# Supplementary material for: Six reference-quality genomes reveal evolution of bat adaptations
Source: Nature. 2020 Jul 22;583(7817):578–84. doi: 10.1038/s41586-020-2486-3 (PMC8075899; doi:10.1038/s41586-020-2486-3)
Supplement: Supplementary file 4 — This file contains Supplementary Tables 6-10,12-13,16,18,35-36,38,40-46. The title and caption of each Supplementary Table can be found in the Supplementary Information file. [file 41586_2020_2486_MOESM4_ESM.xlsx]

## Sheet: Table S6
Nucleotide			CNE			488 Genes 1st + 2nd codons
Gene	Best-fit model of sequence evolution		CNE	Best-fit model of sequence evolution		Gene	Best-fit model of sequence evolution
A1BG	TIM2+F+I+G4		CNE100_0.950617	K3Pu+F+I+G4		AAR2	TNe+R3
A1CF	TIM3+F+R3		CNE1000_0.921598	TVMe+G4		ABHD4	K3P+R3
A3GALT2	TPM2u+F+I+G4		CNE10000_0.907973	TVMe+G4		ABRACL	TIM2e+I+G4
A4GALT	GTR+F+R4		CNE10002_0.955578	TVMe+G4		AC069257	K2P+G4
AAAS	TVM+F+R3		CNE10003_0.94635	TPM3u+F+R2		AC117457	HKY+F+G4
AACS	GTR+F+R4		CNE10004_0.926171	TVM+F+R2		ACVR1	SYM+I+G4
AADACL3	TIM3e+I+G4		CNE10005_0.975245	K3P+R2		ACYP1	K2P+I+G4
AAGAB	TVMe+I+G4		CNE10006_0.969203	K3P+R3		ACYP2	TNe+G4
AAK1	TVM+F+R4		CNE10008_0.867398	TPM2u+F+G4		ADIPOQ	TVMe+I+G4
AAMDC	K2P+I+G4		CNE10009_0.942784	TVMe+G4		AGFG1	TIM2+F+I+G4
AANAT	TPM3u+F+R3		CNE1001_0.968568	K2P+G4		AK2	HKY+F+I+G4
AAR2	TIM2+F+R3		CNE10010_0.932703	TVM+F+G4		AL049844	TIM3+F+R3
AARS	TIM3+F+R4		CNE10011_0.953491	K3P+R3		ALDOB	HKY+F+R3
AARSD1	TIM3+F+R4		CNE10012_0.91267	TIMe+G4		ALX1	K3Pu+F+R2
AASDH	SYM+R3		CNE10013_0.924531	TVMe+R2		ANAPC13	TIM3e+I
AATF	TIM3+F+R4		CNE10014_0.974332	K3P+R2		ANKRD22	TPM3u+F+R2
ABAT	TIM3+F+I+G4		CNE10016_0.938903	K2P+R2		ANKRD2	HKY+F+I+G4
ABCA1	TIM3e+I+G4		CNE10017_0.960748	TVM+F+R3		ANKRD39	HKY+F+G4
ABCA12	TVM+F+R4		CNE10018_0.938375	TPM2+F+G4		ANP32B	TIM+F+G4
ABCA2	TIM3+F+R4		CNE10019_0.9739	TVM+F+R3		ANP32E	TIM3+F+R3
ABCA3	TPM3u+F+R4		CNE1002_0.980407	TVM+F+G4		AP003108	K3P+I+G4
ABCA5	TVM+F+R3		CNE10020_0.958195	TIM2+F+G4		AP3M1	K3Pu+F+I
ABCA6	TVM+F+R4		CNE10021_0.974618	TVM+F+G4		AP4S1	TPM3u+F+G4
ABCA8	TVM+F+R4		CNE10022_0.9611	TPM3u+F+G4		APOD	TPM3+F+G4
ABCB11	GTR+F+R4		CNE10023_0.9689	TIM3+F+G4		AQP4	TIM3e+R2
ABCB4	SYM+I+G4		CNE10024_0.945339	K2P+R2		AQP9	TIM3e+I+G4
ABCB5	TIM3+F+I+G4		CNE10025_0.957566	TVM+F+G4		AREG	TIM3+F+G4
ABCB7	TPM3+F+R3		CNE10026_0.961394	TIM3e+G4		ARFIP1	HKY+F+R2
ABCB8	TPM2u+F+R4		CNE10027_0.931238	TVM+F+G4		ARFIP2	K2P+I
ABCB9	TVM+F+I+G4		CNE10028_0.913952	K2P+G4		ARHGDIB	TN+F+I+G4
ABCC10	TIM2+F+R4		CNE10029_0.944602	K2P+R2		ARL14EPL	TPM3u+F+I+G4
ABCC2	TVMe+R4		CNE1003_0.95226	TPM2u+F+G4		ARL5A	K2P+I
ABCC4	SYM+R4		CNE10030_0.929719	TPM3u+F+G4		ARL6IP1	K2P+I+G4
ABCC6	TVM+F+R4		CNE10031_0.892757	TVM+F+I+G4		ARL6IP5	TIM3e+R3
ABCC8	TIM3+F+R4		CNE10032_0.908081	K2P+G4		ASF1A	TNe+I
ABCC9	SYM+I+G4		CNE10033_0.945499	TPM3+F+G4		ASZ1	TPM3u+F+R3
ABCD1	TPM2u+F+R4		CNE10034_0.975198	TVM+F+I+G4		ATP5F1E	TIM3e+G4
ABCD2	TIM3e+R3		CNE10035_0.978573	K3Pu+F+I+G4		ATP5MG	TIM3e+R2
ABCD3	TIM3+F+R4		CNE10036_0.954575	K2P+R3		ATP5PF	TNe+I+G4
ABCD4	TPM3u+F+R4		CNE10039_0.97155	K2P+G4		ATP6V0B	TNe+I
ABCE1	TPM3+F+I+G4		CNE1004_0.938685	K2P+G4		ATP6V1F	K3P+I
ABCF1	TIM3+F+R4		CNE10040_0.963685	K2P+G4		ATP6V1G1	HKY+F+R2
ABCF3	TIM2+F+I+G4		CNE10041_0.948383	K3P+G4		ATP6V1G2	HKY+F+I
ABCG1	TVM+F+I+G4		CNE10042_0.979469	TIMe+G4		ATPAF1	TNe+I+G4
ABCG4	TIM3+F+R4		CNE10043_0.946878	GTR+F+G4		BCAS2	TIM2e+I
ABCG8	TPM3u+F+R4		CNE10044_0.949395	TIM3e+G4		BCL2L11	TPM3u+F+I+G4
ABHD10	TIM3e+I+G4		CNE10045_0.958032	TVMe+G4		BLOC1S6	GTR+F+G4
ABHD11	TPM2u+F+I+G4		CNE10046_0.960121	GTR+F+G4		BNIP1	TPM3u+F+R2
ABHD12	TIM3+F+R4		CNE10047_0.973522	GTR+F+R3		BNIP2	TIM3+F+I+G4
ABHD12B	K2P+I+G4		CNE10048_0.934921	K3P+R3		BOLA3	K3P+G4
ABHD13	TVMe+I+G4		CNE10049_0.94114	TVMe+R3		BOLL	K2P+R2
ABHD14A-ACY1	TPM2u+F+R4		CNE1005_0.970462	TVM+F+R2		BRINP1	TVMe+R2
ABHD14A	TIM2+F+R3		CNE10053_0.963706	K3P+R2		BTC	TVMe+G4
ABHD14B	TPM2u+F+R3		CNE10055_0.974779	TPM2u+F+R3		BTG4	TVMe+I+G4
ABHD15	TPM2u+F+R4		CNE1006_0.967228	TVM+F+R2		C11orf52	HKY+F+I+G4
ABHD16A	TIM2+F+R3		CNE1007_0.95183	K3P+G4		C11orf88	TPM3+F+G4
ABHD17A	TIM2+F+I+G4		CNE10072_0.945995	TPM3u+F+R3		C1QC	TVM+F+I+G4
ABHD17B	TIM2e+R3		CNE10073_0.929349	K2P+I+G4		C1orf189	TPM3+F+G4
ABHD17C	GTR+F+I+G4		CNE10074_0.921135	K2P+G4		C20orf27	TNe+I+G4
ABHD2	TIM3+F+I+G4		CNE10075_0.953133	K2P+R2		C20orf85	TIM3e+G4
ABHD3	TIM3e+I+G4		CNE10077_0.933356	K3P+G4		C21orf91	TIM3e+G4
ABHD4	TPM2u+F+R3		CNE10079_0.950153	K2P+G4		C2orf76	TIM3e+G4
ABHD5	TIM3e+R3		CNE1008_0.906693	K3P+G4		C5orf63	TIM3e+G4
ABHD8	TIM2+F+I+G4		CNE10080_0.979624	TVM+F+R2		CA10	K3Pu+F+I
ABI1	K3P+I+G4		CNE10081_0.902307	TIM3e+R2		CAB39	TIM3+F+I+G4
ABI2	TIM+F+R3		CNE10082_0.972475	TPM3+F+G4		CABP1	TVMe+R3
ABL2	GTR+F+I+G4		CNE10083_0.974213	TVMe+R2		CACNG1	TVMe+I+G4
ABLIM1	GTR+F+R3		CNE10084_0.952683	TVM+F+G4		CACNG3	TVMe+I
ABLIM2	GTR+F+R4		CNE10085_0.919429	TVM+F+G4		CADM3	K2P+I+G4
ABLIM3	K3Pu+F+R3		CNE10086_0.944018	TVM+F+G4		CARTPT	TIM3e+G4
ABR	TIM3+F+I+G4		CNE10087_0.928859	TVM+F+G4		CBFB	K2P+I
ABRA	TIM3+F+R4		CNE10088_0.945742	K2P+G4		CBLN1	TNe+I
ABRACL	TIMe+I+G4		CNE10089_0.955694	K2P+G4		CCDC103	TIM3+F+R3
ABRAXAS1	TVM+F+I+G4		CNE1009_0.945362	TVMe+G4		CCDC50	TIM+F+R3
ABRAXAS2	SYM+R4		CNE10090_0.957202	K2P+R2		CCDC58	K3Pu+F+I
ABTB2	TIM3+F+R4		CNE10091_0.948715	K3P+R2		CCL5	TNe+G4
AC002310.5	TIM2+F+I+G4		CNE10092_0.897445	TVM+F+G4		CD40LG	TPM3u+F+G4
AC003688.1	TIMe+I+G4		CNE10093_0.964566	K3P+R2		CDC42SE1	TVMe+I
AC004080.3	TN+F+R3		CNE10094_0.936757	TPM3u+F+G4		CDCA7	TPM3u+F+I+G4
AC005726.1	TNe+G4		CNE10095_0.957986	TVM+F+R3		CDK5R1	K2P+I
AC005943.1	HKY+F+I+G4		CNE10096_0.959781	K2P+G4		CDK6	K2P+I
AC007040.2	K2P+I+G4		CNE10098_0.968212	K2P+G4		CDKN2C	K2P+R2
AC007192.1	TIM3+F+I+G4		CNE101_0.991807	HKY+F+I		CENPA	TPM3u+F+I+G4
AC007375.1	TN+F+I+G4		CNE1010_0.9062	TVM+F+G4		CENPS-CORT	TVM+F+G4
AC008695.1	TIM3+F+R3		CNE10100_0.964542	TPM2+F+G4		CENPS	TVM+F+G4
AC008750.8	TIM2+F+G4		CNE10101_0.934262	TVM+F+G4		CEPT1	K2P+I
AC009336.2	K3Pu+F+R3		CNE10102_0.975008	K3P+R2		CFAP20	TIM3+F+I
AC010132.3	K3P+I+G4		CNE10103_0.951019	K2P+G4		CFAP77	TPM3u+F+R3
AC010547.4	K2P+R2		CNE10106_0.945084	TPM2u+F+G4		CGA	K2P+G4
AC011498.4	K3Pu+F+R3		CNE10109_0.954295	TVMe+G4		CHCHD7	TVMe+G4
AC011604.2	TPM3u+F+I+G4		CNE1011_0.935376	K2P+R3		CHMP2A	TIM+F+I
AC012254.2	K2P+I+G4		CNE10110_0.964977	K2P+G4		CKS2	JC
AC018523.2	HKY+F+G4		CNE10111_0.958959	K3P+G4		CLDN11	TNe+R2
AC021097.2	TIM3+F+I+G4		CNE10113_0.956096	TVMe+G4		CMC2	K2P+G4
AC022400.6	K3Pu+F+R3		CNE10114_0.92743	TVM+F+G4		CMTM3	TIM3e+G4
AC022826.2	K3Pu+F+I+G4		CNE10116_0.95623	K3P+G4		CMTM7	K2P+G4
AC027796.3	TVM+F+R4		CNE10117_0.937894	K2P+R2		CMTM8	TIM3e+R2
AC036214.3	K3P+G4		CNE10118_0.926662	K2P+G4		CNIH1	K2P+I
AC037459.1	TIM2+F+R4		CNE10120_0.950251	TVM+F+R2		CNOT11	TIM2e+I+G4
AC048338.1	TVMe+I+G4		CNE10122_0.979933	K3P+G4		CNOT7	TIM3+F+I
AC069257.3	TIM2e+G4		CNE10123_0.90717	K2P+G4		CNPY4	TIM3+F+G4
AC069503.2	GTR+F+I+G4		CNE10124_0.908668	TVM+F+G4		CNRIP1	K2P+I
AC073082.1	TIM3e+R3		CNE10125_0.893758	K3Pu+F+G4		COLEC10	K2P+G4
AC073508.2	TIM3e+R3		CNE10126_0.904968	TVM+F+G4		COQ10A	K2P+I+G4
AC078927.1	TVMe+I+G4		CNE10127_0.9575	K2P+G4		CORO1C	TIM3+F+I+G4
AC079594.2	K2P+R4		CNE10130_0.976619	TIM3e+R2		COX7A2L	TNe+I+G4
AC091959.3	TIM3+F+R3		CNE10131_0.908758	K2P+G4		CPLX3	TIM3+F+G4
AC092042.3	K2P+G4		CNE10132_0.9376	TPM2u+F+G4		CPLX4	TPM3u+F+I+G4
AC093423.3	K2P+G4		CNE10133_0.971619	K3Pu+F+G4		CREB1	TPM3+F+I
AC093827.5	TPM3u+F+R3		CNE10134_0.900535	K2P+R2		CREBL2	TIM3+F+R2
AC093899.2	TIM3+F+I+G4		CNE10136_0.942952	K3P+G4		CRIPT	TN+F
AC104532.1	TIM3+F+I+G4		CNE10137_0.925632	TPM2+F+G4		CSDC2	K3P+R2
AC104662.2	TVMe+R3		CNE10138_0.969993	TVM+F+G4		CSF2	SYM+G4
AC107871.1	TN+F+I+G4		CNE10139_0.936886	K2P+G4		CSGALNACT2	TPM3u+F+R3
AC117457.1	K2P+R3		CNE10140_0.952857	K2P+G4		CSTF2	TIM2+F+I+G4
AC118549.1	TPM3u+F+R3		CNE10141_0.891604	K3P+R2		CTHRC1	TVMe+I+G4
AC124312.1	TN+F+G4		CNE10142_0.945709	K2P+G4		CTXN3	K2P+G4
AC135178.2	TIMe+I+G4		CNE10143_0.883423	K2P+G4		CXADR	TPM3u+F+R3
AC138696.1	GTR+F+G4		CNE10144_0.919751	TVMe+R2		CXCL10	TPM3u+F+G4
AC139530.2	TN+F+R4		CNE10145_0.971621	TVM+F+R3		CXCL12	K3P+G4
AC142391.1	TIM3e+G4		CNE10146_0.945933	TVMe+G4		CYB561D1	TPM3+F+G4
AC244197.3	TIM3+F+I+G4		CNE10148_0.898039	TVM+F+G4		CYB5A	TIM3e+I+G4
ACAA1	TIM3+F+I+G4		CNE10149_0.950903	GTR+F+R3		CYB5B	TIM2e+G4
ACAA2	TIM3e+I+G4		CNE1015_0.947837	K2P+G4		CYGB	TIM3e+R2
ACACA	SYM+I+G4		CNE10150_0.952552	K2P+R2		DAD1	K2P+I
ACACB	TIM3+F+R4		CNE10152_0.944437	TVMe+R3		DBI	HKY+F+G4
ACAD8	GTR+F+I+G4		CNE10153_0.945182	TVM+F+G4		DCTD	TIM3+F+I+G4
ACAD9	TIM3+F+I+G4		CNE10154_0.93815	TVM+F+G4		DCTN3	K2P+G4
ACADL	TIM3e+R3		CNE10155_0.947053	TVM+F+G4		DCTN5	TNe+I
ACADM	TIM3+F+I+G4		CNE10156_0.963175	TVMe+G4		DDIT3	TPM3+F+G4
ACADS	TN+F+R4		CNE10157_0.927341	TVM+F+G4		DEDD	TVMe+R2
ACAP1	TIM2+F+R4		CNE10158_0.953316	K3P+G4		DKK2	TIM+F+G4
ACAP2	TIM3+F+I+G4		CNE1016_0.959498	TVMe+R3		DLL4	TIM3e+R3
ACAT1	SYM+I+G4		CNE10160_0.889907	K3P+G4		DNAJB13	HKY+F+R3
ACAT2	TVMe+I+G4		CNE10161_0.94027	K3P+G4		DNAJB2	TIM3e+R3
ACBD3	TIM3+F+I+G4		CNE10162_0.917133	K2P+G4		DNAJC8	TIM+F+I
ACBD5	TIM3e+R3		CNE10163_0.936672	TPM2+F+G4		DNAL4	K2P
ACBD7	TIM3e+G4		CNE10164_0.929266	TVMe+G4		DPCD	TIM3e+G4
ACCS	TPM3u+F+R3		CNE10165_0.915701	K2P+G4		DPT	TIM3e+I+G4
ACD	K2P+I+G4		CNE10166_0.906247	TVM+F+G4		DRAM2	TNe+I+G4
ACE	GTR+F+R4		CNE10167_0.939247	K3Pu+F+G4		DSTN	TN+F+I
ACE2	TIM3+F+I+G4		CNE10168_0.936821	K2P+G4		EDN1	TVM+F+I+G4
ACER1	TPM3u+F+I+G4		CNE1017_0.955275	TIM2e+G4		EFNA1	TVMe+R3
ACER2	TPM3+F+R3		CNE10170_0.974207	TIM+F+G4		EIF3E	GTR+F+I
ACER3	TPM3u+F+R3		CNE10171_0.895396	TVM+F+G4		EIF4E2	TIM3+F+R2
ACHE	TIM2+F+R4		CNE10172_0.928384	TVM+F+G4		EIF4E3	TIM3e+R3
ACIN1	GTR+F+I+G4		CNE1018_0.972586	K3P+G4		EIF4EBP2	K2P+I
ACKR1	TIM2+F+I+G4		CNE10183_0.939335	TPM2+F+G4		EIF4EBP3	K2P+G4
ACKR2	TIM3+F+I+G4		CNE10184_0.893975	TPM2u+F+G4		EIF5A2	K2P
ACKR3	TVM+F+I+G4		CNE10186_0.941886	TPM2+F+G4		EIF5	TIM3+F+I
ACKR4	TIM3e+I+G4		CNE10187_0.904732	TPM3+F+G4		ELL3	TIM3e+G4
ACLY	GTR+F+I+G4		CNE1019_0.932781	K3P+G4		ELOVL4	TPM3u+F+R3
ACO1	TVMe+R4		CNE10190_0.925254	TVM+F+G4		EMG1	TIM3e+I+G4
ACO2	TIM3+F+R4		CNE10191_0.948204	HKY+F+G4		EMP1	TIM3+F+R4
ACOT11	TIM2+F+R4		CNE10192_0.89497	TPM3u+F+G4		EMP2	TIM3e+I+G4
ACOT13	K2P+I+G4		CNE10193_0.864356	HKY+F+G4		EMP3	TIM3e+I+G4
ACOT4	K3Pu+F+I+G4		CNE10194_0.942569	TPM3u+F+I+G4		ENKUR	TPM2u+F+R3
ACOT6	K2P+I+G4		CNE10195_0.968098	TVMe+G4		ENSA	F81+F+I
ACOT7	TIM3+F+R4		CNE10196_0.954646	K2P+I+G4		EPDR1	K2P+G4
ACOT9	TPM3+F+I+G4		CNE10198_0.964804	TIM3e+G4		EPHA4	GTR+F+I+G4
ACOX1	TIM3+F+I+G4		CNE102_0.973469	TPM2u+F+R2		EREG	K2P+G4
ACOX2	TPM2u+F+I+G4		CNE1020_0.97245	K2P+R2		ETS1	TIM3e+R3
ACP1	TVMe+I+G4		CNE10200_0.914543	TVM+F+G4		F11R	SYM+G4
ACP2	K3Pu+F+R3		CNE10201_0.951953	TIM2+F+G4		F9	TVM+F+I+G4
ACP4	TPM2u+F+R4		CNE10202_0.926713	HKY+F+G4		FAM162A	TPM3u+F+G4
ACP5	TPM2+F+I+G4		CNE10203_0.929659	K2P+R2		FAM204A	TIM+F+I+G4
ACP7	TPM3u+F+R4		CNE10204_0.878122	TIM2+F+G4		FAM241B	TVMe+G4
ACRBP	HKY+F+I+G4		CNE10205_0.94209	GTR+F+G4		FAM3D	SYM+I+G4
ACRV1	TIM3e+R4		CNE10206_0.891577	TVM+F+G4		FAM57A	TIM2e+G4
ACSBG1	TIM3+F+R4		CNE10208_0.929139	K3Pu+F+I		FAU	K2P+G4
ACSBG2	TIM3+F+I+G4		CNE10209_0.924198	TVM+F+G4		FBXL3	K2P+I+G4
ACSF2	TIM2+F+R4		CNE1021_0.928002	TPM3u+F+G4		FGF9	SYM+I
ACSF3	TPM3u+F+I+G4		CNE10210_0.923456	TVM+F+G4		FKBP1A	K3P+I
ACSL1	TVMe+I+G4		CNE10211_0.903073	HKY+F+I		FKBP1B	K2P
ACSL3	TVMe+R3		CNE10212_0.9595	HKY+F+G4		FLOT2	K3Pu+F+I
ACSL4	GTR+F+I+G4		CNE10213_0.935313	TPM2+F+G4		FUNDC1	K2P+I
ACSL5	TVMe+I+G4		CNE10214_0.8805	TPM2+F+G4		FYN	GTR+F+R2
ACSL6	TIM3e+R3		CNE10215_0.89584	TPM2u+F+G4		G6PC3	TIM2+F+R3
ACSM4	SYM+R3		CNE10216_0.909332	TPM3+F+G4		GDE1	K2P+I+G4
ACSS1	GTR+F+I+G4		CNE10217_0.881097	TPM2+F+G4		GFRA1	K3P+R3
ACSS3	TIM3e+R4		CNE10218_0.892681	K2P+G4		GINS3	TIM3e+R3
ACTA1	TIM2+F+R4		CNE10219_0.951587	TVM+F+G4		GLDN	TIM3+F+R3
ACTC1	HKY+F+R3		CNE10221_0.957417	TIM3e+G4		GLO1	TPM3u+F+I+G4
ACTG2	TIM2+F+R3		CNE10222_0.928254	GTR+F+G4		GLT8D1	TPM3u+F+I+G4
ACTL10	TIM2+F+I+G4		CNE10223_0.935803	K3P+R3		GMPR2	K3P+I+G4
ACTL6A	TIMe+I+G4		CNE10224_0.962171	K3P+R2		GNRH1	TIM3e+R3
ACTL6B	TIM2+F+I+G4		CNE10225_0.907769	K3P+R3		GOLGA7	TIM3e+I
ACTL7A	TIM3+F+I+G4		CNE10226_0.909151	TIM3+F+G4		GPANK1	TPM2u+F+I+G4
ACTL8	TPM3u+F+I+G4		CNE10228_0.961127	TPM3+F+G4		GPHB5	TIM3e+G4
ACTN1	TIM3+F+I+G4		CNE10229_0.910834	TPM3+F+G4		GPR141	TIM3+F+I+G4
ACTN2	TIM3+F+R4		CNE10233_0.941034	TPM3u+F+R2		GPR85	TNe+I
ACTN3	GTR+F+R4		CNE10234_0.944075	HKY+F+G4		GRHPR	TIM3e+I+G4
ACTN4	TIM3+F+R3		CNE10235_0.928916	K3Pu+F+G4		GSKIP	TIM3e+I+G4
ACTR10	TPM2u+F+I+G4		CNE10236_0.935527	HKY+F+G4		GYG1	TIM3e+R3
ACTR1A	TN+F+I+G4		CNE10237_0.958181	K2P+G4		HAPLN1	TVMe+R3
ACTR1B	HKY+F+I+G4		CNE10238_0.956134	K2P+R3		HCRTR1	TIM3e+R3
ACTR2	K3P+I+G4		CNE10239_0.966181	TPM3+F+G4		HDAC1	TIM+F+R2
ACTR3	TIM2+F+I+G4		CNE10240_0.927227	K3Pu+F+G4		HHEX	TN+F+G4
ACTR5	GTR+F+R4		CNE10241_0.921295	K2P+G4		HINT2	K2P+G4
ACTR6	TIM3+F+I+G4		CNE10242_0.935718	K2P+G4		HMBS	TVMe+I+G4
ACTR8	TIM3e+I+G4		CNE10243_0.968337	TVM+F+R2		HMGN2	TN+F+I
ACTRT3	TIM3e+R3		CNE10244_0.919702	TVMe+G4		HNRNPA2B1	TPM3+F+I
ACVR1	TIMe+R3		CNE10245_0.960794	TVM+F+G4		HOXC6	F81+F+I
ACVR1B	GTR+F+I+G4		CNE10246_0.936952	TN+F+G4		IGF1	K3P+G4
ACVR1C	SYM+R4		CNE10247_0.93818	TIM2+F+G4		IL10	TIM3+F+R3
ACVR2A	TIM3+F+I+G4		CNE10248_0.906685	HKY+F+G4		IL17B	TVMe+I+G4
ACVR2B	TN+F+R3		CNE10250_0.948811	HKY+F+G4		IL7	TPM3u+F+G4
ACVRL1	GTR+F+R3		CNE10251_0.916946	TPM3u+F+G4		IMP4	TIM2e+G4
ACY1	TPM2u+F+I+G4		CNE10252_0.938106	K2P+G4		ING2	TIM+F+R2
ACYP1	TIM3e+G4		CNE10254_0.892635	TPM3+F+G4		INIP	K3P+R2
ACYP2	K2P+I+G4		CNE10255_0.952284	TN+F+G4		IRF6	K2P+I
AD000671.1	K2P+I+G4		CNE10256_0.929823	HKY+F+G4		ISCA2	K2P+I+G4
ADA	TIM3+F+I+G4		CNE10258_0.958383	K2P+R2		JCHAIN	TPM3+F+G4
ADA2	TIM3e+I+G4		CNE10259_0.909281	K3P+G4		JDP2	TIM+F+G4
ADAD1	K3P+R3		CNE10260_0.972185	TPM3+F+R2		KCNIP1	TPM3u+F+I
ADAD2	TPM2u+F+R4		CNE10261_0.966071	HKY+F+R2		KCNJ10	TVMe+R2
ADAL	TPM3u+F+I+G4		CNE10262_0.9517	TPM3u+F+G4		KCNJ2	TVMe+I+G4
ADAM10	K3P+I+G4		CNE10263_0.899302	K2P+R2		KCNMB1	TIM3e+I+G4
ADAM12	GTR+F+I+G4		CNE10264_0.908212	TPM3u+F+I+G4		KCNMB2	HKY+F+I
ADAM17	SYM+I+G4		CNE10265_0.935357	TNe+R2		KLF5	TPM3u+F+R2
ADAM22	TIM3e+R4		CNE10266_0.924312	TPM3u+F+R2		KLHL23	GTR+F+R2
ADAM23	TIM3e+R3		CNE10268_0.962224	K2P+G4		KRT84	TVM+F+R3
ADAM28	TIM3+F+R4		CNE10269_0.978947	K2P+R2		LAMTOR5	K3P+I
ADAM7	TIM3+F+I+G4		CNE10270_0.976182	TPM2u+F+R2		LEPROTL1	TIM3e+R2
ADAM8	TPM2u+F+I+G4		CNE10271_0.977638	TPM2u+F+R2		LGALSL	K3P+G4
ADAMDEC1	TPM3u+F+I+G4		CNE10272_0.882833	TIM2e+R2		LMO2	K3P+I
ADAMTS14	TIM2+F+R4		CNE10273_0.905187	TPM2+F+G4		LMO4	JC
ADAMTS15	TIM+F+R4		CNE10274_0.962078	TVM+F+G4		LPAR1	TVMe+R2
ADAMTS16	GTR+F+R4		CNE10275_0.849711	TVM+F+R3		LPAR3	TPM3u+F+R3
ADAMTS17	TIM3+F+R4		CNE10276_0.957233	TIM3e+G4		LRRC3B	TNe+I
ADAMTS18	GTR+F+R4		CNE10277_0.962066	K2P+G4		LRRC57	K2P+I+G4
ADAMTS19	TIM3+F+R3		CNE10278_0.921827	TPM3u+F+G4		LRRTM2	TPM3u+F+R2
ADAMTS2	TIM2+F+R4		CNE10279_0.932427	TPM2u+F+R3		LSM12	K2P+I
ADAMTS20	SYM+R3		CNE10280_0.983584	HKY+F+R2		LSMEM1	TVMe+G4
ADAMTS3	SYM+R4		CNE10281_0.899961	TPM3u+F+G4		LURAP1	TIM3e+I+G4
ADAMTS4	TPM2u+F+R4		CNE10282_0.949407	K2P+G4		LYPD6	K2P+G4
ADAMTS5	GTR+F+R4		CNE10283_0.964245	TPM3+F+G4		LYSMD2	HKY+F+G4
ADAMTS6	TIM2e+R3		CNE10284_0.930494	K2P+R3		MAPK10	TIM+F+I
ADAMTS9	GTR+F+R4		CNE10285_0.948386	TPM2+F+G4		MAPK14	TVMe+I
ADAMTSL2	TIM3+F+R4		CNE10286_0.941031	K3Pu+F+G4		2003-03-01	K3P+I
ADAMTSL3	GTR+F+R4		CNE10287_0.960443	TVMe+R3		MB21D2	SYM+I+G4
ADAMTSL5	TPM2u+F+I+G4		CNE10288_0.967051	K2P+G4		MC4R	TIM3e+R3
ADAP1	TIM3+F+R4		CNE10289_0.941058	TPM2+F+G4		MCFD2	K2P+G4
ADAP2	TIM3+F+R4		CNE10290_0.929656	K3P+R3		MDFIC	TIM3e+R2
ADARB2	TIM3+F+R4		CNE10291_0.935684	K2P+G4		MED6	HKY+F+I+G4
ADAT1	TPM3u+F+R4		CNE10297_0.919806	K3Pu+F+G4		MED8	TIM3+F+I+G4
ADAT2	TIM3e+I+G4		CNE10298_0.94505	TIM3+F+G4		MEF2C	HKY+F+R2
ADAT3	TPM2u+F+I+G4		CNE103_0.946749	TPM2+F+G4		METTL23	TIM3e+R3
ADCK1	TIM3+F+R4		CNE10301_0.925448	TVM+F+G4		MGP	TVMe+G4
ADCK2	TVM+F+I+G4		CNE10302_0.908869	K2P+G4		MINOS1	K2P+I+G4
ADCK5	TVM+F+R4		CNE10304_0.8742	TVM+F+G4		MMADHC	TIMe+R3
ADCY1	GTR+F+R4		CNE10305_0.948075	TPM2+F+G4		MMP13	TVMe+R3
ADCY10	TIM3e+R4		CNE10306_0.907484	K2P+G4		MORN4	K3P+G4
ADCY2	GTR+F+I+G4		CNE10307_0.937202	HKY+F+G4		MPZL2	TVMe+R3
ADCY3	GTR+F+R4		CNE1031_0.939105	K3P+I+G4		MRPL14	K2P+G4
ADCY4	TPM3u+F+R4		CNE10311_0.915902	HKY+F+G4		MRPL27	K2P+G4
ADCY5	TIM3+F+I+G4		CNE10312_0.961022	K3P+G4		MRPL33	HKY+F+I+G4
ADCY6	TIM3+F+R4		CNE10313_0.89535	TPM2+F+G4		MRPL50	TIM3e+G4
ADCY7	TIM3+F+I+G4		CNE10315_0.948748	K2P+G4		MRPS11	K3Pu+F+I+G4
ADCY8	GTR+F+R4		CNE10316_0.936409	K2P+G4		MRPS14	K3P+G4
ADCY9	GTR+F+R4		CNE10317_0.924297	K2P+G4		MRPS7	K2P+G4
ADCYAP1	TN+F+I+G4		CNE10318_0.948302	K2P+G4		MTCP1	TIM3e+G4
ADCYAP1R1	TPM3u+F+R4		CNE10319_0.955516	HKY+F+G4		MTHFD2	TVMe+R3
ADD1	GTR+F+I+G4		CNE10320_0.938988	TPM2+F+G4		MXI1	K3P+I
ADD2	TN+F+I+G4		CNE10321_0.914656	K2P+G4		MYL1	JC+I+G4
ADD3	TIM3+F+R3		CNE10322_0.931238	TPM3u+F+R2		NAGK	TIM3e+I+G4
ADGB	GTR+F+R4		CNE10323_0.923813	TPM3+F+G4		NANS	TPM3+F+I+G4
ADGRA1	TPM3+F+R4		CNE10325_0.95871	TPM3u+F+G4		NDFIP1	TIM3e+I
ADGRA2	TN+F+R4		CNE10326_0.955224	TN+F+G4		NDUFA4	K3P+I+G4
ADGRA3	SYM+R4		CNE10327_0.942679	K3Pu+F+G4		NDUFB4	TNe+G4
ADGRD1	TVM+F+I+G4		CNE10329_0.928606	TVM+F+G4		NDUFC1	K3P+G4
ADGRE1	TVM+F+I+G4		CNE1033_0.898208	TVM+F+G4		NEURL2	TPM3u+F+R3
ADGRF1	TVMe+R4		CNE10330_0.905441	K2P+R2		NFYC	HKY+F+I
ADGRF2	TVMe+R3		CNE10331_0.870933	TPM3+F+G4		NKX3-1	TPM3u+F+R3
ADGRF4	GTR+F+I+G4		CNE10332_0.954381	HKY+F+R3		NMU	TIM3e+I+G4
ADGRF5	TVMe+I+G4		CNE10333_0.959601	TPM2u+F+G4		NPC2	K3P+I+G4
ADGRG1	TIM3+F+R4		CNE10334_0.946822	K3P+G4		NPPA	K3Pu+F+G4
ADGRG2	GTR+F+R3		CNE10335_0.939629	HKY+F+G4		NPTN	TN+F+I+G4
ADGRG3	TIM3+F+I+G4		CNE1034_0.983429	TIMe+R2		NPY1R	TPM3u+F+R3
ADGRG6	TPM3u+F+R4		CNE10341_0.918792	GTR+F+I		NRBP1	TN+F+I
ADGRG7	TIM3+F+I+G4		CNE10342_0.938477	TVM+F+G4		NRSN1	TIM3e+R3
ADGRL1	TIM+F+R4		CNE10344_0.951711	GTR+F+G4		NSFL1C	K3Pu+F+R2
ADGRL2	SYM+R3		CNE10345_0.927782	TPM2u+F+G4		NSG2	K2P+R2
ADGRL3	SYM+R3		CNE10346_0.885388	TPM2u+F+G4		NTF3	TVMe+I+G4
ADGRL4	TVM+F+I+G4		CNE10347_0.83891	TIM2+F+G4		NTS	TPM3+F+G4
ADH1A	K2P+R3		CNE10348_0.945877	GTR+F+R2		NUDT2	TVMe+I+G4
ADH1C	K2P+R3		CNE10349_0.979225	TPM3+F+G4		NUDT3	TIM3e+R2
ADH4	TPM3u+F+G4		CNE1035_0.915303	TVM+F+I+G4		NXPH2	K3P+R2
ADH5	K3P+I+G4		CNE10350_0.909495	K3Pu+F+G4		OLIG3	TPM2u+F+R2
ADH6	TVMe+G4		CNE10351_0.898313	TPM2u+F+G4		OPALIN	TVMe+G4
ADHFE1	TIM3e+R4		CNE10352_0.935292	TPM2+F+G4		OPRM1	TIM3e+R3
ADI1	TIM3e+I+G4		CNE10354_0.893644	K2P+G4		ORMDL3	TNe+R2
ADIPOQ	K2P+I+G4		CNE10355_0.946682	K2P+R3		OSBPL6	K3Pu+F+R2
ADIPOR1	TPM3u+F+I+G4		CNE10356_0.924692	K3P+G4		OSR1	K2P+R2
ADIPOR2	TIM3e+I+G4		CNE10357_0.891295	TPM2+F+G4		OSTC	TNe+I
ADK	TIM2e+I+G4		CNE10358_0.926315	K2P+R3		OSTM1	TIM3e+I+G4
ADM	TPM2u+F+I+G4		CNE10359_0.95538	TPM3+F+G4		OSTN	K2P+I+G4
ADM2	K3Pu+F+I+G4		CNE1036_0.970941	TVM+F+R2		PAIP2B	HKY+F+R2
ADNP	TVMe+R3		CNE10360_0.963834	TNe+G4		PBX3	F81+F
ADNP2	TVM+F+R4		CNE10361_0.940795	K3P+G4		PDE1B	TNe+I+G4
ADORA2A	TPM3+F+I+G4		CNE10362_0.952998	K2P+G4		PDK1	TIM3e+I+G4
ADORA3	TIM3e+I+G4		CNE10363_0.945405	K2P+G4		PDZD11	TIM3e+I
ADPGK	TVM+F+R3		CNE10364_0.877203	TIM2+F+G4		PEBP1	K3Pu+F+I+G4
ADPRH	TIM3e+R3		CNE10365_0.91226	TVM+F+R3		PEX11B	K2P+G4
ADPRHL1	TIM3+F+I+G4		CNE10366_0.960538	TPM3+F+G4		PFDN2	TN+F+G4
ADPRHL2	TIM2+F+I+G4		CNE10367_0.965915	TPM3u+F+G4		PIGH	K2P+R3
ADPRM	TIM3e+I+G4		CNE10368_0.965886	TIM3+F+G4		PKIB	K3Pu+F+G4
ADRA1A	TPM3u+F+I+G4		CNE10369_0.935058	TPM3+F+G4		PKIG	TPM3u+F+R2
ADRA1B	TVM+F+I+G4		CNE1037_0.907755	TIM2e+R2		PLA2G12B	TVMe+I+G4
ADRA1D	TIM2+F+I+G4		CNE10370_0.942677	TVM+F+G4		PLCXD3	TIM3e+I
ADRA2A	HKY+F+R3		CNE10371_0.92187	TPM2u+F+G4		PLEKHA3	K2P+R2
ADRA2B	TIM+F+I+G4		CNE10372_0.934785	TPM2+F+G4		PLP1	K2P+I
ADRB1	TN+F+I+G4		CNE10373_0.930851	TPM3u+F+I+G4		PNO1	K2P+I+G4
ADRB2	TPM3u+F+I+G4		CNE10374_0.970309	TPM2u+F+R2		POLE3	TIM+F+I
ADRB3	TIM+F+I+G4		CNE10375_0.881752	TPM2+F+G4		POLR2K	F81+F+I
ADRM1	TIM3+F+I+G4		CNE10376_0.945023	K2P+G4		POLR3F	TIM3+F+I
ADSL	TIM3+F+R4		CNE10377_0.93249	TPM3+F+G4		POLR3G	TIM3+F+G4
ADSS	TIM3e+I+G4		CNE10378_0.941338	K2P+R2		PPIC	K2P+I+G4
ADSSL1	GTR+F+I+G4		CNE10379_0.937485	TPM2u+F		PPIL1	K2P+I
ADTRP	K2P+I+G4		CNE1038_0.944806	K3P+G4		PPP1CB	SYM+I
AEN	TN+F+I+G4		CNE10380_0.942182	TVM+F+R3		PPP1R11	TPM3u+F+R2
AES	TIM2+F+I+G4		CNE10381_0.861423	TIM2+F+G4		PPP1R14D	TIM3e+G4
AFAP1	GTR+F+R4		CNE10383_0.937862	TPM2u+F+G4		PPP1R1C	K3Pu+F+G4
AFAP1L1	TIM2+F+R4		CNE10384_0.907649	GTR+F+R3		PPP1R3C	TPM3u+F+I+G4
AFAP1L2	TIM2+F+R4		CNE10386_0.943742	GTR+F+G4		PPTC7	K2P+I
AFF1	GTR+F+R4		CNE10387_0.93844	K2P+R2		PQBP1	TIM+F+I+G4
AFF2	TIM2+F+R4		CNE10388_0.920403	TVM+F+G4		PRKAB2	TVMe+R2
AFF3	GTR+F+R4		CNE10389_0.935798	TPM2u+F+R2		PRMT5	K3P+R2
AFF4	TN+F+R3		CNE1039_0.972949	TVMe+G4		PRXL2A	TIM3e+R3
AFG1L	TVMe+R3		CNE10390_0.927775	TPM2u+F+G4		PSENEN	K2P+I
AFG3L2	TIM3e+R3		CNE10391_0.962132	K2P+G4		PSMA3	TN+F+I
AFMID	TIM3+F+I+G4		CNE10392_0.95278	K2P+G4		PSMB2	TIM2e+R2
AFP	TVMe+R4		CNE10393_0.963525	TPM2u+F+G4		PSMB4	K2P+I+G4
AFTPH	TVM+F+R4		CNE10394_0.908314	TVM+F+G4		PSMB5	TVMe+R3
AGA	TIM3e+I+G4		CNE10395_0.930234	TN+F+G4		PSMC2	GTR+F+I+G4
AGAP2	TIM+F+R4		CNE10396_0.968727	K3P+G4		PSMC6	GTR+F+I
AGBL1	GTR+F+I+G4		CNE10398_0.942234	K3Pu+F+G4		PSMD6	GTR+F+R3
AGBL3	TPM3u+F+I+G4		CNE104_0.970422	K3P+G4		PTN	TN+F+G4
AGBL4	TVMe+R3		CNE1040_0.904075	K3P+G4		PTRHD1	K2P+I+G4
AGBL5	TVM+F+I+G4		CNE10400_0.94175	TIM3+F+G4		RAB15	TIM3e+R3
AGER	TPM2u+F+R4		CNE10401_0.925351	TVM+F+G4		RAB27B	HKY+F+I+G4
AGFG1	TVMe+R3		CNE10402_0.940793	K3Pu+F+G4		RAB30	TIMe+I
AGFG2	TIM2+F+I+G4		CNE10403_0.900914	K2P+R3		RAB38	TIM3e+I+G4
AGGF1	TIM3e+R3		CNE10404_0.885912	TIM3+F+G4		RAB3IP	TIM3e+R3
AGK	TIM3+F+R4		CNE10405_0.945029	TPM2u+F+R2		RAB6B	TVMe+I
AGMAT	TIM3+F+I+G4		CNE10406_0.950841	TPM3+F+G4		RAB9B	K3P+I
AGO1	TIM2e+R3		CNE10407_0.96805	TVM+F+G4		RALA	TIM3+F+I
AGO2	GTR+F+I+G4		CNE10408_0.939146	K3Pu+F+G4		RANBP1	TIM3+F+I+G4
AGO3	TVMe+R3		CNE10409_0.945339	TPM3u+F+G4		RAP1A	TN+F
AGO4	TVMe+R3		CNE1041_0.927986	K3P+R2		RASGEF1B	TIM3+F+R3
AGPAT1	TVM+F+R3		CNE10410_0.937007	TVM+F+R2		RASL11B	TVMe+I+G4
AGPAT3	TVM+F+I+G4		CNE10411_0.944755	K3P+G4		RBKS	TIM3e+I+G4
AGPAT4	GTR+F+I+G4		CNE10412_0.949945	K2P+R3		RBM18	K2P+I
AGPAT5	TVMe+I+G4		CNE10413_0.95019	K3Pu+F+G4		RELL2	TIM+F+I+G4
AGPS	TIM3+F+R3		CNE10414_0.966229	K2P+R2		RERG	TPM2u+F+R2
AGR2	K2P+I+G4		CNE10415_0.960341	TPM3+F+G4		RGS7BP	K2P+R2
AGR3	TPM3+F+G4		CNE10416_0.961404	TPM2+F+G4		RHOJ	TIM3e+I+G4
AGRP	K2P+G4		CNE10417_0.917271	TPM3u+F+G4		RHOV	TIM3e+R3
AGT	TIM3+F+R4		CNE10418_0.926673	TPM3u+F+R3		RIT1	TNe+I
AGTR1	TIM3e+R3		CNE10419_0.908406	TVM+F+G4		RNF114	K2P+I+G4
AGTR2	TPM3u+F+I+G4		CNE1042_0.944779	K3P+G4		RNF181	TIM3e+G4
AGTRAP	TN+F+I+G4		CNE10420_0.915124	TPM3+F+G4		RPE	K2P+I
AGXT	TPM2u+F+R4		CNE10421_0.943969	HKY+F+G4		RPS18	SYM+I
AHCTF1	GTR+F+R4		CNE10422_0.958396	TPM3u+F+R3		RPS19BP1	HKY+F+I+G4
AHCY	TIM2+F+I+G4		CNE10423_0.931884	TPM3+F+G4		RRAS2	K3P+I
AHCYL2	TIM3e+R3		CNE10424_0.962693	TPM3+F+G4		RS1	TIM3e+I+G4
AHRR	K3Pu+F+I+G4		CNE10425_0.961428	TVM+F+G4		S100A1	HKY+F+I
AHSA1	K2P+I+G4		CNE10426_0.958074	GTR+F+G4		S100A5	TIM3+F+R2
AHSG	TPM2+F+I+G4		CNE10427_0.967953	HKY+F+G4		SARS	TPM3u+F+R3
AICDA	TPM3u+F+I+G4		CNE10428_0.927221	TVM+F+G4		SCG3	TIM3+F+I+G4
AIDA	TIM3e+I+G4		CNE10429_0.940524	HKY+F+G4		SCRG1	TVMe+G4
AIF1	K3P+R3		CNE1043_0.962194	TPM2+F+G4		SDHAF2	K3P+G4
AIF1L	TN+F+R3		CNE10430_0.937948	TPM2+F+G4		SDHD	TIM3e+G4
AIFM1	TVMe+R3		CNE10431_0.947847	TPM3+F+R2		SDR9C7	TVMe+R3
AIFM2	TN+F+R4		CNE10432_0.910095	TN+F+G4		SEC11A	TIM3e+I
AIFM3	TIM2+F+R4		CNE10433_0.958743	K3Pu+F+G4		SEC11C	TIMe+I+G4
AIG1	SYM+I+G4		CNE10434_0.936938	TPM3u+F+G4		SERPINB5	GTR+F+I+G4
AIMP1	TIM3+F+I+G4		CNE10435_0.972574	TPM3u+F+G4		SERPINI1	TPM3u+F+R3
AIMP2	TVM+F+R4		CNE10436_0.86355	TPM2+F+G4		SFRP4	TVM+F+R3
AIP	TN+F+R4		CNE10437_0.959077	K2P+G4		SHISA5	TIM2+F+G4
AIRE	TIM+F+R3		CNE10438_0.966691	TPM3+F+G4		SKAP2	GTR+F+I+G4
AJAP1	TVM+F+R4		CNE10439_0.958147	K2P+G4		SLA	TIM3e+R3
AJUBA	TIM2+F+I+G4		CNE1044_0.914502	K3P+G4		SLC16A9	TIM3e+I+G4
AK2	TPM3+F+I+G4		CNE10440_0.951239	TPM3u+F+G4		SLC31A1	TIM3e+I+G4
AK3	TIM3e+I+G4		CNE10441_0.941242	TPM3+F+G4		SLC31A2	TIM3e+G4
AK4	TIM3e+I+G4		CNE10442_0.957201	TVM+F+G4		SLC39A1	K3Pu+F+I+G4
AK5	TIM3e+R3		CNE10443_0.936445	TPM3+F+G4		SLC50A1	TIM3e+G4
AK6	TIM3+F+G4		CNE10444_0.925039	TPM3u+F+G4		SLN	TIMe+G4
AK7	TIM3e+R4		CNE10445_0.930398	K3Pu+F+G4		SMAD2	TIM2e+I
AKAIN1	TIM3+F+G4		CNE10446_0.962665	TPM3u+F+R2		SMAD5	TIM3e+I
AKAP1	TIM+F+I+G4		CNE10448_0.974032	TPM3+F+G4		SMDT1	K2P+G4
AKAP10	K3P+R3		CNE10449_0.936167	K3P+G4		SMIM11A	TVMe+G4
AKAP11	SYM+R4		CNE10450_0.96448	K3Pu+F+R3		SMIM11B	TVMe+G4
AKAP13	GTR+F+R4		CNE10451_0.950041	TPM3u+F+R2		SMIM6	TIM3e+G4
AKAP14	TPM3u+F+I+G4		CNE10452_0.957925	TVM+F+G4		SMU1	GTR+F+I
AKAP2	GTR+F+R4		CNE10453_0.947359	K3P+R2		SNAP23	TIM3+F+G4
AKAP3	TVMe+I+G4		CNE10454_0.93197	K2P+G4		SNCG	TIM2+F+G4
AKAP6	GTR+F+R3		CNE10455_0.953864	TVM+F+G4		SNRNP25	K3P+I
AKAP7	GTR+F+I+G4		CNE10456_0.918699	TPM3+F+G4		SNRPB2	K3Pu+F+I
AKAP8	GTR+F+R4		CNE10458_0.946054	TVM+F+G4		SNRPE	TN+F
AKAP8L	TN+F+R4		CNE10459_0.911939	HKY+F+G4		SNX10	TIMe+I+G4
AKAP9	GTR+F+R4		CNE1046_0.965417	TIMe+G4		SNX30	TVMe+R2
AKIP1	TIM3+F+R3		CNE10460_0.956962	TNe+R2		SPATA24	K2P+G4
AKIRIN1	K2P+G4		CNE10461_0.967626	TPM2+F+G4		SPOPL	HKY+F+R2
AKIRIN2	K2P+I+G4		CNE10462_0.897675	HKY+F+G4		SPRYD7	K2P+I
AKR1A1	TIM2e+R3		CNE10463_0.906577	TPM3u+F+R3		SRF	HKY+F+R2
AKR1D1	TIM2e+I+G4		CNE10464_0.966954	HKY+F+G4		SRSF7	TVMe+G4
AKR7A2	TN+F+I+G4		CNE10466_0.9417	TPM3u+F+R2		SSR3	TNe+I
AKT1	GTR+F+R4		CNE10467_0.951703	TPM3u+F+G4		SST	K3P+I
AKT1S1	GTR+F+I+G4		CNE10468_0.921269	HKY+F+G4		ST3GAL6	TPM3u+F+R3
AKT2	TIM+F+R4		CNE10469_0.949699	TVM+F+G4		STARD10	K3P+I+G4
AKT3	TIM3e+R3		CNE1047_0.933525	TPM2+F+G4		STC1	HKY+F+R2
AKTIP	K3P+I+G4		CNE10470_0.927712	TPM3+F+I		STMN4	SYM+I
AL024498.2	K2P+G4		CNE10471_0.969971	TPM3+F+G4		STPG1	TIM3e+R3
AL033529.1	TIM+F+R4		CNE10472_0.954993	TPM2+F+G4		SYNDIG1L	TIM3e+G4
AL049697.1	GTR+F+I+G4		CNE10473_0.961953	K2P+R3		SYNGR2	TVMe+R3
AL049844.3	K3P+I+G4		CNE10474_0.908202	K2P+G4		SYNJ2BP	TIM3e+G4
AL096814.1	HKY+F+R3		CNE10475_0.977295	K3P+G4		SYPL2	TIM3e+R2
AL109811.4	TVMe+I+G4		CNE10476_0.976941	TNe+G4		TBCA	TN+F+I+G4
AL121594.1	TPM3u+F+I+G4		CNE10477_0.936587	TPM2+F+G4		TBCEL	TIM3e+I+G4
AL121758.1	HKY+F+G4		CNE10478_0.929828	TVM+F+G4		TCTA	TNe+G4
AL133352.1	K2P+R3		CNE10479_0.962468	K2P+R2		TEX261	TN+F+I
AL135905.2	TIM2e+G4		CNE1048_0.931504	TIMe+G4		TGFA	K2P+R2
AL138752.2	TPM3u+F+I+G4		CNE10480_0.928878	TIM3+F+G4		TGFB2	TIM3e+R2
AL139353.1	K2P+G4		CNE10481_0.922034	TPM3u+F+G4		TIMM10B	K2P+G4
AL162231.1	K2P+G4		CNE10482_0.968324	HKY+F+R2		TIMM8B	K2P+G4
AL163636.2	K2P+G4		CNE10483_0.97226	K2P+G4		TIMM9	K2P+I
AL355315.1	K2P+R3		CNE10484_0.94754	K2P+R2		TM4SF1	TNe+G4
AL359922.1	TIM3e+G4		CNE10485_0.955616	K2P+G4		TM4SF20	TIM3e+I+G4
AL662899.1	TN+F+R3		CNE10486_0.944681	GTR+F+G4		TM4SF4	GTR+F+R3
AL672043.1	K2P+G4		CNE10487_0.911898	K3P+G4		TMBIM6	K2P+I+G4
AL691442.1	TPM2u+F+R3		CNE10489_0.959625	TPM3u+F+R2		TMEM100	TIM3e+G4
ALAD	TPM2u+F+R4		CNE1049_0.937545	K3P+G4		TMEM101	K3P+I+G4
ALAS2	TIM2e+I+G4		CNE10490_0.986198	K2P+R2		TMEM106B	K2P+R3
ALCAM	TIM3+F+I+G4		CNE10491_0.950548	TIM3+F+G4		TMEM11	TIM2e+R2
ALDH16A1	TPM2u+F+R4		CNE10492_0.981856	TVM+F+R2		TMEM128	TVMe+I+G4
ALDH18A1	TIM3+F+R3		CNE10493_0.944251	TPM2u+F+G4		TMEM150A	TNe+R2
ALDH1A1	TIM3e+R3		CNE10494_0.924068	K3Pu+F+G4		TMEM167A	TIM3e+R2
ALDH1A2	TIM3e+R3		CNE10495_0.961478	TIM3e+R3		TMEM174	TIM3e+I+G4
ALDH1A3	GTR+F+R4		CNE10496_0.967092	K3P+R3		TMEM242	TPM3u+F+I+G4
ALDH1L1	TIM3+F+R4		CNE10497_0.887338	K3Pu+F+G4		TMEM262	TIM3+F+G4
ALDH1L2	SYM+R4		CNE10498_0.916771	TPM2u+F+R2		TMEM263	K2P+I
ALDH3A2	SYM+I+G4		CNE10499_0.94624	K2P+R3		TMEM38B	K2P+I+G4
ALDH4A1	TIM3+F+R4		CNE105_0.960613	TVM+F+R2		TMEM59	K3P+I+G4
ALDH6A1	TIM2e+R3		CNE1050_0.956403	K3P+G4		TMEM98	TNe+I
ALDH9A1	GTR+F+I+G4		CNE10500_0.977918	TPM2u+F+I+G4		TMEM9B	K2P+R2
ALDOA	TIM2+F+I+G4		CNE10502_0.916837	K2P+G4		TMOD4	TIM3+F+R2
ALDOB	TIM2+F+R4		CNE10503_0.946761	TIM3e+R3		TMX1	TIM3e+R3
ALDOC	TIM2+F+R3		CNE10504_0.966723	TPM2+F+G4		TOMM40L	TIM3e+R2
ALG1	TPM3u+F+I+G4		CNE10505_0.943548	K2P+R2		TOX	TIM3+F+R2
ALG10	TVMe+I+G4		CNE10506_0.961349	K2P+G4		TPD52L1	TPM3u+F+R2
ALG10B	TVMe+R3		CNE10507_0.987161	TPM2u+F+G4		TPPP	TIM+F+I+G4
ALG11	TVMe+I+G4		CNE10509_0.948929	TIM2e+G4		TRA2B	GTR+F+I
ALG14	TVMe+I+G4		CNE1051_0.890005	K3Pu+F+G4		TRAPPC3	TIMe+I
ALG1L2	HKY+F+I+G4		CNE10510_0.961508	K2P+R3		TRHR	TPM3u+F+R2
ALG2	TPM3u+F+I+G4		CNE10511_0.923494	K3P+G4		TRIQK	K2P+G4
ALG5	K3P+I+G4		CNE10513_0.929422	TVM+F+R2		TSC22D3	K2P+R2
ALG6	TIM3e+I+G4		CNE10514_0.935974	TPM2u+F+R3		TSHB	K2P+G4
ALG8	GTR+F+R4		CNE10515_0.927043	TPM2+F+G4		TSN	TIMe+R2
ALK	GTR+F+R4		CNE10516_0.888834	TPM2+F+G4		TSPAN13	K3P+I+G4
ALKBH1	HKY+F+R4		CNE10517_0.94553	K3Pu+F+G4		TSPAN2	TIM3e+I+G4
ALKBH2	TIM3+F+I+G4		CNE10518_0.972772	K2P+R2		TSPAN7	TNe+I
ALKBH3	GTR+F+R3		CNE10519_0.917591	TVM+F+G4		TSPAN8	TVM+F+R4
ALKBH4	HKY+F+I+G4		CNE1052_0.965878	TVMe+G4		TSPAN9	TPM3+F+R2
ALKBH5	TIM+F+R3		CNE10520_0.941681	TPM3u+F+G4		TTPA	TIM3e+I+G4
ALKBH6	HKY+F+I+G4		CNE10521_0.9631	HKY+F+G4		TXN	TNe+R2
ALKBH7	TPM2u+F+R4		CNE10522_0.932242	TPM2u+F+G4		UBE2E1	TPM3u+F+I
ALKBH8	TIM3e+I+G4		CNE10523_0.967541	K3P+R2		UBE2F-SCLY	K2P+R2
ALLC	TIM3+F+I+G4		CNE10524_0.884765	TPM3+F+G4		UBL3	TIM3e+I
ALOX12B	HKY+F+R4		CNE10525_0.914046	K2P+G4		UBLCP1	TIM3+F+I
ALOX5	TIM3+F+R4		CNE10526_0.86822	K2P+R2		UBXN10	TIM3+F+I+G4
ALOX5AP	TVM+F+I+G4		CNE10527_0.981274	K2P+G4		UXT	TIM2e+I+G4
ALOXE3	TPM2u+F+R4		CNE10528_0.920118	TVM+F+G4		VAMP1	K2P+R2
ALPL	TN+F+R4		CNE10529_0.959244	K3Pu+F+G4		VAMP3	K2P+G4
ALS2	TVMe+R4		CNE1053_0.93879	K3P+G4		VAPA	TIM2e+I
ALS2CR12	TIM+F+I+G4		CNE10530_0.934993	TIM2e+G4		VASH1	TPM3u+F+R3
ALX1	TIM3e+R3		CNE10532_0.916507	TPM3u+F+G4		VPS29	TNe+I
ALX3	K3Pu+F+R3		CNE10533_0.973554	TPM2u+F+R2		VTI1B	K2P+I+G4
ALX4	TN+F+R4		CNE10534_0.950857	TIM3+F+G4		WDR45B	K3P+I
ALYREF	GTR+F+I+G4		CNE10535_0.955761	TPM2+F+G4		WNT2B	TPM2u+F+I
AMACR	TPM3u+F+I+G4		CNE10536_0.956795	TIM+F+G4		XKRX	TIM3+F+R3
AMBN	HKY+F+R3		CNE10538_0.957964	TVM+F+G4		YIPF6	TIM3e+I+G4
AMBP	GTR+F+R4		CNE10539_0.955762	TIM2+F+R3		YWHAE	TN+F
AMBRA1	K3Pu+F+R3		CNE1054_0.968487	K3P+G4		Z84492	K2P+G4
AMD1	K3P+I+G4		CNE10540_0.937056	HKY+F+I		ZBTB20	K3Pu+F+I+G4
AMDHD1	TIM3+F+R4		CNE10541_0.914771	TVM+F+R2		ZBTB44	TPM3u+F+I+G4
AMDHD2	TPM2u+F+R4		CNE10542_0.943406	TVM+F+G4		ZDHHC16	TVMe+R2
AMELX	HKY+F+I+G4		CNE10543_0.943371	TPM3+F+G4		ZRANB2	TIM3+F+R2
AMER2	GTR+F+R3		CNE10544_0.936391	K2P+R3
AMFR	GTR+F+R4		CNE10545_0.943279	K2P+I
AMH	GTR+F+I+G4		CNE10548_0.931801	TVM+F+G4
AMIGO1	HKY+F+R4		CNE10549_0.96582	TPM3+F+G4
AMIGO2	SYM+R4		CNE10550_0.954674	TPM3+F+G4
AMMECR1	TN+F+R3		CNE10551_0.941286	TPM3u+F+R3
AMN	TIM2+F+I+G4		CNE10552_0.958796	K2P+G4
AMOT	TIM2+F+R3		CNE10553_0.936119	K3P+R2
AMOTL1	GTR+F+R4		CNE10554_0.915891	K2P+G4
AMOTL2	GTR+F+R4		CNE10557_0.959128	HKY+F+G4
AMPD2	TIM3+F+R4		CNE10558_0.938869	K2P+G4
AMPH	TIM3+F+R4		CNE10559_0.918155	TVM+F+R3
AMT	TIM2+F+R3		CNE10560_0.943566	TPM3+F+G4
AMY1B	TVMe+I+G4		CNE10561_0.938566	K2P+G4
AMY2B	TVMe+I+G4		CNE10562_0.844867	TVM+F+G4
AMZ1	TVM+F+R3		CNE10563_0.890684	TIM2e+G4
AMZ2	TVMe+I+G4		CNE10564_0.952499	TPM3u+F+G4
ANAPC1	K3P+R3		CNE10565_0.942821	K2P+G4
ANAPC11	TIM3e+I+G4		CNE10568_0.893593	TIM3+F+G4
ANAPC13	K2P+I+G4		CNE10569_0.907642	TIM2+F+G4
ANAPC16	K2P+G4		CNE10570_0.889527	K2P+G4
ANAPC4	TVMe+I+G4		CNE10571_0.930986	K2P+G4
ANAPC5	SYM+R4		CNE10573_0.861869	K3P+G4
ANG	TIM3e+G4		CNE10574_0.953474	TVM+F+G4
ANGEL1	HKY+F+R4		CNE10575_0.907528	K3P+G4
ANGEL2	TVMe+I+G4		CNE10576_0.895306	TVM+F+G4
ANGPT2	SYM+R4		CNE10578_0.955599	K3P+R3
ANGPT4	TPM2u+F+R4		CNE10579_0.96236	TVM+F+R3
ANGPTL1	TIM3e+I+G4		CNE10580_0.954	K3P+R2
ANGPTL2	TN+F+R3		CNE10582_0.93327	K2P+G4
ANGPTL3	GTR+F+R3		CNE10584_0.945526	TPM3+F+G4
ANGPTL6	TIM2+F+I+G4		CNE10585_0.914315	TIM3e+G4
ANGPTL7	TIM3+F+R4		CNE10586_0.927409	TPM3u+F+G4
ANK1	TIM3+F+R4		CNE10587_0.963089	TPM3+F+G4
ANK3	GTR+F+R3		CNE10589_0.933646	TPM3+F+G4
ANKAR	TVMe+R4		CNE1059_0.943635	TPM2+F+G4
ANKDD1A	TN+F+R3		CNE10590_0.956113	K3P+G4
ANKEF1	GTR+F+R4		CNE10591_0.988028	TPM2u+F+G4
ANKFN1	GTR+F+R4		CNE10592_0.908876	K3P+G4
ANKFY1	GTR+F+R4		CNE10596_0.941681	TPM3+F+G4
ANKH	TIM3+F+I+G4		CNE10598_0.900731	GTR+F+G4
ANKHD1	TPM2u+F+R3		CNE106_0.944712	TIMe+R3
ANKIB1	K3Pu+F+R3		CNE1060_0.954728	TVM+F+G4
ANKK1	TIM3+F+R3		CNE10600_0.949453	K2P+G4
ANKLE2	GTR+F+R4		CNE10601_0.956485	K2P+G4
ANKRD1	GTR+F+R4		CNE10603_0.95329	TVM+F+G4
ANKRD10	TIM3+F+I+G4		CNE10604_0.957838	TPM3u+F+R2
ANKRD12	GTR+F+R4		CNE10605_0.959197	TPM3+F+G4
ANKRD13B	TN+F+R4		CNE10606_0.967373	TPM2u+F+R2
ANKRD13C	K2P+R3		CNE10607_0.959584	TIM3+F+G4
ANKRD16	TN+F+I+G4		CNE10608_0.950742	TPM2u+F+G4
ANKRD17	GTR+F+R3		CNE10609_0.92589	K2P+G4
ANKRD2	TIM2+F+R3		CNE10610_0.951138	K3Pu+F+G4
ANKRD22	TIM3e+I+G4		CNE10612_0.96029	K2P+G4
ANKRD23	TIM2+F+I+G4		CNE10613_0.887224	K3P+G4
ANKRD27	GTR+F+R4		CNE10618_0.918326	TIM3+F+R3
ANKRD28	SYM+I+G4		CNE10619_0.8916	TVM+F+G4
ANKRD29	TIM3+F+I+G4		CNE1062_0.930337	TIM3e+G4
ANKRD33	K3Pu+F+R3		CNE10620_0.966299	K2P+R2
ANKRD33B	TN+F+R4		CNE10621_0.959829	K3Pu+F+G4
ANKRD34B	TVMe+R3		CNE10622_0.902922	GTR+F+G4
ANKRD35	GTR+F+R4		CNE10623_0.909658	TVM+F+G4
ANKRD37	K2P+G4		CNE10625_0.93866	K2P+G4
ANKRD39	TN+F+I+G4		CNE10626_0.928182	K2P+G4
ANKRD40	TVMe+R3		CNE10627_0.859468	TPM3+F+G4
ANKRD42	TIM3+F+I+G4		CNE10628_0.927345	K3P+G4
ANKRD44	SYM+R4		CNE10629_0.949464	K3P+G4
ANKRD46	TIM3e+I+G4		CNE1063_0.939718	TPM2+F+G4
ANKRD50	SYM+R4		CNE10630_0.930653	TPM3+F+G4
ANKRD52	TIM2+F+R3		CNE10631_0.947525	K2P+G4
ANKRD54	TIM+F+R3		CNE10632_0.967767	HKY+F+R3
ANKRD6	GTR+F+R4		CNE10633_0.92658	TPM3+F+G4
ANKRD61	TVM+F+I+G4		CNE10634_0.953266	TPM2+F+G4
ANKRD63	GTR+F+I+G4		CNE1064_0.940329	TVM+F+G4
ANKRD65	TVM+F+I+G4		CNE10640_0.942211	TPM2+F+R3
ANKRD7	TPM3u+F+I+G4		CNE10641_0.890602	K2P+G4
ANKRD9	TPM2u+F+I+G4		CNE10642_0.950566	TPM2+F+G4
ANKS1A	GTR+F+R4		CNE10643_0.931553	GTR+F+G4
ANKS3	TN+F+R4		CNE10644_0.89458	TPM3+F+G4
ANO1	GTR+F+R3		CNE10645_0.929507	TPM3u+F+G4
ANO10	SYM+R4		CNE10647_0.949777	TVM+F+G4
ANO2	TIM3+F+R3		CNE10648_0.914504	TVM+F+G4
ANO3	SYM+R3		CNE1065_0.885774	HKY+F+R2
ANO4	SYM+R3		CNE10651_0.944306	K3P+G4
ANO6	TVMe+I+G4		CNE10652_0.935348	TIMe+G4
ANO8	TIM2+F+R3		CNE10654_0.967328	TPM2+F+G4
ANOS1	TVM+F+R3		CNE10655_0.950829	K3P+G4
ANP32A	GTR+F+I+G4		CNE10656_0.958552	TNe+R2
ANP32B	TIM3+F+R3		CNE10657_0.925222	K2P+G4
ANP32E	TIM+F+R3		CNE10658_0.935262	TPM3+F+G4
ANPEP	TPM2u+F+I+G4		CNE1066_0.948008	TVMe+G4
ANTXR1	TIM3+F+R3		CNE10661_0.94733	TPM2u+F+G4
ANTXR2	TIM3e+I+G4		CNE10662_0.947199	TIM2+F+G4
ANXA1	TIM3+F+R4		CNE10663_0.899646	TVM+F+G4
ANXA11	TN+F+R4		CNE10664_0.914289	TVM+F+G4
ANXA13	GTR+F+R4		CNE10665_0.845375	TPM2+F+G4
ANXA3	TVMe+R3		CNE10666_0.893142	K2P+G4
ANXA4	TIM3e+R4		CNE10667_0.950053	K3P+G4
ANXA5	TVMe+I+G4		CNE10668_0.883062	HKY+F
ANXA6	TIM3+F+R4		CNE10669_0.95502	K3P+R3
ANXA9	TPM3u+F+I+G4		CNE1067_0.952158	TVM+F+G4
AOC2	GTR+F+R3		CNE10670_0.960241	K3P+R2
AOC3	TIM2+F+R4		CNE10671_0.925348	K2P+G4
AP001458.2	TIM3+F+R3		CNE10672_0.939334	K2P+G4
AP002495.1	K2P+G4		CNE10673_0.945453	K3P+G4
AP002990.1	TPM2u+F+R4		CNE10674_0.964589	TPM3u+F+G4
AP003108.2	TIM3e+I+G4		CNE10675_0.947763	TVMe+R2
AP003419.1	TIM2+F+I+G4		CNE10676_0.968027	K2P+R2
AP1G1	TN+F+R3		CNE10677_0.952601	K2P+G4
AP1G2	TPM2u+F+R3		CNE10678_0.964116	TVM+F+G4
AP1M1	TIM3+F+I+G4		CNE10679_0.970964	TPM3u+F+G4
AP1M2	TIM3+F+I+G4		CNE1068_0.948397	TVM+F+R3
AP1S2	K3P+I+G4		CNE10680_0.915025	TPM3+F+G4
AP1S3	TIM3e+I+G4		CNE10681_0.926516	K2P+G4
AP2A2	GTR+F+R4		CNE10683_0.926693	TPM3+F+G4
AP2B1	TVMe+I+G4		CNE10684_0.918125	TVM+F+R2
AP2M1	TNe+R3		CNE10685_0.937034	K3P+R3
AP2S1	TIM3e+I+G4		CNE10686_0.929971	K3P+G4
AP3B1	TVMe+I+G4		CNE10687_0.909744	TPM2u+F+G4
AP3B2	TN+F+R4		CNE10688_0.903242	TVM+F+G4
AP3D1	GTR+F+R4		CNE1069_0.979085	TVM+F+R2
AP3M1	TPM2u+F+I+G4		CNE10690_0.942664	TVM+F+R2
AP3M2	TVMe+I+G4		CNE10691_0.921118	TPM3+F+G4
AP3S2	K2P+I+G4		CNE10692_0.91128	K3Pu+F+G4
AP4B1	SYM+R3		CNE10693_0.968893	TVM+F+G4
AP4E1	TVM+F+R3		CNE10695_0.947206	TPM3+F+G4
AP4M1	TPM2u+F+R3		CNE10696_0.918929	TVM+F+G4
AP4S1	K2P+I+G4		CNE10697_0.90372	K3Pu+F+R2
AP5B1	GTR+F+R4		CNE10698_0.921201	K2P+G4
AP5M1	TIM3+F+I+G4		CNE10699_0.93247	TPM2+F+G4
AP5S1	TPM2u+F+I+G4		CNE107_0.917087	K2P+G4
AP5Z1	TIM3+F+R4		CNE1070_0.960852	K3P+R2
APAF1	TVMe+R3		CNE10700_0.939403	TIM3+F+G4
APBA1	TIM3+F+R4		CNE10701_0.940254	TVM+F+G4
APBA2	GTR+F+R4		CNE10702_0.946274	TPM3+F+G4
APBB1	TIM+F+R4		CNE10703_0.950446	K3P+G4
APBB1IP	TVM+F+I+G4		CNE10706_0.934223	K3P+G4
APBB3	TIM2e+R3		CNE10707_0.97645	TPM3u+F+R2
APC	GTR+F+R3		CNE10708_0.92444	K3Pu+F+G4
APCDD1	TIM3+F+R4		CNE10709_0.950652	TVM+F+G4
APCDD1L	TN+F+R4		CNE1071_0.926477	K2P+G4
APELA	K2P+I+G4		CNE10710_0.926852	K2P+G4
APEX2	K2P+I+G4		CNE10711_0.866684	TVM+F+G4
APH1A	HKY+F+I+G4		CNE10713_0.938366	TVM+F+G4
APH1B	TIM3+F+I+G4		CNE10714_0.970767	TVMe+G4
API5	HKY+F+R3		CNE10715_0.974241	TVM+F+G4
APIP	TIM3e+I+G4		CNE10716_0.893908	TPM2u+F+G4
APLF	TVM+F+R3		CNE10717_0.927611	TPM3+F+G4
APLN	TIM3e+G4		CNE10718_0.879692	K2P+G4
APLNR	GTR+F+I+G4		CNE10719_0.947925	K2P+G4
APLP1	TPM2u+F+R3		CNE10720_0.90883	TIM3+F+G4
APLP2	GTR+F+R4		CNE10721_0.946743	TIM+F+G4
APOA1	TIM3+F+G4		CNE10722_0.941376	K3P+G4
APOA4	TIM3+F+R4		CNE10723_0.950718	K3P+R3
APOBEC2	TPM3+F+R3		CNE10724_0.919852	TVM+F+R2
APOBEC3H	GTR+F+I+G4		CNE10725_0.943126	K3P+G4
APOBEC4	TVMe+R3		CNE10726_0.966356	K3P+G4
APOBR	GTR+F+I+G4		CNE10727_0.96283	K3P+G4
APOC1	TIM3e+G4		CNE10728_0.961824	TVMe+G4
APOC2	TPM3+F+I+G4		CNE10729_0.922999	K2P+R2
APOC3	TIM2+F+G4		CNE1073_0.932447	TVM+F+G4
APOD	TIM3e+G4		CNE10730_0.955134	K3P+G4
APOE	TPM2u+F+I+G4		CNE10731_0.950454	TIMe+R2
APOH	TVMe+R4		CNE10732_0.961226	K2P+R2
APOLD1	TPM3u+F+R4		CNE10733_0.943843	TVMe+G4
APOM	K2P+R3		CNE10734_0.890141	TVMe+G4
APOO	K2P+R3		CNE10736_0.952425	K2P+G4
APOOL	HKY+F+G4		CNE1074_0.932585	TPM3+F+R2
APP	TIM3+F+R4		CNE1075_0.924537	TPM2u+F+G4
APPBP2	TPM3u+F+I+G4		CNE1076_0.900161	TVM+F+G4
APPL1	TIM3+F+R3		CNE1077_0.949236	K3P+G4
APPL2	TVMe+R4		CNE10778_0.975962	TVMe+R3
APRT	HKY+F+I+G4		CNE1078_0.958648	K3P+I
APTX	K2P+R3		CNE10787_0.966198	TVMe+I+G4
AQP1	TN+F+I+G4		CNE10788_0.873598	TVM+F+G4
AQP11	TPM3u+F+G4		CNE10789_0.91777	GTR+F+R3
AQP12A	TN+F+I+G4		CNE1079_0.974788	TVM+F+R2
AQP12B	TN+F+G4		CNE10790_0.954792	TVM+F+G4
AQP3	TPM2u+F+R3		CNE10791_0.937698	TPM3+F+G4
AQP4	TIM3e+R4		CNE10792_0.936003	TPM2+F+G4
AQP5	HKY+F+I+G4		CNE10793_0.897847	K2P+G4
AQP6	TIM2+F+R4		CNE10794_0.932925	TPM3+F+G4
AQP7	TPM2u+F+I+G4		CNE10795_0.935025	TPM2+F+G4
AQP8	TVM+F+I+G4		CNE10796_0.973147	TPM2+F+G4
AQP9	K2P+I+G4		CNE10797_0.961336	K2P+G4
AQR	TPM3u+F+R3		CNE10798_0.953944	TPM3+F+G4
AR	GTR+F+R3		CNE10799_0.905204	TVM+F+G4
ARAF	TPM2u+F+R3		CNE108_0.916058	HKY+F+G4
ARAP1	TIM2+F+R4		CNE1080_0.930874	TPM2u+F+G4
ARAP2	GTR+F+R3		CNE10800_0.951392	TPM3+F+G4
ARC	TN+F+R4		CNE10801_0.9519	K2P+G4
ARCN1	TN+F+I+G4		CNE10802_0.95056	TVM+F+G4
AREG	TIM3e+I+G4		CNE10803_0.912426	HKY+F+R3
ARF1	TIM3e+I+G4		CNE10804_0.941226	TPM3u+F+G4
ARF3	TIM3e+R2		CNE10805_0.949173	TN+F+G4
ARF4	K2P+I+G4		CNE10806_0.919977	TPM3u+F+G4
ARF5	TIM3e+R3		CNE10807_0.891098	GTR+F+G4
ARF6	TIM3+F+R3		CNE10808_0.964659	TPM3+F+G4
ARFGAP1	GTR+F+R4		CNE1081_0.896411	TVM+F+G4
ARFGAP2	TIM+F+R3		CNE10810_0.919772	HKY+F+G4
ARFGEF1	GTR+F+R3		CNE10812_0.947214	K3Pu+F+R2
ARFGEF2	TIM3e+R4		CNE10813_0.961895	TPM3+F+G4
ARFGEF3	GTR+F+R4		CNE10814_0.959208	TPM3+F+G4
ARFIP1	K2P+I+G4		CNE10815_0.956472	K3Pu+F+G4
ARFIP2	K3P+R3		CNE10816_0.916628	TVM+F+G4
ARFRP1	GTR+F+R4		CNE10817_0.952663	TVM+F+G4
ARG1	TIM3e+I+G4		CNE10818_0.954135	TPM2+F+G4
ARG2	TIM3e+R3		CNE10819_0.945115	TPM3+F+G4
ARHGAP1	GTR+F+R4		CNE1082_0.890995	TIM3+F+R3
ARHGAP10	TVMe+I+G4		CNE10820_0.933168	HKY+F+G4
ARHGAP11A	TVM+F+I+G4		CNE10821_0.972749	HKY+F+G4
ARHGAP15	TIM3+F+R3		CNE10822_0.947904	K2P+G4
ARHGAP17	TVM+F+I+G4		CNE10823_0.906803	TPM2u+F+G4
ARHGAP18	GTR+F+R4		CNE10824_0.938287	TPM2+F+G4
ARHGAP19-SLIT1	K3P+R3		CNE10825_0.944307	TPM2u+F+R2
ARHGAP19	K3P+I+G4		CNE10826_0.918727	TVMe+G4
ARHGAP22	TN+F+R4		CNE10828_0.936819	TVM+F+G4
ARHGAP23	TIM+F+R4		CNE1083_0.972671	TVM+F+G4
ARHGAP24	GTR+F+R4		CNE10830_0.929126	TPM3u+F+G4
ARHGAP25	GTR+F+R4		CNE10831_0.970614	TPM3u+F+R2
ARHGAP26	TIM3e+R3		CNE10832_0.939408	TPM2u+F+G4
ARHGAP27	TN+F+R4		CNE10833_0.983673	K2P+R2
ARHGAP28	TVMe+I+G4		CNE10834_0.951978	TPM2+F+G4
ARHGAP31	TIM+F+R4		CNE10835_0.938214	TVM+F+G4
ARHGAP32	TVM+F+R4		CNE10836_0.94289	K2P+R2
ARHGAP35	GTR+F+R3		CNE10837_0.938786	TIM2+F+G4
ARHGAP36	TVMe+R3		CNE10838_0.952566	HKY+F+G4
ARHGAP39	TIM+F+R4		CNE10839_0.856368	TVM+F+G4
ARHGAP40	TIM3+F+R3		CNE1084_0.950932	K3Pu+F+G4
ARHGAP42	TVMe+R3		CNE10840_0.928134	GTR+F+G4
ARHGAP44	TPM2+F+R3		CNE10841_0.945969	TPM2+F+G4
ARHGAP5	TPM2u+F+R3		CNE10842_0.939631	K3Pu+F+G4
ARHGAP6	GTR+F+R4		CNE10843_0.961486	TVM+F+G4
ARHGAP9	TPM2u+F+R4		CNE10844_0.943546	GTR+F+R2
ARHGDIB	TN+F+I+G4		CNE10845_0.94401	TPM2+F+G4
ARHGDIG	TIM2+F+R3		CNE10846_0.936172	TPM2+F+G4
ARHGEF1	TIM2+F+R4		CNE10847_0.935996	K3Pu+F+G4
ARHGEF10L	TIM3+F+R4		CNE10848_0.935188	TPM2+F+G4
ARHGEF12	TVMe+R3		CNE10849_0.972818	K3Pu+F+I+G4
ARHGEF18	TIM2+F+R4		CNE1085_0.953839	HKY+F+G4
ARHGEF2	TN+F+R4		CNE10850_0.95382	K3Pu+F+G4
ARHGEF25	TIM+F+R3		CNE10851_0.962077	SYM+R3
ARHGEF26	GTR+F+R4		CNE10852_0.94498	TN+F+G4
ARHGEF28	SYM+R4		CNE10854_0.947717	TVM+F+G4
ARHGEF3	GTR+F+R4		CNE10855_0.913125	TVM+F+G4
ARHGEF33	GTR+F+R3		CNE10856_0.957733	TPM3+F+R2
ARHGEF37	HKY+F+R4		CNE10857_0.947924	TPM2+F+G4
ARHGEF38	TVMe+G4		CNE10858_0.919219	TIMe+G4
ARHGEF39	HKY+F+I+G4		CNE10859_0.957294	K2P+G4
ARHGEF40	GTR+F+R4		CNE1086_0.963733	TPM3+F+G4
ARHGEF6	TVMe+R3		CNE10860_0.947184	TPM2+F+G4
ARHGEF7	GTR+F+R3		CNE10861_0.921168	TIM3+F+G4
ARID1A	TVM+F+R3		CNE10862_0.900155	TPM2+F+G4
ARID2	TVMe+R3		CNE10863_0.912803	TPM3+F+G4
ARID3A	TN+F+R4		CNE10864_0.863494	TN+F+G4
ARID3B	TIM+F+R3		CNE10865_0.954541	K2P+G4
ARID3C	TVM+F+R3		CNE10866_0.946512	K3P+R2
ARID4A	GTR+F+R4		CNE10867_0.935066	TPM3+F+G4
ARID5A	K3Pu+F+R4		CNE10868_0.977332	TVMe+G4
ARID5B	GTR+F+R4		CNE10869_0.956218	TPM2u+F+R3
ARIH1	TN+F+R3		CNE1087_0.927133	HKY+F+G4
ARIH2	SYM+R3		CNE10870_0.948504	TVM+F+R3
ARL1	TIM2e+I+G4		CNE10871_0.914538	K3P+R3
ARL10	TPM3u+F+R3		CNE10872_0.869089	TPM2u+F+G4
ARL13B	TIM3+F+I+G4		CNE10873_0.945785	TPM2+F+G4
ARL14	TIM3e+I+G4		CNE10874_0.905585	K3P+G4
ARL14EP	K2P+R3		CNE10875_0.911746	TPM3+F+G4
ARL14EPL	TIM3e+I+G4		CNE10876_0.877729	K3Pu+F+G4
ARL2-SNX15	TN+F+R3		CNE10877_0.94922	TIM3+F+G4
ARL2	TIM3+F+R4		CNE10878_0.938714	TVM+F+G4
ARL2BP	TIM3e+I+G4		CNE10879_0.95808	TVM+F+G4
ARL3	TIMe+I+G4		CNE1088_0.908327	TVM+F+G4
ARL4C	TIM2+F+I+G4		CNE10880_0.858664	TPM3u+F+R2
ARL4D	TIM+F+I+G4		CNE10881_0.91159	TPM3+F+G4
ARL5A	TPM2+F+G4		CNE10882_0.914797	K2P+G4
ARL5B	K3P+I+G4		CNE10883_0.918072	TVM+F+G4
ARL6	K3P+I+G4		CNE10884_0.967917	TPM3+F+G4
ARL6IP1	K2P+R3		CNE10885_0.952685	TPM2u+F+R2
ARL6IP5	TIM3e+I+G4		CNE10886_0.938598	TIM3+F+G4
ARL6IP6	TIM+F+I+G4		CNE10887_0.952493	TIM2+F+R2
ARL8B	TIM3e+I+G4		CNE10888_0.956759	TPM3+F+G4
ARL9	TIM3e+I+G4		CNE10889_0.897164	TVM+F+G4
ARMC1	K3P+R3		CNE1089_0.943239	TPM3u+F+G4
ARMC10	TVMe+I+G4		CNE10890_0.870491	TPM3u+F+R3
ARMC12	HKY+F+R3		CNE10891_0.930899	TVM+F+R2
ARMC2	TVMe+R4		CNE10892_0.946178	K2P+R2
ARMC3	TIM3e+R4		CNE10894_0.973392	TPM3u+F+R2
ARMC5	GTR+F+I+G4		CNE10895_0.938895	TPM3u+F+G4
ARMC6	TIM2+F+I+G4		CNE10896_0.916375	TVM+F+G4
ARMC7	HKY+F+R4		CNE10897_0.901837	HKY+F+G4
ARMC8	TIM2e+R3		CNE10899_0.917818	TIM2+F+G4
ARMC9	GTR+F+R4		CNE109_0.912072	TPM3u+F+R2
ARMCX3	GTR+F+I+G4		CNE1090_0.923576	TVM+F+G4
ARMH1	TPM3u+F+I+G4		CNE10900_0.936637	K2P+G4
ARMH2	TVMe+R3		CNE10901_0.942372	TPM3u+F+R2
ARMH3	TIM3+F+R3		CNE10902_0.946456	K2P+R3
ARMH4	TVMe+R4		CNE10903_0.922971	TPM3+F+G4
ARMT1	TVMe+I+G4		CNE10904_0.957522	K2P+G4
ARNT	K3P+R3		CNE10905_0.956956	TVM+F+G4
ARNT2	TIM3+F+R4		CNE10906_0.903314	GTR+F+G4
ARNTL	SYM+R3		CNE10907_0.981702	TPM3u+F+R2
ARNTL2	K3P+G4		CNE10908_0.95818	TPM3u+F+G4
ARPC1A	TIM3e+R3		CNE10909_0.941021	K2P+G4
ARPC1B	TN+F+R4		CNE1091_0.946624	TIM3+F+G4
ARPC2	TIMe+I+G4		CNE10910_0.935446	K2P+G4
ARPC3	K3P+I+G4		CNE10912_0.93374	TIM2+F+G4
ARPC4	K2P+R3		CNE10913_0.956942	TPM2+F+G4
ARPC5	TIM3+F+I+G4		CNE10914_0.974213	TPM2+F+G4
ARPC5L	TIM3e+I+G4		CNE10916_0.97247	HKY+F+R2
ARPIN	TIM3+F+R4		CNE10917_0.963873	TVM+F+G4
ARPP19	HKY+F+I+G4		CNE10918_0.977184	TN+F+G4
ARPP21	TIM3+F+R4		CNE1092_0.891827	K3Pu+F+G4
ARRB1	TIM3+F+R4		CNE10920_0.936123	TIM3+F+G4
ARRDC1	TPM3u+F+I+G4		CNE10921_0.926535	K2P+G4
ARRDC2	TPM2u+F+I+G4		CNE10922_0.933153	K3Pu+F+G4
ARRDC3	K3P+I+G4		CNE10923_0.9466	TVM+F+R3
ARSA	GTR+F+R4		CNE10924_0.970124	TIM3e+G4
ARSB	TPM3u+F+R4		CNE10925_0.912351	K2P+I+G4
ARSF	TPM3u+F+I+G4		CNE10926_0.984451	TPM3u+F+R2
ARSH	TPM3u+F+I+G4		CNE10927_0.927769	TVM+F+G4
ARSI	TIM+F+R4		CNE10928_0.921721	TPM2+F+G4
ARSJ	GTR+F+R4		CNE10929_0.912192	TPM3u+F+G4
ARSK	TVM+F+R3		CNE1093_0.899339	K3P+G4
ART3	TIM3e+I+G4		CNE10930_0.952768	K2P+G4
ART4	TIM3e+R4		CNE10931_0.940262	K2P+G4
ART5	TPM2u+F+R3		CNE10932_0.93057	TVM+F+R2
ARTN	GTR+F+R3		CNE10933_0.97147	K2P+G4
ARV1	TVMe+I+G4		CNE10934_0.940655	TVM+F+G4
ARVCF	GTR+F+R4		CNE10935_0.89459	TPM2+F+G4
ARX	TIM+F+R3		CNE10936_0.951446	GTR+F+G4
ASAH1	TIM3e+I+G4		CNE10937_0.956605	K2P+G4
ASAH2	SYM+I+G4		CNE10938_0.978892	K3Pu+F+G4
ASAH2B	SYM+I+G4		CNE10939_0.943107	K2P+G4
ASAP1	TVM+F+R4		CNE1094_0.962405	TPM3+F+G4
ASB1	TIM3+F+R4		CNE10941_0.924064	K2P+G4
ASB10	TPM2u+F+R4		CNE10944_0.950535	TPM3+F+G4
ASB11	SYM+R4		CNE10945_0.961743	TPM2u+F+R2
ASB13	TN+F+R4		CNE10946_0.955819	TPM2u+F+R3
ASB15	TIM3e+R3		CNE10947_0.922518	TVM+F+G4
ASB17	TIM3+F+I+G4		CNE10948_0.913335	K3P+G4
ASB2	TN+F+R4		CNE10949_0.859302	K2P+R2
ASB3	TPM3u+F+R3		CNE1095_0.855178	TIM3e+R3
ASB4	TIM3e+R4		CNE10950_0.953223	TVM+F+G4
ASB5	TVMe+I+G4		CNE10951_0.948434	K3P+R3
ASB6	GTR+F+R4		CNE10952_0.935179	K3P+G4
ASB7	SYM+I+G4		CNE10953_0.926619	TVM+F+G4
ASB8	TIM3e+I+G4		CNE10954_0.937253	K2P+G4
ASB9	TIM3e+I+G4		CNE10955_0.973867	TPM3+F+G4
ASCC1	TIM3+F+R3		CNE10956_0.917126	K2P+R2
ASCC3	TIM3+F+R3		CNE10957_0.948104	GTR+F+G4
ASCL1	TN+F+R3		CNE10958_0.977368	TVMe+R2
ASCL2	K3Pu+F+R3		CNE10959_0.939319	K3P+R3
ASCL3	TVM+F+I+G4		CNE1096_0.924823	TVMe+G4
ASCL4	HKY+F+G4		CNE10960_0.948483	GTR+F+R3
ASCL5	TN+F+I+G4		CNE10961_0.984563	TVMe+R2
ASF1A	TNe+I+G4		CNE10962_0.979311	TVM+F+G4
ASF1B	HKY+F+R3		CNE10963_0.929572	TNe+G4
ASGR2	TN+F+I+G4		CNE10964_0.922201	K3P+G4
ASH2L	TIM3e+R3		CNE10965_0.974686	TVM+F+R2
ASIC1	TIM2+F+R4		CNE10966_0.956674	TVM+F+G4
ASIC3	TPM2u+F+R4		CNE10967_0.978196	K2P+G4
ASIP	K2P+G4		CNE10968_0.963748	TVM+F+G4
ASL	TN+F+R4		CNE10969_0.941335	TVM+F+R3
ASMT	TVM+F+I+G4		CNE1097_0.914997	TPM3u+F+G4
ASNA1	TN+F+R3		CNE10970_0.977915	TVM+F+R2
ASNS	TIM3e+R3		CNE10971_0.9808	TVMe+R2
ASNSD1	SYM+R3		CNE10972_0.920809	TVMe+G4
ASPA	GTR+F+R3		CNE10973_0.976187	TVMe+R3
ASPDH	TPM2u+F+I+G4		CNE10974_0.980797	TIM3e+G4
ASPG	TIM2+F+I+G4		CNE10975_0.901288	TVM+F+G4
ASPH	TIM3+F+R4		CNE10976_0.969695	TVM+F+G4
ASPN	TIM3+F+R3		CNE10977_0.964803	K2P+R3
ASPSCR1	TIM2+F+I+G4		CNE10978_0.928998	TIM3+F+G4
ASRGL1	TIM3+F+I+G4		CNE10979_0.929902	TVM+F+G4
ASS1	TIM3+F+R4		CNE1098_0.906338	GTR+F+R3
ASTE1	TVMe+R4		CNE10980_0.901479	K2P
ASTN1	TIM3+F+R3		CNE10981_0.952976	TPM2+F+G4
ASTN2	TIM3+F+R3		CNE10983_0.912057	HKY+F+G4
ASXL2	TIM+F+R3		CNE10984_0.950862	K3Pu+F+R2
ASZ1	TPM3u+F+R3		CNE10985_0.958903	K3P+G4
ATAD1	K3Pu+F+I+G4		CNE10986_0.944842	TVMe+G4
ATAD2	TIM3+F+R4		CNE10988_0.90647	TPM3+F+G4
ATAD2B	TIM3+F+R3		CNE10989_0.971058	K2P+R3
ATAD3A	GTR+F+R4		CNE1099_0.937954	K2P+R3
ATAD5	GTR+F+R3		CNE10990_0.861169	K2P+G4
ATAT1	K3Pu+F+I+G4		CNE10991_0.833449	K3P+G4
ATCAY	GTR+F+R4		CNE10992_0.937153	K2P+G4
ATE1	TVMe+I+G4		CNE10993_0.937086	K2P+G4
ATF1	K3P+I+G4		CNE10994_0.952018	K2P+R2
ATF2	K3Pu+F+I+G4		CNE10995_0.981376	TVM+F+R2
ATF3	TIM3+F+I+G4		CNE10996_0.970387	TIMe+G4
ATF6	TVMe+R3		CNE10997_0.93084	GTR+F+R3
ATF6B	HKY+F+R4		CNE10998_0.952452	TVM+F+G4
ATF7	TIM3+F+R3		CNE10999_0.920568	TVM+F+G4
ATF7IP	TPM2u+F+R4		CNE11_0.94142	K2P+G4
ATG10	K2P+G4		CNE110_0.961773	TVM+F+G4
ATG101	TN+F+R3		CNE1100_0.946377	TVM+F+R3
ATG12	K2P+I+G4		CNE11000_0.896688	K3Pu+F+G4
ATG13	TIMe+R3		CNE11002_0.952617	K3P+G4
ATG14	GTR+F+R4		CNE11003_0.973787	K2P+G4
ATG16L2	TIM2+F+I+G4		CNE11004_0.977791	K2P+R3
ATG3	TIM2+F+I+G4		CNE11005_0.980189	TPM3u+F+G4
ATG4A	K2P+R3		CNE11006_0.943358	K3P+G4
ATG4B	GTR+F+R4		CNE11008_0.988833	TPM3+F+G4
ATG4C	TVM+F+I+G4		CNE11009_0.946152	TVM+F+G4
ATG4D	TPM2u+F+I+G4		CNE1101_0.865144	K2P+G4
ATG5	TPM3u+F+R3		CNE11010_0.945516	TIM3+F+G4
ATG7	TIM3+F+R4		CNE11011_0.950906	K3P+G4
ATG9A	TIM+F+R3		CNE11012_0.974481	TIM3e+G4
ATIC	TVMe+I+G4		CNE11013_0.969919	K2P+G4
ATL1	TVMe+I+G4		CNE11014_0.910048	TVM+F+G4
ATL2	TVMe+R3		CNE11015_0.931116	TVM+F+R3
ATL3	K2P+I+G4		CNE11017_0.938125	K3P+G4
ATM	GTR+F+R3		CNE11018_0.948227	K3P+G4
ATMIN	TVMe+I+G4		CNE11019_0.933295	TVM+F+G4
ATOH1	TIM+F+R3		CNE1102_0.944686	TPM3u+F+G4
ATOH7	TN+F+I+G4		CNE11020_0.973676	K3P+R2
ATOX1	K2P+G4		CNE11021_0.918559	HKY+F+R2
ATP10B	TPM3u+F+R4		CNE11022_0.926224	K2P+G4
ATP11A	GTR+F+R4		CNE11023_0.92999	TVM+F+G4
ATP11B	TPM3u+F+R3		CNE11024_0.887693	TPM3u+F+G4
ATP11C	TIM3+F+R3		CNE11025_0.926025	K3P+G4
ATP13A1	TN+F+R4		CNE11026_0.947303	TPM3u+F+G4
ATP13A2	TIM3+F+R4		CNE11027_0.939476	K3P+G4
ATP13A3	TPM3u+F+R3		CNE1103_0.964217	TVM+F+G4
ATP13A4	TIM3e+R4		CNE11030_0.927087	TVM+F+G4
ATP13A5	TVMe+R4		CNE11031_0.951892	K3P+G4
ATP1A1	TIM3+F+I+G4		CNE11033_0.960055	SYM+R3
ATP1A2	TIM3+F+I+G4		CNE11036_0.935081	K2P+R2
ATP1A3	TIM3+F+I+G4		CNE11037_0.872405	TPM2u+F+G4
ATP1B1	TIM3e+I+G4		CNE11038_0.940599	TIMe+G4
ATP1B2	TIM3e+R3		CNE11039_0.921706	K2P+G4
ATP1B3	TPM3u+F+I+G4		CNE1104_0.953366	K3P+G4
ATP1B4	HKY+F+R3		CNE11040_0.875947	TPM2+F+G4
ATP23	TVMe+I+G4		CNE11041_0.910773	HKY+F+G4
ATP2A2	TIM3e+I+G4		CNE11042_0.927381	TPM3+F+G4
ATP2A3	GTR+F+R4		CNE11043_0.957751	TVM+F+R2
ATP2B1	GTR+F+R3		CNE11044_0.967952	TVM+F+R3
ATP2B2	TIM3+F+R4		CNE11045_0.913476	TPM3u+F+R2
ATP2B3	TIM3+F+R3		CNE11046_0.935902	K3P+R2
ATP2C1	TVMe+R3		CNE11047_0.949064	TIM2e+G4
ATP2C2	GTR+F+R4		CNE11048_0.950831	TPM2+F+G4
ATP4A	TN+F+R4		CNE11049_0.980774	K2P+G4
ATP4B	TVM+F+I+G4		CNE11050_0.945148	K3P+G4
ATP5F1A	K3P+I+G4		CNE11051_0.938633	TPM2+F+G4
ATP5F1B	K2P+I+G4		CNE11052_0.905112	TVM+F+G4
ATP5F1C	K3P+I+G4		CNE11054_0.930845	TPM2u+F+R3
ATP5F1D	GTR+F+I+G4		CNE11056_0.921755	TPM3+F+G4
ATP5F1E	TIM3e+G4		CNE11057_0.957163	TVM+F+G4
ATP5IF1	TN+F+R3		CNE11058_0.921849	TNe+G4
ATP5MC1	TIM2+F+G4		CNE11059_0.883184	K3P+G4
ATP5MC2	K2P+I+G4		CNE11060_0.946338	K2P+G4
ATP5MC3	K2P+G4		CNE11062_0.91137	HKY+F+G4
ATP5MD	K2P+G4		CNE11063_0.939809	TIM2+F+G4
ATP5ME	TIM+F+G4		CNE11064_0.967413	K3Pu+F+G4
ATP5MF	TIM2e+I+G4		CNE11065_0.911088	TIM3+F+R2
ATP5MG	K2P+G4		CNE11066_0.943462	HKY+F+G4
ATP5MPL	TVMe+G4		CNE11067_0.926227	K3Pu+F+G4
ATP5PB	TIM3e+G4		CNE11068_0.901726	K3Pu+F+G4
ATP5PD	TVMe+I+G4		CNE11069_0.961555	TPM2u+F+G4
ATP5PF	K2P+R3		CNE11070_0.922818	TIM2+F+G4
ATP5PO	SYM+I+G4		CNE11071_0.930856	TPM3+F+G4
ATP6AP1	HKY+F+R4		CNE11072_0.883642	TPM3+F+G4
ATP6AP2	TVMe+I+G4		CNE11073_0.901075	K2P+G4
ATP6V0A1	TIM3e+R3		CNE11074_0.956039	K3P+G4
ATP6V0A2	SYM+R4		CNE11075_0.97523	TPM2+F+G4
ATP6V0A4	TVMe+R4		CNE11076_0.97346	TPM3+F+G4
ATP6V0B	TNe+I+G4		CNE11077_0.953367	K3P+G4
ATP6V0D1	HKY+F+I+G4		CNE11078_0.915604	K2P+G4
ATP6V0D2	TIM3e+R3		CNE11079_0.977098	K2P+G4
ATP6V0E1	TIM2e+I+G4		CNE1108_0.90464	TVMe+R3
ATP6V0E2	TPM3u+F+I+G4		CNE11080_0.961144	K3P+R2
ATP6V1B1	TN+F+R4		CNE11081_0.954194	K3P+R3
ATP6V1B2	TIM3e+R3		CNE11082_0.942117	TPM3u+F+R2
ATP6V1C1	SYM+I+G4		CNE11083_0.934283	TVM+F+G4
ATP6V1C2	TIM3e+R4		CNE11084_0.91627	K2P+R2
ATP6V1D	K3P+I+G4		CNE11085_0.877889	TPM2u+F+G4
ATP6V1E1	K2P+I+G4		CNE11089_0.949531	TVMe+R2
ATP6V1F	TIM+F+I+G4		CNE11090_0.94276	K3P+G4
ATP6V1G1	TIM+F+I+G4		CNE111_0.911681	HKY+F+G4
ATP6V1G2	TIM2+F+R3		CNE1110_0.97331	TNe+G4
ATP6V1G3	GTR+F+I+G4		CNE11111_0.930336	K3P+G4
ATP6V1H	TIM2e+R3		CNE11112_0.932268	K2P+G4
ATP7A	GTR+F+R4		CNE11113_0.929389	K2P+R2
ATP8A1	SYM+R3		CNE11119_0.959635	K3P+R2
ATP8A2	SYM+R3		CNE1112_0.901618	TPM3u+F+G4
ATP8B2	GTR+F+R4		CNE11120_0.917322	TVM+F+G4
ATP8B4	GTR+F+R3		CNE11121_0.933253	GTR+F+R2
ATP9A	GTR+F+I+G4		CNE11122_0.963466	TPM3u+F+R2
ATP9B	GTR+F+R4		CNE11123_0.952011	K2P+G4
ATPAF1	K2P+R3		CNE11124_0.923551	TVM+F+G4
ATPAF2	TIM+F+R3		CNE11125_0.908237	TVM+F+G4
ATR	TVM+F+R4		CNE11126_0.904315	K2P+R2
ATRAID	K2P+I+G4		CNE11127_0.923183	TPM3+F+G4
ATRIP	TPM3u+F+R4		CNE11128_0.95081	TPM3+F+G4
ATRN	TIM3e+R4		CNE11129_0.907901	TN+F+G4
ATRNL1	TIM3e+R3		CNE1113_0.909643	TPM2+F+G4
ATRX	TIM3+F+I+G4		CNE11130_0.94294	TPM3u+F+R2
ATXN1	TVM+F+R4		CNE11131_0.938934	K2P+G4
ATXN10	SYM+G4		CNE11132_0.924185	K2P+R3
ATXN1L	K3Pu+F+R3		CNE11133_0.970153	TIMe+R2
ATXN2	K3Pu+F+R3		CNE11134_0.957884	K2P+G4
ATXN2L	TVM+F+R4		CNE11135_0.887872	TVM+F+G4
ATXN3	TVMe+I+G4		CNE11136_0.98111	K2P+G4
ATXN7	GTR+F+R4		CNE11137_0.960379	K2P+G4
ATXN7L1	TVM+F+R3		CNE11138_0.958777	TIM3e+G4
ATXN7L2	TIM+F+R4		CNE11139_0.962285	TPM3u+F+R2
ATXN7L3	TN+F+R3		CNE1114_0.9107	K2P+R2
AUH	TVMe+R3		CNE11140_0.945931	TVM+F+G4
AUNIP	K3Pu+F+I+G4		CNE11141_0.984861	TVM+F+R2
AUP1	TIM2+F+I+G4		CNE11142_0.953823	TIM3+F+G4
AURKA	TVMe+I+G4		CNE11143_0.953021	K2P+G4
AURKAIP1	TN+F+I+G4		CNE11144_0.97231	TNe+G4
AURKB	HKY+F+R3		CNE11145_0.96749	K3P+G4
AUTS2	TVM+F+R3		CNE11146_0.977476	TPM2u+F+I+G4
AVEN	TIM3+F+I+G4		CNE11147_0.937949	TVMe+R2
AVIL	GTR+F+R4		CNE11148_0.933876	TPM3+F+G4
AVPI1	TIM2+F+R3		CNE11149_0.95676	K3Pu+F+G4
AVPR1A	TPM3+F+I+G4		CNE11150_0.924117	TIM2e+G4
AVPR1B	TN+F+R4		CNE11152_0.951203	K2P+R2
AVPR2	TVM+F+I+G4		CNE11153_0.970652	TVMe+R3
AWAT1	TIM2e+R3		CNE11154_0.945531	TVMe+G4
AXDND1	GTR+F+I+G4		CNE11155_0.953708	K2P+R2
AXIN1	GTR+F+R4		CNE11156_0.965707	HKY+F+G4
AXL	GTR+F+R3		CNE11157_0.974554	TVMe+I+G4
AZGP1	TPM2u+F+I+G4		CNE11158_0.944021	TPM3u+F+R2
AZI2	GTR+F+I+G4		CNE11159_0.873284	TVMe+G4
AZIN1	K3P+R3		CNE1116_0.912829	TIM2+F+G4
AZIN2	TIM2+F+R4		CNE11160_0.913342	K2P+G4
B3GALNT2	TVMe+R4		CNE11161_0.94499	TVMe+R3
B3GALT2	SYM+I+G4		CNE11162_0.960954	K2P+R3
B3GALT4	TPM2+F+I+G4		CNE11163_0.944877	TVMe+G4
B3GALT6	HKY+F+I+G4		CNE11165_0.961515	K3P+R3
B3GAT1	HKY+F+R4		CNE11167_0.935486	K3P+G4
B3GAT2	TN+F+R3		CNE11168_0.98095	K2P+G4
B3GLCT	SYM+R4		CNE11169_0.877676	K2P+G4
B3GNT2	TIM3e+R4		CNE11170_0.931167	HKY+F+G4
B3GNT5	TVMe+R3		CNE11171_0.947123	K2P+G4
B3GNT8	TIM2+F+I+G4		CNE11172_0.943281	TPM3u+F+R3
B3GNT9	TVM+F+I+G4		CNE11173_0.98444	K2P+G4
B3GNTL1	TPM3u+F+R4		CNE11174_0.934418	K2P+G4
B4GALNT1	TPM2u+F+R4		CNE11175_0.943926	TPM2u+F+R3
B4GALNT2	TPM3u+F+I+G4		CNE11176_0.891241	TPM3u+F+R3
B4GALNT3	TIM3+F+R4		CNE11177_0.926866	TPM3u+F+G4
B4GALT1	TPM3+F+I+G4		CNE11178_0.94647	TPM2+F+G4
B4GALT2	HKY+F+R4		CNE11179_0.958367	TVM+F+G4
B4GALT3	HKY+F+I+G4		CNE11180_0.897213	TVM+F+G4
B4GALT4	TVMe+I+G4		CNE11181_0.878056	K2P+G4
B4GALT5	GTR+F+I+G4		CNE11183_0.916392	TIM3+F+G4
B4GALT6	TIM3e+R3		CNE11184_0.949492	TPM2u+F+G4
B4GALT7	TIM+F+R4		CNE11185_0.96261	TIM2e+G4
B4GAT1	TIM2+F+R3		CNE11186_0.949599	K2P+G4
B9D1	TIM3+F+I+G4		CNE11188_0.934729	TN+F+G4
B9D2	TPM2+F+I+G4		CNE11189_0.943294	TVM+F+G4
BABAM1	TIM3+F+R4		CNE1119_0.959732	K2P+R3
BABAM2	TIMe+R3		CNE11191_0.913001	GTR+F+G4
BACE1	HKY+F+I+G4		CNE11193_0.929244	TVM+F+G4
BACE2	TVM+F+R4		CNE11194_0.928729	GTR+F+G4
BACH1	TVMe+R4		CNE11195_0.947537	TPM3+F+G4
BACH2	GTR+F+R4		CNE11197_0.966693	TPM3u+F+G4
BAD	TIM2+F+I+G4		CNE11198_0.952245	TIM2+F+G4
BAG2	TIM3e+I+G4		CNE11199_0.919803	TVM+F+G4
BAG4	TPM3u+F+I+G4		CNE112_0.945161	TNe+R2
BAG5	GTR+F+R4		CNE1120_0.97579	TVMe+R2
BAHD1	TVM+F+R4		CNE11200_0.967133	TVM+F+R2
BAIAP2	GTR+F+R4		CNE11201_0.972393	K2P+R2
BAIAP3	TN+F+R4		CNE11202_0.938026	TVM+F+G4
BAK1	TPM2u+F+I+G4		CNE11203_0.938395	K2P+G4
BAMBI	GTR+F+R4		CNE11204_0.949327	TIM2e+G4
BANF1	TIM3+F+I+G4		CNE11205_0.940428	TPM2u+F+R2
BANF2	TIM3e+R3		CNE11206_0.926751	TIM3+F+G4
BANK1	TIM3e+I+G4		CNE11208_0.923753	K3Pu+F+G4
BANP	GTR+F+R4		CNE11209_0.936463	TPM3+F+G4
BAP1	TIM2+F+R3		CNE1121_0.949246	K2P+G4
BARHL1	HKY+F+R3		CNE11213_0.955088	TVMe+R3
BARHL2	K3Pu+F+R3		CNE11214_0.869006	TPM3u+F+G4
BASP1	TIM2+F+I+G4		CNE11216_0.913305	TPM3+F+G4
BATF	HKY+F+R3		CNE11217_0.937993	TVM+F+G4
BATF2	TIM3+F+I+G4		CNE11218_0.923358	K2P+R3
BATF3	TN+F+R3		CNE11219_0.958788	K2P+G4
BAX	TIM3+F+R3		CNE1122_0.954498	HKY+F+G4
BAZ1A	GTR+F+R3		CNE11221_0.928426	TVM+F+G4
BAZ1B	GTR+F+R3		CNE11222_0.943854	TVM+F+G4
BAZ2B	GTR+F+R3		CNE11223_0.955158	TPM2u+F+R3
BBC3	TPM2u+F+R3		CNE11224_0.930873	TPM3u+F+G4
BBIP1	TPM3u+F+G4		CNE11226_0.919722	K3P+G4
BBOF1	GTR+F+R4		CNE11227_0.952964	TVMe+R3
BBOX1	TIM3e+R3		CNE11228_0.954478	K3P+R3
BBS1	HKY+F+R4		CNE11229_0.913903	K2P+G4
BBS10	TIM3e+R4		CNE1123_0.972016	K2P+G4
BBS2	SYM+R3		CNE11230_0.956009	TVM+F+G4
BBS5	TIM3+F+R3		CNE11231_0.973177	TPM3+F+G4
BBS7	K3P+I+G4		CNE11232_0.936178	TVM+F+G4
BBS9	TVMe+R4		CNE11233_0.944601	GTR+F+G4
BBX	TIM+F+R4		CNE11234_0.958636	TVM+F+R2
BCAM	TIM2+F+R4		CNE11235_0.942616	TIM3+F+G4
BCAN	GTR+F+R4		CNE11236_0.915414	K3P+G4
BCAP31	SYM+I+G4		CNE11238_0.929878	TVM+F+R3
BCAR1	TIM2+F+I+G4		CNE11239_0.938644	TIM3+F+G4
BCAR3	GTR+F+R4		CNE1124_0.923582	K2P+G4
BCAS2	K2P+R3		CNE11240_0.940122	K2P+G4
BCAS3	TIMe+R3		CNE11242_0.953192	TPM3u+F+R3
BCAS4	HKY+F+I+G4		CNE11243_0.959085	TPM2u+F+R3
BCAT1	TVMe+I+G4		CNE11244_0.937483	TVM+F+G4
BCDIN3D	K2P+I+G4		CNE11245_0.906595	HKY+F+G4
BCHE	GTR+F+I+G4		CNE11246_0.954587	K2P+R2
BCKDHA	TN+F+R4		CNE11247_0.950502	TPM3u+F+R2
BCKDHB	K2P+R3		CNE11249_0.94572	TPM3u+F+G4
BCKDK	TIM+F+R4		CNE1125_0.937002	TVMe+R3
BCL10	TIM3e+I+G4		CNE11250_0.887016	TPM3+F+G4
BCL11A	TIM2+F+R3		CNE11251_0.963692	K2P+G4
BCL11B	TIM2+F+I+G4		CNE11252_0.92347	TVM+F+G4
BCL2	TPM3+F+R3		CNE11253_0.918887	K2P+G4
BCL2A1	TVMe+I+G4		CNE11255_0.899035	K3P+G4
BCL2L1	K2P+R3		CNE11256_0.968095	TVM+F+R2
BCL2L10	TIM2+F+I+G4		CNE11259_0.9078	K3P+G4
BCL2L11	TPM3u+F+R3		CNE1126_0.931624	K2P+G4
BCL2L13	GTR+F+R3		CNE11260_0.942735	TPM3u+F+R2
BCL2L14	GTR+F+I+G4		CNE11261_0.936914	TVM+F+G4
BCL2L15	TIMe+R3		CNE11262_0.952003	TPM2u+F+R2
BCL2L2-PABPN1	TIM2+F+R3		CNE11263_0.919104	GTR+F+G4
BCL2L2	TIM2+F+R3		CNE11264_0.894838	TVM+F+G4
BCL6B	TPM3u+F+R4		CNE11265_0.912202	TPM2+F+G4
BCL7A	GTR+F+I+G4		CNE11267_0.936503	TPM3+F+G4
BCL7B	HKY+F+I+G4		CNE11269_0.891123	TPM2u+F+G4
BCORL1	TVM+F+R4		CNE1127_0.924878	K3P+G4
BCR	GTR+F+R4		CNE11271_0.943476	HKY+F+G4
BCS1L	TPM2+F+R4		CNE11274_0.92004	TPM3u+F+G4
BDH2	TIM3e+I+G4		CNE11275_0.921787	TVM+F+G4
BDKRB1	TIM3+F+G4		CNE11276_0.900214	TPM3u+F+G4
BDKRB2	GTR+F+I+G4		CNE11277_0.906267	K3Pu+F+G4
BDNF	TVMe+R3		CNE11278_0.943468	TPM3u+F+R2
BDP1	GTR+F+I+G4		CNE11279_0.902719	TPM3+F+G4
BECN1	K3P+R3		CNE11280_0.981582	TVM+F+G4
BEND3	GTR+F+R4		CNE11281_0.964742	TPM3u+F+R2
BEND4	TIM3+F+R3		CNE11283_0.949752	TVM+F+G4
BEND5	TIM3+F+R3		CNE11284_0.907922	TNe+G4
BEND6	GTR+F+R3		CNE11285_0.949394	TPM2u+F+R3
BEST1	TPM3u+F+R3		CNE11286_0.94817	HKY+F+G4
BEST2	TPM2u+F+R4		CNE11287_0.974409	HKY+F+R2
BEST3	TPM3+F+R4		CNE11288_0.978813	TVM+F+R2
BET1	TIM3e+I+G4		CNE11289_0.960376	HKY+F+G4
BET1L	K2P+I+G4		CNE1129_0.943741	GTR+F+G4
BFAR	TVMe+R3		CNE11290_0.969987	TVM+F+G4
BFSP1	TIM3+F+R3		CNE11291_0.986341	TPM3u+F+R2
BFSP2	TN+F+R3		CNE11292_0.972347	TIM2+F+G4
BGLAP	TPM2u+F+I+G4		CNE11293_0.968405	TPM3+F+G4
BGN	TN+F+R4		CNE11294_0.881341	TPM3+F+G4
BHLHA15	TIM3+F+I+G4		CNE11295_0.957125	TPM2u+F+G4
BHLHA9	GTR+F+I+G4		CNE11297_0.919077	TIM3+F+G4
BHLHE22	TPM3u+F+R3		CNE11298_0.94615	K2P+G4
BHLHE23	K3Pu+F+G4		CNE11299_0.943632	TPM2+F+G4
BHLHE41	TIM2+F+R3		CNE113_0.905139	TPM2+F+G4
BHMT	TIM3+F+R4		CNE1130_0.917914	TVMe+G4
BHMT2	GTR+F+I+G4		CNE11300_0.968551	TPM3u+F+G4
BICC1	TVM+F+R3		CNE11301_0.914199	TIM2+F+G4
BICD1	GTR+F+R4		CNE11302_0.960904	K2P+G4
BICD2	TN+F+R4		CNE11303_0.971069	TVM+F+R2
BICDL1	GTR+F+R4		CNE11304_0.952917	TVM+F+I+G4
BICDL2	GTR+F+R4		CNE11305_0.945576	TPM2+F+G4
BICRAL	TVM+F+R4		CNE11306_0.965713	TVM+F+R2
BID	GTR+F+I+G4		CNE11307_0.988337	HKY+F+R2
BIN1	TN+F+R4		CNE11308_0.949154	TVM+F+I+G4
BIN3	TPM3u+F+R4		CNE11309_0.930822	TVM+F+R3
BIRC2	TIM3e+R4		CNE1131_0.936052	K3P+G4
BIRC3	SYM+R4		CNE11310_0.971082	TPM3+F+G4
BIRC7	TPM2u+F+I+G4		CNE11312_0.979007	TIM2+F+G4
BIVM	K3P+I+G4		CNE11313_0.950158	TVM+F+R2
BLK	TPM3u+F+R4		CNE11314_0.956634	K2P+G4
BLMH	K2P+R3		CNE11315_0.96663	K3P+G4
BLNK	TIM+F+R4		CNE11316_0.927973	TVM+F+R3
BLOC1S1-RDH5	TN+F+I+G4		CNE11317_0.946088	TPM3u+F+R3
BLOC1S1	TN+F+I+G4		CNE11318_0.969871	TPM2u+F+R2
BLOC1S2	TVMe+R3		CNE11319_0.938862	TPM3+F+G4
BLOC1S3	K3Pu+F+I+G4		CNE11320_0.918697	TPM3+F+G4
BLOC1S4	TIM3+F+G4		CNE11321_0.94793	K3Pu+F+R3
BLOC1S5	TIM3e+I+G4		CNE11322_0.945965	TPM2+F+G4
BLOC1S6	TVMe+I+G4		CNE11323_0.945129	K3Pu+F+I
BLVRA	TIM3e+I+G4		CNE11324_0.952475	K3P+R2
BLVRB	TPM2u+F+I+G4		CNE11326_0.928055	TPM3+F+G4
BLZF1	TVMe+I+G4		CNE11327_0.891164	TVM+F+R2
BMF	HKY+F+R3		CNE11328_0.948367	TPM3+F+G4
BMI1	TIM+F+R3		CNE11329_0.922625	TPM2+F+G4
BMP1	GTR+F+R4		CNE1133_0.909901	GTR+F+R3
BMP15	TVMe+I+G4		CNE11330_0.945932	TPM3u+F+G4
BMP2	GTR+F+R3		CNE11331_0.918726	K3Pu+F+G4
BMP2K	TIM3e+R3		CNE11332_0.966759	TPM3u+F+G4
BMP3	TIM3e+R3		CNE11333_0.956901	TPM2u+F+R2
BMP4	TIM+F+R3		CNE11334_0.917295	TPM2+F+G4
BMP5	SYM+R3		CNE11335_0.955228	TVM+F+R2
BMP6	TIM3+F+R4		CNE11336_0.980666	GTR+F+G4
BMP7	GTR+F+R4		CNE11337_0.920614	TIM2+F+R2
BMPER	TIM3+F+R3		CNE11338_0.951353	TPM2+F+G4
BMPR1A	TVMe+I+G4		CNE11339_0.943575	GTR+F+G4
BMPR1B	TIM3e+R4		CNE11340_0.967918	TIM3+F+G4
BMPR2	TIM2+F+R3		CNE11341_0.937954	TPM3u+F+R3
BMS1	TIM3+F+R3		CNE11342_0.942254	TVM+F+R3
BMT2	TPM3u+F+R3		CNE11343_0.925989	TPM3u+F+R2
BMX	TIM3+F+R3		CNE11345_0.887659	TVM+F+G4
BNIP1	TVMe+I+G4		CNE11346_0.916745	TPM3+F+G4
BNIP2	TVMe+I+G4		CNE11347_0.978568	TPM2u+F+R3
BNIP3L	SYM+I+G4		CNE11348_0.913158	K2P+G4
BNIPL	GTR+F+I+G4		CNE11349_0.968267	TVM+F+G4
BOC	TIM+F+R4		CNE1135_0.944127	K3P+G4
BOD1	HKY+F+I+G4		CNE11350_0.956561	K3Pu+F+G4
BOD1L1	GTR+F+R4		CNE11352_0.920434	TPM2+F+G4
BOK	TPM2u+F+R4		CNE11353_0.948857	TPM2+F+G4
BOLA3	K2P+I+G4		CNE11354_0.92095	TPM3+F+G4
BOLL	TN+F+G4		CNE11355_0.977665	TPM2u+F+G4
BOP1	TIM2+F+I+G4		CNE11356_0.94209	TIM2+F+G4
BORCS5	TPM3+F+R3		CNE11357_0.92558	TVM+F+G4
BORCS6	TIM+F+I+G4		CNE11358_0.957585	TVM+F+G4
BORCS7-ASMT	TVMe+I+G4		CNE11359_0.993056	HKY+F+I
BORCS7	TVMe+I+G4		CNE1136_0.92111	K3Pu+F+R2
BORCS8	TN+F+I+G4		CNE11360_0.960172	K3Pu+F+G4
BPHL	TVMe+I+G4		CNE11361_0.921962	HKY+F+G4
BPI	TN+F+I+G4		CNE11362_0.92939	TVM+F+G4
BPIFA1	TIM3e+I+G4		CNE11363_0.960963	K3P+G4
BPIFB2	GTR+F+R3		CNE11364_0.952984	K2P+R2
BPIFB3	TPM2+F+R3		CNE11366_0.954429	HKY+F+G4
BPIFB4	TIM2+F+R4		CNE11367_0.964334	K2P+R3
BPIFB6	TVM+F+R3		CNE11368_0.939134	K3Pu+F+R2
BPIFC	TVMe+R4		CNE11369_0.833615	K3Pu+F+G4
BPNT1	TIM3e+I+G4		CNE1137_0.910991	K2P+G4
BRAF	TVMe+I+G4		CNE11370_0.947378	TVM+F+G4
BRAP	TIM3e+R4		CNE11371_0.967217	TIM3e+G4
BRCC3	TVMe+I+G4		CNE11372_0.973707	TPM3+F+G4
BRD3	TIM2+F+R4		CNE11373_0.924772	TPM3+F+G4
BRD7	TVMe+I+G4		CNE11374_0.946865	K2P+R2
BRD8	TIM2e+I+G4		CNE11375_0.956949	TPM3+F+G4
BRD9	GTR+F+R4		CNE11376_0.958469	K3Pu+F+G4
BRF1	GTR+F+R4		CNE11377_0.871838	TIM+F+G4
BRF2	TVM+F+I+G4		CNE11378_0.932172	TPM3+F+G4
BRI3	TPM3u+F+G4		CNE11379_0.942642	TPM2+F+G4
BRI3BP	TIM3+F+R4		CNE1138_0.937596	K3Pu+F+G4
BRICD5	TPM2u+F+I+G4		CNE11380_0.924786	TVM+F+G4
BRINP1	TIM3+F+R3		CNE11381_0.951337	TPM2+F+G4
BRINP2	TIM3+F+R4		CNE11382_0.881225	TIM2+F+G4
BRINP3	SYM+R3		CNE11383_0.899462	TIM2+F+R3
BRIX1	TPM3u+F+I+G4		CNE11384_0.949468	GTR+F+R3
BRK1	K2P+G4		CNE11385_0.918645	TIM3+F+G4
BRMS1L	TIM3+F+I+G4		CNE11386_0.935959	K2P+G4
BROX	TIM3e+I+G4		CNE11387_0.944283	K3P+G4
BRPF1	TIM+F+R3		CNE11388_0.904517	TIM2+F+G4
BRPF3	TIM2+F+R3		CNE11389_0.908203	TIM3+F+G4
BRS3	TIM3e+I+G4		CNE1139_0.934617	K3P+G4
BRSK2	TIM3+F+R4		CNE11390_0.925997	TPM2u+F+G4
BRWD1	TVMe+R4		CNE11391_0.938282	TVM+F+G4
BRWD3	GTR+F+R3		CNE11392_0.921639	TVM+F+R2
BSCL2	TIM3+F+R3		CNE11395_0.923015	K3P+G4
BSDC1	TIM2+F+I+G4		CNE11397_0.942544	K2P+G4
BSG	TN+F+I+G4		CNE11398_0.933438	K3P+G4
BSND	TIM2+F+I+G4		CNE11399_0.946229	TPM2+F+G4
BSPH1	TIM3e+I+G4		CNE114_0.982322	TPM2u+F+R3
BSPRY	TN+F+R4		CNE1140_0.938958	TPM2u+F+I
BTAF1	TIM3+F+R3		CNE11400_0.950719	TVM+F+G4
BTBD1	TVMe+I+G4		CNE11402_0.927709	TIMe+G4
BTBD11	TIM3+F+R3		CNE11403_0.963601	TIM+F+R2
BTBD17	TN+F+R3		CNE11405_0.912426	TPM2u+F+G4
BTBD18	TPM2u+F+R4		CNE11406_0.964251	K2P+G4
BTBD19	TPM2u+F+I+G4		CNE11407_0.917563	TPM3u+F+G4
BTBD2	GTR+F+I+G4		CNE11409_0.928574	TPM2+F+G4
BTBD3	TIM3e+I+G4		CNE11410_0.921982	K2P+G4
BTBD6	GTR+F+R4		CNE11411_0.910306	K3P+G4
BTBD7	TVMe+R4		CNE11415_0.947079	HKY+F+G4
BTBD8	GTR+F+I+G4		CNE11416_0.944112	K3P+G4
BTBD9	TVMe+R3		CNE11417_0.945981	TVMe+R3
BTC	TVMe+G4		CNE11418_0.942357	TIM3e+G4
BTD	TVM+F+I+G4		CNE11419_0.94001	K3P+G4
BTF3	TIMe+I+G4		CNE1142_0.931898	TVM+F+G4
BTF3L4	HKY+F+G4		CNE11422_0.940837	K3P+R3
BTG1	K2P+I+G4		CNE11423_0.902639	K2P+G4
BTG3	TPM2u+F+R3		CNE11424_0.92544	TVM+F+G4
BTG4	TIM3e+R3		CNE11425_0.954896	K2P+G4
BTK	TIM2+F+R3		CNE11426_0.968954	TPM3u+F+G4
BTLA	TPM3u+F+I+G4		CNE11427_0.89669	TVM+F+G4
BTRC	TVMe+R3		CNE11428_0.891028	K2P+G4
BUB1B-PAK6	K3Pu+F+R4		CNE11429_0.912029	K3P+G4
BUB1B	TVM+F+R4		CNE1143_0.893269	K3P+R2
BUB3	TVMe+I+G4		CNE11430_0.900639	TVMe+I+G4
BUD23	TPM2+F+I+G4		CNE11431_0.948134	K2P+G4
BVES	TIM3e+R3		CNE11432_0.873334	K3P+G4
BYSL	TN+F+I+G4		CNE11437_0.90614	TVMe+G4
BZW1	K2P+R3		CNE11438_0.933374	TVMe+G4
BZW2	TVMe+I+G4		CNE11439_0.94504	SYM+G4
C10orf105	TIM2+F+G4		CNE1144_0.919982	K3P+G4
C10orf53	K2P+R3		CNE11440_0.940493	K2P+G4
C10orf62	TIM3+F+I+G4		CNE11441_0.947284	TVMe+G4
C10orf71	TIM+F+R4		CNE11442_0.985328	TPM2u+F+I+G4
C10orf82	TN+F+G4		CNE11443_0.92909	TIMe+G4
C10orf99	TN+F+I+G4		CNE11444_0.925321	TVMe+G4
C11orf1	HKY+F+I+G4		CNE11457_0.907908	K3P+G4
C11orf16	TVM+F+R4		CNE11458_0.955791	K2P+G4
C11orf42	TVMe+I+G4		CNE11460_0.920982	K3P+G4
C11orf49	TPM3u+F+R3		CNE11461_0.94113	K2P+G4
C11orf52	TN+F+I+G4		CNE11462_0.898415	TIM2e+R3
C11orf58	TIM3+F+I+G4		CNE11463_0.919086	TVM+F+G4
C11orf68	TPM3u+F+I+G4		CNE11465_0.883656	K3P+G4
C11orf86	TPM2u+F+I+G4		CNE11468_0.9125	K3Pu+F+G4
C11orf87	K3Pu+F+I+G4		CNE11469_0.900799	TVM+F+G4
C11orf88	TIM3+F+I+G4		CNE11471_0.959427	K3Pu+F+R3
C11orf91	TPM3+F+G4		CNE11472_0.926503	TPM3u+F+G4
C11orf94	TN+F+G4		CNE11474_0.979504	K3P+R2
C11orf95	GTR+F+R3		CNE11475_0.923611	K3Pu+F+G4
C11orf96	HKY+F+G4		CNE11477_0.95452	TVM+F+G4
C11orf98	TIM+F+R3		CNE11479_0.977385	K2P+G4
C12orf10	TPM2u+F+I+G4		CNE11481_0.879884	K2P+R2
C12orf29	K2P+G4		CNE11482_0.94801	TPM2u+F+R2
C12orf4	TVMe+I+G4		CNE11483_0.953974	TIMe+I+G4
C12orf43	TIM+F+I+G4		CNE11484_0.948024	TVM+F+R3
C12orf45	TVMe+I+G4		CNE11486_0.900477	TNe+R2
C12orf49	TIM3+F+R3		CNE11487_0.956209	TIMe+R2
C12orf50	GTR+F+I+G4		CNE11489_0.97668	K2P+R2
C12orf57	TPM3+F+I+G4		CNE11491_0.913291	K2P+G4
C12orf65	GTR+F+G4		CNE11493_0.955583	K2P+G4
C12orf66	TVM+F+R3		CNE11494_0.956496	K3P+G4
C12orf71	HKY+F+I+G4		CNE11495_0.97045	TPM2u+F+R2
C12orf73	TPM2u+F+R3		CNE11496_0.960537	TPM2+F+G4
C12orf75	HKY+F+G4		CNE11498_0.923634	K2P+G4
C14orf180	TN+F+I+G4		CNE11499_0.929512	TPM2u+F+R2
C14orf28	TPM3u+F+I+G4		CNE115_0.923128	TIM+F+G4
C14orf93	TN+F+R3		CNE11500_0.942928	K3P+G4
C15orf38-AP3S2	TIM3+F+R4		CNE11501_0.955415	K2P+R3
C15orf39	GTR+F+R4		CNE11502_0.925767	K2P+G4
C15orf40	TVMe+G4		CNE11503_0.960363	K3P+G4
C15orf41	TIM3e+R3		CNE11504_0.947563	K3P+G4
C15orf48	TIM2e+R3		CNE11505_0.985543	K3P+G4
C15orf61	TPM2u+F+R3		CNE11507_0.942915	K2P+G4
C15orf62	TIM+F+I+G4		CNE11508_0.941362	TPM3+F+G4
C15orf65	K2P+I+G4		CNE11510_0.916017	K2P+G4
C16orf45	TIM3+F+R3		CNE11511_0.903896	TPM2u+F+G4
C16orf46	GTR+F+R3		CNE11512_0.917733	TPM2+F+G4
C16orf54	TVM+F+I+G4		CNE11513_0.930862	TVMe+I+G4
C16orf58	TPM3+F+I+G4		CNE11514_0.926035	K2P+R2
C16orf70	TIM2e+R3		CNE11515_0.923202	K2P+G4
C16orf72	TIM3e+I+G4		CNE11516_0.948747	K2P+R2
C16orf74	HKY+F+G4		CNE11518_0.958064	TVM+F+G4
C16orf78	TIM3+F+I+G4		CNE11519_0.982609	HKY+F+G4
C16orf86	TIM2+F+I+G4		CNE11520_0.941951	TPM3u+F+R2
C16orf87	HKY+F+I+G4		CNE11521_0.913797	TVM+F+G4
C16orf89	TPM3+F+I+G4		CNE11522_0.941799	HKY+F+R3
C16orf90	K3Pu+F+G4		CNE11523_0.949072	TPM3u+F+R2
C16orf95	HKY+F+I+G4		CNE11524_0.920671	TPM2+F+G4
C16orf96	TPM2u+F+I+G4		CNE11525_0.941944	K3P+G4
C17orf50	TIM2+F+I+G4		CNE11526_0.96392	TVM+F+G4
C17orf53	TIM+F+I+G4		CNE11527_0.947175	TVM+F+G4
C17orf58	TPM3+F+G4		CNE11529_0.959453	TPM2+F+G4
C17orf64	TIM3+F+R3		CNE11530_0.917768	K3Pu+F+G4
C17orf67	TVM+F+G4		CNE11531_0.936634	TVM+F+R2
C17orf78	HKY+F+G4		CNE11532_0.969112	K2P+G4
C17orf80	SYM+I+G4		CNE11533_0.939084	TVM+F+R3
C17orf98	HKY+F+I+G4		CNE11534_0.822045	TIMe+G4
C18orf25	K3P+I+G4		CNE11535_0.961134	TPM3u+F+R2
C18orf32	TIM3e+I+G4		CNE11536_0.934456	TPM3u+F+R2
C18orf54	GTR+F+I+G4		CNE11537_0.949263	TIM2e+R3
C19orf12	TPM3u+F+G4		CNE11538_0.953102	K3P+G4
C19orf24	HKY+F+I+G4		CNE11539_0.962415	GTR+F+G4
C19orf25	TIM+F+I+G4		CNE1154_0.92182	HKY+F+G4
C19orf38	TN+F+R3		CNE11541_0.973612	TVMe+G4
C19orf47	TN+F+R4		CNE11542_0.969461	K2P+G4
C19orf54	TVM+F+I+G4		CNE11543_0.986474	K2P+R2
C19orf66	TIM2+F+I+G4		CNE11544_0.961868	TPM3u+F+R3
C19orf70	TIM3e+R3		CNE11545_0.886441	K2P+G4
C19orf71	TPM3u+F+G4		CNE11546_0.983271	K2P+G4
C19orf81	TPM2u+F+R4		CNE11547_0.957581	TVM+F+R3
C19orf84	TVM+F+I+G4		CNE11548_0.982351	TPM2u+F+R2
C1D	TIM3+F+I+G4		CNE11549_0.970555	TVMe+R3
C1GALT1	TPM3+F+I+G4		CNE11550_0.942922	TVMe+R3
C1QA	TPM2u+F+R4		CNE11551_0.912197	TPM3+F+G4
C1QB	TIM2+F+I+G4		CNE11552_0.941128	K2P+R2
C1QBP	TIM2+F+I+G4		CNE11554_0.955349	GTR+F+G4
C1QC	TIM2+F+I+G4		CNE11555_0.93102	K2P+G4
C1QL2	GTR+F+I+G4		CNE11556_0.971272	K2P+G4
C1QL3	TIM2+F+R3		CNE11557_0.979805	K2P+R3
C1QL4	TVM+F+I+G4		CNE11558_0.960778	TVM+F+G4
C1QTNF1	TIM3+F+R4		CNE11559_0.970295	TIM3e+R3
C1QTNF3	TNe+I+G4		CNE11561_0.935986	K3P+G4
C1QTNF4	HKY+F+R3		CNE11563_0.943524	TIM3e+G4
C1QTNF5	TPM2u+F+R3		CNE11564_0.95161	TVMe+G4
C1QTNF6	TIM+F+I+G4		CNE11565_0.935853	TPM2+F+G4
C1QTNF7	SYM+I+G4		CNE11566_0.954039	TVM+F+R2
C1QTNF8	TPM2+F+G4		CNE11567_0.972562	TIM2+F+I+G4
C1QTNF9	GTR+F+I+G4		CNE11568_0.988018	TVM+F+R2
C1QTNF9B	GTR+F+I+G4		CNE11569_0.947355	TPM3+F+G4
C1R	GTR+F+R4		CNE11570_0.923532	TIM3e+R2
C1RL	TPM3u+F+R3		CNE11571_0.947275	TIM3+F+G4
C1S	TVMe+R4		CNE11572_0.898445	K2P+G4
C1orf105	TIM3e+I+G4		CNE11573_0.909439	TVM+F+G4
C1orf109	TVM+F+I+G4		CNE11582_0.953605	K2P+G4
C1orf112	SYM+R4		CNE11583_0.878954	TPM3+F+G4
C1orf115	TN+F+I+G4		CNE11584_0.97065	K2P+R2
C1orf116	TPM3u+F+I+G4		CNE11585_0.937211	TVM+F+G4
C1orf122	TIM+F+R3		CNE11586_0.980907	TVM+F+R2
C1orf123	K2P+I+G4		CNE11587_0.933664	TPM2+F+G4
C1orf131	GTR+F+I+G4		CNE11588_0.933234	TVM+F+G4
C1orf146	TPM3u+F+G4		CNE11589_0.951537	GTR+F+I+G4
C1orf158	TPM2u+F+I+G4		CNE1159_0.959072	TPM2u+F+R3
C1orf159	TPM2u+F+I+G4		CNE11590_0.919839	K3P+G4
C1orf162	SYM+G4		CNE11591_0.951039	TVM+F+G4
C1orf174	GTR+F+I+G4		CNE11592_0.949647	TIM2e+G4
C1orf185	K2P+G4		CNE11593_0.959504	TVM+F+G4
C1orf189	TIM3e+G4		CNE11594_0.940613	TPM2+F+G4
C1orf198	TN+F+R4		CNE11595_0.982222	TPM2u+F+R3
C1orf21	TIM+F+I+G4		CNE11596_0.892234	K3P+R2
C1orf210	TPM2u+F+I+G4		CNE11597_0.872576	TPM3+F+G4
C1orf216	TIM3+F+I+G4		CNE11599_0.926295	GTR+F+R2
C1orf226	HKY+F+I+G4		CNE116_0.882824	HKY+F+G4
C1orf43	TIM3e+R3		CNE1160_0.95849	TVMe+R3
C1orf50	TPM3u+F+R3		CNE11600_0.816991	TPM2+F+G4
C1orf52	TN+F+R3		CNE11601_0.920983	TVM+F+R2
C1orf53	TPM3u+F+I+G4		CNE11602_0.946698	TVMe+R3
C1orf54	K3P+I+G4		CNE11603_0.927586	K2P+G4
C1orf56	HKY+F+I+G4		CNE11604_0.886201	K2P+G4
C1orf68	TN+F+I+G4		CNE11605_0.896621	K2P+G4
C1orf74	TIM3+F+I+G4		CNE11606_0.840822	TVM+F+G4
C1orf94	TPM2u+F+R4		CNE11607_0.934322	K3P+G4
C20orf144	TN+F+G4		CNE11608_0.961278	TVM+F+G4
C20orf194	K3P+R3		CNE11609_0.967766	GTR+F+G4
C20orf27	TPM2+F+I+G4		CNE1161_0.960377	K2P+G4
C20orf85	HKY+F+I+G4		CNE11610_0.940197	K2P+G4
C20orf96	TPM2u+F+G4		CNE11611_0.914513	K2P+G4
C21orf91	TIM3e+I+G4		CNE11612_0.907078	HKY+F+G4
C22orf23	TPM3u+F+R3		CNE11613_0.947721	TPM2+F+G4
C22orf31	GTR+F+G4		CNE11614_0.976181	TPM2u+F+G4
C22orf39	TPM2u+F+I+G4		CNE11616_0.943728	TIM3+F+G4
C2CD2	GTR+F+I+G4		CNE11617_0.886056	TPM3+F+G4
C2CD2L	TIM2+F+R3		CNE11618_0.905126	K3Pu+F+G4
C2CD3	TIM3+F+R4		CNE11619_0.935975	TPM3+F+G4
C2CD4C	TIM2+F+R4		CNE1162_0.953988	TVM+F+G4
C2CD4D	TN+F+I+G4		CNE11620_0.919988	TPM3+F+G4
C2CD5	TVMe+R3		CNE11621_0.908278	TPM2u+F+G4
C2orf40	TIM3e+G4		CNE11622_0.936988	TPM2u+F+G4
C2orf42	K3P+R3		CNE11623_0.960965	TPM3+F+G4
C2orf49	TVMe+G4		CNE11624_0.953019	TVM+F+R3
C2orf68	K3Pu+F+G4		CNE11625_0.888522	K2P+G4
C2orf69	TVMe+R3		CNE11626_0.955279	TIMe+R3
C2orf70	HKY+F+G4		CNE11628_0.962175	K3Pu+F+G4
C2orf72	TPM2u+F+R3		CNE11629_0.968909	TVMe+R2
C2orf74	TPM3u+F+I+G4		CNE1163_0.926683	TPM3+F+G4
C2orf76	TPM3+F+G4		CNE11630_0.925166	TVMe+R2
C3orf18	HKY+F+I+G4		CNE11631_0.907526	K2P+G4
C3orf20	HKY+F+I+G4		CNE11632_0.93942	GTR+F+G4
C3orf52	TVMe+I+G4		CNE11634_0.97156	TIM3e+R2
C3orf58	TIM3+F+I+G4		CNE11635_0.957059	TVMe+R3
C3orf62	TIM3e+R3		CNE11636_0.879526	TVMe+R3
C3orf67	TIM3+F+I+G4		CNE11637_0.938583	TVMe+R3
C3orf70	GTR+F+I+G4		CNE11638_0.936577	K2P+G4
C3orf80	TPM2u+F+R3		CNE1164_0.963716	TVM+F+R3
C3orf84	TPM2u+F+I+G4		CNE11644_0.942295	TVM+F+G4
C4BPB	TVMe+I+G4		CNE11645_0.947933	HKY+F+G4
C4orf17	TIM2+F+I+G4		CNE11646_0.886186	TVM+F+G4
C4orf19	GTR+F+I+G4		CNE11647_0.932683	K3P+R2
C4orf33	TIM3e+I+G4		CNE11648_0.958831	HKY+F+I+G4
C4orf45	TIM3e+I+G4		CNE11649_0.970125	K2P+G4
C4orf46	TVMe+G4		CNE1165_0.92126	K3P+G4
C4orf47	GTR+F+I+G4		CNE11650_0.968091	TPM3+F+G4
C4orf48	K3Pu+F+I+G4		CNE11651_0.948056	HKY+F+G4
C4orf51	TIM3e+I+G4		CNE11652_0.944154	TVM+F+R3
C5	TPM3u+F+R4		CNE11653_0.978691	TPM2+F+G4
C5AR1	TIM+F+I+G4		CNE11654_0.922119	TVM+F+G4
C5orf22	TIM3e+I+G4		CNE11655_0.955058	TPM3u+F+R2
C5orf24	TIM3e+R3		CNE11656_0.973812	K2P+R2
C5orf30	TVM+F+I+G4		CNE11657_0.94239	K3P+G4
C5orf34	TIM3e+I+G4		CNE11658_0.925526	K2P+I
C5orf46	TVMe+G4		CNE11659_0.940074	TPM2+F+G4
C5orf49	TIM+F+I+G4		CNE1166_0.975232	TPM3u+F+R2
C5orf51	K2P+I+G4		CNE11660_0.908332	TPM2u+F+R2
C5orf52	HKY+F+I+G4		CNE11661_0.94065	K3Pu+F+G4
C5orf58	K2P+G4		CNE11663_0.936419	TPM3+F+G4
C5orf63	K2P+G4		CNE11664_0.918663	HKY+F+G4
C6	TIM3+F+R4		CNE11665_0.971934	TPM3u+F+R2
C6orf106	K2P+I+G4		CNE11666_0.933237	TPM2u+F+R2
C6orf136	TN+F+I+G4		CNE11667_0.91485	TPM2u+F+R2
C6orf203	TIM3e+R4		CNE11668_0.867972	TIM3+F+G4
C6orf222	TIM+F+R4		CNE11669_0.956624	K3Pu+F+G4
C6orf47	TIM2+F+I+G4		CNE1167_0.95556	TVM+F+G4
C6orf52	TIM3e+G4		CNE11670_0.921526	K2P+G4
C6orf58	TPM3u+F+I+G4		CNE11671_0.931866	K3P+G4
C6orf62	K3P+I+G4		CNE11672_0.917974	TPM2u+F+G4
C6orf89	TIM3e+R4		CNE11673_0.963325	TPM2+F+G4
C7	TVMe+R4		CNE11674_0.965081	K2P+G4
C7orf26	TVM+F+R4		CNE11675_0.906786	TPM2u+F+R3
C7orf31	TVM+F+R3		CNE11676_0.971531	GTR+F+G4
C7orf43	K3Pu+F+R3		CNE11677_0.955858	K2P+G4
C7orf50	TIM2+F+I+G4		CNE11678_0.919221	TVM+F+G4
C7orf55-LUC7L2	GTR+F+R3		CNE11679_0.870032	K3Pu+F+G4
C7orf57	TIM3+F+I+G4		CNE1168_0.884077	TVM+F+R2
C7orf61	TPM2u+F+I+G4		CNE11680_0.950394	K3P+G4
C8A	TIM3e+I+G4		CNE11681_0.958905	TPM3+F+G4
C8B	TVMe+R4		CNE11682_0.920689	TPM3+F+G4
C8orf33	TIM3+F+I+G4		CNE11683_0.933241	TVM+F+G4
C8orf34	TIM3+F+I+G4		CNE11684_0.892471	K3Pu+F+G4
C8orf37	TVMe+I+G4		CNE11685_0.953346	K2P+R2
C8orf59	K3P+G4		CNE11686_0.963864	K2P+R3
C8orf74	TPM3u+F+R4		CNE11687_0.953753	TVM+F+G4
C8orf76	TVMe+I+G4		CNE11689_0.952001	K2P+G4
C8orf89	K3P+G4		CNE1169_0.963512	TVM+F+R2
C9	TIM3+F+R4		CNE11690_0.90921	K2P+G4
C9orf116	TIM+F+I+G4		CNE11691_0.883731	TPM3u+F+R2
C9orf135	TIM3e+I+G4		CNE11692_0.938797	K3Pu+F+G4
C9orf152	TIM+F+I+G4		CNE11693_0.961841	TVMe+R3
C9orf153	K3P+I+G4		CNE11694_0.904844	K3Pu+F+R2
C9orf16	TN+F+I+G4		CNE11695_0.933981	TVM+F+G4
C9orf24	K3Pu+F+G4		CNE11696_0.971965	TPM2u+F+R2
C9orf3	TVMe+R3		CNE11697_0.878503	HKY+F+G4
C9orf40	TIM+F+G4		CNE11698_0.95991	TPM3u+F+I+G4
C9orf57	K2P+I+G4		CNE11699_0.985917	K2P+R2
C9orf64	TVMe+I+G4		CNE117_0.903218	K3P+G4
C9orf72	TVMe+R3		CNE1170_0.957124	K2P+G4
C9orf78	TN+F+R3		CNE11700_0.963828	K3Pu+F+R2
C9orf85	K2P+I+G4		CNE11701_0.968101	TVMe+R2
CA10	TIM3e+I+G4		CNE11702_0.867683	TIM+F+G4
CA11	HKY+F+R3		CNE11703_0.949738	K2P+G4
CA12	TPM3u+F+R4		CNE11704_0.944915	K3Pu+F+R3
CA13	K2P+I+G4		CNE11705_0.880646	TVM+F+R2
CA14	TPM3u+F+R3		CNE11706_0.90821	TPM2+F+G4
CA2	TIM3e+R4		CNE11708_0.936397	TVMe+R3
CA4	TPM2u+F+I+G4		CNE11709_0.876733	TPM2u+F+G4
CA5A	TPM3+F+I+G4		CNE11710_0.931625	TPM2+F+G4
CA5B	TIM3e+R3		CNE11711_0.93596	TPM3u+F+R2
CA6	GTR+F+I+G4		CNE11712_0.953925	TVMe+G4
CA7	TPM2u+F+R3		CNE11713_0.967416	K2P+G4
CA9	TPM2u+F+R4		CNE11714_0.908209	K3Pu+F+G4
CAAP1	TVMe+I+G4		CNE11715_0.92217	TVM+F+G4
CAB39	TVMe+I+G4		CNE11716_0.958109	TPM2+F+G4
CABCOCO1	TPM3u+F+R3		CNE11717_0.938857	TPM2+F+G4
CABLES1	GTR+F+R4		CNE11718_0.930682	TPM3u+F+G4
CABLES2	GTR+F+I+G4		CNE11719_0.957075	K2P+G4
CABP1	TIM3+F+R3		CNE1172_0.92182	HKY+F+G4
CABP2	TIM3+F+I+G4		CNE11720_0.964577	K2P+G4
CABP5	GTR+F+I+G4		CNE11721_0.948486	TVM+F+G4
CABP7	TIM3e+R3		CNE11722_0.96055	TIM3+F+G4
CACFD1	TPM2+F+I+G4		CNE11723_0.918803	K2P+I
CACHD1	GTR+F+R4		CNE11724_0.91939	K2P+G4
CACNA1B	TIM3+F+R4		CNE11726_0.942186	K3P+G4
CACNA1D	GTR+F+R3		CNE11728_0.937854	K2P+G4
CACNA1E	GTR+F+R4		CNE11729_0.972714	K3P+G4
CACNA1G	TIM+F+R4		CNE11730_0.95837	K2P+G4
CACNA2D1	GTR+F+R4		CNE11731_0.927297	K3P+G4
CACNA2D3	SYM+R3		CNE11734_0.944261	K2P+G4
CACNA2D4	TIM3+F+R4		CNE11735_0.952992	TVM+F+G4
CACNB1	TIM+F+R4		CNE11736_0.956366	TPM3+F+G4
CACNB2	GTR+F+R4		CNE11737_0.950236	K2P+G4
CACNB3	TIM2+F+R4		CNE11738_0.931218	K3P+G4
CACNB4	SYM+R3		CNE11739_0.94691	K2P+G4
CACNG1	TPM3u+F+R3		CNE1174_0.951706	TNe+G4
CACNG2	TIM2+F+R3		CNE11740_0.893092	TPM2u+F+R2
CACNG3	TIM3+F+R3		CNE11743_0.909908	TPM2u+F+G4
CACNG4	TIM3+F+R4		CNE11744_0.931697	K2P+G4
CACNG5	TPM3u+F+R5		CNE11745_0.936307	K2P+G4
CACNG6	TPM3u+F+R4		CNE11746_0.927719	TVM+F+G4
CAD	GTR+F+R4		CNE11747_0.949761	TPM3+F+G4
CADM1	GTR+F+R3		CNE11748_0.969251	K3Pu+F+G4
CADM2	TIMe+I+G4		CNE11749_0.948637	TPM3u+F+R2
CADM3	TN+F+R4		CNE1175_0.974202	K2P+G4
CADM4	TIM2+F+I+G4		CNE11750_0.954542	K2P+G4
CADPS	TIM3+F+R3		CNE11751_0.899452	K3P+G4
CADPS2	TVMe+R3		CNE11752_0.952714	TPM2u+F+R2
CALB1	K2P+I+G4		CNE11753_0.945971	TPM2u+F+G4
CALB2	TIM3e+I+G4		CNE11755_0.961402	TVM+F+G4
CALCOCO2	TIM3+F+R4		CNE11756_0.93797	TPM3u+F+R2
CALCR	TIM3e+I+G4		CNE11757_0.934644	TPM2+F+G4
CALCRL	SYM+I+G4		CNE11758_0.945918	TPM3u+F+G4
CALD1	GTR+F+R4		CNE11759_0.949422	TPM3+F+G4
CALHM1	K3Pu+F+R4		CNE1176_0.922217	TVM+F+G4
CALHM2	TPM2+F+I+G4		CNE11760_0.96267	TPM3+F+G4
CALHM4	TIM3e+I+G4		CNE11761_0.977309	K3Pu+F+G4
CALHM5	TIM3e+I+G4		CNE11762_0.967176	TPM3u+F+G4
CALHM6	TIM3+F+I+G4		CNE11763_0.942548	K2P+G4
CALM2	TN+F+I+G4		CNE11764_0.956149	TN+F+G4
CALM3	TIM3+F+I+G4		CNE11765_0.966526	TPM3+F+G4
CALML3	TIM3+F+G4		CNE11766_0.974608	TPM2u+F+R2
CALML5	GTR+F+I+G4		CNE11767_0.954868	TVM+F+R2
CALN1	TIM3+F+I+G4		CNE11768_0.979806	TVM+F+G4
CALR	TIM3+F+I+G4		CNE11769_0.948659	GTR+F+G4
CALR3	SYM+I+G4		CNE1177_0.951449	K2P+G4
CALU	GTR+F+I+G4		CNE11770_0.97301	TVM+F+R3
CALY	TN+F+I+G4		CNE11771_0.975379	K3P+G4
CAMK1	TIM2+F+R3		CNE11772_0.950333	K2P+G4
CAMK1D	SYM+I+G4		CNE11773_0.89856	TPM2+F+G4
CAMK1G	TIM3+F+R4		CNE11774_0.929601	TVM+F+G4
CAMK2A	TN+F+R3		CNE11775_0.914272	K2P+G4
CAMK2B	TIM3+F+R3		CNE11776_0.969352	TIM3+F+G4
CAMK2D	TIM3e+I+G4		CNE11777_0.964499	K2P+G4
CAMK2G	TIM2+F+R3		CNE11778_0.944904	K3Pu+F+G4
CAMK2N1	TN+F+G4		CNE11779_0.875951	TVM+F+G4
CAMK2N2	TN+F+G4		CNE11780_0.906848	TPM3u+F+R3
CAMK4	TIM3+F+R3		CNE11781_0.949913	K2P+R3
CAMKK1	TIM2+F+R4		CNE11782_0.958919	TPM2+F+G4
CAMKK2	TIM3+F+R4		CNE11783_0.972052	TIM3e+G4
CAMKMT	TVMe+I+G4		CNE11784_0.962836	GTR+F+R3
CAMKV	TIM2+F+R3		CNE11785_0.968925	HKY+F+G4
CAMLG	TVMe+R3		CNE11786_0.978496	TIM3+F+G4
CAMSAP3	TIM2+F+R4		CNE11787_0.943954	K2P+G4
CAND1	TVM+F+R3		CNE11788_0.955688	TVM+F+G4
CAND2	TPM2u+F+R4		CNE11789_0.965248	TPM3+F+G4
CANT1	TIM3+F+R4		CNE1179_0.888747	TPM2u+F+R2
CANX	TIM3e+I+G4		CNE11790_0.948845	GTR+F+G4
CAP1	TIM2e+R3		CNE11791_0.969029	TVM+F+G4
CAP2	TVMe+R4		CNE11792_0.915673	TVM+F+G4
CAPG	TIM3+F+R4		CNE11793_0.933781	GTR+F+G4
CAPN1	TIM3+F+R4		CNE11794_0.956581	TVM+F+G4
CAPN11	GTR+F+R4		CNE11795_0.969703	K2P+G4
CAPN12	TIM2+F+R3		CNE11796_0.964755	TPM3u+F+G4
CAPN3	TIM3+F+R4		CNE11797_0.951307	TVM+F+G4
CAPN6	TVMe+R4		CNE11798_0.935626	TVM+F+G4
CAPN7	K3P+I+G4		CNE11799_0.923748	TVM+F+R3
CAPN8	TIM3+F+R4		CNE118_0.947413	K2P+G4
CAPN9	GTR+F+R4		CNE1180_0.917968	K3Pu+F+R2
CAPNS1	GTR+F+I+G4		CNE11800_0.956116	TPM3+F+G4
CAPNS2	TIM3+F+R3		CNE11801_0.950176	SYM+R3
CAPRIN1	TVMe+I+G4		CNE11802_0.930033	TVM+F+G4
CAPS2	GTR+F+I+G4		CNE11803_0.986058	HKY+F+I
CAPSL	K2P+I+G4		CNE11804_0.966978	TPM3u+F+R2
CAPZA1	TIM3+F+I+G4		CNE11805_0.967789	TVMe+G4
CAPZA2	TN+F+R3		CNE11806_0.958697	TVMe+R2
CAPZA3	TIM2e+I+G4		CNE11808_0.960134	TVM+F+R2
CAPZB	K2P+I+G4		CNE11809_0.940388	K2P+R2
CARD10	TIM2+F+R4		CNE11810_0.932755	TVM+F+R2
CARD19	HKY+F+R3		CNE11811_0.969887	K3Pu+F+G4
CARD6	TVMe+I+G4		CNE11813_0.949512	TVM+F+G4
CARD9	TIM3+F+R4		CNE11814_0.961678	TIM2+F+G4
CARHSP1	HKY+F+I+G4		CNE11815_0.882112	K3Pu+F+G4
CARM1	GTR+F+R4		CNE11816_0.905842	K3P+G4
CARMIL1	GTR+F+R4		CNE11817_0.918375	TIM+F+G4
CARMIL2	TVM+F+R4		CNE11819_0.963381	TVM+F+G4
CARMIL3	GTR+F+R3		CNE1182_0.941958	K3Pu+F+R2
CARNMT1	TVMe+R3		CNE11820_0.957338	TVM+F+R2
CARS	GTR+F+I+G4		CNE11821_0.936352	TPM2+F+G4
CARS2	GTR+F+I+G4		CNE11822_0.932413	TVM+F+G4
CARTPT	TIM3+F+I+G4		CNE11823_0.970346	TPM3+F+G4
CASC1	TIM3e+R4		CNE11824_0.965641	HKY+F+G4
CASC4	TIM3+F+G4		CNE11825_0.984318	TPM3+F+G4
CASK	SYM+R3		CNE11826_0.952524	TVM+F+G4
CASKIN1	GTR+F+R4		CNE11827_0.954838	TIM2+F+G4
CASP1	TPM3+F+I+G4		CNE11828_0.9773	TPM3+F+G4
CASP14	TIM2+F+I+G4		CNE11829_0.964969	K2P+G4
CASP2	TPM3u+F+I+G4		CNE1183_0.930414	TIM3+F+R2
CASP3	TIM3e+I+G4		CNE11830_0.973059	TPM3u+F+G4
CASP7	TIM3e+I+G4		CNE11831_0.931479	HKY+F+G4
CASP9	HKY+F+I+G4		CNE11832_0.954544	HKY+F+G4
CASQ1	TIM3e+I+G4		CNE11833_0.945371	GTR+F+G4
CASQ2	SYM+I+G4		CNE11834_0.876917	TPM2+F+G4
CASR	TIM3+F+R4		CNE11835_0.913318	HKY+F+R2
CASS4	TVM+F+R4		CNE11837_0.924971	TIM2+F+G4
CAST	GTR+F+R4		CNE11839_0.939411	TIM2+F+G4
CASTOR1	HKY+F+R3		CNE1184_0.823842	HKY+F+R2
CASTOR2	TIM3+F+R3		CNE11840_0.953916	TVM+F+R3
CAT	TIM2+F+R4		CNE11841_0.890541	TVM+F+G4
CATIP	TPM3u+F+I+G4		CNE11842_0.94413	TPM2u+F+R2
CATSPERE	TVM+F+I+G4		CNE11843_0.965172	TPM2+F+G4
CATSPERG	GTR+F+R4		CNE11844_0.937032	TVM+F+G4
CAV1	K2P+R3		CNE11845_0.961724	TVM+F+G4
CAV2	TIM3e+I+G4		CNE11846_0.962575	K2P+G4
CAV3	TPM2+F+I+G4		CNE11847_0.939705	GTR+F+G4
CAVIN1	TIM2+F+R3		CNE11848_0.936854	TIM2+F+G4
CAVIN2	GTR+F+R4		CNE11849_0.968332	TVM+F+G4
CAVIN3	GTR+F+R4		CNE1185_0.955497	TPM2+F+G4
CAVIN4	GTR+F+R4		CNE11850_0.955345	TPM3+F+G4
CBFA2T2	TPM2u+F+I+G4		CNE11851_0.923874	HKY+F+G4
CBFA2T3	HKY+F+R4		CNE11852_0.951529	K3P+G4
CBFB	K2P+I+G4		CNE11853_0.938037	TIM3+F+G4
CBL	TVM+F+R3		CNE11854_0.917276	K3P+G4
CBLL1	TIM+F+R3		CNE11855_0.969306	TVMe+R2
CBLN1	TN+F+R3		CNE11858_0.943821	TPM2+F+G4
CBLN2	TIM2+F+R3		CNE1186_0.936301	K3Pu+F+G4
CBLN3	TPM2+F+I+G4		CNE11860_0.901018	TVM+F+G4
CBLN4	GTR+F+I+G4		CNE11861_0.945015	TPM3+F+G4
CBR1	TIM3+F+I+G4		CNE11863_0.821546	K3Pu+F+G4
CBR3	TIM3+F+R4		CNE11865_0.917474	TVM+F+G4
CBS	TIM3+F+R4		CNE11868_0.94373	K3Pu+F+R2
CBSL	TIM3+F+R4		CNE11869_0.915009	TVM+F+G4
CBWD1	TIM3+F+R3		CNE11871_0.951575	K3Pu+F+G4
CBWD2	TPM3+F+R3		CNE11872_0.872229	TPM2+F+G4
CBWD3	TIM3+F+R3		CNE11873_0.967009	TVM+F+G4
CBWD5	TPM3u+F+R3		CNE11874_0.948982	TVM+F+G4
CBWD6	TIM3+F+R3		CNE11875_0.84679	TVM+F+G4
CBX1	TN+F+R3		CNE11876_0.96837	TPM3+F+G4
CBX2	TN+F+R4		CNE11878_0.890252	TVM+F+G4
CBX3	TPM3+F+G4		CNE11879_0.951945	TVMe+G4
CBX4	GTR+F+R3		CNE1188_0.944651	TPM3+F+G4
CBX5	TIM3+F+I+G4		CNE11881_0.951133	K2P+G4
CBX6	TIM+F+I+G4		CNE11882_0.908972	TVM+F+G4
CBX7	TIM2+F+R3		CNE11883_0.972812	TPM2+F+G4
CBX8	TIM+F+R4		CNE11884_0.939141	TVM+F+G4
CBY3	TPM2u+F+I+G4		CNE11885_0.903203	TVM+F+G4
CC2D1A	TIM+F+R4		CNE11886_0.929658	TPM3u+F+R2
CC2D2B	TPM3u+F+I+G4		CNE11888_0.948975	TPM2+F+G4
CCAR1	TPM3u+F+I+G4		CNE11889_0.965709	TNe+G4
CCAR2	GTR+F+R4		CNE1189_0.942492	TVM+F+G4
CCBE1	TN+F+R4		CNE11890_0.932569	HKY+F+G4
CCDC102A	TIM+F+R4		CNE11891_0.94924	HKY+F+G4
CCDC103	TIM2+F+R3		CNE11892_0.897735	TVM+F+G4
CCDC105	GTR+F+R4		CNE11893_0.939111	K3P+G4
CCDC106	TIM3+F+R4		CNE11894_0.942118	TPM2+F+G4
CCDC107	TN+F+I+G4		CNE11896_0.958968	TPM2+F+G4
CCDC110	GTR+F+I+G4		CNE11897_0.936397	K3P+G4
CCDC112	GTR+F+I+G4		CNE11898_0.938929	K2P+G4
CCDC113	TIM3+F+R4		CNE11899_0.914296	TVM+F+G4
CCDC114	TN+F+R4		CNE119_0.945026	K2P+G4
CCDC115	K3Pu+F+I+G4		CNE11900_0.869843	TPM3u+F+G4
CCDC116	TVM+F+I+G4		CNE11901_0.954402	TPM3+F+I
CCDC117	TIM3e+R3		CNE11902_0.960563	K3Pu+F+G4
CCDC12	TIM+F+I+G4		CNE11903_0.966489	K2P+G4
CCDC122	GTR+F+G4		CNE11904_0.947065	K3P+G4
CCDC124	TIM+F+R3		CNE11905_0.937748	TPM2+F+G4
CCDC125	GTR+F+G4		CNE11906_0.972407	HKY+F+R2
CCDC126	TIM3e+R3		CNE11907_0.953349	K3Pu+F+G4
CCDC127	TVMe+R4		CNE11908_0.900882	K3Pu+F+R3
CCDC13	GTR+F+R4		CNE11909_0.919853	TPM3+F+G4
CCDC130	TN+F+R4		CNE1191_0.920905	GTR+F+R2
CCDC136	TIM3+F+I+G4		CNE11910_0.916889	K3P+G4
CCDC137	TN+F+I+G4		CNE11911_0.945536	K2P+G4
CCDC14	TIM3e+R3		CNE11912_0.92871	K3P+G4
CCDC142	TIM2+F+R4		CNE11913_0.934896	HKY+F+G4
CCDC146	GTR+F+R4		CNE11914_0.915367	K2P+G4
CCDC149	GTR+F+R3		CNE11915_0.923882	TVM+F+G4
CCDC151	TIM2+F+R4		CNE11916_0.936799	K3Pu+F+G4
CCDC152	GTR+F+G4		CNE11917_0.915201	TVM+F+G4
CCDC154	TN+F+R4		CNE11918_0.944203	K3P+R3
CCDC155	TIM2+F+R4		CNE11919_0.901475	HKY+F+R2
CCDC159	TN+F+R4		CNE1192_0.874015	TVM+F+R2
CCDC167	TIM3e+I+G4		CNE11920_0.953992	TVM+F+G4
CCDC170	GTR+F+R3		CNE11921_0.958354	TPM3+F+G4
CCDC171	GTR+F+R4		CNE11922_0.95571	K3Pu+F+G4
CCDC172	GTR+F+R3		CNE11923_0.972867	TPM3u+F+R3
CCDC173	GTR+F+R4		CNE11924_0.923715	TPM3+F+G4
CCDC174	TIM3e+I+G4		CNE11925_0.897341	TVM+F+R2
CCDC175	GTR+F+R4		CNE11926_0.936373	TPM3u+F+G4
CCDC177	GTR+F+R4		CNE11928_0.885171	TPM3u+F+R2
CCDC179	HKY+F+I+G4		CNE11929_0.956342	TVMe+G4
CCDC18	GTR+F+R3		CNE1193_0.904287	TPM2+F+G4
CCDC181	TIM3+F+I+G4		CNE11930_0.901237	K3Pu+F+G4
CCDC182	TN+F+I+G4		CNE11931_0.956434	TVM+F+G4
CCDC183	TIM3+F+R4		CNE11932_0.908011	TPM3+F+G4
CCDC184	TN+F+R3		CNE11933_0.912102	TPM2u+F+G4
CCDC185	TN+F+I+G4		CNE11934_0.898749	HKY+F+R3
CCDC186	GTR+F+R3		CNE11936_0.958539	K3Pu+F+G4
CCDC188	TPM2u+F+G4		CNE11937_0.963177	TPM3+F+G4
CCDC189	TPM2u+F+I+G4		CNE11938_0.980187	K3Pu+F+G4
CCDC190	TIM3+F+G4		CNE11939_0.932555	K3Pu+F+R2
CCDC198	GTR+F+I+G4		CNE11940_0.958454	K2P+G4
CCDC22	GTR+F+R4		CNE11942_0.865147	TPM2u+F+G4
CCDC24	K3Pu+F+I+G4		CNE11943_0.925967	TVM+F+G4
CCDC25	TVMe+R3		CNE11944_0.910013	K2P+G4
CCDC28A	TVMe+I+G4		CNE11945_0.935283	K3P+G4
CCDC28B	TIM+F+I+G4		CNE11946_0.934404	TPM3+F+G4
CCDC3	TPM3+F+R3		CNE11947_0.930922	K2P+G4
CCDC32	TIM3e+I+G4		CNE11948_0.928153	TPM3+F+G4
CCDC39	GTR+F+R3		CNE11949_0.93205	K2P+G4
CCDC40	GTR+F+I+G4		CNE1195_0.94893	HKY+F+G4
CCDC42	TIM+F+R3		CNE11950_0.955263	K3P+R2
CCDC43	TIM+F+I+G4		CNE11951_0.959663	GTR+F+G4
CCDC47	TIM+F+R3		CNE11952_0.947065	TIM+F+G4
CCDC50	TIM+F+R3		CNE11953_0.935226	TPM2u+F+R2
CCDC51	TIM+F+R4		CNE11954_0.904903	TPM3u+F+G4
CCDC58	TIM+F+I+G4		CNE11955_0.938072	K2P+G4
CCDC6	TIM+F+R3		CNE11956_0.943562	TVMe+G4
CCDC60	TIM3+F+R4		CNE11957_0.907697	TVM+F+G4
CCDC61	TIM+F+R3		CNE11958_0.925036	K3P+R3
CCDC65	TN+F+R4		CNE11959_0.964127	K2P+R3
CCDC69	TN+F+G4		CNE1196_0.900204	TIM2+F+G4
CCDC7	TPM3u+F+R3		CNE11960_0.93478	K2P+G4
CCDC71	TVM+F+I+G4		CNE11961_0.945718	K2P+R2
CCDC71L	K3Pu+F+G4		CNE11962_0.929517	TPM3+F+G4
CCDC74A	TIM3+F+I+G4		CNE11964_0.954273	TPM2u+F+G4
CCDC74B	TIM3+F+I+G4		CNE11965_0.890022	GTR+F+G4
CCDC77	GTR+F+I+G4		CNE11966_0.86022	TPM2+F+G4
CCDC80	GTR+F+R4		CNE11967_0.928273	TPM3+F+G4
CCDC81	TIM3+F+R4		CNE11968_0.952773	TIM3+F+G4
CCDC82	GTR+F+R4		CNE11969_0.953579	TVM+F+G4
CCDC83	TIM3+F+I+G4		CNE1197_0.916131	TVM+F+G4
CCDC85A	TN+F+R4		CNE11970_0.894406	TPM2+F+G4
CCDC85B	TIM+F+I+G4		CNE11971_0.969064	TPM2+F+G4
CCDC85C	TN+F+R3		CNE11972_0.957862	TPM3u+F+R2
CCDC86	TIM3+F+I+G4		CNE11973_0.944556	TPM2u+F+G4
CCDC87	TN+F+I+G4		CNE11974_0.93927	TPM2+F+G4
CCDC88A	TIM+F+R3		CNE11975_0.945363	K2P+G4
CCDC88C	GTR+F+R4		CNE11976_0.924677	GTR+F+G4
CCDC89	TIM2+F+R4		CNE11977_0.966378	TVM+F+G4
CCDC90B	GTR+F+I+G4		CNE11978_0.915638	TIM3+F+G4
CCDC91	GTR+F+I+G4		CNE11979_0.957461	TIM2+F+G4
CCDC92	GTR+F+I+G4		CNE1198_0.835086	TPM2u+F+G4
CCDC93	TIM+F+R4		CNE11980_0.964638	TNe+G4
CCDC96	TIM3+F+I+G4		CNE11981_0.92754	TVM+F+G4
CCDC97	TIM2+F+I+G4		CNE11982_0.936255	TVM+F+G4
CCER2	TIM3+F+R3		CNE11983_0.95185	TIM2+F+R3
CCHCR1	GTR+F+R3		CNE11984_0.935469	TVM+F+G4
CCIN	TIM3+F+R4		CNE11985_0.925254	TPM2u+F+R2
CCK	TIM+F+R4		CNE11986_0.90345	TPM2u+F+G4
CCKAR	TVM+F+R4		CNE11987_0.922587	TPM3+F+G4
CCKBR	GTR+F+R4		CNE11988_0.897703	TIM2e+G4
CCL1	TVMe+I+G4		CNE1199_0.923973	TPM2+F+G4
CCL11	K3P+G4		CNE11990_0.861158	TPM2+F+G4
CCL13	K2P+G4		CNE11991_0.914477	GTR+F+G4
CCL14	TIM3e+G4		CNE11992_0.965358	GTR+F+G4
CCL17	HKY+F+I+G4		CNE11993_0.949968	TVM+F+G4
CCL19	TPM2u+F+I+G4		CNE11994_0.945082	K2P+G4
CCL2	HKY+F+I+G4		CNE11995_0.976491	TPM2u+F+R2
CCL20	K2P+I+G4		CNE11996_0.963603	TPM3+F+G4
CCL21	TPM2u+F+I+G4		CNE11997_0.988616	HKY+F+R2
CCL22	TIM2+F+I+G4		CNE11998_0.952145	TPM3+F+G4
CCL25	K2P+I+G4		CNE11999_0.938389	GTR+F+G4
CCL26	TIM3e+I+G4		CNE12_0.975416	K3P+G4
CCL28	TVMe+R4		CNE120_0.941767	K2P+I
CCL5	K2P+I+G4		CNE1200_0.929451	TPM2+F+G4
CCL8	TNe+G4		CNE12000_0.936378	GTR+F+G4
CCM2	TIM3+F+R3		CNE12001_0.937923	GTR+F+G4
CCNA2	TIM3e+I+G4		CNE12002_0.932504	HKY+F+G4
CCNB1	K2P+R3		CNE12003_0.963319	K2P+R2
CCNB1IP1	K2P+R3		CNE12004_0.934221	TPM2+F+G4
CCNB2	TIM3e+R4		CNE12005_0.905247	TPM2+F+G4
CCNB3	TIM+F+I+G4		CNE12006_0.985515	K2P+G4
CCNC	HKY+F+I+G4		CNE12007_0.960826	TVM+F+G4
CCND1	TVM+F+R3		CNE12008_0.924664	TVM+F+G4
CCND2	TIM2+F+I+G4		CNE12009_0.963419	TVM+F+I+G4
CCND3	TIM2+F+I+G4		CNE1201_0.932224	TPM3u+F+G4
CCNE1	TVMe+I+G4		CNE12010_0.96966	K2P+G4
CCNE2	TIM3+F+I+G4		CNE12011_0.926141	TPM2u+F+G4
CCNF	TIM3+F+R4		CNE12012_0.934269	TPM3+F+G4
CCNG1	K2P+I+G4		CNE12013_0.94716	TVM+F+G4
CCNG2	TIM3e+R3		CNE12014_0.881625	TPM2u+F+G4
CCNH	K2P+R3		CNE12016_0.919785	TPM3+F+G4
CCNI	K3P+G4		CNE12017_0.938533	K3P+R2
CCNJ	K3P+R3		CNE12019_0.880436	TVM+F+G4
CCNJL	TPM3u+F+R4		CNE1202_0.870471	TVM+F+G4
CCNK	GTR+F+I+G4		CNE12020_0.898809	TIM2+F+G4
CCNL1	TIM3e+I+G4		CNE12021_0.934099	K2P+R2
CCNL2	GTR+F+R4		CNE12022_0.911683	TPM2+F+G4
CCNO	K3Pu+F+I+G4		CNE12023_0.960328	TNe+G4
CCNQ	TPM3u+F+R3		CNE12024_0.962457	TIM+F+R2
CCNT1	HKY+F+I+G4		CNE12025_0.956338	TVM+F+G4
CCNT2	K3Pu+F+R3		CNE12026_0.97986	TPM2u+F+R2
CCNY	TIM3e+R3		CNE12027_0.934371	K3Pu+F+G4
CCNYL1	TVMe+I+G4		CNE12028_0.915608	TIM2+F+G4
CCP110	TVMe+R3		CNE12029_0.994358	HKY+F+G4
CCPG1	TVMe+I+G4		CNE1203_0.905336	HKY+F+G4
CCR1	TIM3+F+I+G4		CNE12030_0.974421	K2P+G4
CCR10	TIM2+F+R3		CNE12031_0.969028	K2P+G4
CCR2	GTR+F+I+G4		CNE12032_0.945564	TVM+F+G4
CCR3	TVMe+R4		CNE12033_0.93002	TVM+F+G4
CCR5	GTR+F+I+G4		CNE12034_0.976557	TPM2u+F+R3
CCR6	TVM+F+I+G4		CNE12035_0.960624	TVM+F+G4
CCR7	GTR+F+R4		CNE12036_0.923403	TVM+F+R3
CCR8	TVMe+R4		CNE12037_0.92282	TVM+F+G4
CCR9	TVM+F+R4		CNE12038_0.975833	TIM3e+G4
CCRL2	GTR+F+I+G4		CNE12039_0.948669	TIM3+F+G4
CCS	TIM2+F+I+G4		CNE1204_0.942395	TPM2+F+G4
CCSAP	GTR+F+I+G4		CNE12040_0.943462	TIMe+R3
CCSER1	TVMe+R3		CNE12041_0.946451	TVM+F+R3
CCSER2	TVMe+R3		CNE12043_0.936411	TVM+F+G4
CCT2	TIM+F+R3		CNE12044_0.896269	TPM2u+F+G4
CCT3	TIM+F+I+G4		CNE12045_0.957622	TPM2u+F+R2
CCT5	GTR+F+I+G4		CNE12046_0.928878	TPM3+F+G4
CCT6A	K2P+I+G4		CNE12049_0.925392	K3P+G4
CCT6B	TIM3+F+R3		CNE12050_0.912525	K2P+G4
CCT7	TIM2e+R3		CNE12051_0.912137	TPM2+F+G4
CCT8	K3P+I+G4		CNE12052_0.970187	K2P+R2
CCT8L2	TIM3+F+I+G4		CNE12053_0.920627	K3P+G4
CCZ1	TVMe+I+G4		CNE12054_0.946657	TVM+F+G4
CCZ1B	TVMe+I+G4		CNE12055_0.930567	TVM+F+G4
CD101	TVM+F+R4		CNE12056_0.939693	TVMe+R3
CD14	TIM2+F+I+G4		CNE12057_0.963309	TVM+F+G4
CD164	TPM3+F+I+G4		CNE12058_0.921567	TVM+F+G4
CD164L2	TPM2u+F+I+G4		CNE12059_0.947023	K2P+G4
CD180	TVMe+R4		CNE1206_0.974248	TPM2+F+G4
CD200	K2P+I+G4		CNE12060_0.940704	TVM+F+G4
CD200R1L	K2P+G4		CNE12061_0.93617	GTR+F+G4
CD22	TPM3u+F+R5		CNE12062_0.929969	TPM3+F+G4
CD226	TVMe+I+G4		CNE12063_0.935188	GTR+F+G4
CD24	HKY+F+G4		CNE12064_0.921083	K2P+R2
CD247	TIM3+F+I+G4		CNE12065_0.881136	TVM+F+G4
CD27	K3Pu+F+I+G4		CNE12066_0.933046	TPM2u+F+G4
CD274	TVMe+I+G4		CNE12067_0.950726	K3P+G4
CD276	TN+F+R4		CNE12068_0.951049	TPM3u+F+G4
CD28	TIM2e+R4		CNE12069_0.846616	TPM2u+F+G4
CD2AP	TIM3+F+I+G4		CNE1207_0.935189	K3Pu+F+G4
CD2BP2	TIM+F+I+G4		CNE12070_0.952152	K2P+G4
CD300E	TIM3e+G4		CNE12071_0.926621	TIM3+F+G4
CD300LF	TPM2u+F+I+G4		CNE12073_0.976227	TVM+F+R2
CD300LG	TIM2+F+I+G4		CNE12074_0.95102	TVM+F+R3
CD302	TIM3e+R3		CNE12075_0.931195	TIM3+F+G4
CD320	TPM2u+F+I+G4		CNE12076_0.908722	K2P+G4
CD34	TPM2u+F+I+G4		CNE12077_0.902353	TPM3u+F+G4
CD36	SYM+I+G4		CNE12078_0.905465	TPM2+F+G4
CD37	TIM3+F+I+G4		CNE12079_0.935639	TPM2u+F+G4
CD3D	K3P+R4		CNE1208_0.923639	TPM3+F+G4
CD3E	GTR+F+I+G4		CNE12080_0.953901	K3Pu+F+R2
CD3EAP	TIM+F+R3		CNE12082_0.889796	K2P+G4
CD3G	TPM3+F+I+G4		CNE12085_0.958684	TVM+F+G4
CD4	TVM+F+I+G4		CNE12087_0.936876	K3P+G4
CD40LG	TIM3e+R4		CNE12089_0.941796	TVMe+G4
CD48	TPM3u+F+I+G4		CNE1209_0.93222	TIM3+F+R2
CD5	TPM2u+F+I+G4		CNE12091_0.938224	TVMe+R2
CD52	TIM3+F+I+G4		CNE12092_0.962936	TIM3e+R2
CD53	TVMe+R3		CNE12093_0.952429	TVMe+R2
CD58	TPM3u+F+I+G4		CNE12099_0.930826	K2P+G4
CD59	TIM3e+I+G4		CNE1210_0.942455	TVM+F+R3
CD63	TIM3e+R4		CNE12100_0.963256	TVMe+R2
CD68	TN+F+I+G4		CNE12101_0.953354	TIM2e+G4
CD69	TIM2e+I+G4		CNE12102_0.979639	K2P+R2
CD70	TN+F+I+G4		CNE12103_0.960021	K3P+G4
CD74	TIM2+F+I+G4		CNE12104_0.912483	TPM3+F+G4
CD79A	TIM2+F+I+G4		CNE12105_0.96394	TVM+F+G4
CD79B	TPM2u+F+I+G4		CNE12106_0.964217	K3P+G4
CD80	TPM3u+F+I+G4		CNE12107_0.932454	TPM2u+F+G4
CD81	TIM3+F+I+G4		CNE12108_0.95421	K2P+G4
CD82	TPM3u+F+I+G4		CNE12109_0.963678	K3P+G4
CD83	TVMe+G4		CNE1211_0.940593	TVM+F+G4
CD84	TPM3+F+I+G4		CNE12110_0.951635	K2P+R2
CD86	TPM3u+F+I+G4		CNE12111_0.933168	K2P+G4
CD8A	GTR+F+I+G4		CNE12112_0.959752	TPM2+F+G4
CD9	TIM3e+I+G4		CNE12113_0.885077	K3P+G4
CD93	TIM2+F+R4		CNE12114_0.954676	K2P+G4
CD99	TIM3+F+I+G4		CNE12115_0.911952	TPM3u+F+G4
CD99L2	TN+F+R3		CNE12116_0.897599	GTR+F+G4
CDA	TPM3u+F+I+G4		CNE12119_0.944238	K2P+G4
CDADC1	GTR+F+R3		CNE1212_0.909408	K3P+G4
CDAN1	TPM2u+F+R3		CNE12120_0.921647	K3P+G4
CDC123	TVMe+I+G4		CNE12121_0.947879	K2P+G4
CDC14A	TIM3e+R4		CNE12125_0.902372	TPM3u+F+R2
CDC14B	TIM3e+I+G4		CNE12126_0.913295	TPM2+F+G4
CDC16	SYM+R3		CNE12127_0.94337	K2P+G4
CDC20	TIM2+F+R3		CNE12128_0.942195	TVM+F+G4
CDC23	K2P+R3		CNE12129_0.977216	HKY+F+G4
CDC25A	TVMe+R4		CNE1213_0.939548	TPM3+F+G4
CDC25B	K3Pu+F+R4		CNE12130_0.867279	HKY+F+G4
CDC25C	TN+F+R3		CNE12131_0.946301	TPM2+F+G4
CDC26	K3Pu+F+I+G4		CNE12132_0.932454	TPM2u+F+R3
CDC27	TPM3u+F+R3		CNE12134_0.857502	TIM+F+G4
CDC34	TIM2+F+R4		CNE12135_0.898662	TPM3u+F+G4
CDC37	TIM3+F+R3		CNE12136_0.968324	TPM3u+F+R2
CDC37L1	TIM3e+G4		CNE12137_0.914651	HKY+F+G4
CDC40	TVMe+R3		CNE12138_0.940568	TVM+F+G4
CDC42	TNe+R3		CNE12139_0.880027	TN+F+R2
CDC42BPA	GTR+F+R3		CNE1214_0.95068	K2P+G4
CDC42BPB	GTR+F+R4		CNE12140_0.949101	TPM2u+F+G4
CDC42BPG	TIM2+F+R3		CNE12141_0.934999	TPM3+F+G4
CDC42EP1	TVM+F+I+G4		CNE12142_0.918483	HKY+F+G4
CDC42EP2	HKY+F+R4		CNE12143_0.913417	K3Pu+F+G4
CDC42EP4	TN+F+I+G4		CNE12144_0.936539	GTR+F+G4
CDC42EP5	TPM3u+F+I+G4		CNE12145_0.950147	K2P+G4
CDC42SE1	K3P+I+G4		CNE12146_0.902754	TIM3+F+G4
CDC42SE2	TIM3e+I+G4		CNE12147_0.966254	GTR+F+G4
CDC45	TIM3e+R4		CNE12148_0.953112	K2P+G4
CDC5L	TIM+F+R3		CNE1215_0.902975	K3Pu+F+G4
CDC6	SYM+I+G4		CNE12150_0.973723	TPM2u+F+R2
CDC7	TIMe+I+G4		CNE12151_0.965093	TIM2e+R3
CDC73	K3P+I+G4		CNE12152_0.960361	TVMe+R3
CDCA3	TPM3+F+I+G4		CNE12153_0.899215	K2P+G4
CDCA5	K3Pu+F+I+G4		CNE12154_0.974892	K3P+G4
CDCA7	GTR+F+I+G4		CNE12155_0.874135	TVM+F+R2
CDCA7L	GTR+F+R4		CNE12156_0.935132	K3Pu+F+R3
CDCA8	TN+F+I+G4		CNE12157_0.898325	K3P+G4
CDCP1	TPM3u+F+R4		CNE12159_0.886448	K3Pu+F+R2
CDH1	TIM3+F+I+G4		CNE1216_0.935024	K2P+R2
CDH10	TIM3e+R4		CNE12160_0.912032	TVM+F+G4
CDH11	TIM3e+R3		CNE12161_0.97464	TIMe+G4
CDH12	TIM3e+R4		CNE12162_0.900192	TPM2+F+G4
CDH13	GTR+F+R4		CNE12163_0.960238	TVMe+G4
CDH16	TPM2u+F+R4		CNE12164_0.924575	K2P+G4
CDH17	TPM3u+F+R4		CNE12165_0.937219	K3P+G4
CDH18	SYM+R3		CNE12166_0.95555	K2P+G4
CDH2	SYM+I+G4		CNE12167_0.911244	K3P+G4
CDH20	TIM3+F+R4		CNE12168_0.954915	TVMe+R2
CDH22	TIM2+F+R3		CNE12169_0.920455	TVM+F+I+G4
CDH23	TN+F+R4		CNE1217_0.957109	TVM+F+R2
CDH4	GTR+F+R4		CNE12170_0.940414	TPM3u+F+G4
CDH5	TN+F+R4		CNE12171_0.962031	K2P+G4
CDH7	TIM3e+R4		CNE12172_0.90723	K2P+R2
CDH8	TIMe+R4		CNE12173_0.943655	TNe+G4
CDH9	SYM+R4		CNE12174_0.89655	TPM2+F+G4
CDHR2	TIM2+F+R4		CNE12175_0.94592	K3P+G4
CDHR5	TPM2u+F+I+G4		CNE12176_0.909178	TPM3u+F+R2
CDIP1	GTR+F+I+G4		CNE12177_0.950448	TVMe+R3
CDIPT	TIM3+F+I+G4		CNE12179_0.924649	TPM2u+F+R3
CDK1	K2P+I+G4		CNE1218_0.941844	TVM+F+G4
CDK10	TN+F+I+G4		CNE12180_0.929984	K3Pu+F+G4
CDK11B	TIM3+F+R4		CNE12181_0.954156	K3P+R2
CDK12	TIM3+F+R3		CNE12182_0.924305	K3P+G4
CDK14	TIM3e+R3		CNE12183_0.91134	TVM+F+G4
CDK15	TVMe+R3		CNE12184_0.966664	K2P+G4
CDK16	K3P+R3		CNE12185_0.923828	K2P+G4
CDK17	TPM3u+F+R3		CNE12186_0.954833	K3Pu+F+R2
CDK18	TIM3+F+R4		CNE12187_0.944883	HKY+F+G4
CDK19	TIM3e+R3		CNE12188_0.959892	TPM2+F+G4
CDK2	K3P+I+G4		CNE12189_0.949541	K2P+G4
CDK20	TPM2u+F+I+G4		CNE1219_0.926107	K3P+R3
CDK2AP1	TN+F+I+G4		CNE12190_0.917781	TPM2+F+G4
CDK2AP2	HKY+F+I+G4		CNE12191_0.96384	TVMe+G4
CDK3	TIM3+F+R3		CNE12192_0.957226	TPM2u+F+R2
CDK4	TPM2u+F+R3		CNE12193_0.918888	HKY+F+G4
CDK5	TIM3+F+I+G4		CNE12194_0.943565	TVM+F+G4
CDK5R1	GTR+F+R3		CNE12195_0.931705	TIM2e+R2
CDK5R2	K3Pu+F+I+G4		CNE12196_0.942683	TPM3+F+G4
CDK5RAP1	K2P+R3		CNE12197_0.971475	K2P+G4
CDK5RAP3	TIM3+F+R4		CNE12198_0.958895	TVMe+R2
CDK6	K3P+R3		CNE12199_0.973822	K2P+R2
CDK7	TIM2e+I+G4		CNE1220_0.952551	K3P+G4
CDK8	TIMe+R3		CNE12200_0.929126	K2P+R3
CDK9	TIM3+F+R3		CNE12201_0.967065	K2P+G4
CDKAL1	TVMe+R3		CNE12202_0.952794	TPM3u+F+R3
CDKL1	SYM+I+G4		CNE12203_0.967724	TIM3+F+R3
CDKL2	TIM3e+R3		CNE12205_0.952731	K2P+R3
CDKL3	TIM3+F+I+G4		CNE12206_0.934059	K2P+G4
CDKL4	TVMe+I+G4		CNE12207_0.968113	HKY+F+G4
CDKL5	TIM3+F+R3		CNE12208_0.957274	TVM+F+R3
CDKN1A	K3Pu+F+I+G4		CNE12209_0.951351	TPM2+F+G4
CDKN1B	TIM+F+R3		CNE1221_0.90132	TPM2u+F
CDKN1C	TIM2+F+I+G4		CNE12210_0.930585	TVM+F+G4
[truncated: 10,933 more rows]

## Sheet: Table S7
				SatuRation (yes/no)						Homo (yes/no)
File	Taxa	Sites		Codon site 1	Codon site 2	Codon site 3	Codon sites 1+2	Full Codon		Codon site 1	Codon site 2	Codon site 3	Codon sites 1+2	Full Codon	Topologies supported by gene
EPHA4	48	989		Fine	Fine	Fine	Fine	Fine		Fine	Fine	Not fine	Fine	Not fine	6
OSBPL6	48	900		Fine	Fine	Fine	Fine	Fine		Fine	Fine	Not fine	Fine	Not fine	15
BRINP1	48	762		Fine	Fine	Fine	Fine	Fine		Fine	Fine	Not fine	Fine	Not fine	8
ZBTB20	48	744		Fine	Fine	Fine	Fine	Fine		Fine	Fine	Not fine	Fine	Not fine	8
DLL4	48	701		Fine	Fine	Fine	Fine	Fine		Fine	Fine	Not fine	Fine	Not fine	13
KRT84	48	695		Fine	Fine	Fine	Fine	Fine		Fine	Fine	Not fine	Fine	Not fine	2
PRMT5	48	652		Fine	Fine	Fine	Fine	Fine		Fine	Fine	Not fine	Fine	Not fine	8
CSTF2	48	632		Fine	Fine	Fine	Fine	Fine		Fine	Fine	Fine	Fine	Not fine	9,12,13
KLHL23	48	559		Fine	Fine	Fine	Fine	Fine		Fine	Fine	Not fine	Fine	Not fine	2
NRBP1	48	547		Fine	Fine	Fine	Fine	Fine		Fine	Fine	Not fine	Fine	Not fine	5
CSGALNACT2	48	543		Fine	Fine	Fine	Fine	Fine		Fine	Fine	Not fine	Fine	Not fine	8,9
PDE1B	48	541		Fine	Fine	Fine	Fine	Fine		Fine	Fine	Not fine	Fine	Not fine	12
CNOT11	48	535		Fine	Fine	Fine	Fine	Fine		Fine	Fine	Not fine	Fine	Not fine	1
TOX	48	535		Fine	Fine	Fine	Fine	Fine		Fine	Fine	Not fine	Fine	Not fine	4
AGFG1	48	531		Fine	Fine	Fine	Fine	Fine		Fine	Fine	Not fine	Fine	Not fine	14
SRF	48	527		Fine	Fine	Fine	Fine	Fine		Fine	Fine	Fine	Fine	Not fine	11
LRRTM2	48	518		Fine	Fine	Fine	Fine	Fine		Fine	Fine	Fine	Fine	Not fine	4
SLC16A9	48	516		Fine	Fine	Fine	Fine	Fine		Fine	Fine	Not fine	Fine	Not fine	7
SARS	48	515		Fine	Fine	Fine	Fine	Fine		Fine	Fine	Not fine	Fine	Not fine	14
SMU1	48	514		Fine	Not fine	Fine	Fine	Fine		Fine	Fine	Not fine	Fine	Not fine	13
ACVR1	48	510		Fine	Fine	Fine	Fine	Fine		Fine	Fine	Not fine	Fine	Not fine	2
MB21D2	48	494		Fine	Fine	Fine	Fine	Fine		Fine	Fine	Not fine	Fine	Not fine	2
CCDC50	48	493		Not fine	Fine	Fine	Fine	Fine		Fine	Fine	Not fine	Fine	Not fine	4
ASZ1	48	491		Fine	Fine	Fine	Fine	Fine		Fine	Fine	Not fine	Fine	Not fine	1,4
F9	48	488		Fine	Fine	Fine	Fine	Fine		Fine	Fine	Not fine	Fine	Not fine	2
MEF2C	48	485		Fine	Fine	Fine	Fine	Fine		Fine	Fine	Not fine	Fine	Not fine	13
SCG3	48	485		Fine	Fine	Fine	Fine	Fine		Fine	Fine	Not fine	Fine	Not fine	15
FYN	48	483		Fine	Fine	Fine	Fine	Fine		Fine	Fine	Not fine	Fine	Not fine	14
HDAC1	48	483		Fine	Not fine	Fine	Fine	Fine		Fine	Fine	Not fine	Fine	Not fine	6
IRF6	48	476		Fine	Not fine	Fine	Fine	Fine		Fine	Fine	Not fine	Fine	Not fine	6
RASGEF1B	48	476		Fine	Fine	Fine	Fine	Fine		Fine	Fine	Not fine	Fine	Not fine	2
GFRA1	48	470		Fine	Fine	Fine	Fine	Fine		Fine	Fine	Not fine	Fine	Not fine	5
KLF5	48	468		Fine	Fine	Fine	Fine	Fine		Fine	Fine	Not fine	Fine	Not fine	4
PDK1	48	468		Fine	Fine	Fine	Fine	Fine		Fine	Fine	Not fine	Fine	Not fine	15
SMAD5	48	466		Fine	Not fine	Fine	Fine	Fine		Fine	Fine	Not fine	Fine	Not fine	7,8,9,13,15
ZBTB44	48	454		Fine	Fine	Fine	Fine	Fine		Fine	Fine	Not fine	Fine	Not fine	8
XKRX	48	450		Not fine	Fine	Fine	Fine	Fine		Fine	Fine	Not fine	Fine	Not fine	8
ELL3	48	448		Fine	Fine	Fine	Fine	Fine		Fine	Fine	Not fine	Fine	Not fine	8
EIF5	48	441		Fine	Fine	Fine	Fine	Fine		Fine	Fine	Not fine	Fine	Not fine	6
GLDN	48	441		Fine	Fine	Fine	Fine	Fine		Fine	Fine	Not fine	Fine	Not fine	7
SNX30	48	439		Fine	Fine	Fine	Fine	Fine		Fine	Fine	Not fine	Fine	Not fine	4
SMAD2	48	438		Fine	Not fine	Fine	Fine	Fine		Fine	Fine	Not fine	Fine	Not fine	13
PSMC2	48	438		Fine	Not fine	Fine	Fine	Fine		Fine	Fine	Not fine	Fine	Not fine	4
FBXL3	48	437		Fine	Fine	Fine	Fine	Fine		Fine	Fine	Not fine	Fine	Not fine	6
HCRTR1	48	435		Fine	Fine	Fine	Fine	Fine		Fine	Fine	Not fine	Fine	Not fine	12
SERPINI1	48	432		Fine	Fine	Fine	Fine	Fine		Fine	Fine	Not fine	Fine	Not fine	1
KCNJ2	48	429		Fine	Fine	Fine	Fine	Fine		Fine	Fine	Not fine	Fine	Not fine	5,8
FLOT2	48	429		Fine	Fine	Fine	Fine	Fine		Fine	Fine	Not fine	Fine	Not fine	1
MAPK10	48	428		Fine	Not fine	Fine	Fine	Fine		Fine	Fine	Not fine	Fine	Not fine	3
OPRM1	48	428		Fine	Fine	Fine	Fine	Fine		Fine	Fine	Not fine	Fine	Not fine	6
TBCEL	48	425		Fine	Fine	Fine	Fine	Fine		Fine	Fine	Not fine	Fine	Not fine	1
AP3M1	48	424		Fine	Fine	Fine	Fine	Fine		Fine	Fine	Fine	Fine	Not fine	11
TGFB2	48	420		Fine	Fine	Fine	Fine	Fine		Fine	Fine	Not fine	Fine	Not fine	8
CEPT1	48	418		Fine	Fine	Fine	Fine	Fine		Fine	Fine	Not fine	Fine	Not fine	4
NPTN	48	404		Fine	Fine	Fine	Fine	Fine		Fine	Fine	Not fine	Fine	Not fine	15
TRHR	48	404		Fine	Fine	Fine	Fine	Fine		Fine	Fine	Not fine	Fine	Not fine	13
VASH1	48	404		Fine	Fine	Fine	Fine	Fine		Fine	Fine	Not fine	Fine	Not fine	11
PSMC6	48	404		Fine	Not fine	Fine	Fine	Fine		Fine	Fine	Not fine	Fine	Not fine	6
CADM3	48	402		Fine	Fine	Fine	Fine	Fine		Fine	Fine	Not fine	Fine	Not fine	1
RAB3IP	48	396		Fine	Fine	Fine	Fine	Fine		Fine	Fine	Not fine	Fine	Not fine	1
SPOPL	48	393		Fine	Fine	Fine	Fine	Fine		Fine	Fine	Fine	Fine	Not fine	2,14
MMP13	48	392		Fine	Fine	Fine	Fine	Fine		Fine	Fine	Not fine	Fine	Not fine	1
PSMD6	48	390		Fine	Fine	Fine	Fine	Fine		Fine	Fine	Not fine	Fine	Not fine	14
NPY1R	48	387		Fine	Fine	Fine	Fine	Fine		Fine	Fine	Not fine	Fine	Not fine	11
AAR2	48	385		Fine	Fine	Fine	Fine	Fine		Fine	Fine	Not fine	Fine	Not fine	8
KCNJ10	48	383		Fine	Fine	Fine	Fine	Fine		Fine	Fine	Not fine	Fine	Not fine	7
SFRP4	48	383		Fine	Fine	Fine	Fine	Fine		Fine	Fine	Not fine	Fine	Not fine	4
SERPINB5	48	379		Fine	Fine	Fine	Fine	Fine		Fine	Fine	Not fine	Fine	Not fine	15
GPANK1	48	378		Fine	Fine	Fine	Fine	Fine		Fine	Fine	Not fine	Fine	Not fine	15
PBX3	48	375		Fine	Not fine	Fine	Fine	Fine		Fine	Fine	Fine	Fine	Not fine	8
GLT8D1	48	373		Fine	Fine	Fine	Fine	Fine		Fine	Fine	Not fine	Fine	Not fine	6,11,14
NSFL1C	48	372		Fine	Fine	Fine	Fine	Fine		Fine	Fine	Not fine	Fine	Not fine	11
CDCA7	48	372		Fine	Fine	Fine	Fine	Fine		Fine	Fine	Not fine	Fine	Not fine	13
GPR85	48	372		Fine	Fine	Fine	Fine	Fine		Fine	Fine	Not fine	Fine	Not fine	2
CORO1C	48	371		Fine	Fine	Fine	Fine	Fine		Fine	Fine	Not fine	Fine	Not fine	15
CXADR	48	371		Fine	Fine	Fine	Fine	Fine		Fine	Fine	Not fine	Fine	Not fine	6
SKAP2	48	367		Fine	Fine	Fine	Fine	Fine		Fine	Fine	Not fine	Fine	Not fine	14
LPAR3	48	367		Fine	Fine	Fine	Fine	Fine		Fine	Fine	Not fine	Fine	Not fine	2,7,14
ALDOB	48	365		Fine	Fine	Fine	Fine	Fine		Fine	Fine	Not fine	Fine	Not fine	6,11,14
LPAR1	48	365		Fine	Fine	Fine	Fine	Fine		Fine	Fine	Not fine	Fine	Not fine	5
ZDHHC16	48	362		Fine	Fine	Fine	Fine	Fine		Fine	Fine	Not fine	Fine	Not fine	11
ANKRD2	48	361		Fine	Fine	Fine	Fine	Fine		Fine	Fine	Not fine	Fine	Not fine	13
NANS	48	360		Fine	Fine	Fine	Fine	Fine		Fine	Fine	Not fine	Fine	Not fine	8
HAPLN1	48	358		Fine	Fine	Fine	Fine	Fine		Fine	Fine	Not fine	Fine	Not fine	9
ETS1	48	355		Fine	Fine	Fine	Fine	Fine		Fine	Fine	Not fine	Fine	Not fine	8,15
CAB39	48	354		Not fine	Not fine	Fine	Fine	Fine		Fine	Fine	Not fine	Fine	Not fine	1,4
DNAJB2	48	354		Fine	Fine	Fine	Fine	Fine		Fine	Fine	Not fine	Fine	Not fine	5
EIF3E	48	353		Fine	Not fine	Fine	Fine	Fine		Fine	Fine	Fine	Fine	Not fine	5
NAGK	48	351		Fine	Fine	Fine	Fine	Fine		Fine	Fine	Not fine	Fine	Not fine	2
GMPR2	48	351		Fine	Fine	Fine	Fine	Fine		Fine	Fine	Not fine	Fine	Not fine	4
G6PC3	48	348		Fine	Fine	Fine	Fine	Fine		Fine	Fine	Not fine	Fine	Not fine	12
OSTM1	48	348		Fine	Fine	Fine	Fine	Fine		Fine	Fine	Not fine	Fine	Not fine	6
TMOD4	48	346		Fine	Fine	Fine	Fine	Fine		Fine	Fine	Not fine	Fine	Not fine	10
WDR45B	48	345		Fine	Fine	Fine	Fine	Fine		Fine	Fine	Not fine	Fine	Not fine	12
ARFIP2	48	344		Fine	Fine	Fine	Fine	Fine		Fine	Fine	Not fine	Fine	Not fine	1,2
ARFIP1	48	343		Fine	Fine	Fine	Fine	Fine		Fine	Fine	Not fine	Fine	Not fine	1
ABHD4	48	343		Fine	Fine	Fine	Fine	Fine		Fine	Fine	Not fine	Fine	Not fine	4
MC4R	48	341		Fine	Fine	Fine	Fine	Fine		Fine	Fine	Not fine	Fine	Not fine	8
SDR9C7	48	341		Fine	Fine	Fine	Fine	Fine		Fine	Fine	Not fine	Fine	Not fine	10,11
GRHPR	48	337		Fine	Fine	Fine	Fine	Fine		Fine	Fine	Not fine	Fine	Not fine	1
GYG1	48	335		Fine	Fine	Fine	Fine	Fine		Fine	Fine	Not fine	Fine	Not fine	1
ST3GAL6	48	334		Fine	Fine	Fine	Fine	Fine		Fine	Fine	Not fine	Fine	Not fine	9
ATPAF1	48	333		Fine	Fine	Fine	Fine	Fine		Fine	Fine	Fine	Fine	Not fine	1
GDE1	48	332		Fine	Fine	Fine	Fine	Fine		Fine	Fine	Not fine	Fine	Not fine	13
ZRANB2	48	332		Fine	Fine	Fine	Fine	Fine		Fine	Fine	Not fine	Fine	Not fine	1
ALX1	48	331		Fine	Fine	Fine	Fine	Fine		Fine	Fine	Not fine	Fine	Not fine	7
RBKS	48	330		Fine	Fine	Fine	Fine	Fine		Fine	Fine	Not fine	Fine	Not fine	5
CREB1	48	328		Fine	Fine	Fine	Fine	Fine		Fine	Fine	Not fine	Fine	Not fine	13
PPP1CB	48	328		Fine	Not fine	Fine	Fine	Fine		Fine	Fine	Not fine	Fine	Not fine	4
SLC39A1	48	328		Fine	Fine	Fine	Fine	Fine		Fine	Fine	Not fine	Fine	Not fine	1
CDK6	48	327		Fine	Fine	Fine	Fine	Fine		Fine	Fine	Not fine	Fine	Not fine	1,13
TMEM59	48	326		Fine	Fine	Fine	Fine	Fine		Fine	Fine	Not fine	Fine	Not fine	2
CDK5R1	48	324		Fine	Fine	Fine	Fine	Fine		Fine	Fine	Not fine	Fine	Not fine	3,15
DNAJB13	48	324		Fine	Fine	Fine	Fine	Fine		Fine	Fine	Not fine	Fine	Not fine	13
PLCXD3	48	322		Fine	Fine	Fine	Fine	Fine		Fine	Fine	Not fine	Fine	Not fine	3,10
DEDD	48	320		Fine	Fine	Fine	Fine	Fine		Fine	Fine	Not fine	Fine	Not fine	7,9
UBLCP1	48	319		Fine	Fine	Fine	Fine	Fine		Fine	Fine	Not fine	Fine	Not fine	10
PPP1R3C	48	319		Fine	Fine	Fine	Fine	Fine		Fine	Fine	Not fine	Fine	Not fine	2,7,14
PQBP1	48	317		Fine	Fine	Fine	Fine	Fine		Fine	Fine	Not fine	Fine	Not fine	15
POLR3F	48	317		Fine	Fine	Fine	Fine	Fine		Fine	Fine	Not fine	Fine	Not fine	2,7,14
SLA	48	317		Fine	Fine	Fine	Fine	Fine		Fine	Fine	Not fine	Fine	Not fine	1
CACNG3	48	316		Fine	Fine	Fine	Fine	Fine		Fine	Fine	Not fine	Fine	Not fine	11
BNIP2	48	316		Fine	Fine	Fine	Fine	Fine		Fine	Fine	Not fine	Fine	Not fine	3,10,15
ELOVL4	48	316		Fine	Fine	Fine	Fine	Fine		Fine	Fine	Not fine	Fine	Not fine	2
PPTC7	48	315		Fine	Not fine	Fine	Fine	Fine		Fine	Fine	Not fine	Fine	Not fine	4
UBXN10	48	314		Fine	Fine	Fine	Fine	Fine		Fine	Not fine	Not fine	Fine	Not fine	15
GPR141	48	314		Fine	Fine	Fine	Fine	Fine		Fine	Fine	Not fine	Fine	Not fine	3
TOMM40L	48	313		Fine	Fine	Fine	Fine	Fine		Fine	Fine	Not fine	Fine	Not fine	6
HMBS	48	306		Fine	Fine	Fine	Fine	Fine		Fine	Fine	Not fine	Fine	Not fine	14
AQP9	48	304		Fine	Fine	Fine	Fine	Fine		Fine	Fine	Not fine	Fine	Not fine	4
F11R	48	304		Fine	Fine	Not fine	Fine	Fine		Fine	Fine	Not fine	Fine	Not fine	9
OSR1	48	303		Fine	Fine	Fine	Fine	Fine		Fine	Fine	Not fine	Fine	Not fine	2
STPG1	48	303		Fine	Fine	Fine	Fine	Fine		Fine	Fine	Not fine	Fine	Not fine	8
AQP4	48	302		Fine	Fine	Fine	Fine	Fine		Fine	Fine	Not fine	Fine	Not fine	7,9
C21orf91	48	302		Fine	Fine	Fine	Fine	Fine		Fine	Fine	Not fine	Fine	Not fine	7
MMADHC	48	301		Fine	Fine	Fine	Fine	Fine		Fine	Fine	Not fine	Fine	Not fine	7
PLEKHA3	48	301		Fine	Fine	Fine	Fine	Fine		Fine	Fine	Not fine	Fine	Not fine	5,8,15
WNT2B	48	300		Fine	Not fine	Fine	Fine	Fine		Fine	Fine	Not fine	Fine	Not fine	8
NFYC	48	299		Fine	Fine	Fine	Fine	Fine		Fine	Fine	Not fine	Fine	Not fine	12
BOLL	48	299		Fine	Fine	Fine	Fine	Fine		Fine	Fine	Not fine	Fine	Not fine	5,6,8,11,14,15
OLIG3	48	297		Fine	Fine	Fine	Fine	Fine		Fine	Fine	Not fine	Fine	Not fine	5,8,15
CFAP77	48	292		Fine	Fine	Fine	Fine	Fine		Fine	Fine	Not fine	Fine	Not fine	10
TTPA	48	292		Fine	Fine	Fine	Fine	Fine		Fine	Fine	Fine	Fine	Not fine	15
NKX3-1	48	292		Fine	Fine	Fine	Fine	Fine		Fine	Fine	Not fine	Fine	Not fine	14
HHEX	48	291		Fine	Fine	Fine	Fine	Fine		Fine	Fine	Not fine	Fine	Not fine	4
NEURL2	48	291		Fine	Fine	Fine	Fine	Fine		Fine	Fine	Not fine	Fine	Not fine	11
ING2	48	289		Fine	Fine	Fine	Fine	Fine		Fine	Fine	Not fine	Fine	Not fine	2
TRA2B	48	289		Fine	Not fine	Fine	Fine	Fine		Fine	Fine	Fine	Fine	Not fine	15
TMX1	48	288		Fine	Fine	Fine	Fine	Fine		Fine	Fine	Not fine	Fine	Not fine	5,8,15
CNOT7	48	286		Fine	Not fine	Fine	Fine	Fine		Fine	Fine	Not fine	Fine	Not fine	5,8,15
MAPK14	48	284		Fine	Not fine	Fine	Fine	Fine		Fine	Fine	Not fine	Fine	Not fine	12
SYPL2	48	282		Fine	Fine	Fine	Fine	Fine		Fine	Fine	Not fine	Fine	Not fine	5
COLEC10	48	281		Fine	Fine	Fine	Fine	Fine		Fine	Fine	Not fine	Fine	Not fine	4,5
PLP1	48	278		Fine	Not fine	Fine	Fine	Fine		Fine	Fine	Fine	Fine	Not fine	10,11,12
DKK2	48	278		Fine	Fine	Fine	Fine	Fine		Fine	Fine	Not fine	Fine	Not fine	14
TMEM106B	48	276		Fine	Fine	Fine	Fine	Fine		Fine	Fine	Not fine	Fine	Not fine	4,6
ANP32B	48	275		Not fine	Not fine	Fine	Fine	Fine		Fine	Fine	Fine	Fine	Not fine	7
PRKAB2	48	273		Fine	Fine	Fine	Fine	Fine		Fine	Fine	Not fine	Fine	Not fine	12
MED6	48	272		Fine	Fine	Fine	Fine	Fine		Fine	Fine	Not fine	Fine	Not fine	6,11,14
NTF3	48	272		Fine	Fine	Fine	Fine	Fine		Fine	Fine	Not fine	Fine	Not fine	4
TMEM150A	48	272		Fine	Fine	Fine	Fine	Fine		Fine	Fine	Not fine	Fine	Not fine	12
MED8	48	271		Fine	Fine	Fine	Fine	Fine		Fine	Fine	Not fine	Fine	Not fine	1,4,13
CD40LG	48	270		Not fine	Fine	Fine	Fine	Fine		Fine	Fine	Not fine	Fine	Not fine	14
CTHRC1	48	269		Fine	Fine	Fine	Fine	Fine		Fine	Fine	Not fine	Fine	Not fine	1,2
MTHFD2	48	269		Fine	Fine	Fine	Fine	Fine		Fine	Fine	Not fine	Fine	Not fine	13
AREG	48	268		Fine	Fine	Fine	Fine	Fine		Fine	Fine	Not fine	Fine	Not fine	1
NXPH2	48	268		Fine	Fine	Fine	Fine	Fine		Fine	Fine	Not fine	Fine	Not fine	13
DRAM2	48	268		Fine	Fine	Fine	Fine	Fine		Fine	Fine	Not fine	Fine	Not fine	4
YWHAE	48	266		Fine	Fine	Fine	Fine	Fine		Fine	Fine	Fine	Fine	Not fine	12
CNPY4	48	265		Fine	Fine	Fine	Fine	Fine		Fine	Fine	Not fine	Fine	Not fine	6
PSMB4	48	265		Fine	Fine	Fine	Fine	Fine		Fine	Fine	Not fine	Fine	Not fine	6
PSMB5	48	265		Fine	Fine	Fine	Fine	Fine		Fine	Fine	Not fine	Fine	Not fine	12
HNRNPA2B1	48	264		Fine	Not fine	Fine	Fine	Fine		Fine	Fine	Fine	Fine	Not fine	5,8,15
CCDC103	48	264		Fine	Fine	Fine	Fine	Fine		Fine	Fine	Not fine	Fine	Not fine	5
RELL2	48	263		Fine	Fine	Fine	Fine	Fine		Fine	Fine	Not fine	Fine	Not fine	13
ADIPOQ	48	262		Fine	Fine	Fine	Fine	Fine		Fine	Fine	Fine	Fine	Not fine	12
PEX11B	48	261		Fine	Fine	Fine	Fine	Fine		Fine	Fine	Not fine	Fine	Not fine	9,12
PNO1	48	261		Fine	Fine	Fine	Fine	Fine		Fine	Fine	Not fine	Fine	Not fine	11
ENKUR	48	261		Fine	Fine	Fine	Fine	Fine		Fine	Fine	Not fine	Fine	Not fine	4
LRRC3B	48	260		Fine	Not fine	Fine	Fine	Fine		Fine	Fine	Not fine	Fine	Not fine	10
TMEM174	48	260		Fine	Fine	Fine	Fine	Fine		Fine	Fine	Not fine	Fine	Not fine	5,15
RGS7BP	48	259		Fine	Fine	Fine	Fine	Fine		Fine	Fine	Fine	Fine	Not fine	7
TMEM101	48	258		Not fine	Fine	Fine	Fine	Fine		Fine	Fine	Not fine	Fine	Not fine	4
TSPAN7	48	258		Fine	Fine	Fine	Fine	Fine		Fine	Fine	Not fine	Fine	Not fine	2,7
MDFIC	48	258		Fine	Fine	Fine	Fine	Fine		Fine	Fine	Not fine	Fine	Not fine	7,8,9
STC1	48	257		Fine	Fine	Fine	Fine	Fine		Fine	Fine	Fine	Fine	Not fine	2
ANP32E	48	256		Fine	Fine	Fine	Fine	Fine		Fine	Fine	Not fine	Fine	Not fine	4,5,6
COQ10A	48	256		Fine	Fine	Fine	Fine	Fine		Fine	Fine	Fine	Fine	Not fine	3
PSMA3	48	256		Fine	Fine	Fine	Fine	Fine		Fine	Fine	Fine	Fine	Not fine	5
C1QC	48	255		Fine	Fine	Fine	Fine	Fine		Fine	Fine	Not fine	Fine	Not fine	8
RASL11B	48	255		Fine	Fine	Fine	Fine	Fine		Fine	Fine	Not fine	Fine	Not fine	2
DNAJC8	48	255		Fine	Not fine	Fine	Fine	Fine		Fine	Fine	Not fine	Fine	Not fine	1
PRXL2A	48	254		Fine	Fine	Fine	Fine	Fine		Fine	Fine	Not fine	Fine	Not fine	3
CA10	48	254		Fine	Fine	Fine	Fine	Fine		Fine	Fine	Not fine	Fine	Not fine	5
2003-03-01	48	254		Fine	Fine	Fine	Fine	Fine		Fine	Fine	Fine	Fine	Not fine	2,7
TMEM38B	48	253		Fine	Fine	Fine	Fine	Fine		Fine	Fine	Not fine	Fine	Not fine	15
SYNDIG1L	48	252		Fine	Fine	Fine	Fine	Fine		Fine	Fine	Not fine	Fine	Not fine	3
LURAP1	48	252		Fine	Fine	Fine	Fine	Fine		Fine	Fine	Not fine	Fine	Not fine	6
VAPA	48	251		Fine	Not fine	Fine	Fine	Fine		Fine	Fine	Not fine	Fine	Not fine	13
EMG1	48	250		Fine	Fine	Fine	Fine	Fine		Fine	Fine	Not fine	Fine	Not fine	1
STARD10	48	249		Fine	Fine	Fine	Fine	Fine		Fine	Fine	Not fine	Fine	Not fine	6,11,14
IMP4	48	249		Fine	Fine	Fine	Fine	Fine		Fine	Fine	Not fine	Fine	Not fine	9
FAM204A	48	246		Fine	Fine	Fine	Fine	Fine		Fine	Fine	Not fine	Fine	Not fine	2,3
EPDR1	48	246		Fine	Fine	Fine	Fine	Fine		Fine	Fine	Not fine	Fine	Not fine	2
TSPAN8	48	245		Fine	Fine	Fine	Fine	Fine		Fine	Fine	Not fine	Fine	Not fine	1
MRPS7	48	243		Fine	Fine	Fine	Fine	Fine		Fine	Fine	Not fine	Fine	Not fine	1
VTI1B	48	243		Not fine	Fine	Fine	Fine	Fine		Fine	Fine	Not fine	Fine	Not fine	14
TM4SF20	48	243		Fine	Fine	Fine	Fine	Fine		Fine	Fine	Not fine	Fine	Not fine	4
TSPAN9	48	241		Fine	Fine	Fine	Fine	Fine		Fine	Fine	Not fine	Fine	Not fine	6
RHOV	48	240		Fine	Not fine	Fine	Fine	Fine		Fine	Fine	Not fine	Fine	Not fine	13
LRRC57	48	240		Fine	Fine	Fine	Fine	Fine		Fine	Fine	Fine	Fine	Not fine	14
YIPF6	48	238		Fine	Fine	Fine	Fine	Fine		Fine	Fine	Not fine	Fine	Not fine	11
RNF114	48	237		Fine	Fine	Fine	Fine	Fine		Fine	Fine	Not fine	Fine	Not fine	11
BTG4	48	237		Fine	Fine	Fine	Fine	Fine		Fine	Fine	Not fine	Fine	Not fine	10
AC117457	48	236		Fine	Fine	Fine	Fine	Fine		Fine	Fine	Not fine	Fine	Not fine	3,10,15
KCNMB2	48	236		Fine	Fine	Fine	Fine	Fine		Fine	Fine	Not fine	Fine	Not fine	10,15
HOXC6	48	236		Fine	Fine	Fine	Fine	Fine		Fine	Fine	Not fine	Fine	Not fine	1,2,3,7,8,9,11
EIF4E3	48	234		Fine	Fine	Fine	Fine	Fine		Fine	Fine	Not fine	Fine	Not fine	5,8,15
MXI1	48	234		Fine	Fine	Fine	Fine	Fine		Fine	Fine	Not fine	Fine	Not fine	1,2,3,4,5,6,7,8,9,10,11,12,13,14,15
BCAS2	48	234		Fine	Not fine	Fine	Fine	Fine		Fine	Fine	Not fine	Fine	Not fine	3
SRSF7	48	234		Fine	Not fine	Fine	Fine	Fine		Fine	Fine	Not fine	Fine	Not fine	5,8,15
CABP1	48	233		Fine	Fine	Fine	Fine	Fine		Fine	Fine	Not fine	Fine	Not fine	4,5,6
SLC50A1	48	233		Fine	Fine	Fine	Fine	Fine		Fine	Fine	Not fine	Fine	Not fine	14
POLR3G	48	232		Fine	Fine	Fine	Fine	Fine		Fine	Fine	Not fine	Fine	Not fine	11
RPE	48	231		Fine	Not fine	Fine	Fine	Fine		Fine	Fine	Not fine	Fine	Not fine	7,8,9
TMEM98	48	230		Fine	Fine	Fine	Fine	Fine		Fine	Fine	Not fine	Fine	Not fine	6
LYSMD2	48	230		Fine	Fine	Fine	Fine	Fine		Fine	Fine	Not fine	Fine	Not fine	3
BNIP1	48	229		Fine	Fine	Fine	Fine	Fine		Fine	Fine	Not fine	Fine	Not fine	9,12,13
TSN	48	229		Fine	Not fine	Fine	Fine	Fine		Fine	Fine	Not fine	Fine	Not fine	1,13
NDFIP1	48	229		Fine	Fine	Fine	Fine	Fine		Fine	Fine	Not fine	Fine	Not fine	5,15
RANBP1	48	229		Fine	Fine	Fine	Fine	Fine		Fine	Fine	Not fine	Fine	Not fine	7,14
EDN1	48	229		Fine	Fine	Fine	Fine	Fine		Fine	Fine	Not fine	Fine	Not fine	1,13
CACNG1	48	229		Fine	Fine	Not fine	Fine	Fine		Fine	Fine	Not fine	Fine	Not fine	13
FAM57A	48	228		Fine	Fine	Fine	Fine	Fine		Fine	Fine	Not fine	Fine	Not fine	7,14
SNRPB2	48	226		Fine	Fine	Fine	Fine	Fine		Fine	Fine	Fine	Fine	Not fine	15
FAM3D	48	226		Fine	Fine	Fine	Fine	Fine		Fine	Fine	Not fine	Fine	Not fine	5
TSPAN2	48	226		Fine	Fine	Fine	Fine	Fine		Fine	Fine	Not fine	Fine	Not fine	2
CHMP2A	48	225		Fine	Fine	Fine	Fine	Fine		Fine	Fine	Not fine	Fine	Not fine	2
RS1	48	225		Fine	Fine	Fine	Fine	Fine		Fine	Fine	Fine	Fine	Not fine	2
GINS3	48	224		Fine	Fine	Fine	Fine	Fine		Fine	Fine	Not fine	Fine	Not fine	5
RAB15	48	223		Fine	Not fine	Fine	Fine	Fine		Fine	Fine	Not fine	Fine	Not fine	10,15
PPIC	48	223		Fine	Fine	Fine	Fine	Fine		Fine	Fine	Not fine	Fine	Not fine	1,4
RRAS2	48	222		Fine	Not fine	Fine	Fine	Fine		Fine	Fine	Not fine	Fine	Not fine	1,2,6,11,14
TPPP	48	222		Fine	Not fine	Fine	Fine	Fine		Fine	Fine	Not fine	Fine	Not fine	10,11,12
BCL2L11	48	221		Fine	Fine	Fine	Fine	Fine		Fine	Fine	Not fine	Fine	Not fine	3
RAB27B	48	219		Fine	Fine	Fine	Fine	Fine		Fine	Fine	Not fine	Fine	Not fine	13
ASF1A	48	218		Fine	Not fine	Fine	Fine	Fine		Fine	Fine	Not fine	Fine	Not fine	13
MPZL2	48	218		Fine	Fine	Fine	Fine	Fine		Fine	Fine	Not fine	Fine	Not fine	2,7,14
RHOJ	48	217		Fine	Fine	Fine	Fine	Fine		Fine	Fine	Not fine	Fine	Not fine	3
MRPS11	48	216		Fine	Fine	Fine	Fine	Fine		Fine	Fine	Not fine	Fine	Not fine	2
RAB9B	48	216		Fine	Not fine	Fine	Fine	Fine		Fine	Fine	Fine	Fine	Not fine	1
RAB6B	48	214		Fine	Not fine	Fine	Fine	Fine		Fine	Fine	Not fine	Fine	Not fine	6,11
RAB38	48	213		Fine	Not fine	Fine	Fine	Fine		Fine	Fine	Not fine	Fine	Not fine	8
SLC31A1	48	213		Fine	Fine	Fine	Fine	Fine		Fine	Fine	Not fine	Fine	Not fine	9,12,13
TM4SF4	48	211		Fine	Fine	Not fine	Fine	Fine		Fine	Fine	Not fine	Fine	Not fine	12
CLDN11	48	210		Fine	Fine	Fine	Fine	Fine		Fine	Fine	Not fine	Fine	Not fine	2
CMTM3	48	210		Fine	Fine	Fine	Fine	Fine		Fine	Fine	Not fine	Fine	Not fine	5,8,15
FGF9	48	209		Fine	Fine	Fine	Fine	Fine		Fine	Fine	Not fine	Fine	Not fine	4
DPT	48	207		Fine	Fine	Fine	Fine	Fine		Fine	Fine	Not fine	Fine	Not fine	9
RALA	48	207		Fine	Not fine	Fine	Fine	Fine		Fine	Fine	Not fine	Fine	Not fine	6
PIGH	48	207		Fine	Fine	Fine	Fine	Fine		Fine	Fine	Not fine	Fine	Not fine	10
EFNA1	48	207		Fine	Fine	Fine	Fine	Fine		Fine	Fine	Not fine	Fine	Not fine	7
PLA2G12B	48	205		Fine	Fine	Fine	Fine	Fine		Fine	Fine	Not fine	Fine	Not fine	15
TSPAN13	48	205		Fine	Fine	Fine	Fine	Fine		Fine	Fine	Not fine	Fine	Not fine	8
TM4SF1	48	205		Fine	Fine	Fine	Fine	Fine		Fine	Fine	Not fine	Fine	Not fine	7
ARL6IP1	48	204		Fine	Fine	Fine	Fine	Fine		Fine	Fine	Not fine	Fine	Not fine	14
NRSN1	48	204		Fine	Fine	Fine	Fine	Fine		Fine	Fine	Not fine	Fine	Not fine	15
RAB30	48	204		Fine	Not fine	Fine	Fine	Fine		Fine	Fine	Fine	Fine	Not fine	1
DPCD	48	204		Fine	Fine	Fine	Fine	Fine		Fine	Fine	Not fine	Fine	Not fine	3
TMEM11	48	203		Fine	Fine	Fine	Fine	Fine		Fine	Fine	Not fine	Fine	Not fine	1,4,13
LSM12	48	202		Fine	Not fine	Fine	Fine	Fine		Fine	Fine	Fine	Fine	Not fine	1,2,3
EIF4E2	48	202		Fine	Fine	Fine	Fine	Fine		Fine	Fine	Not fine	Fine	Not fine	3,10,15
METTL23	48	202		Not fine	Fine	Fine	Fine	Fine		Fine	Fine	Not fine	Fine	Not fine	12
PSMB2	48	202		Fine	Fine	Fine	Fine	Fine		Fine	Fine	Not fine	Fine	Not fine	11
ARHGDIB	48	202		Fine	Fine	Fine	Fine	Fine		Fine	Fine	Not fine	Fine	Not fine	4,5,6
TEX261	48	201		Fine	Fine	Fine	Fine	Fine		Fine	Fine	Fine	Fine	Not fine	14
TMBIM6	48	201		Fine	Fine	Fine	Fine	Fine		Fine	Fine	Not fine	Fine	Not fine	1,2,5,6,7,8,9,11,14
KCNMB1	48	201		Fine	Fine	Fine	Fine	Fine		Fine	Fine	Not fine	Fine	Not fine	4,6
TMEM9B	48	200		Fine	Not fine	Fine	Fine	Fine		Fine	Fine	Not fine	Fine	Not fine	6
APOD	48	199		Fine	Fine	Fine	Fine	Fine		Fine	Fine	Not fine	Fine	Not fine	1
SPRYD7	48	197		Fine	Fine	Fine	Fine	Fine		Fine	Fine	Fine	Fine	Not fine	9,12,13
AK2	48	197		Fine	Fine	Fine	Fine	Fine		Fine	Fine	Not fine	Fine	Not fine	15
DCTN3	48	197		Fine	Fine	Fine	Fine	Fine		Fine	Fine	Not fine	Fine	Not fine	11
CYGB	48	196		Fine	Fine	Fine	Fine	Fine		Fine	Fine	Not fine	Fine	Not fine	1
CBLN1	48	196		Not fine	Not fine	Fine	Fine	Fine		Fine	Fine	Not fine	Fine	Not fine	2
GLO1	48	196		Fine	Fine	Fine	Fine	Fine		Fine	Fine	Fine	Fine	Not fine	3,10,15
CFAP20	48	194		Fine	Not fine	Fine	Fine	Fine		Fine	Fine	Not fine	Fine	Not fine	6
LYPD6	48	193		Fine	Fine	Fine	Fine	Fine		Fine	Fine	Fine	Fine	Not fine	13
KCNIP1	48	192		Fine	Fine	Fine	Fine	Fine		Fine	Fine	Not fine	Fine	Not fine	6,11,14
ANKRD22	48	192		Fine	Fine	Fine	Fine	Fine		Fine	Fine	Not fine	Fine	Not fine	9
CBFB	48	191		Fine	Not fine	Fine	Fine	Fine		Fine	Fine	Fine	Fine	Not fine	10,11,12
RBM18	48	191		Fine	Fine	Fine	Fine	Fine		Fine	Fine	Not fine	Fine	Not fine	13
ARL6IP5	48	189		Fine	Fine	Fine	Fine	Fine		Fine	Fine	Not fine	Fine	Not fine	8
EMP2	48	188		Fine	Fine	Not fine	Fine	Fine		Fine	Fine	Not fine	Fine	Not fine	7
PEBP1	48	188		Fine	Fine	Fine	Fine	Fine		Fine	Fine	Not fine	Fine	Not fine	9
VPS29	48	187		Fine	Not fine	Fine	Fine	Fine		Fine	Fine	Not fine	Fine	Not fine	11
SSR3	48	187		Fine	Not fine	Fine	Fine	Fine		Fine	Fine	Not fine	Fine	Not fine	13
RAP1A	48	185		Fine	Fine	Fine	Fine	Fine		Fine	Fine	Not fine	Fine	Not fine	4,13
IL10	48	185		Fine	Fine	Fine	Fine	Fine		Fine	Fine	Not fine	Fine	Not fine	9,12,13
ANKRD39	48	185		Fine	Fine	Fine	Fine	Fine		Fine	Fine	Not fine	Fine	Not fine	10
RIT1	48	184		Fine	Not fine	Fine	Fine	Fine		Fine	Fine	Not fine	Fine	Not fine	3
C11orf88	48	184		Fine	Fine	Fine	Fine	Fine		Fine	Fine	Fine	Fine	Not fine	6
IL17B	48	183		Fine	Fine	Fine	Fine	Fine		Fine	Fine	Not fine	Fine	Not fine	1
BTC	48	183		Fine	Fine	Fine	Fine	Fine		Fine	Fine	Fine	Fine	Not fine	3,15
DCTN5	48	183		Fine	Not fine	Fine	Fine	Fine		Fine	Fine	Not fine	Fine	Not fine	5
TRAPPC3	48	182		Fine	Not fine	Fine	Fine	Fine		Fine	Fine	Fine	Fine	Not fine	11
BLOC1S6	48	182		Fine	Fine	Fine	Fine	Fine		Fine	Fine	Not fine	Fine	Not fine	14
UBE2E1	48	181		Fine	Not fine	Fine	Fine	Fine		Fine	Fine	Not fine	Fine	Not fine	7
SYNGR2	48	181		Fine	Fine	Fine	Fine	Fine		Fine	Fine	Not fine	Fine	Not fine	15
RERG	48	181		Fine	Fine	Fine	Fine	Fine		Fine	Fine	Not fine	Fine	Not fine	15
ARL5A	48	180		Fine	Fine	Fine	Fine	Fine		Fine	Fine	Not fine	Fine	Not fine	5,15
DCTD	48	180		Fine	Fine	Fine	Fine	Fine		Fine	Fine	Not fine	Fine	Not fine	2,7,14
TPD52L1	48	180		Fine	Fine	Fine	Fine	Fine		Fine	Fine	Not fine	Fine	Not fine	7
CSF2	48	180		Fine	Fine	Fine	Fine	Fine		Fine	Fine	Not fine	Fine	Not fine	8
NMU	48	179		Not fine	Fine	Fine	Fine	Fine		Fine	Fine	Fine	Fine	Not fine	15
C20orf27	48	178		Fine	Fine	Fine	Fine	Fine		Fine	Fine	Not fine	Fine	Not fine	7
DDIT3	48	178		Fine	Fine	Fine	Fine	Fine		Fine	Fine	Not fine	Fine	Not fine	1,4,13
SPATA24	48	178		Fine	Fine	Fine	Fine	Fine		Fine	Fine	Fine	Fine	Not fine	10
IL7	48	177		Fine	Fine	Fine	Fine	Fine		Fine	Fine	Fine	Fine	Not fine	7
CMTM8	48	175		Fine	Fine	Fine	Fine	Fine		Fine	Fine	Not fine	Fine	Not fine	8
JCHAIN	48	175		Fine	Fine	Fine	Fine	Fine		Fine	Fine	Not fine	Fine	Not fine	5,8,15
EREG	48	175		Fine	Fine	Fine	Fine	Fine		Fine	Fine	Fine	Fine	Not fine	6
NUDT3	48	174		Fine	Fine	Fine	Fine	Fine		Fine	Fine	Not fine	Fine	Not fine	2
CYB561D1	48	174		Not fine	Fine	Fine	Fine	Fine		Fine	Fine	Not fine	Fine	Not fine	4,5,6
NSG2	48	173		Fine	Fine	Fine	Fine	Fine		Fine	Fine	Not fine	Fine	Not fine	5
LGALSL	48	173		Fine	Fine	Fine	Fine	Fine		Fine	Fine	Not fine	Fine	Not fine	7
NTS	48	173		Fine	Fine	Fine	Fine	Fine		Fine	Fine	Not fine	Fine	Not fine	5
EMP1	48	171		Fine	Fine	Fine	Fine	Fine		Fine	Fine	Not fine	Fine	Not fine	1,2,3
MRPL50	48	171		Fine	Fine	Fine	Fine	Fine		Fine	Fine	Not fine	Fine	Not fine	13
CDKN2C	48	171		Fine	Fine	Fine	Fine	Fine		Fine	Fine	Fine	Fine	Not fine	1,2,3,4,5,6,7,8,9,10,11,12,13,14,15
CNRIP1	48	169		Fine	Not fine	Fine	Fine	Fine		Fine	Fine	Fine	Fine	Not fine	4,5,6
PTN	48	169		Fine	Fine	Fine	Fine	Fine		Fine	Fine	Not fine	Fine	Not fine	1
TGFA	48	169		Fine	Fine	Fine	Fine	Fine		Fine	Fine	Not fine	Fine	Not fine	3,10,15
HINT2	48	169		Fine	Fine	Fine	Fine	Fine		Fine	Fine	Fine	Fine	Not fine	9
STMN4	48	168		Fine	Not fine	Fine	Fine	Fine		Fine	Fine	Not fine	Fine	Not fine	3,7,8,10,14,15
TMEM128	48	168		Fine	Fine	Fine	Fine	Fine		Fine	Fine	Not fine	Fine	Not fine	10
PPIL1	48	167		Fine	Not fine	Fine	Fine	Fine		Fine	Fine	Not fine	Fine	Not fine	10,11,12
AP003108	48	167		Fine	Fine	Fine	Fine	Fine		Fine	Fine	Not fine	Fine	Not fine	9,12,13
LMO4	48	166		Fine	Not fine	Fine	Fine	Fine		Fine	Fine	Fine	Fine	Not fine	5,15
JDP2	48	166		Fine	Not fine	Fine	Fine	Fine		Fine	Fine	Fine	Fine	Not fine	14
C11orf52	48	166		Fine	Fine	Fine	Fine	Fine		Fine	Fine	Fine	Fine	Not fine	2,7,14
SEC11C	48	165		Fine	Not fine	Fine	Fine	Fine		Fine	Fine	Not fine	Fine	Not fine	8,9
EMP3	48	165		Fine	Fine	Fine	Fine	Fine		Fine	Fine	Fine	Fine	Not fine	1,2,3
PFDN2	48	164		Fine	Not fine	Fine	Fine	Fine		Fine	Fine	Not fine	Fine	Not fine	3
FUNDC1	48	164		Fine	Fine	Fine	Fine	Fine		Fine	Fine	Fine	Fine	Not fine	3
NPPA	48	163		Fine	Fine	Fine	Fine	Fine		Fine	Fine	Not fine	Fine	Not fine	2
CENPA	48	163		Fine	Fine	Not fine	Fine	Fine		Fine	Fine	Not fine	Fine	Not fine	5,8,15
OPALIN	48	163		Fine	Fine	Fine	Fine	Fine		Fine	Fine	Not fine	Fine	Not fine	6,11,14
PPP1R14D	48	162		Fine	Fine	Fine	Fine	Fine		Fine	Fine	Fine	Fine	Not fine	12
FAM162A	48	162		Fine	Fine	Fine	Fine	Fine		Fine	Fine	Fine	Fine	Not fine	10,11
SNX10	48	162		Fine	Fine	Fine	Fine	Fine		Fine	Fine	Not fine	Fine	Not fine	7,8,9
CPLX4	48	161		Fine	Fine	Fine	Fine	Fine		Fine	Fine	Not fine	Fine	Not fine	6
UXT	48	161		Fine	Fine	Fine	Fine	Fine		Fine	Fine	Fine	Fine	Not fine	10
ARL14EPL	48	161		Fine	Fine	Fine	Fine	Fine		Fine	Fine	Not fine	Fine	Not fine	15
ISCA2	48	161		Fine	Fine	Fine	Fine	Fine		Fine	Fine	Not fine	Fine	Not fine	1
CPLX3	48	159		Fine	Fine	Fine	Fine	Fine		Fine	Fine	Fine	Fine	Not fine	3
LMO2	48	159		Fine	Not fine	Fine	Fine	Fine		Fine	Fine	Not fine	Fine	Not fine	4
CCDC58	48	159		Not fine	Fine	Fine	Fine	Fine		Fine	Fine	Fine	Fine	Not fine	6,11,14
ATP6V0B	48	159		Fine	Not fine	Fine	Fine	Fine		Fine	Fine	Fine	Fine	Not fine	12
SNAP23	48	159		Fine	Fine	Fine	Fine	Fine		Fine	Fine	Fine	Fine	Not fine	4,5
MRPL27	48	158		Fine	Fine	Fine	Fine	Fine		Fine	Fine	Not fine	Fine	Not fine	10
MCFD2	48	158		Fine	Fine	Fine	Fine	Fine		Fine	Fine	Not fine	Fine	Not fine	6
SLC31A2	48	158		Fine	Fine	Fine	Fine	Fine		Fine	Fine	Fine	Fine	Not fine	1
CGA	48	157		Fine	Not fine	Fine	Fine	Fine		Fine	Fine	Fine	Fine	Not fine	9,12,13
CSDC2	48	157		Fine	Fine	Fine	Fine	Fine		Fine	Fine	Not fine	Fine	Not fine	4
RNF181	48	157		Fine	Fine	Fine	Fine	Fine		Fine	Fine	Fine	Fine	Not fine	6,10,11,12,14
EIF5A2	48	156		Fine	Not fine	Fine	Fine	Fine		Fine	Fine	Not fine	Fine	Not fine	1,2,3,4,5,6,7,8,9,10,11,12,13,14,15
IGF1	48	156		Fine	Fine	Fine	Fine	Fine		Fine	Fine	Fine	Fine	Not fine	4,5,6
CYB5B	48	155		Fine	Fine	Fine	Fine	Fine		Fine	Fine	Fine	Fine	Not fine	9
SEC11A	48	154		Fine	Not fine	Fine	Fine	Fine		Fine	Fine	Not fine	Fine	Not fine	5,8,15
ORMDL3	48	154		Fine	Fine	Fine	Fine	Fine		Fine	Fine	Fine	Fine	Not fine	1,2,7,13,14
CMTM7	48	154		Fine	Fine	Fine	Fine	Fine		Fine	Fine	Fine	Fine	Not fine	1,2,3
TSHB	48	154		Fine	Fine	Fine	Fine	Fine		Fine	Fine	Not fine	Fine	Not fine	7,8,9
RPS18	48	153		Fine	Not fine	Fine	Fine	Fine		Fine	Fine	Fine	Fine	Not fine	9
RPS19BP1	48	153		Fine	Fine	Fine	Fine	Fine		Fine	Fine	Fine	Fine	Not fine	1
OSTC	48	151		Fine	Not fine	Fine	Fine	Fine		Fine	Fine	Not fine	Fine	Not fine	1,4,13
MYL1	48	151		Fine	Fine	Fine	Fine	Fine		Fine	Fine	Fine	Fine	Not fine	1,3
NUDT2	48	151		Fine	Fine	Fine	Fine	Fine		Fine	Fine	Fine	Fine	Not fine	6,11,14
AL049844	48	150		Fine	Fine	Fine	Fine	Fine		Fine	Fine	Not fine	Fine	Not fine	3
DSTN	48	149		Fine	Not fine	Fine	Fine	Fine		Fine	Fine	Not fine	Fine	Not fine	3,10,15
POLE3	48	149		Fine	Fine	Fine	Fine	Fine		Fine	Fine	Not fine	Fine	Not fine	1,2,3,4,6,15
CENPS-CORT	48	149		Fine	Fine	Fine	Fine	Fine		Fine	Fine	Not fine	Fine	Not fine	5
AP4S1	48	149		Not fine	Fine	Fine	Fine	Fine		Fine	Fine	Fine	Fine	Not fine	1,2,3,4,5,6,7,8,9,10,11,12,13,14,15
CENPS	48	149		Fine	Fine	Fine	Fine	Fine		Fine	Fine	Not fine	Fine	Not fine	5
SYNJ2BP	48	149		Fine	Fine	Fine	Fine	Fine		Fine	Fine	Fine	Fine	Not fine	11
TMEM242	48	148		Fine	Fine	Fine	Fine	Fine		Fine	Fine	Not fine	Fine	Not fine	3
MORN4	48	147		Fine	Fine	Fine	Fine	Fine		Fine	Fine	Not fine	Fine	Not fine	10,11,12
SHISA5	48	147		Fine	Fine	Fine	Fine	Fine		Fine	Fine	Not fine	Fine	Not fine	1
TMEM100	48	147		Fine	Fine	Fine	Fine	Fine		Fine	Fine	Not fine	Fine	Not fine	4
MRPL14	48	146		Fine	Fine	Fine	Fine	Fine		Fine	Fine	Not fine	Fine	Not fine	4,5,6
SNCG	48	142		Fine	Fine	Fine	Fine	Fine		Fine	Fine	Not fine	Fine	Not fine	3,10,15
GOLGA7	48	142		Fine	Not fine	Fine	Fine	Fine		Fine	Fine	Fine	Fine	Not fine	8
PDZD11	48	141		Fine	Not fine	Fine	Fine	Fine		Fine	Fine	Fine	Fine	Not fine	2,3,6,7,8,9,10,11,12,13,14
PTRHD1	48	141		Fine	Fine	Fine	Fine	Fine		Fine	Fine	Fine	Fine	Not fine	4
ATP5PF	48	140		Fine	Fine	Fine	Fine	Fine		Fine	Fine	Fine	Fine	Not fine	4
GSKIP	48	140		Fine	Not fine	Fine	Fine	Fine		Fine	Fine	Not fine	Fine	Not fine	3,10,15
C20orf85	48	139		Fine	Fine	Fine	Fine	Fine		Fine	Fine	Not fine	Fine	Not fine	15
NDUFB4	48	138		Fine	Fine	Fine	Fine	Fine		Fine	Fine	Fine	Fine	Not fine	4,5,6,15
CNIH1	48	137		Fine	Not fine	Fine	Fine	Fine		Fine	Fine	Fine	Fine	Not fine	1,2,3,7,8,9,10,11,12,13,14,15
TSC22D3	48	136		Fine	Fine	Fine	Fine	Fine		Fine	Fine	Fine	Fine	Not fine	2,7,14
SDHAF2	48	135		Fine	Fine	Fine	Fine	Fine		Fine	Fine	Not fine	Fine	Not fine	9
FAM241B	48	135		Fine	Fine	Fine	Fine	Fine		Fine	Fine	Fine	Fine	Not fine	7
CYB5A	48	135		Fine	Fine	Fine	Fine	Fine		Fine	Fine	Not fine	Fine	Not fine	13
SNRNP25	48	134		Fine	Fine	Fine	Fine	Fine		Fine	Fine	Not fine	Fine	Not fine	9
FAU	48	134		Fine	Fine	Fine	Fine	Fine		Fine	Fine	Not fine	Fine	Not fine	1,4,13
LSMEM1	48	134		Fine	Fine	Fine	Fine	Fine		Fine	Fine	Not fine	Fine	Not fine	8
PPP1R11	48	133		Fine	Fine	Fine	Fine	Fine		Fine	Fine	Fine	Fine	Not fine	9,12,13
LEPROTL1	48	132		Fine	Not fine	Not fine	Fine	Fine		Fine	Fine	Not fine	Fine	Not fine	14
UBE2F-SCLY	48	132		Fine	Not fine	Not fine	Fine	Fine		Fine	Fine	Not fine	Fine	Not fine	13
GPHB5	48	132		Fine	Fine	Fine	Fine	Fine		Fine	Fine	Not fine	Fine	Not fine	1,3,4,10,12,13,15
MRPS14	48	131		Fine	Fine	Fine	Fine	Fine		Fine	Fine	Not fine	Fine	Not fine	1,2,3
NPC2	48	131		Fine	Fine	Fine	Fine	Fine		Fine	Fine	Fine	Fine	Not fine	5
ATP6V1G1	48	128		Fine	Fine	Fine	Fine	Fine		Fine	Fine	Fine	Fine	Not fine	6
TIMM10B	48	127		Fine	Fine	Fine	Fine	Fine		Fine	Fine	Fine	Fine	Not fine	1,2,3,4,5,6,7,8,9,10,11,12,13,14,15
C2orf76	48	127		Fine	Not fine	Fine	Fine	Fine		Fine	Fine	Fine	Fine	Not fine	10
VAMP1	48	124		Fine	Not fine	Fine	Fine	Fine		Fine	Fine	Fine	Fine	Not fine	12
PAIP2B	48	124		Not fine	Fine	Fine	Fine	Fine		Fine	Fine	Fine	Fine	Not fine	6
BOLA3	48	124		Fine	Fine	Fine	Fine	Fine		Fine	Fine	Not fine	Fine	Not fine	15
EIF4EBP2	48	123		Fine	Not fine	Fine	Fine	Fine		Fine	Fine	Fine	Fine	Not fine	1,2,3,4,5,6,7,8,9,10,11,12,13,14,15
CREBL2	48	123		Fine	Fine	Fine	Fine	Fine		Fine	Fine	Not fine	Fine	Not fine	4,6
ENSA	48	122		Fine	Fine	Fine	Fine	Fine		Fine	Fine	Fine	Fine	Not fine	2,3,4,5,7,8,9,12,14,15
SDHD	48	122		Fine	Fine	Fine	Fine	Fine		Fine	Fine	Not fine	Fine	Not fine	1
C5orf63	48	122		Fine	Fine	Fine	Fine	Fine		Fine	Fine	Fine	Fine	Not fine	6,11,14
ATP6V1F	48	120		Fine	Not fine	Fine	Fine	Fine		Fine	Fine	Not fine	Fine	Not fine	10,11,12
ATP5MG	48	120		Fine	Fine	Fine	Fine	Fine		Fine	Fine	Fine	Fine	Not fine	1,2,3,4,5,7,8,10,14,15
TMEM262	48	119		Fine	Fine	Fine	Fine	Fine		Fine	Fine	Not fine	Fine	Not fine	1,4,13
ATP6V1G2	48	119		Fine	Fine	Fine	Fine	Fine		Fine	Fine	Fine	Fine	Not fine	5
OSTN	48	119		Fine	Fine	Fine	Fine	Fine		Fine	Fine	Fine	Fine	Not fine	1,4,13
SST	48	118		Fine	Not fine	Fine	Fine	Fine		Fine	Fine	Fine	Fine	Not fine	1,2,3
UBL3	48	118		Fine	Not fine	Fine	Fine	Fine		Fine	Fine	Not fine	Fine	Not fine	2
TMEM263	48	118		Fine	Fine	Fine	Fine	Fine		Fine	Fine	Not fine	Fine	Not fine	5,6
CARTPT	48	117		Fine	Not fine	Fine	Fine	Fine		Fine	Fine	Fine	Fine	Not fine	1
AC069257	48	116		Fine	Fine	Not fine	Fine	Fine		Fine	Fine	Not fine	Fine	Not fine	5
COX7A2L	48	115		Fine	Fine	Not fine	Fine	Fine		Fine	Fine	Not fine	Fine	Not fine	2
DAD1	48	114		Fine	Not fine	Fine	Fine	Fine		Fine	Fine	Fine	Fine	Not fine	15
CRIPT	48	112		Fine	Not fine	Fine	Fine	Fine		Fine	Fine	Fine	Fine	Not fine	5
PPP1R1C	48	111		Fine	Fine	Fine	Fine	Fine		Fine	Fine	Fine	Fine	Not fine	13
TXN	48	110		Fine	Fine	Fine	Fine	Fine		Fine	Fine	Fine	Fine	Not fine	4,5,6
VAMP3	48	110		Fine	Fine	Fine	Fine	Fine		Fine	Fine	Not fine	Fine	Not fine	4
FKBP1B	48	109		Fine	Not fine	Fine	Fine	Fine		Fine	Fine	Fine	Fine	Not fine	6,11,14
SMDT1	48	109		Fine	Fine	Fine	Fine	Fine		Fine	Fine	Fine	Fine	Not fine	2,7,14
MTCP1	48	108		Fine	Not fine	Fine	Fine	Fine		Fine	Fine	Not fine	Fine	Not fine	1,2,3,4,5,6,7,8,9,10,11,12,13,14,15
EIF4EBP3	48	107		Fine	Fine	Fine	Fine	Fine		Fine	Fine	Fine	Fine	Not fine	1,2,3,4,5,6,7,8,9,10,11,12,13,14,15
TCTA	48	107		Fine	Fine	Fine	Fine	Fine		Fine	Fine	Fine	Fine	Not fine	1,2,3,4,5,6,7,8,9,10,11,12,13,14,15
DNAL4	48	106		Fine	Fine	Fine	Fine	Fine		Fine	Fine	Not fine	Fine	Not fine	8
GNRH1	48	106		Fine	Fine	Fine	Fine	Fine		Fine	Fine	Fine	Fine	Not fine	1,2,3,4,5,8,9,10,12,13,15
C1orf189	48	106		Fine	Fine	Fine	Fine	Fine		Fine	Fine	Fine	Fine	Not fine	11
INIP	48	105		Fine	Not fine	Fine	Fine	Fine		Fine	Fine	Fine	Fine	Not fine	6,11,14
CXCL10	48	105		Fine	Fine	Fine	Fine	Fine		Fine	Fine	Fine	Fine	Not fine	9,12,13
MGP	48	105		Fine	Fine	Fine	Fine	Fine		Fine	Fine	Fine	Fine	Not fine	5
ACYP1	48	103		Fine	Fine	Fine	Fine	Fine		Fine	Fine	Not fine	Fine	Not fine	4
SCRG1	48	102		Fine	Fine	Fine	Fine	Fine		Fine	Fine	Fine	Fine	Not fine	1,4,13
PSENEN	48	102		Fine	Not fine	Fine	Fine	Fine		Fine	Fine	Fine	Fine	Not fine	5
ACYP2	48	100		Fine	Fine	Fine	Fine	Fine		Fine	Fine	Fine	Fine	Not fine	1
S100A5	48	97		Fine	Fine	Fine	Fine	Fine		Fine	Fine	Fine	Fine	Not fine	3,10,15
S100A1	48	95		Fine	Fine	Fine	Fine	Fine		Fine	Fine	Fine	Fine	Not fine	3,10,15
CXCL12	48	94		Fine	Fine	Fine	Fine	Fine		Fine	Fine	Fine	Fine	Not fine	1,2,3
LAMTOR5	48	93		Fine	Fine	Fine	Fine	Fine		Fine	Fine	Not fine	Fine	Not fine	5,8,15
HMGN2	48	93		Fine	Fine	Fine	Fine	Fine		Fine	Fine	Fine	Fine	Not fine	1,2,3,4,5,6,7,8,9,10,11,12,13,14,15
FKBP1A	48	93		Fine	Not fine	Fine	Fine	Fine		Fine	Fine	Fine	Fine	Not fine	15
SNRPE	48	93		Fine	Not fine	Fine	Fine	Fine		Fine	Fine	Fine	Fine	Not fine	1,2,3,4,5,6,7,8,9,10,11,12,13,14,15
CCL5	48	93		Fine	Fine	Fine	Fine	Fine		Fine	Fine	Not fine	Fine	Not fine	15
TMEM167A	48	91		Fine	Not fine	Fine	Fine	Fine		Fine	Fine	Fine	Fine	Not fine	1,2,3,4,5,6,7,8,9,10,11,12,13,14,15
TBCA	48	91		Not fine	Not fine	Fine	Fine	Fine		Fine	Fine	Fine	Fine	Not fine	1,2,3
TIMM9	48	90		Fine	Not fine	Fine	Fine	Fine		Fine	Fine	Fine	Fine	Not fine	1,2,3,4,5,6,7,8,9,10,11,12,13,14,15
DBI	48	89		Fine	Not fine	Fine	Fine	Fine		Fine	Fine	Fine	Fine	Not fine	12
TRIQK	48	87		Fine	Fine	Fine	Fine	Fine		Fine	Fine	Fine	Fine	Not fine	1,2,3,4,5,6,7,8,9,10,11,12,13,14,15
TIMM8B	48	84		Fine	Not fine	Fine	Fine	Fine		Fine	Fine	Fine	Fine	Not fine	6,11,14
PKIB	48	84		Fine	Fine	Not fine	Fine	Fine		Fine	Fine	Not fine	Fine	Not fine	1
CTXN3	48	83		Fine	Not fine	Fine	Fine	Fine		Fine	Fine	Fine	Fine	Not fine	10,11,12
NDUFC1	48	83		Fine	Fine	Fine	Fine	Fine		Fine	Fine	Fine	Fine	Not fine	1
NDUFA4	48	83		Fine	Fine	Fine	Fine	Fine		Fine	Fine	Fine	Fine	Not fine	1,2,3
CDC42SE1	48	82		Fine	Not fine	Fine	Fine	Fine		Fine	Fine	Fine	Fine	Not fine	3
ABRACL	48	82		Fine	Fine	Fine	Fine	Fine		Fine	Fine	Fine	Fine	Not fine	10,11,12
MINOS1	48	80		Fine	Not fine	Fine	Fine	Fine		Fine	Fine	Fine	Fine	Not fine	4
CMC2	48	80		Fine	Fine	Fine	Fine	Fine		Fine	Fine	Fine	Fine	Not fine	1,2,3,4,5,6,7,8,9,10,11,12,13,14,15
CKS2	48	80		Fine	Not fine	Fine	Fine	Fine		Fine	Fine	Fine	Fine	Not fine	1,2,3,4,5,6,7,8,9,10,11,12,13,14,15
PKIG	48	79		Fine	Fine	Fine	Fine	Fine		Fine	Fine	Fine	Fine	Not fine	3
SMIM6	48	76		Fine	Not fine	Not fine	Fine	Fine		Fine	Fine	Fine	Fine	Not fine	3,10,15
ANAPC13	48	75		Fine	Not fine	Fine	Fine	Fine		Fine	Fine	Not fine	Fine	Not fine	9
MRPL33	48	66		Fine	Not fine	Fine	Fine	Fine		Fine	Fine	Fine	Fine	Not fine	2,7,14
POLR2K	48	63		Fine	Not fine	Fine	Fine	Fine		Fine	Fine	Fine	Fine	Not fine	1,2,3,4,5,6,7,8,9,10,11,12,13,14,15
SMIM11B	48	60		Fine	Fine	Not fine	Fine	Fine		Fine	Fine	Not fine	Fine	Not fine	4,5,6
SMIM11A	48	60		Fine	Fine	Not fine	Fine	Fine		Fine	Fine	Not fine	Fine	Not fine	4,5,6
CHCHD7	48	56		Fine	Not fine	Fine	Fine	Fine		Fine	Fine	Fine	Fine	Not fine	9,12,13
ATP5F1E	48	56		Fine	Fine	Fine	Fine	Fine		Fine	Fine	Fine	Fine	Not fine	1,2,3,5,6,7,8,9,10,11,12,13,14,15
Z84492	48	51		Fine	Fine	Fine	Fine	Fine		Fine	Fine	Fine	Fine	Not fine	6
SLN	48	32		Fine	Not fine	Fine	Fine	Fine		Fine	Fine	Fine	Fine	Not fine	7,8,9
TAOK2	48	1262		Fine	Fine	Fine	Fine	Fine		Not fine	Fine	Not fine	Not fine	Not fine	10,12
NKTR	48	1218		Fine	Fine	Fine	Fine	Fine		Not fine	Not fine	Not fine	Not fine	Not fine	11
CEP85	48	793		Fine	Fine	Fine	Fine	Fine		Fine	Fine	Not fine	Not fine	Not fine	6
CPT1B	48	786		Fine	Fine	Fine	Fine	Fine		Not fine	Fine	Not fine	Not fine	Not fine	14
ZNF184	48	779		Fine	Fine	Fine	Fine	Fine		Not fine	Not fine	Not fine	Not fine	Not fine	15
FBXO30	48	752		Fine	Fine	Fine	Fine	Fine		Not fine	Fine	Not fine	Not fine	Not fine	5
PHTF1	48	726		Fine	Fine	Fine	Fine	Fine		Not fine	Not fine	Not fine	Not fine	Not fine	3
LRRN3	48	709		Fine	Fine	Fine	Fine	Fine		Not fine	Not fine	Not fine	Not fine	Not fine	13
FOXRED2	48	703		Fine	Fine	Fine	Fine	Fine		Not fine	Fine	Not fine	Not fine	Not fine	9
ZNF202	48	673		Fine	Fine	Fine	Fine	Fine		Not fine	Not fine	Not fine	Not fine	Not fine	2
PCK1	48	631		Fine	Fine	Fine	Fine	Fine		Fine	Fine	Not fine	Not fine	Not fine	15
PTGS2	48	614		Fine	Fine	Fine	Fine	Fine		Fine	Fine	Not fine	Not fine	Not fine	14
DCLRE1B	48	571		Fine	Fine	Fine	Fine	Fine		Not fine	Not fine	Not fine	Not fine	Not fine	7
CYP2U1	48	568		Fine	Fine	Not fine	Fine	Fine		Not fine	Not fine	Not fine	Not fine	Not fine	8
DMP1	48	551		Fine	Fine	Fine	Fine	Fine		Not fine	Not fine	Not fine	Not fine	Not fine	5
DNM1L	48	540		Fine	Fine	Not fine	Fine	Fine		Not fine	Fine	Not fine	Not fine	Not fine	7,8
RAB11FIP1	48	535		Fine	Fine	Fine	Fine	Fine		Not fine	Not fine	Not fine	Not fine	Not fine	2
SLC19A2	48	534		Fine	Fine	Not fine	Fine	Fine		Not fine	Fine	Not fine	Not fine	Not fine	8
SWAP70	48	528		Fine	Fine	Fine	Fine	Fine		Not fine	Fine	Not fine	Not fine	Not fine	4
THUMPD3	48	525		Fine	Fine	Fine	Fine	Fine		Not fine	Fine	Not fine	Not fine	Not fine	3
SLC38A2	48	524		Fine	Fine	Fine	Fine	Fine		Not fine	Fine	Not fine	Not fine	Not fine	13
TIGD4	48	523		Fine	Fine	Fine	Fine	Fine		Not fine	Fine	Not fine	Not fine	Not fine	5,15
KDELC1	48	506		Fine	Fine	Fine	Fine	Fine		Not fine	Fine	Not fine	Not fine	Not fine	12
LDHD	48	493		Fine	Fine	Fine	Fine	Fine		Fine	Fine	Not fine	Not fine	Not fine	7
ANGPTL1	48	493		Fine	Fine	Fine	Fine	Fine		Not fine	Fine	Not fine	Not fine	Not fine	7
RNF25	48	475		Fine	Fine	Fine	Fine	Fine		Fine	Not fine	Not fine	Not fine	Not fine	12
ETV6	48	471		Fine	Fine	Fine	Fine	Fine		Fine	Fine	Not fine	Not fine	Not fine	5
DRD1	48	468		Fine	Fine	Fine	Fine	Fine		Not fine	Not fine	Not fine	Not fine	Not fine	3
MTMR9	48	468		Fine	Fine	Fine	Fine	Fine		Not fine	Fine	Not fine	Not fine	Not fine	10
OXSM	48	463		Not fine	Fine	Fine	Fine	Fine		Fine	Fine	Not fine	Not fine	Not fine	11
APLNR	48	461		Fine	Fine	Fine	Fine	Fine		Not fine	Fine	Not fine	Not fine	Not fine	10
EXOSC9	48	457		Fine	Fine	Fine	Fine	Fine		Not fine	Fine	Not fine	Not fine	Not fine	12
GABRA6	48	457		Fine	Fine	Fine	Fine	Fine		Not fine	Fine	Not fine	Not fine	Not fine	15
RTN4RL1	48	453		Fine	Fine	Fine	Fine	Fine		Not fine	Not fine	Not fine	Not fine	Not fine	12
CAVIN2	48	449		Fine	Fine	Fine	Fine	Fine		Not fine	Not fine	Not fine	Not fine	Not fine	10
ADRB2	48	447		Fine	Fine	Fine	Fine	Fine		Not fine	Fine	Not fine	Not fine	Not fine	9
ADSL	48	432		Fine	Fine	Fine	Fine	Fine		Not fine	Fine	Not fine	Not fine	Not fine	11
KCNJ16	48	432		Fine	Fine	Not fine	Fine	Fine		Not fine	Not fine	Not fine	Not fine	Not fine	8
LRRC42	48	431		Fine	Fine	Fine	Fine	Fine		Fine	Fine	Not fine	Not fine	Not fine	14
B3GALT2	48	425		Fine	Fine	Not fine	Fine	Not fine		Not fine	Not fine	Not fine	Not fine	Not fine	5,6
CCDC51	48	418		Not fine	Fine	Fine	Fine	Fine		Not fine	Fine	Not fine	Not fine	Not fine	10
TBC1D13	48	404		Fine	Fine	Fine	Fine	Fine		Fine	Fine	Not fine	Not fine	Not fine	13
P2RY1	48	404		Not fine	Fine	Not fine	Fine	Fine		Not fine	Fine	Not fine	Not fine	Not fine	14
SKAP1	48	391		Fine	Fine	Fine	Fine	Fine		Fine	Fine	Not fine	Not fine	Not fine	1,4,13
HTR4	48	389		Fine	Fine	Fine	Fine	Fine		Fine	Fine	Not fine	Not fine	Not fine	11
WDR73	48	385		Fine	Fine	Fine	Fine	Fine		Not fine	Fine	Not fine	Not fine	Not fine	12
LRRC2	48	382		Fine	Fine	Fine	Fine	Fine		Fine	Fine	Not fine	Not fine	Not fine	12
GPR183	48	380		Fine	Fine	Not fine	Fine	Fine		Not fine	Not fine	Not fine	Not fine	Not fine	9
STBD1	48	376		Fine	Fine	Fine	Fine	Fine		Not fine	Fine	Not fine	Not fine	Not fine	10
GJA5	48	372		Fine	Fine	Fine	Fine	Fine		Fine	Fine	Not fine	Not fine	Not fine	2
LRTM2	48	371		Fine	Fine	Fine	Fine	Fine		Not fine	Fine	Not fine	Not fine	Not fine	11
ELAC1	48	368		Fine	Fine	Fine	Fine	Fine		Fine	Fine	Not fine	Not fine	Not fine	4
CX3CR1	48	365		Fine	Fine	Fine	Fine	Fine		Not fine	Not fine	Not fine	Not fine	Not fine	14
CHST10	48	358		Not fine	Fine	Fine	Fine	Fine		Fine	Fine	Not fine	Not fine	Not fine	5
TTPAL	48	348		Not fine	Fine	Fine	Fine	Fine		Not fine	Fine	Not fine	Not fine	Not fine	12
GPR171	48	337		Fine	Fine	Not fine	Fine	Fine		Not fine	Fine	Not fine	Not fine	Not fine	14
HSDL1	48	334		Fine	Fine	Fine	Fine	Fine		Not fine	Fine	Not fine	Not fine	Not fine	12
EXTL2	48	332		Fine	Fine	Not fine	Fine	Fine		Not fine	Not fine	Not fine	Not fine	Not fine	1,2,3
ASB5	48	330		Fine	Fine	Fine	Fine	Fine		Not fine	Fine	Not fine	Not fine	Not fine	2
RHBDD1	48	330		Fine	Fine	Fine	Fine	Fine		Not fine	Fine	Not fine	Not fine	Not fine	5
RLBP1	48	325		Fine	Fine	Fine	Fine	Fine		Fine	Fine	Not fine	Not fine	Not fine	5
SGCB	48	323		Fine	Fine	Fine	Fine	Fine		Fine	Fine	Not fine	Not fine	Not fine	11
AAGAB	48	320		Fine	Fine	Fine	Fine	Fine		Fine	Fine	Not fine	Not fine	Not fine	2
TMEM156	48	319		Fine	Fine	Fine	Fine	Fine		Fine	Fine	Fine	Not fine	Not fine	14
PSMG1	48	298		Fine	Fine	Fine	Fine	Fine		Not fine	Fine	Not fine	Not fine	Not fine	2,3
OSER1	48	295		Fine	Fine	Fine	Fine	Fine		Not fine	Fine	Not fine	Not fine	Not fine	5
CDCA3	48	293		Fine	Fine	Fine	Fine	Fine		Fine	Fine	Not fine	Not fine	Not fine	10,12
FAM243A	48	280		Fine	Fine	Not fine	Fine	Fine		Not fine	Not fine	Not fine	Not fine	Not fine	1
RWDD3	48	277		Fine	Fine	Fine	Fine	Fine		Not fine	Not fine	Not fine	Not fine	Not fine	14
BAMBI	48	263		Fine	Fine	Fine	Fine	Fine		Fine	Fine	Not fine	Not fine	Not fine	2
GJB6	48	262		Fine	Fine	Not fine	Fine	Not fine		Not fine	Fine	Not fine	Not fine	Not fine	15
TMEM136	48	257		Fine	Fine	Fine	Fine	Fine		Fine	Fine	Not fine	Not fine	Not fine	7,8,9,11,14
CLDN14	48	251		Fine	Fine	Fine	Fine	Fine		Not fine	Fine	Not fine	Not fine	Not fine	7
CHMP4C	48	248		Fine	Fine	Fine	Fine	Fine		Not fine	Fine	Not fine	Not fine	Not fine	1,4,13
C6orf203	48	246		Fine	Fine	Fine	Fine	Fine		Fine	Fine	Not fine	Not fine	Not fine	5
TP53INP1	48	245		Fine	Fine	Not fine	Fine	Fine		Fine	Fine	Not fine	Not fine	Not fine	14
TREM2	48	243		Fine	Fine	Fine	Fine	Fine		Fine	Fine	Not fine	Not fine	Not fine	6
CLRN1	48	235		Fine	Fine	Not fine	Fine	Fine		Not fine	Fine	Not fine	Not fine	Not fine	2
SHLD1	48	230		Fine	Fine	Not fine	Fine	Fine		Not fine	Not fine	Not fine	Not fine	Not fine	1
ARHGEF38	48	227		Fine	Fine	Fine	Fine	Fine		Not fine	Fine	Not fine	Not fine	Not fine	6
TM4SF19-TCTEX1D2	48	226		Fine	Fine	Fine	Fine	Fine		Not fine	Fine	Not fine	Not fine	Not fine	11
COQ7	48	222		Fine	Fine	Not fine	Fine	Fine		Fine	Fine	Not fine	Not fine	Not fine	1
METTL21A	48	220		Fine	Fine	Fine	Fine	Fine		Fine	Fine	Not fine	Not fine	Not fine	12
FGF6	48	209		Fine	Fine	Fine	Fine	Fine		Fine	Fine	Not fine	Not fine	Not fine	4
TNFSF4	48	209		Not fine	Fine	Fine	Fine	Fine		Fine	Fine	Not fine	Not fine	Not fine	1
DUSP22	48	208		Fine	Fine	Fine	Fine	Fine		Fine	Fine	Not fine	Not fine	Not fine	15
FERD3L	48	208		Fine	Fine	Fine	Fine	Fine		Not fine	Fine	Fine	Not fine	Not fine	10,11,12
RCAN1	48	201		Fine	Fine	Not fine	Fine	Fine		Not fine	Fine	Not fine	Not fine	Not fine	5
TM4SF19	48	200		Fine	Fine	Fine	Fine	Fine		Fine	Fine	Not fine	Not fine	Not fine	11
NTPCR	48	198		Fine	Fine	Fine	Fine	Fine		Fine	Fine	Not fine	Not fine	Not fine	8
GDNF	48	189		Fine	Fine	Not fine	Fine	Fine		Fine	Fine	Not fine	Not fine	Not fine	15
ADCYAP1	48	188		Fine	Fine	Fine	Fine	Fine		Fine	Fine	Fine	Not fine	Not fine	2,7,14
LIM2	48	182		Fine	Fine	Fine	Fine	Fine		Fine	Fine	Not fine	Not fine	Not fine	5
GPX8	48	176		Fine	Fine	Not fine	Fine	Fine		Fine	Fine	Not fine	Not fine	Not fine	7,8,9
HSPB3	48	164		Fine	Fine	Not fine	Fine	Fine		Not fine	Fine	Not fine	Not fine	Not fine	2
CCDC182	48	158		Fine	Fine	Fine	Fine	Fine		Fine	Fine	Not fine	Not fine	Not fine	6
PRR15	48	152		Fine	Fine	Fine	Fine	Fine		Fine	Fine	Not fine	Not fine	Not fine	4
FSHB	48	137		Fine	Fine	Fine	Fine	Fine		Fine	Fine	Not fine	Not fine	Not fine	1,2,3
ZNRD1	48	135		Fine	Fine	Fine	Fine	Fine		Fine	Fine	Not fine	Not fine	Not fine	6
TMEM218	48	117		Fine	Fine	Fine	Fine	Fine		Fine	Fine	Not fine	Not fine	Not fine	13
ACTC1	48	384		Fine	Not fine	Fine	Not fine	Fine		Fine	Fine	Fine	Fine	Not fine	6
MEIS2	48	307		Fine	Not fine	Fine	Not fine	Fine		Fine	Fine	Fine	Fine	Not fine	13
RAB12	48	255		Fine	Not fine	Fine	Not fine	Fine		Fine	Fine	Not fine	Fine	Not fine	1,13
KLF7	48	233		Fine	Not fine	Not fine	Not fine	Not fine		Fine	Fine	Not fine	Fine	Not fine	3,10,15
RAB11A	48	217		Fine	Fine	Not fine	Not fine	Not fine		Fine	Fine	Not fine	Fine	Not fine	11,12
RAB1A	48	208		Fine	Not fine	Fine	Not fine	Fine		Fine	Fine	Not fine	Fine	Not fine	7,8,14,15
LIN7C	48	206		Fine	Not fine	Not fine	Not fine	Not fine		Fine	Fine	Not fine	Fine	Not fine	2,14
VSNL1	48	192		Not fine	Not fine	Fine	Not fine	Fine		Fine	Fine	Not fine	Fine	Not fine	12
PSMA5	48	184		Fine	Not fine	Fine	Not fine	Fine		Fine	Fine	Fine	Fine	Not fine	7
CNBP	48	171		Fine	Not fine	Fine	Not fine	Fine		Fine	Fine	Not fine	Fine	Not fine	6,11
UBE2G1	48	171		Fine	Not fine	Fine	Not fine	Fine		Fine	Fine	Fine	Fine	Not fine	6
AP1S2	48	163		Fine	Not fine	Fine	Not fine	Fine		Fine	Fine	Fine	Fine	Not fine	1,2,3,4,5,6,7,8,9,10,11,12,13,14,15
TAF12	48	162		Fine	Not fine	Fine	Not fine	Fine		Fine	Fine	Not fine	Fine	Not fine	2,7,14
UBE2A	48	153		Fine	Not fine	Fine	Not fine	Fine		Fine	Fine	Fine	Fine	Not fine	15
UBE2H	48	153		Not fine	Not fine	Fine	Not fine	Fine		Fine	Fine	Fine	Fine	Not fine	7
MAGOH	48	147		Fine	Not fine	Fine	Not fine	Fine		Fine	Fine	Fine	Fine	Not fine	15
ATG12	48	143		Fine	Not fine	Fine	Not fine	Fine		Fine	Fine	Not fine	Fine	Not fine	1
HYPK	48	136		Fine	Not fine	Fine	Not fine	Fine		Fine	Fine	Fine	Fine	Not fine	1,2,3
PEA15	48	131		Fine	Not fine	Not fine	Not fine	Fine		Fine	Fine	Not fine	Fine	Not fine	14
CNEP1R1	48	126		Fine	Not fine	Fine	Not fine	Fine		Fine	Fine	Not fine	Fine	Not fine	14
GABARAPL2	48	124		Fine	Not fine	Fine	Not fine	Fine		Fine	Fine	Fine	Fine	Not fine	1,2,3
YPEL5	48	122		Fine	Not fine	Fine	Not fine	Fine		Fine	Fine	Not fine	Fine	Not fine	2
YPEL2	48	120		Not fine	Not fine	Fine	Not fine	Fine		Fine	Fine	Fine	Fine	Not fine	6
GABARAP	48	115		Fine	Not fine	Fine	Not fine	Fine		Fine	Fine	Fine	Fine	Not fine	2,3,7,9,10,12,15
PHF5A	48	111		Fine	Not fine	Fine	Not fine	Fine		Fine	Fine	Not fine	Fine	Not fine	3,6,10,14,15
FXYD1	48	104		Fine	Not fine	Fine	Not fine	Fine		Fine	Fine	Fine	Fine	Not fine	12
LSM3	48	103		Fine	Not fine	Not fine	Not fine	Not fine		Fine	Fine	Not fine	Fine	Not fine	1,2,3,4,5,6,7,8,9,10,11,12,13,14,15
ENY2	48	102		Fine	Not fine	Fine	Not fine	Fine		Fine	Fine	Fine	Fine	Not fine	1,2,3
SRP9	48	87		Fine	Not fine	Fine	Not fine	Fine		Fine	Fine	Fine	Fine	Not fine	1,2,3
ZNF706	48	82		Fine	Not fine	Fine	Not fine	Fine		Fine	Fine	Fine	Fine	Not fine	3
BRK1	48	79		Fine	Not fine	Fine	Not fine	Fine		Fine	Fine	Fine	Fine	Not fine	5,8,15
GNGT1	48	75		Not fine	Not fine	Not fine	Not fine	Not fine		Fine	Fine	Not fine	Fine	Not fine	2,7,14
NREP	48	73		Fine	Not fine	Not fine	Not fine	Fine		Fine	Fine	Fine	Fine	Not fine	4,5,6
GNG2	48	72		Fine	Not fine	Fine	Not fine	Fine		Fine	Fine	Fine	Fine	Not fine	4,13
SEM1	48	71		Fine	Not fine	Fine	Not fine	Fine		Fine	Fine	Fine	Fine	Not fine	1,2,3,4,5,6,7,8,9,10,11,12,13,14,15
GCHFR	48	68		Fine	Not fine	Fine	Not fine	Fine		Fine	Fine	Fine	Fine	Not fine	13
RPL41	48	26		Fine	Not fine	Fine	Not fine	Fine		Fine	Fine	Fine	Fine	Not fine	1,2,3,4,5,6,7,8,9,10,11,12,13,14,15
PREPL	48	640		Fine	Not fine	Not fine	Not fine	Not fine		Not fine	Not fine	Not fine	Not fine	Not fine	12
PPIP5K1	47	1498		Fine	Fine	Fine	Fine	Fine		Fine	Fine	Not fine	Fine	Not fine	15
ATP2B1	47	1185		Fine	Fine	Fine	Fine	Fine		Fine	Fine	Not fine	Fine	Not fine	1
DAAM1	47	1083		Fine	Fine	Fine	Fine	Fine		Fine	Fine	Not fine	Fine	Not fine	1
PIWIL2	47	1010		Fine	Fine	Fine	Fine	Fine		Fine	Fine	Not fine	Fine	Not fine	15
HK2	47	939		Fine	Fine	Fine	Fine	Fine		Fine	Fine	Not fine	Fine	Not fine	10
NDST2	47	897		Fine	Fine	Fine	Fine	Fine		Fine	Fine	Not fine	Fine	Not fine	1
VPS39	47	896		Fine	Fine	Fine	Fine	Fine		Fine	Fine	Not fine	Fine	Not fine	5
SLITRK6	47	859		Fine	Fine	Fine	Fine	Fine		Fine	Fine	Not fine	Fine	Not fine	4
VLDLR	47	850		Fine	Fine	Fine	Fine	Fine		Fine	Fine	Not fine	Fine	Not fine	6
DDX18	47	847		Fine	Fine	Fine	Fine	Fine		Fine	Fine	Not fine	Fine	Not fine	15
AC022400	47	837		Fine	Fine	Fine	Fine	Fine		Fine	Fine	Not fine	Fine	Not fine	1
NLGN1	47	824		Fine	Fine	Fine	Fine	Fine		Fine	Fine	Not fine	Fine	Not fine	9
PI4KB	47	824		Fine	Fine	Fine	Fine	Fine		Fine	Fine	Not fine	Fine	Not fine	6
DDX23	47	823		Fine	Fine	Fine	Fine	Fine		Fine	Fine	Not fine	Fine	Not fine	8
SLC26A9	47	821		Fine	Fine	Fine	Fine	Fine		Fine	Fine	Not fine	Fine	Not fine	5
SMO	47	818		Fine	Fine	Fine	Fine	Fine		Fine	Fine	Not fine	Fine	Not fine	13
ZNF148	47	797		Fine	Fine	Fine	Fine	Fine		Fine	Fine	Not fine	Fine	Not fine	7
SLC26A4	47	794		Fine	Fine	Fine	Fine	Fine		Fine	Fine	Not fine	Fine	Not fine	1
ATG9A	47	782		Not fine	Fine	Fine	Fine	Fine		Fine	Fine	Not fine	Fine	Not fine	8
MUT	47	752		Fine	Fine	Fine	Fine	Fine		Fine	Fine	Not fine	Fine	Not fine	14
PAPOLG	47	750		Fine	Fine	Fine	Fine	Fine		Fine	Fine	Not fine	Fine	Not fine	13
EIF2B5	47	740		Fine	Fine	Fine	Fine	Fine		Fine	Fine	Not fine	Fine	Not fine	15
KPNB1	47	732		Fine	Fine	Fine	Fine	Fine		Fine	Fine	Not fine	Fine	Not fine	15
FBXO42	47	727		Fine	Fine	Fine	Fine	Fine		Fine	Fine	Not fine	Fine	Not fine	1,4
MYORG	47	726		Fine	Fine	Fine	Fine	Fine		Fine	Fine	Not fine	Fine	Not fine	7
DNMT3B	47	724		Fine	Fine	Fine	Fine	Fine		Fine	Fine	Not fine	Fine	Not fine	14
CSTF3	47	720		Fine	Not fine	Fine	Fine	Fine		Fine	Fine	Not fine	Fine	Not fine	15
ABCF3	47	712		Fine	Fine	Fine	Fine	Fine		Fine	Fine	Not fine	Fine	Not fine	15
EXOC5	47	710		Fine	Fine	Fine	Fine	Fine		Fine	Fine	Fine	Fine	Not fine	12
MASP1	47	707		Fine	Fine	Fine	Fine	Fine		Fine	Fine	Not fine	Fine	Not fine	4
STT3A	47	706		Fine	Not fine	Fine	Fine	Fine		Fine	Fine	Not fine	Fine	Not fine	4
PRKCD	47	698		Fine	Fine	Fine	Fine	Fine		Fine	Fine	Not fine	Fine	Not fine	2
SESTD1	47	697		Fine	Fine	Fine	Fine	Fine		Fine	Fine	Not fine	Fine	Not fine	1
IL1RAP	47	692		Fine	Fine	Fine	Fine	Fine		Fine	Fine	Not fine	Fine	Not fine	2
PPWD1	47	690		Fine	Fine	Fine	Fine	Fine		Fine	Fine	Not fine	Fine	Not fine	14
KIF2C	47	687		Fine	Fine	Fine	Fine	Fine		Fine	Fine	Not fine	Fine	Not fine	11
FOXN1	47	672		Fine	Fine	Fine	Fine	Fine		Fine	Fine	Not fine	Fine	Not fine	9
FLRT3	47	654		Fine	Fine	Fine	Fine	Fine		Fine	Fine	Not fine	Fine	Not fine	8,9
CLPX	47	650		Fine	Fine	Fine	Fine	Fine		Fine	Fine	Not fine	Fine	Not fine	13
GALNT3	47	639		Fine	Fine	Fine	Fine	Fine		Fine	Fine	Not fine	Fine	Not fine	11
RYK	47	629		Fine	Fine	Fine	Fine	Fine		Fine	Fine	Not fine	Fine	Not fine	3
NOP56	47	626		Fine	Fine	Fine	Fine	Fine		Fine	Fine	Not fine	Fine	Not fine	15
LRRC15	47	624		Fine	Fine	Fine	Fine	Fine		Fine	Fine	Not fine	Fine	Not fine	7
NCOA5	47	617		Fine	Fine	Fine	Fine	Fine		Fine	Fine	Not fine	Fine	Not fine	12
KLHL13	47	616		Fine	Fine	Fine	Fine	Fine		Fine	Fine	Not fine	Fine	Not fine	1
TM9SF1	47	614		Fine	Fine	Fine	Fine	Fine		Fine	Fine	Not fine	Fine	Not fine	6
AATF	47	611		Fine	Fine	Fine	Fine	Fine		Fine	Fine	Not fine	Fine	Not fine	4
FNBP1L	47	610		Fine	Fine	Fine	Fine	Fine		Fine	Fine	Not fine	Fine	Not fine	4
EDEM2	47	603		Fine	Fine	Fine	Fine	Fine		Fine	Fine	Not fine	Fine	Not fine	2
CPSF6	47	590		Fine	Not fine	Fine	Fine	Fine		Fine	Fine	Fine	Fine	Not fine	4,5
LRRTM3	47	587		Fine	Fine	Fine	Fine	Fine		Fine	Fine	Not fine	Fine	Not fine	15
IL1R1	47	581		Fine	Fine	Fine	Fine	Fine		Fine	Fine	Not fine	Fine	Not fine	15
LRP10	47	578		Fine	Fine	Fine	Fine	Fine		Fine	Fine	Not fine	Fine	Not fine	4,6
FUT8	47	576		Fine	Fine	Fine	Fine	Fine		Fine	Fine	Not fine	Fine	Not fine	3
TPP1	47	576		Fine	Fine	Fine	Fine	Fine		Fine	Fine	Not fine	Fine	Not fine	13
PAF1	47	569		Fine	Fine	Fine	Fine	Fine		Fine	Fine	Not fine	Fine	Not fine	10
SGPL1	47	569		Fine	Fine	Fine	Fine	Fine		Fine	Fine	Not fine	Fine	Not fine	1,2
GRB7	47	567		Fine	Fine	Fine	Fine	Fine		Fine	Fine	Not fine	Fine	Not fine	8
SPINT1	47	565		Fine	Fine	Fine	Fine	Fine		Fine	Fine	Not fine	Fine	Not fine	1
ATL1	47	559		Fine	Fine	Fine	Fine	Fine		Fine	Fine	Not fine	Fine	Not fine	3
SLC1A4	47	559		Fine	Fine	Fine	Fine	Fine		Fine	Fine	Not fine	Fine	Not fine	8
LGI1	47	558		Fine	Fine	Fine	Fine	Fine		Fine	Fine	Not fine	Fine	Not fine	2
RORC	47	558		Fine	Fine	Fine	Fine	Fine		Fine	Fine	Not fine	Fine	Not fine	14
BTBD3	47	557		Fine	Fine	Fine	Fine	Fine		Fine	Fine	Not fine	Fine	Not fine	14
TRIM23	47	556		Fine	Fine	Fine	Fine	Fine		Fine	Fine	Not fine	Fine	Not fine	7
MCM7	47	544		Fine	Fine	Fine	Fine	Fine		Fine	Fine	Not fine	Fine	Not fine	4
CORO2A	47	543		Fine	Fine	Fine	Fine	Fine		Fine	Fine	Not fine	Fine	Not fine	7
KPNA1	47	539		Fine	Fine	Fine	Fine	Fine		Fine	Fine	Not fine	Fine	Not fine	5,8
ALCAM	47	533		Fine	Fine	Fine	Fine	Fine		Fine	Fine	Not fine	Fine	Not fine	6
SPPL2A	47	532		Fine	Fine	Fine	Fine	Fine		Fine	Fine	Not fine	Fine	Not fine	8
CAT	47	529		Fine	Fine	Fine	Fine	Fine		Fine	Fine	Not fine	Fine	Not fine	8
SLC7A7	47	527		Fine	Fine	Fine	Fine	Fine		Fine	Fine	Not fine	Fine	Not fine	4
PIGT	47	523		Fine	Fine	Fine	Fine	Fine		Fine	Fine	Not fine	Fine	Not fine	10
CDYL2	47	522		Fine	Fine	Fine	Fine	Fine		Fine	Fine	Not fine	Fine	Not fine	4
HMGCS1	47	521		Fine	Fine	Fine	Fine	Fine		Fine	Fine	Not fine	Fine	Not fine	9
APBB3	47	520		Not fine	Fine	Fine	Fine	Fine		Fine	Fine	Not fine	Fine	Not fine	6
LRRTM4	47	520		Fine	Fine	Fine	Fine	Fine		Fine	Fine	Not fine	Fine	Not fine	8
DNTT	47	519		Fine	Fine	Fine	Fine	Fine		Fine	Fine	Not fine	Fine	Not fine	12
HBP1	47	519		Fine	Fine	Fine	Fine	Fine		Fine	Fine	Not fine	Fine	Not fine	3
NOVA1	47	518		Fine	Not fine	Fine	Fine	Fine		Fine	Fine	Not fine	Fine	Not fine	2,3,5,6,7,8,9,10,11,12,14,15
FAR1	47	516		Fine	Fine	Fine	Fine	Fine		Fine	Fine	Not fine	Fine	Not fine	14
PLRG1	47	516		Fine	Fine	Fine	Fine	Fine		Fine	Fine	Not fine	Fine	Not fine	9,13
ACTR8	47	514		Fine	Fine	Fine	Fine	Fine		Fine	Fine	Not fine	Fine	Not fine	14
TRIM55	47	514		Fine	Fine	Fine	Fine	Fine		Fine	Fine	Not fine	Fine	Not fine	1
EFEMP1	47	509		Fine	Fine	Fine	Fine	Fine		Fine	Fine	Not fine	Fine	Not fine	1
CDK19	47	508		Fine	Fine	Fine	Fine	Fine		Fine	Fine	Not fine	Fine	Not fine	14
KCNV1	47	508		Fine	Fine	Fine	Fine	Fine		Fine	Fine	Not fine	Fine	Not fine	4
PMPCB	47	506		Fine	Fine	Fine	Fine	Fine		Fine	Fine	Not fine	Fine	Not fine	13
CDC20	47	505		Not fine	Fine	Fine	Fine	Fine		Fine	Fine	Not fine	Fine	Not fine	7
PRPF19	47	505		Fine	Fine	Fine	Fine	Fine		Fine	Fine	Not fine	Fine	Not fine	10
ZBTB43	47	505		Fine	Fine	Fine	Fine	Fine		Fine	Fine	Not fine	Fine	Not fine	1
TMEM161B	47	503		Fine	Fine	Fine	Fine	Fine		Fine	Fine	Not fine	Fine	Not fine	14
PLAGL2	47	499		Fine	Fine	Fine	Fine	Fine		Fine	Fine	Not fine	Fine	Not fine	1
SGK3	47	499		Fine	Fine	Fine	Fine	Fine		Fine	Fine	Not fine	Fine	Not fine	8
SLC1A3	47	499		Fine	Fine	Fine	Fine	Fine		Fine	Fine	Not fine	Fine	Not fine	7
TMEM39A	47	494		Fine	Not fine	Fine	Fine	Fine		Fine	Fine	Not fine	Fine	Not fine	14
UBXN7	47	494		Fine	Fine	Fine	Fine	Fine		Fine	Fine	Not fine	Fine	Not fine	9
CELF2	47	491		Fine	Fine	Fine	Fine	Fine		Fine	Fine	Not fine	Fine	Not fine	8
UMPS	47	491		Fine	Fine	Fine	Fine	Fine		Fine	Fine	Not fine	Fine	Not fine	11
G3BP2	47	483		Fine	Fine	Fine	Fine	Fine		Fine	Fine	Not fine	Fine	Not fine	5,8,15
ABI1	47	482		Fine	Fine	Fine	Fine	Fine		Fine	Fine	Not fine	Fine	Not fine	3
ADRA1A	47	482		Fine	Fine	Fine	Fine	Fine		Fine	Fine	Not fine	Fine	Not fine	8
WBP4	47	482		Fine	Fine	Fine	Fine	Fine		Fine	Fine	Not fine	Fine	Not fine	15
CAP1	47	480		Fine	Fine	Fine	Fine	Fine		Fine	Fine	Not fine	Fine	Not fine	2
SGCE	47	478		Fine	Fine	Fine	Fine	Fine		Fine	Fine	Not fine	Fine	Not fine	1
PTBP3	47	475		Fine	Fine	Fine	Fine	Fine		Fine	Fine	Not fine	Fine	Not fine	8
KAT7	47	474		Fine	Not fine	Fine	Fine	Fine		Fine	Fine	Not fine	Fine	Not fine	5
S100PBP	47	472		Fine	Fine	Fine	Fine	Fine		Fine	Fine	Not fine	Fine	Not fine	6
ZNF436	47	472		Fine	Fine	Fine	Fine	Fine		Fine	Fine	Not fine	Fine	Not fine	4
KREMEN1	47	471		Fine	Fine	Fine	Fine	Fine		Fine	Fine	Not fine	Fine	Not fine	4
SUCLA2	47	471		Fine	Fine	Fine	Fine	Fine		Fine	Fine	Not fine	Fine	Not fine	10
SMAD1	47	469		Fine	Fine	Fine	Fine	Fine		Fine	Fine	Not fine	Fine	Not fine	10,15
FAM189A2	47	467		Fine	Fine	Fine	Fine	Fine		Fine	Fine	Not fine	Fine	Not fine	1
RBPJ	47	467		Fine	Not fine	Fine	Fine	Fine		Fine	Fine	Not fine	Fine	Not fine	14
ISM1	47	466		Fine	Fine	Fine	Fine	Fine		Fine	Fine	Not fine	Fine	Not fine	13
STK38	47	466		Fine	Fine	Fine	Fine	Fine		Fine	Fine	Not fine	Fine	Not fine	11
LAMP2	47	465		Fine	Fine	Fine	Fine	Fine		Fine	Fine	Not fine	Fine	Not fine	15
NDUFS2	47	464		Fine	Fine	Fine	Fine	Fine		Fine	Fine	Not fine	Fine	Not fine	12
CACNB3	47	459		Fine	Fine	Fine	Fine	Fine		Fine	Fine	Not fine	Fine	Not fine	12
GCDH	47	458		Fine	Fine	Fine	Fine	Fine		Fine	Fine	Not fine	Fine	Not fine	9
KLHDC10	47	458		Fine	Not fine	Fine	Fine	Fine		Fine	Fine	Not fine	Fine	Not fine	10
SEC61A2	47	458		Fine	Not fine	Fine	Fine	Fine		Fine	Fine	Not fine	Fine	Not fine	1,4
TUFM	47	458		Fine	Fine	Fine	Fine	Fine		Fine	Fine	Not fine	Fine	Not fine	3
ADSS	47	457		Fine	Fine	Fine	Fine	Fine		Fine	Fine	Not fine	Fine	Not fine	6
UBA3	47	457		Fine	Fine	Fine	Fine	Fine		Fine	Fine	Not fine	Fine	Not fine	1
OMG	47	455		Fine	Fine	Fine	Fine	Fine		Fine	Fine	Not fine	Fine	Not fine	6
SERINC1	47	454		Fine	Fine	Fine	Fine	Fine		Not fine	Fine	Not fine	Fine	Not fine	10,15
TFAP2D	47	453		Fine	Not fine	Fine	Fine	Fine		Fine	Fine	Not fine	Fine	Not fine	11
CADM1	47	451		Not fine	Fine	Fine	Fine	Fine		Fine	Fine	Not fine	Fine	Not fine	14
SERBP1	47	451		Fine	Fine	Fine	Fine	Fine		Fine	Fine	Not fine	Fine	Not fine	8
TUBA8	47	451		Fine	Fine	Fine	Fine	Fine		Fine	Fine	Not fine	Fine	Not fine	1
RSRC2	47	449		Not fine	Fine	Fine	Fine	Fine		Fine	Fine	Not fine	Fine	Not fine	7,14
CTBP2	47	447		Fine	Fine	Fine	Fine	Fine		Fine	Fine	Not fine	Fine	Not fine	1
VPS4B	47	446		Fine	Fine	Fine	Fine	Fine		Fine	Fine	Not fine	Fine	Not fine	15
STYK1	47	444		Fine	Fine	Fine	Fine	Fine		Fine	Fine	Not fine	Fine	Not fine	6
CPB2	47	443		Fine	Fine	Fine	Fine	Fine		Fine	Fine	Not fine	Fine	Not fine	4
SMYD5	47	442		Fine	Fine	Fine	Fine	Fine		Fine	Fine	Not fine	Fine	Not fine	11
USP3	47	442		Fine	Fine	Fine	Fine	Fine		Fine	Fine	Not fine	Fine	Not fine	4
AHSG	47	441		Fine	Fine	Fine	Fine	Fine		Fine	Fine	Not fine	Fine	Not fine	4
BYSL	47	441		Fine	Fine	Fine	Fine	Fine		Fine	Fine	Not fine	Fine	Not fine	5
CASQ2	47	438		Fine	Fine	Fine	Fine	Fine		Fine	Fine	Not fine	Fine	Not fine	12
IVD	47	437		Fine	Fine	Fine	Fine	Fine		Fine	Fine	Not fine	Fine	Not fine	10
DRD3	47	435		Fine	Fine	Fine	Fine	Fine		Fine	Fine	Not fine	Fine	Not fine	9
OXA1L	47	435		Fine	Fine	Fine	Fine	Fine		Fine	Fine	Not fine	Fine	Not fine	10
HNRNPH1	47	430		Fine	Not fine	Fine	Fine	Fine		Fine	Fine	Not fine	Fine	Not fine	11
UBE2Q1	47	428		Fine	Not fine	Fine	Fine	Fine		Fine	Fine	Not fine	Fine	Not fine	12
2004-03-01	47	427		Fine	Fine	Fine	Fine	Fine		Fine	Fine	Not fine	Fine	Not fine	14
SYT12	47	427		Fine	Fine	Fine	Fine	Fine		Fine	Fine	Not fine	Fine	Not fine	4
SYT4	47	426		Fine	Fine	Fine	Fine	Fine		Fine	Fine	Not fine	Fine	Not fine	4
KCNJ6	47	425		Fine	Not fine	Fine	Fine	Fine		Fine	Fine	Not fine	Fine	Not fine	3
SYT1	47	425		Not fine	Fine	Fine	Fine	Fine		Fine	Fine	Not fine	Fine	Not fine	14
KCTD20	47	424		Fine	Fine	Fine	Fine	Fine		Fine	Fine	Not fine	Fine	Not fine	4
CSNK1G1	47	423		Fine	Fine	Fine	Fine	Fine		Fine	Fine	Not fine	Fine	Not fine	11
HMBOX1	47	421		Fine	Fine	Fine	Fine	Fine		Fine	Fine	Not fine	Fine	Not fine	15
ART3	47	420		Fine	Fine	Fine	Fine	Fine		Fine	Fine	Not fine	Fine	Not fine	7
MPP2	47	419		Fine	Fine	Fine	Fine	Fine		Fine	Fine	Not fine	Fine	Not fine	10
CPB1	47	418		Fine	Fine	Fine	Fine	Fine		Fine	Fine	Not fine	Fine	Not fine	3
BACE1	47	417		Fine	Fine	Fine	Fine	Fine		Fine	Fine	Not fine	Fine	Not fine	2
TRIM13	47	417		Not fine	Fine	Fine	Fine	Fine		Fine	Fine	Not fine	Fine	Not fine	10,11,12
BCKDK	47	416		Fine	Fine	Fine	Fine	Fine		Fine	Fine	Not fine	Fine	Not fine	13
ZNF821	47	416		Fine	Fine	Fine	Fine	Fine		Fine	Fine	Not fine	Fine	Not fine	6
TBL2	47	415		Not fine	Fine	Fine	Fine	Fine		Fine	Fine	Not fine	Fine	Not fine	7
PELI3	47	414		Fine	Fine	Fine	Fine	Fine		Fine	Fine	Not fine	Fine	Not fine	4
SNAPC3	47	414		Fine	Fine	Fine	Fine	Fine		Fine	Fine	Not fine	Fine	Not fine	6
PDK4	47	413		Fine	Fine	Fine	Fine	Fine		Fine	Fine	Not fine	Fine	Not fine	6
PIP4K2A	47	413		Fine	Fine	Fine	Fine	Fine		Fine	Fine	Not fine	Fine	Not fine	5
AUP1	47	412		Fine	Fine	Fine	Fine	Fine		Fine	Fine	Not fine	Fine	Not fine	2
SNX2	47	412		Fine	Fine	Fine	Fine	Fine		Fine	Fine	Not fine	Fine	Not fine	1,4,13
BHMT	47	410		Fine	Fine	Fine	Fine	Fine		Fine	Fine	Not fine	Fine	Not fine	11
ING3	47	409		Fine	Fine	Fine	Fine	Fine		Fine	Fine	Not fine	Fine	Not fine	5
TFG	47	409		Fine	Fine	Fine	Fine	Fine		Fine	Fine	Not fine	Fine	Not fine	1
VPS37A	47	409		Fine	Fine	Fine	Fine	Fine		Fine	Fine	Not fine	Fine	Not fine	5
ATP1B4	47	408		Fine	Fine	Fine	Fine	Fine		Fine	Fine	Fine	Fine	Not fine	8,9
VMP1	47	408		Not fine	Fine	Fine	Fine	Fine		Fine	Fine	Fine	Fine	Not fine	12
KCNJ11	47	407		Fine	Fine	Fine	Fine	Fine		Fine	Fine	Not fine	Fine	Not fine	14
PSMC5	47	407		Not fine	Not fine	Fine	Fine	Fine		Fine	Fine	Not fine	Fine	Not fine	4,5,6
TNFRSF11B	47	407		Fine	Fine	Fine	Fine	Fine		Fine	Fine	Not fine	Fine	Not fine	15
PCBP4	47	405		Fine	Fine	Fine	Fine	Fine		Fine	Fine	Not fine	Fine	Not fine	3
PIK3R3	47	405		Fine	Fine	Fine	Fine	Fine		Fine	Fine	Fine	Fine	Not fine	1,2,3
FAM53C	47	403		Fine	Fine	Fine	Fine	Fine		Fine	Fine	Fine	Fine	Not fine	2
PDSS2	47	403		Fine	Fine	Fine	Fine	Fine		Fine	Fine	Not fine	Fine	Not fine	6
DCAF4	47	402		Fine	Fine	Fine	Fine	Fine		Fine	Fine	Not fine	Fine	Not fine	4
SH3GLB1	47	402		Fine	Fine	Fine	Fine	Fine		Fine	Fine	Not fine	Fine	Not fine	2,14
AUNIP	47	401		Fine	Fine	Fine	Fine	Fine		Fine	Fine	Not fine	Fine	Not fine	5
POLR3D	47	400		Fine	Fine	Fine	Fine	Fine		Fine	Fine	Not fine	Fine	Not fine	9
WNT10B	47	400		Fine	Fine	Fine	Fine	Fine		Fine	Fine	Not fine	Fine	Not fine	5
EIF3F	47	399		Fine	Not fine	Fine	Fine	Fine		Fine	Fine	Not fine	Fine	Not fine	12
PIPOX	47	398		Fine	Fine	Fine	Fine	Fine		Fine	Fine	Not fine	Fine	Not fine	11
ESRRG	47	397		Fine	Fine	Fine	Fine	Fine		Fine	Fine	Not fine	Fine	Not fine	8,15
FBXO4	47	397		Fine	Fine	Fine	Fine	Fine		Fine	Fine	Not fine	Fine	Not fine	1,4
MINDY1	47	396		Fine	Fine	Fine	Fine	Fine		Fine	Fine	Not fine	Fine	Not fine	1
LUC7L2	47	393		Fine	Not fine	Fine	Fine	Fine		Fine	Fine	Not fine	Fine	Not fine	9
RMND5A	47	392		Fine	Not fine	Fine	Fine	Fine		Fine	Fine	Not fine	Fine	Not fine	15
GFOD1	47	391		Fine	Fine	Fine	Fine	Fine		Fine	Fine	Not fine	Fine	Not fine	6
MEIS1	47	391		Fine	Not fine	Fine	Fine	Fine		Fine	Fine	Fine	Fine	Not fine	7,14
LEF1	47	390		Fine	Fine	Fine	Fine	Fine		Fine	Fine	Not fine	Fine	Not fine	11
FAM199X	47	389		Fine	Not fine	Fine	Fine	Fine		Fine	Fine	Fine	Fine	Not fine	1
IDH3B	47	389		Fine	Fine	Fine	Fine	Fine		Fine	Fine	Not fine	Fine	Not fine	5,6
PDHA1	47	389		Fine	Fine	Fine	Fine	Fine		Fine	Fine	Not fine	Fine	Not fine	14
SASH3	47	389		Fine	Fine	Fine	Fine	Fine		Fine	Fine	Not fine	Fine	Not fine	1
SAV1	47	389		Fine	Fine	Fine	Fine	Fine		Fine	Fine	Not fine	Fine	Not fine	13
SPPL3	47	389		Fine	Not fine	Fine	Fine	Fine		Fine	Fine	Not fine	Fine	Not fine	6
FA2H	47	388		Fine	Fine	Fine	Fine	Fine		Fine	Fine	Not fine	Fine	Not fine	14
STARD7	47	387		Fine	Fine	Fine	Fine	Fine		Fine	Fine	Not fine	Fine	Not fine	4
GTF2A1	47	385		Fine	Fine	Fine	Fine	Fine		Fine	Fine	Fine	Fine	Not fine	5
MTCH1	47	384		Fine	Fine	Fine	Fine	Fine		Fine	Fine	Not fine	Fine	Not fine	12
NUP43	47	383		Fine	Fine	Fine	Fine	Fine		Fine	Fine	Not fine	Fine	Not fine	7,8
PPM1A	47	383		Fine	Fine	Fine	Fine	Fine		Fine	Fine	Not fine	Fine	Not fine	15
PRKAR1A	47	382		Fine	Fine	Fine	Fine	Fine		Fine	Fine	Not fine	Fine	Not fine	1,13
CERS2	47	381		Fine	Fine	Fine	Fine	Fine		Fine	Fine	Not fine	Fine	Not fine	5,8
NFE2	47	381		Fine	Fine	Fine	Fine	Fine		Fine	Fine	Not fine	Fine	Not fine	1
NODAL	47	381		Not fine	Fine	Fine	Fine	Fine		Not fine	Fine	Not fine	Fine	Not fine	4
CAMK1	47	380		Not fine	Fine	Fine	Fine	Fine		Fine	Fine	Not fine	Fine	Not fine	6
EIF3M	47	380		Fine	Fine	Fine	Fine	Fine		Fine	Fine	Not fine	Fine	Not fine	4
PTPN1	47	380		Fine	Fine	Fine	Fine	Fine		Fine	Fine	Not fine	Fine	Not fine	7
USP12	47	380		Fine	Not fine	Fine	Fine	Fine		Fine	Fine	Not fine	Fine	Not fine	3
PANK1	47	378		Fine	Not fine	Fine	Fine	Fine		Fine	Fine	Not fine	Fine	Not fine	1
B4GALT2	47	377		Fine	Fine	Fine	Fine	Fine		Fine	Fine	Not fine	Fine	Not fine	2
CCR7	47	377		Not fine	Fine	Fine	Fine	Fine		Fine	Fine	Not fine	Fine	Not fine	6
OLFM2	47	377		Fine	Fine	Fine	Fine	Fine		Fine	Fine	Not fine	Fine	Not fine	3
SSTR2	47	377		Fine	Fine	Fine	Fine	Fine		Fine	Fine	Not fine	Fine	Not fine	9
TEFM	47	377		Fine	Fine	Fine	Fine	Fine		Fine	Fine	Not fine	Fine	Not fine	14
LRRC19	47	376		Fine	Fine	Fine	Fine	Fine		Fine	Fine	Not fine	Fine	Not fine	14
RFC4	47	375		Fine	Fine	Fine	Fine	Fine		Fine	Fine	Not fine	Fine	Not fine	13
SPOP	47	375		Fine	Not fine	Fine	Fine	Fine		Fine	Fine	Not fine	Fine	Not fine	9
GPR173	47	374		Fine	Fine	Fine	Fine	Fine		Fine	Fine	Not fine	Fine	Not fine	2
RCL1	47	374		Fine	Fine	Fine	Fine	Fine		Fine	Fine	Not fine	Fine	Not fine	4
ABRAXAS1	47	370		Fine	Fine	Fine	Fine	Fine		Fine	Fine	Not fine	Fine	Not fine	1,13
PREB	47	370		Fine	Fine	Fine	Fine	Fine		Fine	Fine	Not fine	Fine	Not fine	14
ATAD1	47	369		Fine	Not fine	Fine	Fine	Fine		Fine	Fine	Not fine	Fine	Not fine	14
PTGFR	47	369		Fine	Fine	Fine	Fine	Fine		Fine	Fine	Not fine	Fine	Not fine	1
RAE1	47	369		Fine	Fine	Fine	Fine	Fine		Fine	Fine	Not fine	Fine	Not fine	12
PDHB	47	368		Fine	Fine	Fine	Fine	Fine		Fine	Fine	Not fine	Fine	Not fine	14
UROD	47	368		Fine	Fine	Fine	Fine	Fine		Fine	Fine	Not fine	Fine	Not fine	9
ZDHHC2	47	368		Fine	Fine	Fine	Fine	Fine		Fine	Fine	Not fine	Fine	Not fine	8
DCX	47	367		Fine	Not fine	Fine	Fine	Fine		Fine	Fine	Not fine	Fine	Not fine	3
SETD7	47	367		Fine	Fine	Fine	Fine	Fine		Fine	Fine	Not fine	Fine	Not fine	9
DKK3	47	364		Fine	Fine	Fine	Fine	Fine		Fine	Fine	Not fine	Fine	Not fine	4
DNAJC25	47	363		Fine	Fine	Fine	Fine	Fine		Fine	Fine	Not fine	Fine	Not fine	10
P2RY10	47	363		Not fine	Fine	Fine	Fine	Fine		Fine	Fine	Fine	Fine	Not fine	3
SLC35B1	47	363		Fine	Fine	Fine	Fine	Fine		Fine	Fine	Not fine	Fine	Not fine	9
WNT2	47	363		Fine	Fine	Fine	Fine	Fine		Fine	Fine	Not fine	Fine	Not fine	2
EED	47	362		Fine	Not fine	Fine	Fine	Fine		Fine	Fine	Not fine	Fine	Not fine	3,10,15
LUM	47	362		Fine	Fine	Fine	Fine	Fine		Fine	Fine	Not fine	Fine	Not fine	2
TRIM63	47	361		Fine	Fine	Fine	Fine	Fine		Fine	Fine	Not fine	Fine	Not fine	10
RAPSN	47	360		Fine	Fine	Fine	Fine	Fine		Fine	Fine	Not fine	Fine	Not fine	11
RBFOX2	47	360		Fine	Not fine	Fine	Fine	Fine		Fine	Fine	Not fine	Fine	Not fine	7
ST8SIA4	47	360		Fine	Fine	Fine	Fine	Fine		Fine	Fine	Not fine	Fine	Not fine	1,4,13
UBE2Z	47	360		Fine	Not fine	Fine	Fine	Fine		Fine	Fine	Not fine	Fine	Not fine	7
DNAJB11	47	359		Fine	Fine	Fine	Fine	Fine		Fine	Fine	Not fine	Fine	Not fine	7
PPP1R8	47	359		Fine	Not fine	Fine	Fine	Fine		Fine	Fine	Not fine	Fine	Not fine	4
KLHDC2	47	358		Fine	Fine	Fine	Fine	Fine		Fine	Fine	Not fine	Fine	Not fine	4
SLC25A39	47	358		Fine	Fine	Fine	Fine	Fine		Fine	Fine	Not fine	Fine	Not fine	10
TMEM268	47	358		Fine	Fine	Fine	Fine	Fine		Fine	Fine	Not fine	Fine	Not fine	5
FBXO32	47	357		Fine	Fine	Fine	Fine	Fine		Fine	Fine	Not fine	Fine	Not fine	9
GNA14	47	357		Fine	Fine	Fine	Fine	Fine		Fine	Fine	Not fine	Fine	Not fine	2,3
PLEK2	47	357		Fine	Fine	Fine	Fine	Fine		Fine	Fine	Not fine	Fine	Not fine	6
KERA	47	356		Fine	Fine	Fine	Fine	Fine		Fine	Fine	Not fine	Fine	Not fine	1
SLC35D1	47	356		Fine	Fine	Fine	Fine	Fine		Fine	Fine	Not fine	Fine	Not fine	10,15
GNAI3	47	355		Fine	Not fine	Fine	Fine	Fine		Fine	Fine	Not fine	Fine	Not fine	10,15
MSL1	47	353		Fine	Fine	Fine	Fine	Fine		Fine	Fine	Fine	Fine	Not fine	11
PTAR1	47	353		Fine	Fine	Fine	Fine	Fine		Fine	Fine	Not fine	Fine	Not fine	12
TMEM115	47	353		Fine	Fine	Fine	Fine	Fine		Fine	Fine	Not fine	Fine	Not fine	12
CA12	47	352		Fine	Fine	Fine	Fine	Fine		Fine	Fine	Not fine	Fine	Not fine	13
CFAP36	47	351		Fine	Fine	Fine	Fine	Fine		Fine	Fine	Not fine	Fine	Not fine	1,4,13
GALM	47	351		Fine	Fine	Fine	Fine	Fine		Fine	Fine	Not fine	Fine	Not fine	12
GPR119	47	350		Fine	Fine	Fine	Fine	Fine		Fine	Fine	Not fine	Fine	Not fine	4
ANGPTL7	47	349		Fine	Fine	Fine	Fine	Fine		Fine	Fine	Not fine	Fine	Not fine	10
GABPB1	47	349		Not fine	Not fine	Fine	Fine	Fine		Fine	Fine	Not fine	Fine	Not fine	2,3,7,14,15
RHO	47	349		Fine	Fine	Fine	Fine	Fine		Fine	Fine	Not fine	Fine	Not fine	13
HS3ST5	47	348		Fine	Fine	Fine	Fine	Fine		Fine	Fine	Not fine	Fine	Not fine	8
APTX	47	347		Fine	Fine	Fine	Fine	Fine		Fine	Fine	Not fine	Fine	Not fine	11,12
LPAR6	47	347		Fine	Fine	Fine	Fine	Fine		Fine	Fine	Not fine	Fine	Not fine	1,4
POLR1C	47	347		Fine	Fine	Fine	Fine	Fine		Fine	Fine	Not fine	Fine	Not fine	1
PPARD	47	347		Fine	Fine	Fine	Fine	Fine		Fine	Fine	Not fine	Fine	Not fine	3
BZW2	47	346		Fine	Fine	Fine	Fine	Fine		Fine	Fine	Not fine	Fine	Not fine	14
CCNG2	47	345		Fine	Fine	Fine	Fine	Fine		Fine	Fine	Not fine	Fine	Not fine	13
SIX1	47	345		Fine	Not fine	Fine	Fine	Fine		Fine	Fine	Not fine	Fine	Not fine	5
ERLIN2	47	344		Fine	Fine	Fine	Fine	Fine		Fine	Fine	Not fine	Fine	Not fine	3
ARHGEF39	47	343		Fine	Fine	Fine	Fine	Fine		Fine	Fine	Not fine	Fine	Not fine	14
BSDC1	47	343		Fine	Fine	Fine	Fine	Fine		Fine	Fine	Not fine	Fine	Not fine	5
CENPN	47	343		Fine	Fine	Fine	Fine	Fine		Fine	Fine	Not fine	Fine	Not fine	15
ST6GALNAC5	47	343		Fine	Fine	Fine	Fine	Fine		Fine	Fine	Not fine	Fine	Not fine	11,12
TMBIM1	47	343		Fine	Fine	Fine	Fine	Fine		Fine	Fine	Not fine	Fine	Not fine	3
EPCAM	47	342		Fine	Fine	Fine	Fine	Fine		Fine	Fine	Not fine	Fine	Not fine	4
P2RX4	47	342		Fine	Fine	Fine	Fine	Fine		Fine	Fine	Not fine	Fine	Not fine	11
PDIK1L	47	342		Fine	Fine	Fine	Fine	Fine		Fine	Fine	Not fine	Fine	Not fine	11
QKI	47	342		Fine	Not fine	Fine	Fine	Fine		Fine	Fine	Not fine	Fine	Not fine	14
GRAMD2B	47	341		Fine	Fine	Fine	Fine	Fine		Fine	Fine	Not fine	Fine	Not fine	8
METAP1D	47	341		Fine	Fine	Fine	Fine	Fine		Fine	Fine	Not fine	Fine	Not fine	10,11,12
NIT1	47	340		Fine	Fine	Fine	Fine	Fine		Fine	Fine	Not fine	Fine	Not fine	14
ALAD	47	339		Not fine	Fine	Fine	Fine	Fine		Fine	Fine	Not fine	Fine	Not fine	4
SLC35A1	47	339		Fine	Fine	Fine	Fine	Fine		Fine	Fine	Fine	Fine	Not fine	3
ZC2HC1A	47	339		Fine	Fine	Fine	Fine	Fine		Fine	Fine	Not fine	Fine	Not fine	2
NDUFAF1	47	338		Fine	Fine	Fine	Fine	Fine		Fine	Fine	Not fine	Fine	Not fine	10
RABGGTB	47	336		Fine	Fine	Fine	Fine	Fine		Fine	Fine	Not fine	Fine	Not fine	2
COPS6	47	335		Fine	Not fine	Fine	Fine	Fine		Fine	Fine	Not fine	Fine	Not fine	1
DOK6	47	335		Fine	Fine	Fine	Fine	Fine		Fine	Fine	Not fine	Fine	Not fine	1
LDB2	47	334		Fine	Fine	Fine	Fine	Fine		Fine	Fine	Not fine	Fine	Not fine	10
RPIA	47	334		Fine	Fine	Fine	Fine	Fine		Fine	Fine	Not fine	Fine	Not fine	1
SCO1	47	333		Fine	Fine	Fine	Fine	Fine		Fine	Fine	Not fine	Fine	Not fine	4
CASP7	47	332		Fine	Fine	Fine	Fine	Fine		Fine	Fine	Not fine	Fine	Not fine	9
DHRS9	47	332		Fine	Fine	Fine	Fine	Fine		Fine	Fine	Not fine	Fine	Not fine	9
FRZB	47	332		Fine	Fine	Fine	Fine	Fine		Fine	Fine	Not fine	Fine	Not fine	4
NMI	47	332		Fine	Fine	Fine	Fine	Fine		Fine	Fine	Not fine	Fine	Not fine	9,12,13
TECTB	47	331		Fine	Fine	Fine	Fine	Fine		Fine	Fine	Not fine	Fine	Not fine	14
GNRHR	47	329		Fine	Fine	Fine	Fine	Fine		Fine	Fine	Fine	Fine	Not fine	8
GPS2	47	329		Fine	Fine	Fine	Fine	Fine		Fine	Fine	Not fine	Fine	Not fine	13
MLST8	47	329		Fine	Fine	Fine	Fine	Fine		Fine	Fine	Not fine	Fine	Not fine	1,2
ZDHHC15	47	329		Fine	Fine	Fine	Fine	Fine		Fine	Fine	Fine	Fine	Not fine	4
HMGCL	47	328		Fine	Fine	Fine	Fine	Fine		Fine	Fine	Not fine	Fine	Not fine	3
LGALS3	47	328		Fine	Fine	Fine	Fine	Fine		Fine	Fine	Not fine	Fine	Not fine	12
MEST	47	328		Fine	Fine	Fine	Fine	Fine		Fine	Fine	Not fine	Fine	Not fine	6
BMI1	47	327		Fine	Fine	Fine	Fine	Fine		Fine	Fine	Not fine	Fine	Not fine	1
PPIL6	47	327		Fine	Fine	Fine	Fine	Fine		Fine	Fine	Not fine	Fine	Not fine	2
ARG1	47	326		Fine	Fine	Fine	Fine	Fine		Fine	Fine	Not fine	Fine	Not fine	1
PLPPR1	47	326		Fine	Fine	Fine	Fine	Fine		Fine	Fine	Not fine	Fine	Not fine	13
C4orf47	47	325		Fine	Fine	Fine	Fine	Fine		Fine	Fine	Not fine	Fine	Not fine	9
SFXN2	47	325		Fine	Fine	Fine	Fine	Fine		Fine	Fine	Not fine	Fine	Not fine	7
ZNF330	47	324		Fine	Fine	Fine	Fine	Fine		Fine	Fine	Not fine	Fine	Not fine	9
GJD2	47	322		Fine	Fine	Fine	Fine	Fine		Fine	Fine	Not fine	Fine	Not fine	6
TMOD2	47	321		Fine	Fine	Fine	Fine	Fine		Fine	Fine	Not fine	Fine	Not fine	6,11,14
CDK4	47	320		Fine	Fine	Fine	Fine	Fine		Fine	Fine	Not fine	Fine	Not fine	8
PPP1R7	47	320		Fine	Fine	Fine	Fine	Fine		Fine	Fine	Not fine	Fine	Not fine	3
REM1	47	320		Fine	Fine	Fine	Fine	Fine		Fine	Fine	Not fine	Fine	Not fine	3
TMEM248	47	320		Fine	Fine	Fine	Fine	Fine		Fine	Fine	Not fine	Fine	Not fine	7
CD27	47	318		Not fine	Fine	Fine	Fine	Fine		Fine	Fine	Not fine	Fine	Not fine	2
F3	47	318		Fine	Fine	Fine	Fine	Fine		Fine	Fine	Not fine	Fine	Not fine	3,10,15
RNF41	47	318		Fine	Fine	Fine	Fine	Fine		Fine	Fine	Not fine	Fine	Not fine	9
XBP1	47	318		Fine	Fine	Fine	Fine	Fine		Fine	Fine	Not fine	Fine	Not fine	12
CXorf21	47	317		Fine	Fine	Fine	Fine	Fine		Fine	Fine	Fine	Fine	Not fine	13
GAS2	47	317		Fine	Fine	Fine	Fine	Fine		Fine	Fine	Not fine	Fine	Not fine	10,11,12
TNFAIP1	47	317		Fine	Fine	Fine	Fine	Fine		Fine	Fine	Not fine	Fine	Not fine	10
ZFPL1	47	317		Fine	Fine	Fine	Fine	Fine		Fine	Fine	Not fine	Fine	Not fine	11
EIF2S1	47	316		Fine	Fine	Fine	Fine	Fine		Fine	Fine	Not fine	Fine	Not fine	9
C10orf62	47	315		Fine	Fine	Fine	Fine	Fine		Fine	Fine	Not fine	Fine	Not fine	2
JAM3	47	315		Fine	Fine	Fine	Fine	Fine		Fine	Fine	Not fine	Fine	Not fine	10
MAK16	47	314		Fine	Fine	Fine	Fine	Fine		Fine	Fine	Not fine	Fine	Not fine	7
MBIP	47	314		Fine	Fine	Fine	Fine	Fine		Fine	Fine	Fine	Fine	Not fine	3,10,15
PHB2	47	314		Fine	Not fine	Fine	Fine	Fine		Fine	Fine	Not fine	Fine	Not fine	2
PLPP3	47	313		Fine	Fine	Fine	Fine	Fine		Fine	Fine	Not fine	Fine	Not fine	3
RCE1	47	313		Fine	Fine	Fine	Fine	Fine		Fine	Fine	Not fine	Fine	Not fine	1
FSTL1	47	312		Fine	Fine	Fine	Fine	Fine		Fine	Fine	Not fine	Fine	Not fine	13
PAQR3	47	312		Fine	Fine	Fine	Fine	Fine		Fine	Fine	Not fine	Fine	Not fine	11,12
STOML2	47	311		Fine	Fine	Fine	Fine	Fine		Fine	Fine	Not fine	Fine	Not fine	10
AQP6	47	310		Fine	Fine	Fine	Fine	Fine		Fine	Fine	Not fine	Fine	Not fine	13
ASB9	47	310		Fine	Fine	Fine	Fine	Fine		Fine	Fine	Not fine	Fine	Not fine	2
MRPL2	47	310		Fine	Fine	Fine	Fine	Fine		Fine	Fine	Not fine	Fine	Not fine	1
NMNAT2	47	310		Fine	Fine	Fine	Fine	Fine		Fine	Fine	Not fine	Fine	Not fine	14
ATP1B1	47	308		Fine	Fine	Fine	Fine	Fine		Fine	Fine	Not fine	Fine	Not fine	9,12
MAT2A	47	308		Fine	Not fine	Fine	Fine	Fine		Fine	Fine	Fine	Fine	Not fine	4
RHBDL3	47	307		Fine	Fine	Fine	Fine	Fine		Fine	Fine	Not fine	Fine	Not fine	11
CDCA8	47	306		Fine	Fine	Fine	Fine	Fine		Fine	Fine	Not fine	Fine	Not fine	11
MEOX2	47	306		Fine	Fine	Fine	Fine	Fine		Fine	Fine	Not fine	Fine	Not fine	1
IYD	47	305		Fine	Fine	Fine	Fine	Fine		Fine	Fine	Not fine	Fine	Not fine	10,11,12
PEX19	47	305		Fine	Fine	Fine	Fine	Fine		Fine	Fine	Not fine	Fine	Not fine	4
SMN1	47	304		Fine	Fine	Fine	Fine	Fine		Fine	Fine	Not fine	Fine	Not fine	12
TMUB2	47	304		Fine	Fine	Fine	Fine	Fine		Fine	Fine	Not fine	Fine	Not fine	4
ANKRD54	47	303		Not fine	Fine	Fine	Fine	Fine		Fine	Fine	Not fine	Fine	Not fine	8
B4GALT4	47	303		Fine	Fine	Fine	Fine	Fine		Fine	Fine	Not fine	Fine	Not fine	5
GNAI1	47	303		Fine	Not fine	Fine	Fine	Fine		Fine	Fine	Not fine	Fine	Not fine	1,13
LZTFL1	47	303		Fine	Fine	Fine	Fine	Fine		Fine	Fine	Not fine	Fine	Not fine	3
STX5	47	303		Fine	Fine	Fine	Fine	Fine		Fine	Fine	Not fine	Fine	Not fine	7
EAF1	47	302		Not fine	Fine	Fine	Fine	Fine		Fine	Fine	Not fine	Fine	Not fine	4
STX4	47	302		Fine	Fine	Fine	Fine	Fine		Fine	Fine	Not fine	Fine	Not fine	1,13
TMEM169	47	302		Fine	Fine	Fine	Fine	Fine		Fine	Fine	Not fine	Fine	Not fine	6,11,14
ELOVL5	47	301		Not fine	Fine	Fine	Fine	Fine		Fine	Fine	Not fine	Fine	Not fine	13
OGFOD2	47	301		Not fine	Fine	Fine	Fine	Fine		Fine	Fine	Not fine	Fine	Not fine	6
STIMATE	47	301		Fine	Not fine	Fine	Fine	Fine		Fine	Fine	Not fine	Fine	Not fine	3
ZDHHC20	47	301		Fine	Fine	Fine	Fine	Fine		Fine	Fine	Not fine	Fine	Not fine	4
ATP5F1C	47	300		Fine	Fine	Fine	Fine	Fine		Fine	Fine	Not fine	Fine	Not fine	5
CNOT9	47	300		Fine	Not fine	Fine	Fine	Fine		Fine	Fine	Fine	Fine	Not fine	10
CREM	47	300		Fine	Fine	Fine	Fine	Fine		Fine	Fine	Not fine	Fine	Not fine	1,4,13
PRKAG1	47	300		Fine	Fine	Fine	Fine	Fine		Fine	Fine	Not fine	Fine	Not fine	4,5,6
SRSF5	47	300		Fine	Fine	Fine	Fine	Fine		Fine	Fine	Not fine	Fine	Not fine	2,7,14
TRMT61A	47	300		Fine	Fine	Fine	Fine	Fine		Fine	Fine	Not fine	Fine	Not fine	10
NAPB	47	299		Fine	Fine	Fine	Fine	Fine		Fine	Fine	Not fine	Fine	Not fine	1,4,13
OTUD6B	47	299		Fine	Fine	Fine	Fine	Fine		Fine	Fine	Not fine	Fine	Not fine	11,12
SLC25A4	47	299		Fine	Fine	Fine	Fine	Fine		Fine	Fine	Not fine	Fine	Not fine	1
TST	47	299		Fine	Fine	Fine	Fine	Fine		Fine	Fine	Not fine	Fine	Not fine	10
CNPY3	47	298		Fine	Fine	Fine	Fine	Fine		Fine	Fine	Not fine	Fine	Not fine	14
PTPA	47	298		Fine	Fine	Fine	Fine	Fine		Fine	Fine	Not fine	Fine	Not fine	4
TMX2	47	297		Fine	Fine	Fine	Fine	Fine		Fine	Fine	Not fine	Fine	Not fine	14
WDR92	47	297		Fine	Fine	Fine	Fine	Fine		Fine	Fine	Not fine	Fine	Not fine	4
GRXCR1	47	295		Fine	Fine	Fine	Fine	Fine		Fine	Fine	Not fine	Fine	Not fine	13
WISP1	47	295		Fine	Fine	Fine	Fine	Fine		Fine	Fine	Not fine	Fine	Not fine	1
FBXO16	47	294		Fine	Fine	Fine	Fine	Fine		Fine	Fine	Not fine	Fine	Not fine	9
POPDC3	47	294		Fine	Fine	Fine	Fine	Fine		Fine	Fine	Not fine	Fine	Not fine	3
HCCS	47	293		Fine	Fine	Fine	Fine	Fine		Fine	Fine	Not fine	Fine	Not fine	13
MTFR1L	47	293		Fine	Fine	Fine	Fine	Fine		Fine	Fine	Not fine	Fine	Not fine	11
C1QTNF7	47	292		Fine	Fine	Not fine	Fine	Fine		Fine	Fine	Not fine	Fine	Not fine	10
CNN3	47	292		Fine	Not fine	Not fine	Fine	Not fine		Fine	Fine	Not fine	Fine	Not fine	4
OPRK1	47	292		Fine	Fine	Fine	Fine	Fine		Fine	Fine	Not fine	Fine	Not fine	10
HVCN1	47	291		Fine	Fine	Fine	Fine	Fine		Fine	Fine	Not fine	Fine	Not fine	6
DRGX	47	290		Fine	Fine	Fine	Fine	Fine		Fine	Fine	Not fine	Fine	Not fine	14
GFI1B	47	290		Fine	Fine	Fine	Fine	Fine		Fine	Fine	Not fine	Fine	Not fine	7
GNPDA1	47	290		Fine	Fine	Fine	Fine	Fine		Fine	Fine	Not fine	Fine	Not fine	1
PGAM5	47	290		Fine	Fine	Fine	Fine	Fine		Fine	Fine	Not fine	Fine	Not fine	15
TUSC3	47	290		Fine	Not fine	Fine	Fine	Fine		Fine	Fine	Not fine	Fine	Not fine	13
AGPAT1	47	289		Fine	Fine	Fine	Fine	Fine		Fine	Fine	Not fine	Fine	Not fine	5,15
ASB8	47	289		Fine	Fine	Fine	Fine	Fine		Fine	Fine	Not fine	Fine	Not fine	14
C15orf41	47	289		Fine	Fine	Fine	Fine	Fine		Fine	Fine	Fine	Fine	Not fine	1,3
CCNY	47	288		Fine	Fine	Fine	Fine	Fine		Fine	Fine	Not fine	Fine	Not fine	13
FHL3	47	288		Fine	Fine	Fine	Fine	Fine		Fine	Fine	Not fine	Fine	Not fine	2
GOLPH3L	47	288		Fine	Fine	Fine	Fine	Fine		Fine	Fine	Not fine	Fine	Not fine	13
MBLAC2	47	288		Fine	Fine	Fine	Fine	Fine		Fine	Fine	Not fine	Fine	Not fine	1,4
TMEM45B	47	288		Fine	Fine	Fine	Fine	Fine		Fine	Fine	Not fine	Fine	Not fine	14
UQCC1	47	288		Fine	Fine	Fine	Fine	Fine		Fine	Fine	Fine	Fine	Not fine	14
DMC1	47	286		Fine	Not fine	Fine	Fine	Fine		Fine	Fine	Not fine	Fine	Not fine	1,4,13
RAD1	47	286		Fine	Fine	Fine	Fine	Fine		Fine	Fine	Not fine	Fine	Not fine	7,9
UFD1	47	286		Fine	Fine	Fine	Fine	Fine		Fine	Fine	Not fine	Fine	Not fine	2
PIP4P1	47	285		Fine	Fine	Fine	Fine	Fine		Fine	Fine	Fine	Fine	Not fine	9
ACER2	47	284		Fine	Fine	Fine	Fine	Fine		Fine	Fine	Not fine	Fine	Not fine	7
OLR1	47	284		Fine	Fine	Fine	Fine	Fine		Fine	Fine	Fine	Fine	Not fine	8
ARMC1	47	283		Fine	Fine	Fine	Fine	Fine		Fine	Fine	Fine	Fine	Not fine	2
CASP3	47	283		Fine	Fine	Fine	Fine	Fine		Fine	Fine	Not fine	Fine	Not fine	12
ELOVL1	47	283		Not fine	Fine	Fine	Fine	Fine		Fine	Fine	Not fine	Fine	Not fine	7
RNF2	47	283		Fine	Fine	Not fine	Fine	Fine		Fine	Fine	Not fine	Fine	Not fine	12
SYPL1	47	283		Fine	Fine	Fine	Fine	Fine		Fine	Fine	Not fine	Fine	Not fine	1
ELOVL7	47	282		Fine	Fine	Fine	Fine	Fine		Fine	Fine	Fine	Fine	Not fine	11
MAD2L1BP	47	282		Fine	Fine	Fine	Fine	Fine		Fine	Fine	Not fine	Fine	Not fine	15
MRPL10	47	282		Fine	Fine	Fine	Fine	Fine		Fine	Fine	Not fine	Fine	Not fine	11
PITPNB	47	282		Fine	Fine	Fine	Fine	Fine		Fine	Fine	Not fine	Fine	Not fine	3
SPG21	47	282		Fine	Fine	Fine	Fine	Fine		Fine	Fine	Not fine	Fine	Not fine	14
FHL1	47	281		Fine	Fine	Fine	Fine	Fine		Fine	Fine	Not fine	Fine	Not fine	5
UCK1	47	280		Fine	Fine	Fine	Fine	Fine		Fine	Fine	Not fine	Fine	Not fine	5
CCS	47	279		Fine	Fine	Fine	Fine	Fine		Fine	Fine	Not fine	Fine	Not fine	2
PRKAB1	47	279		Fine	Fine	Fine	Fine	Fine		Fine	Fine	Not fine	Fine	Not fine	7
PSMB8	47	279		Fine	Fine	Fine	Fine	Fine		Fine	Fine	Not fine	Fine	Not fine	4
HSD17B8	47	278		Fine	Fine	Fine	Fine	Fine		Fine	Fine	Not fine	Fine	Not fine	3
DKKL1	47	277		Fine	Fine	Fine	Fine	Fine		Fine	Fine	Not fine	Fine	Not fine	4
IGFBP5	47	277		Fine	Fine	Fine	Fine	Fine		Fine	Fine	Not fine	Fine	Not fine	7
2001-03-01	47	277		Fine	Fine	Fine	Fine	Fine		Fine	Fine	Not fine	Fine	Not fine	13
NKX6-3	47	277		Fine	Fine	Fine	Fine	Fine		Fine	Fine	Not fine	Fine	Not fine	1,4,13
TSPAN17	47	277		Fine	Fine	Fine	Fine	Fine		Fine	Fine	Not fine	Fine	Not fine	2
CHODL	47	276		Fine	Fine	Fine	Fine	Fine		Fine	Fine	Not fine	Fine	Not fine	6
SRSF10	47	276		Fine	Fine	Fine	Fine	Fine		Fine	Fine	Fine	Fine	Not fine	5,8,15
GCLM	47	275		Fine	Fine	Fine	Fine	Fine		Fine	Fine	Not fine	Fine	Not fine	12
LASP1	47	275		Fine	Fine	Fine	Fine	Fine		Fine	Fine	Not fine	Fine	Not fine	13
RELL1	47	275		Fine	Fine	Fine	Fine	Fine		Fine	Fine	Not fine	Fine	Not fine	5
SPSB1	47	275		Fine	Fine	Fine	Fine	Fine		Fine	Fine	Not fine	Fine	Not fine	1
TEF	47	275		Fine	Fine	Fine	Fine	Fine		Fine	Fine	Not fine	Fine	Not fine	1
CUTC	47	274		Fine	Fine	Fine	Fine	Fine		Fine	Fine	Not fine	Fine	Not fine	4
PLPP4	47	274		Fine	Not fine	Fine	Fine	Fine		Fine	Fine	Not fine	Fine	Not fine	10
ATF1	47	273		Fine	Fine	Fine	Fine	Fine		Fine	Fine	Not fine	Fine	Not fine	5
NXPH1	47	272		Fine	Fine	Fine	Fine	Fine		Fine	Fine	Not fine	Fine	Not fine	3
YWHAQ	47	272		Fine	Not fine	Fine	Fine	Fine		Fine	Fine	Not fine	Fine	Not fine	6
KCTD21	47	271		Fine	Fine	Fine	Fine	Fine		Fine	Fine	Not fine	Fine	Not fine	7
OVOL1	47	271		Fine	Fine	Fine	Fine	Fine		Fine	Fine	Not fine	Fine	Not fine	11
CYB561A3	47	270		Fine	Fine	Fine	Fine	Fine		Fine	Fine	Not fine	Fine	Not fine	8
NDEL1	47	270		Fine	Fine	Fine	Fine	Fine		Fine	Fine	Not fine	Fine	Not fine	4,5,6
HDAC11	47	269		Not fine	Fine	Fine	Fine	Fine		Fine	Fine	Not fine	Fine	Not fine	12
SBSPON	47	269		Fine	Fine	Fine	Fine	Fine		Fine	Fine	Not fine	Fine	Not fine	15
MNAT1	47	268		Fine	Fine	Fine	Fine	Fine		Fine	Fine	Not fine	Fine	Not fine	9,12,13
PIP4P2	47	268		Fine	Fine	Fine	Fine	Fine		Fine	Fine	Not fine	Fine	Not fine	2
RASD2	47	268		Fine	Fine	Fine	Fine	Fine		Fine	Fine	Not fine	Fine	Not fine	14
TNFSF15	47	268		Fine	Fine	Fine	Fine	Fine		Fine	Fine	Not fine	Fine	Not fine	1
ITM2B	47	267		Fine	Fine	Fine	Fine	Fine		Fine	Fine	Not fine	Fine	Not fine	1
RGR	47	267		Fine	Fine	Fine	Fine	Fine		Fine	Fine	Not fine	Fine	Not fine	10
APH1A	47	266		Fine	Fine	Fine	Fine	Fine		Fine	Fine	Not fine	Fine	Not fine	13
HLA-DMB	47	266		Fine	Fine	Fine	Fine	Fine		Fine	Fine	Not fine	Fine	Not fine	1
ZDHHC21	47	266		Not fine	Fine	Fine	Fine	Fine		Fine	Fine	Not fine	Fine	Not fine	1
BDNF	47	265		Fine	Fine	Fine	Fine	Fine		Fine	Fine	Not fine	Fine	Not fine	1
C1QB	47	265		Fine	Fine	Fine	Fine	Fine		Fine	Fine	Not fine	Fine	Not fine	14
COPS7B	47	265		Fine	Fine	Fine	Fine	Fine		Fine	Fine	Not fine	Fine	Not fine	2,7,14
RTN3	47	265		Fine	Fine	Fine	Fine	Fine		Fine	Fine	Not fine	Fine	Not fine	11
UNC50	47	265		Fine	Fine	Fine	Fine	Fine		Fine	Fine	Not fine	Fine	Not fine	11
HDHD2	47	264		Fine	Fine	Fine	Fine	Fine		Fine	Fine	Not fine	Fine	Not fine	1
IGFBP4	47	264		Fine	Fine	Fine	Fine	Fine		Fine	Fine	Not fine	Fine	Not fine	2,7,14
LRRC18	47	264		Fine	Fine	Fine	Fine	Fine		Fine	Fine	Not fine	Fine	Not fine	1
SPIN1	47	264		Fine	Not fine	Fine	Fine	Fine		Fine	Fine	Not fine	Fine	Not fine	6
HSD17B10	47	263		Fine	Fine	Fine	Fine	Fine		Fine	Fine	Not fine	Fine	Not fine	6,14
PQLC2	47	263		Fine	Fine	Fine	Fine	Fine		Fine	Fine	Not fine	Fine	Not fine	5
UPK1B	47	263		Fine	Fine	Fine	Fine	Fine		Fine	Fine	Not fine	Fine	Not fine	2
CA2	47	262		Fine	Fine	Fine	Fine	Fine		Fine	Fine	Not fine	Fine	Not fine	4
MYF5	47	262		Fine	Fine	Fine	Fine	Fine		Fine	Fine	Not fine	Fine	Not fine	13
NSA2	47	262		Fine	Not fine	Fine	Fine	Fine		Fine	Fine	Not fine	Fine	Not fine	5,8,15
PCNA	47	262		Fine	Not fine	Fine	Fine	Fine		Fine	Fine	Fine	Fine	Not fine	7,14
PLEKHB1	47	262		Fine	Fine	Fine	Fine	Fine		Fine	Fine	Not fine	Fine	Not fine	7
STX6	47	262		Fine	Fine	Not fine	Fine	Fine		Fine	Fine	Not fine	Fine	Not fine	14
ARL14EP	47	261		Fine	Fine	Fine	Fine	Fine		Fine	Fine	Not fine	Fine	Not fine	11,14
KCTD4	47	260		Fine	Fine	Fine	Fine	Fine		Fine	Fine	Not fine	Fine	Not fine	5,8,15
KLF9	47	260		Fine	Fine	Not fine	Fine	Fine		Fine	Fine	Not fine	Fine	Not fine	2
PACRG	47	260		Fine	Fine	Fine	Fine	Fine		Fine	Fine	Not fine	Fine	Not fine	3,10,15
NECAP2	47	259		Fine	Fine	Fine	Fine	Fine		Fine	Fine	Not fine	Fine	Not fine	2,7
SERTAD1	47	259		Fine	Fine	Fine	Fine	Fine		Fine	Fine	Not fine	Fine	Not fine	10
ZFAND2B	47	258		Fine	Fine	Fine	Fine	Fine		Fine	Fine	Not fine	Fine	Not fine	6
CCDC90B	47	257		Fine	Fine	Fine	Fine	Fine		Fine	Fine	Not fine	Fine	Not fine	7
IGFBP6	47	257		Fine	Fine	Fine	Fine	Fine		Fine	Fine	Not fine	Fine	Not fine	4
POU2AF1	47	257		Fine	Fine	Fine	Fine	Fine		Fine	Fine	Not fine	Fine	Not fine	10,11,12
SRD5A2	47	257		Fine	Fine	Fine	Fine	Fine		Fine	Fine	Fine	Fine	Not fine	5,15
RSPO4	47	256		Fine	Fine	Fine	Fine	Fine		Fine	Fine	Not fine	Fine	Not fine	7
RSPO2	47	255		Fine	Fine	Fine	Fine	Fine		Fine	Fine	Not fine	Fine	Not fine	10,11
DERL1	47	254		Fine	Fine	Fine	Fine	Fine		Fine	Fine	Not fine	Fine	Not fine	4
NXPH3	47	254		Fine	Fine	Fine	Fine	Fine		Fine	Fine	Not fine	Fine	Not fine	8
TMED7	47	254		Fine	Fine	Fine	Fine	Fine		Fine	Fine	Not fine	Fine	Not fine	7
TSPAN1	47	254		Fine	Fine	Fine	Fine	Fine		Fine	Fine	Not fine	Fine	Not fine	12
C3orf70	47	253		Fine	Fine	Fine	Fine	Fine		Fine	Fine	Not fine	Fine	Not fine	15
GNPDA2	47	253		Fine	Fine	Fine	Fine	Fine		Fine	Fine	Not fine	Fine	Not fine	10,11
MTX3	47	253		Fine	Fine	Fine	Fine	Fine		Fine	Fine	Not fine	Fine	Not fine	2,7,14
CHTOP	47	251		Fine	Fine	Fine	Fine	Fine		Fine	Fine	Fine	Fine	Not fine	5
MRTO4	47	251		Fine	Fine	Fine	Fine	Fine		Fine	Fine	Not fine	Fine	Not fine	4
PSME1	47	251		Fine	Fine	Fine	Fine	Fine		Fine	Fine	Fine	Fine	Not fine	4
TSPAN6	47	251		Fine	Fine	Fine	Fine	Fine		Fine	Fine	Fine	Fine	Not fine	4
MLF2	47	250		Fine	Fine	Fine	Fine	Fine		Fine	Fine	Not fine	Fine	Not fine	9
TMEM33	47	250		Fine	Fine	Fine	Fine	Fine		Fine	Fine	Not fine	Fine	Not fine	14
FAM133B	47	249		Fine	Fine	Fine	Fine	Fine		Fine	Fine	Fine	Fine	Not fine	10
LIN37	47	249		Fine	Fine	Fine	Fine	Fine		Fine	Fine	Not fine	Fine	Not fine	1
YWHAG	47	248		Fine	Fine	Fine	Fine	Fine		Fine	Fine	Not fine	Fine	Not fine	10
PIH1D3	47	247		Fine	Fine	Fine	Fine	Fine		Fine	Fine	Fine	Fine	Not fine	15
SPCS2	47	247		Fine	Fine	Fine	Fine	Fine		Fine	Fine	Fine	Fine	Not fine	2
YWHAB	47	247		Fine	Not fine	Fine	Fine	Fine		Fine	Fine	Not fine	Fine	Not fine	14
ZCCHC17	47	247		Fine	Fine	Fine	Fine	Fine		Fine	Fine	Not fine	Fine	Not fine	3
YWHAZ	47	246		Fine	Not fine	Fine	Fine	Fine		Fine	Fine	Not fine	Fine	Not fine	12
CTDNEP1	47	245		Fine	Not fine	Fine	Fine	Fine		Fine	Fine	Not fine	Fine	Not fine	7
FAM168A	47	245		Fine	Not fine	Fine	Fine	Fine		Fine	Fine	Fine	Fine	Not fine	1
RND3	47	245		Fine	Not fine	Fine	Fine	Fine		Fine	Fine	Not fine	Fine	Not fine	5
OTUB2	47	244		Fine	Fine	Fine	Fine	Fine		Fine	Fine	Not fine	Fine	Not fine	14
STX7	47	244		Fine	Fine	Fine	Fine	Fine		Fine	Fine	Fine	Fine	Not fine	4
BCL10	47	243		Fine	Not fine	Fine	Fine	Fine		Fine	Fine	Not fine	Fine	Not fine	13
CD164	47	243		Fine	Fine	Fine	Fine	Fine		Fine	Fine	Fine	Fine	Not fine	13
PDCL2	47	243		Fine	Fine	Fine	Fine	Fine		Fine	Fine	Fine	Fine	Not fine	6,11,14
RND2	47	243		Fine	Not fine	Fine	Fine	Fine		Fine	Fine	Not fine	Fine	Not fine	10,15
EXOSC5	47	242		Fine	Fine	Fine	Fine	Fine		Fine	Fine	Not fine	Fine	Not fine	11
SLC39A9	47	242		Fine	Fine	Fine	Fine	Fine		Fine	Fine	Not fine	Fine	Not fine	6,11,14
CLNS1A	47	241		Fine	Fine	Fine	Fine	Fine		Fine	Fine	Not fine	Fine	Not fine	3,5,10,15
CSNK2B	47	241		Fine	Not fine	Fine	Fine	Fine		Fine	Fine	Fine	Fine	Not fine	6,11,14
DCAKD	47	241		Fine	Fine	Fine	Fine	Fine		Fine	Fine	Not fine	Fine	Not fine	13
KCTD15	47	241		Fine	Not fine	Fine	Fine	Fine		Fine	Fine	Not fine	Fine	Not fine	12
LIN7A	47	241		Fine	Not fine	Fine	Fine	Fine		Fine	Fine	Not fine	Fine	Not fine	13
PSME2	47	241		Not fine	Fine	Fine	Fine	Fine		Fine	Fine	Fine	Fine	Not fine	13
DERL2	47	240		Fine	Not fine	Fine	Fine	Fine		Fine	Fine	Not fine	Fine	Not fine	4,5,6
NAA40	47	240		Fine	Fine	Fine	Fine	Fine		Fine	Fine	Not fine	Fine	Not fine	1
NUDT7	47	240		Fine	Fine	Fine	Fine	Fine		Fine	Fine	Not fine	Fine	Not fine	10
DCUN1D5	47	239		Fine	Not fine	Fine	Fine	Fine		Fine	Fine	Fine	Fine	Not fine	11
OSTF1	47	239		Fine	Fine	Fine	Fine	Fine		Fine	Fine	Not fine	Fine	Not fine	9
PRSS37	47	239		Fine	Fine	Fine	Fine	Fine		Fine	Fine	Not fine	Fine	Not fine	6
RAB33A	47	239		Fine	Fine	Fine	Fine	Fine		Fine	Fine	Fine	Fine	Not fine	3
SINHCAF	47	239		Fine	Not fine	Not fine	Fine	Fine		Fine	Fine	Not fine	Fine	Not fine	8
SMNDC1	47	239		Fine	Fine	Fine	Fine	Fine		Fine	Fine	Not fine	Fine	Not fine	1,4,5,8,9,13,15
SPINT2	47	239		Fine	Fine	Fine	Fine	Fine		Fine	Fine	Not fine	Fine	Not fine	14
TMEM127	47	239		Fine	Fine	Fine	Fine	Fine		Fine	Fine	Not fine	Fine	Not fine	3,10
UBE2R2	47	239		Fine	Not fine	Fine	Fine	Fine		Fine	Fine	Fine	Fine	Not fine	7
LAMP5	47	238		Fine	Fine	Fine	Fine	Fine		Fine	Fine	Not fine	Fine	Not fine	5
REXO2	47	238		Fine	Fine	Fine	Fine	Fine		Fine	Fine	Not fine	Fine	Not fine	4,5,6
TGIF2	47	238		Fine	Fine	Fine	Fine	Fine		Fine	Fine	Not fine	Fine	Not fine	15
TMEM215	47	238		Fine	Fine	Fine	Fine	Fine		Fine	Fine	Fine	Fine	Not fine	12
BCL2L1	47	236		Fine	Fine	Fine	Fine	Fine		Fine	Fine	Fine	Fine	Not fine	3,6,7,8,9,10,11,12
CCDC28B	47	236		Not fine	Fine	Fine	Fine	Fine		Fine	Fine	Not fine	Fine	Not fine	5
PPCDC	47	236		Fine	Fine	Fine	Fine	Fine		Fine	Fine	Not fine	Fine	Not fine	11
SCAMP5	47	236		Fine	Fine	Fine	Fine	Fine		Fine	Fine	Not fine	Fine	Not fine	7,9
VCPKMT	47	236		Fine	Fine	Fine	Fine	Fine		Fine	Fine	Not fine	Fine	Not fine	14
AC010132	47	235		Fine	Not fine	Fine	Fine	Fine		Fine	Fine	Not fine	Fine	Not fine	10,12
FGF10	47	235		Fine	Fine	Fine	Fine	Fine		Fine	Fine	Fine	Fine	Not fine	11
LAPTM4A	47	235		Fine	Fine	Fine	Fine	Fine		Fine	Fine	Not fine	Fine	Not fine	5
PAXX	47	235		Fine	Fine	Fine	Fine	Fine		Fine	Fine	Not fine	Fine	Not fine	6
PSMA2	47	235		Fine	Not fine	Fine	Fine	Fine		Fine	Fine	Not fine	Fine	Not fine	12
RPL29	47	235		Fine	Fine	Fine	Fine	Fine		Fine	Fine	Fine	Fine	Not fine	5
AK3	47	234		Fine	Fine	Fine	Fine	Fine		Fine	Fine	Not fine	Fine	Not fine	5
CD28	47	234		Fine	Fine	Fine	Fine	Fine		Fine	Fine	Not fine	Fine	Not fine	2
IL23A	47	234		Fine	Fine	Fine	Fine	Fine		Fine	Fine	Not fine	Fine	Not fine	11
TMED5	47	234		Not fine	Fine	Fine	Fine	Fine		Fine	Fine	Fine	Fine	Not fine	4
CLDN2	47	233		Fine	Fine	Fine	Fine	Fine		Fine	Fine	Not fine	Fine	Not fine	15
RND1	47	233		Fine	Fine	Fine	Fine	Fine		Fine	Fine	Not fine	Fine	Not fine	2
ZCRB1	47	233		Not fine	Fine	Fine	Fine	Fine		Fine	Fine	Not fine	Fine	Not fine	15
AC073082	47	232		Fine	Fine	Fine	Fine	Fine		Fine	Fine	Fine	Fine	Not fine	10,11,12
COA7	47	232		Fine	Fine	Fine	Fine	Fine		Fine	Fine	Not fine	Fine	Not fine	2,7,14
PSMD10	47	232		Fine	Fine	Fine	Fine	Fine		Fine	Fine	Fine	Fine	Not fine	12
CD9	47	230		Fine	Fine	Fine	Fine	Fine		Fine	Fine	Not fine	Fine	Not fine	12
CIDEB	47	230		Fine	Fine	Fine	Fine	Fine		Fine	Fine	Not fine	Fine	Not fine	4,5,6
INSIG2	47	230		Fine	Fine	Fine	Fine	Fine		Fine	Fine	Not fine	Fine	Not fine	3,10,15
SLC25A20	47	230		Fine	Fine	Fine	Fine	Fine		Fine	Fine	Not fine	Fine	Not fine	2,14
TMEM182	47	230		Fine	Fine	Fine	Fine	Fine		Fine	Fine	Not fine	Fine	Not fine	2,7
EFNA5	47	229		Fine	Not fine	Fine	Fine	Fine		Fine	Fine	Not fine	Fine	Not fine	5,8
UBTD1	47	229		Fine	Fine	Fine	Fine	Fine		Fine	Fine	Not fine	Fine	Not fine	4
CHMP4B	47	227		Fine	Fine	Fine	Fine	Fine		Fine	Fine	Not fine	Fine	Not fine	10,11,12
CTLA4	47	227		Fine	Fine	Fine	Fine	Fine		Fine	Fine	Not fine	Fine	Not fine	1
FGF13	47	227		Fine	Fine	Fine	Fine	Fine		Fine	Fine	Fine	Fine	Not fine	7
GINS4	47	226		Fine	Fine	Fine	Fine	Fine		Fine	Fine	Not fine	Fine	Not fine	2
PRDX6	47	226		Fine	Fine	Fine	Fine	Fine		Fine	Fine	Not fine	Fine	Not fine	3
MED4	47	225		Fine	Fine	Fine	Fine	Fine		Fine	Fine	Not fine	Fine	Not fine	5
OCIAD1	47	225		Fine	Fine	Fine	Fine	Fine		Fine	Fine	Fine	Fine	Not fine	1
RSU1	47	225		Fine	Fine	Fine	Fine	Fine		Fine	Fine	Not fine	Fine	Not fine	4
LXN	47	224		Fine	Fine	Fine	Fine	Fine		Fine	Fine	Not fine	Fine	Not fine	1,13
RAB27A	47	224		Fine	Fine	Fine	Fine	Fine		Fine	Fine	Not fine	Fine	Not fine	2,14
SIGMAR1	47	224		Fine	Fine	Fine	Fine	Fine		Fine	Fine	Not fine	Fine	Not fine	9,12,13
CYB561D2	47	223		Fine	Fine	Fine	Fine	Fine		Fine	Fine	Not fine	Fine	Not fine	1
FKBP7	47	223		Fine	Fine	Fine	Fine	Fine		Fine	Fine	Fine	Fine	Not fine	2
PRELID1	47	223		Fine	Fine	Fine	Fine	Fine		Fine	Fine	Not fine	Fine	Not fine	5
BNIP3L	47	222		Fine	Fine	Fine	Fine	Fine		Fine	Fine	Not fine	Fine	Not fine	1
HBEGF	47	222		Fine	Fine	Fine	Fine	Fine		Fine	Fine	Fine	Fine	Not fine	11
STARD4	47	222		Fine	Fine	Fine	Fine	Fine		Fine	Fine	Not fine	Fine	Not fine	9,12,13
BCL7B	47	221		Fine	Fine	Fine	Fine	Fine		Fine	Fine	Not fine	Fine	Not fine	13
C1orf43	47	221		Fine	Fine	Fine	Fine	Fine		Fine	Fine	Not fine	Fine	Not fine	2
NEUROG3	47	221		Fine	Fine	Fine	Fine	Fine		Fine	Fine	Not fine	Fine	Not fine	7
PPIF	47	221		Fine	Fine	Fine	Fine	Fine		Fine	Fine	Not fine	Fine	Not fine	12
CD53	47	220		Fine	Fine	Fine	Fine	Fine		Fine	Fine	Not fine	Fine	Not fine	1,13
FGF17	47	220		Fine	Fine	Fine	Fine	Fine		Fine	Fine	Not fine	Fine	Not fine	15
PIGF	47	220		Fine	Fine	Fine	Fine	Fine		Fine	Fine	Not fine	Fine	Not fine	9,12,13
TMEM267	47	220		Fine	Fine	Fine	Fine	Fine		Fine	Fine	Not fine	Fine	Not fine	3
TRAPPC4	47	220		Fine	Fine	Fine	Fine	Fine		Fine	Fine	Not fine	Fine	Not fine	5,8,15
FAM177A1	47	219		Fine	Fine	Fine	Fine	Fine		Fine	Fine	Not fine	Fine	Not fine	4
RAB4A	47	219		Fine	Fine	Fine	Fine	Fine		Fine	Fine	Not fine	Fine	Not fine	12
SDC4	47	219		Fine	Fine	Fine	Fine	Fine		Fine	Fine	Not fine	Fine	Not fine	10,11
GKN1	47	218		Fine	Fine	Fine	Fine	Fine		Fine	Fine	Fine	Fine	Not fine	5
PPIB	47	218		Fine	Fine	Fine	Fine	Fine		Fine	Fine	Not fine	Fine	Not fine	10
MOB3B	47	217		Fine	Not fine	Fine	Fine	Fine		Fine	Fine	Not fine	Fine	Not fine	5,15
TANGO2	47	217		Not fine	Fine	Fine	Fine	Fine		Fine	Fine	Not fine	Fine	Not fine	14
WDYHV1	47	217		Fine	Fine	Fine	Fine	Fine		Fine	Fine	Not fine	Fine	Not fine	6
CDIP1	47	216		Fine	Fine	Fine	Fine	Fine		Fine	Fine	Not fine	Fine	Not fine	3
CRYBA1	47	216		Fine	Fine	Fine	Fine	Fine		Fine	Fine	Fine	Fine	Not fine	5,15
RAB8B	47	216		Fine	Fine	Fine	Fine	Fine		Fine	Fine	Fine	Fine	Not fine	8
RPL13A	47	216		Fine	Fine	Fine	Fine	Fine		Fine	Fine	Not fine	Fine	Not fine	11
SCN3B	47	216		Fine	Fine	Fine	Fine	Fine		Fine	Fine	Not fine	Fine	Not fine	1,2,3
TM2D2	47	216		Fine	Fine	Fine	Fine	Fine		Fine	Fine	Not fine	Fine	Not fine	1,4,13
ATP5PO	47	215		Fine	Fine	Fine	Fine	Fine		Fine	Fine	Not fine	Fine	Not fine	12
ICOS	47	215		Fine	Fine	Fine	Fine	Fine		Fine	Fine	Not fine	Fine	Not fine	11
MED20	47	215		Fine	Fine	Fine	Fine	Fine		Fine	Fine	Not fine	Fine	Not fine	4,5,6
MOSPD1	47	215		Fine	Fine	Fine	Fine	Fine		Fine	Fine	Fine	Fine	Not fine	1,2,3
NABP2	47	215		Fine	Fine	Fine	Fine	Fine		Fine	Fine	Not fine	Fine	Not fine	14
NFYB	47	215		Fine	Not fine	Fine	Fine	Fine		Fine	Fine	Not fine	Fine	Not fine	11
RSPO1	47	215		Fine	Fine	Fine	Fine	Fine		Fine	Fine	Fine	Fine	Not fine	1
SCG5	47	215		Fine	Fine	Fine	Fine	Fine		Fine	Fine	Fine	Fine	Not fine	14
AKIRIN2	47	214		Fine	Not fine	Fine	Fine	Fine		Fine	Fine	Fine	Fine	Not fine	14
RAB25	47	214		Fine	Fine	Fine	Fine	Fine		Fine	Fine	Not fine	Fine	Not fine	8
TSPAN14	47	214		Fine	Fine	Fine	Fine	Fine		Fine	Fine	Not fine	Fine	Not fine	1
KDELR2	47	213		Fine	Not fine	Fine	Fine	Fine		Fine	Fine	Not fine	Fine	Not fine	12
RGS16	47	213		Fine	Fine	Fine	Fine	Fine		Fine	Fine	Not fine	Fine	Not fine	9
RGS17	47	213		Fine	Fine	Fine	Fine	Fine		Fine	Fine	Not fine	Fine	Not fine	3,10,15
ABHD14B	47	212		Fine	Fine	Fine	Fine	Fine		Fine	Fine	Not fine	Fine	Not fine	8
CD302	47	212		Fine	Fine	Fine	Fine	Fine		Fine	Fine	Fine	Fine	Not fine	14
CLDN1	47	212		Fine	Fine	Fine	Fine	Fine		Fine	Fine	Not fine	Fine	Not fine	2,7,14
MTX2	47	212		Fine	Fine	Fine	Fine	Fine		Fine	Fine	Fine	Fine	Not fine	9
TMEM199	47	212		Fine	Fine	Fine	Fine	Fine		Fine	Fine	Fine	Fine	Not fine	1,2,3
YIPF5	47	212		Fine	Fine	Fine	Fine	Fine		Fine	Fine	Not fine	Fine	Not fine	15
EMC9	47	211		Fine	Fine	Fine	Fine	Fine		Fine	Fine	Fine	Fine	Not fine	1
SARNP	47	211		Fine	Fine	Fine	Fine	Fine		Fine	Fine	Fine	Fine	Not fine	5
TSPAN31	47	211		Fine	Fine	Fine	Fine	Fine		Fine	Fine	Not fine	Fine	Not fine	7,8,9
HDDC2	47	210		Fine	Fine	Fine	Fine	Fine		Fine	Fine	Not fine	Fine	Not fine	2,7
MED18	47	210		Fine	Fine	Fine	Fine	Fine		Fine	Fine	Not fine	Fine	Not fine	15
ARMC7	47	209		Fine	Fine	Fine	Fine	Fine		Fine	Fine	Not fine	Fine	Not fine	2
CABCOCO1	47	209		Fine	Fine	Fine	Fine	Fine		Fine	Fine	Not fine	Fine	Not fine	12
MRAS	47	209		Fine	Fine	Fine	Fine	Fine		Fine	Fine	Not fine	Fine	Not fine	1,2,3
SPRYD4	47	209		Fine	Fine	Fine	Fine	Fine		Fine	Fine	Not fine	Fine	Not fine	5
TCEANC2	47	209		Fine	Fine	Fine	Fine	Fine		Fine	Fine	Fine	Fine	Not fine	15
APOM	47	208		Fine	Fine	Fine	Fine	Fine		Fine	Fine	Fine	Fine	Not fine	3,10
FAM219B	47	208		Fine	Fine	Fine	Fine	Fine		Fine	Fine	Not fine	Fine	Not fine	2,14
PSMB9	47	208		Not fine	Fine	Fine	Fine	Fine		Fine	Fine	Not fine	Fine	Not fine	14
SIKE1	47	208		Fine	Fine	Fine	Fine	Fine		Fine	Fine	Fine	Fine	Not fine	1,2,3,4,5,6
APOO	47	207		Fine	Fine	Fine	Fine	Fine		Fine	Fine	Fine	Fine	Not fine	4,6
DNAJC5B	47	207		Fine	Fine	Fine	Fine	Fine		Fine	Fine	Fine	Fine	Not fine	6,11,14
RALB	47	207		Fine	Not fine	Fine	Fine	Fine		Fine	Fine	Not fine	Fine	Not fine	15
BIN3	47	206		Fine	Fine	Fine	Fine	Fine		Fine	Fine	Not fine	Fine	Not fine	10
C22orf23	47	206		Fine	Fine	Fine	Fine	Fine		Fine	Fine	Not fine	Fine	Not fine	10
CBLN3	47	206		Fine	Fine	Fine	Fine	Fine		Fine	Fine	Not fine	Fine	Not fine	13
FAM210B	47	206		Fine	Fine	Fine	Fine	Fine		Fine	Fine	Not fine	Fine	Not fine	15
RAB29	47	206		Fine	Fine	Fine	Fine	Fine		Fine	Fine	Not fine	Fine	Not fine	2
THOC7	47	206		Fine	Fine	Fine	Fine	Fine		Fine	Fine	Fine	Fine	Not fine	11
BAX	47	205		Fine	Fine	Fine	Fine	Fine		Fine	Fine	Not fine	Fine	Not fine	5,8,15
MOB4	47	205		Fine	Not fine	Fine	Fine	Fine		Fine	Fine	Fine	Fine	Not fine	1,2,3,4,5,6,7,8,9,10,11,12,13,14,15
RAB13	47	204		Fine	Fine	Fine	Fine	Fine		Fine	Fine	Not fine	Fine	Not fine	6
RASL10B	47	204		Fine	Not fine	Fine	Fine	Fine		Fine	Fine	Fine	Fine	Not fine	4,5,6
CDKN1B	47	203		Fine	Fine	Fine	Fine	Fine		Fine	Fine	Not fine	Fine	Not fine	14
CDO1	47	203		Fine	Not fine	Fine	Fine	Fine		Fine	Fine	Not fine	Fine	Not fine	1
COMMD10	47	203		Fine	Fine	Fine	Fine	Fine		Fine	Fine	Not fine	Fine	Not fine	10
RBP4	47	203		Fine	Fine	Fine	Fine	Fine		Fine	Fine	Not fine	Fine	Not fine	1
MZB1	47	202		Fine	Fine	Fine	Fine	Fine		Fine	Fine	Not fine	Fine	Not fine	8
RAB35	47	202		Fine	Not fine	Fine	Fine	Fine		Fine	Fine	Fine	Fine	Not fine	5,6,10,11,14,15
TMEM126A	47	202		Fine	Fine	Fine	Fine	Fine		Fine	Fine	Fine	Fine	Not fine	6
RAB10	47	201		Fine	Not fine	Fine	Fine	Fine		Fine	Fine	Fine	Fine	Not fine	1
TMEM17	47	201		Fine	Fine	Fine	Fine	Fine		Fine	Fine	Not fine	Fine	Not fine	3
DIRAS2	47	200		Fine	Fine	Fine	Fine	Fine		Fine	Fine	Not fine	Fine	Not fine	3
FAM3A	47	200		Fine	Fine	Fine	Fine	Fine		Fine	Fine	Not fine	Fine	Not fine	3,10,15
COQ10B	47	199		Fine	Fine	Fine	Fine	Fine		Fine	Fine	Not fine	Fine	Not fine	1
FCF1	47	199		Fine	Fine	Fine	Fine	Fine		Fine	Fine	Fine	Fine	Not fine	3,10,15
MRPS18A	47	199		Fine	Fine	Fine	Fine	Fine		Fine	Fine	Not fine	Fine	Not fine	14
SOCS2	47	199		Fine	Fine	Fine	Fine	Fine		Fine	Fine	Not fine	Fine	Not fine	9
PDCD6	47	198		Fine	Not fine	Fine	Fine	Fine		Fine	Fine	Not fine	Fine	Not fine	6,11
CHMP1A	47	197		Fine	Fine	Fine	Fine	Fine		Fine	Fine	Not fine	Fine	Not fine	11
TK1	47	197		Fine	Fine	Fine	Fine	Fine		Fine	Fine	Not fine	Fine	Not fine	10
CCDC115	47	196		Fine	Fine	Fine	Fine	Fine		Fine	Fine	Not fine	Fine	Not fine	2
FGF7	47	195		Fine	Fine	Fine	Fine	Fine		Fine	Fine	Not fine	Fine	Not fine	5
MEA1	47	195		Fine	Fine	Fine	Fine	Fine		Fine	Fine	Not fine	Fine	Not fine	3
RAB22A	47	195		Fine	Fine	Fine	Fine	Fine		Fine	Fine	Not fine	Fine	Not fine	5
RNF4	47	195		Fine	Fine	Fine	Fine	Fine		Fine	Fine	Not fine	Fine	Not fine	5,6
SYNGR1	47	195		Fine	Fine	Fine	Fine	Fine		Fine	Fine	Not fine	Fine	Not fine	10,11,12
BCL2L2	47	194		Fine	Not fine	Fine	Fine	Fine		Fine	Fine	Not fine	Fine	Not fine	6
CSRP1	47	194		Fine	Fine	Fine	Fine	Fine		Fine	Fine	Not fine	Fine	Not fine	5
DCTN6	47	194		Fine	Fine	Fine	Fine	Fine		Fine	Fine	Not fine	Fine	Not fine	1
RHOH	47	194		Fine	Fine	Fine	Fine	Fine		Fine	Fine	Not fine	Fine	Not fine	14
ZNF740	47	194		Fine	Fine	Fine	Fine	Fine		Fine	Fine	Not fine	Fine	Not fine	4
HEBP1	47	193		Fine	Fine	Fine	Fine	Fine		Fine	Fine	Not fine	Fine	Not fine	1
RNF185	47	193		Fine	Fine	Fine	Fine	Fine		Fine	Fine	Not fine	Fine	Not fine	4
HESX1	47	192		Fine	Fine	Fine	Fine	Fine		Fine	Fine	Fine	Fine	Not fine	9,12,13
MRPL35	47	192		Fine	Fine	Fine	Fine	Fine		Fine	Fine	Not fine	Fine	Not fine	1,2,3
GKN2	47	191		Fine	Fine	Fine	Fine	Fine		Fine	Fine	Not fine	Fine	Not fine	2
RAB37	47	191		Fine	Fine	Fine	Fine	Fine		Fine	Fine	Not fine	Fine	Not fine	5
TCTEX1D1	47	191		Fine	Fine	Fine	Fine	Fine		Fine	Fine	Not fine	Fine	Not fine	8
MOSMO	47	190		Fine	Not fine	Fine	Fine	Fine		Fine	Fine	Not fine	Fine	Not fine	1,2,3,4,5,6,7,8,9,10,11,12,13,14,15
NBL1	47	190		Fine	Fine	Fine	Fine	Fine		Fine	Fine	Fine	Fine	Not fine	13
PARK7	47	190		Fine	Fine	Fine	Fine	Fine		Fine	Fine	Not fine	Fine	Not fine	10
REEP5	47	190		Fine	Fine	Fine	Fine	Fine		Fine	Fine	Not fine	Fine	Not fine	1
DYDC1	47	189		Not fine	Fine	Fine	Fine	Fine		Fine	Fine	Not fine	Fine	Not fine	10
LYSMD1	47	189		Fine	Fine	Fine	Fine	Fine		Fine	Fine	Fine	Fine	Not fine	6,11,14
TMEM222	47	189		Fine	Fine	Fine	Fine	Fine		Fine	Fine	Not fine	Fine	Not fine	14
TNNI1	47	189		Fine	Fine	Fine	Fine	Fine		Fine	Fine	Not fine	Fine	Not fine	5
CCDC28A	47	188		Fine	Fine	Fine	Fine	Fine		Fine	Fine	Not fine	Fine	Not fine	8,9
TMEM35A	47	188		Fine	Fine	Fine	Fine	Fine		Fine	Fine	Fine	Fine	Not fine	3
CNPY2	47	187		Fine	Fine	Fine	Fine	Fine		Fine	Fine	Fine	Fine	Not fine	13
DUSP3	47	187		Fine	Fine	Fine	Fine	Fine		Fine	Fine	Not fine	Fine	Not fine	10
IFNG	47	187		Fine	Fine	Fine	Fine	Fine		Fine	Fine	Not fine	Fine	Not fine	1
PDCD10	47	187		Fine	Not fine	Fine	Fine	Fine		Fine	Fine	Fine	Fine	Not fine	1,4,13
TBPL1	47	187		Fine	Not fine	Fine	Fine	Fine		Fine	Fine	Fine	Fine	Not fine	1,4,13
AK4	47	186		Fine	Fine	Fine	Fine	Fine		Fine	Fine	Not fine	Fine	Not fine	4
C11orf58	47	186		Fine	Fine	Fine	Fine	Fine		Fine	Fine	Not fine	Fine	Not fine	11
CBX1	47	186		Fine	Not fine	Fine	Fine	Fine		Fine	Fine	Not fine	Fine	Not fine	12
CRYAB	47	186		Fine	Fine	Fine	Fine	Fine		Fine	Fine	Fine	Fine	Not fine	15
LRRC20	47	186		Fine	Fine	Fine	Fine	Fine		Fine	Fine	Not fine	Fine	Not fine	5
MPLKIP	47	186		Fine	Fine	Fine	Fine	Fine		Fine	Fine	Fine	Fine	Not fine	15
UBE2F	47	186		Fine	Not fine	Not fine	Fine	Fine		Fine	Fine	Not fine	Fine	Not fine	13
PDAP1	47	185		Fine	Not fine	Fine	Fine	Fine		Fine	Fine	Not fine	Fine	Not fine	1,2,13
RAB11B	47	185		Fine	Not fine	Fine	Fine	Fine		Fine	Fine	Not fine	Fine	Not fine	8
EMC4	47	184		Not fine	Not fine	Fine	Fine	Fine		Fine	Fine	Fine	Fine	Not fine	3
NDUFB10	47	184		Fine	Fine	Fine	Fine	Fine		Fine	Fine	Not fine	Fine	Not fine	12
RNF141	47	184		Fine	Fine	Fine	Fine	Fine		Fine	Fine	Not fine	Fine	Not fine	4
CMTM4	47	183		Fine	Fine	Fine	Fine	Fine		Fine	Fine	Not fine	Fine	Not fine	12
DNAJC5G	47	183		Fine	Fine	Fine	Fine	Fine		Fine	Fine	Not fine	Fine	Not fine	13
NUDT4	47	183		Fine	Fine	Fine	Fine	Fine		Fine	Fine	Not fine	Fine	Not fine	14
PLLP	47	183		Fine	Fine	Fine	Fine	Fine		Fine	Fine	Not fine	Fine	Not fine	10,11
TMEM196	47	183		Fine	Fine	Fine	Fine	Fine		Fine	Fine	Not fine	Fine	Not fine	7,8,9
ARF5	47	181		Fine	Not fine	Fine	Fine	Fine		Fine	Fine	Fine	Fine	Not fine	10,11,12
CAV1	47	181		Fine	Not fine	Fine	Fine	Fine		Fine	Fine	Fine	Fine	Not fine	4
CMPK1	47	181		Fine	Fine	Fine	Fine	Fine		Fine	Fine	Fine	Fine	Not fine	4,5,6
GEMIN6	47	181		Fine	Fine	Fine	Fine	Fine		Fine	Fine	Not fine	Fine	Not fine	6,11,14
CDKN1A	47	180		Fine	Fine	Fine	Fine	Fine		Fine	Fine	Not fine	Fine	Not fine	8
IL17F	47	180		Fine	Fine	Fine	Fine	Fine		Fine	Fine	Fine	Fine	Not fine	8
MAL2	47	180		Fine	Fine	Fine	Fine	Fine		Fine	Fine	Not fine	Fine	Not fine	11,12
MRPL49	47	180		Fine	Fine	Fine	Fine	Fine		Fine	Fine	Not fine	Fine	Not fine	13
POP5	47	180		Fine	Fine	Fine	Fine	Fine		Fine	Fine	Not fine	Fine	Not fine	14
TCF21	47	180		Fine	Not fine	Fine	Fine	Fine		Fine	Fine	Not fine	Fine	Not fine	1,2,3,4,5,6,7,8,9,10,11,12,13,14,15
SPAG7	47	177		Fine	Fine	Fine	Fine	Fine		Fine	Fine	Not fine	Fine	Not fine	10,11,12
TMEM97	47	177		Fine	Fine	Fine	Fine	Fine		Fine	Fine	Not fine	Fine	Not fine	5
B9D2	47	176		Fine	Fine	Fine	Fine	Fine		Fine	Fine	Not fine	Fine	Not fine	5
BTG1	47	176		Fine	Not fine	Fine	Fine	Fine		Fine	Fine	Not fine	Fine	Not fine	7,8,9
GOLGA7B	47	176		Fine	Fine	Fine	Fine	Fine		Fine	Fine	Fine	Fine	Not fine	2
CHMP2B	47	175		Fine	Fine	Fine	Fine	Fine		Fine	Fine	Fine	Fine	Not fine	14
TTC9C	47	175		Fine	Fine	Fine	Fine	Fine		Fine	Fine	Not fine	Fine	Not fine	2,7,14
SAT1	47	174		Fine	Fine	Fine	Fine	Fine		Fine	Fine	Fine	Fine	Not fine	10
ACP1	47	172		Fine	Fine	Fine	Fine	Fine		Fine	Fine	Not fine	Fine	Not fine	8
PPP3R1	47	172		Fine	Not fine	Fine	Fine	Fine		Fine	Fine	Not fine	Fine	Not fine	1,2,3
TSPO	47	172		Fine	Fine	Fine	Fine	Fine		Fine	Fine	Not fine	Fine	Not fine	13
EPGN	47	171		Fine	Fine	Fine	Fine	Fine		Fine	Fine	Not fine	Fine	Not fine	7,8,9
IL15	47	171		Fine	Fine	Fine	Fine	Fine		Fine	Fine	Not fine	Fine	Not fine	7
NAA50	47	171		Fine	Not fine	Fine	Fine	Fine		Fine	Fine	Fine	Fine	Not fine	6,11,14
RSL24D1	47	171		Fine	Fine	Fine	Fine	Fine		Fine	Fine	Not fine	Fine	Not fine	9,12,13
SNX24	47	171		Fine	Fine	Fine	Fine	Fine		Fine	Fine	Fine	Fine	Not fine	4,5,6
STMN2	47	170		Fine	Not fine	Fine	Fine	Fine		Fine	Fine	Not fine	Fine	Not fine	6,11
CDIPT	47	169		Fine	Fine	Fine	Fine	Fine		Fine	Fine	Not fine	Fine	Not fine	5,8,15
ITPA	47	169		Fine	Fine	Fine	Fine	Fine		Fine	Fine	Fine	Fine	Not fine	3,15
FAM167B	47	168		Fine	Fine	Fine	Fine	Fine		Fine	Fine	Not fine	Fine	Not fine	7
PMCH	47	168		Fine	Fine	Fine	Fine	Fine		Fine	Fine	Not fine	Fine	Not fine	8,9
SOD1	47	168		Fine	Fine	Fine	Fine	Fine		Fine	Fine	Not fine	Fine	Not fine	5,8,15
TXN2	47	168		Fine	Not fine	Fine	Fine	Fine		Fine	Fine	Not fine	Fine	Not fine	4
BLVRB	47	167		Fine	Fine	Fine	Fine	Fine		Fine	Fine	Fine	Fine	Not fine	7
IL17A	47	167		Fine	Fine	Fine	Fine	Fine		Fine	Fine	Not fine	Fine	Not fine	11
TRAT1	47	167		Fine	Fine	Fine	Fine	Fine		Fine	Fine	Fine	Fine	Not fine	11
RPS10	47	166		Fine	Not fine	Fine	Fine	Fine		Fine	Fine	Not fine	Fine	Not fine	1
ARL1	47	165		Fine	Not fine	Fine	Fine	Fine		Fine	Fine	Not fine	Fine	Not fine	7,8,9
ARL2BP	47	165		Fine	Fine	Fine	Fine	Fine		Fine	Fine	Not fine	Fine	Not fine	13
HDDC3	47	165		Fine	Fine	Fine	Fine	Fine		Fine	Fine	Not fine	Fine	Not fine	14
SPA17	47	165		Fine	Fine	Fine	Fine	Fine		Fine	Fine	Not fine	Fine	Not fine	7,8,9
SRSF3	47	165		Fine	Not fine	Fine	Fine	Fine		Fine	Fine	Not fine	Fine	Not fine	6,11,14
B9D1	47	164		Fine	Fine	Fine	Fine	Fine		Fine	Fine	Not fine	Fine	Not fine	13
MRPS23	47	164		Fine	Fine	Fine	Fine	Fine		Fine	Fine	Fine	Fine	Not fine	8
FBXO36	47	163		Fine	Fine	Fine	Fine	Fine		Fine	Fine	Not fine	Fine	Not fine	11
RFESD	47	163		Fine	Fine	Fine	Fine	Fine		Fine	Fine	Not fine	Fine	Not fine	6,11,14
TMEM138	47	163		Fine	Fine	Fine	Fine	Fine		Fine	Fine	Not fine	Fine	Not fine	5
CDA	47	162		Fine	Fine	Fine	Fine	Fine		Fine	Fine	Fine	Fine	Not fine	7
ERICH2	47	162		Fine	Fine	Fine	Fine	Fine		Fine	Fine	Not fine	Fine	Not fine	11
PLP2	47	162		Fine	Fine	Fine	Fine	Fine		Fine	Fine	Fine	Fine	Not fine	4
RAB18	47	162		Fine	Fine	Fine	Fine	Fine		Fine	Fine	Fine	Fine	Not fine	2,14
SFT2D2	47	162		Fine	Fine	Not fine	Fine	Fine		Fine	Fine	Not fine	Fine	Not fine	7
TMEM42	47	161		Fine	Fine	Fine	Fine	Fine		Fine	Fine	Fine	Fine	Not fine	1
MGST3	47	160		Fine	Fine	Fine	Fine	Fine		Fine	Fine	Not fine	Fine	Not fine	1
RNF122	47	160		Fine	Not fine	Fine	Fine	Fine		Fine	Fine	Not fine	Fine	Not fine	6,11,14
AVPI1	47	159		Fine	Fine	Fine	Fine	Fine		Fine	Fine	Fine	Fine	Not fine	15
ZSWIM7	47	159		Not fine	Fine	Fine	Fine	Fine		Fine	Fine	Not fine	Fine	Not fine	1
CYTL1	47	158		Fine	Fine	Fine	Fine	Fine		Fine	Fine	Not fine	Fine	Not fine	14
NDUFA12	47	158		Fine	Fine	Fine	Fine	Fine		Fine	Fine	Not fine	Fine	Not fine	1,2,3,4,5,6,7,8,9,10,11,12,13,14,15
NINJ1	47	158		Fine	Fine	Fine	Fine	Fine		Fine	Fine	Not fine	Fine	Not fine	2
AIF1L	47	157		Fine	Fine	Fine	Fine	Fine		Fine	Fine	Fine	Fine	Not fine	1,2,3
AP3S2	47	157		Fine	Not fine	Fine	Fine	Fine		Fine	Fine	Not fine	Fine	Not fine	7
JPT1	47	157		Fine	Fine	Fine	Fine	Fine		Fine	Fine	Not fine	Fine	Not fine	1,2,3
NDUFAB1	47	157		Fine	Fine	Fine	Fine	Fine		Fine	Fine	Not fine	Fine	Not fine	9
PTGES	47	157		Fine	Fine	Fine	Fine	Fine		Fine	Fine	Not fine	Fine	Not fine	15
AP1S3	47	156		Fine	Fine	Fine	Fine	Fine		Fine	Fine	Fine	Fine	Not fine	2
MRPL42	47	156		Fine	Fine	Fine	Fine	Fine		Fine	Fine	Not fine	Fine	Not fine	6,11,14
COX5A	47	155		Fine	Fine	Fine	Fine	Fine		Fine	Fine	Not fine	Fine	Not fine	2,3,4,7,14
IL9	47	155		Fine	Fine	Fine	Fine	Fine		Fine	Fine	Not fine	Fine	Not fine	4
PIRT	47	155		Fine	Fine	Fine	Fine	Fine		Fine	Fine	Not fine	Fine	Not fine	1
TMEM170A	47	155		Fine	Not fine	Fine	Fine	Fine		Fine	Fine	Fine	Fine	Not fine	10,11,12
BLOC1S2	47	154		Fine	Not fine	Fine	Fine	Fine		Fine	Fine	Fine	Fine	Not fine	10,12
PLA2G2E	47	154		Fine	Fine	Fine	Fine	Fine		Fine	Fine	Not fine	Fine	Not fine	14
TTR	47	153		Not fine	Fine	Fine	Fine	Fine		Fine	Fine	Not fine	Fine	Not fine	2
MAX	47	152		Fine	Not fine	Fine	Fine	Fine		Fine	Fine	Fine	Fine	Not fine	1,2,3,4,6,7,8,10,11,12,13,14,15
ITGB1BP1	47	151		Fine	Fine	Fine	Fine	Fine		Fine	Fine	Not fine	Fine	Not fine	15
PDE6D	47	151		Fine	Fine	Fine	Fine	Fine		Fine	Fine	Fine	Fine	Not fine	7,8,9
RANGRF	47	151		Fine	Fine	Fine	Fine	Fine		Fine	Fine	Fine	Fine	Not fine	2,7,8,11,14,15
TCTEX1D2	47	151		Fine	Fine	Fine	Fine	Fine		Fine	Fine	Not fine	Fine	Not fine	9
C10orf105	47	150		Fine	Fine	Not fine	Fine	Fine		Fine	Fine	Not fine	Fine	Not fine	6,11,14
MRPS16	47	150		Fine	Fine	Fine	Fine	Fine		Fine	Fine	Not fine	Fine	Not fine	1,4,13
CRABP2	47	149		Fine	Fine	Fine	Fine	Fine		Fine	Fine	Not fine	Fine	Not fine	3
SSR4	47	149		Fine	Fine	Fine	Fine	Fine		Fine	Fine	Not fine	Fine	Not fine	10
CIB2	47	148		Fine	Fine	Fine	Fine	Fine		Fine	Fine	Not fine	Fine	Not fine	9
SLC48A1	47	148		Fine	Fine	Fine	Fine	Fine		Fine	Fine	Fine	Fine	Not fine	5,8,15
ARL9	47	147		Fine	Fine	Fine	Fine	Fine		Fine	Fine	Not fine	Fine	Not fine	3
JTB	47	147		Fine	Fine	Fine	Fine	Fine		Fine	Fine	Fine	Fine	Not fine	14
NDUFA11	47	147		Fine	Fine	Not fine	Fine	Fine		Fine	Fine	Not fine	Fine	Not fine	1
TRAPPC1	47	146		Fine	Fine	Fine	Fine	Fine		Fine	Fine	Fine	Fine	Not fine	7,8,9
CISD2	47	145		Fine	Not fine	Not fine	Fine	Fine		Fine	Fine	Not fine	Fine	Not fine	1,2,3,4,6,10,11,12,13,14,15
WRB	47	145		Fine	Fine	Not fine	Fine	Not fine		Fine	Fine	Not fine	Fine	Not fine	1
ATP5MC3	47	144		Fine	Fine	Fine	Fine	Fine		Fine	Fine	Fine	Fine	Not fine	1,2,3
LYPD1	47	144		Fine	Fine	Fine	Fine	Fine		Fine	Fine	Not fine	Fine	Not fine	3,15
PCP2	47	143		Fine	Fine	Fine	Fine	Fine		Fine	Fine	Fine	Fine	Not fine	9
CCDC126	47	141		Fine	Not fine	Fine	Fine	Fine		Fine	Fine	Not fine	Fine	Not fine	1,2,3,4,6,7,8,9,10,11,13,14
TSEN15	47	141		Fine	Fine	Not fine	Fine	Fine		Fine	Fine	Not fine	Fine	Not fine	3,5,8,10,15
AP002495	47	139		Fine	Fine	Fine	Fine	Fine		Fine	Fine	Fine	Fine	Not fine	3
EFCAB10	47	139		Fine	Fine	Fine	Fine	Fine		Fine	Fine	Fine	Fine	Not fine	12
LLPH	47	139		Fine	Fine	Fine	Fine	Fine		Fine	Fine	Fine	Fine	Not fine	1,4,13
AGRP	47	138		Fine	Fine	Fine	Fine	Fine		Fine	Fine	Fine	Fine	Not fine	14
ATP5PD	47	138		Fine	Fine	Fine	Fine	Fine		Fine	Fine	Not fine	Fine	Not fine	5,8,15
KCNE2	47	138		Fine	Fine	Fine	Fine	Fine		Fine	Fine	Not fine	Fine	Not fine	5,8,15
SNAPIN	47	138		Fine	Fine	Fine	Fine	Fine		Fine	Fine	Fine	Fine	Not fine	8,15
H3F3A	47	137		Not fine	Not fine	Fine	Fine	Fine		Fine	Fine	Fine	Fine	Not fine	7,8,9
SYS1	47	137		Fine	Fine	Fine	Fine	Fine		Fine	Fine	Fine	Fine	Not fine	2,3,4,5,6,7,8,9,11,12,13,14,15
VPREB3	47	137		Fine	Fine	Not fine	Fine	Fine		Fine	Fine	Fine	Fine	Not fine	8
RPS17	47	136		Fine	Not fine	Not fine	Fine	Fine		Fine	Fine	Not fine	Fine	Not fine	2
SNCB	47	135		Fine	Fine	Fine	Fine	Fine		Fine	Fine	Fine	Fine	Not fine	6
CACFD1	47	134		Fine	Fine	Not fine	Fine	Fine		Fine	Fine	Fine	Fine	Not fine	1,2,3
FABP3	47	134		Fine	Fine	Fine	Fine	Fine		Fine	Fine	Fine	Fine	Not fine	11,14
LSM1	47	134		Fine	Not fine	Fine	Fine	Fine		Fine	Fine	Not fine	Fine	Not fine	9
PDRG1	47	134		Fine	Fine	Fine	Fine	Fine		Fine	Fine	Fine	Fine	Not fine	6,11,14
RPA3	47	134		Fine	Fine	Fine	Fine	Fine		Fine	Fine	Fine	Fine	Not fine	11
FABP7	47	133		Fine	Fine	Fine	Fine	Fine		Fine	Fine	Not fine	Fine	Not fine	6,11,14
TMEM170B	47	133		Fine	Not fine	Fine	Fine	Fine		Fine	Fine	Not fine	Fine	Not fine	7
COX5B	47	132		Fine	Fine	Fine	Fine	Fine		Fine	Fine	Fine	Fine	Not fine	1
ARPP19	47	131		Fine	Not fine	Fine	Fine	Fine		Fine	Fine	Fine	Fine	Not fine	3,10,15
CCK	47	131		Fine	Fine	Fine	Fine	Fine		Fine	Fine	Fine	Fine	Not fine	11
CEP19	47	131		Fine	Fine	Fine	Fine	Fine		Fine	Fine	Not fine	Fine	Not fine	9,12,13
LY96	47	131		Fine	Fine	Fine	Fine	Fine		Fine	Fine	Not fine	Fine	Not fine	9,12,13
MAP1LC3B	47	131		Fine	Not fine	Fine	Fine	Fine		Fine	Fine	Not fine	Fine	Not fine	2,7,14
MRPL55	47	131		Fine	Fine	Fine	Fine	Fine		Fine	Fine	Fine	Fine	Not fine	4
NDUFB6	47	131		Fine	Fine	Fine	Fine	Fine		Fine	Fine	Fine	Fine	Not fine	13
TXNDC8	47	131		Fine	Fine	Fine	Fine	Fine		Fine	Fine	Fine	Fine	Not fine	4,5
GTF2A2	47	130		Fine	Not fine	Fine	Fine	Fine		Fine	Fine	Fine	Fine	Not fine	4,5,6
ISCA1	47	130		Fine	Not fine	Fine	Fine	Fine		Fine	Fine	Not fine	Fine	Not fine	3
MPC2	47	130		Fine	Fine	Fine	Fine	Fine		Fine	Fine	Fine	Fine	Not fine	12
PDCD5	47	129		Fine	Fine	Fine	Fine	Fine		Fine	Fine	Fine	Fine	Not fine	9,12,13
CDK2AP2	47	128		Fine	Fine	Fine	Fine	Fine		Fine	Fine	Not fine	Fine	Not fine	1,4,13
ID3	47	128		Fine	Not fine	Fine	Fine	Fine		Fine	Fine	Fine	Fine	Not fine	10,11,12
POLR2F	47	128		Fine	Not fine	Fine	Fine	Fine		Fine	Fine	Not fine	Fine	Not fine	8
PTGES3	47	128		Fine	Not fine	Fine	Fine	Fine		Fine	Fine	Fine	Fine	Not fine	1,2,3,4,5,6,7,8,9,10,11,12,13,14,15
SUB1	47	128		Fine	Not fine	Fine	Fine	Fine		Fine	Fine	Not fine	Fine	Not fine	12
BATF	47	127		Fine	Fine	Fine	Fine	Fine		Fine	Fine	Fine	Fine	Not fine	6
MRPS6	47	127		Fine	Fine	Fine	Fine	Fine		Fine	Fine	Not fine	Fine	Not fine	2
RPS25	47	127		Fine	Not fine	Fine	Fine	Fine		Fine	Fine	Not fine	Fine	Not fine	6
PRIMA1	47	126		Fine	Not fine	Fine	Fine	Fine		Fine	Fine	Fine	Fine	Not fine	7,14
SF3B6	47	126		Fine	Not fine	Fine	Fine	Fine		Fine	Fine	Fine	Fine	Not fine	5,8,15
AAMDC	47	125		Fine	Fine	Fine	Fine	Fine		Fine	Fine	Fine	Fine	Not fine	5,8,15
ATP5IF1	47	125		Fine	Fine	Fine	Fine	Fine		Fine	Fine	Not fine	Fine	Not fine	5,8,15
BORCS8	47	125		Fine	Not fine	Fine	Fine	Fine		Fine	Fine	Not fine	Fine	Not fine	3,10,15
C11orf94	47	124		Fine	Fine	Fine	Fine	Fine		Fine	Fine	Fine	Fine	Not fine	1
RPL35	47	124		Fine	Not fine	Fine	Fine	Fine		Fine	Fine	Fine	Fine	Not fine	7
CHCHD1	47	123		Fine	Fine	Fine	Fine	Fine		Fine	Fine	Fine	Fine	Not fine	1
CHTF8	47	123		Fine	Fine	Fine	Fine	Fine		Fine	Fine	Fine	Fine	Not fine	9,12,13
GHRL	47	123		Fine	Fine	Fine	Fine	Fine		Fine	Fine	Not fine	Fine	Not fine	13
PFDN1	47	123		Fine	Not fine	Fine	Fine	Fine		Fine	Fine	Fine	Fine	Not fine	4,5,6
TMEM243	47	121		Fine	Not fine	Fine	Fine	Fine		Fine	Fine	Fine	Fine	Not fine	5
TUSC2	47	121		Fine	Fine	Fine	Fine	Fine		Fine	Fine	Fine	Fine	Not fine	5,8,15
SAMD13	47	120		Fine	Not fine	Fine	Fine	Fine		Fine	Fine	Fine	Fine	Not fine	1,2,3
SNRPD1	47	120		Fine	Not fine	Fine	Fine	Fine		Fine	Fine	Not fine	Fine	Not fine	1,2,3
BET1	47	119		Fine	Fine	Fine	Fine	Fine		Fine	Fine	Not fine	Fine	Not fine	1,2,3
MTPN	47	119		Fine	Not fine	Fine	Fine	Fine		Fine	Fine	Not fine	Fine	Not fine	1,2,3,4,5,6,7,8,9,10,11,12,13,14,15
PRR15L	47	119		Fine	Fine	Fine	Fine	Fine		Fine	Fine	Not fine	Fine	Not fine	1
SNRPD2	47	119		Fine	Not fine	Fine	Fine	Fine		Fine	Fine	Not fine	Fine	Not fine	9,12,13
CYSTM1	47	118		Fine	Fine	Fine	Fine	Fine		Fine	Fine	Fine	Fine	Not fine	2,7,14
GABARAPL1	47	118		Fine	Not fine	Fine	Fine	Fine		Fine	Fine	Fine	Fine	Not fine	14
NXT2	47	118		Fine	Fine	Fine	Fine	Fine		Fine	Fine	Fine	Fine	Not fine	14
ARL2-SNX15	47	117		Fine	Fine	Fine	Fine	Fine		Fine	Fine	Not fine	Fine	Not fine	7
DNAJC19	47	117		Fine	Fine	Fine	Fine	Fine		Fine	Fine	Fine	Fine	Not fine	9,12,13
DYNLT3	47	117		Not fine	Fine	Fine	Fine	Fine		Fine	Fine	Fine	Fine	Not fine	9,12,13
GYPC	47	117		Fine	Fine	Fine	Fine	Fine		Fine	Fine	Fine	Fine	Not fine	15
IFT20	47	117		Fine	Fine	Fine	Fine	Fine		Fine	Fine	Fine	Fine	Not fine	11,12
COX6A1	47	115		Fine	Fine	Fine	Fine	Fine		Fine	Fine	Not fine	Fine	Not fine	10,11,12
GLRX	47	115		Fine	Fine	Fine	Fine	Fine		Fine	Fine	Not fine	Fine	Not fine	12
CHCHD5	47	114		Fine	Fine	Fine	Fine	Fine		Fine	Fine	Not fine	Fine	Not fine	8
DYNLT1	47	114		Fine	Not fine	Fine	Fine	Fine		Fine	Fine	Not fine	Fine	Not fine	3,10
NATD1	47	114		Fine	Not fine	Fine	Fine	Fine		Fine	Fine	Fine	Fine	Not fine	1,2,3
SNCA	47	113		Fine	Fine	Fine	Fine	Fine		Fine	Fine	Fine	Fine	Not fine	2,3,7,8,11,14
PVALB	47	111		Fine	Fine	Fine	Fine	Fine		Fine	Fine	Not fine	Fine	Not fine	1
SMIM19	47	111		Fine	Fine	Fine	Fine	Fine		Fine	Fine	Fine	Fine	Not fine	14
HMGA2	47	110		Fine	Not fine	Fine	Fine	Fine		Fine	Fine	Fine	Fine	Not fine	4,5,6
TCIM	47	110		Fine	Fine	Fine	Fine	Fine		Fine	Fine	Not fine	Fine	Not fine	3
CCL20	47	109		Fine	Not fine	Fine	Fine	Fine		Fine	Fine	Fine	Fine	Not fine	11,14
SYCE3	47	109		Fine	Fine	Fine	Fine	Fine		Fine	Fine	Fine	Fine	Not fine	4
VAMP8	47	109		Fine	Fine	Fine	Fine	Fine		Fine	Fine	Fine	Fine	Not fine	13
ERH	47	108		Fine	Not fine	Fine	Fine	Fine		Fine	Fine	Fine	Fine	Not fine	1,2,3,4,5,6,7,8,9,10,11,12,13,14,15
SH3BGRL2	47	108		Fine	Fine	Fine	Fine	Fine		Fine	Fine	Fine	Fine	Not fine	1,4,13
CMC1	47	107		Fine	Fine	Fine	Fine	Fine		Fine	Fine	Fine	Fine	Not fine	1,2,3,4,8,10,11,13,14,15
NCMAP	47	107		Fine	Fine	Fine	Fine	Fine		Fine	Fine	Fine	Fine	Not fine	9,12
HAMP	47	106		Fine	Fine	Fine	Fine	Fine		Fine	Fine	Fine	Fine	Not fine	11
PCBD1	47	106		Fine	Not fine	Fine	Fine	Fine		Fine	Fine	Fine	Fine	Not fine	5,8,15
S100A13	47	106		Fine	Fine	Fine	Fine	Fine		Fine	Fine	Fine	Fine	Not fine	1,2,3,4,5,6,7,8,9,10,11,12,13,14,15
FAM32A	47	104		Fine	Not fine	Fine	Fine	Fine		Fine	Fine	Fine	Fine	Not fine	6,11,14
HIGD1B	47	104		Fine	Fine	Fine	Fine	Fine		Fine	Fine	Not fine	Fine	Not fine	1
NDUFA5	47	102		Fine	Fine	Fine	Fine	Fine		Fine	Fine	Fine	Fine	Not fine	4,5,6
URM1	47	102		Fine	Fine	Fine	Fine	Fine		Fine	Fine	Fine	Fine	Not fine	2
HMGN3	47	101		Fine	Fine	Fine	Fine	Fine		Fine	Fine	Fine	Fine	Not fine	4
CCL22	47	100		Not fine	Fine	Fine	Fine	Fine		Fine	Fine	Fine	Fine	Not fine	6
CDK2AP1	47	100		Fine	Not fine	Not fine	Fine	Fine		Fine	Fine	Not fine	Fine	Not fine	5
LAMTOR4	47	100		Fine	Fine	Fine	Fine	Fine		Fine	Fine	Fine	Fine	Not fine	7,8,9
SMIM14	47	100		Fine	Not fine	Fine	Fine	Fine		Fine	Fine	Not fine	Fine	Not fine	13
C5orf46	47	99		Fine	Fine	Not fine	Fine	Fine		Fine	Fine	Fine	Fine	Not fine	7
NPY	47	99		Fine	Fine	Fine	Fine	Fine		Fine	Fine	Not fine	Fine	Not fine	5
RNASEK	47	99		Fine	Fine	Fine	Fine	Fine		Fine	Fine	Fine	Fine	Not fine	3,10,15
TFF1	47	98		Fine	Fine	Not fine	Fine	Fine		Fine	Fine	Not fine	Fine	Not fine	1
DYNLRB2	47	97		Fine	Not fine	Fine	Fine	Fine		Fine	Fine	Not fine	Fine	Not fine	4,5,6
SEC61B	47	97		Fine	Not fine	Fine	Fine	Fine		Fine	Fine	Fine	Fine	Not fine	6,11,14
SLIRP	47	96		Fine	Fine	Not fine	Fine	Fine		Fine	Fine	Not fine	Fine	Not fine	5
CDC42SE2	47	93		Fine	Not fine	Fine	Fine	Fine		Fine	Fine	Not fine	Fine	Not fine	9
SKA2	47	93		Fine	Fine	Fine	Fine	Fine		Fine	Fine	Fine	Fine	Not fine	7,8,9
C10orf99	47	91		Fine	Not fine	Not fine	Fine	Fine		Fine	Fine	Fine	Fine	Not fine	6,11,14
SMIM5	47	91		Fine	Fine	Fine	Fine	Fine		Fine	Fine	Fine	Fine	Not fine	1,2,3
TIMM10	47	91		Fine	Not fine	Fine	Fine	Fine		Fine	Fine	Fine	Fine	Not fine	10,11,12
CENPW	47	89		Fine	Fine	Fine	Fine	Fine		Fine	Fine	Fine	Fine	Not fine	10,11,12
FCER1G	47	89		Fine	Fine	Fine	Fine	Fine		Fine	Fine	Fine	Fine	Not fine	5,8,15
LYRM2	47	89		Fine	Fine	Fine	Fine	Fine		Fine	Fine	Fine	Fine	Not fine	4,13
MEIG1	47	89		Fine	Fine	Fine	Fine	Fine		Fine	Fine	Fine	Fine	Not fine	7,8,9
PET100	47	88		Fine	Fine	Fine	Fine	Fine		Fine	Fine	Fine	Fine	Not fine	7,8,9
AC069503	47	87		Fine	Not fine	Not fine	Fine	Fine		Fine	Fine	Fine	Fine	Not fine	1,4,13
SMAGP	47	87		Fine	Fine	Fine	Fine	Fine		Fine	Fine	Fine	Fine	Not fine	3,10,15
ANAPC16	47	86		Fine	Fine	Fine	Fine	Fine		Fine	Fine	Fine	Fine	Not fine	1,2,3,4,5,6,7,8,9,10,11,12,13,14,15
CDC26	47	86		Not fine	Not fine	Fine	Fine	Fine		Fine	Fine	Fine	Fine	Not fine	7,8,9
MANBAL	47	86		Fine	Not fine	Fine	Fine	Fine		Fine	Fine	Fine	Fine	Not fine	3,4,5,6,9,10,11,12,13,15
C15orf48	47	85		Fine	Fine	Fine	Fine	Fine		Fine	Fine	Fine	Fine	Not fine	1,2,3
LEAP2	47	85		Fine	Fine	Fine	Fine	Fine		Fine	Fine	Fine	Fine	Not fine	8
COA6	47	84		Fine	Fine	Fine	Fine	Fine		Fine	Fine	Not fine	Fine	Not fine	13
FAM229B	47	84		Fine	Fine	Fine	Fine	Fine		Fine	Fine	Fine	Fine	Not fine	1,4,13
NDUFA2	47	84		Fine	Fine	Fine	Fine	Fine		Fine	Fine	Fine	Fine	Not fine	14
AC012254	47	83		Fine	Fine	Fine	Fine	Fine		Fine	Fine	Fine	Fine	Not fine	4,5,6
IER3IP1	47	83		Fine	Fine	Fine	Fine	Fine		Fine	Fine	Fine	Fine	Not fine	4,5,6
UQCRQ	47	83		Fine	Fine	Fine	Fine	Fine		Fine	Fine	Fine	Fine	Not fine	2
CTNNBIP1	47	82		Fine	Fine	Fine	Fine	Fine		Fine	Fine	Fine	Fine	Not fine	2,7,14
MORN2	47	80		Fine	Not fine	Fine	Fine	Fine		Fine	Fine	Fine	Fine	Not fine	1,2,3,4,5,6,7,8,9,10,11,12,13,14,15
SVIP	47	80		Fine	Fine	Not fine	Fine	Fine		Fine	Fine	Fine	Fine	Not fine	1,2,3,4,5,6,7,8,9,10,11,12,13,14,15
AC124312	47	79		Fine	Not fine	Not fine	Fine	Not fine		Fine	Fine	Not fine	Fine	Not fine	4,5,6
CMC4	47	79		Fine	Not fine	Not fine	Fine	Fine		Fine	Fine	Not fine	Fine	Not fine	1,2
SNURF	47	79		Fine	Not fine	Not fine	Fine	Not fine		Fine	Fine	Not fine	Fine	Not fine	4,5,6
GNG4	47	78		Fine	Fine	Not fine	Fine	Fine		Fine	Fine	Not fine	Fine	Not fine	15
PKIA	47	77		Fine	Not fine	Fine	Fine	Fine		Fine	Fine	Fine	Fine	Not fine	8
TMEM167B	47	75		Fine	Not fine	Fine	Fine	Fine		Fine	Fine	Fine	Fine	Not fine	6
PCP4L1	47	74		Fine	Not fine	Not fine	Fine	Fine		Fine	Fine	Not fine	Fine	Not fine	1
GNG12	47	73		Fine	Not fine	Fine	Fine	Fine		Fine	Fine	Fine	Fine	Not fine	2,7,14
PRCD	47	73		Fine	Fine	Fine	Fine	Fine		Fine	Fine	Fine	Fine	Not fine	1,4,13
GTF2H5	47	72		Fine	Not fine	Fine	Fine	Fine		Fine	Fine	Not fine	Fine	Not fine	1,2,3,4,5,6,7,8,9,10,11,12,13,14,15
SVBP	47	67		Fine	Not fine	Fine	Fine	Fine		Fine	Fine	Fine	Fine	Not fine	3,10,15
NOP10	47	66		Fine	Not fine	Fine	Fine	Fine		Fine	Fine	Fine	Fine	Not fine	1,2,3,4,5,6,7,8,9,10,11,12,13,14,15
UQCR10	47	65		Fine	Fine	Fine	Fine	Fine		Fine	Fine	Fine	Fine	Not fine	15
PCP4	47	64		Fine	Not fine	Fine	Fine	Fine		Fine	Fine	Fine	Fine	Not fine	1,2,3
MT4	47	63		Fine	Fine	Fine	Fine	Fine		Fine	Fine	Fine	Fine	Not fine	14
ATP5MPL	47	62		Fine	Fine	Not fine	Fine	Fine		Fine	Fine	Fine	Fine	Not fine	1
PIGBOS1	47	62		Fine	Fine	Fine	Fine	Fine		Fine	Fine	Fine	Fine	Not fine	1,2,3,7,8,9,10,11,12,13,14,15
OAZ2	47	61		Fine	Not fine	Fine	Fine	Fine		Fine	Fine	Fine	Fine	Not fine	1,2,3,4,5,6,7,8,9,10,11,12,13,14,15
TOMM5	47	52		Fine	Not fine	Fine	Fine	Fine		Fine	Fine	Fine	Fine	Not fine	1,8
PIGO	47	1174		Fine	Fine	Fine	Fine	Fine		Not fine	Fine	Not fine	Not fine	Not fine	13
RBL2	47	1170		Fine	Fine	Fine	Fine	Fine		Not fine	Fine	Not fine	Not fine	Not fine	11
RANBP6	47	1106		Fine	Fine	Fine	Fine	Fine		Fine	Fine	Not fine	Not fine	Not fine	3
MTMR3	47	1092		Fine	Fine	Fine	Fine	Fine		Not fine	Not fine	Not fine	Not fine	Not fine	14
ZNF451	47	1084		Fine	Fine	Fine	Fine	Fine		Not fine	Not fine	Not fine	Not fine	Not fine	14
GEMIN4	47	1066		Fine	Fine	Fine	Fine	Fine		Not fine	Not fine	Not fine	Not fine	Not fine	11
DHX16	47	1062		Fine	Fine	Fine	Fine	Fine		Not fine	Fine	Not fine	Not fine	Not fine	4
XIRP2	47	1061		Not fine	Fine	Fine	Fine	Fine		Not fine	Not fine	Not fine	Not fine	Not fine	7
RAG1	47	1056		Fine	Fine	Fine	Fine	Fine		Not fine	Not fine	Not fine	Not fine	Not fine	4
EMC1	47	1005		Fine	Fine	Fine	Fine	Fine		Not fine	Fine	Not fine	Not fine	Not fine	3
FBXO38	47	965		Fine	Fine	Fine	Fine	Fine		Not fine	Fine	Not fine	Not fine	Not fine	12,13
ITIH1	47	952		Fine	Fine	Fine	Fine	Fine		Not fine	Fine	Not fine	Not fine	Not fine	2
CDH2	47	907		Fine	Fine	Fine	Fine	Fine		Not fine	Not fine	Not fine	Not fine	Not fine	14
TLR3	47	907		Fine	Fine	Fine	Fine	Fine		Not fine	Not fine	Not fine	Not fine	Not fine	5
ANO6	47	904		Fine	Fine	Fine	Fine	Fine		Fine	Fine	Not fine	Not fine	Not fine	9
ZC3H12C	47	899		Fine	Fine	Fine	Fine	Fine		Not fine	Not fine	Not fine	Not fine	Not fine	2
NDST1	47	886		Fine	Fine	Fine	Fine	Fine		Fine	Fine	Not fine	Not fine	Not fine	14
KCNB1	47	886		Fine	Fine	Fine	Fine	Fine		Not fine	Fine	Not fine	Not fine	Not fine	8
BICD2	47	878		Fine	Fine	Fine	Fine	Fine		Not fine	Not fine	Not fine	Not fine	Not fine	3
LRRC8D	47	877		Fine	Fine	Fine	Fine	Fine		Not fine	Fine	Not fine	Not fine	Not fine	13
CLCN3	47	872		Fine	Fine	Fine	Fine	Fine		Not fine	Fine	Not fine	Not fine	Not fine	15
CDCP1	47	870		Fine	Fine	Fine	Fine	Fine		Not fine	Fine	Not fine	Not fine	Not fine	13
SNX19	47	863		Fine	Fine	Fine	Fine	Fine		Not fine	Not fine	Not fine	Not fine	Not fine	4
EPC1	47	821		Fine	Fine	Fine	Fine	Fine		Not fine	Fine	Not fine	Not fine	Not fine	10,15
TNFAIP3	47	805		Fine	Fine	Fine	Fine	Fine		Not fine	Not fine	Not fine	Not fine	Not fine	4
PROX1	47	790		Fine	Not fine	Fine	Fine	Fine		Not fine	Fine	Not fine	Not fine	Not fine	4
PDE6A	47	783		Fine	Fine	Fine	Fine	Fine		Fine	Fine	Not fine	Not fine	Not fine	13
ITGB8	47	772		Fine	Fine	Fine	Fine	Fine		Not fine	Fine	Not fine	Not fine	Not fine	1
MTIF2	47	755		Fine	Fine	Fine	Fine	Fine		Fine	Fine	Not fine	Not fine	Not fine	8
AGBL5	47	753		Fine	Fine	Fine	Fine	Fine		Fine	Fine	Not fine	Not fine	Not fine	6
OLFML2A	47	749		Fine	Fine	Fine	Fine	Fine		Not fine	Fine	Not fine	Not fine	Not fine	2
LRRN1	47	723		Fine	Fine	Not fine	Fine	Fine		Not fine	Not fine	Not fine	Not fine	Not fine	14
MAP7	47	712		Not fine	Fine	Fine	Fine	Fine		Not fine	Fine	Not fine	Not fine	Not fine	4,5
SLITRK1	47	707		Fine	Fine	Fine	Fine	Fine		Not fine	Fine	Not fine	Not fine	Not fine	14
FBXL5	47	700		Fine	Fine	Fine	Fine	Fine		Not fine	Fine	Not fine	Not fine	Not fine	6
TGM2	47	699		Fine	Fine	Fine	Fine	Fine		Fine	Fine	Not fine	Not fine	Not fine	2
NEDD9	47	698		Fine	Fine	Fine	Fine	Fine		Not fine	Not fine	Not fine	Not fine	Not fine	2
NUAK1	47	693		Fine	Fine	Fine	Fine	Fine		Fine	Fine	Not fine	Not fine	Not fine	2
CAST	47	686		Fine	Fine	Fine	Fine	Fine		Fine	Fine	Not fine	Not fine	Not fine	4
KATNB1	47	684		Fine	Fine	Fine	Fine	Fine		Fine	Fine	Not fine	Not fine	Not fine	7
ZDHHC5	47	681		Fine	Fine	Fine	Fine	Fine		Not fine	Fine	Not fine	Not fine	Not fine	10
FLRT2	47	671		Fine	Fine	Fine	Fine	Fine		Not fine	Fine	Not fine	Not fine	Not fine	8
NOP9	47	667		Fine	Fine	Fine	Fine	Fine		Not fine	Fine	Not fine	Not fine	Not fine	4
RALBP1	47	665		Fine	Fine	Fine	Fine	Fine		Not fine	Fine	Not fine	Not fine	Not fine	14
CPT2	47	664		Fine	Fine	Fine	Fine	Fine		Not fine	Fine	Not fine	Not fine	Not fine	12
CD180	47	663		Fine	Fine	Fine	Fine	Fine		Not fine	Fine	Not fine	Not fine	Not fine	9
SASS6	47	661		Fine	Fine	Fine	Fine	Fine		Not fine	Not fine	Not fine	Not fine	Not fine	1
MCMBP	47	659		Fine	Fine	Fine	Fine	Fine		Not fine	Fine	Not fine	Not fine	Not fine	3
ABCG4	47	653		Fine	Fine	Fine	Fine	Fine		Not fine	Fine	Not fine	Not fine	Not fine	10
MARS2	47	652		Fine	Fine	Fine	Fine	Fine		Not fine	Fine	Not fine	Not fine	Not fine	7
SPIRE1	47	648		Fine	Fine	Fine	Fine	Fine		Not fine	Fine	Not fine	Not fine	Not fine	11
CTTNBP2NL	47	647		Fine	Fine	Fine	Fine	Fine		Not fine	Not fine	Not fine	Not fine	Not fine	12
LMOD3	47	644		Fine	Fine	Fine	Fine	Fine		Not fine	Fine	Not fine	Not fine	Not fine	14
ELF1	47	635		Fine	Fine	Fine	Fine	Fine		Fine	Fine	Not fine	Not fine	Not fine	14
GRHL1	47	625		Fine	Fine	Fine	Fine	Fine		Not fine	Fine	Not fine	Not fine	Not fine	10
ILDR1	47	621		Fine	Fine	Fine	Fine	Fine		Not fine	Fine	Not fine	Not fine	Not fine	7
CHAF1B	47	618		Fine	Fine	Not fine	Fine	Fine		Not fine	Not fine	Not fine	Not fine	Not fine	7
BIRC2	47	614		Fine	Fine	Fine	Fine	Fine		Fine	Fine	Not fine	Not fine	Not fine	3
TRAF3IP2	47	611		Fine	Fine	Fine	Fine	Fine		Not fine	Not fine	Not fine	Not fine	Not fine	13
ZFP91	47	608		Fine	Fine	Fine	Fine	Fine		Not fine	Fine	Not fine	Not fine	Not fine	13
ATIC	47	600		Fine	Fine	Fine	Fine	Fine		Not fine	Fine	Not fine	Not fine	Not fine	1
KLHL38	47	592		Fine	Fine	Fine	Fine	Fine		Not fine	Not fine	Not fine	Not fine	Not fine	1
GALNT4	47	591		Fine	Fine	Not fine	Fine	Fine		Not fine	Fine	Not fine	Not fine	Not fine	8
AP4B1	47	587		Not fine	Fine	Fine	Fine	Fine		Not fine	Fine	Not fine	Not fine	Not fine	15
NDNF	47	587		Fine	Fine	Not fine	Fine	Fine		Not fine	Not fine	Not fine	Not fine	Not fine	5
ORC2	47	586		Fine	Fine	Fine	Fine	Fine		Fine	Fine	Not fine	Not fine	Not fine	12
SLC5A7	47	585		Fine	Fine	Fine	Fine	Fine		Not fine	Fine	Not fine	Not fine	Not fine	2
FOXP1	47	582		Fine	Fine	Fine	Fine	Fine		Fine	Fine	Not fine	Not fine	Not fine	7
ZFP91-CNTF	47	576		Fine	Fine	Fine	Fine	Fine		Not fine	Fine	Not fine	Not fine	Not fine	13
MARVELD2	47	572		Fine	Fine	Fine	Fine	Fine		Not fine	Fine	Not fine	Not fine	Not fine	5
CHST15	47	569		Fine	Fine	Fine	Fine	Fine		Not fine	Not fine	Not fine	Not fine	Not fine	12
TBCCD1	47	567		Fine	Fine	Fine	Fine	Fine		Fine	Fine	Not fine	Not fine	Not fine	3
ZBTB2	47	552		Fine	Fine	Fine	Fine	Fine		Not fine	Fine	Not fine	Not fine	Not fine	10
RAD18	47	547		Fine	Fine	Fine	Fine	Fine		Not fine	Not fine	Not fine	Not fine	Not fine	10
STK33	47	544		Fine	Fine	Fine	Fine	Fine		Not fine	Not fine	Not fine	Not fine	Not fine	1
GBA	47	541		Fine	Fine	Fine	Fine	Fine		Not fine	Fine	Not fine	Not fine	Not fine	1
ZBTB34	47	539		Fine	Fine	Fine	Fine	Fine		Not fine	Fine	Not fine	Not fine	Not fine	8
RAB11FIP2	47	535		Fine	Fine	Fine	Fine	Fine		Not fine	Fine	Not fine	Not fine	Not fine	10
EARS2	47	530		Not fine	Fine	Fine	Fine	Fine		Not fine	Fine	Not fine	Not fine	Not fine	6
RCBTB2	47	528		Fine	Fine	Fine	Fine	Fine		Fine	Fine	Not fine	Not fine	Not fine	10,11
NPNT	47	521		Fine	Fine	Fine	Fine	Fine		Not fine	Not fine	Not fine	Not fine	Not fine	4
FH	47	520		Fine	Fine	Not fine	Fine	Fine		Not fine	Fine	Not fine	Not fine	Not fine	10
INTS14	47	519		Fine	Fine	Fine	Fine	Fine		Fine	Fine	Not fine	Not fine	Not fine	6
PLAG1	47	514		Fine	Fine	Not fine	Fine	Not fine		Not fine	Fine	Not fine	Not fine	Not fine	7
KDELC2	47	513		Fine	Fine	Fine	Fine	Fine		Fine	Fine	Not fine	Not fine	Not fine	1
ZBTB37	47	513		Fine	Fine	Not fine	Fine	Fine		Fine	Fine	Not fine	Not fine	Not fine	6
CYP7A1	47	512		Fine	Fine	Fine	Fine	Fine		Fine	Fine	Not fine	Not fine	Not fine	12
AMIGO1	47	510		Fine	Fine	Fine	Fine	Fine		Not fine	Fine	Not fine	Not fine	Not fine	9
EVI2B	47	506		Fine	Fine	Fine	Fine	Fine		Fine	Fine	Not fine	Not fine	Not fine	12
SERPIND1	47	502		Fine	Fine	Fine	Fine	Fine		Not fine	Not fine	Not fine	Not fine	Not fine	7
CPEB1	47	500		Fine	Fine	Fine	Fine	Fine		Fine	Fine	Not fine	Not fine	Not fine	5
ALG11	47	500		Fine	Fine	Fine	Fine	Fine		Not fine	Not fine	Not fine	Not fine	Not fine	5
DUSP10	47	498		Fine	Fine	Fine	Fine	Fine		Not fine	Fine	Not fine	Not fine	Not fine	1
GJA8	47	493		Fine	Fine	Fine	Fine	Fine		Not fine	Not fine	Not fine	Not fine	Not fine	1
LPCAT3	47	490		Fine	Fine	Fine	Fine	Fine		Fine	Fine	Not fine	Not fine	Not fine	1
PXYLP1	47	486		Fine	Fine	Fine	Fine	Fine		Not fine	Fine	Not fine	Not fine	Not fine	6
YAP1	47	484		Fine	Fine	Fine	Fine	Fine		Fine	Fine	Not fine	Not fine	Not fine	9
KCNS2	47	482		Fine	Fine	Fine	Fine	Fine		Not fine	Fine	Not fine	Not fine	Not fine	11
RRP8	47	480		Fine	Fine	Fine	Fine	Fine		Fine	Fine	Not fine	Not fine	Not fine	11
ETS2	47	479		Fine	Fine	Fine	Fine	Fine		Not fine	Fine	Not fine	Not fine	Not fine	11
FICD	47	479		Fine	Fine	Fine	Fine	Fine		Not fine	Not fine	Not fine	Not fine	Not fine	12
CNR1	47	477		Fine	Not fine	Fine	Fine	Fine		Not fine	Not fine	Not fine	Not fine	Not fine	10
SERPINC1	47	474		Fine	Fine	Fine	Fine	Fine		Fine	Fine	Not fine	Not fine	Not fine	14
NUDT12	47	469		Fine	Fine	Fine	Fine	Fine		Fine	Fine	Not fine	Not fine	Not fine	4
PAG1	47	462		Fine	Fine	Fine	Fine	Fine		Not fine	Not fine	Not fine	Not fine	Not fine	14
LRRC17	47	459		Fine	Fine	Fine	Fine	Fine		Fine	Fine	Not fine	Not fine	Not fine	15
ENPP6	47	459		Fine	Fine	Fine	Fine	Fine		Not fine	Fine	Not fine	Not fine	Not fine	3
CDCA7L	47	457		Fine	Fine	Fine	Fine	Fine		Not fine	Fine	Not fine	Not fine	Not fine	15
AZIN1	47	456		Fine	Fine	Fine	Fine	Fine		Fine	Not fine	Not fine	Not fine	Not fine	5
GPR61	47	454		Fine	Fine	Fine	Fine	Fine		Fine	Fine	Not fine	Not fine	Not fine	6
WLS	47	454		Fine	Fine	Fine	Fine	Fine		Fine	Fine	Not fine	Not fine	Not fine	15
BFAR	47	452		Fine	Fine	Fine	Fine	Fine		Fine	Fine	Not fine	Not fine	Not fine	11
FBXL7	47	452		Fine	Fine	Not fine	Fine	Fine		Not fine	Fine	Not fine	Not fine	Not fine	14
GXYLT1	47	452		Fine	Fine	Fine	Fine	Fine		Not fine	Fine	Not fine	Not fine	Not fine	7
NIM1K	47	452		Fine	Fine	Fine	Fine	Fine		Not fine	Fine	Not fine	Not fine	Not fine	1
FLAD1	47	451		Not fine	Fine	Fine	Fine	Fine		Fine	Fine	Not fine	Not fine	Not fine	5
ANGPT2	47	449		Fine	Fine	Not fine	Fine	Fine		Not fine	Not fine	Not fine	Not fine	Not fine	5
ZBTB25	47	447		Fine	Fine	Fine	Fine	Fine		Not fine	Not fine	Not fine	Not fine	Not fine	13
ACVR1C	47	446		Fine	Fine	Fine	Fine	Fine		Fine	Fine	Not fine	Not fine	Not fine	11
ADORA2A	47	443		Fine	Fine	Fine	Fine	Fine		Not fine	Fine	Not fine	Not fine	Not fine	2
GPR180	47	443		Fine	Fine	Fine	Fine	Fine		Not fine	Fine	Not fine	Not fine	Not fine	8,15
POC1B	47	440		Fine	Fine	Fine	Fine	Fine		Fine	Fine	Not fine	Not fine	Not fine	8
NOB1	47	438		Fine	Fine	Fine	Fine	Fine		Fine	Fine	Not fine	Not fine	Not fine	13
CEACAM16	47	433		Fine	Fine	Fine	Fine	Fine		Not fine	Fine	Not fine	Not fine	Not fine	7
MMAA	47	433		Fine	Fine	Not fine	Fine	Fine		Not fine	Fine	Not fine	Not fine	Not fine	10,11,12
TRMU	47	433		Fine	Fine	Fine	Fine	Fine		Not fine	Fine	Not fine	Not fine	Not fine	3
TEKT2	47	432		Fine	Fine	Fine	Fine	Fine		Fine	Fine	Not fine	Not fine	Not fine	3
IP6K3	47	432		Fine	Fine	Fine	Fine	Fine		Not fine	Not fine	Not fine	Not fine	Not fine	14
SLC35D3	47	432		Fine	Fine	Fine	Fine	Fine		Not fine	Fine	Not fine	Not fine	Not fine	8
POLR1E	47	430		Fine	Fine	Fine	Fine	Fine		Fine	Fine	Not fine	Not fine	Not fine	4
KDM8	47	429		Fine	Fine	Fine	Fine	Fine		Not fine	Not fine	Not fine	Not fine	Not fine	11
SPRED2	47	428		Fine	Fine	Fine	Fine	Fine		Not fine	Fine	Not fine	Not fine	Not fine	10
GPR63	47	427		Fine	Fine	Fine	Fine	Fine		Fine	Fine	Not fine	Not fine	Not fine	12
HDHD5	47	426		Fine	Fine	Fine	Fine	Fine		Not fine	Fine	Not fine	Not fine	Not fine	15
FAM187A	47	425		Fine	Fine	Fine	Fine	Fine		Not fine	Fine	Not fine	Not fine	Not fine	2
COPS3	47	424		Fine	Not fine	Fine	Fine	Fine		Fine	Fine	Not fine	Not fine	Not fine	11
FOS	47	424		Fine	Fine	Fine	Fine	Fine		Fine	Fine	Not fine	Not fine	Not fine	1,13
TES	47	424		Fine	Fine	Fine	Fine	Fine		Fine	Fine	Not fine	Not fine	Not fine	6
ISG20L2	47	422		Fine	Fine	Fine	Fine	Fine		Fine	Fine	Not fine	Not fine	Not fine	8,9
ZFYVE27	47	422		Not fine	Fine	Fine	Fine	Fine		Fine	Fine	Not fine	Not fine	Not fine	5
C2orf69	47	420		Fine	Fine	Fine	Fine	Fine		Fine	Fine	Not fine	Not fine	Not fine	9
ELF3	47	420		Not fine	Fine	Fine	Fine	Fine		Not fine	Fine	Not fine	Not fine	Not fine	6
GPATCH4	47	420		Fine	Fine	Fine	Fine	Fine		Not fine	Not fine	Not fine	Not fine	Not fine	8
NEU1	47	419		Fine	Fine	Fine	Fine	Fine		Fine	Fine	Not fine	Not fine	Not fine	15
CDYL	47	416		Fine	Fine	Not fine	Fine	Fine		Not fine	Fine	Not fine	Not fine	Not fine	11
BNIPL	47	415		Fine	Fine	Fine	Fine	Fine		Fine	Fine	Not fine	Not fine	Not fine	2,3
PTCD2	47	414		Fine	Fine	Fine	Fine	Fine		Not fine	Fine	Not fine	Not fine	Not fine	5
BTBD6	47	412		Fine	Fine	Fine	Fine	Fine		Not fine	Fine	Not fine	Not fine	Not fine	6
P2RY2	47	410		Fine	Fine	Fine	Fine	Fine		Fine	Fine	Not fine	Not fine	Not fine	6,11
OLFML3	47	409		Fine	Fine	Fine	Fine	Fine		Not fine	Fine	Not fine	Not fine	Not fine	1
GABRB3	47	406		Fine	Fine	Fine	Fine	Fine		Fine	Fine	Not fine	Not fine	Not fine	3
PHF24	47	406		Fine	Fine	Fine	Fine	Fine		Fine	Fine	Not fine	Not fine	Not fine	6
SNX7	47	405		Fine	Fine	Not fine	Fine	Fine		Not fine	Not fine	Not fine	Not fine	Not fine	13
RNF34	47	404		Fine	Fine	Fine	Fine	Fine		Fine	Fine	Not fine	Not fine	Not fine	7
CYR61	47	397		Fine	Fine	Fine	Fine	Fine		Fine	Fine	Not fine	Not fine	Not fine	2,7
MAT1A	47	397		Fine	Fine	Fine	Fine	Fine		Fine	Fine	Not fine	Not fine	Not fine	1
TNIP2	47	393		Not fine	Fine	Fine	Fine	Fine		Not fine	Not fine	Not fine	Not fine	Not fine	3
CHI3L1	47	392		Fine	Fine	Fine	Fine	Fine		Fine	Fine	Not fine	Not fine	Not fine	4
PLEKHA1	47	389		Fine	Fine	Fine	Fine	Fine		Fine	Fine	Not fine	Not fine	Not fine	8
PPHLN1	47	389		Fine	Fine	Fine	Fine	Fine		Fine	Fine	Not fine	Not fine	Not fine	3
GFOD2	47	386		Fine	Fine	Fine	Fine	Fine		Not fine	Fine	Not fine	Not fine	Not fine	5
AURKA	47	385		Fine	Fine	Fine	Fine	Fine		Not fine	Fine	Not fine	Not fine	Not fine	11
MOS	47	383		Fine	Fine	Not fine	Fine	Fine		Not fine	Not fine	Not fine	Not fine	Not fine	11
NIF3L1	47	383		Fine	Fine	Fine	Fine	Fine		Not fine	Fine	Not fine	Not fine	Not fine	12
GDF9	47	382		Fine	Fine	Not fine	Fine	Fine		Not fine	Not fine	Not fine	Not fine	Not fine	2
SAMSN1	47	381		Fine	Fine	Fine	Fine	Fine		Fine	Fine	Not fine	Not fine	Not fine	2
ST8SIA2	47	380		Fine	Fine	Fine	Fine	Fine		Fine	Fine	Not fine	Not fine	Not fine	2
LIPT1	47	375		Fine	Fine	Fine	Fine	Fine		Fine	Fine	Not fine	Not fine	Not fine	1
PEX3	47	374		Fine	Fine	Fine	Fine	Fine		Fine	Fine	Not fine	Not fine	Not fine	4
STK17B	47	374		Fine	Fine	Fine	Fine	Fine		Fine	Fine	Not fine	Not fine	Not fine	1,13
TOR3A	47	374		Fine	Fine	Fine	Fine	Fine		Not fine	Fine	Not fine	Not fine	Not fine	8
EPHX4	47	373		Fine	Fine	Fine	Fine	Fine		Fine	Fine	Not fine	Not fine	Not fine	10,11,12
WDR53	47	370		Fine	Fine	Fine	Fine	Fine		Not fine	Not fine	Not fine	Not fine	Not fine	2
HS3ST1	47	369		Fine	Fine	Fine	Fine	Fine		Fine	Fine	Not fine	Not fine	Not fine	13
NOV	47	368		Fine	Fine	Fine	Fine	Fine		Fine	Fine	Not fine	Not fine	Not fine	8
PAQR8	47	364		Fine	Fine	Fine	Fine	Fine		Fine	Fine	Not fine	Not fine	Not fine	6
RFFL	47	364		Fine	Fine	Fine	Fine	Fine		Fine	Fine	Not fine	Not fine	Not fine	14
CCNE1	47	364		Fine	Fine	Not fine	Fine	Fine		Not fine	Fine	Not fine	Not fine	Not fine	6
INHBC	47	362		Fine	Fine	Fine	Fine	Fine		Fine	Fine	Not fine	Not fine	Not fine	3
GPR87	47	362		Fine	Fine	Not fine	Fine	Fine		Not fine	Fine	Not fine	Not fine	Not fine	1
RPUSD3	47	359		Fine	Fine	Fine	Fine	Fine		Not fine	Fine	Not fine	Not fine	Not fine	12
ACKR4	47	356		Fine	Fine	Not fine	Fine	Fine		Not fine	Fine	Not fine	Not fine	Not fine	8
CTSO	47	353		Fine	Fine	Fine	Fine	Fine		Fine	Fine	Not fine	Not fine	Not fine	14
IBSP	47	353		Fine	Fine	Fine	Fine	Fine		Fine	Fine	Not fine	Not fine	Not fine	2
TUFT1	47	353		Fine	Fine	Fine	Fine	Fine		Fine	Fine	Not fine	Not fine	Not fine	12
SARAF	47	350		Fine	Fine	Fine	Fine	Fine		Not fine	Fine	Not fine	Not fine	Not fine	1
PDGFC	47	349		Fine	Fine	Not fine	Fine	Fine		Not fine	Fine	Not fine	Not fine	Not fine	2
CNTD1	47	347		Fine	Fine	Fine	Fine	Fine		Not fine	Fine	Not fine	Not fine	Not fine	15
EFNB2	47	346		Fine	Fine	Fine	Fine	Fine		Fine	Fine	Not fine	Not fine	Not fine	14
GJA4	47	346		Fine	Fine	Fine	Fine	Fine		Fine	Fine	Not fine	Not fine	Not fine	1
B4GALT6	47	345		Fine	Fine	Fine	Fine	Fine		Not fine	Fine	Not fine	Not fine	Not fine	14
SNRNP48	47	345		Fine	Fine	Not fine	Fine	Fine		Not fine	Not fine	Not fine	Not fine	Not fine	1
GMNC	47	344		Fine	Fine	Fine	Fine	Fine		Fine	Fine	Not fine	Not fine	Not fine	4
UBIAD1	47	344		Fine	Fine	Fine	Fine	Fine		Not fine	Fine	Not fine	Not fine	Not fine	12
CA14	47	343		Fine	Fine	Fine	Fine	Fine		Not fine	Fine	Not fine	Not fine	Not fine	5
GPR3	47	339		Fine	Fine	Fine	Fine	Fine		Fine	Fine	Not fine	Not fine	Not fine	11
NDUFAF6	47	339		Fine	Fine	Fine	Fine	Fine		Not fine	Fine	Not fine	Not fine	Not fine	6
SLC25A32	47	331		Fine	Fine	Fine	Fine	Fine		Fine	Fine	Not fine	Not fine	Not fine	15
KIAA0825	47	326		Fine	Fine	Fine	Fine	Fine		Fine	Fine	Not fine	Not fine	Not fine	7,14
CRYL1	47	326		Fine	Fine	Fine	Fine	Fine		Not fine	Fine	Not fine	Not fine	Not fine	11
PARP16	47	326		Fine	Fine	Fine	Fine	Fine		Not fine	Fine	Not fine	Not fine	Not fine	1,3
OXNAD1	47	323		Fine	Fine	Fine	Fine	Fine		Fine	Fine	Not fine	Not fine	Not fine	4
SIRT4	47	322		Fine	Fine	Fine	Fine	Fine		Not fine	Fine	Not fine	Not fine	Not fine	4
CRYM	47	315		Fine	Fine	Fine	Fine	Fine		Not fine	Fine	Not fine	Not fine	Not fine	12
ALG5	47	312		Fine	Fine	Not fine	Fine	Fine		Not fine	Fine	Not fine	Not fine	Not fine	9
SLC25A38	47	309		Fine	Fine	Fine	Fine	Fine		Not fine	Fine	Not fine	Not fine	Not fine	7
CYB5R3	47	307		Fine	Fine	Fine	Fine	Fine		Fine	Fine	Not fine	Not fine	Not fine	13
RIC3	47	307		Fine	Fine	Fine	Fine	Fine		Not fine	Not fine	Not fine	Not fine	Not fine	12
MC2R	47	306		Fine	Fine	Fine	Fine	Fine		Not fine	Fine	Not fine	Not fine	Not fine	10
PNMT	47	303		Fine	Fine	Fine	Fine	Fine		Fine	Fine	Not fine	Not fine	Not fine	12
AC073508	47	302		Fine	Fine	Fine	Fine	Fine		Fine	Fine	Not fine	Not fine	Not fine	1,2,3
KRT222	47	302		Fine	Fine	Fine	Fine	Fine		Fine	Fine	Not fine	Not fine	Not fine	1,2,3
ZMAT3	47	301		Fine	Fine	Fine	Fine	Fine		Fine	Fine	Not fine	Not fine	Not fine	12
OAF	47	300		Fine	Fine	Fine	Fine	Fine		Not fine	Fine	Not fine	Not fine	Not fine	2
LMCD1	47	299		Fine	Fine	Not fine	Fine	Fine		Not fine	Fine	Not fine	Not fine	Not fine	5
GEM	47	298		Fine	Not fine	Fine	Fine	Fine		Fine	Fine	Not fine	Not fine	Not fine	15
MRPL15	47	298		Fine	Fine	Not fine	Fine	Fine		Not fine	Fine	Not fine	Not fine	Not fine	13
ELMOD2	47	295		Fine	Fine	Fine	Fine	Fine		Fine	Fine	Not fine	Not fine	Not fine	6
ALKBH2	47	294		Fine	Fine	Fine	Fine	Fine		Fine	Fine	Not fine	Not fine	Not fine	13
CH25H	47	292		Fine	Fine	Fine	Fine	Fine		Not fine	Fine	Not fine	Not fine	Not fine	6
TIPRL	47	286		Fine	Fine	Not fine	Fine	Fine		Fine	Fine	Not fine	Not fine	Not fine	10,12
PIK3IP1	47	284		Fine	Fine	Fine	Fine	Fine		Fine	Fine	Not fine	Not fine	Not fine	8
TMEM81	47	283		Fine	Fine	Fine	Fine	Fine		Fine	Fine	Not fine	Not fine	Not fine	5,15
ANKRD29	47	279		Fine	Not fine	Fine	Fine	Fine		Fine	Fine	Not fine	Not fine	Not fine	1
SRPRB	47	279		Fine	Fine	Fine	Fine	Fine		Fine	Fine	Not fine	Not fine	Not fine	10,12
ELF5	47	278		Fine	Fine	Fine	Fine	Fine		Not fine	Fine	Not fine	Not fine	Not fine	12,13
SNAI1	47	274		Fine	Not fine	Fine	Fine	Fine		Fine	Fine	Not fine	Not fine	Not fine	4,5,6
ZCCHC9	47	274		Fine	Fine	Fine	Fine	Fine		Not fine	Fine	Not fine	Not fine	Not fine	6
NSMCE1	47	271		Fine	Fine	Fine	Fine	Fine		Fine	Fine	Not fine	Not fine	Not fine	8
SNRNP35	47	268		Fine	Fine	Fine	Fine	Fine		Not fine	Fine	Not fine	Not fine	Not fine	10
MEOX1	47	263		Fine	Fine	Fine	Fine	Fine		Fine	Fine	Not fine	Not fine	Not fine	11,12
TMEM109	47	262		Fine	Fine	Fine	Fine	Fine		Not fine	Fine	Not fine	Not fine	Not fine	10
BRICD5	47	259		Fine	Fine	Fine	Fine	Fine		Fine	Fine	Not fine	Not fine	Not fine	9
CDC42EP2	47	259		Fine	Fine	Fine	Fine	Fine		Fine	Fine	Not fine	Not fine	Not fine	11
RNF186	47	255		Fine	Fine	Fine	Fine	Fine		Fine	Fine	Not fine	Not fine	Not fine	5
TIMM21	47	251		Fine	Fine	Fine	Fine	Fine		Not fine	Fine	Not fine	Not fine	Not fine	1
VAPB	47	247		Fine	Fine	Fine	Fine	Fine		Fine	Fine	Not fine	Not fine	Not fine	2
ARMH2	47	245		Fine	Fine	Not fine	Fine	Fine		Not fine	Fine	Not fine	Not fine	Not fine	8
CLRN2	47	233		Fine	Fine	Fine	Fine	Fine		Fine	Fine	Not fine	Not fine	Not fine	4
RNF222	47	232		Not fine	Fine	Fine	Fine	Fine		Fine	Fine	Not fine	Not fine	Not fine	2
CLRN3	47	230		Fine	Fine	Not fine	Fine	Fine		Not fine	Fine	Not fine	Not fine	Not fine	14
RAB3C	47	229		Fine	Not fine	Fine	Fine	Fine		Fine	Fine	Not fine	Not fine	Not fine	13
FIBIN	47	229		Fine	Not fine	Fine	Fine	Fine		Not fine	Not fine	Not fine	Not fine	Not fine	2,14
GRPEL2	47	226		Fine	Fine	Fine	Fine	Fine		Fine	Fine	Not fine	Not fine	Not fine	14
HEBP2	47	226		Fine	Fine	Fine	Fine	Fine		Fine	Fine	Not fine	Not fine	Not fine	11
ALG14	47	224		Fine	Fine	Not fine	Fine	Fine		Not fine	Fine	Not fine	Not fine	Not fine	1
RHOF	47	223		Fine	Not fine	Fine	Fine	Fine		Fine	Fine	Not fine	Not fine	Not fine	1
BAG2	47	213		Fine	Fine	Fine	Fine	Fine		Not fine	Fine	Not fine	Not fine	Not fine	1,3
RD3L	47	213		Fine	Fine	Not fine	Fine	Fine		Not fine	Not fine	Not fine	Not fine	Not fine	2
MOG	47	212		Fine	Fine	Not fine	Fine	Fine		Not fine	Fine	Not fine	Not fine	Not fine	7
COMMD2	47	207		Fine	Fine	Not fine	Fine	Fine		Fine	Fine	Not fine	Not fine	Not fine	5,8
SDC2	47	207		Fine	Fine	Fine	Fine	Fine		Fine	Fine	Not fine	Not fine	Not fine	8
CFAP126	47	202		Fine	Fine	Not fine	Fine	Fine		Fine	Fine	Not fine	Not fine	Not fine	6
NDUFAF3	47	197		Fine	Fine	Fine	Fine	Fine		Fine	Fine	Not fine	Not fine	Not fine	12
SPACA9	47	196		Fine	Fine	Fine	Fine	Fine		Fine	Fine	Not fine	Not fine	Not fine	8
PRR3	47	193		Fine	Fine	Fine	Fine	Fine		Fine	Fine	Fine	Not fine	Not fine	13
ESM1	47	190		Fine	Fine	Not fine	Fine	Fine		Not fine	Fine	Not fine	Not fine	Not fine	9
FAM180A	47	187		Fine	Fine	Fine	Fine	Fine		Fine	Fine	Not fine	Not fine	Not fine	9
IL2	47	176		Fine	Fine	Fine	Fine	Fine		Fine	Fine	Not fine	Not fine	Not fine	2,7,14
C4orf33	47	170		Fine	Fine	Not fine	Fine	Fine		Fine	Fine	Not fine	Not fine	Not fine	9
RGS13	47	168		Fine	Fine	Fine	Fine	Fine		Fine	Fine	Not fine	Not fine	Not fine	7,14
DNAJC24	47	151		Fine	Fine	Fine	Fine	Fine		Fine	Fine	Not fine	Not fine	Not fine	1,2,3,4,5,6,7,8,9,10,11,12,13,14,15
RAMP1	47	150		Fine	Fine	Not fine	Fine	Fine		Fine	Fine	Not fine	Not fine	Not fine	2
TEN1	47	145		Fine	Fine	Fine	Fine	Fine		Fine	Fine	Not fine	Not fine	Not fine	11
TMEM18	47	143		Fine	Fine	Not fine	Fine	Fine		Fine	Fine	Not fine	Not fine	Not fine	5
LYRM1	47	123		Fine	Fine	Fine	Fine	Fine		Fine	Fine	Not fine	Not fine	Not fine	1,4,5,6,8,10,11,12,13,14,15
KIAA0040	47	107		Fine	Fine	Not fine	Fine	Fine		Fine	Fine	Not fine	Not fine	Not fine	2,7,14
TENT5A	47	472		Fine	Not fine	Fine	Not fine	Fine		Fine	Fine	Not fine	Fine	Not fine	9
AP2M1	47	434		Not fine	Not fine	Fine	Not fine	Fine		Fine	Fine	Not fine	Fine	Not fine	15
MBNL1	47	392		Fine	Not fine	Not fine	Not fine	Not fine		Fine	Fine	Not fine	Fine	Not fine	1
C16orf72	47	276		Fine	Not fine	Not fine	Not fine	Not fine		Fine	Fine	Not fine	Fine	Not fine	6,11,14
RPS3	47	246		Fine	Not fine	Fine	Not fine	Fine		Fine	Fine	Not fine	Fine	Not fine	13
EIF4H	47	230		Not fine	Not fine	Fine	Not fine	Fine		Fine	Fine	Not fine	Fine	Not fine	7,8,9
CDC42	47	207		Fine	Not fine	Fine	Not fine	Fine		Fine	Fine	Fine	Fine	Not fine	7
RPS5	47	207		Fine	Not fine	Fine	Not fine	Fine		Fine	Fine	Not fine	Fine	Not fine	1
RPL15	47	206		Fine	Not fine	Fine	Not fine	Fine		Fine	Fine	Not fine	Fine	Not fine	2
UBE2K	47	201		Fine	Not fine	Fine	Not fine	Fine		Fine	Fine	Fine	Fine	Not fine	6
ZMAT2	47	200		Fine	Not fine	Fine	Not fine	Fine		Fine	Fine	Fine	Fine	Not fine	1,10
NCALD	47	194		Fine	Not fine	Fine	Not fine	Fine		Fine	Fine	Not fine	Fine	Not fine	9
KRAS	47	189		Fine	Not fine	Fine	Not fine	Fine		Fine	Fine	Not fine	Fine	Not fine	14
UBE2M	47	184		Fine	Not fine	Fine	Not fine	Fine		Fine	Fine	Not fine	Fine	Not fine	1
NAA20	47	179		Fine	Not fine	Fine	Not fine	Fine		Fine	Fine	Not fine	Fine	Not fine	13
MYL9	47	173		Fine	Not fine	Fine	Not fine	Fine		Fine	Fine	Not fine	Fine	Not fine	9
LMO1	47	158		Fine	Not fine	Fine	Not fine	Fine		Fine	Fine	Not fine	Fine	Not fine	14
RPS27A	47	157		Fine	Not fine	Fine	Not fine	Fine		Fine	Fine	Not fine	Fine	Not fine	1,4,13
CHP1	47	156		Fine	Not fine	Fine	Not fine	Fine		Fine	Fine	Fine	Fine	Not fine	6,11,14
EIF5A	47	156		Fine	Not fine	Fine	Not fine	Fine		Fine	Fine	Fine	Fine	Not fine	1
RPS24	47	150		Fine	Not fine	Fine	Not fine	Fine		Fine	Fine	Not fine	Fine	Not fine	1,4,5,13
UBE2D3	47	149		Fine	Not fine	Fine	Not fine	Fine		Fine	Fine	Fine	Fine	Not fine	1,13
UBE2V1	47	148		Fine	Not fine	Fine	Not fine	Not fine		Fine	Fine	Not fine	Fine	Not fine	1,14
LMO3	47	146		Fine	Not fine	Fine	Not fine	Fine		Fine	Fine	Fine	Fine	Not fine	4
STUM	47	145		Fine	Not fine	Fine	Not fine	Fine		Fine	Fine	Fine	Fine	Not fine	4,13
RPS23	47	144		Fine	Not fine	Fine	Not fine	Fine		Fine	Fine	Not fine	Fine	Not fine	7,8,9
COTL1	47	143		Fine	Not fine	Fine	Not fine	Fine		Fine	Fine	Not fine	Fine	Not fine	6
RPL23	47	141		Fine	Not fine	Fine	Not fine	Fine		Fine	Fine	Not fine	Fine	Not fine	1,4,13
LAMTOR2	47	126		Fine	Not fine	Fine	Not fine	Fine		Fine	Fine	Fine	Fine	Not fine	5
EIF4EBP1	47	122		Fine	Not fine	Not fine	Not fine	Not fine		Fine	Fine	Fine	Fine	Not fine	8
SUPT4H1	47	118		Fine	Not fine	Fine	Not fine	Fine		Fine	Fine	Fine	Fine	Not fine	14
PTMA	47	114		Fine	Fine	Fine	Not fine	Fine		Fine	Fine	Not fine	Fine	Not fine	9,13
RBX1	47	109		Fine	Not fine	Fine	Not fine	Fine		Fine	Fine	Fine	Fine	Not fine	1,2,3,4,5,6,7,8,9,10,11,12,13,14,15
DYNLL1	47	103		Fine	Not fine	Fine	Not fine	Fine		Fine	Fine	Fine	Fine	Not fine	7,8,9
RPL37	47	98		Fine	Not fine	Not fine	Not fine	Fine		Fine	Fine	Not fine	Fine	Not fine	3
LSM2	47	97		Fine	Not fine	Fine	Not fine	Fine		Fine	Fine	Fine	Fine	Not fine	1,2,3,4,5,6,7,8,9,10,11,12,13,14,15
LSM5	47	97		Fine	Not fine	Fine	Not fine	Fine		Fine	Fine	Fine	Fine	Not fine	4,5,6
LSM8	47	97		Fine	Not fine	Fine	Not fine	Fine		Fine	Fine	Not fine	Fine	Not fine	8
C9orf16	47	93		Fine	Not fine	Fine	Not fine	Fine		Fine	Fine	Fine	Fine	Not fine	4,5,6
RPL37A	47	93		Fine	Not fine	Fine	Not fine	Fine		Fine	Fine	Not fine	Fine	Not fine	1,4,13
DYNLL2	47	90		Fine	Not fine	Fine	Not fine	Fine		Fine	Fine	Fine	Fine	Not fine	3,10
SNRPF	47	87		Fine	Not fine	Fine	Not fine	Fine		Fine	Fine	Fine	Fine	Not fine	1,5
SUMO1	47	79		Fine	Not fine	Fine	Not fine	Fine		Fine	Fine	Fine	Fine	Not fine	1,2,3,4,5,6,7,8,9,10,11,12,13,14,15
SERP1	47	68		Fine	Not fine	Not fine	Not fine	Not fine		Fine	Fine	Fine	Fine	Not fine	1,2,3,4,5,6,7,8,9,10,11,12,13,14,15
AC093423	47	57		Fine	Not fine	Fine	Not fine	Fine		Fine	Fine	Fine	Fine	Not fine	6,11,14
PLN	47	53		Fine	Not fine	Not fine	Not fine	Not fine		Fine	Fine	Not fine	Fine	Not fine	9,12,13
C12orf75	47	52		Fine	Not fine	Not fine	Not fine	Not fine		Fine	Fine	Fine	Fine	Not fine	14
KCTD1	47	911		Fine	Not fine	Not fine	Not fine	Not fine		Not fine	Not fine	Not fine	Not fine	Not fine	15
GLCE	47	557		Fine	Not fine	Not fine	Not fine	Not fine		Not fine	Not fine	Not fine	Not fine	Not fine	6
PRSS23	47	397		Fine	Not fine	Not fine	Not fine	Not fine		Not fine	Not fine	Not fine	Not fine	Not fine	7
GPR139	47	371		Fine	Not fine	Not fine	Not fine	Not fine		Not fine	Not fine	Not fine	Not fine	Not fine	14
ZNF518A	46	1584		Fine	Fine	Fine	Fine	Fine		Fine	Fine	Not fine	Fine	Not fine	11
CAND1	46	1231		Fine	Fine	Fine	Fine	Fine		Fine	Fine	Not fine	Fine	Not fine	2
TTC17	46	1172		Fine	Fine	Fine	Fine	Fine		Fine	Fine	Not fine	Fine	Not fine	6
KCNH3	46	1128		Fine	Fine	Fine	Fine	Fine		Fine	Fine	Not fine	Fine	Not fine	8
ITGA4	46	1076		Fine	Fine	Fine	Fine	Fine		Fine	Fine	Not fine	Fine	Not fine	7
SEMA6D	46	1000		Fine	Fine	Fine	Fine	Fine		Fine	Fine	Not fine	Fine	Not fine	13
CSE1L	46	972		Fine	Fine	Fine	Fine	Fine		Fine	Fine	Not fine	Fine	Not fine	7
BRPF3	46	955		Fine	Fine	Fine	Fine	Fine		Fine	Fine	Not fine	Fine	Not fine	5,6
TEX10	46	945		Fine	Fine	Fine	Fine	Fine		Fine	Fine	Not fine	Fine	Not fine	10
TAOK3	46	916		Fine	Fine	Fine	Fine	Fine		Fine	Fine	Not fine	Fine	Not fine	14
BBX	46	898		Fine	Fine	Fine	Fine	Fine		Fine	Fine	Not fine	Fine	Not fine	14
TRPC7	46	863		Fine	Fine	Fine	Fine	Fine		Fine	Fine	Not fine	Fine	Not fine	3
EEF2	46	859		Fine	Fine	Fine	Fine	Fine		Fine	Fine	Not fine	Fine	Not fine	8
GANAB	46	859		Fine	Fine	Fine	Fine	Fine		Fine	Fine	Not fine	Fine	Not fine	8
AGO1	46	858		Fine	Not fine	Fine	Fine	Fine		Fine	Fine	Not fine	Fine	Not fine	7
HSP90B1	46	835		Fine	Fine	Fine	Fine	Fine		Fine	Fine	Not fine	Fine	Not fine	4
TAF5	46	816		Fine	Fine	Fine	Fine	Fine		Fine	Fine	Not fine	Fine	Not fine	7
LRIF1	46	813		Fine	Fine	Fine	Fine	Fine		Fine	Fine	Fine	Fine	Not fine	12
SPON1	46	811		Fine	Fine	Fine	Fine	Fine		Fine	Fine	Not fine	Fine	Not fine	11
NPAS4	46	808		Fine	Fine	Fine	Fine	Fine		Fine	Fine	Not fine	Fine	Not fine	3,10
VCP	46	808		Fine	Not fine	Fine	Fine	Fine		Fine	Fine	Not fine	Fine	Not fine	1
TRPC4AP	46	802		Fine	Fine	Fine	Fine	Fine		Fine	Fine	Not fine	Fine	Not fine	1
NT5C1B-RDH14	46	802		Fine	Fine	Fine	Fine	Fine		Not fine	Fine	Not fine	Fine	Not fine	14
ALDH18A1	46	801		Fine	Fine	Fine	Fine	Fine		Fine	Fine	Not fine	Fine	Not fine	6
MAGED1	46	794		Fine	Fine	Fine	Fine	Fine		Fine	Fine	Fine	Fine	Not fine	6
CTNNB1	46	789		Fine	Not fine	Fine	Fine	Fine		Fine	Fine	Not fine	Fine	Not fine	13
PPFIBP2	46	780		Fine	Fine	Fine	Fine	Fine		Fine	Fine	Not fine	Fine	Not fine	3
COG4	46	773		Fine	Fine	Fine	Fine	Fine		Fine	Fine	Not fine	Fine	Not fine	1
FIGN	46	760		Fine	Fine	Fine	Fine	Fine		Fine	Fine	Not fine	Fine	Not fine	11
RAD54L	46	753		Fine	Fine	Fine	Fine	Fine		Fine	Fine	Not fine	Fine	Not fine	3
KIF3B	46	750		Fine	Fine	Fine	Fine	Fine		Fine	Fine	Not fine	Fine	Not fine	12
NT5C1B	46	749		Fine	Fine	Fine	Fine	Fine		Fine	Fine	Not fine	Fine	Not fine	2
ACSL6	46	738		Fine	Fine	Fine	Fine	Fine		Fine	Fine	Not fine	Fine	Not fine	8
NCDN	46	737		Fine	Fine	Fine	Fine	Fine		Fine	Fine	Not fine	Fine	Not fine	13
BBS2	46	727		Fine	Fine	Fine	Fine	Fine		Fine	Fine	Not fine	Fine	Not fine	15
SLCO1C1	46	719		Fine	Fine	Fine	Fine	Fine		Fine	Fine	Not fine	Fine	Not fine	7
CNOT4	46	714		Fine	Fine	Fine	Fine	Fine		Fine	Fine	Not fine	Fine	Not fine	14
RHOBTB1	46	712		Fine	Fine	Fine	Fine	Fine		Fine	Fine	Not fine	Fine	Not fine	11
ADD3	46	708		Fine	Fine	Fine	Fine	Fine		Fine	Fine	Not fine	Fine	Not fine	2
DMTF1	46	696		Fine	Fine	Fine	Fine	Fine		Fine	Fine	Not fine	Fine	Not fine	2
THOC5	46	686		Fine	Fine	Fine	Fine	Fine		Fine	Fine	Not fine	Fine	Not fine	11
SLC25A13	46	685		Fine	Fine	Fine	Fine	Fine		Fine	Fine	Not fine	Fine	Not fine	10
PIAS1	46	682		Fine	Fine	Fine	Fine	Fine		Fine	Fine	Not fine	Fine	Not fine	1
MMP24	46	676		Fine	Fine	Fine	Fine	Fine		Fine	Fine	Not fine	Fine	Not fine	5
MPP5	46	676		Fine	Fine	Fine	Fine	Fine		Fine	Fine	Fine	Fine	Not fine	11
STRBP	46	673		Fine	Fine	Fine	Fine	Fine		Fine	Fine	Not fine	Fine	Not fine	14
TUBGCP4	46	673		Fine	Fine	Fine	Fine	Fine		Fine	Fine	Not fine	Fine	Not fine	8
CDH11	46	671		Fine	Fine	Fine	Fine	Fine		Fine	Fine	Not fine	Fine	Not fine	2
ZNF800	46	670		Fine	Fine	Fine	Fine	Fine		Fine	Fine	Not fine	Fine	Not fine	10
LRRC4	46	663		Fine	Fine	Fine	Fine	Fine		Fine	Fine	Not fine	Fine	Not fine	2
CD2AP	46	662		Fine	Fine	Fine	Fine	Fine		Fine	Fine	Not fine	Fine	Not fine	13
RAD21	46	662		Fine	Fine	Fine	Fine	Fine		Fine	Fine	Not fine	Fine	Not fine	7
AMOT	46	656		Fine	Fine	Fine	Fine	Fine		Fine	Fine	Not fine	Fine	Not fine	1
KCND3	46	656		Fine	Fine	Fine	Fine	Fine		Fine	Fine	Not fine	Fine	Not fine	1
KCNC2	46	655		Fine	Fine	Fine	Fine	Fine		Fine	Fine	Not fine	Fine	Not fine	3
ELL2	46	653		Fine	Fine	Fine	Fine	Fine		Fine	Fine	Not fine	Fine	Not fine	14
LMNA	46	650		Fine	Fine	Fine	Fine	Fine		Fine	Fine	Not fine	Fine	Not fine	6
SLC5A6	46	650		Fine	Fine	Fine	Fine	Fine		Fine	Fine	Not fine	Fine	Not fine	5
CAPN6	46	648		Fine	Fine	Fine	Fine	Fine		Fine	Fine	Not fine	Fine	Not fine	7
CREBRF	46	648		Fine	Fine	Fine	Fine	Fine		Fine	Fine	Not fine	Fine	Not fine	6
DYNC1I1	46	648		Fine	Fine	Fine	Fine	Fine		Fine	Fine	Not fine	Fine	Not fine	3
PIK3AP1	46	644		Fine	Fine	Fine	Fine	Fine		Fine	Fine	Not fine	Fine	Not fine	3
SMPD1	46	644		Fine	Fine	Fine	Fine	Fine		Fine	Fine	Not fine	Fine	Not fine	13
PCK2	46	643		Fine	Fine	Fine	Fine	Fine		Fine	Fine	Not fine	Fine	Not fine	1
WBP11	46	643		Fine	Fine	Fine	Fine	Fine		Fine	Fine	Not fine	Fine	Not fine	1
CLINT1	46	639		Fine	Fine	Fine	Fine	Fine		Fine	Fine	Not fine	Fine	Not fine	6,14
FBXW7	46	639		Fine	Fine	Fine	Fine	Fine		Fine	Fine	Not fine	Fine	Not fine	13
FDXACB1	46	634		Fine	Fine	Fine	Fine	Fine		Fine	Fine	Not fine	Fine	Not fine	4
RPA1	46	631		Fine	Fine	Fine	Fine	Fine		Fine	Fine	Not fine	Fine	Not fine	12
GALNT6	46	624		Fine	Fine	Fine	Fine	Fine		Fine	Fine	Not fine	Fine	Not fine	11
RANBP10	46	624		Fine	Fine	Fine	Fine	Fine		Fine	Fine	Not fine	Fine	Not fine	8
AL049697	46	623		Fine	Fine	Fine	Fine	Fine		Fine	Fine	Not fine	Fine	Not fine	6
CFAP206	46	623		Fine	Fine	Fine	Fine	Fine		Fine	Fine	Not fine	Fine	Not fine	6
PGM2	46	621		Fine	Fine	Fine	Fine	Fine		Fine	Fine	Not fine	Fine	Not fine	6
DENND6A	46	617		Fine	Fine	Fine	Fine	Fine		Fine	Fine	Fine	Fine	Not fine	11
GNE	46	613		Fine	Fine	Fine	Fine	Fine		Fine	Fine	Not fine	Fine	Not fine	15
PPEF1	46	610		Fine	Fine	Fine	Fine	Fine		Fine	Fine	Not fine	Fine	Not fine	10
ARMC8	46	607		Fine	Fine	Fine	Fine	Fine		Fine	Fine	Not fine	Fine	Not fine	4
GALNT12	46	606		Fine	Fine	Fine	Fine	Fine		Fine	Fine	Not fine	Fine	Not fine	5
PPP2R1B	46	603		Fine	Fine	Fine	Fine	Fine		Fine	Fine	Not fine	Fine	Not fine	12
[truncated: 10,933 more rows]

## Sheet: Table S8
Supplementary Table 8: Results of the genome-wide screen for positive selection in coding genes. Uncorrected P-values are calculated by using the likelihood ratio test as implemented for the aBSREL model in HyPhy. These values are corrected using the Holm-Bonferroni correction for the number of branches tested. The Gene-corrected P-values are produced by applying the false discovery rate procedur…
Only significant results after correcting for all the branch and gene tests
Gene Symbol	Ensembl ID	Branch	Uncorrected P-value	Branch corrected P-value	Gene Corrected P-value	Double Corrected P-value	PAML P-value	Selected Sites (BEB>0.95)
C17orf78	ENST00000615133	Bat Ancestor	1.21313e-08	1.33444e-07	2.28302e-05	0.00024649	p<0.001	295 S 0.961
CXCL13	ENST00000286758	Bat Ancestor	3.01146e-07	3.31261e-06	0.000389382	0.00428321	p=0.012	No significant sites
TRUB2	ENST00000372890	Bat Ancestor	2.05391e-15	2.2593e-14	1.32785e-11	1.46064e-10	1	#N/A
PALB2	ENST00000261584	Bat Ancestor	2.26757e-06	2.49432e-05	0.00209426	0.0215011	1	#N/A
NES	ENST00000368223	Bat Ancestor	5.87522e-06	6.46274e-05	0.0043301	0.0461997	p<0.001	No significant sites
TGM3	ENST00000381458	Bat Ancestor	1.08828e-06	1.19711e-05	0.00117263	0.0128989	1	#N/A
HP	ENST00000398131	Bat Ancestor	1.0816e-06	1.18976e-05	0.00117263	0.0128989	1	#N/A
GLB1	ENST00000307363	Bat Ancestor	6.02798e-06	6.63078e-05	0.0043301	0.0461997	0.0531812	#N/A
KBTBD11	ENST00000320248	Bat Ancestor	1.68626e-07	1.51763e-06	0.000242259	0.00218033	p<0.001	315 Q 0.998 375 Y 0.995
INAVA	ENST00000413687	Bat Ancestor	3.83935e-09	4.22329e-08	9.92857e-06	0.000109214	p<0.001	388 D 0.980 391 F 0.993 395 K 0.995 407 C 0.978 437 F 0.994 518 R 0.984
AZGP1	ENST00000292401	Bat Ancestor	4.41152e-06	4.85268e-05	0.00356506	0.0392157	p=0.004	115 N 0.998 131 Y 0.996 159 Q 0.996
SERPINB6	ENST00000616722	Bat Ancestor	6.28434e-08	6.91277e-07	0.000101571	0.00111728	p=0.011	110 L 0.986
LRP2	ENST00000263816	Bat Ancestor	4.996e-16	4.4964e-15	6.45983e-12	5.81385e-11	p=0.007	1564 N 0.974 2540 D 0.997
APOBEC3H	ENST00000442487	Bat Ancestor	3.25057e-06	1.62528e-05	0.00280199	0.0150107	#N/A	#N/A
NPSR1	ENST00000381542	Bat Ancestor	6.70007e-06	7.37007e-05	0.00455957	0.0461997	p<0.001	31 F 0.977

## Sheet: Table S9
Supplementary Table 9: The significant genes under positive selection along the bat ancestral branch using PAML. Then likelihood ratio test (LRT) was used to calculate p-values using a chi-square distribution (one sided). P-values were adjusted using FDR correction (n=2,453).
Gene	Alt lnL	Null lnL	LRT	P-value	Omega	Significant BEB sites	Also significant in Hyphy?	Gene description/ Associated Biological Processes via GOterms
AZGP1	-12716.1	-12725.9	19.5684	p=0.002	10.66	115 N 0.998 131 Y 0.996 159 Q 0.996	Yes	Immune response, sensory perception of taste, cell adhesion
CD36	-15786	-15793	13.8657	p=0.021	65.32	298 Y 0.991	Yes	Regulation of immune response, macrophage derived foam cell differentiation, transcription by RNA Pol II, cell-matrix adhesion, cholesterol storage, cell death, lipid metabolic process, antigen processing and presentation of exogenous peptide antigen via MHC class I, TAP-dependent, production of molecular mediator involved in inflammatory response, pattern recognition receptor signaling pathway, …
DEFB1	-3651.01	-3659.59	17.1768	p=0.006	299.43	36 D 1.000 37 H 0.999	Yes	Innate immune response in mucosa,antibacterial humoral response, cAMP-mediated signaling, CCR6 chemokine receptor binding, defense response to Gram-negative bacterium
GP2	-28492.6	-28502.3	19.5622	p=0.002	999	164 N 0.991	Yes	Pathogen binding, immune response
GTPBP1	-14946	-14954	16.0662	p=0.009	88.25	658 Q 0.984	No	Immune response, translational elongation, signal transduction, GTP metabolic process, positive regulation of mRNA catabolic process
HPS1	-24473	-24483.1	20.2092	p=0.002	999	327 S 0.994	Yes	Melanocyte differentiation, positive regulation of natural killer cell activation, blood coagulation, secretion of lysosomal enzymes, eye pigmentation, retina development in camera-type eye, melanosome assembly
ICOSLG	-18145	-18154.2	18.3788	p=0.004	998.9	88 T 0.987	No	Adaptive immune response, immune system, defense response, hyperosmotic response, signa transduction, T-cell costimulation, activation and signaling pathway, B-cell activation, positive regulation of activated T cell proliferation, regulation of immune response
IL17A	-8055.2	-8063.28	16.1527	p=0.009	216.43	109 Y 0.997	Yes	Inflammatory and Immune response,defense response to fungus , apoptotic precess, cell-cell sgnalling, cell death, cytokine-mediated signaling pathway, positive regulation of interleukin-23 production, regulation of signaling receptor activity, cellular response to interleukin-1, fibroblast activation, interleukin-17-mediated signaling pathway, granulocyte migration, positive regulation of cytokin…
IL17D	-4556.72	-4569.15	24.8647	p<0.001	201.32	103 P 0.999 127 L 0.995 156 L 0.981	Yes	Cytokine activity, inflammatory response, positive regulation of granulocyte macrophage colony-stimulating factor production, positive regulation of interleukin-6/8 production, positive regulation of cytokine production involved in inflammatory response, negative regulation of hemopoiesis
IL1B	-13881	-13887.7	13.4057	p=0.024	23.02	215 Y 0.988	Yes	Cytokine-mediated signaling pathway, immune response, inflammatory response
LCN2	-10620	-10631.1	22.2516	p=0.001	392.02	111 W 0.989	Yes	Iron ion binding, viral response, small molecule binding, defense response to bacterium, innate immunity
LRP2	-165731	-165744	25.6808	p<0.001	15.77	1564 N 0.974 2540 D 0.997	Yes	Endocytosis, Retinoid metabolic process, sensory perception of sound, protein glycosylation, lipid metabolic process, forebrain development
MRC1	-53289.3	-53296.5	14.2713	p=0.02	25.38	914 T 0.995 1179 N 0.971	No	Transmembrane signaling receptor activity, mannose binding, receptor-mediated endocytosis, cellular response to lipopolysaccharide/interferon-gamma/interleukin-4
NR1H2	-14811.5	-14818.2	13.493	p=0.024	194.99	31 S 0.991	No	Regulation of cellular protein metabolic process/ lipid and cholesterol transport/ macrophage derived foam cell differentiation/triglyceride biosynthetic process/ cholesterol efflux/ cholesterol storage
SEMA4D	-34740.4	-34747.7	14.6017	p=0.015	241.02	214 F 0.983 703 - 0.984	No	Immune response, semaphorin receptor binding, cell adhesion
SERPINB6	-13047	-13054.9	15.8905	p=0.009	233.2	110 L 0.986	Yes	Sensory perception of sound, neutrophil degranulation, negative regulation of endopeptidase activity
THBS1	-31572.9	-31578.8	11.9818	p<0.001	999	597 E 0.975	No	activation of MAPK activity, response to hypoxia, inflammatory response, immune response, negative regulation of endothelial cell proliferation, negative regulation of cell-matrix adhesion
TLR9	-46887.8	-46894.3	13.0103	p=0.03	999	47 N 0.971 110 F 0.977	No	Toll-like receptor signaling pathway, response to molecule of bacterial origin, immune system process, positive regulation of immunoglobulin production, MyD88-dependent toll-like receptor signaling pathway, inflammatory/immune response, signal transduction, I-kappaB kinase/NF-kappaB signaling, I-kappaB phosphorylation, positive regulation of interferon-beta/ interleukin-10/interleukin-12/interleu…
TSLP	-6904.78	-6914.04	18.5241	p=0.004	60.19	147 Q 0.988	No	Positive regulation of cytokine-mediated signaling pathway, positive regulation of interleukin-10/13/5/6 production, defense response to Gram-negative bacterium, defense response to fungus
COL1A2	-40479.3	-40486.8	14.8491	p=0.014	97.42	No significant sites	Yes	Regulation of immune response, cytokine-mediated signaling pathway, skeletal system development, blood vessel development, transforming growth factor beta receptor signaling pathway, Rho protein signal transduction, blood coagulation , regulation of blood pressure, platelet activation, collagen fibril organization, collagen metabolic process, odontogenesis, skin morphogenesis, extracellular matri…
CXCL13	-7491.5	-7499.47	15.9514	p=0.009	999	No significant sites	Yes	Chronic inflammatory response, regulation of humoral immune response, defense response, inflammatory response, immune response, germinal center formation, lymphocyte chemotaxis across high endothelial venule, G protein-coupled receptor signaling pathway, positive regulation of T cell chemotaxis, cell-cell signaling, antimicrobial humoral immune response mediated by antimicrobial peptide, defense …
NLRC5	-80858.5	-80866.7	16.5045	p=0.008	379.65	No significant sites	No	Immune system process, response to bacterium, negative regulation of NF-kappaB transcription factor activity/type I interferon production, intracellular signal transduction, regulation of kinase activity, innate immune response, positive regulation of MHC class I biosynthetic process, positive regulation of transcription by RNA polymerase II, defense response to virus, positive regulation of inte…
PURB	-5492.6	-5499.07	12.9429	p=0.03	875.55	No significant sites	Yes	Negative regulation of transcription by RNA polymerase II, cell proliferation/differentiation, regulation of myeloid cell differentiation, negative regulation of transcription, DNA-templated, regulation of MYC
Genes significant in HyPhy tested with codeML
C17orf78	-8593.56	-8608.52	29.9207	p<0.001	999	295 S 0.961		Uncharacterised
KBTBD11	-15176.8	-15195.7	37.6309	p<0.001	999	315 Q 0.998 375 Y 0.995		Negative regulator of osteoclast differentiation
INAVA	-23530.2	-23541.9	23.3064	p<0.001	10.61	388 D 0.980 391 F 0.993 395 K 0.995 407 C 0.978 437 F 0.994		Immune system process, innate immune response, activation of MAPK activity, pattern recognition receptor signaling pathway, cytokine production involved in immune response, positive regulation of protein ubiquitination, response to peptidoglycan/muramyl dipeptide, positive regulation of interleukin-1 beta production/ interleukin-10 production/ interleukin-6 production/stress-activated MAPK cascad…
NPSR1	-10186.9	-10197.7	21.6172	p<0.001	999	31 F 0.977		Neuropeptide signaling pathway, positive regulation of release of sequestered calcium ion into cytosol, G protein-coupled receptor signaling pathway, signal transduction
NES	-87477.5	-87486.6	18.2394	p<0.001	999	No significant sites		Embryonic camera-type eye development, G2/M transition of mitotic cell cycle, multicellular organism development, nervous system development, brain development, positive regulation of intermediate filament depolymerization, negative regulation of protein binding/catalytic activity/neuron apoptotic process, cell projection morphogenesis, stem cell proliferation, positive regulation of neural precu…

## Sheet: Table S10
Supplementary Table 10: The lists of genes under positive selection on Carnivora and Cetartiodactyla branches. The likelihood ratio tests (LRT) was used to calculate p-values using a chi-square distribution (one sided). P-values were adjusted using FDR correction, n=2,436 and 2,443, respectively.
Topology1 Carnivora results
Gene	Alt lnL	Null lnL	LRT	P-value	Omega	BEB sites	Also significant in Hyphy?	Gene description/ Associated Biological Processes via GOterms
CD59	-7486.87	-7493.44	13.124	p=0.03	126.77	86 L 0.99	No	negative regulation of activation of membrane attack complex, ER to Golgi vesicle-mediated transport, cell surface receptor signaling pathway, blood coagulation, regulation of complement activation, neutrophil degranulation
CFH	-61922.4	-61931.1	17.3365	p=0.007	14.16	658 E 0.97	No	complement activation, viral process, innate immune response
DIAPH1	-32865.6	-32872.9	14.5252	p=0.017	999	242 E 0.98 1099 A 0.98	No	cytoskeleton organization, actin filament organization, sensory perception of sound, neutrophil degranulation, positive regulation of cell migration, cellular response to histamine, actin cytoskeleton organization
HERC6	-43050.5	-43057.8	14.6713	p=0.017	42.8	883 K 0.98	No	protein polyubiquitination, hematopoietic progenitor cell differentiation, response to bacterium, protein ubiquitination
ICAM1	-37022.4	-37030.9	16.8844	p=0.007	999	209 G 0.97	Yes	ovarian follicle development, response to hypoxia, regulation of leukocyte mediated cytotoxicity, response to amphetamine, T cell activation via T cell receptor contact with antigen bound to MHC molecule on antigen presenting cell, acute inflammatory response to antigenic stimulus, positive regulation of cellular extravasation, leukocyte cell-cell adhesion, cell aging, sensory perception of sound
IGSF6	-13670.3	-13678.1	15.5855	p=0.011	998.88	27 G 0.97	No	immune response, cell surface receptor signaling pathway
IL17RC	-28876.7	-28884.5	15.5268	p=0.011	998.99	726 Y 0.95	No	cytokine-mediated signaling pathway, defense response to fungus, granulocyte chemotaxis, interleukin-17-mediated signaling pathway, positive regulation of cytokine production involved in inflammatory response
LST1	-5594.93	-5603.39	16.9156	p=0.007	197.65	76 K 0.99	No	cell morphogenesis, immune system process/response, regulation of cell shape, anatomical structure morphogenesis, dendrite development, negative regulation of lymphocyte proliferation
SLC39A3	-10864.6	-10871.1	12.9349	p=0.034	999	164 A 0.99	No	cell morphogenesis, in utero embryonic development, ion transport, T cell homeostasis, embryonic cranial skeleton morphogenesis, limb development
SPP1	-13944.8	-13953.7	17.823	p=0.007	10	36 S 0.99 184 E 0.98 288 K 0.99 294 D 0.99	No	osteoblast differentiation, androgen catabolic process, inflammatory response, cell adhesion, embryo implantation, cellular protein metabolic process, positive regulation of transcription, DNA-templated
ANGPT4	-18953.9	-18960.4	12.9554	p=0.03	999	No sites	No	angiogenesis, activation of transmembrane receptor protein tyrosine kinase activity, Notch signaling pathway, positive regulation of endothelial cell migration, leukocyte migration, cellular response to hypoxia
CCR3	-18011.3	-18019.3	16.0277	p=0.01	119.2	No sites	No	positive regulation of endothelial cell proliferation, chemotaxis, inflammatory response, immune response, cellular defense response
CD79A	-11991.9	-12001.7	19.5567	p=0.004	999	No sites	No	adaptive immune response, immune system process, cell surface receptor signaling pathway, B cell differentiation/proliferation/activation/signalling
CD86	-17150.9	-17161.4	21.0064	p=0.002	999	No sites	Yes	adaptive immune response, immune system process, immune response, signal transduction, cell surface receptor signaling pathway, positive regulation of cell proliferation, viral process, cytokine-mediated signaling pathway, T cell costimulation
DAG1	-30151.5	-30157.8	12.5802	p=0.034	999	No sites	No	positive regulation of cell-matrix adhesion, morphogenesis of an epithelial sheet, membrane protein ectodomain proteolysis, cytoskeletal anchoring at plasma membrane, aging, viral process
ERCC4	-32586.1	-32603	33.8589	p<0.001	35.7	No sites	No	resolution of meiotic recombination intermediates, telomere maintenance, double-strand break repair via homologous recombination, DNA repair, transcription-coupled nucleotide-excision repair, cellular response to DNA damage stimulus
ICOSLG	-18149.1	-18155.2	12.1129	p=0.042	151.34	No sites		Adaptive immune response, immune system, defense response, hyperosmotic response, signa transduction, T-cell costimulation, activation and signaling pathway, B-cell activation, positive regulation of activated T cell proliferation, regulation of immune response
IL24	-8875.76	-8884.25	16.9808	p=0.007	199.38	No sites	No	apoptotic process, positive regulation of cell proliferation, negative regulation of cell proliferation, cytokine-mediated signaling pathway, negative regulation of cell migration
LTB4R	-14861.5	-14870	17.0135	p=0.007	180.42	No sites	No	muscle contraction, inflammatory response, immune response, signal transduction, G protein-coupled receptor signaling pathway, phospholipase C-activating G protein-coupled receptor signaling pathway, neuropeptide signaling pathway, leukotriene signaling pathway
RORA	-8660.31	-8667.94	15.2709	p=0.012	999	No sites	No	angiogenesis, regulation of transcription, DNA-templated, transcription initiation from RNA polymerase II promoter, xenobiotic metabolic process, nitric oxide biosynthetic process, multicellular organism development, cellular response to interleukin-1, cellular response to tumor necrosis factor
SETD1A	-41897.5	-41907	19.0885	p=0.004	999	No sites	No	chromatin organization, methylation, histone lysine methylation, regulation of megakaryocyte differentiation, histone H3-K4 methylation, regulation of hematopoietic stem cell differentiation, regulation of chromatin organization
TLR6	-35229.8	-35242.7	25.8255	p<0.001	420.78	No sites	Yes	microglial cell activation, cell activation, toll-like receptor signaling pathway, immune system process, inflammatory response positive, interleukin-1 beta secretion, positive regulation of NLRP3 inflammasome complex assembly, negative regulation of interleukin-8 secretion
Genes significant in HyPhy tested with codeML
PGA3	-14858.7	-14865.6	13.8026	p<0.001	999	195 N 0.981		proteolysis, digestion, protein catabolic process, cellular protein metabolic process
PGA4	-10176.8	-10184.5	15.3418	p<0.001	372.7	191 N 1		proteolysis, digestion, protein catabolic process, cellular protein metabolic process
PGA5	-10367.3	-10374.1	13.6752	p<0.001	999	192S 1		proteolysis, digestion, protein catabolic process, cellular protein metabolic process
RAMP2	-8282.95	-8289.77	13.6448	p<0.001	86.48	No sites		angiogenesis, vasculogenesis, response to hypoxia, sprouting angiogenesis, calcium ion transport, heart development, female pregnancy, regulation of blood pressure
Toplogy1 Cetartiodactyla results
Gene	Alt lnL	Null lnL	LRT	P-value	Omega	BEB sites	Also significant in Hyphy?	Gene description/ Associated Biological Processes via GOterms
CD300LG	-16838.8	-16863.2	48.6582	p<0.001	141	139 A 0.98 142 T 0.99 143 S 0.99 145 H 0.99	Yes	immune system process, regulation of immune response
CD3E	-11412.2	-11421.8	19.1103	p=0.004	314.44	111 R 0.98	No	positive regulation of cell-matrix adhesion, adaptive immune response, immune system process, positive regulation of T cell anergy, cell surface receptor signaling pathway
CRACR2A	-28444.7	-28451.1	12.6327	p=0.048	756	38 P 0.981
LRP2	-165725	-165739	27.7828	p<0.001	11.94	2564 N 0.99 2938 G 0.99	No	Endocytosis, Retinoid metabolic process, sensory perception of sound, protein glycosylation, lipid metabolic process, forebrain development
MAD1L1	-25366.5	-25375.2	17.3056	p=0.007	47.49	564 A 0.98 582 R 0.99	No	cell cycle, mitotic cell cycle checkpoint, negative regulation of T cell proliferation, thymus development,
NCK2	-11172.9	-11179.2	12.6317	p=0.048	698	188 R 0.992 240 K 0.965 242 K 0.974
SPIB	-8774.54	-8788.1	27.1246	p<0.001	999	52 W 0.99 54 E 0.99	Yes	regulation of transcription, DNA-templated, regulation of transcription by RNA polymerase II, cell differentiation, positive regulation of transcription by RNA polymerase II
TFRC	-30026.2	-30037.6	22.7299	p<0.001	135.2	380 Q 0.99	No	virus receptor activity, RNA binding, transferrin receptor activity
TMEM176B	-11573.2	-11587.2	27.9888	p<0.001	82.16	130 S 0.97 156 S 0.95 161 R 0.95	Yes	animal organ morphogenesis, cell differentiation, negative regulation of dendritic cell differentiation
TRIM56	-30779.5	-30788.5	17.9455	p=0.005	998	412 R 0.993 418 P 0.996	Yes	regulation of type I interferon production, interferon-beta production, response to type I interferon, innate immune response, defense response to virus
ANPEP	-46053.6	-46060.1	12.9468	p=0.048	42.2	No sites
DIAPH1	-32863.3	-32876.6	26.7575	p<0.001	999	No sites	No	sensory perception of sound, cytoskeleton organization, actin filament organization, neutrophil degranulation, regulation of cell motility
IL31	-6444.85	-6454.21	18.7353	p=0.004	97.21	No sites	No	immune system process, cytokine-mediated signaling pathway
PARP10	-34911.7	-34920.3	17.2569	p=0.007	999	No sites	No	DNA repair, protein ADP-ribosylation, cellular response to DNA damage stimulus, negative regulation of gene expression, regulation of chromatin assembly, negative regulation of viral genome replication
SLC4A1	-40138.9	-40147.5	17.092	p=0.007	999	No sites	No	glycolytic process, ion transport, blood coagulation, erythrocyte development, inorganic anion transport, protein localization to plasma membrane
SPTA1	-93749.8	-93756.3	12.8537	p=0.048	999	No sites
MUC20	-29704.4	-29712.4	15.9014	p=0.011	999	No sites	No	activation of MAPK activity, stimulatory C-type lectin receptor signaling pathway, O-glycan processing, hepatocyte growth factor receptor signaling pathway
Genes significant in HyPhy tested with codeML
FAM71B	-32495.9	-32506.8	21.8396	p<0.001	999	744 S 0.966		none available
RAB11FIP3	-21804.8	-21811.8	14.0966	p=0.03	999	No sites		cell cycle, vesicle-mediated transport, endocytic recycling, regulation of cytokinesis, cell division, protein localization to cilium, negative regulation of adiponectin secretion

## Sheet: Table S12
Supplementary Table 12: Gene families that were estimated to have undergone a contraction or expansion in the ancestral bat lineage. Values shown are P-values calculated using the Viterbi method as implemented in CAFE for evidence in shift in the rate of birth/death of a gene family along the given branch. "Corrected Chiroptera" gives the Viterbi P-value after FDR correction along the Chiroptera …
Family ID	Family Name	Corrected Chrioptera	Expansion/Contraction	Phyllostomus discolor	Vespertilionoidea	Pipistrellus kuhlii	Myotis myotis	Vespertilionidae	Molossus molossus	Yangochiroptera	Yinpterochiroptera	Rhinolophus ferrumequinum	Rousettus aegyptiacus	Chiroptera		Loxodonta africana	Dasypus novemcinctus	Atlantogenata	Boreotheria	Homo sapiens	Macaca fascicularis	Catarrhini	Platyrrhini	Saimiri boliviensis	Callithrix jacchus	Anthropoidea	Tarsius syrichta	Haplorrhini	Strepsirrhini	MicMicrocebus murinus	Otolemur garnettii	Primates	Glires	Oryctolagus cuniculus	Rodentia	Rattus norvegicus	Mus musculus	Murinae	Microtus ochrogaster	Muroidea	Cavia Cavia porcellus	Sciuroid	Spermophilus tridecemlineatus	Euarchontoglires	Laurasiatheria	Sorex Sorex araneus	Erinaceus europaeus	Eusoricomorpha	Scrotifera
PTHR10270	SOX Transcription Factor	0.00214902	2	0.0784236	0.515097	0.100898	0.566544	0.561538	0.618106	0.529514	0.518034	0.635596	0.635596	8.05957e-06		0.264751	0.00215883	0.514923	0.510024	0.55644	0.0307104	1.91649e-06	0.000378066	0.000155431	0.525174	0.572319	3.36693e-09	0.510024	0.0215363	0.608521	0.0642294	0.538335	0.510024	0.650448	0.0439635	0.000556505	2.63953e-05	0.529348	0.571461	0.561984	0.621998	0.502354	0.00521207	0.52685	0.514923	0.227364	0.227364	0.52685	0.524501
PTHR10405	SPINDLIN	0.00617309	2	0.544076	0.504513	0.521114	0.521114	0.519406	0.540101	0.508965	0.505408	0.547217	0.547217	3.31681e-05		0.0249153	0.547064	0.503256	0.502174	0.00543259	0.0161031	0.504334	0.508611	0.506479	0.506479	0.517	0.531662	0.502174	0.509142	0.000440429	0.000117133	0.508611	0.00108971	0.0279256	0.508611	5.01581e-16	0.536072	7.11781e-15	0.523827	0.520432	0.000412993	0.500726	0.544707	0.505944	0.503256	0.526517	0.526517	0.00891926	0.505408
PTHR10562	Small Ubiquitin Related Modifier	0.0125593	-2	0.552174	0.505408	0.525174	0.000142635	0.52315	0.0253792	0.510729	8.91968e-06	0.538336	0.538336	7.78629e-05		0.00486574	0.000635396	0.509672	0.506479	1.12894e-08	4.71314e-16	0.512833	0.525174	0.00979102	1.44949e-09	0.548463	0.00622421	0.506479	0.526683	0.00397242	3.83369e-07	0.525174	0.506479	0.000389099	0.519064	0.522134	0.000109224	5.53298e-07	0.0275903	0.544233	0.00235259	0.501632	0.053022	0.517517	0.0145259	0.00748938	1.41384e-06	0.515617	0.514228
PTHR10715	60S ribosomal protein L6	6.76582e-05	5	0.56771	0.00363161	0.0558493	0.019527	0.53412	3.6973e-17	0.0063492	0.507547	2.37865e-08	1.90957e-09	1.81764e-07		0.0482398	0.532157	0.00488417	0.502174	2.12717e-14	0.000445716	0.510024	0.0101464	0.517	3.88134e-16	0.0173373	0.0911999	0.504334	0.00923921	0.555836	0.0302147	9.15128e-05	0.502895	2.91452e-10	0.0129259	0.00570316	0.0168951	0.507014	0.00921145	0.515444	0.000209737	0.500545	0.00022324	0.00299287	0.503256	0.513532	0.513532	6.03451e-06	0.00272129
PTHR10836	Glyceraldehyde 3-phosphate dehydrogenase	0.0145268	6	0.615837	0.513357	1.24187e-13	1.48453e-10	0.554924	1.65581e-10	2.37516e-19	0.507547	0.564201	1.87754e-05	9.60647e-05		0.561246	6.20323e-56	6.46296e-10	2.63883e-07	1.42708e-09	0.0108631	0.508611	5.40044e-09	0.521114	2.73925e-47	0.0144508	5.37407e-08	0.503615	7.91186e-07	0.563021	6.90486e-05	5.01291e-05	0.502174	0.539943	0.506479	2.03424e-38	1.37372e-08	0.520602	0.0275903	2.85654e-13	0.0498093	0.500545	0.534121	0.505944	0.503256	0.0586105	0.53898	0.505944	1.96706e-05
PTHR11426	Histone H3	0.00290865	3	0.00104089	0.516828	0.570024	0.570024	0.103147	9.78789e-07	0.532811	0.52009	7.40274e-08	0.000445328	1.20217e-05		0.687212	0.00112631	0.517	0.511432	0.562428	7.03013e-05	0.526516	0.550941	4.89341e-06	4.02963e-16	0.000164383	0.638218	0.511432	0.545963	0.614391	0.000516218	0.543442	0.511432	1.87911e-07	2.84832e-06	6.62188e-15	0.552633	0.000658642	5.1274e-07	0.561984	0.00491361	0.502354	0.191609	0.530506	0.517	2.15274e-10	4.25858e-22	0.530506	0.527852
PTHR11505	L1 transposable element related	1.2525e-16	20	7.51296e-26	0.522812	2.47582e-14	0.583508	1.75526e-06	6.9244e-72	1.02558e-32	0.512833	2.61081e-06	0.059958	7.76505e-20		0.0246565	0.516484	0.501089	0.500726	0.503615	2.3755e-08	0.501451	0.00434096	0.5	0.5	0.505766	0.0163276	0.500726	0.503076	0.508611	0.0128981	0.502895	0.500726	1.9086e-08	0.502174	1.51081e-15	0.503795	0.502354	0.00917464	0.505229	0.0171152	0.500182	0.0176395	0.501993	0.501089	0.513532	0.0202516	0.501993	2.9856e-09
PTHR11528	Heat shock protein family member 90	3.43666e-05	4	0.56005	0.506301	6.77548e-09	6.0903e-06	0.52685	1.72322e-25	0.00544232	0.506479	0.0301754	0.000773749	7.81221e-08		0.547064	0.0708045	0.503256	0.502174	2.4668e-07	0.517689	0.507191	0.00724829	0.00652825	0.512833	0.527852	0.0273786	0.00145294	0.512133	0.533139	0.533139	0.511432	0.502895	0.00204268	0.508611	0.514923	4.40079e-05	0.509318	0.523827	0.520432	0.0654242	0.500726	0.544707	0.00299287	0.503256	0.526517	0.526517	0.00891926	0.505408
PTHR11559	Carboxylesterase	0.00370025	-1	0.0275674	0.501813	0.508611	0.508611	0.507902	0.00846934	0.503615	0.502174	0.519749	0.519749	1.68228e-05		0.0331918	0.0924025	0.504334	0.502895	0.517689	0.000225327	0.507191	0.514228	5.27422e-08	0.510729	0.527852	5.37407e-08	0.503615	0.515097	0.5409	0.0616213	0.514228	0.00181618	8.27957e-13	0.512833	0.522134	1.60665e-19	0.51388	0.535098	0.530176	3.16968e-15	0.501089	0.0979717	0.00399044	0.504334	0.0767771	0.550944	0.507902	0.507191
PTHR11588	Tubulin	0.00331967	6	0.109195	0.521114	1.77313e-06	0.0069353	0.583508	0.0230542	9.5218e-08	0.521114	2.83407e-06	2.07601e-08	1.44065e-05		8.04892e-05	0.135663	0.518034	0.512133	0.55945	0.0325068	0.012336	8.11582e-06	0.000213639	0.529182	0.58569	0.0914023	0.512133	0.548618	0.00478739	6.39497e-07	0.545963	0.512133	0.115297	0.535097	0.552633	0.552633	0.533629	9.58431e-07	0.11326	1.50459e-05	0.00461533	0.00146292	0.532318	0.518034	0.00213229	1.42529e-06	0.532318	0.529514
PTHR11732	Aldo/keto reductase	0.0146535	-2	0.000927109	0.506301	0.529182	0.529182	0.52685	0.554772	0.512483	0.0113306	0.555836	0.0843285	9.99308e-05		0.0898563	0.0898563	0.511783	0.507902	5.19566e-06	1.80218e-05	0.517	0.0173845	0.527184	3.50613e-08	0.031728	0.000107263	0.507902	0.532318	0.58351	0.126901	0.530506	0.507902	3.47028e-19	0.52315	0.0303461	0.555835	1.37824e-10	0.561538	0.553246	0.00352843	0.501993	0.166835	0.521284	0.0177028	0.000489132	3.91879e-06	0.519406	0.0265985
PTHR11736	Melanoma-associated antigen (MAGE)	2.30065e-22	9	1.96232e-11	7.43328e-06	0.633828	0.083183	0.0745719	0.0492344	0.557949	0.00102116	0.0618813	0.00727537	4.75439e-26		8.35556e-27	4.10982e-08	5.03651e-81	0.500726	3.50623e-28	0.568289	0.0145105	0.553398	9.55972e-15	5.79306e-16	5.48976e-10	0.000227222	0.510024	0.54058	2.77585e-06	1.34033e-20	0.538335	0.510024	8.24569e-20	0.529182	0.562132	0.00313607	6.46069e-08	8.76775e-13	0.566252	2.16555e-07	0.502535	0.632499	3.9718e-36	1.80418e-45	1.45064e-22	0.000638213	0.530506	1.19943e-12
PTHR11926	Glucosyl/Glucoronosyl transferases	0.0125593	-1	0.0787585	0.505408	3.82175e-06	0.525174	0.52315	0.547529	0.510729	0.506479	0.555836	0.0843285	7.78629e-05		5.86992e-19	0.00019568	0.509672	0.506479	0.0144808	0.00018386	0.511432	0.0338075	0.514923	4.98588e-05	0.0731892	0.586371	0.506479	0.000536145	0.58351	0.58351	0.525174	0.506479	0.0623916	0.0286681	0.0439404	0.529182	0.518377	0.545964	0.53962	4.40059e-05	0.501451	0.583511	0.517517	0.509672	1.09078e-16	7.01658e-10	0.517517	0.0239959
PTHR12884	60S ribosomal protein L29	1.39003e-07	6	0.0465872	0.508965	0.0216916	0.5409	0.53769	0.042181	4.53087e-07	0.507547	4.42873e-10	1.90957e-09	2.29805e-10		0.000155688	0.532157	0.00488417	0.502174	2.00493e-05	7.80907e-05	0.504334	0.508611	0.00972248	5.09391e-31	0.517	0.531662	0.502174	5.65483e-05	0.5409	0.0216044	0.508611	0.502174	5.32581e-16	0.506479	4.49224e-36	0.518549	3.31681e-05	0.027079	0.515444	0.000209737	0.500545	0.534121	0.505944	0.503256	0.53898	0.53898	0.505944	0.505408
PTHR13857	Apolipoprotein B	0.0145268	3	0.56771	0.507191	0.544706	0.0238545	7.05151e-06	0.0935498	0.0063492	0.507547	0.564201	0.0971248	9.60647e-05		0.00443977	0.574742	0.505408	0.503615	0.0419298	0.0144808	0.511432	0.522473	1.17078e-06	0.517	0.543443	0.577975	0.00254263	0.520943	0.0843665	0.0302147	0.000144955	0.503615	0.563909	0.510729	0.514923	0.514923	0.509318	0.000115781	0.0381141	0.0287061	0.500908	0.0828908	0.509848	0.505408	0.550944	0.0767771	0.0147869	0.508965
PTHR15503	LDOC1 related	0.000299249	3	0.00564405	0.508965	0.5409	0.0617063	0.53769	0.042181	0.517689	0.510729	0.000206872	0.133572	9.89457e-07		0.587591	0.132891	0.506479	0.504334	2.33567e-08	0.524501	0.510024	0.519748	4.10432e-10	0.514923	0.0173373	0.0911999	0.504334	0.518034	0.000569155	2.93398e-05	0.517	0.504334	0.00454145	0.512833	0.000109224	2.57355e-06	0.51388	0.052865	0.530176	0.0952748	0.501089	0.00331173	0.511783	0.506479	0.562431	0.0943059	0.0176975	0.00544232
PTHR19229	ATP binding casette transporter subfamily A (ABCA)	0.0104726	1	0.0280465	0.505408	0.525174	0.000142635	0.52315	0.0253792	0.510729	0.506479	0.0843285	0.0301754	6.0598e-05		0.0331918	0.0924025	0.504334	0.502895	0.514228	0.514228	0.505766	0.511432	0.508611	0.0129259	0.522473	0.00127084	0.502895	0.512133	0.533139	0.533139	0.511432	0.502895	0.552175	0.508611	0.522134	0.522134	0.51388	0.535098	0.000296681	0.543444	0.500726	0.0236876	0.507902	0.504334	0.0272208	0.0767771	0.507902	0.507191
PTHR19375	Heat shock protein family member 70	6.76582e-05	4	0.56005	0.00317768	0.0173609	0.533138	0.530506	1.11141e-06	0.512483	0.507547	9.08235e-21	2.14351e-07	1.81764e-07		0.0924025	0.561246	0.504334	0.502895	6.62627e-05	0.00905334	0.507191	0.514228	0.0161108	0.00544038	0.527852	0.551097	0.503615	0.515097	0.5409	0.0216044	0.00579887	0.502895	0.552175	0.508611	7.58778e-07	4.40079e-05	0.509318	0.523827	0.520432	0.000412993	0.500726	0.544707	0.507902	0.504334	0.550944	0.000583577	0.507902	0.507191
PTHR21859	Acrosome-specific protein	1.39208e-09	5	0.00012306	0.508079	0.533138	0.533138	0.0514184	1.74418e-06	0.515963	0.509672	9.5744e-13	0.121736	2.01376e-12		2.4767e-07	0.0292306	1.1645e-12	1.77036e-11	0.527852	0.527852	0.00508136	0.519748	1.82626e-07	0.000162836	0.000567999	5.37407e-08	0.503615	0.515097	1.9467e-08	2.12792e-07	0.514228	0.503615	3.11528e-08	6.19222e-11	0.511256	4.1754e-14	2.77816e-06	0.00917464	0.505229	0.0171152	0.500182	0.0176395	0.509848	0.00811673	0.513532	0.0202516	1.63869e-08	0.507191
PTHR23115	Translation factor	0.0104726	3	0.0787585	2.08937e-05	1.32639e-08	6.66163e-10	0.530506	5.08855e-25	0.510729	0.506479	0.555836	0.555836	6.0598e-05		0.574742	7.76827e-21	0.00217862	0.502895	1.00391e-07	0.00724314	0.505766	0.511432	1.43295e-05	0.0043524	0.522473	0.0625431	0.502895	0.512133	0.0172896	1.46237e-06	0.511432	0.502895	3.63008e-05	0.0129259	0.503795	0.00568892	0.502354	0.00917464	4.23563e-05	0.0172416	0.500545	0.0512875	0.507902	0.504334	0.0202516	0.513532	1.63869e-08	0.507191
PTHR23263	Small proline rich protein	0.00617309	3	0.56771	0.507191	0.00026438	0.0173609	0.530506	0.561836	1.62699e-07	0.505408	0.0251619	0.0711914	3.31681e-05		0.000447967	0.547064	0.503256	0.502174	1.27567e-09	0.510729	0.504334	0.508611	0.00972248	2.82829e-05	0.517	0.000190288	0.502174	0.509142	0.525174	0.525174	0.508611	0.502174	0.0209571	0.506479	0.522134	0.522134	7.81221e-08	1.36572e-07	0.515444	0.53314	0.500545	0.534121	0.505944	0.503256	0.0204276	0.0586105	0.505944	0.505408
PTHR23316	Importin alpha	0.00617309	2	0.552174	0.505408	8.46288e-07	0.000467283	0.52315	0.547529	0.00453536	0.505408	0.0251619	0.00052066	3.31681e-05		0.547064	0.0708045	0.503256	0.502174	0.510729	0.510729	0.504334	0.508611	4.12989e-18	0.00972248	0.517	0.531662	0.502174	0.509142	0.525174	0.525174	0.508611	0.502174	0.539943	0.506479	0.514923	0.514923	0.00353573	0.027079	0.515444	0.0498093	0.500545	0.534121	0.505944	0.503256	0.53898	0.0586105	0.505944	0.505408
PTHR23413	60S ribosomal protein L32 and DNA-directed RNA polymerase II, subunit N	6.54921e-07	5	1.2245e-07	0.509848	0.533138	0.049925	5.20261e-06	1.62417e-16	0.000188651	0.509672	1.45127e-09	4.36302e-05	1.21808e-09		0.00143408	7.13365e-16	0.505408	0.503615	5.03896e-10	0.517689	0.507191	0.514228	0.510729	8.85929e-10	0.527852	0.0273786	0.503615	0.515097	0.0616213	0.0216044	0.514228	0.503615	1.49779e-23	2.38301e-05	8.60301e-05	0.0168951	0.507014	0.518034	0.515444	0.000209737	0.500545	0.00022324	0.509848	0.505408	0.513532	0.513532	4.34153e-11	0.508965
PTHR23430	Histone H2A	0.00617309	2	0.670653	0.521964	8.78093e-05	0.00748095	0.586503	0.0247281	0.542491	0.526181	0.0331822	0.679648	3.09695e-05		4.28317e-06	0.18501	0.0125216	0.0245262	0.000122752	0.574028	0.0159595	0.000943894	0.540899	0.0617489	0.60653	0.674486	0.515617	0.561538	0.646725	0.0205616	0.55825	0.0234823	0.0176473	0.542809	0.574311	0.000124096	0.0247094	1.242e-17	0.594367	0.0123079	0.503795	0.678417	0.541218	0.52315	0.0126731	4.71125e-05	5.66654e-08	0.53769
PTHR24062	Vomernasal receptors	7.35666e-10	-5	2.31951e-12	4.15153e-07	0.5	0.5	0.5	0.5	0.503615	0.00326084	0.510025	0.510025	9.12171e-13		2.31974e-21	0.00259713	1.65625e-42	4.14265e-48	0.507191	0.0107872	0.502895	0.505766	2.40904e-06	0.504334	0.511432	6.52346e-05	2.25417e-15	0.520943	3.02659e-15	2.30345e-25	2.05921e-19	0.511432	5.96739e-42	1.33968e-20	0.612936	8.92813e-105	4.97606e-71	1.91486e-13	0.534935	2.85302e-14	0.50127	1.05228e-11	0.530506	1.96306e-23	0.58406	4.69709e-05	0.513706	0.512483
PTHR24225	Chemotactic receptor	0.000123008	3	0.10253	0.507191	0.533138	0.533138	0.530506	6.49686e-05	0.514228	0.508611	0.572321	0.572321	3.55881e-07		0.574742	0.0414378	0.505408	0.503615	1.28267e-06	6.62627e-05	0.507191	0.514228	6.19222e-11	8.19598e-05	0.527852	0.0006178	0.503615	0.515097	0.000382458	0.0216044	0.514228	0.503615	0.563909	0.00544038	0.536072	0.0189952	2.36784e-09	1.25313e-08	0.530176	0.00312362	0.501089	0.56479	0.509848	0.505408	0.550944	0.0767771	0.0147869	0.508965
PTHR24300	Cytochrome related	0.0455069	-2	0.167342	0.512483	0.0844805	0.555835	0.551558	0.00878849	0.524501	0.514923	0.616317	2.00219e-09	0.000329147		0.702154	0.702154	0.519064	0.512833	0.00058796	2.85344e-05	0.519748	0.000378066	0.037898	0.525174	0.116722	0.00592916	1.55527e-07	0.55125	0.625705	2.707e-05	0.548463	0.512833	3.3366e-20	0.537044	0.0941407	2.93405e-39	0.53994	0.00275685	0.582686	8.34006e-07	0.503256	0.104038	0.534119	0.519064	7.72736e-16	6.43375e-08	0.534119	0.000248724
PTHR24346	MAP/microtubule affinitity regulating kinase	5.32709e-18	8	0.0739342	0.514228	0.56302	0.00110407	0.55825	0.000486795	0.0136	0.515963	6.18046e-32	0.00503613	2.20173e-21		2.86078e-06	0.022434	3.27304e-10	7.3915e-06	0.514228	0.514228	0.505766	0.0171643	0.506479	0.00972248	0.522473	0.0625431	0.00542489	0.515097	0.5409	0.5409	0.0255499	0.504334	3.42416e-28	0.512833	0.562132	1.1457e-06	8.90834e-29	2.42207e-06	0.530176	0.563022	0.501089	1.94818e-07	0.511783	0.506479	0.00095869	0.562431	0.0176975	0.510729
PTHR31283	Family not named	2.1046e-10	4	1.50256e-05	0.506301	0.529182	0.000637141	0.52685	0.554772	0.512483	0.00381249	0.572321	0.000107692	2.17462e-13		0.516484	7.79406e-35	0.501089	0.500726	0.514228	0.514228	5.26387e-06	0.505766	0.504334	0.00650044	0.0028911	0.510905	0.500726	0.503076	0.508611	0.0128981	0.502895	0.500726	0.513881	0.502174	0.0019011	0.503795	0.502354	0.506123	0.505229	0.511432	0.500182	0.511783	0.501993	0.501089	0.0202516	0.513532	0.501993	0.000907102
PTHR22245_PTHR24118_PTHR24147_PTHR24176	Ankyrin domain containing related	0.0450505	2	0.589466	0.509848	0.0674971	0.00156005	0.541219	0.124572	0.519406	0.00599071	0.602502	2.60972e-07	0.000316536		0.170064	0.611481	0.508611	0.505766	7.35081e-12	0.574028	1.34932e-10	0.548463	4.03437e-15	1.35045e-05	3.77498e-19	5.79684e-07	0.505766	0.523826	0.0010471	3.34993e-10	0.522473	0.505766	0.596333	0.517	9.49297e-19	0.0439404	0.518377	6.62718e-06	0.53962	7.04308e-07	0.501451	0.583511	0.515617	0.508611	0.58406	0.00196382	0.0234725	0.00725599
PTHR24411_PTHR24412_PTHR24413	Nuclear factor erythroid 2 related; Kelch like; not named	0.000243839	-2	7.31733e-09	0.0140648	6.69655e-13	1.17733e-15	0.606529	7.04097e-10	0.551865	0.000271234	0.0174546	0.0174546	7.55855e-07		0.023522	0.000401796	0.0195858	0.0379158	0.00059446	0.618223	2.57637e-11	0.130502	2.2288e-17	0.564787	0.0195519	1.02023e-09	0.522473	0.58569	0.000227995	0.015805	0.581308	0.000129358	0.000370477	0.55945	2.28997e-06	7.08777e-13	0.561983	0.000372397	0.194149	4.40315e-09	0.505408	6.54472e-07	2.46754e-05	0.536072	1.11492e-08	0.000138143	0.563167	0.557949
PTHR44538_PTHR44354	not_named	8.73257e-15	6	0.582412	0.508965	0.533138	0.533138	0.000355123	0.042181	0.517689	8.48371e-05	6.2208e-09	0.602502	7.21849e-18		0.000155688	8.58645e-18	0.502174	0.501451	0.510729	7.80907e-05	0.00145189	0.505766	0.00650044	0.504334	0.511432	0.521455	0.501451	0.506123	0.0255015	0.517001	0.505766	0.501451	0.000108209	0.504334	0.0038022	0.507547	0.504692	0.512133	0.510377	7.19964e-05	0.500363	0.000347906	0.503975	0.502174	0.513532	0.0202516	0.00596198	0.0018142
OGBK_1119	Likely OLFACTORY RECEPTOR 2I1-RELATED	0.00214902	-2	0.0139562	0.500908	0.504334	0.00649575	0.503975	0.0126332	0.501813	0.501089	0.510025	0.510025	8.43796e-06		1.46524e-07	0.587591	0.506479	0.504334	0.00541966	0.503615	0.501451	0.00434096	0.5	0.5	0.505766	0.510905	7.94704e-07	0.509142	0.000117133	0.000440429	2.49278e-07	1.83161e-08	1.12487e-11	0.519064	0.54612	3.17381e-07	1.12225e-08	9.55573e-08	0.544233	1.75143e-08	0.501632	7.77556e-21	0.511783	0.506479	0.00432471	0.111223	0.511783	6.05673e-08
OGBK_1215	likely OLFACTORY RECEPTOR 12-RELATED	0.00214902	-2	0.509319	0.500908	0.504334	0.00649575	0.503975	0.508434	0.501813	0.501089	0.510025	0.0150117	8.43796e-06		0.587591	1.4104e-10	1.30011e-05	0.00434411	0.503615	0.00541966	0.501451	0.502895	0.00325966	0.502174	0.505766	0.0163276	0.500726	0.503076	0.0128981	0.00432397	0.00864846	0.501451	0.527186	0.504334	0.00950415	0.518549	2.6102e-08	0.0182	0.510377	0.00032747	0.500363	0.0347287	0.00891926	0.503256	0.00108126	0.0586105	0.505944	0.505408
OGBK_1329	likely L1 TRANSPOSABLE ELEMENT-RELATED	1.26308e-05	4	7.1347e-18	0.505408	3.82175e-06	0.525174	0.52315	0.000545762	0.00453536	0.505408	5.62614e-06	2.06321e-10	2.6102e-08		0.0246565	0.00830863	0.501089	0.500726	0.00541966	0.503615	0.501451	0.00434096	0.5	0.5	0.505766	0.0163276	0.500726	0.503076	0.508611	0.0128981	0.502895	0.500726	0.0207722	0.502174	0.0019011	0.00568892	0.502354	0.506123	0.505229	0.0171152	0.500182	0.0176395	0.501993	0.501089	0.5	0.5	0.00298892	0.000907102
[truncated: 15 more columns]

## Sheet: Table S13
miRNA	triMan	loxAfr	oryAfe	echTel	dasNov	gorGor	homSap	panTro	ponAbe	macFas	saiBol	calJac	tarSyr	micMur	otoGar	ochPri	oryCun	ratNor	musMus	micOch	criGri	hetGla	cavPor	speTri	tupChi	sorAra	eriEur	conCri	balAcu	turTru	bosTau	susScr	camFer	equCab	cerSim	manJav	manPen	canFam	ailMel	lepWed	musPut	felCat	rouAeg	rhiFer	phyDis	molMol	pipKuh	myoMyo
let-7	12	12	12	12	10	11	12	10	12	13	12	12	11	12	12	12	11	12	12	12	12	12	12	12	13	11	12	9	11	10	12	11	11	14	12	12	9	11	12	12	12	12	12	12	12	12	11	11
lin-4	3	3	3	3	2	2	3	3	3	3	3	3	3	3	3	3	2	3	3	3	3	3	3	3	3	3	3	3	3	3	3	3	3	3	3	3	3	3	3	3	3	3	3	3	3	3	3	3
mir-1	3	3	3	3	3	2	3	3	3	3	3	3	4	3	3	3	2	3	3	3	3	3	3	3	3	3	3	2	3	2	3	3	2	3	3	3	3	4	3	3	3	3	3	4	3	3	3	3
mir-10	5	5	5	5	4	4	5	5	5	5	5	5	5	5	5	5	4	5	5	5	5	5	5	5	6	5	4	5	5	4	5	5	5	7	5	5	4	5	5	5	5	5	5	5	5	5	5	5
mir-101	2	2	2	2	2	2	2	2	2	2	2	2	2	2	2	2	2	3	2	2	2	2	2	2	2	2	2	2	2	2	2	2	2	2	2	2	2	2	2	2	2	2	2	2	2	2	2	2
mir-103	3	3	3	3	3	2	3	3	3	3	3	3	3	3	3	3	3	3	3	3	3	3	3	3	3	3	2	3	3	3	3	3	3	3	3	3	3	3	3	3	3	3	3	3	3	3	3	3
mir-105	5	2	1	1	0	4	3	0	2	4	3	2	5	3	2	3	3	1	1	2	1	3	3	3	5	0	2	0	4	4	3	3	2	5	5	5	5	3	4	4	4	4	2	3	2	1	2	3
mir-1178	1	1	0	1	1	1	1	1	1	1	1	1	1	1	0	0	0	0	0	0	0	0	0	0	0	0	0	0	1	1	0	0	0	1	1	0	0	0	0	0	0	0	0	0	1	1	0	1
mir-1180	0	1	0	0	0	0	1	1	1	1	1	1	0	1	0	0	0	0	0	0	0	0	0	0	0	0	0	0	0	0	0	0	0	1	1	0	0	0	0	0	0	0	0	0	0	1	0	0
mir-1183	0	0	0	0	0	1	0	1	1	1	1	1	0	0	0	0	0	0	0	0	0	0	0	0	0	0	0	0	0	0	0	0	0	0	0	0	0	0	0	0	0	0	0	0	0	0	0	0
mir-1207	0	0	0	0	0	1	1	1	1	1	1	1	0	0	0	0	0	0	0	0	0	0	0	0	0	0	0	0	0	0	0	0	0	0	0	0	0	0	0	0	0	0	0	0	0	0	0	0
mir-1208	0	0	0	0	0	1	1	1	1	1	0	0	0	0	0	0	0	0	0	0	0	0	0	0	0	0	0	0	0	0	0	0	0	0	0	0	0	0	0	0	0	0	0	0	0	0	0	0
mir-122	1	1	1	1	1	1	1	1	1	1	1	1	1	2	1	1	1	1	1	1	1	1	1	1	1	1	1	1	1	1	1	1	1	1	1	1	1	1	1	1	1	1	1	1	1	1	1	1
mir-1224	1	1	1	0	1	1	1	1	1	1	1	1	1	1	1	1	1	1	1	1	1	1	1	1	1	1	0	1	1	1	1	1	1	1	1	1	1	1	1	1	1	1	1	1	1	1	1	1
mir-1225	1	1	0	0	0	0	1	1	1	1	1	1	0	1	1	0	1	1	1	1	1	1	1	1	1	1	1	1	1	1	1	1	1	1	1	0	0	1	1	1	1	1	1	1	1	1	1	1
mir-1226	0	0	0	0	0	1	1	1	1	1	1	1	0	1	1	0	0	0	0	0	0	0	0	1	0	0	0	0	0	0	0	0	0	0	0	0	0	0	0	0	0	0	0	0	0	0	0	0
mir-1227	0	0	0	0	0	1	1	1	1	1	1	1	0	0	0	0	0	0	0	0	0	0	0	0	0	0	0	0	0	0	0	0	0	0	0	0	0	0	0	0	0	0	0	0	0	0	0	0
mir-1237	0	0	0	0	0	0	0	0	1	0	0	0	0	0	0	0	0	0	0	0	0	0	0	0	0	0	0	0	0	0	0	0	0	0	0	0	0	0	0	0	0	0	0	0	0	0	0	0
mir-124	3	2	3	2	2	2	3	3	3	4	2	2	1	3	3	3	2	3	3	3	3	3	2	3	3	2	3	2	2	1	3	3	2	3	3	2	1	3	2	3	3	2	3	2	3	3	3	3
mir-1251	1	1	1	1	1	1	1	1	1	1	1	1	1	1	1	1	1	1	1	1	1	1	1	1	1	1	1	1	1	1	1	1	1	1	1	1	1	1	1	1	1	1	1	1	1	1	1	1
mir-1253	0	0	0	0	0	1	1	1	1	1	1	1	0	0	0	0	0	0	0	0	0	0	0	0	0	0	0	0	0	0	0	0	0	0	0	0	0	0	0	0	0	0	0	0	0	0	0	0
mir-1255	0	0	0	0	0	0	0	0	0	1	0	0	0	0	0	0	0	0	0	0	0	0	0	0	0	0	0	0	0	0	0	0	0	0	0	0	0	0	0	0	0	0	0	0	0	0	0	0
mir-126	1	1	1	1	1	1	1	1	1	1	1	1	1	1	1	1	0	1	1	1	1	1	1	1	1	1	1	0	1	1	1	1	1	1	1	1	0	1	1	1	1	1	1	2	1	1	1	1
mir-1265	0	0	0	0	0	1	1	1	1	1	1	1	0	0	0	0	0	0	0	0	0	0	0	0	0	0	0	0	0	0	0	0	0	0	0	0	0	0	0	0	0	0	0	0	0	0	0	0
mir-127	1	1	1	1	1	1	1	1	1	1	1	1	1	1	1	1	1	1	2	1	1	1	1	1	1	1	1	1	1	1	1	1	1	1	1	1	1	1	1	0	1	1	1	1	1	1	1	1
mir-1275	0	0	0	0	0	2	2	2	2	2	0	0	0	0	0	0	0	0	0	0	0	0	0	0	0	0	0	0	0	0	0	0	0	0	0	0	0	0	0	0	0	0	0	0	0	0	0	0
mir-128	2	2	2	2	2	1	2	2	2	2	2	2	2	2	2	2	2	2	2	2	1	2	2	2	1	2	2	2	1	2	2	2	2	2	2	2	2	2	2	2	2	2	2	2	2	2	2	2
mir-1280	0	0	0	0	0	0	1	1	1	1	1	1	0	0	0	0	0	0	0	0	0	0	0	0	0	0	0	0	0	0	0	0	0	0	0	0	0	0	0	0	0	0	0	0	0	0	0	0
mir-1287	1	1	1	1	1	1	1	1	1	1	1	1	1	1	1	1	1	1	1	1	1	1	1	1	1	1	1	1	1	1	1	1	1	1	1	1	1	1	1	1	1	1	1	1	1	1	1	1
mir-129	2	2	2	2	2	2	2	2	2	2	2	2	1	2	2	2	2	2	2	2	2	2	2	2	2	1	2	2	2	2	2	2	3	2	2	2	1	2	2	2	2	2	2	2	2	2	2	2
mir-1296	1	1	1	1	1	1	1	1	1	1	1	1	1	1	1	1	1	0	0	0	0	1	1	1	1	1	0	1	1	1	1	1	1	1	1	1	1	1	1	1	1	1	1	1	1	1	1	1
mir-130	1	1	1	1	1	1	0	1	1	1	1	1	1	1	1	1	1	1	1	1	1	1	1	1	1	1	1	1	1	1	1	1	1	1	1	1	1	1	1	1	1	1	1	1	1	1	1	1
mir-1306	1	1	1	1	1	0	1	1	1	1	1	1	1	1	1	1	2	1	3	1	1	1	1	1	1	1	1	1	1	1	1	1	1	1	1	1	1	1	1	1	1	1	1	1	1	1	1	1
mir-1307	1	1	1	0	1	1	1	1	1	1	1	1	0	1	1	0	1	0	0	0	0	0	1	0	0	0	0	0	1	1	1	1	1	1	1	1	1	1	1	0	1	1	1	1	1	1	1	1
mir-132	2	2	2	1	1	2	0	2	2	2	1	1	0	2	2	1	1	2	2	2	1	2	2	2	0	2	2	2	1	2	2	2	1	2	2	2	1	2	1	2	2	2	2	2	1	2	1	2
mir-133	5	5	5	5	5	3	5	5	5	5	5	5	5	5	5	5	3	5	4	5	5	5	5	5	5	5	5	3	5	3	5	5	5	5	5	5	5	5	5	5	5	5	5	5	5	4	5	5
mir-134	0	1	0	0	1	1	1	1	1	1	1	1	1	1	1	0	1	1	1	1	1	1	1	1	1	0	0	0	1	1	1	1	1	1	1	1	1	1	1	1	1	1	1	1	0	1	1	0
mir-135	3	3	3	3	3	3	3	3	3	3	3	3	3	3	3	3	3	3	3	3	3	3	3	3	3	3	3	3	3	1	3	3	3	3	3	3	3	3	3	3	3	3	3	3	3	3	3	3
mir-136	1	1	1	1	1	1	1	1	1	1	1	0	1	1	1	1	1	1	2	1	1	1	1	1	1	1	1	1	1	1	1	1	1	1	1	1	1	1	1	0	1	1	1	1	1	1	1	1
mir-137	1	1	1	1	1	1	1	1	1	1	1	1	1	1	1	1	1	1	1	1	0	1	0	1	0	1	1	1	1	1	1	1	1	1	1	1	0	1	1	1	1	1	1	1	1	1	1	1
mir-138	2	2	2	2	2	2	2	2	2	2	2	1	2	2	2	2	2	2	2	2	2	2	2	2	2	2	2	2	2	2	2	2	3	2	2	2	2	2	2	2	2	2	2	2	2	2	2	2
mir-1388	1	1	1	0	1	0	0	0	0	0	0	0	1	1	1	0	0	0	0	0	0	1	1	1	0	1	1	0	1	1	1	1	1	1	1	1	1	1	1	1	1	1	1	1	1	1	1	1
mir-139	1	1	1	1	1	1	1	1	1	1	1	1	1	1	1	1	1	1	1	1	1	1	1	1	1	1	1	1	1	0	1	1	0	1	1	1	1	1	1	1	1	1	1	1	1	1	1	1
mir-140	1	1	1	1	1	1	1	1	1	1	1	1	1	1	1	1	1	1	1	1	1	1	1	1	1	1	1	1	1	1	1	1	1	1	1	1	1	1	1	1	1	1	1	1	1	1	1	1
mir-142	1	1	1	1	1	1	1	1	1	1	1	1	1	1	1	1	1	1	2	1	1	1	1	1	1	1	1	1	1	0	1	1	0	1	1	1	1	1	1	1	1	1	1	1	1	1	1	1
mir-143	1	1	1	1	1	1	1	1	1	1	1	1	1	1	1	1	1	1	1	1	1	1	1	1	1	1	1	1	1	1	1	1	1	1	1	1	1	1	1	0	1	1	1	1	1	1	1	1
mir-144	1	1	1	1	1	0	1	1	1	1	1	1	1	1	1	1	1	1	1	1	1	1	1	1	1	1	1	1	1	0	1	1	1	1	1	1	2	1	1	1	1	1	1	1	1	1	1	1
mir-145	1	1	1	1	0	1	1	1	1	1	1	1	1	1	1	1	1	1	1	1	1	1	1	1	1	1	1	1	1	1	1	1	1	1	1	1	1	1	1	0	1	1	1	1	1	1	1	1
mir-146	2	2	1	1	2	2	2	2	2	2	2	2	2	2	1	2	2	2	2	2	2	2	2	2	2	2	1	2	2	2	2	2	2	2	2	1	1	2	2	2	2	2	2	2	2	2	2	2
mir-147	3	2	2	7	8	3	3	3	3	2	3	2	2	3	3	3	3	2	2	2	1	5	2	1	2	3	3	4	4	3	2	1	2	5	4	2	2	4	3	3	4	3	2	1	0	3	0	1
mir-148	3	3	3	2	2	3	3	3	3	3	3	3	3	3	3	3	3	3	3	3	3	3	3	3	3	3	3	3	3	2	3	3	2	3	3	3	3	3	3	3	3	3	3	3	3	3	3	3
mir-149	1	1	0	1	1	1	1	1	1	1	1	1	1	1	1	1	0	0	0	0	0	1	1	1	1	0	0	0	1	0	1	1	1	1	1	1	0	1	1	1	1	1	1	1	1	1	1	1
mir-15	2	2	2	2	2	1	1	2	2	2	2	2	2	2	3	2	2	2	2	2	2	2	2	2	2	2	2	2	2	2	2	2	2	2	2	2	2	2	2	2	2	2	2	2	2	2	2	2
mir-150	1	1	1	1	1	0	1	1	1	1	1	1	1	1	1	1	1	1	1	1	1	1	1	1	1	1	1	1	1	0	1	1	1	1	1	1	1	1	1	1	1	1	1	1	1	1	1	1
mir-153	2	2	2	1	2	1	1	2	2	2	2	2	2	2	2	1	1	1	1	1	1	2	1	1	3	1	2	1	2	1	2	2	3	2	2	2	2	1	2	2	2	2	2	2	2	1	2	2
mir-154	32	28	28	24	31	30	25	30	30	28	28	29	30	27	27	18	25	22	18	18	21	25	25	27	30	14	11	26	33	25	30	30	28	32	33	31	29	30	31	34	28	29	27	30	21	20	25	23
mir-155	1	1	1	1	1	1	1	1	1	1	1	1	1	1	1	1	4	1	1	1	1	1	1	0	1	1	1	1	1	1	1	1	1	1	1	1	1	1	1	1	1	1	1	1	1	1	1	1
mir-16	4	4	4	4	5	3	4	3	4	4	4	3	4	4	4	4	4	4	5	4	4	4	4	4	4	4	4	4	4	3	4	4	4	4	4	4	4	4	4	4	4	4	3	4	3	4	3	4
mir-17	6	6	6	6	6	6	6	4	6	6	6	6	6	6	6	6	6	6	6	6	6	6	6	6	6	5	6	6	6	6	6	6	6	6	6	5	5	6	6	6	6	7	6	5	6	6	6	6
mir-181	3	3	3	3	3	3	2	3	3	3	3	3	3	3	3	3	3	3	3	3	3	3	3	3	3	3	3	3	3	2	3	3	4	3	3	3	3	3	3	3	3	3	3	3	3	3	2	3
mir-182	1	1	1	1	1	0	1	1	1	1	1	1	1	1	1	1	1	1	1	1	1	1	1	1	1	1	1	1	1	1	1	1	1	1	1	1	1	1	1	1	1	1	1	1	1	1	1	1
mir-1827	1	1	0	0	0	1	1	2	2	1	2	2	0	0	0	0	0	0	0	0	0	0	0	0	0	0	0	0	0	0	0	0	0	1	1	0	0	0	0	0	0	0	0	0	0	0	0	0
mir-183	1	0	1	1	1	0	1	1	1	1	1	1	1	1	1	1	1	1	1	1	1	1	1	1	1	1	1	1	1	0	1	1	1	1	1	1	1	1	1	1	1	1	1	1	1	1	1	1
mir-184	1	1	1	1	1	0	1	1	1	1	1	1	1	2	1	1	1	1	1	1	1	1	1	1	1	0	1	0	1	1	1	1	1	1	1	1	1	1	1	1	1	1	1	1	1	1	0	1
mir-185	1	1	1	1	1	0	1	1	1	1	1	1	1	1	1	1	0	1	3	1	1	1	1	1	1	1	0	1	1	0	1	1	1	1	1	1	1	1	1	1	1	1	1	1	1	1	1	1
mir-186	0	0	0	0	0	0	1	0	0	0	0	0	1	0	0	0	0	0	0	0	0	0	0	0	0	0	0	0	0	0	0	0	0	0	0	0	0	0	0	0	0	0	1	1	1	1	1	1
mir-187	1	1	1	1	1	1	1	1	1	1	1	1	1	1	1	1	1	1	1	1	1	1	1	1	2	1	1	1	1	1	1	1	1	1	1	1	1	1	1	1	1	1	1	1	1	1	1	1
mir-188	3	3	3	1	3	0	3	0	3	3	3	3	3	3	3	3	3	2	2	2	3	3	3	3	2	3	2	3	3	1	3	3	3	3	3	3	3	3	3	3	3	3	3	3	3	2	3	3
mir-19	3	3	3	3	3	3	3	2	3	3	3	3	3	3	3	3	3	3	3	3	3	3	3	3	3	3	3	3	3	3	3	3	4	3	3	3	3	3	3	3	3	4	3	3	3	3	3	3
mir-190	2	2	2	2	2	2	2	2	2	2	2	2	2	2	2	2	2	3	2	2	2	2	2	2	2	2	2	2	2	1	2	2	2	2	2	2	2	2	2	2	2	2	2	2	2	2	2	2
mir-191	1	1	1	1	1	1	1	1	1	1	1	1	1	1	1	1	1	1	1	1	1	1	1	1	1	1	1	1	1	1	1	1	1	1	1	1	0	1	1	1	1	1	1	1	1	1	1	1
mir-1912	1	1	1	1	0	1	1	0	1	1	1	1	1	1	1	0	1	1	1	1	1	1	1	0	1	0	2	1	1	1	1	1	1	1	1	1	1	1	1	1	1	1	0	1	1	0	1	1
mir-192	2	2	2	2	2	2	2	2	2	2	3	2	2	2	2	2	1	1	3	2	2	2	2	2	2	2	2	2	2	1	2	2	2	2	2	2	2	2	2	2	2	2	2	2	2	2	2	2
mir-193	2	2	2	2	2	1	2	2	2	2	2	2	2	2	2	2	2	2	2	2	2	2	2	2	3	1	2	2	2	1	2	2	2	2	2	2	2	2	2	2	2	2	2	2	2	2	2	2
mir-194	3	2	3	3	1	3	5	3	2	3	3	2	3	3	3	3	2	2	4	3	3	2	1	2	2	3	2	2	3	2	3	2	2	3	2	2	2	3	3	3	3	3	3	2	3	3	3	3
mir-196	3	3	3	2	3	2	3	4	3	3	3	2	3	3	3	3	3	5	3	3	3	3	3	3	3	3	3	2	3	2	3	3	2	3	3	3	3	3	2	3	3	3	3	3	3	3	3	3
mir-197	1	1	1	0	1	0	1	1	1	1	1	1	1	1	1	0	1	0	0	0	1	1	1	1	1	0	0	0	1	1	1	1	1	1	1	1	1	1	1	1	1	1	0	1	0	0	0	0
mir-198	0	0	0	0	0	1	1	1	1	1	1	1	0	0	0	0	0	0	0	0	0	0	0	0	0	0	0	0	0	0	0	0	0	0	0	0	0	0	0	0	0	0	0	0	0	0	0	0
mir-199	3	3	3	3	2	3	3	4	3	3	3	2	7	3	3	3	2	3	3	3	2	3	3	3	2	2	2	3	3	2	3	3	2	3	3	2	3	3	3	4	3	3	3	3	3	3	3	3
mir-202	1	1	1	1	1	0	1	1	1	1	1	1	1	1	1	0	0	1	1	1	1	1	1	1	1	1	1	0	1	0	1	1	1	1	1	1	1	1	1	1	1	1	1	1	1	1	1	1
mir-203	1	0	1	1	0	0	1	1	1	1	0	1	0	1	1	1	0	1	1	1	0	1	1	1	0	0	1	0	0	0	0	1	0	1	0	0	0	1	1	0	0	0	1	1	1	1	1	1
mir-204	2	2	2	1	2	0	2	2	2	2	2	2	2	2	2	2	2	2	2	2	2	2	2	2	2	2	2	2	2	2	2	2	2	3	2	2	2	2	2	2	2	2	2	2	2	2	1	2
mir-205	1	1	1	1	1	1	1	1	1	1	1	1	1	1	1	1	1	1	1	1	1	1	1	1	1	1	1	0	1	1	1	1	1	1	1	1	1	1	1	1	1	1	1	1	1	1	1	1
mir-207	0	0	0	0	1	0	1	1	1	0	1	1	1	1	1	0	1	1	1	1	0	0	0	1	0	0	0	1	1	0	1	1	1	0	0	1	1	0	1	0	2	0	0	0	0	0	0	0
mir-208	2	2	2	2	2	0	2	2	2	2	2	2	2	1	3	2	2	2	2	2	3	0	2	1	2	3	2	0	3	1	2	2	1	2	2	2	2	2	2	2	2	2	2	2	2	2	2	2
mir-21	1	1	1	1	1	1	1	1	1	1	1	1	1	1	1	1	1	1	1	1	1	1	1	1	1	1	1	1	1	1	1	1	1	1	1	1	1	1	1	1	1	1	1	1	1	1	1	1
mir-210	1	0	1	1	1	0	1	1	1	1	1	0	1	1	1	1	0	1	1	1	1	1	1	1	1	1	1	1	1	1	1	1	0	1	1	1	1	1	1	1	1	1	1	1	1	1	1	1
mir-214	2	2	2	2	2	2	2	2	2	2	2	2	2	2	2	2	2	2	2	2	2	2	2	2	2	2	2	2	2	2	2	2	2	2	2	2	2	2	2	2	2	2	2	2	2	2	2	2
mir-216	2	2	2	2	2	2	2	2	2	2	3	3	2	2	2	2	2	2	2	2	2	2	2	2	1	2	2	2	2	2	2	3	2	2	2	2	2	2	2	2	2	2	2	2	2	2	2	2
mir-217	1	1	1	1	1	1	1	1	1	1	1	1	1	1	1	1	1	1	1	1	1	1	1	1	1	1	1	1	1	1	1	1	1	1	1	1	1	1	1	1	1	1	1	1	1	1	1	1
mir-218	2	2	2	2	2	2	2	2	2	2	2	2	2	2	2	2	2	2	2	2	2	2	2	2	3	2	2	2	2	2	2	2	2	2	2	2	2	2	2	2	2	2	2	2	2	2	2	2
mir-219	2	2	2	2	2	2	2	3	2	2	2	2	0	2	2	2	2	2	5	2	1	2	1	2	2	2	2	2	2	1	2	2	1	2	2	2	2	2	2	2	2	2	2	2	2	2	2	2
mir-22	1	1	1	1	1	1	1	1	1	1	1	1	1	1	1	1	1	1	1	1	1	1	1	1	1	1	1	1	1	1	1	1	1	1	1	1	1	1	1	1	1	1	1	1	1	1	1	1
mir-221	2	2	2	2	2	2	2	0	2	2	3	3	2	2	2	2	2	2	2	2	2	2	2	3	2	2	2	2	2	2	2	2	4	2	2	2	2	2	2	2	2	2	2	2	2	2	2	2
mir-223	1	1	1	1	1	1	1	0	1	1	1	1	1	1	1	1	1	1	1	1	1	1	1	1	1	1	1	1	1	1	1	1	1	1	1	1	1	1	1	1	1	1	1	1	1	1	1	1
mir-224	0	0	0	0	1	0	0	0	0	0	0	0	0	0	0	0	0	0	2	1	0	1	1	0	1	0	0	0	0	0	0	1	0	0	0	0	0	0	1	0	0	1	1	1	0	0	1	0
mir-23	2	2	2	2	2	2	2	2	2	2	2	2	1	2	2	2	1	2	2	2	2	2	2	2	3	2	2	2	2	1	2	2	2	2	2	2	2	2	2	2	2	2	2	2	2	2	2	2
mir-233	0	0	0	0	0	0	0	0	0	0	0	0	0	0	0	0	1	0	0	0	0	0	0	0	0	0	1	0	0	0	0	0	0	0	0	0	0	0	0	0	0	0	0	0	0	0	0	0
mir-24	2	2	2	2	2	2	2	2	2	2	2	2	1	2	2	2	2	2	2	2	0	2	2	2	0	2	2	2	1	1	2	2	2	2	2	2	2	2	2	2	2	2	2	2	2	2	2	2
mir-25	1	1	1	1	1	1	1	1	1	1	1	1	1	1	1	1	1	1	1	1	1	1	1	1	1	1	1	1	1	1	1	1	1	1	1	1	1	1	1	1	1	1	1	1	1	1	1	1
mir-26	3	3	3	3	3	3	3	3	3	3	3	3	3	3	3	3	2	3	3	3	3	3	3	3	3	3	3	2	3	2	3	3	2	3	3	3	3	3	3	3	3	3	3	3	3	3	2	3
mir-263	0	0	0	0	0	0	0	0	0	0	0	1	1	0	0	0	0	0	0	0	0	0	0	1	0	0	1	0	0	0	0	1	1	0	0	0	0	0	0	0	0	0	0	1	0	0	0	0
mir-27	2	2	2	2	2	2	2	2	2	2	2	2	1	2	2	2	1	2	2	2	2	2	2	2	3	2	2	2	2	1	2	2	2	2	2	2	2	2	2	2	2	2	2	2	2	2	2	2
mir-28	0	0	0	0	0	0	0	0	0	0	0	2	2	0	0	0	0	0	0	0	0	0	0	0	0	0	0	0	0	0	0	0	0	0	0	0	0	0	0	0	0	0	1	1	1	1	1	1
mir-29	4	4	4	4	4	2	4	4	4	4	4	4	4	4	4	4	4	6	4	4	4	4	4	4	4	4	4	2	7	4	6	4	6	5	5	4	4	5	5	5	5	5	4	4	4	4	4	4
mir-290	2	1	3	3	3	0	4	5	5	5	5	7	11	3	5	4	5	5	9	6	164	1	1	8	3	5	3	4	2	1	1	1	2	3	3	4	4	6	3	3	4	3	2	3	3	1	2	30
mir-296	1	1	1	1	1	1	1	1	1	1	1	1	1	1	1	0	0	1	1	1	1	1	1	1	1	0	1	0	1	1	1	1	1	1	0	1	1	1	1	1	1	1	1	0	0	0	0	0
mir-2968	1	1	1	0	1	0	1	1	1	1	0	1	0	0	1	1	1	1	1	1	1	1	1	1	1	1	1	1	1	1	1	1	0	1	1	1	0	1	1	1	1	1	1	1	1	1	1	1
mir-298	0	0	0	0	0	1	1	1	1	1	1	1	0	1	1	0	0	1	1	1	1	0	0	0	0	0	0	0	0	0	0	0	0	0	0	0	0	0	0	0	0	0	0	0	0	0	0	0
mir-2985-2	3	3	3	3	3	3	3	2	3	3	3	3	3	3	3	3	3	3	3	3	3	3	2	3	3	3	3	3	3	3	3	3	3	3	3	3	3	3	3	3	3	3	3	3	3	3	3	3
mir-299	2	2	2	2	2	2	2	2	2	2	2	2	2	2	2	2	2	2	2	2	0	2	2	2	2	2	0	2	2	2	2	2	2	2	2	2	2	2	2	2	2	2	2	2	2	2	2	2
mir-30	6	6	5	4	6	6	5	5	5	5	6	6	5	5	6	6	5	5	4	4	6	6	6	5	6	6	6	4	6	5	4	5	6	4	5	6	6	5	6	6	5	5	5	5	4	5	5	5
mir-301	2	2	1	1	2	1	2	2	2	2	2	2	2	2	2	2	2	2	3	2	2	2	2	2	2	2	2	2	2	2	2	2	2	2	2	2	3	2	2	2	2	2	2	2	2	2	2	2
mir-302	5	5	4	4	4	4	4	4	4	4	4	4	4	4	4	4	4	3	4	3	4	4	3	4	3	5	5	4	5	5	5	5	6	5	8	5	6	5	5	5	5	4	3	5	5	4	4	4
mir-31	1	1	1	1	1	1	1	1	1	1	1	1	1	1	1	1	1	1	1	1	1	1	1	1	1	1	1	1	1	1	1	1	1	1	1	1	1	1	1	1	1	1	1	1	1	1	1	1
mir-3179	0	0	0	0	0	0	2	2	1	0	0	0	0	0	0	0	0	0	0	0	0	0	0	0	0	0	0	0	0	0	0	0	0	0	0	0	0	0	0	0	0	0	0	0	0	0	0	0
mir-3180	0	0	0	0	0	1	5	2	1	1	0	0	0	0	0	0	0	0	0	0	0	0	0	0	0	0	0	0	0	0	0	0	0	0	0	0	0	0	0	0	0	0	0	0	0	0	0	0
mir-32	1	1	1	1	1	1	1	1	1	1	1	1	1	1	1	1	1	1	1	1	1	1	1	1	1	1	1	1	1	1	1	1	1	1	1	1	1	1	1	1	1	1	1	1	1	1	1	1
mir-320	1	1	1	1	1	13	1	14	14	14	36	38	8	31	8	1	0	1	1	1	1	1	1	1	1	1	1	1	1	1	2	1	0	1	1	1	0	1	1	1	1	1	1	1	1	1	1	1
mir-322	1	1	1	1	1	1	1	0	1	1	1	1	1	1	1	1	1	2	1	1	1	1	1	1	1	1	1	1	1	1	1	1	0	1	1	1	1	1	1	1	1	1	1	1	1	1	1	1
mir-326	1	1	1	1	1	1	0	1	1	1	1	1	1	1	1	1	1	1	1	1	1	1	1	1	1	0	0	0	1	1	1	1	1	1	1	1	1	1	1	1	1	1	0	1	1	1	0	0
mir-328	1	1	1	0	1	1	1	1	1	1	1	1	1	1	1	1	1	1	1	1	1	1	1	1	1	0	1	1	1	1	1	1	1	1	1	1	1	1	1	1	1	1	1	1	1	1	1	1
mir-33	2	2	2	1	2	0	2	2	2	2	2	2	1	2	2	2	1	1	1	1	1	2	2	2	3	2	2	1	2	1	2	2	1	2	2	2	2	1	0	1	1	1	2	2	1	2	2	2
mir-330	1	1	1	1	1	1	0	1	1	1	1	1	1	1	1	1	0	1	1	1	0	1	1	1	1	1	1	1	1	0	1	1	1	1	1	0	1	1	1	1	1	1	1	1	1	1	1	1
mir-331	1	1	1	1	0	0	0	0	0	0	0	0	1	0	0	1	1	1	1	0	1	1	1	0	0	1	1	0	0	0	0	0	0	1	0	0	0	0	0	0	0	1	1	0	0	0	0	0
mir-335	1	1	1	1	1	0	0	1	1	1	1	1	1	1	1	1	1	0	1	1	1	1	1	1	1	1	1	1	2	1	1	1	1	1	1	1	1	1	1	1	1	1	1	1	1	1	1	1
mir-337	1	1	1	1	1	1	1	1	1	1	1	1	1	1	1	0	1	1	2	1	1	1	1	1	1	1	0	1	0	0	0	0	0	1	1	1	1	0	0	0	0	1	1	1	1	1	1	1
mir-338	0	1	1	0	1	0	1	1	1	1	1	1	1	1	1	1	0	1	1	1	1	1	1	1	0	1	1	0	1	1	1	1	1	1	1	1	1	1	1	1	1	1	1	1	1	1	1	1
mir-339	0	1	0	1	1	0	0	1	1	1	1	1	1	1	1	1	0	1	1	0	1	1	1	1	1	1	0	1	1	0	1	1	1	1	1	1	1	1	1	1	1	1	1	1	0	1	1	2
mir-34	3	3	3	3	3	3	3	3	4	3	3	3	2	3	3	3	3	3	4	3	2	3	3	3	4	3	3	3	3	3	3	3	3	3	3	3	3	3	3	3	3	3	3	3	3	3	3	3
mir-340	0	3	0	0	0	1	0	0	0	1	0	0	0	0	0	0	0	0	0	1	0	0	0	1	0	0	1	1	0	0	0	1	1	0	0	0	0	1	0	0	0	0	1	1	1	1	1	1
mir-342	0	0	1	0	0	0	0	0	0	0	0	0	0	0	0	1	0	0	0	0	0	0	0	0	0	0	0	0	0	0	0	0	0	0	0	0	0	0	0	0	0	0	1	1	1	1	1	1
mir-344	0	0	0	0	0	0	0	0	0	0	0	0	0	0	0	0	0	33	30	42	23	0	0	0	0	0	0	0	0	0	0	0	0	0	0	0	0	0	0	0	0	0	0	0	0	0	0	0
mir-345	0	0	0	1	1	1	0	1	2	1	2	1	1	0	1	1	0	1	1	1	1	1	1	1	0	1	1	0	0	0	0	0	0	1	0	0	0	0	0	1	0	0	1	1	1	1	0	1
mir-346	0	0	1	0	0	1	1	1	1	1	1	1	1	1	0	1	1	1	1	1	1	1	1	1	1	1	0	1	1	0	1	1	1	1	1	1	1	1	1	1	1	1	1	1	1	1	0	1
mir-350	1	1	1	1	1	2	0	1	1	1	0	0	1	1	1	1	1	2	1	1	1	1	1	1	1	0	1	1	2	1	1	0	1	1	1	1	1	1	1	1	1	1	1	1	1	1	1	1
mir-351	0	0	0	0	0	0	0	0	0	0	0	0	0	0	0	0	0	2	1	0	0	0	0	0	0	0	0	0	0	0	0	0	0	0	0	0	0	0	0	0	0	0	0	0	0	0	0	0
mir-361	1	1	1	1	1	1	0	0	1	1	1	1	1	1	1	1	1	1	1	1	1	1	1	1	1	1	0	1	1	1	1	1	1	1	1	1	1	1	1	1	1	1	1	1	1	1	1	1
mir-363	1	1	1	1	1	1	1	0	1	1	1	1	1	1	1	1	1	1	1	1	1	1	1	1	1	1	1	1	1	1	1	1	1	1	1	1	1	1	1	1	1	1	1	1	1	1	1	1
mir-365	2	2	2	2	2	1	2	2	2	2	2	2	2	2	2	2	2	2	2	2	2	2	2	2	3	3	2	2	2	2	2	2	2	2	2	2	2	2	2	2	2	2	2	2	2	2	2	2
mir-367	1	1	1	1	1	1	1	1	1	1	1	1	1	1	1	1	1	1	1	1	1	1	1	1	1	1	1	1	2	2	1	1	1	1	1	1	1	1	1	1	1	1	1	0	1	1	1	0
mir-370	0	0	0	0	0	1	0	1	1	1	1	1	1	1	1	1	1	1	2	1	1	1	1	1	1	0	1	1	1	1	1	1	1	1	1	1	1	1	1	1	1	1	1	1	1	1	1	1
mir-374	2	1	1	0	1	1	0	0	1	1	1	1	1	1	1	3	1	1	1	1	1	2	0	2	2	1	1	2	1	1	1	1	1	1	1	1	1	2	1	2	2	1	1	1	0	0	0	0
mir-375	1	1	1	1	1	1	1	1	1	1	1	1	1	1	1	1	1	1	1	1	1	1	1	1	0	0	1	1	1	0	1	1	0	1	1	1	0	1	1	1	1	1	1	1	1	1	1	1
mir-383	1	1	1	1	1	0	1	1	1	0	1	1	1	1	1	1	1	1	1	1	1	1	1	1	1	1	1	1	1	1	1	1	1	1	1	1	1	1	1	1	1	1	1	1	1	1	1	1
mir-384	2	2	2	0	1	3	2	2	3	2	1	2	2	3	2	2	2	3	1	1	2	2	1	2	2	0	0	2	2	2	1	2	2	2	2	1	0	2	4	2	2	3	2	0	2	1	0	0
mir-412	1	1	1	1	1	1	1	1	1	1	1	1	1	1	1	0	0	1	1	1	1	0	1	1	1	1	0	1	1	0	1	1	1	1	1	1	1	0	1	1	1	1	1	1	1	1	1	1
mir-422	0	0	0	0	0	1	0	1	1	1	0	0	0	0	0	0	0	0	0	0	0	0	0	0	0	0	0	0	0	0	0	0	0	0	0	0	0	1	0	0	0	0	0	0	0	0	0	0
mir-423	1	1	1	1	1	0	1	1	1	1	1	1	1	1	1	1	1	1	1	1	1	1	1	1	3	0	1	1	1	1	1	1	1	1	1	1	1	1	1	1	1	1	1	1	1	1	1	1
mir-425	1	1	1	1	1	1	1	1	1	1	1	1	1	1	1	1	1	1	1	1	1	1	1	1	1	1	1	1	1	1	1	1	1	1	1	1	1	1	1	1	1	1	1	1	0	1	0	0
mir-431	1	1	1	1	0	1	1	1	1	1	1	1	1	1	1	1	0	1	2	1	2	1	1	1	1	0	0	0	1	0	1	1	1	1	1	1	0	1	1	1	1	0	1	1	1	1	1	1
mir-432	1	0	1	2	1	1	0	1	1	1	1	1	1	1	1	1	1	0	8	0	1	1	1	1	1	1	1	1	1	1	1	1	1	1	1	1	1	1	1	0	1	1	1	1	1	1	1	1
mir-433	1	1	1	1	1	1	1	1	1	1	1	1	1	1	1	1	1	1	2	1	1	1	1	1	1	1	1	1	1	0	1	1	1	1	1	1	1	1	1	0	1	1	1	1	1	1	1	1
mir-434	0	0	0	0	0	0	0	0	0	0	0	0	0	0	0	0	0	2	2	0	0	0	0	0	0	0	0	0	0	0	0	0	0	0	0	0	0	0	0	0	0	0	0	0	0	0	0	0
mir-448	2	2	2	2	1	1	2	1	2	2	2	2	2	2	2	2	1	2	2	2	2	2	2	2	2	1	1	1	2	2	2	2	2	2	2	2	2	2	2	2	2	2	2	1	2	2	1	2
mir-449	2	2	3	2	3	3	3	3	2	2	3	3	3	3	3	2	3	3	3	3	3	2	2	3	3	3	3	2	3	3	3	2	3	3	3	3	3	2	2	3	2	2	2	3	2	2	1	1
mir-450	3	3	3	2	3	3	2	0	3	3	3	3	3	3	3	2	3	6	3	3	3	3	3	3	3	0	0	2	3	3	3	3	3	3	3	3	3	3	3	3	3	3	3	2	2	2	2	2
mir-451	1	1	2	2	2	0	2	2	2	1	2	2	1	2	2	2	2	2	2	2	2	1	1	2	2	2	2	2	2	0	2	2	2	1	1	1	2	1	2	1	2	2	1	2	1	1	1	2
mir-452	1	1	1	1	0	1	1	0	1	1	1	1	1	1	1	1	1	0	2	1	1	1	1	1	1	0	1	1	1	1	1	1	1	0	1	0	0	1	1	1	0	1	1	1	0	1	1	1
mir-454	1	1	1	1	1	1	1	1	1	1	1	1	1	0	0	0	0	0	0	0	0	1	1	1	0	0	0	0	1	1	1	1	1	1	1	1	1	1	1	1	1	1	1	1	1	0	0	0
mir-455	1	1	1	2	1	2	1	1	1	1	1	2	2	1	1	2	1	1	1	1	1	1	1	1	1	2	2	1	2	0	1	1	2	1	2	2	2	1	2	2	1	1	1	1	1	1	2	1
mir-463	0	0	0	0	0	0	0	0	0	0	0	0	0	0	0	0	0	1	1	0	0	0	0	0	0	0	0	0	0	0	0	0	0	0	0	0	0	0	0	0	0	0	0	0	0	0	0	0
mir-471	0	0	0	0	0	0	0	0	0	0	0	0	0	0	0	0	0	1	1	0	0	0	0	0	0	0	0	0	0	0	0	0	0	0	0	0	0	0	0	0	0	0	0	0	0	0	0	0
mir-484	1	1	1	1	1	0	1	1	1	1	0	1	0	1	1	0	1	2	1	1	0	1	1	0	1	1	1	1	1	0	1	1	1	1	1	1	1	1	1	1	1	1	1	1	1	1	1	1
mir-486	1	1	1	1	1	1	1	1	1	1	1	0	1	1	1	1	1	0	1	1	1	1	1	1	1	1	1	1	1	1	1	1	1	1	1	1	1	1	1	1	1	1	1	1	1	1	1	1
mir-488	1	1	1	1	1	1	1	1	1	1	1	1	1	1	1	1	1	1	1	1	1	1	1	1	1	0	1	1	1	1	1	1	1	1	1	1	1	1	1	1	1	1	1	1	1	1	1	1
mir-489	1	1	1	0	1	1	1	1	1	1	1	1	1	1	1	1	1	1	1	1	1	1	0	1	1	0	1	1	1	1	1	1	1	1	1	1	0	1	1	1	1	1	1	1	0	1	0	0
mir-490	1	1	1	1	1	1	1	1	1	1	1	1	1	1	1	1	1	1	1	1	1	1	1	1	1	1	1	1	1	1	1	1	1	1	1	1	1	1	1	1	1	1	1	1	1	1	1	1
mir-491	1	0	1	1	1	1	1	1	1	1	1	1	1	1	0	1	1	1	1	1	1	1	1	1	1	1	1	1	1	1	1	1	1	1	1	1	1	1	1	1	1	1	1	1	0	1	1	1
mir-492	0	0	1	5	1	4	3	5	3	4	2	2	1	0	0	0	0	0	0	0	0	0	0	0	0	0	0	0	0	0	0	0	1	0	0	0	0	0	0	0	2	2	0	0	0	0	0	0
mir-497	1	1	1	1	1	1	1	1	1	1	1	1	1	1	1	1	1	1	2	1	1	1	1	1	1	1	1	1	1	0	1	1	1	1	1	1	1	1	1	1	1	1	1	1	1	1	1	1
mir-498	0	0	0	0	1	0	1	1	1	1	1	1	0	2	0	1	0	0	0	0	0	0	0	0	1	0	0	0	0	0	0	0	0	0	0	0	0	0	0	0	0	0	0	0	0	0	0	0
mir-499	1	1	1	1	1	1	1	1	1	1	1	1	1	1	1	1	1	1	1	1	1	1	1	1	1	1	1	1	1	1	1	1	1	1	1	1	1	1	1	1	1	1	1	1	1	1	1	1
mir-500	6	5	5	1	4	0	5	0	6	5	4	3	6	5	5	6	5	3	3	3	3	5	6	5	4	5	4	3	5	4	4	4	5	5	5	3	3	4	5	4	4	4	4	4	4	5	3	4
mir-503	1	1	1	1	1	1	1	0	1	1	1	1	1	1	1	1	1	2	1	1	1	1	1	1	1	1	1	1	1	1	1	1	0	1	1	1	1	1	1	1	1	1	1	1	1	1	1	1
mir-504	1	1	1	1	1	1	1	0	1	1	1	1	1	1	1	0	1	0	1	1	1	1	1	1	1	1	1	1	1	1	1	1	1	1	1	1	1	1	1	1	1	1	1	1	1	0	1	1
mir-505	1	1	1	1	1	0	1	0	1	1	1	1	1	1	1	1	1	1	2	1	1	1	1	1	1	0	1	1	1	1	1	1	1	1	1	1	1	1	1	1	1	1	1	1	1	1	1	1
mir-506	0	0	0	0	0	0	1	1	1	1	1	1	1	0	0	0	0	1	1	1	1	1	1	1	0	0	0	0	0	0	0	0	0	0	0	0	0	0	0	0	0	0	1	1	1	0	1	1
mir-515	2	0	0	0	2	0	73	73	75	71	98	124	0	2	2	0	1	0	0	0	0	0	0	1	0	0	0	0	1	1	0	0	0	0	0	1	1	0	0	0	0	0	0	0	0	0	0	1
mir-540	0	0	0	0	0	0	0	0	0	0	0	0	0	0	0	0	0	1	2	1	1	0	0	1	0	0	0	0	0	0	0	0	0	0	0	0	0	0	0	0	0	0	0	0	0	0	0	0
mir-541	1	1	1	1	1	1	1	1	1	1	1	1	1	1	1	1	1	1	1	1	0	1	1	1	1	1	1	0	1	1	1	1	0	1	1	1	1	1	1	1	1	1	1	1	1	1	0	0
mir-542	1	1	1	1	1	1	1	0	1	1	1	1	1	1	1	0	1	3	1	1	1	1	1	1	1	0	0	0	1	1	1	1	1	1	1	1	1	1	1	1	1	1	1	1	1	1	1	1
mir-549	0	0	0	0	0	1	0	1	1	1	0	0	0	0	0	0	0	0	0	0	0	0	0	0	0	0	0	0	0	0	0	0	0	0	0	0	0	0	0	0	0	0	0	0	0	0	0	0
mir-550	0	0	0	0	0	3	3	5	2	2	1	1	0	0	0	0	0	0	0	0	0	0	0	0	0	0	0	0	0	0	0	0	0	0	0	0	0	0	0	0	0	0	0	0	0	0	0	0
mir-551	2	2	1	1	2	1	2	2	2	2	2	2	1	2	2	1	1	1	1	1	1	1	1	1	1	1	1	1	2	2	1	2	1	2	2	1	1	2	2	2	2	2	1	2	2	1	1	2
mir-553	0	0	0	0	0	1	0	1	1	1	1	0	0	1	0	0	0	0	0	0	0	0	0	0	0	0	0	0	0	0	0	0	0	0	0	0	0	0	0	0	0	0	0	0	0	0	0	0
mir-554	0	0	0	0	0	1	1	1	1	1	0	0	1	1	1	0	0	0	0	0	0	0	0	0	0	0	0	0	1	1	0	0	1	0	1	1	1	0	0	0	0	0	0	0	0	0	0	1
mir-556	0	0	0	0	0	1	1	1	1	0	0	1	0	0	0	0	0	0	0	0	0	0	0	0	0	0	0	0	0	0	0	0	0	0	0	0	0	0	0	0	0	0	0	0	0	0	0	0
mir-557	0	0	0	0	0	1	1	1	1	1	1	3	0	0	1	0	0	0	0	0	0	0	0	0	0	0	0	0	0	0	0	0	0	0	0	0	0	0	0	0	0	0	0	0	0	0	0	0
mir-563	0	0	0	0	0	1	1	1	1	1	1	1	0	0	0	1	0	0	0	0	0	0	0	1	0	0	1	1	1	1	1	1	1	1	1	1	1	1	1	1	1	1	1	1	1	0	0	0
mir-567	0	0	0	0	0	0	0	0	1	1	0	3	1	1	1	0	0	0	0	0	0	0	0	0	0	0	0	0	0	0	1	0	0	1	1	0	0	0	0	1	0	1	0	1	1	0	0	1
mir-569	1	1	1	0	1	1	1	1	1	1	1	1	0	1	0	0	1	1	1	0	0	1	1	1	1	0	1	0	1	1	0	0	1	0	0	1	1	1	1	0	1	1	1	1	1	1	1	1
mir-572	0	0	0	0	0	1	2	2	1	1	1	1	0	0	1	0	0	0	0	0	0	0	0	0	0	0	0	0	0	1	0	0	0	0	0	0	0	0	0	0	0	0	0	0	0	0	0	0
mir-573	0	0	0	0	0	1	1	1	1	1	1	1	0	0	0	0	0	0	0	0	0	0	0	0	0	0	0	0	0	0	0	0	0	0	0	0	0	0	0	0	0	0	0	0	0	0	0	0
mir-575	0	0	0	0	0	0	1	1	1	1	0	1	0	0	0	0	0	0	0	0	0	0	0	0	0	0	0	0	0	0	0	0	0	0	0	0	0	0	0	0	0	0	0	0	0	0	0	0
mir-577	0	0	0	0	0	1	0	1	1	1	1	1	0	0	0	0	0	0	0	0	0	0	0	0	0	0	0	0	0	0	0	0	0	0	0	0	0	0	0	0	0	0	0	0	0	0	0	0
mir-578	0	0	0	0	0	1	0	1	1	1	0	0	0	0	0	0	0	0	0	0	0	0	0	0	0	0	0	0	0	0	0	0	0	0	0	0	0	0	0	0	0	0	0	0	0	0	0	0
mir-580	0	0	0	0	0	1	1	1	1	1	1	0	0	0	0	0	0	0	0	0	0	0	0	0	0	0	0	0	0	0	0	0	0	0	0	0	0	0	0	0	0	0	0	0	0	0	0	0
mir-581	0	0	0	0	0	1	0	1	1	1	1	1	0	0	0	0	0	0	0	0	0	0	0	0	0	0	0	0	0	0	0	0	0	0	0	0	0	0	0	0	0	0	0	0	0	0	0	0
mir-582	0	0	0	0	0	0	0	0	0	0	0	0	0	0	0	0	0	0	0	0	0	0	0	0	0	0	0	0	0	0	0	0	0	0	0	0	0	0	0	0	0	1	0	1	1	1	0	1
mir-583	0	0	0	0	0	1	1	1	1	1	0	1	0	0	0	0	0	0	0	0	0	0	0	0	0	0	0	0	0	0	0	0	0	0	0	0	0	0	0	0	0	0	0	0	0	0	0	0
mir-584	0	0	0	0	0	0	0	0	0	0	0	0	0	0	1	0	0	0	0	0	2	0	0	0	0	0	0	0	0	0	0	0	0	0	0	0	0	0	0	0	0	0	0	0	0	0	0	0
mir-586	0	0	0	0	0	1	1	1	1	1	1	1	0	0	0	0	0	0	0	0	0	0	0	0	0	0	0	0	0	0	0	0	0	0	0	0	0	0	0	0	0	0	0	0	0	0	0	0
mir-589	0	0	0	0	0	0	1	1	1	1	1	1	0	0	0	0	0	0	0	0	0	0	0	0	0	0	0	0	0	0	0	0	0	0	0	0	0	0	0	0	0	0	0	0	0	0	0	0
mir-590	1	1	0	0	1	1	1	2	1	1	1	1	1	1	1	0	1	1	1	1	1	0	1	1	1	0	0	1	1	1	1	1	1	1	1	1	1	1	1	1	0	2	1	1	1	1	1	1
mir-592	1	1	1	1	1	1	1	1	1	1	1	1	1	1	1	1	1	1	1	1	1	1	1	1	1	1	1	1	1	1	1	1	1	1	1	1	1	1	1	1	1	1	1	1	1	1	1	1
mir-593	0	0	0	0	0	1	1	1	1	1	1	1	0	0	0	0	0	0	0	0	0	0	0	0	0	0	0	0	0	0	0	0	0	0	0	0	0	0	0	0	0	0	0	0	0	0	0	0
mir-597	0	0	0	0	0	1	1	1	1	1	1	1	1	1	0	0	0	0	0	0	0	0	0	0	0	0	0	0	0	0	0	0	0	1	1	1	1	0	1	1	0	0	0	0	0	0	0	0
mir-598	0	1	0	0	0	0	0	0	0	0	0	0	0	0	0	0	0	0	0	0	0	0	0	0	1	0	0	0	1	0	0	0	0	0	0	0	0	0	0	0	0	0	0	0	0	0	0	0
mir-599	1	1	1	1	0	1	1	1	1	1	1	1	1	1	1	1	1	0	1	0	0	1	0	1	1	1	1	1	1	1	1	1	1	1	1	1	1	1	1	1	1	1	1	1	1	1	1	1
mir-600	0	0	0	0	1	1	1	1	1	1	1	1	0	0	0	0	0	0	0	0	0	0	0	0	0	0	0	0	0	0	0	0	0	0	0	0	0	0	0	0	0	0	0	0	0	0	0	0
mir-601	0	0	0	0	0	1	1	1	1	1	1	1	0	0	0	0	0	0	0	0	0	0	0	0	0	0	0	0	0	0	0	0	0	0	0	0	0	0	0	0	0	0	0	0	0	0	0	0
mir-604	0	0	0	0	0	1	1	1	1	2	1	2	0	0	0	0	0	0	0	0	0	0	0	0	0	0	0	0	0	0	0	0	0	0	0	0	0	0	0	0	0	0	0	0	0	0	0	0
mir-605	0	0	0	0	0	1	1	1	1	1	1	0	0	0	0	0	0	0	0	0	0	0	0	0	0	0	0	0	0	0	0	0	0	0	0	0	0	0	0	0	0	0	0	0	0	0	0	0
mir-609	0	0	0	0	0	1	1	1	1	1	1	0	0	0	0	0	0	0	0	0	0	0	0	0	0	0	0	0	0	0	0	0	0	0	0	0	0	0	0	0	0	0	0	0	0	0	0	0
mir-611	0	0	0	0	1	1	1	1	1	1	1	1	1	0	1	0	1	0	0	0	0	0	0	0	1	0	0	0	1	1	1	1	1	1	1	0	0	0	1	1	1	1	1	1	1	1	0	0
mir-612	0	0	0	0	0	1	0	1	1	1	1	1	0	1	0	0	0	0	0	0	0	0	0	0	0	0	0	0	1	1	0	0	0	1	0	1	1	1	1	1	1	1	0	1	0	0	0	0
mir-615	1	1	1	0	0	0	0	1	1	1	1	1	0	1	1	1	0	1	1	1	0	1	1	1	0	1	1	1	1	1	1	1	0	1	1	1	1	1	0	1	1	1	1	1	1	1	1	1
mir-618	0	0	0	0	0	1	1	1	1	1	1	1	0	0	0	0	0	0	0	0	0	0	0	0	0	0	0	0	0	0	0	0	0	0	0	0	0	0	0	0	0	0	0	0	0	0	0	0
mir-621	0	0	1	0	0	1	2	2	2	1	1	0	0	0	0	0	0	0	0	0	0	0	0	0	0	0	0	0	0	0	0	0	0	0	0	0	0	0	0	0	0	0	0	0	0	0	0	0
mir-624	0	0	0	0	0	1	1	1	1	1	1	1	0	0	0	0	0	0	0	0	0	0	0	0	0	0	0	0	0	0	0	0	0	0	0	0	0	0	0	0	0	0	0	0	0	0	0	0
mir-626	0	0	0	0	0	1	0	1	1	1	1	1	1	0	0	0	0	0	0	0	0	0	0	0	0	0	0	0	1	1	1	0	0	1	0	1	1	1	1	1	0	1	0	0	0	0	0	0
mir-628	1	1	1	1	1	1	1	1	1	1	1	1	1	1	1	1	1	1	1	1	1	0	0	1	1	1	1	1	1	1	1	1	1	3	1	1	1	1	1	1	1	1	1	1	1	1	1	1
mir-631	1	1	1	0	1	0	1	1	1	1	1	4	1	1	1	0	0	0	0	0	0	0	0	1	0	0	0	1	1	1	1	1	1	1	1	0	0	1	1	1	1	1	0	0	0	0	0	0
mir-632	1	1	1	1	1	0	1	1	1	1	1	1	1	2	1	1	1	1	1	1	1	1	1	1	1	1	1	1	1	1	1	1	1	1	1	1	1	1	1	1	1	1	1	1	1	1	1	1
mir-633	0	0	0	0	0	0	0	0	0	1	0	0	0	0	0	0	0	0	0	0	0	0	0	0	0	0	0	0	0	0	0	0	0	0	0	0	0	0	0	0	0	0	0	0	0	0	0	0
mir-636	0	0	0	0	0	1	1	1	1	1	0	1	0	0	0	0	0	0	0	0	0	0	0	0	1	0	0	0	0	0	0	0	0	0	0	0	0	0	0	0	0	0	0	0	0	0	0	0
mir-638	0	1	1	1	0	1	1	1	1	1	0	1	1	1	0	0	0	0	0	0	0	1	0	1	0	0	0	1	0	1	0	0	0	0	0	0	0	0	0	0	0	0	1	0	1	1	0	0
mir-639	0	0	0	0	0	0	1	0	0	0	0	0	0	0	1	0	0	0	0	0	0	0	0	0	0	0	0	1	0	1	0	0	0	1	0	1	0	0	1	0	0	0	0	0	0	0	0	0
mir-642	0	0	0	0	0	1	1	1	1	1	0	0	0	0	0	0	0	0	0	0	0	0	0	0	0	0	0	0	0	0	0	0	0	0	0	0	0	0	0	0	0	0	0	0	0	0	0	0
mir-643	0	0	0	0	0	0	1	1	1	1	1	1	0	0	0	0	0	0	0	0	0	0	0	0	0	0	0	0	0	0	0	0	0	0	0	0	0	0	0	0	0	0	0	0	0	0	0	0
mir-648	0	0	0	0	0	0	1	1	1	0	1	1	0	0	0	0	0	0	0	0	0	0	0	0	0	0	0	0	0	0	0	0	0	0	0	0	0	0	0	0	0	0	0	0	0	0	0	0
mir-650	4	1	11	4	82	0	15	16	15	18	5	17	35	12	14	2	7	0	0	0	0	4	1	9	55	23	7	0	15	6	5	1	10	26	71	3	5	4	29	12	8	8	7	9	4	1	7	13
mir-651	0	0	0	0	0	1	1	0	1	1	1	1	1	1	0	0	0	0	0	0	0	0	0	0	0	0	0	0	0	0	0	0	0	1	0	1	0	0	0	0	0	0	0	0	0	0	0	0
mir-653	1	0	1	0	1	1	1	1	1	1	1	1	1	1	1	1	1	1	1	1	1	1	1	1	1	1	1	1	1	1	1	1	1	1	1	1	0	1	1	1	1	1	1	1	0	1	0	0
mir-654	2	2	1	0	1	2	0	2	2	2	2	2	2	2	0	1	1	1	1	1	1	1	1	1	2	1	0	1	2	2	1	1	1	1	1	1	1	2	1	2	2	1	0	1	1	1	1	1
mir-657	0	0	0	0	0	0	1	1	1	1	0	0	0	0	0	0	0	0	0	0	0	0	0	0	0	0	0	0	0	0	0	0	0	0	0	0	0	0	0	0	0	0	0	0	0	0	0	0
mir-661	0	0	0	0	0	1	1	1	1	1	1	1	0	1	1	0	0	0	0	0	0	0	0	0	0	0	0	0	0	0	0	0	0	0	0	0	0	0	0	0	0	0	0	0	0	0	0	0
mir-662	1	1	1	1	1	2	1	1	1	1	1	1	1	1	1	1	0	0	0	0	0	1	1	1	1	1	1	1	1	1	1	1	1	1	1	1	1	1	1	1	1	1	0	1	1	1	2	1
mir-663	0	0	0	0	0	5	6	6	6	1	0	0	0	1	0	0	0	0	0	0	0	0	0	0	1	0	0	0	1	2	0	0	0	2	0	0	0	1	1	0	0	11	0	0	0	0	0	0
mir-665	1	1	1	1	1	1	1	1	1	1	1	1	1	1	1	1	1	1	2	1	1	1	1	1	1	1	1	1	1	0	1	1	0	1	1	1	1	1	0	0	0	0	1	1	1	1	1	1
mir-668	0	0	0	0	0	1	1	1	1	1	1	1	1	1	1	0	1	1	1	1	1	1	1	1	1	1	0	1	1	1	1	1	1	1	1	1	1	1	1	1	1	1	1	1	1	1	1	1
mir-671	1	1	1	1	1	0	1	2	1	1	1	1	1	1	1	1	1	1	1	1	0	1	1	1	1	1	1	1	1	1	1	1	1	1	1	1	1	1	1	1	1	1	1	1	1	1	1	1
mir-672	1	1	1	1	1	1	0	0	1	1	1	1	1	1	1	1	1	1	1	1	1	1	1	1	1	0	0	0	1	1	0	0	0	1	1	1	1	1	1	0	0	1	1	1	0	0	0	1
mir-673	0	0	0	0	0	0	0	0	0	0	0	0	0	0	0	0	0	1	2	1	1	0	0	0	0	0	0	0	0	0	0	0	0	0	0	0	0	0	0	0	0	0	0	0	0	0	0	0
mir-674	0	0	0	0	0	0	0	0	0	0	0	0	0	0	0	0	0	1	1	1	1	0	0	0	0	0	0	0	0	0	0	0	0	0	0	0	0	0	0	0	0	0	0	0	0	0	0	0
mir-675	1	1	1	0	1	0	1	1	1	1	1	1	1	1	1	0	0	1	1	1	1	1	1	1	1	0	0	0	0	0	0	0	0	1	1	1	1	1	1	0	0	1	0	1	0	0	0	0
mir-676	1	1	1	0	1	1	1	0	1	1	1	1	1	1	1	1	1	1	1	1	1	1	1	1	2	0	0	1	1	1	0	1	1	1	1	1	1	1	1	1	1	0	1	1	1	1	1	1
mir-684	14	8	13	52	45	23	12	24	27	24	17	16	24	15	11	7	27	16	23	13	12	52	10	15	68	12	29	13	19	13	7	20	12	14	14	14	12	36	23	29	20	11	10	13	25	27	22	36
mir-692	0	0	0	0	0	0	0	0	0	0	0	0	0	0	0	0	0	0	3	0	0	0	0	0	0	0	0	0	0	0	0	0	0	0	0	0	0	0	0	0	0	0	0	0	0	0	0	0
mir-7	3	3	3	3	3	1	3	3	3	3	3	3	3	4	3	3	1	3	3	3	3	2	3	3	4	2	3	3	4	2	3	3	4	3	3	3	3	3	3	3	3	3	2	3	3	3	3	3
mir-711	1	2	1	0	1	1	1	1	1	1	1	1	3	1	1	1	1	1	1	1	1	1	1	1	1	1	1	1	1	0	1	1	1	1	1	1	1	1	1	1	1	1	1	1	1	1	1	1
mir-744	1	1	1	1	1	1	1	1	1	1	1	1	1	1	1	1	1	1	1	1	1	1	1	1	1	0	1	1	1	1	1	1	1	1	1	1	1	1	1	1	1	1	1	1	1	1	1	1
mir-760	1	1	1	0	1	1	1	1	1	1	1	0	0	1	1	1	1	1	1	1	0	1	1	1	1	0	0	0	1	1	1	1	0	1	0	1	1	1	1	1	1	0	1	1	1	1	1	1
mir-761	1	1	1	1	1	1	1	1	1	1	1	1	1	1	1	1	1	1	1	1	1	1	1	1	1	1	1	1	1	1	1	1	1	1	1	1	1	1	1	1	1	1	1	1	1	1	1	1
mir-764	1	1	1	1	0	1	1	0	1	1	1	1	1	1	1	1	1	1	1	1	1	1	1	1	1	1	1	1	1	1	1	1	1	1	1	1	1	1	1	1	1	1	0	0	0	1	1	1
mir-765	0	0	0	0	0	1	1	1	1	1	1	1	0	0	0	0	0	0	0	0	0	0	0	0	0	0	0	0	0	0	0	0	0	0	0	0	0	0	0	0	0	0	0	0	0	0	0	0
mir-767	1	0	1	0	0	1	0	0	1	1	1	1	1	1	1	1	1	1	1	1	1	1	1	1	1	1	1	0	1	1	1	1	1	1	1	1	1	1	1	1	1	1	1	0	1	0	1	1
mir-770	0	0	0	0	0	1	1	1	1	1	1	1	0	1	1	0	0	1	2	1	1	0	0	1	0	1	1	0	1	0	1	1	1	1	1	0	0	0	0	0	0	0	0	1	0	0	0	0
mir-8	4	4	4	4	2	2	4	4	4	4	4	2	2	4	4	4	2	4	4	4	4	4	4	4	4	2	4	2	3	2	4	4	3	4	4	4	4	4	4	4	4	4	4	2	4	4	4	4
mir-802	1	1	1	1	1	1	1	1	1	1	1	1	10	1	1	1	1	1	1	1	1	1	1	1	1	1	1	0	1	1	1	1	1	1	1	1	1	1	1	1	1	1	1	1	1	1	1	1
mir-872	0	0	0	0	0	0	0	0	0	0	0	0	1	0	0	0	0	0	0	0	0	0	0	0	0	0	0	0	0	0	0	0	0	0	0	0	0	0	0	0	0	0	0	0	0	0	0	0
mir-873	1	1	1	1	1	1	1	1	1	1	1	1	1	1	1	1	1	1	1	1	1	1	1	1	1	1	1	1	1	1	1	1	1	1	1	1	1	1	1	1	1	1	1	1	1	1	1	1
mir-874	1	1	1	1	1	1	1	1	1	1	1	1	1	1	1	1	1	1	1	1	1	1	1	2	1	1	0	1	1	1	1	1	1	1	1	1	1	1	1	1	1	1	1	1	1	1	1	1
mir-875	1	1	1	1	0	1	1	1	1	1	1	1	1	1	1	1	1	1	1	1	1	1	0	1	1	1	1	1	1	1	1	1	1	1	1	1	1	1	1	1	1	1	1	1	1	1	1	1
mir-876	2	1	1	1	1	1	1	1	1	1	1	1	1	1	1	1	1	1	1	1	1	1	1	1	1	1	1	1	1	1	1	1	1	1	1	1	1	1	1	1	1	1	1	1	1	1	1	1
mir-877	1	1	1	1	0	0	1	1	1	1	1	1	1	1	1	0	0	1	3	0	1	1	0	1	0	0	1	1	1	0	1	1	1	1	1	1	1	1	1	1	1	1	1	1	0	0	0	0
mir-879	0	0	0	0	0	0	0	0	0	0	0	0	0	0	0	0	0	1	1	1	1	0	0	0	0	0	0	0	0	0	0	0	0	0	0	0	0	0	0	0	0	0	0	0	0	0	0	0
mir-883	0	0	0	0	0	0	0	0	0	0	0	0	0	0	0	0	0	2	2	1	2	0	0	0	0	0	0	0	0	0	0	0	0	0	0	0	0	0	0	0	0	0	0	0	0	0	0	0
mir-885	1	1	1	0	1	1	0	1	1	1	1	1	1	1	1	1	1	0	0	0	0	1	0	1	1	0	0	0	1	0	1	1	1	1	1	1	1	1	1	1	1	1	0	0	1	0	1	1
mir-887	0	0	0	0	0	0	0	1	1	1	1	1	0	2	1	0	0	0	0	0	0	0	0	0	0	0	0	0	0	0	0	0	0	0	0	0	0	0	0	0	0	0	0	0	0	0	0	0
mir-891	1	1	1	0	2	2	0	0	2	2	9	31	39	1	0	0	1	0	0	0	0	0	0	0	2	0	0	0	1	0	1	0	0	0	0	0	0	0	0	0	0	0	0	1	0	0	0	0
mir-9	3	3	3	3	3	3	3	3	3	3	3	2	2	3	3	3	2	3	5	3	4	3	3	3	3	3	3	3	3	2	3	3	2	3	3	3	2	3	3	3	3	3	3	3	3	3	3	3
mir-92	2	2	2	2	2	2	2	1	2	2	2	2	2	2	2	2	2	2	2	2	2	2	2	2	2	2	2	2	2	2	2	2	2	2	2	2	2	2	2	2	2	2	2	2	2	2	2	2
mir-920	0	0	0	0	0	1	1	1	1	1	0	0	1	0	1	0	0	0	0	0	0	0	0	1	0	0	1	0	1	1	1	0	1	0	1	0	0	0	0	1	1	0	1	0	1	0	0	1
mir-922	1	1	1	0	1	0	1	1	2	1	1	1	1	1	1	0	1	0	0	0	0	0	0	0	1	0	0	1	1	1	1	1	1	1	1	1	1	1	1	1	1	1	0	1	1	1	1	1
mir-924	0	0	0	0	0	2	0	2	2	1	0	0	0	1	0	0	0	0	0	0	0	0	0	0	0	0	0	0	0	0	0	0	0	0	0	0	0	0	0	0	0	0	0	0	0	0	0	0
mir-934	0	0	0	0	0	1	1	0	1	1	1	1	0	0	0	0	0	0	0	0	0	0	0	0	0	0	0	0	0	0	0	0	0	0	0	0	0	0	0	0	0	0	0	0	0	0	0	0
mir-936	1	1	1	0	1	1	1	1	1	1	0	1	0	1	1	0	0	0	0	1	0	1	1	0	1	0	0	0	0	0	0	0	1	1	1	0	1	0	0	0	0	0	1	1	0	0	0	0
mir-937	0	0	0	0	0	1	1	2	1	1	0	0	1	1	0	0	0	0	0	0	0	0	0	1	0	0	0	0	0	1	0	0	1	1	0	0	0	1	0	1	1	0	0	0	0	0	0	0
mir-938	0	0	0	0	0	1	0	1	1	1	1	1	0	0	0	0	0	0	0	0	0	0	0	0	0	0	0	0	0	0	0	0	0	0	0	0	0	0	0	0	0	0	0	0	0	0	0	0
mir-939	0	0	0	0	0	0	1	2	1	1	1	1	0	0	0	0	0	0	0	0	0	0	0	0	0	0	0	0	0	0	0	0	0	0	0	0	0	0	0	0	0	0	0	0	0	0	0	0
mir-940	1	0	1	0	1	0	1	1	1	1	1	1	1	1	0	0	0	0	0	0	0	1	0	1	0	0	0	0	1	1	1	1	1	1	1	1	0	1	1	1	1	1	0	1	0	0	0	1
mir-942	0	0	0	0	0	1	1	1	1	1	0	1	0	0	0	0	0	0	0	0	0	0	0	0	0	0	0	0	0	0	0	0	0	0	0	0	0	0	0	0	0	0	0	0	0	0	0	0
mir-944	0	0	0	0	0	0	1	1	1	1	1	1	0	0	0	0	0	0	0	0	0	0	0	0	0	0	0	0	0	0	0	0	0	0	0	0	0	0	0	0	0	0	0	0	0	0	0	0
mir-96	1	1	1	1	1	0	1	1	1	1	1	1	1	1	1	1	1	1	1	1	1	1	1	1	1	1	1	1	1	0	1	1	1	1	1	1	1	1	1	1	1	1	1	1	1	1	1	1

## Sheet: Table S16
Bat-specific	Human-specific	Bat-Human-Overlap
NPDC1	C11orf16	C3orf14
ST8SIA5	SMNDC1	BYSL
ACTN4	ACTR3	CTNND2
ELMO2	UGCG	SMARCC2
COBLL1	SLC7A6	PAPOLA
SAMD4A	WWC2	PDE1C
KCNMA1	CHRDL1	SEMA4D
MAP4	TOMM20	MFSD6
APBB2	MSL1	RAB3C
PSTPIP1	AGFG1	SYN3
SLFN14	RAP1A	ATAD2B
DMRT1	ATP1A3	ZNF510
PDHA1	RDH10	PKD2
TNIK	BTLA	GTPBP1
PMPCA	NBEAL1	MRVI1
RCBTB1	ENPP4	SCP2
U2SURP	CTNNBL1	PPP1R9A
PRADC1	HCN1	HACE1
COX5A	COX15	MTMR8
NMB	NETO2	DCUN1D5
NAGPA	HEPH	PSMD5
HSD17B10	MET	PBRM1
UBE2G1	EXOC5	OXCT1
SLC6A11	C22orf46	PPARGC1A
EPB41L4B	C5orf24	CCDC6
SENP1	RNF41	LRRC2
ATXN7L2	TSPAN3	ARHGEF26
IQCK	SMARCD1	ZBTB16
CACNA2D1	MED13L	TANC2
FNBP1L	FADS1	SUGT1
PADI1	FKBP7	MAP7
PLCB2	DMC1	GRIN2B
RDH13	DARS	MKLN1
TMCC3	VEPH1	ATXN7
POLI	ARL4A	ESR1
RNF170	SFPQ	STYX
MIER1	HOOK3	WDR26
EPN2	SPAG16	NAA40
TOP3A	KCND1	PDK4
FHL3	INTU	SNX29
SLC16A14	TEKT1	ZBTB8A
SLC4A8	LNPEP	PDCD2
DPYSL2	BCLAF1	MCTS1
PTPRE	RBBP9	PTPRK
NSMCE2	ZNF148	CD302
TET3	AP3M2	GRAMD1B
SOX13	GLRX2	EFNA5
UNC5B	GATA6	SOCS7
SYNPO2	ZFP37	UBN1
SSH2	ST8SIA4	RBP4
NUDT17	TPM3	PRPH2
CD1D	POLR1E	DGKI
UNC5A	LDLRAD4	CBL
GK	OPHN1	ARHGEF15
THOC5	COMMD2	HM13
SERINC3	YEATS2	EIF3J
SLC9A5	SMARCB1	TMEM164
ZFYVE1	FAM98B	FAM172A
DUS2	ZSCAN16	SETDB2
B3GAT1	OTUD3	ZBTB10
SYNGAP1	MCU	RB1
SH3RF3	IPO8	HIF1AN
SUSD2	MMP16	MECOM
SNX33	JAKMIP2	SCG3
SORL1	FEM1B	SLC39A8
TEAD1	FAM162B	RASAL2
FRY	WDFY2	CA5B
ACAD8	OPN4	UNC5D
NLRP3	UBXN4	JAKMIP3
FBP2	PIK3CB	CLUAP1
ATXN10	CDS1	IDE
SHC1	FAXC	STX6
FAM129C	TIMM22	SERBP1
GADL1	RSRC1	NDEL1
CRY2	PIK3C3	MAP3K9
STX8	NLRP10	AGO3
GINS1	TMEM237
CDK20	RPS3
STAG2	FRA10AC1
ABCG1	PCDH18
MAML2	EFTUD2
COG6	KDM5A
INTS6	SUV39H2
PAIP2	BNIP2
PHF20	ABI2
SEC14L5	LIN52
CPNE4	FGFR3
DSCAML1	CLSTN2
BIN3	DAPP1
SLC8A1	SCD5
FGGY	CHRNB2
RPGRIP1	SULT1C2
ZNF212	UBN2
SCOC	GLG1
GABPB2	ISL2
SYNGR3	KIF2A
DCP1A	DHX40
PTPN11	SLC7A14
SRRM4	C18orf63
UCHL1	CDH8
HMOX2	PICALM
SMYD3	ZBTB20
COQ7	WDR12
WNT8B	CASD1
DAB1	ENAH
KCNC1	GABRQ
GALNT13	TCF4
ATP8B2	NAALADL2
EVI5L	RPL22L1
ABR	GRSF1
CACNA1E	LPIN3
DPP4	UHMK1
HTR7	ATP6V1C1
CD38	CAMSAP1
GLE1	VAPA
HIF3A	ARIH2
MFSD8	SORCS2
RING1	NR3C1
LPGAT1	PGM2L1
TBC1D5	YWHAZ
CTIF	ABCD2
FLYWCH1	MAP2K6
ISM1	MOB1B
MYO6	AGO4
THOC2	SV2B
BUD31	USP13
MFAP3	KCNJ6
EXOC6B	ASXL2
PLEKHB1	LEPROT
HDAC5	SEC63
SGPL1	CCDC113
DAPK3	KCNJ9
KIFAP3	ZFHX4
AFG3L2	TUFT1
KIAA1211L	SNAP25
PLEKHG4	CTSS
TMEM222	ANKS1B
PIN1	LIN28B
PON1	CHL1
SYT13	PRKAB2
FAM19A4	VTI1A
OSMR	PGAM1
N4BP2L2	PLEKHA3
GNPDA1	EDAR
TRIM2	WDR91
RASAL1	AGO2
WIZ	RAB23
DESI1	RELL1
DNM1	SENP6
HYOU1	SCRN1
EDC3	BVES
SORT1	CERKL
SLC8B1	DSTYK
MGAT5	CPD
HNRNPR	SNRPD1
TJAP1	NAA50
TNFRSF11B	XRCC3
IFT140	RBM20
MTHFSD	CACUL1
SBNO2	BICD1
CCNI2	STAT3
TWF1	ZBTB8OS
LMF1	MPZL1
HSD17B11	ABCG8
TMEM117	CLVS2
CHST11	XIAP
DCLK1	DNAJA1
DNAH11	ZDHHC22
ALAD	UBE2D3
PEX11G	SEPHS1
LARS	DDAH2
COPZ1	SPRED1
AGPAT3	ZNF362
SEC23IP	DGKB
TASP1	HNRNPK
CNOT1	TCFL5
STMN3	ELF1
PIGV	RSAD1
CCT8	DNMT3A
PPP2R5A	FAM53C
EXOC2	NKAP
KNSTRN	CRIM1
MICU1	THAP5
PPFIA3	EAF1
ZNF24	ABI3BP
MED8	MEGF9
RAI14	SURF4
FNDC8	NDFIP2
ZSCAN32	IPMK
CYP1A1	TXNL1
DYNC1LI2	PLCXD3
FSIP1	RIMKLB
SGCB	RNF115
NPAT	ANAPC1
PIK3AP1	PTPN14
SMAD9	FAM155A
CDKL4	MELK
DLGAP4	PCGF2
PRKD3	ALDH7A1
HSPB11	TDRD9
RCOR3	PCBD2
MAPK10	ARMC12
METTL21A	GNL1
IFFO2	DERL2
CACNB1	OCIAD1
EEFSEC	CCDC30
PTPRB	CGRRF1
KDM6A	DRG1
HYI	LRP10
MED27	TSPAN2
NCAM1	CPPED1
ARID5B	ATG16L2
TSGA10	RDH11
ATP7A	SP4
POLDIP3	VPS13D
SPACA3	B4GALT4
NECAP2	TSPAN14
ZNF641	HEG1
ACTR1A	MCL1
IL6R	CCL2
CAPN12	CRLF3
SEZ6	SURF2
CORO2B	NNMT
ARPC4-TTLL3	FAM149B1
CAPN9	SAMD5
ARAP1	HMGXB4
TMPRSS6	COL8A1
ZNF639	SEC61A1
TP53INP2	USP37
PIGP	ZMAT3
SMYD5	LMTK2
DPF2	REEP1
UNG	UBE2T
C12orf10	SEC31A
TSN	UFC1
TRPV5	SPRED3
ARHGAP15	TOR1B
ATP2C1	TRIM6
GABRG1	GPBP1
AHCY	ACER3
CHMP7	FXR1
MAPK9	TGDS
KHK	TNRC6B
GPRC5C	CCDC68
PNPLA6	ZNF33B
GIPR	GALNT15
AP3B1	KCNH1
STON2	EI24
TRIM37	RWDD2B
IL17RE	VASH2
ARMC6	IRAK1BP1
DLG3	ZBTB37
CBX6	IFFO1
PPP1R12A	TMEM178B
MPC1	SORCS1
MSI1	HNRNPH1
TADA3	TBC1D4
SPATA19	GFPT1
MLIP	ARHGAP32
TAMM41	INSIG2
NMNAT2	HSPA13
UBE2N	EIF4E
MTF1	EXT1
SH3PXD2A	PRPF4
NRF1	ABHD5
USPL1	SCYL2
ASTE1	EMB
OPA3	AGBL3
FSTL4	PPARA
RPS6KA6	NRN1
MRPS18A	TFAM
TCEA2	PTPRD
FLOT2	RALGAPB
UIMC1	PLCG2
UBL4A	C6orf89
DZANK1	GPR37
PLSCR4	TBC1D13
PPM1M	LY75-CD302
INO80E	USP15
KAZALD1	SRSF7
TNFAIP6	PLCH1
SLC43A3	FAM184B
NCOA3	ONECUT1
NDUFA13	TPM4
MIA2	ACADSB
ARFRP1	HERPUD1
KLHL6	GFOD1
CUEDC2	BMPR2
PHF21B	YAF2
PRR14L	PXMP4
CCDC120	ZNF229
CASC4	CHD7
RALGAPA2	TXK
ZFPM2	KLK7
PLA1A	POLR1B
PIEZO2	ZNF354B
NPRL3	FTO
PAFAH1B3	USP46
EMID1	FAM117A
FHDC1	PIK3CG
IL17D	TAP2
PACSIN3	LY75
ENDOV	GUCY1A2
SMPD1	THSD7A
CAMK2B	SASS6
RAPGEF1	ZDHHC3
TBC1D2B	ENPP5
DIXDC1	SP1
PCBP3	PIP4K2A
SEMA3G	MYLK
NGFR	RNF146
MEIS1	SRPX2
NSD1	CKLF
UNC79	CIB3
BRCC3	NAA38
ERCC1	TYW5
NALCN	ZNF302
CREBBP	ABHD13
LDLR	SAP18
RIMS3	ERP27
FN3KRP	ZNF624
SPEF1	TMEM181
LARP1	GRM5
SDC4	TTL
KIF4A	TTC39B
PIP5K1A	ENPEP
FBXL20	IRF5
PDPR	IPCEF1
REV3L	TUSC3
TBC1D8	EPG5
SUPT3H	TMEM245
LMAN2L	SRSF1
RGS7	GLUL
MORN3	SPIRE1
SPAG9	RRM2
TTBK1	LIPG
ETV7	C19orf12
LIN7A	COMMD10
ATG7	TNFSF8
PPP2R5C	SYNCRIP
PDILT	TNFAIP8
PLEKHM3	RFC1
MYH10	HELLS
TTC39C	HCFC2
GRIA1	KIAA1549
ZSCAN29	ABCF3
RGS8	ADK
WIPI2	PCDH10
THOC7	DNAJC21
RANBP1	HDAC2
ASCC2	GRID2
NRAP	THBS2
TAOK2	TTYH2
SLC7A4	MOBP
NPR3	GSPT1
PLRG1	GTDC1
EHD2	HNF4A
STX7	EXTL2
REV1	TERT
RMDN3	MACC1
PLD5	WNK3
WNT9A	IL17RA
FGF12	SLX4IP
TPGS1	LARP1B
CAMLG	KANSL3
TSPAN33	RAB22A
ATG4D	CPLX2
RNF150	CDC73
EPHX4	FGFR1OP
SLC6A13	SLC9A4
SLIRP	COL16A1
SFMBT2	DR1
IMPACT	BAP1
EBF1	PDE10A
SLC16A2	RNF24
RUNX1T1	TM9SF2
MPHOSPH8	MSH2
FLNB	PIP4K2C
ATP1B2	PDHX
SCAI	NTNG1
TRPM2	SSR1
MEIOB	RAB13
ATXN2	JMJD1C
MYO18A	EIF4E3
MADD	CHRM2
SPTBN5	ZNF507
TOX	RPUSD2
PRRC2C	TDRD6
TRPC1	MAPK11
TUB	OTUD7B
CYB5D2	CYP26B1
HPCAL4	PKIA
SYT7	ESCO2
ARRB1	ZSWIM5
FKBP5	IFI35
ERCC8	NRIP2
PFKFB3	ANKRD12
AXDND1	PCDH9
WIF1	RBM18
RNFT2	GNB5
WDR60	SP3
PEF1	FAM189A1
GABRA2	MAP1B
MCM5	ST6GALNAC2
GALNT7	ARHGEF6
GBA	LOXL4
SPECC1	MLEC
BTBD10	AMN
SIK2	CHIC1
SDK2	PDK1
HMBOX1	UBE2E2
TNS1	CTU1
PDE4D	FOXN1
RBL2	PALD1
CNTN5	KLK10
GRTP1	LAMP2
ESRRB	CPOX
FBXL5	CACYBP
CD46	ADAM17
CPNE9	ZNF660
TMC6	TOR1AIP2
OTOF	BNIP3L
CINP	ENPP6
KY	TSR1
MDH2	FZD3
BCAR3	RNF149
OSGEPL1	WDR37
DRP2	RAB27A
SRRD	TIMM50
FCHSD2	ZFYVE27
XRCC1	ELMOD3
DNAJC18	HPX
TRIM14	TBCK
MANEAL	CNIH1
SLC24A2	TCP11L2
SETBP1	SSX2IP
NDC80	NUDT4
CXXC5	PRR12
ZNF653	ARL15
ZBTB41	CD164
CDS2	PTP4A1
GRIN2A	CPE
FHAD1	C5orf22
DHRS7B	UST
NR4A3	ATP8A2
FRMD4A	BTD
GRB14	ALKBH8
TNFRSF8	LARP4
MLLT3	DUSP16
MUS81	SKIL
NTRK3	BCL11A
ARAP3	MKX
NLGN3	RLIM
SLC9A3R2	HSD11B1
WWOX	ELL2
NELL2	RNF114
VWA3A	NFKBIA
SHC3	CBX5
CUX2	MPRIP
ISCA1	UBE2V2
KRI1	FASTKD1
RAB31	SP5
ZFP1	GMPS
KNOP1	F3
GTF3C2	CNIH3
ABT1	DOCK3
SPAG4	THSD4
THEMIS2	CDC5L
CTNNA3	SPRED2
LASP1	PLA2G12A
PCYT1B	KCNK5
INTS12	RSF1
PIP5K1C	HKDC1
ZBTB4	PSME3
CCDC62	PEX5L
EGR3	KCNMB4
GPD1L	LRAT
MBD2	WRB
MYO7B	XKR4
ARL8A	PDHB
SIGMAR1	ADAMTS5
CNKSR2	VTA1
FAM19A3	FBXO32
WDR82	GAB1
ACTN2	FSD1L
NEK10	SULT1B1
POPDC2	UBE2D2
MOGAT2	POLR3D
M6PR	CSNK2A1
CLTC	ABHD6
LRRFIP1	APPL1
ABI3	MSANTD4
ALDH5A1	DTNA
PRICKLE2	GMEB1
ZNF335	FCHO2
DLL4	SYT4
ATF7IP	INSIG1
PIFO	MAL2
CREM	TEX15
PRELID2	TRPC3
CD68	ATMIN
KCNQ1	NDUFA5
LIMK2	ZBTB40
MAST1	DPY19L1
HHAT	APP
HNRNPC	CMTM7
ZCCHC14	RPS6KA3
ZNF862	XYLT1
BBX	ZNF445
PDE7B	MDM4
EFEMP1	PPIL6
ATG4A	TTC26
ZFYVE9	AP1AR
RANBP3	ZNF200
PLXNA4	SRSF12
UBE2G2	C3orf67
SLC38A6	KLHL24
CUL1	SGPP1
SLC4A10	ZNF652
COPS7B	GPLD1
2007-09-01	RNASEH1
WDR47	EXOC6
ZNF618	ZNHIT6
XPR1	CDC25A
PPARD	CTSC
CEP57L1
PRKCE
GSG1L
CNTROB
EML2
CCDC149
STX3
ZC3H13
RTN4
TMCO6
MDGA1
CCSER2
CD163
BTBD3
ZC4H2
DNM3
RBM4B
HOXD8
SYNDIG1
SPAG17
DPF3
FEM1C
CNNM1
PTPRS
DOCK9
PTPN1
TAF1A
EBAG9
TMEM68
LURAP1
KMT2D
CC2D2A
YPEL4
RFC2
PNPLA3
TMEM65
NCKAP5
MGLL
ANO4
PALM
SCFD2
LSP1
RORA
CDK9
PIGH
CDC14B
PHC1
CDYL2
SCARA5
PPP3CB
FAM8A1
NFASC
UVRAG
NAMPT
SMURF1
HECTD1
VKORC1L1
ERICH2
RAD23A
BCL2L11
HDX
ZNF582
ACAD9
HMGN2
MYO9A
CCDC3
FOXN3
NTRK2
CDO1
CPSF1
KIDINS220
METAP1D
MIER2
MYO1A
SH3TC2
FRMD8
MAP2K5
CA4
USP31
PLCB1
DCAF4
CPEB2
MYRF
ETV3
PYGB
DPM1
RNF216
TSC1
DKK3
MTA3
NARF
PSMB7
KLF8
CERS5
TNK1
RASGRP1
CADM3
SAMHD1
HIBCH
IQCA1
SLC7A5
NFIB
AK4
TMEM38A
SORBS1
TPP1
LRRC23
OSGIN1
TUBA8
KREMEN1
RASL12
CYGB
NAT9
SUSD3
POLL
NDRG1
SEC24C
TMED8
ENOX1
MAPKAPK3
RAB6A
UNC5C
CDK13
PGAP1
BOLL
SRSF10
SAMD14
NELL1
PCDH19
ZNF451
POLR2F
BNIP1
DAB2IP
KDM4C
GLMN
CALHM3
SRD5A1
ANKFY1
SLC22A15
HSPA14
MYCBP2
EDA
FNDC5
VPS37A
LRRC49
EML6
CPSF6
TRABD2A
HTR6
ZNF777
CLSTN3
BBS4
IGDCC4
TENM3
DTYMK
OPCML
FAIM2
HS6ST1
AZGP1
SLC25A27
ATF2
FKBP3
NTN1
SLC35A2
CA10
AP3M1
MPP6
ATXN7L3
ZDHHC5
OPRD1
SP140
UBXN11
NUDC
ZNF346
DENND6A
C1orf167
FAR1
BCAT2
RTCA
BCKDHA
CHRNB3
TMEM39B
LPCAT4
RBM47
GNPDA2
BCL2L1
FMO5
BRSK2
STRBP
TTI1
LHX6
MAPK3
PATZ1
ANKRD44
DNAJC27
CHIC2
APLP2
FBXO41
MICAL3
DPF1
NFE2L1
SRD5A3
SPARCL1
MTFP1
CALN1
IGLON5
ELMO1
LRRCC1
SLC25A6
UNC13A
ANK1
PIGS
LMBR1L
SMU1
PSMB5
KIAA1191
SLC43A2
SNRK
SORD
MON2
NUDT16L1
RASGRP3
RABEP1
ARL5C
FBXO47
MCM2
SYT11
ACAD10
ABHD12B
LDLRAD3
BANP
NIPAL3
PDZD2
MAP2
SERHL2
P2RX2
ATP2B4
SLC25A19
SEMA4G
IBTK
TNFRSF14
FAM76A
KCNIP4
FKBP15
PTPRA
LAS1L
SERAC1
ERLIN1
NPSR1
CACNB2
IFNLR1
NUMB
RHOQ
CELF2
CCDC85C
DCPS
ERP44
ST3GAL4
PDXDC1
PSKH1
KNG1
TBC1D32
OSBPL9
VSTM2A
TIMELESS
PGR
DDX10
STK35
IDH3G
C2CD2
CSNK1G1
NDUFAF5
ERCC6
NR2F6
SOX6
KLHL29
PTPRO
ARID3B
TFPI
THRA
FILIP1L
IFT27
CYP17A1
KIF24
RGS9
SPATS1
PCCA
SYNPR
RAB30
CEP41
STK32B
CAPSL
LRRC20
ZNF532
UBE2Z
CBLN3
FYTTD1
TCF3
SLC7A7
CA8
RNASEH2A
KIF1A
CCDC88C
IRGQ
GRM7
TBC1D7
SLC13A5
NKAIN2
NVL
RARG
GLS
PPFIBP2
IL4R
SLC1A3
RBMS3
ROBO2
REL
NAV3
MNT
PLEKHD1
PLEKHH3
PDCD11
FAM162A
MRPL21
NHSL1
RAB40C
TMEM41A
GDE1
LRCH1
PRIMPOL
RAPGEF5
INSR
CRTC3
LRRFIP2
ANKRD13A
RGS6
C16orf87
SYPL1
EME1
AKAP13
METTL4
CBY1
OAF
PPP1R16B
TTC23L
IQSEC3
SNAP47
CIT
ZNF512B
NBL1
HERC4
DAGLA
DRAP1
ZNF496
SYNJ1
ZNF746
SNX1
TCF7L2
ATXN1
ME3
JAK3
CD84
KIRREL3
APH1B
FAM168A
FAM227A
RASA1
GALNT11
MBP
PPP1R11
KIAA1328
NCOA2
DNAJC17
SIM2
S100PBP
RHOBTB3
SLC2A2
HIPK2
SLC35F2
CELSR2
CFLAR
FAXDC2
FSTL3
MAF
NPTN
SGSM2
RRM2B
RHPN2
USP22
MLKL
KLHL20
CD47
MAPK8IP3
KCNQ3
SCN8A
NMU
ASXL1
SLC9A8
CCDC42
DLG5
PLA2G16
PGM5
MASP1
CPSF4
DLGAP2
ULK3
FBXO38
VRK3
ABCC1
ANK3
AREL1
ZBTB44
GPR156
NEK9
PPIE
SYVN1
SHC4
ASF1A
ABLIM3
SEMA5A
LRRC28
XYLB
ADNP
INPP4A
2011-09-01
PPP1R14C
BRF2
GPRC5B
RFX4
KITLG
PI16
TMEM192
SETX
RPN2
RIMS4
GMDS
CNOT3
ANO3
WWP2
EXOC7
CRTC1
ADAM22
LAMA4
PFKFB4
RNF157
EFR3A
SCMH1
SUCLG2
UBAP2
SYNPO
MIEF2
PDSS2
TATDN1
R3HDM1
PDE1B
PHF10
CTHRC1
NUP43
NXPE3
FUNDC2
NME3
OLFM3
MCF2L2
KBTBD12
PARD3B
PMM2
SPRYD3
ZBTB25
TTLL5
FMNL2
LRCH3
ANKRD55
FBXO28
KPNA6
HMGA1
BNC2
ATCAY
KRBA1
CEP112
KDM3A
STK38
ATP2A2
RPS14
PPP2R3A
MAPK4
DGCR2
COL27A1
C3orf38
HAVCR2
SFXN5
CHCHD2
ACOT8
NARS
GIT2
NUDCD1
PXK
MAP7D1
SYT16
NDFIP1
PAX5
SRRM2
AKT3
RALBP1
SUCLA2
LRRC14
NANS
GORASP1
UBR4
RPS6KC1
SCML4
NDUFS7
KAT7
TMED4
GATC
ATG14
TTC38
HIPK1
RASSF1
CNTN6
MBOAT2
SIN3B
CDK3
MBD1
NDRG3
ERC1
NKIRAS2
PPM1D
ATP2B1
CSF2RB
MAST3
LANCL1
WASF2
EFCAB11
YPEL2
FCHSD1
SLC6A3
NRXN2
APC2
PHF23
PNKD
PSD3
MAMLD1
TMEM63A
N4BP3
HAPLN1
RANGAP1
CCDC24
PUM1
SNCB
XPO5
CNOT6L
ZNF622
RPS6KB1
RAP1GDS1
PIK3IP1
RNF169
FZR1
KHNYN

## Sheet: Table S18
Novel_miR_name	Expression (brain, kidney, liver)			secondary structure	precursor	mature	seed	mature miRBase search	mature sequence conserved in 6 bats?	seed sequence conserved in 6 bats?
mol_brain_00008_0_1709	24	34	-		CGCCGCTGGCCGAGCCAGACCTGTCTCAGGGATCCAGCCTGACCCGGCCAGTGGAGG	CCTGACCCGGCCAGTGGAGG	CTGACC	NA	No	No
mol_brain_00047_0_6665	11211	21	18		AGACAGAGGAGTATCTTGCAAGGGTATATGAAGTTGAACTCCCCCTGCGAGAATCTCCACCTAA	TTAGGTGGAGATTCTCGCAGGG	TAGGTG	NA	No	Yes
mol_kidney_00159_0_19125	-	132	14		TTGGAAGGGAAGGGGGAAGAGGCTCTGCCCTTGACCTCTACCCTTTGTTTCCTTCCAGC	TCTACCCTTTGTTTCCTTCCAGC	CUACCC	NA	No	No
mol_sgt_br_00020_0_3420	10	-	-		TCAAGGCCAGCTGCAGGGAGAACAAGCAGTCGCTGTGCTCCTGCAGCTGGCAGT	TTCTCCCTGCAGCTGGCCTTGA	UCUCCC	similar to miR-6898	No	No
mol_sgt_br_00084_0_10781	3	-	-		AGGGAGGGGGCCCGCGGGCCGAGTCGAAATTATTCCGAAAGCCCGGACCGACTCCCCTTCCCCTC	AGGGAGGGGGCCCGCGGGCCGAGT	GGGAGG	similar to miR-1343	No	Yes
mol_sgt_lv_00047_0_16912	-	-	12		GGGTCTATGTCTGTGATTGACGAGCGTCCAGCAGACTCAGGCTCTG	GGGTCTATGTCTGTGATTGAC	GGUCUA	NA	No	Yes
myo_kd_00000646_27205	49	8	-		CCTGGAGGAAGTGGGCCGAGGAGGGAGATGCAGAGCGGGGCGAGAGGTGCTCTTCTCTGCCCTCTTCCTCCAGG	TTCTCTGCCCTCTTCCTCCAGG	UCUCUG	similar to miR-6894	No	Yes
myo_sgt_br_00000137_6346	26	-	-		GCATGCTGGGCTGTGGCTTAGACTGTGTCTGCTGCCAGTTGTAGCCACTTCCCTGCT	TCTAAGCCACAGCCCAGCATGC	CUAAGC	NA	No	No
phy_sgt_br_00000120_15145	17	-	-		CCACGTACCGGGCCTGCAAACACCTCAGGACTGAGGCAGAGGTGCTTTTAGCAAACTCTGGCTCAA	TTGAGCCAGAGTTTGCTAAAAGC	UGAGCC	NA	No	No
rhi_sgt_br_00000001_87	33	-	-		TCCATCTGCTTCATGGTGAAAGGGTTCCTGCATCTGTTCTGAGTCTCTTGTTAATTTCTCCATGAGGCAGATGGTCT	TCTCCATGAGGCAGAUGGTCT	CUCCAU	NA	No	Yes
rhi_sgt_br_00000006_2987	6	-	-		AGGGACACGAAGCAGGCCCTCTCAGGTATGGCAGGATGCCTGCTTTATGTCCGTGT	GATGCCTGCTTTATGTCCGTGT	AUGCCU	NA	No	No
phy_sgt_kd_00000020_4665	-	4405	-		TTGTGGGTTATTGTTAAGCTGATTAACATTGTCTCCCCCCACC	TTGTGGGTTATTGTTAAG	UGUGGG	NA	No	No

## Sheet: Table S35
Table: Base pair counts and genome proportion estimates of transposable element classes in each examined taxon.
TE class	P. discolor bp	P. discolor genome proportion	M. molossus bp	M. molossus genome proportion	P. kuhlii bp	P. kuhlii genome proportion	M. myostis bp	M. myotis genome proportion	R. aegyptiacus bp	R. aegyptiacus genome proportion	R. ferrumiquinum bp	R. ferrumiquinum genome proportion	B. taurus bp	B. taurus genome proportion	E. caballus bp	E. caballus genome proportion	C. familiaris bp	C. familiaris genome proportion	M. musculus bp	M. musculus genome proportion	H. sapiens bp	H. sapiens genome proportion
DNA	91605580	0.0445001	78349379	0.0345426	89394799	0.0506921	104645887	0.0530167	75142240	0.0402491	117151698	0.0569897	67226045	0.025375	97792916	0.0391561	73594885	0.0307579	49407570	0.0186248	124214082	0.0401211
LINE	437464591	0.212511	561591695	0.247594	248167951	0.140726	341904750	0.173219	370135310	0.198259	465292833	0.226347	795956753	0.30044	567136497	0.22708	531818370	0.222266	588577652	0.221872	675464117	0.218175
LTR	137897201	0.0669876	128492489	0.0566497	93242113	0.0528737	124709021	0.0631813	119902196	0.0642243	144525320	0.0703058	146880545	0.0554412	191519539	0.0766841	128235231	0.053594	315284281	0.11885	302613463	0.097744
RC	8257574	0.00401136	22611066	0.00996875	149445386	0.0847442	182136348	0.0922757	1274847	0.000682858	1579628	0.000768427	1320740	0.000498523	1393284	0.000557868	1904830	0.000796096	3255298	0.00122713	2929222	0.000946138
Retroposon	7703	3.74196e-06	15800	6.96589e-06	7687	4.35898e-06	66290	3.35845e-05	6919	3.70609e-06	11394	5.54273e-06	4495	1.69667e-06	6309	2.52611e-06	15007	6.27195e-06	2340975	0.00088246	48478379	0.0156585
SINE	95836438	0.0465554	244482503	0.107787	145714835	0.0826288	135169588	0.068481	31652169	0.0169541	54339560	0.026434	260568212	0.0983535	137108464	0.054898	236760748	0.0989507	193120098	0.072799	435219729	0.140576
Unknown	32561558	0.0158177	3430202	0.0015123	2959167	0.00167802	3726734	0.00188808	1659450	0.000888867	2172465	0.00105682	1956410	0.000738462	2398268	0.000960262	1824095	0.000762354	43538724	0.0164125	6206288	0.00200463
Non-TE	1254917050	0.609613	1229222473	0.541938	1034555112	0.586653	1081468533	0.547904	1267154446	0.678738	1270592784	0.618093	1375391031	0.519152	1500158717	0.600661	1418562070	0.592867	1457258902	0.549332	1500853308	0.484775

[truncated: 9 more sheets: Table S36, Table S38, Table S40, Table S41, Table S42, Table S43, Table S44, Table S45, Table S46]
