# Supplementary material for: Six reference-quality genomes reveal evolution of bat adaptations
Source: Nature. 2020 Jul 22;583(7817):578–84. doi: 10.1038/s41586-020-2486-3 (PMC8075899; doi:10.1038/s41586-020-2486-3)
Supplement: Supplementary file 5 — Supplementary Data File 1 De novo curated transposable elements combined with a vertebrate library of known TEs in RepBase. [file 41586_2020_2486_MOESM5_ESM.zip]

Archive with 5 entries (2 files):
- 2019-07-10672C-s5/
- 2019-07-10672C-s5/2019-07-10672C-Supplementary Data File 1.fa.gz
- __MACOSX/
- __MACOSX/2019-07-10672C-s5/
- __MACOSX/2019-07-10672C-s5/._2019-07-10672C-Supplementary Data File 1.fa.gz
