# Supplementary material for: Six reference-quality genomes reveal evolution of bat adaptations
Source: Nature. 2020 Jul 22;583(7817):578–84. doi: 10.1038/s41586-020-2486-3 (PMC8075899; doi:10.1038/s41586-020-2486-3)
Supplement: Supplementary file 6 — Alignments of 12,931 protein-coding genes across 48 mammals. [file 41586_2020_2486_MOESM6_ESM.gz]

Archive with 12,932 entries (12,931 files):
- suppDataFile
- suppDataFile/ENST00000263578.aln.fasta
- suppDataFile/ENST00000325285.aln.fasta
- suppDataFile/ENST00000452961.aln.fasta
- suppDataFile/ENST00000375978.aln.fasta
- suppDataFile/ENST00000332843.aln.fasta
- suppDataFile/ENST00000299300.aln.fasta
- suppDataFile/ENST00000380742.aln.fasta
- suppDataFile/ENST00000263736.aln.fasta
- suppDataFile/ENST00000446408.aln.fasta
- suppDataFile/ENST00000338595.aln.fasta
- suppDataFile/ENST00000355192.aln.fasta
- suppDataFile/ENST00000372789.aln.fasta
- suppDataFile/ENST00000541455.aln.fasta
- suppDataFile/ENST00000273951.aln.fasta
- suppDataFile/ENST00000617429.aln.fasta
- suppDataFile/ENST00000374278.aln.fasta
- suppDataFile/ENST00000257915.aln.fasta
- suppDataFile/ENST00000238789.aln.fasta
- suppDataFile/ENST00000371906.aln.fasta
- suppDataFile/ENST00000618655.aln.fasta
- suppDataFile/ENST00000309979.aln.fasta
- suppDataFile/ENST00000324685.aln.fasta
- suppDataFile/ENST00000296777.aln.fasta
- suppDataFile/ENST00000233838.aln.fasta
- suppDataFile/ENST00000355451.aln.fasta
- suppDataFile/ENST00000301324.aln.fasta
- suppDataFile/ENST00000301740.aln.fasta
- suppDataFile/ENST00000265322.aln.fasta
- suppDataFile/ENST00000546702.aln.fasta
- suppDataFile/ENST00000354042.aln.fasta
- suppDataFile/ENST00000376032.aln.fasta
- suppDataFile/ENST00000332007.aln.fasta
- suppDataFile/ENST00000254878.aln.fasta
- suppDataFile/ENST00000260049.aln.fasta
- suppDataFile/ENST00000537087.aln.fasta
- suppDataFile/ENST00000260361.aln.fasta
- suppDataFile/ENST00000340970.aln.fasta
- suppDataFile/ENST00000335272.aln.fasta
- suppDataFile/ENST00000610935.aln.fasta
- suppDataFile/ENST00000400546.aln.fasta
- suppDataFile/ENST00000324366.aln.fasta
- suppDataFile/ENST00000527748.aln.fasta
- suppDataFile/ENST00000250244.aln.fasta
- suppDataFile/ENST00000375561.aln.fasta
- suppDataFile/ENST00000523189.aln.fasta
- suppDataFile/ENST00000224807.aln.fasta
- suppDataFile/ENST00000325324.aln.fasta
- suppDataFile/ENST00000373257.aln.fasta
- suppDataFile/ENST00000295598.aln.fasta
- suppDataFile/ENST00000341184.aln.fasta
- suppDataFile/ENST00000225842.aln.fasta
- suppDataFile/ENST00000320578.aln.fasta
- suppDataFile/ENST00000382038.aln.fasta
- suppDataFile/ENST00000232888.aln.fasta
- suppDataFile/ENST00000313349.aln.fasta
- suppDataFile/ENST00000375151.aln.fasta
- suppDataFile/ENST00000262316.aln.fasta
- suppDataFile/ENST00000370445.aln.fasta
- suppDataFile/ENST00000537466.aln.fasta
- suppDataFile/ENST00000345378.aln.fasta
- suppDataFile/ENST00000349064.aln.fasta
- suppDataFile/ENST00000261822.aln.fasta
- suppDataFile/ENST00000582330.aln.fasta
- suppDataFile/ENST00000268035.aln.fasta
- suppDataFile/ENST00000367815.aln.fasta
- suppDataFile/ENST00000378959.aln.fasta
- suppDataFile/ENST00000375765.aln.fasta
- suppDataFile/ENST00000253799.aln.fasta
- suppDataFile/ENST00000078429.aln.fasta
- suppDataFile/ENST00000257189.aln.fasta
- suppDataFile/ENST00000274217.aln.fasta
- suppDataFile/ENST00000347785.aln.fasta
- suppDataFile/ENST00000009530.aln.fasta
- suppDataFile/ENST00000372844.aln.fasta
- suppDataFile/ENST00000266736.aln.fasta
- suppDataFile/ENST00000359655.aln.fasta
- suppDataFile/ENST00000244204.aln.fasta
- suppDataFile/ENST00000318003.aln.fasta
- suppDataFile/ENST00000421906.aln.fasta
- suppDataFile/ENST00000539783.aln.fasta
- suppDataFile/ENST00000263160.aln.fasta
- suppDataFile/ENST00000544052.aln.fasta
- suppDataFile/ENST00000262844.aln.fasta
- suppDataFile/ENST00000493111.aln.fasta
- suppDataFile/ENST00000393847.aln.fasta
- suppDataFile/ENST00000327827.aln.fasta
- suppDataFile/ENST00000301280.aln.fasta
- suppDataFile/ENST00000521381.aln.fasta
- suppDataFile/ENST00000391588.aln.fasta
- suppDataFile/ENST00000258098.aln.fasta
- suppDataFile/ENST00000228955.aln.fasta
- suppDataFile/ENST00000297933.aln.fasta
- suppDataFile/ENST00000333751.aln.fasta
- suppDataFile/ENST00000417247.aln.fasta
- suppDataFile/ENST00000378565.aln.fasta
- suppDataFile/ENST00000229179.aln.fasta
- suppDataFile/ENST00000453757.aln.fasta
- suppDataFile/ENST00000262124.aln.fasta
- suppDataFile/ENST00000526627.aln.fasta
- suppDataFile/ENST00000457380.aln.fasta
- suppDataFile/ENST00000468529.aln.fasta
- suppDataFile/ENST00000375464.aln.fasta
- suppDataFile/ENST00000394074.aln.fasta
- suppDataFile/ENST00000285667.aln.fasta
- suppDataFile/ENST00000391953.aln.fasta
- suppDataFile/ENST00000396504.aln.fasta
- suppDataFile/ENST00000306315.aln.fasta
- suppDataFile/ENST00000424266.aln.fasta
- suppDataFile/ENST00000455934.aln.fasta
- suppDataFile/ENST00000216144.aln.fasta
- suppDataFile/ENST00000374338.aln.fasta
- suppDataFile/ENST00000328444.aln.fasta
- suppDataFile/ENST00000369536.aln.fasta
- suppDataFile/ENST00000618834.aln.fasta
- suppDataFile/ENST00000580753.aln.fasta
- suppDataFile/ENST00000439640.aln.fasta
- suppDataFile/ENST00000524782.aln.fasta
- suppDataFile/ENST00000616600.aln.fasta
- suppDataFile/ENST00000264233.aln.fasta
- suppDataFile/ENST00000439709.aln.fasta
- suppDataFile/ENST00000355387.aln.fasta
- suppDataFile/ENST00000379375.aln.fasta
- suppDataFile/ENST00000461783.aln.fasta
- suppDataFile/ENST00000264318.aln.fasta
- suppDataFile/ENST00000255189.aln.fasta
- suppDataFile/ENST00000291481.aln.fasta
- suppDataFile/ENST00000398603.aln.fasta
- suppDataFile/ENST00000394867.aln.fasta
- suppDataFile/ENST00000368653.aln.fasta
- suppDataFile/ENST00000396049.aln.fasta
- suppDataFile/ENST00000245457.aln.fasta
- suppDataFile/ENST00000342784.aln.fasta
- suppDataFile/ENST00000252242.aln.fasta
- suppDataFile/ENST00000392365.aln.fasta
- suppDataFile/ENST00000380332.aln.fasta
- suppDataFile/ENST00000587090.aln.fasta
- suppDataFile/ENST00000230792.aln.fasta
- suppDataFile/ENST00000380075.aln.fasta
- suppDataFile/ENST00000582693.aln.fasta
- suppDataFile/ENST00000334889.aln.fasta
- suppDataFile/ENST00000369040.aln.fasta
- suppDataFile/ENST00000375256.aln.fasta
- suppDataFile/ENST00000382496.aln.fasta
- suppDataFile/ENST00000409712.aln.fasta
- suppDataFile/ENST00000374619.aln.fasta
- suppDataFile/ENST00000378156.aln.fasta
- suppDataFile/ENST00000381278.aln.fasta
- suppDataFile/ENST00000348165.aln.fasta
- suppDataFile/ENST00000592641.aln.fasta
- suppDataFile/ENST00000256196.aln.fasta
- suppDataFile/ENST00000334493.aln.fasta
- suppDataFile/ENST00000310546.aln.fasta
- suppDataFile/ENST00000264663.aln.fasta
- suppDataFile/ENST00000269025.aln.fasta
- suppDataFile/ENST00000534779.aln.fasta
- suppDataFile/ENST00000393056.aln.fasta
- suppDataFile/ENST00000427187.aln.fasta
- suppDataFile/ENST00000373331.aln.fasta
- suppDataFile/ENST00000393354.aln.fasta
- suppDataFile/ENST00000589998.aln.fasta
- suppDataFile/ENST00000373166.aln.fasta
- suppDataFile/ENST00000251507.aln.fasta
- suppDataFile/ENST00000372861.aln.fasta
- suppDataFile/ENST00000395407.aln.fasta
- suppDataFile/ENST00000373061.aln.fasta
- suppDataFile/ENST00000395405.aln.fasta
- suppDataFile/ENST00000252677.aln.fasta
- suppDataFile/ENST00000490491.aln.fasta
- suppDataFile/ENST00000596358.aln.fasta
- suppDataFile/ENST00000304477.aln.fasta
- suppDataFile/ENST00000265564.aln.fasta
- suppDataFile/ENST00000319211.aln.fasta
- suppDataFile/ENST00000318978.aln.fasta
- suppDataFile/ENST00000293502.aln.fasta
- suppDataFile/ENST00000376387.aln.fasta
- suppDataFile/ENST00000331733.aln.fasta
- suppDataFile/ENST00000426655.aln.fasta
- suppDataFile/ENST00000318204.aln.fasta
- suppDataFile/ENST00000398130.aln.fasta
- suppDataFile/ENST00000394936.aln.fasta
- suppDataFile/ENST00000222800.aln.fasta
- suppDataFile/ENST00000401605.aln.fasta
- suppDataFile/ENST00000312777.aln.fasta
- suppDataFile/ENST00000359943.aln.fasta
- suppDataFile/ENST00000477717.aln.fasta
- suppDataFile/ENST00000375890.aln.fasta
- suppDataFile/ENST00000371265.aln.fasta
- suppDataFile/ENST00000527185.aln.fasta
- suppDataFile/ENST00000405742.aln.fasta
- suppDataFile/ENST00000473559.aln.fasta
- suppDataFile/ENST00000327673.aln.fasta
- suppDataFile/ENST00000611621.aln.fasta
- suppDataFile/ENST00000286749.aln.fasta
- suppDataFile/ENST00000278460.aln.fasta
- suppDataFile/ENST00000595669.aln.fasta
- suppDataFile/ENST00000262947.aln.fasta
- suppDataFile/ENST00000418265.aln.fasta
- suppDataFile/ENST00000381259.aln.fasta
- suppDataFile/ENST00000521262.aln.fasta
- suppDataFile/ENST00000310682.aln.fasta
- suppDataFile/ENST00000545450.aln.fasta
- suppDataFile/ENST00000256383.aln.fasta
- suppDataFile/ENST00000303071.aln.fasta
- suppDataFile/ENST00000382723.aln.fasta
- suppDataFile/ENST00000455880.aln.fasta
- suppDataFile/ENST00000343849.aln.fasta
- suppDataFile/ENST00000395348.aln.fasta
- suppDataFile/ENST00000375820.aln.fasta
- suppDataFile/ENST00000407925.aln.fasta
- suppDataFile/ENST00000361642.aln.fasta
- suppDataFile/ENST00000380488.aln.fasta
- suppDataFile/ENST00000378090.aln.fasta
- suppDataFile/ENST00000303714.aln.fasta
- suppDataFile/ENST00000357123.aln.fasta
- suppDataFile/ENST00000601181.aln.fasta
- suppDataFile/ENST00000261180.aln.fasta
- suppDataFile/ENST00000285949.aln.fasta
- suppDataFile/ENST00000264380.aln.fasta
- suppDataFile/ENST00000548567.aln.fasta
- suppDataFile/ENST00000614790.aln.fasta
- suppDataFile/ENST00000330106.aln.fasta
- suppDataFile/ENST00000378251.aln.fasta
- suppDataFile/ENST00000371984.aln.fasta
- suppDataFile/ENST00000485033.aln.fasta
- suppDataFile/ENST00000300900.aln.fasta
- suppDataFile/ENST00000370757.aln.fasta
- suppDataFile/ENST00000251776.aln.fasta
- suppDataFile/ENST00000334651.aln.fasta
- suppDataFile/ENST00000615332.aln.fasta
- suppDataFile/ENST00000377474.aln.fasta
- suppDataFile/ENST00000274382.aln.fasta
- suppDataFile/ENST00000610365.aln.fasta
- suppDataFile/ENST00000521617.aln.fasta
- suppDataFile/ENST00000615615.aln.fasta
- suppDataFile/ENST00000399133.aln.fasta
- suppDataFile/ENST00000370630.aln.fasta
- suppDataFile/ENST00000391835.aln.fasta
- suppDataFile/ENST00000393284.aln.fasta
- suppDataFile/ENST00000336735.aln.fasta
- suppDataFile/ENST00000359980.aln.fasta
- suppDataFile/ENST00000292140.aln.fasta
- suppDataFile/ENST00000290130.aln.fasta
- suppDataFile/ENST00000354513.aln.fasta
- suppDataFile/ENST00000415871.aln.fasta
- suppDataFile/ENST00000264613.aln.fasta
- suppDataFile/ENST00000404158.aln.fasta
- suppDataFile/ENST00000404739.aln.fasta
- suppDataFile/ENST00000298492.aln.fasta
- suppDataFile/ENST00000381848.aln.fasta
- suppDataFile/ENST00000442504.aln.fasta
- suppDataFile/ENST00000441159.aln.fasta
- suppDataFile/ENST00000400256.aln.fasta
- suppDataFile/ENST00000290299.aln.fasta
- suppDataFile/ENST00000372561.aln.fasta
- suppDataFile/ENST00000537517.aln.fasta
- suppDataFile/ENST00000375991.aln.fasta
- suppDataFile/ENST00000612632.aln.fasta
- suppDataFile/ENST00000248929.aln.fasta
- suppDataFile/ENST00000446248.aln.fasta
- suppDataFile/ENST00000392979.aln.fasta
- suppDataFile/ENST00000260605.aln.fasta
- suppDataFile/ENST00000301905.aln.fasta
- suppDataFile/ENST00000374242.aln.fasta
- suppDataFile/ENST00000354161.aln.fasta
- suppDataFile/ENST00000412716.aln.fasta
- suppDataFile/ENST00000377805.aln.fasta
- suppDataFile/ENST00000264639.aln.fasta
- suppDataFile/ENST00000389919.aln.fasta
- suppDataFile/ENST00000287859.aln.fasta
- suppDataFile/ENST00000222224.aln.fasta
- suppDataFile/ENST00000357500.aln.fasta
- suppDataFile/ENST00000394152.aln.fasta
- suppDataFile/ENST00000370033.aln.fasta
- suppDataFile/ENST00000342694.aln.fasta
- suppDataFile/ENST00000388827.aln.fasta
- suppDataFile/ENST00000330333.aln.fasta
- suppDataFile/ENST00000511717.aln.fasta
- suppDataFile/ENST00000536315.aln.fasta
- suppDataFile/ENST00000528302.aln.fasta
- suppDataFile/ENST00000019019.aln.fasta
- suppDataFile/ENST00000304916.aln.fasta
- suppDataFile/ENST00000562505.aln.fasta
- suppDataFile/ENST00000546323.aln.fasta
- suppDataFile/ENST00000372171.aln.fasta
- suppDataFile/ENST00000311895.aln.fasta
- suppDataFile/ENST00000477892.aln.fasta
- suppDataFile/ENST00000265295.aln.fasta
- suppDataFile/ENST00000252939.aln.fasta
- suppDataFile/ENST00000251170.aln.fasta
- suppDataFile/ENST00000429976.aln.fasta
- suppDataFile/ENST00000282516.aln.fasta
- suppDataFile/ENST00000525680.aln.fasta
- suppDataFile/ENST00000376552.aln.fasta
- suppDataFile/ENST00000419198.aln.fasta
- suppDataFile/ENST00000341633.aln.fasta
- suppDataFile/ENST00000287899.aln.fasta
- suppDataFile/ENST00000265074.aln.fasta
- suppDataFile/ENST00000545990.aln.fasta
- suppDataFile/ENST00000252087.aln.fasta
[truncated: 9,700 more entries]
