# Supplementary material for: Six reference-quality genomes reveal evolution of bat adaptations
Source: Nature. 2020 Jul 22;583(7817):578–84. doi: 10.1038/s41586-020-2486-3 (PMC8075899; doi:10.1038/s41586-020-2486-3)
Supplement: Supplementary file 6 — Alignments of 12,931 protein-coding genes across 48 mammals. [file 41586_2020_2486_MOESM6_ESM.gz › suppDataFile/ENST00000263578.aln.fasta]

>dasNov3
---------------------------------------------------------------------------------------TGGGATGGAAAGGTGTCTGAGATCAAGAAGAAGATCCGGTCGTTCCTACCTGGAGGGGCCTTGGACCCACTGTTTAACACCAGTCACTTGCCCCCTGAACAGGCAGATGTGGTGATTGTGGGAGGTGGGGTGCTTGGCCTGTCCGTGGCCTATTGGCTGAAGAGATTGGAGAAGCGACAAGGTGCCATTCGGGTGCTGGTGGTGGAACGGGACCACACGTATTCGCAAGCCTCC---ACAGGACTTTCCGTGGGTGGGATTCGCCAGCAGTTCTCCTTGCCTGAGAACATCCAGCTCTCCCTCTTTTCAGTCAACTTTCTACGGAACATCAATGAGTACCTGGCGGTGAGCGATGCTCCCCCTCTGGACCTCCAGTTCAACCCCTCAGGTTACCTGTTGCTGGCTTCCGAAAACGATGCTGCGGTCATGGAGAGCAACGTGAAAATGCAGAGGCAGGAAGGAGCCAAAGTTTGTCTGATGTCTCCTGAGCAGCTTCGGAACAAGTTTCCCTGGATAAACACGGAGGGAGTGGCTTTGGCATCTTACGGGCTGGAGGACGAAGGCTGGTTTGACCCCTGGTGTCTGCTCCAGGGGCTCCGGCAAAAGGTCCGGTCCATGGGAGTCCTCTTCTGTCAGGGAGAGGTGACACGTTTCGTCTCTTCATCTACCTGCATGACAAACACAAGTGGGGAAGAGGTGTCATTAAAAAGGATTTATGAAGTCCATGTCAAGATGGACCACAGCCTGGAGTACCAACCAGTAGAGTGTGCCATCGTGATCAACGCGGCAGGAGCCTGGTCGGGGCAGGTTGCAGAGCTCGCTGGTATTGGGCACGGCCCCCCTGACACCCTCCAGGGCACCAGGCTGCCTGTGGAGCCCAGGAAAAGCCCTGCTGGTTCTGGCAGGTACGTGTACTTATGGCACTGCCCCCAGGGACCCGGCCTGGAGACTCCACTCGTGGTGGACACCAGCGGCGCCTATTTCCGCCGGGAGGGGTTAGGCAACAACTACCTTGGTAGCCGCAGCCCCACTGAGGAGGAAGAACCGGACCCAGGAAACCTGGAAGTGGACCATGCCTTCTTCCAGGACAAGGTGTGGCCCCTTTTGGCCCAGAGGGTACCGGCTTTCGAGACCCTGAAGGTCCGGAGCGCCTGGGCTGGCTACTACGACTACAACACCTTCGACCAGAACGGCGTGGTGGGGCCCCACCCGCTGGTCGTCAACATGTACTTTGCCACGGGCTTCAGCGGGCACGGGCTGCAGCACGCGCCCGCTGTGGGGCGAGCTGTGGCCGAGATGGTGTTGGAGGGCAGCTTCCAGACCATCGACCTGAGCCCCTTCCTCTTCAGCCGCTTTTACCTGAGCGAGAAGACTGAGGAGGGCAATATCATC---
>hg38
ATGATTCGGAGGGTTCTGCCGCACGGCATGGGCCGGGGCCTCTTGACCCGGAGGCCAGGCACGCGCAGAGGAGGCTTTTCTCTGGACTGGGATGGAAAGGTGTCTGAGATTAAGAAGAAGATCAAGTCGATCCTGCCTGGAAGGTCCTGTGATCTACTGCAAGACACCAGCCACCTGCCTCCCGAGCACTCGGATGTGGTGATCGTGGGAGGTGGGGTGCTTGGCTTGTCTGTGGCCTATTGGCTGAAGAAGCTGGAGAGCAGACGAGGTGCTATTCGAGTGCTAGTGGTGGAACGGGACCACACGTATTCACAGGCCTCC---ACTGGGCTCTCAGTAGGTGGGATTTGTCAGCAGTTCTCATTGCCTGAGAACATCCAGCTCTCCCTCTTTTCAGCCAGCTTTCTACGGAACATCAATGAGTACCTGGCCGTAGTCGATGCTCCTCCCCTGGACCTCCGGTTCAACCCCTCGGGCTACCTCTTGCTGGCTTCAGAAAAGGATGCTGCAGCCATGGAGAGCAACGTGAAAGTGCAGAGGCAGGAGGGAGCCAAAGTTTCTCTGATGTCTCCTGATCAGCTTCGGAACAAGTTTCCCTGGATAAACACAGAGGGAGTGGCTTTGGCGTCTTATGGGATGGAGGACGAAGGTTGGTTTGACCCCTGGTGTCTGCTCCAGGGGCTTCGGCGAAAGGTCCAGTCCTTGGGAGTCCTTTTCTGCCAGGGAGAGGTGACACGTTTTGTCTCTTCATCTCAACGCATGTTGACCACAGATGACAAAGCGGTGGTCTTGAAAAGGATCCATGAAGTCCATGTGAAGATGGACCGCAGCCTGGAGTACCAGCCTGTGGAATGCGCCATTGTGATCAACGCAGCCGGAGCCTGGTCTGCGCAAATCGCAGCACTGGCTGGTGTTGGAGAGGGGCCGCCTGGCACCCTGCAGGGCACCAAGCTACCTGTGGAGCCGAGGAAA------------------AGGTATGTGTATGTGTGGCACTGCCCCCAGGGACCAGGCCTAGAGACTCCGCTTGTTGCAGACACCAGTGGAGCCTATTTTCGCCGGGAAGGATTAGGTAGCAACTACCTAGGTGGTCGTAGCCCCACTGAGCAGGAAGAACCGGACCCGGCGAACCTGGAAGTGGACCATGATTTCTTCCAGGACAAGGTGTGGCCCCATTTGGCCCTGAGGGTCCCAGCTTTTGAGACTCTGAAGGTTCAGAGCGCCTGGGCCGGCTATTACGACTACAACACCTTTGACCAGAATGGCGTGGTGGGCCCCCACCCGCTAGTTGTCAACATGTACTTTGCTACTGGCTTCAGTGGTCACGGGCTCCAGCAGGCCCCTGGCATTGGGCGAGCTGTAGCAGAGATGGTACTGAAGGGCAGGTTCCAGACCATCGACCTGAGCCCCTTCCTCTTTACCCGCTTTTACTTGGGAGAGAAGATCCAGGAGAACAACATCATC---
>panTro5
ATGATTCGGAGGGTTCTGCCGCACGGCATGGGCCGGGGCCTCTTGACCCGGAGGCCAGGCACGCGCAGAGGAGGCTTTTCTCTGGACTGGGATGGAAAGGTGTCTGAGATTAAGAAGAAGATCAAGTCGATCCTGCCTGGAAGGTCCTGTGATCTACTGCAAGACACCAGCCACCTGCCTCCCGAGCACTCGGATGTGGTGATCGTGGGAGGTGGGGTGCTTGGCTTGTCTGTGGCCTATTGGCTGAAGAAGCTGGAGAGCAGACGAGGTGCTATTCGAGTGCTAGTGGTGGAACGGGACCACACGTATTCACAGGCCTCC---ACTGGGCTCTCAGTAGGTGGGATTTGTCAGCAGTTCTCATTGCCTGAGAACATCCAGCTCTCCCTCTTTTCAGCCAGCTTTCTACGGAACGTCAATGAGTACCTGGCCGTAGTCGATGCCCCTCCCCTGGACCTCCGGTTCAACCCCTCGGGCTACCTCTTGCTGGCTTCAGAAAAGGATGCTGCAGCCATGGAGAGCGACGTGAAAGTGCAGAGGCAGGAGGGAGCCAAAGTTTCTCTGATGTCTCCTGATCAGCTTCGGAACAAGTTTCCCTGGATAAACACAGAGGGAGTGGCTTTGGCGTCTTATGGGATGGAGGACGAAGGTTGGTTTGACCCCTGGTGTCTGCTCCAGGGGCTTCGGCGAAAGGTCCAGTCCTTGGGAGTCCTTTTCTGCCAGGGAGAGGTGACACGTTTTGTCTCTTCATCTCAACGCATGTTGACCACAGATGACAAAGCGGTGGTGTTGAAAAGGATCCATGAAGTCCACGTGAAGATGGACCGCAGCCTGGAGTACCAGCCTGTGGAATGCGCCATTGTGATCAACGCAGCCGGAGCCTGGTCTGCGCAAATCGCAGCGCTGGCTGGTATTGGAGAGGGGCCGCCTGGCACCCTGCAGGGCACCAAGCTACCTGTGGAGCCGAGGAAA------------------AGGTATGTGTATGTGTGGCACTGCCCCCAGGGACCAGGCCTAGAGACTCCGCTTGTTGCAGACACCAGTGGAGCCTATTTTCGCCGGGAAGGATTAGGTAGCAACTACCTAGGTGGTCGTAGCCCCACTGAGCAGGAAGAACCGGACCCGGCGAACCTGGAAGTGGACCATGATTTCTTCCAGGACAAGGTGTGGCCCCATTTGGCCCTGAGGGTCCCAGCTTTTGAGACTCTGAAGGTTCAGAGCGCCTGGGCCGGCTATTACGACTACAACACCTTTGACCAGAATGGCGTGGTGGGCCCCCACCCGCTAGTTGTCAACATGTACTTTGCTACTGGCTTCAGTGGTCACGGGCTCCAGCAGGCCCCTGGCGTTGGGCGAGCTGTAGCAGAGATGGTACTGAAGGGCAGGTTCCAGACCATCGACCTGAGCCCCTTCCTCTTTACCCGCTTTTACTTGGGAGAGAAGATCCAGGAGAACAACATCATC---
>macFas5
ATGATTCGAAGGGTTCTGCCGCACGGCTTGGGCCGGGGCCTCTTGACCCGGAGGCCAGGCACTCGCAGAGGAGGCTTTTCTCTGGACTGGGATGGAAAAGTGTCCGAGATTAAGAAGAAGATCAAGTCGATCCTGCCTGGAACGCCCTGTGATGTACTGCCAGACACCAGCCACCTGCCCCCCGAGCACTCGGATGTGGTGGTCGTGGGAGGTGGGGTGCTTGGCTTGTCTGTGGCCTATTGGCTGAAGCAGCTGGAGAACCGACGAGGTGGTATGCGGGTGCTAGTGGTGGAACGGGACCACACGTATTCACAGGCCTCC---ACTGGGCTCTCAGTGGGTGGGATTTGTCAGCAGTTCTCATTGCCTGAAAACATCCAGCTCTCCCTCTTTTCAGCCAGCTTTCTACGGAACATCAATGAGTACCTGGCCGTAACCAATGCCCCTCCGCTGGACCTCCAGTTCAACCCCTCGGGCTACCTCTTGCTGGCTTCAGAAAAGGATGCTGCAGCCATGGAGAGCAACGTGAAAGTGCAGAAACAGGAGGGAGCCAAAGTTTGTCTGATGTCTCCTGATCAGCTTCGGAACAAGTTTCCCTGGATAAACACAGAGGGAGTGGCTCTGGCGTCTTATGGGATGGAGAATGAAGGTTGGTTTGACCCCTGGTGTCTGCTCCACGGGCTTCGGCAAAAGCTCATGTCCATGGGAGTCTTTTTCTGCCAGGGAGAGGTGACACGTTTTGTCACTTCATCTCAACGCATGATGACCACAGATGACGAAATGGTGACCTTGAAAAGCATCCATGAAGTCCATGTGAAGATGGATCACAGCCTGGAGTACCAGCCTGTGGAATGCGCCATTGTGATCAACGCAGCCGGAGCCTGGTCTGCACAAATCGCAGCGCTGGCTGGTATTGGAAAGGGGCCGCCTGGCACCCTGCAGGGCACCAAGCTACCTGTGGAGCCGAGGAAA------------------AGGTATGTGTATGTATGGCACTGCCCCCAGGGACCAGGCCTAGAGACTCCGCTTGTTGCAGACACCAGTGGAGCCTATTTCCGCCGGGAAGGATTAGGTAGCAACTACCTAGGTGGTCGTAGCCCCGCTGAGGAGGAAGAACCAGACCCAGCGAACCTGGAAGTGGACCATGATTTCTTCCAGGAGAAGGTGTGGCCCCATTTGGCCCTGAGGGTCCCAGCTTTTGAGACTCTGAAGGTTCAGACAGCCTGGGCCGGCTATTACGACTACAACACTTTTGACCAGAATGGTGTGGTGGGCCCCCACCCACTAGTTGTCAACATGTACTTTGCTACTGGCTTCAGTGGTCACGGGCTCCAGCAGGCCCCTGGCGTTGGGCGAGCTGTGGCAGAGATGATACTGGAGGGCAGCTTCCAGACCATCGACCTGAGCCCCTTCCTCTTCAACCGCTTTTACTTGGGAGAGAAGACCCAGGAGAACAACATCATG---
>calJac3
ATGCTTCCGAGGGTTCTGTCGCTCGGCGTGCGCCGGGGCCCCTTGACCAGGAGGCCAGGCACGCTCAGAGGAGGCTTTTCTCTGGACTGGGAGGAGAAGTTGTCTGAGATTAAGAAGAAGATCCAGTCAGTGCTGCCTGGAACGTCCTTGCATCCACTGTATGACAGCAGCCACCTGCCCCCCGACCACTCGGATGTGGTGATCGTAGGAGGTGGGGTACTTGGCCTTTCTGTGGCCTATTGGCTGAAGAAGCTGGAGAAGCAGCGAGGTGCTCTTCGGGTGCTGGTGGTGGAACGGGACCTCACGTATTCACAGGCCTCC---AGTGCGCTCTCACTGGGTGGGATTCATCAGCAGTTCTCATTGCCTGAGAACATCCATCTCTCCCTCTTTTCAGCCAGCTTTCTACGGAACATCAATGAGCACCTGGCTGTAGTCGATGCCCCTCCCCTGGACCTCCAGTTCAACCCCTTAGGCTACCTCTGGCTGGCTTCAGAAAAGGATGCTGCAGCCATGGAGAACAACGTGAAAGTGCAGAGGCAGGAGGGAGCCAAAGTTTGTCTGATGTCTCCTGATCAGCTTCGGAACAAGTTTCCCTGGATAAACACAGAGGGAGTGGCTTTGGCATCTTATGGTATGGAGGACGAAGGTTGGTTTGACCCCTGGTGTCTGCTCCAGGGGCTTCGGCGAAAGGTCCAGTCCATGGGAGTCCTTTTCTGCCAGGGAGAGGTGACACGTTTTGTCTCTTCATCTGACCGCATGTTGACCAAAAATCAGAAAGAGGTGAAATTGAAAAGGATCTATGAAGTCCACGTGAAGATGGACAACAGCGTGGAATACCAGCCTGTGGAATGCGCCTTAGTGATCAATGCAGCCGGAGCCTGGTCTGCGCAAATTGCAGCACTGGCTGGTATTGGGAAGGGGCCGCCTGACACCCTGCAGGGCACCAAGCTACCTGTGGAGCCGAGGAAA------------------AGGTATGTGTATGTGTGGCACTGCCCCCAGGGACCAGGCCTGGAGAGTCCGTTGGTTGCAGACACTAGTGGAACCTATTTCCGCCGGGAAGGATTAGGTAGCAACTACCTAGGTGGCCGTAGCCCCACTGAGGAGGAAGAACCAGACCCAGAGAACCTGGAAGTGGACCATGATTTCTTCCAGGACAAGGTGTGGCCCCATTTGGCTCAGAGGGTCCCAGCTTTTGAGACTCTGAAGGTTCAGAACGCCTGGGCCGGCTATTACGACTACAACACCTTTGACCAGAATGGTGTGGTGGGCCCCCATCCACTAGTTGTCAACATGTTCTTTGCTACTGGCTTCAGTGGTCATGGGCTCCAGCAGGCCCCTGGTGTGGGACGAGCTGTGGCAGAGATGATACTGGAGGGCCGCTTCCAGACCATCAACCTGGACTCCTTCCTCTTCAGCCGCTTTTACTTAGGAGAGAAGATCCAGGAGGACAACATCATC---
>saiBol1
ATGCTTCCGAGGGTTCTGTCGCTCGGCATGCGCCGGGGCCCCTTGACCCGGAGGCGAGGCACGCTTAGAGGAGGCTTTTCTCTGGACTGGGAGGAGATATTGTCTGAGATTAAGAAGAAGATCCAGTCAGGGCTGCCTGGAACGGACTTGCATCCACTGTATGACCGCAGCCACCTGCCCCCCGACCACTCGGATGTGGTGATCGTAGGAGGTGGGGTACTTGGCCTGTCTGTGGCCTATTGGCTGAAGAAGCTGGAGAAGCAGCGAGATGCTCTTCGGGTGCTGGTCGTGGAACGGGACCTCACGTATTCACGGGCCTCC---AGTGCACTCTCACTGGGTGGGATTCATCAGCAGTTCTCATTGCCTGAGAACATCCATCTCTCCCTCTTTTCAGCCAGCTTTCTACGGAACATCAATGAGCACCTGGCTGTGGTCGATGCCCCTCCCCTGGATCTCCAGTTCAACCCCTTAGGCTACCTCTGGCTGGCTTCAGAAAAGAATGCTGCAGCCATGGAGAACAACGTGAAAGTGCAGAGGCAGGAGGGAGCCAAAGTTTGTCTGATGTCTCCTGATCAGCTTCGGAACAAGTTTCCCTGGATAAACACAGAGGGAGTGGCTTTGGCGTCCTATGGGATGGAGGACGAAGGTTGGTTTGACCCCTGGTGTCTGCTCCAGGGGCTTCGGCGAAAGGTCGAGTCCATGGGAGTCCTTTTCTGCCAGGGAGAGGTGACACGTTTTGTCTCTTCATCTAACCTCATGTTGACCAAAAATGAGAAAGAGGTGAAAATGAAAAGGATCTATGAAGTCCACGTGAAGATGGACAACAGCCTGGAATACCAGCCTGTGGAATGCGCCTTAGTGATCAATGCAGCCGGAGCCTGGTCTTCGCATATCGCAGCACTGGCTGGTATTGGGAAGGGGCCGCCTAACACCCTGCAGGGCACCAAGCTACCTGTGGAGCCGAGGAAGAGT------GGTTATCGCAGGTATGTGTATGTGTGGCATTGCCCCCAGGGACCAGGCTTGGAGAGTCCACTCGTTGCAGACACTAGTGGAACCTATTTCCGCCGGGAAGGATTAGGTGGCAACTACCTGGGTGGCCGTAGCCCCACTGAGGAGGAAGAACCGGACCCAGGGAACCTGGAAGTGGACAATGATTTCTTCCAGGACAAGGTGTGGCCCCATTTGGCTCAGAGGGTCCCAGCTTTTGAGACTCTGAAGGTTCAGAACGCCTGGGCCGGCTATTACGACTACAACACCTTTGACCAGAATGGTGTGCTGGGCCCCCATCCACTAGTTGTCAACATGTTCTTTGCTACTGGCTTCAGCGGTCATGGGCTCCAGCAGGCCCCTGGTGTGGGACGAGCTGTGGCAGAGATGATACTGGAGGGCCGCTGCCAGACCATCAACCTGGACCCCTTCCTCTTCAGCCGCTTTTACTTGGGAGAGAAGATCCAGGAGGACAACATCATC---
>otoGar3
------------------------------------------------------------------------GGCTCTACTCTGGACTGGAATGGAAGAGTGTCTGAGTTTAAGAAGAAGATCCGGTCAATCCTGCCTGGAGAAGACAGGAATCCACTGTATGACACCAGTCACCTGCCTCCTGAACGCTGTGATGTGGTGATCGTGGGAGGTGGGGTCCTCGGCCTATCTGTGGCCTACTGGCTAAAGAAGCTGGAGAAGCGCCAAGGTGCCATACGGGTACTGGTGGTGGAGCGGGACCACACGTACTCCCAAGCCTCC---ACAGGCCTTTCTGTTGGTGGGATTCGTCAGCAATTCTCATTGCCCGAGAACATCCAGCTTTCCCTCTTTTCAGCCAGCTTTCTACGGAACATCAATGAGCATCTGGCTGTAGTTGATGACCCTCCTCTGGACCTTAAGTTCAACCCCTTGGGCTATCTCTTACTAGCATCAGAAAAGGGTGCTGCGACCATGGAGAACAACGTGAAAGTGCAGAGGCAGGAAGGAGCCAAAGTTTGTCTGATGTCTCCTGAGCAGCTGCGGAACAAATTTCCCTGGATAAACACAGAGGGAGTGGCTTTGGCATCTTACGGAATGGAGAATGAAGGTTGGTTTGACCCGTGGTGTCTGCTTCAGGGGCTGAGGCGAAAAGTCCAGTCCATGGGAGTATTTTTCTGCCAGGGAGAAGTGACACGTTTCATCTCTTCATCTAGCTCCATGAAGAACACAAGTGGGGAGGAGGTGAACTTGAAAAGGATTTATGAAGTCCATGTGAAGATGGACCACAGCCTGGAGTACCAGCCTGTGGAGTGCGCCCTGGTGATCAATGCAGCAGGAGCCTGGTCTGGGCAAATAGCAGAGCTGGCTGGGATTGGGAAGGGGCCGCTTGGTACCCTTCAGGGCACCAAGCTACCTGTGGAGCCCAGGAAA------------------AGGTATGTGTATTTATGGCACTGCCCCCAGGGACCAGGCCTGGAGGCTCCGCTGGTTTCAGACAGCAGTGGAGCCTACTTCCGCCGGGAAGGATTAGGCAACAACTACATAGGTGGCCGTAGCCCCACTGAGGAGGAGGAGCCAGATCCAAAGAACCTGGAAGTGGACCATGGTTTCTTCCAAGACAAAGTGTGGCCCCCTTTGGCCCAGAGGGTACCAGCTTTTGAGACTCTGAAGGTTCGCAGTGCCTGGGCTGGCTACTATGACTATAACACCTTTGACCAGAATGGCGTGGTGGGCCCCCACCCCCTTGTGATGAATATGTACTTTGCTACAGGCTTCAGTGGCCACGGGCTCCAGCAGGCCCCTGGTGTGGGGCGAGCTGTAGCAGAGATGGTGCTGGAAGGCCACTTCCAGACCATCGACTTGAGCTCCTTCTTCTTCAGCCGCTTTTACTTGGGAGAGAAGATCCAGGAGCACATCATCATC---
>micMur3
ATGCTGCGGAGGGTGCTGCGGCTCGCCTCGGGCCGGGCCCTGGTGGCCCGGGCACTGAGCACACGCAGAGGCGGCTCTACGCCGGACAGGGATGGAAAGGTATCTGAGATTAAGAAGAAGATCCAATCTATCCTGCCTGGAGAGCCCTGGAATCCACTTTATGACACCAGCCACCTGCCCCCCGAACGCTCGGATGTGGTGATCGTGGGAGGTGGGGTGCTCGGCCTGTCTGTGGCCTATTGGCTGAAGAAGCTGGAGAATCGACGAGGTGCCATTCAGGTGCTGGTGGTGGAACGGGACCACACGTATTCACAAGCCTCC---ACAGCGCTTTCTATTGGCGGGATTCGTCAGCAGTTCTCATTGCCTGAGAACATACAGCTATCCCTCTTTTCAGCCAACTTTCTACGGAACATCAATGAGTACCTGGCCGTAGTCGATGCCCCTCCCCTGGACCTGCAGTTCAACCCCTTGGGCTATCTCTTGCTAGCTTCAGAGAAGGGTGCTGCAACCATGGAGAGCAATGTGAAAGTGCAGAGGCAGGAAGGAGCCAAAGTTTGTCTGATGTCTCCTGAGCAGCTTCAGAACAAATTTCCCTGGATAAACACCAAGGGGGTGGCTTTGGCATCTTACGGGATGGAGAATGAAGGTTGGTTTGACCCCTGGTGTCTGCTCCAGGGGCTACGGCGAAAGGTCCAGTCCATGGGAGTCCTTTTCTGCCAGGGAGAGGTGACACGTTTCATCTCTTCATCCAGCCACATGAAAACTACAAGTGGGAAAGAGGTGACCTTGAAAAGGATCTATGAAGTCCATGTAAAGATGGACCACAGCATGGAGTACCAGCCTGTGGAGTGTGCCCTAGTGATCAATGCAGCAGGAGCCTGGTCTGGGCAAGTCGCAGAGCTGGCTGGTATTGGGAAGGGGCCACCTGGCACCCTCCAGGGCACCAGGCTACCTGTGGAACCAAGGAAG------------------AGGTATGTGTATTTATGGCACTGCCCCCAAGGACCAGGCCTGGAGGCTCCACTAGTTACAGACATGAGTGGAGCCTATTTCCGCCGGGAAGGATTAGGCAACAACTACCTAGGTGGCCTTAGCCCCATTGAGGAGGAGGAACCAGATCCAGGGAACCTGGAAGTGGACTATGATTTCTTCCAAGACAAGGTGTGGCCTCCTTTGGCCCAGAGAGTACCAGCTTTCGAGACTCTGAAGGTTCGGAGTGCCTGGGCTGGCTACTATGACTACAACACCTTTGACCAGAATGGTGTGGTGGGCCCCCACCCGCTGGTTGTCAACATGTACTTTGCCGCAGGCTTCAGTGGCCATGGGCTCCAGCAGGCCCCTGGCGTGGGGCGTGCTGTGGCAGAGATGGTGCTGGAGGGCCACTTCCAGACCATCGACCTGAGCCCCTTTCTCTTCAGCCGCTTTTATTTGGGAGAGAAGATCCAGGAGCACGTCATCATC---
>tarSyr2
ATGCTTCGAAGGGCGCTGCAGCTCGGCTGGAGCCGGGGACTCTTCATCCGGAGGCTGGGCACGCGCAGAGGAGGCTCTTCTCTGGACTGGGATGGAAATATATCTGAGATTAAGAAGAAGATCCAGTCGTTCCTGCCTGGAGGAACCTGGAATCCACTGTATGATACCAGCCACCTGCCCCCTGAACAATCGGATGTGGTGATCGTGGGAGGTGGAGTGCTTGGCCTATCTGTGGCGTATTGGCTGAAGAAGCTGGAGAAGATACAAGGTGGCATTCGGGTGTTGGTGGTGGAACGAGACCACACGTACTCACAGGCTTCC---ACAGGGCTCTCTGTGGGCGGAATTCGACAGCAGTTCTCTTTGCCTGAGAACATCCAGCTCTCCCTCTTTTCAGTCAGCTTTCTACGGAACATCAATGAGCACCTGGCTGTGGTTGATGCCCCTCCCCTGGATCTCCAGTTCAACCCCTCAGGCTATCTCTTTCTGGCTTCAGAAAAAGGTGCTGCAATCATGGAGAGCAACGTGAAAGTGCAGAGGCAGGAAGGAGCCAAAGTCTGTCTGATGTCCCCTGAGCAGCTTCGGAACAAGTTTCCCTGGATAAACACAGAGGGAGTGGCTTTGGCATCTTATGGGCTGGAGGATGAAGGTTGGTTTGACCCCTGGTGTCTGCTCCAGGGGCTTCGGCGAAAGGTACAGTCCATGGGCGTCCTTTTCTGCCAGGGAGAAGTGACACGTTTCACCTCTTCATCTGACCGCATGAAGACCGCAAGTGAGAAAGAGGTGATATTGAAAAGGATCCATGAAGTCCATGTGAAGATGGACAACAGCCTAGAGTACCAGCCTGTGGAGTGTGCCATAGTGATCAATGCAGCAGGAGCCTGGTCTGGGCAAATTGCAGAACTGGCTGGTATTGGGAAGGGGCTACCTGGCACCCTACAGGGCACCAAGCTACCTGTGGAGCCAAGGAAA------------------AGGTATGTGTACTTATGGCACTGCCCCCAGGGACCAGGCCTGGAGGCACCACTCGTTATAGACTCCAGTGGAGCCTATTTCCGCCGGGAAGGATTAGGAAACAACTACCTAGGTGGCCGTAGCCCCACTGAGGAGGAGGAACCGGACCCAGGAAACCTGGAAGTGGACCATGATTTCTTCCAGGACAAGGTGTGGCCCCCTTTGGCCCAGAGGGTACCAGCTTTTGAGACTCTAAAGGTTCGGCGTGCCTGGGCCGGCTATTACGACTATAACACCTTTGACCAGAATGGCGTAGTGGGCCCCCACCCACTAGTCGTCAACATGTACTTTGCTACGGGCTTCAGTGGTCATGGGCTTCAGCAGGCCCCGGGTGTGGGGCGAGCTGTAGCAGAGATGGTGCTGGAGGGCCACTTCCAGACCATCAACCTGAACCCCTTCCTCTTCAGCCGTTTTTACTTGGGAGAGAAGATCCAGGAGCAAAACATCATC---
>HLpipKuh2
---------------------------------------------------------------------------------------------GAAAAGGTGTCTGAAATTAAGAAGAAGATCCAGTCAGCTCTTCCTGGAGGGGCCTGGCATCCACTGTATGACACCAGCCACCTGCCCCCTGAACACTCGGACGTCGTGATTGTGGGGGGTGGGGTGCTTGGCCTGTCCGTGGCCTATTGGCTGAAGAGGTTGGAGAAGCCACGGGGTGCCATTAAGGTGCTGGTGGTGGATCGGGACCACACGTATTCCCAGGCCTCT---ACCGGGCTCTCCGTGGGCGGGATCCGCCAGCAGTTCTCGCTGCCTGAGAACATCCAGCTCTCCCTCTTCTCAGTGGACTTCCTACGGAACATCAATGAGTACCTGGCGGTCGTCAATGACCCTCCCCTGGACGTCCAGTTCAACCCCTCAGGCTACCTTTTCCTGGCCTCGGAAAAGGGTGCTGCAATCATGGAGAACAACGTGAAAGTGCAGAGGCAGGAAGGAGCCAAAGTGTGTCTGATGTCTCCGGAGCAGCTGCGGAACAAGTTTCCCTGGATCAACACAGACGGCGTGGCCTTGGCGTCTTACGGGTTGGAGGGTGAAGGCTGGTTTGACCCCTGGTGTCTGCTCCAGGGGCTCCGGCGAAAGGTCCAGTCCCTCGGGGTCCTTTTCTCCCAGGGAGAGGTGACACGTTTCATCACTTCATCTAGCCACATGCAGACCACGAGTGGGAAAGGGGTGACTATGAAAAGGATCCATGAAGTCCATGTGAAGATGGACCACAGCCTGGAGTACCAGCCTGTGGAATGTGCCATCGTGATCAATGCCGCAGGGGCCTGGTCCGGGCAAGTAGCAGAGCTGGCTGGGATTGGGAAGGGGCCACCAGACACCCTCGAGGGCACCAAGCTACCTGTGGAGCCGAGGAAA------------------AGGTACGTGTACTTATGGCATTGCCCCGAGGGCCCAGGCCTGGAGACCCCGTTTGTGGCAGACACCAGTGGAGCCTACTTCCGCCGGGAGGGATTAGGCCACAACTACTTGGGTGGCTGCAGCCCCACCGAGGAGGAGGAACCGGACCCGGGGAACCTGGAAGTGGACCATGATTTCTTCCAGGACAAGGTGTGGCCCCCTTTGGCCCACAGGGTACCAGCTTTCCAGTGTCTGAAGGTTCGGAGCGCTTGGGCCGGCTACTACGACTACAACACCTTTGACCAGAACGGCGTGGTGGGCCCCCACCCCCTGGTCTCCAACATGTACTTTGCCACGGGCTTCAGCGGCCACGGGCTCCAGCAGGCCCCCGCCGTGGGCCGAGCCGTGGCCGAGATGGTGCTGGAGGGCCAGTTCCGGACTATCGACCTGAGCTCCTTCCTCTTCAGCCGCTTTTACCTGGGGGAGAAGGTGGAAGAGCGCAACATCATC---
>HLmyoMyo6
ATGTTTCGAGGGGCGCTATGGCTCTTGGCAGGTCGAGGCTGTGTGGGCCGGGGGCTAAGCACACGCAGTGGAGGCTCGACTCCGGACTGGACTGAAAAGGTGTCTGAAATTAAGAAGAAGATCCAGTCGGCTCTTCCTGGAGGGGCCTGGGATCCACTGTATGACACCAGCCACCTGCCCCCTGAACACTCGGATGTCGTGATTGTGGGGGGTGGGGTGCTTGGCCTGTCCGTGGCCTATTGGCTGAAGAGGTTGGAGAAGCCCCGAGGTGCCATCAGGGTGCTGGTGGTGGATCGGGACCACACGTATTCCCGGGCCTCT---ACCGGGCTTTCCGTGGGCGGGATCCGCCAGCAGTTCTCGCTGCCTGAGAACATCCAGCTCTCCCTCTTTTCAGTGGACTTTCTACGGAACATCAATGAGTACCTGGCGGTAGTCGATGACCCTCCCCTGGACGTCCAGTTCAACCCCTCAGGGTACCTTTTGCTGGCCTCAGAAAAGGGCGCTGCAATCATGGAGAACAACGTGAAAGTGCAGAGGCAGGAAGGAGCCAAAGTGTGTCTGATGTCCCCGGAGCAGCTGCAGAACAAGTTTCCCTGGATTAACACGGACGGAGTGGCCTTGGCGTCTTACGGGTTGGAGGGTGAAGGTTGGTTTGACCCCTGGTGTCTGCTCCAGGGGCTTCGGCGAAAGATCCAGTCCCTGGGGGTCTTTTTCTGCCAGGGAGAGGTGACACGTTTCAGCACATCATCTAGCCGCATGCAGACCAGCGGTGGGAAAGAGATGACTTTGAAGAGGATCCATGAAGTCCATGTGAAGATGGACCACAGCCTGGAATACCAGCCTGTGGAATGTGCGCTCGTGATCAATGCCGCCGGGGCCTGGTCTGGGCAAGTAGCAGAGCTGGCTGGTATTGGGAAGGGGCCACCTGGCACCCTGGAGGGCACCAAGCTACCTGTGGAGCCGAGGAAA------------------AGGTACGTGTACTTCTGGCACTGCCCCGAGGGACCAGGCCTGGAGACTCCGTTCATGGCAGACACCAGTGGAGCCTATTTCCGCCGGGAAGGATTAGGCCACAACTACTTGGGTGGCTGCAGCCCCACCGAGGAGGAGGAACCAGACCCGGGGAACCTGGAAGTGGACCATGATTTCTTCCAGGACAAGGTGTGGCCCCATTTGGCCCACCGAGTACCAGCTTTTCAGAGCCTGAAGGTTCGGAGCGCTTGGGCCGGCTATTACGACTACAACACCTTTGACCAGAACGGCGTGGTGGGCCCCCACCCCCTGGTCGTCAACATGTACTTTGCCACAGGCTTCAGTGGCCATGGGCTCCAGCAGGCCCCCGCCGTGGGCCGAGCTGTGGCCGAGATGGTGCTAAAGGGCCAGTTCCAGACCATCGACCTGAGCTCCCTCCTCTTCAGCCGCTTTTACTTGGGAGAGAAGGTCGAAGAGCGCAACATCATT---
>felCat8
ATGCTTCGCAGGACGTTGCTTTTGGGCTTGTGCCGGGGCCCCTTGGGCCGGGGTCTAGGCACACACAGAGGAGGCTCTATTCTGGACCGAGATGGAAAGATGTCCGAGATCAAGAAGAAGATCCAGTCAATCCTTCCCGGCGGGGACTGGAATCCACTGTACGACACCAGCTACCTGCCCCCTGAGAGCTCGGATGTGGTGATTGTGGGGGGTGGGGTGCTTGGCCTGTCCGTGGCCTATTGGCTGAAGAAGTTGGAGAAGCCACGAGGTGCCATTCGAGTGCTGGTGGTGGAACGGGACCACACGTATTCCCGGGCCTCC---ACTGTGCTTTCCGTGGGCGGGATTCGTCAGCAGTTCTCGGTGCCTGAGAACGTCCAGCTCTCCCTCTTTTCAATTGACTTTCTACGGAACATCAATGAGTACCTGGCTGTAGCTGATGACCCTCCCCTGGACATTCAGTTCAACCCATCAGGTTATCTCTTGCTGGCTTCAGAAAAGGGTGCTGCCATCATGGAGAACAACGTGAAGGTGCAGAGGCAGGAAGGAGCCAAAGTTTGCCTGATGTCTCCTGAGCAGCTTCGGAACAAATTTCCCTGGATAAACACAGAGGGCGTGGCTTTGGCATCTTATGGGATGGAACACGAAGGTTGGTTTGACCCCTGGTGTCTGCTCCAGGGGCTTCGGCGAAAGGTCCAGTCCATGGGGGTCCTCTTCTGCCGCGGAGAGGTGACACGTTTCGTGTCTTCGTCTAACCTCATGAAGACTGCAAGTGGGGAAGAAGTGAATGTGAAAAGGATCCACGAAGTTCATGTGAAGATAGACCAAAGCCTGGAGTACCAGCCCGTGGAATGTGCCATAGTGATCAACGCAGCAGGGGCCTGGTCTGGCCAGGTTGCAGAGCTGGCTGGCATTGGGAAGGGGCCACCTGGCACCCTCCAGGGCACCAAGCTACCTGTGGAGCTGAGAAAA------------------AGGTACGTGTACTTGTGGCACTGCCCCCAGGGACCAGGCCTGGAGACCCCGTTCGTTATAGACCCCAGTGGAACCTATTTCCGCCGAGAAGGATTAGGCCATAACTACCTGGGTGGCTGTAGCCCCACTGAGGAGGAGGAACCGGATCCAGGGAACCTGGAGGTGGACCATGATTTCTTCCAGGACAGGGTGTGGCCCCCTTTGGCCCAGAGGGTACCGGCTTTTGAAACTCTGAAGGTTCGGAGCGCTTGGGCCGGCTATTACGACTACAACACCTTTGACCAGAATGGCGTGGTGGGTCCTCACCCACTGGTCATCAACATGTATTTTGCCACGGGCTTCAGCGGCCACGGGCTCCAGCAGGCCCCTGCCGTGGGGCGAGCTGTGGCGGAGATGGTGCTGGAGGGCCACTTCCAGACCATCAACCTGAGCTCCTTCCTCTTCAGCCGCTTTTACTCGGGAGAGAAGGTCCAGGAGCACAACATCATC---
>canFam3
ATGCTGCGGACGGCGTCGTGGCCGCGCTGGGGCCGGACCCTGCTGGCCCGGGGGCTGGGCTCACGCCGCGGAGGCTCCGCTCCCGACCAGAACGGAAAGGTGTCTGAGATTAAGAAGAAGATCCAGTCAGTCCTTCCCGGAGGAGCCTGGAATCCACTGTACGACACCAGCTACCTGCCTCCTGAACACTCGGATGTGGTGATTGTGGGGGGTGGGGTGATTGGCCTGTCTGTGGCCTATTGGCTGAAGAGGTTGGAGAAGCCACGAGGTGCCATTCGGGTGCTGGTGGTGGAACGGGACCACACGTACTCCCGGGCGTCC---ACCGTGCTTTCTGTGGGCGGCATTCGCCAGCAGTTCTCCGTGCCCGAGAACATCCAGCTCTCCCTCTTTTCCATTGAGTTTCTACGCAACATCAATGAGTACCTGGCTGTAGTCGATGACCCTCCCCTGGACATCCAGTTCAACCCCTCAGGTTATCTCTTGCTGGCTTCAGAAAAGGGTGCCGCACTCATGGAGAGCAACGTGAAGGTGCAGAGGCAGGAAGGAGCCAAAGTTTGCCTGATGTCTCCTGAGCAGCTTCGGAACAAATTTCCCTGGATAAACACAGAGGGCGTGGCTTTGGCGTCTTACGGGATGGAGCACGAAGGTTGGTTTGACCCCTGGTGTCTGCTTCAGGGGCTTCGGCGGAAGGTCCAGTCCATGGGGGTCCTCTTCTGCCATGGAGAGGTGACACGTTTTATCTCTTCGTCCAACCACATGGAGACCAGGAGCGGGGAAGAGGTGACTTTGAAAAGGATCCATGAAGTCCATGTGAAGGTAGACCACAGCCTGGAGTACCAGCCCGTGGAATGTGCCATCGTGATCAACGCAGCGGGGGCCTGGTCTGGCCAGATCGCACAGCTGGCTGGTATCGGGAAGGGGCCACCGGGCACCCTGCAGGGCACCAAGCTACCTGTGGAGCCGAGGAAA------------------AGGTACGTGTACGTGTGGCACTGCCCCCAGGGACCGGGCCTGGAGACCCCGTTCGTCATAGATCCTAGTGGGGTCTATTTCCGCCGGGAAGGACTGGGCAACAACTATCTGGGCGGCTGTAGCCCCACCGAGGAGGAGGAACCGGACCCAGGGAACCTGGAAGTGGACCATGATTTCTTCCAGGACAAGGTGTGGCCCTCTTTGGCCCAGAGGGTACCAGCTTTTGAGACTCTGAAGGCTCGGAGCTCTTGGGCTGGCTATTACGACTACAACACCTTTGACCAGAATGGTGTGGTGGGTCCCCACCCACTAGTCATCAACATGTACTTTGCCACGGGCTTCAGTGGCCATGGACTCCAGCAGGCCCCTGCCGTGGGCCGAGCCGTGGCGGAGATGGTGCTGCAAGGCCACTTCCAGACTATCGACCTGAGCCCCTTTCTCTTCAGCCGCTTTTACTTGGGAGAGAAGGTCCAGGAGCACAATATCGTC---
>ailMel1
ATGCTACGAAGGGCCTTGCGGCTAGGCTTGGGCCGGGGTCCCTTGAGCCGGGGGCTAGGCACACACAGAGGAGACTCCACTCTGGACCAGAATGGAAAGTTGTCCGAGATTAAGAAGAAGATCCAGTCAGTCCTTCCTGGAGGGGCCTGGAACCCACTGTACAACACCAGCCACCTGCCCCCTGAACACTCGGATGTGGTGATTGTGGGGGGTGGGGTGATTGGCCTGTCTGTGGCCTATTGGCTGAAGAGGTTGGAGAAGCGACGAGGTGCCATTCGGGTGCTGGTGGTGGAACGGGACCACACGTATTCCCGGGCCTCC---ACCGTGCTGTCTGTGGGCGGGATTCGTCAGCAGTTCTCAGTGCCTGAGAACATCCAGCTCTCCCTCTTTTCAATTGAATTTCTACGGAACATCAATGAGTACCTGGCTGTAGTCGATGACCCTCCCCTAGACATCCAGTTCAACCCCGCAGGTTATCTCTTGCTGGCTTCGGAAAAGGGTGCTGCTGTCATGGAGAGCAACGTGAAGGTGCAGAGGCAGGAAGGAGCCAAAGTCTGCCTGATGTCTCCTGAGCAGCTTCGGAACAAATTTCCCTGGATAAACACAGAGGGTGTGGCGTTGGCGTCTTATGGGATGGAGCACGAAGGTTGGTTTGACCCCTGGTGTCTGCTCCAGGGGCTTCGACGAAAGGTCCAGTCCATGGGGGTCCTCTTCTGCCATGGAGAGGTGACACGTTTTGTCTCTTCATCTAGCCACGCGGAGACCACAAGTGGGGAAGAGGTGACTTTGAAAAGGATCCACGAAGTCCATGTGAAGAGAGACCACAGTCTGGAGTACCAGCCCGTGGAATGTGCCATCGTGATCAACGCAGCAGGGGCCTGGTCTGGCCAGATCGCAGAGCTGGCTGGTGTCGGGAAGGGCCCACCTGGCACCCTGCAGGGCACCAGGCTACCTGTGGAGCTGAGGAAA------------------AGGTATGTGTACTTCTGGCACTGCCCCCAGGGACCGGGCCTGGAGACCCCGTTCGTCATAGATGCCAGTGGGGCCTATTTCCGCCGAGAAGGATTAGGCAACAACTATCTGGGTGGCTGTAGCCCCACTGAGGAGGAGGAACCGGACCCAGGGAACCTGGAGGTGGACCATGATTTCTTCCAGAACAAGGTGTGGCCCCCTTTGGCCCAGAGGGTACCGGCTTTTGAGACTCTGAAGGTTCGGAACGCTTGGGCTGGCTATTACGACTACAACACCTTTGACCAGAATGGTGTGGTGGGTCCCCACCCACTCGTTGTCAACATGTACTTTGCTACGGGCTTCAGTGGCCATGGGCTCCAGCAGGCCCCTGCCGTGGGGCGAGCTGTGGCAGAGATGGTGCTGGACGGCCACTTCCAGACTATCAACCTGAGCCCCTTCCTCTTCAACCGCTTTTACTTGGGAGTGAAGGTCCAGGAACACAATATCATC---
>lepWed1
ATGCTGCGAAGGGCGTTGCAGCTAGGCTTGGGCCGGGGCCTCTTGGGCCGGCGGCTAGGCACACACAGAGGAGGCTCCACTCTGGATCAGAATGGAAAGATGTCCGAGATTAAGAAGAAGATCCAGTCAGTCCTTCCTGGAGGGGCCTGGAATCCACCGTACGACACCAGCTACCTGCCCCCTGAACACTCAGATGTGGTGATTGTGGGGGGTGGGGTGATTGGCCTGTCCGTGGCCTATTGGCTGAAGAGGTTGGAGAAGCCACGAGGTGCCATTCGGGTGCTGGTGGTGGAACGGGACCACACGTATTCCCAGGCCTCC---ACTGCGCTGTCTGTGGGCGGGATTCGTCAGCAGTTCTCGGTGCCTGAGAACATCCAGCTCTCCCTCTTTTCAGTTGAGTTTCTGCGGAACATCAATGAGTACCTGGCTGTAGTCGATGACCCTCCCCTGGACATCCAGTTCAACCCCTCGGGTTATCTCTTGCTGGCTTCGGAAAAGGGGGCTGCAGTCATGGAGAGCAACGTGAAGGTGCAGAGGCAGGAAGGAGCCAAAGTCTGTCTGATGTCTCCTGAGCAGCTTCGGAACAAATTTCCCTGGATAAACACAGAGGGTGTGGCGTTGGCATCTTACGGGATGGAGTACGAAGGTTGGTTTGACCCCTGGTGTCTGCTCCAGGGGCTTCGGCGGAAGGTCCAGTCCATGGGGGTCCTCTTCTGCCACGGAGAGGTGACACGTTTTGTCTCTTCGTCTAGCCACACGGAGACCACAAGTGGGGAAGAGGTGACTTTGAAAAGGATCCATGAAGTCCATGTGAAGATAGACCGCAGCCTGGAGTACCAGCCCGTGGAATGTGCCCTCGTGATCAACGCGGCGGGGGCCTGGTCTGGCCAGATCGCGGAGCTGGCTGGTGTCGGGAAGGGGCCGCCTGGCACCCTGCAGGGCACCAAGCTACCCGTGGAGCGGAGGAAA------------------AGGTATGTGTACCTGTGGCACTGCCCCCAGGGACCGGGCCTGGAGACCCCATTCGTCGTAGATGCCAGTGGAGCCTATTTCCGCCGAGAAGGACTAGGCAACAACTATCTGGGCGGCTGTAGCCCCACTGAGGAGGAGGAACCGGACCCAGGGAACCTGGAAGTGGACCATGATTTCTTCCAGGACAAGGTGTGGCCCCCTTTGGCCCAGAGGGTACCAGCTTTTGAGACTCTGAAGGTTCGGAGTGCTTGGGCTGGCTATTACGACTACAACACCTTCGACCAGAATGGTGTGGTGGGTCCCCACCCACTTGTCGTCAACATGTACTTTGCCACGGGCTTCAGTGGCCATGGGCTCCAGCAGGCCCCTGCCGTGGGGCGAGCTGTGGCAGAGATGGTGCTGGATGGCCACTTCCAGACTATCAACCTGAACCCCTTCCACTTCAGCCGCTTTTACTTGGGAGAGAAGGTCCAGGAGCACAACATCATC---
>HLequCab3
ATGCTTCGAAGGGCGCTGCGGCTCGGCTTGGGCCGGGGCCTCTTGGGCCGGGGGCTAGGCACATGGAGAGGAGACTCTACTCTGGACTGGGATGGAAAGGTGTCCGACATTAAGAAGAAGATCCAGTCAGTCCTTCCTGGAGGGGCCTGGAATCCGTTGTATGACACCAGCCACCTACCCCCCGAACACTCGGATGTGGTGATTGTAGGGGGTGGGGTGCTCGGCCTGTCCGTGGCCTATTGGCTGAAGAGGTTGGAGAAGCGACGAGGTGCCATTCAGGTGCTGGTGGTGGAACGGGACTACACGTATTCCCAGGCCTCC---ACCGGGCTTTCTGTGGGTGGGATTCGTCAGCAGTTCTCGTTGCCTGAGAACATCCAGCTCTCCCTCTTTTCAGTCGACTTTCTACGGAATATCAATGAGTACCTGGCTGTAGTCGATGACCCTCCCCTGGACCTCCAGTTCAACCCCTCAGGTTATCTTTTGCTGGCTTCAGAGAAGGGTGCTGCGATCATGGAGAACAATGTGAAAGTGCAGAGGCAGGAAGGAGCCAAAGTTTGTCTGATGTCTCCGGAGCAGCTTCGGAACAAGTTCCCCTGGATAAACACAGAGGGAGTGGCTTTGGCATCTTATGGGTTGGAGGACGAAGGTTGGTTTGACCCTTGGTGTCTGCTCCAGGGTCTCCGGCGAAAGGTGCAGTCCATGGGGGTCCTTTTCTGCCATGGAGAGGTGACACGTTTCATCTCTTCATCTAACCGCATGGAGACTGCAAGTGGGGAAGAGGTGACTTTGAAAAGGATCCATGAAGTTCATGTGAAGATGGACCGCAGCCTGGAGTACCAGCCTGTGGAGTGTGCCATAGTGATCAACGCAGCAGGGGCCTGGTCTGGGCAAATTGCAGAGCTGGCTGGTATCGGGAAGGGGCCGCCTGGCACCCTGCAGGGCACCAAGCTACCTGTGGAGCCGAGGAAA------------------AGGTATGTGTACTTATGGCACTGCCCCCAGGGACCAGGCCTGGAGACGCCATTCGTTATAGACAGCAGCGGAGCCTATTTCCGCCGAGAAGGATTAGGCAACAACTACCTGGGCAGCTGCAGCCCCACTGAGGAGGAGGAACCAGACCCAGGGAACCTGGAAGTGGACCATGGCTTCTTCCAGGACAAGGTGTGGCCCCATCTGGCCCAGAGGGTACCAGCTTTTGAGACTCTGAAGGTTCGGAGTGCTTGGGCTGGCTATTACGACTACAACACCTTTGACCAGAATGGCGTGGTGGGCCCCCACCCACTAGTCGTCAACATGTACTTTGCTACGGGCTTCAGTGGCCATGGGCTCCAGCAGGCCCCTGCCGTGGGACGAGCTGTGGCAGAGATGGTGCTGGAGGGCAGCTTCCAAACCATTGACCTGAACCCCTTCCTCTTCAGTCGCTTTTACTTGGGAGAGAAGGTCCAGGAGCACAATATCATC---
>cerSim1
ATGCTTCGAAGGGCGCTGCGGCTCGGCGTGGGCCGGTGCCCCTTGGGACGGGGGCTAGGCACACGGAGAGGAGGCTCCACTCTGGACTGGGATGGAAAGGTGTCCGACATTAAGAAGAAGATCCAGTCAGTCCTTCCTGGAGGGGCCTGGAATCCATTGTATGACACCAGCCACCTGCCCCCTGAACACTCAGATGTGGTGATTGTTGGGGGTGGGGTGCTCGGCCTGTCCGTGGCCTATTGGCTGAAGAGGTTGGAGAAGCGACGAGGTGCCATTCAGGTGCTGGTGGTGGACCGGGACTACACGTATTCCCATGCCTCC---ACCGTGCTTTCTGTGGGTGGGATTCGTCAGCAGTTCTCGTTGCCTGAGAATATCCAGCTCTCCCTCTTTTCAGTTGACTTTCTACGGAATATCAATGAGTACCTGGCTGTAGTCGATGACCCTCCCCTGGACCTCCAGTTCAACCCCTTAGGTTATCTTTTGCTGGCTTCAGAAAAGGGTGCTGCGATCATGGAGAACAATGTGAAAGTGCAGAGGCAGGAAGGAGCCAAAGTTTGTCTGATGTCTCCTGAGCAGCTTCGGAACAAGTTTCCCTGGATAAACACAGAGGGAGTGGCTTTGGCGTCTTATGGGCTGGAGAACGAAGGCTGGTTTGACCCCTGGTGTCTGCTCCAGGGGCTTCGGCGAAAGGTCCAGTCCATGGGCGTCCGTTTCTGCCATGGAGAGGTGACACGTTTCATCTCTTCATCTGACCGCATGGAGACTGCAAGTGGGGAAGAGGTGACTTTGAAAAGGATCCATGAAGTCCATGTGAAGATGGACCGCAGCCTGGAGTACCAGCCTGTGGAATGTGCCATAGTGATCAACGCAGCAGGGGCCTGGTCTGGGCAAATCGCAGAGCTGGCTGGTATCGGGAAGGGACCGCCTGGCACCCTGCAGGGCACCAAGCTACCTGTGGAGCCAAGGAAA------------------AGGTATGTGTACTTGTGGCACTGCCCCCAGGGACCAGGCCTGGAGACTCCATTCGTTACAGACACCAGCGGAACCTATTTCCGCCGGGAAGGACTAGGCAACAACTACCTGGGTGGCTGTAGCCCCACTGAGGAGGAGGAACCAGACCCAGGGAACCTGGAAGTGGACCATGATTTCTTCCAGGACAAGGTGTGGCCCCATTTGGCCCAGAGGGTACCAGCTTTCGAGAGTCTGAAGGTTCGGAGTGCTTGGGCTGGCTATTACGACTACAACACCTTTGACCAGAATGGCGTGGTGGGCCCCCACCCACTAGTCGTCAACATGTACTTTGCTACCGGCTTCAGTGGCCATGGGCTCCAGCAGGCCCCTGCCGTGGGGCGAGCTGTGGCGGAGATGGTGCTGGAGGGCCACTTCCAGACCATCAACCTGAGCCCCTTCCTCTTCAGCCGGTTTTACTTGGGAGAGAAGGTCGAGGAGCGCAATATCATC---
>manPen1
ATGCTTCCAAGAGCCTTGCAGCTCGGCTTGGGCCGGGGCCTCTTGGCCCGGGGGCTAGGCACACGCAGAGGAGGCTCTACTCTGGATTGGGGTGGAAAGGTGCCCGAGTTTAAGAAGAAGATCCAGTCATTCCTTCCTGGAGGGGCCTGGAACCCACTGTATGACACTAGCCACCTACCCCCCGAACACTCAGATGTGGTGATTGTGGGGGGTGGGGTGCTTGGCCTGTCCGTGGCCTATTGGCTGAAGAGGCTGGAGAAGCGACGAGGTGCCATTCAAGTGCTGGTGGTGGAACGGGACAACACGTACTCCCAGGCCTCC---ACTGGGCTTTCTGTGGGTGGGATTCGTCAGCAGTTCTCGTTGCCTGAGAACATCCAGCTCTCCCTCTTTTCAGTCGATTTTCTACGGAACATCAATGAGTACCTGGCTGTAGTTGATGACCCTCCCCTGGACATCCAGTTCAACCCTTCAGGATATCTCTTGCTGGCTTCAGAAAAAGGTGCTGCAATCATGGAAAGCAATGTGAAAGTGCAGAGACAGCAAGGAGCCAAAGTTTGTCTGATGTCTCCTGAGCAGCTTCAGAACAAATTTCCCTGGATAAACACAGAGGGAGTGGCTCTGGCATCTTATGGTATGGAGAACGAAGGTTGGTTTGACCCCTGGTGTCTGCTCCAGGGGCTTCGGCGAAAGGTCCAGTCCATGGGGGTCCTTTTCTGCCAGGGAGAGGTGACACGTTTCGTCTCTTCATCTAACTGCTTGGAGACCACAAGCGGGGAAGAGGTGACTCTGAGAAGGATCCATGAAGTCCATGTGAGGATGGACCGCAGCCTGGAGTACCAACCTGTGGAGTGTGCCATAGTGATCAACGCAGCAGGGGCCTGGGCTGGGCATATCGCAGAGCTGGCTGGCATTGGGATCGGGCCACCTGGCACCCTACAGGGCACCAAGCTACCTGTGGAACCAAGGAAA------------------AGGTATGTGTATGTATGGCACTGTCCCCGGGGACCAGGCCTGGAGACCCCATTTGTTGCAGACCTCAGCGGAGCCTATTTCCGCCGGGAAGGATTGGGCAACAACTACTTGGGTGGCTGTAGTCCCACTGAGGAGGAGGAACCGGACCCAGGGAACCTGGAGGTGGACCATGATTTCTTCCAGGACAAGGTGTGGCCCCATTTGGCCCAGAGAGTACCAGCATTTGAGACTCTGAAGGTTCGGAGCGCGTGGGCCGGCTATTATGACTACAACACCTTTGACCAGAACGGTGTGGTGGGCCCCCACCCACTAGTTGTCAATATGTACTTTGCTACGGGCTTCAGTGGCCATGGGCTGCAGCAGGCGCCTGCCGTGGGGCGAGCTGTGGCAGAAATGGTGCTGGAGGGCCACTTCCAGACCATCAATATGAGCCCTTTCCTCTTTACCCGCTTTTACTTGGGAGAGAAGGTTGAAGAGCATAATATCATC---
>HLmanJav1
ATGCTTCCAAGGGCGCTGCAGCTCGGCTTGGGCCGGGGCCTCTTGGCCCGGGGACTAGGCACACGCAGAGGAGGCTCTACTCTGGATTGGGGTGGAAAGGTGCCCGAGTTTAAGAAGAAGATCCAGTCATTCCTTCCTGGAGGGGCCTGGAACCCACTGTATGACACTAGCCACCTACCCCCCGAACACTCAGATGTGGTGATTGTGGGGGGTGGGGTGATTGGCCTGTCTGTGGCCTATTGGCTGAAGAGGCTGGAGAAGCGACGAGGTGCCATTCAAGTGCTGGTGGTGGAACGGGACAACACGTACTCCCAGGCCTCC---ACTGGTCTTTCTGTGGGTGGGATTCGTCAGCAGTTCTCATTGCCTGAGAACATCCAGCTCTCCCTCTTTTCAGTCGATTTTCTACGGAACATCAATGAGTACCTGGCTGTAGTTGACGACCCTCCCCTGGACATCCAGTTCAACCCTTCAGGATATCTCTTGCTGGCTTCAGAAAAAGGTGCTGCAATCATGGAAAGCAATGTGAAAGTGCAGAGACAGCAAGGAGCCAAAGTTTGTCTGATGTCTCCTGAGCAGCTTCGGAACAAGTTTCCCTGGATAAACACAGAGGGAGTGGCTCTGGCATCTTATGGTATGGAGGACGAAGGTTGGTTTGACCCCTGGTGTCTGCTCCAGGGGTTTCGGCGAAAGGTCCAGTCCATGGGGGTCCTTTTCTGCCAGGGAGAAGTGACACGTTTTGTCTCTTCATCTAACCGCTTGGAGACCACAAGCGGGGAAGAGGTGACTCTGAGAAGGATCCATGAAGTCCATGTGAGGATGAACCGCAGCCTGGAGTACCAACCTGTGGAGTGTGCTATAGTGATCAACGCAGCAGGGGCCTGGGCTGGGCATATCGCAGAGCTGGCTGGCATTGGGATCGGGCCACCTGGCACCCTACAGGGCACCAAGCTACCTGTGGAACCAAGGAAA------------------AGGTATGTGTATGTATGGCACTGTCCCCGGGGACCAGGCCTGGAGACCCCATTTGTTGCAGACCTCAGCGGAGCCTATTTCCGCCGGGAAGGATTGGGCAACAACTATCTGGGTGGCTGTAGTCCCACTGAGGAGGAGGAACCGGACCCAGGGAACCTGGAGGTCGACCATGATTTCTTCCAGGACAAGGTGTGGCCCCATTTGGCCCAGAGAGTACCAGCATTTGAGACTCTGAAGGTTCGGAGCGCGTGGGCTGGCTATTATGACTACAACACCTTTGACCAGAACGGTGTGGTGGGCCCCCACCCACTAGTTGTCAATATGTACTTTGCTACGGGCTTCAGTGGCCATGGGCTGCAGCAGGCGCCTGCCGTGGGGCGAGCTGTGGCAGAAATGGTGCTGGAGGGCCACTTCCAGACCATCAATATGAGCCCTTTCCTCTTTACCCGCTTTTACTTGGGAGAGAAGGTTGAAGAGCATAATATCATC---
>HLphyDis3
------------------------------------------------------------------AGAGGAGGCTCGGCTCTGGGCTGGGCTGGAAAGGTGTCTGAAATTAAGAAGACATTGCAGTCAGTTCTTCCTGGAGGGGCCTGGAACTCACTGTATGACACCAGCCACCTGCCCCCTGAACAGTCGGATGTGGTGATTGTGGGGGGTGGGGTGCTCGGCCTGTCGGTGGCCTATTGGCTGAAGAGGTTGGAGAAGCAACGTGGCGCCATCCGGGTGCTGGTGGTGGAACGGGACCACACGTATTCCCAGGCCTCC---ACTGGGCTTTCCGTGGGCGGGATCCGCCAGCAGTTCTCCCTGCCCGAGAACATCCAGCTCTCCCTCTTTTCAGTCAACTTTCTACGGAACATCAATGATTACCTGGCAGTAGTCGATGACCCTCCACTGGACCTCCAGTTCAACCCCTCGGGTTATCTTCTCCTGGCCTCAGAAGAGGGCGCTGCAATCTTGGAGAGCAACGTGAAAGTGCAGAGACAGGAAGGAGCCAAAGTGTGTCTGATGTCCCCTGAGCAGCTGCGGAACAAGTTTCCCTGGATAAACACAGAGGGAGTAGCCTTGGGGTCTTATGGGTTGGAGGGTGAAGGTTGGTTTGACCCTTGGTGTCTGCTCCAGGGGCTCCGGCGAAAGGTGCAGGCCATGGGGGTCCATTTCTGCCACGGAGAGGTGACACGTTTTGTCTCCTCCTCTAACCGCATGGAGACCACGAGTGGGGAAGAGATAACTTTGAAAAGGATCCATGAAGTTCATGTGAAGATGGACCACAGTGTGGAGTACCAGCCTGTGGAGTGCGCCATAGTGATCAACGCGGCCGGGGCCTGGTCTGGGCGGGTAGCAGAGCTGGCTGGTATTGGGAAGGGGCCGCCTGGCACCCTGCAGGGCACCAAGCTGCCTGTGGAGCCGAGGAAA------------------AGGTATGTGTACGTGTGGCACTGCCCCCAGGGGCCAGGCCTGGAGTCGCCCCTCGTTGCAGACACTAGTGGAGTCTACTTCCGCCGGGACGGATTAGGCAACAACTACCTGGGTGGCTGTAGCCCCACCGAGGAGGAGGAACCAGACCCCGAGAACCTGGAAGTGGACCATGATTTCTTTCAGAACAAGGTGTGGCCCCGTTTGGCCTGGAGGATACCAGCTTTCGAGAGTCTGAAGGTCCGGAGCGCTTGGGCTGGCTACTACGACTACAACACCTTTGACCAGAACGGCGTGGTGGGCCCCCACCCACTGGTTGCCAACATGTACTTTGCCACGGGCTTCAGTGGCCACGGACTCCAGCAGGCGCCTGCTGTGGGGAGGGCAGTGGCCGAGATGGTGCTAGAGGGCCGCTTCCAGACCATCAACCTGAACGCCTTCCTCTTCAGCCGCTTCTTCTTGGGAGAGAAGGTCCAAGAGCACAACATCTTC---
>HLrhiFer5
ATGCTTCGAGGGGCTCTGAGGTTCCGTGCAAAGCCGGGTCTCTTGGGCCGGGGGCTAAACACACGCAAAGGAGGCTCGACTCTGGACTGGGCTGGAAAGGTGCCTGAGATTAAGAAGAAAATCCAGTCATTCCTTCCTGGAGGGGACTGGAATCCACTGTATGACACCAGCCACCTGCCCCCCGAACGCACAGATGTGGTGATTGTGGGGGGTGGGGTGCTGGGCCTGTCCGTGGCCTATTGGCTGAAGAGGTTGGAGAAACAACGAGGTGCCATTCAGGTGCTGGTGGTGGAACGGGACCACACGTATTCCCGGGCCTCC---ACTGGACTTTCCGTGGGTGGGATTCGTCAGCAGTTCTCATTGCCCGAAAACATCCAGCTCTCCCTCTTTTCAGTTGACTTTCTACGGAACATCAACGACTACCTGGCTGTAGTGGACAACCCTCCCCTGGACCTCCAGTTCAACCCCTCTGGTTATCTCTTGCTGGCTTCAGAAAAGAGTGCTGCGATGATGGAGAACAACGTGAAAGTGCAGAGGCAGGAAGGAGCCAAAGTGTGTCTGATGTCTCCTGAGCAGCTGCAGAACAAGTTTCCCTGGATAAACACAGAGGGAGTGGCCTTGGCGTCTTATGGGTTAGAGGGCGAAGGTTGGTTTGACCCCTGGTGTCTGCTCCAGGGCCTTCAGCGAAAGATCCAATCCATGGGGGTCGTTTTCTGCCGTGGGGAAGTGACACGTTTTGTCTCTTCGTCTAGCCACATGGAGACCATGAGTGGGGAAGAGGTGACTTTGAAAAGGATCCATGAGGTCCATGTGAAGATGGACCACAGCCTGGAGTACCAGCCTGTGGAATGTGCCATAGTGATCAACGCAGCAGGGGCCTGGTCTGGGCAAATCGCAGAGCTGGCTGGTATTGGGAGGGGGCCGCCTGGCACCCTGCAGGGCACCAAGCTACCTGTGGAGCCAAGGAAA------------------AGGTATGTGTACTTATGGCACTGCCCCCAGGGACCAGGCCTGGAGACTCCACTCGTTGCAGACTCCAGTGGAGCCTATTTCCGCCGGGAAGGATTAGGAAACAACTACCTGGGGGGCTGTAGCCCCACTGAGGAGGAAGAACCAGACCCTGGGAACCTGGAAGTGGACCATGATTTCTTCCAGGACAAGGTGTGGCCCCATCTGGCCCAGAGGGTACCAGCTTTTGAGAATCTGAAGGTTCGGAGCGCGTGGGCTGGCTATTACGACTACAACACCTTTGACCAGAATGGCGTGGTGGGCCCCCACCCACTGGTTGTCAACATGTACTTTGCCACGGGCTTCAGTGGCCACGGGCTCCAGCAGGCGCCCGCCGTGGGGCGAGCTGTGGCTGAGTTGGTGCTGGAGGGCCACTTCCAGACTATCAACCTGAGCTCCTTCCTCTTCAGCCGCTTTTACTTGGGAGAGAAGGTCAAGGAGCACAATATCTTT---
>HLmolMol2
---------------------------------------------------------------------GGAGGCTCGACTCTGGACTGGGCTGGAAAGGTGTCAGAAATTAAGAAGAAGATCCAGTCAGTTCTTCCTGGAGGGGCCTGGAATCCACTGTATGACACCAGCCACCTGCCCCCTGAACACTCGGATGTGGTGATTGTGGGGGGTGGGGTGCTTGGCCTATCCGTGGCCTATTGGCTGAAGAGGTTGGAGAAGCAACGAGGTGCCATTCACGTGCTGGTGGTGGAACGGGACCACACGTATTCCCGGGCCTCT---ACCGGGCTTTCTGTGGGCGGGATCCGTCAGCAGTTTTCGTTGCCTGAGAACATCCAGCTTTCCCTCTTTTCAGTCGACTTCCTACGGAACATCAATGATTACCTGGCTGTAGTCGATGACCCTCCCCTGGACCTCCGGTTCAACCCCTCAGGTTATCTTTTGCTGGCTTCGGAAAAGGGTGCTGCGATCATGGAGAACAACGTGAAAGTGCAGAGGCAGGAAGGAGCCAAAGTGTGTCTGATGTCTCCTGAGCAGCTGCGGAACAAGTTTCCCTGGATAAACACAGATGGCGTAGCCTTGGGGTCTTACGGGTTGGAGGGTGAAGGTTGGTTTGACCCCTGGTGTCTGCTCCAGGGGCTTCGGCGAAAGGTCCAGTCCATGGGGGTCCTTTTCTGCCACGGAGAGGTGACACGTTTCGTCTCTTCATCTAACCTCATGGAGACCATAAGTGGGGAAGAGGTGACTTTGAAAAGGATCCATGAGGTCCATGTGAAGATGGACCACAGCATGGAGTACCAGCCTGTGGAGTGTGCCATAGTAATCAATGCAGCAGGGGCCTGGTCGGGGCAAATCGCAGAGCTGGCTGGTATTGGGAAGGGGCCGCCTGGCACCCTACAGGGCACCAAGCTACCTGTGGAGCCGAGGAAA------------------AGGTATGTGTACTCATGGCACTGCCCCCAGGGACCAGGCCTGGAGACGCCATTCGTCGCAGACACCAGTGGCGCCTACTTCCGCCGGGAAGGATTAGGCAACAACTACTTGGGTGGCTGTAGCCCCACTGAGGAGGAGGAACCGGACCCGGGGAACCTGGAAGTGGACCATGATTTCTTCCAGGACAAGGTGTGGCCCCCTTTGGCCCAGAGGGTACCAGCTTTTGAGAGTCTGAAGGTTCGGAGTGCTTGGGCTGGCTATTACGACTACAACACCTTTGACCAGAATGGCGTGGTGGGCCCCCATCCACTGGTCGTCAACATGTACTTTGCCACAGGCTTCAGTGGCCATGGGCTCCAGCAGGCCCCCGCTGTGGGGCGAGCTGTGGCCGAGATGGTACTAGAGGGCCACTTCCAGACCATCGACCTGAGTCCCTTACTCTTTACCCGCTTTTACTTGGGAGAGAAGGTCCAAGAGCATAATATCTTC---
>conCri1
ATGCTCCGAAAGGCGCTGCGCCTCGGCTTGGCCTCCCGCCTCTTGAGCCGGGGACTAGGCACACGCAGAGGCGGCTCTACTCTGGACTGGGATGGAAAGATGTCAGAGATAAAGAAGAAGCTCCAGTCAGTCCTTCCTGGAGGGACCTGGGATCCACTGTATGACACCAGCCACCTGCCCCCCGAACACTCGGATGTGGTGATTGTGGGGGGTGGGGTGCTTGGCTTGTCTGTGGCCTATTGGCTGAAGAGGCTGGAGAAGCAGCAAGGTGCCATCCGTGTGCTGGTGGTGGAACGAGACCACACGTATTCCCAGGCCTCC---ACTGGGCTCTCCGTGGGTGGGATTCGTCAGCAATTCTCATTACCTGAAAACATCCAGCTTTCCCTCTTTTCCGTCAGCTTTCTACGGAACATCAGTGAGTACCTGGCCGTAGTCGATGAGCCTCCCCTGGACCTCCAGTTCAACCCTTCAGGTTACCTCTTGCTGGCTTCAGAACAGGATGCTGGGATCATGGAGAGCAACGTGAAAGTGCAGAGGCAGGAAGGAGCCAAAGTTTGTCTCATGTCTCCTGAGCAGCTTCGGAACAAGTTTCCCTGGATCAACACAGAGGGAGTGGCTTTGGCATCCTATGGGTTAGAGGGCGAGGGTTGGTTTGACCCCTGGTGTCTGCTCCAGGGGCTTCGACGAAAGGTCCAGTCCATGGGAGTCATTTTCTGCCATGGAGAAGTGACACGTTTCATCTCTTCATCTGACTGCATGCAGACCCTAAGTGGGGAAGAAGTGACCTTGAAAAGAATCCATGAAGTCCATGTGAAGATGGACCACAGCCTGGAGTACCAGCCTGTGGAGTGTGCCATAGTGGTCAACGCAGCAGGGGCCTGGTCTGGGCAAGTCGCAGAGCTAGCTGGTATTGGGAAGGGGCCGCCTGGCACCCTGCAGGGCACCAAGCTACCTGTGGAGCCAAGGAAA------------------AGGTATGTGTACTTATGGCACTGCCCCCAGGGACCAGGCCTGGAGGCTCCGCTGGTGGCCGATACCACTGGAGCCTATTTCCGCCGGGAAGGACTAGGCAGCAACTATCTGGGTGGCTGTAGCCCCACTGAGGGGGAGGAACCAGACCCAGAGAACCTGGAAGTGGACCATAACTTTTTTCAGGACAAGGTGTGGCCCCACTTGGCCCGGAGGGTACCAGCGTTTGAGACTCTCAAGGTTCGGAGTGCTTGGGCTGGCTATTACGACTACAACACCTTCGACCAAAATGGGGTGGTGGGCCCCCACCCCCTCGTCGTCAACATGTACTTTGCTACTGGCTTCAGTGGCCACGGGCTCCAGCACTCTCCTGCTGTGGGGCGAGCTGTGGCAGAGATGGTGCTGGAGGGCCACTTCCAGACCATCAACCTGAGCCCCCTCCTCTTCTCCCGCTTTTACTTGGGCGAGAAGGTCCAGGAGCACAATATCATC---
>musFur1
ATGCTGCGAAGGTCGTTGCAGTTTGCCTTGGGCCGGGACGTCTTGGGCCGGGGTCTAGGCACACACAGAGGAGGCTCCACTCTGGATTGGAATGGAAAGATGTCCGAGATTAAGAAGAAGATCCAGTCAGTCCTTCCCGGAGGAGCCTGGACTCAACTTCATGACACCAGCTACCTGCCCCCCGAACACTCGGATGTGGTGATTGTGGGGGGTGGGGTGATGGGCCTGTCTGTGGCCTACTGGCTGAAGAGGTTGGAGAGGCCACGGGGTGCTATTCGGGTGCTGGTGGTGGAACGGGACCACACGTATTCCCAGGCCTCC---ACTGTGCTGTCTGTGGGCGGGATTCGGCAGCAGTTCTCGGTGCCTGAGAACATCCAGCTCTCCCTCTTTTCAATTGATTTTCTGCGGAACATCAATGAGTACCTAGCTGTGGTTGACGACCCTCCCCTGGACATCCAGTTCAACCCCTCGGGTTATCTCTTGCTGGCTTCGGAAAAGGGGGCGGCAGTCCTGGAGAGCAACGTGCGGGTGCAGAGGCAGGAAGGAGCCAAGGTCTGCCTGATGTCTCCTGAGCAGCTGCGGAACAAATTTCCCTGGATAAACCCAGAGGGCGTGGCGTTGGCATCCTATGGGATGGAGCATGAAGGTTGGTTTGACCCCTGGTCTCTGCTCCAGGGGCTTCGGCGAAAGGTCCAGTCCATGGGGGTCCTCTTCTGCCAGGGAGAGGTGACACGTTTTGTCTCTTCATCTAACCACGCAGAGACCCCAAGTGGGGAAGAGGTGACTTTGAAAAGGGTCCACGAAGTTCACGTGAAGATAGACCACAGCCTGGAGTACCAGCCCGTGGAGTGTGCCATCGTGATCAACGCGGCAGGCGCTTGGTCTGGCCAGATCGCAGAACTGGCTGGTGTCGGGAAGGGGCCACCTGGCACCCTGCAGGGCACCAAGCTACCTGTGGAGCCGCGGAAAAGT------GGTCATGGCAGGTATGTGTACTTGTGGAACTGTCCCCAGGGGCCGGGCCTGGAGACCCCGTTTGTCATAGATGCCAGCGGAGCCTATTTCCGCCGAGAAGGATTAGGCAACAACTATCTGGGCGGCTGTAGCCCCACTGAGGAGGAGGAACCGGACCCAGAGAACCTGGAAGTGGACCACGAATTCTTCCAGGACAAGGTGTGGCCCCCTTTGGCCCAGAGGGTCCCGGCCTTTGAGTCTCTGAAGGTTCGGAGTGCCTGGGCTGGCTATTACGACTACAACACCTTTGACCAGAATGGCGTGGTGGGTCCCCACCCTCTCGTTGTCAACATGTACTTTGCCACGGGCTTCAGTGGCCATGGGCTCCAGCAGGCCCCTGCTGTGGGGCGAGCTGTGGCAGAGATGGTGCTGCACGGCAACTTCCAGACGATCAACCTGAGCCCCTTCCTCTTCAACCGCTTTCACTTGGGAGAGAAGGTCCACGAGCACAACATCATC---
>triMan1
ATGCTTCGCAAGGCGCTGCAGCTCAGTTCGTGCCGGCGCCTCTCGGCCCGGGGGCTCAGCACACGCAGAGGAGGCTCCACTCTGGACTGGGGTGGAAAGGTCTCCGAGATTAAGAAGAAGATCCGGTCGGTTCTGCCCGGAGGGACCTGGGATCTGCCGTACGACACCAGCCACCTGCCCCCCGAACACGCGGACGTGGTGATCGTGGGAGGTGGGGTGATTGGCCTGTCTGTGGCCTATTGGCTGAAGAGGTTGGAGACGCAGCGAGGTGCCATTCGGGTGCTGGTGGTAGAACGGGACCACACGTACCGACAGGCCTCC---ACGGGCCTTTCCGTGGGAGGGATTCGCCAACAGTTCTCGTGTCCTGAGAACATCCGGCTCTCCCTCTTCTCAGCCAGCTTTCTACGCAACATCAACGACTACCTGGCTGTGGTCGATGACCCGCCCCTGGACCTGCAGTTCAACCCCTCAGGGTATCTCTTACTGGCTTCAGAAAAGGGAGCCGCCGTCATGGAGAGCAACGTGAAGGTGCAGAGGCAGGAAGGAGCTAAAGTCTGCCTGCTGTCTCCTGAGCAGCTTCGGAGCAAGTTTCCCTGGATAAACACAGAGGGAGTAGCCTTGGCTTCCTACGGGTTGGAGAACGAAGGTTGGTTTGACCCCTGGTGTCTGCTGCAGGGACTTCGGCGAAAGGTCCAGTCCATGGGAGTCCTTTTCTGCCAGGGAGAGGTCACACGCTTCATCTCCTCATCCGCCCACATGGAGAACGCAAGTGGGGAAGAGGTGACTTTGAAAAGGATTCGCGAAGTCCACGTAAAGATGGACCACAGCCTGGAGTACCAGCCTGTGGAGTGCGCCGTAGTCATCAACGCAGCTGGAGCCTGGTCTGGGCAGATCGCAGAGCTGGCCGGTATAGGGAACGGGCCCCCTGGCACCCTGCAGGGCACCAAGCTCCCTGTGGAGCTGAGGAAA------------------AGGTATGTGTACTTGTGGCACTGCCCCCAGGGACCAGGCCTGGAGACCCCGCTCGTTGCAGATACCAGCGGAGCCTACTTCCGCCGGGAAGGACTAGGCAACAGCTACCTCGGCGGCTGCAGCCCCACTGAGGAGGAAGAACCAGACCCAGGGAACCTGGAAGTGGACCATGATTTCTTCCAGGAAAAGGTGTGGCCCCATTTGGCCCAGAGGGTGCCAGCTTTTGAGACTTTGAAGGTCCGCAGCGCTTGGGCTGGCTATTATGACTACAACACCTTTGACCAGAACGGCGTGGTGGGCCCCCACCCACTGGTTGTCAACATGTACTTTGCTACGGGCTTCAGTGGTCACGGGCTCCAGCAGGCCCCTGCTGTGGGGCGAGCTGTGGCCGAGATAGTGCTGGAGGGTAGCTTCCAGACCATCAACCTGAGCCCCTTCCTCTTCAGCCGCTTTTACTTTGGGGAGAAGTTCCAGGAGGCCACTATCATC---
>oryAfe1
ATGCTCCGAAGGGCGCTGCAGCTTGGCCTGTGCCGGGGCTTTGTGGCCCGAAGGTTTGGCACACGCAGAGGAGGCTCCACTCTGGATTGGGATGGAAAGGTGTCTGAGATTAAGAAGAAGATTCAGTCAATCCTGCCTGGAGGGGCCTGGGATCCACTGTATGACACCAGCCACCTGCCCCCTGAACACGCGGATGTAGTGATTGTGGGAGGTGGGGTGCTTGGCCTGTCTGTGGCCTATTGGCTGAAGAGGTTGGAGAAGAAGCAAGGTGCCATTCGGGTGCTGGTGGTGGAACGGGACCACACGTATTCACAGGCCTCC---ACAGGACTTTCTGTAGGAGGGATTCGTCAACAGTTCTCGATGCCTGAGAACATCCAGCTCTCCCTTTTCTCAGCCAACTTTCTACGGAACATCAATGAGTACCTGGGTATAGTCGATGACCCTCCCCTGGACCTCCAGTTCAACCCCTCAGGCTATCTCTTGCTGGCTTCAGAAGAGGGTGCTGCAATCATGGAATGCAATGTGAAGGTGCAGAGGCAGGAAGGAGCCAAAGTTTGTCTGATGTCTCCTGAGCAGCTTCGGAACAAGTTTCCCTGGATAAACACGGAGGGAGTAGCACTGGCTTCTTACGGAATGGAGGACGAAGGTTGGTTTGACCCCTGGTGTTTGCTACAGGGACTTCGGCGAAAGATCCAGTCTATGGGAGTCCTTTTCTGCCAGGGAGAGGTCACTCGTTTCATCTCTTCATCCAGCCACGTGGAGGACATGAGCGGGGAAGAGGTCACTTTGAAAAGGATTTATGAAGTCCACGTAAAGATGGACCACAGCCTAGAGTACCAGCCTGTGGAGTGTGCCCTAGTGATCAATGCAGCAGGAGCCTGGTCTGGACAGATCGCAGAGCTGGCTGGTATTGGGAAGGGGCCCCCTGGCACCCTGCAGGGCACCAAACTCCCTGTGGAGCCAAGGAAA------------------AGGTATGTGTACTTATGGCACTGCCCCCAGGGACCAGGCCTGGAGACGCCACTTGTTGCAGACACCAGTGGAGCCTATTTTCGTCGGGAAGGACTAGGCAACAACTACCTAGGCGGCCGTAGCCCCACTGAGGAGGAGGAACCAGACCCAGGGAACCTGGAAGTGGACCATGATTTCTTCCAAGAAAAGGTGTGGCCCCATTTGGCTCAGAGAGTACCAGCTTTTGAGACTCTGAAGGTTCAGCGCGCTTGGGCCGGCTATTACGACTACAACACCTTTGACCAGAATGGTGTGGTGGGCCCCCACCCACTAGTTGTCAACATGTACTTTGCTACGGGCTTCAGTGGTCATGGGCTCCAGCAGGCCCCTGGTGTGGGGCGAGCTGTGGCAGAGATGGTGCTGGAAGGCAGCTTCCAGACCATCAACCTGAGCCCCTTCCTCTTCAGCCGCTTTTACTTGGGAGAAAAGGTCCAGGAGTCCAATGTCATC---
>loxAfr3
ATGCTTCGCAGGGCGCTGCAGCCCAGCATGTGCCGGTGCCTCTCTACCCGGGGGCTCAGCGCACGCAGAGGAGGCTCCACGCTGGATTGGGGTGGAAAGGTGTCTGAGATTAAGAAGAAGATCCGGTCAGCTCTGCCTGGAGGGTCCTGGGATGCACCGTATGACACCAGCCACCTACCCCCCGAACACGCAGACGTGGTGATCGTGGGAGGTGGGGTGATTGGCCTGTCTGTGGCCTATTGGCTGAAGAGGTTGGAGGGGCGGCGAGGTGCCATTCAGGTGCTGGTGGTGGAACGGGACCACACGTATTCACAGGCCTCC---ACAGTGCTTTCTGTGGGAGGGATTCGCCAGCAGTTCTCCCTGCCTGAGAACATCCAGCTGTCCCTCTTCTCAGCTGGCTTCCTACGTAACATCAACGACTACTTGGCCGTAGTCGATGACCCTCCCGTGGACCTCCAGTTCAACCCCTCAGGCTATCTGTTGCTGGCTTCAGAAAAGGGTGCTGCCGTCATGGAGAGCAACGTGAAGGTGCAGAGGCAGGAAGGAGCTAAAGTTTGTCTGATGTCTCCTGAGCAGCTTCGGAATAAGTTCCCCTGGATAAACACAGAGGGAGTAGCCTTGGCTTCTTATGGGATGGAAGACGAAGGTTGGTTTGATCCCTGGAGTCTGCTGCAGGGGCTTCGGCGAAAGGTCCAGTCCATGGGGGTCCTTTTCTGCCAGGGAGAGGTCACACGCTTTGTCTCTTCATCTAACCGCATGGAGGACGCAAGTGGGGAAGAAGTGACTTTGAAAAGGATTCACGAGGTCCACGTAAAGATGGACCACAGCCTGGAGTACCAGCCTGTGGAGTGTGCCATAGTGATCAACGCAGCCGGAGCCTGGTCTGGGCAGATCGCAGAGCTGGCTGGTATTGGGAAGGGGCCCCCTGGCACCCTGCAGGGCACCAGGCTCCCTGTGGAGCCGAGGAAA------------------AGGTATGTGTACATATGGCACTGCCCCCAGGGACCAGGCCTGGAGACTCCCCTTGTAGCAGACACCAGCGGAGCCTATTTTCGCCGGGAAGGCCTAGGCAACAACTACCTAGGCAGCCGTAGCCCCACTGAGGAGGAGGAACCAGACCCAGGGAACTTGGAGGTGGACCACGATTTCTTCCAGGAAAAGGTGTGGCCCCCTTTGGCCCAGAGGGTGCCAGCTTTTGAGACTCTGAAGGTTCGCAGCGCTTGGGCAGGCTACTACGACTACAACACCTTTGACCAGAACGGTGTGGTGGGCCCCCACCCCCTAGTCCTCAACATGTACTTTGCTACGGGCTTCAGTGGTCATGGGCTCCAGCAGGCCCCTGCTGTGGGACGAGCTGTGGCAGAGCTGGTGCTGAAGGGCAGCTTCCAGACCATCAACCTGAGCCCCTTCTCCTTCAGCCGCTTTTACTTGGGGGAGAAGGTCCAGGAGGCCAATATCTAC---
>echTel2
---------------------------------------------------------------------------TCCACTCTGGATTGGCATGGAAAGATTTCTGAGATGAAGAAGAAGATCCAGTCAATCCTGCCTGGAGGGACCTGGGATCAGCTGAATGACACCGGCCACCTGCCCCCCGAACAGGCAGACGTGGTGATTGTGGGAGGTGGAGTGCTTGGCCTGTCTGTGGCCTATTGGCTGAAGAGATTGGAGAAGCAACGGGGTGCCATTCGGGTGCTGGTGGTGGAACGAGATCATACGTATTCACAGGCCTCC---ACGGGGCTTTCTGTGGGAGGAATTCGTCAGCAGTTCTCATTGCCGGAGAACATCCAGCTCTCCCTCTTCTCGGTCAACTTCCTGCGGAATATCAATGAGTACTTGGCTGTAGTTGATGACCCTCCCCTGGACCTCCAGTTCAACCCCTCAGGCTATCTCTTGCTATCTTCAGAGAAGGGTGCTGCTGTCATGGAGAGCAATGTGAAGGTGCAGAGGGAGGAAGGCGCCAAAATTTGTCTGATGTCTCCTGAGCAGCTTCGGTACAAGTTTCCCTGGATAAACACAGAGGGCGTAGCCCTGGCTTCTTACGGGATGGAGAATGAAGGCTGGTTTGATCCCTGGTGTCTGCTGCAGGGGCTTCGGCGAAAGGTCCAGGCCATGGGTGTCCTTTTCTGCCATGGAGAGGTCACACGCTTCGTCTCTTCATCAGACCACATGGAGACAGCAGGTGGGGAGAAGCTGACTTTGAAAAGGATTCACGAGGTCCATGTTAAGATGGACCACAGCCTGGAGTACCAGCCCGTGGAGTGTGCTGTCGTGATTAACGCAGCAGGAGCCTGGTCTGGGCAGGTTGCAGAGCTGGCTGGTATTGGGACGGGGCCCCCCGGAACTCTGCAAGGCATCAAGCTCCCTGTGGAGCCAAGGAAA------------------AGGTATGTGTACATATGGCACTGCCCGCAGGGACCAGGCCTGGAGACCCCATTTGTCACAGACACCAGTGGAGCCTATTTCCGCCGGGAAGGACTAGGCAACAACTACCTAGGTGGCCGGAGCCCCTCCGAGGAAGAGGAGCCAGACTCGGGGAACCTGGATGTGGACCATGATTTCTTCCAAGAAAAGGTGTGGCCCCCTTTGGCCCAGAGGGTGCCAGCGTTTGAGACTCTGAAGGTTCGGCGCGCTTGGGCTGGCTATTACGACTACAACACCTTTGACCAGAATGGGGTAGTGGGTCCCCACCCACTGGTTGTCAACATGTACTTCGCCACGGGCTTCAGTGGTCACGGGCTCCAACAAGCCCCTGCTGTGGGGCGAGCTGTGGCAGAGTTGGTGTTGCAGGGCCGCTTCCAGACCATCGACCTAAGCTCCTTCCTCTTTAATCGTTTTTACTGGGGAGAGAAGGTCCAGGAGTCTAATGTCATC---
>HLcamFer2
ATGCTTCGGAGGGCACTGTGGCTCGGCTGGGGCCGGGGCCTCTTGGGCCTGGGGCTAGGCACACGCAGAGGAGTCTCTACTCTGGAATGGGATGGAAAGGTGTCCGAGATTAAGAAGAAGATCCAGTCTGTCATTCCCGGAGGGGCCTGGAATCCACTGTATGACACCAGCCACCTGCCCCCTGAACACTCAGATGTGGTGATTGTGGGGGGTGGGGTGCTTGGCCTGTCTGTGGCCTATTGGCTGAAGAGGTTGGAGAAGCAGCGAGGTGCCATTAAGGTGCTGGTGGTGGAACGGGACCACACGTATTCCCAGGCCTCC---ACCGTGCTGTCTGTGGGCGGGATTCGTCAGCAGTTCTCATTGCCGGAGAACATCCAGCTTTCCCTCTTCTCGGTCGAATTTCTGCGCAACATCAATGAGTACCTGGCTGTGGTCGATGATCCTCCCCTGGACCTCCAGTTCAACCCCTCCGGCTACCTCTTTCTGGCTTCAGAGAAGGGTGCGGCGACCATGGAAAACAACGTGAAAGTGCAGAGGCAGGAAGGAGCCAAAGTTTGTCTGATGTCTCCAGAGCAGCTTCGGAACAAGTTTCCCTGGATAAACACAGAGGGAGTGGCTTTGGCATCTTATGGGCTGGAGAACGAAGGTTGGTTTGACCCCTGGTCACTGCTCCAGGGGCTTCGGCGAAAGGTCCAGTCCATGGGGGTCCTTTTCTGCCAAGGAGAGGTGACACGTTTTGTCTCTTCATCTGACCGCATGGAGACCCCAAGTGGGGAGGAGGTGATTTTGAAAAAGATCCACGAAGTCCACGTCAAGGTGGACCACAGCCAGGAGTACCAGCCTGTGGAATGTGCCATAGTGGTCAACACAGCGGGGGCCTGGTCCGGGCAAATCGCAGAGCTGGCTGGTATTGGGAAGGGGCCACCTGGCACCCTGCAGGGCACCAAGCTGCCCGTGGAGCCAAGGAAA------------------AGGTATGTGTACCTGTGGCACTGCCCCCAGGGGCCAGGCCTGGAGGCTCCGCTCCTTGCAGACCCCAGTGGAGCCTATTTCCGCCGAGATGGATTAGGCAACAACTACCTGGGCGGCTGCAGTCCCACTGCGGAAGAGGAACCGGACCCAGGGAACCTGGAAGTGGACCACGACTTCTTCCAGGATAAGGTGTGGCCCCTTTTGGCCCAGAGGGTACCAGCTTTCGAGACTCTCAAGGTCAAGAGCGCTTGGGCTGGCTACTATGACTACAACACCTTTGACCAGAACGGCGTGGTGGGCCCCCACCCCCTGGTCGTCAACATGTACTTTGCAACGGGCTTCAGTGGCCACGGGCTCCAGCAGGCCCCTGCCGTGGGGCGGGCAGTGGCAGAGATGGTGCTGGAGGGCCACTTCCAGACCATCGACCTGAGCCCCTTCCTCTTCAGCCGCTTCTACTTGGGAGAGAAGGCCCAGGAGCACTGTATCATC---
>HLturTru3
-------------------------------------------------------------------------------------ACTGGCATGGAAAGGTGTCGGAGATTAAGAAGAAGATCCAGTCCGTCCTTCCTGGAGGGGCCTGGAGTCCGCTATGTGATACCAGCCACCTGCCCCCTGAACACTCCGATGTGGTGATTGTTGGCGGTGGGGTGCTTGGCCTGTCCGTAGCCTATTGGCTGAAGAGGCTGGAGAAGCGGCAAGGTGCCATTCGGGTGCTGGTGGTGGAGCGGGACCACACGTATTCCCAGGCCTCC---ACCGTGCTTTCTGTGGGTGGGATTCGTCAGCAGTTCTCGTTGCCTGAGAACATCCAGCTCTCCCTCTTTTCGGTCGAATTTCTCCGGAACATCAATGAGTACCTGGCCGTGGTCGATGACCCTCCCCTGGACCTCCAGTTCAACCCCTCTGGTTACCTCTTTCTGGCTTCAGAGGAGGGGGCTACGATCATGGAAAACAACGTGAAAGTGCAGAGGCAGGAAGGAGCCAAAGTTTGCCTGATGTCTCCGGAGCAGCTTCGGAAGAAGTTTCCCTGGATGAACACGGAGGGAGTGGCTTTGGCATCTTACGGGTTGGAGAACGAAGGTTGGTTTGACCCCTGGTGTCTGCTCCAGGGGCTTCGGCGTAAGGTCCAGTCCATGGGGGTCCTTTTCTGCCACGGAGAGGTGACACGTTTCGTCTCTTCATCTAACCACATGGAGACCGCCATCGGGGAGAAGGTGACTTTGAAAAGGATCCATGAAGTCCATGTGAAGGTGGACCACAGCCAGGAGTACCAGCCCGTGGAATGCGCCATAGTGGTCAATGCAGCGGGGGCCTGGTCTGGGCGAATCGCAGAGCTGGCTGGCATTGGGAAGGGGCCGTCTGGTACTCTTCAGGGCACCAAGCTGCCCGTGGAGCCGAGGAAA------------------AGGTATGTGTACTTGTGGCACTGCCCCCAGGGACCAGGCCTGGAGGCTCCGCTTGTCGCAGACCCCAGCGGAGCCTATTTCCGCCGGGAAGGACTCGGCAACAACTACCTGGGCGGCTGTAGCCCCGCTGAGGAGGAGGAACCAGACCCAGGGAACCTGGAAGTGGACCATGATTTCTTCCAGGAGAAGGTGTGGCCCCATCTGGCCCAGAGGGTACCAGCTTTTGAGACTCTAAAGGTGCGGCGCGCTTGGGCTGGCTACTATGACTACAACACATTTGACCAGAATGGCGTGGTGGGCCCTCACCCCCTCGTCGTCAACATGTACTTTGCGACGGGCTTCAGTGGCCACGGGCTCCAGCAGGCCCCCGCCGTGGGCCGGGCTGTGGCAGAGATGATGCTGGAGGGCCACTTCCAGACCATCAACCTGAGCCCCTTCCTCTTCAGCCGCTTTTACTTGGGAGAGAAGGCCCAAGAGCACTGTATCATCT--
>balAcu1
ATGCTTCGGGGGGCGCTGCGGTTCGGCTTGGGCCCGGGCCTCTTGGGCCGGGGGCTAGGCACACACAGAGGAGGCTCTACTCTGGACTGGGATGGAAAGGTGTCGGAGATTAAGAAGAAGATCCAGTCCATCCTTCCTGGAGGGGCCTGGAGTCCACTGTGTGACACTAGCCACCTGCCCCCTGAACACTCCGATGTGGTGATTGTTGGCGGTGGGGTGGTCGGCCTGTCCGTAGCCTATTGGCTGAAGAGGTTGGAGAAGCAGCAAGGTGCCGTTCGGGTGCTGGTGGTGGAGCGGGACCACACGTATTCCCAGGCCTCC---ACCGTGCTTTCTGTGGGTGGGATTCGCCAGCAGTTCTCGTTGCCTGAGAACATCCAGCTCTCCCTCTTTTCGGTCGAATTTCTCCGGAACATCAATGAGTACCTGGCCGTGGTCGATGACCCTCCCCTGGACCTCCAGTTCAACCCCTCTGGTTACCTCTTTCTGGCTTCAGAGGAGGGGGCTATGATCATGGAAAACAACGTGAAAGTGCAGAGGCAAGAAGGAGCCAAAGTTTGTCTGATGTCTCCGGAGCAGCTTCGGAAGAAGTTTCCCTGGATAAACACAGAGGGAGTGGCTTTGGCATCTTATGGGTTGGAGAACGAAGGTTGGTTTGACCCCTGGTGTCTGCTCCAGGGGCTTCGGCGAAAGGTCCAGTCCATGGGGGTCCTTTTCTGCCACGGAGAGGTGACACGTTTCGTCTCTTCATCTAACCACATGGAGACCGCCAGTGGGGAGAAGGTGACTTTGAAAAGGATCCATGAAGTCCATGTGAAGGTGGACCATAGCCAGGAGTACCAGCCCGTGGAATGCGCCATAGTGGTCAATGCAGCGGGGGCCTGGTCTGGGCGAATCGCAGAGCTGGCTGGCATTGGGAAGGGGCCGCCTGGCACCCTGCAGGGCACCAAGCTGCCTGTGGAGCCGAGGAAA------------------AGGTATGTGTACTTGTGGCACTGCCCCCAGGGACCAGGCCTGGAGGCTCCGCTTGTCGCAGACCCCAGCGGAGCCTATTTCCGCCGGGAAGGATTAGGCAACAACTACCTGGGCGGCTGTAGCCCCTCTGAGGAGGAGGAACCAGACCCAGGGAACCTGGAAGTGGACCATGCTTTCTTCCAGGAGAAGGTGTGGCCCCGTCTGGCCCGGAGGGTGCCAGCTTTTGAGGCTCTGAAGGTTCGGCGCGCTTGGGCCGGCTACTACGACTACAACACCTTTGACCAGAATGGCGTGGTGGGCCCTCACCCCCTCGTCATCAACATGTACTTTGCGACAGGCTTCAGCGGCCACGGGCTCCAGCAGGCCCCCGCCGTGGGGCGGGCTGTGGCAGAGGTGATGCTGGAGGGCCGCTTCCAGACCATCAACCTGAGCCCCTTCCTCTTCAGCCGCTTTTACTTGGGAGAGAAGGCCCAAGAGCGCTGTATCATC---
>bosTau8
ATGCTTCGGAGGGCGCTGCGGCTCCGCCTGGGCCCGTGCCTCTCCGGACGGGGGCTAGGCACATACAGAAGAGGCTCTACTCTGGACTGGGATGGAAAGGTGTCGGAGATCAAGAAGAAGATCCAGTCCATCTTCCCTGGCGGGGCTTGGAACCCACTGTATGACACCAGCCACCTGCCCCCCGAACGCTCAGATGTGGTGATTGTTGGGGGTGGGGTGCTTGGCCTGTCTGTGGCCTACTGGCTGAAGAGGTTGGAGAAGCAGCAAGGTGCCATTCGGGTGCTGGTGGTGGAGCGGGACCACACGTATGCCCGGGCCTCC---ACCGTGCTCTCCGTGGGCGGGATTCGCCAGCAGTTCTCATTGCCTCAGAACGTCCAGCTCTCCCTCTTTTCGGCCGAATTTCTACGGAACATCAATGAGTACCTGGCGGTGGTCGATGACCCTCCCCTAGACCTCCAGTTCAACCCCTCCGGTTACCTCCTTCTGGCTTCTGAGGAGGGGGCTGCGATCATGGAACGCAACGTGAAAATGCAGAGGCAGGAAGGAGCCAAAGTCTGTCTGATGTCTCCGGAGCAGCTTCAGAAAAAGTTTCCCTGGATCAACACAGAGGGAGTGGCTTTGGCATCATACGGGCTGGAGAACGAGGGTTGGTTTGACCCCTGGTGTCTGCTCCAGGGGCTTCGGCGAAAGTTACAGTCCATGGGGGTCCTTTTCTGCCAAGGAGAGGTGACGCGTTTCATCTCTTCATCCAGCCACATGGAGACTGCCAGCGGGGAGCAGTTGACTTTGAAAAGGATCCATGAGGTCCATGTGAAGATGGACCACAGCCAGGAGTTCCAGCCTGTGGAGTGTGCCATAGTGGTCAATGCAGCAGGGGCCTGGTCTGGCCAAATAGCAGAGCTGGCTGGTGTTGGGAACGGGCCGCCGGGTACCATGCAGGGCACTAAGCTGCCCGTGGAGCCGAGGAAA------------------AGGTATGTGTACCTGTGGCACTGCCCCCAGGGACCAGGCCTGGAGGCACCGCTCGTCGCAGACCCCAGTGGAGCCTATTTCCGCCGGGAAGGATTAGGCAACAACTACGTGGGCAGCTGTAGCCCCACAGAGGAGGAGGAACCAGACCCAGGGAACCTGGAAGTGGACTACGACTTCTTCCAGGAGAAGGTGTGGCCCCGTTTGGCCCAGAGGGTACCAGCCTTTGAGACTCTAAAGGTCCGGAGTGCCTGGGCTGGCTATTATGACTACAACACCTTTGACCAGAACGGCGTGGTGGGCCCCCACCCCCTTGTCGTCAACATGTACTTTGCGACGGGCTTCAGTGGCCACGGGCTCCAGCAGGCCCCCGCCGTGGGGCGGGCTGTGGCCGAGATGGTGCTGGAGGGCCACTTCCAGACCATCAACCTGAGCCCCTTCCTCTTCAGCCGCTTTTACTTTGGAGAGAAGGCCCAGGAACACTGTATCCTC---
>susScr11
ATGCTTCGGAGGGCGCTGTGGCTCGGCTTGCGCCGGGGCCTCTTGGGCCGGGAGCTAGGCACACGCAGAGGAGGCTCTACTCTGGACTGGGATGGAAAAGTGTCCAATATTAAGAAGAAGATCCAGTCCATCCTTCCTGGAGGGGCCTGGAAGCCACTGTACGACACCAGCCACCTGCCCCCTGAACAAGCAGATGTGGTGATTGTGGGGGGTGGGGTGCTTGGCCTGTCCGTGGCCTATTGGCTGAAGAGGTTGGAAAAGCGGCGAGGTGCCATTCGGGTGCTGGTGGTGGAGCGGGACCACACGTATTCCCAGGCCTCC---ACGGTGCTTTCTGTGGGCGGGATTCGTCAGCAGTTCTCACTGCCTGAGAACATCCAGCTCTCCCTCTTTTCAGCCGAATTTCTACGGAACATCAATGAGTACTTGGCTGTGGTCGATGACCCTCCCCTGGACCTCCAATTCAACCCCTCTGGGTACCTCTTTCTGGCTTCAGAGAAGGGGGCTGCGACCATGGAAAACAACGTGAAGGTTCAGAGGCAGGAAGGAGCCAAAGTTTGTCTGATGTCTCCAGAGCAACTTCGGAAGAAGTTTCCTTGGATAAACACAGAGGGAGTGGCTTTGGCATCTTATGGGTTGGAGAATGAAGGTTGGTTTGACCCCTGGTGTCTGCTCCAGGGGCTTCGGCGAAAAGTCCAGTCCATGGGGGTCCTTTTCTGCCAAGGAGAGGTAACACGTTTCGTCTCTTCATCTACCCACATGGAGACCATCAGTGGGGAGGAAGTGACTTTGAAAAGGATCCATGAAGTCCAAGTGAAGATGGACTGCAGCCAGGAGTACCAGCCTGTGGAATGTGCCATAGTGGTCAACGCCGCCGGGGCCTGGTCCGGGCAAATTGCAGAGCTGGCTGGTGTTGGGAAGGGGCTGCCTGGCACTCTGCAGGGCACCAAGCTGCCTGTGGAGCCAAGGAAG------------------AGGTATGTGTACTTGTGGCACTGCCCCCAGGGACCAGGCCTGGAGGCACCGCTCGTTGCAGACCTCAGTGGAGTCTATTTCCGCCGGGAAGGACTAGGCAACAACTACCTGGGCGGCTGCAGCCCCGCCGAGGAGGAAGAACCAGACCCAGGGAACCTGGAAGTGGACCATGATTTCTTCCAAGAGAAGGTGTGGCCCCCTTTGGCCTGGAGGGTACCAGCTTTTGAGACTCTAAAGGTTCAGAGAGCTTGGGCTGGCTATTACGACTACAACACCTTTGACCAGAATGGCGTGGTCGGCCCCCACCCCCTCATCGTCAACATGTACTTTGCAACAGGCTTCAGTGGCCACGGGCTCCAGCAGGCCCCGGCCGTGGGGAGGGCCGTGGCAGAGATGGTGCTAGAAGGCCACTTCCAGACCATCAACCTGAGCCCCTTCCTTTTCACCCGCTTTTACTTGGGAGAGAAGGCCCTGGAGCACTGTATCCTC---
>HLrouAeg4
ATGCTTCAAGGGGTTCTGCGGCTCCACCTGCGCCGCGGCCTCTTGGGCCGCGAGCTAAGCACACGCAGA---AGCTCGACTCTGGACTGGGCTGGAAAGGTGTCTGAGATTAAGAAGAAGATCCAGTCAGTCCTTCCTGGAGGGGCCTGGAATCCACTGTATGACACCAGCCACCTGCCCCCTGAACACTCAGATGTGGTGATTGTGGGCGGTGGGGTGCTTGGCCTGTCCGTGGCCTATTGGCTGAAGAGGTTGGAGAAGCAACGAGGTGCCATTCAGGTGCTGGTAGTGGAACGGGACCACACGTATTCCCGGGCCTCC---ACTGGGCTTTCCGTGGGTGGAATTTGTCAGCAGTTCTCATTGCCCATGAACGTCCAGCTCTCCCTATTTTCAGTCGACTTTCTACGGAACATCAACGATTACCTGGCTGTAGTCAATGAGCCTCCGCTGGACCCCCAGTTCAACCCCTCAGGTTATCTCTTGCTGGCTTCAGAAAAGGGCGCTGCGATCATGGAGAACAATGTGAAAATGCAGAGGCAGGAAGGTGCCAAAGTGTGTCTGATGTCTCCTGAGCAGCTGCGGAACAAGTTTCCCTGGATAAACACAGAAGGAGTGGCCTTGGCGTCTTACGGGTTGGAAGGTGAAGGTTGGTTTGACCCTTGGAGTCTACTCTGGGGGCTCCGGCGAAAGGTCCAGTCCATGGGGGTCCTTTTCTGCCAGGGAGAGGTGACACGTTTTGTCTCTTCATCTAACCGCATGGAGACCACAAGTGGGGAAGAGGTGACTTTGAAAAGGATCCATGAAGTCCACGTGAAGATGGACCACAGCCTGGAGTATCAGCCTGTGGAATGTGCCATAGTGATCAATGCAGCAGGGGCCTGGTCTGGGCAGGTCGCAGAGCTGGCTGGTATTGGGAAGGGGCCACCTGGCACCCTGCAGGGCACCAAGCTACCTGTGGAGCCAAGGAAA------------------AGGTATGTGTACTTATGGCACTGCCCCGAGGGACCAGGCCTGGAGACTCCACTTGTTGCAGACACCAGTGGAGTCTATTTCCGCCGTGAAGGATTAGGCAGCAACTACTTGGGTGGCCGTAGCCCCACTGAGGAGGAGGAACCGGACCCAGGGAACCTTGAAGTGGACTACGATTTCTTCCAGGACAAGGTGCGGCCTCAGTTGGCCCAGAGGGTACCAGCTTTTGAGAACCTGAAGGTTCGGAGAGCTTGGGCTGGCTATTACGACTACAACACCTTTGACCAGAATGGTGTGGTGGGCCCTCACCCACTGGTTGTCAACATGTACTTTGCCACGGGCTTCAGTGGCCATGGACTCCAGCAGGCGCCCGCCGTGGGGCGAGCTGTGGCTGAGATGGTACTGGAGGGCCACTTCCAGACCATCAATCTGAGTCCCTTCCTCTTCAGCCGCTTTTACTTGGGAGAGAAGGTCCAGGAGTGTAATATCTTT---
>tupChi1
------------------------------------------------------------------------------------G-CTGGGATGCAAAGGTGTCGGAGGTTCAGAAGAAGATCCGGTCGGTCCTGCCGGGAGCGGCCTGGGGCTCCCTGTATGACACCAGCCACCTGCCCCCCGAGCACTCGGACGTGGTGGTCGTGGGAGGCGGCGTGCTCGGCCTGTCTGTGGCCTATTGGCTGAAGCGGCTGGAGAGGCGGCAAGGGGCCCTTCGAGTGCTGGTGGTGGATCGGGACCACACGTACTCGCGGTCCTCC---TCGGCGCTCTCGGCGGGCGGCATCCGGCAGCAGTTCTCGGTGCCCGAGAACATCCAGCTCTCCCTCTTCTCGGCCAGCTTTCTCCGAAACATCAACGAGTACCTCGCAGTGGTCGACGACCCTCCCGTGGACCTGCAGTTCAGCCCCTCTGGCTACCTCATGCTGGCTTCAGAGAAGGGCGCCGTGACCATGGAGAACAATGTGAGGGTGCAGAGGCAGGAAGGAGCCAAGGTCTGTTTGATGTCTCCCGAGCAGCTTCGGACCAAGTTTCCCTGGATAAACACGGAGGGCGTGGCTCTGGCCTCCTACGGGTTGGAGAATGAAGGCTGGTTCGACCCCTGGTCTTTGCTCCAGGGGCTCAGGCGCAAGATCCGGTCCATGGGAGTGCTCTTCTGCCAAGGAGAGGTGATGCGCTTTGTCTCTTCGTCCAGCTGCATGCAGACTGCGGGTGGGGCGGAGATGGTCTTGAGGAGGATCCACGAAGTCCACGTGAAGATGGCTCACAGCCTGGAGTACCAGCCTGTGGAGTGTGCCCTGGTGGTCAACGCGGCAGGAGCCTGGTCTGGGCAGGTCGCAGAGCTGGCCGGGATCGGGCAGGGCCCACCCGGCACCCTGCAGGGCACGAAGCTCCCAGTGGAGCCTAGGAAA------------------AGGTATGCGTACCTGTGGCATTGCCCCCAGGGACCTGGCCTGGAAACCCCGTTCGTCATCGACACTAGTGGGGCCTATTTCCGCCCAGAAGGACTAGGCAACAACTACCTCGGCGGCCGCAGCCCCTCTGAGGAGGAGGAGCCGGACCCCGGGAACCTGGAGGTGGACCAGGATTTCTTCCAGGACCAGGTGTGGCCCCATCTGGCCCAGCGGGTGCCAGCATTTGAGGCTCTGAAGGTCCGGCGTGCCTGGGCTGGCTATTACGACTACAACACCTTCGATCAGAATGGCGTGGTGGGCCCCCACCCCCTGGTCGTCAACATGTACTTTGCCGCGGGCTTCAGTGGACACGGGCTCCTGCAGGCCCCTGCAGTGGGGCGTGCCGTGGCCGAGATGGTGCTGGAGGGCCACTTCCAGACCATCGACCTGAGCCGCTTCCTCTTCAGCCGCTTTTACCTGGGGGAGCGGGTGGAGGAGCACAACATCGTGT--
>speTri2
ATGTTCCGGAGCGTGCTGCAGCTCCGTTCCGGCCGGGGCCTCTTGATTCGGGGACTAGGCACTCACAGAGGAGGCTCTACTCTGGACTGGGATGAAAAGGTGTCTGAGATTAAGAAGAAGATCAAGTCCATCCTGCCTGGAGAGGCCTCTACTCCACTGTATGACACTAGCCACCTGCCCCCCGAACACTCAGATGTGGTGATCGTTGGAGGCGGTGTGCTTGGTTTGTCTGTAGCCTTTTGGCTGAAGAAGCTGCAAAAGAAAGGAGATGGCATTCGGGTACTGGTGGTGGAACGAGACCACACGTATTCAAAGGCCTCC---ACAGTGCTTTCTGTAGGCGGTATTCGTCAGCAGTTCTCATTGCCTGAGAATGTCCAGCTCTCCCTCTTTTCAGTCGACTTTCTACGGAACATCAATGAGTACCTGGCTGTGGTGGATTCTCCTCCCGTGGACCTCCAGTTCAACCCCTCAGGCTATCTCTTGCTGGCTTCAGAAAAGAGTGCTTCGACCTTGGAAAATAGGGTGAAAATGCAGAGACAGGAAGGGGCCAAAGTTTGTCTGATGTCTCCTGAGCAGCTTCAGAACAAGTTTCCCTGGATGAACACGAAGGGAGTGGCCCTGGCATCTTATGGGATGGAGGGTGAAGGTTGGTTTGACCCCTGGTCTCTGCTTCAGGGGCTTCGGCGGAAGCTCCAGTCCATGGGAGTCCTTTTCTGCCAGGGAGAGGTGACACGTTTTATCACTTCATCTAACCGCATGGTGACCTCAAGTGGGGAGGAGGTGGTCTTGAAAAGGATCTATGAAGTCCACGTGAAAATGAACAACAGCCTGGAGTACCAACCAGTGGAATGTGCCATTGTGATCAATGCTGCAGGAGCCTGGTCTGGGCAAATAGCAGAGCTGGCTGGTATTGGGAAGGGGCCACCTGGTACCCTGCAGGGCACCAAGCTACCTGTGGAGCCAAGAAAA------------------AGGTATGTGTATGTATGGCACTGTCCCCAAGGTCCAGGCCTGGAGATGCCATTTGTTGCAAACACAAATGGAGTCTACTTCCGCCGGGAAGGATTAGGCAACAACTACCTAGGGGGTTGTAGCCCCACTGAGGAAGAGGAGCCAGACTCAACAAACCTGGATGTGGACCATAATTTCTTCCAGGACAGGGTTTGGCCCCATTTGGCTGAGAGGGTACCAGCTTTTCAGAGTCTAAAGGTTCGGAACGCCTGGGCTGGCTATTACGACTACAACACTTTTGACCAGAATGGCGTGGTGGGGCCCCACCCACTAGTCGTCAACATGTACTTTGCCACAGGCTTCAGTGGTCATGGGCTCCAGCATGCCCCTGCCGTGGGGCGAGCTGTGGCAGAAATGGTGCTGGATGGCCACTTCCAGACCATCAACATGAGCCCCTTCCTCTTCAGCCGTTTTCACTTAGGAGAGAAGTTCCAGGAGGACAATATCTTC---
>oryCun2
ATGCTCCGGGGAGTGCTGCAACTGGGCTTGGGACGGGGCCTCTTAACCCGGGGCCTAGGCTCACGCGGAGGAGGCTCTACTGTGGACTGGGATGAGAAGGTGTCGGAGGTTAAGAAGAAGATCAAGTCAATGCTGCCTGGAGAGATCTGTGACCCACTGTATGACACCAGCCACCTGCCCCCCGAACAGTCAGATGTGGTGATCGTGGGAGGCGGGGTGGTAGGCCTGTCTGTGGCCTTTTGGCTGAAGAAGCTAGAGAAGCGACGAGGCGCCATTCGGGTGCTGGTGGTGGAACGCGACCACACGTACGCTCAGGCCTCC---ACCGGGCTCTCCGTGGGCGGGATCCGTCAGCAGTTCTCATTGCCAGAGAATGTCCAGCTCTCCCTCTTCTCGATCAACTTTCTTCGGAATATCAATGAATACCTGGCTGTGGTTGACGCCCCTCCCCTGGATCTCCAGTTCAACCCCTCAGGCTATCTCCTGTTGGCTTCAGAAAAGAGTGCCTCCACCTTGGAGAACAACGTGAAAGTGCAGAGGCAGGAAGGAGCCAAGATTTGTCTGATGTCACCCGAGCAGCTTCGGAACAAGTTTCCCTGGATAAACACAGAGGGAGTGGCTTTGGCGTCATACGGGATGGAAGATGAAGGTTGGTTTGACCCCTGGTCCCTGCTCCAGGGGCTCCGGCGAAAGGTCCAGTCCATGGGGGTCCTTTTCTGCCAGGGCGAGGTGACACGGTTTGTCTCTTCCTCCAGCCGCATGGAGACCACAAGTGGGGAAGAGATTATCATGAAAAGGATCCGTGAAGTCCATGTGAAGATGGACAACAGCCTGGAGTACCAGCCTGTGGAGTGCGCCATAGTGATCAATGCAGCGGGAGCCTGGTCGGGAAAGATCGCAGAGCTGGCTGGTGTTGGGAAGGGGCCGCCTGGCACCCTGCAGGGCACCAAGCTACCCGTGGAGCCAAGGAAA------------------AGGTATGTGTACTTATGGCACTGCCCCCAGGGCCCAGGCCTGGAGACTCCGTTTGTTGCAGACACCAATGGAGTCTACTTCCGCCGGGAAGGCTTAGGCAACAACTATCTTGGTGGCCGTAGCCCCACAGAGGAGGAGGAGCCAGACCCAAGCAACCTGGAAGTGGACCATGATTTCTTTCAGGAGAAGGTGTGGCCCCAGCTGGCTCAGAGAGTACCAGCTTTTGAGAATCTGAAGGTTCGGAGCTCCTGGGCTGGCTATTACGACTACAACACCTTTGACCAGAACGGCGTGGTGGGCCCCCACCCCTTGGTTGTCAACATGTACTTCGCTACAGGCTTCAGCGGTCACGGGCTGCAGCACGCCCCTGCCGTGGGGCGAGCTGTGGCCGAGATGGTGCTGGAGGGCCACTTCCAGACCATCGACATGAGCCCCTTCCTCTTTAGCCGCTTTCACTTGGGAGAGAAGGTCCTGGAACAGAATATCTTC---
>ochPri3
ATGCTCCGGAGGGTGCTGCAGCTGGGGCTGGGCCGGGGTCCTGGGAATCGGCGCCTGGGCACGCGCAGAGGAGGCTCCGCTCTAGACTGGGACGAGAAGCTCTCGGAGTTTAAGAAGAAGATCAGATCAGCGCTGCCTGGAGAGGCCTGTAATGTACTGTATAACACCAGCCACCTGCCCCCCGAGCATGCGGACGTGGTGATCGTGGGAGGTGGGGTGCTCGGCCTGTCTGTCGCCTTTTGGCTGAAGAAGCTGGAGAAACCCCAAGGTGCCATCCGGGTGCTGGTGGTGGAACGCGACCACACGTATTCACGGGCCTCC---ACGGGGCTCTCTGTGGGCGGGATTCGGCAGCAGTTCTCCTTGCCCGAGAACGTCCAGCTCTCCCTCTTCTCCATCAACTTTCTTCGCAACATCAATGACTACCTGGCCGTGGTGGATGCCCCGCCCCTGGACCTCCAGTTCAACCCCTCGGGCTATCTCCTGCTGGCTTCTGAGACGGGCGCTTCCACCTTAGAGAATAACGTCAAAGTGCAGAGGCAGGAAGGAGCCAAAATTTGTCTGATGTCACCTGAGCAGCTTCGGAACAAGTTTCCTTGGATAAACACCGAGGGAGTGGCTTTGGCATCATATGGGATGGAAGATGAAGGTTGGTTTGACCCCTGGTCCCTGCTGCAGGGCCTCCGGCGGAAGGCTCAGTCCATGGGTGTCCTGTTCTGCCAGGGCGAGGTGACACGTTTTGTCTCTTCCTCCAACCGCATGGAGACCGCAAGTGGGGAAGAGATGATCCTGAGAAGGATCCATGAAGTCCATGTGAAGATGGAGCACAGCCTGGAGTACCAGCCTGTGGAGTGCGCCATAGTGATCAATGCAGCAGGAGCCTGGTCTGGAGAGATTGCAGAGCTGGCAGGGATTGGGAAGGGGCCGCCCGGCACCCTGCAGGGCACCAAGCTACCTGTGGAACCAAGGAAA------------------AGGTATGTGTATTTATGGCACTGCCCCCAGGGACCAGGCCTGGAGACTCCGCTTGTTGCAGACACCAATGGAGTTTACTTCCGGAGGGAAGGCCTAGGCCACAACTACCTTGGTGGCCGTAGCCCCTCGGAGGAGGAAGAGCCAGACCCAGGCAACCTGGAAGTGGACCATGACTTCTTTCAGGACAGAGTATGGCCCCATCTGGCTCAGAGGGTACCAACTTTTGAGAATCTGAAGGTTCGGAGCGCCTGGGCTGGCTACTACGACTACAATACCTTCGACCAGAACGGCGTGGTGGGCCCCCACCCCTTGGTGGTCAACATGTACTTTGCTACAGGCTTCAGTGGCCATGGGCTGCAGCATGCCCCTGCTGTGGGGCGGGCCGTGGCCGAGATGGTGCTGGAGGGCCACTTCCAGACCATCGACCTGAGCCCCTTCCTCTTCACACGCTTTCACCTGGGAGAGAAGGTTCTGGAGCAGAATATTTTC---
>hetGla2
ATGCTTCGAAGGGTCCTGCAGCTCGGCCTGGGCCGGAGTCTCTTGATCCGGGGACTAGAAACGCGCAGTGGAAACTCCATTCTGGACTGGGATGGAAAGGTGTCGGAGTTTAAGAAGAAGATCCAGTCAATTATGCCTGGAGAGCCCAGCAACTTGATGTGTGACACCAAGCACCTGCCCCCTGAACACTCGGATGTGGTAATCGTAGGAGGTGGAGTGGTTGGCCTATCAGTAGCCTTTTGGCTGAAGAAGCTGGAGAAGAGACAAGGTGCTATTCGGGTGCTGGTGGTGGAACGAGACCACACGTACTCAAAGGCCTCC---ACAGGGCTTTCTGTGGGTGGGATTCGTCAGCAGTTCTCACTGCCTCAGAATGTCCAGCTCTCTCTCTTTTCAGTCGACTTTCTACGGAACATTAATGAGTACTTGGCTGTGGTCGATGGCCCTCCCTTGGACCTCCAGTTCAACCCCTTGGGTTACCTCTTGCTAGCTTCAGAAAAGGGTGCTGCCGTCTTGGAAACCAATGTGAAAATGCAGAGGCAGGAAGGGGCCAAAATTTCTCTGATGTCTCCTGAGCAGCTTCAGAAGAAGTTTCCCTGGATAAACACGGAGGGAGTAGCCCTGGCATCTTATGGGCTGGAGAATGAAGGTTGGTTTGACCCCTGGTCTCTGCTTCAGGGGCTTCGGCGAAAGGTTCAGTCAATGGGAGTCCTCTTCTGCGAGGGAGAGGTGACACGTTTTATTACTTCATCTAACAGCATGAGGAACTCAGATGGGGAAGAGGTGAACTTGAAAAGGATCCATGAAGTCCACGTCAAGATGGACAACAGCCTGGAGTACCAGCCGGTGGAATGTGCCATAGTGGTCAACGCCGCAGGAGCCTGGTCTGGGCAGCTTGCAGAACTGGCTGGTATTGGGAAGGGGCCACCTGGCACCCTGGAGGGCACCAAGCTACCTGTGGAACCGAGGAAA------------------AGGTTTGTGTACTTGTGGCACTGCCCCCAGGGGCCAGGCCTGGAGACGCCCCTGGTGACAGACACCAGTGGAGTCTATTTTCGCCGGGAAGGACTGAGCAACAACTATGTGGGTGGCCGTAGCCCCACTGAGGAGGAGGAACCAGACCCAGCAGACCTGGAAGTGGACCACGATTTCTTCCAAAACAAAGTGTGGCCTCATCTGGCCCAGCGAGTGCCAGCCTTCGAGGCTCTAAAGGTTCACAGCGCCTGGGCTGGCTACTATGACTACAACACCTTTGACCAGAATGGTGTGGTGGGCCCCCATCCGCTAGTGGTCAACATGTACTTTGCTTCGGGCTTCAGTGGCCACGGCCTCCAGCATGCCCCGGGTGTGGGGCGGGCTGTGGCCGAGGTGCTGCTGGGGGGCTGCTTCCAGACCATCGATATGACCCCCTTCCTCTTCAGCCGCTTTTACTTGGAGGAGAAGGTCCTGGAGCAAAATATCATC---
>cavPor3
---------------------------------------------------------------------------------------------------GTGTCGGAGATTAAGAAGAAGATCCGGTCGCTGATTCCTGGAGAGCCCAGCAACTTCCTGTATGATACCAAACACCTGCCCCCCGAACACTCAGATGTGGTGATCGTGGGGGGTGGAGTGATTGGCCTGTCTGTAGCCTTTTGGCTGAAGACGCTGGAGAAGAGACGAGGTGCTATTCGGGTGCTAGTGGTGGAACGAGACCAGACGTACTCCAAGGCCTCC---ACAGGACTTTCTGTGGGTGGGATTCGTCAGCAGTTCTCACTGCCTCAGAACGTCCAGCTCTCCCTCTTTGCAATCGACTTTCTACGCAACATCAATGAGCACTTAGCTGTGGCCGATGCCCCTCCCGTGGACCTCCAGTTTAACCCCTCGGGTTACCTTTTGCTTGCTTCAGAAGAGGGTGCTGCTGTCTTGGAAAGCAATGTGAGGATGCAGAGGCAGGAAGGGGCCAAAATTTGTCTGATGTCCCCTGCGCAGCTGCAAAAGAAGTTTCCCTGGATAAACGTGGAGGGCGTGGCCCTGGCATCTTATGGGATGGAGAACGAAGGTTGGTTTGACCCCTGGTCTCTGCTTCAGGGGCTTCGGCGAAAGGTTCAGTCCATGGGAGTCTTCTTCTGCCAGGGAGAGGTGACACGTTTTGTTACATCATCAAGCCGCATGAGGACCTCCGTTGGGGAGGAGGTGAACTTGAAAAGAATCCACGAAGTCCACGTCAAGATGGACAACAGCCTGGAGTACCAGCCAGTAAAATGTGCCATTGTGATCAACGCCGCGGGAGCCTGGTCCGGGCAGGTTGCGGAGCTGGCCGGGGTCGGGAAGGGGCCGCCGGGCACCCTGCAGGGCACCAAGCTACCTGTGGAGCCGAGGAAA------------------AGGTTTGTGTACTTGTGGCACTGCCCCCAAGGGCCAGGCCTGGAGACGCCCCTGATTACAGACACCAATGGAGTGTATTTCCGCCGAGAAGGACTAGGCAAAAACTACGTAGGTGGCCGAAGCCCCACAGAGGAGGAGGAACCTGACCCAGCCAATCTGGAAGTGGACCATGATTTCTTCCAGAACAAAGTGTGGCCCCATTTGGCGCAGCGGGTGCCAGCATTCGAGAGTCTCAAGGTCCGCAGCGCCTGGGCTGGCTACTATGACTACAACACCTTTGACCAGAATGGCGTGGTGGGCCCCCACCCACTAGTGGTCAACATGTACTTTGCTACGGGCTTCAGCGGCCATGGTCTCCAGCACGCCGTGGGCGTGGGGCGAGCTGTGGCTGAGATACTGCTGAACGGCCACTTCCAGACCATCGACTTGACCCCCTTCCTCTTCAGCCGCTTCTATTTGGAGGAGAAGGTCCTGGAGCAGAACATCATC---
>sorAra2
ATGCTTCGCAGGGTGTTGCAGCTCACCTCGAGCCGGGCCTGCTTGAGCCGGGGGCTGAGCACACGCAGAGGAGACTCTACTCGGGACTGGGATGGAAAGATGTCGGAGATTAAGAAGAAGATCCAGTCCGTCCTTCCCGGAGGGGCCTGGGACCCCATATATGACACCAGCCACCTGCCCCCTGAACACTCGGATGTCGTGATTGTGGGGGGTGGGGTGATTGGCCTGTCCGTGGCCTATTGGCTGAAGAAGCTGGAGAAGCAGCGTGGTGCCGTTCAGGTGCTCGTGGTGGAGCGGGACCCCACGTACTCCCGGGCCTCC---ACTGGGCTCTCTGCCGGTGGCATTCGCCAACAGTTCTCCTTGCCGGAAAACATCCAGCTCTCCCTCTTCTCCGTCGACTTCCTCCGGAACATCAATGAGCACCTGGCCGTGGTCGATGGCCCCCCGCTGGACCTCCACTTCAACCCTTTAGGTTACCTACTGCTGGCCTCCGAGAAGAAAGCTGCACTCATGGAGAGGAATGTGAGAGTGCAGAGGCAGGAAGGAGCCAAGATTTGCCTGATGTCTCCTGAGCAGCTGCAGGCCAAGTTCCCCTGGATAAACACACAAGGGGTGGCGTTGGCGTCCTACGGCTTGGAGGGCGAAGGCTGGTTTGACCCCTGGTGTCTGCTCCAGGGTCTCCGGCGAAAGGTGCAGTCAATGGGCGTCCGCTTCTACCAGGGAGAGGTGACCCGTTTCCTGTCCTCCCATGACTGCATGCAGACGGTGGACGGGGATGAGGTGACCTTGAAGCGGATCTATCAGGTGCACGTGAAGATGGACCGCAGTCTGGAGTACCAACCCGTGGAATGTGCCATCGTGGTCAATGCGGCCGGGGCATGGTCAGGCCATGTGGCAGATCTCGCTGGCATCGGGCAGGGACCACCTGGGACCCTAGAGGGCACCAGGCTGCCCGTGGAGCCGAGGAAA------------------AGGTACATGTACTTCTGGCACTGCCCCCAGGGACCTGGCCTGGAGGCCCCCTTTGTTGCAGACACCAGCGGGGCCTATTTCCGCCGGGAAGGACTCGGCCACAACTACGTGGGTGGCCGGAGCCCCTTGGAGGAGGAGGAACCTGACCCGGGAAACCTGGATGTGGACCATGATTTCTTCCAGGAGAAGGTGTGGCCTCCCCTGGCCCAGAGAGTGCCCGCGTTTGAGTCTCTAAAGGTGCGGAGTTCCTGGGCAGGCTACTACGACTACAACACCTTCGACCAGAACGGCGTGGTGGGCCCCCACCCGCTCGTCACCAACATGTACTTTGCCACGGGTTTCAGCGGCCACGGGCTCCAGCAGGCCCCAGCCGTGGGGCGCGCAGTGGCCGAGATGGTGCTGGAGGGCCACTTCCAGACCATCGACCTGAGTGCCTTCCTCTTCAGCCGCTTCTTCCTGGGAGAGAAGGTGCTAGAACACAACATCATC---
>micOch1
ATGCTTCGCAAAGTGCTGCGAATTGGCTTGGGCTCGGGCCTCTCAAACCGTGGCCTACGCACACGCAGAGGAGGCTTTACTCTGGACTGGGATGCAAAGATGTCTGAGTTTAAGAAGAAGATTGAGTGCATCCTGCCTGGAAAGCAATGGGAAGAGCTGTACGACACGAGCCACCTGCCCCCGAAACAGTCGGATGTGGTCATCGTCGGAGGTGGGATCCTTGGTCTGTCCGTGGCCTTTTGGCTGAAGAAGCTGGAAAGTAGACGAGGTGCCATTCGGGTGCTGGTGGTGGAACAAGACCACACGTATTCACGGGCTTCCTCCACAGGGCCTTCTGTGGGTGGAATTTGGCAGCAGTTTTCTGTTCCTGAGAATGTCCAACTCTCCCTCTTTTCAGTCGACTTTCTACGGAACATAAATGAACACCTGGCTGTAGTGGATGCCCCTCTTGTAGACCTCCGGTATAACCCCTCAGGCTGTCTCTTGCTAGCTTCAGAAAAGGATGCTGCCACCTTGGAAAACAACGTAAAAATGCAAAGGCAGGAAGGAGCCAAAGTCTGCCTGATATCTCCCGAGCAGCTACAAAACAAGTTTCCCTGGATAAACACAGAAGGAGTGGCTCTGGCCTCTTATGGGATGGAGGATGAAGGTTGGTTTGATGCTTGGTCTTTGCTCCAGGGTCTTCGTCGAAAGGTCCAATCAATGGGAGTCTTACTCTACCAGGGAGAGGTGACACGATTCATCACTTCATCTGGCCAAATGCAGACCCCAAGTGGGGAACAGGTAGTCTTGAGAAGGATCAACGAAGTCCATGTAAAAATGGACAAGAGTCTGGAGTATCAGCCAGTAGAGTGTGCTGCAGTGATCAATGCTGCAGGACCCTGGTCTGGGCAGGTTGCAGAGCTGGCTGGTATTGGGAAGGGACTGCCTGGCACCCTTCAGGGCACCAAGCTACCTGTGGAGCCAAGGAAA------------------AGGTATGTGCACTTATGGCACTGTCCCCAGGGACCAGGTCTGGAGACACCATTGGTTGCAGACATCAGTGGAGTCTATTTTCGGCGAGAAGGATTGGGCAGCAACTACCTAGGAGGCTACAGCCCCACTGAGGAGGAAGAACCAGACCCAACAAATCTGGAAGTGGACCATGATTTCTTCCAGAACAAAGTGTGGCCCCATTTGGCCCAGAGGGTGCCATCTTTTAAGACTCTGAAGGTGCAGAGATCCTGGGCTGGCTATTACGACTATAACACTTTTGACCAGAATGGCGTGGTGGGCCCGCATCCACTAGTTGTCAACATGTACTTTGCTACGGGCTTCAGTGGTCATGGACTTCAGCATGCACCTGGCATCGGCCGAGCAGTGGCAGAAATGGTACTAGATGGCCAGTTCAATACCATCGACATGAGCCCCTTCCTCTTCACCCGCTTTTACTTAGGAGAGAAGTTACAGGCGTACAATATCCTC---
>mm10
ATGTTTCGCAGAGCGCTGCGTCTTGGCTTGGGCCCGGGCCTCCCATACCGGGGGCTACGCACACGCAAAGGAGGCTTTACTCTGGACTGGGATGCAAAGGTGTCTGACTTTAAGAAGAAGGTTGATTCCATCCTGCCTGGAAAGAAATATGAAGTGCTGTATGACACCAGCCACCTGCCCCCAGAACAGGCGGATGTGGTCATCATAGGAGGTGGGATTCTTGGTCTGTCTGTGGCCTTTTGGCTGAAGAAGCTGGAGAGTAGAAGAGGTGCCATTCGGGTGCTGGTGGTGGAGCAGGACCACACGTATTCACGGGCTTCCTCCACAGGGCCTTCTGTGGGCGGGATTTGGCAGCAGTTTTCCGTGCCTGAGAATGTCCAGCTCTCACTCTTTTCAATCAACTTTCTCCGGAACATAAATGAGTACCTGGCTGTGGTGGATGCTCCTCCTGTGGAACTTCAGTTCAACCCTTCCGGCTGTCTCTTGCTAGCTTCAGAAAAGGATGCTGCCACCTTGGAAAACAATGTGAAAATGCAAAGGCAGGAAGGAGCCAAAGTCTGCCTGATGTCTCCTGAGCAGCTGCAGACCAAGTTTCCCTGGATAAACGTAGAAGGAGTAGCTCTGGCGTCTTATGGGTTGGAGGATGAAGGTTGGTTTGATGCCTGGTCTTTGCTCCAGGGTCTTCGTCGAAAGGTCCAGTCAATGGGAGTCTTTTTCTGCCAGGGAGAGGTGACACGTTTCATCACTTCATCTACCCCAATGAAGACCCCAACTGGGGAACATGTAGTCTTGAGAAGGATCAACAATGTCCATGTGAAAATGGACAAGAGCCTGGAGTATCAACCAGTAGAATGTGCTGTAGTGATCAATGCTGCAGGAGCCTGGTCTGGGAAAATTGCAGAGCTGGCTGGTGTTGGGAAGGGACTTCCTGGCACCCTCCAGGGCACCAAGCTACCTGTGGAGCCAAGGAAA------------------AGGTATGTGCACTTATGGCACTGCCCACAGGGACCAGGTCTGGAGACACCGTTGGTTGCAGACATTAGTGGAGTCTATTTCCGACGGGAAGGATTGGGCAGCAACTACCTAGGTGGCTGTAGTCCTACTGAGGAGGAAGAACCAGACCCAACAAATCTGAATGTGGACCATGACTTCTTCCAGAACAAAGTGTGGCCTCATTTGGTCCAGAGGGTGCCATCTTTTAAGACTCTGGAGGTACAGAGTGCCTGGGCTGGTTATTATGACTACAATACTTTTGACCAGAATGGCGTGGTGGGCCCCCACCCACTAGTTGTCAACATGTACTTTGCTACGGGCTTCAGTGGTCGTGGGCTTCAGCATGCACCTGGCATCGGACGCGCTGTGGCAGAAATCATGCTAGAGGGTCACTTTAAGACCATCGACATGAGCCCCTTCCTCTTTACCCGCTTTTACTTAGGAGAGAAGTTACAGGAGTACAATATCCTC---
>rn6
ATGTTTCGCAAAGTGCTGCGTCTTGGCCTGTGCCCGGGCCTCCCTACCCGGGGGCTACGCACACGCACAGGAGGCTTTACTCTGGACTGGGATACAAAGGTGTCTGACTTTAAGAAGAAGATTGAGTCTATCCTGCCGGGAAAGCAATGTGAAATGGTGTATGACACCAGCCACCTGCCCCCAGAACAGTCGGATGTGGTCATCATCGGCGGTGGGATTCTTGGTCTGTCTGTGGCCTTTTGGCTGAAGAAGCTGGAGAGTAGACGAGGTGCCATGCAGGTGCTGGTTGTGGAACAGGACCACACGTATTCACGGGCTTCCTCCACAGGGCCTTCTGTGGGCGGGATTTGGCAGCAGTTTTCTGTTCCCGAGAATGTCCAACTCTCACTCTTTTCAATCAACTTTCTACGGAACATAAATGAGTACCTAGCTGTGGTGGACGCCCCTCCTGTGGAACTTCGGTTCAACCCCTCAGGCTGTCTCTTGCTAGCTTCAGAAAAGGATGCTGCCACCTTGGAAAGCAATGTGAGAATGCAAAGGCAGGAAGGAGCCAAGGTCTGTCTGATGTCTCCTGAGCAGATGCAGAACAAGTTTCCCTGGATGAACGCAGAGGGAGTGGCTCTGGCATCTTATGGGTTGGAGAATGAAGGTTGGTTTGATGCCTGGTCTTTGCTCCAGGGTCTTCGTCGAAAGGTCCAGTCAATGGGAGTCTTTTTCTGTCAGGGAGAGGTGACACGTTTCATCACTTCATCTAACCAAATGGAGACTCCAACTGGGGAACAGGTAGTCTTGAGAAGGATCAACAATGTCCACGTGAAAATGGACAAGAGCCTGGAGTATCAGCCAGTGGAATGTGCTGTAGTGGTCAATGCCGCAGGAGCCTGGTCTGGACAAATTGCAGAGTTGGCTGGTATTGGAAAGGGACTTCCTGGCACCCTCCAGGGCACCAAGCTACCTGTGGAGCCAAGGAAA------------------AGGTATGTGCACTTATGGCACTGCCCGCAGGGACCAGGTCTGGAGACACCGTTGGTTGCAGACATCAGTGGAGTGTATTTCCGACGGGAAGGATTGGGCAGCAACTACCTAGGGGGCTGTAGCCCTACTGAGGAAGAAGAACCAGACCCAACAAATCTGGAAGTGGACCATGACTTCTTCCAGAACAAAGTGTGGCCCCATTTGGTCCAGAGGGTGCCATCTTTTAAGACTCTGAAGGTACAGAGTGCCTGGGCTGGCTATTATGACTACAATACTTTTGACCAGAATGGCGTGGTGGGCCCCCACCCACTAGTTGTCAACATGTACTTTGCTACGGGCTTCAGTGGTCGTGGACTTCAGCATGCACCTGGCATCGGTCGAGCTGTGGCAGAAATGATACTAGAGGGTCACTTTAAGACCATCGATATGAGCCCCTTCCTCTTCACCCGCTTTTACTTAGGAGAGAAGTTACAGGAGCACAATATTCTC---
>criGri1
ATGTTTCGCAGAGTGCTGCGGCTTGGCTTGACCCCGGGCCGCCCAAATCGGGGCCTACGCACACGCAGAGGAGGATTTATTCTGGACTGGGATGCAAAGGTGTCTGACTTTAAGAAGAAGATTGAGTGCATGCTGCCCGGAAAGCAATGGGGAATGCCATATGACACCAGCTACTTGCCCCCAAAACAGTCGGATGTGGTCATCATAGGAGGTGGGATCCTTGGTCTGTCTGTGGCCTTTTGGCTGAAGAAGATGGAAAGTAGTCGAGGTGCTATTCGGGTGCTGGTGGTGGAACAAGACCACACGTATTCACGGGCTTCCTCCACAGGGCCTTCTGTGGGAGGGATTTGGCAGCAGTTTTCTGTGCCTGAGAATGTCCAACTCTCCCTCTTTTCAATCAACTTTCTACGGAACATAAATGAATACCTAGCTGTAGTGGATGCTCCTCTTGTGGACCTCCAGTTCAACCCCTCAGGCTGTCTCTTGCTAGCTTCAGAAAAGAATGCTGCCACCTTGGAAAGCAATGTGAAAATGCAAAGGCAGGAAGGAGCCAAAGTCTGTCTGATATCTCCTGAGCAGCTACAGAACAAGTTTCCTTGGATAAACATAGAAGGAGTGGCTCTGGCGTCTTATGGGATGGAGGATGAAGGTTGGTTTGATGCCTGGTCTCTGTTCCAGGGTCTTCGTCGAAAGGTCCAATCAATGGGAGTCTTACTCTACCAGGGAGAGGTGACACGTTTCATCACTTCATCTAGACAAATGGAGACCACAAGTGGGGAACAGGTAGTCTTGAGAAGGATCCACGAAGTCCAGGTAAAAATGAACAATAGCCTGGAGTATCAGCCAGTGGAGTGTGCTGTAGTGATCAATGCCGCAGGAGCCTGGTCTGGGCAAGTTGCAGAGCTGGCTGGTATTGGGAAGGGACTGCCTGGCACCCTGCAGGGCACCAAGCTACCTGTGGAGCCAAGGAAA------------------AGGTATGTGCACTTATGGCACTGCCCCCAGGGACCAGGTCTGGAGACACCACTGGTTGCAGACATCAATGGTGTCTATTTTCGACGGGAAGGATTGGGCAGTAACTACCTAGGTGGCTGCAGCCCCACTGAGGAGGAAGAACCAGACCCAACAAATCTGGAAGTGGACCATGATTTCTTCCAGAACAAAGTGTGGCCCCATTTGGTCCAGAGAGTGCCATCTTTTAAGACTCTAAAGGTACAGAGCAACTGGGCTGGCTATTATGACTACAACACTTTTGACCAGAATGGCGTGGTGGGCCCCCACCCACTAGTTGTCAACATGTACTTTGCTACGGGCTTCAGTGGTCATGGACTTCAGCATGCACCTGGCATTGGTCGAGCTGTGGCAGAAATGGTACTAGAGGGCCAGTTCAAGACCATTGACATGAGCCCCTTCCTCTTCAACCGCTTTTACTTAGGAGAGAAGTTACAAGAGTACAATATCCTG---
