# Supplementary material for: Six reference-quality genomes reveal evolution of bat adaptations
Source: Nature. 2020 Jul 22;583(7817):578–84. doi: 10.1038/s41586-020-2486-3 (PMC8075899; doi:10.1038/s41586-020-2486-3)
Supplement: Supplementary file 6 — Alignments of 12,931 protein-coding genes across 48 mammals. [file 41586_2020_2486_MOESM6_ESM.gz › suppDataFile/ENST00000325285.aln.fasta]

>HLpipKuh2
ATGGACGAGGGGGGCACACCCCTGCTCCCCGACAGCCTGGTCTACCAGATCTTCCTGAGCCTGGGCCCTGCCGACCTGCTGGCCGCCGGGCTGGCGTGCCGCCAGTGGCAGGCCGTGTCCCGGGACGAGTTCCTATGGAGGGAGCAGTTCTACCGCTACTACCAGGTGGCCCGCGACGTGCCCCGGCACCCAGCGGCCACGTCCTGGTACGAGGAGTTCCGGCGGCTCTACGACTCGGTGCCCTGCGTGGAGGTGCAGACGCTCCGGGCGCACACCGACCAGGTCCTGCACCTCAGCTTCTCCCACTCGGGCTGCCAGTTTGCGTCCTGCTCCAAGGACTGCACCGTGAAGATCTGGAACAACGACCTGACCATCTCGCTGCTGCACAGTGCTGACATGCGGCCCTACAACTGGAGCTACTCCCAGTTCTCCCAGTTCAACCAGGACGACTCACTGCTGCTGGCCTCCGGGGTGTTCCTGGGGCCCCACAGCAACTCCTCCGGCGAGATCGTGGTCATCAGCCTCGACACCTTCGTGCTGCTGTCCCGTGTGCGCAACAAGCCCTACGACGTGTTTGGCTGCTGGCTCACCGAGACCAGCCTCATCTCAGGGAACCTGCACCGCATCGGGGACATCACCTCCTGCTCCGTGCTCTGGCTCAACAACGCCTTCCAGGACGTTGAGTCTGAGAACGTCAACGTGGTGAAGCGGCTCTTTAAGATCCAGAACCTCAACGCCAGCACCATCCGCACGGTGATGGTGGCCGACTGCAGCCGCTTTGACAGCCCCGACCTCCTGCTGGACAGCAGC---------GCGCCCCCG---GGCCGCGTCTTCGACCTCAGC---------AGT------GACAGTGACCATGAGGAGGAGGAA------------------------------------GAGGAGGCGGCT---GGA------------CCA---------------GCCCCGGTGCACACC---GAGAGCTGGCGGCGCCTCCTGCACGGGCTCCTGGACGCCCCGGCACAGCCGCCGCTGGCGGAGCGCATGCTGGAGACCAGGGTGGCGCAGCTGCTGGCCCAGGGCCGCACCAAGCCCCCCGAGGGCAGTGCGGCCTGCGCCCGGGACAAGCTCCTCATCTTCACCACCGGCTGCCTCACCTACTCCCCGCACCAGATCGGCATCAAGCAGATCCTGCCGCACCAGATGACCACGGCAGGGCCCGTGCTGGGCGAGGGCCAGGGCTCCGACGCCTTCTTCGACGCCCTGGACCACGTGATCGACGTGCACGGGCACATTGTGGGCATGGGCCTGTCCCCCGACCACAGGTACTTGTACGTGAACAGCCGCGCCTGGCCCAGCGGCTCAGTGGTGGCCGACCCCATGCAGCCGCCGCCCATCGCCGAGGAGATCGACCTGCTGGTGTTCGACCTCAAGACCATGCGGGCGGTGAAGCGGGCCCTGCGCGCCCACCGCGCCTACACGCCCAACGACGAGTGCTTCTTCCTCTTCCTGGACGTGAGCCGGGACTTCGTGGCCAGTGGGGCGGAGGACCGCCACGGCTACGTCTGGGACCGCCACTACAACATCTGCCTGGCCAAGCTGCGGCACCAGGACGTCGTCAACTCCGTGGTCTTCAGCCCCCAGGAGCAGGAGCTCCTGCTGACAGCCAGCGACGACGCCACCATCAAGGCCTGGCGCTCGCCACGCACCGTGCGTGCCCTCCAGGCCCCCCGCCCGCGC------------------CCC------TTCTTCTCCTGGTTCGGCAGCCAGAGGCGC---
>balAcu1
ATGGACGAGGGGGGCACACCCCTGCTCCCCGACAGCCTCGTTTACCAGATCTTCCTGAACTTGGGCCCGGCCGACGTGCTGGCCGCGGGGCTGGTGTGCCACCAATGGCAGGCCGTGTCCCGGGACGAGTTCCTGTGGAGGGAGCAGTTCTACCGCTACTACCAGGTGGCCCGCAGCGTGCCCCGACACCCAGCGGCCACCTCCTGGTACGAGGAGTTTCGGCGGCTCTATGACACAGTGCCCTGCGTGGAGGTGCAGACTCTCAAGGAGCACACCGACCAGGTCCTGCACCTCAGCTTCTCCCACTCGGGCTACCAGTTTGCTTCCTGCTCCAAGGACTGCACCGTGAAGATCTGGAACAACGACCTGACCATCTCGCTGCTGCACAGCGCAGACATGCGGCCTTACAATTGGAGCTACACCCAGTTCTCCCAGTTCAACCAGGACGATTCTCTGCTGCTGGCATCCGGGGTGTTCCTGGGGCCCCACAACTCCTCCTCGGGCGAGATCGCCGTCATCAGCCTA---------------------------------------------------------------------------------------------------------------------------------------------------------------------------------------------------------------------------------------------------------------------------------------------------------------------------------------------------------------------------------------------------------------------------------------------------------------------------------------------------------------------------------------------------------------------------------------------------------------------------------------------------------------------------------------------GGCATCAAGCAGATCCTGCCGCACCAGATGACCACGGCGGGGCCCGTGCTGGGCGAGGGCCGGGGCTCTGACGCCTTCTTCGACGCGCTTGACCACGTCATCGACGTGCACGGACACATCATCGGCATGGGCCTGTCCCCCGACAACAGGTACCTGTACGTAAACAGCCGCGCCTGGCCCAGCGGCTCGGTGGTGGCCGACCCCATGCAGCCACCGCCGATCGCGGAGGAGATCGACCTGCTGGTGTTTGACCTCAAGACCATGCGGGAGGTGAAGCGGGCCCTGCGCGCCCACCGCGCCTACACGCCCAATGATGAGTGCTTCTTCATCTTCCTGGACGTCAGCAGGGACTTCGTGGCCAGTGGGGCGGAGGATCGGCACGGCTACATCTGGGGCCGCCACTACAACATCTGCCTGGCCAAGCTGCGGCACCAGGACGTGGTCAACTCAGTGGTCTTCAGCCCCCAGGAGCAGGAGCTCCTGCTGACGGCCAGCGACGACGCCACTATCAAAGCCTGGCGCTCGCCACGCACGGTGCGTGTCTGCCAAGCCCCACGTCCGCGCCCGCGCCCTCGC------CCC------TTCTTCTCCTGGTTTGCCAGCCAGAGGCGC---
>HLmyoMyo6
ATGGACGAGGGGGGCACACCCCTGCTCCCCGACTGCCTGGTCTACCAGATCTTCCTGAGCCTGGGCCCCGCGGACGTGCTGGCCGCCGGGCTGGTGTGCCGCCAGTGGCAGGCCGTGTCCCGAGACGAGTTCCTCTGGAGGGAGCAGTTCTACCGCTACTACCAGGTGGCCCGCGATGTGCCCCGACACCCAGCGGCCTCATCCTGGTACGAGGAGTTCCGGCGGCTCTATGACACGGTGCCCTGCGTGGAGGTGCAGACGCTCCGGGAGCACACGGACCAGGTCCTGCACCTCAGCTTCTCCCACTCGGGCTACCAGTTTGCGTCCTGCTCCAAAGACTGCACCGTGAAGATCTGGAACAACGACCTGACCATCGCGCTGCTGCACAGCGCGGACATGCGGCCCTACAACTGGAGCTACACGCAGTTCTCCCAGTTCAACCAGGACGACTCGCTGCTGCTCGCCTCGGGGGTGTTCCTGGGGCCCCACAACTCCTCCTCCGGGGAGATTGCGGTCATCAGCCTAGACACCTTCGTGCTGCTGTCCCGAGTGCGCAACAAGCCCTACGACGTGTTCGGCTGCTGGCTCACCGAGACCAGCCTCATCTCTGGCAACCTACACCGCATCGGGGAGGTCACCTCCTGCTCCGTGCTCTGGCTCAACAACGCCTTCCAGGACGTTGAGTCTGAGAACGTCAACGTGGTGAAGCGGCTCTTTAAGATTCAGAACCTCAACGCCAGCACCATCCGCACGGTGATGGTGGCCGACTGCGGCCGCTTTGACAGCCCTGACCTCCTGCTGGACACCAGC---------GCGCCCCCG---GGCCGCGTCTTTGACCTGAGC---------AGC------GATGGTGTC---GATGAG---GAG------------------------------------GAGGAGGCAGCG---GGC------------CCG---------------GCCCCGCGGCGCACCGAGGAGGGCTGGCGGCGCCTCCTGGGCGGGCTCCTGGACGCCCGGGCTCAGCCGCCGCTGGCGGAGCGCATGCTGGAGACCAAGGTGGCGGAGCTGCTGGCCCAGGGCCGCACCAAGCCCCCCGAGGGCCATGCGGCCTGCGCCCAGCACAAGCTCCTCATCTTCACCACCGGCTGCCTCACCTACTCCCCGCACCAGATCGGCATCAAGCATATCCTGCCGCACCAGATGACCACGGCGGGGCCCGTGCTGGGCGAGGGGCGAGGCTCCGACGCCTTCTTTGATGCCCTGGACCACGTGATCGACGTGCATGGGCACATCGTTGGCATGGGCCTGTCCCCCGACCACAGGTACTTGTACGTGAACAGCCGCGCCTGGCCCAGCGGCTCCGTGGTGGCCGACCCCATGCAGCCACCGCCCATCGCCGAGGAGATCGACCTGCTGGTGTTTGACCTCAAGACCATGCGGGAGGTGAAGCGGGCCCTGCGCGCCCACCGCGCCTACACGCCCAACGACGAGTGCTTCTTCATCTTCCTGGACGTGAGCCGGGACTTCGTGGCCAGTGGGGCTGAGGACCGGCACGGCTACGTCTGGGACCGCCACTACAACATCTGCCTGGCCAAGCTGCGGCACCAGGACGTCGTCAACTCCGTGGTGTTCAGCCCCCAGGAGCAGGAGCTCCTGCTGACAGCCAGCGACGACGCCACCATCAAGGCCTGGCGCTCGCCCCGCACCGTGCGCATCCTCCAGGCCCCCCGCCCGCGC------------------CCC------TTCTTCTCCTGGTTCGCCAGCCAGAGGCGC---
>HLphyDis3
ATGGATGAGGGAGACACGCCCCTGCTCCCCGACTGCCTGGTCTACCAGATCTTCCTGAGCCTGGGCCCTGCGGACGTACTGGCCGCGGGGCTGGTGTGCCGCCAGTGGCAGGCCGTGTCCCGGGACGAGTTCCTCTGGAGGGAGCAGTTCTACCGATACTACCGGGTGGCCCGGGACGTGCCCCGACACCCAGCGGCCACCTCCTGGTACGAGGAGTTCCGGCGGCTCTACGACACGGTGCCCTGCGTGGAGGTGCAGACGCTCAGGGAGCACACCGACCAGGTGCTGCACCTCAGCTTCTCCCACTCGGGCTACCAGTTCGCCTCCTGCTCCAAGGACTGCACCGTGAAGATCTGGAAGAACGACCTGCGCATCTCGCTGCTGCACAGCGCGGACATGCGACCCTACAACTGGAGCTACACCCAGTTCTCCCAGTTCAACCAGGACGACTCGCTGCTGCTGGCCTCGGGGGTATTCCTGGGGCCCCACAACGCCTCCTCCGGCGAGATCGCCGTCATCAGCCTCGACAACTTCACGCTGCTGTCCCGTGTCCGCAACAAGCCTTACGACGTGTTCGGCTGCTGGCTCACGGAGACCAACCTAATCTCGGGGAACCTGCACCGCATCGGAGACATCACCTCCTGCTCGGTGCTCTGGCTCAATAACGCCTTCCAGGACATTGAGTCGGAGAATGTCAACGTGGTGAAGCGGCTCTTTAAAATCCAGAACCTCAACGCCAGCACCATCCGCACGGTGATGGTCGCAGACTGCAGTCGCTTCGACAGCCCCGACCTCCTGCTGGACGCCGGT---------GCGTCCCCC---GGCCGCGTCTTTGACCTGGGT---------GGT------GACGTCGAG---GATGAGGACGAG------------------------------------GACGAGGCAGCT---GGC------------CCG---------------GCCCCACTGGGGGCCAAGAAGGGCTGCCAGCGC------------CCCCTGTACGGGCAGATGCAGCCGCAGCTGGCGGAGCGCACGCTGGAGACCAAGGTGGCGGAGCTGCTGGCCCGGGGCCGCACCAAGCCCCCGGAGTGCGGTGCGGCCAGCGCCCTGGACAAGCTCCTCATCTTCACCACGGGCTGCCTCACCTACTCGCCACACCAGATCGGCATCAAGCACATCCTGCCGCACCAGATGACCACTGCGGGGCCCGTGCTGGGCGAGGGGCGGGGCTCCGACGCCTTCTTCGACGCCCTGGACCACGTGATCGACGTGCGCGGGCACATCGTCGGCATGGGCCTGTCCCCGGACCACAGGTACCTGTACGTGAACAGCCGCGCCTGGCCCAGCGGCTCGGTGGTGGCCGACCCCATGCAGCCACCGCCCATCGCGGAGGAGATCGACCTGCTGGTGTTCGACCTGAAGACCATGCGGGAGGTGAAGCGGGCCCTGCGCGCGCACCGCGCCTACACGCCCAACGACGAGTGCTTCTTCATCTTCCTGGACGTCAGCAGGGACTTCGTGGCCAGCGGCGCGGAGGACCGGCACGGCTACATCTGGGACCGCCACTACAACATCTGTCTGGCCAAGCTGCGGCACCAGGACGTGGTCAACTCGGTGGTCTTCAGCCCCCAGGAGCAGGAGCTCCTGCTGACCGCCAGCGACGACGCCACCATCAAAGCCTGGCGCTCGCCGCGCACCGTGCGCATCCACGAGGCCCGGCGCCCGCGC------------------AGC------TTCTTCTCCTGGTTTGCCGGCCAGCGGCGC---
>HLmolMol2
ATGGACGAGGGGGGCACACCCCTGCTCCCCGACTGCCTGGTCTACCAGATCTTCCTGAGCCTGGGCCCTGCGGACGTGCTGGCTGCTGGGCTGGTGTGCCGCCAGTGGCAGGCCGTGTCCCGGGACGAGCTCCTATGGAGGGAGCAGTTCTACCGCTACTACCAGGTGGCCCGCGAGGTGCCCCGGCACCCAGCAGCCACATCCTGGTACGAGGAGTTCCAGCGGCTCTATGACACGGTGCCCTGCGTGGAGGTGCAGACGCTCAGGGAGCACACTGACCAGGTCCTGCACCTCAGCTTCTCCCACTCGGGCTACCGGTTGGCTTCCTGCTCCAAGGACTGCACCGTGAAGATCTGGAGCAACCACCTGACCATCTCGCTGCTGCACAGCGCAGACATGCGGCCCTACAACTGGAGCTACACCCAGTTCTCCCAGTTTAACCAGGATGACTCGCTGCTGCTGGCCTCGGGGGTGTTCCTGGGGCCCCACAACTCCTCCTCTGGCGAGATCGTGGTCATCAGCCTAGACAAATACGAGCTGCTGTCCCGAGTGCGGAACAAGCCTTACGACGTGTTCGGCTGCTGGCTCACGGAGACCAGCCTCATCTCAGGGAACCTGCACCGGATGGGAGACATCACCTCCTGCTCGGTGCTCTGGCTCAACAACGCCTTCCAGAATGTTGAGTCCGAGAATGTCAACGTGGTGAAGCGGCTCTTTAAGATCCAGAACCTCAACGCCAGCACCATCCGCACAGTGATGGTGGCGGACTGTGGCCGCTTTGACAGCCCCGACCTCCTGCTGGACATCAGT---------GCACCCCCG---GGCTGCGTCTTTGACCTGGGC---------AGC------GACGGCATT---GAGGAGGACGAG------------------------------------GAGGCGGCAGCT---GGC------------CCG---------------GCCGCGGGGCGCGTGGAGGAGGGCGTTCGGCGCCTCCTGGACACG------------CGGGCACAGCTGCAGCTGGCAGAGCACCGGCTGGAGACCAAGGCGGCGGAGTTGCTGGCCCGGAGCCGCACCAAGCCCCCTGAGCGCAGTGCAGCCTGTACCCAGAACAAGCTCCTCATCTTCACCACAGGCTGCCTCACCTACTCACCGCACCAGATCGGCATCAAGCGGATCTTGCCGCACCAGATGACCATGGCTGGGCCAGTGCTAGGCGAGGGGCGGGGCTCCGACGCCTTCTTTGACGCCCTGGACCACGTGATCGACGTGCACGGACACATCATCGGCATGGGCCTGTCCCCGGACAACAGGTACCTGTATGTGAACAGCCGCGCCTGGCCCAGGGGCTCCGTGGTGGCCGACCCCATGCAGCCGCCGCCCATTGCAGAGGAGATCGACCTGCTGGTGTTTGATCTCAAGACCATGCGGAAGGTGAAGCGGGCCCTGCGTGCACATCGCGCCTACACTCCCAACGACGAGTGCTTCTTCATCTTCCTGGACGTGAGCAGGGACTTCGTGGCCAGTGGGGCTGAGGACCGGCACGGCTACATCTGGGACCGCCACTACAACATCTGCCTGGCCAAGCTGCGACACCAGGACGTGGTCAACTCCGTGGCCTTCAGCCCTCGGGAGCAGGAGCTGCTGCTGACGGCCAGCGACGATGCCACCATCAAAGCCTGGCGCTCACCCCGCGCCGTGCGCGTCCACCAGGCCCCATGCCCACGC------------------CCC------TTTTTCTCCTGGTTGGCCAGCCAGAGGCGC---
>calJac3
ATGGACGAGGGCGGTACGCCCCTGCTCCCCGACAGCCTGGTCTACCAGATCTTCCTGAGCCTGGGCCCGGCCGACGTGCTGGCCGCGGGGCTGGTGTGCCGCCAGTGGCTCGCCGTGTCGCGGGATGAGTTCCTGTGGAGGGAGCAGTTCTACCGCTACTACCAGGTGGCCCGAGACGTGCCCCGACACCCAGCGGCCACGTCCTGGTTAGAGGAGTTCCAGCGGCTGTATGACATGGTGCCCTGTGTGGAGGTGCAGACGCTACGGGAGCACACGGATCAGGTCTTGCACCTCAGTTTCTCCCACTCGGGCTACCAGTTCGCGTCCTGCTCGAAGGACTGCACTGTGAAGATTTGGAGCAACGACCTGACCGTCTCGCTGCTGCACAGCGCAGACATGCGGCCATACAACTGGAGCTACACGCAGTTCTCGCAGTTCAACCAGGACGACTCACTGCTGCTGGCCTCAGGGGTGTTCCTGGGGCCACACAACTCCTCCTCTGGCGAGATCGCGGTCATCAGCCTAGACTCCTTTGCACTGCTGTCCCGCGTGCGGAATAAGCCCTACGACGTGTTTGGCTGCTGGCTGACCGAGACCAGCCTCATCTCAGGGAACCTGCACCGCATCGGAGACATCACCTCCTGCTCTGTCCTGTGGCTCAACAACGCCTTCCAGGACGTGGAGTCAGAGAACGTCAACGTGGTGAAGCGGCTGTTCAAGATCCAGAACCTCAACGCCAGCACCATCCGCACTGTGATGGTGGCCGACTGCAGCCGCTTCGACAGCCCTGACCTCCTGCTGGACGCTGGCGACCCAGGCACATCCCCC---TGCCGTGTCTTTGACCTGGGC---------AGC------AACAAC---------------GAG------------------------------------GAGGAGGTGGCC---AGC------------CCA---------------GCCCCTGCCCACGCCAAGGAGGGCTTGCGGCACTTTCTGGACAGCGTGTTGGAGGGGCGGGCGCAGCCACAGCTGTCAGACTGCGTGCTGGAGACCAAGGTGGCCGAGCTGCTGGCCCAGGGCCACACCAAGCCCCCTGAGCACAGCGACACAGGCACCAGGAGCAAGTACCTCATCTTCACCACTGGCTGCCTCACCTACTCCCCACACCAGATTGGCATTAAGCAGATCCTGCCACACCAGATGACCACGGCGGGGCCCGTGCTGGGCGAGGGCCGGGGGTCGGACGCCTTCTTCGACGCGCTGGACCACGTCATAGACGTGCACGGCCACATCATTGGCATGGGCCTGTCACCCGACAACAGGTACCTGTATGTGAACAGCCGCGCCTGGCCCAGTGGTGCGGTGGTGGCTGACCCCATGCAGCCGCCGCCCATCGCGGAGGAGATTGACCTGCTGGTGTTCGACCTGAAGACCATGCGGGAGGTGAGGCGGGCGCTACGTGCGCACCGCGCCTACACACCCAACGACGAGTGCTTCTTCATCTTCCTGGATGTCAGCAGGGACTTTGTGGCCAGCGGGGCGGAGGACCGGCACGGCTACATCTGGGACCGCCACTACAACATCTGCCTGGCCAAGCTGCGGCACGATGATGTGGTCAACTCAGTGGTTTTCAGTCCCCAGGAGCAGGAGCTGCTGCTTACGGCCAGCGACGACGCCACCATCAAAGCCTGGCGCTCACCACGCACTGTGCGCATCCTCCAGGCGCCTCGCCCTCGCCCTCGG------------CCTCGCGCCTTCTTCTCCTGGCTTGCCAGCCAGAGACGC---
>sorAra2
ATGGACGAGGGGGGCACGCCCCTGCTCCCCGACAGCCTCGTCTACGAGATCTTCCTGAGCCTGGGCCCCGCGGACCTGCTGGCCGCGGGGCTGGTGTGCCGCCAGTGGCAGGCCGTGTCCCGCGATGAGTTCCTGTGGAGGGAGCAGTTCTACCGCTACTACCAGGTGTCCCGGGCAGTGCCACGGCNNNNNNCGGCCACGTCCTGGTACGAGGAGTTCCGGCGGCTGTATGACACGGTGCCGTGCGTGGAGGTGCAGACGCTGCGGGAGCACACGGACCAGGTGCTGCACCTCAGCTTCTCCCACTCGGGCTACCAGTTCGCCTCCTGCTCCAAGGACTGCACCGTGAAGATCTGGAGCAACGACCTGACCATCTCCCTGCTGCACAGCGCGGATATGCGGCCCTACAACTGGAGCTACACCCAGTTCTCCCAGTTCAACCAGGACGACTCGCTGCTGCTGGCCTCGGGGGTGTTCCTGGGGCCCCACAATTCTTCCTCCGGCGAGATTGCAGTCATCAGCCTGGACACCTTCGCGCTGCTGTCCCGCGTGCGCAACAAGCCGTACGACGTGTTCGGCTGCTGGCTGACGGAGACCAGCCTCATCTCCGGGAACCTGCACCGCATCGGGGACATCACCTCCTGCTCCGTGCTCTGGCTTAACAACGCCTTCCAGGACGTGGAGTCAGAGAACGTGAACGTGGTGAAGCGGCTCTTCAAGATCCAGAACCTCAACGCCAGCACCATCCGCACGGTGATGGTGGCCGACTGCAGCCGCTTTGACAGCCCGGACCTCCTGCTGGACGCCGGGGACCCCGCCCAGGCGCCC---TGCCGCGTCTTCGACCTGGGT---------GGC------GCGGAG---------------GAGGAAGAGGAGGAGGAGGAGGAGGATGCGCGGGGCCGGGATGAGGCGGCG---GGG------------CCC---------------GGTCCTGCCCGGGCCCAGGAGGGGCTGCGGCGCCTGCTCCACGGGCTCCTGGACGGCAGCACGCAGCCGTCGCTGTCGGAGCGCGAGCTGGAGAGCAGGGTGGCCGAGCTGCTGGCGCGGGGTCGCACGCGGCCCCCGGAGCGC---GCGCAGGGCGCCCGCAACAAGCTGCTCATCTTCACCACGGGCTGCCTCACCTACTCGCCACACCAGATCGGCATCAAGCAGATCCTCCCGCACCAGATGACCACTGCGGGGCCCGTGCTGGGCGAGGGCCGGGGTTCTGACGCCTTCTTCGACGCGCTGGACCACGTCATTGACGTGCACGGACACATCATCGGCATGGGTCTGTCCCCCGACAACAGGTACCTGTACGTGAACAGCCGCGCCTGGCCCAGCGGCTCCGTGGTGGCTGACCCCATGCAGCCACCGCCCATCGCGGAGGAGATCGACCTGCTGGTGTTTGACCTCAAGACCATGCGGGAGGTGAAGCGGGCGCTGCGGGCCCACCGGGCCTACACGCCCAATGACGAGTGCTTCTTCATCTTCCTCGACGTCAGCCGAGACTTCGTGGCCAGTGGGGCGGAGGACCGCCACGGCTACATCTGGGACCGGCACTACGACATCTGCCTGGCCAAGTTGCGCCACCAGGACGTGGTCAACTCGGTGGTCTTCAGCCCACAGGAGCAGGAGCTGCTGCTGACGGCCAGCGACGACGCCACCATCAAAGCCTGGCGCTCCCCTCGCACCGTGCGTGCCCACCAGGCCCCGCGCCTGCGCCCCCGC------------CCC------TTCTTCTCCTGGTTTGCAGGCTCCAGGCCT---
>felCat8
-------------------------------------------------------------------------------------------------------------------------------------------------------------------------------------------------CGGCCACATCCTGGTATGAAGAGTTTCGGCGGCTCTACGACACGGTGCCCTGCGTGGAAGTGCAGACGCTCAAGGAGCACACGGACCAGGTCCTGCACCTCAGCTTCTCGCACTCCGGCTACCAGTTTGCTTCCTGCTCCAAGGACTGCACGGTGAAGATCTGGAACAACGACCTGACCGTCTCGCTGCTGCACAGCGCGGACATGCGGCCCTATAACTGGAGCTACACCCAGTTCTCCCAGTTCAACCAGGACGACTCGCTGCTGCTGGCGTCCGGGGTGTTCCTGGGGCCCCACAACTCTTCGTCTGGTGAGATCGCAGTCATCAGCCTAGACAACTTCGCCCTGCTGTCCCGAGTGCGCAACAAGCCATACGACGTGTTTGGCTGCTGGCTCACGGAGACCAGCCTGATCTCGGGAAACCTGCACCGCATCGGAGACATTACCTCCTGCTCAGTGCTCTGGCTCAACAACGCCTTCCAGGACGTGGAGTCCGAGAACGTCAACGTGGTAAAGCGGCTCTTCAAGATCCAGAACCTTAACGCCAGCACCATCCGCACAGTGATGGTGGCCGACTGCAGCCGCTTCGACAGCCCGGACCTCCTGCTGGATGACGGT---------GCCACCCCC---GGCCGCGTCTTCGACCTGGGC---------GGC------GACAGT---------------GAG------------------------------------GACGAGGCGGTG---GGC------CCGGGGCCG---------------GCTCCGGCCCGCACCAAGGAGGGCTTGCGGCGCTTCCTGGACGGGCTCCTGGACGGGCGGGCGCAGCCCCAGCTGTCAGAGCACGCGCTGGAGACACAGGTGGCCGAGCTGCTGGCCCAGGGCCGCACCAAGCCCCCCGAGCACAGCACAGCCGCTGCCCGC---AAGCTCCTCGTCTTCACCACGGGCTGCCTCACCTACTCGCCGCACCAGATCGGCATTAAGCAGATCCTGCCACACCAGATGACCACAGCCGGGCCGGTGCTGGGTGAGGGGCGGGGCTCAGATGCTTTCTTTGATGCCCTGGACCACGTCATCGACGTGCACGGACACATCATCGGCATGGGCTTGTCCCCGGACAACAGGTATCTGTACGTGAACAGCCGAGCCTGGCCGAGCGGTTCTGTGGTGGCCGACCCCATGCAGCCACCGCCCATCGCAGAGGAGATCGACCTGCTGGTGTTTGACCTCAAGACCATGCGGGAGGTGAAGCGGGCTCTGCGGGCCCACCGCGCCTACACACCCAACGACCAGTGCTTCTTCATCTTCCTGGATGTCAGCAGGGACTTCGTGGCCAGCGGGGCCGAAGACCGGCACGGCTACATCTGGGACCGGCACTACAACATCTGCCTGGCGAAGCTGCGGCACCAGGACGTGGTCAACTCTGTGGTCTTCAGCCCCCAGGAGCAGGAGCTCCTGCTGACGGCCAGCGACGACGCCACCATCAAAGCCTGGCGTTCGCCGCGCACCGTGCGCATCCACCAGGCCCCGCGTCCTCGTCCCCAC------------CCG------TTTTTCTCCTGGTTTGCCAGCCAGAAGCGCT--
>lepWed1
ATGGACGAGGGGGGCACGCCCCTGCTCCCGGACAGCCTCATCTACCAGATCTTCCTGAGCTTGGGCCCAGCGGACGTGCTGGCTGCCGGTCTGGTGTGTCGCCGGTGGCAGGCCGTGTCCCGGGACGAGTTCCTGTGGAGGGAGCAGTTCTACCGCTACTACCAGGTGGCCCGAGACGTGCCCCGGCACCCAGCGGCCACGTCCTGGTATGAAGAGTTTCGGCGGCTCTATGACACGGTGCCTTGCGTGGAGGTGCAGACGCTCAAGGAGCACACCGATCAGGTGCTGCATCTCAGCTTCTCCCACTCGGGTTACCAGTTTGCTTCCTGCTCCAAGGATTGCACTGTGAAGATCTGGAGCAACGACCTGACTATCTCGCTGCTGCACAGCGCGGACATGCGGCCCTATAACTGGAGCTACACCCAGTTCTCCCAGTTCAACCAGGATGACTCACTGCTGCTGGCATCTGGGGTGTTCCTAGGGCCCCACAACTCCTCGTCGGGTGAGATCGCGGTCATCAGCCTCGATAACTTCGCCCTGCTGTCCCGAGTGCGCAACAAGCCCTATGACGTGTTTGGCTGCTGGCTCACGGAGACCAGCCTGATCTCGGGGAACCTGCACCGCATCGGAGACATTACATCCTGCTCAGTGCTCTGGCTCAACAATGCGTTCCAGGACGTGGAGTCAGAGAACGTCAATGTGGTGAAGCGGCTCTTCAAGATTCAGAACCTTAACGCCAGCACCATCCGCACGGTGATGGTGGCCGACTGCAGCCGCTTTGACAGCCCGGACCTCCTGCTGGATGCCAGT---------GGGCCCCCC---GGCCGCGTCTTTGACCTGGGC---------AGC------GACAGT---------------GAG------------------------------------GACGAGGCGGCA---GGCCTGGGACCAGGGCCG---------------GCTCCGGCCCGCACCAAGGAGGGCTTGCGGCGATTCTTGGATGGGCTCCTGGACGGGCGGGCGCAGTCCCAGCTGTCAGAGCACGCGCTGGAGACCAGGGTGGCTGAGCTGCTGGCCCAGGGCCGCACCAAACCCCCAGAGCACAGCATGGCCGACGCCCGC---AAGCTCCTCATCTTCACCACGGGCTGCCTCACTTACTCACCACACCAGATCGGCATCAAGCAGATCCTGCCACACCAGATGACCACAGCCGGGCCTGTGCTGGGCGAGGGGCGGGGCTCAGATGCCTTCTTTGACGCCCTGGACCACGTCATCGATGTGCACGGACACATAATCGGCATGGGCTTGTCCCCGGACAACAGGTACTTGTATGTAAACAGCCGTGCCTGGCCCAGCGGCTCTGTGGTGGCTGACCCCATGCAGCCACCGCCCATCGCAGAGGAGATCGACCTGCTGGTGTTCGACCTCAAGACCATGCGGGAGGTGAAGCGGGCTCTGCGGGCCCACCGTGCCTACACGCCCAATGACGAGTGCTTCTTCATCTTCCTGGACGTCAGCAGGGACTTCGTGGCCAGCGGAGCAGAGGACCGGCACGGCTACATCTGGGACCGGCACTATAATATCTGCTTGGCCAAGCTGCGGCACCAGGACGTGGTCAACTCAGTGGTCTTCAGCCCCCAAGAGCAGGAGCTCCTGCTGACCGCCAGTGACGACGCCACCATCAAAGCCTGGCGTTCACCACGCACCGTGCGCATCCACCAGGCCCCGCGCCCACGTCCCCAT------------CCC------TTTCTCTCCTGGTTTGCCAGCCAGAGGCGC---
>ailMel1
ATGGATGAGGGGGGCACTCCCCTGCTCCCTGACAGCCTCGTCTACCAGATCTTCCTGAGCCTGGGCCCCGCGGACGTACTGGCCGCCGGTCTGGTGTGCCGCCAGTGGCAGGCCGTGTCCCGGGACGAGTTCCTGTGGAGGGAGCAGTTCTACCGCTACTACCAGGTGGCCCGAGACGTGCCCCGGCACCCAGCGGCCACGTCCTGGTATGAAGAGTTCCGGCGGCTGTACGACAGAGTGCCCTGCGTGGAGGTGCAGACGCTCAAGGAGCACAGCGATCAGGTGCTGCATCTCAGCTTCTCCCACTCGGGTTACCAGTTTGCCTCCTGCTCCAAGGACTGCACCGTGAAGATCTGGAACAACGACCTGACCATCTCGCTGCTGCACAGCGCGGACATGCGGCCCTATAACTGGAGCTACACCCAGTTCTCCCAGTTCAACCAGGACGACTCGCTGCTGCTGGCGTCCGGGGTGTTCCTAGGGCCTCACAACTCCTCGTCGGGTGAGATCGCAGTCATCAGCCTAGACAGCTTCGCCCTGCTGTCCCGAGTGCGCAACAAGCCCTATGATGTGTTCGGCTGCTGGCTCACGGAGACCAGCCTGATCTCGGGGAACCTGCACCGCATCGGGGACATTACCTCCTGCTCAGTGCTTTGGCTCAACAACGCGTTCCAGGACGTGGAGTCAGAGAACGTCAACGTGGTGAAGCGGCTCTTCAAGATTCAGAACCTTAACGCCAGCACCATCCGCACGGTGATGGTGGCCGACTGCAGCCGCTTCGACAGCCCCGACCTCCTGCTGGATGCCGGT------GCGCCGCCCCCT---GGCCGCGTCTTCGACCTGGGC---------AGC------GACAGT---------------GAG------------------------------------GACGAGGCGGGA---GGCCCGGGACCAGGGCCA---------------GCTCCGGCCCGCACCAAGGAGGGCTTGAGGCGCTTCTTGGACGGGTTTCTGGACGGGCGGGCGCAGCCCCAGCTGTCAGAGCACGCGCTGGAGACCAAGGTGGCCGAGCTGCTGGCGCAGGGCCGCACCAAGCCCCCAGAGCACAGCATGGCTGACGCCCGC---AAGCTCCTCATCTTCACCACGGGCTGCCTCACCTACTCACCACACCAGATCGGCATCAAACAGATCCTGCCGCACCAGATGACCACAGCCGGGCCTGTGCTGGGCGAGGGCCGGGGCTCGGATGCCTTCTTTGACGCCCTGGACCACGTCATCGACGTGCACGGACACATCATCGGCATGGGCTTGTCCCCGGACAACAGGTACCTGTACGTAAACAGCCGTGCCTGGCCCAGCGGCTCCGTGGTGGCCGACCCCATGCAGCCGCCGCCCATCGCAGAGGAGATCGACCTGCTGGTGTTTGACCTCAAGACCCTGCGGGAGGTGAAGCGGGCTCTGCGGGCCCACCGTGCCCACACGCCCAGTGACGAGTGCTTCTTCATCTTCCTGGACGTCAGCAGGGACTTCGTGGCCAGTGGGGCAGAGGACCGGCATGGCTACATCTGGGACCGGCATTACAACATCTGCTTGGCTAAGCTGCGGCACCAGGACGTCGTCAACTCGGTGGTCTTCAGCCCCCAAGAGCAGGAGCTCCTGCTGACGGCCAGCGACGACGCCACCATCAAAGCCTGGCGCTCACCACGCACTGTGCGCATCCACCATGCCCCGCGTCCGCGTCCCCAT------------CCC------TTCTTCTCCTGGTTTGCCAGTCAGAGGCGC---
>eriEur2
ATGGACGAGGGGGGCACACCCCTGCTTCCTGACAGCCTGGTTTACCAGATCTTCCTGAGCTTGGGTCCTGCTGATGTGCTTGCTGCTGGGCTAGTGTGCCGACAATGGCAGGCAGTGTCTCGGGACGAGTTCCTGTGGAGAGAACAGTTTTACCGATACTACCAGGTGGCCCGAGATGTGCCCCGACACCCAGCGGCTACATCCTGGTATGAGGAGTTCCAGAGACTGTACGATGCAGTGCCCTGTGTGGAAGTGCAAACTCTCAAGGAGCACACAGACCAAGTCCTACACCTCAGCTTCTCCCACTCTGGCTACCAGTTTGCTTCTTGCTCCAAGGACTGCACCGTGAAGATATGGAACAACGATCTGACTATCTCGCTGCTGCATAGTGCAGACATGCGGCCCTACAACTGGAGCTACACCCAGTTCTCCCAGTTCAACCAGGACGACTCCCTGCTGCTGGCCTCGGGAGTGTTCCTGGGGCCCCACAACTCCTCATCAGGCGAGATTGCAGTCATCAGCCTAGACACCTTTGTACTGCTGTCCCGGGTGCGCAACAAGCCATATGACGTGTTCGGCTGCTGGCTGACAGAGACCAGCCTCATCTCCGGGAACCTGCACCGCATTGGCGACATCACCTCCTGCTCTGTGCTCTGGCTCAACAACGCCTTCCAGGACGTGGAGTCAGAGAACGTGAACGTGGTGAAGCGGCTTTTCAAGATCCAGAACCTCAATGCCAGCACCATCCGCACCGTGATGGTGGCCGACTGTAGCCGCTTCGACAGCCCTGACCTCCTGTTGGACGCTGGTGACCCTGCTGGGCCCCCC---TGCCGAGTCTTTGACCTGGGCATCGAGGATGAG------GATGAA---------------GAT------------------------------------GAGGAAGCAGCA---AGC------------CCT---------------GGTCCAACCCGTGCCAAGGAGGGGCTGAGGCGCTTGCTGGATGGCATCCTGGAAGGGGGTGCACAGCCCCCACTGTCAGAGCGTGCCCTAGAGACAAAGGTGGCTGAGCTACTGGCCCAGGGTCGCACCAAGCCCCCCGAGCGTGGGACAGCTGGAGCCCTCAACAAACTCCTCATCTTCACCACTGGCTGCCTCACCTACTCACCTCACCAGATAGGCATCAAGCAGATCCTGCCACACCAGATGACCACGGCGGGGCCTGTGCTGGGTGAGGGCCGGGGCTCCGACGCCTTCTTCGATTCCCTGGACCACGTCATCGATGTGCACGGACACATCATTGGCATGGGTCTGTCCCCCGACAACAGGTATCTGTATGTAAACAGCCGCGCCTGGCCCAGTGGCTCAGTAGTGGCCGACCCCATGCAGCCGCCACCCATCGCTGAGGAGATTGACCTGCTGGTATTTGACCTCAAGACCATGCGAGAGGTGAAACGGGCTCTGCGGGCACACCGTGCGTACACGCCCAACGATGAGTGTTTCTTCATCTTCCTGGATGTCAGCAGGGACTTTGTGGCCAGTGGGGCTGAGGACCGGCATGGCTACATTTGGGACCGTCACTACAACATCTGCCTGGCCAAGCTGCGGCACCAGGATGTAGTCAACTCAGTGGTCTTCAGCCCCCAGGAGCAGGAGCTCCTGCTGACGGCCAGCGATGATGCCACCATCAAAGCTTGGCGCTCCCCACGCACTGTGCGTGTCCACCAGGCCCCACGCCCACGCCCACGC------------CCC------TTCTTCTCCTGGTTTGCCAGTCAGAGGCGC---
>micMur3
ATGGAGGAGGGGGGCACGCCCCTGCTCCCCGACTGCCTCATCTACCAGATATTCCTGAACTTGGGCCCCGCCGACGTGCTAGCTGCCGGGCTGGTGTGCCGCCAATGGCAGGCTGTGTCTAGGGATGAGTTCCTGTGGAGAGAGCAGTTCTACCGCTACTACCAGGTGGCCAGAGATGTGCCCCGACACCCAGCGGCCACGTCCTGGTATGAGGAGTTCCGGCGGCTCTATGACATGGTGCCCTGTGTGGAGGTGCAGACGCTGAGGGAGCACTCCGACCAGGTCCTGCACCTCAGCTTCTCCCACTCGGGCTACCAGTTTGCTTCCTGCTCCAAGGACTGCACTGTGAAGATCTGGAACAACGACCTGAACATCTCGCTGCTGCACAGCGCGGACATGCGGCCCTACAACTGGAGCTACACCCAGTTCTCCCAGTTCAACCAGGATGACTCGCTGCTGCTGGCCTCTGGGGTGTTCCTGGGGCCGCACAACTCCTCATCCGGCGAGATTGCTGTCATCAGCCTAGACTCCTTCGCGTTGCTGTCCCGGGTGCGCAACAAGCCCTACGACGTGTTTGGCTGCTGGCTCACGGAAACCAGCCTCATCTCCGGGAACCTGCACCGCATCGGGGACATCACCTCCTGCTCGGTGCTGTGGCTGAACCACGCCTTCCAGGACGTGGAGTCGGAGAACGTCAACGTGGTGAAGCGGCTCTTCAAGATCCAGAACCTCAACGCCAGCACCATCCGCACAGTGATGGTGGCCGACTGCAGCAGGTTCGACAGCCCGGACCTCCTGCTGGACGCTGGGGACCCTGCTGCGCCCCCCTGCTGCCGCGTCTTTGACCTGGGC---------AGC------GACAGT---------------GAG------------------------------------GACGAGGTGGCT---GGC------------CGG---------------GCCCCTGCCCACACCAAGGAGGGCTTGCAGCGATTCCTGGACCGTATGTTGGACGGGCGCACGCAGCCGCAGCTATCGGAGCGCGTGCTGGAGACCAGAGTGGCTAAGCTGCTGGCCCAGGGCCACACCAAGCCGCCTGAGCGCGGCGCCGCCAGCACCAAGAACAAGTACCTCATCTTCACCACAGGCTGCCTCACCTACTCCCCACATCAGATCGGCATCAAGCAGATCCTGCCGCACCAGATGACCACGGCCGGGCCTGTGCTGGGCGAGGGGCGGGGCTCTGACGCCTTCTTTGATGCACTGGACCACGTCATCGACGTGCACGGCCACATCATCGGCATGGGCCTGTCGCCCGACAACAGGTACCTGTACGTGAACAGCCGCGCCTGGCCCAGTGGTGCAGTGGTGGCCGACCCCATGCAGCCACCACCCATCGCGGAGGAGATCGACCTGCTGGTGTTTGACCTCAAGACCATGCGGGAGGTGAGGCGGGCCCTGCGAGCACACCGCGCCTACACGCCCAACGACGAGTGCTTCTTCATCTTCCTTGACGTCAGCAGGGACTTCGTGGCCAGCGGGGCTGAGGACCGGCATGGCTACATCTGGGACCGCCACTACAACATCTGCCTGGCCAAGCTGCGGCACGAGGACGTGGTCAACTCGGTGGCCTTCAGTCCCCAGGAGCAGGAGCTCCTGCTGACGGCCAGCGACGATGCCACCATCAAAGCCTGGCGCTCACCACGCACCGTGCGGATACTCCAGGCCCCGCGCCCACGCCCCCGC------------CCT------TTCTTCTCCTGGTTTGCCAGCCAGAGGCGC---
>tupChi1
-------------------------------------------------------------------------------------------------------------------------------------------------------------------------------------------------CGGCCACGTCCTGGTACGAGGAGTTCCGGCGGCTCTACGACACGGTGCCTTGTGTGGAGGTGCAGACGCTGCGGGAGCACACCGACCAGGTCCTGCACCTCAGCTTCTCACACTCGGGGTACCAGTTTGCCTCCTGCTCCAAGGACTGCACTGTGAAGATCTGGAGCAATGAGCTGACGGTCTCGCTGCTGCACAGCGCTGACATGCGGCCCTACAACTGGAGCTACACCCAGTTCTCCCAGTTCAACCAGGACGACTCGCTGCTGCTGGCCTCAGGGGTGTTCCTGGGGCCGCACAACTCCTCTTCGGGCGAGATTGCTGTCATCAGCCTAGACACCTTCGCCCTGCTGTCCCGCGTGCGCAACAAGCCCTACGATGTGTTCGGCTGCTGGCTCACGGAGACCAGCCTCATCTCGGGGAACCTGCACCGCATCGGGGACATCACCTCCTGCTCCGTGCTGTGGCTCAACAATGCCTTCCAGGACGTGGAGTCTGAGAACGTCAACGTGGTGAAGCGGCTTTTCAAGATCCAGAACCTCAACGCCAGCACCGTCCGCACGGTGATGGTGGCTGACTGCAGCCGCTTCGACAGCCCTGACCTCCTGCTGGACACTGGCGGCCCG---GCCCCTTGC---AGCCGTGTCTTCGACCTGGGT---------GGT------GACATT---------------GAC------------------------------------GAGGAGGCCAGTCTGGCC------------CCG---------------ACTCGTGCCCGTGCCAAGGAGGGCTTGCGGCCCTTCCTGGACGGG---------------GAGCCACCCCGGCTGGCGGAGTGTGCCCTGGAGACCAAGGTGGCCCAGCTGCTAGCCCAGGGCCACACCAAGCCCCCGGAGCGCGGCGCTGCAAGCACCCGGAACAAGTACCTCATCTTCACCACTGGCTGCCTCACCTACTCGCCACACCAGATCGGTATCAAGCAGGTCCTGCCACACCAGATGACCACGGCGGGGCCTGTGCTGGGCGAGGGCCGGGGCTCTGACGCCTTCTTCGATGCTCTGGACCATGTCATCGACGTGCACGGTCACATCATTGGCATGGGCCTGTCGCCCGACAACAGGTACCTGTACGTGAACAGCCGCGCCTGGCCCCGTGGCTCGGTGGTGGCTGACCCCATGCAGCCGCCGCCCATAGCGGAGGAGATCGACCTGCTTGTGTTCGACCTCAAGACCATGCGGGAGGTGAAACGGGCCCTGCGTGCACACCGTGCCTACACACCCAACGATGAATGCTTCTTCATCTTCCTGGACGTCAGCAGGGACTTTGTGGCCAGTGGGGCTGAGGACCGCCACGGCTACATCTGGGACCGTCACTACAATATCTGCCTCGCCAAGCTGCGTCACGAGGATGTGGTCAACTCGGTGGCCTTCAGCCCCCAGGAGCAGGAGCTTCTCCTGACCGCGAGTGACGACGCCACCATCAAAGCCTGGCGCTCCCCGCGTACCGTGCGCGTCCTCCAGGCCCCGCGCCCGCGC------------------CCC------ATCCTTGGG---TTTCCTGGCCAGAGGCGCT--
>mm10
ATGGATGAGGGGGGCCTGCCCCTGCTCCCCGACAGCCTTGTCTACCAGATCTTCCTGAGTTTGGGCCCTGCAGATGTGCTGGCTGCTGGGCTGGTATGCCGCCAATGGCAGGCTGTGTCCCGGGATGAGTTCTTATGGAAGGAGCAATTCTACCGCTACTACCAGGTGGCTCGAGATGTGCCCCGCCACCCAGCGGCCACATCCTGGTATGAGGAGTTCCGGCGGCTCTATGACATGGTACCCTGTGTGGAGGTGCAGACACTGAAGGAGCACACTGACCAGGTCCTGCACCTCAGCTTCTCCCACTCGGGGTACCAGTTTGCCTCCTGCTCCAAGGACTGCACGGTGAAGATCTGGAACAACGACCTGACCATCTCACTGCTGCACAGTGCAGATATGAGGCCATACAACTGGAGTTACACCCAGTTTTCCCAGTTCAACCAGGATGACTCACTGCTGCTGGCCTCAGGGGTGTTCCTGGGGCCACATAACTCCTCCTCAGGCGAGATAGCTGTCATCAGCTTAGACTCCTTCGCCCTGCTGTCCCGTGTGCGAAACAAGCCCTATGATGTGTTTGGCTGCTGGCTCACAGAAACCAGCCTCATTTCGGGGAACCTGCACCGCATTGGAGATATCACCTCCTGCTCAGTGCTGTGGCTCAACAATGCCTTCCAGGATGTGGAGTCAGAGAATGTCAACGTGGTAAAGCGGCTCTTTAAGATCCAGAACCTCAATGCCAGCACCATCCGCACAGTGATGGTGGCTGACTGTAGCCGCTTTGATAGCCCGGACCTCCTGCTGGATGCTAGCGACCAGGCTGGGCTCCCC---TGCCGAGTCTTTGACCTAGGT---------GGG------GACACT---------------GAA------------------------------------GAAGAGGCCACT---GAC------------CCAGGTTTGCACACTTCTGGTTCTGACCACGTCAAGAAAGGTTTACGGCGTGTGTTTGATAGCGTCTTGGATGGACACGGACAG------CTATCGGATTGTGCACTGGAGACCAAGGTGGCTGAGCTGCTGGCCCAGGGCCACACCAAGCCTCCAGAGTGCAATGACGCTGACACCAGGAATAAGTACCTCATCTTCACCACTGGCTGCCTCACGTACTCACCGCATCAGATCGGCATCAAGCAGATCCTGCCACACCAGATGACAACTGCAGGGCCCGTGCTGGGCGAGGGCCGGGGCTCTGATGCCTTCTTTGATGCCCTGGACCATGTCATTGATGTGCATGGGCACATCATTGGCATGGGCCTGTCTCCTGATAACAGGTACCTGTATGTGAATAGCCGTGCCTGGCCCCCTGGCTCAGTGGTAGCCGACCCCATGCAGCCACCACCCATTGCGGAGGAGATTGACTTGCTGGTGTTTGATCTCAAGACCATGCGAGAGGTGAAGCGAGCTCTTCGAGCGCACCGTGCCTACACACCCAATGACGAGTGCTTCTTCATCTTCTTGGATGTCAGCAGGGATTTTGTGGCCAGTGGGGCTGAAGATCGGCATGGCTATATCTGGGACCGCCACTACAACATCTGCCTAGCCAAGCTGCGGCATGAGGATGTGGTCAACTCCGTGGCTTTTAGCCCCCAGGAGCAGGAACTCTTGCTGACAGCCAGCGACGATGCCACTATCAAAGCCTGGCGTTCACCACGCATTGTTCGTGTTCTGCAGGCTCCACGCCCTCGCCCCCGCCCTCGCCCCCGCCCC------TTCTTCTCCTGGTTTGCCAGCCATAGGCGC---
>dasNov3
ATGGACGAGGGGGGCACGCCCCTGCTCCCCGACAGCCTCGTCTACCAGATCTTCCTGATCCTGGGCCCCGCGGACGTGCTGGCCGCCGGGCTGGTGTGCCGCCAGTGGCAGGCGGTGTCCCGGGACGAGTTCCTGTGGAGGGAGCAGTTCTACCGCTACTTCCAGGTGGCCCGCGACGTGCCGCGGCACCCAGCGGCCACCTCCTGGTATGAGGAGTTCCAGCGGCTCTACGACCGGGTGCCCTGCGTGGAGATGCAGACGCTGAGGGAGCACACGGACCAGGTCCTGCACCTCAGCTTCGCCCACTCAGGCCACCAGTTTGCTTCCTGCTCCAAGGACTGCACGGTGAAGATCTGGAACAACGACCTGGCAGTGTCGCTGCTGCACAGTGCCGACATGCGGCCCTACAACTGGAGCTACACCCAGTTCTCCCAGTTCAACCCCGACGACTCACTGCTGCTGGTGTCGGGCGTCTTCCTGGGACCCCACAACTCCTCGTCCGGCGAGATCGCCGTCATCAGCCTAGACAGGTTTGCGCTGCTCTCGCGCGTGCGGAACAAGCCCTACGACGTCTTTGGCTGCTGGCTCACGGAGACCAGCCTCATTTCAGGGAACCTGCACCGCATCGGGGACATCACCTCCTGCTCCGTGCTCTGGCTCAATAACGCCTTCCAGGACGTGGAGTCCGAGAACGTGAACGTGGTGAAGCGGCTCTTCAAGATTCAGAACCTCAACGCCAGCACCGTCCGCACCGTGATGGTGGCCGACTGCAGCCGCTTCGACAGCCCAGACCTGCTGCTGGAGGCCGGCGGCCCTGCCCCGCCCCCC---TGCCGAGTCTTTGACCTGGGC---------GGC------GGCAGG---------------GAG------------------------------GGC---GCTGAGGGGGCT---GGC------------CCA---------------GGCCCGACCCGGGCCAAGGAGGGCCTGCGGCACTTCCTGGACGCCATCCTGGAGGGGCGGGCCCCAGCCCAGCTGTCTGAGAACGTGCTGGAGACCAAGGTGGCCAAGCTGCTGGCCCAGAGCCACACCCGGCCGCCCGAGCACAGCGAGGCGGGAGCCAGGCGGAAGTACCTCATTTTCACCACCGGCTGCCTCACCTACTCGCCCCATCAGATCGGCATCAAGCAGATCCTGCCTCACCAGATGACCACGGCGGGCCCTGTGCTGGGCGAGGAACGCGGCTCGGATGAGTTCTTCGACGCGCTGGACCACGTCATCGACATTCATGGCCACGTCATCGGGATGGGCCTGTCGCCAGATAACAGGTACCTGTACGTCAACAGCCGCTCGTGGCCCAGCGGCTCGGTTGTGGCCGACCCCATGCAGCCACCACCCATCGCTGAGGAGATCGACCTGCACGTGTTTGACCTCAAGACCATGCAGGAGGTAAAGCGCGCCCTGCGCGCCCACCGCGCCTACACGCCCAATGATGAGTGCTTCTTCATCTTCCTCGATGTCAGCCGGGACTTTGTGGCCAGCGGGGCCGAGGACCGGCACGGCTACATCTGGGACCGCCACTACAACATCTGCCTGGCCCGGCTGCGGCATGAGGACGTGGTCAACTCTGTGGTCTTCAGCCCCCTGGAGCAGGAGCTGCTGCTGACCGCCAGCGACGATGCCACCATCAAAGCCTGGCGCTCACCCCGCACTGCGCGTGCTCACCAGGCCTTGCGCCCACGC------------------CCC------TTCTTCTCCTGGTTCGCCAGCCACAGGCGC---
>triMan1
ATGGACGAGGGTGGCACGCCCCTGCTCCCCGACAGCCTTGTCTACCAGATCTTCCTGAGCCTGGGCCCCGCGGACGTGCTGGCCGCCGGCCTGGTGTGCCGCCAATGGCAGGCTGTGTCCCGGGATGAGTTCCTTTGGAGAGAGCAGTTCTACAGATACTACCAGGTGGCCCGGGACGTGCCCCGACACCCAGCTGCCACATCCTGGTACGAGGAGTTCCGGCGGCTCTACGACACTGTGCCCTGCGTGGAGGTACAGACTCTGAAGGAGCACACAGACCAGGTCCTGCACCTCAGCTTCTCCCACTCAGGCTGCCAGTTCGCCTCCTGCTCCAAGGACTGCACGGTGAAGATCTGGAACAACGACCTGGTGGTCTCTCTGCTGCACAGTGCCGACATGCGGCCCTACAATTGGAGCTACACCCAGTTCTCCCAGTTCAACATGGATGACTCGCTACTGCTGGTGTCGGGCGTGTTCTTGGGGCCCCACAACTCCTCGGCAGGCGAGATTGCTGTCATCAGCCTGGACACCTTTGCCCTGCTGTCCCGGGTGCGGAACAAGCCTTACGATGTGTTTGGCTGCTGGCTCACCGAGACCAGCCTCATCTCGGGGAACCTGCACCGGATCGGGGACATCACCTCGTGCTCAGTGCTCTGGCTCAACAACGCCTTCCAGGATGTGGAGTCGGAGAATGTGAACGTGGTGAAGCGGCTTTTCAAGATCCAGAACCTCAACGCCAGCACCATCCGCACTGTCATGGTGGCCGACTGCAGCCGCTTCGACAGCCCCGACCTGCTCCTGGATGTGGGTGGCCCAGCCGCACCTTCC---TGCCAGGTCTTTGACCTTGGC---------AGC------GACGGT---------------GAT------------------------------------GATGAGGCC---------------------CCG---------------GCCCCGGCACGGGCCAAAGAGGGTCTGCGGCGCTTCCTGGACGACATCCTGGACGGGCGGGTGCAGCCCCCGCTGTCCGAGAACGCGCTGGAGACCAGGGTGGCTGAGCTGCTGGCCCAGGGCCGCACCAGGCCCCCTGAGCCCGTGGCCGGCGGCGGGAGG---AAGTACCTCGTCTTCACCACGGGCTGTCTCACCTACTCGCCACACCAGATCGGCATCAAGCAGATCCTGCCACACCAGATGACGACAGCGGGGCCGGTGCTGGGGGAGGAGCGGGGCGCAGACGAGTTCTTCGACTCGCTGGACCACGTCATCGACGTGCACGGACATGTCATTGGGATGGGCCTGTCGCCCGACCACAGGTACCTGTACGTGAACAGCCGCTCCTGGCCCAGTGGCGCGGTGGTGGCCGACCCCATGCAGCCGCCCCCCATTGCTGAGGAGATTGACCTGCACGTGTTCGACCTCAAGACCATGCGGGAGGTGAAGCGGGCCCTGCGCGCCCACCGGGCCTACACGCCCAACGACGAGTGTTTCTTCATCTTCCTGGATGTCAGCCGGGACTTCGTGGCCAGTGGGGCCGAGGACCGGCACGGCTACATCTGGGACCGCCACTACAACATCTGTCTGGCCAAGCTGCGCCACGAGGACGTGGTCAACTCGGTGGCCTTCAGCCCCCGGGAGCAGGAGCTCCTGCTGACGGCCAGCGACGATGCCACCATCAAGGCCTGGCGCTCACCCCACACTGTGCGCGCCCTCCAGGCCCCACGCCCGCGCCCGCGC------------TCC------TTTTTCTCCTGGTTTGCCAGCCAGAGGCGC---
>loxAfr3
ATGGACGAGGGCGGCGCGCCCCTGCTCCCCGACAGCCTCGTCTACCATATCTTCCTGAACCTGGGCCCCGCAGACGTGCTGGCCGCGGGCCTGGTGTGCCGCCAGTGGCAGGCTGTGTCCCGGGATGAGTTCCTTTGGAGGGAGCAGTTCTACCGATACTACCAGGTGGCGCGGGACGTGCCCCGACACCCAGCTGCCACGTCCTGGTATGAGGAGTTTCGGCGACTGTATGACACTGTGCCCTGCGTGGAGGTACAGACGCTGAAGGAACACACGGACCAGGTCCTGCACCTCAGCTTTTCCCATTCAGGTTGCCAGTTTGCCTCTTGCTCCAAGGACTGTACTGTGAAGATCTGGAGCAACGACCTGGTGGTCTCACTGCTACACAGTGCTGACATGCGGCCCTACAACTGGAGCTACACCCAGTTCTCCCAGTTCAACATGGACGACTCACTGCTGTTGGTGTCGGGCGTGTTCCTGGGGCCCCACAACTCCTCATCAGGCGAGATCACTGTCATCAGCCTGGACACTTTCGCCCTGCTGTCCCGTGTGCGCAACAAGCCCTACGACGTGTTTGGCTGCTGGCTCACTGAGACCAGCCTCATCTCGGGGAACCTGCACCGGATTGGTGAGATCACCTCGTGCTCGGTGCTCTGGCTCAACAACGCCTTCCAGGACGTGGAGTCGGAGAACGTGAACGTGGTGAAGCGGCTCTTCAAGATTCAGAACCTCAACGCTAGCACTATCCGCACGGTCATGGTGGCTGACTGCAGCCGCTTCGACAGCCCCGACCTGCTACTGGATGCCGGCAGCCCAGCAGCACCCTCC---TGCCAGGTCTTTGACCTTGGC---------AGC------AACAGT---------------GAG------------------------------------GATGAGGCA---------------------CCG---------------GCCCCGGGACGGGCTAAGGAGGGCCTGCGGCGCTTCCTTGACGACATCCTGGACGGGCGGGTGCGGCCCCCGCTGTCTGATAATGTGTTGGAGACCAGGGTGGCCGAGCTGCTGGCCCAGGGCCACACCAGGCCCCCTGAG---CCAGTGGCCAGTGACAGGAACAAATATCTAATCTTCACTACAGGCTGCCTCACCTATTCGCCACACCAGATCGGCATCAAGCAGATCCTGCCACACCAGATGACGACTGCGGGGCCAGTGCTGGGGGAGGAGCGGGGCGCTGACGAGTTCTTCGACTCGCTGGACCATGTCATCGACGTGCACGGGCACATCATTGGGATGGGGCTGTCGCCCGACCACAGGTACCTGTATGTGAACAGCCGCTCGTGGCCCAGTGGTGCAGTGGTGGCCGACCCCATGCAGCCGCCACCCATCGCTGAGGAGATAGACCTGCACGTGTTCGACCTCAAGACCATGCAGGAGGTAAAGCGGGCCCTGCGTGCCCACCGCGCCTACACGCCCAACGACGAGTGCTTCTTCATTTTTCTTGACGTCAGCAGGGACTTCGTAGCCAGTGGGGCTGAGGACCGGCATGGCTACATCTGGGACCGTCACTACAACATCTGCTTGGCCAAACTGCGGCATGAGGACGTCGTCAACTCGGTGGCCTTCAGCCCTCGGGAGCAGGAGCTCCTGCTAACAGCCAGTGATGATGCCACCATCAAGGCCTGGCGCTCGCCCCGCACCGTGCGTGCCCTCCAGGCCCCGCGCCCGCGCCCGCGCCCACGC------CCC------TTTTTCTCTTGGTTTGCCAGCCAGAGGCGT---
>musFur1
ATGGACGAGGGGGGCACACCCCTGCTCCCTGACAGCCTCATCTACCAGATCTTCCTGAGCTTGGGCCCAGCGGACGTACTGGCCGCCGGTCTGGTGTGCCGCCAGTGGCAGGCCGTGTCCCGGGACGAGTTCCTGTGGAGGGAGCAGTTCTACCGCTACTACCAGGTGGCCCGAGACGTGCCCCGGCACCCAGCGGCCACATCCTGGTACGAAGAGTTTCGGCGGCTCTATGACACGGTGCCCTGCGTGGAGGTCCAGACACTCAGGGAGCACGCGGACCAGGTTCTGCACCTCAGCTTCTCCCACTCGGGCTACCAGTTTGCCTCCTGCTCCAAGGACTGCACCGTCAAGATCTGGAACAATGACCTGACCATCTCGCTGCTGCACAGCGCGGACATGCGGCCCTATAACTGGAGCTACACCCAGTTCTCCCAGTTCAACCAGGACGACTCGCTGCTGCTGGCGTCCGGGGTGTTCCTGGGGCCCCACAACTCCTCATCGGGTGAGATCGCAGTCATCAGCCTAGACAACTTCGCTCTGCTGTCGCGAGTGCGCAACAAGCCCTACGACGTGTTTGGCTGCTGGCTGACGGAGACCAGCCTGATCTCGGGGAACCTGCACCGCATCGGGGACATTACCTCTTGCTCAGTGCTCTGGCTCAACAACGCCTTCCAGGACGTGGAGTCAGAGAACGTCAACGTAGTGAAACGCCTCTTCAAAATTCAGAACCTCAACGCCAGCACCATCCGCACGGTGATGGTGGCCGACTGCAGCCGCTTTGACAGCCCCGACCTCCTGCTGGACGCCGGC---------GCGTCCCCC---AGCCGCGTCTTTGACCTGGGC---------AGC------GACAGT---------------GAG------------------------------------GACGAGGCAGGA---GGCCCGGGGCCAGGCCCG---------------GCTCCGGCCCGCACCAAGGAGGGTTTGCGGCGCTTCTTGGATGGGCTCCTGGATGGGCGGGCACAGCCCCAGCTGTCGGAGCACGCGCTGGAGACCAAGGTGGCCGAGCTGCTGGCCCAGGGCCGCACCAAGCCCCCGGAGCAAGGCATGGCCGACGCCCAC---AAGCTGCTTATCTTCACCACGGGCTGCCTCACCTACTCACCCCACCAGATCGGCATCAAGCAGATCCTGCCACACCAGATGACTACAGCTGGGCCTGTGCTGGGCGAGGGCCGGGGCTCGGACGCCTTCTTTGACGCCCTGGACCACGTCATTGACGTGCACGGACACATCATCGGCATGGGCTTGTCCCCAGACAACAGGTACCTGTACGTAAACAGCCGGGCCTGGCCCAGCGGCTCCGTGGTGGCCGACCCCATGCAGCCACCGCCCATCGCAGAGGAGATTGACCTGCTGGTGTTTGACCTCAAGACCATGCGGGAGGTGAAGCGGGCCCTGCGGGCGCACCGCGCCTACACGCCCAACGACGAGTGCTTCTTCATCTTCCTGGACGTCAGCAGGGACTTCGTGGCCAGCGGGGCAGAGGACCGCCATGGCTACATCTGGGACCGGCATTACAACATCTGCTTGGCTAAGCTGCGGCACCAGGACGTGGTCAACTCGGTGGTGTTCAGCCCCCGAGAGCAGGAGCTCCTGCTGACGGCCAGCGACGACGCCACCATCAAGGCCTGGCGCTCTCCCCGCACGGTGCGCATCCACCAGGCCCCACGTCCGCGGCCCTAC------------CCT------TTTATCTCCTGGTTTGGCAGCCAGAGGCGC---
>canFam3
ATGGACGAGGGGGGCGTGCCCCTGCTCCCTGACAGCCTCATCTACCAGATCTTCCTGAGCTTGGGCCCAGCTGACGTACTGGCCGCTGGTCTGGTGTGTCGCCAGTGGCAGGCCGTGTCCCGGGACGAGTTCCTGTGGAGGGAGCAGTTCTACCGCTACTACCAGGTGGCCCGAGACGTGCCCCGGCACCCAGCGGCCACATCCTGGTATGAAGAGTTTCGGCGGCTCTATGACACGGTGCCCTGTGTGGAAGTGCAGACGCTCAGGGAGCACGCCGATCAGGTGCTGCATCTCAGCTTCTCCCACTCGGGTTACCAGTTTGCTTCCTGCTCCAAGGACTGCACCATCAAGATCTGGAACAACGACCTGACCATCTCGCTGCTGCACAGTGCGGACATGCGGCCCTATAACTGGAGCTACACCCAGTTCTCCCAGTTCAACCAGGACGACTCGTTGCTACTGGCATCTGGGGTGTTCCTAGGGCCCCACAACTCCTCGTCGGGTGAGATCGCAGTCATTAGCCTAGACAACTTCGCCCTGCTGTCCCGAGTACGCAACAAGCCCTATGATGTGTTTGGCTGCTGGCTCACGGAGACTAGCCTCATCTCGGGAAACTTGCACCGCATCGGAGACATCACCTCCTGCTCAGTGCTCTGGCTGAACAACGCCTTCCAGGACGTGGAGTCAGAGAATGTCAACGTGGTGAAGCGGCTCTTCAAGATTCAGAACCTCAACGCCAGCACCATCCGCACGGTGATGGTGGCTGACTGCAGCCGCTTTGACAGCCCAGACCTCCTGCTGGATGCTGGT---------GCACCCCCA---GGCCGTGTCTTTGACCTGGGC---------AGT------GACAGT---------------GAG------------------------------------GATGAGGAGGGA---GGCTCGGAACCCGTGCCA---------------GCTCCAGCCCGCGCCAAGGAGGGCTTGCGGCGCTTCTTGGATGGGCTCCTGGATGCGCGGGCGCAGCCCCAGCTGTCAGAGCACGCGCTGGAGACCAAGGTGGCTGAGCTGCTGGCCCAGGGCCGCACCAAGCCTCCAGAGCACAGCATGGCTGATGCCAGC---AAGCTCCTCATCTTCACTACGGGATGCCTGACCTACTCACCACACCAGATCGGCATCAAGCAGATCCTGCCACACCAGATGACCACAGCTGGGCCTGTGCTGGGTGAGGGGCGGGGCTCAGATGCCTTCTTTGATGCCCTGGACCACGTCATCGATGTGCATGGACATATCATCGGCATGGGCTTGTCTCCAGACAACAGGTACCTGTACGTCAACAGCCGTGCCTGGCCCAGTGGCTCTGTGGTGGCCGACCCCATGCAGCCACCGCCTATCGCAGAGGAGATCGACCTGCTGGTGTTTGACCTCAAGACCATGCGGGAGGTGAAGCGGGCTCTTCGAGCCCACCGTGCCTACACGCCCAATGACGAGTGCTTCTTCATCTTCTTGGATGTCAGCAGGGACTTCGTGGCCAGTGGAGCCGAAGACCGGCACGGCTACATCTGGGATCGGCACTACAACATCTGCTTGGCTAAGCTGCGGCACCAGGACGTGGTCAACTCGGTGGTCTTCAGCCCCCAAGAGCAGGAGCTCCTGCTGACGGCTAGTGATGATGCCACCATCAAAGCCTGGCGTTCACCACGCATTGTGCGCATTCACCAGGCCCCGCGTCCGCGTCCCCAT------------CAC------TTTTTCTCCTGGTTTGCCAGCCAGAGGCGT---
>HLmanJav1
ATGGAGGAGGGGGGCACGCCCCTGCTCCCCGACAGCCTCGTCTACCAGATCTTCCTGAGCTTGGGCCCCACGGATGTGCTGGCTGCTGGGCTGGTATGCCGCCAATGGCAGGCAGTGTCCCGGGATGAGTTCCTGTGGAGGGAGCAATTCTACCGCTACTACCAGGTGGCTCGAGATGTGCCCCGACACCCAGCGGCCACGTCCTGGTACGAGGAGTTCCAGCGGCTGTACGACACGGTGCCCTGCGTGGAGGTGCAGACGCTCAGGGAGCACGCGGACCAGGTCCTGCACCTGAGCTTCTCCCACTCGGGGTACCAGTTTGCTTCCTGCTCCAAGGACTGCACGGTGAAGATCTGGAACAACGACCTGACCATCGCGCTCCTGCACAGCGCGGACATGCGGCCCTACAACTGGAGCTACACCCAGTTCTCCCAGTTCAACCAGGACGACTCGCTGCTGCTGGCGTCGGGGGTGTTCCTGGGGCCCCACAACTCCTCTTCGGGCGAGATCGCGGTCATCAGCCTAGACAACTTTGCCCTGCTGTCCCGAGTGCGCAACAAGCCCTACGATGTGTTTGGCTGCTGGCTCACGGAGACCAGCCTGATCTCGGGGAACCTGCACCGCATCGGGGACATCACGTCCTGCTCCGTGCTCTGGCTCAACAACGCTTTCCAGGACGTGGAGTCGGAGAACGTTAATGTGGTGAAGCGGCTCTTCAAGATCCAGAACCTCAATGCCAGCACCATCCGCACTGTGATGGTGGCCGACTGCAGCCGCTTTGACAGCCCTGACCTGCTGCTGGATGCGGGG---------GCACCCCCG---GGCCGCATCTTTGACCTGGGA---------GGC------GACAGC---------------GAG------------------------------------GATGAGGAGTCC---GGC------------CCG---------------GCCCCGGCCCGTGCCAAGGAGGGCTTGCGGAGCTTCCTGGACGGGTTCCTGGACGGGCGGGCACAGCCCCAGCTGTCAGAGCGTGCACTGGAGACCAAGGTGGCCGAGCTGCTGGCGCGGGGCCGCACCAAGCCCCCTGAGCGCAGCGCGGCTGACGAGCGGAACAAGCTCCTTCTCTTTACCACGGGCTGCCTCACTTACTCGCCACACCAGATCGGCATCAAGCATATCCTGCCCCACCAGATGACCACAGCTGGGCCTGTACTCGGCGAGGGACGGGGCTCAGACGCCTTCTTTGATGCCCTGGACCACGTCATCGACGTGCACGGACACATCATTGGCATGGGCCTCTCCCCTGACAACAGGTACCTGTATGTGAATAGCCGAGCCTGGCCCAGTGGCTCCGTGGTGGCTGACCCCATGCAGCCACCACCCATCGCAGAGGAGATCGACCTGCTGGTGTTTGACCTGAAGACCATGCGGGAGGTAAAGCGGGCTCTGCGTGCCCATCGTGCCTATACGCCCAACGACGAATGCTTCTTCATCTTCCTGGATGTCAGCAGGGACTTCGTGGCCAGTGGGGCTGAGGACCGGCATGGCTACATCTGGGACCGTCACTACAACATCTGCCTGGCTAAGCTGCGGCATCAGGATGTGGTCAACTCAGTGGTCTTCAGCCCCCAGGAGCAGGAGCTCCTGCTGACAGCCAGTGATGATGCCACCATCAAAGCCTGGCGCTCGCCTCGCACGGTGCGCGTCCACCAAGCCCCTCGTCCACGCCCACGC------------CCC------TTCTTCTCCTGGTTTGCCAACCAGCGATGC---
>micOch1
ATGGACGAGGGGGGCATGCCCCTGCTCCCCGACAGCCTTATCTACCAGATCTTCCTGAGCCTGGGCCCTGCAGATGTGCTGGCCGCTGGGCTGGTGTGCCGCCAATGGCAGGCTGTATCCCGGGACGAGTTCTTATGGAGGGAGCAGTTCTACCGATACTACCAGGTGGCTCGAGATGTGCCCCGCCACCCAGCGGCCACGTCCTGGTATGAGGAGTTCCGACGGCTCTACGACATGGTACCCTGTGTGGAGGTGCAGACACTGAAGGAGCACACCGACCAGGTCCTGCACCTCAGCTTCTCCCACTCGGGGTACCAGTTTGCTTCCTGCTCCAAGGACTGCACAGTGAAGATCTGGAACAACGACCTAAGCATCTCTCTGCTGCACAGCGCAGATATGAGGCCGTACAACTGGAGCTACACCCAGTTCTCTCAGTTCAATCAAGATGACTCGCTGCTGCTGGCCTCAGGGGTGTTCCTGGGGCCGCACAACTCCTCCTCAGGCGAGATAGCTGTCATCAGCCTAGACTCCTTCGCCCTGCTGTCCCGTGTGCGAAACAAGCCCTATGATGTGTTTGGCTGCTGGCTCACAGAAACCAGCCTCATTTCGGGGAACCTGCACCGCATTGGAGATATCACCTCCTGTTCAGTGCTGTGGCTCAACAATGCCTTCCAGGATGTGGAGTCAGAGAATGTCAATGTGGTAAAGCGGCTCTTTAAGATCCAGAACCTCAACGCTAGCACCATCCGCACGGTGATGGTGGCAGACTGCAGCCGCTTTGATAGCCCGGACCTCCTGCTGGATGCTGGGGACCAGGCTGGGCTCCCC---TGCCGAGTCTTCGACCTAGGT---------GGG------GATAGT---------------GAA------------------------------------GAAGAGCCCCCT---GGC------------CCGGGTTTACACACCTCTGGTTCTGGCCGCGTCAAGGAAGGTTTGCGGCGCATGTTGGATAGCGTGTTGGATGGACACGCACAG------CTATCAGACTGTGCACTGGAGGCCAAGGTGGCTGAGCTGCTGGCCCAGGGCCACACCAAGCCCCCAGAGTGTAGCGATGCTGACACCAGGAACAAGTACCTCATCTTCACCACTGGCTGCCTCACCTATTCACCCCATCAGATCGGCATCAAACAGATCCTGCCACACCAGATGACTACAGCAGGGCCTGTGCTGGGTGAGGGCCGGGGCTCCGATGCCTTCTTTGATGCACTGGACCATGTCATTGACGTGCACGGGCACATCATTGGCATGGGCCTGTCTCCTGATAACAGGTACCTGTATGTGAATAGCCGCGCCTGGCCTCCTGGCTCAGTGGTAGCTGACCCCATGCAGCCACCGCCCATTGCAGAGGAGATTGACCTGCTGGTGTTTGACCTCAAGACCATGCGGGAGGTGAAGCGGGCTCTGCGAGCGCACCGTGCCTACACGCCCAATGACGAGTGCTTCTTCATCTTCTTGGATGTCAGCAGGGATTTTGTGGCCAGTGGGGCTGAAGATCGGCATGGTTATATCTGGGACCGCCACTACAACATCTGCCTAGCCAAGCTGCGGCATGAAGACGTGGTCAACTCGGTGGCTTTTAGCCCCCAGGAGCAGGAGCTTTTGTTGACAGCCAGCGATGATGCCACCATCAAAGCCTGGCGCTCACCACGCACTGTTCGTGTCCTCCAGGCCCCACGCCCACGCCCACGT------------CCC------TTCTTCTCCTGGTTTGCCAGCCATAGGCGC---
>criGri1
ATGGACGAGGGGGGCATGCCCCTGCTCCCCGACAGCCTTATCTACCAGATCTTTCTGAGCCTGGGCCCTGCAGATGTGCTGGCTGCTGGGCTGGTATGCCGCCAATGGCAGGCTGTATCCCGGGACGAGTTCTTATGGAGGGAGCAGTTCTACCGTTACTACCAGGTGGCTCGTGATGTGCCCCGCCACCCAGCGGCCACATCCTGGTATGAGGAGTTCCGACGGCTCTATGACATGGTACCCTGTGTGGAGGTGCAGACACTGAAGGAGCACACCGACCAGGTCCTGCACCTCAGCTTCTCCCACTCAGGGTACCAGTTCGCTTCCTGCTCCAAGGACTGCACAGTGAAGATCTGGAGCAATGACCTGACCATCTCGCTGCTGCACAGTGCAGATATGAGGCCATACAACTGGAGCTACACCCAGTTCTCCCAGTTCAACCAAGATGACTCATTGCTGCTGGCCTCAGGGGTGTTCCTGGGGCCACACAACTCCTCCTCAGGCGAGATAGCTGTCATCAGCCTAGACTCCTTCGCCCTGCTGTCCCGTGTTCGAAACAAGCCCTATGATGTGTTTGGCTGTTGGCTCACAGAAACCAGCCTCATTTCGGGGAACCTGCACCGCATTGGAGATATCACCTCCTGTTCAGTGCTGTGGCTCAACAATGCCTTTCAGGATGTGGAGTCAGAGAATGTCAACGTGGTAAAGCGGCTCTTTAAGATCCAGAACCTCAACGCTAGCACCATCCGTACAGTAATGGTGGCTGACTGCAGCCGCTTTGATAGCCCAGACCTTCTGCTGGATGCTGGTGACCAGGCTGGGCTCCCC---TGCCGAGTCTTTGACCTAGGT---------GGG------GACAGT---------------GAA------------------------------------GAAGAGGCCCCT---GAC------------CCGGGTTTGCACACCTCTGGTTCTGGCCGTGTCAAGGAAGGTGTGCGGCACATGTTGGATAATGTGTTGGATGGACATGCACAG------CTAACAGATTGTGCACTGGAGACCAAGGTGGCTGAGCTGCTGGCCCAGGGCCATACCAAGCCCCCAGAGTGTAGTGATGCTGACACCAGGAACAAGTACCTCATCTTCACCACTGGCTGCCTCACCTACTCACCACATCAGATCGGCATCAAACAGATCCTGCCACACCAGATGACTACAGCAGGGCCTGTGCTGGGTGAGGGCCGGGGCTCCGATGCCTTCTTTGATGCACTGGACCATGTCATTGACGTGCACGGGCACATCATTGGCATGGGCCTGTCTCCTGATAACAGGTACCTGTATGTGAATAGCCGTGCCTGGCCTCCTGGCTCAGTGGTAGTTGACCCCATGCAGCCACCACCCATTGCAGAGGAGATTGACTTGCTAGTGTTCGACCTCAAGACTATGCGGGAGGTGAAGCGGGCTCTGCGAGCGCACCATGCCTACACGCCCAATGATGAGTGCTTCTTCATCTTCTTAGATGTCAGCAGGGATTTTGTGGCCAGCGGGGCTGAAGATCGGCATGGCTATATCTGGGACCGTCACTACAACATCTGCCTAGCCAAGCTGCGGCATGAGGATGTGGTCAACTCGGTAGTCTTTAGCCCCCAGGAGCAGGAGCTCTTGTTGACAGCCAGCGATGATGCCACTATCAAAGCCTGGCGTTCACCACGCACTGTTCGTGTCCTCCAGGCCCCACGCCCACGCCCACGC------------CCC------TTCTTCTCCTGGTTTGCCAGCCATAGGCGC---
>rn6
ATGGATGAGGGGGGCATGCCCCTGCTCCCCGACAGCCTGGTCTACCAGATCTTCCTGAGCTTGGGCCCTGCAGATGTGCTGGCTGCTGGGCTGGTGTGCCGCCAGTGGCAGGCTGTCTCCCGGGACGAGTTCCTATGGAGGGAGCAGTTCTACCGCTACTACCAGGTGGCTCGCGATGTGCCCCGCCACCCAGCGGCCACATCCTGGTATGAGGAGTTCCGGCGGCTCTATGACATGGTGCCCTGTGTGGAGGTGCAGACACTGAAGGAGCACACCGACCAGGTCCTGCACCTCAGCTTCTCCCACTCGGGGTACCAGTTTGCCTCCTGCTCCAAGGACTGCACAGTGAAGATCTGGAACAATGACCTGACCATCTCTCTGCTGCACAGTGCAGATATGAGGCCATACAACTGGAGTTACACCCAGTTCTCCCAGTTCAACCAGGATGACTCACTGTTGCTGGCCTCGGGGGTGTTCCTAGGGCCACATAACTCCTCCTCAGGCGAGATAGCTGTCATCAGCTTAGACTCCTTCGCCCTGCTGTCGCGTGTGCGAAACAAGCCCTATGATGTGTTTGGCTGCTGGCTCACAGAAACCAGCCTCATCTCGGGGAACCTGCACCGCATTGGAGATGTCACCTCCTGCTCAGTGCTGTGGCTCAACAATGCCTTCCAGGATGTGGAGTCAGAGAACGTCAACGTGGTAAAGCGGCTCTTTAAGATCCAGAACCTCAATGCCAGCACCATCCGCACCGTGATGGTGGCTGACTGCAGCCGCTTTGATAGCCCGGACCTCCTGCTGGATGCTGGTGACCAGGCTGGGCTCCCC---TGCCGAGTCTTTGACCTAGGT---------GGG------GACACT---------------GAA------------------------------------GAAGAGGCCACT---GAC------------CCAGGTTTGCACACCTCTGGTTCTGGCCATGTCAAGGAAGGTTTACGGCGTGTGTTTGATAGCGTCCTGGATGGACATGGACAG------CTGTCAGATTGTGCACTGGAGACCAAGGTGGCTGAGCTGCTGGCCCAGGGCCACACCAAGCCCCCAGAGTGTCCTGACGCTGACAGCAGGAACAAGTACCTCATCTTCACCACTGGCTGCCTCACGTACTCACCTCATCAGATCGGCATCAAGCAGATCCTGCCGCACCAGATGACAACTGCAGGGCCCGTGCTGGGCGAGGGCCGGGGCTCTGATGCCTTCTTTGATGCCCTGGACCATGTCATTGATGTGCATGGGCACATCATTGGCATGGGCCTGTCTCCCGATAACAGGTACCTGTATGTGAATAGCCGTGCCTGGCCCCCTGGCTCAGTGGTCGCCGACCCCATGCAGCCACCACCCATTGCAGAGGAGATTGACTTGCTGGTGTTTGATCTGAAGACCATGCGGGAGGTGAAGCGAGCTCTGCGAGCACACCGTGCCTACACACCCAATGATGAGTGCTTCTTCATCTTTCTGGATGTCAGCAGGGATTTTGTGGCCAGTGGGGCTGAAGATCGGCATGGCTATATCTGGGACCGCCACTACAACATCTGCCTAGCCAAGCTGCGGCATGAGGATGTGGTCAACTCAGTGGCCTTTAGCCCCCAGGAGCAGGAGCTCTTGTTGACAGCCAGCGATGATGCCACTATCAAAGCCTGGCGCTCACCACGCATTGTTCGTGTCCTGCAGGCTCCACACCCACGCCCACGC------------CCC------TTCTTCTCCTGGTTTGCCAGCCATAGGCGC---
>hetGla2
ATGGATGAGGGGGGCACGCCCCTGCTCCCCGACTGCCTCCTCTACCAGATCTTCCTGAGCCTGGGCCCTGCTGACCTGCTGGCCGCCGGGCTGGTGTGCCGCCAGTGGCAGGCAGTCTCCCGCGATGAGTTCCTGTGGAGGGAACAGTTCTACCGCTATTATCAGGTGGCCCGGGAGGTGCCCCGACACCCAGCGGCCACGTCCTGGTATGAGGAGTTCCGGCGGCTCTACGACTCAGTGCCCTGTGTGGAGGTGCAGACACTGCAGGAGCACACGGACCAGGTCCTACACCTCAGCTTCTCCCACTCGGGGTACCAGTTTGCCTCCTGCTCTAAGGACTGCACGGTGAAGATCTGGAACAATGACCTGACCATCTCCTTGCTGCACAGCGCAGACATGAGGCCCTACAACTGGAGCTACACCCAGTTCTCCCAGTTCAACCAGGATGACTCGCTGCTGCTGGCCTCAGGTGTGTTTCTGGGGCCGCACAACTCTTCATCTGGTGAGATTGCTGTCATCAGCCTAGACTCCTTCGCCCTGCTGTCCCGAGTGCGAAATAAACCGTACGATGTGTTCGGCTGCTGGCTCACAGAAACTAGCCTTATCTCGGGGAACCTGCACCGCATTGGCGACATCACTTCCTGCTCCGTGCTGTGGCTCAACAACGCCTTCCAGGACGTGGAGTCGGAGAATGTCAATGTGGTGAAGCGGCTCTTCAAGATCCAGAACCTCAACGCCAGCACCATCCGCACGGTGATGGTGGCCGACTGCAGCCGCTTCGACAGCCCCGACCTCCTGCTGGACGCTGGTGACCAGGCTGTGCCCCCC---TGCCGTGTCTTCGACCTGGGG---------TGT------GACAGT---------------GAG------------------------------------GACAGGGCAGCC---GGC------------CCGGCTCTGTGT------GCCCCAGGCCGTGCCAAGGAAGGCTTGCGGCGTGCGCTAGACGGCATGTTGGACGGGCACACACGG------CTGTCAGAGCGCGCGCTAGAGACCAGGGTGGCCGCACTGCTGGCCCAGGGCCGCACCAAGCCGCCTGAGCACAGCACTGCC------AGGAACAAGTACCTCATCTTCACCACTGGCTGCCTCACCTACTCGCCACATCAGATCGGCATCAAGCAGATCCTGCCGCACCAGATGACCACGGCGGGGCCCGTGCTGGGTGAGGGCCGGGGCCCCGATGCTTTCTTTGACGCGCTGGACCATGTCATCGACGTACACGGACACATCATTGGCATGGGGCTGTCCCCTGACAACAGGTACCTGTACGTGAACAGCCGTGCCTGGCCACCCGGCTCAGTGGTGGCCGACCCCATGCAGCCGCCGCCCATCGCGGAGGAGATCGACCTGCTGGTGTTCGACCTCAAGACCATGCGGGAGGTGAAGCGGGCCCTGCGTGCGCACCGTGCCTACACGCCCAACGACGAGTGCTTCTTCATCTTCCTGGACGTCAGCAGGGACTTCGTGGCCAGCGGGGCCGAGGACCGGCATGGCTATATCTGGGACCGCCACTACAACATCTGCCTGGCCAAGCTGCAGCACGAGGACGTGGTCAACTCGGTGGCCTTCAGCCCTCAGGAGCAGGAGCTCCTGCTGACGGCCAGTGACGACGCCACCATCAAGGCCTGGCGCTCGCCCCGCACCGTGCGCATCTTCCAGGCCCCGCGTCCCCGCCCTCGG------------CCC------TTCTTCTCCTGGTTTGCCAGCCACAGGCGC---
>cavPor3
ATGGACGAGGGGGGCACGCCCCTGCTCCCCGACAGCCTCATCTACCAGATCTTCCTGAGCCTGGGACCCGCAGATGTGCTGGCCGCCGGGCTGGTGTGCCGCCAGTGGCAGGCCGTATCGCGTGATGAGTTCCTGTGGAGGGAGCAGTTCTACCGCTACTATCAAGTGGCCCGAGACGTTCCCCGACACCCAGCGGCCACGTCCTGGTACGAGGAGTTCCGGCGGCTCTATGACTCAGTGCCCTGTGTGGAGGTGCAGACGCTGCAGGAGCACACAGACCAGGTCCTGCACCTCAGCTTCTCCCACTCAGGGTACCAGTTTGCCTCCTGCTCCAAGGACTGCACGGTGAAGATCTGGAACAACGACCTGACCATCTCCTTGCTGCACAGTGCGGATATGAGGCCCTACAACTGGAGCTACACCCAGTTCTCCCAGTTCAACCAAGACGACTCGCTGCTGCTGGCCTCAGGTGTGTTCCTGGGGCCGCACAACTCCTCGTCCGGTGAGATTGCTGTCATCAGCCTAGACTCCTTCGCTCTGCTGTCCCGGGTGCGAAATAAGCCTTACGATGTGTTTGGCTGCTGGCTCACGGAAACCAGCCTCATCTCGGGGAACCTGCACCGCATTGGCGACATCACTTCCTGCTCTGTGCTATGGCTCAACAATGCCTTCCAGGATGTGGAGTCGGAGAACGTCAATGTGGTAAAGCGGCTCTTCAAGATCCAGAACCTCAATGCCAGCACCATCCGCACGGTGATGGTGGCAGACTGCAGCCGCTTTGACAGCCCCGACCTCCTCCTGGATGCTGGTGACCAGGCCACACCCCCC---TGCCGTGTCTTTGACCTGGGC---------TGC------AACAGT---------------GAG------------------------------------GATGAGGCGGCT---GGC------------CCTGTGCTGCGT------GCCCCAGGCCATGCCAAGGAAGGCCTGCGGCGCGCACTGGATGGCATGCTAGATGGGCACACGCAG------CTGTCGGAGCGCACACTGGAGACCAGGGTGGCTGAGCTGCTGGCCCAGGGCCACACCAAACCCCCCGAGCGCAGTGCTGCC------AGGAACAAGTACCTCATCTTCACCACTGGCTGCCTCACCTACTCACCGCACCAGATAGGTATCAAACAGATCCTGCCGCACCAGATGACCACGGCAGGGCCCGTGCTGGGGGAAGGCCGGGGCTCCGATGCCTTCTTTGACGCACTGGATCATGTCATCGATGTGCACGGGCACATCATTGGTATGGGGCTGTCCCCCGACAACAGGTACCTGTACGTGAACAGCCGAGCCTGGCCACCTGGCTCTGTGGTGGCCGACCCCATGCAGCCACCACCCATTGCAGAGGAGATTGACCTCCTGGTGTTCGACCTCAAGACCATGCGGGAGGTAAAGCGGGCCCTGCGTGCACACCGTGCCTACACGCCCAACGACGAGTGTTTCTTCATCTTCCTTGATGTCAGCAGGGACTTTGTGGCCAGTGGGGCAGAAGACCGACACGGCTACATCTGGGACCGCCACTACAACATCTGCCTAGCCAAGCTGCGGCACGAGGATGTGGTCAACTCGGTGGCCTTCAGCCCCCAGGAGCAGGAGCTCCTGCTGACTGCCAGTGATGACGCCACCATCAAAGCCTGGCGCTCGCCCCGCACCATGCGTATCTTCCAGGCCCCACGACCCAGACCCCGG------------CCC------TTCTTTTCCTGGTTCGCCAGCCACAGGCGC---
>speTri2
ATGGACGAGGGGGGCACGCCCCTGCTCCCTGACAGCCTCGTCTACCAGATCTTCCTGAGCCTGGGCCCTGCGGACGTGCTGGCTGCTGGGCTGGTGTGCCGACAGTGGCAGGCTGTGTCCCGGGATGAGTTCCTATGGAGGGAACAGTTCTACCGTTACTACCAGGTGGCCCGCGATGTACCCCGACACCCAGCGGCCACGTCCTGGTATGAGGAGTTCCGTCGGCTCTACGACATGGTACCCTGCGTGGAGGTGCAGACTCTGAAGGAGCACACTGACCAGGTCCTGCACCTCAGCTTTTCCCACTCTGGGTACCAGTTTGCCTCCTGCTCCAAGGACTGCACTGTGAAGATCTGGAACAACGACCTGACCATCTCGCTGCTGCACAGCGCAGACATGCGGCCCTACAACTGGAGCTACACCCAGTTCTCCCAGTTCAACCAGGATGATTCCCTGCTGCTGGCCTCAGGCGTGTTCCTGGGGCCACACAACTCCTCCTCAGGCGAGATCGCAGTCATCAGCCTAGACTCCTTCGCCCTGCTGTCCCGCGTGCGCAACAAGCCTTATGATGTGTTCGGCTGCTGGCTCACAGAAACGAGCCTCATCTCCGGGAACCTGCACCGCATTGGAGACATAACATCCTGCTCAGTGCTGTGGCTCAACAACGCCTTCCAGGACGTGGAGTCAGAGAACGTCAATGTGGTAAAGCGGCTCTTCAAGATCCAGAACCTCAATGCCAGCACCATTCGCACAGTGATGGTGGCCGACTGCAGCCGCTTTGACAACCCTGACCTCCTGCTGGACGCCAGTGACCAGGCTACACCCCTC---TGCCAAGTCTTTGACCTGGGT---------GGT------GACAGC---------------GAA------------------------------------GATGAGGCTGCC---AGC------------CCCCCTTTGCGCAACCCCCGACCGGGCCGCGCCAAGGAGGGCTTGCGGCGTGTGCTGGATGGTGTGCTGGATGGGGGCACACAA------CTATCGGAGCGTGCGCTGGAAACCAGGGTGGCCGAGCTGCTGGCCCAGGGTCACACCAAGCCCCCAGAGCGCAGTGCCGCTGATGCCAGGAACAAATACCTCATTTTCACCACCGGCTGCCTCACCTACTCGCCACACCAGATCGGCATCAAGCAGATCCTGCCACACCAGATGACGACTGCCGGGCCTGTGCTGGGCGAGGGCCGGGGCTCTGATGCCTTTTTTGATGCACTGGACCATGTCATTGATGTGCATGGGCACATCATTGGCATGGGCCTATCCCCTGACAACAGGTACCTGTACGTGAACAGCCGCGCCTGGCCCCCAGGCTCTGTGGTGGCTGACCCCATGCAGCCACCACCCATTGCAGAGGAGATCGACCTACTGGTGTTTGACCTCAAGACCATGCGGGAGGTGAAGCGGGCCCTGCGAGCTCACCGCGCCTACACACCCAATGATGAGTGCTTCTTCATCTTCCTGGATGTCAGCAGGGACTTCGTGGCCAGTGGGGCTGAGGATCGGCATGGCTACATCTGGGACCGCCACTACAACATCTGCCTGGCCAAGCTGCGGCACGAGGACGTGGTCAACTCGGTGGCCTTCAGCCCCCAGGAGCAGGAGCTTTTGCTGACAGCCAGTGATGATGCCACCATCAAAGCCTGGCGCTCACCACGCACAGTGCGTGTCCTCCAGGCCTCACGCCCACGCCTGCGC------------CCC------TTCTTCTCCTGGTTTGCCAGCCACAGGCGC---
>hg38
ATGGACGAGGGCGGCACGCCCCTGCTCCCCGACAGCCTGGTCTACCAGATCTTCCTGAGCCTGGGCCCGGCCGACGTGCTGGCCGCCGGGCTGGTGTGCCGCCAATGGCAGGCCGTGTCGCGGGACGAGTTCCTGTGGAGGGAGCAGTTCTACCGCTACTACCAGGTGGCCCGCGACGTGCCCCGACACCCAGCGGCCATGTCCTGGTACGAGGAGTTCCAGCGGCTGTATGACACGGTGCCCTGCGTGGAGGTGCAGACGCTGCGGGAACACACAGACCAGGTCCTGCACCTCAGCTTCTCCCATTCCGGGTACCAGTTCGCGTCCTGCTCCAAGGACTGCACTGTGAAGATCTGGAGCAACGACCTGACCATCTCGCTGCTGCACAGCGCGGACATGCGGCCCTACAACTGGAGCTACACCCAGTTCTCCCAGTTCAACAAGGACGACTCGCTACTGCTGGCCTCGGGGGTGTTCCTGGGGCCGCACAACTCCTCATCCGGCGAGATTGCTGTCATCAGCCTAGACTCCTTCGCGCTGCTGTCCCGCGTGCGGAACAAGCCCTATGACGTGTTTGGCTGTTGGCTCACCGAGACCAGCCTCATCTCGGGGAACCTGCACCGCATCGGAGATATCACCTCCTGCTCGGTGCTGTGGCTCAACAATGCCTTCCAGGATGTGGAGTCAGAGAACGTCAACGTGGTGAAGCGGCTGTTCAAGATCCAGAACCTCAATGCCAGCACCGTCCGCACGGTGATGGTGGCCGACTGCAGCCGCTTCGACAGCCCTGACCTGCTGCTGGAAGCCGGTGACCCGGCCACGTCCCCC---TGCCGCATCTTTGACCTGGGC---------AGC------GACAAC---------------GAG------------------------------------GAGGTGGTGGCT---GGC------------CCG---------------GCCCCCGCCCACGCCAAGGAGGGCTTGCGGCACTTTCTGGACCGCGTGCTGGAGGGGCGGGCGCAGCCACAGCTGTCGGAGCGCATGCTAGAGACCAAGGTGGCCGAGCTGCTGGCCCAGGGCCACACCAAGCCACCCGAGCGCAGTGCCACAGGCGCCAAGAGCAAGTACCTCATCTTCACCACTGGCTGCCTCACCTACTCCCCACACCAGATCGGCATCAAGCAGATCCTGCCACACCAGATGACCACGGCAGGGCCCGTGCTGGGTGAGGGCCGGGGCTCCGATGCCTTCTTCGACGCGCTGGACCACGTCATAGACATACACGGACACATCATCGGCATGGGCCTGTCGCCCGACAACAGGTACCTGTACGTGAACAGCCGCGCCTGGCCCAACGGTGCGGTGGTGGCCGACCCCATGCAGCCGCCACCAATCGCGGAGGAGATTGACCTGCTGGTGTTCGACCTCAAGACCATGCGGGAGGTGAGGCGGGCTCTGCGTGCGCACCGCGCCTACACGCCCAACGACGAGTGCTTCTTCATCTTCCTGGACGTCAGCAGGGACTTCGTGGCCAGCGGGGCGGAGGACCGGCACGGCTACATCTGGGACCGCCACTACAACATCTGTCTGGCCAGGCTGCGGCACGAGGATGTGGTCAACTCAGTGGTCTTCAGTCCCCAGGAGCAGGAGCTGCTGCTCACGGCCAGCGACGACGCCACCATCAAAGCCTGGCGCTCCCCACGCACCATGCGCGTCCTCCAGGCACCTCGCCCACGGCCTCGC------------ACC------TTCTTCTCCTGGCTTGCCAGCCAGAGGCGC---
>gorGor5
ATGGACGAGGGCGGCACGCCCCTGCTCCCCGACAGCCTGGTCTACCAGATCTTCCTGAGCCTGGGCCCGGCCGACGTGCTGGCCGCCGGGCTGGTGTGCCGCCAATGGCAGGCCGTGTCGCGGGACGAGTTCCTGTGGAGGGAGCAGTTCTACCGCTACTACCAAGTGGCCCGCGACGTGCCCCGACACCCAGCGGCCATGTCCTGGTACGAGGAGTTCCAGCGGCTGTATGACACGGTGCCCTGCGTGGAGGTGCAGACGCTGCGGGAACACACAGACCAGGTCCTGCACCTCAGCTTCTCCCATTCCGGGTACCAGTTCGCGTCCTGCTCCAAGGACTGCACTGTGAAGATCTGGAGCAACGACCTGACCATCTCGCTGCTGCACAGCGCGGACATGCGGCCCTACAACTGGAGCTACACCCAGTTCTCCCAGTTCAACAAGGACGACTCGCTACTGCTGGCCTCGGGGGTGTTCCTGGGGCCGCACAACTCCTCATCCGGTGAGATCGCTGTCATCAGCCTAGACTCCTTCGCGCTGCTGTCCCGCGTGCGGAACAAGCCCTACGACGTGTTCGGCTGTTGGCTCACCGAGACCAGCCTCATCTCGGGGAACCTGCACCGCATCGGAGATATCACCTCCTGCTCGGTGCTGTGGCTCAACAATGCCTTCCAGGACGTGGAGTCAGAGAACGTCAACGTGGTGAAGCGGCTGTTCAAGATCCAGAACCTCAACGCCAGCACCGTCCGCACGGTGATGGTGGCCGACTGCAGCCGTTTCGACAGCCCTGACCTGCTGCTGGAAGCCGGCGACCCGGCCACGTCCCCC---TGCCGCATCTTTGACCTGGGC---------AGC------GACAAC---------------GAG------------------------------------GAGGTGGTGGCT---GGC------------CCG---------------GCCCCCGCCCACGCCAAGGAGGGCTTGCGGCACTTTCTGGACCGCGTGCTGGAGGGGCGGGCGCAGCCACAGCTGTCGGAGCGCGTGCTAGAGACCAAGGTGGCCGAGCTGCTGGCCCAGGGCCACACCAAGCCACCTGAGCGCAGTGCCACAGGCGCCAGGAGCAAGTACCTCATCTTCACCACTGGCTGCCTCACCTACTCCCCACACCAGATCGGCATCAAGCAGATCCTGCCACACCAGATGACCACGGCAGGGCCCGTGCTGGGTGAGGGCCGGGGCTCCGACGCCTTCTTCGACGCGCTGGACCACGTCATAGACATACACGGACACATCATCGGCATGGGCCTGTCGCCCGACAACAGGTACCTGTACGTGAACAGCCGTGCCTGGCCCAACGGTGCGGTGGTGGCCGACCCCATGCAGCCGCCACCAATCGCGGAGGAGATTGACCTGTTGGTGTTCGACCTCAAGACCATGCGGGAGGTGAGGCGGGCTCTGCGTGCACACCGCGCCTACACGCCCAACGACGAGTGCTTCTTCATCTTCCTGGACGTCAGCAGGGACTTCGTGGCCAGCGGG-CGGAGGACCGGCATGGCTACATCTGGGACCGCCACTACAACATCTGCCTGGCCAGGCTGCGGCACGAGGATGTGGTCAACTCAGTGGTCTTCAGTCCCCAGGAGCAGGAGCTGCTGCTCACGGCCAGCGACGACGCCACCATCAAAGCCTGGCGCTCCCCACGCACCGTGCGCATCCTTCAGGCACCTCGCCCACGGCCTCGC------------ACC------TTCTTCTCCTGGCTTGCCAGCCAGAGGCGCT--
>macFas5
ATGGACGAGGGCGGCACGCCCCTGCTCCCCGACAGCCTCGTCTACCAGATCTTCTTGAGCCTGGGCCCGGCCGACGTGCTGGCCGCGGGGCTGGTGTGCCGCCAATGGCAGGCCGTGTCGCGGGACGAGTTCCTGTGGAGGGAGCAGTTCTACCGCTACTACCAGGTGGCCCGCGATGTGCCCCGACACCCAGCGGCCACGTCCTGGTACGAGGAGTTCCAGCGGCTGTATGACACGGTGCCCTGCGTGGAGGTGCAGACGCTGCGGGAACACACGGACCAGGTCCTGCACCTGAGCTTCTCCCATTCGGGGTACCAGTTCGCGTCCTGCTCCAAGGACTGCACTGTGAAGATCTGGAGCAACGACCTGACCATCTCGCTGCTGCACAGCGCGGACATGCGGCCCTACAACTGGAGCTACACCCAGTTCTCCCAGTTCAACAAGGACGACTCGCTGCTGCTGGCCTCGGGGGTGTTCCTGGGGCCGCACAACTCCTCATCTGGCGAGATCGCTGTCATCAGCCTAGACTCCTTCGCGCTGCTGTCCCGCGTGCGGAACAAGCCCTACGACGTGTTTGGCTGTTGGCTCACCGAGACCAGCCTCATCTCGGGGAACCTGCACCGCATCGGAGACATCACCTCCTGCTCGGTGCTGTGGCTCAACAACGCCTTCCAGGACGTGGAGTCAGAGAATGTCAATGTGGTGAAACGGTTGTTCAAGATCCAGAACCTCAACGCCAGCACCATCCGCACAGTGATGGTGGCCGACTGCAGCCGCTTCGACAGCCCTGACCTCCTGCTGGAAGCCGGCGACCCGGCCACATCCCCC---TGCCGCATCTTTGACCTGGGC---------GGC------GACAAC---------------GAG------------------------------------GAGGAGGTGGCT---GGC------------CCG---------------GCCCCCGCCCATGCCAAGGAGGGCTTGCGGCACTTTCTGGACCGCGTGCTGGAGGGGCGGGCGCAGCCACAGCCATCGGAGCGCGTGCTAGAGACCAAGGTGGCCGAGCTGCTGGCCCAGGGCCACACCAAGCCCCCTGAGCGCAGTGCCACAGGCGCCAGGAGCAAGTACCTCATCTTCACCACTGGCTGCCTCACCTACTCCCCACACCAGATCGGCATCAAGCAGATCCTGCCACACCAGATGACAACGGCGGGGCCCGTGCTGGGCGAGGGCCGGGGCTCTGATGCCTTCTTCGACGCGCTGGACCACGTCATAGACGTGCACGGGCACATCATTGGCATGGGCCTGTCGCCCGACAACAGGTACCTGTATGTGAACAGCCGCGCCTGGCCCAGTGGTGCGGTGGTGGCTGACCCCATGCAGCCGCCACCCATCGCGGAGGAGATTGACCTGCTGGTGTTCGACCTCAAGACCATGCGGGAGGTGAGGCGGGCTCTGCGTGCGCACCGCGCCTACACGCCCAACGACGAGTGCTTTTTCATCTTCCTGGACGTCAGCAGGGACTTCGTGGCCAGTGGGGCCGAGGACCGGCACGGCTACATCTGGGACCGCCACTACAACATCTGCTTGGCCAAGCTGCGGCACGAGGACGTGGTCAACTCAGTGGCCTTCAGTCCCCAGGAGCAGGAGCTGCTGCTCACGGCCAGCGACGATGCCACCATCAAAGCCTGGCGCTCCCCACGCACCGTGCGCGTCTTCCAGGCACGTCGTCCGCGGCCTCGC------------GCC------TTCTTCTCCTGGCTTGCCAGCCAGAGGCGC---
>HLrouAeg4
ATGGACGAGGGGGGCACGCCCCTGCTTCCCGACAGCCTGGTCTACCAGATCTTCCTGAGCTTGGGCCCAGCAGACGTGCTGGCCGCTGGGCTGGTGTGCCGCCAATGGCAGGCTGTGTCCCGGGACGAGTTCCTGTGGAGGGAGCAGTTCTACCGCTACTACCAGGTGGCCCGAGATGTCCCCCGACACCCAGCGGCCGCGTCCTGGTACGAGGAATTCCGGCGGCTCTATGACACGGTGCCCTGCGTGGAGGTGCAGACTCTGCAGGAGCACACGGACCAGGTCCTGCACCTCAGCTTCTCCCACTCAGGCTGCCAGTTTGCGTCCTGCTCCAAGGACTGCACAGTGAAGATCTGGAACAACGACCTGACCATTTCGCTGCTGCACAGCGCGGACATGCGGCCCTACAACTGGAGCTACACCCAGTTCTCCCAGTTCAACCAGGACGACTCGCTGCTGCTGGCCTCGGGGGTGTTCCTGGGGCCCCACAACTCCTCCTCTGGGGAAATCGCGGTCATCAGCCTAGACAACTTCGTGCTGCTGTCCCGTGTGCGCAACAAGCCCTACGACGTGTTCGGCTGCTGGCTCACAGAGACCAGCCTGATCTCGGGGAACCTGCACCGCATCGGAGACATCACCTCCTGCTCGGTGCTCTGGCTCAACAACGCCTTTCAGGATGTGGAGTCTGAGAACGTCAACGTGGTGAAGCGGCTCTTCAAGATCCAGAACCTCAACGCCAGCACCATCCGCACCGTGATGGTGGCAGACTGTGGCCGCTTCGATAGCCCTGACCTCCTGCTGGATGCCGGC---------GCGCCTCCA---GGCCGCATCTTTGACCTGGGC---------AGT------GAGGGC---------------GAG------------------------------------GAGGAGGCGGCC---GGC------------CCG---------------GTCCTGGTGCGCGCCAAGGAGGGCTTGCGATGCCACCTGGACGGGCTCCTGGACACGCGGACACAGCCACAGCTGGCGGAGCGCGCACTGGAGACCAAGGTGGCGGAGCTGCTGGCCCAGGGCCACACCAAGCCCCCCGAGCGCAGCGCGGCCGGCGCCCAGAGCAAGCTCCTCATCTTCACCACCGGCTGCCTCACCTACTCGCCACACCAGATCGGCATCAAGCAGATCTTGCCACACCAGATGACGACGGCGGGGCCCGTGCTGGGCGAGGGGCGGGGCTCTGACGCCTTCTTCGACGCTCTGGACCACGTGATCGACGTGCACGGGCACGTCATCGGCATGGGCCTGTCCCCTGACAACAGGTACCTGTACGTGAACAGCCGCGCCTGGCCCAGCGGCTCGGTGGTGGCCGACCCCATGCAGCCGCCGCCCATCGCGGAGGAGATCGACCTGCTAGTGTTTGACCTCAAGACCATGCGGGAGGTGAAGAGGGCCCTGCGCGCCCACCGCGCCTACACGCCCAACGACGAGTGCTTCTTTATCTTCCTGGACGTCAGCAGGGACTTCGTGGCCAGCGGGGCCGAGGACCGGCATGGCTACATCTGGGACCGCCACTACAACATCTGCCTGGCCAAGCTGCGGCACCAGGACGTGGTCAACTCAGTGGTCTTCAGCCCCCAGGAGCAGGAGCTCCTGCTGACCGCCAGCGACGACGCCACCATCAAAGCCTGGCGCTCGCCGCGCACAGTGCGCATCCGCCAGGCCCCGCGGCCGCGGCCCCGC------------CCC------TTCTTCTCCTGGTTTGCCAGCCAGAGGCGC---
>HLequCab3
ATGGACGAGGCGGGCACGCCCCTGCTCCCTGACAGCCTGGTCTACCAGATCTTCCTGAGCTTGGGCCCTGCCGACGTCTTGGCCGCTGGGCTGGTGTGCCGCCAGTGGCAGGCTGTGTCCCGGGACGAGTTCCTGTGGAGGGAGCAGTTCTACCGCTACTACCAGGTGGCCCGCGACGTGCCCCGACACCCAGCGGCCACGTCCTGGTACGAGGAGTTCCGGCGGCTCTATGACATGGTGCCCTGCGTGGAGGTGCAGACGCTCAGGGAGCACACCGACCAGGTCCTGCACCTCAGCTTCTCCCACTCGGGTTACCAGTTCGCTTCCTGCTCCAAGGACTGCACCGTGAAGATCTGGAACAATGACCTGACCATCTCACTGGTGCACAGTGCGGACATGCGGCCCTACAATTGGAGCTACACCCAATTCTCCCAGTTCAACCGGGATGACTCACTGCTGCTGGCCTCAGGGGTGTTCCTGGGGCCTCACAACTCCTCCTCGGGAGAGATAGCCGTCATTAGTCTAGACACCTTCGCCCTGCTGTCCCGCGTTCGCAACAAGCCCTACGACGTGTTTGGCTGCTGGCTCACGGAGACCAGCTTGATCTCGGGGAACCTGCACCGAATTGGAGACATCACCTCCTGCTCGGTGCTCTGGCTCAACAACGCTTTCCAGGATGTGGAGTCCGAGAACGTCAACGTGGTGAAGCGGCTTTTCAAGATCCAGAACCTCAACGCCAGCACTATCCGCACCGTGATGGTGGCCGACTGCAGCCGCTTCGACAGCCCTGACCTCCTGCTGGACGCTGGCGCCCCGGGCATGCCCCCC---CGCCGCGTCTTTGACCTGGGC---------AGC------GGGGGT---------------GAG------------------------------------GATGAGGTGGCC---GGC------CCGGCCCCA---------------GCCCCGGTGCGCGGCAAGGAGGGCTTGCGGCGCCTGCTGGATGGCCTCCTAGACGGGCGGGCGCAGTCCCAGCTGTCTGAGCGTGCGCTGGAGACCAAGGTGGCAGAGCTGCTGGCCCAGGGCCGCACCAAGCCCCCAGAGCGCAGCACAGCCGACGCCCGGAGCAAGCTCCTCATCTTCACCACCGGCTGCCTCACCTACTCTCCACACCAGATCGGCATCAAGCAGATCCTGCCGCACCAGATGACTACGGCCGGGCCTGTCCTGGGCGAGGGCCGGGGCTCAGATGCCTTCTTCGATGCCCTGGACCACGTCATCGATGTGCACGGACACATCATCGGCATGGGCCTGTCCCCCGACAACAGGTACCTGTACGTCAACAGCCGTGCCTGGCCCAGCGGCTCAGTGGTGGCCGACCCCATGCAGCCGCCGCCCATCGCAGAGGAGATAGACCTGTTGGTGTTCGACCTCAAGACCATGCAGGAGGTAAAGCGGGCCCTGCGTGCCCACCGTGCCTACACGCCCAACGACGAGTGCTTCTTCATTTTCCTGGATGTCAGCAGGGACTTCGTGGCCAGTGGGGCCGAGGACCGGCACGGCTACATCTGGGACCGCCACTACAACATCTGCTTGGCCAAGCTGCAGCATCAGGACGTGGTCAACTCAGTGGTCTTCAGTCCCCAGGAGCAGGAGCTCCTGCTGACAGCCAGTGATGATGCCACCATCAAAGCCTGGCGCTCACCGCGCACTGTGCGTGTCCACCAGGCCCCGCGCCCACGCCCGAGT------------CCT------TTCTTCTCCTGGTTTGCCAGTCAGAGGCGC---
>cerSim1
ATGGAGGAGGGGGGCACGCCCCTGCTCCCTGATAGCCTCGTCTACCAGATCTTCCTGAGCTTGGACCCTGCTGACGTGCTGGCCGCTGGGCTGGTGTGCCGCCAGTGGCAGGCCGTGTCCCGGGACGAGTTCCTGTGGCGGGAGCAATTCTACCGCTACTATCAGGTGGCCCGCGATGTGCCCCGACACCCAGCGGCCACGTCCTGGTATGAGGAGTTCCGGCGGCTCTATGACACGGTGCCCTGCGTGGAGGTGCAGACACTCAGGGAACACACTGACCAGGTCCTGCACCTCAGCTTCTCCCACTCGGGTTACCAGTTTGCTTCCTGCTCCAAGGACTGCACCGTGAAGATCTGGAACAACGACCTGACCATCTCGCTGGTGCACAGCGCGGACATGCGGCCCTACAATTGGAGCTACACCCAATTCTCCCAGTTCAACCAGGATGACTCGCTGCTGCTGGCCTCGGGGGTGTTCCTGGGGCCCCACAACTCCTCGTCAGGAGAGATCGCCGTCATTAGCCTAGACACCTTCGCCCTGCTGTCCCGCGTGCGCAACAAGCCCTACGACGTGTTTGGCTGCTGGCTCACAGAGACCAGTCTGATCTCGGGGAACCTGCACCGCATCGGAGACATCACCTCCTGCTCGGTGCTCTGGCTCAACAACGCCTTCCAGGATGTGGAGTCAGAGAATGTCAACGTGGTGAAGCGGCTTTTCAAGATCCAGAACCTCAACGCCAGCACCATCCGCACCGTGATGGTGGCCGACTGCAGCCGCTTCGACAGCCCTGACCTCCTGCTGGACGCCGGCGCCCCTGGCGCACCCCCC---CGCCGCGTCTTTGACCTGGGC---------AAT------GGTGGC---------------GAG------------------------------------GATGAGGTGGCC---AGC------GCGGCCCCA---------------GCCCCGGCCCGCGGCAAGGAGGGCTTGCGGCACTTGCTGGACGGCCTCCTGGATGGGCGGGCGCAGCCCCAGCTGTCAGAGCGCATGCTGGAGACCAAGGTGGCTGAGCTGCTGGCCCAGGGCCGCACCAAGCCCCCCGAGCGCAGCACAGCTGACGCCCGGAGCAAGCTCCTCATCTTCACCACGGGTTGCCTCACTTACTCACCACACCAGATCGGCATCAAGCAGATCCTGCCACACCAGATGACCACGGCTGGGCCTGTGCTGGGCGAGGGCCGGGGTTCGGATGCCTTCTTCGATGCTCTGGACCACGTCATCGACGTGCACGGACACATCATCGGCATGGGCCTATCCCCTGACAACAGGTACCTGTATGTCAACAGCCGCGCCTGGCCCAGCGGCTCGGTGGTGGCTGACCCCATGCAGCCACCGCCCATTGCAGAGGAGATCGACCTGCTGGTGTTCGATCTCAAGACCATGCAGGAGGTGAAGCGGGCCCTGCGCGCCCACCGTGCTTACACACCCAACGATGAGTGCTTCTTCATCTTCCTGGACGTCAGCAGGGACTTCGTGGCCAGTGGGGCCGAGGACCGGCATGGCTACATCTGGGACCGCCACTACAACATCTGCCTGGCCAAGCTGCGGCATCAAGATGTGGTCAACTCAGTGGTCTTCAGCCCCCAGGAGCAAGAGCTACTGCTGACAGCCAGCGATGACGCCACCATCAAAGCCTGGCGCTCACCACGCACCGTGCGTGTCCACCAGGCCCCACGCCCACGCCCGCGC------------CCT------ATCTTCTCTTGGTTTGCCAGCCAGAGGCGC---
>HLrhiFer5
ATGGATGAGGGGGGCACGCCCCTGCTCCCCGACAGCCTGGTCTACCAGATCTTCCTGAGTTTGGGCCCGGCAGACGTGCTGTCCGCTGGGCTGGTGTGCCGCCAATGGCAGGCCGTGTCCCGGGATGAGTTCCTCTGGAGGGAGCAGTTCTACCGCTACTACAAGGTGGCCCGAGATGTTCCCCGACACCCAGCGGCCACATCCTGGTATGAGGAGTTCCAGCGGCTGTATGACACAGTGCCCTGCGTGGAGGTGCAGACGCTCAAGGAGCACACTGACCAGGTCCTGCACCTTAGCTTCTCCCACTCGGGCTACCAGTTTGCTTCCTGCTCCAAGGACTGCACGGTGAAGATCTGGAACAATGACCTGACTATCTCGCTGCTGCACAGCGCGGACATGCGGCCCTACAACTGGAGCTACACCCAGTTCTCCCAGTTCAACCAGGATGACTCCCTGCTGCTGGCCTCGGGGGTGTTCCTGGGGCCCCATAACTCCTCCTCTGGCGAGATCGTGGTCATCAGCCTAGACAACTTCGCGCTGCTGTCCCGCGTGCGGAACAAGCCCTACGATGTGTTCGGCTGCTGGCTCACGGAGACCAGCCTGATCTCGGGGAACCTGCACCGCATCGGAGACATCACCTCCTGCTCTGTGCTCTGGCTCAACAACGCCTTTCAGGACGTGGAGTCTGAGAACGTCAACGTGGTGAAGCGGCTCTTCAAGATCCAGAACCTCAACGCCAGCACCATCCGCACCGTGATGGTGGCCGACTGCGGCCGCTTCGACAGCCCTGACCTCCTGCTGGAGGCTGGCAGTTCCGGCGCGGCCCCC---AGCCGCGTCTTTGACTTGGGC---------AGT------GATGGC---------------GAG------------------------------------GACGAAGCGGCC---GGCCCGGCCCCCGCCCCC---------------GCCCCGGCGCATCCCAAGGAGGGCTTGCGGCACTTCCTGGACGGGCTCCTGGACGCAGGGGCGCAGCCGCAGCTGGCGGAGCGCGCGCTGGAGACCAAAGTGGCAGAGCTGCTGGCCCAGGGCCGCACCAAGCCCCCCGAGCGCAGCCCGGCAGGCGCCGTGGACAAGCTCCTCATCTTCACCACAGGCTGCCTCACCTACTCGCCCCACCAGATCGGCATCAAGCAGATCCTGCCGCACCAGATGACCACAGCTGGGCCCGTGCTGGGCGAGGGGCGGGGCTCTGACGCCTTCTTTGATGCCCTGGACCACGTCATCGACGTGCACGGACACATCATCGGCATGGGCCTGTCCCCTGACAACAGGTATCTGTACGTGAACAGCCGCGCCTGGCCCAGCGGCTCGGTGGTGGCTGATCCCATGCAGCCGCCGCCCATCGCGGAGGAGATCGACCTACTGGTGTTCGACCTCAAGACGATGCGGGAGGTGAAGCGGGCCCTGCGCGCCCACCGCGCCTACACGCCCAATGACGAGTGCTTCTTCATCTTCCTGGACGTCAGCAGGGACTTCGTGGCCAGTGGGGCCGAGGACAGGCACGGCTACATCTGGGACCGCCACTACAACATCTGCCTGGCCAAGCTGCGGCACCAGGACGTGGTCAACTCAGTGGTCTTCAGCCCCCAGGAGCAGGAGCTCCTGCTGACGGCCAGTGACGACGCCACCATCAAAGCCTGGCGCTCGCCGCGCACACTGCGCGTCTGTCAGGCCCCGCGCCCACGCCCGCGC------------GCC------TTATTCTCCTGGTTCGCCAGCCAGAGGCGC---
>bosTau8
ATGGACGAGGGGGAAACACCCCTGCTTCCAGACAGCCTGGTCTACCAGATCTTCCTGAGCCTGGGCCCGGCCGACGTGCTGGCCGCCGGGCTGGCGTGCCGCCAGTGGCAGGCTGTGTCCAGGGACGAGTGCCTGTGGAGGGAGCAGTTCTACCGCTACTACCAAGTGGCCCGAGATGTGCCCCGGCACCCAGCGGCCACGTCCTGGTTCGAGGAGTTCCGCCGCCTCTATGACGCAGTGCCCTGCGTGGAGGTGCAGACGCTCCGGGAGCACACCGACCAAGTCCTGCACCTCAGCTTCTCCCACTCAGGCTACCAGTTTGCTTCCTGCTCCAAGGACTGCACAGTGAAGATTTGGAACAACGACCCGACCATCTCGCTACTGCACAGCGCGGACATGCGGCCCTACAACTGGAGCTACACCCAGTTCTCCCAGTTTAACCAGGACGACTCGCTGCTGCTGGCGTCTGGGGTGTTCCTAGGGCCCCACAACTCCTCCTCAGGCGAGATCGCGGTCATCAGCCTAGACACCTTTGCCCTGCTGTCCCGGGTCCGCAACAAGCCCTACGACGTGTTTGGCTGCTGGCTCACCGACACCAGCTTGATCTCGGGGAACCTGCACCGCATCGGGGACATCACGTCCTGCTCAGTGCTCTGGCTCAACAACGCCTTCCAGGACGTGGAGTCGGAGAACGTGAACGTGGTGAAGCGGCTCTTCAAGATCCAGAACCTCAACGCCAGCACCATCCGCACCGTCATGGTGGCCGACTGCAGCCGCTTCGACAGCCCCGACCTCCTGCTGGACGCCGGCGCCCCCGGCACAGACTCC---AGCCGCGTCTTCGACCTGGGC---------AGC------GATGGC---------------GAG------------------------------------GATGAGGAGAGC---GAC------------CCG---------------GGTCCGGCCCGCGCCAAG---GGCCTGCGGCGCCTCCTGGACGGGTTCCTGGAGGGCCGGGCACAGCCCCCGCTGCCGGAGAGCACGCTGGAGACTAAGGTGGCCAAGCTGCTGGCCCAGGGCCACACCAAGCCCCCGGAGCAGGGCAGGGCCGCCGCCGGGAACAAGCTCCTCATCTTCACCACCGGCTGCCTCACCTACTCACCGCACCAGATCGGCATCAAGCAGATCTTACCGCACCAGATGACCACAGCCGGGCCCGTTCTGGGCGAGGGCCGGGGCTCCGACGCCTTCTTCGATGCGCTGGACCACGTCATCGACGTGCACGGACATATCATCGGCATGGGCCTGTCCCCCGACAACAGGTACCTGTACGTGAACAGCCGCGCCTGGCCTAGCGGCTCGGTGGTGGCTGACCCCATGCAGCCGCCACCCATCGCCGAGGAGATCGACCTGCTGGTTTTCGATCTCAAGACCATGCGGGAGGTGAAGCGGGCTCTGCGCGCGCACCGCGCCTACACGCCCAACGACGAGTGCTTCTTCATCTTCCTGGACGTCAGCAGGGACTTCGTGGCCAGTGGGGCCGAGGACCGCCACGGCTACATCTGGGACCGCCACTACAACATCTGCCTGGCCAAGCTGCGGCACGAGGATGTGGTCAACTCTGTGGTCTTCAGCCCCCAGGAGCAAGAGCTCCTGCTGACGGCCAGCGACGACGCCACCATCAAAGCCTGGCGCTCGCCCCGCACCGTGCGCGTCCTCCAGGCCCCGCGCCCGCGCCCGCGC------------CCT------TTTTTCTCCTGGTTCGCCAGCCAGAAGCAC---
>otoGar3
ATGGAAGAGGGGGGCACGCCCCTGCTCCCCGACTGCCTCATCTACCAGATCTTCCTGAGCTTGGGCCCCGCTGATGTGCTGGCCGCCGGGCAGGTGTGCCGCCAATGGCATGCTGTATCCCTGGACGAGTTCCTCTGGAGGGAGCAGTTCTACCGCTACTATCAGGTCGCCCGAGATGTGCCCCGACACCCAGCGGCCACATCCTGGTATGAAGAATTCCGGCGGCTCTATGACATGGTGCCCTGTGTGGAGGTGCAGACACTGAGGGAGCATTCTGACCAGGTCCTGCACCTTAGCTTCTCCCACTCAGGATACCAGTTTGCTTCCTGCTCCAAGGACTGCACCGTGAAGATCTGGAACAACGACCTGACCATCTCCTTGCTGCACAGCGCAGACATGCGGCCCTACAACTGGAGCTACACCCAGTTCTCCCAGTTCAACCAGGATGACTCGCTGTTGCTGGCTTCTGGGGTGTTCCTAGGGCCACATAACTCCTCATCGGGTGAGATTGCTGTCATCAGCCTAGACTCCTTCGTGCTGCTGTCCCGAGTGCGCAACAAACCCTACGACGTGTTTGGCTGCTGGCTCACAGAGACCAGCCTCATCTCTGGCAACCTGCACCGCATTGGGGACATCACCTCCTGCTCAGTGCTGTGGCTCAACCATGCCTTCCAGGATGTGGAGTCAGAGAATGTCAACGTGGTGAAGCGGCTCTTCAAAATCCAGAACCTCAATGCCAGCACCATCCGCACAGTGATGGTGGCTGACTGCAGCAGATTTGACAGCCCAGACCTCCTACTGGATGCTGGGGACACAGCCACAGCCCCC---TGCCGTGTCTTTGATCTGGGT---------AGCAGCAGTGACAGT---------------GAA------------------------------------GATGAAGTGGCT---GGC------------CCA---------------GCCCCTGCCCATGCCAAGGAGGGCTTTCGGCGCTTCCTGGACCGTGTGTTAGATGGGCGGACTCAGCCACCACTATCAGAGCGTGTACTCGAGACGAGAGTGGCTAAGCTGCTGGCCCAGGGTCACACCAAGCCCCCTGAGCGCAGCACCGCCAGCACCAGGAACAAGTACCTCATCTTCACCACGGGCTGCCTCACCTACTCACCACATCAGATCGGCATCAAGCAGATCTTGCCACACCAGATGACTACGGCAGGGCCTGTGCTGGGAGAGGGTCGGGGCTCTGACGCCTTCTTTGATGCACTGGACCATGTCATCGATGTGCATGGCCACATCATTGGCATGGGCTTGTCGCCTGACAACAGGTACTTGTATGTCAACAGCCGTGCCTGGCCCAGTGGTGCGGTGGTGGCTGACCCCATGCAGCCACCGCCCATCGCAGAGGAGATTGATCTCCTGGTGTTTGACCTCAAGACCATGCGGGAGGTGAGGCGGGCCCTGCGTGCACACCGCGCCTACACACCCAATGACGAGTGCTTCTTCATCTTCCTTGATGTCAGCAGGGACTTTGTGGCCAGTGGGGCTGAGGACCGGCATGGCTACATCTGGGACCGCCACTACAACATCTGCCTGGCCAAGCTGCAGCATGAGGATGTGGTCAACTCGGTTGCCTTCAGTCCCCAAGAGCAGGAGCTCCTGCTGACGGCCAGCGATGATGCTACCATCAAAGCCTGGCGCTCCCCTCGCACTGTGCGCACTCTCCAAGCCCCACGCCCACATCCCCGC------------CCT------TTCTTCTCCTGGTTTGCCAACCAGAGGCGC---
>HLcamFer2
---------------------------------------------------------------------------------------------------------------------------------------------------------------------------------------------------------------------------------------------------------------------------------------------------------------------------------------------------------------------------------------------------------------------------------------------------------------------------------------------------------------------------------------------------------------------------------------------------------------------------------------------------------------------------------------------------GACGTGGAGTCTGAGAACGTGAACGTGGTGAAGCGGCTCTTCAAGATCCAGAACCTCAATGCCAGCACCATCCGCACCGTCATGGTGGCCGACTGCAGCCGCTTCGACAGCCCTGACCTCCTGCTGGACGCCGGCGCCCCTGACAATGCCCCG---GGCCGCGTCTTCGACCTGGGC---------AGT------GACGGT---------------GAA------------------------------------GAGGAGGAGGCC---AGC------------CCA---------------GGCCCAGCCGGCGCCAAG---GGCTTGCGGCGCCTCCTGGACGGCCTCCTGGAGGGCCGGGCACAGCCCCAGCTGTCGGAGCGCATGCTGGAGACTAAGGTGGCAGAGCTGCTGGCCCAGGGCCGCACCAAGCCCCCTGAGCCCAGCACAGCCGACGCCAGAAACAAACTTCTCATCTTCACCACTGGCTGCCTCACCTACTCGCCGCACCAGATCGGCATCAAGCAGATCCTGCCGCACCAGATGACCACGGCGGGACCTGTGCTGGGTGAGGGGCGGGGCTCCGACGCCTTCTTCGATGCGCTGGACCACGTCATTGACGTGCACGGACACATCATCGGCATGGGCCTGTCCCCCGACAACAGGTACCTGTATGTGAACAGCCGTGCCTGGCCCAGCGGCTCGGTGGTGGCTGACCCCATGCAGCCGCCGCCCATTGCGGAGGAGATCGACCTGCTGGTGTTCGACCTCAAGACCATGCGGGAGGTGAAGCGGGCCTTGCGTGCCCACCGCGCCTACACACCCAACGACGAGTGCTTCTTCATCTTCCTGGACGTCAGCAGGGACTTCGTGGCCANNNNNNNNNNNNNNNNGCACGGCTACATCTGGGACCGCCACTACAACATCTGCCTGGCCAAGCTGCGGCACCAGGATGTGGTCAACTCGGTGGTCTTCAGCCCCCAGGAGCAGGAGCTCCTGCTGACAGCCAGCGACGATGCCACCATCAAGGCCTGGCGCTCACCGCGCGCTGTGCGTGTCCATCAGGCCCGGCGCCCCCGCCCACGC------------CCC------TTCTTCTCCTGGTTTGCCAGCCAGCGGCGC---
>oryAfe1
ATGGACGAGGGGGAGGCGCCCCTGCTCCCTGACAGTCTCGTCTACCAGATTTTCCTGAGCCTGGGCCCCGCGGACGTGCTGGCCGCCGGCCTGGCGTGCCGCCAGTGGCAGGCCGTGTCCCGGGACGAGTGCCTGTGGAGGGAGCAGTTCTACCGCCACTACCAGGTGGCCCGCGACGTGCCCCGGCACCCAGCCGCCACGTCCTGGTACGAGGAGTTCCAGCGACTGTATGATGCCGTGCCCTGCGTGGAGGTGCAGACGCTACGGGAGCACACGGACCAGGTCTTGCACCTGAGTTTCTCGCACTCGGGCTGCCAGTTCGCCTCCTGCTCCAAGGACTGCACGGTGAAGGTTTGGAACAACGACTTGGCTGTCTCGCTCCTGCACAGTGTGGACATGCGGCCGTACAACTGGAGCTACACCCAGTTCTCCCAGTTCAACCCGGACGACACGCTGCTGCTGGCGTCGGGCGTGTTCCTGGGACCCCACAACTCCTCGTCGGGCGAGATCGCTGTCATCAGCCTGGACACCTTCCTCCTGCTGTCTCGCGTGAGGAACAAGCCGTACGATGTGTTTGGCTGCTGGCTCACAGAGACGAGCCTGATCTCGGGGAACCTGCACCGCATCGGTGACATCACGTCCTGCTCCGTGCTCTGGCTCAACCATGCCTTCCAGGACGTGGAGTCGGAGAAAGTGAACGTGGTGAAGCGGCTCTTCAAGATCCAGAACCTCAATGCCAGCACCATCCGCACCGTCATGGTGGCCGACTGCAGCCGCTTCGACAGCCCCGACCTGCTCCTGGACGCCAGCGGTTCAGCCGCGCCCCCG---TGCCGCGTCTTTGACCTGGGC---------GGCGGCAGCGACAGC---------------GAG------------------------------------GACGAGGCG---------------------CCG---------------GCCCCGGTGCGGGCCAAGGAGGGCCTGCGGCGCCTCCTGGATGACGTGCTGGACGGGCGGGCGCAGCCCCCGCTGTCCGCCAACGTGCTGGAGACCAGGGTGGCTGAGCTGCTGGGCCAGGGCCGCACCAGGCCCCCGGAG---CCAGTGGCCGGCGACAAGCACAAGTACCTCATCTTCACCACGGGCTGCCTCACCTACTCTCCGCACCAGATCGGCATCAAGCAGATCCTGCCGCACCAGATGACGACGGCGGGGCCGGTGCTGGGGGAGGAGCGCGGCGCCGACGAGTTCTTCGACGCGCTGGATCACGTCATCGACGTGCACGGCCACGTCATCGGGATGGGCCTGTCGCCCGACCACAGGTACCTGTATGTGAACAGCCGCTCGTGGCCCAGCGGCGCGGTGGTGGCCGACCCCATGCAGCCGCCACCCATCGCCGAGGAGATCGACCTGCATGTGTTCGACCTCAAGACCATGCGGGAGGTGAAGCGGGCCCTGCGTGCCCACCGCGCCTACACGCCCAACGACGAGTGCTTCTTCATCTTCCTGGACGTCAGCAGGGACTTCGTGGCCAGTGGGGCCGAGGACCGGCATGGGTACATCTGGGACCGCCATTACAACATCTGCCTGGCCAAGTTGCGGCACGAAGACGTGGTCAACTCGGTGGTCTTCAGCCCCCGGGATCAGGAGTTCATGCTGACGGCCAGTGACGACGGCACCATCAAGGCATGGCGCTCACCCCGCACCGTGCGCGCCCTCCAGGCCCCGCGCCCGCGCCCACGCTCCCGC------CCC------TTCTTTTCCTGGTTTACTAGCCAGAGGCGC---
