# Supplementary material for: Six reference-quality genomes reveal evolution of bat adaptations
Source: Nature. 2020 Jul 22;583(7817):578–84. doi: 10.1038/s41586-020-2486-3 (PMC8075899; doi:10.1038/s41586-020-2486-3)
Supplement: Supplementary file 6 — Alignments of 12,931 protein-coding genes across 48 mammals. [file 41586_2020_2486_MOESM6_ESM.gz › suppDataFile/ENST00000452961.aln.fasta]

>hg38
ATGGATCTAATCTTAGATGTAAACATTCAAATTTACCCTGTAGACTTGGGTGACAAGTTTCGGTTGGTCATAGCTAGTACCTTGTATGAAGATGGTACCCTGGATGATGGTGAATACAACCCCACTGATGATAGGCCTTCCAGGGCTGACCAGTTTGAGTATGTAATGTATGGAAAAGTGTACAGGATTGAGGGAGATGAAACTTCTACTGAAGCAGCAACACGCCTCTCTGCGTACGTGTCCTATGGGGGCCTGCTCATGAGGCTGCAGGGGGATGCCAACAACCTGCATGGATTCGAGGTGGACTCCAGAGTTTATCTCCTGATGAAGAAGCTAGCCTTC---
>panTro5
ATGGATCTAATCTTAGATGTAAACATTCAAATTTACCCTGTAGACTTGGGTGACAAGTTTCGGTTGGTCATAGCTAGTACCTTGTATGAAGATGGTACCCTGGATGATGGTGAATACAACCCCACTGATGATAGGCCTTCCAGGGCTGACCAGTTTGAGTATGTAATGTATGGAAAAGTGTACAGGATTGAGGGAGATGAAACTTCTACTGAAGCAGCAACACGCCTCTCTGCGTACGTGTCCTATGGGGGCCTGCTCATGAGGCTGCAGGGGGATGCCAACAACCTGCATGGATTCGAGGTGGACTCCAGAGTTTATCTCCTGATGAAGAAGCTAGCCTTC---
>dasNov3
ATGGATCTCATCTTAGATGTAAACATTCAGATTTACCCCGTAGACTTGGGTGATAAGTTCCGATTGGTCATAGCCAGTACCTTGTATGAAGATGGTACACTGGATGATGGTGAATACAACCCCACAGATGACCGGCCTTCCAGGGCTGACCAATTTGAGTATGTAATGTATGGTAAAGTGTACAGGATTGAGGGAGATGAAACTTCTACTGAAGCAGCAACACGTCTCTCTGCCTACGTTTCCTATGGGGGTCTGCTCATGAGGCTACAGGGTGATGCCAACAACCTGCATGGATTTGAGGTGGATTCCAGAGTTTACCTGCTGATGAAGAAATTGGCCTTT---
>oryAfe1
ATGGACCTTATCTTAGATGTAAATATTCAGATTTACCCTGTAGACTTGGGTGATAAGTTCCGGTTGGTCATAGCCAGTACCTTGTATGAAGATGGTACACTGGATGATGGTGAATACAACCCCACAGATGACCGGCCTTCCAGGGCTGATCAATTTGAGTATGTAATGTACGGGAAAGTGTATAGGATCGAGGGAGATGAAACTTCTACTGAAGCAGCAACACGCCTCTCTGCCTACGTATCCTATGGGGGCCTGCTCATGAGGCTGCAGGGTGATGCCAACAACCTGCATGGATTTGAGGTGGATTCTAGAGTTTACCTGCTGATGAAGAAACTGGCCTTC---
>echTel2
ATGGACCTCATCTTGGATGTAAATATTCAGATTTACCCTGTGGACCTGGGTGACAAGTTCCGTTTGGTCATAGCCAGTACCTTATATGAAGATGGCTCACTGGATGATGGTGAATACAACCCCACAGACGATCGGCCTTCCAGGGCGGACCAGTTTGAGTATGTAATGTACGGGAAAGTGTATAGGATCGAAGGCGATGAGACGTCGACGGAAGCTGCCACACGCCTCTCTGCCTACGTCTCCTACGGGGGCCTGCTCATGAGGTTGCAAGGCGATGCCAACAACCTGCATGGATTTGAGGTGGATTCCAGAGTTTACCTGCTGATGAAGAAGCTGGCCTTC---
>triMan1
ATGGACCTCATCTTAGATGTAAACATTCAGATTTACCCCGTAGACTTGGGTGACAAGTTCCGGTTGGTCATAGCCAGTACCTTGTATGAGGATGGGACGCTGGATGACGGTGAATACAATCCCACAGATGACCGGCCTTCCAGGGCTGACCAGTTTGAGTACGTCATGTATGGGAAAGTGTATAGGATCGAGGGCGATGAAACTTCCACTGAAGCGGCAACGCGCCTCTCTGCCTACGTCTCCTATGGAGGCCTGCTCATGCGGCTGCAGGGAGATGCCAATAACCTGCACGGATTTGAGGTGGATTCCAGAGTGTACCTGCTGATGAAGAAACTGGCCTTC---
>loxAfr3
ATGGATCTCATCTTAGACGTGAACATTCAGATTTACCCCGTCGACTTGGGTGACAAGTTCCGGTTGGTCATAGCCAGTACCTTGTATGAAGACGGTACACTGGATGATGGTGAATACAACCCCACAGATGACCGGCCTTCCAGGGCTGACCAATTTGAGTATGTAATGTATGGGAAGGTGTATAGGATTGAGGGCGATGAAACTTCTACGGAAGCAGCAACACGCCTCTCTGCCTACGTGTCCTACGGGGGCCTGCTCATGAGGCTGCAGGGGGATGCTAACAACCTACATGGATTTGAGGTGGATTCCAGAGTTTACCTGCTGATGAAGAAATTGGCCTTC---
>conCri1
ATGGACCTCATCTTGGATGTGAACATTCAGATATACCCTGTAGACTTGGGTGACAAGTTCCGGTTGGTTATAGCCAGTACCTTGTATGAAGATGGTACCTTGGATGACGGTGAATACAACCCCACAGATGACAGGCCATCCAGGGCTGATCAGTTTGAGTATGTAATGTATGGGAAAGTGTACAGGATTGAGGGAGATGAAACTTCTACTGAAGCGGCAACACGTCTATCTGCCTATGTGTCCTATGGGGGCCTGCTCATGAGGCTGCAGGGTGATGCCAACAACCTTCATGGATTTGAAGTAGATTCCAGAGTTTATCTGCTGATGAAGAAACTGGCCTTC---
>sorAra2
ATGGATCTCATCTTAGACGTGAACATCCAGATCTACCCTGTAGATTTGGGTGACAAGTTTCGGTTGGTCATAGCCAGTACTTTGTATGAAGATGGTACCCTGGACGATGGTGAATACAACCCCACGGATGACCGGCCTTCCAGGGCTGACCAATTTGAATATGTGATGTATGGGAAAGTATACAGGATCGAGGGGGACGAAACCTCGACTGAAGCAGCAACACGCCTCTCTGCCTACGTGTCCTATGGCGGCCTGCTCATGAGGCTGCAGGGCGACGCCAACAACCTGCACGGGTTCGAGGTGGACTCCAGAGTGTACCTGCTGATGAAGAAGCTGGCCTTC---
>eriEur2
ATGGACCTCATATTAGATGTGAACATTCAGATCTACCCTGTAGACTTAGGTGACAAGTTCCGGTTGATCATAGCCAGCACCTTGTATGAAGATGGTACCCTGGATGATGGTGAATACAACCCCACAGATGACAGGCCTTCTAGAGCTGACCAATTTGAATATGTGATGTATGGGAAAGTGTACAGGATTGAGGGAGACGAAACTTCCACTGAAGCAGCGACGCGTCTCTCTGCCTACGTGTCCTATGGGGGCCTGCTCATGCGGCTACAGGGTGACGCCAACAACCTTCATGGCTTCGAGGTGGACTCCAGGGTTTATCTGCTCATGAAGAAACTGGCCTTC---
>HLmyoMyo6
ATGGACCTTATCTTAGATGTAAACATTCAGATTTACCCTGTAGATTTAGGTGACAAGTTCCGGTTGGTCATAGCCAGTACCTTGTATGAAGATGGTACCTTGGATGATGGTGAATATAACCCCACAGATGACAGACCTTCCAGGGCTGACCAATTTGAGTATGTAATGTATGGAAAAGTGTACAGGATTGAGGGAGACGAAACTTCTACTGAAGCAGCAACACGCCTCTCTGCCTACGTGTCCTATGGGGGCCTGCTCATGAGGCTGCAGGGTGATGCCAACAACCTTCATGGGTTTGAAGTGGATTCCAGAGTTTATCTGCTGATGAAGAAACTGGCCTTC---
>HLpipKuh2
ATGGACCTTATCTTAGATGTAAACATTCAGATTTACCCTGTAGATTTGGGTGACAAGTTCCGGTTGGTCATAGCCAGTACCTTGTATGAAGATGGTACCTTGGATGATGGTGAATATAACCCCACAGATGACAGACCTTCCAGGGCTGACCAATTTGAGTATGTGATGTATGGAAAAGTGTACAGGATTGAGGGAGACGAAACGTCTACTGAAGCAGCAACACGTCTCTCTGCCTACGTGTCCTATGGGGGCCTGCTCATGAGGCTGCAGGGTGATGCCAACAACCTGCATGGATTTGAAGTGGATTCCAGAGTTTATCTGCTGATGAAGAAACTGGCCTTC---
>HLmolMol2
ATGGACCTCATCTTAGATGTGAACATTCAAATTTACCCTGTAGATTTGGGTGACAAGTTCCGGTTGGTCATAGCCAGTACCTTGTATGAAGATGGTACCCTGGATGATGGTGAATACAACCCCACAGATGATAGACCTTCCAGGGCTGACCAATTTGAGTATGTAATGTATGGGAAGGTGTACAGGATTGAGGGAGACGAAACTTCTACTGAAGCAGCAACACGCCTCTCTGCCTATGTGTCCTATGGAGGCCTGCTCATGAGGCTGCAGGGTGATGCCAATAACCTGCATGGATTTGAAGTGGATTCCAGAGTTTATCTGCTGATGAAGAAACTGGCCTTC---
>HLphyDis3
ATGGACCTTATCTTAGATGTAAACATTCAGATTTACCCTGTAGACTTGGGTGATAAGTTCCGGTTGGTCATAGCTAGTACCTTGTATGAAGATGGTACCCTGGATGATGGTGAATACAACCCCACGGATGACAGACCTTCCAGGGCTGACCAATTTGAGTATGTAATGTATGGGAAAGTGTACAGGATTGAGGGAGACGAGACTTCTACTGAAGCAGCAACACGTCTCTCTGCCTATGTGTCCTATGGGGGCCTGCTCATGAGGCTGCAGGGTGATGCCAACAACCTGCATGGATTTGAAGTGGATTCCAGAGTTTATCTGCTGATGAAGAAACTGGCCTTC---
>HLrhiFer5
ATGGACCTTATCTTAGATGTAAACATTCAGATTTACCCTGTTGACTTGGGTGACAAGTTCCGATTGGTCATAGCCAGTACCTTGTATGAAGATGGTACGCTGGATGATGGTGAATACAACCCCACAGATGATAGACCTTCCAGGGCTGACCAATTTGAGTATGTAATGTATGGGAAAGTGTACAGGATTGAGGGAGACGAGACTTCTACTGAAGCAGCAACACGTCTCTCTGCCTACGTGTCCTATGGGGGCCTGCTCATGAGGCTGCAGGGTGATGCCAACAACCTGCATGGATTTGAAGTGGATTCCAGAGTTTATCTGCTGATGAAGAAACTGGCCTTC---
>HLrouAeg4
ATGGACCTTATCTTAGATGTAAACATTCAGATTTACCCTGTAGACTTGGGTGACAAGTTCCGATTGGTCATAGCCAGTACCTTGTATGAAGATGGTACCCTGGATGATGGTGAATACAACCCCACAGATGACAGACCTTCCAGGGCTGACCAATTTGAGTATGTAATGTATGGGAAAGTGTACAGGATTGAGGGAGACGAAACTTCTACTGAAGCAGCAACACGTCTCTCTGCCTACGTCTCGTATGGGGGCCTGCTCATGAGGTTGCAAGGTGATGCCAATAACCTGCATGGATTTGAAGTGGATTCCAGAGTTTATCTGCTGATGAAGAAACTGGCCTTC---
>HLmanJav1
ATGGACCTAATCTTAGATGTAAACATTCAGATTTACCCTGTAGACTTGGGTGACAAGTTCCGGTTGGTCATAGCCAGTACCCTGTATGAAGATGGTACCCTGGATGATGGGGAATACAACCCCACAGATGATAGGCCTTCCAGGGCTGACCAATTTGAGTATGTAATGTATGGGAAAGTGTACAGAATTGAGGGAGACGAAACTTCTACTGAAGCAGCAACACGTCTCTCTGCCTACGTCTCCTATGGGGGCCTGCTCATGAGGCTGCAGGGTGATGCCAACAACCTGCATGGGTTTGAAGTGGATTCCAGAGTTTATCTCCTGATGAAGAAACTGGCCTTC---
>manPen1
ATGGACCTAATCTTAGATGTAAACATTCAGATTTACCCTGTAGACTTGGGTGACAAGTTCCGGTTGGTCATAGCCAGTACCCTGTATGAAGATGGTACCCTGGATGATGGTGAATACAACCCCACAGATGATAGGCCTTCCAGGGCTGACCAATTTGAGTATGTAATGTATGGGAAAGTGTACAGAATTGAGGGAGATGAAACTTCTACTGAAGCAGCAACACGTCTCTCTGCCTACGTCTCCTATGGGGGCCTGCTCATGAGGCTGCAGGGTGATGCCAACAACCTGCATGGGTTTGAAGTGGATTCCAGAGTTTATCTCCTGATGAAGAAACTGGCCTTC---
>lepWed1
ATGGACCTGATCTTAGATGTAAACATTCAGATTTACCCTGTGGACTTGGGTGACAAGTTCCGGTTGGTCATAGCCAGTACCTTATATGAAGATGGTACCCTGGATGACGGTGAATACAACCCCACAGATGATAGACCTTCCAGGGCCGACCAGTTTGAGTACGTAATGTATGGGAAAGTATACAGAATTGAGGGCGACGAAACTTCTACTGAAGCAGCAACGCGTCTCTCTGCCTACGTGTCCTATGGTGGCCTGCTCATGAGGCTGCAGGGTGATGCCAACAACCTGCATGGATTTGAAGTGGATTCCAGAGTTTATCTGCTGATGAAGAAACTGGCCTTC---
>ailMel1
ATGGACCTGATCCTAGATGTAAACATTCAGATTTACCCTGTGGACTTGGGTGACAAGTTCCGGTTGGTCATAGCCAGTACCTTATATGAAGATGGTACCCTGGATGACGGTGAATACAACCCCACAGATGATAGACCTTCCAGGGCTGACCAGTTTGAGTATGTAATGTATGGGAAAGTATATAGGATCGAGGGCGACGAAACTTCTACTGAAGCGGCAACGCGTCTCTCCGCCTACGTGTCCTATGGCGGCCTGCTCATGAGACTGCAGGGTGATGCCAACAACCTGCATGGATTTGAAGTGGATTCCAGAGTTTATCTGCTGATGAAGAAACTGGCCTTC---
>musFur1
ATGGACCTGATCTTAGATGTAAACATTCAGATTTATCCTGTAGACTTGGGTGACAAGTTCCGGTTGGTCATAGCCAGTACCTTATATGAAGATGGTACCCTGGATGACGGTGAATACAACCCCACAGATGATAGACCTTCCAGGGCTGACCAGTTTGAGTATGTAATGTATGGGAAAGTATACAGGATTGAGGGCGACGAAACTTCTACTGAAGCAGCAACTCGTCTCTCTGCCTATGTGTCCTATGGCGGCCTGCTCATGAGGCTGCAGGGTGATGCCAACAACCTGCATGGATTTGAAGTGGATTCCAGAGTTTATCTGCTGATGAAGAAACTGGCCTTC---
>canFam3
ATGGACCTGATCTTAGATGTAAACATTCAGATTTACCCTGTAGACTTGGGTGACAAGTTCCGGTTGGTCATAGCCAGTACATTATATGAAGATGGTACCCTGGATGACGGTGAATACAACCCCACAGATGATAGGCCTTCCAGGGCTGACCAGTTTGAGTATGTAATGTATGGGAAAGTATACAGAATTGAGGGCGACGAAACTTCTACTGAAGCAGCAACGCGTCTCTCTGCCTATGTGTCCTATGGTGGCCTGCTCATGAGGCTGCAGGGTGATGCCAACAACCTGCATGGATTTGAAGTGGATTCCAGAGTTTATCTGCTGATGAAGAAACTGGCATTC---
>felCat8
ATGGACCTAATCTTAGATGTAAACATTCAGATTTACCCTGTAGACTTGGGTGACAAGTTCCGGTTGGTCATAGCCAGTACCTTATATGAAGATGGTACCCTGGATGATGGTGAATACAACCCCACAGATGATAGGCCTTCCAGGGCTGACCAATTTGAGTATGTAATGTATGGGAAAGTATACAGGATTGAGGGAGACGAAACTTCTACTGAGGCAGCAACGCGTCTCTCTGCCTACGTGTCGTATGGGGGCCTGCTCATGAGGCTGCAGGGTGATGCCAACAACCTGCACGGATTTGAAGTGGACTCCAGAGTTTATCTGCTGATGAAGAAACTGGCCTTC---
>cerSim1
ATGGACCTCATCTTAGATGTGAACATTCAGATTTACCCTGTAGACTTGGGTGACAAGTTCCGGTTGGTCATAGCCAGTACCTTGTATGAAGATGGCACCCTGGATGATGGTGAATACAATCCCACCGATGACAGGCCTTCCAGGGCTGACCAATTTGAGTATGTAATGTATGGGAAAGTGTACAGAATTGAGGGAGATGAAACTTCTACTGAAGCGGCAACACGTCTCTCTGCCTATGTGTCCTATGGGGGCCTGCTCATGAGGCTGCAGGGTGATGCCAACAACCTGCATGGATTTGAAGTGGATTCCAGAGTGTATCTGCTGATGAAAAAACTGGCCTTC---
>HLequCab3
ATGGACCTCATCTTAGATGTGAACATTCAGATTTACCCTGTAGACTTGGGTGACAAGTTCCGGTTGGTCATAGCCAGTACCTTGTATGAAGACGGCACCTTGGATGATGGTGAATACAACCCCACCGATGACAGGCCTTCCAGGGCTGACCAATTTGAGTACGTAATGTATGGGAAAGTGTACAGAATTGAAGGAGACGAAACTTCTACCGAAGCAGCGACACGTCTCTCTGCCTATGTGTCCTATGGGGGCCTGCTCATGAGGCTGCAGGGTGATGCCAACAACCTGCATGGATTTGAAGTGGATTCCAGAGTGTACCTGCTGATGAAGAAACTGGCCTTC---
>susScr11
ATGGACCTCATCTTAGATGTAAACATTCAGATTTATCCTGTTGACCTGGGTGACAAGTTCCGGTTGGTGATAGCCAGTACTTTGTATGAAGATGGTACTCTGGATGATGGTGAATACAACCCCACAGATGATAGGCCTTCCAGGGCTGACCAATTTGAGTATGTAATGTATGGGAAAGTGTACAGGATTGAGGGAGATGAAACTTCTACTGAGGCAGCAACACGCCTCTCTGCCTATGTGTCCTATGGTGGCCTGCTCATGAGGCTGCAGGGTGATGCCAACAACCTGCATGGATTTGAAGTGGATTCCAGAGTTTATCTGCTGATGAAGAAACTGGCCTTC---
>bosTau8
ATGGACCTCATCCTTGATGTAAACATTCAGATTTACCCTGTAGACTTGGGTGACAAGTTCCGGTTGGTCATAGCTAGTACCTTATATGAAGATGGTACTCTGGATGATGGTGAATACAACCCCACAGATGATAGGCCTTCCAGGGCTGACCAATTTGAGTATGTCATGTATGGGAAAGTGTACAGGATTGAGGGAGACGAAACTTCTACTGAAGCAGCAACACGCCTCTCTGCCTACGTGTCCTATGGGGGCCTGCTCATGAGGCTGCAGGGTGATGCCAACAACCTGCATGGATTTGAAGTGGACTCCAGAGTGTATCTGCTCATGAAGAAACTGGCCTTC---
>balAcu1
ATGGACCTCATATTAGATGTAAACATTCAGATTTACCCTGTAGACTTGGGTGACAAGTTCCGGTTGGTCATAGCCAGTACTTTGTATGAAGATGGTACTCTGGATGATGGTGAATACAACCCTACAGATGATAGGCCTTCCAGGGCTGACCAATTTGAGTATGTAATGTATGGGAAAGTGTACAGGATTGAGGGAGATGAAACTTCTACTGAAGCAGCAACACGCCTCTCTGCCTACGTGTCCTATGGGGGCCTGCTCATGAGGCTGCAGGGTGATGCCAACAATCTGCATGGATTTGAAGTGGATTCCCGAGTTTATCTGCTGATGAAGAAACTGGCTTTC---
>HLturTru3
ATGGACCTCATATTAGATGTAAACATTCAGATTTACCCTGTAGACTTGGGTGACAAGTTCCGGTTGGTCATAGCCAGTACTTTGTATGAAGATGGTACTCTGGATGATGGTGAATACAACCCTACAGATGATAGGCCTTCCAGGGCTGACCAATTTGAGTATGTAATGTATGGGAAAGTGTACAGGATTGAGGGAGATGAAACTTCTACTGAAGCAGCAACACGCCTCTCTGCCTACGTGTCCTATGGGGGCCTGCTCATGAGGCTGCAGGGTGATGCCAACAATCTGCATGGATTTGAAGTGGATTCCAGAGTTTATCTGCTGATGAAGAAACTGGCCTTC---
>HLcamFer2
ATGGACCTCATCTTAGATGTAAACATTCAGATTTACCCTGTAGACCTGGGTGACAAGTTCCGGTTGGTCATAGCCAGTACCTTGTATGAAGATGGTACTCTGGATGATGGTGAATATAACCCCACAGATGATAGGCCTTCCAGGGCTGACCAATTTGAGTACGTAATGTATGGGAAAGTGTATAGGATTGAGGGAGATGAAACTTCTACCGAAGCAGCAACACGCCTCTCTGCCTACGTGTCCTATGGGGGCCTGCTCATGAGGCTGCAGGGTGATGCCAACAACCTGCATGGATTTGAAGTGGATTCCAGAGTTTATCTGCTGATGAAGAAACTGGCATTT---
>ochPri3
ATGGACCTCATCCTCGATGTAAACATTCAGATTTACCCCGTAGACCTGGGGGACAAGTTCCGGTTGGTCATAGCTAGTACCTTGTATGAAGATGGTACCCTTGATGATGGTGAATACAACCCTACAGATGACCGGCCTTCCAGGGCTGACCAGTTTGAGTATGTTATGTATGGGAAAGTGTACAGGATTGAGGGAGACGAAACGTCTACAGAAGCAGCAACACGCCTCTCTGCCTACGTGTCCTATGGGGGTCTGCTCATGAGACTGCAGGGCGATGCCAACAACCTGCACGGATTTGAAGTGGACTCCAGAGTGTATCTGCTGATGAAGAAGCTGGCCTTC---
>oryCun2
ATGGACCTCATCTTAGATGTAAACATTCAGATTTACCCTGTGGACCTGGGTGACAAGTTCCGGTTGGTCATAGCTAGTACCTTGTATGAAGACGGGACCCTGGATGATGGGGAATACAACCCTACAGATGACAGGCCTTCCCGGGCTGACCAGTTTGAGTATGTAATGTATGGGAAGGTATACAGGATCGAGGGAGACGAAACATCTACAGAAGCAGCAACACGTCTCTCTGCCTATGTGTCCTATGGGGGCCTTCTCATGAGGCTGCAGGGGGATGCCAACAACCTGCATGGATTTGAAGTGGATTCCAGAGTGTATCTGCTGATGAAGAAGCTGGCCTTC---
>speTri2
ATGGACCTCATTTTAGATGTAAACATTCAAATTTACCCTGTAGACTTGGGTGACAAGTTCCGATTGGTTATAGCTAGTACCTTGTATGAAGATGGTACCCTGGATGATGGTGAATACAACCCCACAGATGACAGGCCTTCCAGGGCTGACCAGTTTGAGTATGTAATGTATGGGAAGGTGTACAGGATTGAGGGGGATGAAACGTCTACTGAAGCAGCAACACGCCTCTCTGCCTATGTGTCCTACGGGGGCCTGCTCATGAGGCTGCAGGGTGACGCCAACAACCTGCATGGATTTGAGGTGGATTCCAGAGTTTATCTGCTGATGAAGAAATTGGCCTTC---
>cavPor3
ATGGACCTCATCTTAGATGTAAACATTCAGATTTACCCTGTAGACTTGGGTGACAAATTCCGATTGGTTATAGCAAGTACTTTGTATGAAGATGGTACCCTTGATGATGGTGAATACAACCCCACAGATGACAGGCCTTCCAGGGCTGACCAGTTTGAGTATGTAATGTATGGGAAAGTATACAAGATTGAGGGGGATGAAACGTCTACAGAAGCAGCAACACGCCTCTCTGCCTATGTGTCCTACGGTGGCCTGCTCATGAGGCTGCAGGGTGATGCCAACAACCTGCACGGCTTTGAGGTGGATTCCAGAGTTTATCTGCTGATGAAGAAACTGGCCTTC---
>hetGla2
ATGGACCTCATCTTAGATGTGAACATTCAGATTTACCCTGTAGACTTGGGTGACAAGTTCCGATTGGTTATAGCTAGTACCTTGTATGAAGATGGTACGCTTGATGATGGTGAATACAACCCCACAGATGACAGGCCTTCCAGGGCTGACCAGTTTGAGTATGTAATGTATGGGAAAGTGTACAGGATTGAGGGGGATGAAACATCTACTGAAGCAGCAACACGCCTCTCTGCCTACGTTTCCTACGGGGGCCTGCTCATGAGGCTGCAGGGTGATGCCAACAACCTGCACGGCTTTGAGGTGGATTCCAGAGTTTATCTGCTAATGAAGAAACTGGCCTTC---
>mm10
ATGGACCTCATCTTAGATGTAAACATTCAGATTTACCCTGTGGACTTAGGTGACAAGTTCCGGTTGGTTATAGCTAGTACTTTGTATGAAGATGGTACCTTGGATGATGGTGAATACAACCCCACAGATGACAGGCCTTCCAGGGCTGACCAGTTTGAGTATGTCATGTATGGGAAAGTGTACAGGATCGAAGGGGATGAGACCTCCACTGAAGCAGCCACACGCCTCTCTGCGTACGTGTCCTATGGGGGCCTGCTCATGAGGCTTCAGGGTGATGCCAACAACCTGCATGGATTTGAGGTGGACTCCAGAGTTTATCTGCTGATGAAGAAGCTGGCCTTC---
>criGri1
ATGGACCTCATCTTAGACGTGAACATTCAGATTTACCCAGTGGACTTGGGTGACAAGTTCCGATTGGTCATAGCTAGTACTTTGTATGAAGATGGTACCTTGGATGATGGTGAATACAACCCCACAGATGACAGGCCTTCCAGGGCGGACCAGTTTGAGTATGTCATGTATGGGAAAGTATATAGGATTGAGGGGGATGAGACCTCAACCGAAGCGGCGACACGTCTCTCTGCCTATGTGTCCTATGGGGGCCTGCTCATGAGGCTTCAGGGTGATGCCAACAACTTGCATGGATTTGAGGTGGATTCCAGGGTGTATCTGCTGATGAAGAAACTGGCCTTC---
>micOch1
ATGGACCTCATCTTAGATGTAAACATTCAGATTTACCCCGTGGACTTGGGTGACAAGTTCCGGTTGGTCATAGCTAGTACTTTGTATGAAGATGGTACTTTGGATGATGGCGAGTACAACCCCACGGATGACAGGCCTTCCAGGGCTGACCAGTTTGAGTATGTAATGTATGGGAAAGTGTACAGGATTGAGGGGGACGAGACCTCAACCGAAGCAGCGACACGTCTCTCTGCGTATGTGTCCTATGGGGGCCTGCTCATGAGACTTCAGGGTGATGCCAACAACCTACATGGATTTGAGGTGGATTCCAGAGTGTATCTGCTGATGAAGAAGCTGGCGTTC---
>ponAbe2
ATGGATCTAATCTTAGATGTAAACATTCAAATTTACCCTGTAGACTTGGGTGACAAGTTCCGGTTGGTCATAGCTAGTACCTTGTATGAAGATGGTACCCTGGATGATGGTGAATACAACCCCACTGATGATAGGCCTTCCAGGGCTGACCAGTTTGAGTATGTAATGTATGGAAAAGTGTACAGGATTGAGGGAGACGAAACTTCTACTGAAGCAGCAACACGCCTCTCTGCCTACGTGTCCTATGGGGGCCTGCTCATGAGGCTGCAGGGGGATGCCAATAACCTGCATGGATTTGAGGTGGACTCCAGAGTTTATCTCCTGATGAAGAAGCTAGCCTTC---
>micMur3
ATGGATCTCATCTTAGATGTAAACATCCAGATTTACCCTGTAGACTTGGGTGATAAGTTCCGGTTGGTCATAGCTAGTACCTTGTATGAAGATGGTACCCTGGATGATGGTGAATACAACCCCACTGATGACAGGCCTTCCAGGGCTGACCAATTTGAGTATGTAATGTATGGGAAAGTGTACAGGATTGAAGGAGACGAAACTTCTACTGAAGCAGCAACACGCCTCTCTGCCTACGTGTCCTATGGGGGCCTGCTCATGAGGCTGCAGGGTGATGCCAACAACCTGCATGGATTTGAGGTGGATTCCAGAGTTTATCTGCTGATGAAGAAACTGGCCTTC---
>otoGar3
ATGGATCTCATCTTAGATGTAAACATCCAGATTTACCCTGTAGACTTAGGTGACAAGTTTCGGTTGGTCATAGCTAGTACCTTGTATGAAGATGGTACCCTGGATGATGGTGAATACAACCCCACTGATGACAGGCCTTCCAGGGCTGATCAATTTGAGTATGTAATGTATGGGAAAGTGTACCGGATTGAGGGAGATGAAACTTCTACTGAAGCAGCAACACGCCTGTCTGCCTACGTTTCCTATGGGGGCCTGCTCATGAGGCTGCAGGGTGATGCCAACAACCTGCATGGATTTGAAGTGGATTCCAGAGTTTACCTGCTAATGAAGAAACTGGCCTTC---
>tarSyr2
ATGGATCTCATCTTAGATGTAAATATTCAGATTTACCCTGTAGACCTGGGTGACAAGTTCCGGTTGGTCATAGCTAGTACCTTGTATGAAGATGGTACCCTTGATGATGGTGAATACAACCCCACTGATGATAGACCTTCCAGGGCTGACCAATTTGAGTATGTGATGTATGGGAAAGTATACAGGATCGAGGGAGACGAAACTTCTACTGAAGCAGCAACACGTCTCTCTGCCTACGTGTCCTATGGGGGCCTGCTCATGAGGCTGCAAGGGGATGCCAACAACCTGCATGGCTTTGAGGTGGATTCCAGAGTTTATCTGCTGATGAAGAAACTGGCCTTC---
>saiBol1
ATGGATCTCATCTTAGATGTAAATATTCAAATTTACCCTGTAGACTTGGGTGACAAGTTCCGGTTGGTCATCGCTAGTACCTTGTATGAAGATGGTACCCTGGATGATGGTGAATATAACCCCACAGATGACAGGCCTTCCAGGGCCGACCAATTTGAGTATGTAATGTATGGGAAAGTATACAGGATTGAGGGAGATGAAACTTCTACTGAAGCGGCGACACGCCTCTCTGCCTACGTGTCCTATGGGGGCCTGCTCATGAGGCTGCAGGGGGATGCCAACAACCTGCATGGATTTGAGGTGGATTCCAGAGTGTATCTGCTGATGAAGAAGCTGGCCTTC---
>calJac3
ATGGATCTCATCTTAGATGTAAACATTCAAATTTACCCTGTAGACTTGGGTGACAAGTTCCGGTTGGTCATAGCTAGTACCTTGTATGAAGATGGCACCCTGGATGATGGTGAATATAACCCCACTGATGACAGGCCTTCCAGGGCTGACCAATTTGAGTATGTAATGTATGGGAAAGTATACAGGATTGAGGGAGACGAAACTTCTACTGAAGCGGCAACACGCCTCTCTGCCTACGTGTCCTATGGGGGCCTGCTCATGAGGCTGCAGGGGGATGCCAACAACCTGCATGGATTTGAGGTGGATTCCAGAGTTTATCTGCTGATGAAGAAGCTAGCCTTC---
>macFas5
ATGGATCTAATCTTAGATGTAAACATTCAAATTTACCCTGTAGACTTGGGTGACAAGTTCCGGTTGGTCATAGCTAGTACCTTGTATGAAGATGGTACCCTGGATGATGGTGAATACAACCCCACTGATGATAGGCCTTCCAGGGCTGACCAATTTGAGTATGTAATGTATGGAAAAGTGTACAGGATTGAGGGAGACGAAACTTCTACTGAAGCAGCAACACGCCTCTCTGCCTATGTGTCCTATGGGGGCCTGCTCATGAGGCTGCAGGGGGATGCCAACAACCTGCATGGATTCGAGGTGGATTCCAGAGTTTATCTCCTGATGAAGAAGCTAGCCTTC---
>tupChi1
-------------------------------------------------GTGACAAGTTCCGATTGGTCATAGCCAGCACCTTGTATGAAGATGGTACGCTGGATGACGGTGAATACAACCCCACAGATGACAGGCCTTCCAGGGCCGACCAGTTCGAGTATGTGATGTACGGGAAAGTGTACAGGATCGAGGGGGACGAGACGTCCACTGAAGCAGCAACGCGCCTCTCTGCCTATGTGTCCTATGGGGGCCTGCTCATGAGGCTGCAGGGGGATGCCAACAACCTGCATGGATTTGAGGTGGATTCTAGAGTGTACCTGCTGATGAAGAAGCTGGCCTTCT--
