# Supplementary material for: Six reference-quality genomes reveal evolution of bat adaptations
Source: Nature. 2020 Jul 22;583(7817):578–84. doi: 10.1038/s41586-020-2486-3 (PMC8075899; doi:10.1038/s41586-020-2486-3)
Supplement: Supplementary file 6 — Alignments of 12,931 protein-coding genes across 48 mammals. [file 41586_2020_2486_MOESM6_ESM.gz › suppDataFile/ENST00000375978.aln.fasta]

>HLpipKuh2
ATGCAGCAGCAG------CCCCCACCGGGGCCCCTGGCCCCCGCGGCC---GAGCCCACCAAGCCCCCCTACAGCTACATAGCCCTGATCGCCATGGCCATCCAGAGCTCCCCGGGGCAGCGGGCCACGCTCAGCGGCATCTACCGCTACATCATGGGCCGCTTCGCCTTCTACCGCCACAACCGGCCCGGCTGGCAGAACAGCATCCGCCACAACCTGTCCCTCAACGAGTGCTTCGTCAAGGTGCCCCGGGACGACCGCAAGCCGGGCAAGGGCAGCTACTGGACCCTGGACCCGGACTGCCACGACATGTTCGAGCACGGCAGCTTCCTGCGCCGGCGCCGGCGCTTCACCCGGCGCGCGGGCGCGGAGGGCACCAAGGGCCCCGCCAGG---------------GCGCGCCGGGGAGCCCTCCGAGCCGCCGGCCGG---GAGGGCCCGGGAGCCCTCGATGCCACGACC---GGCAGGCAGTGCCCGTTCCTGCCGGAGCCGCCGGAGCCCAAAAGCCTAACCTTTGGGGGCCTGGTGGGGACCCTGCCAGCCAGCTTGTGCCCGGCAACCGCCGACGTC---AGGCCCCGGCCGTCTGCGGAGCCCAAAGAGATGCCCACGCCC---AAGCCTGCAGGCCCAGGGGAGGGCCCCGTGGGCACCTCGTCTTCGTCGTGCCCGGCCTTTGGCTTTCCTGCCGGCTTCTCTGAGGCTGAGGGTTTTAGCAAGGCCCTGGCACCCATCCTGACCCCCGAGGCCGGCCTTGGGAGCGGCTACCAGTGCCGGCTGCAGGCCCTGAATTTCTGCATGGGCGCCGACCCGGGCCTGGAGCACCTCGTGGCCTCGGCGGCGCCCTCCCCTGCGCCTCCCGCCCCTCCGGCCTCCCTGCGGGCCCCGCTGCCCCTCACAGCCGACCCCAAGGAGCCCTGGGCTGCGGGCGGCTTCCAGGTCCAGGGAGGCTCCGGCTCCCCGCTGGGGCTGACCCCCTGCCTCTACCGGACACCGGGAATGTTCTTCTTTGAG---
>oryAfe1
ATGCAGCAGCAG------CCCCTGCCCGGGCCCCTGGCCCCCGTGGCA---GAGCCGACCAAGCCTCCCTACAGCTACATAGCATTGATCGCCATGGCCATCCAGAGCTCGCCGGGCCAGCGGGCCACACTCAGTGGCATCTACCGTTACATCATGAGCCGCTTCTCTTTCTACCGTCACAACCGGCCTGGCTGGCAGAATAGCATCCGCCACAACCTGTCGCTCAACGAGTGTTTCGTCAAGGTGCCCCGTGATGACCGCAAGCCAGGCAAGGGCAGCTACTGGACGCTGGACCCCGACTGCCACAACATGTTCGAGCACGGCAGCTTCCTGCGCAGACGCCGACGCTTCACCAGGCGGGCAGGTGCTGAGGGCACCAAGGGCCCCGCCAAG---------------GCCCGCCGTGGACCCCGCCGC---------------GAC---CCGGGAGCTCCCGAAGCCGCAACT---GCCAGGCAGTGCTCATTCCCCCCCGAGCTGCCGGAGCCCAAGGGCCTGAGCTTTGGGGGTCTGCTGGGGGCCTTGCCAGCTAGCATGGGCCCAGCAACCACTGATGCC---AGGCCTCGGCTGCCCTCAGAGTCCAAAGAGATGCCCACGGCC---AAGCAGGCAGGCCCAGGGGAGCTCCCGGCGGCCACCTCACCCTCCTCGTGCCTTGCATTTGGCTTCCCCGCTGGCTTCTCTGAGCCTGAGGGTTTCGTTAAGGCCCCTACACCCATCTTGACCACCGAGGCCGGCGTCGGGGGCGGCTACCAGTGCCGGCTGCAGGCGTTGAATTTCTGCATGGGGGCTGATCCAGGCCTTGACCACCTCTTGGCCTCAACAGCCCCCTCCCCCGCGCCCCCCACCCCTCCAGGCTCACTCCGGGCCCCGCTGCCCCTGCCAGCTGACCCAAAGGAACCCTGGGTTACAGGCAGCTTCCCTGTCCAGGGAGGTCCCAGCTACCCATTGGGCCTGACCCCCTGCCTATACCGGACGCCAGGAATGTTCTTCTTCGAG---
>speTri2
ATGCAGCAGCCGCCACCACCACCGCCTGGGCCCTTGGCCCCGGCCACT---GAGCCCACAAAGCCCCCCTACAGCTACATTGCCCTGATCGCCATGGCCATCCAGAGCTCCCCGGGGCAGAGGGCCACACTCAGTGGCATCTACCGCTATATCATGGGCCGCTTTGCCTTCTACCGCCACAACCGGCCCGGCTGGCAGAACAGCATCCGCCACAACCTGTCTCTCAACGAGTGCTTTGTCAAGGTGCCCCGCGATGACCGCAAGCCAGGCAAGGGCAGCTACTGGACCCTGGACCCCGACTGCCATGACATGTTCCAGCACGGCAGCTTCCTCCGTCGCCGCCGCCGCTTCACCCGTCGGGCAGGTGCAGAGGGCACCAGGAGCCCTGTCAAG---------------GCACGCCGGGGACCCGTCAGGGCCACCAGCCAG---GAC---CCCGGAGTCACCCACACCATGACC---AGCAGGCAGTGCCCATTCCCACCAGAGCTGCCAGACCCCAAGGGCCTAAGCTTTGGGGGTCTGGTGGGGACCTTGCCAGACAGCACGTGCCCAGCAACTGCTGATGTCACCAGGCCCCGGCTGCCCGTGGAGCCCAAGGAGATGTCCACACCC---AAGCCTGCAGGCCCAGGGGAGCTCCCAGTGGTCACTTCACCCTCCCCGTGCCCAGCGTTTGGCTTTCCTGCCAACTTCTCTGAGGCCGAGGGCTTTAGCAAGGCCCCCACGCCCGTCCTGACCCCCGAGGCAGCCGTCGGGAGCGGCTACCAGTGCCGACTGCAAGCCCTCAATTTCTGCATGGGCGCCGACCCGGGCCTGGAGCACCTGCTGGCCTCTGCAGCGCCCTCCCCGGCACCCCCCACCCCGCCAGCCTCACTCCGGGCCCCGCTGCCCCTGCCAGCTGACCCCAAGGAACCCTGGGTCACAGGAGGCTTCCCGGTCCAGGGAGGCTCCAGCTATCCACTGGGGCTGCCCCCCTGCCTATACCGGACACCAGGAATGTTCTTCTTTGAG---
>eriEur2
ATGCAGCAGCAG------CCTCCGCCCGGGCCCCTGGCCCCTTCGACT---GAACCGACCAAGCCTCCATACAGCTACATAGCTCTGATTGCCATGGCCATCCAGAGCTCGCCGGGCCAGCGGGCCACACTCAGTGGCATCTACCGCTACATCATGGGCCGCTTTGCCTTCTATCGTCACAACCGGCCTGGCTGGCAAAACAGCATCCGCCACAACCTGTCACTCAACGAGTGCTTCGTCAAGGTGCCTCGCGATGACCGGAAGCCTGGCAAGGGTAGCTACTGGACTCTGGACCCTGACTGCCATGATATGTTTGAGCATGGCAGCTTCCTGCGCCGACGTCGACGCTTCACCCGGCGGGCAGGTGCCGAGAATGCCAAGAGCCCTGCCAAA---------------GCACGCCGTGGATCCCCCAGAGAGACCAGCCAG---GAC---CCAGGCATC------ACCACAACT---GGCAGGCAGTACCCCTTTCCACTGGGGTTGCCAGAGCCCAAGGGCCCAAGCTTTGGGAGCCTGGTGAGGGCTTTGCCAGTCACCATGTGCCCAGGAACTACTGATGCC---AGACCTCGGACACCTGTGGAGACAAAGGAG---------CCGCTGGACTCTGCAGACTCAGGGGACCTCTCCATGGGCACTTCATGTTCCCCATGCTCAGCTTTTGGCTTTCCTGCTGGCTTCCCTGAGGCTGAGGCTTTCAGCAAGGCCACTACTCCCATCCTGACACCTGAAGTGGGCATGGGGGGAAGCTACCAGTGCCGCTTGCAGGCACTAAACTTCTGCATGGGAACCGACCCAGGTCTCGAGCACTTCTTGGCCACAACGACCCCTTCCCCGGCACCACCCAACCCTCCAGCCTCACTCCGGGCCCCACTGCCCCTGCCAACTGACCCCAAGGAATCCTGGGCTGCAGGCAGCTTCCCTGTCCAGGGGAGCCCTGGCTACCCACTGGGGCTGACCCCCTGCCTATATCGGACACCAGGAATGTTCTTCTTTGAA---
>micOch1
ATGCAGCAGCAA------CCATCATCAGGGCCCTTGGCTCCTTCTGCA---GAGCCCACCAAGCCCCCTTACAGCTACATAGCCCTGATTGCCATGGCTATCCAGAGTTCGCCGGGTCAGCGGGCCACCCTCAGTGGCATCTATGGCTACATCATGGGCCGCTTCGCCTTTTACCGGCACAACCGGCCAGGCTGGCAGAACAGCATCCGCCATAACCTGTCCCTCAATGAGTGCTTCGTCAAGGTACCTCGTGACGACCGCAAGCCGGGCAAGGGCAGCTACTGGACCCTGGATCCCGACTGCCATGACATGTTCCAGCATGGCAGCTTCCTCCGCCGCCGCAGACGCTTCACCAAGCGCACAGGTGCCCAGGGCACCAAGGGCTCTATCAAG---------------GCAGACCCCAGGCCTCTCAGATCCACCAGCCGG---GAC---CCAGGCACCCCTAACACCACTACT---GGCAAGTTGTGCCCATTCCCACCAGAGGTGCCAGACCCCAAGGGCCTAAACTTTGGGGGTCTGATGGGGTCTTTGCCAGCCAGCGTATGTACAGCAACAAGTGATGCC---AGGCCCCAGTTGCCCATTGGACCCAAAGAGATGTGCTCACCC---AAGTCTGCAGGCCCAAGAGAGCTC---------ACCTCGCCCTCCCCGTGCCCAGCATTCGGCTTTTCTGCTGCCTTCTCTGAAGCAGAGAGTCTCAGCAAGGCCTCCACACCTGGTGTGGCCCCTGAG---GGCATGGGGAGCAGCTACCAGTGCCGGATGCAGGCGCTGAATTTCTGTGTGGGGACTGACCCTAGCCTTGAACACCTCTTGGCCTCGGCAGTTCCCACCCCCGCACCTTCGACTCCTTCAGCCTCTCACCGGGCCCCACTGCCCCTGCCAGCTGACTCCAAGGAACCCTGGGTGGCTGGGAACTTCCCTGTCCAGGGAGGTTCCGGGTACCCCCTGGGGCTACCTCCTTGCCTTTACCGGACACCAGGAATGTTCTTCTTCGAG---
>hg38
ATGCAGCAGCAG------CCTCTGCCCGGGCCTGGCGCCCCCACAACT---GAGCCAACCAAGCCTCCCTACAGCTACATCGCCCTTATTGCTATGGCCATCCAGAGCTCACCGGGGCAGCGGGCCACCCTCAGTGGCATCTACCGCTACATCATGGGCCGATTCGCCTTCTACCGCCACAACCGGCCCGGCTGGCAGAACAGCATCCGCCACAACCTGTCACTCAACGAGTGCTTTGTCAAGGTGCCCCGCGATGACCGCAAGCCAGGCAAGGGCAGCTACTGGACGCTGGACCCTGACTGCCACGACATGTTTGAGCACGGCAGCTTCCTACGCCGCCGCCGCCGCTTCACCCGGCAGACAGGTGCTGAGGGCACCCGGGGCCCCGCCAAG---------------GCACGCCGTGGACCCCTCAGGGCGACCAGCCAG---GAC---CCAGGAGTCCCCAACGCCACGACC---GGCAGGCAGTGCTCATTCCCACCAGAGCTGCCAGATCCCAAGGGCCTAAGCTTTGGGGGTCTGGTGGGGGCCATGCCAGCCAGTATGTGCCCAGCAACCACTGATGGC---AGGCCTCGGCCACCCATGGAGCCCAAAGAGATTTCCACGCCC---AAGCCTGCATGCCCAGGGGAGCTCCCCGTGGCCACCTCATCTTCCTCATGCCCAGCGTTTGGCTTTCCTGCCGGCTTCTCAGAGGCTGAGAGTTTTAATAAGGCCCCTACGCCCGTCTTGTCCCCGGAATCAGGCATCGGGAGCAGCTACCAGTGTCGGCTGCAGGCACTGAATTTTTGCATGGGGGCTGACCCAGGCCTTGAGCACCTCTTGGCCTCAGCAGCCCCCTCCCCTGCACCACCCACCCCTCCAGGCTCACTCCGGGCCCCACTGCCCCTGCCAACTGACCACAAGGAACCCTGGGTTGCAGGTGGCTTCCCTGTCCAGGGAGGCTCCGGCTACCCATTGGGGCTGACCCCCTGCCTATACCGGACGCCAGGAATGTTCTTCTTTGAG---
>panTro5
ATGCAGCAGCAG------CCTCTGCCCGGGCCCGGCGCCCCCACAACT---GAGCCAACCAAGCCTCCCTACAGCTACATCGCCCTTATTGCTATGGCCATCCAGAGCTCACCGGGGCAGCGGGCCACCCTCAGTGGCATCTACCGCTACATCATGGGCCGATTCGCCTTCTACCGCCACAACCGGCCTGGCTGGCAGAACAGCATCCGCCACAACCTGTCACTCAACGAGTGCTTTGTCAAGGTGCCCCGCGATGACCGCAAGCCAGGCAAGGGCAGCTACTGGACGCTGGACCCTGACTGCCACGACATGTTTGAGCACGGCAGCTTCCTACGCCGCCGCCGCCGCTTCACCCGGCGGACAGGTGCTGAGGGCACCCGGGGCCCCGCCAAG---------------GCACGCCGTGGACCCCTCAGGGCGACCAGCCAG---GAC---CCAGGAGTCCCCAACGCCACGACC---GGCAGGCAGTGCTCATTCCCACCAGAGCTGCCAGATCCCAAGGGCCTAAGCTTTGGGGGTCTAGTAGGGGCCATGCCAGCCAGTATGTGCCCAGCAACCACTGATGGC---AGGCCTCGGCCACCCACGGAGCCCAAAGAGATTTCCACGCCC---AAGCCTGCATGCCCAGGGGAGCTCCCCGTGGCCACCTCATCTTCCTCATGCCCAGCGTTTGGCTTTCCTGCCGGCTTCTCAGAGGCTGAGAGTTTTAATAAGGCCCCTACGCCCGTCTTGTCCCCGGAATCAGGCATCGGGAGCAGCTACCAGTGTCGGCTGCAGGCACTGAATTTTTGCATGGGGGCTGACCCAGGCCTTGAGCACCTCTTGGCCTCAGCAGCCCCCTCCCCTGCACCACCCACCCCTCCAGGCTCACTCCGGGCCCCACTGCCCCTGCCAACTGACCACAAGGAACCCTGGGTTGCAGGTGGCTTCCCTGTCCAGGGAGGCTCCGGCTACCCATTGGGGCTGACCCCCTGCCTATACCGGACGCCAGGAATGTTCTTCTTTGAG---
>macFas5
ATGCAGCAGCAG------CCTCTGCCCGGGCCCGGGGCCCCTGCAGCT---GAGCCAACCAAGCCTCCCTACAGCTACATCGCCCTTATTGCCATGGCCATCCAGAGCTCGCCGGGGCAGCGGGCCACGCTCAGTGGCATCTACCGCTACATCATGGGCCGCTTCGCCTTCTACCGCCACAACCGGCCCGGCTGGCAGAACAGCATCCGCCACAACCTGTCACTCAACGAGTGCTTTGTCAAGGTGCCCCGCGATGACCGCAAGCCAGGCAAGGGCAGCTACTGGACGCTGGACCCTGACTGCCACGACATGTTTGAGCACGGCAGCTTCCTACGCCGCCGCCGCCGCTTCACCCGGCGGACAGGTGCTGAGGGCACCAGGGGCCCGGCCAAG---------------GCACGCCGTGGACCCCTCAGGGCAACCAGCCAG---GAC---CCAGGAGTCCTCGACACCACGACC---AGCAGGCAGTGCTCGTTCCCACCAGAGCTGCCAGACCCCAAGGGCCTAAGCTTTGGGGGTCTGGTGGGGGCCATGCCAGCCAGTATGTGCCCAGCAACCACTGATGGC---AGGCCTCGGCCACCCACGGAGCCCAAAGAGATTTCCATGCCC---AAGCCTGCATGCCTGGGGGAGCTCCCCGTGGCCACCTCATCTTCCTCATGCCCAGTGTTTGGCTTTCCTGCCGGCTTCTCGGAGGCTGGGGGTTTTAATAAGGCCCCTACACCCGTCTCGTCCCCGGAAGCAAGCATCGGGAGCAGCTACCAGTGTCGGCTGCAGGCACTGAATTTTTGCATGGGGGCTGACCCAGGCCTTGAGCACCTCTTGGCTTCAGCAGCCCCCTCCCCTGCACCACCCACCCCTCCAACCTCACTCCGGGCCCCGCTGCCCCTGCCAGCTGACCACAAGGAACCCTGGGTTGCAGGTGGCTTCCCTGTCCAGGGAGGCTCCAGCTACCCGTTGGGGCTGACCCCCTGCCTATACCGGACGCCAGGAATGTTCTTCTTTGAG---
>calJac3
ATGCAGCAGCAGCAG---CCCCCGCCCGGACCCCAGGCCCCTGCGGCC---GAGTCGACCAAGCCTCCCTACAGCTACATCGCCCTTATTGCTATGGCCATCCAGAGCTCACCGGGGCAGCGGGCCACCCTTAGTGGCATCTACCGCTACATCATGGGCCGCTTTGCCTTCTACCGCCACAACCGGCCCGGCTGGCAGAACAGCATCCGCCACAACCTGTCACTCAACGAGTGCTTTGTCAAGGTGCCCCGCGATGACCGCAAGCCAGGCAAGGGCAGCTACTGGACGCTGGACCCTGACTGCCACGACATGTTTGAGCACGGCAGCTTCCTACGCCGCCGCCGCCGCTTCACCCGGCGGACAGGTGCGGAGGGCACCAGGGGCCCTACTAAG---------------CCACGCCGTGGACCCCTCAGGGCGACCAGCCAG---GAC---CCAGGAGGCCCCAACACCACAACC---GCCAGGCAGTGCTCATTCCTGCCAGAGCTGCCAGACCACAAGGGCCTAAGCTTTGGGGGTCTGGTGGGGGCCATGCCAGCCAGTATGTGCCCAGCAACCGCTGATGCC---AGGCCTCGGCCACCCATGGAGCCCAAAGAGATTTCCACGCCC---AAGCCTACAGGCCCAGGGGAGCTCCTTGTGGCCACCGCATCTTCCTCATGCCCAGCATTTGGCTTTCCTGCTGGCTTCTCTGAGGCTGAGGGTTTTAACAAGGTCCCTACACCTGCCTTGTCCCCAGAGGCAGGCATCGAGAGCAGCTACCAGTGCCGGCTGCAGGCGCTGAATTTTTGCATGGGGACTGACCCAGGCCTTGAGCACCTCTTGGCCTCAGCAGCCCCCTCCCCTGCACCACCCACCCCTCCAGCCTCACTCCGAGCCCCACTGCCCCTGCCAGCTGACCCCAAGGAACCCTGGGTTGCAGGTGGCTTCACTGTCCAGGGAGGCTCCGGCTACCCACTGGGGCTGACCCCCTGCCTATACCGGACGCCAGGAATGTTCTTCTTTGAG---
>saiBol1
ATGCAGCAGCAGCAG---CCCCCGCCCGGACCCCGGGCCCCTGCGGCC---GAGTCGACCAAGCCTCCCTACAGCTACATCGCCCTTATTGCTATGGCCATCCAGAGCTCACCGGGGCAGCGGGCCACCCTCAGTGGCATCTACCGCTACATCATGGGCCGCTTTGCCTTCTACCGCCACAACCGGCCCGGCTGGCAGAACTCCATCCGCCACAACCTGTCACTCAACGAGTGCTTCGTCAAGGTGCCGCGCGATGACCGCAAGCCAGGCAAGGGCAGCTACTGGACGCTGGACCCTGATTGCCACGACATGTTTGAGCATGGCAGCTTCCTACGCCGCCGCCGCCGCTTCACCCGGCGGACAGGTTCGGAGGGCACCAGGGGCCCTACTAAG---------------CCACACCATGGACCCCTTAGGGCGACCAGCCAG---GAC---CCAGGAGACCCCAACACCACGACC---GCCAGGCAGTGCTCATTTCTGCCAGAGCTGCCAGACCCCAAGGGCCTAAGTTTTGGGGGTCTGGTGGGGGCTATGCCAGCCAGTATGTGCCCGGCATCCACTGATGCC---AGGCCTCGGCCGCCCATGGAGCCCAAAGAGATTTCCACGCCC---AAGCCTGCAGGCCCAGGGGAGCTCCCTGTGGCCACCACATCTTCCTCACGCCCAGCGTTTGGCTTTCCTGCTGGCTTCTCCGAGGCTGAGGGTTTTAACAAGGCCCCTACACCCGCCTTGTCCCCAGAGGCAGGCATCGGGAGCAGCTACCAGTGCCGGCTGCAGGCGCTGAATTTTTGCATGGGGACTGACCCAGGCCTTGAGCACCTCTTGGCCTCAGCAGCCCCCTCCCCTGCACCACCCACCCCTCCAGCCTCAATCCGAGCCCCGCTGCCCCTGCCAGCTGATCCCAAGGAACCCTGGGTTGCAGGTGGCTTCCCTGTCCAGGGAGGCTCCGGCTACCCACTGGGGCTGACCCCCTGCCTATACCGGACACCAGGAATGTTCTTCTTTGAG---
>HLmolMol2
ATGCAACAGCAG------CCCCCACCCGGGCCCCTGGCCCCTGCAGCC---GAGCCAACCAAGCCCCCCTACAGCTACATAGCCCTGATCGCCATGGCCATCCAGAGCTCCCCGGGGCAGCGGGCCACACTCAGTGGCATCTACCGCTACATCATGGGCCGCTTCGCCTTCTACCGCCACAACCGGCCGGGCTGGCAGAACAGCATTCGCCACAACCTGTCACTCAACGAGTGCTTTGTCAAGGTGCCCCGCGATGACCGCAAGCCAGGCAAGGGCAGCTACTGGACACTGGACCCCGACTGTCATGATATGTTTGAACACGGCAGCTTCTTGCGCAGACGCCGACGCTTCACCCGGCGGGCAGGTGCTGAGGGCACCAAGGGCCCTGCCAAG---------------GCACGCCGAGGACCCCTCAGAGCGACCAGCCAG---GAC---CCAGGAGTCCCCGACACTACGACT---GGCAGGCAGTGCCCATTCCTGCCAGAGCTGCCAGAGCCCAAAAGCCTAAGCTTTGGGGGTTTGGTGGGGGCCTTGCCAGCCAGCATGTGCCCAGCAACCACCGATGTC---AGGCCCCGGCCATCTGCGGAGCCCAAAGAGATGCCCACGCAC---AAGCCTGCAGCCTCAGGGGAGCTCCCCATGGCCACCTCATCTTCCTCATGCCCAGCATTTGGCTTTTCTGCCAGCTTCTCTGAGGCTGAGAGTTTTAACAAGGCCCCCACACCCATTTTGACCCCTGAGGGGAGCATTGGGAGCAGTTACCAGTGCCGGCTGCAGGCCCTGAATTTCTGCATGGGCACCGATCCAGGCCTTGAACACCTCTTGGCCTCAGCAACCCCCTCCCCTGCACCTCCCACTCCTCCAGCCTCACTTCGGGCCCCGCTGCCTCTGACAGCTGATCCCAAGGAACCCTGGGTTGCAGGCAGCTTCCCTGTCCAGGGAGGCTCTGGCTACCCATTGGGGCTGACCCCCTGCCTATACCGGACACCTGGAATGTTCTTCTTTGAG---
>HLmyoMyo6
ATGCAACAGCAG------CCCCCACCCGGGCCCCTGGCCCCTGCAGCC---GAGCCCACCAAGCCCCCCTACAGCTACATAGCCCTGATCGCCATGGCCATCCAGAGCTCCCCGGGGCAGCAGGCCACGCTCAGCGGCATCTATCGCTACATCATGGGCCGCTTCGCCTTCTACCGCCACAACCGGCCCGGCTGGCAGAACAGCATTCGCCACAACCTGTCACTCAACGAGTGCTTTGTCAAGGTGCCCCGTGACGACCGCAAGCCAGGCAAGGGCAGCTACTGGGCACTGGACCCCGACTGTCACGACATGTTCGAGCACGGCAGCTTCCTGCGCCGACGCCGACGCTTCACCCGGCGAGCAGGTGCCCAGGGCGCCACGGGCCTGGCCAAG---------------GCACGCCGAGGGCCCCTCAGAGCCACCAGCCAGGAGGAC---CCCGGAGTCCCCGATACCACGACG---GGCAGGCAGTGCCCGTTCCTGCCGGAGCTGCCAGAGCCCAAAAGCCTAACCTTTGGGGGGCTGGTGGGGACCTTGCCAGCCAGCATGTGCCCGGCCACCACTGAGGTC---AGGCCCCGGCCATCTGCGGAGCCCAAAGAGATGCCCACACCC---AAGCCTGCAGGCTCAGGGGAGCTCCCCATGGGCACCTCATCTTCCTCGTGCCCGGCCTTCGGCTTTCCTGCCAGCTTCTCGGAGGCTGAGGGTTTTAGCAAGGCCCCTACGCCCATCCTGACCCCCGAGGCGGGCCTTGGGAGCAGTTACCAGTGCCGGCTGCAGGCCCTGAATTTCTGCATGGGCACCGACCCCGGCCTGGAGCACCTCTTGGCCTCAGCAGCGCCCTCCCCGGCGCCTCCCACCCCTCCCGCTTCACTGCGGGCCCCGCTGCCCCTGACAGCCGATCCCAAGGAGCCCTGGGCTGCAGGCAGCTTCCCTGTCCAGGGAGGCTCTGGCTTCCCGTTGGGGCTGACCCCCTGCCTATACCGGACACCAGGAATGTTCTTCTTTGAG---
>HLphyDis3
ATGCAACAGCAG------CCCCCATCAGGGCCCTTGGCCCCTGCAGCC---GAGCCAACCAAGCCCCCCTACAGCTACATAGCCCTGATCGCCATGGCCATCCAGAGCTCCCCAGGACAGCGGGCCACACTCAGTGGCATCTACCGCTACATCATGGGCCGGTTCGCCTTCTACCGCCACAACCGGCCAGGCTGGCAGAACAGCATTCGCCACAACCTGTCACTCAACGAGTGCTTTGTCAAGGTGCCCCGAGATGACCGCAAGCCAGGCAAGGGCAGCTACTGGACGCTGGACCCCGACTGCCACGACATGTTCGAGCACGGCAGTTTCCTGCGCCGACGCCGACGCTTCACCAGGCGGGCAGGTGCCGAGGGCACCAAGGGCCCTGCCAAG---------------GCACGCCGAGGACCCCTCCGAGCAACCAGCCAG---GAC---CCAGGAGTCCCTGATACTACGACT---GGCAGGCAGTGTCCATTCCTGCCAGAGATGCCAGAGACCAAAGGCCTAAGCTTTGGGGGGTTTGTGGGGGGCTTGCCAGGCAGTATGTGCCCGGCAACCACCGATGTC---AGGCCCCGGTCATCCACGGAGCCCAAAGAGATGCCCGCACCC---AAGCCTGCAGGCTCAGGAGAGCTCCCTGTGGCCACTTCGTCTTCTTCCTGCCCGGCGTTTGGCTTTTCTGCCAGCTTCTCTGAGGCTGAGGGTTTCAGCAAGGCCCCTACGCCCATCTTGACCCCCGAGACAGGCATTGGGAGCAGTTACCAGTGCCGGCTGCAGGCCCTGAATTTCTGCATGGGCACTGACCCAGGCCTTGAACACCTCTTGGCCTCAGCAGCCCCCTCTCCTGCAACTCCCACCCCTCCGGCCTCACTGCGGGCCCCGCTGCCCCTTCCAGCTGACCCCAAGGAGCCCTGGGTTGCAGGCAGCTTCCCTGTCCAGGGAGGCTCTGGCTACCCATTGGGACTGACCCCCTGCCTATACCGGACGCCAGGAATGTTCTTCTTCGAG---
>balAcu1
ATGCAGCAGCAG------CCCCCACCCGGGCCCCTGGCTCCTTCAGCC---GAGCCGACCAAGCCTCCCTACAGCTACATCGCCCTGATTGCCATGGCCATCCAGAGCTCACCGGGGCAGCGGGCCACGCTCAGTGGCATCTACCGCTACATCATGGGCCGCTTCGCCTTCTACCGCCACAACCGGCCCGGCTGGCAGAATAGCATCCGCCACAACCTGTCCCTCAACGAGTGCTTTGTCAAGGTGCCCCGTGATGATCGCAAACCGGGCAAGGGCAGCTACTGGACGCTGGACCCCGACTGCCATGACATGTTCGAGCACGGCAGCTTCCTGCGCCGACGCCGGCGCTTCACCCGACGGGCAGGCGCCGAGGGCGCCAAGGGCCCCGCCAAG---------------GTGCGCCGCAGACCCCTCCGAGCCACCAGCCAG---GAC---CTAGGAGCCCCCGACGCTGCGACT---GGCATGCAATGCCCGTTCCCACTGGAGCCGCCAGAGCCCAAGGGCCTAAGCTTTGGGGGTCTGGTGGGGGCCTTGCCAGCCAGTGTGTGCCCGGCCACCACCAATGCC---AGGCCTCGGCCACCCTCGGAGCCCAAGGAGATGCCCACGCCC---AAGCCTGCAGGTCCAGGGGAGCTCCCCGTGGCCACCTCATCTTCCCCAAGCCCCGCATTTGGCTTTCCTGCCAGCTTCTCTGAGGCTGAGGGGTTTAGCAAGGCCCCTGCCCCCATCTTGACCTCTGAGGCCACCATCGGGAGCAGCTACCAGTGCCGGCTGCAGGCGCTGAATTTCTGCATGGGGACTGATCCTGGCCTTGAGCACCTCTTGGCCTCAGCAGCCCCCTCCCCTGCACCACCCACCCCTCCAGCCTCTCTCCGGGCCCCGCTGCCCCTGCCAGCTGACCCCAAGGAACCCTGGGTTGCAGGCAGCTTCCCTGTGCAGGGAAGCTCCGGCTACCCATTGGGGCTGACCTCCTGCCTATACCGGACGCCAGGAATGTTCTTCTTTGAG---
>susScr11
ATGCAGCAGCAG------CCCCCACCCGGGCCCCCGGCCCCTGCGGCC---GAGCCGACCAAGCCTCCCTACAGCTACATCGCCCTGATTGCCATGGCCATCCAGAGCTCACCGGGGCAGCGGGCCACGCTCAGCGGCATCTACCGCTACATCATGGGCCGCTTCGCCTTCTACCGCCACAACCGGCCCGGCTGGCAGAACAGCATCCGCCACAACCTTTCACTCAACGAGTGCTTTGTCAAGGTGCCCCGCGATGATCGCAAGCCCGGCAAGGGCAGCTACTGGACGCTGGACCCCGACTGCCACGACATGTTCGAGCACGGCAGCTTCCTCCGCCGACGTCGGCGCTTCACCCGGCGCGCAGGTGCCGAGGTCGCCAAGGGCCCTGCCAAG---------------GCACGCCGAGGAGCCCTCAGGGCCACGGGCCAG---GAC---CCGGGAGCCCCCGACGCTGCGACT---GGCAGGCAGGGCCCCTTCCTGCCGGAGCTGCCGGAGCCCAAGGGCCTGAGCTTTGGGGGTCTGGTGGGGGCCTTGCCAGCCAGCATGTGCCCGGCAACCACCGATGCC---AGGCCCCGACCCCCCTCGGAGCCCAAGGAGATGCCCACATCC---AAGCTGGCAGGCCCAGGGGAGCTCCCCGTGGCCACCTCGTCTTCCCCGTGCCCAGCATTTGGCTTTCCTGCCAGCTTCTCCGAGGCCGAGGGGTTTAGCAAGGCCCCTGCACCCATCTTGGCCCCGGAAGCAGCCGTCGGGAGCAGCTACCAGTGCCGGCTGCAGGCGCTGAATTTCTGCATGGGAACTGACCCGGGCTTTGAGCACCTCTTGGCCTCAGCAGCCCCCTCCCCTGCACCACCCACCCCTCCAGCCTCACTCCGGGCCCCGCTGCCTCTGCCAGCTGACCCCAAGGAACCTTGGGTTGCAGGCAGCTTCCCCGTCCAGGGAGGCTCGGGCTACCCTTTGGGGCTGACCCCCTGCCTATACCGGACGCCAGGAATGTTCTTCTTTGAA---
>bosTau8
ATGCAGCAGCCA------CCCCCACCCGGGCCCCTGGCCCCTGCGGCC---GAGCCAACCAAGCCTCCTTACAGCTACATCGCCCTGATCGCCATGGCCATCCAGAACTCTCCAGGGCAGCGGGCCACACTCAGCGGCATCTACCGCTACATCATGGGCCGCTTCGCCTTCTACCGCCACAACCGGCCGGGATGGCAGAACAGTATCCGCCACAACCTGTCACTCAACGAATGCTTTGTCAAGGTGCCCCGCGATGACCGCAAGCCGGGCAAGGGCAGCTACTGGACGCTGGACCCCGACTGCCATGACATGTTTGAGCATGGCAGCTTTCTGCGCCGCCGCCGGCGCTTCACCCGACGGGCAGGTGCTGAGGGCACCAAGGGCCCCACCAAA---------------GCGCGCCGTGGACCCCTCCGAGCCACCAGCCAG---GAC---CCAGGAGCCCCTGACGTCGCAGCT---AGCAGACAGTGCCCATTCCCGCCGGAGCCACTGGAACCCAAGGGCCTAAGCTATGGGGGTCTGGTGGGGGCCTTGCCAGCCAGCATGTGCCCGGCCACCACCAATGCC---AGGCCTCAGACACCCTCAGAGGCCAAGGAGATGCCCACTCCC---AAGGCTGCAGGCCCAGGGGAGCTCCCTGTGGCCACCTCGTCTTCCTCGTGCCCTGCTTTTGGCTTTCCCACCAGCTTCTCTGAGGCTGAGGGGTTTAGCAAGGCCCCTGCACCCATCTTGACCCCCGAGGCCACCATCGGGAGCAGCTACCAGTGCCGGCTGCAGGCGCTGAATTTCTGCATGGGGACTGACCCAGGACTGGAGCACCTCTTGGCCTCAGCAGCCCCCTCCCCTGCACCATCCACCCCTCCAGCCTCCCTCCGGGCCCCGCTGCCCCTGCCAGCTGACCCCAAGGAACCCTGGGTTGCAGGCAGCTTCCCTGTCCAGGGAAGCTCCAGCTACCCACTGGGGCTGACCCCCTGCCTGTACCGGACGCCAGGAATGTTCTTCTTTGAG---
>HLequCab3
ATGCAGCAGCAG------CCCCCACCCGGGCCCCTGGCCCCTGCGGCT---GAGCCGACCAAGCCTCCCTACAGCTACATAGCCCTGATTGCCATGGCCATCCAGAGCTCCCCGGGGCAGCGGGCCACGCTCAGCGGCATCTACCGCTACATCATGGGCCGCTTCGCCTTCTACCGCCACAACCGGCCTGGCTGGCAGAACAGCATCCGCCACAACCTGTCGCTCAACGAGTGCTTTGTCAAGGTGCCCCGCGATGACCGAAAGCCAGGCAAGGGCAGCTACTGGACGCTGGACCCCGACTGCCACGACATGTTCGAGCACGGCAGCTTCCTGCGCCGCCGCCGCCGCTTCACTCGGCGGGCAGGTGCCGAGGGCGCCAAGGGCCCCGCCAAG---------------GCGCGCCGCGGACCCCTCAGAGCCAGCAGCCAG---GAC---CCAGGAGTCTCCGACGCCGCGACT---GGCAGGCAGTGCCCATTCCCTCCAGAGCTGCCAGAGCCCAAAGGCCTAAGCTTTGGGGGTCTGGTGGGGGCCTTGCCAGCCAGCATGTGCCCGCCAACGACCGATGCC---AGGCCTCGGCCACCCGCGGAGCCCAAAGAGATGCCCACGCCT---AAGCCTGCAGGCCCAGGGGAGTTCCCTGTGGCCACCTCGTCTTCCCCATGCCCAGCGTTTGGCTTTCCTGCTGGCTTCTCTGAGGCTGAGGGTTTTAGCAAGGCCCCTACACCCATCTTGCCCCCTGAGGCGGGCATTGGGAGCAGCTACCAGTGCCGGCTGCAGGCACTGAATTTCTGCGTGGGGCCCGACTCAGGCCTGGAGCACCTCTTGGCCTCGGCAGCCCCCTCCCCTGCACCACCCACCCCTCCAGCCTCACTCAGGGCCCCACTGCCCCTGCCAGCTGACCCCAAGGAACCCTGGGTTGCAGGCAGCTTCCCTGTCCAGGGAGGCTCTGGCTACCCGCTTGGGCTGACCCCCTGCCTATACCGGACACCAGGAATGTTCTTCTTTGAG---
>cerSim1
ATGCAGCAGCAG------CCCCCACCCGGGCCCCTGGCCCCTGCTGCC---GAGCCGACCAAGCCGCCCTACAGCTACATAGCCCTGATAGCCATGGCCATCCAGAGCTCCCCGGGGCAGCGGGCCACCCTCAGCGGCATCTACCGCTACATCATGGGCCGCTTTGCCTTCTACCGCCACAACCGGCCCGGCTGGCAGAACAGCATCCGCCACAACCTGTCGCTCAACGAGTGCTTTGTCAAGGTGCCCCGCGATGACCGAAAGCCAGGCAAGGGCAGCTACTGGACGCTGGACCCCGACTGCCACGACATGTTCGAGCACGGCAGCTTCCTGCGCCGCCGCCGCCGCTTCACCCGGCGGGCAGGTGCCGAGGGCGCCAAGGGCCCCGCCAAG---------------GCACGCCGTGGACCCCTCAGAGTGACAAACCAG---GAC---CCAGGAGTCCCCGACGCCACGACT---GGCAGGCAGTGCCCGTTCCCGCCAGAGCTGCCAGAGCCCAAGGGCCTAAGCTTTGGGGGGATGGTGGGGGCCTTGCCAGCCAGCATGTGCCCGGCAATGACCGATGCC---AGGCCTCGGCCACCCGCGGAGCCCAAAGAGATGCTCACACCC---AAGCCTGCCGGCCCAGGGGAGTTCCCCGTGGCCACCTCGTCTTCCCCATGCCCAGCATTTGGCTTTCCTGCTGGCTTCTCTGAGGCTGAGGGTTTTAGCAAGGCTCCTACGCCCATCTTGCCCCCCGAGGCGGGCATTGGGAGCAGCTACCAGTGCCGGCTGCAGGCACTGAATTTCTGCATGGGGCCTGACTCAGGCCTTGAGCACCTCTTGGCCTCAGCGGCCCCCTCCCCTGCACCACCCACCCCTCCAGCCTCACTCCGGGCCCCACTGCCCCTGCCGGCTGACCCCAAGGAACCCTGGGTTGCAGGCAGCTTCCCTGTCCAGGGAGGATCTGGCTACCCGTTGGGGCTGACCCCCTGCCTATACCGGACACCAGGAATGTTCTTCTTTGAG---
>HLrouAeg4
ATGCAGCAGCAG------CCCCCACCCGGGCCCCTGGCCCCTGCAGCC---GAGCCAACCAAGCCTCCCTACAGCTACATAGCCCTGATCGCCATGGCCATCCAGAGCTCCCCAGGGCAGCGGGCCACACTCAGCGGCATCTACCGCTACATCATGGGCCGCTTTGCCTTCTACCGCCACAACCGGCCTGGATGGCAGAACAGCATTCGCCACAACCTGTCACTCAATGAGTGCTTTGTCAAGGTGCCCCGTGATGACCGCAAGCCAGGCAAGGGCAGCTACTGGACATTGGACCCGGACTGCCACGACATGTTCGAGCACGGCAGCTTCTTGCGCCGACGCCGACGCTTCACCCGGCGGGCAGGTACTGAAGGCACCAAGGGCTCTGCCAAG---------------GCACGCCGCGGACCCCTCAGAGTGACCAGCCAG---GAC---CCAGGAGTCCCTGACGCCACTACT---GGCAGGCAGTGCCCATTTCTGGCGGAGCTGTCAGAGCCCAAGGGCCTAAGCTTTGGGGGCCTGGTGGGAGCCTTGCCAGCCAGCATGTGCCCAGCAACGACCGACGTC---AGGCCCCGGCCATCCATGGAACACAAAGAGATGCTCACGCCC---AAACCTGCAGGCGCAGGGGAGCTCCCCGCAGCCACATCGTCTTCCCCATGCCCAGCATTTGGCTTTTCTGCTGGCTTCTCTGAGGCTGAGGGTTTTAGTAAGGCCCCTACACCCGTCTTGACTCCTGAGGCAGGCATTGGAAGCAGTTACCAGTGCCGGCTGCAGGCCCTGAATTTCTGCATGGGGACTGACTCAGGCCTTGAGCACCTCTTAGCTTCAGCAGCCCCCTCCCCTGCACCTCCCACCCCTCCAGCCTCACTGCGGGCCCCGCTGCCCCTGCCAGCTGACCCCAAGGAACCCTGGGTTACTGGCAGCTTCCCTGTCCAGGGAGGCTCTGGCTACCCACTAGGATTGACCCCCTGCTTATACCGGACGCCAGGAATGTTCTTCTTTGAG---
>HLrhiFer5
ATGCAGCAGCAG------CCCCCACCGGGACCCGTGGCCCCTGCAGCA---GAGCCAACCAAGCCTCCCTACAGCTACATAGCCCTGATCGCCATGGCTATCCAGAGCTCCCCAGGGCAGCGAGCCACACTCAGCGGCATTTACCGCTACATCATGGGCCGCTTCGCCTTCTACCGCCACAACCGGCCTGGATGGCAGAACAGCATTCGCCACAACCTGTCACTCAATGAGTGCTTTGTCAAGGTGCCCCGCGATGACCGCAAGCCAGGGAAGGGCAGCTACTGGACACTGGACCCCGACTGCCATGACATGTTTGAGCACGGCAGCTTCCTGCGCCGACGCCGACGCTTCACCAGGAGGGCAAGTGCTGGGGGCTCCAAGGGCCCTGCCAAA---------------GCACGCCGTGGACCCCTCAGAGTGACCAGCCAG---GAC---CCAGGAGTCTCTGACACCACGACT---GGCAGGCAGTGCCCATTCCCAGTGGAGCTGCCAGAGGCCAAGGGCCTAAGCTTTGGGGGCCTGGTGGGGGCTTTGCCAACCAGCATGTGCCCAGCAACCACTGAAGTC---AGGCCCCGGCCATCCATGGAGCACAAAGAGATGCCCACACCC---AAGCCTGCAGGCCCAGGGGAGTTCCCTGCAGCTACCTCGTCTTCCCCGTGCCCAGCATTTGGCTTTTCTGCTGGTTTCTCTGAGGCTGAGGGTTTTAGCAAGGCCCCGACACCCATCTTGACCCCAGAGGCGGGCATTGGGAGCAGTTACCAGTGCCGGCTGCAGGCCCTGAATTTCTGCATGGGGACTGACCCAGGCCTTGAGCACCTCTTGGCATCAGCAGCCCCCTCCCCTGCACCTCCCACCCCTCCAGCCTCACTGCGGGCCCCGCTGCCCCTGCCAGCTGATCCCAAGGAACCCTGGGTTACAGGCAGCTTCCCTGTCCAGGGAGGCTCTGGTTACCCACTGGGGCTGACCCCCTGCCTATACCGGACGCCAGGAATGTTCTTCTTTGAG---
>felCat8
ATGCAGCAACAG------CCCCTGCCTGGGCCCTTGGCCCCTGCGGCT---GAGCCGACCAAGCCTCCCTACAGCTACATAGCTCTGATTGCCATGGCCATCCAGAGCTCCCCAGGACAGCGGGCCACACTCAGCGGCATTTACCGCTACATCATGGGCCGCTTCGCCTTCTATCGCCACAACCGGCCCGGCTGGCAGAACAGCATCCGCCACAACCTGTCACTCAATGAGTGCTTTGTCAAGGTGCCCCGTGATGACCGCAAGCCAGGCAAGGGCAGCTATTGGACGCTGGACCCCGACTGCCACGACATGTTTGAGCACGGCAGCTTCCTGCGCCGACGCCGACGCTTCACCCGGCGAGCAGGTGCCGAGGGAGCCAAGGGCCCTGCCAAG---------------GCACGCCGTGGACCCCTCAGAGTGACCAGCCAG---GAT---CCGGGAGTCCCCGACGCCACAACT---GGCAGGCAGTGCCCGTTCCTGCCGGAGCTGCCAGAGCCCAAGGGCCTAAGCTTCGGGGGTCTGGTGGGGGCCTTGCCAGCTACCGTGTGCCCTGCAACCACTGACGCC---AGGCCTCGGCCACCCATGGAGCCCAAAGAGATGCCCGCACCT---AAGCCTGCAGGCCCGGGGGAGCTCCCTGTGGCCCCCTCGTCTTCCCCGTGCCCAGCATATGGCTTTCCTGCTGGCTTCTCTGAGGCTGAGGGTTTCAGTAAGGCCCCTACGCCCATCTTGACCCCAGAGGCGGGCGTTGGGAGCAGCTACCAGTGCCGGCTGCAGGCACTGAATTTCTGCATGGGGACTGACCCAGGCCTTGAACACCTCTTGGCCTCAGCAGCCCCCTCTCCTGCACCACCCACTCCTCCAGCCTCAGTCCGGGCCCCGCTGCCCCTGCCAGCTGACCCCAAGGAACCTTGGGTTGCAGGCAGCTTCTCTGTCCAGGGAGGTTCCAGCTACCCATTGGGGCTGACCCCCTGCCTATACCGGACACCAGGAATGTTCTTCTTTGAG---
>canFam3
ATGCAGCAGCAG------CCCCTGCCCGGGCCCTTGGCCCCCGCGGCG---GAGCCCACCAAGCCTCCCTACAGCTACATAGCTCTGATCGCCATGGCCATCCAGAGCTCACCAGGCCAGCGGGCCACACTCAGTGGCATCTACCGCTACATCATGGGCCGCTTCGCCTTCTACCGCCACAACCGGCCCGGCTGGCAGAACAGCATCCGCCACAACCTGTCACTCAATGAGTGCTTTGTCAAGGTGCCCCGCGATGACCGCAAGCCAGGCAAGGGCAGCTACTGGACGCTGGACCCCGACTGCCACGACATGTTTGAGCACGGCAGCTTCCTGCGCCGACGCCGACGCTTCACCCGGCGAGCAGGTGCCGAGGGAGCCAGGGGCCCTGCCAAG---------------GCACGACGTGGACCCCTCAGAGGGAGCAGCCGG---GAT---CCAGGAGTCCCCGATGCCATGACT---GCCAGGCAGTGCCCATTCCCACCGGAGCTGCCAGAGCCCAAGGGCCTAAGCTTTGGGGGTCTGGTGGGGGCCTTGCCAGCTAGCATGTGCCCTGCGACCCCTGATGCC---AGGCCTCGGCCGCCAACGGAGCCCAAAGAGATGCCCACACCT---AAGCCTGCAGGCCCAGGGGAGCTCCCTGTGGCCCCCTCATCTTCCCCATGCCCGGCATTTGGCTTTCCTGCTGGCTTCTCCGAGGCTGAGGGTTTTAGCAAGGCCCCCACACCCATCTTGACCCCAGAGGCGGGCATCGGGAGCAGCTACCAGTGCCGGCTGCAGGCACTGAATTTCTGCATGGGGACTGATCCGGGCCTTGAGCACCTCTTGGCCTCAGCAGCCCCCTCTCCTGCACCACCTACCCCTCCAGCCTCACTGCGGGCCCCGTTGCCCCTGCCAGCTGACCCCAAGGAACCCTGGGTTGCAGGCAGCTTCCCTGTCCAGGGAGGCTCCAGCTACCCATTGGGGCTGACCCCCTGCCTATACCGGACACCAGGAATGTTCTTCTTTGAG---
>lepWed1
ATGCAGCAGCAG------CCCCTACCCGGGCCCTTGGCCCCTGCGGCC---GAGCCCACCAAGCCTCCCTACAGCTACATCGCTCTGATCGCCATGGCCATCCAGAGCTCACCGGGGCAGCGGGCCACACTCAGTGGCATCTACCGCTACATCATGGGCCGCTTCGCCTTCTACCGCCACAACAGGCCCGGCTGGCAGAACAGCATCCGCCACAACCTGTCACTCAATGAGTGCTTCGTCAAGGTGCCCCGCGATGACCGCAAGCCGGGCAAGGGCAGCTACTGGACGCTGGACCCTGACTGCCACGACATGTTTGAGCACGGCAGCTTCCTGCGCCGACGCCGACGCTTCACCCGGAGAGCAGGTGCCGAGGGAGCCAAGGGCCCTGCCAAG---------------GCACGTCGTGGACCCCTCAGAGTGAGCAGCCCG---GAT---CCAGGAGTCCCCGACGCCATGACT---GGCAGGCCGTGCCCCTTCCCACCGGAGCTGCCCGAGCCCAAGGGCTTAAGCTTTGGGGGTCTGGTGGGGGCCTTGCCGGCTAGCATGTGCCCAGCAACCCCGGATGCC---AGGCCCCGGCCGCCCACGGAGCCCAAAGAGATGCCCACACCT---AAGCCTGCAGGCCCAGGGGAGCTCCCTGTGGCCCCCTCGTCTTCCCCGTGCCCAGCATTTGGCTTTCCTGCGGGCTTCTCTGAGGCCGAAGGTTTTAGCAAGGCCCCCACGCCCATCTTGACCCCCGAGGCAGGCATCGGGAGCAGCTACCCGTGCCGGCTGCAGGCACTGAATTTCTGCATGGGGACTGATCCAGGCCTTGAGCACCTCTTGGCCTCAGCAGCCCCCTCTCCGGCACCACCCACCCCTCCAGCCTCACTCCGGGCGCCGCTTCCCCTGCCAGCTGACCCCAAGGAACCCTGGGTTGCAGGAAGTTTCCCTGTCCAGGGAGGCTCCAGCTACCCATTGGGGCTGACCCCCTGCCTATACCGGACACCAGGAATGTTCTTCTTTGAG---
>ailMel1
ATGCAGCAGCAG------CCCCTGCCCGGGCCCTTGGCCCCTGTGGCC---GAGCCCACCAAGCCCCCCTACAGCTACATAGCTCTGATCGCCATGGCCATCCAGAGCTCACCGGGGCAGCGGGCCACACTCAGTGGCATCTACCGGTACATCATGGGCCGCTTCGCCTTCTATCGCCACAACCGGCCCGGCTGGCAGAACAGCATCCGCCACAACCTGTCGCTCAACGAGTGCTTTGTCAAGGTGCCCCGCGATGACCGCAAGCCGGGCAAGGGCAGCTACTGGACGCTGGACCCCGACTGCCACGACATGTTTGAGCACGGCAGCTTCCTGCGCCGACGCCGACGCTTCACCCGGCGAGCAGGTGCCGAGGGAGCCAAGGGCCCTGCCAAG---------------GCACGCCGTGGACCCCTCAGAGTGAGCAGCCAG---GAT---CCAGGAGTCCCCGAAGCCACGCCT---GGCAGGCAGTGCCCCTTCCCCCCGGAGCTGCCCGAGCCCAAGGGCCTAAGCTTTGGGGGTCTGGTAGGGGCCTTGCCGGCTAGCATGTGCCCTGCAACCCCTGATGCC---AGGCCCCGGCCGTCCACGGAGCCCAAAGAAATGCCCACACCT---AAGCCTGCAGGTCCAGGGGAGCTCCCTGTGGCACCCTCGTCTTCCCCGTGCCCAGCGTTCGGCTTTCCTGCGGGCTTCTCTGAGACCGAGGGTTTCAGCAAGGCCCCCACGCCCATCTTGACGCCAGAGGCGGGCATCGGGGGCAGCTACCAGTGCCGGCTGCAGGCACTGAATTTCTGCATGGGGACTGATCCAGGCCTCGAGCACCTCTTGGCCTCAGCAGCCCCCTCTCCGGCACCAGCCACCCCTCCAGCCTCCCTCCGGGGGCCGCTGCCCCTGCCAGCTGACCCCAAGGAACCCTGGGTCGCAGGCAGCTTCCCTGTACAGGGAGGCTCCAGCTACCCATTGGGGCTGACCCCCTGCCTATACCGGACACCGGGAATGTTCTTCTTTGAG---
>musFur1
ATGCAGCAGCAACAG---CCCCTACCCGGGCCCTTGGCCCCCGCGGCC---GAGCCGACCAAGCCCCCCTACAGCTACATAGCTCTGATCGCCATGGCCATCCAGAGCTCCCCCGGTCAGCGGGCCACACTCAGTGGCATTTACCGCTACATCATGGGCCGCTTCGCCTTCTACCGCCACAACCGGCCCGGCTGGCAGAATAGCATCCGCCACAACCTGTCGCTCAATGAGTGCTTCGTCAAGGTGCCCCGCGATGACCGCAAGCCGGGTAAGGGCAGCTACTGGACGCTGGACCCCGACTGTCACGACATGTTTGAGCACGGCAGCTTCCTGCGCCGACGCCGACGCTTCACCCGGCGAGCAGGTGCCGAGGGAACCAAGGGCCCTGCCAAG---------------GCACGCCGCGGACCCCACCGAGTGGGCAGCCAG---GAT---CCAGGAGCCCCCGACGCCTTGACT---GGAAGGCAGTGCCCATTCCCGCCAGAGCTGCCAGAACCCAAGGGCCTAAGCTTTGGGGGTCTACTAGGGGCCTTGCCAGCTAGCATGTGCTCTACAACCCTGGATGCC---GGGCCCCGGCCACCCACGGAGCTCAAAGAGATGCCCACACCT---AAGCCTGCAGGCCTGGGGGAGCTCCCTGTGGCCCCCTCGTCTTCCCCCTGCCCAGCATTTGGTTTTTCTGTGGGCTTCTCTGAGGCCGAGGGCTTTAGCAAGGCCCCCACACCCATCTTGACCCCAGAGGCAGGCATTGGAGGCAGCTACCAGTGCCGGCTGCAGGCACTGAATTTCTGCATGGGGACCGATCCAGGCCTTGAGCACCTCTTGGCCTCAGCAGCCCCCTCTCCGGCACCACCCACCCCTCCAGCCTCACTGCGGGCCCCACTGCCCCTGCCAGCTGACCCCAAGGAACCTTGGGTTGCAGGCAGTTTCCCTGTCCAGGGAGGCTCCAGCTACCCACTGGGGCTGACCCCCTGCCTATACCGGACACCAGGAATGTTCTTCTTTGAG---
>manPen1
ATGCAGCAGCAG------CCCCCACCCGGGCCCCTGGCCCCTGTGGCT---GAGCCGACCAAACCTCCCTACAGCTACATAGCCCTGATTGCCATGGCCATCCAGAGCTCCCCAGGGCAGCGGGCCACCCTCAGCGGAATCTACCGCTACATCATGGGCCGCTTCGCTTTCTACCGCCACAACCGGCCCGGCTGGCAGAATAGCATCCGCCACAACCTGTCACTCAACGAGTGCTTTGTCAAGGTGCCCCGTGATGACCGCAAGCCAGGCAAGGGTAGCTACTGGACGCTGGACCCCGACTGCCACGACATGTTCGAGCATGGCAGCTTCCTGCGCCGACGCCGACGCTTCACCCGGCGGGCAGGTGCTGAGGGCATCAAGGGCCCTGCCAAG---------------GCACGCCGTGGACCCCTCAGAGCGAGCAGCCAG---GAC---CCAGGAGTTCCCGATGCCACGACT---GGCAGGCAGTGCCCATTCCTGCCGGAGCTGCCAGAGCCCAAAGGCCTGAGCTTTGGGGGCCTGGTGGGAGGCTTGCCAGCCAGCATGTGCCCTGCAACCACTGACGCC---AGGCCTCGGCCACCTGCGGAGCCCAAAGAGATGCCTGCACCC---AAGCCAGCAGGCCCTGGGGAGCTCCCTGTGGCCACCTCATCTTCCCCATGCCCAGCTTTTGGCTTTCCTATGGGCTTCTCTGAGGCTGAAGGCTTTAGCAAGGCCCCTACACCCATCTTGTCCCCTGAGGCAGGCATTGGAAGCAGCTACCAGTGCCGGCTGCAGGCGCTGAATTTCTGCATGGGGACTGACCCAGGCCTCGAGCACCTCTTGGCCTCAGCAGCCCCCTCCCCCACACCATCCACCCCTCCAGCCTCACTCCGGGCCCCACTGCCCCTGCCTGCTGACCCCAAGGAGCCCTGGGTTGCAGGCAGCTTCCCCGTCCAGGGAGGATCCAGCTACCCATTGGGGCTGACCCCCTGCCTATACCGGACACCAGGAATGTTCTTCTTTGAG---
>HLmanJav1
ATGCAGCAGCAG------CCCCCACCTGGGCCCCTGGGCCCTGTGGCT---GAGCCGACCAAACCTCCCTACAGCTACATAGCCCTGATTGCCATGGCCATCCAGAGCTCCCCCGGGCAGCGGGCCACCCTCAGCGGAATCTACCGCTACATCATGGGCCGCTTCGCTTTCTACCGCCACAACCGGCCCGGCTGGCAGAATAGCATCCGCCACAACCTGTCACTCAACGAGTGCTTTGTCAAGGTGCCCCGTGATGACCGCAAGCCAGGCAAGGGTAGCTACTGGACGCTGGACCCCGACTGCCACGACATGTTCGAGCATGGCAGCTTCCTGCGCCGACGCCGACGCTTCACACGGCGGGCAGGTGCTGAGGGCATCAAGGGCCCTGCCAAG---------------GCACGCCGTGGACCCCTCAGAGTGAGCAGCCAG---GAC---CCAGGAGTCCCCGATGCCACGACT---GGCAGGCAGTGCCCATTCCTGCCGGAGCTGCCAGAGCCCAAAGGCCTGAGCTTTGGGGGCCTGGTGGGAGGCTTGCCAGCCAGCATGTGCCCAGCAACCACTGACGCC---AGGCCTCGGCCACCTGCGAAGCCCAAAGAGATGCCTGCACCC---AAGCCAGCAGGCCCTGGGGAGCTCCCTGTGGCCACCTCATCTTCCCCATGCCCAGCTTTTGGCTTTCCTATGGGCTTCTCTGAGGCTGAAGGCTTTAGCAAGGCCCCTACACCCATCTTGACCCCTGAAGCAGGCATTGGAAGCAGCTACCAGTGCCGGCTGCAGGCGCTGAATTTCTGCATGGGGACTGACCCAGGCCTTGAGCACCTCTTGGCCTCAGCAGCCCCCTCCCCCACACCATCCACCCCTCCAGCCTCACTTCGGGCCCCACTGCCCCTGCCAGCTGACTCCAAGGAGCCCTGGGTTGCAGGTAGCTTCCCTGTCCAGGGAGGATCCAGCTACCCATTGGGGCTGACCCCCTGCCTATACCGGACACCAGGAATGTTCTTCTTTGAG---
>conCri1
ATGCAGCAGCAG------CCCCTGCCTGGGCCCCCGGGCCCTGCCGCG---GAGCCCACCAAGCCTCCCTACAGCTACATCGCTCTGATTGCCATGGCCATCCAGAGCTCCCCGGGGCAGCGGGCCACACTCAGCGGCATCTACCGCTACATCATGGGCCGCTTCGCCTTCTACCGCCACAACCGGCCTGGCTGGCAGAACAGCATCCGCCACAACCTGTCGCTCAACGAGTGCTTTGTCAAGGTGCCTCGAGATGACCGCAAGCCAGGCAAGGGCAGCTACTGGACGCTGGACCCGGACTGTCACGACATGTTTGAGCATGGCAGCTTCCTGCGCCGACGCCGACGCTTCACCCGGCGGGCAGGGGGCGAGGGTGCCAAGGGCCCTGCCAAG---------------GCGCGCCGGGCACCCCTCAGAGCCGCCAGCCAG---GAC---CCAGGAGTCCCCAGCGCCACAACT---GGCAGGCAGTGCCCCTTCCCTCCGGAGCTGCCAGAGCCCAAAGGTCTAAGCTTCGGGGGTCTGCTGGGGACCTTGCCAGTCACCATGTGCTCGACAACCATTGAAGCT---AGACCGCGACCACCTGTGGAGCCCAAAGAGCTGCCCACGCCC---AAGCCCACTGGCCCCGGGGAGCTCCCCCTGGCCGCCACGTCTTCCCCATGCCCAGCATTTGGCTTTCCTGCTGGGTTCTCTGAGGGTGAGGGGTTTAGCAAGGCCCCTACGCCCACCTTGACACCTGAGACGGGCATCGGGAGTGGCTACCAGTGCCGGCTGCAGGCTCTGAATTTCTGCGTGGGAACTGAGCCCGGCCTGGAGCACCTCTTGGCCTCGGCAGCCCCCTCCCCGGCACCACCCACCCCTCCAACCTCTCTCAGGGCCTCGCTGCCCCTGCCTGCTGACCCCAAGGAACCCTGGGTGGCTGGAGGCTTTCCTGTCCAGGGAGGCTCTGGCTATCCATTGGGACTGACCCCCTGCCTATACCGGACGCCGGGAATGTTCTTCTTTGAG---
>triMan1
ATGCAGCAGCAG------CCCCTGCCTGGGCCCCTGGCCCCGGCGTCA---GAACCAACCAAGCCTCCCTACAGCTACATAGCACTGATCGCCATGGCCATCCAGAGCTCGCCAGGCCAGCGGGCCACACTCAGCGGCATCTACCGCTACATCATGAGCCGCTTCGCCTTCTACCGCCACAATCGGCCCGGCTGGCAGAACAGCATCCGCCACAACCTGTCGCTCAACGAGTGCTTTGTCAAGGTGCCCCGTGATGACCGCAAGCCAGGCAAGGGCAGCTACTGGACACTGGACCCCGACTGCCACGACATGTTCGAGCACGGCAGCTTCCTGCGCAGACGCCGGCGCTTCACCCGGCGGGCAGGTGCTGAGGGCACCAAGGGCCCTGCCAAG---------------ACCCGCCGTGGACCCCTCCGAGTGACCAGCCGG---GAC---CCAGGACCTCCTGACGCAGCAACT---GGCAGGCAGTGCCCATTCCCACTCGAGCTGCAAGAGTCCAAGGCCCTAAGCTTTGGGGGTCTGGTGGGGGCCTTGCCAGCCAGCATATGCCCAGCAACCACTGATGCC---AGGCCTCAGCTGCCCACAGAGCCCAAAGAGATGCCCACACCC---AAGCAGGCAGGCCCAGGGGAGCTCCCTGTGGCCACATCGCCCTCCCCATGCCCAGCATTTGGCTTCCCTGCTGGCTTCTCTGAGCCTGAGGGTTTCGGCAAGACCCCGACACCCATCTTGACCACCGAGGCAGGCATCGGGAACAGCTACCAGTGCCGGCTGCAGGCACTGAATTTCTGCATGGGGGCCGATCCAGGCCTTGAGCACCTCTTGGCCTCCACAGCCCCCTCCCCTGCATCCCCCACCCCATCAGCCTCACTCCGGGCCCCGCTGCCCCTGCCAGCTGACCCTAAGGAACCCTGGGTTGCGGGAAGCTTCCCTGTCCAGGGAGGTCCCGGCTACCCACTGGGGCTGACCCCCTGCCTATACCGGACACCAGGAATGTTCTTCTTTGAG---
>loxAfr3
ATGCAGCAACAG------CCCCTGCCTGGGCCCCTGGGCCCTGCGGCA---GAACCCACCAAGCCTCCCTACAGCTACATAGCACTGATTGCCATGGCCATCCAGAGCTCGCCGGGCCAGCGGGCCACCCTTAGCGGCATCTACCGCTACATCATGAACCGCTTCGCCTTCTACCGCCACAATCGGCCCGGCTGGCAGAACAGCATCCGCCACAACCTGTCGCTCAACGAGTGCTTTGTCAAGGTGCCCCGTGATGACCGCAAGCCAGGCAAGGGCAGCTACTGGACGCTGGACCCCGACTGCCACGACATGTTCGAGCATGGCAGCTTCCTGCGCAGACGCCGGCGCTTCACCAGGAGGGCAGGGGCTGAGGGCGCCAAGAGCCCTGCCAAG---------------ACCCGCCGTGGACCCCTCCGAATGACCAGCCGG---GAC---CCAGGAGCTCCTGACGCTGCAACT---GGCAGGCAGTGCCCATTCCCACCCGAGCTGCCAGAGCCCAAGGGCCTAAGCTTTGGGGGTCTGGTGGGGGCCTTGCCAGCCAGCATATGCCCAGCAACCACTGATGCC---AGGCCTCAGCTGCCCACAGAGCCCAAAGAGATGCCCACATCC---AAGCAGACAGGCCCAGGGGAGCTCCCTGCGGCCACGTCGCCCTCCCCATGTCCAGCATTTGGCTTCCCAGGCGGCTTCTCTGAGCCTGAGGGTTTCAACAAGACCCCCACACCCATCTTGACCACCGAGGCAGGTATTGGGAACAGCTACCAGTGCCGGCTGCAGGCACTGAATTTCTGCATGGGGGCTGATCCAGGCCTTGAGCACCTCTTGGCCTCAGCAGCCCCCTCCCCTGCATCCCCCACCCCTCCAGCCTCACTCCGGGCCCCACTGCCCCTGCCAGCTGACCCTAAGGAACCCTGGGTTGCAGGCAGCTTCCCTGTCCAGGGAGGTCCCGGCTACCCACTGGGGCTGACCCCCTGTCTATACCGGACGCCAGGAATGTTCTTCTTTGAG---
>sorAra2
ATGCAGCAGCCG------CCCCCGCCCGGGCCCCTGGCCCCCGCGGCC---GAACCCACCAAGCCTCCCTACAGCTACATCGCCCTGATCGCCATGGCCATCCAGAGCTCCCCAGGCCAGCGGGCCACGCTCAGCGGCATCTACCGCTACATCATGGGCCGCTTTGCCTTCTACCGCCACAACCGGCCCGGCTGGCAGAACAGCATCCGCCACAACCTGTCCCTCAACGAGTGCTTCGTCAAGGTGCCCCGTGACGACCGGAAGCCTGGCAAAGGCAGCTACTGGACGCTGGACCCCGACTGCCATGACATGTTCGAGCACGGCAGCTTCCTGCGCCGTCGTCGCCGCTTCACCCGGCGGGCGGGCACCGAGGGCACCAGGGGCCCTGCCAAG---------------GCGCGCCGAGGAGCCCTGAGAGCCGGCAGCCAG---GAT---GCGGGCGCCCCCAGCACCGCGACA---GGAAGGCAGTGCCCCTTCCCGCGGGAGCTGCCCGAGCCCAAAGGCCTCAGCTTCGGGGGCCTGGTGGGGGCCCTGCCAGGCCCCCTGTGCCCAGCCGCCACTGACAGC---AGGTCTCGGCCTCTGGCGGAGCCCAAGGAGATGCCCACCCCC---AAGTCTGCAGGCCCCGGGGAGCTCACCGTGGGCACCTCGCCGTCCCCCTGCCCAGCGTTCGGCTTTCCCGCGGGCTTTTCCGAGGCTGAGGGTTTCGGCAAGACCCCCACGCCCGTCTTGGGCCCTGACACGGGCATTGCAAGCAGCTACCAGTGCCGGCTGCAGACGCTGAACTTCTGCGTGGGAATCGACTCGGGCCTGGAGCACCTCTTGGCCTCAGCAGCCCCCTCCCCGGCGCCCCCCACCCCGCCGGCCTCACTCCGAGCCCCACTGCCCCTGCCAGCCGACCCCAAAGAATCCTGGGTGGCCGGCGGCTTCCCTGTCCAGGGAGGCTCTGGCTACCCGTTGGGGCTGACGCCCTGCCTCTACCGGACACCAGGAATGTTCTTCTTTGAA---
>oryCun2
ATGCAGCAGCAG------CCTCCCCCGGGGCCCTCGGCCCCCTCGGCC---GAGCCCACCAAGCCTCCCTACAGCTACATAGCCCTGATCGCCATGGCCATCCAGAGCTCACCAGGCCAGCGAGCCACCCTCAGCGGCATCTACCGCTACATCATGGGCCGCTTCGCCTTCTACCGCCACAACCGGCCCGGCTGGCAGAACAGCATCCGCCACAACCTGTCGCTCAACGAGTGCTTCGTCAAGGTGCCGCGCGACGACCGCAAGCCAGGCAAGGGCAGCTACTGGACGCTCGACCCTGACTGTCACGACATGTTCGAGCATGGCAGCTTCCTACGCCGCCGCCGCCGCTTCACCCGGCGGCCGGCTGCCGAGGGCACCAAGAGCCCCGCCAAG---------------GCACGCCGCGGACCCCTCAGAGCCACCAGCCAG---GAC---CCAGGGGTCCCAACCCCCGGGACC---GACAGGCAATGCCCATTTCCGCCAGAGCTGCCAGACCCCAAGGGCCTGAGCTTCGGGGGCCTCGTGGGAGCCTTGCCAGGCAGCGTGGGCCTGGCAACCGCTGATGCC---AGGCCCCGACTGCACACGGAGCCCAAGGAGATGTCGGCACCC---AAGCCTGCAGGCCCAGGGGAGCTCTCCGCGGCCCCGTCGCCGTCTCCGTGCCCCGCGTTTGGCTTCCCTGCCGGGTTCTTGGAAGCAGAGGGCTTCAGCAAGGCCCCTGCACCTGTCTTGCCTTCCGAGGCGGGCATCGGCAGCAGCTACCAGTGCCGGCTGCAGGCGCTGAATTTCTGCATGGGCGCCGACCCGGGCCTTGAGCACCTCCTGGCGTCTGCAGCCCCCTCCCCTGCACCACCCACGCCCCCAGCCTCACTCCGGCCCCCGCTGCCCCTGCCGGCTGACCCCAAGGACCCCTGGGTGGCAGGGGGCTTCCCTGGCCAGGGAGGCTCTGGCTGCCCGCTGGGGCTCACCCCTTGCCTCTACCGGACACCAGGAATGTTCTTCTTCGAG---
>otoGar3
ATGCAGCAGCAG------CCCCTGCCTGGGCCCCAGGCCCCTGCAGCC---GAGCCGACCAAGCCCCCCTACAGCTACATAGCCCTTATTGCCATGGCCATCCAGAGCTCACCTGGGCAGCGGGCCACACTCAGTGGCATCTACCGCTACATCATGGGCCGCTTCGCCTTCTACCGCCACAACCGACCTGGCTGGCAGAACAGCATCCGTCACAACCTGTCACTCAACGAGTGCTTTGTCAAGGTTCCCCGTGATGACCGCAAGCCAGGCAAAGGCAGCTACTGGACACTGGACCCCGACTGTCACGACATGTTCGAGCATGGCAGCTTCCTGCGCCGCCGCCGCCGATTCACCCGGCGGACAGGTGCCGAGGGGACCAAGGGCCCTGCCAGG---------------GCACGTCGTGGATCCCTTAGAGTGACCAGCCAG---GAC---CCAAGGGTCCCCAACACCACAACC---AGCAGGCAGTGCCCATTCTCACCAGAGCTACCAGGCCCCAAAGACACAAGCTTTGGGGGTCTGTTGGGGGCCTTGCCAGCCAGCATGTGCCCAGCAACCACTGATGCC---AAGCCTCGGCCATCCATTGAGCCCAAAGAGATTTCTATGCCC---AAGCCTGCAGGCCCAGGGGAGCACCCTGTGGCCACCTCATCTTCCCCGTGCCCAGCATTTGGCTTTCCTGCTGGCTTCTGCCAAGCTGAGGGCTTTAACAAGGCCCCCACACCTGCCTTGACCTCTGAGGCAGGCACTGGGAGCAGCTACCAATGCCGTTTGCAGGCGCTGAATTTCAGCATGGGGACTGACCCAGGCTTGGAGCACCTTTTGGCCTCAGCAGCCCCCTCCCCTGCACCCCTCACTCCTCCAGCCTCACTCCGGGCCCCACTGCCCCTTCCAGCTGACCCCAAGGAACCCTGGGTTGCAGGTGGCTTCCCTGTGCAGGGAGGCTCCAGCTATCCACTGGGGCTGACCCCCTGCTTATACCGGACTCCAGGAATGTTCTTCTTTGAG---
>micMur3
ATGCAGCAGCAGCAG---CCCCCGCCTGGGCCCCGGGCCCCCGCCACC---GAGCCGACCAAGCCTCCCTACAGCTACATAGCCCTCATTGCCATGGCCATCCAGAGCTCGCCCGGGCAGCGGGCCACCCTCAGTGGCATCTACCACTATATCATGGGCCGCTTCGCCTTCTACCGCCACAACCGGCCTGGCTGGCAGAACAGCATCCGCCACAACCTGTCACTCAACGAGTGCTTTGTCAAGGTGCCCCGTGATGACCGCAAGCCAGGCAAGGGCAGCTACTGGACACTGGACCCCGACTGCCATGACATGTTCGAGCACGGCAGCTTCCTGCGCCGCCGCCGCAGATTCACCCGGCGGACAGGTGCTGAGGGGACCAAGGGCCCTGCCAAG---------------GCACGCCGCGGACCCCTCAGAGCCACCAGTCAG---GAC---CCAAGGGTCCCCAACTCCACGACC---GGCAAGCAGTGCCCATTCCTGCCAGAGCTGCCAGACCCCAAGGGCCCAAGCTTTGGGGGTCTGGTGGGGGCCTTACCAGCCAGCATGTGCCCGGAAACTACCGATGCC---AGGCCTCGGCCGCCCACGGAGCCCAAAGAGACTTCCATGCCC---AAGCCTGCAGGCCCAGGGGAGCTCCCCGAGGCCACCTCGTCTTCCCCATGCCCAGTGTTCGGCTTTCCTCCTGCCTTCTCTCAGGCCGACAGTTTTAACAAGGCCCCTGCACCTGCCTTGACCCCAGAGCCAGGCACCGCAAGCAGCTACCAGTGCCGGCTGCAGGCGCTGAATTTCTGCGTGGGGGCTGACCCAGGCCTTGAGCACCTCCTGGCCTCGACAGCCCCCTCCCCTGCACCACCTACCACTCCAGCCTCACTCCGAGCCCCACTGCCCCTGCCGGCTGACCCCAAGGAACCCTGGGTTGCAGGTGGCTTTCCTGTCCAGGGAGGCTCTGGCTACCAACTGGGGCTGACCCCCTGCTTATACCGGACACCAGGAATGTTCTTCTTTGAG---
>hetGla2
ATGCAGCAGCCACCA---CCACCACCAGGGCCACTGGTCCCTGCGACA---GAGCCCACCAAGCCCCCGTACAGCTACATAGCCCTGATCGCCATGGCCATCCAGAGCTCGCCAGGGCAAAGGGCCACCCTCAGTGGCATCTACCACTACATCATGGGCCGCTTTGCCTTCTACCGCCACAACCGGCCCGGCTGGCAAAACAGCATTCGCCACAACCTGTCTCTCAACGAGTGCTTTGTCAAGGTGCCCCGGGATGATCGAAAGCCAGGCAAGGGCAGCTACTGGACCCTGGACCCTGACTGCCACGACATGTTCCAGCACGGCAGCTTCCTCCGTCGCCGCCGCCGCTTCACCCGGCGGGCAGGTGCTGAGGGCACCAAGGGCTCTGCAAAG---------------GCACCCCGTGGGCCCCTCAGAACCGCCAACCAG---GAC---ACAGGAGTTCCCGATGCTACGACT---GGCAGGCAGAGCCCATTCCCACCAGAGCTGCCCGAGCCCAAGGGCCTAAGCTTTGGGGGTCTGATGGGGGCTCTACCAGCCAGCATGTGCCCAGCAACTGCTGACAAA---AGGCCACAGCCACCCGTGGAGCCCAAAGAGATGCCCACGCCT---AAGCCTGCAGGCCCTGAAGAGCTCCCCATGGCCACCTCGTCTTCTCCGTGCCCGGCATTTGGCTTTCCTGCTGGCTTCTCCGAGGCAGAGGGTTTTAGCAAGGTCCCTACACCCACAGCGACCCCGGAGGCGGGCATCAGCAGCAGCTACCAGTGTCGGCTGCAGGCACTGAATTTCTGCATGGGGGCTGACACAGGCCTGGAGCACCTCTTGGCCTCGGCAGCCCCCTCCCCTGCACCACCCACCCCTCCGGCCTCCCTCCGGGCCCCATTACCCCTGCCAGCTGACCCCAAGGAACCGTGGGCTGCAGGGGGCTTCCCTGTCCAGGGAGGCTCCGGCTACCCACTGGGGCTGCCCTCCTGCCTATACCGGACACCAAGAGTGTTCTTCTTTGAG---
>cavPor3
ATGCAGCAGCCGCCT---CCACCACCGGGGCCATTGGTCCCTACAACA---GAACCCACCAAGCCCCCATACAGCTACATAGCCCTGATCGCCATGGCCATCCAGAGCTCGCCAGGGCAGAGGGCCACGCTCAGTGGCATCTACCGCTACATCATGGGCCGCTTTGCCTTCTACCGCCACAACCGGCCCGGCTGGCAAAACAGCATTCGCCACAATCTGTCTCTCAACGAGTGCTTTGTCAAGGTGCCCCGCGATGACCGCAAACCAGGCAAGGGCAGCTACTGGACCCTGGACCCCGACTGCCATGACATGTTCCAGCACGGCAGCTTCCTCCGGCGACGCCGCCGCTTCACCCGGCGGGCAGGTGCTGCAGGCACCAAGGGCCCTGCCAAG---------------GCACCCCGTGGACCCCTCAGAGCCACCGGCCAG---GAC---CCAGGAGTCCCTGATGCTACGACT---GGCAGGCAGTGCCCATTCCCACCAGAGCTGTCTGATCCTAAGGGCCTAAGCTTTGCGGGTCTGATGGGGGCCGGATCAGCCAGCATGTGCCCAGCAACGGCTGACAGC---AGGCCCCGGCCACCTGTGGAGCCCAAAGAGATGCCCACGCCG---AAACCTGCAGGCCCTGGGGACCTCCCCATAGCCACTTCATCTTCCCCGTGCCCAGCGTTTGGCTTTCCTGCTGGCTTCTCCGAGGCAGAGGGCTTTAGCAAGGTCCCTGCACCCGCAGCGACTCCAGAGGCTGTCATCAGCAGCAGCTACCAGTGCCGGCTGCAGGCACTGAATTTCTGCATGGGGGCCGACGCAGGCCTGGAGCACCTCTTGGCCTCGGCAGCCCCCTCCCCTGCACCACCCACCCCTCCAGCCTCGCTCCGGGCCCCACTGCCCCTGCCAGCTGAACCCAAGGAACCATGGGTTCCAGGGGGCTTTCCTGTCCAGGGAGGCTCCGGCTACCCACTGGGGCTGCCTCCCTGCCTATACCGGACACCAGGAGTGTTCTTCTTTGAG---
>echTel2
ATGCAGCAGCAG------CCCCCGCCCGGGCCCCCGGGCCCCGCGGCGGCAGAGCCGACCAAGCCTCCCTACAGCTACATAGCACTGATCGCCATGGCCATCCAGAGCTCCCCGGGCCAGCGGGCCACGCTCAGCGGCATCTACCGCTACATCATGGGCCGCTTCGCCTTCTACCGCCACAACCGGCCTGGCTGGCAGAACAGCATCCGCCACAACCTGTCGCTCAACGAGTGCTTCGTCAAGGTGCCCCGCGATGACCGCAAGCCGGGCAAGGGCAGCTTCTGGACGCTGGACCCCGACTGCCACGACATGTTCGAGCACGGCAGCTTCCTGCGCAGACGCCGCCGCTTTACCCGGCGTGCAGCAGCCGAGGGCACCAAGGGCCCGGCCAAG---------------GCCCGCCGAGGGCTCCTCCGCGCCACCAGCCGG---GAC---CTGGGAGCTCCTGACGCTGCAGCC---CGTGGGCAGTGCCGGTTCCCCCCTGAGCTGCCGGAGCCCAAGGGCCTAAGCTTTGGGGGTCTGGTGGGCGCCTTGCCGGCCAGCATGTGCCCCGCAGCCACGGATGCC---AGGCCCCGACTGCCCACGGAGCCCAAAGAAATGCCCACGCCC---AAGCAGGCTGGTCCAGGGGAGCAGCAGGCAGCCACATCGCCCTCCCCTGGCCAAGCATTTGGCTTCCCTGCTGGCTTCTCTGAGCCTGAGGGCTTTGCCAAGACCCCTGCGCCCATCTTGACCAATGAGGTGGCTGTTGGGAGCGGCTACCAGTGCCGCCTGCAGGCGTTGAATTTCTGCATGGGGGCCGATCCGGGCCTGGAGCACCTCTTGGCCTCATCAGCTCCGTCCTCCACCACTCCCGCCCCCTCAGCCTCAGTGGGGGCCCCACTGCCCCTGCCCGCTGACCCAAAGGGACCCTGGGTTGCAGGCAGCTTCCCTGTCCAGGGTGGAGCCGGCTACCCACTGGGGCTGACGCCCTGCTTATACCGGACGCCAGGCATGTTCTTCTTCGAG---
>dasNov3
ATGCAGCAGCAG------CCCCCACCTGGGCCCCTGGGCCCTGCGGCC---GAGCCGACCAAGCCTCCCTACAGCTACATAGCGCTGATCGCCATGGCCATCCAGAGCTCCCCGGGACAGCGCGCCACGCTCAGCGGCATCTACCGCTACATCATGAGCCGCTTCGCCTTCTACCGCCACAACCGGCCTGGCTGGCAGAACAGCATCCGCCACAACCTGTCGCTCAACGAGTGCTTTGTCAAGGTGCCCCGTGATGACCGCAAGCCAGGCAAGGGCAGCTACTGGACGCTGGACCCCGAGTGCCACGACATGTTTGAGCACGGCAGCTTCCTGCGCCGACGCCGACGCTTCACCCGGCGGGCAGGTGCTGAGGGCCCCAAGGGCCCTGCCAAGGTCCACCCTGCCAAGGCTCACCGTGGACCCCTCAGGGTGACCAGCCAG---GAC---CCAGGAGTTCCTGACACTGCAACT---GCCAGGCAGTGCCCATTCCCTCCAGAGCTTCTGGAGCCCAAGGGTCTAAGCTTTGAGGGTCTGGTAGGGGCTTTGCCAGCCAGCATGTGCCCAGCAACCACTGATACC---AGGGCTCGGCCACCCATGGAGTCCAAAGAGATGCCCACACCC---AAGCAGGCAGGCCCAGGGGAGCTGCCCGTGGCCACCTCACCCTCCCCAGGTCTGGCCTTCGGCTTTCCTGCCGGCTTCTCTGAGGCTGAGGGTTTCGGCAAGGCCCCTACACCCATCTTGACCCCTGAGGCGGGCATCGGGAGCAGCTACCAGTGCCGGCTGCAGGCACTGAATTTCTGCGTGGGGGCTGACCCCGGCCTTGAGCACCTCCTGGGCTCCGCAGCCCCCTCACCTGCACCACCCACCCCTCCAGCCTCCCTCCGGGCCCCGCTGCCTCTGCCAGTTGACTCCAAGGAACCCTGGGTTGCAGGGGGCTTCCCTGTCCCAGGAAGCCCCGGCTACCCGTTGGGGCTGACCCCCTGCCTATACCGGACGCCAGGAATGTTCTTCTTTGAG---
>ochPri3
ATGCAGCAGCAG------CCTCTGCCCGAGCCCTCGGGCCCCTCCGCT---GAGCCCACTAAACCTCCCTACAGCTACATCGCCCTGATCGCCATGGCCATTCAGAGCTCCCCAGGCCAGCGGGCCACCCTCAGCGGCATCTACCGCTACATCATGGGCCGCTTCGCCTTCTACCGCCACAACCGGCCCGGCTGGCAGAACAGCATCCGCCACAACCTGTCCCTCAACGAGTGCTTTGTCAAGGTGCCCCGCGACGACCGCAAGCCCGGCAAGGGTAGCTACTGGACGCTGGACCCCGACTGCCACGACATGTTCGAGCACGGTAGCTTCCTGCGCCGCCGTCGCCGCTTCACCCGACAGACAGGTGCTGAGGGCGCCAAGGGCCTCCCCAAG---------------GCACGCCGCGGATCCCCCAGAGCTGCCAGCCAG---GAC---CCAGGTGGCCGCAGCACCGTGACCGACAACAGGCAATGCCCGCTTCCACCAGGGCCCTCCGACCCCAAGAGCCTGAGCTTCGGGGGTCTGCTGGGAGCCTGGCCAGCCGGCATGCATCCAGCCAGCACTGACGCC---AGGCCTCAGCTATTGCCAGAGCCCAAAGAGATGTCTGTTCCC---AAGGCCGCCTGCCGCGGGGAGCTCCCCGCAGCCCCCTCACCTTCCTTGTGCCCTGCGTTTGGCTTTCCTGCTGGATTCTCAGAGGCCGAAAGTTTCAACAAGGCCGCTGTACCTGCCTTGCCCACCGAGCCAGGCATCGGGAGCAGCTACCAGTGCCGCCTGCAGGCACTGAATTTCTGCATGGGGGCCGAGCCTGGCCTAGAGCACCTCTTGGCAGCCGCAGCCCCCTCCGCTGCACCATCCACCCCCCCAGCCTCCCTGAGGGCCCCGTTGTCCCTGCCGGCAGACCCCAAGGACTCCTGGGTCAGTGGGGGTTTGTCTGGGCAGGGAGCCCCTGGCTACCCATTGGGCCTGACCCCTTGCCTCTACCGGACACCAGGAATGTTCTTCTTTGAG---
>criGri1
ATGCAGCAGCAA------CCGTCGCCAAGATCCTTGGCTCCTTCTGCA---GAGCCCACCAAGCCCCCTTACAGCTACATAGCCCTGATCGCCATGGCTATCCAGAGTTCACCGGGGCAGCGGGCCACCCTCAGTGGCATCTACGGCTACATCATGGGTCGCTTCGCCTTTTACCGGCACAACCGGCCGGGCTGGCAAAACAGCATCCGCCATAACCTGTCTCTCAATGAGTGCTTCGTCAAGGTGCCCCGCGACGACCGCAAGCCAGGCAAGGGCAGCTACTGGACCCTGGATCCGGACTGCCACGACATGTTCCAGCATGGCAGCTTCCTCCGTCGCCGCAGACGCTTCACCAAGCGCACAGGTGCCCAGGGCACCAAGGGCCCTGTCAAG---------------GCAGACCACAGACTCCTCAGAGCTGCCAGCCCA---GAC---CCAGGAGCCCCCAACACCACTACT---GGCAGGCTGTGCCCATTCCCACCAGAGGCGCCAAACCCCAAGGGTCTAAACTTTGGGGATCTGATGGGGTCGTTGCCAGCCAGCATATGTCCGGCAACTAGTGACGCC---AGGCCCCAGCTGGCCACTGAATCCAAAGAGATGTGCTCGCCC---AAGTCTGCATGTCCAAGGGAGCTCACTGAAGCCACCTCGCCCTCCCCGTGCCCAGCATTCAGCTTTTCGGCTGCCTTCCCTGAAGCTGAGAGTCTTGGCAAGGCCCCCACACCTGGAGTGGCCCCTGAG---GGCGCCGGGAGCAGCTACCAGTGCCGGATGCAAGCGTTAAATTTCTGTATGGGAACTGACTCGGGCCTTGAACATCTCTTGGCCTCTGCAGTACCCGCCCCTGCACCCTCGACTCCTTCCGCCTCTCACCGGGCCCCATTGCCCTTGCCAGCTGACTCCAAGGAACCCTGGGTGACTGGGAACTTCCCTGTCCAGGGAGGTTCCGGGTACCCCCTGGCGTTACCTCCTTGCCTTTACCGGACACCAGGAATGTTCTTCTTCGAG---
>mm10
ATGCAGAAGCAA------CCATCACCAGAATCCTTGGCTCCTTCTGCA---GAGCCCACCAAGCCCCCTTACAGCTACATAGCCCTGATTGCCATGGCTATCCAGAGTTCACCGGGTCAGCGGGCCACCCTCAGTGGCATCTACCGCTACATCATGGGCCGCTTTGCCTTTTACCGGCACAACCGGCCGGGCTGGCAAAACAGCATCCGCCATAACCTGTCTCTCAACGAGTGTTTCGTCAAGGTGCCTCGTGATGACCGCAAGCCAGGCAAGGGCAGCTACTGGACCCTGGATCCGGACTGCCACGACATGTTCCAGCATGGCAGCTTTCTCCGTCGCCGCAGACGCTTCACCAAACGCACAGGTGCGCAGGGCACCAAGGGCCCTGTCAAG---------------ATAGACCACAGACCCCACAGAGCCACCAGCCCG---GAC---CCAGGAGCCCCCAAGACCACAACT---GGCAGACTGTGCCCATTCCCACAAGAGGTGCCAAACCCCAAGGGCTTAAGCTTTGAGGGTCTGATGGGGTCTTTGCCAGCCAACATGAGCTCAACAACCAGTGACGTC---AGGCCCCAACTGCCCACTGGACCCAAAGAGATGTGCTCGGCA---AAGTCTGGAGGCCCAAGGGAGCTCTCTGAAGCTACCTCGCCCTCACCGTGCCCAGCATTCGGCTTTTCATCTGCCTTCTCTGACGCTGAGAGTCTCGGCAAGGCCCCCACACCCGGTGTGGCTCCTGAG---AGCGTTGGGAGCAGCTACCAGTGCCGGATGCAGACACTGAATTTCTGTATGGGGACTGACCCAGGCCTTGAACACCTCCTGGTCTCTTCAGTCCCCACCCCTGGATCCTCGACACCTTCAGCCTCTCACCGGGCCCCACTGCCCCTGCCGGCTGACTCCAAAGAACCCTGGGTGGCTGGGAGCTTCCCTGTCCAGGGAGGTTCTGGCTATCCACTGGGATTACCCCCCTGTCTTTACCGGACTCCGGGAATGTTCTTCTTCGAG---
>rn6
ATGCAGCAGCCA------CCCACAGCAGAATCCTTGGCTCCTTCTACA---GAGCCCAGCAAGCCCCCTTACAGCTACATAGCCCTGATTGCCATGGCTATCCAGAGTTCACCGGGTCAGCGCGCCACCCTCAGTGGCATCTACCGCTACATCATGGGCCGCTTTGCATTTTACCGGCACAACCGGCCAGGCTGGCAAAACAGCATCCGCCATAACCTGTCTCTCAACGAGTGCTTCGTCAAGGTGCCTCGTGATGACCGCAAGCCAGGCAAGGGCAGCTACTGGACCCTGGATCCAGACTGCCACGACATGTTCCAGCACGGCAGCTTCCTCCGTCGCCGCAGACGCTTCACCAAGCGCACAGGTGCCCAGGGCACCAAGGGCCCTGTCAAG---------------GCAGACCACAGACCCCTTAGAGCCACCAGCCCG---GAT---CAAGGAGCCCCCAACACCACAACT---GGCAGACTGTGCCCATTCCCACCAGAGGTGCCAAACCCCAAGGGC------TTTGGGGGTCTGATGGGGTCATTGCCAGCCAACATGTGCCCAACAACCAGTGACACC---AGGCCCCAGCTGCCCACTGGACCCAAAGACATGTGCTCGGCA---AAGTCTGGAGGTCCAAGGGAGCTTTCTGAAGCCACCTCGCCCTCACCATGCCCGGCATTCGGCTTCTCATCTGCCTTCTCTGAAGCTGAGAGTCTCGGCAAGGCCCCCACACCCAGTGTGGCTCCGGAG---AGCATCGGGAGCAGCTACCAGTGCCGGATGCAGACGCTGAATTTCTGTATGGGGGCTGACCCAGGCCTTGAACACCTCTTGACCTCTGCAGTCGCCACTCCTGGATCCTCAACACCTTCGGCCTCTCACCGGGCTCCACTGCCCCTGCCAGCTGACTCCAAGGAACCGTGGGTGCCTGGGGGCTTCCCTGTCCAGGGAGGTTCTGGCTATCCACTGGGATTACCCCCTTGTCTTTACCGGACACCGGGAATGTTCTTCTTCGAG---
