# Supplementary material for: Six reference-quality genomes reveal evolution of bat adaptations
Source: Nature. 2020 Jul 22;583(7817):578–84. doi: 10.1038/s41586-020-2486-3 (PMC8075899; doi:10.1038/s41586-020-2486-3)
Supplement: Supplementary file 6 — Alignments of 12,931 protein-coding genes across 48 mammals. [file 41586_2020_2486_MOESM6_ESM.gz › suppDataFile/ENST00000332843.aln.fasta]

>hg38
---ATGAATGGCTTTGCA------TCCTTGCTTCGAAGAAACCAATTTATCCTCCTGGTACTATTTCTTTTGCAAATTCAGAGTCTGGGTCTGGATATTGATAGCCGTCCTACCGCTGAAGTCTGTGCCACACACACAATTTCACCAGGACCCAAAGGAGATGATGGTGAAAAAGGAGATCCAGGAGAAGAGGGAAAGCATGGCAAAGTGGGACGCATGGGGCCGAAAGGAATTAAAGGAGAACTGGGTGATATGGGAGATCAGGGCAATATTGGCAAGACTGGGCCCATTGGGAAGAAGGGTGACAAAGGGGAAAAAGGTTTGCTTGGAATACCTGGAGAAAAAGGCAAAGCAGGTACTGTCTGTGATTGTGGAAGATACCGGAAATTTGTTGGACAACTGGATATTAGTATTGCTCGGCTCAAGACATCTATGAAGTTTGTCAAGAATGTGATAGCAGGGATTAGGGAAACTGAAGAGAAATTCTACTACATCGTGCAGGAAGAGAAGAACTACAGGGAATCCCTAACCCACTGCAGGATTCGGGGTGGAATGCTAGCCATGCCCAAGGATGAAGCTGCCAACACACTCATCGCTGACTATGTTGCCAAGAGTGGCTTCTTTCGGGTGTTCATTGGCGTGAATGACCTTGAAAGGGAGGGACAGTACATGTTCACAGACAACACTCCACTGCAGAACTATAGCAACTGGAATGAGGGGGAACCCAGCGACCCCTATGGTCATGAGGACTGTGTGGAGATGCTGAGCTCTGGCAGATGGAATGACACAGAGTGCCATCTTACCATGTACTTTGTCTGTGAGTTCATCAAGAAGAAAAAG---
>panTro5
---ATGAATGGCTTTGCA------TCCTTGCTTCGAAGAAACCAATTTATCCTCCTGGTACTATTTCTTTTGCAAATTCAGAGTCTGGGTCTGGATATTGATAGCCGTCCTACCGCTGAAGTCTGTGCCACACACACAATTTCACCAGGACCCAAAGGAGATGATGGTGAAAAAGGAGATCCAGGAGAAGAGGGAAAGCATGGCAAAGTGGGACGCATGGGGCCAAAAGGAATTAAAGGAGAACTGGGTGATATGGGAGATCAGGGCAATATTGGCAAGACTGGGCCCATTGGGAAGAAGGGTGACAAAGGGGAAAAAGGTTTGCTTGGCATACCTGGAGAAAAAGGCAAAGCAGGTACTGTCTGTGATTGTGGAAGATACCGGAAATTTGTTGGACAACTGGATATTAGTATTGCTCGGCTCAAGACATCTATGAAGTTTGTCAAGAATGTGATAGCAGGGATTAGGGAAACTGAAGAGAAATTCTACTACATCGTGCAGGAAGAGAAGAACTACAGGGAATCCCTAACCCACTGCAGGATTCGGGGTGGAATGCTAGCCATGCCCAAGGATGAAGCTGCCAACACACTCATCGCTGACTATGTTGCCAAGAGTGGCTTCTTTCGGGTGTTCATTGGCGTGAATGACCTTGAAAGGGAGGGACAGTACGTGTTCACAGACAACACTCCACTGCAGAACTATAGCAACTGGAATGAGGGGGAACCCAGCGACCCCTATGGTCATGAGGACTGTGTGGAGATGCTGAGCTCTGGCAGATGGAATGACACAGAGTGCCATCTTACCATGTACTTTGTCTGTGAGTTCATCAAGAAGAAAAAG---
>ponAbe2
---ATGAATGGCTTTGCA------TCCTTGCTTCGAAGAAACCAATTTATCCTCCTGGTACTATTTCTTTTGCAAATTCAGAGTCTGGGTCTGGATATCAATAGCCGTCCTACCGCAGAAGTCTGTGCCACGCACACAATTTCACCAGGACCCAAAGGAGATGATGGTGAAAAAGGAGATCCAGGAGAAGAGGGAAAGCATGGCAAAGTGGGACGCATGGGGCCAAAAGGAATTAAAGGAGAACTGGGTGATATGGGAGATCAGGGCGATATTGGCAAGACTGGGCCCATTGGCAAGAAGGGTGACAAAGGGGAAAAAGGTTTGCTTGGAATACCTGGAGAAAAAGGCAAAGCAGGTACTGTCTGTGATTGTGGAAGATACCGGAAATTTGTTGGACAACTGGATATTAGTATTGCTCGGCTCAAGACATCTATGAAGTTTGTCAAGAATGTGATAGCAGGGATTAGGGAAACTGAAGAGAAATTCTACTACATCGTGCAGGAAGAGAAGAACTACAGGGAATCCCTAACCCACTGCAGGATTCGGGGTGGAATGCTAGCCATGCCCAAGGATGAAGCTGCCAACACACTCATCGCTGACTATGTTGCCAAGAGTGGCTTCTTTCGGGTGTTCATTGGCGTGAATGACCTTGAAAGGGAGGGACAGTACGTGTTCACAGACAACACTCCACTGCAGAACTATAGCAACTGGAATGAGGGGGAACCCAGCGACCCCTATGGTCATGAGGACTGTGTGGAGATGCTGAGCTCTGGCAGATGGAATGACACAGAGTGCCATCTTACCATGTACTTTGTCTGTGAGTTCATCAAGAAGAAAAAG---
>gorGor5
---ATGAATGGCTTTGCA------TCCTTGCTTCGAAGAAACCAATTTATCCTCCTGGTACTATTTCTTTTGCAAATTCAGAGTCTGGGTCTGGATATTGATAGCCGTCCTACCGCTGAAGTCTGTGCCACACACACAATTTCACCAGGACCCAAAGGAGATGATGGTGAAAAAGGAGATCCAGGAGAAGAGGGAAAGCATGGCAAAGTGGGACGCATGGGGCCGAAAGGAATTAAAGGAGAACTGGGTGATATGGGAGATCAGGGCAATATTGGAAAGACTGGGCCCATTGGGAAGAAGGGTGACAAAGGGGAAAAAGGTTTGCTTGGAATACCTGGAGAAAAAGGCAAAGCAGGTACTGTCTGTGATTGTGGAAGATACCGGAAATTTGTTGGACAACTGGATATTAGTATTGCTCGGCTCAAGACATCTATGAAGTTTGTCAAGAATGTGATAGCAGGGATTAGGGAAACTGAAGAGAAATTCTACTACATCGTGCAGGAAGAGAAGAACTACAGGGAATCCCTAACCCACTGCAGGATTCGGGGTGGAATGCTAGCCATGCCCAAGGATGAAGCTGCCAACACACTCATCGCTGACTATGTTGCCAAGAGTGGCTTCTTTCGGGTGTTCATTGGCGTGAATGACCTTGAAAGGGAGGGACAGTACGTGTTCACAGACAACACTCCACTGCAGAACTATAGCAACTGGAATGAGGGGGAACCCAGCGACCCCTATGGTCATGAGGACTGTGTGGAGATGCTGAGATCTGGCAGATGGAATGACACAGAGTGCCATCTTACCATGTACTTTGTCTGTGAGTTCATCAAGAAGAAAAAG---
>macFas5
---ATGAATGGCCTTGCA------TCCTTGCTTCGAAGAAACCAATTTATCCTCCTGGTACTATTTCTTTTGCAAATTCAGAGTCTGGGTCTGGATATCGATAGCCGTCCTACCGCTGAAGTCTGTGCCACACACACAATTTCACCAGGACCCAAAGGAGATGATGGTGAAAAAGGAGATCCAGGAGAAGAGGGAAAGCATGGCAAAGTGGGACGCATGGGGCCGAAAGGAATTAAAGGAGAACTGGGTGATATAGGAGATCAGGGCAATATTGGCAAGACTGGGCCCATTGGCAAGAAGGGTGACAAAGGGGAAAAAGGTTTGCTTGGAATACCTGGAGTAAAAGGCAAAGCAGGTACCGTCTGTGATTGTGGAAGATACCGGAAATTTGTTGGACAACTGGATATTAGTATTGCTCGGCTCAAGACATCTATGAAATTTGTGAAGAATGTGATAGCAGGGATTAGGGAAACTGAAGAGAAATTCTACTACATCGTGCAGGAAGAGAAGAACTACAGGGAATCCCTAACCCACTGCAGGATTCGGGGTGGAATGCTAGCCATGCCCAAGGATGAAGCTGCCAACACACTCATAGCTGACTATGTTGCCAAGAGTGGCTTCTTTCGGGTGTTCATTGGCGTGAATGACCTTGAAAGGGAGGGACAGTACGTGTTCACAGACAACACTCCACTGCAGAACTATAGCAACTGGAATGAGGGGGAACCCAGCGACCCCTATGGTCATGAGGACTGTGTGGAGATGCTGAGCTCTGGCCGATGGAATGACACAGAGTGCCATCTTACCATGTACTTTGTCTGTGAGTTTATCAAGAAGAAAAAG---
>otoGar3
---ATGAATACCTTTGGA------GTCCTGCTTCGAAGAAACCAATTTATCCTCCTGGTACTATTTCTTTTGCAAATTCAGAGTCTAGGTTTGGACATCGATAGTCGTCCTACCACTGAAGTCTGTGCCACACACACAATTTCACCAGGACCAAAAGGAGATGATGGTGAAAAAGGAGACCCAGGAGAGGAAGGAAAGCATGGCAAAGTGGGGCGCATGGGGCCAAAAGGAATTAAAGGAGAACTGGGTGATATAGGAGAGCAGGGCAATATTGGCAAGACGGGGCCCATTGGCAAGAAGGGTGACAAAGGAGAAAAGGGTTTGCTTGGAATACCCGGAGGAAAAGGCAAACCAGGTACTGTGTGTGATTGTGGACGATACCGGAAAGTTGTGGGACAACTGGATATTAGTGTTGCTCGTCTCAAGACATCTATGAAGTTCGTCAAGAATGTCATAGCAGGGATTAGGGAAACTGAAGAGAAGTTCTACTACATCGTGCAGGAAGAGAAGAACTACCGAGAATCCCTGACGCACTGCAGGATTCGAGGCGGAATGCTGGCCATGCCCAAGGACGAAGCTGCCAACACACTCATCGCTGACTACGTGGCCAAGAGTGGCTTCTTCCGGGTGTTCATCGGGGTGAACGACCTTGAGAGGGAGGGACAGTATGTGTTCACAGACAACACTCCACTGCAGAATTATAGCAACTGGAGTGAGGGGGAGCCCAGTGACCCTTACGGTCACGAGGACTGTGTGGAAATGCTGAGCTCCGGCAGATGGAATGACACGGAGTGCCATCTTACCATGTACTTTGTCTGTGAGTTTGTTAAGAAGAAAAAG---
>micMur3
---ATGAAGGGCTTTGGA------GCCCTGCTTCGGAGATACCAATTTAGCCTCCTGGTACTATTTCTTTTGCAAATTCAGAGTCTAGGTTTGGACATCGATAGTCGTTCTACCACTGAAGTCTGTGCCACACACACCATTTCACCAGGACCCAAAGGAGATGATGGTGAAAAAGGAGATCCAGGAGAGGAAGGAAAGCATGGAAAAGTGGGGCGCATGGGGCCAAAAGGAATTAAAGGAGAGCTGGGAGATATAGGAGACCAGGGCAATATTGGCAAGACTGGGCCCATTGGCAAGAAGGGCGACAAAGGGGAAAAGGGTTTGCTTGGAATACCAGGAGGAAAAGGCAAAGCAGGTACCGTCTGTGATTGTGGAAGATACCGGAAAGTTGTTGGGCAACTGGATATTAGCGTTGCTCGTCTGAAGACATCTATGAAGTTCGTCAAGAATGTCATAGCAGGGATTAGGGAAACTGAGGAGAAGTTCTACTACATCGTACAGGAGGAGAAGAACTACCGGGAATCCCTGACCCACTGCAGGATTCGGGGTGGAATGCTGGCCATGCCCAAGGATGAAGCTGCCAACACACTCATTGCCGACTATGTGGCCAAGAGTGGCTTCTTCCGGGTGTTCATTGGAGTGAACGACCTCGAAAGGGAGGGACAGTATGTGTTCACAGACAACACTCCACTGCAGAACTACAGCAACTGGAGCGAGGGGGAACCCAGCGACCCCTACGGTCATGAGGACTGTGTAGAAATGCTGAGCTCCGGAAGATGGAATGACACAGAGTGCCATCTTACCATGTACTTTGTCTGTGAGTTTGTTAAGAAGAAAAAG---
>tupChi1
---ATGAATGGCTTTGGA------GTCCTGCTTCAAAGAAACCAGTTTGTCCTCCTGGTACTATTTCTTTTGCAAATTCAGAGTCTGGGTTTGGACATCGATAGTCGTTCTACCACAGAAGTCTGTGCCACACACACAATTTCACCAGGACCCAAAGGAGATGATGGTGAAAAAGGAGATCCAGGAGAGGAGGGAAAGCATGGCAAAGTGGGGCGCATGGGGCCCAAAGGAATTAAAGGAGAATTGGGTGATATAGGAGACCAGGGTAATATTGGGAAGACTGGGCCCATTGGCAAGAAAGGTGAAAAAGGGGAGAAAGGTTTGCTTGGGATACCTGGAGGAAAAGGGAAAGCAGGTACCGTCTGTGATTGTGGAAGATACAGGAAAGTTGTAGGACAACTGGATATTAGTGTTGCTCGGCTTAAGACATCTATGAAGTTCGTCAAGAATGTCATAGCAGGAATTAGGGAAACTGAAGAGAAATTCTACTACATTGTGCAGGAGGAAAAGAACTACAGGGAGTCCCTGACCCACTGCAGGATTCGGGGTGGAATGCTAGCCATGCCTAAGGACGAAGCTGCCAACACGCTTATTGCTGACTATGTTGCCAAGAGTGGCTTCTTCCGGGTGTTTATTGGGGTGAATGACCTGGAAAGGGAGGGGCAGTACGTGTTCACAGACAATACGCCACTGCAGAACTATAGCAACTGGAACAACGGGGAGCCCAGTGACCCCTACGGTCATGAGGACTGCGTGGAAATGCTGAGCTCAGGCAGATGGAATGACACAGAGTGCCATCTTACCATGTACTTCGTCTGTGAGTTTGTCAAGAAGAAAAAG---
>loxAfr3
---ATGGATGGCTTTGGA------GCCCTGCTTCGAAGAAACCAGTTCATCCTCCTGGTGCTATTTCTCTTGCACATTCAGAGTCTGGGCCTGGACATGGACAGTCATCCTACCACTGACGTCTGTGCCACACACACAATTTCACCAGGACCCAAAGGAGATGATGGTGAAAAAGGAGATCCAGGAGAGGAGGGAAAGCATGGCAAGGTGGGACACGTGGGAGCAAAAGGAATTAAAGGAGAACTGGGTGATATAGGAGACCAGGGCAATATTGGCAAGACTGGACCAATTGGCAAGAAGGGTGACAAAGGGGAAAAGGGTTTACCTGGGATACCTGGAGGAAAGGGCAAAGCAGGTACTGTCTGTGATTGTGGAAGATACCGAAAAGTTGTTGGACAACTAGATATTAGTGTTGCTAGACTAAAGACATCTATGAAGTTCGTGAAGAACGTCATAGCAGGGATTAGGGAAACAGAAGAGAAATTTTACTACATCGTGCAAGAGGAGAAGAACTACAGGGAATCTCTGACTCACTGCCGGATCCGGGGTGGAATGCTAGCCATGCCAAAGGATGAAGCTGCCAACACGCTCATTGCTGACTATGTTGCCAAGAGTGGCTTCTTCCGGGTGTTCATTGGGGTGAATGACCTTGAGAGAGAGGGACAGTATGTTTTTACGGACAACACTCCACTGCAGAACTACAGCAACTGGAAGGAGGGGGAGCCCAGTGACCCGTATGGTCACGAGGACTGTGTGGAAATGCTGAGCTCGGGCAGATGGAATGACACAGAGTGCCATCTTACCATGTACTTTGTCTGTGAGTTTGTCAAGAAGAAAAAG---
>oryAfe1
---ATGGATGGCTTTGGA------GCCCTGCTTCGAAGAAACCAGTTCATCTTCCTGGTGCTTTTTCTTATGCACATTCAGAGCCTGGGCCTGGACATCGATGGCCGCCCCACCACTGATGTCTGTGCTACCCACACAATTTCGCCAGGACCCAAAGGAGACGGTGGTGAAAAAGGAGATCCAGGAGAGGAGGGGAAGCATGGCAAGGTGGGACACATGGGACCGAAAGGAATTAAAGGAGAACTGGGTGATAGAGGAGACCAGGGCAATATTGGAAAGACTGGACCATTTGGCAAAAAGGGCGACAAAGGGGAGAAGGGTTTGCCTGGGATACCTGGAGGAAAAGGTAAAGCAGGTACTGTCTGTGATTGTGGAAGATACCGAAAAGTCGTTGGACAACTAGATATTAGTGTTGCTAGACTAAAGACATCTATGAAGTTTGTCAAGAATGTCATAGCAGGGATTAGGGAAACAGAGGAGAAATTTTACTACATTGTACAGGAGGAGAAGAACTATAGGGAATCTCTGACCCACTGTCGGATCCGGGGCGGAATGCTAGCCATGCCAAAGGATGAAGCTGCCAACACACTCATTGCTGACTATGTTGCCAAGAGTGGCTTCTTCCGCGTGTTCATTGGGGTGAATGACCTTGAGAGAGAGGGGCAGTATGTTTTCACCGACAACACTCCTCTGCAGAACTACAGCAACTGGAAAGAGGGGGAGCCTAGTGACCCCTATGGCCATGAGGATTGTGTGGAAATGCTGAGCTCAGGCAGATGGAATGACACGGAGTGTCATCTTACTATGTATTTTGTCTGTGAGTTTGTCAAGAAGAAAAAG---
>felCat8
-------------------------------------------------------------------------------------------------------------------------------------------------------------------------------------------------------------------------------------------------------------------------------------------------------------GTGACAAAGGGGAAAAGGGTTTGCCAGGGATCCCGGGAGGAAAAGGCAAAGCAGGCACTGTCTGTGATTGTGGAAGATACCGGAAAGTTGTTGGACAACTGGATATTAGTGTTGCTCGCCTCAAGACATCTATGAAGTTTGTCAAGAATGTCATCGCAGGGATTAGGGAAACTGAGGAGAAATTCTACTACATCGTGCAGGAGGAGAAGAACTATAGGGAATCCCTGACCCACTGCCGGATCCGGGGTGGAATGCTGGCCATGCCAAAGGACGAAGCTGCCAACACCCTCATTGCCGACTATGTCGCCAAGAGTGGCTTCTTCCGGGTGTTCATCGGGGTGAACGACCTTGAGAAGGAGGGACAGTATGTGTTCACAGACAACACTCCACTGCAGAACTACAGCAACTGGAGAGAGGGGGAGCCCAGTGACCCCTATGGTCATGAGGACTGTGTGGAAATGCTGAGTTCAGGCAGATGGAATGACACAGAGTGCCATCTTACCATGTACTTTGTCTGTGAGTTTGTCAAGAAGAAAAAGT--
>triMan1
---ATGGATGGTTTTGGA------GCCTTCCTTCGAAGAAACCAGTTCATCCTCCTGGTGCTATTTCTCTTGCACATTCAGAGTCTGGGCCTGGATATCGATGGTCATCCTACCACTGATGTCTGTGCCACACACACAATTTCACCAGGACCCAAAGGAGATGATGGTGAAAGAGGAGATCCAGGAGAGGAGGGAAAGCTTGGCAAGCTGGGACACATGGGACCAAAGGGAATTAAAGGAGAACTGGGTGATATAGGAGACCAGGGCAATATTGGCAAGACTGGACCAATTGGCAAGAAGGGTGACAAAGGGGAAAAGGGTTTGCCTGGGATACCTGGAGGAAAGGGCAAAGCAGGTACTGTCTGTGACTGTGGAAGATACCGAAAAGTTGTTGGGCAACTAGATATTAGTGTTGCTAGACTAAAGACATCTATGAAGTTCGTCAAGAATGTCATAGCAGGGATTAGGGAAACAGAAGAGAAATTCTACTACATTGTGCAGGAGGAAAAGAACTACAGGGAATCTCTGACCCACTGCCGGATCCGGGGTGGAATGCTAGCCATGCCAAAGGATGAAGCTGCCAACACGCTCATTGCTGACTATGTTGCCAAGAGTGGCTTCTTCCGGGTGTTCATTGGGGTGAATGACCTTGAGAAAGAGGGACAATATGTTTTCACGGACAACACTCCACTGCAGAACTACAGCAACTGGAAGGAGGGGGAGCCCAGTGACCCCTATGGTCATGAGGACTGTGTGGAAATGCTGAGCTCGGGCAGATGGAATGACACGGAGTGCCATCTCACCATGTACTTTGTCTGTGAGTTTGTCAAGAAGAAAAAG---
>canFam3
---ATGAGTGGCTTTGGA------GCCCTACTTCGAAGAAACCAGTTCATCCTTCTGGTGCTCTTTCTTTTGCAAATTCAGAGTCTAGGTCTGGATATGGATAGTCGTCCTACCACTGAAGTCTGTGCCACACACACAATTGCACCAGGACCCAAAGGAGATGATGGTGAAAAAGGAGATCCAGGAGAGGAGGGGAAACATGGAAAAGTGGGACGCATGGGGCCGAAAGGAATTAAGGGGGAGCTGGGTGATGCAGGAGACCAGGGCAACATTGGCAAGACTGGGCCCATTGGCAATAAGGGAGACAAAGGGGAAAAAGGTTTGCCTGGAATACCAGGAGGAAAAGGCAAAGCAGGTACTGTCTGTGATTGTGGAAGGTATCGGAAAGTAGTTGGACAACTGGATATTAGTGTTGCTCGCCTCAAGACATCTATGAAGTTTGTCAAGAATGTCATAGCAGGGATTAGGGAAACTGAGGAGAAATTCTACTACATCGTGCAAGAAGAGAAGAACTACAGGGAGTCCCTGACACACTGCCGGATCCGGGGTGGGATGCTGGCCATGCCAAAGGATGAAGCTGCCAACACACTCATCGCTGACTATGTCGCTAAGAGTGGCTTCTTCCGGGTGTTCATTGGGGTGAATGACCTGGAGAAGGAGGGACAGTATGTGTTCACGGACAACACTCCACTGCAGAACTACAGCAACTGGAAGGAGGGGGAGCCCAGTGATCCCTATGGTCATGAGGACTGTGTGGAAATGCTGAGCTCAGGTAGATGGAATGACACGGAGTGCCATCTTACCATGTACTTTGTCTGTGAGTTTGTCAAGAAGAAAAAG---
>musFur1
---ATGAACGGTTTTGGA------GCCCTTCTTCGAAGAAACCAGTCCATCCTTCTGGTGCTCTTTCTTTTGCAAATTCAGAGTCTGGGTCTGGACATGGATAGTCGTCCTACCAGTGAAGTTTGTGCCACACACACAATTGCACCAGGACCCAAAGGAGATGATGGTGAAAAGGGAGATCCAGGAGAGGAGGGGAAACATGGCAAAGTGGGACGCATGGGGCCAAAAGGAATTAAGGGGGACCTGGGGGATGCAGGAGACCAGGGCAACATTGGCAAGACTGGGCCCATTGGTAAGAAGGGTGACAAAGGGGAAAAGGGTTTGCCTGGGATACCAGGAGGAAAAGGCAAAGCAGGCACCGTCTGTGACTGTGGAAGGTACCGGAAAGTTGTTGGACAACTGGATATTAGTGTCGCTCGCCTCAAGACATCTATGAAGTTTGTCAAGAATGTCATAGCAGGGATTAGGGAAACTGAGGAGAAATTCTACTACATCGTGCAGGAAGAGAAGAACTATAGGGAATCCCTGACCCACTGCCGGATCCGGGGTGGGATGCTGGCCATGCCAAAGGACGAAGCTGCCAACACACTCATCGCTGACTATGTGGCCAAGAGTGGCTTTTTCCGGGTGTTCATCGGGGTGAATGACCTTGAGAAGGAGGGACAGTATGTGTTCACAGACAACACTCCCCTGCAGAACTACAGCAACTGGAGAGAGGGGGAGCCCAGTGACCCCTACGGTCATGAGGACTGTGTGGAAATGCTGAGTTCAGGCAGATGGAATGACACAGAGTGCCATCTTACCATGTACTTTGTCTGTGAGTTTGTCAAGAAGAAAAAG---
>ailMel1
---ATGGGCAGCTTTGGA------GCCCTGCTTCGAAGAAACCAGTCTGTCCTTCTGGTGCTCTTTCTTTTGCAAATTCAGAGTCTGGGTCTGGACATGGATAGTCGTCCTACCACTGAAGTCTGTGCCACACACACAATTGCACCAGGACCCAAAGGAGATGATGGTGAAAAGGGAGATCCAGGAGAGGAGGGGAAACATGGCAAAGTGGGACGCATGGGGCCAAAAGGAATTAAGGGGGAGCTGGGTGATGCAGGAGACCAGGGCAACATTGGCAAGACTGGGCCCATTGGTAAGAAGGGTGACAAAGGGGAAAAGGGTTTGCCCGGGATTCCAGGAGGAAAAGGCAAAGCAGGCACCGTCTGTGATTGTGGAAGGTACCGGAAAGTTGTTGGACAACTGGATATTAGTGTTGCTCGCCTCAAGACATCTATGAAGTTTGTCAAGAATGTCATAGCAGGGATTAGGGAAACTGAGGAGAAATTCTACTACCTCGTGCAGGAGGAGAAGAACTATAGGGAATCCCTGACCCACTGCCGGATCCGGGGCGGGATGCTGGCCATGCCAAAAGACGAAGCTGCCAACACACTCATCGCTGACTACGTTGCCAAGAGTGGCTTTTTCCGGGTGTTCATCGGGGTGAATGACCTTGAGAAGGAGGGACAGTATGTGTTCACAGACAACACTCCTCTGCAGAACTACAGCAACTGGAAAGAGGGGGAGCCCAGTGACCCCTATGGGCATGAGGACTGTGTGGAAATGCTGAGCTCAGGCAGATGGAATGACACAGAGTGCCATCTTACCATGTACTTTGTCTGTGAGTTTGTCAAGAAGAAAAAA---
>lepWed1
---ATGAGTGGCTGTGGA------GCCCTACTTCGAAGAAACCAGTCCATCCTTCTGGTGCTCTTTCTTTTGCAAATTCAAAGTCTGGGTTTGGACATGGATAGCCGTCCTACCACTGAAGTTTGTGCTACACACACAATTGCACCAGGACCCAAAGGAGATGATGGTGAAAAGGGAGATCCAGGAGAGGAGGGGAAACATGGCAAAGTGGGACGCATGGGGCCAAAAGGAATTAAGGGGGAGCTGGGTGATGCAGGAGACCAGGGCAACATTGGCAAGACTGGGCCCATTGGTAAGAAGGGTGACAAAGGGGAAAAGGGTTTGCCCGGGATACCAGGAGGAAAAGGCAAAGCAGGCACCGTCTGTGACTGCGGAAGGTACCGGAAAGTTGTTGGACAACTGGATATTAGTGTTGCTCGCCTCAAAACATCTATGAAGTTTGTCAAGAATGTCATAGCAGGGATTAGGGAAACTGAGGAGAAATTCTACTACATCGTGCAGGAGGAGAAGAACTATAGGGAATCCCTGACCCACTGCCGGATCCGGGGTGGGATGCTGGCCATGCCAAAGGACGAAGCTGCCAACACACTCATCGCTGACTATGTGGCCAAAAGTGGCTTTTTCCGGGTGTTCATCGGGGTGAATGACCTTGAGAAGGAGGGACAGTATGTGTTCACAGACAACACTCCACTACAGAACTACAGCAACTGGAAAGAGGGGGAGCCTAGTGACCCCTATGGTCACGAGGACTGTGTGGAAATGCTGAGCTCAGGCAGATGGAATGACACAGAGTGCCATCTTACCATGTACTTTGTCTGTGAGTTTGTCAAGAAGAAAAAG---
>HLcamFer2
---ATGGGTGGCCCTGGA------GCCCGGCTTGGAAGAAACCAGTTCATCCTCCTCGTGCTCTTTCTTTTCCAGATTCAGAGTCTGGGCCTGGACCTCGATGGCCGTCCTACCGCCGAAGTCTGTGCCACACACACAATTTCACCAGGCCCCAAAGGAGATGACGGTGAGAAAGGAGATCCAGGAGAGGAGGGAAAGCATGGCAAAGTGGGACGCATGGGGCCCAAAGGAATTAAGGGAGATCTGGGTGATATCGGAGACCAGGGCAACATTGGCAAGACTGGGCCCATTGGCAAGAAGGGTGACAAAGGGGAAAAGGGTTTACCTGGGATACCTGGAGGAAAAGGCAAAGCAGGTACCGTCTGTGATTGTGGGAGATACCGGAAAGTTGTTGGACAGCTGGACATCAGTGTGGCTCGCCTTAAGACATCGATGAGATTTGTCAAGAATGTCATAGCAGGGATTAGGGAAACCGAAGAGAAATTCTACTACATCGTGCAGGAGGAGAAGAACTACCGGGAATCCCTGACCCACTGCCGGATCCGGGGAGGGATGCTGGCCATGCCCAAGGACGAAGCTGCCAACACGCTCCTCGCTGACTACGTCTCCAAGAGTGGTTTCTTCCGGGTGTTCATCGGGGTGAATGACCTTGAGAGGGAGGGCCAGTACGTGTTCACGGACAACACGCCACTGCAGAACTACAGCAACTGGAAGGAGGGTGAGCCCAGCGACCCCTACGGTCACGAGGACTGTGTGGAAATGCTGAGCTCAGGCAGGTGGAATGACACCGAGTGCCATCTTACCATGTACTTTGTCTGTGAGTTTGTGAAAAAGAAAAGG---
>HLmanJav1
-------------------------------------------------------------------------------------------------------------------------------------------------------------GAGATGATGGTGAAAAAGGAGATCCAGGAGAGGAGGGAAAGCATGGCAAAGTGGGGCGCATGGGGCCAAAAGGAATTAAAGGAGATCTAGGTGACATAGGAGACCAGGGCAACATTGGCAAGACTGGGCCTATTGGCAAGAAGGGTGACAAAGGGGAAAAGGGTTTGCCTGGGATAGCCGGAGGAAAGGGCAAAGCAGGTACTGTATGTGATTGTGGAAGATACCGGAAAGTTGTGGGACAACTGGACATTAGTGTTGCTCGGCTTAAGACATCTATGAAGTTCATCAAGAATGTCATAGCAGGGATTAGGGAAACTGAAGAGAAATTCTACTACATCGTGCAGGAGGAGAAGAACTACCGGGAATCCCTGACCCACTGCCGGATCCGGGGGGGCATGTTAGCCATGCCAAAGGACGAGGCTGCCAACACCCTCATCGCTGACTACGTGGCCAAGAGCGGCTTCTTCCGGGTGTTCATCGGGGTGAATGATCTGGAGAAGGAGGGGCAGTACGTGTTCACGGACAACACTCCACTGCAGAACTACAGCAACTGGAAGGAGGGGGAGCCCAGCGACCCCTTTGGTCACGAGGACTGTGTGGAAATGCTGAGCTCCGGCAGGTGGAATGACACCGAGTGCCATCTTACCATGTACTTTGTCTGTGAGTTTGTCAAGAAGAAAAAGT--
>cerSim1
---ATGGGGGGCTTTAGA------GCCCCACTTCGAAAAAACCAGTTCATCCTCCTGGTGCTCTTTCTTTTGCAAATTCAGAGTCTGGGTCTGGACATCGATAGTCATCCTACCGCTGAAGTCTGTGCCACTCACACAATTTCACCAGGACCCAAAGGAGATGATGGTGAAAAAGGAGATCCAGGAGAAGAGGGAAAGCATGGCAAAGTGGGACGCATGGGGCCAAAAGGAATTAAGGGAGACCTGGGTGATATAGGAGACCTGGGCAACATTGGCAAGACTGGGCCCATCGGCAGGAAGGGTGACAAAGGGGAAAAGGGTTTGCCTGGGATACCTGGAGGAAAAGGGAAAGCAGGTACTGTCTGTGATTGTGGAAGGTACCGGAAAGTTGTGGGACAACTGGATATTAGTGTTGCTCGCCTCAAGACGTCTATGAAGTTCGTCAAGAATGTCATAGCAGGGATTAGGGAAACCGAAGAGAAATTCTACTACATCGTGCAGGAGGAGAAGAACTACAGGGAATCCCTGACCCACTGCCGGATCCGGGGTGGCATGCTAGCCATGCCAAAGGACGAAGCTGCCAACACACTCATCGCTGACTATGTCGCCAAGAGTGGCTTCTTCAGGGTGTTCATTGGGGTGAATGACCTTGAGAGGGAGGGGCAGTATGTGTTCACGGACAACACTCCACTGCAGAACTACAGCAACTGGAAGGAGGGGGAGCCCAGCGACCCCTATGGCCATGAGGACTGTGTGGAGATGCTGAGCTCAGGCAGATGGAATGACACTGAGTGCCATCTTACCATGTACTTCGTCTGTGAGTTTGTCAAGAAGAAAAAG---
>HLturTru3
---ATGGGTGGCTTCGGA------GCCCATCTTCGAAGGAATCAGTTCATCCTTCTGTTGCTCTTTCTTTTGCAAATTCAGAGTCTGGGTCTGGACATTGATAGTCGTCCTACGACTGAAGTCTGTGCCACACACATAGTTTCACCAGGACCCAAAGGAGATGAGGGTGAAAAAGGAGATCCAGGAGAGGAGGGAAAGCATGGCAAAGTGGGACGCATGGGGCCGAAAGGAATTAAAGGAGAACTGGGTGATGTAGGAGACCAAGGCAATATTGGCAAGACCGGGCCCATTGGCAAGAAGGGTGACAAAGGGGAAAAGGGTTTGCCTGGGATACCTGGAGGAAAAGGCAAAGCAGGGACTGTCTGTGATTGCGGAAGATACCGAAAAGTTGTTGGGCAACTGGATATCAGTGTGGCTCGCCTCAAGACATCGATGAAGTTTGTCAAGAATGTCATAGCAGGGATTAGGGAAACCGAAGAGAAATTCTACTACATCGTTCAGGAGGAGAAGAACTACAGGGAATCCCTGTCCCACTGCCGGATCCGGGGTGGAATGCTAGCCATGCCAAAGGATGAAGCTGCCAACATGCTCCTGGCAGACTACGTCTCCAAGAGTGGCTTCTTCCGGGTGTTCATCGGGGTGAATGACCTTGAGAGAGAGGGCCAGTATGTGTTCACCGACAACACTCCACTGCAGAACTACAGCAACTGGAAGGAGGGTGAGCCCAGCGACCCCTACGGCCACGAGGACTGTGTGGAAATGCTGAGTTCAGGCAGGTGGAATGACACAGAGTGCCATCTTACCATGTACTTTGTCTGTGAGTTTGTCAAGAAGAAAAAG---
>balAcu1
---ATGGGTGGCTTTGGA------GCCCATCTTCGAAGGAATCAATTCATCCTCCTGGTGCTCTTTCTTTTGCAAATTCAGAGTCTGGGTCTGGACATTGATAGTCGTCCTACGACTGAAGTCTGTGCCACACACACAGTTTCACCAGGACCCAAAGGAGATGAGGGTGAAAAAGGAGATCCAGGAGAGGAGGGAAAGCATGGCAAAGTGGGACGCATGGGGCCGAAAGGAATTAAAGGAGAACTGGGTGATGTAGGAGACCAAGGCAATATTGGCAAGACCGGGCCCATTGGCAAGAAGGGTGACAAAGGGGAAAAGGGTTTGCCTGGGATACCTGGAGGAAAAGGCAAAGCAGGGACTGTCTGTGATTGCGGAAGATACCGAAAAGTTGTTGGACAACTGGATATCAGTGTGGCTCGCCTCAAGACATCGATGAAGTTTGTCAAGAATGTCATAGCAGGGATTCGGGAAACCGAAGAGAAATTCTACTACATCGTTCAGGAGGAAAAGAACTACAGGGAATCCCTGACCCACTGCCGGATCCGGGGTGGAATGCTAGCTATGCCGAAGGACGAAGCTGCCAACACACTCCTGGCAGACTACGTCTCCAAGAGTGGCTTCTTCCGGGTGTTCATCGGGGTGAATGACCTCGAGAGAGAGGGCCAGTATGTGTTCACCGACAACACTCCACTGCAGAACTACAGCAACTGGAAGGAGGGTGAGCCCAGCGACCCCTACGGCCACGAGGACTGCGTGGAAATGCTGAGTTCAGGCAGGTGGAATGACACAGAGTGCCATCTTACCATGTACTTTGTCTGTGAGTTTGTCAAGAAGAAAAAG---
>bosTau8
---ATGGGTGGCTTTGGA------GCCCAAGTTCGAAGAAACCAGTTCATTCTCCTGGTGCTCTTTCTTTTGCAAATTCAGAGTCTGGGTCTGGACCTCGACAGTCGTCCTACGACTGAAGTCTGTGCCACACACACCATTTCACCAGGACCCAAAGGAGATGATGGTGAAAAAGGAGATCCAGGAGAGGAGGGAAAGCTTGGCAAAGTGGGACGCATGGGGCCGAAAGGAGTTAAGGGAGAACTGGGTGATGTAGGAGATCAAGGCAATATTGGCAAGACTGGGCCCATTGGCAAGAAGGGTGACAAAGGGGAAAAGGGTTTGCCTGGAATACCTGGTGGAAAAGGCAAAGCAGGTACTGTCTGTGATTGTGGAAGATACCGAAAAGTTGTTGGACAGCTAGACATCAGTGTGGCTCGCCTTAAGACTTCAATGAAGTTTGTTAAGAATGTCATAGCAGGGATTAGGGAAACCGAAGAGAAATTCTACTACATCGTGCAGGAGGAGAAGAACTACAGGGAATCCCTGACCCACTGCCGCATCCGGGGTGGAATGCTAGCCATGCCCAAGGACGAAGCTGCCAACACGCTGCTGGCTGACTACGTCTCCAAGAGTGGCTTCTTCCGGGTGTTCATCGGGGTGAACGACCTGGAGAGGGAGGGTCAGTATGTGTTCACAGATAACACTCCCCTGCAGAACTACAGCAACTGGAAGGAGGGTGAGCCCAGCGACCCCTATGGCCACGAGGACTGTGTGGAGATGCTGAGCTCAGGCAGATGGAATGATACCGAGTGCCATCTTACCATGTACTTTGTCTGTGAATTCATCAAGAAGAAAAAG---
>HLequCab3
---ATGGGTGGCTTTGGA------GCCCCACTTCGAAGGAACCAGTTCATCCTCCTGGTATTTTTTCTTTTGCAAATTCGGAGTCTGGGTCTGGACATCGATAGTCGTCCTACCGCTGAAGTCTGTGCCACACACACAATTTCACCGGGACCCAAAGGAGATGATGGCGAAAAAGGAGATCCAGGAGAAGAGGGGAAGCACGGCAAAGTGGGACGCATGGGGCCAAAAGGGATTAAGGGAGAACTGGGTGATGTAGGAGACCAGGGCAACATCGGCAAGACTGGGCCCATCGGCAAGAAGGGTGACAAAGGGGAAAAGGGTTTGCCTGGGATACCTGGAGGAAAAGGCAAAGCAGGTACTGTCTGTGATTGTGGAAGATACCGGAAAGTTGTTGGACAACTGGACATTAGTGTTGCTCGACTCAAGACGTCTATGAAGTTCGTCAAGAATGTCATAGCAGGGATTAGGGAAACCGAAGAGAAATTCTACTACCTTGTGCAAGAGGAGAAGAACTACAGGGAATCCCTGACCCACTGCCGGATCCGGGGTGGAATGCTAGCCATGCCAAAGGACGAAGCCGCCAACACGCTGATCGCCGACTATGTCGCCAAGAGTGGCTTCTTCCGGGTGTTCATTGGGGTGAATGACCTTGAGAGGGAGGGGCAGTATGTGTTCACTGACAACACGCCACTGCAGAACTACAGCAACTGGAAGGAGGGGGAGCCAAGCGACCCCTATGGTCATGAGGACTGTGTGGAGATGCTGAGCTCAGGCAGATGGAATGACACTGAGTGCCATCTTACCATGTACTTTGTCTGTGAGTTTGTCAAGAAGAAAAAG---
>susScr11
---ATGGGTGGCTCTGGA------GCTGGACCTCGAAGAAACCAGTTCATCCTCCTGGTGCTCTTTCTTTTGCAGATTCAGAGTCTGGGTCTGGACATCGACAGTCGTCCTACCGCTGAAGTCTGTGCCACACACACAATTTCACCAGGACCCAAAGGAGATGATGGTGAAAAAGGAGATACAGGAGAGGAGGGAAAGCATGGCAAAGTGGGACGCATGGGGCCAAAAGGAATTAAGGGTGAACTGGGTGATATAGGAGACCAGGGCAACATTGGCAAGACTGGGCCCATTGGCAAGAAGGGTGACAAAGGAGAAAAGGGTTTGCCTGGGATGCCTGGAGAAAAAGGCAAAGCAGGTACTGTCTGTGACTGCGGAAGATACCGGAAAGTTGTTGGACAACTGGATATCAGTGTGGCTCGCCTGAAGACATCGATGAAGTTTGTCAAGAATGTCATAGCAGGGATTCGGGAAACCGAAGAGAAATTCTACTACATCGTGCAGGAGGAGAAGAACTACAGGGAATCCCTGACCCACTGCCGGATCCGGGGCGGGATGTTAGCCATGCCAAAGGACGAAGCTGCCAACACGCTCCTCGCTGACTACGTCTCCAAGAGCGGCTTCTTCCGAGTGTTCATCGGGGTAAACGACCTGGAGAGGGAGGGCCAGTACGTGTTCACAGACAACACGCCACTGCAGAACTACAGCAACTGGCAGGAGGGTGAGCCCAGCGACCCCTACGGTCACGAGGACTGTGTGGAAATGCTGAGCTCGGGCAGATGGAATGACACGGAGTGCCACCTGACCATGTACTTTGTCTGTGAGTTTGTCAAGAAGAAAAAG---
>conCri1
---ATGAGCGACTTTGGA------GCCCTACTTAGAAGAAACCAGTTCATCCTCCTCGTGCTTTTTCTTTTGCAAATTCAGAGTCTTGGTCTGGACATCGATAGTCGTCCTGCCACTGAAGTCTGTGCCACACACACAATTTCACCAGGACCCAAAGGAGATGATGGTGAAAAAGGAGACCCCGGAGAGGAAGGAAAGCACGGCAAAGTGGGGCGCATGGGTCCGAAAGGAATTAAGGGAGAGCTGGGAGATATAGGAGATCAAGGCCACCTTGGCAAGATGGGGCCCATTGGCAAGAAGGGTGACAAAGGGGAGAAAGGTTTGCCTGGGATCCCTGGAGGGAAAGGCAAAGCAGGCACTGTCTGTGATTGTGGAAGGTACCGGAAAGTAGTTGGACAACTGGATATTAGTGTTGCCCGCCTCAAGACATCTATGAAGTTCGTCAAAAATGTCATAGCAGGGATTAGGGAAACGGAAGAGAAATTCTACTACATCGTGCAGGAGGAGAAGAACTACCGGGAGTCCCTGAGTCACTGCCGGATCCGCGGCGGGAAGCTCGCCATGCCCAAGGATCAGGCCTCCAACGAGCTCCTCGCTGATTACGTGGCCCAGAGCGGCTTCTTCCGGGTCTTCATCGGGGTGAACGACCTTGAGAAGGAGGGACAATACGTGTTTACAGACAATAGCCCACTGCAGAACTACAGCAACTGGAGGGAGGGGGAGCCCAGTGACCCCTACGGCCATGAGGACTGCGTGGAGATGCTGCGCTCGGGCCGGTGGAATGACACCGAGTGTCACCTGACCATGTACTTTGTCTGTGAGTTTGTCAAGAAGAAAAAG---
>manPen1
---ATGCCTGGCTTTGGA------GCCCCACTTCGAAGGAACCAGTTCATCTTCCTGGTGCTCTTTCTTTTGCACATTCAGAGTCTGGGTCTGGACATCGATAGTCGTCCTACCACTGAAGTCTGTGCCACACACACAATTGCACCAGGACCCAAAGGAGATGATGGTGAAAAAGGAGATCCAGGAGAGGAGGGAAAGCATGGCAAAGTGGGGCGCATGGGGCCAAAAGGAATTAAAGGAGATCTAGGTGACATAGGAGACCAGGGCAACATTGGCAAGACCGGGCCTATTGGCAAGAAGGGTGACAAAGGGGAAAAGGGTTTGCCTGGGATAACCGGAGGAAAGGGCAAAGCAGGTACTGTATGTGATTGTGGAAGATACCGGAAAGTTGTGGGACAACTGGACATTAGTGTTGCTCGGCTTAAGACATCTATGAAGTTCATCAAGAATGTCATAGCAGGGATTAGGGAAACTGAAGAGAAATTCTACTACATCGTGCAGGAGGAGAAGAACTACCGGGAATCCCTGACCCACTGCCGGATCCGGGGGGGCATGTTAGCCATGCCGAAGGACGAGGCTGCCAACACCCTCATCGCTGACTACGTGGCCAAGAGCGGCTTCTTCCGGGTGTTCATCGGGTTGAATGATCTGGAGAAGGAGGGGCAGTACGTGTTCACGGACAACACTCCACTGCAGAACTACAGCAACTGGAAGGACGGGGAGCCCAGCGACCCCCTTGGTCACGAGGACTGCGTGGAAATGCTGAGCTCCGGCAGGTGGAATGACACCGAGTGCCATCTTACCATGTACTTTGTCTGTGAGTTTCTCAAGAAGAAAAAG---
>sorAra2
ATGATGAGTGGCTTTAGATTGAGAGCCCCACTTCGAAGAAATGAATTGGTCCTCCTGACGCTCTTTCTCTTGCAAATTGAGATTCTGGGTCTGGACCTGGATAGTCGACCTGCCACTGAAGTCTGTGCTACACACACAATTTCACCAGGACCCAAAGGAGATGATGGCGAGAAAGGAGACCCGGGCGAGGAGGGAAAGCATGGCAAAGTGGGACGCGCGGGCCCAAAA------------------------------------------------------------------------GGAGATAAAGGAGAAAAGGGTTTGCCGGGAGTTCCTGGAGGGAAAGGAAAAGCAGGCACCGTCTGTGACTGTGGCAGATACCGGAAAGTCGTTGGACAACTAGATATCAGCGTTGCCCGTCTCAAAACATCTATGAAGTTTGTTAAGAATGTCATAGCAGGGATTAGGGAAACTGAAGAGAAGTTCTACTACATTGTGCAGGAAGAGAAGAACTACCGGGAGTCTCTAACCCACTGCCGGATCCGTGGAGGAATGCTAGCCATGCCAAAGGATGAAGCTTCCAACACACTTATTGCAGACTATGTTGCCAAGAGTGGTTTCTTCCGGGTATTCATTGGCGTGAATGATCTTGAGAGGGAGGGGCAGTATGTGTTCACAGACAACACCCCACTGCAGAACTATAGCAACTGGAAGGATGGGGAGCCCAGTGATCCCTATGGTCATGAGGACTGCGTAGAGATGCTGAGCTCAGGCAGGTGGAATGACACCGAGTGCCATCTTACCATGTACTTTGTCTGTGAGTTTGTCAAGAAGAAAAAG---
>dasNov3
---ATGGATGGCTTTGGA------GCCCTACTTAGAAGAAACCAGTTCATCCTTCTGGTGCTATTTCTTCTGCAATTTCAGAGTCTGGGCCTGGACATCGATAGTCGTCCTACCTCTGAAGTCTGTGCCACACACACAATTTCACCAGGACCCAAAGGAGATGATGGTGACAAAGGAGATCTAGGAGAAGAGGGAAAGCATGGCAAGGTGGGACGTTTGGGGCCGAAAGGACTTAAAGGAGAATTGGGTGATATAGGAGACCAGGGCAATATTGGCAAGACTGGACCGATTGGCAAGAAGGGTGACAAAGGGGAAAAGGGTTTGCCCGGGGCACCCGGAGGAAAGGGCAAAACAGGTACTGTCTGTGATTGTGGAAGATACCGGAAAGTTGTTGGACAATTGGATATTAGTGTTGCTCGACTCAAGACATCTATGAAGTTTGTTAAGAATGTCATAGCAGGGATTAGGGAAACCGAAGAGAAGTTCTACTACATTGTGCAGGAGGAGAAGAACTACAGGGAATCGCTGACCCACTGCCGGATCCGGGGTGGAATGCTCGCCATGCCCAAGGATGAAGCCGCCAACTCGCTCATCGCTGACTACGTCGCCAAGAGTGGTTTCTTCCGGGTGTTCATAGGGGTGAATGACCTTGAGAGAGAGGGGCAGTATGTGTTCACGGACAACACCCCCCTGCAGAACTATAGCAACTGGAAGGAGGGGGAGCCCAGCGACCCCTACGGTCATGAGGACTGTGTGGAAATGCTGAGCTCA-GCAGGTGGAACGACACAGAGTGCCATCTCACCATGTACTTTGTCTGTGAGTTTGTCAAGAAGAAAAAGT--
>HLpipKuh2
---ATGGGTGGCTTTGGA------ATCTCACTTCGGAGGCACAAGTTTGTCCTCCTCGTGCTCTTTCTTCTGCACATTCAGAGTCTGGGTCTGGACATGGAGAGTCATCCTACCACTGAAGTCTGTGCTACACACACCATCTCACCAGGACCCAAAGGAGACGATGGTGAAAAAGGAGATCCAGGAGAGGAGGGAAAGCTCGGCAAAGTGGGACGCATGGGGCCAAAAGGAGTTAAGGGAGAACTGGGTGATGTGGGAGACCAAGGCAACATTGGCAAGACTGGGCCCATTGGCAAGAAGGGTGACAAAGGGGAAAAGGGTTTGCCCGGGATTCCTGGAGGAAAAGGCAAAGCAGGTACTGTCTGCGATTGTGGAAGATACCGAAAAGTTGTTGGGCAAATGGACATTAGCGTTGCTCGCCTCAAGTCATCTATGAACTTCGTCAAGAATGTCATAGCAGGGATTAGGGAAACGGATGAGAAATTCTACTACATCGTGCAGGAAGAGAAGAGCTACAGGGAATCCCTGACCCACTGCCGGATCCGGGGTGGCATGCTAGCCATGCCCAAGGACGAAGCTGCCAACACACTCATCGCGGACTATGTAGCCAAGAGTGGCTTCTTCCGGGTCTTCATCGGGGTGAATGACCTAGAGAGGGAGGGACAGTATGTGTTCACGGACAACACCCCACTGCAGAACTACAGCAACTGGAAGGAGGGGGAGCCCAGCGACCCCTATGGTCATGAGGACTGTGTGGAAATGCTGAGCTCAGGCAGGTGGAATGACACCGAGTGCCATCTTACCATGTATTTTGTCTGTGAGTTTGTCAAGAAGAAAAAG---
>HLmyoMyo6
---ATGGGTGGCTTTGGA------GTCTCACCTCGAAGGCACAAGTTCATCCTACTCGTGCTCTTCCTTTTGCACATTCAGAGTCTGGGTCTGGACATGGAAAGTCATCCTACCACCGAAGTCTGTGCCACTCACACCATTTCACCAGGACCCAAAGGAGACGATGGTGAAAAAGGAGATCCAGGAGAGGAGGGAAAGCTTGGCAAAGTGGGACGCATGGGGCCAAAAGGAATTAAGGGAGAACTGGGTGATATGGGAGACCAAGGCAACATTGGCAAGACTGGCCCCATTGGCAAGAAGGGTGACAAAGGGGAAAAGGGTTTGCCTGGGATTCCTGGAGGAAAAGGCAAAGCAGGTACTGTCTGTGATTGTGGAAGGTACCGGAAAGTTGTTGGGCAACTGGACATTAGTGTTGCTCGCCTCAAGACATCTATGAAGTTCGTCAAGAATGTCATAGCAGGGATTAGGGAAACGGATGAGAAATTCTACTACATCGTGCAGGAAGAGAAGAGCTACAGGGAATCCCTGACCCACTGCCGGATCCGGGGCGGAATGCTAGCCATGCCCAAGGACGAAGCTGCCAACACACTCATCGCAGACTACGTAGCCAAGAGTGGCTTCTTCCGGGTCTTCATCGGGGTGAATGACCTTGAGAGGGAGGGACAGTATGTGTTCACGGACAACACGCCACTGCAGAACTACAGCAACTGGAAGGAGGGGGAGCCCAGCGACCCCTATGGTCATGAGGACTGTGTGGAAATGCTGAGCTCAGGCAGGTGGAATGACACGGAGTGCCATCTCACCATGTACTTTGTCTGTGAGTTTGTCAAGAAGAAAAAG---
>HLmolMol2
---ATGGGTGGCTTCGCA------GTCCCACTTCAAAGACACGAGTTCATCGTCCTGGTGCTCCTTCTCCTGCAAATTCAGAGCCTGGGTCTGGACATGGAGAGCCATCCTACCGCTGAAGTCTGTGCCACCCACACAATTTCACCAGGACCCAAAGGGGACGATGGTGAAAAAGGAGACCCCGGAGAGGAAGGAAAGCTTGGCAAAGTGGGCCGCATGGGGCCGAAAGGAATGAAGGGCGAACTGGGCGATATAGGAGACCAGGGCAACATTGGCAAGACCGGGCCCATTGGCAAGAAGGGAGACAAAGGGGAAAAGGGCTTGCCTGGGATTCTTGGAGGAAAAGGCAAAGCAGGCACTGTCTGCGATTGTGGGAGATACCGAAAAGTCGTTGGACAGCTGGACATCAGTGTGGCCCGCCTCAAGGCATCTATGAAGTTCGTCAAGAATGTCATAGCAGGGATTAGGGAAACGGACGAGAAATTCTACTACATTGTGCAGGAGGAGAAGAGCTACAGGGAATCCCTGACCCACTGCCGGATCCGGGGTGGCATGCTAGCCATGCCCAAGGACGAAGCTGCCAACACACTCATCGCGGACTATGTCGCCAAGAGTGGCTTCTTCCGGGTCTTCATTGGGGTGAATGACCTTGAGAGGGAGGGGCAGTATGTGTTCACGGACAACACCCCACTGCAGAACTACAGCAACTGGAAGGAGGGGGAGCCCAGTGACCCCTATGGTCACGAGGACTGTGTAGAAATGCTGAGCTCAGGCAGATGGAATGACACGGAATGCCATCTTACCATGTATTTTGTCTGTGAGTTTGTCAAGAAGAAAAAG---
>HLphyDis3
---ATGGGTGGCTTCGGA------GTCTCGCTTCAAAGACACGAGCTCGTCCTCCTGGTGCTCTTCCTTCTGCAGATTCAGAGTCTGGGTCTGGACACAGAGAGTCACGCTCCCTCTGAAGTCTGTGCCACACACACAATTTCTCCAGGACCCAAAGGAGATGACGGCGAAAAAGGAGATCCGGGAGAGGAGGGAAAGCTTGGAAAAGTGGGACGCATGGGGCCAAAAGGGACGAAGGGAGACCTGGGGGATGTGGGAGACCAGGGCAACATTGGCAAGACCGGGCCCATCGGCAAGAAGGGTGACAAAGGGGAGAAGGGTTTGCCCGGGATTCCTGGAGGAAAAGGCAAAGCAGGTACCGTCTGTGACTGTGGGAGATACCGGAAAGTTGTCGGACAACTGGACATTAGTGTCGCTCGCCTCAAGACATCTATGAAGTTCGTCAAAAATGTCATAGCAGGGATCAGGGAAACGGATGAGAAATTCTACTACATCGTGCAAGAGGAGAAGAGCTACAGGGAATCCCTGACCCACTGCAGGATCCGGGGCGGCATGCTAGCCATGCCCAAGGACGAAGCCGCCAACTCCCTCATCGCCGACTACGTCGCCCAGAGTGGCTTCTTCCGGGTCTTCATTGGTGTGAATGACCTTGAGAGGGAAGGGCAGTATGTGTTCACGGATAACACTCCACTGCAGAACTACAGCAACTGGAAGGAGGGGGAGCCCAGCGACCCCTACGGCCAAGAGGACTGTGTGGAAATGCTGAGCTCAGGCAGATGGAACGACACGGAGTGCCACCTTACCATGTACTTTGTCTGTGAGTTTGTCAAGAAGAAAAAG---
>HLrouAeg4
---ATGGGTGGCTTTGGA------GCCCCACTTCGAAGAAACCAGTTCATCCTCCTGGGACTCTTTCTCTTGCAAATTCAAAGTCTGGGTCTGGACATGGATAGTCGTCCTACCACTGAAGTCTGTGCCACACACACGATTTCACCAGGACCCAAAGGAGATGATGGTGAAAAAGGAGATCGAGGAGAGGAGGGAAAGCTTGGCAAAGTGGGACGCATGGGGCCGAAAGGAATTAAGGGAGAGCTTGGTGATACAGGAGACCAGGGCAACATTGGCAAGACTGGGCCCTTTGGCAAAAAGGGTGACAAAGGGGAAAAGGGTTTGCCCGGGATTCCTGGAGGAAAAGGCAAAGCAGGTACTGTCTGTGACTGTGGGAGGTACCGAAAAGTTGTCGGGCAGCTGGATATTAGCGTTGCTCGCCTCAAGACATCTATGAAGTTCGTCAAGAATGTCATAGCAGGGATTAGAGAAACCGAAGAGAAATTCTACTACATCGTGCAGGAGGAGAAGAACTACAGGGAATCCTTGACCCACTGCCGGATCCGGGGTGGGATGCTGGCCATGCCAAAGGACGAAGCTGCCAACACACTCATCGCCGACTATGTCGCCAAGAGTGGCTTCTTCCGCGTCTTCATTGGGGTGAACGACCTCGAGAGGGAGGGGCAGTATGTGTTCACGGACAACACGCCACTGCAGAACTACAGCAACTGGAAGGAGGGCGAGCCCAGCGACCCCTACGGGCAGGAGGACTGTGTAGAAATGCTGAGCTCGGGCAGGTGGAATGATACTGAGTGCCATTTTACCATGTACTTCGTCTGTGAGTTTGTCAAGAAGAAAAAG---
>calJac3
---ATGAATGGCTTTGCA------TCTTTGCTTGGAAGAAAACACTTTATCCTCCTGGTACTATTTCTTTTGCAAATTCAGAGTCTGGGTCTGGATATCAATAGCCGTCCTACCGCTGAAGTCTGTGCAACACACACAATTTCACCAGGACCCAAAGGAGATGATGGCGAAAAAGGAGATCCAGGAGAAGAGGGAACGCATGGAAAAGTGGGACCCATGGGACCAAAAGGAATTAAAGGAGAACTGGGTGATATAGGAGATCAGGGCAATATTGGCAAGACTGGACCTATCGGCAAGAAGGGTGACAAAGGAGAAAAAGGTTTGTTTGGAAAACCTGGAAAAAAAGGCAAAGCAGGTACTGTCTGTGATTGTGGAAGATACCGGACATTTGTTGGACAACTGGATATTAGTATCGCTCGGCTCAAGACATCTATGAAGTTTGTCAAAAATGTCATAGCAGGGATTAGGGAAACTGAAGAGAAATTCTACTACATCGTGCAGGAAGAGAAGAACTACAGGGAATCCCTAACCCACTGCAGGATTCGGGGTGGAATGCTAGCCATGCCCAAGGATGAAGCTGCCAACATACTCATCGCTGACTATGTTGCCAAGAGTGGCTTCTTTCGGGTGTTCATTGGCGTGAATGACCTTGAAAGGGAGGGACAGTATGTGTTCGCAGACAACACTCCACTGCAGAACTATAGCAATTGGAATGAAGGGGAGCCCAGCGACCCCTCTGGTCATGAGGACTGTGTGGAGATGCTCAGCTCTGGCAGATGGAATGACACAGAGTGCCATCTTACCATGTACTTTGTCTGTGAGTTCATCAAGAAGAAAAAG---
>saiBol1
---ATGAATGGCTTTGCA------TCTTTTCTTGGAAGAAAACAGTTTATCCTCCTGGTACTATTTCTTTTGCAAATTCAGAGTCTGGGTCTGGATATCAATAGCCGTCCTACCGCTGAAGTCTGTGCAACACACACAATTTCACCAGGACCCAAAGGAGATGATGGTGAAAAAGGAGACCCAGGAGAAGAGGGAACGCATGGAAAAGTGGGACCCATGGGGCCAAAAGGAATTAAAGGAGAACTGGGTGATATAGGAGATCAGGGCAACATTGGCAAGACTGGACCCATCGGCAAGAAGGGTGACAAAGGAGAAAAAGGTTTGCTTGGAAAACCTGGAAAAAAAGGCAAAGCAGGTACTGTCTGTGATTGCGGAAGATACCGGACATTTGTTGGACAACTGGATATTAGTATCGCTCGGCTCAAGACATCTATGAAGTTTGTCAAGAATGTCATAGCAGGGATTAGAGAAACTGAAGAGAAATTCTACTACATCGTGCAGGAAGAGAAGAACTACAGGGAATCCCTAACCCACTGCAGGATTCGGGGTGGAATGCTAGCCATGCCCAAGGATGAAGCTGCCAACACACTCATCGCTGACTATGTTGCCAAGAGTGGCTTCTTTCGGGTGTTCATTGGCGTGAATGACCTTGAAAGGGAGGGACAGTACGTGTTCTCAGACAACTCTCCACTGCAGAACTATAGCAATTGGAATGAAGGGGAGCCCAGCGACCCCTCTGGTCATGAGGACTGTGTGGAGATGCTCAGCTCTGGCAGATGGAATGACACAGAGTGCCATCTTACCATGTACTTTGTCTGTGAGTTCATCAAGAAGAAAAAG---
>oryCun2
---ATGAATGGCTTTGGA------GCTGTGCTTCTAAGAAACCAGTTTATTCTCCTGGTGCTATTTCTCTTGCAAATTCAGATTCTGGGTCTAGACATCGATGGTCGCCCTACTGCAGAAGTCTGTGCCACGCACACAATTTCACCAGGACCGAAAGGAGATGATGGTGAAAAAGGAGATCCTGGAGAAGAGGGAAAGTATGGCAAAATGGGGCGCAGGGGGCCCAAAGGAATTAAAGGTGAACTGGGTGATATAGGAGCCCAGGGCAATATTGGCAAGACTGGGCCAATTGGCAAGAAGGGTGAGAAAGGGGAAAAGGGGTTGCTTGGGATTCCCGGAGGAAAAGGCAAGGCAGGTACTGTGTGTGACTGTGGAAGATACCGGAAAGTTGTTGGACAACTGGACATTAGTGTTGCTCGGCTCAAGACGTCTATGAAGTTCGTCAAGAATGTCATAGCAGGGATTAGAGAAACTGAAGAGAAATTCTATTACATCGTGCAGGAGGAGAAGAACTACAGGGAGTCAGTGACTCATTGCAGGATCCGGGGAGGAATGCTAGCGATGCCCAAAGATGAAGCTGCCAACACACTTATTGCTGACTACATCGCCAAGAGTGGTTTCTTCCGGGTGTTCATTGGGGTGAATGACCTTGAAAGGGAGGGGCAGTACGTGTTCACAGACAATACTCCACTGCAGAACTACAGCAACTGGAAGGAGGGGGAGCCCAGTGACCCCTACGGTCATGAGGACTGTGTGGAAATGTTGAGCTCAGGCAGGTGGAATGACACAGAGTGCCACCTTACCATGTACTTTGTCTGTGAGTTTGTCAAGAAGAAAAAG---
>ochPri3
---ATGAATGGCTTTGGA------ACCCTGCTTCTACGAAACCAGTTTATCCTCCTGGTGCTATTTCTCTTGCACATTCAGAGTCTGAGTCTAGACATGGATAGTCGCCCCACGCCAGAAGTTTGTGCCACGCACACAATTTCACCAGGACCAAAAGGAGATGATGGTGAAAAAGGAGATCCTGGAGAAGAAGGAAAGTATGGCAAAGTGGGTCGCAGGGGACCCAAAGGAATTAAAGGAGTATTGGGTGATATAGGATCCCAAGGTAATATTGGCAAGACCGGACCTATTGGCAAGAAAGGTGAGAAAGGGGAAAAGGGTTTGCTTGGGATTCCTGGAGGAAAAGGCAAGGCAGGTACTGTATGTGACTGTGGAAGATACCGGAAAGTTGTTGGACAATTGGATATTAGTGTTGCTCGGCTCAAGACATCTATGAAGTTCGTCAAAAATGTCATAGCAGGGATTAGGGAAACTGAAGAGAAATTCTATTACATCGTGCAGGAAGAGAAGAACTACAGGGAGTCATTGACGCACTGCAGAATTCGGGGCGGCATGCTAGCCATGCCCAAAGATGAAGCTGCCAACACACTTATTGCTGACTATGTCGCCAAGAGTGGCTTCTTCCGAGTGTTCATTGGGGTAAATGACCTTGAAAGGGAGGGGCAGTATGTGTTCACGGACAATACTCCACTGCAGAACTACAGCAACTGGAAAGCGGGGGAGCCCAGCGACCCCTATGGCCATGAGGACTGTGTAGAAATGCTGAGCTCAGGCAGGTGGAATGACACGGAGTGTCACCTGACCATGTATTTTGTCTGTGAGTTTCTCAAGAACAAAAAG---
>HLrhiFer5
---ATGGGTGGCTTTGGA------GTCCCACTTCGAAGGAAGCAGTTCATTCTCCTGGTGTTCTTTCTTTTGCAAATTCAGAGTTTGTGTCTGGACATGGATAGCCGTCCAACCTCTGAAGTCTGTGCCACACACACGATTTCACCAGGACCCAAAGGAGATGGTGGTGAAAAAGGAGAGCCAGGAGAGGAAGGAAAGCTTGGCAAAGTGGGACGCATGGGGCCGAAAGGAATTAAGGGAGAACTGGGTGATATAGGAGACCAAGGCAGCATTGGCAAGACCGGGCCCTTTGGCAAGAAAGGAGACAAAGGGGAAAAGGGTTTGCCCGGGATTCCTGGAGGAAAAGGCAAAGCAGGTACTGTCTGTGATTGTGGGAGATACCGAAAAGTTGTTGGGCAATTGGATATTAGTGTTGCTCGCCTCAAGACATCTATGAAGTTCGTCAAGAATGTCATAGCAGGAATTAGGGAAACTGAAGAGAAATTCTACTACATCGTGCAGGAGGAAAAGAACTACAGGGACTCCCTGACCCACTGTCGGATCCGGGGTGGAATGCTCGCCATGCCAAAGGACGAAGCCGCCAACACGCTCATCGCCGACTATGTCGCCAAGAGTGGCTTCTTCCGGGTCTTCATCGGGGTGAATGACCTTGAGAGGGAGGGGCAGTATGTGTTCACGGACAACACCCCACTGCAGAACTACAGCAACTGGAAGGAGGGAGAGCCCAGCGACCCCTATGGCCACGAGGACTGTGTGGAAATGCTGAGTTCAGGCCGATGGAATGACACAGAGTGCCATCTTACCATGTACTTTGTCTGTGAGTTTGTCAAGAAGAAAAAG---
>micOch1
---ATGAATGGCTTTAAC------GTCCTGCTTCGCGGCAACCAATTCATCCTGCTGCTGCTATTGCTCCTGCAGGTTCAGAGTCTGGGTCTGGATATTGATAGTCGGCCTGCTGCAGAAGTCTGTGCCACTCACGCCATTTCACCAGGACCCAAAGGAAAGGATGGTGAAAAAGGAGACACAGGAGAAGAAGGCAAGGATGGCAAAGTGGGACGCAGGGGACCAAAAGGAGTTAAAGGAGACCTGGGTGATATGGGACCCCAGGGCAATATTGGCAAGTCTGGCCCCATTGGCAAGAAAGGTGACAAAGGGGAAAAGGGTCTGCTCGGCATTCCTGGAGAAAAAGGCAAGGCAGGCACCATCTGTGACTGTGGGAGATACCGGAAAGTGGTCGGACAACTAGATATTAGTGTCGCTCGTCTCAAGACATCTATGAAGTTCATCAAGAATGTTATAGCAGGGATCCGAGAAACTGAGGAGAAATTTTACTACATCGTGCAGGAGGAGAAGAACTACAGGGAATCCCTGACCCACTGCAGGATCCGGGGAGGGATGCTAGCCATGCCTAAGGACGAGGCTGTTAACACACTTATTGCAGACTATGTCGCCAAGAGTGGCTTCTTCCGAGTGTTCATTGGAGTGAATGACCTTGAGAGGGAGGGACAGCACGTGTTCACGGACAACAGCCCACTGCAGAACTACAGCAACTGGAAGGAGGGGGAGCCTAGTGACCCCTATGGCCATGAGGACTGTGTGGAGATGCTGAGCTCGGGCAGGTGGAATGACACCGAGTGTCATCTTACCATGTATTTTGTCTGTGAGTTTGTCAAGAAGAAAAGA---
>criGri1
---ATGAGTGGCTTCAGG------GTCCTGCTTCAAAGCAACCAATTCATCCTGCTGCTGCTACTTCTCCTGCAGTTTCAGAGTCTGGGACTGGATATTGACAGCCGACCTGCTGCAGAAGTCTGTGCCACACACACAATTTCACCAGGACCTAAAGGAGAAGATGGTGAGAAGGGAGACACAGGAGAAGGAGGCAAGGATGGCAAAGTGGGACGGAGGGGACCAAAAGGAGTTAAAGGAGAGCTGGGAGATATGGGAGCCCAGGGCAATATTGGCAAGTCTGGTCCCATTGGCAAGAAGGGTGATAAAGGGGAAAAAGGTCTGGTCGGGATTCCTGGAGAAAAAGGCAAGGCAGGCACCATCTGCGACTGTGGGAGATACCGGAAAGTGGTTGGACAACTGGATATTAGTGTTGCTCGTCTTAAGACATCTATGAAGTTCATCAAGAATGTCATAGCAGGGATCCGGGAAACTGAAGAGAAATTCTACTACATTGTGCAGGAGGAGAAGAACTACAGGGAATCCCTGACCCACTGCAGGATTCGGGGAGGAATGCTAGCCATGCCTAAGGATGAGGTCGTGAACACTCTTATTGCTGACTACGTCGCCAAGAGTGGCTTCTTCCGAGTGTTCATTGGGGTGAATGACCTTGAGAGGGAGGGCCAGTATGTGTTCACAGACAACAGTCCATTGCAGAACTACAGCAACTGGAAGGAAGGGGAGCCTAGTGACCCCTACGGCCATGAGGACTGTGTGGAGATGCTGAGCTCGGGCAGGTGGAATGACACGGAGTGTCATCTTACCATGTATTTTGTCTGTGAGTTTGTCAAGAAGAAAAGA---
>speTri2
---ATGAATGGCTTTGGA------GTCCTGCTTCAAAACAACCAGTTCATCCTCCTGCTCTTCTTTCTCTTGCAAATTCAGAGTCTGGGCCTGGATATTGATAGTCGCCCCACCACAGAAGTCTGCGCTACACACACAATTTCACCAGGACCCAAAGGGGATGATGGTGAAAAAGGAGATCCAGGAGAAGAGGGAAAGGATGGCAAAGTGGGGCGCAGGGGGCCAAAAGGAATTAAAGGAGAACTGGGTGATATAGGAGCCCAGGGCAATATTGGCAAGTCTGGGCCTATTGGCAAGAAGGGTGACAAAGGGGAAAAGGGTTTGCTTGGGATACCTGGAGAAAAAGGCAAGGCAGGTACTGTCTGTGATTGTGGAAGATACCGGAAAGTCGTTGGACAACTTGACATTAGTGTTGCCCGGCTTAAGACATCTATGAAGTTCGTCAAGAATGTCATTGCAGGAATTAGGGAAACTGAAGAGAAATTCTACTACATCGTGCAGGAGGAGAAGAACTACAGGGAATCCCTCACCCACTGCAGGATCCGGGGAGGCATGCTAGCCATGCCCAAGGATGAAGCCATCAACACCCTTATTGCTGACTATGTTGCCAAGAGTGGCTTCTTCCGGGTGTTCATTGGGGTGAATGACCTTGAGAGAGAGGGGCAGTATGTGTTCACGGACAACACCCCACTGCAGAACTATAGCAACTGGAAGGAGGGGGAGCCCAGCGACCCCTATGGTCATGAGGACTGTGTGGAAATGCTGAGTTCGGGCAGATGGAATGATACGGAGTGTCATCTCACCATGTACTTTGTCTGTGAGTTTGTCAAGAAGAAAAAG---
>mm10
---ATGAATGGCTTTAGA------GTCCTGCTTCGAAGCAACCTATCCATGCTGTTGCTGCTAGCTCTCTTGCACTTTCAGAGTCTGGGTCTGGATGTTGATAGTCGATCAGCTGCAGAAGTCTGTGCCACACATACCATTTCACCAGGACCTAAAGGGGATGATGGTGAAAGAGGTGACACAGGAGAAGAAGGCAAGGATGGCAAAGTGGGACGCCAGGGACCAAAAGGAGTGAAAGGAGAGCTGGGTGATATGGGAGCCCAGGGTAATATTGGCAAGTCTGGCCCTATTGGCAAGAAGGGTGACAAAGGGGAAAAGGGTCTGCTTGGAATTCCTGGAGAAAAAGGCAAAGCAGGTACCATCTGTGATTGTGGCAGGTACCGGAAAGTGGTTGGACAACTGGATATTAGTGTTGCTCGTCTTAAGACATCAATGAAATTCATCAAGAATGTTATAGCAGGGATCCGGGAAACTGAAGAGAAATTCTACTACATTGTGCAGGAGGAGAAGAACTACAGGGAATCTCTGACCCACTGCAGGATCCGAGGAGGGATGCTAGCCATGCCCAAGGATGAAGTCGTTAACACCCTTATTGCTGACTATGTCGCCAAGAGTGGTTTCTTCAGAGTGTTCATTGGGGTCAATGACCTTGAGAGGGAGGGGCAATATGTGTTCACAGATAACACTCCATTGCAGAACTACAGCAACTGGAAGGAGGAGGAACCTAGTGACCCCTCCGGCCATGAGGACTGTGTGGAGATGTTGAGCTCTGGCAGGTGGAATGACACAGAGTGTCACCTTACCATGTATTTTGTCTGTGAGTTTGTCAAGAAGAAAAAA---
>rn6
---ATGAATGGCTGTAGA------GTCCTGCTTCGAAGAAACCAGTTCATCCTGCTGCTGCTGTTTCTCTTGCACTTTCAGAGTCTGGGTCTGGATGTTGATGGTCGCTCTGCTGCAGAAGTCTGTGTCACACATACCATTTCACCAGGACCTAAAGGAGATAATGGTGAAAGAGGTGACACAGGAGAAGAAGGCAAGGATGGCAAAGTGGGACGCCAAGGACCAAAAGGAGTTAAAGGAGAGCTGGGTGATATGGGAGCCCAGGGCGATATTGGCAAGTCTGGTCCTATTGGCAAGAAGGGTGACAAAGGAGAGAAAGGTCTGCTTGGGGTACCTGGAGAAAAAGGCAAGGCAGGTACCATCTGCGACTGTGGCAGATACCGGAAAGTGGTTGGACAACTGGATATTAGTGTTGCTCGTCTTAAGACATCAATGAAATTCATCAAGAATGTCATAGCAGGGATCCGGGAAACTGAAGAGAAATTCTACTACATTGTGCAGGAGGAAAAGAACTACAGGGAATCTCTGACCCACTGCAGGATCCGGGGAGGGATGCTGGCCATGCCTAAGGATGAAGTTGTTAACACTCTTATTGCTGACTATGTCGCCAAGAGTGGCTTCTTCAGAGTGTTCATTGGCGTGAATGACCTTGAGAAGGAGGGGCAATATGTGTTCACAGACAACACTCCATTGCAGAACTACAGCAACTGGAAGGAGGGGGAGCCTAGTGACCCCTATGGCCATGAGGACTGTGTGGAGATGCTGAGCTCTGGCAGGTGGAACGACACAGAGTGTCATCTTACCATGTATTTTGTCTGTGAGTTTGTCAAGAAGAAAAAT---
>hetGla2
---ATGAATGGCACTGGA------GTTTTGCTTCAAAGCAACCAGTTCATCCTCCTGCTGCTATTTCTCCTGCAAATTCAGAGTCTGGGTCTGGATGTTGATAGTCGCCCGACTGCAGAAGTCTGTACCACCCACACCATTTCAACTGGACCCAAAGGAGATGATGGTGAAAAAGGAGATCCAGGAGAAGAGGGAAAAGATGGCAAAGTGGGACGCAGGGGGCCGAAAGGAATTAAAGGAGAATTGGGTGACATAGGACCCCAGGGCATTATTGGCAAGTCGGGGCCCTTTGGCAAGAAGGGTGACAAAGGAGAGAAGGGTTTGCTTGGGATACCTGGAATGAAAGGCAAGGCAGGTACTGTCTGTGATTGTGGGAGATACCGGAAAGTTGTTGGACAACTGGATATTAGTGTGGCCCGGCTCAAGTCATCTATGAAATTCGTCAAGAATGTCATAGCAGGGATTAGGGAAACTGAAGAGAAGTTCTACTACATCGTGCAGGAGGAGAAGAGCTACAGGGAATCCCTGACCCACTGCAGGATTCGGGGTGGAATGCTAGCCATGCCCAAAGATGAAGCCGTCAACAGCCTCATCGCTGACTATGTGGCCAAGAGTGGCTTCTTCCGCGTGTTCATTGGGGTGAACGACCTCGAGAAGGAGGGCCAGTATGTGTTCACGGACAACACCCCACTGCAGAACTACAGCAACTGGCAGAAGGGGGAGCCCAGTGACCCCTATGGGCACGAGGACTGTGTGGAGATGCTGAGCTCAGGCCGGTGGAATGACACGGAATGCCATCTTACCATGTACTTCATCTGCGAGTTTGTCAAGAAGAAAAAG---
>cavPor3
---ATGAACAGCAGTAGA------GTCCTGCTGCGAAGCAACCAGTTCATCCTCCTGCTGCTATTCCTCCTGCAGATTCAGAGTCTGGGGCTGGATATTGACAGTCGCCCGACCGTGGAAGTCTGTGCCACGCACGCCATTTCACCTGGACCCAAAGGAGATGATGGTGAGAGAGGAGATCCAGGAGAAGAGGGGAGAGATGGCAAAGTGGGGCGCAGGGGGCCGAAAGGAATTAAAGGAGAGCTGGGGGACACGGGACCCCAGGGCAGTATTGGCAAGTCTGGGCCCATTGGCAAGAAAGGTGACAAAGGAGAGAAGGGTCTGCTTGGGATTCCAGGAGTGAAAGGCAAGGCAGGTACCGTCTGTGATTGCGGAAGATACCGGAAAGTTGTTGGACAACTGGATATTAGCGTTGCCCGGCTCAAGACATCTATGAAATTCGTCAAGAATGTCATAGCGGGGATTCGGGAAACTGAAGAAAAGTTCTATTACATCGTGCAGGAGGAGAAGAGCTACCGGGAGTCCCTGACCCACTGCAGGATTCGGGGTGGAATGCTCGCCATGCCCAAAGATGAAGCCATCAACACCCTCATCGCTGACTACGTGGCCAAGAGTGGCCTCTTCCGGGTGTTCATTGGGGTGAATGACCTGGAGAAGGAGGGCCAGTATGTGTTCACAGACAGCACCCCGCTGCAGAACTACAGCAATTGGCAGGAGGGGGAGCCCAGTGACCCCTACGGGCATGAGGACTGCGTGGAGATGCTGAGCTCTGGCCGCTGGAATGACACAGAGTGCCACCGTACCATGTACTTCATCTGCGAGTTTGTCAAGGAGAAGAAG---
>echTel2
---ATGGGTGGCTTTGAA------GCTCTCTTTCGAAGAAACCAGTTCATCCTCCTACTGCTTCTTCTTTCGCACATTCAGCATCTGGGCCTGGCCATCGACAGTCACTCTACTGCTGATGTCTGTGCTACACACACCATTTCACCAGGAGCCAAAGGAGACGGTGGTGAAAAAGGAGACCTTGGAGAGGAGGGGAAACATGGCAAGGTGGGACGTGTGGGACCGAAAGGGATTAAAGGAGAACTGGGTGATGCAGGAGACCAAGGCAATCTTGGTAAGACTGGACCAATTGGCAGGAAGGGGGACAAAGGGGAAAGGGGCTTGTCTGGCATCGCTGGAGGAAAGGGCAAAGCAGGCACCGTCTGTGACTGTGGAAGATACCGGAAAGTTGTTGGACAGCTCGACATTAGTGTGGCTAGACTAAAGACGTCCATGAAGTTCGTCAAGAATGTCATAGCAGGGATTAGGGAAACAGAAGAGAAATTCTATTACATCGTGCAGGAGGAGAAGAACTACAGGGAATCTCTGACCCACTGCCGGATCCGGGGTGGGATGCTGGCCATGCCAAAGGATGAAGCTGCCAACACGCTCATCGCTGACTATGTGGCCAAGAGTGGCTTCTTCCGGGTGTTCATCGGGGTCAATGACCTGGAGAGAGAGGGGCAGTATGTGTTCACAGACCACACTCCACTGCAGAACTACAGCAACTGGAAGGAGGGGGAGCCCAGTGACCCCTATGGCCATGAGGACTGTGTGGAAATGCTGAGCTCAGGCAGGTGGAATGACACCGAGTGTCATCTGACCATGTACTTTGTCTGTGAGTTTGTCAAGAAGAAAAAT---
>tarSyr2
---ATGAACGGCCTTGCA------GCCCTGTGTCGAAGACACCAGTCTGTCCTTCTGGTTCTGTTTCTTCTGCAGATTCAGAGCTTGGGTCTGGACATCGACAGCCGTCCTACCGCAGATGTCTGTGCCACACACACGATCTCACCAGGACCCAAAGGCGATGATGGTGTGAAGGGCGACCTGGGGGACGAGGGGAAGCACGGCAAAGTGGGCCGCTCGGGGCCAAAAGGAATTAAAGGACAACTGGGGGATGCTGGAGACCAGGGCAACATTGGAAAGACTGGGCCCATTGGCAAGAAGGGTGACAAAGGGGAAAAAGGTTTGCTTGGAGTTCCTGGAGAAAAAGGCAAAGCAGGTACTGTCTGTGATTGTGGAAGATACCGGAAAGTTGTTGGACAACTGGATATTAGTGTTGCTCGACTCAAGACATCTATGAAGTTTGTCAAGAATGTCATAGCCGGGATCAGGGAGACGGAAGAGAAATTCTACTACCTCGTGCAGGAGGAGAAGAGTTATAGGGAGTCCCTGACCCACTGCAGGATCCGGGGGGGCATGCTCGCCATGCCTAAGGACGCAGCGGCCAACACGCTCATTGCTGACTACGTGGCCCAGAGTGGCTTCTTCCGGGTGTTCATCGGAGTGAACGACCTGGAGCGTGAGGGCCAGTATGTGTTCACCGACCACACACCACTGCAGAACTACAGCAATTGGGGCGAGGGTGAGCCCAGTGACCCACACGGGCACGAGGACTGCGTGGAGATGCTGAGCTCAGGCCGATGGAATGACACTGAGTGTCAGCGCACTATGTACTTCATCTGTGAGTTTGTCAAGAAGAAAAAG---
>eriEur2
---ATGGTTGGCTTTGGA------ACCCCACTTTGCAGAAGCCAGTTCATCCTTCTGGTACTCTTTCTTTTGCAAATTCAGAGTCTGGGTCTGGATATGGATAGTCATTCTACCACTGAAGTCTGTGCCACACACACTATTTCACCAGGACCCAAAGGAGATGATGGTGAGAAAGGTGATCCAGGAGAGGAGGGAAAACATGGCAAAGTAGGGCGCATGGGCCCAAAAGGAACTAAGGGAGATTTGGGTGATATAGGAGACCAGGGCAACATTGGCAAGACTGGACCCATTGGCAAAAAGGGTGACAAAGGGGAAAAGGGACTGCCTGGAGCACCTGGAGGAAAAGGCAAAGCAGGTACTGTATGTGACTGTGGTAGATACCGGAAGGTAGTTGGACAATTGGATATTAGTGTTGCTCGCCTCAAGTCGTCTATGAAGTTTGTTAAGAAT---------------------------------------------------------------------------------------------------------------------------------------------------------------------------------------------------------------------------------------------------------------------------------------------------------------------------------------------------------------------------------------------------------
