# Supplementary material for: Six reference-quality genomes reveal evolution of bat adaptations
Source: Nature. 2020 Jul 22;583(7817):578–84. doi: 10.1038/s41586-020-2486-3 (PMC8075899; doi:10.1038/s41586-020-2486-3)
Supplement: Supplementary file 6 — Alignments of 12,931 protein-coding genes across 48 mammals. [file 41586_2020_2486_MOESM6_ESM.gz › suppDataFile/ENST00000299300.aln.fasta]

>hg38
ATGGCGTCCCTTTCCCTTGCACCTGTTAACATCTTTAAGGCAGGAGCTGATGAAGAGAGAGCAGAGACAGCTCGTCTGACTTCTTTTATTGGTGCCATCGCCATTGGAGACTTGGTAAAGAGCACCTTGGGACCCAAAGGCATGGACAAAATTCTTCTAAGCAGTGGACGAGATGCCTCTCTTATGGTAACCAATGATGGTGCCACTATTCTAAAAAACATTGGTGTTGACAATCCAGCAGCTAAAGTTTTAGTTGATATGTCAAGGGTTCAAGATGATGAAGTTGGTGATGGCACTACCTCTGTTACCGTTTTAGCAGCAGAATTATTAAGGGAAGCAGAATCTTTAATTGCAAAAAAGATTCATCCACAGACCATCATAGCGGGTTGGAGAGAAGCCACGAAGGCTGCAAGAGAGGCGCTGTTGAGTTCTGCAGTTGATCATGGTTCCGATGAAGTTAAATTCCGTCAAGATTTAATGAATATTGCGGGCACAACATTATCCTCAAAACTTCTTACTCATCACAAAGACCACTTTACAAAGTTAGCTGTAGAAGCAGTTCTCAGACTGAAAGGCTCTGGCAACCTGGAGGCAATTCATATTATCAAGAAGCTAGGAGGAAGTTTGGCAGATTCCTATTTAGATGAAGGCTTCCTGTTGGATAAAAAAATTGGAGTAAATCAACCAAAACGAATTGAAAATGCTAAAATTCTTATTGCAAATACTGGTATGGATACAGACAAAATAAAGATATTTGGTTCCCGGGTAAGAGTTGACTCTACAGCAAAGGTTGCAGAAATAGAACATGCGGAAAAGGAAAAAATGAAGGAGAAAGTTGAACGTATTCTTAAGCATGGAATAAATTGCTTTATTAACAGGCAATTAATTTATAATTATCCTGAACAGCTCTTTGGTGCTGCTGGTGTCATGGCTATTGAGCATGCAGATTTTGCAGGTGTGGAACGCCTAGCTCTTGTCACAGGTGGTGAAATTGCCTCTACCTTTGATCACCCAGAACTGGTGAAGCTTGGAAGTTGCAAACTTATCGAGGAAGTCATGATTGGAGAAGACAAACTCATTCACTTTTCTGGGGTTGCCCTT---GGTGAGGCTTGTACCATTGTTTTGCGTGGTGCCACTCAACAAATTTTAGATGAAGCAGAAAGATCATTGCATGATGCTCTTTGTGTTCTTGCGCAAACTGTAAAGGACTCTAGAACAGTTTATGGAGGAGGCTGTTCTGAGATGTTGATGGCTCATGCTGTGACACAGCTTGCCAATAGAACACCAGGCAAAGAAGCTGTTGCAATGGAGTCTTATGCTAAAGCACTGAGAATGTTGCCAACCATCATAGCTGACAATGCAGGCTATGACAGTGCAGACCTGGTGGCACAGCTCAGGGCTGCTCACAGTGAAGGCAATACCACTGCTGGATTGGATATGAGGGAAGGCACCATTGGAGATATGGCTATCCTGGGTATAACAGAAAGTTTTCAAGTGAAGCGACAGGTTCTTCTGAGTGCAGCTGAAGCAGCAGAGGTGATTCTGCGTGTGGACAACATCATCAAAGCGGCACCCAGGAAACGTGTCCCTGATCACCACCCCTGT---
>panTro5
ATGGCGTCCCTTTCCCTTGCACCTGTTAACATCTTTAAGGCAGGAGCTGATGAAGAGAGAGCAGAGACAGCTCGTCTGACTTCTTTTATTGGTGCCATCGCCATTGGAGACTTGGTAAAGAGCACCTTGGGACCCAAAGGCATGGACAAAATTCTTCTAAGCAGTGGACGAGATGCCTCTCTTATGGTAACTAATGATGGTGCCACTATTCTAAAAAACATTGGTGTTGACAATCCAGCAGCTAAAGTTTTAGTTGATATGTCAAGGGTTCAAGATGATGAAGTTGGTGATGGCACTACCTCTGTTACCGTTTTAGCAGCAGAATTATTAAGGGAAGCAGAATCTTTAATTGCAAAAAAGATTCATCCACAGACCATCATAGCGGGTTGGAGAGAAGCCACGAAGGCTGCAAGAGAGGCGCTGTTGAGTTCTGCAGTTGATCATGGTTCCGATGAAGTTAAATTCCGTCAAGATTTAATGAATATTGCGGGCACAACATTATCCTCAAAACTTCTTACTCATCACAAAGACCACTTTACAAAGTTAGCTGTAGAAGCAGTTCTCAGACTGAAAGGCTCTGGCAACCTGGAGGCAATTCATATTATCAAGAAGCTAGGAGGAAGTTTGGCAGATTCCTATTTAGATGAAGGCTTCCTGTTGGATAAAAAAATTGGAGTAAATCAACCAAAACGAATTGAAAATGCTAAAATTCTTATTGCAAATACTGGTATGGATACAGACAAAATAAAGATATTTGGTTCCCGGGTAAGAGTTGACTCTACAGCAAAGGTTGCAGAAATAGAACATGCGGAAAAGGAAAAAATGAAGGAGAAGGTTGAACGTATTCTTAAGCATGGAATAAATTGCTTTATTAACAGGCAATTAATTTATAATTATCCTGAACAGCTCTTTGGTGCTGCTGGTGTCATGGCTATTGAGCATGCAGATTTTGCAGGTGTGGAACGCCTAGCTCTTGTCACAGGTGGTGAAATTGCCTCTACCTTTGATCACCCAGAACTGGTGAAGCTTGGAAGTTGCAAACTTATCGAGGAAGTCATGATTGGAGAAGACAAACTCATTCACTTTTCTGGGGTTGCCCTT---GGTGAGGCTTGTACCATTGTTTTGCGTGGTGCCACTCAACAAATTTTAGATGAAGCAGAAAGATCATTGCATGATGCTCTTTGTGTTCTTGCGCAAACTGTAAAGGACTCTAGAACAGTTTATGGAGGAGGCTGTTCTGAGATGTTGATGGCTCATGCTGTGACACAGCTTGCCAATAGAACACCAGGCAAAGAAGCTGTTGCAATGGAGTCTTATGCTAAAGCACTGAGAATGTTGCCAACCATCATAGCTGACAATGCAGGCTATGACAGTGCAGACCTGGTGGCACAGCTCAGGGCTGCTCACAGTGAAGGCAATACCACTGCTGGATTGGATATGAGGGAAGGCACCATTGGAGATATGGCTATCCTGGGTATAACAGAAAGTTTTCAAGTGAAGCGACAGGTTCTTCTGAGTGCAGCTGAAGCAGCAGAGGTGATTCTGCGTGTGGACAACATCATCAAAGCGGCACCCAGGAAACGTGTCCCTGATCACCACCCCTGT---
>ponAbe2
ATGGCGTCCCTTTCCCTTGCACCTGTTAACATCTTCAAGGCAGGAGCTGATGAAGAGAGAGCAGAGACAGCTCGTCTGACTTCTTTTATTGGTGCCATCGCCATTGGAGACTTGGTAAAGAGCACCTTGGGACCCAAAGGCATGGACAAAATTCTTCTAAGCAGTGGACGAGATGCCTCTCTTATGGTAACTAATGATGGTGCCACTATTCTAAAAAACATTGGTGTTGACAATCCAGCAGCTAAAGTTTTAGTTGATATGTCAAGGGTTCAAGATGATGAAGTTGGTGATGGCACTACTTCTGTTACTGTTTTAGCAGCAGAATTATTAAGGGAAGCAGAATCTTTAATTGCAAAAAAGATTCATCCACAGACCATCATAGCGGGTTGGAGAGAAGCCACTAAGGCTGCAAGAGAGGCGCTGTTGAGTTCTGCAGTTGATCATGGTTCCGATGAAGTTAAATTCCGTCAAGATTTAATGAATATTGCGGGCACAACATTATCCTCAAAACTTCTTACTCATCACAAAGACCACTTCACAAAGTTAGCTGTAGAAGCAGTTCTCAGACTGAAAGGCTCTGGCAACCTGGAGGCAATTCATATTATCAAGAAGCTAGGAGGAAGTTTGGCAGATTCCTATTTAGATGAAGGCTTTCTGTTGGATAAAAAAATTGGAGTAAATCAACCAAAACGAATTGAAAATGCTAAAATTCTTATTGCAAATACTGGTATGGATACAGACAAAATAAAGATATTTGGTTCCCGGGTAAGAGTTGACTCTACAGCAAAGGTTGCAGAAATAGAACATGCGGAAAAGGAAAAAATGAAAGAGAAAGTTGAACGTATTCTTAAGCATGGAATAAATTGCTTTATTAACAGGCAATTAATTTATAATTATCCTGAACAGCTCTTTGGTGCTGCTGGTGTCATGGCTATTGAGCATGCAGATTTTGCAGGTGTGGAACGCCTAGCTCTTGTCACAGGTGGTGAAATTGCCTCTACCTTTGATCACCCAGAACTGGTGAAGCTTGGAAGTTGCAAACTTATTGAGGAAGTCATGATTGGAGAAGACAAACTCATTCACTTTTCTGGGGTTGCCCTT---GGTGAGGCTTGTACCATTGTTTTGCGTGGTGCCACTCAACAAATTTTAGATGAAGCAGAAAGATCATTGCATGATGCTCTTTGTGTTCTTGCACAAACTGTAAAGGACTCTAGAACAGTTTATGGAGGAGGCTGTTCTGAGATGTTGATGGCTCATGCTGTGACACAGCTTGCCAATAGAACACCAGGCAAAGAAGCTGTTGCAATGGAGTCTTATGCTAAAGCACTGAGAATGTTGCCAACCATCATAGCTGACAATGCAGGGTATGACAGTGCAGACCTGGTGGCACAGCTCAGGGCTGCTCACAGTGAAGGCAATACCACTGCTGGATTGGATATGAGGGAAGGCACCATTGGAGATATGGCTATCCTGGGTATAACAGAAAGTTTTCAAGTGAAGCGACAGGTTCTTCTGAGTGCAGCTGAAGCAGCAGAGGTGATTCTGCGTGTGGACAACATCATCAAAGCGGCACCCAGGAAACGTGTCCCTGATCACCACCCCTGT---
>macFas5
ATGGCGTCCCTTTCCCTTGCACCTGTTAACATCTTCAAGGCAGGAGCTGATGAAGAGAGAGCAGAGACAGCTCGCCTGACTTCTTTTATTGGTGCCATCGCCATTGGAGACTTGGTAAAGAGCACCTTGGGACCCAAAGGCATGGACAAAATTCTTCTAAGCAGTGGACGAGATGCCTCTCTTATGGTAACCAATGATGGTGCCACTATTCTGAAAAACATTGGTGTTGACAATCCAGCAGCTAAAGTTTTAGTTGATATGTCAAGGGTTCAAGATGATGAAGTTGGTGATGGCACTACCTCTGTTACCGTTTTAGCAGCAGAATTATTAAGGGAAGCAGAATCTTTAATTGCAAAAAAGATTCATCCACAGACCATCATAGCGGGTTGGAGAGAAGCCACAAAGGCTGCAAGAGAGGCACTATTGAGTTCTGCAGTCGATCATGGTTCCGATGAAGTAAAATTCCGTCAAGATTTAATGAATATTGCGGGCACAACATTATCCTCAAAACTTCTTACTCATCACAAAGACCACTTTACAAAGTTAGCTGTAGAAGCAGTTCTCAGACTGAAAGGCTCTGGCAACCTCGAGGCAATTCATATTATCAAGAAGCTAGGAGGAAGTTTGGCAGATTCTTATTTAGATGAAGGCTTTCTGTTGGATAAAAAAATTGGAGTAAATCAACCAAAACGAATTGAAAATGCTAAAATTCTTATTGCAAATACTGGTATGGATACAGACAAAATAAAGATATTTGGTTCCCGGGTAAGAGTTGATTCTACAGCAAAGGTTGCAGAAATAGAACATGCGGAAAAGGAAAAAATGAAGGAGAAAGTTGAACGTATTCTTAAGCATGGAATAAATTGCTTTATTAACAGGCAATTAATTTATAATTATCCTGAACAGCTCTTTGGTGCTGCTGGTGTCATGGCTATTGAGCATGCAGATTTTGCAGGTGTGGAACGCCTAGCTCTTGTCACAGGTGGTGAAATTGCCTCTACCTTTGATCACCCAGAACTGGTGAAGCTTGGAAGTTGCAAACTTATCGAGGAAGTCATGATTGGAGAAGACAAACTCATTCACTTTTCTGGGGTTGCCCTT---GGTGAGGCTTGTACCATTGTTTTGCGTGGTGCCACTCAACAAATTTTAGATGAAGCAGAAAGATCTTTGCATGACGCTCTTTGTGTTCTTGCGCAAACTGTAAAGGACTCTAGAACAGTTTATGGAGGAGGCTGTTCTGAGATGTTGATGGCTCATGCTGTGACACAGCTTGCCAATAGAACACCAGGCAAAGAAGCTGTTGCAATGGAGTCTTACGCTAAAGCACTGAGAATGTTGCCAACCATCATAGCTGACAATGCAGGCTATGACAGTGCAGACCTGGTGGCCCAGCTCAGGGCTGCTCACAGTGAAGGCAATACCACTGCTGGACTGGATATGAGGGAAGGCACCATTGGCGATATGGCTATCCTGGGTATAACAGAAAGTTTTCAAGTGAAGCGACAGGTTCTTCTGAGTGCAGCTGAAGCAGCAGAGGTGATTCTGCGTGTGGACAACATCATCAAAGCAGCACCCAGGAAACGTGTCCCTGATCACCACCCCTGT---
>calJac3
ATGGCGTCCCTTTCCCTTACACCTGTTAACATCTTCAAGGCAGGAGCTGATGAAGAGAGAGCAGAGACAGCTCGTCTGTCTTCTTTTATTGGTGCCATCGCTATTGGAGACTTGGTAAAGAGCACCTTGGGACCCAAAGGCATGGACAAAATTCTTCTAAGCAGTGGACGAGATGCCTCTCTTATGGTAACCAATGATGGTGCCACTATTCTAAAAAACATTGGTGTTGACAATCCAGCAGCTAAAGTTTTAGTTGACATGTCAAGGGTTCAAGATGATGAAGTTGGTGATGGCACTACCTCTGTTACCGTTTTAGCAGCAGAATTATTAAGGGAAGCAGAATCTTTAATTGCAAAAAAGATTCATCCACAGACCATCATAGCGGGTTGGAGAGAAGCCACAAAGGCAGCAAGAGAGGCTCTGTTGAGTTCTGCAGTCGATCATGGTTCTGATGAAGTTAAATTCCGTCAAGATTTAATGAATATTGCGGGCACGACATTATCCTCAAAACTTCTTACTCATCACAAAGACCACTTTACTAAATTAGCTGTAGAAGCGGTTCTCAGACTGAAAGGCTCTGGCAACCTGGAGGCAATTCATATTATCAAGAAGCTAGGAGGAAGTTTGGCAGATTCCTATTTAGATGAAGGCTTTCTGTTGGATAAAAAAATTGGAGTAAATCAACCAAAACGAATTGAAAATGCTAAAATTCTTATTGCAAATACTGGTATGGATACAGACAAAATAAAGATATTTGGTTCCCGGGTTAGAGTTGATTCTACAGCAAAGGTTGCAGAAATAGAACATGCGGAAAAGGAAAAAATGAAGGAGAAAGTTGAACGTATTCTTAAGCATGGAATAAATTGCTTCATTAACAGGCAGTTAATTTATAATTATCCTGAACAGCTCTTCGGTGCTGCTGGTGTCATGGCTATTGAGCATGCAGATTTTGCAGGTGTGGAACGCCTAGCTCTTGTCACAGGTGGTGAAATTGCCTCTACCTTTGATCACCCAGAACTGGTAAAGCTTGGAAGTTGCAAACTTATTGAGGAAGTCATGATTGGAGAAGACAAACTCATTCACTTTTCTGGGGTTGCCCTT---GGTGAGGCTTGTACCATTGTTTTGCGTGGTGCCACTCAGCAAATTTTAGATGAAGCTGAAAGATCTTTGCATGATGCTCTTTGTGTTCTTGCACAAACTGTAAAGGATTCTAGAACAGTTTATGGAGGAGGCTGTTCGGAGATGTTGATGGCTCATGCTGTGACACAGCTTGCCAATAGAACACCAGGCAAAGAAGCTGTTGCAATGGAGTCTTATGCTAAAGCACTGAGAATGTTGCCAACCATCATAGCTGACAATGCAGGCTATGACAGTGCAGACCTAGTGGCACAGCTCAGAGCTGCTCACAGTGAAGGCAATACCACTGCTGGACTGGATATGAGGGAAGGCACTATTGGAGATATGGCTCTCCTAGGTATAACAGAAAGTTTTCAAGTAAAGCGTCAAGTTCTTCTAAGTGCAGCTGAAGCAGCAGAGGTGATTCTGCGTGTGGACAACATCATCAAAGCGGCACCCAGGAAACGTGTCCCTGATCACCACCCATGT---
>micMur3
ATGGCGTCCCTTTCCCTTGCACCTGTTAACATCTTCAAGGCTGGAGCTGATGAAGAGAGAGCAGAGACAGCTCGTCTGTCGTCTTTTATTGGCGCCATCGCCATTGGAGACTTGGTAAAGAGCACATTGGGACCCAAGGGCATGGACAAAATTCTTCTAAGCAGTGGACGAGATGCCTCTCTTATGGTAACCAATGATGGTGCCACTATTCTCAAAAACATTGGTGTTGACAATCCGGCAGCTAAAGTTTTAGTTGATATGTCAAGAGTTCAAGATGATGAAGTTGGTGATGGCACTACCTCTGTTACTGTTTTAGCAGCAGAATTACTGAGGGAAGCAGAATCTTTAATTGCAAAAAAGATTCATCCACAAACCATCATTGCGGGTTGGAGAGAAGCCACAAAGGCTGCAAGAGAGGCTCTGTTGAATTCTGCAGTTGATCATGGTTCTGATGAAGTTAAATTCCGTCGAGATCTAATGAATATTGCAGGAACAACATTATCCTCAAAACTTCTTACTCATCACAAAGACCACTTTACTAAGTTAGCTGTAGAAGCTGTTCTCAGACTGAAAGGCTCTGGTAATCTGGAGGCAATTCATGTCATCAAGAAGCTAGGAGGAAGTCTGGCAGATTCGTATTTAGACGAAGGCTTTCTGTTAGATAAAAAAATTGGAGTAAATCAACCTAAGCGAATTGAAAATGCTAAAATTCTTATTGCAAATACTGGAATGGATACAGACAAAATAAAGATATTTGGTTCCCGGGTAAGAGTTGATTCTACAGCAAAGGTTGCAGAAATAGAACATGCAGAAAAGGAAAAAATGAAGGAGAAAGTTGAGCGTATTCTTAAGCATGGAATAAATTGCTTTATTAACAGGCAGTTAATTTATAATTATCCTGAACAGCTCTTTGGTGCTGCTGGTGTTATGGCTATTGAGCATGCAGATTTTGCAGGTGTAGAACGCTTAGCTCTTGTCACAGGTGGTGAAATTGCCTCTACCTTTGATCACCCAGAACTGGTGAAGCTTGGAAGTTGCAAACTTATTGAGGAAGTCATGATTGGAGAAGATAAACTCATTCACTTTTCTGGGGTTGCCCTT---GGTGAGGCCTGCACCATTGTTTTGCGTGGTGCCACTCAACAAATTTTAGATGAAGCAGAAAGATCTTTGCATGATGCACTGTGTGTTCTTGCCCAAACTGTTAAGGATTCTAGAACGGTTTATGGAGGAGGCTGTTCTGAGATGTTGATGGCTCATGCTGTGACACAGCTTGCCAATAGAACACCAGGCAAAGAAGCAGTTGCAATGGAATCTTACGCAAAAGCATTGAGAATGTTGCCAACCATCATAGCTGACAATGCAGGCTATGATAGTGCAGATCTGGTGGCACAGCTCCGAGCCGCTCACAGCGAAGGCAATACAACTGCTGGACTGGATATGAGGGAAGGTACCATTGGAGATATGGCTGTACTGGGTATAACAGAAAGTTTTCAAGTGAAGCGACAAGTTCTTTTGAGTGCAGCTGAAGCAGCAGAGGTGATTCTACGTGTGGACAACATCATCAAAGCAGCACCAAGGAAACGTGTTCCTGATCACCACCCCTGT---
>HLcamFer2
---GCGTCCCTTTCCCTCGCACCTGTTAATATCTTCAAGGCTGGAGCTGATGAAGAGAGAGCAGAGACAGCGCGTCTGTCGTCTTTTATTGGTGCCATCGCTATTGGAGATTTGGTAAAGAGCACGTTGGGACCCAAGGGCATGGACAAAATTCTATTAAGCAGTGGACGAGATGCTTCTCTTATGGTAACCAATGATGGTGCAACTATTCTAAAAAACATTGGTGTGGACAATCCAGCTGCTAAAGTTTTAGTTGATATGTCGAGGGTTCAGGATGATGAAGTTGGTGATGGCACTACCTCTGTCACTGTTCTAGCCGCAGAACTACTAAGGGAAGCAGAATCTTTAATTGCAAAAAAGATTCATCCACAGACCATTATTGCGGGCTGGAGAGAAGCCACAAAGGCAGCAAGACAGGCTCTGTTGAGTTCTGCAGTCGATCATGGTTCTGACGAAGTTAAATTCCGTCAAGATTTAATGAACATTGCGGGAACAACATTATCCTCAAAACTTCTTACTCATCACAAAGACCACTTTACTAAGTTAGCTGTAGAAGCTGTTCTCAGACTGAAAGGCTCTGGTAATCTGGAGGCAATTCATGTCATCAAGAAGCTAGGAGGAAGTCTGGCAGATTCCTATTTAGATGAAGGCTTTCTGTTGGATAAAAAAATTGGAGTAAATCAACCAAAGCGAATTGAAAATGCTAAAATTCTTATTGCAAATACTGGTATGGATACAGACAAAATAAAGATATTTGGTTCCCGTGTAAGAGTTGATTCTACAGCAAAGGTTGCTGAGATTGAACATGCGGAGAAGGAAAAAATGAAGGAGAAAGTAGAACGTATTCTTAAGCATGGGATAAATTGCTTTATTAACAGGCAATTAATTTACAATTATCCTGAACAGCTCTTCGGTGCTGCTGGTGTTATGGCTATTGAGCATGCAGATTTTGCAGGTGTGGAACGCCTCGCTCTTGTCACAGGTGGTGAAATTGCCTCTACCTTTGACCACCCAGAACTGGTGAAGCTTGGAAGTTGCAAACTTATTGAGGAAGTCATGATTGGAGAAGACAAACTCATTCACTTTTCTGGGGTAGCCCTT---GGTGAGGCTTGCACCATTGTTCTACGCGGTGCCACTCAGCAGATTTTAGATGAAGCAGAAAGATCTTTGCATGACGCTCTTTGTGTTCTTGCCCAAACTGTGAAAGATCCTAGAACAGTTTATGGAGGAGGCTGTTCTGAGATGCTGATGGCTCACGCTGTGACACAGCTTGCCAATAGAACACCGGGCAAGGAAGCTGTTGCGATGGAGTCTTACGCTAAAGCCCTGAGAATGTTGCCAACTATCATAGCTGACAACGCAGGCTACGACAGTGCAGACCTGGTGGCCCAGCTCCGAGCTGCCCACAGTGAAGGCAATACGACCGCCGGCCTGGATATGAAGGAAGGTACCATTGGAGACATGGCCTTACTGGGTATAACAGAAAGTTTCCAGGTAAAGCGACAAGTTCTTCTAAGTGCAGCCGAAGCAGCAGAGGTGATTCTTCGTGTGGACAACATCATTAAAGCAGCACCAAGGAAACGTGTCCCTGATCACCACCCCTGT---
>sorAra2
ATGGCGTCCCTCTCCCTTGCTCCCGTTAACATCTTCAAGGCCGGAGCTGATGAAGAGCGAGCAGAGACCGCGCGCCTGTCTTCTTTCATTGGCGCTATTGCTATTGGAGACTTGGTGAAGAGCACTTTGGGACCCAAGGGCATGGACAAAATTCTGTTAAGCAGTGGACGAGATGCCTCTCTTATGGTGACCAATGATGGTGCAACAATTCTAAAAAACATTGGTATTGACAATCCAGCAGCTAAAGTTCTAGTTGATATGTCAAGAGTTCAGGATGATGAAGTTGGTGATGGCACAACCTCTGTTACTGTTCTAGCAGCAGAATTACTAAGGGAAGCAGAAACTTTAATTGCAAGAAAGATTCATCCACAGACCATCATTTCAGGCTGGAGAGAAGCCACCAAGGCAGCACGAAAGGCTCTGTTGGCCTCTGCAGTTGATCATGGTTCTGATGAAGTTAAATTTCGCCAAGATTTAATGAATATTGCGGGAACAACATTATCCTCAAAACTTCTTACTCACCACAAAGATCACTTTACAAAGTTAGCCGTGGAAGCTGTTCTCAGACTGAAAGGCTCTGGGAATCTGGAGGCAATTCATGTCATCAAGAAGCTTGGAGGAAGTCTGGCAGATTCCTATTTAGATGAAGGCTTTCTGTTGGATAAAAAAATTGGAGTAAATCAACCAAAGCGAATTGAAAATGCTAAGATTCTCATTGCAAATACTGGTATGGATACAGACAAAATAAAGATATTTGGTTCCCGGGTAAGAGTTGATTCTACAGCAAAAGTTGCCGAAATTGAGCATGCAGAAAAGGAAAAAATGAAGGATAAAGTTGAACGTATTCTTAAGCATGGGATAAATTGCTTTATTAACAGGCAATTAATTTATAATTATCCTGAACAGCTCTTTGGTGCTGCTGGTGTTATGGCTATTGAGCATGCAGATTTTGCAGGTGTTGAACGTCTAGCTCTTGTGACAGGTGGTGAAATTGCTTCTACTTTTGACCATCCTGAGCTGGTGAAGCTTGGAAGTTGCAAGCTTATTGAGGAAGTGATGATTGGGGAAGACAAACTCATTCACTTTTCTGGGGTAGCTCTT---GGTGAGGCTTGCACCATTGTTCTCCGTGGTGCTACTCAGCAAATTTTAGATGAAGCAGAAAGATCTTTGCATGATGCTCTCTGTGTTCTTGCCCAGACTGTGAAGGATTCTAGAACGGTTTATGGTGGAGGCTGTTCTGAGATGCTGATGGCGCACGCTGTGACGGAGCTAGCCAATAAAACCCCAGGCAAAGAAGCTGTTGCCATGGAGTCTTACGCTAAAGCACTGAGAATGTTGCCAACTATTATAGCTGACAATGCAGGCTATGATAGTGCAGATTTGGTGGCGCAACTTCGAGCTGCCCATAGTGAAGGCAATACAACTGCTGGACTGGATATGAAGGAAGGCACCATTGGAGATATGGCAGTACTGGGAATAACAGAAAGTTTTCAAGTAAAACGACAAGTTCTTTTGAGTGCAGCTGAAGCTGCAGAGGTGATTCTGCGTGTGGACAACATCATCAAGGCGGCACCAAGGAAGCGTGTTCCTGATCACCACCCCTGT---
>HLrhiFer5
ATGGCGTCCCTTTCCCTTGCACCCGTTAACATCTTCAAGGCTGGAGCTGACGAAGAGAGAGCAGAGACAGCTCGTCTGTCTTCTTTTATTGGTGCCATCGCTATTGGAGACTTGGTAAAGAGCACCTTGGGACCCAAGGGCATGGACAAAATTCTATTAAGCAGTGGACGAGATGCCTCTCTTATGGTAACCAATGATGGTGCAACTATTCTGAAGAACATTGGTGTTGACAATCCAGCGGCTAAAGTTTTAGTTGATATGTCAAGGGTTCAGGATGATGAAGTTGGTGATGGCACTACCTCTGTTACTGTTTTAGCAGCAGAATTGCTAAGGGAAGCAGAATCTTTAATTGCCAGAAAGATTCATCCACAGACCATCATAGCTGGTTGGAGAGAAGCCACAAAGGCAGCAAGAGAGGCTCTCTTGAATTCTGCAGTCGATCATGGTTCTGATGAAGTTAAATTCCGCCAAGATTTAATGAACATTGCAGGAACAACATTATCCTCAAAACTTCTTACTCATCACAAAGATCACTTTACTAAACTAGCTGTAGAAGCTGTTCTCAGACTGAAAGGCTCTGGTAATCTGGAGGCAATTCACATCATCAAGAAGCTAGGAGGAAGTCTGGCAGATTCCTATTTAGATGAAGGCTTTCTGTTGGATAAAAAAATTGGAGTAAATCAACCAAAGCGAATTGAAAATGCTAAAATTCTTATTGCAAATACTGGTATGGATACAGACAAAATAAAGATATTTGGTTCCAGGGTAAGAGTTGATTCTACAGCAAAGGTTGCCGAAATAGAACATGCAGAAAAGGAAAAAATGAAGGAGAAAGTTGAACGTATTCTTAAGCATGGGATAAATTGCTTCATTAACAGGCAATTAATTTATAATTATCCTGAACAGCTCTTTGGTGCTGCGGGTGTTATGGCTATTGAACATGCAGATTTTGCAGGTGTGGAACGCCTGGCTCTTGTCACAGGTGGTGAAATTGCCTCTACCTTTGACCACCCAGAACTAGTGAAGCTTGGAAGTTGCAAGCTTATCGAGGAAGTCATGATTGGAGAAGATAAGCTCATTCACTTTTCTGGGGTAGCCCTT---GGTGAGGCTTGCACTATTGTTCTGCGTGGTGCCACTCAACAAATTTTAGATGAAGCAGAAAGATCTTTGCATGATGCTCTTTGTGTTCTTGCCCAAACTGTGAAGGATTCTAGAACAGTTTATGGAGGAGGCTGTTCTGAGATGCTGATGGCTCATGCTGTGACACAGCTTGCCAATAAAACACCTGGTAAAGAAGCTGTTGCAATGGAGTCTTACGCTAAAGCCCTGAGAATGTTGCCAACTATAATAGCTGACAATGCAGGTTATGACAGTGCAGATCTGGTGGCACAGCTCCGAGCTGCCCACAGCGAAGGCATTACAACTGCTGGACTGGATATGAAGGAAGGTACTATTGGTGATATGGCAGTACTGGGTATAACAGAAAGTTTCCAAGTGAAGCGACAAGTTCTTCTGAGTGCAGCTGAAGCAGCAGAGGTGATTCTGCGTGTGGACAATATTATCAAAGCAGCACCACGGAAACGTGTCCCTGATCACCACCCCTGT---
>susScr11
ATGGCGTCCCTTTCCCTGGCACCTGTTAATATCTTCAAGGCTGGGGCTGATGAAGAGAGAGCAGAGACAGCTCGTCTGTCCTCTTTTATTGGTGCCATCGCTATTGGAGACTTGGTAAAGAGCACGTTGGGACCCAAGGGCATGGATAAAATTCTATTAAGCAGTGGACGAGATGCTTCTCTTATGGTAACCAATGATGGTGCAACTATTCTGAAAAACATTGGTGTGGACAATCCAGCTGCTAAAGTTTTAGTTGACATGTCAAGGGTTCAAGATGATGAAGTTGGCGATGGCACTACCTCTGTTACTGTTCTTGCAGCTGAATTACTAAGGGAAGCAGAATCTTTAATTGCAAAAAAGATTCATCCACAGACCATTATTGCTGGTTGGAGAGAAGCCACCAAGGCAGCAAGACAGGCTCTGTTGAATTCTGCAGTTGACCATGGATCTGATGAAGTTAAATTCCGTCAAGATTTAATGAACATTGCAGGAACAACATTATCCTCAAAACTTCTCACTCACCACAAAGACCACTTCACTAAGTTAGCTGTAGAAGCTGTTCTCAGACTGAAAGGCTCTGGTAATCTGGAGGCAATTCATGTCATCAAGAAGCTCGGAGGAAGTCTGGCAGATTCCTATTTAGATGAAGGCTTTCTGTTGGATAAAAAAATTGGAGTAAATCAACCAAAGCGAATTGAAAATGCTAAAATTCTTATTGCAAATACTGGTATGGATACAGATAAAATAAAGATATTTGGTTCCAGGGTGAGAGTTGATTCTACAGCAAAGGTTGCAGAAATAGAACATGCAGAAAAGGAAAAAATGAAGGAGAAAGTTGAACGTATTCTTAAGCATGGGATAAACTGCTTTATTAACAGGCAGTTAATTTATAATTATCCTGAACAGCTCTTTGGTGCTGCTGGTGTTATGGCTATTGAGCACGCAGATTTTGCAGGTGTGGAACGCCTTGCTCTTGTCACAGGTGGTGAAATTGCATCTACCTTTGACCACCCAGAGCTAGTGAAGCTTGGAAGTTGCAAACTTATTGAGGAAGTTATGATTGGAGAAGACAAACTCATTCACTTCTCTGGGGTAGCCCTGGTGAGTGAGGCTTGCACCATTGTTTTACGTGGTGCCACTCAACAAATTTTAGATGAAGCAGAAAGATCTTTGCATGATGCTCTTTGTGTTCTTGCCCAAACTGTGAAAGATTCTAGAACAGTTTATGGAGGAGGGTGTTCTGAGATGCTCATGGCTCATGCTGTGACACAGCTTGCCAATAGAACACCAGGCAAAGAAGCTGTTGCAATGGAGTCTTATGCTAAAGCCCTGAGAATGTTGCCAACTATCATAGCTGACAATGCAGGCTATGATAGTGCAGATCTGGTTGCACAGCTCCGAGCTGCCCATAGTGAAGGCAATACAACTGCTGGACTGGATATGAAGGAAGGTACCATTGGAGATATGGCAGTACTGGGTATAACAGAAAGTTTCCAAGTGAAACGACAAGTTCTTTTAAGTGCAGCTGAAGCAGCAGAAGTGATTCTACGTGTGGACAACATTATCAAAGCAGCACCACGGAAACGTGTCCCTGATCACCACCCCTGT---
>saiBol1
ATGGCGTCCCTTTCTCTTACACCTGTTAACATCTTCAAGGCAGGAGCTGATGAAGAGAGAGCAGAGACAGCTCGTCTGTCTTCTTTTATTGGTGCCATCGCCATTGGAGACTTGGTAAAGAGCACCTTGGGACCCAAAGGCATGGACAAAATTCTTCTAAGCAGTGGACGAGATGCCTCTCTTATGGTAACCAATGATGGTGCCACTATTCTGAAAAACATTGGTGTTGACAATCCAGCAGCTAAAGTTTTAGTTGATATGTCAAGGGTTCAAGATGATGAAGTTGGTGATGGCACTACCTCTGTTACCGTTTTAGCAGCAGAATTATTAAGGGAAGCAGAATCTTTAATTGCAAAAAAGATTCATCCACAGACCATCATAGCGGGTTGGAGAGAAGCCACAAAGGCTGCAAGAGAGGCTCTGTTGAGTTCTGCAGTCGATCATGGTTCCGATGAAGTTAAATTTCGTCAAGATTTAATGAATATTGCGGGCACGACATTATCCTCAAAACTTCTTACTCATCACAAAGACCACTTTACGAAATTAGCTGTAGAAGCTGTTCTCAGACTAAAAGGCTCTGGCAACCTGGAGGCAATTCATATTATCAAGAAGCTAGGAGGAAGTTTGGCAGATTCCTATTTAGATGAAGGCTTTCTGTTGGATAAAAAAATTGGAGTAAATCAACCAAAACGAATTGAAAATGCTAAAATTCTTATTGCAAATACTGGTATGGATACAGACAAGATAAAGATATTTGGTTCCCGGGTAAGAGTTGATTCTACAGCAAAGGTTGCAGAAATAGAACATGCGGAAAAGGAAAAAATGAAGGAGAAAGTTGAACGTATTCTTAAGCATGGAATAAATTGCTTCATTAACAGNNNNNNNNNNNATAATTATCCCGAACAGCTCTTTGGTGCTGCTGGTGTCATGGCTATTGAGCATGCAGATTTTGCAGGTGTGGAACGCCTAGCTCTTGTCACAGGTGGTGAAATTGCCTCTACCTTTGATCACCCAGAATTGGTAAAGCTTGGAAGTTGCAAACTTATTGAGGAAGTCATGATTGGAGAAGACAAACTCATTCACTTTTCTGGGGTTGCCCTT---GGTGAGGCTTGTACCATTGTTTTACGTGGTGCCACTCAACAAATTTTAGATGAAGCTGAAAGATCTTTGCATGACGCTCTTTGTGTTCTTGCACAAACTGTAAAGGACTCTAGAACAGTTTATGGAGGAGGCTGTTCGGAGATGTTGATGGCTCATGCTGTGACCCAGCTTGCCAATAGAACACCAGGCAAAGAAGCTGTTGCAATGGAGTCTTACGCTAAAGCACTGAGAATGTTGCCAACCATCATAGCTGACAATGCAGGCTATGACAGTGCAGACCTAGTGGCACAGCTCAGAGCTGCTCACAGTGAAGGCAATACCACTGCTGGACTGGATATGAGGGAAGGCACCATTGGAGATATGGCTCTCCTGGGTATAACAGAAAGTTTTCAAGTAAAGCGTCAAGTTCTTCTAAGTGCAGCTGAAGCAGCAGAAGTGATTCTGCGTGTGGACAACATCATCAAAGCGGCACCCAGGAAACGTGTCCCCGATCACCATCCGTGT---
>speTri2
ATGGCATCCCTTTCCCTTGCACCTGTTAACATCTTCAAGGCTGGAGCTGATGAAGAGAGAGCGGAGACAGCTCGTCTGTCATCATTTATTGGTGCCATCGCCATTGGAGATTTGGTGAAGAGCACGTTGGGACCCAAGGGCATGGACAAAATTCTTTTAAGTAGTGGACGAGATGCCTCTCTCATGGTAACCAATGATGGTGCCACTATTCTGAAAAATATTGGTGTTGACAACCCAGCAGCTAAAGTTTTAGTTGATATGTCAAGGGTTCAAGATGATGAAGTTGGTGATGGCACTACCTCTGTTACTGTTTTAGCAGCAGAATTACTAAGGGAAGCAGAATCTTTAATTGCAAAAAAGATTCATCCACAAACCATTATTGCGGGTTGGAGAGAAGCCACAAAGGCTGCAAGAGAAGCTCTGTTGAGTTCTGCTGTTGATCACGGTTCTGATGAAGTTAAGTTCCGTCAAGATTTAATGAATATTGCAGGAACAACATTGTCCTCAAAACTTCTTACTCATCACAAAGATCACTTTACCAAATTAGCTGTAGAAGCTGTTCTCAGACTGAAAGGTTCTGGTAATCTGGAGGCGATTCATGTCATCAAGAAGCTAGGAGGGAGTCTGGCAGATTCTTATTTAGATGAAGGATTCCTATTGGATAAAAAAATTGGAGTAAATCAACCAAAACGAATTGAAAATGCAAAAATTCTTATTGCAAACACTGGAATGGATACAGACAAAATAAAGATATTTGGTTCCCGGGTAAGAGTTGATTCTACAGCAAAGGTTGCAGAAATTGAACATGCGGAAAAGGAAAAAATGAAGGAGAAAGTTGAACGTATTCTTAAGCATGGAATAAACTGCTTTATTAACAGGCAATTAATTTATAATTATCCTGAACAGCTTTTTGGTGCTGCTGGTGTCATGGCTATTGAGCATGCAGATTTTGCAGGTGTAGAGCGCCTGGCCCTTGTTACAGGTGGAGAAATTGCTTCTACCTTTGATCACCCAGAACTGGTGAAGCTTGGAAGTTGCAAACTTATTGAGGAAGTCATGATTGGAGAAGATAAACTCATTCACTTTTCTGGGGTTGCCCTT---GGTGAGGCTTGTACCATTGTTTTGCGTGGTGCCACTCAACAAATTTTAGATGAAGCAGAAAGATCTTTGCATGATGCTCTTTGTGTTCTTGCCCAAACTGTGAAGGACTCTAGAACAGTATATGGAGGAGGCTGTTCTGAGATGCTGATGGCTCATGCTGTGACACAGCTTGCCAGTAGAACACCAGGCAAAGAAGCTGTTGCAATGGAGTCTTATGCTAAAGCACTGAGAATGTTACCAACCATCATAGCTGATAATGCAGGCTATGACAGCGCAGATTTGGTGGCACAGCTCCGAGCTGCTCACAGTGAAGGCAATATAACTGCTGGACTGGATATGAAAGAAGGTACCATAGGAGATATGGCAGTATTGGGCATCACAGAAAGTTTCCAAGTGAAGCGGCAAGTTCTTTTGAGTGCAGCTGAAGCAGCAGAAGTGATTCTACGTGTGGACAATATCATCAAAGCAGCACCAAGGAAACGTGTCCCTGATCATCATCCCTGT---
>echTel2
ATGGCGTCCCTTTCTCTTGCTCCTGTTAACATATTCAAGGCTGGAGCTGATGAAGAGAGAGCAGAGACCGCCCGTCTGTCGTCATTTATTGGTGCCATTGCTATTGGAGACCTGGTAAAGAGCACTTTGGGACCCAAAGGCATGGACAAGATTCTTTTAAGCAGTGGACGAGATGCTGCTCTTATGGTAACCAATGATGGGGCAACTATTCTAAAAAACATTGGTGTTGACAACCCAGCAGCTAAAGTTTTAGTTGATATGTCAAGGGTTCAAGATGATGAAGTCGGTGACGGCACTACCTCTGTTACTGTTCTAGCAGCAGAACTATTAAGGGAAGCAGAAACTTTAATTGCAAAAAAGATTCATCCACAAACCATCATTAGCGGTTGGAGAGAAGCTACAAAGGCAGCAAGAGAGGCTCTTTTGAGTTCTGCAGTGGATCATGGTTCGGATGAAGTTAAATTCCGTCAAGATTTAATGAACATTGCAGGAACCACCTTATCTTCAAAGCTGCTTACTCACCACAAAGATCACTTCACTACGTTAGCTGTAGAAGCTGTTCTCAGACTAAAAGGCTCTGGTAATCTGGAGGCAATTCATGTTATCAAGAAGCTCGGAGGAAGTCTGGCAGATTCCTATTTAGATGAAGGTTTTCTGTTAGATAAGAAAATTGGAGTAAATCAACCAAAGCGTATTGAAAATGCCAAAATTCTTATCGCAAATACTGGAATGGATACAGACAAAATAAAGATATTTGGTTCCAGAGTAAGAGTTGATTCTACAGCAAAGGTTGCAGAAATAGAACATGCAGAAAAGGAAAAAATGAAGGAGAAAGTTGAACGAATTCTTAAGCATGGAATCAATTGCTTTATTAACAGGCAGTTAATTTATAATTACCCTGAACAGCTCTTTGGTGCTGCTGGGGTTATGGCTATTGAGCATGCAGATTTTGCTGGTGTGGAACGCCTAGCACTTGTCACAGGTGGTGAAATTGCTTCTACCTTTGACCACCCAGAATTAGTGAAGCTTGGAAGTTGTAAACTTATTGAAGAAGTCATGATTGGAGAAGACAAACTCATTCATTTTTCTGGAGTAGCCCTT---GGTGAGGCGTGCACTATTGTTCTACGTGGTGCCACTCAACAAATATTGGATGAAGCAGAAAGATCTCTGCATGATGCTCTTTGTGTTCTTGCCCAAACTGTGAAGGATACTAGAACAGTGTATGGAGGAGGTTGTTCTGAGATGCTAATGGCTAATGCTGTTACACAACTTGCCAATAGAACACCTGGCAAAGAAGCTGTTGCAATGGAGTCTTATGCTAAAGCCCTGAGAATGTTGCCAACCATCATAGCTGATAATGCAGGCTATGATAGTGCAGATCTGGTGTCACAGCTCCGAGCTGCCCACAGTGAAGGCCAGGGAACGGCTGGACTGGATATGAAGGAGGGTACCATTGGAGATATGGCAGTACTAGGTATAACAGAAAGCTTCCAAGTGAAGCGACAAGTTCTTTTGAGTGCAGCAGAAGCGGCCGAGGTGATTTTACGCGTGGATAACATTATCAAAGCAGCACCAAGGAAACGTGTCCCTGATCACCACCCCTGT---
>triMan1
ATGGCGTCCCTTTCACTTGCTCCTGTTAACATCTTCAAGGCTGGAGCTGATGAAGAGAGAGCAGAGACAGCTCGTCTGTCTTCTTTTATTGGTGCCATTGCTATTGGAGACTTGGTCAAGAGCACTTTGGGACCCAAGGGCATGGATAAGATTCTTTTAAGCAGTGGACGAGATGCCTCCCTTATGGTAACCAATGATGGTGCAACTATTCTAAAAAACATTGGTGTTGACAACCCAGCAGCTAAAGTTTTAGTTGATATGTCAAGGGTTCAAGATGATGAAGTTGGTGATGGCACTACATCTGTTACTGTTTTAGCAGCAGAATTATTAAGGGAAGCAGAAACTTTAATTGCAAAAAAGATTCATCCACAGACCATCATTGCGGGTTGGAGAGAAGCCACAAAGGCAGCAAGAGAGGCTCTGTTGAGTTCTGCAGTTGATCATGGTTCTGATGAAGTTAAATTCCGTCAAGATTTAATGAACATTGCGGGAACTACATTATCCTCGAAGCTTCTCACTCATCACAAAGATCACTTTACTAAGTTAGCTGTAGAAGCTGTTCTCAGACTGAAAGGCTCTGGTAATCTGGAGGCAATTCATGTCATCAAGAAGCTAGGAGGAAGTTTGACAGATTCATATTTAGATGAAGGCTTTCTTTTGGATAAAAAAATTGGAGTAAATCAACCAAAGCGGATTGAAAATGCTAAAATTCTTATTGCAAATACTGGAATGGATACGGACAAAATAAAGATATTTGGTTCCAGGGTACGAGTTGATTCTACAGCAAAGGTTGCAGAAATAGAACATGCAGAAAAGGAAAAAATGAAGGAGAAAGTTGAACGTATTCTTAAGCACGGAATCAATTGTTTTATTAACAGGCAATTAATTTATAATTACCCTGAACAGCTCTTTGGTGCTGCTGGTGTCATGGCTATTGAACATGCAGATTTTGCAGGTGTAGAACGCCTAGCACTTGTCACAGGTGGTGAAATTGCTTCTACCTTTGATCACCCAGAATTGGTGAAGCTTGGAAGTTGCAAACTTATTGAGGAAGTCATGATTGGAGAAGACAAACTCATTCACTTTTCTGGGGTAGCCCTT---GGTGAGGCTTGTACCATTGTTCTCCGTGGTGCCACTCAGCAAATCTTAGATGAAGCAGAAAGATCTCTGCATGATGCTCTTTGTGTTCTTGCCCAAACCGTGAAGGATTCTAGAACAGTTTATGGAGGAGGCTGTTCTGAGATGCTGATGGCTCATGCTGTTACACAACTTGCCAATAGAACACCTGGCAAAGAAGCTGTTGCAGTGGAGTCTTACGCTAAAGCACTGAGAATGTTGCCAACCATCATAGCTGACAACGCAGGCTATGACAGTGCAGCTCTGGTGGCACAACTCCGAGCTGCCCACAGTGAAGGCAATGTAACGGCTGGACTGGATATGAAGGAAGGTACCATTGGCGATATGGCAGTACTGGGTATAACAGAAAGTTTCCAAGTGAAGCGACAAGTTCTTTTGAGTGCAGCTGAAGCAGCAGAGGTGATTTTACGTGTGGACAACATTATCAAAGCAGCACCAAGGAAACGTGTCCCTGATCACCACCCCTGT---
>loxAfr3
ATGGCGTCCCTTTCTCTTGCTCCTGTTAACATCTTCAAGGCTGGAGCTGATGAAGAGAGAGCAGAGACAGCTCGTCTGTCTTCTTTTATCGGTGCCATTGCTATTGGAGACTTGGTAAAGAGCACTTTGGGACCCAAAGGCATGGATAAGATTCTTTTAAGCAGCGGACGAGACGCCTCCCTTATGGTAACCAATGATGGTGCAACTATTCTAAAAAACATCGGTGTTGACAACCCAGCAGCTAAAGTTTTAGTTGATATGTCAAGGGTACAAGATGATGAAGTTGGCGATGGAACTACCTCTGTTACTGTTTTAGCAGCAGAATTATTAAGGGAAGCAGAAACTTTAATTGCAAAAAAGATTCACCCACAGACCATCATTGCGGGTTGGAGAGAAGCCACAAAGGCAGCAAGAGAGGCTCTGTTGAGTTCTGCAGTTGATCATGGTTCTGATGAAATTAAATTCCGTGAAGATTTAATGAACATTGCGGGAACAACATTATCCTCAAAGCTTCTTACTCATCACAAAGATCACTTTACTAAGTTAGCTGTAGAAGCTGTTCTCAGACTGAAAGGCTCTGGTAATCTGGAGGCAATTCATGTCATCAAGAAGCTAGGAGGAAGTCTGGCAGATTCCTATTTAGATGAAGGCTTTCTGTTAGATAAAAAAATTGGAGTCAATCAACCAAAGCGAATTGAAAATGCTAAAATTCTTATTGCAAATACTGGAATGGATACGGACAAAATAAAGATATTTGGTTCTAGAGTACGAGTTGATTCTACAGCAAAGGTTGCAGAAATAGAACACGCAGAAAAGGAAAAAATGAAGGAGAAAGTTGAACGTATTCTTAAACATGGAATCAATTGCTTTATTAACAGGCAATTAATTTATAATTACCCTGAACAGCTGTTTGGTGCTGCTGGTGTCATGGCTATTGAGCATGCAGATTTTGCAGGTGTGGAACGCCTGGCACTTGTAACAGGTGGTGAAATTGCTTCTACCTTTGATCACCCAGAATTGGTGAAGCTTGGAAGTTGCAAACTTATTGAGGAAGTCATGATTGGAGAAGACAAACTCATTCACTTTTCTGGGGTAGCCCTT---GGTGAGGCTTGCACCATTGTTCTGCGTGGTGCCACTCAGCAAATCTTAGATGAAGCAGAAAGATCTCTGCATGATGCTCTTTGTGTTCTTGCCCAAACTGTGAAGGATCCTAGAACAGTTTATGGAGGAGGCTGTTCTGAGATGCTGATGGCTCATGCTGTTACACAACTTGCCAATAGAACACCTGGCAAAGAAGCTGTTGCAATGGAGTCTTATGCCAAAGCACTGAGAATGTTGCCAACCATCATAGCTGACAATGCGGGCTATGACAGCGCAGCTCTTGTGGCACAGCTCCGAGCTGCCCACAGTGAAGGCGATGTAACAGCTGGACTAGATATGAAAGAAGGTACCATTGGAGATATGGCAGTACTGGGTATAACAGAAAGTTTCCAAGTGAAGCGACAAGTTCTTTTGAGTGCAGCTGAAGCAGCAGAGGTGATTTTACGTGTGGACAACATTATCAAAGCAGCACCAAGGAAGCGTGTCCCTGATCACCACCCCTGT---
>oryCun2
ATGGCGTCCCTTTCCCTTGCGCCTGTTAACATCTTCAAAGCTGGAGCTGATGAAGAAAGAGCAGAGACAGCTCGTCTGTCGTCTTTCATTGGTGCCATCGCTATTGGAGACTTGGTAAAGAGCACCTTGGGACCCAAGGGCATGGACAAAATTCTTCTAAGCAGTGGACGAGAAGCCTCTCTTATGGTAACTAATGACGGTGCCACTATTCTGAAAAACATTGGTGTTGACAATCCAGCTGCTAAAGTTTTAGTTGATATGTCTAGGGTTCAAGATGATGAAGTTGGTGATGGCACCACCTCTGTTACTGTTTTAGCTGCAGAATTACTAAGGGAAGCAGAAACTTTAATTGCAAAAAAGATCCATCCACAGACCATCATTGCTGGATGGAGAGAAGCCACAAAGGCTGCGAGAGAGGCTCTGTTGAGTTCTGCAGTTGATCATGGTTCTGATGAAGTTAAGTTCCGTCAGGATTTAATGAATATTGCAGGAACAACATTATCCTCAAAACTGCTTACTCATCACAAAGATCACTTTACTAAGTTAGCTGTGGAAGCTGTTCTCAGACTGAAGGGCTCTGGTAATCTGGAGGCAATTCACATCATCAAGAAGCTTGGAGGAAGTTTGGCCGATTCCTATTTAGATGAAGGCTTTCTGTTGGATAAAAAAATTGGAGTAAATCAGCCAAAGCGAATTGAAAATGCTAAAATTCTTATTGCAAATACTGGAATGGATACAGACAAAATAAAGATATTTGGTTCCCGAGTAAGGGTTGATTCTACAGCAAAAGTTGCAGAAATAGAACATGCAGAAAAGGAAAAAATGAAGGAGAAAGTTGAACGTATTCTTAAGCATGGGATAAATTGCTTTATTAACAGGCAATTAATTTATAATTATCCTGAACAGCTCTTTGGTGCTGCTGGTGTCATGGCAATTGAGCATGCAGATTTTGCAGGGGTGGAACGCCTAGCTCTTGTTACAGGTGGTGAAATTGCCTCTACATTTGATCACCCAGAGCTGGTGAAGCTTGGAAGTTGCAAACTTATTGAGGAAGTCATGATTGGAGAAGACAAACTCATTCACTTTTCTGGAGTTGCCCTT---GGTGAGGCCTGCACTATTGTTTTGCGTGGTGCTACTCAGCAAATTTTAGATGAAGCAGAAAGATCGTTGCATGATGCTCTTTGTGTTCTTGCCCAAACTGTCAAGGATTCTAGAACAGTTTATGGAGGAGGCTGCTCTGAGATGCTGATGGCTCATGCTGTGACACAGCTTGCCAATAGGACACCAGGCAAAGAAGCTGTTGCAATGGAGTCTTATGCTAAAGCGCTAAGAATGTTGCCGACCATCATAGCTGACAATGCAGGCTATGACAGTGCAGATCTGGTTGCACAGCTCCGAGCTGCTCACAGTGAAGGCAATGTAACTGCTGGACTGGATATGAAAGAAGGTACTATTGGGGATATGGCAGTACTGGGTATAACAGAAAGTTTCCAAGTGAAGCGACAAGTTCTGTTGAGTGCAGCTGAAGCAGCAGAGGTGATTCTACGTGTGGACAACATCATCAAAGCAGCACCAAGGAAACGTGTTCCTGATCACCATCCTTGT---
>ochPri3
ATGGCTTCGCTGTCCCTGGCGCCCGTGAACATCTTCAAGGCTGGAGCGGATGAAGAGAGAGCGGAGACCGCGCGTCTGTCGTCTTTCGTCGGAGCCATCGCCATTGGAGACCTGGTGAAGAGCACCTTAGGACCCAAGGGCATGGATAAGATTCTTCTGAGCAGTGGACGGGAATCCTCTCTTATGGTAACCAATGACGGGGCCACTATTCTGAAAAACATCGGTGTTGACAACCCAGCTGCTAAAGTCTTAGTTGATATGTCAAGGGTTCAAGATGATGAAGTTGGTGATGGTACTACTTCCGTCACTGTTTTGGCAGCAGAGTTGCTCAGGGAAGCAGAAACTTTAATTGCAAGAAAGATTCACCCACAGACCATCATTGCTGGTTGGAGAGAAGCCACAAAGGCTGCGAGAGAGGCCCTGTTGAACTCTGCAGTCGATCATGGTTCTGATGAAGTTAAATTCCGTCAAGATTTGATGAATATTGCAGGAACAACATTATCCTCAAAACTTCTTACTCATCACAAAGATCACTTCACTAAGCTCGCTGTAGAGGCTGTTCTCAGGCTGAAGGGCTCTGGTAACCTGGAGGCAATTCACATCATTAAGAAGCTTGGAGGCAGTCTGGCTGATTCGTACTTGGATGAAGGCTTTCTTTTGGATAAAAAAATTGGAGTGAATCAACCAAAGCGGATTGAAAATGCTAAAATTCTTATTGCAAATACTGGAATGGATACAGACAAAATAAAGATATTTGGTTCCCGAGTAAGGGTTGATTCTACAGCAAAGGTTGCAGAAATAGAGCATGCCGAAAAGGAAAAAATGAAGGAGAAAGTTGAACGTATTCTTAAGCATGGGATCAATTGCTTTATTAACAGGCAGTTGATTTATAATTATCCTGAGCAGCTCTTTGGTGCCGCTGGTGTCATGGCTATTGAACATGCAGATTTCGCTGGGGTGGAACGCCTAGCTCTTGTCACAGGTGGTGAAATTGCCTCTACCTTTGATCACCCAGAACTGGTTAAGCTTGGAAGCTGCAAACTTATTGAGGAAGTCATGATTGGAGAAGATAAGCTCATTCACTTTTCTGGAGTTGCCCTT---GGTGAGGCTTGCACTATTGTTTTGCGTGGTGCCACTCAGCAAATTCTAGATGAAGCAGAAAGATCTTTGCATGATGCTCTGTGTGTTCTTGCCCAAACTGTAAAGGATTCTAGAACGGTTTATGGAGGAGGCTGTTCTGAGATGCTGATGGCTCATGCTGTGACACAGCTTGCCAACAGAACACCAGGCAAAGAAGCTGTTGCAATGGAGTCTTACGCTAAAGCGCTGAGAATGCTGCCAACCATCATAGCTGACAATGCAGGCTATGACAGCGCAGATCTGGTTGCACAGCTCCGAGCTGCTCACAGTGAAGGCAATGTTACTGCTGGACTGGATATGAAAGAAGGCACTATTGGTGATATGGCAGTACTTGGTATAACAGAAAGTTTCCAAGTGAAGCGACAGGTTCTTCTGAGTGCAGCTGAAGCAGCAGAGGTGATTCTGCGTGTGGACAACATCATCAAGGCGGCACCAAGGAAACGTGTCCCTGATCACCATCCCTGC---
>oryAfe1
ATGGCGTCCCTTTCTCTTGCTCCTGTTAACATCTTCAAGGCTGGAGCTGATGAGGAGAGAGCAGAGACGGCCCGTCTGTCTTCTTTCGTTGGTGCCATTGCTATTGGAGACTTGGTAAAGAGCACGTTGGGACCCAAGGGCATGGACAAGATTCTTTTAAGCAGCGGACGAGATGCCTCCCTTATGGTAACCAATGATGGTGCAACTATTCTAAAAAACATTGGTGTTGATAACCCAGCAGCTAAAGTTTTAGTTGATATGTCAAGGGTTCAAGATGATGAAGTTGGTGATGGGACTACCTCTGTTACTGTTTTAGCAGCAGAATTACTAAGGGAAGCAGAAACTTTAATTGCAAAAAAGATTCATCCACAGACCATCATTGCAGGTTGGAGAGAAGCCACAAAGGCAGCAAGAGAAGCTCTGTTGAATTCTGCTGTTGATCATGGTTCTGATGAAATTAAATTCCGTCAAGATTTAATGAACATTGCAGGAACAACATTGTCCTCAAAACTTCTTACTCATCACAAAGATCACTTTACTAAGTTAGCTGTGGAAGCTGTTCTCAGACTGAAAGGCTCTGGTAATTTGGAGGCAATTCATGTCATCAAGAAGCTAGGGGGAAGTCTAGCTGATTCCTATTTAGATGAAGGCTTTCTGTTGGATAAAAAAATTGGAGTAAATCAACCCAAGCGAATTGAAAATGCTAAAATTCTTATTGCAAATACTGGAATGGATACAGACAAAATAAAGATATTTGGTTCCAGGGTAAGAGTGGATTCTACAGCAAAGGTTGCAGAAATAGAACATGCAGAAAAGGAAAAAATGAAGGAGAAAGTTGAACGTATTCTTAAGCATGGAATCAATTGCTTTATTAACAGGCAGTTAATTTATAATTACCCTGAACAGCTCTTTGGTGCTGCTGGTGTCATGGCTATTGAGCATGCGGATTTTGCAGGTGTGGAACGCCTGGCACTAGTCACAGGTGGTGAAATTGCTTCTACCTTTGATCACCCAGAATTGGTGAAGCTTGGAAGTTGCAAACTTATTGAAGAAGTCATGATTGGAGAAGACAAACTCATTCACTTTTCTGGGGTAGCCCTT---GGTGAGGCTTGCACTATTGTTTTGCGTGGTGCCACTCAGCAAATCTTAGATGAAGCAGAACGATCTCTGCATGATGCTCTGTGTGTTCTTGCCCAAACTGTGAAGGATCCTAGAACAGTTTACGGAGGAGGCTGTTCTGAGATGTTGATGGCTCATGCTGTTACACAACTTGCCAATAGAACACCTGGCAAAGAAGCTGTTGCAATGGAGTCTTATGCTAAAGCACTGAGAATGTTGCCAACTATCATTGCTGACAATGCAGGCTATGACAGTGCAGATCTGGTGGCACAGCTCCGAGCTGCCCACAGTGAAGGCAATGTAACAGCTGGACTGGATATGAAGGAAGGTACCATTGGAGATATGGCAGTACTAGGAATAACAGAAAGTTTCCAAGTGAAGCGACAAGTTCTTTTGAGTGCAGCTGAAGCAGCAGAGGTGATTTTACGTGTGGACAACATTATCAAAGCAGCACCAAGGAAACGTGTCCCTGATCACCACCCCTGT---
>HLmolMol2
ATGGCGTCCCTTTCCCTTGCACCTGTCAACATCTTCAAGGCTGGAGCTGATGAAGAGAGAGCAGAGACAGCTCGTCTGTCTTCCTTTATCGGGGCCATTGCTATTGGAGACTTGGTAAAGAGCACCTTGGGACCCAAAGGCATGGACAAAATTCTGTTAAGCAGTGGACGAGATGCCTCCCTTATGGTGACCAATGATGGTGCAACTATTCTTAAAAACATTGGAGTTGATAATCCAGCAGCTAAAGTTCTGGTTGATATGTCAAGAGTTCAGGATGATGAAGTTGGTGATGGCACTACCTCTGTTACTGTTTTAGCAGCAGAATTACTAAGGGAAGCAGAATCTTTAATTGCAAGAAAGATTCATCCACAGACCATCATTGCGGGTTGGAGAGAAGCCACAAAGGCAGCAAGACAAGCTCTGTTGAATTCTGCAGTCGATCATGGTTCTGATGAAGTTAAATTTCGCCAAGATTTAATGAATATTGCGGGAACAACGTTATCCTCCAAACTTCTTACTCATCACAAAGATCACTTTACTAAGTTAGCTGTTGAAGCTGTTCTCAGATTGAAAGGCTCTGGTAATCTGGAGGCAATCCATGTCATCAAGAAGCTCGGAGGAAGTCTGGCAGATTCCTATTTAGATGAAGGCTTTCTGTTGGATAAAAAAATTGGAGTAAATCAACCAAAGCGAATTGAAAATGCTAAAATTCTTATTGCAAATACTGGTATGGATACAGACAAAATAAAGATATTTGGTTCCCGTGTAAGAGTCGATTCTACAGCAAAGGTTGCTGAAATAGAACATGCAGAAAAGGAAAAAATGAAGGAGAAAGTTGAACGTATTCTTAAGCATGGGATAAATTGCTTTATTAACAGGCAGTTAATTTATAATTATCCTGAACAGCTCTTTGGTGCTGCTGGAGTTATGGCTATTGAACATGCAGATTTTGCTGGTGTGGAACGCCTGGCTCTTGTCACAGGTGGTGAAATTGCCTCTACCTTTGATCACCCAGAACTAGTGAAGCTTGGAAGTTGCAAACTTATTGAGGAAGTCATGATTGGAGAAGATAAACTCATTCACTTTTCTGGGGTAGCCCTT---GGTGAGGCTTGCACTATTGTTCTTCGTGGTGCCACTCAACAAATTTTAGATGAAGCAGAAAGATCTTTGCATGATGCTCTTTGTGTTCTTGCTCAAACTGTGAAGGATTCGAGAACAGTTTATGGAGGAGGCTGTTCAGAGATGCTGATGGCTCATGCTGTGACACAGCTTGCCAGTAAAACACCAGGTAAAGAAGCTGTTGCAATGGAGTCTTATGCTAAAGCACTGAGAATGTTGCCGACTATTATTGCTGACAATGCAGGCTATGACAGCGCGGATCTGGTGGCACAGCTCCGAGCTGCCCACAGTGAAGGCAAGACAACTTCGGGACTGGATATGAAGGAAGGTACTATTGGTGACATGGCAATACTGGGTATAACAGAAAGTTTCCAAGTGAAGCGACAAGTTCTTCTGAGTGCAGCTGAAGCAGCAGAGGTGATTCTGCGTGTGGACAACATCATCAAAGCAGCACCAAGGAAACGTGTTCCTGATCACCACCCTTGT---
>bosTau8
ATGGCGTCCCTTTCCCTTGCACCTGTTAATATCTTCAAGGCTGGAGCTGATGAAGAGAGAGCAGAGACAGCTCGCCTGTCTTCTTTTATTGGTGCCATTGCTATTGGAGACTTGGTAAAGAGCACGTTGGGACCCAAGGGCATGGACAAAATATTGTTAAGCAGTGGACGAGATGCATCTCTTATGGTAACCAATGATGGTGCAACTATTTTAAAAAACATTGGTGTGGACAACCCAGCTGCTAAAGTTCTAGTTGATATGTCAAGGGTTCAAGATGATGAAGTTGGTGATGGCACTACATCTGTTACTGTTCTCGCAGCAGAATTGCTAAGGGAAGCAGAATCCTTAATTGCAAAAAAGATTCATCCACAGACCATTATTGCGGGTTGGAGAGAAGCCACAAAGGCAGCAAGACAGGCTCTATTGAATTCTGCAGTCGACCATGGTTCTGATGAAGTTAAGTTCCGTCAAGATTTAATGAACATTGCAGGAACAACACTTTCCTCAAAACTTCTTACTCATCATAAAGACCACTTTACTAAGTTAGCTGTGGAAGCTGTTCTCAGACTAAAAGGCTCTGGTAACCTGGAGGCAATTCATGTTATCAAAAAGCTAGGAGGAAGTCTGGCAGATTCCTATTTAGATGAAGGCTTTCTGTTGGATAAAAAAATTGGTGTAAATCAACCAAAACGAATTGAAAATGCTAAAATTCTTATTGCAAATACTGGTATGGATACAGACAAAATTAAGATATTTGGTTCCCGGGTGAGAGTTGATTCTACAGCAAAGGTTGCTGAAATAGAACACGCAGAAAAGGAAAAAATGAAGGAGAAAGTTGAACGTATTCTTAAGCATGGGATAAATTGCTTTATTAACAGGCAACTAATTTATAATTATCCTGAACAACTCTTTGGTGCTGCTGGTGTTATGGCTATTGAGCATGCAGATTTTGTAGGCGTGGAACGCCTCGCTCTTGTCACAGGTGGTGAAATTGCCTCTACCTTTGACCATCCAGAACTAGTGAAGCTTGGAAGTTGCAAACTTATTGAGGAGGTCATGATTGGAGAAGACAAACTCATTCACTTTTCTGGGGTAGCCCTT---GGTGAGGCTTGCACCATTGTTCTGCGTGGTGCCACTCAGCAAATTTTAGATGAAGCAGAAAGATCTTTGCATGATGCTCTTTGTGTTCTTGCCCAGACTGTGAAAGATTCTAGAACAGTTTATGGAGGAGGCTGTTCTGAGATGCTGATGGCTCATGCCGTGACACAGCTTGCCAGTAGAACACCAGGCAAAGAAGCTGTTGCAATGGAGTCTTACGCTAAAGCACTGAGAATGTTGCCAACCATCATAGCTGACAATGCGGGCTATGACAGTGCAGACCTGGTGGCACAGCTCCGAGCTGCCCATAGTGAAGGCAAAACAACTGCTGGACTGGATATGAAGGAAGGTACCATTGGAGATATGTCGGTACTGGGTATAACAGAAAGTTTCCAGGTGAAGCGACAAGTTCTTTTAAGTGCAGCTGAAGCAGCAGAGGTGATTCTGCGTGTGGACAACATCATCAAGGCAGCACCAAGGAAGCGTGTCCCTGATCACCACCCCTGT---
>tupChi1
ATGGCATCGCTTTCCCTTGCACCTGTTAACATCTTCAAGGCAGGAGCTGATGAAGAAAGAGCAGAGACTGCTCGTCTGTCTTCTTTTATTGGTGCCATCGCCATTGGAGACTTGGTAAAGAGCACTTTGGGACCCAAAGGCATGGACAAAATTCTTCTAAGCAGTGGACGAGATGCTTCTCTCATGGTAACCAATGATGGTGCCACTATTCTAAAAAACATCGGTGTTGACAATCCAGCAGCTAAGGTTTTAGTTGATATGTCAAGGGTTCAAGATGATGAAGTTGGTGATGGCACTACCTCTGTCACTGTTTTAGCAGCAGAATTACTAAGGGAAGCAGAATCCTTAATTGCAAAAAAGATCCATCCGCAAACCATCATTGCAGGTTGGAGAGAAGCCACTAAGGCAGCAAGAGAGGCTCTTTTGAATTCTGCAGTAGACCATGGTTCTGATGAAGTTAAGTTCCGTCAAGATTTGATGAACATCGCTGGAACTACATTATCCTCAAAACTACTCACTCATCATAAAGACCACTTTACTAAATTAGCCGTAGAAGCTGTGCTCAGATTGAAAGGCTCTGGTAATCTGGAGGCAATTCATGTCATCAAGAAGCTGGGAGGAAGTCTGGCAGATTCTTATTTAGATGAAGGATTTCTGTTGGATAAAAAAATTGGAGTAAATCAACCAAAGAGAATTGAAAATGCTAAAATTCTTATTGCAAATACTGGAATGGATACAGACAAAATAAAGATATTTGGCTCCCGGGTAAGAGTTGATTCTACAGCAAAGGTTGCAGAAATAGAACATGCAGAAAAAGAAAAAATGAAGGAAAAAGTTGAACGTATTCTTAAGCATGGAATAAATTGCTTTATTAACAGACAGTTAATTTATAATTACCCTGAACAGCTCTTTGGAGCTGCTGGCGTTATGGCTATTGAGCATGCAGATTTTGCAGGTGTGGAACGTCTAGCTCTTGTCACAGGTGGTGAGATTGCCTCCACCTTTGACCACCCAGAGCTGGTGAAACTTGGAAGTTGCAAGCTTATTGAGGAAGTCATGATTGGAGAAGACAAACTCATTCACTTTTCTGGGGTTGCCCTT---GGTGAGGCTTGTACCATTGTTTTGCGTGGTGCCACTCAGCAAATCTTAGATGAAGCAGAACGATCTTTGCATGATGCTCTTTGTGTTCTTGCCCAAACTGTGAAGGATTCCAGAACGGTCTATGGAGGAGGCTGTTCTGAGATGCTGATGGCTCATGCTGTGACACAGCTTGCCAGCAGGACACCTGACAAAGAAGCCGTTGCAATGGAATCTTATGCTAAAGCACTGAGAATGTTACCGACCATCATAGCGGACAATGCAGGCTATGACAGTGCAGATTTGGTGGCCCAGCTCCGAGCTGCTCACAGTGAAGGCAATACAACCGCTGGCCTGGACATGAAGGAAGGTACCATTGGAGACATGGCAATGCTGGGGATAACAGAAAGTTTCCAGGTGAAGCGGCAGGTTCTTTTGAGTGCAGCTGAAGCAGCAGAGGTGATTCTGCGTGTGGACAATATCATCAAAGCAGCACCAAGGAAACGTGTCCCTGATCACCACCCCTGT---
>balAcu1
ATGGCGTCCCTTTCCCTTGCACCTGTTAATATCTTCAAGGCTGGAGCTGATGAAGAGCGAGCAGAGACAGCTCGTCTGTCTTCTTTTGTTGGTGCCATTGCTATTGGAGACTTGGTAAAGAGCACGTTGGGACCCAAGGGCATGGACAAAATTCTGTTAAGCAGTGGACGAGATGCTTCTCTTATGGTAACCAATGATGGTGCAACTATTTTAAAAAACATTGGTGTGGACAATCCAGCTGCTAAAGTTTTAGTTGATATGTCAAGGGTTCAAGATGATGAAGTTGGTGATGGCACTACCTCTGTTGCTGTTTTAGCAGCAGAATTGCTAAGGGAAGCAGAATCTTTAATTGCAAAGAAGATTCATCCACAGACCATTATTGCGGGTTGGAGAGAAGCCACAAAGGCGGCAAGACAGGCTCTGTTGAATTCTGCAGTTGATCATGGTTCTGACGAAGTTAAATTCCGTCAAGATTTAATGAACATTGCAGGAACAACATTATCTTCAAAACTTCTTACTCATCACAAAGACCACTTTACTAAGTTAGCTGTGGAAGCCGTTCTCAGACTGAAAGGCTCTGGTAATCTGGAGGCAATTCATGTCATCAAGAAGCTAGGAGGAAGTCTGGCAGATTCCTATTTAGATGAAGGCTTTCTGTTGGATAAAAAAATTGGAGTAAATCAACCAAAGCGAATTGAAAATGCTAAAATTCTTATTGCAAATACTGGTATGGATACAGACAAAATTAAGATATTTGGTTCCCGGGTAAGAGTTGATTCTACAGCAAAAGTTGCCGAAATAGAACATGCAGAAAAGGAAAAAATGAAGGAGAAAGTTGAACGTATTCTAAAGCATGGGATAAATTGCTTTATTAACAGGCAATTAATTTATAATTATCCTGAACAGCTCTTTGGTGCTGCTGGTGTTATGGCTATTGAGCATGCAGATTTTGCAGGTGTGGAACGCCTTGCTCTTGTCACAGGTGGTGAAATTGCGTCTACCTTTGACCACCCAGAACTAGTGAAGCTTGGAAGTTGCAAACTTATTGAGGAAGTCATGATTGGAGAAGACAAACTGATTCACTTTTCTGGGGTAGCCCTT---GGTGAGGCTTGCACCATTGTTCTGCGTGGTGCCACTCAACAAATTTTAGATGAAGCAGAAAGATCTTTGCATGATGCTCTTTGTGTTCTTGCCCAAACTGTGAAAGATTCTAGAACAGTTTATGGAGGAGGCTGTTCTGAGATGCTGATGGCTCATGCTGTGACACAGCTTGCGAGTAGAACACCGGGCAAAGAAGCCGTTGCAATGGAGTCTTATGCTAAAGCACTGAGAATGTTGCCAACTATCATAGCTGACAATGCAGGCTATGACAGTGCAGATCTGGTGGCACAGCTCCGAGCGGCCCACAGTGAAGGCAATACAGCTGCTGGACTGGATATGAAGGAAGGTACCATTGGAGATATGGCAATGCTGGGTATAACAGAAAGTTTCCAAGTGAAGCGACAAGTTCTTTTAAGTGCAGCTGAAGCAGCAGAGGTGATTCTACGTGTGGACAACATCATCAAGGCAGCACCAAGGAAACGTGTCCCTGATCACCTCCCCTGT---
>canFam3
ATGGCGTCCCTTTCCCTCGCACCTGTGAACATCTTCAAGGCTGGAGCTGATGAAGAGAGAGCGGAGACGGCTCGGCTGTCGTCTTTTATTGGTGCCATTGCTATTGGAGACTTGGTGAAGAGCACCCTAGGACCTAAGGGCATGGATAAAATTCTATTAAGCAGTGGACGAGATGCTTCCCTTATGGTAACTAATGATGGTGCAACTATTCTAAAAAACATCGGTGTGGACAATCCAGCAGCTAAAGTTTTAGTTGATATGTCAAGGGTTCAAGATGATGAAGTTGGTGATGGTACTACCTCTGTTACTGTGCTAGCAGCAGAATTACTAAGGGAAGCAGAAACTTTGATTGCAAAAAAGATTCACCCACAGACCATCATTGCGGGTTGGAGAGAAGCCACAAAGGCAGCAAGACAGGCTCTGTTGAATTCTGCAGTTGATCATGGTTCTGACGAAGTTAAGTTCCGTCAAGATTTAATGAACATTGCGGGAACAACATTGTCCTCAAAACTTCTTACTCATCACAAAGACCACTTTACTCAGTTAGCCGTAGAAGCTGTTCTCAGACTGAAAGGTTCTGGTAATCTGGAGGCAATTCATGTCATCAAGAAGCTAGGAGGAAGTCTGGCAGATTCCTATTTAGATGAAGGCTTTCTGTTGGATAAAAAAATTGGAGTAAATCAACCAAAGCGAATTGAAAATGCTAAAATTCTCATTGCAAATACTGGTATGGATACAGACAAAATAAAGATATTTGGTTCCAGAGTAAGAGTTGATTCTACAGCAAAGGTTGCTGAAATAGAACATGCCGAAAAGGAAAAAATGAAGGAGAAAGTTGAACGTATTCTTAAGCATGGGATAAATTGCTTTATTAACAGGCAGTTAATTTACAATTACCCTGAACAGCTCTTTGGTGCTGCTGGTGTTATGGCTATCGAACATGCAGATTTTGCAGGTGTGGAACGCCTAGCTCTTGTTACAGGTGGTGAAATTGCCTCTACCTTTGACCACCCAGAACTAGTGAAGCTTGGAAGTTGCAAGCTTATTGAGGAAGTCATGATTGGAGAAGATAAACTTATCCACTTTTCTGGGGTAGCCCTT---GGTGAAGCTTGTACCATTGTTCTGCGTGGTGCCACTCAACAGATTTTAGATGAAGCAGAAAGATCTTTGCATGATGCTCTTTGTGTTCTTGCCCAAACTGTGAAGGATTCTAGAACAGTGTATGGAGGAGGCTGTTCTGAGATGCTGATGGCTCATGCTGTGACACAGCTTGCCAGTAGAACACCAGGCAAAGAAGCTGTTGCGATGGAGTCTTATGCTAAAGCACTGAGAATGCTGCCAACTATCATAGCTGATAACGCAGGCTACGACAGTGCAGACCTGGTGGCCCAGCTGCGAGCTGCCCACAGTGAAGGCAACACAACTGCTGGCCTGGATATGAAGGAAGGTACCATCGGAGATATGGCAGTACTGGGTATAACAGAAAGTTTCCAAGTGAAGCGACAAGTTCTTTTGAGTGCAGCTGAAGCAGCAGAGGTGATTCTGCGTGTGGACAACATTATCAAAGCAGCACCAAGGAAACGTGTCCCTGATCACCACCCCTGT---
>musFur1
ATGGCGTCCCTTTCCCTCGCACCTGTTAACATCTTCAAGGCTGGGGCTGATGAAGAGAGGGCAGAGACGGCTCGTCTGTCTTCTTTTATTGGTGCCATCGCTGTTGGAGACTTGGTAAAGAGCACATTAGGACCTAAGGGCATGGATAAAATTTTGTTAAGCAGTGGACGAGATGCCTCTCTTATGGTAACCAATGATGGTGCAACTATTCTAAAAAACATCGGTGTAGACAATCCAGCAGCTAAAGTTTTAGTTGATATGTCAAGAGTTCAAGATGATGAAGTTGGTGATGGCACTACCTCTGTTACTGTCTTAGCAGCAGAATTACTAAGGGAAGCAGAATCTTTGATTGCAAAAAAGATTCACCCACAGACCATCATTGCGGGTTGGAGAGAAGCCACAAAGGCAGCAAGACAAGCTCTGTTGAATTCTGCAGTTGATCATGGTTCTGATGAAGTTAAATTCCGCCAAGATTTAATGAACATTGCAGGAACAACATTATCCTCAAAACTTCTTACTCATCACAAAGACCATTTTACTCAGTTAGCTGTAGAAGCTGTTCTCAGACTGAAAGGTTCTGGTAATCTGGAGGCCATTCACGTCATCAAGAAGCTAGGAGGAAGTCTGGCAGATTCTTATTTAGATGAAGGCTTTCTGTTGGATAAAAAAATTGGAGTAAATCAACCAAAGCGAATTGAAAATGCTAAAATTCTCATTGCAAATACTGGTATGGATACCGACAAAATAAAGATATTTGGGTCCAGGGTGAGAGTTGATTCTACAGCAAAGGTTGCTGAAATAGAACATGCCGAAAAGGAGAAAATGAAGGAGAAAGTTGAACGAATTCTTAAGCATGGGATAAATTGCTTTATTAACAGGCAATTAATTTATAATTATCCTGAGCAGCTCTTTGGTGCTGCTGGTGTCATGGCGATTGAACATGCAGATTTTGCAGGTGTGGAACGCCTCGCTCTTGTCACAGGTGGTGAAATTGCCTCTACCTTTGACCACCCAGAACTAGTGAAGCTTGGAAGTTGCAAGCTTATTGAAGAAGTCATGATTGGAGAGGATAAGCTCATCCACTTTTCTGGGGTAGCCCTT---GGCGAAGCTTGTACCATTGTTCTTCGTGGTGCCACTCAGCAAATTTTAGATGAGGCAGAAAGATCTTTGCATGATGCTCTTTGTGTTCTTGCCCAAACTGTGAAGGATTCTAGAACAGTTTATGGAGGAGGCTGTTCTGAGATGCTGATGGCTCATGCTGTGACACAGCTTGCCAGTAGAACACCAGGCAAGGAAGCTGTTGCGATGGAGTCTTACGCTAAAGCACTGAGAATGTTGCCAACTATCATAGCTGATAATGCAGGCTATGACAGTGCAGACCTGGTGGCACAGCTCCGAGCTGCCCATAGTGAAGGCAACACGACTGCTGGACTGGATATGAAAGAAGGTACCATTGGAGATATGGCAGTACTAGGTATAACAGAAAGTTTCCAGGTGAAGCGACAAGTTCTTTTGAGCGCAGCTGAAGCAGCAGAGGTGATTCTTCGTGTGGACAACATTATCAAAGCAGCACCAAGGAAACGTGTTCCTGATCATCACCCCTGT---
>HLphyDis3
ATGGCGTCCCTCTCCCTTGCACCTGTCAACATTTTCAAGGCTGGAGCTGATGAAGAGAGAGCAGAGACAGCTCGTCTGTCTTCCTTTGTTGGTGCCATTGCTATTGGAGACTTGGTGAAGAGCACCTTGGGACCCAAGGGCATGGACAAAATTCTGTTAAGCAGTGGTCGAGATGCCTCTCTTATGGTGACAAACGATGGTGCGACTATTCTGAAAAACATTGGTGTTGACAATCCAGCAGCTAAAGTTCTAGTTGATATGTCAAGGGTTCAGGATGATGAAGTTGGTGATGGCACTACTTCTGTTACTGTTTTAGCAGCAGAATTACTAAGGGAAGCAGAATCTTTAATTGCAAAAAAGATTCATCCACAGACCATCATTGCAGGTTGGAGAGAAGCCACAAAGGCAGCAAGACATGCTCTGTTGAATTCTGCAGTCGATCATGGTTCTGATGAAGTTAAATTTCGCCAAGATTTAATGAACATTGCGGGAACAACATTATCCTCAAAACTTCTTACTCATCACAAAGATCACTTTACTAAGTTAGCTGTGGAAGCTGTTCTCAGATTGAAAGGCTCTGGTAATCTGGAGGCAATTCATGTCATCAAGAAACTAGGAGGAAGCCTGGCAGATTCCTATTTAGATGAAGGCTTTCTGTTGGATAAAAAAATTGGAGTAAATCAACCAAAGCGAATTGAAAATGCTAAAATTCTTATTGCAAATACTGGGATGGATACAGACAAAATAAAGATATTTGGTTCTCGTGTAAGAGTTGATTCTACAGCAAAGGTGGCAGAAATAGAACATGCAGAAAAGGAAAAAATGAAAGAGAAAGTTGAACGTATTCTTAAGCATGGGATAAATTGCTTCATTAACAGGCAGTTAATTTATAATTATCCTGAACAGCTCTTTGGTGCTGCTGGTGTTATGGCCATTGAGCATGCAGATTTCGCAGGTGTAGAACGCCTGGCTCTTGTCACAGGTGGTGAAATTGCCTCTACCTTTGACCACCCAGAACTAGTGAAACTTGGAAGTTGCAAGCTAATTGAGGAAGTCATGATTGGAGAGGACAAGCTTATTCACTTTTCCGGGGTAGCCCTT---GGTGAAGCTTGTACTATTGTTCTTCGTGGTGCCACTCAACAAATTTTAGATGAAGCAGAAAGATCTTTGCATGATGCTCTTTGTGTTCTTGCCCAAACTGTGAAAGATTCTAGAACAGTTTATGGAGGAGGCTGCTCTGAGATGCTGATGGCTCATGCTGTGACGCAACTTGCCAGTAAAACACCAGGTAAAGAAGCTGTTGCGATGGAGTCTTATGCTAAAGCACTGAGAATGTTGCCAACTATAATAGCTGACAATGCAGGCTATGACAGTGCAGATCTGGTGGCACAGCTCCGAGCTGCCCATAGCGAAGGCAATACAACTGCTGGACTGGATATGAAGGAAGGTACTATTGGCGATATGGCAACACTGGGTATAACAGAAAGTTTCCAAGTAAAGCGACAAGTTCTTCTGAGTGCGGCTGAAGCAGCAGAGGTGATTCTCCGTGTGGACAACATTATCAAAGCAGCACCAAGGAAACGTGTGCCGGACCACCACCCTTGT---
>cerSim1
ATGGCGTCCCTGTCCCTCGCTCCGGTGAACATCTTCAAGGCCGGCGCCGACGAGGAGAGAGCGGAGACCGCACGCCTCTCGTCCTTCATCGGCGCCATCGCCATCGGGGACCTGGTCAAGAGCACTCTGGGGCCCAAGGGCATGGATAAAATCTTGCTAAGCAGTGGACGAGATGCCTCTCTTATGGTAACCAATGATGGTGCAACTATTCTAAAAAACATTGGTGTGGACAATCCAGCAGCTAAAGTTTTAGTTGATATGTCAAGGGTTCAAGATGATGAAGTTGGTGATGGCACTACTTCTGTTACTGTTTTAGCAGCGGAGTTACTAAGGGAAGCAGAATCTTTAATTGCAAAAAAGATTCACCCACAGACCATCATTGCGGGTTGGAGAGAAGCTACAAAGGCGGCAAGACAGGCTCTGTTGAATTCTGCAGTCGATCATGGTTCTGACGAAGTTCAGTTCCGTCAAGATTTAATGAACATTGCAGGAACAACATTATCCTCAAAACTTCTTACTCATCACAAAGACCACTTTACTCAGCTGGCTGTAGAAGCTGTCCTCAGACTGAAAGGCTCTGGTAACCTGGAGGCAATTCACATCATCAAGAAGCTGGGAGGAAGCCTGGCAGATTCCTACTTAGACGAAGGCTTTCTTTTGGATAAAAAAATCGGAGTAAATCAACCAAAGCGAATTGAAAATGCTAAAATCCTTATTGCCAATACTGGTATGGATACAGACAAAATAAAGATATTTGGTTCCCGGGTAAGAGTTGATTCTACAGCAAAGGTTGCTGAAATAGAACATGCAGAAAAGGAAAAAATGAAGGAGAAAGTTGAACGTATTCTTAAGCATGGGATAAATTGCTTTATTAACAGGCAGTTAATTTATAACTATCCTGAACAGCTCTTTGGTGCTGCTGGTGTTATGGCTATTGAGCACGCGGACTTTGCAGGTGTGGAGCGCCTCGCTCTTGTCACAGGTGGTGAAATTGCCTCTACCTTTGACCATCCAGAACTAGTGAAGCTTGGGAGTTGCAAGCTTATTGAGGAAGTCATGATTGGAGAGGACAAACTCATTCATTTTTCTGGGGTAGCCCTT---GGTGAGGCTTGCACCATTGTTCTGCGTGGTGCCACTCAGCAAATTTTAGATGAAGCAGAAAGATCTTTGCATGATGCTCTTTGTGTTCTCGCCCAAACTGTGAAGGATTCTAGAACAGTTTATGGAGGAGGATGTTCGGAGATGCTGATGGCTCATGCTGTGACACAGCTTGCCAGTAGAACACCAGGCAAAGAAGCTGTTGCAATGGAGTCTTATGCTAAAGCACTGAGAATGTTGCCGACCATCATAGCTGACAACGCAGGCTATGACAGTGCGGATCTGGTGGCACAGCTCCGAGCTGCCCATAGTGAAGGCAACACGACTGCTGGACTGGATATGAAGGAGGGCACCATTGGAGATATGGCAGCACTGGGCATCACAGAAAGTTTCCAAGTGAAGCGGCAGGTTCTTCTGAGTGCCGCGGAAGCAGCAGAGGTGATTCTCCGTGTGGACAACATCATCAAAGCAGCACCCAGGAAACGTGTCCCTGATCACCACCCCTGT---
>felCat8
ATGGCGTCCCTTTCCCTCGCACCTGTTAACATCTTCAAGGCTGGAGCTGATGAAGAGAGGGCAGAGACCGCTCGGCTGTCCTCTTTTATTGGTGCCATCGCTATTGGAGACTTGGTAAAGAGCACCTTGGGACCTAAGGGCATGGATAAAATTCTACTAAGCAGTGGACGAGATGCCTCTCTCATGGTAACCAATGATGGTGCAACTATTCTAAAAAACATTGGTGTGGACAACCCAGCAGCTAAAGTTTTAGTTGATATGTCAAGGGTTCAAGATGATGAAGTTGGTGATGGCACTACCTCTGTTACTGTGTTAGCAGCAGAATTGCTAAGGGAAGCAGAATCTTTAATTGCAAAAAAGATTCACCCACAGACCATCATTGCTGGTTGGAGAGAAGCCACAAAGGCAGCAAGACAGGCTCTGTTGAATTCTGCAGTTGATCATGGTTCTGACGAAGTTAAGTTCCGTCAGGATTTAATGAACATTGCAGGAACAACATTATCCTCAAAACTTCTTACTCATCACAAAGACCACTTTACTCAGTTAGCTGTAGAAGCTGTTCTCAGACTGAAAGGCTCTGGTAATTTGGAGGCAATTCATGTCATCAAGAAGCTAGGAGGAAGTCTGGCAGATTCCTATTTAGATGAAGGCTTTCTGTTGGATAAAAAAATTGGAGTAAATCAACCAAAGCGAATTGAAAATGCTAAAATTCTTATTGCAAACACGGGTATGGATACAGATAAAATAAAGATATTTGGTTCCAGGGTAAGAGTTGATTCTACAGCAAAAGTGGCTGAAATAGAACACGCAGAAAAGGAAAAAATGAAGGAGAAAGTTGAACGTATTCTTAAGCATGGGATAAATTGCTTTATTAACAGGCAGTTAATTTATAATTATCCTGAACAGCTCTTTGGTGCTGCTGGTGTTATGGCTATTGAACATGCAGATTTTGCAGGTGTGGAACGCTTAGCTCTTGTCACAGGTGGTGAAATTGCTTCTACCTTTGACCACCCAGAACTAGTGAAGCTTGGAAGTTGCAAGCTTATTGAGGAAGTCATGATTGGAGAAGACAAACTGATCCACTTTTCTGGGGTAGCACTT---GGTGAAGCTTGTACCATTGTTCTGCGTGGTGCCACTCAACAAATTTTAGATGAAGCAGAAAGATCTTTGCATGATGCTCTCTGTGTTCTTGCCCAAACTGTGAAGGATTCTAGAACAGTTTATGGAGGAGGCTGCTCTGAGATGCTGATGGCTCATGCTGTGACACAGCTTGCCAGTAGAACACCAGGCAAAGAAGCTGTTGCAATGGAGTCTTATGCTAAAGCACTGAGAATGTTGCCAACTATCATCGCCGATAACGCAGGCTATGACAGTGCAGATCTGGTGGCGCAGCTCCGAGCTGCCCATAGTGAAGGCAATACAACTGCTGGACTGGATATGAAGGAAGGTACCATTGGAGATATGGCAGCACTGGGTATAACAGAAAGTTTCCAAGTAAAGCGACAAGTTCTTTTGAGTGCAGCTGAAGCAGCAGAGGTGATTCTGCGTGTGGACAACATTATCAAAGCAGCACCAAGGAAACGTGTCCCTGATCACCACCCCTGT---
>ailMel1
ATGGCGTCCCTTTCCCTCGCACCTGTTAATATCTTCAAGGCTGGAGCTGATGAAGAGAGAGCAGAGACTGCTCGGCTGTCTTCTTTTATTGGTGCCATCGCTATTGGAGACTTGGTAAAGAGCACACTAGGACCTAAGGGCATGGATAAAATTCTGTTAAGCAGTGGACGAGATGCCTCTCTTATGGTAACCAATGATGGTGCAACTATCCTAAAAAACATTGGTGTGGACAACCCAGCAGCTAAAGTTTTAGTTGATATGTCAAGGGTTCAAGATGATGAAGTTGGTGATGGCACTACCTCTGTTACTGTCTTAGCTGCAGAATTACTAAGGGAAGCAGAATCTTTGATTGCAAAAAAGATTCACCCACAGACCATCATTGCGGGTTGGAGAGAAGCCACAAAGGCGGCGAGACAGGCTCTGTTGAATTCTGCAGTTGATCATGGTTCTGACGAAGTTAAATTCCGTCAAGATTTAATGAACATTGCGGGAACAACATTATCCTCAAAACTACTTACTCATCACAAAGACCACTTTACTCAGTTAGCTGTAGAAGCTGTTCTCAGACTGAAGGGCTCTGGTAATCTGGAGGCAATTCACATCATCAAGAAGCTAGGCGGAAGTCTGGCAGATTCTTATTTAGATGAAGGTTTTCTGTTGGATAAAAAAATTGGAGTAAACCAACCAAAGAGAATTGAAAATGCTAAAATTCTCATTGCAAATACTGGTATGGATACAGACAAAATAAAGATATTTGGTTCCAGGGTAAGAGTTGATTCTACAGCAAAGGTTGCCGAAATAGAACATGCTGAAAAGGAAAAAATGAAGGAGAAAGTTGAACGTATTCTTAAGCATGGGATAAACTGCTTTATTAACAGGCAGTTAATTTATAATTATCCTGAACAGCTCTTTGGTGCTGCTGGTGTTATGGCGATTGAACATGCAGATTTTGCAGGTGTGGAACGCCTAGCTCTTGTCACAGGTGGTGAAATCGCCTCTACCTTTGACCACCCAGAACTAGTGAAGCTTGGAAGTTGCAAGCTTATTGAGGAAGTCATGATTGGAGAAGATAAACTCATCCACTTTTCTGGTGTAGCTCTT---GGTGAAGCTTGTACCATTGTTCTTCGTGGTGCCACTCAACAGATTTTAGATGAAGCAGAAAGATCTTTGCATGATGCTCTTTGTGTTCTTGCCCAAACTGTGAAAGATTCTAGAACAGTTTATGGAGGAGGCTGTTCTGAGATGCTGATGGCTCATGCTGTGACACAGCTTGCCAGTAGAACACCAGGCAAAGAAGCTGTTGCAATGGAGTCTTATGCTAAAGCCCTGAGAATGTTGCCAACCATCATAGCTGATAACGCAGGCTATGACAGTGCAGATCTGGTGGCGCAGCTCCGAGCTGCCCATAGTGAAGGCAATACAACTGCTGGACTGGATATGAAGGAAGGTACCATTGGAGATATGGCAGCACTGGGTATAACAGAAAGTTTCCAAGTGAAGCGACAAGTTCTTTTGAGTGCAGCCGAAGCAGCAGAGGTGATTCTTCGTGTGGACAACATTATTAAAGCAGCACCAAGGAAACGTGTCCCTGACCACCACCCCTGT---
>manPen1
---GCGTCCCTTTCCCTTGCACCTGTTAACATCTTCAAGGCTGGAGCTGATGAAGAGAGAGCAGAGACAGCTCGTCTGTCATCTTTTGTCGGTGCCATTGCTATTGGAGACCTGGTAAAGAGCACCTTGGGACCCAAGGGCATGGACAAAATTCTCTTAAGCAGTGGAAGAGATGCCTCTCTTATGGTAACCAATGATGGTGCAACTATTCTAAAAAACATTGGTGTGGACAATCCAGCAGCTAAAGTTTTAGTTGATATGTCAAGGGTTCAAGATGATGAAGTTGGTGATGGCACCACCTCCGTTACTGTTTTGGCAGCCGAATTACTAAGAGAAGCAGAAATTTTAATTGCAAAAAAGATTCATCCACAGACCATCATTGCGGGTTGGAGAGAAGCCACAAAGGCAGCAAGACAGGCTCTCTTGAATTCTGCAGTTGATCACGGTTCTGACGAAGTTAAATTCCGTCAAGATTTAATGAACATTGCAGGAACTACATTATCCTCAAAACTTCTTACTCATCACAAAGACCACTTTACTCAGTTAGCTGTAGAAGCTGTTCTCCGACTGAAAGGCTCTGGTAATCTGGAGGCGATTCATGTCATCAAGAAACTAGGAGGAAGCCTGGCAGATTCCTATTTAGATGAAGGCTTTCTTTTGGATAAAAAAATTGGAGTAAATCAACCAAAGCGAATTGAAGATGCTAAAATTCTTATTGCAAATACTGGTATGGATACAGACAAAATAAAGATATTTGGTTCCCGGGTAAGAGTGGATTCTACAGCAAAGGTTGCTGAAATAGAACATGCAGAGAAGGAGAAAATGAAGGAGAAAGTTGAACGGATTCTTAAGCATGGGATAAATTGCTTTATTAACAGGCAATTAATTTATAATTACCCTGAACAGCTCTTTGGTGCTGCAGGTGTTATGGCTATTGAGCATGCAGATTTTGCAGGTGTGGAACGCCTCGCTCTTGTCACAGGTGGTGAAATTGCATCTACTTTCGATCACCCAGAATTAGTGAAGCTTGGAAGTTGCAAGCTTATTGAGGAAGTCATGATTGGAGAAGACAAACTCATTCACTTTTCTGGGGTAGCCCTT---GGTGAGGCATGCACCATTGTTCTGCGTGGTGCCACTCAACAAATTTTAGATGAAGCAGAAAGATCTCTGCATGATGCTCTCTGTGTTCTTGCCCAAACTGTGAAGGATTCTAGAACAGTTTATGGAGGAGGCTGTTCTGAGATGCTGATGGCTCATGCTGTGACACAGCTTGCCAACAGAACACCAGGCAAAGAAGCTGTTGCAATGGAGTCTTACGCTAAAGCACTGAGAATGCTGCCAACTATCATAGCTGACAACGCAGGTTATGACAGTGCAGATCTGGTGGCCCAGCTGCGAGCTGCGCACAGTGAAGGCAGTACAACTGCTGGACTGGATATGAAGGAAGGTACCATTGGAGATATGGCAATGTTGGGAATAACAGAAAGTTTCCAAGTGAAGCGACAAGTTCTTTTGAGTGCAGCTGAAGCAGCAGAGGTGATTCTACGTGTGGACAACATTATCAAAGCAGCACCAAGGAAACGTGTTCCTGATCACCACCCCTGT---
>HLmanJav1
ATGGCGTCCCTTTCCCTTGCACCTGTTAACATCTTCAAGGCTGGAGCTGATGAAGAGAGAGCAGAGACAGCTCGTCTGTCATCTTTTGTCGGTGCCATTGCTATTGGAGACCTGGTAAAGAGCACCTTGGGACCCAAGGGCATGGACAAAATTCTCTTAAGCAGTGGAAGAGATGCCTCTCTTATGGTAACCAATGATGGTGCAACTATTCTAAAAAACATTGGTGTGGACAATCCAGCAGCTAAAGTTTTAGTTGATATGTCAAGGGTTCAAGATGATGAAGTTGGTGATGGCACCACCTCCGTTACTGTTTTGGCAGCCGAATTACTAAGAGAAGCAGAAATTTTAATTGCAAAAAAGATTCATCCACAGACCATCATTGCGGGTTGGAGAGAAGCCACAAAGGCAGCAAGACAGGCTCTCTTGAATTCTGCAGTTGATCACGGTTCTGACGAAGTTAAATTCCGTCAAGATTTAATGAACATTGCAGGAACTACATTATCCTCAAAACTTCTTACTCATCACAAAGACCACTTTACTCAGTTAGCTGTAGAAGCTGTTCTCCGACTGAAAGGCTCTGGTAATCTGGAGGCGATTCATGTCATCAAGAAACTAGGAGGAAGCCTGGCAGATTCCTATTTAGATGAAGGCTTTCTTTTGGATAAAAAAATTGGAGTAAATCAACCAAAGCGAATTGAAGATGCTAAAATTCTTATTGCAAATACTGGTATGGATACAGACAAAATAAAGATATTTGGTTCCCGGGTAAGAGTGGATTCTACAGCAAAGGTTGCTGAAATAGAACATGCAGAGAAGGAGAAAATGAAGGAGAAAGTTGAACGGATTCTTAAGCATGGGATAAATTGCTTTATTAACAGGCAGTTAATTTATAATTACCCTGAACAGCTCTTTGGTGCTGCAGGTGTTATGGCTATTGAGCATGCAGATTTTGCAGGTGTGGAACGCCTAGCTCTTGTCACAGGTGGTGAAATTGCATCTACTTTCGATCACCCAGAATTAGTGAAGCTTGGAAGTTGCAAGCTTATTGAAGAAGTCATGATTGGAGAAGACAAACTCATTCACTTTTCTGGGGTAGCCCTT---GGTGAGGCATGCACCATTGTTCTGCGTGGTGCCACTCAACAAATTTTAGATGAAGCAGAAAGATCTCTGCATGATGCTCTCTGTGTTCTTGCCCAAACTGTGAAGGATTCTAGAACAGTTTATGGAGGAGGCTGTTCTGAGATGCTGATGGCTCATGCTGTGACACAGCTTGCCAACAGAACACCAGGCAAAGAAGCTGTTGCAATGGAGTCTTACGCTAAAGCACTGAGAATGCTGCCAACTATTATAGCCGACAACGCAGGTTATGACAGTGCAGATCTGGTGGCCCAGCTGCGAGCTGCGCACAGTGAAGGCAGTACAACTGCTGGACTGGATATGAAGGAAGGTACCATTGGAGATATGGCAATATTGGGAATAACAGAAAGTTTCCAAGTAAAGCGACAAGTTCTTTTGAGTGCAGCTGAAGCAGCAGAGGTGATTCTACGTGTGGACAACATTATCAAAGCAGCACCAAGGAAACGTGTTCCTGATCACCACCCCTGT---
>otoGar3
ATGGCGTCCCTCTCCCTTGCACCTGTGAACATCTTCAAGGCTGGAGCTGATGAAGAGAGAGCAGAGACAGCTCGTCTGTCATCTTTTATCGGTGCCATTGCCATTGGAGACTTGGTAAAGAGCACGTTGGGACCCAAGGGCATGGACAAAATTCTCTTAAGTAGTGGACGAGATGCTTCTCTTATGGTAACCAACGACGGTGCCACCATTCTCAAAAACATCGGTGTTGACAATCCAGCAGCTAAAGTTTTAGTTGATATGTCAAGAGTTCAAGATGATGAAGTTGGTGATGGCACTACCTCTGTTACTGTTTTAGCAGCAGAATTACTGAGGGAAGCAGAATCTTTAATTGCAAAAAAGATTCATCCACAGACCATCATTGCAGGTTGGAGAGATGCTACAAAGGCTGCAAGAGAGGCTCTGTTGCAGTCCACAGTTGATCATGGTTCTGATGAAGTTAAATTCCGTGAAGATCTAATGAATATTGCAGGAACAACATTATCCTCAAAACTTCTTACTCATCACAAAGACCACTTTACTAAGTTAGCTGTGGAAGCTGTTCTCAGACTCAAAGGTTCTGGTAATCTGGAAGCAATTCATGTCATCAAGAAGCTAGGAGGAAGTCTGGCAGATTCATATTTAGATGAAGGCTTTCTATTGGATAAAAAAATTGGAGTAAATCAACCAAAACGAATTGAAAATGCTAAAATTCTTATTGCAAATACTGGAATGGATACAGACAAAATAAAGATATTTGGTTCCCGGGTAAGAGTTGATTCTACAGCAAAGGTTGCAGAAATAGAACATGCAGAGAAGGAAAAAATGAAGGAGAAAGTGGAGCGTATTCTTAAGCATGGAATAAATTGCTTTATTAACAGGCAGTTAATTTATAATTACCCTGAACAGCTCTTTGGTGCTGCTGGTGTCATGGCTATTGAGCATGCAGACTTTGCAGGTGTGGAACGCCTTGCTCTAGTTACAGGTGGTGAAATTGCCTCTACCTTTGATCACCCAGAACTGGTGAAGCTTGGAAGTTGCAAACTTATTGAGGAAGTCATGATTGGAGAAGACAAACTCATTCACTTTTCTGGAGTTGCCCTC---GGTGAGGCTTGCACCATTGTTCTGCGTGGTGCCACTCAACAAATTTTAGATGAAGCAGAAAGATCTTTGCATGATGCACTGTGTGTTCTTGCCCAAACTGTGAAGGATTCTCGAACAGTTTATGGAGGAGGCTGTTCTGAGATGTTGATGGCTCATGCTGTGACACAGCTTGCCAATAGAACACCAGGCAAAGAAGCTGTTGCAATGGAATCTTTTGCTAAAGCACTAAGAATGTTGCCAACCATCATAGCTGACAATGCAGGCTACGACAGTGCAGACCTGGTGGCCCAGCTCCGGGCTGCCCACAGTGAAGGCAATGTAACCGCGGGGCTGGATATGAGGGAAGGTACCATTGGAGATATGTCTGTACTGGGCATAACAGAAAGTTTTCAAGTGAAGCGACAAGTTCTTTTGAGTGCAGCTGAAGCAGCAGAGGTGATTCTCCGTGTGGACAATATCATCAAAGCGGCACCAAGGAAACGTGTCCCTGATCACCACCCCTGT---
>cavPor3
ATGGCGTCCCTTTCCCTTGCACCTGTTAACATCTTCAAAGCTGGGGCTGATGAAGAGAGAGCAGAGACAGCGCGTCTGTCTTCTTTTATTGGTGCCATCGCTGTTGGAGACTTGGTAAAGAGCACCTTGGGACCCAAGGGCATGGACAAAATTCTTTTAAGCAGTGGACGAGATGCTTCTCTGATGGTGACCAATGATGGGGCCACTATTCTAAAAAACATTGGTGTTGACAATCCAGCTGCTAAAGTTTTAGTTGACATGTCCAGAGTTCAAGATGATGAAGTTGGAGATGGCACTACCTCTGTTACTGTTTTAGCAGCAGAATTATTAAGGGAAGCTGAATCTTTAATTGCAAAAAAGATTCATCCACAGACCATCATTGCCGGTTGGAGAGAAGCTACAAAGGCTGCGAGAGAGGCTCTCTTGAGTTCTGCAGTAGATCATGGTTCTGATGAAGTTAAGTTCCGTGAGGACTTGATGAATATTGCGGCAACGACGTTATCCTCAAAACTGCTTACTCATCACAAAGACCACTTTACCAAATTAGCTGTAGAAGCTGTTCTCAGACTAAAAGGTTCTGGTAATCTGGAGGCAATACATGTCATCAAGAAGCTGGGAGGGAGTCTGGCAGACTCCTATTTAGATGAAGGCTTTCTGTTGGATAAAAAAATTGGAGTAAATCAACCAAAGCGAATTGAAAATGCCAAAATTCTTATTGCAAATACTGGAATGGATACTGACAAAATAAAGATATTTGGTTCCCGAGTAAGAGTTGATTCTACAGCAAAGGTTGCAGAAATAGAACATGCAGAAAAAGAAAAAATGAAGGAGAAAGTTGAACGTATTCTTAAGCATGGAATAAATTGTTTTATTAACAGGCAGTTAATTTATAATTACCCTGAACAGCTCTTTGGTGCTGCTGGTGTCATGGCTATTGAGCATGCAGATTTTGCAGGTGTGGAGCGCCTAGCTCTTGTCACAGGTGGTGAAATTGCCTCTACTTTTGATCATCCAGAACTGGTGAAGCTTGGAAGTTGCAAACTTATTGAAGAAGTCATGATTGGAGAAGACAAACTCATTCACTTCTCTGGGGTTGCCCTG---GGTGAGGCTTGTACCATTGTTTTGCGTGGTGCCACTCAACAAATTTTAGATGAAGCAGAAAGATCATTGCATGATGCTCTTTGTGTTCTTGCCCAAACCGTGAAGGACCCTAGAACAGTTTATGGAGGAGGCTGTTCTGAGATGCTGATGGCTCATGCTGTGACACAGCTTGCCAATAGAACACCAGGAAAAGAAGCTGTTGCAATGGAGTCCTTCGCTAAAGCCCTGAGAATGTTGCCCACCATCATAGCTGACAATGCAGGTTATGACAGTGCAGATCTGGTGGCCCAACTCCGAGCCGCTCACAGTGAAGGCAAAGTAACTGCTGGACTAGATATGAAGCAAGGTACTATTGGAAATATGGCAGTGCTGGGTATAACGGAAAGTTTCCAAGTGAAGCGACAGGTTCTTTTGAGTGCAGCAGAAGCAGCAGAGGTGATTCTGCGTGTGGATAACATCATCAAAGCAGCACCAAGGAAACGTGTTCCTGATCACCATCCCTGT---
>micOch1
ATGGCCTCCCTTTCCCTTGCACCTGTGAATATCTTCAAGGCTGGAGCTGATGAAGAGAGAGCCGAGACCGCGCGCCTGTCATCCTTTATTGGTGCCATCGCCATTGGAGACTTGGTGAAGAGCACTTTGGGGCCGAAGGGCATGGACAAAATTCTTCTAAGCAGTGGACGAGATGCCTCGCTAATGGTAACCAATGATGGTGCCACCATTCTAAAAAACATTGGTGTTGACAATCCAGCAGCCAAAGTTTTAGTTGATATGTCCAGGGTTCAAGATGACGAAGTTGGTGATGGCACTACCTCTGTTACTGTTCTAGCAGCAGAGCTCCTCCGGGAAGCAGAATCTTTAATTGCAAAAAAGATCCATCCACAGACCATCATCGCAGGGTGGAGAGAAGCCACCAAGGCTGCCAGAGAGGCACTGTTGACCTCTGCTGTTGATCATGGTTCTGATGAAGTCAGATTCCGGCAAGATTTAATGAATATTGCAGGAACGACATTATCCTCAAAACTCCTTACTCATCACAAGGACCACTTTACTCAATTAGCTGTAGAAGCTGTTCTCAGACTGAAGGGTTCTGGTAATCTGGAGGCCATTCATGTCATCAAGAAACTAGGTGGGAGTCTGGCAGACTCCTATTTAGATGAAGGTTTTCTATTGGATAAAAAAATTGGAGTAAATCAACCAAAGAGAATTGAAAATGCTAAAATTCTTATTGCAAATACTGGAATGGATACAGACAAAATAAAAATATTTGGCTCTCGGGTAAGAGTTGATTCCACAGCAAAGGTTGCAGAAATAGAACATGCAGAAAAGGAAAAGATGAAGGAGAAAGTTGAACGTATTCTTAAGCATGGAATAAATTGTTTCATTAACAGACAGCTAATTTATAATTACCCTGAACACCTCTTCGGTGCTGCGGGGGTCATGGCTATTGAGCATGCAGATTTTGCAGGTGTGGAACGCCTAGCTCTTGTCACAGGTGGTGAGATTGCCTCCACCTTTGATCACCCAGAGCTGGTGAAGCTTGGAAGCTGCAAACTAATCGAAGAAGTCATGATTGGAGAAGACAAACTTATCCACTTTTCTGGGGTTGCCCTT---GGTGAGGCTTGTACCATTGTACTTCGTGGTGCCACTCAGCAAATTTTGGATGAAGCGGAGAGGTCTTTGCATGATGCCCTTTGTGTTCTTGCCCAAACTGTGAAAGATCCTAGGACAGTGTATGGAGGAGGTTGTTCTGAGATGGTGATGGCTCATGCTGTGGCAAAACTTGCCAGTAAAACACCAGGAAAAGAAGCTGTAGCAATGGAGTCTTTTGCTAAAGCCTTGAGAATGCTGCCAACCATCATAGCTGACAACGCAGGCTACGACAGTGCAGATCTGGTGGCACAGCTCCGAGCTGCTCACAGTGAAGGCCGAACAACTGCTGGGCTGGATATGAAGGAAGGTACCATCGGAGACATGGCAATACTGGGTATAACAGAGAGCTTCCAAGTGAAGCGACAGGTTCTTTTGAGTGCGGCTGAAGCAGCAGAGGTGATTCTCCGCGTGGACAACATCATCAAAGCAGCACCGAGGAAACGTGTCCCTGATCACCACCCCTGC---
>criGri1
---GCGTCCCTTTCCCTGGCACCTGTGAATATCTTCAAGGCTGGAGCTGATGAAGAGAGAGCCGAAACAGCTCGCCTGTCATCCTTTATTGGTGCCATCGCCATTGGAGACTTGGTGAAGAGCACTTTGGGGCCCAAGGGCATGGACAAAATTCTTCTAAGCAGTGGACGAGATGCCTCTCTAATGGTAACCAATGATGGTGCCACCATTCTAAAAAACATTGGTGTTGACAACCCAGCAGCTAAAGTTTTAGTTGATATGTCAAGGGTTCAAGATGATGAAGTTGGTGATGGCACTACCTCTGTTACTGTTTTGGCAGCAGAACTACTCCGGGAAGCAGAATCTTTAATTGCAAAAAAGATACATCCACAGACCATCATTGCAGGTTGGAGAGAAGCCACCAAGGCAGCAAGAGAGGCGCTGTTGACCTCTGCTGTTGATCACGGTTACGATGAAGTCAAATTCCGGCAAGATTTAATGAACATTGCAGGAACGACATTATCCTCAAAACTCCTTACTCATCATAAGGACCACTTTACGGAGTTAGCTGTAGAAGCTGTTCTCAGACTGAAGGGCTCTGGTAATCTGGAGGCCATCCATGTCATCAAGAAGCTAGGAGGGAGTCTGGCAGACTCCTATTTAGATGAAGGTTTTCTGTTGGATAAAAAGATTGGAGTAAATCAACCAAAGAGAATTGAAAATGCTAAAATTCTTATTGCAAATACTGGAATGGATACCGACAAAATAAAAATATTTGGCTCTCGGGTCAGAGTTGATTCCACGGCAAAGGTTGCCGAAATAGAGCATGCAGAAAAGGAAAAGATGAAGGAGAAGGTTGAGCGTATTCTTAAGCATGGGATAAATTGCTTTATTAACAGACAGTTAATTTATAATTATCCCGAACAACTGTTTGGTGCTGCTGGTGTCATGGCTATTGAACATGCAGATTTTGCAGGTGTGGAACGCCTGGCACTTGTCACAGGTGGTGAGATTGCCTCCACTTTTGATCACCCGGAGCTGGTGAAGCTTGGAAGCTGCAAACTTATTGAGGAAGTCATGATTGGAGAAGACAAACTCATCCACTTTTCTGGAGTTGCCCTT---GGTGAGGCTTGTACTATTGTACTTCGTGGTGCCACACAACAAATTTTGGATGAAGCTGAAAGGTCTTTGCATGATGCCCTTTGTGTTCTTGCCCAGACTGTGAAAGATCCTAGGACAGTCTATGGAGGAGGTTGTTCTGAGATGCTGATGGCTCATGCTGTGGCAAAACTTGCCAGTAAAACTCCAGGAAAAGAAGCTGTAGCAATGGAGTCTTTTGCTAAAGCACTAAGAATGTTGCCAACCATTATAGCTGACAATGCAGGCTATGACAGTGCAGATCTGGTGGCACAGCTCCGGGCTGCTCACAGTGAAGGTCGTACAACTACTGGACTGGATATGAAGGAAGGTACCATTGGAGACATGGCAGTACTGGGTATCACAGAGAGTTTCCAAGTGAAGCGGCAGGTTCTCTTGAGTGCAGCTGAAGCAGCAGAGGTGATTCTCCGTGTGGACAACATCATCAAAGCAGCACCGAGGAAACGTGTCCCTGATCACCACCCCTGC---
>hetGla2
ATGGCATCCCTTTCCCTTGCACCTGTTAACATCTTCAAGGCTGGAGCTGATGAAGAGAGAGCAGAGACAGCTCGACTGTCTTCTTTTATTGGTGCCATCGCCATTGGAGACTTGGTAAAGAGCACCTTGGGACCCAAGGGCATGGACAAAATTCTTTTAAGCAGTGGACGAGATGCATCTCTTATGGTAACCAATGATGGGGCCACTATTCTAAAAAATATTGGTGTTGACAATCCAGCTGCTAAAGTTTTAGTTGATATGTCAAGAGTTCAAGATGATGAAGTTGGAGATGGCACTACCTCTGTTACTGTTTTAGCAGCAGAATTATTAAGGGAAGCTGAATCTTTAATTGCAAAAAAGATTCATCCACAGACCATCATCGCTGGTTGGAGAGAAGCCACAAAGGCTGCAAGAGAGGCTCTCTTGAGTTCCGCAGTTGATCATGGTTCTGATGAAGTTAAGTTCCGTCAGGATTTGATGAATATAGCAGGAACAACATTATCCTCAAAACTGCTTACTCATCACAAAGACCACTTTACCAAATTAGCTGTAGAGGCTGTTCTCAGACTAAAAGGGTCTGGTAATCTGGAGGCCATACATGTCATCAAGAAGCTGGGAGGGAGTCTCGCAGATTCCTATTTAGATGAAGGCTTTCTGTTGGATAAAAAAATTGGAGTAAATCAACCAAAGCGAATTGAAAATGCCAAAATTCTTATTGCAAATACTGGAATGGATACAGACAAAATAAAGATATTTGGTTCCCGGGTAAGAGTTGATTCTACAGCAAAGGTTGCAGAAATAGAACATGCAGAAAAGGAAAAAATGAAAGAGAAAGTTGAACGTATTCTTAAGCACGGAATAAATTGTTTTATTAACAGGCAGTTAATTTATAATTATCCTGAACAGCTCTTTGGTGCTGCTGGTGTCATGGCTATTGAGCATGCAGATTTTGCAGGTGTGGAACGCCTAGCTCTTGTCACAGGTGGTGAAATTGCCTCTACTTTCGATCATCCAGAACTGGTAAAGCTTGGAAGTTGCAAACTTATTGAAGAAGTCATGATTGGAGAAGACAAACTCATTCACTTTTCTGGCGTTGCCCTG---GGTGAGGCTTGTACCATTGTTTTGCGTGGTGCCACTCAACAAATTTTAGATGAAGCAGAAAGATCTTTGCATGATGCTCTTTGTGTTCTTGCCCAAACTGTGAAGGATCCTAGGACAGTTTATGGAGGAGGCTGTTCTGAGATGCTGATGGCTCATGCTGTGACACAGCTTGCCAGTAGAACACCAGGAAAAGAAGCAGTTGCAATGGAGTCCTTTGCTAAAGCCTTGAGAATGTTGCCAACCATCATAGCTGACAATGCAGGCTATGACAGTGCAGATCTGGTAGCCCAGCTCCGAGCTGCTCATAGTGAAGGCAAAATAACTGCTGGACTAGATATGAAGGAAGGTACCATTGGAGATATGGCAATACTGGGTATAACAGAAAGTTTCCAAGTAAAGCGACAGGTTCTTTTGAGTGCAGCTGAAGCAGCAGAGGTGATTCTGCGTGTGGATAACATCATCAAAGCAGCACCAAGGAAACGTGTTCCTGATCACCATCCTTGT---
>dasNov3
ATGGCATCCCTTTCCCTTGCACCTGTTAACATCTTCAAGGCTGGAGCTGATGAAGAGAGAGCAGAGACAGCGCGTCTGTCCTCATTCATTGGTGCCATTGCCATTGGAGACTTGGTAAAGAGCACCTTGGGACCCAAGGGCATGGACAAAATTCTTTTAAGCAGTGGACGAGATGCCTCTCTTATGGTAACCAATGATGGTGCAACTATCCTAAAAAACATTGGTGTTGACAACCCAGCCGCTAAAGTTTTAGTTGATATGTCAAGGGTTCAAGATGATGAAGTTGGTGATGGCACTACTTCTGTAACTGTTTTAGCAGCAGAATTATTAAGGGAAGCAGAAACTTTAATTGCAAAAAAGATTCACCCTCAGACCATCATTGCGGGTTGGAGAGAAGCTACAAAGGCAGCAAGAGAGGCTCTCTTGAGTTCCGCAGTTGATCATGGCTCTGACGAAGTTAAATTCCGTCAAGATTTAATGAACATTGCAGGAACGACATTATCCTCAAAACTTCTAACCCATCACAAAGACCACTTTACTAAGTTAGCTGTAGAAGCTGTTCTCAGACTAAAAGGCTCTGGCAATCTGGAGGCTATTCATGTCATCAAGAAATTAGGAGGAAGTCTGATAGATTCCTATTTAGATGAAGGCTTTCTGTTGGATAAAAAAATTGGAGTAAATCAACCAAAGCGAATTGAAAATGCTAAAATTCTTATTGCAAACACTGGAATGGATACAGACAAGATAAAGATATTTGGTTCCCGTGTAAGAGTTGATTCTACAGCAAAGGTTGCAGAAATAGAACATGCAGAGAAGGAAAAAATGAAGGAGAAAGTTGAACGTATTCTTAAGCATGGAATAAATTGCTTTATTAACAGGCAGTTAATTTATAATTACCCTGAACACCTCTTTGGTGCTGCTGGTGTCATGGCTATTGAGCACGCAGATTTTGCAGGTGTGGAACGCCTAGCTCTTGTCACAGGTGGTGAAATTGCCTCTACCTTTGATCACCCAGAACTGGTAAAGCTTGGAAGTTGTAAGCTTATCGAGGAAGTCATGATTGGAGAAGACAAACTCATTCACTTTTCTGGGGTAGCCCTT---GGTGAAGCTTGCACCATTGTTCTGCGTGGTGCCACTCAACAAATTTTAGATGAAGCAGAAAGGTCTTTGCATGATGCTCTTTGTGTTCTTGCCCAAACTGTAAAGGATTCTAGAACGGTTTATGGAGGAGGCTGTTCGGAGATGTTGATGGCTCATGCTGTTTCAAAGCTTGCTAGTAGAACACCAGGCAAAGAAGCTGTTGCAATGGAATCTTATGCCAAGGCACTGAGAATGTTGCCAACCATCATAGCTGATAATGCAGGTTATGACAGTGCAGATCTGGTGGCACAACTTCGAGCTGCCCACAGTGAAGGCAAAATAACTGCTGGACTAGATATGAAGGAAGGTACCATTGGAGATATGGCAGTTCTGGGTATAACAGAAAGTTTCCAAGTCAAGCGGCAAGTTCTTTTGAGTGCAGCTGAAGCAGCAGAGGTTATTCTGCGTGTGGATAACATTATCAAAGCAGCACCAAGGAAACGTGTCCCTGATCACCATCCTTGT---
>HLturTru3
ATGGCGTCCCTTTCCCTTGCACCTGTTAATATCTTCAAGGCTGGAGCTGATGAAGAGAGAGCAGAGACAGCTCGTCTGTCTTCTTTTGTTGGTGCCATTGCTATTGGAGACTTGGTAAAGAGCACGTTGGGACCCAAGGGCATGGACAAAATTCTGTTAAGCAGTGGACGAGATGCTTCTCTTATGGTAACCAATGATGGTGCAACTATTTTAAAAAACATTGGTGTGGACAATCCAGCTGCTAAAGTTTTAGTTGATATGTCAAGGGTTCAAGAC---GAAGTTGGTGATGGCACTACCTCTGTTACTGTTTTAGCAGCAGAATTACTAAGGGAAGCAGAATCTTTAATTGCAAAAAAGATTCATCCACAGACCATTATTGCGGGTTGGAGAGAAGCCACAAAGGCGGCAAGACAGGCTCTGTTGAATTCTGCAGTCGATCATGGTTCTGACGAAGTTAAATTCCGTCAAGATTTAATGAACATTGCAGGAACAACATTATCCTCAAAACTTCTTACTCATCACAAAGACCACTTTACTAAGTTAGCTGTGGAAGCCGTTCTCAGACTGAAAGGCTCTGGTAATCTGGAGGCAATTCATGTCATCAAGAAGCTAGGAGGAAGTATGGTAGATTCCTATTTAGATGAAGGCTTTCTGTTGGATAAAAAAATTGGAGTAAATCAACCAAAGCGAATTGAAAATGCTAAAATTCTTATTGCAAATACTGGTATGGATACAGACAAAATTAAGATATTTGGTTCCCGGGTAAGAGTTGATTCTACAGCAAAAGTTGCCGAAATAGAACATGCAGAAAAGGAAAAAATGAAGGAGAAAGTTGAACGTATTCTTAAGCATGGGATAAATTGCTTTATTAACAGGCAATTAATTTATAATTATCCTGAACAGCTCTTTGGTGCTGCTGGTGTTATGGCTATTGAGCATGCAGATTTTGCAGGTGTGGAACGCCTCGCTCTTGTCACAGGTGGTGAAATTGCATCTACCTTTGACCACCCAGAACTAGTGAAGCTTGGAAGTTGCAAACTTATTGAGGAAGTCATGATTGGAGAAGACAAACTGATTCACTTTTCTGGGGTAGCCCTT---GGTGAGGCTTGCACCATTGTTCTGCGTGGTGCCACTCAACAAATTTTAGATGAAGCAGAAAGATCTCTGCATGATGCTCTTTGTGTTCTTGCCCAAACTGTGAAAGATTCTAGAACAGTTTATGGAGGAGGCTGTTCTGAGATGCTGATGGCTCATGCTGTGACACAGCTTGCAAGTAAAACACCAGGCAAAGAAGCCGTTGCAATGGAGTCTTATGCTAAAGCACTGAGAATGTTGCCAACTATCATAGCTGACAATGCAGGCTATGACAGTGCAGATCTGGTGGCACAGCTTCGAGCAGCCCATAGTGAAGGCAATACAACTGCTGGACTGGATATGAAGGAAGGTACCATTGGAGATATGGCAATGCTGGGTATAACAGAAAGTTTCCAAGTGAAGCGACAAGTTCTTTTAAGTGCAGCTGAAGCAGCAGAGGTGATTCTACGTGTGGACAACATCATCAAGGCAGCACCAAGGAAACGTGTCCCTGATCACCTCCCCTGT---
>HLequCab3
ATGGCGTCCCTGTCCCTCGCCCCGGTGAACATCTTCAAGGCCGGCGCCGACGAGGAGAGGGCGGAGACCGCGCGCCTGTCGTCCTTCATCGGCGCCATCGCCATCGGGGACCTGGTCAAGAGCACGCTGGGGCCCAAGGGCATGGACAAAATCCTCTTAAGCAGTGGACGAGATGCCTCTCTCATGGTGACCAATGATGGTGCCACTATTCTAAAAAACATTGGTGTGGACAATCCAGCAGCTAAAGTTTTAGTTGATATGTCGAGGGTTCAAGATGATGAAGTTGGTGATGGCACTACTTCTGTTACTGTGTTAGCAGCAGAATTACTGAGGGAAGCAGAGTCTTTAATTGCGAAGAAGATTCATCCGCAGACCGTCATTGCAGGTTGGAGAGAAGCCACAAAGGCGGCAAGACAGGCTCTGTTGGATTCTGCAGTCGATCATGGTTCTGACGAAGTTAAGTTCCGTCAAGATTTAATGAACATTGCGGGAACAACGTTGTCCTCAAAGCTGCTGACCCATCACAGAGACCACTTTACTCAGCTGGCTGTGCAGGCCGTGCTCCGACTGAAGGGCTCTGGTAACCTGGAGGCGATCCACATCATCAAGAAGCTGGGCGGGAGCCTGGCGGACTCCTACCTGGACGAGGGCTTTCTGTTGGATAAAAAAATTGGAGTAAATCAACCAAAGCGAATTGAAAATGCTAAAATTCTTATTGCGAATACTGGTATGGACACAGACAAAATAAAGATATTTGGTTCCCGGGTAAGAGTTGATTCTACAGCAAAGGTTGCCGAAATAGAACATGCCGAAAAGGAAAAAATGAAGGAGAAAGTTGAACGTATTCTTAAGCATGGGATAAATTGCTTTATTAACAGGCAGTTAATTTACAACTACCCTGAGCAGCTCTTCGGTGGTGCGGGTGTCATGGCCATCGAGCACGCGGACTTTGCAGGGGTGGAGCGCCTGGCTCTCGTCACAGGTGGTGAAATTGCCTCTACCTTTGACCACCCAGAACTGGTGAAGCTTGGGAGCTGCAAGCTTATTGAGGAGGTCATGATTGGAGAGGACAAGCTCATTCACTTTTCCGGGGTAGCCCTT---GGTGAGGCTTGCACCATTGTTCTGCGTGGTGCCACTCAGCAGATTTTAGATGAAGCAGAAAGATCTTTGCATGATGCTCTTTGTGTTCTCGCCCAAACCGTGAAGGATCCCAGAACAGTTTATGGAGGAGGCTGTTCGGAGATGCTGATGGCTCATGCTGTGACAGAGCTTGCCAGTAGGACACCAGGCAAAGAAGCTGTTGCAATGGAGTCTTATGCTAAAGCACTGAGAATGTTGCCGACCATCATAGCTGACAATGCGGGCTACGACAGTGCGGATCTGGTGGCCCAGCTCCGAGCTGCCCACAGTGAAGGCAACACGACTGCCGGACTGGATATGAAGGAAGGTACCATTGGAGACATGGCAGAGCTGGGGATCACAGAAAGCTTCCAAGTGAAGCGGCAGGTTCTCCTGAGTGCGGCTGAGGCAGCAGAGGTGATTCTCCGTGTGGACAACATCATCAAGGCAGCACCGAGGAAGCGTGTCCCTGATCACCACCCCTGT---
>mm10
ATGGCTTCCCTTTCCCTCGCACCTGTTAATATCTTCAAGGCTGGAGCTGATGAAGAGAGGGCCGAGACAGCTCGCCTGTCGTCGTTTATCGGTGCCATCGCCATTGGAGACTTGGTGAAGAGCACTTTGGGACCGAAGGGCATGGACAAAATTCTCCTAAGCAGTGGACGAGACGCCGCTCTGATGGTGACCAACGACGGTGCTACCATTCTCAAGAACATTGGTGTGGACAACCCCGCAGCAAAGGTTCTAGTTGATATGTCAAGGGTTCAAGATGATGAAGTTGGTGATGGCACTACCTCTGTTACTGTCTTAGCCGCAGAGCTGCTCCGGGAAGCAGAATCTTTAATTGCAAAAAAGATACATCCACAGACCATCATCTCAGGTTGGAGAGAAGCCACAAAGGCAGCAAGAGAGGCCCTGCTGAGCTCCGCTGTGGATCATGGTTCTGATGAAGCCAGATTCTGGCAGGACTTAATGAACATTGCAGGAACGACATTGTCCTCAAAGCTCCTTACTCACCACAAGGACCACTTTACTAAACTGGCCGTGGAAGCGGTTCTCAGACTGAAAGGCTCTGGCAACCTGGAGGCGATTCATGTCATCAAGAAACTAGGTGGGAGTCTGGCAGACTCCTATCTAGATGAAGGTTTTCTTTTGGATAAAAAAATTGGAGTAAATCAACCAAAGAGAATTGAAAATGCTAAAATTCTTATTGCAAATACTGGGATGGATACAGACAAAATAAAGATATTTGGCTCTCGGGTAAGAGTTGATTCCACAGCAAAGGTTGCAGAGATAGAACATGCAGAAAAGGAGAAGATGAAGGAGAAAGTTGAACGTATTCTTAAGCATGGAATAAATTGCTTTATTAACAGACAGTTAATTTATAATTACCCTGAACAACTCTTCGGCGCTGCTGGCGTCATGGCTATTGAGCATGCGGATTTCGCAGGTGTGGAGCGCCTCGCTCTTGTCACAGGTGGTGAGATTGCCTCTACCTTTGATCACCCAGAACTTGTGAAGCTTGGAAGTTGCAAACTTATTGAAGAAGTTATGATCGGGGAAGATAAACTCATTCACTTTTCTGGGGTTGCCCTT---GGTGAGGCATGCACCATTGTGCTTCGTGGTGCCACTCAGCAAATTCTGGATGAAGCTGAACGATCTCTGCATGATGCTCTTTGTGTTCTTGCTCAGACTGTAAAAGATCCTAGAACAGTTTACGGGGGAGGCTGCTCTGAGATGCTGATGGCCCATGCTGTGACACAGCTTGCCAACAGAACCCCAGGAAAAGAAGCTGTAGCAATGGAGTCGTTTGCAAAAGCCCTGAGAATGTTGCCGACCATCATAGCCGACAATGCGGGCTATGACAGTGCAGATCTGGTGGCACAGCTCCGAGCTGCTCACAGTGAAGGCCATATAACTGCTGGACTGGATATGAAGGAAGGTACCATCGGCGATATGGCAGTACTGGGTATAACAGAGAGTTTTCAAGTGAAGCGACAGGTTCTTCTGAGTGCGGCTGAAGCAGCAGAGGTGATCCTGCGAGTGGACAACATTATCAAAGCAGCACCAAGGAAACGTGTCCCCGATCACCACCCCTGT---
>rn6
ATGGCCTCCCTTTCCCTTGCACCTGTTAATATCTTCAAGGCTGGAGCTGATGAAGAGAGGGCAGAGACAGCTCGCCTGTCATCCTTTATTGGTGCCATTGCCATTGGAGACTTGGTGAAGAGCACTTTGGGACCGAAGGGCATGGATAAAATTCTTCTAAGCAGTGGACGGGATGCCTCTCTGATGGTGACCAATGACGGTGCCACCATTCTCAAAAACATCGGTGTTGACAACCCAGCAGCCAAAGTTCTAGTTGATATGTCAAGAGTTCAGGATGATGAAGTTGGTGACGGCACCACCTCTGTTACTGTCTTAGCTGCAGAGCTACTCCGGGAAGCGGAATCTTTAATTGCAAAAAAGATCCATCCACAGACCATCATTGCGGGTTGGAGGGAAGCCACAAAGGCAGCAAGAGAGGCCCTGCTGAGCTCAGCTGTGGATCATGGTTCTGATGAAGTCAAATTCTGGCAAGATTTAATGAATATTGCAGGAACAACATTATCCTCAAAACTCCTTACTCACCACAAGGACCACTTTACTAAATTAGCTGTAGAAGCTGTGCTCAGACTGAAAGGCTCTGGCAATCTGGAGGCGATCCACGTCATCAAGAAGCTAGGTGGGAGCCTGGCAGACTCCTACCTTGATGAAGGTTTTCTCTTGGATAAAAAAATTGGAGTAAATCAACCAAAGAGAATTGAAAATGCTAAAATTCTTATTGCGAATACTGGCATGGATACAGACAAAATAAAGATATTTGGCTCTCGGGTAAGAGTTGATTCCACAGCCAAGGTTGCAGAGATAGAACATGCAGAAAAGGAGAAGATGAAGGAGAAAGTTGAACGTATTCTTAAGCATGGAATAAACTGCTTTATTAACAGACAGTTAATTTATAATTACCCTGAACAACTCTTCGGTGCTGCTGGCGTCATGGCTATTGAGCATGCAGATTTTGCAGGTGTGGAACGCCTAGCTCTTGTCACAGGTGGTGAAATTGCCTCTACCTTTGATCATCCAGAACTTGTGAAGCTTGGAAGTTGCAAACTTATTGAAGAAGTTATGATTGGGGAAGATAAACTCATTCACTTTTCTGGGGTTGCCCTT---GGTGAGGCTTGTACCATTGTACTTCGTGGTGCCACTCAGCAAATTTTGGATGAGGCTGAAAGATCTCTGCATGATGCCCTTTGTGTTCTTGCCCAAACTGTAAAAGATCCTAGAACAGTTTATGGAGGAGGTTGTTCTGAGATGCTGATGGCTCATGCTGTGACAATGCTTGCCAGTAGAACCCCAGGAAAAGAAGCCGTAGCAATGGAGTCATTTGCTAAGGCCCTGAGAATGTTGCCAACGATCATAGCTGACAATGCAGGCTATGACAGTGCAGATCTGGTGGCACAGCTCCGAGCTGCTCACAGTGAAGGCCGTATAACTGCTGGACTGGATATGAAGGAAGGCAGCATTGGTGATATGGCAGTACTGGGTATAACCGAGAGCTTTCAAGTGAAGCGGCAGGTTCTTTTGAGTGCGGCGGAAGCAGCAGAGGTGATTCTACGAGTGGACAACATCATCAAAGCGGCACCAAGGAAACGTGTCCCTGATCACCACCCCTGT---
>tarSyr2
ATGGCGTCCCTTTCTTTGGCTCCGGTTAACATCTTCAAGGCTGGAGCTGATGAAGAGAGAGCAGAGACAGCTCGCCTGTCATCTTTTATTGGTGCCATTGCCATTGGAGACTTGGTAAAGAGCACATTGGGACCCAAGGGCATGGACAAGATTCTTCTAAGCAGTGGACGAGATGCCTCTCTTATGGTAACCAATGATGGTGCCACTATTCTAAAAAACATTGGTGTTGACAATCCAGCAGCTAAAGTTTTAGTTGATATGTCCAGGGTTCAAGATGATGAAGTTGGTGATGGCACTACCTCTGTTACTGTTTTGGCAGCAGAATTACTAAGGGAAGCAGAATCTTTAATTGCGAAAAAGATTCATCCACAGACCATCATTGCGGGTTGGAGAGAAGCCACAAAGGCTGCAAGAGAGGCTCTTTTGAGTTCTGCAGTTGATCATGGTTCTGATGAAGTTAAATTCCGTCAAGATTTAATGAATATTGCGGCAACAACATTATCATCAAAACTTCTTACTCATCACAAAGATCACTTTACTAAGTTAGCTGTAGAAGCTGTTCTCAGACTGAAAGGCTCTGGTAATCTCGAGGCAATTCATATTATCAAGAAGCTAGGAGGAAGTCTAGCAGATTCCTATTTGGATGAAGGCTTTCTGTTGGATAAAAAAATTGGGGTAAATCAACCAAAGCGAATTGAAAATGCTAAAATTCTTATTGCAAATACTGGAATGGATACAGACAAAATAAAGATATTTGGTTCTCGAGTAAGAGTTGATTCTACAGCAAAGGTTGCAGAAATAGAACACGCGGAAAAGGAAAAAATGAAGGAGAAAGTTGAACGTATTCTTAAGCATGGAATAAATTGCTTTATTAACAGGCAGTTAATTTATAATTATCCTGAACAGCTCTTTGGTGCTGCTGGTGTCATGGCTATTGAGCATGCAGATTTTGCAGGTGTGGAACGTCTAGCTCTTGTCACAGGTGGTGAAATTGCCTCTACCTTTGATCACCCAGAACTGGTGAAGCTTGGAAGTTGCAAACTTATTGAGGAAGTTATGATTGGAGAAGATAAACTTATTCACTTTTCTGGGGTTGCTCTT---GGTGAGGCTTGTACTATTGTTTTGCGTGGTGCCACTCAACAAATTTTAGATGAAGCAGAAAGATCTTTGCATGATGCCCTTTGTGTTCTTGCCCAAACTGTGAAGGATTCTAGGACAGTTTATGGAGGAGGCTGTTCTGAGATGTTGATGGCTCATGCTGTGACAAAGCTTGCCAATAGAACACCAGGCAAAGAAGCTGTTGCAATGGAGTCATATGCTAAAGCACTGAGAATGTTGCCAACTATCATAGCTGACAACGCAGGCTATGACAGTGCAGATCTGGTGGCACAGCTCCGGGCTGCTCACAGCGAAGGCAGTACAACTGCTGGACTGGATATGAGGGATGGTACCATTGGAGATATGGCTACATTGGGTATAACAGAAAGTTTTCAAGTGAAACGACAAGTTCTTTTGAGTGCAGCTGAAGCAGCAGAGGTGATTCTACGTGTAGACAACATCATCAAAGCAGCACCAAGGAAACGTGTCCCTGATCACCACCCCTGT---
>HLrouAeg4
ATGGCATCCCTTTCCCTTGCACCTGTTAACATCTTCAAGGCTGGAGCTGATGAAGAGAGAGCAGAGACAGCTCGTCTGTCTTCTTTTATTGGTGCCATTGCTATTGGAGACTTGGTAAAGAGCACCTTGGGACCCAAGGGCATGGACAAAATTCTGTTAAGCAGTGGACGAGATGCATCTCTTATGGTAACCAATGATGGTGCAACTATTCTGAAAAACATTGGCGTTGACAATCCAGCAGCTAAAGTTTTAGTTGATATGTCAAGGGTTCAGGATGACGAAGTTGGTGATGGCACTACCTCTGTTACTGTTTTAGCAGCAGAATTACTAAGGGAAGCAGAATCTTTAATTGCAAAAAAGATACATCCACACACCATCATCGCAGGTTGGAGAGAAGCCACCAAGGCGGCAAGACAGGCTCTTTTGAATTCTGCAGTTGATCATGGCTCCGACGATGTTAAATTCCGTCAAGATTTAATGAACATTGCAGGAACAACGTTATCCTCAAAACTTCTTACTCATCACAAAGATCACTTTACTAAGTTAGCTGTAGAAGCTGTTCTTAGACTGAAGGGCTCTGGTAATCTAGAGGCAATTCACGTCATCAAGAAGCTAGGAGGAAGTCTGGCAGATTCCTATTTAGATGAAGGCTTTCTTTTGGATAAAAAAATTGGAGTAAATCAACCAAAACGAATTGAAAATGCTAAAATTCTTATTGCAAATACTGGTATGGATACAGACAAAATAAAGATATTTGGTTCCCGGGTAAGAGTTGATTCTACAGCAAAGGTCGCCGAAATAGAACATGCAGAAAAGGAAAAAATGAAGGAGAAAGTTGAACGTATTCTCAAGCATGGGATAAATTGCTTTATTAACAGACAGTTAATTTATAATTACCCTGAACAGCTCTTTGGTGCTGCTGGTGTTATGGCTATCGAACATGCAGACTTTGCAGGTGTGGAACGGTTGGCTCTTGTCACAGGTGGTGAAATTGCCTCTACTTTTGACCACCCAGAACTAGTGAAGCTTGGAAGTTGCAAGCTTATTGAGGAAGTCATGATTGGAGAAGATAAGCTTATTCACTTTTCTGGGGTAGCCCTT---GGTGAGGCTTGCACTATTGTTCTTCGTGGTGCCACTCAGCAAATTTTAGATGAAGCAGAAAGATCTTTGCATGATGCTCTTTGTGTTCTTGCCCAAACTGTGAAGGATTCTAGAACAGTTTATGGAGGAGGCTGTTCTGAGATGCTGATGGCTCATGCCGTGACACAGCTTGCCAATAAAACACCAGGTAAAGAAGCCGTTGCAATGGAGTCTTATGCTAAAGCACTGAGAATGTTGCCAACTATTATAGCCGACAATGCAGGTTATGACAGTGCAGATCTGGTGGCACAGCTCCGAGCTGCCCACAGTGAAGGCATTATAACTGCTGGATTGGACATGAAGGAAGGTACTGTTGGTGATATGGAAGTACTGGGTATAACAGAAAGTTTCCAAGTGAAACGACAAGTACTTCTGAGTGCAGCTGAAGCAGCAGAGGTGATTTTACGTGTGGACAACATTATCAAAGCAGCACCAAGGAAACGTGTGCCTGATCACCACCCCTGT---
>conCri1
ATGGCTTCCCTTTCCCTTGCACCTGTTAATATCTTCAAGGCTGGAGCTGATGAAGAGAGAGCAGAAACAGCTCGTCTGTCGTCTTTTATTGGTGCCATCGCCATTGGAGACTTGGTAAAGAGCACGTTGGGACCCAAAGGCATGGACAAAATTCTGTTAAGCAGTGGACGAGATGCTTCTCTGATGGTAACCAATGATGGTGCAACTATTCTAAAAAACATTGGCATCGACAATCCGGCAGCTAAAGTTTTAGTTGATATGTCACGAGTTCAAGATGATGAAGTTGGTGATGGTACTACCTCTGTGACTGTTTTAGCAGCAGAATTACTAAGGGAAGCAGAATCTTTAATTGCAAAGAAGATTCATCCACAGACCATCATTTCAGGTTGGAGAGAAGCCACTAAAGCAGCGAGACAGGCCCTGTTGAGTTCTGCAGTTGATCATGGTTCTGATGAAGTTAAATTTCGCCAAGATTTAATGAACATCGCAGCAACAACATTATCCTCAAAACTTCTCACTCATCACAAAGATCATTTTACTCGGTTAGCTGTGGAAGCTGTTCTTAGACTGAAAGGCTCTGGTAATCTGGAAGCAATTCATGTCATCAAGAAGCTAGGAGGAAGTCTAGCAGATTCTTATTTAGATGAAGGCTTTCTGTTGGATAAAAAAATTGGAGTAAATCAACCAAAGCGAATTGAAAATGCCAAAATTCTTATTGCAAANNNNNNNNNNNNNNNNNNNNNNNNNNNNATATTTGGTTCCCGGGTAAGAGTTGATTCTACGGCAAAGGTTGCTGAAATAGAACATGCAGAAAAGGAAAAAATGAAGGAGAAAGTTGAACGTATTCTTAAACACGGGATAAATTGTTTTATTAACAGGCAACTAATTTATAATTACCCGGAACAGCTCTTTGGTGCTGCAGGTGTTATGGCTATTGAGCATGCAGATTTTGCAGGCGTAGAACGCCTTGCTCTTGTTACAGGTGGTGAAATTGCCTCTACCTTTGACCATCCAGAACTAGTTAAACTTGGAAGTTGCAAGCTTATTGAGGAAGTCATGATTGGAGAAGACAAACTTATTCACTTTTCTGGAGTAGCCCTT---GGTGAGGCTTGTACCATTGTGCTGCGTGGTGCTACTCAACAAATTTTAGATGAAGCAGAAAGATCTTTGCATGATGCTCTTTGTGTTCTTGCCCAAACCGTGAAGGATTCTAGAACAGTTTATGGAGGAGGCTGTTCTGAGATGCTGATGGCTCATGCTGTGACACAACTTGCCAACAAAACACCAGGCAAAGAAGCTGTTGCAATGGAGTCTTATGCTAAAGCTCTGAGAATGTTACCAACTATCATTGCTGACAATGCAGGCTATGACAGTGCAGATCTGGTGGCACAGCTCCGAGCTGCTCATAGTGAAGGCAATGTAACTGCAGGACTGGATATGAAGGAAGGTACCATTGGCGATATGGCAGTACTGGGTATAACAGAAAGTTTCCAAGTGAAGCGGCAAGTTCTTTTGAGTGCAGCTGAAGCAGCTGAGGTGATTCTACGTGTGGACAACATTATCAAAGCAGCACCAAGGAAACGTGTCCCTGACCACCACCCCTGT---
>eriEur2
ATGGCGTCCCTTTCCCTTGCTCCTGTTAACATCTTCAAGGCCGGGGCGGATGAGGAGAGAGCCGAGACAGCCCGTCTGTCTTCCTTTGTGGGTGCGATTGCTATTGGAGACCTGGTCAAGAGCACCCTGGGGCCTAAAGGCATGGACAAGATTCTGCTAAGTACTGGACGAGATGCCTCTCTTATGGTAACCAATGATGGTGCAACTATTCTGAAAAACATTGGCGTTGACAATCCAGCAGCTAAAGTTTTAGTTGATATGTCAAGGGTTCAAGATGATGAAGTTGGTGATGGAACTACCTCTGTTACTGTCTTAGCAGCAGAATTACTAAGGGAAGCAGAATCCTTAATTGCAAGAAAGATTCATCCACAAACCATCATTTCCGGTTGGAGAGAAGCCACAAAAGTGGCGCGACAGGCTCTGCTACATTCTGCAGTTGATCATGGCTCTGATGAAGTAAAATTCCGTCAGGATTTAATGAACATTGCAGGAACAACATTATCCTCAAAACTTCTTACTCATCACAAAGATCACTTTACTAAGTTAGCTGTGGAAGCTGTTCTCAGACTGAAGGGCTCTGGTAATCTGGAGGCGATTCACGTCATCAAGAAGCTAGGAGGAAGTCTGGCAGATTCCTATTTAGATGAAGGCTTTCTGTTGGATAAAAAGATTGGAGTTAATCAACCAAAGCGAATTGAAAATGCTAAAATTCTTATTGCAAACACTGGTATGGATACAGATAAAATAAAGATATTTGGTTCCCGGGTGCGAGTTGATTCTACAGCAAAGGTTGCGGAAATAGAACACGCAGAAAAGGAAAAAATGAAGGAGAAAGTTGAGCGTATTCTGAAGCATGGGATAAATTGCTTTATTAACAGGCAATTGATATATAATTATCCTGAACAGCTTTTTGGTGCCGCTGGTGTCATGGCTATTGAGCATGCAGACTTTGCGGGTGTGGAACGCCTCGCTCTTGTCACAGGTGGTGAAATTGCCTCTACTTTTGACCACCCAGAACTAGTGAAGCTTGGAAGTTGCAAGCTTATTGAGGAAGTCATGATTGGAGAAGACAAACTCATTCACTTTTCTGGGGTAGCCCTT---GGTGAGGCTTGCACTATTGTTCTTCGCGGAGCTACTCAACAAATTATAGACGAAGCAGAAAGATCTTTACATGATGCTCTCTGCGTTCTTGCACAAACTGTGAAGGATCCTAGAACAGTTTATGGAGGAGGATGTTCTGAGATGCTGATGGCTCATGCTGTGACACAGCTTGCCAACAGAACTCCAGGCAAAGAAGCTGTTGCAATGGAATCCTATGCAAAAGCACTGAGAATGTTGCCAACTATCATAGCTGACAATGCAGGCTATGACAGTGCAGATCTGGTGGCACAGCTACGAGCTGCCCATAGTGAAGGCAAGACAACTGCTGGATTGGATATGAAAGAAGGTACCATTGGTGATATGGCACTTTTAGGCATAACAGAAAGTTTCCAAGTAAAGCGACAAGTTCTTTTGAGTGCAGCTGAAGCNNNNNNNNNNNNNNNNNNNNNNNNNNNNNNNNNNNNNNNNNNN---------------------------------NNN
>HLpipKuh2
ATGGCGTCCCTTTCGCTTGCACCTGTCAACATCTTCAAGGCTGGTGCTGATGAAGAGAGAGCAGAGACAGCTCGTCTGTCTTCCTTTATTGGTGCCATTGCTATTGGAGACTTGGTAAAGAGCACTTTGGGACCCAAAGGCATGGACAAAATTCTTTTAAGCAGTGGACGAGAAGCCTCTCTTATGGTGACCAATGATGGTGCAACTATTCTAAAAAACATTGGTGTTGATAATCCAGCAGCAAAAGTTTTAGTTGATATGTCACGGGTTCAGGATGATGAAGTTGGTGATGGCACTACCTCTGTTACTGTTTTAGCAGCAGAATTACTAAGGGAAGCAGAATCTTTAATTGCAAAAAAGATTCATCCGCAGACCATCATTGCAGGTTGGAGAGAAGCCACAAAGGCAGCAAGACAGGCTTTGTTGGATTCTGCAGTTGATCATGGTTCTGATGAAGATAAATTCCGCCAAGATTTAATGAACATTGCAGGAACAACATTATCCTCAAAACATCTTACTCAGCACAAAGATCACTTCACTAAGTTAGCTGTAGAAGCTGTTCTCAGATTGAAAGGCTCTGGTAATCTGGAGGCAATTCATGTCATCAAGAAGCTAGGAGGAAGTCTGGTGGATTCCTATTTAGATGAAGGCTTTCTGTTGGATAAAAAAATTGGAGTAAATCAACCAAAGCGAATTGAAAATGCTAAAATTCTTATTGCAAATACTGGTATGGATACAGACAAAATAAAGATATTTGGTTCCCGTGTAAGAGTTGATTCTACAGCTAAGGTAGCTGAAATAGAACAAGCAGAAAAGGAAAAAATGAAGGAGAAAGTTGAACGTATTCTTAAACATGGGATAAATTGCTTTATTAACAGGCAATTAATTTATAATTATCCTGAACAGCTTTTTGGTGCTGCTGGTGTTATGGCTATTGAACATGCAGATTTTGCAGGTGTAGAACGCCTGGCTCTTGTCACAGGTGGTGAAATTGCCTCTACCTTTGACCACCCAGAACTTGTGAAACTTGGACATTGCAAGCTTATTGAGGAAGTCATGATTGGAGAAGACACGCTCATTCACTTTTCCGGGGTAGCCCTT---GGTGAGGCTTGCACTATTGTTCTTTGTGATGCCACTCGGCACATGTTAGATGAAGCAGAAAGATCTTTGCATGATGCTCTTTGTGTTCTTGCACAAACTGTGAAGGATTCTAGAACAGTTTATGGAGGAGGCTGTTCAGAGATGCTGATGGCTAATGCTGTGTCTCAGCTTGCCAATAAAACACCAGGTAAAGAAGCTGTTGCAATGGAGTCTTATGCTAAAGCACTGAGAATGTTGCCTACTATAATAGCTGATAACGCAGGCTATGACAGTGCAGATCTGGTGGCACAGCTCCGAGCTGCCCATAGTGAAGGCAATGCAACTGCTGGACTGGATATGAAGGAAGGTACTATTGGCGATATGGCAATACTGGGCATAACAGAAAGTTTCCAAGTGAAACGGCAAGTTCTTCTGAGTGCAGCTGAAGCAGCAGAGGTGATTCTGCGTGTGGATAATATCATCAAAGCAGCACCAAGGAAACGTGTCCCTGATCACCACCCTTGT---
