# Supplementary material for: Six reference-quality genomes reveal evolution of bat adaptations
Source: Nature. 2020 Jul 22;583(7817):578–84. doi: 10.1038/s41586-020-2486-3 (PMC8075899; doi:10.1038/s41586-020-2486-3)
Supplement: Supplementary file 6 — Alignments of 12,931 protein-coding genes across 48 mammals. [file 41586_2020_2486_MOESM6_ESM.gz › suppDataFile/ENST00000380742.aln.fasta]

>conCri1
ATGGCGATGGGCGGAGGCGGGGGTGGC------GGTGGC------------------ATTTCGGAGCAGGAGGACTCGGTTCTGTTCCGGCGTGGCACCGGCCAGAGTGATGATTCTGACATTTGGGATGATACTGCATTGATAAAAGCTTATGATAAAGCTGTGGCTTCATTTAAGCATGCTCTAAAGAATGGTGACATTTCT---------------GAAGCTTCAGATAAACCAAAAGGCACACCAAAAAGAAAACCTGCTAAGAAG---AATAAAAGCCACAAAAAGAGCTCCACAACTCCCTTGAAG------CAG---TGGAAAGTTGGTGATAAATGTGCTGCCATTTGGTCAGAAGATGGCTGCATTTACCCAGCTACCATTGCCTCACTGGATTTTAAGAGAGAAACCTGTATTGTGGTTTATACTGGATATGGAAATAGAGAGGAGCAAAAGCTATCTGATCTACTT---TCTTCAACCTCTGAAGTAGCTAAT------AATAATGCAGAACAAAAT------------GCTCAGGAGAAT------GAAAATGAA------AGTCAAATTTCAACTGATGAAAGTGAGAACTCCTCC---AGATCTCCTGGTAATAAACCAAATAATATCAAGTCAAAGGCTGCTCCATGGAACTCTTTTCTTCCTCCACCACCCCCC---ATACCAGGATCAGGAATAGGACCAGGA------------------------AAGATGATTCCCCCACCACCTCCTATTTGTCCAGATTCTCTCGATGATGCTGATGCTTTGGGAAGTATGTTGATATCTTGGTACATGAGTGGCTATCATACTGGTTACTACATGGGATTCAAACAAAATCAAAAAGAAGGAAGG---TGCTCACAT---TTCCAT---
>tupChi1
---------------GGCGGCGGC---------------------------------GTCCAGGAGCAGGAGGACTCAGTGCTTTTCCGTCGTGGCACAGGCCAGAGTGATGATTCCGATATTTGGGACGATACAGCATTGATAAAAGCTTATGATAAAGCTGTGGCTTCATTTAAGCATGCTCTAAAGAATGGTGACATTTGT---------------GAAACGTCAGATAAACCAAAAGGCATGCCTAAAAGAAAACCTGCTAAGAAG---AATAAATGCCAGAAGAAGAATACCACAACTCCCTTGAAA------AAG---TGGAAAGTTGGTGACAAATGTTCTGCTGTTTGGTCAGAAGATGGCTGCATTTACCCAGCTACCATTGCTTCAATTGATTTTAAAAGAGAAACCTGTGTTGTAGTTTATACCGGATATGGAAATAAAGAGGAACAAAATCTGTCTGATCTACTC---TCACCAGTCTCTGAAGTAGTTAAT---------AATATACAGCAGAAT------------GCTCAAGAGAAT------GAAAATGAA------AGTCAAGTTTCAACAGATGAAAGTGAGAACTCCTCC---ACATCTCCTGGAAACAAACCAAGTAACACCAAGTCAAAAGCTACTCCATGGAATTCTTTTCTCCCTCCACCACCCCCT---ATGCCAGGGTCAGGACTGGGACCAGGA------------------------AAGATAATTCCCCCACCACCTCCCATATGTCCAGATTCCCTTGATGATTCCGATGCTTTGGGAAGTATGTTAATATCTTGGTACATGAGTGGCTATCATACTGGCTATTATATGGGTTTCAAACAAAATCAAAAAGAAGGAAGG---TGTTCACAT---TTCAGT---
>HLequCab3
ATGGCGATGGGCGGCGGCGGCGGC---------------------------------GGCCCGGAGCAGGAGGACTCGGTGCTGTTCCGGCGCGGCACGGGCCAGAGTGATGATTCTGACATTTGGGATGATACAGCGTTGATAAAGGCTTATGATAAAGCTGTGGCCTCCTTTAAGCATGCTCTAAAGAACGGTGACATTTCT---------------GAAGCTTCAGATAAACCAAAAGGCACACCTAAAAGAAAACCTGCTAAGAAG---AATAAAAACCAAAAAAAGAATCCCACAACTCCCTTGAAG------CAG---TGGAAAGTTGGTGACAAATGTTGTGCCATTTGGTCAGAAGACGGCTGCATTTACCCAGCTACCATTGCTTCAGTTGATTTTAGAAGAGAAACCTGTGTTGTGGTTTACACTGGATACGGAAATAGAGAGGAGCAAAATCTGTCTGATCTTCTT---TCCCCCACCTCTGAAGTAGCTAAT---------AATACAGAACAGAGC------------GCTCCCGAGAAT------GAAAGTGAA------AGTCAAATTTCAACAGATGAAAGTGAGAATCCCTCC---AGGTCTCCGGGAGAGAAGCCAAACAACATCAGGTCAAAGGCTGCTCCGTGGAGCTCTTTTCTCCCTCCGCCACCTCCC---ATGCCGACACCAGGACTAGGGCCAGGA------------------------AAGATAATTCCACCCCCACCTCCCGTATGTCCAGATTCTCTTGAGGATGCTGATGCTTTGGGAAGTATGCTGATCTCTTGGTACATGAGTGGCTATCACACTGGTTACTATATGGGTTTCAAACAAAATCAAAAAGAAGGAAGG---TGCTCACAT---TTCAAT---
>HLturTru3
ATGGCGATGGGCGGCGGCGGTGGCGGTAGTAGCAGCGGC------------------GTCCCAGAGCCGGAAGACACGGTGCTGTTCCGGCGCGGCACAGGCCAGAGTGATGATTCTGACATTTGGGATGATACAGCATTGATAAAAGCTTATGATAAAGCTGTGGCTTCATTTAAGCACGCTCTAAAGAACGGTGACATTCCC---------------GAAGTTTCAGAAAAACCAAAAGGCGCACCTAAAAGAAAACCTGCTAAGAAG---AATAAAAGCCAAAGAAAGAATACCACAACTCCCTTGAAG------CAG---TGGAAAGTTGGTGACAAATGTGCTGCCATCTGGTCAGAAGATGGCTGTGTTTACCCAGCGACCATTGCTTCGATTGACTTTAAGAGAGAAACCTGTGTTGTCATTTACACTGGATATGGAAATAGAGAGGAGCAAAATCTGTCTGATCTACTT---TCCACAACCTCTGAAGTAGCTAAT---------AATATAGAACAGAAT------------GCTCAGGAGAAT------GAAAATGAA------AGTCAAATTTCAACAGATGAAAGCGAGAACTCCTCC---AGGTCTCCTGTAAATAAACCAAATAACATCAAGTCAAAAGCTGCTCCATGGAACTCTTTTCTCCCTCCACCACCCCAT---ATGCCAGGACCAGGTCTGGGACCAGGA------------------------AAGATAATTCCCCCACCACCTCCTATGTGTCCAGATTCTCTGGATGATGCTGATGCTTTGGGAAGTATGTTAATCTCTTGGTACATGAGTGGTTATCATACTGGTTACTATATGGGTTTCAAACAAAGTCATAAAGAAAGAAGG---CACTCACAT---TTCAAT---
>bosTau8
ATGGCGATGGGCGGAGGCGGCGGCGGC------------------------------TTCCCGGAGCCAGAGGACTCGGTACTGTTCCGGCGCGGCACTGGCGAGAGTGATGATTCTGACGTTTGGGATGATACAGCTTTGATAAAAGCATATGATAAAGCTGTGGCTTCATTTAAGCACGCTCTGAAGAACGGTGACATTTCC---------------GAAGCCTCAGAAAAACCAAAAGGCACACCTAAGAGAAAATCTGCTAAG------AATAAAAGCCAAAGAAAGAACACCACAAGTCCTTCAAAG------CAG---TGGAAAGTTGGTGATAACTGTTGTGCCATTTGGTCAGAAGACGGGTGCATTTACCCAGCTACTATCGCTTCAATTGATTTTAAGAGAGAAACCTGTGTTGTGGTTTACACTGGATATGGAAATAGAGAGGAGCAAAATTTGTCTGATCTACTT---TCTCCAACCTCTGAAGTAGCTAAT------------ATAGAGCAAAAT------------GCTCAGGAGAAT------GAAAATGAA------AGTCAAATTTCAACAGATGAAAGTGAGAACTCCTCC---AGGTCTCCTCTAAATAAACCAAATAACATCAGGTCGAGAGCTGCTCCATGGAACTCTTTTCTGCCTCCACCACCCCAT---ATGCCAAGATCAGGCCTGGGACCAGGA------------------------AAGATGATTCCCCCACCACCTCCCATATGTCCAGATTCTCTGGATGATGCTGATGCTTTGGGAAGTATGTTAATCTCTTGGTACATGAGTGGTTATCATACTGGTTATTACATGGGTTTCAAACAAAGTCAAAAAGAAGGAAGG---TACTCACAT---TTCAAT---
>echTel2
ATGGCAATGGGTGGCGGCGGCGGC---------------------------------GTCCCGGAGCGGGAAGACGCCGTGCTGTTCCGGCGTGGAACAGGCCAGAGCGACGACGCTGACATCTGGGATGATACGGCACTGATCAAGGCCTACGATAAAGCTGTAGCTTCCTTTAAGAATGCTCTAAAGAATGGAGAAATTTGT---------------GAAGCTACTGACAAACCAAAACTCACACCTAAAAGAAAGCCTACTAAGAAG---AAAAAGAGCCAGAAAAAGACCGTCACGACTCCACTGAAG------CAG---TGGAAAGTTGGTGATAAATGTTCCGCCATTTGGTCAGAAGATGGCTGCATTTACCCAGCTACCATCACTTCAGTTGATCTTAAGAGAGAAACTTGTGTTGTGGTTTACACCGGATATGGAAACAGAGAGGAGCAACATCTGTCTGATCTACTT---CTCCCAACCTTTGGAGGAGTTCAT---------AATGTAGACCAGAAT------------GCTCAAGAGAAT------GAAAACGAA------AGTCAAATTTCAACAGATGAAAGTGAAAGTTCCTCC---AGGTCTCTTGGAAACAAACCAAATACC---AAGTCTAAAGCGGCACCATGGAGCTCCTTTCTACCTCCACCCCCCCCA---ATGCCGGCATCCGGGATGGGGCCAGGA------------------------AAGATTATCCCCCCACCACCTCCCATTTGCCCAGATTCTCTGGATGATGCCGATGCTCTGGGAAGTATGCTGATCTCTTGGTACATGAGTGGCTATCATACTGGCTATTACATGGGTGTCAGACAAAATCAAAAAGAAGGAAAG---TGTTCGCAT---TTCAGT---
>cavPor3
ATGGCGATGAGCAGCAGCGGCGATGGT------GGCTGC------------------GTCCCAGAGCAGGAAAACTCGGTGCTGTTTCGGCGCGGGACAGGCCAGAGTGATGACTCTGACATTTGGGATGATACAGCATTGATAAAAGCTTATGATAAAGCTGTGGCTTCCTTTAAGTACGCTCTAAAGAATGGTGACATTTCAGATAAACCACAAGGAGAAATGTCCGGCAAACCGAAGGGCACACCCAGAAGAAAACCTGTTAAGAAG---AGTAAAAGCCAGAAGAAGAATACCACAGCTCCCTCAAAA------CAG---TGGAAAGTGGGTGACAGGTGTTCTGCTGTTTGGTCAGAAGATGGCTGCATTTATCCAGCTACAATCGCTTCTGTGGATTTGAAGAGAGAAACCTGTGTTGTGGTCTATACTGGATATGGAAACAGGGAGGAACAAAATCTGTCTGATCTACTT---TCCCCAAGCTCTGAAGCAGCCAAC---------AACATGGAACAGAAC------------ACACAGGAGAAT------GAAAATGGA------AGTCAAGTTTCAACGGATGAAAGTGAGAACTCTTCC---AAGTCTCCAGGAAGCAAACCAAGTACGGTCAGGTCGAAAGCCACACCCTGGAACTCCTTTTTCCCTCCGCCACCACCCCCCGTTCCTAGCTCAGGATCTGGACCTGGA------------------------AAGATGATCCCCCCGCCGCCTCCCATCTGTCCAGACTCGTTTGATGATGCAGACGCACTGGGCAGCATGCTGATGTCGTGGTACATGAGTGGCTATCACACTGGCTACTACATGGGTTTCAGACAAAATCAAAAAGAAGGGAGG---AGCTCACAT---TTTAAT---
>hetGla2
ATGGCGACGGGCGGCAACGGCGATGGC------GGCTGC------------------GTCCCGGAGCAGGAAGACTCTGTGCTGTTCCGGCGTGGTACAGGCCAGAGTGATGATTCTGACATCTGGGATGACACAGCATTGATAAAAGCTTACGATAAAGCTGTGGCTTCCTTTAAGTATGCTCTAAAGAATGGTGACATTTCAGATAAACCAAAAGGTGAAACTTCAGACAAACCAAAAGGCACACCTAGAAGAAAACCTTTTAAGAAG---AGTAAAAGCCAAAAGAAGACTATCACAGCTCCCTTGAAA------CAG---TGGAAAGTGGGTGACAGATGCTCTGCCGTTTGGTCAGAAGATGGCTGCATTTACCCAGCTACCATCACTTCCATTGATTTGAAGAGAGAAATGTGTGTCGTGGTCTACACTGGATATGGAAACAGAGAGGAGCAAACTCTGTCTGATCTGCTT---CCCCAGACCTGTGAGGCAGCTAAC---------AACATGGAACAGAAT------------GCTCAGGAGAAT------GAAAATGAA------AGTCAGGTTTCAACGGATGAAAGTGAGAACTCTTCC---AAGTCTCCGGGAAGTAAACCAAGTAACATCAGGTCAAAAGCTAGGCCCTGGAACTCCTTTTTCCCTCCGCCACCACCC---ATTTCTGGTTCGGGATTGGGACCCAGA------------------------AAGATGATCCCCCCACCACCTCCTATCTGTCCAGACTCGTTCGATGATGCAGACGCGCTAGGCAGCATGCTGATGTCATGGTACATGAGTGGCTATCACACTGGCTATTACATGGGTTTCAGACAAAATCAAAAAGAAGGGAGG---GGCTCACAT---TTTAAC---
>HLcamFer2
---------------------------------------------------------------------------------------------------------AGTGATGATTCTGACATTTGGGATGATACAGCACTGATAAAAGCTTATGATAAAGCTGTGGCTTCATTTAAGCACGCACTAAAGAATGGTGACATTTCT---------------GAAGCTTCAGATAAACCAAAAGGCACACCTAAAAGAAAACCTGCTAAGAAG---AATAAAAGCCAAAAAAAGAATAACACAACTCCCTTGAAG------CAG---TGGAAGGTTGGTGACAAATGTTCTGCCATTTGGTCAGAAGACGGCTGCGTTTATCCAGCTACCATTGCTTCAATTGATTATAAGAGAGAAACCTGTGTTGTGGTTTATACTGGATATGGAAATAGAGAGGAGCAAAATCTGTCTGATATACTT---TCCCCAACGTCTGAAGTAATTAAT---------AATACAGAACAGAAT------------GCTCAAGAGAAT------GAAAATGAA------AGTCAAATTTCAACAGATGAAAGTGAGAACTCCTCC---AGGTCTCCTGGAAATAAGCCAAATAACATCAAGTCAAAAACTGCACCATGGAACTCTTTTCTCCCTCCACCACCTCCC---ATGCCAGGATTAGGTCTGGGACCAGGA------------------------AAGATAATTCCCCCACCGCCTCCCATATGTCCAGATTCTTTGGATGATGCTGATGCTTTGGGAAGTATGTTAATCTCTTGGTATATGAGTGGCTATCATACTGGTTACTATATGGGTTTCAGACAAAATCAAAAAGAAGGAAGG---TGCTCACAT---TTCAAT---
>HLrouAeg4
ATGGCGATGGGGGTCGAAGGCGGTGGT------GGAGGT------------------GTCCCGGAGCAGGAGGACTCTGTGCTTTTCCGGCGGGGCGCAGGCCAGAGTGATGATTCTGACATTTGGGATGACACAGCATTGATAAAAGCGTACGATAAAGCCGTGGCTTCATTTAAGCATGCTTTGAAGAACGGAGACATTTCT---------------GAAGCTTCAGATAAACCAAAAGGCACACCTAAAAGAAAACCTGCTAAGAAG---AATAAAAGCCAAAAAAGGAATACCACAACTCCCTTGAAG------CAG---TGGAAAGTTGGTGACAAATGTTCTGCCATTTGGTCAGAAGACGGCTGTGTTTACCCAGCTACCATTGCTTCAGTTGATTTTAAGAGAGAAACTTGTGTTGTAGTTTACACTGGATATGGAAATAGAGAGGAGCAAAATCTATCTGATCTACTT---TCCCCAACGTCTGAAGTAGCTAAT---------GATACAGAACAGAAT------------GCTCAAGAGAAT------GAAAATGAA------AGTCAACTTTCAACAGATGAAAGTGAGACCTCCTCT---AGGTCTCCTGGAAATAAACCGAATAACATCAAGCCAAAGGCTGCTCCATGGAACTCTTTTCTCCCTCCACCACCCCCT---ATGCCAGGATCAGGACTGGGACCAGGA------------------------AAGATAATTCCCCCACCTCCTCCTATATGTCCAGATTCTCTTGATGATGCTGATGCTTTGGGAAGTATGTTAATATCTTGGTACATGAGTGGCTATCATACTGGTTACTATATGGGTTTCAAACAAAATCAAAAAGAAGGAAGG---TGCTCACAT---TTTAAT---
>hg38
ATGGCGATGAGCAGCGGCGGCAGTGGT------GGCGGC------------------GTCCCGGAGCAGGAGGATTCCGTGCTGTTCCGGCGCGGCACAGGCCAGAGCGATGATTCTGACATTTGGGATGATACAGCACTGATAAAAGCATATGATAAAGCTGTGGCTTCATTTAAGCATGCTCTAAAGAATGGTGACATTTGT---------------GAAACTTCGGGTAAACCAAAAACCACACCTAAAAGAAAACCTGCTAAGAAG---AATAAAAGCCAAAAGAAGAATACTGCAGCTTCCTTACAA------CAG---TGGAAAGTTGGGGACAAATGTTCTGCCATTTGGTCAGAAGACGGTTGCATTTACCCAGCTACCATTGCTTCAATTGATTTTAAGAGAGAAACCTGTGTTGTGGTTTACACTGGATATGGAAATAGAGAGGAGCAAAATCTGTCCGATCTACTT---TCCCCAATCTGTGAAGTAGCTAAT---------AATATAGAACAAAAT------------GCTCAAGAGAAT------GAAAATGAA------AGCCAAGTTTCAACAGATGAAAGTGAGAACTCC------AGGTCTCCTGGAAATAAATCAGATAACATCAAGCCCAAATCTGCTCCATGGAACTCTTTTCTCCCTCCACCACCCCCC---ATGCCAGGGCCAAGACTGGGACCAGGA------------------------AAGATAATTCCCCCACCACCTCCCATATGTCCAGATTCTCTTGATGATGCTGATGCTTTGGGAAGTATGTTAATTTCATGGTACATGAGTGGCTATCATACTGGCTATTATATGGGTTTTAGACAAAATCAAAAAGAAGGAAGG---TGCTCACATTCCTTAAAT---
>panTro5
ATGGCGATGAGCAGCGGCGGCAGTGGT------GGCGGC------------------GTCCCGGAGCAGGAGGATTCCGTGCTGTTCCGGCGCGGCACAGGCCAGAGCGATGATTCTGACATTTGGGATGATACAGCATTGATAAAAGCATATGATAAAGCTGTGGCTTCATTTAAGCATGCTCTAAAGAATGGTGACATTTGT---------------GAAACTTCAGGTAAACCAAAAACCACACCTAAAAGAAAACCTGCTAAGAAG---AATAAAAGCCAAAAGAAGAATACTGCAGCTTCCTTACAA------CAG---TGGAAAGTTGGGGACAAATGTTCTGCCATTTGGTCAGAAGACGGTTGCATTTACCCAGCTACCATTGCTTCAATTGATTTCAAGAGAGAAACCTGTGTTGTGGTTTACACTGGATATGGAAATAGAGAGGAGCAAAATCTGTCCGATCTACTT---TCCCCAATCTGTGAAGTAGCTAAT---------AATATAGAACAGAAT------------GCTCAAGAGAAT------GAAAATGAA------AGCCAAGTTTCAACAGATGAAAGTGAGAACTCC------AGGTCTCCTGGAAATAAATCAGATAACATCAAGCCCAAATCTGCTCCATGGAACTCTTTTCTCCCTCCACCACCCCCC---ATGCCAGGGCCAAGACTGGGACCAGGA------------------------AAGATAATTCCCCCACCACCTCCCATATGTCCAGATTCTCTTGATGATGCTGATGCTTTGGGAAGTATGTTAATTTCATGGTACATGAGTGGCTATCATACTGGCTATTATATGGGTTTCAGACAAAATCAAAAAGAAGGAAGG---TGCTCACATTCCTTAAAT---
>gorGor5
ATGGCGATGAGCAGCGGCGGCAGTGGT------GGCGGC------------------GTCCCGGAGCAGGAGGATTCCGTGCTGTTCCGGCGCGGCACAGGCCAGAGCGATGATTCTGACATTTGGGATGATACAGCATTGATAAAAGCGTATGATAAAGCTGTGGCTTCATTTAAGCATGCTCTAAAGAATGGTGACATTTGT---------------GAAACTTCAGGTAAACCAAAAACCACACCTAAAAGAAAACCTGCTAAGAAG---AATAAAAGCCAAAAGAAGAATACTGCAGCTTCCTTACAA------CAG---TGGAAAGTTGGGGACAAATGTTCTGCCATTTGGTCAGAAGACGGTTGCATTTACCCAGCTACCATTGCTTCAATTGATTTCAAGAGAGAAACCTGTGTTGTGGTTTACACTGGATATGGAAATAGAGAGGAGCAAAATCTGTCCGATCTACTT---TCCCCAATCTGTGAAGTAGCTAAT---------AATATAGAACAGAAT------------GCTCAAGAGAAT------GAAAATGAA------AGCCAAGTTTCAACAGATGAAAGTGAGAACTCC------AGGTCTCCTGGAAATAAATCAGATAACATCAAGCCCAAATCTGCTCCATGGAACTCTTTTCTCCCTCCACCACCCCCC---ATGCCAGGGCCAAGACTGGGACCAGGA------------------------AAGATAATTCCCCCACCACCTCCCATATGTCCAGATTCTCTTGATGATGCTGATGCTTTGGGAAGTATGTTAATTTCATGGTACATGAGTGGCTATCATACTGGCTATTATATGGGTTTCAGACAAAATCAAAAAGAAGGAAGG---TGCTCACATTCCTTAAAT---
>ponAbe2
ATGGCGATGAGCAGCGGCGGCAGTGGT------AGCGGC------------------GTCCCGGAGCAGGAGGATGCCGTGCTGTTCCGACGCGGCACAGGCCAGAGCGATGATTCTGACATTTGGGATGATACAGCATTGATAAAAGCATATGATAAAGCTGTGGCTTCATTTAAGCATGCTCTAAAGAATGGTGACATTTGT---------------GAAACTTCAGGTAAATCAAAAACCACACCTAAAAGAAAACCTGCTAAGAAG---AATAAAAGCCAAAAGAAGAATACTGCAGCTTCCTTACAA------CAG---TGGAAAGTTGGAGACAAATGTTCTGCCATTTGGTCAGAAGACGGTTGCATTTACCCAGCTACTATTGCTTCAATTGATTTTAAGAGAGAAACCTGTGTTGTGGTTTACACTGGATATGGAAATAGAGAGGAGCAAAATCTGTCCGATCTACTT---TCCCCAATCTGTGAAGTAGCTAAT---------AATATAGAACAGAAT------------GCTCAAGAGAAT------GAAAATGAA------AGCCAAGTTTCAACAGATGAAAGTGAGAACTCC------AGGTCTCCTGGAAATAAATCAGATAACATCAAACCCAAATCTGCTCCATGGAACTCCTTTCTCCCTCCACCACCCCCC---ATGCCAGGGCCAAGACTGGGACCAGGA------------------------AAGATAATTCCCCCACCACCTCCCATATGTCCAGATTCTCTTGATGATGCTGATGCTTTGGGAAGTATGTTAATTTCGTGGTACATGAGTGGCTATCATACTGGCTATTATATGGGTTTCAGACAAAATCAAAAAGAAGGAAGG---TGCTCACATTCCTTAAAT---
>macFas5
ATGGCGATGAGCAGCGGCGGCAGTGGT------GGCGGC------------------GTCCCGGAGCAGGAGGATTCCGTGCTGTTCCGGCGCGGCACAGGCCAGAGTGATGATTCTGACATTTGGGATGATACAGCATTGATAAAAGCATATGATAAAGCTGTGGCTTCATTTAAGCATGCTCTGAAGAATGGTGACATTTGT---------------GAAACTTCAGGTAAACCAAAAACCACACCTAAAAGAAAACCTGCTAAGAAG---AATAAAAGCCAAAAGAAGAATACTGCAGCTCCCTTAAAA------CAG---TGGAAAGTTGGGGACAAATGTTCTGCCATTTGGTCAGAAGACGGTTGCATTTACCCAGCTACCATTGCTTCGGTTGATTTTAAGAGAGAAACCTGTGTTGTGGTTTACACTGGATATGGAAATAGAGAGGAGCAAAATCTGTCCGATCTACTT---TCCCCAATCTCTGAAGTAGCTAAT---------AATATAGAACAGAAT------------GCTCAAGAGAAT------GAAAATGAA------AGCCAAGTTTCAACAGATGAAAGTGAGAACTCC------AGGTCTCCTGGAAGTAAATCAGATAATATCAAGTCCAAATCTGCTCCATGGAACTCTTTTCTCCCTCCACCACCCCCC---ATGCCAGGGCCAAGACTTGGACCAGGA------------------------AAGATAATTCCCCCACCACCTCCCATATGTCCAGATTCTCTTGATGATGCTGATGCTTTGGGAAGTATGTTAATTTCATGGTACATGAGTGGCTATCACACTGGCTATTATATGGGTTTCAGACAAAATCAGAAAGAAGGAAGG---TGCTCACATTCCTTAAAT---
>calJac3
ATGGCGATGAGCAGCGGAGGCAGTGGC------GGCGGC------------------GTCCCGGAGCAAGAGGATTCCGTGCTGTTCCGGCGCGGCACCGGCCAGAGCGATGATTCTGACATTTGGGATGATACAGCATTGATAAAAGCATATGATAAAGCTGTGGCTTCATTTAAGCATGCTCTAAAGAATGGGGACATTTGT---------------GAAACTTCAGGTAAACCAAAAAGCACACCTAAAAGAAAACCTGCGAAGAAG---AATAAAAGCCAAAAGAAGAATACTGCAGCTCCTGTAAAA------CAG---TGGAAAATCGGGGACAAATGTTCTGCCATTTGGTCAGAAGATGGTGGCATTTACCCAGCTACCATTGCTTCAATTGACTTTAAGAGAGAAACCTGTGTTGTGGTTTACACTGGATATGGAAACAGAGAGGAGCAAAACCTGTCTGACCTACTT---TCCCCAATCTCTGAAGTAGCTAAT---------AATATAGAACAGAAT------------GCTCAAGAGAAT------GAAAATGAA------AGTCAAGTTTCCACAGATGAAAGTGAGAACTCC------AGGTCTCCTGGAAATAAATCAGATAACATCAAATCCAAAGCTACTCCATGGAACTCTTTTTTCCCTCCACCACCCCCT---ATGCCAGGGCCAAGACTGGGACCAGGA------------------------AAGGTAATTCCCCCACCACCTCCCATATGTCCAGATTCTTTTGATGATGCCGATGCTTTGGGAAGTATGTTAATCTCATGGTACATGAGTGGCTATCATACTGGCTATTATATGGGTTTCAGACAAAATCAAAAAGAAGGGAGG---TGCTCACATTCCTTAAAT---
>saiBol1
ATGGCGATGAGCAGCGGCGGCAGTGGC------GGCGGC------------------GTCCCTGAGCAGGAGGATTCCGTGCTGTTCCGGCGCGGCACCGGCCAGAGTGATGATTCTGACATTTGGGATGATACAGCATTGATAAAAGCATATGATAAAGCTGTGGCTTCATTTAAGCATGCTCTAAAGAATGGTGACGTTTGT---------------GAAACTTCAGGTAAACCAAAAAGCACACCTAAAAGAAAACCTGCGAAGAAG---AATAAAAGCCAAAAGAAGAATACTGCAGCTCCTGTAAAA------CAG---TGGAAAATCGGGGACAAATGTTCTGCCATTTGGTCAGAAGACGGTGGCATTTACCCAGCTACCATTGCTTCAATTGACTTTAAGAGAGAAACCTGTGTTGTGGTTTACACAGGATATGGAAACAGGGAGGAGCAAAATCTGTCTGATCTACTT---TCCCCAATCTCCGAAGCAGCTAAT---------AATATAGAACAAAAT------------GCTCAAGAGAAT------GAAAATGAA------AGTCAAGTTTCAACAGATGAAAGTGAGAACTCC------AGGTCTCCTGGAAATAAATCAGATAACATCAAGTCCAAAGCTACTCCATGGAACTCTTTTTTCCCTCCACCACCCCCT---ATGCCAGGGCCAAGACTGGGACCAGGA------------------------AAGGTAATTCCCCCACCACCTCCCATATGTCCAGATTCTTTTGATGACGCTGATGCTTTGGGAAGTATGTTAATCTCGTGGTACATGAGTGGCTATCATACTGGCTATTACATGGGTTTCAGACAAAATCAAAAAGAAGGGAGG---TGCTCACATTCCTTAAAT---
>otoGar3
ATGGCGATGGGCAGCGGGGGCAGCGGC------GGCGGCGGCAGCGGCGGTGGTGTGGTCCCGGAGCAGGAGGACTCGGTGCTGTTCCGGCGAGGTACAGGCCAGAGTGATGATTCTGACATTTGGGATGATACAGCATTGATAAAAGCTTATGATAAAGCTGTGGCTTCATTTAAG---------------------------------------------------------------------------------------------------------------------------------------------------TGGAAAGTTGGTGACAGATGTTCTGCCATTTGGTCAGAAGATGGTTGCATTTACCCAGCTACCATTGCCTCAGTTGATTTTAAGAGAGAAACCTGTGTTGTGGTTTACACTGGATATGGAAATAGAGAGGAGCAAAATCTGTCTGATCTACGT---TCCCCAACCTCTGAAGTAACTAAT---------AACATAGAACAGAAT------------GCTCAAGAGAAT------GAAAATGAA------AGTCAAGTTTCAACAGATGAAAGTGAGACCTCC------AGGTCTCCTGGAAATAAATCAAATAACATCAAGTCAAAAACTACTCCATGGAACTCTTTTCTCCCTCCGCCTCCCCCC---ATGCCAGGATCAGGACTGGGCCTAGGA------------------------AAGATAATTCCCCCACCACCTCCCATATGTCCAGATTCTCTTGATGATACTGATGCTTTGGGAAGTATGTTAATCTCTTGGTACATGAGTGGCTATCATACTGGCTACTATATG------------------------------------------------------
>oryCun2
ATGGCGATGGGCAGTGGCGGCGGC------------GGC------------------GTTTCGGAGCCGGAGGACTCGGTGCTGTTCCGGCGCGGAACGGGCCAGAGTGATGATTCTGACATTTGGGATGATACAGCATTGATAAAAGCTTATGACAAAGCTGTAGCGTCATTTAAGCATGCTCTGAAGAATGGTGACATTTGT---------------GCAACTTCAGATAAACCTAAAGTCACACCTAAAAGAAAACCTGTTAAGAAG---AATAAATGCCAAAAGAAGAAGACCACAACTGCCTTAAAA------CAG---TGGAAGGTTGGTGACAAATGTTGTGCCATTTGGTCGGAGGACGGCTGCGTCTACCCAGCTACAATTGCTTCAGTTGATTTTAAGAGAGAAACCTGTGTTGTGGTTTACACTGGATATGGAAACAGAGAAGAGCAAAATCTGTCTGATCTACTT---TCCCCAACATCTGAAGTGGCTAAT---------AACATAGAACACAAT------------GCTCAGGAGAAT------GAAAATGAA------AGTCAAGTTTCTACAGATGAAAGTGAGAACTCCTCC---AGGTCTCCTGGAAGTAAACCAAATAATATCAAGTCAAAAGCTCATCCTTGGAACTCCTTCCTCCCTCCGCCTCCCCCC---ATGCCAGGATCAGGAATGGGACCTGGA------------------------AAGGTAATTCCCCCACCACCTCCCATATGTCCAGATTCTCTTGATGATGCTGATGCCTTGGGAAGTATGTTAATCTCTTGGTACATGAGTGGCTATCATACTGGCTACTACATGGGCTTCAAGCAAAGTCAGAAAGAAGGAAGA---TGCTCACAT---TTCAAT---
>triMan1
ATGGCAATGGGCGGTGGTGGCGGT---------------------------------GTCCTGGAGCAGGAAGACTCGGTGCTGTTCCGGCGGGGCACAGGCCAGAGTGATGATTCTGACATTTGGGATGATACAGCATTGATAAAAGCCTACGACAAAGCTGTGGCTTCATTTAAGCATGCTCTGAAGAATGGTGACATTTGT---------------GAAGCTTCAGACAAACCAAGAGGCACACCTAAAAGAAAACCTATTAAGAAG---AATAAGAGCCAAAAAAAGAATACCACGACTCCATTGAAA------CAG---TGGAAAGTTGGTGATAAATGTTCTGCCATTTGGTCAGAAGACGGCTGCGTTTACCCAGCTACCATTGCTTCAGTGGATTTTAAGAGAGAAACCTGTGTTGTTGTTTACACTGGATATGGAAATAGAGAGGAGCAAAATCTGTCTGATCTACTTTTGTCAACCTTTGGAGGAGTTAGTAATGGAGATCAGAATGCTCAGGAGAAT------------GCTCAAGAGAAT------GAAAATGAA------AGTCAAATTTCAACAGATGAAAGTGAGAACTCCTCC---AGGTCTCCTGGAAATAAACCAAATAACTTGAAGTCTAAAGCTGCTCCATGGAATTCTTTTCTACCTCCACCACCCCCA---ATGCCAGGGTTGGGAGTAGGACCAGGA------------------------AAGATAATTCCCCCACCACCTCCCATATGTCCAGATTCTCTTGATGATGCTGATGCTCTGGGAAGTATGTTAATCTCTTGGTACATGAGTGGCTATCATACTGGCTATTATATGGGTTTCAGACAAAATCAAAAAGAAGGAAAG---TGTTCGCAT---TTCAAT---
>HLmyoMyo6
ATGGCGATGGGGGGCGGAGGTGGC---------GGCGGC------------------GTCCCGGAGCAGGAGGACTCGGTGCTGTTCCGGCGCGGCGCCGGCCAGAGTGATGATTCTGACATTTGGGATGATACAGCACTGATAAAAGCATATGATAAAGCTGTGGCTTCATTTAAGCACGCTCTAAAGAATGGTGACATTTCT---------------GAAGCTTCAAATAAACCAAAAGGCACCCCTAAAAGAAAACCTGCTAAGAAG---AATAAAAGCCAAAAAAAGAACACCACAACTCCCTTGAAG------CAG---TGGAAAGTTGGTGACAAATGTTCAGCCATTTGGTCAGAAGATGGCTGCATTTACCCAGCTACCATTGCTTCAGTTGATTTTAAGAGAGAAACCTGTGTTGTGGTTTACACTGGATATGGAAATAGAGAGCAGCAAAATCTGTCTGATCTACTT---TCCCCAACGACTGATGTAGCTAAT---------AATATAGAACAGAAT------------GCTCAGGAGAAT------GAAAATGAA------AGTCAAATTTCAACAGATGAAAGTGAGAACTCCTCC---AGGTCTCGTGGAAATAAACCAAATAACATCAAGTCAAGAGCTGCTCCATGGAACTATTTTCTCCCTCCACCACCCCCC---ATGCCAAGATCAGGACTGGGACCAGGA------------------------AAGATAATTCCCCCACCTCCTCCCATATGTCCAGATTCTCTTGACGATGCTGATGCTTTGGGAAGTATGTTAATCTCTTGGTACATGAGTGGCTATCACACTGGTTACTATATGGGTTTCAAACAAAATCAAAAAGAAGGAAGG---TGCTCACAT---TTTAAT---
>HLmolMol2
ATGGCGATGGGGGGAGGCGGCAGT---------GGCGGT------------------GTCCCGGAGCTGGAGGAGTCGGTGCTGTTCCGGCGCGGCACAGGCCAGAGTGATGATTCTGACATTTGGGATGATACAGCACTGATAAAAGCTTACGATAAAGCTGTGGCTTCATTTAAGCACGCGCTAAAGAATGGTGACATTTCT---------------GAAGCTTCAAACAAACCAAAAGGCACACCTAAAAGAAAACCTGCTAAAAAG---AATAAAAGCCAAAAAAAGAATGCCACAACTCCCTTGAAAATGAAACAG---TGGAAAGTTGGTGACAAATGTTCTGCCATTTGGTCAGAAGACGGCTGCATTTACCCAGCTACCATTGCTTCAATTGATTTTAAGAGAGAAACCTGTGTTGTGGTTTATACTGGATATGGAAATAGAGAGGAGCAAAATATGTCTGATCTACTT---TCTCCAGTGTCTGAAGTAGCTAAT---------AATATAGAACAGAGT------------GCTCAGGAGAAT------GAAAATGAG------AGTCAAATTTCAACAGATGAAAGTGAGAACTCTTCC---AGGTCTCCTGGAAATAAACCAAATAACATCAAGTCAAGAACTGCTCCATGGAACTACTTTCTCCCTCCACCACCCCCC---ATGCCAAGATCAGGAATGGGACCGGGA------------------------AAGGTAATTCCCCCACCACCTCCCATATGCCCAGATTCTCTTGATGATGCTGATGCTTTGGGGAGTATGTTGATCTCTTGGTACATGAGTGGCTATCACACTGGTTACTATATGGGTTTCAAACAAAATCAAAAAGAAGGAAAG---TGCTCACAT---TTTAAT---
>speTri2
ATGGCGATGGGTCCAGGTGGAGGTAGC------AGCGGC------------------GTCCCCGAGCAGGAAGACTCGGTGCTGTTCCGGCGCGGCACAGGCCAGAGTGATGATTCTGACATTTGGGATGATACAGCATTGATTAAAGCTTATGATAAGGCTGTGGCTTCCTTTAAGCATGCTCTAAAGAATGGTGACATTTGT---------------GAAACTTCAGATAAGCCAAAGGGCACACCCAGGCGAAAACCTGTTAAGAAG---AATAAAAGCCAGAAGAAGAATACTACAACTCCCGTGAAA------CAG---TGGAAAGTTGGTGATAAGTGTTCTGCCATTTGGTCAGAAGATGGCTGTATTTATCCAGCTACCATTGCTTCAGTTGATTTTAAGAGAGAAACCTGTATTGTGATTTACACTGGATATGGAAATAGAGAGGAGCAAAATCTGTCTGATCTGCTT---TCCCCAACCTCTGAAGTAGCTAAT---------AATATAGAACAGAAT------------ACTCAGGAGAAT------GAAAATGAA------AGTCAAGTTTCAACAGATGAAAGTGAAAACTCCTCT---AGGTCTCCTGGAAATAAACCAAATAACATCAAGTCAAAAGCAACTCCATGGGACTGTTTTCTCCCTCCACCACCCCCA---ATGCCAGGGTCAGGATTGGGACCAGGA------------------------AAGATAATTCCCCCACCACCTCCTATATGTCCAGATTCT---GATGATGCTGATGCTTTGGGAAGCATGTTAATCTCTTGGTATATGAGTGGCTATCATACTGGCTATTATATGGGTTTCAGACAAAATCAAAAAGAAGGGAGA---TGCTCACAT---TTCAAT---
>musFur1
ATGGCGATGGGAGGAGGTGGTGGC---------------------------------GTCCCGGAGCAGGAGGACTCCGTGTTGTTCCGGCGCGGCACAGGCCAGAGTGATGATTCTGACATTTGGGATGATACAGCATTGATAAAAGCTTACGATAAAGCTGTGGCTTCGTTTAAGCATGCTCTAAAGAATGGTGATATTTCT---------------GAAGCTTCAGATAAACCAAAAGGCACACCTAAAAGAAAACCTGCTAAGAAG---AATAAAAGCCAAAAAAAGAATGCAACAACACCCCTGAAG------CAG---TGGAAAGTTGGTGACAAATGTTCTGCCATTTGGTCAGAAGATGGCTGCGTTTACCCAGCTACCATTGCTTCAATTGATTTTAAGAGAGAAACCTGTGTTGTGGTTTATACCGGATATGGAAATAGGGAGGAGCAAAATATGTCTGATCTACTT---TCCCCAGCCTCTGAAGTAGCTAAT---------AATGTAGAACAGAAT------------GCTCAGGAGAAT------GAAAACGAG------AGTCAAATTTCAACAGATGAAAGTGAGAACTCCTCCTCCAGGTCTCCTGGAAATAAACCCAATAACATCAAGTCAAAAGCTGCTCCATGGAACTCTTTTCTCCCTCCACCGCCCCCC---ATGCCAGGATCGGGACTGGGACCAGGA------------------------AAGATAATTCCCCCACCACCTCCCATATGTCCAGATTCTTTTGATGATGCTGATGCTTTGGGAAGTATGTTAATCTCTTGGTACATGAGTGGCTATCATACTGGTTACTATATG------------------------------------------------------
>ailMel1
ATGGCGATGGGTGGAGGTGGCGGT---------------------------------GTCCCAGAGCAGGAGGACTCGGTATTGTTCCGGCGCGGCACGGGCCAGAGTGATGATTCTGACATTTGGGATGATACAGCATTGATAAAAGCTTATGATAAAGCTGTGGCTTCGTTTAAGCATGCCCTAAAGAATGGTGAAATTTCT---------------GAAGCTTCAGATAAACCAAAAGGCACACCTAAAAGAAAACCTGCTAAGAAG---AATAAGAGCCAAAAAAAGAATGCTACAACGCCCCTGAAG------CAG---TGGAAAGTTGGTGACAAATGTTCTGCCATTTGGTCAGAAGACGGCTGCGTTTACCCAGCTACCATTGCTTCAATTGATTTTAAGAAAGAAACCTGCATTGTGGTTTACACTGGATATGGAAATAGGGAGGAGCAAAATATGTCTGATCTACTT---TCCCCAGCCTCTGAAGTAGCTAAT---------AATGTAGAACAGAAT------------GCTCAGGAGAAT------GAAAACGAA------AGTCAGATTTCAACAGATGAAAGTGAGAACTCCTCC---AGGTCTCCTGGAAATAAGCCAAATAACATCAAGTCAAAAGCTGCTCCATGGAACTCTTTTCTCCCTCCACCACCCCCC---ATGCCGGGATCGGGACTGGGACCAGGA------------------------AAGATAATTCCCCCGCCACCTCCCATATGTCCAGATTCTTTTGATGATGCTGATGCTTTGGGAAGTATGTTAATCTCTTGGTACATGAGTGGCTATCATACTGGTTACTATATGGGGTTCAAACAAAACCAAAAAGAAGGAAGG---TGCTCACAT---TTCAAT---
>lepWed1
ATGGCGATGGGAGGAGGTGGCGGC---------------------------------GTCCCGGAGCAGGAGGACTCGGTGCTGTTCCGGCGTGGCACCGGCCAGAGTGATGATTCTGACATTTGGGATGATACAGCATTAATAAAAGCTTATGATAAAGCTGTGGCTTCATTTAAGCATGCTCTAAAGAATGGTGACATTTCT---------------GAAGCTTCAGATAAACCAAAAGGCACACCTAAAAGAAAACCTGCTAAGAAG------AAAAGCCAAAAAAAGAATGCTACAACACCCCTGAAG------CAG---TGGAAAGTTGGTGACAAATGTTCTGCCATTTGGTCAGAAGACGGCTGCGTTTACCCAGCTACCATTGCGTCAATTGATTTTAAGAGAGAAACCTGCATTGTGGTTTATACTGGATATGGAAATAGGGAGGAGCAAAATATGTCTGATCTACTT---TCCCCAGCCTCTGAAGTAGCTAAT---------AATGTAGAACAGGAT------------GTTCAGGAGAAT------GAAAATGAA------AGTCAAATTTCAACAGATGAAAGTGAGAACTCCTCT---AGGTCTCCCGGAAATAAACCACATAACATCAAGTCAAAAGCTGCTCCATGGAACTCTTTTCTCCCTCCACCACCCCCC---ATGCCAGGATCAGGACTGAGACCAGGA------------------------AAGATAATTCCCCCACCACCTCCCATATGTCCAGATTCTTTTGATGATGCTGATGCTTTGGGAAGTATGTTAATCTCTTGGTACATGAGTGGCTATCATACTGGTTACTATATGGGTTTCAAACAAAACCAAAAAGAAGGAAGG---TGCTCACAT---TTCAAT---
>HLrhiFer5
ATGGCGATGGGGGGAGGAGGCGGTGGT------GGCGGT------------------GTTCCGGAGCAGGAGGACTCCGTGCTGTTCCGACGCGGCACAGGCCAGAGTGATGATTCTGACATTTGGGATGATACAGCATTGATAAAAGCTTACGATAAAGCTGTGGCTTCGTTTAAGCATGCTCTAAAGAATGGTGACATTTCT---------------GAAACGTCAGATAAACCAAAAAGTACACCTAAAAGAAAACCTGCTAAGAAG---AATAAAAGCCAAAAAAAGAATACCACAACTCCCATGAAG------CAG---TGGAAAGTTGGTGACAAATGTTCTGCCGTTTGGTCAGAAGATGGATGCATTTACCCAGCTACCATTGCTTCAATTGATTTTAAGAGAGAAACCTGTGTTGTGGTTTACACTGGATATGGAAATAGAGAGGAGCAAAATCTGTTCGATCTACTT---TCCCCAACGTCTGAAGTAGCTAAT---------AATATAGAACAGAAT------------GCTCAGGAGAAT------GAAAATGAA------AGTCAAATTTCAACAGATGAAAGTGAGAATTCTTCC---AGATCTCCTGGAAATAAACCAAATAATATCAAGTCAAAAGCTGCTCCATGGAACTCTTTTCTCCCTCCACCACCCCCC---ATGCCAGGATCAGGACTGGGACCAGGA------------------------AAGATAATTCCCCCACCACCTCCCATATGTCCAGATTCTCTTGATGATGCTGATGCTTTGGGAAGCATGTTAATCTCTTGGTACATGAGTGGCTATCATACTGGTTACTATATGGGTTTCAAACAAAATCAGAAAGAAGGAAGA---TGCTCACAT---TTTAAT---
>susScr11
ATGGCGATGGGCGGCGGTGGCGGCGGC------AGCGGT------------------GTTCCTGAGGCGGAGGACTCGGTGCTGTTCCGGCGCGGTGCAGGCCAGAGTGATGATTCGGACATTTGGGATGATACAGCGTTGATAAAAGCTTATGATAAAGCTGTGGCTTCATTTAAGCATGCTCTAAAGAATGGTGACATTTCC---------------GAAGCTTCAGATAAACCAAAAGCCACACCTAAAAGAAAACCTCCTAAGAAG---AATAAAAGCCAAAAAAAGAATACCACAGCCTCCTTGAAG------CAG---TGGAAGGTTGGTGACAGATGTTCTGCCATTTGGTCGGAAGATGGCTGCATTTACCCAGCTACCATTGCTTCGATTGATTTTAAGAGAGAAACCTGTATTGTGGTTTACACTGGATATGGAAATAGAGAAGAGCAAAATCTGTCTGATTTACTT---TCCCCCACCTCTGAAGTAGCTAAT---------AATATAGAAGAGAAT------------GCTCAGGAGAAT------GAAAATGAA------AGTCAAATTTCCACAGATGAAAGTGAGAGCTCCTCC---AGATCTCCTGGAAATAAGCCAAATAACATCAAGTCAAAAGCTGCTCCATGGAACTCTTTTCTCCCTCCACCACCCCCT---ATGCCAGGAGCAGGTCTTGGACCAAGA------------------------AAGATAATTCCCCCCCCACCTCCTATATGTCCAGATTCTCTGGATGATGCTGATGCTTTGGGAAGTATGTTAATCTCTTGGTACATGAGTGGCTATCATACTGGTTACTATATGGGTTTCAAACAAAATCAAAAAGAAGGAAGA---TGCTCACAT---TTCAAT---
>canFam3
ATGGCGATGGGCGGAGGCGGCGGG---------------------------------CTGCCGGAGCCCGAGGACTCGGTGCTGTTCCGGCGCGGCACTGGCCAGAGTGATGATTCTGACATTTGGGATGATACAGCATTGATAAAAGCTTATGATAAAGCTGTGGCTTCATTTAAGCATGCGCTAAAGAATGGTGACATTTCT---------------GAAGCTTCAGATAAACCAAAAAGCACACCTAAAAGAAAGCCTGCTAAGAAG---AATAAAAGCCAAAAAAAGAATGCTACCACAGCCCTGAAG------CAG---TGGAAAGTTGGTGACAAATGTTCTGCTGTTTGGTCAGAAGACGGGTGCATTTACCCAGCTACCATTGCTTCAATTGATTTTAAGAGAGAAACCTGCGTTGTGGTTTATACTGGATATGGAAATAGGGAGGAGCAAAATGTGTCTGATCTACTT---TCCCCAGCCTGTGAAGTAGCAAAT---------AATGTAGAACAGGAT------------ACTCAGGAGAAT------GAAAATGAA------AGTCAAATTTCAACAGATGAAAGTGAGAACTCCTCC---AGGTCTCCTGGAAATAAACCAAATAACATCAAGTCAAAAGCTGCTCCATGGAACTCTTTTCTCCCTCCACCACCCCCA---ATGTCAGGATCGGGACTGGGACCAGGA------------------------AAGATAATTCCTCCACCACCTCCGATATGTCCAGATTCTCTTGATGATGCTGATGCTTTGGGAAGTATGTTAATCTCTTGGTACATGAGTGGCTATCATACTGGTTACTATATGGGTTTCAAACAAAACCAAAAAGAAGGAAGG---TGCTCACAC---TTCAAT---
>felCat8
ATGGCGATGGGGGGAGGCAGCGGT---------------------------------GTCCCCGAGCAGGAGGATTCGGTGCTGTTCCGGCGTGGCACAGGCCAGAGTGATGATTCTGACATTTGGGATGATACAGCGTTGATAAAAGCTTATGATAAAGCTGTAGCTTCATTTAAGCATGCTCTAAAGAATGGTGACATTTCT---------------GAAGCTTCAGATAAACCAAAAGGCACACCTAAAAGAAAACCTGCTAAGAAG---AATAAAAGCCAAAAAAAGAATACCACAGCAGCCCTGAAG------CAG---TGGAAAGTTGGTGACAAGTGTTCTGCCATTTGGTCAGAAGACGGCTGCGTTTACCCAGCTACCATTGCTTCAATTGATTTTAAGAGAGAAACCTGCGTTGTGGTTTACACTGGATATGGAAATAGGGAGGAGCAAAATGTGTCTGATCTACTT---TCCCCAGCCTCTGCAGTGGATAAT---------AATGTAGAACAGAAC------------GCTCAGGAGAAT------GAAAATGAA------AGTCAAATTTCAACAGATGAAAGTGAGAACTCCTGC---AGGTCTCCTGGAAATAAATCAAATAACGTCAAGTCAAAAGCTACTTCGTGGAACTCTTTTCTGCCTCCACCACCCCCC---ATGCCAGGAGCAGGACTGGGACCGGCA------------------------AAGATAATTCCCCCACCACCTCCCATATGTCCAGATTCTCTTGATGATGCTGATGCTTTGGGAAGTATGTTAATCTCTTGGTACATGAGTGGCTATCATACTGGTTACTATATGGGTTTCAAACAAAACCAGAAAGAAGGAAGG---TGCTCACAT---TTCAAT---
>HLphyDis3
ATGGCGATGGGGGGAGGAGGTGGT---------GGCAGT------------------GTCACGGAGCCGGAGGACTCGGTGCTATTCCGGCGCGGCACGGGCCAGAGTGACGATTCTGATGTTTGGGATGATACAGCGCTAATAAAAGCTTATGATAAAGCTGTGGCTTCATTTAAGCATGCTCTAAAGAATGGTGACATTTCT---------------GAAGCTTCAAATAAACCAAAAGGCACACCTAAAAGAAAACCTGCTAAGAAG---AATAAAAACCAGAAAAAGAATACTACAGCTTCCTTGAAG------CAG---TGGAAAGTTGGTGACAGATGTTCTGCCATTTGGTCAGAAGACGGCTGCATTTACCCAGCTACCATTGCTTCAATTGATTTTAAGAGAGAAACCTGTGTTGTGGTTTACACTGGATATGGAAATAGAGAGGAGCAAAATCTGTCTGATCTGCTT---TCCCCGACGTCTGAAGTAGCTAAT---------AATATAGAACATAAT------------GCTCAGGAGAAT------GAAAATGAA------AGTCAGGTTTCAACAGATGAAAGTGAGAACTCCTCC---AGGTCTCCTGGAAATAAACCAAATAACTTCAAGCCAAAAGCTGCTCCATGGAATTATTTTCTCCCTCCACCACCCCCC---GTACCAAGATCAGGACTGGGACCAGGA------------------------AAGATAATTCCCCCACCACCTCCAGTATGTCCAGATTCTCTTGATGATGATGATGCTTTGGGAAGCATGTTAATCTCTTGGTACATGAGTGGCTATCATACTGGTTACTATATGGGCTTCAAACAAAATCAAAAAGAAGGAAGA---TGCTCACAT---TTTAAT---
>tarSyr2
ATGGCGATGGGCAGCGGCGGC------------------------------------GTCTCGGAGCAGGAGGATTCGGTGCTGTTCCGTCGCGGCACGGGCCAGAGTGACGATTCTGACATTTGGGATGATACAGCATTGATAAAAGCTTATGATAAAGCTGTGGCTTCATTTAAGCATGCTCTAAAGAATGGTGACATTTGT---------------GAAACTTCAGATAAGCCAAAAACCACACCTAAAAGAAAACCTGCTAAGAAG---AATAAAAGCCAAAAAAGGAATACTGCAACTCCCCTGAAA------CAG---TGGAAAGTTGGTGACCGATGTTCTGCCATTTGGTCAGAAGACGGCTGCATTTACCCAGCTACCATTGTTTCCATTGATTTCAAGAGAGAAACCTGTGTGGTGGTTTACACTGGATACGGAAATAGGGAGGAGCAAAATCTGTCTGATATACTT---TCCCCAACCTCTGAAGCAACTAAT---------AACGTTGAACAGAAT------------GCTCAAGAGAAT------GAAAATGAA------AGTCAGATTTCAACAGATGAAAGTGAGAACTCC------AAGTCTCCTGGAAATAAGCCAAATAACATCAAGTCCAAAGCTGTCCCATGGAACTCTTTTCTCCCTCCACCGCCCCCC---ATGCCTGGGTCAGGACTGGGACCAGGA------------------------AAGATAATTCCCCCACCACCTCCCATATGTCCAGATTCTCTTGATGATGCCGATGCTTTGGGAAGTATGTTAATCTCTTGGTACATGAGTGGCTATCATACTGGCTATTATATGGGTTTCAGACAAAGTCAAAAAGAAGGAAGG---TGCTCACAT---TCCAGT---
>manPen1
ATGGCGATGGACCGAAGCAGTGGC---------------------------------GTCCCGGAGCAGGAGGACTCGGTGCTGTTCCGGCGCGGCACAGGCCAGAGTGATGATTCTGACATATGGGATGATACAGCATTGATAAAAGCTTATGATAAAGCTGTGGCTTCATTTAAGCATGCTCTAAAGAATGGTGACATTACC---------------GAAACTTCAGATAAACCAAAAGGCACGCCGAAAAGAAAGCCTGCTAAGAAG---AATAAAAACCAAAAAAAGAATACCACAACTCCCTTGAAG------CAG---TGGAAAGTTGGTGACAGATGTTCTGCCATTTGGTCAGAAGATGGCTGCATTTACCCAGCTACAATTGCTTCAGTTGATTTTAAGAGAGAAACCTGCATTGTGATTTACACTGGATATGGAAATACAGAAGAGCAAAACATGTCTGATCTACTT---TCCCCATCCTCTGAAGCAACTAAC---------AGTGTAGAACAGAGT------------GCTCAGGAGAAT------GAAAATGAA------AGTCAAATTTCAACAGATGAAAGTGAGAACTCCTCC---AGGTCTCCTGGCAATAAACCAAATAACATCAACTCAAAAGCTGCTCCATGGAACTCTTTTCTCCCTCCACCACTCCAC---ATGCCAGGATCAGGATTGGGACCAGGA------------------------AAGATAATTCCCCCACCACCTCCCATATGTCCAGATTCTCTTGATGATGCTGATGCTTTGGGAAGCATGTTAATCTCTTGGTACATGAGTGGCTATCATACTGGTTACTATATGGGTTTCAAACAAAATCAAAAAGAAGGAAGG---TGCTCACAT---TTCAAT---
>HLmanJav1
ATGGCAATGGACCGAGGCAGTGGC---------------------------------GTCCCGGAGCAGGAGGACTCGGTGCTGTTCCGGCGCGGCACAGGCCAGAGTGATGATTCTGACATATGGGATGATACAGCATTGATAAAAGCTTATGATAAAGCTGTGGCTTCATTTAAGCATGCTCTAAAGAATGGTGACATTTCT---------------GAAACTTCAGATAAACCAAAAGGCACGCCGAAAAGAAAGCCTGCTAAGAAG---AATAAAAACCAAAAAAAGAATACCACAACTCCCTTGAAG------CAG---TGGAAAGTTGGTGACAGATGTTCTGCCATTTGGTCAGAAGATGGCTGCATTTACCCAGCTACAATTGCTTCAGTTGATTTTAAGAGAGAAACCTGTACTGTGATTTACACTGGATATGGAAATACAGAAGAGCAAAACATGTCTGATCTACTT---TCCCCATCCTCTGAAGCAACTAAC---------AGTGTAGAACAGAGT------------GCTCAGGAGAAT------GAAAATGAA------AGTCAAATTTCAACAGATGAAAGTGAGAACTCCTCC---AGGTCTCCTGGCAATAAACCAAATAACATCAGCTCAAAAGCTGCTCCATGGAATTCTTTTCTCCCTCCACCACTCCAC---ATGCAGGGATCAGGATTGGGACCAGGA------------------------AAGATAATTCCCCCACCACCTCCCATATGTCCAGATTCTCTTGATGATGCTGATGCCTTGGGAAGCATGTTAATCTCTTGGTACATGAGTGGCTATCATACTGGTTACTATATGGGTTTCAAACAAAATCAGAAAGAAGGAAGG---TGCTCACAT---TTCAAT---
>loxAfr3
ATGGCAATGGGCGGTAGCGGTGGT---------------------------------GTCCCAGAGCAGGAAGATGCGGTGCTGTTCCGGCGTGGCACAGGCCAGAGTGATGATTCTGACATTTGGGATGATACAGCGTTGATAAAAGCCTATGATAAAGCTGTGGCTTCATTTAAGCATGCTCTAAAGAATGGTGACATTTGT---------------GAACCTTCAGACAAACCAAAAGGCACACCTAAAAGAAAACCTACTAAGAAG---AATAAAAGCCAAAAAAAGAATACCACGACTCCATTGAAA------CAG---TGGAAAGTTGGTGATAAATGTTCTGCCATTTGGTCAGAAGATGGCTGCGTTTATCCAGCTACCATTGCGTCACTTGATTTAAAGAGAGAAACCTGTGTTGTGGTTTACACTGGATATGGAAATAGAGAGGAGCAAAATCTGTCTGATCTACTT---TTCCCAACCTTTGGAGGAGTTAAT---------AATGTAGATCAGAATACTCAGGAGAATGCTCAAGAGAAT------GAAAATGAA------AGTCAAATTTCAACAGATGAAAGTGAGAACTCCTCC---AGGTCTCCTGGAAATAAACCAAATAACATCAAGTCTAAAGCTGCTGCATGGAATTCTTTCCTGCCTCCACCGCCGCCA---GTGCCAGGGTTGGGAGTGGGACCCGGA------------------------AAGATAATTCCCCCACCACCTCCCATATGTCCAGATTCTCTTGACGATGCAGATGCCCTGGGAAGTATGTTAATCTCTTGGTACATGAGTGGCTATCATACTGGCTATTATATGGGCTACAGACAAAGTCAAAAAGAAGGAAAG---TGTTCGCAT---TTCAAT---
>micMur3
ATGGCAATGGCCTGCGGCGGCGGCGGA------GGCGGC------------------ATCCCGGAG---GAGGACTCGGTGCTGTTCCGGCGTGGTACTGGCCAGAGTGATGATTCTGACATTTGGGATGATACAGCATTGATAAAAGCTTATGATAAAGCCGTGGCTTCATTTAAGCATGCTCTAAAGAACGGTGACATTTGT---------------GAAACTTCAGATAAACCAAAAGGCGCACCTAAAAGAAAACCTGCTAAGAAG---AATAAAAGCCAAAAAAAGAATACTGCAACATCCTTGAAA------CAG---TGGAAAGTTGGTGACAAATGTTCTGCCATTTGGTCAGAAGATGGTTGCATTTACCCAGCTACCATTGCTTCAGTTGATTTTAAGAGAGAAACCTGTGTTGTGGTTTACACTGGATATGGAAATAGAGAGGAGCAAAATCTGTCTGATCTTCTT---TCCCCAATGTCTGAAGTAGCTAAT---------AACATAGAACGGAAG------------GCTCAAGAGAAT------GAAAATGAA------AGTCAAGTTTCAACAGATGAAAGTGAGAGCTCC------AGGTCTCCTGGAAATAAGCCAGATAACATCAAGGCAAAAGCTACTCCATGGAACTCTTTTCTCCCTCCACCTCCCCCC---ATGCCTGGGTCAGGCCTGGGTCTAGGA------------------------AAG---------------------------------------------------------------------------------------------------------------GGTTTCAGACAAAATCAGAAAGAAGGAAGG---TGCTCACAT---TCCAAT---
>cerSim1
ATGGCGATGGGCGGCGGCGGCGGC------------GGC------------------GGACCGGAGCAGGAGGACTCGGTGCTGTTCCGGCGCGGCACGGGCCAGAGTGATGATTCTGACATTTGGGATGATACAGCATTGATAAAAGCTTATGATAAAGCTGTGGCTTCATTTAAGCATGCTCTAAAGAATGGTGACATTTCC---------------GAAGCTTCAAATAAACAAAAAGGCACACCTAAAAGAAAACCTGCGAAGAAG---AATAAAAACCAAAAAAAGAATCCTACAACTCCCCTGAAG------CAG---TGGAAAGTTGGTGACAAATGTTCTGCCATTTGGTCAGAAGACGGCTGCATTTACCCAGCTACCATTGCTTCAGTTGATTTTAGGAGAGAAACCTGTGTTGTGGTTTACACTGGATATGGAAATAGAGAGGAGCAAAATCTGTCTGATCTACTT---TCCCCAACCTCTGAAGTAGCTAAT---------AATATAGAACAGAAT------------GCTCCAGAGAAT------GAAAGTGAA------AGTCAAATTTCAACAGATGAAAGTGAGAACAACTCC---AGGTCTCCTGGAAATAAACCAAATAACATCAAATCAAAAGCTGCTCCATGGAACTCTTTTCTCCCTCCACCACCGCCC---ATGCCAGCA---GGACTGGGACCAGGA------------------------AAGATAATTCCACCCCCACCTCCCATATGTCCAGATTCTCTTGATGATGCTGATGCTTTGGGAAGTATGCTAATCTCTTGGTACATGAGTGGCTATCATACTGGTTACTATATGGGTTTCAAACAAAATCAAAAAGAAGGAAGG---TGCTCACAC---TTCAAT---
>balAcu1
ATGGCGATGGGTGGCGGCGGCAGCAGC------AGCGGC------------------GTCCCAGAGCTGGAAGACTCGGTGCTTTTCCGGCGCGGCACAGGCCAGAGTGATGATTCTGACATTTGGGATGATACAGCATTGATAAAAGCGTATGATAAAGCTGTGGCTTCATTTAAGCACGCTCTAAAGAACGGTGACATTTCC---------------GAAGTTTCAGAAAAACCAAAAGGCACACCTAAAAGAAAACCTGCTAAGAAG---AATAAAAGCCAAAGAAAGAATACCACAACTCCCTTGAAG------CAG---TGGAAAGTTGGTGACAAATGTGCTGCCATTTGGTCAGAAGATGGCTGTGTTTACCCAGCTACCATTGCCTCGATTGACTTTAAGAGAGAAACCTGTGTTGTCATTTACACTGGATATGGAAATAGAGAGGAGCAAAATCTGTCTGATCTACTT---TCCACAACCTCTGAAGTAGCTAAT---------AATATAGAACAGAAT------------GCTCGGGAGAAT------GAAAATGAA------AGTCAAATTTCAACAGATGAAAGTGAGAACTCCTCC---AGGTCTCCTGTAAATAAACCAAATAGCATCAAGTCAAAAGCTGCTCCATGGAACTCTTTTCTCCCTCCACCACCCCAT---ATGCCAGGATCAGGTCTGGGACCAGGA------------------------AAGATAATTCCCCCACCACCTCCCATATGTCCAGACTCTCTGGATGATGCTGATGCTTTGGGAAGTATGTTAATCTCTTGGTACATGAGTGGTTATCATACTGGTTACTATATGGGTTTCAAACAAAGTCAAAAAGAAAGAAGG---TGCTCACAT---TTCAAT---
>dasNov3
ATGGCGATGGATGGCGGCGGCGGC---------GGCGGC------------------GTCTCTGGGCAGGAGGAGTCGGTGCTGTTCCGGCGGGGCACAGGGCAGAGTGATGATTCTGACATTTGGGATGATACAGCATTGATAAAAGCCTATGATAAAGCTGTGGCTTCATTTAAGCATGCTCTGAAGAACGGTGACATTTCT---------------GAAGTTTCAAACAAGCCAAAAGGCACACCTAAAAGAAAACCTGTTAAGAAG---AATAAAAGCCAAAAAAAGAACATCACAACTCCATTGAAA------CAG---TGGAAAGTTGGTGACAAATGTTCTGCCATTTGGTCAGAAGATGGCTGCATTTACCCAGCTACCATTGCTTCAATTGATTTTAAGAGAGATACCTGCGTCGTGGTTTACACTGGGTATGGAAATAGAGAGGAGCAAAATCTGTCAGATTTACTT---TTCCCAACCTTTGAAGGAGTGAAT---------AATGTAGAACAAAAT------------GCTCAGGAGAAT------GAAAATGAG------AGTCAACTTTCAACGGATGAAAGTGAGAATTCCTCC---AAGTCTCCTGGAAATAAACCAAATAACATAAAGTCAAAAGCTACTACATGGAACTCTTTTCTGCCTCCACCACCCCCC---ATGCCAGGATCTGGACTGGGACCAGGA------------------------AAGATACTTCCCCCTCCACCTCCCATATGTCCAGATTCTTTTGATGATGCTGATGCTTTGGGAAGCATGTTAATCTCTTGGTACATGAGTGGCTATCATACTGGCTATTACCTGGGCTTCAAACAAAATCAAAAAGAAGGAAGA---TGCTCGCAT---TTAAAT---
>HLpipKuh2
ATGGCGATGGGGGGAGGAGGCGGC---------GGCGGC------------------GTCCCGGAGCCGGAGGACTCGGTGCTGTTTCGGCGCGGCGCCGGCCAGAGTGATGATTCTGACATTTGGGATGATACAGCACTAATAAAAGCATACGATAAAGCTGTGGCTTCATTTAAGCATGCTCTAAAGAATGGTGACATTTCT---------------GAAGCTTCAAATAAACCAAAAGGCACCCCTAAAAGAAAAGCTGCTAAGAAGAAGAAGAAAAGCCAAAAAAAGAACACCACCACTCCCTCAAAG------CAG---TGGAAAGTTGGTGACAAATGTTCGGCCATTTGGTCAGAAGATGGCTGCATTTACCCAGCTACCATTGCTTCAGTTGATTTTAAGAGAGAAACCTGTGTTGTAGTTTACACTGGATATGGAAATACAGAAGAGCAAAATCTGTCTGATCTTCTT---TCTCTAACATCTGATGTAGCTAGT---------AATATAGAACAGAAT------------GCTCAAGAGAAT------GAA------------AGTCAAATTTCAACAGATGAAAGTGAGAACTCCTCC---AGGTCTCATGGAAACAAACCAAATAACATCAAGTCAAGAGCTGCTCCATGGAACTATTTTCTCCCTCCACCACCCCCC---ATGCCAAGATCAGGACAGGGTCCAGGA------------------------AAGATAATTCCCCCACCTCCTCCAACATGTCCAGATTCTCTTGACGATGCTGATGCTTTGGGAAGTATGTTAATCTCTTGGTACATGAGTGGCTATCACACTGGTTACTATATGGGTTTCAAACAAAATCAAAAAGAAGGAAGG---TGCTCACAT---TTTAAT---
>oryAfe1
ATGGCAATGGGCGGCGGTGGCGGC---------------------------------GTCCCAGAGCAAGAAGACTCGGTGCTGTTCCGGCGTGGCACAGGCCAGAGTGATGATTCTGACATTTGGGATGACACAGCATTGATAAAAGCTTATGATAAAGCTGTGGCTTCATTTAAGCATGCTCTAAAGAATGGTGACAACTGT---------------GAAGCCTCAGACAAACCAAAAGGCACATCTAAAAGAAAACCTACGAAGAAG---AAAAAAAGCCAAAAGAAGACTCCCACGACTTCATTGAAA------CAG---TGGAAAGTTGGTGATAAATGTTCTGCCATTTGGTCAGAAGACGGCTGCATTTATCCAGCTACCATTGCTTCAATTGATTTTAAGAGAGAAACCTGCGTTGTGGTTTACACTGGATATGGAAATAGAGAGGAGCAAAATCTGTCGGATCTACTT---TTCCCAACTTTTGGAGGAGTTAGT---------AATATAGACCAGAAT------------GCTCAGGAGAATGCTCAAGAGAATGAAATTGACAGTCAAATTTCAACAGATGAAAGTGAGAACTCCTCC---AGGTCTCCTGGTAATAAACCAAATGACAGCAAGCCTAAAGCTACTCCGTGGAATTCCTTTTTACCTCCACCACCCCCA---GTGCCAGGGTCAGGAGTGGGACCAGGA------------------------AAGATAATTCCCCCACCACCTCCCACATGTCCAGATTCTCTTGATGATTCTGAGGCTCTGGGAAGTATGTTAATCTCTTGGTATATGAGTGGCTATCATACTGGCTATTATATGGGTTTCAGAAAAAATCAAAAAGAAGGAAAG---TGTTCAGAT---ATCAAT---
>micOch1
ATGGCGATGGGCAGCGGCGGCGCG---------------------------------GTCTCGGAACAGGAAGACTCGGTGCTCTTCCGGCGTGGCACCGGCCAGAGTGATGATTCTGATATTTGGGATGATACAGCATTGATAAAAGCTTATGATAAAGCTGTGGCTTCCTTTAAGCATGCGCTGAAGAATGGCGACATTTGC---------------GAAACTTCAGATAAGCCAAAAGTCACAGCTAGAAGAAAACCCCCTAAGAAG---AATAAAAACCAAAAGAAGAATGCCACAGCTCCCTTGAAA------CAGGTTTGGAAAGTTGGCGACAAATGTTCTGCCGTTTGGTCAGAAGACAGCTGCATTTACCCAGCTACCATTTCTTCTATTGATTTTAAGAGAGAAACCTGTGTTGTGGTTTATACTGGATATGGAAACAGAGAGGAACAAAACCTGTCTGATCTCCTT---TCCCCAACCTGTGAAGTAGCTAAT---------AACACAGGACAGAGC------------ACTCACGAGAAT------GAG------------AGCCCAGCTTCAACAGATGAAAGTGAAAACTCCTCC---AGATCTCTCAGAAGTAAACCACAGAGC---AAGTCCAAAGCTGCGCCGTGGACTTCATTTCTCCCGCCACCACCCCCA---ATGCCAGGGTCAGGACTGGGACCAGGA------------------------AAGATAATTCCTCCACCCCCTCCCATATCTCCAGACTGTATGGATGACACTGATGCCCTGGGAAGTATGCTGATCTCTTGGTACATGAGTGGCTACCATACTGGCTACTACATGGGTTTCAGACAAAATAAAAAAGAAGGGAAG---TGCTCACAT---GCAAAT---
>criGri1
ATGGCGATGGGCAGCGGCGGTGCG---------------------------------GTCTCGGAACAGGAGGATTCGGTGCTGTTCCGGCGTGGCACAGGCCAGAGTGATGATTCTGACATCTGGGATGATACAGCATTGATCAAAGCTTACGATAAAGCCGTGGCTTCCTTTAAGCATGCTCTAAAGAATGGTGACATTTGT---------------GAAACTTCAGATAAGCCAAAAGGCACAGCTAGAAGAAAACCTGCTAAGAAG---AATAAAAACCAAAAGAAGAATGCCACAACTCCCTTGAAA------CAG---TGGAAAGTTGGTGACAAATGTTCTGCCGTTTGGTCAGAAGACGGCTGCATTTACCCAGCTACCATTACTTCCATTGATTTTAAAAAAGAAACCTGTGTTGTGGTTTATACCGGATATGGAAACAGAGAGGAGCAAAACCTATCTGATCTGCTT---TCCCCAACCTGTGAAGTAGCTAAT---------AATATAGAACAGAAC------------ACTCAGGAGAAT------GAA------------AGTCAGGCTTCAACAGACGACAGTGAGAACTCCTCC---AGATCTCTCAGAAGTAAACCACACGGC---AAGTCCAAAGCTGCTCCATGGAACTCATTTCTTCCTCCCCCACCCCCA---ATGCCAGGGTCAGGATTGGGACCAGGA------------------------AAGATAATTCCTCCACCTCCTCCCATATCCCCAGATTGTCTGGATGACACTGATGCCCTCGGAAGTATGTTGATCTCTTGGTACATGAGTGGCTATCATACAGGCTATTACATGGGTTTCAGACAAAATAAAAAAGAAGGAAAG---TGCTCACAT---ACAAAT---
>mm10
ATGGCGATGGGCAGTGGCGGAGCG---------------------------------GGCTCCGAGCAGGAAGATACGGTGCTGTTCCGGCGTGGCACCGGCCAGAGTGATGATTCTGACATTTGGGATGATACAGCATTGATAAAAGCTTATGATAAAGCTGTGGCTTCCTTTAAGCATGCTCTAAAGAACGGTGACATTTGT---------------GAAACTCCAGATAAGCCAAAAGGCACAGCCAGAAGAAAACCTGCCAAGAAG---AATAAAAGCCAAAAGAAGAATGCCACAACTCCCTTGAAA------CAG---TGGAAAGTTGGTGACAAGTGTTCTGCTGTTTGGTCAGAAGACGGCTGCATTTACCCAGCTACTATTACGTCCATTGACTTTAAGAGAGAAACCTGTGTCGTGGTTTATACTGGATATGGAAACAGAGAGGAGCAAAACTTATCTGACCTACTT---TCCCCGACCTGTGAAGTAGCTAAT---------AGTACAGAACAGAAC------------ACTCAGGAGAAT------GAA------------AGTCAAGTTTCCACAGACGACAGTGAACACTCCTCC---AGATCGCTCAGAAGTAAAGCACACAGC---AAGTCCAAAGCTGCTCCGTGGACCTCATTTCTTCCTCCACCACCCCCA---ATGCCAGGGTCAGGATTAGGACCAGGA------------------------AAGATAATCCCGCCACCCCCTCCCATCTCTCCCGACTGTCTGGATGACACTGATGCCCTGGGCAGTATGCTAATCTCTTGGTACATGAGTGGCTACCACACTGGCTACTATATGGGTTTCAGACAAAATAAAAAAGAAGGAAAG---TGCTCACAT---ACAAAT---
>rn6
ATGGCGATGGGCAGCGGCGGCGCG---------------------------------GGCTCTGAGCAGGAAGACACCGTGCTGTTCCGGCGTGGCACCGGCCAGAGTGATGATTCTGACATTTGGGATGATACAGCATTGATAAAAGCTTACGATAAAGCCGTGGCTTCCTTTAAGCATGCTCTAAAGAACGGTGACATGTGT---------------GAAACTTCAGATAAGCCAAAAGGCACAGCTAGAAGAAAACCTGCTAAGAAG---AATAAAAACCAAAAGAAGAATGCCACAGCTCCATTGAAA------CAG---TGGAAAGCTGGTGACAAATGCTCTGCCGTTTGGTCGGAAGATGGCTGCGTTTACCCAGCTACCATCACGTCAGTTGACCTTAAGAGAGAAACCTGTGTCGTGGTTTATACTGGATATGGAAACAAAGAGGAGCAAAACCTATCTGATCTGCTT---TCCCCGACCTGTGAAGTAGCTAAC---------AATACAGAACAGAAC------------ACTCAGGAGAAT------GAA------------AGCCAAGTTTCCACAGACGACAGTGAACACTCCTCC---AGATCGCTCAGAAGTAAAGCACACAGC---AAGTCCAAAGCTGCTCCATGGACCTCGTTTCTCCCTCCACCTCCCCCG---GTGCCCGGGGCGGGATTAGGACCAGGA------------------------AAGATAATTCCTCCACCCCCTCCCATATCTCCCGACTGTCTGGATGACACGGATGCTCTGGGCAGTATGCTAATCTCTTGGTACATGAGTGGTTACCACACTGGTTACTATATGGGTTTCAGACAAAATAAAAAAGAAGGAAAGAAGTGCTCACAT---ACAAAT---
>sorAra2
ATGGCGATGGGCGGCGGCGGAGGCGGCGGC---GGCGGT------------------GGACGGGAGCAGCCGGATTCCGTGCTGTTCCGGCGCGGCACCGGGCAGAGTGATGATTCTGACATATGGGATGATACAGCATTGATAAAAGCTTACGATAAAGCTGTGGCTTCATTTAAGCTTGCTTTAAAGAATGGTGAGATTTCT---------------GAATCTTCAGATAAACCAAAAAACACACCTAAAAGAAAACCT---AAGAAG---AATAAAGGCCAAAAGAAGAATGCCGCAACTCCCTCGAAA------CAG---TGGAAAGTTGGTGACAAATGTACTGCCGTTTGGTCTGAGGATGGCTGCGTTTACCCAGCTACCATTGCCTCCATTGACTTTAAGAGGGAGACCTGTGTTGTGGTTTACACTGGCTATGGAAACAGAGAGGAGCAGAATCTGTCCGATCTCCTA---ACCCCCACCTGTGATGTTCCGCAC---------CCTGCAGAACAGAAT------------GCCACGGAGAAT------GAAAATGAA------AGTCAGATTTCAACAGATGAAAGTGAGAACTCTTCC---AGATCTCCTAGAAATAAACCCAATCATGTGAAGTCAAAAGCTGCTCCATGGAACTCTTTTCTTCCTCCACCACCCCCC---ATGCCAGGGCCAGGCTCTGGACCAGGGCTGGGGCCACGACCAGGACCAGGAAAGATAATTCCCCCACCACCTCCCATATGTCCTGAGTCTTTTGAGGATGCTGAGGCACTGGGCAGTATGTTGATCTCGTGGTATATGAGCGGCTATCACACTGGTTACTATATGGGTTTCAAACAAAATCAAAAAGAAGGAAGG---TCTTCCCAT---TTCAAT---
