# Supplementary material for: Six reference-quality genomes reveal evolution of bat adaptations
Source: Nature. 2020 Jul 22;583(7817):578–84. doi: 10.1038/s41586-020-2486-3 (PMC8075899; doi:10.1038/s41586-020-2486-3)
Supplement: Supplementary file 6 — Alignments of 12,931 protein-coding genes across 48 mammals. [file 41586_2020_2486_MOESM6_ESM.gz › suppDataFile/ENST00000263736.aln.fasta]

>mm10
ATGCCCTCATTGCGCAAAAGAGTGAAAATACAGGCCGAGAATGCAGAACCCAAAGATGAATGCTCTTTCTTCTCTGAGTTGTCATCTGGCTCTGAAGAAGATAACAAGGAAGACAGCATTTGGGAACCTCAGAAGAAAGTTCCCAGAAATCGTAGACAGCCTGCT------------------------------------TCCAAGGGATCCAAACGGAAGCAGGGGCCCAGGGCGAAGAAGAGCTCCCAACAGGTGGATGACGAA---TCAAAAGATGTGGCTGTTAAGGAGGAGTTGAACAGCCCGGTGGCTATTGTTGATGCAGATTTGGAAGAGAAAAGCCACAAGTTGCAGACGACAAAGACTCTTAAAACTGCAGCAAAAAAGCAAAAAAAACCAGTTCCG---------------AGGGCCAAA---AAAAGGTTGAAAGTTGAT---------GAGGAAACCAGCCAGGCCAGCCCCTTGGAGGGTGGAGGCAGTAATGTGGAGACCCCCTCAACAAGCGCCTGT---GGAAATGTGTGCAAGAAGGAGGAGAGCGAGGACAGCTTCACGTTTGGGCAGTCCCCGGTAAAGAGGATCAGGACTGAGTCATGTCCTCAGGGGAGGCCGGCCAGGGTTCCCGACGGTGTCAGCGACATTAAAGAGGAGGTAGAAATGAACTGGGACGTAGTACAGGTTTTATCTGAGAGAACTAATATTGAACCTTGGGTTTGTGCCAACATCATACGCCTCTTTAATGATGACAACACAATCCCCTTCATTGTACGCTATCGAAAAGAGCTCATTAATAACCTTGATGCTGATTTCTTAAGAGAAGTTCGTCAAACCCTAGATGAGCTACGGGATGTTGCCAAGAAGGTTCATAGTAGAATCCAGAAAATTAAGAAGGAGGGGAAAATGTCGGAGTGCTTGCTGCAAGCCTTGTTGAACTGTAAAACGTTCGAGGAACTAGAGCATGTGTCTGCTCCATATAAAATGGGGAGCAAGGGCACGAAAGCCCAGAGAGCAAAACAGTTGGGGCTAGAAGGAGCAGCGTGGACCCTGCTGGAGAACCCGGGGCAGCTCAACCTGCTGTCTTACATCAAGCCTGATGTTAAAGGCCTTTCTGAGCTCAACGATATCGAAACAGGAGTACAACATATTTTAGCAGACATGATTGCTAAAGACAAAGATACGCTTGACTTTATTCGGGGCTTGTGTAAACATAGATACATTTGTATCCAGTCATCTCTTGCAAAAGTATCCTCAAAAAAAGTAAATGAGAAGGAAGTTGATAAGTTTCAGCTTTACCAGAATTTCTCCTGCAACATAAGGACCATCCACCATCACCAGATTCTGGCCATTAACCGAGGAGAGAATTTGAAGATCCTGACCGTCAAAGTCAACATTTCTGATGGAGTAAAGAACGAATTCTGTCGATGGTGTATACAGAACAGGTGGAGGCCACGTGGCTTTGCACGGCCAGAGTTGATGAAGATCTTACATAATTCACTGGATGACTCCTTTAAGCGCCTCATTGTTCCTCTCCTCTGTAGAGAGTTCAGAGCCAAACTGACATCAGATGCAGAGAAGCAATCAGTAATGATGTTTGGACAGAACCTCCGCCAGCTCCTTTTAACAAGTCCTGTGCCAGGCCGCACCCTGATGGGAGTAGATCCTGGCTACAAACATGGATGCAAACTAGCCATCATTTCTCCTACTAGTCAGATCCTTCACACGGATGTGGTTTACTTGCACTGTGGACAAGGCTTCCGAGAGGCCGAGAAGATCAAGAGGCTTTTGCTGCATTTCAACTGCAGAACAGTGGTGATCGGAAATGGAACTGCCTGCCGGGAAACTGAAGCCTACTTTGCTGACCTGATAATGAAAAATTACTTTGCACCACTGGATGTCGTTTACTGCATCGTCAGTGAAGCAGGGGCCTCCATCTACAGTGTCAGCCCCGAAGCGAACAAGGAGATGCCAGGACTGGACCCTAACTTGAGAAGTGCAGTTTCCATAGCAAGGCGTGTTCAAGATCCATTAGCTGAGCTAGTGAAATTTGACCCGAAGCACATTGGAGTTGGAATGTATCAGCATGATGTATCCCAGACATTACTCAAGGCAACACTGGACAGTGTTGTAGAAGAATGTGTCAGCTTTGTGGGAGTGGATATTAACATTTGTTCTGAGGTTTTGTTAAGGCATATTGCAGGACTCAATGCCAATAGAGCCAAAAATATTATTGAGTGGCGAGAGAAAAATGGCCCTTTCATTAACCGAGAACAGTTGAAGAAGGTGAAAGGGCTTGGTCCAAAATCCTTCCAGCAGTGTGCTGGCTTCGTCAGGATCAACCAGGATTACATCCGGACATTCTGCAGT---------CAACACACTGACTCTTCAGGCCAGAGC---CAGGAAACTGCCATG---------------------GTCACAAATGAGAAGCTGGGCAAAAAGAAGAACAAA------GCAGATGCCACCCTCATACCAAACCCACTGGACCAGACTTGCATCCATCCGGAATCCTATGACATAGCAGTCAGGTTTTTATCGTTCATTGGGGGGACAATGTGTGAGATTGGAAAGCCTGAAATGCAGCAGAAAATAAACGTGTCTCTCGGGAAAGAAGGCATAGAGGAAACTGCTGAAAGGTTACAGACAACTGTGCACACACTGCAGGTCATCATAGATGGACTGAGCCAGCCCAAAACCTTTGACATCCGAACAGATTTTGATAAGCCTGACTTCAAGAGAAGCATAGTGTGTCTGGAAGACCTGCAGGTTGGGACAGTTCTTACAGGCAAAGTGGAGAATGCTACTCTGTTTGGGGTCTTTGTGGATATAGGAGTGGGGAAGGCGGGGCTGATTCCTATCCGGTTCATAACAGAAGCCAAGCTGTCCAAAACAAAGAGGAGAAGAAGCCTGGGCCTGGGCCCCGGAGAGAAAGTGGAGGTGAAAGTCCTCAATGTCGACATTCCCCGATCTCGGATTTCGCTCGACCTCCTCCGGGTGTTG---
>canFam3
ATGTCATCATTGCCAAGAAGAGCAAAAGTAAAGGTCCAGGCTGTGGTATCCAAAGATGAATTCTCTTCCTTGTCTGAGTTATCATCTGCCTCTGAAGAAGATGACAAGGAAGATAGTGCCTGGGAGCCCCAAAAGAAAGTCCCCAGAAGTCGTAAGCAGCCTGTT------------------------------------GCCAAGGAATCCAAACCAAAGAGGGTGCCACGGGTGAAGAAGACCACCCTACAGATCAATGATGGC---TCAGAAGGCGTGGCTGTTAAGGAGGAGCTGAATAACTCTGTGGCTATTGCTGATGTTGATTTGGAAGACAAAAAAATTAAAGTGGATACCGTGAAGACTTTGAAGACAGCAAAGGCAAAACGGAAGAATTCAGGTCAGTCACCTGCAGGTCAGAGGATCAAA---AAG---CTAAAACTTGAT---------GAAGAATCCAACAGGGCCAGC---------------------ACTGCAGAGACACCATCCACAAGCACCTTGTGGGAAGGTGTGTGCAAGAAGGAAGAGAGCGAAGATGACTTCACATTTGGTCAGTCCCCTTTAAAGAAAATGAAGACTGAAACATGTCCTCAGGGGCAGCCTGTGAGGTTTCCAGCAAATGCAAACAACATTAAAGAGGAGGTGGAAATGAACTGGGACATAGTACAGGTTTTATCTGAGAGAACTAATATTGAACTTTGGGTATGTGCCAACATTATTCGTCTCTTTAATGATGATAACACAATTCCCTTCATTATACGGTATCGAAAAGAGCTTATTAATAACCTTGATGCTGATTCCTTGAGAGAAGTTCGACAAACCCTAGAGGAGCTCCGGGCTGTTGCAAAGAAGGTTCATAGTACAATCCAAAAAATTAAGAAGGAAGGGAAGATGTCCGAGTGCTTGTTAAAAGCTTTGCTGAATTGTAAAACTTTTGAAGAACTAGAACATGTGTCAGCTCCATATAAAACTGGGAGCAAAGGCACCAAAGCCCAGAGAGCAAAGCAGTTGGGATTAGAAGGAGCAGCCAAAACACTGCTTGAGAATCCAGGGGAGCTCAGTCTGCTGTCTTATATTAGACCCAATGTAAAAGGACTTTCAGCACTCCAGGATATTGAAACAGGAGTGCAGCATATTTTAGCAGACATGATTGCTAAAGACAAAGACACGCTTGACTTCATTCGGAAATTGTGCCAAAATAGGTATATTTGTATCCAATCATCTCTGGCAAAAGTGTCCTCAAAAAAAGTAAATGAGAAAGATGTTGATAAGTTTCTGCTCTACCAGAATTTTTCATGCAACATAAGAAACATCCAGCATCATCAGATTCTGGCAATTAACCGTGGAGAAAATTTGAAGATACTGACTGTCAAAGTCAACATTTCTGATGGAGTGAAGAATGAATTCTGCAGGTGGTGCATCCAAAACAGGTGGAGACCACGTGGCTTTGCAAGGCCAGAGTTAATGAAGATCTTACATAATTCACTCGATGATTCTTTTAAACGCCTTATTTATCCTCTTCTCTGTAGAGAGTTCAGAGCCAAACTAACATCAGATGCAGAGAAGGAATCAGTGCTAATGTTTGGACGGAACCTCCGTCAGCTCCTTTTAACAAGCCCTGTTCCAGGGCGCACCTTGATGGGAGTGGATCCTGGCTACAAACATGGTTGCAAATTGGCTATAATTTCTCCTACCAGTCAGATACTGCATACTGATGTGGTTTACTTGCATTGTGGACAAGGCTTCCGAGAGGCAGAGAAAATAAAGAGACTTTTGCTGAATTTCAACTGCAGCACGGTGGTGATTGGAAATGGAACTGCCTGCCGGGAAACAGAAGCTTACTTTGCTGACCTGATAATGAAAAATTACTTTGCGCCACTGGATGTTGTTTACTGTATTGTCAGTGAAGCAGGGGCATCAATCTACAGTGTCAGCCCTGAAGCTAACAAGGAGATGCCAGGGCTGGACCCTAATTTGAGAAGTGCAGTTTCCATAGCAAGGCGCGTACAAGACCCATTAGCTGAGCTGGTGAAAATCGAGCCGAAGCACATTGGAGTTGGAATGTACCAGCACGACGTATCTCAGACTTTACTCAAGGCAACGCTGGACAGTGTTGTAGAGGAATGTGTCAGCTTTGTGGGAGTGGATATTAACATCTGTTCGGAAGTTTTGTTAAGGCATATTGCAGGACTCAATGCCAACCGAGCCAAAAATATTATTGAATGGCGAGAGAAAAATGGGCCCTTCATCAACCGAGAACAGCTAAAGAAAGTGAAAGGTCTTGGTCCAAAGTCTTTCCAACAGTGTGCTGGCTTCATCAGAATCAACCAGGATTATATTCGAACATTTTGCAGT------GGTCAGCAAACTGAATCTGCCAGTCAAGTT---CAGGAAGTTGCTGTGACATCTTCAGCAGGTGTTGAGGTCACAAATGAGAAGCAGGGCAAGAAGAAGAACAAAACTGCTGTGAATGTTGTGCTGAAGCCAAATCCTTTGGACCAAACTTGTATTCACCCGGAATCGTATGACATAGCGATGAGGTTTTTGTCATTCTTCAGAGGGACTCTGTGTGAGATTGGAAAGCCTGAAATGGAACAAAAAATAAATTCATTCCTTGAAAAGGACGGAATAGAGAAAATTGCAGAAAGTTTGCAAACAACAGTTCACACCTTACAGGTCATCATAGATGGTCTCAGCCAGCCTGAGAGCTTTGACTTTCGAACAGATTTTGATAAACCAGATTTCAAGAGAAGCATTGTCTGCTTGGAAGACCTGCAGGTTGGGACTGTTCTTACAGGCAAAGTTGAGAATGCCACTCTGTTTGGAATTTTTGTAGATATAGGAGTGGGGAGATCAGGGCTGATTCCCATACGAAATGTAACAGAAGCAAAACTTTCTAAAACAAAGAAGAGAAGGAGTCTTGGCCTAGGCCCTGGAGAAAGAGTAGAAGTCCAAGTACTCAACATTGACATCCCCCGATCTAGGATTACTCTGGACCTCATTCGGGTGTTG---
>sorAra2
ATGACATCATTGCCAAGAAGAGCGAAACTGAAGGTCCAGGCTGCAGAACCCAAAGATGAATTTTCTTCCTTCTCTGACTTATCATCTGCCTCTGAAGATGATAACAAGGAAGATAGTATCTGGGAGCCCCAAAAGAAAGTCCCCAAACCTCGTAAGCAGCCT---------------------------------------CCCAAGGAATCCAAACCAAAGAGGGTGCCGAGGGCCAAGAAGAATGCCCCAGGAGTCAGCAGTGGC---CTGGCAGGTGTGGCAGTGAAGCAGGAGCTGAATAATTCTGTGGCTATTGCTGATGTGGATTTGGAAGACCAAAAAAATAAACCTGATACTGTTCAGACTCTGAAAACAGCAAAGACAAAACGGAAAAATTCAGCTCCG---------------AGGACCAAG---AAG---CTGAAAGCTGCC---------GAGGACCCCAACCAAGCCAGCAACTCAGAGAGTGGGGGAAGCAGGATGGAGACCCCGGCCACGAGCAGCATGTGGGAAGGTGTGTGCAAGAAGGAAGAGGATGAAGAC---TTCACGTTTGGTCAGTCCCCATTGAAGAAAATAAAGACAGAATCCTGTCCTCAGGGGCAGCCCGTCAGGTTCCCAGCAAATGACACTGGTAATAAAGAAGAGTCAGAAATGAACTGGGACATAGTGCAGGTTCTGTCTGAAAGGATGTGTATTGAGCCTTGGGTTTGTGCCAACATCATTCGTCTCTTTAATGATGATAACACAATTCCTTTCATTGTACGCTATCGGAAAGAGCTCATTAATAACCTTGATGCTGATTCCTTGAGAGAAGTTCGCCAAACCCTAGATGAGCTACGGTCTGTTGCAAAGAAGGTTCATAGTACAATCCAGAAAATTAAGAAGGAGGGGAAGATGTCTGAAGGCTTATTAACGGCCTTGCTGAACTGTAAGACTTTCGAGGAACTAGAACATGTGTCAGCTCCATACAAATCTGGGAGCAAAGGCACCAAAGCCCAGCGAGCGAAGCAGCTGGGATTGGAGGGAGCAGCCAGGACCCTGCTGGAGAACCCCGGGCAGCTCAATCTTGTGTCCTACATCAAACCCAACGTCAAAGGGATCTCGATGCTTCAGGACATTGAAATGGGAGTACAGCACATTTTAGCCGACATGGTTGCTAAGGACAGAGACACCCTTGATTTCATCCGGAAACTGTGTCAAGAGAGATATGTTTCTATCCAGTCATCTCTGGCAAAAGTGTCCTCCAAGAAAGTAAATGAGAAAGATGTTGATAAGTTTCAGCTGTACCAGAATTTTTCATGCAACATAAAAAACATCCAGCATCACCAGATTCTTGCAATGAACCGTGGAGAAAACTTGAAGATACTGACGGTGAAGGTCAACATATCTGATGGAATAAAGCATGAGTTCTGTAGGTGGTGCATCCAGAACAGGTGGAGACCACGTGGCTTTGCGAGACCAGAGTTAATGAAGATTTTACGTGACTCATTGGATGATTCTTTTAAACGCCTTATCTGTCCTCTCCTCTGTAGAGAATTCAGAGCCAAACTAACATCTGACGCAGAGAAGGAATCAGTGATGATGTTTGGGCGGAACCTTCGCCAGCTCCTGTTAACTAGCCCTGTTCCGGGGCGCACTTTGATGGGGGTGGATCCTGGTTATAAGCATGGCTGCAAAATAGCGATAATTTCTCCTACAAGTCAGATACTTCACACTGATGTGTTTTACTTGCATTCTGGACAAGGCTTCCAAGAGGCAGAGAGAATAAAGCGGCTTTTGCTGAATTTCAACTGCAGCACAGTGGTCATTGGAAATGGAACTGCCTGCCGGGAAACAGAAGCTTACTTTGCTGACCTGATAATGAAAAATTACTTTGCACCACTAGATGTTGTTTACTGTATTGTCAGTGAAGCTGGAGCGTCAATCTACAGTGTGAGCCCTGAAGCTAACAAAGAGATGCCAGGGCTGGACCCTAATTTGAGAAGCGCAGTTTCCATAGCAAGGCGTGTACAAGATCCATTAGCTGAGCTGGTGAAAATTGAGCCAAAGCACATTGGAGTTGGAATGTATCAGCATGATGTGTCCCAGACTTTACTAAAAGCAACACTGGACAGTGTTGTAGAAGAATGTGTCAGCTTTGTTGGAGTGGATATTAACATCTGTTCAGAAGTTTTGTTG---------------------------------------------------------------------------------------------------------------------------------------------------------------------------------AGT---------CAGCAACCTGAACCTGCGCGCCAAGCT---CTGGGAGTGGGTCTGGCCCCCTCAGCTGGTGGTGAG---------------CCTGGCAAGAAGAAGACCAAAACTCCAGCAGCTTCTGAAATGAAACCGAATCCCTTGGATCAAACTTGTATTCACCCGGAATCATATGGCATAGCAATGAGGTTTCTGTCGCTCATTGGAGGGACGCTGTGTGAGATTGGAAAGCCTGAAATGCAGCAGAAGATAAATTCAGCCCTTGAAAAGGAAGGACTACCGAAAATGGCAGAAAGATTGCAAACAACAGTGCAAACTCTACAAGTCATCATAGATGGTCTCAGTCAGCCCGAAAGCTTTGACTTTCGAACAGATTTTGATAAGCCCGATTTCAAGAGAAGCATAGTTTGCCTGGAAGACCTGCAGGTTGGGACAGTTCTTACAGGCAGAGTCCAGAATGCGACACTCTTTGGAATTTTTGTGGATATAGGAGTGGGGCGCTCAGGGCTGATTCCCATACGAAGTGTGACAGAAGCAAAACTTTCTAAAACGAAGAAGAGAAGGAGCCTTGGTCTGGGCCCTGGAGAAAAAGTTGAAGTTAAAGTACTCAACATAGATATTCCCCGATCTAGAATCACACTGGACCTCATCCGGGTGTTA---
>macFas5
ATGTCATCATTGCCAAGAAGAGCAAAAGTACAGGTCCAGGGTGTGCTACCGAAAGATGAATTTTCTTCATTCTCTGAGTTATCATCTGCCTCTGAAGAAGATGACAAGGAAGATAGTGCCTGGGAGCCCCAAAAGAAAGTTCCCAGAAGCCGTAAGCAGCCCCCT------------------------------------CCCAAGGAATCCAAACCAAAGAGGATGCCTCGGGTGAAGAAGAATACCCCACAGATCAGTGATGGC---TCAGAA---GTCGTTGTTAAGGAGGAGCTGAATAGCTCTGTGGCTATTGCTGACACTGCTTTGGAAGACAGAAAAAATAAATTGGATACCGTACAGACTCTGAAAACAGCCAAGACAAAACGAAAATGTTCAGCTCAGCCACATGCAGCTCAAAGGACCAAA---AAA---CTGAAAGTTGAT---------GAAGAAACCAGCAAAGCCAGCAACTTAGAGGGTGAGAGTAATAGTTCAGAGACACCATCCACAAGCACTATGTGGGGAGGTACATGCAAGAAGGAAGAGAATGAAGATGACTTTACATTTGGTCAGTCCCCTTTAAAGAAAATGAAGACTGAAACATGTCCTCAGGGGCAGCCTGTCAAGTTTCCAGCAAATGCCAATAATATTAAAGAGGAGGTGGAAATGAATTGGGACATAGTACAGGTTTTATCTGAAAGAACTAATATTGAACCTTGGGTCTGTGCCAACACCATTCGTCTATTTAATGATGATAACACAATTCCCTTCATTATACGCTATCGAAAAGAGCTCATTAATAACCTTGATGCTGATTCCTTGAGAGAAGTTCAACAAACCCTAGAAGAGCTACGGGCTGTTGCAAAGAAAGTTCATAGTACAATCCAGAAAATTAAGAAGGAGGGGAAGATGTCTGAGTGCTTGTTAAAAGCCATGCTGAATTGTAAAACTTTTGAAGAACTAGAACACGTGTCTGCTCCATATAAAACTGGGAGCAAAGGGACTAAAGCCCAGAGAGCAAGACAGTTGGGCTTAGAAGGAGCAGCCAGGGCACTGCTTGAGAAACCAGGGGAGCTCAGTCTGCTATCATACATTAGGCCTGATGTTAAAGGGCTTTCAACGCTTCAGGATATTGAAATAGGAGTGCAGCATATTTTAGCAGACATGATTGCTAAAGACAAAGACACGCTTGACTTCATTCGGAACTTGTGCCAGAACAGACACGTTTGTATCCAGTCATCTCTGGCAAAAGTGTCCTCAAAAAAGGTAAATGAGAAAGATGTTGATAAGTTTCTGCTCTACCAGCATTTTTCGTGCAACATAAGAAGCATTCACCATCATCAGATTCTGGCAATTAACCGTGGAGAAAATTTGAAGGTACTGACGGTTAAGGTCAATATTTCTGATGGAGTGAAGGATGAATTCTGTAGGTGGTGCATCCAAAACAGGTGGAGACCACGTGGCTTTGCAAGGCCAGAGTTAATGAAGATCTTACGTGATTCACTGAATGATTCCTTTAAACGCCTTATTTATCCTCTTCTCTGTAGAGAATTCAGAGCCAAACTAACATCAGATGCAGAGAAGGAATCAGTAATGATGTTTGGACGGAACCTTCGTCAGCTCCTTTTAACAAGCCCTGTTCCAGGGCGCACCTTAATGGGAGTGGATCCTGGTTATAAACATGGTTGCAAATTAGCTATAATTTCTCCTACCAGTCAGATACTTCACACTGATGTGGTTTACTTGCATTGTGGACAAGGCTTCCGAGAGGCAGAGAAAATAAAGAGGCTTTTGCTGAATTTCAACTGCAGCACAGTGGTGATTGGAAATGGAACTGCCTGCCGAGAAACAGAAGCTTACTTTGCTGACCTGATAATGAAGAATTATTTTGCACCACTGGATGTTGTTTACTGTATCGTCAGTGAAGCAGGAGCATCAATCTACAGTGTCAGCCCTGAAGCTAACAAAGAGATGCCAGGACTGGACCCTAATTTGAGAAGTGCAGTTTCCATAGCAAGGCGTGTACAAGATCCATTAGCTGAGCTAGTGAAAATTGAGCCGAAGCACATTGGAGTTGGAATGTATCAGCATGACGTATCCCAGACTTTACTCAAGGCAACACTGGACAGTGTTGTAGAAGAATGTGTCAGCTTTGTGGGAGTGGACATTAACATCTGTTCAGAAGTTTTGTTAAGGCATATTGCAGGACTCAATGCCAACAGAGCCAAAAATATTATTGAATGGCGTGAGAAAAATGGACCCTTTATCAACCGAGAACAGCTGAAGAAAGTGAAAGGACTGGGTCCAAAATCCTTCCAACAGTGTGCTGGCTTCATCAGAATCAACCAGGATTATATCCGAACATTTTGCAGT---------CAGCAAACTGAATCTTCAGGCCAAATT---CGAGGAGTTGCTGTTACATCTTCAGCAGACATTGAGGTCACAAATGAGAAGCAGGGCAAAAAGAAGAGCAAAACTGCAGTGAATGTTTTACTGAAGCCAAATCCTTTGGACCAAACTTGTATTCATCCAGAATCATATGACATAGCAATGAGATTTTTGTCATCCATTGGAGGGACACTGTATGAGATTGGAAAGCCTGAAATGCAACAAAAAATAAATTCATTCCTTGAAAAGGAAGGAATGGAGAAAATTGCAGAAAGATTGCAAACAACAGTACACACTTTACAGGTCATCATAGATGGTCTCAGCCAGCCTGAAAGCTTTGACTTTCGAACAGATTTTGATAAACCTGATTTCAAGAGAAGCATAGTATGCCTGGAAGATCTGCAGGTTGGGACAGTTCTTACAGGCAAAGTGGAGAATGCCACTCTCTTTGGAATTTTTGTGGATATAGGAGTAGGGAAATCTGGGCTGATTCCTATACGAAATGTGACAGAAGCAAAACTTTCAAAAACAAAGAAGAGAAGGAGCCTTGGACTGGGCCCTGGAGAAAGGGTGGAAGTCCAAGTACTCAACATTGACATCCCCCGATCTAGGATTACTCTGGACCTCATTCGGGTGTTA---
>ailMel1
ATGTCATCATTGCCAAGAAGAGCAAAAGTAAAGGTCCAGACTGTGGTGTCCAAAGATGAATTCTCTTCCTTGTCTGAATTATCATCTGCTTCTGAAGAAGATGACAAGGAAGATAGTGCCTGGGAGCCCCAAAAGAAAGTCTCCAGAAGTCGTAAGCAACCTGTT------------------------------------CCCAAAGAATCCAAACCAAAGAGGGTGCCACGAATGAAGAAGACCACCCAACAGATCAGTGATGGC---TCAGAAGGCGTGGCTGTTAAGGAAGAGCTGAATAACTCTGTGGCTATTGCTGATGTTGATTTGGAAGACAGAAAAAATAAATTGGAATGCGTGAAGACTCTGAAAACAGCAAAGACAAAACGGAAGAATTCATCTCAGTCACCTTTGGGTCAGAGGACCAAA---AAG---CTGAAAGCTGAT---------GAAGAAACAAACATGGCC---------------------AACACCGCAGAGACACCATCCACGAGCACCATGTGGGAAGGTTCATGCAAGAAGGAAGAGAATGAAGATGACTTTACATTTGGTCAGTCCCCTTTAAAGAAAATGAAGACTGAAACATGTCCTCAGGGGCAGCCCGTGAGATTTCCAGCAAATGCCAAAAGCATTAAAGAGGAGGTGGAAATGAACTGGGACATAGTACAGGTTTTATCTGAGAGAACGAATATTGAACTTTGGGTTTGTGCCAACATTATTCGTCTCTTTAATGATGATAACACAATTCCCTTCATCATACGGTATCGAAAAGAGCTTATTAATAACCTCGATGCTGATTCCTTGAGAGAAGTTCGACAAACCCTGGAGGAGCTCCGGGCTGTTGCAAAGAAGGTTCATAGTACAATCCAAAAAATTAAGAAGGAGGGGAAGATGTCTGAGTGCTTGTTAAAAGCCTTGCTGAACTGTAAAACTTTTGAAGAACTAGAACATGTGTCAGCTCCGTATAAAACTGGGAGCAAAGGCACCAAAGCCCAGAGAGCAAAGCAGTTGGGATTAGAAGGAGCAGCCAAGACACTCCTTGAGAATCCAGGGGAGCTCAATCTGCTATCTTATATTAGACCCAATGTAAAAGGACTTTCAGCCCTCCAGGATATAGAAACAGGAGTGCAGCATATTTTAGCAGACATGATTGCTAAAGACAAAGACACGCTTGACTTCATTCGGAAATTGTGCCAAAATAGGTATATTTGTATCCAGTCATCTCTGGCAAAGGTGTCCTCAAAAAAAGTAAATGAGAAGGATGTTGATAAGTTTCTGCTCTACCAGAATTTTTCATGCAACATAAGAAACATCCAACATCATCAGATTCTGGCAATTAACCGGGGAGAAAATTTGAAGATACTGACTGTCAAAGTCAACATTTCTGATGGAGTGAAGAATGAATTCTGCAGGTGGTGCATCCAAAACAGGTGGAGACCACGTGGCTTTGCAAGGCCAGAGTTAATGAAGATCTTACACAGTTCACTCGATGATTCTTTTAAACGCCTTATTTATCCTCTCCTCTGTAGAGAGTTCAGAGCCAAACTCACATCAGATGCAGAGAAGGAATCAGTAATGATGTTTGGACGGAACCTTCGTCAGCTCCTTTTAACAAGCCCTGTTCCAGGGCGCACCCTGATGGGAGTGGATCCTGGTTACAAACATGGTTGCAAATTGGCTATAATTTCTCCTACCAGTCAGATTCTTCATACTGATGTGGTTTACTTGCATTGTGGACAAGGCTTCCGAGAGGCAGAGAAAATAAAGAGGCTTTTGCTGAATTTCAACTGCAGCACGGTGGTGATTGGAAATGGAACTGCCTGCCGGGAAACAGAAGCTTACTTTGCTGACCTGATAATGAAAAATTACTTTGCGCCACTGGATGTTGTTTACTGTATTGTCAGCGAAGCAGGGGCGTCAATCTACAGCGTCAGCCCTGAAGCTAACAAAGAGATGCCAGGGCTGGACCCTAATTTGAGAAGTGCAGTTTCCATAGCAAGGCGTGTACAAGACCCATTAGCTGAGCTGGTGAAAATCGAGCCGAAGCACATTGGAGTTGGAATGTACCAGCATGATGTATCTCAGACTTTACTCAAGGCAACACTGGACAGTGTTGTAGAAGAATGTGTCAGCTTTGTGGGAGTGGATATTAACATCTGTTCAGAAGTTTTGTTAAGGCATATTGCAGGACTCAATGCCAACCGAGCCAAAAATATTATTGAATGGCGAGAGAAAAATGGGCCCTTCGTCAATCGAGAACAGCTAAAGAAAGTGAAAGGTCTGGGTCCAAAATCTTTCCAACAGTGTGCTGGCTTCATCAGAATCAACCAGGATTATGTTCGAACATTTTGCAGT------AGTCAGCAAACTGAATCTGCCGGTCAAGTT---CAGGGAGTT---GTGACATCTTCAGCAGGTGTTGAGGTCACAAATGAGAAGCAGGGCAAGAAGAAGAGCAAAACTGCAGTGAATGTTGTGCTGAAGCCAAATCCTTTGGACCAAACTTGTATTCACCCGGAATCGTATGACATAGCGATGAGGTTTTTGTCATTCATCAGAGGGACACTGTATGAGATTGGAAAACCTGAAATGGAACAAAAAATAAAGTCGTTCCTTGAAAAGGAAGGAATAGAGAAAATTGCCGAAAGTTTGCAAACAACAGTTCACACCTTACAGGTCATTATAGACGGTCTCAGCCAGCCTGAAAGCTTTGACTTTCGAACAGATTTTGATAAACCTGATTTCAAGAGAAGCATTGTCTGCTTAGAAGACCTGCAAGTTGGGACAGTTCTTACAGGCAAAGTGGAGAATGCCACTCTGTTTGGAATTTTCGTAGATATAGGAGTGGGGAGATCAGGGCTGATTCCCATACGAAATGTAACAGAAGCAAAACTTTCTAAAACAAAGAAGAGAAGGAGTCTTGGACTGGGCCCTGGAGAAAGAGTGGAAGTCCAAGTACTCAACATTGACATCCCCCGATCGAGGATTACTCTGGACCTCATTCGGGTGTTG---
>musFur1
ATGTCATCGTTGCCAAGAAGAGCAAAAGTAAAGGTCCAGACTGCAGTATCCAAAGATGAATTCTCTTCCTTGTCTGAATTATCGTCTGCTTCTGAAGAAGATGACAAGGAAGATAGTGCGTGGGAGCCCCGAAAGAAAGTCGTCAGAAGTCGTAAGCAGCCTGTT------------------------------------CCCAAAGAATCCAAATCAAAGAGGGTGCCACGGGTAAAGAAGACCACT---AAGATCAATGATGGC---TTAGAAGGCATGGCTGTTAAGGAGGAGCTGAATAACTCTGTGGCTATTGCTGATGTTGATTTGGAAGACAGAAAAAATAAATTGGATAGCATGAAGACTCTGAAAACAGCAAAGACAAAACTGAAGAATTCAGCTCAGTCATCTTCTGGTCAGAGGACCAAA---AAA---CTGAAAGTTGAT---------GAAGAAACCGCCATGGCC---------------------AATAGTACAGAGACGCCATCCACGAGCACGGTGTGGGAAAGTGTGTGCAAGAAGGAAGAAAATGAAGATGACTTTACATTTGGCCAGTCCCCTTTAAAGAAAGTGAAGACCGAAGCATGTCCTCAGGGGCAGCCTGTGAGGTTTCCAGCAAATACCAACAGCATTAAAGAGGAGGTGGAAATGAACTGGGACATAGTACAGGTTTTATCTGAGAGAACTAATATTGAACTTTGGGTTTGTGCCAACATTATTCGTCTCTTTAATGATGATAACACAATTCCCTTCATTATACGGTATCGAAAAGAGCTTATTAATAACCTCGATGCTGATTCCTTGAGAGAAGTTCGACAAACCTTGGAGGAGCTCCGGGCTGTTGCAAAGAAGGTTCATAGTACAATCCAAAAAATTAAGAAGGAGGGGAAGATGTCTGAGTGCTTGTTAAAAGCCTTGCTGAACTGTAAAACTTTTGAAGAACTAGAACATGTGTCAGCTCCATATAAAACTGGGAGCAAAGGCACAAAAGCCCAAAGAGCTAAGCAGTTGGGATTAGAAGGAGCAGCCAAGACACTGCTTGAGAATCCAGGGGAGCTCAATCTGCTATCTTACATTAGACCCAATGTGAAAGGACTTTCAGCACTCCAGGATATTGAAACAGGAGTGCAGCATATTTTAGCAGACATGATTGCTAAAGACAAAGACACGCTTGACTTCATTCGAAAATTGTGCCAAAATAGGTATATTTGTATCCAATCATCTCTGGCAAAGGTGTCCTCAAAAAAAGTAAATGAGAAGGATGTTGATAAGTTTCAGCTGTACCAGAATTTTTCATGCAACATAAGAAACATCCAGCATCATCAGATTCTGGCAATTAACCGTGGAGAAAATTTGAAGATACTGACTGTCAAAGTCAACATTTCTGATGGAATAAAGAATGAATTCTGCAGGTGGTGCATCCAAAACAGGTGGAGACCACGTGGCTTTGCAAGGCCAGAGTTAATGAAGATCTTACACAATTCACTCGATGATTCTTTCAAACGCCTTATTTATCCTCTTCTCTGTAGAGAGTTCAGAGCCAAACTAACATCAGATGCAGAGAAGGAATCAGTAATGATGTTTGGACGGAACCTTCGTCAACTGCTTTTAACAAGCCCCGTTCCAGGGCGCACCTTGATGGGAGTGGATCCTGGTTACAAACATGGTTGCAAATTGGCTATAATTTCTCCTACCAGTCAGATACTTCATACCGATGTGGTTTACTTGCATTGTGGACAAGGCTTCCGAGAGGCAGAGAAAATAAAGAGGCTTTTGCTGAATTTCAACTGCAGCACAGTGGTGATTGGAAATGGAACTGCCTGCCGGGAAACAGAAGCTTACTTTGCTGACCTGATAATGAAAAATTACTTTGCGCCACTGGATGTTGTTTACTGTATCGTCAGTGAAGCAGGGGCCTCAATCTACAGTGTCAGCCCTGAAGCTAACAAAGAGATGCCAGGGCTGGACCCTAATTTGAGAAGTGCAGTTTCCATAGCAAGGCGTGTACAAGACCCATTAGCTGAGCTGGTGAAAATCGAGCCGAAGCACATTGGAGTTGGAATGTACCAGCACGATGTATCTCAGACTTTACTCAAGGCAACACTGGACAGTGTTGTAGAAGAATGTGTCAGCTTTGTGGGAGTGGATATTAACATCTGTTCAGAAGTTTTGTTAAGGCACATTGCAGGACTCAATGCCAACCGAGCCAAAAATATTATTGAATGGCGAGAGAAAAATGGGCCCTTCATCAATCGAGAACAGCTGAAGAAAGTGAAAGGTCTGGGTCCAAAATCTTTCCAACAGTGTGCTGGCTTCATCAGAATCAACCAGGATTATATTCGAACATTTTGCAGT------AGTCAGCAAGCTGAATCTGCTGGTCAAGTT---CAGGGAGTTGCTGTGACATCTTCAGCAGGTGTTGAGGTCACAGATGAGAAACAGGGCAAGAAGAAGTGCAAAACTGCAGTAAATGTTGTGCTGAAGCCAAATCCTTTGGACCAAACTTGTATTCACCCGGAATCGTATGACATAGCGATGAGGTTTTTGTCATTCATCAAAGGGACACTGCATGATATCGGAAAGCCTGAAATGGAACAAAAAATAAATTCATTCCTTGAAAAGGAAGGAATAGAGAAAATTGCAGAAAGTTTGCAAACAACAGTTCACACCTTACAAGTCATCATAGATGGTCTCAGCCAGCCTGAAAGCTTTGACTTTCGAACAGATTTTGATAAACCTGATTTCAAGAGAAGCATAGTCTGCTTGGAAGACCTGCAGGTTGGGACAGTTCTCACAGGCAAAGTCGAGAATGCTACTCTGTTTGGAATTTTTGTAGATATAGGAGTGGGGAAATCAGGGCTGATTCCCATACGCAGTGTAACAGAAGCAAAACTTTCTAAAACAAAGAAGAGAAGGAGTCTTGGACTGGGCCCTGGAGAAAGAGTGGAAGTCCAAGTACTCAACATTGACATCCCCCGATCGAGGATTACTCTGGACCTCATTCGGGTGTTA---
>bosTau8
ATGTCATCATTGCCAAGAAGAGCAAAAGCAAAGGTCCAGACTGTGATACCCAAAGATGAATTCTCTTCCTTCTCTGAGTTATCATCTGCCTCTGAA---GATGATAAGGAGGACAGTGCCTGGGAACCCCAAAAGAAAGTCCCCAGAAGCCGTAAGCCACCTGTT------------------------------------TCCAAGGTATCCAAACCAAAGAGAGTACCACGAGTG---AAGAACACGCTGCAGATCAGTGATGGC---TCGGAAGACGTGGCTGTCAAGGAGGAGCTGAATAACTCTATCGCTATTGCCGATGTTGATTTAGAAGAC---AAAAACAAATTGGAGACTGGGCAGACTCTGAAAACAGCAAAGACAAAACGGAAAAATTCAGCTCAGTCACCTTCAGCTCGGAGGACTAAA---AAG---CTGAAAACTGAT---------GAAGAAGCCAACAAAGCCAGCAGCTTAGAGAGCAGAAATAATAGCACAGAGATACCATCCACTAGCGCCATGTGGGAAGGTGGGTGTAAGGAAGAGGAGAACAAAGACTACTTTACATGTGGTCAGCCCCCTTTGAAGAAAGTGAAGACGGAAACATGTCCTCAGGGGCAGCCTGTCAGGCTTCCAGAAAATATCAGTAATATT---GAGGAGGTGGAAATGAACTGGGACATAGTACAGGTTTTATCTGAGAGAACTGATATTGAACTTTGGGTTTGTGCCAATATTATCCGTCTCTTTAATGATGATAACACAATTCCCTTCATTATACGTTATCGAAGAGAGCTTATTAATAATCTTGATGCTGATTCCTTGAGAGAAGTTCAACAAACTCTAGAGGAGCTACGGGCTGTTGCAAAGAAGGCTCATAGTACAATCCAAAAAATTAAAAAGGAGGGGAAGATGTCTGAGTGCCTGTTAAAAGCTTTGCTGAACTGTAAGACTTTTGAAGAACTAGAACACGTGTCAGCGCCATATAAAACTGGGAGCAAAGGCACCAAAGCCCAGAGAGCAAAGCAGTTGGGATTAGAAGGAGCAGCCAGGACACTGCTGGAGAACCCAGGGGAGCTGAGTCTTCTCTCTTATATTAAACCCAATGTGAAAGGGCTTTCCGCACTCCAGGATATTGAAACAGGAGTGCAGCATATTTTAGCAGACATGATTGCTAAAGACAAAGACACACTTGACTTCATTCGGAAATTGTGCCAAGATAGATATATTCATATCCAGTCATCTTTGGCAAAAGTGTCCTCAAAAAAAGTAAATGAAAAAGATATTGATAAGTTTCAGCTCTATCAAAACTTCTCATGCAATATAAGAAACATCCAACATCATCAGATTCTGGCAATTAACCGTGGAGAAAATTTGAAGATACTGACTGTCAAGGTTAACATTCCTGATGGAGTAAAGAAAGAGTTCTGCAAGTGGTGCATACAAAACAGGTGGAGACCACGTGGCTTTGCAAGGCCAGAGTTAATGAAGATCTTATACAACTCACTGGATGATTCCTTTAAACGCCTTATTTATCCTCTCCTTTGTAGAGAGTTCAGAGCCAAACTAACATCAGATGCAGAGAAGGAGTCAGTAATGATGTTTGGACGGAATCTTCGTCAGCTCCTTTTAACAAGCCCTGTCCCAGGGCGTACCTTGATGGGAGTGGATCCTGGTTATAAGCACGGTTGCAAATTAGCTGTAATTTCTCCAACTAGTCAGATACTTCATACTGACGTGGTATACCTGCATTGTGGACAAGGCTTCCGAGAGGCAGAGAAAATAAAGAGGCTTTTGCTGAATTTCAACTGCAGCACAGTGGTGATTGGAAATGGAACTGCCTGCCGGGAAACAGAAGCTTACTTTGCTGACCTGATAATGAACAACTACTTTGCACCACTGGATGTCGTTTACTGTATCGTCAGTGAAGCAGGAGCATCGATCTACAGTGTCAGCCCTGAAGCTAACAAAGAGATGCCAGAACTGGACCCTAATTTGAGAAGTGCAGTTTCCATAGCAAGGCGTGTACAAGATCCATTAGCTGAGCTAGTGAAAATTGAGCCAAAGCACATCGGAGTTGGAATGTATCAGCACGATGTATCTCAGACTCTGCTCAAGGCAACACTGGACAGTGTTGTAGAAGAATGTGTCAGTTTTGTGGGAGTGGATATTAACATCTGTTCAGAAGTTTTGTTAAGGCATATCGCTGGACTCAATGCCAACCGAGCCAAAAATATTATTGAATGGCGTGAGAAAAATGGGCCATTCATCAACCGAGAACAGCTGAAGAAAGTGAAAGGGCTGGGTCCAAAATCTTTCCAACAATGTGCTGGTTTCATCAGAGTCAACCAGGATTATATTCGAACATTTTGCAGT------AGTCAGCAAACTGAATCTGCAGGCCAAACT---CAGGGAGTTGCTGTAACAGCTTCAGCAGGTGTTGAGGTCACAAATGAGAAGCAAGGCAAGAAAAGGAGCAAAACTACAGTGAACGTTGTACTAAAGCCAAATCCTTTGGACCAAACTTGTATTCACCCGGAATCGTATGACACAGCAATGAGGTTTTTGTCATTCATTGGAGGGACACTGTATGAGATTGGAAAGCCAGAAATGCAGCAAAAAATAAATTCATTCCTTGAAAAAGAAGGAATGGAGAAAACTGCAGAAAGATTGCAAACAACAGTACACACCTTACAGGTCATCGTAGATGGTCTCAGCCAGCCCGAGAGCTTTGACTTTCGAACAGATTTCGATAAACCTGATTTCAAGAGAAGCATAGTCTGCTTGGAAGACCTGCAGGTTGGGACAGTTCTTACAGGCAAAGTCGAGAATGCCACCTTGTTTGGAATTTTTGTGGATATAGGAGTGGGGAGATCAGGGCTGATTCCCATACGAAATGTAACAGAAGCAAAACTTTCTAAGACGAAGAAGAGAAGGAGTCTTGGACTGGGCCCTGGAGAAAGAGTGGAAGTCCGAGTACTCAACATTGACATTCCCCGATCTAGGATTACCCTGGATCTCATTCGGGTGTTG---
>hetGla2
ATG---TCATTGCCAAGAAGAGCAAAAATACAGGTCCAGACTACAGTGTCCAAAGATGAATTTTCTTACTTCTCTGAGCTGTCATCTGCCTCTGAAGAAGATGACAAAGAAGATAGTGTTTGGGAGCCTCAAAAGAAAGTCCCTAGAGCCCGGAAGCAGCCTGCT------------------------------------GCCAAGGAATCCAAGCCAAAGAGGATGCCTCGGGGGAAGAAGAACATAACACTGAAGAGTGGTGGC---TCAGAGGGCGTGGCTGTTAAGGAGGAGCTGAATAGGTCTATAGCTATTGCTGATGTTGATTTGGAAGAG------AATAAATTGAATACTGCACAGACTCTGAAAACAGCAAAGACAAAACAGAAAAATTCAGCTCAA---------------AGGATGAAA---AAG---CTTAAAGTTGAT---------GAAGAAACCAGCGAAGTGAGCAACTTAGCGGGTGAAAGTAACAGTACAGAGATACCATCAACCAGCACCATGGTGGAAGGTGTCTGCAAGAAGGAGGAGAATGAAGACGACTTCACATTTGGCCAGTCTCCATTAAAGAGAATGAAGACGGAAATGTGTCCTCAGGGGCAGCCTGTCAAGTTTCCAGCAAGTGCCAACACTATTAAAGAGGAGGTAGAAATGAATTGGGACATAGTACAGGTTTTATCTGAGAGAACTAACATTGAACTTTGGGTTTGTGCCAACATCATTCGTCTCTTTAATGATGATAACACAATTCCCTTCATTGTACGTTATAGAAAAGAGCTCATCAATAACTTGGATGCTGATTCCTTGAGAGAAGTTCGACAAACCCTCGAAGAGTTGCGGGCGATTGCAAAGAAGGTTCATAGTACAATCCAGAAGATTAAGAAGGAGGGAAAGATGTCTGAGTGTTTGTTAAAAGCCTTGCTGAACTGTAAAAGTTTCGAAGAACTAGAACATGTGTCTGCTCCATATAAAACTGGGAGTAAAGGCACAAAAGCCCAAAGAGCAAAGCAGCTGGGATTAGAAACAGCAGCCTGGACACTACTTGAGAATCCAGGGAAGCTCAATCTGCTCTCTTACATTCGACCTGATGTTAAAGGGCTTTCTGCGCTCCAGGATATTGAGACAGGAGTGCAGCATATTTTAGCAGACATGATTGCTAAAGACAAAGACACGCTTGACTTCATTCGGAAATTGTGCCAAAATAGATACATTTGTATTCAGTCATCTCTGGCCAAAGTATCCTCAAAGAAAGTAAATGAGAAAGATGTTGATAAGTTTCAACTATACCAGAACTTTTCATGCAACATAAGAAACATTCAGCACCATCAGATTTTAGCAATTAACCGTGGAGAGAATTTGAAGATACTGACAGTCAAGGTCAACATTTCTGATGGAATAAAGAATGAATTCTGTAGGTGGTGCATCCAAAACAGGTGGAGACCACGTGGCTTTGCAAGGCCAGAGTTAATGAAGATTTTACATAATTCACTGGATGATTCCTTTAAACGCCTTATTTATCCTCTCCTCTGTAGAGATTTCAGAGCCAAACTGACATCAGATGCAGAGAAGGAATCAGTAATGATGTTTGGACGGAACCTTCGTCAACTCCTTTTAACAAGCCCTGTCCCAGGGCGCACCTTGATGGGAGTAGATCCTGGTTACAAACACGGTTGCAAATTAGCTATAATTTCTCCTACCAGTCAGATACTTCATACTGATGTGGTTTACCTGCATTGTGGACAAGGTTTCCGAGAGGCAGAGAAGATAAAGAGACTTTTGCTGAATTTCAACTGCAGCACAGTGGTGATTGGAAATGGAACTGCCTGCCGGGAAACTGAAGCTTACTTTGCTGACCTGATAATGAAAAATTACTTTGCCCCACTGGATGTTGTTTACTGTATTGTCAGTGAAGCAGGAGCATCAATCTACAGTGTGAGCCCTGAAGCCAACAAAGAGATGCCAGGGCTGGATCCTAATTTGAGAAGTGCAGTTTCTATAGCAAGGCGTGTACAAGATCCATTAGCTGAGCTAGTGAAAATTGAGCCGAAGCACATTGGAGTTGGAATGTATCAGCATGATGTATCCCAGACTTTACTCAAGGCAACACTGGACAGTGTTGTAGAAGAATGTGTCAGCTTTGTGGGAGTGGATATTAACATCTGTTCAGAAGTTTTGTTAAGGCATATTGCGGGACTGAATACCAACAGAGCCAAAAATATTATTGAATGGAGAGAGAAAAATGGTCCCTTCATCAACCGAGAACAGCTGAAGAAAGTGAAAGGGCTAGGTCCAAAATCTTTCCAGCAGTGTGCTGGCTTTATCAGAATCAACCAAGATTATATTCGAACATTTTGCAGT------AGTCAGCAAACTGAATCTTTAAGCCATATT---CAAGGAATTGCTGTGACACCTTCAGCAGGTGTCGAGGTCACACATGAGAAGCAGGGCAAAAAGAAGAACAAAACCTCAGTGGATGCTATGCTAAAGCCAAATCCTCTGGACCAGACTTGTATTCATCCAGAATCATACGACATAGCAATGAGATTTTTATCATTCATTGGAGGGACACTGTGTGAGATTGGAAAACCTGAAATGAAGCAAAAAATAAATTCATCTCTTGAGAAGGAAGGAATAGAGAAAGCTGCAGAAAGATTGACAACAACAGTACAAACCTTACAGATCGTCATAGATGGTCTCAGCCAACCTGAAAGCTTTGACTTTCGAACAGATTTTGATAAACCTGATTTCAAGAGAAGCATAGTATGCCTGGAAGATCTGCAGGTTGGCATGATTCTGACAGGCAAAGTTGAGAATGCCACTCTGTTTGGGATTTTTGTGGATATAGGAGTGGGACGATCAGGGCTGATTCCCATACGAAATGTAACAGAAGCAAAACTTTCTAAAACAAAGAAGAGAAGGAGTCTTGGACTGGGCCCCGGAGAAAGAGTGGAAGTCCAGGTCCTCAACATTGACATCCCCCGATCCAGGATTACTCTGGACCTTATTCGAGTGTTG---
>cavPor3
ATGTCATCACTGCCAAGAAGAGCAAAAGTACAGGTCCAGACTGCAGTGTCCAAAGAAGAATATTCTTACTTCTCTGAACTGTCATCTGCCTCTGAGGAAGATGACAAAGAAGATACTGTTTGGGAGCCTCAAAAGAAAGTTCCCAAAGCCCGGAAGCAGCCTGCT------------------------------------CCCAAGGAATCCAAACCAAAGAGGGTGCCTGGGGGGAAGAAGAACACAGCACTGACGAGTGGTGGC---TCTGAGTGCATGGCTGTTAAAGAGGAGCTGAATAGGTCTATAGCTATTGCTGATGTTGATTTGCAAGAG------ACTAAATTGGATACTGCACAGACTTTGAAGACAGCAAAAACAAAACGGAAAAATCCAGCTCAA---------------AGGACAAAA---AAG---CTGAAAGTCCAT---------GAAGAAACCATCACAGTGAACAACTTAGTGGATGGT---------GCAGAGATACCATCAACAAGTACCATGGGGGAAGGTGTCTGTAAGAAGGAGGAGAGTGAAGATGACTTCACATTTGGCCAATCTCCATTAAAGAGAATGAAGACGGAAACGTGTCCTCAGGGGCAGCCTGTCAAGTTTCCAGGAAGTGCCAACACAATTAAAGAGGAGGTAGAAATGAACTGGGACATAGTACAGGTTTTATCTGAGAGAACCAATATTGAGCTTTGGGTTTGTGCCAACATCATTCGTCTCTTTAATGATGATAATACAATTCCCTTCATTGTACGTTATAGAAAAGAGCTCATTAATAACTTGGATGCTGATTCCTTGAGAGAAGTTCGACAGACCCTAGAGGAGTTGCGGATGGTTGCAAAGAAGGTTCATAGTACAATACAGAAGATTAAGAAGGAGGGAAAGATGTCTGAGTGTTTGTTAAAAGCCCTCCTGAACTGTAGAAGTTTTGAAGAACTAGAACATGTGTCTGCTCCATATAAATCTGGAAGTAAAGGCACAAAAGCCCAAAGAGCAAAGCAGCTGGGATTAGAAGCAGCAGCCAAGACACTGCTTGAGAATCCTGGGCAGCTCAATCTGCTGTCTTACATTCGATCTGATGTTAAAGGACTTTCTGCGCTCCAGGATATTGAGACAGGAGTGCAGCATATTTTAGCAGACATGATCGCTAAAGACAAAGACACGCTTGACTTCATTCGGAAATTGTGCCAAAATAGATACATCTGTATTCAGTCATCTCTGGCAAAAGTATCCTCAAAGAAAGTAAATGAGAAAGATGTTGATAAGTTTCAACTCTACCAGAACTTTTCATGCAACATAAGAAACATTCAACACCATCAGATTTTAGCAATTAATCGTGGAGAGAATTTGAAGATATTGACAGTCAAGGTCAACATTTCTGATGGAATAAAGAATGAGTTCTGTAGGTGGTGCATCCAAAACAGGTGGAGACCACATGGCTTTGCAAGGCCAGAGTTAATGAAGATCTTACATAATTCACTGGATGATTCCTTTAAACGCCTTATTTATCCTCTCCTCTGCAGAGAGTTCAGAGCCAAACTGACATCAGATGCAGAGAAGGAATCAGTAATGATGTTTGGCCGGAACCTTCGTCAGCTCCTTTTAACCAGCCCTGTCCCAGGGCGTACCTTAATGGGAGTAGATCCTGGTTATAAACATGGCTGCAAATTAGCTATAATTTCTCCTACCAGTCAGATACTTCATACTGATGTGGTTTACTTGCATTGTGGGCAAGGCTTCCGAGAGGCAGAGAAAATCAAGAGACTTTTGCTGAATTTCAACTGCAGCACAGTAGTGATTGGAAATGGAACTGCCTGCCGGGAAACTGAAGCTTACTTTGCTGACCTGATAATGAAAAATTACTTTGCACCACTGGATGTTGTTTACTGTATCGTCAGTGAAGCAGGAACATCCATCTATAGTGTGAGCCCTGAAGCCAACAAAGAGATGCCAGGGCTGGATCCTAATGTGAGAAGTGCAGTTTCCATAGCAAGGCGTGTACAAGATCCATTAGCTGAGCTAGTGAAAATTGAGCCGAAACACATTGGAGTTGGAATGTATCAGCATGATGTGTCCCAGACTTTACTCAAGGCAACACTGGACAGTGTTGTAGAAGAATGTGTCAGCTTTGTGGGAGTGGATATTAACATCTGTTCAGAAGTTTTGTTAAGGCATATTGCGGGACTCAATGCCAACAGAGCCAAAAATATTATTGAATGGAGAGAGAAAAATGGTCCCTTCATCAACCGAGAACAGCTGAAGAAAGTGAAAGGGCTAGGTCCAAAATCCTTCCAGCAGTGTGCTGGCTTTATCAGAATCAACCAAGATTATATTCGGACATTTTGCAGT------AGTCAGCAAACTGAATCTTCAAGCCAAATT---CAGGCAGTTGCTGTGACATCTTCAGCAGGTGCTGAAGTCACAAATGAGAAGCAGGGCAAAAAGAAGAGCAAAACCACAGTGGATGCAATACTGAAGCCAAATCCTTTGGACCAGACTTGTATTCATCCGGAATCGTACGACATAGCAATGAGATTTTTATTGTTCATCGGAGGGACACTGGGTGAGATTGGAAAACCTGAAATGCAACAAAAAATAAATTCATTTCTTGACAAGGAAGGAATAGAGAAAGCTGCAGAAAGATTAAAGACAACAGTACACACTTTACAGGTCGTCATAGATGGTCTCAGCCAGCCCGAAAGCTTTGACTTTCGAACAGATTTTGATAAACCTGATTTCAAGAGAAGCATAGTATGCCTGGAGGATCTGCAGGTTGGCACGATTCTGACCGGCAAAGTTGAGAATGCCACTCTGTTTGGGATTTTTGTGGACATAGGAGTGGGACAGTCAGGGCTGATTCCCATACGAAATGTAACAGAAGCAAAACTTTCTAAAACAAAAAAGAGAAGGAGCCTGGGGCTGGGCCCTGGAGAGAGAGTGGAAGTCCGCGTCCTCAACATCAACATCCCCCGTTCTAGGATTACTCTCGACCTTATTCGCGTGTTG---
>HLrouAeg4
ATGTCATCATTGCCAAGAAGAGCAAAAGTTAAGGTCCAGACTGTAGTATCCAAAGATGAATTTTCTTCCTTCTCTGAGTTATCATCGGCCTCTGAAGAAGATGACAAGGAAGATAGTGCCTGGGAACCCCAAAAGAAAGTCCCCAGAAGGCCAAAGCAGCCTGTT------------------------------------CCCAAGGAATCTAAACCAAAGAGGGTGCCCCGGGTGAAAAAGAACACCCTACAGATCAGTGATGGC---TCAGAAGGTGTGGCCGTTAAGGAGGAGCCGGAGAGTTCTGTGCCTATTGCTGATGTTGCTTTGGAAAACAAAAAAAATAAATTGGATACTGTGCCGACTCTGAAGACAACAAAGACCAAACGGAAAAATTCAGTTAAATCACCTTCAACTCAGAGGACCAAA---AAG---CTGAAAGTT------------AATGAAACCAACAAAGCCAGCAACTTCGATAGTGGGAGTAACAGTACAGATATACCATCAACAAGCACCATGTGGGAAGGGGTATGCAAGAAGGAAGAGAGTGAAGATGACTGTGCATCTGGTCAGTCCCCTTTAAAGAAAATGAAGACTGAAACATGTCCTCAGGGGCAGCCTGTCATGTTCCCAGCAAATGCCAACAATATTATAGAGGAGGTGGAAATGAACTGGGACATAGTACAGGTTTTATCTGAAAGAACTAATATTGAACCTTGGGTTTGTGCCAACATCATTCGTCTCTTTGATGATGATAACACAATTCCATTCATTGTACGTTATCGAAAAGAGCTCATTAATAACCTTGATGCAGATTCCTTGAGAGAAGTTCAACAAGCCCTAGAGGAGCTGCGGTCTGTTGCAAAGAAGATTCGTAGTACAATTCAGAAAATTAAGAAGGAGGGGAAGATGTCTGAATGCTTGTTAAAAGCCTTGCTGAACTGTAAGAGTTCTGAAGAACTAGAACATGTGTCAGCTCCTTATAAAACTGGGAGCAAAGGCACCAAAGCCCAAAGAGCAAGGCAGTTGGGATTAGAAGGGGCAGCCAGGACATTGCTCGAGAATCCAGGGGAGCTCAATCTGCTGTCTTACATTCAACCAAATGTAGAAGGGCTTTCAACACTCCAGGACATTGCAACAGGAGTGCAGCATATTTTAGCAGACATGATTGCTAAAGACAGAGACTCACTTGACTTCGTTCGGAAATTGTGCCAAAATAGATATATTTCTCTCCAGTCATCTCTGACAAAAGTGTCCTCAAAAAAAGTAAATGAGAAAGATGTTGATAAATTTGTACTCTACCAGAATTTTTCGTGCAACATAAGAAATATCCAGCATCATCAGATTCTGGCAATTAATCGTGGAGAAAATTTGAAGGTACTGACGGTCAAGGTCAACATTCCTGAAGGAGTTAAAAATGAATTCTGTAGGTGGTGCATCCAAAACAGATGGAGACCACGTAGCTTTGCAAGGCCAGAGTTAATGAAGATCTTAAACAAATCACTGGATGATTCCTTTAAACGCCTCATTTGTCCTCTCCTCTGTAGAGAGTTAAGAGCCAAACTAACATCAGATGCAGAGAAGGAATCAGTAATGATGTTTGGACGCAACCTTCGTCAGCTTCTTTTAACGAGCCCTGTTCCAGGGCGCACTTTGATGGGAGTGGATCCTGGTTACAAACATGGTTGCAAATTAGCTATAATTTCTCCTACCAGTCAGATACTTCATACTGATGTGGTTTACTTGCACTGTGGACAAGGCTTCCGAGAGGCAGAGAAAATTAAGAGGCTTTTGCTGAATTTCAACTGCAGCACAGTGGTGATTGGAAATGGAACTGCCTGCCGAGAAACAGAAGCTTACTTTGCTGACCTGATAATGAAAAATTACTTTGCACCACTGGATGTTGTTTACTGTATTGTCAGTGAGGCAGGAGCATCCATCTACAGTGTCAGCTCTGAAGCTAACAAAGAGATGCCAGGACTGGACCCTAATTTGAGAAGTGCAGTTTCCATAGCAAGACGCGTACAAGATCCATTAGCTGAGCTGGTGAAAATCGAGCCAAAGCACATTGGAGTTGGAATGTATCAGCACGATGTATCCCAGACTTTACTCAAAGCAACACTGGACAGTGTTGTAGAAGAATGTGTCAGCTTTGTGGGAGTGGATATTAACATCTGTTCAGAAGTTTTGTTAAGGCACATTGCAGGACTCAATGCCAACCGAGCCAAAAATGTTATCGAATGGCGAGAGAAAAATGGGCCCTTCATCAATCGAGAACAGCTGAAAAAAGTGAAAGGACTGGGTCCAAAATCTTTCCAACAGTGTGCTGGCTTCATCAGAATCAACCAGGATTATATTCGAACATTTTGCAGT------AGTCAGCACACTGAATCTCCAGGCTCAATT---CAGGGAGTCGCCGTGACATCGCCAGCAGGTGTTGAGGTCACAAATGAGAAGCAGGGCAAAAAGAAGAGCAAAATCGAAGTGAATGTTGTGCTGCAGCCAAATCCTTTGGACCAAACTTGCATTCACCCGGAATCATATGACATAGCGATGAGGTTTTTATCATTCATTGGAGGAACACTGTGTGAAATTGGAAAGCCTGAAATGCAACAAAAAGTAAATTTATTCCTCGAAAATGAAGGAATAGAGAAAATTGCAGAAAAATTGCAAACAACAGTACACACCTTACAGATCATCGTAGATGGCCTCAGCCAGCCCGAAAGCTTTGACTTTCGAACAGATTTTGATAAACCCGATTTCAAGAGAAGCATAGTCTGCTTGGAAGATCTGCAAGTTGGGACAGTCCTTACCGGCAAAGTGGAGAATGCCACTCTATTTGGCATTTTTGTGGATATAGGAGTGGGGAAAGCAGGGCTGATTCCCATACGACATGTAACAGAAGCAAAACTTTCTAAAACGAAGAAGAGAACGAGTCTTGGACTGGGCCCTGGAGAAAGAGTGGAAGTCCAAGTCCTCAACATTGATGTCCCCCGATCTAGGATTACTCTGGACCTCATTCGGGTGTTG---
>ochPri3
ATGTCATCATTGCCAAGAAGAGCAAAAGTGCAGGCCCAGACTGTGACATTCAAAGATGAATTTTCTTCCTCCTCTGAGTTATTGTCAGACTCTGAA---GATGACAAGGAAGATAGCATCTGGGAGCCCCAAAAGAAAGTCCACAGGATCTGTAAAAAGCCCATTGCGAAGGAACCGAAGAAACCCAAGGAACCCAAGGAACCCAAAGAACCCAAACCAAAGAGAGTGCCTCGGGCAAAGAAGAACACA---------------------TCCAAAGATGTGGCTGTCAAGGAGGAGCTGAATAGTTCTGTGGCTATTGCTGATGTTAATGTAGAAAACAGGAAAAATAAATTGGATACTGCCGGGACTCTCAAAACAGCAAAGACGAAGCAG---ATTTCAGCTCAG---------------AGGACCAAG---AAG---TTGAAAGTT------------GAAGAAACCAACAAAGCCAGTGACTTAGAGGGTGTTAATAACAGGACAGAGACTCCATCCACAAGCACCGTGTGGGAAGGTACCTGCAAAAAGGAGGAGAATGAAGATGACTTTACATTCGGCCAGTCCCCTTTAAAGAAAATGAAGACTGAAACGTGTCCTCAGGGGCAGCCTGTCAAGTTTCCAGCAAATGCCAATAGTATCAAAGAGGAGGTGGGCATGAACTGGGACATTGTACAGGTTTTAGCTGAGAGAACTAATATTGAACTTTGGGTTTGTGCCAACATCATCCGTCTGTTTAATGATGATAACACAATTCCCTTCATCATACGTTACCGTAAAGAGCTCATCAATGACCTTGATGCTGATTCCTTAAGAGAAATTCAACAAACCCTTGAGGAGCTTCGGTCTGTTGCCAAGAAGGTTCATAGTACAATACAGAAAATTAAGAAGGAGGGAAAGATGTCTGAATCCTTGTTAAATGCTTTGCTGAACTGTAAAACTTCTGAAGAATTGGAACATGTGTCTGCCCCATATAAAACTGGGAGCAAAGGCACTAAAGCCCAGAGAGCGAAACAGTTGGGATTGGAAGGAGCAGCCAGGACACTGCTCGAGCGGCCAGGGGAGCTCAGTCTGCTGTCTTACATTCAACCCAGCGTGAAAGGGCTTTCAACGCTGCAGGATGTTGAAACAGGAGTACAGCATATTTTAGCAGACATGATTGCAAAAGACAAAGACACACTTGACTTCATTCGGAAATTGTGCCAAAATAGATATATTTGTATACAATCGTCTCTGGCAAAAGTCTCCTCAAAAAAGGTAAATGAGAAAGATGTCGACAAGTTTCAGCTCTATCAAAATTTTTCATGCAATATAAGAAACATCCAGCATCATCAGATTCTGGCAATTAACCGTGGAGAAAATTTGAAGATATTGAGAGTCAAGGTTAACATTTCTGATGATGTGAAAAATGAATTCTGTAGGTGGTGCATCCGAAACAGGTGGAGGCCACGTGGTTTTGCAAGACCAGAGTTAATGAAGATTTTATATAATTCACTGGATGATTCCTTTAAACGCCTCATTTCTCCTCTTCTCTGTAGAGAGTTCAGAGCCAAACTAACATCAGACGCAGAGAAGGAATCAGTGTTGATGTTTGGACGGAACCTTCGCCAGCTCCTTCTAACAAGCCCTGTCCCAGGACGTACTCTGATGGGAGTGGATCCTGGTTACAAGCATGGTTGCAAATTAGCTATAATTTCTCCTACCAGTCAGATACTTCATACTGATGTGGTTTACTTGCATTGTGGACAAGGTTTCCAAAAGGCAGCGAAAATAAAGAGGCTTTTGCTGAATTTCAACTGCAGCACAGTGGTGATTGGAAATGGAACTGCCTGCCGGGAAACAGAAGCTTACTTTGCTGACCTGATAATGAAAAATTACTTTGCACCACTGGATGTTGTTTACTGTATTGTGAGTGAAGCAGGAGCCTCCATCTACAGTGTCAGCCCTGAAGCCGACAAAGAGATGCCAGGGCTGGATCCTAACTTGAGAAGTGCAGTTTCCATAGCAAGGCGTGTACAGGATCCATTAGCCGAGCTAGTGAAAATTGAGCCGAAGCACATTGGAGTTGGAATGTACCAGCATGATGTATCCCAGACGTTACTCAAGGCAACACTGGACAGTGTTGTAGAAGAATGTGTCAGCTTTGTGGGAGTAGATATTAACATCTGTTCAGAAGTTTTGTTAAGGCATATTGCAGGACTCAATGCCAACAGAGCCAAAAACATTATTGAATGGCGAGAACAAAATGGGCCCTTCATCAACCGAGAGCAGCTGAAGAAAGTGAAAGGGCTGGGTCCAAAATCCTTCCAACAATGTGCTGGGTTCATCAGAATCAACCAGGATTACATTCGAACATTTTGCAGC------AATCAGCAGACTGATTCTTCAGGCCAAATT---CAAGGAGCTGCTGTGACATCTTCAGCAGGTGTTGAGATCACAAATGAGAAACAAGGCAAAAAGAAGAGTAAAACTACAATGAATATTGTGCTGAAGCCAAATGCATTGGACCAAACTTGTATTCATCCGGAATCATATGACATAGCAATGAGGTTTTTATCATCCTTTGGCGGTACACTGTGTGAGATTGGAAAGCCTGAAATGCAACAAAAAATAAATTCATTCCTTGAAAAGGAAGGAATCGAGAAAACCGCACAAAGATTGCAAACAACAGTCCCTACCTTGCAAGTCATTGTAGATGGTCTCAGTCAGCCTGAAAGCTTTGACTTTCGAACAGATTTTGATAAACCTGACTTCAAGAGAAGCATAGTTTGCCTGGAAGATCTGCAGGTTGGGACAGTTCTTACGGGCAAAGTCGAGAATGCCACTCTGTTTGGAATTTTTGTGGATATAGGAGTAGGAAAAACAGGGCTGATTCCGATTCGAAATGTAACAGAAGAAAAACTTTCCAAAACGAAGAAGAGAAGGAGTCTTGGTTTGGGCCCCGGAGAAAGAGTGGAAGTCCAAGTGCTCGACATTGACATCCCCCGATCCAGGATCACTCTGGACCTCATCCGGGTGTTG---
>triMan1
ATGTCATCATTGCCAAGAAGAGCAAAATTAAAG------ACTGCTGCATCCAAAGATGAATGTTCTTTCCTCTCGGAGTTATCATCTTCATCTGAAGAAGATGACAAGGAAGATAGTGCCTGGGAGCCCCAAAAGAAAGTCCCCAGAAGCCGCAAGCAGCGTGTT------------------------------------CCCAAGGAATCTAAGCCAAAGAGGATGCCACGAGTAAAGAAGCACACCCCGAAGATCAGTGATGGC---TTAGAAGGCATGGTTGTTAAGGAGGAGCTGAACAGCTCTGTGGCTATTGCTGATGTCAATTTGGAAGAGAGAAAAAATGAACCGAATACTGTGCAGACTGAGAAAACAGCAAAGACAAAGCGGAAAAATTCAGCTCAGTCACCTTTAGTTCGGAGGACCAAA---AAG---CTGAAAGTC------------GAAGAAACCAGCAAAGACACCAACGTAGAGGATGAGAATAACAGTACAGAGATGCCGTCCACAAGCACCATGTGGGAAAGTACATGCAAGAAGGAAAAGAATGAAGTTGACTTTACATTTGGTCAGTCTCCTCTAAAGAAAATGAAGACGGAAATGTGTCCTCAGGGGCAGCCTGTCAAGCTTCCAGCAAACGCCAGCAGTATTAAGGAGGAGGTGGAAATGAACTGGGACATAGTGCAGGTTTTATCTGAGAGAACTAATATTGAACTTTGGGTTTGTGCCAACATCATTCGTCTCTTTAATGATGATAATACTATTCCCTTCATTATACGTTACCGAAAAGAGCTCATTAATAACCTTGATGCTGATTCCTTGAGAGAAGTTCAGCAAACCCTAGAGGAGCTGCGGACTGTTGCAAAAAAGGTTCACAGTACAATCCAGAAAATTAAGAAGGATGGGAAGATGTCTGAGTGCTTGTTCAAAGCCCTGCTGAACTGTAAAACTTTTGAAGAGCTAGAACATGTGTCTGCCCCATATAAAACTGGGAGCAAAGGCACCAAAGCCCAGAGAGCCAAACAGTTGGGATTAGAAGGAGCAGCCAGGACACTGCTTGAAAATCCAGGGGCGCTCAATCTGCTATCTTCCATTAAACCCAATGTGAAAGGGCTTTCAACGCTCCAGGATATTGAAACAGGAGTGCAGCATATATTAGCAGACATGATTGCTAAAGACAAAGACACACTTGACTTCATTCGGAAATTGTGTCAAAATAGACACATTTGTATCCAGTCATGTCTTGCGAAAGTGTCCTCAAAAAAGGTAAATGAGAAAGATGTCGACAAATTTCTGCTCTACCAGAATTTTTCATGCTCCATAAGAAACATCCATCATCATCAGATTCTGGCAATTAACCGTGGAGAAAATTTGAAGATATTGACAGTCAAGGTCAACATTCCTGATGGTGTGAAGAATGAATTCTGTAGATGGTGTATCCAAAACAGATGGAGACCACGTGGTTTTGCAAGGCCAGAGTTAATGAAGATCTTACACAATTCACTGGATGATTCCTTTAAACGCCTTATTTATCCTCTCCTCTGTAGAGAGTTCAGAGCCAAACTTACATCAGATGCAGAAAAGGAATCAGTAATGATGTTTGGACGAAATCTTCGTCAGCTCCTTTTAACAAGTCCTGTTCCAGGGCGCACCTTAATGGGAGTGGATCCTGGTTACAAACATGGTTGCAAATTAGCTATAATTTCTCCTACCAGTCAGATACTTCATACTGATGTGGTCTACTTGCATTCTGGACAAGGCTTCCGAGAGGCAGAGAAAATAAAGAGGCTTTTGCTGAATTTCAATTGCAGCACAGTGGTGATTGGAAATGGAACTGCCTGCCGGGAAACAGAAGCTTACTTTGCTGACCTGATAATGAAAAACTACTTTGCACCACTGGATGTTGTTTACTGCATTGTCAGTGAAGCAGGAGCGTCGATCTATAGTGTCAGCCCTGAAGCCAACAAAGAGATGCCAGGACTGGATCCGAATTTGAGAAGTGCAGTTTCCATAGCAAGACGTGTACAAGATCCATTAGCTGAGCTAGTGAAAATTGAGCCGAAGCACATTGGAGTTGGAATGTATCAGCATGATGTATCCCAGATTTTACTTAAGGCAACACTGGACAGTATTGTAGAAGAATGCGTCAGCTTTGTGGGAGTGGATATTAACATCTGTTCAGAAGTTTTGTTAAGGCATATTGCAGGACTCAATGCCAACCGAGCCAAAAATATTATTGAATGGCGAGAGAAAAATGGGCCCTTCATCAACCGAGAACAGCTAAAGAAAGTGAAAGGTCTGGGTCCAAAATCCTTCCAACAATGTGCTGGCTTCATCAGAATCAACCAGGATTATATTCGAACATTTTGCAGTTACAGTAGTCAGCATGCAGAA------------------------------------TCTTCAACAGGTGTTGAGGTCACAAATGAGAAGCAAGGCAAGAAAAAGAGTAAAACTCCAGTGAATGTTGTGCTGAAGCCAAATCCTTTGGACCAAACTTGTATTCACCCGGAATCATATGACATAGCAATGAGGTTCTTATCATTCATTGGAGGGACATTGTGTGAGATTGGAAAACCTGAAATGCAACAAAAAATAAATTCATTGCTTGAAAAGGAAGGCATAAAGAAAATTGCAGAAGGATTGCAAACAACAGTACACACCTTACAGGTCATCATCGATGGTCTTAGCCAACCTGAAAGCTTTGACTTTAGAACAGATTTCGATAAACCTGATTTCAAGAGGAGCATAGTCTGCCTGGAAGATCTGCAGGTTGGGACGGTTCTTACAGGCAAAGTCCAGAATGCCACTTTGTTTGGAATTTTTGTGGATATAGGGGTGGGGAGAGCAGGGCTGATTCCTATACGAAATGTAACAGAAGCAAAACTTTCTAAAACAAAGAAGAGAAGGAGCCTTGGACTGGGCCCTGGAGAAAGAGTGGAAGTCCGAGTACTCCACATTGACATCCCCCGATCTAGGATTACTCTGGACCTCATTCGGGTATTG---
>HLmolMol2
ATGTCATCATTGCCACGTAGAGCAAAAGTAAAGGTCCAGACTGCAGTGTCCAAAGATGAATTTGATTCCTTCTCTGAGTTATCATCTGCCTCTGAAGAAGATGATAAGGAAGATTGTGCCTGGGAGCCCCAAAAGAAAGTCCCCAGAAACCCTAAGCAACCTGTT------------------------------------TGCAAGGAATCCAAACCGAAGAGGGTGCCCCGGGCGAAGAAGAGTACCCTGCAGATGAGCGATGGC---TCGGAAGGCGGGGTTGCTAAGGAGGTGCTGAATAGTGCTGTGGCTCTGGCTGATGCTGATTTGGAAGATAGAAAAAATAAATTGGATACTGCGCAGACTCTGAAAACAGCAAAGACAAAACGAAAAAATTCAGCTCAGTCACCTTCAGCTCCGAAGACCAAA---AAA---CTGAAAACTGAT---------GGAGAACCCAGCAAAGCCAGCTGCTTCAAGAGTGAAAATAGCAATACAGAGACACCATCCACAAGCACCCCGTGGGAAGGGGCATGCAAGAAGGAAGAGAATGAAGATGACTGTACATCTGGTCAGTCCCCTTTAAAGAAAATGAAGACCGAATCATGTCCTCAGGGCCAGCCTATCCTG------GCAAATGCCAACAATATTGTTGAGGAGGTGGAAATGAACTGGGATATGGTACAGGTTTTATCTGAGAGAACTAATGTCGAACCTTGGGTTTGTGCCAACATCATACGTCTCTTTAATGATGATAACACAATTCCCTTCATTGTACGTTATCGAAAAGAGCTCATTAATAACCTTGATGCTGATTACTTGAGAGAAATTCAACAAACCCTGGAGGAGCTACGGGCTGTTGCAAAGAAGGTTCGTAGTACAATTCAGAAAATTAAGAAGGAGGGGAAGATGTCTGAATGCTTGTTAAGAGCTTTGCTGAACTGTAAAACTTTTGAAGAACTAGAACATGTGTCAGCTCCATATAAAACTGGGAGCAAAGGCACCAAAGCCCAGAGAGCAAGGCAGTTGGGATTAGAGGAAGCAGCCAGGACACTGCTTGAGAATCCAGGGAACCTCAATCTGCTGTCTTACATTCAACCCAGTGTAAAAGGGCTTTCGACACTCCAGGACATTGAAACAGGAGTGCAGCATATTTTAGCAGACATGATTGCTAAGGACAGAGAGACACTTGACTTCATAAGGAAACTGTGCCAAAATAGGTATATTTCTATTCAATCATCTCTGGCAAAAGTGTCCTCAAAGAAAGTAAATGAGAAAGATGTTGATAAGTTTCATCTCTACCAGAATTTTTCATGCAACATAAGAAACATCCAGCATCATCAGATTCTGGCAATTAACCGTGGAGAAAATTTAAAGATACTGACAGCCAAGGTCAACATTCCTGATGGAGTTAAGAATGAATTCTGTAGGTGGTGCATCCAAAACAGGTGGAGACCACGTCGCTTTGCAAGGCCAGAGTTAATGAAGATCCTATACAATTCAATAGATGATTCTTTTAAACGCCTAATTTATCCTCTCCTCTGTAGAGAGTTCAGAGCCAAACTAACATCAGATGCAGAGAAGGAATCAGTAATGATGTTTGGACGGAACCTTCGTCAGCTCCTTTTAACCAGCCCTGTTCCAGGGCGCACTTTGATGGGAGTGGATCCTGGCTACAAACATGGCTGCAAACTAGCTATAATTTCTCCTACCAGTCAGATACTTCATACTGATGTGGTTTACTTGCATTGTGGACAAGGCTTCCAAGAGGCAGAGAAAATAAAGAGGCTTTTGCTGAATTTCAACTGCAGCACGGTGGTGATTGGAAATGGAACTGCCTGCCGGGAAACAGAAGCTTACTTCGCTGACCTGATAATGAAAAATTACTTTGCACCACTGGATGTTGTTTACTGTATTGTCAGCGAAGCAGGAGCATCCATCTACAGTGTCAGCCCTGAAGCTAACAAAGAGATGCCAGGACTGGACCCTAATTTGAGAAGTGCAGTTTCCATAGCAAGGCGTGTACAAGATCCATTAGCTGAGCTGGTGAAAATTGAGCCGAAACACATTGGAGTTGGAATGTATCAGCACGATGTATCCCAGACTTTGCTGAAGGCAACACTGGACAGTGTTGTAGAAGAATGTGTCAGCTTTGTGGGAGTGGATATTAACATCTGTTCAGAAGTTTTACTAAGGCATATTGCAGGACTCAACGCCAACCGAGCCAAAAATATCATTGAATGGCGAGAAAAAAATGGGCCCTTCATCAACCGAGAACAGCTGAAGAAAGTGAAAGGACTGGGTCCAAAATCTTTCCAGCAGTGTGCTGGCTTCATCAGAATTAACCAGGACTTCATTCGAAAATTCTGCAGT---------CAGCAATCTGGATCTGCAGGCTCAAGT---CAGAGAGTTGCCATGACATCTCCAGCAGGTGCTGAGGTCACAAGTGAGAAGCAGGGCAAGAAGAAGAGCAAAACCACAGTGAATGTTATACCGAAGCCAGATCCTCTGGACCAAACTTGTATTCACCCGGAGTCGTATGACATAGCCGCGCGGTTTTTATCATTCATTGGAGGAACACTGTGTGAAATTGGGAAGCCTGAAATGCAACAAAAAATAAAGTCTTTCCTTGAAAAGGAAGGAATAGAGAAAATTGCAGAAAGGTTACAAACAACAGTACACACCTTACAGGTCATCATAGATGGTCTCAGCCAGCCTGAAAGCTTTGACTTTCGAACAGATTTTGATCAACCTGATTTCAAGAGAAGCATAGTCTGCTTGCAAGATCTGCAGGTTGGGACCATTCTTACAGGCAAAGTTGAGAATGCCACTTTGTTTGGAGTTTTTGTGGATATCGGAGTGGGGAAAGTAGGGCTGATTCCCATACGAAATGTAACGGAAGCAAAACTTTCTAAAACGAAGAGGAGAAGGAGTCTTGGACTGGGCCCTGGAGAAAGGGTGGAAGTCCAGGTGCTCAACATTGACGTCCCCCGATCTAGGATTACTCTGGACCTCATTCGGGTGCTG---
>micOch1
ATGTCTTCATTGCCGAGAAGAGCAAAAATACAGGCCCAGAATGTGGAACCCAAAAATGAATTGTCTTTCTTCTCTGAGTTGTCATCAGGCTCTGAAGAAGATGATCAGGAAGATAGTATTTGGGAACCTCAGAAGAAAGTCCCCAGAAACCGTAAGCAGCCTACT------------------------------------TCCAAGGAGTCCAAACAAAAGCAGGGGCGGCGGGTGAAGAAGAACACCCCACAGATGGATGCTGTA---TCAAAAGACCTGGCTGTTAAGGAGGAGTTGAATAGCCCTGTAGCTATTGCTGATGCCAGTTTGGAAGAGAAAAATCACAAATTACATACGACAAAGACTCTGAAAACTGCAGCAAAAAAACAAAAAAACTCAGTACAG---------------AGGGCCAAAAGAAAG---TTGAAAGTTGAT---------GAAGAAACCAGCCAAGCCAGCCCCTTAGAAGGTGGAACTAGCAATATGGAGATACCATCAACAAGCACCACTTGGGAAGATGTCTGCAAGAAGGAAGAAAGTGAAGACGACTTCACATTTGGTCAGTCCCCTCTGAAGAGGATGAAGACTGAGGCCTGTCCTCAGGGGAAGCCTGTCAAGTTTCCCGACGGTGCCAGCAGCATTAAAGAGGAGGTGGAGATGAACTGGGACATAGTGCAGGTTTTATCTGAGAGAACTAATATTGAACTTTGGGTTTGTGCCAATATCATACGCCTCTTTAATGATGACAATACAATTCCTTTCATTATACGCTATCGAAAAGAGCTCATTAATAACCTTGATGCTGATTCCTTGAGAGAAGTTCGCCAGACCCTAGACGAGCTACGGGCTGTTGCAAAGAAGGTTCATAGTACAATCCAGAAAATTAAGAAGGAGGGGAAGATGTCTGAGTGCTTGCTAAAAGCCTTGTTGAACTGTAAAACATTTGAAGAACTAGAACACGTGTCTGCTCCATATAAAACGGGGAGCAAAGGCACCAAAGCCCAGAGAGCAAAACAGCTGGGACTAGAAGGAGCAGCGTGGCTACTGCTGGAAAACCCGGGACAGCTCAACCTGTTGTCTTACATCAAGCCTGGTGTTAAAGGCCTGTCCGAACTCAAGGATATTGAGACAGGAGTACAACACATTTTAGCAGACATGATTGCTAAAGACAAGGACACGCTTAACTTCATTCGGGACTTGTGCCAACATAGATACATTTGTATCCAGTCATCTCTTGCAAAAGTATCCTCAAAAAATGTAAATGAAAAAGATGTTGGTAAGTTTCAACTTTACCAGAACTTTTCCTGCAACATAAGGAACATCCATCATCACCAGATTCTGGCCATTAACCGTGGAGAGAATTTGAAGATACTGACAGTGAAGGTCAACATTTCTGATGGAGTGAAAAACGAGTTCTGTAGGTGGTGCCTCCAAAACAGATGGAGGCCACGTGGCTTTGCACGGCCAGAGTTAATGCAGATCTTACGTAATTCCCTGGATGACTCCTTTAAACGCCTTATTGTTCCTCTCCTCTGTAGAGAGTTCAGAGCCAAACTGACATCAGACGCAGAGAAGCAATCTGTGATGTTGTTTGGACAGAACCTCCGCCAGCTCCTTTTAACAAGTCCTGTTCCAGGCCGCACCTTGATGGGAGTAGATCCTGGGTACAAACATGGATGCAAACTAGCCATCATTTCTCCTACTAGTCAGATTCTTCATACCGATGTGGTTTATTTGCACTGTGGACAAGGCTTCCGAGAGGCAGAGAAGATCAAGAGGCTTTTGCTGGACTTCAACTGCAGCACAGTGGTGATTGGAAATGGAACTGCCTGCCGGGAGACCGAAGCGTACTTTGCCGACCTGATAACGAGAAATTTCTTTGCACCGCTGGATGTCGTTTACTGTATCGTCAGTGAAGCAGGGGCCTCCATCTATAGTGTCAGCCCGGAAGCCAACAAAGAGATGCCGGAGCTGGACCCCAACCTGAGGAGTGCAGTTTCTATAGCAAGGCGTGTTCAAGATCCATTAGCTGAGCTAGTGAAAATTGAGCCGAAGCACATTGGAGTCGGAATGTACCAGCACGACGTATCCCAGACTTTACTCAAGGCAACCCTGGACAGCATTGTGGAAGAGTGTGTCAGCTTTGTGGGGGTGGATATCAACATCTGTTCTGAGGTTCTGTTGCGGCATATTGCAGGACTTAATGCCAACAGAGCCAAAAATATTATTGAGTGGCGAGAGAAGAATGGCCCTTTCATTAACCGAGAACAGTTGAAGAATGTAAAAGGGCTTGGTCCAAAATCCTTCCAGCAGTGTGCTGGCTTCATCAGAATCAACCAGGACTACATCCAGACATTCTGCAGT------AGTGGGCCCACTGACTCTTCAGGCCAGAACCACCAGGGAGCTGCTGTG---------------------CTCACTGGTGAGAAGCTGGGCAAAAAGAAGACCAAA------GCAGATGTCACCCTCACACCGAACCCACTGGACCAGACTTGCATCCATCCGGAATCCTATGACATAGCAGTCAGGTTTTTGTCATTCATTGGTGGGACGCTGCATGAGATTGGAAAGCCTGAAATGCAACAAAAAATAAATTCATCTCTTGGAAAAGAAAGTATAGAGAAGATTGCAGAGAGGTTACAGACAACAGCACACACCTTACAGGTCATCATGGACGGTCTGAGCCAGCCCGAAGGCTTTGACTTCCGAACAGATTTTGATAAACCTGACTTCAAGAGAAACATAGTGTGTCTGGAAGATCTACAGGTTGGGACAGTTCTTACAGGCAAAGTCGAGAACGCCACTCTGTTTGGGGTTTTTGTGGATATAGGAGTGGGAAAGTTGGGTCTGATTCCTATACGAAGCGTAACAGAAGCAAAGCTATCTAAAACAAAGAAGAGAAGGAGCCTGGGCCTAGGTCCTGGAGAGAAAGTGGAAGTGAAAGTCCTCAACATCGACATCCCCAGATCTAGGATTTCGCTGGACCTCCTTCGGGTGTTG---
>rn6
ATGCCATCATTGCGCAAAAGAACAAAAATACAGACGGAGAATGCAGAGCCCAGAGACGAGTGTTCATCCTTTTCTGAGTTGTCATCTGGCTCTGAAGAAGACAACAAGGAAGACAGCATTTGGGAACCTCAGAAGAAAGTCCTCAGAAATCGTAGACGACCTGCT------------------------------------TCCAAGGGATCCAAACGGAAGCAGGGGCCTAGGGTGAAGAAGAGCGCCCAACAGGTGCATGACATC---TCAAAAGATGTGGCTGTCAAGGAGGAGTTGAACAGCCCAGTGGCTATTGTTAATGCCAATTTGGAAGAGGAAAATCAGAAGTTGCATACGACAAACACTCTGAAAACTGCAGCAAAAAAGCAAAAAAACGCAGGTCACGGG------------GCCAAAAAA---AGG---TTGAAAGTTGAT---------GAGGAAACCAACCAAGCCAGCCCCTTCGAGGGTGGAGAGAGCAATGTGGAGGCCCCCTCAACAAGCGAGGAC---AGAGACATGTGCAAGAAGGAG---AGTGAGGACAGCTTCACCTTTGAGCAGTCCCCATTAAAGAGGATCAAGACTGAGTCATGTCCTCAGGGGAGGCCTGCCAGGGTGCCC---GGGGCCAGCGACATTAAGGAGGAGGTGGAAATGAACTGGGACATAGTGCAGGTTTTATCTGAGAGAACTAACATTGAACCTTGGATTTGTGCCAACATCATACGCCTCTTTAATGATGACAATACAATTCCCTTCATTGTACGCTATCGAAAAGAGCTTATTAATAACCTTGATGCTGATTTCTTAAGAGAAGTTCGTCAAACCCTAGATGAGCTACGGGATGTTGCAAAGAAGGTTCATAGTAGAATCCAGAAAATTAAGAAGGAGGGGAAGATGTCTGAGTGCTTGCTACAAGCCTTGTTGAACTGTAAAACATTTGAAGAACTAGAGCATGTGTCTGCTCCATATAAAATGGGGAGCAAGGGCACCAAAGCCCAGAGAGCAAAACAGTTGGGATTAGAAGGAGCAGCATGGACACTGCTGGAGAACCCAGGGCAACTCAACCTCCCGTCTTACATCAGGCCTGATGTTAAAGGCCTTTCTGAGCTCAAGGATATCGAAACAGGAGTACAGCATATTTTAGCAGACATGATTGCAAAAGACAAAGACACACTTGACTTCATTCGGGACTTGTGTAAACATAGATACATTTGTATCCAGTCATCTCTTGCAAAAGTATCCTCAAAAAAAGTAAATGAGAAAGAAGTTGATAAGTTTCAGCTTTACCAGAATTTTTCCTGCAACATAAGAAACATCCACCATCACCAGATTCTGGCCATTAACCGAGGAGAGAATCTGAAGATACTGACAGTCAAGGTCAACATTTCTGATGGAGTGAAGAATGAATTCTGTCGGTGGTGTATACAAAACAGGTGGAGGCCACGTGGCTTTGCACGGCCAGAGTTAATGAAGATTTTACATAATTCACTAGATGACTCCTTTAAACGTCTCATTGTTCCTCTCCTCTGTAGAGAGCTCAGAGCCAAACTGACCTCGGATGCAGAGAAGCAATCAGTCATGATGTTTGGACAGAATCTCCGCCAGCTCCTTTTAACCAGTCCTGTTCCAGGCCGCACCCTGATGGGAGTGGATCCTGGCTACAAACACGGATGCAAACTAGCCATCATTTCTCCTACTAGTCAGATACTTCATACTGATGTGGTTTATTTGCACTGTGGACAAGGTTTCCGAGAGGCAGAGAAGATCAAGAGGCTTTTGCTGAATTTCAACTGCAACACAGTGGTGATCGGAAACGGAACTGCCTGCCGGGAAACTGAAGCTTACTTTGCTGACCTGATAATGAAAAATTACTTTGCACCGCTGGATGTTGTTTACTGCATCGTGAGTGAAGCAGGGGCCTCTATCTACAGTGTCAGCCCTGAAGCTAACAAGGAGATGCCGGGGCTGGACCCTAACTTGAGAAGTGCAGTTTCCATAGCAAGGCGTGTTCAAGATCCATTAGCTGAGCTAGTGAAATTTGACCCGAAGCACATTGGAGTTGGAATGTATCAGCATGATGTATCCCAGACATTACTCAAGGCCACACTGGACAGTGTTGTAGAAGAATGTGTCAGCTTTGTGGGAGTGGATATTAACATCTGTTCTGAGGTTTTATTAAGGCATATTGCAGGACTCAATGCCAATAGAGCCAAAAATATTATTGAGTGGCGAGAGAAAAATGGGCCTTTCATCAACCGAGAACAGTTGAAGAAGGTAAAAGGGCTTGGTCCAAAATCCTTCCAGCAGTGTGCTGGCTTTGTCAGAGTCAACCAGGATTACATCCGGACATTCTGCAGT------GGTCAGCACACTGATTCTTCAGGCCAGAGC---CAGGAAGCTGCCATG---------------------GTCACAAAAGAGAAGCCCGGCAAGAAGAAGAACAAA------GCAGATGTCGCCCTCACACCAAACCCACTGGACGAGACTTGCATCCACCCGGAGTCCTATGACATAGCAGTCAGGTTTTTGTCGTTCATTGGGGGGACACTGTATGAGATTGGAAAGCCTGAAATGCAACAGAAAATAAATTCGTCTCTCGGAAAAGAAGGCATAGAGAAAACTGCCGAAAGGTTGCAGACGACTGCACACACCCTACAGGTCATCATAGATGGTCTGAGCCAGCCCAAGACCTTTGACATCCGAACAGATTTTGATAAGCCTGACTTCAAGAGAAGCATAGTGTGTCTGGCAGATCTGCAGGTCGGGACAATTCTTACAGGCAAAGTGGAGAATGCCACTCTGTTTGGGGTTTTTGTAGATATAGGTGTGGGGAAGGCGGGGCTGATCCCCATCCGATTCATAACAGAAGCAAAGCTATCCAAGACAAAGAAGAGAAGGAGCCTGGGCCTGGGCCCTGGAGAAAAAGTGGAGGTGAAAGTCCTCAGTGTTGACATTCCCCGATCCAGGATTTCACTTGACCTCCTCCGGGTGTTG---
>calJac3
ATGTCATCACTGCCAAGAAGAGCAAAAGTACAGGTCCAGGGTGTGGTATCAAAAGATGAATTTTCTTCAGTCTCTGAGTTATCATCTGCCTCTGAAGAAGATGACAAGGAAGATAGTTCCTGGGAGCCCCAAAAGAAAGCTTCCAGAAGCCGTAAACAGCTCGTT------------------------------------CCCAAGGAATCCAAACCAAAGAGGATGCCTCGGGTGAAGAAGAATACCCCACAGATCAGTGATGAC---TCAGAA---GTTGTTGTTAAGGAGGAGCTGAATAGCTCTGTGGCTGCTGCTGATACTGCTTTGGAAGACAGAAAAAATAAATTGGATACTGTAGAGACTCCAAAAACAGCCAAGACAAAACGGAAATGTTCAGCGCAGCCACATTCAGCTCAGAGGACCAAA---AAG---CTGAAAGTTGAT---------GAAGAAACCAGCAAAGCCACCAACTTAGAGGGTGAGAGTAATAGTTCAGAGACACCATCCACAAGCACTATATGCAGAGGTACCTGCAAGAAGGAAGAGAATGAAGATGACTTTACATTTGGTCAGTCTCCTTTAAAGAAAATGAAGACTGAAACATGTCCTCAGGGACAGCCTGTCAAGTTTCCAGCAAATGCCAATAATACTAAAGAGGAGGTGGAAATGAATTGGGACATAGTACAGGTTTTATCTGAAAGAACTAATGTTGAACCTTGGGTTTGTGCCAACGCCATTCGTCTCTTTAATGATGACAACACAATTCCCTTCATTATACGTTATCGAAAAGAGCTCATTAATAACCTTGATGCTGATTCCTTGAGAGAAGTTCAACAAACCCTAGAAGAACTACGGGCCGTTGTAAAGAAAGTTCATAATACAATCCAGAAAATTAAGAAGGAAGGGAAGATGTCTGAGTGCTTGTTAAAAGCCTTGCTGAATTGTAAAACATTTGAAGAACTAGAACATGTGTCTGCTCCATATAAAACTGGGAGCAAAGGGACCAAAGCCCAGAGAGCAAGACAGTTGGGCTTAGAAGGAGCAGCCAGGACACTGCTTGAGAAACCAGGGGAGCTTAATCTGCTATCATACATTAGGCCTGATGTTAAAGGGCTTTCAACGCTCCGGGATATTGAAACAGGAGTGCAGCATATTTTAGCAGACATGATTGCTAAAGACAAAGACACACTTGACTTCATTCGGAACTTGTGCCAGAACAGACATGTTTCTATCCAGTCGTCTCTGGCAAAAGTGTCCTCAAAAAAGGTAAATGAGAAAGATGTTGATAAGTTTCTGCTGTACCAGCATTTTTCATGCAACATAAGAACCATTCACCATCATCAGATTCTTGCAATTAACCGTGGGGAAAATTTGAAGATACTGACGGTTAAGGTCGATATTTCTGATGGAGTGAAGAATGAATTCTGTAGGTGGTGCATCCAAAACAGATGGAGACCACGTAGCTTTGCAAGGCCAGAGGTAATGAAGATCTTACATAATTCACTAGATGATTCCTTTAAACGCCTTATTTATCCTCTCCTCTGTAGAGAATTCAGAGCCAAACTAACATCAGATGCAGAGAAGGAATCAGTAATGATGTTTGGACGGAATCTTCGTCAGCTCCTTTTAACAAGCCCTGTTCCAGGGCGCACCTTAATGGGAGTGGATCCTGGTTATAAACATGGTTGCAAATTAGCTATAATTTCTCCTACCAGTCAGATACTTCATACTGATGTGGTTTACCTGCATTGTGGACAAGGCTTCCGAGAGGCAGAGAAAATAAAGAGGCTTTTGCTGAATTTCAACTGCAGCACAGTAGTGATTGGAAATGGAACTGCCTGCCGGGAGACAGAAGCTTACTTTGCTGACCTGATAATGAAAAATTATTTTGCACCACTGGATGTTGTTTACTGTATCGTCAGTGAAGCAGGAGCATCAATCTACAGTGTCAGCCCTGAAGCTAGCAAAGAGATGCCAGGGCTGGACCCTAACTTAAGAAGTGCAGTTTCCATAGCAAGGCGTGTACAAGATCCATTAGCTGAGCTAGTGAAAATTGAGCCAAAGCACATTGGAGTTGGAATGTATCAGCATGATGTATCCCAGACTTTACTCAAGGCAACACTGGACAGCGTTGTAGAAGAATGTGTCAGCTTTGTGGGAGTGGATATTAATATCTGTTCAGAAGTTTTGTTAAGGCATATTGCAGGACTCAATGCCAACAGAGCCAAAAATATTATTGAATGGCGAGAGAAAAATGGACCCTTTATCAACCGAGAACAGCTGAAGAAAGTGAAGGGGCTGGGTCCGAAATCCTTCCAACAGTGTGCTGGCTTCATCAGAATCAACCAGGATTATATCCGAACATTTTGCAGT---------CAGCAAACTGAATCTTCAGGCCAAATT---CAAGGAGTCACTGTAACATCTTTAGCAGAGGTTGAGGTCACAAATCAGAAGCAGGGCAAAAAGAAGAGCAAAACTGCAGTGAATGTTTTACTGAAGCCAAATCCTTTGGACCAAACTTGTATTCATCCAGAATCATATGACATAGCAATGAGGTTTTTATCATCCATTGGAGGGACACTCTTTGAGATTGGAAGGCCTGAAATACAACAAAAAATAATTTCATTTCTTGAGAAGGAAGGAATAGAGAAAGCTGCAGAAAGATTGCAAACAACGGTACACACTTTACAGGTCATCATAGATGGTCTCCGTCAGCCTGAAAGCTTTGACTTTCGAACAGATTTTGATAAACCTGATTTTAAGAGAAGCATAGTATGCCTGGAAGATCTGCAGGTCGGGACAGTTCTTACAGGCAGAGTCGAGAATGCCACTCTCTTTGGAATTTTTGTGGATATAGGAGTGGGGAAAGCTGGTTTAATTCCCATAAGAAATGTAACAGAAGCAAAACTTTCGAAAACAAAGAAGAGAAGGAGCCTTGGACTAGGCCCCGGAGAAAAAGTGGAAGTCCAAGTACTCAACATTGACATCTCCCGATCTAGGATTACTCTGGACCTCATTCGGGTGTTA---
>saiBol1
ATGTCATCACTGCCAAGAAGAGCAAAAGTACAGGTCCAGGGTGTGGTATCAAAGGATGAATTTTCTTCATTTTCTGAGTTATCATCTGCCTCTGAAGAAGATGACAAGGAAGATAGTTCCTGGGAGCCCCAAAAGAAAGTTTCCAGAAGCCGTAAACAGCTCACT------------------------------------CCCAAGGAATCCAAACCAAAGAGGATGCCTTGGGTAAAGAAGAATACCCCACAAATCAGTGATGGC---TCAGAA---GTTGTTGTTAAGGAGGAGCTGAATAGCTCTGTGGCTATTGCTGATACTGCTTTGGAAGACAGAAAAAATAAATTGGATACTGTAGAGACTTCAAAAACAGCCAAGACAAAACGAAAATGTTTGGCGCAGCCACATTCAGCTCAGAGGACCAAA---AAG---CTGAAAGTTGAT---------AAAGAAACCAGCAAAGCCACCAACTTAGAGGGTGAGAGTAAGAGTTCAGAGACACCATCCACAAGCACTATACGGGGAGGTACCTGCAAGAAGGAAGAGAATGATGATGACTTTACATTTGGTCAGTCCCCTTTAAAGAAAATGAAGACTGAAACATGTCCTCAGGGGCAGCCTGTCAAGTTTCCAGCAAATGCCAATAATACTAAAGAGGAGGTGGACATGAATTGGGACATAGTACAGGTTTTGTCTGAAAGAACTAATGTTGAACCTTGGGTTTGTGCCAACGCCATTCGTCTCTTTAATGATGATAACACAATTCCCTTCATTATACGTTATCGAAAAGAGCTCATTAATAACCTTGATGCTGATTCCTTGAGAGAAGTTCAACAAACTCTAGAAGAACTACGGGCCATTGTAAAGAAAGTTCGTAATACAATCCAGAAAATTAAGAAGGAAGGGAAGATGTCTGAGTGCTTGTTAAAAGCCTTGCTGAATTGTAAAACATTTGAAGAACTAGAACATGTGTCTGCTCCATATAAAACTGGGAGCAAAGGGACCAAAGCCCAGAGAGCAAGACAGTTGGGCTTAGAAGGAGCAGCCAGGACACTGCTTGAGAAACCAGGGGAGCTTAATCTGCTGTCATACATTAGGCCTGATGTTAAAGGGCTTTCAACGCTCCAGGATATTGAAACAGGAGTGCAGCATATTTTAGCAGACATGATTGCTAAAGACAAAGACACGCTTGACTTCATTCGGAACTTGTGCCAGAACAGACATGTTTCTATTCAGTCGTCTCTGGCAAAAGTGTCCTCAAAAAAGGTAAATGAGAAAGATGTTGATAAGTTTCTGCTGTACCAGCATTTTTCATGCAACATAAGAACCATTCACCATCATCAGATTCTTGCAATTAACCGTGGAGAAAATTTGAAGATACTGACAGTTAAGGTCGATATTTCTGATGGAGTGAAGAATGAATTCTGTAGGTGGTGCATCCAAAACAGGTGGAGACCACGTAGCTTTGCAAGGCCAGAGTTAATGAAGATCTTACATAATTCACTGGATGATTCCTTTAAACGCCTTATTTATCCTCTCCTCTGTAGAGAATTCAGAGCCAAACTAACATCAGATGCAGAGAAGGAATCAGTAATGATGTTTGGACGGAATCTTCGTCAGCTCCTTTTAACAAGCCCTGTTCCAGGTCGCACCTTAATGGGAGTGGATCCTGGTTATAAACATGGTTGCAAACTAGCTATAATTTCTCCTACCAGTCAGATACTTCATACTGATGTGGTTTACCTGCATTGTGGACAAGGCTTCCGAGAGGCAGAGAAAATAAAGAGGCTTTTGCTGAACTTCAACTGCAGCACAGTAGTGATTGGAAATGGAACTGCCTGCCGGGAGACAGAAGCTTACTTTGCTGACCTGATAATGAAAAATTATTTTGCACCACTGGATGTTGTTTACTGTATCGTCAGTGAAGCAGGAGCATCAATCTACAGTGTCAGCCCTGAAGCTAACAAAGAGATGCCAGGGCTGGACCCTAATTTAAGAAGTGCAGTTTCCATAGCAAGACGTGTACAAGATCCATTAGCTGAGCTAGTGAAAATTGAGCCAAAGCACATTGGAGTTGGAATGTATCAGCATGATGTATCCCAGACTTTACTCAAGGCAACACTGGACAGTGTTGTAGAAGAATGTGTCAGCTTTGTGGGAGTGGATATTAACATCTGTTCAGAAGTTTTGTTAAGGCATATTGCAGGACTCAATGCCAACAGAGCCAAAAATATTATTGAATGGCGAGAGAAAAATGGACCCTTTATCAACCGAGAACAGCTGAAGAAAGTGAAGGGGCTGGGTCCGAAATCCTTCCAACAGTGTGCTGGCTTCATCAGAATCAACCAGGATTATATCCGAACATTTTGCAGT---------CAGCAAACTGAATCTCCAGGCCAAATT---CAAGGAGTTGCTGTGACATCTTTAGCAGACGTTGAGGTCACAAATGAGAAGCAGGGAAAAAAGAAGAGCAAAACTGCAGTGAATGTTTTACTGAAGCCAAATCCTTTGGACCAGACTTGTATTCATCCAGAATCATATGACATAGCAATGAGGTTTTTATCATCCATTGGAGGGACACTCTGTGAGATTGGAAAGCCTGAAATGCAACAAAAAATAAATTCATTTCTTGAGAAGGAAGGAATAGAGAAAACTGCAGAAAGATTGCAAACAACAGTACACACTTTACAGGTCATCATAGATGGTCTCAGTCAACCTGAAAGCTTTGACTTTCGAACAGATTTTGATAAACCCGATTTCAAGAGAAGCATAGTATGCCTGGAAGATCTGCAGGTTGGGACAGTTCTTACAGGCAGAGTCGAGAATGCCACTCTCTTTGGAATTTTTGTGGATATAGGAGTGGGGAAAGCTGGGCTGATTCCCATACGAAATGTAACAGAAGCAAAACTTTCAAAAACAAAGAAGAGAAGGAGCCTTGGACTAGGCCCCGGAGAAAAAGTGGAAGTCCAAGTACTCAACATTGACATCTCCCGATCTAGGATTACTCTGGACCTCATTCGAGTGTTA---
>hg38
ATGTCATCATTGCCAAGAAGAGCGAAAGTACAGGTCCAGGATGTGGTACTGAAAGATGAATTTTCTTCATTCTCTGAGTTATCATCTGCCTCTGAAGAAGATGACAAGGAAGATAGTGCCTGGGAGCCCCAAAAGAAAGTTCCCAGAAGCCGTAAACAGCCCCCT------------------------------------CCCAAGGAATCCAAACCAAAGAGGATGCCTCGGGTGAAGAAGAATGCCCCACAGATCAGTGATGGC---TCAGAAGTCGTTGTTGTTAAGGAGGAGCTGAATAGCTCTGTGGCTATTGCTGATACTGCTTTAGAAGACAGAAAAAATAAATTGGATACTGTACAGACTCTGAAAACAGCCAAGACAAAACAGAAATGTGCAGCGCAGCCACATACAGTTCGAAGGACTAAA---AAG---CTGAAAGTTGAA---------GAAGAAACCAGCAAAGCCAGCAACTTAGAGGGTGAGAGTAATAGTTCAGAGACACCATCCACAAGCACTGTGTGGGGAGGTACATGCAAGAAGGAAGAGAATGACGATGACTTTACATTTGGTCAGTCCGCTTTAAAGAAAATCAAGACTGAGACATATCCTCAGGGGCAGCCTGTCAAGTTTCCAGCAAATGCCAATAGTACTAAAGAGGAGGTGGAAATGAATTGGGACATGGTACAGGTTTTATCTGAGAGAACTAATATTGAACCTTGGGTTTGTGCCAACATCATTCGTCTCTTTAATGATGATAACACAATTCCCTTCATTATACGTTATAGAAAAGAGCTCATTAATAACCTTGATGCTGATTCCTTGAGAGAAGTTCAGCAAACCCTAGAAGAGCTACGGGCTGTTGCAAAGAAAGTTCATAGTACAATCCAGAAAATTAAGAAGGAAGGGAAGATGTCTGAGTGCTTGTTAAAAGCCATGCTGAATTGTAAAACTTTTGAAGAACTAGAACACGTGTCTGCTCCATATAAAACTGGAAGCAAAGGGACTAAAGCCCAGAGAGCAAGACAGTTGGGCTTAGAAGGAGCAGCCAGGGCACTGCTTGAGAAACCAGGGGAGCTCAGTCTGCTATCGTACATTAGGCCTGACGTTAAAGGGCTTTCAACGCTTCAGGATATTGAAATAGGAGTGCAGCATATTTTAGCAGATATGATTGCTAAAGACAAAGACACGCTTGACTTCATTCGGAACTTGTGCCAGAAGAGACATGTTTGTATCCAGTCATCTCTGGCAAAAGTATCCTCAAAAAAGGTAAATGAGAAAGATGTTGATAAGTTTCTGCTCTACCAGCATTTTTCCTGCAACATAAGAAACATTCACCATCATCAGATTCTGGCAATTAACCGTGGAGAAAATTTGAAGGTACTGACGGTTAAGGTCAATATTTCTGATGGAGTGAAGGATGAATTCTGTAGGTGGTGCATCCAAAACAGGTGGAGACCACGTAGCTTTGCAAGGCCAGAGTTAATGAAGATCTTATATAATTCACTGAATGATTCCTTTAAACGCCTTATTTATCCTCTTCTCTGTAGAGAATTCAGAGCCAAACTAACATCAGATGCAGAGAAGGAATCAGTAATGATGTTTGGACGGAACCTTCGTCAGCTCCTTTTAACAAGCCCTGTTCCAGGGCGCACCTTAATGGGAGTGGATCCTGGTTATAAACATGGTTGCAAATTAGCTATAATTTCTCCTACTAGTCAGATACTTCATACTGATGTGGTTTACTTGCATTGTGGACAAGGCTTCCGAGAGGCGGAGAAAATAAAGACACTTTTGCTGAATTTCAACTGCAGCACAGTAGTGATTGGAAATGGAACTGCCTGCAGGGAAACAGAAGCTTACTTTGCTGACCTGATAATGAAGAATTATTTTGCACCACTGGATGTTGTTTACTGTATCGTCAGTGAAGCAGGAGCATCAATCTACAGTGTCAGCCCTGAAGCTAACAAAGAGATGCCAGGGCTGGACCCTAATTTGAGAAGTGCAGTTTCCATAGCAAGGCGTGTACAAGATCCATTAGCTGAGCTAGTGAAAATTGAGCCAAAGCACATTGGAGTTGGAATGTATCAGCATGACGTATCCCAGACTTTACTCAAGGCAACACTGGACAGTGTTGTAGAAGAATGTGTCAGCTTTGTGGGAGTGGATATTAACATCTGTTCAGAAGTTTTGTTAAGGCATATTGCAGGACTCAATGCCAACAGGGCCAAAAATATTATTGAATGGCGAGAGAAAAATGGACCCTTTATCAACCGAGAACAGCTGAAGAAAGTGAAAGGGCTGGGCCCAAAATCCTTCCAACAGTGTGCTGGCTTCATCAGAATCAACCAGGATTATATCCGAACGTTTTGCAGT---------CAGCAAACTGAAACTTCAGGCCAAATT---CAAGGAGTTGCTGTGACATCTTCAGCAGACGTTGAGGTCACAAATGAGAAGCAGGGCAAAAAGAAGAGCAAAACTGCAGTGAATGTTTTACTGAAGCCAAATCCTTTGGACCAAACTTGTATTCATCCAGAATCATATGACATAGCAATGAGGTTTTTGTCATCCATTGGAGGGACACTGTATGAGGTTGGAAAGCCTGAAATGCAACAAAAAATAAATTCATTCCTTGAAAAGGAAGGAATGGAGAAAATTGCAGAAAGATTGCAAACAACAGTACACACCTTACAGGTCATCATAGATGGTCTCAGCCAGCCTGAAAGCTTTGACTTTCGAACAGATTTTGATAAACCTGATTTCAAGAGAAGCATAGTATGCCTGGAAGATCTGCAGATTGGGACAGTTCTTACAGGCAAAGTTGAGAATGCCACTCTCTTTGGAATTTTTGTGGATATAGGAGTGGGGAAATCTGGGCTGATTCCCATACGAAATGTAACAGAAGCAAAACTTTCAAAAACAAAGAAGAGAAGAAGCCTTGGACTGGGCCCCGGAGAAAGAGTGGAAGTCCAAGTACTCAACATTGACATCCCCCGATCTAGGATTACTCTGGACCTCATTCGGGTGTTA---
>panTro5
ATGTCATCATTGCCAAGAAGAGCAAAAGTACAGGTCCAGGGTGTGGTACTGAAAGATGAATTTTCTTCATTCTCTGAGTTATCATCTGCCTCTGAAGAAGATGACAAGGAAGATAGTGCCTGGGAGCCCCAAAAGAAAGTTCCCAGAAGCCGTAAACAGCCCCCT------------------------------------CCCAAGGAATCCAAACCAAAGAGGATGCCTCGGGTGAAGAAGAATGCCCCACAGATCAGTGATGGC---TCAGAAGTCGTTGTTGTTAAGGAGGAGCTGAATAGCTCTGTGGCTATTGCTGATACTGCTTTGGAAGACAGAAAAAATAAATTGGATACTGTACAGACTCTGAAAACAGCCAAGACAAAACAGAAATGTGCAGCGCAGCCACATACAGTTCGAAGGACTAAA---AAG---CTGAAAGTTGAT---------GAAGAAACCAGCAAAGCCAGCAACTTAGAGGGTGAGAGTAGTAGTTCAGAGACACCATCCACAAGCACTGTGTGGGGAGGTACATGCAAGAAGGAAGAGAATGACGATGACTTTACGTTTGGTCAGTCCCCTTTAAAGAAAATCAAGACTGAAACATGTCCTCAGGGGCAGCCTGTCAAGTTTCCAGCAAATGCCAATAATATTAAAGAGGAGGTGGAAATGAATTGGGACATGGTACAGGTTTTATCTGAAAGAACTAATATTGAACCTTGGGTTTGTGCCAACATCATTCGTCTCTTTAATGATGATAACACAATTCCCTTCATTATACGTTATAGAAAAGAGCTCATTAATAACCTTGATGCTGATTCCTTGAGAGAAGTTCAGCAAACCCTAGAAGAGCTACGGGCTGTTGCAAAGAAAGTTCATAGTACAATCCAGAAAATTAAGAAGGAAGGGAAGATGTCTGAGTGCTTGTTAAAAGCCATGCTGAATTGTAAAACTTTTGAAGAACTAGAACACGTGTCTGCTCCATATAAAACTGGGAGCAAAGGGACTAAAGCCCAGAGAGCAAGACAGTTGGGCTTAGAAGGAGCAGCCAGGGCACTGCTTGAGAAACCAGGGGAGCTCAGTCTGCTATCATACATTAGGCCTGACGTTAAAGGGCTTTCAACGCTTCAGGATATTGAAATAGGAGTGCAGCATATTTTAGCAGATATGATTGCTAAAGACAAAGACACGCTTGACTTCATTCGGAACTTGTGCCAGAAGAGACATGTTTGTATCCAGTCATCTCTGGCAAAAGTATCCTCAAAAAAGGTAAATGAGAAAGATGTTGATAAGTTTCTGCTCTACCAGCATTTTTCCTGCAACATAAGAAACATTCACCATCATCAGATTCTGGCAATTAACCGTGGAGAAAATTTGAAGGTACTGACGGTTAAGGTCAATATTTCTGATGGAGTGAAGGATGAATTCTGTAGGTGGTGCATCCAAAACAGGTGGAGACCACGTAGCTTTGCAAGGCCAGAGTTAATGAAGATCTTATATAATTCACTGAATGATTCCTTTAAACGCCTTATTTATCCTCTTCTCTGTAGAGAATTCAGAGCCAAACTAACATCAGATGCAGAGAAGGAATCAGTAATGATGTTTGGACGGAACCTTCGTCAGCTCCTTTTAACAAGCCCTGTTCCAGGGCGCACCTTAATGGGAGTGGATCCTGGTTATAAACATGGTTGCAAATTAGCTATAATTTCTCCTACTAGTCAGATACTTCATACTGATGTGGTTTACTTGCATTGTGGACAAGGCTTCCGAGAGGCGGCGAAAATAAAGACACTTTTGCTGAATTTCAACTGCAGCACAGTAGTGATTGGAAATGGAACTGCCTGCAGGGAAACAGAAGCTTACTTTGCTGACCTGATAATGAAGAATTATTTTGCACCACTGGATGTTGTTTACTGTATCGTCAGTGAAGCAGGAGCATCAATCTACAGTGTCAGCCCTGAAGCTAACAAAGAGATGCCAGGGCTGGACCCTAATTTGAGAAGTGCAGTTTCCATAGCAAGGCGTGTACAAGATCCATTAGCTGAGCTAGTGAAAATTGAGCCGAAGCACATTGGAGTTGGAATGTATCAGCATGACGTATCCCAGACTTTACTCAAGGCAACACTGGACAGTGTTGTAGAAGAATGTGTCAGCTTTGTGGGAGTGGATATTAACATCTGTTCAGAAGTTTTGTTAAGGCATATTGCAGGACTCAATGCCAACAGGGCCAAAAATATTATTGAATGGCGAGAGAAAAATGGACCCTTTATCAACCGAGAACAGCTGAAGAAAGTGAAAGGGCTGGGCCCAAAATCCTTCCAACAGTGTGCTGGCTTCATCAGAATCAACCAGGATTATATCCGAACATTTTGCAGT---------CAGCAAACTGAAACTTCAGGCCAAATT---CAAGGAGTTGCTGTGACATCTTCAGCAGACGTTGAGGTCACAAATGAGAAGCAGGGCAAAAAGAAGAGCAAAACTGCAGTGAATATTTTACTGAAGCCAAATCCTTTGGACCAAACTTGTATTCATCCAGAATCATATGACATAGCAATGAGGTTTTTGTCATCCATTGGAGGGACACTGTATGAGATTGGAAAGCCTGAAATGCAACAAAAAATAAATTCATTCCTTGAAAAGGAAGGAATGGAGAAAATTGCAGAAAGATTGCAAACAACAGTACACACCTTACAGGTCATCATAGATGGTCTCAGCCAGCCTGAAAGCTTTGACTTTCGAACAGATTTTGATAAACCTGATTTCAAGAGAAGCATAGTATGCTTGGAAGATCTGCAGATTGGGACAGTTCTTACAGGCAAAGTTGAGAATGCCACTCTCTTTGGAATTTTTGTGGATATAGGAGTGGGGAAATCTGGGCTTATTCCCATACGAAATGTAACAGAAGCAAAACTTTCAAAAACAAAGAAGAGAAGGAGCCTTGGACTGGGCCCCGGAGAAAGAGTGGAAGTCCAAGTACTCAACATTGACATCCCCCGATCTAGGATTACTCTGGACCTCATTCGGGTGTTA---
>ponAbe2
ATGTCATCATTGCCAAGAAGAGCGAAAGTACAGGTCCAGGGCGTGGTACTAAAAGATGAATTTTCTTCATTCTCTGAGTTATCATCTGCCTCTGAAGAAGATGACAAGGAAGATAGTGCCTGGGAGCCCCAAAAGAAAGTTCCCAGAAGCCGTAAACAGCCCCCT------------------------------------CCCAAGGAATCCAAACCAAAGAGGATGCCTCAGGTGAAGAAGAATGCCCCACAGATCAGTGATGGC---TCAGAAGTCGTTGTTGTTAAGGAGGAGCTGAATAGCTCTGTGGCTATTGCTGATACTGCTTTGGAAGACAGAAAAAATAAATTGAATACTGTACAGACTCTGAAAACAGCCAAGACAAAACGGAAATGTGCGGCGCAGCCACATGCAGTTCGAAGGACTAAA---AAG---CTGAAAGTTGAT---------GAAGAAACCAGCAAAGCCAGCTACTTAGAGGGTGAGAGTAATAGTTCAGAGACACCATCCACAAGCACTGTGTGGGGAGGTACATGCAAGAAGGAAGAGAATGACGATGAGTTTACATTTGGTCAGTCCCCTTTAAAGAAAATCAAGACTGAAACGTGTCCTCAGGGGCAGCCTGTCAAGTTTCCGGCAAATGCCAATCATATTAAAGAGGAGGTGGAAATGAATTGGGACATAGTACAGGTCTTATCTGAAAGAACTAATATTGAACCTTGGGTTTGTGCCAACACCATTCGTCTCTTTAATGATGATAACACAATTCCCTTCATTATACGTTATCGAAAAGAGCTCATTAATAACCTTGATGCTGATTCCTTGAGAGAAGTTCAGCAGACCCTAGAAGAGCTACGGGCTGTTGCAAAGAAAGTTCATAGTACAATCCAGAAAATTAAGAAGGAAGGGAAGATGTCTGAGTGCTTGTTAAAAGCCATGCTGAATTGTAAAACTTTTGAAGAACTAGAACATGTGTCTGCCCCATATAAAACTGGGAGCAAAGGGACTAAAGCCCAGAGAGCAAGACAGTTGGGCTTAGAAGGAGCAGCCAGGGCATTGCTTGAGAAACCAGGGGAGCTCAGTCTGCTATCATACATTAGGCCTGATGTTAAAGGGCTTTCAACGCTTCAGGATATTGAAATAGGAGTGCAGCATATTTTAGCAGACATGATTGCTAAAGACAAAGACACACTTGACTTCATTCGGAACTTGTGCCAGAACAGACACGTTTGTATCCAGTCATCTCTGGCAAAAGTGTCCTCAAAAAAGGTAAATGAGAAAGATGTTGATAAGTTTCTGCTCTACCAGCATTTTTCCTGCAACATAAGAAACATTCACCATCATCAGATTCTGGCAATTAACCGTGGAGAAAATTTGAAGGTACTGACGGTTAAGGTCAATATTTCTGATGGAGTGAAGGATGAATTCTGTAGGTGGTGCATCCAAAACAGGTGGAGACCACGTAGCTTTGCAAGGCCAGAATTAATGAAGATCTTACGTAATTCACTGAATGATTCCTTTAAACGCCTTATTTATCCTCTTCTCTGTAGAGAATTCAGAGCCAAACTAACATCAGATGCAGAGAAGGAATCAGTAATGATGTTTGGACGGAACCTTCGTCAGCTCCTTTTAACAAGCCCTGTTCCAGGGCGCACCTTAATGGGAGTGGATCCTGGTTATAAACATGGTTGCAAATTAGCTATAATTTCTCCTACTAGTCAGATACTTCATACTGATGTGGTTTACTTGCATTGTGGACAAGGCTTCCGAGAGGCGGAGAAAATAAAGATGCTTTTGCTGAATTTCAACTGCAGCACAGTAGTGATTGGAAATGGAACTGCCTGCCGGGAAACAGAAGCTTACTTTGCTGACCTGATAATGAAGAATTATTTTGCACCACTGGATGTTGTTTACTGTATCGTCAGTGAAGCAGGAGCATCAATCTACAGTGTCAGCCCTGAAGCTAACAAAGAGATGCCAGGGCTGGACCCTAATTTGAGAAGTGCAGTTTCCATAGCAAGGCGTGTACAAGATCCATTAGCTGAGCTAGTGAAAATTGAGCCGAAGCACATTGGAGTTGGAATGTATCAGCATGACGTATCCCAGACTTTACTCAAGGCAACACTGGACAGTGTTGTAGAAGAATGTGTCAGCTTTGTGGGAGTGGATATTAACATCTGTTCAGAAGTTTTGTTAAGGCATATTGCAGGACTCAATGCCAACAGGGCCAAAAATATTATTGAATGGCGAGAGAAAAATGGACCCTTTATCAACCGAGAACAGCTGAAGAAAGTGAAAGGGCTGGGCCCAAAATCCTTCCAACAGTGTGCTGGCTTCATCAGAATCAACCAGGATTATATCCAAACATTTTGCAGT---------CAGCAAACTGAAACTTCAGGCCAAATT---CAAGGAGTTGCTGTGACATCTTCAGCAGATGTTGAGGTCACAAATGAGAAGCAGGGCAAAAAGAAGAGCAAAACTGTAGCGAATGTTTTACTGAAGCCAAATCCTTTGGACCAAACTTGTATTCATCCAGAATCATATGACATAGCAATGAGGTTTTTATCATCCATTGGAGGGACACTGTATGAGATTGGAAAGCCTGAAATGCAACAAAAAATAAATTCATTCCTTGAAAAGGAAGGAATGGAGAAAATTGCAGAAAGATTGCAAACAACAGTACACACCTTACAGGTCATCATAGATGGTCTCAGCCAGCCTGAAAGCTTTGACTTTCGAACAGATTTTGATAAACCTGATTTTAAGAGAAGCATAGTATGCCTGGAAGATCTGCAGGTTGGGACCGTTCTTACAGGCAAAGTTGAGAATGCCACTCTCTTTGGAATTTTCGTGGATATAGGAGTGGGGAAATCTGGGCTGATTCCCATACGAAATGTAACTGAAGCAAAACTTTCAAAAACAAAGAAGAGAAGGAGCCTTGGACTGGGCCCCGGAGAAAGAGTGGAAGTCCAAGTACTCAACATTGACATCCCCCGATCTAGGATTACTCTGGACCTTATTCGGGTGTTA---
>dasNov3
ATGTCATCATTGCCAAGGAGAGCAAAATTAAAGGTCCAGACTGCAGTATCCAGAGATGAATTTTCTTCCTTCTCTGATTTATCATCGGCCTCTGAAGATGATGACAAGGAAGACAGTGTCTGGGAGCCCCAAAAGAAAGTCCCCAGGAGTCGTAAGCAGCCTATT------------------------------------CCCAAGGGATCTAAGCCAAAGAGGGCATCTCGGGCGAGGAAGAATACTCTGCAGATCAGTGATGGT---TCAGAAGGTATAGCTGTTAAAGAGGAACTGAATAGCTCTGTGGCTATTGCTGATGTTGATTTGGAAGACATAAAAAATGAATTGGAAACTGTGCAGACTCTGAAAACAGCAAAGACAAAAAGGAAAACTTCAGCTCGGTCACCTTCAGCTCCGAGGACCAAA---AAA---CTGAAAGTTGAT---------GAAGAAACAAGCAAAACCTGCAATTTAGAGATCGAGAGTAACATTACAGAGACACCATCCACAAGCACCATGTGGGAAGATACATGTAAGAAGGAAGAGAATGAAGATGACTTTACGTTTGCTCAGTCCCCTTTAAAGAAAACGAAGACGGTAACATGTCCCCAGGGACAGGCTGTCAAGTTTCCAGCAAATGCCAGCATTATTAAAGAGGAGGTGGAAATGAACTGGGATATAGTGCAGGTTTTATCTGAGAGAACTAATATTGAACTTTGGGTTTGTGCCAACATCATTCGTCTCTTTAATGATGACAATACAATTCCCTTCATTATACGTTATCGAAAAGAGCTCATTAATAACCTTGATGCTGATTCCTTGAGAGAAGTTCGACAAACTCTAGAGGAGCTGCGGGCTGTTGCTAAGAAGGTTCATAGTACAATCCAAAAAATTAAGAAGGAGGGAAAGATGTCTGAGTGCTTGTTAAAAGCCTTGCTGAATTGCAAAACTTTTGAAGAACTAGAACATGTGTCAGCCCCATATAAAACTGGGAGCAAAGGCACCAAAGCCCAGAGAGCAAAACAGTTGGGATTAGAAGTAGCAGCCAGGACACTGCTTGAGAATCCAGGGACGCTCAATCTGCTTTCTTATATTAGACCCAATGTGAAAGGGCTTTCAGCCCTCCAGGATATTGAAACAGGAGTGCAGCATATTTTGGCAGACATGATTGCTAAAGACAAAGACACGCTTGACTTCATTCGGAAATTGTGCCAAAATAGATACATTTGTATCCAATCATCTCTTGCAAAAGTATCCTCAAAGAAGGTAAATGATAAAGATGTTGATAAGTTTCTGCTCTACCAGAATTTTTCATGCAACATAAGAAACATCCAACATCATCAGATTCTGGCAATGAACCGTGGAGAAAATTTGAAGATACTTACAGTCAAGATCAACATTTCTGATGGAGTAAAGAACGAATTCTGTAGGTGGTGTGTCCAAAACAGGTGGAGACCACGTAGCTTTGCAAGGCCAGAGTTAATGAAGATCTTATACAATTCACTGGATGATTCTTTCAAACGCCTTATTTATCCTCTTCTCTGTAGAGAGTTCAGAGCGAAACTAACATCAGATGCAGAGAAGGAATCAGTTATGATGTTTGGACGGAACCTTCGTCAGCTCCTTTTAACAAGCCCTGTTCCAGGGCGCACCTTGATGGGAGTGGATCCTGGTTATAAACATGGTTGCAAATTAGCTATAATTTCTCCTACCAGTCAGATACTTCACACTGATGTGGTCTACTTGCACTGTGGACAAGGCTTCCGAGAGGCAGAGAAAATAAAGAGGCTTTTGCTGAATTTCAACTGCAGCACAGTTGTGATCGGAAATGGAACTGCTTGTCGGGAAACAGAAGCTTACTTTGCTGACCTAATAATGAAAAATTATTTTTCACCACTGGATGTTGTTTACTGTATCGTCAGTGAAGCAGGAGCATCAATCTACAGTGTCAGCCCTGAAGCTAACAAAGAGATGCCAGGACTGGACCCTAATTTGAGAAGTGCAGTTTCCATAGCGCGGCGTGTACAAGATCCATTAGCTGAGCTAGTAAAAATTGAGCCAAAGCACATTGGAGTTGGAATGTATCAGCATGATGTATCCCAGACTTTACTCAAGGCAACGCTGGACAGTGTTGTAGAAGAATGTGTCAGCTTTGTGGGAGTGGATATTAACATCTGTTCAGAAGTTTTATTAAGGCATATTGCAGGACTCAATGCCAACCGAGCCAAAAATATAATTGAATGGCGAGAGAAAAATGGCCCCTTTGTCAACCGAGAACAACTGAAGAAAGTGAAAGGACTGGGTCCAAAATCCTTCCAACAGTGTGCTGGCTTCATCAGAATCAACCAGGATTATATTAGAACGTTTTGCAGC---------CAGCAAACTGAATCTGCAGGCCAAATT---CAGGAAGTTGCTGCAACATCATCAGGATGTGTTGAGGTAACAAATGAGAAGCAAGGCAAGAAGAAGAGCAAAACTGCAGTGAATGTTGTGTTGAAGCCAAATCCTTTGGACCAAACGTGTATTCACCCAGAATCATATGATATAGCAATGAGGTTTTTATTTTTCATTGGAGGGACACTGTGTGAGATTGGAAAGCCTGAAATGCAACAAAAAATAAATTTCTTCCTTGAAAAGGAAGGAATAGAGAAAATTTCAGAAAGATTACAAACAACAGTACATACTCTACAGGTCATCATGGATGGTCTTAGCCAGCCTGAAAGCTTTGACTTTCGAACAGATTTTGATAAACCTGATTTCAAGAGAAGCATAGTCTGCCTAGAAGATCTGCAAGTTGGGACTATTCTTACAGGCAAAGTGGAAAATGCCACTCTGTTTGGAATTTTTGTGGATATAGGTGTGGGGAGATCAGGTCTGATTCCCATACGAAATGTGACAGAAGCAAAACTTTCTAAAACGAAGAAGAGAAGGAGTCTTGGACTAGGCCCTGGGGAAAGAGTGGAAGTCCAAGTACTCAACATTGATATCCCCCGATCTAGGATTACTTTGGATCTCATCCGGGTATTG---
>tarSyr2
ATGTCATCATTGCCAAGAAGAGCAAAAGTACAGGTCCAGGCTGCGGTATTGAAAGATGAATTTTCTTCCTTCTCTGACTTATCATCCGCCTCTGAAGAAGATGACAAGGAAGATAGTGTCTGGGAACCCCAAAAGAAAGCTCCCAGAAGCCGTAAGCAGCCTGTT------------------------------------CCCAAGGAATCCAAACCAAAGAGGGCACCTCGGGTGAAGAAGAATGCCCCACAGATCAGTGATGAA---TCAGAAGGCATTGCTGTGAAGAAGGAACTGAATAGCTCTGTGGCTATTGTTGATGTTAATTTGGAAGACAGAAAA---AAATTGGATACTGTACAGACGCTGAAAACAGCAAAGACAAAACGGAAAAATTCAGCTCAGTCACTTTCAACTCCAAGGACCAAA---AAG---CCGAAAGTTAAT---------GAAGAAACCGGCAAAGCCAGCAGCTTAGAGAGTGGGAGTAATAGTACAGAGACACCATCCACAAGCACTATGTGGGAAGGTACCTGCAAGAAGGAAGAGAATGAAGATGACTTTACATTTGGTCAGTCCCCTTTAAAGAAAATGAAGACTGAACTGTGTCCTCAGGGGCAGCCTGTTAAGTTTCCAGCAAATGCCAACAGTATTAAAGAGGAGGTGGAAATGAACTGGGACATAGTACAGGTATTATCTGAAAGAACTAATATTGAACTTTGGGTTTGTGCCAACATCATTCGTCTCTTTAATGATGATAACACAATTCCCTTCATTATACGTTATCGAAAAGAGCTAATTAATAACCTTGATGCTGATTCCTTGAGAGAAGTTCAACAAACTCTAGAAGAACTACGGGCTGTTGCAAAGAAGGTTCATAGTACAATTCAGAAAATTAAGAAGGAGGGGAAGATGTCTGAATGCTTATTAAAAGCCTTGCTTAACTGCAAAACTTTCGAAGAACTAGAACATGTGTCTGCTCCATATAAAACTGGAAGCAAAGGCACCAAAGCCCAGAGAGCAAAGCAGTTGGGATTAGAAGGCGCAGCCAGGACACTACTTGAGAATCCAGGGGCACTTAACCTGCTGTCTTACATTAGACCTGATGTTAAAGGGCTTTCAGCGCTCCAGGATATTGAAACAGGAGTGCAGCATATTTTAGCAGACATGATTGCTAAAGACAAAGACACGCTTGACTTCATTCGGAAATTGTGCCAAAATAGATACATTTATGTCCAGTCATCTCTGGCAAAAGTGTCCTCAAAAAAGGTAAACGAGAAAGATGTTGATAAGTTTCAGCTCTACCAGAATTTTTCATGCAACATAAGAAACATCCAACATCATCAGATTCTGGCAATTAATCGTGGAGAAAATTTGAAGATACTGACAGTTAAGGTCAACATTCCCGATGGAGTGAAGAATGAATTTTGTAGGTGGTGCATCCAAAACAGGTGGAGACCATGTGGTTTTGCAAGGCCAGAATTAATGAAGATCTTACATAATTCATTAGATGATTCCTTTAAACGCCTTATTTATCCTCTCCTCTGTAGAGAGTTCAGAGCCAAACTAACATCAGATGCAGAGAAGGAGTCGGTCATGATGTTTGGACGGAACCTTCGCCAGCTCCTTTTAACAAGCCCTGTTCCAGGGCGCACCTTGATGGGAGTGGATCCTGGTTATAAGCATGGGTGTAAACTAGCTATAATTTCTCCTACTAGTCAGATACTTCATACTGATGTGGTTTACTTGCATTGTGGACAAGGCTTCCGAGAGGCAGAGAAAATAAAGAGGCTTTTGCTGAATTTCAACTGCAGCACGGTGGTGATTGGAAATGGAACTGCCTGCCGGGAAACAGAAGCTTACTTTGCTGACCTGATAATGAAAAATTACTTTGCACCACTGGACGTTGTTTACTGTATCGTCAGTGAAGCTGGAGCGTCAATCTACAGTGTCAGCCCTGAAGCTAACAAAGAGATGCCAGGGCTAGACCCTAATTTGAGAAGTGCAGTTTCCATAGCAAGGCGTGTACAAGATCCATTAGCTGAGCTAGTGAAAATTGAGCCGAAGCACATTGGAGTTGGAATGTATCAGCATGATGTATCCCAGACTTTACTCAAGGCAACCCTGGACAGTGTTGTAGAAGAATGTGTCAGCTTTGTGGGAGTGGATATTAACATCTGTTCAGAAGTTTTGTTAAGGCATATTGCAGGACTCAATGCCAACAGGGCCAAAAATATTATTGAATGGCGAGAGAAAAACGGACCCTTCATCAACCGAGAACAGCTGAAGAAAGTAAAAGGGCTGGGTCCAAAATCCTTCCAACAGTGTGCTGGCTTCATCAGAGTCAACCAGGATTATATCCGAACATTTTGCAGT------GGTCAGCAAACTGAATCTTCAGGCCAGATT---CAAGGAGTTGCTTTGACATCTTCAGCAGGTGTTGAGGTCTCAGATGAAAAGCAGGGCAAAAAGAAGAGCAAAGCTACAGTGAATGTTTTTCTGAAGCCAAATCCTTTGGACCAAACTTGTATTCATCCGGAATCATATAACATAGCAATGAGATTTTTATCATCCATTGGAGGGACACTGTGTGAGATTGGAAAGCCTAAAATGCAACAGAAAATAAATTTATTCCTTGAAAAAGAAGGAATAGAGAAAATTGCAGAAAGATTACAAACAACAACACCCACCTTACAGGTCATCATAGATGGTCTCAGCCAGCCTGAAAGCTTTGACTTTCGAACAGATTTTGATAAGCCTGATTTCAAAAGAAGCATCGTGTGCCTGGAAGATCTGCAGGTTGGGACAGTTCTTACAGGCAAAGTCGAGAATGCTACTCTGTTTGGAATTTTTGTGGATATAGGAGTGGGGAGATCAGGGCTGATTCCCATACGAAATGTCACAGAAGCAAAACTTTCTAAGACAAAGAAGAGAAGAAGCCTTGGACTGGGCCCTGGGGAAAGAGTGGAAGTCCGAGTACTCAACATTGACATCCCCCGATCTAGGATTACGCTGGACCTCATTCGGGTGTTG---
>micMur3
ATGTCATCATTGCCAAGAAGAGCAAAAGCACAGGTTCAGACTGTGGTATTGAAAGATGAATTCTCTTCCTTCTCTGAGTTATCATCTGCCTCTGAAGAAGATGACAAGGAAGATAGTGCCTGGGAGCCCCAAAGGAAAGTTCCTAGAACCCGTAAGCAGCCTGCT------------------------------------CCCAAGGAATCCAAACCAAAGAGGGTACCTCGGGTGAAGAAGAATACCCCACAGATCAGTGCTGGC---ACAGAAGGCATTTCTGTTAAGGAGGAGCTGAATAGCTCTGTGGCTATTGCTGAAGGTGATTTGGAAGACAGAAAAAATAAATTGGATACTGTACAGACACTGAAAACAGCAAAGACAAAACGGAAAAATTCAGCTCAGTCATTTTCAGCTCCAAGGACCAAA---AAG---CTGAAAGTTGAT---------GAAGAAACCAGCAAAGCCGGCAATTTAGAGGGTGGGAATAACAGCACAGAGACACCGTCCACAAGCACCATGTGGGAAGGTACATATAAGAAGGAAGAGAATGAAGATGACTTTACGTTTGGTCAGTCCCCTTTAAAGAAAATGAAGACTGAAATGTGTCCTCAAGGGCAGCCTGTCAAGTTTCCACCAAATGCCAGCAATATTAAAGAGGAGGTAGAAATGAACTGGGACATAGTACAGGTTTTATCTGAGAGAACTAATATTGAACTTTGGGTGTGTGCCAATATCATTCGTCTCTTTAATGATGATAACACAATTCCCTTCATTATACGTTATCGAAAAGAGCTCATTAATAATCTTGATGCTGATTCTTTGAGAGAAGTTCGACAAACACTAGAAGAGCTACGGGCTGTTGCAAAGAAGGTTCATAATACAATCCAGAAAATTAAGAAGGAGGGGAAGATGTCTGAGTGCTTGTTAAAAACCTTGCTAAACTGTAAAACTTTTGAAGAACTAGAACATGTGTCTGCTCCATATAAAACTGGGAGCAAAGGCACTAAAGCGCAGAGAGCAAAACAGTTGGGATTAGAAGGAGCAGCCAGGACACTGCTTGAGAATCCAGGGGCGCTCAATCTGCTCTCTTACGTTAGACCTGTTGTTAAAGGGCTTTCAACACTCCAGGATATTGAAATAGGAGTACAGCATATTTTAGCAGACATGATTGCTAAAGACAAAGACACGCTTGATTTCATTCGGAAATTGTGCCAAAATAGATACATTTGTATCCAGTCATCTCTGGCAAAAGTGTCCTCAAAAAAGGTAAATGAGAAAGACGTTGATAAGTTTCTTCTCTACCAGAATTTTTCATGCAACATAAGAAACATCCAACATCATCAGATTCTGGCAATTAACCGTGGAGAAAATTTGAAGATCCTGACAGTTAAGGTCAACATTTCTGATGGAGTGAAGAATGAATTCTGTAGGTGGTGCATCCAAAACAGGTGGAGACCACGTGGTTTTGCAAGGCCAGAGTTAATGAAGATCTTACATAATTCACTGGACGATTCCTTTAAACGCCTTATTTATCCTCTTCTCTGTAGAGAGTTCAGAGCTAAACTAACATCAGATGCAGAGAAAGAGTCAGTAATGATGTTTGGACGGAACCTTCGTCAGCTCCTTTTAACAAGCCCTGTTCCAGGACGCACCTTAATGGGAGTGGATCCTGGTTATAAACATGGTTGCAAATTAGCTATAATTTCTCCTACCAGTCAGATACTTCATACCGATGTGGTTTACTTGCATTGTGGACAAGGCTTCCGAGAGGCAGAGAAAATAAAGAGGCTTTTGCTGAATTTCAACTGCAGCACAGTGGTGATTGGAAATGGAACTGCTTGCAGGGAAACAGAAGCTTACTTTGCTGACCTGATAATGAAAAATTACTTTGCACCACTGGATGTTGTTTACTGTATCATCAGTGAAGCAGGAGCATCAATCTACAGTGTCAGCCCTGAAGCTAACAAAGAGATGCCTGGGCTGGACCCTAATTTGAGAAGTGCAGTTTCCATAGCAAGACGTGTACAAGATCCATTAGCTGAGCTAGTGAAAATTGAGCCGAAGCACATTGGAGTTGGAATGTATCAGCATGATGTATCCCAGACTTTACTCAAGGCAACACTGGACAGTGTTGTAGAAGAATGTGTCAGCTTTGTGGGAGTGGATATTAACATCTGTTCAGAAGTTTTGTTAAGGCATATTGCAGGACTTAATGCAAACAGGGCCAAAAATATTATTGAATGGAGAGAGCAAAATGGGCCCTTTATCAACCGAGAACAACTGAAGAAAGTGAAAGGGCTAGGTCCAAAATCCTTCCAACAGTGTGCTGGCTTCATCAGAATCAACCAGGATTATATCCGAACATTTTGCAGT------AGTCAGCAAACTGAGTCTTCAGGCCAAATT---CAAGGAGTT---GTGACATCTTCAGCAGGTGTTGAGGTCACAAATGAGAAGCAGGGCAAAAAGAAGAGCAAAACTACAGTGAATGTTTTACTGAAGCCAAATCCTTTGGACCAAACTTGTATTCATCCAGAATCATATGACATAGCAATGAGGTTTTTATCATCTGTTGGAGGGACAGTCCGTGAGATTGGAAAGCCTGAAATGCAACAAAAAATAAATTCATTCCTTGAAAAAGAAGGAATAGAGAAGATTGCAGAAAGATTACAAACAACAGTCCATACTTTACAGGTGATCATAGATGGTCTCAGCCAGCCTGAAAGTTTTGACTTTCGAACAGATTTTGATAAGCCTGATTTCAAGAGAAGCATAGTGTGCCTGGAAGATCTGCAGGTTGGGACAGTTCTTACGGGCAAAGTCGAAAATGCCACTCTGTTTGGAATTTTTGTGGATATAGGAGTGGGGAGATCAGGGCTGATTCCCATACGAAATGTAACAGAAGCAAAACTTTCTAAAACAAAGAAGAGAAGGAGCCTTGGACTGGGCCCTGGAGAAAGAGTGGAAGTCCAGGTACTCAACATTGACATTCCCCGATCTAGGATTACTCTGGACCTCATTAGGGTGTTG---
>HLmanJav1
----------------------------------------------------------------------------------------------------------------------------------------------------------------------------------------------------------------------------------------------------------------------------------------------------------------------------------------------------------------------------------------------------------------------------------------------------------------------------------------------------------------------------------------------------------------------------------------------------------------------------------------------------------------------------------------------------------------------------------------------------------------------------------------------------------------------------------------------------------------------------------------------------------------------------------------------------------------------------------------------------------------------------------------------------------------------------------------------------------------------------------------------------------------------------------------------------------------------------------------------------------------------------------------------------------------------------------------------------------------------------------------------------------------------------------------------------------------------------------------------------------------------G-TGGAGACCACGTAGCTTTGCAAGACCAGAGTTAATGAAGATCTTACACAATTCACTGGATGATTCCTTCAAACGTCTTATTTATCCTCTCCTATGTAGAGAGTTCAGAGCCAAACTAACATCAGATGCAGAGAAGGAATCAGTAATGATGTTTGGACGGAACCTTCGCCAGCTCCTTTTAACAAGCCCTGTTCCAGGGCGCACCTTGATGGGAGTGGATCCTGGTTACAAACATGGTTGCAAATTAGCTGTAATTTCTCCTACCAGTCAGATACTTCATACTGATGTGGTTTACTTGCATTGTGGACAAGGCTTCCGAGAAGCAGAGAAAATAAAGAGGCTTTTGCTGAACTTCAACTGCAGCACAGTGGTGATTGGAAATGGAACTGCCTGCCGGGAAACAGAAGCTTACTTTGCTGACCTGATAATGAAAAATTACTTTGCGCCACTGGATGTTGTTTACTGTATCGTCAGTGAAGCAGGAGCATCAATCTACAGTGTCAGCCCTGAAGCTAACAAAGAGATGCCAGGGCTGGACCCTAATTTGAGGAGCGCAGTTTCCATAGCAAGGCGTGTACAAGATCCATTAGCTGAGCTGGTAAAAATTGAACCGAAGCACATTGGAGTTGGCATGTATCAGCATGATGTATCTCAGACTTTACTCAAGGCAACACTGGACAGTGTTGTAGAAGAATGTGTCAGTTTTGTGGGAGTGGATATTAACATCTGTTCAGAAGTTTTGTTAAGGCATATTGCAGGACTCAATGCCAACCGAGCCAAAAATATTATTGAATGGCGAGAGAAAAATGGGCCCTTTATCAATCGAGAACAGCTGAAGAAAGTGAAAGGGCTGGGTCCAAAATCCTTCCAACAGTGTGCTGGCTTCATCAGAATCAACCAGGATTATATTCGAACATTTTGCAGT------AGTCAGCAAACAGAATCTGCAGGCCGGATT---GAGGGAGTTGCTGTGACATCTTCAGCAGGTGTTGAGGTCACAAATGAGAAGCAGGGCAAGAAAAAGAGCAAAACTGCAGCAAATGTTGTACTGAAGCCAAATCCTTTGGATCAAACTTGTATTCACCCAGAATCATATGACATCGCGATGAGATTTTTATCATTCATTGAAGAGACACTGTGTGAGATTGGAAAGCCCGAAATGGAACAAAAAATAAACTCATTCCTTGAAAAGGAAGGGATAGAGAAAATTGCAGAAGGATTGCAAACAACAGTGCACACTTTACAGGTCATCATAGATGGTCTCAACCAACCTGAAAGCTTTGACTTCCGAACAGATTTTGATAAACCTGATTTTAAGAGAAGCATAGTCTGCTTGGAAGACCTGCAGGTTGGGACAGTTCTTACAGGCAAAGTTGAGAATGCCACTCTGTTTGGAATTTTTGTGGATATAGGAGTGGGAAGATCAGGGCTGATTCCCATACGAAATGTAACAGAAGCAAAACTTTCTAAAACCAAGAAGAGGAGGAGCCTTGGACTGGGTCCTGGAGAAAGAGTAGAAGTCCAAGTACTCAACATCGACATCCCCCGATCTAGGATTACTCTGGATCTCATTCGGGTGTTGT-A
>felCat8
ATGTCATCATTGCCAAGAAGAGCAAAAGTCAAGGTCCAGACTGTGGTATCCAAAGATGAATTCTCTTCCTTCTCAGAGTTATCATCTGCCTCTGAAGAAGATGACAAGGAAGATAGTGCCTGGGAGCCCCAAAAGAAAGTCCCCAGAAGTCGTAAGCAGCCTATT------------------------------------CCCAAGGAATGCAAACCAAAGAGGGTGCGACGGGTAAAGAAGACCACCCTACAGATCAGTGATGGC---TCGGAAGGTGTGGCTGTTAAGGAGGAGCTGAATAACTCTGTGGCTATTGCTGATGTTGATTTGGAAGACAGAAAAAATAAGTTGGATACTGTGCAGACTCTGAAAACAGCAAAGACAAAACGGAAAAATTCAGCTCAGTCACCTTCAGGTCAGAGGACCAAA---AAG---CTAAAAGTTGAT---------GAAGAAGGCAACAGGGCCAGCACCATGGAGAGTGGGCATGAGGCTGCAGAGATGCCATCCACAAGCACCATGTGGGAAGGTGCGTGCAAGAAGGAAGAGAATGGAGATGACTTTACATTTGGTCAGTCCCCTTTAAAGAAAATGAAGACGGAAACATGTCCCCAAGGGCAGCCTGTGAGGCTTCCAGCAAATGCCACCAATATTAAGGAGGAGGTGGAAATGAACTGGGACATAGTACAGGTTTTATCTGAGAGAACTAATATTGAACTTTGGGTTTGTGCCAACATTATTCGTCTCTTTAATGACGATAACACAATTCCCTTCATTATACGGTATCGAAAAGAACTCATTAATAACCTTGATGCTGATTCCTTGAGAGAAGTTCGACAAACCCTAGAGGAGCTCCGGGCTGTTGCAAAGAAGGTTCATAGTACAATCCAAAAAATTAAGAAGGAGGGGAAGATGTCTGAGTGCTTGTTAAAAGCCTTACTGAACTGTAAAACTTTTGAAGAACTAGAACATGTGTCAGCTCCATATAAAACTGGGAGCAAAGGCACTAAAGCCCAGAGAGCAAAGCAGTTGGGATTAGAAGGAGCAGCCAGGACACTGCTTGAGAATCCAGGGCAGCTCAATCTGCTATCTTACATTAAACCCAATGTAAAAGGACTTTCAGCACTCCAGGATATTGAAACGGGAGTGCAGCATATTTTAGCAGACATGATTGCTAAAGACAAAGACACGCTTGACTTCATTCGGAAATTGTGCCAAAATAGGTATATTTGCATCCAGTCATCTCTGGCGAAGGTGTCCTCAAAAAAAGTAAATGAGAAAGACGTTGATAAGTTTCTGCTCTACCAGAATTTTTCGTGCAACATAAGAAACATCCAACATCATCAGATCCTGGCAATTAACCGTGGGGAAAATTTGAAGATACTTACTGTTAAGGTCAACATTTCTGATGGTGTGAAGAATGAATTCTGTAGATGGTGCATCCAAAACAGGTGGAGACCACGTGGCTTTGCAAGGCCGGAGTTAATGAAGATCTTACACAGTTCACTGGATGATTCTTTTAAACGCCTTATTTATCCTCTCCTCTGTAGAGAGTTCAGGGCCAAACTAACATCAGATGCAGAGAAGGAATCAGTAATGATGTTTGGACGGAACCTTCGTCAGCTCCTTTTAACAAGTCCTGTTCCAGGGCGCACCCTGATGGGGGTGGATCCTGGTTACAAACATGGTTGCAAATTGGCTATAATTTCTCCTACCAGTCAGATACTTCATACTGATGTGGTTTACTTGCATTGTGGACAAGGCTTTCGAGAGGCAGAGAAAATAAAGAGGCTTTTGCTGAATTTCAACTGCAGCACAGTGGTGATTGGAAATGGAACTGCCTGCCGGGAAACAGAAGCTTACTTTGCTGACCTGATAATGAAAAATTACTTTGCACCACTGGATGTTGTTTACTGTATCGTCAGTGAAGCAGGGGCATCAATCTACAGTGTCAGCCCTGAAGCTAACAAAGAGATGCCGGGGCTGGACCCTAATTTGAGAAGTGCAGTTTCCATAGCAAGGCGTGTACAAGACCCATTAGCTGAGCTGGTGAAAATTGAGCCGAAGCACATTGGAGTCGGAATGTACCAGCATGACGTATCTCAGACTTTGCTCAAGGCAACACTGGACAGTGTTGTAGAAGAATGTGTCAGCTTTGTGGGAGTGGATATTAACATCTGTTCTGAAGTTTTGTTGAGGCATATTGCAGGACTCAATGCCAACCGAGCCAAAAATATTATTGAATGGCGAGAGAAAAATGGACCCTTTGTCAACCGAGAACAGCTAAAAAAAGTGAAAGGGCTGGGTCCAAAATCTTTCCAACAGTGTGCTGGCTTCATCAGAATCAACCAGGATTACATTAGAACATTTTGCAGT---------CAGCAAACCGAATCTGCGGGCCAAATT---CAGGGAGTTGCTGTGACATCTTCAGCAGGTGTTGAGGTCACAAATGAGAAGCAAGGCAAGAAGAAGAGCAAAAGTGCAGTAAATGTTGTACTGAAGCCAAATCCTTTGGACCAAACTTGTATTCACCCGGAATCGTATGACATAGCGATGAGGTTTTTGTCATTCGTCAGAGGGACGCTGTATGAGATTGGAAAGCCTGAAATGGAGCAAAAAATAAATTCGTTCCTTGAAAAGGAGGGCATAGAGAAAATTGCAGAAAGTTTGCAAACAACAGTTCACACCTTACAGGTCATCATAGATGGTCTCAGCCAGCCTGAGAGCTTTGACTTTCGAACAGATTTTGATAAACCTGATTTCAAGAGAAGCATAGTCTGCTTGGAAGACCTGCAGGTTGGGACAGTTCTCACAGGCAAAGTCGAGAATGCCACTCTGTTTGGAATTTTTGTAGATATAGGAGTGGGGAGATCAGGGCTGATTCCCATACGAAATGTGACAGAAGCAAAACTTTCTAAAACAAAGAAGAGAAGGAGTCTTGGACTGGGCCCTGGAGAAAGAGTGGAAGTCCAAGTACTCAACATTGACATCCCCCGATCTAGGATTACTCTGGACCTCATTCGGGTGTTG---
>HLcamFer2
ATGTCATCATTGCCAAGAAGAGCAAAAGTAAAGGTCCAGACTGTGGTATCCAAAGATGAATTCTCTTCTTTCTCTGAGTTATCGTCTGCCTCTGAA---GATGACAAGGAGGATAGTGCCTGGGAGCCCCAAAAGAAAGTCCCCAGGAGCCGTAAGCTGCCTGTT------------------------------------TCCAAGGAATCTAAACCAAAGAGGGTGCCACGGGTGAAAAAGAACACCCTACAGATGAGTGATGGC---TTGGCAGGCGTGGCTGTTAAGGAGGAGCTGAATAGCTCTGTGGCTATTGCTGATGCTGATTTGGAAGACAGAAAAAATAAATTGGATACCATGCAGACTCTGAAAACAGCAGAGACGAAACGGAAGAATTCAGCTCAGTCACCTTCAGCTCGGAGGACCAAA---AAG---CTGAAAGTTGAT---------GAAGAAACCAGCAAAGCCAGCAGCTTAGAGAGCGGGAGTAACAGCACAGAGACACCGTCCACAAGTGCTATGTGGGAAGGGGAGTGCAAGAAGGAGGAGAACGAAGATGACTTTCCATGCAGTCAGTCTCCTTTGAAGAAAGTGAAGACAGAAGTGTGTCCTCAGGGGCAGCCTGTCAGGTTTCCGGCAAATGCCGACAATATTAAGGAAGAGGTCGAAATGAACTGGGACATAGTACAGGTTTTATCTGAGAGAGCTAGTATTGAACTTTGGGTTTGTGCCAACATTATTCGTCTCTTTAATGATGATAACACAATTCCCTTCATTATACGTTATCGAAAAGAGCTTATCAATAACCTTGATGCTGATTCCTTGAGAGAAGTTCGACAAACCCTAGAGGAGCTACGGGCTGTTGCAAAGAAGGCTCATAGTACAATCCAAAAAATTAAGAAGGAAGGGAAGATGTCTGAGTGCTTGTTAAAAGCCTTGCTGAACTGTAAAACTTTTGAAGAACTAGAACATGTGTCAGCACCATATAAAACTGGGAGCAAAGGCACCAAAGCCCAGAGAGCAAAGCAGTTGGGATTAGAAGGAGCAGCCAGGACACTGCTTGAGAATCCAGGGGAGCTCAATCTGCTCTCTTATATTAGACCCAATGTGAAAGGGCTTTCAACACTCCAGGATATTGAAACAGGAGTGCAGCATATTTTAGCAGACATGGTTGCTAAAGACAAAGACACACTTGACTTCATTCGGAAATTGTGCCAAAATAGATATATTTGTATCCAGTCATCTCTGGCAAAGGTGTCCTCAAAAAAAGTAAATGAAAAAGATGTTGATAAGTTTCAGCTCTACCAGAATTTTTCATGCAACATAAGAAACATCCAGCATCATCAGATTCTGGCAATTAACCGTGGAGAAAATTTGAAGATACTAACGGTCAAAGTTAACATTTCTGATGGAGTGAAGAATGAGTTCTGTAGGTGGTGCATTCAAAACAGGTGGAGACCACGTGGCTTTGCAAGGCCAGAGTTAATGAAGATCTTGTACAACTCTCTGGATGATTCCTTTAAACGCCTTATTTATCCTCTTCTTTGTAGAGAGTTCAGAGCCAAACTGACATCAGACGCAGAGAAAGAATCAGTAATGATGTTTGGACGGAACCTTCGTCAGCTCCTTTTAACAAGCCCTGTTCCAGGGCGCACTTTGATGGGAGTGGATCCAGGTTACAAGCATGGTTGCAAATTAGCTATAATTTCTCCTACCAGTCAGATACTTCATACTGACGTGGTTTACTTGCATTGTGGACAAGGCTTCCGAGAGGCAGAGAAAATAAAGAGGCTTTTGCTGAATTTCAACTGCAGCACAGTGGTGATTGGAAATGGAACTGCCTGCCGGGAAACAGAAGCTTACTTTGCTGACCTGATAATGAAAAATTACTTTGCACCACTGGATGTTGTTTACTGCATCGTCAGTGAAGCCGGAGCATCAATCTACAGTGTCAGCCCTGAAGCTAACAAAGAGATGCCAGGACTGGACCCTAATTTGAGAAGTGCAGTTTCCATAGCAAGGCGTGTACAAGACCCATTAGCTGAGCTGGTGAAAATTGAGCCGAAGCACATTGGAGTTGGAATGTATCAGCACGATGTATCTCAGACTCTACTCAAGGCAACATTGGACAGTGTTGTAGAAGAATGTGTCAGCTTTGTGGGAGTGGATATTAACATCTGTTCAGAAGTTTTGTTAAGGCATATTGCTGGACTCAATGCCAACCGAGCCAAAAGTATTATTGAATGGCGAGAGAAAAACGGTCCCTTCATCAACCGAGAACAGCTGAAGAAAGTAAAAGGGCTGGGTCCAAAATCTTTCCAGCAGTGTGCTGGTTTCATCAGAGTCAACCAGGATTATATTCGAACATTTTGCAGT------AGTCAGCAAACTGAATCTGCAGGCGAAATT---CAGGGAGTTGCTGTGACATCTTCAGCAGGTGTTGAGGTCACAACTGAGAAGCAAGGCAAGAAGAGGAGCAGAACTGCAGTGAGTGTTGTACTGAAGCCAAATCCTTTGGACCAAACTTGTATTCACCCGGAATCCTATGACATAGCGATGAGGTTTTTGTCATTCATTGGAGGGACATTGTGTGAGATTGGAAAGCCTGAAATGCAACAGAAAATAAATTCATTTCTTGAAAAAGAAGGAATAGAGAAGATTGCAGAAAGGTTACAAACAACAGTGCACACCTTACAGGTCATCATAGATGGCCTCAGCCAGCCTGAGAGCTTTGACTTTCGAACAGATTTTGATAAACCTGATTTCAAGAGAAGCATAGTCTGCTTAGAAGACCTGCAGGTTGGGACAGTTCTTACAGGCAAAGTAGAGAATGCCACCCTGTTTGGAATTTTTGTGGATATAGGAGTGGGGAGATCAGGGCTGATTCCTATACGAAATGTAACAGAAGCAAAACTTTCTAAGACGAAGAAGAGAAGGAGTCTTGGACTGGGCCCTGGAGAAAGAGTGGAAGTCCGAGTGCTCAACATTGACATTCCCCGATCTAGGATTACCCTGGACCTCATTCGAGTGTTG---
>HLequCab3
ATGTCATCATTGCCAAGAAGAGCAAAAGTAAAGGCCCAGACTGCAGTAGCCAAAGATGAATTTTCTTCCTTCTCCGAGCTATCATCTGCCTCTGAAGAAGATGACAAGGAAGATAGTGCCTGGGAGCCTCAAAAGAAAGTCCCCAGAAGCCGTAAGCAGCCTGTT------------------------------------CCCAAGGAATCCAAACCAAAGAGGGTGCCACGGGTGAAGAAGAACACCCTACAGATCAGTGATGGC---CCAGAAGGCGTGGCTGTTAAGGAGGAGCTGAACAGCTCTGTGGCTATTGCCGATGTTGACTTGGAAGACAGAAAAAATAAATCGGATACTGTGCAGCCTCTGAAGACAGCGAAGACAAAAAGGAAAAATTCAGCTCAGTCACCTTCAGCTCAGAGGACCAAA---AAG---CTGAAAGTTGAT---------GAAGAAACCCACAAAGCCAGCAACTTGGAGAGTGGGAGTAACAGTTCAGAGACACCGTCCACAAGCACTATGTGGGAAGGTGCATGCAAGAAGGAAGAGAATGAAGATGATGTTACATTCGGTCAGTCCCCTTTAAAGAGAGTGAAGACCGAAACATGTCCTCAGGGGGAGCCTGTCAGGTTTCCGGCAGACGCCCACAATATTAAAGAGGAGGTGGAAATGAACTGGGACATAGTACAGGTTTTATCTGAGAGAACGAATATTGAACTTTGGGTTTGTGCCAACATCATTCGTCTCTTTAATGATGATAACACAATTCCCTTCATTATACGTTATCGAAAAGAGCTCATTAATAACCTTGATGCCGATTCCTTGAGAGAAGTTCGACAAACCCTGGAGGAGCTACGGGCTGTTGCAAAGAAGGTTTATAGTACAATCCAGAAAATTAAGAAAGAGGGGAAGATGTCTGAATGCTTGTTAAAAGCCTTGCTGAACTGTAAAACTTTTGAAGAACTAGAACACGTGTCGGCTCCATATAAAACTGGGAGCAAAGGCACAAAAGCCCAGAGAGCAAAGCAGTTGGGATTAGAAGGAGCAGCCAGGACACTGCTGGAGAATCCAGGGGGGCTCAGTCTGCTGTCTTACGTGCGACCCAATGTAAAAGGGCTCTCAGCACTCCAGGATATTGAAACAGGAGTGCAGCATATTCTAGCAGACATGATTGCTAAAGACAAAGACACGCTGGACTTCATTCGGAAATTGTGCCAAAATAGATATATTTGTATCCAGTCATCTCTGGCAAAAGTCTCCTCAAAAAAAGTAAATGAGAAAGATGTTGATAAGTTTCAGCTGTACCAGAATTTTTCATGCAACATAAGAAACATCCAACATCATCAGATTCTGGCAATTAACCGTGGAGAAAATTTGAAGATACTGACGGTCAAGGTCAACATTTCTGATGGAGTGAAGAACGAATTCTGTAGATGGTGCATCCAGAATAGGTGGAGACCACGAGGCTTTGCAAGGCCAGAGTTAATGAAGATCTTATACAATTCACTGGACGATTCCTTTAAACGCCTTATTTATCCTCTCCTCTGTAGAGAGTTCAGAGCCAAACTAACATCAGATGCAGAGAAGGAATCAGTAATGATGTTTGGGCGAAACCTTCGTCAGCTCCTCTTAACAAGCCCCGTTCCAGGGCGCACCTTGATGGGAGTGGATCCTGGTTACAAGCATGGTTGCAAGTTAGCTATAATTTCTCCTACCAGTCAGATACTTCATACTGATGTGGTTTATTTGCATTGTGGACAAGGCTTTCGAGAGGCAGAGAAAATAAAGAGGCTTTTGCTGAATTTCAACTGCAGCACAGTGGTGATTGGAAATGGAACTGCCTGCCGGGAAACAGAAGCTTACTTTGCTGACCTGATAATGAAAAATTACTTTGCACCACTGGATGTTGTTTACTGTATTGTCAGTGAAGCAGGAGCATCAATCTACAGTGTCAGCCCTGAAGCTAACAAAGAGATGCCAGGACTGGACCCTAATTTGAGAAGTGCAGTTTCCATAGCAAGGCGTGTACAAGATCCATTAGCTGAGCTGGTGAAAATTGAGCCAAAGCACATTGGAGTTGGAATGTATCAGCACGATGTGTCTCAGACTTTACTCAAGGCAACACTGGACAGTGTTGTGGAAGAATGTGTCAGCTTTGTGGGAGTGGATATTAACATCTGTTCAGAAGTTTTGTTAAGGCATATTGCAGGACTCAATGCCAACCGAGCCAAAAATATTATTGAATGGCGAGAGAAAAACGGGCCCTTCATCAACAGAGAACAGCTGAAGAAAGTGAAAGGGCTGGGTCCAAAATCTTTCCAACAGTGTGCAGGCTTCATCAGAATCAACCAGGATTATGTTCGAACATTTTGCAGC------AGTCAGCAAACTGAATCTGCAGGTCACATT---CAGGGAGTTGCTGTAACATCTTCAGCGGGCGTTGAGGTCACAAATGAGAAGCAGGGCAAGAAGAAGAGCAAAACTGCAGTGAATGTTGTACTGATGCCAAATCCCTTGGACCAAACTTGTATTCACCCGGAATCGTATGACATAGCGATGAGGTTTTTATCATTCATTGGAGGGACACTGTGTGACATTGGAAAGCCTGAAATGCAACAAAAAATAAATTCATTCCTTGAAAAGGAAGGAATAGAGAAAATTGCAGAAAGATTGCGAACAACTGTTCACACGTTACAAGTCATCATAGATGGTCTCAATCAGCCTGAAAGCTTTGACTTTCGAACAGATTTTGATAAGCCTGATTTCAAAAGAAGCATAGTCTGCTTGGAAGACCTACAGGTTGGGACAGTCCTTACAGGCAAAGTCGAGAATGCCACTCTGTTTGGAATTTTTGTGGATATAGGAGTGGGGAGATCAGGGTTGATTCCCATACGAAATGTAACAGAAGCAAAACTTTCTAAAACAAAGAAGAGAAGGAGTCTTGGACTGGGCCCTGGAGAAAGAGTGGAAGTCCAAGTACTCAACATTGACATCCCCCGATCTAGGATTACTCTGGACCTCCTTCGGGTGTTG---
>cerSim1
ATGTCATCACTGCCAAGAAGAGCAAAAGTAAAGGTCCAGACTGCAGTATCTAAAGACGAGTTTTCTTTCTTCTCTGAGTTATCATCTGCCTCTGAAGAAGATGACAAGGAAGATAGTGCCTGGGAGCCCCAAAAGAAAGTCCCCAGAAGCCGTAAGCAACCTGTT------------------------------------CCCAAGGAATCCAAACCCAAGAGGGTGCCACGGGTGAAGAAGAACGTGCTACAGATCACTGATGGC---TCAGAAGGCATGGCTGTTAAGGAGGAGCTGAATAGCTCTGTGGTTATTGCTGATGTTGATTTGGAAGACAGAAAAAATAAATTGGATACTGTGCAGACTCTGAAAACAGCGAAGACAAAACGGAAGAATTCAGCTCAGTCACCTTCAGCTCAGAGGACCAAA---AAG---CTGAAAGTCGAT---------GAAGAAACCAACAAAGCCAGCAACTCAGAAAGTGGGAGTAACAGCACAGAGACACCGTCCACAAGCACCATGTGGGAAGGTGCATGCAAGAAGGAAGAGAATGAAGATGACGTTACAACTGATCCGTTCCCTTTAAAGAGAGTGAAGACCGAAGCATGTCCTCAGGGGCAGCCTGTCAGGTTTCCGGCAAATGCCAACGATATTAAAGAGGAGGTGGAAATGAACTGGGACATAGTACAGGTTTTATCTGAGAGAACTAATATTGAACTTTGGGTTTGTGCCAACATCATTCGTCTCTTTAATGATGATAACACAATTCCCTTCATTATACGCTATCGAAAAGAGCTCATTAATAACCTTGATGCCGATTCCTTGAGAGAAGTTCGACAAACCCTGGAGGAGCTACGGGCTGTTGCAAAGAAGGTTCATAGTACAATCCAGAAAATTAAGAAAGAGGGGAAGATGTCTGAGTGCTTGTTAAAAGCCTTGCTGAACTGTAGAACTTTTGAAGAACTAGAACACGTGTCAGCTCCATATAAAACTGGGAGCAAAGGCACGAAAGCCCAGAGAGCAAAGCAGTTGGGATTAGAAGGAGCAGCCAGGACACTGCTGGAGAATCCAGGGGAGCTCAATCTGCCCTCTTACATTCGACCCAATGTGAAAGGGCTCTCGGCACTCCAGGATGTTGAAACAGGAGTGCAGCATATTCTAGCAGACATGATTGCTAAAGACAAAGACACACTGGACTTCATTCGGAAATTGTGCCAAAATAGATATATTTGCATCCAGTCATCTCTGGCAAAAGTGTCCTCAAAAAAAGTAAATGAGAAAGACGTTGATAAGTTTCTGCTCTACCAGAATTTTTCGTGCAACATAAGAAACATCCAACATCATCAGATTCTGGCAATTAACCGTGGAGAAAATTTGAAGATACTGACAGTCAAGGTCAACATTTCTGATGGAGTGAAGAATGAATTCTGTAGATGGTGCATCCAGAATAGGTGGAGACCACGAGGCTTTGCAAGGCCAGAGTTAATGAAGATCTTATACAGTTCACTGGATGATTCCTTTAAACGCCTTATTTATCCTCTCCTCTGTAGAGAGTTCAGAGCCAAACTAACATCAGATGCAGAGAAGGAATCAGTAATGATGTTTGGACGAAACCTTCGTCAGCTCCTTTTAACAAGCCCTGTTCCAGGGCGCACCTTGATGGGAGTGGATCCTGGTTACAAGCATGGTTGCAAATTAGCTATAATTTCTCCTACCAGTCAAATACTTCATACTGATGTGGTTTATTTGCATTGTGGACAAGGCTTTCGAGAGGCAGAGAAAATAAAGAGGCTTTTGCTGAATTTCAACTGCAGCACAGTGGTGATTGGAAATGGAACTGCCTGCCGGGAAACAGAAGCTTACTTTGCTGACCTGATAATGAAAAATTACTTTGCACCACTGGATGTTGTTTACTGTATCGTCAGTGAAGCAGGAGCATCAATCTACAGTGTCAGCCCCGAAGCTAACAAAGAGATGCCAGGACTGGACCCTAATTTGAGAAGTGCAGTTTCCATAGCAAGGCGTGTACAAGATCCATTAGCCGAGCTGGTAAAAATTGAGCCAAAGCACATTGGAGTTGGAATGTATCAGCATGATGTGTCTCAGACTTTACTCAAGGCAACACTGGACAGTGTTGTGGAAGAATGTGTCAGCTTTGTGGGAGTGGATATTAACATCTGTTCAGAAGTTTTGCTAAGGCATATTGCAGGACTCAATGCCAACAGAGCCAAAAATATTATTGAATGGCGAGAGAAGAACGGGCCCTTCATTAACCGAGAACAGCTGAAGAAAGTGAAGGGGCTGGGCCCAAAATCTTTCCAACAGTGTGCTGGCTTCATCAGAATCAACCAGGATTATATTCGAACATTTTGCAGT------AGTCAGCAGACTGAATCTGCAGGCCACATT---CAGGGAGTTGCTGTGACATCTTCAGCAGGTGTCGAGGTCACAAATGAGAAGCAGGGCAAGAAGAAAAGCAAAACTGCAGTGAATGTTGTACTGATGCCAAATCCTTTGGACCAAACTTGTATTCACCCGGAATCATATGACATAGCGATGAGGTTTTTATCATTCATTGGAGGGATGCTGTGTGAGATTGGAAAGCCTGAAATGCAACAAAAAATAAATTCATTCCTTGAAATGGAAGGAGTAGAGAAAATTGCAGAAAGATTGGAAACAACAGTACACACCTTACAGGTCATCATAGATGGTCTCAGTCAGCCTGAAAGCTTTGACTTTCGAACAGATTTTGATAAACCTGATTTCAAAAGAAGCATAGTCTGCTTGGAAGACCTACAGGTTGGGACAGTTCTTACAGGCAAAGTGGAGAATGCCACTCTGTTTGGAATTTTTGTGGATATAGGAGTGGGGAGATCAGGGCTGATTCCCATACGAAATGTAACAGAAGCAAAACTTTCTAAAACGAAGAAGAGAAGGAGTCTCGGACTGGGCCCTGGAGAAAGAGTGGAAGTCCGAGTACTCAACATTGATATCCCCCGATCTAGGATTACTCTGGACCTCATTCGGGTGTTG---
>oryCun2
ATGTCATCATTGCCCAGAAGAGCAAAAGTGCAGGTCCAGACTGTGGTATACAAAGATGAATTTTCTTCTTGCTCTGAATTATCGTCTGCCTCTGAAGAAGATGACAAGGAAGATAGCATCTGGGAGCCCCAGAAGAAAGCCCCCAGAGTCCGTAAGCAGCCCGCT------------------------------------CCCAAGGAACCCAAACCAAAGAGGGTGCCTCGGGGGAAGAAGAACACCCAAGTGGTCAGTGACAGC---TCAGAAGCTGTGGCTGTTAAAGAGGAGCTGAATAATTCTGTGGCTATTGCTGATGTTAATTTAGAAGACAGAAAAAATAAATTGGAAACTGTACAGACTCTGAAAACAGCAAAGACAAAACAGAAGAATTCAGCTCAA---------------AGGACCAAA---AAA---TTGAAAGTG------------GAAAAAATCAACAAAGTCAGCAACTTAGAGGGTGGGGATCACAGTACAGAGACCCCATCAACAAGCACCATGTGGGAAGGTACATGCAAGAAGGAAGAGAATGAAGATGACTTTACATTTGGTCAGTCCCCTTTAAAGAAAATGAAGACTGAAATGTGTCCTCAGGGGCAGCCTGTCAAGTTTCCAGCAAATGCCAACAGTATTAAAGAGGAGGTGGAAATGAACTGGGACATAGTCCAGGTTTTATCTGAGAGAACTAATATTGAACTCTGGGTTTGTGCCAACATCATCCGTCTTTTTAATGATGATAACACAATTCCCTTCATCATACGTTACCGAAAAGAGCTCATTAATAATCTTGATGCTGATTCCTTGAGAGAAGTTCGACAAACCCTTGAGGAGCTCCGGGCCGTTGCAAAGAAGGTTCATAGTACAATCCAGAAAATTAAGAAAGAGGGGAAGATGTCTGAATGCTTGTTAAAAGCCTTGCTGAACTGTAAAACTTTTGAAGAGCTAGAACACGTGTCTGCCCCATATAAAACTGGGAGTAAGGGCACCAAAGCTCAGAGAGCAAAACAGCTGGGATTGGAAGGAGCAGCCAGGACACTGCTTGAGCGTCCAGGGGAGCTCAATCTTCTCTCCTACATTCGACCCGACGTTAAAGGGCTTTCAGCGCTGCAGGATATTGAAACAGGAGTACAACATATTTTAGCAGACATGATTGCTAAAGACAAAGACACGCTTGACTTCATTCGGAAATTGTGCCAGAATAGATACATTTGTATACAGTCATCACTGGCTAAAGTTTCCTCAAAAAAGGTAAATGAGAAAGATGTCGATAAATTTCAGCTGTACCAGAATTTTTCGTGCAACATAAGAAATATCCAACATCATCAGATTCTGGCAATTAACCGTGGAGAAAATTTGAAGATACTGACAGTCAAAGTCAACATTTCTGATGGAGTGAAGAATGAATTCTGTAGGTGGTGCATCCAAAACAGGTGGAGGCCACGTGGCTTTGCAAGACCAGAGTTAATGAAGATTTTACATAGTTCACTGGATGATTCCTTTAAACGCCTTATTTATCCTCTTCTCTGTAGAGAGTTCAGAGCCAAACTGACTTCCGATGCAGAGAAGGAATCAGTAATGATGTTTGGACGGAACCTTCGTCAGCTTCTTTTAACAAGCCCTGTTCCAGGACGTACTTTGATGGGAGTGGATCCTGGGTACAAACATGGCTGCAAATTAGCTATAATTTCTCCTACCAGTCAGATACTTCATACTGATGTGGTTTACTTGCATTGTGGACAAGGCTTCCGAGAGGCAGAGAAAATAAAGAGGCTTTTGCTGAATTTCAACTGCAGCACAGTGGTGATTGGAAATGGAACTGCCTGCCGGGAAACAGAAGCTTACTTTGCTGACCTGATAATGAAAAATTACTTTGCACCACTGGATGTTGTTTACTGTATCGTGAGTGAAGCAGGAGCCTCCATCTACAGTGTCAGCCCTGAAGCAAACAAAGAGATGCCAGGGCTGGACCCTAATTTGAGAAGTGCAGTTTCCATAGCAAGGCGTGTACAAGATCCATTAGCTGAGCTAGTGAAAATTGAGCCGAAGCACATTGGAGTTGGAATGTATCAGCATGATGTATCCCAGACTTTACTCAAGGCAACACTGGACAGTGTTGTAGAAGAATGTGTCAGCTTTGTGGGAGTGGATATTAACATCTGTTCAGAAGTTTTGTTAAGGCATATTGCAGGACTCAATGCCAACAGAGCCAAAAATATTATTGAATGGCGAGAACAAAATGGACCCTTCATCAACCGAGAACAGCTGAAGAAAGTGAAAGGGCTGGGTCCAAAATCCTTCCAACAGTGTGCTGGCTTCATCAGAATCAACCAGGATTACATTCGAACATTTTGCAGC------AGTCAGCAGACTGAATCTTCAAGCCAAATT---CAAGGACTTGCTGTGACATCTTCAGCAGGTGTTGAGGTCACAAATGAGAAGCAGGGCAAAAAGAAGAGTAAAAGTACAGTCAGTGTTGCACTGAAACCAAACCCGTTGGACCAAACTTGTATTCATCCGGAATCATATGACATAGCAATGAGGTTTTTATCATTTGTTGGAGGGACACTGTGTGAGATTGGAAAGCCTGAAATGCAACAGAAAATAAATTCATTCCTTGAAAAGGAAGGAATAGAGAAAATTGCAGAAAGATTGCAAACAACAGTACACACCTTACACGTCATCGTAGATGGTCTCAGTCAGCCTGAAAGCTTTGACTTTCGAACAGATTTTGATAAACCTGATTTCAAGAGAAGCATAGTCTGCCTGGAAGATCTGCAGGTTGGGACAGTTCTTACAGGCAAAGTTGAGAATGCCACTCTGTTTGGAATTTTTGTAGATATAGGAGTAGGGAAATCAGGGTTGATTCCCATTCGAAATGTAACAGAAGCGAAGCTTTCCAAAACGAAGAAGAGAAGGAGTCTCGGGCTGGGCCCCGGAGAAAGAGTGGAAGTGCAAGTACTCAATATTGACATCCCACGATCTAGGATAACTCTGGACCTCATTCGGGTGTTG---
>HLturTru3
ATGTCATCATTGCCAAGAAGAGCAAAAGTGAAGGTCCAGACTGTGGTATCCAAAGATGAATTCTCTTCCTTCTCTGAGTTATCATCTGCCTCTGAA---GATGACAAGGAGGATAGTGCCTGGGAGCCCCAAAAGAAGGTCCCCAGAAGCCGTAAGCTGCCTGTT------------------------------------TCCAAGGAATCCAAACTGAAGAGGGCGCCACGGGTGAAGAAGAACACCCTACAGACCAAAGATGGC---TCAGAAGGTGTGGCTGTTAAGGAAGAGCTGGATAGCTCTGTGCCTATTGCTGATGTTGATTTGGAAGACAGAAAAAATAAATTGGAGACTGTGCAAACTCTGAAAACAGCAAAGATGAAACGGAAAAATTCAGCTCAGTCACCTTCAGCTCGGAGGACCAAA---AAG---CTGAAAGCTGAT---------GAAGAAACCAACAAAGCCAGCAGCTTAGAGAGCGGGAATAACAGCACAGAGACACCGTCCACAAGCGCCACGTGGGAAGGTGGGTGCAAGAAGGAGGAGAGTGAAGACGACTTCACATGCAGTCAGTCCCCTCTGAAGAAAGTGAAGACGGAAATGTGTCCTCAGGGGCAGCCTGTCAGGTTTCCAGCAAATGCCAACAATATTAAGGAGGAGGTGGAAATGAACTGGGACATAGTACAGGTTTTATCTGAGAGAACTGATATTGAACTTTGGGTTTGTGCCAACGTTATTCGTCTCTTTAATGATGATAACACAATTCCCTTCATTATACGTTATCGAAAAGAGCTTATTAATAACCTTGATGCTGATTCCTTGAGAGAAGTTCAACAAACTCTAGAGGAGCTACGGGCTGTTGCAAAGAAGACTTATAACACAATCCAAAAAATTAAGAAGGAGGGGAAGATGTCTGAGTGCTTGTTAAAAGCCTTGCTGAACTGTAAAACTTTTGAAGAACTAGAACACGTGTCAGCACCATATAAAACTGGGAGCAAGGGCACCAAAGCCCAGAGAGCAAAGCAGCTGGGATTAGAAGGAGCAGCCAGGACACTGCTTGAGAATCCAGGGGACCTCAATCTGCTCTCTTACATTAAGCCCAATGTTAAAGGGCTTTCAGCACTCCAGGATATTGAAACAGGAGTGCAGCATATTTTAGCAGACATGATTGCTAAAGACAAAGACACGCTTGACTTCATTCGGAAATTGTGCCAAAATAGATATATTTGTATCCAGTCATCTCTGGCAAAGGTATCCTCAAAAAAAGTAAATGAAAAAGATGTTGATAAGTTTCTGCTCTACCAAAATTTTTCGTGCAACATAAGAAACATCCAACATCATCAGATTCTGGCAATTAACCGTGGAGAAAATTTGAAGATACTGACGGTCAAGGTTAACATTTCTGATGGAGTGAAGAATGAGTTCTGTAGGTGGTGCATCCAAAACAGGTGGAGACCACGTGGCTTTGCAAGGCCAGAGTTAATGAAGATCTTATACAACTCACTGGATGATTCCTTTAAACGCCTTATTTATCCTCTCCTTTGTAGAGAGTTCAGAGCCAAACTAACATCAGATGCAGAGAAAGAATCAGTAATGATGTTTGGACGGAACCTTCGTCAGCTCCTTTTAACAAGCCCTGTCCCAGGGCGTACCTTGATGGGAGTGGATCCCGGTTATAAACACGGTTGCAAATTAGCTATAATTTCTCCTACCAGTCAGATACTTCATACCGATGTGGTATACTTGCATTGTGGACAAGGCTTCCGAGAGGCAGAGAAAATAAAGAGGCTTTTGCTGAATTTCAACTGCAGCACAGTGGTGATTGGAAATGGAACTGCCTGCCGGGAAACAGAAGCTTACTTTGCTGACCTGATAATGAAAAACTACTTTGCACCACTGGACATTGTTTACTGTATCGTCAGTGAAGCAGGAGCATCAGTCTACAGTGTCAGCCCTGAAGCTAATAAAGAGATGCCAGGACTGGACCCTAATTTGAGAAGTGCAGTTTCCATAGCAAGGCGTGTACAGGATCCATTAGCTGAGCTAGTGAAAATTGAGCCGAAGCACATTGGAGTTGGAATGTATCAGCACGATGTGTCTCAGACTCTACTCAAGGCCACACTGGATAGTGTTGTAGAAGAATGTGTCAGCTTTGTGGGAGTGGATATTAACATCTGTTCAGAAGTTTTGTTAAGGCATATTGCTGGACTCAATGCCAACCGAGCCAAAAATATTATTGAATGGCGTGAGAAAAATGGGCCATTCATCAACCGAGAACAGCTGAAGAAAGTGAAAGGGCTAGGTCCAAAATCTTTCCAACAGTGTGCTGGTTTCATCAGAGTCAACCAGGATTATATTCGAACATTTTGCAGT------AGTCAGCAAACTGAATCTGCTGGTGAAATG---CAGGGAGTTGCTGTGGCATCTTCAGCAGGTGTTGAAGTCACAAATGAGAAGCAAAGCAAGAAGAAGAGCAAAACTGCAGTGAATGCTGTACTAAAGCCAAATCCTTTGGACCAAACTTGTATTCACCCGGAATCATATGACATAGCGATGAGGTTTTTGTCATTTGTTGGAGGGACACTGTGTGAGATTGGCAAGCCTGAAATGCAACAAAAAATAAATTCATTCCTTGAAAAAGAAGGAATAGAGAAAACTGCAGAAAGATTGCAAACAACAGTACACACCTTACAGGTCATCATAGATGGTCTCAGCCAGCCTGAGAGCTTTGACTTTCGAACAGATTTTGATAAACCTGATTTCAAGAGAAGCATAGTCTGCTTGGAAGACCTGCAGGTTGGGACAGTTCTTACAGGCAAAGTCGAGAATGCCACCCTATTTGGAATTTTTGTGGATATAGGAGTGGGGAGATCAGGGCTGATTCCCATACGAAATGTAACAGAAGCAAAACTTTCTAAGACGAAGAAGAGAAGGAGTCTTGGGCTGGGCCCTGGAGAAAGAGTGGAAGTCCGAGTACTCAACATTGACATTCCCCGATCTCGGATTACTCTGGACCTCATTCGGGTGTTG---
>balAcu1
ATGTCATCATTGCCAAGAAGAGCAAAAGTAAAGGTCCAGACTGTGGTATCCAAAGATGAATTCTCTTCCCTCTCTGAGTTATCATCTGCCTCTGAA---GATGACAAGGAGGATAGTGCCTGGGAGCCCCAAAAGAAAGTCCCCAGAAGCCGTAAGCTGCCTGTT------------------------------------TCCAAGGAATCCAAACCGAAGAGGGCGCCACGGGTGAAGAAGAACACCCTACAGACCAAAGATGGC---TCAGAAGGTGTGGCTGTTAAGGAAGAGCTGAATAGCTCTGTGCCTATTGCTGATGTTGATTTGGAAGACAGAAAAAATAAATTGGAGACTGTGCAGACTCTGAAAACAGCAAAGATGAAACGGAAAAATTCAGCTCAGTCACCTTCAGCTCGGAGGACCAAA---AAG---CTGAAAGCTGAT---------GAAGAAACCAACAAAGCCAGCAGCTTAGAGAGCGGGAGTAACAGCACAGAGAAACCGTCCACAAGCGCCACGTGGGAAGGTGGGTGCAAGAAGGAGGAGAGTGAAGACGACTTCACGTGCAGTCAGTCCCCTTTGAAGAAAGTGAAGACAGAAATGTGTCCTCAGGGGCAGCCTGTCAGGTTTCCAGCAAATGCCAACATTATTAAGGAGGAGGTGGAAATGAACTGGGACATAGTACAGGTTTTATCTGAGAGAACTGATATTGAACTTTGGGTTTGTGCCAACATTATTCGTCTCTTTAATGATGATAACACAATTCCCTTCATTATACGTTATCGAAAAGAGCTTATTAATAACCTTGATGCTGATTCCTTGAGAGAAGTTCAACAAACTCTAGAGGAGCTACGGGCTGTTGCAAAGAAGGCTTATAACACAATCCAAAAAATTAAGAAGGAGGGGAAGATGTCTGAGTGCTTGTTAAAAGCCTTGCTGAACTGTAAAACTTTTGAAGAACTAGAACACGTGTCAGCACCATATAAAACTGGGAGCAAGGGCACCAAAGCCCAGAGAGCAAAGCAGCTGGGATTAGAAGGAGCAGCCAGGACACTGCTTGAGAATCCAGGGGACCTCAATCTGCTCTCTTACATTAGGCCCAATGTTAAAGGGCTTTCAGCACTCCAGGATATTGAAACAGGAGTGCAGCATATTTTAGCAGACATGATTGCTAAAGACAAAGACACGCTTGACTTCATTCGGAAATTGTGCCAAAATAGATATATTTGTATCCAATCATCTCTGGCAAAGGTATCCTCAAAAAAAGTAAATGAAAAAGATGTTGATAAGTTTCTGCTCTACCAAAATTTTTCGTGCAACATAAGAAACATCCAACATCATCAGATTCTGGCAATTAACCGTGGAGAAAATTTGAAGATACTGACGGTCAAGGTTAACATTTCTGATGGAGTGAAGAATGAGTTCTGTAGGTGGTGCATCCAAAACAGGTGGAGACCACGTGGCTTTGCAAGGCCAGAGTTAATGAAGATCTTATACAACTCACTGGATGATTCCTTTAAACGCCTTATTTATCCTCTCCTTTGTAGAGAGTTCAGAGCCAAACTAACATCAGATGCAGAGAAAGAATCAGTAATGATGTTTGGACGGAACCTTCGTCAGCTCCTTTTAACAAGCCCTGTCCCAGGGCGTACCTTGATGGGAGTGGATCCCGGTTATAAACACGGTTGCAAATTAGCTATAATTTCTCCTACCAGTCAGATACTTCATACTGACGTGGTATACTTGCATTGTGGACAAGGCTTCCGAGAGGCAGAGAAAATAAAGAGGCTTTTGCTGAATTTCAACTGCAGCACAGTGGTGATTGGAAATGGAACTGCCTGCCGGGAAACAGAAGCTTACTTTGCTGACCTGATAATGAAAAACTACTTTGCACCACTGGACATTGTTTACTGTATCGTCAGTGAAGCAGGAGCATCAGTCTACAGTGTCAGCCCTGAAGCTAATAAAGAGATGCCAGGACTGGACCCGAATTTGAGAAGTGCAGTTTCCATAGCAAGGCGTGTACAAGATCCATTAGCTGAGCTAGTGAAAATTGAGCCGAAGCACATTGGAGTTGGAATGTATCAGCACGATGTGTCTCAGACTCTACTCAAGGCAACGCTGGATAGTGTTGTAGAAGAATGTGTCAGCTTTGTGGGAGTGGATATTAACATCTGTTCAGAAGTTTTGTTAAGGCATATTGCTGGACTCAATGCCAACCGAGCCAAAAATATTATTGAATGGCGCGAGAAAAATGGGCCATTCATCAACCGAGAACAGCTGAAGAAAGTGAAAGGGCTAGGTCCAAAATCTTTCCAACAGTGTGCTGGTTTCATCAGAGTCAACCAGGAGTATATTCGAACATTTTGCAGT------CGTCAGCAAACTGAATCTGCAGGCAAAATG---CAGGGAGTTGCTGTGGCATCTTCAGCAGGTGTTGAAGTCACAAATGAGAAGCAAGGCAAGAAGAAGAGCAAAACTGCAGTGAATGCTGTACTAAAGCCAAATCCTTTGGACCAAACTTGTATTCACCCAGAATCATATGACATAGCGATGAGGTTTTTATCATTTGTTGGAGGGACACTGTGTGAGATTGGCAAGCCTGAAATGCAACAAAAAATAAATTCATTCCTTGACAGAGAAGGAATAGAGAAAACTGCAGAAAGATTGCAAACAACAGTACACACCTTACAGGTCATCATAGATGGTCTCAGCCAGCCTGAGAGCTTTGACTTTCGAACAGATTTCGATAAACCTGATTTCAAGAGAAGCATAGTCTGCTTGGAAGACCTGCAGGTTGGGACAGTTCTTACAGGCAAAGTCGAGAATGCCACCCTGTTTGGAATTTTTGTGGATATAGGAGTGGGGAGATCAGGGCTGATTCCCATACGAAATGTAACAGAAGCAAAACTTTCTAAGACGAAGAAGAGAAGGAGTCTTGGGCTGGGCCCTGGAGAAAGAGTGGAAGTCCAAGTACTCAACATTGACATTCCCCGATCTAGGATTACTCTGGACCTCATTCGGGTGTTG---
>susScr11
ATGTCATCATTGCCAAGGAGAGCAAAAGTAAAGGTCCAGACTGTGGTATCTAAAGATGAATTCTCTTCCCTCTCTGAGCTATCATCTGCCTCTGAA---GATGACAAGGAGGATAGTGCCTGGGAACCCCAAAAGAAAGTCCCCAGAAGCCGCAAGCCACCTGTT------------------------------------TCCAAGGAATCCAAACCAAAGAGGGCACCGCGGGTGAAGAAGACTCCCCTGCAGAGCAGAGATGGC---GTAGAAGATGTGGCTGTCAAGGAGGAACTGAATAGCTCCGTGGCTATTGCTGATGTTGACATGGAGGACAGAAAAAATAAATTGGATACTGTGCAGGGTCTGAAAACAGCACGGATGAAACGGAAAAATTCAACTCAGTCACCTTCAGCTAGGAGGACCAAA---AAG---CTGAAAGCTGAT---------AAAGACATCAGCAAAGCCAGCAGCTTAGAGAGTGGGAGTAACAGCACAGAGACACCATCCACAAGCGCCACGTGGGAAGGCGGGTCCAAAAAGGAGGAGAAGGAAGATGACGTTACCTGCGGCCAGCCCCCTTTGAAGAAAGTGAAGACAGAAACGTGTCCTCAGGGGCAGCCTGTCAGGTTTCCGGCAAATGCCAGCAGCATTAAGGAGGAGGTGGAGATGAACTGGGACATAGTCCAGGTTTTGTCTGAGAGAACTAACATTGAACTTTGGGTTTGTGCCAATATTATTCGTCTCTTTAATGATGATAACACAATTCCCTTCATTATACGTTACCGAAAAGAGCTTATTAATAACCTTGATGCCGATTCCTTGAGAGAAGTTCGTCAAACCCTTGAGGAGCTACGGGCTGTTGCAAAGAAGACTCATAGTACAATCCAAAAAATTAAGAAGGAGGGGAAGATGTCTGAGTGCTTGTTAAAAGCCTTGCTGAACTGTAAAACTTTTGAAGAACTAGAACACGTGTCAGCGCCATATAAAACTGGGAGCAAAGGCACCAAAGCCCAGAGAGCAAAGCAGTTGGGATTAGAAGGAGCAGCCCGGACACTGCTTGAGAATCCAGGGGAGCTCAACCTGCTCTCTTACATTAGACCCAATGTCAAAGGGCTTTCAGCACTCCAGGATATTGAAACAGGAGTGCAGCATATTTTAGCAGACATGATTGCTAAAGACAGAGACACACTTGACTTCATTCGGAAACTGTGCCAAAATAGGTATATTTGTATCCAGTCATCTCTGGCAAAGGTGTCCTCAAAAAAAGTCAATGAAAAAGATGTGGATAAGTTTCAGCTCTACCAAAATTTTTCATGCAACATAAGAAACATCCAACATCATCAGATTCTGGCAATTAACCGGGGAGAAAATTTGAAGATACTGACAGTCAAGGTTAACATTTCTGATGGAGTGAAGAATGAGTTCTGTAGGTGGTGTATCCAAAACAGGTGGAGACCACGTGGCTTTGCAAGGCCAGAGTTAATGAAGATTTTATACAGCTCACTGGACGATTCCTTTAAACGCCTTATTTATCCTCTCCTTTGCAGAGAGTTCAGAGCCAAACTAACATCAGATGCAGAGAAGGAATCAGTGATGATGTTTGGAAGGAACCTTCGTCAGCTCCTTTTAACAAGCCCAGTCCCAGGGCGCACCTTGATGGGAGTGGATCCTGGTTACAAACATGGTTGCAAATTAGCTATAATTTCTCCTACCAGTCAGATACTTCATACTGATGTGGTTTACCTGCATTGTGGACAAGGCTTCCGAGAGGCCGAGAAAATAAAGAGGCTTTTGCTGAATTTCAATTGCAGCACTGTGGTGATTGGAAATGGAACTGCCTGCCGGGAAACAGAAGCTTACTTTGCTGACCTGATAATGAAAAACTACTTTGCACCACTGGATGTTGTTTACTGTATCGTCAGTGAAGCGGGAGCGTCAATCTACAGTGTCAGCCCTGAAGCTAACAAAGAGATGCCAGGACTGGACCCTAATTTGAGAAGTGCAGTTTCCATAGCAAGGCGTGTACAAGATCCATTAGCTGAGCTGGTGAAAATTGAGCCGAAGCACATTGGAGTTGGAATGTATCAGCATGATGTATCTCAGACTCTACTCAAGGCAACACTGGACAGTGTTGTAGAAGAATGTGTCAGCTTTGTGGGAGTGGATATTAACATCTGCTCAGAGGTTTTGTTAAGGCATATCGCTGGACTCAATGCCAACCGAGCCAAAAATATTATTGAATGGCGAGAGAAAAACGGACCCTTCATCAACCGAGAACAGCTGAAGAAAGTGAAAGGGCTGGGTCCAAAATCTTTCCAACAGTGTGCTGGTTTCATCAGAGTCAACCAGGATTATATTCGAACATTTTGCAGT------AGTCAGCAAACTGAATCTGCAGGCGAAATT---CAGGGAGTTGCTGTGACATCTTCAGCAGGTGTTGAGGTCACAAATGAGAAACCAGGCAAGAAGAAGAGCAAAACCGCAGTGAATGTTGTACTGAAGCCAAATCCTCTGGACCAAACGTGTATTCACCCGGAATCATATGACATAGCAATGAGGTTTTTGTCATTTATTGGAGGAACACTGAATGAGATTGGAAAGCCTGAAATGCAACAAAAAATAAATTCATTCCTTGAAAAAGAAGGAATAGAGAAAATTGCAGAAAGATTGCAAACAACAGTACACACCTTACAGGTCATTATAGATGGTCTCAGCCAGCCTGAGACCTTTGACTTTCGAACAGATTTCGACAAACCTGATTTCAAGAGAAGCATAGTCTGCTTGGAAGACTTGCAGGTTGGGACCGTTCTCACAGGCAAAGTCGAGAATGCCACCCTGTTTGGAATATTCGTGGATATAGGAGTAGGGAGATCAGGGCTGATTCCCATACGAAATGTAACAGAAGCAAAACTTTCAAAGACAAAGAAGAGAAGGAGTCTTGGGCTGGGCCCTGGAGAAAGAGTGGAAGTCCAAGTACTTAACATTGACATTCCCCGATCTAGGATTACCCTGGACCTTATCCGGGTGTTG---
>speTri2
ATGTCATCGTTGCCAAGAAGAGCAAAAATACAGGTCCAGACTGCAGTATCCAAAGATGAATTTGCTTGCTTCTCGGAGTTATCATCTGCCTCTGAAGAAGATGACAAGGAAGATAATGCCTGGGAGCCCCAAAAGAAAGTCTCCAGAAGCCGTAAGCAGCCAGCT------------------------------------CCCAAGAAAACCAGACCAAAAAGGGTACCTCGAGTGAAGAAGAACACCCCACTGATCAGTGATGGC---TCAGGGGTTGTGGATGTTAAAGAGGAGCTGAATAGCTCTGTGGCAATTGCTGATGTTGATTTGGAAAAGGAAAAATACAAATTGGACACTGTACAGACTCTGAAAACAGCGAAGACAAAAAGGAAAAATTCAGCTCAA---------------AGGACCAAA---AAA---CTGAAAATTGAA---------GAAGAAATGAGCAAAGCCAGCAATTTAGAGGGTGGGACTAATAGTACAGAAATACCATCAACAAGCACCATGTGGGAAGGTGCATGCAAGAAGGAAGAGAGTGAAGATGACTTTACATTTGGTCAGTCTCCTTTAAAGAAAATCAAGACTGAAATGTGCCCTCAGGGGCAGCCTGTCAAGTTTCCAGCAAGTGCCAACAATATTAAGGAGGAAGTAGAAATGAACTGGGACATAGTTCAGGTTTTATCTGAGAGAACCAACATTGAACTTTGGGTTTGTGCCAACATTATTCGTCTCTTTAATGATGATAACACAATTCCCTTCATTATACGTTATCGAAAAGAACTCATTAATAACCTTGATGCTGATTCCTTGAGAGAAGTTCGACAAACCCTAGAGGAGTTACGGGCTGTTGCAAAGAAGGTTCATAGTACAATCCAGAAAATTAAGAAGGAAGGGAAGATGTCTGAATGCTTACTAAAAGCCTTGCTGAATTGTAAAACTTTGGAAGAACTAGAACACGTGTCTGCTCCCTATAAAACTGGGAGCAAAGGCACCAAAGCCCAAAGAGCAAAGCAGCTGGGATTAGAAAGAGCAGCCTGGACCCTGCTGGAGAAGCCAGGGGAGCTTAATCTGCTGTCTTACATTAGACCTGATGTTAAAGGGCTGTCAGCACTCCAGGATATTGAAACAGGAGTGCAGCATATTTTGGCAGACATGATTGCTAAAGACAAAGACACGCTTGATTTCATTCGGAAATTGTGCCAAAATAGATACATTTGTATCCAGTCATCTCTGGCAAAAGTGTCCTCAAAAAAGGTAAATGAGAAAGATGTTGATAAGTTTCAGCTCTACCAGAACTTTTCATGTAACATAAGAAACATCCAGCATCATCAGATTTTGGCAATTAATCGTGGAGAGAATTTGAAGATATTGACAGTCAAGGTCAACATTTCCGATGGAGTGAAGAATGAATTCTGTAGGTGGTGCATCCAAAACAGGTGGAGACCACGTGGCTTTGCAAGGCCAGAATTAATGAAGATTTTACATAATTCACTGGATGATTCCTTTAAACGCCTTATTTATCCTCTTCTGTGTAGAGAGTTCAGAGCCAAACTGACATCAGATGCAGAGAAGGAATCAGTAATGATGTTTGGACGGAATCTTCGTCAGCTTCTTTTAACAAGCCCTGTTCCAGGCCGCACCTTGATGGGAGTGGATCCTGGTTACAAACATGGTTGCAAACTAGCTATAATTTCTCCTACCAGTCAGATACTTCATACTGATGTGGTTTACTTGCATTGTGGACAAGGCTTCAGAGAGGCTGAGAAAATAAAGAGGCTTTTGCTGAATTTCAACTGCAGCACAGTGGTGATTGGAAATGGAACCGCCTGCCGGGAAACCGAAGCTTACTTTGCTGACCTGATAATGAAAAATTACTTTGCACCACTGGATGTTGTTTACTGTATCACCAGTGAAGCAGGAGCATCAATCTACAGTGTTAGTCCTGAAGCTAACAAAGAGATGCCAGGGCTAGATCCTAATTTAAGAAGTGCAGTTTCCATAGCAAGGCGTGTACAAGATCCATTAGCTGAGCTAGTGAAAATTGAGCCGAAGCACATTGGAGTTGGAATGTATCAGCATGATGTATCTCAGACATTACTCAAGGCCACACTGGACAGTGTTGTAGAAGAATGTGTCAGCTTTGTGGGAGTGGATATTAACATCTGTTCAGAAGTTTTGCTAAGGCACATTGCAGGACTCAATGCCAACAGAGCCAAAAATATTATTGAATGGCGAGAGAAAAATGGACCCTTTATCAACCGAGAACAGCTGAAGAAAGTGAAAGGGCTGGGTCCAAAATCCTTCCAACAGTGTGCTGGTTTCATCAGAATTAACCAGGATTATATTCGAACATTTTGCAGT---------CAGCAAACTGAATCTTCAAGCCAAATT---CAAGCGGTTGCTGTAAAATCTTCAGCAGGA---GAGGTCACAAGTGAGAAGCAAGGCAAAAAGAAGAGCAAAACTACAGTGGATATTGTACTGAAGCCAAATCCTCTGGATCAGACTTGTATTCATCCAGAATCATATGATATAGCAATGAGGTTTTTATCATTCATTGGAGGGACACTGTATGAAATTGGAAAGCCTGAAATGCAACAAAAAATAAATTCATCCCTTGGAAAGGAAGGAATAGAGAAAACTGCTGAAAGATTGCAGACAACAGCACACACTTTACAGGTCATCATAGATGGTCTCAGCCAGCCTGAAAGCTTTGACTTTCGAACAGAGTTTGATAAACCTGATTTCAAGAGAAGTATAGTGTGCTTGGAAGATCTGCAGGTTGGAACAGTTCTTACAGGCAAAGTTGAGAATGCCACTCTGTTTGGGATTTTTGTGGATATAGGAGTGGGAAAATCAGGGTTGATCCCCATACGAAATGTAACAGAAGCAAAACTTTCTAAAACAAAAAAGAGAAGGAGTCTTGGACTGGGCCCTGGAGAAAGAGTGGAAGTCCGAGTACTGAACATTGACATCCCCCGATCTAGGATTACTCTGGATCTCATTCGGGTGTTG---
>tupChi1
ATGTCATCATTGCCAAGAAGAGCAAGAGTACAGGTCCAGACTGCAATATCCAAAGATGAATTTTCTTCCTTTTCTGAATTATCATCTGCTTCTGAAGAAGATGACAAGGAAGATAGTGTCTGGGAGCCCCAAAGGAAAGTCCCCAGAAGCCGTAAGCAGTCTGCT------------------------------------CCCAAGGAATCCAAACCAAAGAGGGTACCTCGAATGAAGAAGAGTACCCCACAGATCAGTGATGAT---TCACAAAGTGTGACTGTTAAGGAGGAGCTGAATAACTCTGTGGCTATTGCTGATGCTAATTTGGAAGACAGAAAG---------CAAATTGTACAGACTCAGAAAACAGTGAAGACAAAACGGAAAAATTTAGTCCCA---------------AGGACCAAA---AAG---CGGAAATGTGAT---------GAAGAAACCAGCAAAGCCGGCAACTTAGATACTGGAAGTAACAGCACAGAGACACCATCCACAAGCACCGTATGGGAAGGTGCATGCAAGAAGGAAGAAAACGAAGATGACTTTACATTCAGTCAATCTCCTTTAAAGAAAATGAAAACTGAAATATGTCCTCAGGGGCAGCCTGTCAAATTTCCAGCAAATGCCGACAGTATTAAAGAGGAGGTAGAAATGAACTGGGACATAGTACAGGTTTTATCTGAGAGAACTAATATTGAACTTTGGGTTTGTGCCAACATCATTCGTCTCTTTAATGATGATAACACAATTCCCTTCATTGTACGTTATCGAAAAGAGCTCATTAATAACCTTGATGCTGATTCCTTGAGAGAAGTTCGGCAAACCCTAGAGGAACTACGGGCTGTTGCAAAGAAGGTTCATGGTACAATACAGAAAATTAAGAAGGAGGGAAAGATGTCTGATTGCTTGTTAAAAGCCTTGCTAAACTGTAAAACTTTTGAAGAACTGGAACATGTGTCTGCTCCGTATAAAACTGGGAGCAAAGGCACCAAAGCCCAGAGAGCAAAACAGTTGGGATTAGAAAGAGCAGCCTTGACATTGCTTGAGAATCCAGGGGAGCTCAATCTGCTATCTTACATTAAACCTGATGTTAAAGGGCTTTCAGCACTCCAGGATATTGAAACAGGAGTGCAGCATATTTTAGCAGACATGATTGCTAAAGACAAAGACACACTTGACTTCATTCGCAAACTATGCCAAAATAGATACATTTGTATCCAGTCATCTCTGGCAAAAGTGTCCTCAAAAAAGGTAAATGAGAAAGACATTGATAAGTTTCAGCTCTACCAGAATTTTTCATGCAACATAAGAAACATCCAACATCATCAGATTCTGGCAATTAATCGTGGAGAAAATTTGAAGATATTAACAGTCAAGGTCAACATTCCTGATGGAGTGAAGAATGAGTTCTGTAGATGGTGCATCCAAAACAGGTGGAGACCACGTGGCTTTGCAAGGCCAGAGTTAATGAAGATCTTATATAGTTCCCTGGATGATTCCTTTAAACGCCTTATTTATCCTCTCCTCTGTAGAGAATTCAGAGCCAAACTAACATCAGATGCAGAGAAGGAATCAGTAATGATGTTTGGACGGAACCTCCGTCAGCTTCTTTTAACAAGCCCTGTTCCAGGACGCACCTTGATGGGAGTAGATCCTGGTTACAAACACGGTTGCAAATTGGCTATAATTTCTCCTACCAGTCAGATACTTCATACTGATGTGGTTTACTTGCACTGTGGGCAAGGCTTCCGAGAGGCAGAGAAAATAAAGAAGCTTTTGCTGAATTTCAACTGCAGCACTGTGGTGATTGGAAATGGAACTGCCTGCCGGGAAACAGAAGCTTATTTTGCTGACCTGATAATGAAAAATTACTTTGCACCACTGGATGTTGTTTACTGTATCGTCAGTGAAGCAGGAGCATCAATATACAGTGTCAGCCCTGAGGCTAACAAAGAGATGCCAGGGCTGGACCCTAATTTGAGAAGTGCAGTTTCCATAGCAAGGCGTGTACAGGATCCATTAGCTGAACTAGTGAAAATTGAGCCGAAGCACATTGGAGTTGGAATGTATCAGCATGATGTATCCCAGACATTACTCAAGGCAACACTGGACAGTGTTGTAGAAGAATGTGTCAGCTTTGTGGGAGTGGATATTAACATCTGTTCAGAAGTTTTGTTAAGGCATATTGCAGGACTCAATGCCAACAGAGCTAAAAATATTATTGAATGGCGAGAGAAAAACGGACCCTTTGTTAACCGAGAACAACTGAAGAAAGTGAAAGGGCTGGGTCCAAAATCCTTCCAGCAGTGTGCTGGCTTCATCAGAATCAACCAGGATTATATTCGAACATTTTGCAGT---------CAGCAGACTCAATCTTCAGGCCAAATT---CAAGGAGTTCCTGTGATGTCTTCAGCAGGTGTTGAGGTCACAAATGAGAAGCAGGGCAAAAAGAAGAACAAAACTACAGCAAATGTTGTACTGAAGCCAGATCCTTTGGACCAAACTTGTATTCATCCGGAATCATATGACATAGCAATGAGGTTTTTATCATTCATCAGAGGGACACCATGTGAGATTGGAAAGACTGAAATGCAACAAAAAATAAATGCACTCGTTGACAAGGAAGGAATAGAGAAAATTGCAGAAGGATTGAAAACAACAGTGTCTACCTTACAGGTCATCATAGATGGTCTCAGCCAGCCTGAGAGCTTTGACTTTCGCACAGATTTTGATAAACCTGATTTCAAGAGAAGCATAGTCTGCCTAGAAGACCTACAAGTTGGGACAGTTCTTACAGGCAAAGTTGAGAATGCCACTCTGTTTGGAATTTTTGTGGATATAGGAGTGGGGAGATCAGGGTTGATTCCCATACGAAATGTAACAGAAGCAAAACTTTCTAAAACAAAGAAAAGAAGAAGTCTTGGACTGGGCCCTGGAGAAAGGGTGGAAGTTCAAGTACTCAACATTGACATCCCCCGATCTAGGATCACCCTGGACCTCATTCGAGTGTTG---
>conCri1
ATGTCATCATTGCCAAGAAGAGCCAAAGTAAAGGTCCAGACTGTGGAATCCAAAGATGAGTTTTCTTCCTTCTCTGAGTTATCATCTGCTTCTGAAGAAGATGATAAGGAAGATAGAGCCTGGGAGCCCCAAAAGAAGGCCCCCAGAAGCCGTAAGCAACCTGTT------------------------------------CCCAAGGAATCCAAACCAAAGAAGGTGCCACGGGTGAAGAAGAATGCCCTTCAAATTGTTGATGGC---TCAGAAGGCGTGAGTGTTAAGGAGGAAATGAATAACTCAGTGGCTATTGCTGATGTTGATTTGGAGGACAGCAAAGACAAATTGGGTACTGTGCAGACTCTGACAACAGCAAAGACAAAACGGAAAAATTCAGCGCTGTCCACCTCCGCTCAAAGGACCAAG---AAA---CTAAAACTTAAT---------GAAGAAACCAACAAAGCCAGCAATGTAGAGAGCGGGGATTACAATAGAGAGACACCGTCCACAAGCACCCTGTGGGAAGGTGCGTGCAGGAAGGAAGAGAGTGAAGATGACTTTCGGTTTGGTCCGTCCCCGCTAAAGAAAATGAAGACTGAAATAAGTCCTCAGGGGCAGCCTGTCCGGCTTCTGGCAAATGCCAGCAATATTAAAGAGGATGTGGAAATGCACTGGGACATAGTGCAGGTTTTATCTGAGAGAACTAATATTGAATTTTGGGTTTGTGCCAACATCATTCAACTCTTTAATGATGATAACACAATTCCTTTTATTGTACGTTATCGAAAAGAACTCATTAATAACCTTGATGCGGATGCCTTGAGAGAAGTTCGGCAAACCCTAGAAGAACTACGGGCTGTTGCAAAGAAGGCTCATAGTACAATCCAAAAAATTAAGAAGGAGGGGAAGATGTCTGAGTGCTTGTTAAAAGCCTTACTGAACTGTAAAACTTTTGAAGAACTAGAACATGTGTCGGCTCCATATAAAACTGGCAGCAAAGGCACCAAAGCTCAGAGAGCAAAGCAGTTGGGGTTGGAAGGAGCAGCCAGGACACTGCTTGAGAATCCAGGGCAGCTCAATCTTTTGTCATACATCAAACCCAATGTAAAAGGCCTTTCAGTGCTCCAGGATATTGAAACAGGAGTGCAGCATATTTTAGCAGACATGGTTGCTAAAGACAAAGACACGCTTGACTTCATTAGGAAGTTGTGTCAAAATAGATATATTTGTATCCAGTCATCTCTAGCAAAAGTGTCTTCAAAGAAAGTAAATGAGAAAGATGTTGATAAGTTTCTACTCTACCAGAATTTTTCTTGCAACATAAGAAACATCCAGCATCATCAGATTCTGGCAATTAATCGTGGAGAAAATTTGAAGATACTGACAGTCAAGGTTAACATTTCTGATGGAATAAAGAATGAATTTTGTAGGTGGTGCATCCAAAACAGGTGGAGACCACGTGGCTTTGCAAGACCAGAGTTAATGAAGATCTTACACAGCTCCCTGGATGATTCCTTTAAACGCCTTATTTATCCTCTCCTGTGTAGAGAGTTTAGAGCCAAACTAACTTCAGATGCAGAGAAGGAATCAGTAATGATGTTTGGAAGGAATCTTCGGCAGCTCCTTTTAACAAGCCCTGTTCCAGGACGCACTTTGATGGGAGTAGATCCTGGTTACAAACATGGCTGCAAATTAGCTATAATTTCTCCTACCAGTCAGATACTTCATACTGATGTGGTTTATTTGCATTGTGGACAAGGCTCCCGAGAGGCAGAGAAAATTAAGAGACTTTTGCTGAATTTCAACTGCAGCACTGTGGTCATTGGAAATGGAACTGCCTGTCGAGAAACAGAAGCTTATTTTGCTGACCTGATAATGAGAAATTACTTTGCACCACTGGATGTTGTTTACTGTATTGTCAGTGAAGCAGGAGCATCAATATATAGTGTCAGTCCTGAAGCTAACAAGGAGATGCCAGGACTGGACCCTAATTTGAGAAGTGCAGTTTCCATAGCAAGGCGTGTACAAGATCCTTTAGCAGAGCTGGTGAAAATTGAACCAAAACACATTGGAGTTGGAATGTATCAGCACGATGTATCCCAGACTTTGCTCAAGGCGACACTAGACAGTGTTGTAGAAGAATGTGTCAGCTTTGTGGGAGTGGATATTAACATCTGTTCAGAAGTTTTGTTAAGGCATATTGCGGGTCTCAATGCCAATCGAGCCAAAAGTATTATTGAATGGCGAGAGAAAAATGGACCTTTTGTCAATAGAGAGCATCTGAAGAAAGTGAAAGGGCTGGGTCCAAAATCTTTCCAACAGTGTGCGGGCTTCATCAGAATCAACCAGGATTATATTCGAACCTTTTGCAGT------AGTCAGCAAACTGCATCTGCAGGCCAAATT---CAGGAAGTTGGTGTGACATCTTCAGCAGGTGTTGAGGTTGCAAATGAAAAGCAGGGCAAGAAGAAGGGCAAAACTGCAGTGAATGTTGCACTGAAGCCAAATCCTTTGGACCAAACTTGTATTCACCCAGAATCATATGGCATAGCAGTGAGGTTTTTATCATTCTTTGGAGGAACATTGTGTGAGATTGGGAAGCCAGAAATGCAACAAAAAGTGAATCTATTCCTTGAAAAAGAAGGAATAGAGAAAATTGCAGCAAGATTGCAAACAACAGTGCACACCTTACAAGTCATCGTGGATGGTCTCAGCCAACCTGAAAGCTTTGACTTTCGAACAGATTTTGATAAACCTGATTTCAAGAGAAGCATAGTCTGCCTGGAAGATCTGCAGGTTGGAACAGTTCTTACAGGCAAAGTTGAGAATGCCACTCTTTTTGGAATTTTTGTTGATATAGGAGTGGGGAGATCAGGTTTGATTCCCATACGAAATGTAACAGAAGCAAAACTTTCTAAAACAAAGAAAAGAAGGAGTCTCGGACTAGGCCCTGGAGAAAGAGTGGAAGTTCGAGTACTCAACATTGATATTCCCCGATCTAGGATTACTCTGGACCTCATTCGAGTGCTG---
>eriEur2
ATGTCATCATTGCCAAGAAGAGCAAAAGTAAAAGTCCAGACTGTGGAATGCAGAGATGAATTTTCCTCCTTCTCTGAGTTATCATCTGCCTCTGAGAATGATGACAAGGAAGATAGTATTTGGGAGCCCCAAAAGAAAGTCCCCAGAAGTCGTAAGCAGACTGTT------------------------------------CCCAAGGCACCCAAACCAAAGAGGGTGCCACGGGCGAAGAAGAAGACGCTACAGATCACTGATGGT---TTGGAAGATGTGACTGTTAAAGAGGAACTGAATAATTCTGTGGCTATTGCTGATGTTAATTTGGAAGACAGAAAAAATGAATTGGATCCTGTGCAGACTCGGAAAACAGCAATGACAAAACGGAAAAATTCAGCCTCGTCATCTTCAGCTAAGAGGACCAAG---AAG---ATGAAAGTTGAT---------GAAGAAACAAAGTTAGCCAACCACCTACCGGGTGAGAGTAGTAGTGCAGAGACACCATCCACTAGCACCATGTGGGAAGGTGCTTGCAAGAAGGAAGAGAATGAGGATGACTTTACTTTTAGTCAGCCTCCTTTAAAGAAAATGAAGACTGAAACATGCCCTCCGGGGCAGCCTGACAAATTTTCAGCAAATGACAACAGCATCAAAGAGGAGGTGGAAATGAATTGGGATATCGTACAGGTTTTATCTGAGAGAACTAACATTGATCTTTGGGTTTGTGCCAACATCATTCGTCTCTTTAATGATGACAATACAATCCCCTTCATTGTACGCTATAGAAAAGAGCTCATTAATAACCTCGACGCTGATGCCTTGAGAGAAGTTCGACAAGCATTAGAAGAGCTACGGGCAGTTGCAAAGAAGTCTCATAGTACAATCCAGAAAATTAAGAAGGAAGGGAAGATGTCTGAATGTTTGTTAAATGCCTTACTGAACTGTAAAACTTTTGAAGAACTTGAACATGTGTCAGCTCCATATAAAACTGGGAGCAAAGGCACCAAAGCTCAGAGAGCAAAGCAGTTGGGATTAGAAGGAGCAGCCAGGACACTGCTTGAGAATCCAGGGCAACTCAATCTGCTGTCATACATAAAATGCAATGTAAAAGGACTTGCAGTGCTTCAAGATATTGAAACAGGAGTGCAGCATATTTTAGCAGACATGATTGCTAAAGACAAAGACACACTTGACTTCATTCGAAATTTGTGTCAAAATAGATATATTTGTATCCAGTCATCTCTGGCAAAAGTGTCCTCCAAAAAAGTAAATGAGAAAGATGTTGATAAGTTTCAGCTGTACCAAAATTTTTCATGTAACATAAGAAACATCCAGCATCATCAGATTCTGGCAATTAATCGTGGAGAAAATCTGAAGATACTCACGGTCAAGGTCAACATTCCTGATGGAATAAAAAATGAATTCTGTAGGTGGTGCATCCAAAACAGGTGGAGACCACGTGGCTTTGCCAGACCAGAGCTAATGAAGATCTTATATAATTCACTGGATGATTCCTTTAAGCGCCTTATTTATCCTCTCCTCTGTAGAGAGTTCAGAGCTAAGCTAACATCAGATGCAGAGAAGGAATCAGTAATGATGTTTGGACGGAACCTTCGCCAGCTTCTTTTAACAAGCCCTGTTCCAGGGCGCACCTTGATGGGAGTGGATCCTGGTTACAAACATGGTTGCAAATTGGCTATAATTTCTCCTACCAGTCAAATACTTCATACTGATGTGGCTTACTTGCATTGTGGACAAGGATTCCGAGAGGCAGAGAAAATAAAGAGGCTTTTGCTGAATTACAACTGCAGCACAGTAGTGATTGGAAATGGAACCGCCTGTCGGGAAACAGAAGCTTATTTTGCTGATCTGATAATGAAAAATTACTTTGCACCACTGGATGTTGTTTACTGTATTGTTAGTGAAGCTGGAGCATCGATCTACAGTGTCAGCCCAGAAGCTAACAAAGAGATGCCAGGACTGGATCCTAATTTGAGAAGTGCAGTTTCTATAGCAAGGCGTGTACAAGATCCACTAGCTGAGCTGGTGAAAATTGAGCCAAAGCACATTGGAGTTGGGATGTATCAGCATGATGTATCCCAGACTTTACTCAAGGCAACACTGGACAGTGTTGTAGAAGAATGTGTCAGCTTTGTAGGAGTGGACATCAACATCTGTTCAGAAGTTTTGTTAAGGCATATTGCAGGACTCAATGCCAACCGAGCAAAAAATATTATTGAATGGCGAGAGAAAAATGGGCCCTTTGTTAACCGAGAACATCTGAAGAAAGTGAAAGGGCTGGGTCCAAAATCTTTCCAGCAGTGTGCTGGTTTCATCAGGATCAACCAGGATTATATTCAGACATTTTGCAGT---------CAGCAAACTGAGCATGCGGGCCAAATT---CAAGGAACTGGTGTGACAACTTCAGCAGGTGTTGAGGTCACAGATGAGAAGCAGGTCAAGAAGAGGAGCAAGACAGCAGTCAGTGCTGCACTGAAGCCAAATCCTTTGGATCAAACTTGTATTCACCCAGAATCATATGGCATAGCAATGAGGTTTTTATCATTCATCAAAGGGACACTGTGTGAGATTGGAAAGCCTGAAATGCAGCAAAAAATAAATTCATTCCTTGAAAAGGAAGCATTAGAAAAAGCTGCAGAAAGGCTACAAACAACAGTTCATACCTTACAAGTCATCATAGATGGCCTCAGCCAGCCTGAAAGCTTTGACTTTAGAACAGATTTTGATAAACCTGACTTTAAGAGAAGCATAGTCTGCCTAGAAGACCTACAGGTTGGGACAGTTCTTACAGGCAAAGTTGAGAATGCCACTCTCTTTGGGATTTTTGTGGATATAGGAGTGGGAAGAGCAGGGTTGATACCCATTCGAAATGTAACTGAAGCAAAACTTTCTAAAACAAAGAAGAGGAGAAGTCTTGGATTGGGCCCTGGAGAAAGAGTGGAAGTTCGAGTACTAAACATTGACATCCCCCGATCTAGAATTACTCTAGATCTCATTCGAGTGCTG---
>loxAfr3
ATGTCATCATTGCCAAGAAGAGCAAAATTAAAGGTCCAGGCTGCCGCATCCAAAGATGAATGTTCTTTCTTCTCGGAGTTATCATCTTCGTCTGAAGAAGATGACAAGGAAGATAGTGTTTGGGAGCCCCAAAAGAAAGTCCCCAGAAGCCGTAAGCAGCCTGTT------------------------------------CCCAAGGAATCTAAGCCGAAGAGGATGCCACGGGTAAAGAAGCACAGCCCGAAGATCAGTGATGGC---TTAGAAGACGTGGTTGTTAAGGAGGAGCTGAATAGCTCTGTGGCTATTGCTGACGTCAATTTGGAAGAGGGAAAAAATGAACCGGATACTGTGCAGGCTCCGAAAACAGCAAAGACAAAGCGGAAAAGTTCAGCTCAGTCACCTTTAGCTCAGAGGACCAAA---AAG---CTGAAAGTT------------GAAGAAACCAGCAAGGGCACCAATGCAGAGGGTGGAAATACTACTCCAGAGATGCCGTCCACAAGCACCGAGTGGGAAAGTGCATGCAAGAAGGGAAAGAATGAAGACGACTTTACATTTGGTCAGCCCCCTCTGAAGAAAATGAAGACGGAAACGTGTCCCCAGGGGCAGCCTGTCAGGTTTCCAGCAAGTGCCAACAGTGTTAAGGAGGAGGTGGAGATGCACTGGGACATCGTGCAGGTTTTATCTGAGAGAACTAATATAGAACTTTGGGTTTGTGCCAACATCATTCGTCTCTTTAATGATGATAATACTATTCCCTTCATTATCCGTTACCGAAAAGAGCTCATTAATAACCTTGACGCCGATTCCTTGAGAGAAGTTCAACAAACCCTAGACGAGCTGCGGGCTGTTGCAAAAAAGGTTCATAGTACAATTCAGAAAATTAAGAAGGATGGGAAGATGTCTGAGTGTTTGTTAAAAGCCTTGCTGAACTGTAAAACTTTTGAAGAACTAGAACATGTGTCTGCCCCATATAAAACTGGGAGCAAAGGCACCAAAGCCCAGAGAGCCAAACAGTTGGGATTAGAAGGAGCAGCCAGGACACTGCTTGAAAATCCAGGGGCACTCAATCTACTATCTTATATTAAACCCAGTGTGAAAGGGCTTTCAGCGCTCCAGGATATTGAAACAGGAGTGCAGCATATTTTAGCGGACATGATTGCTAAAGACAAAGACACACTTGACTTCATTCGGAAATTGTGCCAAAATAGACACATTTGTATCCAGTCATGTCTTGCAAAAGTGTCCTCAAAAAAGGTAAATGAGAAAGATGTTGACAAGTTTCAGCTCTACCAGAATTTTTCGTGCTCCATAAGAAACATCCATCATCATCAGATTCTGGCAATTAACCGTGGAGAAAATTTGAAGATATTGACAGTCAAGGTCAACATTCCTGATGGAGTGAAGAATGAGTTCTGTAGATGGTGTATCCAAAACAGGTGGAGACCACGTGGTTTCGCCAGGCCAGAGTTAATGAAGGTCTTACACAATTCACTGGACGATTCCTTTAAACGCCTTATCTATCCTCTCCTCTGTAGAGAGTTCAGAGCCAAACTAACCTCAGATGCAGAAAAGGAATCAGTGATGATGTTTGGACGGAATCTTCGCCAGCTCCTTTTAACAAGTCCTGTTCCAGGGCGCACCTTGATGGGAGTGGATCCTGGTTATAAACATGGTTGCAAGTTAGCTATAATTTCTCCTACCAGTCAGATACTTCATACTGATGTAGTCTACTTGCATTCTGGACAAGGCTTCCGAGAGGCAGAGAAAATAAAGAGGCTTTTACTGAATTTCAGTTGCAGCACAGTGGTGATTGGAAATGGCACCGCCTGCCGGGAAACAGAAGCTTACTTTGCTGACCTGATAATGAAAAATTACTTTGCGCCACTGGATGTTGTTTACTGTATCGTCAGTGAAGCGGGAGCTTCCATCTACAGTGTTAGCCCTGAAGCTGACAAAGAGATGCCGGGACTGGATCCCAATTTGCGGAGTGCAGTTTCCATAGCAAGGCGTGTACAAGATCCATTAGCTGAGCTAGTGAAAATTGAGCCGAAGCACATTGGAGTTGGAATGTATCAGCATGATGTATCCCAGATTTTACTCAAGGCAACACTGGACAGTATCGTAGAAGAATGTGTCAGCTTTGTGGGAGTGGATATTAACATCTGTTCAGAAGTTTTGTTAAGGCATATCGCGGGACTCAATGCCAACCGAGCCAAAAATATCATTGAATGGCGAGAGAAAAACGGGCCCTTCATCAACCGAGAACAGCTAAAGAAAGTGAAAGGGCTAGGTCCCAAATCCTTCCAGCAATGTGCTGGCTTCATCAGGATCAACCAGGATTATATTCGAACATTTTGCAGT------AGTCAGCACACCGAA------------------------------------TCGTCAACAGGTGTTGAGGGCACAAATGAGAAGCAAGGCAAGAAAAAGAGCAAAACTCCAGTGAATGTTGTGCTGAAGCCAAATCCTTTGGACCAAACTTGTATTCACCCGGAGTCATATGACATAGCAATGAGGTTCTTATCATTCATTGGAGGGACATTGTGTGAGATTGGAAAGCCTGAAATGCAACAAAAAATAAATTCGCTGCTTGAAAAAGAAGGCATAAAGAAAACTGCAGAAGGATTGCAAACGACAGTACACACCTTACAGGTCATCATCGATGGCCTCAGCCAGCCTGAAAGCTTTGACTTTAGAACAGATTTTGATAAACCTGATTTTAAGAGAAGCATAGTCTGCCTGGAAGATCTGCAAGTTGGGACAGTTCTTACAGGCAAAGTCCAGAATGCCACTTTGTTTGGAATTTTTGTGGATATAGGGGTAGGGAGAGCAGGGCTGATTCCTATACGAAATGTAACAGAAGCAAAACTTTCTAAAACAAAGAAGAGAAGGAGTCTTGGACTGGGCCCTGGAGAAAGAGTGGAAGTCCGAGTACTCCACATCGACGTCCCCCGATCTAGGATTACCCTGGACCTCATTCGGGTGTTG---
>oryAfe1
ATGTCATCATTGCCAAGAAGAGCAAAATTAAAGGTCCAGACTGCTGTATCCAATGATGAATGTTCTTTCTTCTCTGAGTTATCATCTGAATCTGAAGAAGATGACAAAGAAGATAGTGCCTGGGAGCCCCAAAAGAAAGTCCCCAGAAACCGAAAGCAGCCTGTT------------------------------------TGCAAGGAATCTAAGCCAAAGAGGGTGCCACGGGCAAAGAAGAACACTAAGAAGATTAGTGATGGC---TTCGAAGGCGTAGTTGTGAAGGAGGAGCTGAATAGCTCCGTGGCTGTTGCTGATGTCGATTTGGAAGACAGAAAAAATGAAATGAATACTGCGCAGTCTCCCAAAACACCAAAGACAAAGCGGAAAAATTCAGCTCAGTCACCTTTAGGTCAGAGGACCAAG---AAG---CTGAAAGTT------------GAAGAAGCCGACAAAGGCACCAACTTAGAGGGTGAGAATAGCAGTACAGTGACGCCATCCACAAGCACCATGTGGGAAGGTACATGTAAGAAGGAAAAGAATGAAGATGACTTTACATTTGGTCAATCCCCTCTAAAGAAGATTAAGACTGTAACGTGTCCTCAGGGGCAGCCTGTCAAGCTTCCAGCAAGTGCCAACAGTATTAAGGAGGAGGTGGAAATGAACTGGGATATAGTACAGGTTTTATCTGAGAGGACTAATATTGAACTTTGGGTTTGTGCCAACATCATTCGTCTCTTTAATGATGATAATACTATTCCCTTCATTATACGTTATCGAAAAGAGCTCATTAATAACCTTGATGCTGATTCCTTGAGAGAGGTTCAACAAACCCTAGAGGAACTGCGGGCTGTTGCAAAAAAAGTTCATAGTACCATCCAGAAAATTAAGAAGGATGGGAAGATGTCTGAGTGCCTGTTAAACGCCTTGCTGAACTGTAAAACTTTTGAAGAAGTAGAACATGTGTCTGCCCCATATAAAACTGGGAGCAAAGGCACCAAAGCCCAAAGAGCAAAACAACTGGGATTAGAAGGAGCAGCCAGGACACTGCTTGAGAATCCAGGGGCACTCAATCTGCTATCTTACATGAAACCCAATATGAAAGGACTTTCAACACTTCAGGATATTGAAACAGGAGTGCAGCATATTTTAGCAGACATGATTGCTAAAGACAAAGACACACTTGACTTCATTAGGAAATTGTGCCAAAATAGACATGTTTGTATCCAGTCCTGTCTTGCAAAAGTATCCTCCAAAAAGGTGAATGAGAAAGATGTTGACAAGTTTCAGCTGTACCAGAATTTTTCATGTTATATAAGAAACATCCATCATCATCAGATTCTGGCGATTAACCGTGGAGAAAATTTGAAGATATTGACAGTCAAGGTCAATATTCCTGATGGAGTGAAGAATGAATTCTGTAGATGGTGTATCCAAAACAGGTGGAGACCACGTGGTTTTGCAAGACCAGAGTTAATGAAGATCTTACACAATTCACTGGATGATTCCTTTAAACGTCTTATTTATCCTCTCCTCTGCAGAGAGTTCAGAGCCAAACTAACATCAGATGCAGAAAAAGAATCAGTCATGATGTTTGGACGGAATCTTCGCCAGCTCCTTTTAACAAGTCCCGTTCCAGGGCGTACCTTGATGGGAGTGGATCCTGGTTATAAACATGGTTGCAAATTAGCTATAATTTCTCCTACCAGTCAGATACTTCATACTGATGTAGTCTACTTGCATTCTGGACAAGGCTTTCGAGAGGCAGAGAAAATAAAGAGACTTTTGCTGAATTTCAATTGCAGTACAGTGGTGATTGGAAATGGAACTGCCTGCCGGGAGACAGAAGCTTATTTTGCTGACCTGATAATGAAAAATTACTTTGCACCACTGGATGTTGTTTACTGCATTGTCAGTGAAGCAGGAGCATCGATCTATAGTGTCAGCCCTGAAGCTAACAAAGAGATGCCAGGGTTGGATCCTAATTTGAGAAGTGCAGTTTCCATAGCAAGGCGTGTACAAGATCCATTAGCTGAGCTAGTGAAAATTGAGCCGAAGCACATCGGAGTTGGAATGTATCAGCATGATGTATCCCAGATTTTACTCAAAGCAACACTGGACAGTATTGTAGAAGAATGTGTCAGTTTTGTGGGAGTGGATATTAACATCTGTTCAGAAGTTTTGTTAAGGCATATTGCAGGACTCAATGCCAACCGAGCCAAAAATATCATTGAATGGCGAGAGAAGAATGGGCCCTTTATCAGCCGAGAACAGCTAAAGAAAGTGAAAGGGCTAGGTCCAAAATCTTTCCAGCAATGTGCTGGCTTCATCAGAATCAACCAGGATTATATTCGAGCATTTTGCAGT------AGTCAGCACAATGAA------------------------------------TCTTCAACAACTGTTGATGTAACAAATGAGAAGCAAGGAAAGAAGAAGAGTAAAACTCCAGTGAATGTTGCGCTGAAACCAAATCCTTTGGACCAAACTTGTATTCACCCAGAATCATATGACATAGCAATGAGGTTCTTATCACTCATTGGAGGGACATTGTGTGAGATTGGAAAGACTGAAATGCAACAAAAGATAAATTCAGTGCTTGAAAAGGAAGGCATAAACAAAATTGCAGAAGGATTGCACACAACAGTACACACCTTGCAGGTCATCATCGACGGTCTCAGCCAACCCGAGAGCTTTGACTTTAGAACAGATTTTGATAAACCTGATTTCAAGAGAAGCATAGTCTGCCTGGAAGATCTGCAGGTTGGAACAATTCTTACAGGCAAAGTCCAGAATGCCACTTTGTTTGGAATTTTTGTGGATATCGGGGTGGGAAAAGCAGGGCTGATTCCTATACGAAATGTAACAGAAGCAAAACTTTCAAAAACGAAGAAGAGACGGAGTCTTGGGCTGGGCCCAGGAGAAAAAGTGGAAGTCCGAGTACTCCACATTGACACTCCCCGATCCAGGATCACCCTGGACCTCATTCGGGTATTG---
>HLrhiFer5
ATGGCATCATTGCCAAGAAGAGCAAAAGCAAAGGTCCAGACAGCAGTCTCCAAAGATGAATTTTCTTTCTTCTCTGAGTTATCATCGGCCTCTGAAGAAGATGACAGGGAAGATAGTGCTTGGGAACCCCAGAAGAAAGTCCCGAGAAGTCTTAAACGGCCTGTC------------------------------------CCCAAGGAATCCAAACCGAGGAAGGCACCGCGGGTGAAGAAGAACAAGCCACAGATGAGTGATGGC---TTGGGAGGCATGACTGTTAAGGAAGAGCTGGATGATTCTGTGGCTATTGATGATGTTGTTTTGGAAGACAGAAAAAATAAATTAGATACTGTGCAGACTCTGAAAACAGCAAAGAGAAAACAGAAAAATCCAACTCAGTCACCTTCAGCTCAGAGGACCAAA---AGG---CTCAAAGTGGAT---------GAAGAAACCAACAAAGCCAGCAACTTCAAGAGTGAGAATGACAGTACAGAGATACCATCCACAAGCACCATGTGGGAAGTGGCGTGCAAAAAGGAAGGGGATGAAGAAGACTATACCTGTGATCAATTCCCTTTAAAGAAAATAAAGACTGAAACATGTCCCCAGGGGCAGCCTGTCAGGTTGCTGCCAAATTCCAAGAATACTGTAGAGGATGTTGAAATGAACTGGGATATAGTACAGGTTTTATCTGAGAGAACTAATATTGAACCTTGGGTTTGTGCCAACATCATTCGTCTCTTTAATGATGATAACACAATTCCCTTCATTATACGTTATCGAAAAGAACTCATTAATAACCTTGATGCTGATTCCTTGAGAGAAGTTCAACAAACCCTGGAGGAGCTACGGACTGTGGCAAAGAAGGTTCATAGTACAATCCAGAAAATTAAGAAGGAGGGGAAGATGACTGAATGCTTGTTAAAAGCATTGCTGAACTGTAAAACTTTTGAAGAACTAGAACATGTGTCAACCCCTTATAAAACTGGGAGCAAAGGCACCAAAGCCCAGAGAGCAAGGCAGTTGGGATTAGAAGGAGCAGCCAGGACACTGCTCGAGAATCCAGGGGAGCTCAATCTGCTGTCTTACATTCAACCCAATGCCAAAGGGCTTTCAACACTCAAGGATATTGAAACAGGAGTGCAGCATATTTTAGCAGACATGATTGCTAAAGACAGAGACACACTTGACTTCGTTCGGAAATCGTGCCAAAATGCACATATTTGTATCCAGTCATCTTTGACAAAAACGTCCTTTAAAAAAGCAAATGAGAAAGATGTTGATAAGTTTATACTCTACCAGAATTTTTCATGCAACATAAGTAGCATTCAACATCATCAGGTTCTGGCAATTAACCGCGGAGAAAATTTGAAGATACTGACAGTCAAGGTCAACATTCCTGATAGAGTTAAAGATCAGTTTTGTAGATGGTGCATCCAAAACAGGTGGAGACCACGTAGCTTTGCAAGGCCGGAGTTAATGGAGATTTTACAGAATTCACTAACTGATTCCTTTAAACGCCTCATTTATCCTCTCCTTTGTAGAGAGCTCAGAGGCAAACTAACATCAGATGCAGAGAAGGAATCCGTAATGATGTTTGGACGGAACCTCCGTCAGCTTCTTTTAACAAGCCCTGTTCCAGGGCGCATTTTGATGGGAGTGGATCCTGGTTACAAACATGGTTGCAAGTTAGCTATAATTTCTCCTACCAGTCAGATACTTCATACCGATGTGGTTTACTTGCATTGTGGACAAGGCTTCCGAGAGGCAGAGAAAATCAAGAGGCTTTTGCTGAAATTCAACTGCAGCACAGTGGTGATTGGAAATGGAACTGCCTGCCGGGAAACAGAAGCTTATTTTGCTGACCTGATAATGAAAAATTACTTTGCACCATTGGATGTTGTTTACTGTATCGTCAGTGAAGCAGGAGCATCCATCTACAGTGTAAGCCCTGAAGCCAACAAAGAGATGCCAGGACTGGACCCTAATTTGAGAAGTGCAGTTTCCATAGCAAGGCGTGTACAAGATCCATTAGCTGAGCTGGTGAAAATCGAGCCAAAGCACATTGGAGTTGGAATGTATCAGCACGATGTGTCCCAGACTTTACTCAAGGCAACACTGGACAGTGTTGTAGAAGAATGTGTCAGCTTCGTGGGAGTGGATATTAACATCTGTTCAGAAGTTTTGTTAAGGCACATTGCCGGACTCAATGCCAACCGAGCCAAAAATATTATTGAATGGCGAGAGGAGAATGGGCCCTTCATCAACCGAGAACAGCTGAAAAAAGTAAAAGGACTGGGTCCAAAGTCTTTCCAGCAGTGTGCTGGCTTCATCAGAATCAATCAGGACTATATTCGAACGTTTTGCAGT---------CAGCACAATGAATCTGCAGGCCCGATT---CAGGGAGTTGCTGTGACAGCTCCAGCAGGTGTTGAGGTAACAAACGAGAAGCAAGGCAAGAAGAAGAGCAAAACCGCAGTGACTGCTGTACTGAAGCCAAATCCTTTGGACCAAACGTGTATTCATCCGGAATCATATGACATAGCGAAGAGGTTTTTATCATTCATTGGAGAAACACTGTGTGAGATTGGAAAGCCTGAAATGCAACAAAAAATAAATTTATTCCTTCAGAAGGAAGGAATAAAGAAAATTGCAGAAAGATTGCAAACAGCAGTACCCACCTTACAGATCATCATAGATGGTCTCAGCCAGCCCGAAAGCTTTGACTTTCGAACAGATTTTGATAAGCCTGATTTCAAGAGAAGCATAGTCTGCTTGGAGGACCTGCAGGTTGGGACAGTTCTTACAGGCAGAGTCGAGAATGCCACTTTGTTTGGAATTTTTGTGGATATAGGAGTGGGGAAAGCAGGGCTGATTCCCATACGAAATGTAACACAAGCCAAACTCTCTAAAACCAAGAAGAGAAGGAGCCTCCAGCTGGGCCCTGGAGAGAAAGTGGAAGTGCAAGTGCTCAACATTGATATTCCCCGATCTAGGATCACGCTGGACCTCATTCGGGTGTTG---
>echTel2
ATGTCATCATTGCCAAGAAGAGCAAAATTAAAGGCCCAGACTGCTGAACCCAAAGATGACTGTTCTTTCTTCTCTGAGTTATCATCTGCATCTGAAGAAGATGACAAGGAGGATAGCATCTGGGAGCCCCAGAAGAAAGCCCCCAGAAGTCGAAAGCAGCCTGTC------------------------------------CCCAAAGAATCTAAGCCAAAGAGGGTGCCCCGGGTAAAGAAGAACACCCCGAAGATCAGTGATGGCTTAGAAGAAGGTGTGACTGTCAAGGAGGAGCTGAATCGCTCTGTGGCTATTGCTGATGCCGATATGGATGACAGAAAAAATGAAGTGTACACTGCACAGACTTTGAAAACAGCAAAGGGGAAGCGGAAAAATTCAGCTCAGGCTCCTTCACCTCAGAGGACCAAA---AAG---CTGAAAGTT------------GAAGCCACCAGCCCCAGCGCCAAGGTGGAGGGTGTTAGTTCAGAGACGCCC---CCGTCCACAAGCACCATGTGTGAAGGTCCATGCAAG---GAGGAGGATGAAGACGATTTTACATTTGGTCAGTCCCCTCTAAAGAAAGTGAAGACTGGATCGTGTCCTCAGGGGCAGCCTGTCAAGTTTCCGGCAAGTGCCAGCAGTCTTCAGGAGGAGGTGGAAATGAACTGGGACATAGTACAGGTCTTATCTGCGAGAACTAATATTGAAGTTTGGGTTTGTGCCAACATTATTCGTCTTTTTAATGATGATAACACTATTCCCTTCATTGTACGTTATCGAAGAGAGCTCATTAATAACCTTGATGCTGATTCCTTACGAGAAGTTCAACAAACTCTAGAAGAGCTGCGGGCCATTGCAAAAAAGGTTCATAGTACAATTCAGAAAATTAAAAAGGATGGAAAGATGTCTGACTGCTTGTTAAGAGCCTTGCTGAACTGCAGAAGTTTTGAAGAATTAGAACATGTGTCTGCCCCGTATAAAACTGGGAGCAAAGGCACGAAAGCCCAGAGAGCAAAGCAGCTGGGACTGGAAGGAGCAGCCCGGACCCTGCTTGAGAATCCCGGGCAGCTCAATCTGCTGTCTTACGTTAACGCCAACGTCAAAGGGCTCTCAGCACTCCAGGATGTTGAAACAGGAGTGCAACACATTTTAGCAGACATGATTGCTAAAGACAAGGACACACTGGACTTCATTCGGAAACTGTGCCAAAACAGACCCATTTGTATCCAGTCAAGTCTTGCTAAAGTGTCCTCCAAAAAGGTAAATGAGAAAGATGTCGACAAGTTTCAGCTCTACCAGAATTTTTCATGCTACATAAGAAACATCCATCACCACCAGATTCTGGCAATTAACCGTGGAGAAAACCTGAAGATACTGACAGTTAAGGTCAACATTCCTGATGGTGTGAAGAATGAATTCTGTAGATGGTGTATCCAGAACAGGTGGAGACCACGTGGTTTTGCAAGGCCAGAGTTAATGAAGGTCTTACACAATTCACTGGACGATTCCTTTAAACGCCTTATTTATCCTCTCCTCTGTAGAGAGTTCAGAGCCAAGCTAACATCAGACGCAGAGAAGGAATCAGTCATGATGTTTGGACGGAATCTTCGCCAGCTCCTCTTAACAAGTCCAGTCCCGGGGCGCACCTTGATGGGGGTGGACCCTGGTTACAAACACGGTTGCAAATTGGCTATAATTTCTCCAACCAGTCAGATACTTCATACTGATGTCGTCTACTTGCATTCTGGACAAGGCTTCCGAGAGGCAGAGAAAATAAAGCAGCTTTTACTGAATTTCAATTGCAGCACAGTGGTGATTGGAAATGGAACTGCCTGCCGAGAGACAGAAGCTTACTTTGCTGACCTGATAACGAAGAATTACTTTGCACCCCTGGATGTTGTTTACTGTATCGTCAGTGAGGCGGGAGCATCCATCTATAGTGTCAGCCCTGAGGCGAACAAGGAGATGCCAGGGCTGGACCCCAACCTGAGAAGTGCAGTTTCCATAGCAAGGCGTGTACAAGATCCATTAGCTGAGCTTGTGAAAATTGAGCCGAAGCACATTGGAGTTGGAATGTATCAGCATGATGTGTCCCAGATTTTACTCAAAGCAACACTGAACAGCATTGTAGAAGAATGTGTCAGCTTTGTGGGAGTGGACATTAACATCTGTTCTGAAGTTTTGTTAAGGCATATTGCAGGACTCAATGGCAACCGAGCCAAAAATATCATTGAATGGCGAGAGAAAAATGGGCCCTTCATCAATCGAGAACAGCTAAAGAAGGTGAAAGGACTGGGGCCCAAATCCTTCCAGCAATGTGCTGGCTTCATCAGAATCAACCAGGACTATATTCGAACATTTTGCAGT------AGTCAGCACCCTGAG------------------------------------TCAGCACCCTGTGCTGACGTCACAGATAAGAAGCAAGGCAAGAAAAAGAGCAAAACTCCAGCGAACGTTGTGCTGAAGCCAAATCCCTTGGACCAAACTTGTATCCACCCGGAATCATATGTCATAGCAATGAGGTTCTTATCATCCATTGGAGGAACATTGTACGAGATTGGAAAGCCTGAAATGCAACAAAAAATAAATTTTTTGCTTGAAAAGGAAGGCATAAATAAAATTGCAGAAGGATTGCAAACACCAGTACCCACCTTACAGGTCATCATCGATGGTCTCAGTCAACCTGAAAGCTTTGACTTTCGAACCGATTTTGATAAGCCTGATTTTAAGAGAAGCATAGTCTGTCTGGAAGATCTCCAGGTTGGGACAGTTCTTACAGGCAAGGTCGAGAATGCCACTTTGTTTGGAGTTTTTGTGGATATAGGGGTGGGGAGAGCAGGCCTGATTCCTATACGAAGTGTCACAGAAGCCAAACTTTCTAAAACGAAGACGAGAAGGAGTCTTGGCCTGGGCCCTGGAGAAAGAGTGGAAGTCCGAGTTGTCCAAATTGATCTCCCCAGGTCAAGGATCACCTTGGACCTCATCCGCGTCCTT---
>HLphyDis3
ATGTCATCATTGCCAAGAAGAGCAAAAGTAAAGGTTCAGACTGCAGAACCCAAGGATGAATTTTCTTCCCTCTCTGAGTCATCATCTGCCTCTGAAGAAGATGACAAGGACGATAGTGCCTGGGAGCCCCAAAAGAAAGTCCCCAGAAACCCTAGGCAACCTGTT------------------------------------CGCAAGGAATCCAAACCAAAGAGGGTGCCCCGGGCGAAGAAGAATGCCCTGCAGATCAGTGATGGC---CCGGAAGGCGTGGCTGTTACGGAGGTGCTGAATAGTTCTGTGGCTGTGACTGATGATGCTTTGGAAGACAGAAAAAATAAACCAGTTACTGTACAGACTCTGAAAACAGCAAAGACAAAACGGAAAAATTCAGCTCAATCACCTTCAGCTCCAAAGACCAAA---AAG---CTGAAAGCTGTGCTGAAAGTTGAAGAAACCAATGAAACCAGCAGCATCAGGAGTGAGAGTCACAGCACAGAGGCACCATCCACAAGCACCCTGTGGGCAGGGGCCTGCAAGAAGGAGGAGGACGAAGATGACTGTGTGTTTGGTCAGCCCCCATTAAAGACGATGAAGACTGAAACATCC---CAGGGGCAGCCTGAGAGGATCCTGGCAAATGCCAGCGATACGACAGAGGAGATGGAAATGAGCTGGGACATTGTTCAGGTTTTATCTGAGAGAACCAGTATTGAACCTTGGGTTTGTGCCAACATCATTCGTCTCTTTAATGATGATAACACGATTCCCTTCATTGTACGTTATCGGAAAGAGCTCATTAATAACCTTGATGCTGATTACTTGAGAGAAGTGCAACAAACTCTAGAGGAGCTACGGGCTGTTGCAAAGAAGGTTCGTAGTACAATCCAGAAAATTAAGAAGGAAGGAAAGATGTCTGAATGCTTGTTAAGAGCCTTGCTGAACTGTAAAAGTTTTGAAGAACTGGAACACGTGTCAGCTCCATATAAAACCGGGAGCAAAGGCACCAAAGCACAGAGAGCACGGCAGCTGGGATTAGAGGAGGCAGCCAGGACACTGCTGGAGAACCCAGGGGTGCTCAACCTGCTGTCTTACGTTCGACCGGACGTGAAAGGGCTTTCGGCACTCCAGGACATTGAAACAGGGGTGCAGCATATTTTAGCAGACATGATTGCCAAAGACAGAGAAACACTTGACTTCATAAGGAAATTGTGCCAAAATAGGTATATTTCTATTCAGTCATCTTTGGCAAAAGCGTCTTCAAAAAAAGTAAATGAGAAAGATGTTGATAAGTTTCATCTCTACCAGAATTTTTCGTGCAACATAAGGAACATCCAACATCATCAGATTCTCGCGATTAACCGTGGAGAAAATTTGAAGATACTGACAGTCAAGGTCAACATTCCTGATGGAGTTAAGAATGAATTCTGTAGGTGGTGCATCCAAAACAGGTGGAGACCACGTCGCTTTGCGAGGCCGGAGTTAATGAAGATCTTGCACAATTCAGTGGATGATTCTTTTAAACGCCTTATTTATCCTCTCCTCTGTAGAGAGTTCAGAGCCAAACTAACATCAGATGCAGAGAAGGAATCTGTAATGATGTTTGGACGGAACCTTCGTCAGCTCCTTTTAACAAGCCCCGTTCCAGGGCGCACCTTGATGGGAGTGGATCCTGGTTACAGACACGGGTGCAAATTAGCTATAATTTCTCCTACCAGTCAGATACTTCATACTGATGTGGTTTACTTGCACTGTGGACGAGACTTCCAAGAGGCAGAGAAAATAAAGAGGCTTTTGCTGAATTTCAACTGCAGCACAGTGGTGATTGGAAATGGAACTGCCTGCCGGGAAACAGAAGCTTACTTTGCTGACCTGATAATGAAAAATTACTTTGCACCACTGGATGTTGTTTACTGCATCGTGAGTGAGGCAGGAGCGTCCATCTACAGTGTCAGCCCTGAAGCGAACAAAGAGATGCCAGGCCTGGACCCCAACTTGAGAAGTGCCGTTTCCATAGCAAGGCGTGTACAAGATCCATTAGCTGAGCTGGTGAAAATCGAGCCAAAACATATTGGAGTTGGAATGTATCAGCACGATGTATCCCCGACTTTACTCAAGGCAACATTGGACAGTGTTGTAGAAGAATGTGTCAGCTTTGTGGGAGTGGATATTAACATTTGTTCGGAAGTTTTGTTAAGGCATATTGCAGGACTCAATGCCAACCGAGCCAAGAATATTATTGAATGGCGAGAGAAAAATGGACCCTTCATCAACCGAGAACAGCTGAAAAAAGTGAAAGGACTGGGTCCAAAATCTTTCCAACAATGTGCTGGCTTCATCAGGATTAACCAGGAGTATATTAGAAAACTCTGCAGT------AGTCAGCAAACGGGATCTGCGGGCCCAAAC---CTGGGAGTTGCCATGACGTCTCCAGCAGGTGCCGAGGTCGCAAACGAGAAGCCGGGCAAGAAGAAGAGCAAAACTGCAGCGAACGTTACACTGAAGCCAGATCCTTTGGACCAGACTTGTATTCACCCGGAGTCGTACGGCATAGCGACGAGGTTTTTATCATTCATTGGAGGGATACCGTGTGAGATTGGAAAGCCTGAAATGCAGCAAAAAATAAAGTCATTCGTTGAAAAGGAAGGAATAGAGAAAACTGCAGAAAGGTTACAAACAACAGTACACACCTTACAGATCATCATAGACGGACTCAGCCAGCCTGAAAGCTTTGACTTTCGGACAGATTTTGTTAAACCCGATTTCAAGAGAAGCATAGTCTCCTTGAAAGATCTGCAGGTTGGGACAGTTCTTACAGGCAAAGTTGAGAATGCCACTTTATTTGGGATTTTTGTAGACATAGGAGTGGGGACAGCAGGGCTGATTCCTATACGAAATATAACAGAAGCAAAACTGTCTAAAACGAAGAAGAGAAGGAGCCTTGGGCTGGGCCCGGGAGAGAGAGTGGAAGTCCAGGTCCTCAACATCGATGCGGCCCGCTCCCGGATCACCCTGGACCTCCTTCGGGTGCTG---
>HLpipKuh2
ATGTCATCATTGCCAAGAAGAGCAAAACTAAAGGTCCAGCCTGCAGTACCCATAGATGAATTTTCTTCCTTCTCTGAGTTATCATCTGCCTCTGAAGAAGATGACAAGGAAGATAGTGCCTGGGAGCCCCAAAAGAAAGTCCCCAGAAACCCTAAGCAACCTGTT------------------------------------TGCAAGGAATCCAAAGCAAAGAGGGCGCCCCGGGGGAAGAAGAATACCCTGAAGACCAGTGATGGC---TTGGAAGGCATGGTTATTAAGGAG---CTGAATAGTTCTGTGCTTATTGCTGATGTTGATTTGGAAGACAGAAAAAATAAATTGGATACTGTACAGACTCTGAAACCAGCAAAGACAAAAAGGAAAAATTCAGCTCAGTCACCTTCGGCTCCAAGGACCAAA---AAG---CTGAAAGTT------------GAAGAAACCAACAAAACCAGCAACTTCAAGAGTGAGGGTAACAGTACAGAGATACCATCCACAAGCACCCTGTGGCAAGGGGCATGCAAGAAGGAAGAGGATGAAGATGACTGTATATCTGGTCAGCCCCCTTTAAAGAAAATAAAGACCGAATCATGTCCTCAGGGCCAGCCTGTCCGGTTTCCAGCCGATGCCAGCAATGCTACCGAGGAGGCAGAGATGAACTGGGACATAGTACAGGTTTTATCTGAGAGAACTAATATTGAACCTTGGGTTTGTGGCAACATCATTCGTCTCTTTAATGATGATAATACAATTCCCTTCATTGTACGTTATCGGAAAGAGCTCATTAATAACCTTGATGCTGATTACTTGAGAGAAGTTCAACAAACACTAGAGGAGTTAAGGGCTGTTGCTAAGAAGGTTCGTGGTACAATCCAGAAAATTAAGAAGGAGGGGAAGATGTCTGAATGCTTGTTAAGAGCTTTGTTAAACTGTAAAACTTTTGAAGAACTAGAACACGTGTCAGCTCCATATAAAACTGGGAGCAAAGGCACCAAAGCCCAGAGAGCAAGGCAGTTGGGATTAGAGGAAGCAGCCAGGACACTGCTTGAGAATCCAGGGATGCTCAATCTGCTGTCTTACATTCGACCCAGTGTAAAAGGGCTTTCGACACTCCAGGACATAGAAACAGGAGTTCAGCATATTTTAGCAGACATGATTGCTAAAGATAAAGAGACACTTGACTTCATTAGAAAATTGTGCCAAAATAGATATATTGCTATTCAGTCATCTCTGGCAAAAGTGTCCTCAAAAAATGTAAATGAGAAAGATGTTGGTAAGTTTCATCTCTACCAGAATTTTTCATGCAACATAAGAAACATCCAACATCATCAGATTCTGGCAATTAACCGTGGAGAAAATTTGAAGATACTGACGGTCAAGGTCAACATTCCTGATGGAGTTAAGAATGAATTCTGTAGGTGGTGCATCCAAAACAGGTGGAGACCACGTCGCTTTGCAAGGCCAGAGTTAATGAAGATTTTACACAATTCAATAGATGATTCTTTTAAACGCCTTATTTATCCTCTCCTCTGTAGAGAGTTCAGAGCCAAACTAACATCAGATGCAGAGAAGGAATCAGTGATGATGTTTGGACGGAACCTTCGTCAGCTCCTTTTAACAAACCCTGTTCCAGGGCGCACCTTGATGGGAGTGGATCCTGGTTACAAACATGGTTGCAAATTAGCTATCATTTCTCCTACCAGTCAGATACTTCATACTGATGTGGTTTACTTGCATTGTGGACAAGGCTTCCATGAAGCAGAGAAAATAAAGAGGCTTTTGCTGAATTTCAACTGCAGCACAGTGGTGATTGGAAATGGAACTGCCTGCCGGGAAACAGAAGCTTACTTTGCTGACCTGATAATGAGAAATTACTTTGCTCCACTGGATGTTGTTTACTGTATTGTCAGTGAAGCAGGAGCATCAATCTACAGTGTCAGCCCTGAAGCTAACAAAGAGATGCCAGGACTGGACCCTAATTTGAGAAGCGCAGTTTCCATAGCAAGGCGTGTACAAGATCCATTAGCTGAGCTGGTGAAAATCGAGCCAAAACACATTGGAGTTGGAATGTATCAGCATGATGTATCCCAGACTTTACTCAAGGCAACACTGGACAGTGTTGTAGAAGAATGTGTCAGCTTTGTGGGAGTCGATATTAACATCTGTTCAGAAGTTTTGTTAAGGCATATTGCAGGACTCAATGCCAACCGAGCCAAAAATATTATTGAATGGCGAGAGAAAAATGGGCCCTTCATCAACCGAGAACAGCTGAAGAAAGTGAAAGGCCTGGGACCAAAATCTTTTCAGCAGTGTGCTGGCTTCATCAGAATTAACCAGGATTATATTAGAAAATTGTGCAGT------AGTCAGCACACTGAATCTGCAGGCTCCAGT---CAGAGAGTTGCCGTGACATCTCCAGCAGGTGTTGAGGTCACAAGTGAGAAGCCGGGCAAGAAGAAGAGCAAAACCGCAGCGAATGTTGTACCAAAGCCAGATCCTTTGGACCAAACTTGTATTCATCCGGAGTCATATAACATAGCCATGAGGTTTTTATCCTTCATTGGAGGAACACTGTGTGAAATTGGGAAGCCTGAAATGCAACAAAAAATAAAGTCATTCCTTGAAAAGGAAGGAATAGAGAAACTTGCAGAAAGATTACAAACAACAGTGCCCACTTTACAGATCATCATAGATGGCCTCAGCCAGTCTGAAAGCTTTGACTTTCGAACAGATTTCAGTCAACCCGATTTCAAGAGAAGCATAGTCTGCTTGCAAGATCTGGAGGTTGGGACAATTCTTACAGGCAAAGTTGAGAATGCCACTTTGTTTGGCATTTTTGTAGATATAGGAGTGGGGATAACAGGGTTGATTCCCATACGAAATGTAACAGAAGCAAAGCTTTCTAAGACGAAGAGGAGAAGGAGCCTTGGACTGGGCCCTGGAGAAAGGGTGGAAGTCCGAGTAATCAACATCGACGTCCCCCGATCTCGGATCACTCTGGACCTCATTCGGGTGTTG---
>HLmyoMyo6
ATGTCATCATTGCCAAGAAGAGCAAAAGTAAAGGTCCAGACTGCAGTACCCATAGATGAATTTTCTTCCTTCTCTGAGTTATCATCTGCCTCTGAAGAAGATGACAAGGAAGATAGTGCCTGGGAGCCCCAAAAGAAAGTCCCCAGAAACGCTAAGCAGCCTGTT------------------------------------TGCAAGGAGTCCAAACCGAAGAGGGTGCCTCGGGGGAAGAAGAATACCCTAAAGATCAGCGATGGC---TCGGAAGGCGTGGTTGTTAAGGAG---CTGAATAGTTCTGTGCTTATTGCTGATGTTGATTTGGAAGACAGAAAAAATAAATTGGATACTGTGCAGACTCTGAAAACAGCAAAGACAAAACGGAAAAATTCAGCTCAGTCACCTTCAGCTCCAAGGACCAAA---AAG---CTGAAAGTTGGT---------GAAGAAACCAACAAAGCCAGCAACTTCAAGAGTGAGAGTAACAATACAGAGACACCATCCACAAGCACCCTGTGGGAAGGGGCATGCAAGAAGGAAGAGGATGAGGATGGCTGTACATCTGATCAGTCCCCTTTAAAGAAAATAAAGACCGAATCATGTCCTCAGGGCCAGCCTGTCAGGTTTCCAGCAAATGCCAGCAATGTTGTAGAGGAGGCGGAAATGAACTGGGACATAGTACAGGTTTTATCTGAGAGAACTAATATTGAACCTTGGGTTTGTGGCAACATCATTCGTCTCTTTAATGATGATAATACAATTCCCTTCATTGTACGTTATCGAAAAGAGCTCATTAATAACCTTGATGCTGATTACTTGAGAGAAGTTCAACAAACACTAGAGGAGTTACGGGCTGTTGCTAAGAAGGTTCGTGGTACAATCCAGAAAATTAAGAAGGAGGGAAAGATGTCCGAATGCTTGTTAAGAGCTTTGTTAAACTGTAAAACTTTTGAAGAACTAGAACACGTGTCAGCTCCATATAAAACCGGGAGCAAAGGCACCAAAGCCCAGAGAGCAAGGCAGTTGGGATTGGAGGAAGCAGCCAGGACACTGCTTGAGAATCCAGGAATGCTCAATCTGCTGTCCTACATTCAACCCAGTGTAAAAGGGCTTTCGACACTCCAGGACATAGAAACAGGAGTGCAGCATATTTTAGCAGACATGATTGCTAAAGACAGAGAGACACTTGACTTCATAAGAAAATTGTGCCAAAATAGATATATTTCTATTCAGTCATCTCTGGCAAAAGTGTCCTCAAAAAAAGTAAATGAGAAAGATGTTGGTAAGTTTCATCTCTACCAGAATTTTTCATGCAACATAAGAAACATCCAACATCATCAGATTCTGGCAATTAACCGTGGAGAAAATTTGAAGATACTGACGGTCAAGGTCAACATTCCTGATGGAGTTAAGAATGAATTCTGTAGGTGGTGCATCCAAAATAGGTGGAGACCACGTCGCTTTGCAAGGCCGGAGTTAATGAAGATTTTACACAATTCAATAGATGATTCTTTTAAACGCCTTATTTATCCTCTTCTCTGTAGAGAGTTCAGAGCCAAACTAACGTCAGATGCAGAGAAGGAATCAGTGATGATGTTTGGACGGAACCTTCGTCAGCTCCTTTTAACAAACCCTGTTCCAGGGCGCACCTTGATGGGAGTGGATCCTGGTTACAAACATGGTTGCAAATTAGCTATCATTTCTCCTACCAGTCAGATACTTCATACTGATGTGGTTTATTTGCATTGTGGACAAGGCTTCCAAGAAGCAGAGAAAATAAAGAGGCTTTTGCTGAATTTCAACTGCAGCACAGTGGTGATTGGAAATGGAACTGCCTGCCGGGAAACAGAAGCTTACTTTGCTGACTTGATAATGAAAAATTACTTTGCTCCACTGGATGTTGTTTACTGTATTGTCAGTGAAGCAGGAGCATCAATCTACAGTGTCAGCCCTGAAGCTAACAAAGAGATGCCAGGACTGGACCCTAATTTGAGAAGTGCAGTTTCCATAGCAAGGCGTGTTCAGGATCCATTAGCTGAGCTGGTGAAAATCGAGCCAAAACACATTGGAGTTGGGATGTATCAGCACGATGTATCCCAGACTTTACTCAAGGCAACACTGGACAGTGTTGTAGAAGAATGTGTCAGCTTTGTGGGAGTCGATATTAACATCTGTTCAGAAGTTTTGTTAAGGCATATTGCAGGACTCAATGCCAACCGAGCCAAAAATATTATTGAATGGCGAGAGAAAAATGGGCCCTTCATCAACCGAGAACAACTGAAGAAAGTGAAAGGACTGGGGCCAAAATCTTTTCAACAGTGTGCTGGCTTCATCAGAATTAACCAGGATTATATTCGAAAATTGTGCAGT------AGTCAGCACACTGAATCTGCAGGCTCAAGT---CAGAGAGTTGCCGTGACATCTCCAGCAGGTGTTGAGGTCACAAGTGAGAAGCCGGGCAAGAAGAAGAGCAAAACCGCAGCGAATGTTGTACTGAAGCCAGATCCTTTGGACCAAACTTGTATTCATCCGGAGTCGTATAACATAGCCATGAGGTTTTTATCCTTCATTAGAGGAACACTGTGTGAAATTGGGAAGCCTGAAATGCAACAAAAAATAAAGTCATTCCTTGAAAAGGAAGGAATAGAGAAACTTGCAGAAAGATTACAAACAACAGTGCCCTCTTTACAGATCATCATAGATGGTCTCAGCCAGCCTGAAAGCTTTGACTTTCGAACAGATTTCAGTCAACCGGATTTCAAGAGAAGCATAGTCTGCTTGCAAGATCTGCAGGTTGGGACAATTCTTACAGGCAAAGTTGAGAATGCCACTTTGTTTGGCATTTTTGTGGATATAGGAGTGGGGATAACAGGGTTGATTCCCATACGAAATGTAACAGAAGCAAAGCTTTCTAAAACGAAGAGGAGACGGAGTCTTGGACTGGGCCCTGGAGAAAGGGTGGAAGTCCAAGTACTCAACATTGACGTCCCCCGATCTCGGATCACTCTGGGCCTCATCCGGGTGTTG---
