# Supplementary material for: Six reference-quality genomes reveal evolution of bat adaptations
Source: Nature. 2020 Jul 22;583(7817):578–84. doi: 10.1038/s41586-020-2486-3 (PMC8075899; doi:10.1038/s41586-020-2486-3)
Supplement: Supplementary file 6 — Alignments of 12,931 protein-coding genes across 48 mammals. [file 41586_2020_2486_MOESM6_ESM.gz › suppDataFile/ENST00000446408.aln.fasta]

>tupChi1
ATGAATTATACAGAGTCCAGCCCATTGGCAGAATCAGCT---TCAGTAGGTTTAATGCCTGAATTAGAAAATATC------ATCCCTTCGAATGAGACCACTTGTGAAAACTGGAGAGAGATACATCACCTAGTTTTTCATGTAGCAAATATTTGTTTTGCCATTGGATTGGTGATTCCAACTACTCTTCACCTTCATATGATTTTTCTTAGGAGTATGTTAACTGTGGGATGTACCCTTTACATCGTCTGGGCCACTCTCTACCGATGTGCCTTGGATATCATGATCTGGAACTCTGTGTTTTTGACTGTCAACATTTTGCATCTTTTCTACCTTTTGTACAAGAAAAGACCGGTCAAGATTGAGAAGGAACTCCATGGCATCTACCGGCGATTGTTTGAACCACTCCGTGTGCCTCCTGACTTGTTCAGAAGATTAACTGGACAGTTTTGCATGATCCAGACCTTGAAAAAGGGCCAGACGTATGCTGCAGAGGATAAAACCTCCGTCGATGACCGTCTCAGTATTCTCCTGAAGGGA---------------------AAAATGAAGGTCTCCTATCGAGGACATTTTCTGCACAACATTTACCCCTGTGCCTTTATAGATTCTCCTGAATTTAGATCAACTCAGATGCACAAAGGTGAAAAATTTCAGGTTACCATTATTGCAGATGATAACTGCAGATTTTTATGCTGGTCAAGAGAAAGGTTAACTTACTTTCTGGAATCAGAGCCTTTCCTGTATGAAATATTTAGGTATCTTATAGGA---------AAAGACATTACAAATAAGCTCTACTCTTTGAATGATCCCACCTTAAATGATAAAAAGGCCAAAAAGTTGGAGCACCAGCTCAGCCTGTGCACGCAGATCTCCATGTTGGAGATGAGGAATAGCATAGCCAGCTCCAGCGACAGTGAAGACGGCTTGCACCAGTTTCTTCGGGGCACCTCCAGTGTGTCCTCCCTTCATGTG------TCATCCCCACACCAGCGAAGTTCATCCAGGATGAAACCAATAGAAGAAGGGGTGGAAGATGACGATGAGGTCTTTGAACCGATATCTCCAAATACATTCAAAGCCCATCAGTTGCCT------
>oryAfe1
ATGAATTACACTGAGTCCAGCCCATTGGCTGAATCAACT---ACGATAGGTTTTACACCTGAGTTACAAAGTATCATACCTGTGCCTTCCAATGAAACCACTTGTGAAAACTGGAGAGAGATACATCATCTAGTTTTTCATGTGGCAAATATTTGTTTTGCAATTGGGTTGGTTATTCCAACTACTCTTCACCTTCATATGATACTTCTTAGGGGGATGTTTACTCTAGGATGCACCTTTTATATCATCTGGGCCACTCTCTACCGATGTGCCTTGGATATAATGATCTGGAATTCTGTGTTCTTGGGTGTCAACATTTTGCATCTTTCATATCTTTTGTACAAGAAAAGACCGGTAAAGATCGAAAAGGAACTCAGTGGCATCTACCGGCGATTGTTTGAACCACTACGTGTGTCTCCAGATTTGTTCAGAAGATTAACTGGACAGTTTTGTATGATCCAAACATTGAAAAAGGGTCAGACTTACGCTATAGAGGACAAAACTTCTGTTGATGACCGCCTGAGTATTCTTCTGAAAGGA---------------------AAAATGAAGGTCTCCTATCGAGGACATTTTCTGCATAACATTTACCCCTGTGCCTTTATAGATTCTCCTGAATTTAGATCAACTCAGATGCACAAAGATGAAAAATTCCAGGTCACCATTACTGCCGATGATAACTGCAGGTTTTTATGCTGGTCGAGAGAAAGATTAACTTACTTTCTGGAATCAGAACCTTTCCTATATGAAATATTTAGATATCTTATAGGA---------AAAGACATTACAAACAAGCTCTACTCATTGAATGATCCTACATTAAATGATAAAAAGACCAAG---------------CTGAGCCTTTGCACGCAGATCTCCATGCTGGAGATGAGGAACAGCATAGCCAGTTCCAGTGACAGTGATGATGGTTTACACCAGTTTCTGCGAGGGTCCTCCAGTGTCTCCTCTCTTCATGTG------TCATCACCACACCAGCGAGCCTCTACCAAGATGAAACCGATAGAAGAAGGGGTGGAAGATGACGATGAGGTCTTTGAACCGGAGTCTCCAAACACGTTTAAAGTACATCGATTGCCT------
>micOch1
ATGAATTCCACGGAGTCCAGCCCATTGGCAGGTTCTGCCTTGGCCATGGGA------------------AGCGTCACACCCGTGCCTTCCAATGGGACCACTTGTGAGAACTGGAGAGAGGTCCATCATCTGGTGTTTCATGTCGCCAACATTTGTTTAGCCATTGGTTTGGTGATTCCAACCACTCTTCACCTCCACATGATACTGCTTAGAGGGATGTTGTCTGTAGGATGTACCCTTTATGTAGTCTGGGCCACTCTCTACCGATGTGCCTTGGATATAATGATCTGGAACTCAGTGTTCTTGGGTATCAATATTTTGCATCTTTCATATCTTTTGTACAAGAAAAGACCGGTCAAGATTGAAAAGGAACTGGGCGGCATCTATCACCGATTGTTTGAACCACTCCGTGTCCCTCCTGATTTGTTTAAAAGGTTAACTGGACAGTTTTGTATGATCCAGACCTTGAAAAAGGGCCAGACTTACGCCACAGAGGATAAAACTTCAGTTGATGATCGTCTTAGTATTCTCCTAAAGGGG---------------------AGAATGAAGGTCTCCTATCGTGGACATTTCCTGCATAACATTTACCCCTGTGCCTTCATAGATTCCCCAGAATTCAGATCAACCCAGATGCACAAAGGGGAGAAATTCCAGGTCACCATTGTTGCAGATGATAACTGCAGGTTCTTATGCTGGTCAAGAGAAAGACTGACTTACTTTCTGGAGTCCGAGCCTTTCCTGTATGAGATCTTCAGGTATCTTATAGGA---------AAAGACATAACAAACAAGCTCTACTCACTGAACGATCCTACCTTAAATGATAAAAAAGTTAAGAAATTGGAGCCCCAGATGAGCCTGTGCACACAGATCTCCATGCTAGAGATGAGGAACAGCATCGCTAGCTCCAGTGACGGCGAGGAAGGCCTCCACCACTTCCTGCGGAGCTCCTCCAGCACATCATCTCTCCCTGTAGCTGTGTCCTCCCCGCAGCAGCGAGCGTCCGGCAAGATGAAGCCAATAGAGGAAGGGGTGGAAGACGACGACGAGGTCTTTGTACAGGTGTCTGCAGATCCACTTAGCGTCCATCAGTTGCAC------
>mm10
ATGAATTCCACGGAGTCCATCCCGCTGGCACAGTCAACT---GTAGCAGGTTTTACATCTGAGTTAGAAAGTCTCACACCCGTGCCTTCTAATGAGACCACTTGTGAGAACTGGCGAGAGATTCACCATCTGGTTTTTCATGTAGCAAACGTTTGCTTTGCAGTTGGTTTGCTAATTCCCACCACTCTTCACCTCCATATGATACTGCTCAGAGTGATGTTGTCTCTAGGATGTACCCTTTATGTGGTCTGGGCCACTCTCTACCGCTGTGCCTTGGATGTGATGATCTGGAACTCGGTGTTCTTGGGTATCAATATTTTGCATCTTTCATATCTTTTGTACAAGAAAAGACCGGTCAAAATTGAAAAGGAGCTGGGTGGTGTCTACCATCGGTTGTTTGAACCACTCCGAGTCCCTCCGGATTTGTTTAGAAGGTTAACCGGACAGTTTTGTATGATCCAGACCTTGAAAAGGGGCCAGGTTTACGCCACAGAGGACAAAACCTCAGTTGATGATCGTCTTAGTATTCTCCTAAAAGGA---------------------AGAATGAAGGTCTCCTATCGAGGACATTTTCTGCATAACATTTACCCGTGTGCCTTTATAGATTCTCCCGAATTCAGATCAACGCAGATGCACAAAGGCGAAAAATTCCAGGTCACCATTGTTGCAGATGATAACTGCAGGTTCTTATGCTGGTCAAGAGAAAGACTGACTTACTTTCTGGAGTCAGAGCCTTTTCTGTATGAAATTTTTAGGTACCTTATAGGA---------AAAGACATTACAAATAAGCTGTACTCACTGAATGACCCTACTTTAAATGATAAGAAAGTTAAGAAGCTGGAGCCCCAGATGAGCCTCTGCACACAGATCTCCATGCTGGAGATGAGGAACAGTATCACCAGCTCCAGCGACGGCGAGGACGGCCTGCACCACTTTCTGCGGGGCTCCTCCAGCACGGCGTCTCTCCCCATG------TCCTCCCCGCAGCAGCGAGCCTCTGCCAAGATGAAGCCAATCGAGGAAGGGGTAGAAGATGACGATGAGGTCTTT------GTGTCTCCAGACGCACTCAAAGTCCATCAGTTGCCT------
>HLturTru3
ATGAATTATACCAAGTCCAGCCCATTGGCAGAATCAACT---GCAATAGGTTTTACACCTGAGTTAGAAACTATCCTACCTGTGCCTTCCAATGAGACCACTTGTGAAAACTGGAAAGAGATACATCATCTAGTTTTTCATGTAGCAAATATTTTTTTTGCAATTGGGTTGGTTATTCCAACTACTCTTCACCTTCATATGATACTTCTTAGGGGGATGTTAACTATAGGATGTACCCTTTACATCGTCTGGGCCACTCTCTACCGATGTGCCTTGGATATCATGATCTGGAACTCGGTGTTCCTGGGGATCAACATTTTGCATCTTTCATATCTTTTGTACAAGAAAAGACCGGTAAAAATCGAAAAGGAACTCAAAAGCCTCTACCATCGATTGTTTGAACCACTCCGTGTGCCTCCAGATTTGTTCAAAAGATTAACTGGACAGTTTTGCATGATCCAGACATTGAAAAAGGGCGAGACCTATGCTGCAGAGGATATAACCTCAGTTGACGACCGTCTGAGTATTCTCCTGAAGGGA---------------------AGAATGAAGGTCTCCTATCGAGGACACTTTCTGCATAATATTTACCCCTGTGCCTTTATAGATTCTCCTGAATTTAGATCAACCCAGATGCACAAAGGTGAAAAATTCCAGGTCACCATTATTGCAGATGATAACTGTAGATTTTTATGCTGGTCAAGAGAAAGATTAACTTACTTTCTGGAATCAGAGCCTTTCCTATATGAAATATTTAGGTATCTTATAGGG---------AAAGACATTACAAATAAGCTCTACTCATTGAATGATCCCACCTTAAATGATAAAACGGTCCAAAAGTTGGACCACCAGCTCAGCCTTTGCACACAGCTGTCCATGCTGGAAATGAGGAACAGTATAGTCAGCTCCAGTGAAGACGAAGACGGCTTACACCAGTTTCTTCGGGGCACCTCCAGTGTTTCCTCTCTTCATGTG------TCACCCCTACACCAGCGAGCCTCTGCGAAGATGAACCCAATAGAGGAAGGGGCGGAAAACGATGACGACGTCTTTGAACCCGTGTCCTCGAATACGCTTCAAGTTCGTCGCTGGCCT------
>balAcu1
ATGAATTATACCAAGTCCACCCCATTGGCAGAATCAACT---GCAATAGGTTTTACACCTGAGTTAGAAACTATCCTACCTGTGCCTTCCAATGAGACCACTTGTGAAAACTGGAAAGAAATACATCATCTAGTTTTTCATGTAGCAAATATTTTTTTTGCAATTGGGTTGGTTATTCCAACTACTCTTCACCTTCATATGATACTTCTTAGGGGGATGTTAACTATAGGATGTACCCTTTACATCGTCTGGGCCACTCTCTACCGATGTGCCTTGGATATCATGATCTGGAACTCGGTGTTCCTGGGGATCAACATTTTGCATCTTTCATATCTTTTGTTCAAGAAAAGACCGGTAAAAATCGAAAAGGAACTCAAAAGCATCTACCGGAGATTGTTTGAACCACTCCGTGTGCCTCCGGATTTGTTCAAAAGATTAACTGGACAGTTTTGCATGATCCAAACATTGAAAAAGGGCGAGACCTATGCTGCAGAGGATATAACCTCAGTTGACGACCGTCTGAGTATTCTCCTGAAGGGA---------------------AAAATGAAGGTCTCCTATCGAGGACATTTTCTGCATAATATTTACCCCTGTGCCTTTATAGATTCTCCTGAATTTAGATCAACCCAGATGCACAAAGGTGAAAAATTCCAGGTCACCATTATTGCAGATGATAACTGCAGATTTTTATGCTGGTCAAGAGAAAGATTAACTTACTTTCTGGAATCAGAGCCTTTCCTATATGAAATATTTAGGTATCTTATAGGA---------AAAGACATTACAAATAAGCTCTACTCATTGAATGATCCCACCTTAAATGATAAAACGGTCAAAAAGTTGGACCACCAGCTCAGCCTTTGCACACAACTGTCCATGCTGGAAATGAGAAACAGTATAGTCAGCTCCAGCGAGGATGAAGACGGCTTACACCAGTTTCTTCGGGGCACCTCCAGCGTCTCCTCTCTTCATGTG------TCGCCCCTACACCAGCGAGCCTCTGCGAAGATGAACCCAATAGAGGAAGGGATGGAAGACGACGACGAGGTCTTTGAACCCGTGTCCTCGAATACGCTTAAAGTTCGTCGCTGGCCT------
>hg38
ATGAATTATACAGAGTCCAGCCCATTGAGAGAATCAACT---GCCATAGGTTTTACACCTGAGTTAGAAAGTATCATACCTGTGCCTTCCAATAAGACCACTTGTGAAAACTGGAGAGAGATACATCATCTGGTTTTTCATGTAGCAAATATTTGTTTTGCAGTTGGGTTGGTTATTCCAACTACTCTTCACCTTCATATGATATTTCTTAGGGGAATGTTAACTCTAGGATGTACCCTTTATATCGTCTGGGCCACTCTCTACCGATGTGCCTTGGATATAATGATCTGGAACTCTGTGTTCTTGGGTGTCAACATTTTGCATCTGTCGTATCTTTTATACAAGAAGAGACCGGTAAAGATTGAAAAGGAACTCAGTGGCATGTACCGGCGATTGTTTGAACCACTCCGTGTGCCTCCAGATTTGTTCAGAAGACTAACTGGACAGTTTTGCATGATCCAAACCTTGAAAAAGGGCCAAACTTATGCTGCAGAGGATAAAACCTCAGTTGATGACCGTCTGAGTATTCTCTTGAAGGGA---------------------AAAATGAAGGTCTCCTATCGAGGACATTTTCTGCATAACATTTACCCCTGTGCCTTTATAGATTCTCCTGAATTTAGATCAACTCAGATGCACAAAGGTGAAAAATTCCAGGTCACCATTATTGCAGATGATAACTGCAGATTTTTATGCTGGTCAAGAGAAAGATTAACATACTTTCTGGAATCAGAACCTTTCTTGTATGAAATCTTTAGGTATCTTATTGGA---------AAAGACATCACAAATAAGCTCTACTCATTGAATGATCCCACCTTAAATGATAAAAAAGCCAAAAAGCTGGAACATCAGCTCAGCCTCTGCACACAGATCTCCATGTTGGAAATGAGGAACAGTATAGCCAGCTCCAGTGACAGTGACGACGGCTTGCACCAGTTTCTTCGGGGTACCTCCAGCATGTCCTCTCTTCATGTG------TCATCCCCACACCAGCGAGCCTCTGCCAAGATGAAACCGATAGAAGAAGGAGCAGAAGATGATGATGACGTTTTTGAACCGGCATCTCCAAATACATTGAAAGTCCATCAGCTGCCT------
>panTro5
ATGAATTATACAGAGTCCAGCCCATTGAGAGAATCAACT---GCCATAGGTTTTACACCTGCGTTAGAAAGTATCATACCTGTGCCTTCCAATAAGACCACTTGTGAAAACTGGAGAGAGATACATCATCTGGTTTTTCATGTAGCAAATATTTGTTTTGCAGTTGGGTTGGTTATTCCAACTACTCTTCACCTTCATATGATATTTCTTAGGGGAATGTTAACTCTAGGATGTACCCTTTATATCGTCTGGGCCACTCTCTACCGATGTGCCTTGGATATAATGATCTGGAACTCTGTGTTCTTGGGTGTCAACATTTTGCATCTGTCATATCTTTTATACAAGAAGAGACCGGTAAAGATTGAAAAGGAACTCAGTGGCATCTACCGGCGATTGTTTGAACCACTCCGTGTGCCTCCAGATTTGTTCAGAAGACTAACTGGACAGTTTTGCATGATCCAAACCTTGAAAAAGGGCCAAACTTATGCTGCAGAGGATAAAACCTCAGTTGATGACCGTCTGAGTATTCTCTTGAAGGGA---------------------AAAATGAAGGTCTCCTATCGAGGACATTTTCTGCATAACATTTACCCCTGTGCCTTTATAGATTCTCCTGAATTTAGATCAACTCAGATGCACAAAGGTGAAAAATTCCAGGTCACCATTATTGCAGATGATAACTGCAGATTTTTATGCTGGTCAAGAGAAAGATTAACATACTTTCTGGAATCAGAACCTTTCTTGTATGAAATCTTTAGGTATCTTATTGGA---------AAAGACATCACAAATAAGCTCTACTCATTGAATGATCCCACCTTAAATGATAAAAAAGCCAAAAAGCTGGAACATCAGCTCAGCCTCTGCACACAGATCTCCATGTTGGAAATGAGGAACAGTATAGCCAGCTCCAGTGACAGTGACGACGGCTTGCACCAGTTTCTTCGGGGTACCTCCAGCATGTCCTCTCTTCATGTG------TCATCCCCACACCAGCGAGCCTCTGCCAAGATGAAACCGATAGAAGAAGGAGCAGAAGATGATGATGACGTCTTTGAACCGGCATCTCCAAATACATTGAAAGTCCATCAGCTGCCT------
>ponAbe2
ATGAATTATACAGAGTCCAGCCCATTAAGAGAATCAACT---GCCATAGGTTTTACACCTGAGTTAGAAAGTATCATACCTGTGCCTTCCAATGAGACCACTTGTGAAAACTGGAGAGAGATACATCATCTGGTTTTTCATGTAGCAAATATTTGTTTTGCAGTTGGGTTGGTTATTCCAACTACTCTTCACCTTCATATGATATTTCTTAGGGGAATGTTAACTCTAGGATGTACCCTTTATATCGTCTGGGCCACTCTCTACCGATGTGCCTTGGATATAATGATCTGGAACTCTGTGTTCTTGGGTGTCAACATTTTGCATCTGTCGTATCTTTTATACAAGAAGAGACCGGTAAAGATTGAAAAGGAACTCAGTGGCATCTACCGGCGATTGTTTGAACCACTCCGTGTGCCTCCAGATTTGTTCAGAAGACTAACTGGACAGTTTTGCATGATCCAAACCTTGAAAAAGGGCCAAACTTATGCTGCAGAGGATAAAACCTCAGTTGATGACCGTCTGAGTATTCTCTTGAAGGGA---------------------AAAATGAAGGTCTCCTATCGAGGACATTTTCTGCATAATATTTACCCCTGTGCCTTTATAGATTCTCCTGAATTTAGATCAACTCAGATGCACAAAGGTGAAAAATTCCAGGTCACCATTATTGCAGATGATAACTGCAGATTTTTATGCTGGTCAAGAGAAAGATTAACATACTTTCTGGAATCAGAACCTTTCTTGTATGAAATCTTTAGGTATCTTATTGGA---------AAAGACATTACAAATAAACTCTACTCATTGAATGATCCCACCTTAAATGAAAAAAAAGCCAAAAAGCTGGAACATCAGCTCAGCCTCTGCACACAGATCTCCATGTTGGAAATGAGGAACAGTATAGCCAGCTCCAGTGACAGTGACGACGGCTTGCATCAGTTTCTTCGGGGTACTTCCAGCATGTCCTCTCTTCATGTG------TCATCCCCACACCAGCGAGCCTCTGCCAAGATGAAACCGATAGAAGAAGGAACAGAAGATGACGATGAGGTCTTTGAACCGGCATCTCCAAATACATTGAAAGTCCATCAGCTGCCT------
>macFas5
ATGAATTATACAGAGTCCAGCCCATTGAGAGAATCAACT---GCCATAGGTTTTACACCTGAGTTAGAAAGCATCATACCTGTGCCTTCCAATGAGACCGCTTGTGAAAATTGGAGAGAGATACATCATCTGGTTTTTCATGTAGCAAATATTTGTTTTGCAGTTGGGTTGGTTATTCCAACTACTCTTCACCTTCATATGATATTTCTTAGGGGGATGTTAACTCTAGGATGTACCCTTTATATTGTCTGGGCCACTCTCTACCGATGTGCCTTGGATATAATGATCTGGAACTCTGTGTTCTTGGGTGTCAACATTTTGCATCTGTCGTATCTTTTATACAAGAAGAGACCGGTGAAGATTGAAAAGGAACTCAGTGGCATCTACCGGCGGTTGTTTGAACCACTCCGTGTGCCTCCAGATTTGTTCAGAAGACTAACTGGACAGTTTTGCATGATCCAAACCTTGAAAAAGGGCCAGACTTATGCTGCAGAGGATAAAACCTCAGTTGATGACCGTCTGAGCATTCTCTTAAAGGGA---------------------AAAATGAAGGTCTCCTATCGAGGACATTTTCTGCATAACATTTACCCCTGTGCCTTTATAGATTCTCCTGAATTTAGATCAACTCAGATGCACAAAGGTGAAAAATTCCAGGTCACCATTATTGCAGACGATAACTGCAGATTTTTATGCTGGTCAAGAGAAAGATTAACATACTTTCTGGAATCAGAACCTTTCTTGTATGAAATCTTTAGGTATCTTATTGGA---------AAAGACATTACAAATAAGCTCTACTCATTGAATGATCCCACCTTAAATGATAAAAAAGCCAAAAAGCTGGAACATCAGCTCAGCCTCTGCACACAGATCTCCATGTTGGAAATGAGGAACAGTATAGCCAGCTCCAGTGACAGTGACGACGGCTTGCACCAGTTTCTTCGGGGTACCTCCAGCATGTCCTCTCTTCATGTG------TCATCCCCACACCAGCGAGCCTCTGCCAAGATGAAACCGATAGAAGAAGGAGCAGAAGATGACGATGAGGTCTTTGAACCGGCATCTCCAAATACACTGAAAGTCCATCAGCTGCCT------
>calJac3
ATGAATTATACAGAGTCCAGCTCATTGACGGAATCAACT---GCCATAGGTTTTACACCTGAGTTAGAAAGTATCATGCCTGTGCCTTCCAATGAGACCACTTGTGAAAACTGGAGAGAGATACATCATCTGGTTTTTCATGTAGCAAATATTTGTTTTGCAGTTGGGTTGATTATTCCAACTACTCTTCACCTTCATATGATATTTCTTAGGGGAATGTTAACTCTAGGATGTACGCTTTATATCGTCTGGGCCACTCTCTACCGATGTGCCTTGGATATAATGATCTGGAACTCTGTGTTCTTGGGTGTCAACATTTTGCATCTGTCATATCTTTTATACAAGAAGAGACCGGTAAAGATTGAAAAGGAACTCAGTGGCATCTACCGGCGATTGTTTGAACCACTCCGTGTGCCTCCAGATTTGTTCAGAAGATTAACTGGACAATTTTGCATGATCCAAACCTTGAAAAAGGGCCAGACGTACGCTGCAGAAGATAAAACCTCAGTTGATGACCGTCTGAGTATTCTCCTGAAGGGG---------------------AAAATGAAGGTCTCCTATCGAGGACATTTTCTGCATAACATTTACCCCTGTGCCTTTATAGATTCTCCTGAATTTAGATCAACTCAGATGCACAAAGGTGAAAAATTCCAGGTCACCATTATTGCAGATGATAACTGCAGATTTTTATGCTGGTCAAGAGAAAGATTAACATACTTTCTGGAATCAGAACCTTTCTTGTATGAAATCTTTAGGTATCTTATTGGA---------AAAGACATTACAAATAAGCTCTACTCATTGAATGATCCCACCTTAAATGATAAAAAAGCCAAAAAGCTGGAACATCAGCTCAGCCTCTGCACACAGATCTCCATGCTGGAAATGAGGAACAGTATAGCCAGCTCCAGTGACAGTGACGAGGGCTTGCACCAGTTTCTTCGGGGCACCTCCAGCATGTCCTCTCTTCATGTG------TCATCCCCACACCAGCGAGCCTCTGCCAAGATGAAACCAATAGAAGAAGGGGTAGAAGATGATGATGAGGTCTTTGAACTGGTATCTCCAAATACATTTAAAGTCCGTCAGCTGCCT------
>saiBol1
ATGAATTATACAGAGTCCAGTTCATTGACGGAATCAACT---GCCATAGGTTTTACACCTGAGTTAGAAAGTATCATACCCGTGCCTTCCAATGAGACCACTTGTGAAAACTGGAGAGAGATACATCATCTGGTTTTTCATGTAGCAAATATTTGTTTTGCAGTTGGGTTGGTTATTCCAACTACTCTTCATCTTCATATGATATTTCTGAGGGGAATGTTAACTCTAGGATGTACGCTTTATATCGTCTGGGCCACTCTCTACCGATGTGCCTTGGATATAATGATCTGGAACTCTGTGTTCTTGGGTGTCAACATTTTGCATCTGTCATATCTTTTATACAAGAAGAGACCGGTAAAGATTGAAAAGGAACTCAGTGGCATCTACCGGCGATTGTTTGAACCACTCCGTGTGCCTCCAGATTTGTTCAGAAGATTAACTGGACAGTTTTGCATGATCCAAACCTTGAAAAAGGGCCAGACTTATGCTGCTGAAGATAAAACCTCAGTTGATGACCGTCTGAGTATTCTCTTGAAGGGG---------------------AAAATGAAGGTCTCCTATCGAGGACATTTTCTGCATAACATTTACCCCTGTGCCTTTATAGATTCTCCTGAATTTAGATCAACTCAGATGCACAAAGGTGAAAAATTCCAGGTCACCATTATTGCAGATGATAACTGCAGATTTTTATGCTGGTCAAGAGAAAGATTAACATACTTTCTGGAATCAGAACCTTTCTTATATGAAATCTTTAGGTATCTTATTGGA---------AAAGACATTACAAATAAGCTCTACTCATTGAATGATCCCACCTTAAATGATAAAAAAGCCAAAAAGCTGGAACATCAGCTCAGCCTCTGCACACAGATCTCCATGCTGGAAATGAGGAACAGTATAGCCAGCTCCAGTGACAGTGACGATGGCTTGCACCAGTTTCTTCGGGGCACCTCCAGCATGTCCTCTCTTCATGTG------TCATCCCCACACCAGCGAGCCTCTGCCAAGATGAAACCGATAGAAGAAGGGGTAGAAGATGACGATGAGGTCTTTGAACCGGTATCTCCAAATACATTTAAAGTCCGT---------------
>HLrouAeg4
ATGAATTATACTGAGTCCAGCCCATTGGCAGAATCAGCT---ACAATGGGTTTTACACCTGAGTTAGAGACTATTATACCTGTGCCTTCCAATGAGACCACTTGTGAAAACTGGAGAGAGATACATCATCTAGTTTTTCATGTAGCAAATATTTTTTTTGCAATTGGGTTAGTTATCCCAACTACTCTTCACCTCCATATGATACTTCTTAGGGGGATGTTAACCATAGGATGTACCCTTTATATCATCTGGGCCACTCTCTACCGATGTGCCTTGGATATCATGATCTGGAACTCTGTGTTCCTCGGTGTCAACATTTTGCATCTTTCATATCTTTTGTACAAGAAAAGACCGGTAAAGATTGAAAAGGAACTCAGTGGCGTCTACCGGCGATTGTTTGAACCACTCCGTGTGCCTCCAGATTTGTTCAGAAGGTTAACTGGACAATTTTGCATGATCCAAACCTTGAAAAAGGGCCAGACTTATGCTGCAGAGGATAAAACCTCAGTTGACGACCGTCTCAGTATTCTCCTGAAGGGA---------------------AAAATGAAGGTCTCCTATCGAGGACATTTTCTGCATAACATTTACCCCTGTGCCTTTATAGATTCTCCTGAATTTAGATCAACTCAGATGCACAAAGGTGAAAAATTCCAGGTCACCATCGTTGCAGATGATAACTGCAAATTTTTATGCTGGTCAAGAGAAAGATTAACTTACTTTCTGGAGTCAGAACCTTTTCTATATGAAATATTTAGGTATCTTATAGGA---------AAAGATATTACAAATAAGCTCTACTCATTGAATGATCCCACCTTAAATGACAAAAAGGCCAAAAAGTTGGAACACCAGCTCAGCCTTTGCACGCAGATTTCCATGCTGGAAATGAGGAACAGTATAGCCAGCTCCAGTGACAGCGAAGACGGCTTACACCAGTTTCTTCGGGGCACCTCTAGCATGTCCTCTCTTCATGTG------TCATCCCCACACCAGCGAGCCTCTGCCAAGATGAAACCAATAGAAGAAGGGGTGGAAGATGATGACGAGGTCTTTGAACCCATGTCTCCAAAAACATTTAAAGTCCGTCAGTTGCCT------
>HLrhiFer5
ATGAATTATACCGAATCCAGCCCATTAGCACAATCAACT---GCCATAGGTTTTACACCTGAGTTAGAAAGTATTATCCCTGTGCCTGCCAATGAGACCACTTGTGAAAACTGGAGAGAGATACATCATCTAGTTTTTCATGTAGCAAATATTTGTTTTGCAATTGGGTTGGTTATTCCAACTACTCTTCACCTCCATATGATTCTTCTTAGGGGGATGTTAACTGTAGGATGTACCCTTTATATCATCTGGGCCACGCTCTACCGATGTGCCTTGGATATCATGATCTGGAACTCTGTGTTCCTTGGTGTCAACATTTTGCATCTTTCATATCTTTTGTACAAGAAAAGACCGGTAAAGATTGAAAAGGAACTCAATGGCATCTACCGGCGATTGTTTGAACCACTCCGAGTGCCTCCAGATTTGTTCAGAAGATTGACTGGACAGTTTTGCATGATCCAAGCCTTGAAAAAGGGCCAGACTTATGCTGCAGAGGATAAAACCTCAGTGGACGACCGTCTGAGTATTCTCCTGAAAGGA---------------------AAAATGAAGGTCTCCTATCGAGGACATTTTCTGCATAACATTTACCCCTGTGCCTTTATAGATTCTCCTGAATTTAGATCAACTCAGATGCACAAAGGTGAAAAATTCCAGGTCACCATTATTGCAGACGATAACTGCAGATTTTTATGCTGGTCACGAGAAAGATTAACTTACTTTCTGGAATCAGAACCTTTTCTATATGAAATATTTAGGTATCTTATAGGA---------AAAGACATTACAAATAAGCTCTACTCATTGAATGACCCCACCTTAAATGATAAAAAGACCAAAAAGTTGGAACACCAGCTCAGCCTTTGCACGCAGATCTCCATGCTGGAAATGAGGAATAGTATAGCCAGCTCCAGTGACAGCGAAGACGGCTTACACCAGTTTCTTCGGGGCACCTCCAGCGTGTCCTCTCTTCATGTA------TCATCCCCACACCAGAGAGCCTCTGCCAAGATGAAACCAATAGAAGAAGGGGTGGAAGGTGATGACGAGGTCTTTGAACTCGTGTCTCCAAAAACATTTAAAGTCCATCAGTTGCCT------
>oryCun2
ATGAATTATACAGAGTCCAGCCCATTGGCAGAATCGGCT---GCAACAGGTTTTATACCCGAGTTGGAAAGTATCATACCTGTGCCTTCCAATACAACCACTTGTGAAAACTGGAGAGAGATACATCATCTAGTTTTTCATGTAGCAAATGTTTGCTTTGCAATTGGGTTGCTTATTCCAACCACTCTCCACCTGCATATGATACTTCTTAGGGGAATGATGACTATGGGTTGTGCCCTTTATATCGTGTGGGCCACACTCTACCGCTGTGCCTTGGATATAATGATCTGGAACTCGGTATTTTTGGGTGTGAACGTTTTACATCTTTCATATCTTTTGTACAAGAAGAGACCGGTAAAGATCGAAAAGGAGCTCAGTGGCATCTACCGGCGATTGTTTGAACCACTGCGGGTGCCTCCAGACTTGTTCAGAAGGTTGACCGGACAGTTTTGCATGATCCAGACCCTGAAAAAGGGCCAAACTTATGCTGCAGAGGATAAAACCTCAGTTGATGACCGTCTGAGTATTCTCCTGAAGGGA---------------------AAAATGAAGGTCTCCTATCGAGGACATTTTCTGCATAACATTTACCCCTGTGCCTTTATAGATTCTCCAGAATTTAGATCAACTCAGATGCACAAAGGTGAAAAATTCCAGGTCACCATTGTTGCAGATGATAACTGCAGATTTTTATGCTGGTCAAGAGAAAGATTAACCTACTTTCTAGAATCAGAACCCTTCCTGTATGAGATATTTAGGTATCTTATAGGA---------AAAGACATTACAAATAAGCTCTACTCGTTGAATGATCCCACCTTAAATGATAAAAAGGCCAAGAAGCTGGAGCACCAGCTCAGCCTGTGCACGCAGATCTCCATGCTGGAGATGAGGAACAGCATTGCCAGCTCCAGCGACAGTGAAGACGGCCTACACCAATTTCTTCGGGGCTCCTCCAGCGTGTCCTCGCTGCATGTG------TCCTCCCCACACCAGCGAGCCTCTGCCAAGATGAAGCCAATCGAAGAAGGTGTGGAAGACGATGATGAGGTCTTTGAACCCGTGTCTCCGAATACACGCAAAGCCCGTCAGCTGCCT------
>felCat8
ATGAATTATACCGAGTCAAGCCCATTGACAGAATCAACT---GCAATAGGTTTTACACCCGAGTTAGAAAGTGTCATACCCGTGCCTTCCAATGAGACCATATGTGAAAACTGGAGAGAGATACATCATCTAGTTTTTCATGTAGCAAATATTTTTTTCACAATTGGGTTGGTTATTCCAACTAGTCTTCATCTTCATATGATACTTCTTAGGGGGATGTTAACTATAGGATGTACCCTTTATATTGTCTGGGCCACTCTCTACCGATGTGCCTTGGATATCATGATCTGGAACTCTGTGTTCCTGGGTGTCAACATTTTGCATCTATCATATCTTTTGTACAAGAAAAGACCGGTGAAGATTGAAAAGGAACTCAGTGGCATCTACCGCCGATTGTTCGAACCACTCCGTGTGCCTCCAGATTTGTTCAGAAGATTAACTGGCCAGTTTTGTATGATCCAAACCTTAAAAAAGGGCCAGGCTTATGCTGCAGAGGATAAAACCTCCGTTGATGACCGTCTGAGTATTCTCCTGAAAGGG---------------------AAAATGAAGGTTTCCTATCGAGGACATTTTCTGCATAACATTTACCCCTGTGCCTTTATAGATTCACCAGAATTTAGATCAACTCAGATGCACAAAGGCGAAAAATTCCAGGTCACCATCATTGCAGATGATAACTGCAGATTTTTATGCTGGTCAAGAGAAAGATTAACTTACTTTCTGGAATCAGAACCATTTCTATATGAAATATTTAGGTATCTTATAGGA---------AAAGACATTACCAATAAGCTCTACTCATTGAATGATCCTACCTTAAATGATAAAAAGGCCAAAAAGTTGGAACACCAGCTCAGCCTGTGCACACAGATCTCCATGCTAGAAATGAGGAACAGTATAGCCAGCTCCAGTGACAGTGAAGATGGCTTACACCAGTTTCTTCGGGGCACCTCCAGCATGTCCTCTCTCCATGTG------CCATCCCCACACCAGCGGGGCTCTGCCAAGATGAAACCAATAGAAGAAGGGGTGGAAGATGACGATGAGGTCTTTGAGCCCGCGTCTCCAAATACATTCAAAATCCATCAGTTGCCT------
>canFam3
ATGAATTATACCGAGTCCAGCCCTTTGACAGAATCACCT---GCAATAGGTTTTACACCTAAGTTAGAAAGTATCATACCTGTGCCTTCCAATGAGACCACATGTGAAAACTGGAGAGAGATACATCACCTAGTTTTTCATGTAGCAAATATTTTTTTCACAATTGGGTTGGTTATTCCAACTACACTTCACCTTCATATGATACTTCTTAGAGGAATGTTAACTATAGGCTGTACCCTTTATATTGTCTGGGCCACTCTCTACCGATGTGCCTTGGATATCATGATCTGGAACTCTGTGTTCCTGGGTGTCAACATTTTGCATCTGTCATATCTTTTGTACAAGAAAAGACCGGTAAAGATTGAGAAGGAGCTTAGTGGCATCTACCGCCGATTGTTTGAACCCCTCCGTGTGCCTCCAGATTTGTTCAGAAGATTAACTGGACAGTTTTGTATGATCCAAACCTTAAAAAAGGGCCAGACTTATGCTGCAGAGGATAAAACCTCCGTTGACGACCGTCTGAGTATTCTCCTAAAGGGG---------------------AAAATGAAGGTTTCCTATCGAGGACATTTTCTGCATAACATTTACCCCTGTGCCTTTATAGATTCTCCTGAATTTAGATCAACTCAGATGCACAAAGGTGAAAAATTCCAGGTAACCATCATTGCAGATGATAACTGCAGATTTTTATGCTGGTCAAGAGAAAGATTAACTTACTTTCTGGAATCAGAACCATTTCTGTATGAAATATTTAGGTATCTTATAGGA---------AAAGACATTACAAATAAGCTCTACTCATTGAATGATCCCACCTTAAATGATAAAAAGGCCAAAAAGTTGGAACACCAGCTCAGCCTGTGCACACAGATCTCCATGCTGGAAATGAGGAACAGTATAGCCAGCTCCAGTGACAGTGATGACGGCTTACACCAGTTTCTTCGGGGCACCTCCAGCATGTCCTCTCTCCATGTG------CCATCCCCACACCAGCGTTGCTCTGCCAAGATGAAGCCAATAGAAGAAGGGGTGGAAGATGACGACGAGGTCTTTGAGCCCGTGTCTCCAAATGCATTGAAAGTCCATCAGTTGCCT------
>musFur1
ATGAATTATACCAAGTCCAGCCCATTGACAGAATCGACT---GCAATAGGTTTTACACCTGAGTTAGAAAGGATCATACCTGTGCCTTCCAATGAGACCACATGCGAAAACTGGAGAGAGATACATCACCTCGTTTTTCATGTAGCAAATATTTTTTTCACGATTGGGTTGGTTATTCCAACCACCCTTCACCTTCATATGATACTCCTTAGGGGAATGTTATCTATAGGATGTACCCTTTATATTGTCTGGGCCACTCTCTACCGATGTGCCTTGGATATCATGATCTGGAACTCCGTATTCCTGGGTGTCAACATTTTGCATCTGTCATATCTTTTGTACAAGAAAAGACCGGTAAAGATTGAGAAGGAACTCAGTGGCATCTACCGCCGACTGTTTGAACCACTCCGTGTGCCTCCAGATCTGTTCAGAAGATTAACCGGCCAGTTTTGTATGATCCAAACCTTAAAAAAGGGCCAGACGTATGCTGCAGAGGATAAAACCTCAGTTGATGACCGTCTGAGTATCCTTCTGAAGGGG---------------------AAAATGAAGGTTTCCTATCGAGGACATTTTCTGCATAACATTTACCCCTGTGCCTTTATAGATTCTCCTGAATTTAGATCAACTCAGATGCACAAAGGTGAAAAATTCCAGGTCACCATCATTGCAGATGATAACTGCAGATTTTTATGCTGGTCAAGAGAAAGATTAACTTATTTTCTGGAATCAGAACCATTTCTATATGAAATATTTAGGTATCTTATAGGA---------AAAGACATTACAAATAAGCTCTATTCATTGAACGATCCCACCTTAAATGATAAAAAGGCCAAAAAGCTGGAACACCAGCTCAGCCTGTGCACGCAGATCTCCATGCTGGAAATGAGGAACAGCATCGCCAGCTCCAGTGACAGCGATGATGGCTTACACCAGTTTCTTCGGGGCACTACCAGCATGTCCTCTCTCCATGTG------CCGTCCCCACACCAGCGGGGCTCTACCAAGATGAAGCCCATCGAAGAAGGGGTCGAAGATGACGACGAGGTCTTTGAGCCCGTGTCTCCAAACGCACTGAAAGTCCATCAGTTGCCC------
>ailMel1
ATGAATTATACCGAGTCCAGCCCTTTGACACAATCAACT---GCAATAGGTTTTACACCTGAGTTAGAAAGTATCATACCCGTGCCTTCCAATGAGACCACATGTGAAAACTGGAGAGAGATACATCACCTAGTTTTTCATGTAGCAAATATTTTTTTCACCATTGGGTTGGTTATTCCAACTACTCTTCACCTTCATATGATACTCCTTAGGGGAATGTTAGCTATAGGATGCACCCTTTATATTGTCTGGGCCACTCTCTACCGATGTGCCTTGGATATCATGATCTGGAACTCTGTGTTCCTGGGTGTCAACATTTTGCATCTGTCATATCTTTTGTACAAGAAAAGACCGGTAAAGATTGAGAAGGAGCTCAGTGGCATCTACCGCCGATTGTTTGAACCACTCCGTGTGCCTCCAGATCTGTTCAGAAGATTAACCGGCCAGTTTTGTATGATCCAAACCTTAAAAAAGGGCCAGACGTACGCTGCGGAGGATAAAACCTCAGTCGACGACCGTCTGAGTATTCTCCTGAAGGGG---------------------AAAATGAAGGTTTCCTATCGAGGACATTTTCTGCATAACATTTACCCCTGTGCCTTTATAGATTCTCCTGAATTTAGATCAACTCAGATGCACAAAGGTGAAAAATTCCAGGTCACCATCATTGCAGATGATAACTGCAGATTTTTATGCTGGTCAAGAGAAAGATTAACTTACTTTCTGGAATCAGAACCATTTCTATATGAAATATTTCGGTATCTTATAGGA---------AAAGACATTACAAATAAGCTTTACTCATTGAATGATCCCACCTTAAATGATAAAAAGGCCAAAAAGCTGGAACACCAACTCAGCCTGTGCACACAGATCTCCATGCTGGAAATGAGGAACAGTATCGCCAGCTCCAGTGACAGCGATGATGGCTTACACCAGTTTCTTCGGGGCACCGCCAGCATGTCCTCTCTCCACGTG------CCATCCCCACACCAGCGGGGCTCTGCCAAGATGAAACCAATCGAAGAAGGGGTGGAAGATGACGACGAGGTCTTTGAGCCCGTGTCTCCAAATGCACTGAAAGTCCATCAGTTGCCT------
>lepWed1
ATGAATTATACCGAGTCCAGCCCATTGACAGAATCAACT---GCAATAGATTTTACACCTGAGTTAGAAAGTATCATACCTGTGCCTTCCAATGAGACCACATGTCAAAACTGGAGAGAGATACATCACCTAGTTTTTCATGTAGCAAATATTTTTTTCACAATTGGGTTGGTTATTCCAACTACTCTTCACCTTCATATGATACTCCTTAGGGGAATGTTAACTATAGGATGCACCCTTTATATTGTCTGGGCCACTCTCTACCGATGTGCCTTGGATATCATGATCTGGAACTCTGTGTTCCTGGGTGTCAACATTTTGCATCTGTCATATCTTTTGTACAAGAAAAGACCGGTAAAGATTGAGAAGGAGCTCAGTGGCATCTACCGCCGATTGTTTGAACCACTCCGTGTGCCTCCAGATCTGTTCAAAAGATTAACCGGCCAGTTTTGTATGATCCAAACCTTAAAAAAGGGCCAGACGTATGCTGCAGAGGATAAAACCTCAGTTGACGACCGTCTGAGTATCCTCCTGAAGGGG---------------------AAAATGAAGGTTTCCTATCGAGGACATTTTCTGCATAACATTTACCCCTGTGCCTTTATAGATTCTCCTGAATTTAGATCAACTCAGATGCACAAAGGTGAAAAATTCCAGGTCACCATCATTGCAGATGATAACTGCAGATTTTTATGCTGGTCAAGAGAAAGATTAACTTACTTTCTGGAATCAGAACCATTTCTATATGAAATATTCAGGTATCTTATAGGA---------AAAGACATTACAAATAAGCTCTACTCATTGAATGATCCCACCTTAAATGATAAAAAGGCCAAAAAGTTGGAACACCAGCTCAGCCTGTGCACACAGATCTCCATGCTGGAAATGAGGAACAGTATCGCCAGCTCCAGTGACAGTGATGATGGTTTACACCAGTTTCTTCGGGGCACCTCCAGCATATCCTCTCTCCATGTG------CCGTCCCCACACCAGCGGGGCTCCACCAAGATGAAACCAATCGAAGAAGGGGTGGAAGATGACGACGAGGTCTTTGAGCCCGTGTCTCCAAATGCACTGAAAGTCCATCAGTTGCCT------
>hetGla2
---------------------------------------------------------------------------ATACCTGTGCCTTCCAATGAGACCACTTGTGAAAACTGGCGAGAGATACATCATCTAGTTTTTCATGTAGCAAATATTTGTTTTGCAGTTGGTTTGGTTATTCCAACTACTCTTCACCTTCATATGATATTTCTTAGAGGGATGTTTACTATAGGATGTACCCTCTATATTGTGTGGGCCACTCTCTACCGATGTGCCTTGGATGTAATGATCTGGAACTCTGTGTTCTTGGGTGTCAACATTTTGCATCTTTCATATCTTTTGTACAAGAAGAGACCGGTAAAGATTGAAAGGGAACTCAGTGGCATCTACCGGCGATTATTTGAACCACTCCATGTGCCTCCAGATTTGTTCAGAAGATTAACTGGACAGTTTTGCATGATTCAAACCTTGAAAAAGGGCCAAACTTATGCTGCAGAGGATAAAACCTCAGTTGATGACCGTCTCAGTATTCTCCTGAAGGGA---------------------AGAATGAAGGTCTCCTATCGAGGACATTTTCTGCATAATATTTACCCCTGTGCCTTTATAGATTCCCCTGAATTTAGATCAACTCAGATGCACAAAGGTGAAAAGTTCCAGGTCACCATTATTGCAGATGATAACTGCAGATTTTTGTGCTGGTCAAGAGAAAAATTAACTTACTTTCTGGAATCAGAGCCTTTTCTGTATGAAATATTTAGGTATCTTATAGGA---------AAAGACATTACAAATAAGCTCTACTCATTGAATGATCCCACCTTAAATGATAAAAAGGCCAAAAAGCTGGAGCACCAGCTCAGTCTCTGTGCACAGATCTCCATGCTGGAAATGAGGAACAGTATAGCCAGCTCCAGTGACGGTGAAGATGGTTTGCAGCAGTTTCTGAGGGGCTCCTCCAGCACATCTTCCCTTTACATG------TCCTCCCCTCACCAGCGAGCCTCTGCCAAGATGAAGCCAATACAGGAAGGGGTGGAAGATGATGATGAGGTCTTTGAACCGGTGACTCCAAATATATTTAAAGTTCATCAGTTGCCT------
>speTri2
ATGAATTTTACAGAGTCCAGCCCTCTGGCAGAATCAACT---GCAATAGGTTTTACACCTGGGTTAGAAAGTCTCACACCTGTGCCTTCAAATGAGACCACTTGTGAAAACTGGAGAGAGATACATCATCTAGTTTTTCATGTGGCAAATATTTGTTTTGCAGTTGGTTTGGTTATTCCAACTACTCTTCACCTTCATATGATATTTCTTAGAGGGATGTTAACTATAGGTTGCACCCTTTATATCGTCTGGGCCACTCTCTACCGATGTGCCTTGGATATAATGATCTGGAACTCTGTGTTCTTGGGCATCAACATTTTGCATCTTTCATATCTTTTATACAAGAAAAGACCGGTCAAGATTGAAAGGGAACTCACTGGCATCTACCGTCGATTATTTGAACCACTCCATGTGCCTCCAGATTTGTTCAGAAGATTGACTGGACAGTTTTGCATGATCCAAACCTTGAAAAAGGGCCAGACGTATGCCGCAGAGGATAAAACCTCAGTTGATGACCGTCTGAGTATTCTCCTGAAGGGA---------------------AAAATGAAGGTCTCCTATCGAGGACATTTTCTGCATAACATTTACCCCTGTGCCTTTATAGATTCTCCTGAATTTAGATCAACTCAGATGCACAAAGGTGAAAAATTCCAGGTCACCATTATTGCAGATGATAACTGCAGATTTTTATGCTGGTCAAGAGAAAGATTAACTTACTTTCTGGAATCAGAGCCTTTCCTGTATGAGATATTTAGATATCTTATAGGA---------AAAGACATTACAAATAAGCTGTATTCATTGAATGATCCCACCATAAATGATAAAAAGGCCAAAAAGTTAGAGCACCAGCTCAGCCTTTGCGCACAGATCTCCATGCTGGAAATGAGGAACAGCATAGCCAGCTCTAGCGATGGGGAAGACGGTTTACACCAGTTTCTGCGGGGCTCCTCCAGCTTGTCTTCTCTTCACGTG------TCTTCCCCACAGCAGCGATCTTCTACCAAGATGAAGCCCATAGAGGAAGGGGTGGAGGATGATGACGAGGTCTTTGAACCAGTGTCTCCAAACACATTGAAAGTTCATCAGCTGCCT------
>tarSyr2
ATGAATTACACAGAGTCCAACTCACTGGCAGAATCAGCT---GCCATAGGTTTTACACCTGAGTTAGAAAGTATCATACCTGTGCCTTCCAATGAAACCACTTGTGAAAACTGGAGAGAGATTCATCACCTGGTTTTTCATGTAGCAAACATTTGTTTTGCAGTTGGATTGGTTATTCCAACTACTCTTCACCTTCATATGATATTTCTTAGGGGAATGTTTGCTCTAGGATGTACCCTTTATATCGTCTGGGCCACTCTCTACCGATGTGCCTTGGATATCATGATCTGGAACTCTGTGTTCTTGGGTGTCAACATTTTGCATCTTTCATACCTTTTATACAAGAAAAGACCGGTCAAGATTGAAAAGGAACTCAGTGCCGTCTATCGACGATTGTTTGAACCACTCCGTGTGCCTCCAGATTTGTTCAGAAGATTAACTGGACAGTTTTGCATGATCCAGACCTTGAAAAAGGGCCAGACTTATGCTGCAGAGGATAAAACCTCAGTTGATGACCGTCTGAGTATTCTTTTGAAGGGA---------------------AGAATGAAGGTCTCCTATCGAGGACATTTTCTGCATAACATTTACCCCTGTGCTTTTATAGATTCTCCTGAATTTAGGTCAACTCAGATGCACAAGGGTGAAAAATTCCAGGTCACCATTGTCGCAGATGATAACTGCAGATTTTTATGCTGGTCAAGAGAAAGATTAATGTACTTTCTGGAATCAGAACCTTTCCTATATGAAATATTTAGGTACCTTATTGGA---------AAAGACATTACAAATAAGCTCTACTCATTGAATGATCCCACCTTAAATGATAAAAAGGCCAAAAAGCTGGAACATCAGCTCAGCCTCTGCACACATATCTCAATGCTGGAAATGAGGAACAGCATAGCCAGCTCCAGTGACAGTGATGACGGCTTGCACCAGTTTCTCCGGAGTACCTCGAGCATGTCCTCTCTTCACATG------TCCTCTCCACACCAGCGAGCCTCTGCCAAGATGAAGCCTATAGAAGAAGGGGTGGAAGGCGACGATGAGGTCTTTGAGCCTGTGTCTCCAAATGCATTCAGAGTCCATCAGTTGCCT------
>otoGar3
ATGAATTATACAGAGTCCAGCCCATTTGCAGAATCAACT---GCCATAGGTTTTACACCTGAGTTAGAAAGTGTCACACCTGTGCCTTCCAATGAGACCACTTGTGAAAACTGGAGAGAGATACATCATCTCGTTTTTCATGTAGCAAATGTTTGTTTTGCAATAGGGTTGGTTATTCCGACCAGTCTTCACCTTCACATGATCTTTCTTAGGGGGATGTTCACGATAGGATGCACCCTCTACATTGTCTGGGCCACTCTCTACCGATGTGCCTTGGATATAATGATCTGGAACTCTGTGTTCTTGGGTGTCAACATGTTGCATCTTTCATATCTTTTATACAAGAAAAGACCGGTGAAGATTGAAAAGGAACTCAGTGGCATCTACCGGCGATTGTTTGAACCACTCCGAGTGCCTCCAGATTTGTTCAGAAGATTAACTGGACAGTTTTGCATGATCCAAACCTTGAAAAAGGGCCAGGCTTATGCTGCAGAGGATAAAACCTCAGTCGATGACCGTCTGAGTATTCTCCTGAAGGGA---------------------AAAATGAAGGTCTCCTATCGAGGACATTTTCTGCATAACATTTACCCCTGTGCCTTTATAGATTCTCCTGAATTTAGATCGACTCAGATGCACAAAGGTGAAAAATTCCAGGTCACCATTATTGCAGATGATAATTGCAAATTTTTATGCTGGTCAAGAGAAAGATTAACTTACTTTCTGGAATCAGAGCCTTTCCTCTATGAAATATTTAGGTATCTCATTGGA---------AAAGACATCACGAACAAGCTCTACTCATTGAATGATCCCACCTTAAATGATACAAAGACCAGAAAGCTGGAGCACCAGCTGAGCCTCTGTGCACAGATCTCCATGATGGAGATGAGGAACAGCATAGCCAGCTCCAGCGACAGTGACGATGGCCTGCACCAGTTCCTCCGCAGCACCTCCAGCATGTCCTCTCTTCATGTG------TCATCCCCGCACCAGCGCGCCTCCGCCAAGATGAAACCCATAGAAGAAGGGGTGGAAGATGATGACGAGGTCTTTGAACCGGTGTCTCCAAATACATTTAAAGTCCGTCATTTGCCT------
>micMur3
ATGAATTATACAGAATCCAGCCCATTGGCAGAATCAACT---GCCATAGGTTTTACACCTGAGTTAGAAAGTATCATACCTGTGCCTTCCAATGAGACCACTTGTGAAAACTGGAGAGAGATACATCATCTAGTTTTTCACATAGCAAATATTTGTTTTGCAATCGGATTGATTATTCCAACTACTTTTCACCTTCATATGATATTTCTTAGGGTGATGTTTGCTGTAGGATGTGTCCTTTATATCGTCTGGGCCACTCTCTACCGATGTGCCTTGGATATAATGATCTGGAACTCTGTGTTTTTGGGTGTCAACCTTTTGCATCTTTCATATCTTTTATACAAGAAAAGACCGGTAAAGATTGAAAAGGAACTCAGTGGCATCTACCGGCGATTGTTTGAACCACTCCGAGTGCCTCCAGACTTGTTCAGAAGGTTAACTGGACAGTTTTGCATGATCCAAACCTTGAAAAAGGGCCAGGCTTATGCTGCAGAGGATAAAACCTCAGTTGATGACCGTCTGAGTATTCTCCTGAAGGGA---------------------AAAATGAAGGTCTCCTACCGAGGACATTTTCTGCATAATATTTACCCCTGTGCCTTTATAGATTCTCCTGAATTTAGATCAACTCAGATGCACAAAGGTGAAAAATTCCAGGTCACCATTATTGCAGATGATAATTGCAGATTTTTATGCTGGTCAAGAGAAAGATTGACTTACTTTCTGGAATCAGAACCTTTCCTATATGAAATATTTAGGTATCTCATTGGA---------AAAGACATCACAAATAAGCTCTACTCATTGAATGATCCCACCTTAAATGATAAAAAGGCCAAAAAGTTGGAACACCAGCTCAGCCTCTGCACGCAGATCTCCATGCTGGAAATGCGGAACAGCATAGCCAGCTCCAGTGACAGTGAAGACGGCTTACACCAGTTTCTACGGAGCACCTCCAGCATGTCCTCTCTTCATGTG------TCGTCCCCACACCAGCGTTCCTCCGCCAAGATGAAACCGATAGAAGAAGGGGTGGAAGATGACGATGATGTCTTTGAACCGATGACTCCAAATACATTTAAAGTCCGTCAGTTGCCT------
>HLequCab3
ATGAATTATACCGAGTCCAGCCCATTGACTGAATCAACA---GCAGTAGGTTTTACACATGAGTTAGAAAGTATCACACCTGTGCCTTCCAATGGGACCACTTGTGAAAACTGGAGAGAGATACATCATCTAGTTTTTCATGTAGCAAATGTTTTTTTTGCCATTGGTTTGATTATTCCAACTGCTCTTCACCTTCATATGATACTTCTTAGGGCGATGTTTGCTATCGGATGTACCCTTTATATCGTCTGGGCCACTCTCTACCGATGTGCCTTGGATATCATGATCTGGAACTCTGTGTTCCTGGGTGTCAACGTTTTGCATCTTTCATATCTTTTGTACAAGAAAAGACCGGTGAAGATTGAAAAGGAACTCAGCGGTATCTACCGGCGGTTGTTTGAACCGCTCCGTGTGCCTCCAGATTTGTTCAGAAGATTAACCGGACAGTTCTGCATGATCCAAACCTTGAAAAAGGGACAGACTTATGCTGCAGAGGATAAAACCTCAGTCGACGACCGTCTGAGTATTCTCCTGAAGGGA---------------------AAAATGAAGGTCTCCTATCGAGGACATTTTCTGCATAACATTTACCCCTGTGCCTTTATAGATTCTCCTGAATTTAGATCAACTCAGATGCACAAAGGTGAAAAATTCCAGGTCACCATTATTGCAGATGATAACTGCAGATTTTTATGCTGGTCAAGAGAAAGATTAACTTACTTTCTGGAATCAGAACCTTTCCTGTATGAAATATTTAGATATCTTATAGGA---------AAAGACATTACAAATAAGCTGTACTCATTGAATGATCCCACCTTAAATGATAAAAAGGCCAAAAAGCTGGAACACCAGCTCAGCCTTTGCACGCAGATCTCCATGCTGGAAATGAGGAACAGCATAGCCAGCTCCAGTGACAGCGAAGACGGCTTACACCAGTTTCTTCGGGGCGCCTCCAGCGTGTCCTCTCTTCATGTG------TCGTCCCCACACCAGCGAGCCTCCGCCAAGATGAAACCAATAGAAGAAGGGGTGGAAGATGACGACGAGGTCTTTGAACCCGTGTCTCCAAATGCATTTAAAGGCCATCAGTTGCCT------
>cerSim1
ATGAATTATACTGAGTCCAGCCCATTGGCAGAATCAACT---GCAATAGCTTTTACACCTGAGTTAGAGAGCATCATACCTGTGCCTTCCAATGAGACCACTTGTGAAAACTGGAGAGAGATACATCATCTAGTTTTTCATGTAGCAAATATTTTTTTTGCAATTGGGTTGATTATTCCAACTAGTCTTCACCTTCATATGATACTTCTTAGGGGGATGTTTACTATAGGATGTACCCTTTACATCGTCTGGGCCACTCTCTACCGATGTGCCTTGGATGTCATGATCTGGAACTCTGTGTTCCTGGGTGTCAACGTTTTGCATCTTTTATATCTTTTGTACAAGAAAAGACCGGTGAAGATTGAAAAGGAACTCAATGGCATCTACCGGCGGTTGTTTGAACCGCTCCGTGTGCCTCCAGATTTGTTCAGAAGATTGACTGGACAGTTCTGCATGATCCAAACCTTGCAAAAGGGCCAGACTTATGCTGCAGAGGATAAAACCTCAGTTGACGACCGTCTGAGTATTCTCTTGAAGGGA---------------------AAAATGAAGGTTTCCTATCGAGGACATTTTCTGCATAACATTTACCCCTGTGCCTTCATAGATTCTCCTGAATTTAGATCAACTCAGATGCACAAAGGTGAAAAATTCCAGGTCACCATTATTGCAGATGATAACTGCAGATTTTTATGCTGGTCAAGAGAAAGATTAACTTACTTTCTGGAATCAGAACCTTTCCTGTATGAAATATTTAGATATCTTATAGGA---------AAAGACATTACAAATAAGCTGTATTCATTGAATGATCCCACTTTAAATGATAAAAAGGCCAAAAAGTTGGAACACCAGCTCAGCCTCTGCACACAGATCTCCATGCTGGAAATGAGGAACAGCATAGCCAGCTCCAGTGACAGTGAGGACGGCTTACACCAGTTTCTTCGGAGCACCTCCAGTGTGTCCTCTCTTTATGTG------TCGTCCCCACACCAGCGAGCCTCTGCCAAGATGAAGCCAATAGAAGAAGGGGTGGAAGATGACGACGAGGTCTTTGAACCTGTGTCTCCAAATACATTTAAAGTCCATCAGTTGCCT------
>cavPor3
ATGAACTATACGGAGACCAGCTCATGGGCAGAATCAACG------ATAGGTTTTACACCCGAGTCAGGAAGTGTTGTACCTGTGCCTTCCAATGGGACCTCTTGTGAAAACTGGCGAGAGATACATCATCTAGTTTTTCATGTAGCAAATATTTGTTTTGCAGTTGGTTTGGTTATTCCAACTACTCTTCACCTTCATATGATACTTCTTAGAGCGATGTTGACTCTAGGGTGTACCCTCTATATTGTATGGGCCACTCTCTACCGATGTGCCTTGGATATAATGATTTGGAATTCTGTGTTCCTGGGTGTCAACGTTTTGCATCTTTCGTATCTTTTGTACAAGAAGAGACCGGTGAAGATCGAGAGGGAGCTCAGTGGCATGTACCGGCGGTTGTTTGAGCCACTCCGCGTGCCTCCAGATTTGTTCAGAAGATTAACGGGACAGTTTTGCATGATCCAGACCTTGAAGAAGGGCCAGACGTATGCTGCAGAGGATAAAACCTCAGTCGATGACCGTCTGAGTATTCTCCTGAAGGGA---------------------AGAATGAAGGTCTCCTATAGAGGACATTTTCTGCATAATATTTACCCCTGTGCCTTTATAGATTCTCCTGAATTTAGATCAACTGAGATGCACAAAGGTGAAAAATTCCAGGTCACCATTATTGCAGATGATAACTGCAGATTTTTATGCTGGTCAAGAGAAAGATTAACTTACTTTCTGGAATCAGAGCCTTTCCTGTATGAAATATTTAAGTATCTCATAGGA---------AAAGACATTACAAATAAGCTGTATTCATTGAACGATCCCACCTTAAATGATAAAAAAGCCAAAAAGTTGGAGCACCAGCTCAGTCTCTGCGCACAGATCTCCATGCTCGAGATGAGGAACAGCATCGCCAGCTCCAGCGACGGCGAGGACGGCTTGCACCAGTTCCTGCGGGGCTCCTCCAGCACGTCCTCCCTCTATGTG------TCTTCCCCACACCAGCGAGCTTCTGCCAAGATGAAGCCTATCCAGGAAGGCGTGGAAGACGACGATGAGGTCTTTGAACCTGCGTCTCCAAATACATTTAAAGTGCATCAGTTTCCT------
>HLpipKuh2
ATGAATTATACTGAGTCCAGCCCATTGGCAGAATCGCCT---GCAGTTGGTTTTACACCTAAGTTAGAAAGTATTATACCTGTGCCTTCCAATGACACCGCTTGTGAAAACTGGAGAGAAATACATCATCTGGTTTTTCATGTAGCAAATATTTTTTTTGCAATTGGGTTGGTTATTCCAACTACTCTCCACCTCCATATGATACTTCTTAGGGGGATGTTAGCTATAGGATGCTCCTTTTACATCATGTGGGCCACACTCTACCGATGTGCCTTGGATATTGTGATCTGGAACTCAGTGTTCCTCGGTGTCAATATGTTGCATCTTTCATATCTTTTGTTCAAGAAAAGACCGGTCAAGATAGAAAAGGAACTCAACGGCATATACCGACGATTGTTTGAACCACTCCGAGTGCCTCCAGATTTGTTCAGAAGATTAACTGGACAGTTTTGTGTGATCCAAACCTTGACAAAGGGTCAGACGTATGCTGCAGAGGATAAAACCTCAGTCGACGATCGTCTGAGTATTCTCCTGAAGGGA---------------------AGAATGAAGGTCTCCTATCGAGGACATTTTCTGCATAACATTTACCCCTGTGCCTTTATAGATTCTCCTGAATTTAGATCAACTCAGATGCACAAAGGTGAAAAATTCCAGGTCACCATTGTTGCAGATGATAACTGCAGATATTTATGCTGGTCAAGAGAAAGATTAACTTACTTCCTGGAATCCGAACCCTTCCTGTATGAAATATTTAGGTATCTTATAGGA---------AAAGACATTACAAATAAGCTCTACTCATTGAATGATCCCACCTTAAATGATAAAAAAGCCAAAAAGTTGGAGCACAAGCTCAGCCTCTGCACACAGATCTCCATGCTGGAGATGAGGAACAGCATCGCCAGCTCCAGCGACAGCGAGGACGGCCTGCACCAGTTCCTCCGGGGCACCCCCAGCGCGTCCTCGCTCCACGTG------TCCTCCCCACACCAGCGGGCCTCTGCCAAGATGAAGCCAATAGAAGAAGGGGCGGAAGACGATGACGAAGTCTTTGAACCCGCGTCACCCAAAGCATTTAAAGTCCGTGAGTTGCCT------
>HLmyoMyo6
ATGAATTATACTGAGTCCAGCCCATTGGCAGAATCACCT---GCAATAGGTTTTACATCTAAGTTAGAAAGTATTATACCTGTGCCTTCCAATGAGACCACCTGTGAAAACTGGAGAGAAATACATCATCTAGTTTTTCATGTAGCAAATGTTTTTTTTGCAATTGGGTTGGTTATTCCAACTACTCTTCACCTCCATATGATACTTCTTAGGGGGATGTTAGCTATAGGATGCTCTTTTTACATCATGTGGGCCACACTCTACCGATGTGCCTTGGATATCGTGATCTGGAACTCAGTGTTCCTCGGTGTCAATATGTTGCATCTTTCATATCTTTTGTTCAAGAAAAGACCGGTCAAGATTGAAAAGGAGCTCAACGGCGTCTACCGGCGATTGTTTGAACCACTCCTAGTGCCTCCAGATTTGTTCAGAAGACTAACTGGACAGTTTTGTATGATCCAAACCTTGACAAAGGGCCAGACTTATGCTGCAGAGGATAAAACCTCAGTCGACGACCGTCTGAGTATTCTCCTGAAGGGA---------------------AGAATGAAGGTCTCCTATCGAGGACATTTTCTGCATAACATTTACCCCTGTGCCTTTATAGATTCTCCTGAATTTAGATCAACTCAGATGCACAAAGGTGAAAAATTCCAGGTCACCATTGTTGCAGACGATAACTGCAGGTTTTTATGCTGGTCAAGAGAAAGATTAACTTACTTCCTGGAATCCGAACCTTTCCTGTATGAAATATTTAGGTATCTTATAGGA---------AAAGACATTACAAATAAGCTCTACTCATTGAATGACCCCACCTTAAATGATAAAAAGGCCAAAAAGTTGGAGCACCAGCTCAGCCTCTGCACACAGATCTCCATGCTGGAAATGAGGAACAGCATAGCCAGCTCCAGTGACAGCGAGGACGGCTTACACCAGTTCCTCCGGGGCACCCCCAGCGTGTCCTCTCTCCATGTG------TCCTCCCCACACCAGCGCGCCTCGGCCAAGATGAAACCAATAGAAGAAGGAGTGGAAGACGATGACGAAGTCTTTGAACCCGTGTCCCCAAAAACATTTAAAGTCCATGAGTTGCCT------
>conCri1
ATGAATTATACCGAGTCCAGCCCACTGGTAGAATCAGCA---GCAGCAGGTTTTACACCTCAGTTGTTAAGTATCACACCTGTGCCTTCCAACGAGACCACTTGTGAAAACTGGAGAGAAGTCCATCATCTAGTTTTTCATGTAGCAAATATTTTTTTTGCAATTGGGTTGGTAATTCCAACTACTCTTCACCTTCATATGATCCTTCTTAGGGGCTTGTTATCTATAGGATGTGTTCTTTATATCATCTGGGCCACTCTCTACCGATGTGCCTTGGATATCATGATCTGGAACTCTGTGTTCTTGGGTGTCAACATTTTGCATCTTTCATATCTTGTGTACAAGAAAAGACCGGTAAAGATCGAAAAGGAGCTCAGTGGCATCTACCGGCGATTGTTTGAACCACTGCGTGTGCCTCCAGATTTGTTCAGAAGATTAACGGGCCAGTTTTGCATGATCCAAACCTTGAAAAAGGGCCAGACTTACGCTATAGAGGATAAAACCTCAGTTGACGACCGCCTGAGTATTCTCCTGAAGGGA---------------------AAAATGAAGGTCTCCTATCGAGGACATTTTCTGCATAACATTTACCCCTGTGCCTTTATAGATTCTCCTGAATTTAGATCAACTCAGATGCACAAAGGTGAAAAATTCCAGGTCACCATTATCGCAGATGATAACTGCAGGTTTTTATGCTGGTCAAGAGAAAGATTAACTTACTTTCTGGAATCAGAACCTTTCCTGTATGAAATATTTAGGTATCTTATAGGA---------AAAGATATTACAACTAAGCTCTACTCTCTGAATGATCCCACCTTAAATGATAAAAAGACCAAAAAGTTGGAACCTCAGCTCAGCCTCTGCACGCAGATCTCCATGCTGGAAATGAGGAACAGTATAGCGAGCTCCAGTGACAGCGAAGACGGCTTGCATCAGTTTCTTCGGGGCTCCTCCAGTGTGTCCTCCCTTCATATG------TCATCTCCGCACCAACGAGCCTCTGCCAAGATGAAACCAATAGAAGAAGGGGTAGAAGATGATGATGAGGTTTTTGAACCCATGTCTTCGAATACAATTAAAGTCCATCAGTTGCCT------
>loxAfr3
ATGAATTTTACTGAATCCAGCCCATTGGCAGAATCAACT---GCAATAAGTTTTACACCTGAGTTACAAAGTATCATACCTGTACCTTCCAATGAAACCACTTGTCAAAACTGGAGAGAGATACATCATCTAGTTTTCCATGTAGCAAATATTTGTTTTGCAATTGGGCTGATTATTCCAACCAGTCTTCACCTCCATATGATACTTCTTAGAGGGATGTTAGCTCTAGGATGTACCCTTTATATCGTCTGGGCCACGCTCTACCGATGTGCCTTGGATGTAGTGATCTGGAGCTCTGTGTTCTTGGGTGTCAACATTTTGCATCTTTCATATCTTTTGTACAAGAAAAGACCGGTAAAGATTGAAAAGGAACTCAGTGGCATCTACAGGCGATTGTTTGAACCACTCCGTGTGTCTCCAGATTTGTTCAGAAGATTAACTGGACAGTTTTGCATGATCCAAACCTTGAAAAAGGGTCAGACCTACGCTGTAGAGGACAAAACCTCTGTTGATGACCGCCTGAGTGTCCTTCTGAAAGGA---------------------AAAATGAAGGTCTCCTATCGAGGACATTTTCTGCATAACATTTACCCCTGTGCCTTTATAGATTCTCCTGAATTTAGATCAACCCAGATGCACAAAGGTGAAAAATTCCAGGTCACCATTATTGCAGACGATAACTGCAAATTTTTATGCTGGTCCAGGGAAAGGTTAACTTACTTTCTAGAATCAGAACCTTTCCTGTATGAAATATTTAGATATATTATAGGA---------AAAGACATTACAAACAAGCTGTACTCACTGAATGATCCTACATTAAATGATAAAAAAGTCAATAAGCTGGATCATAAGCTCAGCCTTTGCACACAGATCTCCATGCTGGAAATGAGGAACAGTATAGCCAGTTCCAGTGACAGTGATGATGGATTACACCAGTTTCTCCGGGGGACCTCCAGTATCTCCTCTCTTCATGTG------TCATCCCCACACCAGCGAGCCTCTGCCAAGATGAAACCGATAGAAGAAGGGGTGGAAGATGACGACGAGGTCTTTGAACCGCCGTCTCCAAACACATTCAAAGTCCACCGATGGCCT------
>triMan1
ATGAATTATACTGAGTCCAGCCCATTGGCAGAATCCACT---GCAATAGGTTTTACACCTGAGTTACAAAGTATCATACCTGTGCCTTCCAATGAAACCACTTGTGAAAACTGGAGAGAGATACATCATCTAGTTTTTCAAGTAGCAAATATTTGTTTTGCAATTGGGTTGGTTATTCCAACTACTCTTCACCTTCATATGATACTTCTTAGAGGAATGTTAGCTCTAGGATGTACCTTTTATATCGTCTGGGCCACTCTCTACCGATGTGCCTTGGATATAATGATCTGGAACTCTGTGTTCTTGGGGGTCAACGTTTTACATCTTTCATATCTTTTGTACAAGAAAAGACCGGTAAAGATTGAAAAGGAACTCAGTGGCATCTACCGGCGATTGTTTGAACCACTCCGTGTGTCCCCAGATTTGTTCAGAAGATTAACTGTACAGTTTTGCATGATCCAAACCTTGAAAAAGGGTCAGACTTACGCTGTAGAGGACAAAACCTCCGTTGATGACCGCCTGAGTGTCCTTCTGAAGGGA---------------------AAAATGAAGGTCTCCTATCGAGGACATTTTCTGCATAACATTTACCCCTGTGCCTTTATAGATTCTCCTGAATTTAGATCAACTCAGATGCACAAAGGTGAAAAATTCCAGGTCACCATTATTGCAGATGATAACTGCAAATTTTTATGCTGGTCAAGAGAAAGATTAACTTACTTTCTGGAATCAGAACCTTTCCTGTATGAAATATTTAGATATCTTATAGGA---------AAAGACATTACGAACAAGCTCTACTCACTGAATGATCCTACACTGAATGATAAAAAAGTCAGTAAGTTGGAACATCAGCTCAGCCTTTGCACACAGATCTCCATGCTGGAAATGAGGAACAGCATAGCCAGTTCCAGTGACAGTGATGATGGGTTACACCAGTTTCTTCGGGGGACCTCCAGTGTCTCCTCTCTTTATGTG------TCATCCCCACACCAGCGAGCCTCTGCCAAGATGAAACCGATAGAAGAAGGGGTGGAAGAAGACGATGAGGTCTTTGAACGGGCGTCTCCAGACTCCTTTAAAGTGCACCAGTTGCCT------
>HLphyDis3
ATGAATTACACTGAGTCCAGCCCATTGGCAGGATCAACA---GCAATAGGTTTTACACCTGAGTTAGCAAGTATTGTACCCGTGCCTTCCAATGAGACCACTTGTGAAAACTGGAGAGAGATACATCATCTAGTTTTTCATGTAGCAAATGTTTTTTTTGCAGTCGGATTGATTATTCCAACTACCCTTCAGCTCCATATGATACTTCTTAGGGGGATGTTAGCTATAGGATGCTCCCTTTACATCGTCTGGGCCACTCTCTACCGATGTGCCTTGGATGTCATGGTCTGGAACGCCGTGTTCCTCAGCGTCAACACTTTGCATCTTTCATATCTTTTGTACAAGAAGAGACCGGTAAAGATTGAAAAGGAACTCAATGGCATCTACCGGCGATTGTTTGAACCGCTCCGTGTGCCTCCAGATTTGTTCAGAAGATTAACTGGGCAGTTTTGTATGATTCAAACCTTGAAAAAGGGCCAGACTTATGCTATAGAGGATAAAACCTCAGTTGATGACCGCCTGAGTATTCTCCTGAAGGGA---------------------AAAATGAAGGTCTCCTATAGAGGACATTTTCTGCATAACATTTACCCCTGTGCCTTTATAGATTCTCCTGAATTTAGATCAACTCAGATGCACAAAGGTGAAAAATTCCAGGTCACCATTGTTGCAGATGATAACTGCAGATTTTTATGCTGGTCAAGAGAAAGATTAACTTACTTTCTGGAATCTGAGCCTTTCCTATATGAAATATTTAGGTATCTTATAGGA---------AAAGACATTACAAATAAGCTCTACTCATTGAATGATCCCACCTTAAATGATAAAAAGGCCAAGAAGTTGGAGCACCAGCTCAGCCTTTGCACACAGATCTCCATGCTGGAAATGAGGAACAGCATCGCCAGCTCCAGCGACAGCGAAGACGGCTTACACCAGTTTCTTCGGGGCCCCTCCAGCGTGTCCTCTCTTCATGTG------CCATCCCCCCACCAACGAGCCTCGGCCAAGATGAAACCAATAGAAGAAGGGGTGGAAGATGACGACGAGGTCTTTGAGCCTGTGTCTCCAAAGACATTTAAAGTCCATGAGTTGCCT------
>bosTau8
ATGAATTATACAGAGTCCAGCCCACTGGCAGAAGCAACT---GCAATAGGTTTTACACCTGAGTTAGAAAGAATCCTACCTGTGCCTTCCAATGAGACCACTTGTGAAAACTGGAGAGAGATACATCATCTAGTTTTTCATGTAGCAAATATTTTTTTCGCAATTGGATTGGTTATTCCAACTACACTTCACCTTCATATGATACTTCTTAGGGGGCTATTAGCTGTAGGATGTGCCCTTTATGTCGTCTGGGCCACTCTCTACCGATGTGCCTTGGATATCATGATCTGGAACTCAGTGTTCCTGGGGATCAACATTCTGCATCTTTCATATCTTTTGTACAAGAAAAGACCGGTAAAGATCGAAAAGGAACTCAAAAGCATCTACCGGCGATTGTTTGAACCCCTCCGTGTGTCTCCAGATTTGTTCAGAAGATTAACTGGACAGTTTTGCATGATCCAAACATTGAAAAAGGGTGAAAGCTATGCTGTAGAGGAGCTAACCTCAGTTGACGACCGTCTGAGTATTCTCCTGAAAGGA---------------------AAAATGAAGGTTTCCTATCGAGGACATTTTCTGCATAACATTTACCCCTGTGCCTTTATAGATTCTCCTGAATTTAGATCAACCCAGATGCACAAAGGTGAAAAATTCCAGGTCACCATTATTGCAGATGATAATTGCAGATTTTTATGCTGGTCAAGAGAAAGATTAACGTACTTTCTGGAATCAGAGCCTTTTCTGTATGAAATATTTAGGTATCTAATAGGA---------AAAGACATTACAAACAAGCTCTACTCATTGAATGATCCCACCTTAAACGATAAAAAGATCAAAAAGTTGGACCACCAGCTCAGCCTTTGCACTCAGTTGTCCATGCTAGAAATGAGGAACAGTATAGTCAGCTCCAGCGAAGACGAAGAAGGCTTACACCAGTTTCTTCGGGGCACCTCCAGCGTATCCTCTCTTCATGTA------CCATCCCCACACCAGCGAGCCTCGCCCAGGATGAAACCGATAGAAGAAGGGGTGGAAGATGACGACGACGTCTTTGAACCTGCACCTCCAAATACATTTAAAGTTCGTCAGTGGCCT------
>HLcamFer2
ATGAATTATACCGAGTCCAGCCCATTGGCAGAATCACCT---GCAATAGGTTTTACACCTGAGTTAGAAAGTATCATACCTGTGCCTTCCAATGGGACTTCTTGTGAAAACTGGAGAGAGATACATCATCTAGTTTTTCATATAGCAAATATTTTTTTTGCAGTTGGGTTGGTTATTCCAACTACTCTTCACCTTCATATGATACTTCTTAGGGGGATGTTAACTATAGGATGTACTCTTTATATCGTCTGGGCCACTCTCTACCGATGTGCCTTGGATATCATGATCTGGAACTCTGTGTTCCTGGGGATCAACATTTTGCATCTTTCGTATCTTTTGTACAAGAAAAGACCGGTAAAGATCGAAAAGGAACTCAAAGGCATCTACCAGCGATTGTTTGAACCACTCCATGTGCCTCCAGATTTGTTCAGAAGATTAACCGGACAGTTTTGCATGATCCAAACGTTGAAAAAGGGCCAGACCTATGCTGCAGAGGATAAAACCTCAGTTGACGACCGCCTGAGTATTCTCCTGAAGGGA---------------------AAAATGAAGGTCTCCTATCGAGGACATTTTCTGCATAACATTTACCCCTGTGCCTTTATAGATTCTCCTGAATTTAGATCAACCCAGATGCACAAAGGTGAAAAATTCCAGGTCACCATTATTGCGGATGATAACTGCAGATTTTTATGCTGGTCGAGAGAAAGATTAACTTACTTTCTGGAATCAGAACCTTTCCTGTATGAAATATTTAGGTATCTTATAGGA---------AAAGACATTACAAATAAGCTCTACTCATTGAATGATCCGACCCTAAATGATAAAACCATCAAAAAGTTGGACCACCAGCTCAGCCTTTGCACGCAGCTCTCCATGCTGGAAATGAGGAACAGCATAGTCAGCTCCAGTGACAGCGAAGACGGCTTACACCAGTTTCTTCGGAGCACCTCCAGCATGTCCTCTCTTCATGTG------TCATCCCCCCACCAGCGATCCTCCGCCAAGATGAAACCAATAGAAGAAGGGGTGGAAGATGACGACGAGGTCTTTGAACCCGCGTCTCCAAATACATTTAAAGTTCGTCAGTTGCCT------
>susScr11
ATGAATTACACCGAGTCCAGCCCATTGGCAGAATCAACA---GCCATAGGTTTCACACCTGAGTTAGGAAGTATCACACCTGTGCCTTCCAATGAGACCACCTGCGAAAACTGGCGAGAGATACATCATCTAGTGTTTCATGTAGCAAATATTTTTTTTGCCATTGGGTTGGTTCTTCCAACTACTCTTCACCTTCATATGATACTTCTTAGGGGAATGTTAACTATAGGATGTACCCTTTATATCGTCTGGGCCACTCTCTACCGCTGTGCCTTGGATATCATGATCTGGAACTCTGTGTTCCTGGGGATCAACGTTTTGCATCTTTCATATCTTTTGTACAAGAAGAGACCGGTGAAGATCGAAAAGGAACTCAAAGGCATCTACCAGCGATTGTTTGAACCACTCCGTGTGCCTCCAGATCTGTTCAAAAGATTAACAGGACAGTTTTGCATGATCCAAACGTTGAAAAAGGGCCAGGCCTATGCTGCAGAGGATAAAACCTCAGTTGACGACCGTCTGAGTATTCTCCTGAAAGGA---------------------AAAATGAAGGTCTCCTATCGAGGACACTTTCTGCATAACATTTACCCCTGTGCCTTCATAGATTCTCCTGAATTTAGATCAACCCAGATGCACAAAGGTGAAAAATTCCAGGTCACCATTATTGCAGATGATAACTGCAGATTTTTATGCTGGTCAAGAGAAAGGTTAACCTACTTTCTGGAATCAGAGCCTTTCCTGTATGAAGTATTTAGATATCTTATAGGA---------AAAGACATTACAAATAAGCTCTACTCATTGAATGATCCCACCTTAAATGATAAAACAATCAAAAAGTTGGACCACCAGCTCAGTCTTTGCACGCAGCTCTCCATGCTGGAAATGAGGAACAGCATAGTCAGCACCAGTGACAGCGAGGACGGCTTACACCAGTTTCTTCGGGGCACCTCCAGCGTGTCCTCTCTTTATGTG------CCATCCCCACACCAGCGAGCCTCTGCCAAGATGAAGCCAATAGAAGAAGGAGTGGAGGATGACGATGAGGTCTTTGAACCAGAGACTCCAAATACATTCAAAGTTCGCCAATTGCCT------
>sorAra2
ATGAATTATACTGAATCCAGCCCGTTGGTAGAATCAACT---GCCATAGGTTTTACACCTGAGTTATTAAGTATCCTACCTGTGCCTTCCAATGAGACAACTTGTGAAAACTGGAGAGAGATACATCATCTAGTTTTTCATGTAGCAAATATTTTTTTTGCAGTTGGGTTGGTTATTCCAACTACTATTCACCTTCACATGATCCTTCTTAGGGGGATGTTCACTATAGGATGTACCCTTTATATCATCTGGGCTACTCTCTACCGATGTGCCTTGGATATAATGATCTGGAACTCTGTGTTCTTGGGTGTCAATATTTTGCATCTTTCATATCTTGTGTACAAGAAAAGACCGGTAAAGATTGAAAAGGAACTCAGTGGCATCTACCGGCGATTGTTTGAACCACTCCGTGTACCTCCAGATTTGTTCAGAAGATTAACTGGACAGTTTTGCATGATACAGACCTTGAAGAAGGGCCAGTCTTATGCTGTAGAGGATCAGACTTCAGTTGATGAGCGTCTGAGTATTCTCCTGAAGGGA---------------------AAAATGAAGGTCTCCTACCGAGGACATTTTCTGCATAACATTTACCCCTGTGCCTTTATAGATTCTCCTGAATTTAGAGCAACTCAGATGCACAAAGGTGAAAAATTCCAGGTCACCATTATAGCAGATGATAACTGCAAATTTTTATGCTGGTCAAGAGAAAGATTAACTTACTTTCTGGAATCAGAACCTTTCTTGTATGAAATATTTAGGTATCTCATAGGA---------AAAGACATTACAAATAAGCTCTACTCATTGAATGATCCCACCTTAAATGATAAAAAAGTCAAAAAGTTGGAACCCAAGATGAGTCTTTCCACGCAGATCTCCATGCTGGAGATGAGGAACAGCTTGATCAGCTGCAGTGACAGCGATGACGGCTTGCACCAGTTCCTCCGGGGCACTCCCAGCATGTCCTCTCTTCATGTG------TCCTCCCCACACCAGCCCGTCTCTGCCAAGATGAAGCCAATAGAAGAAGGGGTGGAAGATGACGATGAGGTCTTTGAACCCGTGACTCCAAATACATTTAAAATCCATCAGTTGCCT------
>eriEur2
---------------------------------------------------------------------------TTACCTGTGCCTTCCAATGAGACCACCTGTGAAAACTGGAGAGAGATGCATCACCTAGTTTTTCATGTAGCAAATATATTCTTTGCCATTGGATTGGTTATTCCCACTACTCTTCACCTTCATATGATACTTCTTAGAGGGATGTTATCTATAGGATGTACCCTTTATATCATCTGGACCACTCTCTACCGATGTGCCTTGGATATAATGATCTGGAACTCTGTGTTCTTGGCTGTCAACATTTTGCATCTTTCATATCTTATATACAAGAAAAGACCGGTAAAGATTGAAAAGGAACTCGGTGGCATCTACCGACGGTTATTTGAACCACTGCGTGTGTCTCCAGAGCTGTTCAGAAGATTGACTGGACAGTTTTGCATGATTCAAACCTTGGAAAAGGGTCAGCCTTATGCCGTAGAGGATGAAACGTCAGTTGATGACCGTCTGAGTGTTCTCCTGAAGGGA---------------------AAATTGAAGGTCTCCTATAGAGGACACTTTCTGCATAATATTTACCCCTGTGCCTTTATAGATTCTCCTGAATTTAGATCAACTCAGATGCATAAAGGTGAAAAATTCCAGGTCACCATTATTGCAGAGGACAACTGCAGACTTTTATGCTGGTCAAGAGAAAGATTAACTTACTTTCTGGAATCAGAACCTTTCCTATATGAAATATTTAGGTATCTCATAGGC---------AAAGACATTACAAACAAGCTCTACTCACTAAACGATCCAACTTTAAATGACAAAAAGGTCAAGAAGCTGGAGCCGCAGATCAGCCTCTGCACACAGATCGCCATGCTGGAGATGAGGAACAGTTTAGCCAGCTCCAGTGACAGTGAGGACAGCCTGCACCAGTTTCTCCGAGGCTCGCCCAGTGTGTCTTCCCTC---------------------------------------------------------------------------------------------------------------------------------------
>manPen1
------------------------------------------------------------------------------------------------------------------------------------------------------------------------------------------------------------------------------------------------------------------------------------------------------------------------------------------------------------------GTAAAAATTGAGAAGGAGCTCAACGGCATCTACCGGCGACTGTTCGAGCCGCTCCGCGTGCCCCCCGACCTGTTCAGGAGACTGACCGGGCAGTTCTGCATGATCCAAACCCTAAAGAGGGGCCAGACCTATGCTGCGGAGGATAAAACCTCGGTGGACGACCGTCTGAGTATTCTCCTGAAGGGC---------------------AAAATGAAGGTCTCCTATCGAGGACATTTTCTGCATAACATTTACCCCTGTGCCTTTATAGATTCTCCTGAATTTAGATCAACTCAAATGCACAAAGGCGAAAAATTTCAGGTCACCATCATGGCAGACGATAACTGCAGATTTTTATGCTGGTCAAGAGAAAGGTTAACTTACTTCCTGGAATCAGATCCTTTCCTATATGAAATATTTAGGTATCTTATAGGA---------AAAGACATTACAAATAAGCTCTATTCATTGAATGATCCCACCTTAAATGATAAAAAGGCCAAAGGCTTGGAACACCAGCTCAGCCTCTGCACACAGATCTCCATGCTGGAGATGAGGAACAGTATAGCCAGCTCCAGCGGCAGTGAGGACGGCTTGCAGCAGTTCTTGCGGGGCTCTTCCAGCCTGTCCTCTCTTCATGTG------TCATCCCCGCAGCAGCGCGCGTCTGCAAAGATGAGACCAATAGAGGAAGGGGTGGAAGATGACGAC---GTCTTCGAGCCTGTGTCTCCGACCGTGTTTGAAGTCCATCGCTGGCCC------
>HLmanJav1
ATGAATTACACAGAGTCCAGCCTATTGGCAGAATCAACT---GCAATAGGTTTTATCCCAGAGTTAGGAAGTGTCACACCTGTGCCGTCCAATGAGACCACCTGTGAAAACTGGAGAGAGATACACCACCTAGTTTTTCATGTAGCGAATATTTTCTTCGCCATTGGATTGGTTATTCCAACTACTCTTCACCTTCATATGATACTTCTTAGGGGGATGTTAGCCATGGGGTGCACCCTGTATATCATCTGGGCTACTCTCTACCGATGTGCCTTGGACATCGTGATCTGGAACTCTGTATTCCTGGGTGTCAACATTTTGCATCTTTCATATCTTTTATACAAGAAAAGACCGGTAAAAATTGAGAAGGAGCTCAACGGCATCTACCGGCGACTGTTCGAGCCGCTCCGCGTGCCCCCAGACCTGTTCAGGAGACTGACCGGGCAGTTCTGCATGGTCCAAACCCTAAAGAAGGGCCAGACCTACGCTGCGGAGGATAAAACCTCGGTGGACGACCGTCTGAGTATTCTCCTGAAGGGCAANCTGCGGAGGATAAAACCTCGAATGAAGGTCTCCTATCGAGGACATTTTCTGCATAACATTTACCCCTGTGCCTTTATAGATTCTCCTGAATTTAGATCAACTCAAATGCACAAAGGCGAAAAATTTCAGGTCACCATCATGGCAGACGATAACTGCAGATTTTTATGCTGGTCAAGAGAAAGGTTAACTTACTTCCTGGAATCAGATCCTTTCCTATATGAAATATTTAGGTATCTTATAGGA---------AAAGATATTACAAATAAGCTCTATTCATTGAATGATCCCACCTTAAATGATAAAAAGGCCAAAGGCTTGGAACACCAGCTCAGCCTCTGCACACAGATCTCCATGCTGGAGATGAGGAACAGTATAGCCAGCTCCAGCGGCAGTGAGGACGGCTTGCAGCAGTTCCTGCGGGGCTCCTCCAGCCTGTCCTCCCTTCATGTG------TCATCCCCGCAGCAGCGCGCATCTGCGAAGATGAGACCAATAGAGGAAGGGGTGGAAGATGACGAC---GTCTTTGAGCCTGTGTCTCCGACCGTGTTTGAAGTCCATCGCTGGCCT------
>HLmolMol2
ATGAATTATACTGAGTCCAGGCCATTGGCAGAATCAACT---GCAGTAGGTTTTACACCTGAGTTAGCAAGTATTATACCTGTGCCTTCCAATGAGACCATCTGTGAAAACTGGAGAGAGATACATCATCTAGTTTTTCATGTAGCAAATATTTTTTTTGTGATTGGGTTGGTTATTCCAACTACTCTTCAGCTCCATATGATACTTCTTAGGGGGATGCTAGCCATAGGGTGCTCCTTCTACATCGTCTGGGGCACTCTCTACCGCTGTGCCTTGGACGTCGTGATCTGGAATTCTGTGTTCCTCGGCGTCAACATTTTGCATCTTTCATATCTTTTGTACAAGAAAAGACCGGTCAAGATTGAGAAGGAACTCAATGGCATCTACCGGCGATTGTTCGAACCACTGTGTGTGCCTCCAGATTTGTTCAGAAGATTAACTGGACAGTTTTGTATGATCCAGACCTTGACAAAGGGCCAGACTTACGCTGCAGAGGACAAAACCTCAGTCGACGACCGTCTGAGTATTCTCCTGAAGGGA---------------------AAAATGAAGGTCTCCTATCGAGGACATTTTCTGCATAACATTTACCCCTGTGCCTTTATAGATTCTCCTGAATTTAGATCAACTCAGATGCACAAAGGTGAAAAATTCCAGGTCACCATTGTTGCAGATGATAACTGCAGATTTTTATGCTGGTCAAGAGAAAGATTAACGTACTTTCTGGAATCCGAACCTTTCCTATATGAAATATTTAGGTATCTTATAGGA---------AAAGACATTACAAATAAGCTCTACTCACTGAATGATCCCACCTTAAATGATAAAAAGCCCAAAAATTTGGAACACCAGCTGAGCCTGTGCACGCAGATCTCCATGCTGGAGATGAGGAACAGTATAGCCAGCTCCAGTGACAGCGAAGACGGCTTGCACCTGTTCCTTCGGGGCACCTCCAGCGTGTCCTCTCTTCATGTG------CCGTCCCCACACCAGCGAGCCTCGGCCAAGATGAAACCAATCGAAGAAGGGGTGGAA---GATGACGAGGTCTTTGAACCTATGTCTCCAAAAACGTTTAAAGTCCGTGAGGCGCCT------
>echTel2
ATGAATTACACTGGGTCCAGCCCATTGGCCGAATCACCT---GCAGTGGGTTTTACACCTGTGTTACAAAGTATCATCCCTGTGCCCGCCAATGAAACCACCTGTGAAAACTGGAGAGAGATTCACCACCTTGTTTTTCATGTAGCAAATATTTGTTTTGCAATTGGGTTGGTTATTCCCACTACTGTTCCTTTTCATATGATACTTCTTAGGGCGATGTTGACACTAGGATGCACCCTCTATATCGTCTGGGCCACTCTCTACCGTTGCGCCTTGGATGTAATGATCTGGAACTCGGTGTTCTTGGGTGTCAATGTTTTGCACCTTTCCTACCTGTTGTACACGAAAAGACCGGTGAAGATTGAGAAGGAACTCCATGGCGCGTACCGGCGACTCTTTGAACCCCTCCGCGTGTCTCCCGATTTGTTCAGAAGACTGACTGGACAGTTTTGCATAATTCAAACCTTGACGAAGGGCCAGACATATGCTTTAGAGGACAAAACCTCCGTGGATGACCGGCTGAGTATACTTCTGAAGGGC---------------------AAAATGAAGGTCTCCTATCGAGGACATTTTCTGCATAACATTTACCCCTGTGCCTTTATAGATTCACCTGAATTTCGGTCAACTCAGATGCACAAAGATGAAAAATTCCAGGTTACTATTATTGCAGATGACAACTGCAGATTTCTATGCTGGTCAAGAGAAAGATTAACTTACTTTCTGGAATCCGAACCTTTTCTGTATGAAATATTTAGATACCTTATTGGA---------AAAGACATTACAAACAAGCTATACTCATTGAATGATCCTACATCAAATGATAAGAAAGCCAAGCCC---------------AGCCTTTGCACACAGATTTCCATGCTGGAAATGAGGAACAGTATGGCCAGCTCCAGTGACAGTGACGATGGGCTGCATCACTTCCTTCGGGGGACCTCCAGTGTCTCCTCGCTTTATGTG------TCATCCCCA---CAACGAGCCTCTGCCAAGATGAAGCCGATCGAAGAAGGGGTGGAAGATGACGATGAGGTCTTTGAACCAGCGTCTCCAACCCCATTGAAAGGGCACCAGTTGCCT------
>criGri1
ATGAATTACACAGAGTTCAGCCCATTGGCAGAATCAACT---GTAGTAGGTTTTACCTCTGGGTTGGGAAGCATCACACCTGTGCCTTCCAATGAGACCACTTGTGAAAACTGGAGAGAGGTTCATCATCTGGTTTTTCATGTAGCAAATGTTTGTTTAGCAGTTGGCTTGGTGATTCCAACCACTCTTCGCCTCCACATGATACTGCTTAGAGGGATGCTGTCTGTAGGATGTACCCTTTATGTAGTCTGGGCCACTCTCTACCGATGTGCCTTGGATATAATGATCTGGAACTCTGTATTCTTGGGTATCAATATCTTGCATCTTTCATATCTTTTGTACAAGAAAAGACCGGTCAAAATTGAAAAGGAGCTGGGTGGTGTCTACCACCGATTGTTTGAACCACTCTGTGTCCCTCCCGATTTGTTTAGAAGGTTAACTGGACAGTTTTGTATGATCCAGACCTTGAAAAAGGGTCAAATTTATGCCACAGAGGATAAAACCTCGGTTGATGATCGTCTTAGTATTCTCCTCAAGGGG---------------------AGAATGAAGGTCTCCTACCGAGGACATTTTCTGCATAACATTTACCCCTGTGCCTTTGTAGATTCTCCAGAATTCAGATCAACCCAGATGCACAAGGGGGAAAAATTCCAGGTCACCATTGTTGCAGATGACAACTGCAGGTTTTTGTGTTGGTCAAGAGAAAGATTGACTTACTTTCTGGAGTCAGAGCCTTTTCTCTCTGAAATTTTTAGGTATCTATATAATCCAGACATTAAAGACATAACGAATAAGCTCTACTCACTGAATGATCCTACCTTAAACGATAAAAAAGTTAAGAAGTTGGAGCCACAGATGAGCCTGTGCACACAGATTTCCATGCTAGAGATGAGGAACAGCATCGCTAGCTCCAGTGACGGCGAGGACGGCCTCCACCACTTTCTGCGGAGCTCACCCAGCACGTCTTCTCTCCCTGTG------GCCTCCCCGCAGCAGCGAGCCTCTGCCAAGATGAAGCCAATAGAGGAAGGGGTGGAAGACGACGACGAGGTTTTTGTACAAGGGTCTGCTGATACACTTAAAGTCCACCAGCTGCATCGA---
