# Supplementary material for: Six reference-quality genomes reveal evolution of bat adaptations
Source: Nature. 2020 Jul 22;583(7817):578–84. doi: 10.1038/s41586-020-2486-3 (PMC8075899; doi:10.1038/s41586-020-2486-3)
Supplement: Supplementary file 6 — Alignments of 12,931 protein-coding genes across 48 mammals. [file 41586_2020_2486_MOESM6_ESM.gz › suppDataFile/ENST00000338595.aln.fasta]

>eriEur2
ATG---------CTGGAGATCCTGGGGGACGACTCGTCTAAGACCTTGGGGAAAGGAAGCCCGCTTCCGGGCCCGGTCCCAGAAGGTCTGATCCGCATCTACAGCATGAGATTCTGCCCGTATGCGCACAGGACACGTCTGGTCCTCCGCGCCAAAGGCATCAGACATGAAGTTATCAACATTAACCTGAGAAACAAGCCTGAGTGGTACTATACCAAGCACCCTTTTGGCCAAATTCCTGTCTTGGAGAACAGCAAATGTCAACTGATCTATGAATCTGTTATCGCCTGTGAGTACCTGGATGATGCCTATCCGGGAAGGAAGCTGTATCCATATGACCCCTATGAGCGAGCTCGCCAGAAGATGCTATTGGAGCTATTCTGTAAGGTCCCACAGTTGACCAAGGACTGTCTGGTAGCATTGAGAAGCGGGCGAGAATGCACTGACCTGAAGCTAGCCCTGCGGCAGGAATTCTGCAACCTTGAAGAGATTCTGGGCTATCAGAACACCATCTTCTTTGGTGGGGACTGTATATCCATGATCGACTACCTCTTTTGGCCTTGGTTTGAGCGGCTGGATGTATATGGAATATCCGACTGTTTGAACCACACACCAGCCCTGCGGCTCTGGACAGCGGCCATGAAACAGGACCCCACAGTGTGCTCTCTTCTCATAGATAAGAATGTTTTCCTGGGCTTCTTGAATCTCTATTTTCAGAACCACCCTGATGCCTTTGACTATGGGCTAAACTGC------------------
>hg38
ATG---------------------TCTGGGGATGCGACCAGGACCCTGGGGAAAGGAAGCCAGCCCCCAGGGCCAGTCCCGGAGGGGCTGATCCGCATCTACAGCATGAGGTTCTGCCCCTATTCTCACAGGACCCGCCTCGTCCTCAAGGCCAAAGACATCAGACATGAAGTGGTCAACATTAACCTGAGAAACAAGCCTGAATGGTACTATACAAAGCACCCTTTTGGCCACATTCCTGTCCTGGAGACCAGCCAATGTCAACTGATCTATGAATCTGTTATTGCTTGTGAGTACCTGGATGATGCTTATCCAGGAAGGAAGCTGTTTCCATATGACCCTTATGAACGAGCTCGCCAAAAGATGTTATTGGAGCTATTTTGTAAGGTCCCACATTTGACCAAGGAGTGCCTGGTAGCGTTGAGATGTGGGAGAGAATGCACTAATCTGAAGGCAGCCCTGCGTCAGGAATTCAGCAACCTGGAAGAGATTCTTGAGTATCAGAACACCACCTTCTTTGGTGGAACCTGTATATCCATGATTGATTACCTCCTCTGGCCCTGGTTTGAGCGGCTGGATGTGTATGGGATACTGGACTGTGTGAGCCACACGCCAGCCCTGCGGCTCTGGATATCAGCCATGAAGTGGGACCCCACAGTCTGTGCTCTTCTCATGGATAAGAGCATTTTCCAGGGCTTCTTGAATCTCTATTTTCAGAACAACCCTAATGCCTTTGACTTTGGGCTG---TGC------------------
>panTro5
ATG---------------------TCTGAGGATGCGACCAGGACCCTGGGGAAAGGAAGCCAGCCCCCAGGGCCAGTCCCGGAGGGGCTGATCCGCATCTACAGCATGAGGTTCTGCCCCTTTTCTCACAGGACCCGCCTCGTCCTCAAGGCCAAAAACATCAGACATGAAGTGGTCAACATTAACCTGAGAAACAAGCCTGAATGGTACTATACAAAGCACCCTTTTGGCCACATTCCTGTCCTGGAGACCAGCCAATGCCAACTGATCTATGAATCTGTTATTGCTTGTGAGTACCTGGATGACGCTTATCCAGGAAGGAAGCTGTTTCCATATGACCCTTATGAACGAGCTCGCCAAAAGATGTTATTGGAGCTATTTTGTAAGGTCCCACATTTGACCAAGGAGTGCCTGGTAGCGTTGAGATGTGGGAGAGAATGCACTGATCTGAAGGCAGCCCTGCGTCAGGAATTCAGCAACCTGGAAGAGATTCTTGAGTATCAGAACACCACCTTCTTTGGTGGAACCTGTATATCCATGATTGATTACCTCCTCTGGCCCTGGTTTGAGCGGCTGGATGTGTATGGGATACTGGACTGTGTGAGCCACACGCCAGCCCTGCGGCTCTGGATATCAGCCATGAAGTGGGACCCCACAGTCTGTGCTCTTCTCATGGATAAGAGCATTTTCCAGGGCTTCTTGAATCTCTATTTTCAGAACAACCCTAATGCCTTTGACTTTGGGCTG---TGC------------------
>ponAbe2
ATG---------------------TCTGAGGATGCGACCAGGACCCTGGGGAAAGGAAGCCAGCCCCCAGGGCCAGTCCCGGAGGGGCTGATCCGCATCTACAGCATGAGGTTCTGCCCCTATTCTCACAGGACCCGCCTCGTCCTCAAGGCCAAAGACATCAGACATGAAGTGGTCAACATTAACCTGAGAAACAAGCCTGAATGGTACTATACAAAGCACCCTTTTGGCCACATTCCTGTCCTGGAGACCAGCCAATGTCAACTGATCTATGAATCTGTCATCGCTTGTGAGTACCTGGATGACGCTTATCCAGGAAGGAAGCTGTTTCCATATGACCCTTATGAACGAGCTCGCCAAAAGATGTTATTGGAGCTATTTTGTAAGGTCCCACATTTGACCAAGGAGTGCCTGGTAGCGCTGAGATGTGGGAGAGAATGCACTGATCTGAAGGCAGCCCTGCGTCAGGAATTCGGCAACCTGGAAGAGATTCTTGAGTATCAGAACACCACCTTCTTTGGTGGAACCTGTATATCCATGATTGATTACCTCCTCTGGCCCTGGTTTGAGCGGCTGGATGTGTATGGGATACTGGACTGTGTGAGCCACACGCCAGCCCTGCGGCTCTGGATATCAGCCATGAAGTGGGACCCCACAGTCTGTGCTCTTCTCATGGATAAGAGCATTTTCCAGGGCTTCTTGAATCTCTATTTTCAGAACAATCCTAATGCCTTTGACTTTGGGCTG---TGC------------------
>macFas5
ATG---------------------TCTCAGGATGCGACCAGGACCCTGGGGAAAGGAAGCCAGCCCCCAGGGCCAGTCCCGGAGGGGCTGATCCGCATCTACAGCATGAGGTTCTGCCCCTATTCTCACAGGACCCGCCTCGTCCTCAAGGCCAAAGACATCAGACATGAAGTTGTCAACATTAACCTGAGAAACAAGCCTGAATGGTACTATACAAAGCACCCTTTTGGCCACATTCCTGTCCTGGAGACCAGCCAATGTCAACTGATCTATGAATCTGTGATCGCTTGTGAGTACCTGGATGATGCTTATCCAGGAAGGAAGCTATTTCCACACGACCCGTATGAACGAGCTCGCCAAAAGATGTTGTTGGAGCTATTTTGTAAGGTCCCACATTTGACCAAGGAGTGCCTGGTAGCATTGAGATGTGGGAGAGAATGCACTGATCTGAAGGCAGCCCTGCGTCAGGAATTCTGCAACCTGGAAGAGATTCTTGAGTATCAGAACACCACCTTCTTTGGTGGAACCTGTACATCCATGATTGATTACCTCCTCTGGCCCTGGTTTGAGCGGCTGGATGTGTATGGGATAGCGGACTGTGTGAGCCACACGCCAGCCCTGCGGCTCTGGATATCAGCCATGAAGTGGGACCCCACAGTCTGTGCTCTTCTCACAGATAAGAGCATTTTCCAGGGCTTCTTGAATCTCTATTTTCAGAACAACCCTAATGCCTTTGACTTTGGGCTG---TGC------------------
>calJac3
ATGCTCAGACGCCTGGAGACCCTGCCTGAGAATGCGGCCAGGGCCTTGGGGAAAGGAAGCCAGCCCCCAGGGCCAGTCCCAGAGGGCCTGATCCGCATCTACAGCATGAGGTTCTGCCCCTGTTCTCACAGGATCCGCCTCGTCCTCCGAGCCAAAGGCATCAGACACGAAGTGGTCAACATTAACCTGAAAAACAAGCCTGAATGGTACTACACAAAGCACCCTTTTGGCCAAATTCCTGTCCTGGAGACCAGCCAATGTCAACTGATCTATGACTCTGTTATCGCTTGTGAGTACCTGGATGACGCTTATCCAGGAAGGAAGCTGTTTCCATATGACCCTTATCAACGAGCTTGGCAAAAGATGTTATTGGAGCTATTTTGTAAGGTCCCACACTTAACCAAGAAGTGCCTGGTAGCGTTGAGATGTGGGAGAGAATGCACTGGCCTGAAGGCAGCCCTGCATCAGGAGTTCTGCAACCTGGAAGAGATTCTTGAGTATCAGAACACCACCTTCTTTGGTGGAGCCTGTATATCCATGATTGATTACCTCCTTTGGCCCTGGTTTGAGCGGCTGGATGTGTATGGGATAGCGGACTGCCTGAGCCACATGCCAGCCCTGCGGCTCTGGATATCAGCCATGAAGCAGGACCCCACAGTCTGTGCCCTTCTCACGGATAAGTGCGTTTTCCAGGGTTTCTTGAATCTCTATTTTCAGGACAACCCTGATGCCTTTGACTTTGGGCTG---GAC------------------
>saiBol1
ATGCTCAGACACCTGGAGACCCTGCCTGAGGATGCGGCCAAGGCCTTGGGGAAAGGAAGCCAGCCCCCAGGGCCAGTCCCAGAGGGCCTGATCCGCATCTACAGCATGAGGTTCTGCCCCTGTTCTCACAGGACCCGCCTCGTCCTCCAAGCCAAAGGCATCAGACATGAAGTTGTCAACATTAACCTGAAAAACAAGCCTGAATGGTACTACACAAAGCACCCTTTTGGCCAAATTCCTGTCCTGGAGACTAGCCAATGTCAACTGATCTATGACTCTGTTATCACTTGTGAGTACCTGGATGACGCTTATCCAGGAAGGAAGCTGTTTCCATATGACCCTTATCAACGAGCTTGGCAAAAGATGTTGTTGGAGCTATTTCATAAGGTCCCACAATTAACCAAGAACTGCCTGGTAGCGTTGAGATGTGGGAGAGAATGCACTGGCCTGAAGGCAGCCCTGCGTCAGGAATTCTGCAACCTGGAAGAGATTCTTGAGTATCAGAACACCACCTTCTTTGGTGGACCCTGTATATCCATGATTGATTACCTCCTCTGGCCCTGGTTTGAGCGGCTGGATGTGTATGGGATAGCGGACTGCCTGAGCCACACACCAGCCCTGCGGCTCTGGATATCAGCCATGAAGCGGGACCCCACAGTCTGTGCTCTTCTCACGGATAAGTGCATTTTCCATGGTTTCTTGAATCTCTATTTTCAGAACAACCCTGATGCCTTTGACTTTGGGCTG---GAC------------------
>mm10
ATG---------------------TCCGGGGATTTGTCAAGATGCTTGGGAAAAGGAAGCTGTCCCCCAGGGCCGGTCCCTGAGGGTGTGATCCGAATCTACAGCATGAGGTTCTGCCCCTACTCGCACAGGGCACGCCTGGTTCTCAAGGCCAAAGGCATCAGGCATGAAGTGATCAATATTAACCTGAAAAGCAAGCCTGACTGGTACTATACAAAGCATCCTTTTGGCCAAATTCCTGTCTTGGAGAACAGCCAGTGTCAGCTGGTCTATGAATCTGTCATTGCTTGTGAGTACCTGGATGACGTCTACCCGGGAAGAAAGCTGTTTCCGTATGACCCGTATGAACGAGCTCGCCAGAAGATGTTATTGGAGCTATTCTGTAAGGTCCCGCCTTTAAGCAAGGAATGTCTGATAGCGCTGAGATGCGGAAGAGACTGTACGGATCTGAAGGTCGCCCTGCGTCAGGAGTTGTGCAACATGGAAGAGATTCTTGAATATCAGAACACTACCTTCTTCGGCGGAGACTGTATATCCATGATTGATTACCTCGTCTGGCCCTGGTTTGAGCGCCTGGACGTATATGGACTGGCTGACTGCGTGAATCACACCCCGATGCTGCGGCTCTGGATAGCCTCCATGAAGCAGGACCCTGCAGTGTGTGCTCTGCACACTGATAAGAGCGTCTTCCTGGGCTTCTTGAATCTCTATTTCCAAAACAACCCTTGTGCCTTTGATTTTGGGCTG---TGTAACCCAATCATACGA---
>rn6
ATG---------------------TCTGGGGATTTGACAAGATGCTTGGGGAAAGGAAGCTGTCCCCCAGGGCCGGTCCCTGAGGGTGTGATCCGAATCTACAGCATGAGGTTCTGCCCCTACTCGCACAGGACACGCCTGGTCCTCAAGGCCAAAAGCATCAGGCATGAAATCATCAACATTAACCTGAAAAACAAGCCTGATTGGTACTATACAAAACACCCTTTTGGCCAGGTTCCTGTCCTGGAGAACAGCCAATGTCAGCTGATCTATGAATCCGTCATTGCGTGTGAGTACCTGGATGACGTCTTCCCAGGAAGGAAGCTGTTTCCATACGACCCATATGAACGAGCTCGCCAGAAGATGTTATTGGAGCTATTCTGTAAGGTCCCACAGTTAAGCAAGGAATGTCTGGTAGCGCTGAGATGTGGGAGAGACTGTACGGATCTGAAGGTTGCCCTGCGTCAGGAGTTGTGCAATCTGGAAGAGATTCTTGAATATCAGAACACTACCTTCTTCGGTGGAGACTCTATATCCATGATTGATTACCTCGTCTGGCCCTGGTTTGAGCGACTGGATGTATATGGACTGGCTGACTGTGTGAATCACACCCCAATGCTGCGGCTCTGGATATCCTCCATGAAGCAGGACCCCGCAGTGTGCGCTCTGCACATTGATAAGAACATTTTCCTGGGCTTCTTGAATCTCTATTTCCAAAACAACCCTTGTGCCTTTGATTTTGGGCTG---TGTGGCCCAATCGTACGG---
>HLphyDis3
ATG---------------------GCTGAAGATGCGAGCAGGGCCTTGGGGAAGGGAAGTCACCCCCCAGGGCCGGTCCCAGAGGGCTTGATCCGAATCTACAGCATGAGGTTCTGTCCTTATGCACACAGGACGCGCTTGGTCCTCCAGGCCAAAGGCATCAGCCATGAAGTTATCAACATTAACCTGAGAAACAAGCCTGACTGGTTCTACACAAAGCACCCTTTTGGCCAAATTCCAGTCCTGGAAAACAGCAAATGTCAGCTGATCTACGAATCTGTGATTGCTTGTGAGTACCTGGATGATGCTTATCCCGGAAGGAAGCTCTATCCATTTGACCCTTACGAGCGAGCTCGCCAAAAGATGTTATTGGAGCTATTCTATAAGATCCCACACCTGACCAAGGAGTGTCTGGTAGCACTGAGATGCGGGAAGGAATGCGCTAATCTGAAGCTAGCCCTCCGCGAAGAATTCTGCAACCTTGAAGAGATTCTTAGCTATCAGAACACCGTCTTCTTCGGTGGACCCTGTATATCCATGATTGATTACCTCTTTTGGCCCTGGTTTGAGCGACTGGATGTATATGGAATAGCTGACTGCGTGAACCACACCCCGGCCCTGCGGCTCTGGATCGCGGCCATGAAGCGGGACCCCACCGTGTGTGCCCTCCTCATAGACAAGAACATTTTCCTGGGCTTCTTGAACCTCTATTTTCAGAACCACCCCGAGGCCTTTGACTATGGGCTCAGTTGC------------------
>HLmyoMyo6
ATG---------------------GGTGAGGATGAGTGCAGGAGCCTGGGGAAAGGAAGTGTCGCCCCAGGGCCGGTCCCAGAGGGCCTGATCCGAATCTACAGCATGAGGTTCTGTCCCTTTGCGCACAGAACGCGCTTGGTCCTCCTGGCCAAAGGCATCAGCTATGAAGTTATCAACATTAACCTGAGAAACAAGCCTGACTGGTACTATACAAAGCACCCCTTTGGCCAAATCCCTGTCCTGGAAAACAGCAGATGTCAGCTGATCTACGAATCTGTGATCGCTTGTGAGTACCTGGATGATGCTTATCCGGGAAGGAAGCTGTATCCATATGACCCTTATGAGCGAGCTCGCCAAAAGATGTTATTGGAGCTATTCTATAAGGTCCCACATTTGACCAAGGAGTGTCTGGTAGCATTGAGATGCGGGAAAGAATGCTGTGATCTGAAGCTAGCCCTTCGTGAGGAATTCTGCAACCTTGAAGAGATTCTTAGCTATCAGAACACCGTCTTCTTTGGTGGAGACTGTATATCCATGATTGATTACCTCTTTTGGCCCTGGTTTGAGCGGCTGGATGTATATGGAATAGCTGACTGTGTGAACCACACCCCCGCTCTTCGGCTCTGGATAGAGGCCATGAAGCAGGACCCCACGGTGTGTGCTCTTCTCATAGATAAGAATATTTTCCTGGGCTTCTTGAATCTCTATTTTCAGAACCACCCCGATGCCTTTGACTATGGGCTGAGTTGC------------------
>HLpipKuh2
ATG---------------------GGCGAGGATGCGAGCAGGAGCTTAGGGAAAGGAAGTGTCCCCCCAGGGCCTGTCCCGGAGGGCCTGATCCGAATCTACAGCATGAGGTTCTGCCCCTTCGCGCACAGAACGCGCCTGGTCCTCCTGGCCAAAGGCATCAGCCATGAAATTATCAACATTAACCTGAGAAACAAGCCTGACTGGTACTACACAAAGCACCCCTTTGGCCAAATTCCTGTCCTGGAAAATAGCAGATGTCAGCTGATCTACGAGTCTGTGATCGCGTGTGAGTACCTGGATGATGCTTATCCCGGAAGGAAGCTTTATCCGTATGACCCTTACGAGCGAGCGCGCCAAAAGATGCTATTGGAGCTATTCTATAAGGTCCCACATTTGACCAAGGAGTGTCTGGTGGCGTTGAGATGCGGGAAAGAATGCTGTGATCTGAAGCTAGCCCTTCGTGAGGAATTCTGCAACCTTGAAGAGATTCTTAGCTATCAGAACACCGTCTTCTTTGGTGGAGACTGTATATCCATGATTGATTACCTCTTTTGGCCTTGGTTTGAGCGACTGGATGTATATGGAATAGCTGACTGCGTGAACCACACCCCAGCTCTTCGGCTCTGGATAGATGCCATGAAGCAGGACCCCACGGTGTGTGCTCTTCTCATAGATAAGAACATTTTCCTGGGCTTCTTGAATCTCTATTTTCAGAACCACCCCGATGCCTTTGACTATGGGCTGAAATGC------------------
>HLmolMol2
ATG---------------------GCTGTGGATGTGACCAGGGCCTTGGCGAAAGGAAGTGTCCCCCCAGGGCCTGTCCCAGAAGGCCTGATCCGAATCTACAGCATGAGGTTCTGTCCTTATGCGCACAGGACGCGCCTGGTCCTCTGGGCCAAAGGCATCAGACATGAAGTTATCAACATTAACCTGAGAAACAAGCCCGAGTGGTACTATACAAAGCACCCTTTTGGCCAAATTCCTGTCTTGGAAAATAGCAAATGTCAGCTGATCTACGAATCTGTGATCGCTTGTGAGTACCTGGATGATGCTTATCCCGGAAGGAAGCTGTATCCATATGATCCCTATGAGCGAGCTCGTCAAAAGATGTTATTGGAGCTCTTCTATAAGGTCCCACATCTGACCAAGGAGTGTCTGGTAGCACTGAGATGCGGGAAAGAATGCGGTGATCTGAAGCTAGCCCTACGCGAGGAATTCTGCAACCTTGAAGAGATTCTTAGCTACCAGAATACCATCTTCTTTGGTGGAGACTGTATATCCATGATTGACTACCTCTTTTGGCCCTGGTTCGAGCGGCTGGATGTATATGGAATAGCTGACTGCGTGAACCACACCCCAGCCCTCCGGCTCTGGATTTCGGCCATGAAGCAGGACCCCACGGTGTGTGCTCTTCTCATAGATAAGAACATGTTCCTGGGCTTCTTGAATCTCTACTTTCAGAACCACCCTGACGCCTTTGACTATGGGCTTAGTTGC------------------
>HLcamFer2
ATG---------------------TCTGACGATGCGACCAGGACCCTAGGGAAAGGGAGCGTCCGCCCAGGGCCGGTCCCAGAGGGCCTGATCCGCATCTACAGCATGAGGTTCTGCCCCTACGCGCACAGGACGCGCCTGGTCCTCCGGGCCAAAGGCATCAGACATGAAGTTGTCAACATTAACCTGAGAAACAAGCCTGAATGGTACTTTACAAAGCACCCTTTTGGCCAAATTCCTGTCCTGGAGAACAGCAAATGTCAGCTGATCTACGAATCTGTCATCGCTTGTGAGTACCTGGATGACGCTTATCCTGGGAAGAAGCTGTATCCATACGACCCTTATGAGCGAGCTCGCCAGAAGATGCTACTGGAGCTATTCTATAAGGTCCCACATTTGACCAAGGAGTGTCTGGTAGCATTGAGATGCGGGAGAGAATGCTCTGATCTGAAGCTAGCCCTGCGTCAGGAGTTCTGCAAACTGGAAGAGATTCTTGGCTATCAGAACACCATCTTCTTTGGTGGAGACTGTATAACCATGATTGATTACCTCTTCTGGCCCTGGTTTGAGCGGCTGGATGTATATGGAATAGCCGACTGCGTGAACCACACCCCCGCGCTCCGGCTCTGGATCGCTGCCATGAAGCAGGACCCCACAGTGTGCGCTCTTCTTATAGATAAGAACATCTTCCTGGGCTTCTTGAATCTCTATTTTCAGAACAACCCTGATGCCTTTGACTACGGGCTAAGCTGCTGCGCCTCC---------
>susScr11
GTG---------------------ACTGACGATGCCACCAGGACCTTGGGGAAAGGGAGCCTCCCCCCTGGGCCAGTCCCAGAGGGCCTGATCCGCATCTACAGCATGAGGTTCTGCCCCTATGCGCACAGGACCCGTCTGGTCCTTAGGGCCAAAGGCATCAGACATGAAGTTGTCAACATTAACCTGAGAAACAAGCCTGAATGGTACTTTACAAAGCACCCTTTTGGCCAAATTCCTGTCCTGGAGAACAGCAAATGTCAACTGATCTACGAATCTGTCATTGCTTGCGAGTACCTGGATGATGCTTATCCTGGAAGGAAGCTATATCCATATGACCCTTATGAGCGAGCTCGCCAAAAGATGCTATTGGAGCTATTCTATAAGGTCCCACATTTGACAAAGGAGTGTCTGGTAGCCTTGAGATGTGGGAGAGAATGCGCTGATCTGAAGCTAGCCCTGCGTCAGGAGTTCTGCAACCTGGAAGAGATTCTTGGCTATCAGAACACCATCTTCTTTGGTGGAGACTGTATATCCATGATTGATTACCTCTTTTGGCCCTGGTTTGAGCGGCTGGATGTATATGGAATAGCTGACTGTGTGAACCACACCCCCGCACTCCGTCTCTGGATCGCAGCCATGAAGCAGGACCCCACAGTCTGTGCTCTTCTCATAGATAAGAACATCTTCCTGGGCTTCCTGAATCTCTATTTTCAGAACAACCCTGATGCCTTTGACTATGGACTAAATTGC------------------
>lepWed1
ATG------------------------GAGGATGCGACTAGGGCCTTGGGGAAAGGAAGCCTGCCCCCGGGGCCGGTCCCAGAGGGCCTGATCCGCGTCTACAGCATGAGGTTCTGCCCCTACGCGCACAGGACGCGCCTTGTCCTCCGGGCCAAAGGCATCAGACATGAAGTTATCAACATTAACCTGAGAAACAAGCCTGAGTGGTACTATACAAAACACCCTTTTGGCCAAATTCCTGTCCTGGAGAACAGCAAATGTCAGTTGATCTACGAATCTGTCATCGCTTGTGAATACCTGGATGATGCTTATCCTGGGAGAAAGCTGTATCCATATGACCCTTATGAGCGGGCTCGCCAAAAGATGTTATTGGAGTTATTCTATAAGGTCCCACATTTGACCAAGGAGTGTCTGGTAGCATTGAGATGCGGGAGAGAATGCGCTGATCTGAAGCTTGCCCTGCGTCAGGAATTCTGCAACCTTGAAGAG------------------------------------------------------------------------------------------------------------------------------------------------------------------------------------------------------------------------------------------------------------------------------------------
>cerSim1
ATG---------------------GCTGAGGATGCGACCAGAACCTTAGGGAAAGGAAGCGTCCCCCCGGGGCCGGTCCCAGAGGGCCTGATCCGCATCTACAGCATGCGGTTCTGCCCCTATGCGCACAGAACGCGCCTCGTCCTCCGGGCCAAAGGCATCAGACATGAAGTTATCAACATTAACCTGAGAAACAAGCCTGAATGGTACTACACAAAGCACCCTTTTGGCCAGATTCCTGTGCTGGAGAACAGCAAGTGTCAACTGATCTACGAATCTGTCATCGCTTGTGAGTACCTGGATGACGCTTATCCCGGCAGGAAGCTGTATCCATATGACCCTTATGAGCGAGCTCGCCAAAAGATGTTATTGGAGCTATTCTGTAAGGTGCCACATCTAACCAAGGAGTGTCTGGTAGCACTGAGATGCGGGAGAGAATGCACTAATCTGAAGCTAGCCCTGCGGCAAGAATTCTGCAACCTTGAAGAGATTCTTGGCTATCAGAACACCATCTTCTTTGGTGGAGACTGTATATCCATGATTGATTACCTCTTTTGGCCCTGGTTTGAGCGGCTGGATGTATACGGAATAGCCGACTGTGTGAACCACACCCCAGCACTTCGTCTCTGGATCGCAGCCATGAAGCAGGACCCCGCAGTGTGTGCCCTTCTCATAGATAAAAACATTTTCCTGGGCTTCTTGAATCTCTATTTTCAGAACAACCCTGATGCCTTTGACTATGGGCTAAGTTGC------------------
>HLequCab3
ATG---------------------GCTGAGGATGCGACCAGAGCCTTGGGGAAAGGAAGCCTCCCCCCAGGGCCGGTCCCAGAGGGCCTGATCCGCATCTATAGCATGCGGTTCTGCCCCTACTCGCACAGGACGCGCCTCATCCTCCAGGCCAAAGGCATCAGACATGAAGTTATCAACATTAACCTGAAAAACAAGCCTGAATGGTACTACACAAAGCATCCTTTTGGCCAGATTCCTGTCCTGGAGAACAGCAAACATCAACTGATCTACGAGTCTGTCATCGCCTGTGAGTACCTGGATGATGCTTATCCCGGCAGGAAGCTGTATCCCTTCGACCCTTATGAGCGAGCTCGCCAAAAGATGTTATTGGAGCTGTTCTATAAGGTGCCACATTTGACCAAGGAGTGTCTGGTAGCCTTCAGATGTGGGAGAGAATGCACCGATCTGAAGCTAGCCCTGCGTCAAGAATTCTGCAACCTCGAAGAGATTCTTGGCTATCAGAACACCGTCTTCTTTGGTGGAGACTGTATATCCATGATTGATTACCTCTTTTGGCCCTGGTTTGAGCGGCTGGATGTATATGGAATAGCCGACTGTGTGAGCCACACCCCGGCCCTTCGGCTCTGGATCGCAGCCATGAAGCAGGACCCTGCAGTGTGTGCTCTTCTCATAGATAAGAACATTTTCCTGGGCTTCTTGAATCTCTATTTTCAGAACAACCCCGACGCCTTTGACTATGGGCTAAGCTGC------------------
>HLrouAeg4
ATG---------------------AGCGATGATGCGAGCAGGTCCTTGGGGAAAGGAAGCATACCCCCAGGGCCGGTCCCAGAGGGCCTGATCCGCGTCTACAGCAATAGGTTCTGCCCTTACGCACACCGGACACGCCTTGTCCTCCAGGCCAAAGGCATCAGACATGAAGTTATCAACATTAATCTGAGAAACAAGCCTGAATGGTACTATTCAAAGCACCCTTTTGGCCAAATTCCTGTCTTGGAAAACAGCAGATGTCAACTGATCTATGAATCCATCATCGCTTGTGAATACCTGGATGACGCTTATCCTGGAAGGAAGCTGTATCCATTTGACCCTTATGAGCGGGCTCGACAAAAGATGTTATTGGAGCTATTCTATAAGGTCCCACATTTGACCAAGGAGTGTCTGGTAGCATTGAGATACGGGAGAGAATGTGCCGATCTGAAGCTAGCCCTTCGTCAGGAATTCTGCAACCTTGAAGAGATTCTTGACTATCAGAACACCATCTTCTTTGGTGGAGACTGTATATCCATGATCGATTACCTCTTTTGGCCCTGGTTTGAGCGGCTGGATGTATACGGAATAGCTGACTGTGTGAACCACACCCCGGCACTTCGGCTCTGGATATCAGCCATGAAGCAGGACCCTGCCGTGTGTTCTCTTCTCATAGATAAGAACATTTTTCTGGGTTTCTTGAATCTCTATTTTCAGAACCACCCTGATGCCTTTGACTATGGGCTGAGTTGC------------------
>felCat8
ATG------------------------GAGGATGCGACCAGGACCTTTGGGAAAGGAAGCTGCCCCCCGGGGCCCGTCCCAGAGGGCCTGATCCGCGTCTACAGTATGAGGTTCTGCCCCTTTGCGCACAGGACGCGCCTTGTCCTCCGGGCCAAAGGCATCAGACATGAAGTAATCAACATTAACCTGAGAAACAAGCCTGAATGGTACTATACAAAGCACCCTTTTGGCCAAATTCCTGTCCTGGAGAACAGCAAATGTCAGTTGATCTATGAATCTGTCATCGCCTGTGAGTACCTGGATGATGCTTATCCTGGAAGGAAGCTGTATCCATATGACCCTTATGAGCGGGCTCGCCAGAAGATGTTATTGGAGCTATTCTATAAGGTCCCACATTTGACCAAGGAGTGTCTGGTGGCCATAAGATGTGGGAGAGAATGTGCTGATCTGAAGCTAGCCCTGCGTCAGGAATTCTGCAACCTTGAAGAGATTCTTGGCTATCAGAACACCATCTTCTTTGGTGGAGACTGTATATCCATGATCGATTACCTCTTTTGGCCCTGGTTTGAGCGGCTGGATGTGTATGGAATAGCTGACTGTTTGAACCACACGCCAGCTCTCCGGCTCTGGACAGCAGCCATGAAGCAGGACCCCACAGTGTGCGCCCTTCTCATAGATAGGAGCATTTTCCTGGGCTTCTTGAATCTTTATTTTCAGAACAACCCTGATGCTTTTGATTATGGGCTAACTTGC------------------
>musFur1
ATG------------------------GAGGATGCGACTAGGTCCTTTGGGAAAGGAAGCCTCCCCCCCGGGCCGGTCCCAGACGGCCTGATCCGTGTCTACAGCATGAGGTTCTGCCCCTACGCGCACAGGACGCGCCTCGTCCTCCGGGCCAAAGGCATCAGACATGAAGTTGTCAACATTAACCTGAGAAACAAGCCTGAGTGGTACTATACAAAGCACCCTTTTGGCCAGATTCCTGTCCTAGAGAACAGCAAATGTCAGTTGATCTACGAATCTGTCATCGCTTGTGAGTACCTGGATGACGCTTACCCGGGGAGAAAGCTGTACCCATATGACCCTTATGAGCGGGCTCGCCAGAAGATGTTATTGGAGTTATTCTATAAGGTCCCACACTTGACCAAGGAGTGTCTGGTAGCATTGAGATGCGGGAGAGAATGTGCTGATCTGAAGCTAGCCCTGCGTCAGGAATTCTGCAACCTTGAAGAGATTCTTGGCTATCAGAATACCATCTTCTTTGGTGGAGACTGTATATCCATGATTGATTACCTCTTTTGGCCCTGGTTTGAGCGGCTGGATGTATATGGAATCGCCGACTGTTTGAACCACACGCCAGCACTACGGCTCTGGACAGCAGCCATGAAGCAGGACCCCACGGTGTGCGCTCTTCTCATAGATAAGAACATTTTCTTGGGCTTCTTGAATCTTTATTTTCAGAACAACCCTGATGCCTTTGACTATGGACTAGCTTGC------------------
>canFam3
ATG------------------------GAGGATGCGAGCAGGACCTTCGGGAAAGGAAGCCTCCCCCCGGGGCCGGTCCCAGAGGGCCTGATCCGCATCTACAGCATGAGGTTCTGCCCCTACGCGCACAGGACGCGCCTTGTCCTCCGGGCCAAAGGCATCAGACATGAAGTTATCAACATTAACCTGAGAAACAAGCCTGAATGGTACTATACGAAGCACCCTTTTGGCCAAATTCCTGTCCTGGAGAACAGCAAATGTCAGTTGATCTACGAATCTGTCATCGCTTGCGAATACCTGGATGATGCTTATCCTGGAAGAAAGCTGTATCCATATGATCCTTATGAGCGGGCTCGCCAAAAGATGTTATTGGAGTTATTCTATAAGGTCCCACATTTGACCAAGGAGTGTCTGGTAGCATTGAGATGCGGGAGAGAATGCACTGATCTGAAGCTAGCCCTGCGTCAGGAATTCTGCAACCTTGAAGAGATTCTTGGCTATCAGAACACCGTCTTCTTTGGTGGAGACTGTATATCCATGATTGATTACCTCTTTTGGCCCTGGTTTGAGCGGCTGGAAGTGTATGGAATCGCCGACTGTTTGAACCACACGCCAGCACTTCGGCTCTGGACAGCAGCCATGAAGCAGGACCCCACAGTGTGCGCTCTTCTCATAGATAAGAGCGTTTTCTCGGGCTTCTTGAATCTTTATTTTCAGAACAACCCTGATGCCTTTGACTATGGGCTAATTTGC------------------
>ailMel1
ATG------------------------GAGGATGCGACTAGGGCCTTGGGGAAAGGAAGCCAACCCCCGGGGCCGGTCCCCGAGGGCCTGATCCGCATCTACAGCATGAGGTTCTGCCCCTACGCGCACAGGACGCGCCTTGTCCTCCGGGCCAAAGGCATCAGACATGAAGTTATCAACATTAACCTGAGAAACAAGCCTGAGTGGTACTATACAAAGCACCCTTTTGGCCAAATTCCTGTCCTGGAGAACAGCAAATGTCAGTTGATCTACGAATCTGTCATCGCTTGTGAGTACCTGGATGATGCTTATCCTGGAAGAAAGCTGTATCCATATGACCCTTACGAGCGGGCTCGCCAAAAGATGTTATTGGAGTTATTCTATAAGGTCCCACATTTGACCAAGGAGTGTCTGGTAGCATTGAGATGCGGGAGAGAATGCGGTGATCTGAAGCTAGCCCTGCGTCAGGAATTCTGCAACCTTGAAGAGATTCTTGGCTATCAGAACACCATCTTCTTTGGTGGAGACCGTATATCCATGATCGATTACCTCTTTTGGCCCTGGTTTGAGCGGCTGGATGTATATGGAATCGCCGACTGTTTGAACCACATGCCAGCACTGAGGCTCTGGACAGCAGCCATGAAGCAGGACCCCACAGTGTGTGCTCTTCTCATAGATAAGAACATTTTCTTGGGCTTCTTGAATCTTTATTTTCAGAACAACCCTGATGCCTTTGACTATGGGCTACCTTGC------------------
>bosTau8
ATG---------------------ACTGACGACGCGACCAGGACCTTGGGGAAAGGGAGCATCCCCCCAGGGCCGGTCCCTGAAGGCGTAATCCGCCTCTACAGCATGAGGTTCTGTCCCTACGCGCACAGGACGCGCCTGGTCCTCCGGGCCAAAGGCATCAGACATGAAGTTATCAACATTAACCTGAGAAACAAGCCTGAGTGGTACTTTACAAAGCATCCTTTTGGCCAAATTCCTGTCCTGGAGAACAGCAAATGTCAACTGATCTATGAGTCTGTCATCGCTTGTGAGTACCTGGATGACGCTTACCCTGGAAGGAAGCTGTACCCGTATGACCCTTACGAGCGAGCTCGCCAAAAGATGTTATTGGAGCTATTCTATAAGGTCCCACATTTGACCAAGGAGTGTCTGGTAGCATTGAGATGCGGGAGAGACTGCGGTGATCTGAAGCTGGCCCTGCGTCAGGAGTTCTGCAACCTGGAAGAGATTCTTGGCTATCAGAACACCGTCTTCTTTGGCGGAGATTGTATATCCATGATTGATTACCTCTTTTGGCCCTGGTTTGAGCGGCTGGAAGTATATGGAATAGCCGACTGTGTGAACCACACCCCTGCGCTCCGGCTCTGGATTGCAGCCATGAAGCAGGATCCCACAGTCTGTTCTCTTCTCACAGATAAGAACACCTTCTTGGGCTTCTTGAATCTCTATTTTCAGAACAACCCCGGTGCCTTTGACTACGGGCTAAGTTGC------------------
>HLturTru3
ATG---------------------ACTGACGATGCAGCCAGGACCTTGGGGAGAGGGAGCGCCCCCCCAGGGCCTGTCCCAGAGGGCCTGATCCGCCTCTACAGCATGAGGTTCTGCCCCTACGCGCACAGGACGCGCCTGGTCCTCCAGGCCAAAGGCATCAGACATGAAGTTATCAACATTAACCTGAGAAACAAGCCTGAATGGTACTTTACAAAGCACCCTTTTGGCAAAATTCCTGTCCTGGAGAACAGCAAATGTCAACTGATCTATGAATCTGTCATTGCTTGTGAGTACCTGGATGACGCTTATCCTGGAAGGAAGCTGTATCCATGTGACTCTTATGAGCGAGCTCGCCAAAAGATGTTATTGGACCTATTCTATAAGGTCCCACATTTGACCAAGGAGTGTCTGATAGCATCGAGATGTGGGAGAGAATGCGCTGATCTGAAGCTAGCCCTGCGTCAGGAGTTCTGCAACCTGGAAGAGATTCTTGGCTATCAGAACACAGTCTTCTTCGGTGGTGACTGTATATCCATGATTGATTACCTCTTTTGGCCTTGGTTTGAGCGGCTGGATGTGTATGGAATAGCTGACTGTGTGAACCACACCCCCGCGCTCCGGCTCTGGATCGCAGCCATGAAGCAGGACCCCACAGTATGTGCTCTTCTCATAGATAAGAACATCTTCCTCGGCTTCTTGAATCTCTATTTTCAGAACAACCCCGATGCCTTTGACTATGGGCTAAGTTGC------------------
>balAcu1
ATG---------------------ACTGATGATGCGACCAGGACCTTGGGGAAAGGGAGCGCCCCCCCAGGGCCTGTCCCAGAGGGCCTGATCCGCCTCTATAGCATGAGGTTCTGCCCCTTCGCGCACAGGACGCGCCTGGTA---------------------CATGAAGTTATCAACATTAACCTGAGAAACAAGCCTGAGTGGTACTTTACAAAGCACCCTTTTGGCCAAATTCCTGTCCTGGAGAACAGCAAAGGTCAACTGATCTATGAATCTGTCATTGCTTGTGAGTACCTGGACGACGCTTATCCTGGAAGGAAGCTGTATCCATATGACTCTTATGAGCGAGCTCGCCAAAAGATGTTATTGGAGCTATTCTGTAAGGTCCCACATTTGACCAAGGAGTGTCTGGTAACATTGAGATGTGGGAGAGGATGCGCTGATCTGAAGCTAGCCCTGCGTCAGGAGTTCTGCAACCTGGAAGAGATTCTTGGCTATCAGAACACCATCTTCTTCGGTGGAGACTGTATATCCATGATTGATTACCTCTTTTGGCCCTGGTTTGAGCGGCTGGATGTATATGGAATAGCTGACTGTGTGAACCACACCCCCGCGCTCCGGCTCTGGATCGCAGCCATGAAGCAGGACCCCACAGTATGTGCTCTGCTCATAGATAAGAACATCTTCCTCGGCTTCTTGAATCTCTATTTTCAGAACAACCCCGATGCCTTTGACTATGGGCTAAGTTGC------------------
>conCri1
ATG---------------------AGTGAGGATGCCATTAGGAGCTTGGGGAAAGGCAGCCCGCCGCCGGGGCCCGTCCCGGAGGGCCTGATCCGCATCTACAGCATGAGATTCTGCCCCTACGCGCACCGGACGCGCCTCGTCCTCCGGGCCAAAGGCATCCGACACGAAGTCGTCAACATTAACCTAAGAAACAAGCCTGAATGGTATTATACAAAACACCCTTTTGGCCAAATTCCTGTGCTGGAGAACAGCAAATGCCAGCTGATCTATGAATCTGTCATCGCCTGTGAATACTTGGATGATGCTTTTCCTGGAAGGAAGCTGTACCCGTATGATCCTTATGAGCGAGCTCGCCAAAAGATGTTATTGGAGCTGTTCTGTAAGGTCCCACAGTTGACCAAGGAGTGTCTGGTAGCAATCCGATATGGGAGAGAGTGCACTGATCTGAAGCTAGCCCTGCGTCAGGAATTCTACAACCTTGAAGAGATTCTTGGCTATCAGAACACCATTTTCTTTGGTGGAGACTGTGTGTCCATGATCGATTACCTCTTTTGGCCCTGGTTTGAGCGCCTGGATGTATATGGAATAGCCGACTGTTTGAACAACACCCCCGCCCTCCGGCTCTGGATAGCGGCCATGAAACAGGACCCTGCTGTGTGTGCACTTCTCATAGATAAGAACATTTTCCTGGGCTTCTTGAATCTCTATTTTCAGAACAACCCTGACGCCTTTGACTATGGACTAAGCTGC------------------
>tarSyr2
-------------------------------------------------------GAAGTTGTCCCCCAGGGCCAGTCCCGGAGGGCCTGATCCGCATCTACAGCATGAGGTTCTGCCCCTATTCGCACAGGACCCGCCTAGTCCTCAAGGCCAAAGGCATCAGACATGAAGTTGTCAACATTAACCTGAGAAACAAGCCTGAATGGTACTATACAAAGCACCCTTTTGGCCAAATCCCTGTCCTGGAGAACAGTCAATGTCAACTGATCTACGAGTCTGTCATCACTTGTGAGTACCTGGATGATGCTTATCCAGGAAGGAGGCTGTTTCCGTATGACCCTTATGAGCGAGCTCGCCAAAAGATGTTATTGGAGCTCTTTTGTAAGGTCCCACCATTGACCAAGGAGTGTCTGGTAGCATTGAGATGCGGGAGAGAATGCACTGATCTGAAGGTAACCCTGCGACAGGAGTTCTGCAACCTGGAGGAGATTCTTGACTATCAGAACACCACCTACTTTGGTGGAGACTGTATATCTATGATTGATTACCTTCTCTGGCCCTGGTTTGAGAGGTTGGACGTATACGGGATAGCAGACTGTGTGAACCACACCCCAGCCCTTCGGCTCTGGATAGCAGCCATGAAGCAGGACCCCACAGTATGTGCTCTTCTCATAGATAAGAACATTTTTCAGGGTTTCTTGAATCTCTATTTTCAGAACAACCCTCAAGCCTTTGACTTTGGGCTACCCT--------------------
>oryCun2
ATG---------------------TCTAAGGATGCGACCAGAACCCTGGGGAAAGGAAGCTGCCCTCCAGGGCCGGTCCCTGAGGGCCTGATCCGCATCTACAGCATGAGGTTCTGCCCCTACTCGCATAGAACACGCCTCGTCCTCAAGGCCAAAGGCATAAGACACGAAGTTATCAACATTAACCTGAAAAACAAGCCTGAATGGTACTACACAAAGCATCCTTACGGCCAAATTCCAGTCTTGGAGAACAGCCAGTGTCAACTGATCTATGAATCGGTCATCGCCTGTGAGTACCTGGACGACGCGTATCCGGGAAGGAAGCTGTTTCCGTACGACCCTTACGAACGAGCTCGACAAAAGATGTTGCTGGAGCTGTTCTGTAAGGTCCCACATCTAACTAAGGAGTGTCTGGTGGCCTTGAGATGTGGGAGGGAATGCAGCGATCTGAAGACAGCCCTGCGTCAGGAATTCTGCAACTTGGAAGAGATTCTTGACTACCAGAACACCACCTTCTTCGGGGGCGACTGTATATCCATGATCGACTACCTGCTCTGGCCCTGGTTTGAGCGGCTGGATGTGTATGGGATAGCAGACTGTGTGAACCACACCCCGACACTGCGGCTCTGGATTGCAGCCATGAAGCAAGACCCCACCGTCTGTGCCCTCCTCATAGACAAGAACATTTTCCTGGGCTTCTTGAACCTGTATTTCCAGAACAACCCTAATGCCTTTGACTTTGGGCTAGTCTGC------------------
>speTri2
ATG---------------------TCTGTGGATACGACCAGGTCCTTGGGGAAAGGAAGCTGTCCCCCAGGGCCAGTACCTGAAGGTACAATCCGCGTCTACAGCATGAGGTTCTGCCCCTACTCGCACAGGACACGGCTCGTCCTCAAAGCCAAAGGCATCAGACACGAAGTTATCAACATTAACCTGAGAAACAAGCCTGATTGGTACTTTACAAAACACCCTTTTGGCCAAGTTCCTGTCCTGGAGACCAGCCAATGTCAACTGATCTATGAGTCTGTCATCACATGTGAATACCTGGATGATGCTTACCCAGGACGGAGGCTCTTCCCATATGACCCTTATGAACGAGCACGCCAGAAGATGTTATTGGAGCTATTCTGTAAGGTCCCACAGTTGACTAAGGAGTGTCTGGTAGCGTTGAGATGTGGGAGAGAATGTGCTGATCTGAAGATATCCCTGCGTCAGGAATTCTGCAACCTGGAGGAGATTCTGGACTATCAGAACACCACCTTCTTTGGTGGGGACCACATATCCATGATCGATTACCTCCTCTGGCCCTGGTTTGAGCGGCTGGATGTGTATGGGATAGCTGATTGTGTGAATCACACCCCAACGTTACGGCTCTGGATATCAGCTATGAAGCAGGACCCCACAGTCTGTGCTCTGCTCATGGATAAGAACGTTTTCCTGGGCTTCTTGAATCTCTATTTCCAGAACAACCCTAACGCCTTTGATTTTGGACTGATTTGC------------------
>ochPri3
ATG---------------------TCTAGAGATGGAACCAGGACACTGTGTAAAGGAAGTTGTCCCCCAGGGCCCGTCCCGGAGGGTGTGATCCGCCTGTACAGCATGAGGTTCTGCCCCTACTCGCACAGGACACGCCTTGTCCTCAGGGCCAAAGGCATCAGACACGAAATTATCAATATTAACCTGAAAAACAAGCCCGACTGGTATTACACAAAGCATCCCTATGGTCAAATTCCTGTCTTGGAGAACAGCCAATGTCAACTGATCTATGAGTCTGTCATCGCCTGTGAGTATCTGGATGATGTTTACCCGGGAAGGAAGCTGTTTCCCTATGATCCCTATGAGCGAGCTCGACAGAAGATGTTACTGGAGCTGTTCTGTAAGGTCCCACACCTAACCAAGGAGTGTCTGGTGGCGCTGAGATGTGGGAGGGATTGCAACGATCTGAAGACAGCCCTGCGTCAGGAATTCTGCAACTTGGAAGAGATTTTAGACTACCAGAACACTACCTTCTTTGGGGGCGACTGCATCTCCATGATCGACTACCTGTTCTGGCCCTGGTTCGAGCGGCTGGATGTGTACGGCATAGCAGACTGTGTCAGCCACACCCCGTCGCTTCGGCTGTGGATCGCCGCCATGAAGCAGGACCCTACTGTCTGTGCCCTCCTCATAGACAAGAACATTTTTCTGGGCTTCTTGAATCTGTACTTCCAGAACAACCCTAATGCCTTTGACTTTGGGCTAGTCTGC------------------
>tupChi1
ATG---------------------TCTGGGGATGACACCAGGACCTTGGGGAAAGGGAGCTGCCCCCCAGGGCCAGTCCCTGAGGGCATGATCCGCATCTACAGCATGAGGTTCTGCCCCTACTCGCACAGGACGCGCCTCGTTCTCAAGGCCAAAGGCATCAGACATGAAGTTATCAACATTAACCTGAGAAACAAGCCTGATTGGTACTATACAAAGCATCCTTTGGGTCAAATCCCTGTCCTGGAGAACAGCCAATGTCAATTGATCTACGAATCTGCCGTTGCTTGTGAATACCTGGATGACGCTTATCCAGGAAGGAAGCTGTTTCCACATGACCCTTATGAACGGGCTCGCCAAAAAATGCTATTGGAGCTATTTTGTAAGGTCCCGCCTTTGACCAAGGAGTGTCTGGTAGCGCTGAGATGCGGGAGAAACTGTGCTGACCTGAAGGCAGCTCTGCGGCAGGAATTCTGCAACCTGGAAGAGATTCTTGATTACCAGAACAGCGCCTTCTTTGGTGGAGACTGTATATCCATGATTGATTACCTCCTCTGGCCCTGGTTTGAGCGGCTGGATGTGTATGGGATAGCTGACTGCGTGAACCACACCCCAGCACTCCGGATCTGGATGGCCGCCATGAAGCGGGACCCCACAGTATGCTCTCTTTTCGTAGATAAGAACATTTTCCTGGGCTTCTTGAATCTCTATTTCCAGAACCACCCTAATGCCTTTGACTTTGGGCTACATTGC------------------
>HLrhiFer5
ATG---------------------GCCAATGAAGCGAGCAAGACCTTGGGGAAAGGAAGCGTCTACCCAGGGCCGGTACCAGAGGGCCTGATTCGCATCTACAGCATGAGGTTCTGCCCTTATGCACATAGGACGCGCCTCATCCTCCGGGCCAAAGGCATCAGACATGAAGTTATCAACATTAACCTGAGAAACAAGCCTGAATGGTACTATACAAAGCACCCTTTTGGCCAAATTCCTGTTCTGGAAAACAGCAAATGTCAGCTGATCTACGAATCTGTCATCGCTTGTGAGTACCTGGATGATGCTTATCCTGGAAAGAAGCTGTGTCCATATGACCCTTATGAGCGAGCTCGACAAAAGATGTTACTGGACTTATTCTATAAGGTCCCACATTTGACCAAGGAGTGTCTGGTAGCAATGAGATGCGGGAGAGAATGCACTGATCTGAAGCTAGTCCTTCGTCAGGAATTCGGCAAGCTTGACGAGATTCTTGGCTATCAGAACACCATCTTCTTTGGTGGAGACTGTATATCCATGATTGATTACCTCTTTTGGCCCTGGTTTGAGCGGCTGGATGTGTATGGAATAGCTGACTGTGTGACCCACACCCCAGCACTTCGGCTCTGGATAGAAGCCATGAAGCAGGACCCGGCAGTGTGTGCGCTTCTCATAGATAAGAACATTTTTCTGGGCTTCTTGAATCTTTATTTTCAGAACGACCCTGGAGCCTTTGACTACGGGCTAAGTTGC------------------
>cavPor3
ATG---------------------TCAGGGGATGCAACCAGGACCTTGAGGAAAGGAAGCTGTCCCCCAGGGCCGGTTCCCGAGGGACTCATCCGTATCTACAGCATGAGGTTCTGCCCCTACTCACACAGGACGCGTCTGGTCCTCAAGGCCAAAGGCATCAGACATGAAGTTATCAATATTAACCTGCGAAGCAAGCCTGACTGGTACTATACAAAACACCCTTTCGGCCAAATTCCTGTCCTGGAGAACAGCCAGTGTCAACTGATCTACGAGTCGGTCATCACTTGTGAGTACCTGGATGACACGTACCCGGGCAGGAAGCTGTTTCCACATGACACATATGAACGGGCGCGCCAGAAGATGCTGCTGGAGCTGTTTTGTAAGGTCCCACACTTGACCAAGGAGTGTCTGCTGGCGCTGAGAAGCGGCAGGGAATGTACCGATCTGAAGGCTGCCCTGCGGCGGGAGTTCTGCAACCTGGAAGAGATTCTTGGCTATCAGAATACCACCTTCTTTGGTGGGGACCATATAACCATGATTGATTACCTCTTCTGGCCCTGGTTTGAGCGGCTGGATGTATATGGAATCGCTGACTGTGTGGACCACACCCCGATGCTTCGTCTTTGGACAGCCGCCATGAAGCGGGACCCCACAGTCTGTGCTCTGCTCACAGACAAGCAAATTTTCCTGGGCTTCTTGAATCTCTACTTCCAGAATAACCCCAATGCTTTTGATTTTGGGCTGATCTGC------------------
>micOch1
ATG---------------------TCTGGGGATGCCTCCAGATGCTTGGGGAGAGGCAGCTGTCCCCCAGGACCAGTCCCAGAGGGTGTGATCCGCATCTACAGCATGAGGTTCTGCCCCTACTCGCACAGGACACGCCTGGTCCTCAAGGCCAAAGGCATCAGGCATGAAGTTATCAACATTAACCTGAAAGACAAGCCTGAGTGGTACTACACAAAACATCCTTTCGGCCAGATTCCTGTCCTGGAGAACAGCCAGTGTCAACTTATCTACGAATCCGTTATCGCTTGCGAGTACCTGGATGACATCTACCCAGGAAGGAAGCTGTTTCCATATGACCCTTACGAACGAGCTCGCCAGAAGATGTTACTGGAGCTGTTCTGTAAGGTCCCACACTTAACCAAGGAATGTCTAGTAATGCTGAGATGCGGGAGAGAGTGTGCGGACCTGAAGGCTGCCCTGCGTCAGGAGTTCTGCAACCTGGAAGAGATTCTTGAATATCAGAACACTACGTATTTTGGTGGAGACCATATATCCATGATTGATTACCTCTTCTGGCCCTGGTTTGAGCGGCTGGATGTATATGGACTATCTGACTGCGTGAATCACACCCCGATGCTGAGGTTCTGGATATCCACCATGAAGCAGGACCCCGCGGTCTGTGCCCTGCTCATTGATAAGAACATATTCTTTGGCTTCCTGAATCTCTATTTTCAGAACAACCCTGCTGCTTTTGACTTTGGGCTG---TGTGTCTCAGCCTTTCGG---
>criGri1
ATG---------------------TCTGGGGATGCGACCAGAAGCTTGGGGAGAGGCAGCAGTCCCCCAGGGCCAGTCCCTGAGGGTGTCATCCGAATCTACAGCATGAGGTTCTGCCCCTACTCGCAAAGGGCACGCCTGGTCCTCAAGGCCAAAGGCATCAGGCATGAAGTTGTCAACATTAACCTGAAGAACAAGCCTGAGTGGTACTTTACAAAACACCCTTTTGGCCAGATTCCTGTCCTGGAAAACAGCCAGGGTCAACTGGTCTATGAATCTGTCATCGCTTGTGAGTACCTGGATGACCTCTACCCGGGAAGGAAGCTGTTTCCATTTGACCCTTATGAACGAGCTCGCCAGAAGATGTTACTGGAACTATTCTGTAAGATCCCACACTTAACCAAGGAAAGTCTGGTAGCGATGAGATGCGGGAGAGAGTGTACGGATCTGAAGACTGCCCTGCGTCAGGAGTTCCGTAATCTGGAAGAGGTTCTTGAATATCAGAACATCACGTTCTTTGGTGGAGACCGTATATCCATGATTGACTACCTCTTCTGGCCCTGGTTTGAGCGTCTGGATGTATATGGACTCTCTGACTGTGTGAATCACACCCCGATGCTGCGGCTCTGGATAGCCACCATGAGGCAGGACCCCACAGTCTGTGCCCTGCTCACTGATAAGAACGTTTTCCTAGGCTTCCTACAGCTCTATTTTCAGAACAACCCTTGTGCCTTTGATTTCGGGCTG---TGTAACCCAGCCAGTCGG---
>otoGar3
ATG---------------------GCCGGGGATGCGACCAAGGCTTTGGAGAAAGGAAGCTGCCCCCCAGGGCCCGTCCCGGAGGGCCTGATCCGCGTCTACAGCATGAGGTTCTGCCCCTTTTCGCACCGGACGCGCCTTGTCCTCAGGGCCAAAGGCATCAGACATGAAATTATCAACATTAACCTGCGAAACAAGCCTGAATGGTACTATACAAAGCACCCTTTTGGCAGAATTCCTGTCCTGGAGAACAGTAGATGTCAACTAATCTATGAATCTATTGTTGCTTGTGAGTACCTGGATGACGCTTATCCTGGAAGGAAGCTGTTTCCAAATGACCCTTATGAACGAGCTCGCCAAAAGATGTTATTGGAGCTATTCTGTAAGGTCCCGCAATTGACCAAGGAGTGTCTGGTAGCCTTGAGATATGGGAGAGATTGCACTAATCTGAAGGTAGCCCTGCGTCAGGAATTCTGCAACCTGGAAGAGATTCTCGACTACCAGAACACTTGCTTCTTTGGTGGAGACTGTATCTCCATGATCGATTACCTCCTCTGGCCCTGGTTTGAGCGTCTGGATGTGTATGGGATTGCAGATTGTGTGAGCCACACCCCAGCCCTGCGGCTCTGGATAGCGGCCATGAAGCAGGACCCTGTGGTGTGTGCTCTTCTCCTAGAAAAGAGTGTCTTCCAGGGCTACTTGAGTCTCTATTTTCAGAACAACCCTTCTGCCTTTGACTATGGGCTG---TGC------------------
>micMur3
ATG---------------------CCTGGGGATGGGACCAAGGCCCTAGCGAAAGGAAGCTGCGCCCCAGGGCCGGTCCCAGAGGGCTTGATCCGCATCTACAGCATGAGGTTCTGCCCATACTCGCACAGGACTCGTCTTGTCCTCAGGGCCAAAGGCATCAGACATGAAATTATCAACATTAACCTGAAAAACAAGCCTGAATGGTTCTTTTCAAAGCACCCTTTTGGCCAAATTCCTGTCCTGGAGACCAGCCAGTGTCAACTGATCTACGAATCTGTCATTGCTTGTGAGTACCTGGATGATGCTTATCCGGGAAGGAAGCTGTATCCGTGTGACCCTTATGAACGAGCCCGCCAAAAGATGTTATTGGAGCTATTCTGTAAGGTCCCACAGTTGACCAAGGAGTGCCTGGTCGCGTTGAGATGCAGGAGAGAATGCGCTGATCTGAAGATCGCCCTGCGTCAGGAGTTCTGCAACCTGGAAAAGATTCTTGACTATGAGAACACCACCTTCTTTGGTGGAGACTGCATATCCATGATTGATTACCTCCTCTGGCCCTGGTTTGAGCGTCTGGATGTGTATGGGATTGCAGACTGTGTGAGCCACACCCCAGGCCTCCGGCTCTGGATCGCCGCCATGAAGCAGGACGCCACGGTGCGCGCTCTTCTCACGGATAAGTGCGTCTTCCAGGGCTACTTGAGTCTCTATTTTCGGAACAGCCCTAGTGCCTTTGACTATGGGCTG---TGC------------------
>oryAfe1
ATG---------------------TCTGGAAATGCGACCAGGACTCTGGGGAAAGGATGCGCTCCCCCTGGGCCGGTCCCGGAGGGCATGATCCGCCTCTACAGCATGAGGTTCTGCCCCTACTCACACAGAACCCGCCTCGTCCTGCAGGCCAAAGGAATCAGATACCAAGTTGTCAACATTAATCTGAGGAACAAGCCTGAATGGTTCTATACAAAGCACCCCTTTGGCCAAATACCTGTCCTGGAGAACAGTCAATGTCAGCTAATCTATGAATCTGTCATCACGTGTGAGTACCTGGACGATGCTTATCCTGGGAAGAAGCTGTTTCCGTGTGACCCTTACGAGCGAGCTCGCCAAAAGATGCTATTGGAGCTATTCTGTAAGGTCCCATTCTTGACCAAGGAGTGTCTGATAGCAATGAGAAACGGGAGAGAGTGCTCAGACCTGAAGGCAGCTCTGCGTCAGGAATTCTGCAATCTGGAAGAGATTCTTTGCTATCAGAAGACCTCCTTCTTTGGCGGGAACTGTATATCCATGATTGATTACCTCCTTTGGCCCTGGTTTGAGCGGCTGGATGTATATGGGGTAGCAGACTGTGTGGACCACACCCCGACACTTAAGATCTGGATGGCAACCATGAAGCAGGACCCTGCAGTAAGTGCTCTTCTCATCGACAAGAGCACTTTCTTGGGCTTCTTGAATCTCTATTTTCAGAACAACCCTGATGCCTTTGATTATGGGCTAACATGT------------------
>triMan1
ATG---------------------TCCGGGAATGCGACCAAGACCCTGGGGAAAGGATGCGCCCCCCCAGGGAGGGTCCCCGAGGGCACGATGCGCCTCTACAGCATGAGGTTTTGCCCCTACTCTCACAGAACCCGCCTAGTTCTCCAGGCCAAAGGAATCAAATGCCAAGTTGTCAACATTAATCTGAGAAGCAAGCCTGAATGGTTCTATACAAAGCATCCCTTTGGCCAAATACCAGTCCTGGAGAACAGCAAGTGTCAACTGATCTATGAATCTGTCATCATTTGTGAGTACCTGGATGACGTATACCCCGAAAAGAAGCTGTTTCCATGTGACCCTTACGAGCGAGCTCGCCAAAAGATGTTATTGGAGCTATTCTGTAAGGTCCCATATTTGACCAAGGAGTGTCTGATAGCAATGAGATACAGGAGAGAATGCTCGGACCTGAAGGCGGCCCTGCGTCAGGAATTCTGCAACCTGGAAGAGATTCTTTGCTATCAGAAGACCTCCTTCTTTGGTGGGAACTGCATATCCATGATCGATTACCTCCTTTGGCCCTGGTTTGAGCGGCTGGATGTATACGGGGTAGCTGACTGTGTGGACCACACCCCAACACTTAAGCTCTGGATGGCAGCCATGAAGCAGGACCCCGCAGTATGTGCTCTTCTCATAGACAGGAGCACTTTCCTGGGCTTCTTGAATCTCTATTTTCAGAACAGCCCTGATGCCTTTGACTATGGGTTAACTTGT------------------
>loxAfr3
ATG---------------------TCCGGGAATGCGACCAAGACCTTGGGGAAAGGATGCGCCCCCCCAGGGCCGGTCCCCGAGGGCACGATCCGCCTCTACAGCATGAGGTTCTGCCCCTACTCGCACAGAACCCGTCTCGTCCTCCAGGCCAAAGGAATCAGATACCAAGTTGTCAACATTAATCTGAGAAGCAAGCCTGAATGGTTCTATACAAAGCACCCCTTCGGCCAAATACCTGTCCTGGAAAACAGCCAGTGTCAACTCATCTATGACTCTGTAATCATTTGTGAATACCTGGATGACGCGTATCCTGGAAAGAAGCTGTTTCCATGTGACCCTTATGAGCGAGCTCACCAGAAGATGTTATTGGAGCTATTCTGTAAGGTCCCATATTTGACCAAGGAGTGTCTGATAGCAATGAGATACAGGAAAGAATGCTCGGACCTGAAGGCGGCCCTGCGTCAGGAATTCTGCAACCTGGAAGAGATTCTTTGCTATCAGAAGACCTCCTTCTTTGGCGGGCACTGTATATCCATGATTGATTACCTCCTTTGGCCCTGGTTTGAGCGGCTGGATGTATATGGGGTAGCTGACTGTGTGGACCACACCCCAACACTTAAGCTCTGGATGGCAGCCATGAAGCAGGACCCCACAGTATGTGCTCTTCTCATAGATAAGAGCACTTTCCTGGGCTTCTTGAAACTCTATTTTCAGAACAGCCCTGATGCCTTTGACTACGGGTTAACTTGT------------------
>echTel2
ATG---------------------TCCGGAAATGCGACCAGGGCTCTGAGGAAAGGATGCCCGCCCCCAGGGCCGGTCCCAGAGGGCATTATCCGCCTCTACAGCATGAGGTTCTGCCCCTACGCGCACCGAACCCGCCTTGTCATGCATGCCAAAGGAATCAAATACCAAGTTGTCAACATTAATCTGAGATGCAAGCCCGACTGGTTCTACACAAAACACCCTTTTGGCCAAGTACCGGTCCTGGAGAATTGCCACTGCCAGCTCATCTATGAATCGGCCATCGCCTGTGAGTACTTGGATGATGCTTATCCTGGAAAGAAGCTGTTACCTTGTGACCCTTATGAGCGAGCCCGCCAAAAGATGCTATTGGAGCTATTCTGCAAGGTCCCAGGTTTGGCCAAGGAGTGTCTGATAGCACTCAGAAACCGGAGAGACTGCTCGGAACTGAAGGCGGCTCTGCGCCAGGAATTCTGCAACCTGGAAGAGATTCTTTGCTATCAGAAGACTTGCTTCTTCGGCGGGAACTGTATAACCATGATTGATTACCTCCTTTGGCCCTGGTTTGAGCGACTGGATGTATACGGGATCGCTGACTGCGTGGACCACACCCCGACACTCAAGCTCTGGATGGCATCCATGAGGCAGGACCCCTCAGTGTGTGCCCTTATGATCGATAAGTGCACCTTCCTGGGCTTCCTGAACCTCTACTTTCAGAACAGCCTCGAAGCCTTTGACTATGGACTCACTTGT------------------
>dasNov3
ATG---------------------TACGGGGATGCGATCAAGAGCTTGGGGAAAGGAAGCCGCCCTCCAGGGCCGGTCCAGGAGGGCGTCATCCGCCTCTACAGCATGAGGTTCTGCCCCTACGCGCACAGAACCCGCCTTGTCCTCTATGCCAAAGGAATCAGGCATGAAATTGTCAACATTAATTTGAAAAACAAGCCTGATTGGTTCTATACAAAGCACCCCTTTGGCCAAATACCCGTCTTGGAGAACAGCAAGTGCCAGCTGATTTGGGAGTCTGCCATCACGTGTGAATACCTGGATGATGCTTATCCTGGAAAGAAGCTGTTTCCATGTGACCCTTATGAGCGGGCTCGACAAAAGATGTTATTGGAGCTATTTTCTAAGGTCCCGCGTTTGACCAAAGAGTGTCTGATAGCAGTGAGATGCGGGAGAGAGTACATTGACCTGAAGACAGCCCTGTGTCAGGAGCTCTGCAACCTGGAAGAGGTTCTTGCCCACCAGCGGACCATCTTCTTTGGTGGCAACTGTGTATCCATGATTGATTACCTCTTTTGGCCCTGGTTCGAGCGGCTGGATGTATATGGGATAGCTGACTGTGTGGAACACACCCCAAAACTTAGGATCTGGATGGCAACCATGAAGCAGGACCCCGTAGTATGTGCTCTTCTCATAGATAAGAACATTTTCCTGGGCTTCTTGCATCTCTATTTTCAAAACTGCCCCGATGCCTTTGACTATGGGCTACGCTGT------------------
>sorAra2
GA-------------------------------------------------------AGTCCTCCCCCGGAGCCGGTCCCCGAAGACTTGATCCGCATCTACAGCATGAGGTTCTGCCCCTACGCGCACCGGACGCGCCTGGTCCTCCGGGCCAAAAACATCAGGT-C------------------------------------------------------------------------------------------------------------------------------------------------------------------------------------------------------------------------------CCATCTTTGACCAAGGAGTGTCTGGTAGCACTGAGATTCGGGAGAGAATGCACGGATCTGAAACTAGCACTGCGCCAGGAGTTCTGCAACCTGGAAGAGATTCTTGGCTATCAGAACACCGTCTTCTTTGGTGGAAACTGTACTTCCATGATCGATTACCTAATTTGGCCCTGGTTTGAGCGGCTGGATGCATATGGAATAGCAGACTGTGTGGACCACACTCCAGCACTTCAGCTCTGGATCCAGGCCATGAGGCAAGACCCCACAGTGTGTGCACTCTTCATGGAGAAGAACATTTTCCTGGGCTTCTTGAATCTCTATTTTCAGAACCACCCTGATGCCTTTGACTATGGGCTG---TGCTG----------------
