# Supplementary material for: Six reference-quality genomes reveal evolution of bat adaptations
Source: Nature. 2020 Jul 22;583(7817):578–84. doi: 10.1038/s41586-020-2486-3 (PMC8075899; doi:10.1038/s41586-020-2486-3)
Supplement: Supplementary file 6 — Alignments of 12,931 protein-coding genes across 48 mammals. [file 41586_2020_2486_MOESM6_ESM.gz › suppDataFile/ENST00000355192.aln.fasta]

>mm10
-------------------------------------------------------------------------------------------------------GGTCATGTAGGGATAAAAAGAACTGTAAGGTGGTCTTTTCCCAGCAGGAACTGAGGAAGCGGCTGACACCCCTACAGTACCATGTCACTCAGGAGAAAGGAACTGAAAGTGCCTTTGAAGGAGAGTACACACATCACAAAGATCCTGGAATATATAAATGTGTTGTCTGTGGAACTCCGTTGTTCAAGTCAGAAACCAAATTTGACTCTGGTTCAGGCTGGCCTGCCTTCCATGATGTGATCAGTTCGGAGGCCATCGAGTTCACAGATGACTTTTCCTACGGGATGCACAGGGTGGAAACCAGCTGTTCTCAGTGTGGTGCTCATCTCGGGCACATTTTTGACGATGGACCTCGTCCGACCGGCAAAAGATACTGCATCAACTCAGCATCCTTGTCCTTCACTCCTGCAGAC---AGCAGTGAG------GCAGAAGGA---AGCGGC---------------------ATCAAAGAGAGCGGCAGCCCAGCA---GCA---GCAGACAGAGCTGAGCTGT--
>HLpipKuh2
ATGAGCCCGCGGCGGACCCTCCCGCGCCCCCTCTCGCTGTGCCTC------TGCGTC------TGCCTGGCCGCGGCGGCGGCGCGAGGAGCCGTGCAGCCCGGGTCATGTAGGGATAAAAAGAACTGTAAGGTGGCCTTTTCCCAGCAGGAACTGAGGAAGCGGCTGACACCCATGCAGTATCATGTCACCCAGGAGAAAGGGACCGAAAGTGCCTTTGAAGGAGAATATACTCATCACAAAGATCCTGGAATATATAAATGTGTTGTCTGTGGAACTCCATTGTTCAAGTCAGAAACCAAATTTGACTCTGGTTCAGGTTGGCCTTCATTCCACGACGTGATCAGTTCTGAGGCCATCACACTCACTGACGACTTTTCCCACGGGATGCACAGGGTGGAGACAAGCTGTTCTCAGTGTGGTGCTCACCTTGGGCATATTTTTGACGACGGGCCCCGTCCAACCGGCAAGAGATACTGCATCAACTCGGCCTCCTTGTCTTTCTCGCCTGCGGAG---AGC------------GCGGCCGGGGGTGGCGGG---------------------CCC---------AGTGGCCCAGCC---CAG---GCAGACCAGGAGGAGCTG---
>tupChi1
-------------------------------------------------------------------------------------------------------GGTCATGTAGGGATAAAAAGAACTGTAAGGTGGTCTTTTCCCAGCAGGAGCTGAGGAAGCGGCTCACACCCCTGCAGTACCATGTCACTCAGGAGAAAGGAACGGAAAGTGCCTTTGAAGGAGAATACACACATCACAAAGATCCTGGAATATATAAATGTGTTGTTTGTGGAACTCCATTGTTCAAGTCAGAAACCAAATTTGACTCCGGTTCAGGGTGGCCTTCGTTCCATGATGTGATCAGCTCTGAGGCAATCACATTCACAGACGACTTTTCCTATGGGATGCACAGAGTGGAAACCAGCTGCTCTCAGTGTGGTGCTCACCTTGGGCACATTTTTGATGACGGACCTCGTCCAACCGGCAAAAGATACTGCATCAATTCAGCTTCCCTGTCGTTCACACCTGCAGAT---AGCAGTGGCGGAGCAGCCGAAGGCAGCAGTGGG---------------------GTT---------GGTAGCCCCGCC---CAG---GCAGACAAAGCAGAGCTGT--
>canFam3
-------------------------------------------------------------------------------------------------------GGTCATGTAGGGATAAAAAGAACTGTAAGGTGGTCTTTTCCCAGCAGGAACTAAGGAAGCGGCTAACACCCCTGCAGTACCATGTCACTCAGGAGAAAGGGACCGAAAGTGCCTTCGAAGGAGAATATACGCATCACAAAGATCCTGGAATATATAAATGTGTTGTGTGTGGAACTCCATTGTTCAGGTCAGAAAGCAAGTTTGACTCCGGTTCAGGTTGGCCTTCGTTCCACGATGTGATCAGTTCCGATGCAATCACATTCACGGACGACTTTTCCTATGGGATGCACAGGGTGGAAACAAGCTGCTCTCAGTGCGGGGCTCACCTCGGGCACATTTTCGACGACGGCCCTCGTCCCACCGGCAAAAGATACTGCATCAACTCGGCGTCCCTGGCGTTCACACCCGCG------GGCGGTGGC------ACCCAGGGGAGCAGCGGG---------------------CCG---------GGTGGCCCGGCC---GCG---GGGGGCAGAGCCGAGCTGT--
>musFur1
ATGAGCCCGCGGCGGACCCTCCCGCGCCCCCTCTCGCTCTGCCTC------TGCCTC------TGGCTGGCCACGGCCGTGGCGCGGGGAGCCGCGCAGTCAGGGTCATGTAGGGATAAAAAGAACTGTAAGGTGGTCTTTTCCCAGCAGGAACTGAGGAAGCGGCTAACACCCCTGCAGTACCATGTCACTCAGGAGAAAGGGACCGAAAGTGCCTTTGAAGGAGAATATACACATCACAAAGATCCTGGAATATATAAATGTGTTGTTTGTGGAACTCCATTGTTCAAGTCAGAAAGCAAGTTCGACTCCGGTTCAGGTTGGCCTTCATTCCACGATGTGATCAGTTCTGATGCGATCACATTCACGGACGACTTTTCCTACGGGATGCACCGGGTCGAAACGAGCTGCTCTCAGTGCGGCGCTCACCTCGGGCACATTTTCGACGACGGACCTCGTCCCACCGGCAAGAGATATTGCATAAACTCGGCTTCCCTGTCGTTCACACCGGCCGAG---GGCAGCAGCAGC---GCCGAGGGCAACAGTGGA---------------------GCG---------ACCCCCCCACTC---CCCGTGGGGGACAGAGCCGAGCTG---
>oryCun2
ATGAGCCCGCGGCGGACCCTCCGGCGCCCCCTCTCTCTCTGCTTC------TGCCTC------TGCCTGGTCGCGTCCCCAGCGTGGGAAGCCGCGCAATCCGGGTCATGTAGGGATAAAAAGAACTGTAAGGTGGTCTTTTCCCAGCAGGAACTGAGGAAGCGGCTAACACCCCTGCAGTACCATGTCACTCAGGAGAAAGGGACCGAAAGTGCCTTTGAAGGAGAATACACACATCACAAAGATCCTGGAATATATAAATGTGTTGTTTGTGGAACTCCATTGTTCAAGTCAGAAACCAAATTTGACTCCGGTTCAGGTTGGCCTTCGTTCCATGATGTGATCAGTTCTGAGGTCATCACGTTCACAGACGACTTCTCCTATGGGATGCACAGGGTGGAAACCAGCTGCTCTCAGTGCGGTGCTCACCTCGGGCACATATTCGATGACGGACCTCGTCCAACCGGCAAAAGATACTGCATAAATTCGGCTTCCTTGTCGTTCGCGCCTGCAGGT---AGCAGCAGCACC---ACCGAGGGAGGCAGTGGG---------------------CTC---------AGCAGCCCAGCA---CAG---GCGGACAAAGCGGAGCTG---
>macFas5
ATGAGCTCGCAGCGGACCCTCCCGCGCCCCCTCTCGCTCTGCCTC------TGCCTC------TGCCTGGCC------GCGGCTCTGGGAAGTGCGCAGTCCGGGTCATGTAGGGATAAAAAGAACTGTAAGGTGGTCTTTTCCCAGCAGGAACTGAGGAAGCGGCTAACACCCCTGCAGTACCATGTCACTCAGGAGAAAGGGACCGAAAGTGCCTTTGAAGGAGAGTACACACATCACAAAGATCCTGGAATATATAAATGTGTTGTTTGTGGAACTCCATTGTTTAAGTCAGAAACCAAATTTGACTCCGGTTCAGGTTGGCCTTCATTCCACGATGTGATCGGTTCTGAGGCAATCACATTCACAGATGACTTTTCCCATGGGATGCACAGGGTGGAAACAAGCTGCTCTCAGTGTGGTGCTCACCTTGGGCACATTTTTGATGATGGGCCTCGTCCAACTGGGAAAAGATACTGCATAAATTCGGCTGCCTTGTCTTTCACACCTGCGGAT---AGCAGTGACGCC---GCCGAGGGAGGCAGTGGG---------------------GTC---------GCCAGCCCAGCC---CAG---GTGGACAAAGCGGAGCTC---
>micOch1
---AGTGTGCGGCGGACCCTCCCGCGCCCTCTCGCGCTCTACCTC------TGTCTC------TGCCTGGCTACGGCCGCGGCC------AGCACACTGCCCGGGTCATGTCGGGATAAAAAGAACTGTAAGGTGGCCTTTTCCCAGGAGGAACTGAGGAAGCGGCTGACACCCCTGCAGTACCATGTCACTCAGGAGAAAGGAACTGAAAGTGCCTTTGAAGGAGAATACACACACCACAAAGATCCTGGAATATACAAATGTGTTGTTTGTGGAACACCATTGTTCAAGTCAGAAACCAAATATGACTCTGGTTCAGGTTGGCCTTCCTTTCATGACGTGATCAGCTCTGAGGCCATCGAGTTCACAGACGATTTTTCCTATGGGATGCACAGAGTGGAGACAAGCTGCTCCCAGTGTGGTGCTCATCTTGGACACATTTTTGATGATGGACCTCGTCCGACCGGCAAAAGATACTGCATCAATTCAGCCTCCTTGTCTTTCACTCCCACAGAC---AGCAGTGAG------GCAGAAGGAGGCAGCGGCAGAGCTAGCAGCGGCAGAGCTAGC---------AGCAGCCCGGCA---TCG---GCAGACAGAGCAGAGCTG---
>HLequCab3
ATGCGCCCGCGGCGGACCCTCCCGCGCCCCCTCTCGCTCCGCCTCGGCCTGGCTCTCGGCCTCGGCCTCTGCCTGGCCGCGGCGCGGGGAGCCGCGCACTCGGGGTCATGTAGGGATCAAAAGAGCTGTAAGGTGGTCTTTTCCCAGCAGGAACTGAGGAAGCGGCTCACACCCCTGCAGTACCATGTCACTCAGGAGAAAGGGACGGAAAGTGCCTTCGAAGGAGAATATATACGTCACAAAGATCCTGGAATCTATAAATGTGTTGTTTGTGGAACTCCATTGTTCAAGTCAGAAACCAAATTTGACTCCGGTTCAGGTTGGCCTTCATTCCATGACGTGATCAGTTCAGATGCAATCACATTCACAGATGACTTTTCCTACGGGATGCACAGGGTGGAAACAAGCTGCTCCCAGTGCGGTGCTCACCTTGGGCACATTTTTGATGACGGCCCTCGTCCAACCGGCAAAAGATACTGCATCAACTCGGCTTCCCTGTCCTTCACACCTGCGGAC---GGCCTCGGC------GCT---GGGGGCAGCGGG---------------------GCG---------GGCAGCGAGGGC---CGG---GCGGACAAGGCGGAGCTG---
>cerSim1
ATGAGCCCGCGGCGGAGCCCCCCGCGCCCCCTCTCGCTCGGCCTC------GGCCTCGGCCTCTGCCTCTGCCTGGCCGCGGCGCGGGGAGCCGCGCACCCGGGGTCATGTAGGGATAAAAAGAGCTGTAAGGTGGTCTTTTCCCAGCAGGAACTGAGGAAGCGGCTCACACCCCTGCAGTACCATGTCACTCAGGAGAAAGGGACGGAAAGTGCCTTCGAAGGAGAATATACACATCACAAAGATCCTGGAATCTATAAATGTGTTGTTTGTGGAACTCCATTGTTCAAGTCAGAAACCAAATTTGACTCCGGTTCAGGTTGGCCTTCATTCCACGACGTGATCAGCTCGGACGCAATCACGCTCACAGATGACTTTTCCTACGGGATGCACAGGGTGGAAACAAGCTGCTCCCAGTGCGGGGCTCACCTTGGGCACATTTTTGATGACGGACCTCGTCCGACGGGCAAAAGATACTGCATCAACTCGGCATCCCTGTCTTTCACACCTGCAGAT---GGCAGCGGC------GCCGGCGGCGGGGCGGGC------------------------------------AGCCCGGCC---CAG---GCGGACAAGACCGAGCTG---
>otoGar3
-------------------------------------------------------------------------------------------------------GGTCATGTAGGGATAAAAAGAGCTGTAAGGTGGTCTTTCCCCAGCAGGAGCTGAGGAAGCGGCTCACGCCCCTGCAGTACCATGTCACTCAGGAGAAAGGAACAGAAAGTGCCTTTGAAGGGGAGTATACACAGCACAAAGAGCCTGGCGTCTATAGATGTGTCGTTTGTGGAACCCCATTGTTCAGGTCAGAAACCAAATTTGATTCCGGTTCAGGTTGGCCTGCTTTCTACGACGTGATGAGTTCGGAGGCCATCGTGTGCACGGATGACTTCTCCCACGGCATGCACCGGGTGGAGACCAGCTGCTCCCAGTGTGGAGCTCACCTCGGGCACATCTTCGATGACGGACCTCGTCCAACCGGCAAAAGATACTGCATCAATTCGGCGTCCCTGTCTTTCACGCCTGCAGAT---GGCCATGGAGGT---GCCGAGGGAGGCAGTGGG---------------------GTC---------GGCAGCCCAGCCGCCCAG---GCAGACAGAGCGGAGCTGT--
>calJac3
------------------------------------------------------------------------------------------------------NGGTCATGTAGGGATAAAAAGAACTGTAAGGTGGTCTTTTCCCAGCAGGAACTGAGGAAGCGGCTAACACCCCTGCAGTACCATGTCACTCAGGAGAAAGGGACCGAAAGTGCCTTCGAAGGAGAATACACACATCACAAAGATCCTGGAATATATAAATGTGTTGTTTGTGGAACTCCATTGTTTAAATCAGAAACCAAATTTGACTCCGGTTCAGGTTGGCCTTCATTCCACGATGTGATCAGTTCTGAGGCAATCACATTCACAGATGACTTTTCCTATGGGATGCACAGGGTGGAAACAAGCTGCTCTCAGTGTGGTGCTCACCTTGGGCACATTTTTGATGACGGGCCTCGTCCAACTGGGAAAAGATACTGCATAAATTCGGCTGCCTTATCTTTCACACCTGTGGAT---AGCGATGGTGCCGCCGCCGAGGGAGGCAGTGGG---------------------GTT---------GCCAGCCCAGCC---CAG---GCAGACAAAGCAGAGCTC---
>saiBol1
ATGAGCCCGCGGCGGACCCTCCCGCGCCCCCTCTCGCTTTGCCTC------TGCCTCTGCCTCTGCCTGGCCGGGGCCGCGGCTCTGGGAAGTGCGCAGTCCGGGTCATGTAGGGATAAAAAGAACTGTAAGGTGGTCTTTTCCCAGCAGGAACTGAGGAAGCGGCTAACACCCCTGCAGTACCATGTCACTCAGGAGAAAGGGACCGAAAGTGCCTTCGAAGGAGAATACACACATCACAAAGATCCTGGAATATATAAATGTGTTGTTTGTGGAACTCCATTGTTTAAATCAGAAACGAAATTTGACTCCGGTTCAGGTTGGCCTTCATTCCACGATGTGATCAGTTCTGAGGCAATCACATTCACAGATGACTTTTCCTATGGGATGCACAGGGTGGAAACAAGCTGCTCTCAGTGTGGTGCTCACCTTGGGCACATTTTTGATGATGGGCCTCGTCCAACTGGGAAAAGATACTGCATCAATTCGGCTGCCTTATCTTTCACACCTGCGGAT---AGCGGTGGTGCGGCCGCCGAGGGAGGCAGTGGG---------------------GTC---------GCCAGCCCAGCC---CAG---GCAGACAAAGCAGAGCTC---
>hg38
ATGAGCCCGCGGCGGACCCTCCCGCGCCCCCTCTCGCTCTGCCTCTCCCTCTGCCTC------TGCCTCTGCCTGGCCGCGGCTCTGGGAAGTGCGCAGTCCGGGTCGTGTAGGGATAAAAAGAACTGTAAGGTGGTCTTTTCCCAGCAGGAACTGAGGAAGCGGCTAACACCCCTGCAGTACCATGTCACTCAGGAGAAAGGGACCGAAAGTGCCTTTGAAGGAGAATACACACATCACAAAGATCCTGGAATATATAAATGTGTTGTTTGTGGAACTCCATTGTTTAAGTCAGAAACCAAATTTGACTCCGGTTCAGGTTGGCCTTCATTCCACGATGTGATCAATTCTGAGGCAATCACATTCACAGATGACTTTTCCTATGGGATGCACAGGGTGGAAACAAGCTGCTCTCAGTGTGGTGCTCACCTTGGGCACATTTTTGATGATGGGCCTCGTCCAACTGGGAAAAGATACTGCATAAATTCGGCTGCCTTGTCTTTTACACCTGCGGAT---AGCAGTGGCACC---GCCGAGGGAGGCAGTGGG---------------------GTC---------GCCAGCCCGGCC---CAG---GCAGACAAAGCGGAGCTC---
>panTro5
ATGAGCCCGCGGCGGACCCTCCCGCGCCCCCTCTCGCTCTGCCTCTCCCTCTGCCTC------TGCCTCTGCCTGGCCGCGGCTCTGGGAAGTGCGCAGTCCGGGTCGTGTAGGGATAAAAAGAACTGTAAGGTGGTCTTTTCCCAGCAGGAACTGAGGAAGCGGCTAACACCCCTGCAGTACCATGTCACTCAGGAGAAAGGGACCGAAAGTGCCTTTGAAGGAGAATACACACATCACAAAGATCCTGGAATATATAAATGTGTTGTTTGTGGAACTCCATTGTTTAAGTCAGAAACCAAATTTGACTCCGGTTCAGGTTGGCCTTCATTCCACGATGTGATCAATTCTGAGGCAATCACATTCACAGATGACTTTTCCTACGGGATGCACAGGGTGGAAACAAGCTGCTCTCAGTGTGGTGCTCACCTTGGGCACATTTTTGATGATGGGCCTCGTCCAACTGGGAAAAGATACTGCATAAATTCGGCTGCCTTGTCTTTTACACCTGCGGAT---AGCAGTGGCACC---GCCGAGGGAGGCAGTGGG---------------------GTC---------GCCAGCCCGGCC---CAG---GCAGACAAAGCGGAGCTC---
>gorGor5
ATGAGCCCGCGGCGGACCCTCCCGCGCCCCCTCTCGTTCTGCCTCTCCCTCTGCCTC------TGCCTCTGCCTGGCCGCGGCTCTGGGAAGTGCGCAGTCCGGGTCGTGTAGGGATAAAAAGAACTGTAAGGTGGTCTTTTCCCAGCAGGAACTGAGGAAGCGGCTAACACCCCTGCAGTACCATGTCACTCAGGAGAAAGGGACCGAAAGTGCCTTTGAAGGAGAATACACACATCACAAAGATCCTGGAATATATAAATGTGTTGTTTGTGGAACTCCATTGTTTAAGTCAGAAACCAAATTTGACTCCGGTTCAGGTTGGCCTTCATTCCACGATGTGATCAGTTCTGAGGCAATCACATTCACAGATGACTTTTCCTATGGGATGCACAGGGTGGAAACAAGCTGCTCTCAGTGTGGTGCTCACCTTGGGCACATTTTTGATGATGGGCCTCGTCCAACTGGGAAAAGATACTGCATAAATTCGGCTGCCTTGTCTTTCACACCTGCGGAT---AGCAGTGGCACC---ACCGAGGGAGGCAGTGGG---------------------GTC---------GCCAGCCCGGCC---CAG---GCAGACAAAGTGGAGCTC---
>ponAbe2
ATGAGCCCGCAGCGGACCCTCCCGCGCCCCCTCTCGCTCTGCCTC------TGCCTC------TGCCTCTGCCTGGCCGCGGCTCTGGGAAGTGCGCAGTCCGGGTCATGTAGGGATAAAAAGAACTGTAAGGTGGTCTTTTCCCAGCAGGAACTGAGGAAGCGGCTAACACCCCTGCAGTACCATGTCACTCAGGAGAAAGGGACCGAAAGTGCCTTTGAAGGAGAGTACACACATCACAAAGATCCTGGAATATATAAATGTGTTGTTTGTGGAACTCCATTGTTTAAGTCAGAAACCAAATTTGACTCCGGTTCAGGTTGGCCTTCGTTCCACGATGTGATCAGTTCTGAGGCAATCACATTCACAGATGACTTTTCCTATGGGATGCACAGGGTGGAAACAAGCTGCTCTCAGTGTGGTGCTCACCTTGGGCACATTTTTGACGATGGGCCTCGTCCAACTGGGAAAAGATACTGCATAAATTCGGCTGCCTTGTCTTTCACACCTGCGGAT---AGCAGTGGCGCC---GCCGAGGGAGAAAGTGGG---------------------GTC---------GCCAGCCCAGCC---CAG---GCAGACAAAGCGGAGCTC---
>triMan1
ATGAGCAGGCGGCGGACCCTCCCGCGCCCCTTCTTGCTCTGCCTC------TGCCTC------TGCCTGTTC------GCGGCGCCGGGAGCCGCGCAGTCGGGGTCATGTAGGGATAAAAAGAACTGTAAGGTGGTCTTTTCCCAGCAGGAACTGAGGAAGCGGCTCACACCCCTGCAGTACCATGTCACTCAGGAGAAAGGGACCGAAAGTGCCTTCGAAGGAGAATACATACATCACAAAGATCCTGGGATATATAAATGCATTGTTTGTGGAACGCCATTGTTCAAGTCAGAAACCAAATTCGACTCTGGTTCAGGTTGGCCTTCATTCCACGATGTGATCAGTTCTGATGCAATCACCTTCACAGACGACTTTTCTTACGGGATGCACAGGGTGGAAACAAGCTGCTCTCAGTGTGGTGCTCACCTTGGGCACATTTTTGATGACGGACCTCGTCCAACGGGCAAAAGATACTGCATCAACTCGGCTTCCTTGTCTTTCACGCCTGCAGAG---AGCAGCGGT------GCGGAAGGAGGCAGTGGA---------------------GTC---------AGCAGCCCAGCC---CAG---GTGGACAAAACGGAGCTG---
>HLmyoMyo6
ATGAGCCCGCGGCGGACCCTCCCGCGCCCCCTCTCGCTCTGCCTC------TGCGTC------TGTCTGGCCGCGGCCGCGACGCGAGGAGCCGCGCAGCCCGGGTCATGTAGGGATAGAAAGAACTGTAAGGTGGTCTTTTCCCAGCAGGAACTGAGGAAGCGGCTGACACCCCTGCAGTATCATGTCACTCAGGAGAAAGGGACCGAAAGTGCCTTCGAAGGAGAATATACTCATCACAAAGATCCTGGAATATATAAATGTGTTGTCTGTGGAACTCCATTGTTCAAGTCAGAAACCAAATTTGACTCTGGTTCAGGTTGGCCTTCATTCCACGATGTGATCAGCTCTGAAGCAATCACACTCACCGATGACTTTTCCTATGGGATGCACAGGGTGGAGACGAGCTGCTCTCAGTGCGGTGCTCACCTTGGGCACATTTTTGATGACGGGCCCCGTCCAACCGGCAAAAGATACTGCATCAACTCGGCCTCCTTGTCTTTCGCACCTGCAGAG---AGCGCCGCC------TCCGCTGGGGGTCGTGGG---------------------GCC---------GGCAGCCCCGCC---CAG---GCGGACAAGGCGGAGCTG---
>echTel2
-------------------------------------------------------------------------------------------------------GGTCATGTAGGGATAAAAAGAACTGTAAGGTGGTCTTTTCCCAGCAGGAACTGAGGAAGCGGCTAACACCCCTGCAGTACCATGTCACTCAGGAGAAAGGGACCGAAAGTGCCTTCGAAGGAGAATACACACACCACCAAGATCCTGGAGTCTATAAGTGCATTGTTTGTGGAACGCCATTGTTCAAATCAGAAACCAAATTTGACTCTGGCTCAGGTTGGCCTGCATTCCACGATGTGATCAGTTCTGAGGCAGTTGCCCTCACAGACGACTTTTCATACGGGATGCACAGGGTGGAAACAAGCTGCTCCCAGTGCGGCGCTCACCTGGGCCACATCTTTGACGATGGACCTCGCCCCACCGGCAAAAGATACTGCATCAACTCGGCTGCCCTGGCCTTCGCT--G---------------------------------------------------------------------------------------------------------------------
>hetGla2
-------------------------------------------------------------------------------------------------------GGTCATGTAGGGATAAAAAGAACTGTAAGGTGGTCTTTTCTCAGCAGGAACTGAGGAAGCGGCTAACACCCCTGCAGTACCATGTCACTCAGGAGAAAGGGACCGAAAGTGCCTTTGAAGGAGAATATACACATCACAAAGATCCTGGAATATATAAATGTGTTGTTTGTGGAACTCCATTGTTCAAGTCAGAAACCAAATTTGACTCCGGTTCAGGTTGGCCGTCATTCCATGATGTGATCAGTTCCGAGGCAATCATGTTTACAGATGACTTTTCCTATGGGATGCACAGGGTGGAAACAAGCTGCTCTCAGTGCGGTGCTCATCTTGGGCACATTTTTGATGATGGACCTCGCCCAACCGGCAAAAGATACTGTATAAATTCGGCTTCCTTGTCCTTCACACCTGCAGAC---AGCAGCGGC------TCGGAAGGAGACAGTGGG---------------------GTC---------AGCAGCTCGGCC---CAG---ACAGACAAAGCCGAGCTGT--
>speTri2
ATGAGCGCGCGGTGGACCCTCCCGCGCCCCCTCTCGCTCTGCCTC------TGCCTC------TGCCTGGCCGCGGTCGCGGCGCGGGCAACCGCGCAGTCTGGGTCATGTAGGGATAAAAAGAACTGTAAGGTGGTCTTTTCCCAGCAGGAGCTGAGGAAGCGGCTAACACCCCTGCAGTACCATGTCACTCAGGAGAAAGGGACTGAAAGTGCCTTTGAAGGAGAATACACACATCACAAAGATCCTGGAATATATAAATGTATTGTTTGTGGAACTCCGTTATTCAAGTCAGAAACCAAATTTGACTCCGGTTCAGGTTGGCCTTCCTTCCATGATGTGATCAGTTCTGAGGCCATCACGTTCACAGATGACTTTTCCTATGGGATGCACAGGGTGGAAACAAGCTGCTCTCAGTGTGGGGCTCATCTTGGGCACATTTTTGATGATGGACCTCGTCCAACCGGCAAAAGATACTGCATAAATTCAGCTTCCTTGTCTTTCACACCTGCGGAC---AGCAGTGGC------GCGGAAGGAGGCAGCGAG---------------------GTC---------AGCAGCTCAGCC---CAG---GCAGACAAAGCAGAGCTG---
>cavPor3
-------------------------------------------------------------------------------------------------------GGTCATGTAGGGATAAAAAGAACTGTAAGGTGGTCTTTTCTCAGCAGGAACTGAGGAAGCGGCTAACACCCCTGCAGTACCATGTCACTCAGGAGAAAGGGACTGAAAGTGCCTTTGAAGGAGAGTACATACATCACAAAGATCCTGGAATATATAATTGTGTTGTTTGTGGAACTCCACTGTTCAAGTCAGAAACCAAATTTGACTCCGGTTCAGGTTGGCCCTCGTTCCACGATGTGATCAGTTCTGAGGCAATCACATTTACAGATGACTTTTCCTATGGGATGCACAGGGTGGAAACGAGCTGCTCTCAGTGCGGTGCTCATCTTGGGCACATTTTTGATGATGGACCTCGCCCATCCGGCAAAAGATACTGCATAAATTCGGCTTCCTTGTCTTTCACACCTGCAGAC---AGCAGCGGC------GCGGAAGGAGACAACAGG---------------------GTC---------AGCAGCCCTGCC---CAG---GCAGACAAAACCGAGCTGT--
>sorAra2
-------------------------------------------------------------------------------------------------------GGTCATGTAGGGATAAAAAGAACTGTAAGGTGGTCTTTTCCCAGCAGGAACTGAGGAAGCGGCTAACACCCCTGCAGTACCATGTCACTCAGGAGAAAGGGACAGAAAGTGCCTTCGAAGGAGAATACACACATCACAAAGACCCTGGAATATATAAATGTGTTGTTTGTGGAACTCCGTTATTCAAGTCAGAAACCAAATTTGACTCCGGTTCAGGCTGGCCTTCGTTCCATGACGTGATTAGTTCCGACTCCATCACATTCACTGATGACTTTTCTTACGGGATGCACAGAGTGGAGACAAGCTGCTCTCAGTGTGGGGCTCACCTGGGGCACATCTTTGATGACGGACCTCGTCCAACTGGGAAAAGATACTGCATCAATTCGGCTTCCCTGTCTTTCACACCAGCAGCG---AGTAGCAGT------GCTGATGGAGACAGTGTG---------------------GTG---------GGCAGCCCAGCC---CAG---GCCGACAAGAAGGAGCTGT--
>HLrouAeg4
ATGAGCCCGCGGCGGACCCTCCCGCGCCCCGTCTCGCTCTGCCTC------TGCCTC------TGCCTGGCCGCGGCTGGGACGCGAGGAGCCGCGCAGTCGGGGTCATGTAGGGATAAAAAGAACTGTAAGGTGGTCTTTTCCCAGCAGGAACTGAGGAAGCGGCTAACACCCCTGCAGTACCATGTCACTCAGGAGAAAGGGACCGAAAGTGCCTTCGAAGGAGAATATACACATCACAAAGATCCTGGAATATATAAATGTGTTGTCTGTGGAACTCCATTGTTCAAGTCAGAAACCAAATTTGACTCTGGTTCAGGTTGGCCTTCCTTCCACGATGTGATCAGTTCTGATGCAATCACATTCACAGATGACTTTTCCTATGGGATGCACAGGGTGGAAACAAGCTGCTCTCAGTGTGGTGCTCACCTTGGGCACATTTTTGATGACGGACCCCGTCCAACCGGCAAAAGATACTGCATAAATTCGGCTTCCCTGTCTTTCACCCCTGCAGAC---GGCCGCGGT------GCCGATGGAGGCAGCGGG---------------------GCA---------GGCGGCCCGGCC---CAG---GCAGACAAAACGGAGCTG---
>HLcamFer2
-------------------------------------------------------------------------------------------------------GGTCATGTAGGGATAAAAAGAGCTGTAAGGTGGTCTTTTCCCAGCAGGAACTGAGGAAGCGGCTAACACCCCTGCAGTACCATGTCACTCAGGAGAAAGGGACGGAAAGTGCCTTCGAAGGAGAATATACACATCACAAAGATCCTGGAATATATAAATGTGTTGTCTGTGGAACTCCATTGTTCAAGTCAGAAACCAAATTTGACTCTGGTTCAGGCTGGCCATCATTCCACGACGTGATCAGTTCTGACGCAGTCACATTCACAGACGACTTTTCCTACGGGATGCACAGGGTGGAAACCAGCTGCTCTCAGTGTGGGGCTCACCTCGGGCACATTTTTGACGACGGACCTCGTCCTACCGGCAAAAGATACTGCATAAATTCGGCTTCCTTGTCTTTCACGCCTGCAGAT---AGCAGCGGC------GCCGAGGGAGGCAGCGCA---------------------TTG---------GGCAGCCCGGCC---CAG---GCAGACAAAACGGAGCTGT--
>HLrhiFer5
ATGAGCCCGCGGCGGACCCTCCCGCGCCCCCTCTCGCTCTGCCTC------TGCGTC------TGTCTGGCCGCTGCCGCGACGCGAGGACCCGCGCAGTCGGGGTCATGTAGGGATAAAAAGACCTGTAAGGTGGTCTTTTCTCAGCAGGAACTGAGGAAGCGGCTGACACCCCTGCAGTACCATGTCACTCAGGAGAAAGGGACCGAAAGTGCCTTCGAAGGAGAATATACACATCACAAAGATCCTGGAATATATAAATGTGTTGTTTGTGGTACTCCATTGTTCAAGTCAGAAACCAAATTTGACTCTGGTTCAGGTTGGCCATCATTTCATGATGTGATCAGCGCTGACGCAATCACATTCACAGATGACTTCTCCTACGGGATGCACCGAGTGGAAACAAGCTGCTCTCAGTGTGGTGCTCACCTCGGGCACATTTTTGATGACGGACCCCGTCCAACCGGCAAAAGATACTGCATAAATTCGGCCTCCTTGTCTTTCACACCTGCAGAT---AGCCGTGGC------GCTGATGGGGGCAGTGGG---------------------GCC---------GGCAGCCCAGCC---CAG---GCAGATAAGACGGAGCTG---
>conCri1
-------------------------------------------------------------------------------------------------------GGTCATGTAGGGATAAAAAGAACTGTAAGGTGGTCTTTTCCCAGCAGGAGCTGAGGAAGCGGCTAACACCCCTGCAGTACCATGTCACTCAGGAAAAAGGGACAGAAAGTGCCTTTGAAGGAGAATATACACATCACAAAGATCCTGGCATATACAAATGTGTTGTTTGTGACACTCCATTGTTCAAGTCAGAAACCAAATTTGACTCTGGTTCAGGTTGGCCGTCATTCCACGATGTGATCAGTTCTGAGGCCATCACCTTCACAGACGACTTCTCCTATGGAATGCACAGGGTGGAAACAAGCTGCTCTCAGTGTGGTGCTCACCTTGGGCATATTTTTGATGATGGACCTCGTCCAACGGGGAAAAGATACTGCATCAATTCGGCTTCCCTCTCTTTCACACCTGCAGAT---GGAAGTGGT------GCTGAAGGAGGCAGCGGA---------------------GTG---------GGCAGCCCAGCC---CAG---GCAGACAAGACGGAGCTGT--
>lepWed1
ATGAGCCCGCGGCGGACCCTCCCGCGCCCTCTCTCGCTCTGCCTC------TGCCTT------TGGCTGGCCACGGCCGTGGCGCGGAGAGCCGCGCAGTCAGGGTCATGTAGGGATAAAAAGAACTGTAAGGTGGTCTTCTCCCAGCAGGAACTAAGGAAGCGACTAACACCCCTGCAGTACCATGTCACTCAGGAGAAAGGGACCGAAAGTGCCTTTGAAGGAGAATATACACATCACAAAGATCCTGGAATATATAAATGTGTTGTTTGTGGAACTCCGTTGTTCAAGTCAGAAAGCAAGTTTGACTCTGGTTCAGGTTGGCCTTCATTCCACGATGTGATCAGTTCTGATGCAATCACATTCACGGACGACTTTTCCTACGGGATGCACAGGGTGGAAACGAGCTGCTCTCAGTGCGGCGCCCACCTTGGGCACATTTTCGATGACGGCCCTCGTCCCACCGGCAAAAGATACTGCATAAACTCGGCTTCCTTGTCCTTCACGCCAGCAGAC---GGCAGTGGT------GCCCAGGGGGGCAGTGGG---------------------GTG---------GGCAGCCCGGCC---CCC---GCGGACAAAGCGGAGCTG---
>eriEur2
ATGAGCCCGCGGCGGACCCTCCCGCGCCCCCTCTCGCTCTGCCTC------TGCGTC------TACCTGGCCGCCGCCGCGGCGCGGGGAGCCGCGCAGCCGGGGTCATGTAGGGATAAAAAGAACTGTAAGGTGGTCTTTTCCCAGCAGGAACTGAGGAAACGGCTAACACCCCTGCAGTACCATGTCACTCAGGAGAAAGGGACAGAAAGTGCCTTTGAAGGAGAATATACACATCACAAAGATCCTGGAATATATAAATGTGTTGTTTGTGGAACTCCGTTATTTAAGTCAGAAACCAAATTTGACTCTGGTTCAGGTTGGCCTTCGTTCCATGATGTGATCAGTTCTGATGCCATCACATTCACAGATGACTTTTCCTATGGGATGCACAGAGTGGAGACAAGCTGCTCACAGTGCGGGGCTCACCTTGGGCACATTTTTGATGACGGACCTCGTCCAACCGGCAAAAGATACTGCATAAATTCGGCCTCCCTGTCTTTCACACCAGCAGAT---AGCAGTGGT------GCCGAAGGAGGTAGTGGA---------------------GTG---------GATGGCCCAGCC---CCG---GCAGACAAGATGGAGCTG---
>susScr11
ATGAGCCCGCCGCGAACCCTCCCGCGCTCTCTCTCGCTCTGCCTC------TGCCTC------TGCCTGGCCGCGGCCGCGGCCCGGGCAGCCGCTCAGTCGGGGTCATGTAGGGATAAAAAGAACTGTAAGGTGGTCTTTTCCCAGCAGGAACTGAGGAAGCGGCTCACACCCCTGCAGTACCATGTCACTCAGGAGAAAGGGACCGAAAGTGCCTTCGAAGGAGAATATACACATCACAAAGATCCTGGAATATATAAATGTGTTGTTTGTGGAACTCCGTTGTTCAAGTCAGAAACAAAATTTGACTCTGGTTCAGGTTGGCCTTCATTCCATGATGTGATCAGTTCTGAGGCAGTCACATTCACAGACGACTTTTCCTACGGGATGCACAGGGTGGAAACCAGCTGCTCTCAGTGCGGTGCTCACCTCGGGCACATTTTTGACGACGGACCTCGTCCAACCGGCAAGAGATACTGCATCAACTCAGCGTCCCTGTCTTTCACGCCTGCGGAG---AGCAGCAGC------GCA---GGTGGCAGCGAG---------------------GGG---------GACGGCCAGGCC---CAG---ACCAATAGGGCCGAGCTG---
>dasNov3
ATGAGCTGGCGGCGGACCCTCCCGCGCCCCCTCTCGCTCTGCGTC------TGCCTC------TGTTTGGCTACAGTCGCGGCGCCGGGAGCCGCGCAGGCCGGGTCATGTAGGGATAAAAAGAACTGTAAGGTGGTCTTTTCCCAGCAGGAACTGAGGAAGCGGCTAACACCCCTGCAGTACCGTGTCACTCAGGAGAAAGGGACCGAAAGTGCCTTTGAAGGAGAATATACACATCACAAAGATCCTGGAATATATAAATGTGTTGTTTGTGGAACACCATTGTTCAAGTCAGAAACCAAATTTGACTCTGGTTCAGGTTGGCCTTCATTCCACGATGTGATCAGTTCCGAGGCAATCACATTCACAGATGACTTTTCCTACGGGATGCACAGGGTGGAAACAAGCTGCTCTCAGTGTGGTGCTCACCTGGGGCACATTTTTGATGACGGACCTCGTCCAACCGGCAAAAGATACTGCATAAATTCGGCCTCCTTGTCTTTCACACCTGCAGAT---AGCAGCCTT------GCCGAAGAAGGTTGTGGG---------------------GTC---------GGCGGCCCATCT---CAG---GCAGACAAAACTGAGCAG---
>ailMel1
ATGAGCCCGCGGCGGACCCTCCCGCGCCCCCTCTCGCTCTGCCTC------TGCCTC------TGGCTCGCCACGGTCGTGGCGCGGGGAGACGCGCAGTCAGGGTCATGTAGGGATAAAAAGAACTGTAAGGTGGTCTTTTCCCAGCAGGAACTAAGGAAGCGGCTAACACCCCTGCAGTACCATGTCACTCAGGAGAAAGGGACCGAAAGTGCCTTTGAAGGAGAATATACACATCACAAAGATCCTGGAATATATAAATGTGTTGTTTGTGGAACTCCACTGTTCAAGTCAGAAAGCAAGTTTGACTCCGGCTCAGGCTGGCCTTCATTCCACGATGTGATCAGTTCTGATGCAATCACGTTTACTGACGACTTTTCCTACGGGATGCACAGGGTGGAAACGAGCTGCTCTCAGTGCGGAGCTCACCTCGGGCACATTTTCGACGACGGGCCCCGTCCCACCGGCAAGAGATACTGCATAAATTCGGCGTCGCTGTCGTTCAGCCCCGCGGGC---GGCCCGGGC------GCCGAGGGT---------------------------------------------GGCCCAGCC---CCG---GGCGGCAGAGCCGAGCTG---
>HLmanJav1
ATGAACCCGCGGCGGGCCCTCCCTCGCCCCCTCTCGCTCTGCCTC------TGCCTC------TGCCTGGCCGCGGTCGCGGCGCGCGGAGCGGCGCAGTCGGGGTCATGTAGGGATAAAAAGAACTGTAAGGTGGTCTTTTCCCAGCAGGAGCTGAGGAAGCGGCTAACACCCCTGCAGTACCATGTCACTCAGGAGAAAGGGACTGAAAGTGCCTTCGAAGGAGAATACACACATCACAAAGATCCTGGAATATATAAGTGTGTTGTTTGTGGAACTCCATTGTTCAAGTCAGAAACCAAATTTGACTCCGGGTCAGGTTGGCCTTCATTCCATGATGTGATCAATTCTGATGCAGTCGCATTCACAGATGACTTTTCCTACGGGATGCACAGGGTGGAAACAAGCTGCTCTCAGTGTGGTGCTCACCTTGGGCATATTTTTGATGATGGGCCTCGTCCAACCGGCAAAAGATACTGCGTGAACTCGGCTTCCTTGTCTTTCACACCTGCAGAG---AGCAGAGGT------GCCACCGGAGGTGACAGC---------------------GGG---------GGCGGCCCCGGC---AGG---GCAGACAAGACAGAGCTG---
>HLphyDis3
ATGAGCCCGCGGAGGACCCTCCCGCGCCCCCTCTCGCTCTGCCTC------TGCGTC------TGCCTGGCCACAGCCGCGGCTCAAGGAGCCGCGCAGTCGGGGTCATGTAGGGATAAAAAGAACTGTAAGGTGGTCTTTTCCCAGCAGGAACTGAGGAAGCGGCTAACACCCCTGCAGTACCATGTCACTCAGGAGAAAGGGACCGAAAGTGCCTTCGAAGGAGCATATACGAATCACAAAGATCCTGGAATCTATAAATGCGTTGTTTGTGGAGCTCCATTGTTCAAGTCAGAAACCAAATTTGACTCTGGCTCAGGCTGGCCTTCCTTCCATGATGTGATCAGTTCGGACGCTATCACATTTACAGATGACTTTTCCTACGGGATGCACAGGGTGGAAACAAGCTGCTCTCAGTGTGGAGCTCACCTTGGGCACATTTTTGATGACGGACCCCGTCCAACTGGCAAAAGATACTGCATAAACTCGGCTTCCTTGTCCTTCATACCTGCAGACGGCAGCAGCGGT------GCGACAGGGGGCGGGGGC------------------------------------AGCCCAGCC---CAG---GCGGACAAAACGGAGCTG---
>HLmolMol2
ATGAGCCCGCGGCGGACCCTCCCGCGCCCCCTCTCGCTCTGCTTG------TGCGTC------TGTCTGGCCGCGGCCGCGACGCGAGGAGCCGCGCAGCCCGGGTCACGTAGGGATACAAAGAACTGTAAGGTGGTCTTTTCCCAGCAGGAACTGAGGAAGCGGCTAACACCCCTGCAGTACCATGTCACTCAGGAGAAAGGGACTGAAAGTGCCTTCAAAGGAGAATACACACATCACAGAGATCCTGGAATATATAAATGTGTTGTTTGTGGAACTCCGTTGTTCAAGTCAGAAACCAAATTTGACTCTGGTTCAGGCTGGCCCGCCTTCCACGATGTGATCAGTTCTGATGCCATCACCTTCACAGACGACTTCTCCTTTGGGGTGCACCGGGTGGAAACAAGCTGCTCTCAGTGTGGCGCTCACCTCGGGCACATTTTTGATGACGGGCCCCGTCCAACCGGCAAGAGATACTGCATCAACTCGGCATCCTTGTCCTTCACACCTGCCGAT---GGCAGCGGG------GCCGACACGGGCAGTGGG---------------------GCG---------CCCGGCCCAGCC---CCG---GCGGACAGAACGGAGCTG---
>criGri1
-------------------------------------------------------------------------------------------------------GGTCATGTAGGGATAAAAAGAACTGTAAGGTGGTCTTTTCCCAGCAGGAACTGAGGAAGCGGCTGACACCCCTACAATACCATGTCACTCAGGAGAAAGGAACAGAAAGTGCCTTTGAAGGGGAATACACACACCACAAAGATCCTGGAATATATAAATGTGTTGTCTGTGGGACTCCATTATTCAAGTCAGAAACCAAATTTGACTCTGGTTCAGGTTGGCCTTCCTTTCATGATGTGATCAGCTCTGAGGCCATCGAGTTCACGGACGATTTTTCCTATGGGATGCACAGGGTGGAGACAAGCTGTTCTCAGTGTGGTGCTCATCTTGGGCACATCTTTGATGATGGACCTCGTCCGACCGGCAAAAGATACTGCATCAATTCGGCCTCCTTGTCTTTCACTCCCACAGAC---AGCAGTGAG------GCAAAAGGAGGCGGTGGC---------------AGAGAGAGT---------AGCAGCCCAGCA---TCG---GCAGACAGAGCAGAGCTGT--
>rn6
---AGTGCGCGGTGGACCCTCCCGCGCCCAATCGCGCTCTGCCTC------GGCCTC------TGCCTAGCTGCGGTCGCGGCC------ACTACGCCGCGTGGGTCAAGTAGGGATAAGAAGAACTGTAAGGTGGCCTTTTCCCAGCAGGAACTGAGGAAGCGGCTGACACCCCTACAGTACCACGTCACTCAGGAGAAAGGAACAGAAAGTGCCTTTGAAGGAGAATACACCCATCACAAAGATCCTGGGATATATAAATGTGTTGTCTGTGGAACTCCGCTGTTCAAGTCAGAAACGAAATTTGACTCTGGTTCAGGCTGGCCTTCCTTCCACGATGTGATCAGTTCTGAGGCCATCGAGTTCACAGACGATTTCTCCTATGGGATGCACAGGGTGGAGACAAGCTGTTCTCAGTGTGGTGCTCATCTTGGGCACATTTTTGACGATGGACCTCGTCCGACTGGCAAAAGATACTGCATCAACTCGGCATCCTTGTCCTTCACTCCTGCAGAC---AGTGGTGAG------GCGGAAGGAGGCGGCAGC---------------AAAGAGAGC---------AGCAGCCCAGCA---GCA---GCGGACAGAGCTGAGCTA---
>oryAfe1
ATGAGCCCTCGGCGGACCCTCCCACGCCCCCTCTGGTTCTGCCTC------TGCTTT------TGCCTTTGCCTGGCCACGGCGCCCGGAGCCTCGCAGTCCGGGTCATGTAGGGATAAAAAGAATTGTAAGGTGGTCTTTTCCCAGCAGGAACTGAGGAAGCGGCTAACACCCCTGCAGTACCATGTCACTCAGGAGAAAGGGACTGAAAGTGCCTTTGAAGGAGAATACACACATCACAAAGATCCTGGAATATATAAATGCGTTGTTTGTGGAACACCATTGTTCAAGTCAGAAACCAAATTTGACTCCGGTTCAGGTTGGCCTTCATTCCATGATGTGATCAGTCCTGATGCAATCACCCTCACAGACGACTTTTCCTACGGGATGCACAGAGTGGAAACCAGCTGCTCTCAGTGTGGTGCTCACCTTGGGCACATTTTTGATGATGGACCTCGTCCCACCGGCAAAAGATACTGCATCAACTCAGCTTCCTTGTCTTTCACACACGCAGAG---AGCAGCGGT------GCTGAGGGAGGCAGTGGC---------------------GTC---------GTCAGCCCTGCC---CAG---GCCGACAAAACTGAGTTG---
>loxAfr3
ATGAGCCAGCAGCCGACGCTGGCGCGCCGCATCTCGCTCTGCCTC------TGCCTC------TGCGTGTGC------GCGGCGCTCGGAGCCGCGCAGTCGGGGTCATGTAGGGATAAAAAGAACTGTAAGGTGGTCTTTTCCCAGCAGGAACTGCGGAAGCGGCTAACACCCCTGCAGTACCATGTCACTCAGGAGAAAGGGACTGAAAGTGCCTTCGAAGGAGAATACACACATCACAAAGATCCTGGAATATATAAATGTGTTGTTTGTGGAACACCATTGTTCAAGTCAGAAACCAAATTTGACTCTGGTTCAGGTTGGCCTTCGTTCCATGATGTGATCAGCCCTGATGCAATCACCTTCACAGATGACTTTTCTTATGGGATGCACCGGGTGGAAACAAGCTGCTCTCAGTGCGGAGCTCACCTTGGGCACATTTTTGACGACGGACCTCGTCCAACCGGCAAAAGATACTGCATCAACTCAGCTTCCTTGTCTTTCATGCCTGCAGAG---CGCAGCGGT------GCGGAAGGAAGCAGTGGA---------------------GTC---------TGCAGCCCAGCC---CAG---GCGGACAAATCTGAGCTG---
>tarSyr2
-------------------------------------------------------------------------------------------------------GGTCATGTAGGGATAAAAAGAGCTGTAAGGTGGTCTTTTCCCAGCAGGAACTGAGGAAGCGGCTCACACCCCTGCAGTACTATGTCACTCAGGAGAAAGGGACTGAGAGTGCCTTTGAAGGAGAATACACACATCACAAAGATCCTGGAATATATAAATGTGTTGTTTGTGGAACTCCATTGTTTAAGTCAGAAACCAAATTTGACTCCGGTTCAGGTTGGCCTTCCTTCCATGACGTGATCAGTTCTGAGGCCATCACTTTCACAGACGACTTTTCCTACGGGATGCACAGGGTGGAGACCAGCTGCTCCCAGTGTGGTGCTCACCTGGGGCACATTTTTGATGACGGGCCTCGTCCAACTGGGAAGAGATACTGCATCAACTCAGCATCCTTGTCCTTCGTGCCTGCAGAGGGCAGCAGCGGC------GCCGAGGGGGACAGCGGG---------------------GCC---------ACCAGCCCTGCC---CCG---GCGGCCCGAGGAGACCTCT--
>ochPri3
ATGAGCCCGTGGCGGACCCTCCCGCGCCCCCTTTCTCTCTGCCTC------TGCCTC------TGCCTGGCTGCCGCCCCGGCGTGGGAAGCCGCGCAGTCCGGGTCATGTAGGGATAAAAAGAACTGTAAGGTGGTCTTTTCCCAGCAGGAACTGAGGAAGCGGCTAACACCCCTGCAGTACCATGTCACTCAGGAGAAAGGGACGGAAAGTGCCTTTGAAGGAGAATACACACATCACAAAGATCCTGGAATATACAAATGTGTTGTTTGTGGAACTCCATTGTTCAACTCAGAAACCAAATATGACTCTGGCTCAGGTTGGCCTTCATTCCATGATGCGATCAGTTCCGAGCTCATTACGTTCACAGATGACTTCTCCTACGGGATGCACAGGGTGGAAACCAGCTGCTCTCAGTGTGGTGCTCACCTCGGGCACGTTTTTGATGATGGACCTCGTCCAACCGGCAAAAGATACTGCATAAACTCAGCTTCCTTGTCGTTTACACCGGCAGAT---AGCAATGGCCCT---GCTGAGGGAGGCAGTGGG---------------------CTC---------AGTGGCCCAGCA---CCG---GCGGACAAAGCAGAGCTG---
>HLturTru3
ATGAGCCCGCGGCGGACCCTCCCGCGCCCCCTCTCGCTCTGTGTT------TGCCTCAGCCTCTGCCTGGCCGCGGTCGCGGCCCGGGAAGCCGCTCAGTCGGGGTCATGTAGGGATAAAAAGAGCTGTAAGGTGGTCTTTTCCCAGCAGGAACTGAGGAAGCGGCTGACACCCCAGCAGTACCATGTCACTCAGGAGAAAGGGACCGAAAGTGCCTTCGAAGGAGAATATACACATCACAAAGATCCTGGAATATATAAATGTGTTGTTTGTGGAACTCCATTGTTCAAGTCAGAAACGAAATTTGACTCTGGTTCAGGTTGGCCTTCATTCCACGATGTGATCAGTTCTGATGCAGTCACATTCACAGATGACTTTTCCTATGGGATGCACAGGGTGGAAACCAGCTGCTCTCAGTGCGGTGCTCACCTCGGGCACATTTTTGACGATGGACCTCGTCCAACCGGCAAAAGATACTGCATAAACTCTGCGTCCTTGTCTTTCACACCTGCAGAG---ATCAGCGAC------GCCAGTGGGGACAGCGCA---------------------GGG---------GGCAGCCCGGCC---CAG---GGCGACAAGACAGAGCTG---
>balAcu1
ATGAGCCCGCGGCGGACCCTCCCGCGCCCCCTCTCGCTCTGCGTC------TGCCTCAGCCTCTGCCTGGCCGCGGCCGCGGCCCGGGAAGCCGCTCAGTCGGGGTCATGTAGGGATAAAAAGAGCTGTAAGGTGGTCTTTTCCCAGCAGGAACTGAGGAAGCGGCTAACACCCCAGCAGTACCATGTCACTCAGGAGAAAGGGACCGAAAGTGCCTTCGAAGGAGAATATACACATCACAAAGATCCTGGAATATATAAATGTGTTGTTTGTGGAACTCCATTGTTCAAGTCAGAAACCAAATTTGACTCTGGTTCAGGTTGGCCTTCATTCCACGATGTGATCAGTTCTGATGCAGTCACATTCACAGATGACTTTTCCTATGGGATGCACAGGGTGGAAACCAGCTGCTCTCAGTGCGGTGCTCACCTCGGGCACATTTTTGACGACGGACCTCGTCCAACTGGCAAAAGATACTGCATAAACTCTGCGTCCTTGTCTTTCACACCTGCAGAG---ATCAGCAGC------GCCAGTGGGGACAGCGCA---------------------GGG---------GGCAGCCCGGCC---CAG---GGCGACAAGACGGAGCTG---
>bosTau8
ATGAGCCCGCGGCGGACCCTCCCGCGCCCCTTTTTGCTCTGCCTC------TGCCTCAGCCTCTGCCTGGCCGCGGCTGCGGCCCGGGGAGCAGTGCAGTCCGGGTCATGTAGGGATAAAAAGAACTGTAAGGTGGTCTTTTCCCAGCAGGAACTGAGGAAGCGGCTAACACCCCTGCAATACCATGTCACTCAGGAGAAAGGGACCGAAAGTGCCTTCGAAGGAGAATATACACATCACAAAGATCCTGGAATATACAAATGTGTTGTTTGTGGAACTCCGTTGTTTAAGTCAGAAACCAAATTTGACTCCGGTTCAGGTTGGCCTTCATTCCACGACGTGATCAATTCTGATGCGATCACATTCACAGACGACTTTTCCTATGGGATGCACAGGGTGGAGACCAGCTGCTCTCAGTGCGGTGCTCACCTTGGGCACATTTTCGACGATGGACCTCGTCCAACCGGCAAAAGATACTGCATAAACTCGGCATCCTTGTCTTTCAGCCCTGCAGAG---AGCAGTGGC------GCCCAGGGGGACAGCGCG---------------------GGG---------GGCAGCCCGGCC---CCC---GGTGACAAGACGGAGCTG---
>micMur3
ATGAGCCCGCGGCGGACGCGCCCGCGCCCCCTCTCGCTCTGCCTC------TGCCTC------TGCCTGGCCGCGGCCGCCGCTCGGGGCGCCGCGCAGTCCGGGTCATGTAGGGATAAAAAGAACTGTAAGGTGGTCTTTTCCCAGCAGGAACTGAGGAAGCGGCTAACACCCCTGCAGTACCATGTCACTCAGGAGAAAGGAACCGAAAGTGCCTTTGAAGGAGAATATACACATCACAAAGATCCTGGAATATATAAGTGTGTTGTCTGTGGAACTCCATTGTTCAAGTCAGAAACCAAATTTGATTCCAGTTCAGGTTGGCCTTCATTCTACGATGTGATCAATTCTGAGGCAATCACATTCACAGATGACTTTTCCCACGGGATGCACAGGGTGGAAACAAGCTGCTCTCAGTGCGGTGCTCACCTTGGGCACATTTTTGACGACGGGCCTCGTCCAACCGGCAAAAGATACTGCACAAATTCAGCGTCCTTGTCTTTCACACCTGCAGAT---AGCAGCTGC------GCCGAGGGAGCCAGTGGG---------------------GTG---------GGCAGCCCGGCC---CAG---GGCGACAAAACGGAGCTG---
