# Supplementary material for: Six reference-quality genomes reveal evolution of bat adaptations
Source: Nature. 2020 Jul 22;583(7817):578–84. doi: 10.1038/s41586-020-2486-3 (PMC8075899; doi:10.1038/s41586-020-2486-3)
Supplement: Supplementary file 6 — Alignments of 12,931 protein-coding genes across 48 mammals. [file 41586_2020_2486_MOESM6_ESM.gz › suppDataFile/ENST00000372789.aln.fasta]

>echTel2
ATGAAGACCCGGAGCCTCTTCCTCCTGGTAGCCCTCCTGGCTTTGGGGAGCCAGCTGCCTGCTGTCTCAGGCCGAAAGAAGGGAGAGAAATCGGGAGGCTGCCCACCAGACGATGGGCCCTGCCTCCTCTCTGTG---CCTGACCAGTGCGTGGATGACAGCCAGTGTCCCGCCCGTAGGAAGTGCTGCTACCGTGCTTGCTTCCGCCAGTGCCTCCCCAGGGTCTCAGTGAAGCAGGGCATCTGTCCCCAGAACCGCCTGCAGTGCCTGAGCCCCACACAGCACCTTTGTCACACGGACTCGGACTGCTCCGGCTCAAAGCGCTGTTGCCCTGGGCCTTGCGGCCGGGACTGCAGAGACACCCCCACAAAG------
>speTri2
ATGGGGCTCTGGAGC---TTCCTCCTGGTGGCTCTCCTGGCTCTGGGGACTCAGCTGCCTGCTGCCTCTGGCTGGAAGAAGGGAGAGAAGTGGGGGAGCTGCCCGCCTGATGATGAGCCCTGCCTCCTGTCAGTG---CCCGATCAGTGCGCTGGTGACAGCCAGTGTCCTTCAACCAAGAAGTGCTGCTACCGAGCTTGCTTCCGCCAGTGTGTCCCCAGGGTCTCAGTGAAGCTGGGGAGCTGCCCCGAGGACCGGCTGCACTGCCTCAGCCCCACCAGGCACATGTGCAGCCAAGACTCCGACTGCATGGGCAGGAAGCGGTGCTGCCGCGGCGCCTGTGGCCGGGACTGCAGAGAC---CCCGTCAGAGGC---
>mm10
ATGAGAGTCCAGAGCTCCCTCCTCCTGGTAGTCCTCCTGGCTTTGGAGACTCACTTGCCTGTTGCCTTGTGTAGAAAGAAGGGAGACAAATTGGGGGGTTGCCCACCAGACGATGGACTCTGCAACCAGAATACTCCTCCTGATCAGTGCTTGAATGACAAACAGTGTCCCTCTTCTTGGAAGTGCTGTCGCCGAGCCTGCTTCCTCCAGTGTATGCCTCGTGTCTTTGTAAAGTCGGGCAAATGCCCCGTGGATCAACTTCGCTGCCTCAGTCCCACAAAGCACATGTGTAACAAAGACTCGGACTGCTCAGGCAAGAAGCGGTGCTGTGCCAGCGCCTGTGGCCGGGACTGCCGAGAC---CCCAGCAAAAGC---
>manPen1
ATGACGGCCCAGAGT---TTCCTCTTGGTGGCCCTCCTGGCTCTGGGGATCCAGCTGCCTGCTGCCTCGGGCACGAGGAAGGGAGAGAAACCTGGGGCCTGCCCGCCGGATGATGGGCCCTGCTTAGTGGCG------CCCGATCAGTGTGTGGACGACAGCCAGTGTCCATTAAAGATGAAGTGCTGCTACCACGCTTGCTTCCGCCAGTGTGTCCACAAGGTCTCAGTGAAGCAGGGCAGCTGCCCCCAGGACCGACTGCGCTGCCTCAGCCCTGTGCAGCATCTGTGCCACAAGGATGCAGACTGCTCTGGCACCAAACGATGCTGCCTCAGCGCCTGTGGCCGGGACTGCAGAAAC---CCTACCAGAGGC---
>HLmanJav1
ATGACGGCCCAGAGT---TTCCTCTTGGTGGCCCTCCTGGCTCTGGGGATCCAGCTGCCTGCTACCTCAGGCATGAGGAAGGGAGAGAAACCTGGGGCCTGCCCACTGGATGATGGGCCCTGCTTAGTGGCG------CCCGATCAGTGTGTGGACGACAGCCAGTGTCCATTAAAGATGAAGTGCTGCTACCATGCTTGCTTCCGCCAGTGTGTCCACAAGGTCTCAGTGAAGCAGGGCAGCTGCCCCCAGGACCGACTGCTCTGCCTCAGCCCCGTGCAGCATCTGTGCCACAAGGATGCAGACTGTTCTGGCGCCAAACGATGCTGCCTCAGCGCCTGCGGCCGGGACTGCCGAAAC---CCTACCAGAGGC---
>oryCun2
ATGAGGATCTGCAGC---GTCCTCCTGGTGGCCCTCCTGGCTCTGGGGAGCCAGCTGCCTGCTGCCTCTGGGCGGAAGAAGGGAGTGAAATCAGGGGCCTGCCCACCAGACGATGAGCCCTGCATCCAGTCGGTG---CCTGATCAGTGCATGGACGACAGCCAGTGTCCCTCAACCATGAAGTGCTGTCACAAAGGCTGTTTCCTGCAGTGTGTCCCTCGGGTCTCGTTAAAGGCAGGAGGCTGCCCTGAGGACCGGCTGCACTGCCTGAGCCCCACGCAGCACCTGTGTCACAGCGATTCTGACTGCAAGGGCAAGAAGCGCTGCTGCCGCGCAGCCTGCGGCCGGGACTGCCGAGAC---CCCACCAGAGGC---
>ochPri3
ATGAGGAGCCGCAGC---CTCCTCCTGGTGACCCTCCTGACTCTGGCGAGCTTGCTGCCTGCAGCCTCTGGGCGGAAGAAAGGAGAGAAATCGGGGGGCTGCCCACCAGACGACGAGCCGTGTGTCCAGTCAGTG---CCTGACCAGTGTGTGAATGACCGCCAGTGTCCCTCGACCATGAAGTGCTGTCACCGAGCTTGCTTCCTCCAGTGTGTCCCTAGGGTCTCGGTGAAGGCGGGCAGCTGCCCCGAGGACCGGATGCACTGTCTCAGCCCCACACAGCACCTGTGTCACACTGACTCCGACTGCAAAGGCAAGAAGCGCTGCTGCCGTACGGCCTGCGGCCGGGACTGCCGAGAC---CCTGCCAAAGGC---
>hg38
ATGAGGACCCAGAGCCTTCTCCTCCTGGGGGCCCTCCTGGCTGTGGGGAGTCAGCTGCCTGCTGTCTTTGGCAGGAAGAAGGGAGAGAAATCGGGGGGCTGCCCGCCAGATGATGGGCCCTGCCTCCTATCGGTG---CCTGACCAGTGCGTGGAAGACAGCCAGTGTCCCTTGACCAGGAAGTGCTGCTACAGAGCTTGCTTCCGCCAGTGTGTCCCCAGGGTCTCTGTGAAGCTGGGCAGCTGCCCAGAGGACCAACTGCGCTGCCTCAGCCCCATGAACCACCTGTGTCACAAGGACTCAGACTGCTCGGGCAAAAAGCGATGCTGCCACAGCGCCTGCGGGCGGGATTGCCGGGAT---CCTGCCAGAGGC---
>panTro5
ATGAGGACCCAGAGCCTTCTCCTCCTGGGGGCCCTCCTGGCTGTGGGGAGTCAGCTGCCTGCTGTCTTTGGCAGGAAGAAGGGAGAGAAATCGGGGGGCTGCCCGCCAGATGATGGGCCCTGCCTCCTATCGGTG---CCTGACCAGTGCGTGGAAGACAGCCAGTGTCCCTTGACCAGGAAGTGCTGCTACAGAGCTTGCTTCCGCCAGTGCGTCCCCAGGGTCTCTGTGAAGCTGGGCAGCTGCCCAGAGGACCAACTGCGCTGCCTCAGCCCCATGAACCACCTGTGTCACAAGGACTCAGACTGCTCGGGCAAAAAGCGATGCTGCCACAGTGCCTGCGGGCGGGATTGCAGGGAT---CCTGCCAGAGGC---
>ponAbe2
ATGAGGATCCAGAGCCTCCTCCTCCTGGGGGCCCTCCTGGCTGTGGGGAGTCAGCTGCCTGCTGTCTTTGGCAGGAAGAAGGGAGAGAAATCGGGGGGCTGCCCGCCAGATGATGGGCCCTGCCTCCTATCGGTG---CCTGACCAGTGCGTGGAAGACAGCCAGTGTCCCTTGACCAGGAAGTGCTGCTACAGAGCTTGCTTCCGCCAGTGCGTCCCCAGGGTCTCTGTGAAGCTGGGCAGCTGCCCAGAGGACCAACTGCGCTGCCTCAGCCCCATGAACCACCTTTGTCACAAGGACTCAGACTGCTCGGGCAAAAAGCGATGCTGCCACAGCGCCTGCGGCCGGGATTGCCGAGAT---CCTGCCAGAGGC---
>gorGor5
ATGAGGACCCAGAGCCTTCTCCTCCTGGGGGCCCTCCTGGCTGTGGGGAGTCAGCTGCCTGCTGTCTTTGGCAGGAAGAAGGGAGAGAAATCGGGGGGCTGCCCGCCAGATGATGGGCCCTGCCTCCTATCGGTG---CCTGACCAGTGCGTGGAAGACAGCCAGTGTCCCTTGACCAGGAAGTGCTGCTACAGAGCTTGCTTCCGCCAGTGCGTCCCCAGGGTCTCTGTGAAGCTGGGCAGCTGCCCAGAGGACCAACTGCACTGCCTCAGCCCCATGAACCACCTGTGTCACAAGGACTCAGACTGCTCTGGCAAAAAGCGATGCTGCCACAGCGCCTGCGGGCGGGATTGCCGGGAT---CCTGCCAGAGGC---
>macFas5
ATGAGGATCCAGAGCCTCCTCCTCCTGGGGGCCCTCCTGGCTGTGGGGAGTCAGCTGCCTGCTGTCTTTGGCAGGAAGAAGGGAGAGAAATGGGGAGGCTGCCCAGCAGATGATGGGCCGTGCCTCCTATCGGTG---CCTGACCAGTGCGTGGAAGACAGCCAGTGTCCCTTGACCAGGAAGTGCTGCTACAGAGCTTGCTTCCGCCAGTGCGTCCCCAGGGTCTCTGTGAAGCCGGGCAGCTGCCCACAGGACCAACTGCGCTGCCTCAGCCCCATGAACCACCTGTGTCACAAGGACTCAGACTGCTCGGGCAAAAAGCGATGCTGCCACAGCGCCTGTGGCCGGGATTGCCGAGAT---CCTGCCAGAGGC---
>calJac3
ATGAGGATCCAGAGCCTCCTCCTCCTGGGAGTCCTCCTGGCTGTGGGGAGTCAGCTGCCTGCTGCCTTTGGCAGGAAGAAGGGAGAGAAATCGGGGCGCTGCCCGCCAGATGATGGGCCCTGCCTCCTGTCGGTG---CCTGACCAGTGCATGGAAGACAGCCAGTGTCCCTTTACCAGGAAGTGCTGCTACAGGGCTTGCTTCCGCCAGTGTGTCCCCAGGATCTCTGTGAAGCTGGGCAGCTGCCCAGAGGACCAACTGCAATGCCTCAGTCCCATGAACCACCTGTGTCACAAGGACGCAGACTGCTCCGGCAAGAAGCGGTGCTGCCCCAGCGCCTGCGGCCGGGATTGCCGCGAT---CCTGCCAGAGGC---
>saiBol1
ATGAGGATCCAAAGCCTCCTCCTCCTGGGGGCCCTCCTGGCTGTGGGGAGTCAGCCACCTGCTGCCTTTGGCAGGAAGAAGGGAGAGAAATCAGGGGGCTGCCCACCAGATGATGGGCCCTGCCTCCTGTCGGTG---CCTGACCAGTGCATGGAAGACAGCCAGTGTCCCTGGACCAGGAAGTGCTGCTACAAGGCTTGCTTCCGCCAGTGCGTCCCCAGGGTCTCTGTGAAGCTGGGCAGCTGCCCGGAGGACCAACTGCGCTGCCTCAGTCCCATGAACCACCTGTGTCACAAGGACGCAGACTGCTCCGGCAAGAAGCGGTGCTGCCCCAGCGCCTGCGGCCGGGATTGCCGCGAT---CCTGCCAGAGGC---
>tarSyr2
ATGAGGGTCCAGAGCCTCCTACTCCTAGTGGCCCTCCTGGCTTTGGGAAGCTGGCTGCCTTCTGCCTCTGGACGAAAGAAGGGAGAGAAATCAGGGGGCTGCCCGCCAGATGATGGGCCCTGCCTCTCATCGGTG---CCTGACCAGTGTATAGAAGATAGCCAGTGTCCCTCGACCATGAAGTGCTGCTACCGAGCTTGCTTCCGCCAGTGTGTCCCCAGAGTCTCAGTAAAGTCAGGCCGCTGTCCTGAGGACCATCTGCACTGCCTCAGCCCCATGAACCACTTGTGCCACCAGGATGTGGACTGCTCAGGCAAGAAGCGGTGCTGCCTCAGTGCCTGTGGCCGAGATTGCAGAGAC---CCTGCCAGAGGT---
>micMur3
ATGAGGTTTGGGAGCCTCTTCCTCCTGGTGGTGCTCCTGGCTGTGGGGACCCAGCTGCCTGCTGCCTCTGGCCGGAAGAAGGGAGAGAAAGCAGGGGGCTGCCCGCCAGATGATGGGCCCTGCCTCCTGTCGGTG---CCTGACCAGTGCAAGGATGACAGCCAGTGTCCCTCAACCATGAAGTGCTGCTACCAAGCTTGCTTCCGCCACTGCGTCCCCCGGGTCTCGGTGAAACAGGGCAGCTGCCCTGAGGACCGGCTGCAGTGCCTGAGCCCCACGAAGCACCTGTGTCACCAGGACTCGGACTGCTCGGGCAAGAAGCGGTGCTGCCACAGCGCCTGCGGCCGGGATTGCCGAGAT---CCTGCCACAGGC---
>triMan1
ATGAGGGCCCGGAGCCTCCTCCTCCTGGTGGCCCTCCTGGCTTTAGGGAGCCAGCTGCCTGCTGCCTCAGGCCGGAGGAAGGGAGAGAAATCAGGGAGCTGCCCACCAGACGATGGACCCTGCCTCCTATCAGTA---CCTGACCAGTGTGTGGATGACAGCCAGTGTCCCTTCCACAAGAAGTGCTGCTACCGAGCTTGCTTCCGCCAGTGCCTCCATAAGGTCTCAGTCAAGCATGGCAGCTGCCCCAAGGACCGCCGGCACTGCCTGAGACCCACACAGCACCTGTGCCACAAGGACTCGGACTGCTCAGGCCCCAAGCGGTGCTGCCCCGGTGCCTGCGGCCGGGACTGCCGAGAC---CCTGTCAGAGGC---
>loxAfr3
ATGAGGGCCCAGAGACTCTTCCTCCTGGTTGCCCTCCTGGCTTTGGGGAGCCAGCTGCCTGCTGCCTCAGGCCGGAGGAAGGGAGAGAAATCAGGGGGCTGCCCACCGGACGACGGGCCCTGCCTA---TCAGTG---CCTGACCAGTGTATGGATGACAGCCAGTGTCCCTTCCACAAGAAGTGCTGCTACCGAGCTTGCTTCCGCCAGTGCCTCCCCAGGGTCTTTGTCAAGCAGGGTCGCTGCCCCAAGGACCGCCTGTACTGCCTGAGCCCCACGCAGCACCTGTGCCATAAGGACTCGGACTGCTCAGGCCCCAAGCGGTGCTGCCACGCAGCCTGCGGCCGGGACTGCCGAGAC---CCCGCCAGAGGC---
>otoGar3
ATGAGGTTTGGGAGGCTCCTCCTCCTGGCCGTGCTCCTGGCTGGGGTGAGCCAGCTGCCTGCTGTCTCTGGCCGGAAGAAGGGAGAGAAGCCGGGAGGCTGTCCCCCAGATGATGGTCCCTGCCTCCTGTCGGTG---CCTGACCAGTGCACAGATGACAGCCAGTGTCCCTCAACCATGAAGTGCTGCCCCAGAGCTTGCTTCCGCCAGTGCATCCCCAGAGTCTCGGTGAAGCTGGGCAGCTGCCCTGTGGACCAACTGCACTGCCTGAGCCCCACAAAGCATCTGTGTCACCAGGACTCGAACTGCTCAGGCAAGAAGCGGTGCTGCCCCACCGCCTGTGGCCGGGATTGCCGAGAT---CCTGTTAAAGAA---
>oryAfe1
ATGAGAGCCCAGCGCCTCCTCCTCCTGGTGGCCCTCCTGGTTTTGGGGAGCCAGCTGCCTGCTGCCTGGGGCCGGAGGAAGGCAGAGAAATGGGGGGGCTGTCCGCCGGACGATGGGCCCTGCCTCCTATCAGTG---CCTGACCAGTGCGTGAATGACAGCCAGTGTCCCACCCACAAGAAGTGCTGCTACCGAGCTTGCTTCCGCCAGTGCCTCCCCAGGGTCTTGGTGAAGCAGGGCAGCTGCCCCGAGGTCCACCTGCGCTGCCTGAGCCCCACACAGCACCTGTGCCACAAGGACTCGGACTGCTCAGGCCACAAGCGGTGCTGCCAGGGCGCCTGCGGGCGGGACTGCCGAGAC---CCTGCCAGAGGC---
>tupChi1
ATGAGAGTCTGGAACCTCCTCCTCTTGGTTGCCCTCCTGGCTTTGGGAAGCCAGCTGCCTGCTGCCTTGGGCAGGAAGAAGAAAGAGAAATCAGGGGGCTGCCCACCAGATGATGGTCCCTGCCTCCCATCGGTG---CCTGACCAGTGCATGGATGACAGTCAGTGTCCCTCGACCACCAAGTGCTGCTACCAAGCTTGCTTCCGCCAGTGTGTCCACAGGGTCTCAGTAAAGCTGGGCCGCTGCCCCGAGGACCGACTGCGCTGTCTCAGCCCCACGAAGCACTTGTGTCAGAAGGACTCAGACTGCAAAGGCTCAAAGCGATGCTGCCACACCGCCTGCGGCCGGGACTGCCGGGAT---CCCGTCAGAGGC---
>HLpipKuh2
ATGAGGGCCTGGAACCTCCTCCTCCTGGTGGCCCTCCTGGCTCTGGGAAGCCAGCTGCCCGCTGCCTTGGGCAGGAGGAAGGGAGAGAGACACGGGGGATGTCCACCGGACGATGGGCCCTGCCCTCAATCGGTG---CCTGACCAGTGCGTGGACGACAGCCAGTGTCCCGCCAAGATGAAGTGCTGCCACAAAAGCTGCTTCCGCCAGTGTGTCCGCAGGGTCACGGTGAAGCAGGGCACCTGCCCCGAGGACCGACTGCGCTGCCTGAGCCCCATCCAGCACCTGTGCCACAAGGACGCAGACTGCAGGGGCAACAGCCGGTGCTGCCTCAGTGCCTGCGGCCGGGACTGCCGGAAC---CCGGTCAGAGGC---
>HLmyoMyo6
ATGAGGGCCTGGAGCCTCCTCCTCCTGGTGAGCCTCCTGGCTTTGGGGAGCCAGCTGCCCACTGTCTCGGGCAGGAGGAAGGGAGAGAGACATGGCGGGTGTCCACCGGACGATGGGCCCTGCCTCCATTCGGTG---CCTGACCAGTGCGTGGACGACAGCCAGTGTCCCTCAAAGATGAAGTGCTGCCACAGAAGTTGCTTCCGCCAGTGCGTCCGTAGAGTCGCAGTGAAGCAGGGCACCTGCCCTGAGGACCGGCTGCGCTGCCTCGGCCCCGTTCAGCACCTGTGCCACCAGGACGCAGACTGCAGGGGCAAGAGCCGCTGCTGCCTTGGGGCCTGCGGCCGGGACTGCCGGAAC---CCGGTCAGAGGC---
>HLmolMol2
ATGAGGGCCTGGAGCCTCCTCCTCCTGGTGGCCCTCCTGGCTTTGGAGAGCCAGCTGCCTGCTGCCTCTGGCAGGAGGAAGAAAGAGAAGAACGGGGGGTGTCCACCGGACGATGGGCCCTGTCTCCTACCGGTG---CCTGACCAATGCGTAGATGACAGCCAGTGCCCCACAAGGATGAAGTGCTGCCGCAGAAGCTGCTTCCGCCAGTGTGTCCGTAAGGTCGCAGTGAAGCAGGGCACCTGCCCTGAGGACCGACTGCACTGCCTCAGCCCAATTCAGCACCTGTGCCACCAGGACTCGGACTGCCAGGGCCCAAGCCGATGCTGCCTCAGCGCCTGTGGCCGGGACTGCCGGAAC---CCTGTCAGAGAC---
>canFam3
ATGAGGGCCTGGAGCCTTCTCCTCTTGGTGGCCCTCCTGGTTGTGGGGAGCTGGCTGCCTGCGGCCTCAGCTAGGAGGAAGGGAGAGAAATTTGGGGGCTGCCCGCCGGACGATGGGCCCTGCCTCCTTTCGGTG---CCTGACCACTGCATGGATGACAGCCAGTGTCCTGCAAGAATGAAGTGCTGCTCCAAAGCTTGCTTCCGCCAGTGTGTCCCTATGATTTCTGTAAAGCCGGGCAGCTGCCCCGAGGACCGCCTGCAGTGCCTCAGCCCTGTGCAGCATCTGTGCCACAAGGACGCAGACTGCAGGGGCTCCAGTCGTTGCTGCCTTGGCGCCTGCGGCCGAGACTGTCGCAAC---CCCATCCAAGGC---
>musFur1
ATGAGGGCCTGGAGCCTTCTCCTCCTGGTGGGCCTCCTGGCTTTGGGGAGCCAGCTGCCTGCTGCCTCCGCCAGGAAGAAGGGAGAGAAATTTGGGGGCTGCCCACCGGACGATGGACCCTGTCCCCTCTCGGTG---CCTGACCACTGCATGGATGATAGCCAGTGTCCCTCAAGGATGAAGTGTTGCTACAAAGCATGCTTCCGCCAGTGTGTCCCCATGGTCTCCGTGAAGCGGGGCAACTGCCCGGAGGACCGCCTGCGCTGCCTCAGCCCCATACAGCACCTGTGTAACAAGGACTCAGACTGCAGGGGCTCCAGTCGGTGCTGCCTCGGGGCCTGTGGCCGAGACTGTCGCAAC---CCCGTCCAAGGC---
>ailMel1
ATGAGGGCCTGGAGCTCTCACCTCCTGGTGGCCCTCCTGGCTTTGGGGAGCCAGCTGCCTGCTGCCTCGGCCAGGAAGAAGGGAGAGAAATTCGGGGGCTGCCCACCAGATGATGGACCCTGCCTCCTCTCGGTG---CCTGACCACTGTATGGATGACAGCCAGTGTCCCACAAGGATGAAGTGTTGCTACAAAGCTTGCTTCCGCCAGTGTGTCCCTCTGATCTCTGTAAAGCAGGGCAGCTGCCCTGAGGACGGCCTGCGCTGCCTCAGCCCCGTCCAGCACCTGTGCAACAAGGACTCAGACTGCAGGGGCTCCAGTCGGTGTTGCCTCGGTGCCTGCGGCCGGGACTGTCGCAAC---CCCCTCCAAGGC---
>lepWed1
ATGAGGGCCTGGAGCCTTCTCCTCCTGGTGGCCCTCCTGGCTTTGGGGAGCCAGCTGCCTGCTGCCTCGGCCAGGACGAAGGGAGAGAAATTTGGGGGCTGCCCACCGGACGATGGGCCCTGCCTCCTCTCGGTG---CCGGACCACTGCTTGGATGACAGCCAGTGTCCTGCAAGGATGAAGTGCTGCTACAAAGCTTGCTTCCGCCAGTGTGTCCCTTTGATCTCCGTAAAGCGGGGCAGGTGCCCTGAGGACCACCTGCACTGCCTCAGCCCCGTGCAGCATCTGTGCAACAGAGACTCAGACTGCAGGGGCTCCAATCGGTGCTGCCTCGGCGCCTGTGGCCGAGACTGTCGC---------------------
>HLequCab3
ATGAGGGCCTGGAGCCTCCTCCTCCTGGTGGCCTTCCTGGCTTTGGGGAGCCAGCTGCCTGCTGCCTTGGGCAGCAGGAAGAGAGAGAAATTGGGGGGCTGTCCGCCAGATGATGGGCCGTGCCTCCAATTGGTG---CCGGACCAGTGCATGGACGACAGCCAGTGTCCCTCAAGGAAGAAGTGCTGCTACCAGGCTTGCTATCGCCAGTGTGTCCGTCTGGTCTCAGTCAAGCAGGGCAGCTGCCCCAAGGACCCCCTGCGCTGCCTCAGCCCCATTCAGCACCTGTGCCACCAGGACTCAGACTGCCGGGGCTCCAGCCGGTGCTGCCTCGGCGCCTGCGGCCGGGACTGCCGAAAC---CCTGTCAAAGGC---
>HLrhiFer5
ATGAGGGCCCACAGCCTCCTCCTCCTGGTGGCCTTCCTGGCTTTGGGGAGCCAGCTGCCTGCTGCTTCAGGCAGGAGGAAGGGAGAGAAATCTGGGGGATGTCCACCGGACGATGGGCCCTGCCTCCTGTCAGTG---CCTGACCAGTGCATAGAGGACAGCCAGTGTCCCTCAAAGATGAAGTGCTGCTACAAAAGTTGCTTCCGCCAGTGTGTCCGTATGGTCACAGTAAAGCTGGGCACCTGCCCCGAGGACCGATTCGACTGCCTCAGCCCCATTCAGCACCTGTGTCACAAGGACTCAGATTGCCGCGGCAACAGTCGCTGCTGCCCTGGCGCCTGCGGCCGGGACTGCCGAAAC---CCTGCCAGAGGC---
>felCat8
ATGAGGGCCTGGGGCCTTCTCCTCCTGGTGGCCCTCCTGGCTTTGGGGAGCCAGCTGCCTGCTGCCTTGGCCAGGAGGAAGGGAGAGAAATCTGGGGGCTGCCCACCGGACGACGGGCCCTGCCTCCTCTCGGTG---CCTGACCACTGCGTGGATGACAGCCAGTGTCCCGCAAGGATGAAATGCTGCTACAAAGCTTGCTTCCGCCAGTGTGTCCGTAAGATCTCAGTCAAGCCCGGCAGCTGCCCGGAGGACCGCCTGCGCTGCCTCAGCCCCATACAGCATCTGTGCCACCAGGACTCAGACTGCAAGGGCTCGGCTCGCTGCTGCCTGGGCGCCTGTGGCCGTGACTGCCGCAGC---CCTGCACGAGGC---
>HLrouAeg4
ATGAGGGCCCAGAGCCTCCTCCTCCTGGTGGCCTTCCTGGCTTTGGGGAGCCAGCTGCCTACTGCCTCTGGCAGAAAGAAGGGAGAGAAATCTGGGGGATGTCCACCAGATGACGGGCCCTGCCTCCTCTCCGTG---CCTGACCAGTGTGTGGATGACAGCCAGTGTCCCTCAAGGATGAAGTGCTGCCACAAAAGCTGCTTCCGCCAGTGTGTCCGTAGGGTCACAGTCAAGCTGGGCGCCTGTCCCGAGGACCGACTGCACTGCCTCAGCCCCATTCAGCATCTGTGCCACAAGGACTCGGACTGCAGGGGCAGCAGCCGGTGCTGCCTCGGCGCCTGCGGCCGGGACTGCCGAAGC---CCTGTCAGAGGC---
>cerSim1
ATGAGGGCCTGGAGCCTCCTCCTCCTGGTGGCCCTCCTGGCTTTGGGGAGCCAGCTGCCAGCTGCCACAGGCAGGAGGAAGGGAGAGAAATTGGGGGGCTGTCCACCGGACGATGAGCCCTGCCTCCAGTCAGTG---CTTGACCAGTGCATGGACGACAGCCAGTGTCCCTCCAGGATGAAGTGCTGCTCCCGAGCTTGCTATCGCCAGTGTGTCCGTATGGTCTCAGTAAAGCCGGGCAGCTGCCCCAAGGACGCGCTGCGCTGCCTCAGCCCCATCCAGCACCTGTGCCGCACGGACACGGACTGTCGGGGCTCTCGTAGGTGCTGCCCGGGCGCCTGCGGCCGGGACTGCCGGAAC---CCTGTCAGAGGC---
>HLcamFer2
ATGAGGGCGCAGAGCCTCCTCCTCCTGGTGGCCCTCCTGGCTTTGGGGAGCCAGCTGCCTGCTGCCTTGGGCAGGAGGAAGGGAGAGAAATCTGGGGGCTGCCCACCGGACGATAGGCCCTGCCTCCTCTCTGTG---CCTGACCAGTGTGTGGACGACAGCCAGTGTCCCTTAAGGATGAAGTGCTGCCACCAAGCTTGCTTCCGCCAGTGCATCCGGAAGGTCTCACTAAAGAAGGGCGGCTGCCCCGAGGACCGAACGCGCTGCCTCGGCCCCGTGCAGCACCTGTGCTCCAAGGACTCAGACTGCCAGGGCCTCAAGCGATGCTGCCTTGGCGCCTGTGGCCGGGACTGCCGAAAC---CCTGTCAGAGGC---
>HLphyDis3
ATGAGGGCCCAGAGCCTTCTCCTCCTGGCGGCCCTCCTG------GGGAGCCAGCTGCCTGCCGCCTTGGGCAGGAGGAACAGAGAGAAACCTGGGGGGTGTCCGCCGGACGATGGGCTGTGCCTCCGGTCGGTG---CCTGACCAGTGCCTGGGGGACAGCCAGTGCTCCTCCATGATGAAGTGCTGCCGCAAAAACTGCTTCCGCCAGTGCGTCCGGATGGTCTCGGTAAAGCAGGGCACCTGCCCCGAGGACCGACTGCAGTGCCTCAGCCCCATCCAGCACCTGTGCCACCAGGACTCCGACTGCCGGGGCCTCAGCCGGTGCTGCCTGGGCGCCTGCGGCCGGGACTGCCGGAAC---CCCGTCAAAGGC---
>conCri1
ATGACAGGCCGGAGCCTCCTCCTCCTGGTGGCCCTCCTGGCTTTGGGGAGCCAGTTGCCTGCTGCCTCTGGCAGAAGGAAGAAAGAGAAGGCGGGGGGCTGCCCCCCGGATGAGGAGCCCTGCCTCCTGTCGGTG---CCCGACCAGTGCGCGGACGACAGCCAGTGCCCCTCCGGCATGAAGTGCTGCTCCCGGGCCTGCTTCCGCCAGTGCCTGCGCAAGGTTGCC------------------------GAC---------------------------------------------------------------------------------------------------------------------------
>hetGla2
ATGAGGATCCAGAGCATCCTCCTCCTGGTGGCCCTCCTGGCTTTGGGGAGCCAAGTGCCTGCTGCCTCTGGCAGGAGAAAGGGAGAGAAATATGGGGGCTGCCCCCCAGACGATAAGCCCTGCCTC---TCAGTG---CCTGACCAGTGCACAGGTGACAGCCAGTGTCCCTCAGGCAAGAAGTGCTGTTCCCAAGCTTGTTTCCGCCAGTGTGTCCCCAGGGTCTTAGTAAAGCGAGGCAGCTGCCCCGAGGACCGGCTGCGCTGCCTCAGCCCGGCGCAGCACCTGTGTAACCATGACCATGACTGCCCACGAGGGAAGCGGTGTTGCCCAGGTGCCTGTGGCCGGGACTGCCGAAAC---CCTGCCAGAGGC---
>cavPor3
ATGAGGATCCAGTGCTTCCTCCTCCTGGTGGCCCTCCTGGCTCTGGGGCACCAGCTGCCTGCTGTCGCTGGCAGGAGAAAAGGAGAGAAAGCTGGGGGCTGTCCGCCAGATGATAAGCCCTGCCTC---CCAGTT---CCTGACCAGTGCACTGGCGACAGCCAATGTCCCTCAGGCAAGAAGTGCTGTTCCCAAGCTTGTTTCCGCCAGTGTGTCCGCAAGGTCTCAGTAAAGCCAGGCAACTGCCCTAAGGACCAAATGCACTGCCTCAGCCCTGTGCATCACCTGTGTAATCGTGACTCTGACTGCCCATTCAGGAAGCGGTGTTGCCTAGGTGCCTGTGGCCGGGACTGCCGGAAT---CCTGTCAAAGGC---
>eriEur2
ATGAGAATGCAAAGCCTCCTCCTCCTGGGGGCCCTCCTGGTTTTGGGAATCCAGCTACCTGCTGCCTCAGGCAGAAGGAAGAAAGAGAAGTCTGGCAGTTGTCCACCAGATGATGGGCCCTGCCTA---TCTGTG---CCTGACCAGTGCCTGAACGACAGTCAATGTCCTACAAACAGGAAGTGCTGCAGCAAAGCTTGCTTCCGCCAGTGTATACCTAAGATCTCAGTGAGGGTGGGCAGCTGTCCTAAGGATCGCCTGCAATGCCACAGCCCTGTGCAGCACCTGTGCAATAAGGACTCAGACTGCAAGGGCAGCAAGAAGTGCTGCCTCACTGCATGTGGCCGGGACTGCCGCAAC---CCTGCCAGAGGA---
>dasNov3
ATGAGGGCCAGAAGCCTCCTCCTCCTGGTGGCCCTCCTGGCTTTGGGAAGCCAGCTGCCTGCTGCCTGGGGGCTGAGGAAAGGCGAGAAAATGGGGGGCTGTCCGCCGGACGATGAGCCCTGCCAGCAAGGG------CCTAACCAGTGTATGCACGACAGACAGTGTCCCTCGAACAAGAAGTGCTGTTACCGAGCCTGCTTCCTCCAGTGCCTCCCCAGAGTCTCAGTGAAGAGCGGCAGCTGCCCCCAGGACCAGCTGCGCTGCCTCAGCCCCAAGCAGCATCTGTGCCACCAGGACTTGGACTGCCCGGGCAGCAAGCGGTGCTGCCTTGGCGCCTGCGGCCGGGACTGCCGGGAC---CCCGTCAGAGGC---
>micOch1
ATGAGAATCCAGAGCTCCCTCCTCCTGGTAGTCCTCCTGGCTTTGGAGACCCAGCTGCCTGTGGCCCTGTGTAGGAATAAGGGAGAAAAATGGGGGGGCTGCCCACCAGACGACGGGCCTTGCCTCCAGGTGACA---CCGGATCAGTGCATGAATGACCGCCAGTGCCCCTCATCTATGAAGTGTTGCTCCAGAGCCTGCTTCCGCCAGTGTGTCCCTAGGGTCGCAGTGAAGCTGGGCAAGTGCCCCCTGGATCAACTCCACTGTCTCAGTCCTATAAAGCACATGTGTAACCAAGACTCGAACTGCTCAGGCAAGAAGCGGTGTTGCCTCAGTGCCTGCGGCCGGGACTGCCGAGAC---CCCAACAAAGGC---
>criGri1
ATGAGAATCCAGGGCTCCCTCCTCCTGGTAGTCCTCCTGGCTTTGGAGACCCAGCTGCCTGTGGTCTGGTGTAGGAATAAGGGAGACAAATTCGGGGGCTGCCCACCAGACGACGGACCTTGCCTCCAGGTGACC---CCTGACCAGTGCATGAATGACCGCCAGTGTCCCTCGTCTTTGAAGTGCTGCTCCAGATCCTGCTTCCGCCAATGTGTCCCTAGGGTCTCAGTGAAACTGGGAAACTGCCCCGTGGATAAACTCCGCTGCCTTGGACCTATAAAGCACATGTGTAACCAAGACTCAGACTGCTCAGGCAGCAAGCGGTGCTGCCCTGGTGCCTGTGGCCGGGACTGCCGAGAC---CCCAGAAAAGGC---
>rn6
ATGAGAATCCGGAGCTCCCTCCTCCTCGTAGTCCTCCTGGCTTTGGAGACTCAGCTGCCTGTTGTCTTGTGTAGAAAGAAGGGAGACAAATTGGGGGGCTGCCCACCAGACGACGGGCCCTGCAGCCAGGTGATT---CCTGATCAGTGCGCGAATGACAAACAGTGTCCCTCTTCCTGGAAGTGCTGCTCCCGAGCCTGCTTCCTCCAGTGTATGCCTAGAGTCTTTGTAAAGCTGGGCAAATGCCCCGTGGATCAACTCCATTGCCTCAGTCCTAGAAAGCACTTGTGTGACAAAGACTTGGACTGCTCCGGCAAGAAGCGGTGCTGTGTTAGCGCCTGTGGCCGGGACTGCCGAGAC---CCCAGCAAAGGC---
