# Supplementary material for: Six reference-quality genomes reveal evolution of bat adaptations
Source: Nature. 2020 Jul 22;583(7817):578–84. doi: 10.1038/s41586-020-2486-3 (PMC8075899; doi:10.1038/s41586-020-2486-3)
Supplement: Supplementary file 6 — Alignments of 12,931 protein-coding genes across 48 mammals. [file 41586_2020_2486_MOESM6_ESM.gz › suppDataFile/ENST00000541455.aln.fasta]

>musFur1
------------------------------ATGTTCCAGAGATTCCCA------AAGATGTCAACT------------CAAGGCCATACCTGGGCCCGACAGGTGAAGAAGGAAGATGAGGAAGAG---GACCCCCTGGACCGGCTGATCTCCCGTTCTGGCTGTGCTGCTTCCCATTATGCAGTACAGGAGTGCATGGCCCAACACCAGGACTGGCGCCAGTGTCAGCCGCAGGTACAGGCCTTCAGGGACTGCATGAGTGAACAGCAGGCAAGGCGGCGGGAGGAGCTGCAGAGGAGGAAAGAGCGAGGCCGTCCC---ACCACT
>hetGla2
---------------------------------------------------------ATGTCAGCC---TCAGTCCCTCAAGGCCATAACTGGGCCCAACGGGTGAAGAAGGAAGATGAAGAAGAAGAAGACCCACTGGACCAGCTCATCTCCCGCTCTGGTTGTGCTGCAGCGCACTTTGCAGTGCAGGAGTGCATGGCCCAGCACCAGGACTGGCGGCAGTGCCAGCCACAGGTGCAGGCATTCAGGCATTGCATGAATGAACAGCAGGCAAAGCGACGGGAGGAGCTGCAGAGGAGGAAAGAACAAGCCAGTGCCCACCAC---
>hg38
------------------------------ATGTTCTATAGACTCCCCATCCCCAGGATGTCAACC---TCAGTCCCTCAAGGCCATACCTGGACCCAACGGGTGAAGAAAGACGATGAGGAGGAG---GACCCGCTGGACCAGCTGATCTCCCGCTCTGGCTGTGCTGCCTCCCACTTTGCAGTGCAGGAGTGCATGGCCCAGCACCAGGACTGGCGGCAATGCCAGCCACAGGTGCAGGCGTTCAAGGATTGCATGAGTGAACAGCAGGCGAGGCGGCAAGAGGAGCTGCAGAGGAGGCAAGAACAAGCCGGTGCCCACCAC---
>panTro5
------------------------------ATGTTCTATAGACTCCCCGTCCCCAGGATGTCAACC---TCAGTCCCTCAAGGCCATACCTGGACCCAACGGGTGAAGAAAGACGATGAGGAGGAG---GACCCGCTGGACCAGCTGATCTCCCGCTCTGGCTGTGCTGCCTCCCACTTTGCAGTGCAGGAGTGCATGGCCCAGCACCAGGACTGGCGGCAATGCCAGCCACAGGTGCAGGCGTTCAAGGATTGCATGAGTGAACAGCAGGCGAGGCGGCAAGAGGAGCTGCAGAGGAGGCAAGAACAAGCCGGTGCCCACCAC---
>ponAbe2
------------------------------ATGTTCTATAGACTCCCCGTCCCCAGGATGTCAACC---TCAGTCCCTCAAGGCCATACCTGGACCCAACGGGTGAAGAAGGACGATGAGGAGGAG---GACCCGCTGGACCAGCTGATCTCCCGCTCTGGCTGTGCTGCCTCCCACTTTGCAGTGCAGGAGTGCATGGCCCAGCACCAGGACTGGCGGCAATGCCAGCCACAGGTGCAGGCGTTCAAGGATTGCATGAATGAACAGCAGGCGAGGCGGCAAGAGGAGCTGCAGAGGAGGCAAGAACAAGCCAGTGCCCACCAC---
>tarSyr2
---------------------------------------------------------ATGTCATCC---TCAGTCCCTCAGGGCCATACCTGGGCCCAAAAGGTGAAGAAGGAGGATGAAGAAGAG---GACCCACTGGACCAGCTGATCTCCCGTTCTGGCTGTGCTGCCTCTCACTTTGCAGTGCAGGAGTGCATGGCCCAGCACCAGGACTGGCGGCAGTGCCAACCACAAGTGCAGGCCTTCAGGGATTGCATGAGTGAACAGCAGGCAAGGCGGAGGAAGGAGCTGCAGAGGAGGAAAGAACACGCCAGTGCCCACTGC---
>echTel2
---------------------------------------------------------ATGTCAACC---TCAGTCCCTCATGGCCATACCTGGGCCCGACAGGTGAAGAAGGAGGACGAGGAAGAG---GACCCACTGGACCAGCTGATCTCCCGATCTGGCTGTGCTGCTTCCCACTATGCTGTACAGGAGTGCATGGCCCAGAACCAGGACTGGAGGCAGTGCCAGCCGCAGGTGCAGGCCTTCAGGGACTGCATGAGTGAGCAGCAGACAAGGAGGCGGGAGGAGCTTCAGAAGAAGAAAGAGCAAGCTGGTGCCCACCAC---
>gorGor5
------------------------------ATGTTCTATAGACTCCCCGTCCCCAGGATGTCAACC--TTCAGTCCCTCAAGGCCATACCTGGACCCAACGGGTGAAGAAAGACGATGAGGAGGAG---GACCCGCTGGACCAGCTGATCTCCCGCTCTGGCTGTGCTGCCTCCCACTTTGCAGTGCAGGAGTGCATGGCCCAGCACCAGGACTGGCGGCAATGCCAGCCACAGGTGCAGGCGTTCAAGGATTGCATGAGTGAACAGCAGGCGAGGCGGCAAGAGGAGCTGCAGAGGAGGCAAGAACAAGCTGGTGCCCACCACTG-
>felCat8
---------------------------------------------------------ATGTCAACT------------CAAGGCCATACTTGGGCCCGACAGGTGAAGAAGGAGGATGAGGAAGAG---GATCCGCTGGACCAGCTGATTTCCCGCTCTGGTTGTGCTGCTTCCCACTATGCAGTACAGGAGTGCATGGCCCAACACCAGGACTGGCGACAGTGTCAGCCACAGGTACAGGCCTTCAGGGACTGCATGAGTGAACATCAGGCAAGGCGGCGGGAGGAGCTGCAGAGGAGGAAAGAGCAAGGCAGTGCTCACCAC---
>canFam3
---------------------------------------AGACTCCCA------AAGATGTCAACT------------CAAGGCCATACCTGGGCCCGACAGGTGAAGAAGGAGAATGAGGAAGAG---GACCCGCTGGACCAGCTGATCTCCCGTTCTGGCTGTGCTGCTTCCCATTATGCAGTACAGGAGTGCATGGCCCAACACCAGGACTGGCGACATTGTCAGCCACAGGTACAGGCCTTCAGGGACTGCATGAGTGAACAACAGGCAAGGCGGCGGGAGGAGCTGCAGAGGAGGAAAGAGCAAGGCAGTGCCCACCAC---
>lepWed1
---------------------------------------AGACTCCCA------AAGATGTCAACT------------CAAGGCCATACCTGGGCCCGACAGGTGAAGAAGGAAGATGAGGAAGAG---GACCCGCTGGACCAGCTGATCTCCCGTTCTGGCTGTGCGGCTTCCCATTATGCAGTACAAGAGTGCATGGCCCAGCACCAGGACTGGCGACAGTGTCAGCCACAGGTACAGGCCTTCAGGGACTGCATGAGTGAACAGCAGGCAAGGCGCAGGGAGGAGCTGCAGAGGAGGAAAGAGCAAGGCAGTGCCCACCAC---
>macFas5
------------------------------ATGTTCTATAGACTCCCCATCCCCAGGATGTCAACC---TCAGCCCCTCAAGGCCATACCTGGACCCAACGGGTGAAGAAGGAGGATGAGGAGGAG---GACCCGCTGGACCAGCTGATCTCCCGCTCTGGCTGTGCTGCCTCCCACTTTGCAGTGCAGGAGTGCATGGCCCAGCACCAGGACTGGCGGCAATGCCAGCCACAGGTGCAGGCGTTCAAGGATTGCATGAGTGAACAGCAGTCGAGGCGGCGAGAGGAGCTGCAGAGGAGGAAAGAACAAGCCAGTGCCCACCAC---
>HLturTru3
---------------------------------------------------------ATGTCAGCT------------CAAGGCCATACCTGGTCCCGACAGGTGAAGAAAGAAGATGAAGAAGAG---GACCCACTGGACCAGCTGATCTCCCGCTCTGGCTGTGCTGCTTCCCACTATGCAGTGCAGGAGTGCATGGCCCAGCACCAGGACTGGCGACAGTGCCAGCCACAGGTGCAGGCCTTTAGGGACTGCATGAGTGAACAGCAGGCAAGGCGACGGGAGGAGCTGCAGAGGAAGAAAGAGCAAAGCAGTGCCCACCGC---
>balAcu1
---------------------------------------------------------ATGTCAGCT------------CAAGGCCATACCTGGTCCCGACAGGTGAAGAAAGAAGATGAAGAAGAG---GACCCACTGGACCAGATGATCTCCCGCTCTGGCTGTGCTGCTTCCCACTATGCAGTGCAGGAGTGCATGGCCCAGCACCAGGACTGGCGACAGTGCCAGCCACAGGTGCAGGCCTTTAGGGACTGCATGAGTGAACAGCAGGCAAGGCGACGGGAGGAGCTGCAGAGGAGGAAAGAGCAAAGCAGTGCCCACCGC---
>bosTau8
---------------------------------------------------------ATGTCAGCT------------CAAGGCCATGCCTGGTCCCGACAGGTAAAGAAGGAGGATGAAGAAGAG---GACCCGCTGGACCAGCTCATCTCCCGCTCAGGCTGTGCTGCTTCCCACTATGCAGTGCAGGAGTGCATGGCCCAGCACCAGGACTGGAGGCAGTGCCAGCCACAGGTGCAGGCCTTCCGGGACTGCATGAGTGAACAGCAGGCAAGGCGACGGGAGGAACTGCAGAGGCGGAAAGAGCAAAGCAGCACCCACCGC---
>loxAfr3
---------------------------------------AGACTCCCC------AAGATGTCAACC---AGAGTCCCTCAAGGCCATACTTGGGCCCGACAGGTGAAGGAGGAGGATGAGGAAGAA---GACCCGCTGGACCAGCTGATCTCCCGCTCTGGCTGTGCTGCCTCTCACTATGCTGTGCAGGAGTGCATGGCCCAGCACCAGGATTGGCGGCAATGCCAGCCACAGGTGCAGGCCTTCAAGAACTGCATGAGTGAACAGCAGGCAAGGCGGCGGGAGGAGCTGCAGAGGAAGAAAGAGCAAGCCAGTGCCCACCGC---
>cerSim1
---------------------------------------------------------ATGTCAACT------------CAAGGCCATACCTGGGCCCGACAGGTGAAGAAGGAGGATGAGGAAGAG---GACCCTCTGGACCAGCTGATCTCCCGATCTGGCTGTGCTGCTTCCCACTATGCAGTGCAGGAGTGCATGGCCCAGCACCAGGACTGGCGACAGTGCCAGCCACAGGTGCAGGCCTTCAGGGACTGCATGAGTGAACAGCAGGCAAGGCGGCGGGAGGAGCTGCAGGGGAGGAAAGAGCAAGCAAGTGCCCACCGC---
>HLcamFer2
---------------------------------------AGACTCCCA------AAGATGTCAGCG------------CAAGGCCATACCTGGTCCCGACCGATGAAGAAGGAGGATGAGGAAGAA---GACCCACTGGATCAGCTGATCTCCCGCTCTGGCTGTGCTGCTTCCCACTATGCAGTGCAGGAGTGCATGGCCCAGCATCAGGACTGGCGACAGTGCCAGCCACAGGTGCAGGCCTTCAGGGATTGCATGAGTGAACAGCAGGCAAGGCGAAGGGAGGAGCTGCAGAGGAGGAAAGAGCAAAGCAGTGCCCACAGC---
>susScr11
---------------------------------------AGACTCCCA------AAAATGTCAACT------------CAAGGCCATACCTGGTCCCGACAAGTGAAGAAGGAGGATGAAGAAGAG---GACCCACTGGACCAGCTGATCTCCCGCTCTGGCTGTGCTGCTTCCCACTACGCAGTGCAGGAGTGCATGGCCCAGCACCAGGACTGGCGACGGTGCCAGCCACAGGTGCAGGCCTTCAAGGACTGCATGAATGACCAGCAGGCAAGGCGACGGGAGGAACTGCAGAGGAGGAAGGAGCAGAGCAGTGCCCACCGT---
>HLpipKuh2
---------------------------------------------------------ATGTCAACT------------CAAGGACATACTTGGGCCCGTCAGGTGAAGAAGGAGGGTGAGGAAGAG---GACCCGCTGGACCAGATGATCTCCCGCTCTGGCTGTGCTGCCTCCCATTATGCAGTGCAGGAGTGCATGGCCCAGCACCAGGATTGGCGGCAGTGCCAGCCACAGGTGCAGGCCTTCAAGGACTGCATGAGTGAACAGCAGGCAAGGCGGCGAGAAGAGCTGCAGAGGAGGAAAGAGCAAGACAGTGCCCACAGC---
>HLmyoMyo6
---------------------------------------------------------ATGTCAACT------------CAAGGACATACTTGGGCCCGTCAGGTGAAGAAAGAGGGTGAGGAAGAG---GACCCCCTGGACCTGCTGATCTCCCGCTCTGGCTGTGCTGCTTCCCACTATGCAGTGCAGGAGTGCATGGCCCAGCACCAGGACTGGCGACAGTGCCAGCCACAGGTGCAGGCCTTCAAGGACTGCATGAGTGAACAGCAGGCAAGACGGCGAGAGGAGCTGCAGAGGAGGAAGGAGCAAGACAGTACCCACAGC---
>HLrhiFer5
---------------------------------------------------------ATGTCAACT------------CAAGGCCATACCTGGGCCCGACAGGTGAAGAAGGAGGGTGAGGAAGAG---GACCCCCTGGACCAGCTCATCTCCCGTTCTGGCTGTGCAGCGTCCCACTATGCAGTGCAGGAGTGCATGGCCGCGCACCAGGACTGGCGACAGTGCCAGCCACAGGTGCAGGCCTTCAGGGACTGCATGAGTGAACAGCAGGCGAGACGGCGGGAGGAGCTGCAGAGGAGGAAGGAGCAAGGCAGTGCCCACAGC---
>ailMel1
---------------------------------------------------------ATGTCAACT------------CAAGGCCATACCTGGGCCCGACAGGTGAAGAAGGAAGGTGAGGAAGAG---GACCCGCTGGACCAGCTGATCTCCCGTTCTGGCTGTGCTGCTTCCCATTATGCAGTACAGGAGTGCATGGCCCAACACCAGGACTGGCGACAGTGTCAGCCACAGGTACAGGCCTTCAGGGACTGCATGAGTGAACAGCAGGCAAGGCGGCGGGAAGAGTTGCAGAGGAGGAAAGAGCAAGGCAGTGCCCACCAC---
>HLrouAeg4
---------------------------------------------------------ATGTCAACT------------CAAGGCCATACCTGGGCCCAACAGGTGAAGAAGGAGGGTGAGGAAGAG---GACCCACTGGACCAGCTGATTTCTCGCTCTGGCTGTGCCGCTTCTCACTATGCAGTGCAGGAGTGCATGGCCCAGCACCAGGACTGGCGACAGTGCCAGCCACAGGTGCAGGCCTTCAGGGACTGCATGAGTGAACAGCAGGCAAGGCGGCGGGAAGAGCTGCAAAGGAGGAAGGAGCAAGGCAGTACCCACAGC---
>HLphyDis3
---------------------------------------------------------ATGTCAGCT------------CAAGGCCATACCTGGGCCCGACAGGTGAAGAAGGAGGGTGAGGAAGAG---GACCCACTGGACCAGCTGATCTCCCGCTCTGGCTGTGCTGCTTCCCACTACGCAGTGCAGGAGTGCATGGCCCAGCACCAGGACTGGCGACGGTGTCAGCCACAGGTGCAGGCCTTCAGGGACTGCATGAGTGAGCAGCAGGCAAGGCGGCGGGAAGAGCTGCAGAGGAGGAAAGAACAAGGCAGTGTCCACAGC---
>otoGar3
---------------------------------------------------------ATGTCAGCC---TCAGTACCTCAAGGCCATACCTGGGCCCGGCAGGTGAAGAAGGAAGATGAGGAAGAG---GACCCGCTGGACCAGCTGATCTCCCGCTCTGGCTGTGCTGCCTCCCACTTTGCAGTGCAGGAATGCATGGCCCAGCACCAGGACTGGCGGCAGTGCCAGGCACAGGTGCAGGCATTCAAAGATTGCATGAGTGAACAGCAGGCAAAGCGGCGGGAGGAGCTACAGAGGAGGAAAGAGCAAGCAAGTGCCCATCCC---
>eriEur2
---------------------------------------AGACTTCCC------AAGATGTCAGTT------------CATGGCCATACCTGGACAAGAAAGGTCAAGAAGGAAGATGAGGAAGAG---GACCCTCTGGACCAGCTAGTCTCCCGTTCTGGCTGTGCTGCTTCTCACTATGCAGTGCAGGAGTGCATGGCCCAGCACCAGGACTGGAGACAGTGCCAGGCACAGGTCCAGGCCTTCAGGCACTGCATGAGTGAACAGCAAACAAGGAGGAAGGAAGAGCTGCAGAAGAAGAAAGAGCAAACCAGCGTTCACCAC---
>HLmolMol2
---------------------------------------------------------ATGTCAACT------------CAAGGCCATACCTGGGCTCGTCAGGTGAAGAAG---GGTGAAGAAGAG---GACCCACTGGACCAACTGATCTCCCGCTCTGGCTGTGCAGCTTCCCACTATGCAGTGCAGGAGTGCATGGCCCAGCACCAGGACTGGAGACTGTGCCAGCCACAGGTGCAGGCCTTCAGGGACTGCATGAGTGAACAGCAGGCAAGGCGGCGGGAGGAGCTGCAGAAGAGGAAAGAGCAAGACAGTACCCACAGT---
>dasNov3
---------------------------------------------------------ATGTCAGCC---TCAGTCCCTAAACGCCATACCTGGGCTCAACAGGTGAAGGAGGAGGATGAAGAG------GACCCGCTGGACCAGCTCATCTCCCGCTCTGGCTGTGCTGCTTCCCACTATGCAGTGCAGGAGTGCATGGCTCAGCACCAGGACTGGCGGCAGTGCCAGCCGCAGGTACAGGCCTTCAGGGACTGCATGAGTGAACAGCAGATGAGGCGGCGGGAGGAGTTGCAGAGGAAGAAAAAGGAAACCAGTGCCCACAAC---
>conCri1
---------------------------------------------------------ATGTCAACT------------CAAGGCCATAACTGGACCCGACAGGAAAAGAAGGAAGGCGAGGAAGAG---GACCCCCTAGACCAGCTCATCTCCCGCTCTGGCTGTGCTGCTTCCCACTATGCAGTGCAGGAGTGCATGGCCCAGCACCAGGACTGGCGACAGTGCCAGCCACAGGTGCAAGCCTTCAAGGACTGCATGAGTGAGCAGCAAGCAAGGCGGCGGGAAGAGCTGCAGAGGAGGAAAGGGCAAACCAGTGCCCACCAC---
>speTri2
---------------------------------------------------------ATGTCAACC---TCAGTCCCTCAAGGCCATAACTGGGCCCGACAGGTGAAGAAGGAGGATGAAGAAGTA---GATCCTCTGGACCAGCTCATCTCCCGCTCTGGCTGTGCTGCCTCCCACTTTGCAGTGCAGGAGTGCATGGCCCAGCATCAGGACTGGCGGCAGTGCCAGCCACAGGTGCAGGCCTTCAGGGATTGCATGAGTGAACAGCAGGCAAAGCGGCGGGAGGAGCTACAGAGAAGAAAAGAGCAAGTTAGCACCCACCGC---
>cavPor3
ATGTTATATAATCATAGCTGTATTCTAAACTTTGTCTGTAGACTCCTC------AGGATGTCAGCC---TCAGTCCCTCAAGGCCATAACTGGGCCCGACGGGTAAAGAAGGAAGAGGAAGAAGAA---GATCCACTGGACCAGCTCATTTCCCGTTCTGGTTGTGCTGCTGCGCACTTGGCAGTGCAAGAGTGCATGGCAGAGCACCAGGACTGGCGGCAGTGCCAACCACAGGTGCAGGCCTTCAGGGACTGCATGAGCGAACAGCAGGCCAAGAGACGGGAGGAGCTGCAGAGAAGAAAAGAACAAGCCAGTGCCCACCAC---
>micOch1
---------------------------------------------------------ATGTCAGCT---TCAGCCTCACAAGGCCATAACTGGACCCGACAGCTGAAGAAAGAAGACGAGGAAGAA---GACCCACTGGACCAGCTGATCACCCGCTCTGGCTGTGCTGCCTTCCACTTTGCAGTGCAGGAGTGCATGGCCCAACACCAGGACTGGCGTCAGTGCCAGCCACAAGTACAGGCATTCAGGGATTGCATGAGTGCACAGCAGGCAAGAAGGCGGGAGGAACTGCAGAGGAGGAAAGAGCAAGCCAGTGCTCAACAC---
>criGri1
---------------------------------------------------------ATGTCAGCT---TCAGTCCCACAAGGCCATAACTGGACCCGACAGCTGAGGAAGGATGATGAGGAAGAA---GACCCGCTGGACCAGCTGATCACCCGCTCTGGCTGTGCTGCCTCCCACTTTGCAGTGCAGGAGTGCATGGCCCAGCACCAGGACTGGCGTCAGTGCCAGCCACAAGTGCAGGCATTCAGGGATTGCATGAGCGCACAGCAGGCAAGACGGCGGGAGGAACTGCAGAGGAGGAAAGAGCAAGCGAGTGCTCAACAC---
>rn6
---------------------------------------------------------ATGTCAACC---TCAGTCCCACAAGGCCATAACTGGACCCGACAGGTGAAGAAGGACGATGAGGAAGAA---GACCCACTGGACCAGCTGATCACACGCTCTGGTTGTGCTGCCTCCCACTTTGCAGTGCAAGAATGCATGGCCCAGCACCAGGACTGGCGCCGGTGCCAGCCACAGGTTCAGGCTTTCAGGGATTGCATGAGTGCACAGCAGGCAAGACGGCGGGAGGAGCTGCAGAGAAGGAAAGAGCAAGCCAGCGCTCAACAC---
>mm10
---------------------------------------------------------ATGTCAACC---TCAGTCCCACAAGGCCATAACTGGACTCGCCCGGTGAAGAAGGATGATGATGAGGAA---GACCCGCTGGACCAGCTCATCACCCGGTCTGGCTGTGCAGCCTCCCACTTTGCAGTGCAAGAGTGCATGGCCCAACACCAGGACTGGCGCCAGTGCCAGCCGCAAGTGCAGGCCTTCAGGGATTGTATGAGTGCACAGCAGGCAAGACGGAGGGAGGAGCTGCAGAGGAGGAAAGAGCAAGCCAGTGCTCAACAC---
>saiBol1
------------------------------ATGTTCTATAGACTCCTCACCCCCAGGATGTCAACC---TCAGTCCCTCAAGGCCATACCTGGACCCGACCTGTGAAGAAAGAAGAGGAGGAGGAG---GACCCGCTAGACCAGCTGATCTCCCGCTCTGGCTGTGCTGCCTCCCACTTTGCAGTGCAGGAGTGCATGGCCCAGCACCAGGACTGGCGGCAGTGCCAGCCACAGGTGCAGGCCTTCAAGGACTGCATGAATGAACAGCAGGCGAGGCGGCAAGAGGAACTGCAGAGGAGGAAAGAACAAGCCAGTGCCCACCAC---
>sorAra2
---------------------------------------------------------ATGTCAGGT------------CCAGGCCATGCATGGGTCCGAAGAGTGAAGAAGGAAGATGAGGAAGAA---GACCCCCTGGACCAGCTGATCTCCCGTTCTGGCTGTGCTGCTTCCCACTTTGCCGTGCAGGAGTGCATGGCCCAGCACCAGGACTGGAGACAGTGCCAGCCGCAGGTGCAGGCCTTCAGGAACTGCATGAACGCACACCAGAGCAAGCGGCGGGAGGAGCTTCAGAGAAGGAAAGAGCAAACTAGCACCCCGCAC---
>HLequCab3
---------------------------------------AGACTCCCA------AAGATGTCAACT------------CAAGGCCATACCTGGGTCCGACAGGTGAAGAAGGAGGATGAGGAAGAG---GACCCTCTGGACCAGCTGATCTCCCGATCTGGCTGTGCTGCTTCCCACTATGCAGTGCAGGAGTGCATGGCCCAGTACCAGGACTGGCGACAGTGCCAGGCACAGGTGCAGGCCTTCAGGGACTGCATGAGTGAACAGCAGGCAAGGCGGCGGGAGGAGCTGCAGAGGAGGAAAGAGCAAGGCAGTGCACACCAC---
>ochPri3
---------------------------------------------------------ATGTCATCC---TCAGTGCCTCAGGGCCACATCTGGGCCCGCCAGGTGAAGAAGAAAGATGATGAAGAG---GACCTCCTGGACCTGATGATCTCCGGCTCTGGCTGTGCCGCCTCCCACTTTGCAGTGCAGGAGTGCATGGCCCAGCACCAGGATTGGCGGCAGTGCCAGGCCCAGGTGCAGGCCTTCCGGGATTGCATGATTGAACAGCAGGCAAGACGGCAGGAGGAGCTGCAGAAGAAGAAAAAGCAGGCCAGTGCTGACCAT---
