# Supplementary material for: Six reference-quality genomes reveal evolution of bat adaptations
Source: Nature. 2020 Jul 22;583(7817):578–84. doi: 10.1038/s41586-020-2486-3 (PMC8075899; doi:10.1038/s41586-020-2486-3)
Supplement: Supplementary file 6 — Alignments of 12,931 protein-coding genes across 48 mammals. [file 41586_2020_2486_MOESM6_ESM.gz › suppDataFile/ENST00000273951.aln.fasta]

>oryCun2
ATGAAGAGGGTCCTCCTTCTCCTGCTT---GCTGTAGTATGTGGGCATGCTCTAGAGAGAGGCCGAGACTATGAAAAGGATAAAGTCTGCAAGGAACTTGCCACTCTGGGAAAGGACGACTTCAGAACTCTATCACTAGTACTGTACAGCAGGAAGTTTCCCTCTGGAACATTCGACCAGGTCATGAAGCTGGTGAAGGAAGTTGTCTCCTTGACTGAAGACTGCTGTGCCGAAGATGCTGACCCTGGCTGCTATGACAACAGAACCTCCGCACTGTCTGCCACGTCCTGTGAAAGTGACTCTCCGTTCCCAGTGCATCCAGGAACCGCTGAGTGCTGCACCAAAGAGGGCCTGGAGCGGAAACTTTGTATGGCGGCCCTGAAACACCCACCACAAGAATTTCCTACCTACGTGGAGCCAGCTAATGATGAAATCTGTGAAGCATTCCGTCAAGATCCAATGGAATTTGCTGACAAATTTCTGTATGAATATTCCAGTAATTATGGACAAGCTCCTCTGCCAATCCTAGTCAGTTACACCAAAAGCTATCTCTCCATGGTCGGGACCTGCTGCACCTCTGCCAGCCCAACCGTATGCTTTCTGAAAGAGAGACTCCAGATTAAACATTTATCACTTCTCACCACTTTGTCAAATAGAGTCTGTTCACAATATGCCGCTTATGGGAAGGAGAAATCAAGACGCAGCCATCTCATAAAACTAGCTCAGAAAGCACCTACTGCTGCTCTAAAGGAAGTTTTGCCGCTAGCTGAAGATATCACTAATATTCTTTCCAAATGCTGTGAGTCTACCTCAGAGGACTGCATGGCCAAGGAGCTTCCTGAGCACACAGTAAAAATATGCGACAGCCTATCCACAAAGAATCCCAAGTTTGAAGAATGTTGTCAAGAAAAAACACCCATGGACATTTTTGTGTGCACTTACTTCATGCCAGCTGCCCAGCCTCCTGAACCAGCAAATGTCGAGTTGCCCACAAGTAAAGATGTGTGTGATTCAAAAAACATCAACGTCATGGATCAGTATACTTTTGAACTAAGTAGAAAGACTCACATTCCTGAAGTGTTCCTCAGTAAAGTCCTTGAGCCAACCCTGAAAAGCCTCAGTGAATGCTGCCACTCTGCTGACTCCACTGCCTGTTTAAATGCAAAGGGTCCTGTACTGAAAAAGGAAGTATCTTCATTCATTGACAAGGGACAAGAATTATGTGCAGGTTATTCAGAAAATACATTCACTGAGTACAAGAAAAAACTATCCCAGCAACTAAGAGCAAAGCTGCCAGAGGCAACATCCGCGGAACTGGCAGAGTTGGTGGAGAAACACTCCGACTTTGCCTCCAAGTGCTGTTCCATAAACTCACCTCCCAATTACTGTGACTCAGAGATTGATGCTGAAATAAAAAATCTCCCAGAGCCC---------
>HLpipKuh2
ATGAAGAGGATCCTGCTTCTCCTGCTC---ACTGTG---------AATGCTCTGGAAAGAGGCCGAGAATATGAAAAAGATAAAGTCTGCAATGAATTAACCAATCTCGGAAAAGATGACTTCACATCTTTATCAATGGTCTTCTACAGCAGGAAATTTCCCAGCGGAACTTTTGAACAGGTCAGTCATCTTGTGAAGGAAGTTGTCTCCCTGACCGAAGCCTGCTGTGCTGAAGAGGCTGACCCTGGCTGCTATGACAACAGGACATCAGAATTGTCTGCTAGGTCCTGCGACAGTGACTCCCCATTCCCAGTGCACCCAGGAACTGCTGACTGCTGCACCAAAGAGGACCTGGAAAGGAAACTCTGTATGGCTGCCCTGAAGCACCAGCCACAGGAATTTCCTACCTACGAAGAGCCAAGTAATGATGAAATCTGTGAGGCATTCAGGAAAGATCCCAAGGAATTTGCTAACCGGTTTATGTATGAATTTTCCATTAATTATGGACAAGCTCCTCTGCTGCTGTTAGTCAGTTATACCAAGAGTTATCTCTCAATGGTAGGGTCCTGCTGTACCTCATCAAGCCCCACTGTATGCTTTACGAAAGAGAGACTCCAGATTAAACATTTATCGCTTCTCACCGTTATGTCAAATAGAATCTGTTCACACTATGCTGCTTATGGGAAGGAGAAATCAAGGCTCAGCCATCTCATAAAATTAGCCCAAAAAGCACCTACTGCTAATCTGGAGGATGTTTTGCCACTTGCTGAAGATGTTACCACAATCCTCTCCAAGTGCTGTGGGTCTACCTCCGAGGACTGCATGGCCAAGGAGCTGCCTGAACACACAATAAAAATCTGTGACAACTTATCCACGAAGAATGATAAGTTTAGGGAGTGTTGTCAAGAAAAAACACCCATGGACATATTTATTTGTGTCTACTTCATACCAGCTACTCAGCCACCAGAGCTGCCAGAAGTTGAGTTTCCCACAAGTAAAGATATGTGTGGCAAAAGAAACACCAAAGCCATGGACAGGTATACATTTGAACTGTCCAGAAGAACTGATGTTCCAGAAGTGTTTCTCAGTAAAGTTCTTGAGCCAACCTTCAAGAGCCTGGAAGAATGCTGTGACTCTAAAGATCCCACTGTCTGTTTCAATGCCAAGGTTCCACAACTGAAGAAGGAGCTATCTTCTTTCATTGACAAGGGACAAGAAATATGTGCAGATTACTCAAGAAACCTATTTACTGAGTACAAGAAAAAACTGACAGAGCGACTGAGAGCGAAACTGCCAGATGCCCCAGTCACAGAACTGGAAGAACTGGTTGAGAAGCACTCAGATTTTGCCTCCAAGTGCTGTTCCATGAACTCCCCTCCCCTCTACTGTGACTCTGAGATTGATGCTAAAATGAAAGATACCCTACAGGAC---------
>HLmyoMyo6
ATGAAGAGGATCCTGTTTCTCCTGCTC---ACCGTG---------CATGCTCTGGAAAGAGGCCGAGAATATGAGAAGGATAAAGTCTGCAAGGAATTAACCAATTTTGGAAAAGATGACTTCACATCTTTATCAATGGTCCTCTACAGCAGAAAATTTCCCAGTGGAACTTTTGAACAGATCAGTCATCTTGTGAAGGAAGTTGTCTCCCTGACAGAAGCCTGCTGTGCTGAAGGGGCTGACCCTGACTGCTATGACAACAGGACGTCAGCATTGTCTGCTAAGTCCTGTGATAGTGACTCCCCATTCCCAGTGCACCCAGGAACTGCTGAGTGCTGTACCCAAGAGGGCCTGGAAAGGAAACTCTGTATGGCTGCCCTGAAGCACCAGCCACAGGAATTTCCTACCTATGTAGAGCCAAGTAATGATGAAATCTGTGAGGCGTTCAGGAAAGATCCCAAGGAATTTGCTAACCAATTTATGTATGAATATTCCATTAATTATGGACAAGCTCCTCTGCCACTATTAGTCAGTTATACCAAGAGTTATCTCTCTATGGTAGGGTCCTGCTGTACCTCATCAAGCCCCACCATATGCTTTTTGAAAGAGAGACTCCAGATTAAACATTTATCGCTTCTCACCATTATGTCAAATAGAATCTGTTCACAATATGCTGCTTATGAGAAGGAAAAATCAAGGCTCAGCCATCTCATTAAATTAGCCCAAAAAGCACCTACTGCTAATCTGGAGGATGTTTTGCCACTCGCTGAAGATGTTACCACAATCCTCTCCAAGTGCTGTGGGTCTACCTCTGAGGACTGCATGGCCAAGGAGCTGCCTGAACACACAGTAAAAATCTGTGACAACTTATCCACAAAGAATGATAAGTTTAGGGACTGTTGTCAAGAAAGAACACCCATGGACATATTTATGTGTGTCTACTTCACGCCAGCTACTCAGCCGCCAGAGCTGCCAGAAGTTGCGTTGCCCACAAGTAAAGATGTGTGTGGCAAGGGAAACACCAAAGCCATGGACAGGTATACATTTGAACTATCTAGGAGAACTGACGTCCCAGAAGTATTTCTCAGTAAAATACTTGAGCCAACCTTCAAAAGCCTGGGAGAATGCTGTGACTCTAAAGATCCTGCAGTCTGTTTTGATGCTAAGGTTCCACAACTGAAGGAGGAACTATCTTCTTTCATTGACAAGGGACACGAACTATGTGCTGATTATTCAGAAAACACATTTACTGAGTACAAGAAAAAACTGACAGAACGATTGAGAGCAAAACTGCCAGATGCCCCAGACACGGAACTGGAAGAACTGGTTGAGAAGCGCTCAGATTTTGCCTCCAAGTGCTGTTCCATCAACTCCCCTCCCCTCTACTGTGACGCTAAGATTGATGCTGAAATGAAAAATAACCTACAGGGC---------
>hg38
ATGAAGAGGGTCCTGGTACTACTGCTT---GCTGTGGCATTTGGACATGCTTTAGAGAGAGGCCGGGATTATGAAAAGAATAAAGTCTGCAAGGAATTCTCCCATCTGGGAAAGGAGGACTTCACATCTCTGTCACTAGTCCTGTACAGTAGAAAATTTCCCAGTGGCACGTTTGAACAGGTCAGCCAACTTGTGAAGGAAGTTGTCTCCTTGACCGAAGCCTGCTGTGCGGAAGGGGCTGACCCTGACTGCTATGACACCAGGACCTCAGCACTGTCTGCCAAGTCCTGTGAAAGTAATTCTCCATTCCCCGTTCACCCAGGCACTGCTGAGTGCTGCACCAAAGAGGGCCTGGAACGAAAGCTCTGCATGGCTGCTCTGAAACACCAGCCACAGGAATTCCCTACCTACGTGGAACCCACAAATGATGAAATCTGTGAGGCGTTCAGGAAAGATCCAAAGGAATATGCTAATCAATTTATGTGGGAATATTCCACTAATTACGGACAAGCTCCTCTGTCACTTTTAGTCAGTTACACCAAGAGTTATCTTTCTATGGTAGGGTCCTGCTGTACCTCTGCAAGCCCAACTGTATGCTTTTTGAAAGAGAGACTCCAGCTTAAACATTTATCACTTCTCACCACTCTGTCAAATAGAGTCTGCTCACAATATGCTGCTTATGGGGAGAAGAAATCAAGGCTCAGCAATCTCATAAAGTTAGCCCAAAAAGTGCCTACTGCTGATCTGGAGGATGTTTTGCCACTAGCTGAAGATATTACTAACATCCTCTCCAAATGCTGTGAGTCTGCCTCTGAAGATTGCATGGCCAAAGAGCTGCCTGAACACACAGTAAAACTCTGTGACAATTTATCCACAAAGAATTCTAAGTTTGAAGACTGTTGTCAAGAAAAAACAGCCATGGACGTTTTTGTGTGCACTTACTTCATGCCAGCTGCCCAACTCCCCGAGCTTCCAGATGTAGAGTTGCCCACAAACAAAGATGTGTGTGATCCAGGAAACACCAAAGTCATGGATAAGTATACATTTGAACTAAGCAGAAGGACTCATCTTCCGGAAGTATTCCTCAGTAAGGTACTTGAGCCAACCCTAAAAAGCCTTGGTGAATGCTGTGATGTTGAAGACTCAACTACCTGTTTTAATGCTAAGGGCCCTCTACTAAAGAAGGAACTATCTTCTTTCATTGACAAGGGACAAGAACTATGTGCAGATTATTCAGAAAATACATTTACTGAGTACAAGAAAAAACTGGCAGAGCGACTAAAAGCAAAATTGCCTGATGCCACACCCACGGAACTGGCAAAGCTGGTTAACAAGCACTCAGACTTTGCCTCCAACTGCTGTTCCATAAACTCACCTCCTCTTTACTGTGATTCAGAGATTGATGCTGAATTGAAGAATATCCTG---------------
>panTro5
ATGAAGAGGGTCCTGGTACTACTGCTT---GCTGTGGCATTTGGACATGCTTTAGAGAGAGGCCGGGATTATGAAAAGAATAAAGTCTGCAAGGAATTCTCCCATCTGGGAAAGGAGGACTTCACATCTCTGTCACTAGTCCTGTACAGTAGAAAATTTCCCAGTGGCACGTTTGAACAGGTCAGCCAACTTGTGAAGGAAGTTGTCTCCTTGACCGAAGCCTGCTGTGCGGAAGGGGCTGACCCTGACTGCTATGACACCAGGACCTCAGCACTGTCTGCCAAGTCCTGTGAAAGTAATTCTCCATTCCCCGTTCACCCAGGCACTGCTGAGTGCTGCACGAAAGAGGGCCTGGAACGAAAGCTCTGCATGGCTGCTCTGAAACACCAGCCACAGGAATTCCCTACCTACGTGGAACCCACAAATGATGAAATCTGTGAGGCGTTCAGGAAAGATCCAAAGGAATATGCTAATCAATTTATGTGGGAATATTCCACTAATTATGGACAAGCTCCTCTGTCACTTTTAGTCAGTTACACCAAGAGTTATCTTTCTATGGTAGGGTCCTGCTGTACCTCTGCAAGCCCAACTGTATGCTTTTTGAAAGAGAGACTCCAGCTTAAACATTTATCACTTCTCACCACTCTGTCAAATAGAGTCTGCTCACAATATGCTGCTTATGGGGAGAAGAAATCAAGGCTCAGCAATCTCATAAAGTTAGCCCAAAAAGTGCCTACTGCTGATCTGGAGGATGTTTTGCCACTAGCTGAAGATATTACTAACATCCTCTCCAAATGCTGTGAGTCTGCCTCTGAAGATTGCATGGCCAAAGAGCTGCCTGAACACACAGTAAAACTCTGTGACAATTTATCTACAAAGAATTCTAAGTTTCAAGACTGTTGTCAAGAAAAAACAGCCATGGACGTTTTTGTGTGCACTTACTTCATGCCAGCTGCCCAACTCCCCGAGCTTCCAGATGTAGAGTTGCCCACAAACAAAGATGTGTGTGATCCAGGAAACACCAAAGTCATGGATAAGTATACGTTTGAACTAAGCAGAAGGACTCATCTTCCGGAAGTATTCCTCAGTAAAGTACTTGAGCCAACCCTAAAAAGCCTTGGTGAATGCTGTGATGTTGAAGACTCAACTACCTGTTTTAATGCTAAGGGCCCTCTACTAAAGAAGGAACTATCTTCTTTCATTGACAAGGGACAAGAACTATGTGCAGATTATTCAGAAAATACATTTACTGAGTACAAGAAAAAACTGGCAGAGCGACTAAAAGCAAAATTGCCTGATGCCACACCCACGGAACTGGCAAAGCTGGTTAACAAGCGCTCAGACTTTGCCTCCAACTGCTGTTCCATAAACTCACCTCCTCTTTACTGTGATTCAGAGATTGATGCTGAATTGAAGAATATCCTG---------------
>gorGor5
ATGAAGAGGGTCCTGGTACTACTGCTT---GCTGTGGCATTTGGACATGCTTTAGAGAGAGGCCGGGATTATGAAAAGAATAAAGTCTGCAAGGAATTCTCCCATCTGGGAAAGGAGGACTTCACATCTCTGTCACTAGTCCTGTACAGTAGAAAATTTCCCAGTGGCACGTTTGAACAGGTCAGCCAACTTGTGAAGGAAGTTGTCTCCTTGACCGAAGCCTGCTGTGCAGAAGGGGCTGACCCTGACTGCTATGACACCAGGACCTCAGCACTGTCTGCCAAGTCCTGTGAAAGTAATTCTCCATTCCCCGTTCACCCAGGCACTGCTGAGTGCTGCACCAAAGAGGGCCTGGAACGAAAGCTCTGCATGGCTGCTCTGAAGCACCAGCCACAGGAATTCCCTACCTACGTGGAACCCACAAATGATGAAATCTGTGAGGCGTTCAGGAAAGATCCAAAGGAATATGCTAATCAATTTATGTGGGAATATTCCACTAATTACGGACAAGCTCCTCTGTCACTTTTAGTCAGTTACACCAAGAGTTATCTTTCTATGGTAGGGTCCTGCTGTACCTCTGCAAGCCCAACTGTATGCTTTTTGAAAGAGAGACTCCAGCTTAAACATTTATCACTTCTCACCACTCTGTCAAATAGAGTCTGCTCACAATATGCTGCTTATGGGGAGAAGAAATCAAGGCTCAGCAATCTCATAAAGTTAGCCCAAAAAGTGCCTACTGCTGATCTGGAGGATGTTTTGCCACTAGCTGAAGATATTACTAACATCCTCTCCAAATGCTGTGAGTCAGCCTCTGAAGATTGCATGGCCAAAGAGCTGCCTGAACACACAGTAAAACTCTGTGACAATTTATCCACAAAGAATTCTAAGTTTGAAGACTGTTGTCAAGAAAAAACAGCCATGGACGTTTTTGTGTGCACTTACTTCATGCCAGCTGCCCAACTCCCCGAGCTTCCAGATGTAGAGCTGCCCACAAACAAAGATGTGTGTGATCCAGGAAACACCAAAGTCATGGATAAGTATACATTTGAACTAAGCAGAAGGACTCATCTTCCGGAAGTATTCCTCAGTAAAGTACTTGAGCCAACCCTAAAAAGCCTTGGTGAATGCTGTGATGTTGAAGACTCAACTACCTGTTTTAATGCTAAGGGCCCTCTACTAAAGAAGGAACTATCTTCTTTCATTGACAAGGGACAAGAGCTATGTGCAGATTATTCAGAAAATACGTTTACTGAGTACAAGAAAAAACTGGCAGAGCGACTAAAAGCAAAATTGCCTGATGCCACACCCACGGAACTGGCAAAGCTGGTTAACAAGCGCTCAGACTTTGCCTCCAACTGCTGTTCCATAAACTCACCTCCTCTTTACTGTGATTCAGAGATTGATGCTGAATTGAAGAATATCCTG---------------
>ponAbe2
ATGAAGAGGGTCCTGGTACTACTGCTT---GCTGTGGCATTTGGACATGCTTTAGAGAGAGGCCGGGATTATGAAAAGAATAAAGTCTGCAAGGAATTCTCCCATCTGGGAAAGGAGGACTTCACATCTCTGTCACTAGTCCTGTACAGTAGAAAATTTCCCAGTGGCACGTTTGAACAGGTCAGCCAACTTGTGAAGGAAGTTGTCTCCTTGACCGAAGCCTGCTGTGTGGAAGGGGCTGACCCTGACTGCTATGACACCAGGACCTCAGCACTGTCTGCCAAGTCCTGTGAAAGTAACTCTCCATTCCCCGTTCACCCAGGCACTGCTGAGTGCTGCACCAAAGAGGGCCTGGAACGAAAGCTCTGCATGGCTGCTCTGAAGCACCAGCCACAGGAATTCCCTACCTACGTGGAACCCACAAATGATGAAATCTGTGAGGCGTTCAGGAAAGATCCAAAGGAATATGCTAATCAATTTATGTGGGAATATTCCACTAATTATGGACAAGCTCCTCTGTCACTTTTAGTCAGTTACACCAAGAGTTATCTTTCTATGGTAGGGTCCTGCTGTACCTCTGCAAGCCCAACTGTATGCTTTTTGAAAGAGAGACTCCAGCTTAAACATTTATCACTTCTCACCACTCTGTCAAATAGAGTCTGCTCACAATATGCTGCTTATGGGGAGAAGAAATCAAGGCTCAGCAATCTCATAAAGTTAGCCCAAAAAGTGCCTACTGCTGATCTGGAGGATGTTTTGCCACTAGCTGAAGATATTACTAACATCCTCTCCAAATGCTGTGAGTCTGCCTCTGAAGATTGCATGGCCAAAGAGCTGCCTGAACACACAGTGAAACTCTGTGACAATTTATCCACAAAGAATTCTAAGTTTGAAGACTGTTGTCAAGAAAAAACAGCCATGGACGTTTTTGTGTGCACTTACTTCATGCCAGCTGCCCAACTTCCCGAGCTTCCAGATGTGGAGTTGCCCACAAACAAAGATGTGTGTGATCCAGGAAACACCAAAGTCATGGATAAGTATACATTTGAACTAAGCAGAAGGACTCATCTTCCAGAAGTATTCCTCAGTAAAGTACTTGAGCCAACCCTAAAAAGCCTTGGTGAATGCTGTGATGTTGAAGACTCAACTACCTGTTTTAATGCTAAGGGCCCTCTATTAAAGAAGGAACTATCTTCTTTCATTGACAAGGGACAAGAACTATGTGCAGATTATTCAGAAAATACATTTACTGAGTACAAGAAAAAACTGGCAGAGCGACTAAGAGCAAAATTGCCTGATGCCACACCCACGGAACTGGCAAAGCTGGTTAACAAGCGCTCAGACTTTGCCTCCAACTGCTGTTCCATAAACTCACCTCCTCTTTACTGTGATTCAGAGATTGATGCTGAATTGAAGAATATCCTG---------------
>macFas5
ATGAAGAGGGTCCTGGTATTACTGCTT---GCTGTGGCATTTGGACATGCTTTAGAGAGAGGCCGGGATTATGAAAAGAATAAAGTCTGCAAGGAATTCACCCATCTGGGAAAGGAGGACTTCACATCCTTGTCACTAGTTCTGTACAGTAGAAAATTTCCCAGTGGCACGTTTGAACAGGTCAGCCAGCTTGTGAAGGAAGTTGTCTCCTTGACCGAAGCCTGCTGTGCGGAAGGGGCTGACCCTGACTGCTATGACACCAGGACCTCAGCACTGTCTGCCAAGTCCTGTGAAAGTAACTCTCCATTCCCTGTTCACCCAGGCACTGCTGAGTGCTGCACCACAGAGGGCCTGGAACGAAAGCTCTGTATGGCTGCTCTGAAGCACCAGCCACAAGAATTCCCTACCTACGTGGAACCCACAAATGATGAAATCTGTGAGGCGTTCAGGAAAGATCCAAAGGAATTTGCTGATAAATTTATGTGGGAATATTCCACTAATTATGGACAAGCTCCTCTGTCACTTTTAGTCAGTTACACCAAGAATTATCTTTCTATGGTAGGGTCCTGCTGTACCTCTGAAAGCCCAACCGTATGCTTTTTGAAGGAGAGACTCCAGCTTAAATATTTATCACTTCTCACCACTCTGTCAAATAGAGTCTGTTCACAATATGCTGCTTATGGGGAGAAGAAATCAAGGCTCAGCAATCTCATAAAGTTAGCCCAAAAAGTGCCTACTGCTGATCTGGAGCATGTTTTGCCACTAGCTGAAGATGTTACTAACATCCTCTCCAAATGCTGTGAGTCTGCCTCTGAAGATTGTATGGCCAAAGAGCTGCCTGAACACACAGTAAAACTCTGTGACAATTTATCCAAAAAGAATTCTAAGTTTGAAGAGTGTTGTCAAGAAAAAACAGCCATGGACATTTTTGTGTGCACTTACTTCATGCCAGCTGCACAACCCCCCGAGCTTCCAGAGGTGGAGCTGCCCACAAACAAAGATGTGTGTGATCAAGGAAACACCAAAGTCATGGATAAGTATACATTTGAACTAAGCAGAAGAACTCATCTTCCAGAAGTATTCCTCGTTAAAGTACTTGAGCCAACCCTAAAAAGCCTTGGTGAATGCTGTGATGTTGAAGACTCAACTACCTGTTTTAATACTAAGGGCCCTCTACTAAAGCAGGAACTATCTTCTTTCATTGACAAGGGACAAAAACTATGTGCAGGTTATTCAGAAAACACATTTACCGAGTACAAGAAAAAACTGGCAGAGCAACTAAGAGCAAAATTGCCCGATGCCACACCCACGGAACTGGCAGAGCTGGTTAACAAGCGCGCAAAATTTGCCTCCAACTGCTGTTTCACAAACTCACCTCCTCTTTACTGTGGTTCAGAGATTGATGCTGAATTGAAGAATATCCTG---------------
>tupChi1
ATGAAGGGGGTCCTGGTTCTCCTGCTC---GCTGCAGCTCTGGGCCATGCTCTAGAGAGAGGCCGAGATTATGAAAAGGAAAAAGTATGCAAAGAATTTATCAGTCTGGGGAAGGAAGACTTCACAACTCTATCACTAGTCCTATACAGCAGAAAATTTCCCAGTGGCACGTTTGAACAGATCAGTCAGCTCGTGAAGGAAGTTGTCTCCTTGACCGAAACCTGTTGTGCTGAAGGGGCTGACCCCAACTGCTATGACACCAGGACCTCAGCACTATCTGCCAGATCCTGTGAAAGTGACTCCCCATTTCCAGTGCATCCAGGAACCCCTGAGTGTTGTACCAAAGAGGGCCTTGAACAGAAACTCTGCATGGCAGCCCTGAAGCACCAGCCACAGGAATTTCCTACCTATGTGGAGCCAACAAATGATGAAATCTGTGAGGCATTCAGGAAAGATCCAAAAGAATTTGCTGACCAATTTATTTATGAATATTCCAGTAATTATGGACAAGCTCCTCTACCCCTTTTAGTGAGTTACACCAAGAGTTACCTCTCTATGGTCGGATCCTGCTGTACCTCCGCTAGCCCCACTGTGTGCTTTCTGAAAGAGAGACTCCAGAGCAAACAGTTATCACTTCTCACCACCTTGTCAAATAGAGTCTGCTCACAATATGCTGCTTACGGGAAGGAGAAATCAAGGCTCAGCCATCTCATAAAGTTAGCCCAGAAAGTGCCAACTGCTGAACTGGAGGATGTTTTACCACTCGCTGAAGATATTAATAAAATCCTCTCTAAGTGCTGTGAGTCTACTGCTGAGGACTGCATGGCCAAGGAGCTGCCTGAACACACGGTAAAAATCTGTGATAACTTATCCACAAAGAATTCTAAGTTTGAAGACTGTTGCCGAGAAAAAACACCCATGGACATTTTTGTGTGCACTTACTTTATGCCAGCTGCCCAACCACCTGAGCTGCCAGACATTGAGATGCCTACGAATAAAGATGTGTGTGATCAAGGACACGCCAGAGTCCTAGATCAGTATACATTTCAACTAAGTAGGAGGACTCATGTTCCAGAAGTCTTCCTCAGTAAAATTCTTGAGCCAACTCTGAAGAGCCTTGGTGAATGCTGCGTCTCTGAAGACTCTACTGCCTGTTTTAATGCTAAGGGGCCTCTACTGAAGAAAGAATTATCTTCTTTTGTTCACAAGGGACAAGAACTATGTGCAGATTATTCAGAAAACACATTTACTGAATACAAGAAAAAACTGGCAGAGCGACTGGCAGCAAAACAGCCTGATGCCACGCCCTCCCAACTGGCCAAGCTGGTGGAGGAGCGCTCGGACTTCGCCTCCAAGTGCTGTTCCATTAATTCGCCTCCTCTCTACTGTGACTCAGAGATTGATGCTGTGATGAAAAATATC------------------
>tarSyr2
ATGAAGAGGGTCCTGGTTCTTCTGTTT---GCTGTAGCATTTGGGCATGCTCTAGAGAGAGGTCGAGATTATGAAAAGGATAAGGTCTGCAAGGAATTCACCAATCTGGGAAAGGATGACTTTACATCTTTGTCACTAGTCCAATATAGCAGAAAATTTCCCAGTGGCACATTTGAACAAGTCAGTCAGCTTGTGAATGAAGTTGTCTCCTTGACAGAAACCTGCTGTGCAGAAGGGGCTGACCCTGACTGCTACGACACCAGGACATCAGCACTGTCTGCCAAGTCCTGTGAAAATGACTCTCCATTCCCAGTTCACCCAGGCACTGCTGAGTGCTGTACCAAAGAGGGCCTTGAAAAGAAACTATGTATGGCTGCCCTGAAGCACAGACCCCAAGAATTTCCAACTTATGTGGAGCCAACAAATGATGAAATCTGTGAGGCATTCAGGAAAAGTCCAAAGGGATTTGCTGACCAATTTATGTATGAATATTCTAGTAATTATGGGCAAGCTCCTCTGCCTCTTTTAGTCAGTTACACCAAGAGTTACCTCTCCATGGTGGGGTCCTGTTGTACTTCCACAAGCCCAACAGTATGCTTTTTGAAAGAGAGACTCCAGATGAAGCATTTATCACTGCTCACCACTATGTCAAATAGAGTCTGTTCACAATATGTTGCTTATGGAAAGGAGAAATCAAGACTCAGCCAGCTCATAAAATTAGCCCAAAAAGTGCCTACTGCTGATCTAGAAGATGTTTTGCCACTAGCAGAAGATCTTACTAACATCCTCTCCAAATGCTGTGAGTCTACCTCTGAGGATTGCATGGCCAAGGAGCTGCCTGAATACACAGTAAAAATCTGTGACAACTTATCCACAAAGAATTCTAAGTTTGAAGACTGCTGTCAAGAAAAAACACCCATGGACATTTTTGTGTGCACTTACTTTATGCCAGCTGCCCAACCACCTGAGCTTCCAGACGTTGAATTGCCCACAAATAAAGATGTGTGTGAACAAGGAAACACCAAAGCCAGGGATCAGTATGCATTTGAACTAAGTAGAAGGACTCATCTTCCAGAAGTATTCCTCAGTAAAGTACTGGAGCCAACCCTAAAAAGCCTTGGTGAATGCTGCACTGTTGAAGACTCTGCTACCTGTTTTAATGCTAAGGGTCCTCTTCTAAAGAAAGAACTATCTTCTTTCATTAACAAGGGGCAAGAACTATGTGAAGATTATTCAGAAAATACATTCACTGAATACAAGAAAAAATTGGCAGAACGACTAAAAGCCAAATTACCTGATGCCACAACCGCCGAACTGACAGAGCTGGTTAACAAACGCTCAGACTTTGCCTCCAAGTGCTGTTCTATAAATTCACCTCCTCTTTACTGCGATTCCGAGATTGATGCTGAAATGAAAAATGCCTTG---------------
>calJac3
ATGAAGAAGGCCCTGGTACTACTCCTGCTTGCTGTGGCATTTGGACATGCTTTAGAGAGAGGCCGAGATTATGAAAAGGATAAAGTCTGCAAGGAATTCTCCGATCTGGGAAAGGGGGACTTCACATCTTTGTCACTAGTTCTGTACAGTAGAAAATTTCCCAGTGGTACCTTTGAACAAATCACCAAGCTTGTGGAGGAAGTTGTCTCCTTGACTGAAACCTGCTGTGCCGAAGGGGCTGACCCCGACTGCTATGACACCAGGACCTCAGCACTGTCTGCCAAGTCCTGTGAAAGAAACTCTCCATTCCCAGTTCACCCAGGCACTGCCGAGTGCTGCACCAAAGAAGGACTGGAACGGAAGCTCTGCATGGCGGCTCTGAAGCACCCGCCAGAAGAATTCCCTTCCTATGTAGAACCCACAAATGATGAAATCTGTGAGGCATTCAGGAAAGATCCAAAGGAATTTGCTAATCACTTTATGTGGGAATATTCCACTAATTATGGACAAGCTCCTCTGTCACTTTTAGTCAGTTACACCAAGAGTTATCTCTCTATGGTAGGGTCCTGCTGTATCTCTGCAAACCCAACTACATGCTTTTTGAACGAGAGACTCCAGATTAAACATTTATCACTTCTCACCACTATGTCAAATAGAGTCTGTTCACAATATGCTGCTTATGGGGAGAAGAAATCAAGGCTCAGCAATCTCATAAAGTTAGCCCAAAAAGTGCCTACCGCTGATCTGGAGGATGTTTTGCCAGTAGCTGAAGATATTACTAACGTCCTCTCCAAATGCTGTGAGTCTACCTCTGATGATTGCATGGCCAAAGAGCTGCCTTTACACACAGTAAAAATCTGTGAACATTTATCCACAAAGAATTCTAAATTTGAAGACTGTTGTCAAGAAAAAACACCCATGGATGTTTTTGTGTGCATTTACTTCATGCCAGCTGCCCAAACCCCTGAGCTTCCAGATGTGGAGCTGCCGACAAACAAAGATGTGTGTGATTCAGGAAACACCAAAGCTCTGGATAAGTATACGTTTGAACTAAGCAGAAGGACTCGTCTTCCAGAAGTATTCCTCAGTAAAGTACTTGACCCCACCCTAAAAAGACTAGGTGAATGCTGTGATGTTGAAGACTCAACTGCCTGTTTTAATGTTAAGGGCCCTCTGCTAAAGAAGGAACTAGCTTCTTTCATTGACAAGGGACAAGAACTATGTGCAGATTATTCAGAAAACACATTTACTGAGTACAAGAAAAAACTGGCAGAGCGACTAGGAGCAAAATTGCCCGACGTCACACCCAAGAAACTGGCAGAGCTGGTTGACAGGCGCTCAGACTTTGCCTCCCACTGCTGTTCCGTAAACTCACCTCCTCTTTACTGTGATTCAGAGATTGATACTGAATTGAAGAATATCCTA---------------
>saiBol1
ATGAAGAAGGTCCTGGTACTACTCCTGCTTGCTGTGGCATTCGGACATGCTTTAGAGAGAGGCCGAGATTATGAAAAGGATAAAGTCTGCAAGGAATTCTCCGATCTGGGAAAGGAGGACTTCACGTCTTTGTCACTAGTTCTGTACAGTAGAAAATTTCCCAGTGGCACCTTTGAACAGATCACCAAGCTTGTGGAGGAAGTTGTCTCCTTGACTGAAACCTGCTGTGCCGAAGGGGCTGACCCTGACTGCTATGACACCAGGACCTCAGCACTGTCTGCCAAGTCCTGTGAAAGTAACTCTCCATTCCCGGTTCACCCAGGCACTGCCGAGTGCTGCACCAAAGAAGGACTGGAACGGAAGCTCTGCATGGCGGCTCTGAAGCACCCGCCACAAGAATTCCCTACCTATGTGGAACCCACAAATGATGAAATCTGTGAGGCGTTCAGGAAAGATCCAAAGGAATTTGCTAATCACTTTATGTGGGAATATTCCACTAATTATGGACAAGCTCCTCTGTCACTTTTAGTCAGTTACACCAAGAGTTATCTCTCCATGGTAGGGTCCTGCTGTATCTCTGCAAACCCAACTGCATGCTTTTTGAATGAGAGACTCCAGATTAAACATTTATCACTTCTCACCACTATGTCAAATAGAGTCTGTTCACAATATGCTGCTTATGGGGAGAAGAAATCAAGGCTCAGCAATCTCATAAAGTTAAGCCAAAAAGTGCCTACTGCTGATCTGGAGGATGTTTTGCCAGTAGCTGAAGATATTACTAATGTCCTCTCCAAATGCTGTGAGTCTATCTCTGATGATTGCATGGCCAAAGAGCTGCCTTTACACACAGTAAAAATCTGTGAACATTTATCCACAAAGAATTCTAAGTTTGAAGACTGTTGTCAAGAAAAAACACCCATGGATGTTTTTGTGTGCGTTTACTTCATGCCAGCTGCCCAAGCCCCTGAGCTTCCAGATGTGGAGTTGCCGGCAAACAAAGATGTGTGTGATTCAGGAAACACCAAAGCTCTGGATAAATATACATATGAACTAAGCAGAAGGACTCATCTTCCAGAAGTATTCCTCAGTAAAGTACTTGACCCAACCCTAAAAAGACTTGGTGAATGCTGTGATGCTAAAGACTCAACTGCCTGTTTTAATGTTAAGGGCCCTCTACTAAAGAAGGAACTGGCTTCTTTCATTGACAAGGGACAAGAACTATGTGCAGATTATTCAGAAAATACATTTACTGAGTACAAGAAAAAACTGTCAGAGCGACTAAGAGCAAAATTGCCCGACGTCACACCCAAGGAACTGGCAGGGCTGGTTGACAAGCGCTCAGACTTTGCCTCCCACTGCTGTTCCGTAAACTCACCTCCTCTCTACTGTGATTCAGAGATTGATACTGAATTGAAGAATATCCTG---------------
>otoGar3
ATGAAGAGGGCCCTGGTCTTCCTGCTC---GCTGCTGCCCTGGGGCAGGCCCTGGAGAGAGGCCGAGATTATGAGAAGGATAAAGTCTGCAAGGAGTTTGCCCATCTGGGAAAGGATGAGTTCACATCTCTGTCCCTAGTCCTATACAGCAGAAAATTTCCCAGTGGAACGTTTGAACAAGTCAAACAGCTCGTGACGGAAGTTGTCTCCTTGACTGAAGCCTGCTGTGCGGAAGGGGCTAACCCCGACTGCTACGACAACAGGACCTCGGCGCTGTCGGCGCGGTCCTGCGAGCGCGACTCCCCGTTCCCGGCGCACCCGGGCACCGCCGAGTGCTGCGCGCGCGAGGGCCTGGAGCGCAAGCTCTGCATGGCGGCGCTCAAGCACCAGCCGCAGGAGTTCCCCACCTACGTGGAGCCTACGAACGACGAAATCTGCGAGGCGTTCAGGAAAGATCCGAAGGGATTTGCTGACCAATTTATGTATGAATATTCCAGCAATTACGGACAGGCCCCCCTGCCGCTTCTGGTCAGCTACACCAAGAGCTACCTCTCTATGGTGGGGTCCTGCTGTACCTCCCCCAGCCCAACCGTGTGCTTTTTGAAAGAGAGACTCCAGATGAAGCCCGTGTCAGTTCTCACCACCATGTCGAACAGAGTCTGCTCACAATATGCTGCTTACGGGAAGGAGAAATCAAGGCGCAGCCATCTCATAAAATTAGCCCAAAAAGTGCCCACTGCTGATCTGGAGGATGTCTTGCCACTAGCTGAAGATGTCACGAATATCCTCACCAAATGCTGCCCATCCACCTCCGAGGACTGCATGGCCAAGGAGCTGCCTGAACACACAGTAAAAGTCTGTGAGCACTTATCCACCAAGAGTTCTAAGTTTGGGGACTGTTGTCAAGAAAAGACTCCCATGGACGTTTTCATGTGCACTTACTTCATGCCAGCTGCACAGCCACCCGAGCTGCCGGATGTTAAGCTGCCCACGGGTAGAGACGTGTGTGATCATGGGAACACTAAAGCCGTGGACCAGTATACATTTGAACTAAGCAGAAGGACTCACGTTCCAGAAGTATTCCTCAGTAAAGTGCTCGAGCCGACCCTGAAAAGCCTGGGTGAATGCTGTGATCTCGAAGACCCTGCCACCTGTTTAACAGCTAAGGGCCCTCAGCTGGAGAAGGAACTGTCTTCTTTCATTGCCAAAGGACAAGAACTATGTGCAGATTATTCAGAAAACACATTTACTGAATACAAGAAAAAACTGGCAGAGCGACTGCGGGCAAAGCTGCCGGACGCTGAGCCCACTGAGCTGGAGGCCCTGCTGGAGAAGCGCTCTGACTTCGCCTCCAAGTGCTGCTTTGTGAACTCACCTCCTCTCTACTGTGACTCACAGATTGATGCTGAGATGACCAATGTCCTGCAGTCCCAGGCA---
>micMur3
ATGAAGAGGTTCCTGGCTTTCCTGCTT---GCTGTAGCACTTGGGCATGCTCTAGAGAGAGGCCGAGATTATGAAAAGGATAAAGTCTGCAAGGAATTCGCCAACCTGGGAAAGGATGACTTCACATCTTTATCACTAGTCCTATATAGCAGGAAATTTCCCAGTGGGACATTTGAACAAGTCAGCCAGCTTGTGGAGGAAGTTGTCTCCTTGACGGAAGCCTGCTGTGCAGAAGGGGCTGACCCGGACTGCTACGACTCCAGGACCTCAGCGCTGTCCGTCAAGTCCTGTGAAAGCGACTCCCCCTTCCCGGCTCACCCAGGCACTGCCGAGTGCTGCACCAAGGAGGGCCTGGAGAGGAAACTCTGCATGGCGGCTCTCAAGCACCCGCCTCAGGAATTTCCTACCTACGTGGAGCCAACCAATGAGGAAATCTGTGAGGCATTCCGGAAAGATCCAAAGGGATTTGCTGCCCAATTTCTGTATGAATATTCCAGTAATTATGGACAAGCTCCTCTGCCACTTTTAGTCAGTTACACTAAGAGCTATCTCTCCATGGTGGGGTCCTGCTGTACCTCCGCAAGTCCAACTGTATGCTTTCTGAAAGAGAGACTCCAGAGTAAACATTTGTCACTTCTCACCACTCTGTCAAATAGAGTCTGTTCACAATATGCTGCTTATGGGAAGGAGAAATCAAGGCTCAGCCATCTCATCAAATTAGCCCAAAAAGTGCCTGCTGTTGATCTGGAGGACATTTTGCCACTAGCTGAAGATGTTACCAACATCCTCTCCAAATGCTGCCAGTCTACCTCTGAGGACTGCATGGCCAAGGAGCTGCCTGAATATACAATAAAAATCTGTGACAACTTATCCACAAAGAATTCGAAGTTTGGAGACTGTTGTCAAGAAAAAACACCCATGGACATTTTTATGTGCACCTACTTCATGCCAGCTGCCCAGCCACCTGAGCTGCCGGACGTCAAGTTGCCCACAAGTAAAGACGTGTGCAACCCAGGAAGTACCAAAGCCATGGATCAGTATACATTTGAACTAAGTAGAAGGACTCAAGTTCCAGAAGTATTCCTCAGTAAAATACTGGAGCCAACCCTGAAAAGCCTCGGCGAATGCTGTGATCTTAAAGATCCTACTGCCTGTTTAAAAGCTAAGAGCCCTCTGCTGACGAAGGAACTATCTTCTTTCATTGGCAAAGGACAAGAACTATGTGCAGATTATTCAGAAAACACATTTACTGAGTACAAGAAAAAACTGGCAGAGCGACTAAGAGCAAAACTGCCCGACGCCACGCCCGCCGAGCTGGACGATCTGGTTGAAAGGCGCTCAGACTTTGCTTCCAAGTGCTGTTCTATCAACTCACCTCCCCTTTACTGTGACTCACAGATTGATGCTGAAATGACAGATGTCCTGCAGTCC---------
>oryAfe1
ATGAAGGGTGTCCTAGTTCTCCTGCTT---TCTATAGCATTTGTCCACGCTTTAGAGAGAGGCCGTGATTATGAAAAGGATAAAGTATGCAAGGAACTCAGCAATCTGGGAAAAGATGACTTCAGATCTTTATCAATGGTCCTATACAGCAGAAAATTTCCCAGTGGCACATTTGAACAAGTCAGTCAGCTTGTGAAAGAAGTGGTCTCTTTGACTGAAGACTGCTGTGCAGAAGGGGCTGATCCCAACTGCTATGACAACAGGACCTCAGCACTGTCTGCCAAGTCCTGTGAAAGTGACTCTTCATTCCCAGTGCACCCAGGAACTGCTGAGTGCTGTGCCAAAGAGGGCTTGGAACGGAAGCTCTGTATGGCTGTCCTGAAGCACCAGCCACAAGAATTTCCAACCTACGTAGAGCCAACAAATGATGAAATCTGTGAAGCATTCAGGAAAGATCCCAAGGAGTTTGCCAACCAATTTACATATGAATATTCTATTAATTATGGACAAGCTCCTCTACCACTTTTAGTCAGTTACATCAAAAGTTATCTCTCTATGGTAGGGTCCTGCTGTACTTCCTCAAGTCCAACTGTATGCTTTTTGAAAGAGAGACTACAAATTAAACATTTGTCACTTCTCACAATTATGTCAAATAGAATCTGCTCACAATATGTTGCTTATGGGAAGGAGAAATCAAGACTCAGCCATCTCATAAAATTAACCCAAAAAGCACCGACCGCTGGTCTGGAGGATGTTCTGCCACTAGCAGAAGACATTACCAACATCCTCTCCAAGTGCTGTGAGTCTACTTCTGAGGAGTGCATGGCAAAGGAGCTGCCTGAACACACAATAAAAATCTGTGACAACCTATCCACAAAGAATTCTAAATTTGAAGACTGTTGTCAAGAAAAAACACCCATGGACATTTTTGTGTGCACTTACTTCATGCCAGCTGCCCCAACACCTGAACTGCCAGCTGTTGAGTTGCCCACAGATAAAGATGTATGTGATAAAACAAACACCAAAGCCAGAGATCAATACACATTTGAACTAAGCAGGAGAACCCACATTCCAGAAGTATTCCTCAGTAAAGCACTTGAATCAACCCTAAATAGCCTTGATGAATGCTGTGATTCGGAAGATTCTACTGCCTGTTTTAATGCTAAGGGCCCTTTACTGAAGAAAGAACTATCTTCTTTCATTGAAAAGGGACAAGAAATGTGTGCTGATTATTCAGAAAACACTTTCACTGAGTACAAGAAAAAACTTGCAGAACGATTAAGAGCAAAACTGCCTGACGCCACCCCTACTGACCTCCCCCAGCTGGTCGACAAGTACTCAGGCTTTGCTTCCAAGTGCTGTTCCGTAAACTCACCTCCTCTTTACTGTAATTCAGAGATTGATGCTGAAATGAAAAATACTCCA---------------
>loxAfr3
ATGAAGGGGGTACTGGTTCTCCTGCTT---ACTGTAGCATTTGTCCATGCCCTAGAGAGAGGCCGTGATTATGAAAAGGATAAAGTCTGCAAGGAACTCAGCAATCTGGGAAAAGATGACTTCAGATCTTTATCAATGGTACTATACAGCAGGAAATTCCCCAGTGGCACATTTGAACAGGTCAGTCAGCTTGTGAACGAAGTGGTCTCCTTGACTGAAGACTGCTGTGCCGAAGGGGCCGATCCTAACTGCTATGACACCAGGACCTCGGCATTGTCTATCAAGTCCTGTGAAAGTGACTCTCCATTCCCGGTGCACCCAGGAACTGCTGAGTGCTGTACCGAAGAGGGCCTGGAACGAAAGCTCTGTATGGCTGTCCTGAAACACCAGCCACAAGAATTTCCTACCTATGTAGAGCCAACGAATGATGAAATATGTGAAGCATTCAGGAAAGATCCCAAGCAATTTGCCGATCAATTTATATACGAATATTCCATTAATTATGGACAAGCTCCTCTACCACTTTTAGTCAGTTATGTCAAGAGTTATCTGTCTATGGTAGGGTCCTGCTGTACTTCCTCGAGCCCAACTGTATGCTTTTTGAAAGAGAGACTACAGATTAAGCATTTATCACTTCTAACCGTTATGTCAAATAGAATCTGTTCACAATATGTTGCTTATGGAAAGGAGAAATCAAGACTCAGCCATCTCATAAAATTAGCCCAAAAAGCGCCCACTGCTGATATGGGAGATGTTTTGCCACTAGCTGAAGATGTTACTAACATCCTCTCCAAGTGCTGTGAGTCTACTTCTGAGGACTGCATGGCCAAGGAGCTGCCTGAACACACAGTAAAAATCTGTGACAACTTATCCACAAAGAATTCTAAATTTGAGGACTGTTGTCAAGAAAAAACACCCATGGACATTTTTGTATGCACTTACTTCATGCCAGCGGCCCAACCACCTGAGCTGCCAGCTGTTGAGTTGCCCACAAATAAAGAAGTATGTGATAAAGAAAGCACCAAAGCCACAGATCAATATATATTTGAGCTAAGCAGGAGGACTCATATTCCAGAGGTATTCCTCACTACAGTACTTGAACCAACCCTAATAAGCCTTGGTGAATGTTGTGACTCTGAAGACTCTACTACCTGTTTTAACACTAAGGGACCTCTACTGAAGAAAGAACTATCTTCTTTCATTGAAAAGGGACAAGACATGTGTGCTGATTATTCAGAAAACACATTTACTGAATACAAGAAAAAACTTGCAGAGAGATTAAGAGCAAAATTGCCTGATGCCACCCCTACTGACCTCGCAGATCTGGTTGACAAGCGCTCAGACTTCGCCTCCAAGTGCTGTTCCATAAACTCACCTCCTCTCTACTGTAATTCCCAGATTGATGCTCAAATGAAAAATTCTCTG---------------
>triMan1
ATGAAGGGGGTCCTGGTTCTCCTGCTT---ACTGTAGCATTTGTCCAAGCTCTAGAGAGAGGCCGTGATTATGAAAAGGATAAAGTCTGCAAGGAACTCAGTGATCTGGGAAAAGATGACTTCAGATCTTTATCAATGGTTGTATACAGCAGAAAATTTCCTAGTGGTACATTTGAACAGGTCAGTCAGCTTGTGAAAGAAGTGGTCTCCTTGACTGAAGATTGCTGTGCTGAAGGGGCTGACCCTAACTGCTATGACACCAGGACCTCAGCATTGTCTGTCAAGTCCTGTGAAAGTGACTCTCTATTCCCAGTACACCCAGGAACTGCTGAGTGCTGTACCAAAGAGGGCCTGGAACAGAAGCTCTGTATGGCTGTCCTGAAACACCAGCCACAAGAATTTCCTACCTATGTAGAACCAACAAATGATGAAATATGTGAAGCATTCAGGAGAGATCCCAAGGAATTTGCCGACCAATTTACATATGAATATTCCAGTAATTATGGACAAGCTCCTCTACCACTTTTAGTTAGTTACATCAAGAGTTATCTGTCTATAGTAGGATCCTGCTGTACTTCCTCCAGTCCAACTGTATGCTTTTTGAAAGAGAAACTACAGATTAAGCACTTATCACTTCTAACCACTATGTCAAATAGAATCTGTTCACAACATGTTGCCTACGGGAAGGAGAAATCAAGACTCAGCCATCTCATAAAACTAGCCCAAAAAGCACGTACTGCTATTCTGGGAGATGTTTTGCCACTAGCTGAAGATATTACTAACATCCTCTCCAAGTGCTGTGAGTCTGCCTCTGAGGACTGCATGGCAAAGGAGCTGCCTGAATACACAGTAAAAATCTGTGACAACTTATCCAGAAAGAATTCTGAATTTGAGGACTGTTGTCAAGAAAAAACACCCATGGACATTTTTGTGTGCACTTACTTCATGCCAGCTGCCCAACTGCCTGAGCGACCAGCTGTTAAGTTGCCCACAAATAAAGACGTGTGTGATAAAGAGAACACCAGAGCCAGAGATCAATTTACATTTGAGCTAAGCAGGACGACTCATATTCCAGAGGTATTCCTCAGTAAAGCACTTGAAACAACCCTAAAAAGCCTTGGCGAATGTTGTGACTCTGAAGACTCTACTGCCTGTTTTAACACTAAGGGTCCTCTACTGAAGAAACAACTATCTTCTTTCATTGAAAAGGGGCAAGAAATATGTGCTGATTATTCAGAAAACACATTTACTGAATACAAGAAAAAACTTGCAGAGAGATTAAGAGCAAAATTGTCTGATGGCACCCCTACTGAACTCGCAGAGCTGGTTGACAAGCGCTCAGACTTTGCCTCCAAGTGCTGTTCCATAAACTCACCTCCTCTCTACTGTAATTCAGAGATTGATGCTGAAATGAAAAATGCTCTG---------------
>HLmanJav1
ATGAAGAGGACCCTGGTTCTCCTGCTT---GCTCTCACATTTGTGCATGCTTTAGAGAGAGGCCGAGATTATGAAAAGGAGAAAGTCTGCAAGGAACTTGCCAGTCTGGGAAAAGAGGACTTCGCATCTTTGTCAATGGTCCTGTACAGCAGAAAGTTTCCCAGTAGCACATTTGACCAGATCAGTCACCTCGTGAAAGAAGTTGTCTCTTTGACAGAAGCCTGCTGTGCGGAAGGGGCCGACCCTGACTGCTATGATGAGAGGACCTCAGCATTGTCTGCCAAGTCCTGTGAAAGAAACTCTCCATACCCAGTCCATCCAGGAACGGCTGAGTGCTGCACCAAAGAGGGCCTTGAGCAGAAACTCTGCATGGCTGCCCTGAAGCACCAGCCGCAAGAATTTCCTACCTATGTAGAACCAACAAATGATGAAATCTGTGAGGCATTCAGGAAAGATCCCAAGGGATTTGCTGAGCAATTTATGTATGAATATTCAATTAATTATGGACAAGCTCCTCTGTCACTTTTAGTCAGTTACACCAAGAGTTATCTCTCTATGGTGGGGTCCTGCTGCACCTCACCAAGCCCAACAGTATGCTTTTTAAGAGAGAGACTCCAGATTAAATATTTATCACTTCTCACCACCATGTCAAGTAGAGTCTGTTCACAATATGCTGCTTATGGAAAGGAGAAATCAAGGCTCAGCCATCTCATAAAACTAGCCCAGAAAGTGCCCACTGCTGATCTGGAGGATGTTTTGCCACTCGCTGAAGATGTTACCACAATCCTCGCCAAGTGCTGTGAGTCCACCTCTGAGGACTGCATGGCCAAGGAGCTGCCTGAATACACAGTAAAAATCTGTGACAATTTATCTACTAAGAACTCTAAGTTTAAGGACTGTTGTGAAGAAAAAACACCCATGGACATTTTTATGTGCATTCACTTCATGCCAGCTGCCCAGCCCCCTCAGTTGCCAGATGTTGAGTTGCCCACAAGTAAACATGTGTGTGACAAAGAAAACACCAAAGCCATGGATCAGTATGTGTTTGGCCTAAGTAGGAAGAATCAAGTTCCAGAAGTATTCCTCAGTAAAATACTTGCACCAACCCTGAAAAGCCTTGGCGAATGCTGCGATTCTGCAGACTCTACCGGCTGTTTCAATGCAGTGGGCCCTCAACTGAAGAAGGAACTATCTTCTTTCATTGACAAAGGACAAGAACTGTGTGCAAATTATTCAGAGAACACATTTATTGAATACAAGAAAAAATTGGCAGAGAGATTAAGAGCAAAATTGCCTGATGCCAGTGCCACGGAACTCGAAGAACTTGTTGATAAGCGCTCAGACTTTGCCTCCAAATGCTGTTCCATAAACTCACCTCCTCTCTACTGTGATTCAGAGATCGACACTGAAATGAAAAATGTCCTA---------------
>felCat8
ATGAAGAGAATCCTGGTTCTTCTGCTT---GCTGTAGCATTTGTGCATGCTCTAGAAAGAGGCCGAGATTATGAGAAGGATAAAGTTTGCAAGGAACTTGCCAATCTAGGAAAAGATGACTTCACATCTTTATCAATGGTCTCATACAGCAGAAAGTTTCCCAGTAGCACATTTGAACAGATCAGTCACCTTGTGAATGAAGTTGTCTCCTTGACAGAAGCCTGCTGTGCTGAAGGGGCTGACCCGGACTGCTATGACCTCAGGACCTCAGCATTGTCTGCTAAGTCCTGTGAAAGTGACTCTCCATTCCCAGTGCATCCGGGAACTGCTGAGTGCTGTACCAAAGAGGGCCTTGAACAGAAACTCTGTATGGCTGCCCTGAAGCACCAGCCACAAGAATTTCCTACCTACGTAGAGCCAACAAATGATGAAATCTGTGAGGCATTCAGGAAAGATCCCAAAGACTTTGCTGAGCAATTTATGTATGAATATTCCATTAATTATGGACAAGCTCCTCTACCACTCTTAGTCGGTTATACTAAGAGTTATCTCTCTATGGTAGGGTCCTGCTGTACCTCACCAAGCCCAACAGTATGCTTTTTGAAAGAGAGACTCCAAATGAAACATTTATCACTTCTCACCACTATGTCAAACAGAGTCTGTTCACAATACGCTGCTTATGGGAAGGAGAAATCAAGGCTCAGCCATCTCGTAAAATTAGCCCAGAAAGTGCCTACTGCTGATCTGGAGGATGTTTTGCCACTAGCTGAAGAGATCACCACAATCCTCTCCAAGTGCTGTGAGTCTACCTCTGAGGACTGTATGGCCAAGGAGCTGCCTGAATACACAGTAAAGATCTGTGACAACTTAGCCACAAAGAATTCTAAGTTTAAGGACTGTTGTCAAGAAAAAACGCCCATGGACGTTTTCATGTGCGCTTACTTCATGCCTGCTGCCCCAACACCAGAGCTGCCAGCTGTCGAGCTGCCCACAGGTCAAGACTTATGTGATAAAGGAAACACCAAAGCCATAGATCAATATATATTTGAACTAAGTAGGAGAACTCCTCTTCCAGAAGTATTCCTCAGTAAAATCCTTGAGCCAACCCTGAAAAGCCTTGCTGAATGTTGTGAGTCTGAGGACTCTGCTGCCTGCATTAATACACAGGGCCCTCAACTGAAAAAGGAATTATCTTCTTTCATTGACAAGGGACAAAAACTATGTGCAGATTATTCAGAAAACACTTTCACAGAGTTTAAGAAGAAACTAGCAGAACGATTAAGTGCAAAATTGCCTGACGTCAGTGCCCTGGAACTCCAAGGGCTGATTGACAAGCGTTCAGACTTTGCCTCCAAGTGCTGTTCCATAAACTCACCTCCTCTCTACTGTGATTCAGAGATTGAGGCTGAAATGAAAAATACCCTA---------------
>canFam3
ATGAAGAGGATCCTGGTTTTTCTGTTT---GCTGTAGCATTTGTGCATGCTCTAGAAAGAGGCCGAGATTATGAGAAGGAAAAAGTTTGCAAGGAACTTGCCAATCTGGGAAAAGATGACTTCACATCTTTATCAATGGTCTTATATAGCAGAAAGTTTCCCAGTAGCACATTTGAACAGATCAGTCACCTCGTGAACGAAGTTGTCTCCTTGACAGAAACTTGCTGTGCTGAAGGGGCCGACCCGGACTGCTATGACCACAGGACCTCAGCATTGTCTGCCAGGTCCTGTGAAAAGGACTCTCCATTCCCAGTACACCCAGGAACTGCTGAGTGCTGTACCAGAGAGGGCCTTGAACGCAAACTCTGTATGGCTGCCCTGAAGCACCAGCCACAAGAATTTCCTACCTATGTAGAGCCAACAAATGATGAAATATGTGAGGCATTCAGGAAAGATCCCAAAGACTTTGCTGAGAAATTTATGTATGAATATTCCATTAATTATGGACAAGCCCCTCTATCACTCTTAGTCGGTTACACCAAGAGTTATCTCTCTATGGTAGGGTCCTGCTGTACCTCATCAAGTCCAACAGCTTGCTTTTTGAAAGAGAGACTCCAGATGAAACACTTATCACTTCTCACCACTATGTCAAATAGAATTTGTTCACAATATGCTGCTTATGGGAAGGAGAAATCAAGACTCAGCCATCTCATAAAATTAGCACAGAAAGTGCCAACTGCTGAGCTGGAGGATGTTTTGCCACTAGCTGAAGAGATCAACACAGTTCTCTCCAAGTGCTGTGAGTCTACCTCTGAGGACTGCATGGCCAAGGAGCTACCTGAATACACAGTAAAAATCTGTGATAACTTATCCACAAAGAATTCTAAGTTCAAGGACTGTTGTCAAGAAAAAACGCCCATGGACATTTTTGTGTGCGCTTACTTCATGCCAGCTGCTCCAACACCTGAGCTGCCAGCCATTGAGTTGCCTGCAAATGCGGATGTATGTGATAAAGGAAACACCAAAGCCATAGATCAGTATACATTTGAATTAAGTAGGAGAACTCATCTTCCAGAAGTATTCCTCAGTAAAATACTTGAGCCAACCCTGAAAAGCCTTGCAGAATGCTGCGACTCTGAAGATTCTACTGGCTGTATGAATGCTCAGGGACCTCAACTGAAAAAGGAATTATCTTCTTTCATTGACAAGGGACAAAAACTATGTGCAGATTATTCGGAAAACACTTTTACTGAGTTTAAGAAAAAACTAGCAGAGGGATTAAAAGCACAATTCCCTGATGCCAGTGCGACGGACCTCCAAGGGTTGATTGACAAGCGCTCAGACTTTGCCTCCAAGTGCTGCTCCATAAACTCACCTCCCATCTACTGTGATTCAGAGATTGATGTTGAAATGAACAATACTGTA---------------
>musFur1
ATGAAGGGGATCCTGGTTCTTCTGCTT---GCTGTAGCATGGGTGCATGCTCTAGAAAGAGGCCGAGATTATGAAAAGGATAAAGTTTGTAAAGAACTTGCCAACCTGGGAAAAGATGATTTCGCATCCTTATCAATGGTCTTATATAGCAGAAAGTTTCCCAGTGGCACATTTGAACAGATCAGTCAGCTTGTGAAAGAAGTTGTCTCCTTGACAGAAACCTGCTGCGCCGAAGGGGCTGACCCCGACTGCTATGACCGCAGGACTTCAGCATTGTCTGCCAGGTCCTGTGAAAAGGACTCTCCATTCCCAGTACACCCAGGAACTGCTGAGTGCTGTACCAGAGAGGGCCTTGAACGGAAACTCTGCATGGCTACCCTGAGGCACCAGCCACAAGAATTTCCTACCTACGTAGAGCCAACAAATGATGAAATCTGTGAGGCATTCAGGAAAGATCCCAAAGACTTTGCTGAGCAATTTATGTATGAATATTCCATTAATTATGGACAAGCCCCTCTATCGCTCTTAGTTGGTTACACCAAGAGCTACCTCTCCATGGTAGGGTCCTGCTGTACCTCACCACACCCAACAGTATGCTTTTTGAAAGAGAGACTCCAGATGAAGCATTTATCACTTCTCACCACCATGTCAAATAGAGTCTGCTCACAATATGCTGCTTATGGGAAGGAGAAATCAAGGCTCAGCCATCTCATAAAATTAGCCCAGAAAGTGCCAACCGCTGAACTGGAAGATGTCTTGCCACTCGCTGAAGAGATCAACACAGTCCTCTCCAAGTGCTGTGAGTCCACCTCTGAGGACTGCATGGCCAAGGAGCTGCCTGAATACACAGTAAAAATCTGTGACAACTTATCCACAAAGGATTCTAAGTTTAAGGACTGCTGTCTAGAAAAAACGCCCATGGACGTGTTTGTGTGCATTTACTTCATGCCCGCCGCTCCAACACCAGAGCTTCCAGCCATTGAGTTGCCCACAAATTCAGACGTATGTGATAAAGGGAACACCAAAGCCATAGATCAGTATACATTTGAACTAAGCAGGAGGACCCATCTTCCAGAAGTATTCCTCAGTAAAATACTTGAGCCAACCTTGAAAAGCCTTGACGAATGCTGTGACTCTGGGGATGCTACCGGCTGTATGAATGCTCAGGGCCCTCAACTGAAAAAGGAGTTATCATCTTTCATTGAGAAGGGACAAAAACTATGTGCAGATTATTCAGAAAACACTTTTACTGAGTATAAGAAAAAACTAGCAGAGCAATTAAAAGCACAACTGCCTGATGCCAGCGCCCTGGAACTCCAAGGGCTGATTGACAAGCGCTCAGACTTTGCCTCCAAGTGCTGTTCCATAAACTCACCTCCACTCTACTGTGATTCAGAGATTGATGTTGAAATGAAAAACATCCTA---------------
>ailMel1
ATGAAGAGGACCCTGGTTCTTCTGCTT---GCTGTAGCATTTGTGCATGCTCTAGAAAGAGGCCGAGATTATGAGAAGGATAAAGTTTGCAAGGAACTTGCCAATCTGGGAAAAGAGGACTTCACATCTTTATCAATGGTCTTATACAGCAGAAAGTTTCCCAGCAGCACATTCGAACAGATCAGTCACCTTGTGAATGAAGTTGTCTCCTTGACAGAAGCCTGCTGTGCTGAAGGGGCCGATCCCGAATGCTATGACCTCAGGACCTCAGCATTGTCTGCTAGGTCCTGTGAAAAGGACTCTCCATTCCCAGTACACCCAGGAACTGCTGAGTGCTGTACCAGAGAGGGCCTTGAACGGAAACTCTGTATGGCTGCCCTGAAGCACAAGCCACAAGAGTTTCCTACCTACGTAGAGCCCACAAATGATGAAATCTGTGAGGCATTCCGGAAAGATCCCAAAGACTTTGCTGAGCAATTTATGTATGAATATTCCATTAATTATGGACAAGCCCCTCTATCACTCTTAGTCAGTTATACCAAGAGTTATCTCTCTATGGTAGGATCCTGCTGTACCTCACCAAGCCCAACAGTATGCTTTTTGAAAGAGAGACTCCAGATGAAACATTTATCACTTCTCACCACTATGTCAAATAGAATCTGTTCACAGTATGCTGCTTATGGGAAGGAGAAATCAAGGCTCAGCCATCTCATAAAACTAGCCCAGAAAGTGCCAACTGCTGAACTGGAGGATGTTTTGCCACTAGCTGAAGAGATCAACACAATCCTCTCCAAGTGCTGTGAGTCTACCTCTGAGGACTGCATGGCCAAGGAGCTGCCTGAATATACAGTAAAAATCTGTGACAACTTATCCACAAAGAATTCTAAGTTTAAGGACTGTTGTCAAGAAAAAACACCCATGGACGTGTTTGTGTGCACTTACTTCATGCCAGCTGCTCCCACACCTGAGCTTCCAGCCGTTGAGCTGCCCACGAGTACCGACGTATGTGATAAAGGGAATACCAAAGCCATAGATCAGTATACATTTGAACTAAGTAGGAGAACACATCTTCCAGAAGTATTCCTCAGTAAAATACTTGAGCCAACCCTGAAAAGCCTTGCCGAATGCTGTGACTCTGAAGATTCTACTGGTTGTATGAATGCTCAGGGCCCTCAACTGAAAAAGGAGTTATCTTCTTTCATTGACAAAGGACAAAAACTATGTGCAGATTATTCAGAAAACACTTTTACTGAGTATAAGAAAAAACTAGCAGAGCAATTAAAAGCTCAAATGCCTGATGCCAGCTCCATGGATCTCCAAGGGCTGATTGACAGGCGCTCAGATTTTGCCTCCAAGTGCTGTTCCATCAACTCACCTCCTCTCTATTGTGATTCAGAGATTGATGTTGAAATGAAAAATATGCTA---------------
>lepWed1
ATGAAGGTGATCCTGGTTCTTCTGCTT---GCTGTAGCATTTGTGCATGCTCTAGAAAGAGGCCGAGATTATGAGAAGGATAAAGTTTGCAAGGAACTTGCCAGTCTGGGAAAAGAGGACTTCACATCCTTATCAATGGTCTTATACAGCAGAAAGTTTCCCAGTGGCACATTTGAACAGATCTGTCACCTTGTGAATGAAGTTGTCTCCTTGACAGAAGCCTGCTGTGCTGAAGGAGCCGACCCTGACTGCTATGACCGCAGGACCTCAGCATTGTCTGCTAGGTCCTGTGAAAAGGACTCTCCATTCCCAGTACACCCAGGAACTGCTGAGTGCTGTACCAGAGAGGGCCTTGAACAGAAACTCTGTATGGCTGCCCTGAGGCACCAGCCACAAGAATTTCCTACCTACACAGAGCCAACAAATGATGAAATCTGTGAGGCATTCAGGAAAGATCCCAAAGACTTTGCTGAGCAATTTATGTATGAATATTCCATTAACTATGGACAAGCCCCTCTATCGCTCTTAGTCAGTTATACCAAGAGTTATCTCTCTATGGTAGGATCCTGCTGTACCTCACCAAGCCCAACAGTATGCTTTTTGAAAGAGAGACTCCAGATGAAACATTTATCACTTCTCACCACTATGTCAAATAGAGTCTGTTCACAATATGCTGCTTATGGGAAGGAGAAATCAAGGCTCAGCCATCTCATAAAATTAGCCCAGAAAGTGCCAACTGCTAATCTGGAGGATGTTTTGCCACTAGCTGAAGAGATCAACACAATCCTCTCCAAGTGCTGTGAGTCTACCTCTGAGGACTGCATGGCCAAGGAGCTGCCTGAATACACAGTAAAAATCTGTGACAACTTATCCACAAAGAATTCTAAGTTTAAGGACTGTTGTCAAGAAAAAACCCCCATGGACGTGTTTGTGTGCGCTTACTTCCTGCCAGCTGCCCCAACACCTGAGCTGCCAGCCATCGAGTGGCCCACAAATACAGACGTGTGTGACAAAGGGAATGCCAAAGCCATAGATCAGTATACATTTGAATTAAGTAGGAGAACTCATCTTCCAGAAGTATTCCTCAGTAAAATACTTGAGCCAACCTTCAAAAGCCTTGCCGAATGCTGTGACTCTGAAGATGCTACGGGCTGTATGAATGCTCAGGGCCCTCAACTGAAAAAGGAATTATCTTCTTTCATTGACAAGGGACAAAAACTATGTGCAGATTATTCAGAAAACACTTTTACTGAGTATAAGAAAAAACTAGCAGAGCAATTAAGAGCACAATTGCCTGAGGCCAGTGCCATGGAACTCCAAGGGCTGATTGACAAGCGCTCAGACTTTGCCTCCAAGTGCTGTTCCATAAACTCACCTCCTCTCTACTGTGATTCAGAGATTGACGTTGAAATGAAAAATATCCTA---------------
>HLequCab3
ATGAAGAGGATCCCGGTTGTCCTGCTT---GCTGTAGCATTTGTGCATGCTCTAGAAAGAGGCCGAGATTACGAGAAGGATAAAGTCTGCAAGGAGTTCACCAGTCTGGGAAAAGATGACTTCACATCTCTATCAATGGTCCTGTACAGCCGAAAATTTCCCAGTGGCACATTTGAACAGATCAGTAATCTTGTGAATGAAGTGGTCTCCTTGACGGAAGCCTGCTGTGCTGAAGGGGCCGACCCTGGCTGCTATGACAACAGGACCTCAGCATTGTCTGTGAAGTCCTGTGAAAGTGACTCCCCATTTCCAGTGCACCCAGGAACTCCTGAGTGCTGTACCAAAGAGGGCCTCGAAAGGAAACTCTGTATGGCTGCCCTGAAGCACCAGCCACAAGAATTTCCAACCTATGTAGAGCCAACAAATGAAGAAATCTGTGAGGCATTCAGGAAAGATCCCAAGGGATTTGCTGAGCAATTTATGTATGAATACTCCATTAATTATGGACAAGCTCCTCTGCCACTTTTAGTCGGTTACACCAAGAGTTATCTCTCTATGGTAGGGTCCTGCTGTACCTCACCAAGCCCAACAGTGTGCTTTTTGAAAGAGAGACTCCAGACTAAGCATTTATCACTTCTCACCATTATGTCAAATAGACTCTGCTCACAATATGCTGCTTATGGGAAGGAGAAATCAAGGCTCAGCCATCTTATAAAATTAGCCCAAAAAGTGCCTACTGCTGATCTGGAGGATGTTTTGCCACTAGCTGAAGATATTACCACAATCCTCTCCAAGTGCTGTGAGTCTACCTCTGAGGACTGCATGGCCAAGGAGCTACCTGAATACTCCCTAAAAATCTGTGACAAGTTATCCACAAAGAATTCTAAGTTTCATGACTGTTGTCAAGAGAAAACACCCATGGATGTTTTTGTGTGCACTTACTTCATGCCAGCTGCCCAATCACCTGAGCTTCCAGACGTTGAGTTGCCCACAAATAAAGATGTTTGTGATAAAGGAAATACCAAACCCATCGATCAGTACATATTTGAACTAAGTGCGAGGACTCATATTCCAGAAGTATTCCTCAGTAAAATACTTGACTCAACCCTGAAAAACCTTGATGAATGCTGCCACTCTGAAGACTCTACCGCCTGTTTGAATGCTAAGGGCCCTCAACTGAAGAAGGAACTATCCTCTTTCATCGGCAAGGGACAAGAACTATGTGCAGATTATTCAGAAAACACATTTACTGAGTACAAGAAAAAACTGGCAGAGCGATTACGAGCAAAATTGCCTGATGCTGCAGCCACGGAACTCGAAGAGCTAGTTGGCAAGCGCTCAGACTTTGCCTCCAAGTGCTGTTCCATAAACTCACCTCCACTCTACTGTGATTCTGAGATTGATGCTGAAATGAAAAATTCTCCG---------------
>cerSim1
ATGAAGAAGATCCTGGCTGTCCTGCTT---GCTGTAGCATTTGTGCATACTCTAGAGAGAGGCCGAGATTATGAGAAGGATAAAGTCTGCAAGGAACTCGCCAGTCTCGGAAAAGATGACTTCGCAACTCTATCGATGGTCCTATACAGCAGAAAATTTCCCAGTGGCACATTTGAACAGATCAGTAATCTTGTGAATGAAGTTGTCTCCTTGACAGAAGCCTGCTGTGCTGAAGGGGCCAACCCTGACTGCTATGACAACAGAACCTCAGCACTGTCTGTTAAGTCCTGTGAAAGTGACTCCCCATTCCCGGTGCACCCAGGAACCGCTGAGTGCTGTACCAAAGAGGGCCTCGAGAGGAAACTCTGTATGGCTGCCCTGAAGCACCAGCCACAAGAATTTCCTACTTATGTAGAGCCACAAAATGACGAAATCTGCGAGGCATTCAGGAAGGATCCCAAGGGATTTGCTGAGCAATTTATATATGAATATTCCATTAATTATGGACAAGCTCCTCTGCCACTTTTAGTTGGTTACACCAAGAGTTATCTCTCTATGGTGGGGTCCTGCTGTACCTCCCCAAGCCCGACAGCGTGCTTTTTGAAAGAGAGACTCCAGATTAAACATTTATCACTTCTCACCATTATGTCAAATAGAGCCTGTTCACAATATGCTGCTTATGGGAAGGAGAAATCAAGGCTCAGCCATCTCATAAAATTAGCCCAAAAAGTGCCCACTGCTGATCTGGAGGATGTTTTGCCACTCGCTGAAGATATTACCACAATCCTCTCCACGTGCTGTAAGTCTACCTCTGAGGACTGCATGGCCAAGGAGCTGCCTGAATACTCACTAAAAATCTGTGACAAATTATCCACGAAGAATTCTAAGTTTCATGACTGTTGTCAAGAAAAAACACCCATGGGCATTTTTGTGTGCACTTACTTCATGCCAGCTGCCCAACCACTCGAGCTGCCAGATGTTGAGTTGCCCACAAATAAAGAAGTGTGCAGTAAAGGAAATACCAAAGCCCTCGATCAGTATACATTTGAGCTGAGTGGGAGGACTCATATTCCAGAAGTATTCCTCAGTAAAATACTCGAGCCAACCCTGAAAAGCCTTGATGAATGCTGTCACTCTGAAGACTCTGCTGCCTGTTTTAAGGCTAAGGGCCCTCAACTGAAGAAAGAACTATCTTCTTTCATTGACAAGGGACAAGAACTATGTGGAGATTATTCAGAAAACACATTTACTGAGTACAAGAAAAAACTGGCAGAGCGATTAAGAGCAAAGTTGCCTGATGCCACAGCCACAGAACTCGAAGAGCTGGTTGAGAAGCGCTCAGACTTTGCTTCCAAGTGCTGTACCATAAACTCACCTCCTCTCTACTGTGATTCTGAGATTGATGCTGAAATGAAAAATTCCCCA---------------
>bosTau8
ATGAAGAGGATCCTGGTTTTCCTCCTT---GCTGTAGCCTTTGTGCATGCTCTAGAGAGAGGCCGAGATTATGAGAAAGATAAAGTCTGCAAGGACCTTGCCAGCCTGGGAAGAGATGACTTCACATCTTTGTCAATGGTCCTATACAGCAGAAAATTTCCCAGTGGCACCTTTGAACAGATCAGCCATCTTGTGAACGAAGTTGTTTCCTTAACAGTAACCTGCTGTGCGGAAGGGGCCGATCCTGACTGCTATGACAACAGGACTTCAGCATTGTCTGACAAGTCCTGTGAAAGCAACTCTCCATTCCCAGTGCACCCTGGAACTCCTGAGTGCTGCACCCATGAGGGCCTTGAAAAGAAGCTCTGTATGGCTGCCCTGAAGCACCAGCCACAAGAATTTCCAACTTACGTAGAGCCAACAAATGACGAGATCTGTGAGGCATTCAGGAAAGATCCCAAGGACTTTGCTGATCGATTTATGTATGAATATTCCATTAATTATGGACAAGCTCCTCTGACACTTTTAGTCGGTTACACCAAGAGTTATCTCTCTATGGTAGGGTCCTGCTGTACTTCACCAAACCCAACAGTATGCTTTTTGAAAGAGAGACTTCAGCTTAAACATTTTTCACTTCTCACCATTATGACAAACAGAATCTGCTCACAATACGCTGCTTATGGGAAGGAGAAGTCAAGGCTCAGCCATCTCATCAAATTTGCCCAGAAAGTGCCTACTGCACATCTGGAAGATGTTCTGCCACTTGCTGAAGATATTACAACAATCCTCTCCAAGTGCTGTGACTCTGTCTCTGAGGACTGCATC---AAGGAGCTTCCTGAATATGCAGTAAAACTCTGTGACAACTTATCCACTAAAAATTCGAAATTTAAGGACTGTTGTCAAGAAAAAACACCCATGGAGATATTTGTGTGCGCTTACTTCATGCCAGCTTCCCCAAACCCTGAATTGCCAGATGTCAAGTTGCCCATGAACAAAGATGTGTGTGATGAAGGAAACACCAAGGTCCTGGATCAGTATATATTTGAACTAAGCAGGAAGACTCGGATTCCAGAAGTATTCCTCACTAAAATACTTGAGTCAACCCTGAAAAGCCTTGATGAATGCTGCCACTCTGAATCTTCTACTGCCTGTTTAAATGCAAAGGGCCCTCAATTGACAAGGGAATTATCATCTTTCATTCAAAAAGGACAAGAACTATGTGCTGATTATTCAGAAAACACATTTACTGAGTACAAGAAAAAACTGGCAGAGCGACTAAGAGGAAAATTTCCTGATGCCACGGAGACGGATCTCCAAGAGCTGGTTGCCAAGCGCTCAGACTTTGCCTCCAAGTGTTGTTCTGTAAACTCACCTCCTCTCTACTGCAATTCAGAGATTGATGCTGAAATT---AATACCCTACAGTCC---------
>HLcamFer2
ATGAAGAGGATCCTGGTTTTCCTGCTT---GCTGTAGCATGTGTGCGTGCTCTAGAGAGAGGTCGAGATTATGAGAAAGATAAAGTCTGCAAGGAACTTGCCAGTTTGGGAAAAGATGACTTCACATCTTTGTCAATGGTCCTATACAGCAGAAAGTTTCCCAGTGGCACATTTGAACAGATCAGTCATCTCGTAAATGAAGTTGTCTCCTTGACAGAAGCCTGCTGCACTGAAGAGGCCGACCCCGACTGCTACGACAACAGGACTTCAGCATTGTCTGCTAAGTCCTGTGAAAGTGACTCCCCGTTCCCAGTGCACCCAGGAACCGCTGAGTGCTGCACCACGGAGGGCCTTGAAAGGAAACTCTGTATGGCCGCCCTGAAGCACCAGCCACAAGAATTTCCTACCTATGTAGAGCCAACAAACGATGAGATCTGTGAGGCATTCAGGAAGGACCCCAAGGGGTTTGCCAATCAATTTCTGTATGACTACTCCATTAACTATGGACAAGCTCCTCTGACAATTCTAGTCAGTTACACCAAGAGTTACCTGTCTATGGTGGGGTCCTGCTGTACCTCACCAAGCCCAACAGTGTGCTTTTTGAGAGAGAGACTTCAGCTTAAACATTTATCACTTCTCACCACTGTGTCGAATAGAATCTGTTCTCAATATGCTGCTTATGGGAAGGAGAAATCAAGGCTCAGCCATCTCATAAAATTTGCCCAGAAAGTGCCTACTGCAGATCTGGAGGATGTTTTGCCATTAGCTGAAGATGTTACCACAATCCTCTCCAAGTGCTGTGGCTCTGCCTCTGAGGACTGCATGGCCAAGGAGCTGCCTGAATACACAGTAAAAATCTGTGACAGCTTATCCACGAAGAATTCTAAATTTAAGGACTGTTGTCAAGAAAAAACACCCATGGACATTTTTGTGTGCACATACTTCATGCCAGCTGCCCCAACACCCGAGCTGCGGGACGTCAAGTTGCCCACAAACAAAGACGTGTGTGATAAAGAAAACACCAAAGTCCTGGATCAGTATGCATTTGAACTAAGCAGGAAGACCCACATTCCAGAAGTGTTCCTCAGTAAAATCCTTGAGCCAACCCTGAGAGGCCTGGCTGAATGCTGCAACTCTGGAGAGTCTACTGCCTGTTTACATGAGAAGGGCCCTCAGTTGAAGAAGGAACTATCTTCTTTCATTGCAAAGGGGCAGGAACTATGTGCCGATTATTCAGAAAACACATTTACTGAGTACAAGAAAAAACTGGCAGAGCGATTAAGAGGAAAACTGCCTGATGCCACAGCCATGGAACTCAAAGAGCTGGTTGACAAGCGCTCAGACTTTGCCTCCAAGTGCTGTTCCATCAACTCACCTCCTCTCTACTGTGATTCAGAGATTGATGCTAAAATG---AATACTCTA---------------
>HLturTru3
ATGAAGAGGATCCTGGTTTTCCTGCTT---GCTGTAGCATTTGTGCATGCTCTAGAGAGAGGTCGAGATTATGAGAAAGATAAAGTCTGCAAGGAACTCGCCAGCCTGGGAAAAGATGACTTCACATCTTTGTCAATGGTCCTATACAGCAGAAAATTTCCCAGTGCTACCTTTGAACAGATCAGTCATCTTGTGAATGAAGTTGTCTCCTTGACAGAAGCCTGCTGTGCTGAGGGGGCCGACCCTGACTGTTATGACAACAGGACTTCAGCATTGTCTGCTAAGTCCTGTGAAAGTGACTCTCCATTCCCAGTGCACCCAGGAACTCCCGAGTGTTGCACTAAAGAGGGCCTTGAAAAGAAACTCTGTATGGCTGCCCTGAAGCACCAGCCACAAGAATTTCCTACCTATGTAGAGCCAACAAATGATGAGATCTGTGAGGCATTCAGGAAAGATCCCAAGGGGTTTGCTGACCAATTTATGTATGAATATTCCATTAATTATGGACAAGCTCCTTTGACACTATTAGTCAGTTACACCAAGAGTTCTCTCTCCATGGTAGGGTTGTGCTGTACCTCACCAAACCCAACAGTATGCTTTTTGAAAGAGAGACTTCAGCTTAAACATTTATCACTTCTCACCACAATGTCAAATAGAATCTGTTCACAATACTCTGCTTATGGGAAGGAGAAATCAAGGCTCAGCCATCTCATCAAATTTGCCCAAAAAGTGCCTACTGCAAATCTGGAGGATGTTTTGCCACTGGCTGAAGGTGTTACCACAATCCTCTCCAAGTGCTGTGAGTCTGCCTCTGAGGACTGCATGGCTAAGGAGCTGCTTGAGTACACAGTAAAAATCTGTGACAACTTATCCACAAAGAATTCTAAGTTTAAGGACTGTTGTCAAGAAAGAACACCCATGGACATTTTTGTGTGCACTTACTTCATGCCAGCTGCCCCAAACCCCGACCTACCAGATGTCAAGTTGCCCACAAACAAAGATGTGTGTGATAAAGGAAACACCAAAGTCCTGGATCAGTATGCGTTCGATCTAAGTAGGAAGACTCATATTCCAGAAGTATTCCTCAGTAAAATACTTGAGCCAACCCTGAAAAGCCTTGATGAATGCTGCCACTCTGAAGACTCTGCTGCCTGTTTCAATGCTAAGGGTCCTCAATTGACGAGAGAACTATCTTCTTTCATTGAAAAGGGACAAGAACTGTGTGCCGATTATTCAGAAAACACATTTACTGAGTACAAGAAAAAACTGGCAGAGAGGCTAAGAGGAAAACTGCCTGATGCCACAGAGACAGAACTCGAAGAGCTGGTTGACAAGCGCTCAGACTTTGCGTCCAAGTGTTGTTCTATAAACTCACCTCCTCTCTACTGCAATTCAGAGATTGATGCTGTAATG---AATACCCTACAGTCC---------
>balAcu1
ATGAAGAGGATCCTGGTTTTCCTGCTT---GCTGTAGCATTTGTGCATGCTCTAGAGAGAGGTCGAGATTATGAGAAAGATAAAGTCTGCAAGGAACTCGCCAGCCTGGGAAAAGATGACTTCACATCTTTGTCAATGGTCCTATACAGCAGAAAATTTCCCAGTGGCACCTTTGAACAGATCAGTCATCTTGTGAATGAAGTTGTCTCCTTGACAGAAGCCTGCTGTGCTGAGGGGGCCGACCCTGACTGTTATGACAACAGGACTTCAGCATTGTCTGCTAAGTCCTGTGAAAGTGACTCTCCATTCCCAGTGCACCCAGGAACTCCCGAGTGCTGCACCAAAGAGGGCCTTGAAAAGAAACTCTGTATGGCTGCCCTGAAGCACCAGCCACAAGAATTTCCTACCTATGTAGAGCCAACAAATGATGAGATCTGTGAGGCATTCAGGAAAGATCCCAAGGGGTTTGCTGATCAATTTATGTATGAATATTCCATTAATTATGGACAAGCTCCTTTGACACTATTAGTCAGTTACACCAAGAGTTCTCTCTCCATGGTAGGGTCGTGCTGTACCTCACCAAACCCAACAGTATGCTTTTTGAAGGAGAGACTTCAGCTTAAACATTTATCACTTCTCACCACAATGTCAAATAGAATCTGTTCACAATACTCTGCTTATGGGAAGGAGAAATCAAGGCTCAGCCATCTCATAAAATTTACCCAGAAAGTGCCTACTGCGAATCTGGAAGATGTTTTGCCGCTGGCTGAAGGTATTACTACAATCGTCTCCAAGTGCTGTGAGTCTGCCTCTGAGGACTGCATGGCTAAGGAGCTGCCTGAATACACAGTAAAAATCTGTGACAACTTATCCACAAAGAATTCTAAGTTTAAGGACTGTTGTCAAGAAAAAACACCCATGGACATTTTTGTGTGCACTTACTTCATGCCAGCTGCCCAAAACCCCGACCTGCCAGATGTCAAGTTGCCCACAAACAAAGATGTGTGTGATAAAGGAAACACCAAAGTCCTGGATCAGTATACGTTTGACCTAAGTAGGAAGACTCATATTCCAGAAGTATTCCTCAGTAAAATACTTGAGCCAACCCTGAAAAGCCTTGATGAGTGCTGCCACTCTGAAGACTCTACTTCCTGTTTCAATGCTAAGGGCCCTCAATTGACGAGAGACCTATCTTCTTTCATTGAAAAGGGACAAGAACTGTGTGCCGATTATTCAGAAAACACATTTACTGAGTACAAGAAAAAACTGGCAGAGAGGCTAAGAGGAAAACTGCCTGATGCCACAGAGACAGAACTCGAAGAACTGGTTGCCAAGCGCTCAGACTTTGCCTCCAAGTGTTGTTCTATAAACTCACCTCCTCTCTACTGCAATTCAGAGATTGATGCTGAAATG---AATACCCTACAGTCC---------
>susScr11
ATGAAGAGGATTCTGATTTTCCTGCTT---GCTGTAGCATTTGTGCATGCTTTAGAAAGAGGTCGAGATTATGAGAAGGATAAAGTCTGCAAGGAACTTGCCAGTCTGGGAAAAGATGACTTCACATCGTTGTCGATGGTCCTATACAGCAGGAAATTTCCCAGTGGCACCTTTGAACAGATCAGTCATCTTGTGAATGAAGTTGTGTCCTTGACAGAAGCCTGCTGTGCTGAGGGGGCCGACCCTGACTGCTATGACAACAGGACTTCAGCACTGTCAGATAAGTCCTGTGAAAGCGACTCCCCATTCCCAGTACACCCAGGAACTGCTGAGTGCTGCACCAAAGAGGGCCTTGAAAAGAAACTCTGTATGGCTGCCCTGAAGCATCAGCCCCAAGAATTCCCTACCTACGTGGAGCCAACAAATGACGAGATCTGTGAGGCATTCAGGAAAGACCCCAAGGGCTTTGCCAATCAATTTATGTATGAATATTCCATTAATTATGGACAAGCTCCTCTGACACTTTTAGTCAGTTACACCAAGAGTTACCTCTCTATGGTAGGGTCCTGCTGTACTTCACCAAGCCCAACAGTATGCTTTTTAAAAGAGAGACTTCAGCTTAAACATCTATCACTTCTCACCATTATGTCCAATAGACTCTGTTCACAATATGCTGCTTATGGGAAGGATAAATCAAGGCTCAGCCATCTCATAAAATTAGCCCAAAAAGTGCCTACTGCGAATTTGGAGGATGTTTTGCCACTGGCTGAAGATGTTGCCACAATCCTCTCCAAATGCTGTGACTCTGCCTCTGAGGACTGCATGGCCAAGGAGCTGCCCGAATACACAGTAAAAATCTGTGACAACTTATCCTCAAAGAACTCTAAGTTTACGGACTGTTGTCAAGAAAAAACACCCATGGACATTTTTATATGCACTTACTTCATGCCAGCTGCCCCAAGACCTGAGCTTCCAGATGTCAAGTTGCCCACAAACAAAGATGTGTGTGATAAAGGAAACCCCAAAGTCCTGGATCAGTATATATTTGAACTGAGTAGGAAGACCCACATTCCAGAAGTATTCCTCAGTAAAATACTTGAGCCAACCCTGAAAAGCCTTGATGAATGCTGCCACTCTGAAGACTCTACCGCCTGTTTTAAAGCTAAGGGCCCTCAATTTAAGAAGGAACTATCTTCTTTCATTGAAAAGGGACAAGAACTATGTGCGGATTATTCAGAAAATACATTTACTGAGTACAAGAAAAAACTGGCAGAGCGACTAAGAGGAAAATGGCCTGACGCCACAGAGACAGAACTCGAAGAGCTGGTTAAGAAGCGCTCAGACTTTGCCTCCAAGTGCTGTTCCATAAACTCACCTCCCCTCTACTGTGATTCAGAGATTGATGCTGAAATG---AATACCCTA---------------
>HLrouAeg4
ATGAAGAGGATCCTGGTTCTCCTGCTT---GCTGCAGCATTTGTGCATGCTCTAGAGAGAGGCCGAGATTATGAGAAGGATAAAGTTTGCAAGGAACTCTCCAATCTGGGAAAAGATGACTTTGCATCTTTATCAATGGTCCTATACAGCAGAAAATTTCCGAGCGGCACATTTGAGCAGGTCAGTCATCTTGTGAAGGAAGTTGTCTCCTTGACAGAAGCCTGCTGTGCTGAAGAGGCTGACCCTGACTGCTATGACAACAGGACCTCAGCACTGTCTGCTAAGTCCTGTGAAAGTGATGCTCCATTCCCAGTCCACCCAGGAACTCCTGAGTGCTGTACCCAAGAGGGCCTCGAAAGGAAACTCTGTATGGCTTCCCTGAAGCACCAGCCACAAGAATTTCCTACCTATGTAGAGCCAACTAATGATGAAATCTGTGAGGCGTTCAGGAAAGATCCCAAGGGATTTGCTAACCAATTTATGTATGAATATTCCATAAATTATGGTCAAGCTCCTCTGCCACTTTTAGTCGGTTACACCAAGAGTTATCTTTCTATGGTAGGGTCCTGCTGTACCTCATCAAGCCCAACCGTATGCTTTTTGAAAGAGAGACTCCAGATTAAACATTTATCACTTCTCACCATTATGTCAAATCGAATCTGTTCACAATATGCTGCTTATGGAAAGGAGAAATCAAGGCTCAGCCAGGTCATAAAATTAGCACAAAAAGTACCTACTGCTGATCTGGAGGATGTTCTGCCACTAGCTGAAGATATCACCGCCATTCTCTCAAAGTGTTGTGAGTCTACCGCTGAGGATTGTATGGCCAAGGAGCTGCCTGAACACACAGTAAAAATTTGTGACAACTTATCCATGAAGAACAGTAAATTTAATGACTGCTGTCAAGAAAAAACACCCATGGACATTTTTATGTGCACGTACTTCACGCCAGCTGCTCAACCACCTGAGCTGCCAGAAGCCGAGCTACCCACAAATAAAGATGTGTGCGGTAATGGAAACACCAAAGCCATGGATAAGTATACATTTGAACTAAGTAGGAGGACTCATATTCCAGAAGTATTCCTCAGTAAAATACTTGTACCAACCCTGAAAAGCCTTGCAGACTGCTGTGACTCTGAAGATTCTACTGCCTGTTTTAATGCTAAGGTCCCTCAACTGAAGAAAGAGCTATCTTCTTTCATTGACAAGGGACAAGAACTATGTGCAGATTATTCAGAAAACACATTTACTGAGTACAAGAAAAAACTGGCAGAACGATTAAAAGCGAAATTGCCTGATGCCACAGCCACAGAACTTGAAGAGCTGGTTAACAAGCGGTCAGACTTTGCCTCCAAGTGCTGTTCCTTAAACTCGCCTCCCCTCTACTGTGATGCTGAGATTGATGCCGAAATGAAAAACACCCTGCAGTCT---------
>HLrhiFer5
ATGAAGAAGGTGCCGTTTCTCCTGCTG---GCTGTAGCATTTGTGCATGCTCTAGAGAGAGGACGAGATTATGAGAAGGATAAAGTCTGTAAGGAACTCACCAGTCTGGGAAAAGATGACTTCACATCTTTATCAATGGTCCTATACAGCAGAAAATTTCCGAGTGGCACATTTGAACAGATCAGTCATCTTGTGAAGGAAGTTGTCTCCTTGACAGAAGCCTGCTGTGCTGACGGGGCTGACCCTGACTGCTATGATGACAGGACCTCAGCATTGTCTGCTAGGTCCTGTGAAAGTGACTCTCCATTCCCCGAGCACCCAGGAACCTCTGAGTGCTGTACCAAAGAGGGCCTCGAAAAGAAACTCTGTATGGCTGCCCTGAAGCACCAGCCACAAGAATTTCCAACCTACATAGAGCCAAGTAATGATGAAATCTGTGAGGCATTCAGGAAAGATCCCAAGGGATTTGCTGACGAATTTATGTATGAATATTCCATTAATTATGGCCAAGCTCCTCTGTCGCTTTTAGTCAGTTACACCAAGAGTTACCTGTCTATGGTAGGGTCCTGTTGTACTTCACAAAACCCAACCATATGCTTTTTGAAAGAGAGACTCCAGATTAAACATTTATCACTTCTCACCACTATGTCAAATAGAATCTGTTCACAATATGTGGCTTATGGAAAGGAGAAATCAAGGCTCAGCCATCTCATAAAATTATCCCAAAAAGCACCTAGTGCTAATCTGGAGGATGTTTTGCCACTAGCTGAAGATGTTACTGCAATCCTCTCCAAGTGCTGTGAGTCGCCCTCTGAGGACTGCATGGCCAAGGAGCTGCCTGAACACACAGTAAAAATCTGTGACAACTTATCCACAAAGAATACTAAGTTCAAAGACTGTTGTCAGGAGAAAACACCCATGGACATTTTTATGTGCGCTTACTTCACACCAGCTGCTCAGCCACTTGAGCTGCCGGAAGTTGAGCTGCCCACAAGTAAACATGTGTGTGGTAAAGAAAACACCGAAGCCATGGATAAGTATACATTTGAACTAAGTAGGAGGACTCATGTTCCAGAAGTCTTTCTCAGTAAAATACTTGAGCAAACCTCGAAAAACCTTCAAGAATGCTGTGACTCTGAAGATTCTACTGCCTGTTTTAATGCTAAGGTCCCTCAACTGAAGAAGGAGCTATCTTCTTTCATTGACAAGGGACGAGAACTCTGTGCAGATTATTCAGAAAACACATTTACTGAGTATAAGAAAAAACTAGCAGAACGATTAAGAACAAAATTTCCTGACGCCACAGACACAGAACTCGAAGAGCTGGTTGGCAGGCGCTCAGACTTTGCCTCCAAGTGCTGTTCCATAAACTCACCTCCCCTCTACTGTGATTCTGAGATTGATGCTGAAATGAAAAGTACCCTGCAGTCT---------
>HLphyDis3
ATGAGGAGGGTCCTGGTTCTCCTGCTC---GCTGTGGCGTTGGTGCAGGCTCTCGAGAGAGGTCGGGATTATGAAAAGGATAAAGTGTGCAAGGAGCTCGCCAGTCTCGGAAAAGATGACTTCACATCTTTAGCAATGGTCCAGTACAGCAGAAAATTTCCCAGTGGAACCTTTGAACAGATCAGTCTCCTCGTGAAGGAAGTTGTGTCCCTGACAGAAGCCTGCTGTGCCGAAGGGGCCGCCCCTGACTGCTATGACGAAAGGACGTCAGCACTGTCTGCTAAGTCCTGTGAGAGCGACTCTCCATTCCCGGTGCACTCAGGAACTGCGGAGTGCTGCACCAAGGAGGGTCTCGAGAGGAAGCTCTGTATGGCCGCCCTGAAGCACCCGCCACAAGAATTTCCTACCTACGTGGAGCCAAGTAATGATGAAATCTGTGAGGCATTCAGGAAAGATCCCAAGGAATTTGCTGACCACTTTATGTATGACTATTCCACTAATTATGGACAAGCTCCTCTGATGCTTTTAGTCAGTTATGCCAAGAGCTACCTCTCTATGGTAGGGTCTTGCTGTACCTCATCAAGTCCCACTGTATGCTTTCTGAAAGAGAGACTCCAGCTTAAACATTTATCAGTTCTCACCATTATGTCAAATAGAATCTGTTCACAATATGCTGCTTACGGGAAGGAGAAGTCGAGGATCAGCCACCTCATAAAATTAGCCCAAAAAGCACCGACTGCTGACCTGGAGGATGTTTTGTCACTAGCTGAAGATGTTACCACAATCCTCTCCAAGTGCTGTGAGTCTACCTCTGAGGACTGCATGGCCAAGGAGCTACCTGAACACACAGTAAAAATCTGTGACAACTTATCCACGAAGAATACTAAGTTTGAGGACTGTTGTCAAGAAAAAACTCCTATGGACATTTTTATGTGTGCTTACTTCACGCCAGCAGCCCAACCACCAGAGCTGCCAGAAGTTGAGCTGCCCACCAGTCAAGATGTGTGTGGCAAAGGCAACACCAAAGCCGTGGACAAGTACACATTTGAACTAGCTAGGAGGACTCATGTTCCAGAAGTATTTCTCAGTAAGGCACTTGAGCCAACCCTGAAAAGCCTTCAAGAATGCTGTGACTCCCAAGACTCTACTGCCTGTTTTAATGCTAAGATCCCTCAACTGAAGAAGGAACTATCTTCTCTCATTGACAAGGGACAAGAACTATGTGCAGGTTATTCAGAAAACACACTTACCGAATACAAGAAAAAACTGGCAGAGCGATTAAAAGCGCAGTTGCATGATGCCACAGCCACAGAACTCAAAGAACTGGTTGAAGAGCGCTCAGACTTTGCCTCCAAGTGCTGTTCCATAAACTCGCCTCCCCTCTATTGTGATTCTGCGATTGATGCTGAAATGAAAAATACCTTGGAGTCT---------
>conCri1
ATGACGCGGGTCCTGGCTCTCCTGCTC---ATGGTAACATGTGTGCATGCTCTAGAGAGAGGCAGAGATTATGAAAAGGATAAAGTCTGCAAGGAACTGAGCATTCTGGGAAAAGATGACTTCAGATCTTTATCAATGGTTCTATATAGCAGAAAATTTCCCGGCGGCACATTTGAACAGGTCCAACAACTTGTGAATGAAGTTGTCTCCTTGACAGAAGACTGCTGCGCCGAAGGGGCTGATCCTGACTGCTACGACACTAGGACCTCAGCCTTGTCTGCTAGGTCCTGTGAAAGTGACGCTCCATTCCCAGTGCACCCGGGGACGGCTGAATGTTGTACCAGAGAGGGCCTTGAACAGAAACTCTGCATGGCTGCCCTGAAGCACCAGCCAGAAGAATTTCCTACCTATGTAGAGCCAACAAATGACGAAATCTGCGAGGCATTCAGGAAAGATCCCAAGGGATTTGCTGAGCAATTTATGTATGAATATTCCAAGAACTATGGACAAGCCCCTCTGCTGCTTTTGGGTGGTTACATCAAGAGTTATCTCTCAATGGTGGGGTCCTGCTGTACCTCCCCAAATCCAACTGTCTGCTTTCTGAAAGAGAGACTCCAGATTAAACATTTATCACTTCTCACCACAATGTCAAATCGACTCTGTTCACAACATGTTGCTTATGGGAAGGAGAAATCAAGGCTCAGCCATCTCATAAAATTAGCACAAAAAGTCCCAACTGCTGATTTGAAGGATGTTTTGCCACTAGCAGAAGATGCTACCGCAATTCTTTCCAAGTGTTGTGAGTCTACCACTGAGGGATGCATGGCCAAGGAGCTACCTGAACACACAGTAAAAATCTGTGACAACTTGTCCACAAAGGACTCTAAATTTAAGGACTGCTGTCAAGAAAAAACACCAATGGACGTTTTTGTGTGCATTTACTTCATGCCTGAGGCCCAACCACCTGAGCTGCCAGAAGTTGAGTTGCCCACAAATAAAGATGTTTGTAGTAAACACAGCACCAAAGTCATGGACCAATATGCATTTGAACTAAGTAGAAGGACTCATGTTCCAGAAGTATTCCTCAGTAAGATACTTGTGCCAACCCTGAAAAGCCTTAGCGAATGCTGCCAATCTGAAGACACTACTGCCTGCTTTAATGCTAAGGGCCCTGAACTGAAGACAGAATTATCTTCTTTCATTGAAAAGGGACAAGAACTATGTGCAGATTATTCAGAAAACACGTTTACTGAATACAAGAAAAAACTCGCAGAGCGATTAAGAGCAAAATTGCCTGATGCCACAGATACAGAACTAGAAGAGCTGGTTGACAAGCGCTCAGACTTTGCTACCAAGTGCTGTTCCATCAACTCACCTCCTCTCTACTGTGATTCAGAGATTGATGTGGAGATGAAAAGTACCCTG---------------
>sorAra2
ATGAAGACAGCCCTGATTCTCCTGCTG---GCTCTAGCAGGGGTGCACGCGCTCGAGAGAGGCAGAGAGTATGAAAAGGAAAAAGTCTGCAAGGAACTCGCCCATCTGGGAAAAGATGGCTTTAGATCTTTATCAATAATCCTCTACAGCAGAAAATTTCCCAGTGGCACATTTGAACAGATCACTCACCTCATAGATGAAGTTGTCTCTTTGACGGAAGCCTGCTGTGCTGAAGGGGCTGACCCTGGGTGCTACGACAGCCGGACCTCAGCATTGTCTGAAAAGTCCTGTGAAAGTGATTCCCCATTTCCAGTACATCCAGGAACGTCCGAGTGCTGTGCCAGCGAGGGCCTGGAACGGAAGCTGTGCATGGCTGCCTTGAAGCACCAGCCACAAGAATTTCCGACATATGTGGAACTAACAAATGATGAAATTTGTGAAGCATTCAGGAAAGATCCCAAGGGATTTGCTGAGCAATTTATGTATGAATATTCTATAAACTATGGACAAGCCCCTCTGCCACTTTTAGTCGGTTATACCAAGACTTACCTCTCAATGGTAGGGTCCTGCTGTACCTCATCAAGTCCAACTGTATGCTTTTTGAAAGAGAGACTGCAGATGAAACATTTATCACTTCTCACTACTATGTCAAATAGACTTTGTTCACAACATGTTGCTTATGGGAAGGAGAAATCAAGACTCAGCCATCTCATAAAACTAGCCCAGAAAGTTCCAACGGCTGATCTGAAAGATGTGTTGCCACTAGCTGAAGATATCACCAGGATCCTTTCAAAGTGCTGTGAGTCTACATCTGAGGACTGTATGGCCAAAGAGTTGCCGGAACACACAGTAAAACTATGCAACAATTTATCCAACAAGAATTCTAAGTTTCAAGACTGTTGTCAAGAAAAAACCCCCATGGACGTCTTTGTGTGCGCTTACTTCACACCAGCTGCCCAATCACCAGAAATGCCAGATGCTCAGATGCCGACAAACAAAATTATTTGTGGTAAAGGAAGCACTAAAGCTATGGATCAGTATGCCTTTGAACTAAGTAGGAAGACTCATATTCCAGAAGTATTTCTCAGTAAAATACTTGAGCCAACCCTGAACAGTCTTGGTGAATGTTGCTCCTCTGGAGATGCGACTGCCTGTTTTAACTCAAAGGGCCCTCAACTGAAGGAAGAACTATCTTCTTTTATTGAAAAAGGACAAGAGCTATGTGCAGATTATTCAGAAAACACATTTACTGAATACAAGAAAAAATTGGCAGGGCGATTAAGAGCCAAATTGCCTGATGCCTCTGATTCAGAACTTGAAGAGCTGGTGGACAAACGCTCAGACTTTGCCACCAAGTGCTGTTCCATGAACTCACCTCCTCTCTACTGTGATTCAGAGATTGATGCTGAGATGAAGACTGCCCTG---------------
>ochPri3
ATGAAG---ATCTTGGTTCTCCTGCTT---GCTCTAGCATACGGGCATGCTCTAGAGAGAGGCCGAGATTATGAAAAGGATAAAGTCTGCAAGGAACTCTCTGCTCTGGGCAAAGACGACTTCAGATCTCTATCACTAGTGCTGTACAGCAGGAAATTCCCCTCTGGGACCTTTGAGCAGGTCACTCAGCTGGTGAAGCAGGTTGTCTCCTTGACAGAAGACTGCTGTGCCGAAGATGCTGACCCTAACTGCTACGACGATAGGACCACAGCACTGTCTGTCCTGTCCTGTGCCAGTGACTCTCCATTCCCAGAGCACCCAGGAACTGCTGAATGCTGCACCAGAGAGGGACTGGAAAGGAAACTCTGCATGGCGGCTTTGAAACATCCACCGCAGGAATTTCCTACCTATGTGGAGCCAACAAATGATGAAATCTGCGAGGCTTTCCGGAGAGACCCAATGGAGTTTGCTGACAAATTTTTGTATGAATATTCCGTTAACTACGGACAAGCTCCTCTGTCCATTCTAGTCAGTTACACCAAGAGCTATCTCTCCATGGTAGGGACCTGCTGCACTTCTCCAAACCCAACGGTGTGCTTTCTGAAGGAGAGACTCCAGATTAAACATTTATCGCTCCTCACCACTTTGTCAAATAGAGTCTGTTCACAGTATGCCGTTTATGGGATGGAGAAATCAAGACGCAGCCATCTGATAAAATTAGCCCAAAGAGTGCCAACTGCTGATCTGAAGGATGTTTTGCCACTTGCTGAAGATATTACTAATATTCTCTCCAAATGCTGCGAGTCTACTTCTGAGGATTGCATGGCCACAGAGCTTCCTGAACACACCGTAAAAATATGTGACAGCTTGTCCACAAAGAATTCTAAGTTTGAAGAATGTTGTAATGAAAAAACACCCATGGGCATTTTTGTGTGTACTTACTTCATGCCAGCCGCCCAGCCCCCTGAACTGCCAGCTGTGAAGTTGCCCACAAGTAAAGATGTGTGTGATTCAACAAATACCAATGTCATGGACCAGTATACATTCGAACTAGGTAGGAGGACTCAGATTCCTGAAGTATTCCTCAGCAAAGTCCTCGAGCCCACGCTGAAAAGCCTCAGTGACTGCTGTGCCTCTGAAGACTCCACTGCCTGCTTAAATGCTAAGGGTCCTAAACTGAAAAAGGAGCTATCTTCCTTCATTGACAAGGGACAAGAACTGTGCAAAGATTATTCTGAAAATACATTTACTGAGTACAAGAAAAAATTGTCACAGCAGCTAAGAGCAAAACTGCCTGATGCCACATCAATGGAACTAGCCGACGTGGTTAACAAACATTCAGATTTTGCCTCCAAATGCTGTTCCATTAACTCCCCTCCTCTCTACTGTGACTCTGAGATTGATGCTGAAATGAAAAATGTCCCAAAGTTC---------
>hetGla2
ATGAAGACAGTCTTGGTTCTGCTGCTC---ACTGTAGCACTGGGGCATGCATTAGAGAGAGGCCGAGATTATGAACGGGATAAAGTCTGCAAGGAGCTCACCCAGCTGGGAAAGGATGACTTCAGAACGCTGTCACTAGTCCTCTACAGCAGAAAGTTTTCCAGCGGCACCTTTGAGCAGGTCAGCCAACTTGTTCAGGAAGTTGTCGCCTTGACAGAAGAGTGCTGTGCAGAGGGAGCTGACCCCAACTGCTATGACACCAGGACCTCAGCCTTGTCTGCCAAGTCATGTGAAAGTGACTCTCCTTTCCCGGTGCACAAAGGAACTCCTGAGTGCTGTACCAAAGAGGGCCTGGAGCGGAAGCTCTGCATGGCCGCACTCAGTCATCAGTCTCGAGAATTCCCCACCTACGTGGAGCCAACAAATGATGAGATCTGTGAGGCATTCCGGAAAGATCCGAGGGGGTTTGCTGACCAATTTTTGTATGAATATTCCAGTAATTATGGACAAGTCCCACTGCCACTTTTAGTTGGTTACACCAAAATTTATCTCTCTATGGTCGGGTCCTGCTGTACCTCCCCAAGTCCAAACGTGTGCTTTTTGAAAGAAAGACTTCAGATTAGACACTTGTCACTCCTGACCGCTATGTCAAATCAAGTTTGTTCACAATATGCTGCTTATGGAAAGGAAAAATCAAGGCTCAGCCATCTCATAAAATTAGCCCAAAAAGTGCCTACTGCTGATCTGAAGGATGTTTTGCCAGTAGCTGAAGATATGACTGCAATCCTCTCCAAATGCTGTGAGTCTACCTCTGAGGACTGCATGGCCAAAGAGCTGCCTGAATACACAGTAAGAGTCTGTGACAACTTATCCAAGAAGAATTCTAAGTTTGAAAACTGTTGTCAAGAAGAAGCACCCTTGGGCATTTTTACATGCATATACTTCATGCCAGCTGCCCTACCACTTGAGCTGCCAGCCATTGAGTTGCCCACAAGTACAGAAATATGTGACCAAAGGAACACAAAAGCCTTGGATCAGTATACATTTGAACTGACTAGAAGGACTCCTATTCCAGAAGTATTCCTCAGCAAAATAGTGGAGACCACCCTGAGAAGCCTTAATGAATGCTGTGACTGGGAAGACTCTGCTGCCTGCTTTACTGATAAGGGTTCTCAACTGAAGAAGAAATTATCTTCTTTCATTGAGAAGGGACAAGAAGTATGTGCAGATTATTCAGAAAACACATTTACTGACTACAAGAAAAAACTATCAGAGCGACTAAGAGCAAAACTGCCTGATGCCACCCCCACAGAGCTGGCTGGCCTGGTGGACAAGCACTCAGAATTTGCCTCCAAGTGCTGTTCCATAAATTCACCACCGCGCTACTGTGATTCACAGATTGATGCTGAAATGAAAGATATTCTGCAGTCA---------
>cavPor3
ATGAAGCTGGTCTTGTTTCTCCTGCTC---GCTGTAGCGCTGGGCCGTGCTTTAGAAAGAGGTCGAGATTTTGAAAGGGATAAAGTCTGCAAGGAGCTCACCAACTTGGGAAAGGATGAATTCAGAACTCTGTCACTAATCCTCTACAGCAGGAAGTTTTCCAGGGGCACCTTTGAGCAGGTCAGCCAGCTCGTGCAGGAAGTTGTTGCCTTGACAGAGGAGTGCTGTGCGGAGGGAGCTGCCCCCGACTGCTATGACAGCAGGACCGCGGCCTTGTCGGCCAAGTCCTGCGAGAGTGACTCCCCCTTCCCGGTGCACGAGGGGACGCCCGCGTGCTGTGCCGCCGAGGGCCTGGAGCGCAAGCTCTGCATGGCTGCGCTGAGCCACCAGCCGCAAGAGTTCCCCACCTACGTGGAGCCCACGAACGAGGAAATCTGCGAGGCGTTCAAGAAAGATCCGAGGAGATTTGCTGACCAATTTGTGTATGAATACTCCAGTAATTATGGCCAAGTCCCACTGCTACTTTTAGTTAGTTACACAAAGAGTTATCTTTCAATGGTCGGGTCCTGCTGCACCTCCCCAAATCCAACCGTGTGCTTTTTGAAAGAGAGACTACAAATTAGACACCTATCACTCCTGACCACTATGTCAAATCGAGTCTGTTCGCAGTATGCTGTCAATGGAAAGGAGAAATCACAGATCAGCCATCTCATAAAATTAGCCCAAAAAGCGCCTACTGCTGATTTGAAGGATGTCTTGTCCCTAGCTGAAGATATCACTACCATCCTCTCCAAATGCTGTGAGTCTACCTCCGAGGACTGCATGGCCAAAGAGCTGCCTGAATACACAGTAAGAGTCTGCGACAACTTATCCAAGAAGAATTCTAAGTTTGAAGAATGTTGTCGAGAAGAAACGCCCTTGGGCATTTTTACATGTGTGTACTTCATGCCAGCTGCCCCGCAAGTAAAGCTTCAAGCCGTTGAGCTGCCCACAAATACCGAAGTGTGCGGGCAAAAGAGCACCAAAGCCTTGGACCAGTACACGTTTGAACTCAGTAGAAGGACTCCTATTCCAGAAGTATTCCTTAGCAAAATCCTGGAGCCAACCCTGAAGAGTCTTAATGAATGCTGTGACTCTGAGGACTCTGCCTCCTGCTTTACTGACAAGGGTTCTCAACTGAAGAAAGAATTATCTTCTTTCATTGAGAAGGGACAAGAATTATGTGCGGATTATTCAGAAAACACGTTTACTGAGTACAAGAAAAAGTTGACAGAGAGACTGAGAACGAAGCTGCCTGGTGCCACCCCCACTGAGCTGGCGGGCCAGGTGGAGAGACACTCAGACTTCGCCTCCAAGTGCTGCTCCATAAACTCACCGCCTCGCTACTGTGACGCACAGATTGATGCTGAAATGAAAGCTAGACTGCAGTCA---------
>speTri2
ATGAAGAGAGTCTTGGTTTTCCTGCTT---GCTGTAGCATTTGGACATGCTCTTGAAAGAGGCCGAGATTATGAAAAGGAAAAAGTCTGCCAGGAACTGGCTAGTCTGGGAAAAGATGACTTCAGATCTCTGTCACTAGTCCTATATAGCAGAAAATTTTCCAGTGGTACATTTGAACAGGTCAGCCAACTTGTGAAAGAAGTTGTCTCCTTGACCGAAGACTGTTGTGCGGAGGGGGCTGACCCTGACTGCTACGACACCAGGACCTCAGCACTATCTGCCAAGTCCTGTGAAAGTGACTCTCCATTCCCAGTACACTCAGGAACTCCTGAATGCTGTACCAAAGAGGGGCTTGAACGGAAGCTCTGTATGGCTGCCCTGAAACACCAGCCACAAGAATTTCCTACCTATGTGGAGCCAACAAATGATGAAATCTGTGAAGCATTCAGAAAAGATCCAAAGGGATTTGCTGACCAGTTTTTGTATGAATATTCCAGTAATTATGGACAAGCTCCTCTGCCACTTTTAATTGGTCACACCAAGAGTTATCTCTCTATGGTAGGAACCTGCTGTACCTCTGCAAGCCCAACTGTATGCTTTTTGAAAGAGAGACTTCATATGAGACAGTTCTCTCTTCTTACCACTATGTCAAATAGAGTTTGTTCACAATATGCTGCTTATGGAAAGGAGAAATCAAGGCTCAGTCATCTCATCAAATTAGCCCAGAAAGTGCCTACTGCTGATCTGGAGGCTGTTTTGCCACTAGCTGAAGATATTACTAGAATCCTCTCCAAATGCTGTGAGTCTACTTCTGAGGATTGCATGGCCAAAGAGCTGCCTGAACACACAGTAAAAATATGTGACAACTTATCCACAAAGAATTCTAAGTTTGAAGACTGTTGTCAAGAAAAAACACCTATGGACATTTTTATGTGCACTTACTTCATGCCAGCTGCCCAACCACCCCAACTGCCAGATGTCCAGTTCCCCACAAATAAAGATGTGTGTGATGCAAAAAACACCAAAGCCATGGATCAGTATGCATTTGAACTAAGTAGAAGGACTCACATTCCAGAAGTATTCCTCAGCAAAATACTCACACTAACCCTGAAAACCCTTAGTGAATGCTGTGACTCTCAAAATCCTGCTTCTTGTTTTGTTACTAAGGGTTCTCTAATGAAGAGGAAACAATCTCTTTTCCTTGACAAGGGACAAGAATTGTGTGCAGATTATTCAGAAAACACATTCACTGAGTACAAGAAAAAACTAGAAGAGCGACTAAGAGCAAAAATGCCTAACGCCACACCCATGGAGCTGACAGGGGTGGTTGACAAGCTTTCAGACTTTGCCTCCAAGTGCTGTTCCATAAATTCACCTCCTCTCTACTGTGGCTCACAG------------------------------------------
>micOch1
ATGAAGAGCGTCCTAGTACTCCTGCTG---GCCTTAGCACTGGGGCACGCTCTCGAGCGAGGCCGAGACTATGAAAAGGATAAAGTTTGCAAGGAACTCGCCATGCTGGGGAAAGATGACTTCAGATCTTTATCACTAATCCTATACAGCAAGAAGTTTTCCAGTGGCACATTTGAACAGATCAGCCAGCTGGTGAAGGAAGTTGTTGCCTTAACTGAAGAGTGTTGTGCCGAGGGGGCTGATCCCAACTGCTATGACACCAGGACCTCAGAGCTGTCCACCAAGTCCTGCGAAAGCGATGCCCCCTTTCCTGTTCACCCTGGAACTCCTGAGTGTTGCACCAAAGAGGGCCTGGAGCGGAAACTCTGCATGGCTGCCCTCAGTCACCAGCCACAGGAATTTCCCACTTACGTGGAACCAACAAATGAAGAGATCTGTGAGGCATTCAGGAAAGATCCAAAGGGATTTGCTGATCAATTTCTATACGAATATTCCAGTAATTACGGACAAGCTCCTCTGCCACTTTTAATCGGTTACACCAAGAGTTATCTCTCTATGGTAGGATCCTGCTGTACTTCTGCGAGCCCAACTGTGTGCTTTTTGAAGGAGAGGCTCCAGATTAAAGAATTGTCAGTTCTCACCACTATGTCGAACAGAGTCTGTTCCCAATATGCTGCGTATGGAAAGGAGAAATCCAGGCTGAGCCATCTCATTAAACTAGCCCAAAAAGTGCCAACTGCCAATCTGGAGGCTGTTCTGCCACTAGCTGAAGATCTTACTCAAATCCTGTCCAGATGTTGTGAGTCCACCTCCGAGGACTGCATGGCCAAAGAGCTGCCCGAACACACGTTAAAAATCTGTGACAACTTGTCCGCAAAGAATTCTAAGTTTGAAGAGTGCTGTCAGGAGAAAACACCCATGAACATTTTTATGTGCACTTACTTCATGCCAGCGGCTGAACCAGTTCAATCGCCAGCCATCAAGTTGCCCACAAAGACAGACCTGTGTGGTCAGCGTGCCACTCAAGTCATGGATAAGTATACATTTGAACTAAGCAGAAGTACTCAGTTGCCAGAAGTATTCCTCAGCAAAGTGCTGGAGACCACCCTGAAGTCTCTCAGGGAATGCTGCGAAACCCAGGACTCCGCGGCCTGTTTCAGCACTCAGAGTCCCCTGTTGAAGAAGCAACTTACTTCTTTCATTGAAAGGGGGCAAGAAATGTGTGCAGATTATTCTGAGAACACATTTACTGAGTACAAGAAAAAACTTGCAGAGCGACTGAGGACAAAAACACCCAATGCCTCTGCAGGGGAGCTGGAGGACATGGTGGACAAGCGCTCAGACTTCGCCTCCAAGTGCTGCTCCACAAACTCACCTCCCCTCTACTGCAGCTTGCAGATTGATGCTGAAATGAAGGACATCCTGCAGTCC---------
>criGri1
ATGAAGAGGGTCGCAGCTCTCCTGCTG---GCCTTAGCACTTGGGCATGCTCTAGAGCGAGGCCGAGACTATGAAAAGGATAAAGTTTGCAAGGAACTTGCCATGCTGGGGAAAGATGACTTCAGATCTTTATCACTAATCCTATACAGCAGGAAGTTTCCCAGTGGCACATTTCAACAGGTCAGCCAGCTGGTGAAGGAAGTTGTCTCCTTAACTGAAGAGTGTTGTGCTGAGGGGGCTGACCCCAACTGCTATGACACTAGGACCTCAGAGCTGTCTATCAAATCATGTGAAAGTGATGCCCCCTTTCCTGTGCACCCTGGAACTCCTGAGTGTTGCACCCAAGAGGGCCTAGAGCGGAAACTCTGCATGGCTGCCCTAAAGCACCAGCCACAAGAATTTCCCACCTACGTGGAACCAACAAATGATGAGATCTGTGAGGCATTCAGGAAAGATCCAAAGGGGTTTGCTGATGAATTTCTATATGAGTACTCCAGTAATTATGGACAAGCTCCTCTGTCGCTTTTAGTCGGTTACACCAAGAGTTATCTCTCTATGGTTGGATCCTGCTGTACTTCTGCAAGCCCAACTGTGTGCTTTTTGAAGGAGAGACTCCAGATTAAACACTTATCACTTCTCACCATCATGTCAAATAGAGTCTGTTCACAATACGCTGTGTATGGAAAGGAGAAATCAAGGCTCAGCCATCTCATAAAACTAGCCCAAAAAGTGCCAACTGCTAACCTGGAGGATGTTATGCCACTAGCTGAAGATCTTACTCAAATCCTGTCCAGATGTTGCGAGTCTACCTCAGAGGACTGCATGGCCAAAGAGCTGCCTGAACACACATTAAAAATCTGTGACAACTTGTCCACAAAGAATTCTAAGTTTGAAGAGTGCTGTCAAGAAAAAACACCCATGGACATTTTTATGTGCACCTACTTCATGCCAGCGGCTGAACCACTTCAATTGCCAGCCATCAAGTTGCCCACAGAGACAGACCTCTGTGGTCAGAGTACCACCCAAGCCATGGACCAGTATACATTTGAACTAAGCAGAAGGACTCGGGTGCCAGAAGTATTCCTCAGCAAAGTGCTAGAGACCACCCTGAAGTCCCTTAGTGAATGCTGTGATGCACAGGACTCCAAGGCCTGTTTCAGCACTCAGAGTCCCATATTGAAGAAGCAACTAACTTCTTTCATTGAAAGGGGGCAGGAACTGTGTGCAGATTATTCTGAGAACACATTTACCGAGTACAAGAAAAAACTGGCAGAGCGACTGAGGACAAAAACACCCAATGCCTCTCCAGGGGACCTGGAGGACATGGTGGACAAGCACTCAGACTTTGCCTCCAAGTGCTGCTCCATAAACTCACCCCCCCTCTACTGCAGCTCTCAGATTGATGCTGAAATGAGAGACACCCTG---------------
>mm10
ATGAAGAGGGTTCTGGTTCTCCTGCTG---GCCTTAGCCTTTGGGCACGCTCTAGAGAGAGGCCGAGACTATGAGAAGGATAAAGTTTGCAATGAACTCGCCATGCTGGGGAAAGAGGACTTCAGATCTTTATCACTAATCCTATATAGCAGGAAGTTTTCCAGTAGCACATTTGAGCAGGTCAACCAGCTTGTGAAGGAAGTTGTCTCCTTGACTGAGGAGTGCTGTGCTGAGGGAGCTGACCCCACCTGCTACGACACCAGGACCTCAGAGCTGTCTGTTAAGTCCTGTGAAAGTGATGCTCCCTTTCCGGTTCACCCTGGAACTCCTGAGTGTTGCACCAAGGAGGGGCTGGAGCGGAAACTCTGCATGGCTGCCCTCAGTCACCAGCCGCAGGAATTTCCCACCTACGTGGAACCAACAAATGATGAGATCTGTGAGGCCTTCAGGAGGGACCCAAAGGGATTTGCTGACCAGTTTCTGTATGAGTATTCCAGCAATTATGGACAAGCGCCTCTGCCACTTTTAGTTGCTTACACCAAGAATTATCTCTCTATGGTTGGATCCTGCTGTACTTCTGCAAACCCAACTGTATGCTTTGTGAAGGAGAGACTCCAGATGAAGCATTTGTCACTTCTCACCACCATGTCAAACAGAGTCTGCTCACAATATGCTGCATATGGAAAGGAAAAATCAAGGCTGAGCCATCTCATAAAACTAGCCCAAAAAGTGCCAACTGCTAACCTGGAGAACGTTCTGCCACTAGCTGAAGACTTTACTGAAATCCTGTCCAGATGTTGTGAGTCTACCTCAGAGGATTGCATGGCCAGTGAGCTGCCTGAGCACACAATAAAAATCTGTCAAAACTTATCCAAAAAGAATTCTAAGTTTGAAGAGTGCTGTCAAGAAAACACACCCATGAACATTTTTATGTGCACCTACTTCATGCCAGCTGCTGAACCACTTCAATTGCCAGCTATCAAGTTGCCAACTGGCAAAGACCTCTGTGGTCAGAGTACCACACAAGCCATGGACCAGTATACATTTGAACTAAGCAGAAGGACTCAAGTTCCAGAAGTGTTCCTCAGCAAAGTTCTGGAGCCAACCCTGAAAACCCTTAGGGAGTGCTGTGACACTCAGGATTCTGTTGCCTGTTTCAGCACTCAGAGTCCCCTGCTGAAGAGGCAACTAACTTCTTTCATCGAAAAAGGTCAAGAAATGTGTGCAGATTATTCTGAGAACACATTTACTGAGTACAAGAAAAAATTGGCAGAACGGCTAAGGACAAAAACACCCAACACCTCTCCGGCAGAGCTGAAAGACATGGTGGAGAAACACTCGGACTTTGCCTCTAAGTGCTGCTCTATAAACTCACCTCCTCTCTACTGCAGCTCACAGATTGATGCAGAAATGATAGACACCCTGCAGTCC---------
>rn6
ATGAAGAGGGTTCTGGTTCTCCTGCTG---GCCTTAGCCTTTGGGCATGCCCTAGAGAGAGGCCGAGATTATGAGAAGGATAAAGTTTGCCAGGAACTCTCCACGCTGGGGAAAGATGACTTCAGATCTCTATCACTAATCCTATACAGCAGGAAGTTTCCCAGTAGCACCTTTGAACAGGTCAGTCAGCTTGTGAAGGAAGTTGTCTCCTTAACTGAGGAATGCTGTGCTGAGGGAGCAGATCCCAACTGCTATGACACCAGGACTTCAGAGCTGTCTATTAAGTCCTGTGAAAGTGACGCCCCCTTTCCCGTTCACCCCGGGACTTCCGAGTGTTGCACGAAGGAGGGGCTAGAGCGGAAACTCTGCATGGCTGCCCTCAGTCACCAGCCACAGGAATTTCCCGCCTATGTGGAGCCGACGAATGATGAGATCTGTGAGGCGTTCAGGAAGGATCCAAAGGGATTTGCCGATCAGTTTCTATTCGAATATTCCAGCAATTACGGACAAGCTCCTCTGCCACTTTTAGTTGGTTACACCAAGAGTTATCTCTCTATGGTTGGCTCCTGCTGTACTTCTGCAAAACCAACTGTGTGCTTTTTGAAGGAGAGACTCCAGATGAAACAGTTATCACTTCTCACCACTATGTCAAACAGAGTCTGCTCACAATATGCTGCATATGGAAAGGAAAAATCAAGGATGAGCCATCTCATAAAACTAGCCCAAAAAGTACCAACTGCTAACCTGGAGGATGTTCTGCCACTCGCTGAAGACCTTACTGAAATCCTGTCCAGATGTTGTAAGTCTACCTCAGAGGACTGCATGGCCAGAGAGCTGCCTGAACACACATTAAAAATCTGTGGAAACTTATCCAAAAAGAATTCAAAGTTTGAAGAGTGCTGTTACGAAACAACACCCATGGGCATTTTTATGTGTAGCTACTTCATGCCAACTGCTGAACCACTTCAATTGCCAGCCATCAAGCTGCCAACCAGCAAAGACCTCTGTGGTCAGAGTGCCACACAAGCCATGGACCAGTATACATTTGAACTAAGCAGAAGGACCCAGGTTCCAGAAGTGTTCCTCAGCAAAGTTCTGGATACGACCCTGAAAACCCTTAGGGAATGCTGCGACACTCAGGACTCTGTCTCCTGTTTCAGCACTCAGAGTCCCCTGATGAAGAGGCAACTAACTTCTTTCATTGAAAAGGGGCAAGAAATGTGTGCAGATTATTCCGAGAACACATTTACTGAGTACAAGAAAAAATTGGCGGAACGACTGAGGACAAAAATGCCCAATGCCTCCCCGGAAGAGCTGGCAGACATGGTGGCCAAGCACTCAGACTTTGCCTCCAAGTGCTGCTCCATAAACTCTCCTCCACGCTACTGTAGCTCACAGATTGATGCAGAAATGAGAGACATCCTGCAGTCC---------
>eriEur2
ATGAAGAGGGTCCTGGTTCTCCTGCTT---TTTGCAGCATGTTCACATGCTCTAGAGAGAGGCAAAGATTATGAAAAGGATAAAGTCTGCAAAGAACTCGCCCAAATGGGTAAAGATGACTTCAGATCTTTATCAATAATTCTGTACAGCAGAAAATTTCCTAGTGGTACATTTGAACAGATCAGTCATCTTATAAATGAAGTTGTCTCCTTGACAGAAGCCTGCTGTGCTGAAGGGGCTGACTCTGACTGCTATGACAACAGGACCTCAGCTTTGTCTGCTAAATCCTGTGAAAGCAACTCTCCATTTCCAGTGCACCCAGGCACTCCTGAGTGCTGTGCCCAAGAGGGCCTTGAACAGAAGCTGTGTATGGCTGCCCTGAAGCATCCGCCACAAGAATTTCCAACCTACACAGAACCAACAAATGATGAAATCTGTGAAGCCTTCAGGAAAGATCCCAAGGAATTTGCTGAGCACTTTCTATATGACTATTCCAGTAATTATGGACAAGCTCCTCTGCCACTTTTAGTTGGTTACACCAAGAGTTATCTCTCTATGGTAGGGTCCTGCTGTACGTCACCAAATCCAACTATTTGCTTCTTAAAAGAGAGACTCCAGATCAAACAGTTGTCACTTCTCACCACTATGTCAAATAGACTCTGTTCACAACATGTTGCTTATGGGAAAGAGAAGTCAAGACTCAGCCACCTCATAAAGTTTGCCCAAAAAGTGCCTACTGCTGATCTGAAGGAAGTTTTGCCACTGGCTGAAGGTATCACCATAATCCTCTCCAAGTGCTGTGAGTCAACCTCTGAGGACTGCATGGCCAAGGAGTTGCCTGAACACACAGTAAAAATCTGCAACAGTTTATCCTCAAAGAATTCTAAGTTTAAAGACTGTTGTCAAGAAAAAACAGCCATGGACACTTTTGTGTGCATTTACTTCATGCAAAACACCCAGTCTCCTGAACTGCCAGATGTTGAGCTGCCCCAAAATAAAGATGTTTGTGGTAAAGCACACGCCAGAGCCTTGGATCAGTATGCCTACGAAGTAAGTAGGAGGACTCAGCTTCCAGAAGTATTCCTGAGCAAAATACTTGAGCCAACCCTGAAAAGTCTTGATGACTGTTGTCACTCTGAAGACTCTACCACCTGTTTTAACATGGAGGCCCCTCTACTTAAGGAGAAACTATCTACTTTCATTGAAAATGGACAAGAACTATGTGCAGATTATTCAGAACACACATTTACAGAGTACAAGAAAAAACTGGCAGGGCGATTAAGAACCAAACTGCCTGACGCCACAGATGCCCAGCTTGAAGAGCTGATTGAGAAGCGCTCAGACTTTGCCAGCAAGTGCTGCTCCATAAATTCCCCCCCTCTCTACTGCAACTCTGAGATTGATGCTTCC------CATGCATTATTT------------
>echTel2
ATGAAAGGGGTCCTGGGTCTGCTGCTT---ATGGTATCGTTTGTCCACGCTCTTGAGAGAGGCCGTGATTATGAAAAGAGTAAAGTCTGCGCAGAACTCAGCAATCTGGGAAAAGATGACTTCAGATCTCTATCAATGATCTCCTACAGCAGAAAATTCCCCAGTGGCACATTTGAACAGGTCAAGCAGCTGGTACAAGCAGTGGTCTCCCTGACGGAAGACTGCTGTGCAGAGGGGGCTGACCCGAACTGCTATGACGACAGGACGTCTGCACTGTCTGCCCGGTCCTGCGAGCAGGGCTCTCCGTTCCCCGTGCACCCGGGCACCGCGGAGTGCTGCACCAAGGAGGGGCTGGAGAGGAAACTCTGCATGGCAGCGCTGAAGCACCAGCCACAGGAGTTTCCCACCTACGTCGAACCCACCAACGATGAAATCTGTGAAGCATTCCGGAAAGACCCCAAAGACTTTGCTGACCAATTTATATATGAATATTCCAGCAATTACGGAGAAGCTCCTTTACCCCTGTTAGTCAGTTACATTAAGAGTTATCTCTCTATGGTAGGGTCCTGCTGTACTTCCTCAAGTACAACTGTGTGCTTTCTGAAAGAGAGGCTACAGATTAAGCATTTATCACTTCTAACCATGATGTCAAATAGAATCTGCTCACAATATGTTGCTTATGGGATGAATAAATCAAGACTCAGCCACCTTATCAAGTTAGCCCAGAAGGCACCGACTGCAGCTCTGCAAGATGTTTTGCCACTAGCTGAAGATCTTACTAATCTCCTCTCCAAGTGCTGCGAGTCTCCCTCTGAGGACTGCATGGCGAAGGAGCTGCCGGAACACACAGTAAAAATCTGTGATAAGTTATCCACAAAGAATTCTAAATTTGAAGACTGTTGTCAGGAAAAAACACCCATGGACATTTTCGTGTGCGCTTACTTCATGCCAGCTGCCCAGCCCCCTGAGTTGCCAGCTGTTGATTTGCCCACGAATAAAGCTGTGTGCAGTAGAGAAAACACCAAAGCCAAAGAGCAGTATGCATTTGAACTCAGCAGAAGGACCCAGATTCCGGAGGTGTTCCTCAGTAAGGCACTTGACGCGACCCTCACCAGCCTGGATGAATGTTGCGGCTCCGGAGACGCCGCAGCCTGTCTTCAAGCGAAGGGCCCTCTCCTGCAAAAAGAACTATCATCTTTCATTGAAAAGGGACAAGAAATATGTGCTGATTATTCAGAAAACACATTTACCGAGTACAAGAAAAAACTTACGGAGCGATTAAGAGCAAAATTGCCTGACACCTCTGCTACTGACCTCGCCCAGTTGGTGGACAAGCACTCAGACTTCGCCTCCAAGTGCTGCTCCATCAACTCCCCTCCGCTCCACTGTGACTCAGAGATTGAGGCTGAAATGAAAAATATCCTA---------------
