# Supplementary material for: Six reference-quality genomes reveal evolution of bat adaptations
Source: Nature. 2020 Jul 22;583(7817):578–84. doi: 10.1038/s41586-020-2486-3 (PMC8075899; doi:10.1038/s41586-020-2486-3)
Supplement: Supplementary file 6 — Alignments of 12,931 protein-coding genes across 48 mammals. [file 41586_2020_2486_MOESM6_ESM.gz › suppDataFile/ENST00000617429.aln.fasta]

>conCri1
---ATGGCGTCGCTCGGTTGTAGCACTGTCGTCTGCGCGGTCTGCTTGGAGAAGCCCAAATACCGCTGCCCGGCCTGCCGCGTGCCCTACTGCTCCCTGGCCTGCTTCCGGAAGCACAAAGAGCAGTGCAACCCTGAAACTCGTGCTGCAGAGAGAAGAATAAGACCACCTCTTGCTACAAAAACTAAATCGCCTGTAGAAAACCAA---------GAT---GATGGCGAC---------GACTCAATAGCTGATTTTCTCAATAGCGATGAGGAAGAGGACAGAGTTTCTTTGCAGAATTTAAAGAATTTAGAGGAGTCTGCAGCATTAAGAAGCTTACTGCTCAACCCACACCTTAGAGAGCTGATGGTCAGCCTTGACCAGGGGGACAACAAAGCAAAGCTCATGAGAGCCTGCATGCAGGAGCCGTTATTTGTGGAGTTTGCCGACTGCTGTTTAAGGATCGTGGAACCGCCCCAA---AATGAGGATTCT---
>HLphyDis3
---ATGGCGTCGCTCAAGGGTAGCACCGTCGTCTGTGTGATCTGTTTGGAGAAACCCAAATATCGCTGCCCCACCTGCCGCGTGCCCTACTGCTCTTTGACCTGTTCCCGGAAGCATAAAGAGCAGTGCAAACCTGAAACTCGTCCTATTGAGAAAAAACTAAGATCAGCTGTTACTGAAAAAACTGAAAAGCCTGTGGAAAACAAA---------GATGGTGAT---GAT---------GACTCTATAGCTGATTTTCTCAATAGCGATGAGGAAGAGGACAGGGTTTCTCTGCAGAATTTAAAGAAGTTAGGGGAGTCTGCAGAATTAAGAAGCTTACTGCTCAACCCACACCTCAGACAGTTGATGGTCAGCCTCGATCAGGGGGAGGACAAGGCCAAGCTCATGAGAGCCTGCATGCAGGAGCCCTTGTTTGTGGAGTTTGCTGACTGCTGTTTAAGGATCGTGGAACCATCCCAG---AATGAGGACTCT---
>ailMel1
GCTGTGGCGTCGCTCAGTTGCAGTGCCGTCGTCTGCGTGATTTGCTTGGAGAAACCCAAATACCGCTGCCCCGCCTGCCGCGTGCCTTACTGCTCCGTGGCCTGCTTCCGGAAGCACAAAGAGCAGTGCAACCCTGAAACTCGTCCTACTGAGAAAAAAATAAGGTCGGCTGTTGTGGCAAAAACTATAAAGCCTGCAGGAAACAAA---------GAT---GAT---GAGGACGAC---GGCTCTGTAGCTGACTTTCTCAATAGTGATGAGGAAGAGGACAGAGTTTCTTTGCAGAATTTAAAGAATTTAGGGGAGTCTGCAGCACTAAGGAGCCTGCTGCTCAACCCACACCTCCGACAGCTGATGCTCAGCCTCGATCAGGGCGCTGACAAGGCGCAGCTCATGAGAACCTGCATGCAGGAGCCCCTGTTCGTGGAGTTTGCGGACTGCTGTTTGCGGATCGTGGAGCCGTCCCAG---GACGAGGATTCC---
>saiBol1
---ATGGCGTCGCTCAATTGCAGCAGCGTTTTGTGCGTGATTTGCTTGGAGAAGCCCAAATACCGCTGCCCGGCTTGCCGCGTGCCCTACTGCTCGGTGGCCTGCTTCCGGACGCACAAAGAACGGTGCAACCCTGAAACTCGTCGTGTTGAGAAAAAAGTAAGATCAGCTCCTCCTACCAAAACT---------GTGGAAAACAAA---------GAT---GAT---GAT---------GACTGTATAGCTGATTTTCTCAATAGTGATGAGGAAGACGACAGAGTTTCTTTGCAGAATTTAAAGAATTTAGGGGAATCTGCAACATTAAGAAGCTTATTGCTCAATCCACACCTCAGGCAGTTGATGGTCAGTCTCGATCAGGGGGAAGACAAAGCAAAGCTCATGAGAGCCTGCATGCAAGAACCCTTGTTTGTGGAGTTTGCAGACTGCTGTTTAAGAATTGTGGAACCATCTAAG---AATGAGGATTCT---
>HLcamFer2
---ATGGCGTCGCTTAGTTGCAGCACCGTCGTCTGCGTGATCTGCTTGGAGAAGCCGAAGTACCGCTGCCCCGCTTGCCACGTGCCCTACTGCTCCGTGGCCTGCTTCCGGAAGCACAAAGAGCAGTGCAACCCTGAAACGCATCCTGTTCAGAAAAAAATA---CCAGCTCTTACTGCAAAAACTAAAAAGCCCGTGGAAGACAAA---------GAT---GAC---GATGACGAC---GACTCTGTAGCTGACTTTCTCGATAGTGATGAGGAAGAAGATAGAGTTTCTTTGCAGAATTTAAAGAATTTAGGGGAGTCTGCAGCACTGAGAAGCTTACTGCTCAATCCACACCTTCGACAGTTGATGGTCAGCCTCGATCAGGCGGACAACAAGGCAAAGCTCATGAGAGCCTGCATGCAGGAGCCCCTGTTCGTGGAGTTTGCTGACTGCTGTTTAAGGATTGTGGAACCATCCCAG---AATGAAGATTCT---
>HLmyoMyo6
---ATGGCGTCGCTCAGTGGTGGCACCGTCGTCTGTGTCATCTGCTTGGAGAAGCCTAAATACCGCTGCCCCGCCTGCCGCGTGCCCTACTGCTCGGTGACCTGTTTCCGGAAGCACAGAGAGCAGTGCAATACCGAAACTCGTCTTGTTGAGGAAAAAATA---TCAGCTTTTACTGCAAGAACTATAAAGCCCGAGGAAAACAAA---------GAT---GAT---GATGAC------GACTCTGTAGCTGATTTTCTCAATAGTGACGAGGAACAGGACAGAGTTTCTTTGCAGAATTTAAAGAATTTAGGGGAGTCTGCAGCATTAAGAAGCTTACTGCTCAATCCACACCTTAGACAGTTGATGGTCAGCCTCGATCAGGGGGACGACAAGGCCAAGCTCATGAGAGCCTGCATGCAGGAGCCCTTGTTTGTGGAGTTTGCCGACTGCTGTTTAAGCATCGTGGAACCATCCCAG---AATAAGGATCCT---
>bosTau8
---ATGTCGTCGCTCAGCTGCGGTACCGCTGTCTGCGTTGTCTGTTTGGAGAAACCCAAATACCGCTGCCCCGCCTGCCGCGTGCCCTACTGCTCCTTGCCCTGCTTCCGGAAGCACAAAGAGCAGTGCAGGCCTGCAGCTGGTCCTGTCGAGAAAAAAATAAGATCAGCTCTGACTGCAAAAACTAAAAAGCCTGTGGAAAACGAAGGTTCCTTAGAT---GAT---GAT---------GACTCTGTGGCTGATTTTCTCAATAGTGATGAGGAAGAGGACAGAGTGTCTTTGCAGAATTTAAAGAATTTAGGGGAGTCTGCAGCACTGAGGAGCTTACTGCTCAATCCACACCTCAGACAGCTGATGGTCGACCTCGATCAGGCGGACGACAAGGCCAAGCTTATGCGAGCCTGCATGCAGGAGCCCTTGTTTGTGGAGTTTGCTGACTGCTGCTTGAGTATCGTGGAGCCGTCTCAG---AACGAGGATCCT---
>micOch1
---ATGGCGTCTCTCAACAGTAAAACTGCGGTCTGCGTGGTCTGTTTGGAGAAGCCGAAATACCGCTGCCCGGCTTGCCGCGTGCCCTACTGCTCTGTCGCTTGTTTCCAGAAGCACAAAGAGCAGTGCAGTCCGGAAACCCGTCCTGTTGAGAACAGAATA------ACGGTGGCTCCTGTGACAACAAGGTCGGAGGAAGACAAA---------GAC---GAT---GAC---------TCCTCTGTGGCTGATTTCCTCAACAGTGATGAGGAAGAAGACAGGGTGTCTCTGCAGAAGTTAAGGAATTTAGGTGAATCTGCAGCTTTAAGAAGCTTACTGCTCAACCCACACCTGAGACAGCTGATGGTTAACCTCGATCAGGGCGACAACAAAGCAAAACTGATGAAAGCCTGCATGCAGGAGCCCTTGTTTGTGGAGTTCGCAGACTGCTGTTTAAAAATCGTGGAGCCACCCCAGAAGAACAGGGATTCT---
>mm10
---ATGGCGTCGCTGAATTGTAGGACTGCGGTCTGTGTGGTCTGTTTGGAGAAGCCGAAATACCGTTGCCCGACTTGCCGCGTGCCCTACTGTTCGGTCCCCTGTTTTCAGAAGCACAAAGAGCAGTGCAGCTCTGAAGCCCGACCTGTTGAGAAGAGA---AGAGCAGGGCCTCCTGTGAGGTCT---------GAGGAGAGCAAA---------GAT---GAT---GAC---------TCCTCCGTAGCTGATTTCCTCAACAGTGATGAGGAAGAAGACAGAGTGTCTCTGCAGAATTTAAAGAATCTAGGTGAATCGGAAACTTTAAGAAGCTTGCTGCTGAACCCACACCTGAGGCAGTTGATGATTAGCCTCGATCAGGGTGACAACAAAGCAAAGCTGATGCGAGCCTGTATGCAGGAGCCCCTTTTCGTGGAGTTTGCAGACTGCTGTTTAGGAATCGTGGAACCATCCCAG---AAGAGGGATTCC---
>rn6
---ATGGCGTCGCTAAATAGTAAGACTGCGATCTGTGTGATCTGCTCGGAGAAGCCGAAATACCGCTGCCCAGCTTGCCGCGTGCCCTACTGCTCGGTCGCCTGTTTCCAGAAGCACAAAGAGCAGTGCAACTCTGAAGCACGTCCTGTTGAGAAAAGC---CCAACAGTGGTTCCCGTAAGGACT---------GAGGAAAACAAA---------GGT---GAC---GAC---------TCCTCTATAGCTGATTTCCTCAACAGTGATGAGGAAGACGATAGAGTGTCTGTGCAGAGTTTAAAGAATCTAGGTAAATCAGAAACTTTAAGAAGCTTACTGCTCAACCCGCACCTGAGGCAGCTGATGATTAGCCTTGATCAGGGCGACAACAAGGCGAAGCTGATGAAAGCCTGCATGCAGGAGCCCCTGTTCGTGGAGTTTGCAGACTGCTGTTTAAGAATTGTGGAACCATCCCAG---AACAAAGATTCT---
>criGri1
---ATGGCGTCGCTCAACAGTGAAACTGTGGTCTGCGTGATCTGTCTGGAGAAGCCCAAATACCGCTGCCCGGCCTGCCGCGTGCCCTACTGCTCTGTCACTTGTTTCCAGAAGCACAAAGAGCAGTGCAACCCGGAAACCCGTCCTGCTGAGAACAGA---AGAACAGTGGCTCCGGTG---AATATAGGGTCTGAGGAAAGCAAA---------GAT---GAT---GAC---------TCCTCTATAGCTGACTTCCTCAACAGTGACGAGGAAGAAGACAGAGTGTCTCTGCAGAATTTAAAGAGTTTAGGTGAATCTGCAACTTTAAGAAGTTTACTGCTCAACCCACACCTGAGACAGCTGATGGTTAACCTTGATCAGGGTGACAACAAAGCAAAGCTGATGAAAGCCTGCATGCAGGAGCCTTTGTTTGTGGAGTTTGCAGACTGTTGTTTAAGAATCGTGGAACCATCCCAG---AAAAGGGATTCT---
>hg38
---ATGGCGTCGCTCAAATGTAGCACCGTCGTCTGCGTGATCTGCTTGGAGAAGCCCAAATACCGCTGTCCAGCCTGCCGCGTGCCCTACTGCTCGGTAGTCTGCTTCCGGAAGCACAAAGAACAGTGCAACCCTGAAACTCGTCCTGTTGAGAAAAAAATAAGATCAGCTCTTCCTACCAAAACCGTAAAGCCTGTGGAAAACAAA---------GAT---GAT---GAT---------GACTCTATAGCTGATTTTCTCAATAGTGATGAGGAAGAAGACAGAGTTTCTTTGCAGAATTTAAAGAATTTAGGGGAATCTGCAACATTAAGAAGCTTATTGCTCAATCCACACCTCAGGCAGTTGATGGTCAACCTCGATCAGGGAGAAGACAAAGCAAAGCTCATGAGAGCTTACATGCAAGAGCCTTTGTTTGTGGAGTTTGCAGACTGCTGTTTAGGAATTGTGGAGCCATCCCAG---AATGAGGAGTCT---
>panTro5
---ATGGCGTCGCTCAAATGTAGCACCGTCGTCTGCGTGATCTGCTTGGAGAAGCCCAAATACCGCTGTCCAGCCTGCCGCGTGCCCTACTGCTCGGTAGCCTGCTTCCGGAAGCACAAAGAACAGTGCAACCCTGAAACTCGTCCTGTTGAGAAAAAAATAAGATCAGCTCTTCCTACCAAAACCGTAAAGCCTGTGGAAAACAAA---------GAT---GAT---GAT---------GACTCTATAGCTGATTTTCTCAATAGCGATGAGGAAGAAGACAGAGTTTCTTTGCAGAATTTAAAGAATTTAGGGGAATCTGCAACATTAAGAAGCTTATTACTCAATCCACACCTCAGGCAGTTGATGGTCAACCTCGATCAGGGAGAAGACAAAGCAAAGCTCATGAGAGCTTACATGCAAGAGCCTTTGTTTGTGGAGTTTGCAGACTGCTGTTTAGGAATTGTGGAGCCATCCCAG---AATGAGGAGTCT---
>macFas5
---ATGGCGTCGCTCAGATGTAGCACCGTCGTCTGCGTGATCTGCTTGGAGAAGCCCAAATACCGCTGTCCGGCCTGCCGCGTGCCCTACTGCTCTGTAGCCTGCTTCCGGAAGCACAAAGAACAGTGCAACCCTGAAGCTCGTCCTGTTGAGAAAAAAATAAGATCAGCTCTTCCTACCAAAACCATAAAGCCTGTGGAAAACAAA---------GAT---GAT---GAT---------GACTCTATAGCTGATTTTCTCAATAGTGATGAGGAAGAAGACAGAGTTTCTTTGCAGAATTTAAAGAATTTAGGGAAATCTGCAACATTAAGAAGCTTATTGCTCAATCCACACCTCAGGCAGTTGATGGTCAACCTCGATCAGGGGGAAGACAAAGCAAAGCTCATGAGAGCCTACATGCAAGAGCCCTTGTTTGTGGAGTTTGCAGACTGCTGTTTAGGAATTGTGGAGCCATCCCAG---AATGAGGATTCT---
>gorGor5
---ATGGCGTCGCTCAAATGTAGCACCGTCGTCTGCGTGATCTGCTTGGAGAAGCCCAAATACCGCTGTCCAGCCTGCCGCGTGCCCTACTGCTCGGTAGCCTGCTTCCGGAAGCACAAAGAACAGTGCAACCCTGAAACTCATCCTGTTGAGAAAAAAATAAGATCAGCTCTTCCTACCAAAACCGTAAAGCCTGTGGAAAACAAA---------GAC---GAT---GAT---------GACTCTATAGCTGATTTTCTCAATAGCGATGAGGAAGAAGACAGAGTTTCTTTGCAGAATTTAAAGAATTTAGGGGAATCTGCAATATTAAGAAGCTTATTGCTCAATCCACACCTCAGGCAGTTGATGGTCAACCTCGATCAGGGAGAAGACAAAGCAAAGCTCATGAGAGCTTACATGCAAGAGCCTTTGTTTGTGGAGTTTGCAGACTGCTGTTTAGGAATTGTGGAGCCATCCCAG---AATGAGGATTCT---
>ponAbe2
---ATGGCGTCGCTCAAATGTAGCACCGTCGTCTGCGTGATCTGCTTGGAGAAGCCTAAATACCGCTGTCCAGCCTGCCGCGTGCCCTACTGCTCGGTAGCCTGCTTCCGGAAGCACAAAGAACAGTGCAGCCCTGAAACTCGTCCTGTTGAGAAAAAAATAAGATCAGCTCTTCCTACCGAAACCATAAAGACTGTGGAAAACAAA---------GAT---GAT---GAT---------GACTCTATAGCTGATTTTCTCAATAGTGATGAGGAAGAAGACAGAGTTTCTTTGCAGAATTTAAAGAATTTAGGGGAATCTGCAACATTAAGAAGCTTATTGCTCAATCCACACCTCAGGCAGTTGATGGTCAACCTCGATCAGGGGGAAGACAAAGCAAAGCTCATGAGAGCTTACATGCAAGAGCCCTTGTTTGTGGAGTTTGCAGACTGCTGTTTAGGAATTGTGGAGCCATCCCAG---AATGAGGATTCT---
>otoGar3
---ATGGCATCCCTCAATTGCAGCGCGCTGGTCTGCGTCATTTGCTTGGAGAAGCCCAAATACCGTTGCCCAGCCTGCCGCGTGCCCTATTGCTCAGTGACCTGCTTCCGGAAGCACAAAGAGCAGTGCAACCCTGAAACTCATCCTGCTGAGAGAAAAATAAGATCAGCTGTTCCTGCAAAAACTAGCAGGCCTGTGGAAAATAAA---------GAT---GAT---GAT---------TCCTCGGTAGCTGATTTTCTCAATAGTGATGAGGAGGAAGACAGAGTTTCTTTGCAGAATTTAAAGAATTTAGAGGAATCTGCAGCATTAAGAAGCTTATTGCTTAATCCACACCTGAGACAACTGATGGTCAGCCTTGATCAGGGGGACGACAAAGCAAAGCTCATGAGAGCCTACATGCAAGAGCCCTTGTTTGTGGAGTTTGCAGACTGCTGTTTAGGAATTGTTGAGCCATCCCAG---AATGAGGATTCT---
>micMur3
---ATGGCTTCGCTCAATTGCAGCACGGTGGTTTGCGTAATCTGCTTGGAGAAGCCAAAATACCGCTGCCCGGCCTGCCGCGTGCCCTACTGCTCAGTGACCTGCTTCCGGAAGCACAAAGAGCAGTGCAACCCTGAAACTCGTCCTGTAGAGAGAAGAATAAGATCAGCTGTTCCTGCAAAAACTGTTAAGCCTGTGGAAAACAAA---------GAT---GAT---GAT---------TCCTCTGTAGCCGATTTTCTCAATAGTGATGAGGAAGAGGACAGAGTTTCTTTGCAGAATTTAAAGAATTTAGAGGAATCTACGGCATTGAGAAGCTTATTGCTCAATCCGCATCTCAGACAATTGATGATCAGCCTTGATCAGGGGGATGACAAAGCCCAGCTTATGAGAGCCTACATGCAAGAGCCCTTGTTTGTGGAGTTTGCAGACTGCTGTTTGGGAATTGTCGAACCATCCCAG---AATGAAGATTCT---
>HLequCab3
---ATGGCGTCGCTCAACTGTAGCACCATCGTCTGCGTAATCTGCTTGGAGAAGCCCAAATACCGCTGCCCCGCCTGCCGCGTGCCCTACTGCTCCGTGACCTGCTTCCGGAAGCACAAAGAGCAGTGCAACCCTGAAACTCGTCCTGTTGAGAGAAAAATAAGATCAGCTCTTACTGCAAAAACTTTAAAGCCTGTGGAAAACAAA---------GAT---GAT---GACGAC------GACTCCGTAGCTGACTTTCTCAATAGTGATGAGGAAGAAGACAGAGTTTCTTTGCAGAATTTAAAGAATTTAGGAGAGTCTGCAGCACTAAGAAGCTTACTGCTCAACCCGCACCTTAGACAGTTGATGGTCAGCCTCGATCAGGGAGACAACAAGGCAAAGCTCATGAGAGCCTGCATGCAGGAGCCCCTGTTTGTGGAGTTTGCTGACTGCTGTTTAAGGATTGTGGAACCGTCCCAG---AACGAGGATTCT---
>cerSim1
---ATGGCGTCGCTCAATTGTAGCACCATCGTCTGCGTCATCTGCTTGGAGAAGCCCAAATACCGCTGCCCCGCCTGCCGCGTGCCGTACTGCTCCGTGACCTGCTTCCGGAAGCACAAAGAGCAGTGCAACCCTGAAACTCGTCCTGTTGAGAAAAAAATAAGATCAGCTCTTACTACAAAAACTATAAAGCCTGTGGAAAATAAA---------GAT---GAT---GATGAC------GACTCCATAGCTGACTTTCTCAATAGTGATGAGGAAGAGGACAGAGTTTCTTTGCAGAATTTAAAGAATTTAGGAGAGTCTGCAGCACTAAGAAGCTTACTGCTCAACCCACACCTTAGACAGTTGATGGTCAGCCTTGATCAGGGAGATAACAAGGCAAAGCTCATGAGAGCCTGCATGCAGGAGCCCTTGTTTGTGGAGTTTGCTGACTGCTGTTTAAGGATTGTGGAACCATCTCAG---AATGAGGATTCT---
>HLrouAeg4
---ATGGCGACTCTCAGTTGTAGCACTGTGGTCTGCGTGATATGCTTGGAGAAGCCTAAGTACCGCTGCCCCGCCTGCCGCGTGCCCTACTGCTCCGTCACCTGCTTCCGGAAACACAAAGAGCAATGCAATCTTGAAACTCGTCCTGTTGAGAAAAAAATAAGATCAGCGGTTGCTGCAAAAACTATAAAGCCTATGGAAAACAAA---------GAT---GAT---GACGAT------GACTCTATAGCTGATTTTCTCAATAGTGACGAGGAAGAGGATAGAGTTTCTTTGCAGAATTTAAAGAATTTAGGGGAATCTGCGGCATTAAGAAGCTTACTGCTCAACCCACATCTTAGACAGTTGATGGTCAGCCTCGATCAGGGGGACAATAAGGCCAACCTTATGAGAGCCTGCATGCAGGAGCCCTTGTTTGTGGAGTTTGCTGACTGCTGTTTAAGGATCGTGGAACCATCCCAG---AATGAGGATTTT---
>HLmolMol2
---ATGGCGTCGCTCAGTGGTCGCACCGCGGTCTGCGTGATCTGCCTGGAGAAGCCCAAGTACCGCTGCCCCGCCTGCCGCGTGCCCTACTGCTCGGTGACCTGTTTCCGGAAGCACAAAGAACAGTGCAATCCTGAAACTCGTCTTGTTGAGAAAAAAATAAGATCAGCTGTTACTGCAAAAACTATAAAGCCTGTGGAAAACAAA---------GAT---GAT---GATGAC------AACTCTATAGCTGATTTTCTCAATAGTGATGAGGAAGAGGACAGAGTTTCTTTGCAGAATTTAAAGAATTTAGGGGAGTCTGCAGCATTAAGAAGCTTACTGCTCAATCCACACCTTAGACAGTTGATGGTCAGCCTGGATCAGGGAGACGACAAGGCCAAGCTCATGAGAGCCTGCATGCAGGAGCCCTTGTTTGTGGAGTTTGCGGACTGCTGTTTAAGGATCGTGGAACCATCCCAG---AGTGAGGATTCT---
>canFam3
---ATGGCGTCGCTCAATTGCAGCGCCGTCGTCTGCGTGATTTGCTTGGAGAAACCCAAATACCGCTGCCCCGCCTGCCGCGTGCCTTACTGCTCGGTGACCTGCTTCCGGAAACACAAAGAGCAATGCAACCCTGAAACTCGTCCTACTGAGAAAAAGATAAGGTCAGCTGTTACAGCAAAAACTATAAAGCCTACAGAAAACAAA---------GAT---GAT---GATGAG------GAGTCTGTAGCTGATTTTCTCAATAGCGATGAGGAAGAGGACAGAGTTTCTTTACAGAATTTAAAGAATTTAGGGGAGTCTGCAGCATTAAGAAGCCTGCTGCTCAACCCACACCTTAGACAGCTGATGGTCAGCCTCGATCAGGGCGACAACAAGGCGAAGCTCATGCGAGCCTGCATGCAGGAGCCCTTGTTTGTGGAGTTTGCAGACTGTTGTTTACGGATTGTGGAACCATCCCAG---GATGAGGATTCC---
>lepWed1
---ATGGCGTCGCTCAATTGCAGCGCCGTCGTCTGCGTGATTTGCTTGGAAAAACCCAAATACCGTTGCCCCGCCTGCCGCGTGCCTTACTGCTCGGTGACCTGCTTCCGGAAGCACAAAGAACAGTGCAACCCTGAAACTCGTCCTACTGAGAAAAAAGTAAGGTCAGCTGTTACGGCAAAAACTATAAAGCCTGCGGAAAACAAA---------GAT---GAT---GATGAG------GACTCTGTAGCTGACTTTCTCAATAGTGATGAGGAAGAGGACAGAGTTTCTTTGCAGAATTTAAAGAATTTAGGAGAATCTGCAGCATTAAGAAGCCTGCTGCTCAACCCTCACCTTCGACAGCTGATGGTCAGCCTCGATCAGGGCGACAACAAGGCGAAGCTCATGAGAGCCTGCATGCAAGAGCCCTTGTTTGTGGAGTTTGCGGACTGCTGTTTAAGGATTGTGGAGCCATCCCAG---GATGAGGATTCC---
>musFur1
---ATGGCGTCGCTCAATTGCAGCGCCGTCGTCTGCGTGATTTGCTTGGAGAAACCCAAATACCGCTGCCCCGCCTGCCGTGTGCCTTACTGCTCCGTGACCTGCTTCCGGAAGCACAAAGAGCAGTGCAACCCCGAAACTCGTCCTGCTGAGAAAAAAATAAGGTCCCCTGTTACGGCAAAAACTGTAAAGCCCACAGAAAACAAA---------GAT---GAC---GAC---------GACTCTGTAGCTGACTTTCTCAATAGTGATGAGGAAGAGGACAGAGTGTCTTTGCAGAATTTAAAGAATTTAGGCGAGTCTGCAGCACTGAGAAGCCTTCTGCTCAACCCGCACCTTCGACAGCTGATGGTCAGCCTCGATCAGGGTGACAATAAGGCGAAGCTCATGCGAGCCTGCATGCAGGAGCCCTTGTTTGTGGAGTTTGCGGACTGCTGTTTACGGATCGTGGAGCCATCCCGG---GAGGAGGATTCG---
>felCat8
---ATGGCGTCGCTGAATAGTAGCGCTGTCGTCTGCGTGATTTGCTTGGAGAAACCCAAATACCGCTGCCCCGCCTGCCGCGTGCCCTACTGCTCCGTGGGATGTTTCCGGAAGCACAAAGAGGAGTGCAACCCTGAAACTCGTCCTATTGAGAGAAAA---AGATCAGCTGTTACTGCAAAAACTATAAAGCCTGCAGAAGACAAA---------GAT---GAT---GAT---------GACTCTATAGCTGATTTTCTCAATAGTGATGAGGAAGAGGACAGAGTTTCTTTGCAGAATTTAAAGAATTTAGGGGAGTCTGCAGCATTAAGAAGCCTACTGCTCAATCCACACCTTAGACAGTTGATGGTCAGCCTCGATCAGGGGGATAACAAGGCAAAACTCATGAGGGCCTGCATGCAAGAACCCTTGTTTGTAGAGTTTGCTGACTGCTGTTTACGGATTGTGGAACCATCCCAG---GATGAGGATTCT---
>HLrhiFer5
---ATGGCGTCGCTCAATTGTAGCACCGTGGTCTGCGTGATATGCTTGGAAAAGCCCAATTACCGCTGCCCCGCCTGCCGCGTGCCCTACTGCTCCGTGACCTGTTTCCGGAACCACAAAGAGCAGTGCAATCCCGAAACTCATCCTGTGGAGAAAAAAATGAGATCAGCTGTTACTGCAAAAACTAAAAAGCCGATGGAAAACAAA---------GAT---GAT---GACGAC------GACTCGATAGCTGATTTTCTCAATAGTGATGAGGAAGAGGACAGAGTTTCTTTGCAGAATTTGAAGAATTTAGGGGAGTCTGCAGCTTTAAGAAGCTTACTGCTTAATCCACATCTCAGACAGCTGATGGTCAGCCTGGATCAGGGGGACAACAAGGCCAAGCTCATGAGAGCCTGCATGCAGGAGCCCCTGTTTGTGGAGTTTGCTGACTGCTGTTTAAAGATCGTGGAACCACCCCAG---AATGAGGAGTTT---
>manPen1
---ATGGCGTCGCTCAGTTGTAGCACCGTCGTCTGCGTGATATGCTTGGAGAAACCCAAATACCGCTGCCCCGCCTGCCGCATGCCTTACTGTTCGGTGACTTGTTTCCGGAAGCATAAAGAGCAGTGCAATCCTGAAACTCAACCTGGTGGGAAAAAAATAAGATCAGCTGCTATTGCAATAAGTATAAAGCCTGTGGAAGATGAA---------GAT---GAC---GAT---------GACTCTATAGCTGATTTTCTCAATAGTGATGAGGAAGAAGACAGAGTTTCTTTGCAGAATTTAAAGAATTTAGGGGAGTGTGCGGCATTAAGAAGCTTACTACTCAACCCACACCTTAGAGAGTTGATGGTCAGCCTTGACCAGGGGGACAACAAGGCAAAGCTCATGAAAGCCTGCATGCAGGAGCCTTTGTTCGTGGAGTTTGCTGACTGCTGTTTAAGGATTGTGGCACCGCCCCAG---AACGAGGATTCC---
>HLmanJav1
---ATGGCGTCGCTCAGTTGTAGCACCGTCGTCTGCGTGATATGCTTGGAGAAACCCAAATACCGCTGCCCCGCCTGCCGCGTACCTTACTGTTCGGTGACTTGCTTCCGGAAGCATAAAGAGCAGTGCAATCCTGAAACTCATCCTGGCGAGAAAAAAATAAGATCAGCTGCTATTGTAAAAAGTATAAAGCCTGTGGAAGATGAA---------GAT---GAC---GAT---------GACTCTGTAGGTGATTTTCTCAATAGTGATGAGGAAGAAGACAGAGTTTCTTTGCAGAATTTAAAGAATTTAGGGGAGTGTGCAGCATTAAGAAGCTTACTGCTCAACCCACACCTTAGAGAGTTGATGGTCAGCCTTGACCAGGGGGACAACAAGGCAAAGCTCATGAAAGCCTGCATGCAGGAGCCTTTGTTCGTGGAGTTTGCTGACTGCTGTTTAAGGATTGTGGCACCGCCCCAG---AACGAGGATTCC---
>HLpipKuh2
---ATGGCGTCGCTCAGTGGTGGCACCGTCGTCTGTGTGATCTGCCTGGAGAAGCCCAAATACCGCTGCCCCGCCTGCCGCGTGCCCTACTGCTCCGTGAACTGCTTCCGGAAGCACCGAGAGCAGTGCAATACCGAAACTCGTCTTGTTGAGGAAAAAATA---CCAGCTTTTACTGCAAAAGTTATAAAGCCTGAGGAAAACAAA---------GAT---GAT---GAT---------GAGTCTGTAGCTGATTTTCTCAATAGTGACGAGGAACAGGACAGAGTTTCTTTGCAGAATTTAAAGAATTTAGGGGAGTCTGCAGCATTAAGAAGCTTACTGCTCAACCCACACCTTAGACAGCTGATGGTCACCCTCGATCAGGGGGACGACAAGGCCAAGCTCATGAGAGCCTGCATGCAGGAGCCCTTGTTTGTGGAGTTTGCCGACTGCTGTTTAAGCATCGTGGAGCCATCCCAG---AATAAGGATCCT---
>susScr11
---ATGGCGTCGCTCAATTGCAGAACCGCTGTCTGCGTTATCTGTTTGGAGAAGCCTAAGTACCGTTGCCCCGTCTGCCGTGTGCCCTACTGTTCCGTGATCTGTTTCCGGAAGCACAAAGAGCACTGCAACCCTGAAACTCGTCCTGTTGAGAAAAAAATAAGATCAGCTCTTACTACAAAAACTAAAGAGCCTGTGGAAAACAAA---------GAT---GAT---GACGAT------GACTCTGTGGCTGATTTTCTCAATAGTGATGAGGAAGAGGACAGAGTTTCTTTGGAGAATTTAAAGAATTTAGGGGAATCTGCAGCACTGAGAAGCTTACTGCTCAATCCACACCTTAGACAGCTGATGGTCGACCTCGATCAGGCGGACAACAAGGCAAAGCTCATGAGAGCCTGCATGCAGGAGCCCTTGTTTGTGGAGTTTGCTGACTGCTGTTTAAGGATCGTGGAACCATCCCAG---CATGAGGACTCT---
>HLturTru3
---ATGGCGTCACTGAATTGCAGCACCGCTGTCTGCGTTATCTGTTTGGAGAAACCCAAATACCGCTGCCCCGCCTGCCGCGTGCCCTATTGCTCGTTGACCTGCTTCCGGGAGCACAAAGAGCAGTGCAACCCTGAAACTCGTCCTGTCAAGAAAGAAATAAGATCGCATCTTACTGCAAAAACTAAAAAGCCTGTGGAAAACACA---------GAT---GAT---GATGAC------GACTCTGTAGCTGATTTTCTCAATAGTGACGAGGAAGAGGACAGAGTTTCCTTGCAGAATTTAAAGAATTTAGGGGAGTCTGCAGCGCTGAGAAGCTTACTGCTCAGTCCACACCTTAGACAGTTGATGGTCAACCTCGATCAGGCAGACGACAAGGCAAAGCTCATGCGAGCCTGCATGCAGGAGCCTTTGTTTTTGGAGTTTGCTGACTGCTGTTTAAGGATCGTGGAACCGTCCCCG---AACGAGGATTCT---
>balAcu1
---ATGGCGTCGCTCAATTGCAGCACCGCTGTCTGCGTTATCTGTTTGGAGAAACCCAAATACCGCTGCCCCGCCTGCCGCGTGCCCTACTGCTCGTTGACCTGCTTCCGGGAGCACAAAGAGCAGTGCAACCCTGAAACTCGTCCCGTCGAGAAAGAAATAAGATCGCATCTTACTGCAAAAACTAAAAAGCCTGTGGAAAACACA---------GAT---GAT---GATGAT------GACTCTGTAGCTGATTTTCTCAGTAGTGATGAGGAAGAGGACAGAGTTTCTTTGCAGAATTTAAAGAATTTAGNGGAGTCTGCAGCGCTGAGAAGCTTACTGCTCAGTCCACACCTTAGACAGTTGATGGTCAACCTCGATCAGGCAGACGACAAGGCAAAGCTCATGCGAGCCTGCATGCAGGAGCCTTTGTTTTTGGAGTTTGCTGACTGCTGTTTAAGGATCGTGGAACCATCCCCG---AACGAGGATTCT---
>dasNov3
---ATGGCGTCGCTCAATTGTAGCACAATCGTGTGCGTGATCTGCTTGGAAAAGCCCAAATACCGCTGCCCGGCCTGCCGCGTACCTTACTGCTCGGTGACCTGCTTCCGGAAGCATAAAGAGCAGTGCAACCCCAAAACTTGTATTAATGAGAAGAAAATAAGTTCAACTGTTTGTGCAAGAACTGTAACGTCTGTGAAAAACAAA---------GAT---GAT---GAC---------TTATCTATAGCTGATTTTCTCAGTAGTGATGAAGAAGAAGACAGAGTGTCCCTTCAGAATTTAAAGACTCTAGGGGAATCTGCAACATTAAGAAGCTTATTGCTCAATCCACACCTCAGACAGTTGATGGTCAGCCTCGATCAGGGAGACAACAAAGCAAAACTCATGAGAGCTTATATGCAAGAGCCCTTGTTTGTGGAGTTTGCGGACTGCTGTTTAAGCATTGTGGAACCAGCCCAG---AATGTGTCTTCT---
>tarSyr2
---ATGGCGTCGCTCAGCTGCAGCACTGTGGTCTGCGTGATCTGCTTGGAGAAGCCCAAGTACCGCTGCCCGGCCTGCCGCGTGCCCTACTGCTCGGTGACCTGCTTCCGGCACCACAAAGAGCAGTGCAACTCTGAAACTTGTCCTGTTGAGAGAAAAATAAGATTGACTGTTCCTGCAAAAACTGTAAAGCCTGTGGAAAACAAA---------GAT---GAT---GAC---------AACTCTATAGCTGATTTTCTCAGTAGTGATGAGGAAGAGGACAGAGTTTCTTTGCAGAATTTAAAGAATTTAGGGGAGTCTACAGTGTTAAGAAGGTTGTTGCTGAATCCACACCTGAGACAGTTGTTGGTTAGCCTCGACCAGGGGGACGACAAAGCGAAGCTCATGAGAACCTACATGCAGGAACCCTTGTTTGTGGAGTTTGCAGACTGCTGTTTGAGAATCGTGGAACCACCTCGG---AATGAGGATGCT---
>triMan1
---ATGGCGTCGTTCAGTTGCAGAACCATCGTCTGCGTGGTCTGCTTGGAAAAGCCCAAATACCGCTGTCCGGCCTGCCGTGTGCCCTACTGTTCGGTGACCTGCTTCCGGAAGCACAAAGAGCAGTGCAACCCTGAAACTCATCCTGTAAAGAAAAAA---AGTTCATCTCTTCCTATAAAAACTACAAAGCCTGTGGAAGACAAA---------GAT---GAT---GAG---------TCATCTATAGCTGATTTTCTCAATAGTGATGAGGAAGAGGACAGAGTTTCCCTGCAGAATTTAAAAAATCTAGGGGACTCTGCACCACTGAGGAGCTTACTGCTCAATCCACACCTTAGACAGCTGATGGTCAGCCTCGATCAGGGGGATGACAAAGCAAAGCTCATGAGAGCTTATATGCAAGAGCCCTTGTTTGTGGAGTTTGCAGACTGCTGTTTAAGAATTGTGGAACCGTCCCAG---AATGAGGATTCT---
>loxAfr3
---ATGGCGTCGCTCCGTTGTGGAACCGCCGTCTGCGTGGTCTGCTTGGAGAAGCCCAAATACCGCTGCCCGGCTTGCCGCGTGCCCTACTGCTCGGTGACCTGCTTCCGGAAGCACAAAGAGCAGTGCAGCCCTGAAACTCATTCTGTAAAGAAAAAAAGAAGTTCATCTCTTCCTACAAAAACTGCAAAGCCTGTGGAAAACAAA---------GAT---GAT---GAG---------TCATCTATAGCTGATTTTCTCAATAGTGATGAGGAAGAGGACAGAGTTTCTCTGCAGAATTTAAAGAATCTAGGGGACTCTGCATCACTGAGGAGCTTATTGCTCAATCCACACCTTAGACAGCTGATGGTCAGCCTCGATCAGGGGGACGACAAAGCAACGCTCATGAGAGCTTATATGCAAGAGCCCTTGTTTGTGGAGTTTGCAGACTGCTGTTTGAGAATTGTGGAACCGTCCCAG---AATGAGGATTCT---
>echTel2
---ATGGCGTCACTCCGCTGTAGAACCGTCCTCTGCGTGGTCTGCTTGGAAAAGCCCAAGTATCGCTGCCCGGCCTGCTGCGGACCCTACTGTTCCGTGACCTGCTTTCGGAAGCACAAAGAACAGTGCAACCCTGAAACTCACCCCACAAGGAAAAAAAGAAATTCATCCTTTCCTACAAAAACCACAAAGCCTGTGGAAAACCAA---------GAC---AAT---GAG---------TCATCGGTAGCCGATTTTCTCAATAGTGATGAGGAGGAGGACAGAGTTTCCCTGCAGAATTTAAAGAATCTGGGGAACTCCGCGCCACTGAGGAGCTTACTGCTGAACCCGCACCTCCGACAGTTGATGGTCAGCCTTGACCAGGGAGACGACAAAGCAAAGCTCATGAGAGCTTATATGCAAGAGCCCTTGTTTGTGGAGTTTGCAGACTGCTGTTTAAGGGCTGTGGAACCAGCCCCG---CATGAG---GCT---
>oryAfe1
---ATGGCGTCGCTCAATTGTAAGACCGTTGTCTGCGTCGTCTGCTTAGAGAAGCCTAAATACCGCTGTCCCGCCTGCCGCGTGCCTTATTGCTCGTTGACTTGCTTCCGGAAGCATAAAGAGCAGTGCAACCCTGAAACACATCCTATAAAGAAAAAAAGAAGTTCATTTCTTCCTACAGACTCGACAAAGCCTGTGGAAAGCAAA---------GCT---GAT---GAG---------TCATCTATAGCTGATTTTCTCAATAGTGATGAGGAAGAGGACAGAGTTTCCTTGCAGAATTTAAAGAATCTAGGGGACTCGGCACCATTGAGGAACTTACTGCTCAATCCACACCTTAGACAGTTGATGGTCAGCCTCGATCAGGGGGAGGACAAAGCAAAGCTCATGAGAACTTATATGCAAGAGCCCTTGTTTGTGGAGTTTGCAGACTGCTGTTTGAAAATTGTGGAACCTCTTAAG---AATGAGGATTCT---
>hetGla2
---ATGGCGTCGCTGGGCTGTAGCACCGTGGTCTGCGTGATCTGCTTGCAGAATTCCAAGTACCGCTGTCCGGCTTGCCGCGTGCGCTACTGCTCCGTGACCTGCTTCAAGAAACACAAGGAGCAATGCAACCTTAAAGCTCATCTTGTTGAGAAAAAA---AAATCAGCTCCTCCTGTAAAAGCTACACAGCCTGAGGAAAATAGA---------GAT---GAC---GAT---------TCCTCTGTAGCTGATTTTCTCAATAGCGATGAGGAAGAGGACAGAGTTTCTTTGCAGAATTTAAAGAGTTTAGGTGAATCGGCACCATTAAGAAACTTACTGCTTAATCCACACCTGAGACAGTTGATGGTCAGCCTTGACCAGGCGGATGACAAAGCAGAGCTCATGAGAGCCTACATGCAAGAGCCCTTGTTTGTGGAGTTCGCAGACTGCTGTTTAAGGGCCGTGGAACCATCCCAG---AATGAGGACTCT---
>cavPor3
---ATGGCGTCGCTGAGCTGTGGCACCGTGGTCTGCGTGATCTGCTTGGAGAAGCCCAAGTACCGCTGCCCGACCTGCCGCGTGCCCTACTGCTCGGTGACCTGCTTCAAGAAGCACAAGGAGCAGTGCAACCTTGAAACTCGTCCTGTTGACAAAAAA---AGATCAGCTCCTCCTGTCAAAGCTACACAGCCTGAGGAA---------------GAT---GAC---AAT---------TCCTCTGTAGCTGATTTTCTCAATAGTGATGAGGAAGAGGACAGAGTATCTTTGCAGAATTTAAAGAATTTAGGTGAATCTGTACCATTAAGAAACCTACTGCTTAATCCCCACCTGAGACAGCTGATGGTCAACCTTGATCAGGGAGACGACAAAGCGAAACTCATGAGAGCCTACATGCAAGAACCCTTGTTTGTGGAGTTCGCTGACTGCTGTTTAAGGATTGTAGAACCGTCGCAG---CATGAAGACTCT---
>speTri2
---ATGGCGTCGTTCAAATGCAGCACCGTGGTGTGCGTGATCTGCTCCGAGAAACCTAAGTATCGCTGCCCCGCCTGCTGCGTGCCCTACTGCTCGGTGACCTGCTTCCAGAAGCACAAAGAGCAGTGCAACCCTGAAACTCGTCCCATTAAGAATAAA---AGATCAGCTGCTCCTGTGAAAACTACACAGCCTAAGGAAAACAAA---------GAT---GAT---GAC---------TCCTCTATAGCCGATTTTCTTGATAGTGATGAGGAAGAAGACAGAGTTTCTTTACAAAATTTGAAGAATTTAGGAGAATCTGCAACATTAAAAAACTTATTGCTCAATCCACACCTTAGACAGTTGATGATCAACCTCGATCAGGGTGACAACAAAGCAAAGCTCATGAGAGCCTATATGCAGGAGCCCTTGTTTGTGGAGTTTGCGGACTGCTGTTTAAGGATCGTGGAACCACCACAG---AATGAGGATTCT---
>ochPri3
---ATGGCGTCGCTGCGCTGCAGCTCGGTGGTCTGCGTGGTCTGCCTGGAGAAGCCCAAGTACCGCTGCCCGGCCTGCCGCGCGCCCTACTGCTCGCTCGCCTGCTTCCGGACGCACCGAGAGAAGTGCACTCCTGAAACTCGACCCGTTGAGAGAAAA---CGATCAGCTGTTGCTGCTAAAACTGTGAAGCCGGTGGAGAACCAG---------GGT---GAT---GAC---------GACTCCATAGCTGATTTTCTAAATAGTGATGAAGAGGAAGACAGAGTTTCTTTGCAGAATTTGAAAAGTTTAGGGGACTCTGCTGCGTTAAGAAGCTTGCTGCTGAACCCGCACCTGAGAGAGCTGATCGTCAACCTTGATCAGGGGGACAACAAAGCCAAGCTCATGAGAGACTACATGCAGGAGCCCCTGTTTGTGGAGTTTGCTGACTGCTGTTTGAGAATTGTGGAACCGTCCTGC---AGTGACGAGTCT---
>eriEur2
---ATGCAGCCGCTGAAGAAGGATAGCGCTGTCTGTATGGTCTGCTTGGAGAAACCCAAATACCGCTGCCCCTCCTGTATCGGGCCCTACTGCTCGGTGACCTGCTTCCAGGAGCACAGAGAGCACTGCCACCCTGAAACTCAACGT---GAGAAAAAAATAAGACCGACTATTACTGCT------GTAAAATCTGTAGGGAAAAAA---------GAT---GAT---GAC---------GACTCTATAGCTGATTTTCTCAATAGTGATGAGGAAGAGGACAGACTTTCTTTGCAGAAGTTAAAGAATTTAGAGGACTCTGCAGCATTAAGAAGTTTACTGCTAAACCCACACCTTCGACAGATGATGGTTAGCCTCGATCAGGGGGACAATAAGGCAAAGCTCATGAGAGCCTGCATGCAGGAGCCCTTGTTTGTGGAGTTTGCCGACTGCTGTTTAAGTATTGTGGAGCCATCCCAG---AATGAGCATTCT---
>sorAra2
---ATGGCATCCCTTCGGAGCAGCGGCGCCGTCTGCGTGGTCTGCCTGGAGAAGCCCAAGTACCGCTGCCCGAGCTGTCGCCTGCCCTACTGCTCCGTGGCCTGCTTCGGGAAGCACAAAGAGAAGTGCAGTCCGAAAGCCGGTCTTGCGGAGAGGAACACAAGATCAGCTGTTCCTGCAATAATGACAAAATCCGTGGGAAGTGAA---------GAC---GAT---GATGATGACGACGATGCTATAGCTGATTTTCTCAATAGTGATGAGGAGGAGGACAGAGTTTCTTTGCAGAATTTAAATAAATTAGGGGAGTCTGCAGATTTAAAGAACTTGCTACAGAATCCGCACCTCCGACAGCTCCTGGTGAGCCTGGACCAGGCGGACGACAAGGCAAAGCTCATGAGAGCCTGCATGCAGGAGCCCTTGTTTGTGGAGTTCGCCGACTGCTGCCTGCGGGTCGTGGAGCCTGCCCCA---GAGGAGGACGAG---
