# Supplementary material for: Six reference-quality genomes reveal evolution of bat adaptations
Source: Nature. 2020 Jul 22;583(7817):578–84. doi: 10.1038/s41586-020-2486-3 (PMC8075899; doi:10.1038/s41586-020-2486-3)
Supplement: Supplementary file 6 — Alignments of 12,931 protein-coding genes across 48 mammals. [file 41586_2020_2486_MOESM6_ESM.gz › suppDataFile/ENST00000374278.aln.fasta]

>echTel2
ATGCGGGCCTCGGAGAAGCGGCGTCTGCTGGACAACCCGCGCAGAGCCCGGTCATACATGGGATCTATATGGCAGGAAGGGTCGGGCTGGGTCCCTCTCCCAGGACCTAGCCTTAACCTACAGACCATTGAGCTTGCGGCCGAGAACAACCATTACTGCCATGCCCAGAGGGATCCTGGTAGCCACCGTGACCCCAAAAAGGATCGGGCCCGGCGCCAACTGTATGTGGCCTCTGCCATTTGCCTGTTGTTCATGATCGGGGAAGTCATTGAGATCCTGGGAGCTCTGCTGTCTGTACTGTCCATCTGGGTCGTGACGGGGGTGCTGGTGTACCTGGCGGTGGAGCGACTAATCTCTGGGGACTATGAGATCAAGGGAGGAGTCATGCTGATCACCTCAGGCTGTGCTGTGGCCGTGAACATCATAATGGGGCTGACCCTCCACCAGTCTGGCCACGGGCACAGCCACGGTCCCGGCCACGGACACAGCCACGGTCCCGGCCACGGACACAGCCATGGTCCCGGCCACGGACGCAGCCACGATACCAGTGAGGAGCAG---AACCCCAGTGTCCGAGCTGCCTTTATCCATGTGATTGGGGACCTTCTACAGAGTGTGGGCGTCCTGGTGGCAGCCTATATTGTATACTTTAAGCCCGAGTACAAGTACGTGGATCCGATCTGCACCTTCATCTTCTCCATCCTGGTCCTGGGCACGACCTTGACCATTCTGAGAGATGTCCTTGTGGTGCTCATGGAAGGGACCCCCAAGGGCGTGGACTTCACGGCTGTTCGGGACCTGCTGCTGGCCGTGGAGGGGGTGGAAGCCTTACACAGCCTGCACATCTGGGCGCTGACCGTGTCCCAGCCGGTGCTGTCTGTCCACATTGCCATTGCTCGGAATGCCGATGCCCAGGCCGTGCTGAAGATGGCCAGCTCCCAGCTGCAGGGGAGGTTCCACTTCCACACGATGACCATCCAGATTGAGGACTACTCGGAGGACATGAAGGACTGTCAGGAGTGCCAGGGACCCTCCGAT---
>rn6
ATGCAGACCATGGACAAGCAGAACCTGCTGGAGAGCACGCGCGGAGCCCGGTCTTTCTTTGGAGCTCTGTGGAAGAGTGAAGCTAGCCGAATC------------CCGCCTGTGAACCTGCCCTCTGTTGAACTGGCTGTCCAGAGCAACCATTACTGTCATGCGCAGAAGGATTCTGGAAGTCACCCCAACTCCGAGAAGCAGAGGGCCCGACGCAAACTCTATGTGGCCTCTGCCATCTGCCTGGTGTTCATGATTGGAGAGATTATTGAGATCCTTGGAGCCTTGCTGTCTGTACTGTCTATCTGGGTGGTGACCGGGGTGCTCGTGTACCTGGCTGTACAGCGGTTGATTTCTGGAGATTATGAGATCAAAGGGGACACCATGTTGATCACTTCGGGCTGCGCTGTGGCTGTGAACATCATAATGGGGCTGGCCCTCCATCAGTCTGGACATGGACACAGCCATGGG------------CACAGCCAT---------------------------------------------GAGGACAGCAGCCAGCAGCAGCAGAACCCCAGTGTCCGAGCTGCCTTCATTCATGTGGTTGGGGACCTTCTACAGAGTGTGGGCGTCCTGGTGGCAGCCTATATTATATACTTCAAGCCCGAGTACAAGTACGTGGACCCCATCTGCACCTTCCTCTTCTCCATCCTGGTCTTGGGGACAACGTTAACCATCCTGAGAGATGTGATCTTGGTTCTCATGGAAGGGACTCCCAAAGGTGTGGACTTCACAACTGTGAAAAATCTTCTGCTGTCCGTGGATGGTGTGGAAGCCTTACACAGCCTGCATATCTGGGCGCTGACAGTGGCCCAGCCCGTGCTGTCTGTCCACATAGCCATTGCCCAGAATGTTGATGCCCAGGCTGTGCTGAAGGTGGCTAGGGACCGCCTCCAGGGGAAGTTCAATTTCCACACCATGACCATCCAAATTGAGAGCTACTCTGAGGACATGAAGAGCTGCCAGGAGTGCCAGGGTCCCTCGGAA---
>HLmyoMyo6
ATGAAGACCATGGACAAGCAGCGTCTGTTGGACGCCGGGTCCGGAGCGCGGTCTTACATGGGATCTCGGTGGCAGAATGAGGCTGGCTGGATTTCTGTGTCACGACCTGAGCTGGACTTGCCATCCATTGAGCTGAACGTGGAGAACAGTCACTACTGCCACTCCCAGCAGGGTCCTGGCAGCCGCTGTGACCCCGAGAAGGAGCGGGCCCGGCGCCAGCTCTATGTGGCCTCTGCCATCTGCCTGGTGTTCATGGTTGGGGAAGTCGTTGAGATCCTGGGAGCCCTGCTGTCTGTGCTGTCCATCTGGGTGGTGACTGGGGTGCTGGTGTACCTGGCGACAGAGCGGCTCATCTCCGGGAACTATGAGATCGAGGGGAAGACTATGCTGATAACAGCGGGCTGCGCCGTGGCCGTGAACATCATAATGGGATTGACTCTTCACCAGTCTGGCCATGGACACAGCCACGGCCAAGGGCACGGACACAGCCACGGCCAAGGG------CACAGCCAA------------------------GACACCACCCAGCAGCAGGAGAACCCCAGTGTCCGAGCTGCCTTTATCCATGTGATCGGAGACTTGCTGCAGAGTTTGGGCGTCCTGGTGGCAGCCTATATTTTATACTTCAAGCCAGAGTACAAGTACGTAGACCCCATCTGCACCTTCATCTTCTCCATCCTGGTCCTGGGGACAACCTTGACCATCCTGAGAGATGTGATCCTGGTGCTAATGGAAGGTACCCCCAAGGGCGTGGACTTCACAGCTGTGCGGGACCTGCTGCTGTCAGTGGAGGGGGTGGAAGCCTTGCACAGCCTGCATATCTGGGCACTGACTGTGACCCAGCCTGTGCTGTCTGTCCACATCGCCATTGCTCAGAACACAGATGCCCAGGCTGTGCTGAAGGCAGCCAGCGCCCGCCTGCAGGGGAAGTTCAACTTCCACACCATGACCATCCAGGTCGAGCACTACTCTGAGGACATGAAGGACTGTCAGGCGTGCCAGGGCCCCTCGGAC---
>HLpipKuh2
ATGAAGACCGTGGACAAGCAGCGCCTGCTGGACGCCAGGTCCGGGGCGCGGTCTTACATGGGGTCTCTGTGGCAGAGCGGGGCTGGCTGGATTTCCGTGTCACGACCCGAGCTGGACTTGCCATCCATTGAGCTGCCGGCGGAGAACAGTCACTATTGCCACTCCCAGAAGGGTCCTGGCAGT------GACCCCAGGAAGGAGCAGGCCCGACGACAGCTCTACGTGGCCTCTGCCATCTGCCTGGTGTTCATGGTTGGGGAGATCGTCGAGATCCTGGGAGCCCTGCTCTCTGTGCTGTCCATCTGGGTGGTGACGGGGGTGCTGGTGTACCTGGCGATAGAGCGGCTAATCTCTGGGAACTATGAGATCCAAGGGAAGACGATGCTGATCACGGCGGGCTGTGCCGTGGCCGTGAACATCATAATGGGATTGACTCTTCACCAGCCTGGCCACGGACACAGCCACGGCCAAGGCCACGGACACAGCCACGGCCAAGGCCAAGGGCACAGCCAA------------------------GACACCATTCAGCAGCAGGAGAACCCCAGTGTCCGAGCTGCCTTCATCCATGTGATCGGAGACTTGCTGCAAAGCGTGGGCGTCCTGGTGGCAGCCTTTATCTTATACTTCAAGCCAGAGTACAAGTACGTAGACCCCATCTGCACCTTCATCTTCTCCGTCCTGGTGCTGGGGACCACCCTGACCATCCTGAGGGACGTGGTCCTGGTGCTAATGGAAGGGACCCCCAAGGGCGTGGACTTCACGGCTGTCCGGGACCTGCTGCTGTCGGTGGAGGGGGTAGAAGCCTTGCACAGCCTGCACATCTGGGCCCTAACCGTGACCCAGCCCGTGCTGTCTGTCCATGTCGCCATTGCTCAGAACACAGATGCCCAGGCCGTGCTGAAGGCCGCCAGCGCCCGCCTCCAGGGCAAGTTCAACTTCCACACCATGACCATCCAGATCGAGGACTACTCTGAGGCCATGAGGGACTGCCAGGCGTGCCAGGGCCCCTCGGAC---
>HLturTru3
ATGGAGGCCACCGAGAGGAAGCATCTGTTAGACGCCAGGCTTGGAGCCGGGTCTTACAGA---TCTCTGTGGCAGGATGGGGCTGGCAGGATTCCTCTGTCTTCACCTGGCCTGGACTTGCAGACCGTTGAGCTGGCTACCAAGAGCAACCATTACTGTCATGCCCAGACGGGTCCTGGCAGTGACTGCGACCTCAAGAAGAAGAGGGCGTGGCGCCAGCTCTGTGTGGCCTGTGCCTTCTGCCTGTTGTTCATGATTGGGGAAGTCGTTGAGATCCTGGGCGCCCTGATCTCTGTGCTGTCCATCTGGGTCGTGACCGGGGTACTGGTGTACCTGGCGGTGGAACGGCTGATCTCTGGGGACTATGAGCTCGAGAAGGAGACCATGCTGATCACGTCGGGCTGTGCTGTGGTCGTGAACATCATAATGGGATTGATTCTTCACCAGTCTGGCCACGGACACAGCCATGGC------CATGAGCACAGCCAC------------------------------------------------GACACCAGCCAGCAGCAGGAGAACCCCAGTGTCCGCGCTGCCTTTATCCATGTGGTTGGAGACTTTCTGCAGAGCTTGGGCGTTTTAGTGGCAGCCTTTATTTTATACTTCAAGCCAGAGTACAAGTTTATAGACCCCATCTGCACCTTCCTCTTCTCCATCCTCGTCCTGGGGACAACCTTGACCATCCTGAGAGATGTGATCCTGGTGCTGATGGAA------------------------------------------------------------------------------------------------------------------------------------------------------------------------------------------------------------------------------------------------------------------------------------------
>balAcu1
ATGGAGGCCACCGAGAGGAAGCATCTGTTGGACGCCAGGCTTGGAGCCGGGTCTTACAGA---TCTCTGTGGCAGGATGGGGCTGGCTGGATCCCTCTGTCTTCACCTGGCCTGGACTTGCAGCCCATTGAGCTGGCTACCAAGAGCAACCATTACTGTCATGCCCAGACGAGTCCTGGCAGTCACTGCGACCCCAAGAAGAAGAGGGCCTGGCGCCAGCTCTGTGTGGCCTGTGCGTTCTGCCTGTCGTTCATGATTGGGGAAGTCATTGAGATCCTGGGCGCCCTGCTCTCTGTGCTGTCCATCTGGGTCGTGACTGGGGTACTGGTGTACCTGGCGGTGGAACGGCTGATCTCTGGGGACTATGAGATCGAGGAGGGGACCATGCTGATCACGTCGGGCTGTGCTGTGGTCGTGAACGTCATAATGGGGTTGATTCTTCACCAGTCTGGCCACGGACACAGCCATGGC------CATGAGCACAGCCAC------------------------------------------------GACACCAGCCAGCAGCAGGAGAACCCCAGTGTCCGAGCTGCCTTTATCCATGTGGTTGGAGACTTTCTGCAGAGCTTGGGCGTTTTAGTGGCAGCCTTTATTTTATACTTCAAGCCAGAGTACAAGTTTATAGACCCCATCTGCACCTTCCTCTTCTCCATCCTCGTCCTGGGGACAACCTTGACCATCCTGAGAGATGTGATCCTGGTGCTGATGGAAGGGACCCCCAGGGGCATGGACTTCACGGCTGTGCGGGATCTGCTGCTGTCGGTGGAGGGGGTGGAAGCCCTGCACAGCCTGCATATCTGGGCACTGACTGTGGCCCAGCCTATCCTGTCTGTCCACGTCGCCATCGCTGGGAACGCAGATGCCCAGGCTGTGCTGAAGGCAGCCAGCGCCCGCCTGCAGGGCAAGTTCCACTTCCACACCATGACCATCCAGATAGAGGACTACTCTGAGGACATGAAGGACTGTCAGTCATGCCAGGGTCCCTCGGAC---
>HLcamFer2
ATGGAGGCCACGGAGAAGCAGCATCTGTTGGACGCCAGGCCTGGAGCCCGGTCTTACAGA---TCTCTGTGGCAGGATGGGCCTGGCTGGGTCCCTATGTCCTCACCTGGCATGGATTTGCAGCCCATTGAGCTGGCTACCAAGAGCATCCATTACTGTCATGCCCAGAAGGGTCCTAGCAGTCATTGCGACCCCAAGAAGAAGCAGGCCTGGCGCCAGCTCTGTGTGGCCTCTGCCTTCTGCCTGCTGTTCATGATTGGGGAAGTAATTGAAATCCTGGGTGCCCTGCTCTCTGTGCTGTCCATCTGGGTTGTGACTGGGGTACTGGTGTACCTGGCGGTGGAACGGCTCACCTCTGGGGACTATGAGATCGAGGAGGGAACCATGCTGATCACATCGGGCTGTGCTGTGGTTGTGAACATCATAATGGGGTTGATTCTTCACCAGTCCGGCCATGGACACAGTCATGGC------CATGGGCACAGTCATGGCCATGGG------CACAGCCAC------------------------GACAGCAGCCAGCAGCAGGAGAACCCCAGTGTCCGAGCTGCCTTTATCCACGTGATTGGAGACTTTCTGCAGAGCTTGGGTGTTCTGGTGGCAGCCTATATTTTATACTTCAAGCCAGAGTACAAGTATATAGACCCCATCTGCACCTTCCTCTTCTCCATCCTCGTCCTGGGAACAACCGTAACCATCCTGAGAGATGTGATCCTGGTGCTGATGGAAGGGACCCCCAAGGGCATGGACTTCATTGCTGTGCGGGATCTGCTGCTGTCGGTGGATGGGGTGGAAGGTTTGCACAGCCTGCATATCTGGGCGCTGACCGTGGCCCAGCCTGTCCTGTCTGTCCACATCGCCATCGCTCAGAACACAGACTCCCAGGCTGTGCTGAAGGCAGCCAGTGCCCTCCTGCAGGGGAAGTTCCACTTCCACACTATGACCATCCAGATCGAGGACTACTCTGAGGACATGAAGGACTGCCAGTCATGCCAGGGCCCCTCGGAC---
>bosTau8
---------------------------------------------------------------ACTCTGTGGCAGGATGGGACCAGCAGCATCCCTCCGTCTTCACCTGGCCTGGCCTTGCAGCCCACTGAGCTGGCTCCCCAGAGCAGCCACTACTGCCATTCCCAGAAGGGTCCTGGCAGTCACGGTGACCCCAAGAAG---AGGGCCTGGCGCCAGCTCTGTGTGGCTTCTGCCTTCTGCCTGTTGTTCATGATTGGGGAAGTCATCGAGATTCTGGGTGCCCTGCTCTCTGTGCTGTCTATCTGGGTCGTGACGGGGGTGCTGGTGTACTTGGCGGCAGAAAGGCTGATCTCTGGAGACTATGAGATCAAGGAGGAGACCATGTTGATCACGTCGGGCTGTGCTGTGGTCGTGAATATCATAATGGGGTTGATTCTTCACCAGTCTGGCCATGGACACAGCCGTAAC------CCCGAGCACAGCCAC------------------------------------------------AACGCCAGCCAGGAGCAGGGAAGCCCCAGTGTCCGAGCTGCCTTTATCCACGTCATTGGAGACTTTCTGCAGAGCTTGGGCGTTTTGGTGGCAGCCTTTATTTTATACTTCAAGCCAGAGTACAAGTTTATAGACCCCATCTGCACCTTCCTGTTCTCCATCCTCGTCCTGGGGACAACCTTGACCATCCTGAGAGATGTGATCCTGGTGCTGATGGAAGGGACCCCCAAGGGTGTGGACTTTACAGCCGTGCAGAATCTGCTGCTGTCCGTGGAGGGCGTGGAAGCCTTGCACAGCCTGCACATCTGGGCGCTGACCGTGGCCCAGCCTATACTGTCTGTCCACATCGCCATCGCTGAGAATGCAGATGCCCAGGCTGTGCTGAAGGCAGTCAGCGACCGCCTGCAGGAGATGTTCCATTTCCACACCATGACCATCCAGATCGAGGACTACTCTGAGGACATGAAGGACTGTCAGTCATGCCGGGGCCCCTCGGAC---
>macFas5
ATGGACGCCACGGAGAAGCAGCACCTGTTGGACGCCAGGCCCGCAGTCCGGTCATACATGGGATCTCTGTGGCAGGACGGGGCTGGCTGGATCCCTCTGCCCCGACCTGGCCTGGACTTGCAGGCCATTGAGCTGGCTGCCCAGAGCAACCATTACTGCCATGCTCAGAAGGGTCCCGACAGTCACTGTGACCCCAAGAAGGGGCAGGCCCGGCGCCAGCTCTATGTAGCCTCTGCCATCTGCCTGTTTTTCATGATTGGAGAAGTCGTTGAGATCTTGGGAGCCCTGGTCTCTGTACTGTCCATCTGGGTCGTGACTGGGGTACTGGTGTACCTGGCTGTGGAGCGGCTGATCTCTGGGGACTATGAGATCGAAGGGGGGACCATGCTGATCACATCGGGCTGTGCTGTGGCTGTGAACGTCATAATGGGGTTGACGCTTCACCAGTCTGGCCATGGACATAGCCATGGC---------------------------------------------------------------------ACCACCAACCAGCAGGAGGAGAACCCCAGCGTCCGAGCTGCCTTCATCCATGTGATCGGGGACTTTCTGCAGAGCATGGGCGTCCTAGTGGCAGCCTATATTTTATACTTCAAGCCGGAATACAAGTATGTAGACCCCATCTGCACCTTCTTCTTCTCCATCCTGGTCCTGGGGACAACCTTGACCATCCTGAGAGATGTGATCCTGGTTTTGATGGAAGGGACCCCCAAGGGCGTGGACTTCACAGCTGTGCGGGATCTGCTGCTGTCGGTGGAGGGGGTGGAAGCCCTGCACAGCCTGCATATCTGGGCACTGACCGTGGCCCAGCCTGTTCTGTCTGTCCACATTGCCATTGCTCAGAATACAGACGCCCAGGCTGTGCTGAAGACAGCCAGCAGCCGCCTCCAAGGGAAGTTCCACTTCCACACCGTGACCATCCAGATCGAGGACTACTCGGAGGACATGAAGGACTGTCAGGCATGCCAGGGCCCCTCGGAC---
>otoGar3
ATG---------GAGAAGCAGCACCTGTTGAACGCCAGGTCTGGAGCTCGGTCGTACATGGGATCTCTGTGGCAGGATGGGACTGGCTGGATCCCTCTGTCTGGACACAGCCTGGACTTACAGGCCATTGAGGTGGCTGCCCAGAGCAACCATTACTGTCATGCCCAAAAGGATCTTGACAGTGAAGGTGACCCTAAGAAGGAGCGTGCCCGGCGCCAACTCTATGTGGCTTCTGCCATCTGCTTGGTGTTCATGATCGGGGAAATCATTGAGATCCTGGGAGCCCTGGTCTCTGTGCTGTCCATCTGGGTCGTGACTGGGGTACTAGTGTACTTGGCTGTGGAGCGGCTAATCTCTGGGAACTATGAGATCGAGGGGAACACCATGCTGATCACGTCGGGCTGCGCTGTGGCTGTGAACATCATTATGGGGTTAACCCTTCACCAGTCTGGCCATGGGCACAGTCATGAC------CATGCACACAGCCATGGCCATGCA------CACAGCCAT------------------------GACACCAGTGAGCAGCAGGAGAACCCCAGCGTCCGAGCTGCCTTCATCCATGTGATTGGGGATTTTCTGCAGAGCGTGGGCGTCTTGGTGGCAGCCTATATTATATACTTCAAGCCAGAGTACAAGTATGTAGACCCCATCTGCACCTTCATCTTCTCCATCCTGGTCCTGGGGACAACCTTGACCATCCTGAGAGATGTGATCCTGGTGCTAATGGAAGGGACCCCCAAGGGCGTGGACTTCACAGCGGTGCAGGATCTGCTACTGTCCGTGGAGGGGGTGGAAGCCTTGCACAGTCTGCATATCTGGGCACTGACTGTGGCCCAGCCGGTGCTTTCTGTCCACATTGCCATTGCTCAGAATGCAGACGCCCAGGCTGTGCTGAAGGCAGCCAGCAGCCTTCTCCAGAGGAGGTTCCACTTCCACACTATGACCATCCAGATCGAGGACTACTCCGAGGACATGAAGGACTGTCAGGCATGCCAAGGCCCCAAGGAC---
>ochPri3
-----------------------------------------------------------------------------------------------------------------GGACATGCAGGCCATGGAGCTGGCTGCCCAGAGCAACCACTACTGCCACGCCCAGAGGGGTGCACGCAGTCACCATGACCTCAAGCGGGAGCAGGCCCGGCGCCAACTCTATGCGGCCTCTGCCATCTGCCTGGTGTTCATGATTGGAGAAATCATTGAGATCCTGGGAGCTCTGTTGTCCGTGCTCTCCATCTGGGTGGTGACCGGAGTGCTGGTGTACCTGGCCGTGCAGCGGCTAATCTCCGGGGAGTACGAAATCGAGGGGGGCACCATGCTGATCACATCCGGCTGTGCTGTGGCTGTGAACATCATCATGGGGTTGATCCTTCACCAGTCCAGCCATGGGCACAGCCATGGC------CATGGGCACAGCCAT------------------------------------------------GACGCTGGCCAGTCACAGGAGAACCCCAGCGTCCGAGCTGCTTTTGTCCACGTGATTGGAGACTTTCTGCAGAGCTTGGGTGTGCTGGTGGCAGCCTATATTTTATACTTCAAGCCGGAGTACAAGTACATAGATCCCATCTGCACCTTCCTCTTCTCCATCCTGGTCCTGGGGACAACCTTGACCATCCTGAGAGACGTGATCCTGGTGCTGATGGAAGGGACCCCCAAAGGCATGGACTTCACAGCTGTGCGGGATCTGCTGCTGTCGGTGGAAGGGGTGCAAGCCTTGCACAGTCTGCACATCTGGGCGCTGACCATGGCCCAGCCTGTGCTCTCCGTCCACATCGCCATTGCGGAGAATGCAGATGCCCAGGCTGTGCTGAAGATGGCCAGTGCCCGCCTCCAGGGGAAGTTCCACTTCCACACCATGACCATCCAGATCGAGGACTACTCTGAGGACATGAGGGACTGCCAGGCATGCCAAGGCCCCTCAGACTG-
>sorAra2
ATG---------GAGAAGAAGCATCTGCTGGACACCGGGGCGGGAGCGAGGTCCTACTCTGAGTCTCTGGGTCCAGATGGAGCAGGCTGGGTCCCTCTGCCCCAGTCTGTCGTGGATTTGCAGGCCATTGAACTGGCCTCTCAGAGCAACCATTACTGCCATGCCCAGAAGGGCGCTGGCAGTGACTGCGACCCTGGGAAGGTTCGAGCCCGCCGCCAGCTGTACGTGGCTTCTGCCATCTGCCTGTTGTTCATGATTGGGGAAGTCATTGAGATCCTGGGAGCCCTACTCTCCGTGCTGTCCATCTGGGTGGTGACTGGAGTCCTGGTGTACCTGGCAGTGGAGCGGCTGATGTCCGGAGACTATGAGATTCAGGGTGGGACCATGCTCATCACATCAGGCTGTGCGGTGGCTGTGAATATCATAATGGGGTTGACTCTTCACCAGTGCGGTCATGGGCACAGCCATGGC------CACGGGCACAGCCAT---------------------------------------------------GGCAGCAGCCAGGAGCAGAACCCCAGTGTCCGAGCGGCCTTTATTCATGTGATTGGAGATTTTCTGCAAAGCGTGGGCGTCCTGGTGGCAGCCTATATTTTGTACTTCAAGCCTGAGTACAAGTTTGTAGACCCCATCTGCACCTTCTTGTTCTCCGTTCTGGTGCTGGGGACCACCTTGACCATCCTGAGAGACGTGATCCTGGTGCTGATGGAAGGGACCCCCAAGGGCGTGGACTTCACGGCGGTGCGGGATCTGTTGCTGTCAGTGGAGGGGGTGGAGGCCTTGCACAGCCTGCACATCTGGGCGCTCACAGTGGCCCAGCCTGTGCTTTCCGTCCACATTGCCATCGCTCAGGATGCAGATGCCCAGGCTGTGCTGAAGGCGGCTAGTACCCGGCTGCGAGGCAGCTTCCACTTTCACACCATGACCATCCAGATCGAAGACTACTCGGAGGACATGAAGGACTGTCAGGCCTGCCAAGGCCCCTCAGAC---
>conCri1
ATGGAAACCACGGAGAAGCAGCATCTGTTGGACGCCGCGCCGGGAGCCGGGTCTTACACCGAATCCCTCAGGCAGGAGCGGGCTGGTCGGATCCCTCTCCCGGCACCTGGCCTGAACTTGCAGGCCATTGAGCTGGCCGCCCAGAGCAATCATTACTGCCATGCTCAGAAGGGGCCTGTCGGTACCTGTGACCCTAAGAAGAAGTGGGCCCGTCGCCAGCTCTATGTGGCCTCTGCTATCTGCCTGGTGTTCATGATTGGGGAAGTGATTGAGATCCTGGGAGCCCTGCTGTCTGTCCTGTCCATCTGGGTCGTGACCGGGGTACTGGTATACCTGGCGGTGCAGCGGCTGATATCTGGAGACTATGAGATTGAGGGGGGCACCATGCTGATCACATCAGGCTGCGCTGTGGCTGTGAACATCATAATGGGGTTGACTCTTCATCAGTCTGGCCACGGGCACAGCCACGAT------------------------------------------------------------------------GCCAGCCCTCAGCAG---AACCCCAGTGTCCGAGCGGCCTTTATCCACGTGATTGGAGACTTTCTGCAAAGCTTAGGCGTCCTGGTGGCCGCCTATATTTTATACTTCAAGCCAGAGTATAAGTACGTAGACCCCATCTGCACCTTCCTCTTCTCCATCCTGGTCCTGGGGACAACCTTGACCATCCTGAGAGATGTGCTTCTGGTGCTGATGGAAGGGACCCCCAAAGGCGTGGACTTCACGGCCGTGCGGGATCTGCTGCTGTCAGTGGAGGGGGTGGAAGCCTTACACAGCCTGCACATCTGGGCCCTGACCGTGGCCCAGCCGGTGCTATCTGTCCACATCGCCATCGCTCAGAGTGCAGATGCCCGGGCAGTCCTGAAGGCGGCCAGCGCCCGCCTGCGGGGGACATTCCACTTCCACACCATGACCATCCAGATCGAGGACTACTCGGAGGACATGAAGGACTGTCAGGCGTGCCAAGTTCCCTCGGAC---
>dasNov3
ATGGAGGCCACGGAGAAAAAGCATCTGTTGGACGCCAGGCCCGGAGCCCGGTCATACACGGGATCGCTGTGGCAGGAAGGGGCTGGCTGGATCCCCCTGCCGCAGCCTGGCCTGGACTTGCAGGTCATTGAGCTGGCCGCCCAGAGCAGCCATTACTGCCATGCCCAGAGGGCTCCCGGTGCTGGCCGAGACCCCAAGAAGGAGTGGGCCCGGCGCCAGCTCTATGTGGCCTCTGGCATCTGCCTGGTGTTCATGATCGGTGAAGTCATTGAGATCCTGGGAGCCCTGCTCTCGGTGCTGTCCATCTGGGTGGTGACAGGCGTGCTGGTGTACCTGGCGGTGGAGCGGCTGGTCTCTGGGGACTATGAGGTCAAGGGGGGGACCATGCTGATCACGTCGGGCTGCGCAGTGGCCGTGAACATCATAATGGGGTTGACTCTTCACCAGTCTGGCCATGGGTACAGCCATGGT------------CACAGCCAC------------------------------------------------GACACCGGCCAACAGCAGGAGAACCCCAGTGTCCGAGCTGCCTTTATCCATGTGATCGGGGACCTTCTGCAGAGCTTGGGTGTCCTGGTGGCAGCCTATATTTTATATTTCAAGCCAGAATACAAGTTTGTCGACCCCATCTGTACCTTCCTCTTCTCCATCCTGGTCCTGGGGACAACGTTGACCATCCTGAGAGACGTGATCCTGGTGCTAATGGAGGGGACCCCCAAGGGCGTGGACTTCACGGCTGTGCGGGATCTGCTGCTGTCGGTGGAGGGGGTGGAAGCCTTACACAGCCTGCATATCTGGGCGCTGACCGTGACCCAGCCCGTGCTGTCTGTCCACATCGCCATCGCCCAGAATGCAGATGCCCAGGCGGTGCTGAAGGCGGCCAGTGCTCGGCTCCAGGGGAAGTTCCACTTCCACACGATGACCATCCAGATAGAGCACTATTGTGAGGACATGAAGGACTGTCAGGCGTGCCAAGGCCCTGCGGAC---
>HLrouAeg4
ATGAGGGCCACGGATAAGGAGCATCTGTTGGACGCCAGGCCCGGAGCTCGGTCATACACGGGATCTCTGTGGCAGGATGGAGTTGGCTGGATTTCTTTGCCCCCACCTGGTGTTGACTTGCCGGCCATTGAGCTGGATGTGGAGAGCAACCATTACTGTCACGCCCAGAAGGGTCCTGGCAGTCACTGTGACCCCAAGAAGGAGAAGGCCCGTCGTCAGCTCTATGTGGCCTCTGCTATCTGCCTGGTGTTCATGATTGGGGAAGTCATTGAGATCCTGGGAGCCCTGCTCTCTGTGCTGTCCATCTGGGTCGTGACTGGGGTACTGGTGTACCTGGCGGTGGAGCGGCTGATCTCTGGGAACTATGAGATCGAGGGTGAGACCATGCTGATAACGGCAGGCTGTGCTGTGGCTGTGAACATCATAATGGGGTTGACTCTTCACCAGTCCGGCCATGGGCACAGCCATGAC------------------------------------------------------------------------CCCAGCCAGCAGCAGGAGAACCCCAGTGTCCGAGCTGCCTTTATTCACGTGATTGGAGACTTGCTACAGAGCTTGGGTGTCCTGGTGGCGGCCTATATTTTATACTTCAAGCCAGAATACAAGTACATAGACCCCATCTGCACCTTCCTCTTCTCTATCCTGGTCCTGGGAACAACCTTGACCATCCTGAGAGATGTGATCCTGGTGCTGATGGAAGGGACCCCCAAAGGCGTGGACTTCACAGCTGTACGGGATCTGCTGCTGTCAGTGGAGGGTGTGGAAGCCTTGCACAGCCTGCATATCTGGGCGCTGACTGTGGCCCAGCCTGTGTTGTCTGTCCATATTGCCATCGCTCAGAACACAGATGCGCAGGCCGTGTTGAAGGCAGCCAGCGCCCGCCTGCAGGGGAAGTTCCACTTCCACACCATGACCATCCAGATCGAGGACTACTCTGAGGACATGAAGGACTGTCAGGCATGCCAGGGCCCCTCGGAC---
>oryCun2
ATGGAGGACACGGAGAAGCTGCACCTGCTGGACCGCAGGACTGGAGTCCGGTCCTACATGGGATCTCTGTGGCAGGAGGGGACCGACTGGACCCCTCTGCCTGGGCCTGGCCTGGACATGCAGGTCATGGAGCTGGCTGCCCAGAGCAACCACTACTGCCATGCCCAGAGGGGTCCACACAGTCACCACGACCCCGAGAGGGAGCAGGCCCGGCGCCAGCTCTATGTGGCCTCTGCCGTCTGCCTGGTGTTCATGATCGGAGAAGTCATCGAGATCCTGGGAGCCCTGCTGTCGGTGCTGTCCATCTGGGTGGTGACCGGCGTGCTGGTGTACCTGGCCGTGCAGCGGCTTATCTCCGGGGAGTATGAGATCGAGGGGGCCACGATGCTGATCACGTCCGGCTGCGCTGTGGCTGTGAACATCATAATGGGGTTGACCCTCCACCAGTCTGGCCATGGGCACAGCCATGGG------------CACAGCCAC------------------------------------------------GACGCCAGCCAGCCACAGGAGAACCCCAGTGTCCGAGCGGCTTTCGTCCACGTGATCGGGGACTTTCTGCAGAGCCTGGGTGTCCTGGTGGCAGCCTATATCTTATACTTCAAGCCCGAGTACAAGTATATAGATCCCATCTGCACGTTCCTCTTCTCCATCTTGGTCCTGGGGACAACCTTGACCATCCTGAGAGATGTGATCCTGGTGCTGATGGAAGGAACCCCCAAGGGCATGGACTTCACAGCTGTGCGGGATCTGCTGCTGTCGGTGGAAGGGGTGGAAGCCTTGCACAGTCTGCATATCTGGGCGCTGACCGTGGCTCAGCCTGTGCTCTCCGTCCACATCGCCATCGGTGAGAATGCAGATGCCCAGGCTGTGTTGAAGACGGCCAGCGCCCGCCTCCAGGGGAGGTTCCACTTCCATACCATGACCATCCAGATTGAGGACTACTCCGATGACATGAAGGACTGCCAGGCGTGCCAAGGCCCCTCGGAC---
>HLphyDis3
ATGAAGGCCACGGATAAGCAGCATCTGTTGGACGCCAGGCCCGGAGCCCGGTCTTACGCGGGGCCTCCGTGGCAGGATGGCCCTGCCTGGATTTCTGTGTCCCCACCCGACCCCAAGTTGCCATCCATCGAGCTGGCCGCGGAGAGCAACCATTACTGTCACGCGGGGAAGGGTCCTGGCGGTCACTGTGACCCCAAGAAGGAGCGGGCCTGCCGCCAGCTCTACGTGGCCTCTGCCATCTGCCTGATGTTCATGATCGGAGAAATCATTGAGATCCTGGGAGCCCTGCTCTCTGTGCTGTCCATCTGGGTCATGACTGGGGTGCTGGTGTACCTGGCAGTGAAGCGGCTGATCTCCGGGGACTATGAGATCGAGGGGAGGACCATGCTGATAACGGCGGGCTGTGCCGTGGCCGTGAACGTCATAATGGGGCTGACTCTTCACCAGTCTGGCCACGGGCACAGCCACAAC------CACGGGCAGAGCCAT------------------------------------------------GACACCAGCCAGCAGCAGGGGAACCCCAGTGTCCGGGCTGCCTTTATCCACGTGATAGGAGACTTGCTGCAGAGCGTGGGCATCCTGGTGGCGGCCTATATTTTATACTTCAAGCCGGAGTACAAGTTTGTGGACCCCATCTGCACCTTCCTCTTTTCCATCCTGGTCCTGGGGACGACCTTGACCATCCTGAGAGACGTGATCCTGGTGCTAATGGAAGGGACACCCAAGGGCGTGGACTTCACGGCTGTTCGGGACCTGCTGCTGGCGGTGGAGGGCGTGGAAGCCTTGCACAGCCTGCACATCTGGGCGCTGACTGTGGCGCAGCCCGTGCTGTCTGTCCACATTGCCATCGCTCACAACACAGATGCCCAGGCTGTGCTGAAGGCAGCCAGCGCCCGCCTACAGAGGCAGTTCCACTTCCACACCATAACCATCCAGATCGAGGACTACTCCGAGGACATGAAGGACTGTCAGGCGTGCCAGGGTCCATCGGAC---
>eriEur2
ATGGAGACCACGGACAAGCAGCACCTGTTGGACGTCCAGCGGGGAGCGCGGTCTTACATGGAAGCTCTGTGGCAGGATGGGGCTGGCTGGATCTCTATGTCCCCATCAGATGTGAACTTTCAGGCCATTGAAATGGCTGGCCAGGGCAACCATTACTGCCATGCCCAGATGGGTCCTGACAGTCACTCCAACCCGGAGAAGGAGAAGGCCCGACGAAAACTTTATGTGGCCTCTGCCATCTGCCTGGTGTTCATGATCGGGGAAGTTGTCGAAATCCTGGGAGCCCTGCTTTCTGTGTTGTCCATCTGGGTTGTGACTGGGATATTGGTCTACCTGGCAGCTGAGCGGCTGATCTCTGGAAACTATGAGATTAATGGGGGGACCATGCTCATCACATCAGGCTGTGCTGTGGCTGTGAATATCATAATGGGAATTACTCTTCACCAGTCTAGCCATGGGCACAGTCATGAC---------------------------------------------------------------------------AACAGCCAGGACAACAACCCCAGTGTTCGAGCTGCCTTCATCCATGTGATTGGAGATTTTCTGCAGAGCTTGGGTGTCCTGGTGGCCGCCTATATTTTATATTTCAAGCCAGAGTACAAGTATATTGACCCCATCTGCACCTTTTTCTTTTCTGTCTTGGTGCTGGGGACAACCCTGACCATCTTGAGAGACGTGCTTCTGGTGCTAATGGAAGGGACCCCCAAGGGGATGGACTTTACAGCTGTGAGGGATCTGCTGCTGTCAGTGGAGGGTGTGGAGGCCTTACACAGCCTGCATATCTGGGCCTTGACTATGACCCAGCCTGTGCTGTCTGTCCACATTGCCATTGCTCAGAATGCAGATGCTCAGGCTGTACTGAAGGTGGCCAGTACCCGTCTGCAGGGGAAGTTCCACTTTCACACCATGACCATCCAGATTGAGGACTATTCGGAGGACATGAAGGACTGTCAGGCTTGCCAAGGCCCTTTGGAC---
>micOch1
ATGCCGACCGTGGACAAGCAGAACCTGCTGGAGAGCACGAGCGGAGCCCGGTCATACTTTGGATCTCTGTGGAAGAGTGAGGCTGGC------------AGGGCCCCTCCTGTGAACCTGCCTGCTGTTGAGCTGGCCATCCAGAGCAACCATTATTGCCATGCCCAGAAAGATGCTGGTAGTCACCCTGACTCCAAGAAGCAGATGGCCCGGCGCAAGCTCTACGTGGCCTCTGCCATCTGCCTGGTGTTCATGATTGGAGAAATCATTGAGATCCTTGGAGCCTTGGTGTCTGTGCTGTCCATTTGGGTAGTAACTGGGGTGCTGGTGTACCTGGCTGTGCAGCGCCTGATTTCTGGAGATTATGAGATCAAAGGGGGTACCATGTTAATCACGTCAGCCTGCGCTGTGGCTGTGAACATCATAATGGGGTTGGCCCTTCATCAGTCTGGACATGGGCACAGCCATGGA------CATGGGCAAAGCCATGAACATGGG------CACAGCCATGGT------AACCAAAGCCATGAAGACAGCCAACAGCAGCAGGAGAACCCCAGTGTCCGAGCAGCCTTCATCCATGTGATTGGGGACCTTCTGCAGAGTGTGGGTGTCCTGGTGGCTGCCTACATTATATACTTCAAGCCTGAGTACAAGTATGTGGACCCCATCTGCACCTTCCTCTTCTCCATCCTGGTCTTGGGGACAACGTTAACCATCCTGAGAGATGTGATCCTGGTTCTCATGGAAGGGACTCCCAAAGGTGTGGACTTCACAGCCGTGAAGAATCTCCTGCTGTCCGTGGATGGGGTGGAGGCCTTGCACAGCCTGCATATCTGGGCCCTGACAGTGGCCCAGCCGGTGCTGTCTGTCCACATAGCTATTGCTCAGAATGCCGACGCCCAGGCTGTGCTGAAGGTGGCTAGGGACCGCCTCCAGGGGAGGTTCAACTTCCACATCATGACCATCCAGATTGAGAGCTACTCTGAAGAGATGAAGGACTGCCAGGAGTGCCAGGGCCCCTCAGAC---
>mm10
ATGCAGACTATGGACAAGCAGAACCTGCTGGAGAGCACGCGCGGAGCCCGGTCCTTCTTAGGATCTCTGTGGAAGAGTGAAGCTAGCCGGATC------------CCTCCTGTGGACCTGCCCGCGGTTGAGCTGGCTGTCCAGAGCAACCATTATTGCCATGCCCAGAAGGATTCTGGAAGTCACCCTGACCCCGAGAAGCAGAGGGCCCGACGCAAACTCTATGTGGCCTCTGCCATCTGCCTGGTGTTCATGATTGGCGAAATCATTGAGATCCTTGGAGCCTTGTTGTCCGTGCTTTCCATCTGGGTGGTGACTGGGGTGCTCGTGTACCTGGCCGTGCAGCGGTTGATTTCTGGAGATTATGAGATCAAAGGGGACACCATGTTGATCACTTCGGGCTGCGCTGTGGCTGTGAACCTCATAATGGGGTTGGCCCTCCATCAGTCTGGACACGGGCACAGCCATGGG------------AACAGCCGT------------------------------------------------GACGACAGCAGCCAGCAGCAGAACCCCAGCGTCCGAGCTGCCTTCATTCATGTGATTGGGGACCTTCTGCAGAGTGTGGGGGTACTGGTGGCAGCCTATATCATATACTTCAAGCCTGAGTACAAGTACGTGGACCCCATCTGCACCTTCCTCTTCTCCATCCTGGTCTTGGGGACAACGTTGACCATCCTAAGAGACGTGATCTTGGTCCTGATGGAAGGGACTCCCAAAGGCGTGGACTTCACAACCGTGAAAAATCTCCTGCTGTCCGTGGATGGGGTGGAAGCCCTGCATAGCCTGCATATCTGGGCGCTGACAGTGGCCCAGCCGGTGCTGTCTGTCCACATAGCCATTGCCCAGAATGCTGATGCCCAGGCTGTGCTGAAGGTGGCTAGGGACCGCCTCCAGGGGAAGTTCAATTTCCACACCATGACCATCCAGATTGAGAAGTACTCTGAGGACATGAAGAACTGCCAGGCGTGCCAGGGCCCCTTGGAA---
>hg38
ATGGAGGCCAAGGAGAAGCAGCATCTGTTGGACGCCAGGCCGGCAATCCGGTCATACACGGGATCTCTGTGGCAGGAAGGGGCTGGCTGGATTCCTCTGCCCCGACCTGGCCTGGACTTGCAGGCCATTGAGCTGGCTGCCCAGAGCAACCATCACTGCCATGCTCAGAAGGGTCCTGACAGTCACTGTGACCCCAAGAAGGGGAAGGCCCAGCGCCAGCTGTATGTAGCCTCTGCCATCTGCCTGTTGTTCATGATCGGAGAAGTCGTTGAGATCTTGGGAGCCCTGGTCTCTGTACTGTCCATCTGGGTCGTGACGGGGGTACTGGTGTACCTGGCTGTGGAGCGGCTGATCTCTGGGGACTATGAAATTGACGGGGGGACCATGCTGATCACGTCGGGCTGCGCTGTGGCTGTGAACATCATAATGGGGTTGACCCTTCACCAGTCTGGCCATGGGCACAGCCACGGC---------------------------------------------------------------------ACCACCAACCAGCAGGAGGAGAACCCCAGCGTCCGAGCTGCCTTCATCCATGTGATCGGCGACTTTATGCAGAGCATGGGTGTCCTAGTGGCAGCCTATATTTTATACTTCAAGCCAGAATACAAGTATGTAGACCCCATCTGCACCTTCGTCTTCTCCATCCTGGTCCTGGGGACAACCTTGACCATCCTGAGAGATGTGATCCTGGTGTTGATGGAAGGGACCCCCAAGGGCGTTGACTTCACAGCTGTTCGTGATCTGCTGCTGTCGGTGGAGGGGGTAGAAGCCCTGCACAGCCTGCATATCTGGGCACTGACGGTGGCCCAGCCTGTTCTGTCTGTCCACATCGCCATTGCTCAGAATACAGACGCCCAGGCTGTGCTGAAGACAGCCAGCAGCCGCCTCCAAGGGAAGTTCCACTTCCACACCGTGACCATCCAGATCGAGGACTACTCGGAGGACATGAAGGACTGTCAGGCATGCCAGGGCCCCTCAGAC---
>panTro5
ATGGAGGCCAAGGAGAAGCAGCATCTGTTGGACGCCAGGCCGGCAATCCGGTCATACACGGGATCTCTGTGGCAGGAAGGGGCTGGCTGGATCCCTCTGCCCCGACCCGGCCTGGACTTGCAGGCCATTGAGCTGGCTGCCCAGAGCAACCATCACTGCCATGCTCAGAAGGGTCCTGACAGTCACTGTGACCCCAAGAAGGGGAAGGCCCAGCGCCAGCTGTATGTAGCCTCTGCCATCTGCCTGTTGTTCATGATCGGAGAAGTCGTTGAGATCTTGGGAGCCCTGGTCTCTGTACTGTCCATCTGGGTCGTGACTGGGGTACTGGTGTACCTGGCTGTGGAGCGGCTGATCTCTGGGGACTATGAAATTGACGGGGGGACCATGCTGATCACGTCGGGCTGCGCTGTGGCTGTGAACATCACAATGGGGTTGACCCTTCACCAGTCTGGCCATGGGCACAGCCACGGC---------------------------------------------------------------------ACCACCAACCAGCAGGAGGAGAACCCCAGTGTCCGAGCTGCCTTCATCCATGTGATCGGCGACTTTATGCAGAGCATGGGTGTCCTAGTGGCAGCCTATATTTTATACTTCAAGCCAGAATACAAGTATGTAGACCCCATCTGCACCTTCGTCTTCTCCATCCTGGTCCTGGGGACAACCTTGACCATCCTGAGAGATGTGATCCTGGTGTTGATGGAAGGGACCCCCAAGGGCGTTGACTTCACAGCTGTTCGTGATCTGCTGCTGTCGGTGGAGGGGGTAGAAGCCCTGCACAGCCTGCATATCTGGGCACTGACGGTGGCCCAGCCTGTTCTGTCTGTCCACATCGCCATTGATCAGAATACAGACGCCCAGGCTGTGCTGAAGACAGCCAGCAGCCGCCTCCAAGGGAAGTTCCACTTCCACACCGTGACCATCCAGATCGAGGACTACTCGGAGGACATGAAGGACTGTCAGGCATGCCAGGGCCCCTCAGAC---
>manPen1
ATGGAAACCACCGAGAAGAAGCATCTGTTGGGCGCCAGGCCCGGAGTCCGGTCTTACGTGGGATCTCTGTGGCAGGATGGGGCTGGCTGGGTCCCTCTGCCACCACCTGGCCTGGACATACAGACCATTGAGCTGGCCACTGAGAGCAACCATTACTGTCACGCACAGAAGGGACCTGCCAGTCAGTGCAACCCCACGAAGGAGCGGGCCCAGCGCCAGCTCTATGTGGCCTCCGCTATCTGCCTGGTGTTCATGATTGGGGAAGTGGTTGAGATCCTGGGAGCCCTGCTCTCCGTGCTGTCCATCTGGGTCGTGACTGGAGTGCTGGTGTACCTGGCGGTGGAGCGGCTGATCTCTGGGGACTATGAGATCGAGGGGGGCACCATGCTGATCACATCTGGCTGCGCTGTGGCTGTGAACATCATGATGGGTTTGATACTTCACCAGTCTGGCCATGGGCACAGCCATGGC------------------------------------------------------------------------ACCAGCCAGCAGCAG---AACCCCAGTGTCCGAGCTGCCTTTATCCATGTGGTTGGAGACTTTCTGCAGAGTTTAGGTGTCCTGGTGGCAGCCTATATTTTATACTTCAAGCCAGAGTACAAGTATGTAGATCCCATCTGCACCTTCCTCTTCTCCATCCTGGTCCTGGGGACGACCTTGACCATCCTGAGAGATGTGGTCCTGGTGCTGATGGAAGGGACCCCCAAGGGCGTGGACTTCACGACTGTGAGGGATCTGCTGCTGTCGGTGGAGGGGGTGGAAGCCTTGCACAGCCTGCACATCTGGGCGCTGACCGTGGCCCAGCCCGTGCTGTCTGTCCACATCGCTATCGCTCAGAATGCAGATGCCCAGGCTGTGCTGAAGGCAGCCAGCGCCCGCCTGCAGGGGAAGTTCCATTTCCACACCATGACCATCCAGATCGAGGACTACTCTGAGGACATGAAGGAGTGTCAGGCATGCCAAGGCCCCTCGGAC---
>HLmanJav1
ATGGAAACCACCGAGAAGAAGCATCTGCTGGGCGCCAGGCCCGGAGCCCGGTCTTACGTGGGATCTCTGTGGCAGGATGGGGCTAGCTGGATCCCTCTGCCACCACCTGGTCTGGACATACAGACCATTGAGCTGGCCACTGAGAGCAACCATTACTGTCACGCACAGAAGGGACCTGCCAGTCAGTGCAACCCCACGAAGGAGCGGGCCCAGCGCCAGCTCTATGTGGCCTCCGCTATCTGCCTGGTGTTCATGATTGGGGAAGTGGTTGAGATCCTGGGAGCCCTGCTCTCGGTGCTGTCCATCTGGGTTGTGACTGGAGTGCTGGTGTACCTGGCGGTGGAGCGGCTGATCTCTGGGGACTATGAGATCGAGGGGGGCACCATGCTCATCACATCTGGCTGTGCTGTGGCTGTGAACATCATGATGGGTTTGATACTTCACCAGTCTGGCCATGGGCACAGCCATGAC------------------------------------------------------------------------ACCAGCCAGCAGCAG---AACCCCAGTGTCCGAGCTGCCTTTATCCATGTGGTTGGAGACTTTCTGCAGAGTTTAGGTGTCCTGGTGGCAGCCTATATTTTATACTTCAAGCCAGAGTACAAGTATGTAGATCCCATCTGCACCTTCCTCTTCTCCATCCTGGTCCTGGGGACGACCTTGACCATCCTGAGAGATGTGATCCTGGTGCTGATGGAAGGGACCCCCAAGGGCGTGGACTTCACGACTGTGAGGGATCTGCTGCTGTCGGTGGAGGGGGTGGAAGCCTTGCACAGCCTGCATATCTGGGCGCTGACCGTGGCCCAGCCCGTGCTGTCTGTCCACATCGCTATCGCTCAGAATGCAGATGCCCAGGCTGTGCTGAAGGCAGCCAGCGCCCGCCTGCAGGGGAAGTTCCATTTCCACACCATGACCATCCAGATCGAGGACTACTCTGAGGACATGAAGGAGTGTCAGGCATGCCAAGGCCCCTCGGAC---
>loxAfr3
ATGGAGGCCACAGAGAAGCAGCATCTGTTGGACGCCAGGCCTGAAGCTCGGTCATACATGGGATCTGTACGGCAGGATGGGGCTGGCTGGATCCCTCTGCCCCAGCGTGGCCTAGACTTGCAGGCCATTGAGCTGGCCGTCCAGAGCAACCACTACTGCCATGCTCAGAATGATCCTGGCAGCCACTACGACCCCAAGAAGGAGCGAGCTCGGAGCCAGCTCTATGTGGCCTCTGCCATCTGCCTGGTGTTCATGATTGGGGAAGTTGTTGAGATCCTGGGAGCCCTGCTGTCTGTGCTGTCCATCTGGGTGGTGACCGGGGTGCTGGTGTACCTGGCGGTGGAGCGGCTAATCTCTGGGGACTATGAGATTGAGGGGGGGACCATGCTGATCACATCGGGCTGTGCAGTGGCTGTAAACATCATAATGGGGCTGATCCTTCACCAATCTGACCATGGGCACAGCCACGGC------CACAGCCACAGCCAC------------------------------------------------AATACCAGTGAGCAGCAGCAGAACCCCAGTGTCCGAGCTGCCTTTGTCCATGTGATTGGGGACTTTATGCAGAGCTTGGGCGTCTTGGTGGCAGCCTATATTTTATACTTCAAGCCGGAGTACAAGTACGTAGACCCTATCTGCACCTTCCTCTTCTCCATCCTCGTCCTGGGGACGACCTTGACCATCTTGAGAGATGTGATCCTGGTGCTGATGGAAGGGACCCCCAAGGGCGTGGACTTCACAGCTGTGCGGGATCTGCTGCTGTCGGTGGAGGGGGTGGAAGCCTTGCACAGCCTGCATATCTGGGCGCTGACCGTGGCCCAGCCTGTCCTGTCTGTCCACATTGCCATTGCTCAGAACGCAGATGCCCAGGCTGTGCTGAAGGCGGCCAGCACCCGGCTCCAGGGGAAGTTCCATTTCCACACGATGACCATCCAGATTGAGGACTACTCTGAGGACATGAAGGACTGTCAGAAGTGCCAAGGCCCCTCTGAC---
>micMur3
ATGGAGGGCATGGAGAAGCAGCACCTGTTGGACACCAGACCCGGAGCCCGGTCATACATGGGAACTGTGTGGCAGGATGGGGCTGGCTGGATCCCTGTGCCTGGACGTGGCCTGGACTTGCAGGCCATTGAACTGGCTGCCCAGAGCAACCATTACTGCCATGCCCAAAAGGGTCCTGGCAGTCAGGGTGACCCCAAGAAGGAGCGGGCCCGGCGCCAGCTCTATGTGGCCTCCGCCGTCTGCCTGCTGTTCATGATCGGAGAAGTCATTGAGATCCTGGGAGCCCTGCTCTCTGTGCTGTCCATCTGGGTCGTGACCGGGTTACTGGTGTACCTGGCTGCAGAGCGGCTGATCTCCGGGGACTATGAGATCGAGGGGGGCACCATGCTGATCACGTCGGGCTGCGCTGTGGCTGTGAACATCATAATGGGGTTGATCCTACACCAGTCTGGCCATGGGCACAGCCACGGC------CATGCACACAGCCAT------------------------------------------------GACACCAGCCAGCAGCAGGAGAACCCCAGTGTCCGAGCTGCCTTCATCCATGTGATTGGAGACTTTCTGCAGAGTGTGGGCGTCTTGGTGGCAGCCTATATTTTGTACTTCAAGCCGGAGTACAAGTATATAGACCCCATCTGCACCTTCCTCTTCTCCATCCTGGTCCTGGGGACAACCTTGACCATCCTGAGAGATGTGATCCTGGTGCTGATGGAAGGCACCCCCAAGGGCGTGGACTTCACAGCCGTGCGGGATCTGCTGCTGTCGGTGGAGGGGGTGGAAGCCCTGCACAGCCTGCATATCTGGGCTCTGACTGTGGCCCAGCCGGTGCTGTCTGTCCACATCGCCATTGCTCAGAATGCAGACGCCCAGGCCGTGCTGAAGACGGCCAGCACTCTCCTGCAGGGGAGGTTCCACTTTCACACCATGACCATCCAGATCGAGGACTACTCTGAGGACATGAAGGACTGTCAGGCATGCCAAGGCCCCTCGGAC---
>saiBol1
ATGGAGGCCACGGAGAAGCAGCATCTGTTGGACGCCAGGCCCGCAGTCCGGACATACACGGGATCTCTGTGGCAGGACGGGGCTGGCTGGATCCCTCTGCCCCGACCTGGTCTGGACTTGCAGGCCATTGAGCTGGCTGTAGAGAACAATCATTACTGCCATGCTCAGAAGGGTCTTAGCAGTGACTGTGACCCCAAGAAGGGGCAGGCCCGGCGCCAGCTCTATGTAGCCTCTGCCATCTGCCTGGTGTTCATGATTGGAGAAGTCATAGAGATCCTGGGAGCCCTGCTCTCTGTGCTGTCCATCTGGGTGGTGACCGGGGTACTGGTGTACCTGGCTGTGGAGCGGCTGATCTCTGGGAACTATGAGATTAACGGGGGGACCATGCTGATCACGTCGGGCTGCGCTGTGGCTGTGAACATCATAATGGGGTTGACCCTTCATCAGTCTGGCCACGGGCACAGCCACAAC------------------------------------------------------------------------ACCAGCCAGCAGCAAGAGAATCCCAGCGTCCGAGCTGCCTTCATCCATGTGATCGGGGACTTTCTGCAGAGCATGGGAGTCCTAGTAGCAGCTTATATTTTGTACTTCAAGCCAGAATACAAGTATGTAGACCCCATCTGCACCTTCCTCTTCTCCATCCTGGTCCTGGGGACAACCTTGACCATCCTGAGAGATGTGATCGTGGTGTTGATGGAAGGGACCCCCAAGGGCGTGGACTTCACAGCTGTGCGTGATCTGCTGCTGTCGGTGGAGGGGGTGGAAGCCCTGCACAGCCTGCATATCTGGGCCCTGACCGTGGCCCAGCCTGTTCTGTCTGTCCACATCGCCATTGCTCAGAATACAGATGCCCAGGCCGTGCTGAAAACAGCCAGCAGCCGCCTCCAGGGGAAGTTCCACTTCCACACCGTGACCATCCAGATCGAGGACTACTCGGAGGACATGAAGGACTGTCAGGCATGCCAGGGCCCCTCGGAC---
>tarSyr2
ATGGAGGCCACGGAGAAGCGGCACCTGTTGGACGCCAGGCTCGGAGTCCGGTCATACACAGGATCTCTGTGGCAGGATGGGACTGGTTGGATCCCTCTACCTGGACCTGGCCTGGACTTGCAAGTCATT------ACTACCCAGAGCAACCATTACTGCCATGCCCAGAAGGGTCCTGGCAGTCACTGTGACCCCCAGAAGGAGAAGGCCCGGCGCCAGCTCTATGTGGCCTCTGCCATCTGCCTGGTGTTCATGATCGGAGAAGTCATTGAGATCCTGGGAGCCTTGCTCTCTGTGCTGTCCATCTGGGTCGTGACTGGAGTGCTGGTGTACCTGGCTGTGGAGCGGCTGATCTCTGGGGACTATGAGATTGAGGGGGGAACCATGCTGATCACATCAGGCTGCGCTGTGGCTGTGAACATCATAATGGGGTTGACCCTTCACCAGTCTGGCCATGGGCACAGCCACGGC------------------------------------------------------------------------GCCAGCCAGCAGCAGGAGAACCCCAGCGTCCGAGCTGCCTTCATCCATGTGATTGGAGACTTTCTTCAGAGCTTGGGTGTCCTGGTGGCAGCCTATATTGTATACTTCAAGCCAGAGTACAAGTATGTAGACCCCATCTGCACCTTCCTCTTCTCCATCCTGGTCCTGGGGACGACATTGACCATCCTGAGAGATGTGATCCTGGTGCTGATGGAAGGGACTCCCAAGGGTGTGGACTTCACAGCCGTGCGAGATCTGTTGCTGTCAGTGGAGGGGGTGGAAGCCTTGCACAGTCTGCATATCTGGGCGCTGACAGTGACCCAGCCCGTGCTGTCTGTCCACATCGCCATTGCTCGGAATGCAGATGCCCAGGAGGTGCTGAAGGTGGCCAGCGCCCAACTCCAGGGGAAGTTCCATTTCCACACCATGACCATCCAGATTGAGGACTACTCTGAGGACATGAAGGACTGTCAGGCGTGCCAAGGCCCCTCAGAC---
>triMan1
ATGGAGGCCACGGAGAGGCAGCATCTGTTGGACTCCAGGCCCGGAGCTCGGTCATACACGGGATCTGTATGGCAGGATGGGGCTGGCTGGATCCCTCTGCCCCAGCCTGGCCTGGACTTGCAGGCCATTGAGCTGGCCACCCAGAGCAACCATTACTGCCATGCCCAGAAGGAACCTGGCAGCCACTTCGACCCCAAGAGGGAGCGGGCCCGGCGCCAACTCTATGTGGCCTCTGCCATCTGCCTGGTGTTCATGATTGGGGAAGTTGTTGAGATCCTGGGAGCCCTGTTGTCTGTGATGTCCATCTGGGTGGTGACCGGGGTGCTGGTATACCTGGCGGTGGAGCGGCTAGTCTCTGGGAACTATGAGATCGAGGGCGGGACCATGCTGATCACATCCGGCTGTGCTGTGGCTGTGAACATCATAATGGGGCTGACCCTTCACCAGTCTGGCCATGGTCACAGCCACAGC------CACGGGCACAGTCAT------------------------------------------------GACACCAGCAAGCAGCAGGAGAACCCCAGTGTCCGAGCTGCCTTTGTCCACGTGATTGGGGACTTTCTGCAGAGCTTGGGCGTCCTGGTGGCAGCCTATATTTTATACTTCAAGCCGGAGTACAAGTACGTGGACCCTATCTGCACCTTCCTCTTCTCCATCCTGGTCCTGGGGACGACCCTGACCATCTTGAGAGATGTGATCCTGGTGCTGATGGAAGGGACCCCCAAGGGCATGGACTTCACGGCTGTGCGGGATCTGCTGCTGTCGGTGGAGGGGGTGGAAGCCTTGCACAGCCTGCATATCTGGGCACTGACCGTGGCCCAGCCCGTGCTGTCTGTCCACATTGCCATTGCTCGGAACACAGACGCCCAGGCTGTGCTGAAGGCGGCCCGCACCCGGCTCCAGGGGAGGTTCCATTTCCACACGATGACCATCCAGATTGAGGACTACTCTGAGGACATGAAGGACTGTCAGAAGTGCCAAGGCCCCTCAGAC---
>felCat8
ATGGAGCCCACGGAGAGGCAGCATCTGATGGACGCCAGGCCCGGAGCCCGGTCTTACACTGGATCTCTGTGGCAGGAGGGGGCCGGCTGGATCCCTCTGCCCGCACCTGGCCTGGACTTGCAGGCTATTGAGCTAGCCGCTGAGAGCAACCATTACTGTCATGCCCAGAAGGGTCCTGGCAGTCACTTTGACTCCAAGAAGGAGCAGGCCCGGCGACGGCTTTATGTGGCCTCTGCCATCTGCCTGGTGTTCATGATTGGGGAAGTCATTGAGATCCTGGGAGCCCTGCTGTCTGTACTATCCATCTGGGTCGTGACTGGAGTGCTGGTGTTCCTGGCAGTGGAGCGACTGATCTCTGGGGACTATGAGGTCGAGGGGGGCACCATGCTGATCACATCAGGTTGTGCTGTGGCTGTGAATATCATAATGGGGCTGACTCTTCACCAGTCTGGCCACGGGCACAGCCACGAC------------------------------------------------------------------------ACCAGCCAGCAACAGGAGAACCCCAGTGTCCGAGCTGCCTTTATCCATGTGGTTGGAGATTTTCTGCAGAGCTTAGGCATCTTGGTGGCAGCCTATATTTTATACTTCAAGCCAGAGTACAAGTATGTAGACCCCATCTGCACCTTCCTCTTCTCCATCCTGGTCTTGGGGACGACCTTGACCATCCTGAGAGATGTGATCCTGGTGCTGATGGAAGGGACCCCCAAGGGTGTGGACTTCACAGCTGTACGGGATCTGCTGCTGTCCGTGGAAGGGGTGGAAGCCTTGCACAGCCTGCATATTTGGGCACTGACCGTGTCCCAGCCCGTGCTGTCTGTCCACATCGCCATCGCTCAGAATGCAGACGCCCAGGTCGTGCTGAAGGCAGCCAGCACCTGCCTGCAGGGAAAGTTCCGCTTCCACACTATGACCATCCAGATTGAAGACTACTCTGAGGACATGAAGGACTGTCAGGCGTGCCAAGGCCCCTCGGAC---
>canFam3
ATGGAGCCCACGGAGAAGCAGCACCTGGTGGACACCAAGTCCGGAACCCGGTCTTACACGGGATCTCTGTGGCAGGAGGGGACTGGCTGGATCCCTCTGCCCTCACCTGGCCTGGACTTGCAGGCCATTGAGTTAGTCGCTGAGAGTAACCATTACTGTCATGCCCAGAAGGGTCCTGCCAGTCACCTCGAGCCCAAGAAGGAGCGGGCCCGGCGACAGCTTTATGTGGCCTCTGCCATCTGCCTGGTGTTCATGATTGGGGAAATCGTTGAGATCCTGGGAGCCCTGCTCTCTGTACTGTCCATCTGGGTCGTGACTGGAGTGCTGGTGTTCCTGGCAGTGGAGCGGCTAATCTCTGGGGACTATGAGATCGAAGGGGGGACCATGCTGATCACATCGGGCTGTGCTGTGGCCGTGAATATCATAATGGGGTTGACTCTTCATCAGTCTAGCCACGGGCACAGCCATGAC------------------------------------------------------------------------TCCAGCCAGCAGCAGGAGAACCCCAGTGTGCGAGCTGCATTTATCCATGTGATTGGAGACTTTCTGCAGAGTGTAGGCATCTTGGTGGCAGCCTATATTTTGTACTTCAAGCCAGAGTACAAGTATGTAGACCCCATCTGCACCTTCCTCTTCTCCATCCTGGTCTTGGGGACGACTTTGACCATCCTGAGAGACGTGATCGTGGTGCTGATGGAAGGGACCCCCAAGGGTGTGGACTTCACGGCCGTTCGGGATCTGCTACTGTCGGTCGAAGGGGTGGAAGCCTTGCACAGCCTGCACATTTGGGCACTGACCGTGACCCAGCCTGTGCTGTCTGTCCATATCGCCATCGCTCAGAATGCAGATGGCCAGGCTGTGCTGAAGGCAGCCAGCACCCGCCTACAGGGAAAGTTCCGCTTCCACACCATCACCATCCAGATCGAAGACTACTCTGAGGACATGAAGGACTGTCAGGAGTGCCAAGGCCCCTCCGAC---
>musFur1
ATGGAGCCCACGGAGAGGCAGCATCTGGTGGACGCCAGGGTGGGAGCCCGGTCTTACACGGGATCTCTGTGGCAGGAGGGGACTGGCTGGATCCCTCTGTCCCCATCTGGCCTGGACTTGCAGGCCATTGATCTAGTCACTGAGAGTAATCATTACTGTCATGCCCAGAAGGGTCCTGGCAATCACTTCGACCCCAAGAAGGAGCGGGCCCGGCGACAGCTTTATGTGGCTTCTGCCATCTGCTTGGTGTTCATGATTGGGGAAGTCGTTGAGATCCTGGGAGCCCTGCTCTCTGTACTGTCCATCTGGGTCGTGACTGGAGTGCTGGTGTTCCTGGCGGTGGAGAGGCTAATCTCTGGGGACTATGAGATCAAAGGGGGGACCATGCTGATCACATCGGGCTGTGCTGTGGCAGTGAATATCATAATGGGGTTGACTCTTCACCCGTCTGGCCACTGGCACAGCCACGAC------------------------------------------------------------------------CCCAGCCAGCAGCAAGAGAACCCCAGTGTCCGAGCTGCCTTTATCCACGTGATTGGAGACTTTCTGCAGAGCATAGGCATCTTGGTGGCAGCCTATATTTTATACTTCAAGCCAGAGTACAAGTACGTAGACCCCATCTGTACCTTCCTCTTCTCCATCCTGGTCTTGGGGACAACCTTGACCATTCTGAGAGATGTGATCCTGGTGCTGATGGAAGGGACCCCCAAGGGTGTGGACTTCACGGCTGTCCGGGACCTGCTGCTGTCGGTGGAAGGGGTGGAAGCCTTGCACAGCCTGCACATTTGGGCCCTGACCGTGGCCCAGCCTGTGCTGTCTGTCCACATCGCCATCGCTCAGAATGCAGATGGCCAGGCTGTGCTGAAGGCAGCCAGCACCCGCCTGCAGGGCAAGTTCCACTTCCACACCATGACCATCCAGATCGAAGACTACTCCGAGGACATGAAGGACTGTCAGGCATGCCAAGGCCCCTCGGAC---
>ailMel1
ATGGAGCCCACCGAGAAGCAGCATCTGGTGGACGCCAGGCCCGGAGTCCGGTCTTACACGGGATCTCTGTGGCAGGAGGGGACTGGCTGGGTCCCTCTGCCCCCATCTGGCCTGGACTTGCAGGCCATTGAGTTAGTCACTGAGAGTAATCATTACTGTCATGCCCAGAAGGGTCCTGGCAGTCACTTGGACCCCAAGAAGGAGCGGGCCCGGCGACAGCTTTATGTGGCCTCTGCCATCTGCCTGGTGTTCATGATTGGGGAAGTCGTTGAGATCCTGGGAGCCCTGCTCTCTGTACTGTCCATCTGGGTCGTGACTGGAGTGCTGGTGTTCCTGGCGGTGGAGCGGCTAATCTCTGGGGACTATGAGATCGAAGGGGGGACCATGCTGATCACGTCGGGCTGTGCTGTGGCCGTGAATATCATAATGGGGTTGACTCTTCACCAGTCTGGCCACGGGCACAGCCACGAC------------------------------------------------------------------------AGCAGCCAGCCGCAGGAGAACCCCAGTGTCCGAGCTGCCTTTATCCACGTGATTGGGGACTTTCTACAGAGCATAGGCATCTTGGTGGCAGCCTATGTTTTATACTTCAAGCCAGAGTACAAGTATGTAGACCCCATCTGCACCTTCCTCTTCTCCATCCTGGTCTTGGGGACAACCTTGACCATCCTGAGAGATGTGATCGTGGTGCTGATGGAAGGGACCCCCAAGGGTGTGGACTTCACGGCTGTACGGGATCTGCTGCTGTCGGTGGAAGGGGTGGAAGCCTTGCACAGCCTGCACATTTGGGCCCTGACCGTGGCCCAGCCCGTGCTGTCTGTCCACATCGCCATCGCTCAGAATGCAGATGGCCAGGCTGTGCTGAAGGCAGCCAGCACCCGCCTGCAGGGCAAGTTCCACTTCCACACCATGACCATCCAGATCGAAGACTACTCTGAGGACATGAAGGACTGTCAGGCGTGCCAAGGCCCCTCCGAC---
>lepWed1
ATGGAGCCCACCGAGAAGCAGCATCTGGTGGACGCCAGGCCCGGAGCCCGGTCTTACACTGGATCTCTGTGGCAGGAGGGGACTGGCTGGATCCCACTGCCCCCATCTGGCCTGGACTTGCAGGCCATTGAGCTAGTCACTGAGAATAATCATTACTGTCATGCCCAGAAGGGTCCTGGCAGTCACTTCGACCCCAAGAAGGAGCGGGCCCGGCGACAGCTTTATGTGGCCTCTGCCATCTGCCTGGTGTTCATGATTGGGGAAGTCGTTGAGATCCTGGGAGCCCTGCTTTCTGTACTGTCCATCTGGGTCGTGACTGGAGTGCTGGTGTTCCTGGCGGTGGAGCGGCTTATCTCTGGGGACTATGAGATTGAAGGGGGGACCATGCTGATCACGTCGGGCTGCGCTGTGGCCGTGAATATCATAATGGGGTTGACTCTTCACCAGTCTGGCCACGGGCACAGCCACGAC------------------------------------------------------------------------ACCGGCCAGCAGCAGGAGAATCCCAGTGTCCGAGCTGCCTTTATCCATGTGATTGGAGACTTTCTGCAGAGCATAGGCGTCTTGGTGGCAGCCTATATTTTATACTTCAAGCCAGAGTACAAGTATGTAGACCCCATCTGCACCTTCCTCTTCTCCATCCTGGTCTTGGGGACAACCTTGACCATCCTGAGAGATGTGATCCTAGTGCTGATGGAAGGGACCCCCAAGGGTGTGGACTTCACAGCCGTTCGGGATCTGCTGCTGTCGGTGGAAGGCGTGGAAGCCTTGCACAGCCTGCACATTTGGGCCTTGACCGTGGCCCAGCCCGTGCTGTCGGTCCACATCGCCATCGCTCAGAATGCAGATGGCCAGGCTGTGCTGAAGGCAGCCAGCACCCGCCTGCAGGGCAAGTTCCACTTCCACACCATGACCATCCAGATCGAAGACTACTCTGAGGACATGAAGGACTGTCAGGCGTGCCAAGGCCCCTCCGAC---
>oryAfe1
ATGAAGGCCACGGAGAAGCAGCATCTGTTGGACGCCAGGCCCGGAGCCAGGTCATACACAGGATCTGTATGGCAGGATGGGGCTGGCTGGATCCCTCTGCCCCTACCTGGCCTGGACTTGCAGGGCACTGAACTTTTGGCCCACAGCAACCATTACTGCCATGCCCAGAGGGATCCTGGCAGCCACTGTGACCCTAAGAAGGAGAGAGCCCGCCGCCAACTCTGTGTGGCCTCTGCCATCTGCCTGGTGTTCATGATTGGGGAAGTTGTTGAGATCCTGGGAGCCCTCTTGTCTGTGCTGTCCATCTGGGTCGTGACTGGAGTGCTGGTATACCTGGCAGTGGAGCGGCTAGTCTCTGGGGAGTATGAAATTGAAGGGGGCACCATGCTGATCACATCAGGCTGTGCTGTGGCCGTGAACATCATAATGGGGCTGACCCTTCACCAATCTGGCCACGGGCACAGCCACGAC------------------------------------------------------------------------ACCAGCGAGCAGCAGGAGAACCCCAGCGTCCGAGCTGCCTTTGTCCATGTGATTGGGGACTTTCTACAGAGCTTGGGCATCCTGGTGGCAGCCTATGTTTTATACTTCAAGCCAGAGTACAAGTACATAGACCCTGTCTGCACCTTCCTTTTCTCCATCCTGGTCCTGGGGACGACCCTGACCATCCTGAGAGATGTGATCCTGGTGCTGATGGAAGGGACCCCCAAAGGTGTGGACTTTATGGCTGTGCGGGATCTGCTGCTGTCGGTGGAGGGGGTGGAAGCCTTGCACAGCCTGCATATCTGGGCGCTGACTGTGGCCCAGCCCGTGCTGTCTGTCCACATTGCCATTGCTCAGAACGCAGATGCCCAGGCTGTGCTGAAGGTGGCCAGCACCCGGCTCCAGGGGAAGTTCCACTTCCACACAATGACCATCCAGATTGAGGACTACTCTGAGGATATGAAGGACTGTCAGGAGTGCCAAGGCCCCTTGGAC---
>hetGla2
ATGGAGGCCACAGAGAAGCAGCACCTGTTGGACCCCAGGCGTGGAGCCGGGTCATATTTAGGATCTCTGTGG---------------------------CCCCAGCCTGGCCTGGACTTCCAGGCTGTTGAGCTGGCTGCCCAGAGCAACCATTACTGCCATGCCCAGAAGGATCCAAGCAGTCACTGTGACCTGAAGAAGGAGCGGGCTCGTCGCCAGCTGTATGTGGCCTCTGCCATCTGCCTGGTGTTCATGATCGGGGAAGTTATTGAGATCCTGGGAGCCCTGCTCTCTGTGCTGACCATCTGGGTTGTGACCGGGGTGCTGGTGTACCTGGCTGTGGAGCGACTGGTCTCTGGGGACTATGAGATCAAAGGGGGCACCATGCTTATCACATCGGGCTCTGCTGTGGCTGTGAACATCATAATGGGGTTGATCCTTTACCAGTCTGGCCACGGGCACAGCCATGGC------AGTGGGCACAGCCAT---------------------------------------------GAGGACACCAGCCAGCAGCAGGAGAACCCCAGCGTCAGAGCTGCTTTCATCCATGTGATTGGGGACTTGTTGCAGAGCTTGGGTGTCCTGGTGGCAGCCTATATTTTATACTTCAAGCCGGAGTATAAGTATGTGGACCCCATCTGCACCTTCATCTTCTCCATCCTGGTCCTGGGGACAACCTTGACCATCCTCAGAGATGTGATCCTGGTGCTGATGGAAGGGACTCCCAAGGGCGTGGACTTCACTGCAGTGCGGGATCTGCTGCTGTCAGTGGAGGGGGTGGAAGCCTTGCACAGCCTGCACATCTGGGCTCTGACCGTGGCCCAGCCCGTGCTGTCTGTCCACATTGCCATTGCTCGGAATGCAGATGCCCAGGCTGTGCTGAAGGTGGCCAGCACCCACCTCCAGGGCAAGTTCCACTTCCACACTATGACCATCCAGATTGAGAACTACTCCGAGGACATGAAGGACTGTCAGGCATGCCAAGACCCCTCAGAC---
>cavPor3
------------------------------------------------------------------------------------------------------------------------CAGGCTGTTGAGCTGGCTGCCCACAGCAACCATTACTGCCATGCCCAGGAGAATCCAAGCAGTCACTATGACCCCAAGAAGGAGCGGGCCCGTCGCCAGCTCTACGTGGCCTCTGCCGTCTGTCTGGTGTTCATGATTGGGGAAGTCATTGAGATCTTGGGAGCGCTGCTCTCTGTGCTGTCCATCTGGGTTGTAACTGGGGTGCTGGTGTACCTGGCTGTGGAACGACTGATCTCTGGGGACTATGAGATTGAAGGAGGCACCATGCTCATCACGTCGGGCTCTGCTGTGGTTGTGAACATCATAATGGGGTTGATCCTGTACCAGTCTGGCCATGGACATAGCCATGGC------AACGGGCACAGCCAT---------------------------------------------GATGACACCAGCCAGCAGCAGGAGAACCCCAGTGTCCGAGCTGCCTTCATCCATGTGATTGGGGACTTTCTACAGAGCTTGGGTGTCCTGGTGGCAGCCTATATTTTATACTTCAAGCCAGAGTACAAGTATGTGGACCCCATCTGCACCTTCATCTTCTCCATCCTGGTCCTGGGGACGACCTTGACTATCCTCAGAGATGTGATCCTGATACTAATGGAAGGGACTCCCAAGGGCGTGAACTTCACTGCCGTGCGGGATCTGCTGCTGTCGGTGGAGGGCGTGGAAGCCTTGCACAGCCTGCACATCTGGGCGCTGACCGTGGCCCATCCCGTGTTGTCTGTCCACATTGCCATTGCTCAGAATACAGATGCCCAGGCTGTGCTGAAGGTGGCCAGCACCCGCCTCCAGGGAAAGTTCCATTTCCACACTATGACCATCCAGATCGAGAACTACTCCGAGGACATGAAGGACTGTCAGGCGTGCCAAGGCCCCTCAGAC---
>speTri2
ATGGACACCGTGGAGAAGCAGCACCTGTTGGAATGCAGGCGCGGAATCCAGAAATACATAGGATCTCTGTGGCGGGAGGGGAGTGGATGGATCTCTCTCCCCGAGCCTGGCCTGAACTTTCAGACTGTCGATCTGGTCGCTGGGAGCAACCATTACTGCCATGCTCAGAAGGGTCCTGACAGCCACTGTGACCCCAAGAAGGAGAAGGCCCGGTGCCAGCTCTACGTGGCCTCTGCCATCTGCTTGGTGTTCATGATTGGAGAAGTCATTGAGATCCTGGGAGCCCTGGTCTCTGTGCTGTCCATCTGGGTCGTGACTGGGGTGCTGGTGTACCTGGCTGTGGAGCGACTCATCTCTGGGAACTATGAGATCGAAGGGGGGACCATGCTGATCACGTCGGGCTGTGCTGTGGCTGTGAACATCATAATGGGGTTGACCCTTCACCAGTCTGGCCACGGGCACAGTCACAGC------CACGGACACAGCCAT---------------------------------------------GAAGACACCAGCCAGCAGCAAGAGAACCCCAGTGTCCGAGCTGCCTTCATCCATGTGATTGGGGACTTTTTGCAGAGCTTGGGTGTCCTGGTTGCAGCTTTTATTCTATATTTCAAGCCAGAGTACAAGTATGTGGACCCCATCTGTACCTTCCTCTTCTCCCTCCTGGTCCTGGGAACGACCTTGACCATCCTGAGAGATGTGATCCTGGTGCTGATGGAAGGGACTCCCAAGGGTGTGGACTTCACGGCGGTACGTGACCTGCTCCTATCGGTGGAGGGGGTGGAAGCCCTGCACAGCCTGCATATCTGGGCACTGACCGTGACCCAGCCCGTGCTGTCTGTTCACATTGCCATTGCTCAGAACGCAGACGCCCAGGCGGTTCTGAAGGCGGCCAGCACCTGTCTCCAGGGGAAATTCAACTTCCACACCATGACCATTCAGATCGAGGACTACTCTGAGGACATGAAGGACTGTCAGGCGTGCCAAGGCCCCTCGGAT---
>HLequCab3
ATGGAGGCCACGGAGAAGCAGCATCTGTTGGACGCCAGGTCCCGAGCCGGGTCTTACAAGGGGTCTCTGAGGCAGGATGGGGCTGGCTGGATCCCTCTGCCTCCACCTGGCCTGGACTTGCAGGCCATTGAGCTGGCCACTGAGAACAACCATTACTGCCACGCCCAGAAAGATCTTGACAGTCACTGGGACCCCAAGAAGGAGCGAGCCCGGCGCCAGCTCTATGTGGCTTCTGCCATCTGCCTGGTGTTCATGATTGGGGAAGTCATTGAGATCCTGGGAGCCCTGCTGTCTGTGCTGTCCATCTGGGTCGTGACTGGGATACTGGTGTACCTGGCGGTGGAGCGGCTGATCTCTGGGGACTATGAGATTGAGGGGGGGACCATGCTGATCACGTCAGGCTGTGCTGTGGCCGTGAACATCATAATGGGGTTGACTCTTCACCAGTCTGGCCACGGGCACAGCCACGAC------------------------------------------------------------------------ACCAGCCAGCAGCAGGAGAACCTCAGTGTCCGAGCTGCCTTTATCCATGTGATTGGAGATTTTCTGCAGAGCTTGGGCATCTTGGTGGCAGCCTATGTTGTATACTTCAAGCCAGAGTACAAGTGTGTAGACCCCATCTGCACCTTCCTCTTCTCCATCCTGGTCCTGGGGACAACCTTGACTGTCCTGAGAGATGTGATCCTGGTGCTGATGGAAGGGACCCCCAAGGGCATGGACTTCACGGCTGTGCGGGATCTGCTGCTGTCGGTGGAGGGGGTGGAAGCCTTGCACAGCCTGCATATCTGGGCGCTGACCATGGCCCAGCCTGTGCTGTCTGTCCACATCGCCATCGCGCAGAATGCAGACGCCCAGGCTGTGCTGATGGCAGCCATTGCCCGCCTGCAGGGGAAGTTCCACTTCCACACCATGACCATCCAGATCGAGAACTACTCTGAGGACATGAAGGACTGTCAGGCATGCCAAGGCCCGTCAGAC---
>cerSim1
ATGGAGGCCACGGAGAAGCAGCATCTGTTGGACGCCAGGCCCCGAGCCGGGTCTTACAAGGGATCTCTGAAGCAGGATGGGTCTGGCTGGATCCCTCTGCCTCCACCTGGCCTGGACTTGCAGGCCATTGAGCTAGCCACTAAAAGAAACCATTACTGCCACGCCCAGAAGGGTCTTGACAGTCACTGTGACCCCAAGAAGGAGCGAGCAGGGCGCCAGCTCTGTGTGGCTTCTGCCATCTGCCTGGTGTTCATGATTGGGGAAATCATTGAGATCCTGGGAGCCCTGCTTTCTGTGCTGTCCATCTGGGTCGTGACTGGGATACTGGTGTACCTGGCGGTGGAGCGGCTGATCTCTGGGGACTATGAGATTGAGGGGGGAACCATGCTGATCACGTCAGGCTGTGCTGTGGCCGTGAACATCATAATGGGGTTGACTCTTCACCAGTCTGGCCATGGGCACAGCCATGAC------------------------------------------------------------------------ACCAGCCAGCAGCAGGAGAACCTCAGTGTCCGAGCTGCCTTTATCCATGTGATTGGAGATTTTCTGCAGAGCTTGGGCATCTTGGTGGCAGCCTATATTGTATACTTCAAGCCAGAGTACAAGTGTGTAGACCCCATCTGCACCTTCCTCTTCTCCATCCTGGTCCTGGGGACAACCATGACCGTCCTGAGAGATGTGATCCTGGTGCTGATGGAAGGGACCCCCAAGGGCGTGGACTTCACGGCTGTGCGGGATCTGCTGCTGTCTGTGGAGGGGGTGGAAGCCTTGCACAGCCTGCATATCTGGGCGCTGACCATGGCCCAGCCCGTGCTGTCTGTCCACATTGCCATCGCTCAGAATGCAGACGCCCAGGCTGTGCTGCTGGCGGCCAGTGCCTGCTTGCAGGGGAAGTTCCACTTCCACACCATGACCATCCAGATCGAGAACTACTCTGAGGACATGAAGGACTGTCAGGCATGCCAATGCCTGTCGGAC---
>HLrhiFer5
ATGAAGGCCACGGATAAGCAACATTTGTTGGACGCCAGGCGCGGAGCCCGTTCTTATACGGGATCTCTGTGGCAGGATGGGGCTGGCTGGGTTTCTCTGCCTCCACCTGGCGTGGATTTGCCAGCCATTGAGCTGGCTGTGGAGAGCAATCATTACTGTCACACTCAGAAGAGTCCTGGCAGTCACTGTGACCCCAAGAAGGAGCGCGCCCGTCGTCAGCTTTATGTGGCCTCTGCCATCTGCCTGGTGTTCATGATTGGGGAAGTAGTTGAGATCCTGGGAGCCCTACTCTCCGTGCTGTCCATCTGGGTCGTGACTGGGGTACTGGTGTACCTGGCAGTGGAGCGGCTGATCTCTGGGGACTATGAGATCGAAGGGGACACTATGCTGATAACAGCAGGCTGTGCTGTGGCCATAAACATCATAATGGGGTTGACTCTTCACCAGTCTGGCCACGGGCACAGCCACAGC------CATGGAAACAGCCAC------------------------------------------------AACCCCAGCCAGCAGCAGGAGAACCCCAGTGTTCGAGCTGCCTTTATCCACGTGATTGGAGACTTGCTGCAGAGCTTGGGTGTCCTGGTGGCAGCCTATATTTTATACTTTAAGCCAGAGTACAAGTACGTAGACCCCATCTGCACCTTCCTTTTCTCCATCCTGGTCCTGGGGACAACCTTGACCATCCTGAGAGACGTGATCCTGGTGCTGATGGAAGGGACGCCCAAAGGCGTGGACTTCACAGCTGTGCGGGATTTGCTGCTGTCCGTGGAGGGGGTGGAAGCCTTGCACAGCCTGCATATCTGGGCGCTGACTGTGGCCCAGCCCATGCTGTCTGTCCACATTGCCATTGCTCAGAACACAGACGCGCAGGCTGTGCTGAAGGCAGCCAGCACCCGCCTTCAGGGGAAGTTCCACTTCCACACCATGACCATCCAGATCGAGGACTATTCTGAAGACATGAAGGACTGCCAGGCGTGCCAGGGCCCCTCGGAC---
>HLmolMol2
ATGAAGGCCACGGATAAGCAACATCTGTTGGACGCCTTGCCCAGAGCCCGATCTTACATGGGATCTCTGCCGCAGGATGGGGCTGGCTGGATTTCTGTGTCCCCACCTGAGTCGGACTTGCCATCCATTGAGCTGGCTGTGGAGAGCAACCACTACTGTCACTCCCAGAAGGGTCCTGGCAGTCACCATGACCCCAAGAAGGAGAAGGCCCGTCGTCAGCTCTATGTAGCTTCTGCCATTTGCCTGATGTTCATAATTGGGGAAGTCATTGAGATCCTGGGAGCCCTGCTGTCTGTGCTGTCCATCTGGGTCGTGACTGGGGTACTGGTGTACCTGGCGGTGGAGCGGCTGATCTCTGGGGACTATGAGATCGAGGGGAAGACCATGCTGATAACGGCAGGCTGTGCTGTGGCCGTGAACGTCATAATGGGGTTGACTCTTCACCAGTCTGGCCATGGGCACAGTCACAGC------CATGGGCATAGCCAT------------------------------------------------GTCACCAGCCAGCAGCAG---AACCCCAGTGTCCGAGCTGCCTTTATCCATGTGATAGGAGACTTGCTGCAGAGCTTGGGTGTCCTGGTGGCGGCCTATATTTTATACTTCAAGCCAGAGTACAAATACATAGACCCCATCTGCACCTTCCTCTTCTCCATCCTGGTCCTGGGGACAACCTTGAACATCCTGAGAGACGTGATCCTGGTGCTAATGGAAGGGACCCCCAAGGGCGTGGACTTCACTGCTGTTCAGGATCTGCTGCTGTCGGTGGAGGGGGTGGAAGCCTTGCACAGCCTGCATATCTGGGCACTGACTGTGGCCCAGCCTGTGCTGTCTGTCCACATCGCCATCGCTCAGAACACAGATGCCCAGGCTGTGCTGAAGGCCGTCAGCACCCGCCTACAGGGGAAGTTCCATTTCCACACCATGACCATCCAGATCGAGGACTACTCTGAGGACATGAAGGACTGTCAGGCATGCCAAGGCCCCTCGGAC---
>tupChi1
ATGGAGGCCACAGAGACGCGGCACCTGTTGGACGCCAAGCCCAGACCCCGGTCATACATGGGATCCCTGTGGCAGGATGGCACCGGCTGGATCCCTCTGCGGGGACCTGGCCTGGACTTGCAGACCATTGAGTTGGCTGCCCAGAGCAACCACCACTGCCACGCCCAGAAGGGTCCTGGCAGTCCCTGTGACCCCGGGAAGGAGCGGGCGCGGCGCCAGCTCTACGTGGCCTCTGCCATCTGCCTGGTGTTCATGATCGGGGAAGTCGTTGAGATCCTGGGAGCCCTGCTGTCGGTGCTGTCCATCTGGGTGGTGACCGGTGTGCTGGTGTACCTGGCGGTGGAGCGGCTGGTCTCTGGGGACTACGAGATCCAGGGAGAAACCATGCTGATCACGGCAGGCTGCGCCGTGGCTGTGAACATCATAATGGGGTTCACCCTTCACCAGTCTGGTCACGGGCATGGCCACAGC------CACGCGCACAGCCAC---------------------------------------------------GGCAGCAGCCCGCAGCAGAACCCCAGTGTCCGAGCGGCCTTCATCCACGTGATTGGAGACTTTCTGCAGAGTGTGGGCATCCTCGTGGCTGCCTACGTTTTATACTTCAAGCCAGAGTACAAGTTCGTAGACCCCATCTGCACTTTCCTGTTCTCTGTCCTGGTCCTGGGGACGACCCTGACCATCCTGCGAGACGTGCTGCTGGTGCTGATGGAAGGCACTCCCAAGGGAGTGGACTTCACGGCCGTGCGGGCCCTGCTGCTGTCGGTGGAGGGCGTGGAGGCCTTGCACAGCCTGCACATCTGGGCGCTGACCGTAGCCCAGCCTATGCTCTCCGTCCACATCGCCATCGCTCCGAATGCAGACGCCCAGGCTGTGCTGAAGGCGGCCAGCGCCCGGCTGCAGGGCCAGTTCCACTTCCACACCATGACCATCCAGATCGAGGACTACTCCGAAGACATGCGGGACTGCCAGGCCTGCCAAGGCCCCTCGGAC---
>criGri1
ATGCCGTCCTTGGACAAGCGGAACCTGTTGGAGAGCAGGAGCGGGGCGCGGTCATTCTTAGGATCACATTGGAAGAGTGAGGCTGCTTGGACC------------CCTCCTGTGGACCTGCCCGCTGTTGAGCTGGCTGTCCAGAGCAACCATTATTGCCATGCCCAGAAGGATTCCTGTAGTCACCCTGACTCCAAGAGGCAGAAGGCCCGGCGCAAACTCTATCTGGCCTCTGCCATCTGCCTGATGTTCATGATCGGAGAAATCATCGAGATCCTTGGAGCCTTGGTGTCTGTACTGTCCATCTGGGTGGTGACTGGGGTGCTGGTGTACCTGGCTGTGCAGCGCTTGATTTCTGGAGACTATGAGATCAAAGGGGATACCATGTTGATCACGTCGGGCTGCGCGGTGGCTGTAAACATCATAATGGGGTTGACCCTTCATCAATCTGGACATGGGCACAGCCATGGA------CAGGGGCAAAGCCATGGACATGAA------CACAGCCATGGT------GACCAAAGCCATGAAGACAGCCAACAGCAACAGGAGAACCCCAGTGTCCGAGCAGCCTTCATCCATGTGATTGGGGACCTTCTGCAGAGTTTGGGTGTCCTGGTAGCTGCCTACATTATATATTTCAAGCCTGAGTATAAGTACGTGGATCCCATCTGCACTTTCCTCTTCTCCGTGCTGGTCCTGGGGACAACGTTAACCATCCTAAGAGATGTGACCTTGGTTCTCATGGAAGGGACTCCCAAAGGTGTGGACTTCACAGCCGTGAAGAATCTCCTGCTGTCCGTGGATGGGGTGGAAGCCTTGCACAGCCTGCATATCTGGGCACTGACAGTGGCCCAGCCGGTGCTGTCTGTCCACATAGCTATCGCTCCGCATGCTGACCCCCAGGCTGTGCTGAAGGTGGCTAGGGACCGCCTCCAGGGGAAGTTCAATTTCCACATCATGACCATCCAAATTGAGAACTACACTGAGGAGATGAAGGACTGCCAGGAGTGCCAGGGCCCCTCAGAC---
