# Supplementary material for: Six reference-quality genomes reveal evolution of bat adaptations
Source: Nature. 2020 Jul 22;583(7817):578–84. doi: 10.1038/s41586-020-2486-3 (PMC8075899; doi:10.1038/s41586-020-2486-3)
Supplement: Supplementary file 6 — Alignments of 12,931 protein-coding genes across 48 mammals. [file 41586_2020_2486_MOESM6_ESM.gz › suppDataFile/ENST00000257915.aln.fasta]

>tarSyr2
ATGGCTTGGGCTCTGAAGCTGCCTCTGGCCGATGAAGTGATTGAATCCGGGTTGGTGCAGGACTTTGATGCTAGCCTCTCGGGGATCGGCCAGGAACTGGGTGCTGGTGCCTATAGCATGAGTGATGTCCTCGCGTTACCCATTTTTAAGCAAGAAGAGTCAAGTTTACCTCCAGATAATGAGAATAAAATCCTGCCTTTTCAATATGTGCTTTGTGCTGCCACCTCTCCTGCAGTGAAGCTCCATGATGAAACCCTGACATACCTCAATCAAGGACAGTCTTATGAAATTCGAATGCTAGACAATAGGAAACTTGGAGAACTTCCAGAAATTAATGGCAAATTGGTGAAGAGTATATTCCGTGTCGTATTCCATGACAGAAGGCTACAGTACACCGAACATCAGCAGCTGGAGGGCTGGAGGTGGAACCGACCTGGAGACAGAATTCTTGACATAGATATCCCAATGTCAGTGGGCATAATCGATCCTAGGGCTAATCCAACCCAACTGAATACAGTGGAGTTCCTGTGGGACCCCGCAAAGAGGACATCTGTGTTTATTCAGGTGCACTGTATTAGCACAGAGTTCACTATGAGAAAGCATGGTGGAGAAAAGGGGGTGCCCTTCCGAGTACAAATTGATACCTTCAAGGAGAATGAAAACGGGGAGTATACCGAGCACTTGCACTCAGCCAGCTGCCAGATCAAAGTGTTCAAGCCCAAAGGTGCAGACAGAAAGCAAAAAACAGATAGGGAGAAAATGGAGAAACGAACACCTCATGAAAAAGAGAAGTATCAACCTTCCTATGAGACAACCATACTCACAGAGTGTTCTCCATGGCCCGAGATCACATATGTCAATAACTCCCCATCACCTGGCTTCAACAGTTCCCACAGCAGTTTTTCTCTTGGGGAAGGAAATGGTTCACCAAACCACCAGCCAGAACCACCCCCTCCAGTCACAGATAACCTCTTGCCAACAACCACACCTCAGGAAGCACAGCAGTGGTTGCATCGAAACCGTTTTTCTACGTTCACAAGGCTTTTCACAAACTTCTCAGGGGCAGATTTATTGAAATTAACTAGAGATGATGTGATCCAAATCTGTGGCCCTGCAGATGGAATCAGACTTTTTAATGCATTAAAAGGCCGGATGGTGCGTCCAAGGTTAACCATTTATGTCTGTCAGGAATCATTGCAGTTGAGGGAGCAGCAGCAACAG---------------------------CAACAGAAGCATGAGGACGGAGACTCAAATGGTACTTTTTTCGTGTACCATGCTATCTATCTAGAAGAACTGACAGCTGTTGAATTGACAGAAAAAATTGCTCAGCTTTTCAGCATTTCCCCTTGCCAGATCAGCCAGATTTACAAGCAGGGGCCAACAGGAATTCATGTGCTCATCAGTGATGAGATGATACAGAACTTTCAGGAAGAAGCTTGTTTTATTCTGGACACAATGAAAGCAGAAACCAATGATAGCTATCATATCATACTGAAG---
>loxAfr3
ATGGCCTGGGCTCTGAAGCTGCCTCTGGCGGATGAAGTGATTGAATCCGGGCTGGTGCAGGACTTTGATGCTAGTCTTTCCGGGATCGGCCAGGAACTGGGTGCTGGTGCCTATAGCATGAGTGATGTCCTCGCGTTGCCCATTTTTAAACAAGAAGAATCCAGTTTGCCTCCTGATAATGAGAATAAAATCCTACCTTTTCAGTATGTGCTTTGTGCTGCCACCTCGCCAGCAGTGAAGCTCCATGATGAAACACTGACGTATCTCAATCAAGGACAGTCTTATGAAATTCGAATGCTAGACAATAGGAAACTTGGAGAACTTCCAGAAATTAATGGCAAGTTGGTGAAGAGTATATTCCGTGTAGTGTTCCATGACAGACGGCTACAATACACTGAGCATCAGCAGCTGGAGGGCTGGAGGTGGAACCGACCTGGAGATAGAATTCTTGACATAGATATCCCAATGTCTGTGGGTATAATCGATCCTAGGGCTAACCCAACTCAGCTAAATACAGTGGAGTTCCTATGGGACCCTGCAAAGAGGACATCTGTGTTTATTCAGGTACATTGTATTAGCACAGAGTTCACTATGAGGAAACATGGTGGAGAAAAGGGAGTGCCATTCCGAGTACAAATTGACACCTTCAAGGAGAACGAGAATGGGGAATATACTGAGCACTTACACTCAGCCAGCTGCCAGATCAAAGTCTTCAAGCCCAAAGGTGCAGACAGAAAGCAAAAAACAGACAGGGAGAAAATGGAGAAACGAACACCTCACGAAAAGGAGAAATATCAACCTTCCTATGAGACAACTATACTCACAGAGTGTTCGCCATGGCCTGAGATCACGTACGTCAATAATTCCCCATCACCTGGCTTCAACAGTTCCCATAGCAGTTTTTCTCTTGGGGAAGGAAATGGTTCACCAAACCACCAGCCAGAGCCTCCCCCTCCAGTCACAGACAACCTTTTGCCAACAACCACACCTCAGGAAGCTCAGCAGTGGTTGCATCGAAACCGTTTTTCTACATTCACAAGACTTTTCACAAACTTCTCAGGGGCAGATTTATTGAAACTAACTAGAGATGATGTGATCCAAATCTGTGGCCCTGCAGATGGAATCAGACTTTTTAATGCATTAAAAGGCCGCATGGTACGTCCAAGATTGACCATTTATGTTTGTCAGGAATCCTTGCAGTTGAGGGAGCAGCAGCAGCAA---------------------------CAACAGAAGCATGAGGATGGAGACTCAAATGGTACTTTCTTCGTGTACCATGCCATCTATCTAGAAGAACTGACAGCTGTTGAACTGACTGAAAAAATTGCTCAGCTGTTCAGCATTTCCCCTCAGCAGATCGGCCAGATCTACAAACAGGGGCCGACAGGAATCCATGTGCTCATCAGTGATGAGATGATACAAAACTTTCAGGAAGAAGCCTGTTTTATTCTGGACACAATGAAAGCGGAAGCCAATGATAGCTATCATATCATCCTGAAG---
>lepWed1
ATGGCCTGGGCTCTGAAGCTACCTCTGGCCGATGAAGTGATTGAATCTGGGCTGGTGCAGGACTTTGATGCTAGTCTGTCCGGGATCGGCCAGGAACTGGGTGCTGGTGCCTATAGCATGAGTGATGTCCTTGCATTGCCCATTTTTAAGCAAGAAGAGTCGAGTTTGCCCCCTGATAATGAGAATAAAATCCTGCCTTTTCAATATGTGCTCTGTGCTGCCACGTCTCCAGCAGTGAAACTCCATGATGAAACTCTGACGTATCTCAATCAAGGACAGTCTTATGAAATTCGTATGCTAGACAATAGGAAACTTGGAGAACTTCCAGAAATTAATGGCAAGTTGGTGAAGAGTATATTCCGTGTAGTGTTCCATGACCGACGGCTACAGTATACTGAACATCAGCAGCTGGAGGGCTGGAGGTGGAACCGACCTGGAGATAGAATTCTTGACATTGATATCCCAATGTCTGTTGGTATAATCGATCCTAGAGCTAATCCAACCCAACTGAATACAGTGGAGTTCCTGTGGGACCCGGCAAAGAGGACATCTGTGTTTATTCAGGTACACTGCATTAGCACAGAGTTCACTATGAGGAAGCATGGAGGAGAAAAGGGAGTGCCGTTTCGAGTACAAATTGATACCTTCAAGGAAAATGAAAATGGGGAATACACTGAGCACTTACACTCAGCCAGCTGCCAGATCAAAGTCTTCAAGCCCAAAGGTGCAGACAGAAAGCAAAAAACGGATCGGGAGAAAATGGAGAAACGAACACCTCACGAAAAGGAGAAATACCAGCCTTCCTATGAGACAACTATACTCACAGAGTGTTCTCCATGGCCTGAGATCACATATGTCAATAATTCCCCATCACCTGGCTTCAACAGTTCCCATAGCAGTTTTTCTCTTGGGGAAGGAAATGGTTCACCAAACCACCAGCCAGAGCCACCCCCTCCAGTGACAGATAACCTCTTGCCAACAACCACACCTCAGGAAGCTCAGCAGTGGTTGCATCGAAATCGTTTTTCTACGTTCACAAGGCTTTTTACAAACTTCTCAGGGGCAGATTTATTGAAACTAACTAGAGATGATGTGATCCAAATCTGTGGCCCTGCTGATGGAATCCGACTTTTTAATGCATTAAAAGGCCGGATGGTGCGGCCAAGGCTAACCATTTATGTTTGTCAGGAGTCCTTGCACTTGAGGGAGCAGCAGCAGCAG---------------------------CAGCAGAAGCGTGAGGATGGAGACTCAAATGGTACTTTCTTCGTGTACCACGCCATCTATCTAGAAGAACTGACAGCTGTTGAACTGACAGAAAAAATTGCTCAGCTCTTCAGCATTTCCCCTCGCCAGATCAGCCAGATCTACAAGCAGGGGCCAACAGGAATCCATGTGCTCATTAGCGATGAGATGATACAGAACTTTCAAGAAGAAGCCTGTTTTATTCTGGACACAATGAAAGCAGAAACCAATGATAGCTATCATATCATACTGAAG---
>oryAfe1
ATGGCCTGGGCTCTGAAGCTGCCTCTGGCGGATGAAGTGATTGAATCCGGGCTGGTGCAGGACTTTGATGCTAGTCTGTCTGGGATCGGCCAGGAACTGGGTGCTGGTGCCTATAGCATGAGTGATGTCCTCGCATTGCCCATTTTTAAACAAGAAGAGTCAAGTTTACCTCCTGATAATGAGGATAAAATCCTACCTTTTCAGTATGTGCTTTGTGCTGCCACCTCTCCAGCGGTGAAGCTCCATGATGAAACACTGACCTATCTCAATCAAGGACAGTCCTATGAAATTCGAATGCTAGACAATAGGAAACTTGGAGAACTTCCAGAAATTAATGGCAAATTGGTGAAGAGTATATTCCGTGTAGTGTTCCATGACAGACGACTACAGTACACTGAACATCAGCAGCTGGAGGGCTGGAGGTGGAACCGACCTGGAGACAGAATTCTCGACATAGATATCCCAATGTCTGTGGGTATAATTGATCCTAGGGCTAACCCAACTCAACTAAATACAGTGGAGTTCCTGTGGGACCCTGCAAAGAGGACGTCTGTATTTATTCAGGTGCATTGTATTAGCACAGAGTTCACTATGAGGAAGCATGGTGGAGAAAAGGGCGTGCCATTCCGAGTACAAATTGACACCTTCAAGGAGAACGAGAATGGGGAATACACTGAGCACTTACACTCAGCCAGCTGCCAGATCAAAGTCTTCAAGCCCAAAGGTGCAGACAGAAAACAGAAAACAGATAGGGAGAAAATGGAGAAACGAACACCTCATGAAAAGGAGAAATATCAACCTTCCTATGAGACAACTATACTCACAGAGTGTTCTCCATGGCCTGAAATCACATACGTCAATAATTCCCCATCACCTGGCTTCAACAGTTCCCATAGCAGTTTTTCTCTCGGGGAAGGAAATGGTTCACCAAACCACCAGCCAGAACCTCCCCCTCCAGTCACAGATAACCTCTTGCCGACAACCACACCTCAGGAAGCTCAGCAGTGGTTACATAGAAACCGTTTTTCTACCTTCACAAGGCTTTTCACCAACTTCTCAGGAGCAGATTTACTGAAACTAACTAGAGATGATGTGATCCAAATCTGTGGCCCTGCAGATGGAATCAGACTTTTTAATGCATTAAAAGGCCGCATGGTACGTCCAAGATTGACCATTTATGTTTGTCAGGAGTCTGTGCAGTTGAGGGAGCAGCAGCAGCAG---------------------------CAGCAGAAGCATGAGGATGGAGACTCAAATGGTACTTTCTTCGTGTACCATGCCATCTATCTAGAAGAACTGACAGCTGTTGAACTGACAGAAAAAATTGCTCAGCTTTTCAGCATTTCCCCTCAGCAAATCAGCCAGATCTACAAACAGGGGCCAACAGGAATCCATGTGCTCATCAGTGACGAGATGATACAGAACTTTCAGGAAGAAGCCTGTTTCATTCTGGACACAATGAAAGCGGAAACCAATGATAGCTATCATATCATACTGAAG---
>triMan1
ATGGCCTGGGCTCTGAAGCTGCCTCTCGCGGATGAAGTGATTGAATCCGGGCTGGTGCAGGACTTTGATGCTAGTCTGTCCGGGATCGGCCAGGAACTGGGTGCTGGTGCCTATAGCATGAGTGATGTCCTTGCATTGCCCATTTTTAAACAAGAAGAGTCCAGTTTGCCTCCTGATAACGAGAATAAAATCCTACCTTTTCAATATGTGCTTTGTGCTGCCACCTCTCCAGCAGTGAAGCTCCATGATGAAACACTGACATATCTCAATCAAGGACAGTCTTATGAAATTCGAATGCTAGACAATAGGAAACTTGGAGAACTTCCAGAAATTAATGGCAAGTTGGTGAAGAGTATATTCCGTGTAGTGTTCCATGACAGACGGCTACAATACACTGAACATCAGCAGCTAGAGGGCTGGAGGTGGAACCGACCTGGAGATAGAATTCTTGACATAGATATCCCAATGTCTGTGGGTATAATCGATCCTAGGGCTAACCCAACTCAGCTAAATACAGTGGAGTTCCTATGGGACCCTGCAAAGAGGACATCTGTGTTTATTCAGGTGCATTGTATCAGCACAGAGTTCACTATGAGGAAACATGGTGGAGAAAAGGGAGTGCCATTCCGAGTACAAATTGACACCTTCAAGGAGAACGAGAATGGGGAATATACTGAGCACTTACACTCAGCCAGCTGCCAGATCAAAGTCTTCAAGCCCAAAGGTGCAGACAGAAAGCAAAAAACAGATAGGGAGAAAATGGAGAAACGAACACCTCACGAAAAGGAGAAATATCAACCTTCCTATGAGACAACTATACTCACAGAGTGTTCACCATGGCCTGAGATCACGTACGTCAATAATTCCCCATCACCTGGCTTCAACAGTTCCCATAGCAGTTTTTCTCTAGGGGAAGGAAATGGTTCACCAAACCACCAGCCAGAGCCTCCCCCTCCAGTCACAGACAACCTCTTGCCAACAAGCACACCTCAGGAAGCTCAGCAGTGGTTGCATCGAAACCGTTTTTCTACATTCACAAGACTTTTTACAAATTTCTCAGGGGCAGATTTATTGAAACTAACTAGAGATGATGTGATCCAAATCTGTGGCCCTGCAGATGGAATCAGACTTTTTAATGCATTAAAAGGCCGCATGGTACGTCCAAGATTGACCATTTATGTTTGTCAGGAATCCTTGCAGTTGAGGGAGCAGCAGCAACAG---------------------------CAGCAGAAGCATGAGGATGGAGACTCAAATGGTACTTTCTTCGTGTACCATGCCATCTATCTAGAAGAACTGACAGCTGTTGAACTGACAGAAAAAATTGCTCAGCTGTTCAGCATTTCCCCTCAGCAGATCAGCCAGATCTACAAACAGGGGCCAACAGGAATCCATGTTCTCATCAGTGATGAGATGATACAAAACTTTCAGGAAGAAGCTTGTTTTATTCTGGACACAATGAAAGCGGAAACCAACGATAGCTATCATATCATACTGAAG---
>conCri1
ATGGCCTGGGCTCTGAAGCTGCCTCTGGCCGATGAAGTGATTGAATCCGGGCTGGTGCAGGACTTTGATGCTAGTCTGTCTGGCATCGGCCAGGAACTGGGTGCTGGTGCCTATAGCATGAGTGATGTCCTCGCATTGCCCATTTTCAAGCAAGAAGAGTCAAGTTTGCCTCCTGATAATGAGAATAAAATCCTACCTTTTCAATATGTGCTTTGTGCTGCTACCTCACCAGCAGTGAAATTACATGATGAAACCCTAACATATCTCAATCAAGGACAGTCCTATGAAATTCGAATGCTTGACAATAGAAAACTTGGAGAACTTCCAGAAATTAATGGCAAATTAGTGAAGAGTATATTCCGAGTCGTTTTCCATGACAGACGGCTACAGTACACTGAACACCAGCAACTGGAGGGCTGGAGATGGAACCGACCCGGGGACAGGATCCTTGACATAGATATCCCTATGTCTGTGGGTATAATCGATCCTAGGGCTAATCCAACCCAACTGAACACAGTGGAGTTCCTGTGGGACCCTGCAAAAAGGACATCTGTATTTATTCAGGTGCACTGCATCAGCACAGAGTTCACCATGCGGAAACATGGCGGCGAAAAGGGAGTGCCTTTCCGGGTACAGATTGATACCTTCAAGGAGAATGAGAATGGGGAATACACTGAGCATTTACACTCAGCCAGCTGCCAGATCAAAGTCTTCAAGCCCAAAGGTGCAGACAGAAAGCAAAAAACAGATAGGGAGAAAATGGAGAAAAGAACTCCTCATGAAAAGGAGAAATATCAACCTTCTTATGAGACAACTATACTCACAGAGTGTTCTCCATGGCCTGAGATAACATATGTCAATAATTCCCCCTCCCCTGGATTTAATAGTTCCCACAGCAGTTTTTCTCTTGGAGAAGGAAATGGTTCACCAAACCACCAGCCAGAGCCACCCCCTCCAGTCACAGATAACCTCTTGCCAACAACCACACCTCAGGAAGCTCAACAGTGGCTGCATCGGAACCGTTTTTCCACCTTCACAAGGCTTTTTACAAACTTCTCAGGAGCAGATTTATTGAAACTCACTAGAGATGATGTAATTCAGATCTGTGGCCCTGCAGATGGAATCAGACTTTTTAATGCATTGAAAGGCCGGATGGTGCGGCCACGGCTGACCATTTATGTCTGTCAAGAGTCCCTGCAGTTGAGGGAGCAGCAGCAGCAGCAGCAGCAGCAGCAG------------CAGCAGAAGCATGAGGACGGGGACTCCAACGGTACTTTCTTCGTGTATCATGCCATCTATCTCGAAGAGCTGACTGCTGTTGAACTGACAGAGAAAATCGCACAGCTTTTCAGTATCTCCCCTCACCAAATCAGCCAGATCTACAAGCAGGGGCCAACGGGAATCCACGTGCTCATCAGTGACGAGATGATACAAAACTTTCAGGAAGAAGCTTGCTTTATTCTGGACACAATGAAAGCAGAAACCAATGATAGCTATCATATCATACTGAAG---
>bosTau8
ATGGCCTGGGCTCTGAAGCTGCCTCTGGCCGATGAGGTGATTGAATCCGGGCTGGTGCAGGACTTTGATGCTAGTCTATCCGGGATCGGCCAGGAACTGGGTGCTGGTGCCTATAGCATGAGTGATGTCCTTGCACTGCCCATTTTTAAGCAAGAAGAATCAAGTTTGCCTCCAGATAATGAGAATAAAATCCTCCCTTTTCAATATGTGCTTTGTGCTGCCACCTCTCCAGCAGTGAAACTCCATGATGAAACTCTGACGTATCTCAATCAAGGACAGTCTTATGAAATCCGAATGCTAGACAATAGGAAACTTGGAGAACTTCCAGAAATTAATGGCAAATTGGTGAAGAGTATATTCCGTGTTGTGTTCCACGACAGACGGCTACAGTACACCGAACATCAGCAGCTGGAGGGCTGGAGGTGGAACCGACCTGGAGATAGAATTCTTGACATAGATATCCCAATGTCTGTGGGTATAATCGATCCTAGGGCTAACCCAAACCAACTAAACACAGTGGAGTTCCTGTGGGACCCTGCGAAAAGGACGTCTGTGTTTATTCAGGTGCATTGTATTAGCACAGAGTTCACCATGAGGAAACATGGTGGTGAGAAGGGAGTGCCATTTCGAGTACAAATTGATACCTTCAAGGAGAATGAGAACGGGGAGTATACTGAGCACTTACACTCAGCCAGCTGCCAGATCAAAGTCTTCAAGCCCAAAGGTGCAGACCGAAAACAAAAAACAGATAGGGAGAAAATGGAGAAACGAACACCTCATGAGAAGGAGAAATACCAACCTTCCTATGAGACGACTATACTCACAGAGTGTTCTCCATGGCCTGAGATCACATATGTCAATAATTCCCCATCACCTGGCTTCAACAGTTCCCATAGCAGTTTTTCTCTTGGTGAAGGAAATGGTTCACCAAACCACCAGCCAGAGCCACCCCCTCCAGTCACAGATAACCTCTTGCCAACAACCACACCTCAGGAGGCTCAGCAGTGGTTGCATCGAAACCGTTTCTCCACGTTCACGAGGCTTTTTACAAACTTCTCAGGAGCAGATTTATTGAAACTAACTAGAGATGATGTGATTCAAATCTGTGGCCCTGCAGATGGAATCAGACTTTTTAATGCATTAAAAGGCCGGATGGTGCGCCCAAGGCTAACCATTTATGTTTGTCAGGAATCCTTGCAGCTAAGGGAGCAGCAGCAACAGCAGCAGAAT------------------CAGCAGAAGCATGAGGATGGAGACTCAAATGGTACTTTCTTCGTTTACCATGCCATCTACCTAGAAGAACTGACAGCTGTTGAACTGACAGAAAAAATTGCTCAGCTTTTCAGCATTTCCCCTTGCCAGATCAGCCAGATCTACAAGCAGGGGCCAACAGGCATCCATGTGCTCATTAGCGATGAGATGATACAGAACTTTCAGGAAGAAGCCTGTTTTATTCTGGACACAATGAAAGCAGAAACCAATGATAGCTATCATATCATACTGAAG---
>HLmyoMyo6
ATGGCTTGGGCTCTGAAGCTGCCTCTGGCCGATGAAGTGATTGAATCCGGGCTGGTGCAGGACTTTGATGCTAGTCTGTCCGGGATCGGCCAGGAGCTGGGTGCCGGTGCCTATAGCATGAGTGATGTCCTTGCCTTGCCCATTTTTAAGCAAGAAGAGTCAAGTCTGCCTCCTGATAATGAGAATAAAATCCTACCTTTTCAGTATGTGCTTTGTGCTGCCACCTCTCCAGCAGTGAAACTCCACGACGAAACCCTGACATATCTCAATCAAGGACAGTCTTATGAAATCCGAATGCTAGACAACAGGAAACTTGGAGAACTTCCAGAAATTAATGGCAAGTTGGTGAAGAGTATATTCCGTGTAGTGTTCCATGACAGACGGTTACAATACACCGAACACCAGCAGCTGGAGGGCTGGAGGTGGAACCGACCTGGAGATAGAATTCTTGACATTGATATCCCAATGTCTGTGGGTATAATTGATCCTCGGGCTAATCCAAACCAACTAAACACAGTGGAGTTCCTGTGGGACCCTGCAAAGAGGACATCTGTGTTTATTCAGGTGCACTGTATCAGCACAGAGTTCACCATGAGGAAACATGGCGGAGAAAAGGGAGTGCCATTCCGAGTACAAATCGATACCTTCAAGGAGAATGAGAACGGGGAGTATACTGAGCACTTGCACTCAGCCAGCTGCCAGATCAAAGTCTTCAAGCCCAAAGGTGCAGACAGAAAACAAAAAACAGATAGAGAGAAAATGGAGAAACGAACACCTCATGAAAAGGAGAAATATCAACCTTCCTATGAGACCACTATACTTACAGAGTGTTCTCCATGGCCCGAAATCACATATGTCAATAATTCCCCATCCCCTGGCTTCAACAGTTCGCATAGCAGTTTTTCCCTTGGGGAAGGAAATGGTTCACCAAACCACCAGCCAGAGCCGCCCCCGCCAGTCACAGATAACCTCTTGCCAACAACCACACCTCAGGAAGCTCAGCAGTGGTTGCATCGAAACCGGTTTTCTACATTCACAAGGCTTTTTACAAACTTCTCAGGGGCAGATTTATTGAAACTAACTAGAGATGATGTGATCCAAATCTGTGGCCCTGCAGATGGAATCAGACTGTTTAATGCGTTAAAAGGCCGGATGGTGCGCCCAAGGCTAACCATTTATGTTTGTCAGGAATCCTTGCAGTTGAGGGAGCAGCAGCAACAGCAGCAGCAGCAGCAGCAG---------CAGCAGAAGCATGAGGATGGAGACTCAAATGGTACTTTCTTCGTGTACCATGCCATCTACCTAGAAGAACTGACAGCTGTTGAATTGACAGAAAAAATTGCTCAGCTTTTCAGCATTTCCCCTTGCCAGATCAGCCAGATCTACAAGCAGGGCCCAACAGGAATCCATGTGCTCATTAGTGATGAGATGATACAGAATTTTCAGGAAGAAGCCTGTTTTATTCTGGACACCATGAAAGCAGAAACCAGTGATAGCTATCATATTATACTGAAG---
>sorAra2
ATGGCCTGGGCGCTGAAGCTGCCTCTGGCCGATGAAGTGATCGAGTCCGGGCTCGTGCAGGACTTTGATGCTAGTCTGTCCGGAATCGGCCAGGAGCTGGGTGCCGGCGCCTATAGCATGAGTGATGTGCTTGCATTGCCCATTTTTAAGCAAGAAGAGTCAAGTTTGCCTCCTGACAATGAGAATAAAATCCTGCCTTTTCAATACGTGCTTTGTGCTGCCACCTCCCCAGCAGTGAAGCTCCATGACGAAACCCTGACGTATCTGAACCAAGGACAGTCTTATGAAATTCGAATGCTAGACAATAGGAAACTTGGAGAGCTTCCAGAAATTAATGGCAAGTTAGTAAAGAGTATATTTCGCGTAGTGTTCCATGACAGGCGGCTACAATACACGGAGCATCAACAGCTGGAGGGCTGGAGGTGGAACCGACCTGGAGATAGAATTCTTGACATAGATATCCCAATGTCTGTGGGTATAATTGATCCTAGGGCCAATCCAACCCAGCTCAACACAGTGGAGTTCCTATGGGACCCTGCGAAGAGGACCTCTGTGTTCATTCAGGTGCACTGTATCAGCACAGAGTTCACCATGAGAAAACACGGTGGAGAAAAGGGGGTGCCATTCCGAGTGCAGATTGACACATTCAAGGAGAATGAGAATGGGGAGTATACTGAGCACTTACACTCAGCCAGCTGCCAGATCAAAGTCTTCAAGCCTAAAGGTGCAGACAGAAAACAAAAAACAGACAGAGAGAAAATGGAGAAACGAACACCTCATGAAAAGGAGAAATATCAGCCTTCATATGAGACAACTATTCTCACGGAGTGTTCTCCGTGGCCTGAAATCACATACGTCAATAATTCCCCCTCACCTGGCTTCAGCAGTTCCCACAGCAGCTTTTCTCTTGGGGAAGGAAATGGTTCACCCAGCCACCAGCCAGAGCCGCCCCCACCAGTCACAGATAATCTCTTGCCAACAACCACACCTCAGGAAGCTCAGCAGTGGCTGCACCGAAACCGTTTTTCCACTTTCACGAGGCTGTTCACAAACTTCTCAGGAGCAGATTTACTGAAACTAACTCGAGACGATGTGATCCAGATTTGTGGTCCTGCGGATGGAATAAGGCTCTTTAATGCATTGAAAGGCCGGATGGTGCGCCCGAGGCTGACCATTTATGTGTGCCAGGAGTCCTTGCAGCTGAGGGAGCAGCAGCAGCAGCAGCAGCAG------------------CAGCAGAAGCACGAGGATGGAGACTCAAATGGTACTTTCTTCGTGTACCATGCCATCTATCTAGAAGAATTGACTGCTGTTGAACTGACAGAAAAAATTGCTCAGCTTTTCAGTATTTCCCCTCGTCAGATCAGCCAGATCTACAAGCAGGGGCCGACAGGGATCCACGTGCTCATTAGTGATGAGATGATACAGAACTTTCAGGAAGAAGCCTGTTTTATTCTGGACACAATGAAAGCAGAAACCAATGATAGCTATCATATCATACTGAAG---
>hetGla2
ATGGCCTGGGCTCTGAAGCTGCCTCTGGCCGATGAAGTGATCGAATCCGGGCTGGTGCAGGACTTTGATGCCAGCCTGTCCGGGATCGGCCAGGAGCTGGGTGCCGGTGCCTATAGCATGAGTGATGTCCTTGCATTGCCCATTTTTAAACAAGAAGAGTCAAGTCTGCCTCCTGAGAATGAGAATGAAATCCTCCCTTTCCAGTACGTGCTTTGCGCTGCCACCTCTCCAGCAGTGAAGCTCCACGATGAAACGCTGACCTATCTCAATCAAGGACAGTCTTATGAAATCCGAATGCTAGATAATAGGAAACTTGGAGAACTTCCAGAGATTAATGGCAAATTGGTGAAGAGTATATTCCGTGTGGTATTCCATGACAGAAGGCTACAGTACACTGAACATCAGCAGCTGGAGGGCTGGAGGTGGAACCGACCTGGAGATAGAATCCTTGACATAGATATCCCAATGTCTGTGGGTATCATCGATCCTAGGGCTAATCCAACCCAGCTTAATACAGTGGAGTTCCTGTGGGACCCTGCGAAGAGGACATCTGTGTTTATTCAGGTTCACTGTATTAGCACAGAGTTTACTATGAGGAAACATGGTGGAGAAAAGGGGGTGCCATTTCGAGTACAAATTGATACCTTCAAAGAGAACGAAAACGGGGAGTATACTGAGCACTTACACTCAGCCAGCTGCCAGATCAAAGTCTTCAAGCCCAAAGGTGCAGACAGAAAGCAAAAAACAGATAGAGAGAAAATGGAGAAACGAACGCCTCATGAAAAGGAGAAATATCAACCTTCCTATGAGACAACCATACTCACAGAATGTTCTCCATGGCCCGAGATCACATATGTC---AATTCCCCGTCACCTGGTTTCAACAGTTCCCATAGCAGTTTTTCTCTTGGGGAAGGGAATGGTTCACCTAACCACCAGCCAGAGCCGCCCCCTCCAGTCACAGATAACCTCTTGCCAACAACCACACCTCAGGAAGCTCAGCAGTGGTTGCATCGAAATCGTTTTTCTACATTCACAAGGCTTTTCACCAACTTCTCAGGGGCAGATTTATTGAAACTAACTAGAGATGATGTGATCCAAATCTGTGGTCCTGCAGATGGAATCAGACTTTTTAATGCATTAAAAGGCCGGATGGTGCGTCCAAGATTAACCATTTACGTCTGTCAGGAATCGTTGCAGTTGAGGGAGCAGCAGCAGCAGCAGCAGCAGCAGCAGCAACAGCAACCACAACAGAAACATGAGGATGGAGACTCAAATGGTACTTTCTTCGTGTACCATGCCATCTACCTAGAAGAATTGACAGCTACTGAGTTGACAGAAAAAATTGCTCAGCTTTTCAGCATTTCTCCTCGCCAGATCAGCCAGATTTACAAGCAGGGGCCAACAGGAATCCATGTGCTCATCAGTGATGAGATGATACAGAACTTTCAGGAAGAAGCCTGTTTTATTCTGGACACAATGAAAGCAGAAACCAATGACAGCTATCATATTATACTGAAG---
>rn6
ATGGCCTGGGCTCTGAAGCTGCCGCTAGCTGACGAAGTGATCGAGTCGGGGCTGGTGCAGGACTTTGATGCTAGCCTGTCGGGCATTGGCCAGGAGCTGGGAGCTGGTGCTTATAGTATGAGTGATGTCCTTGCATTGCCTATTTTTAAGCAAGAAGAGTCAAGTTTGCCTCCTGAAAATGAGAACGAGATCCTGCCTTTTCAGTACGTCCTCTGTGCCGCCACCTCGCCAGCAGTGAAGCTCCACGATGAGACCCTGACCTACCTCAATCAAGGACAGTCTTATGAAATCCGAATGCTAGACAATAGAAAACTGGGAGAACTACCGGAAATCAACGGCAAGTTAGTGAAGAGCATCTTCCGTGTAGTGTTCCACGACAGGAGACTGCAGTACACTGAGCACCAGCAGCTGGAGGGCTGGAGGTGGAACCGGCCAGGAGACAGGATACTGGACATCGATATCCCAATGTCTGTGGGTGTAATTGATCCCAGGGCCAATCCTACCCAGCTAAACACAGTGGAGTTCCTGTGGGACCCTGCAAAGAGGACATCTGTGTTTATTCAGGTGCACTGCATCAGCACTGAGTTCACTATGAGGAAGCACGGTGGGGAAAAGGGGGTGCCCTTCCGAGTGCAGATCGATACCTTCAAGGAGAACGAGAATGGAGAGTACACGGAGCACTTGCACTCGGCCAGCTGCCAGATCAAAGTCTTCAAGCCTAAAGGTGCAGACAGAAAACAAAAGATAGATAGAGAGAAGATGGAGAAACGGACGCCCCATGAAAAGGAGAAATACCAGCCTTCTTATGAGACAACCATACTCACAGAGTGTTCTCCGTGGCCTGAGATCACCTACGTCAGCAATTCCCCATCGCCTGGCTTCAACAGCTCCCACAGCAGTTTCTCTCTTGGGGAAGGAAACGGCTCGCCCAACCACCAGCCAGAGCCACCCCCTCCAGTCACGGACAACCTCTTGCCAACAACCACGCCTCAGGAAGCCCAGCAGTGGCTGCATCGAAACCGGTTTTCCACGTTCACGAGGCTTTTCACCAACTTCTCAGGGGCAGACTTACTGAAACTAACTAGAGATGACGTGATCCAAATCTGTGGCCCTGCAGATGGAATCCGGCTCTTCAACGCATTGAAAGGCCGGATGGTGCGTCCAAGGCTGACCATTTATGTCTGTCAGGAGTCGTTGCAGTTGAGGGAGCAGCCACAGCAGCCGCAGCCG------------------CAGCAGAAGCAGGAGGACGGAGATTCAAATGGTACTTTCTTTGTGTACCATGCTATCTATCTAGAGGAGCTGACAGCTGTTGAATTAACAGAAAAAATTGCTCAGCTTTTCAGTATTTCTCCTCAGCAGATCAGCCAGATTTACAAGCAAGGGCCGACCGGAATCCATGTGCTCATCAGCGATGAGATGGTACAGAACTTTCAGGAAGAAGCCTGCTTTATTCTGGACACAATGGAAGCGGAAACCAGTGATAGCTATCATGTCATTCTCAAG---
>felCat8
ATGGCCTGGGCTCTGAAGCTGCCTCTGGCCGATGAAGTGATTGAATCTGGGCTGGTGCAGGACTTTGATGCTAGTCTGTCCGGGATCGGCCAGGAACTGGGTGCTGGTGCCTATAGCATGAGTGATGTCCTTGCATTGCCCATTTTTAAGCAAGAAGAGTCAAGTTTGCCCCCTGATAATGAGAATAAAATCCTACCTTTTCAATACGTGCTTTGTGCTGCTACCTCTCCAGCAGTGAAACTCCATGATGAAACCCTGACATATCTCAATCAAGGACAGTCTTATGAAATTCGTATGCTAGACAATAGGAAACTTGGAGAACTTCCAGAAATTAATGGCAAGTTGGTGAAGAGTATATTCCGTGTAGTGTTCCATGACAGACGACTACAATACACTGAACATCAGCAGCTGGAAGGCTGGAGGTGGAACCGACCTGGAGATAGAATTCTTGACATTGATATCCCAATGTCTGTGGGTATAATCGATCCTAGGGCCAATCCAACCCAACTGAATACAGTGGAGTTCCTGTGGGACCCGGCAAAGAGGACATCTGTGTTTATTCAGGTGCACTGCATTAGCACAGAGTTCACTATGAGGAAGCATGGTGGAGAAAAGGGAGTGCCATTCCGAGTACAAATTGATACCTTCAAGGAAAATGAAAACGGGGAATATACTGAGCACTTACACTCAGCCAGCTGCCAGATCAAAGTCTTCAAGCCCAAAGGTGCAGACAGAAAGCAAAAAACAGATAGGGAGAAAATGGAGAAACGAACACCTCATGAAAAGGAGAAGTATCAGCCTTCCTATGAGACAACGATACTCACGGAGTGTTCTCCATGGCCTGAGATCACATATGTCAATAATTCCCCATCACCTGGCTTCAACAGTTCCCACAGCAGTTTTTCTCTTGGGGAAGGAAATGGTTCACCAAACCACCAGCCAGAGCCACCCCCTCCAGTCACAGATAACCTCTTGCCAACAACCACACCTCAGGAAGCTCAGCAGTGGTTGCATCGAAATCGTTTTTCTACGTTCACAAGGCTTTTTACAAACTTCTCAGGGGCAGATTTATTGAAACTAACTAGAGATGATGTGATCCAAATCTGTGGCCCTGCAGATGGAATCAGACTTTTTAATGCATTAAAAGGCCGGATGGTGCGCCCAAGGCTAACCATTTATGTTTGTCAGGAATCCCTGCAGTTGAGGGAGCAGCAGCAGCAGCAGCAG---------------------CAGCAGAAGCGTGAGGATGGAGACTCAAATGGGACTTTCTTCGTGTACCACGCCATCTATCTAGAAGAACTGACCGCTGTTGAACTGACCGAAAAAATCGCTCAGCTTTTCAGCATTTCCCCTCGCCAGATCAGCCAGATCTACAAGCAGGGGCCGACAGGAATCCATGTGCTCATTAGTGATGAGATGATACAGAACTTTCAGGAGGAAGCCTGTTTTATTCTGGACACAATGAAAGCAGAAACCAATGATAGCTATCATATCATACTGAAG---
>ailMel1
ATGGCCTGGGCTCTGAAGCTGCCTCTGGCCGATGAAGTGATTGAATCTGGGCTGGTGCAGGACTTTGATGCTAGTCTGTCCGGGATCGGCCAGGAACTGGGTGCTGGTGCCTATAGCATGAGTGATGTCCTTGCGTTGCCCATTTTTAAGCAAGAAGAGTCAAGTTTGCCCCCTGATAATGAGAATAAAATCCTGCCTTTTCAATATGTGCTCTGTGCTGCCACCTCTCCAGCAGTGAAACTCCATGATGAAACCCTGACATATCTCAATCAAGGACAGTCTTATGAAATTCGTATGCTAGACAATAGGAAACTTGGAGAACTTCCAGAAATTAATGGCAAGTTGGTGAAGAGTATATTCCGTGTAGTGTTCCATGACCGGCGGCTCCAGTATACTGAACATCAGCAGCTGGAGGGCTGGAGGTGGAACCGACCTGGAGATAGAATTCTTGACATTGATATCCCAATGTCTGTTGGTATAATCGATCCTAGAGCTAATCCAACCCAACTGAACACAGTGGAGTTCCTGTGGGACCCGGCAAAGAGGACATCTGTGTTTATCCAGGTACACTGCATTAGCACAGAATTCACTATGAGGAAGCATGGAGGAGAAAAGGGAGTGCCGTTCCGAGTACAAATTGATACGTTCAAGGAAAATGAAAATGGGGAATATACCGAGCACTTACACTCCGCCAGCTGCCAGATCAAAGTCTTCAAGCCCAAAGGTGCAGACAGAAAGCAAAAAACGGATCGGGAGAAAATGGAGAAACGAACACCTCACGAAAAGGAGAAATACCAGCCTTCTTATGAGACAACTATACTCACAGAGTGTTCTCCATGGCCTGAGATCACATACGTCAACAATTCCCCATCACCTGGCTTCAACAGTTCCCACAGCAGTTTTTCCCTTGGGGAAGGAAATGGTTCACCAAACCACCAGCCAGAGCCACCCCCTCCAGTCACAGATAACCTCTTGCCAACGACCACACCTCAGGAAGCTCAGCAGTGGTTGCATCGAAATCGTTTTTCTACGTTCACAAGGCTTTTTACAAACTTCTCAGGGGCAGATTTATTGAAACTAACTAGAGATGATGTGATCCAAATCTGTGGCCCTGCCGATGGAATCAGACTTTTTAATGCATTAAAAGGCCGGATGGTGCGCCCAAGGCTAACCATTTATGTTTGTCAGGAATCCTTACAGTTGAGGGAGCAGCAACAGCAGCAGCAG---------------------CAGCAGAAGCGTGAGGATGGAGACTCAAATGGTACTTTCTTCGTGTACCACGCCATCTATCTAGAAGAGCTGACAGCTGTTGAACTGACAGAAAAAATGGCTCAGCTCTTCAGCATCTCCCCTCGCCAGATCGGCCAGATCTACAAGCGGGGGCCGACAGGAATCCACGTGCTCATCAGTGATGAGATGATACAGAACTTTCAGGAAGAAGCCTGTTTTATTCTGGACACAATGAAAGCAGAAACCAATGACAGCTATCATATCATACTGAAG---
>hg38
ATGGCCTGGGCTCTGAAGCTGCCTCTGGCCGACGAAGTGATTGAATCCGGGTTGGTGCAGGACTTTGATGCTAGCCTGTCCGGGATCGGCCAGGAACTGGGTGCTGGTGCCTATAGCATGAGTGATGTCCTTGCATTGCCCATTTTTAAGCAAGAAGAGTCGAGTTTGCCTCCTGATAATGAGAATAAAATCCTGCCTTTTCAATATGTGCTTTGTGCTGCTACCTCTCCAGCAGTGAAACTCCATGATGAAACCCTAACGTATCTCAATCAAGGACAGTCTTATGAAATTCGAATGCTAGACAATAGGAAACTTGGAGAACTTCCAGAAATTAATGGCAAATTGGTGAAGAGTATATTCCGTGTGGTGTTCCATGACAGAAGGCTTCAGTACACTGAGCATCAGCAGCTAGAGGGCTGGAGGTGGAACCGACCTGGAGACAGAATTCTTGACATAGATATCCCGATGTCTGTGGGTATAATCGATCCTAGGGCTAATCCAACTCAACTAAATACAGTGGAGTTCCTGTGGGACCCTGCAAAGAGGACATCTGTGTTTATTCAGGTGCACTGTATTAGCACAGAGTTCACTATGAGGAAACATGGTGGAGAAAAGGGGGTGCCATTCCGAGTACAAATAGATACCTTCAAGGAGAATGAAAACGGGGAATATACTGAGCACTTACACTCGGCCAGCTGCCAGATCAAAGTTTTCAAGCCCAAAGGTGCAGACAGAAAGCAAAAAACGGATAGGGAAAAAATGGAGAAACGAACACCTCATGAAAAGGAGAAATATCAGCCTTCCTATGAGACAACCATACTCACAGAGTGTTCTCCATGGCCCGAGATCACGTATGTCAATAACTCCCCATCACCTGGCTTCAACAGTTCCCATAGCAGTTTTTCTCTTGGGGAAGGAAATGGTTCACCAAACCACCAGCCAGAGCCACCCCCTCCAGTCACAGATAACCTCTTACCAACAACCACACCTCAGGAAGCTCAGCAGTGGTTGCATCGAAATCGTTTTTCTACATTCACAAGGCTTTTCACAAACTTCTCAGGGGCAGATTTATTGAAATTAACTAGAGATGATGTGATCCAAATCTGTGGCCCTGCAGATGGAATCAGACTTTTTAATGCATTAAAAGGCCGGATGGTGCGTCCAAGGTTAACCATTTATGTTTGTCAGGAATCACTGCAGTTGAGGGAGCAGCAACAACAGCAGCAGCAACAG---------------CAGCAGAAGCATGAGGATGGAGACTCAAATGGTACTTTCTTCGTTTACCATGCTATCTATCTAGAAGAACTAACAGCTGTTGAATTGACAGAAAAAATTGCTCAGCTTTTCAGCATTTCCCCTTGCCAGATCAGCCAGATTTACAAGCAGGGGCCAACAGGAATTCATGTGCTCATCAGTGATGAGATGATACAGAACTTTCAGGAAGAAGCATGTTTTATTCTGGACACAATGAAAGCAGAAACCAATGATAGCTATCATATCATACTGAAG---
>panTro5
ATGGCCTGGGCTCTGAAGCTGCCTCTGGCCGACGAAGTGATTGAATCCGGGTTGGTGCAGGACTTTGATGCTAGCCTGTCCGGGATCGGCCAGGAACTGGGTGCTGGTGCCTATAGCATGAGTGATGTCCTTGCATTGCCCATTTTTAAGCAAGAAGAGTCGAGTTTGCCTCCTGATAATGAGAATAAAATCCTGCCTTTTCAATATGTGCTTTGTGCTGCTACCTCTCCAGCAGTGAAACTCCATGATGAAACCCTAACGTATCTCAATCAAGGACAGTCTTACGAAATTCGAATGCTAGACAATAGGAAACTTGGAGAACTTCCAGAAATTAATGGCAAATTGGTGAAGAGTATATTCCGTGTGGTGTTCCATGACAGAAGGCTTCAGTACACTGAACATCAGCAGCTAGAGGGCTGGAGGTGGAACCGACCTGGAGACAGAATTCTTGACATAGATATCCCAATGTCTGTGGGTATAATCGATCCTAGGGCTAATCCAACTCAACTAAATACAGTGGAGTTCCTGTGGGACCCTGCAAAGAGGACATCTGTGTTTATTCAGGTGCACTGTATTAGCACAGAGTTCACTATGAGGAAACATGGTGGAGAAAAGGGGGTGCCATTCCGAGTACAAATAGATACCTTCAAGGAGAATGAAAACGGGGAATATACTGAGCACTTACACTCGGCCAGCTGCCAGATCAAAGTTTTCAAGCCCAAAGGTGCAGACAGAAAGCAAAAAACGGATAGGGAAAAAATGGAGAAACGAACACCTCATGAAAAGGAGAAATATCAGCCTTCCTATGAGACAACCATACTCACAGAGTGTTCTCCATGGCCTGAGATCACGTATGTCAATAACTCCCCATCACCTGGCTTCAACAGTTCCCATAGCAGTTTTTCTCTTGGGGAAGGAAATGGTTCACCAAACCACCAGCCAGAGCCACCCCCTCCAGTCACAGATAACCTCTTACCAACAACCACACCTCAGGAAGCTCAGCAGTGGTTGCATCGAAATCGTTTTTCTACATTCACAAGGCTTTTCACAAACTTCTCAGGGGCAGATTTATTGAAATTAACTAGAGATGATGTGATCCAAATCTGTGGCCCTGCAGATGGAATCAGACTTTTTAATGCATTAAAAGGCCGGATGGTGCGTCCAAGGTTAACCATTTATGTTTGTCAGGAATCACTGCAGTTGAGGGAGCAGCAACAACAGCAGCAGCAACAG---------------CAGCAGAAGCATGAGGATGGAGACTCAAATGGTACTTTCTTCGTTTACCATGCTATCTATCTAGAAGAACTGACAGCTGTTGAATTGACAGAAAAAATTGCTCAGCTTTTCAGCATTTCCCCTTGCCAGATCAGCCAGATTTACAAGCAGGGGCCAACAGGAATTCATGTGCTCATCAGTGATGAGATGATACAGAACTTTCAGGAAGAAGCATGTTTTATTCTGGACACAATGAAAGCAGAAACCAATGATAGCTATCATATCATACTGAAG---
>ponAbe2
ATGGCCTGGGCTCTGAAGCTGCCTCTGGCCGACGAAGTGATTGAATCCGGGTTGGTGCAGGACTTTGATGCTAGCCTGTCCGGGATCGGCCAGGAACTGGGTGCTGGTGCCTATAGCATGAGTGATGTCCTCGCATTGCCCATTTTTAAGCAAGAAGAGTCGAGTTTGCCTCCTGATAATGAGAATAAAATCCTGCCTTTTCAATATGTGCTTTGTGCTGCTACCTCTCCAGCAGTGAAACTCCATGATGAAACCCTAACGTATCTCAATCAAGGACAGTCTTATGAAATTCGAATGCTAGACAATAGGAAACTTGGAGAACTTCCAGAAATTAATGGCAAATTGGTGAAGAGTATATTCCGTGTGGTGTTCCATGACAGAAGGCTTCAGTACACTGAGCATCAGCAGCTAGAGGGCTGGAGGTGGAACCGACCCGGAGACAGAATTCTTGACATAGATATCCCAATGTCTGTGGGTATAATCGATCCTAGGGCTAATCCAACTCAACTGAATACAGTGGAGTTCCTGTGGGACCCTGCAAAGAGGACATCTGTGTTTATTCAGGTGCACTGTATTAGCACAGAGTTCACTATGAGGAAACATGGTGGAGAAAAGGGGGTGCCATTCCGAGTACAAATAGATACCTTCAAGGAGAATGAAAACGGGGAATATACTGAGCACTTACACTCGGCCAGCTGCCAGATCAAAGTTTTCAAGCCCAAAGGTGCAGACAGAAAGCAAAAAACGGATAGGGAAAAAATGGAGAAACGAACACCTCATGAAAAGGAGAAATATCAGCCTTCCTATGAGACAACCATACTCACAGAGTGTTCTCCATGGCCCGAGATCACATATGTCAATAACTCCCCATCACCTGGCTTCAACAGTTCCCATAGCAGTTTTTCTCTTGGGGAAGGAAATGGTTCACCAAACCACCAGCCAGAGCCACCCCCTCCAGTCACAGATAACCTCTTACCAACAACCACACCTCAGGAAGCTCAGCAGTGGTTGCATCGAAATCGTTTTTCTACATTCACAAGGCTTTTCACAAACTTCTCAGGGGCAGATTTATTGAAATTAACTAGAGATGATGTGATCCAAATCTGTGGCCCTGCAGATGGAATCAGACTTTTTAATGCATTAAAAGGCCGGATGGTGCGTCCAAGGTTAACCATTTATGTTTGTCAGGAATCACTGCAATTGAGGGAGCAGCAACAACAGCAGCAGCAACAG---------------CAGCAGAAGCATGAGGATGGAGACTCAAATGGTACTTTCTTCGTTTACCATGCTATCTATCTGGAAGAACTGACAGCTGTTGAATTGACAGAAAAAATTGCTCAGCTTTTCAGCATTTCCCCTTGCCAGATCAGCCAGATTTACAAGCAGGGGCCAACAGGAATTCATGTGCTCATCAGTGATGAGATGATACAGAACTTTCAGGAAGAAGCATGTTTTATTCTGGACACAATGAAAGCAGAAACCAATGATAGCTATCATATCATACTGAAG---
>calJac3
ATGGCCTGGGCTCTGAAGCTGCCTCTGGCCGACGAAGTGATTGAATCCGGGTTGGTGCAGGACTTTGATGCTAGCCTGTCCGGGATCGGCCAGGAACTGGGTGCTGGTGCCTATAGCATGAGTGATGTCCTCGCATTGCCCATTTTTAAGCAGGAAGAGTCAAGTTTGCCTCCTGATAATGAAAATAAAATCCTACCTTTTCAATATGTGCTTTGTGCTGCCACCTCTCCAGCAGTGAAACTCCATGATGAAACTCTAACATATCTCAATCAAGGACAGTCTTACGAAATTCGAATGTTAGACAATAGGAAACTTGGAGAACTTCCAGAAATTAATGGCAAATTGGTGAAGAGTATATTCCGAGTGGTGTTCCATGACAGAAGGCTACAGTACACTGAGCATCAGCAGCTAGAGGGCTGGAGGTGGAACCGACCTGGAGACAGAATTCTTGACATAGATATCCCAATGTCTGTGGGTATAATCGATCCTAGGGCTAACCCAACTCAACTAAATACAGTGGAGTTCCTGTGGGACCCTGCAAAGAGGACATCTGTGTTTATTCAGGTGCACTGTATTAGCACAGAGTTCACTATGAGGAAACATGGTGGAGAAAAGGGGGTGCCATTCCGAGTGCAAATTGATACCTTCAAGGAGAATGAAAACGGGGAATATACTGAGCACTTACACTCGGCCAGCTGCCAGATCAAAGTTTTCAAGCCCAAAGGTGCAGACAGAAAGCAAAAGACAGACAGAGAGAAAATGGAGAAACGAACACCTCATGAAAAGGAGAAATACCAACCTTCCTATGAGACGACCATACTCACAGAGTGTTCTCCATGGCCTGAGATCACGTATGTCAATAATTCCCCATCACCTGGTTTCAACAGTTCCCATAGCAGTTTTTCTCTTGGGGAAGGAAATGGTTCACCAAACCACCAGCCAGAGCCACCCCCTCCTGTCACAGATAACCTCTTACCAACAACCACACCTCAGGAAGCTCAGCAGTGGTTGCATCGAAATCGTTTTTCTACATTCACAAGACTTTTCACAAACTTCTCAGGGGCAGATTTATTGAAATTAACTAGAGATGATGTGATCCAAATCTGTGGTCCTGCAGATGGAATCAGACTTTTTAATGCATTAAAAGGCCGGATGGTGCGTCCAAGGTTAACCATTTATGTTTGTCAGGAATCACTGCAGCTGAGGGAGCAGCAGCAACAGCAGCAGCAACAG---------------CAACAGAAGCATGAGGATGGAGACTCAAATGGTACTTTCTTCGTTTACCATGCTATCTATCTAGAAGAACTGACAGCTGTTGAATTGACAGAAAAAATTGCTCAGCTTTTCAGCATTTCCCCTTGCCAGATCAGCCAGATTTACAAGCAGGGGCCAACAGGAATTCATGTGCTCATCAGTGATGAGATGATACAGAACTTTCAGGAAGAAGCATGTTTTATTCTGGACACAATGAAAGCAGAAACCAATGATAGCTATCATATTATACTCAAG---
>micMur3
ATGGCCTGGGCTCTGAAGCTGCCTCTGGCCGATGAAGTGATTGAATCCGGGCTGGTGCAGGACTTTGATGCTAGCCTGTCCGGGATCGGCCAGGAACTGGGTGCTGGTGCCTATAGCATGAGTGATGTTCTCGCATTACCCATTTTTAAGCAAGAAGAGTCAAGTTTGCCTCCTGATAATGAAAATAAAATCCTACCTTTTCAATATGTGCTTTGTGCTGCCACCTCTCCAGCAGTGAAACTCCATGATGAAACCCTAACATATCTCAATCAAGGACAGTCTTATGAAATTCGAATGCTAGACAATAGGAAACTTGGAGAACTTCCAGAAATTAATGGGAAATTGGTGAAGAGTATATTTCGCGTAGTGTTCCATGACAGAAGGCTACAATATACTGAACATCAACAGCTGGAGGGCTGGAGGTGGAACCGACCTGGAGATAGAATTCTTGACATAGATATCCCAATGTCTGTGGGTATAATTGATCCTAGGGCTAATCCAACCCAACTAAATACAGTGGAGTTCCTGTGGGACCCTGCAAAGAGAACATCTGTGTTTATTCAGGTGCACTGTATTAGCACAGAGTTCACCATGAGGAAACATGGTGGAGAAAAGGGGGTGCCATTCCGAGTACAGATTGATACCTTCAAGGAGAACGAGAACGGGGAATATACCGAGCACTTGCACTCGGCCAGCTGCCAGATCAAAGTTTTCAAGCCCAAAGGTGCAGACAGAAAGCAAAAAACAGATAGGGAAAAAATGGAGAAACGAACACCTCATGAAAAGGAGAAATATCAACCTTCTTATGAGACAACCATACTCACAGAGTGTTCTCCATGGCCTGAGATCACATACGTCAATAATTCCCCATCACCTGGCTTCAACAGTTCCCATAGCAGTTTTTCTCTTGGGGAAGGAAATGGTTCACCAAACCACCAGCCAGAGCCACCCCCTCCAGTCACAGATAACCTCTTGCCAACAACCACACCTCAGGAAGCTCAGCAGTGGTTGCATCGGAACCGTTTTTCTACATTCACAAGACTTTTCACAAACTTCTCAGGAGCAGATTTATTGAAATTAACTAGAGATGATGTGATCCAAATCTGTGGCCCTGCAGATGGAATCAGACTTTTTAATGCATTAAAAGGCCGGATGGTGCGTCCAAGGTTAACCATTTATGTTTGTCAGGAATCGCTGCAGTTGAGGGAGCAGCAGCAACAGCAGCAGCAGCAG---------------CAACAAAAGCATGAGGATGGAGACTCCAATGGTACTTTCTTTGTGTACCATGCCATCTATCTAGAAGAACTGACAGCCGTTGAATTGACAGAAAAAATTGCTCAGCTTTTCAGCATTTCCCCTTGCCAAATCAGCCAGATTTACAAGCAGGGGCCAACAGGAATCCATGTGCTTATCAGTGATGAGATGATACAGAACTTTCAGGAAGAAGCCTGTTTTATTCTGGACACAATGAAAGCAGAAACCAATGATAGCTATCATATCATACTGAAG---
>gorGor5
ATGGCCTGGGCTCTGAAGCTGCCTCTGGCCGACGAAGTGATTGAATCCGGGTTGGTGCAGGACTTTGATGCTAGCCTGTCCGGGATCGGCCAGGAACTGGGTGCTGGTGCCTATAGCATGAGTGATGTCCTCGCATTGCCCATTTTTAAACAAGAAGAGTCGAGTTTGCCTCCTGATAATGAGAATAAAATCCTTCCTTTTCAATATGTGCTTTGTGCTGCTACCTCTCCAGCAGTGAAACTCCATGATGAAACCCTAACGTATCTCAATCAAGGACAGTCTTATGAAATTCGAATGCTAGACAATAGGAAACTTGGAGAACTTCCAGAAATTAATGGCAAATTGGTGAAGAGTATATTCCGTGTGGTGTTCCATGACAGAAGGCTTCAGTACACTGAGCATCAGCAGCTAGAGGGCTGGAGGTGGAACCGACCTGGAGACAGAATTCTTGACATAGATATCCCAATGTCTGTGGGTATAATTGATCCTAGGGCTAATCCAACTCAACTAAATACAGTGGAGTTCCTGTGGGACCCTGCAAAGAGGACATCTGTGTTTATTCAGGTGCACTGTATTAGCACAGAGTTCACTATGAGGAAACATGGTGGAGAAAAGGGGGTGCCATTCCGAGTACAAATAGATACCTTCAAGGAGAATGAAAATGGGGAATATACTGAGCACTTACACTCGGCCAGCTGCCAGATCAAAGTTTTCAAGCCCAAAGGTGCAGACAGAAAGCAAAAAACGGATAGGGAAAAAATGGAGAAACGAACACCTCATGAAAAGGAGAAATATCAGCCTTCCTATGAGACAACCATACTCACAGAGTGTTCTCCATGGCCTGAGATCACGTATGTCAATAACTCCCCATCACCTGGCTTCAACAGTTCCCATAGCAGTTTTTCTCTTGGGGAAGGAAATGGTTCACCAAACCACCAGCCAGAGCCACCCCCTCCAGTCACAGATAACCTCTTACCAACAACCACACCTCAGGAAGCTCAGCAGTGGTTGCATCGAAATCGTTTTTCTACATTCACAAGGCTTTTCACAAACTTCTCAGGGGCAGATTTATTGAAATTAACTAGAGATGATGTGATCCAAATCTGTGGCCCTGCAGATGGAATCAGACTTTTTAATGCATTAAAAGGCCGGATGGTGCGTCCAAGGTTAACCATTTATGTTTGTCAGGAATCACTGCAGTTGAGGGAGCAGCAACAACAGCAGCAGCAACAG---------------CAGCAGAAGCATGAGGATGGAGACTCAAATGGTACTTTCTTCGTTTACCATGCTATCTATCTAGAAGAACTGACAGCTGTTGAATTGACAGAAAAAATTGCTCAGCTTTTCAGCATTTCCCCTTGCCAGATCAGCCAGATTTACAAGCAGGGGCCAACAGGAATTCATGTGCTCATCAGTGATGAGATGATACAGAACTTTCAGGAAGAAGCATGTTTTATTCTGGACACAATGAAAGCAGAAACCAGTGATAGCTATCATATCATACTGAAG---
>macFas5
ATGGCCTGGGCTCTGAAGCTGCCTCTGGCCGACGAAGTGATTGAATCCGGGTTGGTGCAGGACTTTGATGCTAGCCTGTCCGGGATCGGCCAGGAACTGGGTGCTGGTGCCTATAGCATGAGTGATGTCCTCGCATTGCCCATTTTTAAGCAAGAAGAGTCAAGTTTGCCTCCTGATAATGAGAATAAAATCCTGCCTTTTCAATATGTGCTTTGTGCTGCTACCTCTCCAGCAGTGAAACTCCATGATGAAACCCTAACGTATCTCAATCAAGGACAGTCTTATGAAATTCGAATGCTAGACAATAGGAAACTTGGAGAACTTCCAGAAATTAATGGCAAATTGGTGAAGAGTATATTCCGTGTGGTGTTCCATGACAGAAGGCTACAGTACACTGAGCATCAGCAGCTAGAGGGTTGGAGGTGGAACCGACCTGGGGACAGAATTCTTGACATAGATATCCCAATGTCTGTGGGTATAATCGATCCTAGGGCTAATCCAACTCAACTCAATACAGTGGAGTTCCTGTGGGACCCTGCAAAGAGGACATCTGTGTTTATTCAGGTGCACTGTATTAGTACAGAGTTCACTATGAGGAAACATGGTGGAGAAAAGGGGGTGCCATTCCGAGTACAAATAGATACCTTCAAGGAGAATGAAAACGGGGAATATACTGAGCACTTACACTCGGCCAGCTGCCAGATCAAAGTTTTCAAGCCCAAAGGTGCAGACAGAAAGCAAAAAACCGATAGGGAAAAAATGGAGAAACGAACACCTCATGAAAAGGAGAAATATCAACCTTCCTATGAGACAACCATACTCACAGAGTGTTCTCCATGGCCCGAGATCACATATGTCAATAATTCCCCATCACCTGGCTTCAACAGTTCCCATAGCAGTTTTTCTCTTGGGGAAGGAAATGGTTCACCAAACCACCAGCCAGAGCCACCCCCTCCAGTCACAGATAACCTCTTACCAACAACCACACCTCAGGAAGCTCAGCAGTGGTTGCATCGAAATCGTTTTTCTACATTCACAAGGCTTTTCACAAACTTCTCAGGGGCAGATTTATTGAAATTAACTAGAGATGATGTGATCCAAATCTGTGGCCCTGCAGATGGAATCAGACTTTTTAATGCATTAAAAGGCCGGATGGTGCGTCCAAGGTTAACCATTTATGTTTGTCAGGAGTCACTGCAGTTGAGGGAGCAGCAACAACAGCAGCAGCAACAG---------------CAGCAGAAGCAGGAGGATGGAGACTCAAATGGCACTTTCTTCGTTTACCATGCCATCTATCTAGAAGAACTGACAGCTGTTGAATTGACAGAAAAAATTGCTCAGCTTTTCAGCATTTCCCCTTGCCAGATCAGCCAGATTTACAAGCAGGGGCCAACAGGAATTCATGTGCTCATCAGTGATGAGATGATACAGAACTTTCAGGAAGAAGCATGTTTTATTCTGGACACAATGAAAGCAGAAACCAACGATAGCTATCATATTATACTGAAG---
>HLcamFer2
ATGGCCTGGGCTCTGAAGCTGCCTCTGGCCGATGAGGTGATTGAATCCGGGCTGGTGCAGGACTTTGATGCTAGTCTGTCCGGGATCGGCCAGGAACTGGGTGCTGGTGCCTATAGCATGAGTGATGTCCTCGCGTTGCCCATTTTTAAGCAAGAAGAGTCAAGTTTGCCTCCAGATAATGAGAATAAAATCCTACCTTTTCAGTATGTGCTTTGTGCTGCCACCTCTCCAGCAGTGAAACTCCATGATGAAACCCTGACATATCTCAATCAAGGTCAGTCTTATGAAATCCGTATGCTAGACAATAGGAAACTTGGAGAACTTCCAGAAATTAATGGCAAGTTGGTAAAGAGCATATTCCGTGTAGTATTCCACGACCGACGGCTACAGTACACTGAACATCAGCAGCTGGAGGGCTGGAGGTGGAACCGACCTGGAGATAGAATTCTTGATATAGATATCCCAATGTCTGTGGGTATAATCGATCCTAGGGCTAATCCAAACCAGCTAAATACAGTGGAGTTCCTGTGGGATCCTGCAAAGAGGACATCTGTGTTTATTCAGGTGCATTGCATTAGCACAGAGTTCACTATGAGGAAACACGGTGGAGAAAAGGGAGTGCCATTTCGAGTACAAATTGATACCTTCAAGGAGAATGAGAATGGGGAGTATACTGAGCACTTACACTCAGCCAGCTGCCAGATCAAAGTCTTCAAGCCCAAAGGCGCAGACAGAAAGCAAAAAACAGATAGGGAGAAAATGGAGAAACGAACACCTCATGAGAAGGAGAAATATCAGCCTTCCTATGAGACAACAATACTCACAGAGTGTTCTCCATGGCCTGAGATCACATATGTCAATAATTCCCCATCACCTGGCTTTAACAGTTCTCATAGCAGTTTTTCTCTTGGGGAAGGAAATGGTTCACCAAACCACCAGCCAGAGCCGCCACCTCCAGTAACAGATAACCTCTTGCCAACAACCACACCTCAGGAGGCTCAGCAGTGGTTGCATCGAAACCGTTTTTCCACTTTCACAAGGCTTTTTACAAACTTCTCAGGGGCAGATTTATTGAAACTAACTAGAGATGATGTGATCCAAATCTGTGGCCCTGCAGATGGAATCAGACTTTTTAATGCATTAAAAGGCCGGATGGTGCGCCCAAGGCTAACCATTTATGTTTGTCAGGAGTCCTTGCAGCTCAGGGAGCAGCAGCAGCAGCAGCAGCAGCAG---------------CAGCAGAAGCATGAGGATGGAGACTCAAACGGTACTTTCTTCGTGTACCATGCCATCTACCTAGAAGAACTGACAGCTGTTGAATTGACTGAAAAAATTGCACAGCTTTTCAGCATTTCCCCTTGCCAGATCAGCCAGATCTACAAGCAGGGGCCAACAGGAATCCATGTGCTCATCAGTGATGAGATGATACAGAACTTTCAGGAAGAAGCTTGTTTTATTCTGGACACAATGAAAGCAGAAACCAATGATAGCTATCATATCATACTGAAG---
>HLphyDis3
ATGGCTTGGGCTCTGAAGCTGCCTCTGGCCGATGAAGTGATTGAATCCGGGCTGGTGCAGGACTTTGATGCTAGTCTGTCCGGGATCGGCCAGGAACTGGGTGCTGGTGCCTATAGCATGAGTGATGTCCTCGCACTGCCCATTTTTAAGCAAGAAGAGTCAAGTTTGCCTCCTGATAATGAGAATAAAATCCTGCCTTTTCAGTATGTGCTGTGTGCTGCCACCTCTCCGGCAGTGAAGCTCCACGACGAAACCCTGACCTATCTCAACCAAGGACAGTCTTATGAAATCCGAATGCTAGACAATAGGAAACTTGGAGAACTTCCAGAAATTAATGGCAAGTTGGTGAAGAGTATATTCCGTGTAGTGTTCCATGACAGACGGCTACAGTACACCGAACACCAGCAACTAGAGGGCTGGAGGTGGAACCGACCTGGAGATAGGATTCTTGACATAGACATCCCGATGTCTGTGGGTATCATCGATCCTAGGGCTAATCCAAACCAACTAAACACAGTGGAGTTCCTGTGGGACCCTTCCAAGAGGACGTCAGTGTTTATTCAGGTGCACTGTATCAGCACAGAGTTCACCATGAGGAAGCACGGCGGGGAGAAGGGCGTGCCGTTCCGAGTGCAGATTGACACCTTCAAGGAGAACGAGAACGGGGAGTATACTGAGCACTTGCACTCGGCCAGCTGCCAGATCAAAGTCTTCAAGCCCAAAGGTGCAGACAGAAAGCAAAAAACAGATAGGGAGAAAATGGAGAAACGGACACCTCATGAAAAGGAGAAATACCAACCTTCCTATGAGACAACTATACTCACAGAGTGTTCTCCGTGGCCCGAAATCACCTATGTCAATAATTCCCCATCACCTGGCTTTAACAGTTCCCATAGCAGTTTTTCTCTTGGGGAAGGAAACGGTTCACCAAACCACCAGCCAGAGCCGCCCCCTCCAGTCACAGATAACCTCTTGCCAACAACCACACCTCAGGAAGCTCAGCAGTGGTTGCATCGAAACCGGTTTTCTACATTCACAAGGCTTTTTACAAACTTCTCAGGGGCAGATTTATTGAAACTAACTAGAGATGATGTGATCCAAATATGTGGCCCTGCAGATGGAATCAGACTTTTTAATGCATTAAAAGGCCGGATGGTGCGTCCAAGGCTAACCATTTATGTTTGTCAGGAATCCTTGCAGTTGAGGGAGCAGCAACAGCAGCAGCAGCAGCAG---------------CAGCAGAAGCATGAGGATGGAGACTCAAATGGTACTTTCTTCGTGTACCATGCCATCTACCTAGAAGAACTGACAGCTGTTGAACTGACGGAAAAAATTGCTCAGCTCTTCAGCATTTCCCCTTGCCAGATCAGCCAGATCTACAAGCAGGGGCCAACAGGAATCCATGTGCTCATCAGTGATGAGATGATACAGAACTTTCAGGAAGAAGCCTGTTTTATTCTGGACACAATGAAAGCAGAAACCAATGACAGCTATCATATTATACTGAAG---
>HLmolMol2
ATGGCTTGGGCTCTGAAGCTGCCTCTGGCCGATGAAGTGATTGAATCCGGGCTGGTGCAAGACTTTGATGCTAGTCTGTCCGGGATCGGCCAGGAACTGGGTGCTGGTGCCTATAGCATGAGTGATGTCCTTGCATTGCCCATTTTTAAGCAAGAAGAGTCAAGTTTGCCTCCTGATAATGAGAATAAAATCCTACCTTTTCAGTATGTGCTTTGTGCTGCCACCTCTCCAGCAGTGAAACTCCATGACGAAACCCTGACGTATCTCAATCAAGGACAGTCTTATGAAATCCGAATGCTAGACAATAGGAAACTTGGAGAGCTTCCAGAAATTAATGGCAAGTTGGTGAAGAGTATATTCCGTGTAGTGTTCCATGACAGACGGCTACAATACACTGAACACCAGCAGCTGGAGGGCTGGAGGTGGAACCGACCTGGAGACAGAATTCTTGACATTGATATCCCAATGTCTGTGGGTATAATCGATCCTAGGGCTAATCCAAACCAACTAAATACAGTGGAGTTCCTGTGGGACCCTGCAAAGAGGACATCTGTGTTTATTCAGGTGCACTGTATTAGCACAGAGTTCACCATGAGGAAACATGGCGGAGAAAAGGGAGTGCCTTTCCGAGTACAAATCGATACCTTCAAGGAAAACGAGAACGGGGAATACACTGAGCACTTGCACTCAGCCAGCTGCCAGATCAAAGTCTTCAAGCCCAAAGGTGCAGACAGAAAGCAAAAAACAGATAGAGAGAAAATGGAAAAACGAACACCTCATGAAAAGGAGAAATACCAACCTTCCTATGAGACAACTATACTCACAGAGTGTTCTCCATGGCCTGAAATCACATATGTCAATAATTCCCCATCGCCTGGCTTCAACAGTTCGCATAGCAGTTTTTCTCTTGGGGAAGGAAATGGTTCACCAAACCACCAGCCAGAGCCACCTCCTCCGGTCACAGATAACCTCTTGCCAACAACCACACCTCAGGAAGCTCAGCAGTGGTTGCATCGAAACCGGTTTTCTACATTCACAAGGCTTTTTACAAACTTCTCAGGGGCAGATTTATTGAAACTAACTAGAGATGATGTGATCCAAATCTGTGGCCCTGCAGATGGAATCAGACTTTTTAATGCATTAAAAGGCCGGATGGTGCGCCCAAGGCTAACCATCTATGTTTGTCAGGAATCCTTGCAGTTGAGGGAGCAGCAGCAACAGCAGCAGCAACAG---------------CAGCAGAAGCATGAGGATGGAGACTCAAATGGTACTTTCTTCGTGTACCATGCCATCTACCTGGAAGAATTGACAGCTGTTGAACTGACAGAAAAAATTGCTCAGCTTTTCAGCATTTCCCCTTGCCAGATCAGCCAGATCTACAAGCAGGGGCCAACAGGAATCCATGTACTCATTAGTGATGAGATGATACAGAATTTTCAGGAAGAAGCCTGTTTTATTCTGGACACAATGAAAGCAGAAACCAATGATAGCTATCATATTATACTGAAG---
>HLequCab3
ATGGCCTGGGCTCTGAAGCTGCCTCTGGCCGATGAAGTGATTGAATCCGGGCTGGTGCAGGACTTTGATGCTAGTCTTTCCGGGATCGGCCAGGAACTGGGTGCTGGTGCCTATAGCATGAGTGATGTCCTTGCATTGCCCATTTTCAAGCAAGAAGAGTCAAGTTTGCCTCCTGATAATGAGAATAAAATCTTACCTTTCCAATATGTGCTTTGCGCTGCCACCTCTCCAGCAGTGAAACTCCATGATGAAACCCTGACATATCTCAATCAAGGGCAGTCTTATGAAATCCGAATGCTAGACAATAGGAAACTTGGAGAACTTCCAGAAATTAATGGCAAATTGGTGAAGAGTATATTCCGTGTAGTGTTCCATGACAGACGGCTACAGTACACTGAACATCAGCAGCTGGAGGGCTGGAGGTGGAACCGACCTGGAGACAGAATTCTTGACATAGATATCCCAATGTCTGTGGGTATAATCGATCCTAGGGCTAATCCAACCCAACTAAATACAGTGGAGTTCCTGTGGGACCCTGCAAAGAGGACATCTGTGTTTATTCAGGTGCACTGTATCAGCACAGAGTTCACTATGAGGAAACATGGCGGAGAAAAGGGAGTGCCATTCCGAGTACAAATTGATACCTTCAAGGAGAACGAGAACGGGGAATATACTGAGCACTTACACTCTGCCAGCTGCCAGATCAAAGTCTTCAAGCCCAAAGGTGCAGACAGAAAGCAAAAAACAGATAGGGAGAAAATGGAGAAGCGAACACCTCATGAAAAGGAGAAATATCAACCTTCCTATGAGACAACTATACTCACAGAGTGTTCTCCGTGGCCCGAGATCACATATGTCAATAACTCCCCATCACCTGGCTTCAACAGTTCCCATAGCAGTTTTTCTCTTGGGGAAGGAAATGGGTCACCAAATCACCAGCCAGAGCCGCCCCCTCCAGTCACAGATAACCTCTTACCAACAACCACACCTCAGGAAGCTCAGCAGTGGTTGCATCGAAACCGTTTTTCTACATTCACAAGGCTTTTTACAAACTTCTCAGGGGCAGATTTACTGAAACTAACTAGAGATGATGTGATCCAAATCTGTGGCCCTGCCGATGGAATCAGACTTTTTAATGCATTGAAAGGCCGGATGGTGCGCCCAAGGCTAACCATTTATGTTTGTCAGGAATCCTTGCAGTTGAGGGAGCAGCAGCAACAGCAGCAGCAACAG---------------CAGCAGAAGCATGAGGATGGAGACTCAAATGGTTCTTTCTTCGTGTACCATGCCATCTATCTCGAAGAACTGACAGCTGTGGAACTGACAGAAAAAATTGCTCAGCTTTTCAGCATTTCCCCTCGCCAGATCAGCCAGATCTACAAGCAGGGGCCAACAGGAATCCACGTGCTCATTAGTGATGAGATGATACAGAACTTTCAGGAAGAAGCCTGTTTTATTCTGGACACAATGAAAGCAGAAACCAATGATAGCTATCATATCATACTGAAG---
>cerSim1
ATGGCCTGGGCTCTGAAGCTGCCTCTGGCCGATGAAGTGATTGAATCCGGGCTGGTGCAGGACTTTGATGCTAGTCTCTCCGGGATCGGCCAGGAACTGGGTGCTGGTGCCTATAGCATGAGTGATGTCCTCGCATTACCCATTTTTAAGCAAGAAGAGTCAAGTTTGCCTCCTGATAATGAGAATAAAATATTACCTTTCCAATATGTGCTTTGTGCTGCCACCTCTCCAGCAGTGAAACTCCATGATGAAACCCTGACATATCTCAATCAAGGGCAGTCTTATGAAATCCGAATGCTAGACAATAGGAAACTTGGAGAACTTCCAGAAATTAATGGCAAATTGGTGAAGAGTATATTCCGTGTAGTGTTCCATGACAGACGGCTACAATACACTGAACATCAGCAGCTGGAGGGCTGGAGGTGGAACCGACCTGGAGACAGAATTCTTGACATAGATATCCCAATGTCTGTGGGTATAATCGATCCTAGGGCTAATCCAACCCAACTCAATACAGTGGAGTTCCTGTGGGACCCTGCAAAGAGGACATCGGTGTTTATTCAGGTGCACTGTATTAGCACAGAGTTCACTATGAGGAAACATGGCGGAGAAAAGGGAGTGCCCTTCCGAGTACAGATTGATACCTTCAAGGAGAATGAGAACGGGGAATATACTGAGCACTTACACTCAGCTAGCTGCCAGATCAAAGTCTTCAAGCCCAAAGGTGCAGACAGAAAGCAAAAAACAGATAGGGAGAAAATGGAGAAACGGACACCTCATGAAAAGGAGAAATATCAACCTTCCTATGAGACAACTATACTCACAGAGTGTTCTCCATGGCCCGAGATAACATATGTCAATAACTCCCCATCACCTGGCTTCAACAGTTCCCACAGCAGTTTTTCTCTTGGGGAAGGAAATGGTTCACCAAATCACCAGCCAGAGCCGCCCCCTCCAGTCACAGATAACCTCTTGCCAACAACCACACCTCAGGAAGCTCAGCAGTGGTTGCATCGAAACCGTTTTTCCACATTCACAAGGCTTTTTACAAACTTCTCAGGGGCAGATTTATTGAAACTAACTAGAGATGATGTGATCCAAATCTGTGGCCCTGCAGATGGAATCAGACTTTTTAATGCATTAAAAGGCCGGATGGTGCGCCCAAGGCTAACCATTTATGTTTGTCAGGAGTCCTTGCAGCTGAGGGAGCAGCAGCAACAGCAGCAGCAACAG---------------CAGCAGAAGCATGAGGATGGAGACTCAAATGGCTCTTTCTTTGTGTACCATGCCATCTATCTCGAAGAACTGACAGCTGTGGAACTGACAGAAAAAATTGCTCAGCTTTTCAGCATTTCCCCTCGCCAGATCAGCCAGATCTACAAGCAGGGGCCAACAGGAATCCATGTGCTCATTAGTGATGAGATGATACAGAACTTTCAGGAAGAAGCCTGTTTTATTCTGGACACAATGAAAGCAGAAACCAATGATAGCTATCACATCATATTGAAG---
>canFam3
ATGGCCTGGGCTCTGAAGCTGCCCCTGGCCGACGAAGTGATTGAATCCGGGCTGGTGCAGGACTTCGACGCTAGTCTGTCCGGGATCGGCCAGGAACTGGGTGCTGGTGCCTATAGCATGAGTGATGTCCTTGCATTGCCCATTTTTAAGCAAGAAGAATCAAGTTTGCCCCCTGATAATGAGAATAAAATCCTGCCTTTTCAGTATGTGCTTTGTGCTGCCACCTCTCCAGCTGTGAAACTCCACGATGAAACTCTGACGTATCTCAATCAAGGACAGTCTTATGAAATTCGTATGCTAGACAATAGGAAACTTGGAGAACTTCCAGAAATTAATGGCAAGTTGGTGAAGAGTATATTCCGTGTAGTGTTCCATGACCGACGACTGCAGTATACTGAACATCAGCAGCTGGAGGGCTGGAGGTGGAATCGACCTGGAGATAGAATTCTTGATATTGATATCCCAATGTCCGTGGGTATAATCGATCCTAGAGCTAATCCAACCCAACTGAATACAGTGGAGTTCCTGTGGGACCCGGCAAAGAGGACATCTGTGTTTATTCAGGTACACTGCATTAGCACAGAGTTCACTATGAGGAAGCATGGAGGAGAAAAGGGAGTGCCGTTCCGAGTACAAATTGATACCTTCAAGGAAAATGAAAATGGGGAGTATACTGAGCACTTACACTCAGCCAGCTGTCAGATCAAAGTCTTCAAGCCCAAAGGTGCAGACAGGAAGCAAAAAACAGATCGGGAGAAAATGGAGAAACGAACACCTCATGAAAAGGAGAAATATCAGCCTTCCTATGAGACAACTATACTTACAGAGTGTTCTCCGTGGCCCGAGATCACATATGTCAATAATTCCCCATCACCTGGCTTCAACAGTTCCCACAGCAGTTTTTCTCTTGGGGAAGGAAATGGTTCACCAAACCACCAGCCAGAGCCACCCCCTCCAGTCACAGATAACCTCTTGCCAACAACCACACCTCAGGAAGCTCAGCAGTGGTTGCATCGAAATCGTTTTTCTACGTTCACAAGGCTTTTTACAAACTTCTCAGGGGCAGATTTATTGAAACTAACTAGAGATGATGTGATCCAAATCTGTGGCCCTGCAGATGGAATCAGACTTTTTAATGCATTAAAAGGCCGGATGGTGCGCCCAAGGCTAACCATTTATGTTTGTCAGGAATCCTTGCAGTTGAGAGAGCAGCAGCAACAACAGCAGCAGCAG---------------CAGCAGAAGCATGAGGATGGAGACTCAAATGGTACTTTCTTCGTGTACCACGCCATCTATCTAGAAGAACTGACTGCTGTTGAACTGACAGAAAAAATTGCTCAGCTTTTCAGCATTTCCCCTCGCCAAATCAGCCAGATCTACAAGCAGGGGCCAACTGGAATCCATGTGCTCATTAGTGACGAGATGATACAGAACTTTCAGGAAGAAGCCTGTTTTATTCTGGACACAATGAAAGCAGAAACCAATGATAGCTATCATATCATACTGAAG---
>tupChi1
ATGGCCTGGGCTTTGAAGCTGCCCCTGGCCGATGAAGTGATTGAATCCGGGCTGGTGCAGGACTTTGATGCTAGCCTGTCCGGGATCGGCCAGGAACTGGGTGCTGGTGCATATAGCATGAGTGATGTCCTTGCATTGCCCATTTTTAAGCAAGAAGAGTCAAATTTGCCTCCAGATAATGAGAATAAAATCCTACCTTTTCAATATGTGCTTTGTGCTGCCACCTCTCCAGCAGTGAAACTCCATGATGAAACCCTGACGTATCTAAATCAAGGACAGTCTTATGAAATCCGAATGCTAGACAACAGGAAACTTGGAGAACTTCCAGAAATTAATGGAAAATTGGTGAAGAGTATATTCCGTGTAGTGTTCCATGACAGAAGGCTACAGTATACTGAACATCAGCAACTGGAGGGCTGGAGGTGGAACCGACCTGGAGATAGAATTCTTGACATAGATATCCCAATGTCTGTGGGTATAATTGATCCTAGGGCTAATCCAACCCAACTAAATACAGTGGAGTTCTTGTGGGACCCTGCAAAGAGGACATCTGTGTTTATTCAGGTGCACTGTATTAGCACGGAGTTCACTATGAGGAAACACGGTGGAGAAAAGGGGGTACCTTTCAGAGTACAAATTGATACCTTCAAGGAGAATGAGAATGGGGAGTATACTGAGCACTTACACTCAGCCAGCTGCCAGATCAAAGTCTTCAAGCCTAAAGGTGCAGATAGAAAGCAAAAAACAGATAGAGAGAAAATGGAGAAACGAACACCTCATGAAAAGGAGAAATACCAACCTTCCTATGAGACAACGATACTCACAGAGTGTTCTCCATGGCCTGAGATCACGTACGTCAATAATTCCCCATCACCTGGCTTCAACAGTTCCCATAGCAGTTTTTCTCTTGGGGAAGGAAATGGCTCACCAAATCACCAGCCAGAACCACCCCCTCCAGTCACAGATAACCTTTTGCCAACAACCACACCTCAGGAAGCTCAGCAATGGTTGCATCGAAACCGTTTTTCTACATTCACAAGGCTCTTCACAAACTTCTCAGGGGCAGATTTATTGAAACTAACTAGAGATGATGTGATCCAAATCTGTGGCCCTGCAGATGGAATCAGACTTTTTAATGCATTGAAAGGCCGGATGGTGCGTCCAAGGTTAACCATTTATGTTTGTCAAGAATCATTGCAGTTGAGGGAGCAACAGCAGCAACAACAGCAGCAG---------------CAGCAGAAGCATGAGGATGGAGACTCAAATGGTACTTTCTTCGTGTACCACGCTATCTATCTAGAAGAACTGACGGCTGTTGAATTGACAGAAAAAATCGCTCAGCTTTTCAGCATTTCCCCTCGCCAGATCAGCCAGATTTACAAGCAGGGGCCAACAGGAATCCATGTGCTCATCAGTGATGAGATGATACAGAACTTTCAGGAAGAAGCCTGTTTTATTCTGGATACAATGAAAGCAGAAACCAATGATAGCTATCATGTCATACTGAAG---
>saiBol1
ATGGCCTGGGCTCTGAAGCTGCCTCTGGCCGACGAAGTGATTGAATCCGGGTTGGTGCAGGACTTTGATGCTAGCCTGTCCGGGATCGGCCAGGAACTGGGTGCTGGTGCCTATAGCATGAGTGATGTCCTCGCATTGCCCATTTTTAAGCAAGAAGAGTCAAGTTTGCCTCCCGATAATGAGAATAAAATCCTGCCTTTTCAATATGTGCTTTGTGCTGCCACCTCTCCAGCAGTGAAACTCCATGATGAAACTCTAACATATCTCAATCAAGGACAGTCTTACGAAATTCGAATGTTAGACAATAGGAAACTTGGAGAACTTCCAGAAATTAATGGCAAATTGGTGAAGAGTATATTCCGAGTGGTGTTCCATGACAGAAGGCTACAGTACACTGAGCATCAGCAGCTAGAGGGCTGGAGGTGGAACCGACCTGGAGACAGAATTCTTGACATAGATATCCCAATGTCTGTGGGTATAATCGATCCTAGGGCTAATCCAACTCAACTAAATACAGTGGAGTTCCTGTGGGACCCTGCAAAGAGGACATCTGTGTTTATTCAG---------------------------------------------------------------------------------------------------------------------------------------------------------CCCAAAGGAGCAGACAGAAAGCAAAAAACGGACAGAGAGAAAATGGAGAAACGAACACCTCATGAAAAGGAGAAATATCAACCTTCCTATGAGACGACCATACTCACAGAGTGTTCTCCATGGCCTGAGATCACGTATGTCAATAATTCCCCATCACCTGGTTTCAACAGTTCCCACAGCAGTTTTTCTCTTGGGGAAGGAAATGGTTCACCAAACCACCAGCCAGAGCCACCCCCTCCAGTCACAGATAACCTCTTACCAACAACCACACCTCAGGAAGCTCAGCAGTGGTTGCATCGAAATCGTTTTTCTACATTCACAAGACTTTTCACAAACTTCTCAGGGGCAGATTTATTGAAATTAACTAGAGATGATGTGATCCAAATCTGTGGCCCTGCAGATGGAATCAGACTTTTTAATGCATTAAAAGGCCGGATGGTGCGTCCGAGGTTAACCATTTATGTTTGTCAGGAATCACTGCAGTTGAGGGAGCAGCAGCAGCAGCAGCAGCAACAG---------------CAACAGAAGCATGAGGATGGAGACTCAAATGGTACTTTCTTCGTTTACCATGCTATCTATCTAGAAGAACTGACAGCTGTTGAATTGACAGAAAAAATTGCTCAGCTTTTCAGCATTTCCCCTTGCCAGATCAGCCAGATTTACAAGCAGGGGCCAACAGGAATTCATGTGCTCATCAGTGATGAGATGATACAAAACTTTCAGGAAGAAGCATGTTTTATTCTGGACACAATGAAAGCAGAAACCAATGATAGCTATCATATTATACTCAAG---
>HLrhiFer5
ATGGCCTGGGCTCTGAAGCTGCCTCTGGCGGATGAAGTGATTGAATCCGGGCTGGTGCAGGACTTTGATGCTAGTCTCTCGGGGATCGGCCAGGAACTGGGTGCTGGTGCCTATAGCATGAGTGATGTCCTCGCATTACCCATTTTTAAGCAAGAAGAGTCAAGTTTGCCTCCTGATAATGAGAATAAAATCCTACCTTTTCAGTATGTGCTTTGCGCTGCCACTTCTCCAGCAGTGAAACTCCATGATGAAACCCTGACATATCTCAATCAAGGACAGTCTTATGAAATCCGAATGCTAGATAATAGGAAACTTGGAGAACTTCCAGAAATTAATGGCAAGTTGGTGAAGAGTATATTCCGTGTAGTGTTCCACGACAGGCGACTACAATACACTGAACACCAGCAGCTGGAGGGCTGGAGGTGGAACCGACCTGGAGATAGAATTCTTGACATAGATATCCCAATGTCTGTGGGTATAATCGATCCTAGGGCTAATCCAAACCAACTAAATACAGTGGAGTTCCTGTGGGACCCTGCAAAGAGGACATCTGTGTTTATTCAGGTGCATTGCATTAGCACAGAGTTCACCATGAGGAAACACGGTGGAGAAAAGGGAGTGCCATTCCGAGTACAAATCGATACCTTCAAGGAGAACGAGAACGGGGAATATACTGAGCACTTACACTCAGCCAGCTGCCAGATCAAAGTCTTCAAGCCCAAAGGTGCAGACAGAAAGCAAAAAACAGATAGGGAGAAAATGGAAAAACGAACACCTCATGAAAAGGAGAAATATCAACCGTCCTATGAGACAACTATACTCACAGAGTGTTCTCCATGGCCCGAAATCACTTATGTCAATAATTCTCCATCACCTGGCTTCAACAGTTCCCACAGCAGTTTTTCTCTTGGGGAAGGAAATGGTTCACCAAACCACCAGCCAGAGCCGCCCCCTCCAGTAACAGATAACCTCTTGCCAACAACCACACCTCAGGAAGCTCAGCAGTGGTTGCATCGAAACCGTTTTTCTACATTCACAAGGCTTTTTACAAACTTCTCAGGGGCAGATTTATTGAAACTAACTAGAGACGATGTGATCCAAATCTGTGGCCCTGCAGATGGAATCAGACTTTTTAATGCATTAAAAGGACGGATGGTGCGCCCAAGGCTAACCATTTATGTTTGTCAGGAATCCTTGCAGTTGCGGGAGCAGCAGCAGCAGCAGCAGCAGCAG---------------CAGCAGAAGCATGAGGATGGAGACTCCAATGGTACTTTCTTCGTGTACCATGCCATTTATCTGGAAGAACTGACAGCTGTTGAACTGACAGAGAAAATTGCTCAGCTTTTCAGCATTTCCCCTTGCCAGATCAGCCAGATCTACAAGCAGGGGCCGACGGGCATCCATGTGCTCATTAGCGATGAGATGATACAGAACTTTCAGGAAGAAGCCTGTTTTATTCTGGACACAATGAAAGCAGAAACCAGTGATAGCTATCATATTATACTGAAG---
>HLturTru3
ATGGCCTGGGCTCTGAAGCTGCCTCTGGCCGATGAGGTGATTGAATCCGGGCTGGTGCAGGACTTTGATGCTAGTCTTTCCGGGATCGGCCAGGAACTGGGTGCTGGTGCCTATAGCATGAGTGATGTCCTAGCATTGCCCATTTTTAAGCAAGAAGAGTCAAGTTTGCCTCCAGATAATGAGAATAAAATCCTCCCTTTTCAATACGTGCTTTGTGCTGCCACCTCTCCAGCAGTGAAACTCCATGATGAAACCCTGACATATCTCAATCAAGGCCAGTCTTATGAAATCCGAATGCTAGACAATAGGAAACTTGGAGAACTTCCAGAAATTAATGGCAAGTTGGTGAAGAGTATATTCCGTGTCGTGTTCCATGACAGACGGCTACAATACACTGAACATCAGCAGCTGGAGGGCTGGAGGTGGAACCGACCTGGAGATAGAATTCTTGACATAGATATCCCAATGTCTGTGGGTATAATCGATCCTAGGGCTAATCCAAACCAACTAAATACAGTGGAGTTCCTGTGGGACCCTGCAAAGAGGACATCTGTGTTCATTCAGGTGCATTGTATTAGCACAGAGTTCACTATGAGGAAACATGGTGGAGAGAAGGGAGTGCCATTTCGAGTACAAATCGATACCTTCAAGGAGAATGAGAACGGGGAATATACTGAGCACTTACACTCAGCCAGCTGCCAGATCAAAGTCTTCAAGCCCAAAGGTGCAGACAGAAAACAAAAAACAGATAGGGAGAAAATGGAGAAACGAACGCCTCATGAGAAGGAGAAATATCAACCTTCCTATGAGACAACTATACTCACAGAGTGTTCTCCATGGCCCGAGATCACATATGTCAATAATTCCCCATCACCTGGCTTCAACAGTTCCCATAACAGTTTTTCTCTTGGGGAAGGAAATGGTTCACCAAACCACCAGCCAGAGCCACCCCCTCCAGTCACAGATAACCTCTTGCCAACAACCACACCTCAGGAGGCTCAGCAGTGGTTGCATCGAAACCGTTTTTCCACATTCACAAGGCTTTTTACAAACTTCTCAGGGGCAGATTTATTGAAGCTAACTAGAGATGATGTGATTCAAATCTGTGGCCCTGCAGATGGAATCAGACTTTTTAATGCATTGAAAGGCCGGATGGTGCGCCCAAGGCTAACCATTTACGTTTGTCAGGAATCCTTGCAGCTGAGGGAGCAGCAGCAACAGCAGCAGCAACAG---------------CAGCAGAAGCATGAGGATGGAGACTCAAATGGTACTTTCTTCGTTTACCATGCCATCTACCTAGAAGAACTGACAGCTGTTGAACTGACAGAAAAAATCGCTCAGCTTTTCAGCATTTCCCCTTGCCAGATCAGCCAGATCTACAAGCAGGGGCCCACAGGAATCCATGTGCTCATTAGTGACGAGATGATACAGAACTTTCAGGAAGAAGCCTGTTTTATTCTGGACACAATGAAAGCAGAAACCAATGATAGCTATCATATCATACTGAAG---
>susScr11
ATGGCCTGGGCTCTGAAGCTGCCTCTGGCCGATGAGGTGATTGAATCCGGGCTGGTGCAGGACTTTGATGCTAGTCTATCCGGGATCGGCCAGGAACTGGGTGCTGGTGCCTATAGCATGAGTGATGTCCTCGCATTGCCCATTTTTAAGCAAGAAGAGTCCAGTTTGCCTCCAGATAATGAGAATAAAATCCTACCTTTTCAGTATGTGCTGTGTGCTGCCACCTCTCCAGCAGTGAAACTCCATGATGAAACCCTGACATACCTCAATCAAGGACAGTCTTACGAAATCCGAATGCTAGACAATAGGAAACTTGGAGAACTTCCAGAAATTAATGGCAAGTTGGTGAAGAGTATATTCCGTGTAGTGTTCCATGACAGACGACTGCAGTACACTGAACACCAGCAGCTGGAGGGCTGGCGGTGGAACCGACCCGGAGATAGAATTCTTGACATAGATATCCCAATGTCTGTGGGTATAATCGACCCTAGGGCTAATCCCAACCAACTAAATACAGTGGAATTCCTCTGGGACCCTGCAAAGAGGACATCTGTGTTTATTCAGGTGCATTGTATTAGCACAGAGTTTACTATGAGGAAACACGGTGGAGAGAAGGGCGTGCCATTTCGAGTACAAATCGACACCTTCAAGGAGAATGAGAACGGGGAGTACACTGAACACCTGCACTCAGCCAGCTGCCAGATCAAAGTCTTCAAGCCCAAAGGTGCAGATAGAAAGCAAAAAACAGACAGGGAAAAAATGGAGAAACGAACACCTCACGAGAAGGAGAAATACCAACCGTCCTATGAGACGACGATACTCACAGAGTGTTCTCCATGGCCCGAGATCACGTATGTCAATAATTCCCCATCACCTGGGTTCAACAGTTCCCACAGCAGTTTTCCTCTTGGAGAAGGAAATGGTTCACCGAACCACCAGCCAGAGCCGCCCCCTCCCGTCACAGATAACCTCTTGCCAACAACTACACCTCAGGAGGCTCAGCAGTGGTTGCATCGAAACCGTTTTTCCACCTTCACAAGGCTTTTTACAAACTTCTCAGGGGCAGATTTATTGAAACTAACTAGAGATGATGTGATCCAAATCTGTGGCCCTGCAGATGGAATCAGACTTTTTAATGCATTAAAAGGCCGGATGGTGCGCCCAAGGCTAACCATTTATGTTTGTCAGGAATCCTTGCAATTGAGGGAGCAGCAGCAACAGCAGCAGCAACAG---------------CAGCAGAAGCATGAGGATGGAGACTCAAATGGTACTTTCTTCGTTTACCATGCCATCTACCTAGAAGAACTGACAGCTGTGGAACTGACGGAAAAAATCGCTCAGCTTTTCAGCATTTCCCCATGCCAGATCAGCCAGATCTACAAGCAGGGGCCAACAGGAATCCATGTGCTCATCAGTGACGAGATGATACAGAATTTTCAGGAAGAAGCCTGTTTTATTCTGGACACAATGAAAGCAGAAACCAATGATAGCTACCATATCATACTGAAG---
>otoGar3
ATGGCCTGGGCTCTGAAGCTTCCTTTGGCCGATGAAGTGATTGAATCCGGGCTGGTGCAGGACTTTGATGCTAGCCTGTCTGGGATCGGCCAGGAACTGGGTGCTGGTGCCTACAGCATGAGTGATGTCCTCGCATTGCCCATTTTTAAGCAAGAAGAGTCAAGTTTGCCTCCTGATAATGAGAATAAAATCCTACCTTTTCAGTATGTGCTTTGTGCTGCCACCTCTCCAGCAGTGAAACTCCATGATGAGACGCTAACATATCTCAATCAAGGACAGTCTTATGAAATTCGAATGCTAGACAATAGGAAACTTGGAGAACTTCCAGAAATTAATGGGAAATTGGTGAAGAGTATATTTCGTGTGGTATTTCATGATAGAAGGCTACAATACACTGAGCATCAGCAGCTGGAGGGCTGGAGGTGGAACCGACCTGGAGATAGAATTCTTGATATAGATATCCCAATGTCTGTGGGTATAATTGATCCTAGGGCTAATCCAACCCAACTAAATACAGTAGAGTTCCTGTGGGACCCTGCAAAGAGAACATCTGTGTTTATTCAGGTACACTGTATTAGCACAGAGTTCACCATGAGGAAACATGGTGGAGAAAAGGGGGTGCCATTCCGAGTACAAATTGATACTTTCAAGGAGAATGAGAATGGAGAATATACTGAGCACTTACACTCGGCCAGCTGCCAGATCAAAGTTTTTAAGCCCAAAGGTGCAGACAGAAAGCAAAAAACTGATAGGGAAAAAATGGAGAAACGTACACCTCATGAAAAGGAGAAGTATCAACCTTCCTATGAGACCACCATACTCACAGAGTGTTCTCCATGGCCTGAGATCACATACGTCAATAATTCTCCATCACCTGGCTTCAACAGTTCCCATAGCAGTTTTTCTCTTGGGGAAGGAAATGGTTCACCAAACCACCAGCCAGAGCCACCCCCTCCAGTCACAGATAACCTCTTGCCAACAACCACACCTCAGGAAGCTCAGCAGTGGTTGCACCGAAACCGTTTTTCTACATTCACAAGGCTTTTCACAAACTTCTCAGGAGCAGATTTATTGAAATTAACTAGAGATGATGTGATCCAAATCTGTGGCCCTGCAGATGGAATCAGACTTTTTAATGCATTAAAAGGCCGGATGGTGCGTCCAAGGTTAACCATTTATGTTTGTCAGGAATCGTTGCAGTTGAGTGAGCAGCAGCAACAGCAACAGCAGCAA---------------CAACAGAAGCATGAGGATGGGGACTCAAATGGTACCTTCTTTGTGTACCATGCCATCTATCTAGAAGAACTGACAGCTGTTGAATTGACGGAAAAAATTGCTCAGCTTTTCAGCATTTCCCCTTGCCAGATCAGCCAGATTTACAAGCAGGGGCCAACAGGAATCCATGTGCTCATCAGTGATGAGATGATTCAGAATTTTCAGGAAGAAGCCTGTTTTATTCTGGACACAATGAAAGCAGAAACCAGCGATAGCTATCATATCATACTGAAG---
>HLrouAeg4
ATGGCCTGGGCTCTGAAGTTGCCTCTAGCGGATGAAGTGATTGAATCCGGGCTGGTGCAGGACTTTGATGCTAGTCTGTCGGGGATCGGCCAGGAACTGGGTGCTGGTGCCTATAGCATGAGTGATGTCCTCGCATTACCTATTTTTAAGCAAGAAGAGTCAAGTTTGCCTTCTGATAACGAGAATAAAATCTTACCTTTTCAATATGTGCTTTGTGCTGCCACCTCTCCAGCAGTGAAACTCCACGATGAAACCCTGACATATCTCAATCAAGGACAGTCTTATGAAATCCGAATGCTAGACAATAGGAAACTTGGAGAACTTCCAGAAATTAATGGCAAGTTGGTGAAGAGTATATTCCGTGTAGTGTTCCATGATAGACGGCTACAATATACTGAACACCAGCAGCTGGAGGGCTGGAGGTGGAATCGACCTGGAGATAGAATTCTTGACATAGATATCCCAATGTCTGTGGGTATAATCGATCCTAGGGCCAATCCAAACCAGCTAAATACAGTGGAGTTCCTGTGGGACCCTGCAAAGAGGACATCTGTGTTTATTCAGGTGCACTGTATTAGCACAGAGTTCACCATGAGGAAACATGGTGGAGAAAAGGGAGTGCCATTCCGAGTACAAATCGATACCTTCAAGGAGAATGAGAATGGGGAATATACTGAGCACTTACACTCAGCCAGCTGCCAGATCAAAGTCTTCAAGCCCAAGGGTGCAGACAGAAAGCAAAAAACAGATAGGGAGAAAATGGAGAAGCGAACACCTCATGAAAAGGAGAAATATCAACCTTCATATGAGACAACTATACTCACAGAGTGTTCTCCATGGCCCGAAATTACATATGTCAATAATTCCCCATCACCTGGCTTCAACAGTTCCCATAGCAGTTTTTCTCTTGGAGAAGGAAATGGTTCACCAAACCACCAGCCAGAGCCACCCCCTCCAGTCACAGATAACCTCTTGCCAACAACCACACCTCAGGAAGCTCAGCAGTGGTTACATCGAAACCGTTTTTCTACATTCACAAGGCTTTTTACAAACTTCTCAGGGGCAGATTTATTGAAACTAACTAGAGATGACGTGATTCAAATCTGTGGCCCTGCAGATGGAATCCGACTTTTTAATGCATTAAAAGGCCGGATGGTGCGCCCAAGGCTAACCATTTATGTTTGTCAGGAATCCTTGCAGTTGCGGGAGCAGCAGCAACAGCAGCAGCAACAG---------------CAGCAGAAGCATGAGGATGGAGACTCAAATGGTACTTTTTTCGTGTACCATGCCATCTACCTAGAAGAACTGACAGCTGTTGAACTGACAGAAAAAATTGCTCAGCTTTTCAGCATTTCCCCTTGCCAGATCAGCCAGATCTACAAGCAGGGGCCAACAGGAATCCATGTGCTCATTAGTGATGAGATGATACAGAACTTTCAGGAAGAAGCCTGTTTTATTCTGGATACAATGAAAGCAGAAACCAATGATAGCTATCATATTATACTGAAG---
>speTri2
ATGGCTTGGGCTCTGAAGCTGCCTCTGGCCGATGAAGTGATTGAATCCGGGCTGGTGCAGGACTTTGATGCTAGCCTGTCCGGGATCGGTCAGGAACTGGGTGCTGGTGCCTATAGCATGAGTGATGTCCTCGCATTGCCCATTTTTAAGCAAGAAGAGTCAAGTTTGCCTCCTGATAACGAGAATGAAATCCTACCTTTTCAATATGTGCTTTGTGCTGCCACCTCTCCAGCAGTGAAACTTCATGATGAAACTCTGACCTATCTCAATCAAGGGCAGTCTTATGAAATTCGAATGCTAGACAATAGGAAACTTGGAGAACTTCCAGAAATTAATGGCAAGTTGGTGAAGAGTATATTCCGTGTAGTGTTCCATGACAGAAGGCTACAGTACACTGAACATCAGCAGTTGGAGGGCTGGCGGTGGAACCGACCTGGTGATAGAATTCTTGATATAGATATCCCAATGTCTGTGGGTATAATCGATCCTAGAGCTAATCCAACACAATTAAATACAGTGGAGTTTCTGTGGGACCCTGCAAAGAGGACATCTGTGTTTATTCAGGTACACTGTATTAGCACAGAGTTCACAATGAGGAAACATGGAGGAGAAAAGGGGGTGCCATTCCGAGTACAAATTGATACCTTCAAGGAGAATGAGAATGGGGAATATACTGAGCACTTACACTCAGCCAGTTGCCAGATCAAAGTCTTCAAGCCCAAAGGTGCAGACAGAAAACAAAAAACAGATAGAGAGAAAATGGAGAAACGAACACCTCATGAAAAGGAGAAATATCAGCCTTCCTATGAGACAACTATACTCACAGAGTGTTCTCCTTGGCCTGAGATCACCTATGTCAATAATTCCCCATCACCTGGCTTTAACAGTTCCCATAGCAGTTTTTCCCTTGGGGAAGGAAATGGTTCACCAAACCACCAGCCAGATCCTCCCCCTCCAGTCACTGATAACCTCCTGCCAACAACCACACCTCAGGAAGCGCAGCAGTGGTTGCATCGAAACCGTTTTTCTACATTCACCAGGCTTTTTACCAACTTCTCAGGGGCAGATTTATTGAAACTAACTAGAGATGATGTGATCCAAATTTGTGGCCCTGCAGATGGAATCAGACTTTTTAATGCATTAAAAGGCCGGATGGTGCGTCCAAGGTTAACCATTTACGTCTGTCAGGAATCATTACAGTTGAGGGAACAGCAGCAGCAACAGCAGCAGCAACCA------------CAACAGAAGCATGAGGATGGAGACTCAAATGGTACTTTCTTCGTATACCATGCCATCTATCTAGAAGAACTGACAGCTGTTGAATTGACAGAAAAAATTGCTCAGCTTTTCAGCATTTCTCCTCGACAGATCAGCCAGATTTATAAGCAGGGGCCAACAGGAATCCATGTGCTCATCAGTGATGAGATGATACAGAACTTTCAGGAAGAAGCCTGTTTTATTCTGGACACAATGAAAGCAGAAACCAATGATAGCTATCATATTATACTGAAG---
>manPen1
--------------------------------------------------------------------------------------------------------------------------TGATGTCCTCGCATTGCCCATTTTCAAGCAAGAAGAGTCAAGTTTACCCCCTGATAATGAGAATAAAATCCTACCATTTCAATATGTGCTTTGCGCTGCCACCTCTCCAGCAGTGAAACTCCATGACGAAACCCTGACATATCTTAATCAAGGACAGTCTTATGAAATTCGTATGCTAGACAATAGGAAACTTGGAGAGCTCCCAGAAATTAATGGCAAGTTGGTGAAGAGTATATTCCGTGTAGTGTTCCATGACAGACGGCTTCAATACACCGAGCATCAGCAGCTGGAGGGCTGGAGGTGGAACCGACCTGGAGATAGAATTCTTGACATAGATATACCAATGTCTGTGGGTATAATCGATCCTAGGGCTAATCCAACCCAACTGAACACAGTGGAATTCCTTTGGGACCCTGCAAAGAGGACATCTGTGTTTATTCAGGTGCACTGTATTAGCACAGAATTCACTATGAGGAAACATGGTGGAGAAAAGGGAGTGCCATTCCGAGTACAAATAGATACCTTCAAGGAGAATGAAAACGGGGAATATACAGAGCACTTACACTCAGCTAGCTGCCAGATCAAAGTCTTCAAGCCTAAAGGTGCAGATAGAAAACAAAAAACAGATAGAGAAAAAATGGAGAAACGGACACCTCACGAAAAGGAGAAATATCAACCTTCCTATGAGACAACTATCCTCACAGAGTGTTCTCCATGGCCTGAGATCACATATGTCAATAATTCCCCATCACCTGGCTTCAATAGTTCCCATAGCAGTTTTTCTCTTGGGGAAGGAAATGGTTCACCAAATCACCAACCAGAGCCACCCCCGCCAGTCACAGATAACCTCTTGCCAACAACCACACCTCAGGAAGCTCAGCAGTGGTTGCATCGAAATCGTTTTTCTACATTCACAAGGCTTTTTACAAACTTCTCAGGGGCAGATTTATTGAAACTAACTAGAGATGATGTAATCCAAATCTGTGGCCCCGCAGATGGGATCAGACTTTTTAATGCACTAAAAGGCCGGATGGTGCGCCCGCGGCTGACCATTTATGTTTGTCAGGAATCCTTGCAGCTGAGGGAGCAG------------------------------------CAGCGGAAACGTGAGGATGGAGACTCAGATGGTACTTTCTTTGTGTACCATGCCATCTATCTTGAAGAACTGACAGCTGCTGAACTGACAGAAAAAATTGCTCAGCTTTTCAGCATTTCCCCTTGCCAGATCAGCCAGATCTACAAGCAGGGGCCAACAGGAATCCATGTGCTCATTAGTGATGAGATGATACAAAACTTTCAGGAAGAAGCCTGTTTTATTCTGGATACAATGAAAGCAGAAACCAGTGATAGCTATCATATCATATTGAAGTA-
>HLmanJav1
ATGGCCTGGGCTCTGAAGCTGCCTCTGACCGATGAAGTGATTGAATCTGGGCTGGTGCAGGACTTTGATGCGAGTCTGTCTGGGATCGGCCAGGAACTGGGTGCTGGTGCCTATAGCATGAGTGATGTCCTCGCATTGCCCATTTTCAAGCAAGAAGAGTCAAGTTTACCCCCTGATAATGAGAATAAAATCCTACCATTTCAATATGTGCTTTGCGCTGCCACCTCTCCAGCAGTGAAACTCCATGACGAAACCCTGACATATCTCAATCAAGGACAGTCTTATGAAATTCGTATGCTAGACAATAGGAAACTTGGAGAGCTCCCAGAAATTAATGGCAAGTTGGTGAAGAGTATATTCCGTGTAGTGTTCCATGACAGACGGCTACAATACACCGAGCATCAGCAGCTGGAGGGCTGGAGGTGGAACCGACCTGGAGATAGAATTCTTGACATAGATATACCAATGTCTGTGGGTATAATCGATCCTAGGGCTAATCCAACCCAACTGAACACAGTGGAATTCCTTTGGGACCCTGCAAAGAGGACATCTGTGTTTATCCAGGTGCACTGTATTAGCACAGAATTCACTATGAGGAAACATGGTGGAGAAAAGGGAGTGCCATTCCGAGTACAAATAGATACCTTCAAGGAGAATGAAAACGGGGAATATACAGAGCACTTACACTCAGCTAGCTGCCAGATCAAAGTCTTCAAGCCTAAAGGTGCAGATAGAAAACAAAAAACAGATAGAGAAAAAATGGAGAAACGGACACCTCATGAAAAGGAGAAATATCAACCTTCCTATGAGACAACTATCCTCACAGAGTGTTCTCCATGGCCTGAGATCACATATGTCAATAATTCCCCATCACCTGGCTTCAATAGTTCCCATAGCAGTTTTTCTCTTGGGGAAGGAAATGGTTCACCAAATCACCAACCAGAGCCACCCCCACCAGTCACAGATAACCTCTTGCCAACAACCACACCTCAGGAAGCTCAGCAGTGGTTGCATCGAAATCGTTTTTCTACATTCACAAGGCTTTTTACAAACTTCTCAGGGGCAGATTTATTGAAACTAACTAGAGATGATGTAATCCAAATCTGTGGCCCCGCAGATGGGATCAGACTTTTTAATGCACTAAAAGGCCGGATGGTGCGCCCGCGGCTGACCATTTATGTTTGTCAGGAATCCTTGCAGCTGAGGGAGCAG------------------------------------CAGCGGAAACGTGAGGATGGAGACTCAGACGGTACTTTCTTCGTGTACCATGCCATCTATCTTGAAGAACTGACAGCTGCTGAACTGACAGAAAAAATTGCTCAGCTTTTCAGCATTTCCCCTTGCCAGATCAGCCAGATCTACAAGCAGGGGCCAACAGGAATCCACGTGCTCATTAGTGATGAGATGATACAAAACTTTCAGGAAGAAGCCTGTTTTATTCTGGATACAATGAAAGCAGAAACCAGTGATAGCTATCATATCATATTGAAG---
>criGri1
ATGGCTTGGGCTCTGAAGCTGCCGCTGGCCGATGAAGTGATCGAGTCCGGACTGGTGCAGGACTTTGATGCTAGCCTGTCCGGCATTGGCCAGGAACTGGGTGCTGGTGCTTATAGCATGAGTGATGTCCTTGCATTGCCCATTTTTAAGCAAGAAGAGTCAAGTTTACCTCCTGATAATGAGAACGAAATCCTACCTTTTCAGTATGTTCTTTGCGCCGCCACCTCTCCAGCAGTGAAGCTCCACGATGAAACCTTGACATATCTCAATCAAGGACAGTCTTATGAAATCCGAATGCTAGACAATAGGAAACTTGGAGAACTTCCAGAAATCAATGGCAAGTTGGTGAAGAGCATATTTCGGGTAGTGTTCCACGATAGGCGGCTGCAGTACACAGAGCATCAGCAGCTGGAAGGCTGGAGGTGGAACCGGCCTGGAGACAGGATTCTCGACATAGATATTCCAATGTCTGTGGGTATAATTGATCCCAGGGCCAATCCTACCCAGCTAAATACAGTCGAGTTCCTGTGGGACCCTACTAAGAGGACATCTGTGTTTATTCAGGTGCACTGCATTAGCACAGAGTTCACTATGAGGAAGCATGGTGGAGAAAAGGGGGTGCCATTCCGAGTACAAATCGACACTTTCAAGGAGAATGAGAATGGAGAGTACACGGAACACTTGCACTCAGCCAGCTGCCAGATCAAGGTCTTCAAGCCTAAAGGTGCAGACAGAAAACAAAAAACAGATAGAGAGAAAATGGAGAAACGCACACCCCATGAAAAAGAGAAATATCAACCTTCCTATGAGACAACCATACTCACAGAGTGTTCTCCATGGCCTGAGATCACCTATGTCAACAATTCCCCATCACCTGGCTTCAACAGTTCCCATAGCAGTTTCTCTCTCGGGGAAGGAAATGGCTCACCAAACCACCAGCCAGAGCCACCCCCTCCAGTCAGTGACAACCTCTTGCCAACAACCACGCCTCAGGAAGCCCAACAGTGGTTACATCGAAACCGGTTTTCCACATTCACAAGGCTCTTCACCAACTTTTCAGGGGCAGATTTATTGAAACTAACAAGAGATGATGTGATCCAAATCTGCGGCCCTGCGGACGGAATCAGACTTTTTAATGCATTAAAAGGCCGGATGGTGCGACCAAGGCTAACCATTTATGTCTGTCAGGAATCGGTGCAGCTGAGGGAACAGCAACAGCAGCAGCAGCAGCCTCCA------------CAACAGAAGCAGGAAGATGGAGATTCAAATGGTACTTTCTTCGTGTACCATGCTATCTATCTAGAAGAACTGACTGCTGTTGAATTAACAGAAAAAATTGCCCAGCTTTTCAGTATTTCTCCTCATCAGATCAGCCAGATTTACAAGCAAGGGCCAACAGGAATCCATGTGCTCATCAGTGATGAGATGATACAGAACTTTCAGGAAGAAGCCTGTTTTATTCTGGATACAATGAAAGCAGAAACCAGTGATAGCTATCACGTCATTCTAAAG---
>echTel2
ATGGCCTGGGCTCTGAAGCTGCCCCTGGCGGATGAAGTGATTGAATCCGGACTGGTGCAGGACTTTGATGCCAGTCTCTCCGGGATCGGCCAGGAACTCGGTGCTGGTGCTTATAGCATGAGTGATGTCCTTGCATTGCCCATTTTTAAACAAGAAGAGTCCAGTTTGCCGCCTGATAACGAGAACAAAATCCTGCCTTTTCAATATGTGCTGTGTGCTGCCACCTCCCCAGCAGTGAAGCTCCACGATGAAACCCTGACGTACCTCAACCAAGGACAGTCATATGAAATTCGAATGCTCGACAATAGGAAGCTTGGAGAACTTCCAGAAATCAATGGCAAGTTGGTGAAGAGTACTTTCCGAGTTGTGTTCCACGACAGACGGCTGCAGTACACGGAACACCAGCAGCTGGAGGGCTGGAGGTGGAACCGACCTGGAGATCGCATTCTCGACATAGATATCCCAATGTCCGTGGGCATAATCGACCCTCGCGCGAACCCAACCCAGCTGAACACGGTGGAGTTCCTATGGGACCCTGCAAAGAGGACCTCTGTGTTTATCCAGGTGCACTGTATTAGCACGGAGTTCACCATGCGGAAGCACGGGGGAGAGAAGGGCGTGCCGTTCCGCGTCCAAATCGACACCTTCAAGGAGAACGAGAACGGGGAGTATGCGGAGCACCTGCACTCGGCCAGCTGCCAGATCAAGGTCTTCAAGCCCAAAGGTGCAGACAGAAAGCAGAAAACTGATAGGGAGAAAATGGAAAAACGAACACCTCACGAGAAAGAGAAATATCAACCTTCCTATGAGACAACTATACTCACCGAGTGTTCCCCGTGGCCTGAGATCACCTACGTCAACAATTCCCCATCACCTGGTTTCAACAGTTCCCATAGCAGTTTTTCTCTGGGGGAAGGTAATGGCTCACCAAACCACCAGCCCGAGCCGCCCCCTCCAGTTACAGACAACCTCTTGCCGACAACCACGCCTCAGGAAGCTCAGCAGTGGTTGCACCGAAACCGGTTTTCTACTTTCACAAGGCTTTTCACAAACTTCTCAGGGGCGGATTTATTGAAACTAACTAGAGATGATGTGATCCAAATCTGTGGCCCTGCAGATGGAATCAGACTTTTCAATGCATTAAAAGGCCGCATGGTTCGCCCGAGATTGACCATTTACGTTTGTCAGGAGTCCTTGCAGCTGCAGGAGCAGCAGCACCAA---------------------------CAGCGAAAGCAGGAAGATGGAGACTCAAATGGTACCTTCTTCGTGTACCATGCCATCTATCTCGAAGAGTTGACGGCCGTGGAGCTGACAGAAAAAATTGCTCAGCTGTTCAGCATCTCCCCTCAGCAGATCAGCCAGATCTACAAGCAGGGACCCACTGGGATCCACGTGCTCATCAGCGATGAGATGATTCAGAACTTTCAGGAAGAAGCCTGTTTTATTCTGGACACAATGAAAGCGGAAACCAACGATAGCTATCATATCATACTGAAA---
>HLpipKuh2
ATGGCTTGGGCTCTGAAGCTGCCGCTGGCCGATGAAGTGATCGAATCCGGGCTGGTGCAGGACTTTGATGCTAGCCTGTCCGGAATCGGCCAGGAGCTGGGTGCTGGTGCCTATAGCATGAGTGATGTCCTTGCCTTGCCCATTTTTAAGCAAGAAGAGTCAAGTTTGCCTGCTGATAATGAGAATAAAATCCTACCTTTTCAGTATGTGCTTTGTGCTGCCACCTCTCCAGCAGTGAAACTCCACGACGAAACCCTGACATATCTCAATCAAGGACAGTCTTATGAAATCCGCATGCTAGACAACAGGAAACTTGGAGAACTTCCAGAAATTAACGGCAAGTTGGTGAAGAGTATATTCCGTGTAGTGTTCCATGACAGACGGTTACAATACACTGAACACCAGCAGCTGGAGGGCTGGAGGTGGAACCGACCTGGAGATAGGATTCTTGACATTGATGTCCCGATGTCCGTGGGTATAATCGATCCCAGGGCTAATCCAAACCAACTGAACACCGTGGAGTTCCTGTGGGACCCTGCAAAGAGGACGTCTGTGTTTATTCAGGTGCACTGTATTAGCACAGAATTCACCATGAGGAAACATGGTGGGGAAAAGGGTGTGCCCTTCCGAGTACAAATCGATACCTTCAAGGAGAATGAGAACGGGGACTATACGGAGCACTTGCACTCAGCCAGCTGCCAGATCAAAGTCTTCAAGCCCAAAGGTGCAGACAGAAAGCAAAAAACAGATAGAGAGAAAATGGAGAAACGAACACCTCATGAAAAGGAAAAATATCAACCTTCCTATGAGACCACTATACTTACAGAGTGTTCTCCATGGCCCGAAATCACATATGTCAATAACTCCCCGTCCCCTGGCTTCAACAGTTCGCACAGCAGTTTTTCCCTTGGGGAAGGAAATGGTTCACCAAACCACCAGCCAGAGCCGCCCCCTCCAGTCACAGATAACCTCTTGCCAACAACCACACCTCAGGAAGCTCAGCAATGGTTGCATCGAAACCGGTTTTCTACATTCACAAGGCTTTTTACAAACTTCTCAGGGGCAGATTTATTGAAACTAACTAGAGATGATGTGATCCAAATCTGTGGCCCTGCAGATGGAATCAGACTTTTTAATGCGTTAAAAGGCCGGATGGTGCGCCCAAGGCTAACCATTTATGTTTGTCAGGAATCCTTGCAGTTGAGGGAGCAGCAGCAGCAGCAGCAGCAGCAGCAGCCGCAGCAG---CAGCAGAAGCACGAGGATGGAGACTCAAATGGTACTTTCTTCGTGTACCATGCCATCTACCTAGAAGAACTGACAGCTGTTGAATTGACAGAAAAAATTGCTCAGCTTTTCAGCATTTCCCCTTGCCAGATCAGCCAGATCTACAAGCAGGGGCCGACGGGAATTCATGTGCTCATTAGTGATGAGATGATACAGAATTTTCAGGAAGAAGCTTGTTTTATTCTGGACACCATGAAAGCAGAAACCAGTGATAGCTATCATATTATACTGAAG---
>eriEur2
ATGGCCTGGGCTCTGAAGCTGCCTCTGGCCGATGAAGTGATTGAATCCGGGCTGGTGCAGGACTTTGATGCTAGTCTGTCCGGGATTGGCCAGGAACTGGGTGCTGGTGCCTATAGCATGAGTGATGTCCTCGCATTGCCTATTTTTAAGCAAGAAGAATCAAGTTTGCCACCTGATAATGAAAATAAAATCCTACCTTTTCAATATGTGCTTTGTGCTGCCACGTCCCCAGCAGTGAAACTTCATGATGAAACCCTGACTTATCTCAATCAAGGACAGTCTTATGAAATTCGAATGCTAGATAATAGGAAACTTGGAGAACTTCCAGAAATTAATGGCAAGTTGGTGAAGAGTATATTCCGTGTAGTGTTCCATGACAGGCGTCTGCAGTACACTGAACATCAGCAGCTAGAGGGATGGAGATGGAACCGGCCTGGAGATAGAATCCTTGACATAGATATCCCAATGTCTGTGGGTATAATTGATCCTAGGGCTAATCCAACCCAGCTAAATACGGTGGAGTTCCTATGGGACCCTGCAAAGAGAACATCTGTGTTTATTCAGGTGCATTGTATTAGCACAGAGTTCACCATGAGGAAACATGGTGGAGAAAAGGGTGTGCCATTCAGAGTGCAGATTGATACCTTCAAGGAGAATGAGAACGGGGAATATACGGAACACTTACATTCAGCCAGCTGTCAAATCAAAGTCTTCAAGCCCAAAGGTGCAGACAGAAAGCAAAAAACAGATAGGGAAAAAATGGAAAAACGAACTCCTCATGAAAAAGAGAAATATCAACCTTCCTATGAGACAACTATACTCACAGAGTGTTCTCCATGGCCTGAGATCACGTATGTTAATAATTCCCCGTCACCTGGCTTCAACAGTTCTCATAGCAGTTTTTCCCTTGGGGAAGGG------------------------------------------------------------------------------------------------------------------------------------------------------------------------------------------------------------------------------------------ATGGTGCGCCCAAGGTTGACCATTTATGTTTGTCAGGAGTCTTTGCAGCTGAGGGAACAGCAGCAACAGCAGCAGCAGCAG---------------CAGCAGAAGCATGAGGATGGCGAGTCAAATGGTACTTTCTTCGTGTATCATGCCATCTATCTGGAAGAACTGACAGCTGTTGAACTGACAGAAAAAATTGCACAGCTTTTCAGTATTTCCCCTCGCCAGATCAGCCAGATCTACAAGCAGGGGCCGACAGGAATCCATGTGCTCATTAGTGATGAGATGATACAGAACTTTCAGGAAGAAGCCTGTTTTATTCTGGACACAATGAAAGCAGAAACCAGTGATAGCTATCATATCATACTGAAG---
>ochPri3
--------------------------------------------------------------------------------------------------------------------------TGATGTCCTTGCGTTGCCCATTTTTAAACAAGAAGAGTCAAGTTTGCCTCCTGATAATGAAAACAAAATCCTGCCTTTTCAGTATGTGCTCTGTGCTGCCACCTCTCCTGCAGTGAAGCTCCATGATGAAACCCTGACATATCTCAATCAAGGACAGTCTTATGAAATCCGAATGCTAGACAATAGGAAACTTGGAGAACTTCCAGAAATCAATGGCAAATTGGTTAAGAGTATATTCCGTGTCGTGTTCCATGACAGAAGGCTGCAGTACACCGAGCACCAGCAGCTGGAGGGCTGGAGGTGGAACCGACCTGGAGATAGAATTCTCGACATAGATATCCCAATGTCTGTGGGGATCATCGATCCTAGGGCCAATCCCAACCAGCTAAATACAGTCGAGTTCTTGTGGGATCCTGCAAAGAGGACATCTGTGTTTATTCAGGTGCACTGCATCAGCACGGAGTTCACCATGCGGAAACACGGCGGGGAGAAGGGCGTGCCCTTCCGAGTCCAGATCGACACCTTCAAGGAGAACGACAACGGGGAGTACACCGAGCACTTACACTCAGCCAGCTGCCAGATCAAAGTCTTCAAGCCCAAAGGAGCAGACAGAAAGCAAAAAACAGATAGAGAGAAAATGGAGAAACGGACACCTCATGAGAAGGAGAAATACCAGCCTTCCTATGAGACCACGATCCTCACGGAGTGTTCTCCGTGGCCCGAGATCACATACGTCAATAACTCCCCATCACCTGGCTTCAACAGCTCCCACAGCAGTTTTTCACTTGGGGAAGGAAATGGTTCCCCCAACCACCAGCCAGAACCACCGCCCCCAGTGACAGACAACCTCTTGCCAACAACCACACCTCAGGAAGCTCAGCAGTGGTTGCATCGAAATCGTTTTTCTACATTCTCCAGGCTTTTCACAAACTTCTCAGGGGCAGATTTACTGAAACTAACTAGAGATGATGTGATTCAAATTTGTGGCCCTGCAGATGGAATCAGACTTTTTAATGCATTAAAAGGCCGGATGGTGCGTCCAAGGTTAACCATCTATGTGTGTCAGGAGTCGCTGCAGTTGAGGGAGCAGCAGCAACAG---------------------------CAGCAAAAGCACGAGGATGCAGACTCCAACGGCACCTTCTTCGTGTATCATGCCATCTACCTGGAAGAACTGACAGCTGTTGAATTGACAGAAAAAATTGCTCAACTTTTCAGCATTTCCCCAAGCCAGATCAGCCAGATTTACAAGCAGGGGCCAACTGGAATCCACGTGCTTATCAGTGACGAGATGATACAGAACTTTCAGGAAGAAGCCTGTTTTATCCTGGACACAATGAAAGCAGAAACTAGTGATAGTTATCATATCATACTGAAGTA-
>mm10
ATGGCCTGGGCTCTGAAGCTGCCGCTAGCCGACGAAGTGATCGAGTCGGGGCTTGTGCAGGACTTTGATGCTAGCCTGTCCGGCATTGGCCAGGAACTGGGTGCTGGTGCTTATAGTATGAGTGATGTCCTCGCATTGCCCATTTTTAAGCAAGAAGAGTCAAGTTTGCCTCCCGATAATGAGAACGAGATTCTGCCTTTTCAGTATGTGCTCTGTGCTGCCACGTCTCCAGCGGTGAAGCTCCACGACGAGACCCTGACGTACCTCAATCAAGGACAGTCTTATGAAATCCGAATGCTAGACAATAGAAAACTGGGAGAGCTTCCAGAACTCAACGGCAAGCTGGTGAAGAGCATATTCCGCGTAGTGTTCCACGACAGGCGACTGCAGTACACTGAGCACCAGCAGCTGGAGGGCTGGAGGTGGAACCGACCGGGAGACAGGATTCTCGACATAGATATCCCAATGTCTGTGGGTGTAATTGATCCCAGGGCCAATCCTACCCAGCTAAACACAGTGGAGTTCCTGTGGGACCCTTCAAAGAGGACATCTGTGTTTATTCAGGTGCACTGCATCAGCACTGAGTTCACCATGAGGAAGCATGGCGGGGAGAAGGGGGTGCCGTTCCGAGTGCAGATCGATACCTTCAAGGAGAACGGGAACGGAGAGTACACAGAGCACTTGCACTCGGCCAGCTGCCAGATCAAAGTCTTCAAGCCTAAGGGTGCAGACAGAAAACAAAAAATAGATAGAGAGAAAATGGAGAAACGGACGCCCCATGAAAAAGAGAAATATCAACCTTCTTATGAGACAACCATACTCACCGAGTGTTCTCCGTGGCCTGAGATCACCTACGTCAACAATTCCCCATCCCCTGGCTTCAACAGCTCCCATAGCAGTTTCTCTCTTGGGGAAGGAAACGGCTCGCCCAACCACCAGCCAGAACCACCCCCTCCAGTCACGGATAACCTCTTGCCGACAACCACGCCTCAGGAAGCCCAGCAATGGCTGCATCGAAACCGGTTCTCCACATTCACGAGGCTTTTCACCAACTTCTCAGGGGCAGATTTACTGAAACTAACTAGAGACGACGTGATCCAAATCTGCGGCCCTGCAGATGGAATCAGACTCTTTAATGCATTAAAAGGCCGGATGGTGCGGCCAAGGCTAACCATTTATGTCTGCCAGGAGTCGTTGCAGTTGAGGGAGCAGCAGCCGCAGCCGCAGCCGCAG---------------CCGCAGAAGCAGGAGGATGGGGATTCAAACGGTACTTTCTTCGTGTACCATGCTATCTATCTCGAGGAGCTGACAGCTGTCGAACTCACAGAAAAAATTGCTCAGCTTTTCAGCATTTCTCCTCACCAGATCAGCCAGATTTACAAGCAAGGGCCGACAGGGATCCATGTGGTCATCAGCGATGAGATGGTACAGAACTTCCAGGAAGAAGCCTGCTTTATTCTGGACACGATGGAAGCAGAAACCAGTGACAGCTATCATGTCATTCTCAAG---
