# Supplementary material for: Six reference-quality genomes reveal evolution of bat adaptations
Source: Nature. 2020 Jul 22;583(7817):578–84. doi: 10.1038/s41586-020-2486-3 (PMC8075899; doi:10.1038/s41586-020-2486-3)
Supplement: Supplementary file 6 — Alignments of 12,931 protein-coding genes across 48 mammals. [file 41586_2020_2486_MOESM6_ESM.gz › suppDataFile/ENST00000238789.aln.fasta]

>mm10
ATGGTGAACACCCGGAAGAGCTCTCTGCGCCTTCTCGGGTCCAAGTCTCCTGGGCCCGGGCCTGGGCCCGGGGCCGGAGCCGGAGCGGAG---CCGGGGGCGACCGGCGGCAGCAGCCATTTCATCTCCTCTCGGACCCGCTCCTCTAAGACGCGCGCGGCCAGCTGCCCGGCGGCCAAGGCCGGGGGA---AGCGGCGGC---------GCCCTGGACGAGGCCCGG------AAGGCTGAAGTTGACGGAAGCTTAAGTGATAGCCACGTATCTCCTCCAGCCAAACGCACTTTGAAACAGCCGGATTCTGTTTGCAAAGACAAATCAAAATCACGAAGTACTGGTCAGCGAGAAGAATGGAACATACCATCTGGTCAGACCAGGTTAACTTCTCAGCCTGGTGCTACATTACCAAACGGACATAGTAGCTTGTCACTTCGAAGCCACCCCCTTCGAGGGGAAAAGAAAGGAGATGGCGACCTTTCATGTATAAATGGTGACATAGAAGTCAGAAAAAGTTGTCGGTCCAGGAAAAACAGATTTGAAAGTGTGAATCAGAGTTTATTATTTGATCAGCTAGTAAATAGTACTGCTGAAGCTGTATTACAAGAAATGGATAATATTAATATCCGACGAAACCGTCGATCAGGCGAAGTAGAGAGGCTTCGAATGTGGACAGATACAGAATTTGAAAATATGGATATGTATTCAAGGGTAAAAAGACGAAGAAAATCACTGAGAAGAAATAGTTATGGGATACAGAATCATCATGAGGTTTCCACTGAGGGCGAGGAAGAAGAATCTCAAGAGGAGGATGGAGACATAGAGGTTGAAGAGGCAGAAGGAGAAGAAAATGATAGACCATATAACTTGAGACAAAGAAAAACAGTGGATCGATACCAAGCACCGCCTATAGTACCGGCTCATCAAAAAAAGAGGGAAAATACACTATTTGATATTCACAGGTCTCCAGCAAGAAGAAGCCATATCAGGAGAAAGAAACATGCCATTCACAGTAGTGATACAACTTCTTCTGATGAGGAACGCTTTGAAAGAAGGAAATCGAAAAGCATGGCAAGAGCAAGAAACAGATGTTTGCCGATGAACTTCAGAGCAGAAGATTTAGCTAGCGGCATCCTCCGAGAACGGGTGAAAGTGGGTGCAAGTTTGGCTGATGTTGATCCCATGAACATTGATAAATCAGTGCGGTTTGATAGCATAGGTGGATTGAGCCATCATATTCACGCTTTGAAGGAGATGGTAGTTTTTCCACTTTTATATCCAGAAATTTTTGAAAAATTTAAAATTCAGCCTCCAAGGGGCTGTTTGTTTTATGGTCCTCCTGGCACAGGTAAAACCTTGGTTGCTAGAGCTTTAGCTAATGAATGCAGTCAAGGAGACAAAAAGGTAGCATTTTTCATGCGAAAAGGAGCAGACTGTTTGAGCAAGTGGGTCGGGGAGTCAGAAAGGCAGCTGAGGCTGCTCTTTGATCAGGCATATTTGATGAGGCCTTCTATAATATTTTTTGATGAAATAGATGGCTTAGCTCCTGTTCGTTCTAGTAGACAAGATCAGATCCACAGCTCTATAGTGTCAACCCTCCTTGCCCTTATGGATGGATTAGATAATAGAGGTGAAATTGTTGTTATTGGTGCTACAAACAGACTTGACTCTATTGATCCTGCACTCAGGAGACCTGGTCGTTTTGACAGAGAATTTCTTTTCAACCTGCCTGATCAAAGGGCCAGAAAGCACATCTTGCAGATCCACACCAGGGACTGGAACCCAAAACTGTCTGATGCATTTTTAGGAGAATTGGCAGAAAAATGTGTTGGCTACTGTGGAGCTGACATCAAGGCCCTGTGTACAGAAGCCGCCCTGACTGCCCTGCGGAGGCGCTACCCTCAGATCTATGCCAGCAGCCACAAGCTGCAGCTGGATGTCACCTCAATAGTGCTCAGCGCCCACGACTTCTACCATGCCATGCAGAACATCGTGCCTGCTTCCCAACGTGCTGTGATGTCTTCAGGACAGGCGCTGTCCCCCATTATAAGGCCATTGCTAGAAAGAAGTTTCAACAACATCTTAGCAGTCCTGCAAAAAATATTTCCTCATGCAGAAACTAGCCAGAGTGACAAGAAAGAAGATGTAGGAAGTCTGATTTTAGATGATAGTGAAGAGGAGAATGCTTTATCAATTTTCGAGATGAGTTGTCACTCGGGATCACCAAAGAAGTCATTGCCAGCTGCTGCTGTCACTAAACCTTATCTCCACTTTACAATGTCACCGTATCATCAGCCAACCTCTTATAGGCCTCGATTGTTGCTATCTGGAGAACGAGGTTCAGGACAAACTTCGCACCTTGCTCCAGCACTTTTGCATACACTAGAAAGATTCTCTGTGCATCGGCTCGATCTCCCAGCACTTTACTCAGTCAGTGCCAAAACACCTGAAGAATCATGTGCACAGATATTTCGAGAAGCTCGAAGAACAGTACCGAGTATTGTTTACATGCCTCATATTGGTGACTGGTGGGATGCTGTCAGTGACACTGTGAGAGCAACTTTCTTGACATTGCTGCAGGATATACCGTCTTTTTCACCTATATTTTTATTGTCTACCTCTGAAACCATGTACAGTGAACTGCCTGAAGAGGTTAAATGTATCTTTAGAATACAGTATGAAGAGGTATTATATATTCAAAGACCTATTGAAGAAGATCGAAGAAAATTTTTCCAAGAACTTATTCTCCATCAGGCGTCAATGGCACCACCACGAAGGAAACATACTGCTCTTCGTGCTATGGAAGTGCTTCCGCTTGCACTACCATCACCTCCTCGTCAGTTATCAGAATCAGAAAAAAATCGGATGGAAGACCAGGAGGAAAATACGTTACGAGAGTTGCGGTTGTTCCTCAGGGACGTTACCAAGAGGCTGGCCACAGATAAACGCTTTAACATCTTCAGCAAACCGGTGGATATTGAAGAGGTTTCAGATTACCTTGAAGTAATCAAAGAACCAATGGATTTATCGACAGTAATAACTAAAATTGATAAACATAATTATCTAACGGCTAAAGATTTCCTGCAAGATATTGACCTCATCTGTAGCAATGCTTTAGAATACAACCCAGACAAGGACCCCGGAGATAAAATTATTAGGCACAGAGCTTGTACCCTGAAGGACACTGCACATGCCATCATTGCAGCTGAGCTGGATCCTGAGTTTAATAAGCTCTGTGAAGAAATAAAGGAAGCAAGAATAAAGAGAGGCCTATCAGTAACAGCAGAACAAATAACTCCTCATGGTGCTGGTGCCCGCAAGACAGAGACTAGAGTGGAAGAGGCGTTTCGACACAAACAGAGAAACCCAATGGATGCCTGGCACAACTCTGCAAATAAATGTGCATTTCGAGTCCGGAGAAAATCAAGGCGGCGATCACAGTGGGGTAAAGGAATTATTAAGAAAAGGAAAGTCAATAATTTAAAGAAAGATGAGGAAGACACCAAGTTTACAGACTATGAC---CATACAGAGGACAGGAAGTTGCTGGAGAATGGA---GAGTTTGAGGTAAGCACTGATTGCCATGAGGAAAATGGAGAAGAGACTGGAGACTTATCTATGACCAACGATGAATCTTCATGTGACATCATGGATATGGACCAGGGTCAGAGGCTGAATAGTGGAGCGGGCACCAAAGAGAACTTTGCATCAACAGAAGAGGAGAGTTCAAATGAATCTCTGCTCGTCCACAGTAGCAGTTCCCTCAACCCCGAGCAGACATCTAAGAAAGAGCCCTTCCTTAAAGGCACCTGTCTAAATGGTGAGGCTTCCACTGACAGCTCTGAAGGAATTCCTGTTCTGGAGTGTCAGAATGGCAGAGTTCTTGAAGTAGTTCCTCTGCCTGATGGTGGAGAAAAGTCTAGTTCTGAACAAAAGATTGCTCTGGAGGAACAACTAAAAGACAAACCAGAAACATGGAATGAAAATCGTGGAGATGCT---GCTGAGAAGCTAGAAGTGCTGGAATGTAGCAGTAGTGAGAAGCCCGAGCCTGGCCCTGATGCAGAGGGGAAAGAGACAGAGCTGGATAGAGAAGGTGCTTCTAAAGTTAAAAAATATCGTAAATTATTGTTAGAGCAGGCAAAACCAACAAACCTCGAACTGGTTCCAGAAGAGCCATCCGAGCCTGCGCCGCCTTTGGTAGTTGATCACGAGAGACTGCAGAAATTGCTTGATTTGTTGGTAGATAAAAGCAACAACCTGACAGTCGATCAGCTTGAGAGATTATATTCCCTCCTTAGTCAGAGCATCTACCGCCATCGTAAAGATTATGACAAATCTCAGCTTGTGGAGGAGATGGAAAGGACAGTTCATATGTTTGAGACATTCCTA---
>rn6
ATGGTGAACACCCGGAAGAGCTCTCTGCGCCTTCTCGGGTCCAAGTCTCCTGGGCCCGGGCCTGGGCCTGGG------GCCGGAGTGGAG---CCGGGGGCGACTGGCGGCAGCAGCCATTTCATCTCCTCTCGGACCCGCTCCTCCAAGACGCGCGCGGCCAGTTGCCCGGCAGCCAAGGCCGGGGGA---AGCGGCGGC---------GCTCTGGACGAGGCCCGG------AAAGCTGAAGTTGATGGAAGTTTAAGTGATAGCCACGTGTCTCCTCCAGCCAAGCGCACTTTGAAACAGCCGGATTCTGTTTGCAAAGACAAATCAAAGTCACGAAGTACTGGTCAGCGAGAGGAATGGAACATACCATCTGGTCAGGCCAGGTTAACTTCTCAGCCTGGTGCTACATTACCAAACGGACATAGTAGCTTGTCACTTCGAAGCCACCCCCTTCGAGGGGAAAAGAAAGGAGATGGCGACCTTTCATGTATAAATGGTGACATGGAAGTCAGAAAAAGCTGTCGGTCCAGGAAAAACAGATTTGAAAGTGTGAATCAGAGTTTATTATTTGATCAACTAGTAAATAGTACTGCTGAAGCTGTGTTACAAGAAATGGATAATATTAACATTCGACGAAATCGTCGATCAGGCGAAGTAGAGCGGCTTCGAATGTGGACAGATACAGAATTTGAAAATATGGATATGTATTCAAGGGTTAAAAGACGAAGAAAATCACTGAGAAGAAATAGTTATGGGATACAGAATCATCATGAAGTTTCTACTGAGGGCGAGGAAGAAGAATCTCAAGAGGAGGATGGAGACATAGAAGTTGAAGAGGCAGAAGGAGAAGAAAATGATAGACCATATAATTTGAGACAAAGAAAAACAGTGGATCGATATCAAGCACCGCCAATAGTACCGGCTCATCAAAAAAAGAGGGAAAATACACTATTTGATATTCACAGGTCTCCAGCAAGAAGAAGCCATATCAGGAGGAAGAAGCACGCCATTCACAGTAGTGACACAACTTCTTCTGATGAAGAGCGCTTTGAGAGAAGGAAGTCAAAAAGCATGGCAAGAGCAAGAAACAGGTGTTTGCCTATGAACTTCAGAGCAGAAGATTTAGCGAGCGGCATTCTCCGAGAACGGGTGAAAGTGGGTGCAAGTTTGGCTGATGTTGATCCGATGAACATTGATAAATCAGTGCGGTTTGATAGCATAGGTGGATTGAGCCATCACATACACGCTTTGAAGGAGATGGTAGTTTTTCCACTTTTATATCCAGAAATTTTTGAAAAATTTAAAATTCAGCCTCCAAGGGGCTGTTTGTTTTATGGTCCTCCTGGCACAGGTAAAACCTTAGTTGCCAGAGCATTAGCTAACGAATGCAGTCAAGGAGACAAAAAGGTAGCATTTTTCATGCGAAAAGGAGCAGACTGTTTGAGCAAGTGGGTCGGAGAGTCGGAAAGGCAGCTCAGGCTTCTCTTTGATCAGGCATATTTGATGAGGCCCTCTATAATATTTTTTGATGAAATAGATGGCTTAGCTCCTGTTCGCTCTAGTAGACAAGATCAGATCCACAGCTCTATAGTGTCAACCCTCCTTGCTCTTATGGATGGATTAGATAATAGAGGTGAAATTGTTGTTATTGGTGCTACAAACAGACTTGACTCTATTNNNNNNNNNNNNNNNNNNNNNNNNNNNNNNNNCAGAGAATTTCTTTTCAACCTGCCTGATCAAAGGGCCAGAAAGCACATCTTGCAGATCCACACCAGGGATTGGAATCCAAAACTGTCGGATGCATTTTTAGGAGAGTTGGCAGAAAAATGTGTTGGCTACTGTGGAGCTGACATCAAGGCCCTGTGTACTGAAGCTGCCCTGATTGCCCTTCGCAGGCGCTACCCTCAGATCTATGCTAGCAGTCATAAACTGCAGCTGGACGTTTCCTCAATAGTGCTCAGTGCCCAAGACTTCTACCGTGCAATGCAGAACATTGTGCCTGCTTCCCAACGTGCTGTGATGTCCTCAGGACAGGCGCTGTCCCCCATTATAAGGCCATTGCTAGAAAGAAGTTTCAACAACATCTTAGCAGTCCTGCAAAAAATATTTCCTCATGCAGAAATAAGCCAGAGTGACAAGAAAGAAGATGTAGAAAATCTGATTTTAGATGATAGTGAAGATGAGAATGCTTTATCAATTTTTGAGATGAGTTGTCACTCGGCATCACCAAAGAAG---TCATCGCCAGCTGCTGTCACTAAACCTTATCTCCACTTTACAATGTCACCATATCATCAGCCAACCTCTTATAGGCCTCGGTTGTTGCTATCTGGGGAACGAGGTTCAGGACAGACTTCGCACCTTGCTCCAGCACTTTTGCATACACTAGAAAGATTCTCTGTGCATCGGCTCGACCTCCCAGCACTTTACTCAGTCAGTGCCAAAACACCTGAAGAATCATGTGCACAGATATTTCGAGAAGCTCGAAGAACAGTACCGAGTATTGTTTACATGCCTCACATTGGTGACTGGTGGGACGCTGTCAGCGAGACCGTGAGAGCAACGTTTCTGACCTTGCTGCAGGATATACCATCCTTTTCACCTATATTTTTATTGTCTACCTCTGAAACCATGTACAGTGAGCTGCCTGAAGAGGTTAAATGTATCTTTAGAATACAGTATGAAGAGGTATTATATGTTCAAAGGCCTATTGAAGAAGATCGAAGAAAATTTTTCCAAGAACTTATTCTCCATCAGGCATCAATGGCACCACCACGAAGGAAACATACTGCTCTTCGTGCTATGGAAGTGCTTCCTCTCGCACTACCATGTCCTCCTCGTCAGTTATCAGAGTCAGAAAAAAGTCGGATGGAAGACCAGGAGGAAAACACATTACGAGAACTGCGGTTGTTCCTCAGGGATGTTACCAAGAGGCTGGCCACAGATAAACGCTTTAACATCTTCAGCAAACCGGTGGATATTGAAGAGGTTTCAGATTATCTTGAAGTAATCAAAGAACCAATGGATTTATCGACAGTAATAACTAAAATTGATAAGCATAATTATCTAACGGCTAAAGATTTCCTGCAAGATATTGACCTCATCTGTAGCAATGCTTTAGAATACAATCCAGACAAGGACCCTGGAGATAAAATTATCAGGCACAGAGCTTGTACCCTGAAGGACACTGCACACGCCATCATTGCAGCTGAACTGGATCCAGAGTTTAATAAGCTCTGTGAAGAAATTAAGGAAGCAAGAATAAAGAGAGGCTTATCAGTGACAGCAGAACAAGTAACTCCTCATGGCGCTGGTGCCCGCAAGTCGGAGACGAGAGTGGAAGAGGCATTTCGGCACAAACAGAGAAACCCAATGGATGCTTGGCACAACTCTGCAAATAAGTGTGCGTTTCGAGTTCGGAGAAAATCAAGGCGACGATCACAGTGGGGTAAAGGAATTATTAAGAAAAGGAAAGTGAATAATTTAAAGAAAGATGAGGAAGACACCAAGTTTACAGACTATGAC---CATACAGAGGACAGGAAGTTGCTGGAGAATGGA---GAATTTGAGGTAAGCACTGACTGCCATGAGGAAAATGGAGAAGAAACTGGAGACTTATCTATGACCAACGATGAATCTTCATGTGACATCATGGATTTGGACCAGAGTCAGAGGCTGAATAGTGGAGCGGGCACCAAAGAGAACTTTGCATCCACTGAAGAGGAGAGTTCAAATGAATCTCTGCTCGTCCATAGCAGCAGTTCCCTCAACCCTGAGCAGACATCTAAGAAGGAACCCTTCCTGAAAGGCACCTGCCTAAATGGCGAGGCCTCCACTGACAGCTTTGAAGGCATCCCCATTCTGGAGTGTCAGAATGGCAGAGTTCTTGAAGCAGCTCCTCTGCCTGGTGCTGGGGAAAAATCTAGTTCTGAACAGAAGACTGCTCTGGAGGAACAGCTAAAAGACAAGCCCGAAACTGCGAATGAACGTCATGGAGATGAT---CCTGAGAAACTAGAAGTGCTGGGATATAGCAGTAATGAG---ATCGATCCTGGCCCTGATGGAGATGGGAAGGATGCAGAGCTGGATAAAGAAGGTGCTTGTAAAGTAAAAAAATATCGCAAATTAATTTTAGAGCAGGCAAAAACAACAAACCTCGAACTGGTTCCAGAAGAGCCATCGGAGCCTGTGCCACCTTTGGTAGTTGATCACGAGAGACTGCAGAAATTGCTTGATTTGTTGGTAGATAAAAGCAACAACCTGACAGTCGATCAGCTTGAGAGATTATACTCCCTCCTCAGTCAGTGCGTCTACCGCCATCGTAAAGACTATGACAAATCTCAGCTTGTGGAGGAGATGGAAAGAACAGTCCATATGTTTGAGACATTCCTA---
>loxAfr3
ATGGTGAACACCCGGAAGAGCTCTCTGCGCCTTCTCGGGTCCAAGTCGCCTGGGCCTGGGCCTGGGCCTGGG------GCCGGAGCGGAG---CCTGGGGCAACCGGAGGCAGCAGCCATTTCATCTCCTCTCGGACCCGCTCCTCCAAGACCCGCGCTGCCAGCTGCCCTGCCACCAAGGCCGGGGGA---AGCGGCGGC------GTCGCTCTGGACGAAGCCCGG------AAAGCTGAAGTTGATGGTAGTTTAAGTGATAGCCACGTGTCTCCACCAGCCAAACGCACTTTGAAACAACCTGATTCTGTTTGCAAAGACAAATCAAAATCACGAAGTACTGGTCAGCGAGAGGAATGGAACATAACAACTGGACAGTCCAGGTTATCTTCTCAGCCTGGTGCTACATTACCAAACGGACGTAGTAGCTTATCCCTTCGAAGCCACCCTCTTCGCGGGGAAAAAAAGGGAGATGGAGACCTTTCTTGTATAAATGGTGACATGGAAGTCAGAAAAAGCTGTCGTTCCAGGAAAAACAGATTTGAAAGCGTGAACCAGAGTTTGTTATTTGATCAACTAGTAAATAGTACTGCTGAAGCTGTACTACAGGAAATGGACAACATTAACATCAGACGGAATCGTCGATCAGGAGAAGTGGAACGACTTCGAATGTGGACAGATACAGAATTTGAAAATATGGATATGTATTCAAGAGTGAAGAGGCGAAGAAAGTCACTGAGAAGAAACACCTATGGTATACAGAATCATCATGAAGTTTCTACTGAGGGTGAAGAAGAAGAATCTCAAGAGGAGGATGGAGATATAGAAGTTGAAGAGGCAGAAGGAGAAGAAAATGATAGACCATATAATTTGAGACAAAGAAAAACAGTGGATCGATACCAAGCACCTCCAATAGTACCAGCTCATCAAAAAAAGAGGGAAAACACACTGTTTGATATTCACAGATCTCCGGCAAGAAGAAGCCATATCAGGAGAAAGAAGCATGCCATTCATAGTAGTGACACGACTTCTTCGGATGAAGAACGCTTTGAAAGAAGGAAATCTAAGAGCATGACAAGAGCAAGAAATAGATGTTTGCCTATGAACTTCAGAGCAGAAGATTTAGCTAGTGGCATTCTCCGAGAGCGAGTGAAAGTGGGTACAAGTTTAGCTGATGTTGATCCAATGAACATTGATAAATCAGTGCGGTTTGATAGCATAGGTGGATTAAGCCACCATATTCATGCACTAAAGGAAATGGTAGTATTTCCACTTTTATATCCAGAAATTTTTGAAAAGTTTAAAATTCAGCCTCCAAGGGGCTGTTTGTTTTATGGTCCTCCTGGCACAGGTAAAACCTTGGTTGCCAGAGCATTAGCTAATGAATGTAGTCAAGGAGACAAAAAGGTGGCTTTCTTTATGCGAAAAGGAGCAGACTGTTTAAGCAAGTGGGTTGGTGAATCTGAAAGGCAACTTAGGCTTCTTTTTGATCAGGCATATTTGATGAGACCTTCTATAATATTTTTTGATGAAATAGATGGATTAGCTCCAGTTCGCTCTAGCAGACAAGATCAGATCCATAGTTCTATAGTATCAACTCTTCTTGCCCTTATGGATGGATTAGATAATAGGGGCGAAATTGTTGTTATTGGTGCTACAAACAGACTTGATTCTATAGATCCTGCACTTAGGAGACCTGGTCGTTTTGACAGAGAATTCCTTTTCAACCTACCTGATCAAAAGGCAAGAAAACACATTTTACAGATCCATACCAGGGACTGGAATCCAAAATTATCAGATGCTTTTTTAGGTGAATTGGCTGAAAAATGTGTTGGCTACTGTGGAGCTGATATCAAGGCCCTGTGCACTGAAGCTGCCCTGACTGCCCTGCGGAGGCGTTATCCCCAGATTTATGCTAGTAGTCATAAGCTGCAGCTGGATGTTTCTTCAATAGTGCTCAGTGCACAAGATTTTTATCATGCAATGCAGAATATTGTGCCTGCTTCCCAACGTGCTGTGATGTCTTCGGGACATGCACTATCCCCCATAATAAGGCCACTGCTGGAAAGAAGCTTCAACAACATCTTAGCAGTCTTGCAAAAAGTGTTTCCTCATGCTGAAATTAGCCAGAGTGACAAAAAAGACGATATAGAAGCTCTACTTTTAGATGATAGTGAAGATGAGAGTGCTTTATCAATTTTTGAGACCAGTTGTCACTCAGGATCACCAAAGAAACAGTCATCAGCTGCTGCTGTACATAAACCCTACCTTCATTTTACAATGTCACCATACCACCAGCCAACCTCTTACAGGCCAAGATTATTGCTGTCTGGAGAACGAGGCTCAGGTCAAACTTCTCACCTTGCTCCAGCACTTTTGCACACTCTAGAAAAATTCTCTGTGCACAGACTAGATCTCCCAGCACTTTATTCAGTTAGTGCCAAAACACCTGAAGAATCATGTGCACAGATTTTTCGTGAAGCTCGAAGGACAGTACCTAGTATTGTTTATATGCCTCACATTGGTGATTGGTGGGAAGCTGTCAGTGAAACTGTGAGAGCAACTTTTCTGACACTGCTACAGGACATACCATCATTTTCACCTATATTTTTATTGTCTACCTCTGAAACCATGTACAGTGAACTGCCTGAAGAGATTAAATGTATCTTTAGAATACAGTACGAAGAGGTCTTGTATATTCAAAGGCCTATTGAAGAAGACAGAAGAAAATTTTTCCAGGAATTGATTCTCAATCAGGCATCAATGGCTCCACCGCGAAGGAAACACACTGCTCTTTGTGCTATGGAAGTGCTTCCTCTTGCACTACCTTCTCCACCTCGCCAGCTATCAGAATCAGAAAAAAATCGGATGGAGGACCAGGAGGAAAATACTTTAAGAGAATTGCGGTTGTTTCTCAGGGATGTAACCAAGAGGCTGGCCACAGATAAACGCTTTAACATCTTCAGCAAACCGGTGGATATTGAAGAGGTTTCAGATTATCTTGAAGTAATCAAGGAACCAATGGATTTATCAACAATAATAACTAAAATCGATAAACATAATTACCTGACTGCCAAGGATTTCCTGAAAGATATTGACCTCATCTGTAGCAATGCTTTAGAGTATAATCCAGATAAGGACCCAGGAGATAAGATAATAAGGCACAGGGCTTGTACTCTGAAGGACACTGCACATGCCATCATTGCCGCTGAATTAGATCCAGAATTCAATAAACTCTGTGAAGAAATTAAGGAAGCTAGAATGAAGAGAGGCTTATCAGTAACAGCAGAACAAATAAATCCTCATGGTACCGGAGCTCGGAAGACAGAAACTAGAGTTGAAGAGGCATTTCGGCACAAACAAAGAAATCCAACGGATGTCTGGCACAACTCCGCAAATAAATGTGCGTTTCGGGTTCGGAGAAAATCAAGGCGGCGGTCGCAGTGGGGTAAAGGAATTATTAAGAAAAGGAAAGTCAATAATTTAAAAAAAGATGAAGACGACCCCAAATTTGCAGATTTTGAGAACCATACGGAAGACAGGAAATTGCTAGAGAATGGA---GAGTTTGAGGTCAGCACTGACTGCCATGAGGAAAATGGAGAAGAAACTGGAGACTTATCTATGACCAATGATGAGTCATCGTGTGACATCATGGACATGGACCAGGGGCAGAGGCTTAACAACGGAGCAGGCACAAAGGAGAACTTTGCATCAACTGAAGAGGAAAGTTCTAATGAATCCCTGCTCGTCAACAGCAGCAGTTCTCTAAATCCAGAACAGACATCTAGGAAAGAGCCTTTCCTTAAAGGAAACTGTCTAAATGGTGAGGCCTCCACTGACAGTTTTGAAGGAATTCCAGTTCTGGAGTGTCAGAATGGCAAAGCT---GAAGTAATTTCTTTCTGTGGTAGTGGAGATAAATGTAGTTCTGAACAAAAGACCCTTCTGGAGGACCAGTCAAAAGAAAAACCAGAAACTTCAAAGGAGAATGATGGAGATGAC---CCTGAGAAACTAGAGGCACTAGACTGTAGCAATAATGAGAAGTTAGAACCTGGCCCCGATGTGGAGGTGAAAGATGCGGAACTGGATAAAGAAGGTGTTTCTAAAGGAAAGAAATATCGTAAGTTAATTTTAGAACAGGCTAAAACGACTAGCCTGGAACTGGTTCCAGAAGAGCCATCTGAGCCTGTGCCACCTCTTATAGTTGACCATGAGAGATTGAAGAAATTGCTTGATTTGTTGGTAGATAAAAGCAACAATCTGGCAGTTGATCAACTGGAGAGGTTATATTCCCTTCTTAGTCAGTGCATCTACCGTCATCGTAAAGATTATGACAAATCACAACTTGTAGAGGAGATGGAAAGAACAGTTCATATGTTTGAGACATTCCTA---
>triMan1
ATGGTGAACACCCGCAAGAGCTCTCTGCGCCTTCTTGGGTCCAAGTCGCCTGGGCCTGGGCCTGGGCCTGGG------GCCGGAGCAGAG---CCTGGGGCAACCGGAGGCAGCAGCCATTTCATCTCCTCTCGGACCCGCTCCTCCAAGACCCGCGCTGCCAGCTGCCCTGCCACCAAGGCCGGGGGA---AGCGGTGGC------GTCGCTCTGGACGAGGCCAGG------AAAGTAGAAGTTGATGGTAGTTTAAGTGATAGCCACGTGTCTCCACCAGCCAAACGCACTTTGAAACAACCTGATTCTGTTTGCAAAGACAAATCAAAATCACGAAGTACTGGTCAGCGAGAGGAATGGAACATATCAACTGGACAGGCCAGGTTAACTTCTCAGCCTGGTGCTACATTACCAAACGGACATAGTAGCTTATCCCTTCGAAGCCACCCTCTTCGCGGGGAAAAGAAGGGTGATGGAGATCTTTCTTGTATAAATGGTGACATGGAAGTCAGAAAAAGTTGTCGTTCCAGGAAAAACAGATTTGAAAGCGTGAACCAGAGTTTGTTATTTGATCAACTAGTAAATAGTACTGCTGAAGCTGTACTACAGGAAATGGACAACATTAACATCAGACGGAATCGTCGATCAGGAGAAGTTGAGCGACTTCGAATGTGGACAGATACAGAATTCGAAAATATGGATATGTATTCAAGAGTGAAGAGGCGAAGAAAGTCACTAAGAAGAAATACCTATGGTATACAAAATCATCATGAAGTTTCTACTGAGGGTGAAGAAGAAGAATCTCAAGAGGAGGATGGAGATATAGAAGTTGAAGAGGCAGAAGGAGAAGAAAATGATAGACCGTATAATTTGAGACAGAGAAAAACAGTGGATCGATATCAAGCACCTCCAATAGTACCAGCTCATCAAAAAAAGAGGGAAAACACACTGTTTGATATTCACAGATCTCCAGCGAGAAGAAGCCATATCAGGAGAAAGAAGCATGCCATTCATAGTAGTGACACGACTTCTTCGGATGAAGAACGCTTTGAAAGAAGGAAATCTAAGAGCATGGCAAGAGCAAGAAATAGATGTTTGCCTATGAACTTCAGAGCAGAAGATTTAGCTAGTGGCATTCTCCGAGAACGAGTGAAAGTGGGTACAAGTTTAGCTGATGTTGATCCAATGAACATTGATAAATCAGCACGGTTTGATAGTATAGGTGGATTGAGCCACCACATTCATGCACTAAAAGAAATGGTAGTATTTCCACTTTTATATCCAGAAATTTTTGAAAAGTTTAAAATCCAGCCTCCAAGGGGCTGTTTGTTTTATGGTCCTCCTGGCACAGGTAAAACCTTGGTTGCCAGAGCATTAGCTAATGAATGTAGTCAAGGAGACAAAAAGGTGGCTTTCTTTATGCGAAAAGGAGCAGACTGTTTAAGCAAGTGGGTTGGTGAATCTGAAAGGCAACTTAGACTTCTTTTTGATCAGGCATATTTGATGAGACCTTCTATAATATTTTTTGATGAAATAGATGGGTTAGCTCCAGTTCGCTCTAGCAGACAAGATCAGATCCACAGTTCTATAGTATCAACCCTGCTTGCCCTTATGGATGGATTAGATAATAGGGGCGAAATTGTTGTTATTGGTGCTACAAACAGACTTGATTCTATAGATCCTGCACTCAGGAGACCTGGTCGTTTTGACAGAGAATTCCTTTTCAACCTACCTGATCAAAAGGCAAGAAAACACATTTTACAGATCCATACCAGGGACTGGAATCCAAAATTATCAGATGCTTTTTTAGGCGAATTAGCTGAAAAATGTGTTGGCTACTGTGGAGCTGATATCAAGGCCCTGTGCACTGAAGCTGCCCTGACTGCCCTGCGGAGGCGTTATCCCCAGATTTATGCTAGCAGTCATAAGCTGCAGCTGGATGTTTCTTCAGTAGTGCTCAGTGCACAAGATTTTTATCATGCAATGCAGAATATTGTGCCTGCTTCCCAACGTGCTGTGATGTCTTCGGGGCATGCACTATCCCCCATCATAAGGCCACTGCTGGAAAGAAGCTTCAACAACATCCTAGCAGTCTTGCAAAAAGTGTTTCCTCATGCTGAAATTAGCCAGAGTGACAAGAAAGACGATATAGAAGCTCTACTTTTAGATGATAGTGAAGATGAGAATGCTTTATCAATTTTTGAGACCAGTTGTCACTCAGGATCACCAAAGAAACAGTCATCAGCTGCTGCTGTACATAAATCCTACCTTCATTTTACAATGTCACCATACCACCAGCCAACCTCCTACAGGCCAAGATTATTGCTGTCTGGAGAACGAGGCTCAGGTCAAACTTCTCACCTTGCTCCAGCACTTTTGCACACTCTAGAAAAATTCTCTGTGCACAGACTAGATCTCCCAGCACTTTATTCAGTTAGTGCCAAAACACCTGAAGAATCATGTGCACAGATTTTTCGTGAAGCTCGAAGAACAGTACCTAGTATTGTTTACATGCCTCACATTGGTGATTGGTGGGAAGCTGTCAGTGAAACTGTGAGAGCAACTTTTCTGACATTGCTACAAGACATACCGTCATTTTCACCGGTATTTTTATTGTCTACCTCTGAAACCATGTACAGTGAACTGCCTGAAGAGATTAAATGTATCTTTAGAATACAGTACGAAGAGGTCTTGTATATTCAAAGGCCTATTGAAGAAGACAGAAGAAAATTTTTCCAAGAATTGATTCTCAATCAGGCTTCAATGGCTCCACCGCGAAGGAAACACACTGCTCTTTGTGCTATGGAAGTGCTTCCTCTTGCACTACCTTCTCCACCTCGCCAATTATCAGAATCAGAAAAAAATCGGATGGAGGACCAGGAGGAAAATACTTTAAGAGAATTGCGGTTGTTTCTCAGGGATGTAACCAAGAGGCTGGCCACAGATAAACGCTTTAACATCTTCAGCAAACCGGTGGATATTGAAGAGGTTTCAGATTATCTTGAAGTAATCAAGGAACCAATGGATTTATCAACAATAATAACTAAAATTGATAAACATAATTACCTGACTGCTAAGGATTTCCTGAAAGATATTGACCTCATCTGTAGCAATGCTTTAGAGTACAATCCAGATAAGGACCCAGGAGATAAGATAATTAGGCACAGGGCTTGTACTCTGAAGGACACTGCACATGCCATCATTGCAGCTGAATTAGATCCAGAATTTAATAAACTCTGTGAAGAAATTAAGGAAGCAAGAATAAAGAGAGGCTTATCGGTAACAGCAGAACAAATACATCCTCATGGTACCGGAGCTCGAAAGACAGAAACTAGAGTTGAAGAGGCGTTTCGGCACAGACAAAGAAATCCAATGGATGTCTGGCACAACTCTGCAAATAAATGTGCATTTCGGGTTCGGAGAAAATCGAGGCGGCGATCACAGTGGGGTAAAGGAATTATTAAGAAAAGGAAAGTCAATAATTTAAAAAAAGATGAAGAGGACACCAAATTTGCAGATTATGAGAACCATGCGGAAGACAGGAAATTGCTAGAGAATGGA---GAGTTTGAGGTAAGCACTGACTGCCATGAGGAAAATGGCGAAGAGACTGGAGACTTGTCTGTGACCAATGATGAGTCATCATGTGACATCATGGACATGGACCAGGGGCAGAGGCTTAACAATGGAGCAGGCACAAAAGAGAACTTTGCATCAACTGAAGAGGAAAGTTCTAATGAATCCCTGCTCGTCAACAGCAGCAGTTCTCTAAATCCAGAACAGACATCTAGGAAAGAACCTTTCCTTAAAGGAAACTGTCTAAATGGTGAGGCCTCCACTGACAGTTTTGAAGGAATTCCAGTTCTGGAGTGTCAGAATGGCAAAGCT---GAAGTAATTTCTTTCTGTGGTAGTGGAGATAAATGTAGTTCTGAACAAAAGACCCTTCTGGAGGACCAGTCAAAAGAAAAACCAGAAACTTCAAAGGAGAATCACAGAGATGAT---CCTGAGAAACTAGAGGCACTGGACTGTAGCAATAATGAGAAGTTAGAACCTAGCCCTGATGTGGAGGTTAAAGATGCAGAACTGGATAAAGAAGGTGCTTCTAAAGTAAAGAAATATCGTAAATTAATTTTAGAACAGGCAAAAACAACAAGCCTGGAACTGGTTCCAGAAGAGCCATCTGAGCCTGTGCCACCTCTTATAGTCGATCGTGAGAGATTGAAGAAATTGCTCGATTTGTTGGTAGATAAAAGCAACAATCTGGCAGTTGATCAACTGGAGAGATTATATTCTCTTCTTAGTCAGTGCATCTACCGTCATCGTAAAGATTATGACAAATCACAACTTGTAGAGGAGATGGAAAGAACAGTTCATATGTTTGAGACATTCCTA---
>hg38
ATGGTGAACACCCGGAAGAGCTCTCTCCGCCTTCTCGGGTCCAAGTCTCCTGGTCCCGGGCCTGGGCCTGGG------GCCGGAGCAGAG---CCTGGGGCGACCGGAGGCAGCAGCCATTTCATCTCCTCTCGGACCCGCTCCTCCAAGACCCGCGCCGCCAGCTGCCCCGCCGCCAAAGCCGGGGGA---AGCGGTGGCGCCGGCGTCACTCTGGATGAGGCCAGG------AAAGTTGAAGTTGATGGTAGTTTAAGTGATAGCCACGTATCTCCTCCAGCCAAACGCACTTTGAAACAACCTGATTCTGTTTGCAAAGACAAATCAAAATCACGAAGTACTGGTCAGCGAGAGGAATGGAACTTATCAACTGGACAGGCCAGGTTAACTTCTCAGCCTGGTGCTACATTACCAAATGGACATAGTGGCTTATCCCTTCGAAGCCATCCCCTTCGAGGGGAAAAGAAGGGAGATGGGGACCTTTCTTGTATAAATGGTGACATGGAAGTCAGAAAAAGTTGTCGTTCCAGGAAAAACAGATTTGAAAGTGTGAACCAGAGTTTGTTATTTGATCAACTAGTAAATAGCACTGCTGAAGCTGTACTACAGGAAATGGACAACATTAACATCCGACGGAATCGTCGATCAGGAGAAGTAGAACGACTTCGAATGTGGACAGATACAGAATTTGAAAACATGGATATGTATTCAAGAGTGAAAAGGCGAAGAAAGTCACTAAGAAGAAATAGTTATGGGATACAAAATCATCATGAAGTTTCTACTGAGGGTGAAGAAGAAGAATCTCAAGAGGAGGATGGAGATATAGAAGTTGAAGAGGCAGAAGGAGAAGAAAATGATAGACCATATAATTTGAGACAGAGAAAAACAGTGGATCGATACCAAGCACCTCCAATAGTACCAGCTCATCAAAAAAAGAGGGAAAACACGCTGTTTGATATTCATAGATCTCCAGCAAGAAGAAGCCATATTAGGAGAAAGAAGCATGCCATTCATAGTAGTGACACAACTTCTTCTGATGAGGAACGCTTTGAAAGAAGGAAATCAAAGAGCATGGCAAGAGCAAGAAATAGATGTTTGCCTATGAACTTCAGAGCAGAGGACTTAGCTAGCGGTATTCTCCGAGAACGAGTGAAAGTGGGTGCAAGCTTGGCTGATGTTGATCCAATGAACATTGATAAATCAGTACGGTTTGATAGCATAGGTGGATTGAGCCATCATATTCATGCGCTAAAGGAAATGGTAGTATTCCCACTTTTATATCCAGAAATTTTTGAAAAGTTTAAAATTCAGCCTCCAAGGGGCTGTTTGTTTTATGGCCCTCCTGGCACAGGTAAAACCTTGGTTGCCAGAGCATTAGCTAATGAATGCAGCCAAGGAGACAAAAAAGTGGCTTTTTTTATGCGAAAAGGAGCAGATTGTTTGAGCAAGTGGGTTGGTGAATCTGAAAGGCAACTTAGGCTTCTTTTTGATCAGGCATATTTGATGAGACCTTCTATAATATTTTTTGATGAAATAGATGGATTAGCTCCAGTTCGCTCTAGCAGACAAGATCAGATCCACAGCTCTATAGTATCAACCCTCCTTGCTCTTATGGATGGATTAGATAATAGGGGTGAAATTGTTGTTATTGGTGCTACAAACAGACTTGACTCTATAGATCCTGCACTCAGGAGACCTGGTCGTTTTGACAGAGAATTCCTCTTCAACCTGCCTGATCAAAAGGCAAGAAAACACATCTTACAGATCCATACCAGGGACTGGAATCCAAAATTGTCAGATGCATTTTTAGGTGAATTGGCTGAAAAATGTGTTGGCTACTGTGGAGCCGATATCAAGGCCCTGTGCACTGAAGCCGCCCTGATTGCACTGCGGAGGCGTTATCCCCAGATCTATGCTAGCAGTCATAAACTGCAGCTGGATGTTTCCTCAATAGTGCTTAGTGCCCAAGATTTTTACCATGCAATGCAGAATATCGTGCCTGCTTCCCAACGTGCTGTGATGTCTTCAGGGCATGCACTATCCCCCATCATAAGACCACTGCTGGAAAGAAGCTTCAACAACATCCTAGCAGTCTTGCAAAAAGTGTTTCCTCATGCTGAAATTAGCCAGAGTGACAAAAAAGAAGATATAGAAACTTTAATTTTAGAGGATAGTGAAGATGAAAATGCTTTATCAATTTTTGAGACCAATTGTCACTCAGGATCACCAAAGAAACAGTCATCATCTGCTGCTATACATAAACCCTACCTTCATTTTACAATGTCACCATATCATCAGCCAACCTCTTACAGGCCACGCTTATTGCTCTCTGGAGAACGGGGCTCAGGTCAAACTTCTCACCTTGCTCCAGCACTTTTGCACACTCTAGAAAGATTCTCTGTGCATAGACTAGATCTCCCAGCACTTTATTCAGTTAGTGCCAAAACACCTGAGGAATCATGTGCACAGATTTTTCGTGAAGCTCGAAGAACAGTACCTAGTATTGTTTACATGCCTCACATTGGGGATTGGTGGGAAGCTGTCAGTGAAACTGTGAGAGCAACTTTTCTGACATTGCTACAAGATATACCATCATTTTCACCTATATTTTTATTGTCTACCTCTGAAACCATGTACAGTGAACTGCCTGAAGAGGTTAAATGTATCTTTAGAATACAGTATGAAGAGGTCTTGTATATTCAAAGGCCTATTGAAGAAGACAGAAGAAAATTTTTTCAAGAATTGATTCTCAATCAGGCATCAATGGCTCCACCACGAAGGAAACATGCTGCTCTTTGTGCTATGGAAGTGCTTCCTCTTGCACTACCTTCTCCACCTCGTCAATTATCAGAATCAGAAAAAAGTCGAATGGAGGACCAGGAGGAAAATACTTTAAGAGAGTTGCGGTTGTTTCTCAGGGATGTAACCAAGAGGCTGGCCACAGATAAACGCTTTAACATCTTCAGCAAACCGGTGGATATTGAAGAGGTTTCAGATTATCTTGAAGTAATCAAGGAACCAATGGACTTATCAACAGTAATAACTAAAATTGATAAACATAATTACCTGACTGCAAAGGATTTCCTGAAAGATATTGACCTCATCTGTAGCAATGCTTTAGAGTATAATCCAGATAAGGACCCAGGAGATAAAATAATTAGGCACAGGGCTTGTACCCTGAAGGACACTGCACATGCTATCATTGCAGCTGAATTAGATCCAGAATTTAATAAACTTTGTGAGGAAATTAAGGAAGCAAGAATAAAAAGAGGCTTATCAGTAACATCAGAACAAATAAATCCTCATAGTACTGGAGCTCGGAAGACAGAAACTAGAGTCGAAGAGGCATTTCGGCACAAACAAAGAAATCCAATGGATGTGTGGCACAACTCTGCAAATAAATGTGCATTTCGGGTTCGGAGAAAATCAAGGCGGAGATCACAGTGGGGTAAAGGAATTATTAAGAAAAGGAAAGTTAATAATTTAAAAAAAGATGAAGAAGACACCAAATTTGCAGACTATGAGAACCATACGGAGGACAGGAAATTATTAGAGAATGGA---GAGTTTGAGGTAAGCACTGACTGCCATGAGGAAAATGGAGAAGAGACTGGAGACTTATCTATGACCAATGATGAATCATCCTGTGACATCATGGACTTGGACCAGGGGCAGAGGCTTAACAATGGAGCAGGCACAAAAGAGAACTTTGCATCTACTGAGGAGGAAAGTTCAAATGAATCTCTACTGGTCAACAGCAGCAGTTCCTTAAACCCGGAGCAGACCTCCAGGAAAGAGACTTTCCTTAAAGGAAATTGTCTAAATGGTGAGGCTTCCACTGACAGTTTTGAAGGAATACCAGTTCTGGAATGTCAGAATGGCAAGCTT---GAAGTAGTTTCTTTCTGTGATAGTGGAGATAAATGTAGTTCTGAACAAAAGATTCTTCTGGAGGACCAGTCAAAAGAAAAACCAGAAACTTCGACTGAAAATCATGGAGATGAT---CTTGAGAAACTAGAGGCACTGGAATGTAGCAATAATGAGAAGTTAGAACCTGGCTCTGATGTGGAGGTTAAAGATGCAGAACTGGATAAAGAAGGTGCTTCTAAAGTAAAGAAATACCGTAAATTAATTTTAGAGCAGGCAAAAACGACAAGCCTGGAACTGGTTCCAGAAGAGCCATCTGAGCCTGTGCCTCCTCTTATAGTTGATCGTGAGAGATTGAAGAAATTGCTTGATTTGTTGGTGGATAAAAGCAACAATCTGGCAGTTGATCAGCTTGAGAGATTATATTCTCTTCTTAGTCAGTGTATCTACCGTCATCGTAAAGATTATGACAAATCACAACTTGTAGAGGAGATGGAAAGAACAGTTCATATGTTTGAGACATTCCTA---
>ponAbe2
ATGGTGAACACCCGGAAGAGCTCTCTCCGCCTTCTCGGGTCCAAGTCTCCTGGTCCCGGGCCTGGGCCTGGG------GCCGGAGCAGAG---CCTGGGGCGACCGGAGGCAGCAGCCATTTCATCTCCTCTCGGACCCGCTCTTCCAAGACCCGCGCCGCCAGCTGCCCCGCCGCCAAAGCCGGGGGA---AGCGGTGGCGCCGGCGTCACTCTGGATGAGGCCAGG------AAAGTTGAAGTTGATGGTAGTTTAAGTGATAGCCACGTATCTCCTCCAGCCAAACGCACTTTGAAACAACCTGATTCTGTTTGCAAAGACAAATCAAAATCACGAAGTACTGGTCAGCGAGAGGAATGGAACTTATCAACTGGACAGGCCAGGTTAACTTCTCAGCCTGGTGCTACATTACCAAACGGACATAGTAGCTTATCCCTTCGAAGCCATCCCCTTCGAGGGGAAAAGAAGGGAGATGGGGACCTTTCTTGTATAAATGGTGACATGGAAGTCAGAAAAAGTTGTCGTTCCAGGAAAAACAGATTTGAAAGTGTGAACCAGAGTTTGTTATTTGATCAACTAGTAAATAGCACTGCTGAAGCTGTATTACAGGAAATGGACAACATTAACATCCGACGGAATCGTCGATCAGGAGAAGTAGAACGACTTCGAATGTGGACAGATACAGAATTTGAAAACATGGATATGTATTCAAGAGTGAAAAGGCGAAGAAAGTCACTAAGAAGAAATAGTTACGGGATACAAAATCATCATGAAGTTTCTACTGAGGGTGAAGAAGAAGAATCTCAAGAGGAGGATGGAGATATAGAAGTTGAAGAGGCAGAAGGAGAAGAAAATGATAGACCATATAATTTGAGGCAGAGAAAAACAGTGGATCGATACCAAGCACCTCCAATAGTACCAGCTCATCAAAAAAAGAGGGAAAACACTCTGTTTGATATTCATAGATCTCCAGCAAGAAGAAGCCATATTAGGAGAAAGAAGCATGCCATTCATAGTAGTGACACAACTTCTTCTGATGAGGAACGCTTTGAAAGAAGGAAATCAAAGAGCATGGCAAGAGCAAGAAATAGATGTTTGCCTATGAACTTCAGAGCAGAGGACTTAGCTAGCGGTATTCTCCGAGAACGAGTGAAAGTGGGTGCAAGCTTGGCTGATGTTGATCCAATGAACATTGATAAATCAGTACGGTTTGATAGCATAGGTGGATTGAGCCATCATATTCATGCACTAAAGGAAATGGTAGTATTCCCACTTCTATATCCAGAAATTTTTGAAAAGTTTAAAATTCAGCCTCCAAGGGGCTGTTTGTTTTATGGCCCTCCTGGCACAGGTAAAACCTTGGTTGCCAGAGCATTAGCTAATGAATGCAGCCAAGGAGACAAAAAAGTGGCTTTTTTTATGCGAAAAGGAGCAGATTGTTTGAGCAAGTGGGTTGGTGAATCTGAAAGGCAACTTAGGCTTCTTTTTGATCAGGCATATTTGATGAGACCTTCTATAATATTTTTTGATGAAATAGATGGATTAGCTCCAGTTCGCTCTAGCAGACAAGATCAGATCCACAGCTCTATAGTATCAACCCTCCTTGCTCTTATGGATGGATTAGATAATAGGGGTGAAATTGTTGTTATTGGTGCTACAAACAGACTTGACTCTATAGATCCTGCACTCAGGAGACCTGGTCGTTTTGACAGAGAATTCCTCTTCAACCTGCCTGATCAAAAGGCAAGAAAACACATCTTACAGATCCATACCAGGGACTGGAATCCAAAATTGTCAGATGCATTTTTAGGTGAATTGGCTGAAAAATGTGTTGGCTACTGTGGAGCTGATATCAAGGCCCTGTGCACTGAAGCCGCCCTGATTGCACTGCGGAGGCGTTATCCCCAGATCTATGCTAGCAGTCATAAACTGCAGCTGGATGTTTCCTCAATAGTGCTTAGTGCCCAAGATTTTTACCATGCAATGCAGAATATCGTGCCTGCTTCCCAACGTGCTGTGATGTCTTCAGGGCATGCACTATCCCCCATCATAAGACCACTGCTGGAAAGAAGCTTCAACAACATCCTAGCAGTCTTGCAAAAAGTGTTTCCTCATGCTGAAATTAGCCAGAGTGACAAAAAAGAAGATATAGAAACTTTAATTTTAGAGGATAGTGAAGATGAAAATGCTTTATCAATTTTTGAGACCAATTGTCACTCAGGATCACCAAAGAAACAGTCATCTTCTGCTGCTATACATAAGCCCTACCTTCATTTTACAATGTCACCATATCATCAGCCAACCTCTTACAGGCCACGCTTATTGCTATCTGGAGAACGGGGCTCAGGTCAAACTTCTCACCTTGCTCCAGCACTTTTGCACACTCTAGAAAGATTCTCTGTGCATAGACTAGATCTCCCAGCACTTTATTCAGTTAGTGCCAAAACACCTGAGGAATCATGTGCACAGATTTTTCGTGAAGCTCGAAGAACAGTACCTAGTATTGTTTACATGCCTCACATTGGGGATTGGTGGGAAGCTGTCAGTGAAACTGTGAGAGCAACTTTTCTGACATTGCTACAAGATATACCATCATTTTCACCTATATTTTTATTGTCTACCTCTGAAACCATGTACAGTGAACTGCCTGAAGAGGTTAAATGTATCTTTAGAATACAGTATGAAGAGGTCTTGTATATTCAAAGGCCTATTGAAGAAGACAGAAGAAAATTTTTTCAAGAATTGATTCTCAATCAGGCATCAATGGCTCCACCACGAAGGAAACATGCTGCTCTTTGTGCTATGGAAGTGCTTCCTCTTGCACTACCTTCTCCACCTCGTCAATTATCAGAATCAGAAAAAAGTCGAATGGAGGACCAGGAGGAAAATACCTTAAGAGAGTTGCGGTTGTTTCTCAGGGATGTAACCAAGAGGCTGGCCACAGATAAACGCTTTAACATCTTCAGCAAACCGGTGGATATTGAAGAGGTTTCAGATTATCTTGAAGTAATCAAGGAACCAATGGACTTATCAACAGTAATAACTAAAATTGATAAACATAATTACCTGACTGCAAAGGATTTCCTGAAAGATATTGACCTCATCTGTAGCAATGCTTTAGAGTATAATCCAGATAAGGACCCAGGAGATAAAATAATTAGGCACAGGGCTTGTACCCTGAAGGATACTGCACATGCTATCATTGCAGCTGAATTAGATCCAGAATTTAATAAACTTTGTGAGGAAATTAAGGAAGCAAGAATAAAAAGAGGCTTATCAGTAACATCAGAACAAATAAATCCTCATAGTACTGGAGCTCGGAAGACAGAAACTAGAGTCGAAGAGGCATTTCGGCACAAACAAAGAAATCCAATGGATGTGTGGCACAACTCTGCAAATAAATGTGCATTTCGGGTTCGGAGAAAATCAAGGCGGAGATCACAGTGGGGTAAAGGAATTATTAAGAAAAGGAAAGTTAATAATTTTAAAAAAGATGAAGAAGACACCAAATTTGCAGACTATGAGAACCATACGGAGGACAGGAAATTATTAGAGAATGGA---GAGTTTGAGGTAAGCACTGACTGCCATGAGGAAAATGGAGAAGAGACTGGAGACTTATCTATGACCAATGACGAATCATCCTGTGACATCATGGACATGGACCAGGGGCAGAGGCTTAACAATGGAGCAGGCACAAAAGAGAACTTTGCATCTACTGAGGAGGAAAGTTCAAATGAATCTCTACTGGTCAACAGCAGCAGTTCCTTAAACCCGGAACAGACCTCCAGAAAAGAGACTTTCCTTAAAGGAAATTGTCTAAATGGTGAGGCTTCCACTGACAGTTTTGAAGGAATACCAGTTCTGGAATGTCAGAATGGCAAGCTT---GAAGTAGTTTCTTTCTGTGATAGTGGAGATAAATGTAGTTCTGAACAAAAGATTCTTCTGGAGGACCAGTCAAAAGAAAAACCAGAAACTTCGACTGAAAATCATGGAGATGAT---CTTGAGAAACTAGAGGCACTGGAATGTAGCAATAATGAGAAGTTAGAACCTGGCCCTGATGTGGAGGTTAAAGATGCAGAACTGGATAAAGAAGGTGCTTCTAAAGTAAAGAAATACCGTAAATTAATTTTAGAGCAGGCAAAAACGACAAGCTTGGAACTGGTTCCAGAAGAGCCATCTGAGCCTGTGCCTCCTCTTATAGTTGATCGTGAGAGATTGAAGAAATTGCTTGATTTGTTGGTGGATAAAAGCAACAATCTGGCAGTTGATCAGCTTGAGAGATTATATTCTCTTCTTAGTCAGTGTATCTACCGTCATCGTAAAGATTATGACAAATCACAACTTGTAGAGGAGATGGAAAGAACAGTTCATATGTTTGAGACATTCCTA---
>panTro5
ATGGTGAACACCCGGAAGAGCTCTCTCCGCCTTCTCGGGTCCAAGTCTCCTGGTCCCGGGCCTGGGCCTGGG------GCCGGAGCAGAG---CCTGGGGCGACCGGAGGCAGCAGCCATTTCATCTCCTCTCGGACCCGCTCCTCCAAGACCCGCGCCGCCAGCTGCCCCGCCGCCAAAGCCGGGGGA---AGCGGTGGCGCCGGCGTCATTCTGGATGAGGCCAGG------AAAGTTGAAGTTGATGGTAGTTTAAGTGATAGCCACGTATCTCCTCCAGCCAAACGCAATTTGAAACAACCTGATTCTGTTTGCAAAGACAAATCAAAATCACGAAGTACTGGTCAGCGAGAGGAATGGAACTTATCAACTGGACAGGCCAGGTTAACTTCTCAGCCTGGTGCTACATTACCAAATGGACATAGTGGCTTATCCCTTCGAAGCCATCCCCTTCGAGGGGAAAAGAAGGGAGATGGGGACCTTTCTTGTATAAATGGTGACATGGAAGTCAGAAAAAGTTGTCGTTCCAGGAAAAACAGATTTGAAAGTGTGAACCAGAGTTTGTTATTTGATCAACTAGTAAATAGCACTGCTGAAGCTGTACTACAGGAAATGGACAACATTAACATCCGACGGAATCGTCGATCAGGAGAAGTAGAACGACTTCGAATGTGGACAGATACAGAATTTGAAAACATGGATATGTATTCAAGAGTGAAAAGGCGAAGAAAGTCACTAAGAAGAAATAGTTATGGGATACAAAATCATCATGAAGTTTCTACTGAGGGTGAAGAAGAAGAATCTCAAGAGGAGGATGGAGATATAGAAGTTGAAGAGGCAGAAGGAGAAGAAAATGATAGACCATATAATTTGAGACAGAGAAAAACAGTGGATCGATACCAAGCACCTCCAATAGTACCAGCTCATCAAAAAAAGAGGGAAAACACGCTGTTTGATATTCATAGATCTCCAGCAAGAAGAAGCCATATTAGGAGAAAGAAGCATGCCATTCATAGTAGTGACACAACTTCTTCTGATGAGGAACGCTTTGAAAGAAGGAAATCAAAGAGCATGGCAAGAGCAAGAAATAGATGTTTGCCTATGAACTTCAGAGCAGAGGACTTAGCTAGTGGTATTCTCCGAGAACGAGTGAAAGTGGGTGCAAGCTTGGCTGATGTTGATCCAATGAACATTGATAAATCAGTACGGTTTGATAGCATAGGTGGATTGAGCCATCATATTCATGCGCTAAAGGAAATGGTAGTATTCCCACTTTTATATCCAGAAATTTTTGAAAAGTTTAAAATTCAGCCTCCAAGGGGCTGTTTGTTTTATGGCCCTCCTGGCACAGGTAAAACCTTGGTTGCCAGAGCATTAGCTAATGAATGCAGCCAAGGAGACAAAAAAGTGGCTTTTTTTATGCGAAAAGGAGCAGATTGTTTGAGCAAGTGGGTTGGTGAATCTGAAAGGCAACTTAGGCTTCTTTTTGATCAGGCATATTTGATGAGACCTTCTATAATATTTTTTGATGAAATAGATGGATTAGCTCCAGTTCGCTCTAGCAGACAAGATCAGATCCACAGCTCTATAGTATCAACCCTCCTTGCCCTTATGGATGGATTAGATAATAGGGGTGAAATTGTTGTTATTGGTGCTACAAACAGACTTGACTCTATAGATCCTGCACTCAGGAGACCTGGTCGTTTTGACAGAGAATTCCTCTTCAACCTGCCTGATCAAAAGGCAAGAAAACACATCTTACAGATCCATACCAGGGACTGGAATCCAAAATTGTCAGATGCATTTTTAGGTGAATTGGCTGAAAAATGTGTTGGCTACTGTGGAGCCGATATCAAGGCCCTGTGCACTGAAGCCGCCCTGATTGCACTGCGGAGGCGTTATCCCCAGATCTATGCTAGCAGTCATAAACTGCAGCTGGATGTTTCCTCAATAGTGCTTAGTGCCCAAGATTTTTACCATGCAATGCAGAATATCGTGCCTGCTTCCCAGCGTGCTGTGATGTCTTCAGGGCATGCACTATCCCCCATCATAAGACCACTGCTGGAAAGAAGCTTCAACAACATCCTAGCAGTCTTGCAAAAAGTGTTTCCTCATGCTGAAATTAGCCAGAGTGACAAAAAAGAAGATATAGAAACTTTAATTTTAGAGGATAGTGAAGATGAAAATGCTTTATCAATTTTTGAGACCAATTGTCACTCAGGATCACCAAAGAAACAGTCATCATCTGCTGCTATACATAAACCCTACCTTCATTTTACAATGTCACCATATCATCAGCCAACCTCTTACAGGCCACGCTTATTGCTCTCTGGAGAACGGGGCTCAGGTCAAACTTCTCACCTTGCTCCAGCACTTTTGCACACTCTAGAAAGATTCTCTGTGCATAGACTAGATCTCCCAGCACTTTATTCAGTTAGTGCCAAAACACCTGAGGAATCATGTGCACAGATTTTTCGTGAAGCTCGAAGAACAGTACCTAGTATTGTTTACATGCCTCACATTGGGGATTGGTGGGAAGCTGTCAGTGAAACTGTGAGAGCAACTTTTCTGACATTGCTACAAGATATACCATCATTTTCACCTATATTTTTATTGTCTACCTCTGAAACCATGTACAGTGAACTGCCTGAAGAGGTTAAATGTATCTTTAGAATACAGTATGAAGAGGTCTTGTATATTCAAAGGCCTATTGAAGAAGACAGAAGAAAATTTTTTCAAGAATTGATTCTCAATCAGGCATCAATGGCTCCACCACGAAGGAAACATGCTGCTCTTTGTGCTATGGAAGTGCTTCCTCTTGCACTACCTTCTCCACCTCGTCAATTATCAGAATCAGAAAAAAGTCGAATGGAGGACCAGGAGGAAAATACTTTAAGAGAGTTGCGGTTGTTTCTCAGGGATGTAACCAAGAGGCTGGCCACAGATAAACGCTTTAACATCTTCAGCAAACCGGTGGATATTGAAGAGGTTTCAGATTATCTTGAAGTAATCAAGGAACCAATGGACTTATCAACAGTAATAACTAAAATTGATAAACATAATTACCTGACTGCAAAGGATTTCCTGAAAGATATTGACCTCATCTGTAGCAATGCTTTAGAGTATAATCCAGATAAGGACCCAGGAGATAAAATAATTAGGCACAGGGCTTGTACCCTGAAGGACACTGCACATGCTATCATTGCAGCTGAATTAGATCCAGAATTTAATAAACTTTGTGAGGAAATTAAGGAAGCAAGAATAAAAAGAGGCTTATCAGTAACATCAGAACAAATAAATCCTCATAGTACTGGAGCTCGGAAGACAGAAACTAGAGTCGAAGAGGCATTTCGGCACAAACAAAGAAATCCAATGGATGTGTGGCACAACTCTGCAAATAAATGTGCATTTCGGGTTCGGAGAAAATCAAGGCGGAGATCACAGTGGGGTAAAGGAATTATTAAGAAAAGGAAAGTTAATAATTTAAAAAAAGATGAAGAAGACACCAAATTTGCAGACTATGAGAACCATACGGAGGACAGGAAATTATTAGAGAATGGA---GAGTTTGAGGTAAGCACTGACTGCCATGAGGAAAATGGAGAAGAGACTGGAGACTTATCTATGACCAATGACGAATCATCCTGTGACATCATGGACTTGGACCAGGGGCAGAGGCTTAACAGTGGAGCAGGCACAAAAGAGAACTTTGCATCTACTGAGGAGGAAAGTTCAAATGAATCTCTACTGGTCAACAGCAGCAGTTCCTTAAACCCGGAGCAGACCTCCAGGAAAGAGACTTTCCTTAAAGGAAATTGTCTAAATGGTGAGGCTTCCACTGACAGTTTTGAAGGAATACCAGTTCTGGAATGTCAGAATGGCAAGCTT---GAAGTAGTTTCTTTCTGTGATAGTGGAGATAAATGTAGTTCTGAACAAAAGATTCTTCTGGAGGACCAGTCAAAAGAAAAACCAGAAACTTCGACTGAAAATCATGGAGATGAT---CTTGAGAAACTAGAGGCACTGGAATGTAGCAATAATGAGAAGTTAGAACCTGGCCCTGATGTGGAGGTTAAAGATGCAGAACTGGATAAAGAAGGTGCTTCTAAAGTAAAGAAATACCGTAAATTAATTTTAGAGCAGGCAAAAACGACAAGCCTGGAACTGGTTCCAGAAGAGCCATCTGAGCCTGTGCCTCCTCTTATAGTTGATCGTGAGAGATTGAAGAAATTGCTTGATTTGTTGGTGGATAAAAGCAACAATCTGGCAGTTGATCAGCTTGAGAGATTATATTCTCTTCTTAGTCAGTGTATCTACCGTCATCGTAAAGATTATGACAAATCACAACTTGTAGAGGAGATGGAAAGAACAGTTCATATGTTTGAGACATTCCTA---
>macFas5
ATGGTGAACACCCGGAAGAGCTCTCTCCGCCTTCTCGGGTCCAAGTCTCCTGGTCCCGGGCCTGGGCCTGGG------GCCGGAGCAGAG---CCTGGGGCGACCGGAGGCAGCAGCCATTTCATCTCCTCTCGGACCCGCTCCTCCAAGACCCGCGCCGCCAGCTGCCCCGCCGCCAAGGCCGGGGGA---AGCGGTGGCGCCGGCGTCACTCTGGATGAGGCCAGG------AAAGCTGAAGTTGATGGTAGTTTAAGTGATAGCCACGTATCTCCTCCAGCCAAACGCACTTTGAAACAACCTGATTCTGTTTGCAAAGACAAATCAAAATCACGAAGTACTGGTCAGCGAGAGGAATGGAATTTATCAACTGGACAGGCCAGGTTAACTTCTCAGCCTGGTGCTACATTACCAAACGGACATAGTAGTTTATCCCTTCGAAGCCATCCCCTTCGAGGGGAAAAGAAGGGAGATGGGGACCTTTCTTGTATAAATGGTGACATGGAAGTCAGAAAAAGTTGTCGTTCCAGGAAAAACAGATTTGAAAGTGTGAACCAGAGTTTGTTATTTGATCAACTAGTAAATAGCACTGCTGAAGCTGTGCTACAGGAAATGGACAACATTAATATCCGACGGAATCGTCGATCAGGAGAAGTAGAACGACTTCGAATGTGGACAGATACAGAATTTGAAAACATGGATATGTATTCAAGAGTGAAAAGGCGAAGAAAGTCACTAAGGAGAAATAGTTATGGGATACAAAATCATCATGAAGTTTCTACTGAGGGTGAAGAAGAAGAATCTCAAGAGGAGGATGGAGATATAGAAGTTGAAGAGGCAGAAGGAGAAGAAAATGATAGACCATATAATTTGAGACAGAGAAAAACAGTGGATCGATACCAAGCACCTCCAATAGTACCAGCTCATCAAAAAAAGAGGGAAAACACGCTGTTTGATATTCATAGATCTCCAGCAAGAAGAAGCCATATTAGGAGAAAGAAGCATGCCATTCATAGTAGTGACACAACTTCTTCTGATGAGGAACGCTTTGAAAGAAGGAAATCAAAGAGCATGGCAAGAGCAAGAAATAGGTGTTTGCCTATGAACTTCAGAGCAGAGGACTTAGCTAGCGGTATTCTCCGAGAACGAGTGAAAGTGGGTGCAAGCTTGGCTGATGTTGATCCAATGAACATTGATAAATCAGTACGGTTTGATAGCATAGGTGGATTGAGCCATCATATTCATGCACTAAAGGAAATGGTAGTATTCCCACTTTTATATCCAGAAATTTTTGAAAAGTTTAAAATTCAGCCTCCAAGGGGCTGTTTGTTTTATGGCCCTCCTGGCACAGGTAAAACCTTGGTTGCCAGAGCATTAGCTAATGAATGCAGCCAAGGAGACAAAAAAGTGGCTTTTTTTATGCGAAAAGGAGCAGATTGTTTGAGCAAGTGGGTTGGTGAATCTGAAAGGCAACTTAGGCTTCTTTTTGATCAGGCATATTTGATGAGACCTTCTATAATATTTTTTGATGAAATAGATGGATTAGCTCCAGTTCGCTCTAGCAGACAAGATCAGATCCACAGCTCTATAGTATCAACCCTCCTTGCTCTTATGGATGGATTAGATAATAGGGGTGAAATTGTTGTTATTGGTGCTACAAACAGACTTGACTCTATAGATCCTGCACTCAGGAGACCTGGTCGTTTTGACAGAGAATTCCTCTTCAACCTGCCTGATCAAAAGGCAAGAAAACACATCTTACAGATCCATACCAGGGACTGGAATCCAAAATTGTCAGATGCATTTTTAGGTGAACTGGCTGAAAAATGTGTTGGCTACTGTGGAGCTGATATCAAGGCCCTGTGCACTGAAGCCGCCCTGATTGCGCTGCGGAGGCGTTATCCCCAGATCTATGCTAGCAGTCATAAACTGCAGCTGGATGTTTCCTCAATAGTGCTTAGTGCTCAAGACTTTTACCATGCAATGCAGAATATTGTGCCTGCTTCGCAACGTGCTGTGATGTCTTCAGGGCATGCACTATCTCCCATCATAAGGCCACTGCTGGAAAGAAGCTTCAACAACATCCTAGCGGTCTTGCAAAAAGTGTTTCCTCATGCTGAAAATAGCCAGAGTGACAAAAAAGAAGATATAGAAACTTTAATTTTAGAGGATAGTGAAGATGAAAATGCTTTATCAATTTTTGAGACCCATTGTCACTCAGGATCACCAAAGAAACAGTCATCAGCTGCTGCTATACATAAACCCTACCTTCATTTTACAATGTCACCGTATCATCAGCCAACCTCATACAGGCCACGCTTACTGCTATCTGGAGAACGGGGCTCAGGTCAAACTTCTCACCTTGCTCCAGCACTTTTGCACACTCTAGAAAGATTCTCTGTGCATAGACTAGATCTCCCAGCACTTTATTCAGTTAGTGCCAAAACACCTGAGGAATCATGTGCACAGATTTTTCGTGAAGCTCGAAGAACAGTACCTAGTATTGTTTACATGCCTCACATTGGAGATTGGTGGGAAGCTGTCAGTGAAACTGTGAGAGCAACTTTTCTGACATTGCTACAAGATATACCATCATTTTCACCTATATTTTTATTGTCTACCTCTGAAACCATGTACAGTGAACTGCCTGAAGAGGTTAAATGTATCTTTAGAATACAGTATGAAGAGGTCTTGTATATTCAAAGGCCTATTGAAGAAGACAGAAGAAAATTTTTTCAAGAATTGATTCTCAATCAGGCATCAATGGCTCCACCACGAAGGAAACATGCTGCTCTTTGTGCTATGGAAGTGCTTCCTCTTGCACTACCTTCTCCACCTCGTCAATTATCAGAATCAGAAAAAAATCGAATGGAGGACCAGGAGGAAAATACTTTAAGAGAATTGCGGTTGTTTCTCAGGGATGTAACCAAGAGGCTGGCCACAGATAAACGCTTTAACATCTTCAGCAAACCGGTGGATATTGAAGAGGTTTCAGATTATCTTGAAGTAATCAAGGAACCAATGGACTTATCAACAGTAATAACTAAAATTGATAAACATAATTACCTAACTGCAAAGGATTTCCTGAAAGATATTGACCTCATCTGTAGCAATGCTTTAGAGTATAATCCAGACAAGGACCCAGGAGATAAAATAATTAGGCACAGGGCTTGTACCCTGAAGGACACTGCACATGCTATCATTGCGGCTGAATTAGATCCAGAATTTAATAAACTTTGTGAGGAAATTAAGGAAGCAAGAATAAAAAGAGGCTTATCAGTAACATCAGAACAAATAAATCCTCATAGTACTGGAGCTCGGAAGACAGAAACTAGAGTTGAAGAGGCATTTCGGCACAAACAAAGAAATCCAATGGATGTCTGGCACAACTCTGCAAATAAATGTGCATTTCGGGTTCGGAGAAAATCAAGGCGGCGATCACAGTGGGGTAAAGGAATTATTAAGAAAAGGAAAGTTAATAATTTAAAAAAAGATGAAGAAGACACCAAATTTGCAGACTATGAGAACCATGCGGAGGACAGGAAATTATTAGAGAATGGA---GAGTTTGAGGTAAGCACTGACTGCCATGAGGAAAATGGAGAAGAGACTGGAGACTTATCTATGACCAATGACGAATCATCCTGTGACATCATGGACATGGACCAGGGGCAGAGGCTTAACAATGGAGCAGGCACAAAAGAGAACTTTGCCTCTACTGAGGAGGAAAGTTCAAATGAATCTCTACTCGTCAACAGCAGCAGTTCCTTAAACCCGGAGCAGACCTCCAGGAAAGAGACTTTCCTTAAAGGAAATTGTCTAAATGGTGAGGCTTCCACTGACAGTTTTGAAGGAATACCAGTTCTGGAATGTCAGAATGGCAAGCTT---GAAGTAGTTTCTTTCTGTGATAGTGGAGATAAATGTAGTTCTGAACAAAAGATTCTTCTGGAGGACCAGTCAAAAGAAAAACCAGAAACTTCGATTGAAAATCATGGAGATGAT---CCTGAGAAACTAGAGGCACTGGAATGTAGCAATAATGAGAAGTTAGAACCTGGCCCTGATGTGGAGGTTAAAGATGCAGAACTGGATAAAGAAGGTGCTTCTAAAGTAAAGAAATACCGTAAATTAATTTTAGAGCAGGCAAAAACGACAAGTCTGGAACTGGTTCCAGAAGAGCCATCTGAGCCTGTGCCTCCTCTTATAGTTGATCGTGAGAGATTGAAGAAATTGCTTGATTTGTTGGTGGATAAAAGCAACAATCTGGCAGTTGATCAGCTTGAGAGACTATATTCTCTTCTTAGTCAGTGCATCTACCGTCATCGTAAAGATTATGACAAATCACAACTTGTAGAGGAGATGGAAAGAACAGTTCATATGTTTGAGACATTCCTA---
>calJac3
ATGGTGAACACCCGGAAGAGCTCTCTCCGCCTTCTCGGGTCCAAGTCTCCTGGTCCCGGGCCTGGGCCTGGG------GCCGGAGCAGAG---CCTGGGGCGACCGGAGGCAGCAGCCATTTCATCTCCTCTCGGACCCGCTCCTCCAAGACCCGCGCTGCCAGCTGCCCCGCCGCCAAGGCCGGGGGA---AGCGGTGGCGCCGGCCTCGCTCTGGATGAGGCCAGG------AAAGCTGAAGTTGATGGTAGTTTAAGTGACAGTCACGTATCTCCTCCAGCCAAACGCACTTTGAAACAACCTGATTCTGTATGCAAAGACAAATCGAAATCAAGAAGTACTGGTCAGCGAGAGGAATGGAACTTATCAACTGGACAGGCCAGGTTAACTTCTCAGCCTGGTGCTACATTACCGAACGGACATAGTAGTTTATCCCTTCGAAGCCATCCCCTTCGAGGGGAAAAGAAGGGAGATGGGGACCTTTCTTGTATAAACGGTGACATGGAAGTCAGAAAAAGTTGTCGTTCGAGGAAAAACAGATTTGAAAGCGTGAACCAGAGTTTGTTATTTGATCAACTAGTAAACAGTACTGCTGAAGCTGTACTACAGGAAATGGACAACATTAACATCCGACGGAATCGTCGGTCGGGAGAAGTAGAGCGACTTCGAATGTGGACAGATACAGAATTTGAAAACATGGATATGTATTCAAGAGTGAAAAGGCGAAGAAAGTCCCTAAGAAGAAATAGTTATGGGATACAAAATCATCATGAAGTTTCTACTGAGGGTGAAGAAGAAGAATCTCAAGAGGAGGATGGAGATATAGAAGTTGAAGAGGCAGAAGGAGAAGAAAATGATAGACCGTATAATTTGAGACAGAGAAAAACAGTGGATCGATACCAAGCACCTCCAATAGTACCTGCTCATCAAAAAAAGAGAGAAAACACACTGTTTGATATTCATAGATCTCCAGCAAGAAGAAGCCATATTAGGAGAAAGAAGCATGCCATTCATAGTAGTGACACAACTTCTTCTGATGAGGAACGCTTTGAAAGAAGGAAATCAAAGAGCATGGCAAGAGCAAGAAATAGATGTTTGCCTATGAACTTCAGAGCAGAGGACTTAGCTAGTGGTATTCTCCGAGAACGAGTGAAAGTGGGTGCAAGCTTGGCTGATGTTGATCCAATGAACATTGATAAATCAGTACGGTTTGATAGCATAGGTGGATTGAGCCATCATATTCATGCACTAAAGGAAATGGTAGTATTCCCACTTTTATATCCAGAAATTTTTGAAAAGTTTAAAATTCAGCCTCCAAGGGGCTGTTTGTTTTATGGCCCTCCTGGCACAGGTAAAACCTTGGTGGCCAGAGCATTAGCTAATGAATGCAGCCAAGGAGACAAAAAAGTGGCTTTTTTTATGCGAAAAGGAGCAGATTGTTTGAGCAAGTGGGTTGGTGAATCTGAAAGGCAACTTAGGCTTCTTTTTGATCAGGCATATTTGATGAGACCTTCTATAATATTTTTTGATGAAATAGATGGATTAGCTCCAGTTCGCTCTAGCAGGCAAGATCAGATCCACAGCTCTATAGTATCAACCCTTCTTGCTCTTATGGATGGATTAGATAATAGGGGTGAAATTGTTGTTATTGGTGCTACAAACAGACTTGACTCTATAGATCCTGCACTCAGGAGACCTGGTCGTTTTGACAGAGAATTCCTGTTCAACCTGCCTGATCAAAAGGCAAGAAAACACATCTTACAGATCCATACCAGGGACTGGAATCCAAAATTGTCAGATGCTTTTTTAGGTGAATTGGCTGAAAAATGTGTAGGCTACTGTGGAGCTGATATCAAGGCCCTGTGCACTGAAGCTGCCCTGATTGCGCTGCGGAGGCGTTATCCCCAGATCTATGCTAGCAGTCATAAACTGCAGCTGGATGTTTCCTCAATAGTGCTTAGTGCCCAAGATTTTTACCATGCAATGCAGAATATTGTGCCTGCTTCCCAGCGTGCTGTGATGTCTTCAGGGCATGCACTGTCCCCCATCATAAGGCCACTGCTGGAAAGAAGCTTCAATAACATCCTAGCAGTCTTGCAAAAAGTGTTTCCTCATGCTGAAATTAGCCAGAGTGACAAAAAAGAAGATATAGAAACTTTAATTTTAGAGGATAGTGAAGATGAAAATGCTTTATCAATTTTTGAGACCAGTTGTCACTCAGGATCACCAAAGAAACAGTCATCAGCTGCTGCTATACATAAACCCTATCTTCATTTTACAATGTCACCATATCATCAGCCAACCTCTTACAGGCCACGGTTATTGCTATCTGGAGAACGGGGCTCAGGTCAAACTTCTCACCTTGCTCCAGCACTTTTGCACACTCTAGAAAGATTCTCTGTGCATAGACTAGATCTCCCAGCACTTTATTCAGTTAGTGCCAAAACACCTGAAGAGTCATGTGCACAGATTTTTCGTGAAGCTCGAAGAACAGTACCTAGCATTGTTTACATGCCTCACATTGGGGATTGGTGGGAAGCTGTCAGTGAAACTGTGAGAGCAACTTTTCTGACATTGCTACAAGATATACCATCATTTTCACCTATATTTTTATTGTCTACCTCTGAAACTATGTACAGTGAACTGCCTGAAGAGGTTAAATGTATCTTTAGAATACAGTATGAAGAGGTCTTGTATATACAAAGGCCTATTGAAGAAGACAGAAGAAAATTTTTTCAAGAATTGATTCTCAATCAGGCATCAATGGCTCCACCACGAAGGAAACATGCTGCTCTTTGTGCTATGGAAGTGCTTCCTCTTGCACTACCTTCTCCACCTCGTCAGTTATCAGAATCAGAAAAAAATCGAATGGAGGACCAGGAGGAAAATACCTTAAGAGAGTTGCGGTTGTTTCTCAGGGATGTAACCAAGAGGCTGGCTACAGATAAACGCTTTAACATCTTCAGCAAACCGGTGGATATTGAAGAGGTTTCAGATTATCTTGAAGTAATTAAGGAACCAATGGACTTATCAACAGTAATAACTAAAATTGATAAACATAATTACCTGACTGCTAAGGATTTTCTGAAAGATATTGACCTCATCTGTAGCAATGCTTTAGAGTATAATCCAGATAAAGATCCAGGAGATAAAATAATTAGGCACAGGGCTTGTACCCTGAAGGACACTGCACATGCCATCATTGCAGCTGAATTAGATCCAGAATTTAATAAACTTTGTGAGGAAATTAAGGAAGCAAGAATAAAAAGAGGCTTATCAGTAACAGCAGAACAAATAAATCCTCATAGTACTGGAGCTCGGAAGACAGAAACTAGAGTTGAAGAGGCATTTCGGCACAAACAAAGAAATCCAATGGATGTCTGGCACAACTCTGCAAATAAATGTGCATTTCGGGTTCGGAGAAAATCAAGGCGGCGATCACAGTGGGGTAAAGGAATTATTAAGAAAAGGAAAGTTAATAATTTAAAAAAAGATGAAGAAGACACCAAATTTGCAGACTATGAGAACCATACAGAGGACAGGAAATTGCTAGAGAATGGA---GAGTTTGAGGTAAGCACTGACTGCCATGAGGAAAATGGAGAAGAGACTGGAGACTTATCTATGACCAATGATGAATCATCCTGTGACATCATGGACATGGACCAGGGGCAGAGGCTTAACAATGGAGCAGGCACAAAAGAGAACTTTGCATCTACTGAGGAGGAAAGTTCAAATGAATCTCTACTCGTCAACAGCAGCAGTTCCTTAAACCCGGAGCAGACCTCCAGGAAAGAGGCTTTCCTTAAAGGAAACTGTCTAAATGGTGAGGCTTCCACTGACAGTTTTGAAGGAATACCAGTTCTGGAGTGTCAGAATGGCAAGCTT---GAAGTAGTTTCTTTCTGTGATAGTGGAGATAAATGTAGTTCTGAACAAAAGATTCTTCTGGAGGACCAGTCAAAAGAAAAACCAGAAACTTCGATTGAAAATCATGGAGATGAT---CCTGAGAAACTAGAGGCACTGGAATGTAGCAATAATGAGAAGTTAGAACCTGGTCCTGAGGTGGAGGTTAAAGATGCAGAACTGGATAAAGAAGGTGCTTCTAAAGTAAAGAAATACCGTAAATTAATTTTAGAGCAGGCAAAGACGACAAGCCTGGAACTGGTTCCAGAAGAGCCATCTGAGCCTGTGCCTCCTCTTATAGTTGATCGTGAGAGATTGAAGAAATTGCTTGATTTGTTGGTAGATAAAAGCAACAATCTGGCAGTTGATCAGCTTGAAAGATTATATTCTCTTCTTAGTCAGTGCATCTACCGTCATCGTAAAGATTATGACAAATCACAACTTGTAGAGGAGATGGAAAGAACAGTTCATATGTTTGAGACATTCCTA---
>saiBol1
ATGGTGAACACCCGGAAGAGCTCTCTCCGCCTTCTCGGGTCCAAGTCTCCTGGTCCCGGGCCTGGGCCTGGG------GCCGGAGCAGAG---CCTGGGGCGACCGGAGGCAGCAGCCATTTCATCTCCTCTCGGACCCGGTCCTCCAAGACCCGCGCCGCCAGCTGCCCCGCCGCCAAGGCCGGGGGA---AGCGGTGCCGCCGGCCTCGCTCTGGATGAGGCCAGG------AAAGCTGAAGTTGATGGTAGTTTAAGTGACAGTCACGTATCTCCTCCAGCCAAACGCACTTTGAAACAACCTGATTCTGTATGCAAAGACAAATCGAAATCAAGAAGTACTGGTCAGCGAGAGGAATGGAACTTAGCAACTGGACAGGCCAGGTTAACTTCTCAGCCTGGTGCTACATTACCAAACGGACATAGTAGCTTATCCCTTCGAAGCCATCCCCTTCGAGGGGAAAAGAAGGGAGATGGGGACCTTTCTTGTATAAATGGTGACATGGAAGTCAGAAAAAGTTGTCGTTCCAGGAAAAACAGATTTGAAAGCGTGAACCAGAGTTTGTTATTTGATCAACTAGTAAATAGTACTGCTGAAGCTGTACTACAGGAAATGGATAACATTAACATCCGACGGAATCGTCGGTCGGGAGAAGTAGAGCGACTTCGAATGTGGACAGATACAGAATTTGAAAACATGGATATGTATTCAAGAGTGAAAAGGCGAAGAAAGTCCCTAAGAAGAAATAGTTACGGGATACAAAATCATCATGAAGTTTCTACTGAGGGTGAAGAAGAAGAATCTCAAGAGGAGGATGGAGATATAGAAGTTGAAGAGGCAGAAGGAGAAGAAAATGATAGACCGTATAATTTGAGACAGAGAAAAACAGTGGATCGATACCAAGCACCTCCAATAGTACCTGCTCATCAAAAAAAAAGAGAAAACGCACTGTTTGATATTCATAGATCTCCAGCAAGAAGAAGCCATATTAGGAGAAAGAAGCATGCCATTCATAGTAGTGACACAACTTCTTCTGATGAGGAACGCTTTGAAAGAAGGAAATCAAAGAGCATGGCAAGAGCAAGAAATAGATGTTTGCCTATGAACTTCAGAGCAGAGGATTTAGCTAGTGGTATTCTCCGAGAACGAGTCAAAGTGGGTGCAAGCTTGGCTGATGTTGATCCAATGAACATTGATAAATCAGTACGGTTTGATAGCATAGGTGGATTGAGCCATCATATTCATGCACTAAAGGAAATGGTAGTATTCCCACTTTTATATCCAGAAATTTTTGAAAAGTTTAAAATTCAGCCTCCAAGGGGCTGTTTGTTTTATGGCCCTCCTGGCACAGGTAAAACCTTGGTCGCCAGAGCATTAGCTAATGAATGCAGCCAAGGAGACAAAAAAGTGGCTTTTTTTATGCGAAAAGGAGCAGATTGTTTGAGCAAGTGGGTTGGTGAATCTGAAAGGCAACTTAGGCTTCTTTTTGATCAGGCATATTTGATGAGACCTTCTATAATATTTTTTGATGAAATAGATGGATTAGCTCCAGTTCGCTCTAGCAGGCAAGATCAGATCCACAGCTCTATAGTATCAACCCTCCTTGCTCTTATGGATGGATTAGATAATAGGGGTGAAATTGTTGTTATTGGTGCTACAAACAGACTTGACTCTATAGATCCTGCACTCAGGAGACCTGGTCGTTTTGACAGAGAATTCCTGTTCAACCTGCCTGATCAAAAGGCAAGAAAACACATCTTACAGATCCATACCAGGGACTGGAATCCAAAATTGTCAGATGCTTTTTTAGGTGAATTGGCTGAAAAATGTGTTGGCTACTGTGGAGCTGATATCAAGGCCCTGTGCACTGAAGCTGCCCTGATTGCGCTGCGGAGGCGTTATCCCCAGATTTATGCTAGCAGTCATAAACTGCAGCTGGATGTTTCCTCAATAGTGCTTAGTGCCCAAGATTTTTACCATGCAATGCAGAATATTGTGCCTGCTTCCCAGCGTGCTGTGATGTCTTCAGGGCATGCACTGTCCCCCATCATAAGGCCACTGCTGGAAAGAAGCTTCAACAACATCCTAGCAGTCTTGCAAAAAGTATTTCCTCATGCTGAAATTAGCCAGAGTGACAAAAAAGAAGATATAGAAACTTTAATTTTAGAGGATAGTGAAGATGAAAATGCTTTATCAATTTTTGAGACCAGTTGTCACTCAGGATCACCAAAGAAACAGTCATCAGCTGCTGCTATACATAAACCCTATCTTCATTTTACAATGTCACCATATCATCAGCCAACCTCTTACAGGCCGCGCTTATTGCTATCTGGAGAACGGGGCTCAGGTCAAACTTCTCACCTTGCTCCAGCACTTTTGCACACTCTAGAAAGATTCTCCGTGCATCGACTAGATCTTCCCGCACTTTATTCAGTTAGTGCCAAAACACCTGAAGAGTCATGTGCACAGATTTTTCGTGAAGCTCGAAGAACAGTACCTAGCATTGTTTACATGCCTCACATTGGGGATTGGTGGGAAGCTGTCAGTGAAACTGTGAGAGCAACTTTTCTGACATTGCTACAAGATATACCATCATTTTCACCTATATTTTTATTGTCTACCTCTGAAACTATGTACAGTGAACTGCCTGAAGAGGTTAAATGTATCTTTAGAATACAGTATGAAGAGGTCTTGTATATTCAAAGGCCTATTGAAGAAGACAGAAGAAAATTTTTTCAAGAATTGATTCTCAATCAGGCATCAATGGCTCCACCACGAAGGAAACATGCTGCTCTTTGTGCTATGGAAGTGCTTCCTCTTGCACTACCTTCTCCACCTCGTCAGTTATCAGAATCAGAAAAAAATCGAATGGAGGACCAGGAGGAAAATACCTTAAGAGAGTTGCGGTTGTTTCTCAGGGATGTAACCAAGAGGCTGGCTACAGATAAACGCTTTAACATCTTCAGCAAACCGGTGGATATTGAAGAGGTTTCAGATTATCTTGAAGTAATCAAGGAACCAATGGACTTATCAACAGTAATAACTAAAATTGATAAACATAATTACCTGACTGCTAAGGATTTCCTGAAAGATATTGACCTTATCTGTAGCAATGCTTTAGAGTATAATCCAGATAAAGACCCAGGAGATAAAATAATTAGGCACAGGGCTTGTACCCTGAAGGACACTGCACATGCCATCATTGCAGCTGAATTAGATCCAGAATTTAATAAACTTTGTGAGGAAATTAAGGAAGCAAGAATAAAAAGAGGCTTATCAGTAACAGCAGAACAAATAAATCCTCATAGTACTGGAGCTCGGAAGACAGAAACTAGAGTTGAAGAGGCGTTTCGGCACAAACAAAGAAATCCAATGGATGTCTGGCATAACTCTGCAAATAAATGTGCATTTCGGGTTCGGAGAAAATCAAGGAGGCGATCACAGTGGGGTAAAGGAATTATTAAGAAAAGGAAAGTTAATAATTTAAAAAAAGATGAAGAAGACACCAAATTTGCAGACTATGAGAACCATACAGAGGACAGGAAATTGCTAGAGAATGGA---GAGTTTGAGGTAAGCACTGACTGTCATGAGGAAAATGGAGAAGAGACTGGAGACTTATCTATGACCAATGACGAATCATCCTGTGACATCATGGACATGGACCAGGGGCAGAGGCTTAACAACGGAGCAGGCACAAAAGAGAACTTTGCATCTACTGAGGAGGAAAGTTCAAATGAATCTCTACTCGTCAACAGCAGCAGTTCCTTAAACCCGGAGCAGACCTCCAGGAAAGAGGCTTTCCTTAAAGGAAACTGTCTAAATGGTGAGGCTTCCACTGACAGTTTTGAAGGAATACCAGTTCTGGAGTGTCAGAATGGCAAGCTT---GAAGTAGTTTCTTTCTGTGATAGTGGAGATAAACGTAGTTCTGAACAAAAGATTCTTCTGGAGGACCAGTCAAAGGAAAAACCAGAAACTTCGATTGAAAATCATGGAGATGAT---CCTGAGAAACTAGAGGCACTGGAATGTAGCAATAATGAGAAGTTAGAACCTGGCCCTGATGTGGAGGTTAAAGATGCAGAACTGGATAAAGAAGGTGCTTCTAAAGTAAAGAAATACCGTAAATTAATTTTAGAGCAGGCAAAAACGACAAGCCTGGAACTGGTTCCAGAAGAGCCATCTGAGCCTGTGCCTCCTCTTATAGTTGATCGTGAGAGATTAAAGAAATTGCTTGATTTGTTGGTAGATAAAAGCAACAATCTGGCAGTTGATCAGCTTGAGAGATTATATTCTCTTCTTAGTCAGTGCATCTACCGTCATCGTAAAGATTATGACAAATCACAACTTGTAGAGGAGATGGAAAGAACAGTTCATATGTTTGAGACATTCCTA---
>micMur3
ATGGTGAACACCCGGAAGAGCTCTCTGCGCCTTCTCGGGTCCAAGTCTCCTGGGCCCGGGCCTGGGCCTGGG------GCCGGAGCTGAG---CCTGGGGCGACTGGAGGCAGCAGCCATTTCATCTCCTCTCGGACCCGCTCCTCCAAGACCCGCGCTGCCAGCTGCCCCGCCGCCAAGGCCGGGGGA---AGCGGTGGCACCGGCGTCGCTCTGGATGAGGCCCGG------AAAGCTGAAGTTGATGGTAGTTTAAGTGATAGCCACGTATCTCCTCCAGCCAAACGCACTTTGAAACAACCTGATTCTGTTTGCAAAGACAAATCAAAATCACGAAGTACTGGTCAGCGAGAGGAATGGAACATATCAGCTGGACAGGCCAGGTTAACTTCTCAGCCTGGTGCTACATTACCAAACGGACATAGTAGCTTATCCCTTCGAAATCATCCCCTTCGAGGGGAAAAGAAGGGAGATGGGGACCTTTCTTGTATGAATGGTGACATGGAAGTCAGAAAAAGTTGTCGATCCAGGAAAAACAGATTTGAAAGTGTGAACCAGAGTTTGTTATTTGATCAACTAGTAAATAGTACTGCTGAAGCTGTATTACAGGAAATGGACAACATTAACATCCGGCGGAATCGTCGATCAGGAGAAGTAGAACGACTTCGAATGTGGACAGATACAGAATTTGAAAACATGGATATGTATTCAAGAGTGAAAAGACGAAGAAAGTCACTGAGAAGAAATAGTTATGGGATACAAAATCATCATGAAGTTTCTACTGAGGGTGAAGAAGAA---------------------------------------------------------------------------------------------------------------------GTACCAGCTCATCAAAAAAAGAGGGAAAACACATTGTTTGATATTCATAGATCTCCAGCAAGAAGAAGCCATATTAGGAGAAAGAAGCATGCTATTCACAGTAGTGACACAACTTCTTCTGATGAAGAACGCTTTGAAAGAAGGAAATCAAAGAGCATGGCAAGAGCAAGAAATAGATGTTTGCCTATGAACTTAAGAGCAGAAGACTTAGCTAGTGGTATTCTCCGAGAACGGGTGAAAGTGGGTGCAAGCTTGGCCGATGTTGATCCGATGAACATTGATAAATCAGTGCGGTTTGATAGCATAGGTGGATTGAGTCATCATATTCATGCACTAAAGGAAATGGTAGTATTCCCACTTTTATACCCAGAAATTTTTGAAAAATTTAAAATTCAGCCTCCAAGGGGCTGTTTGTTTTATGGCCCTCCTGGCACTGGTAAAACCTTGGTTGCCAGAGCATTAGCTAATGAATGCAGTCAAGGAGACAAAAAAGTGGCTTTTTTTATGCGAAAAGGAGCAGATTGTTTGAGCAAATGGGTTGGTGAATCTGAAAGGCAACTGAGGCTTCTTTTTGACCAGGCATATTTGATGAGACCTTCTATAATATTTTTTGATGAAATAGATGGATTAGCTCCAGTTCGCTCTAGCAGACAAGATCAGATCCATAGTTCTATAGTATCAACCCTTCTTGCTCTTATGGATGGATTAGATAATAGGGGTGAAATAGTTGTTATTGGTGCTACAAATAGACTTGATTCTATAGATCCTGCACTCAGGAGACCTGGTCGTTTTGACAGAGAATTCCTTTTCAACCTGCCTGATCAAAAGGCAAGAAAACACATCTTACAGATCCATACCAGGGACTGGAATCCAAAATTGTCAGATGCTTTTTTAGGTGAATTGGCTGAAAAATGTGTTGGCTACTGTGGAGCTGACATCAAGGCCCTGTGCACTGAAGCTGCCCTGATTGCCCTGCGGAGGCGTTATCCCCAGATCTATGCGAGTAGTCACAAATTGCAGCTGGATGTTTCCTCAATAGTGCTCAGTGCCCAGGATTTTTACCATGCAATGCAGAATATTGTCCCTGCTTCCCAACGTGCTGTGATGTCTTCAGGACATGCACTATCCCCCATCATAAGGCCACTGCTGGAAAGAAGCTTCAACAACATCCTAGCCGTCTTGCAAAAAGTGTTTCCTCATGCTGAAATTAGTCAGAGTGACAAGAAAGAAGACATAGAAACTCTAATTTTAGATGATAGTGAAGATGAAAATGCTTTATCAATTTTTGAAACCAGTTGTCACTCAGGATCACCAAAGAAACAGTCATCAGCTGCTGCTATACATAAACCTTACCTTCATTTTACAATGTCACCATATCATCAGCCAACCTCATACAGGCCTCGATTATTGCTGTCTGGAGAACGAGGCTCAGGTCAGACTTCTCACCTTGCTCCAGCAGTTTTGCACACTCTTGAGAGATTCTCTGTGCATAGACTAGATCTCCCAGCACTTTATTCAGTTAGTGCCAAAACACCTGAAGAATCATGTGCACAGATTTTTCGTGAAGCTCGAAGAACAGTACCTAGTATTGTTTACATGCCTCACATTGGTGATTGGTGGGAAGCTGTCAGTGAAACTGTGAGAGCAACTTTTCTGACATTGCTACAAGATATACCATCGTTTTCACCTATTTTTTTATTGTCTACCTCTGAAACCATGTACAGTGAACTGCCTGAAGAGGTTAAATGTATCTTTAGAATACAGTATGAAGAGGTCTTGTATATTCAAAGGCCTATTGAAGAAGACAGAAGAAGATTTTTCCAAGAATTGATTCTCAATCAGGCATCAATGGCTCCACCACGAAGGAAACACACTGCTCTTTGTGCTATGGAAGTGCTTCCTCTTGCACTACCTTCTCCACCTCGTCAGTTATCAGAATCAGAAAAAAATCGGATGGAGGACCAGGAGGAAAATACTTTAAGAGAGTTGCGGTTGTTTCTCAGGGATGTAACCAAGAGGCTGGCCACAGATAAACGCTTTAACATCTTCAGCAAACCGGTGGATATTGAAGAGGTTTCAGATTATCTTGAAGTTATCAAGGAACCAATGGATTTATCAACAGTAATAACTAAAATTGATAAACACAATTACCTGACTGCTAAGGATTTCCTGAGAGATATTGACCTCATCTGTAGCAATGCATTAGAGTACAATCCAGATAAGGACCCAGGAGATAAAATCATTAGGCACAGGGCTTGTACCCTGAAGGACACAGCGCATGCTATTATTGCAGCTGAATTGGATCCGGAATTTAATAAACTCTGTGAAGAAATTAAGGAAGCAAGAATAAAAAGAGGCTTATCGGTAACAGCAGAACAAATAAATCCTCATGGTGCTGGAGCTCGGAAGACAGAAACTAGAGTTGAAGAGGCATTTCGGCACAAACAAAGAAATCCAGTGGATGTCTGGCACAACTCTGCAAATAAATGTGCATTTCGGGTTCGGAGAAAATCAAGGCGGCGATCACAGTGGGGTAAAGGAATTATTAAGAAAAGGAAAGTCAATAATTTTAAAAAAGATGAAGAGGACACCAAATTTGCAGACTATGAGAACCATACGGAGGACAGGAAATTGCTAGAGAATGGA---GAGTTTGAGGTAAGCACTGACTGCCATGAGGAAAATGGAGAAGAGACTGGAGACTTATCTATGACCAATGATGAGTCATCATGTGACATCATGGACATGGACCAGGGGCAGAGGCTTAACAGTGGAGCAGGTGCAAAAGAGAACTTTGCATCTACTGAGGAGGAAAGTTCAAATGAATCTCTACTCGTCAACAGCAGCAGTTCCCTAAATCCGGAACAGACATCTAGGAAAGAGCCTTTCCTTAAAGGAAACTGTCTAAATGGTGAGGCTTCCACTGACAGCTTTGAAGGAATATCAGTCCTGGAGTGTCAAAATGGCAAAGTT---GAAGTAGTTTCTTTCTGTGATAGTGGAGATAAATGTAGTTCTGAACAAAAGACTCTTCTGGAGGACCAGTCAAAAGAAAAAACAGAAACTTCAAATGAAAATCATGGAGATGAT---CCTGAGAAACTAGAGGCACTGGAATGTAGCAATAATGAGAAGGTAGAACCGGGTCCCGATGTGGAGGTTAAAGATGCAGAACTGGATAAAGAAGGTGGTTCTAAAGTGAAGAAATACCGTAAGTTAATTTTAGAGCAGGCAAAAACGACAAGCCTGGAACTGGTTCCAGAAGAGCCATCGGAGCCTGTGCCACCTCTTGTAGTTGATCGTGAGAGATTGAAGAAATTGCTTGATTTATTGGTAGATAAAAGCAACAATCTGGCAGTTGATCAACTTGAGAGATTATATTCTCTTCTTAGTCAGTGCATCTACCGTCATCGTAAAGATTATGACAAATCGCAACTTATAGAGGAGATGGAAAGAACAGTTCATATGTTTGAGACATTCCTA---
>conCri1
ATGGTGAACACCCGGAAGAGCTCTCTGCGCCTTCTCGGGTCCAAGTCGCCTGGGCCCGGGCCTGGGCCTGGG------GCCGGAGCGGAG---CCTGGGGCGGCCGGCGGCAGCAGCCATTTCATCTCCTCTCGGACCCGCTCCTCCAAGACCCGGGCTGCCAGCTGCCCCGCCGCCAAGGCGGGGGGA---AGCGGCGGCGCCGGCGGCGCGGTGGACGAGGCCCGG------AAAGCTGAAGTTGATGGTAGTTTAAGTGATAGCCACGTGTCTCCTCCAGCCAAACGCACTTTGAAACAACCTGATTCTGTTTGCAAAGACAAATCAAAATCACGAAGTACTGGTCAGCGAGAGGAATGGAATATATCAACTGGGCAGGCCAGGTTAACTTCTCAGCCTGGTGCTACATTACCAAATGGACATAGTAGTTTATCTCTTCGAAGCCATCCCCTTCGAGGCGAAAAAAAGGGAGATGGGGATCTTTCTTGTATAAATGGCGACATGGAAGTCAGAAAAAGTTGTCGTTCCAGGAAAAACAGATTTGAAAGTGTGAACCAGAGTTTATTATTTGATCAACTAGTAAATAGTACTGCTGAAGCTGTGCTACAGGAAATGGATAACATTAACATTAGACGGAATCGTCGATCAGGTGAAGTTGAACGACTTCGAATGTGGACTGATACAGAATTTGAAAACATGGACATGTATTCAAGAGTGAAAAGACGAAGAAAGTCATTGAGAAGAAATAGTTATGGGATACAGAATCATCATGAAGTTTCTACTGAGGGTGAAGAAGAAGAATCTCAAGAGGAGGATGGAGATATAGAAGTTGAAGAGGCAGAAGGAGAAGAAAATGATAGACCATATAATTTGAGACAAAGAAAAACAGTGGATCGATACCAGGCACCTCCAATAGTACCAGCTCATCAAAAAAAGAGGGAAAACACACTCTTTGATATTCACAGATCTCCAGCAAGAAGAAGCCATATCAGGAGAAAGAAGCATGCTATTCATAGTAGTGACACAACTTCTTCTGATGAAGAACGCTTTGAAAGAAGAAAATCAAAGAGCATGGCAAGAGCAAGAAATAGATGTTTGCCAATGAACTTGAGAGCGGAAGATTTAGCTAGTGGTATTCTCCGAGAACGAGTCAAAGTGGGTGCTAGCTTGGCTGATGTTGATCCAATGAACATCGATAAATCAGTGCGCTTTGATAGCATAGGTGGATTGAGTCATCATATTCATGCACTAAAGGAAATGGTTGTATTCCCACTTTTATATCCAGAAATTTTTGAAAAATTTAAAATTCAGCCTCCAAGGGGCTGTTTGTTTTATGGCCCTCCTGGCACAGGTAAAACCTTGGTAGCCAGAGCATTAGCTAATGAGTGCAGTCAAGGAGACAAAAAGGTGGCTTTTTTTATGCGAAAAGGAGCAGACTGTCTGAGCAAGTGGGTTGGTGAATCTGAAAGGCAACTTAGGCTACTTTTTGATCAGGCATATTTGATGAGACCTTCTATAATATTTTTTGATGAAATTGATGGCTTAGCTCCGGTTCGCTCTAGCAGACAAGATCAGATCCACAGTTCTATAGTGTCAACTCTCCTTGCTCTTATGGATGGATTAGACAACAGGGGTGAAATTGTTGTTATTGGTGCTACAAATAGACTTGATTCTATAGATCCTGCTCTCAGGAGACCTGGTCGTTTTGACAGGGAATTCCTTTTCAACCTGCCTGATCAAAAGGCAAGAAAACACATTTTACAGATCCATACCAGGGACTGGAATCCAAAATTGTCAGATGCTTTTTTAGGTGAATTGGCTGAAAAATGCGTTGGCTATTGCGGAGCTGATATTAAGGCCCTGTGCACTGAAGCTGCCCTGATTGCTCTGCGGAGACGTTATCCCCAAATCTACGCTAGCAGTCATAAACTGCAGCTAGATGTTTCCTCGATAGTGCTCAATGCCCAAGACTTTTACCATGCAATGCAGAATATAGTGCCTGCTTCTCAGCGTGCTGTTATGTCTTCAGGACATGCACTATCCCCCATCATAAGGCCACTGCTGGAAAGAAGCTTCAACAACATCCTAACAGTCCTACAAAAAGTGTTTCCCCATGCTGAAATTAGCCAGAGTGACAAGAAGGAAGATATGGAAACTCTAATTTTAGATGAAAGTGAAGATGAGAATGCTTTATCCATTTTTGAGACCAGTTGTCACTCAGGATCACCAAAGAAACAGTCACCTGCTGCTGCTGTGCGTAAGCCCTACCTTCATTTTACAATGTCACCATATCATCAGCCAACCTCTTACAGGCCAAGGCTGTTGCTGTCCGGAGAACGAGGCTCAGGTCAAACTTCTCACCTTGCTCCAGCACTTTTGCATACTCTAGAAAAATTCTCTGTGCACAGACTAGATCTTCCAGCACTTTATTCAGTTAGTGCCAAAACACCTGAAGAATCATGTGCACAGATTTTTCGTGAAGCTCGAAGAACAGTACCTAGTATTGTTTACATGCCTCACATTGGTGATTGGTGGGAAGCTGTCAGTGAAACTGTGAGAGCAACTTTTCTGACATTGCTGCAAGACATACCATCATTTTCACCTATATTTTTATTGTCTACCTCTGAAACCATGTACAGTGAACTTCCTGAAGAGGTTAAATGTATCTTTAGAATACAGTATGAAGAGGTCTTATATATTCAAAGGCCTATTGAAGAAGACAGAAGAAAGTTTTTCCAAGAATTGATTCTACATCAGGCATCAATGGCTCCACCACGAAAGAAACACACTGGTCTTTGTGCTATGGAAGTACTTCCTCTTGCACTGCCTTCTCCACCTCGTCAGTTATCCGAGTCAGAAAAAAGTCGGATGGAGGACCAGGAAGAAAATACTTTAAGAGAGTTGCGGTTGTTTCTCAGGGATGTAACCAAGAGGCTGGCAACAGATAAACGCTTTAACATCTTCAGCAAACCGGTGGATATTGAAGAGGTTTCAGATTATCTTGAAGTAATCAAAGAGCCAATGGATTTATCAACAGTAATAACTAAGATTGATAAACATAATTACCTGACTGCTAAGGATTTCCTGAAAGATATTGACCTCATCTGTAGTAATGCTTTAGAGTACAATCCAGATAAGGACCCTGGAGATAAGATAATTAGACACAGGGCTTGTACCCTGAAAGACACTGCACATGCAATCATTGCAGCTGAATTAGACCCAGAATTTAATAAACTCTGTGAAGAAATTAAGGAAGCAAGAATAAAACGAGGCTTATCAGTAACAGCAGAACAAATAAATCCTCATGGTTCTGGAGCTCGAAAGACAGAAACTAGAGTTGAAGAGGCATTTCGGCACAAACAAAGAAATCCAATGGATGTCTGGCACAACTCTGCAAATAAATGTGCATTTCGAGTTCGGAGAAAATCAAGGCGGCGATCACAGTGGGGTAAAGGAATTATTAAGAAAAGGAAAGTTAATAATTTAAAAAAAGATGAAGAGGACACCAAATTTGCAGACTATGAGAACCATACAGAGGACAGGAAGTTGCTGGAGAATGGG---GAGTTTGAGGTAAGCACTGACTGCCATGAAGAAAATGGAGAAGAGACTGGAGACTTATCTATGACCAATGATGAATCATCATGTGATATCATGGACATGGACCAGGGCCAGAGGCTTAACAATGGAGCCAGCACAAAAGAGAACTTTGCATCTACTGAAGAAGAAAGCTCAAATGAGTCTCTGCTTGTCAACAGTAGCAGTTCTTTAAACCCAGAACAGACATCTAGGAAAGAAACTTTCCTTAAAGGAAGTTGTCTAAATGGTGAGGCCTCCACTGACAGTTTTGAAGGAATACCAGTTCTGGAATGTCAGAATGGCAAAGCT---GAAGTAGTTTCTTTCTGTGGTAGTGGAGATAAATGTAGTTCTGAACAAAAGATTCTTCTGGAAGACCAGTCTAAAGAAAAAACAGAAACCTTGAGTGAAAATCATGGAGATGAT---CCTGACAAACTGGAAGCACTGGAATGTAGCAATAACGAGAAGTTAGAACCTGGCCCTGATATGGAGGTTAAAGATGCAGAACTGGATAAAGAAGGTGCTTCTAAAGTAAAGAAATTTCGTAAGTTAATTTTAGAGCAGGCAAAAACAACAAGCCTGGAATTGGTTCCAGAAGAACCATCTGAACCTGTGCCACCTCTTATAGTTGATCGTGAGAGATTGAAGAAATTGCTTGATTTGTTAGTAGATAAAAGCAACAATCTGGCAGTTGATCAACTTGAGAGATTATATTCTCTCCTTAGTCAGTGCATCTATCGCCATCGTAAAGATTATGACAAATCACAACTTGTAGAGGAGATGGAAAGAACAGTTCATATGTTTGAGACATTCCTA---
>HLequCab3
ATGGTGAACACCCGGAAGAGCTCTCTGCGCCTTCTCGGGTCCAAGTCGCCCGGGCCCGGGCCTGGG------------GCCGGAGCAGAG---CCTGGGGCGACCGGAGGCAGCAGCCATTTCATCTCCTCTCGGACCCGCTCCTCCAAGACCCGCGCTGCCAGCTGCCCCGCCGCCAAGGCCGGGGGA---AGCGGTGGCGCCGGCGCCGCTCTGGAGGAGGCCCGG------AAAGCTGAAGTTGATGGTAGTCTAAGTGATAGCCAAGTGTCTCCTCCAGCCAAACGCACTTTGAAACAACCTGATTCTGTTTGCAAAGACAAATCAAAATCACGAAGTACTGGTCAGCGAGAGGAATGGAACATATCAACTGGACAGGCCAGGTTAACTTCTCAGCCTGGTGCTACATTACCAAACGGACATAGTAGCTTATCCCTTCGAAGCCATCCCCTTCGAGGGGAAAAGAAGGGAGATGGGGACCTTTCTTGTATAAATGGTGACATGGAAGTCAGAAAAAGTTGTCGTTCCAGGAAAAACAGATTTGAAAGCGTGAACCAGAGTTTGTTATTTGATCAACTAGTAAATAGTACTGCTGAAGCTGTGTTACAAGAAATGGACAACATTAACATCAGACGGAATCGTCGATCAGGAGAAGTAGAACGACTTCGAATGTGGACAGATACAGAATTTGAAAACATGGATATGTATTCAAGAGTGAAAAGGCGAAGAAAGTCATTAAGAAGAAATAGTTACGGGATACAGAATCACCATGAAGTCTCTACTGAGGGTGAAGAAGAAGAATCTCAAGAGGAAGATGGAGATATAGAAGTTGAAGAGGCAGAAGGAGAAGAAAATGATAGACCATATAATTTGAGACAAAGAAAAACAGTGGATCGATACCAGGCACCTCCAATAGTACCAGCTCATCAAAAAAAGAGGGAAAACACACTGTTTGATATTCACAGATCTCCAGCAAGAAGAAGCCATATCAGGAGAAAGAAGCATGCCATTCATAGTAGTGACACAACTTCTTCTGATGAAGAACGCTTTGAAAGAAGGAAATCAAAGAGCATGGCAAGAGCAAGAAATAGATGTTTGCCTATGAACTTAAGAGCAGAAGATTTAGCTAGTGGAATTCTCCGAGAACGTGTCAAAGTGGGTGCGAGCTTGGCTGATGTTGATCCAATGAACATTGACAAATCAGTGCGGTTTGATAGCATAGGCGGATTAAGCCATCATATTCATGCACTAAAGGAAATGGTAGTGTTCCCGCTTTTATATCCAGAAATTTTTGAAAAATTTAAAATTCAGCCTCCAAGGGGCTGTCTGTTTTACGGCCCTCCCGGCACAGGGAAGACCTTGGTCGCCAGAGCCTTGGCTAACGAGTGCAGTCAAGGAGACAAAAAGGTGGCTTTTTTTATGCGAAAAGGAGCAGACTGTTTGAGCAAGTGGGTTGGTGAATCTGAACGACAACTTAGGCTTCTTTTTGATCAGGCATATTTGATGAGACCTTCTATAATATTTTTTGATGAAATAGATGGATTAGCTCCAGTTCGCTCTAGCAGACAAGATCAGATCCACAGCTCTATAGTGTCAACCCTCCTTGCTCTTATGGATGGATTAGACAATAGGGGTGAAATTGTTGTTATTGGTGCTACAAACAGACTTGATTCTATAGATCCTGCTCTCAGGAGGCCTGGTCGTTTTGACAGAGAATTCCTTTTCAACCTGCCTGATCAAAAGGCAAGAAAACATATTTTACAGATCCATACCAGGGACTGGAATCCAAAATTGTCAGATGCTTTTTTAGGTGAATTGGCTGAAAAATGTGTTGGCTATTGTGGAGCTGATATCAAGGCCCTGTGCACTGAAGCTGCCCTCATTGCCCTGCGGAGGCGTTACCCTCAGATCTACGCTAGCAGTCATAAACTGCAGCTAGACGTTTCCTCAATAGTGCTCAACGCCCAGGATTTTTACCATGCAATGCAGAACATTGTGCCTGCTTCCCAGCGTGCGGTCATGTCTTCGGGACATGCACTATCCCCCATCATAAGACCACTGTTGGAAAGAAGCTTCAACAGCATCCTAACAGTCTTGCAAAAAGTGTTTCCTCATGCGGAAATTAGCCAGAGTGACAAGAAAGAAGATATAGAAACTCTAATTTTAGATGATAGTGAAGATGAGAATGCTTTATCAATTTTTGAGACCAGTTGTCACTCAGGATCACCAAAGAAACAGTCATCAGCTGCTGCTGTACATAAACCCTACCTTCATTTTACAATGTCACCATATCATCAACCAACCTCTTACAGGCCAAGATTATTACTGTCTGGAGAACGAGGCTCAGGTCAAACTACTCACCTTGCTCCAGCTCTTTTGCACACTCTAGAAAAGTTCTCTGTGCACAGACTAGATCTCCCAGCACTTTATTCAGTTAGTGCCAAAACACCTGAAGAATCCTGTGCACAGATTTTTCGTGAAGCTCGAAGAACAGTACCTAGTATTGTTTACATGCCTCACATTGGTGATTGGTGGGAAGCTGTCAGTGAAACTGTGAGAGCAACTTTTCTGACATTGCTACAAGATATACCATCATTTTCACCTATATTTTTATTGTCTACCTCTGAAACCATGTACAGTGAACTGCCTGAAGAGGTTAAATGTATCTTTAGAATACAGTATGAAGAGGTCTTGTATATTCAAAGGCCTATTGAAGAAGACAGAAGAAAATTTTTCCAAGAATTGATTCTCAATCAGGCATCAATGGCTCCACCACGAAGGAAACACACTGGTCTTTGTGCCATGGAAGTACTTCCTCTTGCACTACCTTCTCCACCTCGTCAATTATCAGAATCAGAAAAAATCCGGATGGAGGACCAGGAGGAAAACACTTTAAGAGAGTTGCGATTGTTTCTCAGGGATGTAACCAAGAGGCTGGCCACAGATAAACGCTTTCACATCTTCAGCAAACCGGTGGATATTGAAGAGGTTTCAGATTATCTTGAAGTGATCAAGGAACCAATGGATTTATCAACAGTAATAACTAAAATTGATAAGCATAATTACCTGACTGCTAAGGATTTCCTGAAAGATATTGACCTCATCTGTAGCAATGCTTTAGAGTACAATCCAGATAAGGACCCAGGAGATAAAATAATTAGGCACCGGGCTTGTACTCTGAAGGATACTGCACATGCCATCATTGCAGCTGAATTGGATCCAGAATTTAATAAACTCTGTGAAGAAATTAAAGAAGCAAGAATAAAAAGAGGCTTATCGGTAACAGCAGAACAAATAAATCCTCATGGTACTGGAGCTCGAAAGACAGAAACTAGAGTTGAAGAGGCATTTCGGCACAAACAAAGAAATCCAATGGATGTCTGGCACAACTCTACAAATAAATGTGCGTTTCGAGTTCGGAGAAAATCGAGGCGGCGATCACAGTGGGGTAAAGGAATTATTAAGAAAAGGAAAGTCAATAATTTAAAAAAAGATGAAGAGGACACCAAATTTGCAGACTATGAGAACCATACAGAGGACAGGAAATTGCTAGAGAATGGA---GAGTTTGAGGTAAGCACTGACTGCCATGAAGAAAATGGAGAAGAAACTGGAGACTTGTCTATGACCAATGATGAATCATCGTGTGACATCATGGACATGGACCAGGGGCAGAGGCTTAACAATGGAGCAGGCGCAAAAGAGAGCTTTGCATCCACTGAAGAGGAAAGTTCAAATGAGTCTCTACTCGTCAACAGCAGCAGTTCCTTAAATCCACAACAGACATCTAGGAAAGAGCCTTTCCTTAAAGGAAGCTGTCTAAATGGTGAGGCTTCCACTGACAGTTTTGAAGGAATACCAGTTCTGGAGTGTCAGAATGGTAAAGCT---GAAGTAGTTTCTTTCTGTGGTAGTGGAGATAAATGTAGTTCTGAACAAAAGATTCTTCTGGAGGACCAGTCAAAAGAGAAACCAGAAACTTCGAATGAAAATCATGGAGATGAT---CCTGAGAAACTAGAGACGCTGGAATGTAGCAATAATGAGAAGTTAGAACCTGGCCCCGATGTGGAGGCGAAAGATGCAGAACTGGATAAAGAAGGTGCGTCTAAAGTAAAGAAGTATCGTAAGTTAATCTTAGAGCAGACAAAAACAACAAGCCTGGAACTGGTTCCAGAAGAGCCATCTGAGCCTGTGCCACCTCTCGTAGTCGATCGTGAGAGATTGAAGAAATTGCTTGATTTGTTGGTAGATAAAAGCAACAATCTGGCAGTTGATCAGCTTGAGAGATTATATTCTCTTCTTAGTCAGTGCATCTATCGTCATCGTAAAGATTATGACAAATCACAACTTGTAGAGGAAATGGAAAGAACAGTTCATATGTTTGAGACATTCCTA---
>cerSim1
ATGGTGAACACCCGGAAGAGCTCTCTGCGCCTTCTCGGGTCCAAGTCGCCCGGGCCCGGGCCTGGG------------GCCGGAGCAGAG---CCTGGGGCGACCGGAGGCAGCAGCCATTTCATCTCCTCTCGGACCCGCTCCTCCAAGACCCGCGCTGCCAGCTGCCCCGCCGCCAAGGCCGGGGGA---AGCGGCGGCGCTGGCGCCGCTCTGGAGGAGGCCCGG------AAAGCTGAAGTTGATGGTAGTTTAAGTGATAGCCACGTGTCTCCTCCAGCCAAACGCACTTTGAAACAACCTGATTCTGTTTGCAAAGACAAATCAAAATCACGAAGTACTGGTCAGCGAGAGGAATGGAACATATCAACTGGACAGGCCAGGTTAACTTCTCAGCCTGGTTCTACATTACCAAACGGACATAGTAGCTTATCCCTTCGAAGCCATCCCCTTCGAGGGGAAAAGAAGGGAGATGGGGACCTTTCTTGTATAAATGGTGACATGGAAGTCAGAAAAAGTTGTCGTTCCAGGAAAAACAGATTTGAAAGCGTGAACCAGAGTTTGTTATTTGATCAACTAGTAAATAGTACTGCTGAAGCTGTACTACAGGAAATGGACAACATTAACATCAGACGGAATCGTCGATCAGGAGAAGTAGAACGACTTCGAATGTGGACAGATACAGAATTTGAAAACATGGATATGTATTCAAGAGTGAAAAGGCGAAGAAAGTCATTGAGAAGAAATAGTTATGGGATACAAAATCATCACGAAGTCTCTACTGAGGGTGAAGAAGAAGAATCTCAAGAGGAAGATGGAGATATAGAAGTTGAAGAGGCAGAAGGAGAAGAAAATGATAGACCATATAATTTGAGACAAAGAAAAACAGTGGATCGATACCAAGCACCTCCAATAGTACCAGCTCATCAGAAAAAGAGGGAAAACACACTGTTTGATATTCACAGATCTCCAGCAAGAAGAAGCCATATCAGGAGAAAGAAGCATGCCATTCATAGTAGTGACACAACTTCTTCTGATGAAGAACGCTTTGAAAGAAGGAAATCAAAGAGCATGGCAAGAGCAAGAAATAGATGTTTACCTATGAACTTAAGAGCAGAAGATTTAGCTAGTGGTATTCTCCGAGAACGTGTCAAAGTTGGTGCCAGCTTGGCTGACGTTGATCCAATGAACATTGATAAATCAGTGCGGTTTGATAGCATAGGTGGATTGAGCCATCATATTCATGCACTAAAGGAAATGGTAGTGTTCCCACTTTTATATCCAGAAATTTTTGAAAAATTTAAAATTCAGCCTCCAAGGGGCTGTTTGTTTTATGGCCCTCCTGGCACAGGGAAAACCTTGGTCGCCAGAGCCTTAGCTAATGAGTGCAGTCAAGGAGACAAAAAGGTGGCTTTTTTTATGCGAAAAGGAGCAGACTGTTTGAGCAAATGGGTTGGTGAATCTGAACGGCAACTTAGGCTTCTTTTTGATCAGGCATATTTGATGAGACCTTCTATAATATTTTTTGATGAAATAGATGGATTAGCTCCAGTTCGCTCTAGCAGACAAGACCAGATCCACAGCTCTATAGTGTCAACCCTCCTTGCTCTTATGGATGGATTAGACAACAGGGGCGAAATTGTTGTTATTGGTGCTACAAACAGACTTGATTCTATAGATCCTGCTCTCAGGAGACCTGGTCGTTTTGACCGAGAATTCCTTTTCAACCTGCCTGATCAAAAGGCAAGAAAACACATTTTACAGATCCATACCAGGGACTGGAATCCGAAATTGTCAGATGCTTTTTTAGGTGAATTGGCTGAAAAATGTGTTGGCTACTGTGGAGCTGATATCAAGGCCCTGTGCACTGAAGCTGCCCTGATTGCCCTGCGGAGGCGTTACCCCCAGATCTATGCTAGCAGTCATAAACTGCAGCTAGACGTTTCCTCAATAGTGCTCAATGCCCAGGATTTTTACCATGCAATGCAGAATATTGTGCCTGCTTCCCAGCGTGCTGTCATGTCTTCGGGACATGCGCTGTCCCCCATCATCAGGCCACTGCTGGAAAGAAGCTTCAACAACATCCTAGCAGTCTTGCAAAAAGTGTTTCCTCATGCTGAAATTAGCCAGAGTGACAAGAAAGAAGATATAGAAACTCTAATTTTAGATGATAGCGAAGATGAGAATGCTTTATCAATTTTTGAGACCAGTAGTCACTCAGGATCACCAAAGAAACAGTCATCAGCTGCTGCTGTACATAAACCCTATCTTCATTTTACAATGTCACCATATCATCAGCCAACCTCTTACAGGCCAAGATTGTTATTGTCTGGAGAACGAGGCTCAGGTCAAACTTCTCACCTTGCTCCAGCTCTTTTGCACACTCTAGAAAAATTCTCTGTGCACAGACTAGATCTCCCAGCACTTTATTCGGTTAGTGCCAAAACACCTGAAGAATCATGTGCACAGATTTTTCGTGAAGCTCGAAGAACAGTACCTAGTATTGTTTACATGCCTCACATTGGTGATTGGTGGGAAGCTGTCAGTGAAACTGTGAGAGCAACTTTTCTGACATTGCTACAAGATATACCATCATTTTCACCTATATTTTTATTGTCTACCTCTGAAACCATGTACAGTGAGCTGCCTGAAGAGGTTAAATGTATCTTTAGAATACAGTACGAAGAGGTCTTGTATATTCAAAGACCTATTGAAGAAGACAGAAGAAAATTTTTCCAAGAATTGATTCTTAATCAGGCATCAATGGCTCCACCACGAAGGAAACACACTGGTCTTTGTGCTATGGAAGTGCTTCCTCTTGCACTACCTTCTCCACCTCGTCAATTATCAGAATCAGAAAAAATCCGGATGGAGGACCAGGAGGAAAACACTTTAAGAGAGTTGCGATTGTTTCTCAGGGATGTAACCAAGAGGCTGGCCACAGATAAACGCTTTCACATCTTCAGCAAACCGGTGGATATTGAAGAGGTTTCAGATTATCTTGAAGTAATCAAGGAACCAATGGATTTATCAACAGTAATAACTAAAATTGATAAGCATAATTACCTGACTGCTAAGGATTTTCTGAAAGATATTGACCTCATCTGTAGCAATGCTTTAGAGTACAATCCAGATAAGGACCCAGGAGATAAAATAATTAGGCACCGGGCTTGTACTCTGAAGGATACTGCACATGCCATCATTGCAGCTGAGTTGGATCCAGAATTTAATAAACTCTGTGAAGAAATTAAGGAAGCAAGAATAAAAAGAGGCTTATCGGTAACAGCAGAACAAATAAATCCTCATGGTACTGGAGCTCGGAAGACAGAAACTAGAGTTGAAGAGGCATTTCGGCACAAACAAAGAAATCCAGTGGATGTCTGGCACAACTCTGCAAATAAATGTGCGTTTCGAGTTCGGAGAAAATCGAGGCGGCGATCACAGTGGGGTAAAGGAATTATTAAGAAAAGAAAAGTCAATAATTTAAAAAAAGATGAAGAGGACACCAAATTTGCAGACTATGAGAACCATACAGAGGACAGGAAATTGCTAGAGAATGGA---GAGTTTGAGGTAAGCACTGACTGCCATGAAGAAAATGGAGAAGAGACTGGAGACTTATCTATGACCAATGATGAATCATCCTGTGACATCATGGACATGGACCAGGGGCAGAGGCTTAACAATGGAGCGGGCACAAAAGAGAACTTTGCGTCTACTGAAGAGGAAAGTTCAAATGAGTCTCTACTCGTCAACAGCAGCAGTTCTCTAAATCCAGAACAGACATCTAGGCAAGAGCCTTTCCTTAAAGGAAGCTGTCTAAATGGTGAGGCTTCCACTGACAGTTTTGAAGGAATACCAGTTCTGGAGTGTCAGAATGGTAAAGCT---GAAGTAGTTTCTTTCTGTGGTAGTGGAGATAAATGTAGTTCTGAACAAAAGATTCTTCTGGAGGACCAGTCAAAAGAAAAACCAGAAACTTCAAATGAAAATCATGGAGATGAT---CCTGAGACACTAGAGGCACTGGAATGCAGCAATAATGAGAAGTTAGAACCTGGCCCTGATGTGGAGCTTAAAGATGCAGAACTGGATAAAGAAGGTGCTTCTAAAGTAAAGAAATATCGTAAGTTAATTTTAGAGCAGACAAAAACAACAAGCCTGGAACTGGTTCCAGAAGAGCCGTCTGAGCCTGTGCAGCCTCTTATAGTTGATCATGAGAGATTGAAGAAATTGCTTGATTTATTGGTAGATAAAAGCAACAATCTGGCAGTTGATCAGCTTGAGAGATTATATTCTCTTCTTAGTCAGTGCATCTATCGTCATCGTAAAGATTATGACAAATCACAACTTGTAGAGGAGATGGAAAGAACAGTTCATATGTTTGAGACATTCCTA---
>HLturTru3
ATGGTGAACACCCGGAAGAGCTCTCTGCGGCTTCTCGGATCTAAGTCGCCTGGGCCCGGGCCTGGGCCTGGG------GCCGGAGTAGAG---CCTGGGGCGACCGGAGGCAGCAGCCATTTCATCTCCTCTCGGACCCGCTCCTCCAAGACCCGCGCTGCCAGCTGCCCCGCCGCCAAGGCCGGGGGA---AGCGGCGGCGCCGGCGTCGCTCTGGATGAGGCCCGG------AAAGCTGAAGTCGATGGTAGTTTAAGTGATAGCCATGTGTCTCCTCCAGCCAAACGCACTTTGAAACAACCTGATTCTGTTTGCAAAGACAAATCAAAATCACGAAGTACTGGTCAGCGAGAGGAATGGAACATATCAACTGGACAGGCCAGGTTAACTTCTCAGCCTGGTGCTACATTACCAAACGGACATAGTAGCTTATCCCTTCGAAGCCATCCCCTTCGAGGCGAAAAGAAGGGAGATGGGGACCTTTCTTGTATAAATGGTGACATGGAAGTCAGAAAAAGTTGTCGTTCCAGGAAAAACAGATTTGAAAGCGTGAACCAGAGTTTGTTATTTGATCAACTAGTAAATAGTACTGCTGAAGCTGTACTACAGGAAATGGACAATATAAACATTAGAAGGAATCGTCGATCAGGAGAAGTAGAACGGCTTCGAATGTGGACAGATACAGAATTTGAAAACATGGATATGTATTCAAGAGTGAAAAGGCGAAGAAAGTCACTGAGAAGAAATAGTTATGGGATACAAAATCATCATGAAGTCTCTACTGAGGGTGAAGAAGAAGAATCTCAAGAGGAAGATGGAGATATTGAGGTTGAAGAGGCAGAAGGAGAAGAAAACGATAGGCCATATAATTTGAGACAAAGAAAAACAGTGGATCGATACCAAGCACCTCCAATAGTACCAGCTCATCAAAAAAAGAGGGAAAATACGCTCTTTGATATTCACAGATCTCCAGCAAGAAGGAGTCATATCAGGAGAAAGAAGCATGCCATTCATAGTAGTGACACAACTTCTTCTGATGAAGAACGCTTTGAAAGAAGGAAATCAAAGAGCATGGCAAGAGCAAGAAATAGATGTTTGCCTATGAACTTAAGAGCAGAAGATTTAGCTAGTGGTATTCTCCGAGAACGTGTCAAAGTGGGTGCAAGCTTGGCTGATGTTGATCCAATGAACATTGATAAATCAGTGCGATTTGATAGCATAGGTGGATTGAGCCATCATATTCATGCACTAAAGGAAATGGTAGTATTCCCACTTTTATATCCAGAAATTTTTGAAAAATTTAAAATTCAGCCTCCAAGGGGCTGTTTGTTTTATGGCCCTCCTGGCACAGGTAAAACCTTGGTTGCCAGAGCGTTAGCTAATGAGTGCAGTCAAGGAGACAAAAAGGTGGCTTTTTTTATGCGAAAAGGAGCAGACTGTCTAAGTAAGTGGGTTGGCGAATCTGAGCGGCAACTTAGGCTTCTTTTTGATCAGGCATATTTGATGAGACCGTCTATAATATTTTTTGATGAAATAGATGGATTAGCTCCAGTTCGCTCTAGCAGGCAAGATCAGATCCACAGCTCTATAGTATCAACCCTCCTTGCTCTTATGGATGGATTAGACAATAGGGGCGAAATTGTTGTTATTGGTGCTACAAATAGACTTGATTCTATAGATCCTGCTCTCAGGAGACCTGGTCGTTTTGACAGAGAATTTCTTTTCAACCTTCCTGATCAAAAGGCAAGAAAACACATTTTACAGATCCATACCAGGGACTGGAATCCAAAATTGTCAGATGCTTTTTTAGGTGAATTGGCTGAAACATGTGTTGGCTATTGCGGAGCTGATATCAAGGCCCTGTGCACTGAAGCTGCCCTGATTGCCCTGCGGAGGCGTTACCCCCAGATCTATGCTAGCAGTCATAAACTGCAGCTAGATGTTTCCTCAATAGTGCTCAACGCCCAAGATTTTTACCACGCAATGCAGAATATCGTGCCTGCTTCCCAGCGTGCTGTCATGTCTTCGGGACATGCACTATCCCCCATCATAAGACCACTGCTGGAAAGAAGCTTCAACAACATCCTAGCAGTCTTGCAAAAAGTGTTTCCTCATGCTGAAATTAGCCAGAGTGACAAGAAAGAAGATATAGAAACTCTGATTTTAGATGATAGTGAAGATGAGAATGCTTTATCAATTTTCGAGACCAGTTGTCACTCAGGATCACCAAAGAAACAGTCATCAGCTGCTGCTGTACATAAACCTTACCTTCATTTTACAATGTCACCATATCATCAGCCAACCTCTTACAGGCCAAGACTATTGCTGTCTGGAGAACGAGGCTCAGGTCAAACTTCTCACCTTGCTCCAGCACTTTTGCACACTCTAGAAAAATTCTCTGTGCACAGGCTAGATCTCCCAGCACTTTATTCAGTTAGTGCCAAAACACCTGAAGAATCATGTGCACAGATTTTTCGTGAAGCTCGAAGAACAGTACCTAGTATTGTTTACATGCCTCACATTGGTGATTGGTGGGAAGCTGTCAGTGAAACTGTGAGAGCAACTTTTCTGACTTTGCTACAAGATATACCGTCATTTTCACCCATATTTTTATTGTCTACCTCTGAAACCATGTACAGTGAACTGCCTGAAGAGGTTAAATGTATCTTTAGAATACAGTACGAAGAGGTCTTGTATATTCAAAGGCCTATTGAAGAGGACAGAAGAAAGTTTTTCCAAGAACTGATTCTCAATCAGGCCTCAATGGCTCCACCACGAAGGAAACACACTGGTCTTTGTGCTATGGAAGTTCTTCCACTTGCACTACCTTCTCCACCTCGTCAACTATCAGAATCAGAAAAAATTCGGATGGAGGACCAGGAGGAAAATACTTTAAGAGAGTTGCGGTTGTTTCTCAGGGATGTAACCAAGAGGCTGGCCACAGATAAACGCTTTAACATCTTCAGCAAACCGGTGGATATTGAAGAGGTTTCAGATTATCTTGAAGTAATCAAGGAACCAATGGATTTATCAACAGTAATCACTAAAATTGATAAGCATAATTACCTGACTGCTAAGGATTTCCTGAAAGATATTGACCTCATCTGTAGCAATGCTTTAGAGTACAATCCAGATAAGGACCCAGGAGATAAAATAATTAGGCACAGGGCTTGTACCCTGAAGGACACTGCGCATGCCATCATTGCAGCTGAATTGGATCCAGAATTTAATAAACTCTGTGAAGAAATTAAGGAAGCAAGAATAAAAAGAGGCTTATCGGTAACAGCAGAACAAATAAATCCTCATGGTACTGGAGCTCGAAAGATGGAAACTAGAGTTGAAGAGGCATTTCGGCACAAACAAAGAAATCCAATGGATATCTGGCACAGCTCTGCAAATAAATGTGCATTTCGAGTTCGGAGAAAATCAAGGCGGCGATCACAGTGGGGTAAAGGAATTATTAAGAAAAGGAAAGTCAATAATTTAAAAAAAGATGAAGAGGACACCAAATTTGCTGACTATGAGAATCATATGGAGGACAGGAAATTGCTAGAAAATGGA---GAGTTTGAGGTAAGCACTGACTGCCATGAAGAAAATGGAGAAGAGACTGGAGACTTATCTATGACCAATGATGAATCATCGTGTGACATCATGGACATGGACCAGGGGCGGAGGCTTAACAACGGAGCGGGCACAAAAGAGAACTTTGCATCTACTGAAGAGGAAAGTTCAAATGAGTCTCTACTGGTCAACAGCAGCAGTTCTCTAAATCCAGAACAGACATCTAGGAAAGAGTCTTTCCTTAAAGGAAGCTGTCTAAACGGTGAGGCCTCCACTGACAGTTTTGAAGGAATACCACTTCTGGAGTGTCAGAATGGCAAAGCT---GAAGTAGTTTCTTTCTGTGGTAGTGGAGACAAATGTAGTTCTGAACAAAAGAATCTTCTGGAGGACCAGTCAAAAGAAAAACCAGAAGCTTCAAATGAAAATCACGGAGATGAT---GCTGAGAAACTAGAGGCAGTGGAATGTAGCAATAATGAGAAGTTCGAACCTGGCCCTGATGTGGAGGTTAAAGATGCAGAACTGGATAAAGAAGGTGCTTCTAAAGTAAAGAAATATCGTAAGTTAATTTTAGAGCAGGCAAAAACAACAAGCCTGGAACTGGTTCCAGAAGAGACATCTGAGCCTGTGCCACCTCTTATAGTTGATCATGAGAGATTGAAGAAATTGCTTGATTTGTTGGTAGATAAAAGCAACAATCTGGCAGTTGATCAACTTGAGAGATTATATTCTCTTCTTAGTCAGTGCATCTACCGTCACCGTAAAGATTATGACAAATCACAGCTTGTAGAGGAGATGGAAAGAACAGTTCATATGTTTGAGACATTCCTA---
>balAcu1
ATGGTGAACACCCGGAAGAGCTCTCTGCGCCTTCTCGGATCTAAGTCGCCTGGGCCCGGGCCTGGGCCTGGG------GCCGGAGTAGAG---CCTGGGGCGACCGGAGGCAGCAGCCATTTCATCTCCTCTCGGACCCGCTCCTCCAAGACCCGCGCTGCCAGCTGCCCCGCCGCCAAGGCCGGGGGA---AGCGGCGGCGCCGGCGTCGCTCTGGATGAGGCCCGG------AAAGCTGAAGTTGATGGTAGTTTAAGTGATAGCCATGTGTCTCCTCCAGCTAAACGCACTTTGAAACAACCTGATTCTGTTTGCAAAGACAAATCAAAATCACGAAGTACTGGTCAGCGAGAGGAATGGAACATATCAACTGGACAGGCCAGGTTAACTTCTCAGCCTGGTGCTACATTACCAAACGGACATAGTAGCTTATCCCTTCGAAGCCATCCCCTTCGAGGCGAAAAGAAGGGAGATGGGGACCTTTCTTGTATAAATGGTGACATGGAAGTCAGAAAAAGTTGTCGTTCCAGGAAAAACAGATTTGAAAGCGTGAACCAGAGTTTGTTATTTGATCAACTAGTAAATAGTACTGCTGAAGCTGTACTACAGGAAATGGACAACATAAACATTAGAAGGAATCGTCGATCAGGAGAAGTAGAACGGCTTCGAATGTGGACAGATACAGAATTTGAAAACATGGATATGTATTCAAGAGTGAAAAGGCGAAGAAAGTCACTGAGAAGAAATAGTTATGGGATACAAAATCATCATGAAGTCTCTACTGAGGGTGAAGAAGAAGAATCTCAAGAGGAAGATGGAGATATTGAGGTTGAAGAGGCAGAAGGAGAAGAAAACGACAGGCCATATAATTTGAGACAAAGAAAAACAGTGGATCGATACCAAGCACCTCCAATAGTACCAGCTCATCAAAAAAAGAGGGAAAATACGCTGTTTGATATTCACAGATCTCCAGCAAGAAGAAGTCATATCAGGAGAAAGAAGCATGCCATTCATAGTAGTGACACAACTTCTTCTGATGAAGAACGCTTTGAAAGAAGGAAATCAAAGAGCATGGCAAGAGCAAGAAATAGATGTTTGCCTATGAACTTAAGAGCAGAAGATTTAGCTAGTGGTATTCTCCGAGAACGTGTCAAAGTGGGTGCAAGCTTGGCTGATGTTGATCCAATGAACATTGATAAATCAGTGCGGTTTGATAGCATAGGTGGATTGAGCCATCATATTCATGCACTAAAGGAAATGGTAGTATTTCCACTTTTATATCCAGAAATTTTTGAAAAATTTAAAATTCAGCCTCCAAGGGGCTGTTTGTTTTATGGCCCTCCTGGCACAGGTAAAACCTTGGTTGCCAGAGCGTTAGCTAATGAGTGCAGTCAAGGAGACAAAAAGGTGGCTTTTTTTATGCGAAAAGGAGCAGACTGTCTAAGTAAGTGGGTTGGCGAATCTGAGCGGCAACTTAGGCTTCTTTTTGATCAGGCATATTTGATGAGACCTTCTATAATATTTTTTGACGAAATAGATGGATTAGCTCCAGTTCGCTCTAGCAGGCAAGATCAGATCCACAGCTCTATAGTGTCAACCCTCCTTGCTCTTATGGATGGACTAGACAATAGGGGTGAAATTGTTGTTATTGGTGCTACAAATAGACTTGATTCTATAGATCCTGCTCTCAGGAGACCTGGTCGTTTTGACAGAGAATTTCTTTTCAACCTTCCTGATCAAAAGGCAAGAAAACACATTTTACAGATCCATACCAGGGACTGGAATCCAAAATTGTCAGATGCTTTTTTAGGTGAATTGGCTGAAAAATGTGTTGGCTATTGCGGAGCTGATATCAAGGCCCTGTGCACTGAAGCTGCCCTGATTGCCCTGCGGAGGCGTTACCCCCAGATCTATGTTAGCAGTCATAAACTGCAGCTAGATGTTTCCTCAATAGTGCTCAACGCCCAAGATTTTTACCACGCAATGCAGAATATTGTGCCTGCTTCCCAGCGTGCTGTCATGTCTTCGGGACATGCACTATCCCCAATCATAAGACCGCTGCTGGAAAGAAGCTTCAACAACATCCTAGCAGTCTTGCAAAAAGTGTTTCCTCATGCTGAAATTAGCCAGAGTGACAAGAAAGAAGATATAGAAACTCTGATTTTAGATGATAGTGAAGATGAGAATGCTTTATCAATTTTCGAGACCAGTTGTCACTCAGGATCACCAAAGAAACAGTCATCAGCTGCTGCTGTACATAAACCTTACCTTCATTTTACAATGTCACCATATCATCAGCCAACCTCTTACAGGCCAAGACTATTGCTGTCTGGAGAACGAGGCTCAGGTCAAACTTCTCACCTTGCTCCAGCACTTTTGCACACTCTAGAAAAGTTCTCTGTGCACAGACTAGATCTCCCAGCACTTTATTCAGTTAGTGCCAAAACACCTGAAGAATCATGTGCACAGATTTTTCGTGAAGCTCGAAGAACAGTACCTAGTATTGTTTACATGCCTCACATTGGTGATTGGTGGGAAGCTGTCAGTGAAACTGTGAGAGCAACTTTTCTGACTTTGCTACAAGATATACCGTCATTTTCACCCATATTTTTATTGTCTACCTCTGAAACCATGTACAGTGAACTGCCTGAAGAGGTTAAATGTATCTTTAGAATACAGTACGAAGAGGTCTTGTATATTCAAAGGCCTATTGAAGAGGACAGAAGAAAGTTTTTCCAAGAACTGATTCTCAATCAGGCCTCAATGGCTCCACCACGAAGGAAACACACTGGTCTTTGTGCTATGGAAGTTCTTCCACTTGCACTACCTTCTCCACCTCGTCAATTATCAGAATCAGAAAAAATTCGGATGGAGGACCAGGAGGAAAATACTTTAAGAGAGTTGCGGTTGTTTCTCAGGGATGTAACCAAGAGGCTGGCCACAGATAAACGCTTTAACATCTTCAGCAAACCGGTGGATATTGAAGAGGTTTCAGATTATCTTGAAGTAATCAAGGAACCAATGGATTTATCAACAGTAATCACTAAGATTGATAAGCATAATTACCTGACTGCTAAGGATTTCCTGAAAGATATTGACCTCATCTGTAGCAATGCTTTAGAGTACAATCCAGATAAGGACCCAGGAGATAAAATAATTAGGCACAGGGCTTGTACCCTGAAGGACACTGCGCATGCCATCATTGCAGCTGAATTGGATCCAGAATTTAATAAACTCTGTGAAGAAATTAAGGAAGCAAGAATAAAAAGAGGCTTATCGGTAACAGCAGAACAAATAAATCCTCATGGTACTGGAGCTCGAAAGGCGGAAACTAGAGTTGAAGAGGCATTTCGGCACAAACAAAGAAATCCAATGGATATCTGGCACAGCTCTGCAAATAAATGTGCATTTCGAGTTCGGAGAAAATCAAGGCGGCGATCACAGTGGGGTAAAGGAATTATTAAGAAAAGGAAAGTCAATAATTTAAAAAAAGATGAAGAGGACACCAAATTTGCTGACTATGAGAATCATATGGAGGACAGCAAATTGCTAGAAAATGGA---GAGTTTGAGGTAAGCACTGACTGCCATGAAGAAAATGGAGAGGAGACTGGAGACTTATCTATGACCAATGATGAATCATCGTGTGACATCATGGACATGGACCAGGGGCAGAGGCTTAACAACGGAGCGGGCACAAAAGAGAACTTTGCATCTACTGAAGAGGAAAGTTCAAATGAGTCTCTACTCGTCAACAGCAGCAGTTCTCTAAATCCAGAACAGACATCTAGGAAAGAGTCTTTCCTTAAAGGAAGCTGTCTAAACGGCGAGGTCTCCACTGACAGTTTTGAAGGAATACCACTTCTGGAGTGTCAGAATGGCAAAGCT---GAAGTAGTTTCTTTCTGTGGTAGTGGAGACAAATGTAGTTCTGAACAAAAGAATCTTCTGGAGGACCAGTCAAAAGAAAAACCAGAAACTTCAAAAGAAAATCATGGAGATGAT---CCTGAGAAACTAGAGGCAGTGGAATGTAGCAATAATGAGAAGTTCGAACCTGGCCCTGATGCGGAGGTTAAAGATGCAGAACTGGATAAAGAAGGTGCTTCTAAAGTAAAGAAATATCGTAAGTTAATTTTAGAGCAGGCAAAAACAACAAGCCTGGAACTGGTTCCAGAAGAGCCATCTGAGCCTGTGCCACCTCTTATAGTTGATCATGAGAGATTGAAGAAATTGCTTGATTTGTTGGTAGATAAAAGCAACAATCTGGCAGTTGATCAACTTGAGAGATTATATTCTCTTCTTAGTCAGTGCATCTACCGTCACCGTAAAGATTATGACAAATCACAACTTACAGAGGAGATGGAAAGAACAGTTCATATGTTTGAGACATTCCTA---
>susScr11
ATGGTGAACACCCGGAAGAGCTCCCTGCGCCTTCTCGGATCTAAGTCGCCTGGGCCTGGGCCTGGGCCTGGG------GCCGGAGGAGAG---CCTGGGGCGACCGGAGGCAGCAGCCATTTCATCTCCTCTCGGACCCGCTCCTCCAAGACCCGCGCTGCCAGCTGCCCCGCCGCCAAGGCCGGGGGA---AGCGGTGGCGCCGGCGTCGCTCTGGATGAGGCCCGG------AAAGCTGAAGTTGATGGTAGTTTAAGTGATAGCCACGTGTCTCCTCCAGCCAAACGCACTTTGAAACAACCTGATTCTGTTTGCAAAGACAAATCAAAATCACGAAGTACTGGTCAGCGAGAGGAATGGAACATATCAACTGGACAGACCAGGTTAACTTCTCAGCCTGGTGCTGCATTACCAAACGGACATAGTAGCTTATCCCTTCGAAGCCATCCCCTTCGAGGAGAAAAGAAGGGAGATGGGGACCTTTCTTGTATAAATGGTGACATAGAAGTCAGAAAAAGTTGTCGTTCCAGGAAAAACAGATTTGAAAGCGTGAACCAGAGTTTGTTATTTGATCAACTAGTCAATAGTACTGCCGAAGCTGTACTACAAGAGATGGACAACATTAACATCAGAAGGAATCGTCGATCAGGAGAAGTAGAACGGCTTCGAATGTGGACAGATACAGAATTTGAAAACATGGATATGTATTCGAGAGTGAAAAGGCGAAGAAAGTCGCTGAGAAGAAACAGTTATGGGATACAAAATCATCATGAAGTTTCTACTGAGGGTGAAGAAGAAGAATCTCAAGAGGAGGATGGAGATATAGAGGTTGAAGAGGCAGAAGGAGAAGAAAATGATAGACCATACAATTTGAGACAAAGAAAAACAGTGGATCGATACCAAGCACCTCCAATAGTACCAGCTCATCAAAAAAAGAGGGAAAGCACACTGTTTGATATTCACAGATCTCCAGCAAGAAGAAGCCATATCAGGAGAAAGAAGCATGCCATTCATAGTAGTGATACAACTTCTTCTGATGAAGAACGCTTTGAAAGAAGGAAATCAAAGAGTATGGCAAGAGCAAGAAATAGATGTTTGCCTATGAATTTAAGAGCAGAAGATTTAGCTAGTGGTATTCTCCGAGAACGTGTTAAAGTGGGTGCAAGCTTGGCTGATGTTGATCCAATGAACATTGATAAATCAGTGCGGTTTGATAGCATAGGTGGATTGAGTCATCATATTCACGCACTAAAAGAAATGGTGGTATTCCCACTCTTATATCCAGAAATTTTCGAAAAATTTAAAATTCAGCCTCCAAGGGGCTGCTTATTTTATGGCCCTCCTGGCACAGGTAAAACCTTGGTTGCCAGAGCGTTAGCTAATGAGTGCAGTCAAGGAGACAAAAAGGTGGCTTTTTTTATGAGAAAAGGAGCAGACTGTCTGAGTAAGTGGGTTGGTGAATCTGAGCGGCAGCTTCGGCTTCTTTTTGATCAGGCATATTTGATGAGACCTTCTATAATATTTTTTGATGAAATAGATGGATTAGCTCCTGTTCGCTCTAGCAGACAAGATCAGATACACAGCTCTATAGTGTCAACCCTTCTTGCTCTTATGGATGGATTAGACAATAGGGGTGAAATTGTTGTTATTGGTGCTACAAATAGACTTGATTCTATAGATCCTGCTCTCAGGAGACCTGGTCGTTTTGACAGAGAATTTCTTTTCAACCTTCCTGATCAAAAGGCAAGAAAACACATTTTACAGATACATACCAGGGATTGGAATCCAAAACTGTCAGATGCTTTTTTAGGTGAATTGGCTGAAAAATGTGTTGGCTATTGCGGAGCTGATATCAAGGCCCTGTGCACTGAAGCTGCCCTGATTGCCCTGCGGAGGCGTTACCCCCAGATCTATGCTAGCAGTCATAAACTGCAGCTAGATGTTTCCTCAATAGTGCTCAACGCCCAAGATTTTTACCATGCAATGCAGAATATTGTGCCTGCTTCCCAGCGAGCTGTCATGTCTTCGGGACATGCACTGTCCCCTATCATAAGACCACTGCTGGAAAGAAGCTTCAACAGCATCCTAGCAGTCTTGCAAAAAGTGTTTCCTCATGCTGAAATTAGCCAGAGTGACAAGAAAGAAGATATAGAAACTCTAATTCTAGATGATAGTGAAGATGAGAATGCTTTATCAATTTTTGAGACTAGTTGTCACTCAGGATCACCAAAGAAACAGTCATCAGCTGCTGCTGTACATAAACCTTACCTTCATTTTACAATGTCACCATATCATCAGCCAACCTCTTATAGGCCAAGATTATTGCTGTCTGGAGAACGAGGCTCAGGTCAAACTTCTCACCTTGCTCCAGCACTTTTGCACACTTTAGAAAAATTCTCTGTGCACAGACTAGACCTCCCAGCACTTTATTCAGTTAGTGCCAAAACACCTGAAGAATCATGTGCACAGATTTTTCGTGAAGCTCGAAGAACAGTACCTAGTATTGTTTACATGCCGCACATTGGTGATTGGTGGGAAGCTGTCAGTGAAACTGTGAGAGCAACTTTTCTGACTTTGCTACAAGATATACCATCATTTTCACCCATATTTTTATTGTCTACCTCTGAAACCATGTATAGTGAACTGCCAGAAGAGGTTAAATGTATCTTTAGAATACAATACGAAGAGGTCTTATATATTCAAAGGCCTATTGAAGAAGACAGAAGAAAATTTTTCCAAGAACTGATTCTCAATCAGGCCTCAATGGCTCCACCAAGAAGGAAACACACTGGTCTTTGTGCTATGGAAGTGCTTCCACTTGCACTACCTTCTCCACCTCGTCAATTATCAGAATCAGAAAAAATTCGGATGGAGGACCAGGAGGAAAATACTTTAAGAGAGTTGCGGTTGTTTCTCAGGGATGTTACCAAGAGGCTGGCCACAGATAAACGCTTTAACATCTTCAGCAAACCGGTGGATATTGAAGAGGTTTCAGATTATCTTGAAGTAATCAAGGAACCAATGGATTTATCAACAGTCATAACTAAAATTGACAAGCATAATTACCTGACTGCCAAGGATTTCCTGAAAGATATTGACCTCATATGTAGCAATGCTTTAGAGTATAATCCAGATAAGGACCCGGGAGATAAAATAATTCGGCACAGGGCTTGTACTCTGAAGGACACTGCACATGCCATCATTGCAGCTGAATTGGATCCAGAATTTAATAAACTCTGTGAAGAAATTAAGGAAGCAAGAATAAAAAGAGGCTTATCAGTAACAGCAGAACAAATAAATCCTCATGGTACTGGAGCTCGAAAGACAGAAACGAGAGTTGAAGAGGCATTTCGGCACAAACAAAGAAATCCAATGGATGTCTGGCACAGCTCTGCAAATAAGTGTGCATTTCGAGTTCGGAGAAAATCAAGGCGGCGATCACAGTGGGGTAAAGGAATTATTAAGAAAAGGAAAGTCAATAACTTAAAAAAAGATGAAGAGGACACCAAATTTGCTGACTATGAGAATCATATGGAGGACAGGAAATTGCTAGAGAATGGA---GAGTTTGAGGTAAGCACTGACTGCCATGAAGAAAATGGAGAAGAGACTGGAGACTTCTCTATGACCAATGATGAATCATCGTGTGACATCATGGACATGGACCAGGGGCAGAGGCTTAACAGTGGAGCGGGCACAAAAGAGAACTTTGCATCTACTGAAGAGGAAAGTTCAAATGAGTCTCTACTCATCAACAGCAGCAGTTCTCTAAATCCAGAACAGACATCTAGGAAAGAGCCTTTCCTTAAAGGAAGCTGTCTAAATGGTGAGGCCTCCACTGACAGTTTTGAAGGAATACCAGTTCTGGAGTGTCAGAATGGCAAAGCT---GAAGTAGTTTCTTTCTGTGGTAGTGGAGATAAATGTAGTTCTGAACAAAGGAGTCTTCTGGAGGACCAGTCAAAAGAAAAACCAGAAACTTCAAATGAACATCATGGAGACGAT---CCTGAAAAACTAGAGGCACTGGAATGTAGCAATAATGAGAAGTTAGAACCTGGCCCTGATGTGGAGGTTAAAGATGCAGAACTGGATAAAGAAGGTGCATCTAAAGTAAAGAAATATCGTAAGTTAATTTTAGAGCAAGCGAAAACAACAAGCCTGGAGCTGGTTCCAGAAGAGCCATCTGAGCCTGTGCCACCTCTTATAGTTGATCATGAGAGATTGAAGAAATTGCTTGATTTGTTGGTAGATAAAAGCAACAACCTGGCAGTTGACCAACTCGAGAGGTTATATTCTCTTCTTAGTCAATGCATCTACCGTCACCGTAAAGATTATGACAAATCACAACTTGTAGAGGAGATGGAAAGAACAGTTCATATGTTTGAGACATTCCTA---
>HLmanJav1
ATGGTGAACACCCGGAAGAGCTCCCTGCGCCTTCTCGGGTCTAAGTCGCCTGGGCCCGGGCCCGGGCCTGGG------GCCGGAGCAGAGCAGCCTGGGGTGACCGGAGGCAGCAGCCATTTCATCTCTTCTCGGACCCGCTCCTCCAAGACCCGCGCTGCCAGCTGCCCCGCCGCCAAGGCCGGGGGA---AGCGGTGGTGCCGGCGTCGCTCTGGATGAGGCCCGG------AAAGCTGAAGTTGATGGTAGTTTAAGTGACAGCCATGTGTCTCCTCCAGCCAAACGCACTTTGAAGCAGCCTGATTCTGTTTGCAAAGACAAATCAAAATCACGAAGTACTAGTCAGCGAGAGGAATGGAACGTATCAACTGGACAGGCCAGGTTAACTTCTCAGCCTGGTGCTACATTGCCAAATGGACACAGTAGCTTATCCCTTCGAAGCCATCCCCTTCGAGGAGAAAAGAAGGGAGATGGGGACCTTTCTTGTATGAATGGTGACATGGAAGTCAGAAAAAGTTGTCGTTCCAGGAAAAACAGATTTGAAAGCGTGAACCAGAGTTTGTTATTTGATCAACTAGTAAATAGTACTGCTGAAGCTGTACTGCAGGAGATGGACAACATTAATATCAGACAAAATCGTAGATCAGGAGAAGTAGAACGACTTCGAATGTGGACAGATACAGAATTTGAAAACATGGATATGTATTCAAGAGTGAAAAGGCGAAGAAAATCACTGAGAAGAAATAGTTATGGGATACAAAATCATCATGAAGTCTCTACTGAGGGTGAAGAAGAAGAATCTCAAGAGGAAGATGGAGATATAGAAGTTGAAGAGGCAGAAGGAGAAGAAAATGATAGACCATATAATTTGAGACAAAGAAAAACAGTGGATCGATACCAAGCACCTCCAATAGTACCAGCTCATCAAAAAAAGAGGGAAAACACACTGTTTGATATTCACAGATCTCCAGCAAGAAGAAGCCATATCAGGAGAAAGAAACATGCCATTCATAGTAGTGACACAACTTCTTCTGATGAAGAACGCTTTGAAAGAAGGAAATCAAAGAGCATGGCCAGAGCAAGAAATAGATGTTTGCCTATGAATTTAAGAGCAGAAGATTTAGCTAGTGGTATTCTCCGAGAACGTGTCAAAGTGGGTGCAAGTTTGGCTGATGTTGATCCAATGAACATTGATAAATCAGTGCGGTTTGATAGCATAGGTGGATTGAGCCATCATATTCATGCACTAAAGGAAATGGTAGTATTTCCACTTTTATATCCAGAAATTTTTGAAAAATTTAAAATTCAGCCTCCAAGGGGCTGTTTGTTTTATGGCCCTCCTGGCACAGGTAAAACCTTGGTCGCCAGAGCTTTAGCTAATGAGTGTAGTCAAGGAGACAAAAAGGTGGCTTTTTTTATGCGAAAAGGAGCAGATTGTCTGAGCAAGTGGGTTGGTGAATCTGAACGGCAACTTAGGCTTCTTTTTGATCAGGCATATTTGATGCGGCCTTCTATAATATTTTTTGATGAAATAGATGGATTAGCTCCAGTTCGTTCAAGCAGACAAGATCAGATCCACAGCTCTATAGTTTCAACCCTCCTTGCTCTTATGGATGGATTAGACAATAGGGGTGAAATTGTTGTTATTGGTGCTACAAATAGACTTGACTCTATAGATCCTGCACTCAGGAGACCTGGTCGTTTTGACAGAGAATTCCTTTTCAACCTGCCTGATCAAAAAGCAAGGAAACACATTTTGCAGATCCATACCAGGGACTGGAATCCAAAACTGTCAGATGGTTTTTTAGGTGAATTGGCTGAAAAATGTGTTGGTTATTGTGGAGCTGATATCAAAGCCCTGTGCACTGAAGCTGCCCTCATTGCCCTGCGGAGGCGTTACCCCCAGATCTATGCTAGCAGTCATAAACTGCAGCTAGATGTTTCCTCAATAGTGCTCAATGCCCAAGATTTTTACCATGCAATGCAGAATATTGTGCCTGCTTCCCAGCGTGCTGTCATGTCTTCGGGACATGCACTGTCACCCATCATAAGGCCACTGCTGGAAAGAAGCTTCAACAGCATCCTTTCAGTCTTGCAAAAAGTGTTTCCTCATGCTGAAATTAACCAGAGTGACAAGAAAGAAGATATAGAAACTCTAGTTTTAGATGATAGTGAAGATGAGAATGCTTTATCAATTTTTGAGACCAGTTGTCACTCAGGATCACCAAAGAAACAGTCATCAGCTGCTGCTGTACACAAACCCTACCTTCATTTTACAAGGTCACCATATCATCAGCCAACCTCTTACAGGCCAAGATTATTGCTGTCTGGAGAACGAGGCTCAGGTCAAACTTCTCACCTTGCTCCAGCACTTTTGCACACTCTAGAAAAATTCTCTGTGCACAGACTAGATCTCCCAGCACTTTATTCAGTTAGTGCCAAAACACCTGAAGAATCGTGTGCGCAGATTTTTCGTGAAGCTCGAAGAACAGTACCTAGTATTGTTTACATGCCTCACATTGGTGATTGGTGGGAAGCTGTCAGTGAAACTGTGAGAGCTACCTTTCTGACATTGCTACAAGATATACCATCATTTTCACCTATATTTTTATTGTCTACCTCTGAAACCATGTACAGTGAACTGCCCGAAGAG------------------------------------------------------------------------------------------------------------------------------------------------------------------------------------------------------------------------------------------------------------------------------------------------------------------------------------------------------------------------------------------------------------------------------------------------------------------------------------------------------------------------------------------------------------------------------------------------------------------------------------------------------------------------------------------------------------------------------------------------------------------------------------------------------------------------------------------------------------------------------------------------------------------------------------------------------------------------------------------------------------------------------------------------------------------------------------------------------------------------------------------------------------------------------------------------------------------------------------------------------------------------------------------------------------------------------------------------------------------------------------------------------------------------------------------------------------------------------------------------------------------------------------------------------------------------------------------------------------------------------------------------------------------------------------------------------------------------------------------------------------------------------------------------------------------
>bosTau8
ATGGTGAACACCCGGAAGAGCTCTCTGCGCCTTCTCGGATCTAAGTCGCCTGGGCCTGGGCCTGGGCCTGGG------GCCGGAGTAGAG---CCCGGGGCGACCGGAGGCAGCAGCCATTTCATCTCCTCTCGGACCCGCTCCTCCAAGACCCGTGCTGCCAGCTGCCCCGCCGCCAAGGCCGGGGGA---AGCGGCAGCGCCGGCGTCGCTCTGGATGAGGCCCGG------AAAGCTGAAGCTGATGGTAGTTTAAGTGATAGCCATGTGTCTCCTCCAGCCAAACGCACTTTGAAACAACCTGACTCTGTTTGCAAAGACAAATCAAAATCACGAACTACTGGTCAGCGAGAAGAATGGAATATATCAAGTGGACAGGCCAGGTTAACTTCTCAGCCTGGTGCTACATTACCAAACGGACATAGTAGCTTATCCCTTCGAAGCCATCCCCATCGAGGGGAAAAGAAAGGAGATGGGGAACTTTCTTGTATAAATGGTGACATGGAAGTCAGAAAAAGCTGTCGTTCCAGGAAAAACAGATTTGAAAGTGTGAACCAGAGTTTGTTATTTGATCAACTGGTAAATAGTACTGCTGAAGCTGTACTACAGGAAATGGACAACATAAACATTAGACGGAATCGTCGATCAGGAGAAGTAGAACGGCTTCGAATGTGGACAGATACAGAATTTGAAAACATGGATATGTATTCAAGAGTGAAAAGGCGAAGAAAGTCACTGAGAAGAAATAGTTATGGTATACAAAATCATCATGAAGTCTCTACTGAGGGTGAAGAAGAAGAATCTCAAGAGGAAGATGGAGATATAGAGGTTGAAGAGGCAGAAGGAGAAGAAAATGATAGGCCATATAATTTGAGACAAAGAAAAACAGTGGATCGATACCAAGCACCTCCAATAGTACCAGCTCATCAAAAAAAGAGGGAAAATACCCTTTTTGATATTCACAGATCTCCAGCAAGAAGAAGTCATATCAGGAGAAAGAAGCATGCTATTCACAGTAGTGACACAACTTCTTCTGATGAAGAACGATTTGAAAGAAGGAAATCAAAGAGCATGGCAAGAGCAAGAAATAGGTGTTTGCCTATGAACTTAAGAGCAGAAGATTTAGCTAGTGGTATTCTCCGAGAACGTGTTAAAGTGGGCGCAAGCTTGGCTGATGTTGATCCAATGAATATTGATAAATCAGTGCGGTTTGATAGCATAGGTGGATTGAGTCATCATATTCATGCACTAAAGGAAATGGTAGTATTCCCACTTTTATATCCAGAAATTTTTGAAAAATTTAAAATTCAGCCTCCAAGAGGCTGTTTGTTTTATGGTCCTCCTGGCACAGGTAAAACCTTGGTCGCCAGAGCGTTAGCTAACGAGTGCAGTCAGGGAGACAAAAAGGTGGCTTTTTTTATGCGAAAAGGAGCGGATTGTCTGAGTAAGTGGGTTGGTGAATCTGAGCGGCAGCTTAGGCTTCTTTTTGATCAGGCATATTTGATGAGACCTTCTATAATATTTTTTGATGAAATAGATGGATTAGCTCCAGTTCGCTCTAGCAGGCAAGATCAGATCCACAGCTCTATAGTGTCAACCCTCCTTGCTCTTATGGATGGATTAGACAATAGGGGCGAAATTGTTGTTATTGGTGCTACAAATAGACTTGATTCTATAGATCCTGCTCTTAGGAGACCTGGTCGTTTTGACAGAGAATTTCTTTTCAACCTTCCAGATCAAAAGGCAAGAAAACACATTTTACAGATCCATACCAGGGACTGGAATCCAAAATTGTCAGATGCTTTTTTAGGTGAATTGGCTGAAAAATGTGTTGGCTATTGTGGAGCTGATATCAAGGCCCTGTGCACTGAAGCTGCCCTGATTGCCCTCCGGAGGCGTTATCCCCAGATCTATGCTAGCAGTCATAAACTGCAGCTAGATGTTTCCTCAATTGTGCTCAACGCCCAAGATTTTTATCATGCAATGCAGAATATTGTGCCTGCTTCCCAGCGTGCTGTCATGTCTTCGGGACATGCACTGTCTCCCATCATAAAACCACTGCTGGAAAGAAGCTTCAACAACATCCTAGCCGTCCTGCAAAAAGTGTTTCCTCATGCTGAGATTAGCCAGAGTGATAAGAAAGAAGATATAGAAACTTTGATTTTAGATGACAGTGAAGATGAGAATGCTTTATCAATTTTTGAGACAAGTTGTCACTCAGGATCACCAAAGAAACAGTCATCAGCTGCTGCTGTACATAAACCTTATCTTCATTTTACAATGTCACCATATCATCAGCCAACCTCTTACAGGCCAAGGTTATTGCTATCTGGAGAACGAGGCTCAGGTCAAACTTCTCACCTTGCTCCAGCACTTTTGCACACTCTAGAAAAATTCTCTGTGCATAGACTAGATCTCCCAGCACTTTATTCAGTTAGTGCCAAAACACCTGAAGAATCATGTGCACAGATTTTTCGTGAAGCTCGAAGAACAGTACCTAGTATTGTTTACATGCCTCACATTGGTGATTGGTGGGAAGCTGTCAGTGAAACTGTGAGAGCAACTTTTCTGACTCTGCTACAAGATATACCGTCATTTTCACCCATATTTCTGTTGTCTACCTCTGAAACCATGTACAGTGAACTGCCTGAAGAGGTTAAATGTATCTTTAGAATACAGTACGAAGAGGTCTTATATATTCAAAGGCCTATTGAAGAGGACAGAAGAAAATTTTTCCAAGAACTGATTCTCAATCAGGCCTCAATGGCTCCACCACGAAGGAAACACACTGGTCTTTGTGCAATGGAGGTACTTCCACTTGCATTACCTTCTCCACCTCGTCAGTTATCAGAATCAGAGAAAATTCGGATGGAGGACCAAGAGGAAAATACTTTAAGAGAGTTGCGGTTGTTTCTCAGGGATGTAACCAAGAGGCTGGCGACAGATAAACGCTTTAACATCTTCAGCAAACCGGTGGATATTGAAGAGGTTTCAGATTATCTTGAAGTAATCAAGGAACCAATGGACTTATCAACAGTAATAACTAAAATTGATAAGCATAATTACCTGACTGCTAAGGATTTCCTAAAAGATATTGACCTCATCTGTAGCAATGCTTTGGAGTACAATCCAGATAAGGACCCAGGAGACAAAATAATTAGGCACAGGGCTTGTACTCTGAAGGATACTGCACATGCCATCATTGCAGCTGAGTTGGATCCAGAATTTAATAAACTCTGTGAAGAAATTAAGGAAGCAAGAATAAAAAGAGGCTTATCGGTAACAGCAGAACAAATAAATCCTCATGGTACTGGAGCTCGAAAGACAGAAACTAGAGTTGAAGAGGCATTTCGGCACAAACAAAGAAATCCAATGGATGTCTGGCACAGTTCTGCAAATAAATGTGCATTTCGAGTTCGGAGAAAATCACGGCGGCGATCACAGTGGGGTAAAGGAATTATTAAGAAAAGGAAAGTCAATAATTTAAAAAAAGATGAAGACGACACCAAATTTACTGACTATGAGAATCATATGGAGGACAGGAAATTGCTCGAAAATGGA---GAGTTTGAGGTAAGCACTGACTGCCATGAAGAAAATGGAGAAGAGACTGGAGACTTATCTATGACCAATGATGAATCATCCTGTGACATCATGGACATGGACCAGGGGCAGAGGCTTAACAATGGAGCAAGCACAAAAGAGAACTTTGCATCTACCGAAGAGGAAAGTTCAAATGAGTCTCTACTCATCAACAGCAGCAGTTCTCTAAATCCAGAACAGACATCTCGGAAAGAGCCTTTCCTTAAAGAAGGCTGTCTAAATGGTGAGGCCTCCACAGACAGTTTTGAAGGAATACCAGTTCTGGAGTGTCAGAATGGCAAAGCT---GAAGTAGTTTCTTGCTGTGGCAGTGGAGATAAATGTAGTTCTGAACAAAAGACTCTCCTGGAGGACCAGTCAAAAGAAAAACCAGAAACTTCAAATGAAAATCATGGAGATGAT---CCTGAGAAACTAGAGGCACTGGAATGTAGCACTAACGAGAAGTTAGAGCCTGGCCCTGATGTAGAGGTTAAAGATGCAGAACTGGATAAAGAAGGTGCTTCTAAAGTAAAGAAATACCGTAAGTTAATTTTAGAACAGGCAAAAACAACAAGCCTGGAACTGGTTCCAGAAGAGCCATCTGAGCCTGTGCCGCCTCTTATAGTTGATCATGAGAGACTGAAGAAATTGCTTGATTTGTTGGTAGATAAAAGCAACAATCTGGCTGTTGATCAACTTGAGAGATTATATTCTCTTCTTAGTCAGTGCATCTACCGTCACCGTAAAGATTATGACAAATCACAACTTGTAGAGGAGATGGAAAGAACAGTTCATATGTTTGAGACATTCCTA---
>HLrhiFer5
ATGGTGAACACCCGGAAGAGCTCTCTGCGCCTTCTCGGGTCCAAGTCGCCTGGGCCCGGGCCTGGGCCTGGG------GCCGGAGCGGAG---CCTGGGGCGACCGGAGGCAGCAGCCATTTCATCTCCTCTCGGACCCGCTCCTCCAAGACCCGCGCTGCCAGCTGCCCCGCCGCCAAGGCCGGGGGA---AGCGGTGGCACCGGCGTCGCTCTGGATGAGGCCCGG------AAATCTGAGGCTGATGGTAGTTTAAGTGATAGCCACGTGTCTCCTCCAGCCAAACGCACTTTGAAACAACCTGATTCTGTTTGCAAAGACAAATCAAAATCACGAAGTACTGGTCAGCGAGAAGAATGGAACATATCAACTGGACAGGCCAGGTTAACTTCTCAGCCTGGTGCTACATTACCAAATGGACATAGTAGCTTATCCCTTCGAAGCCATCCCCTTAGAGGGGAAAAGAAGGGAGATGGAGACCTTTCTTGTATAAATGGTGACATGGAAGTCAGAAAAAGTTGTCGTTCCAGGAAAAACAGATTTGAAAGCGTGAACCAGAGTTTGTTATTTGATCAACTAGTAAATAGTACTGCTGAAGCTGTACTACAAGAAATGGACAACATTAACATCAGACGGAATCGTCGATCAGGAGAAGTAGAACGACTTCGAATGTGGACAGATACAGAATTTGAAAACATGGATATGTATTCAAGAGTGAAAAGGCGAAGAAAATCACTGAGAAGAAATAGTTATGGGATACAAAATCATCATGAAGTCTCTACAGAGGGTGAAGAAGAAGAATCTCAAGAGGAAGATGGAGATATAGAAGTTGAAGAGGCAGAAGGAGAAGAAAATGATAGACCATATAATTTGAGACAAAGAAAAACAGTGGATCGATACCAAGCACCTCCAATAGTACCAGCTCATCAAAAAAAGAGGGAAAACACACTGTTTGATATTCACAGATCTCCAGCAAGAAGAAGCCATATCAGGAGAAAGAAGCATGCCATTCATAGTAGTGACACAACTTCTTCTGATGAAGAACGCTTTGAAAGAAGGAAATCAAAGAGCATGGCAAGAGCAAGAAATAGGTGTTTGCCTATGAACTTAAGAACAGAAGATTTAGCTAGTGGTATTCTCCGGGAACGCGTCAAAGTGGGTGCAAGTTTGGCTGATGTTGATCCAATGAACATTGATAAGTCAGTGCGGTTTGATAGCATAGGTGGCTTGAGCCATCATATTCATGCACTAAAGGAAATGGTAGTATTCCCACTATTATATCCAGAAATTTTTGAAAAATTTAAAATTCAGCCTCCAAGGGGCTGTTTGTTTTATGGCCCTCCTGGCACAGGCAAAACCTTAGTTGCCAGAGCATTAGCTAATGAATGCAGTCAAGGAGACAAAAAGGTGGCTTTTTTTATGCGAAAAGGAGCAGACTGTCTGAGCAAATGGGTTGGTGAATCAGAACGGCAACTTAGGCTTCTTTTTGATCAGGCATATTTGATGAGACCTTCTATAATATTTTTTGATGAAATAGATGGATTAGCTCCAGTTCGCTCTAGCAGACAAGATCAGATCCACAGCTCCATAGTGTCAACCCTTCTTGCTCTTATGGATGGATTAGACAACAGGGGTGAAATTGTTGTTATTGGTGCTACAAACAGACTTGATTCTATAGATCCTGCACTCAGGAGACCTGGTCGTTTTGACAGAGAATTCCTTTTCAACTTGCCTGATCAAAAGGCAAGAAAACACATATTACAGATTCATACCAGGGACTGGAATCCAAAATTGTCAGATGCTTTTTTAGGTGAATTGGCTGAAAAATGTGTTGGCTATTGTGGCGCTGATATCAAGGCCCTGTGCACTGAAGCCGCTCTGATTGCCCTTCGCAGGCGTTATCCCCAGATCTATGCTAGCAGTCATAAACTGCAGCTAGATGTTTCCTCTATAGTGCTCAACGCCCAAGATTTTTACCATGCAATGCAGAATATTGTGCCTGCTTCCCAGCGTGCTGTCATGTCTTCGGGACATGCACTATCCCCCATCATAAGACCACTGCTGGAAAGAAGCTTCAACAACATCCTAGCAGTCTTGCAAAAAGTGTTTCCTCATGCTGAAATTAGCCAGAGTGACAAGAAAGAAGATATAGAAACTCTAATTTTAGATGATAGTGAAGATGAAAATGCTTTATCAATTTTTGAGACCAGTTGTCACTCAGGATCACCAAAGAAACAGTCATCAGCTGCTGCTGTACATAAATCCTACCTTCATTTTACAATGTCACCATATCATCAGCCAACCTCTTACAGGCCAAGATTATTGCTGTCTGGAGAACGAGGCTCAGGTCAAACTTCTCACCTTGCTCCAGCACTTTTGCACACTCTAGAAAAATTCTCTGTGCACAGACTAGATCTCCCTGCGCTTTATTCAGTTAGTGCCAAGACACCTGAGGAATCGTGTGCACAGATTTTTCGTGAAGCTCGAAGAACAGTACCTAGTATTGTTTACATGCCTCACATTGGTGATTGGTGGGAAGCTGTCAGCGAAACCGTGAGAGCAACTTTTCTGACTTTGCTACAAGATATACCATCATTTTCACCTATATTTTTGTTGTCTACCTCTGAAACCATGTACAGTGAACTGCCTGAAGAGGTTAAATGTATCTTTAGAATACAGTACGAAGAGGTCTTATACATTCAAAGGCCTATTGAAGAGGACAGAAGGAAATTTTTCCAAGAATTGATTCTCAATCAGGCGTCAATGGCTCCACCGAGAAGGAAACACACTGGTCTTTGTGCTATGGAAGTGCTTCCTCTCGCACTACCTTCTCCACCTCGTCAGTTATCAGAATCAGAAAAAAGTCGGATGGAGGACCAGGAGGAAAATACCTTACGAGAGCTGCGGTTGTTTCTCAGGGATGTGACCAAGAGGCTGGCCACAGATAAGCGCTTTAGCATCTTCAGCAAACCGGTGGATATTGACGAGGTTTCAGATTATCTTGAAGTAATCAAAGAACCAATGGATTTATCAACAGTAATAACTAAAATTGATAAGCATAATTACCTGACTGCTAAGGACTTCCTGAAAGATATTGACCTCATCTGTAGCAATGCTTTAGAGTACAATCCAGATAAGGACCCAGGAGATAAAATAATTAGGCATAGGGCTTGTACCCTAAAGGACACTGCACATGCCATCATTGCTGCTGAGTTGGATCCAGAATTTAATAAACTCTGCGAAGAAATAAAAGAAGCAAGAATAAAAAGAGGCTTATCGGTAACAGCAGAACAAATAAATCCTCATGGTACTGGAGCTCGGAAGACAGAAGCTAGAGTAGAAGAGGCATTTCGGCATAAACCAAGAAGCCCCATGGATGTCTGGCACAACTCTGCAAATAAATGTGCGTTTCGAGTTCGGAGAAAATCAAGGCGGCGCTCACAGTGGGGTAAAGGAATTATTAAGAAAAGGAAAGTCAATAATTTAAAAAAAGATGAAGAGGACACCAAATTTGCAGACTATGAGAACCATACGGAGGGCAGGAAATTGCTAGAGAATGGA---GAGTTTGAGGTCAGCACTGACTGCCATGAAGAGAATGGAGAGGAGACCGGAGACTTGTCTATGACCAACGATGAATCGTCGTGTGACATCATGGACATGGACCAGGGGCAGAGGCTTAACCGAGGAGCAGGCGTGAAGGAGAACTTTGCATCTACTGAAGAGGAAAGTTCAAATGAGTCTCTACTCGTCAACAGCAGCAGTTCTCTAAATCCAGAGCAGACATCTAGCAAAGAGCCTTTCCTTAAAGGAAGCTGTCTAAACGGTGAGGCCTCCACTGACAGTTCTGAAGGAATACCAGTTCTGGAGTGTCAGAATGGCAAAGCT---GAAGTAGTTTCTTTCTGTAGTAGTGGAGATAAATGTAGTTCTGAACAAAAGATTCTTCTGGAGGACCAGTCAAAAGAGAAACCAGAAACTTCAAATGAAAATCATGAAGATGAT---CCTGAGAAACTAGAGGCACTGGAATGTAGCAATAATGAGAAGTTAGAGCCTGGCCCCGAGGTGGAGGTGAAAGATGCAGAACTGGATAAAGAAGGTGCTTCTAAAGTAAAGAAATATCGTAAGTTAATTTTAGAGCAGGCAAAAACAACAAGCCTGGAACTGGTTCCAGAAGAGCCATCTGAGCCTGTGCCACCTCTTATAGTTGATCATGAGAGGCTGAAGAAATTGCTCGATTTGTTGGTAGATAAAAGCAACAATCTGGCAGTTGATCAACTTGAGAGATTATATTCTCTTCTTAGTCAGTGCATCTATCGTCACCGTAAAGATTATGACAAATCACAACTTGTAGAGGAGATGGAAAGAACAGTTCATATGTTTGAGACATTCCTA---
>HLrouAeg4
ATGGTGAACACCCGGAAGAGCTCTCTGCGCCTTCTCGGGTCCAAGTCGCCTGGGCCCGGGCCTGGGCCTGGG------GCCGGAGCAGAG---CCTGGGGCGACCGGAGGCAGCAGCCATTTCATCTCCTCTCGGACCCGCTCCTCCAAGACCCGCGCTGCCAGCTGCCCCGCCGCCAAGGCCGGGGGA---AGCGGTGGCGCCGGCGTCGCTCCGGACGAGGCACGG------AAATCTGAGGTTGATGGGAGTTTAAGCGACAGCCACGTGTCTCCTCCGGCCAAACGCACTTTGAAACAACCCGATTCTGTTTGCAAAGACAAATCAAAACCACGAGGTACTGGTCAGCGAGAGGAATGGAACATATCAAGTGGACAGACCAGGTTAACTTCTCAGCCTGGTGCTACATTACCAAACGGACATAGTAGCTTATCCCTTCGAAGCCATCCCCTTCGAGGGGAAAAGAAGGGAGATGGAGACCTTTCTTGTATAAATGGTGACATGGAAGTCAGAAAAAGTTGTCGTTCCAGGAAAAACAGATTTGAGAGTGTGAACCAGAGTTTGTTATTTGATCAACTAGTAAATAGTACTGCCGAAGCTGTACTACAAGAAATGGACAACATTAACATCAGACGGAATCGTCGATCGGGAGAAGTAGAACGACTTCGAATGTGGACAGATACAGAATTTGAAAACATGGATATGTATTCAAGAGTGAAAAGGCGAAGAAAGTCACTGAGAAGAAATAGTTATGGGATACAAAATCATCATGAAGTCTCTACTGAGGGTGAAGAAGAAGAATCTCAAGAGGAAGATGGTGATATAGAAGTTGAAGAGGCAGAAGGAGAAGAAAATGATAGACCATATAATTTGCGACAAAGAAAAACAGTGGATCGATACCAAGCACCTCCAATAGTACCAGCTCATCAGAAAAAGAGGGAAAACACACTGTTTGATATTCACAGATCTCCAGCAAGAAGAAGTCATATCAGGAGAAAGAAGCATGCCATTCATAGTAGTGACACAACTTCTTCTGATGAAGAACGCTTTGAAAGAAGGAAATCAAAGAGCATGGCAAGAGCAAGAAATAGATGTTTACCTATGAACTTAAGAACAGAAGATTTAGCTAGTGGTATTCTCCGAGAACGTGTCAAAGTGGGTGCAAGCTTGGCCGATGTTGATCCAATGAACATTGATAAATCAGTGCGATTTGATAGCATAGGTGGATTGAGCCATCATATTCATGCACTAAAGGAAATGGTAGTATTCCCACTATTATATCCAGAAATTTTTGAAAAATTTAAAATTCAGCCTCCAAGGGGCTGTTTGTTTTATGGCCCTCCTGGCACAGGCAAAACCTTGGTTGCCAGAGCATTAGCTAATGAATGCAGTCAAGGAGACAAAAAGGTGGCTTTTTTTATGCGAAAAGGAGCAGACTGTCTGAGCAAGTGGGTCGGTGAATCAGAACGGCAACTTAGGCTTCTTTTTGATCAGGCATATTTGATGAGACCTTCTATAATATTTTTTGATGAAATAGATGGATTAGCTCCAGTGCGCTCTAGCAGACAAGATCAAATCCACAGCTCAATAGTGTCAACCCTTCTTGCTCTCATGGATGGATTAGACAATAGGGGTGAAATTGTTGTTATTGGTGCTACAAACAGACTTGATTCTATAGATCCTGCACTCAGGAGACCTGGTCGTTTTGACAGAGAATTCCTTTTTAACCTGCCTGATCAAAAGGCAAGAAAACACATATTACAGATTCATACCAGAGACTGGAATCCAAAATTGTCAGAAACTTTTTTAGGTGAATTGGCTGAAAAATGTGTTGGGTACTGCGGAGCTGACATCAAGGCCCTGTGCACCGAGGCCGCCCTGATTGCCCTGCGGAGGCGTTACCCCCAGATCTATGCTAGCAGTCATAAGCTGCAGCTAGACGTGTCCTCCATAGTGCTCAACGCCCAAGATTTCTACCACGCAATGCAGAATATTGTGCCTGCTTCCCAGCGTGCTGTCATGTCTTCGGGACATGCACTATCCCCCATCATTAGACCACTGCTGGAAAGAAGCTTCAACAACATTCTAGCCGTCTTGCAAAAAGTGTTTCCTCATGCCGAAATTAGCCAGGGTGACAAGAAAGAAGATATAGAAACTCTAATTTTAGATGATAGTGAAGATGAGAATGCTTTATCAATTTTTGAGACCAGTTGTCACTCAGGATCACCAAAGAAACAGTCATCAGCTGCTGCTGTACATAAGTCCTACCTTCATTTTACAATGTCACCATATCATCAGCCAACCTCTTACAGGCCAAGGTTATTGCTGTCTGGAGAACGAGGCTCAGGTCAAACTTCTCACCTTGCTCCAGCACTTTTGCACACTCTAGAAAGATTCTCTGTGCACAGACTAGATCTCCCCGCACTTTATTCAGTTAGTGCCAAAACACCTGAAGAATCATGTGCACAGATTTTTCGTGAAGCTCGAAGAACAGTACCTAGTATTGTTTACATGCCTCACATTGGTGATTGGTGGGAAGCTGTCAGTGAAACTGTGAGAGCTACCTTTCTGACTTTGCTACAAGATATACCATCATTTTCACCTATATTTTTATTGTCTACCTCTGAAACCATGTACAGTGAACTGCCTGAAGAGGTTAAGTGTATCTTTAGAATACAGTATGAAGAGGTCTTGTATATTCAAAGGCCTATTGAAGAAGACAGAAGAAAATTTTTTCAAGAATTGATTCTCAATCAGGCATCAATGGCTCCACCACGAAGGAAACACACTGGTCTTTGTGCTATGGAAGTGCTTCCTCTCGCACTACCTTCTCCACCTCGTCAATTATCAGAATCAGAAAAAAATCGGATGGAGGATCAGGAGGAAAATACTTTAAGAGAGTTGCGGTTATTTCTCAGGGATGTAACCAAGAGGCTGGCCACAGATAAACGCTTTAACATCTTCAGCAAACCGGTGGATATTGAAGAGGTTTCAGATTACCTTGAAGTAATCAAGGAACCAATGGATCTATCAACAGTAATAACTAAAATTGATAAGCATAATTACCTGACTGCTAAGGATTTCCTGAAAGATATTGACCTCATCTGTAGCAATGCTCTAGAGTATAATCCAGATAAAGACCCAGGAGATAAAATAATTAGGCACAGGGCTTGTACCCTGAAGGACACTGCGCATGCCATTATTGCAGCTGAATTGGATCCAGAATTTAATAAACTTTGTGAAGAGATTAAGGAGGCAAGAATAAAAAGAGGCTTATCGGTAACAGCAGAACAAATAAATCCTCACGGTGCTGGAGCTCGGAAGACAGAAACTAGAGTTGAAGAGGCATTTCGGCACAAACAGAGAAATCCAGTGGATGTGTGGCACAGCGCCGCGAACAAGTGTGCGTTTCGAGTTCGGCGAAAATCAAGGCGGCGCTCACAGTGGGGTAAAGGAATTATTAAGAAAAGGAAAGTCAATAATTTAAAAAAAGACGAAGAGGATACCAAATTCGCAGACTATGAGAATCATACGGAGGGCAGGAAGTTGCTAGAGAATGGA---GAGTTTGAGGTAAGCACCGACTGCCATGAAGAAAATGGAGAGGAGACTGGAGATTTGTCTATGACCAATGATGAATCGTCGTGTGACATCATGGACATGGACCAGGGGCAGAGGCTCAACAGTGGAGCGGGCACAAAAGAGAACTTTGCATCCACCGAAGAGGAGAGTTCAAATGAGTCTCTACTCGTCAACAGCAGTAGTTCTCTAAATCCCGAACAGACATCTGGGAAAGAGCCTTTCCTTAAAGGAAGCTGTCTAAATGGTGAGGCCTCCACTGACAGTTTTGAAGGAATACCAGTTCTGGAGTGTCAGAATGGCAAAGCT---GAAGTAGTTTCTTTCTGTAGTAGTGGAGATAAATGTAGTTCTGAACAGAAGATTCTTCTGGAGGACCAGTCAAAAGGAAAACCAGAAACTTCAAATGAAAATCACAGAGATGAT---CCTGAGAAACTAGAGGCACTGGAATGTAGCAATAATGAGAAGTTAGAACCCGGCCCCGATGTGGAGGCAAAAGACGCAGAACTGGATAAAGAAGGTGCCTCTAAAGTAAAGAAATATCGTAAGTTAATTTTAGAGCAGGCAAAAACAACAAGCCTGGAACTAGTTCCGGAAGAGCCAGCTGAGCCTGTGCCGCCTCTTATAGTTGATCATGAGAGACTGAAGAAATTGCTTGATTTGTTGGTAGATAAAAGCAACAATCTGGCAGTTGATCAACTCGAGAGATTATATTCTCTTCTTAGTCAGTGCATCTATCGTCATCGTAAAGATTATGACAAATCACAACTTATAGAGGAGATGGAAAGAACAGTTCATATGTTTGAGACATTCCTA---
>canFam3
ATGGTGAACACCCGGAAGAGCTCTCTGCGTCTCCTCGGGTCCAAGTCGCCCGGGCCCGGGCCTGGGCCTGGG------GCCGGACCGGAG---CCTGGGGCGACCGGAGGCAGCACCCATTTCCTCTCGTCTCGGACCCGCTCCTCCAAGATCCGCGCCGCCAGCTGCCCGGAGAGCCAAGGC-TCGGTGTAAGCAGCTGCGCCAGAGGCGCTCTGGAGGACCCCCAGTTAATAAAAGCTGAAGTTGATGGTAGTTTAAGTGATAGCCACGTGTCTCCTCCAGCCAAACGCACTTTGAAACAACCTGATTCTGTTTGCAAAGACAAATCAAAATCACGAAGTACTGGTCAGCGAGAGGAATGGAACATATCAACTGGACAGACCAGGTTAACTTCTCAGCCTGGTGCTACATTACCAAACGGACATAGTAGCTTATCCCTTCGAAGCCATCCCCTTCGAGGGGAAAAGAAGGGAGATGGAGACCTTTCTTGTATAAATGGTGACATGGAAGTCAGAAAAAGTTGTCGTTCCAGGAAAAACAGATTTGAAAGCGTGAACCAGAGTTTGTTATTTGATCAACTAGTAAATAGTACTGCTGAAGCTGTATTACAAGAAATGGACAACATTAACATCAGACGGAACCGTCGGTCAGGAGAAGTAGAACGACTTAGAATGTGGACAGATACAGAATTTGAAAACATGGATATGTATTCAAGAGTGAAAAGGCGAAGAAAGTCACTGAGAAGAAATAGTTATGGGATACAAAATCATCATGAAGTCTCTACTGAGGGTGAAGAAGAAGAATCTCAAGAGGAGGATGGAGATATAGAAGTTGAAGAGGCAGAAGGAGAAGAAAATGATAGACCATATAATTTAAGACAAAGGAAAACAGTGGATAGATACCAAGCACCTCCAATAGTACCAGCTCATCAAAAAAAGAGGGAAAACACGCTGTTTGATATTCATAGATCTCCAGCAAGAAGAAGTCATATCAGGAGAAAGAAGCATGCCATTCATAGTAGTGACACAACTTCTTCTGATGAAGAACGCTTTGAAAGAAGGAAATCAAAGAGCATGGCAAGAGCAAGAAATAGATGTTTGCCTATGAACTTCAGAGCAGAAGATTTAGCTAGTGGTATTCTTCGAGAACGTGTCAAAGTGGGTGCAAGCTTGGCTGATGTTGATCCAATGAACATTGATAAATCAGTGCGGTTTGATAGCATAGGTGGATTGAGCCATCATATTCATGCACTAAAGGAAATGGTAGTGTTCCCACTTCTATATCCAGAAATTTTTGAAAAATTTAAGATTCAGCCTCCAAGGGGCTGTTTGTTTTATGGCCCTCCTGGCACAGGTAAAACCTTGGTCGCCAGAGCATTAGCTAATGAGTGCAGTCAAGGAGACAAAAAGGTGGCATTTTTTATGCGAAAAGGAGCAGACTGTCTGAGCAAGTGGGTTGGTGAATCTGAAAGGCAACTTAGGCTTCTTTTTGATCAGGCATATTTAATGAGACCTTCTATAATATTTTTTGATGAAATTGATGGATTAGCTCCAGTTCGCTCCAGCAGACAAGATCAGATCCACAGCTCCATAGTGTCAACCCTCCTTGCTCTTATGGATGGATTAGATAATAGGGGTGAAATTGTTGTTATTGGTGCTACAAACAGACTTGATTCTATCGATCCTGCTCTTAGGAGACCGGGTCGTTTTGACAGAGAATTCCTTTTCAACCTGCCTGATCAAAAGGCAAGAAAACATATTTTACAAATCCATACCAGGGACTGGAATCCAAAATTGTCAGATGCTTTTTTAGGTGAATTGGCTGAAAAATGTGTTGGTTATTGTGGAGCTGATATCAAGGCCCTGTGCACTGAAGCTGCTCTGATTGCCCTGCGGAGGCGTTACCCTCAGATCTATGCTAGCAGTCATAAACTGCAGCTAGATGTTTCCTCAATAGTGCTCAATGCCCAAGATTTTTACCATGCAATGCAGAATATTGTGCCTGCTTCTCAGCGTGCTGTCATGTCTTCGGGACATGCACTATCCCCCATCATAAAACCACTGCTGGAAAGAAGCTTCAATAACATCCTCGCAGTCTTGCAAAAAGTGTTTCCTCATGCTGAAATTAGCCAGAGTGACAAGAAAGAAGATATAGAAACTCTGATTTTAGATGATAGTGAAGATGAGAATGCTTTATCAATTTTTGAGACCAGTTGTCACTCAGGATCACCAAAGAAACAGTCATCAGCTGCTGCTGTACATAAACCCTACCTTCATTTTACAATGTCACCATATCATCAGCCAACCTCTTACAGGCCAAGATTATTGCTGTCTGGAGAACGAGGCTCAGGTCAAACTTCTCACCTTGCTCCAGCACTTTTGCACACTCTAGAAAAATTCTCTGTGCACAGACTAGATCTCCCAGCACTTTATTCAGTTAGTGCCAAAACACCTGAAGAATCATGTGCACAGATTTTTCGTGAAGCTCGAAGAACAGTACCTAGTATTGTTTACATGCCTCACATTGGTGATTGGTGGGAAGCTGTCAGTGAAACTGTGAGAGCAACTTTTCTGACATTGCTGCAAGATATACCATCATTCTCACCTATATTTTTATTGTCTACCTCTGAAACCATGTACAGTGAACTGCCTGAAGAGGTTAAATGTATCTTTAGAATACAGTATGAAGAAGTCTTGTATATTCAAAGGCCTATTGAAGAAGACAGAAGAAAATTTTTCCAAGAATTGATTCTCAATCAGGCATCAATGGCTCCACCACGAAGGAAACACACTGGTCTCTGTGCTATGGAAGTGCTTCCCCTTGCACTACCTTCTCCACCTCGTCAATTATCAGAATCAGAAAAAAATCGGATGGAGGACCAGGAGGAAAATACTTTAAGAGAGTTGCGGTTGTTTCTCAGGGATGTAACCAAGAGGCTGGCCACAGATAAACGCTTTAACATCTTCAGCAAACCGGTGGATATTGAAGAGGTTTCAGATTATCTTGAAGTAATCAAGGAACCAATGGATTTATCAACAGTAATAACTAAAATTGATAAGCATAATTACCTGACTGCTAAGGATTTTCTGAAAGATATTGACCTCATCTGTAGCAATGCTCTAGAGTATAATCCAGATAAGGATCCAGGAGATAAAATAATTAGGCATAGGGCTTGTACCCTGAAGGACACAGCACATGCCATCATTGCAGCTGAATTGGATCCAGAATTTAATAAACTCTGTGAAGAAATTAAGGAAGCTAGAATAAAAAGAGGCTTATCAGTAACAGCAGAACAAATAAATCCTCATGGCACTGGAGCTCGGAAGACAGAAACTAGAGTTGAAGAGGCATTTCGGCACAAACAAAGAAATCCATTGGATGTTTGGCATAACTCTGCAAATAAATGTGCATTTCGAGTTCGGAGAAAATCAAGGCGGCGATCACAGTGGGGTAAAGGAATTATTAAGAAAAGGAAAGTCAATAATTTAAAAAAAGATGAAGAAGACACCAAATTTGCAGACTATGAGAACCATACGGAGGACAGGAAGTTGCTAGAGAATGGA---GAGTTTGAGGTAAGCACTGACTGCCATGAAGAAAATGGAGAAGAGACCGGAGACCTCTCTATGACCAATGACGAATCATCGTGTGACATCATGGACATGGACCAGGGGCAGAGGCTTGACAATGGAGCAGGCACAAAGGAGAACTTTGCATCTACTGAAGAGGAAAGTTCAAATGAGTCTCTGCTTGTCAATAGCAGCGGTTCTCTAAATCCAGAACAGACATCTAGGAAAGAGCCTTTCCTCAAAGGAAGCTGTCTAAATGGTGAGGCCTCCACTGACAGTTTCGAAGGAATACCAGTTCTGGAGTGTCAAAATGGCAAAGCT---GAAGTAGTTTCTTTCTGTGGTAGTGGAGACAAATGTAGTTCTGAACAAAAGGTTGTCCCAGAGGACCAGTCAAAAGAAAAACCAGAAACTTTGAATGAACATCCTGGAGATGAT---CCTGAGAAACTAGAGGCCCTGGAATGTAGCAGTAATGAGAAGGTAGAATCCAGCCCTGAAGTGGAGGTTAAAGATGCAGAACTGGATAAAGAAGGTGCTTCTAAAGTAAAGAAATATCGTAAGTTAATTTTAGAGCAGGCAAAAACAACAAGCCTGGAACTGGTTCCAGAAGAACCCTCTGAGCCTGTGCCACCTCTTATAGTTGATCATGAGAGATTGAAGAAATTGCTTGATTTGTTGGTAGATAAAAGCAACAATCTGGCAGTTGATCAACTTGAGAGATTATATTCTCTTCTTAGTCAGTGCATCTATCGTCATCGTAAAGATTATGACAAATCACAACTTGTAGAGGAGATGGAAAGAACAGTTCATATGTTTGAGACATTCCTAT--
>musFur1
ATGGTGAACACCCGGAAGAGCTCTCTGCGTCTTCTCGGGTCGAAGTCGCCTGGGCCCGGGCCTGGGCCTGGG------GCCGGAGCAGAG---CCTGGGGCGACCGGAGGCAGCAGCCATTTCATCTCCTCTCGGACCCGCTCCTCCAAGACCCGCGCTGCCAGCTGCCCCGGCGCCAAGGCCGGGGGA---AGCGGTGGCGCCGGCGTCGCTCTGGAAGAGGCCCGG------AAAGCTGAAGTTGATGGTAGTTTAAGTGATAGCCATGTGTCTCCTCCAGCCAAACGCACTTTGAAACAACCTGATTCTGTTTGCAAAGACAAATCAAAATTGCGAAGTACTGGTCAGCGAGAGGAATGGAACATACCAACTGGACAGGCCAGGTTAACTTCTCAGCCTGGTGCTACATTACCAAACGGACATAGTAGCTTATCCCTTCGAAGCCATCCCCTTCGAGGGGAAAAGAAGGGAGATGGGGACCTTTCTTGTATAAATGGTGACATGGAAGTCAGAAAAAGTTGTCGTTCCAGGAAAAACAGATTTGAAAGCGTGAACCAGAGTTTGTTATTTGATCAACTAGTAAATAGTACTGCTGAAGCTGTACTACAGGAAATGGACAACATTAACATCAGACGGAATCGTCGGTCAGGAGAAGTAGAACGACTTAGAATGTGGACTGATACAGAATTTGAAAACATGGATATGTATTCAAGAGTGAAAAGGCGAAGAAAATCACTGAGAAGAAATAGTTATGGGATACAGAATCATCATGAGGTCTCCACTGAGGGTGAAGAAGAAGAATCTCAAGAGGAGGATGGAGATATAGAAGTTGAAGAGGCGGAAGGAGAAGAAAATGATAGACCATATAATTTGAGACAAAGGAAAACAGTGGATCGATACCAAGCACCTCCAATAGTACCGGCTCATCAAAAAAAGAGGGAAAACACACTGTTTGATATTCACAGATCTCCAGCAAGAAGAAGCCATATCAGGAGAAAGAAGCATGCCATTCATAGTAGTGACACAACTTCTTCTGATGAAGAACGCTTTGAGAGGAGGAAATCAAAAAGCATGGCAAGAGCAAGAAATAGGTGTTTGCCTATGAACTTCAGAGCAGAAGATTTAGCTAGTGGTATTCTCCGAGAACGTGTCAAAGTGGGTGCAAGCTTGGCTGATGTTGATCCAATGAACATTGACAAATCAGTGCGGTTTGATAGCATAGGTGGATTGAGCCATCATATTCATGCACTAAAGGAAATGGTAGTATTCCCACTTCTATATCCGGAAATTTTTGAAAAATTTAAGATCCAGCCTCCAAGGGGCTGTTTGTTTTATGGCCCTCCTGGAACAGGTAAAACCTTGGTTGCCAGAGCATTAGCTAATGAGTGCAGTCAAGGAGACAAAAAGGTCGCTTTTTTTATGCGAAAAGGAGCAGACTGTCTGAGCAAGTGGGTTGGTGAATCTGAACGGCAACTTCGGCTTCTTTTTGATCAGGCATATTTGATGAGACCTTCTATAATATTTTTTGACGAAATAGATGGATTAGCTCCAGTTCGATCCAGCAGACAAGATCAGATCCACAGCTCTATAGTGTCAACCCTCCTTGCTCTAATGGATGGATTAGATAATAGGGGTGAAATTGTTGTTATTGGTGCTACAAACAGACTTGATTCTATAGATCCTGCTCTTAGGAGACCGGGTCGTTTTGACAGAGAATTCCTTTTCAACCTGCCTGATCAAAAGGCAAGAAAACACATTTTACAAATCCATACCAGGGATTGGAACCCAAAATTGTCAGATGCTTTTTTAGGTGAACTGGCTGAAAAATGTGTTGGCTATTGTGGAGCTGATATCAAGGCCCTGTGCACTGAAGCTGCCCTGATTGCCCTGCGGAGACGTTACCCCCAGATCTATGCTAGCAGTCATAAACTGCAGCTAGATGTTTCCTCCATAGTGCTCAATGCCCAAGATTTTTACCATGCAATGCAGAATATTGTGCCTGCTTCTCAGCGTGCTGTCATGTCTTCGGGACATGCACTATCCCCCATCATAAAACCGCTGCTGGAAAGAAGCTTCAACAACATCCTAGCAGTCTTGCAAAAAGTGTTTCCTCATGCTGAAATTAGCCAGAGTGACAAGAAAGAAGATATAGAAACTCTGATTTTAGATGATAGTGAAGATGAGAATGCTTTATCAATTTTTGAGACCAGTTGTCACTCAGGATCACCAAAGAAACAGTCATCAGCTGCTGCTGTACATAAACCCTACCTTCATTTTACAATGTCACCATATCATCAGCCAACCTCTTACAGGCCAAGATTATTGCTGTCTGGAGAACGGGGCTCAGGTCAAACTTCTCACCTTGCTCCAGCACTTTTGCACACTCTAGAAAAGTTCTCTGTGCACAGACTAGATCTCCCAGCACTTTATTCAGTTAGTGCCAAAACACCTGAAGAATCATGTGCACAGATTTTTCGTGAAGCTCGAAGAACAGTACCTAGTATTGTTTACATGCCTCACATTGGTGATTGGTGGGAAGCCGTCAGTGAAACTGTGAGAGCTACTTTTCTGACATTGCTACAAGATATACCATCATTTTCACCTATATTTTTATTGTCTACCTCTGAAACCATGTACAGTGAACTGCCTGAAGAGGTTAAATGTATCTTTAGAATACAGTATGAAGAGGTCTTGTATATTCAAAGGCCTATTGAAGAAGACAGAAGAAAATTTTTCCAAGAATTGATTCTCAATCAGGCATCAATGGCTCCACCACGGAGGAAACACACTGGTCTTTGTGCTATGGAAGTGCTTCCCCTTGCACTACCTTCTCCACCTCGTCAGTTATCAGAATCAGAAAAGAACCGGATGGAGGACCAGGAGGAAAATACTTTAAGAGAGTTGCGGTTGTTTCTCAGGGATGTAACCAAGAGGCTGGCCACAGATAAACGCTTTAACATCTTCAGCAAACCGGTGGATATTGAAGAGGTTTCAGATTATCTTGAAGTAATCAAGGAACCAATGGATTTATCAACAGTAATAACTAAAATTGATAAGCATAATTACCTGACTGCTAAGGATTTTCTGAAAGATATTGACCTCATCTGTAGCAATGCTCTAGAGTACAATCCAGATAAGGACCCAGGAGATAAAATAATTAGGCACAGGGCTTGTACCCTGAAGGACACTGCACATGCCATCATTGCAGCAGAATTGGATCCAGAATTTAATAAACTCTGTGAAGAAATTAAGGAAGCAAGAATAAAAAGAGGCTTATCGGTAACAGCAGAACAAATAAATCCTCATGGCACTGGAGCTCGGAAGACTGAAACTAGAGTTGAAGAGGCATTTCGGCACAAACAAAGAAATCCATTGGATGTCTGGCACAACTCTGCAAATAAATGTGCATTTCGAGTTCGAAGAAAATCGAGGCGGCGATCACAGTGGGGTAAAGGAATTATTAAGAAAAGGAAAGTCAATAATTTAAAAAAAGATGAAGAGGACACTAAATTTGCAGACTACGAGAACCATACAGAGGACAGGAAATTGCTAGAGAATGGA---GAGTTTGAGGTAAGCACTGACTGCCATGAAGAAAATGGCGAAGAGACCGGAGATCTCTCTATGACCAATGACGAATCATCATGTGACATCATGGACATGGACCAGGGGCAGAGGCTTAACAATGGAGCGGGCACGAAGGAGAACTTTGCATCTACTGAAGAGGAAAGTTCCAATGAGTCTCTGCTCGTCAACAGCAGCGGTTCTCTAAATCCAGAACAGACATCTAGGAAAGAGCCTTTCCTTAAAGGAAGCTGTCTAAATGGTGAGGCCTCCACTGACAGTTTTGAAGGAATACCAGTTCTGGAGTGTCAGAATGGCAAAGCT---GAAGTAGTCTCTTTCTGTGGTAGTGGTGACAAATGTAGTTCTGAACAAAAGATTGTCCCAGAGGACCAGTCAAAAGAAAAACCAGAAACTTCGAATGAACATCATGGAGATGAT---CCTGAGAAACTAGATGCCCTGGAATGTAGCAGTAATGAGAAGTTAGAACCCAGCCCCGAAGTGGAGGTTAAAGATGCAGAATTGGATAAAGAAGGTGCTTCTAAAGTAAAGAAATACCGTAAGTTAATTTTAGACCAGGCAAAAACAACAAGCCTGGAACTGGTTCCAGAAGAGCCGTCTGAGCCTGTGCCGCCTCTTATAGTTGATCATGAGAGATTGAAGAAATTGCTTGATTTATTGGTAGATAAAAGCAACAATCTTGCAGTTGATCAACTTGAGAGGTTATATTCTCTTCTTAGTCAATGCATCTATCGTCATCGTAAAGATTATGACAAATCACAACTTATAGAGGAGATGGAAAGAACAGTTCATATGTTTGAGACATTCCTA---
>sorAra2
------------------------------------------------------------------------------------------------------------------------------------------------------------------------------------------------------------------------------------------AAGGCTGAAATTGATGGTAGTTTAAGTGATAGCCACGTGTCTCCACCAGCCAAACGCACTTTGAAACAACCTGATTCTGTTTGCAAAGACAAATCAAAATCACGAAGTACAGGTCAGCGAGAGGAATGGAACATATCAACTGGACAGGCCAGGTTAACTTCTCAGCCTGGTGCTACATTACCAAACGGACATAGTAGCTTATCACTTCGAAGCCATCCCCTTCGAGGGGAAAAGAAGGGAGATGGGGACCTCTCTTGTATAAATGGTGACATGGAAGTCAGAAAAAGTTGTCGTTCCAGGAAAAACAGATTTGAAAGTGTGAACCAGAGTTTATTATTTGATCAGCTAGTAAATAGTACTGCCGAAGCTGTCCTCCAGGAGATGGATAACATCAATATCAGACGGAATCGTCGGTCAGGAGAAGTAGAAAGACTTCGAATGTGGACAGATACAGAATTTGAAAACATGGATATGTATTCAAGAGTAAAAAGGAGAAGAAAGTCATTGAGAAGAAATAGTTACGGTATACAGAATCATCATGAAGTTTCTACTGAAGGCGAAGAGGAAGAATCTCAAGAAGAAGATGGAGACATAGAAGTTGAAGAGGCAGAAGGAGAAGAAAATGATAGACCATATAATTTGAGACAGAGAAAAACAGTGGATCGGTATCAAGCACCTCCAATAGTACCCGCTCATCAAAAAAAGAGGGAAAACACTCTGTTTGATATTCACAGATCTCCAGCAAGAAGAAGCCATATCAGGAGAAAGAAGCATGCTATTCATAGTAGTGATACAACTTCTTCTGATGAAGAACGCTTTGAAAGAAGGAAGTCAAAGAGCATGGCAAGAGCAAGAAATAGATGTTTGCCTATGAATTTAAGAGCAGAAGATTTAGCTAGTGGTATTCTCCGAGAACGAGTTAAAGTTGGTACAAGCTTGGCTGATGTTGACCCAATGAATATTGATAAATCAGTGCGGTTTGATAGCATCGGTGGATTGAGCCATCATATTCATGCGTTAAAGGAAATGGTAGTATTCCCACTTCTATATCCAGAAATTTTTGAAAAGTTTAAAATTCAACCTCCAAGGGGTTGTTTATTTTATGGCCCTCCTGGCACAGGTAAAACCTTGGTAGCCAGAGCATTAGCTAATGAGTGCAGTCAAGGAGACAAAAAGGTGGCTTTTTTTATGCGCAAAGGAGCAGACTGTCTGAGCAAGTGGGTCGGTGAATCTGAACGGCAACTAAGATTACTTTTTGATCAGGCATATTTGATGAGACCATCTATAATATTTTTTGATGAAATAGATGGATTAGCTCCTGTTCGCTCTAGCAGACAAGATCAGATCCACAGCTCTATAGTGTCAACCCTCCTTGCTCTTATGGATGGATTAGACAACAGAGGTGAAATTGTTGTCATTGGTGCTACAAATAGACTTGATTCTATAGATCCTGCTCTCAGGAGACCTGGTCGTTTTGACAGAGAATTCCTTTTCAACCTGCCAGATCAAAAGGCAAGAAAACACATTTTGCAGATCCACACCAGGGACTGGAATCCAAAATTATCAGATGCTTTTTTAGGTGAATTGGCAGAAAAATGTGTTGGCTACTGTGGAGCTGATATCAAGGCCCTGTGCACTGAAGCTGCCCTGATTGCTCTTCGGAGACGTTACCCCCAGATCTATGCTAGCAGTCATAAACTGCAGCTAGACGTTTCCTCAATAGTGCTCAACGCCCAAGATTTTTACCATGCAATGCAGAATATAGTGCCTGCTTCCCAGCGTGCTGTTATGTCTTCGGGACATGCACTATCCCCCATCATAAGGCCACTGCTGGAAAGAAGCTTCAACAACATCCTCACAGTCTTACAGAAAGTATTTCCTCATGCTGAAATTAGCCAGACTGACAAGAAAGAAGATGTAGAAACTCTGATTTTAGATGATAGTGAAGATGAGAATGCTTTATCAATTTTCGAGACCAGTTGTCATTCAGGATCACCAAAGAAACAGTCTTCAGCTGCTGCTGTACATAAGCCCTACCTTCATTTTACAATGTCACCATATCATCAGCCAACCTCTTACAGGCCAAGGTTATTGCTCTCTGGAGAACGAGGCTCAGGTCAAACTTCTCACCTTGCTCCAGCACTTTTGCACACTCTAGAAAAATTTTCTGTGCATAGACTAGATCTCCCAGCACTTTATTCAGTTAGTGCCAAAACACCTGAAGAATCATGTGCACAGATTTTTCGTGAAGCTCGAAGAACAGTACCTAGTATTGTTTACATGCCTCACATTGGTGATTGGTGGGAAGCAGTCAGTGAAACTGTGAGAGCAACCTTTCTGACACTGCTACAAGACATACCATCTTTTTCACCTATATTTTTATTGTCTACCTCTGAAACCATGTACAGTGAACTGCCTGAGGAGGTTAAATGTATCTTTAGAATACAATATGAAGAAGTCTTGTATATTCAGAGGCCTATTGAAGAAGACAGAAGAAAATTTTTCCAAGAATTAATTCTCCATCAGGCATCCATGGCTCCACCACGAAGGAAACACTCAGCTCTTTGTGCTATGGAAGTGCTTCCTCTTGCATTGCCTTCTCCACCTCGTCAGTTATCAGAATCAGAAAAAAATCGGATGGAGGACCAGGAGGAAAATACTTTAAGAGAGCTGCGATTGTTTCTCAGGGATGTTACCAAGAGGCTGGCCACAGACAAACGCTTTAACATCTTCAGCAAACCGGTGGATATTGAAGAGGTTTCAGATTATCTTGAAGTCATCAAAGAACCAATGGATTTATCAACAGTTATAACTAAAATTGATAAACATAATTATCTAACTGCTAAAGATTTCCTGAAAGATATTGACCTCATCTGTAGCAATGCTTTAGAGTATAATCCAGATAAGGACCCAGGAGATAAAATAATTAGGCATAGGGCTTGTACCCTGAAGGACACTGCACATGCCATTATTGCAGCTGAATTGGATCCAGAATTTAATAAGCTCTGTGAAGAAATTAAAGAGGCAAGAATAAAAAGAGGCTTATCAGTGACAGCAGAACAAATAAATCCTCACGGGACTGGAGCTCGAAAGACAGAAACTAGAGTTGAAGAGGCATTTCGGCACAAACAAAGAAATCCAATGGATGCCTGGCACAATTCTGCAAATAAATGTGCATTTCGAGTTCGAAGAAAATCAAGGCGGCGGTCACAGTGGGGTAAAGGAATTATTAAGAAAAGGAAAGTCAATAATTTAAAAAAAGATGAAGAGGACACCAAATTTGCAGACTATGAGAATCATACAGAAGACAGAAAATTGCTCGAAAATGGA---GAATTTGAGGTAAGCACTGACTGCCATGAAGAAAATGGAGAAGAGACTGGAGACTTTTCTATGACTAATGATGAATCATCCTGTGACATCATGGACATGGACCAGGGACAGAGACTCAATAATGGTTCTGGCACAAAAGAGAACTTTGCATCTACTGAAGAGGAAAGTTCCAATGAGTCTCTTCTCATCAACAGCAGCAGTTCTCTAAATCCAGAACAGACATCTAGAAAAGAGCCTTTCCTGAAAGGAAGCTGTCTAAATGGTGAGGCCTCCACCGACAGTTTTGAAGGAATACCAGTCCTGGAGTGTCAGAATGGAAAAGCT---GAAGCAGTTTCTTTCTGTGGTAGTGGAGAACAATGCAGTTCTGAACAAAAGAATCTTGCAGAGGATCAGTGTAAAGAAAAACCAGAGACTTCAAGTGAAAATCATGGAGACGAT---GCTGAGAAACCGGAAGCACTGGAATGTAGCAATAATGAGAAGTTAGACTCTGGCGCTGAAGTGGAGGTTAAAGATACAGAACTGGATAGAGAAGGTGCTTTGAAAGTAAAGAAATACCGTAAATTAATTTTAGATCAGGCAAAACCAACCAGCCTGGAACTGGTTCCAGAAGAACCATCGGAGCCGGTACCACCTCTTATAGTTGATCATGAGAGGTTGAAGAAATTGCTTGATTTGTTGGTAGATAAAAGCAACAATCTGGCAGTTGATCAGCTCGAGAGATTATATTCTCTTCTTAGTCAGTGCATCTATCGCCATCGTAAAGATTATGACAAATCACAACTTGTAGAGGAGATGGAAAGAACAGTTCATATGTTTGAGACGTTCCTA---
>speTri2
ATGGTGAACACCCGGAAGAGCTCTCTGCGCCTTCTCGGGTCCAAGTCTCCCGGGCCCGGGCCTGGGCCTGGG------GCCGGAGCAGAG---CCTGGGGCGACCGGAGGCAGCAGCCATTTCATCTCCTCTCGGACCCGCTCCTCCAAGACCCGCGCTGCCAGCTGCCCCGCCGCCAAGGCCGGGGGA---AGCAGTGGCGCCGGCGTCGCTCTGGATGAGGCCCGG------AAAGCTGAAGTTGATGGTAGTTTAAGTGATAGCCACGTATCTCCTCCAGCCAAACGCACTTTGAAACAACCAGATTCTGTTTGCAAAGACAAATCGAAATCTCGAAGTACTGGTCAGCGAGAAGAATGGAACATAACAACTGGACAGACCAGGTTAACTTCTCAGCCTGGTGCTACGTTACCAAATGGACATAGTAGCTTATCCCTTCGAAGCCATCCCCTTAGAGGGGAAAAGAAGGGAGATGGGGACCTTTCTTGTATAAATGGTGACATGGAAGTCAGAAAAAGTTGTCGTTCCAGGAAAAACAGATTTGAAAGTGTGAACCAGAGTTTGCTGTTTGATCAACTAGTAAATAGTACTGCTGAAGCTGTACTACAAGAAATGGACAACATTAATATCCGACGGAATCGACGATCAGGAGAAGTGGAACGACTTCGAATGTGGACAGATACAGAATTTGAAAACATGGATATGTATTCAAGAGTGAAAAGACGAAGAAAATCACTAAGAAGAAATAGTTATGGGATTCAGAATCATCATGAAGTTTCTACTGAGGGTGAAGAAGAAGAATCTCAAGAGGAGGATGGAGATATAGAAGTTGAAGAGGCAGAAGGAGAAGAAAACGATAGACCATATAATTTAAGACAAAGAAAAACAGTGGATCGATACCAGGCACCTCCAATAGTGCCAGCTCATCAGAAGAAGAGGGAAAACACACTGTTTGATATTCACAGATCTCCAGCAAGAAGAAGCCATATCAGGAGAAAGAAGCATGCCATCCATAGTAGTGACACGACTTCTTCTGATGAAGAGCGCTTTGAAAGAAGGAAATCAAAGAGCATGGCGAGAGCAAGAAATAGGTGTTTGCCTATGAACTTCAGAGCAGAAGACTTAGCTAGTGGTATTCTCCGAGAACGAGTGAAAGTGGGTGCAAGCTTGGCTGATGTTGACCCAATGAACATTGATAAATCAGTACGATTTGATAGCATAGGTGGATTGAGTCAGCATATTCATGCACTAAAGGAGATGGTAGTATTTCCACTTTTATATCCAGAAATTTTTGAAAAATTTAAAATTCAGCCTCCCAGGGGCTGTCTGTTTTATGGCCCTCCTGGCACAGGTAAAACCTTGGTTGCCAGAGCATTAGCTAATGAATGCAGTCAAGGAGACAAAAAAGTGGCTTTTTTTATGCGAAAAGGAGCGGATTGTTTGAGCAAGTGGGTTGGTGAGTCTGAAAGGCAACTTAGGCTTCTTTTTGATCAGGCATACTTGATGAGACCTTCTATAATATTTTTTGATGAAATAGATGGATTAGCTCCAGTTCGCTCTAGTAGACAAGATCAGATTCACAGCTCAATAGTGTCAACCCTCCTTGCTCTAATGGATGGATTAGATAATAGGGGCGAAATCGTTGTTATTGGTGCTACAAACAGACTTGATTCTATAGATCCTGCACTCAGGAGACCTGGTCGTTTTGATAGAGAATTCCTTTTCAACTTGCCTGATCAAAAAGCAAGAAAACACATCTTACAGATCCATACCAGGGATTGGAATCCAAAATTGTCAGATGCTTTTTTAGGTGAACTAGCCGAAAAATGTGTTGGCTACTGTGGAGCTGATATCAAGGCCCTGTGCACTGAAGCTGCCCTCATTGCTCTTCGGAGGCGATATCCGCAGATATATGCTAGCAGTCATAAACTGCAGCTGGATGTTTCCTCAATAGTGCTCAGTGCCCAAGATTTTTACCATGCAATGCAGAATATAGTGCCTGCTTCCCAACGTGCTGTGATGTCTTCAGGACATGCACTATCACCTATTATAAGGCCACTGCTGGAAAGGAGCTTCAACAACATTCTAACAGTCTTGCAAAAAGTGTTTCCTCATGCTGAAATTAGCCAGAGTGACAGGAAAGAAGATATAGAAAATCTAATTTTAGATGATAGTGAAGATGAGAATGCTTTATCAATTTTTGAGACTAGTTGTCACTCAGGATCACCAAAGAAACAGTCATCAACTGCTGCTATACATAAACCCTTCCTTCATTTTACAATGTCACCATACCATCAGCCAACCTCTTACAGACCACGATTATTGCTATCTGGAGAAAGAGGCTCAGGTCAAACTTCTCACCTTGCTCCAGCACTTTTGCATACTCTAGAAAGATTCTCTGTGCATAGACTAGATCTCCCAGCACTTTATTCAGTCAGTGCCAAAACACCTGAAGAATCATGTGCACAGATATTTCGAGAAGCTCGAAGAACAGTACCTAGTATTGTTTACATGCCTCACATTGGCGATTGGTGGGAAGCTGTCAGTGAAACTGTGAGAGCAACTTTTCTGACATTGCTACAAGATATACCATCATTTTCACCCATATTTTTATTGTCTACCTCTGAAACCATGTACAGTGAATTGCCTGAAGAGGTTAAGTGTATCTTTAGAATACAGTATGAAGAGGTCTTGTATATTCAAAGGCCTGTTGAAGAAGACAGAAGGAAATTTTTCCAGGAACTGATTCTCAATCAGGCATCAATGCCACCACCACGAAGGAAACACACTGCTCTTTGTGCTATGGAAGTGCTTCCTCTTGCACTACCTTCTCCACCTCGTCAGTTGTCAGAATCAGAAAAAAATCGGATGGAGGACCAGGAGGAAAATACTTTAAGAGAATTGCGGTTGTTTCTCAGGGATGTAACCAAGAGGCTGGCCACAGATAAACGCTTTAACATCTTCAGCAAACCGGTGGATATTGAAGAGGTTTCAGATTATCTTGAAGTAATCAAAGAACCAATGGATTTATCAACAGTAATAACTAAAATTGATAAACATAATTATCTTACTGCTAAAGATTTCCTGCAAGATATTGACCTAATCTGTAGCAATGCTTTAGAGTACAATCCAGATAAGGACCCAGGAGATAAAATAATTAGACACAGAGCTTGTACCCTGAAGGACACTGCACATGCCATCATTGCAGCTGAATTAGATCCAGAATTTAATAAACTCTGTGAAGAAATTAAAGAAGCAAGAATAAAAAGAGGCTTATCGGTAACAGCAGAACAAATAAATCCTCATGGCACTGGAGCTCGGAAGACAGAAACTAGAGTTGAAGAGGCATTTCGGCACAAACAAAGAAATCCAATGGATGTCTGGCACAACTCTGCAAATAAATGTGCATTTCGGGTACGGAGAAAATCAAGGCGACGATCACAGTGGGGTAAAGGAATTATTAAGAAAAGAAAAGTTAATAATTTAAAAAAAGACGAAGAGGATACCAAATTTGCGGACTATGATAACCATACAGAGGACAGAAAATTGCTAGAGAATGGA---GAGTTTGAGGTAAGCACTGATTGCCATGAGGAAAATGGAGAAGAGACTGGGGACTTATCTATGACCAATGATGAATCCTCATGTGACATCATGGACATGGACCAGGGGCAGAGGCTAAACAACGGAGCAGGCACTAAAGAGAACTTTGCATCCACAGAAGAAGAAAGTTCAAATGAATCTCTGCTCATCCACAGCAGCAGTACTCTTAATCCAGAACAGACATCTAGGAAGGAGCCTTTTCTTAAAGGCAGCTGTCTGAATGGTGAGGCCTCCACTGACAGTTTTGAAGGAATACCTGTTCTGGAATGTCAGAATGGTAAAGTT---GATGTCATTCCTCTCTGTGGTAGTGGAGATAAATGCAGTTCAGAACAAAAGATTGTCCTGGAAAACCAGTTAAAAGAAAAACCAGAAATTTCAAATGAAAATCATGGAGATGAT---CCTGAGAAACTAGAGGCACCAGAATGTAGCAGTACTGAGAAATTAGAACCTGGCCCTGATGTGGAGGTTAAAGATGCAGAATTGGATAAAGAA------------------------------------------------------------------------------------------------------------------------------------------------------------------------------------------------------------------------------------------------------------------------------------------------------------
>oryCun2
ATGGTGAACACCCGGAAGAGCTCTCTGCGTCTTCTCGGGTCCAAGTCTCCCGGGCCCGGGCCTGGGCCTGGG------GCCGGAGCAGAG---CCTGGGGCGACCGGAGGCAGCAGCCATTTCATCTCTTCTCGGACCCGCTCCTCCAAGACCCGCGCTGCCAGCTGCCCCGCCGCCAAGGCCGGGGGA---AGCGGTGGCACCGGCGTCGCGCTGGATGAGGCCCGG------AAAGTTGAAGTTGATGGTAGTTTAAGTGATAGCCACGTTTCTCCTCCAGCCAAACGCACTTTGAAACAACCTGATACTGTTTGCAAAGACAAATCAAAGTCACGAAGCACTGGTCAGCGAGAGGAATGGAACATATCCACTGGACAGGCCAGGTTAACTTCTCAACCTGGTGCTACATTACCAAACGGACATAGTAGCTTATCCCTTCGAAGCCATCCCCTTCGAGGGGAAAAGAAGGGAGATGGGGACCTTTCTTGTATAAATGGTGATATGGAAGTCAGAAAAAGCTGTCGATCCAGGAAAAACAGATTTGAAAGTGTGAACCAGAGTTTGTTATTTGACCAACTGGTAAATAGTACTGCTGAAGCTGTACTGCAGGAAATGGACAACATTAACATCAGACGGAATCGTCGGTCAGGAGAAGTGGAGCGACTTCGAATGTGGACAGATACAGAATTTGAAAACATGGATATGTATTCAAGAGTGAAAAGACGAAGAAAATCATTGAGAAGAAATAGTTATGGAATACAAAATCATCATGAAGTTTCTACTGAAGGTGAAGAAGAAGAATCTCAAGAGGAAGATGGAGATATAGAAGTTGAAGAGGCAGAAGGAGAAGAAAATGATAGACCTTATAATTTGAGACAAAGAAAAACAGTGGATCGATACCAAGCACCTCCAATAGTACCAGCTCATCAAAAAAAGAGGGAAAACACGCTGTTTGATATTCACAGATCTCCGGCACGAAGAAGCCATATCAGGAGAAAGAAACATGCCATTCATAGTAGTGATACAACTTCTTCTGATGAAGAACGCTTTGAAAGAAGGAAATCAAAGAGCATGGCAAGAGCAAGAAATAGATGTTTGCCTATGAACTTCAGAGCAGAAGACTTAGCTAGTGGTATTCTCCGAGAACGAGTAAAAGTAGGCGCAAGCTTGGCTGATGTTGATCCAATGAACATTGATAAATCAGTGCGATTTGATAGCATAGGTGGGCTGAGCCACCATATTCATGCGCTAAAGGAAATGGTGGTATTCCCACTTTTGTATCCAGAAATTTTTGAAAAATTTAAAATTCAGCCTCCAAGGGGCTGTTTGTTTTATGGTCCTCCTGGTACAGGTAAAACCTTGGTCGCCAGAGCATTAGCTAATGAATGCAGTCAAGGAGACAAAAAAGTGGCTTTTTTTATGCGAAAAGGAGCAGATTGTTTGAGCAAGTGGGTTGGTGAATCTGAAAGACAACTTAGGCTTCTTTTTGATCAGGCGTATTTGATGAGACCATCTATAATATTTTTTGATGAAATAGATGGATTAGCTCCAGTTCGCTCTAGTAGACAGGATCAGATCCACAGCTCCATAGTCTCCACTCTCCTTGCCCTTATGGATGGATTAGATAATAGGGGTGAAATTGTTGTTATTGGTGCTACAAACAGACTTGATTCCATAGATCCTGCACTCAGGAGACCTGGTCGTTTTGACAGAGAATTCCTTTTCAATTTGCCTGATCAGAAGGCAAGAAAACACATCTTACAGATCCATACCAGGGACTGGAATCCAAAATTGTCTGATGCTTTTTTAGGTGAATTGGCCGAAAAATGTGTTGGCTACTGTGGAGCTGACATCAAGGCCCTGTGCACTGAAGCTGCTCTGATTGCCCTCCGGAGACGTTACCCACAGATCTATGCCAGCAGCCATAAACTGCAACTGGATGTGTCCTCCATTGTGCTCAGCGCCCAAGACTTCTACCATGCAATGCAGAATATTGTGCCTGCTTCCCAACGTGCTGTGATGTCTTCAGGACATGCCCTGTCCCCCATCATAAGGCCCCTGCTAGAAAGAAGCTTCAACAACATCCTAGCAGTCTTGCAAAAAGTGTTTCCTCATGCTGAAATTAGCCAGAGTGACAAAAAGGAAGATATAGAAACTCTAATTTTAGATGATAGTGAAGATGAGAATGCTTTATCAATTTTTGAGACTAGTTGTCACTCAGGATCACCAAAGAAACAGTCGTCAGCTGCTGCTATACATAAATCCTACCTTCATTTTACAATGTCACCGTATCATCAGCCAACCTCTTACAGGCCACGATTATTGCTGTCTGGAGAACGAGGCTCAGGTCAAACTTCTCACCTTGCTCCAGCACTTCTGCATACTTTAGAAAGATTCTCTGTGCATAGACTAGATCTCCCAGCACTTTATTCAGTTAGTGCCAAAACACCTGAAGAATCATGTGCACAGATTTTTCGTGAAGCTCGAAGAACAGTACCAAGTATTGTTTACATGCCTCACATTGGTGATTGGTGGGAAGCTGTCAGTGAAACTGTGAGAGCAACTTTTCTGACATTGCTACAAGACATACCATCATTTTCACCTATATTTTTATTGTCTACCTCTGAAACCATGTACAGTGAACTGCCTGAAGAGGTTAAATGTATCTTTAGAATACAATATGAAGAGGTCTTGTATATTCAAAGGCCCATTGAAGAAGACAGAAGAAAATTTTTCCAAGAATTGATTCTCAATCAGGCCTCAATGGCTCCACCACGAAGGAAACACACTGCTCTTTGTGCTATGGAAGTGCTTCCTCTTGCACTACCGTCTCCACCTCGTCAGTTATCTGAATCAGAAAAAAATCGGATGGAAGACCAGGAGGAAAATACTTTACGAGAGTTGCGGTTGTTTCTCAGGGATGTTACCAAGCGGCTGGCCACAGATAAACGCTTTAACATCTTCAGCAAACCGGTGGATATTGAAGAGGTTTCAGATTATCTTGAAGTAATCAAGGAACCAATGGATTTATCAACAGTAATAACTAAAATTGATAAACATAATTACCTGACTGCTAAGGATTTCCTGCAAGATATTGACCTCATCTGTAGCAATGCTTTAGAATACAATCCTGATAAGGACCCAGGAGATAAAATAATTAGGCACAGGGCTTGTACCCTGAAGGACACTGCACATGCTATAATTGCAGCTGAATTAGATCCAGAATTTAATAAACTCTGTGAAGAAATTAAGGAAGCCAGAATAAAAAGAGGCTTATCAGTAACAGCAGAACAAATAAATCCTCATGGTACTGCAGCTCGGAAGACAGAAGCGAGAGTTGAAGAGGCATTTCGGCACAAACAAAGAAATCCAATGGATGTCTGGCACAACTCTGCAAATAAATGTGCATTTCGAGTTCGGAGAAAATCAAGGCGGCGATCACAGTGGGGTAAAGGAATTATTAAGAAAAGGAAAGTCAATAATTTAAAAAAAGATGAAGAGGACACCAAATTTGCAGACTATGAGAACCATACAGAGGACAGGAAGTTGCTAGAGAATGGC---GAGTTTGAGATAAGCACTGACTGCCATGAGGAAAATGGAGAAGAGACTGGAGACTTATCCATGACCAATGATGAGTCATCATGTGACATCATGGACATGGACCAGGGGCAGAGGCTTCACAGTGGAGCAGGCACAAAAGAGAACTTTGCGTCCACTGAAGAGGAAAGTTCAAACGAATCTCTACTCGTCAACAGCAGTGGTTCTCTCAATCCGGAACAGGCACCTAGGAAAGAACCTTTCCTTAAAGGAACCTGCCTCAACGGAGAGGCCTCCACTGACAGTTTTGAGGGGATCCCAGTTGTGGAGTGTCAGGATGGCAAAGTT---GAAGTAGTTTCTCTCTGTGGTAGTGGAGACAAATGTAATTCTGAACAAAAGATTCTTCTGGAGGACCAGTCAAAAGAAAAACCAGAAGCTTCGAGTGATAATCGTGGAGGTGAC---CCCGATCAACTAGAGGCCCCGGAATGCAGCAGCAATGAGAAGTTAGAACCTAGCTCTGATCTGGAGGTTAAAGATGCAGAACTGGATAAAGAAGGTGCTTCTAAAGTAAAGAAATACCGTAAATTAATTTTAGAGCAGGCAAAAACGACAAGCCTGGAACTGGTTCCGGAAGAGCCTTCGGAGCCTGTGCCGCCTCTCATAGTTGACCGTGAGAGATTGAAGAAATTGCTTGATTTCCTGGTAGATAAAAGCAACAATCTGGCAGTTGACCAACTTGAGAGATTATATTCTCTTCTTAGTCAGTGCATCTACCGTCATCGTAAAGATTATGACAAATCACAACTTGTAGAGGAGATGGAAAGAACAGTTCATATGTTTGAGACATTCCTA---
>HLcamFer2
------------------------------------------------------------------------------------------------------------------------------------------------------------------------------------------------------------------------------------------AAAGCTGAAGTTGATGGTAGTTTAAGTGATAGCCACGTGTCTCCTCCAGCCAAACGCACTTTGAAACAACCTGATTCTCTTTGCAAAGACAAATCAAAATCACGAGGTACTGGTCAGCGAGAGGAATGGAACATATCAACTGCACAAGCCAGGTTAACTTCTCAGCCTGGTGCTACATTACCAAACGGACATAGTAGCTTATCTCTTCGAAGCCATCCCCTTCGAGGGGAAAAGAAGGGAGATGGGGACCTTTCTTGTATAAATGGTGACATGGAAGTCAGAAAAAGTTGTCGTTCCAGGAAAAACAGATTTGAAAGCGTGAACCAGAGTTTGTTATTTGACCAACTAGTAAATAGTACTGCTGAAGCTGTACTGCAGGAAATGGACAACATTAACATCAGAAGGAATCGGCGATCAGGAGAAGTAGAACGACTTCGGATGTGGACAGACACAGAATTTGAAAACATGGATATGTATTCAAGAGTGAAAAGGCGAAGAAAGTCACTGAGAAGAAATACTTATGGTATACAAAATCATCATGAAGTCTCTACTGAGGGTGAAGAAGAAGAATCTCAAGAGGAGGATGGAGATATAGAGGTTGAAGAGGCAGAAGGAGAAGAAAATGATAGACCGTATAATTTGAGACAAAGAAAAACAGTGGATCGGTACCAAGCACCTCCAATAGTACCAGCTCATCAAAAAAAGAGGGAAAACACGTTATTTGATATTCACAGATCTCCAGCAAGAAGAAGCCATATCAGGAGAAAGAAACATGCCATTCATAGTAGTGATACAACTTCCTCTGATGAAGAACGCTTTGAAAGAAGGAAATCAAAGAGCATGGCAAGAGCAAGAAATAGATGTTTGCCTATGAACTTAAGAGCAGAAGATTTAGCTAGTGGTATTCTCCGAGAACGTGTCAAAGTGGGTGCAAGCTTGGCTGATGTTGATCCGATGAACATTGATAAATCAGTGCGGTTTGATAGCATAGGTGGATTGAGCCATCATATTCATGCACTAAAGGAAATGGTAGTATTTCCACTTTTATATCCAGAAATTTTTGAAAAATTTAAAATTCAACCTCCAAGGGGCTGTTTGTTTTATGGCCCTCCTGGCACAGGTAAAACCTTGGTTGCCAGAGCGCTAGCGAATGAGTGCAGTCAAGGAGACAAAAAGGTAGCTTTTTTTATGCGAAAAGGAGCAGACTGTCTAAGTAAGTGGGTTGGTGAATCTGAGCGGCAGCTTAGGCTTCTTTTTGATCAGGCATATTTGATGAGACCATCTATAATATTTTTTGATGAAATAGATGGATTAGCGCCAGTTCGCTCTAGCAGACAAGATCAGATCCACAGCTCTATAGTGTCAACCCTCCTTGCTCTTATGGATGGATTAGACAATAGAGGTGAAATTGTTGTTATTGGTGCTACAAATAGACTTGATTCTATAGATCCCGCTCTCAGGAGACCTGGTCGTTTTGATAGAGAATTTCTTTTCAACCTCCCTGATCAAAAGGCAAGAAAACACATTTTACAGATCCATACCAGGGACTGGAATCCAAAATTGTCAGATGCTTTTTTAGGTGAACTGGCTGAAAAATGTGTTGGCTATTGCGGAGCTGACATCAAGGCCCTGTGCACTGAAGCTGCCCTTATTGCCCTGCGGAGGCGTTACCCCCAGATCTATGCTAGCAGTCATAAACTGCAGCTGGATGTTTCCTCAATAGTGCTCAATGCCCAGGATTTTTACCACGCAATGCAGAATATTGTGCCTGCTTCCCAGCGTGCTGTCATGTCTTCGGGACATGCACTATCCCCCATCATAAGGCCACTGCTGGAAAGAAGCTTCAACAGTATCCTGGCAGTCTTGCAGAAAGTGTTTCCTCATGCTGAAATTAGCCAGAGTGACAAGAAAGAAGATATAGAAACTCTAATTTTAGATGATAGTGAAGATGAGAATGCTTTATCAATTTTTGAGACAAGTTGTCACTCAGGATCACCAAAGAAACAGTCATCAGCTGCTGCTGTACATAAACCTTATCTTCATTTTACAATGTCACCATATCATCAGCCAACCTCTTACAGGCCAAGATTATTGCTGTCTGGAGAACGAGGCTCAGGTCAAACTTCTCACCTTGCTCCAGCACTTTTGCACACTCTAGAAAAATTCTCTGTGCACCGACTAGATCTCCCAGCACTTTATTCAGTTAGTGCCAAAACACCTGAAGAATCATGTGCACAGATTTTTCGTGAAGCTCGAAGAACAGTACCTAGTATTGTTTATATGCCTCACATTGGTGATTGGTGGGAAGCTGTCAGTGAAACTGTGAGAGCAACTTTTCTGACTTTGCTGCAAGATATACCATCATTTTCACCCATATTTTTATTGTCTACCTCTGAAACTATGTACAGTGAACTGCCTGAAGAGGTTAAATGTATCTTTAGAATACAGTACGAAGAGGTCTTGTATATTCAAAGGCCTATTGAAGAAGACAGAAGAAAATTTTTCCAAGAACTGATTCTCAATCAGGCCTCAATGGCTCCACCACGAAGGAAACACACTGGTCTTTGTACTATGGAAGTGCTTCCACTTGCACTACCTTCTCCACCTCGTCAATTGTCAGAATCAGAAAAAATTCGGATGGAGGACCAAGAGGAAAATACTTTAAGAGAGTTGCGGTTGTTTCTCAGGGATGTAACCAAGAGGCTGGCCACAGATAAACGCTTTAACATCTTCAGCAAACCGGTGGATATTGAAGAGGTTTCAGATTATCTTGAAGTCATCAAGGAACCCATGGATTTATCAACAGTAATAACTAAAATTGATAAGCATAATTACCTGACTGCCAAGGATTTCCTGAAAGATATTGACCTTATCTGTAGCAATGCTTTAGAATACAATCCAGATAAGGACCCGGGAGATAAAATAATTAGGCACAGGGCTTGTACCCTGAAGGATACTGCACATGCCATCATTGCAGCTGAATTGGATCCAGAATTTAATAAACTATGTGAAGAAATTAAGGAAGCAAGAATAAAAAGAGGCTTATCGGTAACAGCAGAACAAATAAATCCTCATGGTACTGGAGCTCGAAAGACAGAAACTAGAGTTGAAGAGGCATTTCGGCACAAACAACGAAATCCAGCAGATGTCTGGCACAGCTCTGCAAGTAAATGTGCTTTTAGAGTTCGGAGAAAATCAAGGCGACGATCACAGTGGGGTAAAGGAATTATTAAGAAAAGGAAAGTCAATAATTTAAAAAAAGATGAAGAGGACACCAAATTTCCTGACTATGAGAATCATATGGAAGACAGGAAATTGCTAGAGAATGGA---GAGTTTGAGGTAAGCACTGACTGTCATGAAGAAAATGGAGAAGAGACTGGAGACTTATCTATGACCAATGATGAATCATCCTGTGACATCATGGACATGGACCAGGGGCAGAGGCTTAACAATGGAGCGGGCACAAAAGAGAACTTTGCATCTACTGAAGAGGAAAGTTCAAATGAGTCTCTACTCGTCAACAGCAGTAGTTCTTTAAATCCAGAACAGACATCTAGGAAAGAAGCTTTCCTTAAAGGAGGCTGTCTAAATGGTGAGGCCTCCACTGACAGTTTTGAAGGAATACCAGTTCTGGAGTGTCAGAATGGCAAAACT---GAAGTAGTTTCTTTCTGTGGGAGTGGAGATAAATGTAATTCTGAACAAAAGAGTCTTCTGGAGGACCAGTCAAAAGAAAAACCAGAAACTTCAAATGAAAATCAAGGAGATGAT---CCTGAGAAACTAGAGGCACTGGAATGTAGCAATAATGAGAAGTTAGAACCTGGCCCTGATGTGGAGGTTAAAGATGCAGAACTGGATAAAGAAGGTGCTTCTAAAGTAAAGAAATATCGTAAGTTAATTTCAGAGCAGGCAAAAGCAACAAGCCTGGACCTGGTTCCAGAAGAACCGTCTGAGCCGGTGCCACCTCTTATAGTGGATCGTGAGAGATTGAAGAAATTGCTTGATTTGTTGGTAGATAAAAGCAACAATCTGGCAGTTGATCAACTTGAGAGATTATATTCTCTTCTTAGTCAGTGCATCTACCGTCACCGTAAAGATTATGACAAATCACAGTTAGTAGAGGAAATGGAAAGAACAGTTCATATGTTTGAGACATTCCTA---
>tupChi1
------------------------------------------------------------------------------------------------------------------------------------------------------------------------------------------------------------------------------------------AAAGCGGAAGTTGATGGTAGTTTAAGTGATAGCCACGTATCTCCTCCAGCCAAACGCACTTTGAAACAAGCAGATTCTGTTTGCAAAGACAAATCAAAATCACGAAGTTCTGGCCAGCGCGAGGAATGGAGCAACTTACCCGGACAGGCCAGGTTAACTTCTCAGCCTGGTGCTACATTACCAAACGGACATAGTAGCTTATCCCTTCGAAGCCATCCCCATCGTGGAGAAAAGAAGGGAGATGGGGACCTCTCTTGTATAAATGGTGACATGGAAGTCAGAAAAAGTTGCCGTTCCAGAAAAAACAGATTTGAAAGCGTGAACCAGAGTTTGTTATTCGATCAACTTGTAAATAGTACTGCCGAAGCTGTACTACAGGAAATGGACAACATTAACATCAGACGGAACCGTCGATCAGGAGAAGTAGAACGACTTCGAATGTGGACAGATACAGAATTTGAAAACATGGATATGTACTCAAGAGTGAAAAGGCGAAGGAAATCACTAAGAAGAAACAGTTATGGGATACAGAATCATCACGAAGTCTCTACTGAAGGTGAAGAAGAAGAATCTCAAGAGGAGGATGGAGATATAGAAGTTGAGGAGGCAGAAGGAGAAGAAAATGATAGACCATATAATTTGAGACAAAGAAAAACTGTGGATCGATACCAAGCACCTCCAATAGTACCAGCTCATCAAAAAAAGAGGGAAAACACACTGTTCGATATTCACAGATCTCCAGCAAGAAGAAGTCATATCAGGAGGAAGAAGCATGCTATTCATAGTAGTGACACAACTTCTTCTGATGAAGAACGCTTTGAAAGAAGGAAGTCGAAGAGCATGGCAAGAGCAAGAAATAGATGTTTGCCTATGAACTTCAGAGCAGAAGACTTAGCTAGTGGTATTCTCCGAGAACGAGTGAAAGTGGGTGCAAGCTTGGCTGATGTTGATCCGATGAACATTGATAAATCGGTGCGGTTTGATAGCATAGGTGGATTGAGCCATCATATTCATGCACTAAAGGAGATGGTAGTATTCCCACTTTTGTATCCAGAAATTTTTGAAAAATTTAAAATTCAGCCTCCAAGGGGCTGTTTATTTTATGGCCCTCCTGGCACAGGCAAAACCTTGGTCGCCCGAGCATTAGCTAATGAATGCAGTCAAGGAGACAAAAAGGTGGCTTTTTTTATGCGAAAAGGAGCAGATTGTTTGAGCAAATGGGTTGGTGAATCTGAAAGGCAACTTAGGCTTCTTTTTGATCAGGCATATTTGATGAGACCTTCTATAATATTTTTTGATGAAATAGATGGATTAGCTCCAGTTCGCTCCAGCAGACAAGATCAGATCCACAGCTCTATAGTGTCAACCCTCCTTGCTCTTATGGATGGATTAGATAACAGGGGTGAAATTGTTGTTATTGGTGCTACAAATAGACTTGATTCTATAGATCCTGCACTCAGGAGACCTGGTCGTTTTGACAGAGAATTCCTTTTCAACTTACCTGATCAAAAGGCAAGAAAACACATCTTACAGATCCATACTAGGGACTGGAATCCAAAATTGTCAAATGCTTTTTTAGGTGAATTGGCTGAAAAATGTGTTGGCTACTGTGGAGCTGATATCAAGGCCCTGTGCACTGAAGCTGCCCTGATTGCCCTGAGGAGGCGCTATCCCCAGATCTATGCTAGCAGTCATAAACTGCAGCTGGATGTCTCCTCCATAGTGCTCAGCGCCCAGGACTTTTACCATGCAATGCAGAATATTGTGCCCGCTTCCCAACGCGCCGTGATGTCTTCGGGACACGCACTGTCCCCCATTATAAGGCCACTGCTGGAAAGAAGCTTCAACAACATCCTAGCAGTCTTGCAGAAAGTGTTTCCTCACGCTGAAATTAGCCAGAGTGACAAGAAAGAAGATATAGAAGCTCTAATTTTAGATGATAGTGAAGATGAGAATGCTTTATCAATTTTTGAGACCAGTTGTCACTCAGGATCACCAAAGAAACAGTCATCAGCTGCTGCTATACATAAACCTTACCTTCATTTTACAATGTCACCATATCATCAGCCAACCTCGTACAGGCCACGATTGTTGCTGTCTGGAGAACGAGGCTCAGGACAGACTTCTCACCTTGCTCCAGCACTTTTGCATACTCTAGAGAAGTTCTCTGTGCATAGGCTAGATCTCCCCGCACTTTATTCAGTTAGTGCCAAAACACCCGAAGAATCATGTGCACAGATTTTTCGTGAAGCAAGAAGAACAGTACCTAGTATTGTTTATATGCCTCACATTGGTGATTGGTGGGAAGCTGTCAGTGAAACTGTGAGGGCAACCTTTCTGACATTGCTACAAGATATACCATCATTTTCTCCTATATTTTTATTGTCTACCTCTGAAACCATGTACAGTGAACTGCCTGAAGAGGTTAAATGTATCTTCAGAATACAGTATGAAGAGGTCTTGTATATTCAAAGGCCTATTGAAGAAGACAGAAGAAAATTTTTCCAAGAATTGATTCTCAATCAGGCATCAATGGCTCCACCACGAAGGAAACACACTGCTCTTTGTGCTATGGAAGTGCTTCCACTTGCACTACCTTCTCCACCTCGTCAGTTATCAGAATCAGAAAAAAGTCGGATGGAGGACCAGGAGGAAAATACTTTAAGAGAGTTGCGGTTGTTTCTCAGGGATGTGACCAAGAGGCTGGCCACAGATAAACGCTTTAACATCTTCAGCAAACCGGTGGATATTGAAGAGGTTTCAGATTATCTTGAAGTAATCAAAGAACCAATGGACTTATCAACAGTAATCACAAAAATTGATAAACATAATTACCTGACTGCTAAAGATTTCCTGAAAGATATTGACCTCATCTGTAGCAACGCCTTAGAGTACAATCCAGATAAAGACCCAGGAGATAAAATAATTAGGCACCGAGCTTGCACCCTGAAGGACACTGCACATGCCATCATTGCCGCTGAACTGGATCCAGAATTTAATAAACTCTGTGAAGAAATTAAGGAAGCAAGAATAAAAAGAGGCTTATCGGTAACAGCAGAACAAATAAATCCTCATGGTACTGGAGCTCGGAAGACAGAAACTAGAGTTGAAGAGGCATTTCGGCACAAACAAAGAAATCCAATGGATGTTTGGCACAACTCTGCAAATAAATGTGCATTTCGAGTTCGGAGAAAATCAAGGCGACGATCACAGTGGGGTAAAGGAATTATTAAGAAAAGGAAAGTCAACAATTTAAAAAAAGATGAAGAGGACACTAAATTTGCAGACTATGATAACCACACAGAGGACAGGAAATTGATGGAGAATGGA---GAGTTTGAGGTTAGCACCGACTGCCATGAGGAAAATGGAGAAGAGACTGGAGACTTATCAATGACCAATGACGAATCATCATGTGATGTCATGGACATGGACCAGGGGCAGAGGCTTAACAATGGAGCAGGAGCAAAAGAGAACTTTGCCTCCACCGAAGAGGAAAGTTCAAATGAATCTCTACTTGTCAACAGCAGCAGTTCTATAAATCCAGAACAGATATCTAGGAAAGAGCCTTTCCTTAAAGGAAACTGTTTAAATGGTGAGGCCTCCACTGACAGTTTTGAAGGAATACCGGCTTTGGACTGTCAGAATGGCAAGGTG---GAAGTAGTTTCTTTATGTAGTAGCGGAGATAAATGTAGTTCTGAACAAAAGGTTCTTCCAGAGGACCACTCAAAAGAAAAACCAGAAACTGCGAATGAAAATCATGGAGATGAT---TCTGAGAAACTAGAGGCACTGGAATGCTGCAATAGTGAGAAGTTAGAACCTGGACCCGATGCGGAGGTTAAAGATGCAGAACTGGATAAAGAAGGTGCTTCTAAAGTAAAGAAATACCGTAAATTAATTTTAGAGCAGACGAAAACAACAAGCCTGGAACTGGTTCCAGAAGAGCCGTCTGAGCCGGTGCCACCTCTTGTAGTTGATCGGGAGAGACTGAGGAAATTGCTTGATTTATTAGTAGATAAAAGCAACAATCTGGCAGTTGATCAACTTGAGAGGTTATATTCTCTTCTTAGTCAGTGCATCTACCGTCATCGTAAGGATTATGACAAATCACAACTTGTAGAGGAAATGGAAAGAACAGTTCATATGTTTGAGACATTCCTA---
>dasNov3
ATGGTGAACACGCGGAAGAGCTCTCTGCGCCTTCTCGGGTCCAAGTCGCCTGGGCCCGGGCCTGGGCCCGGG------GCCGGAGCCGAG---CCTGGGGCGCCCGGAGGCAGCAGCCATTTCATCTCCTCTCGGACCCGCTCCTCCAAGACGCGCGCTGCCAGCTGCCCCGCCGCCAAGGCCGGGGGA---AGCGGCGGCGCCGGCGTCGCTGTGGACGAGGCCCGG------AAAGCTGAAATTGATGGTAGTTTGAGTGATAGCCATGTGTCACCTCCAGCCAAACGCACTTTGAAGCAACCTGATTCTGTTTGCAAAGACAAATCAAAATCAAGAAATACTAGTCAGCGAGAGGAATGGAACATATCAACTGGACAGGCCAGGTTAACTTCTCAGCCTGGTGCTACATTACCAAACGGACATAGTAGCTTATCCCTTCGAAGCCATCCCCTTCGAGGGGAAAAGAAGGGAGATGGGGACCTTTCTTGTATAAATGGTGAAATGGAAGTCAGAAAAAGTTGTCGTTCCAGGAAAAACAGATTTGAAAGTGTGAACCAGAGTTTGTTATTTGATCAACTAGTAAATAGTACTGCTGAAGCTGTACTACAGGAAATGGACAACATTAACATCAGACGGAATCGTCGATCAGGAGAAGTAGAACGACTTCGAATGTGGACTGATACAGAATTTGAAAACATGGATATGTATTCAAGAGTAAAGAGGCGAAGAAAGTCCCTGAGAAGAAATAGCTATGGGATACAGAATCATCATGAAGTTTCTACTGAAGGTGAAGAAGAAGAATCTCAAGAAGAGGATGGAGATATAGAAGTTGAAGAGGCAGAAGGAGAAGAAAATGATAGACCATACAATTTGAGACAAAGAAAAACAGTGGATCGATACCAAGCACCTCCAATAGTACCAGCTCATCAAAAAAAGAGGGAAAACACACTGTTTGATATTCACAGATCTCCAGCAAGAAGAAGCCATATCAGGAGAAAGAAGCATGCCATTCATAGTAGTGACACAACTTCATCTGATGAAGAACGTTTTGAAAGAAGGAAATCTAAAAGTATGGCAAGAGCAAGAAATCGTTGTTTGCCTATGAACTTCAGAGCAGAAGACTTAGCTAGTGGCATTCTCCGAGAACGAGTGAAAGTAGGTGCAAGCCTGGCCGATGTTGATCCAATGAACATTGATAAATCAGTGCGGTTTGATAGCATAGGTGGATTGAGCCATCATATTCATGCACTGAAGGAAATGGTAGTATTCCCACTTTTATATCCAGAAATTTTTGAAAAATTTAAAATTCAGCCTCCAAGGGGCTGCTTGTTTTATGGTCCTCCTGGCACAGGCAAAACTTTGGTTGCCAGAGCATTAGCTAATGAATGCAGTCAAGGAGACAAAAAAGTAGCTTTCTTTATGCGAAAAGGAGCAGATTGTTTGAGCAAGTGGGTTGGTGAATCTGAACGGCAACTTAGGCTTCTTTTTGATCAGGCATATTTGATGAGACCTTCTATAATATTTTTTGATGAAATAGATGGATTAGCTCCAGTTCGCTCGAGCAGACAAGATCAGATCCATAGCTCTATAGTGTCAACCCTTCTTGCTCTTATGGATGGATTAGATAATAGGGGCGAAATTGTTGTTATTGGTGCTACAAACAGACTTGATTCTATAGATCCTGCACTCAGGAGACCTGGTCGTTTTGACAGAGAATTCCTTTTCAACCTGCCTGATCAAAAGGCCAGAAAACACATTTTACAGATCCATACCAGGGACTGGAATCCAAAATTGTCAGATGCTTTTTTAGGCGAATTGGCTGAAAAATGTGTC------------------------------------------------------------------------------------------------------------------------------------------------------------------------------------------------------------------------------------------------------------------------------------------------------------------------GATATAGAAACTCTAATTTTAGATGATAGTGAAGATGAGAATACCTTATCAATTTTTGAGACCAGTTGTCACTCAGGATCACCAAAGAAACAGTCATCAGCTGCTGCTGTACATAAGCCCTACCTTCATTTTACAACGTCACCATATCACCAGCCAACCTCTTACAGGCCAAGATTATTGTTGTCTGGAGAACGAGGCTCAGGTCAAACTTCTCACCTTGCTCCAGCACTTTTGCACACTCTAGAAAAATTCTCTGTGCACAGACTAGATCTCCCAGCACTTTATTCAGTTAGTGCCAAAACACCTGAAGAATCATGTGCACAGATTTTTCGTGAAGCTCGAAGAACAGTACCTAGTATTGTTTACATGCCTCATATTGGTGATTGGTGGGATGCTGTCAGTGAAACTGTGAAAGCAACTTTTCTGACATTGCTACAGGATATACCATCATTCTCACCTATATTTTTATTGTCTACCTCTGAAAGCATGTATAGTGAACTACCTGAAGAGGTTAAATGTATCTTTAGAATACAGTATGAAGAGGTCTTGTATATTCAAAGGCCTATTGAAGAAGACAGAAGAAAATTTTTCCAAGAATTGATTCTCAATCAGGCATCAATGGCACCACCACGAAGGAAACACACCGCTCTTTGTGCTATGGAAGTGCTTCCTCTTGCACTACCCTCCCCACCTCGTCAGTTATCAGAATCAGAAAAAAATCGGATGGAGGACCAGGAGGAAAATACTTTAAGAGAGTTGCGGTTGTTTCTCAGGGATGTAACCAAGAGGCTGGCCACAGATAAACGCTTTAACGTCTTCAGCAAACCGGTGGATATTGAAGAGGTTTCAGATTATCTTGAAGTAATTAAGGAACCAATGGATTTATCAACAATAATAACTAAAATTGATAAGCATAATTACTTGACTGCTAAGGATTTCCTGAAAGATATTGACCTCATCTGTAGCAATGCTTTGGAGTATAATCCAGATAAGGACCCAGGAGACAAAATAATTAGGCACAGGGCTTGTACTCTGAAGGACACTGCACATGCCATCATTGCAGCGGAATTGGATCCAGAATTTAATAAACTATGTGAAGAAATTAAGGAAGCAAGAATAAAAAGAGGCTTATCAGTAACAGCAGAACAAATAAATCCTCACGGTACTGGAGCTCGGAAGACAGAAACTAGAGTTGAAGAGGCATTTCGGCACAAACAAAGAAATCCAATGGATGTCTGGCACAACTCTGCAAATAAATGTGCATTTCGGGTTCGGAGAAAATCGAGGCGGCGATCCCAGTGGGGTAAAGGAATTATTAAGAAAAGGAAAGTCAATAATTTAAAAAAAGATGAAGAGGATACTAAATTTGCAGACTATGAGAACCATACGGAAGACAGGAAATTGCTAGAGAATGGA---GAGTTTGAGGTAAGCACTGACTGCCATGAGGAGAATGGAGAAGAGACTGGAGACTTATCTATGACCAATGACGAGTCATCATGTGACATCATGGACATGGACCAGGGGCAGAGGCTTAACAATGGAGCAGGCACAAAAGAGAACTTTGCATCTACTGAAGAAGAAAGTTCAAATGAGTCCCTACTTGTCAACAGCAGCAGTTCTCTAAACCCAGAGCAGACATCTAGGAAAGAGTCTTTCCTTAAAGGAAACTGTCTAAATGGTGAGGCCTCCACTGACAGTTTTGAAGGAATACCAATTCTGGAGTCTCAGAACGGCAAAGCT---GAAGTAGTTTCTTTCTGT---AGTGGAGATAAGTGTAGTTCTGAACAAAAGTTTCTTCTGGAGGACCAGTCAAAAGAAAAACCAGAAACTTCAAATGAAAATCATGGAGATGAT---CCTGAGAAACTAGATGCACTGGAATGTAGCAATAATGAGAAGTTAGAACCTGGCCATGATGTGGAGGTTAAAGATGCAGAACTGGATAAAGAAGGTGCTTCTAAAGTTAAGAAATATCGTAAGGTAATTTTAGAGCAGGCAAAAACAACAAGCCTGGAACTGGTTCCAGAAGAGCCGTCTGAACCTGTGCCACCTCTTATAGTTGATCATGAGAGATTGCAGAGATTGCTTGATTTGCTGGTAGATAAAAGCAACAATTTGGCTGTTGATCAACTAGAGAGATTATATTCTCTTCTTAGTCAGTGCATCTACCGTCATCGCAAAGATTTTGACAAATCACAGCTTGTAGAGGAGATGGAAAGAACAGTTCATATGTTTGAGACATTCCTA---
>HLmyoMyo6
ATGGTGAACACCCGGAAGAGCTCTCTGCGCCTTCTCGGGTCCAAGTCGCCTGGGCCCGGGCCTGGA------------GCCGGAGCCGAG---CCTGGGGCGACCGGAGGCAGCAGCCATTTCATCTCCTCTCGGACCCGCTCCTCCAAGACCCGCGCTGCCAGCTGCCCCGCCGCCAAGGCCGGGGGA---AGCGGCGGC---GGCGTCGCTGCGGACGAGGCCCGG------AAATCTGAGGTTGATGGTAGTTTAAGTGATAGCCACGTGTCTCCTCCAGCCAAACGCACTTTGAAACAACCTGATTCTGTTTGCAAAGACAAATCAAAATCACGAAGTACTAGTCAACGAGAGGAATGGAATATATCAACTGGACAGTCCAGGTTAACTTCTCAGCCTGGTGCTACATTACCAAACGGACATAGTAGTTTATCCCTTCGAAGCCATCCCCTTCGAGGGGAAAAGAAGGGAGATGGAGACCTTTCTTGTATGAATGGTGACATGGAAGTCAGAAAAAGTTGTCGTTCCAGGAAAAACAGATTTGAAAGCGTGAACCAGAGTTTGTTATTTGACCAACTAGTAAATAGTACTGCTGAAGCTGTACTGCAAGAAATGGACAACATTAACATTAGACGGAATCGTCGATCAGGAGAAGTGGAACGACTTCGAATGTGGACAGATACAGAATTTGAAAACATGGATATGTATTCAAGAGTGAAAAGGCGAAGAAAGTCACTGAGAAGAAATAGTTATGGGATACAAAATCATCATGAAGTCTCTACTGAAGGTGAAGAAGAAGAATCTCAAGAGGAGGATGGAGATATAGAAGTTGAGGAGGCAGAAGGAGAAGAAAATGATAGACCATATAATTTGAGACAAAGAAAAACAGTGGATCGATATCAAGCACCTCCAATAGTACCAGCTCATCAAAAAAAGAGGGAAAACACGCTGTTTGATATTCACCGATCTCCAGCAAGAAGAAGCCATATCAGAAGAAAGAAGCATGCTATTCATAGTAGTGACACAACTTCTTCTGATGAAGAACGTTTTGAAAGAAGGAAATCAAAGAGCATGGCAAGAGCGAGAAACAGGTGTTTGCCTATGAATTTAAGAACAGAAGATTTAGCTAGTGGTATTCTCCGAGAACGTGTCAAAGTGGGTGCAAGCTTGGCTGATGTTGATCCAATGAACATTGATAAATCAGTACGGTTTGATAGCATAGGTGGATTGAGCCATCATATTCATGCACTAAAGGAAATGGTAGTATTTCCACTATTATATCCTGAAATTTTTGAAAAATTTAAAATTCAGCCTCCAAGGGGCTGTTTGTTTTATGGACCTCCTGGCACAGGTAAAACCTTGGTTGCCAGAGCACTAGCTAATGAGTGCAGTCAAGGAGACAAAAAGGTGGCTTTTTTTATGCGAAAAGGAGCAGACTGTCTGAGCAAGTGGGTGGGTGAATCAGAACGGCAACTTAGGCTTCTTTTTGATCAGGCATATTTGATGAGACCTTCTATAATATTTTTTGATGAAATAGATGGATTAGCTCCAGTTCGCTCTAGCAGACAAGATCAGATTCACAGCTCCATAGTGTCAACCCTCCTTGCTCTTATGGATGGATTAGACAATAGGGGTGAAATTGTTGTTATTGGTGCTACAAATAGACTTGATTCTATAGATCCTGCTCTCAGGAGACCTGGTCGTTTTGACAGAGAATTCCTTTTCAACTTGCCTGATCAAAAGGCAAGAAAACACATATTACAGATTCATACCAGGGATTGGAATCCAAAATTGTCAGATGCTTTTTTAGGTGAATTGGCTGAAAAATGTGTTGGGTATTGTGGAGCTGATATCAAGGCCCTGTGTACTGAAGCTGCCCTGATTGCCCTGCGGAGGCGTTACCCCCAGATCTATGCCAGCAGCCATAAACTGCAGCTAGATGTTTCCTCAATAGTGCTCAGCGCTCAAGATTTTTATCATGCAATGCAGAATATTGTGCCTGCTTCCCAGCGTGCTGTCATGTCTTCGGGACATGCACTATCCCCCATCATAAGGCCACTGCTAGAAAGAAGCTTCAACAATATCCTGGCAGTCTTGCAAAAAGTGTTTCCTCATGCTGAAATTAGCCAGAGTGACAAGAAAGAAGATATAGATACTCTAGTTTTAGATGATAGTGAAGATGAGAATGCTTTATCAATTTTTGAGACCAGTTGTCACTCAGGATCACCAAAGAAACAGTCATCAGCTGCTGCTGTACATAAATCCTACCTTCATTTTACAATGTCACCATATCATCAGCCAACCTCTTATAGGCCAAGATTATTGCTGTCTGGAGAACGAGGCTCAGGTCAAACTTCTCACCTTGCTCCAGCGCTTTTGCACACTCTAGAAAAATTCTCTGTGCACAGACTAGATCTCCCAGCACTTTATTCAGTTAGTGCCAAAACACCTGAAGAATCATGTGCACAGATTTTTCGTGAAGCTCGAAGAACAGTACCTAGTATTGTTTACATGCCTCACATTGGTGATTGGTGGGAAGCTGTCAGTGAAACTGTGAGAGCAACTTTTCTGACTTTGCTACAAGATATACCATCATTTTCACCTATATTTCTGTTGTCTACCTCTGAAACCATGTACAGTGAACTTCCTGAAGAGGTTAAATGTATCTTTAGAATACAGTATGAAGAGGTCTTGTATATTCAGAGGCCTACTGAAGAAGACAGAAGAAAATTTTTCCAAGAATTGATTCTTAATCAGGCATCAGTAGCTCCACCACGAAGGAAACACACTGGTCTTTGTGCTATGGAAGTGCTTCCTCTTGCACTACCTTCTCCACCTCGTCAATTATCAGAATCAGAGAAAATTCGGATGGAGGACCAGGAGGAAAATACTTTAAGAGAGCTGCGGTTGTTTCTCAGGGATGTAACCAAGAGGCTGGCCACAGATAAACGCTTTAACATCTTCAGCAAACCGGTGGATATTGAAGAGGTTTCAGATTATCTTGAAGTAATCAAGGAACCAATGGATTTATCAACAATAATAACTAAAATTGATAAGCATAATTACCTGACTTCGAAGGATTTCCTGAAAGATATTGACCTCATCTGTAGCAATGCTTTAGAATACAATCCAGATAAGGACCCAGGAGATAAAATAATTAGACACAGGGCTTGTACCCTGAAGGACACTGCGCATGCCATCATTGCAGCCGAACTGGATCCAGAATTTAATAAACTCTGTGAAGAAATTAAGGAAGCAAGAATAAAAAGAGGCTTATCGGTAACAGCAGAACAAATAAATCCTCATGGTACTGGAGCTCGGAAGACAGAAACTAGAGTTGAAGAGGCATTTCGGCACAGACAAAGAAATCCAATGGATGCCTGGCACAACTCTGCAAATAAATGTGCGTTTCGAGTTCGGAGAAAATCGAGGCGGCGATCACAGTGGGGTAAAGGAATTATTAAGAAAAGGAAAGTCAATAATTTAAAAAAAGATGAAGAGGACACCAAATTTGCAGACTATGAGAATCATACAGAGGGCAGGAAATTGCTAGAGAACGGA---GAATTTGAGGTAAGCACTGACTGCCATGAAGAAAATGGAGAGGAGACTGGAGACTTGTCTATGACTAATGATGAATCATCATGTGATGTCATGGACATGGACCAGGGGCAGAGGCTTAACAGTGGAGCGAGCACAAAGGAGAACTTTGCATCTACCGAAGAGGAAAGTTCCAATGAGTCTCTCCTCGTCCACAGCAGCAGTTCTCTGAATCCAGGACAGACTTCTGGGAAAGAGCCTTTCCTTAAAGGAAGTTGCCTCAATGGCGAGGCCTCCACTGACAGTTTTGAAGGAGTCCCAGCTCTGGAGTGTCAGAATGGCAAAGCA---GAAGTCGTTCCTTTCTGCAGTAATGGGGATAAATGTAGCTCTGAACAGAAGATTCTTCTGGAGGACCAGTCCAGAGAGAAACCAGAAGCTTCTAATGAAAATCGTGGAGATGAT---CCTGAGAAACTAGAAGCACTGGAATGTAGCAATAATGAGAAGTTAGAACCTGGCCCCGATGTGGAGGTTAAAGACGCAGAACTGGATAAAGAAGGTACTTCTAAAGTAAAGAAATATCGTAAATTAATTTTAGAGCAGGCAAAAGCAACAACCCTGGAGCTGGTTCCAGAAGAGCCATCCGAGCCTGTGCCACCTCTTATAGTTGATCATGAGAGATTGAAGAAATTGCTTGATTTGTTGGTAGATAAAAGCAACAATCTGACAGTTGATCAACTTGAGAGATTGTATTCTCTTCTTAGTCAGTGCATCTATCATCACCGCAAAGATTATGACAAATCACAACTTATTGAGGAGATGGAAAGAACAGTTCATACATTTGAGACATTCCTA---
>HLmolMol2
ATGGTGAACACCCGGAAGAGCTCTCTGCGCCTTCTCGGGTCCAAGTCGCCTGGGCCCGGGCCTGGA------------GCCGGAGCAGAG---CCTGGGGCGACCGGAGGCAGCAGCCATTTCATCTCCTCTCGGACCCGCTCCTCCAAGACCCGCGCTGCCAGCTGCCCCGCCGCCAAGGCCGGGGGA---CGCGGTGGCGCCGGCGTCGCTCTGGATGAGGCCCGG------AAATCTGAGGTTGATGGTAGTTTAAGTGATAGCCATGTGTCTCCTCCAGCCAAACGCACTTTGAAACAACCTGATTCTGTTTGCAAAGACAAATCAAAATCACGAAGTGCTGGTCAGAGAGAGGAATGGAACATATCAACTGGACAGGCCAGGTTAACTTCTCAGCCTGGTGCTACATTACCAAATGGACATAGTAGCTTATCCCTTCGAAGCCATCCCCTTCGAGGGGAAAAGAAGGGAGATGGAGACCTTTCTTGTATAAATGGTGACATGGAAGTCAGAAAAAGTTGTCGTTCCAGGAAAAACAGATTTGAAAGCGTGAACCAGAGTTTGTTATTTGATCAGCTAGTTAATAGTACTGCTGAAGCTGTACTGCAAGAAATGGACAACATTAACATCAGACGGAATCGTCGATCAGGAGAAGTGGAACGACTTAGAATGTGGACAGATACAGAATTTGAAAACATGGATATGTATTCAAGAGTGAAAAGGCGAAGAAAGTCACTGAGAAGAAATAGTTATGGGATACAAAATCATCATGAAGTCTCTACTGAAGGTGAAGAAGAAGAATCTCAAGAGGAGGATGGAGATATAGAAGTTGAAGAGGCAGAAGGAGAAGAAAATGATAGACCATATAATTTGAGACAAAGAAAAACAGTGGATCGATACCAAGCACCTCCAATAGTACCAGCTCATCAAAAAAAGAGGGAAAACACTCTGTTTGATATTCACAGATCTCCAGCAAGAAGAAGTCATATCAGGAGAAAGAAGCATGCTATTCATAGTAGTGACACAACTTCTTCTGATGAAGAACGTTTTGAAAGAAGAAAATCAAAAAGCATGGCAAGAGCAAGAAATAGATGTTTGCCTATGAATTTAAGAACAGAAGATTTAGCTAGTGGTATTCTTCGAGAACGTGTCAAAGTGGGTGCAAGCTTGGCCGATGTTGATCCAATGAACATTGATAAATCGGTACGGTTTGATAGCATAGGTGGATTGAGTCATCATATTCATGCACTAAAGGAAATGGTAGTATTTCCATTATTATATCCAGAAATTTTTGAAAAATTTAAAATTCAGCCTCCAAGGGGCTGTTTGTTTTATGGCCCTCCTGGCACAGGTAAAACCTTGGTCGCCAGAGCATTAGCTAATGAGTGCAGTCAAGGAGACAAAAAGGTGGCTTTTTTTATGCGAAAAGGAGCAGACTGTCTGAGCAAATGGGTTGGTGAATCAGAACGGCAACTTAGGCTTCTTTTTGATCAGGCATATTTGATGAGACCTTCTATAATATTTTTTGATGAAATAGATGGATTAGCTCCAGTTCGCTCTAGCAGACAAGATCAGATTCACAGCTCCATAGTGTCAACTCTCCTTGCTCTTATGGATGGATTAGACAATAGGGGTGAAATTGTTGTTATTGGTGCTACAAACAGACTTGATTCTATAGATCCTGCTCTCAGGAGACCTGGTCGTTTTGACAGAGAATTCCTTTTCAACTTACCTGATCAGAAGGCAAGAAAACACATATTACAGATTCACACCAGGGACTGGAATCCAAAATTGTCAGATGCTTTTTTAGGTGAATTGGCTGAAAAATGTGTTGGGTATTGTGGAGCTGATATCAAGGCCTTGTGCACTGAAGCTGCCCTGATTGCCCTGCGGAGGCGTTACCCCCAGATCTATGCTAGCAGTCATAAACTGCAACTAGATGTTTCCTCAATAGTGCTCAGCGCTCAAGATTTTTACCATGCAATGCAGAATATCGTGCCTGCTTCCCAGCGTGCTGTCATGTCTTCTGGACATGCACTATCCTCCATCATAAGGCCACTGCTAGAAAGAAGCTTCAACAACATCCTAGCAGTCTTGCAAAAAGTGTTTCCTCATGCTGAAATCAGCCAGAGTGACAAGAAAGAAGATATAGATACTCTAATTTTAGATGATAGTGAAGATGAGAATGCTTTATCAATTTTTGAGACCAGTTGTCACTCAGGATCACCAAAGAAACAGTCATCAGCTGCTGCTGTACATAAATCCTACCTTCATTTTACAATGTCACCATATCATCAGCCAACCTCTTACAGGCCAAGATTATTGCTGTCTGGAGAACGAGGCTCAGGTCAAACTTCTCACCTTGCTCCAGCACTTTTGCACACTCTAGAAAAATTCTCTGTGCATAGACTAGATCTCCCAGCACTTTATTCAGTTAGTGCCAAAACACCTGAAGAATCATGTGCACAGATTTTTCGTGAAGCTCGAAGAACAGTACCTAGTATTGTTTACATGCCTCACATTGGTGATTGGTGGGAAGCTGTCAGTGAAACTGTGAGAGCAACTTTTCTGACTTTGCTACAAGATATACCATCATTTTCACCTATACTTTTGTTGTCTACCTCTGAAACCATGTACAGTGAGCTGCCTGAAGAGGTTAAATGTATCTTTAGAATACAGTATGAAGAGGTCTTGTATATTCAAAGGCCTATTGAAGAAGACAGAAGAAAATTTTTCCAAGAATTGATTCTTAATCAAGCATCAATGGCTCCACCACGAAGGAAACACACTGGTCTTTGTGCTATGGAAGTGCTTCCTCTAGCACTACCTTCTCCACCTCGTCAGTTATCAGAATCAGAAAAAATTCGGATGGAGGACCAGGAGGAAAATACTTTAAGAGAGTTGCGGTTGTTTCTCAGGGATGTAACCAAGAGGCTGGCCACAGATAAACGCTTTAACATCTTCAGCAAACCGGTGGATATTGAAGAGGTTTCAGATTATCTTGAAGTAATCAAGGAACCAATGGATTTATCAACAGTAATAACTAAAATTGATAAACATAATTACCTGACTGCTAAGGACTTCCTGAAAGATATTGACCTCATCTGTAGCAATGCTTTAGAATACAATCCAGATAAGGACCCAGGAGATAAAATAATTAGGCACAGGGCTTGTACCCTGAAGGACACTGCACACGCCATCATTGCAGCTGAACTGGATCCAGAATTTAATAAACTCTGTGAAGAAATTAAGGAAGCAAGGATAAAAAGAGGCTTATCAGTAACGGCAGAACAAATAAATCCTCATGGTACTGGAGCTCGGAAGACAGAAACTAGAGTTGAAGAGGCATTTCGGCACAAACAAAGAAATCCAGTGGATGCTTGGCACAACTCTGCAAATAAATGTGCGTTTCGAGTTCGGAGAAAATCGAGGCGACGATCACAGTGGGGTAAAGGAATTATTAAGAAAAGGAAAGTCAATAATTTAAAAAAAGATGAAGAGGACACCAAATTTGCAGACTATGAGAATCATACAGAGGGCAGGAAATTGCTAGAGAATGGA---GAGTTTGAGGTAAGCACTGACTGCCATGAAGAAAACGGAGAGGAGACTGGAGACTTATCTATGACCAACGACGAATCGTCATGTGACATCATGGACATGGACCAGGGGCAGAGGCTTAACAGTGGAACGGGCACAAAAGAGAACTTTGCGTCTACTGAAGAGGAAAGTTCAAATGAGTCTCTACTCGTCAACAGCAGCAGCTCTCTAAATCCAGAGCAGATTTCTAGGAAAGAGCCTTTCCTTAAAGGAAGCTGTCTAAATGGTGAGGCCTCCACTGACAGTTTTGAAGGACTCCCAGCTCTGGAGTGTCCGAACGGCAAAGCT---GAAGTAGCTCCTTTCTGTAGTAATGGGGACAAATGTAGCTCTGAACAGAAGATTCTTCTGGAGGACCAGGCAAAAGAAAAACCAGAAACTTCGAATGAAAGTCATGGAGATGAT---CCTGACAAAGTAGAAGCACTGGAATGTAGCAATAATGAGAAGTTAGAACCTGGCCCCGATGTGGAGGTTAAAGATGCAGAACTGGATAAAGAAGGTGCTTCTAAAGTAAAGAAATATCGTAAGTTAATTTTAGAGCAGGCAAAAACAACGACCCTGGAACTGGTTCCAGAAGAGCCGTCTGAGCCTGTGCCCCCTCTTATAGTTGATCATGCAAGATTGAAGAAATTGCTTGATTTGTTGGTAGATAAAAGCAACAATCTAGCAGTTGATCAGCTTGAAAGATTATATTCTCTTCTTAGTCAGTGCATCTATCGTCATCGCAAAGATTATGACAAATCACAGCTTGTAGAGGAAATGGAAAGAACAGTTCATACGTTTGAGACATTCCTA---
>HLpipKuh2
ATGGTGAACACCCGGAAGAGCTCTCTGCGCCTTCTCGGGTCCAAGTCGCCTGGGCCCGGGCCCGGA------------GCCGGCGCCGAG---GCCGGGGCGACGGGAGGCAGCAGCCATTTCATCTCCTCTCGGACCCGCTCCTCCAAGACCCGCGCCGCCAGCTGCCCGGCCGCCAAGGCCGGCGGG---GGAGGCGGCGCCGGCGGCGCTGCGGACGAGGCCCGG------AAATCTGAAGTTGATGGTAGTTTAAGTGATAGCCACGTGTCTCCTCCAGCCAAACGCACTTTGAAACAACCTGATTCTGTTTGCAAAGACAAATCAAAATCACGAAGTACTGGTCAGCGAGAGGAATGGAACATA---ACTGGACAGGCCAGGTTAACTTCTCAGCCTGGTGCTACGTTATCAAACGGACACAGTAGTCTATCCCTTCGAAGCCATCCCCTTCGAGGGGAAAAGAAGGGGGATGGAGACCTTTCTTGTATGAATGGTGACATGGAAGTCAGAAAAAGTTGCCGTTCCAGGAAAAACAGATTTGAAAGCGTGAACCAGAGTTTGTTATTTGACCAACTAGTAAATAGTACTGCTGAAGCTGTACTGCAAGAAATGGACAACATTAACATTAGACGGAATCGTCGATCAGGAGAAGTAGAACGACTTCGAATGTGGACAGATACAGAATTTGAAAACATGGATATGTATTCAAGAGTGAAAAGGCGAAGAAAGTCACTGAGAAGAAATAGTTATGGGATTCAGAATCATCACGAAGTCTCTACTGAAGGTGAAGAAGAAGAATCTCAAGAGGAGGATGGAGATATAGAAGTTGAAGAGGCAGAAGGAGAAGAAAATGACAGACCATATAATTTGAGACAAAGAAAAACAGTGGATCGATACCAAGCACCTCCAATAGTACCAGCTCATCAAAAAAAGAGGGAAAACACGCTGTTTGATATTCACAGATCTCCAGCAAGAAGAAGCCATATCAGGAGAAAGAAGCATGCTATTCATAGTAGTGACACAACTTCTTCTGATGAAGAACGTTTTGAAAGAAGGAAATCAAAGAGCATGGCAAGAGCGAGAAATAGGTGTTTGCCTATGAATTTAAGAACAGAAGATTTAGCCAGTGGTATTCTCCGAGAACGTGTTAAAGTGGGTGCAAGTTTGGCTGATGTTGATCCAATGAACATTGATAAATCAGTACGGTTTGATAGCATAGGTGGATTGAGCCATCATATTCATGCACTAAAGGAAATGGTAGTATTTCCACTATTATATCCAGAAATTTTTGAAAAATTTAAAATTCAGCCTCCAAGGGGCTGTTTGTTTTATGGACCTCCTGGCACAGGTAAAACCTTGGTTGCCAGAGCACTAGCTAATGAGTGCAGTCAAGGAGACAAAAAGGTGGCTTTTTTTATGCGAAAAGGAGCAGACTGTCTGAGCAAGTGGGTGGGTGAATCAGAAAGGCAACTTAGGCTTCTTTTTGATCAGGCATATTTGATGAGACCTTCTATAATATTTTTTGATGAAATAGATGGATTAGCTCCAGTTCGCTCTAGCAGACAAGATCAGATTCACAGCTCTATAGTGTCAACCCTCCTTGCTCTTATGGATGGATTAGATAATAGGGGTGAAATTGTTGTTATTGGTGCTACAAATAGACTTGACTCTATAGACCCTGCTCTCAGGAGACCTGGTCGTTTTGACAGAGAATTCCTTTTCAACTTGCCTGATCAAAAGGCAAGAAAACACATATTACAGATTCATACCAGGGATTGGAATCCAAAATTGTCAGATGCTTTTTTAGGTGAATTGGCTGAAAAATGTGTTGGGTATTGTGGAGCTGATATCAAGGCCCTGTGCACTGAAGCTGCCCTGATTGCCCTGCGGAGGCGTTACCCCCAGATCTATGCCAGCAGCCACAAACTGCAGCTAGATGTGTCCTCCATAGTGCTCAGTGCTCAAGATTTTTACCATGCAATGCAGAACATTGTGCCTGCTTCCCAGCGTGCTGTCATGTCTTCGGGACATGCACTGTCCCCCATCATAAGGCCACTGCTAGAAAGAAGCTTCAACAATATCCTCGCAGTCTTGCAAAAAGTGTTTCCTCATGCTGAAATTAGCCAGAGTGACAAGAAAGAAGATATAGATACTCTAGTTTTAGATGATAGTGAAGATGAGAATGCTCTATCAATTTTTGAGACCAGTTGTCACTCAGGATCACCAAAGAAACAGTCATCAGCTGCTGCTGTACATAAATCCTACCTTCATTTTACAATGTCACCATATCATCAGCCAACCTCTTACAGGCCAAGATTATTGCTGTCTGGAGAACGAGGCTCAGGTCAAACTTCTCACCTTGCTCCAGCGCTTTTGCACACTCTAGAAAAATTCTCTGTGCACAGACTAGATCTCCCAGCACTTTATTCAGTTAGTGCCAAAACACCTGAAGAATCATGTGCACAGATTTTTCGTGAAGCTCGGAGAACAGTACCTAGTATTGTTTACATGCCTCACATTGGTGATTGGTGGGAAGCTGTTAGTGAAACTGTGAGAGCAACTTTTCTGACCTTGCTACAAGATATACCATCATTTTCACCTATATTTCTGTTGTCTACCTCTGAAACCATGTACAGTGAACTTCCTGAAGAGGTTAAATATATCTTTAGAATACAGTATGAAGAGGTCTTGTATATTCAAAGGCCTACTGAAGAAGACAGAAGAAAATTTTTCCAAGAATTGATTCTTAATCAGGCATCAGTAGCTCCACCACGAAGGAAACACGCTGGTCTTTGTGCTATGGAAGTGCTTCCTCTTGCACTACCTTCTCCACCTCGTCAATTATCAGAATCAGAAAAAATTCGGATGGAGGACCAGGAGGAAAATACTTTAAGAGAGTTGCGGTTGTTTCTCAGGGATGTAACCAAGAGGCTGGCCACAGATAAACGCTTTAACATCTTCAGCAAACCGGTGGATATTGAAGAGGTTTCAGATTATCTTGAAGTAATCAAGGAACCAATGGATTTATCAACAATAATAACTAAAATTGATAAGCATAATTACCTGACTTCAAAAGATTTCCTGAAAGATATTGACCTCATCTGTAGTAATGCTTTAGAATACAATCCAGATAAGGACCCAGGAGATAAAATAATTAGACACAGGGCTTGTACCCTGAAGGACACTGCACATGCCATCATTGCAGCTGAACTGGATCCAGAATTTAATAAACTCTGTGAAGAAATTAAGGAAGCAAGAATAAAAAGAGGCTTATCGGTAACAGCAGAACAAATAAATCCTCATGGTACTGGAACTCGGAAGACAGAAACTAGAGTTGAAGAGGCATTTCGGCACAAACAAAGAAATCCAATGGATGCCTGGCACAACTCTGCAAATAAATGTGCGTTTCGAGTTCGGAGAAAATCGAGGCGGCGATCACAGTGGGGTAAAGGAATTATTAAAAAAAGGAAAGTCAATAATTTAAAAAAAGATGACGAGGACACCAAATTTGCAGACTATGAGAATCATACGGGGGGCAGGAAATTGCTAGAGAACGGA---GAATTTGAGCTAAGCACTGACTGCCATGAAGAAAACGGAGAGGAGGCTGGAGACTTGTCTATGACTAATGATGAGTCATCATGTGACGTCATGGACATGGACCAGGGGCAGAGGCTTAACAGTGGAGCGGGCACAAAAGAGAACTTTGCATCCACCGAAGAGGAAAGTTCCAACGAGTCTCTCCTCGTCCACAGCAGCAGTTCTGTAAACCCGGGGCAGACTTCTGGGAAAGAGCCTTTCCTCAAAGGGAACTGTCTCAATGGCGAGGCCTCCACCGACAGTTTCGAAGGAGTCCCAGCTCTGGAGTGCCAGAACGGCAAAGCA---GAAGTAGTTCCTCTCTGTAGCAACGGTGATAAATGTAGCCCTGAACAGAAGATTCTTCTGGAGGACCAGTCAAAAGAGAAACCAGAAGCCTCTAATGAAGATCATGGAGATGAT---CCTGAGAAACTAGAAGCCCTGGAATGTAGCAATAATGAGAAATTAGAACCTGGTCCTGATGTGGAGGTTAAAGACCCAGAACTGGATAAAGAAGGTGCTTCTAAAGTAAAGAAATATCGTAAGTTAATTTTAGAACAGGCAAAAGCAACAACCCTGGAGCTGGTTCCAGAAGAGCCTTCTGAGCCTGTGCCACCTCTTATAGTTGATCATGAGAGATTGAAGAAATTGCTTGATTTGTTGGTAGATAAAAGCAACAATCTGGCAGTTGATCAACTTGAGAGATTATATTCTCTTCTTAGTCAGTGCATCTATCGTCACCGCAAAGATTATGACAAATCACAACTTATTGAGGAGATGGAAAGAACAGTTCATACATTTGAGACATTCCTA---
>HLphyDis3
ATGGTGAACACCCGGAAGAGTTCTCTGCGCCTTCTCGGGTCCAAGTCGCCTGGGCCCGGGCCTGGG------------GCCGGAGCAGAA---CCTGGGACGACCGGAGGCAGCAGCCATTTCATCTCCTCTCGGACCCGCTCCTCCAAGACCCGCGCTGCCAGCTGCCCCGCCGCCAAGGCCGGGGGA---AGTGGTGGCGCCGGCGTCGCTCTGGACGAGGCCCGG------AAATCTGAGGTTGATGGTAGTTTAAGTGATAGCCACGTGTCTCCTCCAGCCAAACGCACTTTGAAACAACCTGATTCTGTTTGCAAAGACAAATCTAAGTCACGAACTACTAGTCAGAGAGAGGAATGGAACATATCAACTGGACAGGCCAGGTTAACTTCTCAGCCTGGAGCTACATTACCAAACGGACATAGTAGCTTATCCCTTCGAAGTCACCCCCTTCGAGGGGAAAAGAAGGGAGATGGAGACCTTTCATGTATAAATGGTGACATGGAAGTCAGAAAAAGT---CGTTCCAGGAAAAACAGATTTGAAAGTGTGAACCAGAGTTTGTTGTTTGATCAACTAGTAAATAGTACTGCTGAAGCTGTGCTGCAGGAAATGGACAACATTAACATCAGACGGAATCGTCGTTCAGGAGAGGTGGAACGACTTCGAATGTGGACAGATACAGAATTTGAAAATATGGATATGTATTCAAGAGTGAAGAGGCGAAGAAAGTCACTGAGAAGAAATAGTTACGGGATACAAAATCATCATGAAGTCTCTACTGAAGGTGAAGAAGAAGAATCTCAAGAGGAGGATGGAGATATAGAAGTTGAAGAAGCAGAAGGAGAAGAAAACGATAGACCATATAATTTGAGACAAAGAAAAACAGTGGATCGATACCAAGCACCTCCAATAGTACCTGCTCATCAAAAAAAGAGGGAGAACACACTGTTTGATATTCACAGATCTCCAGCAAGAAGAAGCCACATCCGGAGAAAGAAGCATGCTATTCATAGTAGTGACACAACTTCTTCTGATGAAGAACGCTTTGAAAGAAGGAAATCAAAGAGCATGACAAGAGCAAGAAATAGATGTTTGCCCATGAATTTAAGAACAGAAGATTTAGCTAGCGGTATTCTTCGAGAACGTGTCAAAGTGGGTGCAAGCTTGGCTGATGTTGATCCAATGAACATTGATAAATCAGTACGGTTTGATAGCATAGGTGGATTGAGCCATCATATTCATGCACTAAAGGAGATGGTAGTGTTTCCGCTATTATATCCAGAAATTTTTGAAAAATTTAAAATTCAGCCTCCAAGGGGCTGTTTGTTTTATGGCCCTCCTGGCACAGGTAAAACCTTGGTTGCCAGAGCGTTAGCCAATGAGTGCAGTCAAGGAGACAAAAAGGTGGCTTTTTTCATGCGAAAAGGAGCCGACTGTCTGAGCAAGTGGGTTGGTGAATCAGAACGGCAACTTAGGCTTCTTTTTGATCAGGCATATTTGATGAGACCTTCTATAATATTTTTTGATGAAATAGATGGATTAGCTCCAGTTCGCTCTAGCAGACAAGATCAGATTCACAGCTCCATAGTGTCAACCCTTCTTGCTCTTATGGATGGATTAGACAATAGGGGTGAAATTGTTGTTATTGGTGCTACAAACAGACTTGATTCTATAGATCCTGCTCTCAGGAGACCTGGTCGTTTTGACAGAGAATTTCTTTTCAACTTGCCTGATCAAAAGGCAAGAAAACACATACTACAGATTCATACCAGGGACTGGAATCCAAAATTGTCAGATGCTTTTTTAGGTGAATTGGCTGAAAAATGTGTTGGGTACTGTGGCGCTGATATCAAGGCCCTGTGCACCGAAGCTGCTCTGATTGCCCTGCGGAGACGTTACCCCCAGATCTATGCTAGCAGTCATAAACTGCAGCTAGATGTTTCCTCAATAGTGCTCCACGCCCAAGACTTTTACCATGCAATGCAGAATATTGTGCCTGCTTCCCAGCGTGCTGTCATGTCTTCAGGACATGCACTCTCCCCCATCATAAGGCCACTGCTAGAGAGAAGCTTCAACAACATCCTAGCAGTCTTGCAAAAAGTGTTTCCTCATGCTGAAATTAGCCAGAGTGACAAGAAAGAAGATATAGATACTCTAATTTTAGATGATAGTGAAGATGAGAATGCTTTATCAATTTTTGAGACCAGTTGTCACTCAGGATCACCAAAGAAACAGTCATCAGCTGCTGCTGTACATAAATCCTACCTTCATTTTACAATGTCACCATATCATCAGCCAACCTCTTACAGGCCAAGATTATTGCTGTCTGGAGAACGAGGCTCAGGTCAAACTTCTCACCTTGCTCCAGCACTTTTGCATACTCTAGAAAAGTTCTCTGTGCACAGACTAGATCTCCCAGCACTTTATTCAGTTAGTGCCAAAACACCTGAAGAATCATGTGCACAGATTTTTCGTGAAGCTCGAAGAACAGTACCTAGTATTGTTTACATGCCTCACATTGGTGATTGGTGGGATGCTGTCAGTGAAACTGTGAGAGCAACTTTTCTAACTTTGCTACAAGATATACCGTCATTTTCACCTATATTCTTATTGTCTACCTCTGAAACCATGTACAGTGAGCTGCCTGAAGAGGTTAAATGCATCTTCAGAATACAATATGAAGAGGTCTTGTATATTCAAAGGCCTATAGAAGAAGACAGAAGAAAATTTTTCCAAGAATTGATTCTCAATCAGGCATCAATGGCTCCACCACGAAGGAAACACACTGGTCTTTGTGCTATGGAAGTGCTTCCTCTTGCCCTACCTTCTCCACCTCGTCAGTTATCAGAATCAGAAAAAATTCGGATGGAGGACCAGGAGGAAAATACTTTAAGAGAGTTGCGGTTGTTTCTCAGGGATGTAACCAAGAGGCTGGCCACAGATAAACGCTTTAACATCTTCAGCAAACCGGTGGATATTGAAGAGGTTTCAGATTATCTTGAAGTAATCAAGGAACCGATGGATTTATCAACAGTAATAACTAAAATTGATAAGCATAATTACCTGACTGCTAAGGATTTCCTGAAGGATATTGACCTCATCTGTAGCAACGCTTTAGAGTACAATCCAGACAAGGACCCAGGAGATAAAATAATTAGGCACAGGGCTTGCACCCTGAAGGACACTGCACATGCCATCATTGCAGCTGAACTGGATCCAGAATTTAATAAACTCTGTGAAGAAATTAAGGAGGCAAGAATAAAAAGAGGCTTATCGGTAACAGCAGAACAAATAAATCCTCATGGTACTGGGGCTCGGAAGACAGAAACTAGAGTTGAAGAGGCATTTCGGCACAAACAAAGAAATCCAATGGATGCCTGGCACAACTCTGCCAATAAATGTGCGTTTCGAGTTCGGAGAAAATCAAGGCGGCGATCACAGTGGGGTAAAGGAATCATTAAGAAAAGGAAGGTCAACAATTTAAAAAAAGACGAAGAAGACACCAAATTTGCAGACTGTGAGAACCACGCAGAGGGCAGGAAGTCGCTGGAGAACGGC---GAGTTCGAGGTCAGCACTGACTGCCATGAAGAAAACGGGGAGGATGCTGGAGACTTATCTATGACCAATGACGAGTCTTCGTGTGACATCATGGACATGGACCAGGCGCAGAGGCTGAACAGTGGAGCCGGCACGAAAGAGAACTTTGCATCTACCGAAGAGGAAAGCTCGAACGAGTCTCTACTGGTCAACAGCAGCAGCTCTCTAAACCCAGAACAGGCTTCTAGGAAGGAGCCTTTCCTTAGAGGAAGCTGTCTAAACGGTGAGGCCTCCACTGACAGTTTTGAAGGCATACCAGTTCTCGAGTGTCAGGACGGCAAAGCT---GAAGTAGTTTCTTTCTGTAGTAGCGGAGATAAATGCAGTTCTGGACAAAAGATTCTTCCGGAGGACCAGTCAAAAGGAAAACCGGAAGCTTTGAATGAGAGCCATGGAGACGAT---CCCGAGAAGCCAGAAGCCCTGGAATGCAGCGGCAATGAGAAGTTAGAGCCTGGCCCCGATGTGGAGGTTAAAGATGCAGAACTGGATAAAGAAGGTGCTTCCAAAGTAAAGAAATATCGTAAGTTAATTTTAGAGCAGACAAAAACCACCACCCTGGAACTGGTTCCTGAAGAGCCGTCCGAGCCGGTGCCGCCGCTCGTGGTTGATCACGAGAGACTGAAGAAATTGCTTGATTTGTTGGTAGATAAAAGCAGCAATCTGGCAGTTGATCAACTTGAGAGATTGTATTCTCTTCTTAGTCAGTGCATCTATCGTCACCGTAAAGATTATGACAAATCGCAACTAATGGAGGAGATGGAAAGAACAGTTCATATGTTTGAGACATTCCTA---
>tarSyr2
--------------------------------------------------------------------------------------------------------------------------------------------------------------------------------------------------------------------------------------------------------------------------------------------------------------------------------------------------------------------------------------------------------------------------------------------------------------------------------------------------------------------------------------------------------------------------------------------------------------------------------------------------------------------------------------------------------------------------------------------------------------------------------------------------------------------------------------------------------------------------------------------------------------------------------------------------------------------------------------------------------------------------------------------------------------------------------------------------------------------------------------------------------------------------------------------------------------------------------------------------------------------------------------------------------------------------------------------------------------------------------------------------------------------------------------------------------------------------------------------------------------------------------------------------------------------------------------------------------------------------------------------------CTCTATCGTGTCAACCCTCCTTGCTCTTATGGATGGATTAGATAATAGGGGTGAAATTGTTGTTATTGGTGCTACAAACAGACTTGATTCTATAGATCCTGCACTTAGGAGACCTGGCCGTTTTGACAGAGAATTTCTTTTCAACCTGCCGGATCAAAAGGCAAGAAAACACATCTTACAGATCCATACTCGAGATTGGAATCCAAAATTGTCAGATGCTTTTTTAGGTGAATTGGCTGAAAAATGTGTCGGCTACTGTGGAGCTGATATCAAGGCCCTGTGCACTGAAGCTGCCCTGATTGCCCTGCGGAGGCGTTATCCTCAGATCTATGCTAGCAGTCATAAACTGCAGCTGGATGTTTCCTCAATAGTGCTCAGTGCCCAAGATTTTTACCATGCGATGCAGAATATTGTGCCTGCTTCCCAACGTGCTGTGATGTCTTCGGGACATGCATTATCCCCCATCATAAGGCCACTGCTGGAAAGAAGCTTCAACAACATCCTAGCAGTTTTGCAAAAAGTGTTTCCTCATGCTGAAATTAGCCAGAGTGACAAGAAAGAAGATATAGAAACTCTAATTTTAGATGATAGTGAAGATGAAAATGCTTTATCAATTTTTGAGATCAGTAGTCACTCAGGATCACCAAAGAAACAGTCATCAGCTGCTGCTATACATAAACCCTACCTTCATTTTACAATGTCACCATATCATCAGCCAACCTCCTATAGACCACGGTTATTGCTGTCTGGAGAACGAGGCTCAGGTCAAACTTCTCACCTTGCTCCAGCACTTTTGCACACTCTGGAAAGATTCTCTGTGCATAGACTAGATCTCCCAGCACTTTATTCAGTTAGTGCCAAAACACCTGAAGAATCATGTGCACAGATTTTTCGTGAAGCTCGAAGAACAGTACCTAGTATTGTTTACATGCCTCACATTGGTGATTGGTGGGAAGCTGTCAGTGAAACTGTGAGAGCAACTTTTTTGACATTGCTACAAGATATACCATCATTTTCACCTATATTTTTATTGTCTACCTCTGAAACCATGTACAGTGAACTGCCTGAAGAGGTTAAATGTATCTTTAGAATACAGTATGAAGAGGTCTTGTATATTCAAAGGCCTATTGAAGAAGACAGAAGAAAATTTTTCCAGGAATTGATTCTCAATCAGGCATCAATGGCTCCACCACGAAGGAAACATGCTGCTCTTTGTGCTATGGAAGTGCTTCCTCTTGCACTACCTTCTCCACCTCGTCAATTATCAGAATCAGAAAAAAATCGGATGGAGGATCAAGAGGAAAATACTTTAAGAGAGTTGCGGTTGTTTCTCAGGGATGTAACCAAGAGGCTGGCCACAGATAAACGCTTTAACATCTTCAGCAAACCGGTGGATATTGAAGAGGTTTCAGATTACCTTGAAGTAATCAAGGAACCGATGGATTTATCGACAGTAATAACTAAAATTGATAAACATAATTATCTGACTGCTAAGGATTTCCTGAAAGATATTGACCTCATCTGTAGCAATGCTTTAGAGTACAATCCAGATAAGGACCCAGGAGATAAGATAATTAGGCACAGGGCTTGCACACTGAAGGACACTGCACATGCTATCATTGCAGCTGAATTGGATCCGGAATTTAATAAACTCTGTGAAGAAATTAAGGAAGCAAGAATAAAAAGAGGCTTATCGGTAACAGCAGAACAAATAAATTCTCATAGTACTGGAACTCGGAAGACAGAAACTAGAGTTGAAGAGGCATTTCGGCACAAACAAAGAAACCCAATGGATGTCTGGCACAATTCTGCAAATAAATGTGCATTTCGGGTTCGGAGGAAATCAAGGCGGCGATCACAATGGGGTAAAGGAATTATTAAGAAAAGGAAAGTCAATAATTTAAAAAAAGATGAAGATGACACCAAATTTACAGACTATGAGAACCATACGGAGGACAGGAAATTGCTAGAGAATGGA---GAGTTTGAGGTAAGCACCGACTGCCATGAGGAAAATGGAGAAGAGACTGGAGACTTATCTATGACGAATGATGAATCATCATGTGACATCATGGACATGGACCAGGGGCAGAGGCTGAACAATGGAGCAGGCACAAAAGAGACCTTTGCATCTACCGAGGAGGAAAGTTCAAATGAATCTCTGCTCATCAACAGCAACAGTTCTCTAAATCCAGAACAGATATCTAGGAAAGAGCCTTTCCTTAAAGGAAACTGTCTAAATGGTGAGGCGTCCACTGACAGTTTTGAAGGAATACCAGTTCTAGAGTGTCAGAATGGCAAAGCT---GAAGTAGTTTCCTTCTGTGATAGTGGAGATAAATGTAGTTCTGAAAAAAAGATTGTTCTGGAGGACCAGTCCAAAGAAAAACCAGAAACTTCAAATGAAAATCATGGAGATGAT---CCTGAGAAACCAGAGGCACTGGAATGCAGCAATAGTGAGAAGTTAGAGCCTGGCCCTGACATGGAGGTTAAAGATGCAGAACTGGATAAAGAAGGTGCTTCTAAAGTAAAGAAATATCGTAAATTAATTTTAGAGCAGGCAAAAACCACAAGCCTGGAACTGGTTCCAGAAGAGCCATCTGAGCCTGTGCCACCTCTTATAGTTGATCGTGAAAGGTTGAAGAAATTGCTTGACTTGTTGGTAGATAAAAGCAACAATCTGGCAGTTGATCAGCTCGAGAGATTATATTCTCTTCTTAGTCAGTGCATCTACCGTCATCGTAAAGATTATGACAAATCACAGCTTGTAGAGGAGATGGAAAGAACAGTTCATATGTTTGAGACATTCCTATG-
>micOch1
ATGGTGAACACCCGGAAGAGCTCTCTGCGCCTTCTCGGGTCCAAGTCTCCTGGGCCCGGGCCTGGGCCTGGG------GCCGGAGCGGAG---CCGGGGGCCACCGGCGGCAGCAGCCATTTCATCTCCTCTCGGACCCGCTCCTCCAAGACGCGCGCGGCCAGCTGCCCGGCAGCCAAGGCCGGGGGA---AGCGGCGGC---------GCCCTGGACGAGGCCCGG------AAAACTGAAGTTGATGGTAGCTTAAGCGATAGCCACGTATCCCCTCCAGCCAAACGCACTTTGAAACAGCCGGATTCTGTTTGCAAAGACAAATCAAAATCGCGAAGTACTGGTCAGCGAGAGGAATGGAATATACCAACTGGTCAGGCCAGGTTAACTTCTCAGCCTGGTGCTACATTACCAAACGGACATAGTAGCTTGTCCCTTAGAAGCCATCCCCTTCGAGGGGAAAAGAAAGGAGATGGTGACCTTTCATGTATAAATGGTGACATGGAAGTCAGAAAAAGTTGTCGGTCCAGGAAAAACAGATTTGAAAGTGTGAATCAGAGTTTATTATTTGATCAACTAGTAAATAGTACTGCTGAAGCTGTATTACAAGAAATGGATAATATTAATATCCGGCGAAATCGTCGATCAGGAGAAGTAGAAAGGCTTCGAATGTGGACAGACACAGAATTTGAAAATATGGATATGTATTCAAGAGTAAAAAGGCGAAGAAAATCACTGAGAAGAAATAGTTATGGGATACAGAATCATCATGAAGTTTCTACTGAGGGCGAGGAAGAAGAATCTCAAGAGGAGGATGGAGACATAGAAGTTGAAGAGGCGGAAGGAGAAGAAAATGATAGGCCATACAATTTGAGACAAAGAAAAACAGTGGATCGATACCAAGCACCACCGATAGTACCAGCTCATCAAAAAAAGAGGGAAAACACACTGTTTGATATTCATAGGTCCCCAGCAAGAAGAAGCCATATCAGGAGGAAGAAGCATGCCATTCATAGTAGTGATACAACCTCTTCTGATGAAGAACGCTTTGAAAGAAGGAAATCAAAAAGTATGGCAAGAGCAAGAAACAGGTGTTTGCCTATGAACTTCAGAGCAGAAGATTTAGCAGGTGGCATTCTCCGAGAACGAGTGAAAGTGGGTGCGAGTTTGGCTGATGTTGATCCGATGAATATTGATAAATCAGTGCGGTTTGATAGCATAGGTGGACTAAGCCATCATATACACGCTCTGAAGGAGATGGTAGTTTTTCCACTTTTATATCCAGAAATTTTTGAAAAATTTAAAATTCAGCCTCCAAGGGGTTGTTTGTTTTATGGCCCTCCTGGAACAGGTAAAACCTTGGTTGCCAGAGCGTTAGCAAATGAATGCAGTCAAGGAGACAAAAAGGTGGCCTTTTTCATGCGTAAAGGAGCAGATTGCTTGAGCAAGTGGGTTGGTGAGTCTGAAAGACAACTTCGGCTTCTTTTTGATCAGGCATATTTGATGAGGCCTTCTATAATATTTTTTGATGAAATAGATGGATTAGCTCCAGTTCGTTCTAGTAGACAAGATCAGATCCACAGCTCTATAGTGTCAACCCTCCTTGCTCTTATGGATGGATTAGATAATAGAGGTGAAATTGTTGTTATTGGTGCTACAAATAGACTTGACTCTATAGATCCTGCACTCAGGAGACCTGGTCGTTTTGACAGAGAATTTCTTTTCAACCTGCCTGATCAAAGGGCCAGAAAACACATCTTACAGATCCACACCAGAGACTGGAGTCCAAAGCTGTCTGATGCTTTTTTAGGAGAACTGGCAGAAAAATGTGTTGGCTACTGTGGAGCTGACATCAAGGCCCTGTGTACTGAAGCTGCCCTGATTGCCCTTCGGAGGCGGTACCCTCAAATCTATGCTAGCAGTCATAAACTGCAGCTGGATGTTTCCTCGATAGTGCTCAGTGCCCAAGACTTTTACCATGCAATGCAGAACATTGTGCCTGCTTCCCAACGTGCTGTGATGTCTTCAGGACAGGCACTGTCTCCGATTATAAGGCCATTACTAGAAAGAAGCTTCAGCAACATCTTAGCAGTTCTGCAAAAAGTATTTCCTCATGCAGAAATTAGCCAGAGCGACAGGAAAGAAGATACAGAAACTCTAATTTTAGATGACAGTGAAGATGAGAACACTTTATCAATTTTTGAGATGAATTGTCACTCAGGATCACCAAAGAAACCATCACCAGCTGCTGCTATAGCTAAACCTTATCTTCACTTTACAATGTCACCATATCATCAGCCAACCTCTTACAGGCCTCGTTTGTTGCTGTCTGGAGAACGAGGTTCAGGTCAGACGTCTCACCTTGCTCCAGCACTTCTGCACACACTAGAAAGGTTCTCTGTCCATCGGCTCGACCTCCCAGCACTTTACTCAGTCAGTGCCAAAACACCTGAGGAATCATGTGCACAGATATTTCGAGAAGCTCGAAGAACAGTACCTAGTGTTGTTTATATGCCTCATATTGGTGATTGGTGGGAAGCTGTCAGCGAGACTGTGAGAGCAACTTTTCTGACCCTGCTACAGGATATACCATCCTTTTCACCTATATTTTTATTGTCTACCTCTGAAACCATGTACAGTGAGCTCCCTGAAGAGGTTAAATGTATCTTTAGAATACAATATGAAGAGGTATTATATATTCAAAGGCCTATTGAAGAAGATCGAAGAAAATTTTTCCAAGAACTTATACTCCATCAGGCGTCATTGGCACCACCACGAAGGAAGCATACTGCTCTGTGTGCTATGGAAGTGCTTCCACTTGCATTACCATCTCCTCCTCGTCAGTTATCAGAATCAGAAAAAAATCGGATGGAAGACCAGGAGGAAAATACATTAAGAGAGTTGCGGTTGTTTCTCAGGGATGTTACCAAGAGGCTGGCCACAGATAAACGCTTTAACATCTTCAGCAAACCGGTGGATATTGAAGAGGTTTCAGATTATCTTGAAGTAATCAAAGAACCAATGGATTTATCAACAGTAATAACTAAAATTGATAAGCATAATTATCTAACGGCTAAAGATTTCCTTCAAGATATTGATCTCATCTGTAGCAATGCTTTAGAATACAATCCAGACAAGGACCCCGGAGACAAAATTATTAGGCACAGAGCTTGTACCCTGAAGGACACTGCACATGCCATCATCGCAGCTGAACTGGACCCAGAATTTAATAAACTCTGTGAAGAAATTAAGGAAGCAAGAATAAAAAGAGGCTTATCAGTACCAGCAGAGCAAATAACTCCTCATGGCACTGGTGCCCGTAAGACAGAGACTAGATTGGAAGAGGCATTTCGGCACAAACAAAGAAGCCCAATGGATGCCTGGCACAACTCTGCAAATAAGTGTGCATTCCGAGTTCGGAGGAAATCAAGGCGGCGATCACAGTGGGGTAAAGGAATTATTAAGAAAAGGAAAGTCAATAATTTAAAGAAAGATGAGGAGGACACCAAGTTTGCAGACTATGAC---CATACCGAGGACAGGAAGTTGCTGGAGAATGGA---GAGTTTGAGGTAAGCACTGACTGCCATGAGGAAAATGGGGAAGAGACTGGAGACTTGTCTATGACCAATGATGAATCTTCATGTGACATCATGGATATGGACCAGGGTCAGAGGCTGAACAGTGAAGCAGGCACAAAAGAGAACTTTGCATCGACTGAAGAGGAAAGTTCAAATGAATCTCTACTTGTCCACAGCAGCAGTACTCTCAATCCTGAGCAGACATCTAAAAAAGAGCCCTTTCTTAAAGGCAGCTGTCTGAACGGTGAAGCCTCCACTGACAGTTTTGAAGGAATTCCCGTTCTGGCATGTCAGAATGGTAAAACT---GAAATAGTTCCTCTCTCTGCCGGTGGAGAAAAATCTAGTTCTGAACAGAAGATTCCTTCAGAGGAACAGCCAAAAGACAAACCAGAAACTTTGAATGAAGATCCTGGAGACGAT---CCTGAGAAACTAGAAGTACTGGGCTGTAGCAGTAATGAGAAGATCGAGCCTGGTCCTGATGTGGAGGTTAAAGATACAGAACTGGATAAAGAAGGTGCTTCTAAAATAAAGAAATATCGTAAATTAATTTTAGAGCAGGCAAAAACAACAGGCCTGGAACTGGTTCCAGAAGAGCCATCTGAGCCTGTGCCACCTCTGATAGTTGATCACGAGAGACTGAAGAAACTGCTTGATTTGTTGGTAGATAAAAGCAACAACTTGACAGTTGATCAACTCGAGAGATTGTATTCCCTTCTTAGTCAGTGCATCTACCGCCATCGTAAGGATTATGACAAGTCACAGCTTGTGGAGGAGATGGAAAGAACGGTTCATATGTTTGAGACATTCCTA---
>criGri1
------------------------------------------------------------------------------------------------------------------------------------------------------------------------------------------------------------------------------------------AAAGCTGAAGTTGACGGTAGCTTAAGTGATAGCCACGTATCTCCTCCAGCCAAACGCACTTTGAAACAGCCGGATTCTGTTTGCAAAGACAAATCAAAATCACGAAGTACTGGTCAGCGAGAGGAATGGAACATCCCAACTGGGCAGGCCAGGTTATCTTCTCAGCCTGGTACTACATTACCAAACGGACATAGTAGCTTGTCCCTTCGAAGCCATCCCCTTCGAGGGGAAAAGAAAGGAGATGGCGACCTTTCATGTATAAATGGTGACATGGAAGTCAGAAAAAGTTGTCGGTCCAGGAAAAACAGATTTGAAAGTGTGAATCAGAGTTTATTATTTGATCAACTAGTGAATAGTACTGCTGAAGCTGTATTACAAGAAATGGATAATATTAATATCCGACGAAATCGTCGATCAGGAGAAGTAGAAAGGCTTCGAATGTGGACAGATACAGAATTTGAAAATATGGATATGTATTCAAGAGTAAAAAGGCGAAGAAAATCACTGAGAAGAAATAGTTATGGGATACAGAATCATCATGAAGTTTCTACTGAGGGCGAGGAAGAAGAATCTCAAGAGGAGGATGGAGACATAGAAGTTGAAGAGGCAGAAGGAGAAGAAAATGATAGGCCATATAATTTGAGACAAAGAAAAACAGTGGATCGATACCAAGCACCACCAATAGTACCAGCTCATCAAAAAAAGAGGGAAAACACACTGTTTGATATTCATAGGTCCCCAGCAAGAAGAAGCCATATCAGGAGGAAAAAGCATGCCATTCATAGTAGTGATACAACTTCTTCTGATGAAGAACGTTTTGAAAGAAGGAAATCAAAAAGTATGGCAAGAGCAAGAAACAGATGTTTGCCTGTGAACTTCAGAGCAGAAGATTTAGCTAGCGGCATTCTCCGAGAACGGGTGAAAGTGGGTGCGAGTTTGGCTGATGTTGATCCGATGAACATTGATAAATCAGTGCGGTTTGATAGCATAGGTGGATTGAGTCATCATATCCATGCTCTGAAGGAGATGGTAGTTTTTCCACTTTTATATCCAGAAATATTTGAAAAATTTAAAATTCAGCCTCCAAGGGGTTGTTTATTTTATGGCCCTCCTGGCACAGGTAAAACCTTGGTTGCCAGAGCTCTAGCTAATGAATGCAGTCAAGGAGACAAAAAGGTGGCTTTTTTTATGCGTAAAGGAGCAGATTGCTTGAGCAAGTGGGTTGGTGAGTCTGAAAGGCAACTTAGGCTTCTTTTTGATCAGGCATATTTAATGAGGCCTTCTATAATATTTTTTGATGAAATAGATGGATTAGCTCCAGTTCGTTCTAGCAGACAAGATCAGATCCACAGCTCTATAGTGTCAACCCTCCTTGCTCTTATGGATGGATTAGATAATAGAGGTGAAATTGTTGTTATTGGTGCTACAAACAGACTTGACTCTATAGATCCTGCTCTCAGGAGACCTGGTCGTTTTGACAGAGAATTCCTTTTCAACCTGCCTGATCAAAGGGCCAGAAAACACATCTTACAGATCCACACCAGGGACTGGAACCCAAAACTGTCGGATGCTTTTTTAGGAGAACTGGCAGAAAAATGTGTTGGCTACTGTGGAGCTGACATCAAGGCCCTGTGTACTGAAGCTGCCCTGATTGCCCTTCGGAGGCGTTACCCACAGATCTATGCTAGCAGTCATAAACTGCAGCTGGATGTTTCCTCCATAGTGCTTAATGCCCAAGACTTTTACCATGCGATGCAGAACATTGTGCCTGCTTCTCAACGTGCTGTGATGTCTTCAGGGCAGGCGCTGTCCCCCATTATAAGGCCGTTGCTAGAAAGAAGCTTCAACAACATATTAGCAGTTCTGCAAAAAGTATTTCCTCATGCAGAAATTAGCCAGAGCGACAAGAAAGAAGATATAGAAACTCTAATTTTAGATGATAGTGAGGATGAGAATACGTTATCAATTTTTGAGACAAGTTGTCACTCAGGATCACCAAAGAAACCATCGCCAGTTGCTGCTATAACTAAACCTTATCTTCACTTTACAATGTCACCATACCATCAGCCAACCTCTTACAGGCCTCGCTTGTTGCTGTCTGGAGAACGAGGCTCAGGTCAGACTTCTCACCTCGCTCCAGCCCTTCTGCACACACTAGAAAGGTTCTCTGTGCATCGGCTCGACCTCCCAGCACTTTACTCGGTCAGTGCCAAAACACCCGAGGAATCCTGTGCACAGATATTCCGAGAAGCTCGAAGAACAGTACCTAGTATTGTTTATATGCCTCATATTGGTGACTGGTGGGAAGCTGTCAGCGAGACTGTGAGAGCAACTTTTCTGACACTGTTACAGGATATACCATCCTTTTCACCTATATTTTTATTGTCTACCTCTGAAACCATGTACAGTGAACTGCCTGAAGAGGTTAAATGTATCTTTAGAATACAGTATGAAGAGGTATTATATATTCAAAGGCCTATTGAAGAAGATCGAAGAAAATTTTTCCAAGAACTTATTCTCCATCAGGCATCAATGGCACCACCACGAAGGAAGCATACTGCTCTGTGTGCTATGGAAGTGCTTCCTCTTGCACTACCATCTCCTCCTCGTCAGTTATCAGAATCAGAAAAAAATCGGATGGAAGACCAGGAGGAAAATACATTAAGAGAATTGCGGTTGTTTCTCAGGGATGTTACCAAGAGGCTGGCCACAGATAAACGCTTTAACATCTTCAGCAAACCGGTGGATATTGAAGAGGTTTCAGATTATCTTGAAGTAATCAAAGAACCAATGGATTTATCAACAGTAATAACTAAAATTGATAAACATAATTATCTAACAGCTAAAGATTTCCTGCAAGATATTGACCTCATCTGTAGCAATGCTTTAGAATACAATCCAGACAAGGACCCCGGAGACAAAATTATTAGGCACAGAGCTTGTACCCTGAAGGACACTGCACATGCCATCATTGCAGCTGAATTGGACCCAGAATTTAATAAACTCTGTGAAGAAATTAAGGAAGCTAGAATAAAAAGAGGCTTATCAGTAACAGCAGAACAAATAACTCCTCATGGCACTGGTGCCCGTAAGACAGAGACTAGAGTGGAAGAGGCATTTCGGCACAAACAAAGAAACCCAATGGATGCCTGGCACAACTCTGCAAATAAGTGTGCATTTCGAGTTCGGAGAAAATCAAGGCGGCGATCACAGTGGGGCAAAGGAATTATTAAGAAAAGGAAAGTCAATAATTTGAAGAAAGATGAGGAGGACACCAAGTTTGCAGACTATGAC---CATACAGAGGACAGAAAGTTGCTGGAGAATGGA---GAGTTTGAGGTAAGCACTGACTGCCATGAGGAAAATGGAGAAGAGACTGGAGACTTATCTATGACCAATGATGAATCTTCATGTGATATCATGGATATGGACCAGGGTCAGAGGCTAAACAGTGGAGCAGGCACAAAAGAGAATTTTGCATCAACTGAAGAGGAAAGTTCAAATGAATCTCTACTTGTCCACAGCAACAGTTCTCTCAATCCTGAGCAGATATCTAGAAAAGAGCCCTTCCTTAAAGGCAGCTGTCTAAACGGTGACGCCTCCACTGACAGTTTTGAAGGAATTCCTGTTCTGGAGTGTCAGAATGGCAAAACT---GAAATAGTTCCTCTCTCTGGTGGTGGAGAAAAGTCTAGTTCTGAACAGAAGATTCCTTCGGAGGAACAGCTAAAAGACAAACCAGAGACTGTGAATGAAAATCATGGAGATGATGATCCTGAGAAACTAGAAGTACTGGAATGTAGCAGTAGTGAGAAGATTGAACCTGGTCCTGATGTGGAGGTTAAAGATACAGAACTGGATAAAGAAGGTGCTTCTAAAATAAAGAAATACCGTAAATTAATTTCGGAGCAGGCAAAAACAACAAGCCTGGAACTGGTTCCAGAAGAGCCATCAGAACCTGTGCCACCTCTGGTAGTTGATCATGAGAGACTAAAGAAATTGCTTGATTTGTTGGTAGATAAAAGCAACAACCTGACAGTTGATCAACTTGAGAGATTGTATTCCCTTCTTAGTCAGTGCATCTATCGCCATCGTAAAGATTATGACAAATCACAGCTTGTGGAGGAAATGGAAAGAACAGTTCATATGTTTGAGACATTCCTA---
>eriEur2
------------------------------------------------------------------------------------------------------------------------------------------------------------------------------------------------------------------------------------------AAAGCTGAAGTTGACGGTAGTTTAAGTGATAGCCATGTGTCTCCTCCTGCCAAACGCACTTTGAAGCAGCCTGACTCTGTTTGCAAAGACAAATCAAAATCAAGAAGTACTGGCCAGCGAGAGGAATGGAACATATCAACTGGACAGGCTAGGTTAACTTCTCAGCCTGGTGCTACATTACCAAACGGACATAGTAGCTTATCTCTTCGAAGCCATCCCCTTCGAGGGGAGAAGAAGGGAGATGGAGATCTTTCCTGTATGAATGGTGATATTGAAGTCAGAAAAAGCTGTCGTTCCAGAAAAAACAGATTTGAAAGCGTGAACCAGAGTTTGCTGTTTGATCAGTTAGTTAACAGTACTGCTGAAGCTGTGCTGCAGGAAATGGACAACATTAACATCAGACGTAATCGGAGATCAGGAGAAGTCGAAAGACTTCGGATGTGGACAGATACGGAATTTGAAAACATGGACATGTATTCAAGAGTGAAAAGGCGAAGAAAGTCGCTGAGAAGAAATAGTTACGGCATACAGAATCATCACGAAGTTTCTACCGAGGGTGAAGAAGAAGAATCTCAAGAAGAGGACGGAGATATAGAAGTTGAAGAAGCAGAAGGAGAAGAAAATGATAGGCCCTATAATTTGAGACAAAGGAAAACAGTGGAGCGATACCAGGCACCTCCAATAGTACCAGCTCATCAAAAAAAGAGGGAAAACACACTGTTTGATATTCACAGATCTCCAGCAAGAAGAAGTCATATCAGGAGAAAGAAACATGCTATCCATAGTAGTGACACAACTTCTTCTGATGAAGAGCGCTTTGAAAGGAGAAAATCGAAGAGCATGGCAAGAGCAAGAAACAGATGTTTACCTATGAACCTAAGAGGAGAAGATTTAGCTAGTGGTATTCTGCGAGAACGAGTAAAAGTGGGTGCAAGCTTGGCTGATGTTGACCCAATGAACATTGATAAATCAGTGCGGTTTGACAGCATAGGTGGGTTGAGTCATCATATTCATGCACTAAAGGAAATGGTAGTATTCCCACTTTTATATCCAGAAATTTTTGAAAAATTTAAAATTCAGCCTCCTAGAGGCTGTTTGTTCTGTGGCCCCCCAGGCACAGGTAAAACCTTGGTTGCCAGAGCATTAGCGAATGAGTGCAGTCAAGGAGACAAAAAAGTCGCTTTTTTTATGCGCAAAGGAGCAGACTGTTTGAGCAAGTGGGTTGGTGAATCTGAGCGACAGCTCAGACTGCTTTTTGACCAGGCATATTTAATGAGACCTTCCATAATATTTTTTGATGAAATAGATGGACTGGCTCCAGTTCGCTCTAGCAGACAGGATCAGATCCACAGTTCTATAGTGTCAACACTTCTTGCTCTTATGGATGGATTAGACAACAGGGGCGAAATTGTTGTTATTGGTGCTACAAATAGACTTGATTCTATAGATCCTGCACTCAGGAGACCCGGTCGTTTCGACAGAGAATTCCTCTTCAATCTGCCTGATCAAAAGGCAAGAAAACACATTTTACAGATCCACACCAGGGATTGGAATCCAAAATTGTCTGATGATTTTTTAGGTGAATTGGCTGAGAAATGTGTTGGCTATTGTGGAGCTGACATCAAGGCCCTGTGCACTGAAGCTGCCCTTATTGCTCTGCGGAGGCGTTATCCTCAGATCTATGCTAGCAGCCACAAACTGCAGCTAGATGTTTCATCAATAGTGCTCAACGCCCAGGATTTTTACCGTGCGATGCAGAATATAGTGCCTGCTTCCCAGCGTGCTGTTATGTCTTCGGGACACGCACTATCTCCCATCATAAGGCCTCTGCTGGAAAGAAGTTTCAACAACATTCTAGCAGTCCTACAGAAAGTATTTCCTCATGCTGAAATCAGCCAGAGTGACAAGAAGGAAGATATAGAAACTCTAATTTTAGATGATAGTGAAGATGAAAATGCTTTATCAATTTTTGAGACCAGTTGTCACTCAGGATCGCCAAAGAAACAGTCATCAGCTGCTGCTGTACATAAAACCTATCTGCATTTTACAATGTCACCATATCATCAGCCAACCTCTTACAGGCCAAGGCTATTGCTCTCTGGAGAACGAGGCTCAGGTCAGACTTCTCACCTCGCTCCAGCACTTTTGCACACTCTAGAGAAGTTCTCTGTGCATCGGCTCGATCTCCCAGCACTTTATTCAGTTAGTGCCAAAACACCTGAAGAATCGTGTGCACAGGTTTTCCGTGAAGCTCGAAGAACAGTACCAAGTATTGTTTACATGCCTCACATTGGTGATTGGTGGGAAGCTGTCGGCGAAACTGTGAGAGCAACTTTTCTGACACTGCTACAAGACATCCCATCCTTTTCCCCTATATTTTTACTGTCTACCTCCGAAACCATGTACAGCGAACTGCCTGAAGAGGTTAAATGTATCTTCAGAATCCAGTATGAAGAAGTCTTGTATATTCAGAGGCCTATTGAAGAAGATAGAAGAAAATTCTTCCAAGAATTGATCCTCCATCAGGCGTCAATGGCTCCACCACGAAGGAAACACCCTGGTCTTTGTGCTATGGAAGTGCTTCCTCTTGCACTACCATCTCCACCTCGTCAATTATCAGAATCCGAAAAGAATCGAATGGAGGACCAGGAGGAAAATACTTTAAGAGAGTTGCGGTTGTTTCTCAGGGATGTAACCAAGAGGCTGGCCACAGATAAACGCTTTAACATCTTCAGCAAACCGGTGGATATTGAAGAGGTTTCAGATTATCTTGAGGTAATCAAGGAACCTATGGACTTATCAACAGTAATAACGAAAATCGATAAGCATAATTACCTGACTGCTAAGGATTTCCTGAGAGATATTGACCTCATCTGTAGCAATGCTTTAGAGTATAATCCAGATAAGGACCCAGGAGATAAAATCATTAGGCACCGGGCTTGTACCCTGAAGGATACTGCACATGCCATCATAGCAGCTGAATTGGATCCAGAATTCAATAAACTTTGTGAAGAAATTAAGGAAGCAAGGATCAAAAGAGGCTTATCAGCAACAACAGAACAAATAAATCCTCATGGTCCCGGAGCTCGAAAGACAGAAACTAGAGTTGAAGAGGCATTTCGGCACAAACAAAGAAATCCAGTGGCTGTCTGGCACAACTCTGCAAATAAGTGTGCATTTCGAGTTCGGAGAAAATCCAGGCGGCGATCACAATGGGGTAAAGGAATTATAAAGAAAAGGAAAGTCAACAATTTAAAAAAAGACGAAGAGGACACCAAATTTGTAGACTATGAGAACCATACGGAGGATAGGAAGTCGCTGGAGAATGGA---GAGTTTGAGGTGAGCACTGACTGTCATGAGGAAAATGGAGAAGAGACTGGGGACTTGTCTATGACTAATGACGAGTCGTCGTGTGACATCATGGACATGGACCAGGGCCAGAGGCTTAACAACGGAGCCAGCACAAAAGAGAACTTTGCATCTACTGAAGAGGAAAGTTCCAATGAGTCTCTGCTTGTCAACAGCAGCAGTTCTCTCAATCCAGGGCAAACATCTCAGAAAGAGCCTTTCCTTAAAGGAAGCTGTCTCAACGGCGAGGCCTCCACTGACAGTTTTGAGGGAACGCCAGTTGGGCGGTGTCAGAATGGCAAAGCT---GAAGTAGCTTCTCTCTGTGGTAGTGGAGACAAGTGCAGTTCTGAACAGAAGATTCTTCCAGGGGACCACTCTAAAGAAAACCCGGAAACTTCAGGTGAAGCTCCTGGCCATGAT---CCCGAGAAAGCAGAGCCACTGGAATGCAGCAGTGCTGAGAAGCTGGAGCCCGGCCCTGATGTGGAGGTCAGAGATGCAGAACTGGAGAAAGAAGGTGCTTCTAAAGTAAAGAAATATCGTAAATTAATTTTAGAGCAGACAAAAACAACAAGCCTGGAACTGGTTCCAGAAGAGCCGTGTGAGCCTGTGCCACCTCTTGTCGTCGATCGTGAGAGGTTGAAGAAATTGCTCGATGTGTTGGTACATAAAAGCAGCAACCTGGCAGTTGACCAGCTTGAGAGACTATATTCTCTCCTTAGTCAGTGTATCTATCGTCATCGTAAAGATTATGACAAATCGCAACTCGTAGAGGAGATGGAACGAACAGTTGATATGTTTGAGACATTCCTA---
>ochPri3
ATGGTGAACACCCGCAAGAGCTCTCTGCGTCTTCTCGGGTCCAAGTCTCCCGGGCCGGGGCCTGGGCCTGGG------GCCGGAGCGGAG---CCAGGGGCGACTGGAGGCAGCAGCCATTTCATCTCTTCTCGGACCCGCTCCTCCAAGACCCGCGCTGCCAGCTGCCCCGCCGCCAAGGCCGGGGGG---AGCGGTGGCACCGGCGTCGCCCTGGATGAGGCCCGG------AAAGTTGAAGTTGATGGTAGTTTAAGCGATAGCCACGTTTCTCCTCCAGCCAAGCGCACTTTGAAACAGCCTGATTCTGTTTGCAAAGACAAATCAAAATCACGTGGTGCTGGTCAGCGAGAGGAATGGAATATAACCACTGGGCAGGCCAGGTTAACTTCTCAGCCTGCTGCTACGTTACCAAACGGACATAGTAGCTTATCCCTTCGAAGCCATCCCCTTCGAGGGGAGAAGAAGGGAGATGGGGATCTCTCTTGTATAAATGGGGACATGGAAGTCAGAAAAAGTTGTCGATCCAGGAAAAACAGATTTGAAAGCGTGAACCAGAGTTTGTTATTTGACCAACTAGTAAATAGCACTGCTGAAGCTGTACTGCAGGAAATGGATAACATTAACATTAGGCGGAATCGTCGATCAGGAGAAGTAGAGAGACTTCGAATGTGGACAGATACAGAATTTGAAAACATGGACATGTATTCAAGAGTGAAAAGACGAAGAAAGTCATTGAGAAGAAACAGTTATGGGATACAGAATCATCATGAGGTTTCTACTGAAGGTGAAGAAGAAGAGTCTCAAGAAGAGGATGGAGATATAGAAGCTGAAGAGGCAGAAGGAGAAGAAAATGATAGACCTTATAATTTGAGACAAAGAAAAACAGTGGATCGATACCAAGCACCCCCAATAGTACCAGCTCATCAAAAAAAGAGGGAAAACACATTGTTTGATATTCATAGATCTCCAGCACGAAGAAGCCATATCAGGAGAAAGAAGCATGCGATTCATAGTAGTGACACAACTTCTTCTGATGAGGAACGCTTTGAAAGAAGGAAATCAAAGAGCATGGCAAGAGCAAGAAACAGATGTTTGCCTATGAACTTCAGAGCGGAAGACTTAGCTAGTGGTATTCTCCGAGAACGAGTGAAAGTGGGTGCAAGCTTGGCTGATGTTGATCCAATGAACATTGATAAATCAGTACGATTTGATAGCATAGGTGGACTGAGCCACCATATTCATGCACTAAAGGAAATGGTGGTATTCCCACTTTTATATCCAGAAATTTTTGAAAAGTTTAAAATTCAGCCTCCAAGGGGCTGTTTGTTTTACGGTCCTCCTGGTACAGGTAAAACTTTGGTTGCCAGAGCATTAGCTAATGAATGCAGTCAAGGAGACAAAAAGGTGGCTTTTTTTATGCGAAAAGGAGCAGATTGTTTGAGCAAGTGGGTTGGTGAATCTGAAAGACAACTTAGACTTCTTTTTGATCAGGCATATTTGATGAGACCATCTATAATATTTTTTGATGAAATAGATGGATTAGCTCCAGTTCGCTCTAGTAGACAAGATCAGATCCACAGCTCTATAGTCTCAACTCTGCTGGCCCTTATGGATGGATTAGATAATAGGGGTGAAATTGTTGTTATTGGTGCTACAAACAGACTTGATTCCATAGATCCTGCACTCAGGAGACCTGGTCGTTTTGACAGAGAATTCCTTTTCAATTTGCCTGATCAAAAGGCAAGAAAACACATTTTACAGATCCATACCAGGGACTGGAATCCAAAATTATCTGATGCTTTTTTAGATGAATTGGCTGAAAAATGTGTTGGCTACTGTGGAGCTGACATCAAGGCACTGTGCACGGAAGCTGCCCTCATTGCCCTCCGGAGGCGTTACCCACAGATCTATGCCAGCAGCCACAAGCTGCAACTGGATGTGTCCTCCATAGTGCTCAGTGCCCAGGACTTCTACCATGCAATGCAGAACATTGTGCCTGCTTCCCAGCGTGCTGTGATGTCTTCAGGACATGCGTTGTCCCCCATTATAAGGCCTCTGCTGGAAAGAAGCTTCAATAACATTCTTGCAGTTTTGCAAAAAGTGTTTCCTCATGCTGAAATTAGCCAGAGTGACAAGAAGGAAGACATAGAAACTCTGATTGTAGATGATAGTGAAGATGAAAATGCTTTGTCAATTTTTGAAACTAGCTGTCACTCAGAATCACCAAAGAAACAGTCGTCAGCTGCTGCTATCCGTAAATCCTACCTGCATTTTACAATGTCACCTTATCATCAGCCAACCTCTTATCGGCCGCGATTGTTGCTGTCTGGAGAACGAGGCTCAGGTCAAACGTCCCACCTTGCTCCAGCACTTCTGCATACTCTGGAAAGGTTCTCTGTGCATAGGCTAGATCTCCCAGCACTTTACTCAGTCAGTGCCAAAACGCCTGAAGAATCGTGTGCACAG------------------------------------------------------------------------------------------------------------------------------------------------------------------------------------------GTTAAATGTATCTTTAGAATACAGTATGAAGAGGTCTTATATATTCAAAGGCCTATTGAAGAAGACAGAAGAAAATTTTTCCAAGAATTAATTCTCAATCAGGCCTCAATGGCTCCACCGCGAAAGAAACACACTGCTCTTTGTGCTATGGAAGTGCTTCCTCTTGCACTGCCTTCTCCACCTCGTCAGTTATCCGAATCAGAAAAAAATCGGATGGAGGACCAGGAGGAAAACACTCTGCGAGAGCTGCGGCTGTTCCTCAGGGACGTGACGAAGAGGCTGGCCGCAGATAAACGCTTCAACATCTTCAGCAAACCGGTGGATATTGAAGAGGTTTCAGATTATCTGGAAGTAATCAAGGAACCAATGGATTTATCAACAGTGATAACTAAAATTGATAAACATAATTACCTGACTGCTAAGGATTTTCTGCAAGATATTGACCTCATCTGTAGCAATGCTTTAGAGTACAATCCCGACAAGGACCCAGGAGATAAGATAATTAGGCACAGAGCTTGTACCCTGAAGGACACTGCACATGCCATAATTGCAGCTGAATTGGATCCAGAATTTAATAAACTCTGTGAAGAAATTAAGGAAGCCAGAATAAAAAGAGGCTTATCAGTAACAGCAGAACAAATAAATCCTCATGGTACTGCAGCTCGGAAGACAGAAACAAGAGTTGAAGAGGCATTTCGGCACAAACAAAGAAATCCAATGGATGTCTGGCACAATTCTGCAAATAAATGTGCATTTCGGGTTCGGAGAAAATCAAGACGGCGATCACAGTGGGGTAAAGGAATTATTAAGAAAAGAAAGGTCAATAATTTAAAAAAAGATGAAGAAGACACCAAATTTGCAGACTTTGAGAACCATCCGGAGGACAGGAAGTTGCTGGAAAATGGC---GAATTTGAGATAAACACTGACTGCCATGAGGAGAACGGAGAAGAAACTGGAGACCTATCTATGACCAATGACGAGTCGTCGTGTGACATCATGGACATGGACCAGGGGCAGAGGCTTAGCAGTGGAGCAGGCACGAAAGAGAACTTTGCGTCCACTGAAGAGGAAAGTTCGAATGAATCTCTGCTTGTCAACAGCAGTGGTTCTCTCAACCCAGAACAGGTATCTAGGAAAGAGCCTTTCCTTAAAGGAAACTGCCTCAATGGTGAGGCTTCCACTGACAGCTTTGAGGGACTCCCAGCCGGGGCGTGTCAGAATGGCAAAGTT---GAAGTAGTTTCTCTCTGTAGTAGTGGGGAAAAATATAATTCTGAACAAAGGATTGTTATGGAGGACCAGACAAAAGAAAAACCAGAAGCTTCGACGGAAGACCTTGGAAGAGAT---CCTGAGAAACTAGAGGCCCTGCGGTGTGGCAGCAGTGAGAAGTTAGAACCAAGCTCTGATCCACGGGCTAAAGATGCAGAGCTGGATCAAGAAGGTGCTTTTAAAGTAAAGAAATGCCGTAAATTAATTTTAGAGCAGGCCAAAGCAACAAGCCTGGAACTGGTTCCAGAAGAGCCTTCGGAGCCTGTGCCGCCTCTCAGAGTGGACCACGAGAGGCTGAAGAAATTGCTTGACTTGTTGGTAGATAAAAGCAACAATCTGGCAGTTGACCAACTTGAGAGATTATATTCTCTTCTTAGTCAGTGCATCTACCGTCATCGTAAAGATTATGACAAATCACAACTTGTAGAGGAGATGGAAAGAACAGTTCATACGTTTGAGACATTTCTA---
>echTel2
ATGGTGAACACCCGGAAGAGCTCTCTACGCCTTCTCGGGTCCAAGTCGCCTGGGCCTGGGCCTGGGCCTGGG------GCCGGAGCAGAT---CCTGGGGCAATCGGCGGCAGTAGCCATTTCATCTCGTCGCGGACCCGCTCCTCCAAGACCCGCGCTGCCAGCTGCCCTGCCACCAAGGCCGGAGGG---AGCGGCGGCGGC------GCCCCGGACGAGGCCCGG------AAAGCCGAAGTTGATGGTAGTTTAAGTGATAGCCACGTATCTCCACCAGCTAAACGCACTTTGAAACAACCTGATTCTGTTAGCAAAGACAAATCAAAATCACGAAGTACTGGTCAGCGAGACGAATGGAACATATCAACTGGACAGGCCAGGTTAACTTCTCAGCCCGGTGCTACATTACCAAACGGACATAGTAGCTTATCCCTTCGAAGCCATCCCCTTCGTGGAGAAAAAAAGGGTGATGGAGACCTTTCTTGTATAAATGGTGACATGGAAGTCAGAAAAAGTTGCCGTTCCAGAAAAAACAGATTTGAAAGTGTGAATCAGAGTTTGTTATTTGATCAACTAGTAAATAGTACTGCTGAAGCTGTACTACAGGAAATGGACAACATTAATATCAGACGGAATCGTCGATCTGGAGAAGTAGAACGACTTCGTATGTGGACGGACACAGAATTTGAAAATATGGATATGTATTCAAGAGTGAAGAGGAGAAGAAAATCACTGAGAAGAAATAGCTATGGGATACAGAATCATCACGAAGTTTCTACTGAAGGTGAAGAAGAAGAATCTCAGGAGGAAGATGGAGATATAGAAGTTGAAGAGGCAGAA---GAAGAAAACGATAGACCTTATAATTTGAGACAAAGGAAAACAGTGGACCGGTACCAAGCACCTCCCATAGTACCAGCTCATCAAAAAAAGAGGGAAAACACACTGTTTGATATTCACAGATCTCCAGCAAGAAGAAGCCATATTAGGAGAAAGAAGCATGCCATTCATAGTAGTGACACGACTTCTTCTGATGAAGAGCGCTTTGAAAGAAGAAAATCTAAGAGCATGACAAGAGCAAGAAATAGGTGTTTACCCATGAACTTTAGAGCTGAAGACCTAGCTAGTGGCATTCTACGAGAACGAGTGAAAGTGGGCACAAGTTTAGCTGATGTGGATCCAATGAACATTGATAAATCAGTGCGGTTTGATAGCATAGGTGGATTGAGCCATCATATCCATGCACTTAAAGAAATGGTAGTATTTCCACTATTATACCCAGAAATTTTTGAAAAGTTTAAAATCCAGCCTCCAAGGGGCTGTTTATTTTATGGCCCTCCTGGCACAGGTAAAACCTTGGTGGCCAGAGCATTAGCGAATGAATGTAGTCAAGGAGACAAAAAAGTGGCTTTTTTTATGCGAAAAGGAGCAGACTGTTTGAGCAAGTGGGTTGGTGAATCTGAAAGACAACTTAGACTTCTTTTTGATCAGGCATATTTGATGAGACCTTCTATAATATTTTTTGATGAAATAGATGGATTAGCTCCGGTTCGCTCTAGCAGACAAGATCAAATTCACAGTTCTATAGTATCAACTCTCCTTGCCCTTATGGATGGATTAGATAATAGGGGCGAAATTGTTGTTATTGGTGCTACAAACAGACTTGATTCTATAGACCCTGCACTCAGGAGACCTGGTCGTTTTGACAGAGAATTCCTTTTTAACCTGCCTGATCAAAAGGCAAGAAAACACATTTTACAGATTCATACCAGGGACTGGAACCCGAAATTATCAGATACCTTTTTAGGCGAATTGGCTGAAAAGTGTGTTGGCTACTGTGGCGCTGATATCAAGGCCTTGTGCACCGAAGCTGCCCTGATTGCCCTGAGGAGACGTTACCCCCAGATTTATGCTAGCAGTCATAAGCTGCAGCTGGATGTTTCTTCAATAGTGCTCAATGCACAAGATTTTTATCATGCAATGCAAAATATTGTGCCTGCTTCCCAGCGTGCTGTGATGTCTTCGGGACATGCACTGTCCCCTATCATAAGGCCACTCCTAGAAAGAAGCTTCAACAGCATCCTAGCAGTCTTGCAAAGAGTGTTTCCTCATGCTGAGATCAGTCAGAGTGACAGGAAAGACGATACAGAAGCTCTGCTTTTAGATGATAGTGAAGATGAGAATGCTCTATCGATTTTTGAGAGCAGTTGTCCCTCAGGGTCACCAAAGAGACAGCCATCAACTGGTGCCGCGCAGAAGCCCTACCTTCATTTCTCTACGTCACCGTACCACCAGCCAACCTCTTACAGGCCAAGATTATTGCTGTCTGGAGAACGAGGCTCAGGTCAAACTTCTCACCTTGCTCCAGCACTTTTGCACACTCTAGAAAAATTCTCTGTACACAGACTAGATCTCCCAGCACTTTATTCAGTTAGTGCCAAAACACCTGAAGAATCTTGTGCACAGATTTTTCGTGAAGCTCGAAGAACAGTACCTAGTATTGTTTACATGCCTCACATTGGTGATTGGTGGGAAGCTGTCAGTGAAACTGTGAGAGCAACTTTTTTGACCTTATTACAGGATATACCATCATTTTCACCGATATTTTTGTTGTCTACCTCTGAAACAATGTACAGTGAACTACCTGAAGAGATTAAGTATATCTTTAGAATACAGTATGAAGAGGTCTTGTATATTCAAAGGCCAATTGAAGAAGACAGAAGAAAATTTTTCCAAGAATTGATTCTCAATCAGGCATCAATGGCTCCCCCACGAAGGAAACACACCGCCCTTTGTGCTATGGAAGTGCTCCCTCTTGCACTACCTTCTCCACCTCGCCAGTTATCAGAATCGGAAAAAAGTAGGATGGAGGATCAAGAGGAAAATACTTTAAGAGAATTGCGGTTGTTTCTCAGGGATGTAACCAAGAGGCTGGCCACAGATAAACGCTTTAACATCTTCAGCAAACCGGTGGATATTGAAGAGGTTTCAGATTATCTTGAGGTAATCAAGGAGCCAATGGATTTATCAACCATAATAACAAAAATTGATAAACATAATTACCTGACAGCTAAGGATTTCCTGAAGGATATTGACCTCATCTGCAGCAATGCTTTAGAGTACAATCCAGATAAGGACCCAGGAGACAAGATAATTAGGCACAGGGCTTGTACTCTGAAGGACACTGCACATGCTATCATTGCAGCGGAATTAGATCCTGAATTTAATAAACTCTGTGAAGAAATTAAGGAAGCAAGAATAAAAAGAGGCTTATCGGTAACAGCAGAACAAATAAATCCTCATGGTAGCGGAGCTCGGAAGACAGAAACTAGAGCTGAGGAGGCATTTCGGCACAAACAGAGAACTCTCATGGACGCCGGGCACCACTCTGCAAGTCAACGTGCCTTTCGGGTTCGGAGAAAATCAAGGAGGCGGTCACAGTGGGGTAAAGGAATTATTAAGAAAAGAAAAGTCAACAGTTTGAAAAAAGATGAAGAGGATACCAAATTTGCAGATTATGAGAACCATGCAGAAGACAGGAAATTGCTAGAGAATGGTGGAGAGTTTGAGGTAAGCACTGACTGCCATGAGGAAAATGGAGAAGAGACTGGAGACTTATCCATGACCAATGATGAGTCGTCATGTGACATCATGGACATGGACCAGGGACAGAGGCTCAACAACGGAGCAGGCACGAAAGAGAACTTTGCCTCCACGGAAGAG---AGTTCAAACGAATCCCTGCTCGTGCACAGCAGCGGTTCTCTAAACCCAGAACAGCCCTCTAGGAAAGAGCCTTTCCCTAAAGGAAGCTGTCTGAACGGTGAGGCCTCCACGGACAGTTTGGATGGGCTTCCTGTTCTGGAGTGTCAGAATGGTAAAGCT---GAA------------------------------------------------------------------------------------------CACGAAAATCCCGGAGACGAT---CCTGAGAAACTAGAGGCACTGGAATGTAGCGATTCCAGGAAGTTAGAGCCGGGCTCTGCTGTGGAGGCCAAGGATGCAGAAATGGATAAAGAAGGTGCTTCTAAAGTAAAGAAATATCGTAAGTTAATTTTAGAACAGGCAAAACCAACAAGCCTGGAACTGGTTCCAGAAGAGCCTTCTGAGCCTGTGCCCCCTCTTATAGTTGATCGCGAGAGGTTGAAGAGCTTGCTTGATTTATTGGTAGATAAAAGCAGCCATCTGACAGTTGACCAGCTGGAGCGATTGTATTCTCTTCTTAGCCAGTGCATCTACCGTCATCGGAAAGACTATGACAAATCACAACTTGTAGAGGTGATGGAAAGAACAGTTCACACGTTTGAGACATTCCTA---
