# Supplementary material for: Six reference-quality genomes reveal evolution of bat adaptations
Source: Nature. 2020 Jul 22;583(7817):578–84. doi: 10.1038/s41586-020-2486-3 (PMC8075899; doi:10.1038/s41586-020-2486-3)
Supplement: Supplementary file 6 — Alignments of 12,931 protein-coding genes across 48 mammals. [file 41586_2020_2486_MOESM6_ESM.gz › suppDataFile/ENST00000371906.aln.fasta]

>tarSyr2
------------------------------------ATGAAGGGCAACTTCACTCTTGACACCATCAGCAAAAACATAACCACTGACAGTCTTCACTTCGGAACTGTGAATATCTCTGAC---AACGAGTCTACCTTGAACTGCTCACATAAACCATCAGATAAGCATTTAGATGCAATTCCTATTCTCTACTACATTATTTTTGTGATTGGATTTCTGGTCAATATTGTTGTGGTTACACTGTTTTGTTGTCAAAAGGGTCCTAAAAAGGTTTCCAGCATTTACATCTTCAACTTGGCTGTGGCTGACTTACTCCTTTTGGCTACTCTTCCTCTCTGGGCAACCTATTATTCTTACAGATATGACTGGCTCTTTGGACCTGTGATGTGCAAAGTTTTTGGTTCTTTTCTGACCCTGAACATGTTTGCAAGCATTTTTTTTATCACCTGCATGAGTGTTGATAGATATCAATCGGTGATCTACCCCTTTCTGTCCCAAAGAAGAAATCCCTGGCAAGCATCTTATATAGTTCCCCTTGTTTGGTGTATGGCCTGTTTGTCCTCATTGCCAACATTTTATTTCAGAGATGTCAGAACCATTGAATACTTAGGAGTAAATGCTTGTATTATGGCTTTTCCACCCGAGAAATATGCCCAATGGTCAGCTGGGATTGCCTTAATGAAAAATATCCTTGGTTTTATTATCCCTTTAATATTCATAGCAACATGTTATTTCGGAATCAGAAAACATTTACTGAAGACCAATAACTATGGGAAGAACAGAATAACCCGTGACCAAGTCCTAAAGATGGCAGCTGCTGTTGTTCTGGCGTTCATCATTTGCTGGCTTCCCTTCCATGTTCTGACCTTCCTGGATGCTCTGGCCTGGATGGGTGTCATTAATAGCTGTGAAGTTATAGCAGTCATTGACCTGGCACTTCCTTTTGCCATCCTCCTGGGATTCACCAACAGCTGCGTTAATCCCTTTTTGTATTGTTTTGTTGGAAACCGGTTCCAACAGAAGCTCCGCAGTGTGTTTAGGGTTCCAATTACTTGGCTCCAAGGCAAGAGAGAAAGTGTGTCTTGCCGAAAAAGTGATTCTCTTAGAGAAATGGAGACCTTCGTGTCT---------
>ochPri3
------------------------------------ATGAAGGACACCTTCGGTCTTGCTGCTATCAGCAAAAATATTACCAGC---AGTCTTCACTTTGGACTTTTAAATATCTCTGTCAACAATGAGTCTACCTTTAACTGCTCACATAAGCCATCAGATAAGCATTTAGATGCAATTCCTATTCTCTACTACATTATTTTTGTAATTGGATTTCTTGTCAATACTGTTGTGGTTACACTGTTTTGTTGTCAAAAGGGTCCTAAAAAAGTTTCCAGTATTTACATCTTCAATCTGGCAGTGGCTGACTTACTCCTTTTGGCTACTCTTCCTCTTTGGGCAACGTATTATTCTTACAGATATGACTGGCTCTTTGGACCTGTGATGTGCAAAGTTTTTGGTTCTTTCCTGACCCTGAACATGTTTGCCAGCATTTTTTTTATCACTTGTATGAGTGTTGATAGGTACCAATCGGTCATCTATCCCTTTCTGTCTCAAAGAAGAAATCCGTGGCAAGCATCTTACATAGTTCCCCTAGTATGGTGTATGGCCTGTCTGTCCTCACTGCCAACTTTTTATTTCCGAGATGTCAGAACCATTGAATATTTAGGAGTGAATGCTTGCATTATGGCTTTCCCACCCGAGAAATATGCTCAATGGTCCGCTGGGATAGCTCTAATGAAAAATATCCTTGGTTTTATTATCCCTTTAATATTCATAGCAACATGCTATTTTGGAATCAGAAAACACTTACTGAAGACCAATAGCTATGGGAAGAACAGAATAACCCGTGACCAAGTCCTGAAGATGGCAGCTGCTGTTGTTCTGGCGTTCATCATTTGCTGGCTTCCCTTCCACGTTCTGACTTTCCTGGATGCTCTGGCCTGGATGGGTATCATTAATAGCTGTGAAGTTATAGCAGTCATTGACCTGGCACTTCCTTTTGCCATCCTCCTGGGATTCACCAACAGCTGCGTTAATCCCTTTCTGTATTGTTTTGTTGGAAACCGGTTCCAACAGAAGCTCCGCAGTGTGTTTAGGGTTCCAATTACTTGGCTCCAAGGCAAGAGGGAGAGTGTGTCTTGCCGAAAAAGCAGCTCTCTTAGAGAAATGGAGACCTTTGTGTCT---------
>speTri2
------------------------------------ATGAAGGACAACTTCACTCTTGCCTCCATCAGCAAAAACCTTACCAGC---AGTCTGGAA------CTTGCCAACATATCTGGCAACAATGAGTCCACCTTTAACTGCTCACATAAACCATCAGATAAGCATTTAGATGCAATTCCCATTCTGTATTACATTATTTTTGTGATTGGATTTTTTGTTAATACTGTTGTGGTTACACTGTTCTGTTGTCAAAAAGGTCCTAAAAAGGTTTCTAGCATTTACATCTTCAACCTGGCTGTGGCTGACTTACTTCTTTTGGCTACTCTTCCTCTCTGGGCAAGCTATTATTCTTACAGATATGACTGGCTTTTTGGACCTGTGATGTGCAAGGTTTTTGGTTCTTTTCTGACTCTGAATATGTTTGCAAGCATTTTTTTTATTACCTGCATGAGTGTTGATAGGTACCAATCAGTTATTTACCCCTTTCTGTCTCAAAGAAGAAATCCCTGGCAGGCATCTTACATAGTTCCTCTGGTTTGGTGTATGGCCTGTCTGTCCTCATTGCCAACATTTTATTTCCGAGATGTCAGAACCATTGAGTACCTAGGGGTGAATGCTTGTGTTATGGCTTTCCCACCTGAGAATTATGCCCAGTGGTCAGCTGGGATTGCCTTAATGAAAAATATCCTTGGTTTTATTATCCCTTTAATATTTATAGCAACATGTTACTTTGGAATCAGGAAACACTTACTGAAGACCAACAGCTATGGGAAGAACAGAATAACCCGTGACCAAGTCCTGAAGATGGCAGCTGCTGTTGTCCTGGCGTTCATCATTTGCTGGCTTCCCTTCCATGTTCTGACCTTCCTGGATGCTCTGGCCTGGATGGGTGTCATTAATAGCTGTGAAGTTATAGCAGTCATTGACCTGGCACTTCCTTTTGCCATCCTCCTGGGATTCACCAACAGCTGCGTTAATCCCTTTTTGTATTGTTTTGTTGGAAACCGGTTCCAACAGAAGCTCCGCAGTGTGTTTAGGGTTCCAATTACTTGGCTCCAAGGCAAGAGAGAGAGTGTGTCTTGCCGAAAAAGCAGTTCTCTTAGAGAAATGGACACCTTTGTGTCT---------
>hg38
------------------------------------ATGAAGGGCAACTCCACCCTTGCCACTACTAGCAAAAACATTACCAGC---GGTCTTCACTTCGGGCTTGTGAACATCTCTGGCAACAATGAGTCTACCTTGAACTGTTCACAGAAACCATCAGATAAGCATTTAGATGCAATTCCTATTCTTTACTACATTATATTTGTAATTGGATTTCTGGTCAATATTGTCGTGGTTACACTGTTTTGTTGTCAAAAGGGTCCTAAAAAGGTTTCTAGCATATACATCTTCAACCTCGCTGTGGCTGATTTACTCCTTTTGGCTACTCTTCCTCTATGGGCAACCTATTATTCTTATAGATATGACTGGCTCTTTGGACCTGTGATGTGCAAAGTTTTTGGTTCTTTTCTTACCCTGAACATGTTTGCAAGCATTTTTTTTATCACCTGCATGAGTGTTGATAGGTACCAATCTGTCATCTACCCCTTTCTGTCTCAAAGAAGAAATCCCTGGCAAGCATCTTATATAGTTCCCCTTGTTTGGTGTATGGCCTGTTTGTCCTCATTGCCAACATTTTATTTTCGAGACGTCAGAACCATTGAATACTTAGGAGTGAATGCTTGCATTATGGCTTTCCCACCTGAGAAATATGCCCAATGGTCAGCTGGGATTGCCTTAATGAAAAATATCCTTGGTTTTATTATCCCTTTAATATTCATAGCAACATGCTATTTTGGAATTAGAAAACACTTACTGAAGACGAATAGCTATGGGAAGAACAGGATAACCCGTGACCAAGTCCTGAAGATGGCAGCTGCTGTTGTTCTGGCCTTCATCATTTGCTGGCTTCCCTTCCATGTTCTGACCTTCCTGGATGCTCTGGCCTGGATGGGTGTCATTAATAGCTGCGAAGTTATAGCAGTCATTGACCTGGCACTTCCTTTTGCCATCCTCTTGGGATTCACCAACAGCTGCGTTAATCCGTTTCTGTATTGTTTTGTTGGAAACCGGTTCCAACAGAAGCTCCGCAGTGTGTTTAGGGTTCCAATTACTTGGCTCCAAGGGAAAAGAGAGAGTATGTCTTGCCGGAAAAGCAGTTCTCTTAGAGAAATGGAGACCTTTGTGTCT---------
>panTro5
------------------------------------ATGAAGGGCAACTCCACCCTTGCCACTACTAGCAAAAACATTACCAGC---GGTCTTCACTTCGGGCTTGTGAACATCTCTGGCAACAATGAGTCTACCTTAAACTGTTCACAGAAACCATCAGATAAGCATTTAGATGCAATTCCTATTCTTTACTACATTATATTTGTAATTGGATTTCTGGTCAATATTGTCGTGGTTACACTGTTTTGTTGTCAAAAGGGTCCTAAAAAGGTTTCTAGCATATACATCTTCAACCTCGCTGTGGCTGATTTACTCCTTTTGGCTACTCTTCCTCTATGGGCAACCTATTATTCTTATAGATATGACTGGCTCTTTGGACCTGTGATGTGCAAAGTTTTTGGTTCTTTTCTTACCCTGAACATGTTTGCAAGCATTTTTTTTATCACCTGCATGAGTGTTGATAGGTACCAATCTGTCATCTACCCCTTTCTGTCTCAAAGAAGAAATCCCTGGCAAGCATCTTATATAGTTCCCCTTGTTTGGTGTATGGCCTGTTTGTCCTCATTGCCAACATTTTATTTTCGAGACGTCAGAACCATTGAATACTTAGGAGTGAATGCTTGCATTATGGCTTTCCCACCTGAGAAATATGCCCAATGGTCAGCTGGGATTGCCTTAATGAAAAATATCCTTGGTTTTATTATCCCTTTAATATTCATAGCAACATGCTATTTTGGAATTAGAAAACACTTACTGAAGACGAATAGCTATGGGAAGAACAGGATAACCCGTGACCAAGTCTTGAGGATGGCAGCTGCTGTTGTTCTGGCCTTCATCATTTGCTGGCTTCCCTTCCATGTTCTGACCTTCCTGGATGCTCTGGCCTGGATGGGTGTCATTAATAGCTGCGAAGTTATAGCAGTCATTGACCTGGCACTTCCTTTTGCCATCCTCTTGGGATTCACCAACAGCTGCGTTAATCCGTTTCTGTATTGTTTTGTTGGAAACCGGTTCCAACAGAAGCTCCGCAGTGTGTTTAGGGTTCCAATTACTTGGCTCCAAGGGAAAAGAGAGAGTATGTCTTGCCGGAAAAGCAGTTCTCTTAGAGAAATGGAGACCTTTGTGTCT---------
>gorGor5
------------------------------------ATGAAGGGCAACTCCACCCTTGCCACTACTAGCAAAAACATTACCAGC---GGTCTTCACTTCGGGCTTGTGAACATCTCTGGCAACAATGAGTCTACCTTGAACTGTTCACAGAAACCATCAGATAAGCATTTAGATGCAATTCCTATTCTTTACTACATTATATTTGTAATTGGATTTCTGGTCAATATTGTCGTGGTTACACTGTTTTGTTGTCAAAAGGGTCCTAAAAAGGTTTCTAGCATATACATCTTCAACCTCGCTGTAGCTGATTTACTCCTTTTGGCTACTCTTCCTCTATGGGCAACCTATTATTCTTATAGATATGACTGGCTCTTTGGACCTGTGATGTGCAAAGTTTTTGGTTCTTTTCTTACCCTGAACATGTTTGCAAGCATTTTTTTTATCACCTGCATGAGTGTTGATAGGTACCAATCTGTCATCTACCCCTTTCTGTCTCAAAGAAGAAATCCCTGGCAAGCATCTTATATAGTTCCCCTTGTTTGGTGTATGGCCTGTTTGTCTTCATTGCCAACATTTTATTTTCGAGACGTCAGAACCATTGAATACTTAGGAGTGAATGCTTGCATTATGGCTTTCCCACCTGAGAAATATGCCCAATGGTCAGCTGGGATTGCCTTAATGAAAAATATCCTTGGTTTTATTATCCCTTTAATATTCATAGCAACATGCTATTTTGGAATTAGAAAACACTTACTGAAGACGAACAGCTATGGGAAGAACAGGATAACCCGTGACCAAGTCCTGAAGATGGCAGCTGCTGTTGTTCTGGCCTTCATCATTTGCTGGCTTCCCTTCCATGTTCTGACCTTCCTGGATGCTCTGGCCTGGATGGGTGTCATTAATAGCTGTGAAGTTATAGCAGTCATTGACCTGGCACTTCCTTTTGCCATCCTCTTGGGATTCACCAACAGCTGCGTTAATCCGTTTCTGTATTGTTTTGTTGGAAACCGGTTCCAACAGAAGCTCCGCAGTGTGTTTAGGGTTCCAATTACTTGGCTCCAAGGGAAAAGAGAGAGTATGTCTTGCCGGAAAAGCAGTTCTCTTAGAGAAATGGAGACCTTTGTGTCT---------
>ponAbe2
------------------------------------ATGAAGGGCAACTCCACCCTTGCCACTACTAGCAAAAACATTACCAGC---GGTCTTCACTTTGGGCTTGTGAACATCCCTGGCAACAATGAGTCTACCTTGAACTGTTCACAGAAACCATCAGATAAGCATTTAGATGCAATTCCTATTCTTTACTACATTATATTTGTAATTGGATTTCTGGTCAATATTGTCGTGGTTACACTGTTTTGTTGTCAAAAGGGTCCTAAAAAGGTTTCTAGCATATACATCTTCAACCTTGCTGTGGCTGATTTACTCCTTTTGGCTACTCTTCCTCTATGGGCAACCTATTATTCTTATAGATATGACTGGCTCTTTGGACCTGTGATGTGCAAAGTTTTTGGTTCTTTTCTTACCCTGAACATGTTTGCAAGCATTTTTTTTATCACCTGTATGAGTGTTGATAGGTACCAATCTGTCATCTACCCCTTTCTGTCTCAAAGAAGAAATCCCTGGCAAGCATCTTATATAGTTCCCCTTGTTTGGTGTATGGCCTGTTTGTCCTCATTGCCAACATTTTATTTTCGAGATGTCAGAACCATTGAATACTTAGGAGTGAATGCTTGCATTATGGCTTTCCCACCTGAGAAATATGCCCAATGGTCAGCTGGGATTGCCTTAATGAAAAATATCCTTGGTTTTATTATCCCTTTAATATTCATAGCAACATGCTATTTTGGAATTAGAAAACACTTACTGAAGACGAATAGCTATGGGAAGAACAGGATAACCCGTGACCAAGTCCTGAAGATGGCAGCTGCTGTTGTTCTGGCCTTCATCATTTGCTGGCTTCCCTTCCATGTTCTGACCTTCCTGGATGCTCTGGCCTGGATGGGTGTCATTAATAGCTGTGAAGTTATAGCAGTCATTGACCTGGCACTTCCTTTTGCCATCCTCCTGGGATTCACCAACAGCTGCGTTAATCCATTTCTCTATTGTTTTGTTGGAAACCGGTTCCAACAGAAGCTCCGCAGTGTGTTTAGGGTTCCAATTACTTGGCTCCAAGGGAAAAGAGAGAGTATGTCTTGCCGGAAAAGCAGTTCTCTTAGAGAAATGGAGACCTTTGTGTCT---------
>macFas5
------------------------------------ATGAAGGGCAACTCCACCCTTGCCACTAGTAGCAAAAGCATTACTAGC---AGTCTTCACTTCGGGCTTGTGAACATCTCTGGCAACAATGAGTCTACCTTGAACTGTTCACAGAAACCATCAGATAAGCATTTAGATGCAATTCCTATTCTCTACTACATTATATTTGTAATTGGATTTCTGGTCAATATTGTTGTGGTTACACTGTTTTGTTGTCAAAAGGGTCCTAAAAAGGTTTCTAGCATTTACATCTTCAACCTTGCTGTGGCTGACTTACTCCTTTTGGCTACTCTTCCTCTCTGGGCAACCTATTATTCTTATAGATATGACTGGCTCTTCGGACCTGTGATGTGCAAAGTTTTTGGTTCTTTTCTTACTCTGAACATGTTTGCAAGCATTTTTTTTATCACCTGTATGAGTGTTGATAGGTACCAATCCGTTATCTACCCCTTTCTGTCTCAAAGAAGAAATCCCTGGCAAGCATCTTATATAGTTCCCCTTGTTTGGTGTATGGCCTGTTTGTCCTCATTGCCAACATTTTATTTTCGAGATGTCAGAACCATTGAATACTTAGGAGTGAATGCTTGCATTATGGCTTTCCCACCTGAGAAATATGCCCAATGGTCAGCTGGGATTGCCTTAATGAAAAATATCCTTGGTTTTATTATCCCTTTAATATTCATAGCAACATGCTATTTTGGAATTAGAAAACACTTACTGAAGACGAATAGCTATGGGAAGAACAGGATAACCCGAGACCAAGTCCTGAAGATGGCAGCTGCTGTTGTTCTGGCCTTCATCATTTGCTGGCTTCCCTTCCATGTTCTGACCTTCCTGGATGCTCTGGCCTGGATGGGTGTCATTAATAGCTGTGAAGTTATAGCAGTCATTGACCTGGCACTTCCTTTTGCCATCCTCCTGGGATTCACCAACAGCTGCGTTAATCCATTTCTCTATTGTTTTGTTGGAAACCGGTTCCAACAGAAGCTCCGCAGTGTGTTTAGGGCTCCAATTACTTGGCTCCAAGGGAAAAGAGAGAGTATGTCTTGCCGGAAAAGCAGTTCTCTTAGAGAAATGGAGACCTTTGTGTCT---------
>micMur3
------------------------------------ATGAAGGGCAACTTCACCCTTGCCACCATCAGCGAAAACATCACCAGC---AGTCTTTACTTTGGACTTGTGAACATCTCTGGCAACAATGAGTCTACCTTGAACTGCTCACATAAACCATCAGATAAGCATTTAGATGCAATTCCTATTCTCTATTACATTATTTTCATAATTGGATTTCTGGTCAATATTGTTGTGGTTACACTGTTTTGTTGTCAAAAAGGTCCTAAAAAGGTTTCCAGCATTTACATCTTCAACTTGGCTGTGGCTGACTTACTCCTTTTGGCTACTCTTCCTCTCTGGGCAACCTATTATTCTTACAGATATGACTGGCTCTTTGGACCTGTGATGTGCAAAGTGTTTGGTTCTTTCCTGACCCTGAACATGTTTGCAAGCATTTTTTTTATCACCTGCATGAGTGTTGATAGGTACCAATCGGTCATTTACCCCTTTCTGTCTCAAAGAAGAAACCCTTGGCAAGCATCTTATATAGTTCCCCTTGTTTGGTGTATGGCCTGTCTGTCCTCATTGCCAACATTTTATTTTCGAGATGTCAGAACCATTGAATACTTAGGAGTGAATGCTTGCATAATGGCTTTCCCACCTGAGAAGTATGCCCAATGGTCAGCTGGGATTGCTTTAATGAAAAATATCCTTGGTTTTATTATCCCTTTAATATTCATAGCAACATGCTATTTTGGAATCAGAAAACACTTACTGAAGACCAATAGTTATGGGAAGAACAGAATAACCCGTGACCAAGTCCTGAAGATGGCAGCTGCTGTTGTTCTGGCGTTCATCATTTGCTGGCTTCCCTTCCATGTTCTGACCTTCCTGGATGCTCTGGCCTGGATGGGTGTCATTAATAGCTGTGAAATTATAGCAGTCATTGACCTGGCACTTCCTTTTGCCATCCTCCTGGGATTCACCAACAGCTGCATTAATCCTTTTCTGTATTGTTTTGTTGGAAACCGGTTCCAACAGAAGCTCCGCAGTGTGTTTAGGGTTCCAATTACTTGGCTCCAAGGCAAGAGAAAGAGTGTGTCTTGCCGTAAAAGCAGTTCTCTTAGAGAAATGGAGACCTTTGTGTCT---------
>tupChi1
------------------------------------ATGAAGGGCAACTTCACTCTTCCTACCACCAGCAAAAACATTGCCAGC---AGCCTCCACTTCGGATTTGTGAACGTTTCTGGCAACAATGAGTCTACTTTTAACTGCTCACATAAACCATCAGATAAGCATTTAGATGCAATTCCAATTCTCTACTACATTATTTTTGTGATTGGATTCATTGTCAATATTGTTGTGGTTGCACTGTTTTGTTGTCAAAGGGGTCCTAAAAAGGTTTCCAGCATTTATATTTTCAACCTGGCTGTGGCTGACTTACTCCTTTTGGCTACTCTTCCTCTCTGGGCAACCTATTATTCTTACAGATATGACTGGCTCTTTGGACCTGTAATGTGCAAAGTCTTTGGTTCTTTCCTGACCCTGAACATGTTTGCAAGCATTTTCTTTATCACCTGCATGAGTGTCGATAGGTACCAATCTGTCATTTACCCCTTTCTGTCTCAAAGAAGAAATCCATGGCAAGCATCTTATATAGTTCCCCTTGTTTGGTGTATGGCCTGTCTGTCCTCATTGCCAACATTTTATTTCCGAGATGTCAGAACCATTGAATACTTAGGAGTGAATGCCTGCATTATGGCTTTCCCACCTGAAAAATATGCCCAATGGTCAGCTGGGATTGCCTTAATGAAAAATATCCTTGGTTTTATTATCCCTTTAATATTCATAGCAACATGCTATTTTGGAATCCGAAAACACTTACTGAAGACTAATAGCTACGGGAAGAACAGAATAACTCGTGACCAAGTCTTGAAGATGGCAGCTGCTGTTGTTCTGGCTTTCATCATCTGTTGGCTTCCCTTCCATGTTTTGACCTTCCTGGATGCTCTAGCCTGGATGGGTATCATTAATAGCTGTGAAGTTATAGCAGTCATTGACCTGACACTTCCTTTTGCCATCCTCCTGGGATTCACCAACAGCTGTGTTAATCCCTTTCTGTATTGTTTTGTTGGAAACCGGTTCCAACAGAAGCTTCGCAGTGTGTTTAGGGTTCCAATTACTTGGCTCCAAGGCAAGAGAGAGAGTGTGTCTTGCCGAAAAAGCAGTTCTCTTAGAGAAATGGAGACTTTCGTATCT---------
>HLmolMol2
------------------------------------ATGAAAGGCAACTTCACCCTTGCCGTCATCAACAAAAACATCAATAGC---AGTCTTCCCTTTGGACTTGTGAACATCTCTGGC---AATGAGTCAACCTTTAACTGCTCACATAAGCCATCAGATAAGCATTTAGATGCAATTCCTGTTCTCTACTACATTATTTTTGTGATTGGATTTCTTGTCAATACTATTGTGGTCACACTGTTTTGTTGTCAAAAGGGCCCTAAAAAGGTTTCCAGCATTTACATCTTCAACCTGGCTGTGGCTGACCTACTGCTTCTGGCTACTCTTCCTCTTTGGGCAACCTATTACTCTTACAGATATGACTGGCTTTTTGGACCTGTGATGTGCAAAGTTTTTGGTTCTTTCCTGACCCTGAACATGTTTGCAAGCATTTTTTTTATCACCTGCATGAGTGTTGATAGGTACCAATCTGTCATTTATCCCTTTCTGTCTCAAAGAAGAAATCCCTGGCAAGCATCTTATATAGTTCCCCTTGTTTGGTGTATGGCCTGTTTGTCCTCATTGCCAACATTTTATTTTCGAGATGTCAGAACCATTGAATATTTAGGAGTGAATGCTTGCATTATGGCTTTCCCACCTGAGAAATATGCCCAATGGTCAGCTGGGATTGCCTTAATGAAAAATATCCTTGGTTTTGTTATCCCTTTAATATTCATAGCAACATGCTATTTTGGAATCAGAAAACACTTACTGAAGACCAATAGCTATGGGAAGAACAGAATAACTCGTGACCAAGTCCTGAAGATGGCAGCTGCTGTTGTTCTGGCGTTCATTATCTGTTGGCTTCCCTTCCATGTTCTGACTTTCCTGGATGCTCTGGCCTGGATGGGTGTCATTAATAGCTGTGAAGTTATAGCAGTCATTGACCTGGCACTTCCTTTTGCCATCCTCCTGGGATTCACTAACAGCTGCGTTAATCCCTTTTTGTATTGTTTTGTTGGAAACCGGTTCCAACAGAAGCTCCGCCGTGTGTTTAGGGTTCCAATTACTTGGCTCCAAGGCAAGAGAGAGAGTGTGTCATGCCACAAAAGCAGTTCCCTTAGAGAAATGGAGACCTTTGTGTCT---------
>eriEur2
------------------------------------ATGAAGGGCAACGGCACCCTTGCCACCATCAGCAGAAACATTACCAGC---AGTCTTCACTTTGGTCTTGTGAACATCTCTGGC---AATGGGTTTGCTTTTAACTGCTCGCACAGGCCATCAGATAAGCATTTAGATGCAATTCCTGTTCTCTACTATATCATTTTTGTGATTGGGTTTCTTGTCAATACTATTGTGGTTACACTGTTTTGTTGTCAAAAGGGTCCTAAAAAGGTTTCCAGCATTTATATCTTCAACCTGGCTATAGCTGACTTACTGCTTTTGGCTACTCTTCCTCTTTGGGCAAGCTACTATTCTTACAGATATGACTGGCTCTTTGGGCCTGTGATGTGTAAAGTTTTTGGTTCTTTTCTGACCCTGAACATGTTTGCAAGCATTTTTTTTATCACCTGCATGAGTGTTGATAGGTACCAATCTGTCATCTATCCCTTTCTGTCTCAAAGAAGAAATCCCTGGCAAGCATCTTACATAGTTCCCCTTGTTTGGTGTATGGCTTGTCTGTCCTCATTGCCAACATTTTATTTCCGAGATGTCAGAACCATTGAATATTTAGGTGTGAATGCTTGCATTATGGCTTTTCCACCTGAGAAATATGCCCAATGGTCAGCTGGGATTGCTTTAATGAAAAATATCCTTGGTTTTATTATTCCTTTAATATTCATAGCCACATGCTATTTTGGAATCAGAAAACACTTGCTGAAGACCAATAGCTATGGGAAGAACAGAATAACTCGTGACCAAGTTCTGAAGATGGCAGCTGCTGTTGTTCTGGCGTTCATCATTTGTTGGCTTCCCTTCCATGTTCTGACCTTCCTGGATGCTCTGGCCTGGATGGGTGTCATTAATAGCTGTGAAGTTATAGCAGTCATTGACCTGGCACTTCCTTTTGCCATCCTCCTGGGATTCACCAACAGCTGCATTAATCCCTTTCTGTATTGTTTTGTTGGAAACCGGTTCCAACAGAAGCTCCGCCGTGTGTTTAGGGTTCCGATTACTTGGCTCCAAGGCAAGAGAGAGAGTATGTCATGCCGAAAAAGCAGTTCTCTTAGAGAAATGGAGACCTTTGTGTCT---------
>HLcamFer2
------------------------------------ATGAAGGACAACTTCACCCTCGCCACCATCAGCAAAAACATCACCAGC---AGTCTTCACGTCGGACATGTGAACATCTCTGGC---AACGAGTCTACCTTTAATTGCTCACATAAACCATCAGATAAGCATTTAGATGCAATTCCTGTTCTCTACTACATTATTTTTGTGGTTGGATTTCTTGTCAATACTATTGTGGTTACGCTGTTTTGTTGTCAAAAGGGTCCTAAAAAGGTTTCCAGCATTTACATCTTCAATCTGGCTGTGGCTGACTTACTGCTTTTGGCTACTCTTCCTCTCTGGGCAACTTACTATTCTTACAGATATGACTGGCTCTTTGGACCTGTGATGTGCAAAGTTTTTGGTTCTTTCCTGACTCTAAACATGTTTGCAAGCATTTTTTTTATCACCTGCATGAGTGTTGATAGGTACCAATCTGTCATCTACCCCTTTCTGTCTCAGAGAAGAAATCCCTGGCAAGCATCTTATATAGTTCCCCTTGTTTGGTGTATGGCCTGTCTGTCCTCATTGCCAACATTTTATTTCCGAGATGTCAGAACCATTGAATATCTAGGAGTGAATGCTTGCATTATGGCTTTCCCACCTGAGAAATATGCCCAATGGTCAGCTGGGATTGCCTTAATGAAAAATATCCTTGGTTTTATTATTCCTTTAATATTCATAGCAACATGCTATTTCGGAATCAGAAAACACCTACTGAAGACCAATAGCTATGGGAAGAACAGAATAACTCGTGACCAAGTCCTGAAGATGGCAGCTGCCGTTGTTCTGGCGTTCATCATTTGTTGGCTTCCCTTCCATGTTCTGACCTTCCTGGATGCTCTGGCCTGGATGGGTGTCATTAATAGCTGTGAAGTTATAGCAGTCATTGACCTGGCACTTCCTTTTGCCATCCTCCTGGGATTCACCAACAGCTGCATTAATCCCTTTTTGTATTGTTTTGTTGGAAACCGGTTCCAACAGAAGCTCCGCCGTGTATTTAGGGTTCCAATTACTTGGCTCCAAGGCAAGAGAGAGAGTGTGTCATGCCGGAAAAGCAGTTCCCTTAGAGAAATGGAGACCTTTGTGTCT---------
>HLturTru3
------------------------------------ATGAAGGACAACTTCACCCTTGCCACCATCAGCAAAAACATTACCAGC---AGTCTTCACGTCGGACTTGTGAACATTTCTGGC---AATGAGTCTACCTTTAACTGCTCCCATAAGCCATCAGATAAGCATTTAGATGCAATTCCTATTCTCTACTACATTATTTTTGTGGTTGGATTTCTTGTCAATACTATCGTGGTTACACTGTTTTGTTGTCAAAAGGGTCCTAAAAAGGTTTCCAGCATTTACATCTTCAACCTGGCTGTGGCTGACTTACTGCTTTTGGCTACTCTTCCTCTCTGGGCAACCTATTATTCTTACAGATATGACTGGCTCTTTGGACCTGTAATGTGTAAAGTTTTTGGTTCTTTCCTGACCCTGAACATGTTTGCAAGCATTTTTTTTATCACGTGCATGAGTGTTGATAGGTACCAATCTGTCATCTACCCCTTTCTGTCTCAAAGAAGAAATCCCTGGCAAGCATCTTATATAGTTCCACTTGTTTGGTGTATGGCCTGTCTGTCCTCATTGCCAACATTTTACTTCCGAGATGTCAGAACAATTGAATATTTAGGAGTGAATGCTTGCATTATGGCTTTCCCACCTGAGAAGTATGCCCAATGGTCAGCTGGGATTGCCTTAATGAAAAATATCCTTGGTTTTATTATCCCTTTAATATTCATAGCAACATGCTATTTTGGAATCAGAAAACACCTACTGAAGACCAATAGCTATGGGAAGAACAGAATAACTCGTGACCAAGTCCTGAAGATGGCAGCTGCTGTTGTTCTGGCGTTCATCATCTGTTGGCTTCCCTTCCATGTTCTGACCTTCCTGGATGCTCTGGCCTGGATGGGTGTCATTAATAGCTGTGAAGTTATAGCAGTCATTGACCTGGCACTTCCTTTTGCCATCCTCCTGGGATTCACCAACAGCTGCATTAATCCCTTTTTGTATTGTTTTGTTGGAAACCGGTTCCAACAGAAGCTCCGCCGTGTGTTTAGGGTTCCGATTACTTGGCTCCAAGGCAAGAGAGAGAGTGTGTCATGCCGAAAAAGTAGTTCCCTTAGAGAAATGGAGACCTTTGTGTCT---------
>balAcu1
------------------------------------ATGAAGGACAACTTCACCCTTGCCACCATAAGCAGAAACATTACCAGC---AGTCTTCACGTCGGACTTGTGAACATTTCTGGC---AATGAGTCTACCTTTAACTGCTCACATAAGCCATCAGATAAGCATTTAGATGCAATTCCTATTCTCTACTACATTATTTTTGTGGTTGGATTTCTTGTCAATACTATAGTGGTTACACTGTTTTGTTGTCAAAAGGGTCCTAAAAAGGTTTCCAGCATTTACATCTTCAACCTGGCTGTGGCTGACTTACTGCTTTTGGATTCTCTTCCTCTCTGGGCAACCTATTATTCTTACAGATATGACTGGCTCTTTGGACCTGTAATGTGCAAAGTTTTTGGTTCTTTCTTGACCCTGAACATGTTTGCAAGCATTTTTTTTATCACCTGCATGAGTGTTGATAGGTACCAATCTGTCATCTACCCCTTTCTGTCTCAAAGAAGAAATCCCTGGCAAGCATCTTATATAGTTCCACTTGTTTGGTGTATGGCCTGTCTGTCCTCATTGCCAACATTTTACTTCCGAGATGTCAGAACAATTGAATATTTAGGAGTGAATGCTTGCATCATGGCTTTCCCACCTGAGAAATATGCCCAATGGTCAGCTGGGATTGCCTTAATGAAAAATATCCTTGGTTTTATTATCCCTTTAATATTCATAGCAACATGCTATTTTGGAATCAGAAAACACCTACTGAAGACCAATAGCTATGGGAAGAACAGAATAACTCGTGACCAAGTTCTGAAGATGGCAGCTGCTGTTGTTCTGGCGTTCATCATCTGTTGGCTTCCCTTCCATGTTCTGACCTTCCTGGATGCTCTGGCCTGGATGGGTGTCATTAATAGCTGTGAAGTTATAGCAGTCATTGACCTGGCACTTCCTTTTGCCATCCTCCTGGGATTCACCAACAGCTGCATTAATCCCTTTTTGTATTGTTTTGTTGGAAACCGGTTCCAACAGAAGCTCCGCCGTGTGTTTAGGGTTCCAATTACTTGGCTCCAAGGCAAGAGAGAGAGCGTGTCATGCCGAAAAAGCAGTTCCCTTAGAGAAATGGAGACCTTTGTGTCT---------
>susScr11
------------------------------------ATGAAGGATAACTTCACCCTTGTCACCATCAGCAAAAACATTACCAGC---AGTCTTCATGTCGGACTTGTGAACATCTCTGGC---AATGAGTCTACCTTTAATTGCTCACATAAGCCATCAGATAAGCATTTAGATGCAATTCCTATTCTCTACTACATTATTTTTGTGGTTGGATTTCTTGTCAATACTATTGTGGTTACACTGTTTTGTTGTCAAAAGGGTCCTAAAAAGGTTTCCAGCATTTACATCTTCAACCTGGCTGTGGCTGACTTACTGCTTTTGGCTACTCTTCCTCTCTGGGCAACCTATTATTCTTACAGATATGATTGGCTCTTTGGACCTGTGATGTGCAAAGTTTTTGGTTCTTTCCTGACCCTGAACATGTTTGCAAGTATTTTTTTTATCACCTGCATGAGTGTTGATAGGTACCAATCTGTCATCTACCCCTTTCTGTCTCAAAGAAGAAATCCCTGGCAAGCCTCTTATATAGTTCCTCTGGTTTGGTGTATGGCCTGTCTGTCCTCATTGCCAACATTTTACTTCCGAGATGTCAGAACCATTGAATATTTAGGAGTGAATGCTTGCATTATGGCTTTCCCACCTGAAAAATATGCCCAATGGTCAGCTGGGATTGCCTTAATGAAAAATATCCTTGGTTTTATTATCCCTTTAATATTCATAGCAACTTGCTATTTTGGAATCAGAAAACACCTACTGAAGACCAATAGCTATGGGAAGAACAGAATAACTCGTGACCAAGTCCTGAATATGGCAGCTGCTGTTGTTCTGGCATTCATCATTTGTTGGCTTCCCTTCCATGTTCTGACCTTCCTGGATGCTCTGGCCTGGATGGGTATCATTAATAGCTGTGAAGTTATCGCAGTCATTGACCTGGCACTTCCTTTTGCCATTCTCCTGGGATTCACCAACAGCTGCATTAATCCCTTTTTGTATTGTTTTGTTGGAAACCGGTTCCAACAGAAGCTCCGCCGTGTGTTTAGGGTTCCAATTACTTGGCTCCAAGGCAAGAGAGAGAGTGTGTCATGCCGAAAAAGCAGTTCCCTTAGAGAAATGGAGACCTTTGTGTCT---------
>HLequCab3
------------------------------------ATGAAGGGCAACTTCACTCTTGCCACCATCAGCAGAAACATTACCAGC---AGTCTTCATTTTGGGCTTGTGACCATCTCTGGC---AATGAGTCTGCCTTTAACTGCTCACATAAGCCATCAGATAAGCATTTAGATGCAATTCCTGTTCTCTACTACATTATTTTTGTGATTGGGTTTCTTGTCAATACTATTGTGGTTACATTGTTTTGTTGTCAAAAGGGTCCTAAGAAGGTTTCCAGCATTTACATCTTCAATCTGGCTGTGGCTGACTTACTGCTTCTGGCTACTCTTCCTCTCTGGGCAACCTATTATTCTTACAGATATGACTGGCTCTTTGGACCTATGATGTGTAAAGTTTTTGGTTCTTTCCTGACCCTGAACATGTTTGCGAGTATTTTTTTTATCACTTGTATGAGTGTTGATAGGTACCAGTCTGTCATCTATCCCTTTCTGTCTCAAAGAAGAAATCCCTGGCAAGCATCTTATATAGTTCCCCTTGTTTGGTGTATGGCCTGTCTGTCTTCATTGCCAACGTTTTATTTCCGAGATGTCAGAACCATTGAATACTTAGGAGTGAATGCTTGCATTATGGCTTTCCCACCTGAGAAATATGCTCAATGGTCAGCTGGGATTGCCTTAATGAAAAATATCCTTGGTTTTATTATTCCTTTAATATTCATAGCAACGTGCTATTTCGGAATCAGAAAACACTTACTGAAGACCAATAGCTATGGGAAGAACAGAATAACCCGTGACCAAGTCCTGAAGATGGCAGCTGCTGTTGTTCTGGCGTTCATCATTTGTTGGCTTCCCTTCCATGTTCTGACCTTCCTGGATGCTCTGGCCTGGATGGGTGTCGTTAATAGCTGTGAAGTTATAGCAGTCATTGACCTGGCACTTCCTTTTGCCATCCTCCTGGGATTCACCAACAGCTGCATTAATCCCTTTTTGTATTGTTTTGTTGGAAACCGGTTCCAACAGAAGCTCCGCCGTATGTTTAGGGTTCCAATTACTTGGCTCCAAGGCAAGAGAGAGAGAGTGTCGTGCCGAAAGAGCAGTTCCCTTAGAGAAATGGAGACCTTTGTGTCT---------
>cerSim1
------------------------------------ATGAAGGGCAACTTCACTCTTGCCACCATCAGCAAAAACATTACCAGC---AGTCTTCATTTTGCACTTGTGACCATCTCTGGC---AACGAGTCTACCTTTAACTGTTCACATAAGCCATCAGATAAGCATTTAGATGCAATTCCTGTTCTCTACTACATGATTTTCGTGATTGGATTTCTTGTCAATACTGTTGTGGTTACACTGTTCTGTTGTCAAAAGGGTCCTAAAAAGGTTTCCAGCATTTACATCTTCAATCTGGCTGTGGCTGACTTACTGCTTCTGGCTACTCTTCCTCTCTGGGCAACCTATTATTCTTACAGATATGACTGGCTCTTTGGACCTATGATGTGTAAAGTTTTTGGTTCTTTCCTGACCCTAAACATGTTTGCAAGCATTTTTTTTATCACCTGTATGAGTGTTGATAGGTACCAATCTGTCATCTATCCCTTTCTGTCTCAGAGAAGAAATCCCTGGCAAGCATCTTACATAGTTCCCCTTGTTTGGTGTATGGCCTGTCTGTCCTCATTGCCAACGTTTTATTTCCGAGATGTCAGAACCATTGAATATTTAGGAGTGAATGCTTGCATTATGGCTTTCCCACCTGAGAAATATGCTGAATGGTCAGCTGGGATTGCCTTAATGAAAAATATCCTTGGTTTTATTATTCCTTTAATATTCATAGCAACATGCTATTTCGGAATCAGAAAACACTTACTGAAGACCAATAGCTATGGGAAGAACAGAATAACTCGTGACCAAGTCCTGAAGATGGCCGCTGCTGTGGTTCTGGCGTTCATCATTTGCTGGCTTCCCTTCCATGTTCTGACCTTCCTGGATGCTCTGGCCTGGATGGGTGTCATTAATAGCTGTGAAGTTATAGCAGTCATTGACCTGGCACTTCCTTTTGCCATCCTCCTGGGATTCACCAACAGCTGCATTAATCCCTTTTTGTATTGTTTTGTTGGAAACCGGTTCCAACAGAAGCTCCGCCGTATGTTTAGGGTTCCAATTACTTGGCTCCAAGGCAAGAGAGAGAGAGTGTCATGCCGAAAAAGCAGTTCCCTTAGAGAAATGGAGACCTTTGTGTCT---------
>conCri1
------------------------------------ATGAAGGGCAACTTCACCCTGGCCACCAGTAGCAAAAACATTACCAGC---AGTCTTCACTTTGGACTTGTGCACACCTCTGGC---AACGAGTCGGCCTTTAACTGCTCACATAAGCCATCAGATAAGCATTTAGATGCGATTCCTGTTCTCTACTACATTATTTTCGTGATTGGATTTCTTGTAAATACTATTGTGGTTACACTGTTTTGTTGTCAAAAGGGTCCTAAAAAGGTTTCCAGCATTTACATCTTCAACCTGGCAGTGGCTGACTTACTGCTTCTGGCTACTCTTCCTCTCTGGGCAACCTATTATTCTTACAGATATGACTGGCTCTTTGGCCCTGTGATGTGCAAAGTGTTTGGTTCTTTCCTGACCCTGAACATGTTTGCAAGCATTTTTTTTATCACCTGCATGAGCGTTGATAGGTACCAATCTGTCATCTACCCCTTTCTGTCTCAAAGAAGAAATCCCTGGCAGGCTTCTTATATTGTCCCCCTTGTTTGGTGTATGGCCTGTCTGTCTTCATTGCCAACATTTTATTTCCGAGATGTCAGAACCATTGAATATTTAGGAGTGAATGCTTGTATTATGGCTTTCCCACCTGAGAAATATGCCCAGTGGTCAGCTGGGATTGCCTTAATGAAAAATATCCTTGGTTTTATTATCCCTTTAATATTCATAGCAACATGCTATTTTGGAATCAGAAAGCACTTACTAAAGACCAATAGCTATGGGAAGAACAGAATAACTCGTGACCAAGTCCTGAAGATGGCAGCTGCTGTTGTTCTGGCGTTCATCATTTGTTGGCTTCCCTTCCATGTTCTGACCTTCCTGGATGCGCTGGCCTGGATGGGTGTCATTAATAGCTGTGAAGTTATAGCAGTCATTGACCTGGCACTTCCTTTTGCCATCCTCCTGGGATTCACCAACAGCTGCATTAATCCCTTTCTGTATTGTTTTGTTGGAAACCGGTTCCAACAGAAGCTTCGCCGTGTGTTTAGGGTTCCAATTACTTGGCTCCAAGGGAAGAGAGAGAGTGTGTCGTGCCGAAAAAGCAGTTCCCTTAGAGAAATGGAGACCTTTGTGTCT---------
>felCat8
------------------------------------ATGAAGGGCAACTTCACCCTCGCCGCCATCAGCAAAAACGTCACCAAC---AGTCTTCACTTCGGACTCGTGAACATCGTTGGC---AACCAGTCTACCTTCAACTGCTCCCATAAACCGTCAGATAAGCATTTAGACGCAATCCCTGTCCTCTACTATATCATTTTTGCGATTGGATTTCTTGTCAATACTATTGTGGTTACACTGTTTTGTTGTCAAAAGGGCCCTAAAAAGGTGTCCAGCATTTACATCTTCAACCTGGCTGTGGCTGACTTAATGCTCTTGGCTACTCTGCCTCTCTGGGCAACCTATTACTCTTACAGATATGACTGGCTCTTCGGCCCTGTCATGTGCAAAGTTTTTGGCTCCTTCCTGACCCTGAACATGTTTGCGAGCATTTTTTTCATCACCTGCATGAGTGTCGATAGGTACCAGTCTGTTATCTATCCCTTTCTGTCTCAAAGAAGGAATCCCTGGCAAGCGTCTTACATAGTTCCCCTGGTCTGGTGTATGGCCTGTGTGTCCTCGCTGCCAACATTTTATTTCCGAGACGTCCGAACCATTGAGTATTTAGGAGTGAATGCTTGCATTATGGCTTTCCCACCCGAGAAATATGCCCAATGGTCAGCTGGCATTGCCTTAATGAAAAATATCCTCGGTTTCATTATCCCTTTGATATTCATAGCAACGTGCTATTTCGGAATCCGAAAACACTTACTGAAGGCCAACAGCTATGGGAAGAACAGAATAACGCGTGACCAAGTCCTAAAGATGGCGGCTGCTGTGGTTCTGGCATTCATCATCTGTTGGCTTCCCTTCCATGTTCTGACCTTCCTGGACGCTCTGGCCTGGATGGGTGTCATTAATAGCTGTGAAGTTATAGCCGTCATTGACCTGGTACTTCCTTTTGCCATCCTCCTGGGATTCACCAACAGCTGCATTAATCCCTTTTTGTATTGTTTTGTTGGTAACCGGTTCCAGCAGAAGCTCCGCCGGGTGTTTAGGGTTCCAATTACTTGCCTCCAAGGCAAGCGAGAGAGCGTGTCGTGCCGAAAAAGCAGTTCCCTTAGAGAAATGGAGACCTTTGTGTCC---------
>canFam3
------------------------------------ATGAAGAGCAACATCACCCTTGCCACCATCAGCAAAAACATTACCAAC---AGCCTTCACTTCGGACTTGTGAACATCATTGGC---AACGAGTCTACCTTTAACTGCTCGCATAAGCCATCAGATAAGCACTTAGATGCAATTCCTGTCCTCTACTATATTATTTTTGTGATTGGATTTCTTGTCAATACTATTGTGGTTACACTGTTCTGTTGTCAAAAGGGTCCTAAAAAGGTTTCCAGCATTTACATCTTCAACCTGGCTGTGGCTGACTTGCTGCTTTTGGCTACTCTTCCTCTCTGGGCAACCTATTACTCTTACAGATATGACTGGCTCTTTGGACCTGTGATGTGCAAAGTTTTTGGTTCTTTCCTGACTCTGAACATGTTTGCTAGCATTTTTTTTATCACCTGCATGAGTGTTGATAGGTACCAATCTGTTATCTATCCCTTTCTGTCTCAAAGAAGAAATCCCTGGCAAGCATCTTATATAGTTCCCCTCGTTTGGTGTATGGCCTGTCTGTCCTCATTGCCAACATTCTATTTCCGAGATGTCAGAACCATTGAGTATTTGGGAGTGAATGCTTGCATTATGGCTTTCCCACCTGAGAAATATGCCCAATGGTCAGCTGGGATTGCCTTAATGAAAAATATCCTTGGTTTTATTATCCCTTTGATATTCATAGCAACATGCTATTTTGGCATCAGAAAACACTTACTGAAGACCAACAGCTATGGGAAGAACAGAATAACTCGTGACCAAGTCCTGAAGATGGCGGCTGCTGTTGTTCTGGCGTTCATCATTTGCTGGCTTCCCTTCCATGTTCTGACCTTCTTGGATGCTCTGGCCTGGATGGGTGTCATTAATAGCTGTGAAGTTATAGCAGTCATTGACCTGGCACTTCCTTTTGCCATCCTCCTGGGATTCACCAACAGCTGCATTAATCCCTTTCTGTATTGTTTTGTTGGTAACCGCTTCCAACAGAAGCTCCGCCGTGTGTTTCGGGTTCCAATTACTTGGCTCCAAGGCAAGCAAGAGAGTGTGTCGTGCCGCAAAAGCAGTTCCCTTAGAGAGATGGAGACTTTTGTGTCT---------
>musFur1
------------------------------------ATGAAGAACAACGTCAGCCTTGCCACCATCAGCAAAAACATTACCAAC---AGCCTTCACTTCGGACTCGTGAACTTCATCGGC---AATGAGTCAACCTTTAACTGTTCACATAAGCCATCAGATAAGCATTTAGATGCAATTCCTATCCTCTACTATATTATTTTTGTGATTGGATTTCTTGTCAATACTATTGTGGTTACGCTGTTCTGTTGTCAAAAGGGTCCCAAAAAGGTGTCCAGCATTTACATCTTCAACCTGGCTGTGGCTGACTTGCTGCTATTGGCCACTCTTCCTCTCTGGGCCACCTATTACTCTTACAGATATGACTGGCTCTTTGGACCTGTGATGTGCAAAGTGTTTGGTTCTTTCCTGACCCTGAACATGTTTGCAAGCATTTTTTTTATCACCTGCATGAGCGTTGATAGGTACCAGTCTGTCATCTATCCCTTTCTGTCTCAGAGGAGAAATCCCTGGCAAGCGTCTTATATTGTTCCCCTTGTTTGGTGTATGGCCTGTCTGTCCTCATTGCCAACATTCTATTTCCGAGATGTCCGAACCATTGAGTATTTGGGAGTGAACGCCTGCATTATGGCCTTCCCCCCAGAGAAATATGCCCAATGGTCAGCTGGGATTGCCTTAATGAAAAATATCCTTGGTTTTATTATCCCTTTAATATTCATAGCCACATGCTATTTCGGAATCAGAAAACACTTACTGAAGACCAATAGCTATGGGAAGAACAGAATAACTCGTGACCAGGTCCTGAAGATGGCAGCTGCTGTTGTCCTCGCGTTCATCATCTGTTGGCTCCCCTTCCACGTTCTGACCTTCCTGGATGCTCTGGCCTGGATGGGTGTCATTAATAGCTGTGAAGTTATAGCAGTCATTGACCTGGCACTTCCTTTTGCCATCCTCCTGGGATTCACCAACAGCTGCATTAATCCCTTTCTGTATTGTTTTGTTGGTAACCGGTTCCAACAGAAGCTCCGCCGTGTGTTTAGGGTTCCAATTACTTGGCTCCAAGGCAAGCGAGAGAGTGTGTCATGCCGAAAAAACAGCTCCCTTAGAGAAATGGAGACCTTTGTGTCT---------
>ailMel1
------------------------------------ATGAAGAACAACGTCACCCTTGCCACCATCAGCAAAAACGTTACCAAC---AGCCTTCACTTCGGACTTGTGAACATCATTGGC---AACGAGTCGACCTTTAACTGCTCGCATAAGCCGTCAGATAAGCATTTAGATGCAATTCCTATCCTCTACTATATTATTTTCGTGATTGGATTTCTTGTCAATACCATTGTGGTTACACTGTTCTGTTGTCAAAAGGGTCCTAAAAAGGTTTCCAGCATTTACATCTTCAACCTGGCTGTGGCTGACTTGCTGCTTTTGGCTACTCTTCCTCTCTGGGCAACCTATTATTCTTACAGATATGACTGGCTCTTTGGACCTGTGATGTGCAAAGTGTTTGGCTCTTTCCTGACCCTGAACATGTTTGCAAGCATTTTTTTTATCACCTGCATGAGCGTAGATAGGTACCAGTCTGTTATCTATCCCTTTCTGTCTCAAAGAAGAAATCCTTGGCAAGCGTCTTATATCGTTCCCCTTGTTTGGTGTATGGCCTGTCTGTCCTCGTTGCCCACGTTCTATTTCCGAGATGTCCGAACCATTGAGTATTTAGGAGTGAACGCCTGCATTATGGCCTTCCCACCTGAGAAATATGCCCAATGGTCAGCTGGGATTGCCTTAATGAAAAATATCCTTGGTTTTATTATCCCTTTAATATTCATAGCCACATGCTATTTCGGAATCAGAAAACACTTACTGAAGACCAATAGCTACGGGAAGAACAGAATAACTCGCGACCAAGTCCTGAAGATGGCAGCTGCTGTTGTCCTGGCGTTCATCATCTGTTGGCTTCCCTTCCACGTTCTGACCTTCCTGGATGCGCTGGCCTGGATGGGTGTCATTAATAGCTGTGAAGTGATAGCTGTCATTGACCTGGCACTTCCTTTTGCCATCCTCCTGGGATTCACCAACAGCTGCATTAATCCCTTTCTGTATTGTTTCGTTGGTAACCGCTTCCAACAGAAGCTCCGCCGTGTGTTCAGGGTTCCAATTACTTGGCTCCAAGGCAAGCGAGAGAGTGTGTCGTGCCGAAAAAACAGCTCCCTTAGAGAAATGGAGACCTTTGTGTCT---------
>lepWed1
------------------------------------ATGAAG---AACGTCACCCTGGCCACCATCAGCAAAAACATCACCAAC---AGCCTTCACTTCGGACTTGTGAACATCATTGGC---AATGAGTCGACCTCTAACTGCTCGCATAAGCCGTCAGATAAGCATTTAGATGCAATTCCTATCCTCTACTATATTATTTTTGTGATTGGATTTCTTGTCAATACTATTGTGGTTACGCTGTTCTGTTGTCAAAAGGGTCCTAAAAAGGTTTCCAGCATTTACATCTTCAACCTGGCTGTGGCTGATTTGCTGCTTTTGGCTACTCTTCCTCTCTGGGCAACCTATTATTCTTACAGATATGACTGGCTCTTTGGGCCTGTGATGTGCAAAGTGTTTGGTTCTTTCCTGACCCTGAACATGTTCGCGAGCATATTTTTTATCACCTGCATGAGCGTTGATAGGTACCAGTCTGTTATCTATCCCTTTCTGTCTCAGAGAAGAAATCCCTGGCAAGCGTCTTATATCGTTCCCCTTGTTTGGTGTATGGCTTGTCTGTCCTCATTGCCAACATTCTATTTCCGAGATGTCCGAACCATTGAGTATTTGGGAGTGAATGCCTGCATTATGGCCTTCCCCCCTGAGAAATATGCCCAATGGTCAGCTGGGATTGCCTTAATGAAAAATATCCTTGGTTTTATTATCCCTTTAATATTCATAGCCACATGCTATTTTGGAATCAGAAAACACTTACTGAAGACCAATAGCTACGGGAAGAACAGAATAACTCGCGACCAAGTCCTCAAGATGGCAGCGGCTGTCGTTCTGGCGTTCATCATCTGTTGGCTTCCCTTCCATGTTCTGACCTTCCTGGATGCTCTGGCCTGGATGGGTGTCATTCATAGTTGTGAAGTTATAGCAGTCATTGACCTGGCACTTCCTTTTGCCATCCTCCTGGGATTGACCAACAGCTGCATTAATCCCTTTCTGTATTGTTTTGTTGGTAACCGGTTCCAACAGAAGCTCCGCCGTGTGTTTAGGGTTCCAATTACTTGGCTCCAAGGCAAGCGAGAGAGTGTGTCATGCCGAAAAAACAGTTCCCTTAGAGAAATGGAGACCTTTGTGTCT---------
>sorAra2
------------------------------------ATGAAGGGCAACTTCACCCTTGCTACCCCGAGCAGGAATGTTACCAGC---AGTCTTCACTTTGGACTTGTGAGCCACCCTGGA---AACGAGTCT---CTTAACTGCTCCCATAAGCCATCAGATAAGCACTTAGATGCGATTCCTATTCTTTACTACATTATTTTTGTGATTGGATTTCTTGTCAATACTATTGTGGTTACACTGTTCTGTTGCCAGAAGGGTCCTAAAAAGGTTTCAAGCATTTACATCTTCAACCTGGCTGTGGCCGACTTACTGCTTTTAGCTACTCTTCCGCTCTGGGCAACTTATTATTCTTACAGATATGACTGGCTCTTTGGACCTGTTATGTGCAAAGTTTTTGGTTCTTTCCTGACCCTGAACATGTTTGCAAGTATATTTTTTATCACATGCATGAGTGTTGATAGGTACCAATCTGTCATTTACCCCTTTCTGTCTCAGAGAAGAAATCCGTGGCAAGCATCTTATATAGTTCCCCTGGTTTGGTGTATGGCATGTCTGTCCTCCTTGCCAACATTTTATTTCCGAGATGTCAGAACCATTGAATATTTGGGAGTAAATGCATGTATTATGGCTTTTCCACCTGAAAAATATGCCCAATGGTCAGCTGGGATTGCCTTAATGAAAAATATCCTTGGTTTTGTTATCCCTTTAATATTCATAGCAACATGCTATTTTGGAATTAGAAAACACTTACTGAAGACCAATAGCTATGGGAAGAACAGAATAACGCGTGACCAAGTCTTGAAGATGGCAGCTGCTGTTGTTCTGGCGTTCATCATTTGTTGGCTCCCCTTCCATGTTCTGACTTTCCTGGATGCTCTAGCCTGGATGGGTGTCATTAATAGCTGTGAAGCTATAGCAGTCATTGACCTGGCACTTCCTTTTGCCATCCTCCTGGGATTCACCAACAGCTGCATTAATCCCTTTCTGTATTGTTTTGTTGGAAACCGGTTCCAACAGAAGCTTCGCCGTGTGTTTAGGGTTCCAATTACTTGGCTCCAAGGCAAGAGTGAGAGTGTGTCATGCCGCAAAAGCAGTTCCCTTAGAGAAATGGAGACCTTTGTGTCT---------
>HLpipKuh2
------------------------------------ATGAAAGGCAACTTCACCCCTGCCACCATCAACAAAAACGTCACCAGC---AGTCTGGACTTCGGACTTGGGAACATCTCTGGC---AATGACTCTACCTTTAACTGCTCACATAAGCCATCAGATAAGCATTTAGATGCAATTCCTGTTCTCTACTACATTATTTTTGTGATTGGATTTCTTGTCAATACTATTGTGGTTACACTGTTCTGTTGTCAAAAGGGCCCTAAAAAGGTTTCCAGTATTTACATCTTTAACCTGGCTGTGGCTGACCTACTGCTTTTGGCCACTCTTCCTCTCTGGGCATCCTATTATTCTTACAGATATGACTGGCTCTTTGGACCTGTGATGTGCAAAGTGTTTGGTTCTTTTCTGACCCTGAACATGTTTGCAAGCATTTTTTTTATCACCTGCATGAGTGTTGATAGGTACCAATCTGTCATCTATCCCTTTCTGTCTCAAAGAAGAAATCCCTGGCAAGCATCTTATATAGTTCCCCTTGTTTGGTGTATGGCCTGTCTGTCCTCATTGCCAACATTTTATTTTCGCGATGTCAGAACCATTGAGTATTTAGGAGTGAATGCTTGTGTTATGGCTTTCCCAACTGAGAAATATGCCCAATGGTCTGCTGGGATTGCCTTAATGAAAAATATCCTTGGTTTTATTATCCCTTTAATATTCATAGCAACATGCTATTTTGGAATCAGAAAACACTTACTGAAGACCAATAGCTATGGGAAGAACAGAATAACGCGTGACCAAGTCCTGAAAATGGCAGCTGCTGTTGTCCTGGCGTTCATTATTTGCTGGCTTCCCTTCCATGTTCTGACCTTCCTGGATGCTCTGGCCTGGATGGGCGTCATTAGTAGCTGTGAAGTTATAGCTGTCATTGACCTGGCACTTCCTTTTGCCATCCTCCTGGGATTCACCAACAGCTGCGTTAATCCCTTTTTGTATTGTTTTGTTGGAAACCGGTTCCAACAGAAGCTCCGCAGTGTGTTTAGGGTTCCAATTACTTGGCTCCAAGGCAAGAGAGAAAGTGTGTCATGCCGAAAGAGCAGTTCCCTTAGAGAAATGGAGACCTTTGTGTCT---------
>HLmyoMyo6
------------------------------------ATGAAAGGCAACTTCACCCCTGCCACCATCAACAAAAACGTCACCAGC---AGTCTGGACTTCGGACTTGGGAACATCTCTGGC---AATGACTCTACCTTTAACTGCTCACATAAGCCATCAGATAAGCATTTAGATGCGATTCCTGTTCTCTACTACATTATTTTTGTGATTGGATTTCTTGTCAATACTATTGTGGTTACACTGTTCTGTTGTCAAAAGGGCCCTAAAAAGGTTTCCAGCATTTACATCTTTAACCTGGCTGTGGCTGACTTACTGCTTTTGGCCACTCTTCCTCTCTGGGCGTCCTATTATTCTTACAGATATGACTGGCTCTTTGGGCCTGTGATGTGCAAAGTTTTTGGTTCTTTTCTGACCCTGAACATGTTTGCTAGCATTTTTTTTATCACCTGCATGAGTGTTGATAGGTACCAATCTGTCATCTACCCCTTTCTGTCTCAAAGAAGAAACCCCTGGCAAGCATCTTATATAGTTCCCCTTGTTTGGTGTATGGCCTGTCTGTCCTCATTGCCAACATTTTATTTTCGCGATGTCAGAACCGTTGAGTATTTAGGAGTGAATGCTTGTGTTATGGCTTTCCCTCCTGAGAAGTATGCCCAATGGTCTGCTGGGATTGCCTTAATGAAAAATATCCTTGGTTTTATTATCCCTTTAATATTCATAGCAACATGCTATTTTGGAATCAGAAAACACTTACTGAAGACCAATAGCTATGGGAAGAACAGAATAACACGTGACCAAGTCCTGAAGATGGCAGCTGCTGTTGTCCTGGCGTTCATTATTTGCTGGCTTCCCTTCCATGTTCTGACCTTCCTGGATGCTCTGGCCTGGATGGGCGTCATTACTAGCTGCGAAGTTATAGCAGTCATTGACCTGGCACTTCCTTTTGCCATCCTCCTGGGATTCACCAACAGCTGCGTTAATCCCTTTTTGTATTGTTTTGTCGGAAACCGGTTCCAACAGAAGCTCCGCCGTGTGTTTAGGGTTCCAATTACTTGGCTCCAAGGCAAGAGAGAGAGTGTGTCATGCCGAAAGAGCAGTTCCCTTAGAGAAATGGAGACCTTTGTGTCT---------
>bosTau8
------------------------------------ATGAAGACCAACTTCTCCCTTGCCACCATCAGCAAAAACATTACCGGC---AGTCTTCACGTTGGACTTGTGAACATTTCTGGC---AATGAATCTACCTTTAATTGCTCACATAAGCCATCGGATAAGCATTTAGATGCAATTCCTGTTCTCTATTACATTATTTTTGCAGTTGGATTTCTTGTCAATACTATTGTGGTTACACTGTTTTGTTGTCAAAAGGGTCCTAAGAAGGTTTCCAGCATTTACATCTTCAACCTAGCTGTGGCTGACTTACTTCTTTTGGCTACTCTTCCTCTCTGGGCAACCTATTATTCTCATAGATATGACTGGCTCTTTGGACCTGTAATGTGCAAACTTTTTGGTTCTTTCCTGACCCTGAACATGTTTGCAAGCATTTTTTTTATCACCTGCATGAGTGTTGATAGGTACCAATCTGTCATTTACCCCTTTCTGTCTCAAAGAAGAAATCCCTGGCAAGCATCTTATATAGTTCCCCTTGTTTGGTGTATGGCTTGTCTGTCCTCATTGCCAACGTTTTATTTCCGGGATGTCAGAACCATTGAATATTTAGGGGTGAATGCTTGCATAATGGCTTTCCCACCTGAGAAGTATGCCCAATGGTCAGCTGGGATTGCCTTAATGAAAAATATCCTTGGTTTTATTATCCCTTTAATATTCATAGCAACATGTTATTTCGGAATCAGAAAACATCTACTGAAGACCAATAGCTATGGGAAAAATAGAATAACTCGTGACCAAGTTCTGAAGATGGCAGCTGCTGTTGTTCTGGCGTTCATCATTTGTTGGCTTCCCTTCCATGTTCTGACCTTCCTGGATGCTCTAGCCTGGATGGGTGTCATTAATAGCTGTGAAGTTATAGCAGTCATTGACCTGGCACTTCCTTTTGCCATTCTCCTGGGATTCACCAACAGCTGCATTAATCCCTTTCTGTATTGTTTTGTTGGGAATAGGTTCCAGCAGAAGCTCCGCCGTGTGTTTAGGGTTCCAATTACTTGGCTCCAAGGCAAGAGAGAGAATGGGTCATGTGGAAAAAGCAGTTCCCTTAGAGAAATGGAGACCTTTGTGTCT---------
>manPen1
------------------------------------ATGAAGGGCAACTTCACCTTTGCCACCCTCAGCAAAAACAGTATCAGC---AGACTTCACTTTGGACTTGTGAACATCTCTGGC---AATGAGTCTACCATTAACTGCTCACATAAGCCATCAGATCAGCATTTAGATGCCATTCCTATTCTCTACTATATGATTTTTGTGATTGGATTTCTTGTCAATACTATTGTGGTTACACTGTTTTGTTGTCAAAAGGGTCCTAAGAAGGTTTCCAGCATTTACATCTTCAACCTGGCCATAGCTGACTTACTGCTTTTGGCAACACTTCCTCTCTGGGCAACCTATTATTCTTACAGATATGACTGGCTCTTTGGACCTGTGATGTGCAAAGTTTTTGGTTCTTTCCTGACCCTGAACATGTTTGCAAGCATTTTTTTTATCACCTGCATGAGTGTTGATAGGTACCAATCTGTCATCTACCCCTTTATGTCTCAAAGAAGAAATCCCTGGCAAGCATCTTATATAGTTCCCCTTGTTTGGTGTATGGCCTGTTTGTCCTCATTGCCAACATTTTATTTCCGAGATGTCAGAACCATTGAATATTTAGGAGTGAATGCTTGCGTTATGGCCTTCCCACCTGAGAAATATGCCCAGTGGTCAGCTGGGATTGCCTTAATGAAAAATATCCTTGGTTTTATTATCCCTTTAATATTCATAGCAACATGCTATTTTGCAATCCGGAAACACTTACTGAAGACCAATAGCTATGGGAAGAACAGAATAACTCGTGACCAAGTCCTGAAGATGGCAGCTGCTGTTGTTCTGGCGTTCATCATTTGTTGGCTTCCCTTCCACGTTCTGACCTTCCTGGATGCTCTGGCCTGGATGGGTGTCATTAATAGCTGTGAAGCTATAGCAGTCATTGACCTGGCACTTCCTTTTGCCATCCTCCTGGGATTCACCAACAGCTGCATTAATCCCTTTTTGTATTGTTTTGTTGGAAACCGGTTCCAACAGAAACTCCGCCGTGTGTTCAGGGTTCCAATCACTTGGCTCCAAGGCAAGAGAGAGAGTGTGTCATGCCAAAAAAGCATTTCCCTTCGAGAAATGGAGACCTTTGTGTCT---------
>HLmanJav1
------------------------------------ATGAAGGGCAACTTCACCTTTGCCACCCTCAGCAAAAACAGTACCAGC---AGACTTCACTTTGGACTTGTGAACATCTCTGGC---AATGAGTCTACCATTAACTGCTCACATAAGCCATCAGATAAGCATTTAGATGCCATTCCTATTCTCTACTACATGATTTTTGTGATTGGATTTCTTGTCAATACTATTGTGGTTACACTGTTTTGTTGTCAAAAGGGTCCTAAGAAGGTTTCCAGCATTTACATCTTCAACCTGGCCGTAGCTGACTTACTGCTTTTGGCAACACTTCCTCTCTGGGCAACCTATTATTCTTACAGATATGACTGGCTCTTTGGACCTGTGATGTGCAAAGTTTTTGGTTCTTTCCTGACCCTGAACATGTTTGCAAGCATTTTTTTTATCACGTGCATGAGTGTTGATAGGTACCAATCTGTCATCTACCCCTTTCTGTCTCAAAGAAGAAATCCCTGGCAAGCATCTTATATAGTTCCCCTTGTTTGGTGTATGGCCTGTTTGTCCTCATTGCCAACATTTTATTTCCGAGATGTCAGAACCATTGAATATTTAGGAGTGAATGCTTGTGTTATGGCCTTCCCACCTGAGAAATATGCCCAGTGGTCAGCTGGGATTGCCTTAATGAAAAATATCCTTGGTTTTATTATCCCTTTAATATTCATAGCAACATGCTATTTTGCAATCCGGAAACACTTACTGAAGACCAATAGCTATGGGAAGAACAGAGTAACTCGTGACCAAGTCCTGAAGATGGCAGCTGCTGTTGTTCTGGCATTCATCATTTGTTGGCTTCCCTTCCACGTTCTGACCTTCCTGGATGCTCTGGCCTGGATGGGTGTCATTAATAGCTGTGAAGCTATAGCAGTCATTGACCTGGCACTTCCTTTTGCCATCCTCCTGGGATTCACCAACAGCTGCATTAATCCCTTTTTGTATTGTTTTGTTGGAAACCGGTTCCAACAGAAACTCCGCCGTGTGTTCAGGGTTCCAATCACTTGGCTCCAAGGCAAGAGAGAGAGTGTGTCATGCCAAAAAAGCATTTCCCTTCGAGAAATGGAGACCTTTGTGTCT---------
>calJac3
------------------------------------ATGAAGGGCAACTTCACCCTTGCCACCACTGGAAAAAATATTACCAGG---AGTCTTTACTTCGGGCTTGTGAACATCTCTGGCAACAATGAGTCTCCCTTCAACTGTTCACATAAACCATCAGATAAGCATTTAGATGCAATTCCTATTCTCTACTACATTGTATTTGTAATTGGATTTCTGGTCAATACTGTTGTGGTTACACTGTTTTGTTGTCAAAAAGGTCCCAAAAAGGTTTCTAGCATTTACATCTTCAACCTTGCTGTGGCTGACTTACTCCTTTTGTCTACTCTTCCTCTCTGGGCAACCTATTATTCTTATAGATACGACTGGCTCTTCAGACCTGTGATGTGCAAAGTTTTTGGTTCTTTTCTTACCCTGAACATGTTTGCAAGCATTTTTTTTATCACCTGTATGAGTGTTGACAGGTACCAATCTGTCATCTACCCCTTTCTGTCTCAAAGAAGAAATCCCTGGCAAGCATCTTATATAGTTCCCCTTGTCTGGTGTTTGGCCTGTTTGTCCTCATTGCCAACATTTTATTTCCGAGATGTCAGAACCATTGAATACTTAGGAGTGAATGCTTGTATTATGGCTTTCCCACCTGAGAAATATGCCCAGTGGTCAGCTGGGATTGCCTTAATGAAAAATGTCCTTGGTTTTATTATCCCTTTAATATTCATAGCAACATGCTATTTTGGAATCAGAAAACACTTACTGAAGACGAATAGCTATGGGAAGAACAGGATAACCCGTGACCAAGTCCTGAAGATGGCAGCTGCTGTTGTTCTGGCCTTCATCATTTGCTGGCTTCCCTTCCATGTTCTGACCTTCCTGGATGCTCTGGCCTGGATGGATGTCATTAATAGCTGTGAAGTTATAGCAGTCATTGACCTGGCACTTCCTTTTGCCATCCTCCTGGGATTCACCAACAGCTGCATTAATCCGTTTCTCTATTGTTTTGTTGGAAACCGGTTCCAACAGAAGCTCCGCAGTGTGTTAAGGGTTCCAATTACTTGGCTCCAAGAGAAGAGAGACAGCATGTCTTGCCGGAAAAGCAGTTCTCTTAGAGAAATGGAGACCTTTGTTTCT---------
>saiBol1
------------------------------------ATGAAGGGCAACTTCACCCTTGCCACCACTGGAAAAAATATTACCAGC---AGTCTTTACTTCGGGCTTGTGAACATCTCTGGCAACAATGAATCTACCTTGAACTGTTCACATAAGCCATCAGATAAGCATTTAGATGCAATTCCTATTCTCTACTACATTGTATTTGTAATTGGATTTCTGGTCAATACTGTTGTGGTTACACTGTTTTGTTGTCAAAAAGGTCCCAAAAAGGTTTCTAGCATTTACATCTTCAACCTTTCTGTGGCTGACTTACTCCTTTTGTCTACTCTTCCTCTCTGGGCAACCTATTATTCTCATAGATATGACTGGCTCTTCGGACCTGTGATGTGCAAAGTTTTTGGTTCTTTTCTTACCCTGAACATGTTTGCAAGCATTTTTTTTATCACCTGTATGAGTGTTGACAGGTACCAATCTGTCATCTACCCCTTTCTGTCTCAAAGAAGAAATCCCTGGCAAGCATCTTATATAGTTCCGCTTGTTTGGTGTTTGGCCTGTTTGTCCTCATTGCCAACATTTTATTTCCGAGATGTCAGAACCATTGAATACTTAGGAGTGAATGCTTGTATTATGGCTTTCCCACCTGAGAAATATGCCCAATGGTCAGCTGGGATTGCCTTAATGAAAAATGTCCTTGGTTTTATTATCCCTTTAATATTCATAGCAACATGCTATTTTGGAATCAGAAAACACTTACTGAAGACGAATAGCTATGGGAAGAACAGGATAACCCGTGACCAAGTCCTGAAGATGGCAGCTGCTGTTGTTCTGGCCTTCATCATTTGCTGGCTTCCCTTCCATGTTCTGACCTTCCTGGATGCTCTGGCCTGGATGGATGTCATTAATAGCTGTGAAGTTATAGCAGTCATTGACCTGGCACTTCCTTTTGCCATCCTCCTGGGATTCACCAACAGCTGCGTTAATCCGTTTCTCTATTGTTTTGTTGGAAACCGGTTCCAACAGAAGCTCCGCAGTGTGTTTAGGGTTCCAATTACTTGGCTCCAAGAGAAGAGAGACAGCATGTCTTGCCGGAAAAGCAGTTCTCTTAGAGAAATGGAGACCTTTGTGTCT---------
>HLphyDis3
------------------------------------ATGAAAGGCAACTTCACCTTTGCCACCATCAACAAAAACGTCACCAGC---AGTCCTTTCATCGAATCTGTGAACATCTCTGGC---AATGAGTCTACCTATAACTGCTCGCATAAGCCGTCAGATAAGCATTTAGATGCGATTCCTGTTCTCTACTACATTATTTTTGCAATTGGATTTCTTGTCAATACAATTGTGGTTGTACTGTTTTGTTGTCAAAAGGGCCCTAAAAAGGTTTCCAGCATTTACATTTTCAACCTGGCTGTGGCTGACTTACTGCTTTTGGCTACTCTTCCTCTCTGGGCAACCTATTATTCTTACAGATATGACTGGCTCTTTGGACCTGTGATGTGCAAAGTTTTTGGTTCTTTCCTGACCCTGAACATGTTTGCAAGCATTTTTTTTATAACCTGCATGAGTGTTGATAGGTACCAATCTGTCATCTATCCCTTTCTGTCCCAAAGAAGAAATCCCTGGCAAGCGTCATACACAGTTCCCCTGGTTTGGTGTCTGGCCTGTCTGTCCTCATTGCCAACATTTTATTTTCGAGATGTTAGATCCGTTGATTATTTAGGGGTGAATGCTTGCATTATGGCTTTCCCACCAGAGAAATATGCCCAATGGTCAGCTGGGATTGCCTTAATGAAAAATATCCTTGGTTTCATTATCCCTTTGATATTCATAGCAACATGCTATTTCGGAATCAGAAAACACTTGCTGAAGACCAATAGCTATGGGAAGAACAGAATAACTCGTGACCAAGTCCTGAAGATGGCAGCTGCTGTTGTTCTGGCGTTCATTATTTGTTGGCTTCCCTTCCATGTTTTGACCTTCCTGGATGCTCTGGCCTGGATGGGTGTCATTAATAGCTGTGAAGTTATAGCTGTCATTGACCTGGCACTTCCTTTTGCCATCCTCCTGGGATTTGCTAACAGCTGCGTTAATCCCTTTTTGTATTGCTTTGTTGGAAACCGGTTCCAACAGAAGCTCCGTGATGTGTTTAGGGTTCCAATTACTTGGCTACAAGGCAAGAGAGAGAGTGTGTCATGCCGTAAAAGCAGTTCTGTTAGAGAAATGGAGACCTTTGTGTCTTCAACA---
>oryAfe1
------------------------------------ATGAAGGGCAACTACACTCTCACCACCATCAACGAAAACATGACTAGT---AGTCTTCACTTCGGACTTATGAACAACTCGGGAAGCAATGCGTCTACCTTTAACTGCTCCCAGAAACAATCAGATAAGCATTTCGAGGCGGTTCCTGTTCTCTACTACATTATCTTTGTGATCGGATTTCTTGTCAATATTGTTGTGGTCACACTGTTTTGTTGTCAAAAGGGTCCTAAAAAGGTTTCCAGCATTTATATCTTCAACCTGGCTGTGGCTGACTCGCTCCTCCTGGCTACTCTTCCTCTCTGGGCAACCTACTATTCTTACAGATATGACTGGCTCTTTGGGCCTGTGATGTGCAAAGTTTCTGGTTCTTTTCTGACCCTGAACATGTTTGCAAGCATTTTTTTTATCACCTGCATGAGTGTTGATAGGTACCAATCCGTCATCTACCCCTTTCTGTCTCAAAGAAGAAATCCCTGGCAAGCATCTTATATAGTTCCCCTTGTTTGGTGTATGGCTTGCCTGTCCTCATTGCCTACGTTTTATTTCAGAGATGTCAGAACCATTGAATATTTAGGAGTGAATGCTTGCATTATGGCTTTCCCACCTGAGAAATATGCTCAGTGGTCAGCGGGGATTGCTTTAATGAAAAATATCCTTGGTTTTATTATCCCTTTAATATTCATAGCCACATGCTATTTCGGAATCAGAAAACACTTACTGAAGACCAATAGCTATGGGAAGAACAGAATAACCCGTGACCAAGTCCTGAAGATGGCAGCTGCTGTTGTTGTGGCGTTCATTATTTGTTGGCTTCCCTTTCATGTTCTGACCTTCCTGGATGCTCTGGCCTGGATGGGTGTCATTAATAGCTGTGAAGTTATAGCAGTCATTGACCTGGCACTTCCTTTTGCCATCCTCCTGGGATTCACCAACAGCTGCATTAATCCGTTCCTGTATTGTTTTGTTGGAAACCGATTCCAACAGAAGCTCCGCCGTGTGTTTAGGGTTCCAATGACTTGGCTCCAAGGCAAGAGAGAGAGTGTGTCTTGCCGAAAAAGCAGTTCCCTCAGAGAAATGGAGACCTTTGTATCT---------
>echTel2
------------------------------------------------------------------------------------------------------------------------------------ACCTTTAACTGCTCGCAGAAGCAAGCAGATAAGCATTTAGAGGCGATACCTGTCCTCTACTACATTATCTTTGCGATTGGATTTCTTGTCAATATTGTCGTGGTTACACTGTTTTGTTGTCAAAAGGGTCCTAAAAAGGTTTCTAGCATTTACATCTTTAACCTGGCTGTGGCTGACTTGCTCCTTCTGGCGACTCTCCCTCTCTGGGCAACCTACTATTCTTACAAATATGACTGGCTCTTTGGACCTGTGATGTGCAAAGTCTCTGGTTCTTTTCTGACCCTGAACATGTTTGCCAGCATTTTTTTTATCACCTGCATGAGCGTTGATAGGTACCAGTCGGTTATCTATCCCTTTCTGTCTCAGCGGAGAAATCCCTGGCAAGCATCTTATGTAGTGCCCCTTGTTTGGTGTATGGCTTGTTTGTCCTCGTTGCCAACGTTTTATTTCCGAGATGTCAGAACCATTGAATATTTAGGAGTGAATGCTTGCATTATGGCTTTCCCACCTGAGAAATATGCTCAGTGGTCAGCTGGGATTGCTTTAATGAAAAATATTCTTGGTTTTATTATCCCTTTAATATTCATAGCCACATGCTATTTCGGAATCAGAAGACACTTACTGAAGTCCAACAGCTATGGGAAGAACCGAATCACCCGTGACCAGGTCCTGAAGATGGCAGCTGCCGTGGTGCTGGCCTTCATCATTTGCTGGCTTCCCTTCCATGTGCTGACCTTCCTGGATGCTCTGGCCTGGCTGGGTGTCATTCATAACTGTGAAGTTACAGCGGTCATTGACCTGGCACTTCCTTTTGCCAGCCTCCTGGGATTCACCAACAGCTGCATTAATCCTTTCCTGTATTGTTTTGTTGGAAACCGGTTCCAACAGAAGCTCCGCCGGGTGTTTAGGGTTCCAATGACTTGGCTGCGAGGCAAGAGAGAGTCTGTTTCTTGCCGCAAAAGCAGCTCCCTTAGAGAAATGGAGACATTTGTGTCT---------
>triMan1
------------------------------------ATGAAGGGCAATTACACTCTCACCACCGTCAACGAAAACATGACCAGC---AGTCTTCACTTCAGACTTATGAGCAACTCTGGAAACAACGCGTCTACCTTTAACTGCTCACATAAACAATCAGATAAGCATTTAGAGGCAGTTCCTATTCTCTACTACATTATCTTTGTGATTGGATTTTTTGTCAATATTATTGTGGTTTCGCTGTTTTGTTGTCAAAAGGGTCCTAAAAAAGTTTCCAGCATTTACATCTTCAACCTGGCTGTGGCTGACTTGCTCCTTTTGGCTACTCTCCCTCTCTGGGCAACCTATTATTCTTACAGATATGACTGGCTCTTTGGACCTGTGATGTGCAAAGTTTCTGGTTCTTTTCTGACCCTGAACATGTTTGCAAGTATTTTTTTTATCACCTGCATGAGTGTTGATAGGTACCAATCAGTCATCTACCCCTTTCTGTCTCAAAGAAGAAATCCCTGGCAAGCATCTTATATAGTTCCCCTTGTTTGGTGTATGGCTTGTCTGTCCTCATTGCCAACATTTTATTTCCGAGATGTCAGAACCATTGAATACTTAGGAGTGAATGCTTGCGTTATGGCTTTCCCACCTGAGAATTATGCTCAGTGGTCGGCTGGGATTGCTTTAATGAAAAATATACTTGGTTTCATTATCCCTTTAATATTCATAGCCACATGCTATTTTGGAATCAGAAAACACTTACTGAAGACCAATAACTATGGGAAGAATAGAATAACCCGTGACCAAGTCCTGAAGATGGCAGCTGCTGTTGTTCTGGCGTTCGTCATTTGTTGGCTTCCCTTCCATGTTCTGACCTTCCTGGATGCTCTGGCCTGGATGGGTGTCATTAATAGCTGTGAAGTTATAGCAGTCATTGACCTGACACTTCCTTTTGCCATCCTCCTGGGATTCACCAACAGCTGCATTAATCCCTTCCTGTATTGTTTTGTTGGAAACCGGTTCCAACAGAAGCTCCGCCGTGTGTTTAGTGTTCCAGTTACTTGGCTCCAAGGCAAGAGAGAGAGTGTGTCTTGCCGAAAAAGCAGTTCCCTTAGAGAAATGGAGACCTTTGTATCT---------
>loxAfr3
------------------------------------ATGAAGGGCAATTACACTCTCACCACCATCACCGAAAACATGACCAGC---AGTCTTCACTTCGGACTTGTGAGCAACTCTGGAAACAACGCGTCTGCCTTTAATTGCTCACATAAACAATCAGATAAGCATTTAGAGGCAGTTCCTATTCTCTACTACATTATCTTTGTGATTGGATTTCTTGTCAATATAGTTGTGGTTACGCTGTTTTGTTGTCAAAAGGGTCCTAAAAAGGTTTCCAGCATTTACATCTTCAACCTGGCTGTGGCTGACTTGCTCCTTTTGGCTACTCTCCCTCTCTGGGCAACCTATTATTCTTACAGATATGACTGGCTCTTTGGACCTGTGATGTGTAAAGTTTCTGGTTCATTTTTGACCCTGAACATGTTTGCAAGTATTTTTTTTATCACCTGTATGAGTGTTGATAGGTACCAATCGGTCATCTACCCCTTTCTGTCTCAAAGAAGAAATCCCTGGCAAGCATCTTACATAGTTCCCCTTGTCTGGTGTATGGCTTGTCTGTCCTCATTGCCAACGTTTTATTTCCGGGATGTCAGAACCATTGAATACTTGGGAGTGAATGCTTGCATTATGGCTTTCCCACCTGAGAAATACGCTCAGTGGTCGGCAGGAATTGCTTTAATGAAAAATATACTTGGTTTCATTATCCCTTTAATATTCATAGCCACATGCTATTTCGGAATCAGAAAACACTTATTGAAGACCAATAACTACGGGAAGAATAGAATAACCCGTGACCAAGTCCTGAAGATGGCAGCTGCTGTTGTTCTGGCGTTCATCATTTGTTGGCTTCCCTTCCATGTTCTGACTTTCCTGGATGCTCTGGTCTGGATGGGTGTCATTAATAGCTGTGAAGTTATAGCAGTCATTGACCTGGCACTTCCTTTTGCCCTCCTCCTGGGATTCACCAACAGCTGCATTAATCCCTTCCTGTATTGTTTTGTTGGAAACCGGTTCCAACAGAAGCTCCGCCGTGTGTTTAGGGTTCCAATTACTTGGCTCCAAGGCAAGAGAGAAAGTGTGTCTTGCCGAAAAAGCAGTTCCATTAGAGAAATGGAGACCTTTGTATCT---------
>criGri1
------------------------------------ATGAAGGACAACTTCGGTTTTGTCGTCACCAGCAAAAATGTCACCAGC---AGCCTTCCTTTTGATGGTTTCAACATGTCTGCCACCAATGAGTCTGTCTTTAACTGCTCGCACAAACCGTCCGATAAGCATTTGGAAGCAATTCCTGTGCTCTATTACATTATTTTTGTCATTGGCTTTGCTGTTAATATTGTTGTGGTCTCACTGTTCTGTTGTCAAAAGGGCCCTAAAAAGGTTTCCAGCATTTATATCTTCAATCTGGCTGTGGCTGATTTACTCCTTTTGGCTACCCTCCCTCTCTGGGCGTCCTATTACTCTTATAGATATGACTGGCTCTTTGGACCTGTGATGTGCAAAGTGTTTGGTTCTTTTCTGACTCTGAACATGTTTGCCAGCATTTTTTTCATTACCTGTATGAGTGTTGACAGGTACCAGTCGGTTATCTACCCTTTTCTGTCTCAAAGAAGGAATCCATGGCAAGCATCTTATGTAGTCCCCCTTGTCTGGTGTATGGCCTGTCTGTCCTCATTGCCAACATTTTACTTCCGAGATGTCAGAACCATTGAATACTTAGGCGTGAATGCTTGTATTATGGCTTTCCCACCTGAGAAATATGCCCAGTGGTCTGCTGGGATTGCCTTAATGAAAAATATCCTTGGTTTTATTATTCCTTTAATATTCATAGCAACGTGTTACTTTGGAATCAGAAAACACCTGCTGAAGACCAATAGCTATGGGAAGAACAGAGTAACCCGTGACCAAGTCTTGAAGATGGCAGCTGCTGTTGTGTTGGCGTTCATCATTTGCTGGCTTCCCTTCCATGTTCTGACCTTCCTGGATGCTCTGGCCTGGATGGGTATCATTAATAGCTGTGAAGTTATAGCAGTCATTGACCTGGCACTCCCTTTTGCCATCCTCCTGGGATTCACCAACAGCTGTGTTAATCCCTTTCTGTATTGTTTTGTTGGAAACCGCTTCCAACAGAAGCTGCGCAGTGTGTTCAGGGTTCCCATTACTTGGCTCCAAGGCAAGAGAGAGACTATGTCTTGCCGAAAAAGCAGTTCTCTTAGAGAAATGGACACCTTTGTGTCT---------
>mm10
AAAAGGTGTAAGAATTTGGAGTTGCTGCAGTTCAATATGAAGGACAACTTCAGTTTTGCTGCCACCAGCAGAAACATTACCAGC---AGCCGTCCTTTTGATAATCTCAACGCAACTGGCACCAATGAGTCCGCCTTTAATTGCTCACACAAACCATCAGATAAGCATTTGGAAGCAATTCCTGTTCTCTACTACATGATTTTTGTGATTGGGTTTGCTGTTAATATTGTTGTGGTCTCACTGTTTTGTTGTCAAAAGGGCCCTAAAAAGGTGTCCAGCATTTACATCTTCAATCTGGCCTTGGCTGACTTACTCCTTTTGGCTACCCTCCCTCTCTGGGCAACCTATTACTCTTATAGATATGATTGGCTTTTTGGACCTGTGATGTGCAAAGTGTTTGGTTCTTTTCTGACTCTGAACATGTTTGCAAGCATTTTTTTTATTACCTGCATGAGTGTCGATAGGTACCAATCGGTCATCTACCCTTTTCTGTCTCAAAGAAGGAATCCCTGGCAAGCATCTTATGTAGTTCCCCTTGTTTGGTGTATGGCTTGTCTATCCTCATTGCCAACATTTTATTTCCGGGATGTCAGAACCATTGAATACTTAGGTGTGAATGCTTGTATTATGGCTTTCCCACCCGAGAAATATGCTCAGTGGTCTGCTGGGATTGCCTTAATGAAAAATATTCTTGGCTTTATTATTCCTTTAATATTCATAGCAACGTGTTACTTTGGAATCAGAAAACATCTGCTGAAGACTAATAGCTATGGGAAGAACAGAATTACCCGTGACCAAGTCCTGAAGATGGCAGCTGCTGTTGTGTTGGCATTCATCATTTGCTGGCTTCCCTTCCATGTTCTGACCTTCTTGGATGCTCTGACCTGGATGGGTATCATTAATAGCTGTGAAGTTATAGCAGTCATTGACCTGGCACTTCCTTTTGCCATCCTCCTGGGATTCACCAACAGCTGTGTTAATCCCTTCCTGTATTGTTTTGTTGGAAACCGCTTCCAACAGAAGCTCCGCAGTGTGTTTAGAGTTCCCATTACTTGGCTCCAAGGCAAGAGAGAGACTATGTCTTGCAGAAAAGGCAGTTCTCTTAGAGAAATGGACACCTTTGTGTCT---------
>rn6
------------------------------------ATGAAGGACAACTTCAGTTTTGCTGCCACCAGCAGAAACATCACCAGC---AGTCTTCCTTTTGATAATCTCAACGCAACTGGCACCAATGAGTCCGCATTTAACTGCTCACACAAACCGGCAGATAAGCATTTGGAAGCAATTCCTGTTCTCTACTACATGATTTTTGTGATTGGTTTTGCTGTTAACATTGTTGTGGTCTCACTGTTTTGTTGTCAAAAGGGCCCTAAAAAGGTGTCCAGCATTTACATCTTCAATCTGGCTGTGGCTGACTTACTCCTTTTGGCAACCCTTCCTCTCTGGGCAACCTATTACTCTTATAGATATGACTGGCTCTTTGGACCTGTGATGTGCAAAGTGTTTGGTTCTTTTCTGACCCTGAACATGTTTGCAAGCATTTTTTTTATTACGTGCATGAGTGTTGATAGGTACCAATCGGTTATCTACCCTTTTCTGTCTCAGAGAAGGAATCCCTGGCAAGCATCTTATGTAGTTCCCCTTGTTTGGTGTATGGCTTGTCTGTCCTCATTGCCAACATTTTATTTCCGAGATGTCAGAACCATTGAATACTTAGGTGTGAATGCTTGTATTATGGCTTTCCCACCTGAGAAATATGCTCAGTGGTCTGCTGGGATTGCCTTAATGAAAAATATTCTTGGCTTTATCATTCCTTTAATATTCATAGCAACGTGTTACTTTGGAATCAGAAAACATCTGCTGAAGACCAATAGCTATGGGAAGAACAGAATTACCCGTGACCAAGTCTTGAAGATGGCAGCTGCTGTTGTGTTGGCATTCATCATTTGCTGGCTTCCCTTCCATGTTCTGACCTTCTTGGATGCTCTGACCTGGATGGGTATCATTAATAGCTGTGAAGTTATAGCAGTCATTGACCTGGCACTTCCTTTTGCCATCCTCCTGGGATTCACCAACAGCTGTGTTAATCCCTTCCTGTATTGTTTCGTTGGAAACCGCTTCCAACAGAAGCTCCGTAGTGTGTTTAGAGTTCCCATTACTTGGCTCCAAGGCAAGAGAGAGACTATGTCTTGCCGAAAAAGCAGTTCTCTTAGAGAAATGGACACCTTTGTGTCT---------
>micOch1
------------------------------------ATGAAGGACAACTTCAGTTTTGCTGCTACCAGCAAAAACATCACCAGC---AGCCTTCCTTTTGATAGTCTCAACATATCTGGCACCAATGAGTCCACCTTTAACTGCTCGCACAAGCCATCAGATAAGCATTTGGAAGCAATTCCTGTTCTCTACTACATCATTTTTGTCATTGGGTTTGCTGTTAATATTGTTGTGGTCTCGCTGTTTTGTTGTCAAAAGGGCCCTAAAAAGGTTTCCAGCATTTACATTTTCAATCTGGCTGTGGCTGATTTACTCCTTTTGGCCACCCTTCCTCTCTGGGCATCCTATTACTCTTACAGATATGACTGGCTCTTTGGACCTGTGATGTGCAAAGTGTTTGGTTCTTTTCTGACCCTGAACATGTTTGCCAGTATTTTTTCCATTACCTGCATGAGTGTTGATAGGTACCAATCAGTTATCTCCCCCTTTCTGTCTCAAAGAAGGAATTCCTGGCAAGCATCTTATGTAGTGCCCCTTGTCTGGTGTATGGCCTGTCTGTCCTCACTGCCAACATTTTATTTCCGAGATGTTAGAACCATTGAATATTTGGGCGTGAATGCTTGTATTATGGCTTTCCCACCTGAGAAATATGCCCAGTGGTCTGCTGGAATTGCCTTAATGAAAAATATTCTTGGTTTTATTATTCCTTTAATATTCATAGCAGCGTGTTACTTTGGAATCAGAAAACACCTGCTGAAGACCAATAGCTATGGAAAGAACAGAATAACCCGTGACCAAATCTTGAAGATGGCAGCTGCTGTTGTGTTGGCGTTCATCATTTGCTGGCTTCCCTTCCATGTTTTGACCTTCCTGGATGCTCTGGCCTGGATGGGTATCATTAATAACTGTGGAGTCATAGCAGACATTAACCTGGCACTTCCTTTTGCCATTCTCCTGGGATTCACCAACAGCTGTGTTAATCCCTTTCTGTATTGCTTTGTTGGAAACCGCTTCCAACAGAAGCTGCGCAGTGTGTTCAGGGTTCCGATTACTTGGATCCAAGGCAAGAGAGAGACTATGTCGTGCAGAAAAGGGAGTTCTCTTAGAGAAATGGACACCTTTGTGTCT---------
>HLrouAeg4
------------------------------------ATGACAGGTAACTTCGCCTTTGCCGCCATCAGCAAAAACGTCACCAGC---AGTCTTCATTTTGGACTTGTGAATATCTCTGGC---AATGAGTCTACTTTTAACTGTGCACATAAGCCATCAGATAAGCATTTAGATGCAATTCCTATTCTCTACTACATTATTTTTGTGATTGGATTTCTCGTCAATACTATTGTGGTCACACTGTTTTGTTGTCAAAAGGGCCCTAAAAAGGTTTCCAGCATTTACATTTTCAACCTGGCTGTGGCTGACTTACTGCTTTTGGTTTCTCTTCCTCTCTGGGCAACCTATTATTCTTACAGATATGAATGGCTCTTTGGATCTGTACTGTGCAAAGTTTTTGGTTCTTTCCTGACCCTGAACATGTTTGCAAGCATTTTTTTTATCACCTGCATGAGCGTTGATAGGTACCAATCTGTCATCTATCCCTTTTTGTCTCAAAGAAGAAATCCCTGGCAGGCATCTTATATAGTTCCCCTTATTTGGTGTATGGCTTGTCTGTCTTCATTGCCAACACTTTATTTTCGAGATGTCAGAACCGTTGACTACTTAGGAGTGAATGCTTGCATTATGGCTTTCCCGCCTGAGAAATATGCTCAATGGTCAGCTGGGATTGCCTTAATGAGAAATATACTTGGTTTTATTATTCCTTTAATATTCATAGCAACATGCTATTTCGGAATCAGAAAACACTTACTAAAGGCCAATAGCTATGGGAAG---------ACTCGTGACCAAGTCCTGAAGATGGCAGCTGCTGTTGTTTTGGCGTTCATCATTTGTTGGCTTCCCTTCCATGTTCTGACTTTCCTGGATGCTCTGGCCTGGATGGGTGTCATTAATAGCTGTGAAGTTATAGCAGTCATTGACCTGACACTTCCTTTTGCCATCCTCCTGGGATTCACCAACAGCTGCATTAATCCCTTTTTGTATTGTTTTGTTGGAAACCGGTTCCAACAGAAGCTCCGCGGTGTGTTTAGGGTTCCAATTACTTGGCTCCAAGGCAAGAGAGAGAGTGTGTCATGCCGAAAAAGCAGTTCCCTTAGAGAAATGGAGACTTTTGTGTCT---------
>hetGla2
------------------------------------ATGAAGGTCAACTTCACTTTTGCCACCATCATCCAAAACATTACCAGC---AGTCTGCACTTCAGACTTGTGAATATATCTACC---AGAGAGTCCACCTTTAACTGCTCACAGAAACCATCAGATAAGCATTTAGATGTGATTCCTATTCTCTACTACACAATTTTTGTGATTGGATTTCTTGTTAATACCATTGTGGTTATGCTGTTTTGTTGCCAAAAGGGTCCTAAAAAGGTTTCCAGCATTTACATTTTCAACTTGGCTGTGGCTGACTTACTCCTTTTGGCTACGCTTCCTCTCTGGGCAACCTATTATTCTTACAGATATGACTGGCTCTTTGGACCTGTGATGTGCAAAGTTTTTGGTTCTTTTCTGACCCTGAATATGTTTGCAAGCATTTTTTTTATTACCTGCATGAGTGTTGATAGGTACCAATCTGTCATCTACCCTTTTCTGTCTCAACGAAGAAACCCATGGCAAGCATCTTACATAGTTCCCCTTGTTTGGTGTATGGCCTGCCTGTCTTCATTGCCAACGTTTTATTTCCGAGATATCAGAACGATTGAATTCTTAGGAGTGAATGCTTGTATTATGGCTTTCCCACCTGAAAAATATGCTCAATGGTCGGCTGGTATTGCTTTAATGAAAAATATCCTTGGTTTTATTATTCCTTTAATATTCATAGCAACATGCTACTTTGGAATCAGAAAACACTTACTAAAGACCAATAGCTATGGGAAGAACAGAATAACCCGTGACCAAGTCCTGAAGATGGCAGCTGCTGTTGTACTGGCATTCATCATTTGCTGGCTTCCCTTCCATGTTCTGACTTTCCTGGATGCTCTGGCCTGGATGGGTGTCATTAATAGTTGTGAAGTGATAGCAGTCATTGACTTGGCACTTCCTTTTGCCATCCTTCTGGGATTCACAAACAGCTGCATTAATCCTTTTCTGTATTGTTTTGTTGGAAACCGCTTCCAACAGAAGCTCCGGAGTATGGTTAGGGTTCCAATTACTTGGCTCCAAGGCACAAGAGAGACTATGTCTTGCAGAAAAAGCAGTTCTCTTAGAGAAATGGACACTTTTGTGTCT---------
>oryCun2
------------------------------------ATGAAGGACAACTTCACCCTTGCCGCCATCAACAGAAACATTACCGGC---AGTCTTCATCTGGGACTCATGAACTTCTTTGGCAACAATGAGTCTGCCTTGAACTGCTCATATAAGCCATCAGATAAGCAGTTAGATGCAATTCGCATTCTCTACTACTTTATTTTTGTGATTGGATCTCTTGTCAATGCTGTTGTGGTTACACTGTTTTGTTGTCAAAAGGGTCCTAAAAAGGTTTCCAGCATTTACATCTTCAATCTGGCCGTGGCTGACTTACTCCTTGTGGCTACTCTTCCTCTTTGGGCAACCTATTATTCTCACAGATACGACTGGCTCTTTGGACCTGTGATGTGCAAAGTGTTTGGGTCTTTTCTGACCCTGAACATGTTTGCAAGCATTTTTTTTATCACTTGCATGAGTGTTGATAGGTACCAATCAGTCATCTACCCCTTTCTGTCTCAAAGAAGAAATCCCTGGCAAGCATCTTATATAGTTCCCCTTGTGTGGTGTATGGCCTGTTTGTCCTCGTTGCCAACTTTTTATTTCCGAGATGTCAGAACCATTGACTACTTAGGAGTGAATGCTTGCATTATGGCTTTCCCTCCTGAGAAATATGCGCAGTGGTCGGTTGGGATAGCCCTAATGAAAAATATCCTTGGTTTTATTATCCCTTTAATATTCATAGCAACATGCTATTTTGGAATCAGAAAACACTTACTGAAGACCAATAGCTATGGGAAGAACAGAGTAACCCGTGACCAAGTCTTAAAGATGGCAGCTGCTGTTGTTCTGGCGTTCATCATTTGCTGGCTCCCCTTCCATGTTCTGACCTTCCTGGATGCTCTGACCTGGATGGGTGTCATTAATAGCTGTGAAGTTACAGCAGTCATTGACCTGGCACTTCCTTTTGCCATCCTCCTGGGATTCACCAACAGCTGCGTTAATCCCTTTCTGTATTGTTTTGTTGGAAACCGGTTCCAACAGAAGCTCCGCAGTGTGTTTAGGGTTCCAATTACTTGGCTCCAAGGCAAGAGAGAGAGTATGTCTTGCCGGAAAAGCAGCTCTCTCAGAGAAATGGAAACCTTTGTGTCC---------
