# Supplementary material for: Six reference-quality genomes reveal evolution of bat adaptations
Source: Nature. 2020 Jul 22;583(7817):578–84. doi: 10.1038/s41586-020-2486-3 (PMC8075899; doi:10.1038/s41586-020-2486-3)
Supplement: Supplementary file 6 — Alignments of 12,931 protein-coding genes across 48 mammals. [file 41586_2020_2486_MOESM6_ESM.gz › suppDataFile/ENST00000618655.aln.fasta]

>susScr11
ATGGCCAAGAGCCGGCTCCTCCGCCTGTGGCTGGTCTTGGGCTCGGTCTTCATGGTCGTGCTCATCATCGTGTACTGGGACAACGTGGGCGCCGCCCACTTCTACCTGCAC------------------------------------------CCGGGC---------------------------------------------------------------------------------------------------------------------C-GCCG------------------------------------GGCAACCTGGAGGAGAGCGTGAGGGGCTACGACTGGTCCAGCCCC------GCGGCG------CCGCAGAGCGCC------GACCCCGACGGGCGGCAGGCCGAGCGCAGGAGCGTGCTCCGGGAGCTCTGCGCCAACGCCAGCTTCGTGTTCCCCACCAAGGAGCGCTCCTTCGACGACATCCCCAACTACGAGCTGAACCACCTCATCGTGGACGACCGCCACGGCGTCATCTACTGCTACGTGCCCAAGGTGGCCTGCACCAACTGGAAGCGCGTGATGATCGTCCTGAGCCAGAGCCTGTCGGACCGG---GGCGTGCCCTACCGCGACCCCCTGGACATCCCCCGCGAGTACGTGCACAACTCCAGCACGCACCTGACCTTCAACAAGTTCTGGCGGCGCTACGGCAAGTTCTCGCGCCACCTCATGAAGATCAAGCTGAAGAAGTACACCAAGTTCCTGTTCGTGCGCGACCCCTTCGTGCGCCTCATCTCCGCCTTCCGCAGCAAGTTCGAGCTGGAGAACGAGGAGTTCTACCGCAAGTTCGCCGTCCCCATGCTGCAGATGTACTCCAACCACACCAGCCCACCCGCGTCCGTCAGCGAGGCCTTCAGCGCCGGCCTCAGGGTGTCCTTCGCCAACTTCATCCAGTACCTGCTGGACCCCCACACCGAG---CAGCTGGCGCCCTTCAACGAGCACTGGCGGCAGGTGCACCGCCTCTGCCACCCCTGCCAGATAGACTACGACTTCGTGGGCAAGCTGGAGACCCTGGACCAGGACGCCGCGCAGCTGCTCCGGCTCCTCAAGGTGGATAAGCTGCTGCACTTCCCCCCGAGTTACCGGAACAGGACTGCCAGCAGCTGGGAGGAGGGCTGGTTTGCCCAAATCCCCCTGGCCTGGAGGCAGCAGCTGTATAAACTCTACGAGGCCGACTTTGTTCTCTTTGGCTACCCCAAGCCCGAGAATCTGCTCAGAGACT--
>HLrouAeg4
ATGACCAAGAGCCGGCTCTTCCGCCTGTGGCTGGTCCTGGGCTCGGTCTTCACGGTCCTCCTGATCATCGCCTACTGGGACAGCGTGGGCACCACCCACTTCCACCTGCACACGGCCTTCTTGCGGCCGCACCCCCTG------------------------------------------------------------------------------------------------------------------------------------------CAGCCG------------------------------------GGCAACGTGGAGGAGAGCGTGAGGGGCTACGACTGGTCCCCCCGC------GACGCC------CCGCCGGGCCCG------GACCCCGACGCGCGGCAGGCGGAGCGCCGGGGCGTGCTGCGGGACTTCTGCGCCAACGCCAGCTTCGTGTTCCCCACGAAGGAGCGCTCCTTCGACGACATCCCCAACTACGAGCTGAACCACCTGATCGTGGACGACCGGCACGGCGTCATCTACTGCTACGTGCCCAAGGTGGCCTGCACCAACTGGAAGCGCGTCATGATCGTGCTGAGCGAGAGCCTGCTGGACCGG---GGCGCCCCGTACCGCGACCCGCTGGACATCCCGCGCGAGTACGTGCACAACTCCAGCACCCACCTGACCTTCAACAAGTTCTGGCGCCGCTACGGCAAGTTCTCGCGCCACCTCATGAAGGCCAAGCTGCGCAAGTACACCAAGTTCCTGTTCGTGCGCGACCCCTTCGTGCGCCTCATCTCCGCCTTCCGCAGCAAGTTCCAGCTGGAGAACGAGGAGTTCTACCGGCGCTTCGCCGTGCCCATGCTGCGCATGTACTCCAACCACACCAGCCTGCCCGCGTCCGTCAGCGAGGCCTTCAGCGCCGGCCTCAAGGTGTCCTTCGCCAACTTCATCCAGTACCTGCTGGACCCGCACACGGAG---AAGCTGGCGCCCTTCAACGAGCACTGGCGGCAGGTGCACCGCCTGTGCCACCCCTGCCAGATCGAGTACGACTTTGTGGGGAAGCTGGAGACCCTGGACCAGGACGCCGCGCAGCTGCTGCGGCTCCTCAAGGTGGACAAGCGGCTCCACTTCCCGCCTAGCTACCGGAACAGAACTGCCAGCAGCTGGGAGGAGGGCTGGTTCGCCCAGATCCCCCTGGCCTGGAGGCAGCAGCTCTACAAACTCTACGAAGCAGACTTTGTTCTCTTTGGCTACCCCAAGCCCGAAAACCTACTCAGAGAC---
>micMur3
ATGGCCAGGCCCCGGCTCTTCCGGCTGTGGCTGGCGCTGGGGTCCGTCCTCATGATCCTGCTCATCATCGTGTACTGGGACAACGTGGGCACCGCCCACTTCTACCTGCACACGTCCTTATCCAGGCCGCAC---------------CCCACCCCCGGGCAGGGCGAGGAC------------CCGGAC------GCGGAGGAGTTTCTGGACAAGCTGCTCGGC---TCCGGG---AAGCCT---GTTGACCTTTCCGGGAGGAAGACGGAG---CTGCCGCCT---GCGGCGCCCAGCAGACCGGCGCAG------AGCCGCCTGGAGGAGAGCGTGCGGGGCTACGACTGGTCCCCGCAC------GGCGCC------CCGCAGAGCCCT------GACCAGGGCCGGCAGCAGGCGGAGCGCAGGCGCGTGCTTCGGGCCTCCTGCGCCAACGCCAGCCTGGCCTTCCCCACCAAGGAGCGCTCGTTCGACGACATCCCCAACTACGAGCTGAACCACCTCATCGTGGACGACCGGCACGGCGTCATCTACTGCTACGTGCCCAAGGTGGCCTGCACCAACTGGAAGCGCGTGATGATCGTGCTGAGCGAGAGCCTGCTGGACCGC---GGCGCGCCCTACCGCGACCCGCTGGACATCCCGCGCGAGCACGTGCACAACTCCAGCACGCACCTGACCTTCAACAAGTTCTGGCGCCGCTACGGCAGGTTCTCGCGCCACCTCATGAAGATCAAGCTGAAGAAGTACACCAAGTTCCTGTTCGTGCGCGACCCCTTCGTGCGCCTCATCTCGGCCTTCCGCAGCAAGTTCGAGCTGGAGAACGAGGAGTTCTACCGCAGGTTCGCCATGCCCATGCTGCGGCTGTACGCCAACCTCAGCAGCCCGCCCGCCTCGGTGGGCGAGGCCTTCGGCGCCGGCCTCCGCGTGTCCTTCGCCAACTTCATCCAGTACCTGCTGGACCCGCGCACCGAG---CGCCTGGCGCCCTTCAACGAGCACTGGCGGCAGGTGTACCGCCTCTGCCACCCGTGCCAGATCGACTACGACTTCGTGGGCAAGCTGGAGACGCTGGACGAGGACGCGGCGCAGCTGCTGCGGCTGCTCAGGGTGGACGGGCGCCTGCGCTTCCCCCCGAGCTACCGGAACAGGACCGCCAGCAGCTGGGAGGAGGACTGGTTCGCCAAGATCCCCCTGGCCTGGCGGCAGCAGCTGTACAAACTCTACGAGGCCGACTTCGTTCTCTTCGGCTACCCCAAGCCCGAAAACCTCCTGCGAGAC---
>HLrhiFer5
ATGACCCAGACGCGGCTCTTCCGCCTGTGGCTGGTCCTGGGCTCGGTGCTCATGATCCTCGTGATCATCGTGTATTGGGACAACGTGGGCACCGCCCACTTCTACCTGCACACGTCCTTCTCCAGGCCACACCCCCTGGAGCCCCGCCCCACACCCGGCCGAGGGGCGGAGCGGGAGTCGGCGTCAGAC------GCCGGCGAGGTTTTGGAGCAGCTGCTGGGC---GCCGGCCCCAGGCGGGCGGCTGCCGCCTCCGGGACACAGACGGAG---GCGCCCCCGCCGCCGGCGTCCGGCAGGCCTGCGCTC------GGCAACATGGAGGAGCGCGTGCGGGGCTACGACTGGTCCACGCAC------GACGCG------CAGCAGAGCCCG------GACCCCGACGGGCGGCAGGCGGCGCGCAGGAGCGTGCTGCGCGCCTTGTGCGCCAACGCCAGCTTCGTGTTCCCCAGCAAGGAGCGCTCCTTCGACGACATCCCCAACTACGAGCTGAACCACCTCATCGTGGACGACCGCCACGGCGTCATCTACTGCTACGTGCCCAAGGTGGCCTGCACCAACTGGAAGCGCGTGATGATCGTCCTGAGCGAGAGCCTGCTGCAGCGC---GGCGCCCCGTACCGCGACCCGCTGGACATCCCCCGGGAGTACGTGCACAACTCCAGCACCCACCTCACCTTCAACAAGTTCTGGCGGCGCTACGGCAGGTTCTCGCGCCACCTCATGAAGGTCAAGCTCAAGAAGTACACCAAGTTCCTGTTCGTGCGCGACCCGTTCGTGCGCCTCATCTCGGCCTTCCGCAGCAAGTTCGAGCTGGAGAACGAGGAGTTCTACCGGAAGTTCGCCATCCCCATGCTCAGGATGTACTCCAACCACACCAGCCTGCCCGCGTCCGTGCGCGACGCGTTCAGCGCCGGCCTCAAGGTGTCCTTCAGCAACTTCATCCAGTACCTGCTGGACCCCCACACCGAG---AAGCTGGCTCCCTTCAACGAGCACTGGAGGCAGGTGCACCGCCTGTGCCACCCCTGCCAGATCGACTACGACTTTGTGGGGAAGCTGGAGACGCTGGACCAGGACGCCGCCCAGCTGCTCAGGCTCCTGAAGGTGGACAAGCTGCTCCACTTCCCCCCGAGTTACCGGAACCGAACTGCCAGCAGCTGGGAGGAGGACTGGTTTGCTCAAATCCCCCTGGCCTGGAGGCGGCAGCTTTACAAGCTCTACGAAGCTGACTTTGTTCTCTTTGGCTACCCCAAGCCCGAAAACCTCCTTAGAGAC---
>conCri1
ATGACCAAGCCGCGGCTTTTCCGCCTGTGGCTGGCCCTGGGGTCGGTCTTCATGATCCTGCTGATCATCGTGTACTGGGACAACGTGGGCACTGCCCACTTCTACCTGCACACAGCGGTCTCCAGGCCGCACTCTCCGGGGCCGCTCCCCACCCCGGGGCAGGGGCCGGAGAAGGTGCTTTCGGCAGAC------GTGGACGAGTTTTTGGAGAAGCTCCTCAGT---TCTGGCACGAAGCAG---AATGTCCCTCCCAGCAAAAAAATGGAG---CAGCCGCCCGTC------TCGGGCAGGCCTGTGCTG------GGCAACATGGAGGAGAGTGTGCGGGGCTACGACTGGTCCCCCCAT------GACGCC------CAGCAGAACCCC------GACCCTGTGGAGCAGCAGGCGGAGCGGAGGAGCGTGCTGCGGGAGTTCTGCGCCAACGCCAGCTTCGTGTTCCCGGCCAAGGAGCGCTCCTTCGATGACATTCCCAACTACGAGCTGAACCACCTCATCGTGGACGACCGCCACGGCGTCATCTACTGCTACGTGCCCAAGGTGGCCTGCACCAACTGGAAGCGCGTGATGATTGTGCTCAGCGAGAGCCTCCTGGACCAG---GGCGTGCCCTACCGCGACCCCCTGGACATTCCCCGCGAGTACGTGCACAACTCCAGCACGCACCTGACCTTCAACAAGTTCTGGCGCCGCTACGGGAAGTTCTCCCGCCACCTCATGAAGATCAAGCTCAAGAAGTACACCAAGTTCCTCTTCGTGCGGGACCCCTTTGTCCGCCTCATCTCCGCCTTCCGCAGCAAGTTCGAGCTGGAGAACGAAGAGTTCTACCGGAAGTTCGCAGTGCCCATGCTGCAGATGTACTCCAACCACACCAGCCTGCCCGCCTCCGTCAGCGAGGCCTTCAGCGCGGGCCTCAAGGTGTCCTTCTCCAACTTCATCCAGTACCTGTTGGACCCCCACACGGAG---AAGCTGGGGCCTTTCAACGAGCACTGGCGGCAGGTGCACCGGCTCTGTCACCCCTGCCAGATAGACTATGACTTTGTGGGGAAGCTGGAGACACTGGACCAGGACGCTGCCCAGCTGCTGCGGCTCCTCAAGGTAGACAAGAACCTCCACTTTCCCCCCAGCTACCGGAACAGAACTGCCAGCAGCTGGGAGGAGGACTGGTTCGCCAAGATCCCCTTGGCCTGGAGGCAGCAGCTGTACAAGCTCTATGAGGCAGATTTTGTTCTCTTTGGCTACCCCAAGCCTGAGAACCTGCTTAGAGAC---
>felCat8
ATGACCAAAACCCGGCTCTTCCGCCTGTGGCTGGTCTTGGGGTCCGTGTTCATGGTCCTCCTGATCATTGTGTACTGGGACAACGTGGGCACGGCCCACTTCTACCTGCACACTTCCTTCCCCAGGCCGCAC---------------CCCACCCCCGCGCAGGGGGCAGAGAAGGAGTTCACGGCCGAC------GTGGACGCGTTTTTGCAGAAGCTGCTTAGC---GGCGGCCTGAAGCAG---AGCGCCCCCTCCGGTCGAAGGACGGAG---CAGCCCTCGGTGCAGGCCTCGGGCAGGCCCGTGCTG------AGCAACGCGGAGGAGAGCGTGCGGGGCTACGACTGGTCCGCCCGC------GACGCC------CAGCAGGGCCCG------GACCCCGGCGGGCGGCAGGCGGAGCGGAGGAGCGTGCTCCGGGGGCTCTGCGCCAACGCCAGCTTCGTGTTCCCCACCAAGGAGCGCTCGTTCGACGACATCCCCAACTACGAGCTGAACCACCTGATCGTGGACGACCGCCACGGCGTCATCTACTGCTACGTGCCCAAGGTGGCCTGCACCAACTGGAAACGCGTCATGATCGTGCTGAGCGAGAGCCTCCTGGACCGG---GGCGCCCCCTACCGCGACCCGCTGGACATCCCGCGGGAGTACGTCCACAACTCCAGCACCCACCTGACCTTCAACAAGTTCTGGCGCCGCTACGGCAAGTTCTCCCGCCACCTCATGAAGATCAAGCTCAAGAAGTACACCAAGTTCCTGTTCGTGCGGGACCCCTTCGTGCGCCTCATCTCCGCCTTCCGCAGCAAGTTCCAGCTGGAGAACGAGGAGTTCTACCGCAAGTTCGCCGTGCCCATGCTCACCATGTACGCCAACCGCACCGGCCTGCCCTCCTCCGTCAGCGAGGCCTTCAGCGCGGGCCTCAAGGTGTCCTTCGCCAACTTCATCCAGTACCTGCTGGACCCGCGCACCGAG---AAGCTGGCGCCCTTCAACGAGCACTGGAGGCAGGTGCACCGGCTCTGCCACCCCTGCCAGATCGACTACGACTTTGTGGGCAAGCTGGAGACGCTGGACCAGGACGCCGCCCAGCTGCTGCGGCTCCTCAAGGTGGACAAGCTCCTGCACTTCCCCCCGAGTTACCGGAACAGGACCGCCAGCAGCTGGGAGGAGGGCTGGTTCGCCCCCATCCCCCTGGCCTGGAGGCAGCAGCTGTACAAACTCTACGAGGCCGATTTCGTCCTGTTCGGCTACCCGAAGCCCGAAAACCTGCTCAGAGAC---
>HLpipKuh2
ATGGCCAAGGCGCGGCCGTTCCGCCTGTGGCTGGCGCTGGGCTCCGTGGTCATGATCCTGCTGATCATCGTGTACTGGGACAGCGTGGGCACCGCCCACTTCTACCTGCACACGGCCCTGTCCCCGCCGCACCCGCCCGGGCCCCCTCCCAGCGCCGGG------------CGGGCCCTCCCGGCCGAG------GTGGACGAGTTCCTGGAGAAGCTGCTGGGC---GCC------------------------CCCCAGAGGAGGACGGAG---CCCCCGCCGGGCCCCGAG------------------------GGCGGTCCCGAGGAGAGCGTGCGGGGCTACGACTGGTCCAGCCGGGCCCCGGGCCCC------GAGCCCGGCCCG------GAGCCGGAC---GAGCAGGCCGCGCGCCGGAGCCTGCTGCGGGACTTCTGCGCCAACGCCAGCCTCGCCTTCCCCGCCAAGGAGCGCTCCTTCGACGACATCCCCAGCTACGAGCTGAACCACCTCATCGTGGATGACCGCCACGGCGTCATCTACTGCTACGTGCCCAAGGCCGCCTGCACCAACTGGAAGCGCGTCATGATCGTGCTCAGCGGCAGCCGGCCGGGCCGC---GGCGCGCCCTACCGCGACCCGCTCGCCATCCCCCGCGAGTTCGTGCACAACTCCAGCACGCACCTGACCTTCAGCAAGTTCTGGCGCCGCTACGGCAAGCTCTCGCGCCACCTCATGAAGGTCAAGCTCAAGAAGTACACCAAGTTCCTGTTCGTGCGCGACCCCTTCGTGCGCCTCATCTCCGCCTTCCGCAGCAAGTTCGAGCTGGAGAACGAGGAGTTCTACCGCAGGTTCGCCGTGCCCATGCTGCGCGCCTACGCCAACCGCACCAGCCCGCCCGCCTCCGTGCGCGAGGCCTTCGGCGCCGGGCTGCGCGTGTCCTTCGCCAACTTCATCCAGTACCTGCTGGACCCGCGCACCGAG---CGGCGCGCGCCCTTCAACGAGCACTGGCGGCAGGTGCACCGGCTCTGCCACCCCTGCCAGATCGAGTACGACTTCGTGGGCAAGCTGGAGACGCTGGACCGGGACGCCGCGCAGCTGCTGCGGCTGCTGGGCGTGGACCGGCGGCTGCACTTCCCGCCCAGCTACCGGAACCGCACCGCCAGCAGCTGGGAGGAGGGCTGGTTCGCCCAGATCCCGCTGGCCTGGCGGCAGCAGCTGTACAAGCTCTACGAGGCCGACTTCGTGCTCTTCGGCTACCCCAAGCCCGAGAGCCTGCTGAGGGAC---
>HLmyoMyo6
ATGACCAAGACGCGGCTCTTCCGCCTGTGGCTGGCGCTGGGCTCCGTGTTCATGATCCTGCTGATCATCGTGTACTGGGACAGTGTGGGCACCGCCCACTTCTACCTGCACACGGCCCTGTCCCGGCCGCACCCGCCGGGGCCCCTCCCCAGCCCCGGG------------CAGGACCTCCCGTCGGAC------GTGGACGAGTTCTTGGAGAAGCTGCTGGGC---GCCGGCCCAAAGCGG---AACGGCCCTCCCGAGAGAAAGACGGAG---CCGCCCCCA---CCGGCCTCTGGCAGACCCGCACCG------GGCGGCCTGGAGGAGAGTGTGCGGGGCTACGACTGGTCCAGCCAC---------GCC------CCGCCCGGCCCC------GAGCCCGACGCG---CAGGCCGCGCGCAGGAGCCTGCTGCGGGACTTCTGCGCCAACGCCAGCTTCGCCTTCCCCGCCAAGGAGCGCTCCTTCGACGACATCCCCAACTACGAGCTGAACCACCTCATCGTGGACGACCGCCACGGGGTCATCTACTGCTACGTGCCCAAGGCAGCCTGCACCAACTGGAAGCGCATCATGATCGTGCTCAGTGGCAGCCTCCTGGACCGC---GGCGCGCCCTACCGCGACCCCCTCGACATCCCCCGCGAGTTCGTGCACAACTCCAGCACGCACCTGACCTTCAACAAGTTCTGGCGCCGCTACGGGAAGTTCTCGCGCCACCTCATGAAGGTCAAGCTGAAGAAGTACACCAAGTTCCTGTTCGTGCGCGACCCCTTCGTGCGCCTCATCTCCGCCTTCCGCAGCAAGTTCGAGCTGGAGAACGAGGAGTTCTACCGCAAGTTCGCCGTGCCCATGCTCCGCGCCTACGCCAACCGCACCAGCCCGCCCGCGTCCGTGCGCGAGGCCTTTGGCGCCGGCCTCCGCGTGTCCTTCGCCAACTTCATCCAGTACCTGCTGGACCCGCGCACCGAG---CGGCTGGCGCCCTTCAACGAGCACTGGCGGCAGGTGCACCGGCTCTGCCACCCCTGCCAGATCGAGTACGACTTCGTGGGCAAGCTGGAGACGCTGGACCGGGACGCCGCGCAGCTGCTGCGGCTGCTCGGGGTGGACCGGCGGCTGCACTTCCCGCCCAGCTACCGGAACCGCACAGCCAGCAGCTGGGAGGAGGGCTGGTTCGCCCAGATCCCGCTGGCCTGGCGGCAGCAGCTGTACAAGCTCTACGAGGCCGACTTCGTGCTGTTCGGCTACCCCAAGCCCGAGAGCCTGCTGCGGGAC---
>dasNov3
ATGGCGAAGGCGCGGCTGCTGCGGCTGTGGCTGGCCGCGGGCTCCGTGCTGACGCTCCTGCTCATCATCGCCTACTGGGACAGCGTGGGCACCGCCCACTTCTACCTGCACACGGCCCTGTCCGGGCCGCGC------------------GCGCCGGGGCGGGAGCAGGGGCGGGCGCTGGCGGCGGAC------GTCGACGCCTTCCTGGACAAGCTCCTCGGC---CCCGGCAGGAAGCAG---GGCGGCCTCCCCGGGAGGAAGGCCGAG---TGGCCCCTGGCGCCGGCCTCCGCCAAGCCCGCGCCG------GGCAAGCTGGAGGAGAACGTGAGGGGCTATGACTGGTCCGCGCAC------GGCGCC------ACGCAGGGCCCA------GGCCAGGGCCAGCTGCAGGCCGAGAGGCGGCGCGTGCTGCGCGACTTCTGCGCCAACTCCAGCCTGGCCTTCCCCACCAAGGAGCGCGCCTTCGACGACATCCCCAACCACGAGCTGAACCACCTCATCGTGGACGACCGCCACGGGGCCATCTACTGCTACGTGCCCAAGGCCGCCTGCACCAACTGGAAGCGCGTGATGATCGTGCTGAGCGAGAGCCTCCTGGACCGG---GGCGCCCCGTACCGGGACCCGCTGGACATCCCCCGCGAGCACGTGCACAACTCCAGCACCCACCTGACCTTCAACAAGTTCTGGCGCCGCTACGGCAAGTTCTCCCGCCACCTTATGAAGGTCAAGCTGCAGAAGTACACCAAGTTCCTCTTCGTGCGGGACCCCTTCGTGCGCCTCATCTCCGCCTTCCGCAGCAAGTTCGAGCTGGAGAACGACGAGTTCTACCGCAAGTTCGCCGTGCCCATGCTGCGGAGGTACTCCAACCTCACCAGCCCGCCCGGCTCGGTCAGCGAGGCCTTCGGCGCAGGCCTGCGGGTGTCCTTCGCCAACTTCATCCAGTACCTGCTGGACCCCCGCACGGAG---CAGCCGGCGCCCTTCAACGAGCACTGGCGGCAGGTGTACCGCCTCTGCCACCCCTGCCAGATCGACTACGACTTCGTGGGCAAGCTGGAGACGCTGGACGAGGACGCGGCCCAGCTGCTGCGGCTGCTCAAGGTGGACGGACTCCTGCAGTTCCCGCCCAGCTACCGGAACAGGACGGCCAGCAGCTGGGAGGAGGACTGGTTCTCCGGCATCCCCCTGGCCTGGAGGCAGCAGCTCTACAAACTCTACGAGGCCGACTTTGTCCTCTTCGGCTACCCCAAGCCCGAAAACCTGCTGCGGGAC---
>sorAra2
ATGAGCAAAGCACGGCCCTTGCGCCTGTGGCTGGCCGTGGGGTTTGTGTTCATGGTCCTGCTGATCATCGTGTATTGGGACAACGTGGGCACGGCCCACTTCTACCTGCACGTGGCCATCTCCAGGCCGCACCCGCCGGGGCCGCTCCCCACCCCCAGCCCGGGCCCCCAGAAGGAGCCCCCGGATAGC------CGGGACGCGGTCCTCAAGAGGCTCTTCGGT---GCTGGCACCGAGCCA---GGCGGCCTGCCCAGCGGGAACCCAGAG------CCG------------------CGGCCTGCAGCCCCAGGGAGCAACGCCGAGGAGAGTGTGCGGGGCTATGACTGGTCCCCGCAC------GCCGCC------GCCCAGCAGCCCGCTGCCGCCGCTGGGGAGCGGCAGGCCCGGCGCAGGAGCATGCTGCGCGACTTCTGCGCCAACGCCAGCCTGGCCTTCCCTGCCAAGGAGCGCTCCTTCGACGACATCCCCAGCTACGAGCTGAACCACCTCATCGTGGACGACCGCCATGGCGTCATCTACTGCTACGTGCCCAAGGTGGCCTGCACCAACTGGAAGCGCGTCATGATCGTGCTCAGCGGGAGCCCGCTGGACGCC---GGCGCGCCCTTCCACGACCCGCTGGCCATCCCGCATGCGCTGGTGCACAACGCCAGCGTGCACCTGACCTTCAGCAAGTTCTGGCGCCGCTACGGGCCCCTGTCGCGCCGCCTCATGAAGCTCCGGCTGCGCACGTACACCAAGTTCCTCTTCGTTCGAGACCCCTTCGTGCGCCTCATCTCCGCCTTCCGCAGCAAGTTCGAGCTGGAGAACGAGGAGTTCTACCGCCGCTTCGCCGTGCCCATGCTTCGCCGCTACTCCAACCACAGCCGCCCGCCCGCCTCCGCGCACGAGGCCTTCAGCGCCGGCCTGCGTGTGTCCTTCGCCAACTTCATCCAGTACCTGCTGGACCCGCACACTGAG---CAGCTGGGGCCCTTCAACGAGCACTGGCGGCAGGTGCACCGCCTCTGCCACCCCTGCCAGATCGACTACGACTTCGTGGGCAAGCTGGAGACGCTGGACCAGGACGCGGCACAGCTGCTGCGGCTGCTCAAGGTGGACCAGCGCCTGCGCTTCCCGCCCAGCTACCGCAACCGGACGGCCAGCAGCTGGGAGGAGGGCTGGTTCGCGTCTATCCCGTTGGCCTGGCGGCGGCAGCTGTACCAGCTGTACGAGGCCGACTTTGTTCTCTTCGGCTACCCCAAGCCCGAGAACCTGCTCCGAGAC---
>hg38
ATGACCAAGGCCCGGCTGTTCCGGCTGTGGCTGGTGCTGGGGTCGGTGTTCATGATCCTGCTGATCATCGTGTACTGGGACAGCGCAGGCGCCGCGCACTTCTACTTGCACACGTCCTTCTCTAGGCCGCACACGGGGCCGCCGCTGCCCACGCCCGGGCCGGACAGGGACAGGGAGCTCACGGCCGACTCCGATGTCGACGAGTTTCTGGACAAGTTTCTCAGT---GCTGGCGTGAAGCAG---AGCGACCTTCCCAGAAAGGAGACGGAG---CAGCCG---------------------CCTGCGCCG------GGGAGCATGGAGGAGAGCGTGAGAGGCTACGACTGGTCCCCGCGC------GACGCC------CGGCGCAGCCCA------GACCAGGGCCGGCAGCAGGCGGAGCGGAGGAGCGTGCTGCGGGGCTTCTGCGCCAACTCCAGCCTGGCCTTCCCCACCAAGGAGCGCGCATTCGACGACATCCCCAACTCGGAGCTGAGCCACCTGATCGTGGACGACCGGCACGGGGCCATCTACTGCTACGTGCCCAAGGTGGCCTGCACCAACTGGAAGCGCGTGATGATCGTGCTGAGCGGAAGCCTGCTGCACCGC---GGTGCGCCCTACCGCGACCCGCTGCGCATCCCGCGCGAGCACGTGCACAACGCCAGCGCGCACCTGACCTTCAACAAGTTCTGGCGCCGCTACGGGAAGCTCTCCCGCCACCTCATGAAGGTCAAGCTCAAGAAGTACACCAAGTTCCTCTTCGTGCGCGACCCCTTCGTGCGCCTGATCTCCGCCTTCCGCAGCAAGTTCGAGCTGGAGAACGAGGAGTTCTACCGCAAGTTCGCCGTGCCCATGCTGCGGCTGTACGCCAACCACACCAGCCTGCCCGCCTCGGCGCGCGAGGCCTTCCGCGCTGGCCTCAAGGTGTCCTTCGCCAACTTCATCCAGTACCTGCTGGACCCGCACACGGAG---AAGCTGGCGCCCTTCAACGAGCACTGGCGGCAGGTGTACCGCCTCTGCCACCCGTGCCAGATCGACTACGACTTCGTGGGGAAGCTGGAGACTCTGGACGAGGACGCCGCGCAGCTGCTGCAGCTACTCCAGGTGGACCGGCAGCTCCGCTTCCCCCCGAGCTACCGGAACAGGACCGCCAGCAGCTGGGAGGAGGACTGGTTCGCCAAGATCCCCCTGGCCTGGAGGCAGCAGCTGTATAAACTCTACGAGGCCGACTTTGTTCTCTTCGGCTACCCCAAGCCCGAAAACCTCCTCCGAGAC---
>saiBol1
ATGACCAAGGCCCGGCTGTTCCGGCTGTGGCTGGTGCTGGGGTCGGCGTTTATGATCCTGCTGATCATCGTGTACTGGGACAGCGCGGGCGCCGCGCACTTCTACCTGCACACATCCTTCTCCAGGCCCCACGCGGGGCCGCCGCTGCCCACCCCCGGGCCAGACAGAGACAGGGAGCTCACGGCCGACTCCGATGTCGACGAGTTTCTGGACAAGTTTCTCAGT---GCCAGTGTGAAGCAG---AGCGACCTTCCCAGAAAGGAGACGGAG---CAGCCG---------------------CCCGCCCCG------GGGAGCATGGAGGAGAGCGTGAGAGGCTACGACTGGTCCCCGCGG------GACGCC------CGGCGCAGCCCC------GACCAGGGCCGGCAGCAGGCGGAGCGGCGGAGCGTGCTGCGGGGCTTCTGCGCCAACTCCAGTCTGGCCTTCCCCACCAAGGAGCGCGCATTTGACGACATCCCCAACTCGGAGCTGAGCCATCTGATTGTGGATGACCGGCACGGCGCCATCTACTGCTATGTGCCCAAGGTGGCCTGCACCAACTGGAAGCGCGTGATGATCGTGCTGAGCGGGAGCCTGCTGCACCGC---GGCGCGCCCTACCGCGACCCCCTGCGCATCCCACGCGAGCACGTGCACAACGCCAGCGCGCACCTGACCTTCAACAAGTTCTGGCGCCGCTATGGGAAGCTCTCCCGCCACCTCATGAAGGTCAAGCTTAAGAAGTACACCAAGTTCCTCTTCGTGCGTGACCCCTTCGTGCGCCTCATCTCTGCTTTCCGCAGCAAGTTCGAGCTGGAGAACGAGGAGTTCTACCGCAAGTTCGCCGTGCCCATGCTGCGGCTGTACGCCAACCACACCAGCCTGCCCGCCTCTGCGCGGGAGGCCTTCCGCGCCGGCCTCAAGGTGTCCTTCGCCAACTTCATCCAGTACCTGCTGGACCCGCACACCGAG---AAGCTGGCGCCCTTCAACGAGCACTGGCGGCAGGTGTACCGCCTCTGCCACCCGTGCCAGATCGACTACGACTTCGTGGGGAAGCTGGAGACGCTGGACGAGGACGCCGCGCAGCTGCTGCAGCTGCTCCAGGTGGACCAACGCCTCCGCTTCCCCCCGAGCTACCGGAACAGGACCGCCAGCAGCTGGGAGGAGGACTGGTTCGCCAAGATCCCCCTGGCCTGGAGGCAGCAGCTATACAAACTCTACGAGGCCGACTTTGTTCTCTTCGGCTACCCTAAGCCCGAAAACCTCCTCCGAGAC---
>ponAbe2
ATGACCAAGGCCCGGCTGTTCCGGCTGTGGCTGGTGCTGGGGTCGGTGTTCATGATCCTGCTGATCATCGTGTACTGGGACAGCGCAGGCGCCGCGCACTTCTACCTGCACACGTCCTTCTCTAGGCCGCAGGCGGGGCCGCCGCTGCCCACGCCCGGGCCGGACAGGGACAGGGAGCTCACGGCAGACTCCGACGTCGACGAGTTTCTGGACAAGTTTCTCAGT---GCCGGCGTGAAGCAG---AGCGACCTTCCCAGAAAGGAGACGGAG---CAGCCG---------------------CCCGCGCCG------GGAAGCATGGAGGAGAGCGTGAGAGGCTACGACTGGTCCCCGCGC------GACGCC------CGGCGCAGCCCC------GACCAGGGCCAGCAGCAGGCGGAGCGGAGGAGCGTGCTGCGGGGCTTCTGCGCCAACTCCAGCCTGGCCTTCCCCACCAAGGAGCGCGCGTTCGACGACATCCCCAACTCGGAGCTGAGCCACCTGATCGTGGACGACCGGCACGGCGCCATCTACTGCTACGTGCCCAAGGTGGCCTGCACCAACTGGAAGCGCGTGATGATCGTGCTGAGCGGGAGCCTGCTGCACCGC---GGCGTGCCCTACCGCGACCCGCTGCGCATCCCGCGCGAGCACGTGCACAACGCCAGCGCGCACCTGACCTTCAACAAGTTCTGGCGCCGCTACGGGAAGCTCTCCCGCCACCTCATGAAGGTCAAGCTCAAGAAGTACACCAAGTTCCTCTTCGTGCGCGACCCCTTCGTGCGCCTCATCTCCGCCTTCCGCAGCAAGTTCGAGCTGGAGAACGAGGAGTTCTACCGCAAGTTCGCCGTGCCCATGTTGCGGCTGTACGCCAACCACACCAGCCTGCCCGCCTCGGCGCGCGAGGCCTTCCGCGCTGGCCTCAAGGTGTCCTTCGCCAACTTCATCCAGTACCTGCTGGACCCGCACACGGAG---AAGCTGGCACCCTTCAACGAGCACTGGCGGCAGGTGTACCGCCTCTGCCACCCGTGCCAGATCGACTACGACTTTGTGGGGAAGCTGGAGACGCTGGACGAGGACGCCGCCCAGCTGCTGCAGCTACTTCAGGTGGACCGGCACCTCCGCTTCCCCCCGAGCTACCGGAACAGGACCGCCAGCAGCTGGGAGGAGGACTGGTTCTCCAAGATCCCCCTGGCCTGGAGGCAGCAGCTGTACAAACTCTACGAGGCCGACTTTGTTCTCTTCGGCTACCCCAAGCCCGAAAACCTCCTCCGAGAC---
>macFas5
ATGACCAAGGCCCGGCTGTTCCGGCTGTGGCTGGTGCTGGGGTCGGCGTTCATGATCCTGCTGATCATCGTGTACTGGGACAGCGCGGGCGCTGCGCACTTCTACCTGCACACGTCCTTCTCCAGGCCGCACGCCGGGCCGCCGCTGCCCACGCCCGGGCCGGACAGGGACAGGGAGCTCACGGCCGACTCCGACGTCGACGAGTTTCTGGACAAGTTTCTTGGT---GCCAGCGTGAAGCAG---AGCGACCTTCCCAGAAAGGAGACGGAG---CAGCCG---------------------CCCGCGCCG------GGGAGCATGGAGGAGAGCGTGAGAGGCTACGACTGGTCCCCGCGC------GACGCC------CGGCGCAGCCCG------GACCAGGGCCGGCAGCAGGCGGAGCGGAGGAGCGTGCTGCGGGGCTTCTGCGCCAACTCCAGCCTGGCCTTCCCCACCAAGGAGCGCGCGTTCGACGACATCCCCAACTCGGAGCTAAGCCACCTGATCGTGGACGACCGGCACGGCGCCATCTACTGCTACGTGCCCAAGGTGGCCTGCACCAACTGGAAGCGTGTGATGATCGTGCTGAGCGGGAGCCTGCTGCACCGC---GGCGTGCCCTACCGCGACCCGCTGCGCATCCCCCGTGAGCATGTGCACAACGCCAGCGCGCACCTGACCTTCAACAAGTTCTGGCGCCGCTACGGGAAGCTCTCCCGCCACCTCATGAAGGTCAAGCTCAAGAAGTACACCAAGTTCCTCTTCGTGCGCGACCCCTTCGTGCGCCTCATCTCCGCCTTTCGCAGCAAGTTCGAGCTGGAGAACGAGGAGTTCTACCGCAAGTTCGCCGTGCCCATGCTGCGGCTGTACGCCAACCACACCAGCCTGCCCGCCTCGGCGCGCGAGGCCTTCCGCGCCGGCCTCAAGGTGTCCTTCGCCAACTTCATCCAGTACCTGCTGGACCCGCACACAGAG---AAGCTGGCGCCCTTCAACGAGCACTGGCGGCAGGTGTACCGCCTCTGCCACCCGTGCCAGATCGACTACGACTTCGTGGGGAAGCTGGAGACGCTGGACGAGGACGCCGCGCAGCTGCTGCAGCTGCTCCAGGTGGACCGGCACCTCCGCTTCCCCCCGAGCTACCGGAACAGGACCGCCAGCAGCTGGGAGGAGGACTGGTTCGCCAAGATCCCCCTGGCCTGGAGGCAGCAGCTGTACAAACTCTACGAGGCCGACTTTGTTCTCTTCGGCTACCCCAAGCCCGAAAACCTCCTCCGAGAC---
>calJac3
ATGACCAAGGCCCGGCTGTTCCGGCTGTGGCTGGTGCTGGGGTCAGCGTTCATGATCCTGCTGATTATTGTGTACTGGGACAGCGCAGGTGCCGCGCACTTCTATCTGCACACATCCTTCTCCAGGCCGCACGCGGATCCGCCGCTGCCCACCCCCGGGCCAGACAGAGACAGGGAGCTCACGGCCGACTCCGATGTCGACGAGTTTCTGGACAAGTTTCTCAGT---GCCAGTGTGAAGCAG---AGCGACCTTCCCAGAAAGGAGACGGAG---CAGCCG---------------------CCCGCCCCG------GGGGGCATGGAGGAGAGCGTGAGAGGCTACGACTGGTCCCCGCGG------GACGCC------CGGCGCAACCCG------GACCAGGGCCGGCAGCAGGCGGAGCGGCGGAGCGTGCTGCGGGGCTTCTGCGCCAACTCCAGTCTGGCCTTCCCCACCAAGGAGCGCGCATTTGACGACATCCCCAACTCAGAGCTGAGCCATCTGATTGTGGATGACCGGCACGGCGCCATCTACTGCTATGTGCCCAAGGTGGCCTGCACCAACTGGAAACGTGTGATGATCGTGCTGAGTGGGAGCCTGCTACACCGC---GGCGCGCCCTACCGCGACCCCCTGCGCATCCCACGCGAGCACGTGCACAATGCCAGCGCGCACTTGACCTTCAACAAGTTCTGGCGCCGCTATGGGAAGCTCTCCCGCCACCTCATGAAGGTCAAGCTTAAGAAGTACACCAAGTTCCTCTTCGTGCGTGACCCCTTCGTGCGCCTCATCTCCGCTTTCCGCAGCAAGTTTGAGCTGGAGAACGAGGAGTTCTACCGCAAGTTCGCTGTGCCCATGCTGCGGCTGTATGCCAACCACACCAGCCTGCCCGCCTCAGCGCGCGAGGCCTTCCGCGCCGGCCTCAAGGTGTCCTTCGCCAACTTCATCCAGTACCTGCTGGACCCGCACACCGAG---AAGCTGGCGCCCTTCAACGAGCATTGGCGGCAGGTGTACCGCCTCTGCCACCCGTGCCAGATCGATTACGACTTCGTGGGGAAGCTGGAGACGCTGGATGAGGACGCCGCGCAACTGCTGCAACTGCTCCAGGTGGACCAGCGCCTCCGCTTCCCCCCGAGCTACCGGAACAGGACCGCCAGCAGCTGGGAGGAGGACTGGTTCGCCAAGATCCCCCTGGCCTGGAGGCAGCAGCTGTACAAACTTTACGAGGCCGACTTTGTTCTCTTCGGCTACCCCAAGCCCGAAAACCTCCTCCGAGAC---
>loxAfr3
ATGGCGAAAGCACGGCTCTTCCGGCTCTGGCTTGCCCTGGGCTCGGTCTTCATGATCCTCGTGATCATTGTGTACTGGGACAACGTGGGCACCGCCCACTTCTACCTGCACACCTCACTTTCCAGGCCGCACCTCCCGGATCCACACCCCACACCTGGGCCAGAGGAGGGGAAGGACTTCACATCGGAT------GTTGATGAGTTTCTGGACAAGCTGCTCAGC---TCAGGCCTGAAGCAG---AATGACCTTTCCAGGAGGAAGACTGAG---CAGCGCCCCCTGCTAGCCTCCCCCAAGCCCGCCCTG------AGCAACATGGAGGAGAACGTGAGGGGCTACGACTGGTCCCCCCAC------AACACC------AAGCAGAACCCG------GACCAAGACAGGCTGCAGGCTGAGAGGAGGCGCGTGCTCAGGGACTTCTGCGCCAACTCGAGCTTCGTCTTCCCCACCAAGGAGCGCTCATTTGACGACATCCCCAACTACGAGCTGAACCACCTCATTGTGGATGACCGTCACGGGATCATCTACTGTTACGTGCCCAAGGTGGCCTGCACCAACTGGAAGCGCGTGATGATCGTCCTGAGCGAGAGCCTGCTGGACCGG---GGCGTGCCCTACCGGGAGCCCCTGGACATCCCCCGCGAGCACGTCCACAACTCCAGCACTCACCTGACGTTCAACAAGTTTTGGCGCCGCTATGGGAAGTTCTCGCGCCACCTCATGAAGATCAAGCTGAAGAAGTACACCAAGTTCCTCTTCGTGCGGGACCCCTTTGTCCGCCTGATCTCCGCCTTCCGCAGCAAGTTCGAGCTGGAGAACGAGGAGTTCTACCGGAAGTTCGCCGTCCCCATGCTGAAGATGTACTCCAACCTCACCAGCCTGCCCACCTCCGTCAGCGAGGCCTTCAGCGCCGGCCTGAAGGTGTCCTTCAGCAACTTCATCCAGTACCTTCTGGACCCGCACACCGAG---CGGCTGGCGCCCTTCAATGAGCACTGGCGGCAGGTGTACCGCCTCTGCCACCCCTGCCAGATCGACTACGACTTTGTGGGCAAGCTGGAGACGCTGGACGAGGATGCTGCGCAGCTGCTGCGGCTCCTCAAGGTGGACCAGCTCCTCCACTTCCCCCCGAGCTACCGGAACAGGACGGCCAGCAGCTGGGAGGAGGACTGGTTTGCCAGAATCCCCCTGGCCTGGAGGCAGCAGCTGTACAAACTCTACGAAGCAGATTTTGTTCTCTTCGGCTACCCCAAGCCAGAAAACCTACTTCAAGAC---
>triMan1
ATGGCTAAAGCACGGCTCTTCCGGCTCTGGCTTGCCCTGGGCTCTGTCTTCATGATCCTCCTGATCATTGTGTACTGGGACAACGTGGGCACCGCCCACTTCTACCTGCACACCTCACTCTCCAGGCCACATCTCCCAGATCCACTCCCTACACCCGGGCCAGAGGAGGGGAAGGACTTCATGTCGGAC------GTTGATGAGTTTCTGGACAAGCTGCTTAGC---TCAGGCCTGAAGCAG---AATGACCCTTCCAGAAAGAAGACTGAA---CAGCCCCCCCTACTAGCCTCCAGCAAGCCCGCCCTG------AGTAACATGGAGGAGAGCGTGAGGGGCTACGACTGGTCCCCGCAT------GACACC------AAGCAGAACCCG------GACCAGGACAGGCTGCAGGCTGAGAGGAGGCGCGTGCTCAGGGACTTCTGCGCCAACTCGAGCTTCGTCTTCCCCACCAAGGAGCGCTCATTTGACGACATCCCCAACTATGAGCTGAACCACCTCATTGTGGATGACCGTCACGGGATTATCTACTGTTATGTGCCCAAGGTGGCGTGCACCAACTGGAAGCGCGTGATGATCGTCCTGAGTGAAAGCCTGCTGGACCAG---GGCGTGCCCTACCGGGAACCGCTGGACATCCCTCGCGAGCACGTCCACAACTCCAGCACCCACCTGACATTCAACAAGTTTTGGCGCCGCTACGGGAAGTTCTCGCGCCATCTCATGAAGATCAAGCTGAAGAAGTACACCAAGTTTCTCTTCGTGCGGGACCCCTTCGTCCGCCTCATCTCTGCCTTCCGCAGCAAGTTCGAGCTGGAGAACGAGGAGTTCTACCAGAAGTTTGCCATCCCCATGCTGAAGATGTACTCCAACCTCACCAGCTTACCCACCTCCGTCAGTGAGGCCTTCAGTGCCGGCCTGAAGGTGTCCTTCACCAACTTCATCCAGTACCTGCTGGACCCGCACACCGAG---CGGCTGGCGCCCTTCAATGAGCACTGGCGGCAGGTGTACCGCCTCTGCCACCCCTGTCAGATCGACTATGATTTTGTGGGCAAGCTGGAGACGCTGGATGAGGATGCCGCCCAGCTGCTGCGGCTCCTCAAGGTGGACCAGCTTCTCCACTTCCCCCCGAGCTACCGGAACAGGACTGCCAGCAGCTGGGAGGAGGACTGGTTCGCCAGAATTCCCTTGGCCTGGAGGCAGCAGCTGTACAAACTCTACGAAGCAGATTTCGTTCTCTTTGGCTACCCTAAGCCGGAAAACCTACTTCGAGAC---
>otoGar3
ATGGCCAAGCCCCGGCTCTTCCGGGTGTGGCTGGCTCTGGGGTCCGTCCTCATGATCCTGCTCATCATCGTGTACTGGGACAATGTGGGAACCGCCCACTTCTACTTGCACACGTCCTTCTCCAGGCCGCACCCTCTGGGGTCCCTTCCCACCCCCAGGCAGGGGGAGGAGCTGGAGGTGGCGGCTGATGCGGAAGTGGACGAGTTTCTGGATAAGCTGCTCAGT---TCTGGTGTGAAGCAG---AGCGACCTTTCCAGAAGGAAAACAGAGGAGCAGCCGCCTATGCCAGCCTCCAGCCGGCCTGCGCTG------AGCCGTCAGGAGGAGAGCGTGAGGGGCTATGACTGGTCCCCGCAC------GACTCC------CGGCAGAGCCCA------GACCAAGGCCAGCAGCAGGCCGAGCGCAGGCGCGTTCTGCGGGCCTCCTGTGCCAACGCCAGCCTGGCCTTCCCTACGAAGGAGCGCACTTTCGACGACATCCCCAACTACGAACTGAACCACCTCATTGTGGACGACCGCCATGGTGTCATCTACTGCTACGTGCCCAAGGTGGCCTGCACCAACTGGAAGCGCGTGATGATCGTGCTGAGCGAGAGCCTGCTAGACCGG---GGCGCGCCCTACCGCGACCCCCTGGACATCCCGCGGGAGCACGTGCACAACTCCAGCACCCACCTGACATTCAACAAGTTCTGGCGCCGCTACGGCAAGTTCTCCCGCCACCTCATGAAGATCAAGCTGAAGAAGTATACCAAGTTCCTGTTCGTGCGCGACCCCTTCGTGCGCCTCATCTCTGCCTTCCGCAGCAAGTTCGAACTGGAGAACGAGGAATTCTACCGCAAGTTCGCTGTACCCATGCTGCGGCTATATGCCAACCACACCAGCCTGCCGGCCTCGGTCAGCGAGGCCTTCAGCGCCGGCCTCAGGGTGTCCTTCGCCAACTTCATCCAGTACCTGCTGGACCCACACACCGAG---AGGCTGGCGCCCTTCAATGAGCACTGGCGGCAGGTGTACCGCCTCTGCCACCCATGCCAGATTGACTATGATTTTGTGGGCAAGCTGGAGACGCTGGACGAGGACGCCTCCCAGCTCCTGCGGCTCCTCCGGGTAGACAGGCGCCTGCACTTCCCACCCAGCTACCGGAACAGAACTGCCAGTAGCTGGGAGGAGGACTGGTTTTCCAAGATCCCTCTGGCCTGGCGACAGCAGCTGTACAAACTCTACGAGGCTGACTTTGTTCTCTTTGGCTACCCCAAGCCTGAGAATCTCCTCCAAGAC---
>tupChi1
ATGGCCAAGACACGGCTCTTCCGGCTGTGGCTGGTGCTGGGGTCCATATTCATGATCCTGCTCATCATTGTGTACTGGGACAACGTGGGCACCGCCCACTTCTACCTGCACACCTCCTTGTCCAGGCCGCACCCGCTGGAGCCCCTCCCCACCACTGGGCAGGGGGAAGAGAAAGAGTTCACGTCGGAC------GTGGATGAGTTTTTGGATAAGCTGCTTGGT---TCTGGCGTGAAGCAG---AACAACCTTTCCAGAAAAAAGACAGAG---CAGCCCCCTCTGCTGGCCTCCAGCAAGCCAGCACTG------AGCCACCTGGAGGAGAGTGTGAGGGGCTATGACTGGTCCCCCCAC------GATGCC------CAGCAGAACCCA------GACCAGGGCCGGCAGCAGGCCGAGAGGAGGAACATGCTGCGAGACTTCTGTGCCAATGCCAGCCTCACGTTCCCCACCAAGGAGCGCTCCTTTGACGACATCCCCAACTATGAGCTAAACCACCTTATCGTGGATGACCGCCACGGGGTCATCTACTGCTACGTACCTAAGGTGGCCTGCACCAACTGGAAGCGCGTGATGATTGTCTTGAGCGAGAGCCTCCTGGACCGT---GGTGCCCCATACCGGGACCCCCTGGACATCCCCCGTGAACACGTGCACAACTCCAGCACCCACCTGACCTTCAACAAGTTCTGGCGCCGCTATGGGAAGTTCTCCCGCCACCTCATGAAGATCAAGTTGAAGAAGTACACGAAGTTCCTCTTCGTGCGCGACCCCTTTGTGCGCCTCATCTCGGCCTTCCGCAGCAAGTTTGAGCTGGAGAATGAGGAGTTCTACCGGAAGTTCGCCATCCCCATGCTGAAGCTCTATGCCAACCACACCAGCCTGCCTGCCTCGGTCAGCGAGGCCTTCAGTGCAGGCCTCAAGGTGTCCTTCGCCAACTTCATCCAGTACCTGCTGGACCCCCACACCGAG---AAGTTGGCGCCCTTCAACGAGCACTGGAGGCAGGTGTACCGCCTCTGCCACCCGTGCCAGATAGACTACGACTTTGTGGGGAAGCTGGAGACTCTGGACGAGGATGCTGCCCAGCTCCTGCAGCTGCTCAAGGTAGACAAGAGCCTCCACTTCCCCCCAAGTTACCGGAATAGAACTGCCAGCAGCTGGGAGGAGGACTGGTTTGCCAAAATCCCCCTGGCCTGGAGGCAGCAGCTCTACAAGCTCTATGAAGCCGACTTTGTTCTCTTTGGCTACCCCAAGCCCGAAAACCTCCTTAGAGAC---
>speTri2
ATGACCAAGCCCCGGCTCTTCCGGCTGTGGCTGGTGCTGGGTTCCGTCCTCATGATCCTGCTCATCATCGTGTACTGGGACAACGTGGGCACTGCCCACTTCTACCTGCATACATCTTTGTCTAGGCCGCATACCCTGGAATCCCTGCCCACCCCCGGACAGCAGGAGGAGAAGGAGTTTGCATCTGAT------GTGGATGAGTTTTTGGATAAGCTCCTAAGT---TCCGGCTCGAAGCAG---AAAGACCTTTCCAGGAAAAAGACGGAG---CAGTCC---TTGCTGGCCTCTGGCAAGCCGGCGTTG------AGCCACCTGGAGGAGAGTGTGCGGGGCTACGACTGGTCCCCCCAT------GATGCC------CAGCAGAGCGCC------GACCAGGGCCAGCAGCAGGCCGAGAGAAGGAGTGTGCTGCGGGACTTCTGCGCCAACTCCAGCCTGGCCTTCCCCACCAAGGAGCGCTCCTTCGATGACATCCCCAACTATGAGCTGAACCACCTCATCGTGGACGACCGCCACGGGGTCATCTACTGCTACGTGCCCAAGGTGGCCTGCACCAACTGGAAGCGCATGATGATCGTGCTGAGCGAGAGCCTGCTGGACGGC---GGCGCGCCCTACCGCGACCCGCTGGACATCCCGCGCGAACACGTGCACAACTCCAGCACCCACCTGACCTTCAACAAGTTCTGGCGCCGCTACGGCAAGTTCTCCCGCCACCTCATGAAGATCAAGCTGAAGAAGTACACCAAGTTCCTGTTCGTGCGCGACCCCTTCGTGCGCCTCATCTCGGCCTTCCGCAGCAAGTTCGAGCTGGAGAACGACGAGTTCTACCGCAAGTTCGCGGTGCCCATGCTGAGGCTGTACGCCAACCACACCAGCCTGCCCGCCTCGGTCAGCGAGGCCTTCAGCGCCGGCCTCAAGGTGTCCTTCGCCAACTTCATCCAGTACTTGCTGGACCCCCACACCGAG---AAGCTGGCGCCCTTCAACGAGCACTGGCGGCAGGTGTACCGCCTGTGCCACCCGTGCCAGATAGACTACGACTTCGTGGGGAAGCTGGAGACCCTGGACGAGGACGCCGCCCAGCTCCTGAGGCTCCTCAAGGTGGACACGCGGCTCCACTTCCCCCCGAGTTACCGGAACAGAACTGCCAGCAGCTGGGAGGAGGACTGGTTTGCCAAGATCCCCCTGGCCTGGAGGCAGCAGCTCTACAAACTCTACGAGGCCGACTTTGTGCTCTTCGGCTACCCCAAGCCCGAAAACCTGCTCAGAGAC---
>hetGla2
ATGACCAAGCCCCGGCTCTTCCGGCTGTGGCTGGCCCTGGGCTCTGTCCTCATGGTCCTGCTCATCATCGTGTACTGGGACAACGTGGGCACTGCCCACTTCTACCTGCACACCTCCTTGTCCAGACCTCACGCCCTGGCGCCCCTCCCCACCACCGGGCAGGGGGAGGACACGGAGTTCACCTCCGAT------GTGGACGAATTTCTAGATAAGTTGCTTAGT---TCTGGTGCAAAGCAA---AGTGACCTTTCCAAGAAAAAGACCGAG---CAACCCCTGGTGCTGGCCTCCAGCAAGCCTGCACTG------AGCCGCATGGAGGAGAGCGTGAGGGGCTACGACTGGTCCCCCCAG------AACGCC------CAGCAGCGCCCC------GACGCAGGCCGGCAGCAGGCCGAGCGCAGACGCATGCTGCGCCACTTCTGCGCCAACTCCAGCCTGGCCTTCCCCACCAAAGAGCGCTCCTTCGACGACATCCCCAACTACGAGCTGAACCACCTCATCGTGGACGACCGCCACGGCGTCATCTACTGCTACGTGCCCAAGGTGGCCTGCACCAACTGGAAGCGCGTGATGATCGTGCTGAGCGAGAGCCTGCTGGACCGC---GGCGCCCCCTACCGAGACCCGCTGGACATCCCGCGGGAGCGCGTGCACAACAGCAGCACGCACCTGACCTTCAACAAGTTCTGGCGCCGCTACGGCAGGTTCTCCAGGCACCTCATGAAGATCAAGCTGAAGAAGTACACCAAGTTCCTCTTCGTGCGCGACCCCTTCGTGCGGCTCATCTCGGCCTTCCGCAGCAAGTTTGAGCTGGAGAACGAGGAGTTTTACCGCAAGTTCGCGGCGCCTATGCTGCGGCTGTATGCCAACCTCACCAGCCTGCCCACCTCGGTGAGCGAGGCCTTCAGCGCCGGCCTCAAGGTCACCTTCGCCAACTTCATCCAGTATCTGCTGGACCCCCACACTGAG---AAGCTGGCGCCCTTCAACGAGCACTGGCGGCAGGTGTACCGCCTCTGCCACCCGTGCCAGATCGACTACGACTTTGTGGGGAAGCTGGAGACGCTGGACGAGGACGCCGCCCAGCTGCTGCAGCTGCTCAAGGTGGACGCTCAGGTCCACTTCCCCCCGAGCTACCGGAACAGAACTGCCAGCAGCTGGGAGGAGGACTGGTTCGCCAAGATCCCCCTGGCCTGGCGGCGGCAGCTCTACAAACTCTACGAGGCGGACTTTGTTCTCTTTGGCTACCCCAAGCCCGAACATCTGCTCGGAGAC---
>micOch1
ATGACCAAGCCTCGGCTCTTCCGGCTATGGCTGGTACTGGGGTCGGCCCTCATGATTCTTTTAATCATTGTTTATTGGGACAACGTGGGCACCGCCCACTTCTATCTGCATACATCCCTATCCAGACCACACATCTTGGAGTCCCTGCCCACCCCAGGACTGGGTGGTGAGAATGTGTTCACTTCCGAT------GTGGACGAGTTTTTGGACACACTACTTAGT---TCCGATGCAAAGCAG---AAGGATCATTCCAGAAGAAAAACTGAG---CAGCCCCCGGTGCTCACCCCCAGCAAGCCGGTCCTG------GACCACATGGAGGAGAATGTGAGAGGCTATGACTGGTCCACCCAT------GATGCC------CAACAGAACCCA------GACCGGGACCGGCAGCAGGCTGAGAGGAGGAGCCTGCTAAGAGATTTCTGTGCCAACGCCAGCCTGGCATTCCCCACCAAGGACCGCTCTTTTGATGACATCCCCAACTATGAACTGAACCACCTGATCGTGGACGATCGTCACGGGGTCATCTATTGCTACGTGCCCAAGGTAGCCTGTACCAACTGGAAGCGGGTGATGATCGTGTTGAGTGAGAGCCTGCTGGACCGG---GGCAGCCCCTACCGAGACCCCCTGGACATCCCCCGGGAGCACGTGCACAACACCAGCACACACCTGACTTTCAACAAATTCTGGCGCCGCTATGGGAAGTTCTCGCGACACCTCATGAAAGTCAAGCTGAAGAAGTACACCAAGTTCCTGTTTGTGCGCGACCCCTTCGTGCGCCTCATCTCAGCTTTCCGCAGCAAGTTCGAGCTGGAGAACGAGGAATTCTACCGCAAGTTCGCGGTGCCCATGCTCCGGCTGTATGCCAACCACACCAGCCTGCCCGCCTCGGTGAGCGAGGCCTTCAGCGCCGGTCTCAAGGTCTCCTTCGCTAACTTCATCCAGTACCTGCTGGACCCCCACACCGAG---AAGCTGGCTCCCTTCAACGAGCACTGGCGACAGGTGTACCGCCTTTGCCACCCGTGCCAGATAGACTATGACTTCGTAGGGAAGCTGGAGACCCTGGATGAGGATGCTGCCCAACTCCTGAGGTCCCTCAAAGTGGACTCCCAGCTCCACTTCCCCCCGAGTTACCGGAACAGGACAGCCAGCAGCTGGGAGGAGGGCTGGTTTGCCAACATCCCCCTGGCCTGGAGGCAGCAGCTCTATAAACTCTACGAAGCTGACTTTGTTCTCTTTGGCTATCCCAAGCCAGAAAATCTGCTCAGAGAC---
>criGri1
ATGACCAAGCCTCGGCTCTTCCGTCTGTGGCTGGTTCTGGGGTCGGCTCTCATGATTCTTTTGATCATTGTATATTGGGACAACGTGGGCACTGCCCACTTCTATCTGCACACCTCCCTATCCAGGCCACACATCCTGGAGCCGCTTCCCACCCCGGGGTTGGGCGGTGAGAACGTGTTCACTTCTGAT------GTGGATGAGTTTTTGGACACACTACTTAGT---TCCGATGCGAAGCAG---AATGACCTTTCCAGAAGAAAAACTGAG---CAGCCCCCGGTGCTCGCCCCCAGCAAGCCGGTCCTG------AGCCACATGGAGGAGAACGTGAGAGGCTACGACTGGTCCACCCAT------GACGCC------CAGCAGAACCCA------GACCGGGACCGGCAGCAGGCGGAGAGAAGGAGCCTCCTGAGAGACTTCTGTGCCAACGCTAGCCTGGCATTCCCCACGAAGGACCGTACTTTTGATGACATCCCCAACTATGAACTCAACCACCTGATCGTGGACGATCGCCACGGGGTCATCTACTGCTACGTGCCCAAGGTAGCCTGTACCAACTGGAAGCGAGTGATGATTGTGTTGAGCGAGAGCCTGCTGGACCGG---GGCAGCCCCTACCGAGACCCCCTGGACATCCCCCGGGAGCACGTGCACAACTCCAGCACACACCTGACTTTCAACAAGTTCTGGCGCCGCTACGGGAAGTTCTCGCGTCACCTCATGAAGGTCAAGCTAAAGAAGTACACCAAGTTCCTGTTCGTGCGGGACCCCTTCGTGCGCCTCATATCAGCCTTCCGCAGCAAGTTCGAACTGGAGAACGAGGAGTTCTACCGCAAGTTCGCGGTGCCCATGCTCCGGCTGTATGCCAACCACACCAGCCTGCCCGCCTCGGTGAGCGAGGCCTTCAGCGCTGGTCTCAAGGTCTCCTTCGCCAACTTCATCCAGTACCTGTTGGACCCACACACCGAG---AAGCTGGCACCCTTCAACGAGCACTGGCGACAGGTGTACCGCCTCTGCCACCCGTGCCAGATAGACTATGACTTCGTGGGGAAGCTGGAGACCCTGGATGAGGATGCTGCCCAGCTCCTGAGGTCCCTCAAAGTGGACTCCCAGCTTCACTTCCCCCCCAGTTACCGGAACAGGACGGCCAGCAGCTGGGAGGAGGACTGGTTTGCCAACATCCCCCTGGCCTGGAGGCAACAGCTCTATAAACTCTACGAAGCCGACTTTGTTCTCTTTGGCTACCCCAAGCCGGAAAACCTGCTTAGAGAC---
>mm10
ATGACCAAGCCGCGGCTCTTCCGGCTGTGGCTGGTACTAGGGTCGGCTCTCATGATCCTTTTGATCATTGTATATTGGGACAACGTGGGCACCGCCCACTTCTATCTGCACACGTCTCTCTCCAGGCCACACATCCTAGAACCCCTTCCCACCCAGGGATTGGTGGAGGAGAACGTGTTCACATCCGAC------GTGGATGAGTTTTTGGATACTCTCCTTAGT---TCTGACGCAAAGCAC---AACGACCTTTCCAGGAGAAAAACTGAG---CAGCCCCCGGTGCCCGCCCCCAGCAAGCCAGTCTTG------AGCCACATGGAGGAGAACGTGAGAGGCTACGACTGGTCCACTCAT------GATGCC------CATCAGAACCCT------GACCGGGACAGGCAGCAGGCCGAGAGGAGGAGCCTGCTGAGAGACTTCTGTGCCAACGCCAGCCTGGCATTCCCCACCAAGGACCGCTCTTTTGACGACATCCCCAACTACGAACTGAACCACCTGATCGTGGACGACCGCCACGGGGTCATCTACTGCTACGTGCCCAAGGTGGCCTGCACCAACTGGAAGCGAGTGATGATCGTGCTGAGCGAGAGCCTGCTGGACCGG---GGCAGCCCCTACCGAGACCCCCTGGACATCCCCCGGGAACACGTGCACAACACCAGCACGCACCTCACCTTCAACAAGTTCTGGCGCCGCTACGGAAAGTTCTCCCGTCACCTAATGAAGGTGAAGCTGAAGAAGTACACCAAGTTCCTGTTCGTGCGCGACCCCTTTGTGCGCCTCATCTCAGCCTTCCGCAGCAAGTTCGAGCTGGAGAACGAAGAGTTTTACCGCAAGTTCGCGGTGCCCATGCTCCGACTGTACGCCAACCACACCAGCCTGCCCGCCTCGGTGAGTGAGGCTTTCAGCGCCGGGCTCAAGGTCTCCTTCGCCAACTTCATCCAGTACCTCCTGGACCCACACACGGAG---AAGCTGGCGCCTTTCAACGAGCACTGGCGACAGGTGTACCGCCTCTGCCACCCGTGCCAGATAGACTATGACTTCGTGGGGAAGCTGGAGACGCTCGATGAGGACGCTGCCCAGCTCCTGAGGTTCCTCAAGGTAGACTCCCAGCTCCACTTCCCCCCCAGTTATCGGAACAGGACGGCCAGCAGCTGGGAGGAAGACTGGTTTGCCAACATCCCCCTGGCATGGAGGCAACAGCTCTATAAACTCTACGAGGCCGACTTTGTTCTCTTTGGCTACCCCAAGCCAGAAAACCTGCTCAGGGAC---
>rn6
ATGACCAAGCCGCGGCTCTTCCGGCTGTGGCTGGCACTAGGGTCGGCCCTCATGATTCTTTTGATCATTGTATATTGGGACAACGTGGGCACTGCCCACTTCTATCTGCATACGTCCCTGTCCAGGCCACACATCCTAGAACCCCTTCCCACCCAGGGGCTGGCAGAGGAGAACGTGTTGGCTTCCGAT------GTGGACGAGTTTTTGGACACGCTCCTTAGT---TCTGACGCGAAACAC---AACGACCTTTCCAGGAGAAAAACTGAG---CAGCCCCCGGTGCTCACCCCCAGCAAGCCAGTCTTG------AGCCACATGGAGGAGAACGTGAGAGGCTACGACTGGTCCACCCAT------GATGCC------CAGCAGAACCCA------GACCGGGACAGGCAGCAGGCCGAGAGGAGGAGCCTGCTGAGGGATTTCTGTGCCAACGCCAGCCTGGCATTCCCCACCAAGGACCGCTCTTTTGACGACATCCCCAACTACGAACTGAACCACCTGATTGTGGACGACCGCCACGGGGTCATCTACTGCTACGTGCCCAAGGTGGCCTGCACCAACTGGAAGCGAGTGATGATCGTGCTGAGCGAGAGCCTGCTGGACCGG---GGCAGCCCCTACCGAGACCCCCTGGACATCCCCCGGGAGCACGTGCACAACACCAGCACGCACCTGACCTTCAACAAGTTCTGGCGCCGCTACGGGAAGTTCTCCCGTCACCTCATGAAGGTCAAGCTGAAGAAGTACACCAAGTTCCTGTTCGTGCGCGACCCCTTCGTGCGCCTCATCTCAGCCTTCCGCAGCAAGTTCGAGCTGGAAAACGAGGAGTTTTACCGCAAGTTCGCGGTGCCCATGCTCCGGCTGTACGCCAACCACACCAGCCTGCCCGCCTCGGTGAGCGAGGCTTTCAGCGCAGGCCTCAAGGTCTCCTTCGCCAACTTCATCCAGTACCTCCTGGACCCACACACGGAG---AAGCTGGCGCCCTTCAACGAGCACTGGCGACAGGTGTACCGCCTCTGCCACCCGTGCCAGATAGACTACGACTTCGTGGGGAAGCTGGAGACCCTGGATGAGGATGCTGCCCAGCTCCTGAGGTCCCTCAAGGTAGACTCCCAACTCCACTTCCCTCCCAGTTACCGGAACAGGACCGCCAGCAGCTGGGAGGAAGACTGGTTTGCCAACATCCCCCTGGCCTGGAGGCAACAGCTCTATAAACTCTACGAGGCCGACTTTGTTCTCTTTGGCTACCCCAAGCCAGAAAACCTGCTCAGGGAC---
>balAcu1
ATGACCAAAAGTCGGTTCTTCCGCCTGTGGCTGGTCTTGGGGTCCGTCTTCATGATCCTCCTGATCATCGTGTACTGGGACAACATGGGCACCGCCCACTTCTACCTGCACACTTCCCTCTCCAGGCCTCATATCCTGGAGCCCTTCCCCAGCCCCAGGCCGGGGGACGGGAAGTATTTCACCGCCAGC------ATTGAGGAGATTTTGGAGAAGCTCCTCAGT---GCTCATGCGAAGCAG---AACGTCCTTCTGGGTAAAAAGGTGGAG---CAGCCCTCCCTGCTGGCCTCCAGCAAGCCTGTGCTC------AGCAACATGGAAGAGAGTGTGAGGGGCTACGACTGGTCCAGCCAC------GACACC------CAGCAGAGCCCG------GACCCGGACAGGCGGCAGGCCGAACGGAGGAGCGTGCTGAGGGGGTTCTGCGCCAACGCCAGCTTTGTGTTCCCCACCAAGGAGCGCTCTTTCGATGACATTCCCAACTACGAGCTGAATCACCTCATCGTGGACGACCGCCACGGGGTCATCTACTGCTACGTGCCCAAGGTGGCCTGCACCAACTGGAAGCGCGTGATGATCGTCCTGAGCCAGAGCCTCTCGGACCAG---GGCACGCCCTACCGTGACCCCCTGGACATCCCCCGGGAGTACGTCCACAACTCCAGCACCCACCTGACTTTCAACAAGTTCTGGCGCCGCTACGGGAAGTTCTCCCGCCACCTCATGAAGGTTAAACTGAAAAAGTACACCAAGTTCCTGTTCGTGCGGGACCCCTTCGTCCGCCTCATCTCGGCCTTCCGCAGCAAGTTCGAGCTGGAGAACGAAGAGTTCTACCAGAAGTTCGCCATCCCCATGCTGAAGATGTACTCCAACCACACCAGCCTGCCCAAGTCGGTCAGCGAGGCCTTCAGTGCAGGCCTCAAGGTGTCCTTCGCCAACTTCATCCAGTACCTGCTGGACCCTCACACCGAG---AAGCTGGCGCCCTTCAACGAGCACTGGAGGCAGGTGCACCGCCTCTGCCACCCCTGCCAGATAGACTATGACTTTGTGGGGAAACTGGAGACCCTGGACCAGGATGCCACCCAGCTGCTCCGGCTTCTCAAGGTGGACAAGCTGCTCCAGTTCCCCCCGAGTTACCGGAACAGAACTGCCAGCAGCTGGGAGGAAGGCTGGTTTGCCAAAATTCCCCTGGCCTGGAGGCAGCAACTTTACAAACTCTATGAAGCCGATTTTGTCCTCTTTGGCTACCCCAAGCCTGAACATCTACTTAGAGAC---
>bosTau8
ATGACCAAGAGCCGGCTCTTCCGCCTGTGGCTGGTCTTGGGGTCCGCCTTCATGGTCCTCCTGATCATCGTGTACTGGGACAACATGGGCCCCGCCCACTTCAACCTGCACACGGCCCTTTCCAGGCCGCATGCGCTA---------------------------------------------------------------------------------------------------------------------------AAAAGGGTGGAG---CAGCCCTCCCTGCCGGCCTCCAGCAAGCCTGTGCTC------GGCAACCTGGAGGAGAGCGTGAGGGGCTACGACTGGTCCAGCCAC------GCTGCC------CAGCAGAGTGCA------GACCCGGACGCACGGCAGGCCGAGCGGAGGAGCGTGCTGAGGGGGTTCTGCGCCAACGACAGCTTTGTGTTCCCCACCAAGGAGCGCTCCTTCGACGACATCCCCAACTACGAGCTGAACCACCTCATCGTGGACGACCGCCACGGGGTCATCTACTGCTACGTGCCCAAGGTGGCCTGCACCAACTGGAAGCGCGTGATGATCGTCCTGAGCCAGAGCCTCTCGGACCAG---GGCACGCCCTACCGCGACCCGCTGGACATCCCCCGGGAGTACGTGCACAACTCCAGCACCCACCTGACCTTCAACAAGTTCTGGCGGCGCTACGGGAAGTTCTCCAGGCACCTCATGAAGATTAAACTGAAGAAGTACACCAAGTTCCTGTTTGTGCGCGACCCCTTCGTCCGCCTCATCTCGGCTTTCCGCAGCAAGTTCGAGCTGGAGAACGAGGAGTTCTACCAGAAGTTCGCGGTGCCCATGCTGAAGAGGTACTCCAACCACACCAGCCTGCCCGCCTCGGTCAGCGAGGCCTTCAGCGCCGGCCTCAGGCTGTCCTTCGCCACCTTCATCCAGTACCTGCTGGACCCGCACACCGAG---CAGCTGGCGCCCTTCAACGAGCACTGGAGGCAGGTGCACCGGCTCTGCCACCCCTGCCAGATCGACTACGACTTCGTGGGGAAGCTGGAGACCCTGGACCAGGACGCTGCCCAGCTGCTGCGGCTGCTGAAGGTGGACAAGCTGCTGCAGTTCCCCCCGAGTTACCGGAACAGGACTGCCAGCAGCTGGGAGGAAGGCTGGTTTGCCAAAATCCCCCTGGCCTGGAGGCAGCAGCTTTACAAACTGTACGAAGCAGATTTTGTTCTCTTCGGCTACCCCAAGCCCGAAAATCTACTTAGAGAC---
>HLequCab3
ATGGCCAAGGCCCGGCTCTTCCGCCTGTGGCTGGTCCTGGGCTCTGTGTTCATGATCCTCCTGATCATCGTGTACTGGGACAACGTGGGCACGGCCCACTTCTACCTGCACACTTCCTTCTCCAGGCCGCACCCCCTGGAGGGCCTGCCCACCGCCGGGCAGCGGGAAGAGAAGGAGCTCCCGGCCGAC------GTGGACGAGTTTTTGGAGAAGCTGCTCAGT---GGTGGCGCGAAGCAG---AACGTCGTTTCCGGGAAAAAGCTGGAG---CAGCCCTCCCTGCTGGCCTCCGGCAGGCCTGTGCTG------AGCAACGTGGAGGAGAGGATAAGGGGCTACGACTGGTCCACGCAC------GGCGCG------CAGCAGAGCCCA------GACCTGGACCGCCGGCAGGCCGAGAGGAGGAGCGTGCTGCGGGAGCTCTGCGCCAACGCGAGCTTCGTGTTCCCCACCAAGGAGCGCTCCTTCGACGACATCCCCAACTACGAGCTGAACCACCTCATCGTGGACGACCGCCACGGCGTCATCTACTGCTACGTGCCCAAGGTGGCCTGCACCAACTGGAAGCGCGTGATGATCGTGCTGAGCGAGAGCCTCTTGGACCAG---GGCGCGCCCTACCGCGACCCCCTGGACATCCCCCGGGAGTACGTCCACAACTCCAGCACCCACCTCACCTTCAACAAATTCTGGCGTCGCTACGGGCGGTTCTCGCGCCACCTGATGAAGATCAAGCTGAAGAAGTACACCAAGTTCCTGTTCGTGCGGGACCCCTTCGTCCGCCTCATCTCCGCCTTCCGCAGCAAGTTCGAGCTGGAGAACGAGGAGTTCTACCGCAAGTTTGCCGTCCCCATGCTCAAGATGTACTCCAACCACACCAGCCTGCCCGCGTCGGTCAGCGAGGCCTTCAGCGCCGGCCTCAAGGTGTCCTTCGCCAACTTCATCCAGTACCTTCTGGACCCGCACACCGAG---AAGCTGGCGCCCTTCAACGAGCACTGGCGGCAGGTGCACCGGCTCTGCCACCCCTGCCAGATAGACTACGACTTTGTGGGCAAGCTGGAGACGCTGGACCAGGACGCGGCCCAGCTCCTCCGGCTCCTCAAGGTGGACAAGCTTCTCCACTTCCCGCCCAGTTACCGCAACAGGACTGCCAGCAGCTGGGAGGACGACTGGTTCGCCAAGATCCCCCTGGCCTGGAGGCAGCAGCTTTACAAACTCTATGAAGCCGATTTTGTTCTCTTTGGCTACCCCAAGCCCGAAAACCTGCTTCGAGAC---
>cerSim1
ATGACCAAGACCCGGCTCTTCCGCCTGTGGCTGGTCCTGGGCTCTGTCTTCATGATCCTCCTGATCATCGTGTACTGGGACAACGTGGGCACCGCCCACTTCTACCTGCACACTTCCTTTTCCAGGCCGCATCCCCTGGAGCCCCTCCCGACCCCCAGGCAGGGGGAAGAGAAGGAGTTCACATCAGAC------GTGGACGAGTTTTTGGAGAAGCTCTTCAGT---GCCGGCATGAAGCAG---AACGTCCTTTCCGGTAGAAAGACAGAG---CAGCCCTCCCAGCTGGCCTCCAGCAGGCCTGTGCTG------AGCAACATGGAGGAGAGGGTGAGGGGCTATGACTGGTCCACCCAC------GACGCC------CAGCAGAGCCCA------GACCTGGACAGGCGGCAGGCCGAGAGGAGGAGCGTGCTGCGGGAATTCTGCGCCAACGCGAGCTTCGTGTTCCCTACCAAGGAGCGCTCCTTCGATGACATCCCCAACTACGAGCTGAATCACCTCATTGTGGACGACCGCCATGGGGTCATCTACTGCTACGTGCCCAAGGTGGCCTGCACCAACTGGAAGCGCGTAATGATTGTCCTGAGCGAGAGCCTCTTGGACCAG---GGCGCCCCCTATCGCGACCCCCTGGACATCCCCCGGGAGTACGTCCACAACTCCAGCACCCATCTCACTTTCAACAAGTTTTGGCGTCGCTACGGGAAGTTCTCCCGCCACCTCATGAAGATCAAGCTGAAAAAGTACACCAAGTTCCTCTTTGTGCGGGACCCCTTTGTCCGCCTCATCTCGGCCTTCCGCAGCAAGTTTGAGCTGGAGAACGAGGAGTTCTACCGGAAGTTCGCCATCCCCATGCTCAAGATGTACTCCAACCACACCAGCCTGCCCGCGTCGGTCAGCGAGGCCTTCAGCGCGGGCCTCAAGGTGTCCTTCGCCAACTTCATCCAGTACCTGCTGGACCCCCACACCGAG---AAGCTGGCGCCCTTCAACGAGCACTGGAGGCAGGTGCACCGCCTCTGCCACCCCTGCCAGATCGACTACGACTTTGTGGGCAAGCTGGAGACCCTGGACCAGGACGCGGCCCAGCTCCTCCGGCTCCTCAAGGTGGACAAGCTTCTCCACTTCCCCCCGAGTTACCGGAACAGGACTGCCAGCAGCTGGGAGGAGGACTGGTTTGCCAAAATCCCCCTGGCCTGGAGGCAGCAGCTTTACAAACTCTATGAAGCAGATTTTGTTCTCTTTGGCTACCCCAAGCCTGAAAACCTGCTTAGAGAC---
>HLcamFer2
ATGACCAAAAGCCGGCTCTTCCGCCTGTGGCTGGTCTTGGGCTCCGTCTTCACCATCCTCCTGATCATCGTGTACTGGGACAGCGTGGGCACCGCCCACTTCTCCTTGCCCACCTCCTTCTCCAGGCCGCACCCGCTGGAGGCCCTCCCCACC---GGCCGGGCAGACGAGAAGGAGTTCGCCTCCGAT------GTGGACGCGTTTCTGGAGAAGCTTCTCAGC---GCTGGCGTGAAGCAG---AGCATCCTCCCCGGGAAGAGGGCGGAG---CAGCCCCCGCTGCTGGCCTCCAGCAGGCCCGCGCCC------GGCAACATGGAGGAGAGTGTGCGGGGCTACGACTGGTCCAGCCAC------GGCGCC------CCGCAGAGCCCG------GACGTGGACGGGCGGCAGGCCGAGCGCAGGAGCGTGCTCAGGGAGCTCTGCGCCAACGCCAGCTTCATGTTCCCCACCAAGGAGCGCTCCTTCGATGACATCCCCAACTACGAGCTGAACCACCTCATCGTGGACGACCGCCACGGGGTCATCTACTGCTACGTGCCCAAGGCGGCCTGCACCAACTGGAAGCGCGTGATGATCGTCCTGAGCCAGAGCCTCTCGGACCGG---GGCGTCCCCTACCGCGACCCCCTGGACATCCCCCGGGAGTACGTCCACAACTCCAGCACCCACCTGACTTTCAGCAAGTTCTGGCGTCGCTACGGGAAGTTCTCCCGCCACCTCATGAAGGTCAAGCTGAAGAAGTACACCAAGTTCCTGTTCGTGCGGGACCCTTTTGTGCGCCTCATCTCGGCCTTCCGCAGCAAGTTCGAGCTGGAGAACGAGGAGTTCTACCGCAAGTTCGCCGTCCCCATGCTGAGGATGTACTCCAACCACACCAGCCTGCCCGCCTCGGTCAGCGAGGCCTTCAGCGCGGGCCTCAAGGTGTCCTTCACCAACTTCATCCAGTACCTGCTGGACCCCCACACCGAG---AAGCTGGCGCCCTTCAACGAGCACTGGCGGCAGGTGCACCGCCTCTGCCACCCCTGCCAGATAGACTACGACTTCGTGGGCAAGCTGGAGACGCTGGACCAGGACGCCGCCCAGCTGCTCCGGCTCCTCAAGGTGGACAAGCTGCTCCACTTCCCCCCGAGTTACCGGAACAGAACTGCCAGCAGCTGGGAGGAGGACTGGTTCTCCAAAATCCCCCTGGCCTGGAGGCAGCAGCTTTACAAACTCTATGAAGCAGATTTTGTGCTCTTTGGCTACCCCAAGCCCGAAAATCTACTTAGAGAC---
>manPen1
ATGACCAAACCCCGCCTTGTCCGCCTGTGGCTGGTCCTGGGGTCCGTGTTCATGATCCTCCTGATCATTGTGTACTGGGACAGCGTGGGCGCCGCCCGCTTCTACCTGCGCACTGCCTGGTCCAGGCCTCGCGCCTCGGAGCCCCGCCCCAGCCCCGGGCAGCAGGAAGGGAAGGAATTCGCCTCTGAC------GTGGACGAGTTCTTGGACAAGCTGCTGCGT---GCGAGCAGGAAGCAG---AGCGCCCTTTCTGGTAGGAGGGTGGAG---CAGCCTTCCCCGCTGGCGTCCAGCAAGCCAGTGCTG------AGCGCCATGGAGGAGAGCGTGAGGGGCTACGACTGGTCCACACGG------GGTGCC------CCGCAGAACCCA------GACCCCGATGGGCGGCAGGCCAAGAGGAGGAGCGTGCTCCGTGAGTTCTGCACCAACACCAGCTTCATGTTCCCCGCCAAGGAGCGCTCCTTCGACGACATCCCCAACTATGAGCTGAACCACCTCATCGTGGACGACCGCCATGGGGTCATCTACTGCTACGTGCCCAAGGTGGCCTGCACCAACTGGAAGCGCATCATGATCGTCCTGAGCGAGAGCCTCCTGGACCAG---GGCGCCCCGTACCGCGACCCCCTGGACATCCCGCGGGAGTACGTCCACAACTCCAGCACCCACCTGACTTTCAACAAGTTCTGGCGTCGCTATGGCCGGTTCTCCCGCCACCTCATGAAGATCAAGCTGAAGAAGTACACCAAGTTCCTCTTCGTGCGGGACCCGTTTGTCCGCCTCATCTCGGCCTTCCGCAGCAAGTTCGAGCTGGAGAACGAGGAGTTCTACAGGAAGTTCGCCGTGCCCATGCTGAGGATGTACTCCAACCACACCAGCCTGCCCGCCTCTGTCAGTGAGGCCTTCAGCGCGGGCCTCAAGGTGTCCTTCACCAACTTCATCCAGTACCTGCTGGACCCCCACACCGAG---AAGCTGGCACCCTTTAACGAGCACTGGCGGCAGGCGCACCGCCTCTGCCACCCCTGCCAGATCGACTATGACTTTGTGGGGAAGCTGGAGACACTGGACCAGGACGCCGCCCAGCTCCTCCAGCTCCTCAGAGTGGACAAGCTGCTCCGCTTCCCCCCGAGCTACCGCAACAGGACTGCCAGCAGCTGGGAGGAGGACTGGTTTGCCCAAATTCCCCTGGCCTGGAGGCAGCAGCTCTACAAACTCTATGAGGCAGATTTTGTTCTCTTTGGCTACCCCAAGCCCGAAAACCTGCTTAGAGAC---
>HLmanJav1
ATGACCAAAACCTGCCTTGTACGCCTGTGGCTGGTCCTGGGGTCTGTGTTCATGATCCTCCTGATCATTGTGTACTGGGACAGCGTGGGCGCCGCCCACTTCTACCTGCGCACCGCCTGGTCCAGGCCTCGAGCCTCGGAGCCCCGCCCCAGCCCCGGGCAGCAGGAAGGGAAGGAGTTCGCCTCCGAC------GTGGACGAGTTCTTGGACAAGCTGCTGCGT---GCAGGCAGGAAGCAA---AGCGTCCTTTCTGGTAGGAGTGTGGAG---CAGCCCTCCCTGCTGGTGTCCAGCAAGCCAGTGCTG------AGCGCCATGGAGGAGAGTGTGAGGGGCTATGACTGGTCCACACGG------GGCGCC------CCGCAGAACCCA------GACCCCGATGGGCGGCAGGCCAAGAGGAGGAGCGTGCTCCGTGAGTTCTGCACCAACACCAGCTTCATGTTCCCCGCCAAGGAGCGCTCCTTCGACGACATCCCCAACTATGAGCTGAACCACCTCATCGTGGACGACCGCCATGGGGTCATCTACTGCTATGTGCCCAAGGTGGCCTGCACCAACTGGAAGCGTGTCATGATCGTCCTGAGCGAGAGCCTCCTGGACCAG---GGCGCCCCGTACCGCGACCCCCTGGACATCCCGCGGGAGTACGTCCACAACTCCAGCACCCACCTGACTTTCAACAAGTTCTGGCGTCGCTATGGCCGGTTCTCCCGCCACCTCATGAAGATCAAGCTGAAGAAGTACACCAAGTTCCTCTTTGTGCGGGACCCCTTTGTCCGCCTCATCTCGGCCTTCCGCAGCAAGTTCGAGCTGGAGAACGAGGAGTTCTACAGGAAGTTCGCCGTGCCCATGCTGAGGATGTACTCCAACCACACCAGCCTGCCCGCCTCTGTCAGTGAGGCCTTCAGCGCGGGCCTCAAGGTGTCCTTCACCAACTTCATCCAGTACCTGCTGGACCCCCACACTGAG---AAGCTGGCACCCTTTAACGAGCACTGGCGGCAGGCGCACCGCCTCTGCCACCCCTGCCAGATCGACTATGACTTTGTGGGGAAGCTGGAGACACTGGACCAGGACGCCGCCCAGCTCCTCCAGCTTCTCAGAGTGGACAAGCTGCTCCGCTTCCCCCCGAGCTACCGCAACAGGACTGCCAGCAGCTGGGAGGAGGACTGGTTTGCCCAAATTCCCCTGGCCTGGAGGCAGCAGCTCTACAAACTCTATGAGGCAGATTTTGTTCTCTTTGGCTACCCCAAGCCTGAAAACCTGCTTAGAGAC---
>canFam3
ATGACCAAAACCCGGCTCTTCCGCCTGTGGCTGGTCTTGGGGTCTGTCTTCATGGTCCTCTTGATCATCGTGTACTGGGACAACGTGGGCACCGCGCACTTCTACCTGCAGACGTCCTTCCCCAGGCCGCACCCCCTGGAGCCGCTGCCCACCCCCGGGCACGGGGCAGAGAAGGAATTCACGTCGGAC------GTGGATGCGTTCTTGCAAAAGTTGCTTGGC---GGCAGCCTGAAGCAG---AGCCCCCTTTCTGGTAAAAGGCCGGAG---CAGCCCTCCGTGCCGGCATCCAGCAGGCCTGGGCTG------AGCAACGCGGAGGAGAGCGTGAGGGGCTATGACTGGTCTGCCCGT------GACACC------CAGCAGGGCCCA------GACCCAGGGGGGCAGCAGGCCGAGAGGAGGAGTGTGCTCAGGGGGCTGTGCGCCAACGCCAGCTTCGTGTTCCCCACCAAGGAGCGCTCCTTCGACGACATTCCCAACTACGAGCTCAACCACCTCATCGTGGACGACCGCCACGGGGTCATCTACTGCTACGTGCCCAAGGTGGCCTGCACCAACTGGAAGCGCGTGATGATCGTGCTGAGCGAGAGCCTCCTGGACCGG---GGCACCCCCTACCGCGACCCCCTGGACATCCCCCGGGAGTATGTGCACAACTCCAGCACCCACCTGACTTTCAACAAGTTTTGGCGCCGCTATGGCAAATTCTCCCGCCACCTGATGAAGATCAAGCTGAAGAAGTACACCAAGTTCCTGTTCGTGCGGGACCCCTTCGTCCGCCTCATCTCGGCCTTCCGCAGCAAGTTCCAGCTGGAAAACGAGGAGTTCTATCGGAAGTTCGCGGTGCCCATGCTCAAGATGTACGCCAACCGCACCGGCCTGCCTGCGTCCGTCAGCGAGGCCTTCAGTGCTGGCCTCAAGGTGTCCTTCGCCAACTTCATCCAGTACCTGCTGGACCCGCGCACCGAG---AAGCTGGCGCCCTTCAACGAGCACTGGAGGCAGGTGCACCGCCTCTGCCACCCCTGCCAGATCGACTACGACTTTGTGGGGAAGCTGGAGACGCTGGACCAGGACGCCGCCCAGCTCCTGCGGCTCCTCAAGGTAGACAAGGTCCTACACTTCCCCCCGAGTTACCGGAACAGAACTGCCAGCAGCTGGGAGGAGGACTGGTTTGCCACCATCCCCCTGGCCTGGAGGCAGCAGCTTTACAAACTCTATGAGGCGGACTTTGTCCTCTTTGGTTACCCCAAGCCTGAACACCTGCTTAGAGAC---
>musFur1
ATGACCAAAACCCGGCTCTTCCGCCTGTGGCTGGTCTTGGGGTCTGTCTTCATGGTCTTCCTGATCATCGTGTACTGGGACAACGTGGGCACCGCCCACTTCTACCTGCACACTTCCTTCCCCAGGCCGCACCCCCTGGCGCCGCTGCCCACCCCCACGCATGGGGCAGAGAAAGAGTTCATGTCTGAC------GTGGACGCGTTTTTGCAGAAGCTGCTTGGC---AGCAGCCTGAAGCAG---AACGCCCCTTCGGGTAAAAGGACGGAG---CAGCCCTCCATGCCGGCCTCCAACAGGCCCGTGCTG------AGCAACGCGGAAGAGAGCGTAAGGGGCTATGACTGGTCCACCCGC------GACGCC------CAGCAGGGCCCG------GACCCGGGCGGGCAGCAGGCCGAGAGGCGGAGTGTGCTCAGGGGGCTCTGTGCCAATGCCAGCTTCGTGTTCCCCACCAAGGAGCGCTCCTTTGACGACATTCCCAACTACGAGCTCAACCACCTCATCGTGGACGACCGCCACGGGGTCATCTACTGCTATGTGCCCAAGGTGGCCTGCACCAACTGGAAGCGCGTGATGATCGTGCTGAGCGAGAGCCTCCTGGACCGT---GGCACCCCCTACCGTGACCCCCTGGACATCCCCCGGGAGTACGTCCACAACTCCAGCACCCACTTGACTTTCAACAAATTCTGGCGCCGCTACGGCAAGTTCTCCCGCCACCTGATGAAGATCAAGCTGAAGAAGTACACCAAGTTCCTGTTTGTGCGGGACCCCTTTGTGCGCCTCATCTCGGCCTTCCGCAGCAAGTTCCAGCTGGAGAACGAGGAGTTCTACCGCAAGTTCGCGGTGCCCATGCTCAAGATGTACGCCAACCGCAGCGGCCTGCCCGCGTCCGTCAGCGAGGCCTTCAGTGCGGGCCTCAAGGTGTCCTTCGCCAACTTCATCCAGTATCTGCTGGACCCGCGCACTGAG---AAGCTGGCGCCCTTTAACGAGCACTGGAGGCAGGTGCACCGCCTCTGCCACCCCTGCCAGATCGACTACGACTTCGTGGGGAAGCTGGAGACCCTGGACCAGGATGCCGCCCAGCTCCTGCGGCTCCTCAAGGTGGACAAGCTCCTGCACTTCCCCCCGAGCTACCGGAACAGAACTGCCAGCAGCTGGGAGGAGGACTGGTTTGCCACCATCCCCCTGGCCTGGAGGCAGCAGCTTTACAAACTCTACGAGGCCGACTTTGTCCTCTTTGGCTACCCCAAGCCCGAAAACCTACTTAGAGAC---
>lepWed1
ATGACCAAAACCCGGCTCTTCCGCCTGTGGCTGGTCTTGGGGTCCGTCTTCATGGTCCTCCTGATCATCGTGTACTGGGACAACGTGGGCACCGCCCACTTCTACCTGCACACTTCCTTCCCCAGGCCACACCCCTTGGAGCCGCTGCCCACCCCCACACACGGGGCAGAGAAGGGGTTCCCGTCAGAC------GTGGACGCGTTTTTGCAGAAGCTGCTCAGT---GGCGGCCTGAAGCAG---AACGCCCTTTCTGGTAAAAGGACGGAG---CAGCCCTCTGTGCCGGCCTCCAGCAGGCCCGTGCTG------AGCAACGCGGAGGAGAGCGTGAGGGGCTATGACTGGTCCACCCGC------GACGCC------CAGCAGGGCCCG------GACCCGGGTGGGCGGCAGGCCGAGAGGAGGAGCGTGCTCAGGGGGCTGTGTGCCAACGCCAGCTTCGTGTTCCCCGCCAAGGAGCGCTCCTTCGACGACATTCCTAATTACGAGCTCAACCACCTCATCGTGGACGACCGCCACGGGGTCATCTACTGCTACGTGCCCAAGGTGGCCTGCACCAACTGGAAGCGCGTGATGATCGTGCTGAGCGAGAGCCTCCTGGACCGC---GGCGCCCCCTACCGCGACCCCCTGGACATCCCCCGGGAGTATGTCCACAACTCCAGCACCCACCTGACTTTCAACAAATTTTGGCGTCGCTACGGCAAGTTCTCCCGCCACCTGATGAAGATCAAGCTGAAGAAGTACACCAAGTTCCTGTTTGTGCGGGACCCCTTCGTGCGCCTCATCTCGGCCTTCCGCAGCAAGTTCCAGCTGGAGAACGAGGAGTTCTACCGCAAGTTCGCCGTGCCCATGCTCAAGATGTACGCCAACCACACCGGCCTGCCCGCGTCCGTCAGCGAGGCCTTCAGCGCGGGCCTCAAGGTGTCCTTTGCCAACTTCATCCAGTACCTGCTGGACCCGCGCACCGAG---AAGCTGACGCCCTTCAACGAGCACTGGAGGCAGGTGCACCGTCTCTGCCACCCCTGCCAGATCGACTACGACTTCGTGGGGAAGCTGGAGACCCTGGACCAGGACGCCGCCCAGCTCCTGCGGCTCCTCAAGGTGGACAAGCTCCTTCACTTCCCCCCGAGTTACCGGAACAGAACTGCCAGTAGCTGGGAGGAGGACTGGTTTGCCACGATCCCCCTGGCCTGGAGGCAGCAGCTTTACAAACTCTACGAGGCCGACTTTGTCCTCTTTGGCTACCCCAAGCCCGAGAACCTTCTTAGAGAC---
>HLmolMol2
ATGACCAAGTCCCGGCTTTTCCGCCTGTGGCTGGTCCTGGGCTCGGTGTTCACCGTCCTCCTCATCATCGCCTACTGGGACAGCGTGGGCACCGCCCACTTT---------------------------------------------------------------------------------------------------------TTGGAGAAGCTGCTGGGC---GCCAGCACGAAG------AACATCGTTCCCGGGAGAAAGACGGAG---CAGCCCCCG---CCGGCCTCCAGCAGGCCCGCGCCG------GGCAGCATGGAGGAGAGCGTGAGGGGCTACGACTGGTCCAGCCGC------GACGCC------CCGCAGGGCCCC------GACCTCGCCGGGCGGCAGGCGGAGCGCAGGAGCGTGCTGCGGGACTTCTGCGCCAACGCCAGCTTCGTGTTCCCCGCCAAGGAGCGCTCCTTCGACGACATCCCCAACTACGAGCTGAACCACCTCATCGTGGACGACCGCCACGGGGTCATCTACTGCTACGTGCCCAAGGTGGCCTGCACCAACTGGAAGCGCGTGATGATCGTGCTCAGCCAGAGCCTGCTGGACCGG---GGCGCCCCGTACCGCGACCCCCTGGACATCCCGCGCGAGCACGTGCACAACTCCAGCACCCACCTGACCTTCAACAAGTTCTGGCGCCGCTACGGGAAGCTCTCCCGCCACCTCATGAAGGTCAAGCTGCAGAAGTACACCAAGTTCCTGTTCGTGCGGGACCCCTTCGTGCGCCTCATCTCGGCCTTCCGCAGCAAGTTCGAGCTGGAGAACGAGGACTTCTACCGGAGGTTCGCCGTCCCCATGCTCCGGACCTACGCCAACCGCACCAGCCTGCCCGCGTCCGTCAGCGAGGCCTTCGGCGCCGGCCTCAAGGTCTCCTTCCGCAACTTCATCCAGTACCTGCTGGACCCGCGCACCGAG---AAGCTGGCGCCCTTCAACGAGCACTGGCGGCAGGTGCACCGGCTCTGCCACCCCTGCCAGATCGAGTACGACTTCGTGGGCAAGCTGGAGACGCTGGACCAGGACGCCGCGCAGCTGCTGCGGCTGCTCAAGGTGGACCAGCGGCTGCACTTCCCGCCCAGCTACCGGAACCGGACCGCCAGCAGCTGGGAGGAGGACTGGTTCGCCAGGATCCCGCTGGCCTGGCGGCGGCAGCTCTACAAGCTCTACGAAGCGGACTTCGTGCTCTTCGGCTACCCCAAGCCCGAGAACCTGCTCAGAGAC---
>oryAfe1
ATGGTGAAAGCCCGGCTCTTCCGGCTCTGGCTGGCCCTGGGCTCCCTCCTCACGATCTTGGTGATCATCGTGTACTGGGACAACGTGGGCACCGCCCACTTCTACTTGCACACATCACTGTCCAGGCCGCACCCACCAGAGCCACCCGCCACGCCTGGGCCAGACGAGGGGAGGGACTCCACATCGGAC------GTGGACGAGTTCCTGGACAAGCTGCTTGGC---TCAAGCCTGAAGCAG---AATGACGCATCCAGAACGCAGCCTGAG---CAGCGCCCCTCGCTGGCCTCCAGCCGGCCCAGCCTG------AGCAACATGGAGGAAAGTGTGAGGGGCTACGACTGGTCTCCCCAC------GACACC------CAGCAGAGCCCG------GACCAGGACAGGCTGCAGGCCGAGCGAAGGCGTGTGCTGAAGGACTACTGTGCCAACTCGAGCCTCACCTTCCCCACCAAGGGGCGCTCATTCGACGACATCCCCAACTATGAGCTGAACCACCTCATAGTGGACGACCGCCACGGGGTCATCTACTGCTATGTGCCCAAGGTGGCCTGCACCAACTGGAAGCGGGTGATGATCGTCCTGAGCGGGAGCCTGCTGGACCAG---GGGGCACCCTACCGGGAGCCGCTAGGCATCCCCCGCGAGCACGTCCACAACTCCAGCACCCACCTGACCTTCAACAAGTTCTGGCGCCGCTACGGCAAGTTCTCACGCCACCTCATGAAAATCAAGCTGAAGAAGTACACCAAGTTCCTGTTCGTGCGGGACCCCTTCGTGCGCCTCATCTCCGCCTTCCGCAGCAAGTTCCAGCTGGAGAACGAGGAGTTCTACCGCAAGTTCGCAGTGCCCATGCTGAAGACGTATGCCAACTTCACCAGCCTGCCCGCCTCCGTCAGCGAGGCCTTCCGTGCCGGCCTCAAGGTGTCCTTCAACACCTTCATCCAGTACCTGCTGGACCCACACACCGAG---AGGCTGGCGCCCTTCAACGAGCACTGGAGGCAGGTCTACCGCCTCTGCCACCCCTGCCAGATTGACTACGACTTTGTGGGCAAGCTGGAGACGCTGGACACGGATGCCACGCAGCTGCTGCGGCTGCTCAAAGTGGACCAGCTGCTCCGCTTCCCTCCGAGCTACCGCAACAGAACCGCCAGCAGCTGGGAGGAGGACTGGTTCGCCAGGATCCCGCTGGCCTGGAGGCAGCAGCTGTACAAACTCTACGAAGCAGACTTTGTTCTCTTTGGCTACCCTAAGCCTGAAAACCTTCTTCAAGAC---
>echTel2
ATGGCGAAAGCACGACTGGTCCGGCTCTGGCTGGCCCTGGGCTCCGTCTTCATGATCCTGCTGATCATCGTGTACTGGGACAACGTGGGCACTGCCCACTTCTACCTGCACACTGCGCTCTCCAGGCCGCGGGGCCCCAAGCCCCCACCCACGGCCGGG------------------------------------------------------------------------------------------------------------------------------------------------------CTG------AGCAACATGGAGGAGAGGGTGAGGGGCTATGACTGGACGTCCCAC------GTGGCAGCCACTGAGCAGAGCCAG------GCCCAGGCCGCGCGGCAGGCCCATCGGCAGCGGCTGCTCAGGGACCTGTGCGCCAACTCGAGCTTTGTCTTCCCCACCAAGGAGCGCGCCTTCGACGACATCCCCAACTACGAGCTGAACCACCTCATCGTGGACGACCGCCACGGCGTCATCTACTGCTACGTGCCCAAGGTGGCCTGCACCAACTGGAAGCGCGTGATGATCGTGCTGAGCGAGAGCCTGCTGGACGGC---GGCCGGCCCTACCGCGAGCCGCTGGCCATCCCCCGTGAGCACGTGCACAACTCCAGCACCCACCTCACCTTCAACAAGTTCTGGCGCCGCTACGGCAGGTTCTCGCGGCACCTCATGAAGGTCAAGCTCAAGAAGTACACCAAGTTCCTGTTCGTGCGCGACCCCTTCGTGCGCCTCATCTCCGCCTTCCGCAGCAAGTTCGAGCTGCAGAACGAGGAGTTCTACCGCCGCTTCGCCGCGCCCATGCTCCGCATGTACTCCAACCTCACCAGCCTGCCCACCTCCGCCAGCGCCGCCTTCCGCGCCGGCCTCAAGGTCTCCTTCGCCCACTTCATCCAGTACCTGCTGGACCCGCACACCGAG---CGCCTGGCGCCCTTCAACGAGCACTGGCGCCAGGTGTACCGGCTCTGTCACCCCTGCCAGATCGAGTACGACTTCGTGGGCAAGCTGGAGACGCTGGACGCTGACGCCGCCCAGCTGCTGCGGCTGCTGCAGGTGGACCAGCGCCTGCACTTCCCGCCCAGCTACCGCAACCGCACCGCCCGCAGCTGGGAGCAGGGCTGGTTCGCCAGCATCCCGCTGGCCTGGCGGCAGCAGCTGTACAAGCTCTACGAGGCCGACTTCGTTCTTTTTGGCTACCCCAAGCCGGAGAGCCTGCTGCAGAAC---
>ochPri3
ATGACCAACTCGAGGCTCCTGCGGCTGTGGCTGGCGCTGGGCTCCGTGCTCATGATCCTCCTGCTCATCGTGTACTGGGACAACGTGGGCGCCGCCCACTTCCACCTGCACACTGCCCTGTCCAGGCCGCGCCCCGCCGAGGCGCTCCCCACCGCTGGCCAGGGCGCC---AAGGAGCTGACCTCGGAC------GTGGACGAGTTTTTGGATAAGCTGCTCGGC---TCCGGGACAAAGCAG---AGCGACCCTTCCAGGAAGAGGACGGAG---CGGCCCCCCGTGCCGGCCCCCAGCCAGCCGGCGCTG------GGCGCCCTGGAGGAGAGTGTGCGGGGCTACGACTGGTCCCCGCAC------GGCACC------CAGCACAGCGGG------GACCAGGGCCTGCAGCAGGCGGCACGGAGGAGCGTCCTGCGGGACTTCTGCGCCAATTCCAGCCTGGCCTTCCCCACCAAGGAGCGCTCCTTCGACGACATCCCCAACTACGAGCTGAGCCACCTCATCGTGGACGACCGCCACGGGGTCATCTACTGCTACGTGCCCAAGGTGGCCTGCACCAACTGGAAGCGCGTGATGATTGTGCTGAGCCAGAGCCTGTCGGACCGC---GGCGCCCCGTACCGCGACCCGCTGGCCATCCCCCGTGAGCAGGTGCACAACTCCAGCGTGCACCTGACCTTCAACAAGTTCTGGCGGCGCTATGGCAAGTTCTCCCGCCGCCTCATGAAGGCCAAGCTCAAGAAGTACACCAAGTTCCTGTTCGTGCGCGAGCCCTTCGTGCGCCTCATCTCCGCCTTCCGCAGCAAGTTCGAGCTGCAGAATGAGGAGTTCTACCGCAAGTTCGCCGTGCCCATGCTGCGGCTCTACGCCAACCGCACCAGCCCGCCCGCCTCCGCCAGCCAGGCCTTCCGCGCCGGCCTCAAGGTGTCCTTCGCCAACTTCATCCAGTACCTGCTGGACCCGCTCACCGAG---AGGCTGGCGCCGTTCAACGAGCACTGGCGGCAGGTGTACCGCCTCTGCCACCCGTGCCAGATCGACTACGACTTCGTGGGGAAGCTGGAGACGCTGGACGAGGACGCGGCCCAGCTGCTGCGGCTGCTCAAGGTGGACACGCGCCTGCACTTTCCCCCGAGCTACCTGAACAGGACCGCCAGCAGCTGGGAGGAGCACTGGTTCGCTCAGATCCCCCTGGCCTGGAGGCGGCAGCTGTACAAACTCTACGAAGCTGACTTTGTCCTCTTTGGCTATCCGAAGCCGGAGAGCCTCCTCAGGGAC---
>HLphyDis3
ATGGCCACGACCCGGCTGTTCCGCCTGGGGCTGGCCCTGGGCTCCGTGTTCATGGTCCTCCTGATCATCGTGTACTGGGACCGCGTGGGCACCGCGCACTTCGCCCCGCACACGGCCTTCTCCAGGCCGCACACCCCGGGGCCCCGCCCCAGCCCCGGGCGGGCTGCCGCGGGGGAGCCGGCGCCCGGC------GTGGGCCAGTTCCTGGAGGGCCTGCTCGGTGGCGCCGGCCTGAAGCAG---GATGCCCTGCCGGGCAGGAAGGCGGAG---CCGTCCCCGCCGCCGGCCCCCAGCCGGCCCGAGGCG------GGCAGCGTGGAGGAGAGTGTGAGGGGCTACGACTGGTCCAGCCGG------GGCGCG------CCGCAGGGCCCG------GACGCCGACGGGCGGCAGGCCGCGCGCAGGGGCGTGCTGCGGGGCTTCTGCGCCAACGCCAGCCTCGCGTTCCCGGCCAAGGAGCGCTCCTTCGACGACATCCCCAGCCGCGAGCTGAGCCACCTCATCGTGGACGACCGGCACGGCGCCATCTACTGCTACGTGCCCAAGGTGGCCTGCACCAACTGGAAGCGCGTGATGATCGTGCTCAGCGGCAGCCTGCGGCACCGC---GGCGCGCCCTACCGCGACCCGCTGGACATCCCGCGCGAGTTCGTGCACAACTCCAGCACCCACCTGACCCTCAACAAGTTCTGGCGCCGCTACGGCAAGCTCTCCCGCCACCTCATGAAGGTCCGGCTGCAGAAGTACACCAAGTTCCTGTTCGTGCGCGACCCCTTCGTGCGCCTCATCTCCGCCTTCCGCAGCAAGTTCGAGCTGCGGAACGAGGACTTCTACCGCCGCTTCGCCGTGCCCATGCTGCGCGCCTACGCCAACCTCACCAGCCTGCCGGCCTCCGTCGGCGAGGCCTTCCGCGCGGGCCTCCGGGTCACCTTCTCCCACTTCGTCCAGTACCTGCTGGACCCCCGCACCGAG---CAGCTGGCGCCCTTCAACGAGCACTGGCGGCAGGTGCACCGGCTCTGCCACCCCTGCCAGATCGAGTACGACTTCGTGGGCAAGCTGGAGACGCTGGACCAGGACGCCGCCCAGCTGCTGCGGCTGCTCAAGGTGGACGGGCAGCTGCACTTCCCGCCGAGCTACCGGAACAGGACCGCCAGCAGCTGGGAGGAGGACTGGTTCGCCGAGATCCCGCTGGCCTGGCGGCGGCAGCTGTACAAGCTCTACGAGGCCGACTTCGTGCTCTTCGGCTACCCCAAGCCCGAGCACCTGCTCCGGGGC---
>eriEur2
ATGGCGCAGGCGCGGCTGCTCCGCGTGAGCCTGGCCCTGGGCTGCCTGCTGGTGGGGCTGCTCATCGTCCTGTACTGGGAC---------------------------------------------------------------------------------------------------------------------------------------------------------------------------------------------------------------------------------------------GCCGGCCCAGAGGAGAGCGTGCGCGGCTATGACTGGACAGCCCGC------GGCCCG---GACCCCCAGGACCCCGAG---GACCCCGCGGCGCGCCAGGCGGCCCGGCGGGGCAGGCTGCGGGCCCTGTGTGCCAACACCAGCTTTGCCTTCGCGGCCACCCGGCGCGCCCTGGACGACATCCCCAGCCGCGAGCTGGACCACCTGATAGTGGACGAGCGGCACGGCGCCATCTACTGCTACGTGCCCAAGGTGGCCTGCACCAACTGGAAACGCGTCATGATCGTGCTGAGCCAGAGCCTGCGCGACAGGGCCGGCGCCCCCTTCCGGGACCCCCTGGCCGTGCCCCGTGAGGCCGCGCACAACGCCAGCTCGCACCTGACCCTCGGCCGCTTCTGGCGGCGCCATGGCCGGCTGGCGCGGGGCCTGGTGCGGGCGCGCCTGCAGACCTACACCAAGTTCCTGTTCGTGCGGGACCCCTTCGTGCGTCTCATCTCCGCCTTCCGCAGCAAATTCCAGCTGGAGAATGAGGAATTCTACCGGCGCTTTGCGGTGCCCATGCTGCGGCTCTACGCCAACCGCACACGCCCGCCCGCCTCCGCCCACGAGGCCGCCCGCGCCGGGCTGCATGTCAGCTTCGCCAACTTCGTGCAGTACCTGCTGGACCCGCGCACCGAGGCCCGCGGCGGCCCCTTCAATGAGCACTGGCGGCAGGTGCACCGGCTGTGCCACCCCTGCCAGATTGACTACGACTTCGTGGGCAAGCTGGAGACACTGGAGCAGGACGCGGCCGCTCTGCTGCGGCTGCTCAAAGCTGACGCCGGCCTACGCTTCCCGCCCAGCTACCGCAACCGCACTGCCCGCAGCTGGGAGCAGGGCTGGTTTGCGCAGGTGCCGCTGGCCTGGCGCCGCCAGCTCTACCAGCTCTACGAGCCTGACTTCCTGCTCTTCGGCTACCCCAAGCCCGAGAGCCTGCTCAGGGAC---
