# Supplementary material for: Six reference-quality genomes reveal evolution of bat adaptations
Source: Nature. 2020 Jul 22;583(7817):578–84. doi: 10.1038/s41586-020-2486-3 (PMC8075899; doi:10.1038/s41586-020-2486-3)
Supplement: Supplementary file 6 — Alignments of 12,931 protein-coding genes across 48 mammals. [file 41586_2020_2486_MOESM6_ESM.gz › suppDataFile/ENST00000309979.aln.fasta]

>hg38
ATGCTCCAGTTGTGGAAGGTGGTACGCCCAGCTCGGCAGCTGGAACTGCACCGCCTCATACTGCTGCTGATCGCTTTCAGCCTGGGCTCCATGGGCTTCCTGGCTTATTATGTGTCCACCAGCCCTAAGGCCAAGGAACCCTTGCCCCTGCCCTTGGGAGACTGCAGCAGC---GGTGGGGCAGCTGGT------------CCTGGCCCTGCACGGCCTCCAGTTCCACCTCGGCCCCCCAGGCCTCCAGAGACAGCTCGAACTGAACCCGTGGTCCTTGTGTTTGTGGAGAGTGCATACTCACAGCTGGGGCAGGAAATTGTGGCCATCCTGGAGTCTAGTCGTTTTCGTTATAGCACTGAGTTGGCACCTGGCCGAGGGGACATGCCCACATTGACTGATAATACCCATGGCCGCTATGTCTTGGTCATTTATGAGAACCTGCTCAAGTATGTCAACCTGGATGCCTGGAGTCGGGAACTGCTAGACCGGTACTGCGTGGAGTATGGTGTGGGCATCATTGGCTTTTTCCGAGCCCACGAGCACAGCCTACTGAGCGCCCAGCTCAAGGGCTTTCCCCTTTTTTTACACTCAAACTTGGGGCTCCGGGACTACCAAGTGAATCCTTCTGCCCCGCTACTGCATCTCACACGCCCCAGCCGCCTAGAACCAGGGCCACTGCCTGGTGATGACTGGACCATCTTCCAATCCAATCATAGTACATATGAACCAGTGCTTCTTGCCAGCCTTCGGCCAGCT---GAGCCCGCAGTGCCAGGACCAGTTCTTCGTCGGGCCCGGCTTCCCACTGTGGTACAGGACCTGGGGCTTCATGATGGCATCCAGCGGGTGCTCTTTGGACATGGCCTTTCCTTCTGGCTCCACAAACTTATCTTCGTTGATGCTGTTGCATACCTCACTGGCAAGCGCCTCTGCCTGGACCTTGACCGCTACATCTTGGTAGACATCGATGACATCTTTGTGGGCAAGGAAGGGACCCGCATGAAGGTGGCTGATGTTGAGGCTCTGTTGACCACCCAGAACAAACTCAGGACCTTAGTTCCCAACTTCACCTTCAACTTGGGCTTCTCGGGCAAGTTCTATCATACTGGGACAGAGGAGGAGGATGCAGGGGACGACATGCTGCTGAAGCACCGCAAAGAGTTCTGGTGGTTCCCCCACATGTGGAGCCACATGCAGCCACACCTGTTCCACAATCGCTCCGTGCTGGCTGACCAGATGAGGCTCAACAAACAGTTTGCTCTGGAGCATGGGATTCCCACGGACCTGGGGTATGCTGTGGCCCCCCACCACTCGGGTGTGTACCCCATCCACACGCAGCTCTATGAGGCCTGGAAATCCGTGTGGGGCATCCAGGTGACCAGCACTGAGGAGTATCCCCATCTCCGCCCTGCCCGCTACCGCCGTGGCTTCATTCACAATGGCATTATGGTGCTGCCCCGGCAGACATGTGGCCTCTTCACTCACACAATCTTCTATAATGAGTATCCTGGAGGCTCTCGTGAACTAGACCGGAGCATCCGAGGTGGAGAGCTCTTTCTGACAGTGCTGCTTAATCCGATCAGCATCTTTATGACCCATCTGTCCAATTATGGAAATGACCGGCTGGGCCTATACACCTTTGAGAGCTTGGTGCGCTTCCTCCAGTGTTGGACACGGCTGCGCCTACAGACCCTTCCTCCTGTCCCACTTGCACAGAAGTACTTTGAACTTTTCCCTCAGGAGCGAAGCCCCCTTTGGCAGAATCCCTGTGATGACAAGAGGCACAAAGATATCTGGTCCAAGGAGAAAACCTGTGATCGTCTCCCGAAGTTCCTCATTGTGGGACCCCAGAAAACAGGGACTACAGCTATTCACTTCTTCCTGAGCCTGCACCCAGCTGTAACTAGCAGCTTCCCTAGCCCCAGCACATTTGAGGAGATTCAGTTCTTCAACAGCCCTAATTACCACAAGGGTATTGACTGGTACATGGATTTCTTCCCTGTTCCTTCCAATGCCAGCACTGATTTCCTATTTGAAAAAAGTGCCACCTACTTTGACTCTGAAGTTGTACCACGGCGGGGGGCTGCCCTCCTGCCACGAGCCAAGATCATCACAGTGCTCACCAACCCTGCTGACAGGGCCTACTCCTGGTACCAGCATCAGCGAGCCCATGGAGACCCAGTTGCTCTGAACTATACCTTCTATCAGGTGATTTCAGCCTCCTCCCAGACCCCTCTGGCACTACGCTCCCTGCAGAACCGCTGTCTTGTCCCTGGCTACTATTCTACCCATCTACAACGCTGGCTGACTTACTACCCCTCTGGACAGTTGCTGATTGTGGATGGGCAAGAGCTGCGTACCAACCCAGCAGCCTCAATGGAGAGCATCCAGAAGTTCCTGGGTATCACACCCTTTCTGAACTACACACGGACCCTC---------------------AGGTTTGATGATGATAAGGGATTTTGGTGCCAGGGACTTGAAGGTGGTAAGACTCGCTGTCTAGGCCGGAGCAAAGGCCGGAGGTATCCAGATATGGACACTGAGTCCCGTCTTTTCCTTACGGATTTTTTCCGGAACCATAATTTGGAGTTGTCGAAGCTGCTGAGCCGGCTTGGACAGCCAGTGCCCTCGTGGCTTCGGGAAGAACTGCAGCATTCCAGTCTGGGC---
>panTro5
ATGCTCCAGTTGTGGAAGGTGGTACGCCCAGCTCGGCAGCTGGAACTGCACCGCCTCATACTGCTGCTGATCGCTTTCAGCCTGGGCTCCATGGGCTTCCTGGCTTATTATGTGTCCACCAGCCCTAAGGCCAAGGAACCCTTGCCCCTGCCCTTGGGAGACTGCAGCAGC---GGTGGGGCAGCTGGT------------CCTGGCCCTGCACGGCCTCCAGTTCCACCTCGGCCCCCCAGGCCTCCAGAGACAGCTCGAACTGAACCCGTGGTCCTTGTGTTTGTGGAGAGTGCATACTCACAGCTGGGGCAGGAAATTGTGGCCATCCTGGAGTCTAGTCGTTTTCGTTATAGCACTGAGTTGGCACCTGGCCGAGGGGACATGCCCACATTGACTGATAATACCCATGGCCGCTATGTCTTGGTCATTTATGAGAACCTGCTCAAGTATGTCAACCTGGATGCCTGGAGTCGGGAACTGCTAGACCGGTACTGCGTGGAGTATGGTGTGGGCATCATTGGCTTTTTCCGAGCCCACGAGCACAGCCTACTGAGCGCCCAGCTCAAGGGCTTTCCCCTTTTTTTACACTCAAACTTGGGGCTCCGGGACTACCAAGTGAATCCTTCTGCCCCGCTACTGCATCTCACACGCCCCAGCCGCCTAGAACCAGGGCCACTGCCTGGTGATGACTGGACCATCTTCCAATCCAATCATAGTACATATGAACCAGTGCTTCTTGCCAGCCTTCGGCCAGCT---GAGCCCCCAGTGCCAGGACCAGTTCTTCGTCGGGCCCGGCTTCCCACTGTGGTACAGGACCTGGGGCTTCATGATGGCATCCAGCGGGTGCTCTTTGGACATGGCCTTTCCTTCTGGCTCCACAAACTTATCTTCATTGATGCTGTTGCATACCTCACTGGCAAGCGCCTCTGCCTGGACCTTGACCGCTACATCTTGGTAGACATCGATGACATCTTTGTGGGCAAGGAAGGGACCCGCATGAAGGTGGCTGATGTTGAGGCTCTGTTGACCACCCAGAACAAACTCAGGACCTTAGTTCCCAACTTCACCTTCAACTTGGGCTTCTCGGGCAAGTTCTATCATACTGGGACAGAGGAGGAGGATGCAGGGGACGACATGCTGCTGAAGCACCGCAAAGAGTTCTGGTGGTTCCCCCACATGTGGAGCCACATGCAGCCACACCTGTTCCACAATCGCTCCGTGCTGGCTGACCAGATGAGGCTCAACAAACAGTTTGCTCTGGAGCATGGGATTCCCACGGACCTGGGGTATGCTGTGGCCCCCCACCACTCGGGTGTGTACCCCATCCACACGCAGCTCTATGAGGCCTGGAAATCCGTGTGGGGCATCCAGGTGACCAGCACTGAGGAGTATCCCCATCTCCGCCCTGCCCGCTACCGCCGTGGCTTCATTCACAATGGCATTATGGTGCTGCCCCGGCAGACATGTGGCCTCTTCACTCACACAATCTTCTATAATGAGTATCCTGGAGGCTCTCGTGAACTAGACCGGAGCATCCGAGGTGGAGAGCTCTTTCTGACGGTGCTGCTTAATCCGATCAGCATCTTTATGACCCATCTGTCCAATTATGGAAATGACCGGCTGGGCCTATACACCTTTGAGAGCTTGGTGCGCTTCCTCCAGTGTTGGACACGGCTGCGCCTACAGACCCTTCCTCCTGTCCCACTTGCACAGAAGTACTTTGAACTTTTCCCTCAGGAGCGAAGCCCCCTTTGGCAGAATCCCTGTGATGACAAGAGGCACAAAGATATCTGGTCCAAGGAGAAAACCTGTGATCGTCTCCCGAAGTTCCTCATTGTGGGACCCCAGAAAACAGGGACTACAGCTATTCACTTCTTCCTGAGCCTGCACCCAGCTGTAACTAGCAGCTTCCCTAGCCCCAGCACATTTGAGGAGATTCAGTTCTTCAACGGCCCTAATTACCACAAGGGTATTGACTGGTACATGGATTTCTTCCCTGTTCCTTCCAATGCCAGCACTGATTTCCTATTTGAAAAAAGTGCCACCTACTTTGACTCAGAAGTTGTACCACGGCGGGGGGCTGCCCTCCTGCCACGAGCCAAGATCATCACAGTGCTCACCAACCCTGCTGACAGGGCCTACTCCTGGTACCAGCATCAGCGAGCCCATGGAGACCCAGTTGCTCTGAACTATACCTTCTATCAGGTGATTTCAGCCTCCTCCCAGACCCCTCTGGCACTACGCTCCCTGCAGAACCGCTGTCTTGTCCCTGGCTACTATTCTACCCATCTACAACGCTGGCTGACCTACTACCCCTCTGGGCAGTTGCTGATTGTGGATGGGCAAGAGCTGCGTACCAACCCAGCAGCCTCAATGGAGAGCATCCAGAAGTTCCTGGGTATCACACCCTTTCTGAACTACACACGGACCCTC---------------------AGGTTTGATGATGATAAGGGATTTTGGTGCCAGGGACTTGAAGGTGGTAAGACTCGCTGTCTAGGCCGGAGCAAAGGCCGGAGGTATCCAGATATGGACACTGAGTCCCGTCTTTTCCTTACGGATTTTTTCCGGAACCATAATTTGGAGTTGTCGAAGCTGCTGAGCCGGCTTGGACAGCCAGTGCCCTCGTGGCTTCGGGAAGAACTGCAGCATTCCAGTCTGGGC---
>gorGor5
ATGCTCCAGTTGTGGAAGGTGGTACGCCCAGCTCGGCAGCTGGAACTGCACCGCCTCATACTGCTGCTGATCGCTTTCAGCCTGGGCTCCATGGGCTTCCTGGCTTATTATGTGTCCACCAGCCCTAAGACCAAGGAACCCTTGCCCCTGCCCTTGGGAGACTGCAGCAGC---GGTGGGGCAGCTGGT------------CCTGGCCCTGCACGGCCTCCAGTTCCACCTCGGCCCCCCAGGCCTCCAGAGACAGCTCGAACTGAACCCGTGGTCCTTGTGTTTGTGGAGAGTGCATACTCACAGCTGGGGCAGGAAATTGTGGCCATCCTGGAGTCTAGTCGTTTTCGTTATAGCACTGAGTTGGCACCTGGCCGAGGGGACATGCCCACATTGACTGATAATACCCATGGCCGCTATGTCTTGGTCATTTATGAGAACCTGCTCAAGTATGTCAACCTGGATGCCTGGAGTCGGGAACTGCTAGACCGGTACTGCGTGGAGTATGGTGTGGGCATCATTGGCTTTTTCCGAGCCCACGAGCACAGCCTACTGAGCGCCCAGCTCAAGGGCTTTCCCCTTTTTTTACACTCAAACTTGGGGCTCCGGGACTACCAAGTGAATCCTTCTGCCCCGCTACTGCATCTCACACGCCCCAGCCGCCTAGAACCAGGGCCACTGCCTGGTGATGACTGGACCATTTTCCAATCCAATCATAGTACATATGAACCAGTGCTTCTTGCCAGCCTTCGGCCAGCT---GAGCCCCCAGTGCCAGGACCAGTTCTTCGTCGGGCCCGGCTTCCCACTGTGGTACAGGACCTGGGGCTTCATGATGGCATCCAGCGGGTGCTCTTTGGACATGGCCTTTCCTTCTGGCTCCACAAACTTATCTTCGTTGATGCTGTTGCATACCTCACTGGCAAGCGCCTCTGCCTGGACCTTGACCGCTACATCTTGGTAGACATCGATGACATCTTTGTGGGCAAGGAAGGGACCCGCATGAAGGTGGCTGATGTTGAGGCTCTGTTGACCACCCAGAACAAACTCAGGACCTTAGTTCCCAACTTCACCTTCAACTTGGGCTTCTCGGGCAAGTTCTATCATACTGGGACAGAGGAGGAGGATGCAGGGGACGACATGCTGCTGAAGCACCGCAAAGAGTTCTGGTGGTTCCCCCACATGTGGAGCCACATGCAGCCACACCTGTTCCACAATCGCTCCGTGCTGGCTGACCAGATGAGGCTCAACAAACAGTTTGCTCTGGAGCATGGGATTCCCACGGACCTGGGGTATGCTGTGGCCCCCCACCACTCGGGTGTGTACCCCATCCACACGCAGCTCTATGAGGCCTGGAAATCCGTGTGGGGCATCCAGGTGACCAGCACTGAGGAGTATCCCCATCTCCGCCCTGCCCGCTACCGCCGTGGCTTCATTCACAATGGCATTATGGTGCTGCCCCGGCAGACATGTGGCCTCTTCACTCACACAATCTTCTATAATGAGTATCCTGGAGGCTCTCGTGAACTAGACCGGAGCATCCGAGGTGGAGAGCTCTTTCTGACGGTGCTGCTTAATCCGATCAGCATCTTTATGACCCATCTGTCCAATTATGGAAATGACCGGCTGGGCCTATACACCTTTGAGAGCTTGGTGCGCTTCCTCCAGTGTTGGACACGGCTGCGCCTACAGACCCTTCCTCCTGTCCCGCTTGCACAGAAGTACTTTGAACTTTTCCCTCAGGAGCGAAGCCCCCTTTGGCAGAATCCCTGTGATGACAAGAGGCACAAAGATATCTGGTCCAAGGAGAAAACCTGTGATCGTCTCCCGAAGTTCCTCATTGTGGGACCCCAGAAAACAGGGACTACAGCTATTCACTTCTTCCTGAGCCTGCACCCAGCTGTAACTAGCAGCTTCCCTAGCCCCAGCACATTTGAGGAGATTCAGTTCTTCAACGGCCCTAATTACCACAAGGGTATTGACTGGTACATGGATTTCTTCCCTGTTCCTTCCAATGCCAGCACTGATTTCCTATTTGAAAAAAGTGCCACCTACTTTGACTCAGAAGTTGTACCACGGCGGGGGGCTGCCCTCCTGCCACGAGCCAAGATCATCACAGTGCTCACCAACCCTGCTGACAGGGCCTACTCCTGGTACCAGCATCAGCGAGCCCATGGAGACCCAGTTGCTCTGAACTATACCTTCTATCAGGTGATTTCAGCCTCCTCCCAGACCCCTCTGGCACTACGCTCCCTGCAGAACCGCTGTCTTGTCCCTGGCTACTATTCTACCCATCTACAACGCTGGCTGACTTACTACCCCTCTGGACAGTTGCTGATTGTGGATGGGCAAGAGCTGCGTACCAACCCAGCAGCCTCAATGGAGAGCATCCAGAAGTTCCTGGGTATCACACCCTTTCTGAACTACACACGGACCCTC---------------------AGGTTTGATGATGATAAGGGATTTTGGTGCCAGGGACTTGAAGGTGGTAAGACTCGCTGTCTAGGCCGGAGCAAAGGCCGGAGGTATCCAGATATGGACACTGAGTCCCGTCTTTTCCTTACGGATTTTTTCCGGAACCATAATTTGGAGTTGTCGAAGCTGCTGAGCCGGCTTGGACAGCCAGTGCCCTCATGGCTTCGGGAAGAACTGCAGCATTCCAGTCTGGGC---
>ponAbe2
ATGCTCCAGTTGTGGAAGGTGGTACGCCCAGCTCGGCAGCTGGAACTGCACCGCCTCATACTGCTGCTGATCGCTTTCAGCCTGGGCTCCATGGGCTTCCTGGCTTATTATGTGTCCACCAGCCCTAAGGCCAAGGAACCCTTGCCCCTGCCCTTGGGAGACTGCAGCAGC---GGTGGGGCAGCTGGT------------CCTGGCCCTGCACGGCCTCCAGTTCCACCTCGGCCCCCCAGGCCTCCAGAGACAGCTCGAACTGAACCCGTGGTCCTTGTGTTTGTGGAGAGTGCATACTCACAGCTGGGGCAGGAAATTGTGGCCATCCTGGAGTCTAGTCGTTTTCGTTATAGCACTGAGTTGGCACCTGGCCGAGGGGACATGCCCACATTGACTGATAATACCCATGGCCGCTATGTCTTGGTCATTTATGAGAACCTGCTCAAGTATGTCAACCTGGATGCCTGGAGTCGGGAACTGCTAGACCGGTACTGCGTGGAGTATGGTGTGGGCATCATTGGCTTTTTCCGAGCCCACGAGCACAGCCTACTGAGTGCCCAGCTCAAGGGCTTTCCCCTTTTTTTACACTCAAACTTGGGGCTCCGGGACTACCAAGTGAATCCTTCTGCCCCGCTACTGCATCTCACACGCCCCAGCCGCCTAGAACCAGGGCCACTGCCTGGTGATGACTGGACCATCTTCCAATCCAATCATAGTACATATGAACCAGTGCTTCTTGCCAGCCTTCGGCCAGCT---GAGCCCCCAGTGCCAGGACCAGTTCTTCGTCGGGCCCGGCTTCCCACTGTGGTACAGGACCTGGGGCTTCATGATGGCATCCAGCGGGTGCTCTTTGGTCATGGCCTTTCCTTCTGGCTCCACAAACTTATCTTCGTTGACGCTGTTGCATACCTCACTGGCAAGCGCCTCTGCCTGGACCTTGACCGCTACATCTTGGTAGACATCGATGACATCTTTGTGGGCAAGGAAGGGACCCGCATGAAGGTGGCTGATGTTGAGGCTCTGTTGACCACCCAGAACAAACTCAGGACCTTAGTTCCCAACTTCACCTTCAACTTGGGCTTCTCGGGCAAGTTCTATCATACTGGGACAGAGGAGGAGGATGCAGGGGACGACATGCTGCTGAAGCACCGCAAAGAGTTCTGGTGGTTCCCCCACATGTGGAGCCACATGCAGCCACACCTGTTCCACAATCGCTCCGTGCTGGCTGACCAGATGAGGCTCAACAAACAGTTTGCTCTGGAGCATGGGATTCCCACGGACCTGGGGTATGCCGTGGCCCCCCACCACTCGGGCGTGTACCCCATCCACACGCAGCTCTATGAGGCCTGGAAATCCGTGTGGGGCATCCAGGTGACCAGCACTGAGGAGTATCCCCATCTCCGCCCTGCCCGCTACCGCCGTGGCTTCATTCACAATGGCATTATGGTGCTGCCCCGGCAGACATGTGGCCTCTTCACTCACACAATCTTCTATAATGAGTATCCTGGAGGCTCTCGTGAACTAGACCGGAGCATCCGAGGTGGAGAGCTCTTTCTGACGGTGCTGCTTAATCCGATCAGCATCTTTATGACACATCTGTCCAATTATGGAAATGACCGGCTGGGCCTGTACACCTTTGAGAGCTTGGTGCGCTTCCTCCAGTGTTGGACACGGCTGCGCCTACAGACCCTTCCTCCTGTCCCGCTTGCACAGAAGTACTTTGAACTTTTCCCTCAGGAGCGAAGCCCCCTTTGGCAGAATCCCTGTGATGACAAGAGGCACAAAGATATCTGGTCCAAGGAGAAAACCTGTGATCGTCTCCCGAAGTTCCTCATTGTGGGACCCCAGAAAACAGGGACTACAGCTATTCACTTCTTCCTGAGCCTGCACCCAGCTGTAACTAGCAGCTTCCCTAGCCCCAGCACATTTGAGGAGATTCAGTTCTTCAACGGCCCTAATTACCACAAGGGTATTGACTGGTACATGGATTTCTTCCCTGTTCCTTCCAATGCCAGCACTGATTTCCTGTTTGAAAAAAGTGCCACCTACTTTGACTCAGAGGTTGTACCACGGCGGGGGGCTGCCCTCCTGCCACGAGCCAAGATCATCACAGTGCTCACCAACCCTGCTGACAGGGCCTACTCCTGGTACCAGCATCAGCGAGCCCATGGAGACCCAGTTGCTCTGAACTATACCTTCTATCAGGTGATTTCAGCCTCCTCCCAGACCCCTCTGGCACTACGCTCCCTGCAGAACCGCTGTCTTGTCCCTGGCTACTATTCTACCCATCTACAACGCTGGCTGACTTACTACCCCTCTGGACAGTTGCTGATTGTGGATGGGCAAGAGCTGCGTACCAACCCAGCAGCCTCAATGGAGAGCATCCAGAAGTTCCTGGGTATCACACCCTTTCTGAACTACACACGGACCCTC---------------------AGGTTTGATGACGATAAGGGATTTTGGTGCCAGGGACTTGAAGGTGGTAAGACTCGCTGTCTAGGCCGGAGCAAAGGCCGGAGGTATCCAGATATGGACACTGAGTCCCGTCTTTTCCTTATGGATTTTTTCCGGAACCATAATTTGGAGTTGTCGAAGCTGCTGAGCCGGCTTGGACAGCCAGTGCCCTCATGGCTTCGGGAAGAACTGCAGCATTCCAGTCTGGGC---
>macFas5
ATGCTCCAGTTGTGGAAGGTGGTACGCCCAGCTCGGCAGCTGGAACTGCACCGCCTCATACTGCTGCTGATTGCTTTCAGCCTGGGCTCCATGGGCTTCCTGGCTTACTATGTGTCCACCAGCCCTAAGGCCAAGGAGCCCCTGCCCCTGCCCTTGGGAGACTGCAGCAGC---AGTGGGGCAGCTGGT------------CCTGGCCCTGCACGGCCTCCAGTTCCACCTCGGCCCCCCAGGCCTCCAGAGACAGTTCGAACTGAACCTGTGGTCCTTGTGTTTGTGGAGAGTGCATACTCACAGCTGGGGCAGGAAATTGTGGCCATCCTGGAATCTAGTCGTTTTCGTTATAGCACTGAGTTGGCACCTGGCCGAGGGGACATGCCCACATTGACTGATAATACCCATGGCCGCTATGTCTTGGTCATTTATGAGAACCTGCTCAAGTATGTCAACTTGGATGCCTGGAGTCGAGAACTGCTAGACCGGTACTGTGTGGAGTATGGTGTGGGCATCATTGGCTTTTTCCGAGCCCACGAGCACAGCCTACTGAGTGCCCAGCTTAAGGGCTTTCCCCTTTTTTTACACTCAAACTTGGGGCTCCGGGACTACCAAGTGAATCCTTCTGCCCCGCTACTGCATCTCACACGCCCCAGCCGCCTAGAACCAGGGCCACTGCCTGGTGATGACTGGACCATCTTCCAATCCAATCATAGTACATATGAACCAGTGCTTCTTGCCAGCCTTCGGCCAGCT---GAGCCCCTGGTGCCAGGACCAGTTCTTCGTCGGGCCCGGCTTCCCACTGTGGTACAGGACCTGGGGCTTCATGATGGCATCCAGCGGGTGCTCTTTGGTCACGGCCTTTCCTTCTGGCTCCACAAACTTATCTTCGTTGATGCTGTTGCATACCTCACTGGCAAGCGCCTCTGCCTGGACCTCGACCGCTACATCTTGGTAGACATCGATGACATCTTTGTGGGCAAGGAAGGGACCCGCATGAAGGTGGCTGATGTTGAGGCTCTGTTGACCACCCAGAACAAACTCAGGACCTTAGTCCCCAACTTCACCTTCAACTTGGGCTTCTCGGGCAAGTTCTATCATACTGGGACAGAGGAGGAGGATGCAGGGGACGACATGCTGCTGAAGCACCGCAAAGAGTTCTGGTGGTTCCCGCACATGTGGAGTCACATGCAGCCACACCTGTTCCACAATCGCTCCGTGCTGGCTGACCAGATGAGGCTCAACAAACAGTTTGCTCTGGAGCATGGGATTCCCACGGATCTGGGGTATGCTGTGGCCCCCCACCACTCGGGCGTGTACCCCATCCACACGCAGCTCTATGAGGCCTGGAAATCCGTGTGGGGCATCCAGGTGACCAGCACTGAGGAGTATCCCCATCTCCGCCCTGCCCGCTACCGTCGTGGCTTCATTCACAATGGCATTATGGTGCTGCCCCGGCAGACATGTGGCCTCTTCACTCACACAATCTTCTATAATGAGTATCCTGGAGGCTCTCGTGAACTAGACCGGAGCATCCGAGGTGGAGAGCTCTTTCTGACGGTGCTGCTTAATCCGATTAGCATCTTTATGACCCATCTGTCCAATTATGGAAATGATCGGCTGGGCCTGTACACCTTTGAGAGCTTGGTGCGCTTCCTCCAGTGCTGGACACGGCTGCGCCTACAGACCCTTCCTCCTGTCCCGCTTGCACAGAAGTACTTTGAACTTTTCCCTCAGGAGCGAAGCCCCCTTTGGCAGAATCCCTGTGATGACAAGAGGCACAAAGATATCTGGTCCAAGGAGAAAACCTGTGATCGTCTCCCGAAGTTCCTCATTGTGGGACCCCAGAAAACAGGGACTACAGCTATTCACTTCTTCCTGAGCCTGCACCCAGCTGTAACTAGCAGCTTCCCTAGCCCCAGCACATTTGAGGAGATTCAGTTCTTCAACGGCCCTAATTACCACAAGGGTATTGACTGGTACATGGATTTCTTCCCTGTTCCTTCCAATGCCAGCACTGATTTCCTATTTGAAAAAAGTGCCACCTACTTTGATTCAGAGGTTGTACCACGGCGGGGGGCTGCCCTCCTGCCACGAGCCAAGATCATCACAGTGCTCACCAACCCTGCTGACAGGGCCTACTCCTGGTACCAGCATCAGCGAGCCCATGGAGACCCAGTTGCTCTGAACTATACCTTCTATCAGGTGATTTCAGCCTCCTCCCAGACCCCTCTGGCACTACGCTCCCTGCAGAACCGCTGTCTTGTCCCTGGCTACTATTCTACCCATCTACAACGCTGGCTGACTTACTACCCCTCTGGACAGTTGCTGATTGTGGATGGGCAAGAGCTGCGTACCAACCCAGCAGCCTCAATGGAGAGCATCCAGAAGTTCCTGGGTATCACACCCTTTCTGAACTACACACGGACCCTC---------------------AGGTTTGATGACGATAAGGGATTTTGGTGCCAGGGACTTGAAGGTGGTAAGACTCGCTGCCTAGGCCGGAGCAAAGGCCGGAGGTATCCAGATATGGACACTGAGTCCCGTCTTTTCCTTACGGATTTTTTCCGGAACCATAATTTGGAGTTGTCGAAGCTGCTGAGCCGGCTTGGACAGCCAGTGCCCTCATGGCTTCGGGAAGAACTGCAGCATTCCAGTCTGGGC---
>calJac3
ATGCTCCAGTTGTGGAAGGTAGTACGCCCAGCTCGGCAGCTGGAACTGCACCGCCTCATACTGCTGCTGATCGCTTTCAGCCTTGGCTCCATGGGCTTCCTGGCTTATTATGTGTCCACCAGCCCTAAGGCCAAGGAACCCTTGCCCCTGCCTTTGGGAGACTGCAGCAGC---AGTGGGGCAGCTGGT------------CCTGGCCCTGCACGGCCTCCAGTTCCACCTCGGCCCCCCAGGCCTCCAGAGACAGCTCGAACTGAACCCGTGGTCCTTGTGTTTGTGGAAAGTGCATACTCACAGCTGGGGCAGGAAATTGTGGCCATCCTGGAGTCTAGTCGTTTTCGGTATAGCACTGAGCTGGCACCTGGCCGAGGGGACATGCCCACATTGACTGATAATACCCATGGCCGCTATGTCTTGGTCATTTATGAGAACCTGCTCAAGTATGTCAACCTGGATGCCTGGAGTCGGGAACTGTTAGACCGGTACTGTGTGGAGTATGGCGTGGGCATCATTGGCTTTTTCCGAGCCCACGAACACAGCCTACTGAGTGCCCAGCTCAAGGGCTTTCCCCTTTTTTTACACTCAAACTTGGGGCTCCGGGACTACCAAGTGAATCCTTCTGCCCCCCTACTGCATCTCACACGCCCCAGCCGCCTAGAACCAGGCCCACTGCCTGGTGATGACTGGACCATCTTCCAATCCAATCATAGTACATATGAACCAGTGCTGCTTGCCAGCCTTCGGCCAGCT---GAGCCCCTGGTGGCAGGACCAGTTACTCGTCGGGCCCGGCTTCCCACTGTGGTACAGGACCTGGGGCTTCATGATGGCATCCAGCGGGTGCTCTTTGGCCATGGCCTTTCCTTCTGGCTCCACAAACTTATCTTCGTTGATGCTGTTGCATACCTCACTGGCAAGCGCCTCTGCCTGGACCTTGACCGCTACATCTTGGTAGACATTGATGATATCTTTGTGGGCAAGGAAGGGACCCGCATGAAGGTGGCTGATGTTGAGGCTCTGTTGACCACCCAGAACAAACTCAGGACCTTAGTCCCCAACTTCACCTTCAACTTGGGCTTCTCGGGCAAGTTCTATCATACTGGGACAGAAGAGGAGGATGCAGGGGACGACATGCTGCTGAAGCACCGCAGAGAGTTCTGGTGGTTCCCCCACATGTGGAGCCACATGCAGCCACACCTGTTCCACAATCGCTCCGTGCTGGCTGACCAGATGAGGCTCAACAAACAGTTTGCTCTGGAGCATGGGATTCCGACGGATCTGGGGTATGCTGTGGCCCCCCACCACTCGGGCGTGTACCCCATCCACACGCAACTCTATGAGGCCTGGAAATCTGTGTGGGGCATCCAGGTGACCAGCACTGAGGAGTATCCCCATCTCCGCCCTGCCCGCTACCGCCGTGGCTTCATTCACAATGGCATTATGGTGCTGCCCCGGCAGACATGTGGCCTCTTCACTCACACCATCTTCTATAATGAGTATCCTGGAGGCTCTCGTGAACTAGACCGAAGCATCCGGGGTGGAGAGCTCTTTCTGACAGTGCTGCTTAATCCGATCAGCATCTTTATGACCCATTTGTCCAATTACGGAAATGACCGGCTGGGCCTGTACACCTTTGAGAGCTTGGTGCGCTTTCTCCAGTGTTGGACACGGCTGCGCCTACAGACCCTTCCTCCTGTCCCACTTGCACAGAAGTACTTTGAACTTTTCCCTCAGGAGCGAAGTCCCCTTTGGCAGAATCCCTGTGATGACAAGAGGCACAAAGATATCTGGTCCAAGGAGAAAACCTGTGATCGGCTCCCAAAGTTCCTCATTGTGGGACCCCAGAAAACAGGGACTACGGCTATACACTTCTTCCTGAGCCTGCACCCAGCTGTAACTAGCAGCTTCCCTAGCCCCAGTACATTTGAGGAGATTCAGTTCTTCAACGGCCCTAATTACCACAAGGGTATTGACTGGTACATGGATTTCTTCCCTGTCCCTTCCAATGCCAGCACTGATTTCCTATTTGAAAAAAGTGCCACCTATTTTGACTCAGAGGTTGTGCCACGGCGGGGGGCTGCCCTCCTGCCACGAGCCAAGATCATCACTGTGCTCACCAACCCTGCTGACAGGGCCTACTCCTGGTACCAGCATCAGCGAGCCCATGGAGACCCAGTTGCTCTGAACTATACCTTCTATCAGGTGATTTCAGCCTCCTCCCAGACCCCTCTGGCACTGCGCTCCCTGCAGAACCGCTGTCTTGTCCCTGGCTACTATTCTACCCATCTACAACGCTGGCTGACTTACTACCCCTCTGGACAGTTGCTGATTGTGGATGGGCAAGAGCTGCGTACCAACCCAGCAGCCTCAATGGAGAGCATCCAGAAGTTCCTGGGTATCACACCCTTTCTGAACTACACACGGACCCTC---------------------AGGTTTGATGATGATAAGGGATTTTGGTGCCAGGGACTTGAAGGTGGTAAGACTCGCTGTCTAGGCCGGAGCAAAGGCCGGAAGTACCCAGATATGGACGCTGAGTCCCGTCTTTTCCTTACGGATTTTTTCCGGAACCATAATTTGGAGCTGTCGAAGCTGCTGAGCCGGCTTGGACAGCCAGTGCCCTCGTGGCTTCGGGAAGAACTGCAGCATTCCAGTCTGGGC---
>saiBol1
ATGCTCCAGTTGTGGAAGGTAGTACGCCCAGCTCGGCAGCTGGAACTGCACCGCCTCATACTGCTGCTGATCGCTTTCAGCCTGGGCTCCATGGTCTTCCTGGCTTACTATGTGTCCACCAGCCCTAAGGCCAAGGAACCCTTGCCCCTGCCTTTGGGAGACTGCAGCAGC---AGTGGGGCAGCTGGT------------TCTGGCCCTGCACGGCCTCCAGTTCCACCTCGGCCACCCAGGCCTCCAGAGACAGCTCGAACTGAACCCGTGGTCCTTGTGTTTGTGGAAAGTGCATACTCACAGCTGGGGCAGGAAATTGTGGCCATCCTGGAGTCTAGTCGTTTTCAGTATAGCACTGAGCTGGCACCTGGCCGAGGGGACATGCCCACATTGACTGATAATACCCATGGTCGCTATGTCTTGGTCATTTATGAGAACCTGCTCAAGTATGTCAACCTGGATGCCTGGAGTCGGGAACTGTTAGACCGGTACTGTGTGGAGTATGGTGTGGGCATCATTGGCTTTTTCCGAGCCCACGAACACAGCCTACTGAGTGCCCAGCTCAAGGGCTTTCCCCTTTTTTTACACTCAAACTTGGGGCTCCGGGACTACCAAGTGAATCCTTCTGCCCCCCTACTGCATCTCACACGCCCCAGCCGCCTAGAACCAGGCCCACTGCCTGGTGATGACTGGACCATCTTCCAATCCAATCATAGTACATATGAACCAGTGCTTCTTGCCAGCCTTCGGCCAGCT---GAGCCCCTGGTGCCAGGACCGGTTCCCCATCGGGCCCGGCTTCCCACTGTGGTACAGGACCTGGGGCTTCATGATGGCATCCAGCGGGTGCTCTTTGGCCACGGCCTTTCCTTCTGGCTCCACAAACTTATCTTCGTCGATGCTGTTGCATACCTCACTGGCAAGCGCCTCTGCCTGGACCTTGACCGCTACATCTTGGTAGACATTGATGACATCTTTGTGGGCAAGGAAGGGACCCGCATGAAGGTGGCTGATGTTGAGGCTCTGTTGACCACCCAGAACAAACTCAGGACCTTAGTCCCCAACTTCACCTTCAACTTGGGCTTCTCGGGCAAGTTCTATCATACTGGGACAGAGGAGGAGGATGCAGGGGACGACATGCTGCTGAAGCACCGCAGAGAGTTCTGGTGGTTCCCCCACATGTGGAGCCACATGCAGCCACACCTGTTCCACAATCGCTCCGTGCTGGCTGACCAGATGAGGCTCAACAAACAGTTTGCTCTGGAGCATGGGATTCCCACGGATCTTGGGTATGCTGTGGCCCCCCACCACTCGGGAGTGTACCCCATCCACACGCAGCTCTATGAGGCCTGGAAATCCGTGTGGGGCATCCAAGTGACCAGCACTGAGGAGTATCCCCATCTCCGCCCTGCCCGCTACCGCCGTGGCTTCATTCACAATGGCATTATGGTGCTGCCCCGGCAGACATGTGGCCTCTTCACTCACACAATCTTCTATAATGAGTATCCTGGAGGCTCTCGTGAGCTAGACCGAAGCATCCGAGGTGGAGAGCTCTTTCTAACAGTGCTGCTTAATCCGATCAGCATCTTTATGACCCATTTGTCCAATTACGGAAATGACCGGCTGGGCCTGTACACCTTTGAGAGCTTGGTGCGCTTCCTTCAGTGTTGGACACGGCTGCGCCTACAGACCCTTCCTCCTGTCCCACTTGCACAGAAGTACTTTGAACTTTTCCCTCAGGAGCGAAGCCCCCTTTGGCAGAATCCCTGTGATGACAAGAGGCACAAAGATATCTGGTCCAAGGAGAAAACCTGTGATCGGCTCCCAAAGTTCCTCATTGTGGGACCCCAGAAAACAGGGACTACGGCTATTCACTTCTTCCTGAGCCTGCACCCAGCTGTAACTAGCAGCTTCCCTAGCCCCAGTACATTTGAGGAGATTCAGTTCTTCAACGGCCCTAATTACCACAAGGGTATTGACTGGTACATGGATTTCTTCCCTGTCCCTTCCAATGCCAGCACTGATTTCCTATTTGAAAAAAGTGCCACCTATTTTGACTCAGAGGTTGTGCCACGGCGTGGGGCTGCCCTCCTGCCACGAGCCAAGATCATCACTGTGCTCACCAACCCTGCTGACAGGGCCTATTCCTGGTACCAGCATCAGCGAGCCCATGGAGACCCAGTTGCTCTGAATTATACGTTCTATCAGGTGATTTCAGCCTCCTCCCAGACCCCTCTGGCACTGCGCTCCCTGCAGAACCGCTGTCTTGTCCCTGGCTACTATTCTACCCATCTACAACGCTGGCTGACTTACTACCCCTCTGGACAGTTGCTGATTGTGGATGGGCAGGAGCTGCGTACCAACCCAGCAGCCTCAATGGAGAGCATCCAGAAGTTCCTGGGTATCACACCCTTTCTGAACTACACACGGACCCTC---------------------AGGTTTGATGACGATAAGGGATTTTGGTGCCAGGGACTTGAAGGTGGTAAGACTCGCTGTCTGGGCCGAAGCAAAGGCCGGAGGTACCCAGATATGGACGCTGAGTCCCGTCTTTTCCTTACGGAATTTTTCCGGAACCATAATTTGGAGCTGTCGAAGCTGCTGAGCCGGCTTGGACAGCCAGTGCCCTCGTGGCTTCGGGAAGAACTGCAGCATTCCAGTCTGGGT---
>micMur3
ATGCTCCAGCTGTGGAAGGTAGTACGCCCAGCTCGGCAGCTGGAACTGCATCGCCTCATATTGCTGCTGATTGCCTTCAGCCTAGGCTCCATGGGCTTCCTGGCTTACTACGTGTCTACCAGCCCCAAGGCCAAGGAACCCTTGCCCCTGCCTTTGGGAGACTGCAGCAGT---GGTGGGGCAGCTGGC------------CCTGGCCTTGCACGGCCTCCAGTTCCACCTCGGCCCCCCAGGCCTCCAGAGACAGCTCGAACTGAACCTGTGGTACTTGTGTTTGTGGAGAGTGCATACTCACAGCTGGGGCAGGAGATTGTGGCCATCCTGGAGTCTAGTCGTTTTCGCTATAGCACTGAGCTGGCACCTGGCCGAGGGGACATGCCCACGTTGACTGATCATACCCGTGGGCGCTATGTCTTGGTCATTTATGAAAACCTGCTCAAGTACGTCAACCTGGATGCCTGGAGTCGGGAACTGCTAGACCGGTACTGTGTGGAATATGGTGTGGGCATCATTGGCTTTTTCCGAGCCCATGAGCACAGCCTACTGAGTGCCCAGCTCAAGGGCTTTCCCCTTTTTCTACACTCAAACTTGGGGCTTCGGGATTACCAAGTGAATCCTTCTGCGCCTCTACTGCATCTCACACGCCCCAGCCACCTGGAGCCTGGGCCACTGCCTGGTGATGACTGGACCATCTTCCAGTCCAATCATAGCACATATGAACCAGTGCTTCTTGCCAGCCTTCGGCCAGCT---GAACCCCCTGTGCCAGGACCAGTGCCTCGTCGGGCCCGGCTTCCCACTGTGGTACAGGACCTGGGGCTTCATGATGGCATCCAGCGGGTGCTCTTTGGTCATGGCCTTTCCTTCTGGCTCCACAAACTTATTTTCGTCGATGCCGTTGCATACCTCACTGGCAAGCGCCTCTGCCTAGACCTTGACCGCTACATCTTGGTAGATATTGATGACATCTTTGTGGGCAAGGAAGGAACTCGCATGAAGGTGGCTGATGTTGAGGCTCTGTTGACCACCCAGAACAAACTCAGGACCTTAGTCCCTAACTTCACCTTCAACTTGGGCTTCTCGGGCAAGTTCTATCATACTGGGACAGAGGAGGAGGATGCAGGGGACGACATGCTGCTGAAGCACCGCAAAGAGTTCTGGTGGTTCCCCCACATGTGGAGCCACATGCAGCCACACCTGTTCCACAATCGCTCCGTGCTGGCTGACCAGATGAGGCTCAACAAACAGTTTGCTCTGGAACATGGGATTCCCACGGATCTGGGATATGCTGTGGCCCCCCACCACTCGGGTGTGTACCCCATCCACACGCAGCTCTATGAGGCCTGGAAATCTGTGTGGGGCATCCAGGTGACCAGCACTGAGGAATATCCCCATCTCCGTCCTGCCCGCTACCGCCGTGGCTTCATTCACAATGGCATTATGGTGCTGCCCCGGCAGACATGTGGCCTCTTCACTCACACTATCTTCTATAATGAGTATCCTGGAGGCTCTCGTGAACTAGACCGGAGCATCCGAGGTGGAGAGCTCTTTCTGACGGTGCTGCTTAATCCGATCAGCATCTTTATGACCCATCTGTCCAATTATGGAAATGACCGGCTGGGCCTGTACACCTTTGAGAGCCTGGTGCGCTTCCTCCAGTGCTGGACACAGCTGCGCCTGCAGACCCTTCCTCCTGTCCCTCTTGCACAAAAGTACTTTGAACTTTTCCCTCAGGAGCGAAGCCCACTTTGGCAGAATCCCTGTGATGACAAGAGGCATAAAGATATTTGGTCCAAGGAGAAAACCTGTGATCGGCTCCCAAAGTTCCTCATCGTGGGACCCCAAAAGACAGGGACCACAGCTATTCACTTCTTCCTGAGCCTGCATCCAGCTGTGACTAGCAGCTTCCCTAGCCCCAGCACCTTTGAGGAGATTCAGTTCTTCAACGGCCCTAATTATCACAAGGGTATTGACTGGTACATGGACTTCTTCCCTGTCCCTTCCAATGCCAGCACTGACTTCCTATTTGAAAAAAGTGCCGCCTACTTTGACTCAGAGGTTGTACCACGGCGGGGGGCAGCCCTCTTGCCACGAGCCAAGATCATCACTGTGCTCACCAATCCTGCTGACAGGGCCTACTCCTGGTACCAGCACCAGCGAGCACATGGAGATCTAGTTGCTCTGAACTATACCTTCTACCAGGTGATTTCAGCCTCCTCCCAGGCCCCTGTGGCACTTCGCTCCCTGCAGAACCGTTGTCTTGTCCCTGGCTACTATTCTACCCATCTGCAACGCTGGCTGACTTACTACCCCTCTGGACAGTTGCTGATTGTGGATGGGCAAGAGCTGCGTACCAACCCAGCAGCCTCAATGGAGAACATCCAGAAGTTCCTGGGTATCACACCCTTTCTGAACTACACACGGACCCTC---------------------AGGTTTGATGAAGATAAGGGATTTTGGTGCCAGGGACTTGAAGGTGGTAAGACTCGCTGTCTAGGCAGGAGCAAAGGCCGGAAGTACCCAGATATGGACACTGAGTCTCGCCTTTTCCTTACGGATTTTTTCCGGAACCATAATTTGGAGTTGTCGAAGCTGCTGAGCCGGCTTGGACAGCCAGTGCCCTCGTGGCTTCGGGAAGAACTACAGCATTCCAGTCTGGGC---
>HLcamFer2
ATGCTCAAGCTGTGGAAGGTGGTGCGCCCAGCTCGGCAGCTGGAACTGCACCGCCTCATACTGCTGCTGATTGCTTTCAGTCTGGGCTCCATGGGCTTCTTGGCTTACTATGTATCCACCAGCCCTAAGGCCAAGGAACCATTGCCCCTGCCCTTGGGAGACTGCAGCAGT---GGTGGGGCAGCTGGT------------CCTGGCCCTGCACGGCCTCCAGTTCCACCCCGGCCCCCCAGGCCTCCAGAGACAGCACGAACTGAACCCGTGGTCCTTGTGTTTGTGGAGAGTGCATACTCACAGTTGGGACAGGAGATTGTGGCCATCTTGGAGTCTAGTCGTTTTCGTTACAGCACTGAGCTGGCACCTGGCCGAGGGGACATGCCCACACTGACTGATCATACCCGTGGCCGCTATGTCTTGGTCATTTATGAGAACCTGCTCAAGTATGTCAACCTGGATGCTTGGAGTCGGGAACTGCTAGACCGGTACTGTGTGGAGTATGGTGTAGGCATCATTGGCTTTTTCCGAGCCCATGAGCATAGCCTACTGAGTGCCCAGCTCAAGGGCTTTCCCCTTTTTCTACACTCAAATGTGGGGCTCCGAGACTACCAAGTGAATCCTTCTGCCCCGCTACTGCATCTGACACGCCCCAGCCGCCTGGAGCCTGGGCCACTGCCTGGTGATGACTGGACCATCTTCCAGTCCAATCATAGCACATATGAACCAGTGCTTCTTGCCAGCCTTCGGCCAGCT---GAGCCCCCTGTGCCGGGACCAGTGCCTCGCCGGGCCCGGCTCCCCACTGTGGTACAGGACCTGGGGCTTCATGATGGCATCCAGCGGGTCCTCTTTGGCCACGGCCTCTCCTTCTGGCTCCACAAACTTGTTTTCGTTGATGCTGTTGCGTACCTCACCGGCAAGCGCCTCTGCCTGGACCTTGACCGCTACATCTTGGTAGACATCGATGACATCTTTGTGGGCAAGGAAGGTACCCGCATGAAGGTGGCTGATGTTGAGGCTCTGTTGACCACCCAGAACAAACTCAGGACCTTAGTCCCCAACTTCACCTTCAACTTGGGCTTCTCGGGCAAGTTCTATCATACTGGGACAGAGGAGGAGGATGCAGGGGACGACATGCTGCTGAAGCACCGCCAAGAGTTCTGGTGGTTCCCCCACATGTGGAGCCACATGCAGCCACACCTGTTCCACAATCGCTCCGTGCTAGCTGACCAGATGAGGCTCAACAAACAGTTTGCTCTGGAGCATGGGATTCCCACGGATCTGGGGTATGCTGTGGCCCCCCACCACTCCGGCGTGTACCCCATCCACACACAGCTCTATGAGGCCTGGAAATCTGTGTGGGGCATCCAGGTGACCAGCACCGAGGAGTATCCCCATCTCCGCCCTGCCCGCTACCGCCGTGGCTTCATTCACAATGGCATTATGGTGCTGCCGCGGCAGACATGTGGCCTCTTCACTCACACAATCTTCTATAATGAGTATCCTGGAGGCTCTCGTGAACTAGACCGGAGCATCCGAGGAGGAGAACTTTTTCTAACGGTGCTGCTTAATCCGATCAGCATCTTTATGACCCATCTGTCCAATTATGGAAATGACCGGCTGGGCCTGTACACCTTTGAGAGCCTGGTGCGCTTTCTCCAGTGCTGGACACGGCTGCGCCTACAGACCCTTCCTCCTGTCTCTCTTGCACAAAAGTACTTTGACCTCTTCCCTCAAGAGCGAAGCCCCCTTTGGCAGAATCCCTGTGACGACAAGAGGCACAAAGATATCTGGTCCAAGGAGAAAACCTGTGATCGGCTCCCCAAGTTCCTCATTGTGGGACCCCAGAAGACAGGGACCACAGCTATTCACTTCTTCCTGAGCCTACACCCAGCTGTGACTAGCAGCTTCCCGAGCCCCAGCACCTTTGAGGAGATTCAGTTCTTCAATGGCCCTAATTACAACAAGGGAATTGACTGGTACATGGATTTCTTCCCTGTCCCTTCTAATGCCAGCACTGACTTCCTATTTGAAAAAAGTGCCACCTACTTTGACTCAGAGGTTGTACCACGGCGGGGGGCTGCCCTCCTGCCACGAGCCAAGATCATCACTGTGCTCACCAACCCTGCTGACAGGGCCTACTCCTGGTACCAGCACCAGCGAGCTCATGGAGATCCAATTGCTCTGAACTATACCTTCTACCAGGTGATTTCAGCCTCTTCCCAGGCCCCTCTGGCCCTTCGCTCCTTGCAGAACCGTTGTCTTGTCCCTGGCTACTATTCCACCCATCTACAACGCTGGCTGACTTACTACCCCTCTGGACAGTTGCTGATTGTGGATGGGCAAGAGCTGCGTACCAACCCAGCTGCCTCAATGGAGAACATCCAGAAGTTCCTGGGTATCACACCCTTTCTGAACTACACACGGACCCTC---------------------AGGTTTGATGAAGATAAGGGATTCTGGTGCCAGGGACTTGAAGGTGGCAAGACTCGCTGTTTGGGCAAGAGCAAAGGCCGGAGGTACCCAGATATGGACACTGAGTCCCGCCTTTTCCTTACGGATATTTTCCGGAACCACAATTTGGAGCTGTCGAAGCTGCTGAGCCGGCTTGGCCAGCCAGTGCCCTCATGGCTTCGGGAAGAACTGCAGCATTCCAGTCTGGGC---
>susScr11
ATGCTCAAGCTGTGGAAGGTGGTACGCCCAGCTCGGCAGCTGGAACTGCACCGCCTCATACTGCTGCTGATTGTTTTCAGTCTGGGCTCCATGGGCTTCTTGGCTTACTACGTATCCACCAGCCCCAAGGCCAAGGAACCATTGCCCCTGCCCTTGGGAGACTGCAGCAGT---GGGGGGGCAGCTGGT------------CCTGGCCCTGTACGGCCTCCAGTCCCACCCCGGCCCCCCAGGCCTCCAGAGACAACTCGAACTGAACCCGTGGTCCTTGTGTTTGTGGAGAGTGCATACTCGCAGCTGGGGCAGGAGATTGTGGCCATCTTGGAGTCTAGTCGTTTTCGTTATAGCACTGAGCTGGCACCTGGCCGAGGGGACATGCCCACACTAACTGATCATACCCGTGGCCGGTATGTCTTGGTCATTTATGAGAACTTGCTCAAGTATGTCAACCTGGATGCCTGGAGTCGGGAACTGCTGGACCGGTACTGCGTGGAGTATGGTGTGGGCATCATTGGCTTTTTCCGAGCCCATGAGCATAGCTTGCTGAGTGCCCAGCTCAAAGGCTTTCCCCTTTTCTTGCATTCAAACTTGGGGCTCCGGGACTACCAAGTGAATCCTTCTGCCCCACTACTGCATCTCACACGTCCCAGCCGCCTGGAGCCTGGGCCACTGCCTGGTGATGACTGGACCATCTTCCAATCCAATCATAGCACATATGAACCAGTGCTTCTTGCCAGCCTTCGGCCAGCT---GAGCCCCCTGTGCCAGGACCAGTGCCCCGCCGGGCCCGGCTTCCTACTGTGGTACAAGACCTGGGGCTTCATGATGGCATCCAGCGGGTGCTTTTTGGCCACGGCCTCTCCTTCTGGCTCCACAAATTGGTTTTCGTCGATGCTGTTGCATACCTCACTGGCAAGCGCCTCTGCCTGGACCTTGACCGTTACATCTTGGTGGACATCGATGACATCTTTGTGGGCAAGGAAGGTACCCGCATGAAGGTGGCTGATGTTGAGGCTCTGTTGACCACCCAGAACAAGCTCAGGACCTTAGTCCCCAACTTCACCTTCAACCTGGGCTTCTCGGGCAAGTTCTATCATACTGGGACAGAGGAGGAGGATGCAGGGGACGACATGCTGCTGAAGCACCGCCAGGAGTTTTGGTGGTTCCCCCACATGTGGAGTCACATGCAGCCACACCTGTTCCACAATCGCTCCGTGCTGGCTGACCAGATGAGGCTCAACAAACAGTTCGCTTTGGAGCATGGGATTCCCACGGATCTGGGGTATGCTGTGGCCCCCCACCACTCCGGCGTGTACCCCATCCACACACAGCTCTATGAGGCCTGGAAATCTGTGTGGGGCATCCAGGTGACCAGCACTGAGGAGTATCCCCATCTCCGCCCAGCCCGCTACCGCCGTGGCTTCATTCACAATGGCATTATGGTGCTGCCACGGCAGACATGTGGCCTCTTCACTCACACAATCTTCTATAATGAGTATCCTGGAGGCTCTCGTGAACTAGATCGGAGCATCCGAGGTGGAGAACTCTTTCTGACAGTGCTGCTTAATCCGATCAGCATCTTTATGACCCATCTGTCTAATTATGGAAATGATCGGCTGGGCCTGTACACATTTGAGAGCCTGGTGCGCTTTCTCCAGTGCTGGACACGGCTGCGCCTGCAGACCCTTCCTCCTGTCCCTCTTGCACGAAAGTACTTTGACCTCTTCCCTCAAGAGCGAAGCCCTCTTTGGCAGAATCCCTGTGATGACAAGAGGCACAAAGATATCTGGTCGAAGGAGAAAACCTGTGATCGGCTCCCCAAGTTCCTCATTGTGGGACCCCAGAAGACAGGAACCACGGCTATTCACTTTTTCCTGAGCCTGCACCCAGCTGTGACTAGCAGCTTCCCAAGCCCCAGCACCTTTGAGGAGATTCAGTTCTTCAACGGCCCCAATTACCACAAGGGCATTGACTGGTACATGGATTTCTTCCCTGTTCCTTCTAATGCCAGCACTGACTTCCTGTTTGAAAAAAGTGCCACCTACTTTGACTCAGAGGTTGTACCACGGCGGGGGGCTGCTCTCCTGCCACGAGCCAAGATCATCACTGTGCTCACCAACCCTGCTGATAGGGCCTACTCCTGGTACCAGCACCAGCGAGCACATGGAGACCCAGTCGCTCTGAACTATACCTTCTACCAGGTGATTTCAGCCTCCTCCCAGGCCCCTCTAGCACTCCGCTCCCTGCAAAACCGTTGTCTTGTCCCTGGCTACTATTCCACCCATCTGCAACGCTGGCTGACTTACTACCCCTCTGGACAGTTGCTGATTGTGGATGGCCAAGAGCTGCGTACCAATCCAGCTGCCTCAATGGAAAGCATCCAGAAGTTCCTGGGTATCACACCCTTTCTGAACTACACACGGACCCTC---------------------AGGTTTGATGAAGATAAAGGATTCTGGTGCCAGGGACTGGAAGGTGGCAAGACTCGTTGTCTAGGCAAGAGCAAAGGCCGGAGGTACCCAGATATGGACACTGAGTCTCGCCTTTTCCTTACGGATTTTTTCCGGAACCACAATTTGGAGCTGTCAAAGCTGCTGAGCCGGCTTGGCCAGCCAGTGCCCTCATGGCTTCGGGAAGAACTGCAGCATTCCAGTCTGGGC---
>canFam3
ATGCTCAAGCTGTGGAAGGTGGTACGCCCAGCTCGGCAGCTGGAACTGCACCGCCTCATACTGCTGCTGATTGCTTTCAGTCTGGGCTCCATGGGCTTCCTGGCTTACTATGTGTCCACCAGCCCCAAGGCCAAGGAACCCTTGCCCCTGCCCTTGGGAGACTGCAGCAGT---GGTGGAGCAGCTGGC------------CCTGGCCCTGTGCGTCCTCCAGTCCCACCACGGCCCCCCAGGCCACCAGAGACAGCTCGAACTGAACCTGTGGTCCTTGTATTTGTGGAGAGTGCATACTCCCAGCTGGGACAGGAGATTGTGGCCATCTTGGAGTCTAGTCGTTTTCGCTATAGCACCGAGCTAGCACCTGGCCGAGGGGACATGCCCACACTGACTGATCATACCCGTGGCCGCTATGTCTTGGTCATTTATGAAAACCTGCTCAAGTATGTCAACTTGGATGCGTGGAGTCGGGAACTGCTAGACCGGTACTGTGTGGAGTATGGTGTGGGCATCATTGGCTTTTTCCGAGCCCATGAACATAGCCTACTAAGTGCCCAGCTCAAGGGCTTTCCCCTTTTTCTACACTCAAATTTGGGGCTCCGGGACTACCAAGTGAATCCTTCTGCCCCCCTACTGCATCTCACACGCCCCAGCCGCCTAGAACCTGGGCCACTGCCTGGTGATGACTGGACCATCTTCCAATCCAATCATAGCACATATGAACCAGTGCTTCTTGCCAGCCTTCGGCCAGCT---GAGCCCCCTGTGCCAGTACCAGTGCCTCGCCGGACCCGGCTTCCCACTGTCATACAGGACCTGGGGCTTCATGATGGCATCCAACGGGTGCTCTTTGGCCATGGCCTTTCCTTCTGGCTCCACAAGCTTGTTTTTGTTGATGCTGTTGCGTACCTCACTGGCAAGCGCCTCTGCCTAGACCTTGACCGCTACATCTTAGTAGACATCGATGACATCTTTGTGGGCAAGGAAGGTACCCGCATGAAGGTGGCTGATGTTGAGGCTCTGTTGACCACCCAGAACAAACTCAGGACCTTAGTCCCCAACTTCACCTTCAACCTGGGCTTCTCGGGCAAGTTTTATCATACTGGGACAGAGGAGGAGGATGCAGGGGACGACATGCTGCTGAAGCACCGCAGAGAGTTCTGGTGGTTCCCCCACATGTGGAGCCACATGCAGCCACACCTGTTCCACAATCGCTCCGTGCTGGCTGACCAGATGAGGCTCAACAAACAGTTTGCTCTGGAGCATGGGATTCCCACGGATCTGGGGTATGCTGTGGCCCCCCACCACTCGGGTGTATACCCCATCCACACGCAGCTCTATGAGGCCTGGAAATCTGTGTGGGGCATCCAGGTGACCAGCACTGAGGAGTACCCCCATCTCCGCCCTGCCCGCTACCGCCGTGGCTTCATTCACAATGGCATTATGGTACTGCCACGGCAGACGTGTGGCCTCTTCACTCACACAATCTTCTATAACGAATATCCCGGAGGTTCTCGTGAACTAGACAGGAGCATCCGAGGTGGAGAGCTTTTTCTGACAGTGCTGCTTAATCCGATCAGCATTTTTATGACCCATCTGTCCAATTATGGAAATGATCGGCTGGGCCTGTATACCTTTGAGAGCCTGGTGCGCTTCCTCCAGTGCTGGACACGGCTGCGCCTACAGACCCTTCCTCCTGTCCCTCTCGCACGAAAGTACTTTGAACTATTCCCTCAAGAGCGAAGCCCCCTTTGGCAGAATCCTTGTGATGACAAGAGGCACAAAGATATCTGGTCCAAGGAGAAAACCTGTGATCGGCTCCCCAAGTTCCTGATTGTGGGCCCCCAGAAGACAGGGACCACAGCTATTCACTTCTTCCTGAGCCTGCACCCAGCTGTGACTAGCAGCTTCCCTAGCCCCAGCACCTTTGAGGAGATTCAGTTCTTCAACGGCCCTAATTACCACAAGGGCATTGATTGGTACATGGACTTCTTCCCTGTCCCTTCCAATGCCAGCACTGACTTTCTGTTTGAAAAAAGTGCCACCTACTTTGACTCAGAGGTTGTACCACGTCGGGGGGCTGCCCTCCTGCCACGAGCCAAGATCATCACTGTGCTCACCAACCCTGCTGACAGGGCCTATTCCTGGTATCAGCACCAGCGAGCACATGGAGACCCAGTTGCTCTGAATTATACCTTCTACCAGGTGATATCCGCCTCCTCTCAGGCCCCTCTGGCACTTCGCTCCCTGCAGAACCGCTGTCTTGTCCCTGGCTACTATTCCACCCATCTGCAGCGCTGGCTGACTTACTATCCCTCTGGACAGTTGCTGATTGTGGATGGGCAAGAGCTGCGTACCAACCCAGCTGCCTCAATGGAGAGCATCCAGAAGTTCCTGGGTATCACACCCTTTCTGAACTACACACGGACCCTC---------------------AGGTTTGATGAAGATAAGGGATTCTGGTGCCAGGGTCTTGAAGGTGGTAAGACTCGCTGTCTCGGGAAGAGCAAAGGCCGAAGGTATCCAGATATGGACACTGAGTCCCGCCTTTTTCTTACGGATTTTTTCCGGAACCACAATTTGGATCTGTCGAAGCTGCTAAGCCGGCTTGGACAGCCAGTGCCCTCATGGCTTCGGGAAGAACTGCAGCATTCCAGTCTGGGC---
>musFur1
ATGCTCAAGCTGTGGAAGGTGGTACGCCCAGCTCGGCAGCTGGAACTGCACCGCCTCATACTGCTGCTGATCGCGTTCAGTTTGGGCTCCATGGGCTTCCTGGCTTACTATGTATCCACCAGCCCCAAGGCCAAGGAGCCCTTGCCCCTGCCCTTGGGAGACTGCAGCAGT---GGTGGGGCAGCTGGC------------CCTGGCCCTGCACGTCCTCCAGTCCCACCACGGCCCCCCAGACCACCAGAAACAGCACGAACTGAACCTGTGGTCCTTGTGTTTGTGGAGAGTGCATACTCACAGCTGGGGCAGGAGATTGTGGCCATCTTGGAGTCTAGTCGTTTTCGTTACAGCACCGAGCTAGCACCTGGCCGAGGGGACATGCCTACACTGACTGATCATACCCGTGGCCGCTATGTCTTGGTCATTTATGAAAACCTTCTCAAGTATGTCAACCTGGATGCCTGGAGTCGGGAACTGCTAGACCGGTACTGTGTGGAATATGGTGTGGGCATCATTGGCTTTTTCCGAGCCCATGAACACAGCCTACTAAGTGCCCAGCTCAAGGGCTTTCCCCTTTTCCTACACTCAAATTTGGGGCTCCGGGACTACCAGGTGAATCCTTCTGCCCCCCTACTGCACCTCACACGCCCCAGCCGCCTGGAACCTGGGCCACTGCCTGGTGATGACTGGACCATCTTCCAATCCAATCATAGCACATATGAACCAGTGCTTCTTGCCAGCCTTCGGCCAGCT---GAGCCCCCTGTGCCAGCACCAGTGCCTCGCAGGACCCGGCTTCCCACCGTCATACAGGACCTGGGGCTTCATGATGGCATCCAGCGGGTGCTCTTTGGCCATGGCCTTTCCTTCTGGCTCCACAAACTTGTTTTTGTTGATGCTGTTGCGTACCTTACTGGCAAGCGCCTCTGCCTAGACCTTGACCGTTACATCTTGGTGGACATCGATGACATCTTTGTGGGCAAAGAAGGTACCCGCATGAAGGTGGCTGATGTTGAGGCTCTGTTGACCACCCAGAACAAACTCAGGACCTTAGTCCCCAACTTCACCTTCAACTTGGGCTTCTCGGGCAAGTTCTATCATACTGGGACAGAGGAAGAGGATGCAGGGGACGACATGCTGCTGAAGCACCGCAAAGAGTTCTGGTGGTTCCCCCACATGTGGAGCCACATGCAGCCGCACCTGTTCCACAATCGCTCCGTGCTGGCTGACCAGATGAGGCTCAACAAACAGTTTGCTCTGGAGCATGGGATTCCCACGGATCTGGGGTATGCTGTGGCCCCCCACCACTCGGGTGTGTACCCCATCCACACGCAGCTCTATGAGGCCTGGAAATCTGTGTGGGGCATCCAGGTGACCAGCACTGAGGAGTATCCTCATCTCCGCCCTGCCCGCTACCGCCGTGGCTTCATTCACAATGGCATTATGGTACTGCCAAGGCAGACGTGTGGCCTCTTCACTCATACAATCTTCTATAATGAATATCCTGGAGGCTCTCGTGAACTAGACCGGAGCATCCGAGGTGGAGAGCTCTTTCTGACAGTGCTGCTTAATCCGATCAGCATTTTTATGACCCATCTGTCCAATTATGGAAATGATCGGCTGGGCCTGTATACATTTGAGAGCCTGGTGCGCTTTCTCCAATGCTGGACACGGCTGCGCCTGCAGACCCTTCCTCCTGTCCCTCTTGCACGGAAGTACTTTGAACTGTTCCCTCAAGAACGGAGCCCCCTTTGGCAGAATCCCTGTGATGACAAGAGACACAAAGATATCTGGTCCAAGGAGAAAACCTGTGATCGGCTCCCCAAGTTCCTGATTGTGGGACCCCAGAAGACAGGGACCACAGCTATTCACTTCTTCCTGAGCCTGCACCCAGCTGTGACTAGCAGCTTCCCTAGCCCCAGCACCTTTGAGGAGATTCAGTTCTTCAACGGCCCTAATTACCACAAGGGCATTGATTGGTATATGGACTTCTTCCCTGTCCCTTCCAATGCCAGCACTGACTTTCTATTTGAAAAAAGTGCCACCTACTTTGACTCAGAGGTTGTACCACGTCGGGGGGCTGCCCTCTTGCCACGAGCCAAGATCATCACTGTGCTCACCAACCCTGCTGACAGGGCCTACTCCTGGTATCAGCACCAGCGGGCACATGGAGACCCAGTTGCTCTGAATTATACCTTCTACCAGGTGATTTCAGCCTCCTCTCAGGCCCCTCTGGCACTTCGCTCCCTGCAGAACCGCTGCCTTGTCCCTGGCTACTATTCTACACATCTGCAGCGCTGGCTGACCTACTACCCCTCTGGACAGTTGCTGATTGTGGATGGGCAAGAGCTGCGTTCCAACCCAGCTGCCTCAATGGAGAGCATCCAGAAGTTCCTGGGTATCACACCCTTTCTGAACTACACACGGACCCTC---------------------AGATTTGATGAAGATAAGGGATTCTGGTGCCAGGGACTTGAAGGTGGTAAGACTCGCTGTCTAGGCAAGAGCAAAGGCCGAAGGTATCCAGATATGGACGCTGAGTCCCGCCTTTTTCTTACGGATTTTTTCCGGAACCACAATTTGGATCTGTCGAAGCTGCTAAGCCGGCTTGGACAGCCAGTGCCCTCATGGCTTCGGGAAGAACTGCAACATTCCAGTCTGGGC---
>ailMel1
ATGCTCAAGCTGTGGAAGGTGGTACGCCCAGCTCGGCAGCTGGAACTGCACCGCCTCATACTGCTGCTGATCGCTTTCAGTCTGGGCTCCATGGGCTTCCTGGCTTACTACGTGTCTACCAGCCCCAAGGCCAAGGAACCCTTACCCCTGCCCTTGGGAGACTGCAGCAGT---AGTGGGGCAGCTGGC------------CCTGGCCCTGCACGACCTCCAGTCCCACCACGGCCCCCCAGGCCACCAGAGACAGCGCGAACTGAACCTGTGGTCCTTGTGTTTGTGGAGAGTGCATACTCACAGCTGGGGCAGGAGATTGTGGCCATCTTGGAGTCTAGTCGTTTTCGTTATAGCACCGAGCTAGCACCTGGCCGAGGGGACATGCCCACGCTGACTGATCATACCCGTGGCCGCTATGTCTTGGTCATTTATGAAAACCTGCTCAAGTATGTCAACCTGGATGCCTGGAGTAGGGAACTGCTAGACCGGTACTGTGTGGAATATGGTGTGGGCATCATTGGCTTTTTCCGAGCCCATGAACATAGCCTACTGAGTGCCCAGCTCAAGGGCTTTCCGCTTTTCCTACACTCAAATTTGGGGCTCCGAGACTACCAAGTGAATCCTTCTGCCCCCCTACTATATCTCACACGCCCCAGCCGCCTGGAACCTGGGCCACTGCCTGGTGATGACTGGACCATCTTCCAATCCAATCATAGCACATATGAACCAGTGCTTCTTGCCAGCCTTCGGCCAGCT---GAGCCCCCTTTGCCAGCACCAGTGCCTCGCCGGACCCGGCTTCCCACTGTCATACAGGACCTGGGGCTTCATGATGGCATCCAGCGTGTGCTCTTTGGCCATGGCCTTTCCTTCTGGCTTCACAAACTTGTTTTTGTTGATGCTGTTGCGTACCTCACTGGCAAGCGCCTCTGCCTAGACCTTGACCGCTACATCTTGGTAGACATTGATGACATCTTTGTGGGCAAGGAAGGTACCCGCATGAAGGTGGCTGATGTTGAGGCTCTGTTGACCACCCAGAACAAACTCAGGACCTTAGTCCCCAATTTCACCTTCAACCTGGGCTTCTCGGGCAAGTTCTATCATACCGGGACAGAGGAGGAGGATGCAGGGGACGACATGCTGCTGAAACACCGCAAAGAGTTCTGGTGGTTCCCCCACATGTGGAGCCACATGCAGCCACACCTGTTCCACAATCGCTCCGTGCTGGCTGACCAGATGAGGCTCAACAAACAGTTTGCTCTGGAGCATGGGATTCCCACGGATCTGGGGTATGCTGTGGCCCCCCACCACTCGGGTGTATACCCCATCCACACGCAGCTCTATGAGGCCTGGAAATCTGTGTGGGGCATCCAGGTGACCAGCACTGAGGAGTATCCCCATCTCCGCCCTGCCCGCTACCGCCGTGGCTTCATTCACAATGGCATTATGGTACTGCCACGGCAGACGTGTGGCCTCTTCACTCACACAATCTTCTATAATGAATATCCTGGAGGCTCTCGTGAACTAGACCGGAGCATCAGAGGTGGAGAGCTCTTTCTGACAGTGCTGCTTAATCCGATCAGCATTTTTATGACCCATCTGTCCAATTATGGAAATGATCGGCTGGGCCTGTATACCTTTGAGAGCCTGGTGCGCTTCCTCCAGTGCTGGACACGGCTGCGCCTACAGACCCTTCCTCCTGTCCCTCTTGCACGAAAGTACTTTGAACTGTTCCCTCAAGAGCAGAGCCCCCTTTGGCAGAATCCCTGTGATGACAAGAGGCACAAAGATATCTGGTCCAAGGAGAAAACCTGTGATCGGCTCCCCAAGTTCCTGATTGTGGGACCCCAGAAGACAGGGACCACAGCTATTCACTTCTTCCTGAGCCTGCACCCAGCTGTGACTAGCAGCTTCCCTAGCCCCAGCACCTTTGAGGAGATTCAGTTCTTCAACGGCCCTAATTACCACAAGGGCATTGATTGGTACATGGACTTCTTCCCTGTCCCTTCCAATGCCAGCACTGACTTTCTATTTGAAAAAAGTGCCACCTACTTTGACTCAGAGGTTGTACCACGTCGGGGGGCTGCCCTCCTGCCACGAGCCAAGATCATCACTGTGCTCACCAACCCTGCTGACAGGGCCTACTCCTGGTATCAGCATCAGCGAGCACATGGAGACCCAGTTGCTCTGAATTATACCTTCTACCAGGTGATTTCAGCCTCCTCTCAGGCCCCTCTGGCACTTCGCTCCCTGCAGAACCGCTGTCTTGTCCCTGGCTACTATTCCACCCATCTGCAGCGCTGGCTGACTTACTACCCCTCTGGACAGTTGCTGATTGTGGATGGGCAAGAGCTGCGTACCAACCCAGCTGCCTCAATGGAGAACATCCAGAAGTTCCTGGGTATCACACCCTTTCTGAACTACACACGGACCCTC---------------------AGGTTTGATGAAGATAAGGGATTCTGGTGCCAGGGACTTGAAGGTGGTAAGACTCGCTGTCTAGGCAAGAGCAAAGGCCGAAGGTATCCAGATATGGACACTGAGTCCCGCCTTTTTCTTATGGATTTTTTCCGGAACCACAATTTGGATCTGTCGAAGCTGCTAAGCCGGCTTGGACAGCCAGTGCCCTCATGGCTTCGGGAAGAACTGCAACATTCCAGTCTGGGC---
>lepWed1
ATGCTCAAGCTGTGGAAGGTGGTACGCCCAGCTCGGCAGCTGGAACTGCACCGCCTCATACTGCTGCTGATTGCTTTCAGTCTGGGCTCCATGGGCTTCCTGGCTTACTACGTGTCCACCAGCCCCAAGGCCAAGGAACCCTTGCCCCTGCCCTTGGGAGACTGCAGCAGT---GGTGGGGCAGCTGGC------------CCTGGCCCTGTACGTCCTCCAGTCCCACCACGGCCCCCCAGGCCACCAGAGACAGTGCGAACTGAACCTGTGGTCCTTGTGTTTGTGGAGAGTGCATACTCACAGCTGGGGCAGGAGATTGTGGCCATCTTGGAGTCTAGTCGTTTTCGTTACAGCACTGAGCTGGCACCTGGCCGAGGGGACATGCCCACACTGACCGATCATACCCATGGCCGCTATATCTTGGTCATTTATGAAAACCTGCTCAAGTATGTCAACTTGGATGCCTGGAGTCGGGAACTGCTAGACCGGTACTGTGTGGAGTATGGTGTGGGCATCATTGGCTTTTTCCGAGCCCATGAACATAGCCTACTGAGTGCCCAGCTCAAGGGCTTTCCCCTCTTCCTACACTCAAATCTGGGGCTCCGGGACTACCAAGTGAATCCTTCTGCCCCCCTACTGCATCTCACACGCCCCAGCCGCCTGGAACCTGGGCCACTGCCGGGTGATGACTGGACCATCTTCCAGTCCAATCATAGCACATATGAACCAGTGCTTCTTGCCAGCCTTCGGCCAGCT---GAGCCCCCTATGCCAGCACCAGTGCCTCGCCGGACCCGGCTTCCCACTGTCATACAGGACTTGGGGCTTCATGATGGCATCCAGCGGGTGCTCTTTGGCCATGGCCTTTCCTTCTGGCTCCACAAACTTGTTTTTGTTGATGCTGTTGCGTACCTCACCGGCAAGCGCCTCTGCCTCGACCTTGACCGCTACATCTTGGTAGACATCGATGACATCTTTGTGGGCAAGGAAGGTACCCGCATGAAGGTGGCTGATGTTGAGGCTCTGTTGACCACCCAGAACAAACTCAGGACCTTAGTGCCCAACTTCACCTTCAACTTGGGCTTCTCGGGCAAGTTCTATCATACTGGGACGGAGGAGGAGGATGCAGGGGACGACATGCTGCTGAAGCACCGCAGAGAGTTCTGGTGGTTCCCCCACATGTGGAGCCACATGCAGCCACACCTGTTCCACAACCGCTCCGTGCTGGCTGACCAGATGAGGCTCAACAAACAGTTTGCTCTGGAGCATGGGATTCCCACGGATCTGGGGTATGCTGTGGCCCCCCACCACTCGGGTGTATACCCCATCCACACGCAGCTCTATGAGGCCTGGAAATCTGTGTGGGGCATCCAGGTGACCAGCACTGAGGAGTATCCCCATCTCCGCCCTGCCCGCTACCGCCGTGGCTTCATTCACAATGGCATTATGGTACTGCCACGGCAGACGTGTGGCCTCTTCACTCACACAATCTTCTATAATGAATATCCTGGAGGCTCTCGTGAACTAGACCGGAGCATCCGAGGTGGAGAGCTCTTTCTGACAGTGCTGCTAAATCCGATCAGCATTTTTATGACCCATCTGTCCAATTATGGAAATGATCGGCTGGGCCTGTATACCTTTGAGAGCCTGGTGCGCTTCCTCCAGTGCTGGACACGGCTGCGCCTACAGACCCTTCCTCCCGTCCCTCTTGCACAAAAGTACTTTGAACTGTTCCCTCAAGAGCGGAGCCCTCTTTGGCAGAATCCCTGTGATGACAAGAGGCACAAAGATATCTGGTCCAAGGAGAAAACCTGTGATCGGCTCCCCAAGTTCCTGATTGTGGGACCCCAGAAGACAGGGACCACAGCTATTCACTTCTTCCTGAGCCTGCACCCAGCTGTAACTAGCAGCTTCCCTAGCCCCAGCACCTTTGAGGAGATTCAGTTCTTCAACGGCCCTAATTACCACAAGGGCATTGATTGGTACATGGACTTCTTCCCTGTCCCTTCCAATGCCAGCACTGACTTTCTGTTTGAAAAAAGTGCCACCTACTTTGACTCAGAGGTTGTACCACGTCGGGGGGCTGCCCTCTTGCCACGAGCCAAGATCATAACTGTGCTCACCAACCCTGCTGACAGGGCCTACTCCTGGTATCAGCACCAGCGAGCCCATGGAGACCCAGTTGCTCTGAATTATACCTTCTACCAGGTGATTTCAGCCTCCTCTCAGGCCCCCCTGGCACTTCGCTCCCTGCAGAACCGCTGTCTTGTCCCTGGCTACTATTCCACCCATCTGCAGCGCTGGCTGACTTACTACCCCTCTGGACAGTTGCTGATTGTGGATGGGCAAGAGCTGCGTATCAACCCAGCTGCCTCAATGGAGAGCATCCAGAAGTTCCTGGGTATCACACCCTTTCTGAACTACACACGGACCCTC---------------------AGGTTTGATGAAGAGAAGGGATTCTGGTGCCAGGGACTTGAAGGTGGTAAGACTCGCTGTCTAGGCAAGAGCAAAGGACGAAGGTATCCAGATATGGACACTGAGTCCCGCCTTTTTCTTACGGATTTTTTCCGGAACCACAATTTGGATCTGTCGAAGCTGCTAAGCCGGCTTGGACAGCCAGTGCCCTCATGGCTTCGGGAAGAACTACAACATTCCAGTCTGGGC---
>tarSyr2
ATGCTCCAGCTGTGGAAGGTGGTACGCCCAGCTCGGCAGCTGGAACTGCACCGCCTCATACTGCTGCTGATTGCTTTCAGCCTGGGCTCCATGGGCTTCCTGGCTTACTACGTGTCCACCAGCCCCAAGGCCAAGGAACCCTTGCCCCTGCCCTTGGGAGACTGTAGCAAC---AGTGGAGCAGCTGGC------CTTGGCCCTGGCCCTGCACGGCCTCCAGTTCAACCTCGGCCCCCCAGGCCTCCTGAGACAGCTCGAACTGAACCTGTGGTCCTTGTGTTTGTGGAGAGTGCATATTCACAGCTGGGGCAGGAGATTGTGGCCATTCTGGAGTCTAGTCGTTTTCGTTACAGCACTGAGCTGGCACCTGGCCGAGGGGACATGCCCACATTGACTGATCATACTCACGGCCGCTATGTCTTGGTCATTTATGAGAACCTGCTAAAGTATGTCAACCTGGATGCCTGGAGTCGGGAACTGCTAGACCGATACTGTGTGGAATATGGCGTGGGCATCATTGGCTTTTTTCGAGCCCATGAGCATAGCTTACTAAGTGCTCAGCTCAAGGGCTTTCCCCTTTTTCTACACTCAAACTTGGGGCTCCGGGACTACCAAGTGAATCCTTCTGCCCCCCTACTGCATCTCACACGCCCCAGCCGCCTAGAGCCTGGGCCACTGCCTGGTGATGATTGGACAATCTTCCAGTCCAATCATAGCACGTATGAACCAGTGCTTCTTGCCAGCCTTCGGCCAGCT---GAGCCTCCTGTGCCAGGACCAGTGCCTCGTCGGGCCCGGCTTCCCACTGTGGTACAGGACCTAGGGCTTCATGATGGCATCCAGCGGGTACTCTTCGGCCATGGCCTTTCTTTCTGGCTCCATAAACTTATCTTCGTTGATGCTGTGGCATACCTCACCAGCAAGCGCCTCTGCCTGGACCTTGACCGCTACATCTTGGTAGACATCGATGATATCTTTGTGGGCAAGGAAGGGACCCGCATGAAGGTGGCTGATGTTGAGGCTCTATTGACCACCCAGAACAAACTCAGGACTTTAGTCCCCAACTTCACCTTCAACTTGGGCTTCTCGGGCAAGTTCTATCATACTGGGACAGAGGAAGAAGATGCAGGGGACGACATGCTGCTGAAGCACCGCAAAGAATTCTGGTGGTTCCCCCACATGTGGAGCCACATGCAGCCACACCTCTTCCACAATCGCTCCGTGCTGGCTGACCAGATGAGGCTGAACAAACAGTTTGCTCTGGAGCATGGGATTCCCACGGATCTGGGGTATGCTGTGGCCCCCCACCACTCGGGCGTGTACCCCATCCACACGCAGCTCTATGAAGCCTGGAAATCTGTGTGGGGCATCCAGGTGACCAGCACTGAAGAGTATCCCCATCTCCGCCCTGCCCGCTACCGCCGTGGCTTCATTCACAATGGCATTATGGTGCTGCCCCGGCAGACATGTGGCCTCTTCACCCACACAATCTTCTATAATGAGTATCCCGGAGGCTCTCGTGAACTAGACCGGAGCATCCGAGGTGGAGAGCTCTTTCTGACGGTGCTGCTTAATCCGATCAGCATCTTTATGACCCATCTGTCCAATTATGGAAATGATCGGCTGGGCCTATACACCTTTGAGAGCCTGGTGCGCTTCCTCCAGTGCTGGACACAACTGCGCTTACAGACCCTTCCTCCTGTCCCTCTTGCACGAAAGTACTTTGAACTTTTCCCTCAGGAGCAAAGTCCCCTTTGGCAGAATCCCTGTGATGACAAGAGGCACAAAGATATCTGGTCTAAGGAGAAAACCTGTGATCGGCTCCCGAAGTTCCTCATTGTGGGACCCCAGAAGACAGGGACCACAGCTATTCACTTCTTCCTGAGCCTGCACCCGGCTGTAACTAGCAGCTTCCCTAGCCCCAGCACATTTGAGGAGATTCAGTTCTTCAATGGCCCTAATTACCACAAGGGTATTGACTGGTACATGGACTTCTTCCCTGTGCCTTCCAATGCCAGCACTGACTTCCTATTTGAAAAAAGCGCCACCTACTTTGACTCAGAGGTTGTACCACGGCGGGGGGCTGCCCTCCTGCCAAGAGCCAAGATCATCACTGTGCTCACCAACCCTGCTGACAGGGCCTACTCCTGGTATCAGCACCAGCGAGCACATGGAGACCCAGTTGCTCTGAACTATACCTTCTACCAGGTGATTTCAGCCTCCTCCCAAGCCCCTCTGGCACTTCGCTCCCTGCAGAACCGCTGTCTTGTCCCTGGCTACTATTCTACCCATCTGCAACGCTGGCTGACTTTCTACCCTTCTGGACAGTTGCTGATTGTGGATGGGCAAGAGCTGCGTACCAACCCAGCAGCCTCACTGGAGAGCATCCAGAAGTTCCTGGGTATCACACCCTTTCTGAACTACACACGGACCCTC---------------------AGGTTTGATGAAGATAAGGGATTTTGGTGCCAGGGACTTGAAGGTGGTAGGACTCGCTGTCTAGGCAGAAGCAAAGGCCGGAGGTACCCAGATATGGACACTGAGTCCCGCCTTTTCCTTGTGGACTTTTTCCGGAACCATAATTTGGAGCTGTCGAAGCTGCTGAGCCGGCTTGGACAGCCAGTGCCCTCATGGCTTCGGGAAGAACTGCAGCATTCCAGTCTGGGC---
>felCat8
ATGCTCAAGCTGTGGAAGGTGGTACGCCCAGCTCGGCAGCTGGAACTGCACCGCCTCATACTGCTGCTGATCGCTTTCAGTCTGGGCTCCATGGGCTTCCTGGCTTACTACGTATCCACCAGCCCCAAGGCCAAGGAACCCTTGCCCCTGCCCTTGGGAGACTGCAGCAGT---GGTGGGGCAGCTGGC------------CCTGGCCCTGTACGTCCACCAGTCCCACCACGGCCCCCCAGGCCACCAGAGACAGCTCGAACTGAACCTGTGGTCCTTGTGTTTGTGGAGAGTGCATACTCACAGCTGGGGCAGGAGATTGTGGCCATCTTGGAGTCTAGTCGTTTTCGTTATAGCACTGAGCTAGCACCCGGCCGAGGGGACATGCCCACACTGACTGATCATACCCGTGGCCGCTATGTCTTGGTCATTTATGAAAACCTGCTCAAGTATGTCAACCTGGATGCCTGGAGTCGGGAACTGTTAGACCGGTACTGTGTGGAGTACGGTGTGGGCATCATTGGCTTTTTCCGAGCCCATGAACATAGCCTACTGAGTGCCCAGCTCAAGGGTTTTCCCCTTTTCCTACACTCAAACTTGGGGCTCCGGGACTACCAAGTGAATCCTTCTGCCCCCTTACTGCATCTCACACGCCCCAGCCGCCTGGAACCTGGGCCGCTGCCTGGTGATGACTGGACCATCTTCCAATCCAATCATAGCACATATGAACCAGTGCTTCTTGCCAGCCTTCGGCCAGCT---GAATCCCCTGTGCCAGGACCAGTGCCTCGCCGGACCCGGCTTCCCACTGTCGTACAAGACCTGGGGCTTCATGATGGCATCCAGCGGGTGCTCTTTGGCCATGGCCTTTCCTTCTGGCTCCACAAACTTGTTTTTGTTGATGCTGTTGCATACCTCACTGGCAAGCGCCTCTGCCTAGACCTTGACCGCTACATCTTGGTAGACATTGATGACATCTTTGTGGGCAAGGAAGGTACCCGCATGAAGGTGGCTGATGTTGAGGCTCTGTTGACCACCCAGAACAAACTCAGGACCTTAGTCCCCAACTTCACTTTCAACTTGGGCTTCTCGGGCAAGTTCTATCATACCGGGACAGAGGAGGAGGATGCAGGGGACGACATGCTGCTGAAGCACCGCAAAGAGTTCTGGTGGTTCCCCCACATGTGGAGCCACATGCAGCCACACCTGTTCCACAATCGCTCCGTGCTGGCTGACCAGATGAGGCTCAACAAACAGTTTGCTCTGGAACATGGGATTCCCACGGATCTGGGGTATGCTGTGGCCCCCCACCACTCGGGTGTATACCCCATCCACACGCAACTCTATGAGGCCTGGAAATCTGTGTGGGGCATCCAGGTGACCAGCACTGAGGAATATCCCCATCTCCGCCCTGCCCGCTACCGCCGTGGCTTCATTCACAATGGCATTATGGTATTACCACGGCAGACGTGTGGACTCTTCACTCACACAATCTTCTATAATGAATATCCTGGAGGCTCTCGTGAACTAGACCGGAGCATCCGAGGTGGAGAGCTCTTTCTGACAGTGCTGCTTAATCCGATCAGCATTTTTATGACCCATCTGTCAAATTATGGAAATGATCGGCTGGGCCTGTATACCTTTGAGAGCCTGGTGCGTTTCCTTCAATGCTGGACACGGCTGCGTCTACAGACCCTTCCTCCTGTCCCTCTTGCACGAAAGTACTTTGAACTGTTCCCTCAAGAGCGAAGCCCCCTTTGGCAGAATCCCTGTGATGACAAGAGGCACAAAGATATCTGGTCCAAGGAGAAAACCTGTGATCGGCTACCCAAGTTCTTGATTGTGGGACCCCAAAAAACAGGGACCACAGCTATTCACTTCTTCCTGAGCCTGCACCCAGCTGTGACTAGCAGCTTCCCTAGCCCCAGCACCTTTGAGGAGATTCAGTTCTTCAACGGCCCTAATTACCACAAGGGTATTGATTGGTACATGGACTTCTTCCCTGTCCCTTCCAATGCCAGCACTGACTTTCTCTTTGAAAAAAGTGCCACCTACTTTGACTCAGAGGTTGTACCACGTCGGGGGGCTGCCCTTCTGCCACGAGCCAAGATCATCACTGTGCTCACCAACCCTGCTGACAGGGCCTACTCCTGGTATCAGCACCAGCGAGCACATGGAGACCCAGCTGCTCTGAATTATACTTTCTACCAGGTGATTTCAGCCTCCTCTCAGGCCCCTCTGGCACTTCGCTCCCTGCAGAACCGCTGTCTTGTCCCTGGCTACTATTCCACCCATCTGCAGCGCTGGCTGACTTACTACCCCTCTGGACAGTTGCTGATTGTGGATGGGCAAGAGCTGCGTACCAACCCAGCTGCCTCAATGGAGAGCATCCAGAAGTTCCTGGGTATCACACCCTTTCTGAACTACACACGGACCCTC---------------------AGGTTTGATGAAGATAAGGGATTCTGGTGCCAGGGACTTGAAGGTGGGAAGACTCGTTGTCTGGGCAAAAGCAAAGGCCGGAGGTATCCGGATATGGACACTGAGTCCCGCCTTTTTCTTATGGATTTTTTCCGGAACCACAATTTGGATCTGTCGAAGCTGCTAAGCCGGCTTGGACAGCCAGTGCCCTCATGGCTTCGGGAAGAACTGCAACATTCCAGTCTGGGC---
>HLrouAeg4
ATGCTCAAGCTGTGGAAGGTGGTACGCCCAGCTCGGCAGCTGGAACTGCACCGCCTCATACTATTGCTGATTGCTTTTAGTCTGGGCTCCATGGGTTTTCTGGCTTACTACATATCCACCAGCCCCAAGGCCAAAGAACCCTTGCCCCTGCCCTTGGGAGACTGCAGCAGT---GGTGGGGCAGCTGGC------------CCTGGCCCTGTACGGCCTCCAGTCCCACCTCAGCCTCCCAGGCCTCCAGAGACAGCTCAAACCGAACCTGTGGTCCTTGTGTTTATAGAGAGTGCATACTCACAGCTAGGGCAGGAGATTGTGGCCATCTTGGAGTCTAGTCGTTTTCGTTATAGCACTGAGCTGGCACCCGGCCGAGGGGACATGCCCACACTGACTGATCACACCCGGGGCCGCTATGTCTTGGTCATTTATGAGAACCTGCTCAAGTATGTCAATCTGGACGCCTGGAGTCGGGAACTGCTAGATCGGTATTGTGTGGAGTATGGCGTGGGCATCATTGGCTTTTTCCGAGCCCATGAGCATAGCCTACTGAGTGCCCAGCTCAAGGGATTTCCCCTTTTTCTACATTCAAACTTGGGGCTCCGAGACTACCAAGTTAATCCTTCTGCCCCGCTGCTGCATCTCACACGGCCCAGCCGCCTGGAGCCTGGGCCACTGCCTGGTGATGACTGGACCATCTTCCAATCCAATCATAGCACATATGAACCAGTGCTTCTTGCCAGTCTTCAGCCAGCT---GAGCTTCCTGTTCCAGGACCAGTGTCTCGCCGGGCCCGGCTTCCCACTGTGGTACAGGACCTGGGGCTTCATGATGGCATCCAGCGGGTGATCTTTGGTCATGGCCTTTCCTTCTGGCTCCACAAACTTGTCTTTGTTGATGCTGTTTCATACCTCACTGGCAAGCGCCTCTGCCTGGACATCGACCGCTACATCTTGGTAGACATTGATGACATCTTTGTGGGCAAGGAAGGTACCCGCATGAAAGTGGCTGATGTTGAGGCTCTGTTGACCACCCAGAACAAACTCAGGACCTTAGTCCCCAACTTCACCTTCAACTTGGGCTTCTCGGGCAAGTTCTATCATACTGGGACAGAGGAGGAGGATGCAGGGGACGACATGCTGCTGAAGCACCGCAGAGAGTTCTGGTGGTTCCCCCATATGTGGAGCCACATGCAGCCACACCTGTTCCACAATCGCTCTGTGCTGGCTGACCAGATGAGGCTCAACAAACAGTTTGCTCTGGAGCATGGGATTCCCACGGATCTGGGGTATGCTGTGGCCCCCCACCACTCGGGCGTGTATCCCATCCACACGCAGCTCTATGAGGCCTGGAAATCTGTATGGGGCATCCAGGTGACCAGCACTGAGGAATATCCCCATCTCCGCCCTGCCCGCTACCGCCGTGGCTTCATTCACAATGGCATTATGGTCCTGCCACGGCAGACATGTGGCCTCTTCACTCACACAATCTTCTATAATGAGTATCCCGGAGGCTCCCGTGAACTAGACCAGAGCATCCGTGGTGGAGAGCTCTTTATGACAGTGCTGCTTAATCCGATCAGCATATTTATGACTCATCTGTCCAATTATGGAAATGATCGACTGGGCCTGTACACCTTTGAAAGCCTGGTGCGCTTCCTCCAGTGCTGGACACGGCTGCGCCTGCAGACTCTTCCTCCTGTCCCTCTAGCACGAAAGTACTTTGAACTCTTCCCTCAAGAGCAAAGCCCTCTTTGGCAGAATCCCTGTGATGACAAGAGGCATAAAGACATCTGGTCCAAGGAGAAAACCTGTGATCGGCTCCCGAAGTTCCTCATTGTGGGACCCCAGAAGACAGGGACCACAGCTATTCACTTCTTCCTGAGCCTGCACCCAGCTGTGACTAGCAGCTTCCCTAGCCCCAGCACCTTTGAGGAGATTCAGTTCTTCAGCGGCCCTAATTACCACAAGGGCATTGACTGGTACATGGACTTCTTTCCTATCCCTTCCAATGCCAGCACTGACTTCCTATTTGAAAAAAGTGCCACCTACTTTGACTCAGAAGTTGTACCACAGCGCGGGGCTGCCCTCCTACCACGAGCCAAGATCATCACTGTGCTCACCAACCCTGCTGACAGGGCCTACTCTTGGTACCAACACCAGCGAGCACATGGAGACCCAGCTGCTCTGAACTATACCTTCTACCAGGTGATTTCAGCCTCCTCCCAGGCCCCTCTGGCACTTCGTTCCTTGCAAAACCGCTGTCTTGTCCCCGGCTACTATTCCACCCATCTTCAGCGCTGGCTAACTTACTACCCATCTGGACAGTTGCTGATTGTGGATGGGCAAGAGCTGCGTACCAATCCAGCTGCTTCAATGGAGAGCATCCAGAAGTTCCTGGGTATCACACCCTTTCTGAACTACACACGGACCCTC---------------------AGGTTTGATGAAGATAAGGGATTCTGGTGCCAGGGACTTGAAAATGGTAAGACTCGCTGTCTAGGCAAGAGCAAAGGCCGGAGGTACCCAGACATGGACACTGAGTCCCGCCTTTTTCTTATGGATTTTTTCCGGAACCACAATTTGGACCTGTCAAAGCTACTCAGCCGGCTTGGACAGCCAGTGCCCTCTTGGCTTCGGGAAGAACTGCAGCATTCCAGTCTAGGC---
>HLequCab3
ATGCTCAAGCTGTGGAAGGTGGTACGCCCAGCTCGGCAGCTGGAACTGCACCGCCTCATACTTCTGCTGATCGCTTTCAGTCTGGGCTCCATGGGCTTCCTGGCTTACTATGTATCTACCAGCCCCAAGGCCAAGGAACCCTTGCCCCTGCCCTTGGGAGACTGTAGTAGTAGTGGTGGGGCAGCTGGC------------CCTGGCCCTGTACGGCCTCCACTCCCACCCCGGCCCCCGAGGCCTCCAGAGACAGCTCGAACGGAACCTGTGGTCCTTGTGTTTGTGGAGAGTGCATACTCACAGCTGGGGCAGGAGATTGTGGCCATCTTGGAGTCTAGTCGTTTTCGTTACAGCACTGAGCTGGCACCTGGCCGAGGGGACATGCCTACACTGACTGATCATACCCGTGGCCGCTATGTCTTGGTCATTTATGAGAACTTGCTGAAATATGTCAACCTGGATGCCTGGAGTCGGGAACTGCTAGACCGGTACTGTGTGGAGTATGGTGTGGGCATCATTGGCTTTTTCCGAGCACATGAGCATAGCCTACTGAGTGCCCAGCTCAAGGGCTTTCCCCTTTTTCTACACTCAAATTTGGGGCTCCAGGACTACCAAGTGAATCCTTCTGCCCCGCTACTGCATCTCACACGCCCCAGCCGCCTGGAGCCTGGGCCCCTGCCTGGTGATGACTGGACCATTTTCCAGTCCAATCATAGTACATATGAACCAGTGCTTCTTGCTAGCCTTCGGCCAGCT---GAGCCCCCCGTGCCAGGAGTGGTGCCTCGCCGGGCCCACCTTCCCACTGTGGTACAGGACCTGGGGCTTCATGATGGCATCCAGCGAGTGCTCTTTGGCCATGGCCTCTCCTTCTGGCTTCACAAACTTGTTTTTGTCGATGCTGTTGCATACCTCACTGGCAAGCGCCTCTGCCTGGACCTTGACCGCTACATCTTGGTAGACATCGATGACATCTTTGTGGGCAAGGAAGGTACCCGCATGAAGGTGGCTGATGTTGAGGCTCTGTTGACCACCCAGAACAAACTCAGGACCTTAGTCCCCAACTTCACCTTCAACTTGGGCTTCTCGGGCAAGTTCTATCATACTGGGACAGAGGAGGAGGATGCAGGGGACGACATGCTGCTGAAGCACCGCAAAGAGTTCTGGTGGTTCCCCCACATGTGGAGCCACATGCAGCCACACCTGTTCCACAATCGCTCCGTGCTGGCTGACCAGATGAGGCTCAACAAACAGTTTGCTCTGGAGCATGGGATTCCCACGGATCTGGGGTATGCTGTGGCCCCCCACCACTCGGGCGTGTACCCTATCCACACGCAGCTCTATGAGGCCTGGAAATCTGTGTGGGGCATCCAGGTGACCAGCACTGAGGAGTATCCCCATCTCCGCCCTGCCCGCTACCGCCGTGGCTTCATTCACAATGGCATTATGGTGCTGCCACGGCAGACATGTGGCCTCTTCACTCACACAATCTTCTATAATGAGTACCCTGGAGGCTCTCGTGAACTAGACCGGAGCATCCAAGGTGGAGAGCTCTTTCTGACGGTGCTGCTTAATCCGATTAGCATCTTTATGACGCATCTGTCCAATTATGGAAATGATCGCCTGGGCCTGTACACCTTTGAGAGCCTGGTGCGCTTCCTCCAGTGCTGGACACGGCTGCGTCTACAGACCCTTCCTCCAGTCCCTCTTGCACAAAAGTACTTTGACCTCTTCCCTCAAGAGCGAAGCCCCCTTTGGCAGAATCCCTGTGACGACAAGAGACACAAAGATATATGGTCCAAGGAGAAAACCTGTGATCGGCTCCCCAAGTTCCTCATTGTGGGACCCCAGAAGACAGGGACCACAGCTATTCACTTCTTCCTGAGCCTGCACCCAGCTGTGACCAGCAGCTTCCCCAGTCCCAGCACCTTTGAGGAGATTCAGTTCTTCAACGGCCCTAATTACCACAAGGGCATTGACTGGTACATGGACTTCTTTCCTGTCCCTTCCAATGCCAGCACTGATTTCCTCTTTGAAAAAAGTGCTACCTACTTTGATTCAGAGGTTGTACCACGGCGGGGGGCTGCCCTCCTGCCACGAGCTAAAATCATCACTGTGCTCACCAATCCTGCTGACAGGGCCTACTCCTGGTACCAGCACCAGCGAGCACATGGAGACCCAGTTGCTCTGAACTATACCTTCTACCAGGTGATTTCAGCCTCTTCCCAGGCCCCTCTGGCACTTCGCTCCCTGCAGAACCGCTGTCTTGTCCCTGGCTACTATTCCACCCATCTACAACGCTGGCTGACTTACTACCCCTCTGGACAGTTGCTGATTGTGGATGGGCAAGAGCTGCGTACCAACCCAGCTGCCTCAATGGAGAATATCCAGAAGTTCCTGGGTATCACACCCTTTCTGAACTACACACGGACCCTC---------------------AGGTTTGATGAAGATAAGGGATTCTGGTGCCAGGGACTTGAAGGCGGTAAGACTCGCTGTCTAGGCAAGAGCAAAGGCCGGAGGTACCCAGATATGGACACTGAGTCCCGCCTTTTCCTTGTGGATTTTTTCCGGAACCACAACTTGGAACTGTCGAAGCTGCTGAGCCGGCTTGGACAGCCAATGCCCTCATGGCTTCGGGAAGAACTGCAGCATTCCAGTCTGGGC---
>HLturTru3
ATGCTCAAGCTGTGGAAGGTGGTACGCCCAGCTCGGCAGCTGGAACTGCACCGCCTCATACTGCTGCTGATCGCTTTCAGTCTGGGCTCCATGGGCTTCTTGGCTTACTACGTATCCACCAGCCCCAAGGCCAAGGAACCATTGCCCCTGCCCTTGGGAGACTGCAGTAGT---GGTGGGGCAGCTGGT------------CCTGGCCCTGTACGGCCTCCAGTCCCACCCCGGCCCCCCAGGCCGCCAGAGACAGCACGAACTGAACCCGTGGTCCTTGTGTTTGTGGAGAGCGCATACTCACAGCTGGGGCAGGAGATTGTGGCCATCTTGGAGTCCAGCCGTTTTCGTTATAGCACTGAGCTGGCACCTGGCCGAGGGGACATGCCCACACTGACTGATCATACCCGTGGCCGGTATGTCTTGGTCATCTATGAGAACCTGCTCAAGTATGTCAACCTGGATGCCTGGAGTCGGGAACTGCTAGACCGGTACTGTGTGGAGTATGGTGTGGGCATCATTGGCTTTTTCCGAGCCCATGAGCATAGCTTACTGAGTGCCCAGCTCAAGGGCTTTCCCCTTTTTCTACATTCAAACTTGGGGCTCCAGGACTACCAAGTGAATCCTTCTGCCCCACTACTGCATCTCACACGCCCCAGCCGCCTGGAGCCGGGTCCACTGCCCGGTGATGACTGGACCATCTTCCAATCCAATCATAGCACATATGAACCAGTGCTTCTTGCCAGCCTTCGACCAGCT---GAGCCCCCGGTGCCAGGACCCTTGCCTCGCCGGGCCCGGCTTCCCACTGTGGTACAGGACTTGGGGCTTCACGATGGCATCCAGCGGGTGCTCTTTGGCCATGGCCTCTCCTTCTGGCTTCACAAACTCGTTTTTGTCGATGCTGTTGCGTACCTCACTGGCAAGCGCCTCTGCTTGGACCTTGACCGTTACATCTTGGTAGACATCGATGACATCTTTGTGGGCAAGGAAGGAACCCGCATGAAGGTGGCTGATGTTGAGGCTCTGTTGACCACCCAGAACAAACTCAGGACCTTAGTCCCCAACTTCACCTTCAACTTGGGCTTCTCGGGCAAGTTCTATCATACTGGGACAGAGGAGGAGGATGCAGGGGACGACATGCTGCTGAAGCACCGCCAAGAGTTCTGGTGGTTCCCCCACATGTGGAGCCACATGCAGCCACACCTGTTCCACAATCGCTCCGTGCTGGCTGACCAGATGAGGCTCAACAAACAGTTTGCTCTGGAGCATGGGATTCCCACGGATCTGGGGTATGCTGTGGCCCCCCACCACTCCGGCGTGTATCCCATCCACACACAGCTCTATGAGGCCTGGAAATCCGTGTGGGGCATCCAGGTGACCAGCACTGAGGAGTATCCCCATCTCCGCCCTGCCCGCTACCGCCGTGGCTTCATTCACAATGGCATTATGGTGCTGCCACGGCAGACGTGTGGCCTCTTCACTCACACGATCTTCTATAATGAGTATCCCGGAGGCTCTCGCGAACTAGACCGGAGCATCCGAGGTGGAGAACTCTTTCTGACAGTGCTGCTTAATCCGATCAGCATCTTTATGACTCATCTGTCTAATTATGGAAATGATCGACTGGGCCTGTACACCTTTGAGAGCCTGGTGCGCTTTCTCCAGTGCTGGACACGGCTGCGCCTACAGACCCTTCCTCCTGTCCCTCTCGCACGGAAGTACTTTGACCTCTTCCCTCAAGAGCGAAGCCCCCTTTGGCAGAATCCCTGTGATGACAAGAGGCACAAAGATATCTGGTCCAAGGAGAAAACCTGTGATCGGCTCCCCAAGTTCCTCATTGTGGGACCCCAGAAGACAGGGACCACAGCTATTCACTTCTTCCTGAGCCTCCACCCAGCTGTGACTGGCAGTTTCCCAAGCCCCAGCACCTTTGAGGAGATTCAGTTCTTCAGCAGCCCTAATTACCACAAGGGCATTGACTGGTACATGGATTTCTTCCCTGTCCCTTCTAATGCCAGCACTGATTTCCTGTTTGAAAAAAGTGCCACCTACTTTGACTCAGAGGTTGTACCACGTCGGGGGGCTGCCCTCCTGCCGCGAGCCAAGATCATCACTGTGCTCACCAACCCTGCTGACAGGGCCTACTCCTGGTACCAGCATCAGCGAGCACATGGAGACCCAGTTGCTCTGAACTATACCTTCTACCACGTGATTTCAGCCTCCTCCCATGCCCCTCTGGCACTTCGCTCCCTACAGGACCGTTGTCTTGTCCCTGGCTACTATTCCACCCATCTGCAACGCTGGCTGACATATTACCCCTCTGGACAGTTGCTGATTGTGGATGGGCAAGAACTGCGTACCAACCCAGCTGCCTCAATGGAGAGCATCCAGAAGTTCCTGGGTATCACACCCTTTCTGAACTACACACGGACCCTC---------------------AGGTTTGATGAAGATAAGGGATTCTGGTGCCAGGGACTTGAAGGTGGCAAGACTCGTTGTCTAGGCAAGAGCAAAGGCCGGAAGTACCCAGATATGGACACTGAGTCCCGCCTTTTCCTTACGGATTTTTTCCGGAACCATAATTTGGAGCTGTCGAAGCTGCTGAGCCGGCTTGGACAGCCAGTGCCCTCGTGGCTTCGGGAAGAACTGCAGCATTCCAGTCCGGGC---
>bosTau8
ATGCTCAAGCTGTGGAAGGTGGTACGCCCAGCTCGGCAGCTGGAACTGCACCGCCTCATACTGCTGCTGATTGCTTTCAGTCTGGGCTCCATGGGCTTCTTGGCTTACTACGTATCCACCAGCCCCAAGGCCAAGGAACCGTTGCCCCTCCCCTTGGGAGACTGCAGCAGT---GGCGCAGCGGGTGGT------------CCTGGCCCGGTTCGGCCTCCAGTCCCACCCCGGCCCCCCAGGCCTCCAGAGACAGCGCGAACTGAACCCGTGGTCCTTGTGTTTGTGGAGAGTGCATACTCGCAGCTGGGGCAGGAGATCGTGGCCATCTTGGAGTCTAGCCGTTTTCGTTACAGCACTGAGCTGGCACCTGGCCGAGGGGACATGCCCACACTGACGGATCATACCCGGGGCCGGTATGTCTTGGTCATTTATGAGAACCTGCTCAAGTACGTCAACCTGGATGCCTGGAGTCGGGAACTGCTAGACCGGTACTGTGTGGAGTACGGTGTAGGCATCATTGGCTTTTTCCGAGCCCATGAGCACAGCCTACTGAGTGCCCAGCTCAAGGGCTTTCCCCTTTTTCTCCATTCAAACTTGGGGCTTCGGGACTACCAAGTGAATCCTACAGCTCCACTCCTACATCTCACACGTCCCAGCCGCCTGGAGCCTGGGCCACTACCCGGTGATGACTGGACCATCTTCCAATCCAACCACAGCACCTATGAACCAGTGCTTCTCGCCAGCCTTCGGCTGGCT---GAGCCCCCTGTGCCAGGACCAGTGCCTCGCCGGGCCCGGCTTCCCACTGTGGTGCAGGACCTGGGGCTTCACGATGGCATCCAGCGGGTGCTGTTTGGTCACGGCCTCTCCTTCTGGCTCCACAAACTAGTTTTCGTCGATGCCGTTGCATACCTCACTGGCAAGCGCCTCTGCTTGGACCTTGACCGTTACATCTTGGTAGACATCGATGACATCTTTGTGGGCAAGGAAGGTACCCGCATGAAGGTGGCTGATGTTGAGGCCCTGTTGACCACGCAGAACAAACTCAGGACCTTAGTCCCCAACTTCACCTTCAACTTGGGCTTCTCGGGCAAGTTCTATCATACTGGGACAGAGGAGGAGGATGCTGGGGACGACATGCTGCTGAAGCACCGCCGAGAGTTCTGGTGGTTCCCCCACATGTGGAGCCACATGCAGCCACATCTGTTCCACAATCGCTCCGTGCTGGCTGACCAGATGAGGCTCAACAAACAGTTTGCTCTGGAACATGGGATTCCCACGGATCTGGGGTATGCTGTGGCCCCCCACCACTCCGGCGTGTACCCCATCCACACACAGCTCTATGAAGCCTGGAAATCTGTGTGGGGCATCCAGGTGACCAGCACTGAGGAGTACCCCCACCTCCGCCCTGCCCGCTACCGCCGTGGCTTCATTCACAATGGCATTATGGTGCTGCCGCGGCAGACATGTGGTCTCTTCACTCACACAATCTTCTATAATGAGTATCCAGGAGGCTCTCGTGAACTCGACCGGAGCATCCGAGGTGGAGAACTCTTTCTGACAGTGCTGCTTAATCCGATCAGCATCTTTATGACTCATCTGTCTAATTATGGAAATGATCGGCTGGGCCTGTACACCTTTGAGAGCCTGGTGCGCTTTCTCCAGTGCTGGACGAGGCTGCGCCTACAGACCCTTCCTCCTGTCCCTCTTGCACGAAAGTACTTTGACCTCTTCCCTCAAGAGCGAAGCCCCCTTTGGCAGAATCCCTGTGACGACAAGAGGCACAAAGATATCTGGTCCAAGGAGAAAACCTGTGATCGGCTCCCCAAGTTCCTCATTGTGGGACCCCAGAAGACAGGGACCACAGCTATTCACTTCTTCCTGAGCCTGCATCCAGCTGTGACTAGCAGTTTTCCTAGCCCCAGCACCTTTGAGGAGATTCAGTTCTTCAACGGCCCTAATTACCACAAGGGCATTGACTGGTACATGGATTTCTTCCCTGTCCCTTCCAATGCCAGCACTGATTTCCTATTTGAAAAAAGTGCCACGTACTTTGACTCAGAGGTTGTACCACGGCGGGGAGCTGCCCTCCTGCCACGAGCCAAGATCATCACTGTGCTCACCAACCCTGCTGACAGGGCATACTCCTGGTACCAGCATCAGCGAGCACATGGAGACCCAGTTGCTCTGAACTATACCTTCTACCAGGTGATTTCAGCCTCCTCCCAGGCCCCTCCAGCACTTCGCTCCCTACAAAACCGTTGTCTTGTCCCCGGCTACTATTCCACTCACTTACAACGCTGGCTGACTTACTTCCCCTCTGGACAGTTGCTGATTGTGGATGGGCAAGAGCTGCGTACCAACCCAGCTGCCTCAATGGAGAGCATCCAGAAGTTCCTGGGTATCACACCCTTTCTGAACTACACACGGACCCTC---------------------AGGTTCGATGAAGATAAGGGATTCTGGTGCCAGGGACTTGAAGGTGGCAAGACTCGTTGTCTAGGAAAGAGCAAAGGTCGGAAGTACCCAGATATGGACGCTGAGTCCCGCCTTTTCCTTACGGATTTTTTCCGGAACCACAATTTGGAGCTGTCAAAGCTGCTGAGCCGGCTTGGACAGCCAGTGCCCTCATGGCTTCGAGAAGAACTGCAGCATTCCAGTTCGGGC---
>cerSim1
ATGCTTAAGCTGTGGAGGGTGGTACGCCCGGCTCGGCAGCTGGAACTGCACCGCCTCATACTGCTACTGATCGCTTTCAGTCTGGGCTCCATGGGCTTCCTGGCTTACTATGTATCCACCAGCCCCAAGGCCAAGGAACCCTTGCCCCTGCCCTTGGGAGACTGCAGTAGT---GGTGGAGCAGCTGGC------------CCTGGCCCTGTACGGCCTCCAGTCCCACCCCGGCCCCCCAGGCCTCCAGAGACAGCTCCAACGGAACCCGTGGTCCTTGTGTTTGTGGAAAGTGCATACTCACAGCTGGGGCAGGAAATTGTGGCCATCTTGGAGTCTAGTCGTTTTCGTTATAGCACTGAGCTGGCACCTGGCCGAGGGGACATGCCCACACTTACTGATCATACTCGTGGCCGCTATGTCTTGGTCATTTATGAGAACCTGCTCAAGTATGTCAACCTGGATGCCTGGAGTCGGGAACTTCTAGACCGGTACTGTGTGGAGTATGGTGTGGGCATCATTGGCTTTTTCCGAGCCCATGAGCATAGCCTACTGAGTGCCCAGCTCAAGGGCTTTCCCCTTTTTCTACACTCAAACTTGGGGCTCCGGGACTACCAAGTGAATCCGTCTGCTCCCCTACTGCATCTCACACGCCCCAGCCGCCTGGAGCCTGGGCCACTGCCTGGTGATGACTGGACCATTTTCCAATCCAATCATAGCACATATGAACCAGTGCTTCTTGCCAGCCTTCGGCCAGCT---GAGGCCCCTGTACCAGGACCGGTGCCTCGCCGGGCCCGCCTTCCCACTGTGGTACAGGACCTGGGGCTTCATGATGGCATCCAGCGAGTGCTCTTTGGCCACGGCCTCTCCTTCTGGCTTCACAAACTCGTTTTCGTCGATGCCGTTGCGTACCTCACTGGCAAGCGCCTCTGCCTGGACCTTGACCGCTACATCTTGGTAGACATCGATGACATCTTTGTGGGCAAGGAAGGTACCCGCATGAAGGTGGCTGATGTTGAGGCTCTGTTGACCACCCAGAACAAACTCAGGACCTTAGTCCCCAACTTCACCTTCAACTTGGGCTTCTCGGGCAAGTTCTATCATACTGGGACAGAGGAGGAGGATGCAGGGGACGACATGCTGCTGAAGCACCGCAAAGAGTTCTGGTGGTTTCCCCACATGTGGAGCCACATGCAGCCACACCTGTTCCACAATCGCTCCGTGCTGGCTGACCAGATGAGGCTCAACAAACAGTTTGCTCTGGAGCATGGGATTCCCACGGATCTGGGGTATGCTGTGGCCCCCCACCACTCGGGCGTGTACCCCATCCACACGCAGCTCTATGAGGCCTGGAAATCTGTGTGGGGCATCCAGGTGACCAGCACTGAGGAGTATCCCCATCTCCGCCCTGCCCGCTACCGCCGTGGCTTCATTCACGATGGCATTATGGTGCTGCCACGGCAGACATGTGGCCTCTTCACTCACACAATCTTCTATAATGAGTATCCCGGAGGCTCTCGTGAACTAGATCGGAGCATCCAAGGTGGAGAGCTCTTTCTGACTGTGCTGCTTAATCCGATTAGCATCTTTATGACCCATCTGTCTAATTATGGAAATGATCGGCTGGGCCTGTACACCTTTGAGAGCCTGGTGCGCTTCCTCCAGTGCTGGACCCGGCTGCGTCTACAGACCCTTCCTCCAGTTCCTCTCGCACAAAAGTACTTTGACCTCTTCCCTCAAGAGCGAAGCCCTCTTTGGCAGAATCCCTGTGATGACAAGAGACACAAAGATATATGGTCCAAGGAGAAAACCTGTGATCGGCTCCCCAAGTTCCTCATTGTGGGACCCCAGAAGACAGGGACCACAGCTATTCACTTCTTCCTGAGCCTGCACCCAGCTGTGACTAGCAGCTTCCCTAGCCCCAGCACCTTTGAGGAGATTCAGTTCTTCAGCGGCCCTAATTACCACAAGGGCATTGACTGGTACATGGACTTCTTCCCTGTCCCTTCCAATGCCAGCACTGACTTCCTATTTGAAAAAAGTGCCACCTACTTTGATTCAGAGGTTGTACCACGGCGGGGGGCTGCCCTCCTGCCACGAGCCAAAATCATCACTGTGCTCACCAACCCTGCTGACAGGGCCTACTCCTGGTACCAGCACCAGCGAGCACATGGAGACCCAGTTGCTCTGAACTATACCTTCTACCAGGTGATTTCAGCCTCCTCCCAGGCCCCTCTGGCACTTCACTCCCTGCAGAACCGCTGTCTTGTCCCTGGCTACTATTCCACCCATCTGCAACGCTGGCTGACTTACTACCCTTCTGGACAGTTGCTGATTGTGGATGGGCAAGAGCTGCGTACCAACCCAGCTGCCTCAATGGAGACTATCCAGAAGTTCCTGGGTATCACACCCTTTCTGAACTACACACGGACCCTC---------------------AGGTTTGATGAAGATAAAGGATTCTGGTGCCAGGGACTTGAAGGTGGTAAGACTCGCTGTCTAGGCAAGAGCAAAGGCCGGAGGTACCCAGATATGGACGCTGAGTCCCGCATTTTCCTTACGGATTTTTTCCGGAACCACAATTTGGAGCTGTCGAAGCTGCTGAGCCGGCTTGGACAGCCAGTGCCCTCATGGCTTCGGGAAGAACTGCAGCATTCCAGTCGGGGC---
>balAcu1
ATGCTCAAGCTGTGGAAGGTGGTACGCCCAGCTCGGCAGCTGGAACTGCACCGCCTCATACTGCTGCTGATCGCTTTCAGTCTGGGCTCCATGGGCTTCTTGGCTTACTACGTATCCACCAGCCCCAAGGCCAAGGAACCATTGCCCCTGCCCTTGGGAGACTGCAGTAGT---GGTGGGGCAGCTGGT------------CCTGGCCCTGTACGGCCTCCAGTCCCACCCCGGCCCCCTAGGCCTCCAGAGACAGCACGAACTGAACCCGTGGTCCTTGTGTTTGTGGAGAGTGCATACTCACAGCTGGGACAGGAGATTGTGGCCATCTTGGAGTCTAGCCGTTTTCGTTACAGCACTGAGCTGGCACCTGCCCGAGGGGACATGCCCACACTGACTGAGCATACCCGTGGCCGGTATGTCTTGGTCATCTATGAGAACCTGCTCAAGTATGTCAACCTGGATGCCTGGAATCGGGAACTGCTAGACCAGTACTGTGTGGAGTATGGTGTGGGCATCATTGGCTTTTTCCGAGCCCATGAGCATAGCTTACTGAGTGCCCAGCTCAAGGGCTTTCCCCTTTTTCTACATTCAAACTTGGGGCTCCAGGACTACCAAGTGAATCCTTCTGCCCCACTACTGCATCTCACACGCCCCAGCCGCCTGGAGCCTGGGCCACTGCCCGGTGATGACTGGACGATCTTCCAATCCAATCATAGCACATATGAACCAGTGCTTCTTGCCAGCCTTCGGCCAGCT---GAGCCCCCGGTGCCAGGACCCTTGCCTCGCCGGGCCCGGCTTCCCACTGTGGTACAGGACTTGGGGCTTCACGATGGCATCCAGCGGGTGCTCTTTGGCCACGGCCTCTCCTTCTGGCTTCACAAACTCGTTTTTGTCGATGCTGTTGCGTACCTCACTGGCAAGCGCCTCTGCTTGGACCTTGACCGTTACATCTTGGTAGACATCGATGACATCTTTGTGGGCAAGGAAGGAACCCGCATGAAGGTGGCTGATGTTGAGGCTCTGTTGACCACCCAGAACAAACTCAGGACCTTAGTCCCCAACTTCACCTTCAACTTGGGCTTCTCGGGCAAGTTCTATCATACTGGGACAGAGGAGGAGGATGCAGGGGACGACATGCTGCTGAAGCACCGCCAAGAGTTCTGGTGGTTCCCCCACATGTGGAGCCACATGCAGCCACACCTGTTCCACAACCGCTCCGTGCTGGCTGACCAGATGAGGCTCAACAAACAGTTTGCTCTGGAGCATGGGATTCCCACGGATCTGGGGTACGCTGTGGCCCCCCACCACTCCGGCGTGTATCCCATCCACACACAGCTCTATGAGGCCTGGAAATCCGTGTGGGGCATCCAGGTGACCAGCACTGAGGAGTATCCCCATCTCCGCCCTGCCCGCTACCGCCGTGGCTTCATTCACAATGGCATTATGGTGCTGCCACGGCAGACGTGTGGCCTCTTCACTCACACGATCTTCTATAATGAGTATCCCGGAGGCTCTCGCGAACTAGACCGGAGCATCCGAGGTGGAGAACTCTTTCTGACAGTGCTGCTTAATCCGATCAGCATCTTTATGACTCATCTGTCTAATTATGGAAATGATCGGCTGGGCCTGTACACCTTTGAGAGCCTGGTGCGCTTTCTCCAGTGCTGGACACAGCTGCGCCTACAGACCCTTCCTCCTGTCCCTCTCGCACGGAAGTACTTTGACCTCTTCCCTCAAGAGCGAAGCCCCCTTTGGCAGAATCCCTGTGACGACAAGAGGCACAAAGATATCTGGTCCAAGGAGAAAACCTGTGATCGGCTCCCCAAGTTCCTCATTGTGGGACCCCAGAAGACAGGGACCACAGCTATTCACTTCTTCCTGAGCCTGCACCCAGCTGTGACTAGCAGTTTCCCGAGCCCCAGCACCTTTGAGGAGATTCAGTTTTTCAGCGGCCCTAATTACCACAAGGGCATTGACTGGTACATGGATTTCTTCCCTGTCCCTTCTAATGCCAGCACTGATTTCCTGTTTGAAAAAAGTGCCACCTACTTTGACTCAGAGGTTGTGCCACGCCGTGGGGCTGCCCTCCTACCGCGAGCCAAGATCATCACTGTGCTCACCAACCCTGCTGACAGGGCCTACTCCTGGTACCAGCATCAGCGAGCCCATGGAGACCCAGTTGCTCTGAACTATACCTTCTACCAGGTGATTTCAGCCTCCTCCCAGGCCCCTCTGGCACTTCGCTCCCTACAGAACCGTTGTCTTGTCCCTGGCTACTATTCCACCCATCTGCAACGCTGGCTGACATACTACCCCTCTGGACAGTTGCTGATTGTGGATGGGCAAGAACTGCGTACCAACCCAGCTGCCTCAATGGAGAGCATCCAGAAGTTCCTGGGTATCACACCCTTTCTGAACTACACACGAACCCTC---------------------AGGTTTGATGAAGATAAGGGATTCTGGTGCCAGGGACTTGAAGGTGGCAAGACTCGTTGTCTAGGCAAGAGCAAAGGCCGGAAGTACCCAGATATGGACACTGAGTCCCTCCTTTTCCTTACGGATTTTTTCCGGAACCATAATTTGGAGCTGTCGAAGCTGCTGAGCCGGCTTGGCCAGCCAGTGCCCTCATGGCTTCGGGAAGAACTGCAGCATTCCAGTCTGGGC---
>tupChi1
ATGCTCCAGCTGTGGAAGGTGGTACGCCCAGCTCGGCAGCTGGAACTGCACCGCCTCATACTGCTGCTGATCGCTTTCAGCCTGGGCTCCATGGGCTTCCTGGCTTACTATGTGTCTACCAGCCCCAAGGCCAAGGAACCCTTGCCTTTGCCTTTGGGAGACTGCAGTAGC---AGTGGGGCAGCTGGT------------CCTGGGCCCGCACGGCCTCCAGTCCCACCCCGTCCTCCCAGGCCTCCAGAGACGACTCGAACTGAACCTGTAGTCCTGGTGTTTGTGGAGAGTGCATACTCACAGCTGGGTCAGGAGATTGTGGCTATCCTGGAGTCCAGTCGTTTTCGTTATAGTACTGAGCTTGCACCGGGCCGAGGGGACATGCCCACATTGACTGATCATACCCGTGGCCGCTATGTCTTGGTCATTTATGAGAACCTGCTCAAGTATGTCAACCTGGACTCCTGGAGTCGGGAACTGCTAGACCGGTACTGCGTGGAATATGGTGTGGGCATCATCGGCTTTTTCCGAGCCCATGAGCACAGTCTTCTAAGTGCCCAGCTCAAAGGCTTTCCCCTTTTCCTACACTCAAATTTGGGACTTCGGGACTACCAAGTGAATCCTTCTGCCCCTCTACTGCATCTCACACGCCCAAGCCGCTTGGAGCCTGGGCCACTGCCTGGTGATGACTGGACCATCTTCCAGTCTAATCACAGCACATATGAGTCAGTGCTACTTGCCAGCCTTCGGCCAGCC---GAACCCCCTGTACCAGGACCAGTGCCTCGTCGGATCCGACTTCCCACTGTAGTGCAGGACCTGGGGCTTCATGATGGCATCCAGCGGGTGCTCTTTGGCCACGGCCTTTCTTTCTGGCTCCACAAACTTGTCTTCGTTGATGCTGTTGCATATCTGACTGGCAAGCGCCTCTGCCTGGACCTTGACCGCTACATCTTGGTAGATATTGATGACATCTTTGTGGGCAAGGAAGGTACCCGCATGAAGGTGGCTGATGTTGAGGCTCTGTTGACTACACAGAACAAACTCAGGACTTTGGTCCCCAACTTCACCTTCAACTTGGGCTTCTCGGGCAAGTTTTATCATACTGGGACAGAGGAGGAGGATGCCGGAGACGACATGCTTCTGAAGCACCGCAGAGAGTTCTGGTGGTTCCCCCACATGTGGAGCCACATGCAGCCACACCTGTTCCACAATCGCTCTGTGCTGGCTGACCAGATGAGGCTCAACAAACAGTTTGCTCTGGAGCATGGGATTCCTACGGATCTGGGGTATGCTGTGGCTCCCCACCACTCGGGCGTGTACCCCATCCACACACAGCTCTATGAGGCTTGGAAATCTGTGTGGGGCATCCAGGTGACCAGCACTGAAGAGTATCCCCATCTCCGCCCTGCCCGCTACCGCCGTGGCTTCATTCACAATGGCATTATGGTGCTGCCCCGGCAGACATGTGGCCTCTTCACTCACACAATCTTCTATAATGAGTATCCTGGAGGATCTCGTGAACTAGACCGAAGCATCCGAGGTGGAGAGCTCTTTCTGACAGTGCTGCTTAATCCGATCAGCATCTTTATGACCCATCTGTCCAATTATGGAAATGATCGGCTGGGCCTGTACACCTTCGAGAGCCTGGTGCGCTTTCTCCAGTGCTGGACACGGCTGCGACTACAGACCCTTCCTCCAGTCCCTCTTGCACGGAAGTACTTTGAACTTTTCCCTCAGGAACAAAGCCCCCTTTGGCAGAATCCTTGTGATGACAAGAGACACAAAGATATCTGGTCCAAGGAAAAAACCTGTGATCGACTCCCTAAGTTCCTCATTGTGGGACCCCAAAAGACAGGAACCACAGCTATTCACTTCTTCTTGAGCCTGCACCCAGCTGTTACTAGCAGCTTCCCAAGCCCCAGCACCTTTGAGGAGATTCAGTTCTTCAGTGGCCCTAATTACCACAAGGGTATTGACTGGTACATGGACTTCTTCCCTATCCCTTCCAATGCCAGCACTGACTTTCTGTTTGAAAAAAGTGCCACCTACTTTGACTCAGAGGTTGTTCCACGGCGGGGGGCTGCCCTCCTGCCACGAGCCAAAATTATCACCGTGCTCACCAACCCTGCTGACAGGGCCTACTCCTGGTACCAGCACCAGCGAGCACATGGAGACCCAGTTGCTCTGAACTATACCTTCTACCAGGTGATTTCAGCCTCCTCCCAGGCCCCTTTGGCACTTCGCTCCTTGCGGAACCGCTGCCTTGTCCCTGGCTATTATTCTACCCATTTACAACGTTGGCTGACTTACTACCCTTCTGGACAGTTGCTGATTGTGGATGGGCAAGAGCTACGTACCAACCCAGCATCTTCAATGGAGGGCATCCAGAAGTTCCTGGGTATCACACCCTTTCTGAACTACACACAGACCCTC---------------------AGATTTGATGAAGATAAAGGATTTTGGTGCCAGGGACTGGAAGGTGGTAAGACTCGTTGTCTAGGCAAGAGCAAAGGCCGAAGGTACCCAGATATGGACAATGAGTCCCGCCTTTTCCTTACGGATTTTTTCCGGAACCATAATTTGGAGCTGTCAAAGCTGCTGAGCCGGCTTGGACAGCCGGTACCCTCATGGCTTCGGGAAGAACTACAGCATTCCAGTCTGAGC---
>oryCun2
ATGCTCCAGCTGTGGAAGGTGGTACGCCCAGCTCGGCAGCTGGAACTGCACCGCCTCATACTGCTGCTGATTGCTTTCAGCCTGGGCTCCATGGGCTTCCTGGCTTACTACGTGTCCACCAGTCCCAAGGCTAAGGAACCCTTGCCCCTACCCTTGGGAGACTGCAGCAGT---GGTGGGGCATCTGGC------------CCTGGTGCTGCACCTCCTCCAGTCCCACCCCGGCCTCCCAGGCCTCCAGAGACAGTCCGAACTGAACCCGTGGTCCTTGTGTTTGTGGAGAGCGCATACTCCCAGCTGGGGCAGGAGATTGTGGCCATCCTGGAGTCTAGTCGTTTTCGTTACAGCACTGAGCTGGCACCTGGTCGAGGGGACATGCCCACACTGACTGACCACACCCACGGCCGCTACGTCTTGGTCATTTACGAGAACCTGCTCAAGTATGTCAACCTGGATGCCTGGAGTAGGGAACTGCTAGACCGATACTGTGTGGAATATGGCGTGGGTATCATTGGCTTTTTCCGAGCCCATGAGCACAGCCTACTGAGCGCCCAGCTCAAGGGCTTTCCTCTTTTTCTACACTCAAACTTGGGGCTCCGGGACTACCAAGTGAATCCTTCTGCCCCCCTACTGCATCTCACCCGCCCCAGCCGCCTAGAACCCGGGCCTCTGCCTGGTGATGACTGGACCATCTTCCAATCCAATCATAGCACATATGAACCAGTGCTTCTTGCCAGCCTTCGGCCAGCT---GAGGCCCCCGTGCCAGGACCAGTGTCTCGTCGGGCCCGGCTTCCTACTGTGGTACAGGACCTGGGGCTCCACGATGGCATCCAGCGGGTGCTCTTTGGCCACGGCCTTTCCTTTTGGCTCCACAAACTTGTCTTTGTCGATGCTGTTGCATACCTCACTGGCAAGCGCCTCTGCCTGGACCTGGACCGCTACATCTTGGTAGACATTGATGACATCTTTGTGGGCAAGGAAGGTACCCGCATGAAGGTGGCTGACGTTGAGGCTCTGTTGACTACGCAGAACAAACTCAGGACCTTAGTTCCCAACTTCACCTTCAACTTGGGCTTCTCGGGCAAGTTCTATCACACTGGGACAGAGGAGGAGGATGCAGGGGACGACATGCTGCTGAAGTACCGCAGAGAGTTCTGGTGGTTCCCTCACATGTGGAGCCACATGCAGCCACACCTGTTCCACAATCGCTCCGTGCTGGCTGACCAGATGAGGCTCAACAAACAGTTTGCTCTGGAGCATGGGATTCCCACGGACCTGGGGTACGCTGTGGCCCCCCACCACTCGGGCGTGTACCCCATCCACACGCAGCTCTATGAGGCCTGGAAATCTGTGTGGGGCATCCAGGTGACCAGCACTGAGGAGTATCCCCATCTCCGCCCTGCCCGCTACCGCCGAGGCTTCATTCACAATGGCATTATGGTGCTGCCCCGGCAGACGTGTGGCCTCTTCACTCACACGATCTTCTATAATGAGTATCCTGGAGGCTCTCGAGAACTAGACCGGAGCATCCGAGGGGGAGAGCTCTTCCTGACAGTGCTGCTTAATCCGATCAGCATCTTTATGACCCACCTGTCCAATTACGGGAATGACCGGCTGGGCCTGTACACCTTTGAGAGCCTGGTGCGCTTCCTCCAGTGCTGGACACGGCTGCGCCTGCAGACCCTTCCTCCCGTCCCGCTTGCACAGAAGTACTTTGAGCTTTTCCCTGAGGAGCGAAGCCCCCTTTGGCAGAATCCCTGTGATGACAAGAGGCACAAAGATATCTGGTCGAAGGAGAAAACCTGTGACCGGCTCCCCAAGTTCCTCATTGTGGGACCCCAGAAGACAGGGACCACGGCTGTTCACTTCTTCCTGAGCCTACACCCCGCTGTGACCAGCAGCTTTCCCAGCCCCAGCACCTTTGAGGAGATTCAGTTCTTCAGCGGCCCTAATTACCACAAGGGTATTGACTGGTACATGGACTTCTTCCCTGTCCCTTCCAATGCGAGCACTGACTTCCTGTTTGAAAAAAGCGCCACCTACTTTGACTCAGAGGTTGTACCACAGCGAGGGGCTGCCCTTCTGCCAAGAGCCAAGATCATCACTGTGCTCACTAACCCTGCTGACAGGGCCTACTCCTGGTACCAGCACCAGCGAGCCCATGGAGACCCAGCTGCTCTGAACTACACCTTCTACCAGGTGATTTCGGCCTCCACCCAGGCCCCTCTGGCGCTTCGCTCCCTGCAGAACCGCTGTCTCATTCCCGGCTACTATTCCACCCACCTGCAACGCTGGTTGACTTACTACCCCTCTGGACAGTTGCTGATCGTGGACGGGCAAGAGCTGCGCACCAACCCAGCCGCCTCAATGGAGAGCATCCAGAAGTTCCTGGGTATCACACCCTTTCTGAACTACACACGGACCCTC---------------------AGGTTTGATGAAGATAAGGGCTTTTGGTGCCAGGGACTTGAAGGTGGCAAGACCCGCTGTCTAGGCAAGAGCAAAGGCCGGAAATACCCAGACATGGACACTGAGTCCCGCCTTTTCCTCACGGATTTTTTCCGGAACCATAATTTGGAGCTTTCGAAGCTGCTGAGCCGGCTCGGGCAGCCAGTGCCCTCATGGCTTCGGGAAGAACTGCAGCATTCCAGTGTGGGC---
>otoGar3
ATGCTCCAGCTGTGGAAGGTGGTACGCCCAGCTCGGCAGCTGGAACTGCACCGCCTCATATTGCTGCTGATTGCCTTCAGTCTAGGCTCCATGGGCTTCCTGGCTTACTACGTGTCCACCAGTCCCAAGGCCAAGGAACCCTTGCCCCTGCCCTTGGGAGACTGCAGCAGT---GGTGGGGCAGTTGGC------------CCTGGCCCTGCACGGCCTCCAGTTCCACCCCGGCCCCCCAGGCCTCCAGAGACAGCTCGAACTGAACCTGTGGTACTCGTGTTTGTGGAGAGTGCATACTCACAGCTGGGACAGGAGATTGTGGCCATCCTGGAGTCCAGTCGTTTTCGTTACAGTACTGAGCTAGCACCTGGCCGAGGGGACATGCCCACGTTGACTGATCATACCCGTGGCCGCTATGTCTTGGTCATTTATGAGAACCTGCTCAAATATGTCAACCTGGATGCCTGGAGTCGGGAACTACTAGACCGATACTGCGTGGAATATGGTGTGGGCATCATTGGCTTTTTCCGAGCCCATGAACATAGCCTACTGAGTGCCCAGCTCAAGGGCTTTCCTCTTTTTCTACACTCAAACTTGGGGCTCCGGGATTACCAAGTGAATCCTTCTGCTCCCCTTCTGCATCTCACACGCCCCAGCCACCTGGAGCCGGGGCCACTACCTGGTGATGACTGGACTATCTTCCAATCCAATCATAGCACATATGAACCAGTGCTTCTTGCCAGCCTTCGGCCAGCT---GAACTCCCTGTGCCAGGACCAGTACCTCGTCGTGCCCGGCTTCCCACTGTGGTACAGGATCTAGGGCTTCATGATGGCATCCAGCGGGTGCTTTTTGGCCATGGTCTTTCCTTCTGGCTCCACAAACTTATCTTTGTTGATGCTGTTGCATACCTTACTGGCAAACGCCTCTGCCTGGACCTTGACCGCTATATCTTGGTAGACATTGATGACATCTTTGTGGGCAAGGAAGGAACTCGCATGAAGGTGGCTGATGTTGAGGCTCTGTTGACCACCCAGAACAAACTCAGGACCTTAGTCCCTAACTTCACCTTCAACTTGGGCTTCTCGGGCAAGTTCTATCATACTGGGACAGAGGAGGAAGACGCAGGGGATGACATGCTGCTGAAGCACCGCCAAGAGTTCTGGTGGTTTCCCCACATGTGGAGCCACATGCAGCCACACCTGTTCCACAATCGCTCCGTGCTGGCCGACCAGATGAGGCTCAACAAACAGTTTGCTCTGGAACATGGGATTCCCACGGATCTGGGGTATGCTGTGGCCCCCCACCACTCGGGCGTGTATCCCATCCACACGCAGCTCTATGAGGCCTGGAAATCTGTGTGGGGCATCCAGGTGACCAGCACTGAGGAATATCCCCATCTCCGCCCTGCCCGCTACCGCCGTGGCTTCATTCACAATGGCATTATGGTGCTTCCCCGGCAGACGTGTGGCCTCTTTACTCACACAATCTTCTATAATGAGTATCCTGGAGGCTCTCATGAATTGGACCGGAGCATCCGAGGTGGAGAGCTCTTTCTGACAGTGCTGCTTAATCCGATAAGCATCTTTATGACCCATCTGTCCAATTATGGAAATGATCGGCTGGGTCTGTACACCTTTGAGAGCCTGGTACGCTTCCTCCAGTGCTGGACACGGCTGCGCCTACAGACCCTTCCTCCTGTCCCTCTTGCACAAAAGTACTTTGAACTCTTCCCTCAGGAGCGAAGTCCCCTTTGGCAGAATCCCTGTGATGACAAGAGGCATAAAGATATCTGGTCCAAGGAGAAAACCTGTGATCGGCTCCCAAAGTTCCTCATTGTGGGACCCCAGAAGACAGGGACTACAGCTATTCACTTCTTCCTGAACCTACACCCAGCTGTGACCAGCAGCTTCCCTAGCCCCAGCACCTTTGAGGAGATTCAGTTCTTCAGTGGTCCTAATTACCACAAGGGTATTGACTGGTACATGGACTTTTTCCCTGTCCCTTCCAATGCCAGCACTGACTTCTTATTTGAAAAAAGTGCCACTTACTTTGACTCAGAGGTTGTACCACGGCGTGGGGCTGCCCTCTTGCCACGAGCCAAGATCATCACTGTGCTCACCAACCCTGCTGACAGGGCGTACTCCTGGTACCAGCACCAGCGAGCACATGGAGACCCAGTTGCTTTGAACTATACCTTCTACCAGGTGATTTCGGCCTCCTCCCAGGCCCCTCTGGCACTTCGCTCCCTGCAGAACCGTTGTCTTATCCCTGGCTACTATTCTACTCATCTACAACGCTGGCTGACTTATTACCCCTCTGGACAGTTGCTGATTGTGGATGGGCAAGAGCTGCGTACCAACCCAGCAGCCTCAATGGAGAACATCCAAAAGTTCCTGGGCATCACACCTTTCCTGAACTACACACGGACCCTA---------------------AGGTTTGATGAAGATAAGGGATTTTGGTGCCAGGGACTTGAAGGTGGTAAGACTCGCTGCCTAGGCAGGAGCAAAGGCCGAAGGTACCCAGATATGGACACTGAGTCCCGCCTTTTCCTTACGGACTTTTTCCGGAACCATAATTTGGAGTTGTCGAAGCTGCTGAGCCGGCTTGGACAGCCAGTGCCCTCGTGGCTTCGGGAAGAACTGCAGCATTCCAGTCTGGGC---
>triMan1
ATGCTACAGCTGTGGAAGGTGGTACGCCCAGCTCGGCAGCTGGAACTGCACCGCCTGATACTGCTGCTGATCGCTTTCAGTCTGGGCTCCATGGGCTTCCTGGCTTACTATGTGTCTACCAGCCCCAAAGCCAAGGAACCCTTGCCCTTGCCCTTGGGAGACTGCAGCAGT---GGTGGGGCAGCTGGC------------CCTGGCCCTGCACGGCCTCCAGTCCCACCCCGGCCCCCCAGGCCTCCAGAGACAGCTCGAACTGAACCCGTGGTCCTTGTGTTTGTGGAGAGTGCATACTCACAGCTAGGGCAGGAAATTGTGGCCATCTTGGAGTCTAGTCGTTTTCGTTATAGCACTGAGCTGGCACCTGGCCGAGGGGACATGCCCACACTGACTGATCATACCCATGGCCGCTATGTCTTGGTCATTTATGAGAACTTGCTCAAGTATGTCAACCTGGATGCCTGGAGTCGGGAACTGTTGGACCGGTACTGCGTGGAGTATGGCGTGGGCATCATTGGCTTTTTCCGAGCCCATGAGCACAGCCTACTGAGTGCCCAGCTCAAGGGCTTTCCCCTTTTTCTATACTCAAACTTGGGACTCCGAGACTACCAAGTCAATCCTTCTGCCCCCCTACTGCATCTTACGCGCCCTAGCCGCCTGGAGCCTGGGCCACTGCCTGGTGATGACTGGACTATCTTCCAATCCAATCATAGCACATATGAACCAGTGCTTCTTGCCAGCCTCCGGCCAGCT---GAGCTCCCTGTGCCAGGACCAGTGCCTCGCCGGACACGACTTCCCACTGTGGTACAGGACCTGGGGCTGCATGATGGCATCCAGCGGGTGCTCTTTGGCCATGGCCTTTCCTTCTGGCTCCATAAACTTGTCTTTGTTGATGCTGTTGCATACCTCACTGGCAAGCGCCTCTGCTTGGACCTTGACCGCTACATCTTGGTAGACATCGATGACATCTTTGTGGGCAAGGAAGGTACCCGCATGAAGGTGGCTGATGTTGAGGCCCTGCTGAACACCCAGAACAAACTCAGGACCTTAGTCCCCAACTTCACCTTCAACTTGGGCTTCTCGGGCAAGTTCTATCATACTGGGACAGAGGAGGAGGATGCAGGGGACGACATGCTGCTGAAGCACCGCAAAGAGTTTTGGTGGTTTCCCCACATGTGGAGCCACATGCAGCCACACCTGTTCCACAATCGGTCCGTGCTGGCTGACCAGATGAGGCTCAACAAACAGTTTGCTCTGGAACATGGGATTCCCACGGATCTGGGATATGCTGTGGCCCCACACCACTCGGGCGTGTACCCCATCCACATGCAACTCTATGAGGCCTGGAAATCTGTGTGGGGCATCCAGGTGACCAGCACTGAAGAGTATCCCCATCTCCGCCCTGCCCGCTACCGCCGTGGTTTCATCCATAATGGCATTATGGTGCTGCCTCGGCAGACATGCGGCCTCTTCACTCATACAATCTTCTATAATGAGTATCCCGGAGGCTCTCATGAACTAGACCGGAGCATCCGAGGTGGAGAGCTCTTTCTGACAGTGCTCCTTAATCCGATCAGCATCTTTATGACCCATCTGTCCAATTATGGAAATGACCGGCTGGGCCTGTACACCTTTGAGAGCTTGGTGCGCTTCCTCCAGTGCTGGACACGGCTGCGCCTGCAGACCTTGCCTCCCGTCCCTCTCGCACAAAAGTACTTTGAACTCTTCCCTCAGGAGCGAAGCCCCCTTTGGCAGAATCCCTGTGATGACAAGCGGCACAAAGATATTTGGTCCAAGGAGAAAACCTGTGATCGACTCCCCAAGTTCCTCATTGTGGGACCCCAGAAGACAGGGACCACAGCTATTCACTTCTTCCTGAGCCTGCACCCAGCTGTGACTAGCAGCTTCCCTAGCCCCAGCACCTTTGAGGAGATTCAGTTCTTCAACGGCCCTAATTACCACAAGGGCATTGACTGGTACATGGACTTCTTCCCTGTCCCTTCCAATGCCAGCACTGACTTCCTATTTGAAAAAAGTGCCACCTACTTTGACTCAGAGGTTGTACCACGGCGGGGGGCTGCCCTACTGCCACGAGCCAAGATCATCACTGTGCTCACCAACCCTGCTGACCGGGCCTACTCTTGGTACCAGCACCAGCGAGCACATGGAGACCCAGTTGCTCTGAACTATACCTTCTACCAGGTGATTTCAGCCTCCTCCCAGGCCCCTCTGGCACTTCGCTCCCTGCAGAACCGCTGTCTTATCCCTGGCCACTATTCTACCCATCTACAACGCTGGCTGACCTACTACCCCTCTGGACAGTTGCTGATCGTGGATGGGCAGGACCTGCGTACCAACCCAGCAGCCTCAATGGAGAGCATCCAGAAGTTCCTGGGTATCACACCCTTTCTGAACTACACACGGACCCTC---------------------AGGTTTGATGAGGATAAGGGATTCTGGTGCCAGGGACTTGAAGGTGGCAAGACTCGCTGTCTAGGGAAGAGCAAAGGCCGGAGGTACCCAGATATGGATAGTGAGTCTCGCCTTTTCCTTACGGATTTTTTCCGGAACCACAATTTGGAGCTGTCAAAGCTGCTGAGCCGGCTTGGACAGCCAGTGCCCTCGTGGCTTCGAGAAGAACTGCAGCATTCCAGTCTAGGC---
>HLrhiFer5
ATGCTCAAGCTGTGGAAGGTGGTCCGCCTGGCTCGGCAGCTGGAACTGCACCGCCTCATACTGCTGCTGATTGCTTTCAGTCTGGGCTCCATGGGCTTCCTGGCTTACTACGTGTCCACCAGCCCCAAGGCCAAGGAGCCCTTGCCTCTGCCCTTGGGAGACTGCAGCAGT---GGTGGGGCAGCTGGC------CCTGGCCCTGGCCCTGTACGGCCTCCAGTCCCACCTCGACCTCCCAGGCCCCCAGAGACAGCTCGAACAGAACCTGTGGTCCTTGTATTTGTGGAGAGTGCATACTCCCAGCTGGGGCAGGAGATTGTGGCTATCTTGGAGTCTAGTCGTTTTCGTTACAGCACTGAGCTGGCACCGGGCCGAGGGGACATGCCCACACTGACTGACCATACCCGTGGCCGCTATGTCTTGGTGATTTATGAGAACCTGCTCAAATATGTCAACCTGGATGCCTGGAGTCGGGAACGGCTAGACCGGTACTGTGTGGAGTACGGTGTGGGCATCATTGGCTTTTTCCGAGCCCATGAGCATAGCCTACTGAGTGCCCAGCTCAAGGGCTTTCCCCTTTTTCTGCATTCAAACTTGGGGCTCCGGGACTACCAAGTGAATCCTTCCGCCCCTTTATTGCACCTCACACGCCCCAGCCGCTTGGAGCCCGGGCCACTGCCTGGCGATGACTGGACCATCTTCCAATCCAATCACAGCACGTATGAACCAGTGCTTCTTGCCAGCCTTCAGCCAGCC---GAG------GTGCCAGGACCGGCGCCTCGCCGGGCCCGGCTTCCCACGGTGGTACAGGACCTGGGGCTTCACGATGGCATCCAGCGGGTGCTCTTCGGCCATGGCCTTTCCTTCTGGCTCCACAAACTTGTGTTTGTTGATGCGATCGCATACCTCACCGGCAAGCGCCTCTGCCTGGACCTTGACCGCTATGTCTTGGTGGACATCGACGACATCTTTGTGGGCAAGGAAGGCACCCGCATGAAGGTGGCTGACGTGGAGGCTTTGTTGACCACCCAGAACAAACTCAGGACCTTAGTCCCCAACTTCACCTTCAACTTGGGCTTCTCGGGCAAGTTCTACCATACCGGGACAGAGGAGGAGGACGCAGGGGACGACATGCTGCTGAAGCACCGCAGAGAGTTCTGGTGGTTCCCCCACATGTGGAGCCACATGCAGCCACACCTGTTCCATAACCGCTCCGTGCTGGCTGACCAGATGAGGCTCAACAAACAGTTTGCTCTGGAGCATGGGATTCCGACGGATCTGGGGTATGCTGTGGCCCCCCACCACTCGGGTGTGTACCCCATCCACTCGCAGCTCTATGAGGCCTGGAAATCTGTGTGGGGCATCCAGGTGACCAGCACTGAGGAGTACCCCCATCTCCGCCCTGCCCGCTACCGCCGTGGCTTCGTTCACAATGGCATTATGGTGCTGCCAAGGCAGACATGTGGCCTCTTCACTCACACAATCTTCTACAATGAGTATCCCGGAGGCTCTCGTGAACTAGACCGGAGTATCCGAGGTGGCGAGCTCTTTCTGACAGTGCTGCTTAATCCGATCAGCATATTTATGACCCATCTGTCCAACTACGGAAATGATCGACTGGGCCTGTACACCTTTGAGAGCCTGGTGCGCTTCCTCCAGTGCTGGACACGGCTGCGCCTGCAGACCCTTCCTCCTGTCCCTCTCGCACGAAAGTACTTTGAACTCTTCCCTCAAGAGCGAAGCCCTCTTTGGCAGAACCCCTGTGACGACAAGAGGCACAAAGATATCTGGTCCAAGGAGAAAACCTGTGATCGGCTCCCCAAGTTCCTCATTGTGGGACCCCAGAAGACAGGAACCACAGCTATTCACTTCTTCCTGAGCCTGCACCCAGCTGTCACTAGCAGCTTCCCTAGCCCCAGCACCTTTGAGGAGATTCAGTTCTTCAACAGCCCTAATTATCACAAGGGCATTGACTGGTACATGGACTTCTTCCCTATCCCTTCCAATGCCAGCACTGACTTCCTGTTTGAAAAAAGTGCTACCTACTTTGACTCAGAAGTTGTACCACGGCGGGGGGCTGCCCTCCTCCCACGAGCCAAGATCATCACTGTGCTCACCAACCCTGCTGACAGGGCCTACTCCTGGTACCAGCACCAGCGAGCACATGGAGACCCCGCTGCTCTGAACTATACCTTCTACCAGGTGATTTCAGCCTCTTCCCAGGCCCCGCTGGCACTTCGCGCCTTGCAAAACCGCTGTCTTGTCCCTGGCTACTATTCTACCCATCTACAACGCTGGCTGACTTACTACCCCTCTGGACAGTTGCTGATTGTGGATGGGCAAGAACTGCGTACCAATCCAGCTGCTTCAATGGAGAGCATCCAGAAGTTCCTGGGTATCACACCCTTTCTGAACTACACACGGACCCTC---------------------AGGTTTGATGAAGATAAGGGATTCTGGTGCCAGGGACTTGAAGGTGGTAAGACTCGCTGTCTAGGCAAGAGTAAAGGCCGGAGGTACCCAGATATGGACACTGAGTCCCGCCTTTTCCTTACGAGTTTTTTCCGGTACCATAATTTGGATCTGTCGAAGCTGCTGAGCCGGCTTGGACAGCCAGTGCCCTCGTGGCTTCGGGAAGAACTGCAGCATTCCAGTCTGGGC---
>oryAfe1
ATGCTTCAGCTGTGGAAGGTGGTACGCCCAGCTCGGCAGCTGGAACTGCACCGCCTTATACTGCTGCTCATCGCTTTCAGTCTGGGCTCCATGGGCTTCCTGGCTTACTATGTGTCTACCAGCCCCAAGGCCAAGGAACCTTTGCCCTTGCCGTTGGGAGACTGCAGCAGT---GGTGGAGCAGCTGGC------------CCTGGCCCTGGACGGCCTCCAGTCCCACCCCGGCCCCCCAGGCCTCCAGAGACAGCTCGAACTGAACCCGTGGTCCTTGTGTTTGTGGAGAGTACATACTCACAGCTAGGGCAGGAAATTGTGGCCATCTTGGAGTCTAGTCGTTTTCGATACAGCACTGAGCTGGCACCTGGCCGAGGGGACATGCCCACACTTACTGATCATACCCATGGCCGCTATGTCTTGGTCATTTATGAGAACCTGCTCAAGTATGTCAACCTGGATGCCTGGAGTCGGGAGCTGCTAGACCGGTACTGCGTGGAGTATGGTGTGGGCATCATTGGCTTTTTCAGAGCCCATGAGCACAGCTTACTGAGTGCCCAGCTCAAGGGCTTTCCCCTTTTTCTACACTCAAACTTGGGGCTCCGAGACTACCAAGTTAACCCTTCTGCCCCGCTACTGCATCTCACACGCCCCAGCCGCCTGGAGCCTGGATCACTGCCTGGTGATGACTGGACCATCTTCCAGTCTAATCACAGCACATATGAAGCAGTGCTTCTTGCCAGCCTCCGGCCAGCT---GAGCTCCCTGTGCTAGGACCAGTACCTCACCGTGCCCGACTTCCCACTGTGGTACAGGACCTGGGGTTGCATGATGGCATCCAGCGGGTGCTCTTTGGCCATGGCCTTTCCTTCTGGCTCCACAAACTTGTCTTTGTTGATGCTGTTGCGTATCTCACTGGTAAGCGCCTCTGCCTGGACCTTGACCGCTACATCTTGGTAGACATCGATGACATCTTTGTGGGCAAGGAAGGTACCCGCATGAAGGTGGCTGATGTTGAGGCCCTGTTAAACACTCAGAACAAACTCAGGACCTTAGTCCCCAACTTCACCTTCAACCTGGGCTTCTCGGGCAAGTTCTATCATACGGGGACAGAGGAGGAGGATGCGGGGGATGACATGCTGCTGAAGCACCGCAAAGAGTTCTGGTGGTTCCCCCACATGTGGAGCCACATGCAGCCGCACCTGTTCCACAATCGCTCCGTGCTAGCTGACCAAATGAGGCTCAACAAACAGTTTGCTCTGGAACATGGGATTCCCACGGATCTGGGGTATGCAGTGGCCCCCCACCACTCAGGTGTGTACCCTATCCACACTCAACTCTATGAGGCCTGGAAATCTGTGTGGGGCATCCAGGTGACCAGCACTGAGGAGTATCCCCATCTCCGCCCTGCCCGCTACCGCCGTGGCTTCATTCACAATGGCATTATGGTGCTGCCTCGGCAAACATGTGGCCTCTTCACTCACACCATCTTCTATAATGAGTATCCTGGAGGCTCTCGTGAACTAGACCGGAGCATCCGAGGTGGAGAGCTCTTTCTGACTGTGCTGCTTAATCCGATCAGCATCTTTATGACCCATCTGTCCAATTATGGAAATGACCGGCTGGGCCTGTACACCTTTGAGAGCTTGGTGCACTTCCTCCAGTGCTGGACACGGCTGCGCCTGCAGACCCTTCCTCCTGTCCCTCTCGCACAAAAGTACTTTGAACTCTTCCCTCAGGAGCGAAGTCCCCTTTGGCAGAATCCCTGTGATGACAAGCGGCACAAAGATATTTGGTCCAAGGAGAAAACCTGTGATCGGCTCCCCAAGTTCCTCATTGTGGGACCCCAAAAGACAGGGACCACAGCTATTCACTTCTTCCTGAGCCTACACCCGGCTGTGACTAGCAGCTTCCCTAGCCCAAGCACCTTTGAGGAGATTCAGTTCTTCAACGGCCCTAATTACCACAAGGGCATTGACTGGTACATGGACTTCTTCCCTGTCCCTTCCAATGCCAGCACTGACTTCCTATTTGAAAAAAGTGCCACCTACTTTGACTCAGAGGTTGTACCACGGCGGGGAGCTGCCCTTCTGCCAAGAGCCAAGATCATCACTGTGCTCACCAACCCTGCTGACCGGGCCTACTCCTGGTACCAGCACCAGCGAGCACATGGAGACTCAGTTGCTCTGAACTATACCTTCTACCAGGTGATTTCAGCCTCTTCCCAGGCCCCTCTGGCACTTCGCTCCCTGCAGAACCGCTGTCTTATCCCTGGCTACTATTCTACCCATCTACAACGCTGGCTGACTTACTATCCTTCTGGACAGTTGCTGATTGTGGATGGACAGGAGCTGCGTACCAACCCAGCAGCCTCAATGGAGAGCATCCAGAAGTTCCTGGGTATCACACCCTTTCTGAACTACACACGGACTCTC---------------------AGGTTTGATGAGGATAAGGGATTCTGGTGCCAGGGACTTGAAGGTGGCAAGACTCGCTGTCTAGGGAAAAGCAAAGGCCGGAGGTACCCAGATATGGACACTGAGTCTCGCCTTTTCCTTACGGATTTTTTCCGGAACCACAATCTGGAGCTGTCGAAGCTGCTGAGCCGGCTTGGACAGCCAGTGCCCTTGTGGCTTCGGGAAGAACTGCAGCATTCCAGTCTGGGC---
>dasNov3
ATGCTCCAGCTGTGGAAGGTGGTACGCCCAGCTCGGCAGCTGGAACTGCACCGCCTCATACTGCTGCTGATCGCTTTCAGTTTGGGCTCCATGGGCTTCCTGGCTTACTACGTGTCCACCAGCCCCAAGGCCAAGGAACCCTTGCCTCTGCCCTTGGGAGACTGCAGCAGT---AGTGGGGCAACTGGC------------CCTGGTCCTGCACGGCCTCCAGTTCCACCTCGGCCTCCCAGGCCTCCAGAAACAGCTCGAACTGAACCCGTGGTCCTTGTGTTTGTAGAGAGTGCATACTCACAGCTGGGACAGGAGATTGTGGCCATTTTGGAGTCTAGTCGTTTTCGTTATAGTACTGAGCTAGCACCTGGCCGAGGAGACATGCCCACATTGACTGATCATACCCGTGGCCGTTATGTCTTGGTCATTTATGAGAACCTGCTTAAGTATGTCAACCTGGATGCCTGGAGTCGGGAACTTCTAGACCGGTACTGTGTGGAGTATGGTGTGGGCATCATTGGCTTTTTCCGAGCCCACGAGCACAGCCTACTGAGTGCCCAACTCAAGGGCTTTCCTCTTTTTCTACACTCCAACCTGGGGCTCCGGGACTACCAAGTAAATCCTTCCGCCCCCTTACTGCATCTCACACGTCCCAGCCGCCTGGACCCTGGGCCACTGCCTGGTGATGACTGGACCATCTTCCAATCCAATCATAGCACATATGAACCAGTGCTTCTTGCTAGCCTTCGGCCAGCT---GAGCCGCCTGGGCCAGGACCAGTGCCTCGCCGAGCCCGGCTTCCCACTGTGGTACAGGACCTGGGGCTGCATGATGGCATCCAGCGTGTACTCTTTGGCCATGGCCTTTCCTTCTGGCTCCACAAACTTGTCTTCGTTGATGCTGTTGCATACCTCACTGGCAAGCGCCTCTGCCTGGACCTTGACCGCTATGTCTTAGTAGACATCGATGACATCTTTGTGGGCAAGGAAGGTACCCGCATGAAGGTGACTGATGTTGAGGCCCTGTTGAACACCCAGAACAAACTCAGGACCCTGGTCCCCAACTTCACCTTCAACTTAGGCTTCTCGGGCAAGTTCTATCATACTGGGACAGAGGAGGAGGATGCAGGGGACGACATGCTGCTGAAGCACCGTGAAGAGTTCTGGTGGTTCCCCCACATGTGGAGCCACATGCAGCCACACCTGTTCCACAATCGCTCCGTGCTAGCTGACCAGATGAGGCTCAACAAACAGTTTGCTCTGGAACATGGGATTCCCACGGATCTGGGGTATGCTGTGGCCCCCCACCACTCGGGCGTGTATCCCATCCACACACAGCTCTATGAGGCCTGGAAATCTGTGTGGGACATCCAGGTGACCAGCACTGAGGAGTATCCCCATCTCCGCCCTGCCCGCTACCGCCGTGGCTTCATTCACAATGGCATTATG---------------------------------------------------------------------------------------------------------------------------------ATCAGCATCTTTATGACCCATCTGTCCAATTATGGAAATGACCGGCTGGGCCTGTACACCTTTGAGAGCCTGGTGCGCTTCCTCCAGTGCTGGACACGACTGCGTCTACAGACCCTTCCTCCCATCCCTCTCGCACAAAAGTACTTTGAACTCTTCCCTCAGGAGCGAAGTCCCCTTTGGCAGAATCCCTGTGATGACAAGCGGCACAAAGATATCTGGTCCAAGGAGAAAACCTGTGATCGGCTCCCCAAGTTCCTCATTGTGGGGCCCCAGAAGACAGGGACCACAGCGATTCACTTCTTCCTGAGCCTGCATCCAGCTGTGACTAGCAGCTTCCCTAGCCCGAGCACCTTTGAGGAGATTCAGTTCTTCAACAGCCCTAATTACCACAAGGGTATTGACTGGTACATGGACTTCTTCCCTGTCCCTTCCAATGCCAGTACTGACTTCCTATTTGAAAAAAGTGCCACCTACTTTGACTCAGAGGTTGTACCACGACGGGGTGCTGCCCTCCTGCCACGAGCAAAGATCATTACTGTGCTTATCAACCCTGCTGACAGAGCCTACTCCTGGTACCAGCACCAGCGAGCACATGGAGACCCAGTTGCTCTGAACTATACCTTCTACCAGGTAGTTTCAGCCTCCCCCCAGGTCCCTCCAGCACTTCGTTCCCTGCAGAACCGCTGTCTTATCCCTGGCTACTATTCCACCCATCTACAACGCTGGCTGACTTACTACCCCTCTGGACAGTTGCTGATTGTGGATGGGCAGGAGCTGCGTACTAACCCAGCAGCCTCAATGGAAAGCATCCAGAAGTTCCTGGGTATCACACCCTTTCTGAACTACACACGGACCCTC---------------------AGGTTTGATGAGGATAAAGGATTCTGGTGCCAGGGACTTGAAGGTGGTAAGACTCGTTGTCTAGGCAAGAGCAAAGGTCGGAGGTACCCAGATATGGACTCTGAGTCCCGCCTTTTCCTTACGGATTTTTTCCGGAATCACAATTTGGAGTTGTCGAAGCTGCTGAGTCGGCTTGGACAGCCAGTGCCCTCTTGGCTTCGGGAAGAACTGCAGCATTCCAGTCTGGGC---
>manPen1
ATGCTCAAGCTGTGGAAGGTGGTACGCCCAGCCCGGCAGCTGGAACTGCACCGCCTCATACTGCTGCTGCTTGCTTTCAGTCTGGGCTCCATGGGCTTCCTGGCTTACTATGTATCCACAAGCCCCAAGGCTAAGGAACCCTTGCCCATGCCCTTGGGAGACTGCAGCAGT---GGTGGGGCAGCTGGC------------CCTGGCCCTGTACGGCCTCCAGTCCCACCTCGGCTCCCAAGGCCTCCAGAGACATCTCAAACTGAACCTGTGGTCCTTGTGTTTGTGGAGAGTGCATACTCACAGCTAGGGCAGGAGATTGTGGCCATCTTGGAGTCTAGTCGTTTTCGTTATAGCACTGAGTTGGCACCTGGCCGAGGGGACATGCCTACACTAACTGATCATACTCATGGCCGCTATGTCTTGATCATTTATGAGAACCTGCTTAAGTATGTCAACCTGGATGCTTGGAGTCGGGAACTGCTGGACCGGTACTGTGTGGAATATGGTGTAGGCATCATTGGCTTTTTCCGGGCCCATGAGCATAGCCTACTAAGTGCCCAGCTCAAGGGCTTTCCCCTTTTTCTACACTCAAACTTGGGGCTCCGGGACTACCAAGTGAATCCTTCTGCCCCACTCCTGCATCTCACACGCCCCAGCCGCCTGGAACCTGGGCCTCTGCCTGGTGATGACTGGACCATCTTCCAATCCAATCACAGCACTTATGAACCAGTGCTCCTTGCCAGCCTTCGGCCAACT---GAGTCCCCTGTGCCAGGACCAGTGCCTCGCCGGGCCCGGCTTCCCACTGTGATACAGGACCTGGGGCTTCATGATGGCATCCAGCGGGTGCTCTTTGGCCATGGCCTTGCCTTCTGGCTCCACAAACTTGTTTTCGTTGATGCTGTGGCATACCTCACTGGCAAGCGCCTCTGCCTGGACCTTGACCGCTACATCTTGGTAGACATTGATGACATATTTGTGGGCAAGGAAGGTACCCGCATGAAGGTGGCTGATGTTGAGGCTCTGTTGACCACCCAGAACAAACTCAGGACATTAGTCCCCAACTTCACCTTCAACTTGGGCTTCTCGGGCAAGTTCTATCATACTGGGACAGAGGAGGAGGACTCAGGGGACGACATGCTGCTGAAACACCGCAAAGAGTTCTGGTGGTTCCCCCACATGTGGAGCCACATGCAGCCACACCTGTTCCACAATCGCTCTGTGCTGGCTGACCAGATGAGGCTCAACAAACAGTTTGCTCTGGAGCATGGGATTCCCACGGATCTGGGGTATGCTGTGGCCCCCCACCACTCGGGCGTGTACCCCATCCACACGCAGCTCTATGAGGCCTGGAAATCTGTGTGGGGCATCCAGGTGACCAGCACCGAGGAGTATCCCCATCTCCGGCCTGCCCGCTACCGCCGTGGCTTCATTCACAATGGCATTATGGTGCTGCCACGGCAGACCTGTGGCCTCTTCACTCACACAATCTTTTATAATGAGTATCCTGGAGGCTCTCGTGAACTAGACCGGAGCATCCGAGGTGGAGAGCTCTTTCTGACAGTGCTTCTTAATCCGATCAGCATTTTTATGACCCATCTGTCCAATTATGGAAATGATCGGCTTGGCCTGTACACCTTTGAGAGCCTGGTGCGCTTCCTCCAGTGCTGGACACGGCTGCGCCTTCAGACCCTTCCTCCTGTTCCTCTTGCACGAAAATACTTTGAACTCTTCCCTCAAGAGCAAAGCCCCCTTTGGCAGAATCCATGCGATGACAAGAGGCATAAAGATATCTGGTCCAAGGAGAAAACCTGTGATCGACTCCCCAAATTCCTCATTGTGGGACCCCAAAAGACAGGGACCACAGCTATTCACTTCTTCCTGAATCTGCACCCAGCTGTGACTAGCAGTTTCCCTAGCCCCAGCACCTTTGAGGAGATTCAGTTCTTCAGTGGCCCTAATTACCACAAGGGCATTGACTGGTATATGGATTTCTTCCCTGTCCCTTCTAATGCCAGCACTGACTTCCTATTTGAAAAAAGTGCCACCTACTTTGACTCAGAGATTGTACCACGGCGGGGTGCTGCCCTTCTGCCACGAGCCAAGATCATCATTGTGCTCACCAACCCTGCTGACAGGGCCTACTCCTGGTACCAGCACCAGCGAGCACATGGCGACCCAGTTGCTCTGAACTATACCTTCTACCAGGTGATTTCAGCCTCCTCCCAGGCCCCTCTGACACTTCACTCCCTGCAGAACCGCTGTCTTGTCCCTGGATACTATTCCACCCATCTACAACGCTGGCTGAATTACTACCCCTCTGGACAGTTGCTGATTGTGGATGGGCAAGAGCTGCGTACCAACCCAGCTGCCTCAATGGAGAGCATCCAGAAGTTCCTGGGTATCACACCCTTTCTGAACTACACACGGACCCTC---------------------AGGTTTGATGAAGATAAGGGATTCTGGTGCCAGGGACTTGAAGGTGGTAAGACTCGCTGTCTAGGCAAGAGCAAAGGCCGGAGGTACCCAGATATGGATACTGACTCCCGCCTTTTTCTTATGGATTTTTTCCGGAACCACAATTTGGAGCTCTCAAAGCTACTGAGCCGGCTTGGACAGCCAGTGCCCTCATGGCTTCAGGAAGAATTGCAGCATTCCAGTCTGGGC---
>HLmanJav1
ATGCTCAAGCTGTGGAAGGTGGTACGCCCAGCCCGGCAGCTGGAACTGCACCGCCTCATACTGCTGCTGCTTGCTTTCAGTCTGGGCTCCATGGGCTTCCTGGCTTACTATGTATCCACAAGCCCCAAGGCTAAGGAACCCTTGCCCTTGCCTTTGGGAGACTGCAGCAGT---GGTGGGGCAGCTGGC------------CCTGGCCCTGTATGGCCTCCAGTCCCACCCCGGCTCCCAAGGCCTCCAGAGACATCTCGAACTGAACCTGTGGTCCTTGTGTTTGTGGAGAGTGCATACTCACAGCTGGGGCAGGAGATTGTGGCCATCTTGGAGTCTAGTCGTTTTCGTTATAGCACTGAGTTGGCACCTGGCCGAGGGGACATGCCTACACTAACTGATCATACTCGTGGTCGCTATGTCTTGATCATTTATGAGAACCTGCTTAAGTATGTCAACCTGGATGCTTGGAGTCGGGAACTGCTGGATCGGTACTGTGTGGAATATGGTGTAGGCATCATTGGCTTTTTCCGGGCCCATGAGCATAGCCTACTGAGTGCCCAGCTCAAGGGCTTTCCCCTTTTTCTACACTCAAACTTGGGGCTCCGGGACTACCAAGTGAATCCTTCTGCCCCGCTCCTGCATCTCACACGCCCCAGCCGCCTGGAACCTGGGCCTCTGCCTGGTGATGACTGGACCATCTTCCAATCCAATCACAGCACATATGAACCAGTGCTCCTTGCCAGCCTTCGGCCAGCT---GAGTCCCCTGTACCAGGACCAGTGCCTCACCGGGCCCGGCTTCCCACTGTGGTACAGGACCTGGGGCTTCATGATGGCATCCAGCGGGTGCTCTTTGGCCATGGCCTTGCCTTCTGGCTCCACAAACTTGTTTTCGTTGATGCTGTGGCATACCTCACTGGCAAGCGCCTCTGCCTCGACCTTGACCGCTATATCTTGGTAGACATTGATGACATCTTTGTGGGCAAGGAAGGTACCCGCATGAAGGTGGCTGATGTTGAGGCTCTGTTGACCACCCAGAACAAACTCAGGACATTAGTCCCCAATTTCACCTTCAACTTGGGCTTCTCGGGCAAGTTCTATCATACTGGGACAGAGGAGGAGGACGCAGGGGACGACATGCTGCTGAAACACCGCAAAGAGTTCTGGTGGTTCCCCCACATGTGGAGCCACATGCAGCCACACCTGTTCCACAATCGCTCTGTGCTGGCTGACCAGATGAGGCTCAACAAACAGTTTGCTCTGGAGCATGGGATTCCCACGGATCTGGGGTATGCTGTGGCCCCCCACCACTCGGGCGTGTACCCCATCCACACGCAGCTCTATGAGGCCTGGAAATCTGTGTGGGGCATCCAGGTGACCAGCACCGAGGAGTATCCCCATCTCCGGCCTGCCCGCTACCGCCGTGGCTTCATTCACAATGGCATTATGGTGCTGCCACGGCAGACCTGTGGCCTCTTCACTCACACAATCTTCTATAATGAGTATCCTGGAGGCTCTCGTGAACTAGACCGGAGCATCCGAGGTGGAGAGCTCTTTCTGACAGTGCTTCTTAATCCGATCAGCATTTTTATGACCCATCTGTCCAATTATGGAAATGATCGGCTTGGCCTGTACACCTTTGAGAGCCTGGTGCGCTTCCTCCAGTGCTGGACACGGCTGCGCCTTCAGACCCTTCCTCCTGTTCCTCTTGCACGAAAATACTTTGAACTCTTCCCTCAAGAGCAAAGCCCCCTTTGGCAGAATCCATGCGATGACAAGAGGCACAAAGATATCTGGTCCAAGGAGAAAACCTGTGATCGACTCCCCAAATTCCTCATTGTGGGACCCCAAAAGACAGGGACCACAGCTATTCACTTCTTCCTGAATCTGCACCCAGCTGTGACTAGCAGTTTCCCTAGCCCCAGCACCTTTGAGGAGATTCAGTTCTTCAGTGGCCCTAATTACCACAAGGGCATTGACTGGTATATGGACTTCTTCCCTGTCCCTTCTAATGCCAGCACTGACTTCCTATTTGAAAAAAGTGCCACCTACTTTGACTCAGAGATTGTACCACGGCGGGGTGCTGCCCTTCTGCCACGAGCCAAGATCATCATTGTGCTCACCAACCCTGCTGACAGGGCCTACTCCTGGTACCAGCACCAGCGAGCACATGGAGACCCAGTTGCTCTGAACTATACCTTCTACCAGGTGATCTCAGCCTCCTCCCAGGCCCCTCTGACACTTCACTCCCTGCAGAACCGCTGTCTTGTCCCTGGATACTATTCCACCCATCTACAACGCTGGCTGAATTACTACCCCTCTGGACAGTTGCTGATTGTGGATGGGCAAGAGCTGCGTACCAACCCAGCTGCCTCAATGGAGAGCATCCAGAAGTTCCTGGGTATCACACCCTTTCTGAACTACACACGGACCCTC---------------------AGGTTTGATGAAGATAAGGGATTCTGGTGCCAGGGACTTGAAGGTGGTAAGACTCGCTGTCTAGGCAAGAGCAAAGGCCGGAGGTACCCAGATATGGATACTGACTCCCGCCTTTTTCTTATGGATTTTTTCCGGAACCACAATTTGGAGCTCTCAAAGTTGCTGAGCCGGCTTGGACAGCCAGTGCCCTCATGGCTTCAGGAAGAATTGCAGCATTCCAGTCTGGGC---
>speTri2
ATGCTTCAGCTGTGGAAGGTGGTACGCCCAGCTCGGCAGCTGGAACTGCACCGCCTCATACTGCTGCTGATTGCTTTCAGCCTGGGCTCCATGGGCTTCCTGGCTTACTATGTATCCACCAGCCCCAAGGCTAAGGAACCCCTGCCCTTGCCCTTGGGAGACTGCAGCAGT---AGTGGGGCAGCTGCC------------CCTGGCCTTGCACGGCCTCCACTCCCTCCTCGAATGCCCAGGCCTCCAGAAACAGCTCGAACCGAACCAGTGGTCCTTGTATTTGTGGAAAGTGCATACTCACAACTGGGTCAGGAGATTGTGGCCATCTTGGAGTCTAGTCGTTTTCGTTATAGCACTGAGTTGGCACCTGGTCGAGGGGATATGCCCACATTGACTGATCATACCCATGGCCGCTATGTCTTGGTAATTTATGAGAACCTGCTCAAATATGTTAACCTGGATGCCTGGAGTCGGGAACTACTAGATCGATACTGTGTGGAGTATGGTGTGGGCATCATTGGCTTTTTCCGAGCCCATGAGCACAGCCTACTGAGTGCTCAACTCAAGGGCTTTCCCCTTTTTTTACATTCAAACTTGGGACTACGCGACTACCAAGTGAATCCTTCTGCCCCTCTGCTGCATCTCACTCGCCCTAGCCGCCTGGAACCTGGGCCGCTGCCTGGTGATGACTGGACCATCTTCCAATCCAATCACAGCACATATGAACCAGTGCTTCTTGCCAGCCTTCGGCCAGCT---GAACCCCCTGTGCTAGGACCAGTGCCTCGTCGGGCCCGACTTCCCACTGTAGTACAGGACCTGGGGCTTCATGATGGCATCCAGCGGGTGTTCTTTGGCCATGGCCTTTCATTTTGGCTCCACAAACTTGTCTTCGTTGATGCTGTTGCATACCTCACTGGCAAGCGCCTCTGCCTGGACCTTGACCGCTATATCTTAGTAGACATTGATGATATCTTTGTGGGCAAAGAAGGTACCCGCATGAAGGTGGCTGATGTTGAGGCTCTCTTGACCACCCAGAACAAACTCAGGACTTTAGTCCCCAACTTCACCTTCAACCTGGGCTTCTCGGGCAAGTTCTACCATACTGGGACAGAGGAGGAGGATGCAGGGGACGACATGCTGCTGAAGCACCGCAAAGAGTTCTGGTGGTTCCCCCACATGTGGAGCCACATGCAGCCACACCTGTTCCACAATCGCTCCGTGCTGGCTGACCAGATGAGGCTCAACAAACAGTTTGCTTTGGAGCATGGGATTCCCACGGATCTGGGGTATGCTGTGGCCCCTCACCACTCGGGCGTGTACCCCATCCACACGCAGCTCTATGAGGCCTGGAAATCTGTGTGGGGCATCCAGGTGACCAGCACTGAGGAGTATCCCCATCTCCGTCCTGCCCGCTACCGCCGTGGCTTTATTCACAATGGCATCATGGTGCTGCCCCGGCAGACATGTGGTCTCTTCACTCACACAATCTTCTATAATGAATATCCTGGAGGATCTCGTGAACTAGACCGGAGCATCCGAGGAGGAGAGCTCTTTCTGACAGTGCTACTTAATCCGATCAGCATCTTTATGACCCATTTGTCCAATTACGGAAATGACCGGTTGGGCCTGTACACCTTTGAGAGCCTGGTACGCTTCCTTCAATGCTGGACACGGCTGCGCCTACAGACCCTTCCTCCAGTCCCTCTTGCAAGAAAGTACTTTGAACTTTTCCCCCAGGAGAGAAGTCCCCTTTGGCAGAATCCCTGTGATGACAAGAGGCACAAAGATATCTGGTCCAAGGAAAAAACCTGTGATCGGCTCCCCAAATTCCTCATTGTGGGACCGCAGAAGACAGGGACCACAGCTATACACTTCTTCCTGAGCCTGCACCCAGCTGTGACTAGCAGCTTCCCTAGCCCAAGCACCTTTGAGGAGATTCAGTTCTTCAATGGCCCTAATTACCACAAGGGTATTGACTGGTATATGGACTTCTTCCCTGTTCCTTCTAATGCCAGCACTGACTTCCTGTTTGAAAAAAGTGCCACCTACTTTGATTCAGAGGTTGTACCACGGCGGGGGGCTGCCCTCCTGCCAAGAGCCAAGATCATCACTGTGCTCACCAATCCTGCTGACAGGGCCTACTCCTGGTACCAGCACCAGCGTGCACATGGAGACCCAGTTGCTCTGAACTATACCTTCTACCAGGTGATTTCAGCTTCCTCTCAGGCCCCTCTGGTACTTCGCTCTCTGCAGAACCGCTGTCTTGTCCCTGGCTATTATTCCACCCATCTACAACGCTGGCTGACTTACTATCCCTCTGGACAGCTGCTGATTGTGGATGGGCAAGAGCTGCGAACCAACCCTGCAGCCTCAATGGAGAGCATCCAGAAGTTCCTGGGTATCACGCCCTTTCTGAACTACACACGGACCCTC---------------------AGGTTTGATGAAGATAAGGGATTTTGGTGCCAGGGACTTGAAGGTGGTAAAACTCGATGTCTAGGCAAAAGCAAAGGCCGGAGGTACCCAGATATGGACACTGAGTCCCGCCTTTTCCTTACGGATTTTTTCCGAAACCATAACTTGGAGCTGTCGAAGCTGCTGAACCGGCTTGGACAGGCAGTACCCTCGTGGCTTCAGGAAGAACTGCAGCGTTCCAGTCTGGGC---
>conCri1
ATGCTCAAGCTGTGGAAGGTGGTACGCCCAGCTCGGCAGCTGGAACTGCACCGCCTCATCCTGCTGCTGATTGCTTTCAGTCTGATCTCCATGGGCTTCCTGGCTTACTATGTATCTACCAGCCCTAAGGCCAAGGAACCCTTGCCCCTGCCCATGGGAGACTGCAGCAGT---GGTGGGGCAACTGGCTCTGGCCCTGGCCCTGGCCCTGCACGGTCTCCAATCCAGCCCCGGCCCCCCAGGCCTCCAGAGACAGCTCGAACTGAACCCGTGGTCCTTGTGTTCGTGGAGAGTGCATATTCACAGCTGGGGCAGGAAATTGTGGCTATCTTGGAGTCTAGTCGTTTTCGTTATAGCACTGAACTGGCACCTGGCCGAGGGGACATGCCCACATTGACTGATCATACCCATGGCCGCTATGTCTTGGTCATTTATGAGAACCTGCTCAAGTATGTCAACCTGGATCCCGGGAGTCGGGAACTACTAGACCGGTACTGTGTGGAATATGGTGTGGGCATCATTGGCTTTTTCCGAGCTCATGAGCATAGTCTGCTAAGTGCCCAGCTCAAAGGCTTTCCCCTTTATCTACACTCAAACTTGGGGCTCCGGGATTACCAAGTGAATCCTTCTGCCCCTCTACTGCATCTCACACGCCCCAGCCGCATGGAGCCTGGGCCATTGCCTGGTGATGACTGGACCATCTTCCAGTCCAATCATAGCACCTATGAACCAGTGCTTCTTGCCAGCCTTCGGCCAGCT---GAACCTCCTGTGCCAGGACCTGTGACTCGCCGGGCCCGGCTTCCCACTGTGGTACAGGATCTGGGGCTCCATGATGGCATCCAGAGGGTGATCTTTGGCCATGGCCTTTCCTTCTGGCTCCACAAGCTTGTTTTTGTTGATGCTGTTGCATACCTCACGGGTAAGCGCCTCTGCCTGGACCTTGATCGCTACATCTTGGTAGACATCGATGACATCTTTGTGGGCAAGGAAGGTACCCGCATGAAGGTGGCTGATGTTGAGGCTCTGTTGACCACCCAGAACAAACTCAGGACCTTAATACCCAACTTCACCTTCAACTTGGGCTTCTCGGGCAAGTTCTATCATACTGGGACAGAGGAGGAGGATGCAGGGGACGACATGCTGCTGAAGCACCGCAAAGAGTTCTGGTGGTTCCCCCACATGTGGAGCCACATGCAGCCACACCTGTTCCACAATCGCTCCGTGCTAGCTGACCAGATGAGGCTCAACAAACAGTTTGCTCTGGAACATGGGATTCCCACAGATCTGGGGTATGCTGTGGCCCCCCACCACTCAGGTGTATACCCCATCCACACGCAACTCTATGAGGCCTGGAAATCTGTGTGGGGCATCCAGGTGACAAGCACTGAGGAATATCCCCATCTCCGCCCTGCCCGCTACCGCCGTGGCTTCATTCACAATGGCATTATGGTGCTGCCACGGCAGACATGTGGCCTCTTCACTCACACAATCTTCTATAATGAGTACCCCGGAGGTTCACATGAACTAGACCGGAGCATTCGAGGTGGAGAGCTTTTTCTGACAGTGCTGCTTAATCCGATCAGCATCTTTATGACTCATCTGTCCAATTATGGAAATGATCGACTGGGTCTGTACACCTTTGAGAGCCTGGTGCGCTTCCTCCAGTGCTGGACAAGACTGCGCCTGCAGACACTTCCTCCTGTTCCTCTTGCACAAAAGTACTTTGAACTCTTCCCTCAAGAGCAAAGCCCCCTCTGGCAGAATCCCTGTGATGACAAGAGGCACAAAGATATCTGGTCGAAAGAGAAAACCTGTGATCGTCTCCCCAAGTTCCTCATTGTGGGACCCCAGAAGACAGGAACCACAGCAGTTCACTTCTTCCTCAGCCTGCACCCAGCTGTAACTAGCAGCTTCCCTAGCCCCACCACGTTTGAGGAGATTCAGTTCTTCAGCGGCCCTAATTACCACAAGGGTATTGACTGGTACATGGATTTCTTCCCTGTCCCTTCCAATGCCAGCACTGACTTCCTATTTGAAAAAAGTGCCACCTACTTCGACTCAGAGGTTGTACCACGGCGGGGGGCTGCTCTCCTTCCACGAGCCAAGATCATCACTGTGCTCACCAACCCTGTTGATAGAGCATACTCCTGGTACCAGCATCAGCGAGCTCATGGAGACCCAGTTGCTCTGAATTATACTTTCTACCAGGTGGTTTCAGCCTCTTCCCAGGCCCCTCTGGCACTTCGTTCTCTACAGAATCGCTGTCTTGTACCAGGCTACTATTCCACACACTTGCAACGCTGGCTGACTTACTACCCCTCTGGACAGTTGCTGATTGTGGATGGGCAAGAGCTACGTACAAACCCAGTTGTCTCAATGGAAAGCATCCAGAAGTTCCTGGGCATCACACCCTTTCTGAACTACACACGGACCCTC---------------------AGATTTGATGAAGATAAGGGTTTCTGGTGCCAGGGACTTGAAGGTGGCAAGACTCGCTGTCTAGGCAAAAGCAAAGGCCGAAGGTACCCAGATATGGACACTGAATCCCGCCTTTTCCTTACGGAATTTTTCCGGAACCACAATTTGGAACTGTCAAAGCTGCTGAGTCGGCTTGGACAGCCAGTGCCCTCATGGCTTCGGGAAGAACTACAGCATTCCAGTCTGGGC---
>sorAra2
ATGCTCAAGCTGTGGAAGGTGGTCCGCCCAGCCCGGCAGCTGGAACTGCACCGCCTCATCCTGCTGCTCATCGCCTTCAGCCTGGGCTCCATGGCCTTCCTGGCTTACTACGTGTCCACCAGCCCTAAGGCCAAGGAACCCTTGCCCCTGCCCCTAGGAGACTGTAGTAGT---GGTGGCGCTGCAGGC------------------CCTGCCCGCCCTCCAGTCCCACCAAGGCCCCCCAGGCCTCCGGAAACAGCTCGAACTGAGCCTGTGGTGCTGGTATTTGTGGAGAGTGCCTACTCACAGCTGGGCCAGGAGATCGTGGCCATCCTGGAGTCCAGCCGTTTTCGTTACAGCACCGAGCTGGCACCTGGCCGGGGGGATATGCCAACCCTGACAGATCAGTCCCGTGGCCGCTATGTCTTGGTCATTTATGAGAACCTGCTGAAGTATGTCAACTTGGATGCGTGGAGTCGTGAGCTGCTGGACAGATACTGTGTGGAGTATGGGGTAGGCATCATTGGCTTTTTCCGAGCCCACGAACACAGCCTCCTGAGTGCCCAGCTGAAGGGCTTTCCCCTGTTTCTCCACTCAAACGTGGGCCTTCGGGACTACCAAGTGAACCCTTCAGCCCCTCTGCTGCACCTCACGCGCCCCAGCCGTCTGGAGCCTGGACCCCTGCCTGGTGATGACTGGACCATCTTCCAGTCTAATCACAGCACATATGAACCGGTGCTTCTGGCCAGTCTTCGGCCAGCT---GAGTCCCCCGGGCCGGCACCCATGTCTCGCCGAGCCCGGCTTCCCACCGTGGTTCAAGACCTCGGCCTTCATGATGGCATCCAGCGAGTGCTCTTCGGCCACGGCCTGGCCTTCTGGCTGCACAAGCTTGTTTTCGTTGACGCGGTTGCGTACCTTACCGGCAAGCGCCTCTGCCTGGACCTGGACCGCTATATCTTGGTGGACATCGATGACATCTTCGTGGGCAAGGAGGGTACCCGCATGAAGGTGGCTGATGTGGAGGCTCTGTTGACCACCCAGAACAAACTCAGGAACTTAGTCCCCAACTTCACCTTCAACTTGGGCTTCTCTGGCAAGTTCTACCATACGGGGACAGAGGAGGAGGACGCAGGGGACGACATGCTGCTGAAGCACCGCAGAGAGTTCTGGTGGTTCCCCCACATGTGGAGCCACATGCAGCCGCATCTGTTCCACAACCGCTCTGTTCTGGCCGACCAGATGAGGCTCAACAAGCAGTTTGCTCTGGAACATGGAATCCCCACGGATTTGGGGTATGCTGTGGCTCCCCACCACTCGGGCGTGTACCCCGTCCACACACAGCTCTATGAGGCCTGGAAATCTGTGTGGGGCATCCAGGTGACCAGCACTGAGGAATATCCCCATCTCCGCCCTGCGCGCTACCGCCGAGGCTTCATTCACAATGGCATTATGGTGCTGCCACGGCAGACATGTGGCCTCTTCACCCACACTATCTTCTACAATGAGTATCCGGGGGGTTCTCGGGAACTGGATCGGAGCATCCGAGGTGGAGAGCTCTTTCTGACAGTGCTGCTCAACCCGATCAGCATCTTTATGACCCATCTGTCCAATTACGGAAATGACCGGCTGGGCCTGTACACCTTTGAGAGCCTGGTACGCTTCCTCCAGTGCTGGACCAGGTTGCGCCTACAGACGCTCCCTCCTGTCCCTCTTGCACGAAAGTACTTTGACCTCTTCCCTCAAGAGCGAAGCCCTCTGTGGCAGAATCCCTGTGATGACAAGAGGCACAAAGATATTTGGTCTAAGGAGAAAACCTGTGATCGGCTTCCCAAGTTCCTCATCGTGGGACCCCAGAAGACCGGGACTACAGCTGTTCACTTCTTCCTGAGCCTGCACCCCGCTGTGACTGGCAGCTTCCCGAGCCCCAGCACCTTTGAGGAGATTCAGTTCTTCAATGGTCCTAATTACCACAAGGGCATTGACTGGTACATGGACTTCTTCCCTGTCCCTTCAAATGCCAGCACGGACTTCCTGTTTGAAAAAAGTGCCACCTACTTTGACTCAGAGGTTGTGCCACGGCGGGGGGCTGCCCTCTTGCCCCGAGCCAAAATCATCACTGTGCTCATCAATCCTGCTGACAGGGCCTACTCCTGGTACCAGCACCAGCGAGCACATGGAGATCCCATTGCTCTGAACTACACTTTCTATGAGGTGGTTTCAGCCTCCTCTCAGGCCCCACTGGCACTTCGCTCCCTGCAGAGCCGCTGTCTTGTCCCTGGCTACTATTCTACCCACTTACAACGCTGGCTTACTTACTACCCTTCTGGACAGCTGCTGATTGTGGATGGCCGAGAGCTGCGTACCAACCCTGCCGCCTCAATGGAGAGCATCCAGAAGTTCCTGGGTGTCACACCCTTTCTCAACTACACACGGACCCTC---------------------AGGTTTGATGAAGAGAAAGGATTCTGGTGCCAGGAACTTGAAGGTGGTAAGACTCGCTGTCTAGGCAAAAGCAAAGGCCGGAGGTACCCAGATATGGATGCTGACTCCCGCCTTTTCCTTACGGATTTTTTCCGGAACCATAATGTGGAGCTGTCGAAGTTGCTGAGTCGGCTTGGTCAGCCAGTGCCCTCGTGGCTTCGGGAAGAACTGCAGCATTCCAGTCTGGGC---
>HLmolMol2
ATGCTCAAGCTGTGGAAGGTGGTACGCCCAGCTCGGCAGCTGGAACTGCATCGTCTCATACTGTTGCTAATCGCTTTCAGTCTGGGCTCCATGGGCTTCCTGGCTTACTATGTATCTACCAGCCCCAAGGCCAAGGAACCCTTGCCCCTGCCCTTGGGAGACTGCAGCAGT---AGTGGGGCAGCTGGC------------CCTGGCCCTGTACGACCTCCAGTCCCACCTCGGCCTCCCAGGCCTCCAGAGACAGCTCGAACTGAACCTGTGGTCCTTGTGTTTGTGGAGAGTGCTTACTCACAGCTGGGGCAGGAGATTGTGGCCATCTTGGAGTCTAGTCGTTTTCGTTATAGCACCGAGCTGGCACCTGGCCGAGGAGACATGCCCACACTGACTGATGATACACGTGGCCGCTATATCTTGGTCATTTATGAAAACCTGCTCAAGTATGTCAACCTGGATGCCTGGAGTCGGGAACTGCTAGACCGGTACTGTGTGGAGTATGGTGTGGGCATCATTGGCTTTTTCCGAGCCCATGAGCATAGCCTACTGAGTGCCCAGCTCAAGGGCTTTCCCCTTTTTCTATATTCAAACCTGGGGCTCCAGGACTACCAAGTGAATCCTTCTGCCCCCCTACTGCATCTCACACGCCCCAGTCGCCTGGAGCCTGGGCCATTGCCTGGTGATGACTGGACCATCTTTCAATCCAATCATAGCACATATGAACCAGTGCTTCTTGCCAGCCTTCAGTCAGCT---GAGCCCCCTGTTCCAGGACTGGTGTCTCGCCGGGCACGGCTTCCCACTGTGGTACAGGACCTGGGGCTTCATGATGGCATCCAGCGGGTGCTCTTTGGCCATGGCCTTTCCTTCTGGCTCCACAAACTTGTTTTTGTTGATGCTGTTGCGTACCTCACTGGCAAGCGCCTTTGCCTGGACCTTGACCGCTACATCTTGGTAGACATTGATGACATCTTTGTGGGCAAGGAAGGTACCCGCATGAAGGTGGCTGATGTTGAGGCTCTGTTGACCACCCAGAACAAACTCAGGACCTTAGTCCCCAACTTCACCTTCAACTTGGGCTTCTCGGGCAAGTTCTATCATACTGGGACAGAGGAGGAGGATGCAGGGGACGACATGCTGCTGAAGCACCGCAAAGAGTTCTGGTGGTTCCCCCACATGTGGAGCCACATGCAGCCACACCTGTTCCACAATCGCTCCGTGCTGGCTGACCAAATGAGGCTCAACAAACAGTTTGCTTTGGAGCATGGGATTCCCACGGATCTGGGGTATGCTGTGGCCCCCCACCACTCGGGCGTGTACCCCGTCCACACGCAGCTCTATGAGGCTTGGAAATCTGTGTGGGGCATCCAGGTGACCAGCACTGAGGAGTATCCCCATCTCCGCCCTGCCCGCTACCGCCGTGGCTTCATTCACAATGGCATTATGGTGCTGCCACGACAGACATGTGGTCTCTTCACTCACACAATCTTCTATAATGAGTATCCTGGAGGCTCTCGTGAACTAGACCGGAGCATCCGAGGTGGAGAACTCTTTCTGACAGTGCTGCTTAATCCGATCAGCATATTTATGACCCACCTGTCCAATTATGGAAATGACCGACTGGGCCTGTATACATTTGAGAGCCTCGTGCGCTTCCTCCAGTGCTGGACACGACTGCGCCTACAGACCCTTCCTCCTGTCCCTCTTGCACAAAAGTACTTTGAACTCTTCCCTCAAGAGCGAAGCCCGCTTTGGCAGAGTCCCTGTGATGACAAGAGGCACAAAGATATCTGGTCCAAGGAGAAAACCTGTGATCGGCTCCCCAAGTTCCTCATTGTGGGACCCCAGAAGACAGGGACCACAGCTATTCACTTCTTCCTGAGCCTGCACCCCGCTGTGACCAGCAGCTTCCCTAGCCCCAGCACCTTTGAGGAGATTCAGTTCTTCAACGGCCCTAATTACCACAAGGGCATAGACTGGTACATGGACTTCTTCCCTGTCCCTTCCAATGCAAGCACCGACTTCCTATTTGAAAAAAGTGCAACCTACTTTGACTCAGAAGTTGTACCACGGCGGGGGGCTGCCCTCCTACCACGAGCCAAGATCATCACTGTGCTCACCAACCCTGCTGACAGGGCCTACTCCTGGTACCAGCACCAGCGAGCACATGGAGACCCAGCTGCTTTGAACTATACCTTCTACCAGGTGATTTCAGCCTCCTCCCAGGCCCCTCTGGCACTTCGTTCCTTGCAAAACCGCTGTCTTGTCCCTGGCTACTATTCTACCCATCTACAACGCTGGCTGACTTACTATCCCTCTGGACAGTTGCTGATTATGGATGGGAAAGAGCTGCGTATCAACCCAGTTGCTTCAATGGAGAGCATCCAAAAGTTCCTGGGTATCACACCCTTTCTGAACTACACACGGAAACTC---------------------AGGTTTGATGAAGTTAAAGGATTCTGGTGCCAGAGACTTGGAGGTGGTAAGACTCACTGTCTAGGCAAGAGCAAAGGTCGGAGGTACCCAGATATGGACACTGAATCGCGCCTTTTCCTTATGGATTTTTTCCGGAACCACAATCTGGAGCTGTCGAAGCTCCTGAGCCGGCTTGGACAGCCAGTGCCCTCCTGGCTTCAGGAAGAACTGCAGCATTCCAGTCTGGGC---
>HLphyDis3
ATGCTCAAGCTGTGGAAGGTGGTACGCCCAGCTCGGCAGCTGGAACTGCATCGCCTCATACTGTTGCTAATCGCTTTCAGTTTGGGCTCCATGGGCTTCCTGGCTTACTACGTATCCACCAGCCCCAAGGCCAAGGAACCCTTGCCCTTACCCCTGGGAGACTGCAGCAGT---AGCGGGGCAGCTGGC------------CCTGGCCCTGTACAGCCTCCGGTCCCACCTCGGCCTCCCAGACCTCCAGAGACAGCTCGAACCGAACCTGTGGTCCTTGTGTTTGTGGAGAGTGCATACTCACAGCTGGGGCAGGAGATTGTGGCCATCTTGGAGTCCAGTCGTTTTCGTTATAGCACTGAGCTGGCACCTGGCCGAGGGGACATGCCCACGCTGACTGATCATACCCGTGGCCGCTATGTCTTGGTCATTTATGAGAACCTGCTCAAGTATGTCAACCTGGATGCCTGGAGTCGGGAACTGCTAGACCGTTACTGTGTGGAGTATGGTGTGGGCATCATTGGCTTTTTCCGAGCCCATGAGCATAGCCTACTGAGTGCCCAGCTCAAGGGCTTTCCCCTTTTTCTTTATTCAAACCTGGGGCTCCGGGACTACCAAGTGAATCCTTCTGCCCCCCTACTGCATCTCACACGCCCCAGCCGCCTAGAGCCTGGGCCGTTGCCTGGTGATGACTGGACCATTTTTCAATCCAATCATAGCACATACGAACCAGTGCTTCTTGCCAGCCTTCAGTCAGCT---GAGCTCCCTGTGCCAGGACCAGTGCCTCGCCGGGTGCGGCTTCCCACTGTGGTACAGGACCTGGGGCTTCATGATGGCATCCAGCGGGTGCTCTTTGGCCACGGCCTTTCCTTCTGGCTCCACAAACTTATTTTTGTTGATGCTGTTGCATACCTCACTGGCAAGCGCCTTTGCCTGGACCTTGAACGCTACATCTTGGTAGACATTGATGACATCTTTGTGGGCAAGGAAGGTACCCGCATGAAGGTGGCTGATGTTGAGGCTCTGTTGACCACCCAGAACAAACTCAGGACCTTAGTCCCCAACTTCACCTTCAACTTGGGCTTCTCGGGCAAGTTCTATCATACTGGGACAGAGGAGGAGGATGCAGGGGACGACATGCTGCTGAAGCACCGTGAAGAGTTCTGGTGGTTCCCACACATGTGGAGCCACATGCAGCCACACCTGTTCCACAATCGCTCCGTGCTGGCTGACCAAATGAGGCTCAACAAACAGTTTGCTTTGGAGCATGGGATTCCCACGGATCTGGGGTATGCTGTGGCTCCCCACCATTCGGGTGTGTACCCCGTCCACACGCAGCTCTACGAAGCCTGGAAATCTGTGTGGGGCATCCAGGTGACCAGCACTGAGGAGTATCCCCATCTCCGCCCTGCCCGCTACCGCCGTGGCTTCATTCACAATGGTATTATGGTGCTGCCACGGCAGACATGTGGTCTCTTCACGCACACAATCTTCTATAATGAGTATCCTGGAGGCTCTCATGAACTAGATCGGAGCATCCGAGGTGGAGAGCTCTTCCTGACAGTGCTGCTTAATCCAATCAGCATATTTATGACCCATCTGTCCAACTATGGAAATGATCGACTGGGCCTGTACACCTTTGAGAGCCTGGTGCGCTTCCTCCAGTGCTGGACACGGCTGCACCTACAGACCCTTCCTCCTGTCCCTCTTGCACAAAAGTACTTTGAACTCTTCCCTCAAGAGCGAAGCCCCCTTTGGCAGAATCCCTGTGATGACAAGAGGCACAAAGATATCTGGTCCAAGGAGAAAACCTGTGATCGACTCCCCAAGTTCCTCATTGTAGGACCCCAAAAGACAGGGACCACAGCTATTCACTTCTTCCTGAGCCTGCACCCAGCTGTGACCAGCAGCTTCCCTAGCCCGAGCACCTTTGAGGAAATTCAGTTCTTCAATGGCCCTAATTACCACAAGGGCATTGACTGGTACATGGATTTTTTCCCTGTCCCTTCCAATGCTAGCACTGACTTTCTATTTGAAAAAAGTGCCACCTACTTTGACTCAGAAGTTGTACCACGGCGGGGTGCTGCCCTCTTACCACGAGCCAAGATCATCACTGTGCTCACCAACCCTGCTGACAGGGCCTACTCTTGGTACCAGCACCAGCGAGCACATGGAGACCCAGCTGCTCTGAACTATACCTTCTACCAAGTGATTTCAGCCTCTTCCCAGGCCCCTTTGGCACTTCGTTCCTTGCAAAACCGCTGTCTTATCCCTGGCTACTATTCTACCCATCTGCAACGCTGGCTGACTTACTACCCCTCTGGACAGTTGCTGATTATGGATGGGGAAGAGCTCCGTACCAACCCAGCTGCTTCAATGGAGAGCATCCAGAAGTTCCTGGGTATCACACCCTTTCTGAACTACACACGGACCCTC---------------------AGGTTTGATGAAGGTAAGGGATTCTGGTGCCAGGGACTTGGAGGTGGTAAGACTCGCTGTCTAGGCAAGAGCAAAGGTCGGAGGTACCCAGATATGGACACCGAGTCCCGCCTTTTCCTTATGGATTTTTTCCGGAACCACAACTTGGAGCTGTCAGAGCTCCTGAGCCGGCTTGGACAGCCAATGCCCTCATGGCTTCGGGAAGAACTGCAGCATTCCAGTCTGGGA---
>echTel2
ATGCTCCAGCTGTGGAAGGTGGTACGCCCAGCTCGGCAGCTGGAACTGCACCGCCTCGTACTGCTGCTGATCGCTTTCAGTCTGGGCTCCATGGGCTTCCTAGCATACTATGTGTCTACCAGCCCCAAAGCCAAGGAACCCTTGCCCTTGCCCTTGGGAGACTGCAGCAGT---AGTGGGGCAGCTGGC------------CCTGGCCCGGCACGGGCTCCAGTCCCACCCCGGCCCCCCAGGCCTCCAGAGACAGCTCGAACCGAGCCTGTGGTCCTTGTGTTTGTAGAGAGTGCATACTCTCAGCTAGGGCAGGAGATTGTGGCTGTCTTGGAGTCGAGCCGCTTTCGCTACAGCACCGAGCTGGCCCCTGGCCGAGGGGACATGCCCACGCTGACTGACCATACCCGGGGCCGCTATGTCTTGGTCATTTATGAGAACCTGCTCAAGTACGTCAATCTGGATGCCTCGAGTCGGAAACTGCTAGACCGGTACTGCGTGGAGTATGGTGTGGGCATCATTGGCTTTTTCCGAGCCCATGAGCACAGCCTCCTGAGCGCCCAGCTCAAAGGCTTTCCCCTTTTTCTACACTCAAACTTGGGGCTTCAAGACTACCAGGTCAATCCTTCAGCCCCCCTGCTGCATCTCACACGCCCCAGTCGCCTGGAGCCGGGGCCACTGCCTGGTGACGACTGGACCATCTTCCAATTCAATCATAGTACGTATGAGCCAGTGCTTCTGGCCAACCTCCGGCCAGCA---GAGCTACCTATGCCAGGGCTGGTACCTCGCCGGGCCCGGCTTCCCACTGTGGTACAGGACCTGGGGCTGCATGATGGCATCCAGAGGGTCCTGTTTGGCCATGGCCTTGCCTTTTGGCTCCACAAACTTGTCTTCGTCGATGCTGTTGCATACCTCACTGGCAAACGCCTCTGCTTGGACCTTGACCGCTACATCTTAGTAGACATTGATGACATCTTTGTAGGCAAGGAAGGAACCCGCATGAAGGTGGCTGATGTCGAGGCCCTGTTGAACACCCAGAACAAACTCAGGACCCTAGTCCCCAACTTCACCTTCAACTTGGGCTTCTCGGGCAAATTCTATCATACTGGGACAGAGGAGGAGGATGCAGGGGATGACATGCTGCTGAAGCACCGCCAAGAATTCTGGTGGTTCCCCCACATGTGGAGCCACACGCAGCCACACCTGTTCCACAATCGCTCCGTGCTGGCTGACCAGATGAGGCTCAACAAGCAGTTTGCTCTGGAACATGGGATTCCCACGGATCTTGGATATGCTGTGGCCCCCCACCACTCGGGCGTGTACCCCATCCACACACAACTCTATGAGGCCTGGAAGTCTGTGTGGGGCATCCAGGTGACCAGCACTGAGGAGTACCCCCATCTCCGCCCTGCCCGCTACCGCCGTGGCTTCATTCACAATGGCATTATGGTGCTGCCTCGGCAGACGTGTGGCCTCTTCACTCATACAATCTTCTATAATGAGTATCCTGGGGGCTCTCGTGAGCTAGATGGGAGCATCCGAGGTGGAGAACTCTTTCTGACAGTGCTGCTTAATCCGATCAGCATCTTTATGACCCATCTGTCCAATTATGGAAATGACCGGCTGGGCCTGTACACCTTTGAGAGCCTGGTGCGCTTCCTCCAGTGCTGGACCCGGCTGCGCCTGCAAACGCTTCCTCCCGTCCCTCTCGCACGCAAGTACTTTGAACTCTTCCCTCAAGAGCGAAGCCCTCTTTGGCAGAATCCATGTGATGACAAGCGACATAAAGATATTTGGTCCAAAGAGAAAACCTGTGATCGACTCCCCAAGTTCCTCATAGTGGGACCTCAGAAGACAGGGACCACAGCTATTCACTTCTTCCTGAGCCTGCACCCAGCTGTGACTAGCAGCTTCCCTAGCCCCAGCACCTTTGAGGAGATTCAGTTCTTCAATGGCCCTAATTACCACAAGGGCATTGACTGGTACATGGACTTCTTCCCTGTGCCTTCCAATGCCAGCACTGACTTCCTATTTGAAAAAAGTGCCACCTACTTTGACTCAGAGGTTGTACCAAGGAGAGGGGCTGCCCTTCTGCCAAGAGCCAAGATCATCACTGTGCTCACCAACCCTGCCGACAGGGCCTACTCCTGGTACCAGCACCAGCGAGCACATGGAGACCCTGTTGCTTTGAACTATACCTTCTACCAGGTGATTTCAGCCTCCTCCCAGGCCCCTCTGGCACTTCGCTCCCTGCAGAACCGCTGTCTTATCCCCGGCTACTATTCTACCCATCTACAACGCTGGCTGGCATACTACCCCTCTGGACAGTTGATGATCATGGATGGGCAGGAGCTTCGCACCAACCCAGCAGCCTCAATGGAGAGCATCCAGAAGTTCCTGGGCATCACACCCTTCCTGAACTACACACGGGCCCTC---------------------AGGTTTGATGAGGAAAAGGGATTCTGGTGCCAGGGACTTGAAGGTGGCAAGACTCGCTGTCTAGGGAAAAGCAAAGGCCGGAGGTACCCAGATATGGACACGGAGTCCCGCCTTTTCCTTACGGATTTTTTCCGGAACCACAATTTGGAGCTGTCGAAGCTGCTGAGCCGGCTTGGACAGCCAGTGCCCTTGTGGCTTCGGGAAGAACTGCAGCATTCCAGTCTGGGC---
>hetGla2
ATGCTTCAGCTCTGGAAGGTGTTATGCCCAGCTCGGCAGCAGGAACTGCACCGCCTCATACTGCTGCTGATTGCTTTCAGCTTGGGCTCCATGGGCTTCCTGGCTTACTACGTGTCTACCAGCCCCAAGGCCAAGGAACCCCTACCCCTGCCCTTA---GACTGCAGCAGC---AGTGGGGCAGCTGGC------------CCTGGCCCTGCACAGCCTCCAGTCCCACCTCGGCCTCCCAGGCCTCCAGAAACAGCTCGAACTGAACCCGTGGTACTTGTGTTTGTAGAGAGTGCATACTCGCAGCTGGGGCAGGAGATCGTAGCCATCTTGGAGTCTAGTCGTTTTCCTTATAGCACTGAGCTAGCACCTGGCCGAGGGGACATGCCCACATTGACTGATCATACCCGTGGCCGCTATGTCTTGGTCATTTATGAGAACCTGCTCAAGTACGTCAACCTGGATGCCTGGAGTCGGGAGTTGCTAGACCGGTACTGTGTGGAGTATGGTGTGGGCATCATTGGCTTTTTCCGAGCCCATGAGCACAGCCTACTGAGTGCCCAGCTCAAGGGCTTTCCTCTTTTTCTACATTCAAACTTGGGGCTCCGCGACTACCAAGTGAATCCTTCTGCCCCTCTACTGCATCTCACGCGCCCCAGCCGCCTAGAACCTGGGCCACTGCCTGGTGATGACTGGACCATCTTCCAGTCCAACCACAGCACATATGAACCAGTGCTTCTGGCTAACCTGCAGCCAGCT---GAGCCCCCTGTGCCAGGACCAGTGCCTCGTCGTGCCCGGCTCCCCACTGTGGTGCAGGACCTGGGACTTCATGATGGCATTCAGCGGGTGCTCTTTGGCCATGGCCTTTCTTTCTGGCTCCATAAACTTGTCTTCGTTGATGCTGTTGCGTACCTCACTGGCAAGCGCCTCTGCCTGGACCTTGACCGCTATATCTTGGTAGACATTGATGACATCTTTGTGGGCAAAGAAGGTACCCGCATGAAGGTGTCTGATGTTGAGGCTCTGTTGACCACCCAGAACAAACTCAGGACCTTAGTCCCCAACTTCACCTTCAACCTGGGCTTCTCGGGCAAGTTCTACCATACTGGGACAGAGGAGGAGGATGCTGGAGACGACATGCTGCTGAAACACCGCAAAGAATTCTGGTGGTTCCCCCACATGTGGAGCCACATGCAGCCACACCTATTCCACAATCGCTCCGTGCTGGCTGACCAGATGAGGCTCAACAAACAGTTTGCTTTGGAGCATGGGATTCCCACGGATCTGGGCTATGCTGTGGCCCCCCACCACTCGGGTGTGTACCCCATCCACACGCAGCTCTATGAGGCCTGGAAATCTGTATGGGGCATCCAGGTGACCAGCACTGAGGAATATCCCCATCTCCGCCCTGCTCGCTACCGCCGTGGCTTCATTCACAATGACATCATGGTGCTGCCCCGGCAGACGTGTGGCCTCTTCACTCATACAATCTTCTATAACGAGTATCCTGGAGGCTCTCGTGAATTAGACCGGAGCATCCGAGGTGGAGAGCTCTTTCTGACGGTGCTGCTTAATCCGATCAGCATCTTTATGACCCATCTGTCCAATTATGGAAATGACCGCCTGGGCCTGTATACCTTTGAGAGCCTAGTGCGCTTCCTTCAGTGCTGGACAAGGCTGCGCCTACAGACCCTCCCTCCTGTTCCTCTTGCACGAAAGTACTTTGAACTCTTCCCTCAGGAGCGAAGCCCCCTTTGGCAGAATCCCTGTGATGACAAGAGGCACAAAGATATCTGGTCCAAGGAGAAAACCTGTGATCGGCTCCCCAAGTTCCTCATTGTGGGACCCCAGAAGACAGGGACCACAGCTATTCACTTCTTCCTGAGCCTGCACCCAGCTGTGACTAGCAGCTTCCCTAGCCCCAGCACCTTTGAGGAGATTCAGTTCTTCAATGGCCCTAATTACCACAAGGGTATTGACTGGTACATGGATTTCTTTCCTGTTCCTTCCAATGCCAGCACTGACTTCCTGTTTGAAAAAAGTGCCACTTACTTTGACTCAGAGGTTGTACCACGGCGGGGGTCTGCCCTCCTGCCACGAGCTAAGATCATCACTGTGCTCACCAACCCTGCTGACAGGGCCTACTCCTGGTACCAGCACCAGCGAGCTCACGGAGACCCAGTTGCTCTGAACTATACCTTCTACCAGGTGATTTCAGCCTCCTCGAAGGCTCCCCTGGTACTTCGCTCCCTGCAGAACCGCTGTCTTGTCCCTGGCTACTATTCTACCCACCTACAACGCTGGCTGATGTATTACCCCTCTGGACAGTTGCTGATTGTGGATGGGCAAGAGCTGCGTAACAACCCAGCAGCCTCAATGGAGAGCATCCAGAAGTTCCTGGGTATCACACCCTTTCTGAACTACACACGGACCCTC---------------------AGGTTTGATGAAGATAAGGGATTTTGGTGCCAGGGACTTGAAAGTGGTAAGACTCGCTGCCTAGGCAAGAGCAAAGGCCGGAGGTACCCAGATATGGATACTGAGTCCCGCCTCTTCCTTACGGACTTTTTCCGGAACCATAACTTGGAGCTGTCAAAGCTGCTGAGCCGGCTTGGGCAACCAGTCCCCTCATGGCTTCGGGAAGAACTGCAGCATTCCAGTCTGGGC---
>HLpipKuh2
ATGCTCAAGCTGTGGAAGGTGGCACGCCCAGCTCGACAGCTGGAACTGCATCGCCTCATACTGTTGCTAATCGCTTTTAGTCTGGGCTCCATGGGCTTCCTGGCTTACTACGTATCCACCAGCCCCAAGGCCAAGGAACCCTTGCCCCTGCCCTTGGGAGACTGCAGCAGT---GGGGGGGTAGCTGGC------------CCTGGCCCGGTACGGCCTCCAGTCCCGCCCCGGCCTCCCAGGCCTCCAGAGACAGTTCGAACTGAACCTGTGGTCCTTGTGTTTGTGGAGAGTGCATACTCACAGCTGGGGCAGGAGATTGTGGCCATCTTGGAGTCCAGCCGTTTCCGTTACAGCACCGAGCTGGCACCTGGCCGCGGGGACATGCCCACACTGACTGATCATAGTCGTGGCCGCTTCGTCCTGGTCATTTATGAGAACCTGCTCAAGTATGTCAACCTGGATGCCTGGAGCCGGGAACGGCTAGATCGGTACTGTGTGGAGTATGGTGTGGGCATCATTGGCTTTTTCCGAGCCCATGAGCACAGCCTAGTGAGTGCCCAGCTCAAGGGCTTTCCCCTTTTTCTGCACTCCAACCTGGGGCTCCGGGACTACCAAGTGAACCCTTCTGCCCCCCTGCTGCATCTCACACGCCCCAGCCGCCTGGAGCCTGGGCCGTTGCCTGGCGATGACTGGACCGTCTTTCAATCCAATCACAGCACCTACGAGCCAGTGCTTCTTGCCAGCCTTCAGTCAGCT---GAGCCTCCTGTGCCGGGATCGGTGCCTCGCCGGGCGCGACTCCCCACTGTGGTACAAGATCTGGGACTTCATGATGGCATCCAGCGGGTGCTCTTTGGCCATGGCCTGTCCTTCTGGCTCCACAAACTTGTTTTTGTTGACGCTGTCGCATACCTCACTGGCAAGCGGCTCTGCCTGGACCTTGACCGCTACATCTTGGTAGACATTGATGACATCTTTGTGGGCAAGGAAGGTACCCGCATGAAGGTGGCTGATGTTGAGGCTCTGTTGACCACCCAGAACAAACTCAGGACCTTAGTCCCCAACTTCACCTTCAACTTGGGCTTCTCGGGCAAGTTCTATCATACCGGGACAGAGGAGGAGGACGCAGGGGATGACATGCTGCTGAAGCACCGCCGTGAGTTCTGGTGGTTCCCGCACATGTGGAGCCACATGCAGCCGCACCTGTTCCACAATCGCTCGGTGCTGGCTGACCAGATGAGGCTCAACAAACAGTTCGCTCTGGAGCATGGGATTCCCACGGATCTGGGGTATGCTGTGGCCCCCCACCACTCGGGTGTGTACCCCGTCCACACGCAGCTCTACGAGGCCTGGAAATCTGTGTGGGGCATCCAGGTGACCAGCACTGAGGAGTACCCTCACCTCCGCCCTGCCCGCTACCGCCGTGGCTTCATTCACAACGGCATCATGGTGCTGCCACGGCAGACATGTGGCCTCTTCACTCACACCATCTTCTATAATGAGTATCCTGGAGGCTCTCGTGAACTAGACCGGAGCATCCGAGGTGGAGAGCTCTTTCTGACAGTACTGCTTAATCCGATCAGCATATTTATGACCCATCTGTCTAATTATGGAAATGACCGACTGGGCCTGTACACCTTTGAGAGCCTGGTGCGCTTTCTCCAGTGCTGGACCCGGCTGCGCCTGCAGACCCTTCCTCCCGTCCCTCTTGCACAAAAGTACTTTGAACTCTTCCCTCAAGAGCGAAGTCCCCTTTGGCAGAATCCCTGTGACGACAAGAGGCACAAAGATATCTGGTCCAAGGAGAAAACCTGTGATCGGCTCCCCAAGTTCCTCATTGTGGGACCCCAGAAGACAGGAACCACAGCTGTCCACTTCTTCCTGAGCCTGCACCCAGCTGTGACCAGCAGCTTCCCCAGCCCCAGCACCTTTGAGGAGATTCAGTTCTTCAGTGGCCCCAATTACCACAAGGGCATTGACTGGTACATGGACTTCTTCCCTGTCCCTTCCAATGCTAGCACTGACTTCCTGTTTGAAAAAAGTGCCACCTACTTTGACTCAGAAGTTGTACCACGGCGGGGGGCTGCCCTCCTCCCACGAGCCAAGATCATCACTGTGCTCACCAACCCTGCTGACAGGGCCTACTCCTGGTACCAGCACCAGCGAGCACATGGAGACCCAGCCGCCCTGAACTATACCTTCTACCAGGTGATTTCAGCCTCCGTCCAGGCCCCTCTGGCACTTCGCTCCTTGCAGAACCGCTGTCTTGTCCCTGGCTACTATTCTACCCATCTACAACGCTGGCTGACTTACTACCCCTCTGGACAGTTGCTGATTATGGATGGAGAAGAGCTGCGTACCAACCCGGCTGCTTCAATGGAAAACATCCAGAAGTTCCTGGGTGTCACCCCCTTTCGGAACTACACACGGATCCTC---------------------AGGTTTGATGAAGGGAAGGGATTCTGGTGCCAGGGACTTGAAGGTGGGAAGACTCGCTGTCTAGGCAAGAGCAAAGGTCGGAGGTACCCAGATATGGACACTGAATCCCGCCTTTTCCTTACGGATTTCTTTCGGAACCACAATTTGGAGCTGTCGAAGCTCCTGAGCCGGCTTGGACAGCCAGTACCGTCCTGGCTCCGGGAAGAACTGCAGCATACCAGTCTGGGT---
>HLmyoMyo6
ATGCTCAAGCTGTGGAAGGTGGTACGCCCAGCTCGACAGCTGGAACTGCATCGCCTCATACTGTTGTTAATCGCTTTCAGTCTGGGCTCCATGGGCTTCCTGGCTTACTACGTATCCACCAGCCCCAAGGCCAAGGAACCCTTGCCCCTGCCCTTGGGAGACTGCAGCAGT---GGTGGGGTAGCTGGC------------CCTGGCCCTGTACGGCCTCCTGTCCCACCTCGGCCTCCCAGGCCTCCAGAGACAGTTCGAACTGAGCCTGTGGTCCTTGTGTTTGTGGAGAGTGCATACTCACAGCTGGGGCAGGAGATTGTGGCCATCTTGGAGTCTAGCCGTTTTCGTTATAGCACTGAGCTGGCCCCTGGCCGGGGGGACATGCCCACACTCACTGATCATAGTCGTGGCCGCTTTGTCTTGGTCATTTATGAGAACCTGCTCAAGTATGTCAATCTGGATGCCTGGAGTCGGGAGCGGCTAGATCGGTACTGTGTGGAGTATGGTGTGGGCATCATTGGCTTTTTCCGAGCCCATGAGCATAGCCTAGTGAGTGCCCAGCTCAAGGGCTTTCCCCTTTTTCTATACTCAAACCTGGGGCTCCGGGACTACCAAGTGAATCCTTCTGCCCCCCTACTGCATCTCACACGCCCCAGCCGCCTGGAGCCGGGGCCATTGCCTGGTGATGACTGGACCGTCTTTCAATCCAATCACAGCACATATGAACCCGTGCTGCTTGCCAGCCTTCAGTCAGCT---GAGCCTCCTGTGCCAGGACCAGTGCCTCGCTGGGCGCGGCTTCCCACTGTGGTACAAGATCTAGGACTTCACGATGGCATCCAGCGGGTGCTCTTTGGCCATGGCCTTTCCTTCTGGCTCCACAAACTTGTGTTTGTTGATGCTGTTGCATATCTCACTGGCAAGCGGCTCTGCCTGGACCTTGACCGCTACATCTTGGTAGACATTGATGACATCTTTGTGGGCAAGGAAGGGACCCGCATGAAGGTGGCTGATGTTGAGGCTCTGTTGACCACCCAGAACAAACTCAGGACCTTAGTCCCCAACTTCACCTTCAACTTGGGCTTCTCGGGCAAGTTCTATCATACTGGGACAGAGGAGGAGGATGCAGGGGATGACATGCTGCTGAAGCACCGCAGAGAGTTCTGGTGGTTCCCCCACATGTGGAGCCACATGCAGCCGCATCTGTTCCACAATCGCTCCGTGCTGGCCGACCAAATGAGGCTCAACAAACAGTTTGCTGTGGAGCATGGGATTCCCACGGATCTGGGGTATGCTGTGGCCCCCCACCACTCTGGTGTGTACCCCGTCCACACGCAGCTCTATGAGGCCTGGAAGTCTGTGTGGGGCATCCAGGTGACCAGCACTGAGGAGTATCCTCATCTCCGCCCTGCCCGCTACCGCCGTGGCTTCATTCACAATGGCATTATGGTGCTGCCACGGCAGACATGTGGCCTCTTCACTCACACAATCTTCTATAATGAGTATCCCGGAGGCTCTCGTGAACTGGACCGGAGCATCCGAGGTGGAGAGCTCTTTCTGACAGTACTGCTCAATCCGATCAGCATATTTATGACCCATCTGTCCAATTATGGAAATGATCGACTGGGCCTGTACACCTTTGAGAGCCTGGTGCGCTTTCTCCAGTGCTGGACCCGGCTGCGCCTACAGACCCTTCCTCCTGTCCCTCTTGCACAAAAGTACTTTGAACTCTTCCCTCAAGAGCGAAGCCCCCTTTGGCAGAATCCCTGTGACGACAAGAGGCACAAAGATATCTGGTCCAAGGAGAAAACCTGTGATCGGCTCCCCAAGTTCCTCATTGTGGGACCCCAGAAGACAGGGACCACAGCTGTTCACTTCTTCCTGAGCCTGCACCCAGCTGTGACCAGCAATTTCCCTAGCCCCAGCACCTTTGAGGAGATTCAGTTCTTCAGTGGCCCTAATTACCATAAGGGCATTGACTGGTACATGGACTTCTTTCCTGTTCCTTCCAATGCTAGCACTGACTTCCTATTTGAAAAAAGTGCCACCTACTTTGACTCAGAAGTTGTACCACGGCGGGGGGCTGCCCTCCTACCACGAGCCAAGATCATCACTGTGCTCACTAACCCTGCTGACAGGGCCTACTCCTGGTACCAGCACCAGCGAGCACATGGAGACCCAGCTGCTCTGAACTATACCTTCTACCAGGTGATTTCAGCCTCCTCCCAGGCCCCTCTGGCACTTCGCTCCTTGCAAAAGCGCTGTCTTGTCCCTGGCTACTATTCTACCCATCTACAACGCTGGCTGACTTACTACCCCTCTGGACAGTTGCTGATTATGGATGGAGAAGAGCTGCGTACCAACCCGGCTGCTTCAATGGAAAACATCCAAAAGTTCCTGGGTATCACACCCTTTCAGAACTACACACAGACCCTC---------------------AGGTTTGATGAAGGAAAGGGATTCTGGTGCCAGGGACTTGAAGGTGGTAAGACTCGCTGTCTAGGCAAGAGCAAAGGTCGGAGGTACCCAGATATGGACAGTGAATCCCGACTTTTCCTTACGGATTTTTTTCGGAACCACAATTTGGAGCTGTCGAAGCTCCTGAGCCGGCTTGGACAGCCAGTGCCCTCATGGCTTCAGGAAGAACTGCAGCATTCCAGTCTGGGT---
>eriEur2
ATGCTCAAGCTGTGGAAGGTGGTGCGCCCAGCTCGGCAGCTAGAACTGCACCGCCTCATACTGCTGCTGATTGCTTTCAGCCTGGGCTCTATGGGCTTCCTGGCTTATTATGTATCCACCAGTCCTAAGAATAAGGAGCCCTTGCCGCTACCCTTGGGAGACTGCAGCAGT---GCTGCAGCAGCTGGC------------CCTGGCCCTGCGCGGCCACCAGTCCCACCCCAGCCCCCCAGGCCGCCAGAGACAGCTCGAACTGAACCTGTGGTTCTTGTGTTTGTGGAGAGTGCATACTCACAGCTGGGGCAGGAAATTGTAGCCATCTTGGAGTCTAGTCGTTTTCGATATAGCACTGAACTGGCACCTGGCCGAGGGGACATGCCTACACTGACCGATCGTACCCGTGGCCGCTATGTCTTGATCATTTATGAGAACCTGCTCAAGTATGTCAACCTGGATGCCTGGAGTCGGGAACTGCTAGATCGATACTGTGTGGAATATGGCGTGGGCATCATCGGCTTTTTCCGAGCTCACGAGCATAGCTTACTGAGTGCCCAGCTCAAGGGCTTTCCCCTTTTTCTACACTCAAACTTGGGGCTCCGGGACTACCAAGTGAATCCTTCTGCCCCTCTACTGCACCTCACACGCCCTAGTCGCTTGGAGCCTGGGCCACTGCCTGGTGATGACTGGACCATTTTTCAATCCAACCACAGCACATACGAATCAGTGCTTCTTGCCAACCTTCGGCTAGCA---GAGCCCCCTGTGCCCGGACCAGTTCCTCATCGAGCCCGGCTGCCCACCGTGGTGCAGGACCTGGGGCTTCATGATGGCATCCAGCGGGTGCTCTTCGGCCATGGCCTTTCATTCTGGCTCCATAAGCTTGTTTTCGTTGATGCTGTTGCATACCTCACTGGCAAGCGTCTCTGCTTGGACCTTGACCGATACATCTTGGTAGACATCGATGACATCTTTGTGGGCAAGGAAGGTACCCGCATGAAGGTGGCTGATGTTGAGGCTCTGCTGACCACCCAGAACAAACTCAGGACGTTAGTCCCCAACTTCACCTTCAACTTGGGCTTCTCGGGCAAGTTCTATCATACTGGGACAGAGGAGGAGGATGCAGGGGATGACATGCTGCTGACGCACCGCAGAGAGTTCTGGTGGTTCCCCCACATGTGGAGCCACATGCAGCCACACCTGTTCCACAATCGCTCCGTGCTGGCTGACCAGATGAGGCTCAACAAACTGTTTGCTCTGGAACATGGGATTCCCACGAATCTGGGGTACGCTGTGGCCCCTCACCACTCGGGCGTATATCCCATCCATACGCAGCTCTATGAGGCCTGGAAATCCGTGTGGGGCATCCAGGTGACCAGCACTGAGGAGTATCCTCATCTCCGCCCTGCCCGCTACCGTCGTGGCTTCATTCACAATGGCATTATGGTACTGCCAAGGCAGACATGTGGCCTCTTCACTCACACAATCTTTTATAATGAGTATCCTGGAGGCTCTCGTGAACTAGATCGCAGCATACGAGGAGGAGAGCTCTTTTTGACAGTGCTGCTTAATCCGATCAGCATCTTTATGACCCATCTATCCAACTATGGAAATGATCGTCTGGGCCTGTACACTTTTGAGAGCCTGGTGCGTTTCCTCCAGTGCTGGACTAGGCTGCGCCTACAGACCCTTCCTCCTGTGCCTCTTGCACAAAAGTATTTTGAACTCTTCCCTCAAGAGCGGAGCCCACTTTGGCAGAATCCTTGTGATGACAAGAGGCACAAAGATATTTGGTCCAAAGAGAAAACTTGTGATCGGCTCCCCAAGTTCCTCATCGTGGGCCCTCAGAAGACTGGGACCACAGCTATTCACTTCTTCCTGAGCCTGCATCCAGCTGTAACTAGCAGTTTCCCTAGCCCCAGCACCTTTGAAGAGATTCAATTCTTCAGTGGTCCTAACTACCACAAGGGCATTGACTGGTACATGGACTTCTTCCCTATCCCATCTAATGCCAGCACTGATTTTCTGTTTGAAAAAAGCGCCACCTATTTTGACTCAGAGGTTGTACCACGGCGGGGAGCTGCCCTCCTGCCACGAGCCAAGATCATCACTGTGCTCACCAACCCCGCTGACAGGGCCTACTCCTGGTACCAGCATCAGCGCGCACATGGAGACCGAGCTGCCCTGAACTACACCTTTTACCAGGTGATTTCAGCCTCCTCCCAGGCCCCTCAGGCACTTCGTTCCTTGCAAAACCGCTGTCTTGTACCTGGCTACTATTCTACCCACCTACAACGCTGGCTGACTTACTACCCCTCTGAACAGTTGCTGATTGTAGATGGGCAAGAGCTACGCACAAACCCAGCTGCCTCAATGGAGAGCATCCAGAAGTTCCTGGGTATCACACCCTTTCTGAACTACACACGGACCCTC---------------------AGGTTTGATGAAGATAAAGGGTTCTGGTGTCAGGGACTTGAAGGTGGGAAGACCCGCTGTCTAGGCAAGAGCAAAGGTCGGAAGTATCCAGATATGGACACTGAGTCTCGCCTTTTCCTTATGAATTTTTTCCGGAACCACAATTTGGAGCTGTCAAAGCTGCTGAGCCGCCTTGGACAGCCAGTGCCCTCATGGCTTCATGAAGAACTACAGCATTCCAGTCTGGGC---
>ochPri3
ATGCTTCAGCTGTGGAAGGTGGTGCGCCCAGCTAGGCAGCTGGAACTGCACCGCCTCATACTGCTGCTGATTGCTTTCAGCCTGGGTTCAATGGGCTTCCTGGCTTACTACGTGTCTACCAGCCCCAAGGCCAAGGAGCCCCTGCCCCTCCCCTTGGGAGACTGCAGCAGT---GGTGTGGTGTCCGGC------------CCTGGCCCTGCGCAGCCTCCACTCCCACCACGGCCTCCCAAGTCTCCAGAAACAGCCCGCACGGAACCTGTGGTCCTTGTGTTTGTGGAGAGCGCCTACTCCCAGCTGGGCCAGGAGATTGTGGCTATCCTGGAGTCCAGCCGTTTTCGTTACAGCACCGAGCTGGCACCTGGCCGAGGGGACATGCCCACCTTGACTGATCATGACCATGGCCGCTATGTCTTGGTCATTTATGAGAACTTGCTCAAGTATGTCAACCTGGATGCCTCGAGTAGGGAGCTGTTAGACCAGTACTGTGTGGAGTATGGCGTGGGCATCATTGGCTTTTTCCGAGCCCATGAGCATAGCCTACTGAGTGCCCAGCTAAAGGGCTTTCCTCTTTTTCTACACTCAAACTTGGGGCTCCGGGACTACGAAGTGAATCCTTCTGCCCCTCTACTGCATCTCACTCGCCCCAGCCGCCTGGAACCTGGGCCCCTGCCCGGGGATGACTGGACCGTCTTCCAGTCCAATCATAGCACATATGAAGCAGTGCTTCTCGCCAGCCTGCGGCCAGCT---GAGCCTCCCGTGCCAGGACCAGGGTCTCGTCGGGCCCGCCTTCCCACTGTGGTGCAAGACCTGGGGCTCCATGATGGCATCCAGCGGGTGCTGTTTGGCCACGGCCTTTCCTTCTGGCTCCACAAACTTGTCTTTGTCGATGCTGTCGCATACCTCACGGGCAAGCGTCTCTGCCTGGACCTGGACCGCTACATCCTGGTAGACATCGATGACATCTTTGTGGGCAAGGAAGGTACCCGGATGAAGGTGGCTGACGTGGAGGCTCTGTTGACCACCCAGAACAAACTCAGGACCTTAGTCCCCAACTTCACCTTCAACCTGGGTTTCTCGGGCAAGTTCTATCACACTGGGACAGAGGAGGAGGATGCAGGGGACGACATGCTGCTGAAGCACCGCAAAGAATTCTGGTGGTTCCCTCACATGTGGAGCCACATGCAGCCACACCTGTTCCACAACCGTTCCGTGCTGGCTGACCAGATGAGGCTCAACAAGCAGTTTGCACTGGAGCATGGGATTCCCACGGATCTGGGGTATGCCGTGGCCCCCCACCACTCGGGCGTGTACCCGATCCACACGCAGCTCTATGAGGCCTGGAAGTCTGTGTGGGGCATCCAGGTGACCAGCACCGAGGAGTATCCCCATCTCCGCCCCGCCCGCTACCGCCGAGGCTTCATTCACAATGGCATTATGGTGCTGCCCCGGCAGACTTGCGGCCTCTTCACTCACACCATCTTCTACAACGAGTATCCCGGAGGCTCTCGGGAACTGGACCGGAGCATCCGAGGCGGAGAGCTCTTTTTGACGGTGCTGCTTAATCCGATCAGCATCTTCATGACCCATCTATCCAATTATGGGAATGACCGGCTGGGCCTGTACACCTTTGAGAGTCTAGTGCGTTTCCTGCAGTGTTGGACACGGCTGCGCCTACAAACCCTTCCTCCTGTCCCTCTTGCCCAAAAGTACTTTGAGCTTTTCCCTGAGGAGCGAAGCCCGCTTTGGCAGAATCCTTGTGATGACAAGAGGCATAAAGATATCTGGTCAAAGGAGAAGACTTGTGACCGGCTCCCCAAGTTCCTCATTGTGGGACCCCAAAAGACGGGTACCACGGCTGTCCACTTCTTCCTGAGCCTGCACCCAGCCGTGACCAGCAGCTTTCCCAGCCCCAGTACCTTTGAGGAGATTCAGTTCTTCAACGGCCCTAATTACCACAAGGGCATTGACTGGTACATGGACTTCTTTCCCGTCCCTTCCAATGCCAGCACGGACTTCCTGTTTGAAAAAAGTGCCACCTACTTTGACTCAGAAGTTGTGCCACAGCGAGGAGCAGCCCTTCTCCCACGAGCCAAGATCATTACCGTGCTCACAAACCCTACTGACAGGGCCTACTCCTGGTACCAGCACCAGCGAGCACATGGAGACCCAGCTGCTCTCAACTACACCTTCTACCAGGTGATTTCAGCCTCCACCCAGGCTCCCCCGGCCCTCCGCTCCCTGCAGAACCGCTGCCTCACTCCTGGCTACTACTACACCCATCTACAGCGCTGGCTGGCTCACTATCCCCCTGGACAGCTGCTGATTGTGGATGGGCAAGAGCTGCGTACCAACCCAGCAGCCTCCATGGAGAGCATCCAGAAGTTCCTGGGTATCACACCCTTTCTGAACTACACACGGACCCTC---------------------AGGTTTGATGAAGAGAAGGGATTTTGGTGCCAGGGACTTGAAGGTGGCAAGACTCGTTGTCTAGGCAAAAGCAAAGGCCGGCGGTACCCAGACATGGACACTGAGTCCCGTCTTTTCCTTACGGACTTTTTCCGGAACCATAATTTGGAGCTTTCGAAGCTGCTGAGCCGGCTTGGGCAACCAGTGCCCTCATGGCTTCGGGAAGAACTGCAGCATTCCAGTGTGGGC---
>micOch1
ATGCTCCAGCTGTGGAAAGTGGTACGCCCTGCTCGGCAGCTGGAACTGCACCGCCTCATCCTGCTGCTGATTGGTTTCAGTCTTGTCTCCATGGGATTCCTGGCTTATTATGTATCCACCAGCCCCAAGGCCAAGGAACCCTTGCCTCTGCCCTTGGGAGACTGT------------GGTGCAGGGGCA------------GCCGGTCCTGCACGGCCGCCAGTCCCACCTCGCCCCCCTAGGCCTCCAGAAACAACCCGAACAGAACCCGTGGTTCTTGTGTTTGTGGAAAGTGCATACTCACAATTGGGGCAGGAGATTGTGGCTATTTTGGAGTCTAGTCGCTTTCGTTATAGCACTGAACTAGCACCTGGCCGAGGGGACATGCCCACGTTGACTGATGACAGCCATGGCCGCTATGTGTTGGTCATCTATGAGAACCTTCTGAAGTATGTTAACCTGGACTCCTGGAGCCGAGAGCTGCTAGACCGGTACTGTGTGGAGTACGGTGTAGGCATCATTGGCTTTTTCCGAGCCCATGAGCATAGCCTATTGAGTGCCCAGCTTAAGGGCTTTCCCCTTTTTCTACACTCAAATTTGGGGCTCCGGGACTACCAAGTGAATCCTTCTGCCCCACTACTACATCTTACCCGCCCCAGCCGCTTGGAGCCAGGACCGCTGCCTGGTGATGACTGGACCATCTTCCAGTCCAATCATAGCACCTATGAACCCGTGCTGCTTGCCAGCCATCGGACAGCTGCTGAGCTCCCTGTGCCAGGACCAGGGCTCGGGCGGGCCCGGCTCCCAACTGTGGTACAGGACTTGGGGCTTCATGATGGCATACAACGGGTGCTGTTTGGACACGGCCTTTCCTTCTGGCTCCATAAGCTTGTCTTCGTTGATGCTGTTGCATACCTCACTGGGAAGCGCCTCTGCCTGGACCTTGACCGTTACATCTTAGTAGACATTGATGACATCTTTGTGGGCAAAGAAGGTACTCGCATGAAGGTGGCTGATGTTGAGGCTCTGCTGACCACCCAGAGCAAACTCAGGACCTTAGTCCCCAACTTCACCTTCAACCTGGGCTTCTCGGGCAAGTTCTACCATACAGGGACAGAGGAGGAGGACGCAGGGGACGACATGCTGCTGGAGCACCGCAGAGAGTTCTGGTGGTTCCCCCACATGTGGAGCCACATGCAGCCTCACCTCTTCCACAACCGCTCGGTGCTGGCCGACCAGATGAGGCTCAACAAACAGTTTGCCTTGGAGCATGGGATTCCTACGGATCTGGGGTATGCTGTGGCCCCCCACCACTCGGGCGTGTACCCCATCCACACGCAGCTCTATGAGGCCTGGAAATCTGTATGGGGCATCCAGGTGACCAGCACCGAGGAGTATCCTCATCTCCGTCCTGCCCGCTACCGCCGTGGCTTCATTCACAATGGCATCATGGTGCTTCCCCGGCAAACATGTGGCCTCTTTACCCATACAATCTTCTACAACGAGTATCCTGGAGGTTCTCGTGAACTAGATCGGAGCATCCGAGGTGGAGAGCTCTTTCTGACAGTGCTACTTAATCCGATCAGCGTCTTTATGACACACCTGTCCAACTACGGAAATGACCGACTGGGCCTGTACACCTTTGAGAGCCTGGTGCGCTTCCTCCAGTGCTGGACACGACTGCGTCTCCAGACCCTTCCTCCTGTCCCCCTTGCACGAAAATACTTTGAACTTTTTCCTCAGGAGCGAAACCCCCTTTGGCAGAACCCCTGTGATGACAAGAGGCACAAAGATATCTGGTCCAAGGAGAAAACGTGTGATCGACTCCCCAAGTTCCTCATTGTGGGACCACAGAAGACAGGCACCACAGCTGTGCACTTCTTCCTGAGCCTGCACCCCGCTGTGACAAGCAGCTTTCCTAGCCCCAGCACCTTTGAGGAAATTCAGTTCTTCAATGGCCCTAATTACCACAAGGGTATCGACTGGTACATGGACTTCTTTCCTGTTCCTTCCAATGCCAGCACTGACTTCCTCTTTGAAAAAAGTGCCACCTACTTTGACTCAGAGGTTGTACCACGGCGGGGGGCTGCCCTTCTACCAAGAGCCAAGATCATCACTGTCCTCACCAACCCTGCTGACAGGGCCTACTCCTGGTACCAGCACCAGAGAGCACATGGAGACCCAGTCGCTTTGAACTATACCTTCTACCAAGTGATTTCAGCTTCTTCTCAGGCCCCTCTGGTACTTCGCTCCTTGCAGAGTCGTTGTCTTGTCCCTGGCTACTATTCTACCCACCTGCAGCGCTGGCTGACTTACTATCCCTCTGGACAGTTGCTGATTGTGGATGGGCAGGAGCTTCGTATCAACCCAGCAGCCTCGATGGAGACCATCCAGAAGTTCCTGGGTATCACCCCTTTTCTCAACTACACAAGGACCCTC---------------------AGGTTTGATGAAGATAAAGGATTTTGGTGCCAGGGACTTGAAGGTGGTAAGACTCGCTGTCTAGGGAAAAGTAAAGGCCGGAGGTACCCAGACATGGACGCGGAGTCTCGCCTTTTCCTTACGGATTTTTTCCGGAACCATAATTTGGAACTATCAAAGCTGCTGAGCCGGCTTGGACAGCCAGCCCCCTTGTGGCTTCGGGAAGAATTGCAGCATTCCAGTGTGGGC---
>criGri1
ATGCTCCAGCTGTGGAAGGTGGTACGTCCCGCTCGGCAACTGGAACTGCACCGCCTCATACTGCTGCTGATTGGTTTCAGTCTTGTCTCCATGGGATTCTTGGCTTACTATGTTTCCACCAGCCCCAAGGCCAAGGAACCCTTGCCTCTGCCCTTGGGAGACTGTAGTAGC---AGTGGGGCAGCCGGC------------CCTGGCCCTGCACGGCCACCAGTCCCACCTCGACCCCCTAGGCCTCCAGAAACAACTCGAACAGAACCCGTGGTCCTTGTATTTGTGGAAAGTGCATACTCGCAATTGGGGCAGGAGATTGTGGCCATTTTGGAGTCTAGTCGTTTTCGTTATAGCACTGAACTAGCACCTGGCCGAGGGGACATGCCCACATTGACTGATCATACCCATGGCCGCTATGTCTTGGTCATCTATGAGAACCTTTTGAAGTATGTCAACTTGGATTCCTGGAGTCGAGAACTGCTTGACCGGTACTGTGTGGAGTATGGTGTAGGCATCATTGGCTTTTTCCGAGCCCATGAACATAGCCTATTGAGTGCCCAACTTAAGGGCTTTCCCCTTTTTCTACACTCAAATTTGGGGCTCCGGGACTACCAAGTGAATCCTTCTGCCCCACTACTACATCTCACTCGCCCCAGCCGCTTGGAGCCAGGACCACTGCCTGGTGACGACTGGACCATCTTCCAGTCCAATCATAGCACCTATGAACCAGTGCTTCTTGCCAGCCATCGGCCAGCT---GAGCTGCCTGTGCCAGGACCAGTGCTTCGTCGGGCCCGGCTCCCCACTGTGGTACAGGACTTAGGGCTTCATGATGGCATACAGCGGGTGCTGTTTGGACATGGCCTTTCTTTCTGGCTCCATAAACTTGTTTTCGTTGATGCTGTTGCGTACCTCACTGGGAAGCGCCTCTGCCTGGACCTTGACCGCTACATCTTAGTAGACATTGATGACATCTTTGTGGGCAAAGAAGGTACTCGTATGAAGGTGGCTGATGTTGAGGCTCTGTTGACCACCCAGAACAAACTCAGGACCTTAGTCCCCAACTTCACCTTCAACCTGGGTTTCTCGGGCAAGTTCTACCACACTGGGACAGAAGAGGAGGATGCTGGGGATGACATGCTGCTGAGGCACCGCAAAGAGTTCTGGTGGTTCCCTCACATGTGGAGCCACATGCAGCCACACCTGTTCCACAACCGCTCTGTGCTGGCTGACCAGATGAGGCTCAACAAACAGTTTGCTCTGGAGCATGGGATTCCTACGGATCTGGGGTATGCTGTGGCCCCCCACCACTCGGGCGTGTACCCCATCCACACGCAGCTCTACGAGGCCTGGAAATCTGTCTGGGGCATCCAGGTGACCAGCACTGAGGAGTATCCCCATCTCCGCCCTGCCCGCTACCGCCGTGGCTTCATTCACAATGACATCATGGTGCTCCCCCGACAAACATGTGGCCTTTTCACCCATACTATCTTCTATAATGAGTATCCTGGAGGGTCTCGTGAGCTAGATCGCAGCATCCGAGGTGGAGAGCTCTTTCTGACAGTGCTACTTAATCCGATCAGCGTCTTTATGACACATTTGTCAAACTATGGAAATGACCGGCTGGGCCTGTACACCTTTGAGAGCTTGGTGCGCTTCCTCCAGTGCTGGACACGACTGCGCCTCCAAACCCTTCCTCCTGTCCCTCTTGCACAGAAGTACTTTGAACTTTTCCCTCAGGAGCGAAGCCCCCTTTGGCAGAATCCCTGTGATGACAAGAGGCACAAAGATATCTGGTCCAAGGAGAAAACCTGTGATCGGCTCCCCAAGTTCCTCATTGTGGGACCACAGAAGACAGGCACCACAGCTATTCACTTCTTCCTGAGCCTGCATCCAGCTGTGACAAGCAGCTTTCCTAGCCCCAGCACCTTTGAGGAAATTCAGTTCTTCAGTGGCCCTAATTACCACAAGGGTATTGACTGGTACATGGACTTCTTCCCTGTTCCTTCCAATGCCAGCACTGACTTCCTCTTTGAAAAAAGTGCCACCTACTTTGACTCAGAGGTTGTACCACGGCGGGGGGCTGCCCTTCTGCCAAGAGCCAAGATCATCACTGTGCTCACCAACCCTGCTGACAGGGCCTACTCCTGGTACCAGCACCAGCGAGCACACGGAGACCCAGTTGCTTTGAACTATACCTTCTACCAAGTGATTTCAGCTTCCTCTCAGGCCCCTCCAGTACTTCGCTCCTTGCAGAACCGTTGTCTTGTACCTGGCTACTATTCTACCCATCTGCAGCGCTGGCTGACTTACTATCCCTCTGGACAGTTGCTGATTGTGGATGGGCAGGAGCTTCGTATCAACCCAGCAGCCTCAATGGAGACCATCCAGAAGTTCCTGGGCATCACCCCCTTTCTGAACTACACAAGGACCCTC---------------------AGGTTTGATGAAGATAAAGGATTTTGGTGCCAGGGACTTGAAGGTGGTAAGACTCGCTGTCTAGGGAAAAGCAAAGGCCGGAGATACCCAGACATGGACATGGAGTCTCGACTTTTCCTTACGGATTTTTTCCGGAACCATAATTTGGAACTATCAAAGCTGCTGAGCCGGCTTGGACAGCCAGCCCCCTTGTGGCTTCGGGAAGAATTGCAACATTCCAGTGTGGGC---
>mm10
ATGCTCCAGCTGTGGAAGGTGGTGCGCCCTGCTCGGCAACTGGAACTGCACCGCCTCATACTGCTGCTGATTGGTTTCAGTCTTGTCTCCATGGGATTCCTGGCTTACTACGTGTCCACCAGCCCCAAGGCCAAGGAACCCTTGCCTCTGCCCTTGGGAGACTGTAGTAGC---AGTGGGGCAGCTGGC------------CCTGGCCCTGCACGGCCACCAGTCCCACCTCGACCCCAAAGGCCTCCAGAAACAACTCGAACGGAACCTGTGGTCCTTGTGTTTGTGGAAAGTGCATACTCACAACTGGGGCAGGAGATTGTGGCCATCTTGGAATCTAGTCGCTTTCGTTATAGCACTGAGCTAGCACCTGGCCGAGGGGATATGCCCACACTGACTGATCATACCCATGGCCGCTATGTCTTAGTCATCTATGAGAACCTTCTAAAGTATGTGAACTTAGATGCCTGGAGCCGGGAACTGCTGGACCGGTACTGTGTGGAGTATGGCGTGGGTATCATTGGCTTTTTCCGAGCCCGCGAGCACAGCCTGCTGAGTGCCCAGCTCAAGGGCTTTCCCCTTTTCCTACACTCAAACCTGGGGCTCCGGGACTACCAAGTGAATCCTTCCGCCCCTCTACTACATCTCACCCGCCCTAGCCGCCTGGAGCCAGGACCACTGCCTGGTGATGACTGGACCATCTTCCAGTCCAATCACAGCACTTATGAGCCCGTGCTTATTGCCAGCCATCGGCCAGCC---GAGCTCTCCATGCCAGGACCAGTTCTTCGGCGGGCCCGGCTCCCCACCGTGGTGCAGGACTTGGGGCTTCATGATGGCATACAGCGGGTGCTGTTTGGACATGGCCTTTCTTTTTGGCTTCACAAACTTGTTTTTGTTGATGCTGTTGCATACCTCACCGGGAAGCGCCTCTGCCTGGACCTTGACCGCTACATCTTAGTAGATATCGATGACATCTTTGTGGGCAAAGAAGGTACTCGCATGAAGGTGGCTGATGTTGAGGCTTTGTTGACCACTCAGAACAAACTCAGGACCTTAGTCCCCAACTTCACCTTCAACTTGGGCTTCTCGGGCAAGTTCTATCATACCGGGACAGAAGAGGAGGATGCTGGGGACGACATGCTGCTGAAGCACCGCAGGGAGTTCTGGTGGTTCCCTCACATGTGGAGCCACATGCAGCCACACCTCTTCCACAACCGCTCTGTGCTAGCTGACCAGATGAGGCTCAACAAACAGTTTGCTTTGGAGCATGGGATTCCTACGGATCTGGGGTATGCTGTGGCCCCCCACCACTCTGGCGTGTACCCCATCCACTCGCAGCTCTATGAGGCCTGGAAATCTGTCTGGGGCATCCAGGTGACCAGCACTGAGGAGTACCCCCATCTGCGTCCTGCTCGCTACCGCCGTGGCTTCATTCACAATGGCATCATGGTGCTCCCCCGGCAAACATGTGGCCTCTTCACCCACACGATCTTCTATAATGAGTATCCTGGAGGTTCTCGTGAACTAGATCGAAGCATCCGAGGTGGAGAGCTCTTTCTGACAGTGCTGCTTAATCCGATCAGTGTCTTTATGACCCATCTGTCAAACTATGGAAATGACCGGCTGGGCCTGTACACCTTTGAGAGCCTGGTGCGCTTCCTCCAGTGCTGGACACGACTGCGCCTACAGACCCTTCCTCCTGTCCCTCTTGCACAAAAGTACTTTGAACTTTTTCCTCAGGAACGAAGCCCCCTGTGGCAGAATCCCTGTGATGACAAGAGGCACAAAGATATCTGGTCCAAGGAGAAAACCTGTGATCGACTCCCCAAGTTCCTCATTGTGGGACCACAGAAGACAGGCACCACGGCTATTCACTTCTTCCTGAGCCTGCACCCAGCTGTCACAAGCAGTTTTCCCAGCCCCAGCACCTTTGAGGAGATTCAGTTCTTCAATGGCCCTAATTACCACAAGGGGATCGACTGGTACATGGACTTCTTCCCTGTTCCTTCCAATGCCAGCACTGACTTCCTGTTTGAAAAAAGTGCCACCTACTTTGACTCGGAGGTCGTACCACGGCGGGGGGCTGCCCTTCTGCCAAGAGCCAAGATAATCACTGTGCTTATCAACCCTGCTGACAGGGCCTACTCCTGGTACCAGCACCAGCGAGCACATGGAGACCCCATTGCTCTGAACTACACCTTCTACCAAGTGATTTCAGCTTCTTCTCAGGCCCCTCTGCTACTTCGCTCCTTGCAGAACCGTTGTCTTGTTCCTGGCTACTATTCTACCCATCTTCAACGCTGGCTGACTTACTATCCCTCTGGACAGTTGCTGATTATGGATGGGCAGGAGCTTCGTGTCAACCCGGCAGCCTCAATGGAGATCATCCAGAAGTTCCTGGGTATCACCCCCTTTCTGAACTACACGAGGACCCTC---------------------AGGTTTGATGAAGATAAAGGATTTTGGTGCCAGGGCCTTGAAGGTGGTAAGACTCGCTGTCTTGGGAGAAGCAAAGGCCGGAGGTACCCAGACATGGACATGGAGTCTCGCCTTTTCCTTACGGATTTTTTCCGGAACCATAATTTGGAGCTATCAAAGCTGCTGAGTCGGCTTGGCCAGCCAGCCCCCTTGTGGCTTCGGGAAGAATTGCAACATTCCAGTGTGGGC---
>cavPor3
ATGCTTCAGCTGTGGAAGGTGATATGCCCAGCTCGGCAGCAGGAACTGTACCGCCTCATACTGCTGCTAATTGTTTTCAGCTTGGGCTCAATGGGCTTCCTTGCTTACTACGTGTCTACCAGCCCCAAGGCCAAGGAACCCCTGCCCCTCCCCCTA---GACTGCAGCAAC---AGTGGGGCACCTGGC------------CCTGGCCCTCCGAGGCCTCCAGTCCCACCTCGGCCTCCCAGGCCTCCAGAAACAGCTCGAACTGAACCAGTGGTCCTTGTATTTGTAGAGAGTGCATACTCACAGCTGGGGCAGGAGATCGTAGCCATCTTGGAGTCTAGTCGTTTTCGTTATAGCACTGAGCTAGCCCCTGGCCGAGGGGACATGCCCACGTTGACTGATCACACCCGTGGCCGCTATGTCTTGGTCATTTATGAAAATCTGCTCAAGTATGTCAACCTGGATGCCTGGAGTCGAGAGTTGCTAGACCGGTACTGTGTGGAGTATGGGGTGGGCATCATTGGCTTTTTTCGAGCCCACGAGCACAGCCTACTGAGTGCCCAGCTCAAGGGCTTTCCCCTTTTTCTGCATTCAAATTTGGGGCTCCGGGACTACCAAGTAAATCCGTCGGCCCCATTACTGCATCTGACACGCCCCAGCCGCCTGGAACCTGGGCCACTGCCTGGTGATGACTGGACCATCTTTCAGTCCAATCACAGCACATATGAACCAGTGCTTCTGGCCAGCCCACGGCCAGCT---GAGCCCCCTGTGCTGGGACCAGCCCCTCGTCGTGCCCGGCTTCCCACTGTGGTGCAGGACCTAGGGCTCCATGATGGCATCCAGCGGGTGCTTTTTGGCCACGGCCTTTCTTTCTGGCTCCATAAACTTGTCTTCGTTGATGCTGTTGCATACCTCACTGGCAAGCGCCTCTGCCTGGATCTGGACCGCTACATCTTGGTTGACATTGATGACATCTTTGTGGGCAAAGAAGGTACCCGCATGAAGGTGGCTGATGTTGAGGCTCTGTTGGCCACCCAGAACAAACTCAGGACCTTAGTTCCCAACTTCACCTTCAACCTGGGCTTCTCGGGCAAGTTCTACCATACTGGGACAGAGGAGGAGGATGCAGGGGACGACATGCTGCTGAAGCACCGCAAAGAATTCTGGTGGTTCCCCCACATGTGGAGCCACATGCAGCCACACCTGTTCCACAATCGCTCCGTGCTGGCTGACCAGATGAGGCTCAACAAGCAGTTTGCTTTGGAACATGGGATTCCCACGGATCTGGGGTATGCTGTGGCCCCCCACCACTCTGGTGTGTATCCCATCCACACACAGCTCTATGAGGCCTGGAAATCTGTGTGGGGTATCCAGGTGACCAGCACTGAGGAATATCCCCATCTCCGCCCTGCCCGCTACCGCCGTGGCTTCATTCACAATGGCATCATGGTGCTGCCCCGGCAGACATGTGGGCTCTTCACTCACACAATCTTCTATAATGAGTATCCCGGAGGCTCTCGTGAACTAGACCAGAGCATCCGAGGTGGAGAGCTCTTTCTGACGGTGCTGCTTAATCCGATCAGCATCTTTATGACCCATCTGTCCAATTACGGAAATGACCGGCTGGGCCTGTATACCTTTGAGAGCCTTGTGCGCTTCCTCCAGTGTTGGACACGGCTGCGCCTACAGACCCTTCCTCCTGTTCCTCTTGCACGAAAATACTTTGAACTTTTCCCTCAGGAGCGAAGCCCTCTTTGGCAGAATCCCTGTGATGACAAGAGGCACAAAGATATCTGGTCCAAGGAGAAAACCTGTGATCGGCTCCCCAAGTTCCTCATTGTGGGACCCCAGAAGACAGGGACCACAGCTATTCACTTCTTCCTGAGCCTGCACCCAGCTGTGACCAGCAGCTTCCCTAGCCCCAGCACCTTTGAGGAGATTCAGTTCTTCAGTGGCCCTAATTACCACAAGGGTATTGACTGGTACATGGATTTTTTTCCTGTTCCTTCCAATGCCAGCACTGACTTCCTGTTTGAAAAAAGTGCCAACTACTTTGACTCAGAGGTTGTACCACGGCGGGGGGCTGCCCTCCTGCCACGAGCTAAGATCATCACTGTGCTCACCAACCCTACTGACAGGGCCTACTCCTGGTACCAGCACCAGCGAGCTCACGGAGACCCAGTTGCTCTGAATTATACCTTCTACCAGGTGATTTCAGCCACCTCCAAGGCTCCCCTGGTACTTCGCTCCCTGCAGAACCGCTGTCTTGTCCCTGGCTACTATTCTACTCATCTGCAACGCTGGCTAACATATTACCCCTCTGGACAGTTGCTGATTGTGGATGGGCAAGAGCTGCGTACCAACCCAGCAGCTTCAATGGAAAGCATCCAGAAGTTCCTGGGTATCACACCCTTTCTGAACTACACACGGACCCTC---------------------AGGTTTGATGAAGATAAGGGATTTTGGTGCCAGGGACTTGAAGGTGGTAAGACTCGCTGCCTAGGCAAGAGCAAAGGCCGAAGGTACCCAGATATGGACACCAAGTCCCGCCTTTTCCTTACTGACTTTTTCCGGACCCATAACTTGGAGCTGTCAAAGCTGCTGAGCCGGCTTGGACAACCAGTCCCCTCATGGCTTCGGGAAGAACTGCAGCATTCCAGTCCGGAC---
>loxAfr3
ATGCTACAGCTGTGGAAGGTGGTACGCCCAGCTCGGCAGCTGGAACTGCACCGCCTCATACTGCTGCTGATCGCTTTCAGTCTGGGCTCTATGGGCTTCCTGGCTTACTATGTGTCTACAAGCCCCAAAGCCAAGGAACCCTTGCCCTTGCCCTTGGGAGACTGTAGCAGT---GGTGGGGCAGCTGGC------------CCTGGCCCTGCAAGGCCTCCAGTCCCACCTCGGCCCCCTAGGCCTCCAGAGACAGCTCGAACTGAACCCGTGGTCCTTGTGTTTGTGGAGAGTGCATACTCACAGCTAGGGCAGGAGATTGTGGCCATCTTGGAGTCTAGTCGTTTTCGTTACAGCACTGAGCTGGCACCTGGCCGAGGGGACATGCCTACACTGACTGATCATACCCGTGGCCGCTATGTCTTGGTCATTTATGAGAACTTGCTCAAGTATGTCAATCTGGATGCCTGGAGTCGGGAACTGCTAGACCGTTACTGTGTGGAGTATGGTGTGGGCATCATTGGCTTTTTCCGAGCCCACGAGCACAGCCTACTGAGTGCCCAGCTCAAGGGCTTTCCCCTTTTTCTACACTCAAATTTGGGGCTCCGAGACTACCAAGTCAACCCTTCTGCCCCGCTACTGCATCTCACACGCCCTAGCCGCCTGGAGCCTGGGCCACTGCCTGGTGACGACTGGACCATCTTCCAATCCAACCATAGCACCTATGAACCAGTGCTTCTTGCCAGCCTCCAGCCAGCT---GAACTCCCCGTGCCAGGACCAGTGCCTCGCCGGACCCGACTTCCCACTGTGGTACAGGACCTGGGACTGCATGATGGCATCCAGCGGGTGCTCTTCGGCCATGGCCTTTCCTTCTGGCTCCACAAACTTGTCTTCGTTGATGCTGTTGGGTACCTCACTGGCAAGCGCCTCTGCCTGGACCTTGACCGCTACATCTTGGTAGACATCGATGACATCTTTGTGGGCAAGGAAGGTACCCGCATGAAGGTGGCTGATGTTGAGGCCCTGTTGAACACCCAGAACAAACTCAGGACCTTAGTCCCCAACTTCACCTTCAACTTGGGCTTCTCGGGCAAGTTCTATCATACTGGCACAGAGGAGGAGGACGCAGGGGACGCCATGCTGCTGAAGCACCGCAGGGACTTCTGGTGGTTCCCCCACATGTGGAGCCACATGCAGCCGCACCTGTTCCACAACCGCTCCGTGCTGGCTGGCCAGATGAGGCTCAACAGGCAGTTCGCCCTGGAACATGGGATTCCCACGGATCTTGGGTATGCTGTGGCCCCCCACCACTCGGGCGTGTACCCCATCCACACGCAACTCTATGAGGCCTGGAAGTCTGTGTGGGGCATCCAGGTGACCAGCACTGAGGAGTATCCCCATCTCCGCCCCGCCCGCTACCGCCGTGGCTTCATCCATAATGGCATTATGGTGCTGCCTCGGCAGACATGTGGCCTCTTCACTCACACAATCTTCTATAATGAGTATCCCGGAGGTTCTCGTGAGCTAGACCGGAGCATCCGAGGTGGAGAGCTCTTTCTGACGGTGCTGCTTAACCCGATCAGCATCTTTATGACCCATCTGTCCAATTATGGAAATGACCGTCTGGGCTTGTACACTTTTGAGAGCTTGGTGCGCTTCCTCCAGTGCTGGACACGGCTGCGCCTGCAGACCCTGCCTCCCGTCCCTCTCGCACGAAAGTACTTTGAACTCTTCCCTCAGGAGCGAAGCCCCCTTTGGCAGAATCCCTGTGATGACAAGCGGCACAAAGATATTTGGTCCAAGGAGAAAACCTGTGATCGACTCCCCAAGTTCCTCATTGTGGGACCCCAGAAGACAGGGACCACAGCTATTCACTTCTTCCTGAGCCTGCACCCAGCTGTCACTAGCAGCTTCCCTAGCCCCAGCACCTTTGAGGAGATTCAGTTCTTCAACAGCCCTAATTACCACAAGGGCATTGACTGGTACATGGACTTCTTCCCTGTCCCTTCCAATGCCAGCACTGACTTCTTATTTGAAAAAAGTGCCACCTACTTTGACTCCGAGGTTGTACCACGGCGGGGGGCTGCCCTTCTACCACGAGCCAAGATCATCACTGTGCTCACCAACCCTGCCGACCGGGCCTACTCCTGGTACCAGCACCAGCGAGCACATGGAGATCCAGTTGCTCTGAACTATACCTTCTACCAGGTGATTTCAGCCTCTTCCCATGCCCCTCTGGCACTTCGCTCCCTGCAGAGCCGCTGTCTGATCCCTGGCCACTACTCTACCCATCTACAGCGCTGGCTCACTTACTACCCCTCTGGACAGTTGCTGATCGTGGATGGGCAGGAGCTGCGTACCAACCCAGCAGCCTCAATGGAGAGCATCCAGAAGTTCCTGGGAATCACGCCCTTTCTGAACTACACACAGACCCTCAGTGGCCTCTTCCTGATGAGCAGGTTTGATGAGGATAAGGGATTCTGGTGCCAGGGACTTGAAGGTGGCAAGACTCGCTGTCTAGGAAAGAGCAAAGGCCGGAGGTACCCAGATATGGACAGTGAGTCCCGCCTTTTCCTTACGGATTTTTTCCGGAACCACAATTTGGAGCTGTCGAAGCTGCTGAGCCGGCTTGGACAGCCAGTGCCCTTGTGGCTTCGAGAAGAACTGCAGCGTTCCAGTCTGAGC---
