# Supplementary material for: Six reference-quality genomes reveal evolution of bat adaptations
Source: Nature. 2020 Jul 22;583(7817):578–84. doi: 10.1038/s41586-020-2486-3 (PMC8075899; doi:10.1038/s41586-020-2486-3)
Supplement: Supplementary file 6 — Alignments of 12,931 protein-coding genes across 48 mammals. [file 41586_2020_2486_MOESM6_ESM.gz › suppDataFile/ENST00000324685.aln.fasta]

>eriEur2
ATGTCTGGGCCCGGCAACAAGCGCGCCGCCGGCGACGGGGGCTCGGGGCCCCCGGAGAAG---CTGAGCCGCGAGGAGAAGACCACAACCACGCTTATAGAACCCATTCGTCTCGGAGGCATCTCCTCCACGGAGGAGATGGACCTGAAGGTTCTACAGTTCAAGAACAAAAAACTGGCAGAGCGCTTGGAACAGCGACAGGCT---------TGTGAAGATGAGCTCCGAGAACGAATTGAGAAGCTGGAGAAGCGGCAGGCCACAGATGATGCCACACTCCTCATCGTCAATCGCTACTGGGCACAGCTGGATGAAACGGTGGAAACCCTCCTCCGGCACCATGAAAGCCAGGGAGATCTGTCATCG---GGAACAGAAACGACTGGAACCCTGGAGGGGCCAACCCGTGAAGAGACCCCTCTCCCAGAGCCAGGGACATCAGAGCTGAGA---------------------------------------------------------------------------------------------------------------------------------------------------------------------------------------------------------------GGGGACAGTGAGCCCCCCAGTGAGGTGTCTCGGGCACGCACCCGAGAGCTGGGACGGGAGAGCCAACGGTTACAGGACCTGGCCACCCAGCTCCAGGAAAAACATCACCGCATCTCGCTGGAGTACTCGGAACTCCAGGACAAAGTGACATCGGCAGAGACCAAGGTGCTAGAGATGGAGACAACAGTAGAGGACCTGCAGTGGGACATCGAGAAGCTGCGCAAGCGGGAGCAAAAGCTCAACAAGCACCTGGCCGAGGCCTTGGAGCAGCTCAACTCCGGCTACTACGTGTCTGGGAGCTCCGCTGGCTTTCAGGGTGGCCAGATCACACTCAACATGCAGAAGTTTGAGATGCTGAATGCAGAGTTGGAGGAGAACCAGGACCTGGCCAACAGCCGCATGGCAGACCTAGAGAAGCTGCAGGCCGAGCTGCAGGGGGCAGTGCGGACCAACGAGCGCCTCAAGGTGGCTCTGCGGAGCCTGCCCGAGGAGGTGGTGCGGGAGACGGGGGAATACCGCATGCTGCAGGCCCAGTTCTCACTGCTCTACAACGAGTCCCTGCAAGTCAAGACCCAGTTGGATGAAGCCCGGGGGCTGCTGCTGGCCACCAAGAATTCTCACCTGAGGCATATCGAGCATATGGAGAGCGATGAGCTGGGGCTGCAGAAGAAGCTTCGCACTGAGGTGATCCAGCTGGAGGACACGCTGGCGCAGGTCCGCAAGGAGTACGAGATGCTGCGCATCGAGTTCGAACAGAACCTGGCGGCCAACGAGCAGGCGGGG------------------------------------------------------CCCATCAACCGCGAGATGCGCCACCTGATCAGCAGCCTCCAGAACCACAACCACCAGCTGAAGGGGGACGCCCAGCGCTATAAGCGCAAGTTGCGGGAGGTGCAGGCTGAGATTGGCAAGCTCCGGGCCCAAACTAGCGGCTCCACCCACTCCATCCCTGGC---CTGGGCCACCCAGAAGACTCGACCATCAGCACCCCAGCTCCTGGCAAAGAGGAGGGTGGCCCAGGCCCTCTCAGTGCCCCTGACAACAGGAAGGAGGTGGCTTCCACGCCTGGGACCACCACAGCTCCGGTGCCGATGAAGAAAGAGGAGCAGCTTCCCACTGAGGAAGACGGCCAGGCTCTAACCCCTGGCCCCCAGGGCCCCTCCAGCCGGGGCCGAGAACCCGAGGCCAGGCCTAAGCGGGAGCTCCGGGAG---------CGGGAAGGGCCTGGTGTGGGGCCTCCTCCGGTAGCCTCAGCCCTCTCAAGGGCTGACCGGGAGAAGGCCAAGGCGGAGGAGGCCAAGAGGAAGGAGTCAGAGCTCCTCAAAGGTCTTCGAGCGGAGCTTAAGAAAGCTCAGGAGAGCCAGAAGGAGATGAAACTGCTGCTGGACATGTACAAGTCGGCACCCAAGGAGCAGCGGGACAAGGTGCAGCTCATGGCCGCCGAGCGCAAGGCCAAGGCTGAGGTGGACGATCTGCGGAGCCGCATCCGGGAACTCGAGGAGAGGGACCGAAGGGAGAGCAAGAAGATCGCGGATGAGGATGCCCTGCGGCGCATCCGGCAGGCGGAGGAGCAGATCGAGCACCTGCAGCGCAAGTTGGGTGCCACCAAGCAGGAGGAGGAGGCGCTGCTGTCGGAGATGGACGTGACGGGCCAGGCATTTGAGGACATGCAGGAACAGAACGGGCGGCTGCTGCAGCAGCTGCGAGAGAAGGACGACGCCAACTTCAAGCTGATGTCAGAGCGCATCAAGGCCAACCAGATCCACAAGCTCCTGCGGGAGGAGAAGGACGAACTGGGCGAGCAGGTGCTCGGCCTCAAGTCCCAGGTGGACGCCCAGCTGCTGACCGTGCAGAAGCTGGAGGAGAAAGAGCGGGCCTTGCAAGGCAGCCTTGGCGGCGTGGAGAAGGAGCTGACGCTGCGCAGCCAGGCCCTGGAGCTCAACAAGAGGAAGGCTGTGGAAGCGGCCCAGCTGGCAGAGGACCTGAAGGTACAGCTGGAGCATGTGCAGGCCCGGCTACGGGAGATCCAGCCCTGCCTGGCAGAGAGCCGGGCCGCCCGGGAGAAGGAGAGCTTCAACCTCAAGAGGGCTCAGGAGGACATCTCCCGGTTGCGGCGGAAGCTGGAGAAGCAGAGGAAGGTGGAGGTTTACGCTGATGCCGACGAAATCCTCCAGGAGGAGATCAAGGAGTACAAGGCACGGCTGACATGCCCCTGCTGTAACACCCGCAAAAAGGACGCGGTCCTCACCAAGTGCTTCCACGTCTTCTGCTTCGAGTGTGTGCGGGGTCGCTATGAGGCCCGGCAGAGGAAGTGCCCCAAGTGCAACGCGGCCTTCGGAGCCCACGACTTCCACCGCGTCTACATCAGC---
>cerSim1
ATGTCTGGGCCCGGCAACAAACGCGCCGCCGGCGACGGGGGCTCGGGGCCCCCAGAGAAGAAGCTCAGCCGTGAGGAGAAGACCACAACCACGCTTATAGAGCCCATTCGTCTTGGGGGCATCTCTTCCACGGAGGAGATGGACCTGAAGGTGCTGCAGTTCAAGAACAAGAAACTAGCAGAGCGGTTGGAACAGCGACAGGCT---------TGTGAAGATGAACTCCGAGAACGAATTGAGAAGCTGGAGAAGCGGCAGGCCACAGATGATGCCACACTCCTCATTGTCAACCGCTACTGGGCCCAGCTGGATGAAACTGTGGAAGCTCTTCTCAGACACCATGAGAGCCAGGGGGAGCTGTCTTCA---GGGACAGAGGCGCCTGGGACCCAGGAAGGGCCAACACGTGATGAGACCCCTCTTACAGAGCCAGGGACGTCGGAG---------ACCCTGCCAATGCAGCTGCAGCCCCCACTCAGCGAGCCAGCCTTGGCTTTTGTGGTGGCGCTGGGTGCCAGCAGTAGTGAGGAGGTGGAGCTGCAGCTGCAGGGCCGTATGGAGTTCTCCAAAGCAGCCGTGTCCCGTGTTGTAGAGGCCTCAGACCGCTTACAGCGCCGAGTGGAGGAACTGTGTCAACGAGTATACAGCCGAGGGGACAGTGAGCCCCCCAGTGAGGCGGCTCGGGCACGCACCCGGGAGCTGGGCCGTGAGAACCGGCGGCTACAGGACTTGGCCACCCAGCTACAGGAGAAGCACCATCGCATCTCGTTGGAGTACTCTGAGCTCCAGGATAAAGTAACATCAGCAGAGACTAAGGTGTTGGAGATGGAGACAACGGTAGAGGACCTGCAGTGGGACATTGAGAAGCTGCGCAAGCGTGAGCAAAAGCTCAATAAGCACCTGGCAGAGGCTTTGGAGCAGCTCAACTCTGGCTACTATGTGTCTGGGAGCTCCTCTGGCTTCCAGGGCGGCCAGATCACACTCAGCATGCAGAAGTTTGAGATGCTGAATGCAGAGTTGGAGGAAAACCAGGAATTGGCCAACAGCCGCATGGCAGAGCTGGAGAAGCTACAGGCTGAACTTCAGGGGGCTGTGCGGACCAATGAACGCCTCAAGGTGGCCCTGCGGAGCCTTCCTGAGGAGGTGGTACGGGAGACGGGGGAGTACCGAATGCTGCAGGCCCAATTCTCACTGCTCTACAATGAGTCTCTGCAAGTGAAGACCCAGCTGGACGAGGCCCGGGGGCTGCTGCTGGCCACCAAGAACTCCCACCTGAGACACATTGAGCACATGGAGAGTGATGAACTGGGGCTGCAAAAGAAGCTGCGCACAGAGGTTATCCAGCTGGAGGACACGCTGGCCCAGGTACGCAAGGAATACGAGATGCTGCGCATCGAGTTTGAACAGAACCTGGCGGCCAACGAGCAGGCGGGG------------------------------------------------------CCCATCAACCGTGAGATGCGCCACCTGATCAGCAGCCTCCAGAACCACAACCACCAGCTAAAGGGGGATGCCCAGCGATACAAGCGGAAGCTGCGGGAAGTGCAGGCTGAGATTGGCAAGCTCCGGGCACAGGCCAGTGGCTCTACACACTCCATCCCCAAC---CTGGGCCACTCAGACGACTCTGGCCTCAGTGCTGCAGCCCCAGGGAAAGAAGAGAGTGGGCCAGGCCCTGTCAGTGCCCCCGATGGCAGAAAAGAGATGGCTTCAGTGCCTGGCGCCATCACTACTACCTCCTCAGCAAAGAAGGAGGAGCTGGTCCCCTCTGAGGAAGATGCCCAGGCCCTAACCCCTGGGTCCCAAGGCCCCTCCTCCCGGGGCCGAGAACCTGAAGCCAGGCCCAAGCGGGAGCTTCGGGAG---------CGGGAAGGGCCTGGCCTGGGACCCCCATCTGTAGCCTCAGCTCTCTCAAGGGCTGATCGGGAGAAGGCCAAGGTGGAGGAGGCCAAGAGGAAGGAGTCAGAACTCCTCAAAGGTCTCCGAGCAGAGCTCAAGAAGGCCCAGGAAAGCCAGAAGGAGATGAAGCTGCTGCTGGACATGTACAAGTCAGCGCCCAAGGAGCAGCGGGATAAGGTGCAGCTCATGGCAGCCGAACGCAAGGCCAAGGCTGAGGTTGATGAACTACGGAGCCGAATCCGGGAATTGGAGGAGAGGGATCGAAGGGAGAGCAAGAAGATTGCGGATGAGGATGCCCTGCGGCGCATTCGGCAGGCAGAGGAGCAGATAGAACACCTGCAGCGCAAGTTGGGTGCCACCAAGCAGGAGGAGGAGGCTCTGCTGTCAGAGATGGATGTGACAGGTCAGGCTTTTGAGGACATGCAGGAGCAGAATGGGCGGCTGCTACAGCAGTTGCGGGAAAAGGATGATGCCAACTTTAAGCTGATGTCAGAGCGGATCAAGGCCAACCAGATTCACAAGCTACTGCGGGAGGAGAAGGATGAGCTGGGCGAGCAGGTTCTTGGCCTGAAGTCCCAGGTGGATGCCCAGCTGCTGACTGTGCAGAAGCTGGAGGAAAAAGAGCGGGCCTTGCAGGGCAGCCTCGGCGGTGTGGAGAAGGAGCTGACGCTGCGCAGCCAGGCCTTAGAGCTCAACAAGAGGAAGGCTGTGGAAGCCGCCCAGCTGGCCGAAGACCTGAAGGTGCAGCTGGAGCATGTGCAGACGCGGCTGCGAGAGATCCAGCCTTGCCTGGCAGAGAGCCGGGCTGCTCGTGAGAAAGAGAGCTTCAACCTCAAGAGGGCTCAGGAGGACATCTCACGGCTACGTCGCAAACTGGAGAAGCAGAGGAAGGTGGAGGTTTACGCAGATGCCGATGAAATCCTCCAGGAGGAGATCAAGGAGTACAAGGCGCGGTTGACCTGCCCCTGCTGTAACACCCGCAAGAAGGATGCAGTCCTTACCAAGTGCTTCCACGTTTTCTGCTTCGAGTGCGTGCGGGGCCGCTATGAGGCCCGCCAGAGGAAGTGCCCCAAGTGCAACGCAGCCTTTGGTGCCCACGACTTCCACCGTGTCTACATCAGC---
>hetGla2
ATGTCTGGGCCGGGCAACAAACGCGCCGCGGGCGATGGGGGCTCCGGGCCCCCAGAGAAAAAGCTGAGCCGCGAGGAGAAGACCACAACCACTCTTATCGAGCCCATTCGCCTTGGAGGCATTTCTTCCACGGAGGAGATGGACTTGAAGGTACTACAATTCAAGAACAAGAAGCTAGCCGAGAGATTGGAACAGCGACAAGCT---------TGTGAAGATGAACTCCGAGAACGAATTGAAAAGTTGGAGAAGCGGCAGGCCACAGATGATGTCACACTCCTCATTGTCAATCGCTACTGGGCCCAGCTAGATGAAACTGTGGAAGCTCTTCTCCGATGCCATGAGAATCAACAGGACCTCTCTGCA---AGGATGGAGGCACCTGGGACCCAGGAGGGGCCAACACGTGATATGATCCCTCTCACGGAGCCAGGGACATCAGAGCTGAGGGAACCCCTACCAGTGCAGCTGCGACCCCCCCTCAGTGAGCCAGCCTTGGCTTTTGTAGTGGCACTGGGTGCCAGCAGCAGTGAGGAAGTGGAACTGCAGCTACAGGGCCGGATGGAATTCTCCAAGGCAGCCGTGTCCCAGTTGGTAGAGGCTTCAGACTGCCTACAGCGCCGGGTAGAGGAACTCTGTCAACGAGTGTACAGCCGAGTGGACGGTGAGCCTCCCAGTGAGGTGGCTCGGGCACGCACGAGAGAGCTGGGCCGGGAGAACCGGCGACTGCAAGATTTGGCCACTCAGCTGCAAGAGAAGCACCACCGAATCTCACTGGAGTACTCTGAGCTCCAGGATAAAGTGACATCAGCTGAAACCAAGGTGTTAGAGATGGAGACAACGGTGGAGGACCTGCAGTGGGACATTGAGAAGCTTCGCAAACGAGAGCAAAAGCTCAATAAGCACCTGGCAGAGGCCTTGGAGCAGCTCAACTCTGGGTACTATGTGTCCGGGAGCTCCTCAGGCTTCCAAGGGGGCCAGATCACACTCAGCATGCAGAAGTTTGAGATGTTGAATGCAGAGTTGGAGGAAAACCAGGAACTGGCCAATAGCCGCATGGCAGAGCTGGAGAAGCTGCAGGCCGAACTTCAGGGGGCTGTTAGGACCAATGAACGCCTCAAGGTGGCCCTGCGGAGCCTTCCTGAGGAGGTGGTGCGTGAGACCGGAGAGTACCGAATGCTCCAGGCCCAGTTCTCACTGCTTTACAATGAATCCCTGCAAGTGAAGACCCAGCTGGATGAAGCCCGGGGGTTGCTGCTGGCCACTAAGAACTCCCACTTGAGACACATTGAGCACATGGAGAGCGATGAGCTGGGGCTGCAGAAGAAGCTGCGCACGGAGGTCATTCAGCTGGAGGACACGCTGGCCCAGGTACGCAAGGAGTACGAGATGCTGCGCATCGAGTTCGAACAGAACCTGGCGGCCAACGAGCAGGCGGGG------------------------------------------------------CCTATCAACCGTGAGATGCGCCACCTGATTAGCAGTCTCCAGAATCACAACCACCAGCTGAAAGGGGATGCTCAGCGATATAAGCGGAAGCTTCGAGAAGTACAGGCTGAGATTGGCAAGCTCCGGGCCCAGGCCAGTGGCTCTGCCCCCTCTGTCCCCAAC---CTGGGCCACCCAGAGGACTCTGGCCTCAGTGCCTCAGCTCCAGGGAAGGAAGAGAGTGGGCCAGGCCCCACAGTTACTCCCGACAGCAGAAAGGAAATAGCTCTAGTGCCTGGTGCCACCACTACTACCTCCTCAGTGAAGAAGGAAGAGGTGGTGCCCCCTGAAGAAGATGCCCAGTCTCTAACCCCTGGGGCCCAGGGCCCC---TCCCGGGGCCGAGAACCTGAGACCAAGCCCAAGCGAGAACTTCGGGAA---------CGGGAAGTGCCTGGCCTGGGACCCTTACCTGTAGCCTCAGCGCTCTCAAGGGCCGATCGAGAGAAGGCCAAGGTGGAGGAAGTCAAGAGGAAGGAGTCAGAACTGCTCAAGGGACTCCGGGCAGAGCTCAAGAAGGCCCAGGAGAGCCAGAAGGAGATGAAGCTGCTGCTGGATATGTACAAGTCTGCGCCTAAGGAACAGCGAGACAAAGTGCAGCTCATGGCAGCTGAACGAAAGGCGAAGGCTGAGGTTGATGAGCTTCGCAGTCGAATCCGGGAACTGGAGGAGAGGGACCGGAGGGAGAGCAAGAAGATTGCAGATGAGGACGCCCTCCGGCGCATTCGCCAGGCAGAGGAGCAGATCGAACATTTACAGCGAAAATTGGGTGCCACAAAGCAGGAAGAAGAGGCTCTGCTCTCAGAGATGGACGTGACAGGCCAGGCTTTTGAGGACATGCAGGAGCAGAACGGGCGGCTGCTGCAGCAGTTGCGGGAAAAGGATGATGCCAACTTTAAGCTGATGTCAGAGCGGATCAAGGCCAACCAGATCCACAAGCTGCTGCGGGAGGAGAAGGATGAGCTGGGCGAGCAGGTTCTTGGTCTCAAGTCCCAGGTGGATGCCCAGCTGCTGACTGTACAGAAGCTGGAGGAGAAGGAGCGGGCCTTGCAGGGCAGCCTGGGGGGCGTGGAGAAGGAACTGACTCTGCGCAGCCAGGCCCTGGAGCTCAACAAGAGGAAGGCTGTGGAAGCGGCCCAGCTGGCCGAGGACCTCAAGGTGCAGTTGGAGCATGTGCAGACTCGCCTTCGAGAGATCCAGCCCTGCCTGGCGGAGAGCCGGGCTGCTCGTGAGAAAGAGAGTTTTAACCTCAAGAGGGCTCAGGAGGACATCTCTCGGCTGCGGCGCAAGCTAGAGAAGCAGAGGAAGGTGGAGGTTTATGCAGATGCCGATGAAATTCTCCAGGAGGAGATCAAGGAGTACAAGGCGCGGTTGACCTGCCCCTGCTGTAACACCCGCAAGAAGGATGCAGTCCTTACCAAGTGCTTCCACGTTTTCTGCTTCGAGTGTGTGCGGGGCCGCTATGAGGCCCGCCAGAGGAAGTGCCCCAAGTGCAACGCAGCCTTCGGTGCCCATGACTTCCACCGCATCTACATCAGC---
>hg38
ATGTCTGGGCCAGGCAACAAACGCGCCGCCGGCGACGGGGGCTCAGGGCCCCCGGAAAAGAAGCTGAGTCGTGAGGAGAAGACCACCACGACTCTTATCGAGCCCATTCGTCTTGGAGGCATCTCTTCCACGGAGGAGATGGACCTGAAGGTACTACAGTTCAAGAACAAGAAACTGGCAGAGCGGCTGGAACAACGGCAGGCT---------TGTGAAGATGAACTCCGAGAACGAATTGAGAAGTTGGAGAAGCGGCAGGCCACAGATGATGCCACACTCCTCATCGTCAATCGCTACTGGGCCCAGCTGGATGAAACTGTGGAAGCCCTTCTCCGATGCCATGAGAGCCAGGGGGAGCTGTCTTCA---GCGCCTGAGGCACCTGGGACCCAGGAGGGGCCAACATGTGATGGGACTCCTCTCCCAGAGCCGGGGACATCAGAGCTGAGAGACCCCTTGCTGATGCAGCTGCGGCCCCCTCTCAGTGAGCCGGCCTTGGCTTTTGTGGTGGCACTGGGTGCCAGCAGCAGTGAGGAGGTGGAGCTGGAGCTGCAAGGCCGAATGGAGTTCTCCAAGGCAGCTGTGTCTCGTGTGGTAGAGGCCTCAGACCGCCTACAGCGCCGGGTGGAGGAACTCTGTCAGCGAGTGTACAGCCGAGGGGACAGTGAGCCCCTCAGTGAGGCGGCTCAGGCACACACCCGAGAGCTGGGCCGTGAGAACCGGCGACTGCAGGACTTGGCCACTCAGCTGCAGGAGAAACACCACCGCATCTCATTGGAGTACTCCGAGCTCCAGGATAAAGTGACATCGGCAGAGACCAAGGTGCTGGAGATGGAGACAACAGTGGAGGACTTGCAGTGGGACATCGAGAAGCTGCGGAAGCGAGAGCAAAAGCTCAATAAGCACCTGGCAGAGGCCTTAGAGCAGCTTAACTCTGGCTACTATGTATCTGGGAGCTCCTCAGGCTTCCAGGGGGGCCAGATCACACTCAGCATGCAGAAGTTTGAGATGCTGAATGCAGAGTTAGAGGAAAACCAGGAACTGGCCAACAGCCGTATGGCAGAGCTGGAGAAACTGCAGGCCGAACTTCAGGGGGCTGTGCGGACCAATGAGCGCCTCAAGGTGGCCCTGCGGAGCCTTCCTGAGGAGGTAGTGCGGGAGACGGGGGAGTACCGCATGCTGCAGGCCCAATTCTCACTGCTCTACAACGAGTCTCTGCAAGTGAAGACCCAGCTAGACGAGGCTCGGGGCCTGCTGCTGGCCACAAAGAACTCCCACCTGCGACACATCGAGCACATGGAGAGCGACGAGCTGGGGCTGCAGAAGAAGCTACGCACAGAGGTCATTCAGCTGGAGGACACGCTGGCCCAGGTACGCAAGGAGTATGAGATGCTGCGCATCGAGTTTGAGCAGAATCTGGCGGCCAACGAGCAGGCGGGG------------------------------------------------------CCCATCAACCGTGAGATGCGCCACCTGATTAGTAGTCTTCAAAACCACAACCACCAGCTAAAAGGGGACGCCCAGCGATACAAGCGGAAGCTTCGAGAAGTACAAGCTGAGATTGGCAAGCTCCGGGCCCAGGCCAGTGGCTCTGCCCACTCCACCCCCAAC---CTGGGCCACCCAGAGGATTCTGGCGTCAGTGCCCCAGCCCCAGGGAAAGAGGAGGGTGGGCCAGGCCCTGTCAGTACCCCCGACAACAGAAAGGAGATGGCTCCAGTGCCTGGCACCACCACTACTACCACTTCAGTGAAGAAGGAGGAGCTGGTCCCCTCTGAAGAGGACTTCCAGGGTATAACCCCTGGGGCCCAGGGCCCTTCCTCCCGGGGCCGAGAACCTGAGGCCAGGCCCAAGCGGGAGCTTCGGGAA---------CGGGAAGGTCCCAGCCTAGGACCTCCACCTGTAGCCTCCGCTCTCTCAAGGGCTGATCGGGAGAAGGCCAAGGTGGAAGAAACCAAGCGGAAGGAATCAGAACTCCTCAAGGGTCTCCGAGCAGAGCTCAAGAAGGCCCAGGAGAGCCAGAAGGAGATGAAACTGCTGCTGGATATGTACAAGTCAGCGCCCAAGGAGCAGCGGGATAAGGTGCAGCTCATGGCAGCGGAACGCAAGGCTAAGGCCGAGGTTGATGAGCTGCGGAGCCGCATCCGGGAATTGGAGGAGAGGGATCGAAGGGAGAGCAAGAAGATCGCGGATGAGGATGCCCTGCGGCGCATTCGGCAGGCAGAGGAGCAGATAGAACACCTGCAGCGCAAGCTGGGTGCCACCAAGCAGGAGGAGGAGGCTCTGCTCTCAGAGATGGATGTGACAGGTCAGGCTTTTGAGGACATGCAGGAACAGAACGGGCGGCTGCTACAGCAGTTGCGGGAAAAGGATGATGCCAACTTTAAGCTAATGTCAGAGCGGATCAAGGCCAACCAGATTCACAAGCTGCTGCGGGAGGAGAAGGATGAGTTGGGCGAGCAGGTCCTTGGCCTCAAGTCCCAGGTGGATGCCCAGCTGCTGACTGTGCAGAAGCTAGAGGAGAAGGAGCGAGCCTTGCAGGGCAGCCTCGGGGGTGTGGAGAAGGAGCTGACGCTGCGCAGCCAAGCCCTGGAGCTCAACAAGCGGAAGGCTGTAGAAGCCGCCCAGCTGGCCGAGGACCTGAAGGTGCAGCTGGAGCACGTGCAGACTCGGCTGCGGGAGATCCAGCCCTGCCTGGCAGAGAGCCGGGCTGCTCGTGAGAAAGAGAGCTTCAACCTCAAGAGGGCTCAGGAGGACATCTCACGGCTGCGGCGCAAGCTGGAAAAGCAGAGGAAGGTGGAGGTCTACGCAGATGCCGACGAAATCCTCCAGGAGGAGATCAAGGAGTACAAGGCGCGGTTGACCTGCCCCTGCTGTAACACCCGCAAGAAGGATGCAGTCCTTACCAAGTGCTTCCACGTTTTCTGCTTCGAGTGCGTGCGGGGCCGCTATGAGGCCCGCCAGAGGAAGTGCCCCAAGTGCAACGCGGCCTTTGGTGCCCACGACTTCCATCGTATCTACATCAGC---
>panTro5
ATGTCTGGGCCAGGCAACAAACGCGCCGCCGGCGACGGGGGCTCAGGGCCCCCGGAGAAGAAGCTGAGTCGTGAGGAGAAGACCACCACGACTCTTATCGAGCCCATTCGTCTTGGAGGCATCTCTTCCACGGAGGAGATGGACCTGAAGGTACTACAGTTCAAGAACAAGAAACTGGCAGAGCGGCTGGAACAACGGCAGGCT---------TGTGAAGATGAACTCCGAGAACGAATTGAGAAGTTGGAGAAGCGGCAGGCCACAGATGATGCCACACTCCTCATCGTCAATCGTTACTGGGCCCAGCTGGATGAAACTGTGGAAGCCCTTCTCCGATGCCATGAGAGCCAGGGGGAGCTGTCTTCA---GCGCCTGAGGCACCTGGGACCCAGGAGGGGCCAACATGTGATGGGACTCCTCTCCCAGAGCCGGGGACATCAGAGCTGAGAGACCCCTTGCTGATGCAGCTGCGGCCCCCTCTCAGTGAGCCGGCCTTGGCTTTTGTGGTGGCACTGGGTGCCAGCAGCAGTGAGGAGGTGGAGCTGGAGCTGCAAGGCCGAATGGAGTTCTCCAAGGCAGCTGTGTCTCGTGTGGTAGAGGCCTCAGACCGCCTACAGCGCCGGGTGGAGGAACTCTGTCAGCGAGTGTACAGCCGAGGGGACAGTGAGCCCCTCAGTGAGGTGGCTCAGGCACGCACCCGAGAGCTGGGCCGTGAGAACCGGCGACTGCAGGACTTGGCCACTCAGCTGCAGGAGAAACACCACCGCATCTCATTGGAGTACTCCGAGCTCCAGGATAAAGTGACATCGGCAGAGACCAAGGTGCTGGAGATGGAGACAACAGTGGAGGACTTGCAGTGGGACATCGAGAAGCTGCGGAAGCGAGAGCAAAAGCTCAATAAGCACCTGGCAGAGGCCTTAGAGCAGCTTAACTCTGGCTACTATGTATCTGGGAGCTCCTCAGGCTTCCAGGGGGGCCAGATCACACTCAGCATGCAGAAGTTTGAGATGCTGAATGCAGAGTTAGAGGAAAACCAGGAACTGGCCAACAGCCGCATGGCAGAGCTGGAGAAACTGCAGGCCGAACTTCAGGGGGCTGTGCGGACCAATGAGCGCCTCAAGGTGGCCCTGCGGAGCCTTCCTGAGGAGGTAGTGCGGGAGACGGGGGAGTACCGCATGCTGCAGGCCCAATTCTCACTGCTCTACAACGAGTCTCTGCAAGTGAAGACCCAGCTAGACGAGGCTCGGGGCCTGCTACTGGCCACAAAGAACTCCCACCTGCGACACATCGAGCACATGGAGAGCGACGAGCTGGGGCTGCAGAAGAAGCTACGCACAGAGGTCATTCAGCTGGAGGACACGCTGGCCCAGGTACGCAAGGAGTATGAGATGCTGCGCATCGAGTTTGAGCAGAATCTGGCGGCCAACGAGCAGGCGGGG------------------------------------------------------CCCATCAACCGTGAGATGCGCCACCTGATTAGTAGTCTTCAAAACCACAACCACCAGCTAAAAGGGGACGCCCAGCGATACAAGCGGAAGCTTCGAGAAGTACAAGCTGAGATTGGCAAGCTCCGGGCCCAGGCCAGTGGCTCTGCCCACTCCACCCCTAAC---CTGGGCCACCCAGAGGATTCTGGCCTCAGTGCCCCAGCCCCAGGGAAAGAGGAGGGTGGGCCAGGCCCTGTCAGTACCCCCGACAACAGAAAGGAGATGGCTCCAGTGCCTGGCACCACCACTACTACCACTTCAGTGAAGAAGGAGGAGCTGGTCCCCTCTGAAGAGGACTTCCAGGGTGTAACCCCTGGGGCCCAGGGCCCTTCCTCCCGGGGCCGAGAACCTGAGGCCAGGCCCAAGCGGGAGCTTCGGGAA---------CGGGAAGGTCCCGGCCTAGGACCTCCACCTGTAGCGTCCGCTCTCTCAAGGGCTGATCGGGAGAAGGCCAAGGTGGAAGAAGCCAAGCGGAAGGAATCAGAACTCCTCAAGGGTCTCCGAGCAGAGCTCAAGAAGGCCCAGGAGAGCCAGAAGGAGATGAAACTGCTGCTGGATATGTACAAGTCAGCGCCCAAGGAGCAGCGGGATAAGGTGCAGCTCATGGCAGCGGAACGCAAGGCCAAGGCCGAGGTTGATGAGCTGCGGAGCCGCATCCGGGAATTGGAGGAGAGGGATCGAAGGGAGAGCAAGAAGATCGCGGATGAGGATGCCCTGCGGCGCATTCGGCAGGCAGAGGAGCAGATAGAACACCTGCAGCGCAAGCTGGGTGCCACCAAGCAGGAGGAGGAGGCTCTGCTCTCAGAGATGGATGTGACAGGTCAGGCTTTTGAGGACATGCAGGAACAGAACGGGCGGCTGCTACAGCAGTTGCGGGAAAAGGATGATGCCAACTTTAAGCTAATGTCAGAGCGGATCAAGGCCAACCAGATTCACAAGCTGCTGCGGGAGGAGAAGGATGAGTTGGGCGAGCAGGTCCTTGGCCTCAAGTCCCAGGTGGATGCCCAGCTGCTGACTGTGCAGAAGCTGGAGGAGAAGGAGCGAGCCTTGCAGGGCAGCCTCGGGGGTGTGGAGAAGGAGCTGACGCTGCGCAGCCAAGCCCTGGAGCTCAACAAGCGGAAGGCTGTAGAAGCCGCCCAGCTGGCCGAGGACCTGAAGGTGCAGCTGGAGCACGTGCAGACTCGGCTGCGGGAGATCCAGCCCTGCCTGGCAGAGAGCCGGGCTGCTCGTGAGAAAGAGAGCTTCAACCTCAAGAGGGCTCAGGAGGACATCTCACGGCTGCGGCGCAAGCTGGAAAAGCAGAGGAAGGTGGAGGTCTACGCAGATGCCGACGAAATCCTCCAGGAGGAGATCAAGGAGTACAAGGCGCGGTTGACCTGCCCCTGCTGTAACACCCGCAAGAAGGATGCAGTCCTTACCAAGTGCTTCCACGTTTTCTGCTTCGAGTGCGTGCGGGGCCGCTATGAGGCCCGCCAGAGGAAGTGCCCCAAGTGCAACGCGGCCTTTGGTGCCCACGACTTCCATCGTATCTACATCAGC---
>ponAbe2
ATGTCTGGGCCAAGCAACAAACGCGCCGCCGGCGACGGGGGCTCAGGGCCCCCGGAGAAGAAGCTAAGTCGTGAGGAGAAGACCACCACGACTCTTATCGAGCCCATTCGTCTTGGAGGCATCTCTTCCACGGAGGAGATGGACCTGAAGGTACTACAGTTCAAGAACAAGAAACTGGCAGAGCGGCTGGAACAACGGCAGGCT---------TGTGAAGATGAACTCCGAGAACGAATTGAGAAGTTGGAGAAGCGGCAGGCCACAGATGATGCCACACTCCTCATCGTCAATCGCTACTGGGCCCAGCTGGATGAAACTGTGGAAGCCCTTCTCCGATGCCATGAGAGCCAGGGGGAGCTGTCTTCA---GCGCCTGAGGCACCTGGGACCCAGGAGGGGCCAACATGTGATGGGACTCCTCTCCCAGAGCCGGGGACATCAGAGCTGAGGGACCCCTTGCCGATGCAGCTGCGGCCCCCTCTCAGTGAGCCGGCCTTGGCTTTTGTGGTGGCACTGGGTGCCAGCAGCAGTGAGGAGGTGGAGCTGGAGCTGCAAGGCCGAATGGAGTTCTCCAAGGCAGCTGTGTCTCGTGTGGTAGAGGCCTCAGACCGCCTACAGCGCCGGGTGGAGGAACTCTGTCAGCGAGTGTACAGCCGAGGGGACAGTGAGCCCCTCAGTGAGGCGGCTCGGGCACGCACCCGAGAGCTGGGCCGTGAGAACCGGCGACTGCAGGACTTGGCCACTCAGCTGCAGGAAAAACACCACCGCATCTCGTTGGAGTACTCCGAGCTCCAAGATAAAGTGACATCGGCAGAGACCAAGGTGCTGGAGATGGAGACAACAGTGGAGGACTTGCAGTGGGACATCGAGAAGCTGCGGAAGCGAGAGCAAAAGCTCAATAAGCACCTGGCAGAGGCCTTAGAGCAGCTTAACTCTGGCTACTATGTATCTGGGAGCTCCTCAGGCTTCCAGGGGGGCCAGATCACACTCAGCATGCAGAAGTTTGAGATGCTGAATGCAGAGTTAGAGGAAAACCAGGAATTGGCCAACAGCCGCATGGCAGAGCTGGAGAAACTGCAGGCCGAACTTCAGGGGGCTGTGCGGACAAATGAGCGCCTCAAGGTGGCCCTGCGGAGCCTTCCTGAGGAGGTAGTGCGGGAGACGGGAGAGTACCGCATGCTGCAGGCCCAATTCTCACTGCTCTACAACGAGTCTCTGCAAGTGAAGACCCAGCTAGACGAGGCTCGGGGCCTGCTGCTGGCCACCAAGAACTCCCATCTGCGACACATCGAGCACATGGAGAGCGACGAGCTGGGGCTGCAGAAGAAGCTGCGCACAGAGGTCATTCAGCTGGAGGACACACTGGCCCAGGTACGCAAGGAGTATGAGATGCTGCGCATCGAGTTTGAGCAGAATCTGGCGGCCAACGAGCAGGCGGGG------------------------------------------------------CCCATCAACCGTGAGATGCGCCACCTGATTAGTAGTCTTCAAAACCACAACCACCAGCTAAAAGGGGACGCCCAGCGATACAAGCGGAAGCTTCGAGAAGTACAAGCTGAGATTGGCAAGCTCCGGGCCCAGGCCAGTGGCTCTACCCACTCCACCCCCAAC---CTGGGCCACCCAGAGGATTCTGGCCTCAGTGCCCCAGCCCCAGGGAAAGAGGAGGGTGGGCCAGGCCCTGTCAGTACCCCCGACAGCAGAAAGGAGATGGCTCCAGTGCCTGGCACCACCACTACTACCACTTCAGTGAAGAAGGAGGAGCTGGTCCCCTCTGAAGAGGATGTCCAGGGCTTAACCCCTGGGGCCCAGGGCCCTTCCTCCCGGGGCCGAGAACCTGAGGCCAGGCCCAAGCGGGAGCTTCGGGAA---------CGAGAAGGTCCCAGCCTCGGACCTCCACCTGTAGCCTCCGCTCTCTCAAGGGCTGATCGGGAGAAGGCCAAGGTGGAAGAAGCCAAGCGGAAGGAATCAGAACTCCTCAAGGGTCTCCGAGCAGAGCTCAAGAAGGCCCAGGAGAGCCAGAAGGAGATGAAACTGCTGCTGGATATGTACAAGTCAGCGCCCAAGGAGCAGCGGGATAAGGTGCAGCTCATGGCAGCGGAACGCAAGGCCAAGGCCGAGGTTGATGAGCTGCGGAGCCGTATCCGGGAATTGGAGGAGAGGGATCGAAGGGAGAGCAAGAAGATCGCGGATGAGGATGCCCTGCGGCGCATTCGGCAGGCAGAGGAGCAGATAGAACACCTGCAGCGCAAGCTGGGTGCTACCAAGCAGGAGGAGGAGGCTCTGCTCTCAGAGATGGATGTGACAGGTCAGGCTTTTGAGGACATGCAGGAACAGAACGGGCGCCTGCTACAGCAGTTGCGGGAAAAGGATGACGCCAACTTTAAGCTAATGTCAGAGCGGATCAAGGCCAACCAGATTCACAAGCTGCTGCGGGAGGAGAAGGATGAGTTGGGCGAGCAGGTCCTTGGCCTCAAGTCCCAGGTGGATGCCCAGCTGCTGACTGTGCAGAAGCTGGAGGAGAAGGAACGGGCCTTGCAGGGCAGCCTCGGGGGTGTGGAGAAGGAGCTGACGCTGCGCAGCCAAGCCCTGGAGCTCAACAAGCGGAAGGCTGTAGAAGCCGCCCAGCTGGCCGAGGACTTGAAAGTGCAGCTGGAGCATGTGCAGACTCGGCTGCGGGAGATCCAGCCCTGCCTGGCAGAGAGCCGGGCTGCTCGTGAGAAAGAGAGCTTCAACCTCAAGAGGGCTCAGGAGGACATCTCACGGCTGCGGCGCAAGCTGGAAAAGCAGAGGAAGGTGGAGGTCTACGCGGATGCCGACGAAATCCTCCAGGAGGAGATCAAGGAGTACAAGGCGCGGTTGACCTGCCCCTGCTGTAACACCCGCAAGAAGGATGCAGTCCTTACCAAGTGCTTCCACGTTTTCTGCTTCGAGTGCGTGCGGGGCCGCTATGAGGCCCGCCAGAGGAAGTGCCCCAAGTGCAACGCGGCCTTTGGTGCCCACGACTTCCATCGTATCTACATCAGC---
>macFas5
ATGTCTGGGCTAGGCAACAAACGCGCCGCCGGCGACGGGGGCTCAGGGCCCCCGGAGAAGAAGCTGAGTCGTGAGGAGAAGACCACCACCACTCTTATCGAGCCCATTCGTCTTGGAGGCATCTCTTCCACGGAGGAGATGGACCTGAAGGTACTACAGTTCAAGAACAAAAAACTGGCAGAGCGGCTGGAACAACGGCAGGCT---------TGTGAAGATGAACTCCGAGAACGAATTGAGAAGTTGGAGAAGCGGCAGGCCACAGATGATGCCACACTCCTCATCGTCAATCGCTACTGGGCCCAGCTGGATGAAACTGTGGAAGCCCTTCTCCGATGCCATGAGGGCCAGGGGGAGCTGTCTTCA---GCGCCTGAAGCACCTGGGACCCAGGAGGGGCCCACATGTGATGGGACTCCTCTCCCAGAGCCGGGGACATCAGAGCTGAGGGAGCCCTTGCCATTGCAGCTGCGGCCCCCTCTCAGTGAGCCGGCCTTGGCTTTTGTGGTGGCACTGGGTGCCAGCAGCAGTGAGGAGGTGGAGCTGGAGCTGCAAGGCCGAATGGAGTTCTCTAAGGCAGCTGTGTCTCATGTGGTAGAGGCCTCAGACCGCCTACAGCGCCGGGTGGAGGAACTCTGTCAGCGAGTGTATAGCCGAGGGGATAGTGAGCCCCTCAGTGAGGTGGCTCGGGCACGCACCCGAGAGCTGGGCCGTGAGAACCGGCGACTGCAGGACTTGGCCACCCAGCTGCAGGAGAAACACCACCGCATCTCATTGGAGTACTCCGAGCTCCAGGATAAAGTGACGTCGGCAGAGACCAAGGTGTTGGAGATGGAGACAACAGTGGAGGACTTGCAGTGGGACATTGAGAAGCTGCGGAAGCGAGAGCAAAAGCTCAATAAGCACCTGGCAGAGGCCTTAGAGCAGCTGAACTCTGGCTACTATGTGTCTGGGAGCTCCTCAGGCTTCCAGGGGGGCCAGATCACACTCAGCATGCAGAAGTTTGAGATGCTGAATGCAGAGTTGGAGGAAAACCAGGAATTGGCCAACAGCCGCATGGCAGAGCTGGAGAAACTGCAGGCTGAACTTCAGGGGGCTGTGCGGACCAATGAGCGCCTCAAGGTGGCCTTGCGGAGCCTTCCCGAGGAGGTAGTGCGGGAGACAGGGGAGTACCGCATGCTGCAGGCCCAGTTCTCACTGCTCTACAACGAGTCTTTGCAAGTGAAGACCCAGCTGGACGAGGCTCGGGGCCTGCTGCTGGCCACCAAAAACTCCCATCTGCGACATATAGAGCACATGGAGAGCGACGAGCTGGGGCTGCAGAAGAAGCTGCGCACAGAGGTCATTCAGCTGGAGGACACGCTGGCCCAGGTACGCAAGGAGTACGAGATGCTGCGCATCGAGTTTGAGCAGAATCTGGCGGCCAACGAGCAGGCGGGG------------------------------------------------------CCCATCAACCGTGAGATGCGCCACCTGATTAGTAGTCTTCAAAACCACAACCACCAGCTAAAAGGGGACGCCCAGCGATACAAGCGGAAGCTTCGAGAAGTACAAGCTGAGATTGGCAAGCTCCGGGCCCAGACCAGTGGCTCTACTCACTCCACCCCCAAC---TTGGGCCACCCAGAGGACTCTGGCCTCAGTGCCCCAGCCCCAGGGAAAGAGGAGGGTGGGCCAGGCCCTGTCAGTACCCCCGACAACAGAAAGGAAATGGCTCCAGTGCCTGGCACCACCACTACTACCACTTCAGTGAAGAAGGAGGAGCTGGTCCCCTCTGAAGAGGATGTCCAGGGCTTAACCCTTGGGGCCCAGGGCCCTTCCTCCCGGGGCCGAGAACCCGAGGCCAGGCCCAAGCGGGAGCTTCGGGAA---------CGAGAAGGTCCTGGCTTGGGTCCTCCACCTGTAGCCTCCGCTCTCTCAAGGGCCGATCGGGAGAAGGCCAAGGTGGAAGAAGCCAAGAGGAAGGAATCAGAACTCCTCAAGGGTCTCCGAGCAGAGCTCAAGAAGGCCCAGGAGAGCCAGAAGGAGATGAAACTGCTGCTGGATATGTACAAGTCAGCACCCAAGGAACAGCGGGATAAGGTGCAGCTCATGGCAGCAGAACGCAAGGCCAAGGCCGAGGTTGATGAGCTGCGGAGCCGCATCCGGGAATTGGAGGAGAGGGATCGAAGGGAGAGCAAGAAGATCGCGGATGAGGATGCCCTGCGGCGCATTCGGCAGGCAGAGGAGCAGATAGAACACCTGCAACGCAAGCTGGGTGCCACCAAGCAGGAGGAGGAGGCTCTGCTCTCAGAGATGGATGTGACAGGTCAGGCTTTTGAGGACATGCAGGAACAGAATGGGCGGCTGCTACAGCAGTTGCGGGAAAAGGACGATGCCAACTTTAAGCTGATGTCAGAGCGGATCAAGGCCAATCAGATTCACAAGCTGCTGCGGGAGGAGAAGGATGAGTTGGGCGAGCAGGTCCTTGGCCTCAAGTCCCAGGTGGATGCCCAGCTGCTGACTGTGCAGAAGCTGGAGGAGAAGGAGCGGGCCTTGCAGGGCAGCCTTGGGGGTGTGGAGAAGGAGCTGACGCTGCGCAGCCAAGCCCTGGAGCTCAACAAGCGGAAGGCTGTAGAAGCCGCCCAGCTGGCCGAGGACCTGAAGGTGCAGCTGGAGCACGTGCAGACTCGGCTGCGGGAGATCCAGCCCTGCCTGGCAGAGAGCCGGGCTGCTCGTGAGAAAGAGAGTTTCAACCTCAAGAGGGCTCAGGAGGACATCTCACGGCTGCGGCGCAAGCTGGAAAAGCAGAGGAAGGTGGAGGTCTATGCGGATGCTGACGAAATCCTCCAGGAGGAGATCAAGGAGTATAAGGCGCGGTTGACCTGCCCCTGCTGTAATACCCGCAAGAAGGATGCAGTCCTTACCAAGTGCTTCCACGTTTTCTGCTTCGAGTGCGTGCGGGGCCGCTATGAGGCCCGCCAGAGGAAGTGCCCCAAGTGCAACGCGGCCTTTGGTGCCCACGACTTCCATCGTATCTACATCAGC---
>saiBol1
ATGTCTGGGCCAGTCAACAAACGCGCCGCCGGCGACGGGGGCTCAGGGCCCCCGGAGAAGAAGCTGAGTCGTGAGGAGAAGACCACCACCACTCTTATCGAGCCCATTCGTCTTGGAGGCATCTCTTCCACGGAGGAGATGGACCTGAAGGTACTACAGTTCAAGAACAAGAAACTGGCAGAGCGGTTGGAACAGCGACAGGCT---------TGTGAAGATGAACTCCGAGAACGAATTGAGAAGTTGGAGAAGCGGCAGGCCACAGATGATGCCACACTCCTCATTGTCAATCGCTACTGGGCCCAGCTGGATGAAACTGTGGAAGCCCTTCTCCGATGCCATGAGAGCCAGAGGGAGCTGTCATCA---GTGCCTGAGGCACCTGGGACCCAGGAGGGGCTAACATGTGATGGGACTCCTCTTCCAGAGCCGGGGACATCAGAGTTGAGGGAGCCCTTGCCAGTGCAGCTGCGGCCCCCTCTCAGTGAGCCAGCTTTGGCTTTTGTGGTGGCACTGGGTGCCAGCAGCAGTGAGGAGGTGGAGCTGGAGCTTCAAGGCCGAATGGAGTTCTCCAAGGCAGCTGTGTCCCGTGTGGTAGAGGCCTCAGACCGCCTACAGCGTCGGGTGGAGGAACTCTGTCAGCGAGTGTACAGCCGAGGGGACAGTGAGCCCCTCAGTGAGGCAGCTCGGGCACGCACCCGAGAGCTGGGCCGTGAGAACCGGCGGCTGCAGGATTTGGCCACCCAACTGCAGGAGAAGCATCACCGCATCTCAATGGAGTACTCCGAGCTTCAGGATAAAGTGACATCGGCAGAGACCAAGGTGTTGGAGATGGAGACAACAGTGGAGGACTTGCAGTGGGACATCGAGAAGCTGCGGAAGCGAGAGCAAAAGCTCAATAAGCACCTGGCTGAGGCTTTAGAGCAGCTTAACTCTGGCTACTATGTGTCTGGGAGCTCCTCAGGCTTCCAGGGGGGCCAGATCACACTCAGCATGCAGAAGTTTGAGATGCTGAATGCAGAGTTGGAGGAAAACCAAGAATTGGCCAACAGCCGCATGGCAGAGCTGGAGAAACTGCAGGCCGAACTTCAGGGGGCTGTGCGGACCAATGAGCGCCTCAAGGTGGCCCTGCGGAGCCTTCCTGAGGAGGTGGTGCGGGAGACGACGGAGTACCGTGTGCTGCAGTCCCAGTTCTCACTGCTGTACAACGAATCTCTGCAAGTGAAGACCCAGTTGGACGAGGCTCGGGGCCTGCTGCTGGCTACCAAGAACTCCCATCTGCGACACATCGAGCACATGGAGAGCGACGAGCTGGGGCTGCAGAAGAAGCTGCGCACAGAGGTCATCCAGCTGGAGGACACGCTGGCCCAGGTACGCAAGGAGTACGAGATGCTGCGCATCGAGTTTGAGCAGAATCTGGCGGCCAACGAGCAGGCGGGG------------------------------------------------------CCCATCAACCGTGAGATGCGCCACCTGATTAGTAGTCTTCAAAACCACAACCACCAGCTAAAAGGGGATGCCCAGCGATACAAGCGGAAACTTCGAGAGGTACAAGCTGAGATTGGCAAGCTCCGGGCCCAGCCCAGTGGCTCTACCCACTCCACCCCCAAT---CTGGGCCACTCAGAGGACTCTGGCCTCAATGTCCCAGCCCCAGGGAAAGAGGAGGGTGGGCCAGGTCCTGTCAGTACCCCCGACAACAGAAAGGAGATGGCTCCAATGCCTGGCACCACCACTACTACCTCCTCAGTGAAGAAGGAGGAGCTGATCCCTTCTGAAGAGGATGTCCAGGCCTTAACTCCTGGGGCCCAGGGCCCTTCCTTCCGGGGCAGAGAACCTGAGGCCAGGCCCAAGCGGGAGCTTCGGGAA---------CGGGAAGGTCCTGGCCTGGGACCTCTGCCTGTAGCTTCAGCTCTCTCAAGGGCAGAACGGGAGAAGTCCAAGGTGGAAGAGGCCAAGCGGAAGGAATCAGAACTCCTCAAGGGTCTCCGAGCAGAGCTCAAGAAGGCCCAGGAGAGCCAGAAGGAGATGAAATTGCTGCTGGACATGTACAAGTCGGCGCCCAAGGAGCAGCGGGATAAGGTGCAGCTCATGGCAGCGGAACGCAAGGCCAAGGCTGAGGTGGATGAGCTGCGGAGCCGCATCCGGGAACTGGAGGAGAGGGATCGAAGGGAGAGCAAGAAGATCGCGGATGAGGATGCCCTGCGGCGCATTCGGCAGGCAGAGGAGCAGATAGAACACCTGCAGCGCAAGCTGGGTGCCACCAAGCAGGAGGAGGAGGCTCTGCTGTCAGAGATGGATGTGACAGGTCAGGCTTTTGAGGACATGCAGGAACAGAACGGGCGGCTGCTACAGCAGTTGCGGGAGAAGGACGACGCCAACTTTAAGCTGATGTCAGAGCGGATCAAGGCCAACCAGATTCACAAGCTGCTGCGGGAAGAGAAAGATGAGCTGGGCGAGCAAGTCCTTGGCCTCAAGTCCCAGGTGGATGCCCAGCTACTGACTGTGCAGAAGCTGGAGGAGAAGGAGAGGGCATTGCAGGGCAGCCTTGGTGGTGTGGAGAAGGAGCTGACACTGCGCAGCCAAGCCCTAGAGCTCAACAAGCGGAAGGCTGTGGAAGCTGCCCAGCTGGCTGAGGACCTGAAGGTGCAGCTGGAGCACGTGCAGACTCGGCTGCGGGAGATCCAGCCCTGCCTGGCAGAAAGCCGAGCTGCTCGTGAGAAAGAGAGCTTCAACCTCAAGAGAGCTCAGGAGGACATCTCACGGCTGCGGCGCAAGCTAGAGAAGCAGAGGAAGGTGGAGGTCTACGCGGATGCTGATGAAATCCTCCAGGAGGAGATCAAGGAGTACAAGGCGCGGTTGACCTGCCCCTGCTGTAACACCCGCAAGAAGGATGCAGTCCTTACCAAGTGCTTCCACGTTTTCTGCTTCGAGTGCGTGCGGGGCCGCTATGAGGCCCGCCAGAGGAAGTGCCCCAAGTGCAACGCGGCCTTTGGTGCCCACGACTTCCATCGTATCTACATCAGC---
>speTri2
ATGTCTGGGCCCGGCAACAAACGCGCCGCCGGCGACGGGGGCTCAGGGCCTCCAGAGAAGAAGCTGAGCCGCGAGGAGAAGACCACAACTACTCTTATCGAACCCATTCGGCTTGGGGGCATCTCCTCCACGGAGGAGATGGACTTGAAGGTTCTGCAGTTCAAGAACAAGAAACTAGCAGAGCGTTTGGAACAGCGACAAGCT---------TGTGAAGATGAACTTCGAGAACGAATTGAAAAGTTGGAGAAACGTCAGGCCACAGATGATGCCACACTCCTCATTGTCAACCGCTACTGGGCCCAGCTAGATGAAATTGTAGAAGCTCTTCTCCGATGTCATGAGAGCCAGAGGGAGCCATCTGCA---GGGATGGAGGCACCTGGGACTCAGGAGGGGCCAACACGTGATGTGATTCCTCTCACAGAGCCAGGAACATCAGAGCTGAGAGAGCCCCTGCCAATGCAGCTGCGACCCCCTCTCAGTGAGCCAGCTTTGGCTTTTGTGGTGGCACTAGGTGCCAGCAGCAGTGAGGAAGTGGAGCTACAACTTCAGGGCCGAATGGAGTTCTCTAAGGCAGCCGTGTCCCGGGTCGTAGAGGCCTCAGATCGCCTGCAGCGCCGTGTGGAGGAACTGTGTCAGCGAGTATACAGCCGAGGGGACAGTGAGCCCCCTGGTGAGGCAGCTCGAGCACGCACCCGGGAGCTGGGTCGTGAGAACCGGCGGCTACAGGACTTGGCCACTCAGCTGCAGGAGAAGCACCACCGCATCTCACTGGAGTATTCTGAGCTCCAGGATAAAGTGACATCAGCAGAGACTAAGGTGCTAGAGATGGAGACGACAGTGGAAGACTTACAGTGGGACATTGAGAAGCTACGTAAGCGGGAGCAAAAGCTCAATAAGCACTTGGCAGAGGCATTGGAGCAGCTCAACTCTGGCTATTATGTGTCTGGGAGCTCCTCAGGCTTCCAAGGGGGCCAGATCACACTCAGCATGCAGAAGTTTGAGATGTTGAATGCAGAATTGGAGGAAAACCAAGAATTGGCCAATAGCCGCATGGCAGAGTTGGAGAAGCTGCAGATGGAACTTCAGGGTGCTGTGAGGACCAATGAACGCCTCAAGGTGGCCCTTCGGAGCCTTCCTGAGGAGGTGGTACGGGAGACAGGGGAGTACCGCATGCTGCAGGCCCAGTTCTCACTACTTTATAACGAATCTCTACAAGTGAAGACCCAGCTGGATGAGGCCCGGGGGCTGCTGCTGGCCACCAAGAACTCCCACTTGAGACACATTGAGCATATGGAGAGTGATGAGCTGGGACTGCAGAAGAAGCTGCGCACAGAGGTTATTCAGCTAGAAGACACCTTGGCCCAGGTTCGGAAGGAGTACGAGATGTTGCGCATCGAGTTTGAACAGAACCTGGCAGCCAATGAGCAGGCGGGG------------------------------------------------------CCCATTAATCGTGAGATGCGTCACCTGATTAGCAGTCTCCAAAATCACAATCACCAACTAAAAGGGGATGCCCAGCGATATAAGCGGAAGCTTCGGGAAGTACAGGCTGAAATTGGCAAGCTCCGGGCCCAGGCTAGTGGCTCAACCCACTCCATCCCCAAC---CTGGGCCATCCAGAGGACTCTGGCCTCAGTGCCCCAACCCCGGGGAAAGAAGAGGGTGGGCCAGGTCCTGTTGGTACCCCTGATAGCAGAAAGGAGATGACGTCAGTCTCTGGTGCCACCACTACTACCTCCTCAGTGAAGAAGGAGGAGCTGGTCCCCTCCGAAGAGGATGCACAGGCCCTAACCCCAGGGGCCCAGGGCCCCTCCTCCCGGGGCCGAGAACCTGAAGCCAGGCCCAAGCGGGAACTTCGGGAA---------CGGGAAGGGTCTGGCCTAGGACCACCACCTGTAGCCTCAGGTCTCTCAAGGGTGGATCGAGAAAAGGCCAAGATGGAAGAAGCCAAGAGGAAGGAGTCAGAGCTGCTGAAGGGTCTCCGAGCAGAGCTCAAGAAGGCCCAGGAAAGCCAGAAGGAAATGAAGCTGCTGCTAGACATGTACAAGTCGGCACCCAAGGAGCAGCGGGATAAGGTGCAGCTTATGGCAGCTGAACGCAAGGCCAAGGCTGAGGTTGATGAGCTACGGAGCCGCATTCGGGAACTGGAAGAAAGGGATCGAAGGGAGAGCAAGAAGATTGCAGATGAGGACGCCCTGAGGCGCATTCGGCAGGCTGAGGAACAGATCGAACACCTACAGCGCAAATTGGGTGCCACCAAACAGGAGGAAGAGGCTCTGCTGTCAGAGATGGATGTGACAGGTCAGGCTTTTGAGGACATGCAGGAGCAGAACGGGCGACTGCTACAGCAATTGCGGGAAAAGGATGATGCCAACTTTAAGCTGATGTCAGAGCGGATCAAGGCCAACCAGATTCACAAGCTGCTTCGGGAGGAGAAGGATGAGCTGGGCGAGCAGGTTCTTGGCCTCAAGTCCCAGGTTGATGCCCAGCTGCTGACCGTGCAGAAACTGGAGGAAAAAGAGCGGGCCTTACAGGGCAGCCTAGGGGGTGTGGAGAAGGAGCTGACTCTGCGCAGCCAGGCCCTAGAGCTCAACAAGAGAAAGGCTGTGGAAGCGGCCCAGCTAGCTGAGGACCTAAAGGTGCAGCTGGAGCATGTGCAGACTCGGCTGAGAGAGATCCAGCCATGCCTTGCAGAGAGCAGGGCTGCTCGCGAGAAAGAGAGCTTCAACCTCAAGAGGGCTCAGGAGGACATCTCACGGCTGCGACGCAAGCTAGAAAAACAGAGGAAGGTGGAGGTGTATGCAGATGCTGATGAAATCCTTCAGGAGGAGATCAAGGAGTACAAGGCGCGGTTGACCTGTCCCTGCTGTAACACCCGCAAGAAGGATGCAGTCCTTACCAAGTGCTTCCACGTTTTCTGCTTCGAGTGCGTGCGGGGCCGCTATGAGGCCCGCCAGAGGAAGTGCCCCAAGTGCAACGCAGCTTTTGGTGCCCATGACTTCCATCGTGTCTACATCAGC---
>musFur1
ATGTCCGGACCCGGCAACAAGCGCGCCGCGGGCGACGGGGGCTCGGGGCCCCCGGAGAAGAAGCCGAGCCGCGAGGAGAAGACCACCACCACGCTGATAGAGCCCATCCGCCTGGGCGGCATCTCGTCCACGGAGGAGATGGACCTCAAGGTGCTGCAGTTCAAGAACAAGAAACTAGCAGAGCGGCTGGAACAGCGGCAGGCT---------TGTGAGGACGAGCTCCGAGAGCGGATCGAGAAGCTGGAGAAGCGGCAGGCCACAGATGACGCCACGCTCCTCATTGTCAATCGCTACTGGGCCCAGCTGGATGAAACTGTGGAAGCCCTTCTCCGACACCATGAGAGCCAGGGGGAGCTGTCTGGA---GGGACAGAGGCGCCTGGGACCCAGGAGGGGCCGACGCGTGATGAGACCCCTCTCACAGAGCCAGGGACGTCGGACCTGAGGGAGCCCCTGCCCGTGCAGCTGCGGCCCCCGCTCAGTGAGCCAGCATTGGCTTTTGTGGTGGCCCTGGGCGCCAGCAGTAGTGAGGAGGTGGAGCTGCAGCTGCAGGGCCGGATGGAGTTCTCCAAGGCCGCCGTGTCCCGAGTCGTAGAGGCCTCAGACCGCCTGCAGCGCCGGGTGGAGGAACTCTGTCAGCGAGTGTACAGCCGAGGGGACAGTGAGCCCCCCGGTGAGGTGGCTCGGGCACGCACCCGGGAGCTGGGTCGTGAGAACCGGCGGCTGCAGGACTTGGCCACCCAGCTACAGGAGAAGCACCACCGCATCTCGTTGGAGTACTCTGAGCTCCAGGATAAAGTGACATCAGCAGAGACCAAGGTGCTGGAGATGGAGACGACAGTGGAGGACCTGCAGTGGGACATTGAGAAGCTGCGCAAGCGTGAGCAGAAGCTCAATAAGCACCTGGCGGAAGCCTTAGAGCAGCTCAACTCTGGCTACTATGTGTCTGGGAGCTCCTCCGGCTTCCAGGGGGGCCAGATCACACTCAGCATGCAGAAGTTTGAGATGCTGAATGCGGAGTTGGAGGAGAACCAGGAACTGGCCAACAGCCGGATGGCAGAGCTGGAGAAGCTGCAGGCCGAACTTCAGGGAGCTGTGCGGACCAACGAGCGCCTCAAGGTGGCCCTGCGGAGCCTTCCTGAGGAGGTGGTGCGGGAAACGGGGGAGTACCGAATGCTGCAGGCCCAATTCTCGCTGCTCTACAACGAGTCTCTGCAAGTGAAGACGCAGCTTGATGAGGCCCGGGGGCTGCTGCTGGCTACCAAGAATTCCCACCTGAGACATATTGAGCACATGGAGAGCGATGAGCTGGGGCTGCAGAAGAAGCTGCGCACGGAGGTCATCCAGCTGGAGGACACGCTGGCCCAGGTACGCAAGGAGTACGAGATGCTGCGCATCGAGTTCGAACAGAACCTGGCGGCCAACGAGCAGGCGGGA------------------------------------------------------CCCATCAACCGGGAGATGCGTCACCTGATCAGCAGCCTCCAGAACCACAACCACCAGCTGAAGGGGGACGCCCAGCGGTACAAGCGGAAGCTGCGGGAAGTGCAGGCGGAGATCGGCAAGCTCCGGGCCCAGGCCAGCGGCTCAACCCACTCCATCCCCAGC---CTGGGCCACCCAGAGGACTCCAGCCTCAGTGCCCCGGCCCCAGGGAAAGAAGAGGGTGGGCCAGGCCCTGTCACTGCCCCTGACGGCAGAAAGGAGATGGCTTCAGTGCCCGGTGCCCCCACCGCTGCCTCCTCGGTGAAGAGGGACGAGCCGGTCCCCTCCGAGGAGGAGGCCCAGGCCCTAGCTCCTGGGTCCCAGGGCTCCTCGTCTCGGGGCCGAGAACCTGAGCCCAGGCCCAAGCGGGAGCTTCGGGAG---------CGGGAAGGGCCTGGCCTGGGACCCCCATCTGTAGCCTCAGCTCTCTCAAGGGCTGATCGGGAGAAGGCCAAGGTGGAGGAGGCCAAGAGGAAGGAGTCAGAGCTCCTCAAAGGTCTCCGAGCAGAGCTCAAGAAGGCCCAAGAAAGCCAGAAGGAGATGAAGCTGCTGCTGGACATGTACAAGTCAGCACCCAAGGAACAGCGGGATAAGGTGCAGCTCATGGCAGCTGAACGCAAGGCCAAGGCTGAGGTTGATGAGCTGCGGAACCGTATTCGGGAGCTGGAGGAGAGGGACAGGCGGGAAAGCAAAAAAATCGCGGACGAGGACGCCCTGCGGCGCATTCGGCAGGCGGAGGAGCAGATCGAGCACCTGCAGCGCAAGCTGGGTGCTACCAAGCAGGAAGAAGAGGCTCTGCTGTCCGAGATGGATGTGACCGGCCAGGCTTTCGAAGACATGCAGGAGCAGAACGGGCGGCTGCTGCAGCAGCTTCGGGAGAAGGATGACGCCAACTTCAAGCTGATGTCGGAGCGGATCAAGGCCAACCAGATTCACAAGCTGCTGCGGGAGGAGAAGGACGAGCTGGGCGAGCAAGTTCTGGGGCTGAAGTCCCAGGTGGATGCCCAGCTGCTGACCGTGCAGAAGCTGGAGGAGAAAGAGCGGGCCTTGCAGGGCAGCCTTGGGGGTGTGGAGAAGGAGCTGACGCTGCGCAGCCAGGCCCTGGAGCTCAACAAGAGGAAGGCTGTGGAAGCGGCCCAGCTGGCCGAGGATTTGAAGGTGCAGCTGGAGCACGTGCAGACGCGGCTGCGAGAGATCCAGCCCTGCCTGGCCGAGAGCCGGGCTGCTCGTGAGAAGGAGAGCTTCAATCTCAAGAGGGCTCAGGAGGACATCTCACGGCTGCGGCGCAAGCTGGAGAAGCAGCGGAAGGTGGAGGTGTACGCGGACGCCGATGAAATCCTCCAGGAGGAGATCAAAGAGTACAAGGCGCGGCTGACCTGCCCCTGCTGTAACACCCGCAAGAAGGACGCGGTCCTTACCAAGTGCTTCCACGTCTTCTGCTTCGAGTGTGTGCGGGGCCGCTATGAGGCCCGCCAGAGGAAGTGCCCCAAGTGCAACGCGGCCTTCGGTGCCCACGACTTCCACCGCGTCTACATCAGC---
>HLcamFer2
ATGTCTGGGCCCGGCAACAAACGCGCTGCCGGTGATGGGGGCTCCGGGCCCCCAGAGAAGAAGCTGAGCCGCGAGGAGAAGACCACAACCACGCTTATAGAGCCCATTCGTCTTGGGGGCATTTCTTCCACGGAGGAGATGGACCTGAAGGTTCTGCAGTTCAAGAACAAAAAACTAGCAGAGCGGTTGGAACAGAGACAGGCT---------TGTGAGGATGAACTCCGAGAAAGAATTGAGAAGCTGGAGAAGCGGCAGGCCACAGATGATGCCACACTCCTCATTGTCAATCGCTACTGGGCCCAGCTGGATGAAACTGTGGAAGCCCTTCTCCGACACCATGAGAGCCAAGGGGAGCTGTCTTCA---GGGACAGAGATGCCTGGGACCCAGGAGGGGCCGACACGTGATGAGACCCCTCTTACAGAGCCAGGGACATCGGAGCTGAGGGAGCCCCTGCCTATACAGCTGCGGCCCCCTCTCAGCGAGCCAGCTTTGGCGTTTGTGGTGGCACTAGGCGCCAGCAGTAGTGAGGAGGTGGAGCTGCAGCTGCAGGGCCGAATGGAGTTCTCCAAGGCAGCTGTGTCCCGTGTCGTCGAGGCCTCAGATCGCCTACAGCGCCAGGTGGAGGAACTCTGTCAGCGAGTATACAGCCGAGGGGACAGTGAGCCCCCTGGTGAGGCAGTTCGGGCACGCACCCGGGAGCTGGGCCGTGAGAACCGGCGCCTACAGGACTTGGCCACCCAGCTACAGGAGAAGCACCACCGCATCTCCCTGGAGTACTCTGAGCTACAGGATAAAGTGACATCTGCAGAGACCAAAGTGCTGGAGATGGAGACAACGGTAGAGGACCTCCAATGGGACATTGAGAAGTTGCGCAAGCGTGAGCAAAAGCTCAATAAGCACCTGGCAGAGGCCTTGGAGCAGCTCAACTCTGGCTATTATGTGTCTGGGAGCTCCTCTGGCTTCCAGGGGGGCCAGATAACACTCAGCATGCAGAAGTTTGAGATGCTGAATGCAGAGTTGGAGGAAAACCAGGAATTGGCCAATAGCCGCATGGCAGAGCTGGAGAAGCTACAGGCTGAACTTCAAGGCGCTGTGCGGACCAATGAGCGCCTCAAGGTGGCCCTGCGGAGCCTTCCTGAGGAGGTTGTACGGGAGACAGGGGAGTACCGAATGCTGCAGGCCCAGTTCTCACTGCTCTACAATGAGTCTCTGCAAGTAAAGACCCAGCTGGACGAGGCCCGGGGGCTGCTGTTAGCCACTAAGAATTCCCACCTGAGACACATTGAACACATGGAGAGCGACGAACTGGGGCTGCAGAAGAAGCTGCGCACAGAGGTTATCCAGCTGGAGGACACGCTGGCCCAGGTACGCAAGGAGTACGAGATGCTGCGCATCGAGTTTGAACAGAACCTGGCGGCCAACGAGCAGGCGGGG------------------------------------------------------CCCATCAACCGGGAGATGCGCCATCTGATTAGCAGCCTCCAAAACCACAACCACCAGCTAAAGGGGGATGCCCAGCGATACAAGCGGAAGCTACGGGAAGTACAAGCTGAGATTGGCAAGCTCCGGGCCCAGGCCAGTGGCTCTACCCACTCCATTCCCAGC---CTGGGCCACCCAGAGGACTCCAGCCTCAGTGCCCCAGCCCCAGGGAAAGAAGAGGGTGGGCCAGGCCCTGTTGGTGCTCCTGATGCCAGAAAGGAGACGGCTTCAGTGCTTGGCACCACTGTTACTACCTCCTCAGCAAAGAAGGAAGACCTGGTCCCCTCGGAGGAAGATGCCCAGGCCCTAACCCCTGGGGCCCAGGGCCCCTCCTCTCGGGGCCGAGAACCTGAGGCCAGGCCCAAGCGGGAGCTTCGGGAG---------CGGGAAGGGCCTGGCCTGGGACCCCCATCAGTAGCCTCAGCTCTGTCAAGGGCTGATCGGGAGAAGGCCAAGGTGGAGGAGGCCAAGAGGAAGGAATCAGAGCTCCTCAAAGGTCTCCGAGCAGAGCTCAAGAAGGCCCAGGAAAGTCAGAAGGAGATGAAGCTGTTGCTGGACATGTATAAGTCAGCACCCAAGGAGCAGCGGGATAAGGTGCAGCTCATGGCAGCTGAACGCAAGGCCAAGGCTGAGGTTGATGAGTTACGGAGCCGAATCCGGGAATTGGAGGAGAGGGATCGGAGGGAGAGCAAGAAGATTGCGGATGAGGATGCCCTGCGGCGCATTCGGCAGGCAGAGGAACAGATAGAACACCTGCAGCGCAAGTTGGGTGCCACTAAGCAGGAGGAGGAGGCTCTGCTGTCAGAGATGGATGTGACAGGCCAGGCTTTTGAGGACATGCAGGAACAGAACGGGCGGCTCCTACAGCAGTTGCGGGAGAAGGATGATGCCAACTTTAAGCTGATGTCAGAGCGGATCAAGGCCAACCAGATTCATAAGCTATTGCGGGAGGAGAAGGATGAGCTGGGCGAGCAGGTTCTTGGCCTCAAGTCCCAGGTGGATGCCCAGCTGCTAACTGTGCAGAAGCTGGAGGAAAAAGAGCGGGCCTTGCAGGGTAGCCTCGGGGGTGTGGAGAAGGAGCTGACGCTGCGCAGCCAGGCCCTGGAGCTCAACAAGAGGAAGGCTGTGGAAGCGGCCCAGCTGGCCGAGGACCTGAAGGTGCAGCTGGAGCATGTGCAGACTCGGCTTCGAGAGATCCAGCCTTGCCTGGCAGAGAGCCGGGCTGCTCGTGAGAAAGAGAGCTTCAACCTCAAGAGGGCTCAGGAGGACATCTCACGGCTGCGGCGCAAGCTGGAGAAGCAGAGGAAGGTGGAGGTTTATGCAGATGCTGATGAAATTCTCCAGGAGGAGATCAAGGAGTACAAGGCGCGGTTGACCTGCCCCTGCTGTAACACCCGCAAGAAGGATGCAGTCCTTACCAAGTGCTTCCACGTTTTCTGCTTCGAGTGTGTGCGGGGCCGCTATGAGGCCCGCCAGAGGAAGTGCCCCAAGTGCAACGCAGCCTTTGGTGCCCACGACTTCCACCGTGTCTACATCAGC---
>bosTau8
ATGTCTGGGCCCGGCAACAAACGCGCCGCTGGGGATGGGGGTTCGGGGCCCCCAGAGAAGAAGTTGAGCCGCGAGGAGAAGACCACCACCACGCTCATAGAGCCCATTCGCCTGGGAGGCATCTCTTCCACGGAGGAGATGGACCTCAAGGTTCTGCAGTTCAAGAACAAGAAACTTGCAGAGCGGCTGGAACAGAGACAGGCA---------TGTGAAGACGAACTCCGAGAACGAATTGAGAAGCTGGAGAAGCGGCAGGCCACAGATGATGCCACCCTCCTCATTGTCAATCGCTACTGGGCCCAGCTGGATGAAACTGTGGAAGCCCTTCTCCGACACCATGAGAGCCAGGGGGAGCTGTCTTCA---GGGACAGAGGCACCTGGAACCCAGGAGGGGCCGACACGTGATGAGACCCCTCTCACAGAGCCAGGGACTTCGGAGCTGAGGGAGCCCCTGCCAATGCAGCTGCGGCCCCCTCTCAGTGAGCCAGCCTTGGCTTTTGTGGTGGCCCTTGGTGCAAGCAGTAGTGAGGAGGTGGAGCTGCAGCTGCAGGGCCGCATGGAGTTCTCCAAGGCAGCTGTGTCCCGTGTTGTGGAGGCCTCTGACCGCCTGCAGCGCCGGGTGGAAGAACTCTGTCAGCGAGTATATAGCCGAGGGGACAGTGAGCCCCCTGGTGAGGCGGCTCGGGCACGCACCCGGGAACTGGGCCGTGAGAATCGGCGGCTACAGGACTTGGCCACCCAACTACAGGAGAAGCACCACCGCATCTCATTGGAGTACTCTGAGCTCCAGGATAAAGTGACATCTGCAGAGACCAAAGTGCTGGAGATGGAGACGACAGTAGAGGACCTGCAGTGGGACATTGAGAAGTTGCGGAAGCGGGAGCAAAAACTTAATAAGCATCTGGCAGAAGCCTTAGAGCAGCTCAACTCTGGCTACTATGTGTCTGGGAGCTCTTCAGGCTTCCAGGGGGGCCAGATCACACTCAGCATGCAGAAGTTTGAAATGCTGAATGCGGAGTTGGAGGAAAATCAGGAATTGGCCAATAGCCGCATGGCAGAGCTGGAGAAGCTGCAGGCCGAACTTCAGGGGGCCGTGCGGACCAATGAGCGCCTCAAGGTAGCATTGCGGAGCCTTCCCGAGGAGGTGGTCCGGGAGACGGGGGAGTACCGGATGCTGCAGGCGCAGTTCTCACTGCTCTACAATGAGTCTCTGCAAGTGAAGACCCAGCTGGACGAGGCCCGCGGGCTGCTGCTGGCCACCAAGAATTCCCACCTGAGGCACATTGAGCACATGGAGAGTGATGAGCTGGGGCTGCAGAAGAAGCTACGCACCGAGGTTATACAGCTGGAGGACACGCTGGCCCAGGTTCGCAAGGAGTACGAGATGCTGCGCATTGAGTTTGAACAGAACCTGGCGGCCAATGAGCAGGCGGGG------------------------------------------------------CCCATCAACCGCGAGATGCGCCACCTTATCAGCAGCCTACAGAACCACAACCACCAGCTAAAGGGGGACGCCCAGCGATACAAGCGGAAACTGCGCGAAGTGCAGGCCGAAATTGCCAAGCTCCGGGCCCAGGCCAGTGGCTCTACTCACTCCATCCCCAGC---CTGGGCCACCCAGAGGACTCCAGCCTCAGTGCCCCAGTCCCAGGGAAAGAAGAGGGTGGGCCAGGCCCTGTTGGTGCCCCCGATACCAGAAAGGAGATGGCTTCCATGCCTGGCGCTGCCCTTACTACCTCGTCAGCGAAGAAGGAAGACGTGGTGGCCTCCGAGGAAGAGACCCAGGCCCTGACCCCCGGGGCCCAGGGACCCTCTTCCCGGGGCCGAGAACTTGAGGCCAGACCCAAGCGGGAGCTTCGGGAG---------CGAGAAGGGCCTGTTCTGGGACCCCCATCTGTAGCCTCGGCTCTCTCAAGGGCTGATCGGGAGAAGGCCAAAGTGGAAGAGGTCAAGAGAAAGGAATCAGAACTCCTCAAAGGTCTCCGAGTAGAGCTCAAGAAGGCCCAGGAAAGCCAGAAGGAGATGAAATTGCTCTTGGACATGTATAAGTCTGCACCCAAGGAACAGCGGGATAAGGTGCAGCTCATGGCAGCGGAACGCAAGGCCAAGGCTGAGGTCGATGAACTCCGAGGCCGCATCCGGGAACTGGAGGAGAGGGATCGGAGGGAAAGCAAGAAGATCGCGGACGAGGATGCCCTGCGGCGCATCCGTCAGGCGGAGGAGCAGATTGAACACCTGCAGCGCAAGTTGGGTGCCACCAAGCAGGAGGAGGAGGCCCTGTTGTCAGAGATGGATGTGACCGGCCAGGCCTTTGAGGACATGCAGGAACAAAATGGGCGGCTGCTCCAGCAGCTGCGAGAAAAGGATGACGCCAACTTCAAGCTGATGTCAGAGCGGATCAAAGCCAACCAGATTCATAAGCTGCTGCGGGAGGAGAAGGATGAGCTGGGCGAGCAGGTTCTTGGCCTCAAGTCCCAGGTGGATGCCCAGCTCCTGACCGTGCAGAAGCTGGAGGAAAAAGAGCGAGCTTTGCAGGGCAGCCTTGGGGGTGTGGAGAAGGAGCTGACACTGCGCAGCCAGGCCCTGGAGCTCAACAAGAGGAAGGCCGTGGAAGCAGCCCAGCTGGCCGAGGACCTGAAGGTGCAGCTTGAGCATGTGCAGACACGGCTGCGAGAGATCCAGCCTTGCCTGGCTGAGAGCCGGGCTGCGCGGGAGAAGGAGAGCTTCAACCTCAAGAGGGCTCAGGAGGACATCTCCCGGCTTCGGCGCAAGCTGGAGAAGCAGAGGAAGGTGGAAGTTTACGCAGATGCTGATGAAATCCTCCAGGAGGAGATCAAGGAATACAAGGCGCGGTTGACCTGCCCCTGCTGTAACACCCGCAAGAAAGATGCAGTCCTTACCAAGTGCTTCCACGTTTTCTGCTTCGAGTGTGTTCGGGGCCGCTATGAGGCCCGCCAGAGGAAGTGCCCCAAGTGCAACGCCGCCTTTGGTGCCCATGACTTCCACCGCGTCTACATCAGC---
>susScr11
ATGTCTGGGCCCGGCAACAAACGCGCCGCCGGCGATGGGGGCTCGGGGCCCCCAGAGAAGAAGCTGAACCGCGAGGAGAAGACAACAACAACGCTTATAGAGCCCATTCGTCTTGGGGGCATCTCTTCCACGGAGGAGATGGACCTGAAGGTTCTGCAGTTCAAGAACAAGAAACTAGCAGAGCGATTGGAACAGAGACAGGCT---------TGTGAAGATGAACTCCGAGAACGAATTGAGAAACTGGAGAAGAGGCAGGCTACAGATGATGCCACACTCCTCATTGTCAATCGCTACTGGGCCCAGCTGGATGAAACTGTGGAAGCCCTTCTCCGACACCATGAGAGCCAGGGGGAGCTGTCTTCA---GGGCCAGAGGCGCCTGGGACCCAGGAAGGGCCAACGCGTGATGAGACCCCTCTCACAGAGCCAGGAACATCGGAGCTGAGGGAGCCCCTGCCAGTGCAGCTGCGGCCCCCGCTCAGTGAGCCAGCCCTGGCTTTCGTGGTGGCCCTGGGTGCCAGCAGTAGTGAGGAGGTGGAGCTGCAGCTTCAGGGTCGCATGGAGTTCTCCAAGGCAGCTGTGTCCCGCGTTGTGGAGGCCTCAGACCGCCTGCAGCGCCGGGTGGAGGAACTCTGTCAGCGAGTTTACAGCCGAGGGGACAGTGAGCCCCCCGGTGAGGCGGCTCGGGCGCGCACCCGGGAGCTGGGCCGTGAGAACCGGCGGCTGCAGGACTTGGCCACCCAGCTGCAGGAGAAGCACCACCGCATCTCGTTGGAGTACTCTGAGCTCCAGGATAAAGTGACATCTGCAGAGACCAAAGTGCTGGAGATGGAGACGACGGTAGAAGACCTGCAGTGGGACATTGAGAAGTTGCGGAAGCGTGAGCAAAAGCTTAATAAGCACCTGGCGGAGGCCTTGGAGCAGCTCAACTCTGGCTACTACGTGTCTGGGAGCTCCTCGGGCTTCCAGGGGGGCCAGATCACACTCAGCATGCAGAAGTTTGAGATGCTGAATGCGGAGTTGGAGGAAAACCAGGAATTGGCCAATAGCCGCATGGCAGAGCTAGAGAAGCTGCAGGCCGAACTTCAAGGGGCTGTGCGGACCAATGAGCGTCTCAAGGTGGCCCTGCGGAGCCTTCCTGAGGAGGTGGTGCGGGAGACAGGAGAGTACCGAATGCTGCAGGCCCAGTTCTCACTGCTCTACAACGAGTCTCTGCAAGTGAAGACCCAGCTTGATGAGGCCCGGGGGCTGCTGCTGGCCACCAAGAATTCCCACCTGAGGCACATTGAGCACATGGAGAGCGATGAGCTGGGGCTACAGAAGAAGCTACGCACAGAGGTCATCCAGCTGGAGGACACGCTGGCCCAGGTACGCAAGGAGTACGAGATGCTGCGCATCGAGTTTGAACAGAACCTGGCGGCCAACGAGCAGGCGGGGATGTGGTGGGGGCGGGTCGAGGTGGGGCCTTATCTGGGATTGCTGGGCCCTGGGCCCATCAACAGGGAGATGCGCCACCTGATCAGCAGCCTCCAAAACCACAACCACCAGTTAAAGGGGGACGCCCAGCGATACAAGCGGAAGCTGCGGGAAGTGCAGGCTGAGATCGCCAAGCTCCGGGCCCAGGCCAGTGGCTCTACCCACTCCATCCCCACC---CTGGGCCACCCAGAGGACTCCGGCCTCAGCACCCCAGCCCCAGGGAAAGAAGAAGGTGGCCCAAGCCCTGTTGTTGCCCCTGACACCAGAAAGGAGGTGGCTTCAATGCCTGGCACCACTATTACTACCTCCTCGGCAAAAAAGGAAGACTTGGGCCCCCCAGAGGAAGAAGCCCAGGCCCTGAACCCCGGGGCCCAGGGCCCCTCCTCCCGGGGCCGAGAACCCGAGGCCAGGCCCAAGCGGGAGCTTCGGGAA---------CGCGAAGGGCCGGGCCTGGGACCCCCATCTGTGGCCTCGGCACTCTCCCGGGCTGATCGGGAGAAGGCCAAGGTGGAGGAGGCCAAGAGGAAGGAATCAGAACTCCTCAAAGGTCTCCGCGCAGAGCTCAAGAAGGCCCAGGAAAGTCAGAAGGAGATGAAGCTGCTGCTGGACATGTATAAGTCCGCGCCCAAGGAGCAGCGGGATAAGGTGCAGCTCATGGCAGCCGAACGCAAGGCCAAGGCTGAGGTCGACGAATTGCGGAGCCGGATCCGGGAACTGGAGGAGAGGGATCGGAGAGAGAGCAAGAAGATCGCCGATGAGGATGCCTTGCGGCGCATTCGTCAGGCAGAGGAGCAGATAGAACATCTGCAGCGCAAGTTGGGTGCCACCAAGCAGGAGGAGGAGGCTCTGCTGTCCGAGATGGATGTGACAGGCCAGGCTTTTGAGGACATGCAGGAGCAGAATGGGCGGCTGTTGCAGCAGCTGCGGGAAAAGGACGATGCCAACTTCAAGCTGATGTCTGAGCGGATCAAGGCCAACCAGATTCATAAGCTGCTGCGGGAGGAGAAAGATGAGCTGGGCGAGCAGGTTCTTGGCCTCAAGTCTCAGGTGGATGCCCAGCTGCTGACCGTGCAGAAGCTGGAGGAGAAAGAGCGGGCCTTGCAGGGCAGCCTTGGGGGTGTAGAGAAGGAGCTGACGCTGCGCAGCCAGGCCCTGGAGCTCAACAAGAGGAAGGCTGTGGAAGCAGCCCAGCTGGCCGAAGACCTGAAGGTGCAGCTGGAACATGTGCAGACACGGCTGCGCGAGATCCAGCCTTGCCTGGCGGAGAGCCGGGCTGCTCGTGAGAAGGAAAGCTTCAACCTCAAGAGGGCTCAGGAGGACATCTCCCGGCTGCGGCGCAAGCTGGAGAAGCAGAGGAAGGTGGAGGTTTACGCAGATGCTGATGAAATCCTCCAGGAGGAGATCAAGGAGTACAAGGCGCGGTTGACCTGCCCCTGCTGTAACACCCGCAAGAAGGATGCAGTCCTTACCAAGTGCTTCCACGTTTTCTGCTTCGAGTGCGTGCGGGGCCGCTATGAGGCCCGACAGAGGAAGTGCCCCAAGTGCAACGCGGCCTTTGGTGCCCACGACTTCCACCGTGTCTACATCAGC---
>HLturTru3
ATGTCTGGGCCCGGCAACAAACGCGCCGCCGGCGATGGGGGCTCGGGGCCCCCAGAGAAGAAGCTGAGTCGCGAGGAGAAGACCACAACCACGCTTATAGAGCCCATCCGTCTTGGGGGCATCTCTTCCACGGAGGAGATGGACTTGAAGGTTTTGCAGTTCAAGAATAAGAAACTGGCAGAGCGGTTGGAACAGAGACAGGCT---------TGTGAAGATGAACTCCGAGAACGAATTGAGAAGTTGGAGAAGCGGCAGGCCACAGATGACGCCACACTCCTCATTGTCAATCGCTACTGGGCCCAGCTGGATGAAACTGTGGAAGCCCTTCTCCGACACCATGAGAGCCAGGGGGAGCTGTCTTCA---GGGACAGAGGCGCCTGGGACCCAGGAGGGGCCAACACGTGATGAGACCCCTCTCACAGAGCCAGGGACATCGGAGCTGAGGGAGCCCCTGCCAATGCAGCTGCGGCCACCTCTCAGTGAGCCAGCCTTGGCTTTTGTGGTGGCCCTGGGTGCAAGCAGTAGTGAGGAGGTGGAGCTGCAGCTGCAGGGCCGCATGGAATTCTCCAAGGCAGCTGTGTCCCGTGTCGTGGAGGCCTCTGACCGCCTACAGCGCCAGGTGGAGGAACTCTGTCAGCGAGTATACAGCCGAGGGGACAGTGAGCCCCCCAGTGAGGCGGCTCGGGCACGCACCCGGGAGCTGGGCCGTGAGAACCGGCGACTGCAGGACTTGGCCACCCAGCTACAGGAGAAGCACCACCGCATCTCGTTGGAGTACTCTGAGCTCCAGGATAAAGTGACATCTGCAGAGACCAAAGTGCTGGAGATGGAGACGACAGTAGAAGACCTGCAGTGGGACATTGAGAAGTTGCGGAAGCGTGAGCAAAAGCTCAATAAGCACCTAGCGGAGGCCTTGGAGCAGCTCAACTCTGGCTACTATGTATCTGGGAGCTCCTCAGGCTTTCAGGGGGGCCAGATCACACTCAGCATGCAGAAGTTTGAGATGCTGAATGCGGAGTTGGAGGAAAACCAGGAATTGGCCAATAGCCGCATGGCAGAGCTGGAGAAGCTGCAGGCAGAACTTCAGGGGGCTGTGCGGACCAATGAGCGCCTCAAGGTAGCCCTGCGGAGTCTTCCTGAGGAGGTGGTACGGGAGACAGGGGAGTACCGAATGCTGCAGGCGCAGTTCTCACTGCTCTACAATGAGTCTCTGCAAGTGAAGACCCAGCTGGACGAGGCCCGTGGGCTGCTGCTGGCCACCAAGAATTCCCACCTGAGGCACATTGAGCACATGGAGAGTGATGAGCTGGGGCTTCAGAAGAAGCTGCGCACAGAGGTTATCCAGCTGGAGGATACGCTGGCCCAGGTACGCAAGGAGTACGAGATGCTGCGCATCGAGTTTGAACAGAACCTGGCGGCCAACGAGCAGGCGGGG------------------------------------------------------CCCATCAACCGGGAGATGCGCCACCTGATCAGCAGCCTCCAAAACCACAACCACCAGCTAAAGGGGGACGCTCAGCGATACAAGCGGAAGCTGCGGGAAGTGCAGGCTGAGATTGCCAAGCTCCGGGCCCAGGCCAGTGGCTCTACCCACTCCATCCCCACC---CTGGGCCACCCGGAGGACTCTGGCCTGAGTGCCCCAGCCCCAGGGAAAGAAGAGGGTGGGCCAGGCCCTGTTGGTGCCCCTGATGCCAGAAAGGAGATGGCTTCAATGCCTGGCGCTGCCATTACTACCTCCTTGGTGAAGAAGGAAGACCTGGTCCCTTCTGAGGAAGATGCCCAGGCCCTGACCCCCGGGGCCCAGGGCCCCTCCTCCCGGGCCCGAGAACCTGAGGCTAAACCCAAGCGGGAGCTTCGGGAGCTTCGGGAGCGGGAAGGGCCTGGGCTGGGACCCCCATCTGTAGCCTCAGCTCTCTCAAGGACTGATCGGGAGAAGGTCAAGGTGGAGGAGGCCAAGAGGAAGGAGTCAGAGCTCCTCAAAGGTCTCCGAGCAGAGCTCAAGAAGGCCCAGGAAAGTCAGAAGGAGATGAAACTGCTGCTGGACATGTATAAGTCTGCACCCAAGGAGCAGCGGGATAAGGTGCAGCTCATGGCAGCGGAACGCAAGGCCAAGGCTGAGGTCGATGAGCTACGGAGCCGTATCCGGGAATTAGAGGAGAGGGATCGGAGGGAGAGCAAGAAGATCGCGGATGAGGATGCCCTGCGGCGCATTCGTCAGGCAGAGGAGCAGATAGAACACCTGCAACGCAAGTTGGGTGCCACCAAGCAGGAGGAGGAGGCTCTGCTCTCAGAGATGGATGTGACAGGCCAGGCTTTTGAGGACATGCAGGAGCAGAATGGGCGGCTGCTACAGCAGTTGCGGGAAAAGGACGATGCCAACTTTAAGCTGATGTCAGAGCGGATCAAGGCCAACCAGATTCATAAGCTACTGCGGGAGGAGAAGGATGAGCTGGGCGAGCAGGTTCTTGGCCTCAAGTCTCAGGTGGATGCCCAGCTGCTGACCGTGCAGAAGCTGGAGGAAAAAGAGCGGGCCTTGCAGGGCAGCCTCGGGGGTGTGGAGAAGGAGCTGACACTGCGCAGCCAGGCCCTGGAGCTCAACAAGAGGAAG------------------------------------------------------------------------------------------------------------------------------------------------------------------------------------------------------------------------------------------------------------------------------------------------------------------------------------------------------------------------------------------------------------------------------------
>balAcu1
ATGTCTGGGCCCGGCAACAAACGCGCCGCCGGCGATGGGGGCTCGGGGCCCCCAGAGAAGAAGCTGAGTCGCGAGGAGAAGACCACAACCACGCTTATAGAGCCCATTCGTCTTGGGGGCATCTCTTCCACGGAGGAGATGGACTTGAAGGTTTTGCAGTTCAAGAATAAGAAACTGGCAGAGCGGTTGGAACAGAGACAGGCT---------TGTGAAGATGAACTCCGAGAACGAATTGAGAAGTTGGAGAAGCGGCAGGCCACAGATGATGCCACACTCCTCATTGTCAATCGCTACTGGGCCCAGCTGGATGAAACTGTGGAAGCCCTTCTCCGACACCATGAGAACCAGGGGGACCTGTCTTCA---GGGACAGAGGCGCCTGGGACCCAGGAGGGGCCAACACGTGATGAGACCCCTCTCACAGAGCCAGGGACATCGGAGCTGAGGGAGCCCCTGCCAATGCAGCTGCGGCCACCTCTCAGTGAGCCAGCCTTGGCTTTTGTGGTGGCCCTGGGTGCGAGCAGTAGTGAGGAGGTGGAGCTGCAGCTGCAGGGCCGCATGGAATTCTCCAAGGCAGCTGTGTCCCGTGTCGTGGAGGCCTCCGACCGCCTACAGCGCCAGGTGGAGGAACTCTGTCAGCGAGTATACAGCCGAGGGGACAGTGAGCCCCCCAGTGAGGCGGCTCGGGCACGCACCCGGGAGCTGGGCCGTGAGAACCGACGACTACAGGACTTGGCCACCCAGCTACAGGAGAAGCACCACCGCATCTCGTTGGAGTACTCTGAGCTCCAGGATAAAGTGACATCTGCAGAGACCAAAGTGCTGGAGATGGAGACGACAGTAGAAGACCTGCAGTGGGACATTGAGAAGTTGCGGAAGCGTGAGCAAAAGCTCAATAAGCACCTAGCGGAGGCCTTGGAGCAGCTCAACTCTGGCTACTATGTATCTGGGAGCTCCTCAGGCTTTCATGGGGGCCAGATCACACTCAGCATGCAGAAGTTTGAGATGCTGAATGCGGAGTTGGAGGAAAACCAGGAATTGGCCAATAGCTGCATGGCAGAGCTGGAGAAGCTGCAGGCCGAACTTCAGGGGGCTGTGCGGACCAATGAGCGCCTCAAGGTAGCCCTGCGGAGCCTTCCTGAGGAGGTGGTACGGGAGACAGGGGAATACCGAATGCTGCAGGCGCAGTTCTCACTGCTCTACAATGAGTCTCTGCAAGTGAAGACCCAGCTGGACGAGGCCCGTGGGCTGCTGCTGGCCACCAAGAATTCCCACCTGAGGCACATTGAGCACATGGAGAGTGATGAGCTGGGGCTGCAGAAGAAGCTGCGCACAGAGGTTATCCAGCTGGAGGATACGCTGGCCCAGGTACGCAAGGAGTACGAGATGCTGCGCATCGAGTTTGAACAGAACCTGGCGGCCAACGAGCAGGCGGGG------------------------------------------------------CCCATCAACCGGGAGATGCGCCACCTGATCAGCAGCCTCCAAAACCACAACCACCAGCTAAAGGGGGATGCTCAGCGATACAAGCGGAAGCTGCGGGAAGTGCAGGCTGAGATTGCCAAGCTCCGGGCCCAGGCCAGTGGCTCTACCCACTCCATCCCCACC---CTGGGCCACCCAGAGGACTCTGGCCTGAGTGCCCCAGCTGCAGGGAAAGAAGAGGGTGGGCCAGGCCCTGTTGGTGCCCCTGACGCCAGAAAGGAGATGGCTTCAATGCCTGGCGCTGCCATTACTACCTCCTTGGTGAAGAAGGAAGACCTGGTCCCTTCTGAGGAAGAGGCCCAGGCCCTGACCCCCGGGGCCCAGGGCCCCTCCTCCCGGGGCCGAGAACCTGAGGCCAAACCCAAGCGGGAGCTTCGGGAG---------CGGGAAGGGCCTGGGCTGGGACCCCCATCTGTAGCCTCAGCTCTCTCAAGGACTGATCGGGAGAAAGTCAAGGTGGAGGAGGCCAAGAGGAAGGAGTCAGAGCTCCTCAAAGGTCTACGAGCAGAGCTCAAGAAGGCCCAGGAAAGTCAGAAGGAGATGAAACTGCTGCTGGACATGTATAAGTCTGCACCCAAGGAGCAGCGGGATAAGGTGCAGCTCATGGCAGCGGAACGCAAGGCAAAGGCTGAGGTCGATGAGCTACGGAGCCGTATCCGGGAATTAGAGGAGAGGGATCGGAGGGAGAGCAAGAAGATCGCGGATGAGGATGCCCTGCGGCGCATTCGTCAGGCAGAGGAGCAGATAGAACACCTGCAACGCAAGTTGGGTGCCACCAAGCAGGAGGAGGAGGCTCTGCTCTCAGAGATGGATGTGACAGGCCAGGCTTTTGAGGACATGCAGGAACAGAATGGGCGGCTGCTACAGCAGTTGCGGGAAAAGGACGATGCCAACTTTAAGCTGATGTCAGAGCGGATCAAGGCCAACCAGATTCATAAGCTACTGCGGGAGGAGAAGGATGAGCTGGGCGAGCAGGTTCTTGGCCTCAAGTCCCAGGTGGATGCCCAGCTGCTGACCGTGCAGAAGCTGGAGGAAAAAGAGCGGGCCTTGCAGGGCAGCCTCGGGGGTGTGGAGAAGGAGCTGACACTGCGCAGCCAGGCCCTGGAGCTCAACAAGAGGAAGGCTGTGGAAGCAGCTCAGCTGGCCGAGGACCTGAAGGTGCAGCTGGAGCACGTGCAGACACGGCTGCGAGAGATCCAGCCTTGCCTGGCAGAGAGCCGGGCTGCCCGTGAGAAAGAGAGCTTCAACCTCAAGAGGGCTCAGGAGGACATCTCACGGCTGCGGCGCAAGCTGGAGAAGCAGAGGAAGGTGGAGGTTTACGCAGATGCCGATGAAATCCTCCAGGAGGAGATCAAGGAGTACAAGGCGCGGTTGACCTGCCCCTGCTGTAACACCCGCAAGAAGGATGCAGTCCTCACCAAGTGCTTCCACGTTTTCTGCTTCGAGTGTGTACGGGGCCGCTATGAGGCCCGCCAGAGGAAGTGCCCCAAGTGCAACGCAGCCTTTGGTGCCCATGACTTCCACCGTGTCTACATCAGC---
>HLequCab3
ATGTCTGGGCCGGGCAACAAACGCGCCGCCGGTGACGGGGGCTCGGGGCCCCCAGAGAAGAAGCTGAGCCGTGAGGAGAAGACCACAACCACGCTTATAGAGCCCATTCGTCTTGGGGGCATCTCTTCCACGGAGGAGATGGACCTGAAGGTGCTGCAGTTCAAGAACAAGAAACTAGCAGAGCGATTGGAACAGCGACAGGCT---------TGTGAAGATGAACTCCGAGAACGAATTGAGAAGCTGGAGAAGCGGCAGGCCACAGATGATGCCACCCTCCTCATTGTCAATCGCTACTGGGCCCAGTTGGATGAAACTGTGGAAGCCCTTCTCCGACACCATGAGAGCCAGGGGGAGCTGTCTTCA---GGGACAGAGGCACCTGGGACCCAGGAGGGGCCAACACGTGATGAGACCCCTCTCACAGAGCCAGGGACGTCGGAGCTGAGGGAGCCTCTGCTAATGCAGCTGCGGCCCCCTCTCAGTGAGCCAGCCTTGGCTTTTGTGGTGGCACTGGGTGCCAGCAGTAGTGAGGAGGTGGAGCTGCAGCTGCAGGGCCGTATGGAGTTCTCCAAAGCAGCCGTGTCCCGTGTCGTAGAGGCCTCAGACTGCCTACAGCGCCGGGTGGAGGAACTCTGTCAGCGAGCATACAGCCGAGGGGACAGTGAGCCCCCCGGTGAGGTGGCTCGGGCACGCACCCGGGAACTGGGCCGTGAGAACCGGCGGCTACAGGACTTGGCCACCCAGCTACAGGAGAAGCACCATCGCATCTCTTTGGAGTACTCTGAGCTCCAGGATAAAGTAACATCAGCAGAGACCAAGGTGCTGGAGATGGAGACAACAGTAGAGGACCTGCAGTGGGACATTGAGAAGCTGCGCAAGCGTGAGCAAAAGCTCAATAAACACCTGGCAGAGGCTTTGGAGCAGCTCAACTCTGGCTACTATGTGTCTGGGAGCTCCTCTGGCTTCCAGGGGGGCCAGATCACACTCAGCATGCAGAAGTTTGAGATGCTGAATGCAGAGTTGGAGGAAAACCAGGAATTGGCCAACAGCCGCATGGCAGAGCTAGAGAAGCTACAGGCCGAACTTCAGGGGGCTGTGCGGACCAATGAACGCCTCAAGGTGGCCTTGCGGAGCCTTCCTGAGGAGGTGGTACGTGAGACAGGGGAGTACCGAATGCTGCAGGCCCAATTCTCACTGCTCTACAACGAGTCTCTGCAAGTGAAGACCCAGCTGGACGAGGCCCGGGGGCTGCTGCTGGCCACCAAGAACTCCCACCTGAGACATATTGAGCACATGGAGAGTGATGAGCTGGGCCTGCAGAAGAAACTGCGCACAGAGGTTATCCAGCTGGAGGACACGTTGGCCCAGGTACGCAAGGAATACGAGATGCTACGCATCGAGTTTGAACAGAACCTGGCGGCCAACGAGCAGGCGGGG------------------------------------------------------CCCATCAACCGTGAGATGCGCCACCTGATCAGCAGCCTCCAAAACCACAACCACCAGCTAAAGGGGGATGCACAACGATATAAGCGGAAGCTGCGGGAAGTACAGGCTGAGATTGGCAAGCTCCGGGCCCAGGCCAGTGGTTCTACTCACTCCATCCCCAAC---CTGGGCCACCCAGAGGACTCTGGCCTCAGTGCCCCAGCCCCAGGGAAAGAAGAGTGTGGGCCAGGCCCCGTTGGTGCCCCTGATGGCAGAAAGGAGATGATGTCAGTGCCTGGCAGTGCCACCACTACCACCTCAGTGAAAAAGGAGGAGCTGGTCCCCTCTGAGGAAGATCCCCAGGCTGTAACCCCTGGGTCCCAAGGCCCCTCCTCCCGGGGCCGAGAACCAGAGGCCAGGCCCAAGCGGGAGCTTCGAGAG---------CGGGAAGGGCCTGGCCTGGGACCCCCATCTGTAGCCTCAGCTCTCTCAAGGGCTGATCGGGAGAAGGCCAAGGTGGAGGAGGCCAAGAGGAAGGAGTCAGAACTTCTCAAAGGTCTCCGAGCAGAGCTCAAGAAGGCCCAGGAAAGCCAGAAGGAGATGAAGCTGCTGCTGGACATGTACAAGTCAGCGCCCAAGGAGCAGCGGGATAAGGTGCAGCTCATGGCAGCCGAACGTAAGGCCAAGGCTGAGGTGGATGAACTACGGAGCCGCATCCGGGAATTGGAGGAGAGGGATCGAAGGGAGAGCAAGAAGATTGCGGATGAGGATGCCCTGCGGCGCATTCGGCAGGCAGAGGAGCAGATAGAACATCTGCAGCGCAAGTTGGGTGCCACCAAGCAGGAGGAGGAGGCTCTGCTGTCGGAGATGGATGTGACAGGTCAGGCTTTTGAGGACATGCAGGAGCAGAATGGGCGGCTGCTACAGCAGTTGCGGGAAAAGGATGATGCCAACTTTAAACTGATGTCAGAGCGGATCAAAGCCAACCAGATTCACAAGCTACTGCGGGAGGAGAAGGATGAGCTGGGCGAGCAGGTTCTTGGTCTCAAGTCCCAGGTGGATGCCCAGCTGCTGACTGTGCAGAAGCTGGAGGAAAAAGAGCGGGCCTTGCAGGGCAGCCTCGGAGGTGTGGAGAAGGAGCTGACACTGCGCAGCCAGGCCCTGGAGCTCAACAAGAGGAAGGCTGTGGAAGCTGCCCAGCTGGCCGAAGACCTGAAGGTGCAGCTGGAGCATGTGCAGACGCGGCTGCGAGAGATCCAGCCTTGCCTGGCAGAGAGCCGGGCTGCTCGTGAGAAAGAGAGCTTCAACCTCAAGAGGGCTCAGGAGGACATCTCACGGCTGCGTCGCAAGCTGGAGAAGCAGAGGAAGGTGGAGGTTTACGCAGATGCTGATGAAATCCTCCAGGAGGAGATCAAGGAGTACAAGGCGCGGTTGACCTGCCCCTGCTGTAACACCCGCAAGAAGGATGCAGTCCTTACCAAGTGCTTCCACGTTTTCTGCTTCGAGTGCGTGCGGGGCCGCTATGAGGCCCGCCAGAGGAAGTGCCCCAAGTGCAACGCGGCCTTTGGTGCCCACGACTTCCACCGTGTCTACATCAGC---
>felCat8
ATGTCTGGACCCGGCAACAAACGCGCCGCCGGCGACGGGGGCTCAGGGCCCCCAGAGAAGAAGCTGAGCCGTGAAGAGAAGACCACAACCACGCTCATAGAGCCCATTCGTCTTGGGGGCATCTCTTCCACGGAGGAGATGGACCTGAAGGTTCTGCAGTTCAAGAACAAGAAACTAGCAGAGCGGTTGGAACAGCGACAGGCT---------TGCGAAGATGAACTCCGAGAACGAATTGAGAAGCTGGAGAAGCGGCAGGCCACAGACGATGCCACACTTCTCATTGTCAATCGCTACTGGGCCCAGCTGGATGAAACCGTGGAAGCCCTTCTCCGACACCATGAGAGCCAGGGGGAGCTGTCTTCA---GGGACAGAGGCGCCTGGGACCCAGGAGGGACTGACACGTGATGAGACCCCTGTCACAGAGCCAGGGACATCGGAGCTGAGGGAGCCTCTGCCGGTGCAGCCGCGGCCCCCGCTCAGTGAGCCAGCCTTGGCTTTTGTGGTAGCACTGGGCGCCAGCAGCAGTGAGGAGGTGGAGCTCCAGCTGCAGGGCCGGATGGAGTTCTCCAAGGCAGCTGTGTCCCGGGTCGTAGAGGCCTCAGACCGCCTACAACGCCGGGTGGAGGAACTCTGTCAGCGAGTATATAGCCGAGGGGACAGCGAGCCCCCCAGTGAGGTGGCTCGGGCGCGCACCCGGGAGCTGGGTCGTGAGAACCGGCGACTGCAGGACTTGGCCACCCAGCTACAGGAGAAGCACCACCGCATCTCATTGGAGTATTCTGAGCTCCAGGATAAAGTGACGTCAGCAGAGACCAAGGTGCTAGAGATGGAGACGACGGTGGAGGACCTGCAGTGGGACATCGAGAAGCTGCGCAAGCGTGAGCAGAAGCTCAATAAGCACCTGGCGGAGGCCTTGGAGCAGCTCAACTCTGGCTACTATGTGTCTGGGAGCTCCTCAGGTTTCCAGGGGGGCCAGATCACACTCAGCATGCAGAAGTTTGAGATGCTGAATGCAGAGTTGGAAGAAAACCAGGAATTGGCCAACAGCCGGATGGCAGAGCTGGAGAAGCTACAGGCCGAGCTTCAGGGGGCTGTGCGGACCAATGAGCGCCTCAAGGTAGCCCTGCGGAGCCTTCCTGAGGAGGTGGTGCGGGAAACGGGGGAGTACCGGATGTTGCAGGCCCAGTTCTCACTGCTCTATAATGAGTCTCTGCAAGTGAAGACCCAGCTTGATGAGGCCCGGGGGCTGCTGCTGGCTACCAAGAATTCCCACCTGAGACACATTGAGCACATGGAGAGCGATGAGCTGGGGCTACAGAAAAAGCTGCGCACAGAGGTTATCCAGCTGGAGGACACGCTGGCCCAGGTACGCAAGGAGTACGAGATGCTGCGCATCGAGTTTGAACAGAACCTGGCGGCCAACGAGCAGGCGGGG------------------------------------------------------CCCATCAACCGTGAGATGCGCCACCTGATCAGCAGCCTCCAAAACCACAACCACCAGCTAAAGGGGGATGCCCAGCGATACAAGCGGAAGCTGCGGGAAGTGCAGGCTGAGATTGGCAAGCTCCGGGCCCAGGCCAGTGGCTCAACCCACTCCATTCCGAAC---CTGGGCCACCCAGAGGACTCTGGCCTCAGTGCCCCAACCCCAGGGAAAGAAGAGGGTGGGCCAGGCCCTGTCAGTGCCCCTGACAGCAGAAAGGAGGTGGCTTCAGTGCCTGGTGCCACCACTGCTGCCTCCTCAGCAAAGAAAGAGGAGCTGGCCCCCTCTGAGGAAGATTCCCAGGCCTTAACTCCTGGGTCCCAGGGCCCCTCCTCCCGGAGCCGAGAACCTGAGGCCAGGCCCAAGCGGGAGCTTCGGGAG---------CGGGAAGGGCCTGGCCTGGGACCCCCATCTGTAGCCTCAGCTCTCTCAAGAGCTGATCGGGAGAAGGCCAAGGTGGAGGAGGCCAAGAGGAAGGAGTCAGAACTCCTTAAAGGTCTCCGAGCAGAGCTCAAGAAGGCCCAGGAAAGCCAGAAGGAGATGAAGCTGCTGCTGGACATGTACAAGTCAGCACCCAAGGAACAGCGGGATAAGGTGCAGCTCATGGCAGCCGAACGCAAGGCCAAGGCTGAGGTCGATGAACTACGAGGCCGCATTCGGGAATTGGAGGAGAGGGACCGAAGAGAGAGCAAGAAAATTGCTGATGAGGACGCCCTGCGGCGCATTCGGCAAGCCGAGGAACAGATCGAACACCTGCAGCGCAAGTTGGGTGCTACCAAGCAGGAAGAAGAGGCTTTGCTGTCGGAGATGGATGTGACGGGTCAGGCTTTTGAGGACATGCAGGAACAAAATGGGAGGCTGCTACAGCAGTTACGGGAGAAGGATGATGCCAACTTTAAGTTGATGTCAGAACGGATCAAGGCCAACCAGATTCACAAGCTACTGCGGGAGGAGAAGGATGAGCTGGGCGAGCAAGTTCTTGGCCTCAAGTCCCAGGTGGATGCCCAGCTGCTGACCGTGCAGAAGCTGGAGGAAAAAGAGCGGGCCTTGCAGGGCAGCCTCGGGGGTGTAGAGAAGGAGCTGACGCTGCGCAGCCAGGCCCTGGAGCTCAACAAAAGGAAGGCTGTGGAAGCAGCCCAGCTGGCCGAGGACCTAAAGGTGCAGCTGGAGCACGTACAGACGCGGCTGCGAGAGATCCAGCCTTGCCTGGCAGAGAGCCGGGCCGCTCGCGAGAAAGAGAGCTTCAACCTCAAGAGGGCTCAGGAGGACATCTCCCGACTGCGGCGCAAGTTGGAGAAGCAGAGGAAGGTGGAGGTTTACGCAGATGCCGATGAAATTCTCCAGGAGGAGATCAAGGAGTACAAGGCGCGGTTGACCTGCCCCTGCTGTAACACCCGCAAGAAGGATGCAGTCCTTACCAAGTGCTTCCACGTTTTCTGCTTCGAGTGCGTGCGGGGCCGCTATGAGGCCCGCCAGAGGAAGTGCCCCAAGTGCAACGCAGCCTTTGGTGCCCACGACTTCCACCGTGTCTACATCAGC---
>canFam3
ATGTCTGGACCCGGCAACAAACGCGCCGCCGGCGACGGGGGCTCAGGGCCCCCAGAGAAGAAGCTGAGCCGCGAGGAGAAGACCACGACCACGCTTATAGAGCCTATTCGTCTTGGGGGCATCTCTTCTACGGAGGAGATGGACCTGAAGGTTCTGCAGTTCAAGAACAAGAAACTAGCAGAGCGATTGGAACAGCGACAGGCT---------TGTGAAGATGAACTCCGAGAACGAATTGAGAAGCTGGAGAAGCGGCAGGCCACAGATGATGCCACACTGCTCATTGTCAATCGCTACTGGGCCCAGCTGGATGAAACTGTGGAAGCCCTTCTTCGACACCATGAGAGCCAGGGGGAGCTGTCTTCA---GGGACAGATGCGCCTGGGACCCAGGAGGGGCCAGCACGTGATGAGACCCCTCTCACAGAACCAGGGACATCGGAACTGAGGGAGCCCCTACCAGTGCAGCTGCGGCCCCCCCTCAGTGAGCCAGCTTTGGCTTTTGTGGTAGCACTGGGCGCAAGCAGTAGTGAGGAGGTGGAGCTGCAGCTGCAGGGCCGAATGGAGTTCTCCAAGGCAGCTGTGTCCCGTGTTGTAGAGGCCTCAGACCGCCTACAGCGCCGAGTGGAGGAACTCTGTCAGCGAGTATACAGCCGAGGGGACAGTGAGCCCCCCGGTGAGGTGGCTCGGGCACGTACCCGGGAGTTGGGTCGTGAGAACCGGCGGCTGCAGGACTTGGCCACCCAGCTACAAGAGAAGCACCACCGCATCTCATTGGAGTACTCTGAGCTCCAGGATAAAGTGACATCAGCAGAGACCAAGGTGCTGGAGATGGAGACGACAGTGGAGGATCTGCAGTGGGACATCGAGAAGCTGCGCAAGCGTGAGCAGAAGCTCAATAAACACCTGGCGGAGGCCTTGGAGCAGCTCAACTCTGGCTACTACGTATCTGGGAGCTCCTCAGGTTTCCAGGGGGGTCAGATCACACTCAGCATGCAGAAGTTCGAGATGCTGAATGCAGAGTTGGAGGAAAACCAGGAATTGGCCAACAGCCGTATGGCAGAGCTGGAGAAGCTACAGGCTGAACTTCAGGGCGCTGTGCGGACCAACGAGCGCCTCAAGGTGGCCCTGCGGAGCCTTCCTGAGGAGGTGGTGCGGGAAACAGGGGAGTACCGAATGCTGCAGGCCCAGTTTTCACTGCTCTACAATGAGTCTCTGCAAGTCAAGACCCAGCTAGATGAGGCCCGGGGGCTGCTGCTGGCTACCAAGAATTCCCACCTGAGACACATTGAACACATGGAGAGCGATGAGCTGGGGCTGCAGAAGAAGCTGCGCACAGAGGTTATCCAGCTGGAGGACACGCTGGCCCAGGTACGCAAGGAGTACGAGATGCTGCGCATCGAGTTTGAACAGAACCTGGCAGCCAACGAGCAGGCGGGG------------------------------------------------------CCCATCAACCGAGAGATGCGCCACCTGATCAGCAGCCTCCAAAACCACAACCACCAGCTAAAGGGGGACGCCCAGCGGTACAAGCGGAAACTGCGGGAAGTGCAGGCTGAGATTGGCAAGCTCCGGGCCCAGGCCAGTGGCTCAACCCACTCCGTCCCCAAC---CTGGGCCACCCAGAGGACTCTGGCCTCAGTGCCCCAGCCCCAGGGAAAGAAGAGGGTGGGCCAGGCCCAGTCACTGCCCCCGATGGCAGGAAGGAGATGGCTTCAGTGCCTGGTGTCACCACTACTACCTCCTCAGCAAAGAAGGAGGAGCTGGTCCCTTCTGAGGAAGATGTCCAGGCCCTAACTCCTGGCTCCCAGGGTCCCTCCTCCCGGAGCCGAGAACCTGAGGCCAGGCCCAAGCGGGAGCTTCGTGAG---------CGGGAAGGGCCTGGTCTTGGACCCCCATCTGTAGCCTCAGCTCTCTCAAGGGCTGATCGGGAGAAGGCCAAGGTGGAAGAGGCCAAGAGGAAGGAGTCAGAACTCCTCAAAGGTCTCCGAGCAGAGCTCAAGAAGGCCCAGGAAAGCCAGAAGGAGATGAAGCTGCTGCTGGACATGTACAAGTCAGCACCCAAAGAACAACGGGATAAGGTGCAGCTCATGGCAGCTGAACGCAAGGCCAAGGCTGAGGTTGATGAACTACGGAGCCGCATTCGAGAATTGGAGGAGAGGGACCGAAGGGAGAGCAAAAAAATTGCAGATGAGGATGCCCTGCGGCGCATTCGGCAGGCGGAGGAGCAGATCGAACATCTGCAGCGCAAGTTGGGTGCTACCAAGCAGGAAGAGGAAGCTCTGCTGTCAGAGATGGATGTAACTGGTCAAGCTTTTGAGGACATGCAGGAGCAAAATGGGCGGCTGCTACAGCAGTTACGGGAAAAGGATGATGCCAACTTTAAGCTGATGTCAGAGCGGATCAAGGCCAACCAGATTCACAAGCTACTGCGGGAGGAGAAGGATGAGCTGGGCGAGCAAGTTCTGGGCCTAAAGTCCCAGGTGGATGCCCAGCTGCTGACCGTGCAAAAGTTGGAGGAAAAAGAACGGGCCTTGCAGGGCAGCCTTGGGGGTGTGGAGAAGGAGCTGACGCTGCGCAGCCAAGCCCTGGAGCTCAACAAGAGGAAGGCTGTGGAAGCGGCCCAGCTGGCTGAGGACCTAAAGGTGCAGCTGGAACACGTGCAGACGCGGCTGCGAGAGATCCAGCCTTGCCTGGCAGAGAGTCGGGCTGCTCGTGAGAAGGAGAGCTTCAACCTCAAGAGGGCTCAGGAGGATATATCACGGCTGCGACGCAAGTTGGAGAAGCAGAGGAAGGTGGAGGTTTATGCAGATGCCGATGAAATCCTTCAGGAGGAGATCAAGGAGTACAAGGCGCGGTTGACCTGCCCCTGCTGTAACACCCGCAAGAAGGATGCAGTCCTTACCAAGTGCTTCCACGTTTTCTGCTTCGAGTGTGTGCGGGGCCGCTATGAGGCCCGCCAGAGGAAGTGCCCCAAGTGCAACGCGGCCTTTGGTGCCCACGACTTCCATCGTGTCTACATCAGC---
>ailMel1
ATGTCTGGACCCGGCAACAAACGCGCAGCCGGCGACGGGGGCTCAGGGCCCCCAGAGAAGAAGCTGAGCCGCGAGGAGAAGACTACGACCACGCTTATAGAGCCCATTCGTCTTGGGGGCATCTCTTCCACGGAGGAGATGGACCTGAAGGTTCTGCAGTTCAAGAACAAGAAACTAGCAGAGCGGTTGGAACAGCGACAGGCT---------TGCGAAGATGAGCTCCGAGAGCGAATTGAGAAGCTGGAGAAGCGTCAGGCCACAGATGATGCCACACTCCTCATTGTCAATCGCTACTGGGCCCAGCTGGATGAAACTGTGGAAGCCCTTCTCCGACACCATGAGAGCCAGGGGGAGCTGTCTTCA---GGGACAGAGGCGCCTGGGACCCAGGAGGGGCCGACACGTGATGAGACCCCTCTCACAGAGCCAGGGACATCGGAGCTGAGGGAGCCCCTGCCAGTGCAGCTGCGGCCCCCGCTCAGTGAGCCAGCCTTGGCTTTTGTGGTAGCACTGGGCGCCAGCAGTAGTGAGGAGGTGGAGCTGCAGCTGCAGGGCCGAATGGAGTTCTCCAAGGCTGCCGTGTCCCGTGTGGTAGAGGCCTCAGACCGCCTGCAGCGCCGGGTGGAGGAACTCTGTCAGCGAGTGTACAGCCGAGGGGACAGTGAGCCCCCCGGTGAGGTGGCTCGGGCACGCACCCGGGAGTTGGGTCGTGAGAACCGGCGGCTGCAGGACTTGGCTACCCAGCTACAAGAGAAGCACCACCGCATCTCGTTGGAGTACTCTGAGCTCCAGGATAAAGTAACATCAGCAGAGACCAAGGTGCTGGAGATGGAGACGACGGTGGAGGACCTGCAGTGGGACATTGAGAAGCTGCGCAAGCGTGAGCAGAAGCTCAATAAGCACCTGGCGGAGGCCTTGGAGCAGCTCAACTCTGGCTACTATGTGTCTGGGAGCTCCTCTGGCTTCCAGGGGGGCCAGATCACACTCAGCATGCAGAAGTTTGAGATGCTGAATGCAGAGTTGGAGGAAAACCAGGAATTGGCCAATAGCCGTATGGCAGAGCTGGAGAAGCTGCAGGCCGAACTTCAGGGGGCTGTGCGGACCAATGAGCGCCTCAAGGTGGCCCTGCGGAGCCTTCCTGAGGAGGTGGTGCGGGAAACGGGGGAGTACCGAATGCTGCAGGCCCAGTTCTCGCTGCTCTACAACGAGTCTCTGCAAGTGAAGACCCAGCTTGATGAGGCCCGGGGGCTGCTGCTGGCCACCAAGAATTCCCACCTGAGACACATTGAGCACATGGAGAGCGATGAGCTGGGGCTGCAGAAGAAGCTGCGCACAGAGGTTATCCAGCTGGAGGACACGCTGGCGCAGGTACGCAAGGAGTACGAGATGCTGCGCATCGAGTTTGAACAGAACCTGGCGGCCAACGAGCAGGCAGGG------------------------------------------------------CCCATCAACCGTGAGATGCGCCACCTGATCAGCAGCCTCCAAAACCACAACCACCAGCTAAAGGGGGATGCCCAGCGGTACAAGCGGAAGCTGCGGGAGGTGCAGGCGGAGATTGGCAAGCTCCGGGCCCAGGCCAGTGGCTCAACCCACTCCATCCCCAAC---CTGGGCCACCCAGAGGACTCTGGCCTCAGCGCCCCAGCCCCAGGGAAAGAAGAGGGTGGGCCAGGCCCTGTCACTGCCCCCGACAGCAGAAAGGAGATGGCTTCGGTGCCTGGCACCGCCACGACTACCTCCTCAGCGAAGAAGGAGGAGCTGGTCCCCTCTGAGGAGGATGCCCAGGCCCTAACTCCTGGGTCCCAGGGCCCCTCCTCCCGGGGTCGAGAACCTGAGGCCAGGCCCAAGCGGGAGCTTCGAGAG---------CGGGAAGGGCCTGGCCTGGGACCCCCATCTGTAGCCTCAGCTCTCTCAAGGGCTGATCGGGAGAAGGCCAAGGTGGAGGAGGCCAAGAGGAAGGAGTCAGAACTCCTCAAAGGTCTCCGAGCAGAGCTCAAGAAGGCCCAGGAAAGCCAGAAGGAGATGAAGCTGCTGCTGGACATGTACAAGTCAGCACCCAAGGAGCAGCGGGATAAGGTGCAGCTCATGGCAGCAGAGCGCAAGGCCAAGGCTGAGGTTGATGAACTACGGAGCCGTATCCGGGAATTGGAGGAGAGGGACAGGAGGGAGAGCAAAAAAATTGCGGATGAGGACGCCCTGCGGCGCATTCGGCAGGCGGAGGAGCAGATCGAACACCTGCAGCGCAAGTTGGGCGCCACCAAGCAGGAAGAGGAGGCTCTGCTGTCAGAGATGGATGTAACCGGTCAGGCTTTCGAAGACATGCAGGAGCAGAACGGGCGGCTGCTGCAGCAGTTACGGGAAAAGGATGATGCCAACTTTAAGCTGATGTCAGAGCGGATCAAGGCCAACCAGATCCACAAGCTGCTGCGGGAAGAGAAGGATGAGCTGGGCGAGCAAGTGCTGGGCCTGAAGTCCCAGGTGGATGCCCAGCTGCTGACCGTGCAGAAGCTGGAGGAAAAAGAGCGGGCCTTGCAGGGCAGCCTCGGGGGCGTGGAGAAGGAGCTGACGCTGCGCAGCCAGGCCCTGGAGCTCAACAAGAGGAAGGCTGTGGAAGCGGCCCAGCTGGCTGAGGATCTAAAGGTACAGCTGGAGCATGTGCAGACACGGCTGCGAGAGATCCAGCCTTGCCTGGCAGAGAGCCGGGCTGCTCGAGAGAAAGAGAGCTTCAACCTCAAGAGGGCTCAGGAGGACATCTCACGGCTGCGGCGCAAGCTGGAGAAGCAGAGGAAGGTGGAGGTTTATGCAGATGCCGATGAAATCCTCCAGGAGGAGATCAAGGAGTACAAGGCGCGGTTGACCTGCCCCTGCTGTAACACCCGCAAGAAGGATGCAGTCCTTACCAAGTGCTTCCACGTTTTCTGCTTCGAGTGCGTGCGGGGCCGCTATGAGGCCCGCCAGAGGAAGTGCCCCAAGTGCAACGCGGCCTTTGGTGCCCACGACTTCCACCGCGTCTACATCAGC---
>lepWed1
ATGTCTGGACCCGGCAACAAACGCGCCGCCGGCGACGGTGGCTCAGGGCCCCCAGAGAAGAAGCTGAGCCGAGAGGAGAAGACCACGACCACGCTTATAGAGCCCATTCGTCTTGGGGGCATCTCTTCCACGGAGGAGATGGACCTGAAGGTTCTGCAGTTCAAGAACAAGAAACTGGCAGAGCGGTTGGAACAGCGACAGGCT---------TGTGAAGATGAACTCCGAGAACGAATTGAGAAGCTGGAGAAGCGGCAGGCCACAGATGATGCCACACTCCTCATTGTCAATCGCTACTGGGCCCAGCTGGATGAAACTGTGGAAGCCCTTCTCCGACACCATGAGAGCCAGGGGGAGCTGTCTTCA---GGGACAGAGGCGCCTGGGACCCAGGAGGGGCCGACACGTGATGAGACCCCTCTCACAGAGCCAGGGACATCGGAGCTGAGGGAGCCCCTGCCAGTGCAGCTGCGGCCCCCCCTCAGTGAGCCAGCCTTGGCTTTTGTGGTAGCACTGGGCGCCAGCAGTAGTGAGGAGGTGGAGCTGCAGCTCCAGGGCCGAATGGAGTTCTCCAAGGCAGCCGTGTCCCGTGTCGTAGAGGCCTCAGACCGCCTACAGCGCCGGGTGGAGGAACTCTGTCAGCGAGTATACAGCCGAGGGGACAGTGAGCCCCCCGGTGAGGTGGCTCGGGCACGCACCCGGGAGTTGGGTCGTGAGAACCGGCGGCTGCAGGACTTGGCCACTCAGCTACAAGAGAAGCACCATCGCATCTCGTTGGAGTACTCTGAGCTCCAGGATAAAGTGACATCAGCAGAGACCAAGGTGCTGGAGATGGAGACGACGGTGGAGGACCTGCAATGGGACATTGAGAAGCTGCGCAAGCGTGAGCAGAAGCTCAATAAGCACCTGGCAGAGGCCTTGGAGCAGCTCAACTCTGGCTACTATGCGTCTGGGAGCTCCTCCGGCTTCCAGGGGGGCCAGATCACACTCAGCATGCAGAAATTTGAGATGCTGAATGCAGAGTTGGAGGAAAACCAGGAATTGGCCAACAGCCGTATGGCAGAGCTAGAGAAGCTGCAGGCCGAACTTCAGGGGGCTGTGCGGACCAATGAGCGCCTCAAGGTGGCCCTGCGGAGCCTTCCCGAGGAGGTGGTGAGGGAAACGGGGGAGTACCGAATGCTGCAGGCCCAGTTCTCGCTGCTCTACAACGAGTCTCTGCAAGTGAAGACCCAGCTGGATGAGGCCCGGGGGCTGCTGCTGGCTACCAAGAATTCCCACCTAAGACACATTGAGCACATGGAGAGTGATGAGCTGGGGCTGCAGAAGAAGCTGCGCACAGAGGTTATCCAGCTGGAGGACACACTGGCCCAGGTACGCAAGGAGTACGAGATGCTGCGCATCGAGTTCGAGCAGAACCTGGCGGCCAACGAGCAGGCGGGG------------------------------------------------------CCCATCAACCGTGAGATGCGCCACCTGATCAGCAGCCTCCAAAACCACAACCACCAGCTAAAGGGGGACGCCCAGCGGTACAAGCGGAAGCTGCGGGAAGTGCAGGCAGAGATTGGCAAGCTCCGGGCCCAGGCCAGCGGCTCAACCCACTCCATCCCCAAC---CTGGGCCACCCAGAAGAATCTGGCCTCAGTGCCCCAGCCCCAGGGAAAGAAGAGGGTGGGCCAGGCCCTGTCACTGCCCCTGACAGCAGAAAGGAGATGGCTTCAGTGCCTGGCACCACCACTACTACCTCCTTAGCGAAGAAGGAGGAGCTGGTCCCCTCTGAGGAAGATGCCCAGGCCATAACTCCTGGGTCCCAGGGCCCCTCCTCCCGGGGCCGAGAACCTGAGGCCAGGCCCAAGCGGGAGCTTCGAGAG---------CGGGAAGGGCCTGGCCTGGGACCCCCATCTGTGGCCTCGGCTCTCTCAAGGGCTGATCGGGAGAAGGCCAAGGTGGAGGAGGCCAAGAGGAAGGAGTCAGAACTCCTCAAAGGTCTCCGAGCAGAGCTCAAGAAGGCCCAGGAGAGCCAGAAGGAGATGAAGCTGTTGCTGGACATGTACAAGTCAGCACCCAAGGAACAGCGGGATAAGGTGCAGCTCATGGCAGCTGAACGCAAGGCCAAGGCTGAGGTTGATGAACTACGGAGCCGTATTCGGGAATTGGAGGAAAGGGACAGAAGGGAGAGCAAAAAAATTGCGGATGAGGACGCCCTGCGGCGCATTCGCCAGGCGGAGGAGCAGATCGAGCACCTGCAGCGCAAGTTGGGTGCTACCAAGCAGGAAGAGGAGGCTCTGTTGTCAGAGATGGATGTAACCGGTCAGGCTTTTGAAGACATGCAGGAGCAAAACGGGCGGCTGCTACAGCAGTTACGGGAAAAGGATGATGCCAACTTCAAGCTGATGTCCGAGCGGATCAAGGCCAACCAGATACACAAGCTGCTGCGGGAGGAGAAGGATGAGCTGGGCGAGCAAGTTCTGGGCCTGAAGTCCCAGGTGGATGCCCAGCTGCTGACCGTGCAGAAGCTGGAGGAGAAAGAGCGGGCCTTGCAGGGCAGCCTTGGGGGTGTGGAAAAGGAGCTGACGCTGCGCAGCCAGGCCCTGGAGCTCAACAAGAGGAAGGCTGTGGAAGCGGCCCAGCTGGCCGAGGATCTAAAGGTGCAGCTGGAGCACGTGCAGACGCGACTGCGAGAGATCCAGCCCTGCCTGGCGGAGAGCCGGGCTGCTCGCGAGAAAGAGAGCTTCAACCTCAAGAGAGCTCAGGAGGACATCTCACGGCTGCGGCGCAAGCTGGAGAAGCAGAGGAAGGTGGAGGTTTATGCAGATGCCGATGAAATCCTCCAGGAGGAGATCAAGGAGTACAAG---------------------------------------------------------------------------------------------------------------------------------------------------------------------------------
>tarSyr2
ATGTCTGGGCCCGGCAACAAACGCGCCGCCAGCGATGGGGGCTCAGGGCCGCCAGAGAAGAAGCTGAGTCGCGAAGAGAAGACCACAACCACTCTTATCGAACCTATTCGTCTTGGAGGCATCTCTTCCACGGAGGAGATGGACCTAAAGGTATTGCAATTCAAGAACAAGAAACTGGCAGAGCGGTTGGAACAGCGACAGGCT---------TGTGAAGATGAACTCCGAGAACGAATTGAGAAATTAGAGAAGCGGCAGGCCACAGATGATGCCACACTTCTCATTGTCAATCGCTATTGGGCCCAGCTGGATGAAACTGTGGAAGCCCTTCTCCGATGCCATGAAAGCCAAGGGGAGCTGTCTTCA---GGGACAGAGGCACCTGGGACCCAGGAGGGGCCAACACATGATGGGACCCCTCTCACAGAACCAGGAACGTCAGAGCTGAGGGAGCCCCTGCCGGTGCAGCTGCGACCCCCTCTCAGTGAGCCAGCCTTGGCTTTTGTGGTGGCACTAGGTGCCAGCAGCAGTGAGGAGGTGGAGCTGCAGCTACAGGGCCGTATGGAGTTCTCCAAAGCAGCTGTGTCCCATGTGGTAGAGGCCTCAGACCGCCTACAGCGCCGGGTGGAGGAACTCTGTCAGCAAGTGTACAGTCGAGGGGACGGTGAGCCCCTCAGTGAGGCGGCTCGGGCACGCACTCGGGAGCTAGGCCGTGAGAACCGGCGACTACAGGACTTGGCCACCCAACTGCAGGAGAAGCACCACCGCATCTCATTGGAGTACTCTGAGCTCCAGGATAAAGTGACATCAGCAGAGACAAAGGTGCTAGAGATGGAGACTACAGTGGAGGACCTGCAGTGGGACATTGAGAAGCTGCGCAAGCGAGAGCAAAAGCTTAATAAGCATTTGGCAGAGGCCTTGGAACAGCTTAATTCTGGCTACTATGTGTCAGGGAGCTCCTCAGGCTTCCAGGGGGGCCAGATCACCCTCAGCATGCAGAAGTTTGAGATGTTGAATGCAGAGTTGGAGGAAAATCAGGAATTGGCCAACAGCCGCATGGCAGAACTGGAGAAGCTGCAGGCTGAACTTCAGGGGGCTGTGCGGACCAATGAGCGCCTCAAGGTGGCCCTGCGGAGTCTTCCTGAGGAGGTGGTACGGGAGACAGGGGAGTACCGCATGCTGCAGGCCCAGTTCTCACTGCTCTACAATGAGTCTCTGCAAGTCAAGACCCAGCTGGATGAAGCTCGGGGGCTGCTGCTGGCCACCAAGAACTCCCACCTGAGACACATTGAGCACATGGAGAGTGATGAGCTGGGGCTGCAGAAGAAGCTGCGCACGGAGGTCATCCAACTGGAGGACACGCTGGCCCAGGTACGCAAGGAGTACGAGATGCTGCGCATCGAGTTTGAGCAGAACCTGGCGGCCAACGAGCAGGCGGGG------------------------------------------------------CCCATCAATCGTGAGATGCGCCACCTGATTAGCAGTCTCCAAAACCACAACCACCAGCTAAAGGGGGATGCCCAACGATACAAGCGGAAGCTTCGAGAAGTGCAGACTGAGATTGGCAAGCTCCGGGCCCAAGCCAGTGGCTCTACCCATTCCATCCCCAGCAGTCTGAGCCACCCAGAGGACTCTGGCCCCAATACCCCAGCTCCAGGGAAAGAGGAAGGTGGGCCAGGCCCAGTCACTACCCCTGACACCAGAAAGGAGGTGGCTTCAGTGCCTGGTGCCACCACTACTACTTCGTCAATAAAGAAGGAGGAGCTGGTCCCCTCCGAAGAAGATGCCCAGGCCTTAACCCCTGGGGCCCAGGGCCCTTCCTCCCGGGGCCGAGAACCTGAGGCCAGGCCCAAAAGAGAGCTCCGGGAA---------CGGGAAGGGCCCAGCTTGGGACCCCCACCTGTGGCCTCAGCTCTCTCAAGGACTGATCGGGAGAAGGCCAAGGTGGAGGAGGCCAAGAGGAAGGAGTCAGAACTCCTCAAGGGTCTTCGAGCAGAGCTCAAGAAGGCCCAGGAAAGCCAAAAGGAGATGAAGTTGCTGCTGGATATGTATAAGTCAGCACCCAAGGAACAGCGGGATAAGGTGCAGCTCATGGCAGCTGAACGCAAGGCCAAGGCTGAGGTTGATGAGCTTCGGAGCCGCATCCGGGAATTGGAAGAGAGGGATCGAAGGGAGAGCAAGAAGATTGCAGATGAGGATGCCTTGCGTCGCATTCGGCAGGCGGAGGAGCAGATAGAACACCTACAGCGCAAGTTGGGTGCCACCAAGCAGGAGGAAGAGGCTCTGCTGTCGGAGATGGATGTGACAGGTCAGGCTTTTGAGGACATGCAGGAACAGAACGGGCGACTGCTACAGCAGTTGCGGGAAAAGGATGATGCCAACTTCAAGCTGATGTCAGAGCGGATCAAGGCCAATCAGATCCACAAACTGCTGCGGGAGGAGAAGGATGAGTTAGGCGAACAGGTCCTTGGCCTCAAGTCCCAGGTGGATGCCCAGCTGCTGACTGTGCAGAAGCTAGAGGAGAAGGAACGGGCCTTGCAGGGCAGCCTTGGGGGTGTGGAGAAGGAGTTGACGCTGCGCAGCCAAGCCCTGGAGCTCAATAAGAGGAAGGCTGTGGAAGCAGCCCAGCTGGCTGAGGACCTGAAGGTGCAGGTGGAGCATGTGCAGACTCGGCTACGAGAGATCCAGCCCTGCCTGGCAGAGAGCCGGGCTGCTCGGGAGAAAGAAAGCTTCAACCTCAAGAGGGCTCAGGAGGACATCTCACGGCTACGGCGCAAGCTGGAGAAGCAGAGGAAGGTGGAGGTTTATGCAGATGCTGATGAAATCCTCCAGGAGGAGATCAAGGAGTACAAGGCGCGGTTGACCTGCCCCTGCTGTAACACCCGCAAGAAGGATGCGGTCCTAACCAAGTGCTTCCACGTTTTCTGCTTCGAGTGCGTGCGGGGCCGCTATGAGGCCCGCCAGAGGAAGTGCCCCAAGTGCAACGCGGCCTTTGGTGCCCACGACTTCCACCGAATCTACATCAGC---
>micMur3
ATGTCTGGGCCCGGCAACAAACGCGCCGCCGGCGACGGGGGCTCAGGGCCCCCAGAGAAAAAGCTGAGTCGCGAGGAGAAGACCACAACCACTCTTATAGAGCCTATTCGTCTTGGAGGCATCTCTTCCACGGAGGAGATGGACCTGAAGGTACTGCAGTTCAAAAACAAGAAGCTGGCAGAGCGGTTGGAACAGCGACAGGCT---------TGTGAAGATGAACTCCGAGAACGAATTGAGAAGTTGGAGAAGCGGCAGGCCACAGATGATGCCACACTCCTTATTGTCAATCGCTACTGGGCCCAGCTGGATGAAACTGTGGAAGCCCTTCTCCGATGCCATGAGAGCCAGGGAGAGCTGTCTTCG---GGGACAGAGGCACCTGGGACCCAGGAGGGGCCAACACGTGATGGGACCCCTTTCACAGAGCCAGGGACATCAGAGCTGAGGGAGCCTCTGCCAATGCAGCTGCGGCCCCCTCTCAGTGAGCCAGCCTTGGCTTTTGTGGTAGCACTGGGTGCCAGCAGCAGTGAGGAGGTAGAGCTGCAGCTGCAAGGCCGTATGGAGTTCTCCAAGGCAGCTGTGTCCCGTGTAGTAGAGGCCTCAGACCGCCTACAGCGCCGGGTGGAGGAACTCTGTCAGCGAGTATACAGCCGAGGGGAAAATGAGCCCCTCGGTGAGGTGGCTCGGGCACGCACCCGGGAGCTGGGCCGTGAGAACCGGCGGCTACAGGACTTGGCCACCCAGCTGCAGGAGAAGCATCACCGCATCTCATTGGAGTACTCTGAGCTCCAGGATAAAGTGACATCAGCAGAGACCAAGGTGCTGGAGATGGAGACGACGGTGGAGGACCTGCAGTGGGACATTGAGAAGCTGCGCAAGCGGGAGCAAAAGCTCAATAAGCATCTGGCAGAAGCCTTGGAGCAGCTTAACTCTGGCTACTATGTCTCTGGGAGCTCCTCAGGCTTCCAGGGTGGCCAGATCACACTCAGCATGCAGAAGTTTGAGATGCTGAATGCAGAGTTGGAGGAAAACCAAGAATTGGCCAACAGCCGCATGGCAGAACTGGAGAAGCTGCAGGCTGAACTTCAGGGTGCTGTGCGAACCAATGAGCGTCTCAAGGTGGCCCTGAGGAGCCTTCCTGAGGAGGTGGTGCGGGAGACGGGGGAGTACCGCATGCTGCAGGCCCAGTTCTCGCTGCTCTACAATGAGTCTCTGCAAGTGAAGACCCAGCTGGATGAGGCTCGGGGGCTACTGTTGGCCACCAAGAACTCCCACCTGAGACACATTGAGCATATGGAGAGCGATGAGCTAGGGCTGCAGAAGAAGCTGCGCACGGAAGTTATCCAGCTAGAGGACACGCTGGCCCAGGTACGCAAGGAGTACGAGATGCTGCGCATCGAGTTTGAGCAGAACCTGGCAGCCAACGAACAGGCAGGG------------------------------------------------------CCCATCAACCGTGAGATGCGCCACCTGATCAGTAGTCTCCAAAACCACAACCACCAGCTGAAGGGGGATGCCCAGCGATATAAGCGGAAGCTTCGAGAAGTGCAGGCTGAGATTGGCAAGCTCCGAGCCCAAGCTAGTGGCTCTGCCCACTCTGTCCCCAAC---ATGGGACACCCAGAAGACTCTGGCCTTAGTGCCTCAGCCCCAGGGAAAGAGGAGGGTGGGCCGTGCCCTGCTGGTACCCCGGACAGCAGAAAGGAGGTGGCTTCAATGCCTGGTACCACCGCTACTCCTTCCTCAGTGAAGAAGGAGGAGCAGGCCCCATCCGAAGAGGATGCTCAGGCATTAACCCCTGGGGCGCAGGGCCCTTCCTCCCGGGGTCGAGAACCTGAAGCCAGGCCCAAGCGGGAGCTTCGGGAA---------CGAGAAGGACCTGGCCTGGGACCTCCACCTGTAGCCTCAACTCTCTTAAGGGCTGATCGGGAGAAGGCCAAGGTGGAAGAGGCCAAGAGGAAGGAGTCAGAACTCCTCAAGGGTCTCCGAGCAGAGCTCAAGAAGGCCCAGGAGAGCCAGAAAGAGATGAAGCTCCTGCTGGATATGTACAAGTCAGCACCCAAGGAACAGCGGGATAAGGTGCAGCTCATGGCAGCGGAACGCAAGGCCAAGGCTGAGGTTGATGAGCTGCGAAGCCGAATCCGGGAATTGGAGGAGCGGGATCGAAGAGAGAGCAAGAAGATTGCAGATGAGGATGCCCTGCGGCGCATTCGTCAGGCAGAGGAGCAGATAGAACACCTACAGCGCAAGTTGGGTGCCACCAAGCAGGAGGAGGAGGCTTTGCTGTCAGAGATGGATGTGACAGGTCAGGCTTTTGAGGACATGCAGGAGCAAAACGGGCGGCTGCTACAGCAGTTGCGGGAAAAGGACGATGCCAACTTTAAGCTGATGTCAGAGCGAATCAAGGCCAACCAGATTCACAAGCTACTGCGGGAGGAGAAGGATGAGCTGGGCGAGCAGGTTCTTGGCCTCAAGTCCCAGGTGGATGCCCAGCTGCTGACCGTGCAGAAGCTGGAGGAAAAGGAGCGAGCCTTGCAGGGCAGCCTCGGGGGTGTGGAGAAGGAGCTGACACTGCGCAGCCAAGCCCTGGAGCTCAACAAGAGGAAGGCTGTTGAAGCAGCCCAGCTGGCTGAGGACCTCAAGGTGCAGCTGGAGCATGTGCAGACTCGACTGCGAGAGATTCAGCCCTGCCTGGCAGAGAGTCGGGCTGCTCGAGAGAAAGAGAGCTTCAACCTCAAGAGGGCTCAGGAGGACATCTCACGGCTGCGGCGCAAGCTGGAGAAGCAGAGGAAGGTGGAGGTTTATGCAGATGCTGATGAAATCCTCCAGGAGGAGATCAAGGAGTACAAGGCGCGGTTGACCTGCCCCTGCTGTAACACCCGCAAGAAGGATGCAGTCCTTACCAAGTGCTTCCACGTTTTCTGCTTCGAGTGCGTGCGGGGCCGATATGAGGCCCGCCAGAGGAAGTGCCCCAAGTGCAACGCAGCCTTTGGTGCCCACGACTTCCACCGTATCTACATCAGC---
>tupChi1
ATGTCTGGACCCGGGAACAAACGAGCCGCTGGCGATGGGGGCTCAGGGCCCCCAGAAAAGAAGCTGAGCCTCGAGGAGAAGACCACAACCACTCTCATAGAGCCCATTCGTCTTGGAGGCATCTCTTCAACGGAAGAGATGGACTTGAAGGTACTACAGTTCAAGAACAAGAAACTGGCAGAGCGGTTGGAACAGCGACAGGCT---------TGTGAAGATGAACTCCGAGAACGAATTGAGAAGCTGGAGAAGCGGCAGGCCACAGATGATGCCACACTCCTCATTGTCAATCGCTACTGGGCCCAGCTAGATGAAACTGTGGAAGCCCTGCTTCGATGCCATGAGAACCAGGGAGAGCTGTCTTCA---GGGACAGAAGTGCCTGGGACCCAGGAGGGGCCAACACGTGATGGGACTCCTCTGACAGAGCCAGGGACATCGGAGCTGAGGGAGCACCTGCCAGTGCAGCTGCGGCCCCCTCTCAGTGAGCCAGCTTTGGCTTTTGTGGTGGCACTGGGTGCCAGCAGCAGTGAAGAGGTGGAGCTACAGCTGCAGGGTCGTATGGAGTTCTCCAAGGCAGCAGTGTCCCGTGTGGTAGAGGCTTCAGACCGCCTACAGCGCCGGGTAGAGGAACTCTGTCAGCGAGTATATAGCCGAGGGGACAGTGAGCCCCCCGGTGAGGTGGCTCGGGCACGCACCCGGGAGCTGGGCCGTGAAAACCGGCGGCTACAGGACTTGGCCACCCAGCTGCAGGAGAAGCACCACCGCATCTCATTGGAGTACTCTGAGCTCCAGGATAAAGTGACATCAGCAGAGACTAAGGTGTTGGAGATGGAGACGACAGTGGAGGATCTGCAGTGGGACATTGAGAAACTGCGCAAGCGAGAGCAAAAGCTCAACAAGCACCTGGCGGAGGCCTTGGAGCAGCTCAACTCTGGCTACTATGTGTCTGGGAGCTCCTCAGGCTTCCAGGGTGGCCAGATCACACTCAGCATGCAGAAGTTTGAGATGCTCAATGCAGAGTTGGAGGAAAACCAGGAATTGGCCAACAGCCGCATGGCAGAACTGGAGAAGCTGCAGGCCGAACTTCAGGGGGCTGTACGGACCAATGAACGTCTTAAGGTAGCCCTGCGGAGCCTTCCCGAGGAAGTGGTGCGAGAGACAGGAGAATACCGCATGCTACAGGCCCAGTTCTCACTGCTGTATAATGAATCTCTGCAAGTGAAGACACAGCTGGATGAGGCCCGGGGGCTACTGCTGGCCACCAAGAACTCCCACCTGAGACACATTGAGCACATGGAGAGTGACGAGCTCGGGCTACAGAAGAAGCTGCGCACAGAGGTTATCCAGCTGGAGGACACACTGGCCCAGGTACGCAAGGAGTACGAGATGCTACGCATCGAATTTGAACAGAACCTGGCAGCCAACGAGCAGGCGGGG------------------------------------------------------CCTATAAACCGTGAGATGCGCCACCTGATTAGTAGTCTCCAGAACCACAACCACCAGCTAAAGGGTGATGCTCAGCGATACAAGCGTAAGCTTCGAGAAGTGCAGGCTGAGATTGGCAAGCTCCGTGCTCAGGCCAGTGGCTCTACTCATTCTATTCCCAGC---CTGGGCCACCCAGAGGACTCGGGCGTGTGTGCCCCAACCCCAGGGAAAGAAGAATGTGGGCCAGGTACTGGTGGTACCCCTGACAGTAGAAAGGATATGACTTCAATACCTGGCACCACCACTACCACCACCTCACTAAAGAAGGAGGAGCTTGTTCCCTCTGAAGAGGATACCCAAGCCCTAACACCTGGGGCCCAGGGTCCCTCCTCCCGGGGCCGAGAACCAGAGGCCAGGCCCAAGCGAGAGCTTCGGGAA---------CGGGAAGGGCCTGGCCTGGGATCTCCACCTGTAGCCTCAACTCTCTCAAGGGCTGATCGGGAGAAGGTCAAGTTGGAAGAGGCCAAAAGGAAGGAGTCAGAACTCCTCAAAGGGCTTCGAGCAGAGCTCAAGAAGGCCCAGGAAAGCCAGAAGGAGATGAAGTTGCTGTTGGACATGTACAAGTCTGCACCCAAGGAACAGAGGGATAAGGTGCAGCTCATGGCAGCTGAACGCAAGGCCAAGGCTGAGGTTGATGAGCTGCGGAGCCGCATCCGTGAATTGGAGGAACGGGATCGAAGGGAGAGCAAGAAGATTGCAGATGAGGATGCCCTGAGGCGCATTCGGCAGGCAGAGGAGCAGATTGAACACCTGCAGCGCAAGTTGGGTGCCACCAAGCAGGAGGAGGAGGCTCTGCTGTCAGAGATGGATGTGACAGGTCAGGCTTTTGAGGACATGCAAGAGCAGAATGGGCGACTGCTACAGCAACTGCGGGAAAAGGACGACGCCAACTTTAAGCTAATGTCAGAAAGGATCAAGGCTAACCAGATTCACAAGCTACTGCGGGAAGAGAAGGATGAGCTGGGCGAGCAGGTTCTTGGCCTCAAGTCCCAGGTGGATGCCCAGCTACTAACCGTGCAGAAGCTGGAGGAAAAGGAGCGGGCCCTGCAGGGCAGCCTCGGGGGTGTGGAGAAGGAGCTGACACTGCGTAGCCAGGCCCTGGAGCTCAACAAGAGGAAGGCTGTGGAAGCGGCCCAGCTGGCGGAGGACCTCAAAGTGCAGCTGGAACATGTGCAGACTCGGCTGCGAGAGATCCAGCCTTGCCTGGCAGAGAGCCGGGCTGCTCGAGAGAAAGAGAGCTTCAACCTCAAGAGGGCTCAGGAGGACATCTCACGGCTACGGCGCAAGCTGGAAAAGCAGAGGAAAGTGGAGGTTTATGCAGATGCAGATGAAATCCTCCAGGAGGAGATCAAGGAGTACAAGGCACGGTTGACCTGCCCCTGTTGTAACACCCGCAAGAAGGATGCAGTCCTCACGAAGTGCTTCCACGTTTTCTGCTTCGAGTGTGTGCGGGGCCGTTACGAGGCCCGCCAGAGGAAGTGCCCCAAGTGCAATGCAGCCTTCGGTGCCCACGACTTCCACCGTGTCTACATCAGC---
>HLphyDis3
ATGTCTGGGCCCGGCAACAAACGCGTCGCCGGCGACGGGGGCTCGGGGCCCCCAGAGAAG---TTGAGTCGCGAGGAGAAGACCACAACCACGCTTATAGAGCCCATTCGTCTCGGGGGCATCTCTTCCACGGAGGAGATGGACCTGAAGGTTTTGCAGTTCAAGAATAAGAAACTAGCAGAGCGGTTGGAACAGCGACAGGCT---------TGTGAAGATGAACTCCGAGAACGAATTGAGAAGCTGGAAAAGCGGCAGGCCACGGATGACGCCACACTCCTCATTGTCAATCGCTACTGGGCCCAGCTGGATGAAACTGTGGAAGCCCTTCTCCGACACCATGAGAACCAGAGGGAGTTGTCTTCA---GGGACAGAGGCAACTGGGACTCAGGAGGGGCTGACACGTGATGAGATCCCTCTCACAGAGCCAGGGACATCGGAACTAAGGGAGACCCTGCCAGTGCAGCTGCGGCCCCCACTCAGTGAACCAGCCTTGGCTTTTGTGGTGGCACTGGGTGCCAGCAGTAGTGAGGAGGTGGAGCTGCAGCTGCAGGGCCGTATGGAGTTCTCCAAGGCAGCCGTGTCCCGTGTTGTAGAGGCCTCAGACCGCCTACAGCGCCAGGTGGAGGAACTCTGTCAGCGAGTATACAGCCGAGGGGACACTGAGCCCCCCAGTGAGGCGGCTCGGGCACGTACCCGGGAGCTAGGACGTGAGAACCGGCGACTTCAGGACTTGGCGACCCAGCTACAGGAGAAGCACCACCGTATCTCGTTGGAGTATTCTGAGCTCCAGGATAAAGTGACATCAGCAGAGACCAAAGTGCTGGAGATGGAGACAACAGTAGAGGACCTTCAGTGGGACATTGAGAAGCTGCGCAAGCGTGAGCAAAAGCTTAATAAGCACTTGGCAGAGGCCTTGGAGCAGCTGAACTCTGGCTACTATGTGTCTGGGAGCTCCTCAGGCTTTCAGGGGGGCCAGATCACACTCAGCATGCAGAAGTTTGAGATGCTGAATGCAGAGTTAGAGGAAAACCAGGAATTGGCCAACAGCCGCATGGCAGAGCTGGAGAAACTACAGGCTGAACTTCAGGGGGCTGTGCGGACCAATGAGCGCCTCAAGGTGGCCCTGCGGAGCCTTCCTGAGGAGGTAGTACGGGAGACAGGGGAGTACCGAATGCTGCAGGCCCAGTTCTCACTGCTTTACAATGAGTCTCTGCAAGTAAAGACCCAGCTGGACGAGGCCCGGGGATTGCTGCTGGCCACTAAAAACTCACACCTGAGGCACATCGAGCACATGGAGAGCGATGAGTTGGGGCTGCAGAAGAAGCTGCGCACAGAGGTTATACAGCTGGAGGACACGCTGGCCCAGGTACGCAAGGAGTATGAGATGCTGCGCATCGAGTTTGAACAGAATTTGGCGGCCAACGAGCAGGCAGGG------------------------------------------------------CCTATCAACCGTGAGATGCGTCACCTGATCAGTAGCCTCCAAAACCACAACCACCAGCTGAAGGGGGATGCCCAGCGATACAAGCGAAAGCTGCGGGAAGTGCAGGCTGAGATTGGCAAGCTTCGGGCCCAGGCCAGTGGCTCTACACACTCAGTCCCCAAC---CTAGGCCACTCAGAGGACTCTGGCCTCAGTGCCCCAGCCCCAGGGAAAGAAGAGGGTGGGCCAGGCCCTCTTGCTGCCCACGATGGCAGAAAGGAGATGGCTTCAGTGCCTGGTGCCACTGTGACTACCTCTTCAGCAAAGAAGGAGGAACTGGTCCCCTCTGAGGAAGATGCCCAGGCCTTAACCCCTGGGTCCCAGGGCCCCTCCTCCCGTGGCCGAGAACCTGAGGCCAGGCCCAAACGGGAGCTTCGGGAG---------AGGGAAGGGCCTGGCTTGGGATCCCAGTCTATAGCCTCAGCACTCTCAAGAGCTGATCGGGAGAAGGCCAAGGTGGAGGAGGTCAAGAGGAAGGAGTCAGAACTCCTCAAAGGTCTCCGAACAGAACTCAAGAAGGCCCAGGAAAGCCAGAAGGAAATGAAGCTGCTGCTGGACATGTACAAATCAGCGCCCAAGGAGCAGCGGGATAAGGTGCAACTCATGGCAGCTGAACGCAAGGCCAAGGCCGAGGTTGATGAGCTACGGAGTCGTATCCGGGAATTGGAGGAGAGGGATCGAAGGGAGAGCAAGAAGATTGCAGATGAGGATGCTCTGCGGCGCATTCGGCAGGCAGAGGAACAGATAGAACACCTGCAGCGCAAGTTGGGTGCCACCAAGCAGGAGGAGGAGGCTCTGCTGTCAGAGATGGATGTAACAGGTCAGGCTTTTGAGGACATGCAGGAGCAAAATGGGCGACTGCTGCAGCAGTTGCGGGAAAAGGACGATGCCAACTTTAAGCTGATGTCAGAGCGGATCAAGGCCAACCAGATTCACAAGCTGCTGAGGGAGGAGAAGGATGAGCTGGGCGAGCAGGTTCTTGGCCTCAAGTCTCAGGTGGATGCCCAGCTGCTGACTGTGCAGAAGCTGGAGGAAAAGGAGCGGGCCCTGCAGGGCAGCCTTGGAGGTGTGGAGAAGGAGCTGACGCTGCGCAGCCAGGCCCTGGAGCTCAATAAGAGGAAGGCTGTGGAAGCAGCCCAGCTGGCAGAGGACCTGAAGGTGCAGCTGGAGCATGTGCAGACGCGGCTGCGAGAGATCCAGCCTTGCTTGGCAGAGAGCCGGGCTGCTCGAGAGAAAGAGAGCTTCAACCTCAAGAGGGCTCAGGAGGACATCTCACGGCTGAGGCGCAAGCTGGAGAAGCAAAGGAAGGTGGAGGTTTATGCAGATGCTGATGAAATTCTCCAGGAGGAGATCAAGGAGTACAAGGCGCGGTTGACCTGCCCCTGCTGTAACACCCGCAAGAAGGATGCAGTTCTTACCAAGTGCTTCCACGTTTTCTGCTTTGAGTGCGTACGGGGCCGCTATGAGGCCCGCCAAAGGAAGTGCCCCAAGTGCAACGCAGCCTTTGGTGCCCATGACTTCCACCGTGTCTACATCAGC---
>HLmolMol2
ATGTCTGGGCCCGGCAACAAACGCGCCGCGGGCGACGGGGGCTCGGGGCCCCCAGAGAAG---TTGAGCCGCGAGGAGAAGACCACAACCACGCTTATAGAGCCCATTCGTCTTGGGGGCATCTCTTCCACGGAGGAGATGGATCTGAAGGTTTTGCAGTTTAAGAATAAGAAACTGGCAGAGCGGTTGGAACAACGGCAGGCT---------TGTGAAGATGAACTCCGAGAACGAATTGAGAAGCTGGAGAAGCGGCAGGCCACTGATGATGCCACACTCCTCATTGTCAATCGCTACTGGGCCCAGCTGGATGAAACTGTGGAAGTCCTTCTCCGACACCATGAGAACCAGGGGGAACTGTCTTCA---GGAACAGAGGCGCCTGGGAACCAGGAGGGACCGACACGTGATGAAACCCCTCTCACAGAGCCAGGGACATCGGAACTGAGGGAGATCCTGCCAGTGCAGCTGCGGCCCCCACTTAGTGAGCCAGCCTTGGCTTTTGTGGTGGCACTGGGCGCCAGCAGTAGTGAGGAGGTGGAGCTACAGCTGCAGGGCCGAATGGAGTTCTCCAAGGCAGCCGTGTCCCGTGTCGTCGAGGCCTCAGACCGCCTACAGCGCCAGGTGGAGGAACTCTGTCAACGAGTATACAGCCGAGGGGACAGTGAGCCCCCTGGTGAGACAGCTCGGGCACATACCCGGGAGCTGGGCCGTGAGAACCGGCGACTTCAGGACTTGGCCACCCAGCTACAGGAGAAGCACCATCGTATCTCATTGGAGTACTCTGAGCTCCAGGATAAAGTGACATCAGCAGAGACCAAAGTCCTAGAGATGGAGACAACAGTAGAGGACCTGCAGTGGGACATTGAGAAGCTGCGCAAGCGTGAGCAAAAGCTCAATAAACACCTGGCAGAGGCCTTGGAGCAGCTCAACTCTGGCTACTATGTATCTGGGAGCTCCTCAGGCTTCCAGGGGGGCCAGATCACACTTAGCATGCAGAAGTTTGAAATGCTGAATGCAGAGTTAGAGGAAAACCAGGAATTGGCCAATAGCCGCATGGCAGAGCTGGAGAAGCTACAGGCTGAACTTCAGGGGGCTGTGCGGACCAATGAGCGCCTCAAGGTAGCCCTACGGAGCCTTCCTGAAGAGGTGGTACGGGAGACAGGGGAGTACCGAATGCTGCAGGCCCAGTTCTCACTGCTTTACAATGAATCTCTGCAAGTGAAGACCCAGCTGGATGAGGCCCGGGGGCTGCTGCTGGCTACCAAGAACTCCCACCTGAGACATATTGAGCACATGGAGAGCGATGAGTTGGGGCTGCAGAAGAAGCTGCGCACAGAGGTTATCCAGCTGGAGGACACGCTGGCCCAGGTACGCAAGGAGTACGAGATGCTGCGCATCGAGTTTGAACAGAACCTGGCGGCCAACGAGCAGGCGGGG------------------------------------------------------CCCATCAATCGTGAGATGCGCCACCTGATCAGCAGCCTTCAAAACCACAACCACCAGCTGAAGGGGGATGCCCAGCGATATAAGCGGAAGCTGCGGGAAGTGCAGGCTGAGATTGGCAAGCTCCGGGCCCAGGCCAGTGGCTCTACGCACTCTATTCCCAAC---CTGGGCCACTCAGAGGACGCTGGCCTCAGTACCCCAGCCCCAGGGAAAGAAGAGGGTGGGCCAGGCCCTGTCAGTGCCCACGACAGTAGAAAGGAGATAGCTTCAATGCCCATTGCCACCATGACTACCTCCTCAGCAAAGAAGGAGGAACTGGTCCCCTCTGAAGAAGATGCCCAGGCCTTAACCCCTGGATCCCAGGGCCCCTCTTCCCGGAGCCGAGAACCTGAGGCCAGACCCAAACGGGAGCTTCGGGAG---------CGGGAAGGGCCTGGCCTGGGACCCCAGTCTGTAGCCTCAGCACTTTCAAGAGCCGATCGGGAGAAGGCCAAGGTGGAGGAGGCCAAGAGGAAGGAGTCAGAACTCCTCAAGGGTCTCCGAGCAGAGCTCAAGAAGGCCCAGGAAAGCCAGAAGGAGATGAAACTGCTGCTGGACATGTACAAATCAGCACCCAAGGAACAGCGGGATAAGGTGCAGCTCATGGCAGCTGAACGCAAGGCCAAGGCCGAGGTTGATGAGCTACGGAGCCGTATCCGGGAATTGGAGGAGAGGGATCGCAGAGAGAGCAAGAAGATTGCAGATGAGGATGCCCTGAGGCGCATTCGTCAGGCAGAGGAGCAGATAGAACACCTGCAGCGCAAGTTGGGTGCCACCAAGCAGGAGGAGGAGGCTCTGCTGTCGGAGATGGATGTGACAGGTCAGGCTTTTGAGGACATGCAAGAGCAAAATGGACGGCTGCTGCAGCAGTTGCGGGAAAAGGATGATGCCAACTTTAAGCTGATGTCAGAGCGGATCAAGGCCAATCAGATTCACAAGCTGCTGCGGGAGGAGAAGGATGAGCTGGGCGAGCAGGTTCTTGGCCTCAAGTCTCAGGTGGATGCCCAGCTGCTGACCGTGCAGAAGCTGGAGGAAAAAGAGCGGGCCTTACAGGGCAGCCTTGGAGGTGTGGAGAAGGAGCTGACATTGCGCAGCCAGGCCCTGGAGCTCAATAAGAGGAAGGCTGTGGAAGCAGCTCAGCTGGCTGAGGACCTGAAGGTGCAGCTGGAGCATGTGCAGACGCGGCTGCGGGAGATCCAACCTTGCTTGGCAGAGAGCCGGGCTGCTCGAGAGAAAGAGAGCTTCAACCTCAAGAGGGCTCAGGAGGACATCTCACGGCTGCGGCGCAAGCTGGAGAAACAGAGGAAGGTGGAGGTTTATGCAGATGCCGATGAAATCCTCCAGGAGGAGATCAAGGAGTACAAGGCGCGGTTGACCTGCCCTTGCTGTAACACCCGAAAGAAGGATGCAGTCCTTACCAAGTGCTTCCACGTTTTCTGCTTCGAGTGTGTGCGGGGCCGCTATGAGGCCCGCCAGAGGAAGTGCCCTAAGTGCAACGCAGCTTTTGGTGCCCATGACTTCCACCGTGTCTACATCAGC---
>HLmyoMyo6
ATGTCTGGGCCCGGCAACAAACGCGCCGCCGGCGACGGGGGCTCGGGGCCCCCAGAGAAG---TTGAGCCGCGAGGAGAAGACCACGACCACGCTTATAGAACCCATTCGTCTGGGAGGCATCTCTTCTACGGAGGAGATGGACCTGAAGGTTTTGCAGTTCAAGAATAAGAAGCTAGCGGAGCGGCTGGAGCAGCGACAGGCT---------TGTGAGGATGAGCTCCGGGAGCGCATCGAGAAGCTGGAGAAGCGGCAGGCCACCGACGACGCCACGCTCCTCATCGTCAACCGCTACTGGGCCCAGCTGGATGAAACTGTGGAGACCCTTCTTCGACACCATGAGAACCAGGGGGAGCTGTCTTCA---GGGACAGAGGCGCCTGGAACCCAGGAGGGGCCGACCCGTGATGAGACCCCTCTCACAGAGCCAGGGACGTCAGAACTGAGGGAGACCCTGCCTGTGCAGCTGCGGCCCCCACTCAGTGAGCCGGCCTTGGCTTTTGTGGTGGCCCTGGGTGCCAGCAGTAATGAGGAGGTGGAGCTGCAGCTACAGGGCCAAATGGAGTTCTCCAAGGCGGCCGTGTCCCGTGTCGTGGAGGCCTCAGACCGCCTGCAGCGCCAGGTGGAGGAACTCTGCCAGCGAGTATACAGCGGAGGGGATAGTGAGCACCCTGGTGAGGCGGCTCGGGCACGCACCCGGGAGCTGGGCCGTGAGAACCGGCGACTTCAGGACTTGGCCACCCAGCTACAGGAGAAGCACCACCGTATCTCATTGGAGTACTCTGAGCTCCAGGATAAAGTGACTTCAGCAGAGACCAAAGTGCTAGAAATGGAGACGACAGTAGAGGACCTGCAGTGGGACATTGAGAAGCTGCGCAAGCGTGAGCAAAAGCTCAATAAGCACCTGGCGGAGGCCTTGGAGCAGCTCAACTCTGGCTACTATGTGTCTGGGAGTTCCTCAGGCTTCCAGGGGGGCCAGATCACACTCAGCATGCAGAAGTTTGAGATGCTGAATGCGGAGTTAGAGGAAAACCAGGAATTGGCCAATAACCGCATGACAGAGCTGGAGAAGCTACAGGCCGAACTTCAGGGGGCTGTGCGGACCAATGAGCGCCTCAAGGTGGCCCTACGTAGTCTTCCTGAAGAGGTGGTGCGGGAGACGGGGGAATATCGAATGCTGCAGGCCCAGTTCTCACTGCTTTACAATGAGTCTCTGCAAGTGAAGACCCAGCTGGATGAGGCCAGGGGGCTGCTGCTGGCCACCAAGAACTCCCACCTGAGACACATTGAACACATGGAGAGCGATGAGTTGGGGCTGCAGAAGAAGCTGCGCACAGAGGTCATCCAGCTGGAGGACACACTGGCCCAGGTACGCAAGGAGTACGAGATGCTGCGCATCGAGTTTGAACAGAACCTGGCGGCCAACGAGCAGGCGGGG------------------------------------------------------CCCATCAACCGTGAGATGCGCCATCTAATCAGCAGTCTTCAAAACCACAACCACCAGCTAAAGGGGGATGCCCAGCGATACAAGCGGAAGCTGCGGGAAGTGCAGGCTGAGATTGGCAAGCTCCGGGCCCAGGCCAGTGGCTCTACGCACTCTATCCCCAAC---CTGGGCCACTCAGAGGACTCTGGCCTCAGTGTCCCACCCGTAGGGAAAGAAGAGGGCGGTCCAGGCCCTGTTGGAGCCCATGAGACCAGAAAGGAGATAGCGTCAGTGCCTGTTGCCACCATGACTACCTCCTCAGCAAAGAAGGAGGAACTGGTCCCCTCTGAGGAAGATGCCCAGGCCTTAACCCCCGGGTCCCAGGGCCCCTCTTCCCGGGGCCGAGAACCTGAGGCCAGGCCCAAACGGGAGCTTCGGGAG---------CGGGAAGGGCCTGGCCTGGGACCCCAGTCTGTAGCCTCAGCACTTTCAAGAGCGGATCGGGAGAAGGCCAAGGTGGAGGAGGCCAAGAGGAAGGAGTCAGAACTCCTTAAAGGTCTCCGAGCAGAGCTCAAGAAGGCCCAGGAGAGCCAGAAGGAGATGAAGCTGCTGCTGGACATGTACAAGTCGGCGCCCAAGGAGCAGAGGGATAAGGTGCAGCTCATGGCCGCTGAGCGCAAGGCCAAGGCCGAGGTCGATGAGCTCCGGAGTCGTATCCGGGAATTGGAGGAGAGGGACCGACGGGAGAGCAAGAAGATTGCAGATGAAGACGCCCTGAGGCGCATCCGGCAGGCAGAGGAGCAGATAGAACACCTGCAGCGCAAGTTGGGTGCCACCAAGCAGGAGGAGGAGGCTCTGCTGTCGGAGATGGATGTGACAGGGCAGGCTTTTGAGGACATGCAGGAGCAAAATGGGCGGCTGCTACAGCAGCTGCGGGAAAAGGACGATGCCAACTTCAAGCTGATGTCGGAGCGGATCAAGGCCAACCAGATTCACAAGCTGCTGCGGGAGGAGAAGGATGAGCTGGGTGAGCAGGTTCTTGGCCTCAAGTCTCAGGTGGATGCCCAGCTGCTGACTGTGCAGAAGCTGGAGGAAAAGGAGCGGGCCTTGCAGGGCAGCCTTGGAGGTGTGGAGAAGGAGCTGACGCTGCGCAGCCAGGCCTTGGAGCTCAATAAGAGGAAGGCTGTGGAAGCAGCCCAGCTGGCTGAGGACCTGAAGGTACAGCTGGAGCATGTGCAGACGCGGCTGCGAGAGGTTCAGCCCTGCTTGGCAGAGAGCCGGGCCGCTCGCGAGAAAGAGAGCTTCAACCTCAAGAGGGCTCAGGAGGACATCTCACGACTGCGGCGCAAGCTGGAGAAGCAGAGGAAGGTGGAGGTTTATGCAGATGCTGATGAAATCCTCCAGGAGGAGATCAAGGAGTACAAGGCACGGTTGACCTGCCCCTGCTGTAACACGCGCAAGAAGGACGCAGTGCTTACCAAGTGCTTCCACGTTTTCTGCTTCGAGTGCGTGCGGGGCCGCTATGAGGCCCGCCAGAGGAAGTGTCCCAAGTGCAACGCAGCCTTTGGTGCCCATGACTTCCACCGAGTCTACATCAGC---
>ochPri3
ATGTCTGGGCCCGGCAACAAACGCGCCGCCGGCGACGGGGGTTCAGGGCCCCCAGAAAAGAAGCTGAACCGCGAGGAGAAAACCACCACCACCCTTATCGAGCCCATTCGTCTTGGAGGCATCTCCTCCACGGAGGAGATGGACCTGAAGGTGCTGCAGTTCAAGAACAAGAAGCTGGCCGAGCGTCTGGAGCAGCGGCAGGCC---------TGTGAGGACGAGCTCCGCGAGCGCATCGAGAAGCTGGAGAAGCGCCAGGCCACCGACGACGCCACACTGCTCATCGTCAACCGCTACTGGGCGCAGCTGGATGAGACTGTGGAAGCCCTCCTCCGCTGTCACGAGAGCCAAGGGGAGCTGTCCTCA---GGGGCAGAGGCGCCTGGGACTCAGGAGGGGCTGGTGCGGGTCGGCACCCCGCTCCTAGAGCCGGGGACCTCGGAGCTGAGGGAGTCCCTGCCAATGCAGCTGCGGCCTCCACTCAGCGAGCCGGCCCTGGCCTTTGTGGTGGCCCTGGGGGCCAGCAGCAGTGAGGAGGTGGAGCTGCAGCTGCAGGGCCGGATGGAGTTCTCCAAGGCAGCTGTGTCACGGGTGGTGGAGGTCTCAGACCGGCTGCAGCGCCGAGTGGAGGAGCTCTGTCAGCGAGTGTACAGCCGAGGGGACAGTGAACCCCCAAGCGAAGTGGCTCGGGCTCGCACTCGGGAACTGGGTCGTGAGAACCGGAGGCTGCAGGACTTGGCCACGCAGCTGCAGGAGAAGCACCACCGCATCTCGTTGGAGTACTCTGAGCTCCAGGATAAAGTGACGTCGGCGGAGACCAAGGTGCTAGAGATGGAGACGACGGTGGAGGACCTGCAGTGGGACATCGAGAAGCTCCGCAAGCGTGAGCAGAAGCTCAACAAGCACCTGGCAGAGGCCCTGGAGCAGCTCAACTCCGGCTACTATGTGTCTGGGAGCTCTGCAGGCTTTCAGGGGGGCCAGATCACGCTCAGTATGCAGAAGTTTGAGATGCTGAATGCGGAGCTGGAGGAAAACCAGGAATTGGCCAACAGTCGAATGGCGGAGCTGGAGAAGCTGCAGGCTGAACTCCAGGGAGCTGTGCGGACCAACGAGCGCCTCAAGGTAGCCCTGCGGAGCCTGCCCGAGGAGGTGGTGCGGGAGACGGGGGAGTACCGCTTGCTGCAGGCCCAGTTCTCACTGCTCTACAACGAGTCCCTGCAAGTGAAGACACAGCTGGACGAGGCACGGGGGCTGCTGCTGGCTACCAAGAACTCCCACCTGCGGCACATCGAGCACATGGAGAGCGATGAGCTGGGACTGCAGAAGAAGCTGCGCACGGAGGTCATCCAGCTGGAGGATACGCTAGCCCAGGTCCGCAAGGAATATGAGATGCTGCGCATCGAGTTCGAGCAGAACCTGGCAGCCAACGAACAGGCAGGG------------------------------------------------------CCCATCAACCGGGAGATGCGCCACCTGATTAGCAGTCTCCAGAACCACAACCACCAGCTAAAGGGGGATGCCCAGCGGTATAAGCGGAAGCTTCGAGAGGTGCAGGCCGAGATTGGCAAGCTCCGGGCTCAGGCCAGTGGCTCCACTCACTCCATTTCCAGC---TTGGGCCACCCAGAGGACGCTGGTCTTAGTGCCCCAGTCCCTGGGAAAGAAGAGGGTGCCCCAGGCCCCGTTGGGACCCCCACCAGCAGGAAGGAGATGGCTTCAGCTCCCAGTGCCACTACTGCCACCACTTCGTTGAAGAAAGAGGAGCTGGTTCCCTCTGAGGAGGACGCCCAGGCTGTCACTCCTGGGGCTCAGGGACCCTCCTCGCGGAGCCGAGAACCGGAGGCCAGACCCAAGCGGGAGCTTCGGGAA---------CGAGAAGGGCCCTCTCTGGGGCCCGCTCCTGTAGCTTCAGCTCTCTCCAGGGCGGATCGGGAGAAGGCCAAGGTGGAGGAGGCCAAGAGGAAGGAGTCAGAACTGCTCAAGGGTCTCCGTGCTGAGCTCAAGAAGGCCCAGGAAAGCCAGAAGGAGATGAAGCTGCTGCTGGACATGTACAAGTCAGCCCCAAAGGAGCAGCGGGACAAGGTGCAGCTCATGGCCGCCGAGCGCAAGGCCAAGGCTGAGGTTGATGAGCTGCGGGGCCGCATCCGGGAGCTGGAGGAACGGGATCGGAGGGAGAGCAAGAAGATTGCCGATGAGGATGCCCTGCGGCGCATCCGGCAGGCTGAGGAGCAGATTGAACATCTGCAGCGCAAGCTGGGTGCCACCAAGCAGGAGGAGGAGGCTCTCCTGTCTGAGATGGACGTGACGGGTCAGGCCTTTGAAGACATGCAGGAGCAGAACGGGCGGCTGCTGCAGCAGCTGCGGGAAAAAGATGACGCCAACTTCAAGCTGATGTCCGAGCGCATCAAGGCCAACCAGATCCACAAGCTGCTGCGCGAGGAGAAGGACGAGCTGGGCGAGCAGGTCCTGGGCCTCAAGTCCCAGGTGGATGCCCAGCTGCTGACCGTGCAGAAGCTGGAGGAGAAGGAACGGGCCTTGCAGGGCAGCCTCGGGGGTGTGGAGAAGGAGCTGACGCTGCGCAGCCAGGCACTGGAGCTCAACAAGCGGAAGGCTGTGGAAGCCGCCCAGCTGGCTGAGGACCTGAAGGTGCAGCTGGAACACGTGCAGACACGGCTGCGCGAGATTCAGCCCTGCCTGGCCGAGAGCCGGGCTGCCCGTGAGAAGGAGAGCTTCAACCTCAAGAGGGCACAGGAGGACATCTCGCGGCTGCGGCGCAAGCTGGAAAAGCAACGGAAGGTGGAGGTCTATGCCGACGCTGATGAGATCCTCCAGGAGGAGATCAAGGAGTACAAGGCGCGGTTGACCTGCCCCTGCTGCAACACCCGCAAGAAGGATGCGGTCCTTACCAAGTGCTTCCACGTGTTCTGCTTCGAGTGTGTGCGGGGCCGCTATGAGGCCCGCCAGAGGAAGTGCCCCAAGTGCAACGCTGCCTTTGGTGCCCACGACTTCCATCGCGTCTACATCAGC---
>HLrouAeg4
ATGTCTGGGCCCGGCAACAAACGCACTGCTGGCGATGGGGGCTCCGGGCCCCCAGAAAAGAAGTTGAGCCGTGAAGAGAAGACCACAACCACCCTTATAGAGCCCATTCGTCTTGGGGGCATCTCTTCTACGGAGGAGATGGACCTGAAGGTTCTGCAGTTCAAGAACAAGAAACTAGCAGAGCGGTTGGAACAGCGACAGGCT---------TGTGAAGATGAACTCCGAGAACGAATTGAGAAGCTGGAAAAGCGGCAGGCCACGGATGACGCCACACTCCTCATTGTCAATCGCTACTGGGCCCAGCTGGATGAAACTGTGGAAGCTCTTCTCCGACACCACGAGAACCAGGAGGAGCTGTCTTCA---GGGACAGAGGTGCCTGGGACCCAGGAGGGGCCGACACGTGATGAGACCCCTCTCTCAGAGCCAGGAACATCGGAACTGAGGGAGACCTTGCCAATGAAGCTGCGGCCCCCACTCAGTGAGCCAGCCTTAGCTTTTGTGGTGGCACTGGGTGCTAGCAGTAATGAGGAGGTGGAGCTGCAGCTGCAGGACCGTATGGAGTTCTCCAAGGCAGCAGTATCCCGTGTTGTAGAAGCCTCAGACCGCCTGCAGCGCCGGGTGGAGGAGCTCTGTCAGCGAATGTACAGCCGAGGGGACAGTGAGCCCCCTGGTGAGGTGGCTCGGGCACAGACCCGGGAGCTGGGCCGTGAGAACCGGCGACTACAGGACTTGGCCACCCAGCTGCAGGAGAAACACCACCGAATCTCGTTGGAGTACTCTGAGCTTCAGGATAAAGTGACATCAGCAGAGACCAAAGTACTAGAGATGGAGACAACAGTAGAGGACCTGCAATGGGACATTGAGAAGCTGCGCAAGCGTGAGCAAAAGCTCAATAAGCATCTGGCAGAAGCCTTGGAGCAGCTCAACTCTGGCTACTATGTGTCTGGGAGCTCCTCAGGTTTCCAGGGGGGCCAGATCACACTCAGCATGCAGAAGTTTGAGATGCTGAATGCAGAGTTAGAGGAAAACCAGGAATTGGCCAACAGCCGCATGGCAGAGCTGGAGAAGCTACAGGCTGAACTTCAGGGTGCTGTGCGGACCAATGAGCGCCTCAAGGTGGCCCTGCGTAGCCTTCCTGAGGAGGTGGTACGAGAAACAGGGGAGTACCGAATGCTGCAGGCCCAGTTCTCACTTCTCTACAATGAGTCTCTACAAGTGAAGACCCAATTAGATGAGGCCCGGGGGCTGCTGCTGGCCACCAAGAACTCCCATCTGAGACACATTGAGCATATGGAGAGCGATGAGCTCGGGCTACAGAAGAAGCTGCGCACAGAGGTTATCCAGCTGGAGGACACGCTGGCCCAGGTACGCAAGGAGTACGAAATGCTGCGCATCGAGTTTGAACAGAATCTGGCGGCCAACGAGCAGGCGGGG------------------------------------------------------CCCATCAATCGTGAGATGCGCCATCTCATCAGCAGTCTCCAAAATCACAACCACCAGCTAAAGGGTGATGCCCAGCGATACAAGCGGAAGCTGCGGGAAGTGCAGGCTGAGATTGGAAAGCTCCGGGCCCAGCCCAGCGGCTCTACTCATTCTGTCCCTAAT---CTGGGCCACCCAGATGACTCTGGCCTTAGTGCCCCAGCCCCAGGGAAAGAAGAGGGTGCACCAGGCCCTGTCATTGTTCCCGATGGCAGAAAGGAGATGGCTTCAGTGCCTGGTGCCACCATGATTACTTCCTCTGTGAAGAAGGAGGAACCGGTCCCCTCTGAGGAAGATGCCCAGGCCCTAACTCCTGGGTCCCAGGGCTGCTCCTCCCGGGGCCGAGAACCTGAGGCCAGACCCAAGCGGGAACTTCGGGAG---------CGGGAAGGGCCTGGCCTGGGACCCCCATCTATAGCCTCAGCCCTCTCGAGGGCTGATCGTGAGAAGGCCAAGGTGGAAGAGGCCAAGAGAAAGGAGTCAGAACTCCTTAAAGGTCTTCGGGCAGAGCTCAAGAAAGCCCAGGAAAGCCAGAAGGAGATGAAGCTGTTGCTGGACATGTACAAGTCAGCGCCCAAAGAACAGCGGGATAAGGTGCAGCTCATGGCAGCTGAACGCAAGGCCAAGGCCGAGGTTGATGAGCTACGGAGTCGCATCCGGGACTTGGAGGAGAGGGATCGAAGGGAGAGCAAGAAGATCGCAGATGAGGATGCCCTTCGGCGCATTCGGCAGGCAGAGGAGCAGATAGAACACCTGCAACGCAAGTTGGGTGCCACCAAGCAGGAGGAGGAGGCCTTGCTCTCAGAGATGGATGTGACAGGTCAGGCTTTTGAAGACATGCAGGAACAGAATGGGCGGTTGCTACAACAGTTAAGGGAAAAGGATGATGCCAACTTTAAGCTGATGTCAGAGCGGATCAAGGCCAACCAGATTCACAAGTTGCTGCGGGAGGAGAAGGATGAGCTGGGCGAGCAGGTTCTTGGTCTCAAGTCCCAGGTGGATGCCCAGCTGCTGACTGTACAGAAGCTGGAGGAGAAAGAGCGGGCCCTGCAGGGCAGCCTTGGGGGTGTGGAGAAGGAGCTGACGTTGCGCAGCCAGGCCCTGGAGCTCAATAAGAGGAAGGCTGTGGAAGCGGCCCAGTTGGCCGAAGATCTGAAGGTACAGCTGGAGCATGTGCAGACACGACTGCGAGAGATCCAGCCTTGCCTGGCAGAGAGCCGGGCTGCGAGAGAGAAAGAGAGCTTCAACCTCAAGAGGGCTCAGGAGGACATCTCACGGCTGCGGCGCAAGCTAGAGAAACAAAGGAAGGTAGAGGTTTATGCAGATGCCGACGAAATTCTCCAGGAGGAGATCAAGGAGTACAAGGCGCGGTTGACCTGCCCCTGCTGTAACACCCGCAAGAAGGATGCAGTCCTTACCAAGTGCTTCCACGTTTTCTGCTTCGAGTGTGTGCGGGGCCGCTATGAGGCCCGCCAGAGGAAGTGTCCCAAGTGCAACTCAGCCTTTGGTGCTCACGACTTCCACCGTGTCTACATCAGC---
>oryAfe1
ATGTCTGGGACCGGCAACAAACGCGCCGCCGGAGATGGGGGCTCGGGGCCCCCAGAGAAGAAGCTGAGCCGCGAGGAGAAGACCACGACCACTCTCATAGAGCCCATTCGCCTTGGGGGCATCTCTTCCACGGAAGAGATGGACTTGAAGGTACTGCAGTTCAAGAACAAGAAACTAGCAGAGCGGTTGGAACAGCGGCAGGCT---------TGTGAAGATGAACTCCGGGAAAGAATTGAGAAGCTAGAGAAGCGGCAGGCCACGGATGATGCCACCCTTCTCATTGTCAACCGCTACTGGGCTCAGCTGGATGAAACTGTGGAAGCCCTTCTTCGACGTCATGAGAGCCAGGGGGAGTTGTCTTCA---GGGACAGAAGCACCTGGAACCCAAGAGGGGCCAACCCATGACGGGACCCCTCTCACAGAGCCGGGGACACCAGAGCTGAGGGAGCCTCTGCCAATGCAGCTGCGACCCCCTCTTAGTGAACCTGCCTTGGCTTTTGTGGTGGCACTGGGCGCCAGCAGCTGTGAGGAGGTGGAGCTACAGCTGCAGGGCCGGATGGAGTTCTCCAAGGCAGCGGTGTCCCGTGTTGTAGAGGCCTCAGACCGCTTGCAGCGCCAAGTGGAAGAACTCTGTCAGCGAGTTTACAGCCGCGGGGACAACGAACCCCCCAGCGAGGTGGTTCAGGCACGTACTCGGGAGCTTGGCCGTGAGAACCGGCGGCTACAGGACTTGGCCACCCAACTTCAGGAGAAGCACCACCGCATCTCATTGGAGTACTCCGAGCTCCAGGATAAAGTGACTTCGGCAGAGACCAAGGTGCTGGAAATGGAGACGACAGTGGAGGACCTGCAGTGGGACATTGAGAAGCTGCGCAAACGAGAGCAGAAGCTTAATAAGCACCTGGCGGAGGCCTTGGAGCAGCTCAACTCTGGGTACTACGTGTCTGGGAGCTCCTCGGGCTTCCAGGGCGGCCAGATCACACTCAGCATGCAAAAGTTTGAGATGCTGAATGCAGAGCTGGAGGAAAACCAGGAATTGGCCAACAGCCGCATGGCAGAACTGGAGAAACTGCAGGCTGAACTGCAGGGGGCTGTGCGGACCAATGAGCGCCTCAAGGTGGCCCTACGGAGCCTTCCTGAAGAGGTGGTTCGGGAGACCGGGGAGTACCGCATGCTGCAGGCCCAGTTCTCTCTGCTCTATAATGAGTCTCTGCAAGTGAAGACCCAGCTGGATGAGGCCCGGGGGCTGCTGCTGGCCACCAAGAACTCCCACCTGAGACACATTGAGCACATGGAGAGCGACGAGCTGGGGCTGCAGAAGAAGTTGCGCACAGAGGTTATCCAGCTGGAGGACACGCTGGCCCAGGTACGCAAGGAGTACGAGATGCTGCGCATCGAGTTTGAGCAGAACCTGGCAGCCAACGAGCAGGCGGGG------------------------------------------------------CCAATCAACCGGGAGATGCGCCACCTAATCAGCAGCCTCCAGAACCATAACCACCAGCTGAAGGGCGATGCCCAGCGCTACAAGCGGAAGCTGCGGGAGGTGCAGGCTGAGATAGGCAAGCTCCGGGCCCAAGCCAGTGGCTCCACCCACTCCATCCCTAAC---CTGGGCCACCCAGAGGACTCCAGCATTGGTGCTCCAGTCCCAGGGAAAGAAGAGAGTGGGCCAGGCCCTGGTGGTGCCCCCGACGGCAGGAAGGAGATGGCTTCCGTGCCTGGCACCACCACAACTACTTCATCAGTGAGGAAAGAAGAACTGGGCTCCTCTGAGGAGGATGTCCAGGCCCTAACTCCTGGGGCCCAGGGCCCCTCCTCCCGGGGCCGAGAACCTGAGGGCAGGCCAAAGCGGGAGCTTCGAGAA---------AGGGAGGGGCCTGGCCTGGGGCCCCCATCTGCAGCCTTAGCGCTCTCAAGGGTTGACCGGGAGAAAGCCAAGGTGGAAGATGCCAAGAGGAAGGAATCGGAGCTCCTCAAGGGTCTCCGAGCAGAGCTCAAGAAGGCCCAGGAGAGCCAGAAGGAGATGAAGCTGCTGCTGGACATGTACAAGTCGGCGCCTAAGGAGCAGCGGGATAAGGTGCAGCTCATGGCAGCGGAACGCAAGGCCAAGGCTGAGGTGGACGAGCTACGGAGCCGCATCCGGGAGCTGGAGGAGCGAGATCGGAGGGAGAGCAAGAAGATTGCGGACGAGGATGCTCTCCGGCGCATCCGGCAGGCAGAGGAGCAGATAGAGCACCTGCAGCGCAAGCTGGGTGCCACAAAGCAGGAGGAGGAGGCGTTGCTGTCAGAGATGGATGTGACGGGTCAGGCTTTTGAGGACATGCAGGAGCAGAACGGGCGCCTGCTGCAGCAGCTGCGGGAAAAGGACGACGCCAACTTTAAGCTGATGTCCGAGAGGATCAAGGCCAACCAGATTCACAAGCTGCTGCGAGAGGAGAAGGATGAGCTGGGCGAGCAGGTTCTGGGTCTCAAGTCCCAGGTGGATGCCCAGCTGCTGACCGTGCAGAAGCTAGAGGAAAAAGAGCGGGCCCTGCAGGGCAGCCTCGGGAGCGTGGAGAAGGAGCTGACGCTGCGTAGTCAGGCCCTGGAGCTCAACAAGAGGAAGGCTGTGGAAGCAGCCCAGCTGGCTGAGGACCTGAAGGTGCAGCTGGAACACGTGCAGACACGGCTGCGAGAGATCCAGCCCTGCCTGGCGGAGAGTCGGGCCGCTCGCGAGAAAGAGAGCTTCAACCTCAAGAGGGCCCAGGAGGATATCTCACGGCTGCGGCGCAAGTTGGAGAAACAGAGGAAGGTGGAGGTCTATGCAGATGCCGATGAAATTCTCCAGGAGGAGATCAAGGAGTACAAGGCGCGGTTGACCTGCCCCTGCTGTAACACCCGCAAGAAGGATGCAGTGCTTACCAAGTGCTTCCACGTTTTCTGCTTCGAGTGTGTGCGGGGCCGTTATGAGGCGCGCCAGAGGAAGTGCCCCAAGTGCAACGCAGCTTTTGGTGCCCATGACTTCCACCGTGTCTACATCAGC---
>triMan1
ATGTCTGGGCCCGGCAACAAACGCGCCGCCGGAGATGGGGGCTCGGGACCCCCAGAAAAGAAGCTGAGCCGCGAGGAGAAGACCACGACCACTCTCATAGAACCCATTCGCCTTGGGGGCATCTCTTCCACGGAAGAGATGGATCTGAAGGTACTGCAGTTCAAGAACAAGAAACTAGCAGAGCGGTTGGAACAGCGGCAGGCT---------TGTGAAGATGAACTCCGAGAAAGAATTGAGAAGTTAGAGAAGCGGCAGGCCACAGATGATGCCACACTCCTCATTGTCAACCGCTACTGGGCCCAGCTGGATGAAACTGTGGAAGCCCTTCTTCGTCGTCATGAGAGCCAGGGGGAGTTGTCTTCA---GGGACAGAGGCACCTGGAACCCAGGAGGGGCCGACACACGATGGGACCCCTCTCACAGAGCCAGGGACATCAGAGCTGAGGGAGCCTCTGCCAACGCAGCTGAGACCCCCTCTTAGTGAGTCAGCCTTGGCTTTTGTGGTGGCACTGGGCGCCAGCAGCAGTGAGGAGGTGGAGCTGCAGCTGCAGGGCCGTATGGAGTTCTCCAAGGCAGCCGTGTCCCGTGTTGTAGAGGCCTCAGACCGTTTGCAGCGCCAGGTGGAAGAACTCTGTCAGCGAGTATACAGCCGAGGGGACAGTGAGCCCCCCAGTGAGGTGGCTCAGGCACGCACCCGGGAGCTGGGCCGTGAGAACCGGCGGCTACAGGACTTGGCCACCCAACTGCAGGAGAAGCACCACCGTATCTCGTTAGAGTACTCTGAGCTCCAGGATAAAGTGACTTCGGCAGAGACCAAGGTGCTGGAGATGGAGACAACAGTGGAGGACCTGCAGTGGGACATTGAGAAGCTGCGCAAGCGAGAGCAGAAGCTTAATAAGCACCTGGCGGAGGCCTTGGAGCAGCTCAACTCTGGCTACTACGTGTCTGGGAGCTCCTCAGGCTTCCAGGGTGGCCAGATCACACTCAGCATGCAGAAGTTTGAGATGCTGAATGCAGAGTTGGAGGAAAACCAGGAATTGGCCAACAGCCGCATGGCAGAACTGGAGAAACTACAGGTGGAACTGCAGGGCGCTGTGCGGACCAATGAGCGCCTCAAGGTGGCTCTACGGAGTCTTCCAGAAGAGGTAGTGCGAGAGACAGGGGAATACCGCATGCTGCAGGCCCAGTTCTCTCTGCTCTATAATGAGTCTCTGCAAGTGAAGACCCAGCTGGACGAGGCCCGGGGGCTGCTCCTGGCCACCAAGAACTCCCACCTGAGACACATCGAGCACATGGAGAGCGACGAGCTGGGGCTACAGAAGAAGCTGCGCACAGAGGTTATCCAGCTGGAGGACACGCTGGCCCAGGTACGCAAGGAGTACGAGATGCTGCGCATCGAGTTTGAACAGAACCTGGCAGCCAACGAGCAGGCGGGG------------------------------------------------------CCCATCAACCGAGAGATGCGCCATTTGATCAGCAGCCTCCAAAACCACAACCACCAGCTGAAGGGGGACGCCCAGCGCTATAAGCGGAAGCTGCGGGAGGTGCAGGCTGAGATTGGCAAGCTCCGGGCCCAGGCCAGTGGCTCTACCCACTCCATTCCTAAC---CTGGGCCATCCAGAGGACTCTAGCCTCGGTGCCCCAGCCCCAGGGAAAGAAGAGGGTGGGCCAGGCCCTGGTGGTGCCCCTGACGGCAGGAAGGAGATGACTTCGATGCCTGGTGCCACCATAACTGCCTCATCAGTGAGGAAGGAGGAACTGGTCCCTTCTGAGGAGGATACCCAGGCCCTAACCCTTGGGGCCCAGGGCCCCTCCTCCCGGGGCCGAGAACCTGAGGGCAGGCCCAAGCGGGAGCTTCGAGAA---------CGGGAAGGGCCTGGCCTTGGACCCCCATCTGCAGCCTCAGCTCTCTCAAGGGTTGACCGGGAGAAGGCCAAGGTGGAAGAAGCCAAAAGGAAGGAGTCAGAGCTCCTCAAGGGTCTCCGAGCAGAGCTCAAGAAGGCCCAGGAGAGCCAGAAGGAGATGAAGCTGCTGCTGGATATGTACAAGTCAGCACCCAAGGAGCAGAGGGATAAGGTGCAGCTCATGGCAGCAGAACGCAAGGCCAAGGCTGAGGTGGATGAGCTACGGAGCCGCATCCGGGAATTGGAGGAGAGGGATCGGAGGGAGAGCAAGAAGATCGCGGATGAGGATGCCCTGCGGCGCATTCGGCAGGCGGAGGAGCAGATAGAGCACTTGCAGCGCAAGTTGGGTGCCACAAAGCAGGAGGAGGAGGCGCTGCTGTCAGAGATGGATGTGACAGGTCAGGCTTTTGAGGACATGCAGGAGCAGAATGGGCGGCTACTACAGCAGCTACGGGAAAAGGATGATGCCAACTTTAAGCTGATGTCCGAGAGGATCAAGGCCAACCAGATTCATAAGCTCCTGCGGGAGGAGAAGGATGAGCTGGGTGAGCAGGTTCTTGGCCTCAAGTCCCAGGTAGATGCCCAGCTGCTGACCGTGCAGAAGCTAGAGGAAAAGGAGCGGGCCTTGCAAGGCAACCTTGGGGGTGTGGAGAAGGAGCTGACACTACGTAGTCAGGCCCTGGAGCTCAACAAGAGGAAGGCTGTGGAAGCAGCCCAGCTGGCTGAAGACCTGAAGGTGCAGCTGGAGCATGTGCAGACACGGCTACGAGAGATCCAACCCTGCCTGGCGGAGAGCCGGGCTGCTCGTGAGAAAGAGAGCTTCAACCTCAAGAGGGCTCAGGAGGACATCTCACGGCTGCGGCGCAAATTGGAGAAGCAGAGGAAGGTAGAAGTTTATGCAGATGCTGATGAAATCCTCCAGGAGGAGATCAAGGAGTACAAGGCGCGGTTGACCTGCCCCTGCTGTAACACCCGCAAGAAGGATGCAGTGCTTACCAAGTGCTTCCACGTTTTCTGCTTCGAGTGTGTGCGAGGCCGCTATGAGGCACGCCAGAGGAAGTGCCCCAAGTGCAACGCAGCCTTTGGTGCCCACGACTTCCACCGTGTCTACATCAGC---
>loxAfr3
ATGTCTGGGCCCGGCAACAAACGCGCCGCCGGAGATGGGGGCTCAGGGCCCCCGGAGAAGAAGCTGAGCCGCGAGGAGAAGACCACGACCACTCTCATAGAGCCTATTCGCCTTGGGGGCATCTCTTCCACGGAAGAGATGGACCTGAAGGTACTGCAGTTCAAGAACAAGAAACTAGCTGAGCGGTTGGAGCAGCGGCAGGCT---------TGTGAAGATGAACTCCGAGAAAGAATTGAGAAGCTAGAGAAGCGGCAGGCCACAGATGATGCCACACTCCTCATCGTCAATCGCTATTGGGCCCAGCTGGATGAAACTGTGGAAGCCCTTCTTCGTCGTCATGAGAGCCAGGGGGAGCTGTCTTCA---GGGACAGAGGCACCTGGAACCCAAGAGGGGCCGATACATGATGGGACCCCTCTGACAGAGCCAGGGACGTCAGAGCCGAGGGAGCCTCTGCCAATGCAGCTGCGACCCCCTCTGAGTGAGCCAGCCTTGGCTTTTGTGGTGGCACTGGGCGCCAGCAGCAATGAGGAGGTGGAGCTGCAGCTGCAGGGCCGTATGGAGTTCTCCAAGGCCGCAGTATCCCGTGTCGTAGAGGCCTCAGACCGATTGCAGCGCCAAGTGGAAGAACTCTGTCAGCGAGTATACAGCCGAGGGGACAATGAGCCCCCCAGTGAGGTGGTTCAGGCACGCACTCGGGAGCTGGGCCGTGAGAACCGGCGACTACAGGACTTGGCCACCCAGCTGCAGGAGAAGCATCACCGCATCTCATTGGAGTACTCCGAGCTCCAGGATAAAGTGACTTCGGCAGAGACGAAGGTGCTGGAGATGGAGACAACGGTGGAGGACCTGCAGTGGGACATAGAGAAGTTGCGCAAGCGAGAGCAGAAGCTCAATAAGCACCTGGCGGAAGCCTTGGAGCAGCTCAACTCTGGATACTATGTGTCTGGGAGCTCCTCGGGCTTCCAGGGTGGCCAGATCACACTCAGCATGCAAAAGTTTGAGATGCTGAATGCGGAGTTGGAGGAAAACCAGGAATTGGCCAACAGCCGCATGGCAGAACTGGAGAAACTACAGACTGAACTACAGGGGGCTGTGCGGACCAATGAGCGTCTCAAGGTAGCCCTACGGAGTCTTCCAGAAGAGGTGGTGCGAGAGACGGGGGAATATCGTATGCTGCAGGCCCAGTTTTCTCTGCTCTATAATGAGTCTCTCCAAGTGAAGACCCAGCTGGATGAGGCCCGGGGGCTGCTGCTGGCCACCAAGAACTCCCACCTGAGACACATCGAGCACATGGAGAGCGACGAGCTGGGGCTGCAGAAGAAGCTGCGCACAGAGGTTATCCAGCTGGAGGACACGCTGGCCCAGGTACGCAAGGAGTACGAGATGCTGCGCATCGAGTTTGAACAGAACCTGGCAGCCAACGAGCAGGCGGGG------------------------------------------------------CCCATCAACCGAGAGATGCGCCACCTGATCAGCAGCCTCCAAAACCACAACCACCAGCTGAAGGGGGACGCCCAGCGCTATAAGCGGAAGCTGCGGGAGGTACAGGCTGAGATTGGCAAGCTTCGGGCCCAGGCCAGCGGCTCTACCCACTCCATCCCTAAC---TTGGGCCATCCAGAGGACTCCAGCCTCAGTGCCCCAGCCCCAGGAAAAGAAGAGGGTGGGCCAGGCCCTGGTGGTGCCCCTGACAGCAGGAAAGAGATGACTTCAGTGCCTGGCGCCACCATAACTGCCTCATCAGTGAGGAAGGAGGAACTGGTCTCCTCTGAGGAGGATGCCCAGGCCCTAACCCCTGGGGCCCAGGGCCCCTCCTCACGGGGCCGAGAACTTGAGAGCAGGCCCAAGCGGGAGCTTCGAGAA---------CGGGAAGGGCCTGGCCTTGGACCCCCATCTGCAGCCTCAGCTCTCTCAAGGGTTGACCGCGAGAAGGCCAAAGTAGAAGAAGCCAAGAGGAAGGAGTCAGAGCTCCTCAAGGGTCTCCGAGCAGAGCTCAAGAAGGCCCAGGAGAGCCAGAAGGAGATGAAGCTGCTGCTGGATATGTACAAGTCAGCACCCAAGGAGCAGCGGGATAAGGTGCAGCTCATGGCAGCAGAACGCAAGGCCAAGGCAGAGGTGGATGAGCTACGGAGCCGCATCCGGGAATTAGAGGAGAGGGATCGGAGGGAGAGCAAGAAGATTGCGGATGAGGATGCCCTGCGGCGCATTCGGCAGGCAGAGGAGCAGATAGAGCACCTGCAGCGCAAGTTGGGTGCCACAAAGCAGGAAGAGGAGGCGCTGCTGTCAGAGATGGATGTGACAGGTCAGGCTTTTGAAGACATGCAGGAGCAGAACGGGCGGCTGCTACAGCAGCTACGGGAAAAGGACGATGCCAACTTTAAGCTGATGTCTGAGCGGATCAAGGCCAACCAGATTCACAAGCTCCTGCGGGAGGAGAAGGATGAGCTGGGTGAGCAGGTTCTTGGCCTCAAGTCCCAGGTGGATGCCCAGCTCCTGACCGTGCAGAAGCTAGAGGAAAAGGAGCGGGCCTTGCAGGGCAGCCTGGGGGGTGTGGAGAAGGAGCTGACACTACGTAGTCAGGCCCTGGAGCTCAATAAAAGGAAGGCTGTGGAAGCAGCCCAGCTGGCTGAGGACCTAAAGGTGCAGCTGGAGCACGTGCAGACACGGCTACGAGAGATCCAGCCCTGCTTGGCGGAGAGCCGGGCTGCTCGTGAGAAAGAGAGCTTCAACCTCAAGAGGGCTCAGGAGGACATCTCACGGCTGCGGCGCAAGTTGGAGAAGCAGAGGAAGGTGGAGGTTTATGCAGATGCTGATGAAATCCTCCAGGAGGAGATCAAGGAGTACAAGGCGCGGTTGACCTGTCCCTGCTGTAACACCCGCAAGAAGGATGCAGTGCTTACCAAGTGCTTCCACGTTTTCTGCTTCGAGTGCGTGCGGGGCCGCTATGAGGCACGCCAGAGGAAGTGCCCCAAGTGCAACGCAGCCTTTGGTGCCCACGACTTCCACCGTGTCTACATCAGC---
>HLrhiFer5
ATGTCTGGGCCCGGCAACAAACGCGCCGCCGGCGACGGGGGCTCGGGGCCCCCGGAGAAGAAGTTGAGCCGCGAGGAGAAGACCACAACCACTCTCATAGAGCCCATTCGTCTTGGGGGCATCTCTTCCACGGAAGAAATGGACCTCAAGGTTCTGCAGTTCAAGAACAAGAAGCTAGCAGAGCGGTTGGAGCAACGGCAGGCG---------TGTGAGGATGAACTCCGAGAACGAATTGAGAAGCTGGAAAAGCGGCAGGCCACGGATGACGCCACACTTCTCATTGTCAATCGCTACTGGGCCCAGCTGGATGAAACTGTGGAAGCCCTTCTCCGACACCACGAGAACCAGGGGGAGCTGTCTTCA---GGGACAGAGGTGGCTGGGACCCAGGAGGGGCCGACACGTGATGAGACCCCTCTCACCGAGCCAGGGACATCGGAACTGAGGGAGACCCTGCCAGTGCCGCTGCGGCCCCCGCTCAGCGAGCCTGCCTTGGCTTTTGTGGTGGCCTTGGGCGCCAGCAGCAGTGAGGAGGTGGAGCTGCAGCTGCAGGACCGGATGGAGTTCTCCAAGGCGGCGGTGTCCCGTGTGGTGGAGGCCTCAGACTGCCTGCAGCGCCGGGTGGAGGAGCTCTGCCAGCGAGTGTACAGCCGAGGGGACAGTGAGCCCCCCGGTGAGGCGGCTCGGGCACATACCCGAGAGCTGGGCCGTGAGAACCGGCGACTACAGGACTTGGCCACCCAGCTACAGGAGAAGCACCACCGAATCTCACTGGAGTATTCTGAGCTCCAGGATAAAGTGACATCAGCAGAGACCAAAGTGCTGGAGATGGAGACGACTGTCGAGGACCTGCAGTGGGACATTGAGAAGCTGCGCAAACGTGAGCAGAAGCTCAATAAGCACGTGGCGGAGGCCTTGGAGCAGCTCAACTCTGGCTACTACGTGTCTGGGAGCTCATCGGGCTTCCAGGGGGGCCAGATCACACTCAGCATGCAGAAGTTTGAGATGCTGAATGCGGAGTTGGAGGAAAACCAGGAATTGGCCAACAGCCGCATGGCAGAGCTGGAGAAGCTACAGGCCGAACTTCAGGGGGCTGTGCGGACCAATGAACGTCTCAAGGTGGCCCTGAGGAGCCTGCCAGAGGAGGTGGTGCGGGAGACGGGGGAGTACCGCATGCTTCAGGCCCAGTTCTCACTGCTGTACAACGAGTCTCTGCAAGTGAAGACGCAGCTGGACGAGGCCCGGGGGCTGCTGCTGGCCACCAAGAACTCCCACCTGCGACACATCGAGCACATGGAGAGCGATGAGCTGGGGCTGCAGAAGAAGCTGCGCACGGAGGTCATCCAGCTGGAGGACACGCTGGCCCAGGTACGCAAGGAGTACGAGATGCTGCGCATCGAGTTTGAGCAGAACCTGGCGGCCAACGAGCAGGCAGGG------------------------------------------------------CCCATCAACCGGGAGATGCGCCATCTCATCAGCAGCCTCCAGAACCACAACCACCAGCTGAAGGGGGATGCCCAGCGGTACAAGCGGAAGCTGCGGGAAGTGCAGGCCGAAATTGGCAAGCTCCGAGCCCAGGCCAGCGGCTCTGCCCACCCCATCCCCAGC---CTGGGCCACCCAGAGGACTCCGGCCTCAGTGCTCCAGCCCCAGGGAAGGAAGAGGGTGGGCCAGGCCCCGTCAGTGTTCCTGACGGCAGGAAGGAGATGGCGTCCACGCCTGGCGCCGCCGTGACACCCTCGTCCGTGAAGAAGGAGGAGCCCGTGCCCCCTGAGGACGAAGCCCAGGCCCTCACCCCCGGGGCCCAGGGCCCCTCCTCCCGGGGCCGAGAACCCGAGGCCAGGCCCAAGCGGGAGCTTCGGGAG---------CGGGAGGGGCCCGGCCTGGGGCCCCCCTCCGTAGCCTCAGCGCTCTCGAGAGCTGATCGGGAGAAGGTCAAGGTCGAGGAGGTCAAGAGGAAGGAGTCGGAGCTGCTGAAGGGCCTCCGAGTGGAGCTCAAGAAGGCCCAGGAGAGTCAGAAGGAGATGAAGCTGCTGCTGGACATGTACAAGTCAGCGCCCAAGGAGCAGCGGGACAAGGTGCAGCTCATGGCGGCTGAACGCAAGGCCAAGGCCGAGGTGGACGAGCTGCGGAGCCGCATCCGGGAGCTGGAGGAGCGGGACCGGCGGGAGAGCAAGAAGATAGCTGACGAGGACGCCCTGCGACGCATCCGGCAGGCGGAGGAACAGATCGAACACCTGCAGCGCAAGCTGGGCGCCACCAAGCAGGAGGAGGAGGCTCTGCTGTCGGAGATGGACGTGACGGGCCAGGCTTTCGAGGACATGCAGGAGCAGAACGGGCGGCTGCTACAGCAGCTGCGGGAGAAGGACGACGCCAATTTCAAGCTGATGTCCGAGCGGATCAAGGCCAACCAGATTCACAAGCTGCTGCGAGAGGAGAAGGACGAGCTGGGCGAGCAGGTTCTCGGCCTCAAGGCGCAGGTGGATGCCCAGCTGCTGACCGTGCAGAAGCTGGAGGAGAAGGAGCGGGCCTTGCAGGGCAGCCTCGGGGGTGTGGAGAAGGAGCTGACCCTGCGCAGCCAGGCGCTGGAGCTCAATAAGAGGAAGGCTGTGGAAGCGGCCCAGCTGGCCGAAGACCTGAAGGTCCAGCTGGAGCACGTGCAAACGCGGCTGCGCGAGATCCAGCCCTGCCTGGCGGAGAGCCGGGCTGCTCGAGAGAAGGAGAGCTTCAACCTCAAGCGGGCTCAGGAGGACATCTCCCGGCTGCGGCGCAAGCTGGAGAAGCAGAGGAAGGTGGAGGTTTACGCAGATGCCGACGAAATCCTCCAGGAGGAGATCAAGGAGTACAAGGCGCGGCTGACCTGCCCCTGCTGTAACACCCGCAAGAAGGATGCTGTCCTTACCAAGTGCTTCCACGTGTTCTGCTTCGAGTGTGTGCGCGGCCGCTACGAGGCCCGCCAGAGGAAGTGCCCCAAGTGCAACTCGGCCTTTGGCGCCCACGACTTCCACCGCGTCTACATCAGC---
>conCri1
ATGTCTGGTCCCGGCAATAAACGCGTCGCGGGCGACGGGGGCTCTGGACCTCCAGAGAAG---CTGAGCCGTGAGGAAAAGACGACAACCACACTTATAGAGCCCATTCGTCTCGGAGGCATCTCTTCCACGGAGGAGATGGACCTGAAGGTTCTGCAGTTCAAGAACAAGAAACTAGCAGAGCGATTGGAACAACGACAGGCT---------TGTGAAGATGAACTCCGGGAACGGATTGAGAAGCTGGAGAAGCGGCAGGCCACTGATGATGCCACACTCCTCATTGTCAATCGCTACTGGGCCCAGCTGGATGAAACTGTGGAAGCCCTTCTTCGACACCATGAAAGCCAGGCGGAGCTGTCTTCA---GGGACAGAGGCGCCTGGAATCCAGGAGGGGCCAACACATGATGAGACCCCTCTCACAGAGCCAGGGACATCGGAGCTGAGGGATCCCTTGCCAATGCAGCTGCGGCCCCCTCTGAGCGAGCCAGCCTTGGCTTTTGTGGTGGCTCTGGGTGCCAGCAGTAGTGAGGAGGTGGAGCTGCAGCTGCAAGGCCGTATGGAGTTCTCCAAGGCAGCGGTGTCCCGGGTCGTGGAGGCCTCAGACCGCCTGCAGCGCCGGGTGGAAGAACTCTGTCAGCGAATATACAGCCGAGGGGACAGTGAGCCTCCTGGTGAGGTGACTCGGGCTCGTACCCGAGAGTTAGGCCGTGAGAACCGGCGGCTACAGGACTTGGCTACCCAACTGCAGGAGAAGCATCATCGAATCTCATTGGAGTACTCTGAGCTCCAAGATAAAGTGACATCAGCAGAGACCAAGGTGCTGGAGATGGAAACTACAGTAGAGGACTTGCAGTGGGACATTGAGAAGCTGCGCAAGCGTGAACAAAAGCTCAATAAACACCTGGCAGAGGCCTTGGAGCAGCTCAACTCTGGCTACTATGTGTCCGGGAGCTCCTCGGGCCCCCAGAGGTGCCAGATCACACTCAACATGCAGAAGTTTGAGATGCTGAATGCGGAGTTGGAAGAAAACCAGGAGTTGGCCAACAGCCGCATGGCAGAGCTGGAGAAGCTGCAGGCTGAACTTCAGGGGGCTGTGCGGACAAATGAGCGCCTCAAGGTGGCCCTGCGGAGCCTTCCTGAGGAGGTGGTGCGGGAGACGGGAGAGTACCGAATGCTGCAGGCCCAGTTCTCGCTGCTCTACAATGAGTCTCTGCAAGTGAAAACTCAGCTGGATGAGGCCAGGGGCCTGCTGCTCGCTACCAAGAACTCCCACCTGAGACACATTGAGCACATGGAGAGTGACGAGCTGGGGCTGCAGAAGAAGCTGCGCACAGAGGTCATCCAGCTGGAGGACACGCTGGCCCAGGTACGCAAGGAGTACGAGATGCTGCGCATCGAGTTTGAACAGAACCTGGCGGCCAACGAGCAGGCGGGG------------------------------------------------------CCTATCAACCGTGAGATGCGGCACCTGATCAGCAGCCTACAAAACCACAACCACCAGCTAAAGGGGGATGCCCAGAGATACAAGCGGAAGCTGCGGGAAGTGCAGGCAGAAATTGGCAAGCTCCGGGCTCAGGCCAGCGGCTCTACCCACTCCGTCCCCAAT---TTGGGCCACCCAGAGGACTCTGGACTCAGTGCCCCAGCCCCAGGGAAAGAAGAGGGTGGGCCAGTCCCTGTCAGTGCCCCTGACAGTAGAAAAGAGGTGGCTTCAGCGCCTGCTGCTACCACTACTACC---TCAATGAAGAAGGAGGAACTCGTCCCTTCTGAGGAAGAGGCCCAAGTCCTAACCCCTGGGCCCCAGGGCCCTTCCTCCCGGGGCCGAGAACCTGAGGCCAGGCCCAAGCGGGAGCTTCGAGAG---------CGGGAAGGGCCTGGCCTGGGACCCCCACCTGTAGCCTCAGCTCTCTCCAGGGCTGATCGGGAGAAGGCCAAGGTGGAAGACGCCAAGAGAAAGGAATCAGAACTCCTCAAAGGTCTGCGAGCGGAGCTCAAGAAAGCCCAGGAAAGCCAGAAGGAGATGAAGCTGCTGCTGGACATGTATAAGTCGGCGCCTAAGGAGCAGCGGGATAAGGTGCAGCTCATGGCCGCTGAACGCAAAGCCAAGGCTGAGGTTGATGAACTGCGGAGCCGCATCCGGGAATTGGAAGAGAGGGATCGAAGAGAGAGCAAGAAAATTGCAGATGAAGACGCTCTGCGGCGCATTCGGCAGGCAGAAGAGCAGATAGAACACTTACAGCGCAAGCTGGGTGCTACCAAACAGGAAGAAGAGGCTTTGCTGTCGGAGATGGACGTGACAGGCCAAGCTTTTGAGGACATGCAGGAGCAGAATGGGCGGCTGCTGCAGCAGTTGCGGGAAAAGGATGATGCCAACTTTAAGCTGATGTCAGAGCGGATCAAGGCCAACCAGATTCACAAGCTGCTGCGGGAGGAGAAGGATGAGCTGGGCGAGCAAGTTCTTGGCCTCAAGTCCCAGGTGGATGCCCAGCTGCTGACTGTGCAGAAGCTGGAGGAGAAAGAGCGAGCTTTGCAGGGCAGCCTTGGGGGTGTGGAGAAAGAGCTGACGCTGCGCAGCCAGGCCCTGGAGCTCAATAAGAGGAAGGCTGTGGAAGCCGCCCAGCTGGCTGAGGACCTGAAGGTGCAGCTGGAACACGTACAGACACGACTGCGAGAGATCCAGCCTTGCCTGGCAGAGAGTCGGGCTGCTCGAGAGAAAGAGAGCTTCAACCTCAAGAGAGCTCAGGAGGACATCTCACGGCTGCGGCGCAAGCTGGAGAAGCAGAGGAAGGTGGAGGTTTACGCAGATGCTGATGAGATCCTCCAGGAAGAGATCAAAGAGTACAAGGCACGGTTGACCTGCCCCTGCTGTAACACCCGCAAGAAGGATGCCGTCCTTACCAAGTGCTTCCACGTTTTCTGCTTCGAGTGCGTGCGGGGCCGCTATGAGGCCCGCCAGAGGAAGTGCCCCAAGTGCAACGCAGCCTTCGGTGCCCACGACTTCCACCGCGTCTACATCAGC---
>dasNov3
ATGTCGGGACCCGGCAATAAACGCGCCGCAGGCGACGGGGGCTCAGGTCCCCCAGAGAAGAAGCTGAGCCGCGAGGAGAAGACCACAACCACTCTCATAGAACCCATTCGCCTCGGGGGCATCTCTTCCACGGAAGAAATGGACTTGAAGGTACTGCAGTTCAAGAACAAGAAGCTGGCAGAGCGGTTGGAACAGCGACAAGCT---------TTTGAAGATGAACTCCGAGAACGAATTGAGAAACTAGAGAAGCGGCAGGCCACAGATGACGCCACACTCCTCATTGTCAATCGTTACTGGGCACAGCTGGATGAAACTGTGGAAGTCCTTCTCCGACGCCATGAGAGCCAGGGGGAAGAGTCTTCA---GGGACAGAGGCACCTGGGACCCAGGAGGGTCTGGCACGTGATGGGATGCCTACCACAGAGCCAGGGACATCAGAGCTGAGGGAGCCCCTGCCAATGCAGTTGCGGCCCCCTCTCAGTGAGCCAGCTTTGGCTTTTGTGGTGGCTCTGGGTGCCAGCAGCAGTGAGGAGGTGGAGCTTCAGCTGCAGGGCCGTATGGAGTTCTCCAAGGCGGCTGTGTCCCGGGTGGTAGAGGCCTCAGACCGCCTACAACGCCGGGTGGAGGAACTCTGTCAGCGAGTGTACAGTCGAGGAGACAATGAGCTTCCTGGTGAGGCAGCTCGGGCACGGACCCGGGAGCTGGGCCGTGAGAACCGGAGATTGCAGGACTTAGCCACTCAGCTGCAGGAGAAGCACCACCGCATTTCACTGGAGTATTCTGAGCTCCAGGATAAAGTGACATCAGCAGAGACCAAGGTGTTAGAGATGGAGACGACAGTGGAGGATCTGCAGTGGGACATTGAGAAGCTGCGCAAGCGTGAGCAGAAGCTCAATAAGCACCTAGCAGAGGCCTTGGAGCAGCTCAACTCTGGCTATTATGTGTCTGGGAGTTCCTCTGGCTTCCAGGGTGGCCAGATCACACTCAGTATGCAGAAGTTTGAGATGCTGAATGCAGAGTTGGAAGAAAACCAGGAACTGGCCAACAGCCGCATGGCAGAGCTGGAGAAGCTACAGGCCGAACTGCAGGGGGCTGTGCGGACCAATGAGCGCCTCAAGGTGGCCTTGCGAAGCCTTCCTGAGGAAGTGGTGCGGGAGACAGGGGAGTACCGCCTGCTGCAGGCCCAGTTCTCACTGCTCTACAACGAGTCTCTGCAAGTGAAGACCCAGCTGGATGAGGCCCGGGGGCTGCTGCTGGCCACCAAAAACTCCCATCTGAGGCACATCGAGCACATGGAGAGTGATGAGCTGGGGCTACAGAAGAAGCTGCGCACAGAGGTCATCCAACTGGAGGACACGCTGGCCCAGGTCCGCAAAGAGTATGAGATGCTGCGCATCGAGTTTGAACAGAACCTGGCAGCCAATGAGCAGGCAGGT------------------------------------------------------CCCATCAATCGGGAGATGCGCCACCTGATCAGCAGCCTTCAAAACCACAACCACCAGCTCAAGGGGGACGCCCAGCGCTACAAGCGGAAGCTGAGGGAAGTGCAAGCTGAGATTGGAAAACTCCGGGCACAAGCCAGTGGCTCTACCCACTCCATCCCCAAC---CTGGGCCACCCAGACGACTCCGGTCTCAGTGCCCCAGCCCTAGGGAAAGAAGAGAGTGGGCCAGGCCCTGGTGGCACCCTCGATGGCAGAAAGGAGATGGCTTCAGTGCCTGGCATCACCCCTACTGCCTCCTCAGTGAGGAAGGAGGAGCTGGTCCCCTCTGAGGAGGATGCCCAGGCCCTAAACCCTGGGGCCCAGGGCCCCTCTTCCCGGGCCCGAGAACCTGAGGCCAGGCCCAAGCGGGAACTTCGGGAA---------CGGGAAGGACCTGGCCTGGGACCCCCACCTGCAGCCTCAGCTCTCTCAAGGGCTGATAGGGAGAAGGTCAAGGTGGAAGAGGCCAAGAGGAAGGAGTCAGAGCTCCTCAAAGGTCTCCGAGCAGAACTCAAGAAGGCCCAGGAGAGCCAGAAGGAGATGAAGCTGCTACTGGACATGTACAAGTCAGCGCCCAAGGAACAGCGGGATAAGGTGCAGCTCATGGCAGCTGAACGCAAGGCCAAGGCTGAGGTTGATGAGCTCCGGAGCCGCATTCGGGAGTTGGAGGAGAGGGATCGGAGGGAGAGCAAGAAGATTGCGGATGAGGATGCTCTGCGGCGCATCCGGCAGGCAGAGGAGCAGATTGAGCACCTGCAGCGCAAACTGGGTGCCACCAAGCAGGAGGAGGAGGCGCTGCTGTCGGAGATGGATGTCACAGGTCAGGCTTTCGAGGACATGCAGGAGCAGAACGGGCGGCTACTACAGCAACTGCGGGAAAAGGATGATGCCAACTTCAAGCTGATGTCGGAGCGGATCAAGGCAAACCAGATTCATAAGCTGTTGCGGGAGGAGAAGGATGAGCTGGGCGAGCAGGTTCTCGGCCTCAAGTCCCAGGTTGATGCCCAGCTGCTGACCGTTCAGAAGCTGGAGGAAAAGGAGCGGGCCTTGCAGGGCAGCCTCGGGGGTGTGGAGAAGGAGCTGACACTGCGCAGCCAGGCCCTGGAGCTCAACAAGAGGAAGGCTGTGGAAGCAGCCCAGCTGGCCGAGGACCTGAAGGTGCAGCTGGAGCACGTGCAGACACGGCTGCGAGAGATCCAGCCCTGCCTGGCGGAGAGCCGGGCTGCTCGGGAGAAAGAGAGCTTCAACCTCAAGAGGGCTCAGGAGGACATCTCGCGGCTGCGGCGCAAGCTAGAGAAGCAGAGGAAGGTGGAGGTTTATGCAGATGCCGACGAAATCCTCCAGGAGGAGATCAAGGAGTACAAGGCACGGTTGACCTGCCCTTGCTGTAACACCCGCAAGAAGGATGCAGTCCTTACCAAGTGCTTCCACGTTTTCTGCTTCGAGTGTGTACGGGGCCGCTACGAGGCCCGCCAGAGGAAGTGCCCCAAGTGCAATGCAGCCTTTGGTGCCCACGATTTCCACCGTGTCTACATCAGC---
>HLpipKuh2
ATGTCTGGGCCCGGCAACAAACGCGCCGCCGGCGACGGGGGCTCGGGGCCCCCGGAGAAG---TTGAGCCGCGAAGAGAAGACCACAACCACACTTATAGAACCCATTCGTCTTGGGGGCATCTCTTCTACGGAGGAGATGGACCTGAAGGTTTTGCAGTTCAAGAATAAGAAACTAGCAGAGCGGTTGGAACAGCGACAGGCT---------TGTGAAGATGAACTCCGAGAACGAATTGAGAAGCTGGAAAAACGGCAGGCCACAGATGATGCCACGCTCCTCATTGTCAATCGCTACTGGGCCCAGCTGGATGAAACTGTGGAAACCCTTCTCCGACACCATGAGAACCAGGGGGAGCTGTCTTCA---GGGACAGAGGCGCATGGAACCCAGGAGGGGCTGACCCGTGACGAGACCCCTCTCACAGAGCCAGGGACGTCAGAACTGAGGGAGACCCTGCCCGTGCAGCTGCGGCCCCCACTCAGTGAGCCGGCCTTGGCCTTTGTGGTGGCGCTGGGTGCCAGCAGCAGTGAGGAGGTGGAGCTGCAGCTACAGGGCCGAATGGAGTTCTCCAAGGCCGCCGTGTCCCGAGTCGTGGAGGCCTCAGACCACCTGCAGCGCCAGGTGGAGGAACTCTGCCAGCGAGTGTACAGCAGAGGGGATAGTGAGCCCCCTGGTGAGGCGGCTCGGGCACGCACCCGGGAGCTGGGCCGTGAGAACCGGCGACTTCAGGACTTGGCCACCCAGCTGCAGGAGAAGCACCACCGTATCTCCTTGGAGTACTCTGAGCTTCAGGATAAAGTGACATCAGCAGAGACCAAAGTGCTAGAGATGGAGACGACAGTAGAGGACCTGCAGTGGGACATTGAGAAGCTGCGCAAGCGTGAGCAAAAGCTCAATAAGCACCTGGCAGAGGCCTTGGAGCAGCTCAACTCTGGCTACTATGTGTCTGGGAGTTCCTCAGGCTTCCAGGGGGGCCAGATCACACTCAACATGCAGAAGTTTGAGATGCTGAATGCAGAGTTAGAGGGAAACCAGGAATTGGCCAATAGCCGCATGGCAGAGCTGGAGAAGATACAGGCTGAACTTCAGGGGGCTGTGCGGACCAATGAGCGCCTCAAGGTGGCCTTACGTAGCCTTCCTGAAGAGGTGGTGCGGGAGACGGGGGAGTATCGAATGCTGCAGGCCCAGTTCTCGCTGCTTTACAACGAGTCCCTGCAAGTGAAGACCCAGCTGGATGAGGCCCGGGGGCTGCTGCTGGCCACCAAGAACTCGCACCTGAGACACATTGAGCACATGGAGAGCGATGAGTTGGGGCTGCAAAAGAAGCTGCGCACAGAGGTTATCCAGCTGGAGGACACACTGGCCCAGGTACGCAAGGAGTACGAGATGCTGCGCATCGAGTTTGAACAGAACCTGGCGGCCAACGAGCAGGCGGGG------------------------------------------------------CCCATCAACCGTGAGATGCGCCACCTGATCAGCAGTCTCCAAAACCACAACCACCAGCTAAAGGGGGATGCCCAGCGATACAAGCGGAAGCTGCGGGAAGTGCAGGCTGAGATTGGCAAGCTCCGGGCCCAGGCCAGTGGCTCTACGCACCCTATCCCCAAC---CTGGGCCACCCGGAGGACTCGGGCCTCAGCGCCCCAGCCGCAGGGAAAGAGGAGGGCGGGCCAGGCCCTGTTGGACCCCATGAGACCAGAAAGGAGGTCGCTCCAATGCCTGTTGCCACCGTGAATACCTCCTCAGCAAAGAAGGAGGAACCGGTCCCCTCTGAGGAAGACGCCCAGGCCTTAACCCCCGGGCCCCAGGGCCCCTCTTCCCGGGGCCGAGAACCTGAGGCCAGACCCAAGCGTGAGCTTCGGGAG---------CGGGAAGGGCCTGGCCTGGGACCCCAGCCTGTAGCCTCAGCACTGGCAAGAGCCGATCGGGAGAAGGCCAAGGTGGAGGAGGTGAAGAGGAAGGAGCCAGAGCTCCTGAAAGGTCTCCGAGCAGAGCTCAAGAAGGCCCAGGAGAGCCAGAAGGAGATGAAGCTGCTGCTGGATATGTACAAGTCGGCACCCAAGGAGCAGCGGGATAAGGTGCAGCTCATGGCGGCTGAACGCAAGGCCAAGGCCGAGGTGGATGAGCTACGGAGTCGTATCCGGGAACTGGAGGAGAGGGATCGAAGGGAGAGCAAGAAGATTGCAGACGAGGATGCCCTGAGGCGAATTCGGCAGGCCGAGGAGCAGATTGAACACCTGCAGCGCAAGTTGGGTGCCACCAAGCAGGAGGAGGAGGCTTTGCTGTCGGAGATGGATGTGACAGGGCAGGCTTTTGAGGACATGCAGGAGCAAAACGGGCGGCTGCTGCAGCAGTTGCGGGAAAAGGACGATGCCAACTTTAAGCTGATGTCGGAGCGGATCAAGGCCAACCAGATTCACAAGCTGCTGCGGGAGGAGAAGGATGAGCTGGGTGAGCAGGTTCTTGGCCTCAAGTCTCAGGTGGATGCCCAGCTGCTGACTGTGCAGAAGCTGGAGGAGAAAGAGCGGGCCTTGCAGGGCAGCCTTGGCGGTGTGGAGAAGGAGCTGACGCTGCGCAGCCAGGCCCTGGAGCTCAATAAGAGGAAGGCTGTGGAAGCAGCCCAGCTGGCTGAGGACCTGAAGGTGCAGCTGGAGCATGTGCAGACGCGGCTGCGAGAGATTCAACCTTGCTTGGCAGAAAGCCGGGCTGCTCGAGAGAAAGAGAGCTTCAACCTCAAGAGGGCTCAGGAGGACATCTCACGACTGCGGCGCAAGCTGGAGAAGCAGAGGAAGGTGGAGGTTTATGCAGATGCTGATGAAATCCTGCAGGAGGAGATCAAGGAGTACAAGGCACGGTTGACCTGCCCCTGCTGTAACACCCGCAAGAAGGATGCAGTCCTTACCAAGTGCTTCCACGTTTTCTGCTTCGAGTGCGTGCGGGGCCGCTATGAGGCCCGTCAGAGGAAGTGTCCCAAGTGCAACGCAGCCTTTGGTGCCCATGACTTCCACCGAGTCTACATCAGC---
>cavPor3
ATGTCTGGGCCAGGCAGCAAACGCGCCGCGGGCGATGGGGGCTCAGGGCCCCCAGAGAAGAAGCTGAACCGCGAGGAGAAGACCACAACCACTCTTATCGAGCCCATTCGTCTTGGAGGCATTTCTTCCACGGAGGAGATGGACTTGAAGGTACTGCAGTTCAAGAACAAGAAACTAGCAGAGCGATTAGAACAGCGACAAGCT---------TGTGAAGATGAACTCCGAGAACGAATTGAAAAGCTAGAGAAGCGGCAGGCCACAGATGATGCCACACTCCTCATTGTCAATCGATACTGGGCCCAGCTGGATGAAACTGTGGAAACCCTCCTTCGTTGCCATGAGAGACAACGGGACCTGTCTACA---GGACCAGAGGCACCTGGGACCCAAGAGAAGCCAACGCGTGATGTGATCCCTCTAATGGAGCCAGGGACATCAGAACTGAGGGAAGTCCTACCAATGCAGCTGCGACCCCCTCTCAGTGAGCCAGCTTTGGCTTTTGTGGTGGCATTGGGTGCCAGCAGCAGTGAGGAAGTGGAGCTGCAGCTACAGGGACGGATGGAATTCTCCAAGGCAGCTGTGTCCCGGTTGGTAGAGGCCTCAGACTGCCTGCAGCGCCAGGTAGAGGAACTCTGTCAGCGAGTATACAGCCGAGGGGATGGAGAACCTCCCAGTGAGGTGACTTGGGCACGTACCCGAGAGCTGGGCAGAGAGAACCGGCGACTACAGGACTTAGCCACTCAGCTGCAAGAGAAGCATCACCGAATCTCACTGGAGTACTCTGAGCTCCAGGATAAAGTGACATCAGCTGAAACCAAGGTGCTCGAGATGGAGACAACGGTGGAGGACCTACAGTGGGATATTGAGAAGCTGCGCAAACGAGAGCAAAAGCTCAATAAGCATCTGGCAGAGGCCTTGGAGCAGCTGAACTCTGGGTACTACGTTTCTGGGAGCTCTTCAGGCTTCCAGGGGGGCCAGATAACACTCAGCATGCAGAAGTTTGAGATGTTGAATGCAGAGTTGGAGGAAAACCAGGAGCTGGCCAATAGCCGCATGGCAGAGCTGGAGAAGCTGCAGGCTGAACTTCAGGGGGCTGTGAGGACCAACGAACGCCTCAAGGTGGCCCTGCGGAGCCTTCCTGAGGAGGTGGTACGTGAGACTGGAGAGTACCGTATGCTGCAAGCCCAGTTCTCACTGCTTTACAATGAGTCCCTGCAAGTGAAGACCCAGCTGGATGAGGCCCGGGGCTTGCTGCTGGCCACTAAGAATTCCCATTTGAGACACATTGAGCACATGGAGAGTGATGAGCTGGGACTACAGAAAAAGCTGCGCACGGAGGTTATCCAGTTGGAGGACACGCTAGCCCAGGTACGCAAGGAGTATGAGATGCTGCGCATCGAGTTTGAACAGAACCTGGCAGCCAATGAGCAGGCAGGG------------------------------------------------------CCTATCAACCGTGAGATGCGCCACCTAATTAGCAGTCTCCAGAATCACAACCACCAGCTGAAAGGGGATGCCCAGCGATACAAGCGGAAGCTTCGAGAAGTACAGGCTGAGATTGGCAAGCTCCGGGCCCAGGCCAGTGGTTCTACCCATTCCATCCCCAAC---CTGGGCCACCCAGAGGACTCTGGCCTTGGTACCCCAGCTCCAGGCAAAGAAGAGAGTGGGCCAGGCCCTGTTGTTATTCCCGACAGCAGAAAGGAGATAGCATTAGTACCTGGTGCCACCACTACTACTTCCTCAGTGAAAAAGGAGGAGCTGGTCCCTTCTGAAGAGGATGCCCAGTCTCTAACCCCTGGGACCCAGGGCCCTTCCTCCCGGGCCCGAGAACCTGAGACCAGGCCTAAGCGAGAACTTCGGGAA---------CGGGAAGGGCCTAGCCTGGGACCTCTACCTGTAGCCTCAGCTCTCTCAAGGGCTGATCGAGAGAAGGCCAAGGTGGAGGAAGTCAAGAGGAAGGAGTCAGAACTGCTCAAGGGTCTCCGAGGAGAGCTCAAGAAGGCCCAGGAAAGCCAGAAGGAGATGAAGCTGCTGCTGGATATGTACAAGTCTGCCCCCAAGGAGCAGCGGGACAAGGTGCAGCTCATGGCAGCTGAACGCAAGGCTAAGGCTGAGGTTGATGAACTGCGGAGTCGCATCCGGGAACTGGAGGAAAGGGATCGAAGGGAGAGCAAGAAGATTGCAGATGAGGATGCCCTTCGGCGCATTCGGCAGGCAGAGGAGCAAATTGAACATTTACAACGCAAATTGGGTGCTACAAAGCAGGAAGAAGAGGCTCTGCTGTCCGAGATGGATGTGACAGGTCAGGCTTTTGAGGACATGCAGGAACAGAATGGGCGGCTACTACAGCAGTTGCGGGAAAAGGACGATGCCAACTTTAAGCTAATGTCAGAGCGGATCAAGGCCAACCAGATTCACAAGCTTCTTCGGGAGGAAAAGGATGAGCTGGGCGAGCAAGTTCTTGGTCTCAAATCCCAGGTGGATGCCCAGTTGTTGACCGTGCAGAAGCTGGAGGAAAAGGAGCGGGCCTTGCAGGGCAGCCTTGGGGGAGTGGAGAAGGAGCTGACTCTGCGCAGCCAGGCCCTGGAGCTCAACAAAAGGAAGGCAGTGGAAGCAGCCCAATTGGCTGAGGACCTCAAGGTGCAGCTGGAGCATGTACAGACTCGTCTGCGAGAGATCCAGCCTTGCCTGGCAGAGAGCCGGGCTGCTCGTGAAAAAGAGAGTTTCAACCTCAAAAGGGCTCAGGAGGACATTTCACGGCTGCGGCGCAAACTGGAGAAGCAGAGGAAGGTGGAGGTTTATGCAGATGCTGATGAAATTCTTCAGGAGGAGATCAAGGAGTATAAGGCGCGGTTGACCTGCCCCTGCTGTAACACCCGCAAGAAGGATGCAGTCCTTACCAAGTGCTTCCACGTTTTCTGCTTCGAGTGTGTGCGGGGCCGCTATGAGGCCCGCCAGAGGAAGTGCCCCAAGTGCAACGCAGCCTTTGGTGCCCACGACTTCCACCGAATCTACATCAGC---
>manPen1
ATGTATGGGCCTGGCAACAAACGAGCCGCTGGAGACGGGGCATCGGGACCCCCAGAGAAAAAGCTGAACCGTGAGGAGAAGACCACAACCACGCTTATAGAGCCCATTCGGCTTGGAGGCATCTCTTCCACGGAGGAAATGGACCTGAAGGTTCTGCAGTTCAAGAACAAGAAACTAGCAGAGCGGTTGGAACAGAGGCAGGCT---------TGTGAAGATGAACTCCGAGAACGAATTGAGAAGCTGGAGAAGCGGCAGGCCACAGATGATGCCACACTTCTCATTGTCAACCGCTACTGGGCCCAGCTGGATGACACTGTGGAAGCCCTTCTCCGACACCATGAGAACCAGGGGGAGCTGTCTTCA---GGGACAGAGGCGCCTCTAACCCAGGAGGGCCCAACACATGATGAGACCCCTCTCACAGAGCCAGGGACATCAGAGTTGAGGGAACCTTTGCCAGTGCAGCTGCGGCCGCCTCTCAGTGAGCCAGCCTTGGCTTTTGTGGTTGCTCTGGGTGCCAGCAGTAGTGAGGAGGTGGAGTTGCAGCTGCAGGGCCAGATGGAGTTCTCTAAGGCAGCTGTGTCCCGTGTGGTAGAGGCCTCAGACTGCCTACAGCGTCAGGTGGAGGAACTCTGTCAACGAGTATACAGCCGAGGGGATAGTGAGCCCCCCAGCGAGGTGGCTCGGGCACGCACCCGGGAGCTGGGACGTGAGAACCGGCGGCTACAGGACTTGGCCACCCAGCTACAGGAGAAGCACCACCGCATCTCACTGGAGTATTCTGAGCTCCTGGATAAAGTGACATCAGCAGAAACTAAGGTGCTGGAGATGGAGACAACGGTAGAGGACCTACAGTGGGATATTGAGAAGTTGCGCAAGCGTGAGCAAAAGCTCAATAAGCACCTGGCAGAGGCCTTGGAGCAGCTCAACTCTGGCTACTATGTGTCTGGGAGCTCATCAGGCTTCCAGGGGGGCCAGATCACACTCAGCATGCAGAAGTTTGAGATGTTGAATGCAGAGTTGGAAGAAAACCAAGAATTAGCCAACAGTCGCATGGCAGAGCTAGAGAAGCTGCAGGCTGAACTTCAGGGGGCTGTGCGGACCAATGAGCACCTCAAGGTGGCGCTACGGAGCCTCCCTGAGGAAGTGGTTCGGGAGACAGGGGAGTACCGAATGTTGCAGGCCCAGTTCTCGCTGCTCTACAATGAATCACTGCAAGTGAAGACCCAGCTGGATGAGGCCCGGGGGCTACTGCTGGCCACCAAGAACTCCCACCTGAGACACATTGAGCACATGGAGAGTGATGAGCTGGGGCTGCAGAAGAAGCTACGCACAGAGGTTATCCAGCTGGAGGACACACTGGCCCAGGTACGCAAGGAGTATGAGATGCTGCGCATCGAGTTTGAACAGAACCTGGCAGCCAATGAGCAGGCAGGG------------------------------------------------------CCTATCAACCGTGAGATGCGCCATCTAATCAGCAGCCTCCAAAACCACAACCACCAGCTAAAGGGGGATGCCCAGCGGTACAAGCGGAAGCTGCGGGAAGTGCAGGCTGAGATTGGCAAGCTCCGGGCCCAGGCCAGTGGCTCTACCCACTCCATCCCCAAC---CCGGGCCACCTGGAGGACTCCAGCCTCAGTGCCCCAGCCCCAGGGAAAGAAGAGGGTGGGCTAGGCTCTGTCAGTTTCCCTGATGGTAGAAAGGAAATGGCTTCAGTGCCTGGTGCCACCACTCCCACCACCTCAGTGAAGAAGGAGGAGCTGGTCCCCTCTGAGGAAGATGTCCAGGCCATAACCACGGGATCCCAGGGCCCCACCTCCCGGGGCCGAGAACCTGAGGCCAGGCCCAAGCGGGAGCTTCGGGAG---------CGGGAAGGGCCTGGCCTAGGACCCCCAACTGTGGCCTCAGCTCTATCAAGGGCTGATCGGGAGAAGGCCAAAGTGGAGGAGGTGAAGAGGAAGGAGTCAGAACTCCTCAAAGGTCTCCGAGCAGAGCTCAAGAAGGCCCAGGAAAGCCAGAAGGAGATGAAGCTCCTGCTAGACATGTACAAGTCAGCACCCAAGGAGCAACGGGATAAGGTGCAGCTCATGGCAGCTGAACGTAAGGCCAAGGCTGAGGTTGATGAACTGCGGAGCCGCATCCGGGAACTGGAGGAGAGGGATCGAAGGGAGAGCAAGAAGATTGCAGATGAGGATGCCCTGCGGCGCATTCGGCAGGCAGAGGAGCAGATAGAACACCTGCAGCGCAAGTTGGGTGCCACCAAGCAGGAGGAGGAGGCTCTGCTGTCAGAGATGGATGTGACAGGGCAGGCTTTTGAGGACATGCAGGAGCAGAATGGACGGCTGCTACAGCAGTTGCGGGAAAAGGATGATGCCAACTTTAAGCTGATGTCAGAGCGGATCAAGGCCAACCAGATTCATAAGCTACTGCGGGAGGAGAAGGATGAGTTGGGCGAGCAAGTTCTTGGCCTCAAGTCCCAGGTGGATGCCCAGCTGCTGACAGTGCAGAAACTGGAGGAAAAAGAACGGGCCTTGCAAGGTAGCCTTGGGGGTGTGGAGAAGGAGCTGACACTGCGCAGCCAGGCCCTGGAGCTCAATAAGAGGAAGGCTGTGGAAGCAGCCCAGCTGGCTGAGGACTTAAAGGTGCAGCTGGAGCATGTGCAGACACGGCTTCGAGAGATCCAGCCTTGCCTGGCAGAAAGCCGGGCTGCTCGAGAAAAAGAAAGCTTCAACCTAAAGAGGGCTCAGGAGGATATCTCACGACTACGGCGCAAGCTGGAGAAGCAGAGGAAGGTGGAAGTTTATGCAGATGCTGACGAAATCCTCCAGGAGGAGATCAAGGAGTACAAGGCGCGGTTGACCTGCCCCTGCTGTAACACCCGCAAGAAGGATGCAGTCCTTACCAAGTGCTTCCACGTTTTCTGCTTCGAGTGCGTGCGGGGCCGCTATGAGGCCCGCCAGAGGAAGTGCCCCAAGTGCAACGCAGCCTTTGGTGCCCACGACTTCCACCGTGTCTACATCAGC---
>HLmanJav1
------------------------------------------------------------------------------------------------------------------------------------GAGGAAATGGACCTGAAGGTTCTGCAGTTCAAGAACAAGAAACTAGCAGAGCGGTTGGAACAGAGGCAGGCT---------TGTGAAGATGAACTCCGAGAACGAATTGAGAAGCTGGAGAAGCGGCAGGCCACAGATGATGCCACACTCCTCATTGTCAACCGCTACTGGGCCCAGCTGGATGACACTGTGGAAGCCCTTCTCCGACACCATGAGAACCAGGGGGAGCTGTCTTCG---GGGACAGAGGCACCTGGAACCCAGGAGGGCCCGACACATGATGAAACCCCTCTCACAGAGCCAGGGACATCGGAGTTGAGGGAATCTCTGCCAGTGCAGCTGCGGCCGCCTCTCAGTGAGCCAGCCTTGGCTTTTGTGGTTGCTCTGGGTGCCAGCAGTAGTGAGGAGGTGGAGTTGCAGCTGCAGGGCCGCATGGAGTTCTCTAAGGCAGCTGTGTCCCGTGTGGTAGAGGCCTCAGACTGCCTACAGCGTCAGGTGGAGGAACTCTGTCAACAAGTATACAGCCAAGGGGACAGTGAGCCCCCCAGTGAGGTGGCTCGGGCACACACCCGGGAGCTGGGATGTGAGAACCGGCGGCTACAGGACTTGGCCACCCAGCTACAGGAGAAGCACCACCGCATCTCACTGGAGTATTCTGAGCTCCTGGATAAAGTGACATCAGCAGAAACTAAGGTGCTGGAGATGGAGACCACGGTAGAGGACCTGCAGTGGGATATTGAGAAGTTGCGCAAGCGTGAGCAGAAGCTCAATAAGCACCTGGCAGAGGCCTTGGAGCAGCTCAACTCTGGCTACTATGTGTCTGGGAGCTCATCAGGCTTCCAGGGGGGCCAGATCACACTCAGCATGCAGAAGTTTGAGATGTTGAATGCAGAGTTGGAAGAAAACCAAGAATTAGCCAACAGTCGCATGGCAGAGCTAGAGAAGCTGCAGGCTGAACTTCAGGGGGCTGTGCGGACCAATGAGCACCTCAAGGTGGCGCTGCGGAGCCTCCCTGAGGAAGTGGTTCGGGAGACAGGGGAGTACCGAATGTTGCAGGCCCAGTTCTCGCTGCTCTACAATGAATCACTGCAAGTGAAGACCCAGCTGGATGAGGCCCGAGGGCTACTGCTGGCCACCAAGAACTCCCACCTGAGACACATTGAGCACATGGAGAGTGATGAGCTGGGGCTGCAGAAGAAGCTACGCACAGAGGTTATCCAGCTGGAGGACACACTGGCCCAGGTACGCAAGGAGTATGAGATGCTGCGCATCGAGTTTGAACAGAACCTGGCAGCCAATGAGCAGGCAGGG------------------------------------------------------CCTATCAACCGTGAGATGCGCCATCTAATCAGCAGCCTCCAAAACCACAACCACCAGCTAAAGGGGGATGCCCAGCGGTACAAGCGGAAGCTGCGGGAAGTGCAGGCTGAGATTGGCAAGCTCCGGGCCCAGGCCAGTGGCTCTACCCATTCCATCCCCAAC---CCGGGCCACCTGGAGGACTCCAGCCTCAGTGCCCCAGCCCCAGGGAAAGAAGAGGGTGGGCTAGGCTCTGTCAGTTTCCCTGATGGTAGAAAGGAAATGGCTTCAGTGCCTGGTGCCACCACTCCCACCACCTCAGTGAAGAAGGAGGAGCTGGTCCCCTCTCAGGAAGATGTCCAGGCCATAACACTGGGATCCCAGGGCCCCTCCTCCCGGGGCCGAGAACCTGAGGCCAGGCCCAAGCGGGAGCTTCGGGAG---------CGGGAAGGGCCTGGCCTAGGACCCCCAACTGTGGCCTCAGCTCTATCAAGGGCTGATCGGGAGAAGGCCAAAGTGGAGGAGGTGAAGAGGAAGGAGTCAGAACTCCTCAAAGGTCTCCGAGCAGAGCTCAAGAAGGCCCAGGAAAGCCAGAAGGAGATGAAGCTCCTGCTAGACATGTACAAGTCAGCACCCAAGGAGCAACGGGATAAGGTGCAGCTCATGGCAGCTGAACGTAAGGCCAAGGCTGAGGTTGATGAACTGCGGAGCCGCATCCGGGAACTGGAAGAGAGGGATCGAAGGGAGAGCAAGAAGATTGCAGATGAGGATGCCCTGCGGCGCATTCGGCAGGCAGAGGAGCAGATAGAACACCTGCAGCGCAAGTTGGGTGCCACCAAGCAGGAGGAGGAGGCTCTGCTGTCAGAGATGGATGTGACAGGGCAGGCTTTTGAGGACATGCAGGAGCAGAATGGACGGCTGCTACAGCAGTTGCGGGAAAAGGATGATGCCAACTTTAAGCTGATGTCAGAGCGGATCAAGGCCAACCAGATTCACAAGCTACTGCGGGAGGAGAAGGATGAGTTGGGCGAGCAAGTTCTTGGCCTCAAGTCCCAGGTGGATGCCCAGCTGCTGACAGTGCAGAAACTGGAGGAAAAAGAACGGGCCTTGCAAGGTAGCCTTGGGGGCGTGGAGAAGGAGCTGACACTGCGCAGCCAGGCCCTGGAGCTCAATAAGAGGAAGGCTGTGGAAGCAGCCCAGCTGGCTGAGGACTTAAAGGTGCAGCTGGAGCATGTGCAGACACGGCTTCGAGAGATCCAGCCTTGCCTGGCAGAAAGCCGGGCTGCTCGAGAAAAAGAAAGCTTCAACCTCAAGAGGGCTCAGGAGGATATCTCACGACTACGGCGCAAGCTGGAGAAACAGAGGAAGGTGGAAGTTTATGCAGATGCTGACGAAATCCTCCAGGAGGAGATCAAGGAGTACAAGGCGCGGTTGACCTGCCCCTGCTGTAACACCCGCAAGAAGGATGCAGTCCTTACCAAGTGCTTCCACGTTTTCTGCTTCGAGTGCGTGCGGGGCCGCTATGAGGCCCGCCAGAGGAAGTGCCCCAAGTGCAACGCAGCCTTTGGTGCCCACGACTTCCACCGTGTCTACATCAGC---
>otoGar3
ATGTCTGGGCCCGGCAACAAACGCGCCGCTGGCGACGGGGGCTCAGGGCCCCCAGAGAAGAAGCTGAGTCGCGAGGAGAAGACCACAACCACTCTCATAGAGCCCATTCGTCTTGGAGGCATCTCTTCCACG---------------------------------------------------------------------------------------------------------------------------------------------------------------------------------CTAGATGAAACTGTGGAAGCCCTTCTTCGATGCCATGAGAGCCAGGGAGAGCTGTCTTCA---GGGACACAGGCACCTGAGACCCAGGAAGTGTCAACACATGATGGGACCTCTCTTACAGAGCCAGGGACATCAGAGCTGAGGGAGCCTCTGCCAATGCAGCTGCGGCCCCCTCTCAGTGAGCCAGCCTTGGCTTTTGTGGTAGCACTGGGTGCCAGTAGCAGCGAGGAAGTAGAGCTACAGCTGCAAGGTCGTATGGAATTCTCCAAGGCAGCTGTGTCCCGTGTGGTAGAGGTCTCAGACCGCCTTCAACGCCGAGTAGAAGAACTCTGTCAGCGAGTATACAGCCGAGGGGACAATGAGCCCCTCAGTGAGGTGGCTCGAGCACGCACCCGGGAGCTGGGCCGTGAGAACCGGCGGCTGCAGGATTTGGCCACTCAGCTACAGGAAAAGCATCACCGCATCTCATTGGAGTACTCCGAGCTCCAAGATAAAGTGACATCAGCAGAGACAAAGGTGCTGGAGATGGAGACAACTGTGGAAGACCTGCAGTGGGACATTGAGAAGTTGCGCAAGCGGGAGCAGAAGCTTAATAAACACTTGGCAGAAGCCTTAGAGCAGCTTAACTCTGGCTACTATGTCTCTGGGAGCTCCTCAGGCTTCCAGGGGGGCCAGATCACACTCAGCATGCAGAAGTTTGAGATGCTGAATGCAGAGTTGGAAGAAAACCAGGAATTGGCCAACAGCCGCATGGCGGAACTGGAGAAGCTGCAGGCCGAACTTCAGGGTGCTGTGCGGACTAATGAGCGCCTCAAGGTGGCCTTACGCAGCCTTCCTGAGGAAGTGGTGCGGGAGACAGGAGAGTACCGCATGCTGCAGGCCCAGTTCTCACTGCTCTACAACGAGTCTCTGCAAGTAAAGACCCAGCTGGATGAGGCTCGGGGGCTGCTGCTGGCCACCAAGAACTCCCATCTGAGACACATTGAGCACATGGAGAGTGACGAGCTAGGGCTGCAGAAGAAACTGCGCACAGAGGTTATCCAGCTGGAGGACACGCTGGCGCAGGTACGCAAGGAGTATGAGATGCTGCGCATTGAGTTTGAGCAGAACCTGGCAGCCAACGAGCAGGCGGGG------------------------------------------------------CCCATTAACCGTGAGATGCGCCACTTAATTAGTAGTCTCCAAAATCACAACCATCAGCTGAAGGGGGATGCTCAGCGATATAAGCGGAAGCTTCGAGAAGTGCAGGCTGAGATCGGAAAGCTCCGAGCCCAGGCTAGTGGCTCTACCCACTCCATCCCCAGC---CTGGGACACTCAGAGGACTCTGGCCTCAGTGCCTCAGCCCCAGGGAAAGAGGAGGGTGGGCCAGGCCCTGCTGGTACCCCTGACAACAGAAAGGAGATAGCTTTAATGCCTTCTGCCACCAGTACTCCTTCCTCAGTGAAGAAGGAGGACCTGATCCCCTCTGAAGAGGATACCCAGGCATTAACCCCTGGTGCCCAGGGCCCTTCCTCCCGGGGCCGAGAACCTGAAGTCAGGCCCAAGCGGGAGCTTCGGGAA---------CGAGAAGGACCTGGTCTGGGACCCCCACCTGTAGCCTCAACTCTCTCAAGGACTGACCGGGAGAAGGCCAAGGTGGAAGAGGCCAAGAGGAAAGAGTCAGAACTCCTCAAGGGTCTCCGAGCAGAGCTCAAGAAGGCCCAGGAAAGCCAGAAGGAGATGAAGCTGCTGCTGGATATGTATAAGTCTGCACCCAAGGAGCAGCGGGATAAGGTGCAGCTCATGGCAGCAGAACGCAAAGCAAAGGCTGAGGTTGATGATCTACGGAGCCGCATCCGGGAATTGGAGGAGAGGGATCGAAGGGAGAGCAAGAAGATTGCAGATGAAGATGCCCTGAGGCGCATTCGTCAGGCAGAGGAACAGATAGAACACCTACAGCGCAAGTTGGGTGCCACCAAGCAGGAGGAGGAAGCTTTGTTGTCAGAGATGGATGTGACAGGTCAAGCTTTTGAAGACATGCAGGAGCAAAATGGGCGGTTGCTACAGCAATTGCGGGAAAAGGACGATGCCAACTTTAAGCTAATGTCAGAGCGGATCAAGGCCAACCAGATTCACAAGCTACTTCGGGAGGAGAAGGATGAGCTAGGCGAGCAGGTTCTTGGCCTCAAGTCCCAGGTGGATGCCCAGCTGCTGACTGTGCAGAAGCTGGAGGAAAAGGAGCGGGCCTTGCAGGGCAGCCTCGGGGGTGTGGAGAAGGAGCTGACACTGCGCAGCCAAGCCCTGGAGCTGAACAAGAGGAAGGCTGTTGAAGCGGCCCAACTGGCTGAAGACCTGAAGGTGCAGCTGGAGCATGTGCAGACTCGGCTTCGAGAGATTCAGCCCTGCCTTGCAGAGAGCCGAGCTGCTCGTGAGAAAGAGAGCTTCAATCTCAAGAGGGCTCAGGAGGACATCTCACGGCTTCGACGCAAGCTAGAGAAACAAAGGAAGGTGGAAGTTTATGCAGATGCTGATGAAATCCTCCAGGAAGAGATCAAGGAGTACAAGGCGCGGTTGACCTGCCCCTGCTGTAACACACGCAAGAAGGATGCAGTCCTAACCAAGTGTTTCCACGTTTTCTGCTTCGAGTGTGTGCGGGGCCGATATGAGGCCCGCCAGAGGAAGTGCCCCAAATGCAACGCAGCCTTTGGTGCCCACGACTTCCATCGTATCTACATCAGC---
>echTel2
ATGTCGGGGCCCGGTAACAAACGCGCCGCCGGCGATGGGGGCTCGGGGCCTCCAGAGAAGAAGCTCAGCCGCGAGGAGAAGACCACGACCACCCTCATCGAGCCCATCCGCCTGGGGGGCATCTCTTCCACGGAGGAGATGGACCTCAAGGTGCTGCAGTTCAAGAACAAGAAGCTAGCAGAGCGGCTGGAACAACGGCAGGCC---------TGCGAAGACGAGCTGCGAGAAAGGATCGAGAAGCTAGAGAAACGGCAGGCCACGGACGACGCCACCCTCCTCATTGTCAACCGCTACTGGGCCCAGCTGGATGAAACCGTGAAAGTCCTCCTTCGACGTCATGAGAGCCACGGGGAGCTTTCTTCA---GGGGCAGAGGCACCTGGAGCCCAGGAGGGGCCGACCCATGACGGAACCCCCCTCACAGAGCCAGGGACGTCCGAGTTGAGGGAGCCTCTGCCGATGGAGCTGCGGCCCCCTCTTAGTGAGCCCGCCTTGGCCTTTGTGGTGGCCCTGGGCGCCAGCAGCTGTGAGGAGGTGGAGCTGCAGCTGCAGGGCCGGATGGAGTTCGCCAAGGCGGCCGTGTCCCGGGCCGTGGAGGCCTCAGACCGCCTGCAGCGCCAGGTGGAGGAACTCTGCCAGCGAGTCCACAGCCGAGGGGACACTGAGCCCCCCAGCGAGGTGGCCCAGGTACGCACTCGGGAGCTGGGCCGGGAGAACCGGCGACTGCAGGACTTAGCCACCCAGCTGCAGGAGAAACATCACCGAATCTCCTTGGAGTACTCAGAGCTCCAGGATAAAGTGACCTCAGCAGAGACCAAGGTGCTGGAGATGGAGACAACCGTGGAGGACCTGCAGTGGGACATTGAGAAGCTGCGCAAGCGAGAGCAGAAGCTCAACAAACACCTGGCCGAGGCCTTGGAGCAGCTCAACTCTGGCTACTACGTGTCTGGGAGCTCCTCGGGCTTCCAGGGCGGCCAGATCACGCTCAGCATGCAGAAGTTTGAGATGCTGAATGCCGAGTTGGAGGAAAACCAGGAGCTGGCCAACAGCCGGATGGCAGAACTGGAGAAACTGCAGGCTGAGCTGCAGGGGGCTGTGCGGACCAACGAGCGCCTCAAGGTGGCCCTGCGGAGCCTCCCTGAGGAGGTGGTGCGGGAGACGGGCGAGTACCGCCTGCTGCAGGCCCAGTTCTCCCTGCTCTACAACGAGTCCCTGCAAGTGAAGACCCAGCTGGACGAGGCGCGGGGGCTGCTGCTGGCAACCAAGAACTCCCACCTCCGCCACATCGAGCACTTGGAGAGCGACGAGCTGGGGCTGCAGAAGAAGTTGCGCACCGAGGTGATCCAGCTGGAGGACACGCTGGCCCAGGTGCGCAAGGAGTACGAGATGCTGCGCATTGAGTTTGAGCAGAACCTGGCGGCCAATGAGCAGGCGGGG------------------------------------------------------CCCATCAACCGGGAGATGCGACATCTCATCAGCAGCCTGCAGAACCACAACCACCAGCTGAAGGGGGACGCCCAGCGCTACAAGCGGAAGCTGCGCGAGGTGCAGGCGGAGATAGGCAAGCTCCGGGCCCAGGCCAGTGGCTCAGCCCACTCCATCCCTAAC---CTGGGCCACTCAGAGGACTCGGGCCTCAGTGCCTCCACCCCAGGGAAAGAAGAGGGTGGGCCCGGAGCTTGTGGTGCCCCAGAGGCCAGGAAGGAGATGACATCAGTGCCTGGCGCCAGTGTAACAGCCTCATCAGTGCGGAAGGAGGAACTGCTTTCCCCTGAAGAGGATGCCCAAGCCCTAACCCCTGCGGCCCAGGGCCCCTCTTCCCGGGGCCGAGAGCCTGAGGGCAGGCCTAAGCGGGAGCTTCGAGAA---------CGGGAAGGGCCTGGCCTAGGGCCCCCTCCGGCAGCCTTCACTCTCTCCAGGGTTGACAGGGAGAAGGGCAAGGTGGAGGAGGCCAAGAGGAAAGAGTCTGAGCTTCTCAAGGGTCTCCGAGCCGAGCTCAAGAAGGCCCAGGAGAGCCAAAAGGAGATGAAGCTGCTCTTGGACATGTACAAGTCAGCGCCTAAGGAACAGCGGGACAAGGTGCAGCTCATGGCTGCAGAACGCAAGGCCAAGGCTGAGGTGGACGACCTGCGGGGCCGGATCCGGGAGCTGGAGGAGCGGGATCGGAGGGAGAGCAAGAAGATTGCTGATGAGGACGCCCTGAGGCGCATCAGGCAGGCAGAGGAGCAGATCGAGCACCTGCAGCGCAAGCTGGGTGCCACAAAGCAGGAGGAGGAGGCCCTGCTGTCGGAGATGGACGTGACAGGCCAGGCTTTTGAGGACATGCAGGAGCAGAACGGTCGGCTGCTCCAGCAGCTGCGGGAAAAGGACGACGCCAACTTCAAGCTGATGTCTGAACGCATCAAGGCCAACCAGATTCACAAGCTCCTGCGCGAGGAGAAGGATGAGCTGGGCGAGCAAGTTCTTGGTCTCAAGTCCCAGGTGGATGCCCAGCTGCTGACCGTGCAGAAGCTAGAGGAGAAGGAGCGGGCCTTGCAGGGCAGCCTGGGCGGGGTAGAGAAGGAGCTGGCGCTGCGGAGCCAGGCCCTGGAACTCAACAAGAGGAAGGCTGTGGAAGCAGCCCAGCTGGCGGAGGACCTGAAGGTGCAGCTGGAGCACGTGCAGACCCGGCTCCGAGAGATCCAACCCTGTCTGGCAGAGAGCCGCGCTGCTCGCGAGAAAGAGAGCTTCAATCTCAAGAGGGCTCAGGAGGACATCTCCCGGCTGCGGCGCAAGTTGGAGAAGCAGAGGAAGGTGGAGGTTTATGCAGATGCCGACGAAATACTCCAGGAGGAGATCAAGGAGTACAAGGCGCGGTTGACCTGTCCCTGCTGCAACACCCGCAAGAAGGATGCCGTGCTTACCAAGTGCTTCCATGTGTTCTGCTTCGAGTGCGTGCGTGGCCGCTACGAGGCGCGCCAGCGGAAGTGCCCCAAGTGCAACACAGCCTTTGGTGCCCACGATTTCCACCGTGTCTACATCAGC---
>sorAra2
ATGTCTGGGTTCAGCAACAAACGCGCCGCCGGCGATGGGGGCTCGGGTCCCCCAGAGAAG---CTGAGCCGCGAGGAGAAGACCACAACCACCCTTATAGAACCCATTCGTCTCGGAGGCATCTCCTCCACGGAGGAGATGGACTTAAAAGTTCTGCAATTCAAGAACAAGAAACTCGCAGAGCGCTTGGAGCAGCGACAAGCT---------TGTGAAGATGAGCTCCGAGAACGAATTGAGAAGCTGGAGAAGCGGCAGGCGACCGATGACGCCACACTCCTCATTGTCAATCGCTACTGGGCCCAGCTAGATGAAACTGTGGAAACCCTTCTCCGACACCATGAGAACCAGGGAGAGCTGTCTTCA---GGGACAGAGGTGCCTGGAACACAGGAGGGGCCAATGCATGATGAAACTCCTCTCCCAGAGCCAGGGACGTCGGAATTGCGGGATCCCCTGCCTGTGCAGCTGCGGCCCCCACTCAGTGAGCCAGCATTGGCTTTCGTGGTGGCCTTGGGTGCCAGCAGTAGCGAGGAGGTAGAGCTGCAGCTGCAGGGCCGCATGGAGTTCTCCAAGGCAGCGGTGTCCCGTGTCGTAGAGGCCTCAGACTGCCTGCAGCGCCGGGTGGAGGAACTGTGTCAGCGAGTGTACAGCCGAGGGGACAACGAACCTCCTGGTGAGGGGGCTCGGACACGCACCCGTGAGCTGGGCCGAGAGAACCGACGACTGCAGGACCTGGCCACCCAGCTACAGGAGAAGCACCACCGCATCTCATTGGAGTACTCGGAGCTCCAGGACAAGGTAACGTCATCCGAAACGAAGGTGCTGGAGATGGAGACCACGGTAGAGGACCTGCAGTGGGACATCGAGAAGCTGCGCAAGCGTGAGCAGAAGCTCAATAAGCACCTGGCAGAAGCCTTGGAGCAGCTCAACTCCGGCTACTATGTGTCTGGGAGCTCCTCGGGCTTCCAGGGAGGCCAGATCACACTCAGCATGCAGAAGTTTGAGATGCTGAATGCAGAGTTGGAAGAAAACCAGGAATTGGCCAACAGCCGCATGGCGGAGCTGGAGAAGTTGCAGGCCGAGCTCCAGGGCGCTGTGCGGACTAATGAGCGTCTCAAGGTGGCCCTTCGGAGCCTTCCCGAGGAGGTGGTTCGGGAGACGGGGGAGTACCGCATGCTGCAGGCCCAGTTCTCGCTTCTCTACAACGAGTCTCTGCAAGTGAAGACCCAGCTGGACGAGGCCCGGGGGCTGCTGCTGGCCACCAAGAATTCCCACCTGCGGCACATCGAGCACATGGAGAGCGATGAGCTGGGGCTACAGAAGAAGCTGCGCACGGAGGTTATCCAGCTGGAGGATACACTGGCCCAGGTACGCAAGGAGTATGAGATGCTGCGCATCGAGTTTGAACAGAACCTGGCAGCCAATGAGCAGGCAGGG------------------------------------------------------CCCATCAACCGGGAGATGCGTCACCTGATCAGTAGTCTCCAAAACCACAACCATCAGCTGAAGGGGGACGCCCAGCGCTACAAGCGGAAGCTTCGGGAAGTCCAGGCTGAGATCGGCAAACTCCGGGCCCAGGCCAGCGGCTCAGCCCACTCCGTCCCCAAT---GTGGTCCCCCCAGATGACTCTGCACTCAGTACCCCAACTCCAGGGAAAGAAGAGGGTGGGCCAAGCCCAGTGGGTGCCACCGACAACAGGAAGGAGTTGGCGGCCATGCCTCCTGTTGCCACTGCTACCTCATCTGTGAAGAAGGAGGAGCTGCCTCCTCCTGAGGAAGACCCCCAGGCCGTCACCCCTGGCCCCCAGGGACCCTCCTCACGGCCCCGAGAACCTGAGGCCAGGCCCAAGCGGGAGCTTCGGGAG---------CGGGAAGGGCCCAGCCTGGGAGCCCCGCCAGCAGTGCCAGCCCTGTCACGAGCTGATCGGGAGAAGGCCAAGATGGAGGAGGCCAAGAGGAAGGAGTCGGAACTCCTCAAGGGCCTCCGAGCAGAGCTCAAGAAGGCCCAGGAAAGCCAGAAGGAGATGAAACTGCTGCTAGACATGTACAAGTCAGCGCCCAAAGAGCAGCGGGACAAGGTGCAGCTCATGGCGGCTGAACGCAAGGCCAAGGCTGAGGTGGATGAACTGCGGGGCCGCATCCGGGAGCTGGAGGAGAGGGATCGAAGGGAGAGCAAGAAGATCGCCGACGAGGACGCCCTGCGGCGCATCCGGCAGGCGGAGGAGCAGATCGAACACCTGCAGCGGAAGCTGGGGGCCACCAAGCAGGAGGAAGAGGCTCTGCTCTCGGAGATGGACGTGACCGGGCAGGCTTTTGAGGACATGCAGGAGCAGAACGGGCGGCTCCTGCAGCAGTTGCGGGAGAAGGATGATGCCAACTTCAAGCTGATGTCGGAGAGGATCAAGGCCAACCAGATCCACAAGCTGTTGCGCGAGGAGAAGGACGAGCTGGGAGAGCAGGTTCTGGGCCTCAAGTCCCAGGTGGATGCCCAGCTGCTGACTGTGCAGAAGCTGGAGGAGAAAGAGCGGGCCTTGCAGGGCAGCCTCGGCGGGGTGGAGAAGGAGCTGACCCTGCGCAGCCAGGCCCTGGAGCTCAACAAGAGGAAGGCTGTGGAAGCCGCGCAGCTGGCGGAGGACCTGAAGGTGCAGCTGGAGCACGTGCAGACGCGGCTGCGGGAGATCCAGCCTTGCCTGGCGGAGAGCAGGGCGGCCCGGGAGAAGGAGAGCTTCAACCTCAAGAGGGCCCAGGAGGACATCTCACGGCTACGGCGCAAGCTGGAGAAGCAGAGGAAGGTAGAGGTTTACGCAGATGCCGACGAAATCCTCCAGGAAGAGATCAAGGAGTACAAGGCGCGGCTGACCTGCCCCTGCTGTAACACCCGCAAGAAGGATGCAGTCCTTACCAAGTGCTTCCACGTTTTCTGCTTCGAGTGCGTTCGGGGCCGCTATGAGGCCCGCCAGAGGAAGTGCCCCAAGTGCAACGCAGCGTTTGGTGCCCACGACTTCCACCGAGTCTACATCAGC---
>micOch1
ATGTCTGGCCTCAGCAACAAGCGCGCCGCCGGCGACGGGGGCTCAGGACCCCCAGAGAAGAAGCTGAACCGCGAGGAGAAGACCACGACCACTCTGATCGAGCCCATTCGTCTTGGGGGCATCTCTTCCACGGAGGAGATGGATTCCAAGGTACTGCAGTTCAAGAACAAGAAGCTGGCAGAGCGGCTGGAGCAGCGGCAAGCC---------TGTGAGGACGAGCTCCGGGAGAGGATTGAGAAACTGGAAAAGAGGCAGGCCACTGATGACGCCACGCTCCTCATCGTCAACCGCTACTGGGCCCAGCTGGATGAAACTGTAGAAGCTCTTCTCAGGTGCCACGAGCGCCAGAGGGAACTGTCTTTA---GGATCAGAGGCGCCTGGGTGCCAGGAAGGGCTAACCCGCGATGTGATCCCTCGAACAGACCCAGGAACATCAGATCTGAGGGAACCCCTGCCAATGCAGTTTCGAACCCCTCTCAGTGAGCCAGCCTTGGCTTTTGTGGTGGCGCTGGGTGCCAGCAGTAGTGAAGAGGTGGAGCTGCAGCTGCAGGGACGCATGGAGTTCTCCAAGGCTGCCGTGTCTCGGGTGGTGGAGGCCTCGGACCGCCTACAGCGTCAGGTGGAAGGACTCTGCCAGCAAGTATACAGCCGGGGGGACAGTGAGGCCCCTGGGGAGGTGGCACGGGTGCGCACCCGGGAGCTGGGCAGAGAGAACCGTCGACTACAGGACTTGGCCACCCAGCTGCAAGAGAAGCACCATCGCATCTCACTGGAGTACTCTGAGCTCCAAGATAAAGTGACATCAACAGAGACCAAGGTCCTGGAGATGGAGACAACGGTGGAGGACCTGCAGTGGGACATTGAGAAGCTGCGCAAGCGGGAGCAGAAGCTCAACAAGCACTTGGCAGAGGCCTTGGAGCAGCTCAACTCTGGCTACTATGTGTCTGGGAGCTCCTCAGGTTTTCAGGGAGGCCAGATCACACTTAGCATGCAGAAGTTTGAGATGTTGAACGCAGAGCTGGAAGAAAATCAGGAATTGGCCAATAGCCGCATGGCAGAGCTAGAGAAGCTTCAGGCTGAGCTTCAGGGGGCTGTTCGGACCAACGAACGTCTGAAGGTGGCCCTGCGGAGTCTTCCCGAGGAGGTAGTTCGAGAGACGGGGGAGTACCGCATGCTGCAGGCCCAGTTTTCACTCCTCTACAATGAGTCTTTGCAAGTGAAGACGCAGCTAGATGAGGCCCGGGGGCTGCTACTGGCCTCCAAGAACTCCCACTTGAGACACATCGAACATATGGAGAGTGATGAGCTGGGGCTGCAGAAGAAACTGCGCACCGAAGTTATCCAGTTGGAAGATACGCTGGCCCAGGTACGCAAGGAGTATGAGATGCTGCGCATTGAGTTTGAACAGAACCTTGCGGCCAACGAGCAGGCTGGG------------------------------------------------------CCCATCAACCGTGAGATGCGCCATCTGATCAGCAGTCTTCAGAACCACAATCACCAGCTGAAAGGGGATGCCCAGAGATACAAGCGGAAACTTCGAGAAGTACAGGCTGAGATTGGCAAACTCCGGGCCCAGGCCAGTGGCTCTTCCCATTGCATCCCCAAC---CTGAGCCACCCAGACGACCCTGGCCTCAATGCCCTAGCCCCAGGGAAAGAAGATGGTGGGCCAGGTCCCGGAGGTACCCCTGACAGCAAAAAGGAGATAGCTTCAGTACCTGGAACCGTCTCTGCTGCTGCTTCCATGAAGAAGGAGGAGCTGGTCTCCTCTGAAGATGATGCCCAGGCCCAAGCCATTGGGACTCAGGGCTTGCCCTCCCGGGGCCGAGAACCCGAGGCCAGACCCAAGCGAGAACTTCGGGAA---------CGGGAAGGGCCTGGCCTGGGGCCCCCACCTGTAGCCTCAGCTCTCTCCAGGGCTGATCGAGAAAAGGCCAAGGTGGAGGAAGCCAAGAGGAAAGAGTCAGAACTGCTCAAGGGTCTCCGCGCAGAGCTCAAGAAGGCCCAAGAAAGCCAGAAGGAGATGAAGCTGCTGTTGGACATGTATAAGTCAGCGCCCAAGGAGCAGCGGGATAAGGTGCAGCTCATGGCAGCCGAGCGGAAGGCCAAGGCTGAGGTGGATGAGCTTCGGGGCCGCATCCGAGAACTGGAGGAAAGAGATCGAAGAGAGAGCAAGAAGATTGCGGATGAGGATGCCCTGCGGCGAATCCGGCAGGCGGAGGAGCAGATTGAACACCTGCAGCGCAAGCTGGGTGCCACCAAGCAGGAGGAGGAGGCATTGCTGTCAGAGATGGATGTGACCGGGCAGGCTTTTGAAGACATGCAGGAGCAGAACGGGCGACTGCTGCAGCAGCTGCGGGAAAAGGATGACGCCAACTTTAAGCTCATGTCAGAGCGGATCAAGGCCAACCAGATTCACAAGCTGCTCCGAGAGGAGAAGGATGAGTTGGGCGAGCAGGTTCTTGGCCTCAAGTCTCAGGTGGATGCCCAGCTGCTGACGGTGCAGAAGCTTGAGGAGAAGGAGCGGGCCCTGCAGGGCAGCCTTGGTGGTGTAGAGAAGGAGCTGACGTTGCGCAGCCAGGCCCTGGAGCTTAATAAGAGGAAGGCTGTAGAAGCAGCCCAGTTGGCTGAGGACCTGAAGGTGCAGTTGGAGCACGTGCAGACTCGACTGCGAGAGATCCAGCCATGCCTGGCAGAGAGCCGGGCTGCCCGGGAGAAAGAGAGCTTTAATCTCAAGAGGGCTCAGGAAGACATTTCCCGGCTGCGGCGCAAACTAGAGAAACAGAGGAAGGTGGAAGTTTATGCGGATGCTGATGAGATCCTGCAGGAGGAGATCAAGGAGTACAAGGCACGCTTGACCTGCCCCTGCTGCAACACCCGCAAGAAGGATGCAGTGCTGACCAAGTGCTTCCACGTATTCTGCTTCGAGTGCGTGCGTGGCCGCTATGAGGCCCGCCAGAGGAAGTGTCCCAAGTGCAACGCGGCCTTTGGTGCCCATGACTTCCACCGTGTATACATCAGC---
>criGri1
------------------------------------------------------------------------------------------------------------------------------------GAGGAGATGGATTCCAAGGTACTGCAGTTCAAGAACAAGAAGCTGGCCGAGCGGCTGGAGCN-NNNNNNNNNNNNNNNNNGTGCGTCGTCGAGCTGCGGGAGAGAATTGAGAAACTGGAAAAGAGGCAGGCCACCGACGACGCCACGCTCCTCATCGTCAACCGCTACTGGGCCCAGCTGGATGAGACTGTGGAAGCCCTTCTCCGATGTCATGAGCGCCAGAGGGAGCTGTCCTCG---GGAACTGAGGCACCTGGGTGCCAGGAGGGGCTCACTCGTGATGGGATCCCTCGGACAGACCCAGGGACCTCAGATCTGAGGGAACCCCTGCCAATGCAGTTTCGAACCCCTCTCAGTGAGCCAGCATTGGCTTTTGTGGTGGCACTGGGTGCCAGCAGCAGTGAGGAAGTGGAGCTGCAGCTGCAGGGACGGATGGAATTCTCCAAGGCTGCTGTGTCTCGGGTGGTGGAGGCCTCGGACCGCCTACAGCGTCAGGTGGAAGAACTCTGTCAGCGAGTATACAGCCGAGGGGACAGTGAGGCCCCTGGGGAGGTAGCACGGGTACGCACCCGGGAGCTGGGCAGAGAGAACCGTCGACTACAGGACTTGGCCACTCAGCTACAAGAGAAGCACCACCGCATCTCACTGGAGTACTCTGAGCTCCAAGATAAAGTGACATCAACAGAGACCAAGGTCCTGGAGATGGAGACGACAGTGGAGGACCTACAGTGGGACATTGAGAAGCTTCGCAAGCGAGAACAGAAGCTCAATAAGCACTTGGCAGAGGCCTTGGAGCAGCTCAACTCTGGCTACTATGTGTCTGGCAGTTCCTCGGGCTTCCAGGGAGGCCAGATCACACTTAGCATGCAGAAGTTTGAGATGTTGAATGCAGAGCTGGAAGAAAACCAGGAATTGGCCAATAGCCGCATGGCAGAACTAGAGAAGCTTCAGGCTGAGCTTCAGGGGGCTGTTCGGACCAACGAGCGTCTCAAGGTGGCCCTGCGGAGCCTTCCTGAGGAGGTAGTTCGTGAGACCGGGGAATACCGCATGCTACAGGCCCAGTTTTCACTGCTCTACAATGAGTCTTTGCAAGTGAAGACCCAACTAGATGAGGCCCGGGGGCTGCTGCTGGCCTCCAAGAACTCCCACTTGAGACACATTGAGCATATGGAGAGTGATGAATTGGGGCTGCAGAAGAAACTGCGCACAGAAGTGATCCAGTTGGAGGATACCCTGGCCCAGGTACGAAAGGAGTATGAGATGCTGCGCATTGAGTTTGAACAGAACCTTGCGGCCAACGAGCAGGCTGGG------------------------------------------------------CCTATCAACCGTGAGATGCGCCATCTGATTAGCAGTCTCCAGAATCATAATCACCAGCTAAAAGGGGATGCCCAGCGATATAAGCGGAAACTTCGAGAAGTACAGGCTGAGATTGGCAAACTCCGGGCCCAGGCCAGTGGCTCTTCCCACTGCATCCCCAGC---CTGAGCCACCCAGATGACTCTGGCCTCAATGCCCTAGCCCCAGGGAAAGAAGATGGTGGGCCAGGCCCTGGAGGTACTCCTGACAGCAAAAAGGAGATAGCTGCAGTGCCTGGAGCCACCCCTGCTGCTTCTTCAGTAAAGAAGGAGGAGCTGGTCTCCTCTGAAGATGATGCCCTGGCCCTAACCCCTGGAAACCAGGGCTTGCCCTCTCGAGGCCGAGAACCTGAGGCCAGACCCAAGCGAGAACTTCGGGAA---------CGGGAAGGGCCTGTCCTGGGGCCCCCACCTGTAGCCTCAGCTCTCTCAAGGGCTGATCGAGAAAAGGCCAAGGTTGAGGAAGCAAAGAGGAAAGAGTCAGAACTGCTCAAGGGTCTTCGAGCAGAGCTCAAGAAGGCCCAGGAGAGTCAGAAGGAGATGAAGCTGCTGCTGGACATGTACAAGTCTGCACCCAAGGAACAGCGGGATAAGGTGCAGCTGATGGCAGCTGAACGGAAGGCCAAGGCTGAGGTGGATGAGCTTCGGGGCCGCATCCGAGAACTGGAGGAAAGAGATCGAAGAGAAAGCAAGAAGATTGCAGATGAGGATGCCCTGAGACGAATCCGGCAGGCAGAGGAGCAGATAGAACACCTGCAACGCAAATTGGGTGCCACTAAGCAGGAGGAAGAGGCACTGCTGTCAGAGATGGATGTGACAGGCCAGGCTTTTGAAGACATGCAGGAGCAAAATGGGCGGCTGCTGCAGCAGTTGCGGGAAAAGGATGACGCCAACTTTAAACTCATGTCAGAGCGGATCAAGGCCAACCAGATTCACAAGCTGCTCCGAGAGGAGAAGGATGAGTTGGGCGAGCAGGTTCTTGGCCTCAAGTCTCAGGTGGATGCCCAGCTGCTGACAGTGCAGAAGCTTGAGGAAAAGGAGCGGGCTCTGCAGGGCAGCCTTGGGGGTGTGGAGAAGGAGTTGACCCTGCGCAGCCAGGCCCTGGAGCTTAACAAGAGGAAGGCTGTAGAAGCAGCCCAGTTGGCTGAGGACCTGAAGGTGCAGTTGGAGCATGTGCAGACTCGGCTTCGAGAGATCCAGCCGTGCCTGGCAGAGAGCCGGGCTGCCCGAGAGAAAGAGAGTTTCAATCTCAAGAGGGCTCAGGAGGATATTTCCCGGCTGCGGCGCAAACTGGAGAAGCAAAGGAAGGTGGAGGTTTATGCAGATGCTGATGAGATCCTGCAGGAGGAGATCAAGGAGTATAAGGCGCGGTTGACCTGCCCCTGCTGTAACACTCGCAAGAAGGACGCAGTGCTTACCAAGTGCTTCCACGTTTTCTGCTTCGAGTGTGTGAGGGGCCGCTATGAGGCCCGCCAGAGGAAGTGCCCCAAGTGCAACGCGGCCTTTGGTGCCCATGATTTTCACCGTGTGTACATCAGCT--
>mm10
ATGTCTGGCCTCAGCAACAAGCGCGCCGCCGGCGACGGGGGCTCAGGACCCCCAGAGAAGAAGATGAACCGCGAGGAGAAGACCACGACCACTCTAATCGAACCCATTCGTCTCGGCGGCATTTCTTCCACGGAGGAGATGGATTCCAAGGTACTGCAGTTCAAGAACAAGAAGCTGGCGGAGCGGTTGGAGCAGCGGCAAGCC---------TGCGAGGATGAGCTCCGGGAGAGAATTGAGAAATTGGAGAAGAGGCAGGCCACTGATGATGCCACACTCCTCATCGTCAACCGCTACTGGGCCCAGCTGGATGAAACTGTAGAAGCCCTCCTCCAGTGCTACGAGAACCAGAGGGAACTGTCTTCA---GGGACAGAGGTGCCTGGGTGCCAAGAGGGCCTGACCCGTGATGTGATCCCTCGACCAGACCCAGGGACATCAGATCTGAGGGAACCGCTGCCAGTGCAGTTTCGAGCCCCTCTCAGTGAGCCGGCCTTGGCTTTTGTGGTGGCACTGGGCGCCAGCAGCTGTGAGGAAGTGGAGCTGCAGCTGCAGGGTCGGATGGAATTCTCCAAGGCTGCCGTGTCTCGGGTGGTCGAGGCCTCGGACCGCCTGCAACGGCAGGTGGAAGAACTCTGTCAGCGAGTATACAGCCGGGGGGACAGTGAGGCCCCTGGGGAGGTGGCACGGGTGCGCACCCGGGAGCTAGGCAGAGAGAACCGTAGGCTACAGGACTTGGCCACTCAGCTGCAAGAGAAACACCACCGCATCTCGTTGGAGTACTCTGAGCTCCAAGATAAAGTGACATCGACAGAGACCAAGGTCCTAGAGATGGAGACCACAGTGGAGGACCTGCAGTGGGACATTGAGAAGCTGCGCAAGCGAGAACAGAAGCTCAATAAGCACTTGGCAGAGGCCTTGGAGCAGCTCAACTCCGGCTACTATGTGTCTGGGAGCTCCACAGGCTTTCAGGGAGGCCAGATTACACTCAGCATGCAGAAGTTTGAGATGTTGAATGCAGAGCTGGAAGAAAATCAGGAATTGGCCAATAGCCGAATGGCAGAGCTGGAGAAGCTGCAGGCGGAGCTTCAGGGAGCCGTTCGGACCAATGAGCGTCTCAAGGTGGCCCTGCGTAGCCTTCCTGAGGAGGTCGTTCGTGAGACAGGGGAGTACCGCATGCTGCAGGCACAGTTCTCCCTGCTCTACAATGAGTCTTTGCAAGTGAAGACCCAGCTCGATGAGGCCCGGGGGTTGCTGCTGGCCTCCAAGAACTCCCACTTGAGACACATTGAACATATGGAGAGTGATGAATTGGGGCTGCAGAAGAAGCTGCGCACAGAAGTTATCCAGCTGGAAGACACCCTGGCCCAGGTACGCAAGGAGTACGAGATGCTGCGCATCGAGTTTGAACAGAACCTTGCGGCCAACGAGCAGGCTGGG------------------------------------------------------CCTATCAACCGGGAAATGCGCCACCTGATTAGCAGCCTCCAGAACCACAATCACCAGCTAAAAGGAGATGCCCAGCGATACAAGCGGAAACTTCGAGAAGTACAGGCTGAGATTGGTAAACTCCGGGCACAGGCCAGCGGCTCTTCCCACTGCATTCCCACC---CTGAGCCACCCAGATGACCCTGGCCTCAATGCCCTTGCCCCAGGGAAGGAAGATAGTGGGCCAGGCCCTGGAGGTACCCCTGACTGCAAGAAGGAGATGGCTTTATTGGCTGGAGCCACCTCTGCTACTTCTTCCATAAAGAAAGAGGAGCTGGTCTCCTCTGAAGATGACGCCCAGGCCCTAACCCCTGTAACCCAGGGCTTGCCCTCCAGGGGTCGAGAACCTGAGGCCAGACCCAAGCGAGAACTTCGGGAA---------CGGGAAGGGCCTAGCCTAGGACCCCCACCTGCAGCCTCAACTCTGTCAAGGGCTGATCGAGAAAAGGCCAAGGTGGAAGAAGCCAAAAGGAAGGAATCGGAACTGCTCAAAGGTCTCCGAGCAGAGCTCAAGAAGGCTCAGGAAAGCCAGAAGGAGATGAAGCTGCTCCTGGACATGTACAAGTCAGCACCCAAGGAGCAGCGGGACAAGGTGCAGCTCATGGCAGCTGAGCGCAAGGCCAAGGCTGAGGTGGATGAGCTTCGGAGCCGCATCCGAGAGCTGGAAGAACGAGACCGAAGAGAAAGCAAGAAGATTGCGGATGAAGATGCCCTGCGGCGGATCCGGCAGGCAGAAGAGCAGATTGAACACTTGCAACGCAAATTGGGTGCCACCAAGCAGGAGGAGGAGGCGTTGCTGTCGGAGATGGATGTAACAGGTCAGGCTTTTGAAGACATGCAGGAGCAAAACGGGCGGCTACTTCAGCAGTTACGGGAAAAGGATGACGCCAACTTCAAGCTCATGTCGGAGCGGATCAAGGCCAACCAGATTCACAAGCTGCTCCGAGAGGAGAAGGATGAGTTGGGCGAGCAGGTTCTTGGCCTTAAGTCCCAGGTGGATGCCCAGCTGCTGACCGTACAGAAGCTTGAGGAGAAGGAGCGGGCTCTGCAGGGCAGCCTCGGGGGTGTGGAAAAGGAGTTGACTCTGCGCAGCCAGGCTCTGGAGCTTAATAAGAGAAAGGCTGTAGAAGCAGCCCAGTTGGCTGAGGACCTGAAGGTGCAGTTGGAGCATGTGCAGACTCGACTTCGAGAGATCCAGCCCTGCCTGGCAGAGAGCCGGGCTGCCCGGGAGAAGGAGAGCTTCAACCTCAAGAGGGCTCAGGAGGACATTTCCCGGCTTCGGCGAAAACTAGAGAAACAGCGGAAAGTGGAGGTTTATGCAGATGCTGACGAGATCCTGCAGGAGGAGATCAAGGAGTACAAGGCCCGGTTGACCTGCCCCTGCTGTAACACCCGCAAGAAGGATGCCGTGCTTACCAAGTGCTTCCACGTTTTCTGCTTTGAATGTGTGCGGGGCCGCTATGAGGCCCGCCAGAGGAAATGTCCCAAGTGCAACGCAGCCTTTGGTGCCCACGACTTCCACCGTGTGTACATCAGC---
>rn6
ATGTCTGGCCTCAGCAACAAGCGCGCCGCCGGCGACGGGGGCTCAGGACCCCCAGAGAAGAAGCTGAACCGCGAGGAGAAGACTACGACCACTCTAATCGAGCCCATTCGTCTCGGGGGCATTTCTTCCACGGAGGAGATGGATTCCAAGGTGCTGCAGTTTAAGAATAAGAAGCTGGCGGAGCGGCTGGAGCAGCGGCAAGCC---------TGTGAGGACGAGCTCCGGGAGAGAATTGAGAAATTGGAGAAGAGGCAGGCCACGGACGATGCCACACTCCTCATCGTCAACCGCTACTGGGCCCAGCTGGATGAAACTGTAGAAGCCCTTCTCCAGTGCTACGAGAACCAGAGGGAGCTGTCTTCATCAGGGACAGAGGTGCCTGGGTGCCAAGAGGGCCTAACCCGTGATGTGATCCCTCGAACAGATCCAGGGACATCAGATCTGAGGGAACCACTGCCGATGCAGTTCCGAGCCCCTCTCAGTGAGCCAGCCTTGGCTTTTGTGGTGGCACTGGGCGCCAGCAGCTGTGAGGAAGTAGAGCTGCAGCTGCAGGGTCGCATGGAATTCTCCAAGGCTGCTGTGTCTCGGGTGGTAGAGGCCTCGGACCGCCTACAGCGTCAGGTGGAAGAACTCTGTCAGCGAGTATACAGCCGGGGGGACAGTGAGGCGCCCGGGGAGGTGGCACGGGCACGCACCCGGGAACTAGGCAGAGAGAACCGTAGGCTACAGGACTTGGCCACTCAGCTGCAGGAGAAGCACCACCGCATCTCGTTGGAGTACTCTGAGCTCCAAGACAAAGTGACATCGACGGAGACCAAGGTCCTAGAGATGGAGACAACAGTGGAGGACTTACAGTGGGACATCGAGAAGCTGCGCAAGCGAGAACAGAAGCTCAATAAGCACTTGGCAGAGGCCTTGGAGCAGCTCAACTCTGGCTACTATGTGTCTGGGAGCTCCACGGGCTTTCAGGGAGGCCAGATTACACTTAGCATGCAGAAGTTTGAGATGTTGAATGCAGAGCTGGAAGAAAATCAGGAATTGGCCAATAGCCGAATGGCAGAGCTCGAGAAGCTACAGGCTGAGCTTCAGGGGGCTGTTCGGACCAATGAACGTCTCAAGGTGGCCCTGCGAAGCCTTCCTGAGGAGGTCGTTCGTGAGACGGGGGAGTACCGCATGCTGCAGGCCCAGTTCTCACTGCTCTACAATGAGTCTTTGCAAGTGAAGACCCAGCTAGATGAGGCCCGGGGACTGCTGCTGGCCTCCAAGAACTCCCACTTGAGACACATCGAACATATGGAGAGCGATGAGTTGGGGCTGCAGAAGAAGCTGCGCACAGAAGTTATCCAGCTGGAAGACACCCTGGCCCAGGTACGCAAGGAGTACGAGATGCTGCGCATTGAGTTTGAGCAGAACCTTGCGGCCAACGAGCAGGCTGGG------------------------------------------------------CCTATCAACCGTGAAATGCGCCACCTGATTAGCAGCCTCCAGAACCACAATCACCAGCTAAAAGGAGATGCCCAGCGATATAAGCGGAAACTTCGAGAAGTACAGGCTGAGATTGGTAAACTCCGGGCACAGGCCAGCGGCTCTTCCCACTGCGGCCCCAAC---TTGAGCCACCCTGATGACTCTGGCCTCAATGCCCTTGCCCCAGGGAAAGAAGATAGTGGGCCTGGCCCTGGAGGCACCCCTGACAGCAAGAAGGAGTTGGCTTTAGTGGCGGGAGCTACGTCTGTTGCTTCTTCCGTAAAGAAAGAGGAGCTGGTCTCCTCCGAAGATGATGCCCAGGCCCTAGCCCCTGGAACCCAGGGCTTGCCCTCCCGGGGCCGAGAACCTGAGGCCAGACCCAAGCGAGAACTTCGGGAA---------CGGGAAGGGCCTAGCCTGGGACCCCCACCTGCAGCCTCCACTCTGTCCAGGGCTGATCGAGAAAAGGCCAAGGCAGAGGAAGCCAGGAGGAAGGAATCAGAACTGCTCAAAGGTCTCCGAGCAGAGCTCAAGAAGGCCCAGGAAAGCCAGAAGGAGATGAAGCTGCTGCTGGACATGTACAAGTCCGCACCCAAGGAGCAGCGGGATAAGGTGCAACTCATGGCAGCTGAACGGAAGGCCAAGGCCGAGGTGGATGAGCTTCGGAGCCGCATCCGAGACCTGGAAGAGAGAGACCGAAGAGAAAGCAAGAAGATTGCCGATGAGGATGCCCTGCGGCGGATCCGGCAGGCAGAAGAGCAGATTGAACACTTGCAACGCAAATTGGGTGCGACCAAGCAGGAGGAAGAGGCACTGCTGTCGGAGATGGATGTGACAGGTCAAGCCTTTGAAGACATGCAGGAGCAAAACGGGCGGCTGCTCCAGCAGTTACGGGAAAAGGATGACGCCAACTTTAAGCTCATGTCAGAGAGGATCAAGGCCAACCAGATTCACAAGCTGCTCCGAGAAGAGAAGGACGAGTTGGGCGAGCAGGTTCTTGGCCTTAAGTCCCAGGTGGATGCCCAGCTGTTGACAGTCCAGAAGCTTGAGGAAAAGGAGCGGGCTCTGCAGGGCAGCCTTGGGGGTGTCGAGAAGGAGTTGACATTGCGCAGCCAGGCCCTGGAGCTTAATAAGAGAAAGGCTGTAGAAGCAGCCCAGTTGGCTGAGGACCTGAAGGTGCAGTTGGAGCACGTGCAGACTCGGCTTCGAGAGATCCAGCCCTGCCTGGCAGAGAGCCGGGCTGCCCGGGAGAAAGAGAGCTTCAACCTCAAGAGAGCTCAGGAGGACATTTCCCGGCTGCGGCGCAAACTAGAGAAACAGCGGAAAGTAGAAGTTTATGCAGATGCGGATGAGATCCTGCAGGAGGAGATCAAGGAGTACAAGGCCCGGCTGACCTGCCCCTGCTGTAACACCCGCAAGAAGGACGCTGTGCTTACCAAGTGCTTCCACGTCTTCTGCTTTGAATGTGTGCGGGGCCGCTATGAGGCCCGCCAGAGGAAGTGTCCCAAGTGCAACGCTGCCTTTGGTGCCCACGACTTCCACCGTGTGTACATCAGC---
