# Supplementary material for: Six reference-quality genomes reveal evolution of bat adaptations
Source: Nature. 2020 Jul 22;583(7817):578–84. doi: 10.1038/s41586-020-2486-3 (PMC8075899; doi:10.1038/s41586-020-2486-3)
Supplement: Supplementary file 6 — Alignments of 12,931 protein-coding genes across 48 mammals. [file 41586_2020_2486_MOESM6_ESM.gz › suppDataFile/ENST00000296777.aln.fasta]

>HLpipKuh2
ATGGAGAGCACCCGCTTCCAGCTGCTGCCCCTCCTGGGTGCTGCCCTGCTGCTGCTGTTACCTCTGCTGGGCGCCCGTGCCCAGGAGGATGCTGAGCTCCAGCCCCGAGCCCTGGACGTCTTCACC---GTGGAGGATGCCTCCCATGAGAAGGAGCTGATCGAAGCGCTGCAGGAAGTCCTGAAGAAGCTCAAGAGTAAACGTCTTCCCATCTATGAGAAGAAGTATGGGCAAGTCCCCATGTGTGACGCTGGTGAGCAGTGCGCTGTGCGAAAAGGAGCGAGGATCGGGAAGCTGTGCGACTGTCCCCGAGGAACCTCCTGCAATTCCTTCCTCCTGAAGTGCTTA---
>criGri1
ATGGAGAGCTCCCGCCTGCGG---CTGCCT------------------------------CCCCCCCTGGGTGCCGGTGCCCAGGAGGATGCCGAGCTGCAGCCCCGAGCTCTGGACATCTACTCTGCCGTGGAGGATGCGTCCCATGAGAAGGAGTTGATTGAAGCGCTGCAGGAAGTCTTGAAGAAACTCAAGAGTAAACGTATTCCGATCTACGAGAAGAAGTACGGTCAAGTCCCCATGTGTGATGCTGGAGAGCAGTGCGCAGTGCGGAAAGGGGCCCGGATCGGGAAGCTGTGTGACTGTCCCCGAGGAACTTCCTGCAATTCCTTCCTCTTGAAGTGCTTA---
>manPen1
---------------------------------------------------------------------------------------------------------------------------------------------------------------ATCGAAGCGCTACAGGAAGTCCTGAAGAAGCTCAAGAGTAAAAGTATTCCCATCTATGGGAAGAAGTACGGCCAAGTCCCCATGTGCGACGCCGGGGAGCGGTGCGCAGTGCGAAAAGGAGCGAGGATCGGGAAGCTGTGTAACTGTCCCCGAGGAACCTCCTGCAATTCGTTCCTACTGAAGTGCTTA---
>HLmanJav1
ATGGAGAGCCCCCGCCTGCGGCTGCTGCCCTTCCTGGGCGCCGCCCTGCTGCTG---CTCTGTCTGCTGGGCACCCGTGCCCAGGAGGACGCCGAGCTCCAGCCCCGAGCCCTGGACGTCTACTCCGCCGTAGAGGATGCCTCCCATGAGAAGGAGCTGATCGAAGCGCTACAGGAAGTCCTGAAGAAGCTCAAGAGTAAAAGTATTCCCATCTATGGGAAGAAGTACGGCCAAGTCCCCATGTGCGATGCCGGGGAGCGGTGCGCAGTGCGAAAAGGAGCGAGGATCGGGAAGCTGTGTAACTGTCCCCGAGGAACCTCCTGCAATTCGTTCCTACTGAAGTGCTTA---
>hg38
ATGGAGAGCTCCCGCGTGAGGCTGCTGCCCCTCCTGGGCGCCGCCCTGCTGCTGATGCTACCTCTGTTGGGTACCCGTGCCCAGGAGGACGCCGAGCTCCAGCCCCGAGCCCTGGACATCTACTCTGCCGTGGATGATGCCTCCCACGAGAAGGAGCTGATCGAAGCGCTGCAAGAAGTCTTGAAGAAGCTCAAGAGTAAACGTGTTCCCATCTATGAGAAGAAGTATGGCCAAGTCCCCATGTGTGACGCCGGTGAGCAGTGTGCAGTGAGGAAAGGGGCAAGGATCGGGAAGCTGTGTGACTGTCCCCGAGGAACCTCCTGCAATTCCTTCCTCCTGAAGTGCTTA---
>panTro5
ATGGAGAGCTCCCGCGTGAGGCTGCTGCCCCTCCTGGGCGCCGCCCTGCTGCTGATGCTACCTCTGTTGGGTACCCGTGCCCAGGAGGACGCCGAGCTCCAGCCCCGAGCCCTGGACATCTACTCTGCCGTGGATGATGCCTCCCACGAGAAGGAGCTGATCGAAGCGCTGCAAGAAGTCTTGAAGAAGCTCAAGAGTAAACGTATTCCCATCTATGAGAAGAAGTATGGCCAAGTTCCCATGTGTGACGCCGGTGAGCAGTGTGCAGTGAGGAAAGGGGCAAGGATCGGGAAGCTGTGTGACTGTCCCCGAGGGACCTCCTGCAATTCCTTCCTCCTGAAGTGCTTA---
>ponAbe2
ATGGAGAGCTCCCGCGTGCGGCTGCTGCCCCTCCTGGGCGCCGCCCTGCTGCTGATGCTACCTCTGTTGGGTACCCGTGCCCAGGAGGACGCCGAGCTCCAGCCCCGAGCCCTGGACATCTACTCTGCCGTGGATGATGCCTCCCACGAGAAGGAGCTGATCGAAGCGCTGCAGGAAGTCTTGAAGAAGCTCAAGAGTAAACGTATTCCCATCTATGAGAAGAAGTATGGCCAAGTCCCCATGTGTGACGCCGGTGAGCAGTGTGCAGTGAGGAAAGGGGCAAGGATCGGGAAGCTGTGTGACTGTCCCCGAGGAACCTCCTGCAATTCCTTCCTCCTGAAGTGCTTA---
>mm10
ATGGAGAGCTCCCGCCTGCGGCTGCTACCCCTCCTGGGCGCCGCCCTGCTGCTACTGCTACCTTTGCTGGGTGCCCGTGCCCAGGAGGACGCCGAGCTGCAGCCCCGAGCCCTGGACATCTACTCTGCCGTGGATGATGCGTCCCACGAGAAGGAGCTGATCGAAGCGTTGCAAGAAGTCCTGAAGAAGCTCAAGAGTAAACGCATTCCGATCTACGAGAAGAAGTACGGCCAAGTCCCCATGTGTGACGCTGGAGAGCAGTGCGCAGTGAGGAAAGGGGCCAGGATCGGGAAGCTGTGTGACTGTCCCCGAGGAACTTCCTGCAATTCTTTCCTCTTGAAGTGCTTG---
>tarSyr2
---------------------------------------------------------------------------------------------------------------------------------------------------------------ATCGAAGCGCTGCAGGAAGTCTTGAAGAAGCTCAAGAGTAAGCGCATCCCCGTCTATGAGAAGAAGTACGGCCAAGTCCCCATGTGCGACGCTGGGGAGCAGTGTGCGGTGCGGAAAGGAGCAAGGATTGGGAAGCTGTGTGACTGTCCCCGAGGCACCTCCTGCAATTCCTTCCTCCTGAAGTGCTTG---
>eriEur2
ATGGAGAGCTCCCGCTTGCAGTTGCTGCCCCTTCTGGGAGCCGCCCTGCTACTG---CTGCCTCTGCTGGGCGCCCGAGCCCAAGAGGACGCGGAGCTCCAGCCCCGAGCCCTGGACATCTACTCCGCCGTGGACGATGCCTCCCACGAGAAGGAGCTGATCGAAGCATTGCAGGAAGTCCTGAAGAAGCTCAAGAGTAAACGTATTCCCATCTATGAGAAGAAGTATGGCCAAGTTCCCATGTGTGATGCTGGTGAACAGTGTGCTGTGCGAAAAGGAGCAAGGATCGGGAAGTTGTGTGACTGTCCCCGAGGAACCTCCTGCAACTCCTTCCTCCTGAAGTGCTTA---
>gorGor5
ATGGAGAGCTCCCGCGTGAGGCTGCTGCCCCTCCTGGGCGCCGCCCTGCTGCTGATGCTACCTCTGTTGGGTACCCGTGCCCAGGAGGACGCCGAGCTCCAGCCCCGAGCCCTGGACATCTACTCTGCCGTGGATGATGTCTCCCACGAGAAGGAGCTGATCGAAGCGCTGCAAGAAGTCTTGAAGAAGCTCAAGAGTAAACGTATTCCCATCTATGAGAAGAAGTATGGCCAAGTCCCCATGTGTGACGCCGGTGAGCAGTGTGCAGTGAGGAAAGGGGCAAGGATCGGGAAGCTGTGTGACTGTCCCCGAGGAACCTCCTGCAATTCCTTCCTCCTGAAGTGCTTA---
>micOch1
ATGGAGAGCTCCCGCCTGCGGCTGCTGCCCCTCCTGGGCGCCGCCCTGCTGCTACTGCTACCTTTGCTGGGTGTCCGTGCCCAGGAGGATGCCGAACTGCAGCCCCGAGCCCTGGACATCTACTCTGCTGTGGACGATGCGTCCCATGAAAAGGAGCTGATTGAAGCGCTGCAGGAAGTCCTGAAGAAGCTCAAGAGTAAACGCATTCCGATCTATGAGAAGAAGTACGGCCAAGTCCCCATGTGTGACGCCGGAGAGCAGTGCGCAGTGCGGAAAGGGGCCAGGATCGGAAAGCTGTGTGACTGTCCCCGAGGAACTTCCTGCAACTCCTTCCTCTTGAAGTGCTTA---
>rn6
ATGGAGAGCTCCCGCCTGCGGCTGCTACCCGTCCTGGGCGCCGCCCTACTGCTGCTGCTACCTTTGCTGGGTGCCGGTGCCCAGGAGGATGCCGAGCTGCAGCCCCGAGCCCTGGACATCTACTCTGCCGTGGATGATGCGTCCCATGAGAAGGAGCTGATTGAAGCGCTGCAGGAAGTCCTGAAGAAGCTCAAGAGTAAACGCATTCCGATCTATGAGAAGAAGTACGGCCAAGTCCCCATGTGTGACGCTGGAGAGCAGTGCGCAGTGCGGAAAGGGGCCAGGATCGGGAAGCTGTGTGACTGTCCCCGAGGAACTTCTTGCAATTCTTTCCTCTTGAAGTGCTTG---
>saiBol1
ATGGAGAGCTCCCGCGTGCGGCTGCTGCCCCTCCTGGGCGTCTCCCTGCTGCTGCTGCTACCTCTGCTGGGTACCCGTGCCCAGGAGGACGCCGAGCTCCAGCCCCGAGCCCTGGACATCTACTCTGCCGTGGAGGATGCCTCCCATGAGAAGGAGCTGATCGAAGCGCTGCAGGAAGTCTTGAAGAAGCTCAAGAGTAAACGCATTCCCATCTATGAGAAGAAGTATGGCCAAGTCCCCATGTGCGACGCCGGTGAGCAATGTGCAGTGAGGAAAGGGGCAAGGATCGGAAAGCTATGTGACTGTCCCCGAGGGACCTCCTGCAATTCCTTCCTCCTGAAGTGCTTA---
>cavPor3
ATGGAGAGCGCCCGCCTTCGGCTGCTGCCGCTCCTGGGCGCCGCCGTGTTCCTGATGCTACCTCTGCTGGGCGCCCGCGCGCAGGAGGACGCTGAGCTCCAGCCCCGAGCCCTGGACATCTATTCGGCCGTGGAGGATGCCTCCCACGAGAAGGAGCTGATTGAAGCGCTGCAGGAAGTCTTGAAGAAGCTCAAGAGTAAACGCATTCCGATCTATGAGAAGAAGTATGGCCAAGTCCCCATGTGTGACGCTGGAGAACAATGCGCAGTGCGAAAAGGAGCCAGGATCGGGAAGCTGTGCGACTGTCCCCGAGGAACCTCCTGCAATTCCTTCCTCTTGAAGTGCTTA---
>oryAfe1
ATGGAGAGCTCCCGCCTGAGGCTGCTGCCCCTCCTGGGCGCCACCCTGTTGCTG---CTACCTCTGCTGGGCGCCCGTGCCCAGGAGGACGCCGAGCTTCAGCCCCGAGCCCTGGACATCTACTCTGCCGTGGAGGATGTCTCCCATGAGAAGGAGCTGATCGAAGCGCTGCAGGAAGTCCTGAAGAAGCTCAAGAGTAAACGCATTCCCATCTATGAGAAGAAGTACGGTCAAGTCCCCATGTGTGACGCGGGTGAGCAGTGCGCGGTGCGCAAAGGAGCAAGGATCGGGAAGCTGTGCGACTGTCCCCGAGGGACCTCCTGCAATTCGTTCCTCCTGAAGTGCTTA---
>dasNov3
ATGGAGAGCCCCCGCCTGCGGTTGCTGCCCCTCCTGGGCGCAGCCCTGCTGCTGCTCTTACCTCTGCTAGGCGCCGGGGCCCAGGAGGACGCCGAGCTCCATCCTCGAGCCCTGGACATCTACTCCGCCGTGGAAGACGCTTCCCACGAGAAGGAGCTGATCGAAGCGCTGCAGGAAGTCCTGAAGAAGCTCAAGAGTAAACGCATTCCCATTTATGAAAAGAAGTACGGCCAAGTCCCCATGTGCGACGCGGGGGAGCAGTGCGCAGTGCGAAAAGGAGCAAGGATCGGAAAGCTGTGCGACTGTCCCCGAGGAACTTCCTGCAATTCCTTCCTTTTGAAGTGCTTA---
>ochPri3
ATGGAGAGTCCCCGCCTGCGGCTGCTGCCCCTGCTGGGCGCCGCCCTGCTGCTGCTGCTACCTCTGTTGGGCGCCGGTGCCCAGGAGGACTCGGAGCTCCAGCCCCGAGCCCTGGACATCTACTCCGCCGTGGAGGACGCCTCCCACGAGAAGGAGCTGATCGAGGCGCTGCAGGAAGTGTTGAAGAAGCTCAAGAGTAAACGAATTCCCATCTACGAGAAGAAGTACGGCCAGGTCCCCATGTGTGACGCCGGCGAGCAGTGCGCGGTGCGCAAGGGAGCCCGAATTGGCAAACTGTGCGACTGTCCCCGAGGGACCTCCTGCAATTCCTTCCTCCTGAAGTGCTTG---
>macFas5
ATGGAGAGCTCCCGCGTGCGGCTGCTGCCCCTCCTGGGCGCCGCCCTGCTGCTGATGCTACCTCTGTTGGGTACCCGTGCCCAGGAGGACGCCGAGCTCCAGCCCCGAGCCCTGGACATCTACTCTGCCGTGGAGGATGCCTCCCATGAAAAGGAGCTGATCGAAGCGCTGCAGGAAGTCTTGAAGAAGCTCAAGAGTAAACGTATTCCCATCTATGAGAAGAAGTATGGCCAAGTCCCCATGTGTGACGCTGGTGAGCAGTGTGCAGTGAGGAAAGGGGCAAGGATCGGGAAACTGTGTGACTGTCCCCGAGGAACTTCCTGCAATTCCTTCCTACTGAAGTGCTTA---
>otoGar3
ATGGAGAGCCCCCGCCTGCGGCTGCTGCCCCTCCTGGGCGCCGCCCTGCTGCTGCTGCTACCTCTGCTGGGCACCCGCGCCCAGGAGGACGCCGAGCTGCAGCCGCGAGCCCTGGACATCTACTCCGCCGTGGAGGACGCCTCCCACGAGAAGGAGCTGATCGAAGCGCTGCAGGAAGTCTTGAAGAAGCTCAAGAGTAAACGTATCCCGATCTATGAGAAGAAGTATGGCCAAGTGCCCATGTGCGACGCGGGGGAGCAGTGCGCGGTTCGCAAGGGCGCCAGGATCGGGAAGCTGTGCGACTGTCCCCGAGGAACCTCCTGCAATTCCTTCCTTCTCAAGTGCTTA---
>micMur3
ATGGAGAGCCCCCGCCTGCGGCTGCTGCCCCTCCTGGGCGCCGCCCTGCTGCTGCTGCTACCTCTGCTGGGCACCCGCGCCCAGGAGGACGCCGAGCTGCAGCCGCGAGCCCTGGACATCTACTCCGCCGTGGAGGATGCCTCCCACGAGAAGGAGCTGATCGAAGCGCTGCAGGAAGTCTTGAAGAAGCTCAAGAGTAAACGTATTCCCATCTATGAGAAGAAGTACGGCCAAGTCCCCATGTGCGACGCCGGGGAACAGTGCGCGGTGCGCAAAGGCGCCAGGATCGGGAAGCTGTGCGACTGTCCCCGAGGAACTTCCTGCAACTCCTTCCTCCTGAAGTGCTTA---
>conCri1
ATGGAGAGTCCCCGCCTGCGGCTGCTGCCCCTCCTGGGTGCCGCTCTGCTGTTGCTGCTACCTCTGCTGGGCGCCCGTGCCCAGGAGGACGCTGAGCTCCAGCCCCGAGCCCTGGACATCTACTCCACCGTGGAGGATGCCTCTCATGAGAAGGAACTGATCGAAGCGCTGCAGGAAGTCCTGAAGAAGCTCAAGAGTAAACGCATTCCCATCTATGAGAAGAAGTACGGTCAAGTCCCCATGTGTGACGCTGGAGAGCAGTGTGCAGTGAGAAAAGGAGCGAGGATCGGGAAGCTGTGTGACTGCCCTCGAGGAACCTCCTGCAATTCTTTCCTCCTGAAGTGCTTG---
>bosTau8
ATGGAGAGCCCCCGTCTGCGCCTGCTGCCCCTCCTGGGTGCCGCCCTGCTGCTGCTGCTACCTTTGCTGGGCGCCTTAGCCCAGGAGGACGCCGAGCTCCAGCCGCGAGCCCTGGACATCTACTCCGCCGTGGAGGATGCCTCCCATGAGAAGGAGCTGATTGAAGCGCTGCAGGAAGTTCTGAAGAAGCTCAAGAGTAAACGTATTCCAATTTATGAGAAGAAGTATGGCCAAGTCCCCATGTGTGACGCGGGAGAGCAGTGCGCCGTGCGGAAAGGAGCTAGGATTGGGAAGCTGTGTGACTGTCCCCGAGGAACCTCCTGCAATTCCTTCCTCCTGAAGTGCTTA---
>susScr11
ATGGAGAGCCCCCGCCTGCGGCTGCTGCCCCTGCTAGGTGCCGCCCTGCTGCTGCTGCTACCTCTGCTGGGCGCCCTTGCCCAGGAGGATGCCGAGCTCCAGCCGCGAGCCCTGGACATCTACTCTGCCGTGGAGGATGCCTCCCATGAGAAGGAGCTGATTGAAGCGCTGCAGGAAGTCCTGAAGAAGCTCAAGAGTAAACGTATCCCGATTTATGAGAAGAAGTATGGCCAAGTCCCTATGTGTGACGCAGGAGAGCAGTGCGCCGTGCGAAAAGGAGCTAGAATCGGGAAGCTGTGTGACTGTCCCCGAGGAACCTCCTGCAATTCCTTCCTCCTGAAGTGCTTA---
>speTri2
ATGGAGAGCCCCCGCCTGCGGCTGCTGTCCCTCCTGGGCGCCGCCCTGCTACTGATGCTACCTCTGCTGGGCGCCCGTGCCCAGGAGGACGCTGAGCTCCAGCCCCGAGCCCTGGACATCTACTCCGCCGTGGAGGATGCCTCCCACGAGAAGGAGCTGATTGAAGCGCTGCAGGAAGTCTTGAAGAAGCTGAAGAGTAAACGTATTCCCATCTATGAGAAGAAGTACGGGCAAGTCCCTATGTGTGACGCTGGAGAGCAGTGTGCAGTTCGAAAAGGAGCCAGGATCGGGAAGCTGTGTGACTGTCCCCGAGGAACCTCCTGCAATTCCTTCCTCTTGAAGTGCTTA---
>tupChi1
ATGGAGAGCCCCCGCTTGCGGTTGCTGCCCTTCCTGGGAGCCGCCTTGCTGCTGATGCTACCTCTGCTGGGCGCCCGTGCCCAGGAAGACGCCGAGCTCCAGCCCCGAGCCCTGGACATCTACTCCGCTGTGGAGGACGCCTCCCACGAGAAGGAGCTGATCGAAGCGCTGCAGGAAGTCTTGAAGAAACTGAAGAGTAAACGTATTCCGATCTATGAGAAGAAGTATGGTCAAGTCCCCATGTGCGACGCAGGTGAGCAGTGTGCGGTGCGAAAAGGAGCAAGGATTGGGAAGCTGTGTGACTGTCCCCGAGGAACCACCTGCAATTCCTTTCTCCTGAAGTGCTTA---
>HLcamFer2
ATGGAGAGCCCCCGCTTGCGGCTGCTTCCCTTCCTGGGTGCCACCCTGCTGCTGCTGCTACCTCTGCTGGGCGCCTTTGCCCAGGAGGACGCCGAGCTCCAGCCGCGAGCCCTGGACATCTACTCCACAGTGGAGGATGCCTCCCATGAGAAGGAGCTGATCGAAGCGCTGCAGGAAGTCCTGAAGAAGCTCAAGAGTAAACGTATTCCAATTTATGAAAAGAAGTATGGCCAAGTCCCCATGTGTGACGCGGGAGAGCAGTGCGCGGTGCGAAAAGGAGCTAGGATTGGGAAGCTGTGTGACTGTCCCCGAGGAACCTCCTGCAATTCCTTCCTTCTGAAATGCTTA---
>HLphyDis3
ATGGAGAGCCCCCGCTTTCGGCTGCTGCCCCTCCTGGGTGCCGCCCTACTGTTGCTGCTACCTCTGCTGGGCGCCCGTGCCCAGGAGGACACCGAGCTCCAGCCCCGAGCCCTGGACATCTACTCTGCCGTGGAGGATGCCTCCCATGAGAAGGAGCTGATCGAAGCGCTGCAGGAAGTCCTGAAGAAGCTCAAGAATAAACGCATTCCCATCTATGAGAAGAAGTATGGGCAAGTCCCCATGTGTGACGCTGGCGAGAAGTGCGCAGTGAGAAAAGGAGCGAGAATCGGGAAGCTGTGCGACTGTCCCCGAGGAACCTCCTGCAATTCCTTCCTTCTGAAGTGCTTA---
>HLrhiFer5
ATGGAGAGCCCTCGCTTTCGGCTGCTGCCCCTTCTGGGAGCCGCCCTGCTGGTGCTGCTACCTCTGCTGGGCGCCGGTGCCCAGGAGGACGCCGAGCTCCAGCCCAGAGCCCTGGACATCTACTCCGCCGTGGAGGACGCCTCCCATGAGAAGGAGCTGATCGAAGCGCTGCAGGAAGTCCTGAAGAAGCTCAAGAGTAAGCGTATTCCCGTCTACGAGAAGAAGTACGGACAAGTCCCCATGTGTGACGCTGGTGAGCAGTGCGCAGTGCGAAAAGGAGCGAGGATCGGGAAGCTGTGCGACTGTCCCCGAGGCACCTCCTGCAATTCCTTCCTCCTGAAGTGCTTG---
>HLmolMol2
ATGGAGAGCACCCGCTTTCGCCTGCTGCCCCTCCTGGGTGCCGCCCTGCTGTTGCTGCTCCCTCTGCTGGGCGCCCATGCCCAGGAGGACGCCGAGCTCCAGCCCCGAGCCCTGGACATCTACTCCACCGTGGAGGACGCCTCCCATGAGAAGGAGCTGATCGAAGCGCTGCAGGAAGTCCTGAAGAAGCTCAAGAGTAAACGTATTCCTATCTATGAGAAGAAGTACGGGCAAGTCCCCATGTGTGATGCTGGCGAGCAGTGCGCAGTTCGAAAAGGAGCGAGGATCGGGAAGCTGTGCGACTGTCCCCGAGGAACCTCCTGCAATTCCTTCCTCCTGAAGTGCTTA---
>HLmyoMyo6
ATGGAGAGCACCCGCTTCCAGCTGCTGCCCCTCCTGGGTGCTGCCCTGCTGTTGCTGTTACCTCTGCTGGGCGCCCGTGCCCAGGAGGATGCTGAGCTCCAGCCCCGAGCCCTGGACATCTTCTCCACCGTGGAGGATGCCTCCCATGAGAAGGAGCTGATCGAAGCGCTGCAGGAAGTCCTGAAGAAGCTCAAGAGTAAACGTATTCCGCTCTATGAGAAGAAGTACGGGCAAGTCCCCATGTGTGACGCTGGCGAGCAGTGCGCGGTGCGAAAAGGAGCGAGGATCGGGAAGCTGTGCGACTGTCCCCGAGGAACCTCCTGCAATTCCTTCCTCCTGAAGTGCTTA---
>triMan1
ATGGAGAGCTCCAGCCTGCGACTGCTGCCACTCCTGGGCGCCGCCCTGTTGCTG---CTACCTCTGCTGGGCGCCCGTGCCCAGGAGGACGCCGAGATTCAGCCCCGAGCCCTGGACATCTACTCCGCCGTGGAGGACGCCTCCCATGAGAAGGAGCTGATCGAAGCGCTGCAGGAAGTCCTGAAGAAGCTCAAGAGTAAACGCATTCCCATCTATGAGAAGAAGTACGGTCAAGTCCCCATGTGCGACGCCGGCGAGCAGTGCGCGGTGCGGAAAGGAGCGAGGATCGGGAAGCTGTGCGACTGTCCCCGAGCAACCTCCTGCAATTCGTTCCTCCTGAAGTGCTTA---
>HLrouAeg4
ATGGAGAGCCCCCGCTTTCGTCTGCTGCCCCTGCTGGGTGCCGCTCTGCTGTTGCTGCTACCTCTGCTGGGCGCGCGTGCCCAGGAGGACGCCGAGCCCCAGCCGCGAGCCCTGGACATCTACTCCGCCGTGGAGGATGTCTCCCATGAGAAGGAGCTGATTGAAGCGCTGCAGGAAGTCCTGAAGAAGCTCAAGAGTAAACGTATTCCCATCTATGAGAAGAAGTACGGGCAAGTCCCCATGTGTGACGCTGGCGAGCAGTGCGCAGTGCGAAAGGGAGCAAGGATCGGGAAGCTGTGCGACTGTCCCCGAGGAACCTCTTGTAATTCCTTCCTCCTGAAGTGCTTA---
>hetGla2
ATGGAGAGGTCCCGCCTTCGGCTGCTGCCCCTCCTAGGCGCTGCGCTGCTCCTGATGCTACCTCTGCTGGGCGCTGGTGCACAGGACGACGCTGAGCTGCAGCCCCGAGCCCTGGACATC---TCCGCCGTGGAGGATACCTCCCACGAGAAGGAGCTGATTGAAGCGCTGCAGGAAGTCTTGAAGAAGCTCAAGAGTAAACGTATTCCAATCTATGAGAAGAAGTATGGCCAAGTTCCCATGTGTGATGCTGGAGAACAATGCGCAGTTCGAAAAGGAGCCAGGATTGGGAAGCTGTGCGACTGCCCCCGAGGAACCTCCTGTAATTCCTTCCTCTTGAAGTGCTTA---
>calJac3
ATGGAGAGCTCCCGCGTGCGGCTGCTGCCCCTCCTGGGCGTCTC-CTGCTGCTGCTGCTACCTCTGCTGGGTACCCGTGCCCAGGAGGACGCCGAGCTCCAGCCCCGAGCCCTGGACATCTACTCTGCCGTGGAGGATGCCTCCCATGAGAAGGAGTTGATCGAAGCGCTGCAGGAAGTCTTGAAGAAGCTCAAGAGTAAACGTATTCCCATCTATGAGAAGAAGTATGGCCAAGTCCCCATGTGCGACGCCGGCGAGCAGTGTGCAGTGAGGAAAGGGGCAAGGATCGGAAAGCTATGTGACTGTCCCCGAGGGACCTCCTGCAATTCCTTCCTCCTGAAGTGCTTAT--
>HLturTru3
ATGGAGAGCCCCCGCCTGCGGCTGCTGCCCTTCCTGGGTGCCGCCCTGCTGTTGCTGCTACCTCTGCTGGGCACCCTAGCCCAGGAGGGCGCCGAGCTCCAGCCGCGAGCCCTGGACATCTACTCCGCCGTGGAGGATGCCTCCCATGAGAAGGAGCTGATCGAAGCACTGCAGGAAGTTCTGAAGAAGCTCAAGAGTAAACGTATTCCGATTTATGAGAAGAAGTATGGCCAAGTCCCCATGTGTGACGCGGGAGAGCAGTGCGCCGTGCGAAAAGGAGCTAGGATCGGGAAGCTGTGCGACTGTCCCCGAGGAACCTCCTGCAATTCCTTCCTCCTGAAGTGCTTA---
>loxAfr3
ATGGAGAGCTCCCGCCTGCGGCTGCTGCAACTCCTGGCCGCCGCCCTGTTGCTG---CTACCTCTGCTGGGCGCCGGTGCCCAGGAGGACACCGAGCTTCAGCCCAGAGCCCTGGACATCTACTCCGCTGTGGAGGACCCCTCCCATGAGAAGGAGCTGATCGAAGCGCTGCAGGAAGTCCTGAAGAAGCTCAAGAGTAAACGCATTCCCATCTATGAGAAGAAGTACGGTCAAGTCCCCATGTGTGACGCCGGCGAGCAGTGCGCTGTGCGGAAAGGAGCGAGAATCGGGAAGCTGTGCGACTGTCCCCGAGGGACCTCCTGCAATTCGTTCCTCCTGAAGTGCTTA---
>sorAra2
ATGGAGAGCTCCCGCCTGCGCCTGCTGCCGCTGCTGGCTGCCGCCCTGTTGCTGCTGCTGCCGCTGCTGGGCGCGCGAGCCCAGGAGGACGTCGAGCTCCAGCCGCGGGCCCTGGACATCTACTCCGCCATGGAGGACCCCTCCCATGAGAAGGAGCTGATCGAAGCGCTGCAGGAAGTCCTGAAGAGGCTGAAGAGTAAACGCATTCCAGTCTATGAGAAGAAGTATGGCCAAGTCCCCATGTGTGATGCTGGTGAGCAGTGCGCAGTGCGAAAGGGAGCCAGGATTGGCAAGCTGTGTGACTGTCCTCGAGGAACCTCCTGCAACTCTTTCCTCCTGAAGTGCTTA---
>echTel2
ATGGAGAGCCCCCGCCTGCGGCTGCTGTCCCTCCTGGGCGTCGCCCTGTTGCTG---CTTCCTTTGCTGGGCGTCCGTGCCCAGGAGGACGCCGAGCTTCAGCCCCGAGCCCTGGACATCTACTCCGCCGTGGAGGACGCCTCCCACGAGAAGGAACTGATCGAAGCGCTGCAGGAGGTCCTGAAGAAGCTCAAGAGTAAACGCATTCCGATCTATGAAAAGAAGTATGGTCAAGTGCCCATGTGCGACGCCGGCGAGCAGTGCGCGCTGCGGAAAGGAGCGAGGATCGGGAAGCTGTGCGACTGTCCCAGAGGAACCTCCTGCAATTCCTTCCTCCTGAAGTGCTTA---
>balAcu1
ATGGAGAGCCCCTCCCTGCGGCTGCTGCCCCTCGTT---GCCGCCCTGCTGTTTCTGCTACCTCTGCTGGGCACCCTAGCCCAGGAGGACGCCGAGCTCCAGCCGCGAGCCCTGGACATCTACTCCGCCGTGGAGGATGCCTCCCACGAGAAGCAGCTGATCGAAGCGCTGCAGGAAGTTCTGAAGAAGCTCAAGAGTAAACGTATTCCGATTTACGAGAAGAAGTATGGCCAAGTCCCCATGTGTGACGCGGGAGAGCAGTGCGCTGTGCGAAAAGGAGCTAGGATCGGGAAGCTGTGCGACTGTCCCAGAGGAACCTCCTGCAATTCCTTCCTCCTGAAGTGCTTA---
>cerSim1
ATGGAGAGCCCCCGCCTGCGGCTGCTGCCCGTCCTGGCTGCCGCCCTGCTGCTGCTGCCGCCTCTGCTGGGCGCGCGCGCCCAGGAGGACGCCGAGCTCCAGCCCCGCGCCCTGGACCTCTACTCCGCCGTGGAGGACGCCTCGCACGAGAAGGAGCTGATCGAGGCGCTGCAGGAAGTCCTCAAGAAGCTCAAGAGTAAACGCATTCCCATCTACGAGAAGAAGTACGGCCAAGTCCCCATGTGCGACGCAGGAGAGCAGTGTGCAGTGCGAAAAGGAGCCCGGATCGGGAAGCTGTGCGACTGTCCCCGAGGAACCTCCTGCAATTCCTTCCTCCTGAAGTGCTTA---
>HLequCab3
ATGGAGAGCCCCCGCCTGCGGCTGCTGCCCGCGCTCGCCGCCGCCCTGCTGCTGCTGCCGCCCCTGCTGGGCGCGCGCGCCCAGGAGGACGCCGGGCTCCAGCCCCGAGCGCTGGACCTCTACTCCGCCGTGGACGATGCCTCCCACGAGAAGGAGCTGATCGAAGCGCTGCAGGAAGTCCTCAAGAAGCTCAAGAGTAAACGCATTCCGGTCTACGAGAAGAAGTACGGCCAAGTCCCCATGTGTGACGCAGGAGAGCAGTGCGCAGTGCGAAAAGGAGCCAGGATCGGGAAACTGTGCGACTGTCCCCGAGGGACCTCCTGCAATTCCTTCCTCCTGAAGTGCTTA---
>musFur1
ATGGAGAGCCCCCGTCTTCGTCCGCTGACCCTCTTGGGTGCCGCCCTGTTTTTGCTGCTACCTCTGCTCGGTGCCCGTGCCCAGGAAGAAGCTGAGCTCCAGCCCCGAGCCCTGGACATCTACTCTGCTGTGGAGGATGCCTCTCACGAGAAGGAGCTGATCGAAGCGCTACAGGAAGTCCTGAAGAAGCTCAAGACTAAAAGTATTCCGATCTATGAGAAGAAGTATGGCCAAGTCCCCATGTGCCACGCTGGGGAGCGGTGCGCCGTGCGAAAAGGAGCGAGGATTGGGAAGCTGTGCGACTGTCCCAGAGGAACCACCTGCAATTCTTTCCTTTTGAAGTGCTTG---
>lepWed1
ATGGAGAGCCCCCGTCTTCGGCCGCTGGCCCTGTTGGGTGCCGCCCTGCTTTTGCTGCTACCTCTGCTGGGCGCCGGGGCCCAGGAGGACGCTGAGCTCCAGCCCCGAGCCCTGGACATCTACTCTGCCGTGGAGGATGCCTCTCATGAGAAGGAGCTGATCGAAGCGCTACAGGAAGTCCTGAAGAAGCTCAAGACTAAAAGTATTCCGATCTATGAGAAGAAGTATGGCCAAGTCCCCATGTGCCACGCTGGGGAGCGGTGCGCAGTGCGAAAAGGAGCGAGGATTGGGAAGCTGTGCGACTGTCCCCGAGGAACCACCTGCAATTCTTTCCTTTTGAAGTGCTTG---
>felCat8
ATGGAGAGCCCCCGTCTCCGGCCGCTGACCGTCTTGGGTGCCGCCCTGCTTTTTCTGCTACCGCTGTTGGGTGCCCGTGCCCAGGAGGATGCTGAGCTCCAGCCCCGAGCCCTGGACATCTACTCCGCCGTGGAGGATACCTCCCATGAGAAGGAGCTGATCGAAGCGCTACAGGAAGTCCTGAAGAAGCTCAAGACTAAAAGTATTCCGATCTATGAGAAGAAGTATGGCCAAGTCCCCATGTGCCACGCTGGGGAGCGGTGCGCAGTGCGAAAAGGAGCACGGATTGGGAAGCTTTGCGACTGTCCCCGAGGAACCACCTGCAATTCCTTCCTCTTGAAGTGCTTA---
>ailMel1
ATGGAGAGCCCCCGTCTTCGGCCGCTGACCCTCTTGGGTGCCGCCCTGCTTTTGCTGCTACCTCTGCTGGGTGCCCGTGCCCAGGAGGACGCTGAGCTCCAGCCCCGAGCCCTGGACATCTACTCTGCCGTGGAGGATGCCTCTCATGAGAAAGAGCTGATCGAAGCGCTACAGGAAGTCCTGAAGAAGCTCAAGACTAAAAGTATTCCAATCTATGAGAAGAAGTACGGCCAAGTCCCCATGTGCCACGCTGGGGAGCGGTGCGCAGTGCGAAAAGGAGCGAGGATTGGGAAGCTGTGCGACTGTCCCCGAGGAACCACGTGCAATTCTTTCCTTTTGAAGTGCTTG---
>canFam3
ATGGAGAGCCCCCGCCTCCGGCCGCTGACCCTCCTGGGTGCCGCCCTGCTCTTGCTGCTGCCTCTGCTGGGTGCCCGCGCCCAGGACGATGCTGAGCTCCAGCCCCGAGCCCTGGACATCTACTCCGCCGTGGACGACGCCTCCCATGAGAAGGAGCTGATCGAAGCGCTCCAGGAAGTCCTGAAGAAGCTCAAGACTAAAAGTATTCCGATCTATGAGAAGAAGTACGGCCAAGTCCCCATGTGCCACGCTGGGGAACGGTGTGCGGTGAGAAAAGGAGCGAGGATTGGGAAGCTGTGCGACTGTCCCAGAGGAACCACCTGCAATTCTTTCCTTTTGAAGTGTTTG---
>oryCun2
ATGGAGAGCCCCCGCCTGCGCCTGCTGCCCCTCCTGGGCGCCGCCCTGCTGCTGATGCTACCTCTGCTGGGCGCGCGTGCCCAGGAGGACGCCGATCTCC-GCCGCGAGCCCTGGACATCTACTCTGCCGTGGAGGACGCTTCCCACGAGAAGGAGCTGATCGAAGCGCTGCAGGAGGTCTTGAAGAAGCTCAAGAGTAAACGAATTCCTATCTACGAGAAGAAGTACGGCCAGGTCCCCATGTGTGATGCCGGTGAGCAGTGTGCAGTGCGGAAAGGAGCCAGGATTGGGAAGCTGTGCGACTGTCCCCGAGGGACCTCCTGCAACTCCTTCCTCCTGAAGTGCTTAT--
