# Supplementary material for: Six reference-quality genomes reveal evolution of bat adaptations
Source: Nature. 2020 Jul 22;583(7817):578–84. doi: 10.1038/s41586-020-2486-3 (PMC8075899; doi:10.1038/s41586-020-2486-3)
Supplement: Supplementary file 6 — Alignments of 12,931 protein-coding genes across 48 mammals. [file 41586_2020_2486_MOESM6_ESM.gz › suppDataFile/ENST00000233838.aln.fasta]

>cerSim1
ATGGCCGTGTCTGCGCCGTCCGCGCGGGCCCCGCCCGACTCAGATAAAGTACAGAAAGACAAGGCTGGACAGACTTCAGGGCCCAGTCAGGGCAGCCGAATGGGGAAACTCTTGGGTTTTGAGTGGACAGATGTGTCTAGCTGGGGGAGGCTGGTGGCCCTGCTGAATAGACCAACGGATCCTGCAAGCCTGGCTGTCTTCCGTTTTCTCTTTGGGCTGATGATGCTGCTGGACATTCCCCAGGAGCGGGGGCTCAGCTCTCTGGACCGAAGATACCTGGATGGGCTGGACGTGTGCCGCTTCCCCCTGCTGGATGCCCTGCAGCCACTGCCACTTGACTGGATGTATCTTGTCTATACCATCATGTTTCTGGGGGCACTGGGCATGATGCTGGGGCTGTGCTACCGGATAAGCTGTGTGTTATTCCTGCTGCCATATTGGTATGTGTTTCTCCTGGACAAGACGTCGTGGAACAACCACTCCTATCTGTATGGTTTGTTGGCCTTTCAGCTGACATTCATGGATGCAAACCACTACTGGTCTGTGGACGGCGTGCTGAATGCCCGTAAGCGGAATGCCCATGTGCCCCTTTGGAACTACACTGTGCTGCGTGGCCAGATCTTCATTGTGTACTTCATTGCGGGGGTGAAAAAACTGGATGCAGACTGGGTTGAAGGGTATTCAATGGAAAATCTGTCCCGGCACTGGCTCTTTAGTCCCTTCAAACTAGTATTGTCCGAAGAGATGACTAGTCTAGTCGTGGTGCACTGGTGTGGGCTGCTGCTGGACCTCTCAGCTGGTTTCCTGCTCTTCTTTGATGCCTCAAGATCCATTGGCCTCTTCTTCGTATCCTACTTCCACTGCATGAACTCCCAGCTTTTCAGCATTGGTATGTTCCCCTACGTCATGCTGGCCAGCAGCCCTCTCTTCTGCCACCCCGAGTGGCCTCGGAAGCTGGTATCTCGCTGCCCCAGAAGGTTGCAAGAACTGCTTCCCCTCAAGGCCACTCCTCAGCCCAGCGCTTCCTGCATGTATAAAAGGAGCCGGGCCAAAGGTGGCCAGAAGCCAGGGCTGCGCCATCAGCTAGGCGCTGCCTTCACCCTGCTCTACCTTCTGGAGCAGCTCTTTCTGCCCTATTCCCATTTCCTCACCCAGGGCTATAACAATTGGACAAATGGGCTGTACGGCTATTCCTGGGACATGATGGTACACTCCCGCTCCCACCAGCACGTGAAGATCACCTACCGTGATGGCCGCACTGGCGAGCTGGGCTACCTTAACCCTGGGGTATTCACACAGAGCCGGCGATGGAAGGATCACGCAGACATGCTGAAGCAATATGCCACTTGCCTGAGCCACCTGCTTCCCAAGTACAATGTCACTGAGCCCCAGATCTACTTTGATATTTGGGTCTCCATCAATGACCGCTTCCAGCAGAGGATTTTTGACCCTCGTGTGGACATTGTGCAGGCTGCCTGGTCCCCCTTCCAGCGTACACCTTGGCTACAGCCACTGTTGATGGATCTGTCTCCCTGGAGGACCAAGTTACAGGAAATCAAGAGCAGCCTGGACAACCACACCGAGGTGGTCTTCATTGCAGATTTCCCTGGGCTGCACCTGGAGAATTTTGTGAGTGAAGACCTGGGCAACACTAGCATCCAGCTGCTGCAGGGGGAGGTGACTGTGGAGCTGGTGGCAGAAAAGAAGAACCAGACTCTTCAGGAGGGAGAAAAAATGCAGTTGCCTGCTGGTGAGTACCATAAGGTGTACACAATATCGCCCAGTCCTTCCTGCTACATGTACATCTACGTCAACACTACCGAGCTTGCACTGGAGCAAGACCTGGCATATCTGCAAGAATTAAAGGAGAAAGTGGAGAATGGAAGTGAAACAGGGCCTCTACCTCCAGAGCTGCAACCTCTGCTGGAAGGGGAAGTAAAA---GGGGGCCCTGAGCCAACACCTCTGGTTCAGACCTTTCTTAGACGGCAGCAAAGGCTCCAGGAGATTGAACGCCGGCGAAATACCCCTTTCCATGAGCGACTCTTCCGCTTCTTGCTGCGAAAGCTCTATATCTTTCGCCGCAGCTTCCTGATGACTTGTATCTCACTTCGAAATCTGGTATTAGGCCGCCCTTCCCTGGAGCAGCTGGCCCAAGAGGTGACTTACGCAAACTTGCGACCCTTTGAGCCAGTTGGAGAGTCGACTCCTTCAAACACAGATTCTTCA------AATCCTCCTGAGCCAAATTCTGACCCTGTCCACTCAGAGCTC---
>HLequCab3
ATGGCGGAGCCTTCCCTGTCCGCGCGGGCCTCGCCGGACTCAGATAAAGCACAGAAAGACAAGGCTGGACAGACCTCAGGGCCCAGTCAGGGCAGCCGAATGGGGAAACTCTTGGGTTTTGAGTGGACAGATGTGTCCAGCTGGGGGAGGCTGGTGACCCTGCTGAATCGACCAACGGATCCTGCAAGTCTGGCTGTCTTCCGTTTTCTCTTTGGGCTGTTGATGGTGCTAGACATTCCCCAGGAGCGGGGGCTCAGCTCCCTGGACCGAAAATACCTGGATGGGCTGGAGGTGTGCCGCTTCCCCTTGCTGGATGTCCTGCAGCCACTGCCACTTGACTGGATGTATCTTGTCTATACCGTCATGTTTCTGGGGGCACTGGGCATGATGCTGGGGATGTGCTACCGGATAAGCTGTGTGTTATTCCTGCTGCCATATTGGTATGTGTTTCTCCTGGACAAGACGTCGTGGAACAACCACTCCTATCTGTATGGTTTGTTGGCCTTTCAGCTGACATTCATGGATGCAAACCACTATTGGTCTGTGGACGGCATGCTGAATGCCCGTAAGCGGAATGCCCATGTGCCCCTTTGGAACTACACTGTGCTGCGTGGCCAGATCTTCATTGTTTACTTCATTGCGGGGGTGAAAAAGCTGGACGCAGACTGGGTTGAAGGCTATTCCATGGAATACCTGTCCCGGCACTGGCTCTTCAGTCCCTTCAAACTAGTGTTGTCCGAAGAGATGACTAGTCTAGTAGTGGTGCACTGGTGCGGCCTGCTACTGGACCTCTCAGCTGGTTTCCTGCTCTTCTTTGATGCCTCAAGATCCATTGGCCTCCTCTTCGTGTCCTACTTCCACTGCATGAATTCCCAGCTTTTCAGCATTGGTATGTTCTCCTACGTCATGCTGGCCAGCAGCCCTCTCTTCTGCCACCCTGAGTGGCCTCGGAAGCTAGTATCCTACTGCCCCAGAAGGCTGCAAGAACTGCTGCCCCCCAAGGCCGCCCCTCAGCCCAGCACTTCCTGCATGTATAAGAGGAGCCGGGCCAAAGGTGGCCAGAAGCCAGGGCTGCGCCATCAGCTCGGTACTGCCTTCACCCTGCTCTACCTCCTGGAGCAGCTCTTCCTGCCCTATTCCCATTTCCTCACCCAGGGCTATAACAACTGGACAAACGGGCTATACGGCTATTCCTGGGACATGATGGTACACTCCCGCTCCCACCAGCACGTGAAGATCACCTACCGTGATGGCCGCACCGGCGAGCTGGGCTACCTTAACCCTGGGGTATTCACACAGAGCCGGCGATGGAAGGATCACGCAGACATGCTGAAGCAATATGCCACTTGCCTGAGCCACCTGCTTCCCAAGTACAATGTCACTGAGCCCCAGATCTACTTTGATATTTGGGTCTCCATCAATGACCGCTTCCAGCAGAGGATTTTTGACCCTCGTGTGGACATTGTGCAGGCCACCTGGTCTCCCTTCCAGCGTACACCTTGGCTACAGCCACTGTTGATGGACCTGTCTCCCTGGAGGGCCAAATTACAGGAAATCAAGAGCAGCCTGGACAACCACACGGAGGTGGTCTTCATTGCGGATTTCCCTGGGCTGCACCTGGAGAATTTTGTGAGTGAAGACCTTGGCAACACTAGCATCCAGCTGCTGCAGGGGGAGGTGACTGTGGAGCTGCTGGCAGAACAGAAGAACCAGACTCTTCAGGAGGGAGAAAAAATGCAGTTGCCTGCTGGTGAGTACCATAAGGTGTATACGATATCACCCAGTCCATCTTGCTACATGTACATCTATGTCAATACTACCGAGCTTGCACTGGAGAAAGACCTGGCATATCTGCAAGAATTAAAGGAGAAGGTGGAGAATGGAAGTGAAACAGGACCTCTACCTCCAGAGCTGCAACCTCTGCTGGAAGGGGAAGTAAAA---GGGGGCCCTGAGCCAACCCCTCTGGTTCAGACCTTCCTTAGACGCCAGCAAAGGCTCCAGGAGATTGAACGGCGGCGAAATACCCCTTTTCATGAGCGATTCTTCCGCTTCTTGCTGCGAAAGCTCTATATCTTTCGCCGCAGCTTCCTGATGACTTGTATTTCACTTCGAAATCTGGCATTAGGCCGTCCTTCCCTGGAGCAGCTGGCCCAAGAGGTGACTTACGCAAACTTGCGACCCTTTGAGCCAGTTGGAGAGTCGAGTCCTCCAGACACAGATTCTTCA------GATCCTCCTGAAACAAATGCTGACGCTGTCCACTCAGAGCTC---
>oryCun2
ATGGCTGTTCGTGTCCGGTCCGCTCGGCCCCCGCCGGGCTCAGATAAAGTACAGAAAGACAAGGCTGGCCAGACTTCAGGGCCCAGGCAGGACAGCCGAATGAAGAAACTCTTGGGTTTCGAGTGGACGGATTTATCCAGCTGGCAGAGGCTGGTTACCCTGCTTAATCGACCAACAGACCCCGCAAGCTTGGCTGTCTTTCGTTTTCTCTTTGGGCTCTTGATGATGCTGGACATTCCGCAGGAGCGGGGCCTCAGCTCCCTGGACCGGAGATACCTGGATGGGCTGGATGTGTGCCGCTTCCCCTTGCTGGACGCCCTGCGCCCGCTGCCCCTTGACTGGATGTATTTGGTCTACACCATCATGTTTCTGGGGGCACTGGGCATGCTGCTGGGCCTGTGCTACCGGATAAGCTGTGTGTTATTCCTGCTGCCGTACTGGTATGTGTTTCTCCTGGACAAGACATCGTGGAACAACCATTCCTATCTGTATGGCTTGTTGGCCTTTCAGCTGACGTTCATGGACGCAAACCGCTACTGGTCTGTGGATGGCTTGCTGAATGCCCGTAAGAGGAATGCCCATGTGCCCCTCTGGAACTATGCAGTGCTGCGAGGCCAGATCTTCATTGTATACTTCATTGCGGGTGTGAAAAAGCTGGATGCAGACTGGGTTGAAGGCTATTCCATGGAACACCTGTCCCGACACTGGCTCTTCAGTCCCTTCAAATTGTTGCTGTCTGAGGAGCTGACCAGCCTGCTGGTGGTGCACTGGGGTGGGCTGCTGCTTGACCTCTTGGCTGGTTTCCTGCTCTTCTTCGATGTCTCAAGGTCCACTGGCCTCGTCTTCGTGTCCTACTTCCACTGCATGAATTCCCAGCTCTTCAGCATTGGTATGTTCCCCTATGTCATGCTGGCCAGCAGCCCTCTCTTCTGCTCCCCTGAGTGGCCCCGGAAGCTGGTATCTCACTGCCCCAAAAGGCTGCAAGATCTGCTGCCCCTCAAGGCTGCCCCTCAGCCCAGTGCTTCTTGCGTGTACAAGAGGAGCCGGGCCAAAGGTGGCCAGAAGCCAGGCCTGCGCCATCAGCTGGGAGCCCTCTTCACCTTGCTTTACCTCCTGGAGCAGCTGTTCCTGCCCTATTCCCACTTCCTCACCCAGGGCTATAACAACTGGACAAATGGGCTGTACGGCTACTCCTGGGACATGATGGTGCACTCCCGCTCCCACCAGCACGTGAAGATCACCTACCATGATGGGCGCACGGGCGAGCTGGGCTACCTTAACCCTGGGGTGTTCACACAGAGCCGGCGATGGAAGGATCACGCAGACATGCTGAAGCAGTATGCCACTTGCCTGAGCCGCCTGCTTCCCAAGTACAATGTCACTGAGCCCCAGATCTACTTTGATATTTGGGTCTCCATCAATGACCGCTTCCAGCAGAGGCTTTTTGATCCTCGTGTGGACATCGTGCAGGCTGTCTGGTCCCCCTTCCAGCGCACACCCTGGCTGCAGCCGCTCTTGATGGACCTGTCCCCCTGGAGGACCAAATTACAGGAAATCAAGAGTAGCCTGGACAACCACACCGAGGTGGTCTTCATTGCGGATTTCCCTGGACTGCACCTGGAGAATTTTGTGAGTGAAGACCTGGGCAACACCAGCATCCAGCTGCTGCAGGGGGAGGTGACTGTGGAGCTGGTGGCAGAACAGAAGAATCGGACTCTTCGGGAGGGAGAAAAAATGCAGTTGCCTGCTGGTGAGTACCATAAGGTGTACACCGTGTCGTCTGGTCCTTCCTGCTACATGTACGTCTATGTCAACACTACGGAGCTCACACTGGAGCAAGACCTGGCACATCTGCAAGAGTTAAAGGAGAAGGTAGAGAATGGAAGTGAACCAGGGCCTCTGCCTCCGGAGCTGCAGCCTCTGTTGGAAGGGGAAGTAAAG---GGGGGCCCAGAGCCAACACCTCTGGTTCAGACCTTTCTTAGACGCCAGCAAAGGCTCCAGGAGCTTGAACGCCGGCGAAATGCCCCTTTCCACGAGCGACTCCTCCGCTTCTTCCTGCGGAAGCTCTACATCTTTCGCCGCAGCTTCCTCATGACTTGTATTTCACTTCGAAATCTGGCTATAGGCCGCCCCTCACTGGAGCAACTTGCCCAAGAGGTGACTTATGCAAACCTGCGACCCTTTGAGCCGGTTGGAGACTCA------ACAAACACAGATCCTTCAAATTCTGATCCTCCTGAGCCAGATACTGATCCTGTCCACTCAGAGTTC---
>ochPri3
ATGGCCCTGCGTGCCCGGTTTGCGCAGCCCCCGCCGGGCTCAGATAAAGTACAGAAAGACAAAGCTGAGGAGAGCCCGCGGTCCAGGCAGGAGAGCCGAATGAAGAAACTCTTGGGTTTTGAGGGGGCAGATGTATCTAGCTGGCAGAAGCTGGTTACCCTGCTAAACCGACCTACAGACCCCGCCAGCCTGGCCGTTTTTCGTTTTCTCTTTGGGCTCCTGATGGTGCTGGACATTCCCCAGGAGCGGGGCCTCAGTTCCCTGGACCGACGCTATCTGGACGGGCTGGACGTGTGCCGCTTTCCCTTGCTGGATGCCCTGCGCCCACTGCCATTGGACTGGATGTATCTGGTCTATACCGTCATGTTTCTGGGGGCATTGGGCATGATGCTGGGCCTGTGTTACCGGCTGAGCTGTGTGTTGTTCCTGCTGCCATACTGGTACGTGTTCCTCCTGGACAAGACGTCATGGAACAACCATTCCTATCTGTATGGCTTGTTGGCCTTCCAGCTGACATTCATGGATGCGAACCACTACTGGTCTGTGGATGGCCTGCTGAATGCCCGTAAGAGGAATGCCCATGTGCCCCTCTGGAACTATGCCATGCTGCGAGGCCAGATCTTCATTGTGTACTTCATTGCGGGTGTGAAGAAGTTGGATGCAGACTGGGTCGAAGGCTATTCCATGGAACACCTGTCCCGGCACTGGCTGTTCAGTCCCTTTAAATTGGTGCTGTCTGAGGAGCTGACCAGCCTGCTCGTGGTGCACTGGGGTGGACTGCTACTTGACCTCCTGGCTGGCTTCCTGCTGTTCTTCGATGCCTCACGATCCACTGGCCTCGTCTTTGTGTCCTACTTCCATTGCATGAATTCCCAGCTTTTCAGCATTGGTATGTTTCCCTATGTCATGCTGGCCAGCAGTCCTCTCTTTTGCTCCCCTGAGTGGCCTAGGAGGCTGGTTTCTCACTGCCCCAAAAGGCTGCAAGATTTTTTGCCCCTCAAGACCGCCCCGCAGCCCAGCACTTCTTGTGTGTATAAAAGGAGTCGGGCCAAAGGAGGCCAGAAGCCGGGACTACGCCATCAGCTGGGGACACTCTTCACCCTGCTCTACCTCCTGGAACAGCTCTTCCTGCCTTACTCCCACTTCCTCACCCAGGGCTACAACAACTGGACGAACGGGCTGTACGGCTACTCCTGGGACATGATGGTGCACTCCCGCTCCCACCAACACGTGAAGATCACCTACCGTGATGGCCGCACGGGCGAGCTGGGCTACCTGAACCCCGGGGTGTTCACACAGAGCCGGCGATGGAAGGATCATGCCGACATGCTGAAGCAGTATGCCACTTGCCTGAGTCGCCTGCTTCCCAAGTACAATGTCACTGAGCCCCAGATCTACTTTGATATTTGGGTCTCCATCAATGACCGCTTCCAGCAGAGGCTGTTTGACCCTCGTGTGGACATTGTTCAGGCTGTCTGGTCCCCCTTCCAGCGCACACCATGGCTGCAGCCACTCCTGATGGACCTATCCCCCTGGAGGACCAAGTTACAGGAAATCAGGAGCAGCCTGGACAACCACACCGAGGTGGTCTTCATCGCCGATTTCCCTGGACTGCACCTGGAGAACTTTGTGAGTGAAGACCTGGGCAACACGAGCATCCAGCTGCTGCAGGGGGAGGTGACTGTGGAGCTGGTGGCTGAGCACAAGAATCAGACTCTTCGGGAGGGAGAAAAAATGCAGCTGCCTGCTGGTGAGTACCATAAGGTGTACACGGTGTCATCTAGTCCTTCCTGCTACATGTACATCTATGTCAACACCACAGAGGTCGCACTGGAGCAAGACCTGGCCCATCTGCAGGAATTAAAGGAAAAGGTTGAGAATGGAACTGAGACAGGGCCTCTGCCTCCCGAGCTGCAGCCTCTGTTGGAAGGGGAGGTCAAA---GGGGGCCCAGAGCCCACGCCTCTGGTTCAGACCTTTCTTAGACGCCAGCAAAGGCTCCAAGAGATTGAACGCCGGCGCAACAGCCCTTTCCACGAGCGACTGCTCCGCTTCTTGCTGCGCAAACTCTACATCTTTCGCCGCAGCTTCCTAATGACTTGCATTTCACTTCGAAATCTGGCCTTGGGTCGCCCTTCACTGGAACAACTCGCCCAAGAGGTGACTTATGCAAACCTGCGACCCTTTGAGCCAGCT---------------GCAACCACAGACTCTTCAAATTCTCATCAGCCTGAGCCACTTGCTGATCCTGTGCACTCAGAGTTC---
>hetGla2
ATGGCGGCGCGGGCCCGGTCAGTGCGGGCCCCGCCCGGCTCAGATAAAGTACAGAAGGACAAGCCTGCCCAGGCCTCAGGGCCCAGGCAGGGCAGCCGAATGGGGAAACTCTTAGGTTTTGAATGGACAGACTTGTCCAGTTGGAAGAGGCTGGTGACCCTGCTTAATCGGCCAACAGATCCGGCAAACCTAGGTGTCTTTCGTTTTCTCTTCGCCTTCTTGATGGTACTGGACATCCCCCAGGAGCGAGGGCTCAACTCCTTGGACCGGAAATACCTGGATGGGCTGGATGTGTGCCGCTTTCCCTTGCTGGATGCCCTGCACCCTCTGCCCCTTGACTGGATGTATCTTGTCTACACCATCATGTTTCTGGGGGCACTGGGTATGATGCTGGGCCTGTGCTACCGGATAAGCTGTGTGTTATTCCTGCTGCCCTACTGGTACGTCTTTCTTCTGGACAAGACATCATGGAACAACCACTCCTACCTGTATGGTTTGCTGGCCTTTCAGCTGACTTTTATGGATGCAAACCACTACTGGTCTGTGGATGGCCTGTTGTGTGCCCGGAAGAGGAATGCCCATGTGCCCCTCTGGAACTATGCGATGCTGCGTGGTCAGATCTTCATTGTGTACTTCATTGCTGGTGTGAAAAAGCTGGATGCAGACTGGGTTGAAGGCTATTCCATGGAACATCTATCCCGGCACTGGCTCTTCAGTCCCTTCAAACTGGTGTTGTCTGAGGAGCTGACTAGCCTGCTGGTGGTGCACTGGTGTGGGCTGCTGCTCGACCTCTCCGCGGGCTTCCTGCTCTTCTTTGATGCCTCAAGACCCATTGGCTTCTTCTTTGTGTCCTACTTCCACTGTATGAACTCCCAGCTCTTCAGCATCGGTATGTTTCCCTATGTCATGCTGGCCAGCAGTCCTCTCTTCTGCTCCCCTGAGTGGCCTCGGAAGCTTGTATCCCACTGTCCCAAACGGCTTCAAGAGCTGCTGCCCCTCAAGGCTGCCCCTCAACCCAGCGCTTCTTGTGTGTATAAAAGGACCCGGGCCAAAGGCAGCCAGAAGCTGAGGCTGCGCCACCAGCTAGGTGCTGCCTTCACCTTACTCTACCTCCTGGAGCAGCTCTTCCTGCCCTATTCCCACTTTCTCACCCAGGGCTATAACAACTGGACCAACGGGCTGTACGGCTACTCCTGGGACATGATGGTGCACTCCCGCTCCCACCAGCACGTGAAGATCACCTACCGTGATGGGCTAACCGGCGAGCTGGGCTACCTTAACCCTGGGGTATTCACACAGAGCCGACGATGGAAGGATCACGCAGACATGCTGAAGCAGTATGCCACTTGCCTGAGCCGCCTGCTTCCCAAGTACAATGTCACTGAGCCCCAGATCTACTTTGATATTTGGGTCTCCATCAATGACCGCTTCCAGCAGAGGCTCTTTGACCCTCGTGTGGACATCGTGCAGGCTGTCTGGTCCCCTTTCCAGCGAACACCTTGGGTGCAGCCACTTTTGATGGACTTATCCCCTTGGAGGACCAAGTTACAGGAAATCAAGAGCAGCCTAGACAACCACACAGAGGTGGTCTTCATTGCAGATTTCCCTGGGCTACACTTGGAGAATTTTGTGAGTGAAGACCTGGGCAACACTAGCATCCAGCTGCTGCAGGGGAAGGTGACTGTGGAGTTGGTGGCAGAACAGAAGAACCAGACGCTTCAGGAGGGAGAAAAAATGCAGTTGCCTGCTGGTGAGTACCATAAGGTGTATACAGTGTCACCTACTCCGTCCTGCTACATGTACATCTATGTCAACACTACAGAGCTTGCCCTGGAGCAAGACCTAGCATATCTGCAAGAATTAAAGGAGAAGGTAGAGAATGGAAGTGAAACAGGGCCTCTACCTCCAGAGCTGCAGCCTCTCTTGGAAGGGGAAATAAAA---GGGAGCCCTGAGCCAACACCTCTAGTTCAGACCTTTCTTAGACGCCAGCAAAGGCTCCAGGAGATTGAACGGCGACGAAATACCCCTCTCCATGAGCGGTTCTTCCGCTTCTTGCTGAGAAAGTTGTATGTCTTTCGCCGAAGCTTCCTGATGACTCGTATATCACTTCGAAATCTCTTATTAGGACGCCCTTCTCTGGAGCAGCTAGCCCAAGAGGTGACTTATGCCAACTTGCGGCCTTTTGAGCCAGCAGGAGAATCAACTGCTTCAAACAGGGATGCCAGT---CCTAATCCTCCTGAACTAGATTCTGATCCTACCCACTCAGAGTTG---
>cavPor3
ATGGCGGCGCGTGCCCCGTCTGCGCGGGCCCCGCCCGGCTCAGATAAAGTGCAAAAGGACAAGGCCAACCAGACCTCAGGACCCAGGCAGGGCAGCCTAATGGGGAAACTCCTAGGTTTTGAATGGACAGACTTGTCCAGCTGGCAGAGGCTGGTGACCCTGCTTAATCGACCCACGGATCCGGCAAACCTAGCTGTCTTTCGTTTTCTCTTTGCTTTCTTGATGGTACTGGACATCCCCCAGGAGCGAGGGCTCAGCAACTTGGACCGGAAATACCTGGATGGACTGGATGTCTGCCGCTTCCCTTTGCTGGATGCCCTGCGCCCACTGCCGCTTGACTGGATGTATCTTGTCTACACCATCATGTTTCTGGGGGCACTGGGCATGATGCTGGGCCTGTGCTACCGGCTGAGCTGTTTGCTATTCCTGCTGCCGTACTGGTATGTCTTCCTCCTGGACAAGACGTCGTGGAACAACCACTCCTATCTTTATGGTTTGTTGGCCTTTCAGCTGACATTCATGGATGCAAACCGCTACTGGTCCATCGATGGCCTGCTGTGTCCCCGCAAGAGGAATGCACATGTGCCTCTCTGGAACTACACGATGCTGCGGGGCCAGATCTTCATCGTGTACTTCATTGCGGGTGTGAAAAAGCTGGATGCCGACTGGGTGGAGGGCTACTCCATGGAGCACCTGTCCCGCCACTGGCTCTTCAACCCCTTCAAACTGGTGTTGTCCGAGGAACTGACTAGCCTGCTGGTGGTGCACTGGTGTGGGCTGCTGCTTGACCTCTCCGCTGGCTTCCTGCTCTTCTTTGATGCCTCAAGACCCATTGGCTTCTTCTTCGTGTCCTATTTCCACTGCATGAACTCCCAGCTCTTCAGCATCGGTATGTTCCCCTATGTCATGCTGGCCAGCAGTCCTCTCTTCTGCTCCCCCGAGTGGCCTCGGAAGCTGGTCTCCCACTGTCCCACAAGGCTTCAAGAGCTGCTGCCGCTCACGACTGCCCCTCAGCCCAGCGCCTCCTGTGTGTATAGAAGGAGCCGGGCCAAAGGCAGCCAGAAGCCAAGGCTGCGCCACCGGCTGGCCGCTGCCTTCACCTTGCTCTACCTCCTGGAGCAGCTCTTCCTGCCCTATTCTCACTTCCTCACGCAGGGCTATAACAACTGGACCAACGGGCTGTATGGCTACTCCTGGGACATGATGGTGCACTCACGCTCCCACCAGCACGTGAAGATCACCTACCGTGACGGCCTGACTGGCGAGCTGGGCTACCTCAACCCTGGGGTATTCACACAGAGCCGGCGATGGAAGGATCACGCAGACATGCTGAAGCAGTATGCCACTTGCCTGAGCCGCCTGCTTCCCAAGTACAATGTCACTGAGCCCCAGATCTACTTTGATATTTGGGTCTCCATCAATGACCGCTTCCAGCAGAGGCTTTTTGACCCTCGTGTGGACATCGTGCAGGCCGTCTGGTCCCCTTTCCAGCGAACGCCTTGGGTGCAGCCACTCTTGATGGACTTATCCCCTTGGAGGACCAAGTTACAGGAAATCAAGAGCAGCCTAGACAACCATACTGAGGTGGTCTTCATTGCAGATTTCCCTGGGCTTCACTTGGAGAATTTTGTGAGTGAGGACCTGGGCAACACTAGCATCCAGTTGCTGCAGGGGGAGGTAACTGTGGAGTTGGTGGCCGAACAGAAGAACCAGACACTCCGGGAGGGAGAAAAAATGCAGTTGCCTGCTGGTGAGTACCATAAGGTGTACACTGTGTCACCTACTCCGTCCTGCTACATGTACATCTATGTCAACACTACAGAGCTTGCCCTGGAGCAAGACTTGGCACATCTGCAAGAATTAAAGGAGAAGGTGGAGAGTGGAAGAGAGACGGGGCCTCTACCTCCAGAGCTGCAGTTTCTCTTGGAAGGGGAAGTAAAA---GGGGGTCCTGAGCCAACACCTCTGGTTCAGACCTTTCTTAAACGCCAGCAAAGGCTCCAGGAACTTGAACGGCGGCGAAATGCCCCTCTCCATGAGCGGTTCTGGCGCTTCTTGCTGCGAAAGCTGTATGTCTTTCGCCGAAGCTTCCTGATGACTCGTATATCACTTCGAAATCTGGTATTAGGACGTCCTTCTCTGGAACAGCTAGCCCAAGAGGTGACTTATGCCAACTTACGACCTTTTGAGCCAGCAGAAGACTTA------------AGAAACTCTCTCAACCCTCACCCTCCCAAGTCAGATTCCGACCTGACCCACTTAGAGTTG---
>hg38
ATGGCGGTGTCTGCCGGGTCCGCGCGGACCTCGCCCAGCTCAGATAAAGTACAGAAAGACAAGGCTGAACTGATCTCAGGGCCCAGGCAGGACAGCCGAATAGGGAAACTCTTGGGTTTTGAGTGGACAGATTTGTCCAGTTGGCGGAGGCTGGTGACCCTGCTGAATCGACCAACGGACCCTGCAAGCTTAGCTGTCTTTCGTTTTCTTTTTGGGTTCTTGATGGTGCTAGACATTCCCCAGGAGCGGGGGCTCAGCTCTCTGGACCGGAAATACCTTGATGGGCTGGATGTGTGCCGCTTCCCCTTGCTGGATGCCCTACGCCCACTGCCACTTGACTGGATGTATCTTGTCTACACCATCATGTTTCTGGGGGCACTGGGCATGATGCTGGGCCTGTGCTACCGGATAAGCTGTGTGTTATTCCTGCTGCCATACTGGTATGTGTTTCTCCTGGACAAGACATCATGGAACAACCACTCCTATCTGTATGGGTTGTTGGCCTTTCAGCTAACATTCATGGATGCAAACCACTACTGGTCTGTGGACGGTCTGCTGAATGCCCATAGGAGGAATGCCCACGTGCCCCTTTGGAACTATGCAGTGCTCCGTGGCCAGATCTTCATTGTGTACTTCATTGCGGGTGTGAAAAAGCTGGATGCAGACTGGGTTGAAGGCTATTCCATGGAATATTTGTCCCGGCACTGGCTCTTCAGTCCCTTCAAACTGCTGTTGTCTGAGGAGCTGACTAGCCTGCTGGTCGTGCACTGGGGTGGGCTGCTGCTTGACCTCTCAGCTGGTTTCCTGCTCTTTTTTGATGTCTCAAGATCCATTGGCCTGTTCTTTGTGTCCTACTTCCACTGCATGAATTCCCAGCTTTTCAGCATTGGTATGTTCTCCTACGTCATGCTGGCCAGCAGCCCTCTCTTCTGCTCCCCTGAGTGGCCTCGGAAGCTGGTGTCCTACTGCCCCCGAAGGTTGCAACAACTGTTGCCCCTCAAGGCAGCCCCTCAGCCCAGTGTTTCCTGTGTGTATAAGAGGAGCCGGGGCAAAAGTGGCCAGAAGCCAGGGCTGCGCCATCAGCTGGGAGCTGCCTTCACCCTGCTCTACCTCCTGGAGCAGCTATTCCTGCCCTATTCTCATTTTCTCACCCAGGGCTATAACAACTGGACAAATGGGCTGTATGGCTATTCCTGGGACATGATGGTGCACTCCCGCTCCCACCAGCACGTGAAGATCACCTACCGTGATGGCCGCACTGGCGAACTGGGCTACCTTAACCCTGGGGTATTTACACAGAGTCGGCGATGGAAGGATCATGCAGACATGCTGAAGCAATATGCCACTTGCCTGAGCCGCCTGCTTCCCAAGTATAATGTCACTGAGCCCCAGATCTACTTTGATATTTGGGTCTCCATCAATGACCGCTTCCAGCAGAGGATTTTTGACCCTCGTGTGGACATCGTGCAGGCCGCTTGGTCACCCTTTCAGCGCACATCCTGGGTGCAACCACTCTTGATGGACCTGTCTCCCTGGAGGGCCAAGTTACAGGAAATCAAGAGCAGCCTAGACAACCACACTGAGGTGGTCTTCATTGCAGATTTCCCTGGACTGCACTTGGAGAATTTTGTGAGTGAAGACCTGGGCAACACTAGCATCCAGCTGCTGCAGGGGGAAGTGACTGTGGAGCTTGTGGCAGAACAGAAGAACCAGACTCTTCGAGAGGGAGAAAAAATGCAGTTGCCTGCTGGTGAGTACCATAAGGTGTATACGACATCACCTAGCCCTTCTTGCTACATGTACGTCTATGTCAACACTACAGAGCTTGCACTGGAGCAAGACCTGGCATATCTGCAAGAATTAAAGGAAAAGGTGGAGAATGGAAGTGAAACAGGGCCTCTACCCCCAGAGCTGCAGCCTCTGTTGGAAGGGGAAGTAAAA---GGGGGCCCTGAGCCAACACCTCTGGTTCAGACCTTTCTTAGACGCCAACAAAGGCTCCAGGAGATTGAACGCCGGCGAAATACTCCTTTCCATGAGCGATTCTTCCGCTTCTTGTTGCGAAAGCTCTATGTCTTTCGCCGCAGCTTCCTGATGACTTGTATCTCACTTCGAAATCTGATATTAGGCCGTCCTTCCCTGGAGCAGCTGGCCCAGGAGGTGACTTATGCAAACTTGAGACCCTTTGAGGCAGTTGGAGAACTGAATCCCTCAAACACGGATTCTTCACATTCTAATCCTCCTGAGTCAAATCCTGATCCTGTCCACTCAGAGTTC---
>panTro5
ATGGCGGTGTCTGCCGGGTCCGCGCGGACCTCGCCCAGCTCAGATAAAGTACAGAAAGACAAGGCTGAACTGATCTCAGGGCCCAGGCAGGACAGCCGAATAGGGAAACTCTTGGGTTTTGAGTGGACAGATTTGTCCAGCTGGCGGAGGCTGGTGACCCTGCTGAATCGACCAACGGACCCTGCAAGCCTAGCTGTCTTTCGTTTTCTTTTTGGGTTCTTGATGGTGCTAGACATTCCCCAGGAGCGGGGGCTCAGCTCTCTGGACCGGAAATACCTTGATGGGCTGGATGTGTGCCGCTTCCCCTTGCTGGATGCCCTACGCCCACTGCCACTTGACTGGATGTATCTTGTCTACACCATCATGTTTCTGGGGGCACTGGGCATGATGCTGGGCCTGTGCTACCGGATAAGCTGTGTGTTATTCCTGCTGCCATACTGGTATGTGTTTCTCCTGGACAAGACATCATGGAACAACCACTCCTATCTGTATGGGTTGTTGGCCTTTCAGCTGACATTCATGGATGCAAACCACTACTGGTCTGTGGACGGTCTGCTGAATGCCCGTAGGAGGAATGCCCACGTGCCCCTTTGGAACTATGCAGTGCTGCGTGGCCAGATCTTCATTGTGTACTTCATTGCGGGTGTGAAAAAGCTGGATGCAGACTGGGTTGAAGGCTATTCCATGGAATATTTGTCCCGGCACTGGCTCTTCAGTCCCTTCAAACTGCTGTTGTCTGAGGAGCTGACTAGCCTGCTGGTCGTGCACTGGGGTGGGCTGCTGCTTGACCTCTCAGCTGGTTTCCTGCTCTTTTTTGATGTCTCAAGATCCATTGGCCTGTTCTTTGTGTCCTACTTCCACTGCATGAATTCCCAGCTTTTCAGCATTGGTATGTTCTCCTACGTCATGCTGGCCAGCAGCCCTCTCTTCTGCTCCCCTGAGTGGCCTCGGAAGCTGGTGTCCTACTGCCCCCAAAGGTTGCAAGAACTGTTGCCCCTCAAGGCAGCCCCTCAGCCCAGTGTTTCCTGTGTGTATAAGAGGAGCCGGGGCAAAAGTGGCCAGAAGCCAGGGCTGCGCCATCAGCTGGGAGCTGCCTTCACCCTGCTCTACCTCCTGGAGCAGCTATTCCTGCCCTATTCTCATTTTCTCACCCAGGGCTATAACAACTGGACAAATGGGCTGTATGGCTATTCCTGGGACATGATGGTGCACTCCCGCTCCCACCAGCACGTGAAGATCACCTACCGTGATGGCCGCACTGGCGAACTGGGCTACCTTAACCCTGGGGTATTTACACAGAGTCGGCGATGGAAGGATCATGCAGACATGCTGAAGCAATATGCCACTTGCCTGAGCCGCCTGCTTCCCAAGTATAATGTCACTGAGCCCCAGATCTACTTTGATATTTGGGTCTCCATCAATGACCGCTTCCAGCAGAGGATTTTTGACCCTCGTGTGGACATCGTGCAGGCCGCTTGGTCACCCTTTCAGCGCACATCCTGGGTGCAACCACTCTTGATGGACCTGTCTCCCTGGAGGGCCAAGTTACAGGAAATCAAGAGCAGCCTAGACAACCACACTGAGGTGGTCTTCATTGCAGATTTCCCTGGACTGCACTTGGAGAATTTTGTGAGTGAAGACCTGGGCAACACTAGCATCCAGCTGCTGCAGGGGGAAGTGACTGTGGAGCTTGTGGCAGAACAGAAGAACCAGACTCTTCGAGAGGGAGAAAAAATGCAGTTGCCTGCTGGTGAGTACCATAAGGTGTATACGACATCACCTAGCCCTTCTTGCTACATGTACGTCTATGTCAACACTACAGAGCTTGCACTGGAGGAAGACCTGGCGTATCTGCAAGAATTAAAGGAAAAGGTGGAGAATGGAAGTGAAACAGGGCCTCTACCCCCAGAGCTGCAGCCTCTGTTGGAAGGGGAAGTAAAA---GGGGGCCCTGAGCCAACACCTCTGGTTCAGACCTTTCTTAGACGCCAACAAAGGCTCCAGGAGATTGAACGCCGGCGAAATACTCCTTTCCATGAGCGATTCTTCCGCTTCTTGTTGCGAAAGCTCTATGTCTTTCGCCGCAGCTTCCTGATGACTTGTATCTCACTTCGAAATCTGATATTAGGCCGTCCTTCCCTGGAGCAGCTGGCCCAGGAGGTGACTTATGCAAACTTGAGACCCTTTGAGCCAGTTGGAGAACTGAATCCCTCAAACATGGATTCTTCACATTCTAATCCTCCTGAGTCAAATCCTGATCCTGTCCACTCAGAGTTC---
>gorGor5
ATGGCGGTGTCTGCCGGGTCCGCGCGGACCTCGCCCAGCTCAGATAAAGTACAGAAAGACAAGGCTGAACTGATCTCAGGGCCCAGGCAGGACAGCCGAGTAGGGAAACTCTTGGGTTTTGAGTGGACAGATTTGTCCAGTTGGCGGAGGCTGGTGACCCTGCTGAATCGACCAACGGACCCTGCAAGCCTAGCTGTCTTTCGTTTTCTTTTTGGGTTCTTGATGGTGCTAGACATTCCCCAGGAGCGGGGGCTCAGCTCTCTGGACCGGAAATACCTTGATGGGCTGGATGTGTGCCGCTTCCCCTTGCTGGATGCCCTCCGCCCACTGCCACTTGACTGGATGTATCTTGTCTACACCATCATGTTTCTGGGGGCACTGGGCATGATGCTGGGCCTGTGCTACCGGATAAGCTGTGTGTTATTCCTGCTGCCATACTGGTATGTGTTTCTCCTGGACAAGACATCATGGAACAACCACTCCTATCTGTATGGGTTGTTGGCCTTTCAGCTGACATTCATGGATGCAAACCACTACTGGTCTGTGGACGGTCTGCTGAATGCCCGTAGGAGGAATGCCCACGTGCCCCTTTGGAACTATGCAGTGCTGCGTGGCCAGATCTTCATTGTGTACTTCATTGCGGGTGTGAAAAAGCTGGATGCAGACTGGGTTGAAGGCTATTCCATGGAATATTTGTCCCGGCACTGGCTCTTCAGTCCCTTCAAATTGCTGTTGTCTGAGGAGCTGACTAGCCTGCTGGTCGTGCACTGGGGTGGGCTGCTGCTTGACCTCTCAGCTGGTTTCCTGCTCTTTTTTGATGTCTCAAGATCCATTGGCCTGTTCTTTGTGTCCTACTTCCACTGCATGAATTCCCAGCTTTTCAGCATTGGTATGTTCTCCTACGTCATGCTGGCCAGCAGCCCTCTCTTCTGCTCCCCTGAGTGGCCTCGGAAACTGGTGTCCTACTGCCCCCAAAGGTTGCAAGAACTGTTGCCCCTCAAGGCAGCCCCTCAGCCCAGTGTTTCCTGTATGTATAAGAGGAGCCGGGGCAAAAGTGGCCAGAAGCCAGGGCTGCGCCATCAGCTGGGAGCTGCCTTCACCCTGCTCTACCTCCTGGAGCAGCTATTCCTGCCCTATTCTCATTTTCTCACCCAGGGCTATAACAACTGGACAAATGGGCTGTATGGCTATTCCTGGGACATGATGGTGCACTCCCGCTCCCACCAGCACGTGAAGATCACCTACCGTGATGGCCACACTGGCGAACTGGGCTACCTTAACCCTGGGGTATTTACACAGAGTCGGCGATGGAAGGATCATGCAGACATGCTGAAGCAATATGCCACTTGCCTGAGCCGCCTGCTTCCCAAGTATAATGTCACTGAGCCCCAGATCTACTTTGATATTTGGGTCTCCATCAATGACCGCTTCCAGCAGAGGATTTTTGACCCTCGTGTGGACATCGTGCAGGCCGCTTGGTCACCCTTTCAGCGCACATCCTGGGTGCAACCACTCTTGATGGACCTGTCTCCCTGGAGGGCCAAGTTACAGGAAATCAAGAGCAGCCTAGACAACCACACTGAGGTGGTCTTCATTGCAGATTTCCCTGGACTGCACTTGGAGAATTTTGTGAGTGAAGACCTGGGCAACACTAGCATCCAGCTGCTGCAGGGGGAAGTGACTGTGGAGCTTGTGGCAGAACAGAAGAACCAGACTCTTCGAGAGGGAGAAAAAATGCAGTTGCCTGCTGGTGAGTACCATAAGGTGTATACGACATCACCTAGCCCTTCTTGCTACATGTACGTCTATGTCAACACTACAGAGCTTGCACTGGAGCAAGACCTGGCATATCTGCAAGAATTAAAGGAAAAGGTGGAGAATGGAAGTGAAACAGGGCCTCTACCCCCAGAGCTGCAGCCTCTGTTGGAAGGGGAAGTAAAA---GGGGGCCCTGAGCCAACACCTCTGGTTCAGACCTTTCTTAGACGCCAACAAAGGCTCCAGGAGATTGAACGCCGGCGAAATACTCCTTTCCATGAGCGATTCTTCCGCTTCTTGTTGCGAAAGCTCTATGTCTTTCGCCGCAGCTTCCTGATGACTTGTATCTCACTTCGAAATCTGATATTAGGCCGTCCTTCCCTGGAGCAGCTGGCCCAGGAGGTGACTTATGCAAACTTGAGACCCTTTGAGCCAGTTGGAGAACTGAATCCCTCAAACATGGATTCTTCACATTCTAATCCTCCTGAGTCAAATCCTGATCCTGTCCACTCAGAGTTC---
>macFas5
ATGGCGGTGTCTGTCCGGTCCGCGCGGACTTCGCCCAGCTTAGATAAAGTACAGAAAGACAAGGCTGAACTGATCTCAGGGCCCAGGCAGGGCAGCCGAATGGGGAAACTCTTGGGTTTTGAGTGGACAGATTTGTCCAGCTGGCGGAGGCTGGTGACCTTGCTGAATCGACCAACGGACCCTGCAAGCCTGGCTGTCTTTCGTTTTCTTTTTGGGTTCTTGATGGTGCTAGACATTCCCCAGGAGCGGGGGCTCAGCTCCCTGGACCGAAAATACCTTGATGGGCTGGATGTGTGCCGCTTCCCCTTGCTGGATGCCCTACGCCCACTCCCACTTGACTGGATGTATCTTGTCTACACCATCATGTTTCTGGGGGCACTGGGCATGATGCTGGGCCTGTGCTACCGGATAAGCTGTGTGTTATTCCTGCTGCCATACTGGTATGTGTTTCTCCTGGACAAGACATCATGGAACAACCACTCCTATCTGTATGGGTTGTTGGCCTTTCAGCTGACGTTCATGGATGCAAACCACTACTGGTCCGTGGACGGTCTGTTGAATGCCCGTAGGAGGAATGCCCACGTGCCCCTCTGGAACTATGCAGTGCTGCGTGGCCAGATTTTCATTGTGTACTTCATTGCGGGTGTGAAAAAGCTGGATGCAGACTGGGTTGAAGGCTATTCCATGGAATATTTGTCCCGGCACTGGCTCTTCAGTCCCTTCAAACTGTTGTTGTCCGAGGAGCTGACTAGCCTGCTGGTCGTGCACTGGGGTGGGCTGCTGCTTGACCTCTCAGCTGGTTTCCTGCTCTTTTTTGATGCCTCAAGATCCATTGGCCTCTTCTTTGTGTCCTACTTCCACTGCATGAATTCCCAGCTTTTCAGCATTGGTATGTTCTCCTACGTCATGCTGGCCAGCAGCCCTGTCTTCTGTTCCCCTGATTGGCCTCGGAAGCTGGTGTCCCACTGCCCCCAAAGGTTGCAAGAACTGTTGCCCCTCAAGGCAGCCCCTCAGCCCAGCGTTTCCTGTGTGTATAAGAGGAGCCAGGGCAAAGGTGGCCAGAAACCAGGGCTGCGCCATCAGCTGGGAGCTGCCTTTACTCTGCTCTACCTCCTGGAGCAGCTATTCCTGCCCTATTCTCATTTTCTCACCCAGGGCTATAACAACTGGACAAATGGGCTGTACGGCTATTCCTGGGACATGATGGTGCACTCCCGCTCCCACCAGCACGTGAAGATCACCTACCGTGATGGCCGCACTGGCGAACTGGGCTATCTTAACCCTGGGGTATTTACACAGAGCCGGCGATGGAAGGATCATGCAGACATGCTGAAACAATATGCCACTTGCCTGAGCCGCCTGCTTCCCAAGTATAATGTCACTGAGCCCCAGATCTACTTTGATATTTGGGTCTCCATCAATGACCGCTTCCAGCAGAGGATTTTTGACCCTCGTGTGGACATCGTGCAGGCCGCTTGGTCCCCCTTTCAGCGCACATCCTGGGTGCAACCACTCTTGATGGACCTGTCTCCCTGGAGGGCCAAGTTACAGGAAATCAAGAGCAGCCTGGACAACCACACTGAGGTGGTCTTCATTGCAGATTTCCCTGGACTGCACCTGGAAAATTTTGTGAGTGAAGACCTGGGCAACACTAGCATCCAGCTGCTGCAGGGGGAAGTGACTGTGGAGCTTGTGGCAGAACAGAAGAACCAGACTCTTCGAGAGGGAGAAAAAATGCAGTTGCCTGCTGGTGAGTACCATAAGGTGTATACGACATCACCTAGCCCTTCCTGCTACATGTACATCTATGTCAACACTACAGAGCTTGCACTGGAGCAAGACCTGGCATATCTGCAAGAATTAAAGGAAAAGGTGGAGAATGGAAGTGAAACAGGGCCTCTACCCCCAGAGCTGCAGCCTCTGTTGGAAGGGGAAGTAAAA---GGGGGCCCTGAGCCAACACCTCTGGTTCAGACCTTTCTCAGACGCCAACAAAGGCTCCAGGCAATTGAACGCCGGCGAAATACTCCTTTCCACGAGCGATTCTTCCACTTCTTGTTGCGAAAGCTCTATGTCTTTCGCCGCAGCTTCCTGATGACTTGTATCTCACTTCGAAATCTGATATTAGGCCGCCCTTCCCTGGAGCAGCTGGCCCAGGAGGTGACTTATGCAAACTTGAGACCCTTTGAGCCAGTTGGAGAACCGAGTCCTTCAAACATGGATTCTTCACATCCTAATCCTCCTGAGTCAAATCCTGATCCTGTCCACTCAGAGTTC---
>calJac3
ATGGCAGTGTCTGCCAGGTCCGCGCGGACCCCGCCCAGCTCAGATAAAGTACAGAAAGACAAGGCTGAACGGATCCCAGGGCCCAGGCAGGGCAGTCGAATGGGGAAACTCTTGGGTTTTGAGTGGACTGATTTGTCCAGCTGGTGGAGGCTGGTGACCTTGTTGAATCGACCAACGGACCCTGCAAGCCTGGCTGTGTTTCGTTTTCTTTTTGGGTTCTTGATGGTGCTAGACATTCCCCAGGAGCGGGGGCTCAGCTCCCTGGACCGAAAATACCTTGATGGGCTGGATGTGTGCCGCTTCCCCTTGCTGGATGCTCTACGCCCACTGCCACTTGACTGGATGTACCTTGTCTACACCATCATGTTTCTGGGGGCACTGGGCATGATGCTGGGCCTGTGCTACCGGATAAGCTGTGTGTTATTCCTGTTGCCATACTGGTATGTGTTTCTCCTGGACAAGACATCATGGAACAACCACTCCTATCTTTATGGGTTGTTGGCCTTTCAGCTGACATTCATGGATGCAAATCACTACTGGTCTGTGGATGGCCTGCTGAATGCCCGTAGGAGGAATGCCCATGTGCCCCTTTGGAACTATGCAGTGCTGCGTGGCCAGATCTTCATTGTGTACTTCATCGCGGGTGTGAAAAAGCTGGATGCAGACTGGGTTGAAGGCTATTCCATGGACTATTTGTCCCGGCACTGGCTCTTCAGTCCCTTCAAACTGTTGTTGTCTGAGGAGCTGACTAGCCTGCTGGTTGTGCACTGGGGCGGGCTGCTGCTTGACCTCTCAGCTGGTTTCCTGCTCTTTTTTGATGCCTCAAGATCCATTGGCCTCTTCTTTGTGTCCTACTTCCACTGCATGAATTCCCAGCTTTTCAGCATTGGTATGTTCTCCTACATCATGCTAGCCAGCAGCCCTCTCTTCTGCTCCCCTGAGTGGCCTCGGAAGCTGGTGTCCCACTGCCCCCAAAGGTTGCAAGAACTGCTGCCCCTCAAGGCAGCCCCTCAGCCCAGTGTTTCCTGTGTGTATAAGAGGAGCCGGGCCAAAGGTGGCCAGAAGCCAGGGCTGCGCCATCAGCTGGGAGCTGCCTTCACCCTGCTGTACCTCCTGGAGCAGCTATTCCTGCCCTATTCTCATTTCCTCACCCAGGGCTACAACAACTGGACAAATGGGCTGTATGGTTATTCCTGGGACATGATGGTGCACTCCCGCTCCCACCAGCATGTGAAGATCACCTACCGTGATGGCCGCACCGGTGAACTGGGCTACCTTAACCCTGGGGTATTCACACAGAGCCGGCGATGGAAGGATCACGCAGACATGCTGAAGCAATATGCCACTTGCCTGAGCCGCCTGCTTCCCAAGTATAATGTCACTGAGCCCCAGATCTACTTTGATATTTGGGTCTCCATCAATGACCGCTTCCAGCAGAGGATTTTTGACCCTCGTGTGGACATTGTGCAGGCCGCTTGGTCCCCCTTTCAGCGCACATCCTGGGTGCAACCACTCTTGATGGACCTGTCTCCTTGGAGGGCCAAGTTACAGGAAATCAAGAGCAGCCTGGACAACCACACTGAGGTGGTCTTCATTGCAGATTTCCCTGGACTGCACTTGGAGAATTTTGTGAGTGAAGACCTGGGCAACACTAGCATCCAGCTGCTGCAGGGGGAAGTGACTGTGGAGCTGGTGGCAGAACAGAAGAACCAGACTCTTCAAGAGGGAGAAAAAATGCAGTTGCCTGCTGGTGAGTACCATAAGGTATATACGACATCACCTAGTCCTTCTTGCTACATGTATGTCTATGTCAACACTACAGAGCTTGCACTGGAGCAAGACCTAGCATATCTACAAGAATTAAAGGAAAAGGTGGAGAATGGAAGTGAAACAGGACCTCTACCCCCAGAGCTGCAGCCTCTGTTGGAAGGGGAAGTTAAA---GGGGGTCCAGAGCCAACACCTCTGGTTCAGACCTTTCTTAGACGCCAACAAAGGCTCCAGGAGATTGAACGCCGGCGAAATACTCCTTTCCATGAGCGATTCTTCCGCTTCTTGTTGCGAAAGCTCTATGTCTTTCGCCGCAGCTTCCTGATGACTTGTATCTCACTTCGAAATCTGATATTAGGCCGCCCTTCCCTGGAGCAGCTGGCCCAGGAGGTGACTTATGCAAACTGGAGACCCTTTGAGCCAGTTGGAGAACTGAGTCCCTCAAACATGGATTCTTCACATCCTAATCCTCCTGAGTCAAATCCTGATCCTGTCCATTCAGAGCTC---
>otoGar3
ATGGCAGTGACTGCTCGGTCCGCGCGGGCACCGCCTAACTCAGGTAAAGTACAGAAAGACAAGGCTGGACAGACCTCAGGGCCCAGGCAAGGCAGCCGAATGGGGAAACTCTTGGGTTTTGAGTGGACAGATTTGTCCAGCTGGCGGAGGTTAGTGACCCTGCTAAATCGACCAACGGATCCTGCAAGCCTGGCTGTCTTTCGTTTTCTCTTTGGGTTCTTGATGGTACTGGACATTCCCCAGGAGCGAGGGCTTAGCTCTCTGGACCGAAGATACCTGGATGGGCTGGAGGTGTGCCGCTTCCCCTTACTGGATGCCCTGCACCCACTGCCACTTGATTGGATGTATCTTGTCTACACCATCATGTTTTTGGGGGCACTGGGCATGATGCTGGGCCTGTGCTACCGGACAAGCTGTGTGTTTTTCCTGCTGCCATACTGGTATGTGTTTCTCCTGGACAAGACATCATGGAACAACCACTCCTATCTGTATGGTTTGTTGGCCTTTCAGCTGACATTCCTGGATGCAAACCATTACTGGTCTGTGGATGGCCTGCTGAATGCTTGCAGGAGGAATACTCATGTGCCCCTTTGGAACTATGCAGTGCTACGTGGCCAGATCTTCATTGTGTACTTCATTGCGGGTGTAAAAAAGCTGGATGCAGACTGGGTTGAAGGCTATTCCATGGAATACCTGTCCCGGCATTGGCTCTTCAGTCCCTTCAAACTGTTGCTGTCTGAGGAGCTGACTAGCCTGCTGGTGGTACACTGGGGCGGGCTGCTGCTTGACCTCTCAGCTGGTTTCCTGCTCTTCTTTGATGCCTCAAGATCCATTGGCCTCTTCTTTGTGTCCTACTTCCACTGCATGAATTCCCAGCTTTTCAGCATTGGCATGTTCCCCTACGTCATGCTGGCTAGCAGCCCTCTCTTTTGTTCCCCGGAATGGCCCCGGAAGCTGGTATCCCACTGCCCAAAAAGGCTACAAGAACTGCTCCCCCTCAAGGCTGCTCCTCAGCCCAGTGCTTCCTGTGTGTACAAGAGGAGCCGGACCAAAGGAGCCCAGAAACCAGGGCTGCGCCATCAACTAGGAGCTGCCTTCACCCTGCTCTACCTCCTGGAACAGCTTTTCCTGCCCTATTCCCATTTTCTTACCCAGGGTTATAACAACTGGACAAATGGGCTGTATGGCTATTCCTGGGACATGATGGTGCATTCCCGCTCCCATCAGCATGTGAAGATCACCTACCGTGATGGCCTCACTGGCGAGCTGGGCTACCTTAACCCTGGGGTATTTACACAGAGCCGGCGATGGAAGGATCATGCAGACATGCTGAAGCAATATGCCACTTGCCTGAGCCGCCTGCTTCCCAAGTATAATGTCACTGAGCCCCAGATCTACTTTGATATTTGGGTCTCCATCAATGACCGCTTCCAGCAGAGGATTTTTGACCCCCGTGTGGACATTGTGCAGGCTGCTTGGTCCCCCTTCCAGCGTACTCCTTGGCTGCAGCCACTCTTGATGGACCTGTCTCCCTGGAGAGCCAAGTTACAGGAAATCAAGAGTAGCCTGGACAACCACACTGAGGTGGTCTTCATTGCAGATTTCCCTGGGCTGCACTTGGAGAATTTTGTGAGCGAAGACCTGGGCAACACCAGCATTCAGCTGCTGCAAGGGGAAGTAACTGTGGAGCTGGTGGCAGAACAGAAGAACCAGACTCTTCAGCAGGGAGAAAAAATGCAGTTGCCTGCTGGTGAGTACCATAAGGTGTATACAACATCACCTAGTCCTTCCTGCTACATGTATATCTATGTCAACACTACAGAACTTGCACTGGAGCAAGATTTGGCATATCTGCAAGAATTAAAAGAGAAGGTGGAGAATGGAAGTGAAATAGGCCCTCTACCTCCAGAGCTGCAGCCTCTGTTGGAAGGGGAAGTAAAA---GGGGGCCCTGAGCCAACACCTCTGGTTCAGACTTTTCTTAGACGCCAACAAAGGCGCCAGGAGATTGAACGCCGACGAAATGCCTCTTTACATGAGCGATTCTTCCGTTTCTTCTTGCGAAAACTCTATGTCTTTCGCCGTAGCTTCCTGATGACTTGTATTTCACTTCGAAATCTGGTATTAGGCCGTCCTTCCCTGGAGCAGCTGGCCCAAGAAGTGACTTATGCCAACTTGCAACCCTTTGAGCCAGTTGGGGAATTGAATCCTTCAAACATGGATTCATCAAATCCTGATTCTCTTGAATCAAATTCTGATCCTGTCCACTCAGAGTTC---
>micMur3
ATGGCAGTGACTGCCCGGTCCGCGCGGGCTGCGCCCAGCTCAGATAAAGTACAGAAAGACAAAGCTGGACAGACTTCAGGGCCCAGGCATGGCAGCCGAATGGCGAAACTCTTGGGTTTTGAGTGGACAGATTTGTCCAGCTGGCGGAAGTTGGTGACCCTGCTAAATCGACCAACGGATCCTGCAAGCCTAGCTGTCTTTCGTTTTCTCTTTGGGTTCTTGATGGTGCTGGACATTCCCCAGGAGCGAGGGCTTAGCTCTCTGGACCGAAGATACCTGGATGGGCTGGAGGTGTGCCGCTTCCCCTTGTTGGATGCCTTGCACCCACTGCCACTTGACTGGATGTATCTTGTCTACACCATCATGTTTCTGGGAGCACTAGGCATGATGCTGGGTCTGTGCTACCGGATAAGCTGTGTATTATTCCTGCTGCCATACTGGTATGTGTTTCTCCTGGACAAGACATCATGGAACAACCACTCCTATCTGTATGGTTTGTTGGCCTTCCAGCTAACATTCCTGGATGCAAACCACTATTGGTCTGTGGATGGCCTGCTGAATGCTCGTAGGAGGAATTCTCATGTGCCCCTTTGGAACTATGCAGTGCTGCGTGGCCAGATCTTCATTGTGTACTTTATCGCGGGTGTGAAAAAGCTGGATGCAGACTGGGTTGAAGGCTATTCCATGGAATACCTGTCCCGGCACTGGCTCTTCAGTCCCTTCAAACTGTTGCTGTCCGAGGAGCTGACTAGCCTGCTGGTGGTGCACTGGGGTGGGCTGCTGCTTGACCTCTCTGCTGGTTTCCTGCTCTTCTTTGATGCATCAAGATCCATTGGCCTCTTCTTTGTGTCCTACTTCCACTGCATGAATTCCCAGCTCTTCAGCATTGGCATGTTCCCCTACGTCATGCTGGCCAGCAGCCCTCTCTTTTGCTACCCTGAGTGGCCTCGGAAGCTGGTATCCCACTGCCCCCAAAGGCTGCAAGAACTGCTTCCCCTCAAGGCTGCCCCTCAGCCCAGTGCTTCCTGTGTGTACAAGAGGAGCCGGGCCAAAGGTGGCCAGAAGCCAGGGCTGCGCCATCAGCTAGGAGCTGCCTTCACCCTGCTGTACCTCCTGGAGCAGCTCTTCCTGCCCTATTCCCATTTTCTTACTCAGGGCTATAACAACTGGACAAATGGGCTGTATGGCTATTCCTGGGACATGATGGTGCACTCCCGCTCTCACCAGCACGTGAAGATCACCTACCGTGATGGCCGCACTGGCGAGCTTGGCTACCTTAACCCTGGGGTATTCACACAGAGCCGGCGATGGAAGGATCATGCAGACATGTTGAAGCAATATGCCACTTGCCTGAGCCGCCTACTTCCCAAGTACAATGTCACTGAGCCCCAGATCTACTTTGATATTTGGGTCTCCATCAATGACCGCTTCCAGCAGAGGATTTTTGACCCCCGTGTGGATATCGTGCAGGCCACTTGGTCCCCCTTCCAGCACACACCCTGGCTGCAGCCACTCTTGATGGACCTGTCTCCCTGGAGGGCCAAGTTACAGGAAATCAAGAGCAGCCTGGACAACCATACTGAGGTGGTCTTCATTGCAGATTTTCCCGGGCTGCACTTGGAGAATTTTGTGAGTGAAGACCTGGGCAACACCAGCATCCAGCTGCTGCAGGGGGAAGTGACTGTGGAGCTGGTGGCAGAAGAGAAGAACCAGACTCTTCAGGAAGGAGAAAAAATGCAGTTGCCTGCTGGTGAGTACCATAAGGTATATACAACGTCTCCTAGTCCTTCCTGCTACATGTACATCTATGTTAACACGACAGAGGTCGCACTGGAGCAAGATCTGGCATATCTGCAAGAATTAAAAGAGAAGGTGGAGAATGGAAGTGAAACAGGGCCTCTACCTCCAGAGCTGCAGCCTCTTTTGGAAGGGGAAGTAAAA---GGGGGCCCTGAACCAACACCTTTGGTTCAGACCTTTCTTAGACGCCAACAAAGACGCCAGGAGATTGAACGCCGGCGAAATAGCCCTTTGCATGAGCGATTCTTCCGTTTCTTGTTGCGAAAGCTCTATGTCTTTCGCCGCAGCTTCCTGATGACTTGTATTTCACTTCGCAATCTGGTATTAGGCCGCCCTTCCCTGGAGCAGCTGGCCCAAGAGGTGACTTATGCCAATATGCGACCCTTTGAGCCAGTTGGAGAATTGAGTCCTTCAAACACCGAATCTTCAAATCCTGATCCTCTTGAGTCAAATTCTGATCCTCTCCACTCAGAATTT---
>speTri2
----------------------------------------------------------------------------------------------------------CGCTCCTGGGCTTCGAGTGGACGGACCTGTCCAGCTGGCAGAGGCTGGTGACCCTGCTCAATCGACCGACGGATCCGGCCAGCCTAGCGGTCTTCCGGGTTCTCTTTGCGTTCTTGATGGTGCTGGACATTCCCCAGGAGCGGGGGCTCAGCTCACTGGATCGCAAATACCTGGATGGACTGGACGTTTGCCGCTTCCCCTTGCTGGATACCTTGCGCCCACTGCCACTTGACTGGATGTATCTTGTCTACACCATCATGTTTCTGGGGGCGCTGGGCATGATGCTCGGGCTGTGCTACCGGCTGAGTTGTGTGCTGTTCTTGTTGCCATATTGGTATGTGTTTCTCTTGGACAAGACGTCGTGGAACAACCATTCTTACCTGTATGGTTTGGTGGCCTTCCAGCTGACGTTCATGGATGCTCACCACTACTGGTCTGTGGACGGCCTTCTGAATGCCCGTAAGAGGAATGCCCACGTGCCCCTTTGGAACTATACAGTGCTGCGTGGCCAGATCTTCATTGTGTACTTCATTGCTGGTGTGAAGAAACTGGATGCAGACTGGGTGGAAGGCTACTCCATGGAGCACCTGTCTCGGCACTGGCTCTTCAATCCCTTCAAATTGGTGTTGTCTGAAGAGCTGACCAGCCTCCTGGTGGTGCACTGGTGTGGGCTGCTGCTGGACCTCTCTGCTGGTTTCCTGCTCTTCTTTGATGCCTCAAGATCCATTGGCCTCTTCTTTGTGTCCTACTTCCACTGCATGAATTCCCAGCTCTTCAGCATTGGTATGTTCCCTTATGTCATGCTGGCTACCAGTCCTCTCTTCTGCTCCCCTGAGTGGCCTCGGAAGCTGATATCCCACTGCCCCAAAAGGCTCCAGGAGCTGCTGCCTCTCAAGGCAGCCCCTCAGCCCAGTGCTTCCTGCATCTCTAAGAGGAGCCGAGCCAAAGGAGCCCAGAAGCCAGGGCTGCGCCACCAGCTGGGAGCTGCCTTCACTCTGCTCTACCTCCTGGAGCAGCTCTTTCTACCCTATTCCCATTTCCTCACCCAGGGCTATAACAACTGGACAAATGGGCTGTATGGCTACTCCTGGGACATGATGGTGCACTCCCGCTCCCACCAGCATGTGAAGATCACCTACCGTGATGGCCTTACCGGCGAGCTGGGCTACCTCAACCCTGGGGTATTCACACAGAGCCGGCGATGGAAGGATCACGCAGATATGCTGAAGCAGTATGCCACTTGCCTGAGCCGCCTGCTTCCCAAGTACAATGTCACTGAGCCCCAGATCTACTTTGATATATGGGTCTCCATCAATGACCGCTTCCAGCAGAGGCTTTTTGACCCTCGTGTGGACATCGTTCAGGCCGACTGGTCCCCCTTCCAGCGCACATCTTGGGTGCAGCCACTGTTGATGGACCTGTCTCCCTGGAGAACCAAGCTGCAGGAAATCAAGAGCAGCCTGGACAACCACACAGAGGTGGTCTTCATTGCAGACTTCCCTGGGCTGCATCTGGAGAATTTTGTGAGTGAAGACCTGGGCAACACTAGCATCCAGCTGCTGCAGGGGGAGGTGACTGTGGAGTTGGTGGCAGAAGAGAAGAACCAGACTCTTCGGGAGGGAGAAAAAATGCAGCTGCCTGCTGGTGAGTACCATAAGGTGCACACGACATCACCTGGCCCTTCCTGCTACATGTACGTTTATGTCAACACTACAGAGCTTGCACTGGAGCAAGACCTGGCTTATCTACAAGAATTAAAGGAAAAGGTGGAAAACGGAAGTGAAACGGGGCCTCTACCTCCAGAGCTGCAGCCTCTTTTGGAAGGGGAAGTGAAA---GGGGGCCCTGAGCCAACACCTCTGGTTCAGACTTTTCTTAGACGCCAGCAAAGGCTCCAGGAGATCCAACGCCGGCGAAATACCCCTTTACACGAGCGACTCTTTCGCTTCTTGCTGCGAAAACTATACATCTTTCGTCGTAGCTTCTTGATGACTCGAATTTCACTTAGAAATCTGTTATTAGGCCGCCCTCCCCTGGAGCAGCTGGCCCAAGAGGTGACTTATGCAAACTGGCGCCCTTTTGAAACAGATGGTGAATCAAGTCCTTCAAACAGGGAGTCTTCAAATTCCAATCCTCCTGAGACAAATCCTGATCCTATGCACTCAGAGTTCT--
>susScr11
ATGGGGGTGTCTGCTCGGTCCGCGCGGGCCCAGCCCCACTCTGATAAAGTACAGAAAGACAAGTCTGGACAGACCTCAGGGCCCCCTCAGAGCAGCCGAATGGGGAAACTCTTGGGTTTTGAGTGGACAGATGTGTCCAGCTGGGGGAGACTGGTGACCCTGCTGAATAGACCAACGGATCCTGCAAGCCTGGCAGTCTTCCGTTTTCTCTTTGGGCTGTTGATGGTGCTGGACATTCCCCAGGAGCGGGGGCTCAGCTCCCTGGACCGAAGATACCTGGATGGGCTGGAGGTTTGCCGCTTCCCTTTGCTGGATGCCCTGCAGCCACTGCCACTTGACTGGATGTATCTTGTCTACACCATCATGTTTCTGGGGGCACTGGGCATGATGCTGGGCCTGTGCTACCGGATAAGCTGTGTGTTATTCCTGCTGCCATACTGGTATGTGTTTCTCCTGGACAAGACGTCGTGGAACAACCACTCCTATCTGTATGGTTTGCTGGCCTTTCAGCTGACGTTCGTCGACGCAAACCGCTACTGGTCTGTGGACGGCCTGCTGAGCAGCCGGAAGCGGAATGCCCACGTGCCCCTCTGGAATTATGCTGTGCTGCGTGGCCAGATCTTCATTGTGTACTTCATTGCGGGCGTGAAAAAGCTGGACGCTGACTGGGTGGAAGGCTACTCCATGGAGTACCTGTCCCGGCACTGGCTCTTCAGTCCCTTCAAACTTGTGTTGTCCGAGGAGATGACGAGTCTGCTGGTGGTGCACTGGTGTGGGCTGCTGCTCGACCTCTCAGCGGGTTTCCTGCTCTTCTTTGATGCCACAAGATCCATCGGCCTCCTCTTCGTGTCCTACTTCCACTGCATGAATTCCCAGCTTTTCAGCATTGGAATGTTCCCGTATGTCATGCTGGCCAGCAGCCCTCTCTTCTGCTCCCCCGGTTGGCCTCGGAAGCTGGTGGCTCACTGCCCAAAAAGGCTGCAAGACCTGCTGCCCCTCAGGATTGCCCCTCAGCCCAGTGCCTCCTGCATGTACAAGAGGAGTCGGGCCAGAGGAGGCCAGAAGCCAGGGCTGCGCCATCGCCTGGGTGCCGCCTTCACCCTGCTCTACCTCCTGGAACAGCTCTTCCTGCCCTATTCCCATTTCCTTACCCAGGGCTATAACAATTGGACGAATGGGCTGTACGGCTACTCCTGGGACATGATGGTGCACTCCCGCTCCCACCAGCATGTCAAGATCACCTACCGTGACGGTCGCACCGGAGAGCTGGGCTACTTGAACCCTGGGGTATTCACACAGAGCCGGCGTTGGAAGGATCATGCAGACATGCTGAAGCAATATGCCACTTGCCTGAGCCGCCTGCTTCCCAAGTACAATGTCACTGAGCCCCAGATCTACTTTGATATTTGGGTCTCCATCAATGACCGCTTCCAGCAGAGGATTTTTGACCCTCGCGTGGACATTGTGCAGGCTGCCTGGTCCCCCTTCCAGCGCACACCTTGGCTGCAGCCACTGTTGATGGGCCTGTCTCCCTGGAGGACCAAGTTACAGGAAATCAAGAGCAGCCTGGACAACCACACTGACGTGGTCTTCATCGCTGATTTCCCTGGGCTGCACCTGGAGAACTTTGTGAGCGAAGACCTGGGCAACACTAGCATCCAGCTGCTGCAGGGACAGGTGACCGTGGAGCTGGTAGCAGAACAGAAGAACCAGACTCTTCAGGAGGGAGAAAAAATGCAGTTGCCTGCGGGTGAGTACCATAAGGTGTATACGCTGCCTCCTGGTCCTTCATGCTATATGTACATCTATGTCAACACCACAGAGCTTGCCCTGGAGCAAGACTTGGCATATCTGCAAGAATTAAAGGAGAAAGTAGAGAATGGAAGTGAAACAGGGCCTCTGCCTCCGGAGCTGCAGCCTCTGCTGGGCGGGGAAGTAAAA---GGGGGCCCCGAGCCAACACCTCTGGTGCAGACCTTTCTCAGACGCCAGCAAAGGCTCCAGGAGATTGAACGCCGGCGAAACGCCTCCTTTCACGAGCGACTTTTCCGATTCTTGCTGCGAAAGCTCTATATCTTTCGCCGCAGCTTCCTGATGACTTGTATCTCACTTCGAAATCTGGTATTAGGCCGCCCTTCCCTGGAGCAGCTGGCCCAAGAGGTGGCTTACGCGAACTTGAGACCCTTTGAGCCAGTTGAAGAGTCGAGTCCTTCAAACACAGAGTCTTCAAATCCTAATCCTCCTGAGCCAAATTCGGACCCTGTCCACTCAGAGTTC---
>conCri1
ATGGCCCAGCCAGCCCGGTCCGCGCGGGTGTCGCGGGGCTCAGATAAAGTACGAAAAGACACGGCTGGACAGACCTCAGGACCCAGGCAAGGCAGTCAAATGGGGAAAGTTTTGGGATTTGAGTGGACAGATATTTCCAGCTGGGGGAAGCTAGTGACCTTGCTGAATCGACCCACAGATCCTGCAAGTCTGGCTGTCTTCCGATTTCTCTTTGGGTTGCTGATGGTGCTAGACATTCCCCAGGAGCGGGGGCTCAGCTCCCTGGACCGAAGATACCTGGATGGGCTGGAGGTGTGCCGCTTCCCCTTGCTGGATGCCCTCCAGCCTCTGCCACTTGACTGGATGTATCTTGTCTACACCATCATGTTTTTGGGGGCATTGGGCATGATGCTGGGCCTGTGCTACCGGATAAGCTGTGTGTTTTTCCTGCTGCCCTACTGGTATGTGTTTCTCCTGGACAAGACATCGTGGAACAACCACTCCTACCTATATGGTTTGTTGGCCTTTCAGCTGATGTTTGTGGATGCAAACCGCTACTGGTCTGTGGATGGCCTCCTGAGTGCCCGTAAGCGAAATGCCCATGTGCCCCTCTGGAACTACACTGTGCTGCGTGGCCAGATCTTCATTGTATATTTCATTGCTGGTGTGAAAAAGCTGGATGCAGACTGGGTTGAAGGCTATTCCATGGATAACCTGTCCCGGCACTGGCTCTTCAGTCCCTTCAAACTGATACTGTCCGAGGAGATGACCAGTCTACTAGTGGTGCACTGGTGTGGGCTGGTGCTGGACCTCTCAGCCGGCTTCCTGCTCTTCTTTGATGCCTCCCGGCCCATCGGTCTCCTCTTTGTGTCCTACTTCCACTGCATGAATTCCCAGCTTTTCAGCATTGGTATGTTCCCTTATGTCATGCTGGCCAGCAGCCCTCTCTTCTGCTCCCCCAAGTGGCCTCGGAAGCTGGTATCCCACAGTCCCAAAAGGCTGCAAGACCTGCTGCCCCTCCAGACTGCCCCTCAGCCCAGTTCTTCCTGCATTTATAAGAGGAGCCGGGCCAAAGAGGGCCAGAGGCCGGGGCTGCGCCACCAGCTAGCCACTGCCTTCACCCTGCTCTACCTCCTGGAGCAGCTCTTCCTGCCTTATTCCCATTTCCTCACCCAGGGCTATAACAACTGGACAAATGGGCTGTACGGCTACTCCTGGGACATGATGGTGCACTCCCGCTCCCACCAGCACGTGAAGATCACCTACCGCGATGGCCGCACGGGCGAGCTGGGCTACCTTAACCCCGGGGTATTCACACAGAGCCGGCGATGGAAGGATCACGCAGACATGCTGAAGCAATATGCCACTTGCCTGAGCCGCCTGCTGCCCAAGTACAATGTCACTGAGCCCCAGATCTACTTTGATATTTGGGTCTCCATCAATGACCGCTTCCAGCAGAGGATTTTTGATCCTCGTGTGGACATCGTGCGGGCCGCCTGGTCCCCCTTCCAACGCACACCTTGGCTGCAGCCACTGCTGATGGACCTGTCTCCCTGGAGGGCCAAGTTACAGGAAATTAAGACCAGTCTGGACAACCACACCGAAGTGGTCTTCATTGCAGATTTCCCTGGGCTGCACCTGGAAAATTTTGTGAGTGAAGATCTGGGCAACACTAGCATCCAGCTGCTGCAGGGGGAGGTGACGGTGGAGCTGGTGGCAGAACAGAAGAATCAGACTCTTCGGGAGGGAGAAAAAATGCAGTTGCCTGCTGGTGAGTACCATAAGGTGTATACAGTGTCAGCTACTCCTTCCTGCTACATGTACATCTATGTCAACACTACAGAGCTTGCACTGGAGCAAGACCTGGCTTATCTGCAAGAACTAAAGGAAAAAGTCGAGAATGGAAGTGAAACAGGACCTCTACCTCCAGAACTGCAACCTCTGCTGGAAGGGGAAGTAAAA---GGGGGTCCTGAGCTGACACCTCTAGTTCAGACCTTTCTTAAACGCCAGCGAAGACTCCAGGAGATTGAACGGCGTAGAAATACCCCTTTCTATGAGCGACTCTTTCGCTTCTTACTGAGAAAACTCTTTATCTTTCGCCGCAGTTTCCTCATGACTTGTATCTCACTTCGAAATCTGGTCTTGGGCCGCCCTTCCCTGGAGCAGCTGGCCCAAGAGGTGTCTTATGCAAACTTGCGACCCTTTGAACCAGTTGGAGAGTCCAGTCCTTCCAATACAGATTCTTCAAATCCTGATCCTCCTGAGCCAAATTCAGAGCATGTTCACTCAGAATTC---
>manPen1
------------------------------------------------------AAAGACAAGGCTGGACAGACCTCACGGTCCAATCCGGGCAGCCGAATGGGAAAACTCTTGGGTTTTGAGTGGTCAGATGTGTCCAGCTGGGCAAGGTTGGTGACCCTGCTGAATCGACCAACGGATCCTGCAAGCCTGGCCGTCTTTCGTTTTCTCTTTGGGCTGATGATGGTGCTGGACATTCCCCAGGAACGTGGGCTCAGCTCCCTGGACCGAAGATATCTGGATGGGCTGGAGGTGTGCCGCTTCCCTTTGCTGGATGTCCTGCAGCCCCTGCCGCTTGACTGGATGTATCTTGTCTATACCATCATGTTTCTGGGGGCACTGGGCATGATGCTGGGCCTTTGCTACCGGATCAGCTGTGTGTTATTCCTGCTGCCATACTGGTATGTGTTTCTCTTGGATAAGACATCGTGGAACAACCACTCCTATCTGTATGGTTTGCTGGCCTTTCAGCTGATGTTCATGGATGCAAACCACTACTGGTCTGTGGACGGCCTTCTGAAGGCCCACAAGCAGAATGCCCACGTGCCCCTTTGGAACTACACAATGCTGCGTGGCCAGATCTTCATTGTGTACTTCATTGCTGGTGTGAAGAAGCTGGATGCAGACTGGGTTGAAGGCTATTCCATGGAATACCTGTCCCGGCACTGGCTCTTCAGTCCTTTCAAACTAGTGTTGTCCGAGGCGATGACCAGTCTGCTCGTGGTGCATTGGTGTGGACTGCTGCTCGACCTCTCAGCTGGTTTCCTGCTCTTCTTTGATGCCTCAAGGTCCATTGGCCTCCTCTTCGTGTCCTACTTCCACTGCATGAATTCCCAACTTTTCAGCATTGGTATGTTCCCCTACGTCATGCTGGCCAGCAGCCCTCTCTTCTGTCCTCCTGAGTGGCCTCGGAAGTTGGTATCTCACTGCCCTGCAAGGCTGCAAGAACTGCTGCCCCTCAAGGCTGCCCCTCAGCCTAGCACCTCCTGCATGTATAAGAGGAGCCGCTCCAAAGGAGGCCAGAAGCCAGGGCTGCGCCATCACCTAGGCACCGCCTTTGCCCTGCTCTACCTCTTGGAGCAGCTCTTCCTGCCCTACTCCCATTTCCTCACCCAGGGCTATAACAACTGGACCAACGGATTGTACGGCTATTCCTGGGACATGATGGTGCACTCCCGCTCCCACCAGCACGTGAAGATCACCTACCGTGATGGCCGCACTGGCGAGCTGGGCTACCTAAACCCTGGGGTATTCACACAGAGCCGGCGATGGAAGGATCATGCAGACATGCTGAAGCAATATGCCACTTGCCTGAGCCGCCTGCTTCCCAAGTACAATGTCACTGAGCCCCAGATCTACTTTGATATTTGGGTCTCCATCAATGACCGCTTCCAGCAGAGGATTTTTGACCCTCGTGTGGACATTGTGCAGGCTGCCTGGTCCCCCTTCCAGCGTACACCTTGGCTGCAGCCATTGCTGATAGACTTATCTCCCTGGAGGACCAAGTTACAGGAAATCAGGAGCAGCCTAGACAACCACACTGAGGTGGTCTTCATTGCAGATTTCCCTGGGCTGCACCTGGAGAATTTTGTGAGTGAAGACCTGGGCAACACTAGCATCCAGCTGCTGCAGGGGGAAGTGACTGTGGAACTGGTGGCAGAACAGAAGAACCAGACTCTTCAGGAGGGAGAAAAAATGCAGTTGCCTGCTGGTGAGTACCATAAGGTGTATACAGTGTCACCCCTTCCTTCCTGCTACATGTACATCTATGTCAACACTACGGAGCTTGCACTGGAGAAAGACCTGGCATATCTCCAGGAATTAAAGGAGAAGGTGGAGAATGGAAGTGAAACAGGGCCTTTACCTCCAGAGCTGCAACCTCTGCTGGAAGGGGAAGTAAAA---GGGGGCCTTGAACCAACACCTCTAGTCCAGACCTTTCTTAGACGCCAGCAAAGGCTCCAGGAGATTGAACGTCGGCGAAATACCCCTTTCCATGAGCGGCTCTTGCGCTTTTTGCTGCGAAAGGTCTATGTCTTCCGTCGTAGCTTCCTGATGACTTGCATCTCACTTCGAAATCTGTTGTTAGGCCGCCCTTCCCTGGAGCAGCTGGCCCAAGAGGTGACTTATGCAAACTTGCGACCCTTTGAGCCAGTTGGAGAGTCAAGTCCTTCAAACACAGATTCTTCAGATCCTAATCCACCTGAGCCAAATTCTGATCCTGTCCACTCAGAGTTC---
>HLmanJav1
ATGGCGGTGTCTGCCCAGTCCGCTCGGGCCCCGCGCGGCTCAGATAAAGCACTGAAAGACAAGGCTGGACAGACCTCACGGTCCAATCAGGGCAGCCGAATGGGAAAACTCTTGGGTTTTGAGTGGTCAGATGTGTCCAGCTGGGCAAGGTTGGTGACCCTGCTGAATCGACCAACGGATCCTGCAAGCCTGGCCGTTTTTCGTTTTCTCTTTGGGCTGATGATGGTGCTGGACATTCCCCAGGAACGTGGGCTCAGCTCCCTGGACCGAAGATATCTGGATGGGCTGGAGGTGTGCCGCTTCCCCTTGCTGGATGTCCTGCAGCCCCTGCCGCTTGACTGGATGTATCTTGTTTATACCATCATGTTTCTGGGGGCACTGGGCATGATGCTGGGCCTGTGCTACCGGATCAGCTGTGTGTTATTCCTACTGCCATACTGGTATGTGTTTCTCCTGGATAAGACATCGTGGAACAACCACTCCTATCTGTATGGTTTGTTGGCCTTTCAGCTGATGTTCATGGATGCAAACCACTACTGGTCTGTGGACGGCCTTCTGAAGGCCCACAAGCGGAATGCCCATGTGCCCCTTTGGAACTACACAATGCTGCGTGGCCAGATCTTCATTGTGTACTTCATTGCCGGTGTGAAGAAGCTGGATGCAGATTGGGTTGAAGGCTATTCCATGGAATACCTGTCCCGGCACTGGCTCTTCAGTCCTTTCAAACTAGTGTTGTCCGAGGCGATGACCAGTCTGCTCGTGGTGCATTGGTGTGGACTGCTGCTCGACCTCTCAGCTGGTTTCCTGCTCTTCTTTGATGCCTCAAGGTCCATTGGCCTCCTCTTCGTGTCCTACTTCCACTGCATGAATTCCCAACTTTTCAGCATTGGTATGTTCCCCTATGTCATGCTGGCCAGCAGCCCTCTCTTCTGTCCTCCTGAGTGGCCTCGGAAGTTGGTATCTCACTGCCCTGCAAGGCTGCAAGAACTGCTGCCCCTCAAGGCTGCCCCTCAGCCTAGCACCTCCTGCATGTATAAGAGGAGCCGCTCCAAAGGAGGCCAGAAGCCAGGGCTGCGCCATCACCTAGGCACCGCCTTTGCCCTGCTCTACCTCTTGGAGCAGCTCTTCCTGCCCTACTCCCATTTCCTCACCCAGGGCTATAACAACTGGACCAACGGACTGTACGGCTATTCCTGGGACATGATGGTGCACTCTCGCTCCCACCAGCACGTGAAGATCACCTACCGTGATGGCCGCACTGGCGAGCTGGGCTACCTAAACCCTGGGGTATTCACACAGAGCCGGCGATGGAAGGATCATGCAGACATGCTGAAGCAATATGCCACTTGCCTGAGCCGCCTGCTTCCCAAGTACAATGTCACTGAGCCCCAGATCTACTTTGATATTTGGGTCTCCATCAATGACCGCTTCCAGCAGAGGATTTTTGACCCTCGTGTGGACATTGTGCAGGCTGCCTGGTCCCCCTTCCAGTGTACACCTTGGCTGCAGCCATTGCTGATAGACTTGTCTCCCTGGAGGACCAAGTTACAGGAAATCAGGAGCAGCCTAGACAACCACACTGAGGTGGTCTTCATTGCAGATTTCCCTGGGCTGCACCTGGAGAATTTTGTGAGTGAAGACCTGGGCAACACTAGCATCCAGCTGCTGCAGGGGGAAGTGACTGTGGAACTGGTGGCAGAACAGAAGAACCAGACTCTTCAGGAGGGAGAAAAAATGCAGTTGCCTGCTGGTGAGTACCATAAGGTGTATACAGTGTCACCCCTTCCTTCCTGCTACATGTACATCTATGTCAACACTACGGAGCTTGCACTGGAGAAAGACCTGGCATATCTCCAGGAATTAAAGGAGAAGGTGGAGAATGGAAGTGAAACAGGGCCTTTACCTCCAGAGCTGCAACCTCTGCTGGAAGGGGAAGTAAAA---GGGGGCCTTGAACCAACACCTCTAGTCCAGACCTTTCTTAGACGCCAGCAAAGGCTCCAGGAGATTGAACGTCGGCGAAATACCCCTTTCCACGAGCGGCTCTTACGCTTTTTGCTGCGAAAGGTCTATGTCTTCCGTCGTAGCTTCCTGATGACTTGCATCTCACTTCGAAATCTGTTGTTAGGCCGTCCTTCCCTGGAGCAGCTGGCCCAAGAGGTGACTTATGCAAACTTGCGACCCTTTGAGCCAGTTGGAGAGTCAAGTCCTTCAAACACAGATTCTTCAGATCCTAATCCACCTGAGCCAAATTCTGATCCTGTTCACTCAGAGTTC---
>bosTau8
ATGGCGGTCTCCGCTCGGCCCGCGCGGGCCCCGCGGGGCTCAGACAAAGTAAAGAAAGACAAGGCTGCACAGACTTCAGGGCCCCGTCAGGGCAGCCGAATGGGGAAACTGTTGGGTTTTGAGTGGACAGATGTGTCCAGCTGGGAGAGGCTGGTGACCCTGCTGAATAGACCCACGGATCCTGCAGGCCTGGCAGTCTTCCGTTTTCTCTTCGGGCTGATGATGGTGCTGGACATACCCCAGGAGCGTGGTCTCAGCTCCCTAGACCGAAGATACCTGGATGGCCTGGAGGTGTGTCGCTTCCCCTTACTGGACGCCCTGCAGCCACTGCCACTTGACTGGATGTATCTGATCTACACCATCATGTTTCTGGGGGCACTGGGCATGATGCTGGGCCTGTGCTACCGGATAAGCTGTGTGTTATTCCTGCTGCCATACTGGTATGTGTTTCTCCTGGACAAGACGTCGTGGAACAACCACTCCTATCTGTATGGCTTGTTGGCCTTTCAGCTGACATTTGTGGATGCACACCACTACTGGTCTGTGGATGGCCTGCTGAGAGCCCGGAAGCGGAATGCCCACGTGCCCCTTTGGAACTATGCTGTGTTGCGTGGCCAGATCTTCATCGTGTACTTCATTGCGGGCATAAAGAAGCTGGACGCAGACTGGGTGGAAGGCTACTCTATGGAATACCTGTCACGGCACTGGCTCTTCAGCCCTTTCAAACTTGTGTTGTCCGAGGAGATGACGAGTCTGCTGGTGGTGCACTGGTGCGGACTGCTGCTCGACCTCTCAGCCGGTTTCCTGCTCTTCTTTGATGCCTCAAGACCCATCGGCTTCGTCTTCGTGTCCTACTTCCACTGCATGAATTCCCAGCTTTTCAGCATTGGCATGTTCCCCTACGTCATGCTGGCCAGCAGCCCTCTCTTCTGCTCTCCTGAATGGCCTCGGAAGCTGGTAGCTCACTGCCCGAAAAAGCTGCAAGAGCTGCTGCCCCTCAGGACTGCCCCTCAGCCCAGCACTTCCTGTATGTATAAGAGGAGCCGGGCCAGAGGCAGTCAGAAGCCAGGGCTGCGCCACAAGCTGAGCACTGCCTTCACCCTGCTCTACCTCCTGGAGCAGCTCTTCTTGCCTTATTCCCACTTCCTCACCCAGGGGTACAACAACTGGACCAACGGGCTATACGGCTACTCTTGGGACATGATGGTGCACTCCCGCTCCCACCAGCACGTGAAGATCACCTACCGTGATGGCCGCACCGGTGAACTGGGCTACCTCAACCCTGGGGTATTCACACAGAGCCGGCGTTGGAAGGACCATGCAGACATGCTGAAGCAATATGCCACTTGCCTGAGCCGCCTGCTGCCCAAGTACAATGTCACTGAGCCCCAGATCTACTTTGATATTTGGGTCTCCATCAATGACCGCTTCCAGCAGAGGATTTTTGACCCTCGTGTGGACATCGTGCAGGCTGCCTGGTCGCCCTTCCAGCGTACACCTTGGCTGCAGCCACTGCTGATGGACCTGTCTCCCTGGAGAACTAAACTACAGGAGATCAAGAGCAGCCTGGACAACCACACCGAAGTGGTCTTCATTGCAGATTTCCCTGGGCTGCACCTGGAGAACTTCGTGAGTGAAGACCTGGGCAACACTAGCATCCAGCTGCTGCAGGGGGAGGTGACCGTGGAGCTGGTGGCAGAACAGAAGAACCAGACTCTTCAGGAGGGAGAAAAAATGCAGTTGCCGGCTGGTGAGTACCATAAGGTGTACACAGTGTCGTCCAGTCCTTCCTGCTACATGTACATCTACGTCAACACTACAGAGGTTGCACTCGAGCAAGACCTGGCGTATCTTCAAGAATTGAAGGAGAAGGTGGAGAATGGAAGTGAAACAGGGCCTCTGCCTCCAGAGCTGCAACCTCTGCTCGAAGGGGAAGTCAAA---GGCGGCCCTGAGCCAACACCACTGGTCCAGACCTTCCTTAGACGCCAGCAAAGGCTCCAGGAGATTGAACGCCGGCGAAATGCCCCTTTCCACGAGCGACTTGTCCGCTTCTTGCTGCGAAAGCTCTTTATCTTTCGCCGCAGCTTTCTCATGACTTGTATCTCACTTCGAAATCTGGCATTTGGCCGCCCTTCCCTGGAGCAGCTGGCCCAAGAAGTGACTTATGCCAACTTGCGACCCTTTGAGCCAGCGGGAGAGCCGAGTCCTGTAAACACAGATTCTTCTAATCCTAACCCTCCTGAGCCGGATTCTCACCCTGTCCACTCAGAGTTC---
>HLcamFer2
-------------------------------------------ATAAAGTACAGAAAGACAAGGCTGGACAGACCTCAGGGTCCCGTCAGGGCAGCCGAATGGGGAAACTCTTGGGTTTTGAGTGGACAGATGTGTCCAGCTGGGGGAGGCTGGTGACCCTGCTGAACAGGCCAACGGATCCTGCAAGCCTGGCAGTCTTCCGTTTTCTCTTTGGGCTGCTGATGGTCCTGGACATTCCCCAGGAGCGGGGACTCAGCTCCCTGGACCGAAGATACCTGGACGGGCTGGACGTGTGCCGCTTCCCCTTGCTGGATGCCCTGCAGCCACTGCCTCTTGACTGGATGTATCTTGTCTACACCATCATGTTTCTGGGGGCACTGGGCGTGATGCTGGGCCTGTGCTACCGGATAAGCTGTGTGTTATTCCTGCTGCCATACTGGTATGTGTTTCTCCTGGACAAGACGTCATGGAACAACCACTCCTATTTGTATGGTTTGTTGGCCTTCCAGCTGACGTTCTTGGATGCAAACCACTACTGGTCTGTGGACGGCCTGCTGAGTGCGCGGAAGCGGAATGCCCACGTGCCCCTTTGGAACTATGCTGTGCTGCGGGGCCAGATCTTCATTGTGTACTTCGTTGCGGGTGTGAAGAAGCTGGACGCAGACTGGGTCGAAGGCTACTCCATGGAGTCTCTGTCCCGGCACTGGCTCTTCAGTCCCTTCAAACTCGTGCTGTCCGAGGAGATGACCAGCCTGCTGGTGGTGCACTGGTGCGGGCTGCTGCTCGACCTCTCAGCTGGTTTCCTGCTCTTCTTTGACGCCTCGAGGTCCGTCGGCCTGCTCTTCGTGTCCTACTTCCACTGTATGAATTCCCAGCTCTTCAGCATCGGTATGTTCCCCTACGTCATGCTGGCCAGCAGCCCTCTCTTCTGCTCTCCCGAGTGGCCCCGGAAGCTGGTCGCTCACTGCCCGAAAAGGCTGCAAGGACTGCTGCCCCTCAGGGCTGCCCCTCAGCCCAGTGCCTCCTGCGTGTACAAGAGGGGCCGTGCCAAGGGCGGCCAGAAGCCGGGGCTGCGCCACCGGCTGGGCGCGGCCTTCACCCTGCTCTACCTCCTGGAGCAGCTCTTCCTGCCTTATTCCCACTTCCTCACCCAGGGCTATAACAACTGGACCAACGGGCTGTACGGCTACTCCTGGGACATGATGGTGCACTCGCGCTCCCACCAGCACGTGAAGGTCACCTACCGCGATGGCCGCACCGGCGAGCTGGGCTACCTTAACCCTGGGGTATTCACACAGAGCCGGCGATGGAAGGATCATGCCGACATGCTGAAGCAATATGCCACTTGCCTGAGCCGCCTGCTTCCCAAGTACAATGTCACTGAGCCCCAGATCTACTTTGATATTTGGGTCTCCATCAATGACCGCTTCCAGCAGAGGATTTTTGACCCTCGCGTGGACATCGTGCAGGCTGCCTGGTCCCCCTTCCGGCGCACACCTTGGCTGCAGCCACTGTTGATGGACTTGTCTCCCTGGAGGACCAAGTTACAGGAAATCAAGAGCAGCCTGGACAACCACACAGAAGTGGTCTTCATCGCAGATTTCCCTGGGCTGCACCTGGAGAACTTCGTGAGCGAAGACCTGGGCAACACAAGCATCCAGCTGCTGCAGGGGGAGGTGACTGTGGAGCTGGTGTCGGAACAGAGGAACCAGACTCTTCAGGAGGGAGAGAAGATGCAGTTGCCTGCGGGCGAGTACCATAAGGTGCACACGACGTCATCCCGCCCTTCCTGCTACATGTACATGTATGTCAACACCACAGAGCTTGCGCTGGAGCAAGACTTGGCGTATCTGCAAGAATTAAAGGAGAAAGTGGAGAATGGAAGTGAAACAGGGCCTCTACCTCCAGAGCTGCAGCCTCTGCTGGAAGGGGAAGTAAAA---GGGGGCCCCGAGCCGACACCTCTGGTTCAGACCTTTCTTAGACGCCAGCAAAAGCTCCAGGAGATTGAACGCCGGCGAAATGCCCCTTTCCACGAGCGACTCGTGCGCTTCTGGCTGCGAAAGCTCTATGTGTTTCGCCGCAGCTTCCTGATGACTTGTATTTCACTTCGAAATCTGGCACTGGGCCGCCCTTCCCTGGAGCAGCTGGCCCAGGAGGTGACTTATGCAAACTTGCGACCCTTTGAGCCCGTTGGAGAGTCGAGTCCTTCAAACATGGATTCTGCAAGTCCTGATCCTCCTGAGCCACATTCTGACCCCATCCACTCAGAGTTCT--
>HLturTru3
ATGGCGGTGTCTGCTCGGTCTGCGCTGTCCCCGCCCGACTCAGATAAAGTACAGAAAGATAAGGCTGGACAGACCTCAGGGCGCCGTCAGGGCAGCCGAATGGAGAAGCTCTTGGGTTTTGAGTGGACAGATGTGTCCAGCTGGGGGAAGCTGGTGACCCTGCTGAATAGACCAACAGATCCTGCAAGCCTGGCAGTCTTCCGTTTTCTCTTTGGGCTGATGATGGTGCTGGACATTCCCCAGGAGCGGGGGCTCAGCTCCCTGGACCGAAGATACCTGGATGGGCTGGAGGTGTGCCGCTTCCCGTTGCTGGACGCCCTGCAGCCACTGCCACTTGACTGGATGTATCTGGTCTACACCATCATGTTTCTGGGGGCACTGGGCATGATGCTGGGCCTGCGCTACCGGATAAGCTGTGTGTTATTCCTGCTGCCATACTGGTATGTGTTTCTTCTGGACAAGACATCGTGGAACAACCACTCCTATCTGTATGGTTTGTTGGCCTTTCAGCTGACGTTCATGGATGCAAACCGCTACTGGTCTGTGGACGGCCTGCTGAATGCCCGGAAGCGGAACGCCCACGTGCCCCTTTGGAACTATGCTGTGCTGCGTGGCCAGATCTTCATTGTGTACTTCATTGCGGGCGTGAAAAAGCTGGACGCAGACTGGGTGGAAGGCTACTCCATGGAATACCTGTCCCGGCACTGGCTCTTCAGTCCCTTCAAATTTGTATTGTCCGAGGAGATGACTAGTCTGCTGGTGGTGCACTGGTGCGGACTGCTGCTCGACCTCTCTGCCGGTTTCCTGCTCTTCTTTGATGCCTCAAGATCCATTGGCCTCCTCTTCGTGTCCTACTTCCACTGCATGAATTCCCAGCTCTTCAGCATTGGTATGTTCCCCTATGTCATGCTGGCCAGCAGCCCTCTCTTCTGCTCTCCCGAGTGGCCTCGGAAGCTGGTGGCTCACTGCCCGAAAAGGCTGCAAGAACTGCTGCCCCTCAGGACTGCCCCCCAGCCCAGTGCTTCCTGCGTGTATAAGAGGAGCCGGGCCAAAGGTGGTCAGAAGCCAGGGCTGCGCCATCGGCTGGGCGCCGCCTTCACCCTGCTCTACCTCCTGGAGCAGCTCTTCCTGCCCTATTCCCATTTCCTCACCCAGGGCTATAACAACTGGACAAACGGGCTGTACGGCTATTCCTGGGACATGATGGTGCACTCCCGCTCCCACCAGCACGTGAAGATCACCTACCGTGATGGCCGCACCGGCGAGCTGGGCTACCTCAACCCTGGGGTATTCACACAGAGCCGGCGTTGGAAGGATCATGCGGACATGCTGAAGCAATATGCCACTTGCCTGAGCCGCCTGCTTCCCAAGTACAATGTCACTGAGCCCCAGATCTACTTTGATATTTGGGTCTCCATCAATGACCGCTTCCAGCAGAGGATTTTTGACCCTCGTGTGGACATCGTGCAGGCTACCTGGTCCCCCTTCCAGCGTACACCTTGGCTGCAGCCGCTACTGATGGACCTGTCTCCCTGGAGAACCAAACTACAGGAAATCAAGAGCAGCCTGGACAACCACACCGAGGTGGTCTTCATCGCAGATTTCCCTGGGCTGCACCTGGAGAACTTTGTGAGCGAAGACTTGGGCAACACTAGCATCCAGCTGCTGCAGGGAGAGGTAACTGTGGAGCTGGTGGCAGAACAGAAGAACCAGACTCTTCAGGAGGGAGAAAAAATGCAGTTGCCTGCTGGTGAGTACCATAAGGTGTATACAATGTCACCCAGTCCTTCCTGCTACATGTACATCTATGTCAACACTACAGAGCTTGCACTGGAGCAAGACCTGGCATACCTGCAAGAATTGAAGGAGAAGGTGGAGAATGGAAGTGAAACAGAGCCTCTGCCTCCAGAGCTGCAACCTCTGCTGGAAGGGGAAGTCAAA---GGGGGCCCTGAGCCAACACCGCTGGTTCAGACCTTTCTTAGACGCCAGCAAAGGCTCCAGGAGATCGAACGCCGGCGAAACGCCCCTTTCCACGAGCGACTCCTCCGCTTCTTGCTGCGAAAGCTCTATGTCTTTCGCCGCAGCTTTCTGATGACTTGTATCTCACTTCGAAATCTGGTATTAGGCCGCCCTTCCCTGGAGCAGCTGGCCCAAGAGGTGACTTATGCGAACTTGCGACCCTTTGAGCCAGTTGGGGAGCCGAGTCCTTCAAACACAGATTCTTCAAATCCTAATCCTTCTGAGCCAAATGCTGACACTGTCCACTCAGAGTTC---
>balAcu1
ATGGTGGTGTCTGCTCGGTCTGCGCGGTCCCCGCCCGACTCAGATAAAGTACAAAAAGATAAAGCTGGACAGACCTCAGGGCGCCGTCAGGGCAGCCGAATGGGGAAGCTCTTGGGTTTTGAGTGGACAGATGTGTCCAGCTGGGGGAGGCTGGTGACCCTGCTGAATAGACCAACGGATCCTGCAAGCCTGGCAGTCTTCCGTTTTCTCTTTGGGCTGATGATGGTGCTGGACATTCCCCAGGAGCGGGGGCTCAGCTCCCTGGACCAAAGATACCTGGATGGGCTGGAGGTGTGCCGCTTCCCGTTGCTTGACGCCCTGCAGCCACTGCCACTTGACTGGATGTATCTGGTCTACACCATCATGTTTCTGGGGGCGCTGGGCATGATGCTGGGCCTGCGCTACCGGATAAGCTGTGTGTTATTCCTGCTGCCATACTGGTATGTGTTTCTTCTGGACAAGACATCGTGGAACAACCACTCCTATCTGTATGGTTTGTTGGCCTTTCAGCTGACGTTCATGGATGCAAACCACTACTGGTCTGTGGACGGCCTGCTGAATGCCCGGAAGCGGAACGCCCACGTGCCCCTTTGGAACTATGCTGTGCTGCGTGGCCAGATCTTCATCGTGTACTTCATTGCGGGCGTGAAAAAGCTGGACGCAGACTGGGTGGAAGGCTACTCCATGGACTACCTGTCCCGGCACTGGCTCTTCAGTCCCTTCAAATTTGTATTGTCTGAGGAGATGACTAGTCTGCTGGTGGTGCACTGGTGCGGACTGCTGCTCGACCTCTCTGCCGGTTTCCTGCTCTTCTTTGACGCCTCAAGGTCCATTGGCCTCCTCTTCGTGTCCTACTTCCACTGCATGAATTCCCAGCTCTTCAGCATTGGTATGTTCCCCTACGTCATGCTGGCCAGCAGCCCTCTCTTCTGCTCTCCCGAGTGGCCTCGGAAGCTGGTGGCTCACTGCCCGAAAAGGCTGCAAGAACTGCTGCCCCTCAGGACTGCCCCCCAGCCCAGTGCTTCCTGCGTGTATAAGAGGAGCCGGGCCAAAGGTGGTCAGAACCCAGGGCTGCGCCATCGGCTGGGCGCCGCCTTCACCCTGCTCTACCTCCTGGAGCAGCTCTTCCTGCCCTATTCCCATTTCCTCACCCAGGGCTATAACAACTGGACAAATGGGCTGTACGGCTATTCCTGGGACATGATGGTGCACTCCCGCTCCCACCAGCACGTGAAGATCACCTACCGTGATGGCCGCACCGGCGAGCTGGGCTACCTCAACCCTGGGGTATTCACACAGAGCCGGCGTTGGAAGGATCATGCGGACATGCTGAAGCAATATGCCACTTGCCTGAGCCACCTGCTTCCCAAGTACAATGTCACTGAGCCCCAGATCTTCTTTGATATTTGGGTCTCCATCAATGACCGCTTCCAGCAGAGGATTTTTGACCCTCGTGTGGACATCGTGCAGGCTACCTGGTCCCCCTTCCAGCGTACACCTTGGCTGCAGCCGCTACTGATGGACCTGTCTCCCTGGAGAACCAAATTACAGGAAATCAAGAGCAGCCTGGACAACCACACCGAAGTGGTCTTCATCGCAGATTTCCCTGGGCTGCACCTGGAGAACTTTGTGAGCGAAGACCTGGGCAACACTAGCATCCAGCTGCTGCAGGGGGAGGTAACTGTGGAGCTGGTGGCAGAACAGAAGAACCAGACTCTTCAGGAGGGAGAAAAAATGAAGTTGCCTGCTGGTGAGTACCATAAGGTGTATACAGTGTCGCCCAGTCCTTCCTGCTACATGTACATCTATGTCAACACTACAGAGCTTGCACTGGAGCAAGACCTGGCATACCTGCAAGAATTGAAGGAGAAGGTGGAGAATGGAAGTGAAACAGAGCCTCTGCCTCCAGAGCTGCAACCTCTGCTGGAAGGGGAAGTCAAA---GGGGGCCCTGAGCCAACACCGCTGGTTCAGACCTTTCTTAGACGCCAGCAAAGGCTCCAGGAGATCGAACGCCGGCGAAATGCCCCTTTCCACGAGCGACTCCTCCGCTTTTTGCTGCGAAAGCTCTATGTCTTTCGCCGCAGCTTTCTGATGACTTGTATCTCACTTCGAAATCTGGTATTAGGCCGCCCTTCCCTGGAGCAGCTGGCCCAAGAGGTGACTTACGCGAACTTGCGACCCTTTGAGCCAGTTGGAGAGCCGAGTCCTTCAAACACAGATTCTTCAAATCCTAATCCTTCTGAGCCAAATGCTGACCCTGTTCACTCAGAGTTC---
>felCat8
ATGGCGGTGTCTGCCCGGTCCGCGAGGGCCCCGTCAGACTCACATAAAGTACAGAAAGACAAGGCTGGACGGACTTCGGGGCCCAGTCAGGGCAGCGGAATGGCGAAACTCTTGGGTTTTGAGTGGACAGATGTTTCCAGCTGGGGGAGGCTGGTGACCCTGCTGAACCGACCAACGGATCCTGCCAGCCTGGCGGTCTTCCGTTTTCTCTTTGGGCTGATGATGGTGTTGGACATTCCCCAGGAACGGGGGCTCAGCTCCCTAGACCGAAGATACCTGGATGGGCTGGAGGTGTGCCGCTTCCCCTTGCTGGATGCCCTGCAGCCACTACCACTTGACTGGATGTATCTTGTCTATACCATCATGTTTCTGGGGGCACTGGGCATGATGCTGGGCCTGTGCTACCGGATAAGCTGTGTGTTATTCCTGCTGCCATACTGGTATGTGTTTCTCCTGGACAAGACGTCATGGAACAACCACTCCTATCTGTATGGTTTGTTGGCCTTTCAGCTGACATTCATGGATGCGAACCACTACTGGTCTGTGGACGGCCTGCTGAATGCCCGTAAGCGGAATGCCCACGTGCCCCTTTGGAACTATGCTGTGCTGCGGGGCCAGATCTTCATTGTGTACTTCATTGCGGGTGTGAAAAAGCTGGACGCAGACTGGGTTGAAGGCTATTCCATGGAGTACCTGTCCCGGCACTGGCTCTTCAGTCCCTTCAAACTGGTATTGTCCGAGGAGATGACTAGTCTGCTAGTGGTGCACTGGTGTGGACTGCTGCTCGACCTCTCAGCCGGTTTCCTGCTCTTCTTTGATGCCTCGAGGTCCATTGGCCTTCTCTTCGTGTCCTACTTCCACTGCATGAATTCCCAGCTTTTCAGCATCGGTATGTTCCCCTATGTCATGCTCGCCAGCAGCCCTCTCTTCTGCTCCCCTGAGTGGCCCCGGAAGCTAGTATCTCACTTCCCTGAAAGGCTGCAAGAACTGCTGCCCCTCAAGGCTGCCCCTCAGCCCAGTGTGTCCTGCGTGTATAAGAGGAGCCGAGCCAAAGGTGGCCAGAAGCCAGGGCTGCGCCATCAGCTCGGTGCCGCCTTCACCCTGCTCTACCTCCTGGAGCAGCTCTTCCTGCCCTATTCTCATTTCCTCACCCAGGGCTATAACAACTGGACAAATGGGCTGTATGGCTATTCCTGGGACATGATGGTACACTCGCGCTCCCACCAGCACGTGAAGATCACCTACCGTGACGGCCGCACTGGCGAGCTGGGCTACCTTAACCCTGGGGTATTCACACAGAGCCGGCGATGGAAGGATCATGCAGACATGCTGAAGCAATATGCTACTTGCCTGAGCCAACTGCTTCCCAAGTACAATGTCACTGAGCCCCAGATCTACTTTGATATTTGGGTCTCCATCAATGACCGCTTCCAGCAGAGGATTTTTGACCCTCGTGTGGACATCGTGCAGGCCGCCTGGTCCCCATTCCAGCGTACATCTTGGCTGCAGCCACTGTTGATGGACCTGTCTCCCTGGAGGACCAAGTTACAGGAAATCAAGAGCAGCCTGGACAACCACACTGAGGTGGTTTTCATTGCAGATTTCCCTGGGCTGCACCTGGAGAATTTTGTGAGTGAAGACCTGGGCAACACTAGCATTCAGCTGCTGCAGGGGGAGGTGATTGTGGAGCTGGTGGCAGAACAAAAGAATCAGACTCTTCAGGAGGGAGAAAAAATGCAGTTGCCTGCTGGTGAGTACCATAAGGTATATACAATGTCACCCAGTCCTTCCTGCTACATGTACATCTATGTCAACACTACGGAGCTTGCACTGGAGCAAGACCTGGCATATCTGCAAGAATTAAAGGAGAAGGTGGAGAATGGAACTGAAATGGGGCCTCTACCTCCAGAACTGCAACCTCTGCTGGAAGGGGAAGTAAAA---GGGGGCCCTGAGCCAACACCTCTGGTTCAGACTTTTCTTAGACGCCAGCGACGGCTCCAAGAGCTTGAACGCCGGAGAAATACCCCTTTCCATGAGCGGCTCTTCCGCTTCTTGCTACGGAAGCTCTATATCTTTCGCCGCAGCTTCCTGATGACTTGTATCTCACTTCGAAATCTGGTATTAGGCCGCCCTTCCCTGGAGCAGCTGGCCCAAGAGGTGACTTATGCAAACTTGCGACCCTTTGAGCCAGTTGGAGAGTCAAGTCATTCAAACACAGATTCTTCGAATTCTGATCTCCCTGAGCCAAATTCTGACCCTGTGCACTCAGAGTTC---
>canFam3
ATGGCGGCGTCGGCCCGGTCCGCGCGGGGCCCGCCGGACTCACATAAAGTACAGAAAGACAAGGCTGGACAGTCTAAAGGGCCCAGTCAGGGCAGCGGAATGGGGAAGCTCTTGGGGTTTGAGTGGACAGATGTTTCCAGCTGGGGAAGACTGGTAACTCTGCTGAATCGACCAACGGATCCTGCCAGCCTGGCCGTCTTCCGTTTTCTCTTTGGGCTGATGATGGTGTTGGACATTCCCCAAGAGCGGGGACTTAGTTCCCTGGACCGAAGATACCTGGACGGGCTGGATGTGTGCCGCTTCCCCTTGCTGAATGCCCTGCAACCACTACCACTTGACTGGATGTATCTTGTCTATACCATCATGTTTCTGGGGGCACTGGGCATGATGCTGGGCCTGTGCTACCGGATAAGCTGTGTGTTATTCCTGCTGCCATACTGGTATGTGTTTCTCCTGGACAAGACGTCATGGAACAACCACTCCTATCTGTATGGTTTGTTGGCCTTTCAGCTGACATTCATGGATGCAAACCACTACTGGTCTGTGGACGGCCTGCTGAATGCTCGTAAGCGGAATGCCCATGTGCCCCTTTGGAACTATGCCATGCTACGTGGCCAGATCTTCATTGTGTACTTCATTGCGGGTGTGAAAAAGCTGGACGCAGACTGGGTTGAAGGCTATTCTATGGAGTATCTGTCCCGGCACTGGCTCTTCAGTCCCTTCAAACTAGTATTGTCTGAGGAGATGACCAGTCTACTAGTGGTACACTGGTGCGGATTGCTGCTTGACCTCTCAGCTGGTTTCCTGCTCTTTTTTGATGCCTCGAGGTCCATTGGTCTCCTCTTCGTGTCCTACTTCCACTGCATGAATTCCCAGCTTTTTAGCATCGGCATGTTCCCCTACGTCATGCTGGCCAGCAGCCCTCTCTTCTGCTCCCCTGAGTGGCCCCGGAAGCTAGTATCTCGATTCCCCGAAAGGCTGCAGGAGCTGCTGCCCCTCAAAGCTGCCCCTCAGCCCAGTATGTCCTGCGTGTATAAGAGGAGCCGGGCCAAAGGTGGCCAGAAGCCAGGGCTGCGCCATCGGCTCAGTGCTGCCTTCACCCTGCTCTACCTCCTGGAGCAGCTCTTCCTGCCCTATTCCCATTTCCTCACCCAGGGCTATAACAACTGGACAAATGGGCTGTATGGCTATTCCTGGGACATGATGGTGCACTCGCGCTCCCACCAGCACGTGAAGATCACCTACCGGGACGGCCGCACTGGCGAGCTGGGCTACCTTAACCCTGGGGTATTCACGCAGAGCCGGCGATGGAAGGATCATGCAGACATGCTGAAGCAATATGCCACTTGCCTGAGCCACCTGCTTCCCAAGTACAATGTCACTGAGCCCCAGATCTACTTTGATATTTGGGTCTCCATCAATGACCGCTTCCAGCAGAGGATTTTTGACCCTCGTGTGGACATTGTGCAGGCCGCCTGGTCCCCCTTCCAGCGTACACCTTGGCTGCAGCCACTGTTGATGGACCTGTCTCCCTGGAGGACCAAGTTACAGGAAATCAAGAGTAGCCTGGACAACCACACAGAGGTGGTCTTCATTGCAGATTTCCCTGGGCTGCACCTGGAGAATTTTGTGAGTGAAGACCTAGGCAACACTAGTATTCAGCTGCTGCAAGGGGAGGTGACTGTAGAGCTGGTGGCAGAACAGAAGAATCAGACTCTTCACGAGGGAGAAAAAATGCAGCTGCCTGCTGGAGAGTACCATAAGGTGTATACGATATCACCCGGTCCTTCCTGCTACATGTACATCTACGTCAATACTACAGAGCTTGCACTGGAGCAAGACCTGGCCTATCTGCAAGAATTAAAAGAGAAGGTGGAGAATGGAACTGAAACGGGGCCTTTACCTCCAGAGCTGCAGCCTCTGCTGGAAGGAGAAGTGCAA---GGGGGCCCTGAGCCAACACCTCTGGTTCAGACCTTTCTTAGACGCCAGCGAAGGCTCCAAGAGCTTGAACGCCGGAGAAATACCCCATTCCACGAGCGGCTCTCCCGCTTCTTGCTGCGGAAGCTCTATATCTTTCGCCGCAGCTTCCTGATGACTTGTATCTCACTTCGAAATCTGGCATTAGGTCGCCCTTCCCTGGAGCAGCTGGCCCAAGAGGTGACTTATGCAAACTTGCGACCCTTTGAGCCAGTTGGAGAGTCGGGTCATTCAAACACAGATTCTTCAAATTCTAATCCTTCTGAGCTGAATTCTGACCCTGTCCACTCAGAGTTC---
>ailMel1
ATGGCGGTGTCTGCCCGGTCCGCGCGGGTCCAGCCGGACTCACATAAAGTACAGAAAGATAAGGCTGGACAGTCTTCACGGCCCAGACAGGGCAGCGGAATGGGGACACTCTTGGGGTTTGAGTGGACAGATGTTTCCAGCTGGGGAAGGCTGGTGACCCTGCTGAATCGACCAACGGATCCTGCCAGCCTGGCTGTCTTCCGTTTTCTCTTTGGGCTGATGATGGTGTTGGACATTCCTCAAGAGCGGGGACTCAGCTCCCTGGACCGAAGATACCTAGATGGTCTGGATGTGTGCCGTTTCCCCCTGCTGGATGCCCTGCAGCCACTACCACTTGACTGGATGTATCTTGTCTATACCATCATGTTTCTGGGGGCACTGGGCATGATGCTGGGCCTGTGCTACCGGATAAGCTGTGTGTTATTCCTGCTGCCATACTGGTATGTGTTTCTCCTGGACAAGACGTCATGGAACAACCACTCCTATCTGTATGGTTTGTTGGCCTTTCAGCTGACATTCATGGATGCAAACCACTACTGGTCTGTGGACGGCCTGCTGAACACCCATAAGCGGAATGCCCATGTGCCCCTTTGGAACTATGCGGTGCTCCGTGGCCAGATCTTCATTGTGTACTTCATTGCGGGTGTGAAAAAGCTGGACGCAGACTGGGTTGAAGGCTATTCCATGGAATATCTGTCCCGGCACTGGCTCTTCGGTCCTTTCAAGCTAGTATTGTCCGAGGAGATGACCAGTCTACTAGTGGTGCACTGGTGCGGACTGCTGCTCGACCTCTCAGCTGGTTTCCTGCTCTTTTTTGATGCCTCGAGGTCCATTGGCCTCCTCTTCGTGTCCTACTTCCATTGCATGAATTCCCAGCTTTTCAGCATTGGTATGTTCCCCTACGTCATGCTGGCCAGCAGCCCTCTCTTCTGCTCCCCTGAGTGGCCCCGGAAGCTAGTATCTCGCTTCCCCGAAAGGCTGCAGGAACTTTTGCCCCTCAAGGCTGCCCCTCAGCCCAGTGTGTCCTGCGTGTATAAGAGGAGCCGGGCCAAAGGTGGCCAGAAGCCCGGGCTGCGCCATCAGCTAGGTGCTGCCTTCACCCTGCTCTACCTCCTGGAGCAGCTCTTCCTGCCCTATTCCCATTTCCTCACCCAGGGCTATAACAACTGGACAAATGGGCTGTATGGCTATTCCTGGGACATGATGGTGCACTCACGCTCCCACCAGCACGTGAAGATCACCTACCGTGATGGCCGCACTGGCGAGCTGGGCTACCTTAACCCTGGGGTATTCACACAGAGCCGGCGATGGAAGGATCACGCAGACATGCTGAAGCAATATGCCACTTGCCTGAGCCACCTGCTTCCCAAGTACAATGTCACTGAGCCCCAGATCTACTTTGATATTTGGGTCTCCATCAATGACCGCTTCCAGCAGAGGATTTTTGACCCTCGTGTGGACATCGTGCAGGCCGCCTGGTCCCCCTTCCAACGTACACCTTGGCTGCAGCCACTCTTGATGGACCTGTCTCCCTGGAGGACCAAGTTACAGGAAATCAAGAGCAGCCTGGACAACCATACTGAGGTGGTCTTCATTGCAGATTTCCCTGGGCTGCACCTAGAGAATTTTGTGAGTGAAGACCTGGGCAACACTAGCATTCAGCTGCTGCAGGGGGAGGTGACTGTCGAGCTTGTGGCAGAACAGAAGAATCAGACTCTTCAGGAAGGAGAAAAAATGCAGTTGCCTGCTGGTGAATACCATAAGGTGCATACGATCTCACCCGGTCCTTCCTGCTACATGTACATCTACGTCAATACTACAGAGCTTGCCCTGGAGCAAGACCTGGCATATCTGCAGGAATTGAAGGAGAAGGTGGAGAATGGAACTGAAACGGGGCCTCTACCTCCAGAGCTGCAGCCTCTGCTGGAAGGGGAAGTACAA---GGGGGCCCTGAACCAACACCACTGGTTCAGACCTTTCTTAGACGCCAGCGAAGGCTCCAAGAGCTTGAACGCCGGAGAAATACCGCTTTCCACGAGCGACTCTTCCGCTTCTTGCTGCGGAAGCTCTATATCTTTCGTCGCAGCTTCCTCATGACTTGTATCTCACTTCGAAATCTGGTATTAGGCCGCCCTTCCCTGGAGCAGCTGGCCCAAGAGGTGACTTACGCAAACTTGCGACCCTTTGAGCCGGTTGGAGAGTCGAGTCATTCAAGCACAGATTCTTCAAATTCTAATCCTCCTGAGCCGAATTCTGACCCTGTCCACTCAGAGTTC---
>lepWed1
ATGGCGGTGTCTGCCCGGTCCGCGCGGGTCCCGCCGGACTCACATAAAGTACAGAAAGACAAGGCTGGACAGTCTTCAGGGCCCAGGCAGGGCAGCGGAATGGGGACACTCTTGGGGTTTGAGTGGACAGATGTTTCCAGCTGGGGAAGGCTGGTGACCCTGCTGAATCGACCAACGGATCCTGCCAGCCTGGCTGTCTTCCGTTTTCTCTTTGGGCTGATGATGGTGTTGGACATTCCCCAAGAACGGGGGCTCAGCTCCCTGGACCGAAGATACCTGGATGGGCTAGATGTGTGCCGCTTCCCCTTGCTGGACGCCCTGCAGCCACTACCACTTGACTGGATGTATCTTGTCTATACCGTCATGTTTCTGGGGGCCCTGGGCATGATGCTGGGCCTGTGCTACCGGATGAGCTGTGTGTTATTCCTGCTGCCATACTGGTATGTGTTTCTCCTGGACAAGACGTCATGGAACAACCACTCCTATCTGTATGGTTTGTTGGCCTTTCAGCTAACATTCATGGATGCAAACCACTACTGGTCTGTTGACGGCCTGCTGAATGCCCGTAAGCGGAATGCCCACGTGCCCCTTTGGAACTATGCTGTGCTGCGTGGCCAGATCTTCATCGTGTACTTCATTGCGGGTGTGAAGAAGCTGGACGCGGACTGGGTTGAGGGCTATTCCATGGAATATCTGTCCCGGCACTGGCTCTTCGGTCCCTTCAAACTGGTATTGTCCGAGGAGATGACCAGTCTGCTAGTGGTGCACTGGTGCGGACTGCTGCTCGACCTCTCAGCTGGTTTCCTGCTCTTTTTTGATGCCTCGAGGTCCATTGGCCTCCTCTTCGTGTCCTACTTCCACTGCATGAATTCCCAGCTCTTCAGCATTGGAATGTTCCCCTACGTCATGCTGGCCAGCAGCCCTCTCTTCTGCTCCCCTGAGTGGCCCCGGAAGCTAGTATCTCGCTTCCCCGAAAGGCTGCAGGAACTACTGCCCCTCAAGGCTGCCCCTCAGCCCAGCGAGTCCTGCGTGTATAAGAGGAGCCGGGCCAAGGGTGGCCAGAAGCCAGGGCTGCGCCACCAGCTCGGTGCTGCCTTCACCCTGCTCTACCTCCTGGAGCAGCTCTTCCTGCCCTATTCCCATTTCCTCACCCAGGGCTATAACAACTGGACAAATGGGCTGTACGGCTATTCCTGGGACATGATGGTGCACTCGCGCTCCCACCAGCACGTGAAGATCACCTACCGGGACGGCCGCACCGGCGAGCTGGGCTACCTGAACCCTGGGGTATTCACACAGAGCCGGCGATGGAAGGATCACGCAGACATGCTGAAGCAATATGCCACTTGCCTGAGCCACCTGCTTCCCAAGTACAATGTCACTGAGCCCCAGATCTACTTTGATATTTGGGTCTCCATCAATGACCGCTTCCAACAGAGGATTTTTGACCCTCGTGTGGACATCGTGCAAGCTGCCTGGTCCCCCTTCCAACGTACACCTTGGCTGCAGCCACTGTTGATGGACCTGTCTCCCTGGAGGACCAAGTTACAAGAAATCAAGAGCAGCCTGGACAACCACACTGAGGTGGTCTTCATTGCAGATTTCCCTGGGCTGCACCTGGAGAATTTTGTGAGTGAAGACCTGGGCAATACTAGCATTCAGCTGCTACAGGGGGAGGTGATTGTCGAGCTGATGGCAGAACAGAAGAATCAGACTCTTCAGGAGGGAGAAAAAATGCAGCTGCCCGCTGGTGAGTACCATAAGGTGTATACGATATCACCCAGTCCTTCCTGCTACATGTACATCTACATCAATACTACAGAGCTTGCATTGGAGCAAGACTTGGCTTATCTACAAGAATTAAAGGAGAAGGTGGAGAATGGAACTGAAACGGGGCCTCTACCTCCAGAGCTGCAACCTCTGCTGGAAGGGGAAGTACAA---GGGGGCCCTGAGCCAACACCGCTGGTTCAGACCTTTCTTAGACGCCAGCGAAGGCTCCAAGAGCTTGAGCGCCGGAGAAATACCCCTTTCCACGAGCGCCTCTTCCACTTCTTGCTGCGGAAGCTCTATATCTTTCGCCGCAGCTTCCTGATGACTTGTATCTCACTTCGAAATCTGGTATTAGGCCGCCCTTCCCTGGAGCAGCTGGCCCAAGAGGTGACTTACGCAAACTTGCGACCCTTTGAGCCAATTGGAGAGTTGAGTCATTCAAACACAGATTCTTCAAATTCTGATCCTCCTGAGCCAAATTCTGACCCTGTCCACTCAGAGTTC---
>musFur1
ATGGCGGTGTCTGCCCGGTCCGCGCGGGTCCAGCCGGACTCACATAAAGTACAGAAAGACAAGGCTGGACAGTCTTCAGGGCCGAGCCAAGGCAGCGGAATGGGGAAACTCTTGGGGTTTGAGTGCACAGATGTTTCCAGCTGGGGAAGGTTGGTGACCCTGCTGAATCGACCAACGGATCCTGCCAGCCTGGCTGTCTTCCGTTTTCTCTTTGGGCTGATGATGGTGCTGGACATTCCCCAAGAGCGGGGACTCAGCTCTCTGGACCGAAGATACCTGGATGGGCTGGACGTGTGCCGCTTCCCCTTGCTGGACGCCCTGCAGCCACTACCACTTGACTGGATGTATCTTGTCTATACCATCATGTTTCTGGGGGCACTGGGCATGATGCTGGGCCTGTGCTACCGGATAAGCTGTGTGTTATTCCTGCTGCCATACTGGTATGTGTTTCTCCTGGACAAGACCTCATGGAACAACCACTCCTATCTGTATGGTTTGTTGGCCTTTCAGCTGACATTCGTGGATGCAAACCGCTACTGGTCTGTGGACGGCCTGCTGAATGCCCGCAAGCGGAATGCCCACGTGCCCCTTTGGAACTATGCTGTGCTGCGTGGCCAGATCTTCATTGTATACTTCATTGCGGGTGTGAAAAAGCTGGACGCAGACTGGGTAGAAGGCTATTCCATGGAATATCTGTCCCGGCACTGGCTCTTCAGTCCCTTCAAACTAGTATTGTCTGAGGAGATGACCAGTCTATTGGTGGTGCACTGGTGCGGACTGCTGCTCGACCTCTCAGCTGGTTTCCTGCTCTTTTTTGATGCCTCAAGGTCCATCGGCCTCCTCTTTGTGTCCTACTTCCACTGCATGAATTCCCAGCTTTTCAGCATTGGTATGTTCCCCTATGTCATGCTGGCCAGCAGCCCTCTATTCTGCTCCCCTGAGTGGCCCCGGAAGCTGGTATCTCGCTTCCCCGAAAGGCTGCAGGAACTACTACCCCTCAAGGCTACCCCTCAACCCAGTGTGTCCTGCGTGTACAAGAGGAGCCGGGCCAAAGGTGGCCATAAGCCAGGGCTGCGCCATCGGCTGGGTGCTGCCTTCACGCTGTTCTACCTCCTGGAGCAGCTTTTCCTGCCCTACTCCCATTTCCTCACCCAGGGCTATAACAACTGGACAAATGGGCTGTATGGCTACTCCTGGGACATGATGGTCCACTCACGCTCCCACCAGCACGTGAAGATCACCTACCGTGATGGCCGCACTGGCGAGCTGGGCTACCTTAACCCTGGGGTATTCACACAGAGCCGGCGATGGAAGGATCACGCAGACATGCTGAAGCAATATGCCACTTGCCTGAGCCACCTGCTTCCCAAGTACAATGTCACTGATCCCCAGATCTACTTTGATATTTGGGTCTCCATCAATGACCGCTTCCAGCAGAGGATTTTTGACCCTCGTGTGGACATCGTGCAGGCCGCCTGGTCCCCCTTCCAACGTACACCTTGGCTGCAGCCACTGTTGATGGACCTCTCTCCCTGGAGGACCAAGTTACAGGAAATCAAGAGCAGCCTGGACAACCACACTGAGGTGGTCTTCATTGCAGATTTCCCGGGGCTGCACCTGGAGAATTTTGTGAGTGAAGACCTGGGCAACACTAGCATTCAGCTGCTGCAGGGGGAGGTGATTGTCGAGCTGGTGGCAGAACAGAAGAACCAGACTCTTCAGGAGGGAGAAAAAATGCAGTTGCCTGCTGGTGAGTACCATAAGGTGTATACCGTATCATCCAGTCCTTCCTGCTACATGTACATCTACGTCAATACTACAGAGCTGGCATTGGAGCAAGACCTGGCATATCTGCAAGAATTAAAGGAGAAGGTAGAGAATGGAACTGAAACGGGGCCTCTGCCTCCAGAGCTGCAGCCTCTGGTGGAAGGGGAAGTACAA---GGGGGCCCTGAGCCAACACCACTGGTTCAGACCTTTCTTAGACGCCAGCAAAGGCTCCAAGAACTTGAACGCCGGAGAAATACCCCTTTACATGAGCGGTTCTCCCGCTTCTTGCTGCGGAAGCTCTATATCTTTCGCCGCAGCTTCCTGATGACTTGTATCTCGCTTCGAAATCTGGTACTAGGCCGCCCTTCCCTGGAGCAGCTGGCCCAAGAGGTGACTTACGCAAACTTGCGACCCTTTGAGCCAGTGGGAGAGTTGAGTCATTCAAACACAGATTCTTCAAATTCAAATCCTCCTGAGTCAAATTCTGACCATGTCCACTCAGAGTTC---
>HLrhiFer5
ATGGCGGTGTCTGCCGGGTCCGCGCGCGCTCCGCCGGGCTCTGATAAAGTACAGAAAGACAAGGCTGGACATACCTCAGGGCCTAGTAAGGCCAGCCACATGAGAAAACTCTTGGGTTTTGAGTGGACAGATGTGTCCAGCTGGGGAAGGCTGGTGACTCTGCTGAACCGACCAACGGATCCTGCAAACCTGGCTGTCTTCCGTTTTCTCTTTGGATTGATGATGGTGCTGGACATTCCCCAGGAACGGGGGCTCAGCTCCCTGGACCGAAGATACCTGGATGGGCTGGAGGTGTGCCGCTTTCCCTTGCTGGATGCCCTGCAGCCACTGCCACTTGACTGGATGTACCTTGTCTATACCATCATGTTTCTGGGGGCACTGGGCATGATGCTGGGCCTGTGCTACCGGACAAGCTGTGTGTTATTTCTGCTGCCATACTGGTACGTGTTTCTCCTGGACAAGACGTCGTGGAACAACCACTCCTACCTATATGGTTTGTTGGCCTTTCAGCTGACATTCATGGATGCAAACCACTACTGGTCTGTGGACGGCCTGCTGAATGCCCAGAAGCGGAATGCCCATGTGCCCCTTTGGAACTATGCTGTGCTACGCGGCCAGATCTTCATTGTGTACTTCATTGCGGGTGTGAAAAAGCTGGATGCAGACTGGGTGGAAGGCTATTCCATGGAGAACCTGTCCCGGCACTGGCTCTTCAGCCCCTTTAAACTAGTGCTGTCTGAGGAGATGACTAGCCTCCTGGTGGTGCACTGGTGCGGACTGGTGCTTGACCTCTCAGCCGGCTTCCTGCTCTTCTTCGATGCGTCAAGATCCATTGGCCTCCTTTTTGTGTCCTACTTCCACTGCATGAATTCCCAGCTTTTCAGCATTGGTATGTTCCCCTATGTCATGCTGGCCAGCAGTCCTCTCTTCTGCTCCCCTGAGTGGCCTCGGAAGCTGGTATCTCACTGCCCCAAAAGGCTGCAAGAACTGCTGCCCCTCAGGGCTGCCCCTCAGCCCAGTGCTTCCTGCTTGTATAAGAGGAGCCGGGCCAAAGGTGGCCAGAAGCCAGGGCTGCGCCATCGGCTAGGTGCGGCCTTCACCCTGCTTTACCTCCTAGAGCAGCTCTTCCTGCCCTATTCCCATTTCCTCACCCAGGGCTATAACAATTGGACCAATGGGCTGTATGGCTATTCCTGGGACATGATGGTGCACTCCCGCTCCCACCAGCACGTGAAGATCACCTACCGCGATGGCCATACTGGCGAGCTGGGCTACCTTAACCCTGGGGTATTCACACAGAGCCGGCGCTGGAAGGATCACGCAGACATGTTGAAGCAATATGCCACTTGCCTGAGCCGCCTGCTCCCCAAGTACAATGTCACTGAGCCCCAGATCTACTTTGATATTTGGGTCTCCATCAATGACCGCTTCCAGCAGAGGCTTTTCGACCCTCATGTGGACATTGTGCAGGCTGCCTGGTCCCCCTTCCAGCGTACACCTTGGCTGCAGCCACTGCTGATGGACCTGTCTCCCTGGAGGGCCAAGTTACAGGAAATCAAGAGCAGCCTGGACAACCACACGGAGGTGGTCTTCATTGCAGATTTCCCGGGGCTGCACCTGGAGAATTTTGTGAGTGAAGACCTGGGCAACACTAGCATCCAGCTGCTGCAGGGGGAGGTGACCGTGGAGCTGGTGGCAGAACAGAAGAACCAGACTCTTCAGGAGGGAGAAAAAATGCAGTTGCCTGCTGGTGAGTACCATAAGGTGTACACAGTATCAACCCGCCCTTCCTGCTACATGTACATCTATGTCAACACTACAGAGGTTGCACTGGAGCAAGACCTGGCATATCTGCAAGAATTAAAAGAGAAGGTGGAGAATGGAAGTGAAACGGGGCCTCTACCACCAGAGCTGCAACCGCTGCTGGAAGGGGAAGTAAAA---GGAGGCCCTGAGCCAACCCCTCTGGTTCAGACCTTTCTTAAACGGCAGCAAAGGCTCCAGGAAATTGAACGCCGACGAAATACCCCTTTCCATGAGCGATTCTTCCGCTTCTTGCTGCGAAAGCTCTACATCTTTCGCCGCAGCTTCCTGATGACTTGTATCTCACTTCGAAATCTGGCATTAGGCCGCCCTTCCCTGGAGCAGCTGGCGCAAGAGGTGACTTATGCAAACTTGCGACCCTTTGAGCCAGTTGGAGAGTCAAGTCCCTCAAACACAGATTCTTCGAATCCTAATCCT---GAACCAAATTCCGGCCCTGTCCACTCAGAGTTC---
>HLmolMol2
ATGGCGGTGTCTGCGCTGTCCTCGCGGGCCCCGCCTGGCTCAGATAAAGCACAGAAAGACAAGGCTGGAAAGACCTCAGGCCCCGGTCAGGCTAGCCGCATGGGGAAACTCTTGGGTTTTGAGTGGACAGATGTATCCAGCTGGGAGAGGCTGGTGACCCTGCTGAATCGACCAATGGATCCAGCAAGCCTGGCTGTCTTCCGTTTTCTCTTTGGGCTGTTGATGTTGCTGGACATTCCTCAGGAGCGGGGGCTCAGCTCCCTGGACCGAAGATACCTGGATGGGCTGGACGTGTGCCGCTTCCCCTTGCTGAATGCCCTGCAGCCACTGCCACTTGACTGGATGTATCTTGTTTATACCATCATGTTTCTGGGGGCATTGGGCATGATGCTGGGCCTGTGCTACCGGATAAGCTGTGTATTGTTCCTGCTGCCATACTGGTATGTGTTTCTCCTGGACAAGACGTCGTGGAACAACCACTCCTATCTGTATGGTTTGTTGGCCTTTCAGCTGACATTCGTGGATGCAAACCACTACTGGTCTGTGGATGGCCTGCTGAATGCCCGGAAGCGGAATGCCCATGTGCCTCTTTGGAACTATGCTGTGCTACGTGGCCAGATTTTCATTGTGTACTTCATTGCGGGTGTGAAAAAGTTGGATGCAGACTGGGTGGAAGGCTATTCCATGGAACACCTGTCCCGGCACTGGCTCTTCAATCCCTTCAAACTAGTATTGTCCGAGGAGATGACTAGCCTACTAGTGGTGCACTGGTGCGGACTGCTGCTCGATCTCTCAGCTGGTTTCCTGCTCTTCTTCGATGCCTCAAGATCCATTGGCCTCCTCTTCGTGTCCTACTTCCACTGCATGAATTCCCAGCTTTTCAGCATTGGTATGTTCCCCTATGTCATGTTGGCTAGCAGCCCTCTCTTCTGTTCCCCTGAGTGGCCTCGGAAGCTGGTTTCTCAATGCTCCAAAAGGCTGCAAGAACTGCTGCCCCTTAAGGCTGCCCCTCAGCCCAGTGCTTCCTGCATGTATAAGAGGAACCGAGCCAAAGGTGGCCAGAAGCCAGGGCTGCGCCATCAGCTAGGCACTGCCTTCACCCTGCTCTACCTCCTGGAACAGCTCTTTCTGCCCTATTCCCATTTCCTCACCCAGGGCTATAACAACTGGACAAATGGGCTGTATGGCTATTCCTGGGACATGATGGTGCACTCCCGCTCCCACCAGCACGTGAAGATCACCTACCGTGATGGCCGCACTGGCGAGCTGGGCTACCTTAACCCTGGGGTATTCACACAGAGCCGGCGATGGAAGGATCATGCAGACATGCTGAAGCAATATGCCACTTGCCTGAGCCGCCTGCTTCCCAAGTACAATGTTTCTGAGCCCCAGATCTACTTTGATATTTGGGTCTCCATCAATGACCGCTTCCAGCAGAGGATTTTTAACCCTCACGTGGACATCGTGCAGGCTGCCTGGTCCCCCTTCCAGCGTACGCCTTGGCTGCAGCCACTGTTGATGGATCTGTCTCCCTGGAGGGCAAAGTTACAGGAAATCAAGAGCAGCTTGGACAACCACACTGAGGTGGTCTTCATTGCAGATTTCCCTGGCCTGCACCTAGAGAATTTTGTGAGTGAAGACCTGGGTAACACTAGCATCCAGCTGCTGCAGGGGGAGGTGACTGTGGAGCTGGTGGCAGAACAGAAGAACCAGACTCTTCGGGAAGGAGAAAAAATGCAGTTGCCTGCTGGTGAGTATCATAAGGTGTACACAGTATCACCCAGTCCTTCCTGCTACATGTACATCTATGTCAACACTACAGAGGTTGCACTAGAGCAAGACCTGGCATATCTGCAAGAATTGAAAGAGAAGGTGGAGAATGGAAGTGAAACAGGGCCTCTACCTCCAGAGCTGCAGCCTCTGCTAGAAGGGGAAGTCAAAAAAGGAGGTCCTGAGCCAACACCTCTGGTTCAGACCTTTCTTAAACGCCAACAAAGGCTCCAGGAGATTGAACGCCGGCGAAATACCCCTTTCCATGAACGATTCTTTCGCTTCTTGCTGCGAAAGCTCTTTATTTTTCGCCGCAGCTTCCTGATGACTTGTATCTCACTTCGAAATCTGGCATTAGGCCGCCCCTCCTTGGAGCAACTGGCCCAAGAGGTGACTTATGCAAACTTGCGACCCTTTGAGCCAGTTGGAGAGTCGAATCCTTCAAACACAGATTCTTCAAATTCGAATCCTCCTGAAGCAGATTCTGAACATGTCCACTCAGAGTTC---
>HLphyDis3
ATGGCGGTGTCGGCCAGGTCTGTGCGGAGCCCTCCCAGCTCAGATAAAGTACAGAAAGGCAAGGCTGGACAGACCTTAAAGTCCACTCAGGCCAGCTGCATGGTGAAACTCGTGGGTTTTGAGTGGACAGATGTATCCAGCTGGGGGAGCCTTGTGACCCTGCTGAATCGACCAACGGATCCTGCAAGCTTGGGTGTCTTCCGTTTTCTCTTTGGGCTGTTGATGGTACTGGACATTCCCCAGGAGCGGGGGCTCAGCTCCCTGGACCGAAGATACCTGGATGGGCTAGACGTGTGCCGCTTCCCCTTGCTGAATGCCCTGCAACCACTGCCACTTGATTGGATGTATCTTGTCTATACCATCATGTTTCTAGGGGCACTGGGCATGATGCTGGGCCTGTGCTACCGGATAAGCTGTGTGTTATTCCTGCTGCCATACTGGTATGTGTTTCTCCTGGACAAGACATCGTGGAACAACCACTCCTATCTGTATGGTTTATTGGCTTTTCAGCTGACATTCATGGATGCAAACCACTACTGGTCTGTGGATGGCCTGCTGAATGCCCGAAAGCGGAATGCCCACGTGCCCCTTTGGAACTATGCTGTGCTGCGTGGCCAGATTTTCATTGTGTACTTCATCGCGGGTGTGAAAAAGCTGGATGCAGACTGGGTGGAGGGCTATTCCATGGAGCACCTGTCCCGGCACTGGCTCTTCAGTCCCTTCAAACTGATACTGTCCGAGGAGATGACGAGTCTGCTAGTGGTGCACTGGTGTGGACTGCTACTTGACCTCTCAGCTGGTTTCCTGCTCTTCTTCGATGCTTCAAGATCCATTGGCCTCCTCTTTGTGACCTACTTCCACTGCATGAATTCGCAGCTTTTCAGCATTGGTATGTTCCCCTATGTCATGCTGGCTAGCAGCCCTCTCTTCTGCTCCCCTGAGTGGCCTCGGAAGCTGGTGTCTAACTGCCCCAAAAGGCTGCAAGAACTACTGCCCCTCAAGGCTGCCCCTCAGCCCAGTGCTTCCTGCATGTATAAGAGGAACCGGGCCAAAGGTGGCGAGAAGCCGGGCCTGCGCCATCAGCTAGGTGCTGCCTTCACCCTGCTCTACCTCCTGGAGCAGCTTTTCCTGCCCTATTCCCATTTCCTCACCCAGGGCTATAACAATTGGACAAATGGGCTATATGGCTATTCTTGGGACATGATGGTGCACTCCCGTTCCCACCAGCACGTGAAGATCACCTACCGTGATGGCCGCACTGGCGAGCTGGGCTACCTTAACCCTGGGGTATTCACACAGAGCCGGCGATGGAAGGATCACGCGGACATGCTGAAGCAATATGCCACTTGCCTGAGCCGCCTGCTTCCCAAGTACAATGTTACTGAGCCCCAGATCTACTTTGATATTTGGGTCTCCATCAATGACCGCTTCCAGCAGAGGATTTTTGACCCTCGTGTGGACATTGTGCAGGCTGCCTGGTCCCCCTTCCAGCGTACATCGTGGCTGCAGCCACTTTTGATGGATCTCTCCCCTTGGAGGGCCAAGTTACAGGAAATCAAGAGCAGCTTGGATAACCACACTGAGGTGGTCTTCATTGCAGATTTCCCTGGGCTGCACCTAGAGAATTTTGTGAGTGAAGACCTGGGCAACACTAGCATCCAGCTGCTGCAGGGGGAGGTTACTGTGGAGCTGGTGGCAGAACAGAAGAACCAGACTCTTCAGGAGGGAGAAAAAATGCAGTTGCCTGCTGGTGAATACCATAAGGTGTACACAATATCACCCAGTCCTTCGTGTTACATGTACATCTATGTCAACACTACGGAGCTTACATTGGAGCAAGACCTGGCATATCTGCAAGAATTGAAAGAGAAGGTGGAGAATGGAAGTGAAACGGGGCCTCTACCTCCAGAGCTGCAACCTCTGCTGGAAGGAGAAGTAAAA---GGAGGTCCTGAGCCAACACCTCTGGTTCAGACCTTTCTTAAACGCCAGCAAAGACTCCAGGAAATTGAACGCCGGCGAAAAACCCCTTTCCATGAGCGATTCTTCCGCTTCTTGCTGCGAAAGCTCTACATTTTTCGCCGCAGCTTCCTGATGACTTGTATCTCACTTCGAAATCTGGCATTAGGCCGCCCGTCCCTGGAGCAACTGGCCCAAGAGGTGACTTATGCAAACTTGCGACCCTTTGAGCCAGTTGGAGAGTCTAGTCCTTCCAACACAGATTCTTCAAATTCTGATCCTCCTGAACTGAATTCTGACCATACCCACTCAGAGTTC---
>tupChi1
ATGGCGGCGTCTGCCGGGTCCGCGCGGGCTTCGCCCAGCTCAGGTAAAGTACACAAAGATAAGGCTGGACAGACCTCAGGGTCCAGGCAGGGCAGCCGAATGGGGAAACTCCTAGGTTTTGAATGGACAGATTTGTCCAGTTGGCGGAGGCTGGTGACCCTGCTAAATCGACCAACAGATCCTGCCAGCCTGGCTGTCTTTCGTTTTGCCTTTGGGTTCTTGATGGTGCTGGACATTCCACAGGAGCGGGGGCTCAGCTCCCTGGACCGGAGATACTTGGATGGGCTGGACGTGTGCCGCTTCCCCTTGCTGGATGCCTTGCGCCCACTGCCCCTTGACTGGATGTATCTTGTCTACACCATCATGTTTCTGGGGGCACTGGGCATGATGCTGGGCCTTTGCTACCGGATAAGCTGTGTGTTATCCCTGCTGCCGTACTGGTATGTGTTTCTGCTGGACAAGACGTCATGGAACAACCACTCCTATCTGTACGGTTTGCTGGCCTTTCAGCTGACATTCACGGATGCAAACCACTACTGGTCTGTGGACGGCCTGCTGAGTGCTCGCAGGAGGAACGCCCACGTGCCCCTCTGGAACTACACAGTGCTGCGTGGCCAGATCTTCATCGTGTACTTCATTGCGGGTGTGAAAAAGCTGGATGCAGACTGGGTTGAAGGCTACTCCATGGAATACCTGTCCCGGCACTGGCTCTTCAGTCCCTTCAAGCTTGTGCTGTCCGAGGAGCTGACCAGCCTGCTGGTGGTGCACTGGTGCGGGCTGCTGCTTGACCTCTCGGCTGGTTTCCTGCTCTTCTTTGACGCCTCCAGACCCGTCGGCTTCCTCTTCGTGTCCTACTTCCACTGCATGAATTCCCAGCTCTTCAGCATTGGGATGTTTCCCTACGTCATGCTAGCCAGCAGCCCCCTTTTCTGCTCCCCTGAGTGGCCACGGAGGCTGGTGTCACACTGTCCTCAAAGGCTGCAGGAACTGCTCCCCCTCAAGGTTGCCCCTCAGCCCAGCACGTCCTGTGTGTATAAGAGGGGCCGGACCAAAGGTGGCCAGAAGCCAGGGCTGCGCCATCAGCTTGGAGCTGCCTTCACCCTGCTCTACCTCCTGGAGCAGCTCTTCCTGCCCTACTCCCATTTCCTCACCCAGGGCTACAACAACTGGACCAATGGGCTGTACGGCTATTCCTGGGACATGATGGTCCACTCGCGCTCCCACCAGCATGTGAAGATCACCTACCGTGATGGGCGCACCGGCGAGCTGGGCTACCTCAACCCTGGGGTATTCACACAGAGCCGGCGCTGGAAGGATCATGCAGACATGCTGAAGCAATATGCCACTTGCCTGAGCCGCCTGCTTCCCAAGTACAATGTCACTGAGCCCCAGATCTACTTTGATATTTGGGTCTCCATCAATGACCGCTTCCAGCAGAGGATTTTTGACCCTCGTGTGGACATCGTGCAGGCCACTTGGTCCCCTTTCCAGCCCACGCCCTGGCTGCAGCCACTCTTGATGGACCTGTCTCCCTGGAGGGCCAAGTTACAGGAAATCAGGAGTAGCCTGGACAACCACACCGAGGTGGTCTTCATTGCAGACTTTCCTGGGCTGCACTTGGAGAATTTTGTGAGTGAAGACCTGGGCAACACTAGCATCCAGCTGCTGCAGGGGGAGGTGACTGTGGAGCTGGTGGCAGAACAGAGGAACCAGACTCTTCGGGAGGGAGAGAAAATGCAGTTGCCCGCTGGTGAGTACCATAAGGTGTACACGGTGTCGCCTAGTCCTTCTTGCTACATGTACATCTACGTCAACACCACAGAGCTCGCGCTGGAGCGAGACCTGGCGTACCTCCAAGAATTAAAGGAGAAGGTGGAGAATGGAAGTGAAACAGGGCCTCTGCCTCCAGAGCTGCAGCCTCTGTTGGAAGGGGAAGTGAAA---GGGGGCCCTGAGCCAACACCTCTGGTTCAGACCTTTCTTAGACGTCAGCAAAGGCGCCAGGAGATAGAACGCCGGAGAAACGCCCCTTTCCATGAACGACTCCTCCGCTTCTCATTGCGAAAGCTCTATGTCTTCCGCCGCAGCTTCCTGATGACTTGTATTTCACTGCGAAATCTGGTATTAGGGCGACCTTCCCTGGAGCAGCTGGCCCAAGAGGTGACTTATGCAAACTTGCGACCCTTTGAGCCAGTT---GAAGAAAGTCCTTCAAACACAGATTCTTCAAATCCTAATCCTCTTGAGCCACATTCTGATCCTATCCACTCAGAATTC---
>eriEur2
------------------------------------------------------------AAGGTTGGACAGACCTCAGGAGCCAGGCAG---AGCCGAATGGGAAAACTCTTCGGTTTTGAGTGGGCAGATTTGTTTAGCTGGAGAAGGCTAGTGACCCTCCTGAATCGACCAACAGATCCTGCAAACCTGGGAGTCTTCCGTTTTCTCTTTGGGCTGTTGATGGTGCTGGACATTCCCCAGGAAAGGGGGCTCAGTTCCCTGGACCGAAGATACCTGGATGGGCTTGAGGTGTGCCGTTTCCCCTTGTTGGATATCCTGCAGCCACTGCCACTCGACTGGATGTATCTTGTCTATACCATCATGTTTCTGGGGGCACTGGGCATGATGCTGGGCCTGTGCTACCGGTTAAGCTGTGTGTTATTTCTGCTGCCATACTGGTATGTGTTTCTCCTGGACAAGACATCATGGAACAACCACTCCTATCTGTATGGTTTGTTGGCCTTTCAGCTGACGTTCATGGATGCAAACCACTACTGGTCTGTAGATGGCTTATTGAATTCCCGCAAGCGGAATGCCCACGTGCCCCTCTGGAACTATGCTGTGCTGCGTGGCCAGATCTTCATTGTGTATTTCATTGCTGGTGTGAAAAAACTGGATGCAGACTGGGTTGAAGGCTACTCCATGGAAAACCTGTCCCGCCACTGGCTCTTTAGCCCCTTCAAACTAATATTGTCTGAGGAGATGACTAGTCTGCTAGTGGTGCACTGGTGTGGACTGATGCTGGACCTCTTGGCTGGTTTCCTGCTCTTCTTTGATGCCTCAAGATCCATTGGTCTCTTCTTCGTGTCCTACTTTCACTGCATGAATTCCCAGCTTTTCAGCATTGGTATGTTCCCCTATGTCATGCTGGCTAGCAGCCCTCTCTTTTGCTCTGCCGAATGGCCTCGGAAGCTGGTATCCCACTGCCCCAAAAGGCTGCAAGAACTGCTGCCCCTTAAGGCTGCCCCTCAGCCGAGTGCTTCCTGTGTGTATAAGAAGAGCCGGGCCAAAGGTGGCCAGAAGCCAGGGCTACGCCACCATCTAGGCACTACCTTCACCCTCATCTACCTCCTGGAACAGCTTTTCCTGCCCTACTCCCACTTCCTCACCCAGGGCTATAACAACTGGACCAATGGGCTGTATGGATATTCCTGGGACATGATGGTACATTCCCGCTCCCACCAGCATGTCAAGATCACCTACCGTGATGGTCGCACTGGCGAGCTGGGCTACCTTAACCCTGGGGTATTCACACAGAGCCGACGATGGAAGGATCACGCAGACATGCTGAAGCAATATGCCACTTGCCTGAGCCACCTTCTTCCCAAGTACAATGTCACTGAGCCCCAGATCTACTTTGATATTTGGGTCTCCATCAATGATCGCTTCCAGCAGAGGATCTTTGACCCTCGTGTGGACATTGTGCAGGCCACCTGGTCCCCTTTCCAGCGTACGCCGTGGCTGCAGCCACTGTTGATGGACCTGTCTCCCTGGAGAACCAAGTTACAGGAAATTAAGAGCAACCTAGATAACCACACGGAGGTGGTCTTCATTGCAGACTTTCCTGGGCTGCACCTGGAGAATTTTGTGAGTGAAGACCTGGGCAATACTAGCATCCAGCTGCTGCAGGGGGAGGTGATTGTGGAACTGGTGGCAGAACAGAAGAATCAGACTCTTCGGGAAGGAGAAAAAATGCAGTTACCAGCTGGTGAGTACCACAAAGTGTATACAACATCATCGGGTCCTTCCTGCTACATGTACATGTATGTCAACACTACAGAGCTTGCACTGGAGCAAGACCTGGCGTATCTGCAAGAATTGAAGGAGAAAGTGGAGAATGGAAGTGAAACAGCACCTCTACCTCCAGAGCTGCAACCTCTGCTGGAAGGAGAAGTGAAA---GGAGGCCCTGAGCCAACACCTCTAGTTCAAACCTTTCTTAGACGCCAGCGCAAGCTCCAGGAAATTGAACGCCGGCGAAATACCCCTTTCCATGAGCGGTTCCTCCGCTTCTTGCTGCGAAAGCTCTATATATTTCGCCGCAGCTTCCTGATGACTTGTATCTCACTTCGAAACCTGGTATTAGGCCGCCCTTCCTTGGAGCAGCTGGCCCAAGAAGTGACTTATGCAAACTTACGACCCTTTGAGCCGGTTGGAGATTCAAGTCCTTCAAACATAGACTCTTCAAATTCTAACCCTCCCGAACCAGATTCTGACCATGTCCACTCAGAGTTT---
>HLrouAeg4
ATGGAGACGTCTGCCAAGTCCGCGCGGGTCCCTCCTGGCTCAGATAAAGTAGAGAAAGACAAGGCTGGACAGACTTCAGAGCCCAGTCAGGCCAGCCGCATGGGGAAACTGTTGGGTTTTGAGTGGACAGATGTGTCCAGCTGGGGGAGGTTGGTGACCCTGCTGAATCGACCAACGGATCCTGCAAGCCTGGCAGTCTTCCGTTTTCTCTTTGGGCTGCTGATGGTGCTGGACATTCCCCAGGAGCGGGGGCTCAGCTCCTTGGACCGAAGATACCTGGATGGGCTAGACGTGTGCCGCTTCCCTTTGCTGGATGCCCTGCAGCCCCTGCCTCTTGACTGGATGTATCTTGTCTATACCATCATGTTTCTGGGGGCACTGGGTATGATGCTGGGCCTGTGCTACCGGATAAGCTGTGTGTTATTCCTGCTGCCATACTGGTATGTGTTTCTCCTGGACAAGACATCGTGGAACAACCACTCCTATCTGTATGGTTTGTTGGCCTTTCAGCTGACATTCATGGATGCAAACCGCTACTGGTCAGTGGATGGCCTGCTGAATGCCCGGAAACGGAATGCCCATGTGCCCCTTTGGAATTATACTGTGCTGCGTGGCCAGATATTTATTGTGTACTTCATTGCGGGTGTGAAAAAGCTGGATGCAGACTGGATGGAAGGCTATTCCATGGAGAACCTGTCCCGGCACTGGCTCTTCAGTCCTTTCAAGCTAGTATTGTCTGAGGAGATGACTAGTCTACTAGTCGTGCACTGGTGTGGACTGCTGCTTGACCTGTCAGCTGGTTTCCTGCTCTTCTTCGATGCCTCAAGACCCGTTGGCCTCTTCTTTGTATCCTACTTTCACTGCATGAATTCCCAGCTTTTCAGCATTGGTATGTTCGCATATGTCATGCTGGCCAGCAGCCCTCTCTTCTGCTGCCCTGAGTGGCCTCGGAAGCTGGTATCTCACTGTCCCAAAAGGCTGCAAGAACTGTTGCCCCTCAAGACTACCCTTCAGCCTAGTGCTTCCTGCATGTATAAGAGGAGCAGGGCTAAAGGTGGTCAGAAGCCAGGGCTACGCCATCGGCTAGGTGCTGCCTTCACCCTTCTCTACCTTTTGGAGCAGCTCTTCCTGCCCTATTCCCATTTCCTCACCCAGGGCTATAACAGTTGGACGAATGGGCTATACGGCTATTCCTGGGACATGATGGTACACTCTCGCTCCCACCAGCACGTGAAGATCACCTACCGTGACGGCCGCACTGGCGAGCTGGGCTACCTGAACCCTGGGGTATTCACACAGAGTCGGCGATGGAAGGATCATGCAGACATGCTGAAGCAATATGCCATTTGCCTGAGCCGCCTGCTTCCCAAGTACAATGTCACTGAGCCCCAGATCTACTTTGATATTTGGGTCTCCATGAATGACCGCTTCCAGCAGAGGATTTTTGACCCTCGTGTGGACATTGTGCAGGCTGCCTGGTCCCCCTTCCAGCGTACACCTTGGCTACAGCCACTGTTGATGAACCTGTCTCCCTGGAGGACCAAGTTACAGGAAATCAAGAGCAGCCTGGACAACCACACTGAGGCGGTCTTCATTGCCGATTTCCCTGGGCTGCACCTGGAAAATTTTGTGAGTGAAGACCTGGGCAACACGAGTATCCAGCTGCTGCAGGGGGAGGTGATTGTGGAGTTGGTGGCAGAACAGAAGAACTGGACTCTTCGGGAGGGAGAAAAAATGCAGTTGCCTGCTGGTGAGTACCATAAGGTGTACACGATATCGCCCAGTCCTTCCTGCTACATGTACATTTATGTCAACACTACAGAGCTTGCACTGGAGCAAGACCTGGCATATCTGCAAGAATTAAAAGAGAAAGTGGAGAATGGAAGTGAAATGGGGCCTCTACCACCAGAGCTGCAACCTCTGCTGGAAGGGGAAGTAAAA---GGGGGCCCTGAGCCAACTCCTCTGGTTCAGACCTTTCTTAAACGCCAGCAAAGGCTCCAGGAGATTGAACGCCGGCGAAACACCCCTTTCCATGAGCGATTCTTCCACTTCTTGGTGCGAAAGCTCTATATCTTTCGTCGCAGCTTTCTGATGACTTGTATATCACTTCGAAATCTGGCATTAGGCCGCCCTTCGCTGGAGCAGCTGGCCCAAGAGGTGGCTTATGCAAACTTGCGACCCTTTGAGCCAGTTGGAGAGTCCAGTCCTTCAAACACAGATTCTTCAGATCCTAATCCTCCTGAATCAAATTCCAACTCTGTCCACTCAGAGTTC---
>HLpipKuh2
ATGGCGATGTCTGCCCCGTCCCCGCGGGCCGCGCCCGCCTCAGATAAAGTTCGGAAAGACAAGACTGCACATACCCCGGGCCCTGGTCAGGCCAGCCGCATGGGGAAACTCTTGGGCTTTGAGTGGACAGATGTATCCAGCTGGGGGAGGCTGGTGGCCCTGCTAAATCGGCCAATGGATCCTGCAAGCCTGGCTGTCTTCCGATTTCTCTTTGGGCTGTTGATGGTGCTCGATATCCCCCAGGAGCGGGGGCTCAGCTCCCTGGACCGACGGTACCTGGATGGGCTGGATGTGTGCCGCTTCCCCTTGCTGGATGTCCTGCAGCCGCTGCCGCTTGACTGGATGTATCTTGTCTACACCGTCATGTTTCTGGGGGCACTGGGCATGATGCTGGGCCTGTGCTACCGGATGAGCTGTGTGTTATTCCTGCTGCCGTACTGGTATGTGTTTCTCCTGGACAAGACGTCATGGAACAACCACTCCTATCTGTATGGTTTGTTAGCTTTTCAGCTGACATTCATGGATGCAAACCGCTACTGGTCTGTGGATGGTCTGCTGAATACCCGGAAGCGGAATGCCCACGTGCCTCTCTGGAACTACGCTGTGCTGCGTGGCCAGATTTTCATTGTGTACTTCATTGCGGGTGTGAAAAAGCTGGATGCAGACTGGGTGGAAGGCTATTCCATGGAGAACCTGTCCCGGCACTGGCTCTTCAGTCCCTTCAAACTCGTATTGTCCGAAGAGATGACCAGTCTGCTGGTGGTGCACTGGTGCGGACTGCTCCTTGACCTCTCGGCTGGTTTCCTGCTCTTCTTCGACGCCTCAAGATCCGTGGGCCTCCTCTTCGTGTCCTACTTCCACTGCATGAACTCCCAGCTTTTCAGCATTGGTATGTTCCCCTATGTCATGCTGGCCAGCAGCCCTCTCTTCTGCTCCCCTGAGTGGCCTCGGAAGCTGGTGTCTCACTGCCCCAAAAGGCTGCAAGAACTGCTGCCCCTCAAGGCTGCCCCTCAGCCCAGTGCTTCCTGCGTGTATAAGAGGAGCCGGGCCAAAGGCAGTCAGAAGCCAGGGCTGCGCCATCAGCTAGGCACTGCCTTCACCCTCATCTATCTCCTGGAGCAGCTCTTCCTGCCCTATTCCCACTTCCTCACCCAGGGCTATAACAACTGGACAAATGGACTCTACGGCTATTCCTGGGACATGATGGTGCACTCCCGCTCCCACCAGCACGTGAAAATCACCTACCGTGATGGCCGCACTGGCGAGCTGGGCTACCTTAACCCCGGGGTATTCACACAGAGCCGGCGATGGAAGGATCATGCAGACATGCTGAAGCAATATGCCACTTGCCTGAGCCGCCTGCTTCCCAAGTACAATGTTACTGAGCCCCAGATCTACTTTGATATCTGGGTATCCATCAATGAACGCTTCCAGCAGAGGCTTTTTGACCCTCATGTGGACATCGTGCAGGCTGCCTGGTCCCCCTTCCAGCCCACCCCCTGGCTGCAGCCACTGCTGATGGACCTGTCTCCCTGGAGGGCCAAGTTACAGGAGATCAAGAGCAGCTTGGACAACTATACTATGGTGGTCTTCATTGCCGATTTCCCTGGGCTGCACCTAGAGAATTTTGTGAATGAAGACCTGGGCAACACTAGCATCCAGCTGCTGCAGGGGGAGGTGATTGTGGAGCTGGTGGCAGAACAGAAGAACTACACTCTTCAGGAGGGAGAAAAAATGCAGTTGCCTGTTGGCGAGTACCATAAGGTGTACACAGTGTCACCCAGTCCTTCCTGCTACATGTACGTCTATGTCAACACGACGGAAGTTGCACTGGAGCAAGAACTGGCATATCTACAAGAACTGAAAGAGAAGGTGGAGAATGGAAGTGAAACAGGACCTCTACCCCCCGAGCTGCAACCTCTGCTAGAAGGGGAAGTAAAA---GGAGGTCCTGAGCCAACACCTCTGGTTCAGACCTTTCTTAAACGCCAGCAAAGGCTCCAGGAGATCGAACGCCGGCGAAACTCCCCTTTCCATGAGCGATTCTTCCGATTCTTGATGCGAAAGCTCTATATTTTTCGCCGCAGCTTCCTGATGACTTGTATCTCACTTCGAAATCTGGCATTAGGTCGCCCTTCCCTGGAGCAACTGGCCCAAGAGGTGACTTATGCAAACTTGCGACCCTTTGAGCCACTTGGAGAGTTGAATCCTTCAAATACAGATTCTTCAAATTCTAATCCTCCTGAACCAAATTCTGAGCATATCCACTCAGAGTTC---
>HLmyoMyo6
ATGGCGATGTCTGCCCTGTCCTCGCGGGCCCCGCCCGGCGCAGATAAAGTACAGAAAGACAAGGCTGCACAGACCACGGGCCCCGGCCAGGCCAGCCGCATGGGGAAACTCTTGGGTTTTGAGTGGGCAGATGTCTCCAGCTGGGGGAGGCTGGTGACCCTGCTGAATCGGCCAATGGATCCTGCAAGCCTGGCTGTCTTCCGTTTTCTCTTCGGGCTGTTGATGGTGCTGGACATTCCCCAGGAGCGGGGGCTCAGCTCCCTGGACCGAAGATACCTGGATGGGCTGGAGGTGTGCCGCTTCCCCTTGCTGGATGTCCTGCAGCCACTGCCACTTGACTGGATGTATCTTGTCTATACCGTCATGTTTCTGGGGGCACTGGGCATGATGCTGGGCCTGTGCTACCGGATAAGCTGTGTGTTATTCCTGCTGCCGTACTGGTATGTGTTTCTCCTGGACAAGACGTCATGGAACAACCACTCCTATCTGTATGGTTTGTTAGCTTTTCAGCTGACATTCGTGGATGCAAACCGCTACTGGTCTGTGGATGGCCTGCTGAGTTCCCGGAAGCGGAATGCCCACGTGCCCCTTTGGAACTATGCCGTGCTGCGTGGCCAGATTTTCATTGTGTACTTCATTGCGGGTGTGAAAAAGCTGGATGCAGACTGGGTGGAAGGCTATTCCATGGAGAACCTGTCCCGGCACTGGCTCTTCAGTCCCTTCAAACTCGTGTTGTCTGAAGAGATGACTAGCCTTCTGGTGGTGCACTGGGGCGGACTGCTGCTTGACCTCTCAGCTGGTTTCCTGCTCTTCTTTGATGCCTCAAGATCCGTGGGCCTCCTCTTTGTGTCCTACTTCCACTGCATGAATTCCCAGCTTTTCAGCATTGGTATGTTCCCCTATGTCATGCTGGCCAGCAGCCCTCTCTTCTGCTCCCCTGAGTGGCCTCGGAAGCTGGTATCTCACTGCCCCAAAAGGCTGCAAGAACTGCTGCCCCTCAAGGCTGCCCCTCAGCCCAGTGCTTCCTGCATGTATAAGAGGAACCGGGCCAAAGGCAGCCAGAAGCCAGGGCTGCGCCATCAGCTAGGCGCTGCCTTCACCCTGATCTACCTCCTGGAGCAGCTCTTCCTGCCCTATTCCCATTTCCTCACCCAGGGCTATAACAATTGGACAAATGGGCTCTATGGCTATTCCTGGGACATGATGGTGCACTCCCGCTCCCACCAGCACGTGAAGATCACCTACCGTGATGGCCGCACTGGCGAGCTGGGCTACCTTAACCCTGGGGTATTCACACAGAGCCGGCGATGGAAGGATCATGCAGACATGCTGAAGCAATATGCCACTTGCCTGAGCCGCCTGCTTCCCAAGTACAATGTTACTGAGCCCCAGATCTACTTTGATATTTGGGTGTCCATCAATGACCGCTTCCAGCAGAGGCTTTTTGACCCTCATGTGGACATCGTGCAGGCTGCCTGGTCCCCCTTCCAGCCGACACCTTGGCTGCAGCCACTGTTGATGGACCTGTCTCCCTGGAGGGCCAAGCTACAGGAAATCAAGAGCAGCTTGGACAACTACACTATGGTGGTCTTCATTGCAGATTTCCCTGGGCTGCACCTAGAGAATTTTGTGAATGAAGACCTGGGCAACACTAGCATCCAGCTGCTGCAGGGGGAAGTGATTGTGGAGCTGGTGGCAGAACAGAAGAACCAGACTCTTCAGGAGGGAGAAAAAATGCAGTTGCCTGCTGGCGAGTACCATAAGGTGTACACAGTGTCACCCAGTCCTTCCTGCTACATGTACATCTATGTCAACACTACGGAAGTTGCACTGGAGCAAGACCTGGCATATCTGCAAGAATTGAAAGAGAAGGTGGAGAATGGAAGTGAAACAGGGCCTCTACCCCCCGAGCTGCAGCCTCTGCTAGAAGGGGAAGTAAAA---GGAGGTCCTGAGCCAACACCTCTGGTTCAGACCTTTCTTAAACGCCAGCAAAGGCTCCAGGAGATTGAACGCCGGCGAAACTCCCCTTTCCATGAACGATTCTTCCGCTTCTTGCTGCGAAAGCTCTATGTTTTTCGCCGCAGCTTCCTGATGACTTGTATCTCACTTCGAAATCTGGCATTAGGTCGCCCTTCCCTGGAGCAACTGGCCCAAGAGGTGACTTATGCAAACTTGCGACCCTTTGAGCCACTTGGAGAGTTGAATCCTTCAAACACAGATTCTTCAAATTCTAATCCTCCTGAACCAAATTCTGAGCATATCCACTCAGAGTTC---
>tarSyr2
AT-GCG------------------------------------------GTGCAGAAAGGAAAGGCGGAACAGACCTCCGGGCCCAGGCAGGCCGGCCGAATGAGGAGGCTCTTGGGCTTTGAGTGGACGGATTTGTCTAGCTGGCGGAGGCTGGTGACCCTGCTGAATCGGCCGACGGACCCTGCCAGCCTGGCTGTCTTCCGTTTTCTCTTCGGGTTCTTGATGGTGCTGGACATTCCCCAGGAGCGGGGGCTCAGCTCCCTGGACCGAAGGTACCTGGATGGGCTGGACGTGTGCCGCTTCCCCTTGCTGGATGCCCTGCACCCACTGCCACTTGACTGGATGTATCTTGTCTATACCATCATGTTTCTGGGTGCACTGGGCATGATGCTGGGCCTGTGCTATCGGATAAGCTGTGTGTTATTCCTGCTGCCATACTGGTACGTGTTTCTCCTGGACAAGACATCATGGAACAACCACTCCTACCTGTATGGTCTGTTGGCCTTTCAACTGACATTCGTGAATGCAAATCACTACTGGTCTGTGGACGGCCTGCTGAGTGCCCGCAGGAGGAATGCCCATGTGCCCCTTTGGAACTACGTACTGCTACGCGGCCAGATCTTCATCGTGTACTTCATCGCGGGTGTGAAGAAGCTGGACGCAGACTGGGTTGAGGGCTATTCCATGGAACACCTGTCCCGGCACTGGCTCTTTAGCCCCTTCAAGCTGTTGCTGTCGGAGGAGCTGACTAGCCTGCTGGTGGTGCACTGGGGCGGGCTGCTGCTTGACCTCTCGGCCGGCTTCCTGCTCTTTTTCGATGCATCAAGATTCGTTGGCCTCTTCTTTGTGTCCTACTTCCACTGCATGAATTCCCAGCTTTTCAGCATCGGGATGTTCCCCTACGTCATGCTGGCCAGCAGCCCTCTCTTCTGCTCTCCCGCGTGGCCTCGGAAGCTGATGTCCCACTGCCCCATGAGGCTGCAGGAACTGTTGCCCCCCAAGGCTGCCCCTCAGCCCAGCGCCTCCTGCATGTACAGGAAGAGCCGGACCAAGAGCGGCCAGAAGCCAGGGCTGTGCCACCAGCTGGGTGCCGCCTTCACCCTGCTCTACCTCCTGGAGCAGCTCCTCCTGCCCTACTCGCACTTCCTCACCCAGGGCTACAACAACTGGACCAACGGGCTGTATGGCTACTCCTGGGACATGATGGTGCACTCCCGCTCTCACCAGCACGTGAAGATCACCTACCGGGATGGCCGCACGGGCGAGCTGGGCTACCTCAACCCTGGGGTATTCACGCAGAGCCGGCGATGGAAGGACCACGCAGACATGCTGAAGCAGTACGCCACTTGCCTCAGCCGCCTGCTTCCCAAGTACAACGTCACCGAGCCCCAGATCTACTTTGACATCTGGGTCTCCATCAATGACCGCTTCCAGCAGAGGATTTTTGATCCTCGTGTGGACATCGTGCAGGCCGCTTGGTCCCCCTTCCAGCGTACACCTTGGCTACAGCCGCTCTTGATGGACCTGTCTCCCTGGAGGGCCAAGCTGCAGGAAATCAAGAGCAGCCTGGACAACCACACGGAGGTGGTCTTCATTGCAGACTTCCCTGGGCTGCACTTGGAGAATTTTGTGAGCGAAGACCTGGGCAACACTAGCATCCAGCTGCTGCAGGGGGAGGTGACGGTGGAGTTGGTGGCAGAACAGAAGAACCAGACTCTTCAGGAAGGAGAGAAGATGCAGCTGCCTGCTGGCGAGTACCACAAGGTGCACACAACGTCACCTGGTCCTTCCTGCTACATGTACATCTACGTCAACACTACAGAGCTTGCCCTGGAACAAGACCTGGTCTACCTGCAAGAACTCAAGGAGAAGGTAGAGAATGGAAGTGAAACAGGGCCTCTGCCTCCAGAGCTGCAGCCTCTGTTTGAAGGGAAAGTCAAA---GGGGGCCCGGAGCCAACACCTCTGGTTCAGACATTTCTTAGACGCCAGCAGCGGCTCCAAGAGATGGAACGCCGGCGAAACGCCCCTTTCCACGAGCGACTCGCCCGCTTCTTGCTGCGAAAGCTCTATGTCTTTCGCCGCAGCTTCCTGATGACTTGCATTTCACTTCGAAATCTGGTATTAGGCCGCCCTTCTCTGGAGCAGCTGGCGCAAGAGGTGACTTACGCGAACTTGCGGCCCTTTGAGCCAGTGGAAGAATCGAGTCCTTCAGATACGGATTCTTCAGATCCTGATCCTCTCGAGTCCGTTTCTGAT---GTCCACTCAGAGCTCT--
>oryAfe1
ATGGCAGTGTCCGTCCGGTCCGCGCGGGCGCTGCCTGGCTCAGATAAAGTACAGAAAGAAAAGGCTGGACAAACCTCAGAGCCTAGGCAGGGCAGCCGAATGGGGAAACTCTTGGGTTTTGAGTGGACAGATTTGTCCAGCTGGAGAAGGCTGGTGACCCTGCTGAATCGACCAACTGATCCTGCAAGCCTGGCCGTCTTCCGTTTTCTCTTTGGGCTGTTGATGGTACTGGACATTCCCCAGGAGCGAGGGCTTAGCTCCCTGGACCGCAGATATTTGGACGGGCTGGATGTGTGCCGCTTCCCATTACTGGATGCCCTGCGCCCATTGCCACTTGACTGGATGTATCTTGTCTACACCATCATGTTTCTGGGGGCACTGGGCATGATGCTGGGCTTGTGCTACCGGATAAGCTGTGTGTTGTTCCTGCTGCCATACTGGTATGTGTTTCTCCTGGACAAGACGTCATGGAACAACCACTCCTATCTGTATGGTTTGTTGGCCTTTCAGCTGACGTTCATGGATGCAAACCGCTACTGGTCTATGGATGGTTTGCTGAGTGCTCAGAAGAGGAATGCCCAGGTGCCCCTTTGGAACTATGCAGTGCTCCGTGGCCAGATCTTCATTGTGTACTTCATTGCGGGTGTGAAAAAACTGGATGCAGACTGGGTTGAAGGTTATTCCATGGACTACCTGTCCCGGCACTGGCTCTTCAGTCCTTTCAAACTAGTGTTGTCTGAGGAGATGACTAGCCTACTGGTGGTACATTGGTGTGGGCTACTGCTCGACCTCTCAGCTGGCTTCCTGCTCTTCTTTGATGCCTCAAGACCTGTTGGCCTTCTCTTCGTGTCTTATTTCCACTGCATGAATTCCCAGCTCTTCAGCATTGGTATGTTTTCCTATGTCATGCTGGCCAGCAGCCCTCTCTTTTGCTCCCCTGAATGGCCTCGGAAGCTGGTATCCCGCTGTCCAAAAAGGCTGCAAGAGCTCCTGCCCCTCAAGGCTGCCCCTCAGCCCAGTGCTTCCTGTGTGTACAAGAGGAGCCGGGCCAAGGGGAGTCAGAAGCCAGGGCTGCGGCATCAGCTAGGAGCTGCCTTCACCCTGCTCTACCTCCTGGAGCAGCTCTTCCTGCCCTATTCCCATTTTCTCACTCAGGGCTATAACAACTGGACAAATGGGCTTTATGGCTATTCCTGGGACATGATGGTACATTCCCGCTCCCACCAACATGTGAAGATCACCTACCGTGATGGCCGCACTGGAGAACTGGGGTACCTTAACCCTGGGGTGTTCACACAGAGTCGGCGATGGAAGGATCATGCAGACATGCTGAAGCAATATGCCACTTGCCTGAGCCTCCTGCTTCCCAAGTACAATGTCACTGAGCCCCAGATCTACTTTGATATTTGGGTCTCCATCAATGACCGCTTCCAGCAGAGGATTTTTGACCCTCGTGTGGACATTGTGCAGGCCGACTGGTCTCCCTTCCGGCGTACATCCTGGCTGCAGCCACTTTTAATGGATCTGTCTCCCTGGAGAGCCAAGTTACAGGAGATCAAGAGCAGTCTGGACAACCACACTGAGGTGGTCTTCATTGCAGACTTCCCTGGGCTGCACCTGGAGAATTTTGTGAGTGAAGACCTGGGCAACACTAGCATCCAGCTGCTGCAGGGGGAGGTGACTGTGGAGCTGGTGGCAGAACAGAAGAACCAGACTCTTCGGGAGGGAGGAAAAATGCAGTTGCCTGCTGGTGAGTACCACAAGGTTTATACCGTGTCATCCAGCCCTTCCTGCTACATGTACATCTATGTCAACACTACGGACCTTGCTTTGGAGCGAGACCTGGCACATCTGCAAGAACTGAAGGAGAAGGTAGAGAATGGAAGCGAAACAGGGCCTCTACCTCCAGAGCTCCAACCTCTACTGGAGGGGGATGTAAAA---GGGGGCCCAGAGCCAACACCTCTAGTTCAAACCTTTCTTAGACGCCAGCAGAGGCTCCAGGAGATTGAACGCCGGCGAAATACCCCTTTCCATGAGCGCCTTTTTCGCTTCTTGTTAAGAAAGCTCTATCTCTTTCGCCGTAGTTTCTTGATGACCTGTATCTCACTTCGAAATCTGGCCCTCGGCCGTCCTTCACTGGAGCAGCTGGCCCAAGAGGTGACTTATGCAAACTTGCGGCCCTTTGAGCCAGCTGAAGAGTCGAGTCATTCACACACAGATTCTTCAAATCCTAATCTTCCTGAGTCAAACTCTGACTCTGTTCACTTAGAGCTC---
>loxAfr3
ATGGCAGCGTCCGCCAGGTCCACGCGGTCCGTGCGTGACTCAGATAAAGTACAGAAAGACAAGGCGCGACAAACCTCGGAGCCTAGACAGGGCAGCCGAATGGGAAAACTCTTGGGGTTTGAGTGGACAGATTTGTCCAGCTGGCGAAGGCTGGTGACCCTGCTGAATAGACCAACGGATCCTGCAAACCTGGCGGTCTTCCGTTTTCTCTTTGGGCTGTTGATGGTGCTGGACATTCCCCAGGAGCGAGGGCTCAGCTCTCTGGACCACAGATACCTGGATGGGCTGGAGGTGTGCCGCTTCCCCTTGCTGGATGCCCTGCGCCCGCTGCCACTTGACTGGATGTATCTGGTCTACACCATCATGTTTCTGGGGGCACTGGGCATGATGCTGGGCCTGTGTTATCGGCTAAGCTGTATGTTGTTCCTGCTGCCGTACTGGTATGTGTTTCTCCTGGACAAGACGTCGTGGAACAACCACTCCTATCTGTATGGCCTGTTGGCTTTTCAGCTGACATTCATGGATGCCAACCGTTACTGGTCTGTGGATGGTCTGCTGAGTGCCCGGAAGAGGAATGCCCAGGTGCCCCTTTGGAACTATGCAGTGCTGCGTGGCCAGATCTTCATTGTGTACTTCATTGCGGGCGTGAAAAAGCTGGATGCAGACTGGGTTGAAGGCTATTCCATGGACTCCCTATCCCGGCACTGGCTCTTCAGTCCCTTCAAACTAGTGTTGTCCGAGGAGATGACCAGCCTACTGGTGGTGCACTGGTGTGGGCTGCTGCTGGACCTCTCAGCCGGCTTCATGCTCTTCTTTGATGCCTCGAGACCCATTGGCCTTCTCTTCGTGTCCTACTTCCACTGCATGAATTCCCAGCTCTTCAGCATAGGTATGTTCTCTTACGTCATGCTGGCCAGCAGCCCTCTCTTCTGCTCCCCTGAGTGGCCGCGGAAGCTGGTATCCCACTGTCCCAAAAGGCTGCGAGAACTGCTGCCCCTCCAGGCTGCCCCTCAGCCCAGCGCCTCCTGTGTGTATAAGAGGGGCCGGGCCAAGGGTAGTCAGAAGCCAGGCCTGCGCCACCACCTCGGAGCTGCCTTCACCCTCCTGTACCTCCTGGAGCAGCTCTTCCTGCCCTATTCCCATTTCCTCACCCAGGGCTATAACAACTGGACTAATGGGCTTTACGGCTATTCCTGGGACATGATGGTGCACTCCCGCTCTCACCAGCATGTGAAGATCACCTACCGTGATGGCCGCACCGGCGAGTTGGGCTACCTTAACCCTGGGGTGTTCACACAGAGCCGGCGATGGAAGGACCACGCAGACATGCTGAAGCAGTATGCCACTTGCCTGAGCCGCCTGCTTCCCAAGTACAATGTCACTGAGCCCCAGATCTACTTTGATATTTGGGTCTCCATCAATGACCGCTTCCAGCAGAGGATTTTTGACCCTCGGGTGGACATCGTGCAGGCCGCATGGTCCCCCTTCCGGCGCACGCCCTGGGTGCAGCCGCTCTTGATGGATCTGTCTCCCTGGAGAGCCAAGTTTCAGGAGATCAAGAGCAGCCTGGACAACCACACTGAGGTGGTCTTCATTGCAGACTTCCCTGGGCTGCACCTGGAGAATTTTGTGAGTGAAGATCTGGGCAACACCAGCATCCAGCTTCTGCAGGGGGAGGTGACCGTGGAGCTGGTGGCAGAACAGAAGAACCAGACGCTTCGGGAGGGAGAAAAAATGCAGTTGCCACCTGGTGAGTACCACAAGGTGTACACAACGTCCCTCAGTCCTTCCTGCTACATGTACATCTACGTCAACACCACAGAGGTCACACTGGAGCAAGACCTGGCACATCTGCAAGAACTGAAGGAAAAGGTGGAGAATGGGAGCGAAACAGGGCCTCTACCTCCAGAGCTACAGCCTCTACTGGAGGGAGATGTTAAA---GGGGGCCCAGAGCCAACACCTCTGGTTCAGACCTTTCTTAGACGCCAGAAAAGGCTCCAGGAGATCGAACGCCGGCGAAATACCCCTTCCCACGAGCGATTCTACCGCTTCCTGCTGCGAAAGCTGTACCTCTTCCGCCGTAGTTTCTTGATGACCTGTATCTCGCTGCGAAATCTGGCCCTAGGCCGCCCTTCCCTGGAGCAGCTGGCCCAAGAGGTGACTTACGCAAACTTGCGGCCCTTTGAGCCAGCTGGAGAATTGAGTCATTCAGACGTGGATTCTTCAAATCCTAATCTTCCTGAGTCAAATTCTGACCCTGTTCATTCAGAGCTC---
>triMan1
ATGGCAGTGTCCAAACGGTCCACGCGGTCCCTACGTGGCTCAGATAAAGTACAGAAAGACAAGGCTGGACAAACCTCAGAGCCTAGGCAGGGCAGCCGAATGGGAAAACTCTTAGGTTTTGAGTGGACAGATTTGTCCAGCTGGCGGAGGCTGGTGACCCTGTTGAATCGACCAACGGATCCTGCAAACCTGGCCGTCTTCCGTTTTCTCTTTGGGCTGTTGATGGTGCTGGACATTCCCCAGGAGCGAGGGCTCAGCTCCCTGGACCGCAGATACCTAGACGGGCTGGATGTGTGCCGCTTCCCCTTACTGGATGCCCTGCGCCCGCTGCCACTTGACTGGATGTATCTGGTCTACACCATCATGTTTCTGGGGGCACTGGGCATGATGCTGGGCCTGTGCTACCGGATAAGCTGTGTGTTGTTCCTGCTGCCATACTGGTATGTGTTTCTCCTGGACAAGACGTCGTGGAACAACCACTCCTATCTGTATGGTTTGTTGGCTTTTCAGCTGACGTTCATGGATGCAAATCGCTACTGGTCTGTGGATGGTCTGCTGAGCGCCCGGAAGAGGAATGCCCAGGTGCCCCTTTGGAACTACACAGTGCTGCGTGGCCAGATCTTCATTGTGTACTTCATTGCGGGTGTGAAAAAGCTGGATGCAGACTGGGTTGAAGGTTATTCCATGGACTCCCTGTCCCGGCACTGGCTCTTCAGTCCCTTCAAGCTAGTGTTGTCTGAGGAGATGACCAGCCTGCTGGTGGTGCACTGGTGTGGACTGCTGCTCGACCTCTCAGCTGGCTTCCTGCTCTTCTTTGATGCCTCAAGACCTGCTGGCCTTTTCTTCGTGTCCTACTTCCACTGCATGAATTCCCAGCTTTTCAGCATTGGTATGTTCTCCTATGTCATGCTGGCCAGCAGCCCTCTCTTCTGCTCCCCTGAGTGGCCGCGGAAGCTGGTATCCCACTGTCCCAAAAGGCTGCAAGAACTACTGCCCCTCAAGGCTTCCCCTCAGCCCAGTGCTTCCTGTGTGTATAAGAGGAGCCGGGCCAAGGGTGGCCAGAAGCCAGGGCTGCGCCATCAGCTAGGAGCTGCCTTCACCCTGCTTTACCTCCTGGAGCAGCTCTTCCTGCCCTATTCCCATTTCCTCACCCAGGGCTATAACAACTGGACAAACGGGCTTTATGGCTATTCCTGGGACATGATGGTGCACTCCCGCAACCACCAGCATGTGAAGATCACCTACCGCGATGGCCGCACCGGCGAGCTGGGCTACCTTAACCCTGGGGTGTTCACACAGAGCCGGCGCTGGAAGGATCACGCAGACATGCTGAAGCAATATGCCACTTGCCTGAGCCGCCTGCTTCCCAAGTACAATGTCACTGAGCCCCAAATCTACTTTGATATTTGGGTCTCCATCAATGACCGCTTCCATCAGAGGATCTTTGACCCTCGTGTGGACATCGTGCAGGCTGCCTGGTCCCCCTTTCAGCGCACACCCTGGCTGCAGCCACTCTTGATGGACCTGTCTCCCTGGAGGGCCAAGTTTCAGGAGATCAAGAGCAGCCTGGACAACCACACTGAGGTGGTCTTCATTGCAGACTTCCCTGGGCTGCACCTGGAGAATTTTGTGAGTGAAGACCTGGGCAACACTAGCATCCAGCTGCTGCAGGGGGAGGTGACTGTGGAGCTGGTGTCAGAGCAGAAGAACCAGACTCTTCGAGAGGGAGAAAAAATGCAGTTGCCTGCTGGTGCATACCACAAGGTGTATACAACGTCACCCAGTCCTTCCTGCTATATGTACATCTATGTCAACACTACGGAGCTCACATTGGAGCAAGACCTGGCATATCTGCAAGAACTGAAGGAGAAGGTGGAGAATGGAAGTGAAACGGGGCCTCTACCTCCAGAACTGCAGCCTCTGCTGGATGGGGAAGTAAAA---GGGGGCCCAGAGCCAACACCTCTGGTTCAGACCTTTCTTAGACGCCAGCAAAGGCTCCAGGAGATCGAGCGCCGGCGAAATACCCCTACCCACGAGCGATTCTTCCGCTTCTTGCTGCGAAAGCTCTACGTCTTTCGCCGTAGCTTCTTGATGACCTGTATCTCACTTCGAAATCTGGCCCTAGGCCGCCCTTCCCTGGAGCAGCTGGCCGAAGAGGTGACTTATGCAAACTTGCGGCCCTTTGAGCCAGCTGGAGAGTTGAGTCATTCGGACATGGATTCTTCAAATCCTAATCTTCCTGAGTCAAACTCTGACCCTGTTCATTCAGAGTTC---
>echTel2
ATGGCCGTGTCCGCCCGCGCTGCGCGAGCCTCGCCCGGCTCAGGTAAAGTACAGAAAGACCAGGCTGGACAGACCGCAGAGTCTGGGCAGGGCCGCCGAATGGGGAAACTCTTGGGTTTTGAGTGGACAGATTTGTCCAGCTGGCCGAGGCTGGTGACTCTGCTGAATCGACCCACGGATCCTGCAAACCTGGCAGTCTTCCGTTTTCTCTTTGGGCTGTTGATGGTGCTGGACATTCCCCAGGAGCGAGGGCTCAGCTCCCTGGACCGCAGGTACCTGGACGGGCTGGAGGTGTGCCGCTTCCCCTTGCTGGATGCCCTGCGCCCGCTGCCACTTGACTGGATGTATCTGGTCTACACCGTCATGTTTCTGGGGGCCCTGGGCATGATGCTGGGCCTGTGCTACCGGATAAGCTGTGTGCTGTTCCTGCTGCCTTACTGGTATGTGTTTCTCCTGGACAAGACGTCGTGGAACAACCACTCCTATCTGTATGGTTTGCTGGCCTTTCAGCTGACGTTCATGGATGCCAACCGCTACTGGTCTGTGGACGGCCTGCTGAGTGCCCGGAAGAGGAATGCCCAGGTGCCCCTCTGGAACTACACAGTGCTGCGTGGCCAGGTCTTCATTGTGTACTTCGTTGCGGGCGTGAAGAAGCTGGATGCAGACTGGGTGGAGGGCTATTCCATGGATCGCCTGTCCCGGCACTGGCTCTTCAGTCCCTTCAAACTGGTGCTGTCCGAGGAGATGACCAGCCTGCTGGTGGTGCACTGGTGTGGACTGCTGCTCGACCTCTCCGCCGGCTTCCTGCTCTTCTTCGATGCCTCCCGGCCCGTGGGCCTTCTCTTCGTGTCCTACTTCCACTGCATGAACTCCCAGCTCTTCAGCATCGGGATGTTTCCCTACGTCATGCTGGCCAGCAGCCCTCTCTTCTGCTCCCCGGCGTGGCCCCGGAAGCTGGTGTCTCACTGTCCCAAAAGGCTGCAGGACCTGCTGCCCCTGCAGGCCGCCCCTCAGCCCAGTGCTTCCTGCCTGTCCACGAGGAGCTGGGCCGGGAGTGGCCGGAAGCCCGGGCTGCGCCATCAGCTGGGGGCGGCCTTCACCGTGCTCTACCTGCTGGAGCAGCTCTTCCTGCCCTACAGCCACTTTCTCACCCAGGGCTACAACAACTGGACCAATGGGCTCTACGGCTATTCCTGGGACATGATGGTGCATTCCCGCTCCCACCAGCACGTGAAGATCACCTACCGCGACGGCCGCACTGGCGAGCTGGGCTACCTGAACCCTGGGGTGTTCACCCAGAGCCGGCGCTGGAAGGACCACGCAGACATGCTGAAGCAATATGCCACTTGCCTGAGCCAGCTGCTTCCCAAGTACAATGTCACTGAGCCCCAGATCTACTTTGATATTTGGGTCTCCATCAATGAGCGCTTCCAGCAGAGGATTTTTGACCCTCGGATAGACGTGGTGCAGGCCGCCTGGTCTCCGTTCCGGCGCACACCATGGCTGCAGCCACTCCTGATGGACCTGTCTCCCTGGAGGAGCAAGCTGCAGGAGATCAAGAGCAGCCTGGACAACCACACTGAGGTGGTCTTCATCGCAGACTTCCCTGGTCTGCACCTGGAGAACTTTGTGAGCGAAGATCTGGGCAACACTAGCATCCAGCTGCTGCAGGGGGAGGTGGCCGTGGAGCTGGTGGCAGAGCAGAAGAATCAGTCGCTCCGGGAGGGAGAGCAGATGCAGTTGCCTGCAGGCCAGTACCACAAAGTGTACACCACGTCGCCCACGCCGTCCTGCTACATGTACATCTACGTCAACACCACGGAAGTCAGCCTGGAGCAAGACTTGGCGCGTCTGCAGGACCTGAAGGAGAAGGTGGAGAATGGCAGTGAGACAGGGCCGCTCCCTCCAGAGCTGCAGCCCCTGCTGGAGGGGGAAGTAGCC---GGGGGCCCGGAGCCAACGCCTCTGGTTCAGACCTTTCTTAGACGCCAGAGAAGGCTCCAGGAGATGGAGCGCAGGAGAAAGGCGCCCTTCCACCAGCGCCTGGGCCGCTTCTTGCTGCGAAAGCTCTATCTCTTTCGACGCAGTTTCTTGATGACCTGCATCTCACTTCGAAATCTGGCCCTGGGCCGCCCTCCCCTGGAGCAGCTGGCCCAGGAGGTGACTTATGCAAACTTGCGGCCCTTCGAGCCACCTGGAGAGTCAAGTCAAGCAGAAGTGGATCCTTCCAACAGGGACCTTCCTGAGTCCAACTCTGATCCTGATCACTCAGAGCTC---
>dasNov3
ATGGCTGGGGGTGCCCGGGGCGCGCGGGCCTTGCCCGGCGCAGATAAAGCACAGAAAGACAAGGCTGGACAGGCCTCAGGGCTCAGGCAGGGCAGCCGAATGGGGAAAATCTTGGGTGTGGAGTGGACAGATTTGTCCAGCTGGCAGAAGTTGGTGGCCTTGCTAAATCGACCAACTGATCCCGCAAGCCTGGCGGTCTTCCGTTTTCTTTTCGGGCTGATGATGCTGCTAGACATCCCCCAGGAGCGGGGGCTCAGCAACCTGGACCACAGATACCTGGATGGGCTGGACGTGTGCCGTTTCCCCTTGCTAAATGCCCTGCATCCACTTCCGCTGGACTGGATGTATCTTGTCTACACCATCATGTTCCTGGGGGCACTGGGCATGATGCTCGGCCTGTGCTACCGGCTGAGCTGTGTGTTATTCCTGCTGCCATACTGGTATGTGTTTCTCCTGGACAAGACGTCTTGGAACAACCACTCCTACCTGTACGGCTTGCTGGCCTTTCAGCTGACGTTCATGGATGCCAACCACTACTGGTCCGTGGATGGCTTGCTGCGTGCCCCAAAGAGGAACGCCCATGTGCCCCTCTGGAACTACGCTGTCCTGCGCGGCCAGATCTTCATTGTGTACTTCATTGCGGGTGTGAAAAAGCTGGATGCGGACTGGGTGGAAGGTTATTCCATGGAATACCTGTCCCGGCACTGGCTCTTCAGTCCCTTCAAGCTCGTGCTGTCTGAGGAGATGACCAGCCTGCTGGTGGTGCACTGGTGTGGGCTGCTGCTCGACCTCTCTGCTGGCTTCCTCCTCTTCTTCGATTCCTCACGAGCCATTGGCCTTCTCTTTGTGTCCTACTTCCACTGCATGAATTCCCAGCTCTTCAGCATTGGGATGTTCCCCTACGTCATGCTGGCCAGCAGCCCTCTCTTCTGCTCCCCCGAGTGGCCGCGGAAGCTGGTATCCCACTGCCCCAAAAGGCTGCAAGAACTGCTGCCCCTCAAGGCTGCCCCGCAGCCCAGTGCCTCCTGCGTGTATAAGAGGAGCCGGGCCAAGAGCGGCCAGAAGGCGGGGTTGCGCCATCACCTGGGAGCAGCCTTCACCCTGCTCTACCTCCTGGAGCAGCTTTTCCTGCCCTATTCCCACTTCCTCACCCAGGGCTATAACAACTGGACCAATGGGCTTTACGGCTACTCCTGGGACATGATGGTGCACTCCCGGTCCCACCAGCACGTGAAGATCACCTACCGTGATGGCCGCACCGGCGAGCTCGGCTACCTCAACCCTGGGGTGTTCACACAGAGCCGGCGATGGAAGGATCATGCAGACATGCTGAAGCAGTATGCCACTTGCCTGAACCGCTTGCTGCCCAAGTACAATGTCACTGATCCCCAGATCTACTTTGACATTTGGGTCTCCATCAATGACCGCTTCCAGCAGAGGATTTTTGACCCTCGCGTGGACATCGTGCAGGCTGCCTGGTCCCCGTTCCAGCGCACGCCCTGGCTGCAGCCGCTCCTGCTGGACCTGTCTCCCTGGAGGACGAAGCTACAGGAGATCAAGAGCAGCCTGGACAACCACACGGAGGTCGTCTTCATTGCTGACTTCCCTGGGCTGCACCTGGAGAATTTTGTGAGTGAAGACCTGGGCAACACCAGCATCCAGCTGCTACAGGGGGAGGTCACTGTGGAGCTGGTGGCTGAAGAGAAGAACCATACTCTCCGGGAGGGAGAGAAGATGCAGTTGCCTGCTGGTGAATACCATAAGGTGTATACGGTGTCACCCAGTCCTTCCTGCTACATGTACGTTTACGTCAACACCACAGAGGCTGCCCTGGAACGAGACCTGGCACAGCTGCAGGAACTCAAGGAGAGGGTGGAGAACGGAAGTGAAACAGGACCCCTGCCTCCAGAACTCCAGCCTTTGCTGGAGGGTGAAGTAAAA---GGAGGTCCTGAGCCAACTCCTCTGGTGCAGACCTTTCTCAAACGTCAGCAAACGCTCCAAGAGATTGAACGCCGGCGAAACAGACCTTTCCGTGAGCGAGTTTCACGCTTCCTGCTGCGAAAGCTCTATGTCTTTCGCCGCAGCTTCCTGATGACGTGTATCTCTCTTCGAAACCTGGTGCTAGGCCGCCCGCCCCTGGAGCAGCTGTCCCAAGAGGTGATTTATGCAAACTGGCGACCCTTTGAGCCAGCTGGAGAGTTGAGTCCTTCAAAC---------------------------------------------------------------
>micOch1
ATGGCTGTGCACCGTGACTCTGCACGGACCGCTACCTCCTCAGATAAAGTGCAGAAAAACAAGGCTGCACGGACATCAGGGCTCAGCCAGGGCAGCCGCATGGAGAAACTTTTGGGGTTTGAATGGACAGATTTAACCAGCTGGCAGAGTGTCGTGACCCTGCTTAACCGACCAACGGACCCCGCAAACCTGGCTGTCTTTCGTTTTCTTTTTGCGTTCTTGATGCTCCTGGACATTCCCCAGGAGCGGGGCCTTAGCTCCCTGGACCGAAAATACTTGGATGGGCTGGACGTGTGCCGCTTTCCCTTGCTGGATGCCTTGCGCCCTCTGCCGCTTGACTGGATGTACCTTGTCTACACCATCATGTTTCTGGGGGCACTGGGCATGATGCTGGGCCTGTGCTACCGGCTAAGCTGTGTGTTATTCCTGCTACCCTACTGGTACGTGTTTCTCCTGGACAAGACATCGTGGAACAACCACTCCTATCTATATGGTTTGTTGGCCTTTCAGTTGACGTTCATGGATGCAAACCATTACTGGTCTGTTGATGGCCTGCTGAATGCCCAGAAGAAAAATGTCCATGTGCCCCTTTGGAACTACACAGTCCTGAGAGGCCAAATCTTCATTGTGTATTTCATTGCGGGTGTGAAAAAGCTGGATGCAGACTGGGTTGAGGGCTACTCCATGGAGCATTTGTCCCGGCATTGGCTCTTTAGTCCCTTCAAGCTGGTGCTGTCCGAGGAGCTGACAAGCCTGCTGGTGGTGCACTGGTGCGGCCTGCTCCTCGACCTCTCAGCTGGCTTCCTGCTCTTCTTTGATGCCTCAAGATCCATTGGCCTCTTCTTCGTGTCCTACTTTCACTGCATGAACTCGCAGCTCTTCAGCATAGGCATGTTTCCCTATGTCATGCTGGCCAGCAGCCCCCTCTTCTGCTCAACTGAATGGCCACGGAAACTGGTAGCCCGATGCCCCAAATGGCTGCAAGAACTGCTGCCTACCAAAGATGCTCCTCGGCCCAGCCCTTGCTGTGTCTATAAGAGGACCCGGGCCAAGGCTGGTACAAAGGCGGGGCTGCGCCACCGGCTGGGAGCCATCTTCACCCTGCTCTACCTTCTGGAGCAGCTCTTCCTGCCGTACTCCCACTTCCTCACCCAGGGTTACAACAATTGGACAAACGGGCTGTACGGCTATTCCTGGGACATGATGGTACACTCTCGCTCCCACCAGCATGTAAAGATCACCTACCGCGATGGCCTCACAGGCGAGCTTGGCTACCTTAACCCTGGGGTATTCACACAGAGCCGGCGATGGAAGGACCATGCAGACATGCTGAAGCAATATGCCACTTGCCTGAGCCTGCTGCTTCCCAAGTACAATGTCACTGAGCCCCAGATCTACTTTGATATTTGGGTCTCCATCAATGACCGCTTCCAGCAGAGGCTTTTTGACCCTCGTGTGGACATCGTGCAGGCTGTCTGGTCCCCCTTCAAGCGCACACCTTGGGTGCAACCACTCTTGATGGACTTATCTCTCTGGAGGACCAAGTTACAGGATATTAAGAGCAGTCTGGACAACCACACTGAGGTGGTCTTCATTGCAGATTTCCCTGGTCTTCACCTAGAAAATTTTGTGAGTGAAGACCTGGGCAACACTAGCATCCAGCTGCTGCAAGGAGAGGTCACTGTGGAATTGGTGGCAGAACAGAAAAACCAGACTCTTCAGGCGGGAGAAAAAATGCAGTTGCCTGCTGGAGAGTACCATAAAGTCTATACTATATCATCGAGTCCCTCCTGCTATATGTACATCTATGTCAACACAACAGAGGTCGCACTGGAGCAGGACCTGGCATATCTGCAGGAATTAAAGGAGAAGGTGGAGAATGGAAGTGAAACAGGACCCCTGCCTCCAGAACTTCAGCCTATTTTGGAAGGGGAAGTAAAA---GGAGGTCTTGAGCCAACACCTTTGGTCCAGACCTTTCTAAGACGGCAGCGTCAACGCCAAGAAATCGAACGCCGGCGAAATAGCCCTTTCCATGAGCGATTCCTCCGCTTCTTGCTGCGAAAGCTGTATGTCTTTCGACGCAGCTTCCTGATGACTCGAATTTCACTCCGAAATCTGCTATTAGGCCGCCCTTCTTTAGAGCAGCTAGCCCAAGAGGTGACATATGCAAACTTGCGACCTTTTGAACCAGTTGATGAGTTAAGTGCTTCAAACACCGATTCTTCAAACCCTAATCCTTCAGAGCCAGATTCTGAGCATGTTCACTCTGAGTTG---
>criGri1
-------------------------------------------ATAAAGTACAGAAAAACAAGTCCGCACGGACATCAGGGCTCAGCCAGGGAAGCCGCATGGAGAAACTTTTGGGGTTTGAATGGACAGACTTATCTAGCTGGCGGAGATTCGTGACCCTACTTAACCGACCAACAGACCCCGCAAACCTGGCGGTCTTTCGTTTTCTCTTTGCGTTCTTGATGCTACTGGACATTCCCCAGGAACGGGGCCTTAGCTCCCTGGACCGAAAATACTTGGACGGGCTGGATGTGTGCCGCTTCCCCTTGCTGGATGCCTTGCGCCCACTGCCACTTGACTGGATGTATCTTGTCTACACCATCATGTTTCTGGGGGCACTGGGCATGATGCTGGGCCTGTGCTACCGGCTGAGCTGTGTGTTATTCCTGCTACCGTACTGGTACGTTTTTCTCCTGGACAAGACGTCGTGGAACAACCACTCCTATCTCTATGGTTTGTTGGCCTTTCAGTTGACATTCATGGATGCAAACCACTACTGGTCTGTGGATGGCCTGCTGAATGCCCAAAAGAAAAATGCCCACGTGCCCCTTTGGAATTACACAGTCCTGAGAGGCCAGATCTTCATTGTGTATTTCATTGCGGGTGTGAAAAAGCTGGATGCTGACTGGGTTGAGGGCTACTCCATGGAACACTTGTCCCGGCATTGGCTCTTTAGTCCCTTCAAGCTGGTGTTGTCTGAGGAGCTCACAAGCCTGCTGGTGGTACACTGGTGTGGTCTTCTGCTTGACCTCTCAGCTGGCTTCCTGCTGTTTTTTGATGCCTCAAGACCCATTGGCCTCGTCTTTGTGTCTTACTTCCACTGCATGAATTCGCAGCTCTTCAGCATAGGTATGTTTCCCTACGTCATGTTGGCCAGCAGCCCCCTCTTCTGCTCAACTGAATGGCCTCGGAAGCTGGTAGCCCGGTGCCCCAAAAGGCTGCAAGAGCTGCTGCCCACCAAAGATGCTCCTCGGCCCAGTGCTTCCTGTGTATATAAGAGGGCCCGGGCCAAAGCTGGTCAAAAGCTGGGGCTGCGCCACCAGCTGGGAGCTGTCTTCACCCTGCTCTACCTTCTGGAGCAGCTCTTCCTGCCGTATTCCCATTTCCTCACTCAGGGTTACAACAACTGGACAAACGGGCTGTATGGCTATTCTTGGGACATGATGGTACACTCCCGCTCCCACCAGCATGTAAAGATCACCTACCGTGATGGCCTCACTGGCGAGCTTGGCTACCTTAACCCTGGGGTATTCACACAGAGCCGGCGATGGAAGGATCACGCAGACATGCTGAAGCAATATGCCACTTGCCTGAGCCTCCTGCTTCCCAAGTACAATGTCACTGAGCCCCAGATCTACTTTGATATTTGGGTCTCCATCAATGACCGCTTCCAGCAGAGGCTTTTTGACCCTCGTGTGGACATCGTGCAGGCTGTCTGGTCCCCCTTCCAGCGCACACCTTGGGTACAACCACTCTTGATGGACTTATCTCCCTGGAGGACCAAGTTACAGGACATTAAGAGCAGTCTGGACAACCACACTGAGGTGGTCTTCATTGCAGATTTCCCTGGGCTTCACCTGGAGAATTTTGTGAGTGAAGACCTGGGCAACACTAGCATCCAGCTGCTGCAGGGAGAGGTCACTGTGGAATTGGTGGCAGAACAGAAAAATCAGACTCTTCAGGAGGGAGAAAAAATGCAGTTGCCTGCTGGAGAGTACCATAAAGTCTACACTATATCATCTAGTCCTTCCTGCTATATGTACGTCTATGTCAACACTACAGAGGTCGCATTGGAGCAAGACTTGGCATATCTGCAAGAATTAAAGGAAAAGGTGGAGAACGGAAGTGAAACAGGGCCCCTGCCTCCAGAACTTCAGCCTCTTTTGGAAGGGGAAGTAAAA---GGGGGCCCTGAGCCAACACCTCTGGTCCAGACCTTTCTAAGACGGCAGCGGAAACTCCAAGAGATTGAACGCCGGCGAAATAGCCCTTTTCATGAGCGATTCCTCCGCTTCTTGATGCGAAAGCTGTATGTCTTTCGACGCAGCTTCCTGATGACTCGAATTTCACTCCGAAATCTGCTATTAGGCCGTCCTTCCCTAGAGCAGCTAGCCCAAGAGGTGACATATGCAAACTTGCGACCATTCGAACCAGTTGATGAGTCAAGTGCTTCAAACACCGATTCTTCAAACCCTAATCCTCCAGAGCCAGATTCTGAGCATGTTCACTCTGAGTTCT--
>mm10
ATGGCTGTGCACCGCGGCTCCGCACTGGTTGCTCCCGCCTCAGATAAAGTACAGAAAAACAAGTCTGCACAGACATCAGGACTGAAACAGGGCAGCCGAATGGAGAAAATTTTAGGGTTTGAATGGACAGATTTATCTAGCTGGCAGAGTGTCGTGACCCTGCTTAACAAACCAACGGACCCTGCAAACCTGGCTGTCTTTCGTTTTCTCTTTGCTTTCTTGATGCTGCTGGACATTCCCCAGGAACGCGGCCTTAGCTCCCTGGACCGAAAATACTTGGATGGGCTGGATGTGTGCCGTTTCCCCTTGCTGGATGCCTTGCGCCCACTGCCACTGGACTGGATGTATCTTGTCTACACCATCATGTTTCTGGGGGCACTGGGCATGATGCTGGGGCTATGCTACCGGCTAAGCTGTGTGTTATTCCTGCTACCGTACTGGTACGTGTTTCTCCTGGACAAGACTTCGTGGAACAATCACTCCTATCTGTATGGTTTGTTGGCCTTTCAGTTGACATTCATGGATGCAAACCACTACTGGTCTGTGGATGGCTTGCTGAATGCCCGAAAGAAGAATGCTCACGTGCCCCTTTGGAACTACACAGTTCTGCGTGGCCAGATCTTCATCGTGTACTTCATCGCGGGTGTGAAGAAGCTCGATGCTGACTGGGTTGGGGGCTACTCCATGGAGCACCTGTCCCGGCACTGGCTCTTCAGTCCCTTCAAGCTGGTGTTGTCGGAGGAGCTGACAAGCCTGCTGGTAGTACACTGGTGTGGGCTTCTCCTTGACCTCTCGGCTGGCTTCCTGCTCTTCTTTGATGCCTCCAGACCCGTCGGCCTGTTCTTCGTGTCCTACTTTCACTGCATGAACTCGCAGCTCTTCAGCATCGGGATGTTTCCCTATGTCATGCTGGCCAGCAGCCCTCTCTTCTGCTCAGCTGAATGGCCTCGGAAGTTGGTAGCCCGATGCCCGAAAAGGCTGCAAGAGCTGCTGCCCACCAAAGCCGCTCCTCGGCCTAGTGCTTCCTGTGTGTATAAGAGGTCCCGGGGCAAAGCTGGCCCGAAGCCCGGGCTGCGCCACCAGCTGGGAGCCATCTTCACCCTGCTCTACCTCCTAGAGCAGCTCTTCCTGCCCTATTCCCACTTCCTGACCCAGGGTTACAATAACTGGACAAATGGGCTGTATGGCTATTCCTGGGACATGATGGTGCACTCCCGCTCCCACCAGCACGTAAAGATCACCTACCGCGACGGCCTCACGGGCGAGCTGGGCTACCTTAACCCTGGGGTATTCACACAGAGCCGGCGATGGAAGGATCATGCAGACATGCTGAAGCAATATGCCACTTGCCTGAGCCTCCTGCTTCCCAAGTACAATGTCACTGAGCCCCAGATCTACTTTGATATTTGGGTCTCCATCAATGACCGCTTCCAGCAGAGGCTTTTTGACCCTCGTGTGGACATCGTGCAGGCTGTCTGGTCCCCCTTCCAGCGCACACCTTGGGTGCAGCCACTCTTGATGGATTTATCTCCCTGGAGGACCAAGTTACAGGATATTAAGAGCAGTCTGGACAACCACACCGAGGTGGTCTTCATTGCAGATTTCCCTGGGCTTCACTTGGAGAATTTTGTGAGTGAAGACCTGGGCAACACTAGCATCCAGCTGCTGCAGGGAGAAGTCACCGTGGAATTGGTGGCAGAACAGAAAAATCAGACTCTTCAAGAAGGAGAGAAAATGCAGTTGCCTGCTGGAGAGTACCATAAAGTCTATACTGTATCATCTAGTCCTTCCTGCTACATGTACGTCTATGTCAACACTACAGAGGTCGCACTGGAGCAAGACCTGGCATATCTGCAAGAATTAAAGGAGAAGGTGGAGAACGGAAGTGAAACAGGGCCCCTGCCTCCAGAACTTCAGCCTCTTTTGGAAGGGGAAGTAAAA---GGGGGCCCTGAGCCAACACCTCTGGTCCAAACTTTTCTCAGACGACAGAGGAAGCTCCAAGAAATTGAACGCAGGCGAAATAGCCCTTTCCATGAGCGATTTCTCCGCTTCGTGCTGCGAAAGCTCTACGTCTTTCGACGCAGCTTCCTGATGACTCGAATTTCACTCCGAAACCTGCTATTAGGCCGCCCTTCCCTAGAGCAACTAGCCCAAGAGGTGACATATGCAAACTTGCGACCATTTGAACCAGTTGATGAGTCAAGTGCTTCAAACACAGATTCTTCAAAT---CACCCGTCAGAGCCAGATTCTGAGCATGTTCACTCTGAGTTC---
>rn6
ATGGCTGTCCACCGTGGCTCTGCACGAGCTGCTCCCGCCTCAGATAAAGTACAGAAAAACAAGCCTGCACAGACATCGGGGCTGAAACAGGGCAGCCGAATGGCGAAAATTTTTGGGTTTGAATGGGCAGATTTATCCAGCTGGCAGAGTGTCGTGACCCTACTTAACCGACCAACGGACCCTGCAAACCTGGCTGTCTTCCGTTTTCTCTTTGCATTCTTGATGCTGCTGGACATCCCCCAGGAACGGGGCCTTAGCTCCCTGGACCGAAAATACTTGGATGGGCTGGATGTGTGCCGCTTCCCCTTGCTGGATGCCTTGCGCCCACTGCCACTTGACTGGATGTATCTCGTCTACACCATCATGTTTCTGGGGGCACTGGGCATGATGCTGGGCCTGTGGTACCGGCTAAGCTGTGTGTTATTCCTGCTACCATACTGGTACGTGTTTCTCCTGGACAAGACATCGTGGAACAATCACTCCTATCTGTATGGTTTGTTGGCCTTTCAGTTGACATTCATGGATGCAAACCACTACTGGTCTGTGGATGGCCTGCTGAGTGCCCAAAAGAAGAATGCTCACGTGCCCCTTTGGAACTACACAGTCCTGCGTGGCCAGATCTTCATTGTGTATTTCATTGCGGGTGTGAAAAAGCTGGATGCTGACTGGGTTGAGGGCTACTCCATGGAGCATTTGTCCCGGCACTGGCTTTTTAGTCCCTTCAAGCTAGTGTTGTCGGAGGAGCTGACAAGCCTGCTGGTGGTACACTGGTGTGGGCTTCTCCTTGACCTCTCGGCTGGCTTCCTGCTCTTCTTCGATGCCTCCAGACCCATTGGCCTCGTCTTCGTGTCCTACTTTCACTGCATGAACTCGCAGCTCTTCAGTATAGGTATGTTCCCCTATGTCATGCTGGCCAGCAGCCCTCTCTTCTGCTCAGCTGAATGGCCTCGGAAGCTGGTAGCCCGATGCCCGAAAAGGCTGCAAGAGCTGCTGCCTGCCAAAGCTGCTCCTCGGCCTAGTGCTTCCTGTGTGTATAAGAGGGCCCGGGCGAAAGCTGGTCAAAAGCCAGGCCTACGCCACCATCTGGGAGCTGTCTTCACCCTGCTCTACCTTCTGGAGCAGCTCTTCCTGCCCTATTCCCATTTCCTCACGCAGGGTTACAACAACTGGACGAATGGGCTGTATGGCTATTCCTGGGACATGATGGTGCACTCCCGCTCCCACCAGCATGTAAAGATCACCTACCGTGATGGCCTCACTGGAGAGCTGGGCTACCTTAACCCTGGGGTATTCACACAGAGCCGGCGCTGGAAGGACCATGCAGACATGCTGAAGCAATATGCCACTTGCCTGAGCCTCCTGCTTCCCAAGTACAATGTCACTGAGCCCCAGATCTACTTTGATATCTGGGTCTCCATCAATGACCGCTTCCAGCAGAGGCTTTTTGACCCTCGCGTGGACATCGTGCAGGCCGTGTGGTCCCCCTTCCGGCGCACGCCTTGGGTGCAGCCACTCTTGATGGACTTATCTCCCTGGAGGACCAAGTTACAAGACATTAAGAGCAGTCTGGACAACCACACTGAGGTGGTCTTCATTGCAGATTTCCCTGGGCTTCACTTGGAGAATTTTGTGAGTGAAGACCTGGGCAACACCAGCATCCAGCTGCTGCAGGGAGAAGTCACTGTGGAATTGGTGGCAGAACAGAAAAACCAGACTCTTCGAGAAGGAGAGAAAATGCAGTTGCCTGCTGGAGAGTACCATAAAGTCTATACTGTATCATCTAGTCCTTCCTGCTACATGTACGTCTATGTCAACACTACAGAGGTCGCACTGGAGCAAGACCTAGCATATCTGCAAGAATTAAAGGAGAAGGTGGAGAACGGAAGTGAAACAGGGCCCCTGCCTCCAGAACTTCAGCCTCTTTTGGAAGGGGAAGTAAAA---GGGGGCCCTGAGCCAACACCTCTGGTCCAAACCTTTCTGAGACGGCAGAGGAAGCTCCAAGAAATTGAACGAAGGCGAAATAGCCCTTTGCATGAGCGCTTCCTCCGCTTTGTGCTGCGGAAGCTGTATGTCTTTCGACGCAGCTTCCTGATGACTCGAATTTCACTTCGAAACCTGCTATTTGGCCGCCCTTCCCTAGAGCAATTAGCCCAAGAGGTGACATATGCAAACTTGCGACCATTTGAACCAGTTGATGAGTCAAGTGCTTCAAACACAGATTCTTCCGATCCTCATCCTTCAGAGCCAGATTCTGAGCATGTTCACTCTGAGCTC---
>sorAra2
ATGGCCGCGTTGGCGGGGTCGGCTCGGGCCGCGCCCGATCCAGGTCAAGTACAAAAAGCAAAGGTTGGACAGACCTCAGGACCCAGGCAGGGAGGCTGGATGGGCAAACTGCTGGGTTTTGACGGGACTGACTTGTCCAGCTGGGAGAGGCTGGTGAGCCTGCTGAATCGACCCACGGATCCTGCAGGCCTGGCTGTCTTCCGTTTTCTCTTTGGGCTGCTAATGGTGCTGGACATCCCCCAGGAGAGGGGCCTCAGCTCCCTGGATCGAAGATACTTGGATGGACTGGACGTGTGCCGCTTTCCCTTGCTGGACGGCCTGCAACCACTGCCACTTGACTGGATGTACCTTGTCTATACCATCATGTTCCTGGGGGCACTGGGCATAATGCTGGGCCTTTGCTACCGGCTAAGCTGTGTGTTATTCCTGCTCCCGTACTGGTATGTGTTCCTCCTGGACAAGACGTCGTGGAACAACCACTCCTACCTGTATGGTTTGTTGGCCTTTCAGCTGACCTTTGTGGATGCAAACCGCTACTGGTCTGTGGATGGCCTCCTGCATCCCCGCAAGCGGAACACCCATGTGCCTCTCTGGAACTATGCCGTGCTGCGTGGCCAGATCTTCATCGTGTACTTCATTGCCGGTGTGAAAAAGCTGGATGCAGACTGGGTTGGAGGCTATTCCATGGAGTATTTGTCTCGGCACTGGCTCTTCAGTCCCTTCAAACTGGTGCTGTCTGAGGAGATGACTAGTCTCCTGGTGGTACACTGGTGCGGACTGATGCTGGACCTCTCGGCTGGTTTCCTGCTACTCTTTGATGCCTCAAGACCCGTTGGCCTCTTCTTCGTGTCCTACTTCCATTGCATGAATTCTCAGCTGTTCAGCATCGGTATGTTCTCCTACGTCATGCTGGCCAGCAGCCCTCTTTTCTGCTCTCCTGAGTGGCCTCGGAAGCTGGTATCCTGTTGGCCCCAAATGCTGCAAGAACTGGGGCCCCTGCAGGCTGCCCCTCAACCCAGTGCTTCTTGCGTATATAAGAGGAGGCGGGCCAGAGGCAGCCAGAAACCAGGCCTGCGCCACCAGCTGGGCACGGCCTTCACCCTCCTCTACCTCCTGGAGCAGCTCTTCCTGCCCTACTCCCACTTCCTCACCCAGGGCTATAACAACTGGACCAACGGGCTGTACGGCTACTCCTGGGACATGATGGTGCATTCCCGCTCCCACCAGCATGTGAAGATAACCTACCGTGACGGCCGCACGGGAGAGCTGGGCTACCTTAACCCGGGGGTATTCACACAGAGCCGGCGATGGAAGGATCACGCAGACATGCTGAAGCAATATGCCACTTGCCTGAGCCATCTGCTTCCCAAGTACAATGTCACTGAGCCCCAGATCTACTTTGATATTTGGGTCTCCATCAATGACCGCTTCCAGCAGAGGATATTTGACCCTCGTGTGGACATCGTGCAGGCCGCTTGGTCCCCCTTCCGGCCAACCCCTTGGCTGCAGCCACTGTTGATGGACTTGTCTCCCTGGAGGACCAAGTTACAGGAAATCAAGAACAGCCTGGACAACTACACTGAAGTGGTGTTCATTGCAGATTTCCCAGGGCTGCACCTGGAGAATTTCGTGAGTGAGGACCTGGGCAACACTAGCATCCAGCTGCTCCAGGGGGAGGTGACTGTGGAACTATTGGCAGAACAGAAGAATCAGACTCTTAAGGAGGGAGACAAAATGCAGTTGCCTTCTGGTGAGTACCATAAGGTGTATACGACATCACCCACTCCTTCCTGCTACATGTACATCTATGTCAACACTACAGAGGTCGCCCTGGAGAAGGACTTGGCATACCTGCAAGAATTGAAGGAGAAGGTTGAGAATGGAAGTGAAACGGGGCCTCTACCTCCAGAGCTGCAGCCCCTGCTGGAAGGGGAAGTCAGA---GGGGGCCCAGAGCCAACTCCTTTGGTTCAGACCTTTCTTAGACGACAGCGAAGACTCCAGGAGCTTGAACGGCGGCGGAATACCCCCTTTCACGAGCGGCTTTTCCGCTTCTTCCTGCGAAAGCTTTATGTCTTCCGTCGCAGCTTCCTGATGACTTGTATTTCACTTCGGAATCTGGCATTAGGCCGTCCATCCCTGCAGCAGCTGGCCCAAGAGGTGACATACGCAAACTTGAAGCCTTTTGAGCCAGCTGGAGAGCCAAGCCCTCCAAACACAGATTCTTCAGATTCTAATCCTACTGAGCCAGATTCTGAACACGTTCACTCAGAGTTC---
