# Supplementary material for: Six reference-quality genomes reveal evolution of bat adaptations
Source: Nature. 2020 Jul 22;583(7817):578–84. doi: 10.1038/s41586-020-2486-3 (PMC8075899; doi:10.1038/s41586-020-2486-3)
Supplement: Supplementary file 6 — Alignments of 12,931 protein-coding genes across 48 mammals. [file 41586_2020_2486_MOESM6_ESM.gz › suppDataFile/ENST00000355451.aln.fasta]

>musFur1
------------------------------------------------------------------------------------------------------------------------------------------------------------------------------------------------GTGTTCACAGCCTTCGAGCACATGGCCCGGCAGGACGACGAGAAGAGGAGGAAGGAGCTGGAGGAGAAGGCCAGGAGGAAGGAGGCAGAGGAGGCC---------GAGGCCACGGCTGCTGAGCAGGAG---------CCAGTCCCGGCCCCG------------------GGACAGGAGGTGGAGGTCGGCCCCGGGGCAGACTCA------GGCGGG---------------------------CTTCCGGGACCA------------CGGGGTGCC---GGACTGGAGGTAGCCCCCGGCTCGGAGGAG---GCAGAGCCACCAGGAGCTCAGGCGGGGGCCGCCGAACTTCCAGAGGAACCCCCGGCCCTTCCCAAGAGGCAGGAGCAGTTCCAGAGAAACCCTGACAGCTACAACGGAGCCGTGCGCGAGAACTACACCTGGTCGCAGGACTACACCGATCTGGAGCTCAAGGTGCCCGTGCCCAAGCACGTGGTGAAGGGCAGGCAGGTCTCGGTGGCCCTGAGCAGCAGCTCTATCCGGGTGGCTGTGCTGGAGGAGGATGGGGAGCACGTCCTCATGGAAGGGAAGTTCACGCACAAGGTCAACACTGAGAGCTCCCTGTGGAGCTTGGAGCCTGGCAAGTGCGTCCTGGTG---------------------AGCTTGAGCAAGGTGGGCGAGTACTGGTGGAGCGCTGTCCTGGAGGGCGAGGAGCACATCGACATCGACAAGATCAACAAGGAGCGCTCCATGGCCACGGTGGACGAGGAGGAGCACGCCGTACTGGACAGGCTCACCTTCGACTACCACCAAAAGCTGCAGGGCAAGCCGCAGAGCCATGAGCTGAAAGTCCATGAGATGCTGAAGAAGGGCTGGGATGCTGAAGGCTCCCCCTTCCGAGGCCAGCGATTCGACCCGGCCATGTTCAACATCTCCCCGGGGGCCGTGCAGTTC------
>felCat8
------------------------------------------------------------------------------------------------------------------------------------------------------------------------------------------------GTGTTCACAGCCTTTGAGCACATGGCGCGCCAGGATGACGAGAAGAGGAGGAAGGAGCTGGAGGAGAAGGCCAGGAGGAAGGAGGTGGAGGAGGCC---------GCGGTGGCTGCAGCCGAGCAGGAG---------CCAGTGCCGGCCGCG------------------GGGCAGGAGGTGGAGGTCGGCCCCAGCACAGACCCC------GGGCCTCCAGGA---------------------CCACCGGGACCC------------CGGGACGCT---GAGCCGGCAGTGGCCCCCAGCTCAGTGGAG---GCAGAGCCTGCGGGAGCATGTGCAGGTGCCACGGAGGCTGCGAAAGGGCCACCAGCCCTTCCCAGGAGGCAGGAGCAGTTCCAGAGAAACCCCGACAGCTACAATGGCGCCGTGCGTGAGAACTACACCTGGTCGCAGGACTACACTGACCTGGAGCTCAAGGTGCCGGTGCCCAAGCACGTGGTGAAGGGCAGGCAGGTCTCAGTGGCCCTGAGCAGCAGCTCCATCCGGGTGGCCGTGCTGGAGGAAGCTGGGGAGCACGTCCTCATGGAAGGGAAGTTCACCCACAAAGTCAATACTGAGAGCTCCCTCTGGAGCCTGGAGCCTGGGAAGTGCGTTCTGGTG---------------------AGCCTGAACAAGGTGGGTGAGTACTGGTGGAGCGCGGTCCTGGAGGGTGAGGAGCACATCGACATCGACAAGATCAATAAGGAGCGTTCCATGGCCACGGTGGACGAGGAGGAGCATGCGGTGCTGGATAGGCTCACCTTTGACTACCACCAGAAGCTGCAGGGCAAGCCGCAGAGCCATGAGCTGAAAGTCCATGAGATGCTGAAGAAGGGGTGGGACGCAGAAGGCTCTCCCTTCCGAGGCCAGCGGTTTGACCCAGCCATGTTCAACATCTCCCCGGGGGCCGTGCAGTTT------
>tupChi1
ATGGAGCCCGGGGCGGCCGAGCTGTACGACCAGGCCCTGCTGGGCATCCTGCAGCATGTGGGCAACGTCCAGGACTTCCTGCGCGTGCTCTTCGGTTTCCTCTACCGCAAGACCGATTTCTACCGCCTGCTGCGCCACCCGTCTGACCGCATGGGCTTCCCGCCCGGGGCCGCACAGGCCCTGGTGCTGCAGGTGTTTAAAACCTTTGACCACATGGCCCGTCAGGATGATGAGAAGAGGAGGAAGGAACTTGAAGAGAAAATCAGACAGAAGGAAGAAGAG---------------GCAGCAGCTGCAGCTGAGAAGGAG---------CCAACCCCGGTCCCAGCCCTGGCTCCAGTTCCAGTCCAGGAAATAGAGATTGACTCGACCACAGAAGCA------GATAGGCCTGCGGAAGCAGAGAACGTGCAG---CCTCCAGGTCTA------------CAGGCCACA---GAGCAGGAGGTGGCCCGAGGCTCAAAGGAG---GCAGAAGCTCCAAGAGCAGTTACTGGGACTCCTGAAGTCTCTCGGGAACCACCAGCTCTTCCCAGGATTCAGGAGCAGTTCCAGAAAAACCCTGATAGCTACAATGGTGCTGTCCGTGAGAACTACACCTGGTCGCAGGACTATACTGACCTGGAGGTCAGGGTGCCGGTGCCCAAGCATGTGGTGAAGGGAAAGCAGGTCTCGGTGGCCCTTAGCAGTGGCTCTATCCGTGTGGCCATGCTGGAGGAGAACGGGGAGCGCGTCCTCATGGAGGGGAAGCTCACCCACAAGATCAATACTGAGAGTTCCCTCTGGAGTCTTGAACCAGGAAAATGTGTTTTGGTG---------------------AACCTGAGCAAGGTGGGCGAGTACTGGTGGAGTGCCATCCTGGAGGGAGAAGAGCCTATTGACATTGACAAGATCCACAAGGAGCGCTCCATGGCCACTGTGGACGAGGAAGAACAGGCAGTGCTGGACAGGCTCACCTTCGACTACCACCAGAAGCTGCAGGGCAAGCCACAGAGCCATGAGCTGAAAGTCCATGAGATGCTGAAGAAGGGGTGGGATGCAGAAGGCTCTCCCTTCCGAGGCCAGCGATTCGACCCGGCCATGTTCAACATCTCCCCGGGGGCTGTGCAGTTT------
>HLmyoMyo6
ATGGAGCCCGGGGCGGCCGAGCTGTACGACCAGGCCCTGCTGGGCATCCTGCAGCATGTGGGCAACGTCCAGGATTTCCTGCGCGTGCTCTTCGGCTTCCTCTACCGCAAGACGGACTTCTACCGCCTGCTGCGCCACCCGACGGACCGTATGGGCTTCCCGCCCGGGGCCGCGCAGGCGCTGGTGCTGCAGGTGTTCCAGAACTTTGACCGCATGGCTCGCCAGGATGATGAAAAGAGGAGGAAGGAGCTGGAGGAGAAGATGAGGAGGAAGGAGGCGGAGGCTGCGGAGGCAGAAGCTGCAGCCTCGGGGGAGCAGGCG---------CCTGTCCCTGCCCCA------------------GAGCTGGAGGTGGAGGTCAAC---ACCACAGACGCG------------------------------------------------------------------------------------------------------GAC------------------------ACGGGTGCTGCTCAGACCCCGAGGGAACCCCCACCTCTTCCCAGGAGACAGGAGCAGTTCCAGAGAAACCCCGACAGCTACAACGGAGCCGTGCGGGAGAACTACACCTGGTCCCAGGACTACACTGACCTGGAGCTCAAGGTGCCGGTGCCCAAGCACGTGGTGAAGGGCAGGCAGGTCTCAGTGGCCCTCAGCAGCAGCTCCATCCGCGTGGCCGTGCTGGAGGAGCGCGGGGAGCGCGTCCTCATGGAGGGGAAGTTCACGCACAAGGTCAACACGGAGAGCTCTCTGTGGAGCCTGGAGCCCGGGAAGTGCGTCCTGGTG---------------------AGCCTGAACAAGGCGGGCGAGTACTGGTGGAGCGCCGTCCTGGAGGGCGAGGAGCCCATCGACATCGACCAGATCAACAAGGAGCGCTCCATGGCCACGGTGGGCGAGGAGGAGCACGCCGTGCTGGACCGGCTCACCTTCGACTACCACCAGAAGCTGCAGGGGAAGCCCCAGAGCCACGAGCTGAAAGTCCATGAGATGCTGAAGAAGGGGTGGGACGCTGAAGGTTCTCCCTTCCGAGGCCAGCGATTCGACCCGGCCATGTTCAACATCTCCCCAGGGGCTGTGCAGTTT------
>HLmolMol2
ATGGAGCCCGGGGCGGCCGAGCTGTACGACCAGGCCCTGCTGGGCATCCTGCAGCACGTGGGCAACGTCCAGGACTTCCTGCGCGTGCTCTTCGGCTTCCTCTACCGCAAGACCGACTTCTACCGCCTGCTGCGCCGCCCGTCCGACCGGATGGGCTTCCCGCCCGGGGCCGCGCAGGCGCTGGTGCTGCAGGTGTTCCAGACCTTTGACCGAATGGCTCGTCAGGATGATGAGAAGAGGAGGAAGGAGCTGGAGGAGAAGATGAGGAAGAAGGAGGAGGCAGAGGCC---------------ACAATGGCAGAGCAGGAG---------CCCGTCCCTGCCCCA------------------GTTCTGGAGGTGGAGGTAAACTCCACCACGGACGCGGCCTCAGGTGGGCCGGTGGAG------------------CCTCAAGGCCAG------------CAGGGTGCT---GTGCCGGAGGTGGTCCTGGGCTCCCAGGAGGACGCAGAGCCACCGGGCTCCGACATGGGTGCTGCCCAGGCCCGGAGGGAACCCCCGACTCTTCCCAAGAGGCAGGAGCAGTTCCAGAGAAACCCCGACAGCTACAACGGAGCTGTGCGTGAGAATTACACCTGGTCGCAGGACTACACCGATCTGGAGCTCAAGGTGCCGGTGCCCAAGCACGTGGTGAAGGGCAGGCAGGTCTCGGTGGCCCTCAGCAGCAGCTCCATCCGGGTGGCCGTGCTGGAGGAGAGTGGGGAGCGGGTCCTCGTGGAAGGGAAGTTCACCCACAAGGTCAACACCGAGAGCTCTCTGTGGAGCCTGGAGCCTGGGAAGTGTGTTCTGGTG---------------------AGCCTGAACAAGGCGGGCGAGTACTGGTGGAGCGCCGTCCTGGAGGGCGAGGAGCACATTGACATCGACCAGATCAACAAGGAGCGCTCCATGGCCACCGTGGACGAGGAGGAGCACGCCGTGCTGGACAGGCTCACTTTCGACTACCACCAGAAGCTGCAGGGGAAGCCACAGAGCCACGAGCTGAAAGTCCATGAGATGCTGAAGAAGGGGTGGGACGCCGAAGGTTCTCCCTTCCGAGGCCAGCGGTTCGACCCGGCCATGTTCAACATCTCCCCGGGGGCTGTGCAGTTTCAG---
>HLrhiFer5
ATGGAGCCCGGGGCGGCCGAGCTGTACGACCAGGCCCTGCTGGGCATCCTGCAGCACGTGGGCAACGTCCAGGACTTCCTGCGCGTGCTCTTCGGCTTCCTCTACCGCAAGACCGACTTCTACCGCCTGCTGCGCCACCCGTCCGACCGCATGGGCTTCCCGCCGGGGGCCGCGCAGGCGCTGGTGCTACAGGTGTTCAGAACCTTTGACCACATGGCCCGTCAGGACGATGACAAGAGGAGGAAAGAGTTGGAGGAGAAGACGAGGCGGGAGGACGAG------------------------GCAGCTGCAGAGCAGGAG---------CTGGAGGCTGGCCCC------------------ACTGCGGACGCGGACACGGAC------------------------------------------------------CCCGCCGGCCCC------------------------GAGCAGGAG------------------GAG---GCGGAGCCACCGGGCGCAGACGCGGGCGCTGTGGAGGCCCCGAGGGAGCCCCCAGCCCGCCCCAAGGGACAGGAGCAGTTCCAGAGGAACCCCGACAGCTACAACGGTGCTGTGCGCGAGAACTACACCTGGTCGCAGGACTACACAGACCTGGAGCTCAAGGTGCCGGTGCCCGAGCACGTGGTGAAGGGCAGGCAGGTCTCAGTGGCCCTTGGCAGCAGCTCCATCCGGGTGGCCGTGATGGAGGAAAATGGGGAGCGTGTCCTGATGGAGGGGAAGTTCACCCACAAGGTCAACACCGAGGGCTCTGTCTGGAGCCTGGAGCCCGGGAAGTGCATTCTGGTG---------------------AGCCTGAACAAGGCGGGGGAGTACTGGTGGAGCGCCGTGCTGGAGGGCGAGGAGCCCATCGACATCGACCAGATCAACAAGGAGCGCTCCATGGCCACCGTGGACGAGGAGGAACACGCCGTCCTGGACAGGCTCACCTTCGACTACCACCAGAAGCTGCAGGGCAAGCCGCAGAGCCACGAGCTGAAAGTCCATGAGATGCTGAAGAAGGGGTGGGACGCTGAAGGCTCTCCCTTCCGAGGCCAGCGGTTCGACCCGGCCATGTTCAACATCTCCCCGGGGGCCGTGCAGTTC------
>ailMel1
NNNNNNNNNNNNNNNGCCGAGCTGTACGACCAGGCCCTGCTGGGCATCCTGCAGCACGTGGGCAACGTCCAGGACTTTCTGCGCGTGCTCTTCGGCTTCCTCTACCGCAAGACCGACTTCTACCGTCTGCTGCGCCACCCGTCCGACCGCATGGGCTTCCCGCCCGGGGCGGCGCAGGCCCTGGTGCTGCAGGTATTCACAGCCTTCGACCACATGGCCCGTCAGGACGATGAGAAGAGGAGGAAGGAGCTGGAGGAGAAGGCCAGGAGGAAGGAGGCAGAGGAGGCC---------------GTGACCGCCGAGCAGGAG---------CCGGTCCCAGCCCCG------------------GGCCAGGAGGTGGAGGTTGGCCCCGGCGCAGACTCG------GGCGGGCCTCAGGGA------------------CCCCCAGGCCCA------------CGGGGTGCC---GGGCCGGAGGTGGCCCCCAGCTCGGGGGAG---GCAGAGCCACCGGGAGCTCAGTCGGGTGCTGCCGAACTTCCGAAGGAGCCCCCAGCTCTTCCCAAGAGGCAGGAGCAGTTCCAGAGAAACCCCGACAGCTACAACGGTGCCGTGCGTGAGAACTACACCTGGTCGCAGGACTACACTGACCTGGAGCTCAAGGTGCCGGTGCCCAAGCACGTGGTGAAGGGCAGGCAGGTCTCGGTGGCCCTGAGCAGCAGCTCCATCCGGGTGGCTGTGCTGGAGGAGGAGACGGAGCATGTCCTCATGGAAGGGAAGTTCACGCACAAGGTCAACACTGAGAGCTCTCTCTGGAGCCTGGAGCCTGGCAAGTGCGTCCTGGTG---------------------AGCCTGAACAAGGTGGGCGAGTACTGGTGGAGCGCAGTCCTGGAGGGCGAGGAGCACATCGACATTGACAAGATCAACAAGGAGCGCTCCATGGCCACGGTGGACGAGGAGGAGCACGCCGTGCTGGACAGGCTCACCTTTGACTACCACCAGAAGCTGCAGGGCAAGCCGCAGAGCCATGAGCTGAAAGTCCATGAGATGCTGAAGAAGGGGTGGGATGCTGAAGGCTCCCCCTTCCGAGGCCAGCGATTCGACCCGGCCATGTTCAACATCTCCCCGGGGGCTGTGCAGTTT------
>HLphyDis3
ATGGAGCCCGGGGCAGCCGAGCTGTACGATCAGGCCCTGCTGGGCATCCTGCAGCACGTGGGCAACGTCCAGGACTTCCTGCGCGTGCTCTTCGGCTTCCTCTACCGCAAGACCGACTTCTACCGCCTGCTGCGCCACCCCTCCGACCGCATGGGCTTCCCGCCGGGGGCCGCGCAGGCGCTGGTGCTGCAGGTGTTCCAGACCTTTGACCGCATGGCCCGTCAGGACGACGAGAAGAGGAGGAAGGAGCTGGAGGAGAAGATGAGGAGAGAG------------------------GCGGCGGCAGCGGCGGAGCAGGAG---------CTGGTCCCTGCCCCG------------------GTGCAGGAGGTGGAGGTCAACTCCACCGCGGACGCGGCCGTGGACGGGCCTGCGGGG------------------CCTCCTGGCCAGCCGGATGCTGCGCAGGGCGCC---ATGCAGGGGGCGGCCCTGGGCTCCCAGGAGGACGCTGAGCCACCCGGCTCCGACATGGGTGCTGCCCAGGCCTCGAGGGAACCCCCAGCCGCTCCCAAGAGGCAGGAGCAGTTCCAGAGGAACCCCGACAGCTACAACGGGGCGGTGCGCGAGAACTACACCTGGTCCCAGGACTACGCCGACCTGGAGCTCAAGGTGCCGGTGCCCGCGCATGTGCTGAAGGGCCGGCAGGTGTCGGTGGCCCTCAGCAGCAGCTCCATCCGGGTGGCCGTGCTGGAAGGCCAAGGGGAGAGGGTCCTCATGGAGGGGAAGTTCACGCACAAGGTCAACACGGAGAGCTCCCTGTGGAGCCTGGAGCCCGGCAAGTGCGTGCTGGTG---------------------AGCCTGAGCAAGGCGGGCGAGTACTGGTGGAGCGCGGTTCTGGAGGGCGAGGAGCAGATCGACATCGAGCAGATCAACAAGGAGCGCTCCATGGCCACGGTGGACGAGGAGGAGCACGCCGTGCTGGACAGGCTCACCTTCGACTACCGCCAGAAGCTGCAGGGGAAGCCGCAGAGCCACGAGCTGAAAGTCCACGAGATGCTGAAGAAGGGGTGGGACGCCGAAGGCTCCCCCTTCCGCGGCCAGAGGTTCGACCCGGCCATGTTCAACATCTCCCCGGGGGCCGTGCAGTTC------
>manPen1
--------------------------------------------------------------------------------------------------------------------------------------------------------------------------------------------------------------------------------------------------------------------------------------------------------------------------------------------------------------------------------------------------------------------------------------------------------------------------------------------------------------------------------------------------------------------------------------------GGGACAGGAGCAGTTCCAGAGGAACCCCGACAGCTATAATGGTGCCGTGCGTGAGAACTACACGTGGTCGCAGGACTACACTGACCTGGAACTTAAGGTGCCAGTGCCCCAGCATGTCGTGAAGGGTAGGCAGGTCTCTGTGGCCCTCAGCAGCAGCTTCATCCGTGTGGCCGTGCTGGAAGCAGGAGGGGAGCACGTCCTCGTGGAGGGGAAACTCACACACAAGATCAACACCGAGAGTTCCCTCTGGAGCCTCGAGCCTGGAAAGTGCATCTTGGTG---------------------AGCCTGAGCAAGGTGGGCGAGTACTGGTGGAGTGCCATCCTGGAGGGTGAAGAGCATATTGACATCAACCAGATCAACAAGGAGCGCTCCATGGCCACAGTGGGCGAGGAGGAGCATGCTGTGCTGGACAGGCTCACCTTTGACTACCGCCAGAAGCTGCAGGGCAAGCCTCAGAGCCACGAGCTGAAAGTCCATGAGATGCTGAAGAAGGGCTGGGACGCTGAAGGCTCTCCCTTCCGAGGCCAGCGCTTTGACCCGGCCATGTTCAACATCTCCCCGGGGGCCGTGCAGTTTTA----
>HLmanJav1
------------------------------------------------------------------------------------------------------------------------------------------------------------------------------------------------GTATTCAAAACCTTTGATGAGATGGCCCGTCAGGATGATGAGAAGAGGAGAAAGGAACTGGAAGAGAAAGTCCGGAAGAAGGAGGAAAAGGAGGCC---------ACCGCCGCTGCGGCCGAGCTGGAG---------CCAGTCCCAGCGCCA------------------GTTCAGGAGGTGGAGATCGACTCCACCACAGACTCG------GACAGGCCTCGGGGG------------------CCTCTGGGCCCA------------CAGGGCACT---GTGCAGGAGGCAGCCCGCAGCTCAGAGGAG---GCAGAGCTGCCGGGAGCGCCAGCTGCTGTGCCTGAAGCCCCGAGGGGACCACTGGTTCTTCCCGGGGGACAGGAGCAGTTCCAGAGGAACCCCGACAGCTATAACGGTGCCGTGCGTGAGAACTACACGTGGTCGCAGGACTACACTGACCTGGAACTTAAGGTGCCAGTGCCCCAGCATGTGGTGAAGGGCAGGCAGGTCTCTGTGGCCCTCAGTAGCAGCTTCATCCGTGTGGCCGTGCTGGAAGCAGGAGGGGAGCACGTCCTCGTGGAGGGGAAACTCACCCACAAGATCAACACCGAGAGTTCCCTCTGGAGCCTTGAGCCTGGGAAGTGCATCTTGGTG---------------------AGCCTGAGCAAGGTGGGCGAGTACTGGTGGAGTGCCATCCTGGAGGGTGAAGAGCATATTGACATCAACCAGATCAACAAGGAGCGCTCCATGGCCACAGTGGGGGAAGAGGAGCATGCCGTGCTGGACAGGCTCACCTTCGACTACCGCCAGAAGCTACAGGGCAAGCCTCAGAGCCATGAGCTGAAAGTCCATGAGATGCTGAAGAAGGGCTGGGACGCTGAAGGCTCTCCCTTCCGAGGCCAGCGCTTTGACCCGGCCATGTTCAACATCTCCCCGGGGGCCGTGCAGTTT------
>triMan1
ATGGAGCCGGGGTCAGCCGAGTTGTACGACCAGGCCCTGCTGGGCATCTTGCAGCATGTGGGCAACGTCCAGGACTTTCTGCGCGTGCTTTTCGGTTTCCTCTACCGCAAGACGGACTTCTATCGCCTGTTGCGCCACCCGTCTGACCGCATGGGCTTTCCGCCGGGGGCTGCCCAGGCCTTGGTGCTGCAGGTATTCAAAACCTTTGACGACATGGCCCGTCAGGATGATGAGAAGAGGAGAAAAGAGCTTGAAGAGAAGATGAGACGAAACAAAGAAGAG---GCAAAAGCTATAGCAGCTGCTGCAGCTGAGAAGGAA---------CCAGTCCCAGCCCCA------------------GTTCAGGAAATAGAGATTAACTCCACCACAGAACTG------GATGGGCCTCAGGAAATGGAGAAAGTACAGCAACCTCCAGGCGCA------------CAGGGTGCA---GTGCAGGAGGAGGCCCACAGCTTGGAGGAG---GCAGAGCCTCCAGGAGCAGTTGTTGGTGTTGCTGAAGTCCCTAGGGAACCACCAGAACTTCCCAAGCGACAGGAGCAGTTTCAGAAAAACCCTGACAGTTACAATGGTGCTGTCCGTGAGAACTACATCTGGTCGCAAGACTACATGGACCTGGAGGTCAAGGTGCCAGTGCCCAAGCACATCATGAAAGGGAAGCAGGTCTCAGTGGACCTTAGCAGTGACTTCATCCGAGTGGCGGTGCTGGAGGAAAATGGAGAGCGTGTCCTCATGGAAGGGAAGCTCACACATAAGATCAACACCGAGAGTTCTCTCTGGAGCCTCGAGCCAGGGAAGTGTGTTTTGGTG---------------------AACCTGAACAAGGTGGGGGAGTACTGGTGGAGTGCCATCCTGGAGGGCGAGGAGCAAATCGACATCGACAAGATCAACAAGGAGCGCTCCATGGCCACCGTGGATGAGGAGGAGCACGCTGTCCTGGACAGGCTGACCTTCGACTACCACCAGAAGCTACAGGGCAAGCCGCAGAGCCATGAGCTGAAAGTCCATGAGATGCTGAAGAAGGGATGGGATGCTGAAGGCTCCCCCTTCCGAGGCCAGAGATTCGACCCTGCCATGTTCAACATCTCCCCTGGGGCGGTGCAGTTT------
>oryAfe1
--------------------------------------------------------------------------------------------------------------------------------------------------------------------------------------------------------------------------------------------------------------------------------------------------------------------------------------------------------------------------------------------------------------------------------------------------------------------------------------------------------------------------------------------------------------------------------------------GCTACAGGAGCTGTTCCAGAAAAACCCTGACAGTTACAATGGTGCTGTCCGTGAGAACTACATCTGGTCACAAGACTACATGGACCTGGAAGTCAAGGTGCCAGTGCCTAAGCACATTGTGAAAGGGAAGCAGGTCTCAGTGGACCTTAGCAGTGACTCCATCCGAGTGGCAGTGCTGGAGGAAAATGGGGAGCACGTCCTCATGGAGGGAAAGCTTACCCATAAGATCAACACCGAGGGTTCTCTCTGGAGTCTCGAGCCAGGGAAGTGTGTTTTGGTG---------------------AACCTGAACAAGTTGGGGGAGTACTGGTGGAGTGCCATCCTGGAGGGTGAGGAGCACATCGACATCGACAAGATTAACAAGGAACGCTCCATGGCCACTGTGGATGAAGAAGAGCATGCTGTCCTAGACAGGCTGACCTTTGACTACCACCAGAAGCTGCAGGGCAAGCCACAGAGCCATGAGCTGAAAGTCCATGAGATGCTGAAGAAGGGATGGGATGCTGAAGGCTCCCCCTTCCGAGGCCAGAGATTCGACCCTGCTATGTTCAACATCTCCCCCGGGGCAGTTCAGTTTTA----
>HLequCab3
ATGGAGCCCGGGGCAGCCGAGCTGTACGACCAGGCCCTGCTGGGCATCCTTCAGCACGTGGGCAATGTCCAGGACTTCTTGCGCGTCCTCTTCGGCTTCCTCTACCGCAAGACCGACTTCTACCGCCTGCTGCGCCACCCGTCCGACCGTATGGGCTTCCCGCCGGGGGCCGCGCAGGCGCTGGTGCTGCAGGTATTCAAAACCTTTGACCTCATGGCCCGTCAGGATGATGAAAAGAGGAGAAAGGAGCTGGAGGAGAAAATCAGGAGAAAGGAAGAAGAGGAGGCCATGGCTGTGGCAGCTGCGGCAGCTGAGCAGGAG---------CCAGCCCCAGCCCCAGCT------------CCAGCCCAGGAGGTGGAAATCGACTCTACCACGGACTCG------GGAGGGCCTCAGGGA------------------CCTCCAGGCCCA------------CAGGGCGCC---GTGCAGGAGGTGGCCCAGGGCTCCAGGAAG---GCAGAGCTGCCGGGAGCAGATGCTGGTGCTGCCCAAGTCCCGAGGGAACCAACAGCTCTTCCCAAGAGACAGGAACAGTTCCAGAGAAACCCCGACAGCTACAATGGCGCTGTGCGCGAGAACTACACCTGGTCGCAGGACTACACCGACTTGGAGCTCAAGGTGCCGGTGCCCAAGCATGTGGTGAAGGGCAGGCAGGTCTCGGTGGCCCTCAGCAGCAGCTCCATCCGGGTGGCTGTACTAGAGGGGAGTGGGGAGCGTGTCCTCATGGAAGGGAAGTTCACCCACAAGATCAACACTGAGAGCTCTCTCTGGAGCCTTGAGCCTGGGAAGTGCGTTTTGGTG---------------------AGCCTAAGCAAGGCGGGCGAGTACTGGTGGAGCGCCATCCTGGAGGGGGAGGAGCATATCGACATTGACCAGATCAACAAGGAGCGATCCATGGCCACAGTGGACGAGGAGGAGCATGCTGTGCTGGACAGGCTCACCTTCGACTACCACCAGAAGCTGCAGGGCAAGCCACAGAGCCACGAGCTGAAAGTCCATGAGATGCTGCAGAAGGGGTGGGATGCTGAAGGCTCTCCCTTCCGAGGCCAGCGATTCGACCCGGCCATGTTCAACATCTCCCCAGGGGCTGTGCAGTTT------
>cerSim1
ATGGAGCCCGGGGCGGCGGAGCTGTACGACCAGGCCCTGCTGGGCATCCTGCAGCACGTGGGCAACGTCCAGGACTTCCTGCGCGTCCTCTTCGGCTTTCTTTACCGCAAGACCGACTTCTACCGCCTGCTGCGCCACCCGTCAGACCGTATGGGCTTCCCGCCGGGGGCCGCGCAGGCGCTGGTGCTGCAGGTATTCAAAACTTTTGACCACATGGCCCGTCAGGATGATGAAAAGCGGAGAAAGGAGCTGGAGGAGAAAGTCGGGAGAAAGGAGGAAGAGGAGGCCGTGGCTGCGGCAGTTGTGGCAGCTGAGCAGGAG---------CCAGCCCCAGCCCCAGCC------------CCAGCCCAGGAGGTGGAGATCGACTCCGCCGTAGACTCT------GCCGGGCCTCAGGGA------------------CCTCCAGGCCTG------------CGGAGCGTT---GTGCAGGAGGTGGCCCAGGGCTCGGGGGAG---GCAGAGCCGCCAGGAGCAGATGCTGGTGCTGCTCAAGTCCCAAGGGAACCAACAGCTCTTACCAAGAGACAGGAGCAGTTCCAGAGAAACCCCGACAGCTACAACGGTGCTGTGCGTGAGAACTACACCTGGTCGCAGGACTACACTGACCTGGAGCTCAAGGTGCCAGTGCCCAAGCACGTGGTGAAGGGCAGACAGGTCTCAGTGGCTCTCCGCAGCAGCTCCATCCGGGTGGCTGTGCTGGAGGAAAATGGGGAGCGCGTCCTCATGGAAGGGAAGTTCACGCACAAGATCAACACTGAGAGCTCTCTCTGGAGCCTTGAGCCTGGGAAGTGCGTTTTGGTG---------------------AGCCTAAGCAAGGCTGGCGAGTACTGGTGGAGCGCCATCCTGGAGGGGGAGGAGCATATCGACATTGACCAGATCAACAAGGAACGCTCCATGGCCACAGTGGACGAGGAGGAGCATGCCGTGCTGGACAGGCTCACCTTCGACTACCACCAGAAGCTGCAGGGCAAGCCACAGAGCCATGAGCTGAAAGTCCATGAGATGCTGCAGAAGGGGTGGGACGCTGAAGGCTCTCCCTTCCGAGGCCAGCGATTCGACCCAGCCATGTTCAACATCTCCCCAGGGGCTGTGCAGTTT------
>canFam3
--------------------------------------------------------------------------------------------------------------------------------------------------------------------------------------------------------------------------------------------------------------------------------------------------------------------------------------------------------------------------------------------------------------------------------------------------------------------------------------------------------------------------------------------------------------------------------------------GAGGCAGGAACAGTTCCAGAGAAACCCTGACAGCTACAATGGTGCTGTGCGTGAGAACTACACCTGGTCTCAGGACTACACCGACCTGGAGCTCAAGGTGCCGGTGCCGAAGCACGTGGTGAAGGGCAGGCAGGTCTCGGTGGCCCTCAGCAGCAGCTCCATCCGGGTGGCTGTGCTGGAGGAGAATGGGGAGCACGTCCTCATGGAAGGGAAATTCACCCACAAGGTCAACACCGAGAGCTCTCTCTGGAGCCTGGAGCCTGGGAAGTGCGTCCTGGTG---------------------AGCCTGAACAAGGTGGGTGAGTACTGGTGGAGCGCCGTCCTGGAGGGCGAGGAGCACATTGACATCGACAAGATCAACAAGGAGCGTTCCATGGCCACAGTGGATGAGGAGGAGCACGCCGTGCTGGACAGGCTCACCTTCGATTACCACCAGAAGCTGCAAGGCAAGCCGCAGAGCCACGAGCTGAAAGTCCATGAGATGCTGAAGAAGGGGTGGGATGCCGAAGGCTCCCCCTTCCGAGGCCAACGATTCGACCCGGCCATGTTCAACATCTCCCCGGGGGCTGTGCAGTTTTA----
>lepWed1
ATGGAGCCCGGGGCGGCCGAGCTGTACGACCAGGCCCTGCTGGGCATCCTGCAGCACGTGGGCAACGTCCAGGACTTCCTGCGCGTGCTCTTCGGCTTCCTCTACCGCAAGACCGACTTCTACCGCCTGCTGCGCCACCCGTCCGACCGCATGGGCTTCCCGCCCGGGGCGGCGCAGGCCCTGGTGCTGCAGGTATTCACGGCCTTCGACCACATGGCCCGTCAGGACGACGAGAAGAGGAGGAAGGAGCTGGAGGAGAAGGCCAGGAGGAAGGAGGCCGAGGAGGCC---------GTGGCGGCCGCCGTTGAGCAAGAG---------CCAGTCCCCGCCCTG------------------GGACAGGAGGTGGAGGTCGGCCTCGGCGCAGACTCG------GGCGGGCCTCAGGGA------------------CCACCGGGCCCA------------CGGGGTGCC---GGGCCGGAGGCGGCCCCCAGCTCGGGGGAG---GCAGAGCCCCCGGGGGCTCAGGCGGGTGCCCCCGAACTGCCGAAGGAACCCCCAGCTCTTCCCAAGAGGCAGGAGCAGTTCCAGAGAAACCCCGACAGCTACAATGGTGCCGTGCGTGAGAACTACACCTGGTCGCAGGACTACACCGACCTGGAGCTCAAGGTGCCGGTGCCCAAGCACGTGGTGAAGGGCAGGCAGGTCTCGGTGGCCCTGAGCAGCAGCTCCATCCGGGTGGCTGTGCTAGAGGAGGATGGGGAGCACGTCCTCATGGAAGGGAAGTTCACCCACAAGGTCAACACCGAGAGCTCTCTCTGGAGCCTGGAGCCTGGCAAGTGCGTCCTGGTG---------------------AGCCTGAACAAGGTGGGTGAGTACTGGTGGAGCGCTGTCCTGGAGGGCGAGGAGCACATCGACATCGACAAGATCAACAAGGAGCGCTCCATGGCCACGGTGGACGAGGAGGAGCACGCCGTGCTGGACAGGCTCACCTTCGACTACCACCAGAAGCTGCAGGGCAAGCCGCAGAGCCACGAGCTGAAAGTGCACGAGATGCTGAAGAAGGGGTGGGATGCTGAAGGCTCCCCCTTCCGAGGCCAGCGATTCGACCCGGCCATGTTCAACATCTCCCCGGGGGCTGTGCAGTTT------
>eriEur2
ATGGAGCCTGGAGCGGCTGAGCTCTACGACCAGGCCCTGCTGGGCATCCTGCAGCATGTGGGCAACGTCCAGGACTTCTTGCGCGTGCTCTTCGGCTTCCTCTACCGCAAGACCGACTTCTATCGCCTGCTGCGCCATCCGTCCGACCGTATGGGCTTCCCGCAGGGGGCCGCGCAGGCCCTAGTGCTGCAGGTATTCAAAAGCTTTGACCACATGGCCCGTCAAGATGATGAAAAGAGGAGAAAGGAGCTAGAGGAGAAAATCAGGAGAAAGGAAGAAGAGGAGACA---GCTACAGCAATGGCTGCTGTGGAGCGAGAC---------CTGGTCCCAGTCCCG------------------GTTCAGGAGGTCGAGATTGACTCCACCACAGACCCC------GGTGGACCTCAGGAA------------------CCTCCTGGCCCA------------GCAGCTACC---CGGTCCGAGGCAGCCCCCTGCTTGCGAGAG---CCAGAGCCATCCGGAGCAGAGGCTGGTGTTACCAAAGTCCCAATTGAACCCTCAGCTCTTCCCAAGAGACAGGAGCAGTTCCAGAGGAACCCTGACAGCTACAATGGTGCTGTGCGTGAGAACTACACCTGGTCGCAAGACTACACCGACCTGGAGATCAAGGTGCCCGTGCCCAAGCACGTGGTGAAGGGCAGGCAGGTCTCTGTCACCCTCAGCAGCAGCTCCATCCGGGTGGCTGTTCTGGAGGAAAGTGGGGAGCATGTCCTCATGGAAGGGACACTCACCCACAAGATCAACACTGAGAGTTCTCTCTGGAGCCTGGAGCCCGGCAAGTGTGTTTTGGTG---------------------AGCCTGAACAAGGTGGGTGAGTACTGGTGGAGCGCCATCCTGGAGGGCGAGGAGCACATCGACATTGACAAGATCAACAAGGAGCGCTCCATGGCCACAGTGGACGAGGAGGAGCATGCTGTACTGGACCGGCTCACCTTCGACTACCACCAGAAGCTTCAGGGCAAGCCACAGAGCCATGAGCTGAAAGTCCATGAGATGCTGAAGAAGGGGTGGGATGCTGAAGGCTCTCCCTTCCGAGGCCAGCGATTCGACCCGTCCATGTTCAACATCTCCCCAGGGGCTGTGCAGTTT------
>hg38
ATGGAGACAGGGGCGGCCGAGCTGTATGACCAGGCCCTTTTGGGCATCCTGCAGCACGTGGGCAACGTCCAGGATTTCCTGCGCGTTCTCTTTGGCTTCCTCTACCGCAAGACAGACTTCTATCGCTTGCTGCGCCACCCATCGGACCGCATGGGCTTCCCGCCCGGGGCCGCGCAGGCCTTGGTGCTGCAGGTATTCAAAACCTTTGACCACATGGCCCGTCAGGATGATGAGAAGAGAAGGCAGGAACTTGAAGAGAAAATCAGAAGAAAGGAAGAGGAAGAGGCCAAGACTGTGTCAGCTGCTGCAGCTGAGAAGGAG---------CCAGTCCCAGTTCCA------------------GTCCAGGAAATAGAGATTGACTCCACCACAGAATTG------GATGGGCATCAGGAAGTAGAGAAAGTGCAG---CCTCCAGGCCCT------------------------GTGAAGGAAATGGCCCATGGTTCACAGGAG---GCAGAAGCTCCAGGAGCAGTTGCTGGTGCTGCTGAAGTCCCTAGGGAACCACCAATTCTTCCCAGGATTCAGGAGCAGTTCCAGAAAAATCCCGACAGTTACAATGGTGCTGTCCGAGAGAACTACACCTGGTCACAGGACTATACTGACCTGGAGGTCAGGGTGCCAGTACCCAAGCACGTGGTGAAGGGAAAGCAGGTCTCAGTGGCCCTTAGCAGCAGCTCCATTCGTGTGGCCATGCTGGAGGAAAATGGGGAGCGCGTCCTCATGGAAGGGAAGCTCACCCACAAGATCAACACTGAGAGTTCTCTCTGGAGTCTCGAGCCCGGGAAGTGCGTTTTGGTG---------------------AACCTGAGCAAGGTGGGCGAGTATTGGTGGAACGCCATCCTGGAGGGAGAAGAGCCCATCGACATTGACAAGATCAACAAGGAGCGCTCCATGGCCACCGTGGATGAGGAGGAACAGGCGGTGTTGGACAGGCTTACCTTTGACTACCACCAGAAGCTGCAGGGCAAGCCACAGAGCCATGAGCTGAAAGTCCATGAGATGCTGAAGAAGGGGTGGGATGCTGAAGGTTCTCCCTTCCGAGGCCAGCGATTCGACCCTGCCATGTTCAACATCTCCCCGGGGGCTGTGCAGTTT------
>panTro5
ATGGAGCCAGGGGCGGCCGAGCTGTATGACCAGGCCCTTCTGGGCATCCTGCAGCACGTGGGCAACGTCCAGGATTTCCTGCGCGTTCTCTTTGGCTTCCTCTACCGCAAGACAGACTTCTATCGCTTGCTGCGCCACCCATCGGACCGCATGGGCTTCCCGCCCGGGGCCGCGCAGGCCCTGGTGCTGCAGGTATTCAAAACCTTTGACCACATGGCCCGTCAGGATGATGAGAAGAGAAGGCAGGAACTTGAAGAGAAAATCAGAAGAAAGGAAGAGGAAGAGGCCAAGACTGTGTCAGCTGCTGCAGCTGAGAAGGAG---------CCAGTCCCAGTTCCA------------------GTCCAGGAAATAGAGATTGACTCCACCACAGAATTG------GATGGGCATCAGGAAGCAGAGAAAGTGCAG---CCTCCAGGCCCT------------------------GTGAAGGAAATGGCCCATGGCTCACAGGAG---GCAGAAGCTCCAGGAGCAGTTGCTGGTGCTGCTGAAGTCCCTAGGGAACCACCAATTCTTCCCAGGATTCAGGAGCAGTTCCAGAAAAATCCCGACAGTTACAATGGTGCTGTCCGAGAGAACTACACCTGGTCACAGGACTATACTGACCTGGAGGTCAGGGTGCCAGTACCCAAGCACGTGGTGAAGGGAAAGCAGGTCTCAGTGGCCCTTAGCAGCAGCTCCATTCGTGTGGCCATGCTGGAGGAAAATGGGGAGCGCGTCCTCATGGAAGGGAAGCTCACCCACAAGATCAACACCGAGAGTTCTCTCTGGAGTCTCGAGCCCGGGAAGTGCGTTTTGGTG---------------------AACCTGAGCAAGGTGGGCGAGTATTGGTGGAACGCCATCCTGGAGGGAGAAGAGCCCATCGACATTGACAAGATCAACAAGGAGCGCTCCATGGCCACCGTGGATGAGGAGGAACAGGCGGTGTTGGACAGGCTTACCTTTGACTACCACCAGAAGCTGCAGGGCAAGCCACAGAGCCATGAGCTGAAAGTCCATGAGATGCTGAAGAAGGGGTGGGATGCTGAAGGTTCTCCCTTCCGAGGCCAGCGATTCGACCCTGCCATGTTCAACATCTCCCCGGGGGCTGTGCAGTTT------
>macFas5
ATGGAGCCCGGGGCGGCCGAGCTGTATGACCAGGCCCTTCTGGGCATCCTGCAGCACGTGGGCAACGTCCAGGATTTCCTCCGCGTTCTCTTTGGCTTCCTGTACCGCAAGACAGACTTCTATCGCTTGCTGCGCCACCCGTCGGACCGCATGGGCTTCCCACCCGGGGCCGCGCAGGCCCTGGTGCTGCAGGTATTCAAAACCTTTGACCACATGGCCCGTCAGGATGATGAGAAGAGAAGGCAGGAACTTGAAGAGAAAATCAGAAGAAAGGAAGAAGAAGAGGCCAAGACTGTGTCAGCCGCTGCAGCTGAGAAGGAG---------CCAGTCCCAGTTCCA------------------GTCCAGGAAATAGAGATTGACTCCACCACAGAATTG------GGTGGGCGTCAGGAATTAGAGAAAGTGCAG---CCTCCAGGCCCA------------CAGGACCCT---GTGAAGGAAATGGCCCATGGCTCACAGGAG---GCAGAAGCTCCAGGAACAGTTGCTGGTGCTGCTGAAGTCCCTAGGGAACCACCAGCTCTTCCCAGGATTCAGGAGCAGTTCCAGAAGAATCCCGACAGTTACAATGGTGCTGTCCGAGAGAACTACACCTGGTCACAGGACTATACTGACCTGGAGGTCAGAGTGCCAGTACCCAAGCACGTGGTGAAGGGAAAGCAGGTCTCAGTGGCCCTTAGCAGCAGCTCCATTCGTGTGGCCATGCTGGAGGAAAATGGGGAGCGTGTCCTCATGGAAGGGAAGCTTACTCACAAGATCAACACTGAGAGTTCTCTCTGGAGTCTCGAGCCCGGGAAGTGTGTTTTGGTG---------------------AACCTGAGCAAGGTGGGCGAGTATTGGTGGAACGCCATCCTGGAGGGAGAAGAGCCCATCGACATTGACAAGATCAACAAGGAGCGCTCCATGGCCACCGTGGATGAGGAGGAGCAGGCGGTGCTGGACAGGCTTACCTTCGACTACCACCAGAAGCTGCAGGGCAAGCCACAGAGCCATGAGCTGAAAGTCCATGAGATGCTGAAGAAGGGGTGGGATGCTGAAGGTTCTCCCTTCCGAGGCCAGCGATTCGACCCCGCCATGTTCAACATCTCCCCGGGGGCTGTGCAGTTT------
>ponAbe2
ATGGAGCCAGGGGCGGCCGAGCTGTATGACCAGGCCCTTCTGGGCATCCTGCAGCACGTGGGCAACGTCCAGGATTTCCTGCGCGTTCTCTTTGGCTTCCTCTACCGCAAGACAGACTTCTATCGCTTGCTGCGCCACCCATCGGACCGCATGGGCTTCCCGCCCGGGGCCGCGCAGGCCCTGGTGCTGCAGGTATTCAAAACCTTTGACCACATGGCCCGTCAGGATGATGAGAAGAGAAGGCAGGAACTTGAAGAGAAAATCAGAAGAAAGGAAGAAGAAGAGGCCAAGACTGTGTCAGCTGCTGCAGCTGAGAAGGAG---------CCAGTCCCAGTTCCA------------------GTCCAGGAAATAGAGATTGACTCCACCACAGAATTG------GGTGGGCGTCAGGAAGTAGAGAAAGTGCAG---CCTCCAGGCCCT------------------------GTGAAGGAAATGGCCCATGGCTCACTGGAG---GCAGAAGCTCCAGGAGCAGTTGCTGGTGCTGCTGAAGTCCCTAGGGAACCACCAGTTCTTCCCAGGATTCAGGAGCAGTTCCAGAAAAATCCCGACAGTTACAATGGTGCTGTCCGAGAGAACTACACCTGGTCACAGGACTATACTGACCTGGAGGTCAGGGTGCCAGTACCCAAGCACGTGGTGAAGGGAAAGCAGGTCTCAGTGGCCCTTAGCAGCAGCTCCATTCGTGTGGCCATGCTGGAGGAAAATGGGGAGCGCGTCCTCATGGAAGGGAAGCTCACCCACAAGATCAACACTGAGAGTTCTCTCTGGAGTCTTGAGCCCGGGAAGTGCGTTTTGGTTCTGTCCTGCTTGTCCCCAGTGAACGTGAGCAAGGTGGGCGAGTATTGGAGGAACGCCATCCCGGAGGGAGAAGAGCCCATAGACATTGACAAGATCAACAAGGAGCGCTCCATGGCCACCGTGGATGAGGAGGAACAGGCGGTGTTGGACAGGCTTACCTTTGACTACCACCAGAAGCTGCAGGGCAAGCCACAGAGCCATGAGCTGAAAGTCCATGAGATGCTGAAGAAGGGGTGGGATGCTGAAGGTTCTCCCTTCCGAGGCCAGCGATTCGACCCTGCCATGTTCAACATCTCCCCGGGGGCTGTGCAGTTT------
>calJac3
ATGGATCCCGGGGCGGCCGAGCTGTATGACCAGGCCCTTCTGGGCATCCTGCAGCACGTTGGCAACGTCCAGGACTTCCTGCGCGTTCTCTTTGGCTTCCTCTACCGCAAGACAGACTTCTATCGCTTGCTGCGCCACCCGTCGGACCGCATGGGCTTCCCGCCCGGCGCCGCGCAGGCCCTGGTGCTGCAGGTATTCAAAACCTTTGACCACATGGCCCGTCAGGATGATGAGAAGAGAAGGCAGGAACTTGAAGAGAAAATCAGAAGAAAGGAAGAAGAAGAGGCCAAGATTGTGTCAGCTGCTGCTGCTGAGAAGGAG---------CCAGTCCCAGTACCA------------------GTCCAGGAAATAGAGATTGACTCCACCACAGAATTG------GGTGGGCCTCAGGAAGTAGAGAAAGTGCAG---CCTTCAGGCCCA------------CAGGCCCCT---GTGAAGGAAATGGCTCATGGCTCAGAGGAG---GCAGAAGCTCCAGGAGCAGTTGCTGGTGCTGCTGAAATCCCTAGGGAACCACCAGCTCTTCCCAGGATTCAGGAGCAGTTCCAGAAAAATCCCGACAGTTACAATGGTGCTGTCCGAGAGAACTATACCTGGTCACAGGACTATACTGACCTGGAGGTCAGGGTGCCAGTACCCAAGCACGTGGTGAAGGGAAAGCAGGTCTCAGTGGCTCTGAGTAGCTGCTCCATACGTGTGGCCATGCTGGAGGAAAATGGGGAGCGCGTCCTCATGGAAGGGAAGCTAACCCATAAGATCAACACTGAGAGTTCTCTCTGGAGTCTTGAGCCTGGGAAGTGTGTTTTGGTG---------------------AACCTGAGCAAGGTGGGCGAGTATTGGTGGAATGCTATCCTGGAGGGAGAGGAGCCCATCGACATTGACAAGATCAACAAGGAGCGCTCCATGGCCACTGTGGATGAGGAGGAACAGGCGGTGCTGGACAGGCTTACCTTTGACTACCACCAGAAGCTGCAGGGCAAGCCACAGAGCCATGAGCTGAAAGTCCATGAGATGCTGAAGAAGGGGTGGGATGCTGAAGGTTCTCCCTTCCGAGGCCAGCGATTTGACCCTGCCATGTTCAACATCTCCCCAGGGGCTGTGCAGTTT------
>saiBol1
ATGGATCCCGGGGCGGCCGAGCTGTATGACCAGGCCCTTCTGGGCATCCTGCAGCACGTGGGCAACGTCCAGGACTTCCTGCGCGTTCTCTTTGGCTTCCTCTACCGCAAGACAGACTTCTATCGCTTGCTGCGCCACCCGTCGGATCGCATGGGCTTCCCGCCCGGGGCCGCGCAGGCCCTGGTGCTGCAGGTATTCAAAACCTTTGACCACATGGCCCGTCAGGATGATGAGAAGAGAAGGCAGGAACTTGAAGAGAAAATCAGAAGAAAGGAAGAAGAAAAGGCCAAGATTGTGTCAGCTGCTACAGCTGAGAAAGAA---------CCAGTCCCGGTACCA------------------GTCCAGGAAATAGAGATTGACTCCACCACAGAATTG------GGTGGGCCTCAGGAAGAAGAGAAAGTGCAG---CCTCCAGGCCCA------------CAGGCCCCT---GTGAAGGAAATGGCTCATGGCTCAGAGGAG---GCAGAAGCTCCAGGAGCAGTTGCTGGTGCTGCTGAAATCCCTAGGGAACCACCAGCTCTTCCCAGGATTCAGGAGCAGTTCCAGAAAAATCCCGACAGTTACAATGGTGCTGTCCGAGACAACTATACCTGGTCACAGGACTATACTGACCTGGAGGTCAAGGTGCCAGTACCCAAGCACGTGGTGAAAGGAAAGCAGGTCTCAGTGGCTCTTAGCAGCAGCTCAATACGTGTGGCCATGCTGGAGGAAAATGGGGAGCGCGTCCTCATGGAAGGGAAGCTCACCCATAAGATCAACACTGAGAGTTCTCTCTGGAGTCTCGAGCCTGGGAAGTGCGTTTTGGTA---------------------AACCTGAGCAAGGTGGGTGAGTATTGGTGGAATGCTATCCTGGAGGGAGAGGAGCCCATCGACATTGACAAGATCAACAAGGAGCGCTCCATGGCCACTGTGGATGAGGAGGAACAGGCGGTGCTGGACAGGCTTACGTTTGACTACCACCAGAAGCTGCAGGGCAAGCCACAGAGCCATGAGCTGAAAGTCCATGAGATGCTGAAGAAGGGGTGGGATGCTGAAGGTTCTCCCTTCCGAGGCCAGCGATTCGACCCCGCCATGTTCAACATCTCCCCAGGGGCTGTGCAGTTT------
>micMur3
ATGGAGCCCGGGGCAGCCGAACTGTATGACCAGGCCTTGCTGGGGATCCTGCAGCACGTGGGCAATGTCCAGGACTTTCTGCGAGTGCTCTTCGGCTTCCTCTACCGCAAGACTGATTTCTATCGCCTGCTGCGCCACCCATCGGACCGCATGGGCTTCCCGCCCGGGGCCGCCCAGGCCCTAGTGCTGCAGGTATTCAAAACCTTTGACCACATGGCCCGTCAAGATGATGAGAAGAGGAAGAAGGAACTTGAAGAGAAAATCAGAAGAAAGGAAGAAGAAGAGGCCAGGGCTGTG---GCCACTGCAGCTGAGAAGGAG---------TTGGTCCCAGTACCA------------------GTGCAGGAAATAGAGATTGACACTACCACAGAATTG------GGTGGATCTCTGGAA---GAGAAAGTGCAG---CCTCCAGGCACA------------CAGGACACT---GTGCAGGCGGTTGCCCATGGCTCAGAGGAG---GCAGAGGCTCCAGGAGCAGTGGCTGATGCTCCTGAAGTCCCTAGGGAACCACCAGGTCTTCCCAGGATTCAGGAGCAGTTCCAGAAAAACCCTGACAGTTACAATGGTGCTGTCCGTGAGAACTATACCTGGTCACAGGACTACACCGACCTGGAGGTCAGGGTGCCAGTGCCCAAGCACGTGGTGAAGGGGAAGCAGGTCTCGGTGGCCCTTAGCAGTGGCTCCATCCGTGTGGCCATGCTGGAGGAAAATGGGGAGCGCGTCCTCATGGAAGGGAAGCTTACTCACAAGATCAACACTGAAAGTTCCCTCTGGAGCCTTGAGCCAGGGAAGTGCGTTTTGGTG---------------------AACCTGAGCAAGGTGGGCGAGTATTGGTGGAATGCTATCCTGGAGGGAGAAGAACCCATCGACATTGACAAGATCAACAAGGAGCGCTCCATGGCCACTGTGGATGAGGAGGAGCAGGCGGTGCTGGACAGGCTCACCTTCGACTATCACCAGAAGCTGCAGGGCAAGCCACAGAGCCATGAGCTGAAAGTCCATGAGATGCTGAAGAAGGGGTGGGATGCTGAAGGCTCTCCCTTCCGAGGCCAGCGATTCGACCCGGCCATGTTCAACATCTCCCCCGGGGCTGTGCAGTTT------
>otoGar3
ATGGAGCCCGGGGCAGCTGAGTTGTATGACCAGGCTCTGCTAGGCATCTTGCAGCACGTGGGCAATGTCCAGGACTTTCTGCGCGTGCTTTTCGGTTTCCTCTACCGCAAGACTGATTTCTATCGCCTGCTGCGCCACCCGTCGGACCGCATGGGCTTCCCGCCTGGGGCCGCGCAGGCCTTAGTGCTGCAGGTATTCAAAACCTTTGACCACATGGCCCGTCAGGATGATGAGAAGAAGAGGAAGGAACTTGAAGAGAAAATCAGAAGAAAGGAGGAAGAAGAGGCCAAGGCTGTG---GCCACTGCAGCTGAGAAGGAG---------CTGGTCCCAGCACCA------------------GTTCAGGAAATAGAGATCGACCCTACCACAGAATTG------GATGGGGCTCTGGAAGTAAAGAAAGTGCAG---CCTCCAGGCCCA------------CAGGACACT---GTGCAGGAGGTTGCTCATGGCTCAGATGAG---GCGGAAGCTCCAGGAGTAGTGGCTGATGCCCCTGAAGTCACTAGGGAACCTCCGGCTCTTCCCAGGATTCAGGAGCAGTTCCAGAAAAACCCTGACAGTTACAATGGTGCTGTTCGTGAGAACTATACCTGGTCACAGGACTACACTGACCTGGAGGTCAGGGTGCCAGTGCCCAAGCACGTGGTGAAGGGGAAGCAGGTCTCGGTGGCTCTTAGCAGTGACTCCATCCGTGTGGCCATGCTGGAGGAAAATGGGGAGCGTGTCCTCATGGAAGGGAAGCTCACCCATAAAATCAATACCGAGAGTTCTCTCTGGAGCCTCGAGCCAGGGAAGTGTGTTTTGGTG---------------------AACCTGAGCAAGGTGGGTGAGTATTGGTGGAATGCTATCCTGGAGGGAGAGGAACCCATTGACATTGACAAGATCAACAAGGAGCGCTCCATGGCCACGGTGGACGAGGAGGAGCAGGCAGTGCTGGACAGGCTCACCTTCGACTACCACCAGAAGCTGCAGGGCAAGCCACAGAGCCATGAGCTGAAAGTCCATGAGATGCTGAAGAAGGGGTGGGATGCTGAAGGCTCTCCCTTCCGAGGCCAGCGATTCGACCCAGCTATGTTCAACATCTCCCCCGGGGCTGTGCAGTTT------
>tarSyr2
ATGGAACCAGGGACGACCGAGCTGTATGACCAGGCCCTCCTGGGCATCCTGCAGCACGTGGGCAACGTCCAAGACTTTTTGCGCGTGCTCTTCGGCTTCCTCTATCGCAAGACAGACTTCTATCGCCTGCTGCGCCACCCGTCGGATCGCATGGGTTTCCCGCCCGGGGCCGCGCAGGCCCTGGTGCTTCAGGTATTCAAAACCTTTGACCACATGGCCCGTCAGGATGATGAGAAGAGGAGGCAGGAACTTGAAGAGAAGTTTAGAAGAAAGGAAGAAGAAGAAGCCAAGGCTGCGGCAGGCACCGCAGCCGAGAAGGAG---------TCAGTCCCAGTGCCT------------------GTGCAGGAAGTAGAGATCGACTCCACCACAGAATTG------GGTGAGCCTCAGGAAGCAGAGAAAGCGCAG---TCTCCAGACACG------------CAGGATGCT---GTGCAGGAGGTGGCCCGTTGCTCAGAGGAG---GCAGACTCTCCAGGAGCAGTTGCAGGTGCTGCCGAAGTCTCCAGAGAACCACTAGCTCTTCCCAGGATCCAGGAGCAGTTCCAGAAAAACCCCGACAGTTACAATGGTGCTGTCCGTGAGAACTACACCTGGTCACAGGACTATACCGACCTGGAGGTCAGAGTTCCAGTGCCCAAGCATGTGTTGAAGGGGAAGCAGGTCTCAGTGGCCCTCAGCAGTGGCTCCATCCGTGTGGCTATGCTGGAGGAAAATGGGGAGCACGTCCTCATGGAAGGGAAGCTCACTCACAAGATCAACACTGAGAGTTCTCTCTGGAGCCTGGAGCCGGGAAAGTGCGTTTTGGTG---------------------AACCTGAGCAAGGTGGGCGAGTATTGGTGGAATGCCATCCTGGAGGGAGAGGAGCCCATAGACATCGACAAGATCAACAAAGAGCGTTCCATGGCCACTGTGGATGAGGAGGAGCAGGCGGTTCTGGACAGGCTCACCTTCGACTACCACCAGAAGCTTCAGGGCAAGCCGCAGAGCCATGAGCTGAAAGTCCATGAGATGCTGAAGAAGGGGTGGGATGCTGAAGGCTCTCCCTTTCGAGGCCAGCGATTCGACCCAGCCATGTTCAACATCTCCCCAGGGGCTGTGCAATTT------
>micOch1
ATGGAGCCTGGGGCTGCTGAGCTTTATGACCAGGCCCTGCTGGGCATCTTGCAGCACGTGGGCAATGTCCAGGACTTTCTGCGCGTGCTCTTCGGCTTTCTCTACCGCAAGACCGACTTCTACCGCCTGCTGCGCCACCCTTCGGACCGCATGGGCTTCCCTCCAGGGGCCGCGCAGGCCCTAGTGTTGCAGGTCTTTAAAACATTTGATCACATGGCTCGCCAGGATGATGAGAAAAGGAAGAAGGAACTTGAAGAGAAAATCAGAAAAAAGGAAGAAGAA---GCCAAGGCTGTGGCAGCTGCTACAGTTGAGAAGGAA---------GCCGTGCCGGTCCCA------------------GTGCAGGAGGTGGAGATTGATGCTACTGCAGATTTG------AGTGGGCCTCGGGAAGTAGAGAAGTTGGAG---TCCCCAGGTCCA------------CAGGGCCCT---GAGCACAAGGTGCCCAATGGCTTGGAGGAG---GCAGAAGCTCCAGGAACTGTCAGCAGTGCTGCTGAAGGCCCTAAGGATCCCCCTGTGCTTCCCAGGATTCAAGAACAGTTCCAGAAAAATCCAGACAGTTACAATGGCGCCATCCGTGAGAACTATACCTGGTCGCAAGACTACACTGACCTGGAGGTCAGGGTGCCAGTGCCCAAGCATGTGGTGAAGGGAAAGCAGGTCTCTGTGGCCCTTAGCAGTGGCTCCATCCGAGTGGCCATGCTGGAAGAAAATGGAGAGCGTGTCCTCATGGAAGGGAAGCTCACCCACAAGATTAACACGGAGAGTTCCCTCTGGAGCCTTGAGCCAGGAAAGTGTGTTTTGGTG---------------------AATCTGAGCAAGGTTGGCGAGTACTGGTGGAGTGCGATCCTGGAGGGAGAAGAGCCCATTGACATCGACAAGATCAACAAGGAGCGCTCCATGGCCACTGTGGATGAGGAGGAACAGGCAGTCCTGGACAGACTCACTTTTGACTACCACCAGAAGCTGCAGGGCAAACCCCAGAGCCATGAGCTGAAAGTCCATGAGATGCTGAAGAAGGGGTGGGATGCTGAAGGCTCTCCCTTCCGAGGCCAGCGATTCGACCCGGCCATGTTCAACATCTCCCCTGGGGCTGTGCAGTTT------
>criGri1
ATGGAGCCCGGGGCTGCTGAGCTTTATGACCAGGCCCTGCTGGGCATCCTGCAGCACGTGGGCAATGTCCAGGACTTTCTGCGCGTGCTCTTCGGCTTTCTCTATCGCAAGACCGACTTTTACCGTCTGCTTCGCCACCCTTCGGACCGCATGGGCTTCCCGCCCGGGGCCGCCCAGGCCCTAGTGTTGCAGGTCTTTAAAACATTTGATCACATGGCTCGCCAGGATGATGAGAAAAGGAAGAAGGAACTTGAAGAGAAAATCAGAAAAAAGGAAGAAGAG---GCCAAGGCTGTGGCAGCTGCTGCAGCTGAGAAGGAA---------GCCGTGCCAGTTCCA------------------GTGCAGGAGGTAGAGATTGATGCTACTGCAGAATTG------AGCGGGCCTCGGGAAGTAGAAAAGTTGGAG---TCCCCAGGCCCA------------CAGGGCCCT---GACCACAAGGTGGCCCATGGCTTGGAGGAG---GCAGAAGCTCCAGGAACTGTTAGCAGTGCTGCTGAAGGCCCTAAGGAACCCCCAGTGCTCCCCAGGATTCAAGAGCAGTTCCAGAAAAATCCGGACAGTTACAATGGTGCCATCCGTGAGAACTACACCTGGTCGCAAGACTATACTGACCTGGAGGTCAGGGTACCAGTGCCCAAGCATGTGGTGAAAGGGAAGCAGGTCTCTGTGGCCCTTAGCAGTGGCTCCATCCGAGTGGCCATGCTGGAAGAAAATGGAGAACGTGTCCTCATGGAAGGGAAACTCACCCACAAGATTAACACGGAGAGTTCCCTCTGGAGCCTTGAGCCGGGCAGGTGTGTTTTGGTG---------------------AACCTGAGCAAGGTTGGCGAGTACTGGTGGAGTGCGATCCTAGAGGGAGAAGAGCCTATCGACATTGACAAGATTAACAAGGAGCGCTCCATGGCCACTGTGGATGAGGAGGAACAGGCAGTCCTGGACAGACTCACCTTTGACTACCATCAGAAGCTGCAGGGCAAGCCCCAGAGCCATGAGCTGAAAGTCCATGAGATGCTGAAGAAGGGGTGGGATGCTGAAGGCTCTCCCTTCCGAGGCCAACGATTCGACCCGGCCATGTTCAACATCTCCCCCGGGGCTGTGCAGTTT------
>mm10
ATGGAGCCCGGGGCTGCTGAGCTTTATGACCAGGCCCTGTTGGGCATCCTGCAGCACGTGGGCAATGTCCAGGACTTTCTGCGCGTGCTCTTCGGCTTTCTCTACCGCAAGACCGACTTCTACCGCCTGCTGCGCCACCCTTCGGACCGCATGGGCTTCCCGCCCGGGGCCGCACAGGCCCTGGTGCTGCAGGTCTTTAAAACATTTGATCACATGGCCCGCCAGGATGATGAGAAAAGGAAGAAAGAACTAGAAGAGAAAATAAGAAAAAAGGAGGAAGAG---GCCAAGGCCTTGCCAGCTGCTGAAACTGAGAAGGTA---------GCGGTGCCGGTCCCA------------------GTGCAGGAGGTAGAGATCGATGCTGCTGCAGACTTG------AGTGGGCCTCAGGAAGTAGAGAAGGAGGAG---CCCCCAGGCTCC------------CAGGACCCC---GAGCACACAGTGACCCATGGCCTGGAGAAG---GCGGAAGCTCCAGGAACAGTTAGCAGTGCTGCTGAAGGCCCTAAGGACCCTCCTGTGCTCCCCAGGATTCAGGAGCAGTTCCAGAAAAATCCTGACAGTTACAACGGTGCCATCCGTGAGAACTACATCTGGTCGCAAGACTACACCGACCTGGAGGTCAGGGTGCCCGTGCCCAAGCATGTGATGAAGGGGAAGCAGGTCTCTGTGGCCCTTAGCAGTGGCACCATCCGAGTGGCCATGGTGGAAGAGAATGGAGAGCGTGTCCTCATGGAGGGGAAGCTCACTCACAAGATCAACACCGAGAGCTCCCTCTGGAGCCTTGAGCCCGGCAGGTGTGTTTTGGTG---------------------AATCTGAGCAAGGTTGGCGAGTACTGGTGGAGTGCCATCCTGGAGGGGGAAGAGCCCATCGACATCGACAAGATCAACAAGGAGCGCTCCATGGCTACTGTGGATGAGGAGGAGCAGGCAGTCCTGGACAGACTCACCTTTGACTACCACCAGAAACTGCAGGGCAAGCCCCAGAGCCACGAGCTGAAAGTCCATGAGATGCTGAAGAAGGGGTGGGATGCTGAAGGCTCTCCCTTCCGAGGCCAGCGATTCGACCCAGCCATGTTCAACATCTCCCCAGGGGCTGTGCAGTTT------
>hetGla2
ATGGATCCGGGAGCTGCAGAGCTGTACGACCAGGCCCTGCTGGGCATCTTGCAGCATGTGGGCAACGTTCAGGACTTCCTGCGCGTCCTCTTCGGGTTCCTCTACCGAAAGACCGACTTCTACCGCTTGCTGCGTCACCCAACGGACCGCATGGGCTTCCCGCCCGGCGCCGCGCAGGCCCTGGTGCTGCAGGTATTCAGAACCTTTGATCACATGGCCCGTCAAGATGATGAGAAGAGGAGGAAGGAACTTGAAGAGAAACTCAGAAAAAAGGAAGAAGAGGAGGCCAAGGCTGTGGGGACCGCTGCTGCTGAGAAGGAA---------CAAGTCCCAGTCCCA------------------GTTCAGGAAATAGAGATTGACTCTGCCACAGAGTCG------GCTGGGCCTCAGGAAATAGAGAAGGTGCAG---CCGCCAGGCCTG------------CAGGATGCG---GAGCAGGAGGGGATCCAGGGCTCGAAGGAA---ATAGAAGCCTCGGGAGCTGTCGCCAGTGCTGCTGAAGTCGCCCCAGAACCCCCAGTGCTCCCCAGGGTTCAGGAGCAGTTCCAGAGAAACCCTGACAGTTACAACGGTGCTGTCCGTGAGAACTACACCTGGTCGCAGGACTACACCGACCTGGAAGTCAGGGTGCCGGTGCCCAAGCATGTGGTGAAGGGGAAGCAGGTCTCGGTGGCCCTCAGCAGCGGCTCTATCCGCGTGGCCATGGCAGAGGAGGGCGGAGAACGTGTCCTCATGGAAGGGAAGCTCACCCACAAGATCAACACTGAGAGCTCCCTCTGGAGCCTGGAGCCGGGCAAGTGTGTGCTGGTG---------------------AACCTGAGCAAGGTGGGCGAGTACTGGTGGAATGCTATCCTGGAGGGTGAGGAGCCCATCGACATCGACAAGATCAACAAGGAGCGCTCCATGGCCACTGTGGATGAGGAGGAGCAGGCGGTCCTGGACAGGCTCACCTTCGACTACCACCAGAAGCTGCAGGGCAAGCCACAGAGCCACGAGCTGAAAGTCCATGAGATGCTGAAGAAGGGGTGGGATGCTGAAGGCTCTCCCTTCCGAGGCCAGCGATTCGACCCTGCCATGTTCAACATCTCCCCGGGGGCTGTGCAGTTT------
>cavPor3
ATGGAGCCCGGAGCTGCGGAGCTGTACGACCAGGCCCTGCTGGGCATCCTGCAGCATGTGGGCAACGTCCAGGACTTCCTGCGTGTGCTCTTCGGGTTCCTCTACCGAAAGACCGACTTCTATCGCCTGCTGCGCCACCCAACGGACCGCATGGGGTTCCCTCCCGGCGCCGCGCAGGCCCTGGTACTGCAGGTGTTCAAAACCTTTGATCACATGGCACGTCAAGATGATGAAAAGAAGAGGAAAGAACTTGAAGAGAAAATCAGAAAAAAGGAAGAAGAAGAGGCCAAGGCTGTGGGGACTGCCACTGCTGAGAAGGAA---------CCAGTCCCAGTCCCA------------------GTTCAAGAAATAGAGATTGACTCTGTCATGGAGTCT------ACTGGGCTTCAGGTGGTGGAGAAGGCACAG---CCGCTGGGCTCG------------CAGGTGGCT---GAGCAGGAGGGTACCCAGGACTCAGAGGAA---GTGGAAGCCTCAGGAGCTATCGCCAGTGCTGCTGAAGTCCCCCCAGAACCCCCAGAGCTCCCCAGGGCTCAGGAGCAGTTCCAGAGAAACCCCGACAGTTACAACGGTGCCGTCCGTGAGAACTATACCTGGTCCCAGGACTACACTGACCTGGAGGTCAGGGTGCCGGTGCCCAAGCACGTGGTGAAGGGGAAGCAGGTCTCGGTGGCCCTCAGCAGTGGTTCCATCCGCGTGGCCTTGCTGGAGGAGGGCAGGGAGCGCGTTCTCATGGAAGGGAAGCTCACCCATAAGATCAACACCGAGAGCTCCCTCTGGAGCCTGGAACCGGGCAAGTGTGTGCTGGTG---------------------AGCCTGAGCAAGGTGGGCGAGTACTGGTGGAATGCCATCCTGGAGGGTGAGGAGCCCATTGACATTGACAAGATCAACAAAGAGCGCTCCATGGCCACCGTGGATGAAGAGGAGCAGGCAGTCCTGGACAGGCTCACCTTCGACTACCACCAAAAGCTGCAGGGCAAGCCACAGAGCCATGAGCTGAAAGTCCATGAGATGCTGAAGAAGGGGTGGGATGCTGAAGGCTCTCCCTTCCGAGGCCAGCGATTCGACCCAGCCATGTTCAACATCTCCCCGGGGGCTGTGCAGTTT------
>speTri2
ATGGAGCCCGGGGCTGCTGAACTATATGACCAGGCCCTGCTGGGCATCTTGCAACACGTGGGCAATGTCCAGGACTTTCTGCGCGTTCTCTTCGGCTTCCTCTACCGCAAGACTGATTTCTACCGCCTGCTGCGCCACCCATCGGACCGCATGGGCTTCCCGCCCGGGGCCGCACAAGCTCTGGTGCTGCAGGTATTTAAAACCTTTGATCAGATGGCCCGTCAGGATGATGAGAAGAGAAGGAAGGAACTTGAAGAGAAAATCAGAAGAAAAGAAGAAGAAGAAGCCAAGGCTGTGGTAACTGGTACAGCTGAGAAGGAA---------CTAGTCCCAGTCCCA------------------GTTCAGGAAATAGAAATTGACTCTCCTGCAGAATTA------GGTGGGCCTGGGGATGCAGAGAAAGTGCAG---CCTTCAGGCTCA------------CTGGATGCT---GAACAGGAAGTGGCTGGTGGCTTGGAGGAG---GCAGAAGCTCCAGGAGCAGCGGCTGGTGCTGCTGTAGTCCCTCAGGAACCACCAGCGCTCCCCAGGATTCAAGAGCAGTTCCAGAAAAACCCTGACAGTTACAACGGTGCTGTACGTGAGAATTACACCTGGTCGCAGGACTACACTGACCTGGAGGTCAGGGTGCCGGTGCCCAAGCATGTGGTAAAGGGGAAGCAGGTCTCAGTGGTCCTTAGTAGTGGCTCCATCCGTGTGGCCATGCTGGAAGAAAGCGGGGAGCGGGTTCTCATGGAAGGGAAACTCACCCACAAGATCAACACGGAGAGTTCCCTCTGGAGCCTCGAGCCAGGGAAGTGTGTTTTGGTG---------------------AACCTGAGCAAGGTGGGTGAGTACTGGTGGAGTGCCATCCTGGAGGGAGAGGAGCCCATTGACATCGACAAGATCAACAAGGAGCGCTCCATGGCTACTGTGGACGAGGAGGAGCAGGCAGTCCTAGACAGGCTCACCTTTGACTACCACCAGAAGCTACAGGGCAAGCCTCAGAGCCATGAGCTGAAAGTCCATGAGATGCTGAAGAAGGGGTGGGATGCTGAAGGCTCTCCCTTCCGAGGCCAGCGATTCGACCCAGCCATGTTCAACATCTCCCCGGGGGCTGTGCAGTTT------
>oryCun2
------------------------------------------------------------------------------------------------------------------------------------------------------------------------------------------------GTATTCAAGACCTTTGACCACATGGCCCGTCAGGATGATGAGAAGAGGAGGAAGGAACTTGAAGAGAAGATCAGAAGAAAGGAAGAAGAGGAGGCCAAGGCCGTGGCAGCCACTGCAGCTGAGAAGGAG---------CCGGTCCCCATCCCG------------------GTCCAGGAAGTAGAGGTCGACGCCACCCCAGAGCTG------GGCGAGCCACAAGAGGTGGAGAAAGCTCCG---CCTCCAGGCCCG------------CAGGGGCCG---GGGCAGGAGGTGGCCGGTGGCCCGGAGGAG---GAGAGAGCTCCTGTAGCCGCTTCGGATGCTGCTCAAGTCCCTGCGGAGCCTCCAGCCAGCTCCAGGATTCAGGAGCAGTTCCAGAGAAACCCCGACAGTTACAACGGTGCCGTCCGTGAAAACTACACCTGGTCGCAGGACTACACCGACCTGGAGGTCCGGGTGCCGGTGCCCAAGCATGTGGTGAAGGGGAAGCAGGTCGCAGTGGCCCTGAGCAGTGGCTCCATGCGTGTGGCTGTGCTGGAGGGCGCCGGCGAGCGCGTCCTCATGGAAGGGAAGCTCACCCACAAGATCAACACCGAGAGCTCCCTGTGGAGCCTGGAGCCGGGCAAGTGCGTCCTGGTG---------------------AACCTGAGCAAGGTGGGGGAGTACTGGTGGAGCGCCATCCTGGAGGGCGAGGAGCCCATCGACATTGACAAGATCAACAAGGAGCGCTCCATGGCCACCGTGGACGAAGAGGAGCAGGCGGTCCTGGACAGGCTCACCTTCGACTACCACCAGAAGCTGCAGGGCAAGCCGCAGAGCCACGAGCTGAAAGTCCATGAGATGCTGAAGAAGGGGTGGGATGCAGAAGGCTCTCCCTTCCGAGGCCAGCGGTTCGACCCGGCCATGTTCAACATCTCCCCGGGGGCTGTGCAGTTT------
>ochPri3
ATGGAGCCTGGGGCTGCGGAGCTGTACGATCAGGCCCTGCTGGGCATCCTGCAGCACGTGGGTAATGTGCAGGACTTCCTGCGCGTGCTGTTCGGCTTCCTCTACCGCAAGACGGACTTCTACCGCCTGCTGCGCCAGCCGTCGGACCGCATGGGCTTCCCGCCCGGCGCGGCGCAGGCCCTGGTGCTGCAGGTATTCAAGACCTTTGACCACATGGCCCGTCAGGATGACGAGAAGAGGAGGAAGGAGCTTGAAGAGAAAGTCAGAAGAAAGGAAGAGGAGGAGGCCAGTGGAACAGCCCCCGAAGCCAAGGAGGAGCGGGGGGCCGGCCCAGTCCCTGGGGCC------------------GTGCAGGAAGTAGAGATTGATGCCACCCCAGAGGTG------GGTGGGCCCGCAGAGGCGGAGAAAGCCCCC---GCTCCAGGCCTG------------CAGGACACGGTGGTGCTGCCACTGGCGCCTGGCCCGGAGGAGGTGGCCGCGGCTCCTGGAGCAGCTGCTGGTGCTATGGAATCCCCCAGGGACCCTCCAGCTCCCTCCAGGCTTCAGGAGCAATTCCAGAGAAACCCTGACAGCTACAACGGGGCCGTCCGGGAGAATTACACCTGGTCCCAAGACTACACAGACCTGGAGGTCAGGGTGCCAGTGCCCAAGCACGTGGTGAAGGGGAAGCAGGTCTCTGTGGCTCTGAGCAGCAACTCCATGCGTGTGGCTGTGCTGGAGGGGAGTGGGGAGCGCGTGCTCATGGAGGGGAAGCTAACCCACAAGATCCACACCGAGAACTCGCTTTGGAGCCTGGAGCCGGGCAAGTGCGTTCTGGTG---------------------AACCTCAGCAAGGTTGGGGAGTACTGGTGGAACGCCATCCTGGAGGGCGAGGAGCCCATCGACATTGACAAGATCAACAAGGAGCGCTCCATGGCCACCGTGGACGAGGAGGAGCAGGCCGTCCTGGACAGGCTCACCTTTGACTACCACCAGAAGCTGCAGGGCAAGCCACAGAGCCATGAGCTGAAAGTCCATGAGATGCTGAAGAAGGGGTGGGATGCTGAAGGCTCTCCCTTCCGAGGCCAGCGGTTCGACCCAGCCATGTTCAACATCTCCCCGGGGGCTGTACAGTTT------
>HLpipKuh2
ATGGAGCCCGGGGCGGCCGAGCTGTACGACCAGGCCCTGCTGGGCATCCTGCAGCATGTGGGCAACGTCCAGGATTTCCTGCGCGTGCTCTTCGGCTTCCTCTACCGCAAGACGGACTTCTACCGCCTGCTGCGCCACCCGACCGACCGGATGGGCTTCCCGCCCGGGGCCGCGCAGGCGCTGGTGCTGCAGGTGTTCCAGACCTTCGACCGCATGGCTCGCCAGGACGATGAAAAGAGGAGGAAGGAGCTGGAGGAGAAGCTGAGGAGGAAGGAGGCGGAGGCTGCGGAGGTGGAAGCTGCGGCTTCGGGGGAGCAGGCG---------CCTGTGCCTGCCCTG------------------GAGCTGGAGGTGGAGGTCAAC---ACCGCGGACGCG------------------------------------------------------------------------------------------------------GAC---GCG------------TCAGAAGCGGGTGCTGCTCAGACCCCAAGGGAGCCCCCACCTCTTCCCAGGAGACAGGAGCAGTTCCAGAGAAACCCCGACAGCTACAACGGAGCCGTGCGGGACAACTACACCTGGTCCCAGGACTACACCGACCTGGAGCTCAAGGTGCCGGTGCCCAGGCACGTGGTCAAGGGCCGGCAGGTCTCGGTGGCGCTCAGCAGCAGCTCCATCCGCGTGGCGGTGCTGGAGGAGAGCGGGGAGCGTGTGCTCATGGAGGGGAAGTTCACGCACAAGGTCAACACGGAGAGCTCCCTGTGGAGCCTGGAGCCCGGGAAGTGCGTGCTGGTG---------------------AGCCTGAACAAGGCGGGCGAGTACTGGTGGAACGCCGTCCTGGAGGGCGAGGAGCCCATCGACATCGACCAGATCAACAAGGAGCGCTCCATGGCCACGGTGGGCGAGGAGGAGCACGCCGTGCTGGACCGGCTCACCTTCGACTACCACCAGAAGCTGCAGGGCAAGCCCCAGAGCCACGAGCTGAAAGTCCATGAGATGCTGAAGAAGGGGTGGGACGCTGAAGGCTCTCCCTTCCGCGGCCAGCGCTTCGACCCGGCCATGTTCAACATCTCCCCCGGGGCCGTGCAGTTT------
>balAcu1
ATGGAGCCCGGGGCGGCGGAGCTGTATGATCAGGCCTTGTTGGGCATCCTGCAGCACGTGGGCAACGTTCAGGACTTTCTGCGTGTGCTCTTCGGCTTCCTCTACCGCAAGACGGACTTCTACCGCCTGCTGCGCCACCCGTCGGACCGCATGGGCTTCCCGCCGGGGGCCGCGCAGGCTCTGGTGCTGCAGGTATTCAAAACCTTTGACCGCATGGCCCGTCAGGATGATGAAAAGAGGAGGAAGGAGCTGGAGGAGAAGGTCAGGAGGAAGGAAGAGGAGGCGGCCACGGCTGTGGCAGCGGCCACGGCTGAGCGGGAG---------CCGGTCCCAGCCCCG------------------GTTCAGGAGGTGGAGGTTGAGTCCACCGCAGACTCG------GGCGGGCCTCAGGAG------------------CCTCCCGGCCCG------------CAGGGTGCC---GAGCAGGAAGTGGCCCACCGCTCCGGGGAG---GCAGAGCCACCAGGAACAGATGCTGGCGCTGCTGAAGTCCCGAGGAGACCACCACCTCTTCCCAAGAGGCAGGAGCAGTTCCAGAGAAACCCCGACAGCTACAATGGTGCCGTGCGTGAGAACTACGCTTGGTCCCAGGACTACACTGACCTGGAGCTCAAGGTGCCGGTGCCCAAGCACGTGGTGAAGGGCAAGCAGGTCTCTGTGGCCCTCAGCAGCAGCTCCATCCGGGTGGCCGTGCTGGAGGAAAACGGGGAGCGCGTCCTCATGGAAGGAAAGTTCACCCACAAGATCAACACCGAGAGCTCCCTCTGGAGCCTTGAACCCGGGAAGTGCGTTTTGGTG---------------------AGCCTGAACAAGGTGGGCGAGTACTGGTGGAGCGCCATCCTGGAGGGGGAGGAGCAAATCGACATCGACGAGATCAACAAGGAGCGCTCCATGGCCACAGTGGACGAGGAGGAGCACGCTGTCCTGGACAGGCTCACCTTCGACTACCGCCAGAAGCTGCAGGGCAAGCCGCAGAGCCACGAGCTGAAAGTCCATGAGATGCTGAAGAAGGGGTGGGATGCTGAAGGCTCTCCCTTCCGAGGCCAGCGATTCGACCCGGCCATGTTCAACATCTCCCCGGGGGCTGTGCAGTTT------
>bosTau8
ATGGAGCCCGGGGCGGCCGAGCTGTACGATCAGGCCCTGCTGGGCATCTTGCAGCACGTGGGCAACGTTCAGGACTTTCTGCGTGTGCTTTTCGGCTTCCTCTACCGCAAAACGGACTTCTACCGCCTGCTGCGCCACCCGTCGGACCGCATGGGCTTTCCCCCGGGGGCAGCGCAGGCGCTGGTGCTGCAGGTATTCAAAACCTTTGACCACATGGCCCGTCAGGATGATGAAAAGAGGAGAAAAGAGCTGGAGGAGAAAATCAGGAGGAAGGAAGAAGAGGAGGCCACGGCGGTGGCAGCTGCCACAGCGGAGCAGGAG---------CCAGTTCCAGCCCCG------------------GTTCAGGAGGTGGAGGTAGACTCCACCACAGACTCA------GGTGGGCCCCAGGAG------------------CCCCCAGGCCCA------------CGGGGCACC---CTGCAGGAAGTGGCTGTCAGCTCTGGGGAG---GCAGAGGCACCGGGAGCAGATGCTGGCGCTGCTGAAGCCCCCAGGGAACCGCTAGCTCTTCCCAAGAGACAGGAGCAGTTCCAGAGAAACCCCGACAGCTACAACGGTGCTGTGCGTGAGAACTACACCTGGTCCCAGGACTACACCGACCTAGAGCTCAAGGTGCCGGTGCCCAAGCACGTGGTGAAGGGCAAGCAGGTCTCGGTGACCCTCAGCAGCAGCTCCATCCGGGTGGCTGTGCTGGAGGGAAATGGGGAGCGTGTCCTCATGGAAGGGAAGTTCACCCACAAGATCAACACCGAGAGCTCCCTCTGGAGCCTCGAACCCGGGAAGTGCGTCTTGGTG---------------------AGCCTGAACAAGGTGGGTGAGTACTGGTGGAGCGCCATCCTGGAGGGCGAGGAGCAGATCGACATCGACAAGATCAACAAGGAGCGCTCCATGGCCACGGTGGACGAGGAGGAGCACGCCGTCCTGGACAGGCTCACCTTCGACTACCACCAGAAGCTGCAGGGCAAGCCGCAGAGCCACGAGCTGAAAGTCCATGAGATGCTGAAGAAGGGGTGGGACGCTGAAGGCTCTCCCTTCCGAGGCCAGCGATTCGACCCCGCCATGTTCAACATCTCCCCGGGGGCTGTGCAGTTT------
>susScr11
ATGGAGCCCGGGGCGGCCGAGCTATACGACCAGGCCCTGCTGGGCATCCTGCAGCACGTGGGCAACGTCCAGGACTTTCTGCGCGTGCTCTTCGGCTTCCTTTATCGCAAGACGGACTTCTATCGCCTGCTGCGCCACCCGTCGGACCGCATGGGCTTCCCGCCGGGGGCCGCGCAGGCGCTGGTGCTGCAGGTATTCAAAACCTTCGACCACATGGCCCGTCAGGATGATGAGAAGAGGAGGAAAGAGCTGGAGGAGAGAATCAGGAGAAAGGAAGAAGAGGAGGCCAAGGCTGCAGCAGCTGCCACCGCTGAGCAGGAG---------CCCGTGCCGGCCCCG------------------GTTCAGGAGGTGGAGGTCGACTCCACCGCAGCCTCG------GGGGCGCCTCAGGAA------------------CCTCCAGGCCCA------------CAGGGCCCT---GCGCAGGAAGTGGGCCCTGGCTCAGGGCAG---GCGGAGCCAGCAGGAGCAGATGCTGGTGCTGCTGAGGTCCCCAGGGAACCACTGCCTCTTCCCAAGAGACAGGAGCAGTTCCAGAGAAACCCCGACAGCTATAACGGTGCTGTGCGCGAGAACTACACCTGGTCTCAGGACTACACCGACCTGGAGCTGAAGGTGCCAGTGCCCAAGCACGTGGTGAAGGGCAAGCAGGTCTCCGTGGCCCTCAGCAGCAGCTCCATCCGGGTGGCCGTGCTGGAGGAGAGCGGGGAGCGGGTCCTCATGGAAGGCACGTTCACCCACAGGATCAACACCGAGAGCTCCCTGTGGAGCCTCGAGCCCGGGAAGTGCGTCCTGGTG---------------------AGCCTGAACAAGGTGGGCGAGTACTGGTGGAGCGCCATCCTGGAGGGCGAGGAGCGCATCGACATCGACAAGATCAACAAGGAGCGCTCCATGGCCACGGTGGACGAGGAGGAGCACGCCGTCCTGGACAGGCTCACCTTCGACTACCACCAGAAGCTGCAGGGCAAGCCGCAGAGCCACGAGCTGAAAGTCCATGAGATGCTGAAGAAGGGGTGGGACGCTGAAGGCTCTCCCTTCCGAGGCCAGCGCTTCGACCCGGCCATGTTCAACATCTCCCCGGGGGCCGTGCAGTTT------
>dasNov3
ATGGAGCCCGCGTCCACGGAGCTGTACGACCAGGCCCTCCTGGGCATCTTGCAGCATGTGGGCAACGTCCAGGACTTCCTGCGCGTACTCTTCGGTTTCCTCTACCGCAAGACCGACTTCTACCGCCTACTGCGCCATCCGTCCGACCGCATGGGCTTTCCTCCGGGGGCGGCCCAGGCCTTGGTGCTGCAGG--------------------------------------------------------------------------------------------------------------------------------------------------------------------------------------------------------------------------------------------------------------------------------------------------------------------------------------------------------------------------------------------AGACAGGAGCAGTTCCAGAAAAACCCCGACAGTTACAATGGTGCGGTCCGTGAGAACTACACCTGGTCGCAGGACTACACCGACCTGGAGGTTAAGGTGCCGGTGCCCAAGCACATCGTGAAGGGGAAGCAGGTCTCGGTGGACCTCAGCAGTGGTGCCATCCGCGTGGCTGTGCTGGAGCAAAATGGGGAGCGCGTCCTCATGGAAGGGAAGTTCACCCATAAGGTCAACACTGAGAGTTCTCTTTGGAGCCTCGAGCCTGGAAAATGTGTTTTGGTG---------------------AACCTGAACAAGGTTGGGGAGTACTGGTGGAGCGCCATCCTCGAGGGAGAGGAGCAGATCGACATTGACAAAATCAACAAGGAGCGCTCCATGGCCACCGTGGACGAGGAGGAGCACGCCGTCCTGGACAGGCTCACCTTTGACTACCACCAGAAGCTGCAGGGCAAGCCGCAGAGCCACGAGCTGAAAGTCCATGAGATGCTGAAGAAGGGGTGGGACGCGGAAGGCTCCCCCTTCCGAGGCCAGAGCTTCGACCCGGCCCTGTTCAACATCTCCCCAGGGGCTGTGCAGTTTTA----
>conCri1
ATGGAGTCCGGAGCGGCCGAGCTGTATGACCAGGCCCTGCTGGGCATCCTGCAGCACGTGGGCAATGTCCAGGACTTTCTGCGCGTGCTCTTCGGCTTCCTTTACCGCAAGACCGACTTCTACCGCCTCCTGCGCCACCCGTCCGATCGCATGGGCTTCCCGCCCGGGGCCGCCCAGGCCCTAGTGCTGCAGGTATTCAAAACCTTTGACCACATGGCACGCCAGGATGATGAAAAGAGGAAAAAGGAGCTGGAGGAGAAAATCAGGAGAAAGGAAGAAGAGGAGGCTACAGCTGTGGCAGCGGCTGCAGGTGGGCAGGAC---------CCTGTCCCAGTCCCA------------------GTTCAGGAGGTGGAGATCGACTCCACCACAGATGCT------GATGGGGCTCAAGAA------------------TCTCCGGGTCCA------------CAGGGCACG---GTGCAGGATGTGGCCCACCACTTGGGGGAG---GTCGCGCCGGCAGGAGCAGATGCTGGTGCTGCTGAAGTTCCAAGGGAATCCCCAGCTCTTTCCAAGAGACAGGAGCAGTTCCAGAGAAACCCTGACAGCTACAATGGTGCTGTGCGTGACAACTATACCTGGTCACAGGACTATACCGATTTGGAGCTCAAGGTGCCCGTGCCCAAGCACGTGGTGAAGGGCAGGCAGGTCTCAGTGGCTCTCAGCAGCAGTTCCATCCGAGTGGCAGTGCTGGAGGAAGGTGGGGAACGTGTCCTCATGGAAGGGAAGTTCACCCACAAGATCAACACTGAGAGTTCGCTTTGGAGCCTGGAGCCTGGAAAGTGTGTCTTGGTA---------------------AGCCTGAACAAGGTGGGCGAATATTGGTGGAGTGCCATCCTGGAGGGCGAAGAACACATCGACATTGACAAGATCAACAAGGAGCGCTCCATGGCCACGGTGGATGAGGAGGAGCATGCTGTCCTGGACAGGCTCACCTTCGACTATCACCAGAAGCTGCAGGGCAAGCCACAGAGCCACGAGCTGAAAGTCCATGAGATGCTGAAGAAGGGGTGGGATGCTGAAGGCTCTCCCTTCCGAGGCCAGCGATTCGACCCGGCCATGTTCAACATCTCCCCAGGGGCTGTGCAGTTT------
>echTel2
ATGGAACCTGGCTCAGCTGAATTATACGATCAAGCCCTGCTGGGCATCTTGCAGCATGTGGGCAACGTTCAGGACTTTCTGCGCGTGTTTTTCGGTTTCCTCTACCGCAAGACCGACTTTTACCGCCTCCTGCGCCACCCGTCCGATCGCATGGGCTTTCCGCCGGGGGCCGCTCAGGCCTTGGTGCTGCAGGTATTCAAAACCTTTGACCATCTGGCTCGTCAGGATGATGAGAAGAGGAGAAAGGAACTTGAAGAGAAAATCAGCAGAAAAGAAGAAGCAGCAGCAAAAGACAAAGCAGCTGCCATGGCTGAGAAGGAA---------CCAGTCCCAGTCCCA------------------GTCCGGGAAGTCGAGATTGACTCCACCACAGAATGG------GATGGACCTCAGGAAGCGGGTCACGGACAA---AGTCCAGGCACC------------CCAGGTGCA---GCTCAGGAGGAGGCCTGTGGCTCGGAGGAG---GCAGGGCCTCCAGCAGCAGTTGCTGCTGTTGCTGAAGTTCCTAGGGAACCGCTAGCTCTTCCCAAGCAACAGGAGCAATTCCAGAAAAACCCTGACAGTTATAATGGTGCTGTCCGTGAGAACTACATCTGGTCTCAAGACTACATGGACCTGGAGGTCAAGGTGCCAGTACCCAAGCACATCGTGAAAGGGAAGCAGGTCTCAGTGGACCTTAGCAGCGACTCCATCCGAGTGGCTGTGCTGGAGGAAAATGGGGAGCGTGTTCTCATGGCAGGGAAGCTTACTCATAAGATCAACACTGAGAGCTCTCTTTGGAGCCTTGACCCAGGAAAGTGTGTTTTGGTG---------------------AACCTGAACAAAGTGGGAGAATACTGGTGGAGTGCCATCCTGGAGGGTGAGGAGCCCATTGACATCGACAAGATCAACAAGGAGCGTTCCATGGCCACCGTGGACGACGAGGAGCACGCTGTCCTAGACAGGCTGACCTTCGACTACCACCAGAAGCTGCAGGGCAAGCCACAGAGCCACGAGCTGAAAGTCCATGAGATGCTGAAGAAGGGATGGGATGCTGAAGGCTCCCCCTTCCGAGGCCAGAGATTCGACCCTGCCATGTTCAACATCTCCCCTGGGGCAGTGCAGTTT------
>loxAfr3
ATGGAGCCCGGGTCAGCCGAGTTGTACGACCAGGCCCTGCTGGGCATCTTGCAGCATGTGGGCAACGTCCAGGACTTTCTGCGCGTGCTTTTCGGTTTCCTCTACCGCAAGACCGACTTCTACCGCCTGTTGCGCCACCCTTCTGACCGCATGGGCTTTCCGCCGGGGGCGGCCCAGGCCTTGGTGCTGCAGGTATTCAAAACCTTTGACCACATGGCTCGTCAGGATGATGAGAAGAGGAGAAAAGAACTTGAAGAGAAAATGAGAAGAAGAGAAGAAGAAGAAGCAAAAGCTATAGCAGCTGCTGCAGCTGAGAAGGAA---------CCAGTGCCGGTCCCA------------------GTTCAGGAAGTAGAGATTAATTCCACCACAGAATTG------GATGGGCCTCAGGAAATGGAGAAAGTACAC---TCTCCAGGCACC------------CAGAGTGCA---GTGCAGGAGGAGACACCCAGCTCGGCGGAG---GCAGAGCCTCCAGGAGCAGTTGGTGGTGTTGCTGAAGTCCCTAGGGAACCACTAGATCTTCCCAAGCGACAGGAGCAGTTTCAGAAAAACCCTGACAGTTACAATGGTGCTGTCCGTGAGAACTACATCTGGTCGCAGGACTACATGGACCTGGAGGTCAAGGTGCCAGTGCCCAAGCACATCATGAAAGGGAAGCAGGTCTCAGTGGACCTCAGCAGTGACTTCATCCGAGTGGCAGTGCAGGAAGAAGGTGGGGAGCGTGTCCTCATGGAAGGGAAGCTCACCCATAAGATCAACACCGAGAGTTCTCTCTGGAGCCTCGAGCCAGGGAAGTGTGTTTTGGTG---------------------AACCTGAACAAGGTAGGGGAGTACTGGTGGAGTGCCATACTGGAGGGCGAGGAGCACATCGACATCGACAAGATCAACAAGGAGCGCTCTATGGCCACTGTGGATGAGGAGGAGCATGCAGTCCTGGACAGGCTGACCTTCGACTACCACCAGAAGCTGCAGGGCAAGCCGCAGAGCCATGAGCTGAAAGTCCATGAGATGCTGAAGAAGGGATGGGATGCTGAAGGCTCCCCCTTCCGAGGCCAGAGATTCGACCCTGCCATGTTCAACATCTCCCCCGGGGCGGTGCAGTTT------
>HLrouAeg4
ATGGAGCCCGGGGCGGCCGAGCTGTACGACCAGGCCCTGCTAGGCATCCTGCAGCACGTGGGCAACGTCCAGGACTTCCTGCGCGTGCTCTTCGGCTTCCTCTACCGCAAGACCGACTTCTACCGTCTGCTGCGCCACCCGTCCGACCGCATGGGCTTCCCGCCCGGGGCCGCGCAGGCGCTGGTGCTGCAGGTGTTCCGAACCTTTGACCACATGGCACGTCAGGACGATGAGAAGAGGAGGAGGGAGCTGGAGGAGAAGATGCGG------GGGGAGGCCGAGGCCCAGCCCACAGTGGAGGCGAGCACGGAGGCCCTG---------GGCCCGCAGGCCGCC------------------CTGCGGGAG---------------------GAGACC------CCAGGCCCGCAGGCCGCCCCACGGGAGGAG---GCCTCAGGCCCG------------CAGGCTGCC---CCGCAGGAGGAGGCCCCAGGCTCCAGGGAGGACACCGAGCCGCTGGGTGCTGCTGCAGGACTTGCCGAGGCCCCGATGGGCCCCCCAGCGCTTCCCAAGGGACAGGAGCAGTTCCAGAGGAACCCCGACAGCTATAACGGCGCCGTGCGTGAGAACTACGTCTGGTCCCAGGACTACACCGACCTGGAGCTCAAGGTGCCGGTGCCCGGGCACGTGGTGAAGGGCCGGCAGGTCTCGGTGGCCCTCAGCAGCAGCTCCATCCGGGTGGCCGTGCTGGAGGAAACCGGGGAGCGTGTCCTGGTGGAAGGGAAGTTCACCCACAAGGTCAACACCGAGGGCTCTGTCTGGAGCCTGGAGCCTGGGAAGTGTGTTCTGGTG---------------------AGCCTGAGCAAGGCGGGTGAGTACTGGTGGAGCGCGGCGCTGGAGGGCGAGGAGCACATCGACATCGACCGCATCAACAAGGAGCGCTCCATGGCCACCGTGGACGACGAGGAGCACGCCGTGCTGGACAGGCTCACCTTCGACTACCACCAGAAGCTGCAGGGCCGGCCGCAGAGCCACGAGCTGAAAGTCCACGAGATGCTGAAGAAGGGGTGGGACGCTGAAGGCTCTCCCTTCCGAGGCCAGCGCTTCGACCCCGCCATGTTCAACATCGCCCCGGGGGCGGTGCAGTTT------
>HLturTru3
ATGGAGCCCGGGGCGGCGGAGCTGTACGACCAGGCCCTGTTGGGCATCCTGCAGCACGTGGGCAACGTTCAGGACTTTCTGCGTGTGCTCTTCGGCTTCCTCTACCGCAAGACGGACTTCTACCGCCTGCTGCGCCACCCGTCGGATCGCATGGGCTTCCCGCCGGGGGCCGCGCAGGCTCTGGTGCTGCAGGTATTCAAAACCTTTGACCGCATGGCCCGTCAGGATGATGAAAAGAGGAGGAAGGAGCTGGAGGAGAAGATCAGGAGGAAGGAAGGGGAGGAGGCC------------------GCGGCCGAGCAGGAG---------CCAGTCCCAGCCCCG------------------GTTCAGGAGGTGGAGGTTGACTCCACCACAGACTCA------GGCGGCCCTCAGGAG------------------CCCCCCGGCCCG------------CAGGACGCC---GTGCAGGAAGTGGCCCACCGCGCCAGGGAG---GCAGAGCCACCAGGAGCGGATGCTGGCGCTGCTGAAGTCCCAAGGAGCCCGCCAGCTCTTCCCAAGAGGCAGGAGCAGTTCCAGAGAAACCCCGACAGCTACAATGGTGCTGTGCGTGAGAACTACGCTTGGTCCCAGGACTACACTGACCTGGAGCTCAAGGTGCCGGTGCCCAAGCACGTGGTGAAGGGCAAGCAG------------------------------------------------------------------------------------------------------------------------------------------------------------------------------------------------------------------------------------------------------------------------------------------------------------------------------------------------------------------------------------------------------------------------------------------------------------------------------------
>sorAra2
------------------------------------------------------------------------------------------------------------------------------------------------------------------------------------------------GTGTTCAAAAACTTTGACCACATGGCCCGTCAGGATGACGAGAAGAGAAGGAAGGAGCTGGAGGGGAAAATGAGGCGAAAGGAAGAGCAGGAGGCGGCGCCTGTGGCTGCGGGCTCAGCTGATCTGGAG---------CCCACCCCAGCCCCA------------------GTTCAGGAGGTGGAGATTGACTCCACCACAGACTCT------GGTGGG---------------------------GCCCCGGAACTC------------TCTGCCTCC---AGGCAGGAGGCAGCCCAGCCCTCGGGGGAG---GAAGAACCGCCAGGCGCTGGGGCAGGTGCCGCTGAAGCCCCAAAGGAACCACCTGCCCTTCCCAAGAGGCAGGAGCAGTTCCAGAGAAACGCTGAGAGCTACAACGGTGCTGTGCGTGAGAACTACACCTGGTCACAGGACTACACCGACCTGGAGGTCAAGGTGCCCGTGCCCAGGCATGTGGTGAAGGGCAGGCAGGTGTCCGTGGGCCTCAGCAGCAGCTCCATCCGCGTGGCCGTGCAGGAGGAGAGCGGGGAGCGTGTCCTCATGGAGGGGAAGCTCACCCACAAGATCAACACCGAGAGCTCACTCTGGAGCCTCGAGCCCGGGAAGTGCGTGTCGGTG---------------------AGTCTGAACAAGGTGGGCGAGTACTGGTGGAGTGCCATCCTGGAGGGCGAGGAGCACATTGACATCGAGAAGATCAACAAGGAGCGCTCCATGGCCACGGTGGACGATGAGGAGCACGCCGTGCTGGACAGGCTCACCTTCGACTACCACCAGAAGCTGCAGGGCAAGCCGCAGAGCCACGAGCTGAAAGTCCATGAGCTGCTGAAGAAGGGCTGGGACGCTGAGGGCTCGCCCTTCCGAGGCCAGCGCTTCGACCCGGCCATGTTCAACATCTCCCCCGGGGCCGTGCAGTTT------
