# Supplementary material for: Six reference-quality genomes reveal evolution of bat adaptations
Source: Nature. 2020 Jul 22;583(7817):578–84. doi: 10.1038/s41586-020-2486-3 (PMC8075899; doi:10.1038/s41586-020-2486-3)
Supplement: Supplementary file 6 — Alignments of 12,931 protein-coding genes across 48 mammals. [file 41586_2020_2486_MOESM6_ESM.gz › suppDataFile/ENST00000301324.aln.fasta]

>ponAbe2
ATGCTGCTGACGCTGGCCTGGGGCGCGCTCTTCTTCCCGGGGCTCTTCGCGCTCTGCACCTGGGCGCTGCGCCGCTCCCAGCCCGGATGGAGCCGCACCGACCGCGTGATGATCAGCACCAGGCTGGTTTCCTCAGTGCACGCCGCGCTGGCCACCGGCTCGGGGATCGTCATCGTT---CGCTCCTGCGACGACGTGATCACCGG-------------------------------------------------------------------------------------------------------------------------------------------------------------------------------------------------------------CAGCTAAAGCAGCAGCACACCCTTCTGTACAAGGTGAATGGAATCCTCACGCTGGCCACCTTCTTTTCCTGCCGGATCCTTCTCTTTCCCTTCATGTACTGGTCCTATGGCCGCCAGCAGGGACTAAGCCTACTCCAAGTACCCTTCAGCATCCCCTTCTACTGCAACGTGGCCAATGCGTTCCTCATAGCTCCTCAGATCTACTGGTTCTGTCTGCTGTGCAGGAAGGCAGTCCGGCTCTTTGACACTCCCCAAGCCAAAAAGGATGGCT--
>speTri2
ATGCTGCTGACGCTGGCCTGGGGCTCCCTCTTCTTCCCTGGGCTTTTCGCGCTCTGCACCTGGGCGCTGCGCCGCTCGCGGCTGGAATGGACCGACACCGACTACGTGACGATCAGCACCAGGTTGGTTTCTTCAGTGCAGGCTGTGCTGGCCACGGGGTCAGGGATCATCATCATC---CGCTCCTGTAGCGACGTGATCAGAGACAGGCACTGGCTTGCCCGAGAATATGTCTGGTTTTTGATTCCATACATGGTCTATGACTCCTACGCCATGTACCTCTGTGAGTGGTACCGAACCAGAGAC------CTTGGACACTCC---ACCACTATTCGAAACTTCCTGAGTCAAAACCGCCTCATGATCACACACCATGCAGTCATTTTGTTTGTCCTTGTGCCTGTCGCACAGCTAAAGCAGCAGCACACTCTCCTGTACAAGGTGAATGGAATCTTGACGTTGGCCACCTTCTTCTGCTGTCGGATCCTTCTTTTTCCGTTCATGTACTGGTCCTATGGTGAACACCAGGGACTAAGCCTACTCGAGGTGCCATTCAATATCCCTTTTTACTGCAACGTGGCCAATGCCTTCCTCATCGCTCCCCAGCTCTACTGGTTCGCTCTGCTGTGCAAGAAGGCAATCCGGCTCTTTGGTGCC---CGAGCCAAAAAGGATAGT---
>tarSyr2
-------------------------------------------------------------------------------------------------------------------------G-GTGGTGTCTTCGGTGCAGGCTGTGCTGGCCACCGGGTCCGGGATCGTCATCATG---CGCTCCTGCGGCGACGTGATCACCGGCAGGCACTGGCTTGCCCGAGAATACGTATGGTTTTTGATTCCATACATGATCTATGACTCTTATGCCATGTACCTGTGTGAATGGTACCGCACCAGAGACCAGAACCCTGGACGCTCTGTGACT---TTGCGAAGCTTCCTAAGTCAAAACCGCCTCATGATCACACATCATGTGGTCATTCTAGTCGTCCTTGTACCAGTCGCACAGCAAAAGCAGCAGCACACCCTTCTGTACAAAGTGAATGGAATCCTTACACTGGCCACCTTCTTCTCCTGTCGGATCCTCCTTTTCCCCTTCATGTACTGGTCGTATGGCCAGCAGCAGGGACTGAGCCTGTTCCAGGTGCCATCCAATATCCCTTTCTTCTGCAATGTGGCCAATGCCTTCCTCATCGCCCCTCAGATCTACTGGTTTGCTCTACTGTGCAGGAAGGCAGCCCGGCTCTTTGGCAGTCCCCAAGCCAAAAAGGATGGCTA-
>HLrouAeg4
ATGCTGCTGACGCTGGCCTGGGGCTCACTCTTCTTCCCGGGGCTCTTCGTGCTCAGCACCCGGTGGCTGCGCCGCGCGCGGCCCGAATGGACCGACCACGATTGCGTGATGATCAGCACCAGGGTGGTTTCTTCAGCGCAGGCTATATTGGCCACCGGGTCAGGGATCGTCGTCATC---TGCTCCTGTGGAAACGTGATCACCGACAGGCACTGGCTTGCCCGAGAATATGTCTGGTTTTTGATTCCATACATGGTCTATGACATCTACGCCATGTACCTCTGTGAATGGTATCGAACCAGAGAACCGAACTGCAGACACTCTTGCACCATTTTTCGAAACTTCCTAAGTAAAAACCGCCTCATGATCACGCACCATGTGGCCATTCTGTTGGTCTTAGTGCCAATTACACAGCTAAAGAAGCAGCACACCCTTTTGTACAAGGTGAACGGAATACTCACACTGACCACCTTCTTTAGCTGTCGGATCCTTCTTTTCCCCTATATGTACTGGTGCTACGCCCGGCAGGAGACACTAAGCCTGCTCCAAGTGCCATTCAAGATCCCTTTCTTCTGCAATGTAGCCAATGCCTTCCTTGTGGCTCCCCAGATCTACTGGTTCTCTCTGCTGTGCAAGAAGGCAGCCCGGCTCTTTGACCCTCCCCCAGCCATAAAGGATGGA---
>hetGla2
ATGCTGCTGACGCTGGCCTGGGGCTCGCTGTTCTTCCCGGGGCTCTTCTCGCTCAGCACCTGGGCGCTGCGCCGCTGGCGGCCGGCATGGAGCTACAACGACTGCGTGATGGTCGGCACCAGGGTGGTTTCTTCAGTGCAGGCTGTGCTGGCCACCGGGGCAGGGATCATCATCATC---CGTTCCTGCAGCAACGTGGTCTCAGACAGGCACTGGCTTGCCCGAGAATATGTCTGGTTTTTGATTCCGTACATGGTCTATGACTGCTATGCTATGTACCTCTGTGATTGGTGCCGAATCAAAGAGCAGAATCCTGGACACTCC---TTCGTTTTTCGAAATTTCCTGAGTCAAAACCGCCTTATGATCACACACCATATGGTTATTCTCTTTGTCCTTGTACCGGTTGCACAGCGAAAACAGCAGCACACCCTTTTGTATAAGGTGAACGGAATCGTCACGCTGACCAGCTTTTTTTGCTGTCGGATCCTTCTTTTCCCCTTCATGTACTGGTCCTATGGCCAACATCAGGGACTAAGCCTGCTCCAAGTACCATATAATATCCCTTTCTTCTGCAATGTGGCCAATGCCTTCCTCATCTCTCCCCAGATCTACTGGTTCTCTTTGCTGTGCAAGAAGGCACTCCGACTCTTTGACACTCCCCAAGACAAAAAGGATGGT---
>cavPor3
ATGCTGCTGACGCTGGCCTGGGGCTCGCTCTTCTTCCCGGGGCTCTTCGCGCTCAGCACCTGGGCGCTGCGTCGCTGGCGGCCGGCATGGAGCTACAACGACTGCGTGATGGTCGGCACCAGGATAGTTTCTTCAGTGCAGGCTGTGCTGGCCACCGGGGCAGGGATCATCATCATC---CGTTCCTGCAGCAACGTGGTCTCAGACAGGCACTGGCTTGCCCGAGAATATGTCTGGTTTTTGATTCCGTACATGGTCTATGACTGCTACGCCATGTACCTCTGTGATTGGTGCCGAATCAAAGAGCAGAATCCTGGACACTCC---TTTGTTTTTCGCAACTTCCTGAGTCAAAACCGCCTCATGATCACGCACCATATGGTTATTCTCTTTGTCCTTGTGCCAGTTGCACAGCGAAAGCAGCAGCACACTCTTCTGTATAAGGTGAACGGAATCATCACGCTGACCAGCTTCTTTTTCTGTCGGATCCTTCTTTTCCCCTTCATGTACTGGTCTTATGGCCAACATCAGGGACTAAGCCTGCTCCAAGTGCCATACAGTATCCCTTTCTTCTGCAATGTGGCCAATGCCCTCCTCATCGCTCCCCAGATTTACTGGTTCTCTCTGCTGTGCAAGAAGGCACTCCGGCTTTTTAACACTCCCCAAGACAAAAAGGATAGC---
>otoGar3
ATGCTGCTGACGCTGGCGGGGGGCTCGCTCTTCTTCCCGGGACTTTTCGCGCTCTGCACCTGGGCGCTGCGCCGCTCACGGCCGGAATGGACCTACTCCGACTGCGTGATGATCAGCACCAGGCTGGTTTCTTCAGTGCAGGCTGTGCTGGCCACCGGGTCGGGGATCATCATCGTG---CGCTCCTGCAGCGACGTAATCAAC-AG------------------------------------------------------------------------------------------------------------------------------------------------------------------------------------------------------------CAGCTAAAGCAGCAACACACCCTTCTGTACAAGGTGAACGGAATCCTTACACTGGCCACCTTCCTTTCCTGCCGGATCCTTCTCTTCCCCTTCATGTACTGGTCCTATGGCCAACAGCAGGGACTGAGCCTACTCCAGGTGCCATTCCATATTCCTTTCTTCTGCAATGTGGCCAATGCCTTCCTCATTGCTCCTCAGATCTACTGGTTCTATCTGCTGTGCAGGAAGGCAGTCCGGCTCTTTGACACTCCACAAGCCAAAAAGGATGGTT--
>micMur3
ATGCTGCTGACGCTGGCCGGGGGGGCGCTCTTCTTCCCGGGGCTCTTCGCGCTCTGCACCTGGGCGCTGCGCCGCTCGCGGCCAGCATGGACCGACTCCGACTGCCTGATGATCAGCACCAGGCTGGTTTCTTCAGTGCAGGCTGTGCTGGCCACCGGGTCGGGCATCGTCGTCGTCCTAAGCTCCTGCAGCGACGTGGTCAACGGCAGGCACTGGCTTGCCCGAGAATATGTCTGGTTTTTGATTCCATACATGGTCTATGACTCCTACGCCATGTACCTCAGTGAATGGTACCGAACCAGAGATCAGAACCATGGACACTCC---ACCACTTTTAGAAACTTCCTAAGTCAAAACCGCCTCATGATCACGCACCATGCGGCCATTCTATTTGTCCTTGTGCCAGTTGCACAGCTAAAGCAGCAACACACCCTTCTGTACAAGGTGAATGGAATCCTCACGCTGACCACCTTCTTCTCTTGTCGGATCCTTCTCTTCCCCTTCATGTATTGGTCCTATGGCCAACAGCAGGAACTGAGCCTGCTCCAGGTGCCATTCAATATTCCTTTCTTCTGCAATGTGGCCAATGCCTTCCTCATCGCTCCTCAGATCTACTGGTTCTATCTGCTGTGCAGGAAGGCAGCCCGGCTCTTTGACACTCCCCAAGCCAAAAAGGATGGT---
>hg38
ATGCTGCTGACGCTGGCCGGGGGCGCGCTCTTCTTCCCGGGGCTCTTCGCGCTCTGCACCTGGGCGCTGCGCCGCTCCCAGCCCGGATGGAGCCGCACCGACTGCGTGATGATCAGCACCAGGCTGGTTTCCTCGGTGCACGCCGTGCTGGCCACCGGCTCGGGGATCGTCATCATT---CGCTCCTGCGACGACGTGATCACCGGCAGGCACTGGCTTGCCCGGGAATATGTGTGGTTTCTGATTCCATACATGATCTATGACTCGTACGCCATGTACCTCTGTGAATGGTGCCGAACCAGAGACCAGAACCGTGCGCCCTCCCTCACT---CTTCGAAACTTCCTAAGTCGAAACCGCCTCATGATCACACATCATGCGGTCATTCTCTTTGTCCTTGTGCCAGTCGCACAGCTAAAGCAGCAGCACACCCTTCTGTACAAGGTGAATGGAATCCTCACGCTGGCCACCTTCCTTTCCTGCCGGATCCTTCTCTTCCCCTTCATGTACTGGTCCTATGGCCGCCAGCAGGGACTAAGCCTGCTCCAAGTACCCTTCAGCATCCCATTCTACTGCAACGTGGCCAATGCCTTCCTCGTAGCTCCTCAGATCTACTGGTTCTGTCTGCTGTGCAGGAAGGCAGTCCGGCTCTTTGACACTCCCCAAGCCAAAAAGGATGGC---
>panTro5
ATGCTGCTGACGCTGGCCGGGGGCGCGCTCTTCTTCCCGGGGCTCTTCGCGCTCTGCACCTGGGCGCTGCGCCGCTCCCAGCCCGGATGGAGCCGCACCGACTGCGTGATGATCAGCACCAGGCTGGTTTCCTCGGTGCACGCCGTGCTGGCCACCGGCTCGGGGATCGTCATCATT---CGCTCCTGCAACGACGTGATCACCGGCAGGCACTGGCTTGCCCGGGAATATGTGTGGTTTCTGATTCCATACATGATCTATGACTCGTACGCCATGTACCTCTGTGAATGGTGCCGAACCAGAGACCAGAACCGTGCGCCCTCCCTCACT---CTTCGCAACTTCCTAAGTCGAAACCGCCTCATGATCACACATCACGCGGTCATTCTCTTTGTCCTTGTGCCAGTTGCACAGCTAAAGCAGCAGCACACCCTTCTGTACAAGGTGAATGGAATCCTCACGCTGGCCACCTTCCTTTCCTGCCGGATCCTTCTCTTCCCCTTCATGTACTGGTCCTATGGCCACCAGCAGGGACTAAGCCTGCTCCAAGTACCCTTCAGCATCCCCTTCTACTGCAACGTGGCCAATGCCTTCCTCATAGCTCCTCAGATCTACTGGTTCTGTCTGCTGTGCAGGAAGGCGGTCCGGCTCTTTGACACTCCCCAAGCCAAAAAGGATGGC---
>gorGor5
ATGCTGCTGACGCTGGCCGGGGGCGCGCTCTTTTTCCCGGGGCTCTTCGCGCTCTGCACCTGGGCGCTGCGCCGCTCCCAGCCCGGATGGAGCCGCACCGACTGCGTGATGATCAGCACCAGGCTGGTTTCCTCAGTGCACGCCGTGCTGGCCACCGGCTCGGGGATC-TCATCATT---CGCTCCTGCGACGACGTGATCACCGGCAGGCACTGGCTTGCCCGGGAATATGTGTGGTTTCTGATTCCATACATGATCTATGACTCGTACGCCATGTACCTCTGTGAATGGTGCCGAACCAGAGACCAGAACCGTGCGCCCTCCCTCACT---CTTCGAAACTTCCTAAGTCGAAACCGCCTCATGATCACACATCATGCAGTCATTCTCTTTGTCCTAGTGCCAGTCGCACAGCTAAAGCAGCAGCACACCCTTCTGTACAAGGTGAATGGAATCCTCACGCTGGCCACCTTCCTTTCCTGCCGGATCCTTCTCTTCCCCTTCATGTACTGGTCCTATGGCCGCCAGCAGGGACTAAGCCTGCTCCAAGTACCCTTCAGCATCCCCTTCTACTGCAACGTGGCCAATGCCTTCCTCATAGCTCCTCAGATCTACTGGTTCTGTCTGCTGTGCAGGAAGGCAGTCCGGCTCTTTGACACTCCCCAAGCCAAAAAGGATGGCT--
>macFas5
ATGCTGCTGACGCTGGCCTGGGGCGCCCTCTTCTTCCCGGGGCTCTTCGCGCTCTGCACCTGGGCGCTGCGCCGCTCCCGGCCCGGATGGAGCCGCACCGACTGCGTGATGATCAGCACCAGGCTGGTTTCCTCGGTGCACGCCGTGCTGGCCACCGGCTCGGGGATCGTCATCATT---CGCTCCTGCGACGACGTGATCACCGGCAGGCACTGGCTTGCCCGGGAGTATGTGTGGTTTCTGATTCCATACATGATCTATGACTCATACGCCATGTACCTCTGTGATTGGTGCCGAACCAGAGACCAGAACCGTGGGCCCTCCCTCACG---CTTCGAAACTTCCTAAGTCGAAACCGCCTCATGATCACACATCATGCGGTCATTCTCTTTGTCCTTGTGCCAGTCGCACAGCTAAAGCAGCAGCACACCCTTCTGTACAAGGTGAATGGAATCCTCACACTGGCCACCTTCTTTTGCTGTCGGATCCTTCTCTTCCCCTTCATGTACTGGTCCTATGGCCGCCAGCAGGGACTAAGCCTGCTCCAAGTACCCTTCAGCATCCCCTTCTACTGCAACATGGCCAATGCCTTCCTCATAGCTCCTCAGCTCTACTGGTTCTGTCTGCTGTGCAGGAAGGCAGTCCGGCTCTTTGACACTCCCCAAGCCAAAAAGGATGGC---
>calJac3
ATGCTGCTGACGCTGGCTGGGGGCACGCTTTTCTTCCCGGGCCTCTTCGCGCTCTGCTCCTGGGCGCTGCGCCGCTGGGGGCCCGAATGGACCTGCACGGACCGCGTGATGATCAGCACCAGGCTGGTGTCCTCGGTGCAGGCAGTGCTGGCCACCGGCTCGGGGATCGTCATCATT---CGCTCCTGCAACGACGTGGCCACCGGCAGGCACTGGCTTGCCTGGGAATATGTGTGGTTTCTCATTCCATACATGATCTATGACTCCTACGCCATGTACCTCTCTGACTGGTACCGAGCCAGAGACCAGGACCATGCACACTCCCTCACG---CTTCGAAGCTTCCTCAGTCGAAACCGCCTCATGATCACACATCACGCAGTCATCCTCTTTGTCCTTGTACCAGTCGCACAGCTCAAGCAGCAGCACACCCTTCTGTACAAGGTGAACGGAGTCCTCACACTGGCTACCTTCCTTTGCTGCCGGATCCTTCTCTTCCCCTTCATGTACTGGTCCTACGGCCACCAGCAGGGACTAAGCCTACTGCAAGTGCCCTTCCACATTCCCTTCTTCTGCAACGTGGCGAATGCCTTTCTCATCGCCCCTCAGATCTACTGGTTCTCTCTGCTGTGCAGGAAGGCACTCCGGCTCTTTGACACTCCCCAAGCCAAAAAGGATGGT---
>saiBol1
NNNNNNNNNNCGCTGGCCGGAGGCACGCTCTTCTTCCCGGGCCTCTTCGCGCTCTGCTCATGGGCGCTACGCCGCTGGCGGCCCGAATGGACTGGCACGGACCGCGTGATGATCAGCACCAGGCTGGTGTCCTCGGTGCAGGCGGTGCTGGCCACAGGCTCCGGGATCGTCATCATT---CGCTCCTGCAACGACGTGGTCGCCGGCAGGCACTGGCTTGCCCGGGAATATGTGTGGTTTCTGATTCCATACATGATCTATGACTGCTATGCCATGTACCTCTGTGACTGGTACCGAGCCAGAGACCAGAACCGTGCACACTCCCTCACG---CTTCGAAGCTTCCTCAGTCGAAACCGCCTCATGATCACACATCACGCAGTCATCCTCTTTGTCCTTGTACCAGTGGCGCAGCTAAAGCAGCAGCACACCCTTCTGTACAAGGTGAACGGAGTCCTCACACTGGCCACCTTCCTTTGCTGCCGGATCCTTCTCTTCCCCTTCATGTACTGGTCCTACGGCCACCAGCAGGGACTAAGCCTGCTGCAAGTGCCCTTCCGCATTCCCTTCTTCTGCAACGTGGCCAATGCCTTCCTCATCGCCCCTCAGATCTACTGGTTCTCTCTGCTGTGCAGGAAGGCACTCCGGCTCTTTGACAATCCCCAAGCCAAAAAGGATGGT---
>oryAfe1
ATGCTGCTGACGCTGGCCTCGGGGTCAGTCTTCTTTCCGGGGCTCTTCGCGCTCTCCACCTGGTGGCTGCGCCGCTCGCGGCCCGAATGGACAGGCAGCGACTGCGTGATGATCAGCACCAGGCTGGTTTCTTCAGTGCAGGCTGTGCTGGCCACCGGGTCTGGGATCACCATTATC---CGCTCCTGCAAAAACGTGGTCACCGACAGGCACTGGCTTGCCCGAGAATATGTTTGGTTTTTGGTTCCATACATGATCTATGACTACTACGCCATGTACCTCTGTGAATGGTACAAAACCAAGGATGAGAACCGCAGACACTCCCTCACCACTTTCCAAAACTTCCTAAGTCATAACCGCCTTATGATCATACACCACGCAGTCATTCTGTGCGCCCTTGTGCCCGTTGCCCAGCTAAAGCAGCAGCACACCCTTCTGTACAAGGTGAATGGAATCCTCACTCTGACCACCTTCTTTTCCTGTCGGATCCTTCTTTTCCCCTTCATGTACTGGTCCTATGGCCAACAGCAGGGACTAAGACTGTTCCAAGTGCCATTCCATATCCCTTTCTACTGCAATGTGGCCAATGCCATTCTCATCGCTCCTCAAATCTACTGGTTCTCGCTGCTTTGCAGGAAGGCAGCTCGGCTCTTTGACGCTCCCCAAGCCAAAAAGGATGGT---
>triMan1
-------------------------------------------------------------------------------------------------------------------------G-CTGGTCTCTTCAGTGCAGGCTGTGCTGGCCACCGGGTCAGGGATCATCATTATC---CGCTCCTGCAAAGACGTGGTCACCGACAGGCACTGGCTTTCCCGAGAATATGTCTGGTTTTTGATTCCATACATGATCTATGACTACTATGCCATGTACCTCTGTGAATGGTACAAAACCAAGGAAGAGAACCGCAGACACTCCCTCACCACTTTCCAAAACTTCCTAAGTCAAAACCGCCTCATGATCGCACACCACACAGTCATTCTGTTGGCGCTTGTGCCTGTCGCGCAGCTAAAGCAGCAGCACACCCTTCTGTACAAGGTGAATGGAGTCCTCACCCTGGCCACCTTCCTTTCCTGTCGGATCCTTCTTTTCCCCTTCATGTACTGGTCGTATGGCCAACACCAGGGACTAAGCCTGTTCCAAGTGCCATTCCACATCCCTTTCCATTGCAATGTGGCCAATGCTGTCCTCATCGCTCCCCAGATCTACTGGTTCTCGCTGCTGTGCAAGAAGGCAGCCCGGCTCTTTGGTGCTCCCCAAGCCAAAAAGGATGGTTA-
>loxAfr3
ATGCTGCTGACGCTGGCCTGGGGGTCGCTCTTCTTCCCGGGGCTCTTCGCGCTCTCCACCTGGTGGCTGCGCCGCTCGCGGACCGCATGGACGGACAGCGACTGCGTGATGATCAGCACCAGGCTGGTTTCTTCAGTGCAGGCTGTGCTGGCCACCGGGTCAGGGATCATCATTATT---CGCTCCTGCAAAGACGTGGTCACCGACAGGCACTGGCTTGCTCGAGAATATGTCTGGTTTTTGATTCCATACATGATCTACGACTACTACGCCATGTACCTCTGTGAATGGTACAAAACCAAGGACAAGAGCCACAGACACTCCCTCACCGTTTTCCAAAACTTCCTAAGTCAGAACCGTCTCATGATCACACACCATGCGGTCATTCTCTTCGCCCTTGTGCCTGTTGCGCAGCTAAAGCAGCAGCACACCCTTCTGTACAAGGTGAATGGCGTCCTCACCCTGGCCACCTTCCTTTCCTGTCGGATCCTTCTTTTCCCCTTCATGTACTGGTCGTATGGCCAACAGCGGGGACTAAGCCTGTTCCAAGTGCCATTCCATATCCCTTTCCACTGCAATGTGGCCAATGCCTTCCTCATCGCTCCCCAGATCTACTGGTTCTCCTTGCTGTGCAGGAAGGCAGCCCGGCTCTTTGGTGCTCCCCAAGCCAAAAAGGATGGT---
>echTel2
-------------------------------------------------------------------------------------------------------------------------G-CTGGTTTCTTCAGTTCACGGTGTGCTGGCCACCGGGTCAGGGATCGTCGTTATC---TACTCCTGCAGAGACGTGATGACAGACAGGCACTGGCTTGCCCGAGAATACGTGTGGTTTTTGATTCCGTACATGCTGTATGACACCTACGCCATGTACCTCTGTGAATGGTACAAAATCAAGGAGGAGAACCGCAGACACTCCCTTGCCACGTTCCAAAGCTTCCTCATTAAGAACCGCCTGATGCTCACGCACCACGCGGTCATTCTGTTCGCCCTTGTGCCTGTTGCCCAGCTAAAGCAGCAGCACACCCTTCTGTACAAGGTGAATGGCATCCTCACTCTGGCCACCTTCTTTGCCTGTCGGATCCTCCTCTTCCCCTTCATGTACTGGTCCTATGGCCAACAGCAGGGACTAAGACTGTACCAAGTGCCATTCCACATCCCTTTCCACTGCAATGTGGCCAATGCCTTCCTCATCGCTCCCCAGATCTACTGGTTCTCGCTGCTGTGCAGGAAGGCAGCCCAGCTCTTTGGTGGTCCCCAAGCCAAAAAGGATGGTTA-
>sorAra2
ATGCTGCTGCCGCTGGTCGGGGGCGCGCTCTTCTTCCCCGGGCTCTTCGCGCTCTGCACCTGGGGGCTGCGCCGCGCGCGGCCGCAATGGAGCGACTCGGACCGCGCCATGATCAGCACCAGGCTGGTCTCTTCGGTGCAGGCGGTGCTGGCCACCGGCTCGGGAATCATCATCGTC---CGCTCCTGCAGAGACGTGATCACCGACAGGCACTGGCTGGCCCGAGAATATGTCTGGTTTTTAATTCCGTACATGATCTATGACACCTATGCCATGTATCTCTGTGAGTGGTACCGAACCAGAGACCACAGCTGCGGACACTCCTTCACCATTTTCCGAAGCTTCCTAAGTAAAAACCGCCTCATGATCACGCACCATGCAGTCATTCTGTTTATCCTTGTGCCAATTACGCAGTTCAAGCAGCAGCACACCCTCCTGTACAAGGTGAATGGAATCCTCACACTGTCCACCTTCCTTGCCTGCCGGCTCCTTCTGTTCCCCTTCATGTACTGGTCCTACGGGCAGCAGCAGGAACTGAGCCTGTACCAAGTGCCATTCCACATCCCCTTCTACTGCAACGTGGCCAATGCCTTCCTCATCGCACCCCAGATCTACTGGTTCTCTCTGCTGTGCAAGAAGGCATCCCGGCTCTTTGATACTCCCCCTGCCAAAAAGGATGGT---
>felCat8
ATGCTGCTGACGCTGGCCTGCGGCTCGCTCTTCTTCCCGGGGCTCTTCGCACTGTGCACCTGGGGGCTGCGCCGCGCGCGGCCCGCCTGGACCGACAGCGACTGCGTGATGATCAGCACCAGACTGGTTTCTTCAGTGCAGGCAGTGTTGGCCACCGGGTCGGGGATCGTCATCATC---CGCTCCTGTAACGACGTGATCACGGACAGGCACTGGCTTGCCCGGGAGTACGTCTGGTTCTTGATTCCATACATGATCTATGACTCCTACGCCATGTACCTCTGTGAATGGTACCGAACTGGAGACCAGAGCCGCAGACAGTCCCTCACCACTTTTCAGAGCTTCCTAAGTAAAAACCGTCTCATGATCACGCACCATGCGGTCATTCTGTTTGTCCTTGTGCCAGTGGCACAGTTAAAGCAGCAGCATACCCTTCTGTACAAAGTGAACGGAATCCTCACACTGACCACCTTTCTCTGCTGTCGGATCCTTCTTTTCCCTTTCATGTACTGGTCCTATGGCCAACAGCAGGGACTAAGCCTACTCCAAGTGCCATTCAATATCCCTTTCTACTGCAACGTGGCCAATGGCTTCCTCATCGCTCCCCAGATCTACTGGTTCTCTCTGCTGTGCAAAAAGGCAACACGGCTCTTTGATGCTCCCCCAGCCCGAAAGGATGGG---
>oryCun2
ATGCTGCTGACGCTGGCCTGGGGCTCGCTCTTCTTCCCCGGGCTCTTCGCGTTCTGCACCTGGGCGCTGCGCCGCTCGCGGCCCGAATGGACCGACATCGACTGCGTGATGATCAGCACCAGGCTGGTTTCTTCGGTGCAGGCTGTGCTGGCCACTGGCTCCGGCATCGTAGTCATC---CGCTCCTGCAACAACGTGATCAGCGACAGGCACTGGCTTGCCCGAGAGTACGTCTGGTTTTTAATTCCGTACATGATCTATGACACTTATGCAATGTACCTCTGTGAATGGTACCGGGCCAGAGACCAGAACCGTGGACACGCC---ACCACCTTCCGAAACTTCCTCAGTCAGAACCGCCTCATGATCACGCACCATGCAGTCATTCTGTTTGTCCTCGTGCCGGTCGCACAGCTAAAGCAGCAGCACACCCTTCTGTACAAGGTGAATGGAATCCTCACGCTAGCCACCTTCCTATCCTGCCGGATCCTCCTTTTCCCCTTCATGTACTGGGCCTACGGCCAACAGCAGGGGCTGAGCCTGATCCAAGTGCCATTCAACATCCCTTTCTATTGCAACGTGGCCAACGCCTTCCTCATCGCTCCCCAGATCTACTGGTTCTCTCTGCTGTGCAAGAAAGCAGCTCGGCTCTTTGACGTTCCCGAGGTCAAAAAGGAGGGG---
>ochPri3
ATGCTGCTGACGCTGGCCTGGGGCTCTGTCTTCTTCCCTGGACTCTTCGCATTTTGCACCTGGGCGCTGCGCCGCTCGAGGCCGGAATGGACGGAGACCGACTGCGCGATGATCAGCACCAGGCTCGTTTCTTCGGTACAGGCTGTGCTAGCCACGGGCTCAGGGATCGTGGTCATC---CGTTCCTGCAACGACGTGATCAGCGACAGGCACTGGCTTGCCCGAGAATATGTTTGGTTTTTTATTCCATACATGATCTATGATACTTATGCCATGTACCTCTGTGAGTGGTACCGAACCAGAGACCAGAACCTCAGCCACTCC---AGCACGTTTCGAAACTTCCTAAGTCAGAACCGCCTCATGATCACGCACCATGCGGTCATTCTGTTTGTCCTTGTACCGGTTGCACAGCTAAAGCAGCAGCACACCCTCCTGTACAAGGTGAACGGAATCCTCACGCTGGCCACCTTCCTTTCCTGCCGGATTCTCCTTTTTCCCTTTATGTACTGGGCCTATGGCCAACAGCAGGGGCTAAGCCTGATCCAAGTGCCATTCAATATCCCTTTCTACTGCAATGTGGCCAATGCCTTCCTCATCGCTCCCCAGATCTACTGGTTCTCTCTGCTCTGCAGAAAAGCAGCCCGACTCTTTGATGTTCCCGAGGTCAAAAAGGATGGC---
>HLequCab3
ATGCTGCTGACGCTGACCTGGGGCGCACTCTTCTTCCCCGGGCTCTTCGCGCTCTGCACCTGGGGGCTGCGCCGCGCGCGGCCCGAATGGACCGACACCGACTGCGTGATGATCAGCACCAGGCTGGTTTCTTCAGTCCAGGCTGTGTTGGCCACCGGGTCAGGGATCATCATCATC---CGCTCCTGTAGCGACGTGATCACCGACAGGCACTGGCTTGCCCGAGAATATATCTGGTTTTTGGTTCCATACATGATCTATGACACCTACGCCATGTACCTCTGTGAATGGTACCGAACCAGAGACCAGAACCACAGACATTCCCTCACAACTTTTCAGAACTTCCTAAGTAAAAACCGCCTCATGATCACGCACCATGCAGTCATTCTGTTTGTCCTTGTCCCCGTTGCACAGCTAAAGCAGCAGCACAGCCTTCTGTACAAGGTGAACGGGATTCTCACGCTGACCACCTTCCTCTCCTGTCGGATCCTTCTGTTCCCCTTCATGTACTGGTCCTACGGCCGACAGCAGGGACTCAGCCTGCTCCGAGTGCCATTCAGTATCCCCTTCTACTGCAACGTGGCCAACGCCTTCCTCATTGCTCCTCAGATCTACTGGTTCTCTCTGCTGTGCAAGAAGGCAGCCCGGCTCTTTGACACTCCCCCAGCCAAAAAAGATGGT---
>ailMel1
-------------------------------------------------------------------------------------------------------------------------G-CTGGTTTCTTCAGTGCAGGCTGTGCTGGCCACCGGGTCGGGGATCGTCATCATA---CGCTCCTGTAGCGACGTGATCACGGACAGGCACTGGCTTGCCCGACAGTATGTCTGGTTCTTGATTCCATACATGATCTATGACTCCTATGCCATGTACCTCTGTGAGTGGTACCGAACCAGAGACCAGAACCACAGACACTCCCTCACTACTTTTCGAAACTTCCTAAGTAAAAACCGCCTCATGATCGCACACCACGCGGTCATCCTGTTTGTCCTTGTGCCAGTTGCCCAGCTGAAGCAGCAGCACACCCTTCTGTACAAAGTGAACGGAATCCTCACGCTGACCACCTTTCTTTCCTGTCGGATCCTTCTTTTCCCTTTCATGTACTGGTCCTACGGCCAACAGCAGGGACTGAGCCTACTCCAAGTGCCATTCAGTATCCCTTTCTACTGCAATGTGGCCAATGCCTTCCTCATCGCTCCGCAGATCTACTGGTTCTCTCTGCTGTGCAAGAAGGCATCCCGGCTGTTTGACAGCCCCCTGGCCAAAAAGGATGGCTA-
>canFam3
ATGCTGCTGACGCTGGCCTGGGGCTCGCTCTTCTTCCCCGGGCTCTTCGCGCTCTGCACCTGGGGGCTGCGCCGCGCGCGCCCCGCATGGAGCGACAGCGACTGCGTGATGATCAGCACCAGGCTGGTTTCTTCGGTGCAGGCTGTGTTGGCCACCGGGTCAGGGATCGTCATCATC---CGCTCCTGCAGCGACGTGATCACGGACAGGCACTGGCTTGCCCGAGAGTATGTCTGGTTCTTGATTCCGTACATGATCTATGACTCCTACGCCATGTACCTCTGTGAGTGGTACCGAACCAGAGACCAGAACCACAGACACTCCCTCACCACTTTTCGAAACTTCCTAAGTAAAAATCGCCTCATGGTTGCGCACCACGCAGTCATCCTGTTTGTCCTTGTGCCAGTTGCACAGCTAAAGCAGCAGCACACCCTTCTGTACAAAGTGAATGGAATCCTCACGCTGACCACCTTCCTTTCCTGTCGGATCCTCCTCTTCCCTTTCATGTACTGGTCTTATGGCCAACAGCAGGGACTCAGCCCACTCCGAGTGCCATTCAGCATCCCTTTCTACTGCAATGTGGCCAATGCCTTCCTCATCGCTCCCCAGATCTACTGGTTCTCTCTGCTGTGCAAGAAAGCAACCCGGCTCTTTGACACCGCCCCAGCCAAAAAGGATGGC---
>cerSim1
ATGCTGCTGACGCTGGCCTGGGGCTCACTCTTCTTCCCGGGGCTCTTCGCGCTCTGCAGCTGGGGGCTGCGCCGCGCGCGGCCCGAATGGACCGACACCGACTGCGTGATGATCAGCACCAGGCTGGTTTCTTCAGTGCAGGCTGTGTTGGCCACCGGGTCGGGGATCATCATCATC---CGCTCCTGTAGCGACGTGATAACCGACAGGCACTGGCTTGCCCGAGAATATGCCTGGTTTTTGGTTCCATACATGATCTATGACACCTACGCCATGTACCTCTGTGAATGGTACCGAACCAGAGACCAGAACCGCAGACACTCTCTCACCACTTTTCAAAACTTCCTAAGTAAAAACCGCCTCATGATCACGCACCATGCAGTCATTCTGTTTGTCCTTGTCCCCGTTGCACAGCTAAAGCAGCAGCACACCCTTCTTTACAAGGTAAACGGGATCCTCACACTGACGACCTTCCTCTCCTGTCGGATCCTTCTCTTCCCCTTCATGTACTGGTCCTATGGCCGACAGCAGGGACTCAGCCTGCTCCAAACGCCCTTCCATATCCCTTTCTACTGCAACGTGGCCAATGCCTTCCTCATCGCTCCCCAGATCTACTGGTTCTCTCTGCTGTGCAAGAAGGCAGCCCGGCTCTTTGACACTCCCCTAGCCAAAAAGGATGGT---
>lepWed1
-------------------------------------------------------------------------------------------------------------------------G-CTGGTTTCTTCAGTGCAGGCTGTGTTGGCCACCGGGTCAGGGATCGTCATCATC---CGCTCCTGTAGCGACGTGATCACCGACAGGCACTGGCTTGCCCGAGAGTATGTCTGGTTCTTGATTCCGTACATGATCTACGACTCCTACGCCATGTACCTCTGTGAGTGGTACCGAACCAGAGACCGGAACCACAGACACTCGCTCACCACTTTTCGGAACTTCCTGAGTAAAAACCGCCTCATGATCGCGCACCACGCGGTCATTCTGTTTGCCCTTGTGCCAGTTGCCCAGCTGAAGCAGCAGCATACCCTCCTGTTCAAAGCTAACGGAATCCTCACGCTGACCACCTTCCTTTCCTGTCGGATCCTTCTTTTCCCTTTCATGTACTGGTCGTACGGCCAGCAGCAGGGACTAAGCCTACTCCAAGTGCCGTCCAGTATCCCTTTCTACTGCAATGTGGCCAATGCCTTCCTCATCGCTCCCCAGATCTACTGGTTCTCTCTGCTGTGCAAGAAGGCATCCCGGCTCTTTGACCCCCCCCCAGACAAAAAGGACAGCTA-
>musFur1
-------------------------------------------------------------------------------------------------------------------------G-CTGGTTTCTTCAGTGCAGGCTGTGTTGGCCACCGGGTCAGGGATCGTCATCATC---CGTTCCTGTAGCGACGTGATCACGGACAGGCACTGGCTTGCCCGAGAGTATGTCTGGTTCTTGATTCCATACATGGTCTATGACTCCTACGCTATGTACCTCTGTGAGTGGTACCGAACCAGAGACCAGAACCGCGGACACTCCCTCGCCACCTTCCGAAACTTCCTGTGCAAAAACCGCCTCATGATCACACACCACGCAGTCATTCTGTTTGTCCTTGTGCCAGTTGCCCAGCTGAAGCAGCAACACACCCTTCTGTACAAAGTGAACGGAATCCTCACGCTGACCACCTTCCTTTCCTGTCGGATCCTCCTTTTCCCTTTCATGTACTGGTCCTATGGCCAACAGCAGGGACTAAGCCTACTCCAGGTGCCATCCCGTATTCCCTTCTACTGCAATGTGGCCAATGGCTTCCTCATCGCTCCCCAGATCTACTGGTTCTCTCTGCTGTGCAAGAAGGCAACCCGGCTCTTTGACAGCCTCCCAGCCAAAAAGGATGGCTA-
>dasNov3
-------------------------------------------------------------------------------------------------------------------------G-CTGGTTTCTTCCGTGCAAGCTGTGTTTGCCACCGGATCGGGGATCATCATCATT---CGCTCCTGCAGTGACGTGGCCACCGACAGGCACTGGCTTGCCCGGGAATACGTCTGGTTTTTGGTTCCATACATGATCTATGACTCCTATGCCATGTACCTCTGTGAATGGTACCGAACCAAAGAACAGGACCGCAGACACTCTCTCACCACTTTTCGAAACTTCCTAAGTCAAAACCGCCTCATGATCACACACCATGCGGTCATTCTCTTTGTCCTTGTGCCGGTTGCACAGCTCAAGCAGCAGCACACCCTTCTGTACAAGGTGAATGGATTCCTCACGTTGACCACCTTCCTTTTCTGTCGGATCCTTCTTTTCCCCTTCATGTACTGGTCCTATGGCCAACAACAGGGACTAAGCCTGTTCCAGGTGCCATTCAATATCCCCTTCTACTGCAACGTAGCCAATGCCTTTCTCATCGCTCCCCAGCTCTACTGGTTCTCTCTGCTGTGCAAGAAGGCAGCCCGGATCTTTGACACTCCCCAACCCAAAAAGGACGGTTA-
>HLcamFer2
-------------------------------------------------------------------------------------------------------------------------G-CTGGTTTCTTCAGTGCAGGCTGTGTTGGCCACCGGGTCCGGGATCATCATCATC---CGTTCCTGTAGAAACGTGGTCTCCGACAGGCACTGGCTTGCTCGAGAATATGTCTGGTTTTTGATTCCATACATGATCTATGACGCCTACGCCATGTACCTCTGTGAATGGTACCGAACCGGGGACCAAAACAGCAGACATTCCCTCACCATTTTCCGAAACTTCCTAAGTAAAAACCGCCTCATGATCACACACCACGCAGTCATTCTCTTTGTCCTTGTGCCGGTCGCACAGCTAAAGCAGCAGCACACCCTGCTGTACAAGGTGAACGGAATCCTCACGCTGACCACCTTTTTCTCCTGTCGGATCCTTCTCTTCCCCTTCATGTACTGGTCCTATGGCCGACAGCAGGGACTGAGCCTGCTCCAGGTGCTGTTCAGTATCCCTTACCACTGCAACGTGGCCAATGCCATCCTCATCGCTCCCCAGATCTACTGGTTCTCTCTGCTGTGCAAGAAGGCAGCCCGGCTCTTTGATGCTCCCCCGACCAAAAAGGATGGTTA-
>HLturTru3
ATGCTGCTGCCGCTGGCCTGGGGCTTGCTCCTCTTCCCGGGGCTCTTCGGGCTCTGCGCCTGGGGGCTGCGGCGCGCGCGGCCCGCCTGGACCCACAACGACTGCGTGCTGATCAGCACCAGGCTGGTTTCTTCAGTGCAGGCTGTGTTGGCCACCGGGTCTGGGATCATCATCATC---CGCTCCTGTAGCCACGTGATCACCGACAGGCACTGGCTTGCCCGAGAGTATGTCTGGTTTTTGATTCCATACATGATCTATGACTCCTACGCCATGTACCTCTGTGAATGGTACCGAACCAGGGACCAGAGCAGCAAACATCCCCTCACCATTTTTCGAAACTTCCTAAGTAAAAACCGCCTCATGATCACGCACCACGCAGTTATTCTGTTTGTCCTTGTGCCGGTCGCACAGCTAAAGCAGCAGCACACGCTGCTGTACAAGGTGAACGGAATCCTCACGCTGACCACCTTCTTCTCATGTCGGATCCTCCTTTTCCCCTTCATGTACTGGTCCTACGGCCAGCAGCAGGGACTGAGCCTGCTCCAAGTGCCGTTCCACATTCCTTTCTACTGCAATGTGGCCAACGCCTTCCTCATCGCTCCCCAGATCTACTGGTTCTCTCTGCTGTGCAAGAAGGCAGTCCGGCTCTTTGATGCTCCCCCAGCCAAAAAGGATGGT---
>balAcu1
ATGCTGCTGCCGCTGGCCTGGGGCTCGCTCTTCTTCCCGGGGCTCTTCGTGCTCTGCACCTGGGGGCTGCGGCGCGCGCGGCCCGCCTGGACCCACAACGACTGCGTGCTGATCAGCACCAGGCTGGTTTCTTCAGTGCAGGCTGTGTTGGCCACCGGGTCTGGGATCATCATCATC---CGCTCCTGTAGCCACGTGATCACCGACAGGCACTGGCTTGCCCGAGAGTATGTCTGGTTTTTGATTCCATACATGATCTATGACTCCTACGCCATGTACCTCTGTGAATGGTACCGAACCAGGGACCAGAGCAGCAAACATACCCTCACCATTTTTCGAAACTTCCTCAGTAAAAACCGCCTCATGATCACGCACCACGCAGTTATTCTGTTTGTCCTCGTGCCGGTCGCACAGCTAAAGCAGCAGCACACCCTGCTGTACAAGGTGAACGGAATCCTCACGCTGACCACCTTCTTCTTATGTCGGATCCTCCTTTTCCCCTTCATGTACTGGTCCTATGGCCAGCAGCAGGGACTGAGCCTGCTCCAAGTGCCGTTCCACATTCCTTTCTACTGCAATGTGGCCAACGCCTTCCTCATCGCTCCCCAGATCTACTGGTTCTCTCTGCTGTGCAAGAAGGCAGCCCGGCTCTTTGATGCTCCCCCAGCCAAAAAGGATGGT---
>bosTau8
ATGCTGCTGCCGCTGGCCTGGGGCTCGCTCTTCTTCCCGGGGCTCTTCGGGGTCTGCACCTGGGGGCTGCGGCGCGCGCGGCCCGCCTGGACCCACCACGACTGCGTGATGATCAGCACCAGGCTGGTTTCATCAGTGCAGGCTGTGTTGGCCACCGGGTCTGGGATCATCGTCATC---CGCTCCTGCAGCGACGTGATCACAGACAGGCACTGGCTTGCCCGAGAGTATGTCTGGTTTTTGATTCCCTACATGATCTATGACACCTACGCCATGTACCTCTGTGAATGGTATCGAGCCGGGGACCAGAGCAGCAAACATTCCCTCACCATTTTTCGAAACTTCCTAAGCAAAAACCGCCTCATGATCACACACCACGTGTTCATTCTGCTTGTCCTTGTGCCCATTGCCCAGCTACAGCAGCAGCACTCTCTGCTGTACAAGGTGAACGGAATCCTCACGCTGACCACTTTCTTCATGTGTCGGATCCTCCTCTTCCCTTTCATGTACTGGTCCTACGGCCGGCAGCAGGGCCTAAGCCTGCTCCGAGTGCCCTTCCACATTCCTTTCCACTGCAATGTGGCCAATGCTTTCCTCATCGCGCCACAGATCTACTGGTTCTCTCTGCTGTGCAAAAAGGCAGCCCGGCTCTTTGATGTTCCTCCAGCCAAAAAGGACAGT---
>susScr11
ATGCTGCTGCCGCTGGCCTGGGGCTCGCTCTTCTTCCCGGGGCTCTTCGGGCTCTGCACCTGGGGGCTTCGGCGCGCGCGGCCCGCCTGGACCTACAACGACTGCGTGATGATCAGCACCAGGCTGGTTTCTTCGGTGCAGGCTGTGTTGGCCACCGGGTCTGGGATCATCATCATC---CGCTCCTGTAGCAACGTGGTCACCGACAGGCACTGGCTGGCCCGCGAATACGTCTGGTTTTTGATTCCCTACATGGTCTACGACTCCTACGCCATGTACCTCTGTGAATGGTACCGAGCCGGGGACCAGAGCAGCAGACAGCCCCTCACCATTTTCCGAAACTTCCTAAGTAAAAACCGCCTCATGATCACGCACCACGTGGTCATTCTGTGTGTCCTGGTGCCGGTTGCACAGCTAAAGCAGCAGCACACGCTGCTGTACAAGGTGAACGGAATCCTCACGCTGACCACCTTCTTCTTCTGTCGGATCCTCCTTTTCCCCTTCATGTACTGGTCCTACGGGCAGCAGCAGGGGCTGAGCCTGCTCCAAGTGCCGTCCAGGATTCCCTTCTACTGCAACGTGGCCAACGCCTTCCTGGTCGCTCCCCAGATCTACTGGTTCTCTCTGCTGTGCAAGAAGGCAGCCCGGCTCTTCAGTGCTCCCTCGGCCAAAAAGGATGGT---
>conCri1
ATGCTGCTGACGCTGCTCTGGGGCTCCCTCTTCTTCCCCGGGCTCTTCGCGCTCTGCACCTGGGGGCTGCGACGCGCGCTGCCGGAATGGACCGACTCCGACTGCGCGATGATCAGCACCAGGCTGGTTTCTTCAGTGCAGGCTGTGTTGGCCACCGGCTCAGGGATCGTCATCGTC---CGCTCCTGTAGCGACGTGATCTCCGACAGGCACTGGCTTGCCCGAGAATATGTCTGGTTTTTGATTCCATACATGATCTATGACACCTATGCCATGTACCTCTGCGAATTGTACCGAACCAGAGACCAGAACCGCAGAGATACCCTTTCTATTTTTCGAAACTTCCTAAGTAAAAATCGCCTCATGATCACGCACCATGCGGTCATTCTGTTTGTCCTTGTGCCGGTCACACAGCTAAAGCAGCAGCATACCCTTCTATACAAGCTGAACGGAGTCGTCACGTTGACCACCTTCCTTTCCTGTCGGATCCTTCTTTTCCCCTTCATGTACTGGTCTTATGGTCAACAGCAGGGACTAAACCTGTTCCAAGTGCCATTCCATATCCCTTTCTTCTGCAATGTGGCCAATGCCTTCCTCATTGCTCCCCAGATCTACTGGTTCTCCCTGCTGTGCAAGAAGGCAGTGCGGCTCTTTGACAGTGCCCCAGCCAAAAAGGACAGC---
>manPen1
-------------------------------------------------------------------------------------------------------------------------G-CTGGTTTCTTCAGTGCAGGCTGTGTTGGCCACCGGGTCAGGGATCGTCATCATC---CGCTCCTGTAAAGACGTGATCACCGACAGGCACTGGCTTGCCCGAGAATATGTCTGGCTTTTGATTCCATACATGATCTATGACTCCTATGCCATGTACCTCTGTGAATGGTACCGAACCCAAGATCAGAACCACAGACACTCCCTCACCATTTTTCAAAACTTCCTGAGAAAAAATCGCCTCATGATCACACACCACGCAGTCATTCTGTTTGTCCTTGTGCCAGTTGCACAGCTAAGACAGCAGCACACCCTTTTGTACAAGGTGAACGGAATCCTCACGCTGACCACCTTCTTTGCCTGTCGGATCCTTCTTTTCCCCTTCATGTACTGGTCCTATGGCCAACAGCAGGGACTACACCTGCTCCGAGTGCCATTCAATATCCCTTTCTACTGCAACGTGGCCAATGCCTTCCTCATCGCTCCCCAGATCTACTGGTTCTCTCTGCTGTGCAAGAAGGCAGCCCGGCTCTTTGACACTCCCCGAGCCAAAAAGGATGGTTA-
>HLmanJav1
ATGCTGCTGACGCTGGCCTGGGGCTCACTATTCTTCCCTGGGCTCTTCGCGCTCTGCACCTGGGGGCTGCGCCGTGCGCGGCCCGAATGGACCGACACCGACCGCGTGACGATCAGCACCAGGCTGGTTTCTTCAGTGCAGGCTGTGTTGGCCACCGGGTCAGGGATCGTCATCATC---CGCTCCTGTAAAGACGTGATCACCGACAGGCACTGGCTTGCCCGAGAATATGTCTGGCTTTTGATTCCATACATGATCTATGACTCCTATGCCATGTACCTCTGTGAATGGTACCGAACCCAAGACCAGAACCACAGACACTCCCTCACCATTTTTCGAAACTTCCTGAGAAAAAATCGCCTCATGATCACACACCACGCAGTCATTCTGTTTGTCCTTGTGCCAGTTGCACAGCTAAGACAGCAGCACACCCTTTTGTACAAGGTGAACGGAATCCTCACGCTGACCACCTTCTTTGCCTGTCGGATCCTTCTTTTCCCCTTCATGTACTGGTCCTATGGCCGACAGCAAGGACTACACCTGCTCCGAGTGCCATTCAATATCCCTTTCTACTGCAATGTGGCCAATGCCTTCCTCATCGCTCCCCAGATCTACTGGTTCTCTCTGCTGTGCAAGAAGGCAGCCCGGCTCTTTGACACTCCCCGAGCCAAAAAGGATGGT---
>tupChi1
ATGCTGCTGACGCTGGCCTGGGGCGCACTCTTCTTCCCGGGGCTCTTCGCGCTCTGCACCTGGGCGCTGCGCCGCTCGCGGCCCGAATGGACCAACATCGACTGCGTGATGATCAGCACCAGGATAGTTTCTTCCGTGCAGGCTGTGCTGGCCACAGGGTCTGGGATCATCATCATC---CGCTCCTGCAACAACGTGATCACCGACAGGCACTGGCTCGCCCGAGAATATGTCTGGTTTTTAGTTCCATATATGATCTACGACTCCTATGCCATGTACCTCTGTGAATGGTACCGTGCTACAGACCAGAAGCGCAACCGCTCC---AGCACTTTTCGAAACTTCCTAAGCCAAAACCGCCTCATGATCACGCACCACGTGTTCATCCTCCTTGTCCTCGTGCCAGTTGCACAGCTAAAGCAGCAGCACACCCTCCTGTACAAGGTGAATGGAATCCTCACGCTGACCACCTTCTTTTGTTGTCGGATCCTCCTTTTCCCCTTTATGTACTGGTCCTATGGCCAACAGCAGGGAATAAGCCTGATCCAAGTGCCATTCAATATCCCTTTCCACTGCAACTTGGCCAATGCCTTCCTCATCGCTCCCCAGATCTACTGGTTCTCTCTGCTGTGCAAGAAGGCAGCCCGGCTCTTTGATCCTCCCCCGACCAAAAAGGATGGC---
>HLrhiFer5
ATGCTGCTGACGCTGGCCTGGGGCTCACTCTTCTTCCCGGGGCTCTTCGTGCTCTCCACCTGGTGGCTGCGCCGCGCGCGGCCCGCATGGACCTACCACGACTGCGTGATGATCAGCACCAGGGTGGTTTCTTCAGCGCAGGCTGTGTTGGCCACCGGGTCAGGGATCGTCATCATC---CGCGCCTGTAGAAACGTGGTCACCGACAGACACTGGCTTGCTCGAGAATATGTCTGGTTTTTGATTCCGTACATGGTCTATGACACCTACGCCATGTACCTCTGTGAATGGTACCGAACCAGAGAACAGGACCGCAGACACACCCTCACCATTTTTCGAAACTTCCTAAGTAAAAACCGCCTCATGATCACACACCATGTGGTCATTCTGTTGGTCCTTGTGCCAGTTACGCAGCTGAAGCAGCAGCACACGCTTCTCTACAAAGTGAACGGAATCCTCACGCTGACCACCTTCCTTTCCTGTCGGATCCTCCTTTTCCCCTTCATGTACTGGTCCTACGGCCACCACCAGAGACTAAGCCTGTTTCAAGTGCCGTTCAGGATCCCTTTACATTGCAACATGGCCAATGCCTTCCTCATCGCTCCCCAGATCTACTGGTTCTCTCTGCTGTGCAAGAAGGCGGCCCGGCTCTTTGACACTCCCCCAGCTGGAAAGGATGGA---
>HLmolMol2
ATGCTGCTGACGCTGGCCTGGGGCTCACTCTTCTTCCCCGGGCTCTTCGCGCTCTGCACCTGGGGGCTGCGCCGCGCGCGGCCCGAATGGACCGGCTACGACTGCGTGATGATCAGCACCAGGCTGGTTTCTTCCGTGCAGGCTGTGTTGGCCACCGGGTCGGGGATCGTCATCGTC---TGCTACTGTAAAAACGTGGTCTCCGACAGGCACTGGCTTGCCCGAGAATATGTCTGGTTTTTGATTCCATATATGGTCTATGACACCTACGCCATGTACCTCTGTGAATGGTACCGAACCAGAGAACAGAACCGCAGATACTTCCTCACCATTTTTCGAAACTTCCTAAGTAAAAACCGCCTCATGATCACACACCACATGGCCATTCTGTTGGTCCTTGTGCCAACTGCACAGCTAAAGCAGCAGCACACCCTCCTGTACAAGGTGAACGGAATCCTCACACTGACCACCTTCTTTTCCTGTCGGATTCTTCTTTTCCCCTTCATGTACTGGTCCTATGGCCATCAGCAGAAACTAAGCCTGCTCCAAGTGCCATCCAGGATCCCTTTCTTCTGCAATGTGGCCAATGCCTTCCTCATCGCTCCCCAGCTCTACTGGTTCTCTCTGCTGTGCAAGAAGGCAGCCCAGCTCTTTGACACTCCCTCAGCTGAAAAGGATGGA---
>eriEur2
ATGCTGCTGACACTGGCCTGGAGCGCGCTCTTCTTCCCCGGGCTCTTCGCGCTCTGCACCTGGGGGCTGCGGCGCGCCAGGCCCGCGTGGAGCGATTGGCTGTGCGCGATGGTCGGCACCAGGCTGGTTTCTTCAGTGCATGCTGTGTTGGCCACAGGATCGGGAATCATCGTTATC---TGCTCTTGTGAAAACGTGATGTACGGCAGCCACTGGCTTGCCCGAGAATATGTTTGGTTTTTGGTTCCATACATGGTCTATGACACCTATGCCATGTACCTCTGTGAATGGTACCGAATCAGCGATCAGAGCCACAGGCACTTCCTCACCGTTTTTCAAAATTTCCTAAGTAAAAACCGCCTCATGATCACGCACCATGGAGTCATTTTGTTTATCCTTGTGCCAGTCACACAGTTAAAGCAGCAGCACACCCTTCTGTACAAGGTGAATGGAATCCTCACGCTGACCACCTTCTTCTTCTGTCGGATCCTTCTTTTCCCCTTCATGTACTGGTCCTTTGGCCAAGAGAAGGGACTAAGCTTCTTCCAAGTGCCACTCCACATCCCCTTCGCCTGCAATGTGGCCAACGCCTTCCTCATCGCTCCCCAGCTCTACTGGTTCTCTCTGCTGTGCAAGAAGGCAGTCCGGCTCTTTGACACTCCTGCAGCCAAAAAA---GGA---
>micOch1
ATGCTGCTGACGCTGGCCAGCGGCGCCCTCTTCTTCCCGGGGCTCTTCGCGCTCAGCACCTGGGCGCTGCGCCGCTCGCGGCCGGGATGGACGGACGACGACTGCCTGACGGTCGGCACCAGGCTGGTGTCCTCCGTGCAGGCAGTGCTGGCTACCGGGGCGGGGCTCATCATCATC---TGCTCCTGCAGCAACGTGGTCTCAGACAGGCACTGGCTTGCCAGAGAGTATGTCTGGTTTCTGATCCCATACATGATCTATGACTGCTATGCCATGTACCTCTGCGAATGGTGCCGAACCAGAGACCAGAAACTCAGACGTGCC---ACCATTTTCCGCAACTTCCTGATTGAAAACCGCCTAATGGTCACACATCATGCGGTCATCCTGTTTGTCCTTGTACCTGTTTCACAGCTAAAGCAGCAGCATACCCTCCTTTACAAGGTCAACGGAATCCTCACGCTGACCACCTTTCTGTTCTGCCGGATCCTTCTTTTCCCCTTCATGTACTGGTCCTATGCCCAACACAAAGGAATAAGCCTGCTCCGAGTACCATTTAATATCCCTTTACACTGCAACGTGGCCAATGCCGTCCTCATCTCTCCCCAGCTCTACTGGTTCTCACTGCTGTGCAGGAAGGCAGCCCGGCTCTTTGACACTGCCAAAGCCAAAAAGGATGGG---
>criGri1
-------------------------------------------------------------------------------------------------------------------------G-CTGGTGTCCTCGGTGCAGGCAGTGCTGGCTACCGGGGCGGGGCTCACCATCATC---TGCTCCTGCAGCAACGTGGTCTCAGACAGGCATTGGCTTGCCAGAGAGTATGTCTGGTTTTTGATTCCATACATGATCTATGACTGCTATGCCATGTACCTCTGTGAATGGTGCCGAACCAGGGACCAGAAACTCAGACGTGCC---ACCATTTTCCGAAACTTCCTGATTGAAAACCGCCTAATGGTCACGCATCATGCAGTCATCCTGTTTGTCCTTGTACCTGTTTCACAGCTAAAGCAGCAGCATACCCTCCTTTATAAGGTCAATGGAATCCTCACACTGTCCACCTTTCTGTTTTGCCGGATCCTTCTTTTTCCCTTCATGTACTGGTCCTATGGTCAACACAAAGGACTAAGCCTGCTCCGAGTGCCATTTAATATCCCTTTACACTGCAATGTGGCCAATGCCATCCTCATCTCTCCCCAGCTCTACTGGTTCTCATTGCTGTGCAAGAAGGCAGCCCGGCTCTTTGACACTGCCAAAGCCAAAAAGGATGGTTA-
>rn6
ATGCTGCTGACGCTGGCCAGCGGCGCGCTCTTCTTCCCGGGGCTCTTCGCGCTCAGCAACTGGGCGCTGCGCCGCTTGCGGCCCGGATGGACAGACGACGACTGCCTGACGGTCGGCACCAGGCTAGTGTCCTCCGTGCAGGCAGTGCTGGCCACCGGGGCGGGGCTCACCGTCATC---ACCTCCTGCAGCAACGTGGTCTCAGACAGGCACTGGCTTGCCACAGAATATGTCTGGTTTTTGATTCCATATATGATCTATGACTTCTATGCCATGTACCTCTGTGAGTGGTGCCGAACCAAAGACCAGAACCTCAGACGTGTC---ACCATTATCCGAAACTTCCTGATTGAAAACCGCCTTATGGTCACACATCATGCGGTCATTCTGTTTTTCCTTGTACCTATTTCACAGTTAAAGCAGCAGCATACGCTTCTTTACAAGGTCAATGGAATCCTCACGGTGACCACCTTTCTGTTCTGCCGGATCCTTCTTTTCCCGTTCATGTACTGGTCCTATGGCCAACAAAAAGGACTAAGCCTGCTCCAAGTGCCATTTAATATCCCTTTACACTGCAACGTGGCCAATGCCATCCTCATCTCTCCCCAGCTCTACTGGTTCTCACTGTTGTGCAAGAAGGCAGCCAGGCTCTTTGACACGGCCAAAGCCAAAAAGGATGGT---
>mm10
ATGCTGCTGACTCTAGCCAGCGGCGCGCTCTTCTTCCCCGGGCTCTTCGCGCTCAGCATCTGGGCGCTGCACCGTTTGCGGCCCGGATGGACGGAAGACGACTGCCTGACGGTCGGCACCAGGTTAGTGTCCTCAGTGCAGGCAGTGCTGGCCACCTGGGCGGGGCTCACCGTCATC---ATCTCCTGCAAGAACGTGGTCTCAGACAGGCACTGGCTTGCCACAGAATATGTCTGGTTTTTGATTCCATATATGATCTATGACTTCTATGCCATGTACTGCTGCGAACGGTGCCGAACCAAAAGCCAGAAACTCACACGCACC---ACCATTATCCGAAACTTCCTGATTGAAAACCGCCTTATGGTCACACATCACACGGTCATTCTGTTATTCCTTGTACCTATTTCACAGCTAAAGCAGCAGCATACGCTTCTTTACAAGGTCAATGGAATCCTCACGGTGACCACCTTTCTGTTCTGCCGGATCCTTCTGTTCCCATTCATGTACTGGTCCTATGGCCAACAAAAAGGACTAAGCCTGCTCCAAGTGCCATTTAATATCCCTTTACACTGCAACATGGCCAATGCCGTCCTCATCTCTCCCCAGCTCTACTGGTTCTCACTGCTGTGCAAGAAGGCGGCCCGGCTCTTTGACACTGCCAAAGCCAAAAAGGATGGT---
>HLmyoMyo6
ATGCTGCTGACGCTGGCCTGGGGCTCCCTCTTCTTCCCCGGGCTCTTCGCGCTCTGCACCTGGGGGCTGCGCCGCGCGCGGCCCGAATGGACCGATTACGACTGCGTGATGATCAGCACCAGGGTGGTTTCTTCGGCGCAGGCTGTGTTCGCCACCGGGTCAGGGATCGCCATCATC---CGCTCCTGTAAGAACGTGGTCACCGACAGGCACTGGCTTGCCCAAGAATATGTCTGGTTTTTGATTCCATATATGGTCTACGACATCTACGCCATGTACCTTTGTGACTGGTACCGAATCAAAGAACAGAACCGCAGACACTCCCTCATCATTTTTCGAAACTTCCTAAGTAAAAACCGCCTCATGATCACGCACCATGTGGCCATTCTGTTGGTCCTTGTGCCAATTGCACAGCTAAAGAAGCAGCACACCCTTCTGTACAAGGTGAACGGAATCCTCACGCTGACCACCTTCTTTTCCTGTCGGATCCTTCTTTTCCTCTTCATGTATTGGTCCTATGCCCAACAGAAGGACATAAGCCTGTTCCAAGTGCCATTCAGGATCCCTGTCTTCTGCAATGTGGCCAATGCCTTCCTCATCGCTCCCCAGCTCTACTGGTTCTCTCTGCTGTGCAAGAAGGCAGTCGGGCTCTTTGATACTCCCCCAGCCGAAAAGGATGGA---
>HLpipKuh2
ATGCTGCTGACGCTGGCCTGGGGCGCCGTCTTCTTCCCCGGGCTCTTCGCGCTCTGCACCTGGGGCATCCGCCGCGCGCGGCCCGAATGGCCCGAGTACGACTGCGTGATGATCGGCACCAGGGTGGTTTCTTCGGCGCAGGCAGTGTTGGCCACCGGCTCGGGGATCGCCATCATC---CACTCCTGTAAGAACGTGGTCAGCGACAGGTACTGGCTTGCCCAAGAATATGTCTGGTTTTTGATTCCATATATGGTCTACGACATCTACGCCATGTACCTTTGTGACTGGTGCCGAATCAAAGAACAGAACCGCAGACACTCCCTCACCATTTTTCGAAACTTCCTACGTAAAAACCGCCTCATGATCACGCACCATTTGGCCATTCTTTTGGTCCTTGTGCCAATTGCACAGCTAAAGCAGCAGCACACCCTCCTGTACAAGGTGAACGGGATCCTCACGCTGACCACCTTCTTTACCTGCCGGATCCTTCTTTTCCTCTTCATGTATTGGTCCTATGCCCGGCAGAAGGAAATGAGCCTGTTCCAAGTGCCATTCAGGATCCCCGTCTTCTGCAATGTGGCCAATGCCTTCCTCATCGCCCCCCAGCTCTACTGGTTCTCTTTGCTGTGCAAGAAGGCAGCGGGGCTTTTTGACACTCCCCCAGCCGAAAAGGATGGA---
>HLphyDis3
ATGCTGCTTACGTTGGCCTGGGGCTCACTCTTCTTCTTGGGGCTCTTCGCGCTCTCCACCTGGGGGCTGCGCCGCGCGCGGCCTGAATGGCCCATGTACGACTGCTTGATGATCAGCACCAGGCTGGTTTCTTCAGCACAGGCTGTGTTGGCCACCGCATCTGGAATCATCATCATC---TTCTACTGTAGAGACGTGGTCACCGACAGCCACTGGCTTGCCCGAGAATATATCTGGTTTTTGGTTCCTTATATGGTTTATGACACCTGCGCCATGTACCTGTGTGAATGGTACCGAACCAGAGAACAGAACCGCAGAGACTTCCGCACCATTTTTCGAAGCTACCTAAGTAAAAACCGCCTCATGATCACACACCATGTGGCCATTCTGTTGGTCCTAGCGCCAATTGCACAGCTCAAGCAGCAGCACACCCTTCTGTACAAGGTGAATGGGATCCTCACGCTGACCACCTTCTTTTGCTGTCGGATCCTCCTTTTCCCCTTCATGTACTGCTCCTATGGCCAACAGCTGAAACTAAACGTGCTCCAAGTGCCGTTCAGGATCCCTTTCTTATGCAATGTGGCCAATGCCTTCCTCATTGCTCCCCAGATCTACTGGTTTTCTCTGCTGTGCAAGAAGGCAGCCGGGCTCTTTGACACTCCCCCAGGAGGAAAGGATGGG---
