# Supplementary material for: Six reference-quality genomes reveal evolution of bat adaptations
Source: Nature. 2020 Jul 22;583(7817):578–84. doi: 10.1038/s41586-020-2486-3 (PMC8075899; doi:10.1038/s41586-020-2486-3)
Supplement: Supplementary file 6 — Alignments of 12,931 protein-coding genes across 48 mammals. [file 41586_2020_2486_MOESM6_ESM.gz › suppDataFile/ENST00000301740.aln.fasta]

>HLpipKuh2
ATGTACAACGGGATCGGGCTGCCGACGCCCCGGGGCAGCGGCACCAACGGCTACGTCCAGCGCAACCTGTCCCTGGTTCGGGGCCGCCGGGGTGAGCGGCCTGACTACAAGGGAGAGGAGGAACTGCGGCGCCTGGAGGCTGCCCTGGTGAAGCGGCCTAATCCTGACATCCTGGACCACGAGCGCAAGCGGCGAGTGGAGCTGCGATGCCTCGAGCTGGAGGAGATGATGGAAGAGCAGGGGTACGAGGAACAGCAAATTCAGGAAAAAGTGGCGACCTTTCGACTCATGTTGCTGGAGAAGGATGTGAACCCTGGGGGCAAGGAGGAGACCCCAGGGCAGAGACCAGCGGTAACTGAGACTCACCAGTTGGCAGAATTGAATGAGAAAAAGAATGAGCGACTACGTGCTGCCTTTGGCATCAGTGATTCCTATGTGGATGGGAGCTCTTTTGATCCTCAGCGTCGTACTCGAGAAGCCAAACAACCAGCTCCTGAGCCTCCCAAACCTTACAGCCTTGTCCGGGAGTCCAGTAGCTCTCGTTCACCAACCCCAAAGCAAAAGAAGAAGAAAAAGAAGAAAGATAGAGGACGGAGGTCAGAGAGCAGCTCTCCTCGACGAGAGAGGAAGAAGAGCTCTAAGAAGAAGAAGCACAGGTCAGAGTCTGAATCCAAGAAACGGAAGCACAGGTCTCCCACTCCAAAGAGTAAACGTAAATCTAAGGACAAGAAGCGGAAGCGGTCTCGAAGTACAACACCAGCTCCCAAGAGCCGCCGGGCCCACCGTTCAACTTCTGCTGACTCTGCCTCCTCTTCTGATACTTCCCGTAGTCGGTCTCGAAGTGCTGCAACAAAAACCCATACAACTGCCTTGACAAGGCAGAGTCTTTCCCCTGCTTCAGGGCGCAGAGGGGAGGGAGATGCACCTTCCAGAGAACCAGGTACCAAC---AACACAGGGCATCCAAGCAGCCCAGAACCT---ACAAAACAGCCTACTAGCCCTTATGAAGACAAAGACAAAAAG---GAGGAGAAATCTGCAGTTCGACCTAGCCCCTCTCCGGAAAGGAGCAGCGCTGGCACAGAACCATCTGCTCCCACTCTGCTCCTCGCTGAGCAACATGGCAGCTCCCCACAACCCCTTGCAAAAGCCCCCATAAGTCAGGAGCCAATGAACCCCCCATCTGAAGCTTCCCCAACCCGGGGTCGTTTACCACCTAAGTCTCCTGAGAAACCTCCCCAATCATCTTCA---GAGAGCTCCCCACCATCCCCTCAACCAACCAAAGTTTCTCGGCATGCCAGCTCTTCCCCTGAAAGTCCTAAACCCACACCAGCTCCAGGGTCCCACCGAGAGATTTCTTCTTCTCCCGCATCGAAGAGTCGCTCACATGGCAGAGGAAAGAGGGATAAGTCACATTCTCCTACTCCT---CGTAGGATGGGGAGGTCCCCCAGCCCTACCACTGCGAAGAGGGGG---CGATCGCGGTCTCGAACCCCTACTAAACGAGGTCATTCTCGGTCCCGGTCCCCTCAGTGGTATAGGTCCCGGTCTGTACAGAGGTGGGGGCGATCTAGAAGTCCCCAGCGACGTGGCCGATCTAGGTCTCCTCAGAGACCAGGCTGGTCCAGGAGCAGAAATACCCAGAGAAGAGGCAGATCTAGATCAGCAAGGCGAGGAAGGTCACACTCC---AGATCCCCAGCTGCTAGGGGCAGGTCTCGCTCTAGAACACCAGCCAGACGGGGCAGATCTCGCTCTAGAACACCCACGAGGCGCAGATCGCGATCCAGAACGCCAAACAGGCGCAGATCTCGCTCTAGAACACCGGCCAGGAGG------------------------------CGCAGATCTAGGACCCGCTCA---GTACGACGGAGGTCTCGTAGCAGATCAGCAGCCAGGAGAAGCGGCAGGTCTCGCTCTAGGACCCCAGCCAGGCGC---------------------------------------GGCAGGTCTCGCTCTAGGACCCCAGCCAGGCGA---GGAAAATCCCGGTCTAGGACACCAGCAAGACGAGGGAGATCTAGGTCTAGGACACCTCCAAGACGA---AGATCCCGTAGTAGAAGTCTAGTTAGACGGGGAAGGTCTCCTTCTAGAACACCACAAAGGAGAGGCAGGTCTGGCTCATCATCAGAGCGGAAGAATAAGTCCAGAACATCACAGAGAAGGAGCAGGTCCAACTCAAGCCCAGACATGAAAAAATTCCGTGTTTCTTCAAGGCGGAGCAGGTCTCTCTCCTCTCCACGATCCAAAGCAAAATCTCGCTTGTCTTTGAGACGAAGCCTTTCTGGGTCCTCTCCTTGTCCTAAACAAAAGTCTCAGACACCACCTAGGCGCAGTCGCTCTGGATCATCCCAATCTAAAGCTAAATCTCAAACACCACCACTAAGGCGAAGTCGCTCTGGTTCTTCACCT------GATGAGAAGTCTAAAACACCATCAAAGCAAAGTCTTTCTGGTTCATCT---CAACCTAAAGGGAAATCTGGAACACCACCAAGACAA---GGATCTGTAACAAGTCCTCAGGCAAATGAACAATGTGCAACACCACAAAGGCAGAGCTGTTCTGAAACATCACCTGACCCTGAGGTGAAGTCTAGAACCCCTTTGAGACAGAGCAGCTCTGTGTCCTCGCCA---CCTGCAGTGAAATCAAGCACATCTCCAAGACAGAGCCGGTCTGGATCATTATCTCCACAACCCAAAGTAAAGGCA---------GTAAAA---------TCACCAACCCAG---AGTCATTCTGGTTCATCTTCTCCAAGTCCTGGTAGGATGACATCTAATACACCACCAAGGCAAAACAGATCAGAGTCTCCTTGCTCCAAGGCAGAATCTGTATTGTTAAAAAGACACAGTCACTCTAGATCTTCCTCACCAGATACCAAAGTGAAACCTGGAACGTCACCAAGAAAAAGTCACTCAGGATCTACTTCGCCAAGCCCCAAAGTACAGCCTCAAACTTCACCAGGCCACAGTCTTTCTGGATCAAGGTCACCAGGTTCCCAAGAGATGTCTAAAGATTCATCAGCACAAAGT---TCTGGATCATTCTCGCTCTGTTCAGGACTAAAG---TCTAACACACCACCAGAAGAGAGCTATTTTGGTATCTCATCTCTGCAACAGGAAGGACAATCTCTTACTTTACTAGATTCTAGATCTGACACTTCAAGTCCAGAAAGGAGACAGAGTCACTATGACACACTATCTCTGCAGAGCAAATCTCAAACACCCTCTAAGGGTGGTCAGTCTAGGTCCTCTTCTCCTGTCACTGAGTCTGCACCCAGATCTCCAACAACACAAGATAAAAGCAAATTGTCAATGAGTCCTAGGCTGAAATCTGGAATGTCTCCTGAACAGAACAGATCCCAGTCTGACTCTTCCCCATATCCTGCAATGGACTGTAAATCTCTTTTGGGGCAGAGT---AGATTGGAGCCT---TCT---GAATTGAAAAAGCAAACA---GACTTACTCCTTCAGGAGGAT------GTTACT------TCATCATCT---ATGCTAAGTGACAAATTGAGTCCT---CCAGTACAGAATAGACCTGAGTCCTCACCAGTTCTTAAACATGCACCTAGAACCTCT---TCAAAGGAAAGAGGTGGT---GTTGGGTCATCTCCAGATACAAAAGACCAAAGTAGTCCATTAGCTAAGCCAAGCCAAGATGAGGAATTAATGGAGGTAGCTGACAAATCTGAAGTGTCCTCAAACCAGGTCTTGTCCCATGTTTCTTCAGAACTTAAAGAAATGGCTGGAAGTACCTTTGAATCATCT---GAAAAAGAAGAAAGGACTGCTATGTCTTTGACTCTTGACCAAAGCCAGTTGTCACAGGCTTCTTTGGAAGCA---GAACTC---CCTGCAGTGGCGTCAACTTGGAGTGGGCCACATTATTCTCCAGAACATAAGGAACTGTCTAATACCCCTCCCCAAGAGAATAGCTATGAGTCACCTTTAGAATTTAGAAACTCAGGT---CCTGTTGCA---GAAATAAATACTGGAATTTCTGCTGAGGTTAAA---GGTTTAAATGAACCT---CCTAGTCAGTTGGAGATAGACCCATCTCTAGACATGAAAGAACAATTG---AGGTCCTCCAGACGCAGCAGTTCTGAGTTCTCCCCAGATGGAGTGGAAAAAGCAGGAATGTCATCAAATCGGACTCTCTCTTCACCAGTA---------------CCTAGAACACCCTCAAGGGAAAGAAGTAGTTCTGCATCTTCTCCGGAAACGAAAGATGATTTACCCAGAACCCCTTCAAGGAGAAGCAGGTCTGGGTCTTCCCCAGGAGTTAGAGATGGGTCTGGGTCTCCTTCAAGGCACAGCTTATCTGGATCCTCTCCTGGAATGAAAGACATACCCAGAACACCATCCAGGGGGAGAAGTGAGTGTGATTCTTCTCCAGAACCAAAAGCTTTACCTCAGACTCCAAGGCCAAGGAGTCGTTCTCCATCATCCCCAGAACTC------AAGGGTATTACGCCCCAGAGAGAAAGAAGTGGGTCAGAATCATCAGTTGAACAAAAGACTTTGGGTAGGTCTCCACTTGGGCAGAGAAGTCGATCTGGATCTTCTCAAGAACTTGATGAGAAACCC---AGTGCATCCACTCAAGAAAGAAGTGAATCAGATTCTTCACCAGATGCTAAAGTTAAAACACGAATGTCACTTAGACAAAGGAGTCATTCTGGATCATCT---CCTGAGGTCGATAGCAAATCCCGACCTTCTCCTCAGCTCAGTAGGTCTGGCTCATCCCCTGAAGTTAAAGATAAGCCAAGAGCAGCATCGAGGGCACAGAGTGGTTCTGATTCCTCTCCTGAACCCAAGGCTCCTGCCCCTCGGGCCCTT---CCCAGACGAAGCAGATCAGGTTCATCAAGCAAAGGTAGAGGTCCTTCTCCTGAAGGGAGCAGCAGTTCTGAGTCTTCTCCAGAACACCCTCCCAAATCCAGAATGGCTAGAAGAAGCTCTAGGTCATCACCACAGCCC---AAGACTAAGTCTCGCACTCCACCTCGTCGTCGCAGCTCGCGATCATCT---GAGAGGGCTAGGAAGACCAGACTCTCCCGCAGAAGTCGTTCTGCGTCTTCCTCACCAGATACACGTTCTAGAACTCCCCCACGACGCCGTCGAAGTCCTTCAGTGTCTTCCCCAGAGCCGGCTGAAAAGTCAAGATCCTCACGCCGGCGCCGTTCAGCTTCATCCCCCCGCACTAAGACAACTTCAAGGAGAGGTCGTTCTCCTTCACCAAAGCCTCGTGGGCTCCAGAGGTCCCGTTCCCGGTCAAGGAGGGACAAGACCAGAACAACCCGACGTCGAGATAGGTCTGGATCGTCTCAGTCAACCTCTCGAAGAAGACAGCGGACCCGGTCAAGGTCTCGGGTTACTCGTAGGCGCAGAGGAGGCTCTGGTTACCACTCAAGGTCTCCTGCCCGACAAGAGAGTTCACGAACT------CGACGTCGAAGAGGTCGCTCTCGGACACCCCCAACCAGTCGGAAGCGTTCCCACTCACGCACATCACCGGCCCCATGGAAGCGTTCCAGGTCT---------CCAGCCACTCATCGACGCTCCAGGTCCAGAACACCCCTGGTCAGCCGACGTAGGTCCAGGTCACGTACTTCACCAGTCAGTCGAAGAAGATCAAGATCTAGGACATCAGTGACTCGAAGAAGGTCTCGCTCAAGAGCATCTCCAGTGAGTCGAAGGCGATCCAGGTCCAGAACACCACCAGTAACTCGCCGGCGTTCAAGATCCAGAACACCA---ACCCGCCGGCGTTCCCGTTCTAGAACACCACCAGTGACTCGCAGAAGGTCTAGATCTAGAACTCCACCAGTAATGAGGAGGCGATCTCGAAGCAGAACCTCGCCTATCACTCGCAGAAGATCCAGATCCAGAACATCCCCAGTCACCCGCAGGAGATCTCGATCTCGCACCAGTCCAATAACTCGAAGGAGATCCCGCTCTCGGACCTCTCCAGTGACACGCCGCAGATCTAGGTCTCGAACGCCTCCAGCTATTCGGCGCCGCTCTAGGTCTCGAACCCCACTTTTGCCACGGAAACGCTCTCGAAGTCGTTCATCACTT---GTCCGCCGTCGTTCTAGATCTCGTACTCCACGAATGACACGGGGTAAAAGGTCCTTAACAAGATCTCCTCCAGCCATCCGTAGACGATCCGTATCTGGAAGTAGTTCTGATCGTTCACGTTCTGCTACTCCTCCTGCAACAAGGAATCATTCTGGTTCTCGGACGCCTCCAGTAGCACTCAATAGCTCCAGAATGAGTTGCTTCAGTCGTCCTAGCATGTCACCAACTCCTCTTGACCGCTGTAGATCACCTGGAATGCTTGAACCCCTTGGTAGCTCTAGAACACCCATGTCTGTCCTGCAGCAAGCTGGTGGCTCCATGATGGATGGTCCAGGTCCCCGAATTCCTGATCATCCTAGAACATCT---GTGCCAGAAAATCATGCTCAGTCTAGAATTGCACTTGCCCTGACAGCCATCAGTCTTGGCACTGCTCGGCCTCCTCCATCCATGTCTGCTGCAGGCCTTGCTGCAAGAATGTCCCAGGTTCCTGCTCCAGTGCCTCTCATGAGCCTCAGAACAGCCCCAGCTGCCAGCCTTGCCAGTAGGATTCCTGCAGCATCTGCAGCAGCCATGAACCTGGCCAGCGCCAGGACACCTGCCATACCAACAGCAGTAAACCTGGCTGACTCGAGAACACCAGCTGCA---GCAGCAGCCATGAACTTGACCAGCCCCAGAACAGCAGTCACACCATCTGCTGTGAACCTCGCTGATCCACGCACCCCTACAGCCCCAGCTGTGAACCTACCAGGAGCCAGAACCCCAGCAGCATTGGCAGCTTTGAGTCTCACAGGCTCTGGCACACCCCCAAACTCTGCAAACTACCCATCCAGCTCCAGAACACCCCAGGCACCAACCCCTGCAAATTTGGTG---GGTCCTAGATCTACACATGCCACAGCTTCTGTGAATATTGCCAGCTCAAGAACCCCGCCATCCTTGGCCCCTGCAAGCCTCACCAGTGCTAGAATGGCTCCAGCTTTGTCTGGTGCAAACCTCACCAGCCCCAGGGTGCCCCTTTCTGCCTATGAGCGCATTAGTGGCAGAACCTCACCACCGCTCCTTGACCGAGCCAGGTCTAGAACCCCACCGGGAGGCCCAGGCTCCAGAACCCCACCAGCTGCCCCAAGCCAGTCTAGAATGACCTCTGAACGG------GTTCCCTCTCCTGTTTCTAGAATGGTTCAGGCTCCTCCCTCACAGTCTGTTCTCCCTCCAGCTCAGGATCGGCCTAGGTCCCCTGGGCCATCTGCTCTTTCTGACCAATCC---CGATCCTTGCTTGCCCAG---ACCACCCCTGTAGCAGGATCTCAGTCCCTCTCT------GGGTCG---GCAAAGACCACATCCTCTGCTGGTGACCACAATGGCATGCTCTCTGTCCCTGTCCCTGGGGGTTCCCACCCT------------------GAGGGGGGGGAACCACCTGCCTCCATGGGGGCC------------------------CTGCAGCCAGCAAAGGAGCGGCGGAGTTCCTCCTCCTCGTCGTCGTCTAGTTCCTCCTCCTCCTCCTCGTCGTCGTCGTCGTCGTCCTCTTCTTCCTCCTCTGGCTCCAGTTCCAGTGACTCGGAAGGCTCTGGCCTTCCCCTTCAA---CCCGAGGTGGCACTGAAGAGGGTCCCTAGTCCTCCCCCAGCCCCAAAAGAGAATGAACGAGAGGGACGACCTCAGGAACCAACCCCAGCCAAGAGGAAGAGGCGCGATAGCAGCTCCAGTTCCAGCTCTTCCTCTTCCTCCTCTTCCTCTTCTTCCTCCTCCTCTTCCTCCTCCTCTTCCTCCTCTTCCTCTTCCTCCTCCTCCTCTTCCTCT---------------------------TCTACATCCTCTCCTTCCCCTGCTAAGCCTGACCCTCAGGCCTTGCCCAAACCTGCAAGTCCCAAGAAGCCACCCCCTGGTGAGCGGAGGTCCCGCAGTCCCCGGAAGCCAATAGACTCCCTCCGGGACTCCCGGTCCCTCAGCTATTCACCTGCCGAGCGCCAACACCCC---TCACCACAG------------GACCAACAGAGGAGC------------AGCAGCAGTGAGCATGGTTCCCGAAGAGGTCAGCGTGGGGACAGTCGCTCCCCAGGCCACAAGCGCAGGAGGGAGACACCTAGCCCCCGC---CCAGTGCGGCACCGCTCCTCCAGGTCTCCA---
>criGri1
ATGTACAACGGGATCGGGCTGCCGACGCCCCGGGGCAGCGGCACCAACGGCTACGTCCAGCGCAACCTGTCCCTGGTGCGGGGCCGCCGTGGTGAGCGGCCTGACTACAAGGGAGAGGAGGAACTGCGGCGCCTGGAGGCTGCCCTGGTGAAGCGGCCTAATCCTGACATCCTGGACCACGAGCGCAAGCGGCGCGTGGAGCTGCGATGCCTCGAGCTGGAGGAGATGATGGAAGAGCAGGGGTACGAAGAACAGCAGATTCAGGAGAAAGTGGCGACCTTTCGACTCATGTTGCTGGAGAAGGATGTGAACCCTGGGGGTAAGGAAGAAACCCCAGGGCAGAGGCCAATGGTAACTGAGACCCATCAGTTGGCAGAACTGAATGAGAAGAAGAATGAGAGACTCCGTGCAGCCTTTGGCATCAGTGATTCCTATGTGGATGGCAGTTCTTTTGATCCTCAGAGACGTGCTCGAGAAGCTAAACAAGCAGTTCCTGAGCCCCCCAAACCATACAGCCTTGTTCGAGAGACAAGCAGTTCTCGATCACCAACTCCAAAGCAAAAGAAGAAGAAAAAGAAGAAAGATAGAGGACGGAGGTCAGAGAGCAGTTCTCCTCGACGGGAGAGGAAGAAGAGCTCAAAGAAGAAGAAACACAGGTCAGAATCTGAATCCAAGAAACGGAAACACAGGTCTCCTACTCCAAAGAGCAAACGTAAATCAAAGGATAAGAAGAGGAAGCGGTCTCGAAGTACAACACCAGCTCCTAAGAGCCGCCGAGCCCATCGGTCAACTTCTGCTGACTCTGCTTCTTCCTCTGATACTTCTCGTAGTCGGTCTCGAAGTGCTGCTGCTAAAATTCATACAACGGCCTTGACTGGGCAAAGTCCTCCCCTTGCTTCAGGGCATCAAGGGGAAGGAGATGCACCTTCTAGTGAACCAGGTGCCACC---AACATACAGCAGCCTAGTAGCCCAGACCCTTCCACAAAGCAATCTAGCAGTCTGTATGAAGACAAAGATAAG------AAGGAGAAATCGGCAGTTCGACCTAGTCCCTCTCCGGAAAGGAGCAGCACAGGGCCAGAACTACCTGCCCCTACTCCGCTCCTTGTTGAGCAACATGAGGACTCCCCACGTCCCCTTGCAGCAATCCCATCCAGTCAGGAGCCAGTTAACCCCTCATCTGAGGTCTCCCCAACCCGGGGTTGTTCACCACCTAAGTCTCCTGAGAAACCTCCCCGATCTTCTTCCTCAGAGAGCTGTCCACCATCCCCTCAGCCTACCAAAGTTTCTCGGCATGTCAGCTCCTCTCCTGAAAGTCTTAAACCCACACCAGCTCCTGGGGCCCGCCGAGAGATTTCTTCTTCACCCACATCTAAGAATCGTTCACATGGCCGAGCAAAGCGGGATAAATCTCATTCTCATACCCCATCTCATAGAGCGGGGAGATCCCGTAGTCCTGCCACT---AAGAGGGGA---CGATCTCGATCTAGAACCCCCACTAAGAGAGGTCATTCTAGATCCCGTTCCCCTCAGTGGCGTAGGTCACGGTCTACTCAGAGGTGGGGAAAATCTAGAAGCCCGCAGAGGCGTGGCCGGTCTAGATCT---CAGAGGCCAGGCTGGTCCAGGAGTAGAAATACCCAGAGAAGAGGAAGGTCTAGGTCAGCAAGGCGAGGAAGGTCACACTCT---AGATCTCCAGCCACTAGGGGCAGATCCCGTTCTAGGACACCAGTTAGAAGGGGCAGGTCTCGTTCTAGAACACCTGCTAGACGCAGATCACGATCCAGAACACCTGCCAGGCGTAGGTCTCGGTCTAGAACACCTGCTCGTAGGGGCAGGTCTCGGTCTAGAACACCTGCTAGGCGTAGATCTAGGACCCGATCACCAGTTCGAAGGAGGTCCCGAAGTAGATCCCCAGCTAGGAGAAGTGGCAGGTCACACTCAAGAACACCAGCCAGGAGA---AGT---------------------------------GGCAGGTCACGCTCTAGAACACCAGCACGACGA------------------------------------------------------------------------AGATCTCGCAGCAGAAGTCTGGGTAGACGTGGAAGATCTCACTCTAGAACACCACAAAGAAGAGGACGATCCGGCTCATCATCAGAGAGGAAGAACAAATCTAGAACCTCTCAGAGGAGGAGCAGATCCAACTCAAGCCTGGAAATGAAAAAATCTCACGTTTCCTCAAGACGGAGCAGGTCTCTTTCTTCACCAAGATCCAAAGCAAAATCT---------TTGAGGCGAAGCCTTTCAGGTTCCTCTCCATGTCCTAAACAAAAGTCGGAGACACCACCAAGGAGAAGCCGTTCTGGTTCTTCACCACCCAAACAGAAGTCAAAAACATCACCA---AGACTGAGT---------------------------------------------------------CATTCAAGTTCATCTCCTCAGCCCAAAGTAAAATCTGGAACACCACCAAGATCA---GGGTCTGTAACAAACATCCAGGTTGATGAACACTCTGCAACACCACAAAGACAGAGCCGTTCCGAATCATCACCTGATGGTGAGGTGAAATCAAGGACCCCTTCAAGACAAAGCTGCTCTGGGTCTTCTCCT------CAAATGAAATCTAGCACACCTCCAAGACAGAGCCCATGTAGGTCATCATCTCCACAACCCAAAATGAAGACG---------GTAATA---------TCACCAAGACGA---AGCCATTCTGGCTCCTCTTCTCCAAGTCCTTCTAGAGTGACATCTGGAACACCTCCGAGGCAAAGCAGATCAGTATCCCCCTGCTCCAAGGTGGATTCTGGATTGTTGCCAAGACATAGTCGTTCTAGATCCTCTTCACCAGATACTAAAGTGGAACCAGGAACACCACTGAGA------CACTCTGGGTCTACATCACCATACCCAAAAGGCATGCTCCAGACTCCTCCAGAGCAAAATGTCCCTGCATCAAAGTCACCCTGTCCTCAGGAGAAGTCTAAGGATTCATCAACCGAAAGC---TCTGGATCCTTTTCCGTCTGTCCAGGTGTAACA---CTTAGTACATTACCAGGAGAGAGCTGTTTTGGCTCTTCAGTTGTGCAGCAGAAAGGACAGTGTCAAACTTGGCCAGATCCCAGGTCTGATACTTCAAGTCCAGAAGTGAGGCAGGGTCACTTGGAATCTCCATCACTGCAGAGCAAATATCAGACATCTCCTAAGGGTGGCCCTTCCAGATCTTCATCTCCAGTCACTGAGCTGGTACTCAGATCACCAGTAAATCAAGATAAATTTGAATTATCAACAGATCCAAAGCTGAAATCAGAATTGTCTCCTGAGCAGGGTAAGACTAAACCTGACTCTAACCTATATCCTTCAATAGAGTCTAAATCTCTTCTAGTACAGAGC---AGATTGGAGCCA---TCT---GAATTGAAAGAGAAACTA---GGGTTA---ATTCAAGAGGAT------GTTACT------GCACCA------------------------TCATCTTTACCTATACAGGACAGGCCTGAATCCTCTACAGTACTGAAAGACACACCTAGAGTACTA---TTAAAGGAAAGAATTGGA---GCTGGGTCACCTCCAGGCACAAGAGACCAAAATAGTTCATTACCTATTTCAAGCCAAGATGAA---TTAATGGAAGCA---GAAAAATCTGAGCAACCTTTAAGCCAAGTTATACAGAGTTTATCTCCAGAACATAAAGAAATGCCTGGAAGTAACATTGAATCATCTCCTGAAATAGAA---AGGCCTGCTGTATTGTCTGCTCTTGACCAAAGCCAG---GCACAGCCCTCTTCTAAACCAGCAGAAATC---CCTGCAGTGGCTTCATGTTGGAGTGGGCTGCAAATGTCTCCAGAACATAAAGAACTATCTCATTCTTCCCCTGGGGAGAATAGCTTTGAGTCATCTTTAGAGCTTAGAAACTCGGGC---CCTATTTCA---GAAGTAAATGCTGGATTTTCTCCTGAAGTTAAAGAAGAATTGAATGGGCCATTTCTTAATCAAACAGAGACAGATCCCTCTTTGGACATGAAAGAACAATCAGCAAGATCCTCCAGGCGCAGCAGTTCTGAGTTATCCCCAGAAGTAGTGGAAAAGGTAGGAATATTTTCAAATCAGAGTGTGTCTTCTCCTACACTTGAGACTGTA---CACAGAACACCTTCAAGAGAAAGAAGTAGTTCTGCATCTTCTCCTGAACTGAAAGATGGTTTGCCCAGAACTCCGTCTAGGAGAAGCCGATCTGGGTCTTCTCCAGGACTTAGAGATGGGTCTGGGAGTCCTTCTAGGCATAGCCTGTCTGGGTCATCTCCTGGGATCAAAGATGCACCTCATACCCCATCCAGGGGACGAAGTGAATGTGACTCTTCCCCAGAACCAAAAGCATTGCCTCAGACTCCAAGAGCACGAAGC---CCTCCATCATCCCCAGAGCACAACAACAAAAGTGTCACCCCTCAAAGAGAAAGAAGCGGGTCAGAATCATCAGTAGAACAGAAAACTGTGGCTAGAACCTCTCCTGGGCAAAGAAGTCGATCTGGGTCTTCCCAAGAGCTTGATGGAAAACCC---AGTGCATCCCCTCAAGAAAGAAGTGAATCAGACTCCTCTCCAGATTCTAAACCCAAGACTCGAACCCCTCTTAGACAGAGGAGTCACTCTGGTTCATCC---CCAGAGGTTGAGAGCAAATCTCGACCCTCTCCCCGGCTCAGTAGGTCTGGTTCATCCCCTGAAATGAAAGATAAGCCAAGAGGGCTGCAAAGGGCTCAGAGTGGTACTGACTCTTCTCCTGAACACAAAATACCTGCCCCTCGGGCCCTG---CCCAGACGAAGTAGGTCAGGTTCATCAAGCAAAGACAGAGGCCCTTCACCTGAAGGAAGTAGTAGTTCTGAGTCTTCTCCAGAACACCCACCCAAATCCAGAACTGCTCGAAGAGGCTCCAGGTCCTCAATGGAGCCA---AAGACAAAGTCTCGCACACCACCTAGACGTCGGAGTTCTCGATCATCTCCCGAGCTAACCAGGAAGGCTAGAGTCTCTCGAAGAAGCCGCTCTGCATCCTCATCACCAGAAACCCGCTCCAGAACTCCACCAAGACGTCGAAGAAGTCCTTCAGTGTCTTCACCAGAGCCAACTGAAAAGTCAAGGTCTTCACGGAGGCGGCGCTCAGCTTCATCACCCCGAACCAAGACTACTTCAAGGAGAGGCCGATCTCCTTCACCAAAACCTCGTGGACTCCAAAGGTCCCGATCCCGCTCACGTAGAGACAAAACCAGAACAACCAGACGCCGAGATAGGTCTGGATCATCTCAGTCAACATCAAGAAGACGACAGAGGAGCCGGTCTAGGTCTCGTGTCACTCGTAGGCGGAGGGGTGGCTCTGGTTACCATTCAAGATCACCTACAAGACAGGAGAGTTCCCGAACTTCATCTCGACGCAGAAGAGGCCGATCTCGGACACCTTTGACCAGTCGGAAGCGATCTCGATCACGAACATCACCAGCCCCATGGAAGCGCTCTAGATCTCGAGCCTCACCAGCTACTCATCGGCGATCCAGGTCCAGAACACCACTGATCAGCCGGCGCAGGTCCAGATCTCGGACCTCACCCGTGAGTAGGAGACGGTCAAGGTCA---------GTGAATAGGCGTAGATCTAGATCAAGAGCATCCCCAGTGAGTCGTAGGAGATCTAGGTCAAGAACACCACCAGTAACTCGTCGTCGATCAAGATCCAGAACACCAACAACGCGCCGTCGCTCTCGTTCTAGGACTCCTCCAGTGACTCGAAGAAGGTCCAGATCTAGGACTCCACCAGTAACCAGGAGGCGATCTCGAAGCAGAACTTCACCAATTACTCGAAGAAGATCCAGATCCAGGACATCCCCAGTCACACGTAGAAGATCTCGATCTCGCACATCTCCAGTCACTCGAAGGCGCTCTCGTTCTCGAACCTCTCCAGTGACACGTCGCCGCTCCAGGTCCAGAACTCCTCCAGCTATTCGTAGACGCTCTAGGTCTCGGACACCACTGTTGCCACGCAAGCGCTCTCGAAGTCGCTCACCACTTGCTATCCGTCGCCGCTCTAGGTCTCGTACTCCTAGAGCAACTCGAGGCAAGCGGTCCCTAACAAGATCCCCTCCAGCCATCCGTAGGCGGTCTGCATCTGGAAGTAGTTCTGATCGGTCACGTTCTGCCACTCCTCCAGCAACAAGGAATCATTCTGGATCTCGTACACCTCCTGTAGCACTCAGTAGCTCTAGAATGAGCTGCTTCAGTCGTCCTAGCATGTCACCAACGCCTCTTGATCGATGTAGATCACCTGGAATGCTTGAACCCCTTGGAAGTGCTAGAACACCCATGTCTGTGCTACAGCAAAGTGGTGGCTCCATGATGGATGGTCCAGGTCCCCGGATTCCTGATCATCCAAGAGCATCT---GTTCCAGAAAACCATGCTCAGTCTAGAATTGCACTTGCTCTCACAGCTATCAGTCTTGGCACTGCCCGGCCACCTCCATCTATGTCTGCTGCTGGCCTTGCTGCAAGAATGTCCCAGGTTCCAGCTCCTGTACCTCTCATGAGCCTCAGAACAGCCCCAGCTGCAAACCTTGCCAGCAGGATTCCAGCAGCATCTGCAGCAGCCATGAACCTTGCTAGTGCCAGAACATCTGCTATTCCAGCATCAGTGAACCTTGCTGACTCGAGAACACCAGCTGCA---GCAGCAGCCATGAACTTAGCCAGCCCTAGAACAGCAGTAGCTCCTTCAGCTGTGAACCTTGCTGATCCTCGAGCCCCTGCAGCCACAGCTGTGAACCTAGCAGGAGCTAGAACACCAGCTGCACTGGCAGCTTTGAGTCTCACAGGCTCTGGGACACCCCCGGCTGCTGCAAATTATCCCTCCAGTTCCAGAACACCCCAGGCTCCTACTCCTGCAAACCTGGTG---GGTCCTCGATCTGCACATGGCACAGCTCCTGTGAATATTGCTGGCTCTAGAACCCCTGCAGCCTTGGCTCCCTCAAATCTCTCCAGTGCCAGGATGGCTCCAGCATTGTCTGGTGCAAATCTCACCAGTCCCAGGGTGCCCCTTTCTGCTTATGAGCGTGTCAGTGGCAGAACCTCACCTTTATTGCTTGACCGAGCCAGGTCCAGAACACCACCA---------------------------TCTGCCCCCAGCCAGTCTAGAATGACCTCTGAGCGG------GCTTCTTCCCCTGCTTCAAGAATGGTCCAGGCTCCT---TCACAATCTCTTCTCCCTCCAGCACAGGATAGGCCTCGGTCCCCTGTGCCATCTGCTTTTTCAGACCAATCT---CGTTCAATT---GCCCAG---ACCACTCCTGTAGCTGGGTCTCAGTCCCTTTCA---TCTGGGACTGTAGCAAAGTCCACATCCTCTGCTAGTGACCACAATGGCATGCTTTCTGGCCCTGCCCCAGGGCTGCCCCATGCTGAAGGTGTGCCCCAGGCTGAGGGGGGGGACCCCCCAGCCTCTACTGGGGCCCAGCAGCCTTCTTCACTGGCTGCTCTGCAACCAACAAAGGAACGTCGGAGCTCTTCCTCCTCTTCATCATCATCTAGCTCCTCCTCCTCCTCATCTTCATCATCATCATCATCCTCTTCCTCT---GGCTCCAGTTCTAGCGACTCTGAGGGCTCCAGCCTTCCTGCTCAA---CCTGAGGTGGCACTGAAAAGGGTCCCCAGCCCCGTCCCAGCCCCAAAGGAGGCTGTTCGAGAAGGACGTCCTCAGGAGCCAACCCCAGCCAAACGGAAGAGGCGCTCTAGCAGCTCTAGTTCCAGCTCCTCTTCCTCCTCCTCTTCTTCCTCTTCATCCTCCTCCTCTTCTTCCTCTTCCTCCTCTTCCTCTTCTTCCTCCTCTTCCTCTTCTTCCTCC---------------------TCTTCCTCCTCCCCTTCCCCTGCTAAGCCTGGCCCTCAGGCCTTACCCAAACCTGCAAGCCCCAAGAAGCCACCCCCTGGCGAGAGGAGGTCACGCAGCCCTCGAAAGCCAATAGACTCCCTTCGGGATTCCCGATCCCTCAGTTACTCACCTGTGGAGCGGCACCAGCCC---TCGCCCCAGCCCTCACCAAGGGATCAACAG---AGC------------AGT------GAGCGGGTTTCCTGGAGAGGCCAGCGTGGGGACAGCCGTTCTCCTGGACACAAGCGCAGGAAGGAGACACCCAGTCCCCGA---CCTAATCGCCACCGCTCCTCCAGGTCTCCA---
>oryAfe1
ATGTACAACGGGATCGGGCTGCCGACGCCCCGGGGCAGCGGCACCAACGGCTACGTCCAGCGCAACCTGTCCCTGGTGCGGGGCCGCCGGGGTGAGCGGCCTGACTACAAGGGAGAGGAGGAACTGCGGCGCCTGGAGGCTGCCCTGGTGAAGCGGCCTAATCCTGACATCCTGGACCACGAGCGCAAGCGGCGCGTCGAGCTGCGATGCCTCGAGCTGGAGGAGATGATGGAAGAGCAGGGGTACGAGGAACAGCAAATTCAGGAAAAAGTGGCGACCTTTCGACTCATGTTGCTGGAGAAGGATGTGAACCCTGGGGGCAAGGAGGAGGCCCCAGGGCAGAGGCCTGCTGTAACGGAGACTCACCAGTTGGCTGAATTGAACGAGAAGAAGAATGAGCGGCTGCGTGCTGCCTTTGGCATCAGTGATTCCTACGTGGATGGCAGCTCTTTTGATCCTCAGCGTCGTGCTCGAGAGGCTAAACAGCCAGCCCCAGAGCCCCCCAAGCCTTACAGCCTTGTCCGAGAGTCTAGCAGTTCTCGCTCACCAACCCCAAAGCAAAAGAAGAAGAAAAAGAAGAAAGACAGAGGACGCAGGTCAGAGAGCAGCTCTCCCCGAAGGGAGAGGAAGAAGAGCTCGAAAAAGAAGAAGCACAGGTCAGAATCGGAGTCCAAGAAGCGGAAGCACAGGTCCCCCACGCCAAAGAGCAAGCGTAAATCCAAGGACAAGAAGCGGAAGCGGTCTCGAAGTACAACACCAGCCCCGAAGAGCCGCCGGGCTCACCGATCAACGTCTGCTGACTCTGCTTCGTCCTCCGATACGTCCCGCAGTCGGTCTAGAAGTGCTGCAGCTAAAACTCGTACAACTGGCGTGACTGGACGAAGCCCTTCCCCTGAATCAGGGCGCCAAGGGGAGGGAGATGGACCTTCCCGGGACTCGGGTGCTACC---AACATAGGGCAGCCTAGCAGCCCAGAGCCCTCTACAAAGCAGCCGAGCAGCCCACATGACGACAGAGATAAAGACAAAAAGGAGAAATCTGCATCTCGACCTAGCCCCTCCCCGGAGAGGAGCAGTACAGGCCCAGAACCACCTGCTCCCACTCCGCTCCTTGCTGAGCAACATGGCAGCTCCCCACTACCCCTTGCAGCAACCCCCTTAAGTCAGGAACCAGTGAACCCCCCATCTGAGACCTCTCCAACCCGGGGGCGTTCACCACCTAAGTCTCCTGAGAAGCCTTCTCAGTCTTCTTCCTCAGAGAGCTGTCCACCGTCCCCTCAGCCTACCAAAGTTGCTCGGCATGCCAGCTCTTCCCCTGAGAGCCCTAAACCTGCACCAGCTCCTGGGTCCCGCCGAGAGATTTCTTCTTCTCCCACACCTAAGAGTCGCTCCCATGGCCGAGCAAAGCGGGATAAATCACATTCCCCTACCCCTTCCCGTAGGATGGGGAGGTCCCGGAGCCCTGTTGTCACAAAGAGGGGG---CGATCCCGGTCTCGGAGCCCTACCAAGAGAGGTCATTCTCGGTCCCGGTCCCCTCAGTGGCGTAGATCTCGGTCTGTGCAGAGGTGGGGACGATCTAGAAGTCCCCAGCGACGTGGCCGCTCTAGGTCTCCTCAACGACCAGGCTGGTCCAGGAGCAGGAACACCCAGAGGAGAGGCAGGTCTAGGTCAGCAAGACGAGGTAGATCGCACTCT---CGATCTCCAGCCACGAGGGGCCGGTCTCGCTCTAGAACACCTGCCCGGAGGGGTAGGTCCCGGTCCAGAACACCCGCCAGGCGGAGATCTCGATCCAGAACATCTACCAGACGGAGGTCCCGTTCTAGAACGCCAGCCCGGCGGGGCAGGTCTCATTCTAGAACACCTGCTAGGCGGAGATCTAGGACCCGATCGCCAGTACGGCGCAGGTCTCGTAGTAGGTCACTGACCAGGAGAGGTGGCAGGTCACGGTCCAGAACCCCAGTTAGACGT---------------------------------------GGCAGGTCACGCTCTAGAACCCCAGCCAGACGGAGTGGCAGGTCACGTTCTAGGTCCCCAGCCAGGCGAGGGAGATCTCGGTCTAGGACACCAGCAAGACGAGGGAGGTCCCGTAGTAGAAGTCCTGCTAGACGGGGTCGGTCTCACTCTAGAACACCACAAAGACGAGGCAGGTCTGGCTCATCA---GAGCGGAAGAACAAGTCCAGGACATCTCAGAGAAGAAGCAGGTCCAACTCAAGCCCAGATGTGAAAAAATCTCGCATTTCTTCGCGGCGTAGCCGGTCTCTTTCTTCACCAAGATCCAAAGCAAAATCTCGCTTGTCTCTGAGGCGAAGCCTTTCAGGGTCCTCTCCGTGTCCTAAACAGAAGTCTCAGACGCCACCTAGACGTAGTCGCTCGGGATCATCTCGACCTAAAGCAAAATCTAGAACGCCATCA---AGACGAAGTCGTTCAGGCTCTTCACCGCCT---AAACAGAAATCTAAAACCCCACCAAGGCAAAGTTGTTCCAGCTCATCTCCTCCCCCTAAAGTCAAATCTGGAACACCACTAAGGCAA---GGATCTACAGGCAGTCCTCAGTCAAAAGAACACTCAGAAACACCACGAAGGCGGAGCCGATCTGGATCATCACCAGACCCTGAG------------------------------------GGGAGGTCTTGC---------------------ACATCTCCAAGACATAGCCCATCTGGGTCATTTTCTCCACAATCCAAAGTGAAGGCA---------ATTACT---------TCACCAAGACGA---AGCCATTCTGGCTCTTCTTCTCCAAGTCCCAGTAGGGTGATTTCTAGGACACTGCCAAGGCAGAGCAGATCAGAGTCTCCCTGCTCCAAGGTGGAATCGAGACTGTTGCCAAGGCAGAGCCATTCTAGGTCGTCCTCGCCAGATACCAAAGTGAAACCTGGAACACCACCAAGACGAAGTCACTCAGGGTCTACTTCGCCGTGCCCCAAAATAAAGCCCCAAACTCCACCAGCACAGTGTCTTTCTGGATCGAAGTCACCACATTCTCAAGAGAATGCTAAAGATTCACCAGCACAAAGTAACTCTGGCTCCTCCTCTGTGTGTTCAGGAGTAAAA---TCTAGCACACTACCAGGAGAAAGCTGCTCAGGTTTCTCATCCCTGCAACAGAAAGGACAATCTCAAACCTCCCCAGACCATACATCTGACACTTCAACTCCAGAAACAAGACAGGGTCGCTCCGAGTCGCCATCTTTGCAGAGCAAATTTCAGATACCACCTGAGGGTGGTCGGTCTAGGTCTTCATCTCCAGTCACTGATCTGGCCACTAGATCGCCACCAAGACAAAACAGAAGTGGGCCGTCCACGAGTCCTAGGCTCAGA---------TCTCCTGAGCAG---AGGTCTCAGACTGACTCCTCCCCACATCTTGGGACAGACATTAAAGCTCTTCTGAGGCAAAGT---AGATCGGAATCT---CCTCCAGAATCAAAAGAGAAAGGG---AGCCTACTCTCTCAGGAGTCT------GTGCCT------GCATCATCTCCCAGACCAAGAGATGGACTTACGCCCCCCCCCGTGCAGGACGGGCCCGAGTCCTCACCACTTCTCAGAGACGCTCTCAGAACCCCT---CCAGGGGAGAGAAGTGGC---TCTGGGCCATCTCCAGATGCAAAAAGCCGGAGCAGCGCATCGGCTCAGCCCACCCAAGAAGAGGAATCAGTGGAGGCAGTGGAGAAATCTGAAGAGCTCTCAAACCAGATCCTGTCCCACTTGTCTCCAGAACTTAAAGAGGTGGCTGGAAGGAACTTTGAATCATCTCCTGAAGTAGAAGAAAAGTCTGCTGTGTTTGTACCTCTTGACCAGAGCCAG---TCGCGGGCTTCTTTGGGAACAGTAGAAGTT---CCTGCGGCAGTCTCGGCTTGGAGTGGGCCACGTTACACTTTGGACCATAAAGAACTGCCTAACTCTCCTCCTAGGGAGAACAGCTTTGGGTCACCTTTAGAATTTAGAAACTCAGGC---CCTGTTGTTTCAGAAATGAATATTGGATTGTCTCCTGAGGCTAAAGAGGATTTGAATGGGCCTTTCCTTAATCAGCTGGAGACAGACCCATCTCTAGACATGAGAGAACAATCTACAAGATCCTCCCGTCGCAGCAGTTCTGCGTTATCCCCAGATGCAATGGAAAAAGCAGGAATGTCTTCGAATCAGAGTGTCTCTTCACCTGTGCTTGATGCTATA---CCGAGAACACCTTCTAGGGAAAGAAGCAGTTCTGCGTCTTCTCCTGAACTGAAAGATGGATTGCCCAGGACACCATCGCGGAGAAGTAGGTCTGGGTCTTCTCCCAGACTTAGAGATGGGTCTGGGACACCTTCCAGGCATAGCCTGTCTGGTTCCTCTCCTGGAGTGAAAGATGTACCTAGAACGCCATCCAGGGGCAGAAGTGAATGTGATTCTTCTCCAGAACCAAAGGCTTTGCCTCAGACTCCTAGGCCGAGGAGCCATTCTCCATCATCTCCTGAGCTCCCCAACAAGTGTCTTACCCCCCAGAGGGAAAGAAGTGGGTCAGAATCATCAGTTGAACAAAAGACCATGTCTAGGACCCCACTTGGACAGAGAAGTCGATCTGGGTCTTCTCAAGAACTTGACGGGAAACCC---AGTACATCCCCTAGGGAACAAAGTGATTCAGACTCTTCTCCGGATTCTAAAACCAAGGTCCGAACTCCACTTAGGCAGAGGGCCTGCTCTGGGTCATCT---CCAGAGCTTGAGGGCAAGTCCCGGCCTTCTCCTCGGCGTAGCAGGTCTGGCTCATCCCCTGAAGTTCAAGAGAAGCCAAGAGTGGCACCCAGGGCACAGAGTGGTTCTGATTCTTCTCCTGAGCCTAAAGCTCCGGCCCTTCGGGCTCTT---CCTCGACGGAGCAGATCAGGCTCCTCAAGCAAAGGCAGAGGCCCCTCTCCTGAAGGAAGCAGCAGCTCTGAGTCATCTCCAGAGCATCCTCCCAAATCCAGAGCTGCTCGAAGAAGCTGCAGGTCCTCTCCAGAGCCC---AAGACCAAGTCTCGCACTCCACCTCGTCGTCGCAGCTCCCGGTCATCACCGGAATTGACTAGGAAGGCCAGACTGTCTCGGAGAAGCCGCTCTGCCTCCTCCTCACCTGAGACCCGTTCCAGAACTCCCCCAAGGCGCCGCAGAAGCCCCTCAGTGTCCTCCCCAGAGCCGGCTGAGAAGTCACGGTCATCACGCCGCCGGCGTTCTGCTTCTTCCCCACGCACCAAGACAGCATCCAGGAGAGGCCGCTCTCCTTCACCAAAGCCTCGTGGACTCCAGCGGTCCCGTTCCCGCTCTAGGAGGGAGAAGACCAGAACAGCCCGGAGGCGTGACAGATCTGGGTCTTCTCAGTCTACCTCTCGGAGGAGACAGCGGAGCCGGTCAAGGTCTCGGGTTCCTCGTCGACGGAGGGGTGGCTCTGGCTACCACTCCAGGTCACCTGCCCGACAGGAGAGTTCCCGAACCTCTTCCCGACGCCGAAGAGGCCGCTCGCGAACACCCCTAGCCAGTCGGAAGCGTTCCCGTTCTCGTACATCACCGGCCCCGTGGAAACGCTCCAGGTCT---------CCAGCCACTCACCGGCGATCCAGGTCCAGAACACCTCTGGTCAGCCGACGTCGCTCTCGGTCTCGTACCTCGCCAGTCAGTCGGAGGCGGTCACGGTCCAGGACGTCAGTGACTCGACGAAGATCTCGATCAAGAGCGACCCCGGTGAGTCGCAGGCGATCCAGGTCCAGGACACCACTAGTGACCCGCCGGCGGTCAAGGTCCAGGACGCCAGCAGCACGTCGACGCTCCCGTTCCAGAACTCCACCTGTGACCCGTAGGAGGTCCAGGTCCCGGACCCCACCAGTGACACGAAGGCGTTCCCGAAGCAGAACCTCGCCAGTCACTCGCAGAAGATCAAGATCCAGAACATCCCCAGTCACCCGGAGGAGATCTCGGTCTCGCACATCTCCAGTAACTCGAAGGCGGTCCCGCTCCCGGACCTCTCCAGTGACGCGCCGCCGCTCTAGGTCCCGAACACCCCCAGCCATTCGCCGCAGATCCAGGTCCCGAACGCCGCTGCTGCCACGCAAACGTTCACGGAGTCGCTCACCACTTGTTATCCGCCGCCGCTCTAGGTCTCGTACCCCGAGAGCAACTCGTGGGAAAAGGTCCTTGACAAGGTCTCCTCCAGCCATCCGCAGGCGTTCTGCGTCCGGAAGCAGTTCTGATCGTTCGCGATCTGCTACTCCTCCAGCAACGAGAAATCACTCTGGTTCGCGGACACCTCCTATGGCCTTGGGTAGCTCCAGAATGAGCTGCTTCAGTCGTCCCAGCATGTCACCGACTCCTCTTGACCGCTGCCGGTCCCCTGGAATGCTCGAGCCCCTGGGCAGCTCCAGAACACCAATGTCTGTCCTGCAGCAAGGGGGTGGTTCCCTGATGGACGGCCCAGGTCCCCGAATGCCTGATCACCCGAGAACATCATCTGTGCCAGAAAACCACGCCCAGTCCAGAATTGCGCTTGCTCTGACGGCTATCAGCCTGGGCACCGCTCGACCGCCTCCGTCCATGTCTGCTGCAGGCCTAGCTGCCAGGATGTCCCAGGTACCTGCTCCAGTACCTCTCATGAGTCTCAGAACGGCCCCTGCTGCCAGCCTCGCCAGCAGGATCCCTGCAGCCTCGGCAGCGGCCATGAACCTGGCCAGCGCCAGAACACCTGCCATCCCAACAGCCGTGAACCTGGCCGACTCGCGCACACCAGCTGCA---GCTGCGGCCATGAGCCTGGCCAGCCCCAGAACAGCGGGGGCCCCTTCAGCTGTGAGCCTCACTGACCCACGTACCCCTGCAGCCTCAGCGGTGAATTTGGCAGGAGCCAGAACCCCAGCTGCTCTGGCAGCCCTGAGCCTTGCAGGCTCAGGCACGCCCCCAACAGCTGCAAGCTACCCCTCCAGCTCCAGGACGCCCCAAGCTCCAGCACCTGCAAACCTGGTG---GGCCCCAGGTCTACTCACGCCACAGCACCGGGGACTATGGCCAGCTCCCGAAGCCCTGCGGCCCTGGCCCCAGCCAGCCTCACCAGTGCCAGGATGGCGCCAGCCCTGTCTGGGGCCAACCTTACCAGCCCCCGGGTGCCCCTCTCAGCCTATGAGCGAGCCAGCGGTCGAGTCTCGCCCCCACTCCTCGACCGAGCCAGGTCGCGAACACCACCAGGAGGTCCCGGCTGCAGAACCCCACCGTCGGCCCCGAGCCAGTCCCGCATGCCCTCGGAGCGG------GCTCCCTCTCCGGCTGCTAGAATGGGCCAGCCTTCC---TCACAGGCTGCCCTGATGCCGGCACAGGAGCGGCCCAGGTCCCCTGGGCCACCTGCCTTTTCAGACCAGTCC---CGTTCTTTGCCCGCCCAG---ACCACCCCTGCAGTGGGGTCTCAGGCCCTCTCT------GGGACTGGGGCAAAGACCGCGTCTGCTGCCAGTGACCACAACGGTGTGGCCTTGGGCCCTGCCCCTGGGGTGTTCCACCCT------------------GAGGGTGGGGAACCGCTTGCCTGCGCTGGAGCGCAGCAGCCCCCGGCACTGGCCGCCCTGCAGCCCACCAAGGAGCGGAGGAGCTCGTCCTCATCCTCATCCTCGTCCAGCTCCTCCTCTTCCTCCTCCTCCTCCTCGTCCTCGTCTTCCTCTTCT---GGCTCCAGTTCGAGTGACTCGGAGGGCTCCAGCCTTCCCGCGCAG---CCGGAGGTGCCCCTGAAGAGGGTCCCCAGTCCTGTCCCCGGCCCAAAGGAGATTGTTCGAGAGGGCCGCCCGCAGGAGCCGACCCCAGCCAAGAGGAAGAGGCGCGACAGCAGCTCTAGTTCCAGCTCTTCATCCTCCTCCTCCTCTTCCTCTTCCTCCTCCTCCTCCTCCTCCTCTTCTTCCTCTTCTTCCTCCTCCTCCTCTTCCTCTTCCTCC------------------------TCTTCCTCCTCCCCCTCCCCTGCTAAGCCTGGCCCTCAGGCCTTGCCCAAACCTGCAAGCCCCAAGAAGGCACCCCCTGGCGAGAGAAGGTCCCGCAGTCCCCGGAAGCCAATAGATTCTCTCCGGGACTCGCGGTCGCTCAGCTACTCACCTGCGGAGCGCCGCCGCCCCCCCTCGCCACAGCCTTCCCCCCGGGACCAGCAG---AGC------------AGCAGCAGTGAGCGGGGTTCCCGGAGAGGCCAGAGGGGGGACAGCCGCTCCCCGAGCCACAAGCACAGGCGGGAGACGCCCAGCCCCCGC---CCCGTGCGCCGCCGTTCCTCCAGGTCTCCA---
>echTel2
ATGTACAACGGGATCGGGCTGCCGACGCCCCGGGGCAGCGGCACCAACGGCTACGTCCAGCGCAACCTGTCCCTGGTTCGGGGCCGCCGCGGTGAGCGGCCTGACTACAAGGGCGAGGAGGAACTGCGGCGCCTGGAGGCTGCCCTGGTGAAGCGGCCTAATCCTGACATCCTGGACCACGAGCGCAAGCGGCGCGTGGAGCTGCGATGCCTCGAGCTGGAGGAAATGATGGAAGAGCAGGGGTACGAGGAACAGCAAATTCAGGAAAAAGTGGCGACCTTTCGACTCATGCTGCTGGAGAAGGATGTGAACCCGGGGGGCAAGGAGGAGGCTCCAGGGCAGAGGCCTGTTGTAACTGAGACCCACCAGTTGGCTGAATTGAATGAGAAGAAGAATGAGCGGCTGCGGGCTGCCTTTGGCATTAGTGATTCTTATGTGGATGGCAGTTCCTTTGACCCCCAGCGTCGAGCTCGGGAGGCTAAACAGCCAGCTCCAGAGCCCCCCAAACCTTACAGCCTTGTCCGGGAGTCCAGCAGTTCTCGCTCACCAACCCCAAAGCAGAAGAAGAAGAAAAAGAAGAAAGACAGAGGACGCAGGTCAGAGAGTAGCTCCCCTCGCCGGGAGAGGAAGAAGAGCTCTAAGAAGAAGAAACACAGGTCAGAATCAGAGTCCAAGAAGCGGAAGCATAGGTCTCCTACGCCAAAGAGCAAGCGTAAATCTAAAGACAAGAAGCGGAAACGGTCTCGAAGTACAACCCCAGCCCCCAAGAGCCGCCGAGCTCACCGGTCTACTTCTGCTGACTCAGCTTCCTCCTCTGATACGTCGCGCAGTCGGTCTCGAAGTGCTGCAGCAAAAACCCATGCTACTGCCCTGACTGGGCGTAGCCCTTCCCCTCAGTCAGGGCGCCAAGGGAAGGGAGATGCACCTTGCGGGGAATCTGGTTCCACC---AACCCTGGGCAGCCGAGTAGCCCAGAGCCCTCCACAAAGCCGATGAGGAGCCCTTGTGAAGACAAAGACAAA------AATGAGAAATCTGCAGCTCGACCTAGCCCCTCCCTGGAGAGGAGCAGCACAGGCCCAGAACCG---------------CTCCTTGCTGAGCAGCATGGCAGCTCCCCACCACCCCTTGCAGCACCCCCCTTAAGTCAGGAGCCAGTGAACCCCCCAGCTGAGGCCTCCCCAACCCGGGGCCGTTCACCACCTAAATCTCCTGAGAAGCTTCCCCAGTCGTCTTCCTCAGAGAGCTGTCCACCATCCCCTCAACCTACCAAAATTTCGCGGCATGCCAGCTCTTCCCCCGAGAGCCCAAAACTTGCACCAGCCCTTGGGTCCCGCCGAGAGATTTCCTCTTCTCCCACCTCAAAGAGTCGCGTGCATGGCAGAGCAAAGCGGGATAAATCACATTCACCTAGTCCTTCCCGTAGGCTGGCAAGGTCCCGTAGCCCTGTTGCCACCAAGAGGGGG---AGATCCCGGTCTCGGAGCGCTGCCAAGAAAGGCCAGTCTCGGTCCCGGTCCCCTCAGTGGCGTAGGTCTCGTTCTGTGCAGAGATGGGGGCGCTCTAGAAGCCCCCAGCGACGTGGCCGCTCTCGATCTCCTCAGCGCCCAGGTTGGTCCAGGAGCAGAAATACCCAGAGAAGAGGCAGGTCTAGGTCAGGAAGGAGGGGCAGGTCACATTCT---CGGTCTCCAGCCAACCGGGGCAGGTCTCGGTCTAGAACCCCTGCCCGGCGGGGCAGGTCCCGGTCTAGAACCCCTGCCCGGCGGAGATCTCGATCCAGAACCTCAACCAGACGGAGGTCCCGTTCTAGAACACCAGCCCGGCGGGGTAGGTCTCGTTCTAGAACTCCTGCTCGACGGAGGTCTAGGACGAGATCACCCATACGGCGCAGGTCTCGTACTAGATCGCCAGCCAGGAGAGGGGGCAGATCACGCTCTAGAACCCCAGCCAGAAGA---------------------------------------GGCAGGTCAAGATCTAGATCGCCACCGAGGCGCAGTGGCAGGTCTCACTCTAGGACACCAACCCGGCGAGGGAGGTCTCGTTCTAGGACACCAGCAAGGCGAGGGAGGTCCCGTAGTAGAAGTCTAGCTAGGCGAGGAAGGTCTCACTCTAGAAGCCCACAAAGAAGAGGCAGGTCTGGCTCATCA---GAACGGAAGAACAAGGCCAGAACATCTCAGAGAAGGAGCAGGTCCAACTCTAGCCCAGACGTGAAAAGGTCTCGCATCTCTTCACGGCGTAGCAGGTCTCTCTCTTCACCAAGACCCAAAGCAAAATCTCGCTCGTCTTTGAGGCGAAGCCTTTCAGGGTCCTCTCCATACCCTAAACAGAAGTCGCAGACGCCACCAGGACGTAGCCGCTCAGGATCATCTCAGCCTAAAGCAAAATCGAGAACACCCTCG---AGACGAAGTCGTTCTGGTTCTTCACCTCCT------------ACACAGACC------------------------------------------------TCTGGACCACCACCAAGGCAG---ACATCTGCAGCCAGTCCCCAGGCAGTCGAACAGTCTGCAACTCCACAGAGGCGGAGTCGATCTGGGTCATCTTCCCAACCTGGAGCCAAGTCT---ACACCACCCAGGCAGAGCCGTTCC---AGATCCCCA---GCAGACATGGAGGGGAACTTCCCT------------------------------CCACAGCCCAAAGCGAAGGTG---------ATGACT---------TCACCAAGACGA---AGCCATTCTGGCTCCTCTTCTCCAAGTCCTAGTAGGGTGACTTCTAGAACACCACCAAGGCAAAGTAGATCAGTGTCACCCTGCTCCAAGATGGAATCTAGATTGTTGCCAAGACAGAGCCATTCTAGGTCCTCCTCGCCAGATACCAAAGTGAAACCTGAAACACCACCGAGACAAAGTCACTCGGGGTCTATGTCACCATGCTCCAAAGCCAAGCTACCAACTTCACCGAAGCAATGTCTTACTGGAGCAAAGTCACCAGGTCCACAAGAGAGCTTTAAAGACTTAGCAGCACCAAGT---------AGCTTTAGT---------------GAG---AGTGGCCTAGGCCCC---------------------TCCCTGCTGCAACAGAAAGAACAATCTCCAACCCTGCCAGACCACCCATCTGAAGTTTCAAGTCCAGGAGGGGGACAGGGTCCCTATGAATCGCTATCTCTGCTGTGCAAATCTCAAACATCT---AAGGGTAGTCGGTCCAGGTCCTCCTCTCCAATAGCTGATCAAACACCGAAA---CCT------------------------TCCACAAGTCCTGGCCTGAGATCAGGTACTTCTCCTGAGCAG---AGAGCTCAGTCTGACTCCCTG---CACCCTGGACTGAACTTTAAATCTCTTCTGATGCAGAGT---ACGTCAGCCTCT---GCTCCAGAACCAAAAGAGCAAGTG---AATTTACACCCTTGGGAGCAT------------------GCATCCTTCCCTATACCATCA---------TCTCCT---TCCGTGCAGGCTGGACCCATGCCCTCAGCAGTGCTCGGAGAAGCACCTACAACCCCCCCAACCAGGGAAACAAGTGGC---CTTGTGCCATCTCCAGCGAAAACAGGCCAGACGAGTGTATTAGCTAAAGCCAGCCACGATGAGGAGTCAATGGAGGTGGTTGAGAAAGCTGAAGAAGACTCAAACCAGATCCTACCCCACTTGTCTCCAGAACTGAAA---------------------------------GAGGTAGAAGAAAGATGTGCTGAGCCTGTACCTCTTGACCAAGGCTCC---TTGCAGGCCTCTCGGGGGTCA---GAAGTCGTTCCTGCAGTGGCCTCAGCTTGGGTTGGGTCACACTTTTCTCCAGAGCATCAGGAACTGACTGTTCCTCCACCTAGGGAGGATAGCTTCAGATCAACACTAGAGTTTAGGAATTCAGGC---TCTGTTACTACAGAAGTGAGTACTGGATTGTCTTCTGAGAATAAA---GATGTGAATGGACCTTTCCATAATCCTCTGGAGGCAGACGCATCTCTAGAAGGGAAAGGACAATCCACAAAACCCTCTGGGCACAGCGTTTCTACCTTGTCCCCAGAGGAAGCAGAAAAGGCAGGAATA---TTGCATCAGAGTGGGTCTTCTCCTGTGCTTGATGCTCTA---CCAAGAACACCCTCAAGGGAA---AGTAGTTCTGTGTCTTCTCCTGAAGTAAAAGACGGCTTACCCAGAACCCCAACTCAGAGAAGCAGGTCTGGG------------------------------ACCCCGTCTCGGCACAGCCTGTCTGGGTCCTCTCCCGGAACAAAAGATGCACCCGGGACGCCATCCAGGGGCAGAAGTGAGTGTGATTCTTCTCCAGAACCAAAGGTACTGCCCCAGACTCCCAGGGCAAGGAGCCGTTCTCCATCATCCCCAGAGCTCAACAGCAAATGTCTCACCCCCCAGAGGGAGAGGAGTGGGTCCGAGTCATCAGTTGAGCAGAAAGCCTTGTCCAGGACCCCCCTTGGGCAGAGAAGCCGGTCTGAATCTTCTCAAGAGTTGGATAGGAAGCCC---AGTGCTTCCCCTCAGGAGCAGAGTGGCTCGGACTCTTCTCCAGATTCTAAAGCCAAGCTTAGAGCTCCACTCAGGCAGAGGGGCTGCTCGGGGTCCTCC---CCAGAGGTAGAGGGCAAAGCTCATCCTTCTCCCCGGCGCAGCAGGTCTGGTTCCTCCCCTGAAATCATAGAGAAGCCAAGAGTGGCAACCAGGGCACAGAGTGGTTCTGACTCCTCTCCAGAACCCAAACCACCTGCTCAGCGGGCGCTG---CCTAGACGGAGCCGGTCAGGCTCCTCCAGCAAGGACCGTGGCCCTTCACCAGATGGCAGCAGCAGTTCTGCGTCATCTCCAGAGCGCCCACTCACATCCAGAGCCACTCGAAGGGGCTGTAGGTCCTCCCCAGAGCTC---AAGACAAAGTCCCGTACACCACCTCGTAGGCGCGGCTCTCGTTCCTCTCCAGAGCTGACCAGAAAAGCCAGGCTCTCCAGGAGAAGCCGTTCGGCCTCCTCCTCACCTGAGGCACGCTCTAGAACGCCCCCGAGGCGCCGCAGGAGCCCCTCAGTGTCCTCCCCAGAACCAGCTGAGAAGTCAAGGTCCTCCCGCCGGCGGCGGTCCGCCTCAACCCCACGCACCAAAACTACTTCCCGGAGAGGCCGGTCTCCTTCTCCAAAGCCTCGTGGGCTCCAGCGGTCCCGTTCCCGTTCCCGTAGAGAGAGAGCCAGGGTGGCCCGGCGGCGTGATCGATCCGGGTCATCACAGTCCACCTCTCGGAGGAGAAGGCGTAGCCGATCAAGGTCTCGGGTGACTCGTCGCCGGAGGGGCGGCTCTGGCTACCATTCCAGGTCACCTGCCCGGCAGGAGAGTTCCCGAACCTCCTCCCGACGCCGCAGAGGCCGCTCAAGGACTCCCCCGACTAGCCGGAAGCGTTCCCGCTCTCGCACATCACCTGCCCCATGGAAACGTTCCAGGTCT---------CCAGCCACTCATCGACGGTCAAGGTCCAGAACACCCCTGGTCAGCCGACGGAGATCCCGTTCTCGCACCTCACCAGTCAGTCGGCGGCGGTCAAGGTCCAGAGCATCAGTGACTAGGCGCAGATCCCGGTCCAGAGCATCCCCGGTGAGTCGCAGACGATCTAGGTCCAGAACACCACTGTTGACCCGCCGACGGTCAAGGTCTAGGACCCCAGCGACGCGCCGACGTTCCCGTTCCAGAACGCCGCTGGTGACTCGCAGGAGGTCCAGGTCTCGGACCCCTCTATTGACTCGAAGGCGTTCTCGAAGCAGGACCTCACCAGTCACACGCAGAAGGTCAAGGTCGAGAACCTCCCCAGTCCCACGGAGACGATCTCGCTCTCGCACATCTCCAGTCCCAAGAAGGCGATCCCGCTCACGCACCTCACCAGTAACACGTCGCCGCTCTAGGTCTCGC------------------------------------ACACCACTGCTGGCGCGCAAACGCTCACGCAGTCGCTCACCACTTCTCATCCGCCGCCGCTCTAGATCTCGCACCCCACGCGCCACTCGGGGCAAGCGCTCCCTGACAAGGTCTCCTCCAGCCATCCGCCGACGTTCTGCTTCAGGAAGCAGCTCTGATCGCTCTCGGTCAGCCACTCCTCCAGCCACAAGAAACCATTCTGGATCTCGGACGCCCCCTATGGGGCTTAGTGGTTCCAGAATGAGCTGCTTCAGCCGACCCAGCATGTCACCAAATCCTCTAGACCGCTGCAGGTCCCCTGGAATGCTTGAGCCCATGGGCAGCTCGAGAGCATCTATGTCCGTCTTGCAGCAGACAGGTGGCTCAATGATGGATGGGCCAGGGCCCCGGATTTCTGACCATCCGAGAACCTCATCTGTGCCTGAAAACCATGCTCAGTCTAGGATCGCACTGGCCCTGACGGCCATCAGCCTTGGCACCGCTAGGCCACCCCCGTCCATGTCTGCCGCAGGCCTTGCTGCCAGGATGTCCCAGGTGCCTGCCCCGGTGCCTCTCATGAGCCTCAGAACAGCACCAGCTGCCAGTCTTGCCAGCAGAATCCCCGCAGCCTCTGCTGCAGCTATGAACTTGGCTAGCGCCCGAACACCTGCCATCCCAACCGCTGTGAATCTGGCTGACTCTCGCACACCAGCCGCC---GCCGCTGCCATGAGCCTGGCCAGCCCTCGAACAGCAGGAACCCCTTCAGCCGTGAGCCTTGCTGACCCACGTGCTCCTGCAGCCTCTGCAGTGAACTTGGCCGGCGCCAGAACCCCAGCGGCATTGGCAGCCCTGAGCCTTGCAGGCTCTGGCACAGCCCCAGCAGCTGCAAGCTATCCTTCCAGCTCCAGGACACCCCAGGCTCCATCCCCTGCAAACCTGGTG---GGCCCCAGGTCCACACATGCCGCAGCTCCAGGGACTATTGCCAGCTCAAGAAGCTCAGCGGCCATGGCCCCCGCCAACCTCACCAGTGCTAGGATGGCCCCTGCCCTGTCTGGGGCCAACCTCACCAGCCCAAGGGTGCCCCTCTCTGCCTACGAGCGTGTCAGTGGCCGCACCTCGCCCCTGCTCCTTGACCGAGCCCGGTCACGCACACCACCT------------------------CCGCTTGCCCCAAGCCAGTCACGTGGGCCTTCCGAGCAC------GCAGCCTCTCCTGCTTCCAGAGCTGGCCATCTAGCC---TCACAGGCG---CTCCCCACAGCCCAGGAACGGCCCAGGTCCCCTGGCCTAGTTGCCCTCTCTGACCAGTCC---CGGCCCATG------------CCTACCCCCATAGCTGGGTGTCAGGCCCTCTCCATCACTGGG------GCAAAGGCTGCAGCCTCT---GGTGACCACAACGGCATGCTCTCGGCCTCCATCTCTGGGGTCTTCCACCCT------------------GAGGCTGGGGAGCTACCAGCCTCTAGCGGGGTTCCACAGCCCTCGGCTCTGAGCGTCCTACAGCCCACTAAGGAGCGACGTAGCTCCTCGTCATCATCGTCGTCCTCCAGCTCATCGTCATCATCCTCATCATCGTCCTCGTCTTCCTCATCCTCT---GGCTCCAGCTCCAGCGACTCTGAGGGCTCCGCCATGCCCGTGCAG---CCTGAGCCTACCCCAAAGAGGGTCCCCAGCCCTGTTCCAGCCCCAAAAGAGGCTGTTCGAGAGGGCCGCCCCCAGGAGCCAACTCCAGCCAAAAGGAAGAGGCACACCAGCAGCTCCAGTTCCTCCTCTAGCTCCTCGTCTTCTTCATCCTCTTCGTCATCCTCCTCCTCTTCCTCCTCCTCCTCCTCATCCTCGTCCTCCTCCTCCTCTTCCTCT------------------------TCCTCCTCCTCCCCTTCCCCTGCTAAGCCTGGTCCTCAGGCTTTGCCTAAACCTGCAAGCCCCAAGAAGGCCCCCCCTGGCGAGAGAAGGTCTCGAAGCCCTCGGAAGCCTATAGACTCCCTCCGGGACTCTCGTTCCCTCAGCTATTCACCTGCAGAGCGTCGCCACCCG---TCGCCACAGCCCTCCCCCCGGGACCAGCAG---AGA------------AGCAGCAGCGAACGGGCTTCCCGGAGAGCCCAGCGAGGGGACAGTCGCTCCCCGAGCCACAAGCGCCGGAAGGAGACGCCTAGTCCTCAC---CCAGTGCGCCACCGCTCCTCCAGGTCTCCG---
>loxAfr3
ATGTACAACGGGATCGGGCTGCCGACGCCCCGGGGCAGCGGCACCAACGGCTACGTCCAGCGCAACCTGTCCCTGGTGCGGGGCCGCCGGGGTGAGCGGCCTGACTACAAGGGAGAGGAGGAACTGCGGCGCCTGGAGGCTGCCCTGGTGAAGCGGCCTAATCCTGACATCCTGGACCACGAGCGCAAGCGGCGTGTGGAGCTGCGATGCCTCGAGCTGGAGGAGATGATGGAAGAGCAGGGGTACGAGGAACAGCAAATTCAGGAAAAGGTGGCGACCTTTCGACTCATGTTGCTGGAGAAGGATGTGAACCCTGGGGGCAAGGAGGAGACCCCAGGGCAGAGGCCTGCTGTTACTGAGACTCACCAGTTGGCTGAATTGAATGAGAAGAAAAATGAGCGACTCCGTGCTGCCTTTGGCATCAGCGATTCCTACGTGGATGGCAGCTCTTTTGATCCTCAGCGTCGTGTTCGAGAGGCTAAACAGCCAGCACCTGAGCCCCCTAAACCTTACAGTCTTGCCCGGGAGTCCAGCAGTTCTCGCTCACCAACACCAAAGCAAAAGAAGAAGAAAAAGAAGAAAGACAGAGGACGA------------------------------------------------------------------------------------------------TCGCCCACGCCAAAGAGTAAGCGTAAATCCAAGGACAAGAAGAGGAAGCGGTCTCGAAGTACAACACCAGCCCCCAAGAGCCGCCGGGCTCACCGTTCAACTTCTGCTGACTCTGCTTCCTCCTCCGATACTTCCCGCAGTCGGTCTCGGAGTGCTGCAGCTAAAACCCATAGAATCGTCTTGACTGGGCGAAGCCCTTCTCCTCAGTCAGGATGCCAAGGGGAGGGAGCTGCACCCTGCAGGGAATCAAGTACCACT---AACACAGGGCAGCCGAGTAGTCCTGAGCCCTCTACGAAGGAGCCTAGCAGCCCTCACGAAGACAAAGACAAG------AAGGAGAAACCTGCAACTCGACCTAGTCTCTCCCTGGAGAGGAGCAGCACAGGCCCAGAGCCACCCGTTCCCACTCTGCTCCTTGCTGAGCAACATGGCAGCTCCCCACAACCCCTTGTAACAACTCCCTTAAGTCAGGAGCCAGTGAACCCCGCATCTGAGGTCTCCCCCACGCGGGGCCGTTCACCAGCTAAGTCTCCTGAGAAACCTCCCCAGTCTTCTTCCTCAGAGAGCTGTCCACTATCCCCTCAACCTACCAAAATTTCTCGACATGGCAGCTCTTCTCCTGAAAGTCCTAAACGTGCACCAGCTCCTGGGTCCCGCAGAGAGATTTCTTCTTCTCCCATATCCAAGAGTCGCTCACATGGCAGAGCAAAACGGGATAAATCACATTCGCCTACCCCTTCCCGTAGGATGGGGCGGTCCCGTAGCCCTGTCGCCACCAAGAGGGGG---CGATCTCGGTCTCAGAGCCCTACCAAAAGAGGTCATTCTCGGTCCCGATCCCCTCAGTGGCGTAGATCCAGGTCGGCGCAGAGGTGGGGACGATCTAGAAGCCCCCAGCGGCGTGGCCGCTCTAGGTCTCCTCAGCGACCAGGCTGGTCCAGGAGCAGAAACACCCAGAGAAGAGGCAGGTCTAGGTCAGCAAGGCGAGGCAGATCACACACT---CGATCTCCAGCCACTAGGGGCAGGTCTCGTTCCAGAACACCTGCCCGGAGGGGTAGGTCCCGCTCTAGAACACCCACGCGGCGGAGATCTCGATCCAGAACATCTACCAGACGGAGGTCTCGTTCTAGAACACCAGTCCGACGGGGCAGGTCTCATTCTAGAACACCTGTTAGGCGGAGATCTAGGACCCGATCGCCGGTACGGCGTAGGTCTCGTAGTAGATCACCAGCCAGGAGAGGTGGCAGGTCATGCTCTAGAACCCCAGCCAGACGT---GGCAGGTCACGCTCTAGAACCCCAGGCAAACGCAGTGGCAGGTCATGCTCTAGGACACCAGCTAGACGCAGTGGCAGGTCATGCTCTAGGACACCTGCCAGGAGAGGGAGGTCTCGGTCTAGAACACCAGCAAGACGAGGGAGATCCCGTAGTAGGAGTCTGGCTAGACGGGGAAGATCTCACACTAGAACACCACAAAGAAGAGGCAGGTCTGGCTCATCA---GAACGGAAGAACAAATCCAGAGCGTCTCAGAGAAGGAGCAGGTCCACCTCCAGCCTGGAAGTGAAAAAATCTTGCATTTCGTCACGGCGTAGCAGGTCTTTTTCTTCACCAAGATCCAAAGCAAAATCTCGCTTGTCTTTGAGGCGAAGCCTTTCAGGGTCTTCTCCATGTGCTAAACAGAATTCTCAGACGCCACCTAGACGCAGTCGCTCTGGGTCATCTAGACCTAAAGCAAAATCTAGAACACCATCA---AGACGAAGTCATTGTGGCTTTTCACCTTCT---AATCAGAAATCTAAAACACCATCAAGGCAGAGTTGTTCTAATTCATCTCCTCATCCTAAAGTAAAATCTGGAACACCACCAAGGCAA---GGGTCCACGACAGGTCCCCAGGCAAATGAACAGTCTGCATCACCACAAAGACAGAGCTGTTCCGGATTGTCACCAGACCCTGAGGGGAAATCTGGCACATCTCCGAGACATAGCCAACTTGGGACATCTCCA------------------------------------------------------------CAACCCAAAATGAAAGCG---------GTGACT---------TCACTAAGACGA---AGCCATTCTGGCTCGTCTTCTCCAAGTCCTAGTAGGGTGACCTCTAGAACACCTCCAGGGCAAAGCAGATCAGAGTCTCCCTGCTCCAAGGTGGAATCTAGATTGTTGCCAAGGCAGAGCCATTCTAGATCCTCCTCGCCAGATACCAAAGTGAAACCTGGAACACCACCAAGACAAAGTCACTCAGGGTCTTCTTCACCGTGCTCCAAAGTAAAGCCCAAAACTCCACCAAGGCAATGTTTGTCTGGATCAAAGTCACCATGTCCCCAAGAGAAGTCTAAAGACTCACCAGCACAGAGTAGCTCTGGATCCCTCTCTGCGTGTCCAGGTGTAAAA---TCTAGCACACCACCAGAAGAGAGCTGCCTAGACTTCTCATCTCTGCAACAGAAAGGACAATCTAAAACCTCACCAGACCACACATCTGATACTTCAAGTCCAGACGTGAGACAGGCTCGCTGTGAGTCTCCATCTCTGCAGAGCAGATCTCGAACACCTACTAAGGGTTGTCAGTCCAGGTCCTCATCTCCAGTTGCTGATCTGGCACCCAGATCGCCAACAAGACAAAATAGAAGCGGGTTGTCCACAAGTCCTAGGCTGAGATTGGGTGTTTCTCCCGAGCAA---AGGCCTCAGTTTGACTCCTCCCCACATCCTGGAACAGAC---AAATTTTTTCTAAGGCAAAAT---AGATCGGAGGCT---TCTTCAGAATCAAGAGAGAAAGTG---AGCTTATCCTCTCAGGAAGAT------GTTTCT------GCATCATCTCCTAGATCAAGAGACAAATTTAGTCCCACTCCAGTGCAGGATAGGCCTGAGTCTTCACCAGTGCTCAGAGATACACGTAGAACCCCA---TCGAGGGAGAGGGGTAGC---TCTGGGTCATCTCCAGATACAAAAAGTCAGAATAGTGTATTAGCTAAGCCCAGACAAGATGAGGAATTGATGGAGGTGGTAGAAAAACCTGAAGAACTCTCAAACCAGATTCTGCCCGTTCTGTCTCCAAAACTTAAAGAAGTGGCTAGAAGGAACTTTGAATCATCTCCTGAGGTAGAAGAAAGGCCTGCTTTGTCTGTACCTCTTGATCAAAGCCAG---TCACAGGCTTCTTTGGAAGCAGTAGAAGTT---CCTATGGTGGTCTCAGCTTGGAGCGGGCCACAGTTTTCTCCAGAACGGAAAGAACTGTCTAACTCTCCTCCCAGGGAGAACAGCTTTGGGTCACCTTTAGAATTTGGAAACCCAGGC---CCTGTTGTTACAGAAATGAATACTGGATTGTCTTTTGAGGTTAAAGAAGATTTGAATGAGCCTTTCCTTAATCAACTGGAGACGGATCCATCTCTAGATGTGAGAGAGCAATCCACAAGATCCTCTAGACGTAGCAGTACTGAGCTCTCACCAGATGCAGTAGAAAAAGCAGGAATGCCTTTGAATCAGAGCATCTCTTCGTTAGTGCTTGATGCTACA---CCAGGAACACCCTCAAGGGAAAGAAGTAGCTCTGCATCTTCTCCGGAACTGAAAGATGGTTTACCCAGAACCCCATCACGGAGAAGCGGGTCCGGGTCTTCT---GGTCTTAGAGATGGGTCTGGGACACCCTCGAGGCATAGCCTATCTGGGTCCTCTCCTGGAACGAAAGATGTACCTAGAACGCCATCGAGGGGCAGAAGTGAGTGTGATTCTTCTCCAGAACCAAAGGCTTTGCCTCAGACTCCCAGACCAAGGAGCCGTTCTCCATCATCCCCAGAGCTCAACAACAAGTGTCTTACCCCCCAGAGGGAAAGAAGTGGATCAGAATCGTCAGTTGAACAGAAGACCTTGGCTAGGACTCCCCTTGGACAGAGAAGTCGGTCAGGATCTTCTCAAGAACTTGATGGGAAACCC---AGTGCATCCCCTCAGGAACAAAGTGATTCAGATTCTTCTCCAGATTCTAAAGCTAAGATCCGAACTCCGCTTAGGCAGAGGGGACGCTCTGGATCATCT---CCTGAGGTTGAGGGCACATCCCAACCTTCTTCTCGGCACAGCAGGTCTGGCTCATCCCCTGAAGTTAAAGATAAGCCAGGAGCGGCATCCGGGGTGCGGAGTGGTTCTGATTCCTCTCCTGAACCCCAAGCTCCGGCTCCTAGGGCTCTTCTTCCCAGACGAAGCAGATCAGGTTCATCAAGTAAAGGTAGAGGCCCTTCCCCTGAAGGAAGCAGCAGTTCGGAGTCATCTGCAGAGCATCCCCCCAAATCCAGAGCTGCTCGAAGAAGCTCTAGGCCCTCTCCAGAGCCC---AAGACCAAGTCTCGCACGCCACCTCGTCGTCGCAGCTCCCGGTCGTCCCCAGAGCTGACTAGGAAGGCCAGACTCTCCCGAAGGAGCTGCTCTGCTTCATCCTCACCTGAGACCCGCTCTAGAACTCCCCCGAGGCGCCGAAGAAGTCCTTCGGTGTCCTCCCCGGAGCCAGCTGAGAAGTCGAGGTCCTCACGCCGGCGGCGCTCTGCTTCATCTCCACGTACAAAGACAACTTCCAGGAGAGGCCGATCTCCTTCACCAAAGCCTCGTGGACGCCAGCGGTCCCGTTCCCGCTCACGGAGGGAGAAAACCCGGACAGCCCGACGTCACGATAGATCTGGGTCTTCTCAGTCCACCTCGCGGAGGAGACAGCGGAGTCGATCAAGGTCTCGGGTTACTAGGCGACGGAGGGGTGGCTCTGGCTACCACTCCAGGTCACCTGCCCGGCAGGAGAGTTCCCGAACCTCCTCCCGACGCCGGAGAGGCCGCTCGCGAACACCCCCAACCAGTCGGAAGCGCTCCCGCTCTCGCACATCACCAGCACTGTGGAAACGCTCCAGGTCT---------CCAGCCACTCACCGGCGATCCAGGTCCAGAACACCCCTGGTCAGCCGACGTCGGTCCCGATCTCGCACCTCACCAGTCAGTCGGAGACGGTCAAGGTCCAGGACATCAGTGACTCGACGGAGATCTCGGTCTAGGGCGTCCCCAGTGAGTCGCAGACGATCGAGGTCCAGGACACCGCTGGTGACCCGCCGGCGGTCTAGGTCTAGGTCACCAGTGACACGCCGGCGCTCCCGTTCCAGAACTCCACCGGTGACTCGCAGAAGGTCCAGGTCTCGGACTCCACCAGTGACCAGGAGGCGATCTCGAAGCAGAACCTCGCCTATCACACGCAGGAGATCAAGATCCAGAACATCCCCAGTTACCAGGAGGCGATCTCGGTCCCGTACGTCTCCAGTAACTCGAAGGCGGTCCCGCTCTCGAACCTCGCCAGTGACACGCCGCCGCTCTAGGTCCCGCACGCCTCCAGCTATTCGCCGTCGGTCTAGGTCTCGAACGCCACTGCTGCCACGCAAACGTTCCCGCAGTCGTTCGCCGCTTGTTATCCGCCGTCGCTCCAGGTCCCGTACTCCACGAACAACTCGGGGCAAACGGTCCTTGACAAGGTCACCTCCAGCCATCCGTAGGCGTTCTGTGTCTGGAAGCAGCTCTGATGGCTCAAGGTCTGCTACTTCA---GTAGGAAGAAATCACTCTGGATCACAGACGCCTCCAATGGCGCTCGGTAGCTCTAGAATGAGCTGCTTTAGTCGTCCTAGCATGTCGCCGACTCCTCTTGACCGCTGTAGGTCACCTGGAATGCTCGAGCCCCTGGGCAGCTCTAGAGCACCAGTATCTGCTCTGCAGCAAGTGGGTGGCTCCCTGATGGATGGTCCAGGTCCACGAATTCCTGACCACCCGAGAACGTCATCCGTGCCAGAAAACCATGCTCAATCCAGAATTGCGCTTGCCCTGACAGCCATCAGTCTCGGCACTGCTCGGCCTCCTCCGTCCATGTCTGCTGCAGGCCTAGCTGCCAGGATGTCCCAGGTGCCTGCTCCGGTGCCTCTCATGAGTCTCAGAACAGCCCCAGCTGCCAGCCTTGCCAGCAGGATCCCTGCAGCCTCAGCAGCAGCCATGAACCTGGCTAGCGCCAGAACACCCACCATCCCAACAGCTGTGAACCTGGCAGACTCACGCACACCAGCCACA---GCCGCAGCCATGAGTCTGGCCAGCCCCAGAACGGCAGGGGCCCCTTCAGCCGTGAGCCTCACTGATCCTCGTGCCCCTGCAGCCTCAGCGGTGAACTTAGCAGGAGGCAGAACTCCAGCTGCTCTGGCAGCCTTGAGCCTCACAGGCTCTGGCACGCCCCCAGCGGCTGCAAGCTACCCCTCCAGTTCCAGAACACCCCAGGCTCCAGCACCTGCAAACCTGGTG---GGCCCCAGGTCTGCTCATGCCATAGCACCAGGGACTGTTGGCAGCTCGAGAACCCCTGCAGCTATGGCCCCTGCAAGCCTCACCAGTGCTAGGATGGCTCCAGCCCTATCGGGGGCCAACCTCACCAGCCCCAGGGTGCCTCTCTCTGCCTATGAGCGCGTCAGCAGCAGAGCCTCACCCCCGCTTCTCGACCGAGCTAGGTCTCGAACACCACCTGGAGGC---------------------TCCAGAACCCCACCATCCCGGATGGCCTGTGAGCGG------GCTCCTTCTCCTGCCTTGAGAATGGGCCAGCTTTCC---TCACAGGCTGCTCTCCAGCCAGCACAGGAGCGGCCCAGATCCCCTGGCCCACCTGCTTCTTCAGACCAGTCGTCCCGTTCTTTGCCTGCCCAG---AGCACCCCTGTAGCAGGGTCTCAGGCTTTCTCC---TCTGGGACCGTGGCAAAGACCGCGTCCTCCGTTGGTGACCACAACAGCATGCTCTCAGGCCCTGCCCCTGGGGTATTCCACTCT------------------GAGGGTGGGGAGCCTCCTGCCTCAGCTGGGGCCCAGCAGGCCCTGGCACTGGCCACCCTGCAGCCTGCAAAGGAGCGGCGGAGCTCGTCATCGTCTTCGTCGTCCTCTAGCTCATCTTCGTCCTCATCCTCCTCCTCCTCATCCTCCTCTTCCTCT---GGCTCCAGTTCTAGTGACTCGGAGGGCTCTAGCCTTCCCCCGCAG---CCTGAGGTGGCCCTGAAGAGGGTCCCCAGCCCTGCCCTAGCCCCAAAGGAAGCTGTTCGAGAGGGACGTCCCCAAGAGTTGACCCCAGCCAAAAGGAAGAGGCGCTCTAGCAGCTCCAGTTCCAGCTCTTCCTCTTCCTCTTCTTCCTCTTCTTCCTCTTCTTCATCCTCTTCCTCTTCCTCCTCGTCGTCGTCTTCCTCTTCCTCCTCCTCC---------------------------TCCTCCTCCTCCTCCTCCCCTGCTAAGCCTGGCCCTCAGGCCTTGCCCAAACCTGCAAGCCCCAAGAAGGCACCCCCTGGCGAGAGGAGGTCCCGCAGTCCCCGGAAGCCAATAGACTCGCTCCGGGACTCGCGGTCCCTCAGCTACTCGCCTGCAGAGCGTCACCGTCCC---TCACCGCAGCCTTCACCCCGGGACCAGCAG---AGC------------AGCAGCAGTGAACGGGGTTCCCGGAGAGGCCAGCGTGGGGACAGCCACTCCCCAAGCCACAAGCACAGGAGGGAGACACCCAGCCCCCGC---CTTGTGCGCCACCGCTCCTCCAGGTCTCCA---
>micOch1
ATGTACAACGGGATCGGGCTGCCGACGCCTCGGGGCAGCGGCACCAACGGCTACGTCCAGCGCAACCTGTCCCTGGTGCGGGGCCGCCGTGGTGAGCGGCCTGACTACAAGGGAGAGGAGGAACTGCGGCGCCTGGAGGCTGCCCTGGTGAAGCGGCCTAATCCTGACATCCTGGACCACGAGCGCAAGCGGCGCGTGGAGCTGCGATGCCTCGAGCTGGAGGAGATGATGGAAGAGCAGGGGTACGAAGAACAGCAGATTCAAGAGAAGGTGGCGACCTTTCGACTCATGTTGCTGGAGAAGGATGTGAACCCTGGGGGCAAGGAAGAAACCCCAGGGCAGAGGCCTACGGTAACTGAGACTCATCAGTTGGCAGAACTGAACGAGAAGAAGAATGAGCGACTCCGTGCTGCCTTTGGCATCAGTGATTCCTATGTGGATGGTAGTTCTTTTGATCCTCAGAGACGTGCTCGGGAAGCTAAACAAGCAGCTCCTGAGCCTCCTAAACCATACAGCCTTGTTCGAGAGACAAGCAGTTCTCGATCACCAACTCCAAAGCAAAAGAAGAAGAAAAAGAAGAAAGATAGAGGACGCAGGTCAGAGAGCAGTTCTCCTCGACGGGAGAGAAAGAAGAGCTCAAAGAAGAAGAAACACAGGTCAGAATCTGAGTCCAAGAAACGAAAACACAGGTCTCCTACTCCAAAGAGCAAACGTAAATCGAAGGACAAGAAGAGGAAGCGGTCTCGAAGCACAACACCAGCTCCTAAGAGTCGTCGAGCCCATCGGTCAACTTCTGCTGACTCTGCTTCTTCCTCTGATACTTCTCGTAGTCGGTCTCGAAGTGCTGCTGCTAAAATTCATACAACAGCCTTGACTGGGCAAAGTCCTCCCCATGCTTCAGGGCATCAAGGGGAGGGAGATGTACCTTCTAGTGAGCCAGGTGCCACC---AACATACAGCAGCCTAGTAGCCCAGACCCCTCTACAAAGCAGTCTAGCTGTCCATATGAAGACAAAGATAAG------AAGGAGAAATCTGCAGTTCGACCTAGTTCCTCTCCGGAAAGGAGCAGCACAGGGCCAGAACTACCTGCCCCCACTCCGCTCCTTGTTGAGCAACATGGCGACTCCCCACGACCCCTTGGAGCAATCCCATCCAGTCAGGAGCCAGTTAACCCCTCATCTGAGGCCTCCCCAACCCGGGGCTGTTCACCATCTAAGTCTCCTGAGAAACCTCCCCAGTCGTCTTCCTCAGAGAGCTGCCCACCATCCCCCCAGCCTACCAAAGTTTCTCGGCATGCCAGTTCCTCCCCTGAAAGTCCTAAACCCACACCAGCTCCTGGGGCCCACCGAGAGATTTCTTCTTCACCCACATCTAAGAATCGTTCACATGGCCGAGCAAAGCGGGATAAATCTCATTCTCGTACTCCATCTCATAGAGCAGGGAGATCCCGTAGTCCTGCCACT---AAAAGGGGA---AGATCTCGATCTAGAACCCCCACCAAGAGAGGTCATTCTAGGTCACGGTCCCCTCAGTGGCGTAGGTCACGGTCTGCACAGAGGTGGGGAAAATCTAGAAGTCCCCAGAGGCGTGGCCGTTCTAGATCTCCTCAGAGACCAGGCTGGTCCAGGAGTAGAAATAACCAGAGAAGAGGCAGGTCTAGGTCAGCAAGGCGTGGCAGGTCACACTCT---AGATCTCCGGCCACTAGGGGCAGATCCCGTTCTAGAACACCAGCTAGAAGGGGTAGGTCTCGGTCCAGAACACCTGCCAGGCGTAGGTCTCGGTCTAGGACACCTGCCAGGCGTAGATCTCGGTCTAGAACACCAGCTCGCAGGGGCAGGTCTCGATCAAGAACACCTGCTAGGCGCAGATCCAGGACCCGATCACCAGTTCGAAGGAGGTCTCGAAGTAGATCT---GCTAGGAGAAGTGGCAGGTCACGCTCTCGAACACCAGCCAGGAGA---AGT---------------------------------GGCAGG---CGCTCTAGGACACCAACACGGCGA------------------------------------------------------------------------AGATCTCGCAGCAGAAGTCTAGTTAGACGTGGAAGATCTCACTCTAGAACACCACAAAGAAGAGGACGGTCTGGCTCATCA---GAGAGGAAGAATAAATCCAGAACATCTCAGAGGAGGAGCAGATCCAACTCAAGCCCAGAAATGAAAAAATCTCACATTTCCTCAAGACGAAGCAGGTCTCTTTCTTCACCAAGATCCAAAGCAAAATCT---------TTGAGGCGAAGCCTTTCAGGTTCCTCTCCGTGTCCTAAACAAAAGTCTCAGACACCGTCAAGACGAAGCCGCTCTGGTTCTTCACCGCCTAAACAGAAGTCAAAAACTCCACCA---AGA---------------------------------------------------------CAGAGTCATTCAAGTTCATCTCCTCAGCCCAAAGTAAAATCTGGAACACCACCAAGACCA---GGGTCTGTAACAAACACACAGGTCGATGAACACTCTACAACACCCCAAAGACAGAGCTTTTCTGAATCATCACCTGATGCCGAGGTGAAATCGAGGACCCCATCAAGACAAAGCTGCTCTGGGTCTTCTCCT------CGTGTGAAATCTAGCACACCTCCAAGACAGAGCCCATGTAGGTCATCATCTCCACAACCCAAAGTCAAAATG---------GGAATA---------TCACCAAGACGA---AGCCATTCTGGATCCTCTTCTCCAAGTCCTAGTAGAGTGACATCTAGAACACCTCAGAGGCAAAGCAGATCAGTATCTCCCTGCTCCAAGGTGGATTCTAGGTTGTTGCCAAGACAAAGCCGTTCTAGATCCTCCTCACCAGATACTAAAGTGGAACCAGGAACACCACCGAGACACAGTCACTCTGAGTCTACGTCACCGTACCCAAAAAGCATGCTCCAGACTCCTCCAGAGCAAAATCTCTCTGCATCAAAGTCACCCTGTTCCCAGGAGAAGTCTAAGGATTCACCAACAGAAAGC---TCTGGATCCTTTTCCCTCTGTCCAGGTGCAATA---CTCAATACATTACCAGGAGAGAGCTGTTTTAGCTCCTCATTTGTGCAGCAGAAAGGACAGTCTCAAACTTGGCCAGATCCCAGGCCTGATGTTTCAAGTCCAGAAGTGAGACAGACTTACTTGGAATCTCCCTCACTGCAGAGCAAATGTCAAACATCTCCTAAGGGTGGCCCTTCTAGATCTTCATCTCCAGTCACTGAGCTGGCACTCAGATCACCAGTAAAACAAGATAAAGGTGAATTACCAACGGATCCAAAGCTGAAATCAGGAATGTCTCCAGACCAGAATAAAGCTAAACCTGACTCTAATCTATATCCTTCAGAAGAGTCTAAATCTCTTTTGGTACAGAGC---ATATTGGAGCCT---CCT---GAATTAAAAGAGAAACTA---GGTTTA---ATTCAAGAGGAT------GTTGCT------GCATTGTCATCTTTACCAAGAGAAAAGTTTAGTCCT------ATACAGGATAGGCCTGAGTCATCTACAGTACTGAAAGACATACCTAGAGTATTA---TTAAAGGAAAGAAGTGAA---ACTGGGTCACCTCTAGGCTTAAGAGACCAAAATAGTTCATTACCTAATTCAAGCCAAGGTGAA---TTAATGGAAGCA---GAAAAATCTGAGCAACCTTTAAGTCAGATTCTACCCAGTTTATCTCCAGAACATAAAGAAATGCCTGGAAGTAACATTGAATCATCTCCTGAAATAGAA---AGGCCTGCTGTGTTGTCTGTTCTTGACCAAAGCCAG---GCACAGCCTTCTTCAAAAGCTACAGAAATC---CCCGCAGAGGCTTCATGTTGGAGTGGGCCACAGATTTCTCCAGAACATAAAGACCTATCTCATTCTCCCCCTGGAGAGAATAGCTTTGAGTCATCTTTAGAGTTTAGAAACTCAGGC---CCCATTTCA---GAGGTAAATGCTGAATTTTCTCCTGAAGTTAAAGAAGAATTGAATGGGCCATTTCTTAATCAAATGGAGACAGATCCATCTCAAGACATGAAAGAACAGTCAGCAAGATCCTCTAGGCGCAGTAGTTCTGAGTTTTCCCCAGAAGTAGTGGAAAAGGTAGGAATATTTTCAAATCAGAGTGTGTCTTCTCCTGTACTTGAGACTGTA---CACAGAACACCTTCAAGAGAAAGAAGTAGTTCTGCATCTTCTCCTGAACTGAAAGATGGTTTACCTAGAACTCCATCTAGGAGAAGCCAGTCTGGGTCTTCTCCAGGACTTAGAGATGGGTCTGGGACTCCTTCCAGGCATAGCCTATCTGGATCATCTCCTGGGATCAAAGACACACCTCAAACCCCATCCAGGGGACGAAGTGAATGTGACTCGTCCCCTGAACCAAAAGCATTGCCTCATACTCCCAGAGCGCGAAGTCATTCTCCATCATCCCCAGAACTCAACAATAAAAGTGTCACACCTCAGAGAGAAAGAAGTGGGTCAGAATCCTCAGTTGAACAGAAAACTGTGGCTCGAACCTCTCCTGGGCAGAGAAGTCGATCTGGGTCTTCCCAAGAGCTTGATGGAAAACCC---AGCACGTCCCCTCAGGAAAGAAGTGACTCGGACTCCTCTCCAGATTCTAAACCCAAGACTCGAACCCCTCTTAGACAGAGGAGTCATTCTGGATCATCT---CCAGAGGTTGACAGCAAGTCTCGACCTTCTCCCCGCCTCAGTAGGTCTGGCTCATCTCCTGAAATGAAAGATAAGCCAAGAGTGCTACAGAGGGCTCAGAGTGGTACAGATTCTTCTCCTGAACACAAAATATCTGCCCCTCGGGCCTTG---CCCAGACGTAGTAGATCAGGTTCGTCAAGCAAAGAGAGAGGCCCTTCACCTGAAGGAAGCAGTAGTTCTGAGTCTTCTCCAGAACACCCACCTAAATCCAGAACTGCTCGAAGAGGTTCCAGGTCCTCAATGGAGCCA---AAGACAAAGTCTTGCACACCACCTCGACGTCGGAGTTCTCGTTCATCTCCTGAGCTAACCAGGAAGGCTAGAGTCTCTCGTAGAAGCCGCTCTGCCTCCTCATCACCAGAAACCCGCTCCAGAACTCCACCACGACGTCGAAGAAGTCCTTCAGTATCTTCACCAGAGCCACCTGAAAAGTCAAGATCTTCACGGAGGCGGCGTTCAGCTTCATCACCCCGTGCCAAGACAACTTCAAGGAGAGGTCGATCTCCTTCACCAAAACCTCGTGGACTCCAAAGATCCCGATCCCGCTCACGTAGAGAGAAAACCAGAACAACACGACGCCGAGATAGGTCTGGATCATCTCAGTCGACATCACGAAGAAGACAGAGGAGCCGGTCTAGGTCTCGGGTCACTCGCAGACGGAGGGGTGGCTCTGGTTACCATTCAAGATCACCTACCAGACAGGAGAGTTCCCGAACCTCATCTCGACGCAGAAGAGGCCGATCTCGGACACCCTTGACCAGTCGGAAGCGATCTCGATCACGAACATCACCAGCTCCATGGAAGCGCTCTAGGTCTAGAGCCTCACCAGCTACTCATCGGCGATCAAGGTCCAGGACACCCCTAATTAGCCGACGTAGGTCCAGATCTCGTACCTCACCTGTGAGTAGGAGAAGGTCAAGGTCA---------GTAAATAGGCGTAGATCTCGATCAAGAGCATCCCCTGTGAGCCGAAGGCGATCTAGGTCCAGAACACCGCCAGTAACTCGCCGGAGGTCGAGGTCCAGAACACCAACAACACGTCGTCGCTCTCGTTCACGGACTCCTCCAGTGACTCGCAGAAGGTCCAGATCTAGGACTCCACCAGTAACCAGGAGGCGATCGCGAAGCAGAACTTCACCAGTTACTCGAAGAAGATCAAGATCCAGGACATCCCCAGTCACTCGAAGAAGATCTCGGTCTCGAACATCTCCAGTCACCCGGAGGCGGTCCCGTTCTCGAACCTCGCCAGTGACACGCCGACGCTCCAGGTCCCGAACTCCTCCAGCTATTCGGAGACGCTCTAGGTCCCGGACACCACTGTTGCCACGCAAGCGCTCTCGAAGTCGCTCGCCTCTTGCTATCCGTCGCCGTTCTAGGTCTCGTACTCCTAGAGCAGCTCGAGGCAAGCGGTCTCTAACAAGATCTCCTCCAGCCATCCGTAGGCGGTCTGCATCTGGAAGTAGTTCTGATCGGTCACGTTCTGCCACTCCTCCAGCAACAAGGAATCATTCTGGATCTCGTACACCTCCTGTAGCACTCAGTAGCTCTAGGATGAGCTGCTTCAGTCGTCCTAGCATGTCACCAACTCCTCTTGACCGATGTAGATCACCTGGTATGCTTGAACCCCTTGGCAGTGCTAGAACACCCATGTCTGTCCTACAGCAGACTGGTGGCTCAATGATGGATGGTCCAGGTCCCCGGATTCCTGATCATCCGAGAACATCT---GTTCCAGAGAACCATGCTCAGTCTAGAATTGCACTTGCCCTGACAGCTATCAGTCTTGGCACTGCCCGACCACCTCCGTCTATGTCTGCTGCTGGCCTTGCCGCAAGAATGTCCCAGGTTCCAGCTCCTGTACCTCTCATGAGCCTTAGAACAGCCCCAGCTGCCAACCTTGCCAGCAGGATTCCAGCAGCATCTGCAGCAGCCATGAACCTTGCCAGTGCCCGGACATCTGCTATTCCACCATCAGTGAACCTTGCTGACTCAAGAACACCGGCTGCA---GCAGCAGCCATGAACTTAGCCAGCCCTAGATCAGCAGTGGCTCCTTCAGCTGTGAACCTTGGTGATCCTAGAGCCCCTGCAGCTACAGCTGTGAACCTCACGGGACCTAGAACACCAGCTGCATTGGCAGCTTTGAGTCTCTCAGGCTCTGGGACACCCCCAACTGCTGCAAATTATCCCTCCAGTTCCAGAACACCCCAGGCTCCTCCTCCTGCAAACCTGGTG---GGTCCTCGATCTGCACATGGCACAGCTCCTGTGAATATTGCTGGCTCTCGAACCCCTGCATCCTTGGCTCCTGCAAATCTCTCAAGTGCCAGGATGGCTCCAGCCTTGTCTGGTGCAAATCTCACCAGTCCCAGGGTGCCCCTTTCTGCTTATGAGCGTGTCAGTGGCAGAACCTCACCTTTACTGCTTGACCGAGCCAGGTCCAGAACACCACCA---------------------------TCTGCCCCAGGCCAGTCTAGGATGACCTCTGAGCGG------GCTCCTTCCCCTGCTTCAAGAATGGTCCAGGCTCCT---TCGCAATCTCTTCTCCCTCCAGCACAGGATAGACCTCGGTCCCCTGTGCCATCTGCCTTTTCAGACCAATCT---CGTTCAGTT---GCTCAG---ACCACTCCTGTAGCAGGGTCTCAGTCCCTTTCA---TCTGGGACGGTAGCAAAGTCCACATCCTCTGCTAGTGATCACAATGGCATGCTTTCTGGCCCTGCCCCTGGGGTGTCCCATGCT------------------GAAGGTGGGGAACCACCAGCCTCTACTGGGGCCCAGCAGCCTTCTGCATTGGCTGCTCTGCAACCAGCAAAGGAACGTCGGAGCTCTTCCTCCTCTTCATCGTCATCTAGCTCCTCCTCTTCTTCATCTTCATCCTCCTCCTCCTCCTCTTCCTCT---GGCTCCAGTTCTAGCGACTCTGAGGGCTCCAGCCTTCCTGCTCAG---CCTGAGGTGGCACTGAAAAGGGTCCCCAGTCCCACCCCAGCCCCAAAGGAGGCTGTGCGAGAAGGACGCCCTCAGGAGCCAACCCCAGCCAAACGGAAGAGGCGCTCTAGCAGCTCCAGTTCCAGTTCCTCCTCCTCCTCTTCCTCCTCCTCCTCCTCTTCTTCTTCCTCTTCCTCCTCCTCCTCTTCCTCTTCTTCTTCCTCTTCTTCCTCCTCTTCC---------------------TCTTCCTCCTCCCCCTCCCCTGCTAAGCCTGGCCCTCAGGCCTTACCCAAACCTGCAAGCCCCAAGAAGCCACCCCCTGGCGAGAGGAGGTCACGCAGCCCTCGAAAGCCTATAGACTCCCTTCGGGATTCCCGATCCCTCAGTTACTCACCTGTGGAGCGTCACCAGCCC---TCGCCCCAGCCTTCACCAAGGGATCAACAG---AGC------------AGT------GAGCGAATTTCCTGGAGAGGCCAGCGTGGGGACAGCCGTTCTCCTGGGCACAAGCGCAGGAAGGAGACACCCAGTCCCCGA---CCTAATCGCCACCGTTCCTCCAGGTCTCCA---
>calJac3
ATGTACAACGGGATCGGGCTGCCGACGCCCCGGGGCAGCGGCACCAACGGCTACGTCCAGCGCAACCTGTCCCTGGTGCGGGGCCGCCGGGGTGAGCGGCCTGACTACAAGGGAGAGGAGGAACTGCGGCGCCTGGAGGCTGCCCTGGTGAAGCGGCCTAATCCTGACATCCTGGACCACGAGCGCAAGCGGCGCGTCGAGCTGCGATGCCTCGAGCTGGAGGAGATGATGGAAGAGCAGGGGTACGAGGAACAGCAAATTCAGGAAAAAGTGGCGACCTTTCGACTCATGTTGCTGGAGAAGGATGTGAACCCTGGGGGCAAGGAGGAGACCCCAGGGCAGAGGCCAGCGGTCACGGAGACTCACCAGTTGGCAGAATTGAATGAGAAGAAGAATGAAAGACTCCGTGCTGCCTTTGGCATCAGTGATTCTTATGTAGATGGCAGCTCTTTTGATCCTCAGCGACGTGCCCGAGAAGCTAAACAGCCAGCTCCTGAGCCTCCCAAACCTTACAGCCTTGTTCGGGAGTCCAGCAGTTCTCGCTCACCAACCCCAAAGCAGAAGAAGAAGAAAAAGAAGAAAGATAGAGGACGCAGGTCAGAGAGTAGCTCTCCTCGACGGGAGAGAAAGAAGAGCTCGAAGAAGAAAAAGCACAGGTCAGAATCTGAGTCCAAGAAACGTAAGCATAGGTCTCCCACTCCAAAGAGCAAACGTAAATCTAAGGACAAAAAGCGAAAGCGGTCTCGAAGTACAACACCAGCCCCTAAGAGCCGCCGGGCCCACCGTTCAACTTCTGCTGACTCCGCTTCCTCCTCCGATACTTCCCGCAGTCGGTCTCGAAGTGCTGCAGCTAAAACTCACACAACTGCTTTGACTGGAAGAAGTCCTTCCCCTGCTTCAGGGCGACGCGGGGAGGGAGATGCGCCTTCCAGCGAACCAGGTACTACC---AATACACAACGGCCTAGTAGCCCAGAGCCTGCTACGAAACAGCCTGGCAGCCCTTATGAAGACAAAGACAAG------AAGGAGAAATCTGCAGCTCGACCTAGCCCCTCTCCGGAAAGGAGCAGCACAGGCCCAGAACCACCTGCTCCCACTCCGCTCCTTGCTGAGCGACATGGCGGCTCCCCACAACCCCTTGCAACGACCCCCTTAAGTCAGGAGCCAGTGAACCCCCCATCTGAGGCCTCTCCAACTCGGGACCATTCACCACCTAAGTCTCCTGAGAAACTTCCCCAGTCTTCTTCCTCAGAGAGTAGCCCACCATCCCCTCAACCTACCAAAGTTTCTCGGCATGCCAGCTCTTCCCCTGAAAGTCCTAAACCTGCTCCAGCTCTGGGGTCCCACCGAGAGATTTCTACTTCTCCCACATCCAAGAATCGCTCACATGGCCGAGCAAAACGGGATAAATCACATTCTCACACCCCTTCCCGTAGGATAGGGAGGTCCCGAAGCCCCGCCACTACTAAGAGAGGG---AGATCTCGGTCTCGAACCCCTACAAAGAGAGGTCATTCTCGATCCCGATCTCCCCAGTGGCGTAGGTCCAGGTCTGCACAGAGGTGGGGAAGATCTAGAAGCCCCCAGCGACGTGGCCGCTCTAGGTCTCCTCAGCGACCCGGCTGGTCCAGGAGCAGAAATACCCAGAGAAGAGGCAGGTCTAGGTCAGCAAGACGAGGGAGGTCTCACTCT---AGATCCTCAGCCACTAGGGGCAGATCTCGTTCTAGAACACCAGCCCGGCGGGGCAGGTCCCGCTCTAGAACACCTGCCAGGAGGAGATCACGATCCAGAACACCCACCAGGCGTAGGTCTCGGTCTAGAACACCAGCCCGGAGGGGCAGGTCTCGGTCTAGAACACCTGCTAGGCGCAGATCTAGGACCCGATCACCAGTAAGACGGAGGTCTCGTAGTAGATCACCAGCCAGGAGAAGTGGCAGATCACGCTCTAGAACCCCAGCCAGACGT---GGCCGCTCACGCTCCAGAACCCCAGCCAGACGT---GGCCGCTCACGCTCCAGAACCCCAGCCAGACGTAGTGGTCGCTCACGCTCCAGAACACCAGCCAGGAGAGGGAGGTCTCGGTCTAGGACACCA---AGACGAGGAAGATCCCGCAGTAGAAGCTTAGTTAGACGTGGAAGATCTCACTCTAGAACACCTCAAAGAAGAGGCAGGTCTGGCTCATCTTCAGAGCGGAAGAACAAATCCAGAACATCTCAGAGAAGAAGCAGGTCCAATTCAAGCCCAGAGATGAAGAAATCTCGCATTTCTTCAAGGCGGAGCAGGTCTCTCTCTTCACCACGGTCCAAAGCAAAATCTCGCTTGTCTTTGAGGCGTAGCCTTTCAGGGTCTTCTCCATGCCCTAAACAAAAGTCACAGACACCACCCAGGCGCAGTCGCTCTGGATCCTCCCAACCTAAAGCTAAATCTAGAACACCACCC---AGACACAGTCGCTCCAGTTCTCCGCCACCT---AAACAGAGGTCTAAAACACCATCTAGACAAAGTCATTCCAGTTCATCTCCTCATCCTAAAGTGAAATCTGGAACACCACCAAGGCAGCAGGGGTCCATAGCAAGTCCCCAGGCCAATGAGCAATCTGTAACACCACAAAGACAGGGCTGTTTTGAATCATCACCTGACCCTGAGTTGAAATCTAGGACCCCTTCTAGACATAGTTGCTCAGGGTCCTCTCCT---CCTCGAGTGAAATCTGGCACACCTCCCAGGCAGAGCCCATCTAGGTCATCATCTCCACAACCCAAAGTGAAGGCA---------ATA------------TCACCGAGACAAAGAAGCCATTCTGGCTCCTCTTCTCCAAGTCCCGGTAGGGTGACAGCTAGAACACCTCCAAGGCAAAGCAGATCAGTGTCTCCCTGCTCCAATGTGGAATCCAGATTGTTGCCAAGATACAGCCATTCTGGGTCCTCCTCACCAGATACCAAAGTGAAACCTGAAACACCGCCAAGACAAAGTCACTCAGGGTCTACTTCACCACACCCCAAAGTAAAGCCCCAAACTCCACCAGGGCCAAATCTTTCTGGATCAAAGTCACCATGTCCCCAAGAGAAGTCTAAAGACTCAATAGTTCAAAGTTGCCCTGGATCCTTCTCTGTTTGTGCAGGAGTAAAA---TCTGATATACCACCAGGTGAGAGCTATTTTGGCCTCTCACCTCTGCAACTGAAAGGACAATCCCAAAGTTCACCAGACCATAGGTCTGACACTTCAAGTCCAGAAGTGAGACAGAGTTGCTCAGAATCACCATCTCTGCAGAGCAAATCTCAAACATCACCTAAGGGAGGTCGGTCCAGGTCTTCATCTCCAGTCACTGACCTGGCATCCAGATCTCCAATAAGACAAGATAGAAGTGAGTTGTTAGCAAGTCCTACCTTTAAAACGGGAATGTCTCCTGAGCAGAGCAGGTCTCAGTCTGACTCTTACTCACATCCTACAGTGGACTCAAATTCTCTTCTGGGGCAGAGT---AGATCAGAGACT---TCT---GAATCAAAAGACAAAATG---GCCTCACCCCCCCAGGAGGTT------GCCACT------GCATCACCTCCTAGTCAGAGACACAAATTTAGTCCTTTTCCAGTACAGGATAGGCCTGAGTCTTCACTGGTATTCAAGGACACACCCACAACCCCG---TCAAGGGAAAGAAGTGGT---GATGGGTCATCTCCAGAAACAAAAGAGCAAAATAGTGCATTGCCTACGTCAAGCCAAGATGAGGAGTTAATGGAGGTGGTAGAGAAGTCTGAAGAGCCCACAGGCCAAGTTCTGCCTCATTTGTCTTCAGAACTTAAAGAAATAGCTGAAAGTAACTTCGAATCATCTCCTGAAGTAGAAGAAAGGCCTGCTGTGTCTTTGACTCTTGATCAAAGCCAG---TCACAGGCTTCTTTGGAAGCAGTGGATGTC---CCTGCAATGGCCTCATCTTGGGGTGGGCCACATTTTTCTCCAGAACATAAAGAACTGTCTAACTCCCCACTCAGGGAGAACAGCTTTGGATCACCTTTAGAATTTAGAAGCTCAGGC---CCACTTGGTACAGAAATGAATACTGGATTTTCTTCTGAGGTTAAAGATGATTTGAATGGACCTTTTCTGAATCAGCTGGAAACAGATCCATCTCTAGACATGAAAGAACAATCAACACGATCCTCTAGACGCAGTAGTTCTGAGTTATCCCCAGATGCCGTGGAAAAGGCAGGGATGTCTTCAAATCAGAGCATCTCTTCATCTGTGCTTGATGCTGTA---CCCAGAACACCCTCAAGAGAAAGAAGTAGTTCTGCATCTTCTCCTGAAATGAAAGATGGATTACCCAGAACTCCATCAAGGAGAAGCAGGTCTGGGTCTTCTCCAGGACTTAGAGATGGGTCTGGGACTCCCTCGAGACACAGCCTGTCTGGGTCTTCTCCTGGAATGAAAGATATACCTAGAACACCCTCCAGAGGGAGAAGCGAATGTGATTCTTCCCCAGAACCAAAAGCTTTGCCTCAGACTCCTAGGCCAAGGAGTCGTTCTCCATCATCCCCAGAGCTCAACAACAAGTGTCTTACTCCCCAGAGAGAAAGAAGTGGGTCAGAATCATCAGTTGATCAGAAAACTGTGGCTCGGACTCCCCTGGGGCAGAGAAGTCGTTCGGGGTCTTCTCAAGAACTTGATGTGAAACCC---AGTGCATCCCCTCAGGAAAGAAGTGAGTCAGACTCTTCTCCGGATTCTAAGGCCAAGACACGAACCCCACTTAGGCAGAGGAGTCGCTCTGGGTCGTCT---CCAGAGGTTGACAGCAAATCTCGACCTTCTCCTCGGCGCAGTAGGTCTGGTTCCTCCCCTGAAGTGAAAGATAAGCCAAGAACAGCACCCAGGGCGCAGAGTGGTTCTGATTCTTCTCCTGAACCTAAAGCTCCAGCCCCTCGGGCCCTT---CCCAGACGGAGCAGATCAGGTTCATCAAGCAAAGGCAGGGGCCCTTCTCCTGAAGGAAGCAGTAGTACTGAGTCCTCTCCTGAACATCCGCCCAAATCCAGAACTGCGCGCAGAGGCTCCAGGTCATCACCAGAGCCC---AAGACCAAGTCTCGTACACCACCTCGACGTCGTAGCTCTCGATCATCTCCTGAGCTAACAAGGAAGGCCAGACTCTCCCGTAGAAGCCGTTCTGCCTCATCTTCACCAGAAACTCGCTCGAGAACACCCCCAAGGCGCCGGAGAAGTCCCTCAGTGTCTTCCCCAGAGCCAGTAGAAAAGTCAAGGTCTTCACGCCGACGCCGCTCAGCTTCATCTCCACGTGCTAAGACGACCTCAAGGAGAGGCCGCTCTCCTTCACCAAAGCCTCGTGGACTCCAGCGGTCCCGTTCCCGCTCAAGGAGAGAGAAAACCAGAACAACTCGACGTCGAGATAGGTCTGGATCTTCTCAGTCAACCTCTCGGCGAAGACAGCGGAGCCGGTCAAGGTCACGGGTTACTCGGCGGCGGAGGGGAGGCTCTGGTTATCACTCCAGGTCACCTGCCCGGCAGGAAAGTTCCCGGACCTCCTCTCGACGCCGAAGAGGCCGCTCTCGGACACCTCCAACCAGTCGGAAGCGCTCTCGCTCACGCACGTCGCCAGCCCCGTGGAAGCGTTCTAGATCTCGAGCCTCTCCAGCCACTCACCGGCGATCCAGGTCCAGAACCCCCCTGATAAGCCGACGTCGGTCCAGGTCTCGAACCTCACCAGTTAGCCGGAGACGGTCAAGGTCCAGGACTTCGGTGACTCGACGAAGATCTCGGTCAAGAGCATCCCCAGTGAGCCGAAGGCGGTCCAGATCCAGAACACCACCAGTAACCCGCCGTCGCTCAAGGTCCAGAACGCCAACAACACGCCGGCGCTCCCGTTCTAGAACTCCACCAGTGACTCGCAGAAGGTCCAGATCTAGGACTCCACCAGTAACCAGGAGGCGATCTCGAAGCAGAACTTCGCCTATCACTCGAAGAAGATCAAGATCTAGAACATCTCCAGTCACCCGAAGGAGATCTCGATCTCGCACATCTCCAGTAACTCGAAGAAGGTCCCGCTCTCGAACCTCACCAGTGACACGCCGCCGCTCTAGGTCCCGGACACCTCCAGCTATTCGGCGCCGCTCTAGGTCTCGAACGCCCCTGTTGCCACGCAAACGTTCTCGAAGTCGCTCACCACTTGCTATCCGCCGCCGCTCTAGATCCCGTTCTCCGCGAACAGCTCGGGGCAAACGGTCCTTAACAAGATCTCCTCCAGCTATCCGCAGGCGTTCTGCATCTGGAAGTAGTTCTGATCGTTCACGTTCTGCTACTCCTCCAGCAACAAGAAATCATTCCGGCTCACGGACACCTCCAGTAGCCCTCAATAGCTCCAGAATGAGCTGCTTCAGTCGTCCTAGCATGTCCCCAACACCTCTTGACCGCTGTAGATCACCTGGAATGCTTGAACCCCTTGGCAGCTCTAGAACACCCATGTCCGTTCTGCAGCAAGCCAGTGGCTCCATGATGGATGGTCCAGGTCCCCGAATACCTGACCATCAGAGAACATCC---GTGCCGGAAAACCATGCTCAGTCTAGGATTGCACTTGCCCTGACAGCTATTAGTCTTGGCACCGCTCGGCCTCCTCCGTCCATGTCTGCTGCCGGCCTTGCTGCAAGAATGTCCCAGGTTCCAGCCCCGGTGCCTCTCATGAGTCTCAGAACCGCCCCAGCAGCCAACCTTGCCAGCAGGATTCCTGCAGCCTCTGCAGCAGCCATGAATCTAGCCAGCGCCAGGACACCTGCCATGCCAACGGCAGTGAACCTGGCCGACTCTCGAACACCAGCTGCA---GCAGCAGCAATGAACTTGGCCAGCCCCAGAACAGCGGTGGCACCTTCAGCTGTGAACCTGGCTGACCCTCGCACCCCCACAGCCCCAGCTGTGAACCTAGCAGGGGCCAGAACCCCAGCTGCCTTGGCAGCTCTGAGTCTCTCAGGCTCTGGCACCCCACCAGCTGCAGCAAACTATCCCTCCAGCTCCAGAACACCGCAGGCTCCAGCCTCTGCAAACCTGGTG---GGTCCTCGGTCTGCACATGCCACAGCTCCTGTGAATATTGCCGGCTCCAGAACACCTGCAGCCTTGGCCCCTGCAAGCCTCACCAGTGCTAGGATGGCTCCAGCATTGTCTGGTGCAAATCTCACCAGCCCCAGGGTGCCCCTCTCCGCCTATGAGCGTGTCAGTGGTAGAACCTCTCCACCGCTCCTTGACCGAGCCAGGTCCAGAACACCACCG---------------------------TCTGCACCAAGCCAGTCTAGAATGATCTCTGAGCGG------GCTCCTTCCCCTTCCTCTAGAATGGGCCAGGCGCCT---TCACAGTCTCTTCTTCCTCCGGCACAGGATCAGCCGAGGTCTCCTGTGCCTTCTGCTTTTTCAGACCAATCC---CGTTCTTTGATTGCCCAG---ACCACCCCCATAGCAGGGTCTCAGTCCCTTTCC---TCTGGGGCAGTGGCAATGACCACATCCTCTGTTGGTGACCACAATGGCATGCTCTCTGTCCCTGCCCCTGGGGTGTCCCACTCT------------------GATGGTGGGGAGCCACCTGCCTCTACTGGGGCCCAGCAGCCTTCTGCATTAGCCGCCCTGCAGCCAGCAAAGGAGCGGCGGAGTTCCTCCTCCTCCTCGTCCTCGTCCTCTAGTTCCTCCTCCTCCTCCTCATCATCATCGTCATCCTCCTCCTCCTCTGGCTCCAGTTCTAGTGACTCGGAAGGCTCTAGCCTTCCTGTGCAA---CCTGAGGTGGCACTGAAG------------------------------------------------------------------------------------------------TCCAGTTCCAGCTCCTCCTCTTCATCCTCCTCCTCCTCCTCTTCCTCCTCTTCTTCTTCCTCTTCCTCTTCCTCCTCTTCTTCCTCCTCCTCTTCCTCTTCC------------------------TCCTCATCTTCCCCTTCCCCTGCTAAGCCTGGTCCTCAGGCCTTGCCCAAACCTGCAAGCCCCAAGAAGCCACCCCTTGGCGAACGGAGGTCCCGCAGCCCCCGGAAGCCAATAGACTCTCTTAGGGACTCTCGGTCCCTCAGCTATTCACCTGTGGAGCGTCGCCGTCCC---TCGCCCCAGCCCTCACCACGGGACCAGCAG---AGC------------AGCAGCAGTGAGCGGGGTTCCCGGAGAGGCCAGCGTGGGGACAGCCGCTCCCCCAGCCACAAGCGCAGGAGGGAGACACCTAGCCCTCGC---CCCCCTCGACACCGCTCCTCCAGGTCTCCA---
>saiBol1
ATGTACAACGGGATCGGGCTGCCGACGCCCCGGGGCAGCGGCACCAACGGCTACGTCCAGCGCAACCTGTCCCTGGTGCGGGGCCGCCGGGGTGAGCGGCCTGACTACAAGGGAGAGGAGGAACTGCGGCGCCTGGAGGCTGCCCTGGTGAAGCGGCCTAATCCTGACATCCTGGACCACGAGCGCAAGCGGCGCGTCGAGCTGCGATGCCTCGAGCTGGAGGAGATGATGGAAGAGCAGGGGTACGAGGAACAGCAAATTCAGGAAAAAGTGGCGACCTTTCGACTCATGTTGCTGGAGAAGGATGTGAACCCTGGGGGCAAGGAGGAGACCCCAGGGCAGAGGCCAGCGGTCACAGAGACTCATCAGTTGGCAGAATTGAATGAGAAGAAGAATGAAAGACTCCGTGCTGCCTTTGGCATCAGTGATTCTTATGTAGATGGCAGCTCCTTTGATCCTCAGCGACGTGCCCGAGAAGCTAAACAACCAGCTCCTGAGCCTCCCAAACCTTACAGCCTTGTTCGGGAGTCCAGCAGTTCTCGCTCACCAACCCCAAAGCAGAAGAAGAAGAAAAAGAAGAAAGATAGAGGACGCAGGTCAGAGAGCAGCTCTCCTCGACGGGAGAGAAAGAAGAGCTCGAAGAAGAAGAAGCACAGGTCAGAATCTGAGTCCAAGAAACGTAAGCATAGGTCTCCCACTCCAAAGAGCAAACGTAAATCTAAGGACAAAAAGCGAAAGCGGTCTCGAAGTACAACACCAGCCCCTAAGAGCCGCCGGGCCCACCGTTCAACTTCCGCTGACTCGGCTTCCTCCTCCGACACTTCCCGCAGTCGGTCTCGAAGTGCTGCAGCTAAAACTCATACAACTGCTTTGACTGGAAGAAGTCCTTCCCCTGCTTCAGGGCGACGAGGGGAGGGAGATGTGCCTTCCAGTGAACCAGGTACTACC---AACACACAACGGCCTGGTAGCCCAGAGCCTGCTACAAAACAGCCTAGCAGTCCTTATGAAGACAAAGATAAAGACAAGAAGGAGAAATCTACAACTCGACCTAGCCCTTCTCCGGAAAGGAGCAGTACAGGCCCAGAACCACCTGCTCCCACTCCGCTCCTTGCTGAGCGACATGGCGGCTCCCCACAACCCCTTGCAACCACCCCCTTAAGTCAGGAGCCAGTGAACCCCCCATCTGAGGCCTCTCCAACTCAGGGCCATTCACCACCTAAGTCTCCTGAGAAACTTCCCCGATCTTCTTCCTCAGAGAGTGGCCCACCATCCCCTCAACCTACCAAAGTTTCTCGGCATGCCAGCTCTTCCCCTGAAAGTCCTAAACCTGCTCCAGCTCTGGGGTCCCACCGAGAGATTTCTCCTTCTCCCACATCCAAGAATCGCTCACATGGCCGAGTAAAACGGGATAAATCACATTCTCACACCCCTTCCCGTAGGATAGGGAGGTCCCGTAGCCCCGCCACTACTAAGAGGGGG---CGATCTCGGTCTCGAACCCCTACAAAGAGAGGTCATTCTCGATCCCGCTCTCCCCAGTGGCGTAGGTCCAGGTCTGCACAGAGGTGGGGAAGATCTAGAAGCCCCCAGCGACGTGGCCGCTCTAGGTCTCCTCAGCGACCCGGCTGGTCCAGGAGCAGAAATACCCAGAGAAGAGGCAGGTCTAGGTCAGCAAGGCGAGGGAGGTCTCACTCT---AGATCCTCGGCCACTAGGGGCAGATCTCGTTCTAGGACACCAGCCCGGCGGGGCAGGTCCCGCTCTAGAACACCTGCCAGGCGGAGATCACGATCCAGAACACCGGCCAGGCGTAGATCTCGGTCTAGAACACCAGCTCGGAGGGGCAGGTCTCGGTCTAGAACACCTGCTAGGCGCAGATCTAGGACCCGATCACCAGTAAGACGGAGGTCTCGTAGTAGATCACCAGCCAGGAGAAGTGGCAGATCACGCTCTAGAACCCCAGCCAGGCGT---GGCCGCTCACGCTCTAGAACCCCAGCCAGGCGT---GGCCGCTCACGCTCCAGAACCCCAGCTAGACGTAGTGGTCGCTCACGCTCCAGAACACCAGCCAGGAGAGGGAGGTCTCGGTCTAGGACACCA---AGACGAGGAAGATCCCGCAGTAGAAGCTTAGTTAGACGTGGAAGATCTCACTCTAGAACACCTCAAAGAAGAGGCAGGTCGGGCTCATCTTCAGAGCGGAAGAACAAATCGAGAACATCTCAGAGAAGAAGCAGGTCCAATTCAAGCCCAGAAATGAAGAAATCTCGTATTTCTTCAAGGCGGAGCAGGTCTCTCTCTTCACCACGGTCCAAAGCAAAATCTCGCTTGTCTTTGAGGCGCAGCCTTTCAGGGTCTTCTCCATGCCCTAAACAAAAGTCACAGACACCACCCAGGCGCAGTCGCTCTGGATCCTCCCAACCTAAAGCTAAATCTAGAACACCACCC---AGACGCAGTCGCTCCAGTTCTTCTCCGCCACCTAAACAGAAGTCTAAAACACCATCAAGACAAAGTCATTCCAGTTCATCTCCTCATCCTAAGGTGAAATCTGGAACACCACCAAGGCAG---GGGTCCATAGCAAGTCCCCAGGCCAATGAGCAATCTGTAACACCACAAAGACAGAGCTGTTTTGAATCATCACCTGACCCTGAGTTGAAATCTAGGACCCCTTCTAGGCATAGTTGCTCAGGGTCTTCTCCT------CGAGTGAAATCTGGCACACCTCCCAGACAGAGCCCATCTAGGTCATCATCTCCACAACCCAAAGTGAAGGCA---------ATAGTA---------TCACCAAGACAAAGAAGCCATTCTGGCTCTTCTTCTCCAAGTCCTAGTAGGGTGACATCTAGAACACCTCCAAGGCAAAGCAGATCAGTGTCTCCCTGCTCCAATGTGGAATCCAGATTGTTGCCAAGATACAGCCATTCTGGGTCCTCCTCACCAGATACCAAAGTGAAACCTGAAACACCGCCAAGACACAGTCACTCAGGGTCTACTTCACCACACCCCAAAGTAAAGCCCCAAACTCCACCAGGGCCAAATCTTTCTGGATCAAAGTCACCATGTCCCCAAGAGAAGTCTAAAGACTCACTAGTTCAAAGTTGCCCTGGATCCTTCTCTCTTTGTGCAGGAGTAAAA---TCTGACACGCCACCAGGTGAAAGCTATTTTGGCCTCTCACCTCTGCAACTGAAAGGACAATCCCAAACTTCACCAGACCACAGATCTGATACTTCAAGTCCAGAAGTGAGACAGAGTTGCTCAGAATCACCATCTCTGCAGAGCAAATCTCAAACATCACCTAAGGAAGGTCGATCCAGGTCTTCATCTCCAATCACTGACCTGGCATCCAGATCTCCAATAAGACGAGATAGAATTGAGTTGTCAGCAAGTCCTACCTTGAAATCGGGAATGTCTCCTGAGCAGAGCAGGTCTCAGTCCGAGTCTTACTCACATCCTACAGTGGACTCAAATTCTCTCCTGGGGCAGAGT---AGATCAGAGACT---TCT---GAATCAAAAGACAAAATG---GCCTCACCCCCTCAGGAGGAT------GCCGCT------GCATCATCTCCTAGACAGAGACACAAATTTAGTCCTTTTCCAGTACAGGATAGGCCTGAGTCTTCACTGGTATTCAAGGACACACCCAGAACGCCA---TCAAGGGAAAGAAGTGAT------GGGTCATCTCCAGAAACAAAAGAGCAAAATAGTGCATTGCCTACATTAAGCCAAGATGAGGAGTTAATGGAGGTGGTAGAGAAGTCTGAAGAACCCACAAGCCAAATTCTGCCTCATTTGTCTTCAGAACCTAAAGAAATAGCTGGAAGTAATTTCGAATCATCTCCTGAAGTAGAAGAAAGGCCTGCTGTGTCTTTGACTCTTGATCAAAGCCAG---TCACAGACTTCTTTGGAAGCAGCGGACGTC---CCTGCAATGGCCTCATCTTGGTGTGGGCCACATTTTTCTCCAGAACATAAAGAACTGTCTAACTCCCCACTCAGGGAGAACAGCTTTGGATCACCTTTAGAATTTAGAAGTTCAGGT---ACACTTGGTACAGAAATGAATACTGGATTTTCTTCTGAGGTTAAAGATGATTTGAATGGACCTTTTCTGAATCAGCTGGAAACAGATCCATCTCTAGACATGAAAGAACAATCAACACGATCCTCTAGACGCAGCAGTTCTGAATTATCCCCAGATGCTGTGGAAAAGGCAGGGATGTCTTCAAATCAGAGCATCTCTTCACCTGTGCTTGATGCTGTA---CCCAGAACACCCTCAAGAGAAAGAAGTAGTTCTGCATCTTCCCCTGAAATGAAAGATGGATTACCCAGAACTCCATCAAGGAGAAGCAGGTCTGGGTCTTCTCCAGGACTTAGAGATGGATCTGGGACTCCCTCGAGACACAGCCTGTCTGGGTCTTCTCCTGGAATGAAAGATGTACCTAGAACACCATCCAGAGGGAGAAGCGAATGTGATTCTTCCCCAGAACCAAAAGCTTTGCCTCAGACTCCTAGGCCGAGGAGTCGTTCTCCATCATCCCCAGAGCTCAACAACAAGTGTCTTACTCCCCAGAGAGAAAGAAGTGGGTCAGAATCATCAGTTGATCAGAAAACTGTGGCTCGGACTCCCCTGGGGCAGAGAAGTCGTTCGGGGTCTTCTCAAGAACTTGATGTGAAACCC---AGTGCATCCCCTCAGGAAAGAAGTGAGTCAGACTCTTCTCCAGATTCTAAAGCCAAGACACGAACCCCACTTAGGCAGAGGAGTCGCTCTGGATCGTCT---CCAGAGGTTGACAGTAAATCTCGACCTTCTCCTCGGCGCAGTAGGTCTGGTTCCTCCCCTGAAGTGAAAGATAAGCCAAGAGCAGCAGCCAGGGCACAGAGTGGTTCTGATTCTTCTCCTGAGCCTAAAGCTCCAGTCCCTCGGGCCCTT---CCCAGACGGAGCAGATCAGGTTCATCAAGCAAAGGCAGGGGCCCTTCTCCTGAAGGAAGCAGTAGTACTGAGTCCTCTCCTCAACATCCGCCCAAATCCAGAACTGCGCGCAGAGGCTCCAGGTCATCACCAGAGCCC---AAGACCAAGTCTCGTACACCACCTCGACGTCGTAGCTCTCGATCATCTCCTGAGCTAACAAGGAAGGCTAGACTCTCCCGTAGAAGCCGCTCTGCCTCATCCTCACCAGAAACTCGCTCGAGAACTCCCCCAAGGCGCCGGAGAAGTCCTTCAGTGTCTTCCCCAGAGCCAGTAGAAAAGTCAAGGTCTTCACGCCGACGCCGCTCAGCTTCATCTCCCCGCGCTAAGACAACCTCAAGGAGAGGCCGCTCTCCTTCACCAAAGCCTCGTGGACTCCAGAGGTCCCGTTCCCGCTCAAGGAGAGAGAAAACCAGAACAACCCGACGTCGAGATAGGTCTGGATCTTCTCAGTCAACCTCTCGGCGAAGACAGCGGAGCCGGTCAAGGTCACGGGTTACTCGGCGGCGCAGGGGAGGCTCTGGTTATCACTCACGGTCACCTGCCCGGCAGGAAAGTTCCCGGACCTCCTCTCGACGCCGAAGAGGCCGCTCTCGGACACCTCCAACCAGTCGGAAGCGCTCTCGCTCACGCACGTCACCAGCCCCGTGGAAGCGTTCTAGATCTCGAGCCTCTCCAGCCACTCACCGGCGATCCAGGTCCAGAACCCCCCTGATAAGCCGACGTCGGTCCAGGTCTCGAACCTCACCAGTCAGCCGGAGACGGTCAAGGTCCAGGACTTCGGTGACTCGACGAAGATCCCGGTCAAGAGCATCCCCAGTGAGCCGAAGGCGGTCCAGATCCAGAACACCACCAGTAACCCGCCGTCGTTCAAGGTCCAGAACGCCAACAACACGCCGGCGCTCCCGTTCTAGAACTCCACCAGTGACTCGCAGAAGGTCCAGATCTAGGACTCCACCAGTAACCAGGAGGCGATCTCGAAGCAGAACTTCGCCTATCACTCGCAGAAGATCAAGATCTAGAACATCTCCAGTCACCAGAAGGAGATCTCGATCTCGCACATCTCCAGTAACTCGAAGAAGGTCCCGCTCTCGAACCTCACCGGTGACACGCCGCCGCTCTAGATCCCGATCACCTCCAGCTATTCGGCGCCGCTCTAGGTCTCGAACGCCACTGTTGCCACGCAAACGTTCTCGAAGTCGCTCACCACTTGCTATCCGCCGCCGCTCTAGATCCCGTTCTCCGCGAACAGCTCGGGGCAAACGGTCCTTAACAAGATCTCCTCCAGCCATCCGCAGGCGTTCTGCGTCTGGAAGTAGTTCTGATCGTTCACGTTCTGCTACTCCTCCAGCAACAAGAAACCATTCCGGTTCGCGGACACCTCCAGTAGCACTCAATAGCTCCAGAATGAGCTGCTTCAGTCGTCCTAGCATGTCCCCAACACCTCTTGACCGCTGTAGATCACCTGGAATGCTTGAACCCCTTGGCAGCTCTAGAACACCCATGTCTGTTCTGCAGCAAGCCAGTGGCTCCATGATGGATGGTCCGGGTCCCCGAATACCTGACCACCAGAGAACATCC---GTGCCAGAAAATCATGCTCAGTCTAGGATTGCACTTGCCCTGACAGCTATTAGTCTTGGCACTGCTCGGCCTCCTCCGTCCATGTCTGCTGCTGGCCTTGCTGCAAGAATGTCCCAGGTTCCAGCCCCAGTGCCTCTCATGAGTCTCAGAACCGCCCCGGCAGCCAACCTTGCCAGCAGGATTCCTGCAGCCTCTGCAGCAGCCATGAACCTAGCCAGCGCCAGGACACCTGCCATCCCAACGGCAGTGAACCTGGCTGACTCTCGAACACCAGCTGCA---GCAGCAGCGATGAACTTGGCCAGCCCCAGAACAGCGGTGGCACCTTCGGCTGTGAACCTGGCTGACCCTCGCACCCCCACAGCCCCAGCTGTGAACCTAGCAGGGGCCAGAACCCCAGCTGCCTTGGCAGCTCTGAGTCTCTCAGGCTCTGGCACCCCACCAACTGCTGCAAACTATCCCTCCAGCTCCAGAACACCGCAGGCACCAGCCTCTGCAAACCTGGTG---GGTCCTCGGTCTGCACATGCCACAGCTCCTGTGAATATTGCCGGCTCCAGAACCCCTGCAGCCTTGGCCCCTGCCAGCCTCACCAGTGCTAGGATGGCTCCAGCATTGTCTGGTGCAAATCTCACCAGCCCCAGGGTGCCCCTCTCTGCCTACGAGCGTGTCAGTGGCAGAACCTCCCCACCACTCCTTGACCGAGCCAGGTCCAGAACACCACCG---------------------------TCTGCACCAAGCCAGTCTAGAATGACCTCTGAGCGG------GCTCCTTCCCCTTCCTCTAGAATGGGCCAGGCACCT---TCACAGTCTCTTCTTCCTCCAGCACAGGATCAGCCGAGGTCTCCTGTGCCTTCTGCTTTTTCAGACCAGTCC---CGTTCTTTGATAGCCCAG---ACCACCCCCATAGCAGGGTCTCAGTCCCTTTCC---TCTGGGGCAGTGGCAACCACCACATCCTCTGTTGGTGACCACAATGGCATGCTCTCTGTCACTGCCCCTGGGGTGTCCCACTCT------------------GATGGGGGGGAACCACCTGCCTCTACTGGGGCCCAGCAGCCTTCTGCATTAGCCGCCCTGCAGCCAGCAAAGGAGCGGCGGAGTTCGTCATCCTCCTCCTCGTCCTCTAGTTCCTCCTCCTCCTCCTCATCATCATCGTCTTCATCCTCCTCCTCT---GGCTCCAGTTCTAGTGACTCGGAAGGCTCTAGCCTTCCTGTGCAA---CCTGAGGTGGCACTGAAGAGGGTCCCCAGCCCCACCCCAGCCCCAAAGGAGGCTGTTCGAGAGGGACGTCCTCCGGAGCCAACCCCAGCCAAACGGAAGAGGCGCTCTAGCAGTTCCAGTTCCAGCTCCTCCTCTTCATCTTCCTCCTCCTCCTCTTCTTCCTCCTCTTCCTCCTCCTCTTCCTCCTCTTCCTCCTCTTCCTCCTCCTCCTCCTCCTCT---------------------TCTTCATCTTCCCCTTCCCCTGCTAAGCCTGGTCCTCAGGCCTTGCCCAAACCTGCAAGTCCCAAGAAGCCACCCCTTGGCGAGCGGAGGTCCCGCAGCCCCCGGAAGCCAATAGACTCTCTTAGGGACTCTCGGTCCCTCAGTTATTCACCTGTGGAGCGTCGCCGTCCC---TCGCCACAGCCCTCACCACGGGACCAGCAG---AGC------------AGCAGCAGTGAGCGGGGTTCCCGGAGAGGCCAGCGTGGGGACAGCCGCTCCCCCAGCCACAAGCGAAGGAGGGAGACACCTAGTCCTCGA---CCCCTGCGACACCGTTCCTCCAGGTCTCCA---
>micMur3
ATGTACAACGGGATCGGGCTGCCGACGCCCCGGGGCAGCGGCACCAACGGCTACGTCCAGCGCAACCTGTCCCTGGTGCGGGGCCGCCGGGGTGAGCGGCCTGACTACAAGGGAGAGGAGGAACTGCGGCGCCTGGAGGCTGCCCTGGTGAAGCGGCCTAATCCTGACATCCTGGACCACGAGCGCAAGCGGCGCGTGGAGCTGCGATGCCTCGAGCTGGAGGAGATGATGGAAGAGCAGGGGTACGAAGAACAGCAAATTCAGGAAAAAGTGGCGACCTTTCGACTCATGTTGCTGGAGAAGGATGTGAACCCTGGGGGCAAGGAGGATACCCCAGGGCAGAGGCCAGCGGTAACTGAGACTCACCAGTTGGCAGAATTGAATGAGAAGAAGAATGAGCGACTCCGTGCTGCCTTTGGCATCAGTGATTCTTATGTGGATGGCAGTTCTTTTGACCCTCAGCGTCGTGCTCGAGAAGCTAAACAGCCAGCTCCGGAGCCTCCCAAACCTTACAGTCTTGTTCGGGAGTCCAGTAGTTCTCGCTCACCAACCCCAAAGCAAAAGAAGAAGAAAAAGAAGAAAGATAGAGGACGCAGGTCAGAGAGCAGCTCTCCTCGACGGGAGAGAAAAAAGAGCTCAAAGAAGAAGAAGCACAGGTCAGAGTCTGAGTCCAAGAAACGTAAGCACAGGTCTCCCACTCCAAAGAGCAAACGTAAATCCAAGGACAAGAAGCGAAAACGGTCTCGAAGTACAACACCAGCCCCTAAGAGCCGCCGGGCCCACCGTTCAACTTCTGCCGATTCTGCTTCCTCCTCTGATACTTCCCGCAGTCGATCTCGAAGTGCTGCAGCTAAAACCCATGTAACTGCCTTGACTGGGCGAAGTCCTTCCCCTGCTTCAGGGCGTCGAGGGGAGGGAGATGCGCCTTCCGGTGAACCAGGTACCATC---AACACACAACAGCCTGGCAGCCCAGAGCCCTCTACAAAGCGGCCTAGCAGCCCTTACGAAGACAAAGACAAG------AAGGAGAAATCTGCAGCTCGACCTAGTCCCTCTCCGGAAAGGAGCAGCACAGGCCCAGAACCACCTGCTCCCACTCCGCTCCTTGCTGAGCAACATGGCGGCTCCCCACAACCCCTTGCAACAACTCCCTTAAGTCAGGAGCCAGTGAATCCCCCATCTGAGGCCTCCCCAACCCGTGGCCGTTCACCACCTAAGTCTCCTGAGAAACCTCCCCAGTTGTCTTCCTCAGAGAGCAGCCCACCATCCCCTCAACCTACCAAAGTTTCTCGGCATGCCAGCTCTTCCCCTGAAAGTCCTAAACCAGCTCCAGCTCCTGGGGCCCGCCGAGAGAGCTCTTCTTCTCCCACATCCAAGAATCGATCACATGGCAGAGCAAAACGGGATAAATCTCATTCTCCTACCCCTTCCCGTAGGGTGGGGAGGTCCCGTAGTCCTGCAGCTACTAAGAGGGGG---CGATCTCGGTCTCGAACCCCTACCAAGAGAGGTCATTCTCGGTCCCGGTCCCCTCAGTGGCGTAGGTCTAGGTCTGCACAGAGGTGGGGAAGATCTAGAAGCCCACAGCGACGTGGCCGCTCTAGATCTCCTCAGCGACCAGGCTGGTCCAGGAGCAGAAATACCCAGAGAAGAGGAAGGTCTCGATCAGCAAGGCGGGGTAGATCACACTCT---AGATCCCCAGCCACTAGGGGCAGATCTCGTTCTAGAACACCAGCCCGGCGGGGGAGGTCTCGTTCTAGAACACCTGCCAGGCGGAGATCACGCTCTAGAACACCCGCCCGGCGCAGGTCTCGGTCTAGAACACCGCCCCGAAGGGTCAGGTCTCGGTCTAGAACACCTGCTAGGCGCAGATCTAGGACCCGATCACCAGTTCGACGAAGGTCTCGTAGTAGATCTCTAGCTAGGAGAAGCGCCCGGTCACGCTCCAGAACCCCAGCCAGGAGAAGTGCACGGTCACGTTCTAGAACCCCAGCCAGGAGAAGTGCCCGATCACGCTCTAGAACCCCAGCCAGACGCAGTGGTCGCTCACGTTCCAGAACACCAGCCAGGAGAGGGCGATCTCGGTCTAGGACACCA---AGACGAGGAAGATCCCGCAGTAGAAGTCTAGTTAGACGAGGAAGATCTCACTCTAGAACACCACAGAGAAGAGGCAGGTCTGGCTCATCATCAGAGCGAAAAAACAAATCCAGAACATCTCAGAGG---AGTAGGTCCAACTCGAGCCCAGAAATGAAAAAATCTCGTGTTTCTTCAAGGCGGAGCAGATCTGTCTCTTCACCACGATCCAAAGTAAAGTCACGCTTGTCTTTGAGGCGAAGCCTTTCAGGGTCCTCTCCGTGCCCTAAACAAAAGTCACAGACACCACCCAGGCGCAGTCGCTCTGGATCATCGCAACATAAAGCTAAATCTAGAACGCCACCC---AGGCGTAGTCGCTCTGGTTCTTCACCACCACCCAAACAGAAATCTAAAACACCATCAAGACAAAGTCATTCCAGTTCATCTCCTCACTCTAAAGCGAAATCTGGAACACCTCCAAGACAA---GGGTCTGTAGGTAGTCCTCAGGCCAATGAACAATCTGCAACACCACAGAGACGGAGCCATTCTGAATCATCACCTGACCCTGAGTTAAAATCTAGGACCCCTTCGAGACATAGCTGCTCTGGGTCCTCTCCT---CCTCCAGTGAAATCTAGTACACCTCCAAGACAGAGCCCATCTAGGTCATCATCTCCACAACCCAAAGTGAAGGCC---------GTAACA---------TCCCCAAGACGAAGGAGTCATTCTGGCTCCTCTTCTCCAAGTCCTAGTAGGGTGACATCTAGAACACCTCCAAGGCAAAGCAGATCAGTGTCTCCCTGCTCCAATGTGGAATCCAGATCATTGCTAAGGCACAGCCATTCTAGGTCCTCCTCACCAGATACCAAAGTGAAACCTGAAACACCACCAAGACAAAGTCACTCAGGGTCTACTTCGCCGTACCCCAAAGTAAAGCCCCAAACTCCACCAGGGCTAAGTCTTTTTGGATCAAAGTCTCCTCGTCACCAAGAGAAATCTAAAGACTCCCCAGCACAAAGTTCCCCTGGATCTTTCTCTCTCTGTCCAGGAGTAAAA---TCTAGTACACCACCAGGAGATAGTTATTTTGGCTCTTCATCTCTGCAACAGAGAGGACAATCTCAAATCTCACCAGACCTCAGATCTGATACTTCAAGTCCAGAAGTGAGACAGAGTCACTCAGAATCTCCATCTCTGCAGAGCAAATCTCAAACCCCTCCTAAGGGTGATCAATCCAGGTCCTCGTCTCCAATCACTGAGCTGGCACCCAGATCTCCTACAAGGCAAGAGAGAAGTGAATTATCAGGAAGTCCTAGGCTGAAATCTGGAATGTCTCCTGAGCAGAGCAGGTCTCAGTCTGACTCTTTA---TATGCTGCAGTAGACTCTGAATCTCTTCTGGGGCAGAGT---AGATCAGAGCCT---TCTCCTGAATCAAAAGAGAAAATG---GGCTTACCCCTTCAGGAGGAT------GTTACT------GCGTCGTCTCCTAGACCGAGAGACATATTTAGTCCTTTG---GTACAGGTTAGGCCTGAGTCTTCACCAGTACTCAAAGATATACCTAGAACCCCA---TTGAGGGAAAGAAGTGAT---GCTGGGTCACCGCTAGATACAAGAGACCAAAATAGCACATTAGCCAAGTTAAGCCAAGGTGAAGAGTTAATGGAGGTGGTAGAGAAATCTGAAGAACCGTCAAGCCATGTCCTGTCCCAGTTGTCTCCAGAACTTAAAGAAATGGCTGAAAATAACCTCGAATCATCTCCTGAAATAGAAGAAAGGCCTGCTGTATCTTTGACTCTTGACCAAAGCCAG---TCACAGGCTGCTTTGGAAGCA---GAAGTT---GCTGCAGTGGCCTCATCTTGGGGTGGGCCACGTTTTTCTCCAGAACATAAAGAACTGTCTAACTCTCCCCCCAGGGAGAATAGCTTTGGATCACCTTTAGAATTTAGAAACTCAGGC---CCTATTGGTACACAAATGAATACTGGGTTTTCTTCTGAGGTTAAAGAAGATTTGAATGGACCTTTCCTTAATCAGCTGGAGACAGATCCGTCTCTAGATGTGAGAGAACAATTGACAAGATCTTCTAGACACAGCAGTTCTGAGTTATCCCCAGATGCAATGGAAAAGGCTGGAATGTCTTCAAATCAAAGTGTTGCTTCACCTGTCCTTGATGCTGTA---CCCAGAACACCCTCGAGAGAAAGAAGTAGTTCTGCATCTTCTCCTGAACTGAAAGATGGCTTACCTAGAACTCCAACAAGGAGAAGCAGGTCTGGGTCTTCTCCAGGACTTAGAGATGGATCTGGGACTCCCTCAAGGCACAGCCTGTCTGGGTCCTCTCCTGGAATGAAAGATATACCTAGAACACCATCTAGAGGGAGAAGTGAATGTGATTCTTCTCCAGAACCGAAAGCTTTGCCTCAGACTCCTAGGCCAAGAAGTCGTTCTCCATCATCCCCAGATCTCAACAACAAGTGTCTTACCCCGCAGAGAGAGAGAAGTGGGTCAGAATCATCAGTTGAACAGAAGACTGTGGCTAGGACTCCACTTGGGCAGAGAAGTAGGTCTGGATCTTCTCAAGAACTTGATGGCAAACCC---AGTGCATCCCCTCAGGAAAGAAGTGAGTCAGACTCTTCTCCAGATTCTAAAACCAAGACACGAACTCCACTGAGGCAGAGGAGTCGCTCTGGATCATCT---CCAGAGGTTGATAGCAAATCCCGACCTTCTCCTCGACGCAGTAGGTCTGGCTCCTCCCCTGAAGTGAAAGATAAGCCAAGAGTGGCACCCAGGGCACAGAGTGGCTCTGATTCCTCTCCTGAACCCAAAGATCCTACCCCAAGGGTCCTT---CCCAGACGAAGCAGATCAGGTTCATCAAGCAAAGGCAGAGGCCCATCTCCTGAAGGAAGCAGCAGTACCGAGTCCTCTCCAGAACACCCACCTAAATCCAAAACTGTTCGAAGAGGCTCCAGGTCATCACCAGAGCCC---AAGACCAAATCTCGCACGCCACCTCGACGTCGCAGTTCTCGATCATCTCCTGAACTAACAAGGAAGGCCAGACTTTCCCGTAGAAGCCACTCTGCCTCTTCCTCACCAGAAACCCGCTCTAGAACTCCCCCAAGACGCCGAAGAAGTCCCTCAGTGTCTTCCCCAGAGCCAGCTGAAAAGTCAAGGTCTTCACGCCGACGACGCTCAGCTTCATCTCCACGCACTAAGACAACTTCCAGGAGAGGCCGGTCTCCTTCACCAAAGCCTCGAGGACTCCAGAGGTCTCGTTCCCGCTCAAGGAGGGAGAAAACCAGAACAACCCGCCGTCGAGATAGGTCTGGATCTTCTCAGTCGACATCTCGGAGAAGACAGCGGAGCCGGTCAAGGTCTCGGGTTACTCGTCGAAGGAGGGGAGGCTCTGGTTATCACTCAAGGTCACCTGCCAGGCAGGAGACTTCCCGAACCTCCTCTCGACGCCGGAGAGGCCGTTCTCGGACACCTCCAACCAGTCGGAAGCGTTCTCGCTCACGCACATCACCAGCCCCGTGGAAACGCTCTAGATCTCGAGCCTCTCCAGCCACTCACCGGCGATCCAGGTCCAGAACACCCCTGATAAGCCGACGTAGGTCCAGGTCTCGAACCTCACCAGTCAGTAGGAGGCGGTCAAGGTCCAGAACATCAGTGACTCGGCGAAGATCTCGGTCAAGAGCATCCCCGGTGAGTCGAAGGCGATCCCGGTCTAGAACACCACCAGTAACCCGCCGTCGTTCAAGGTCCAGAACGCCAACAACACGCCGGCGCTCCCGTTCTAGAACTCCACCAGTGACTCGCAGAAGGTCCAGATCTAGGACTCCGCCTGTAACCAGGAGACGATCTCGAAGCAGAACTTCACCTATTACTCGTAGAAGATCAAGATCCAGAACATCTCCGGTGACCCGAAGGAGATCTCGATCTCGCACTTCTCCAGTAACTCGAAGGAGGTCCCGCTCTCGAACCTCTCCAGTGACACGCCGCCGCTCTAGGTCCCGAACACCTCCAGCTATTCGGCGCCGCTCTAGGTCTCGAACACCACTGTTGCCACGCAAACGTTCTCGAAGTCGCTCACCACTTGCTATCCGCCGCCGTTCTAGATCTCGTACTCCACGAATAACTCGAGGCAAACGGTCCTTAACAAGATCTCCTCCAGCCATCCGCAGGCGTTCTGCATCTGGAAGTAGTTCTGATCGTTCACGTTCTGCTACTCCTCCAGCAACAAGGAACCATTCTGGTTCTCGGACACCTCCTGTAGCACTGAATAGCTCCAGAGTAAGCTGCTTCAGTCGTCCTAGCATGTCACCAACTCCTCTTGACCGCTGCAGATCACCTGGAATGCTTGAACCCCTTGGCAGCTCTAGAACACCCATGTCTGTCCTGCAGCAGGCTAGTGGCTCCATGATGGATGGTCCAGGTCCCCGAATACCTGATCACCAGAGAACATCT---GTGCCGGAAAATCATGCTCAATCTAGAATTGCTCTTGCGCTGACGGCCATCAGTCTTGGCACTGCTCGGCCTCCTCCGTCCATGTCCGCTGCTGGCCTTGCTGCAAGAATGTCCCAGGTTCCAGCTCCAGTGCCTCTCATGAGTCTCAGAACGGCCCCAGCTGCTAACCTTGCCAGCAGGATTCCTGCAGCTTCTGCAGCAGCCATGAACCTGGCCAGTGCCAGAACACCTGCCATCCCGACAGCAGTGAACTTGGCTGACTCACGAACACCAGCTGCT---GCAGCAGCCATGAACTTGGCCAGCCCCAGAACAGCAGTGGCACCTTCAGCTGTGAACCTTGCTGACCCTCGTACCCCCACAGCCCCAGCTGTGAACCTGGCAGGAGCCAGAACCCCAGCTGCCTTGGCAGCTTTGAGTCTCACAGGCTCTGGCACTCCCCCAACTGCTGCAAATTATCCTTCCAGTTCCAGAACACCCCAGGCTCCAGCCTCTGCAAACCTGGTG---GGTCCTCGGTCTGCACATGCCACAGCTCCTGTCAACATTGCCAGCTCCAGAACCCCCACAGCCTTGGCTCCTGCAAGCCTCACCAGTGCTAGAATGGCTCCAGCATTGTCTGGTGCAAACCTCACCAGCCCTAGGGTGCCCCTCTCTGCCTACGAGCGTGTCAGTGGCAGAACCTCACCACCGCTCCTTGACCGAGCCAGATCCAGAACGCCACCA---------------------------TCTGCCCCAAGCCAGTCTAGGATGACCTCCGAGCGG------GCTCCGTCCCCTGTTTCAAGAATGGGCCAGGCTCCC---TCACAGTCTCTTCTCCCTCCAGCACAGGAGAGGCCTAGGTCCCCTGTGCCATCTGCTTTTTCAGACCAATCT---CGTTCTTTGATTGCCCAG---ACCACCCCCATAGCAGGGTCTCAGTCCCTTTCC---TCTGGGGCAGTGGCAAAGACCACATCGTCTGCTGGTGGCCACAATGGCATGCTCTCTGTCGCTGCCCCTGGGGTGTCCCATTCC------------------GAGGGTGGGGAACCACCTGCCTCTACTGGGGCCCAGCAGCCTTCTGCATTGGCCGCCCTGCAGCCAGCAAAGGAGCGCCGGAGTTCCTCCTCCTCCTCCTCGTCCTCTAGCTCCTCCTCTTCATCCTCATCGTCCTCATCATCCTCCTCCTCCTCT---GGCTCCAGTTCTAGTGACTCGGAGGGCTCTAGCCTTCCAGCTCAA---CCTGAGGTGGCACTGAAGAGGGTCCCCAGCCCTACCCCAGCCCCAAAGGAGGCTGTGCGAGAGGGACGTCCTCCGGAGCCAACCCCAGCCAAACGGAAGAGGCGCTCTAGCAGTTCCAGTTCCAGCTCCTCCTCTTCCTCTTCTTCCTCTTCCTCCTCCTCTTCCTCTTCCTCCTCTTCCTCCTCCTCTTCCTCTTCTTCCTCCTCTTCCTCCTCCTCC---------------------TCCTCTTCCTCCCCTTCCCCTGCTAAGCCTGGTCCTCAGGCCTTGCCCAAACCTGCAAGCCCCAAGAAGCCACCCCCTGGCGAGCGGAGGTCTCGCAGTCCCCGGAAGCCAATAGACTCCCTTCGGGACTCCCGGTCCCTTAGCTACTCACCTGTGGAGCGTCGCCGTCCC---TCGCCTCAGCCTTCACCACAGGACCAGCTC---AGC------------AGCAGCAGTGAGCGAGGTTCCCGGAGAGGCCAGCGTGGGGATAGCCGCTCCCCAGGCCACAAGCGCAGAAGGGAGACACCTAGTCCTCAG---CCTATGCGACACCGCTCCTCCAGGTCTCCA---
>speTri2
ATGTACAACGGGATCGGGCTGCCGACGCCCCGGGGCAGCGGCACCAACGGCTACGTCCAGCGCAACCTGTCCCTGGTGCGGGGCCGCCGGGGTGAGCGGCCTGACTACAAGGGAGAGGAGGAACTGCGGCGCCTGGAGGCTGCCCTGGTGAAGCGGCCTAATCCTGACATCCTGGACCACGAGCGCAAGCGGCGCGTGGAGCTGCGATGCCTCGAGCTGGAGGAGATGATGGAAGAGCAGGGGTACGAGGAACAGCAAATCCAAGAGAAAGTGGCGACCTTTCGACTCATGTTGCTGGAGAAGGATGTGAACCCTGGGGGCAAGGAGGAAACCCCAGGGCAGAGGCCAGCGGTAACTGAGACGCATCAGTTGGCAGAATTGAATGAGAAGAAGAATGAGCGGCTCCGAGCTGCCTTTGGCATCAGTGATTCCTATGTGGATGGCAGCTCTTTTGATCCTCAGCGTCGTGCTCGAGAAGCTAAACAACCAGCTCCCGAGCCTCCCAAACCTTACAGCCTTGTTAGGGAGTCCAGCAGTTCTCGTTCACCGACCCCAAAGCAAAAGAAGAAGAAAAAGAAGAAAGACAGAGGACGCAGGTCAGAGAGTAGCTCTCCTCGACGGGAGAGAAAAAAGAGCTCAAAAAAGAAGAAGCACAGGTCGGAATCTGAGTCCAAGAAACGAAAGCACAGGTCTCCCACTCCAAAGAGTAAACGTAAATCTAAAGACAAGAAACGGAAGCGGTCTCGGAGTACAACACCAGCTCCCAAGAGTCGCCGGGCCCATCGGTCAACCTCTGCTGATTCTGCTTCCTCCTCTGACACTTCTCGCAGTCGGTCTCGAAGTGCTGCAGCTAAAATACATACAACTGCTTTGACTGGGCGAAGTCCTTCCCCTGCTCCAGGGCGTCGAGGGGAGGGAGATGCGCCTTCTAGTGAACCAGGTACCACC---AGTATACAACGGCCTAGCAGCCCAGAGACTTCTACAAAGCAGCCTAGCAGTCCTTATGAGGACAAAGACAAG------AAGGAGAAACCTGCAGTTCGACCTAGCCCCTCTCCGGAAAGGAGCAGCACAGGCCCAGAACCACCTGTTCCCACTCCGCTCCTTGCTGAGCAGCATGGCGGCTCCCCACAGCCCCTTGCAACAACCTCCTTAAGTCAGGAGCCAATGAACCCCCCATCTGAGGCCTCCCCAACCCGGGGCCCTTCACCACCTAAGTCTCCTGAGAAACCACCTCAGTCTTCTTCCTCAGAGAGCTGCCCACCATCCCCACAGCCTACCAAAGTTTCTCGACATGCCAGCTCTTCCCCTGAAAGTCCTAAACCCACGCCAGCTCCTGGTGCCCGCCGAGAGATTTCTTCTTCCCCCACATCCAAGAATCGGTCACATGGCCGAGCAAAGCGGGATAAATCACACTCTCATACTCCTTCCCGTAGGATGGGGAGATCACGCAGCCCTGCCACTGCTAAGAGGGGG---AGATCACGGTCTCGAACCCCTACCAAAAGGGGTCATTCTCGTTCCCGGTCCCCTCAGTGGCGTAGGTCACGGTCTGCACAGAGGTGGGGAAGATCTAGAAGCCCCCAACGGCGTGGCCGCTCTAGGTCCCCTCAGCGACCAGGTTGGTCCAGGAGCAGAAATACTCAGCGAAGAGGCAGGTCTAGGTCAACAAGGCGAGGCAGATCACACTCT---AGATCCCCAGCCACCAGGGGCAGATCACGTTCTAGAACACCAGCTCGGCGGGGTAGGTCCCGCTCAAGAACACCTGCCAGGCGGAGGTCACGATCTAGAACACCTGCCAGGCGCAGGTCCAGGTCAAGAACACCAGCCCGCAGGGGCAGGTCTCGGTCAAGAACACCTGCTAGGCGCAGGTCTAGAACCCGATCACCAGTACGAAGGAGATCTCGCAGCAGATCGCCAGCCAGGAGAAGTGGTCGGTCACGTTCTAGAACCCCAGCTAGACGG---GGCCGATCGCGTTCTAGAACCCCAGGTAGACGTAGTGGCAGATCACGCTCTAGAACCCCAGCTAGGAGA---GGGAGGTCTCGGTCTAGAACCCCAGCTAGGAGAGGGAGGTCTCGGTCTAGAACCCCAGCAAGACGA---AGATCCCGCAGTAGAAGTCTAGTTAGGCGAGGAAGATCTCACTCTAGGACACCACAAAGAAGAGGCAGGTCTGGTTCGTCATCAGAGCGGAAGAACAAATCCAGAACATCTCAGAGGAGGAGCAGGTCCAACTCAAGTCCAGAAATGAAAAAATCTCACATTTCCTCAAGGCGGAGCAGGTCTCTCTCTTCACCAAGATCCAAGGCAAAATCTCGCTTGTCTTTGAGGCGCAGTCTTTCTGAATCCTCTCCGTGCCCTAAACAAAAGTCACAGACACCACCCAGGCGCAGTCGCTCTGGATCATCACAACCTAAAGCAAAATCTAGAACACCA------AGGCGGAGTCGTTCTGGTTCTTCACCACCT---AAACAGAAATCTAAAACACCATCAAGACAAAGTCATTCCAGTTTATCTCCTCACCCAAAAGTGAAATCTGGAACACCACCAAGACAA---GGTTCCATCACAAGTCCCCAGACCATCGAACAATCTGCAACACCACAAAGACGGAGCCATTCTGAATCATCACCTGATCCCGAGGTAAAATCTAGGACTCCTTCAAGGCACAGCTGTTCTGGGTCCTCTCCT---CCTCGAGTGAAGTCTAGTACACCTCCAAGACAGACCCCATCTAGGTCATTGTCTCCACAGCCCAAAGTGAAGGCA---------ATG------------TCACCAGGACAAAGAAGCCATTCTGGCTCCTCTTCTCCAAGTCCTAGTAGGATGACTTCTAGAACACCTCCAAGGCAAAGCAGATCAGTGTCTCCTTGCACCAAGGTGGAATCT------------AGACAGAGCCATTCTAGATCCTCCTCACCAGATACCAAAGTGAAACCTGAAACACCACCAAGACAAAGTCACTCAGGGTCTGTGTCACCATACCCCAAAGTAAAGCCTCAAACACCACCAGGGCAAAGTCAGTCTGGGTCAAAATCACCATGTCCTCAAGAGAAGTCTAAAGAAATTCAAGCACAGAGTTGCTCTGGATCATTCTTACTCTGTCCAGGAGTAACG---TCTGACACACCACCAGGAGAAAGCTACTTTGGCTCCTCATCTCTGCAACATAAAGGACAATCTCAAACTTCACCAGACCCCAGATCTGATACTTCAAGTCCAGAAATGAGACAGAGTCACTTGGAGTCTTCACCTCTGCAGAGCAAATCTCAAACATTTCCAAAGAGTGGTGAGTCCAGGTCCTCATCTCCAGTCGCTGAGCTGGCATCTAGATCTCCAACAAGACAAGATGGAGGTGAATTATCAGCAAGTCCTAGGCTGAAATCAGGAATGTCTCCTGAGCAGAGCAGGCCCCAGTCTGACTCTTGTCCATATCTTGCATTGGACTCTAAATCTCTTCTGGGACAGAGC---AGATTGGAGTCT---TCT---GAATCAAAAGAGAAAATG---GTCTTCCCCCTTCAGGAAGAT------GTTGCT------GTGTTATCTCCTAGGCCAAGAGAAAAATTTAGTACA---CCTGTACAGGATAGGACTGAATCCTCACCAGTACTAAAAGATGCACCTAGAACCCCA---TCAAGGGAAAGAAGTGTC---AATGAATCATCTCCAGATAGAAAAGACCAAAGTAATACATTACCTAAGTCAAACCAAGATGAGGAATTAATGGAGGTGGTAGAGAAATTAGAACAACCTTCAAACCAAGTGCTGCCTCATTTGTCTCCAGAACAAAAACAAATGGCTGTAAGTAATTTTGAATCATCTCCTGAAGTAGAAGAA------------GGGCTAGCTCTTGACCAAAGTCAG---TCACAAATGGCTTTGGAA------GAAGTT---CCTGCAGTGGCCTCCTGTTGGGGAGCGCCACATTTTTCTCCAGAGCATAAAGAACTATCTCACTCTCCTCCCAGGGAGAATAACTTTGGATCACCTTTAGAATTTAGAAACTCAGGC---ACTGCTACA---GAAATGAATACTGGATTTTCTCCTGAGGTTAAAGAAGATTTGAATGGACCTTTCCTTAATCAGCTGGAGACAGACCCATCTCTAGACATGAAAGAACAGTCAACAAGATCCTCCAGACGTAGCAGCTCTGAGTTATCCCCAGATGTGGTGGAAAAGGCAGGAATGTCTTCAAATCAGAGTGTATCTTCACCTGTACTTGATGCTGTA---CCCAGAACGCCCTCAAGAGAGAGAAGTAGTTCTGCATCTTCTCCTGAACTGAAAGATGGTTTACCCAGAACTCCATCAAGGAGAAGTCGGTCTGGGTCTTCTCCAGGACTTAGAGATGGTTCCAGGACTCCCTCTAGGCACAGCCTGTCTGGGTCCTCTCCTGGAATGAAAGATATACCTAGAACCCCATCTAGGGGGCGGAGTGAATGTGATTCTTCCCCAGAACCGAAAGCATTGCCTCAGACTCCTAGGCCAAGAAGTCGTTCTCCATCATCCCCAGAGCTCAACAACAAGTGTCTTACCCCTCAGAGAGAAAGAAGTGGATCAGAATCATCAGTTGAGCAGAAAACTGTGGCTAGGACCCCCCTTGGGCAGAGAAGTCCATCTGGATCTTCTCAAGAGCTTGACGGGAAACCC---AGTGCATCTCCTCAAGAGAGAAGTGAGTCAGATTCTTCTCCAGATTCTAAAGCCAAGACACGAACTCCACTTAGGCAGAGGAGTCATTCTGGATCCTCT---CCAGAGATTGACAGCAAACCCCGAGCTTCTCCTCGGCGCAGTAGATCTGGCTCATCTCCTGAAGTGAAAGATAAGCCAAGAGCAGCTCCTCGGACCCAGAGTGGTTCCGATTCTTCTCCTGAACCCAAAGTACCTGCCCCTCGGGTCCTT---CCCAGAAGAAGCAGATCAGGCTCATCAAGCAAAGGCAGAGGACCTTCTCCTGAAGGAAGCAGCAGTTCTGAGTCCTCACCTGAACACCCACCCAAGTCCAGAACTGCTCGAAGAGGTTCCAGGTCTTCACCAGAGCCA---AAGACAAAGTCTCGCACACCACCTCGACGTCGCAGCTCTCGGTCATCTCCTGAGCTAACCAGGAAGGCCAGACTCTCCCGTAGGAGCCGCTCTGCCTCTTCTTCACCAGAAACTCGTTCCAGAACTCCTCCAAGACGCAGAAGAAGTCCCTCAGTGTCTTCCCCTGAGCCAGCTGAAAAGTCAAGGTCTTCACGTCGGCGGCGTTCAGCTTCATCTCCACGCACTAAGACAACTTCAAGGAGAGGCCGTTCCCCTTCACCAAAGCCTCGTGGACTCCAGAGGTCCCGTTCCCGCTCACGTAGGGAGAAAACCAGAACAACCCGACGTCGAGATAGGTCTGGGTCTTCTCAGTCAACTTCGCGAAGAAGACAGCGGAGCCGGTCCAGGTCTCGGGTCACTCGCAGGCGGAGGGGAGGCTCTGGTTACCACTCCAGATCACCTGCCCGGCAGGAGAGTTCCCGAACTTCCTCTCGACGTCGAAGAGGCCGCTCTCGAACACCCCCAACCAGTCGCAAGCGTTCTCGCTCACGCACATCACCAGCCCCATGGAAACGTTCTAGATCTCGAGCCTCTCCAGCAACTCACCGGCGATCCAGGTCTAGAACACCCTTGCTCAGCCGACGTAGATCCAGGTCTCGGACTTCCCCTGTGAGTCGGAGACGGTCCAGGTCCAGAACATCAGTGACTCGACGAAGATCTCGGTCAAGGGCATCCCCAGTGAGTCGAAGACGGTCCAGGTCCAGAACACCACCTGTAACCCGTCGTCGTTCAAGGTCCAGAACACCAACAACACGCCGGCGCTCCCGTTCTAGAACTCCACCAGTGACTCGCAGAAGGTCCAGGTCTAGGACCCCACCAGTAACCAGGAGGCGATCTAGAAGCAGAACTTCACCTATTGCTCGCAGAAGATCAAGATCCAGAACGTCCCCAGTCACTCGAAGGCGATCTCGGTCACGAACATCTCCAGTCACTCGGAGGAGGTCCCGATCTCGAACCTCCCCAGTTACTCGTCGCCGTTCAAGGTCCCGAACGCCTCCAGCTATTCGACGCCGCTCTAGGTCTCGAACACCATTGTTGCCACGCAAACGTTCTCGAAGCCGCTCACCACTTGCTATTCGCCGCAGGTCTAGGTCCCGTACACCCCGAGCAACTCGGGGCAAACGGTCTTTAACAAGATCTCCTCCGGCTATTCGCAGGCGTTCTGCATCTGGAAGTAGTTCTGATCGATCACGTTCTGCTACTCCTCCAGCAACAAGGAATCATTCTGGTTCTCGGACACCTCCAGTGGCACTCAATAGCTCCAGAATGAGCTGTTTCAGTCGTCCTAGCATGTCACCAACTCCTCTTGACCGATGTAGATCACCTGGAATGCTTGAACCCCTTGGCAGTGCTAGAACACCCATGTCTGTCCTGCAACAAGCTGGTGGCTCCATGATGGATGGCCCAGGTCCCAGAATACCTGATCATCCAAGAACATCT---GTGCCAGAAAATCATGCTCAATCTAGAATTGCACTTGCCTTGACAGCTATCAGCCTTGGCACTGCCCGACCTCCTCCATCCATGTCTGCTGCTGGTCTTGCTGCAAGAATGTCCCAGGTGCCAGCTCCGGTACCTCTCATGAGTCTCAGAACGGCCCCAGCTGCCAATCTTGCTAGCAGGATTCCTGCAGCCTCTGCAGCAGCCATGAACCTGGCCAGTGCCCGGACACCTGCTATCCCAACAGCAGTGAACCTGGCAGACTCACGAGCACCAGCTGCA---GCAGCAGCCATGAACTTGGCCAGCCCCAGAACTGCAGTGGCACCTTCAGCCGTGAATCTTGCTGACCCTCGGACCCCCACAGCTCCAGCTGTGAACCTAGCAGGAGCCAGAACCCCTGCTGCCTTGGCAGCTTTGAGTCTTTCAGGATCTGGCACGCCTCCATCTGCTGCAAATTATCCCTCTAGTTCCAGAACACCCCAGGCTCCAGCCCCTGCAAACCTCGTG---GGTCCACGATCTGCACATGCCACAGCTCCTGTGAATATTGCCAGTTCTAGAACCCCTTCAGCCTTGGCCTCTGCGAGTCTCACCAGTGCTAGGATGGCCCCAGCATTGTCTGGTGCAAACCTTACCAGCCCCAGGGTGCCCCTTTCTGCTTATGAGCGTGTTAGTGGCAGAGCTTCACCCCCACTTCTTGACCGAGCCAGGTCTAGAACACCACCA---------------------------TCAGCCCCAAGCCAGTCTAGAATGACCTCTGAGCGG------GCTCCCTCCCCTGCCTCCAGAATGATCCAGGCTCCT---TCACAGTCTCTTCTCCCTCCAGCACAGGATCGACCTAGGTCTCCTGTGCCATCTGCTTTTTCAGACCAATCC---CGTTCAAAT---GCCCAG---ACCACTTCTGTAGCAGGGTCTCAGTCCCTTTCC---TCTGGGACGGTGGCAAAGGCCATGTCCTCCACTGGTGACCACAATGGCATGCTTTCTGGCCCTACTCCTGGGGTGCCTCACCTG------------------GAGGGTGGGGAGCCACCTGCCTCTACTGGGGCCCAGCAACCTTCTGCGTTGGCCACCCCGCAACCAGCAAAGGAGCGGCGGAGTTCCTCCTCCTCTTCCAGCTCCTCCAGCTCCTCTTCATCATCATCATCGTCGTCTTCATCATCTTCCTCCTCT---GGCTCCAGTTCTAGCGACTCAGAGGGCTCTAGCCTTCCAGCTCAG---CCTGAGGTGGCACTGAAGAGGGTCCCCAGCCCCACTCCAGCACCAAAGGAGGCTGTCCGAGAGGGACGTCCCCAGGAGCCAGCCCCAGCCAAACGGAAGAGGCGCTCTAGCAGCTCTAGTTCCAGCTCCTCCTCTTCCTCTTCCTCCTCTTCATCCTCCTCCTCCTCCTCTTCCTCTTCTTCCTCCTCTTCCTCCTCCTCCTCCTCTTCATCCTCCTCC---------------------TCTTCCTCTTCTCCTTCCCCTGCTAAGCCAGGCCCTCAGGCCTTGCCCAAACCTGCAAGCCCCAAGAAGCCACCCCCTGGCGAGCGGAGGTCCCGCAGCCCTCGGAAGCCTATAGATTCCCTTCGGGACTCGAGGTCCCTCAGCTACTCACCTGTGGAGCGACGCCGTCCC---TCACCTCAGCCCTCACCACGGGACCAGCAG---AGC------------AGCAAT---GAGCGGGTTTCCCGGAGAGGCCAGCGTGGGGACAGCCATTCTCCGGGCCATAAGCGCAGGAGGGAAACTCCTAGCCCCCGT---CCCATGCGACATCGCTCCTCCAGGTCTCCT---
>tarSyr2
ATGTACAACGGGATCGGGCTGCCGACGCCCCGGGGCAGCGGCACCAACGGCTACGTCCAGCGCAACCTGTCCCTGGTGCGGGGTCGCCGGGGTGAGCGGCCTGACTACAAGGGAGAGGAGGAACTGCGGCGCCTGGAGGCTGCCCTGGTGAAGCGGCCTAATCCTGACATCCTGGACCACGAGCGCAAGCGGCGCGTGGAGCTGCGATGCCTCGAGCTGGAGGAGATGATGGAAGAGCAGGGGTACGAGGAACAGCAAATTCAGGAAAAAGTGGCGACCTTTCGACTCATGTTGCTGGAGAAGGATGTGAACCCTGGGGGCAAGGAGGAGACCCCAGGGCAGAGGCCAGTGGTAACTGAGACTCACCAGTTGGCAGAATTGAATGAGAAGAAGAATGAACGACTCCGTGCTGCCTTTGGCATCAGTGATTCTTACGTGGATGGCAGTTCCTTTGATCCTCAGCGTCGTGCTCGAGAAGCTAAACAGCCAGCTCCTGAACCTCCCAAACCTTACAGCCTTGTTCGAGAGTCTAGCAGTTCTCGCTCACCAACCCCAAAGCAAAAGAAGAAGAAAAAGAAGAAAGATAGAGGACGCAGGTCAGAGAGCAGCTCTCCTCGACGAGAGAGAAAGAAGAGCTCAAAGAAGAAAAAGCACAGGTCAGAATCTGAGTCCAAGAAACGGAAGCATAGGTCTCCTACTCCAAAGAGCAAACGTAAATCTAAGGACAAGAAGCGAAAGCGGTCTCGAAGTACAACACCAGCCCCCAAGAGCCGCCGGGCCCACCGTTCAACTTCTGCTGACTCTGCTTCCTCCTCTGATACTTCCCGCAGTCGGTCTCGAAGTGCTGCAGCTAAAACCCATGCAACTGCCTTGACTGGGCAAAGTCCTTCCCCTGCTTCAGGGCGTCGAGGGGAGGGAGATGCACCTTCCACTGAACCAGGTACCACC---AACACACAACGGCCTAGCAGCCCAGAGCCTTCTACAAAGCAACCTGGCAGCCCTTATGAAGACAAAGACAAG------AAGGAGAAATCTGCAAGTCGACCTAGCCCCTCTCCGGAAAGGAGCGGCACAGGCCCAGAACCACCTCTG---------CTCCTTGCTGAGCAACGTGGCAGCTCCCCACAACCCCTTGCAACAACCCCCTTAAGTCAGGAGCCAGTGAAGCCCCCATCTGAGGCCTCCCCAACTCGGGGCCGTTCACCACCTAAGTCTCCTGAGAAACCTCCCCATACTTCTTCTTCGGAGAGCAGCCCCCCATCCCCTCAACCTACCAAAGTTTCTCGGCATGCCAGCTCTTCCCCTGAAAGTCCTAAACCTGCTCCAGCTCCGGGAGCCCGCCGAGAGATTTCTTCTTCTCCCACATCCAAGAATCGCTCACATGGCCGAGCAAAACGGGATAAATCACATTCTCATACCCCTTCTCATAGGTTGGGGAGGTCCCGTAGCCCTGCGGCCACTAAGAGGGGA---CGATCTCGATCACGAACGCCTACCAAGAGAGGTCATTCTAGGTCCCGGTCCCCTCAGTGGCGTAGGTCCAGGTCTGCGCAGAGGTGGGGAAGATCTAGAAGTCCCCAGCGACGTGGCCGTTCTAGGTCTCCTCAGCGACCAGGCTGGTCCAGGAGCAGAAATACCCAGAGAAGAGGCAGGTCTAGGTCAACAAGGCGAGGGAGGTCACACTCT---AGATCCCCAGCTGCTCGGGGCAGATCTCGTTCTAGAACACCAGCCCGGCGGGGCAGGTCCCGCTCTAGAACGCCTGGCAGGCGGAGATCGCGATCCAGAACACCTGCCAGGCGCAGATCTCGGTCTAGAACACCAGCTCGAAGGGGCCGGTCTCGTTCTAGAACTCCTGCTAGGCGCAGATCTAGGACCCGATCACCAGTACGACGGAGGTCTCGTAGTAGATCACCAGCCAGGAGAAGTGGCCGGTCACGCTCTAGAACCCCCGCCAGACGT---GGCCGGTCACGCTCTAGAACCCCCGCCAGACGT---GGCCGGTCACGCTCTAGAACCCCTGCTAGGCGCAGTGGTCGCTCGCGCTCCAGAACACCAACCAGGAGAGGGAGATCTCAGTCTAGGACACCA---AGACGGGGACGATCCCACAGTAGAAGCCTAGTTAGACGTGGAAGGTCTCACTCTAGAACACCACAAAGAAGAGGCAGGTCTGGCTCATCATCAGAGCGGAAGAACAAATCCAGAACATCTCAGAGAAGGAGCAGGTCCAACTCAAGCCCAGAAATGAAAAAAGCTCACATTTCTTCAAGGCGGAGCAGGTCTCTCTCTTCACCACCATCCAAAGCAAAATCTCGCTTGTCTTTGAGTCGAAGCCTTTCAGGGTCTTCTCCATGCCCTAAACAGAAATCACAGACACCACCCAGACGTAGTCGCTCTGGATCATCCCAAACTAAAGCTAAATCTAGAACACCACCC---AGGCGCAGTCGCTCTGGTTCTTCTCCGCCATCTAAGCAGAAATCTAAAACACCATCAAGACAAAGTCATTCCAGTTCATCTCCTCAACCTAAAGTGAAATCTGGAACACCACCAAGGCAA---GGGTCTGTAACAAGTCCCCAAGCCAATGAGCAGTCTGCAACACCACAGAGACGAAGCCGTTCAGAATCTCCACCTGACCTTGAACTGAAATCTAGGACACCTTCAAGACATAGCTGCGCAGGGTCCTCTCCT---CCTAGAGTGAAATCTGACACACCTCCCAGGCAGAACCCTTCTGGTTCTTCATCTCCGCAACCCAAAGTGAAGGCA---------ATAATA---------TCACCAAGACAAAGAAGCCATTCTAGCTCTTCTTCTCCAAGTCCTAGTAGGGTGACATCTAGAACACCTCCAACTCAAAGCAGGTCAGTGTCTCCCTGCTCCAATTTGGAATCCAGATTGTTGCCAAGACACAGCCATTCTAGGTCCTCCTCACCAGATACCAAAGTAAAACCTGGAACACCACTGAGACAGAGTCACTCAGGGTCTACTTCGCCATACCCCAAAGTAAGGCCCCAGACTCCACCAGGGCCAGCTCTTTATGGATCAAAGTCACCATGTCCCCAAGAGAAGTCTAAAGACTCACCAGCACAAAGTTGTGCTGGTTCCTTCTCTCTGTGCCCAGGAGTAAAA---TCTAGCACACCACTGGGTGAGAGCTATTTTGGTCTCTCATCTCTGCAACAGAAAGGACAATCTCAATCTTCACCAGATCCCAGGTCTGATACTTCAAGTCCAGAAGCAAGACAGAGTAACTCAGAATCTCCATCTCTGCAGAGCAAATCTCAAACGCCTCCTATAGGCGGTCGGTCCAGGTCCTCATCTCCAATCACTGAACTGGCACCCAAATCTACAACAAGACAAGATAGAAATGAATTGTCAGCTATTCCTGGACTGAAATCAGGAATGTCTCCTGAGCAGAGCAGGTCCCAGTCTGACTCTTTA---TATCTTACAGTGGACTCTAAGTCTCTTCTGGGTCAGAGT---AGATTGGAGCTT---TCATCTGAATCAAAAGAGAAAATA---GGCTTCTTCCCTCAGGAGAAA------CTTACT------GCATTATCTCCTAGACCAAGAGACAAGTTTAGTCCT---CCACTACAGGAGAGGCCTGGGTCTTCA---GTCTTCAAAGACATACCCAGAACCCTG---TCAAGGGAAAGAAGTGGT---GCTGAGTCATCTGCAGATTCAAAAGACCAA---AGTACATTAGATAAGTCAAGCCAAGATGAAGAGTTAATGGCGGTGGTAGAGAAACCTGAAGAACCTTCAAACCAGACCCTGCCCCATTTGTCTCCAGAACTTAAAGAAATGCATGGAAGTAACTTGGAATCATCGCCTGAAGTAGAAGAAAGGCCTGTTGTGTCTTTGACTCTTGACCGAAGTCAG---TCACAGGCTTCTTTGGTAGCAGCAGAAGTC---CTTGAGATGGCGTCATCTTGGGGTGGACCACATTTTTCTCCAGAGCATAAAGAACTGTCTAACTCTTCCCCCAGGGAGAATAGCTTTGGATCACCTTTAGAATTTAGAAATTCAGGC---CCTTCTGCTACAGAAATGAATGCTGGGTTTCCTTCTGAGATTAAAGAAGATTTGAATGGACCTTTTCTTAATCAGTTGGAGACAGATCCATCTCTAGACATGAAAGAACAATCGACAAGATCCTCCAGACGCAGCAGTTCTGAGTTATCCCCAGATGCAGTGGAAAAGGCAGGAATGTCTTCAAATCAGAGCATCTCTTCACCTGTTCTTGATGTTATA---CCCAGAACACCCTCAAGAGAAAGAAGTAGTTCTGCATCTTCTCCTGAACTGAAAGATGGTTTACCTAGAACTCCATCAAGGAGAAGCAGGTCTGGGTCTTCTCCAGGACTGAGAGATGGGTCTGGAACTCCTTCTAGGCACAGCCTGTCTGGGTCCTCTCCTGGAATGAAAGATATACCTAGAACACCATCCAGGGGGAGAAGCGAATGTGATTCCTCCCCAGAACCAAAAGCTTTGCCTCAGACTCCTAGACCAAGGAGTCATTCTCCATCATCTCCAGAGCTCAACAACAAGTGTCTTACCCCCCAGAGAGAAAGAAGTGAATCAGAATCGTCAGTTGAACAGAAAACTGTGGCTAGGACTCCCCTTGGGCAGAGAAGTCGATCTGGATCATCTCAAGAACTTGATGGGAAACCC---AGTGCATCCCCTCAAGAAAGAAGTGAGTCAGACTCTTCTCCAGATTCTAAAGCCAAGACACGAACCCCGCTTAGGCAGAGGAGTCGCTCTGGATCATCT---CCAGAGGTTGACAGTAAATCCCGGCCTTCTCCTCAGCGCAGTAGGTCTGGCTCCTCCCCAGAAATGAAAGATAAGCCAAGAGTGGTACCAAGAGCACAGAGTGGTTCTGATTCATCTCCTGAACTCAAGGTTCCTGCTCCTCGGGCCCTT---CCCAGACGAAGCAGATCTGGTTCATCGAGCAAAGGCAGAGGTCCTTCTCCTGAAGGAAGCAGCAGTACTGAGTCCTCTCCAGAACACCAACCTAAATCTAGAACTGCTCGAAGAGGCTCCAGGTCATCAGTAGAGCCT---AAGATCAAGTCTCGCACGCCACCTCGGCGTCGTAGCTCTCGTTCATCTCCTGAACTAACAAGGAAGGCCAGACTCTCCCGTAGAAGCCGCTCTGCCTCATCTTCACCAGAAACCCGTTCTAGAACTCCTCCAAGACGCCGAAGAAGTCCCTCAGTGTCTTCCCCAGAGCCACCTGAAAAATCAAGGTCTTCACGCCGGCGGCGCTCAGCTTCATCTCCACGCACTAAGACAACTTCAAGGAGAGGCCGTTCTCCTTCACCAAAACCTCGTGGACTCCAGAGGTCCCGTTCTCGCTCAAGGAGGGAGAAAGCCAGAACAACCCGACGTCGAGATAGGTCTGGGTCTTCTCAGTCAACATCTCGGAGAAGACAGCGGAGCCGGTCAAGGTCTCGGGTTACTCGCCGGCGGAGGGGAGGCTCTGGTTATCGCTCAAGGTCACCTGCCCGGCAGGAGAGTTCCCGGACCTCCTCTCGACGCCGAAGAGGCCGCTCTCGGACACCCCCAACCAGTCGGAAACGTTCTCGCTCACGCACATCACCAGCCCCATGGAAACGCTCTAGATCTCGAGCTTCTCCAGCCACTCACCGACGATCCAGGTCCAGAACACCCCTGATAAGCCGACGTAGGTCTAGGTCTCGAACCTCACCAGTCAGTCGGAGACGATCAAGGTCTAGGACATCAGTGACTCGTCGAAGATCTCGGTCGAGAGCATCCCCAGTGAGTCGCAGGCGATCTAGGTCCAGAACACCTCCAGTAACCCGCCGTCGTTCAAGGTCCAGAACACCAGCAACACGCCGGCGCTCCCGTTCTAGAACTCCACCTGTGACTCGAAGAAGGTCTAGATCTAGGACTCCTCTGGTAACGAGGAGGCGATCTCGAAGCAGAACTTCGCCTATCACTCGCAGAAGGTCAAGATCCAGAACATCTCCAGTTACTCGAAGGAGATCTCGCTCTCGCACATCTCCAGTAACTCGAAGAAGGTCTCGCTCTCGAACCTCTCCGGTGACACGCCGCCGCTCTAGGTCCCGAACACCTCCAGCTATTCGGCGCCGCTCTAGGTCTCGAACACCACTGTTGCCACGCAAACGTTCTCGAAGTCGCTCACCACTTGCTATCCGCCGCCGTTCTCGATCCCGTACTCCACGAACAACTCGGGGCAAACGGTCCTTAACAAGATCTCCTCCAGCCATCCGTAGGCGTTCTGCATCTGGAAGTAGTTCCGATCGGTCACGTTCTGCTACTCCTCCAGCAACAAGGAATCATTCTGGTTCTCGGACACCTCCAGTGGCACTCAATAGCTCCAGAATGAGCTGTTTCAGTCGTCCTAGTATGTCACCAACTCCTCTTGACCGCTGTAGATCACCTGGAATGCTTGAACCCCTTGGCAGCTCTAGAACACCCATGTCTGTCCTACAGCAAGCTGGTGGCTCCATGATGGATGGTCCAGGTTCCCGAATACCTGATCACCAGAGAACATCT---GTGCCCGAAAATCATGCTCAATCTAGAATTGCACTTGCCCTAACAGCCATCAGTCTTGGCACTGCTCGGCCTCCTCCGTCCATGTCTGCTGCTGGCCTTGCAGCACGAATGTCCCAGGTTCCAGCTCCAGTGCCTCTCATGAGTCTCAGAACGGCTCCAGCTGCCAACCTTGCCAGCAGAATTCCTGCTGCCTCTGCAGCAGCCATGAACCTGGCCAGCGCCAGGACACCTGCCATCCCAACAGCAGTGAACTTGGCTGACTCTCGAACGCCAGCCGCT---GCAGCAGCAATGAACTTGGCCAGCCCCAGAACAGCGGTGGCACCTTCAGCCGTGAACCTTGCTGATCCCCGTACTCCCACAGCCCCAGCTGTGAACCTAGCAGGAGCCAGAACCCCAGCTGCCTTGGCAGCTTTGAGTCTCACAGGCTCTGGCACCCCCCCAACTGCTGCAAGTTATCCATCCAGCTCCAGAACACCCCAAGCTCCAGCCTCTGCAAACCTGGTG---GGCGCTCGGTCTGCACATGCCGCAGCTCCTGTGAATATTGCCAGCTCTAGAACCCCTGCAGCCTTGGCCCCTGCAAGCCTCACGAGTGCTAGGATGGCTCCGGCATTGTCTGGTGCAAACCTCACCAGTCCCAGGGTGCCCCTTTCTGCCTATGACCGTGTCAGTGGCAGAACCTCACCACCGCTCCTTGACCGAGCCAGGTCCAGAACACCACCT---------------------------TCTGCCCCGAGCCAGGCTAGAATGACCTCTGAGCAG------GCTGTCTCACCTGCCTCAAGAATGGTCCAGGCTCCC---TCACAGTCTCTTTTTCCTCCAGCACAGGATCGGCCTAGGTCCCCTGTGCCATCTGCTTTTTCAGACCAATCC---CGGTCTTTGATTGCCCAG---ACTACCCCTGTAGCAGGGTCTCAGTCCCTTTCT---TCTGGGGCAGTGGCAAAGACCACGTCCTCTGCTGGTGACCACAATGGCATGCTCTCGGTCCCTGCCCCTGGTGTGTCCCACTGT------------------GAGGGTGGGGAACCACCTGTCCCCACTGGGGCCCAGCAACCTTCTGCGTTGGCCACCCTGCAGCCAGCAAAAGAGCGGCGGAGCTCCTCCTCCTCGTCCTCTAGCTCCTCCTCTTCATCATCATCGTCGTCCTCTTCCTCCTCCTCCTCCTCCTCC---GGCTCCAGTTCTAGTGACTCGGAGGGCTCTAGCCTTCCTGCGCAA---CCTGAGGTGGCACTGAAGAGGGTCCCCAGCCCCACGCCTGCCCCAAAGGAGGCTGTTCGAGAGGGACGTCCTCAGGAACCAACCCCAGCCAAACGGAAGAGGCGCTCTAGCAGTTCCAGTTCCAGCTCCTCCTCTTCATCTTCCTCCTCCTCCTCCTCCTCCTCCTCTTCTTCC------------------------------------------------------------------TCTTCTTCCTCCCCCTCCCCTGCCAAGCCTGGCCCTCAGGCCTTGCCTAAACCTGCAAGCCCCAAGAAACCACCCCCTGGCGAGCGGAGGTCCCGCAGCCCCCGGAAGCCAATAGACTCCCTTCGGGACTCTCGGTCCCTCAGCTATTCGCCTGTGGAGCGTCGCCGTCCC---TCACCCCAGCCCTCACCACGGGACCAGCAG---AGC------------AGCAGCAGTGAGCGGGGTTCCCGGAGAGGCCAGCGTGGGGACAGCCGCTCCCCGGGTCACAAGCGCAGGAAGGAAACACCTAGCCCTCGG---CCCATGCGACACCGCTCCTCCAGGTCTCCA---
>cerSim1
ATGTACAACGGGATCGGGCTGCCGACGCCCCGGGGCAGCGGCACCAACGGCTACGTCCAGCGCAACCTGTCCCTGGTGAGGGGCCGCCGGGGTGAGCGGCCTGACTACAAGGGAGAGGAGGAACTGCGGCGCCTGGAGGCTGCCCTGGTGAAGCGGCCTAATCCTGACATCCTGGACCACGAGCGCAAGCGGCGCGTGGAGCTGCGATGCCTCGAGCTGGAGGAGATGATGGAAGAGCAGGGGTACGAGGAACAGCAAATTCAGGAAAAAGTGGCGACCTTTCGACTCATGTTGCTGGAGAAGGATGTGAACCCTGGGGGCAAGGAGGAGACCCCAGGGCAGAGGCCAGCGGTAACTGAGACTCACCAGTTGGCAGAATTGAATGAGAAGAAGAATGAGCGACTCCGTGCTGCCTTTGGCATCAGTGACTCCTATGTGGATGGCAGCTCTTTTGATCCTCAGCGTCGTGCTCGAGAAGCTAAACAACCAGCTCCCGAGCCTCCCAAACCTTACAGCCTTGTCCGGGAGTCCAGCAGTTCTCGCTCACCAACCCCAAAGCAAAAGAAGAAGAAAAAGAAGAAAGACAGAGGACGCAGGTCAGAGAGTAGCTCTCCTCGACGAGAGAGGAAGAAGAGTTCTAAGAAGAAGAAGCATAGGTCAGAGTCAGAATCCAAGAAACGGAAGCACAGGTCTCCCACTCCAAAGAGCAAGCGTAAATCTAAGGACAAGAAGCGGAAGCGGTCTCGAAGTACAACGCCAGCCCCTAAGAGTCGCCGGGCCCACCGTTCAACTTCTGCTGACTCTGCCTCATCTTCTGATACTTCGCGCAGTCGGTCTCGAAGTGCTGCAGCTAAAACCCATACAACTACGTTGACTGGGCAGAGTCCT---CCTGCTCCAGGGCGCCAAGGGGAGGGAGATGTACCTTCCAGAGAACCAGGTACCACC---AACACAGGGCAGCCTAGCAGCCCAGAGCTCTCTACAAAGCAGCCTAGCAGTCCTTATGAAGACAAAAATAAAGACAAGAAGGAGAAACCTGCAATTCAACCTAGTCCCTCTCCAGAAAGGAGCAGCACAGGCCCAGAACCACCTGCTCCTACTCTGCCCCTTGCTGAGCAGCGTGGCGGCTCCCCTCAACCCCTTGCAACAACCCCCTTAAGTCAGGAGCCAGTGAACCCCCCATCTGAGGCTTCCCCAACCCGGGGCCGTTCACCACCTAAGTCTCCTGAGAAACCTCCCCCATCTTCTTCG---GAGAGCTGCCCACCATCCCCTCAACCTACCAAAGTTTCTCGGCATGCCAGCTCTTCCCCTGAAAGTCCTAAACCCGCACCAGCTCCTGGGTCCCGTCGAGAGATTTCTTCTTCTCCCGCATCCAAGAGTCACTCACATGGCCGAGCAAAGCGGGATAAGTCACGTTCTCGTACTCCTTCTCGTGGGGTGGGGAGGTCCTGTAGCCCTACTACCACTAAGAGGGGG---GGTTCTCGGTCTCGAACCCCAACCAAGAGAGGGCATTCTCGATCCCGATCCCCTCAGTGGCGTAGGTCCCGCTCTGCACAGAGGTGGGGACGATCTAGAAGTCCCCAGCGACGTGGCCGTTCTAGGTCTCCTCAGCGACCAGGTTGGTCCAGGAGCAGAAATACCCAGAGAAGAGCCAGGTCTAGATCAGCAAGGCGAGGCAGGTCACACTCT---AGATCCTCAGCCACTAGGGGGAGATCTCGTTCTAGAACACCAGCCAGGCGGGGCAGATCTCGCTCTAGAACACCAGCCAGGCGGAGATCACGATCCAGAACACCCATCAGGCGTAGGTCTCGGTCTAGAACACCAGCCCGGAGGGGCAGGTCTCGGTCTAGAACACCTGCTAGGCGCAGATCTAGGACCCGATCACCACTAAGACGGAGGTCCCGTAGTAGATCACCAGCAAGGAGAAGTGGGAGGTCACGCTCTAGAACCCCGGCGAGGCGT---GGGCGCTCACGCTCTAGAACCCCGGCGAGGCGT---GGGCGGTCTCGCTCTAGAACCCCAGCTAGACGAAGCGGGCGGTCACGCTCTAGAACACCTGCCAGGAGAGGGAGATCTCGGTCTAGGACACCAGCAAGACGAGGAAGATCCCGTAGTAGAAGTCTAGTTAGACGGGGGCGATCTCACTCTAGAACACCACAAAGAAGAGGCAGGTCCGGTTCATCATCAGAGCAGAAGAACAAATCCAGAACATCACAGAGAAGGAGCAGGTCCAATTCAAGCCCAGAAATGAAAAAATCTCATGTTTCTTCAAGGCGGAGCAGGTCTCTCTCTTCACCGCGGTCCAAAACAAAATCTCACTTGTCTTTGAGGCGAAGCCTTTCAGGGTCTTCTCCATGCCCGAAACAGAAGTCTCAGACGCCACCGAGGCGCAGTCGCTCTGGATCATCCCAGGCTAAAGCTAAATCTAGAACACCACAA---AGGCGAAGTCGCTCTGGTTCTTCTCTGCCTTCTAATCAGAAACCTAAAGCACCATCACAACAAAGTCGTTCCAGTTCATCTCCTCAACCTAAAGTGAACTCTGGAACACCACCAAGGCAG---GGGTCTGTAACAAGTCCCCAGGCAAATGAAAAATCTGCAACACCACAAAGACGGAGCCGTTCTGAATCATCACCTGACCTTGAGGTGAAATCTAGAACCCCTTCCAGACATAGCTGCTCAGGATCCTCTCCT---TCTAGAGTGAAATCTAGTATACCTCCAAGACGGAGCCGATCTGGGTCATCATCTCCACAACCCAAAGTGAAGGCG---------ATAACA---------TCACCAACCCAA---AGTCATTCTGGTTCCTCTTCTCCATGTCCTAGTAGAGTGACATCTAAAACACCTCCAAGGCAAAGCAGATCAGAGTCTCCCTGCTCCAAGGGGGAATCTAGATTGTTGCAAAGACACAGCCGTTCTAGGTCCTCCTCACCAGATACCAAAGTGAAACTGGGAACACCGCCAGGACAAAGTCACTCAGGGTCTACTTCGCCATGCCCCAAAGTCAAGCCCCAAAGTCCACCAGGGCACAGTCTTTCTGGATCAAAGTCACCATATTCCCAAGAGAAGTGTAAAGACTCAGCAGTGCAAAGTTGCTCTGGGTCTTCCTCCCTCTGTCCAGGAATAAAG---TCTAGTACACCACCAGGAGAGGGCTATTTCGGCTCCTCATCTCTGCAACAGAAAGGACAATCTCAAACTTCACCAGACCCCAGATCTGATACTTCAAGTCCAGAAATGAGACAGAAGCACTCTGAATTTCCATCTCTCCAGAGCAAATTTCAAACGCCTCCTAAAGGTGGCCAGTCCAGGTCTTCATCTCCAGTCACTGAGCTGGCACCCAGATCTCCAACAGGACAAGATAGAAGCGAATTG------TCATCAAGGCTGAAATCCAGAATGTCTCCTGAGCAGAGCAGGTCCCAGTCTGACTCTTCCCCATATCCTGCCACGGACTGTAAATCTCTTCTGGGGCAGAGT---AGATTGGAGCTT---TCTCCTGAATCAAAAGAGAGAACA---GGCTTGCTCCTTCAGGAGGAT------GTTACT------GCGTCATCTCCTAGATCAAGAGACACATTGAGTCCTCTTCCAGTGCAGGATAGGCCTGAGTCTTCACCAGTCCTCAAAGACACACCTAGAACCCCA---TCAAGGGAAAGAGCTGGT---GTTGGGTCATCTTCAGATATAAAAGACCAAAGTAGTGCATTAGCTAAGCCAAGCCAAGACGAGGAATTAATGGAGGTGGTAGATAAATCTGGAGAATCCTCAAACCAGGTTTTGCCCTATTTGCCTCCAAAACTTAAAGAAATAGCTGGAAATAATTTTGAATCATCTCCTGAAGTAGAAGAAAGGCCTGCTGTGTCTTTGACTCTTAACCAAAGCCAG---TCACAGGTTTCTTTAGAAGCA---GAAGTC---CCTGTAGTGGCCTCAACTTGGAGTGGGCCCCATTTTTCTCCAGAACATAAAGAACTATCTAACTCGGCTCCCAGGGAGAATAGCTTTGAATCACCTTTAGAATTTAGAAATTCCGGT---CTTATTGCA---GAAATAAATACTGGATTTTCTCCTGAGGTTAAAGAAGATTTGAATGGACCTTTTTCTAATCAGTTGGAGATGGATCCAACTCTAGACAGGAAAGAACAATCAACAAGGTCCTCCAGACGAAGCAGTTCTGAGTTATCCCCAGATGCAGTGGAAAAAGCAGGATTGTTTTCAAATCAGAGTGTCTCTTCACCGGTACTTGATGCTATA---CCCAGAACACCCTCGAGGGAAAGGAGTAGTTCTACATCT---CCTGAACTGAAAGACGGTTTACCCAGAACCCCCTCAAGGAGAAGCAGGTCTGGGTCTTCCCCAGGACTTAGAGATGGATCTGGGACTCCCTCAAGGCACAGCTTATTTGGGTCCTCTCCTGGAATGAAAGATATACCTAGAACACCATCCAGGGGGAGAAGTGAATGTGATTCTTCTCCAGAACCAAAAGCTTTGCCTCAGACTCCTAGGCCAAGGAGTCGTTCTCCATCATCACTGGAGCTCAACAACAAGTGTCTTACCCCCCAGAGAGAAAGAAGTGGGTCAGAATCATCAGTTGAACAGAAAGCTGTGGCTAGGACTCCTCTTGGGCAGAGAAGTCGATCTGGATCTTCTCAAGAACTTGATGGGAAACCC---AGTGCATCCCCTCAGGAAAGAAGTGAATCTGACTCATCTCCAGATTCTAAAGCTAAGACACGGATGCCACTTAGACAGAGGAGTTGCTCTGGATCGTCT---CCAGAGGTCGACAGCAAATCCCGAGCTTCTCCTCAGCATAGTAGATCAGGCTCATCCCCTGAAGTGAAAGACAAGCCAAGAGCTGTATCCAGGGCACAGAGTGGTTCTGATTCCTCTCCTGAACCCAAGGCTCCTGTCCCTCGGGCCATT---CCCAGACGAAGCAGATCAGGTTCATCAAGCAAGGGTAGAGGTCCTTCTCCTGAAGGAAGCAGCAGTTCTGAGTCCTCTCCAGAACACCCACCCAAATCTAGAACTGCTAGGAGAAGCTCTAGGTCATCACCAGAGCCC---AAGACCAAGTCTCGCACGTCACCTCGCCGTCGCAGCTCTCGATCATCTCCTGAGTTGACTAGGAAGGCCAGACTCTCCCGTAGAAGCCGCTCTGCGTCATCCTCACCAGAGACCCCCTCTAGAACTCCCCCAAGACGCCGAAGAAGTCCCTCGGTCTCTTCCCCAGAGCCAGCTGAAAAGTCAAGATCCTCACGCCGGCGTCGTTCGGCTTCATCTCCACGCACAAAAACAACTTCAAGGAGAGGTCGTTCTCCTTCACCAAAGCCTCGTGGGCTCCAGAGGTCTCGTTCCCGCTCAAGGAGGGAGAAGACAAGAACAACCCGACGTCGGGATAGGTCTGGATCTTCTCAGTCAACGTCTCGGAGAAGACAGCGGAGCCGGTCAAGGTCTCGGGTTACTCGTCGGCGGAGGGGAGGCTCTGGTTACCACTCAAGGTCTCCTGCTCGGCAAGAGAGTTCCCGAACCTCATCTCGACGCCGAAGAGGCCGCTCACGGACACCCCCGACCAGTCGGAAGCGTTCCCGCTCACGCACATCACCAGCCCCGTGGAAACGCTCCAGGTCTCGAGCCTCTCCGGCCACTCACCGGCGATCCAGGTCCAGAACACCTCTGGTTAGCCGACGTAGGTCCAGGTCTAGAACTTCCCCAGTCAGTCGGAGACGATCAAGGTCCAGGACATCAGTGACTCGACGAAGATCTCGATCAAGAGCATCCCCAGTGAGTCGAAGGCGATCCAGGTCCAGAACACCACCAGTAACCCGTCGTCGGTCAAGATCCAGAACGCCG---ACTCGCCGGCGTTCTCGCTCTAGAACACCCCCAGTGACTCGCAGAAGGTCCAGATCTAGGACTCCACCAGTAACCAGGAGGCGATCTCGAAGCAGAACCTCACCTATCACTCGCAGAAGATCAAGATCCAGAACGTCCCCAGTTACCCGTAGGCGGTCTCGATCTCGCACGTCTCCAGTAACACGAAGGAGGTCGCGCTCTCGTACCTCTCCAGTGACACGCCGCCGATCTAGGTCCCGGTCACCTCCAGCTATTCGGCGCCGCTCTAGGTCTCGAAGTCCACTGTTGCCACGCAAACGTTCTCGAAGTCGCTCACCACTTGCTATCCGCCGCCGTTCTAGGTCCCGTACTCCACGAACAACTCGGGGCAAACGGTCTTTGACAAGATCTCCTCCAGCTATCCGCAGGCGTTCTGCATCAGGAAGTAGTTCTGACCGTTCACGTTCAGCTACTCCTCCAGCAACAAGGAATCATTCTGGTTCTCGGACACCTCCAGTCGCACTCAGTAGCTCCAGAATGAGCTGCTTCAGTCGTCCTAGCATGTCACCAACTCCCCTCGACCGCTGTAGATCACCTGGAATGCTTGAACCCCTCGGCAGCTCTAGAACACCGATGTCTGTCCTGCAGCAAGCTGGTGGCTCCATGATGGATGGTCCAGGTCCCCGAATTCCTGATCACCCGAGAACATCT---GTGCCAGAAAATCATGCTCAGTCTAGAATTGCACTTGCCCTGACGGCCATTAGTCTTGGCACCGCTCGGCCTCCTCCATCTATGTCTGCTGCTGGCCTTGCTGCAAGAATGTCCCAGGTTCCAGCTCCAGTGCCTCTCATGAGTCTCAGAACAGCTCCAGCTGCCAGCCTTGCCAGTAGGATTCCTGCAGCCTCTGCAGCAGCCATGAACCTGGCCGGTGCCAGGACACCTGCTATCCCAACAGCAGTGAACCTGGCCGACTCAAGAACACCAGCTGCA---GCAGCAGCCATGAACTTGGCCAGTCCTAGAACAGCAGTGGCACCTTCAGCTGTGAACCTTGCTGACCCTCGCACTCCCACAGCCCCAGCTGTGAACCTAGCGGGAGCCAGAACCCCAGCTGCTTTGGCAGCTTTGAGTCTCACGGGCTCTGGGACACCCCAGACCGCTGGAAACTATCCCTCCAGTTCCCGAACACCCCAGGCTCCAGCCCCTGCAAACCTGGTG---GGTCCTAGATCTGCACATGCCACAGCT---GTGAATATTGCCAGCTCAAGAAACCCTCCAGCTTTGGCCCCTGCAAGCCTCACCAGTGCTAGAATGGCTCCAGCTTTGTCTGGTGCAAATCTTACCAGCCCCAGGGTGCCCCTCTCTGCCTACGAGCGTGTTAGTGGCAGAACCTCACCACCGCTTCTCGACCGAGCCAGGTCCAGAACCCCACCAGGAGGCCCAGGGTCTAGAACCCCACCATCTGCTCCGAGCCAGTCTAGAATGACTTCTGAGCGG------GCTTCCTCTCCTGCCTCTAGAACGGTCCAGACTCCA---TCACAGCCTGTTTTCCCTTCAGCTCAAGATCGGCCTAGGTCCCCTGTGCCATCTACTTTTTCTGATCAATCC---CGATCTTTGCTTGCCCAG---ACCACCGCTATAGCAGGGTCTCAGTCCCTTTCC---TCGGGGGCAGTGGCAAAGACCACATCCTCTGCTGGTGACCACAACAGCATGCTCTCTGGCCCTGTCCCTGGGGTGTCCCAACCT------------------GATGACGGGGAACCACCTGCCTCCACGGGGGCCCAGCAGCCTTCTGCGTTAGCCACCCTGCAGCCAGCAAAGGAGCGGCGGAGTTCTTCTTCCTCGTCATCTTCCAGTTCCTCTTCTTCATCGTCATCATCGTCGTCCTCTTCTTCCTCGTCCTCT---GGCTCCAGTTCTAGCGACTCGGAGGGCTCTAGCCTTCCCACTCAA---CCTGAGATAGCACTGAAGAGGGTCCCCAGCCCTGCTCCAGCCCCAAAGGAGGCTGTTCGAGAGGGACGTTCTCCGGAGCCTACCCCAGCCAAACGGAAGAGACGCTCTAGCAGCTCCAGTTCCAGTTCCAGCTCCTCCTCTTCCTCCTCCTCCTCTTCTTCTTCTTCCTCTTCTTCTTCCTCCTCCTCTTCTTCTTCCTCTTCCTCTTCTTCCTCTTCT---------------------ACTTCCTCCTCCCCCTCCCCTGCTAAGCCTGGCCCTCAGGCCTTGCCCAAACCTGCAAGTCCCAAGAAGCCACCCCCTGGCGAGCAGAGGTCCCGCAGCCCCCGGAAGCCAATAGATTCCCTCAGGGACTCGCGGTCCCTCAGCTACTCGCCTGCGGAGCGCCGCCGCCCC---TCACCCCAGCCCTCGCCACGGGAGCAGCAG---AGC------------AGCAGC---GAGCGCGGATCCCGGAGAGGCCAGCATGGGGATAGCCGCTCCCCAGGCCACAAGCGCAGGAGGGAGACGCCTAGCCCCCAC---CCCATGCGGCACCGCTCCTCCAGGTCTCCG---
>HLcamFer2
ATGTACAACGGGATCGGGCTGCCGACGCCCCGGGGCAGCGGCACCAACGGCTACGTCCAGCGCAACCTGTCCCTGGTGCGGGGCCGCCGGGGTGAGCGGCCTGACTACAAGGGAGAGGAGGAACTGCGGCGCCTGGAGGCTGCCCTGGTGAAGCGGCCTAATCCTGACATCCTGGACCACGAGCGCAAGCGGCGCGTGGAGCTGCGATGCCTCGAGCTGGAGGAGATGATGGAAGAGCAGGGGTACGAGGAACAGCAAATTCAGGAAAAAGTGGCGACCTTTCGACTCATGTTGCTGGAGAAGGATGTGAACCCTGGGGGCAAGGAGGAGACCCCAGGGCAGAGGCCATCGGTAACTGAGACTCACCAGTTGGCAGAATTGAATGAGAAGAAGAATGAGCGACTCCGGGCTGCCTTTGGCATCAGTGATTCCTATGTGGATGGCAGCTCCTTTGATCCTCAGCGTCGTGCTCGAGAAGCTAAACAACCAGCTCCTGAGCCTCCCAAACCGTACAGCCTTGTTCGGGAGTCTAGCAGTTCTCGCTCACCAACCCCAAAGCAAAAGAAGAAGAAAAAGAAGAAAGATAGAGGACGCAGGTCAGAGAGCAGCTCTCCTCGACGAGAGAGGAAGAAGAGCTCTAAGAAGAAGAAGCACAGGTCAGAATCTGAATCCAAGAAACGGAAGCATAGGTCTCCTACTCCAAAGAGCAAACGTAAATCTAAGGATAAGAAACGGAAGCGGTCTCGAAGTACAACACCAGCCCCCAAGAGCCGGCGGGCCCACCGTTCAACTTCTGCTGACTCTGCTTCCTCTTCCGATACTTCCCGCAGTCGGTCTCGAAGTGCTGCAGCTAAAACTCATACAGCTACCTTGACTGGGCGAAGTCCTTCCCCTGCTTCTGGGCGTCAAGGGGAGGGAGATGCCCCTTCCAGGGAACCAGGTACCACC---AACACAGGACAGCCTAGTAGCCCAGAGCCTTTTACAAAG---CCTAGCAGCCCTTATGAAGACAAAGATAAAGAC---AAGGAGAAATCTGCAGTTCGACCTAGTCCCTCTCCGGAAAGGAGCAGCACAGGGCCAGAACCATCTGTTCCCACTCCGCTCCTTGCTGAGCAACATGGCGGCTCCCCACAACCCCATGCAGCTATCCCCTTAAGTCAGGAGCCAGTGAACCCCCCATCTGAGGCTTCCCCTATTCAGGGACATTCACCACCTAAGTCTCCTGAGAAACTTCCCCAGTCTTCTTCA---GAGAGCTGCCCACCATCCCCTCAACCTACCAAAGTTTCTCGGCATGCCAGCTCTTCCCCTGAAAGCCCTAAACCCACACCAGCTCCAGGGTCCCGCCGAGAGATTTCTTCTTCTCCTGCATCCAAGAGTCGCTCACATGGCCGAACAAAACGGGATAAGTCACATTCTCATACTCCTTCTCGTAGGGTGGGAAGGTCCCGTAGCCCCACCACCACTAAGAGGGGG---AGATCTAGGTCTCGAACCCCTACTAAGAGAGGTCATTCTCGGTCCCGGTCCCCTCAGTGGCGTAGGTCCCGGTCTGCACAGAGGTGGGGACGATCTAGAAGTCCTCAGCGACGTGGCCGCTCTAGGTCTCCTCAGCGACCAGCCTGGTCCAGGAGCAGAAATACCCAGAGAAGAGGCAGGTCTAGATCAGCAAGGCGAGGGAGGTCACACTCT---AGATCCCCTGCCACTAGGGGTAGATCTCGGTCTAGAACACCAGCCCGGAGGGGCAGGTCTCGGTCTAGGACACCCGCTAGACGGAGATCACGATCTAGAACACCCACTAGGCGCAGGTCTCGGTCTAGAACACCAGCCCGGAGGGGCAGGTCTCGGTCTAGGACACCTGCTAGGCGCAGATCTAGGACCCGATCACCGGTACGACGGAGGTCTCGTAGTAGATCACCAGCCAGGAGAAGTGGCAGGTCTCGATCTAGAACCCCAGCCAGACGT---GGCAGGTCTCGGTCTAGAACCCCAGCCAGACGT---GGCAGGTCACGGTCTAGAACCCCGGCCAGACGAAGTGGTCGGTCACCATCTAGAACCCCAGCCAGGAGAGGGAGATCTCGATCTAGGACACCAGCAAGACGAGGACGATCCCGTAGTAGAAGTCTAGTTAGACGGGGAAGATCCCATTCTAGAACACCACAAAGAAGAGGCAGGTCTGGTTCATCATCGGAGCGGAAGAACAAATCTAGAACGTCACAGAGG---AGCAGGTCCAACTCAAGCCCAGAAATGAAAAAATCTCGAGTTTCTTCGAGGCGGAGCAGGTCTCTCTCTTCACCAAGGTCCAAACCAAAATCCCGCTTGTCTTTGAGGCGAAGTCTTTCAGGGTCCTCTCCACGCCCTAAACAAAAGTCTCAGACACCA---AGGCGCAGTCGCTCTGGGTCATCCCAGCCTAAAGCTAAATCTAGAACACCACTA---AGGCGAAGTCGCTCTGGTTCTTCTCCGCCTCCTAATCAGAAATCTAAAACACCATCAAGACAAAGTCATTCCAGTTCATCTCCTCATCCTAAAGTGAAATCTGGAACACCCCTGCAGCAA---GGGTCTGTAACAAGTCCTCAGGCAAATGAACAATCTTCAACACCACAAGGACGGAGCCGTTCTGAATCATCGCCTGACCCTGAGGTGAAGTCTAGGACCCCTTTGAGACATAGCTGCTCTGGGTCGTCTCCT------AGAGTGAAATCTAGCACACCTCTAAGACGGAGCAGATCTGGATCGTCATCTCCACAACCCAAAGTGAAGGCG---------AAAACA---------TCACCAATCCAA---AGCCAGTCTGGCTCCTCTTCACCAAGTCCTAGTAGAGTAACATCTAAAACACCTCCAAGGCAAAGCAGATCAGAGTCTCCCTGCTCCAAGGTGGAATCTAGATTGTTGCAAAGACACAGCCATTCTAGATCCTCCTCTCCAGATACCAAAGTGAAACCTGGAACACCACTAAGACAGAGTCACTCGGGGTCTACTTCTCCATGCCCCAAAGTGAAGCCCCAGACTCCACCAGGGCATAACCTTCCTGGGTCAAAGTCATTGTGTTCCCAAGAGAAGTCTGAAGATTCACCAGCACAAAGTTGCTCTGGATCCTTCTCCCTCTGTCCAGGAGTAAAG---TCTAGCACACCACCTGGAGAGAGCTATTTCAGTTCCTCATCTCTGCAACAGAAAGGACAATCTTCAACTTCACCGGACTCTAGATTGGGTATTTCAAGTCCAGAAATGAGACAGAGTCATTCTGAATCTCCATCTCTGCAGAGCAAATCTCAAACACCTCCTAAGGGTGGCCAGTCCAGGTCCTCATCTCCAATCACTGAGCTGGCACCCAGATCTCCAACAAGACAAGATAGAAGTGAATTGTCAGCAAGTCCTAGGCTGAAATCTGGAATGTCTCCTGAGCAGAGTAGGTCTCAGTCTGACTCTTCCCCATATCCTGCAATGGACTCTAAGTCTCTTCTGGGGCAGAGT---AGATTGGAGCCT---TCT---GAATCTAAAGAGAATGCT---GGCTTACTCCTTCAGGAAGAT------GTTACT------GCATCATCTCCAAGACCAAAAGACAAATTGAGTCCTCTTTTGGTGCAGGATAGGCCTGAGTCCTCACCAGTACTCAAAGACACCCCTAGAACACAA---TCAAGGGAAAGTGGTGGT---GTTGGGTCATCTCCAGATACAAGAGACCAAAGTAGTGCTTTAGCTAAGCCAAGCCAAGATGAGGAATTAATGGAGGTGGTAGAGAAATCTGAAGAATCATCAAATCAGGTCCTGCCCCATTTGTCTCCAGAACTTAAAGAAATGGCTAGAAGTAACTTTGAATCATCTCCTGAAATAGAAGAAAGGCCTGCTGTGTCTTTGACTCTTGACCAAAGCCAG---TCGCAGGTGGCTTTGGAA------GAAGTC---CCTGCAGTGGCCTCAACTTGGAGTGGGCCACATTTTTCTCCAGAACGTAAAGAACTGTCTAACTCCCCTCCCAGGGAGAATAGCTTTGGATCACCTTTAGAATTTAAAAACTCAGGT---CCTGTTGCA---GAAATGAATACTGGATTTTCTCCTGAGGTTAAAGAAGATTTGCATGGACCTTTTCCTAATCAGCTAGAGACAGAACCATCTCTAGACATGAAAGAACAATCAACAAGGTCCTCCAGACACAGCAGTTCTGAGTTATCCCCAGATGCAGTGGAAAAAGCAGGAATGTCCTCAAATCAAAGTGTTTCGTCGCCAGTGCTTGATGCTATA---CCCAGAACACCCTCAAGGGAAAGAAGTACTTCTGCATCTTCTCCTGAACTGAAAGATGGTTTACCCAGAACCCCCTCAAGGAGAAGCAGGTCTGGGTCTTCCCCAGGCCTTAGAGATGGGTCTGGGACTCCATCAAGGCACAGCTTATCTGGGTCCTCTCCTGGAATGAAAGATATACCTAGAACACCATCCAGGGGAAGAAGTGAATGTGATTCCTCTCCAGAACCAAAGGCTTTGCCTCAGACTCCTAGGCCAAGGAGTCGTTCTCCATCATCCCCAGAACTCAACAACAAGTGTCTTACCCCCCAGAGAGAAAGAAGTGGTTCAGAATCATCAGTTGAACAAAAGACTGTGGTTAGGACTCCTCTTGGGCAGAGACGTCTGTCTGGATCTTCTCAAGAACTTGATGGGAAACCC---AGTGCATCCCCTCAGGAGGGAAGTGAATCAGACTCTTCCCCGGATTCTAAAGCTAAGACACGAGTGCCACTTAGACAGAGGAGTCGCTCAGTATCATCT---CCAGAGGTTGACAGCAAATCCCGGCCTTCTCCTCAGCATAGTAGGTCTGGCTCATCCCCTGAAGTTAAAGATAAGCCAAGAGCAGCACCCAGGGCACAGAGTGGTTCTGATTCCTCTCCTGAACACAAGGTTCCTGCCCCTCGGGTCCTT---CCTAGACGAAGCAGATCTGGTTCATCAAGCAAAGGCAGAGGCCCTTCTCCTGAAGGAAGCAGCAGTTCTGAGTCCTCTCCAGAACACCTTCCCAAATCCAGAACTGCTAGAAGAAGCTCTAGGTTGTCACCAGAGCCC---AAGACCAAGTCTCGCACTCCACCTCGCCGTCGCAGCTCTCGATCATCTCCTGAGCTGACTAGGAAGACCAGACTCTCCCGTAGAAGCCGCTCTGCATCGTCCTCACCAGAGACTCGCTCTAGAACTCCCCCAAGACGCCGAAGGAGTCCTTCAGTTTCTTCCCCAGAGCCAGCGGAAAAGTCGAGATCCTCACGCCGGCGCCGTTCAGCTTCATCTCCACGCACAAAGACAACTTCAAGGAGAGGCCGTTCTCCTTCA---AAGCCTCGAGGGCTCCAGAGGTCCCGTTCCCGCTCAAGGAGGGAGAAAACCAGAACAACCCGACGTCGAGATAGGTCCGGATCTTCTCAGTCAACCTCTCGGAGAAGACAGCGGAGCCGGTCAAGGTCTCGGGTAACTCGGCGCCGTAGGGGAGGCTCTGGTTACCATTCAAGGTCTCCTGCCCGGCAGGAGAGTTCCCGAACCTCCTCTCGACGTCGAAGAGGCCGCTCTCGGACACCCCCAACCAGTCGGAAGCGGTCCCGCTCACGTACATCACCAGCCCCGTGGAAACGCTCCAGGTCTCGGGCCTCTCCAGCCACTCACCGGCGATCAAGGTCCAGAACACCTCTGGTCAGCCGACGTAGGTCCAGGTCTCGGACTTCACCAGTCAGTAGGAGACGATCAAGGTCCAGGACCTCAGTGACAAGAAGAAGATCTCGATCAAGAGCTTCCCCAGTGAGTCGAAGGCGATCCAGGTCCAGAACACCACCAGTAACACGCCGTCGTTCAAGGTCCAGAACACCG---ACTCGCCGGCGCTCCCGTTCTAGAACTCCACCAGTGACTCGGAGAAGGTCCAGATCTAGGACTCCACCAGTAACCAGGAGGCGATCTCGAAGCAGAACCTCTCCTATCACTCGCAGAAGATCGAGATCTAGAACGTCCCCAGTCACCCGCAGGAGATCAAGATCTCGCACATCTCCAGTAACTCGAAGGCGATCCCGCTCTCGAACCTCTCCAGTGACACGCCGCCGATCTAGGTCCCGAACACCTCCAGCTATTCGGCGCCGCTCTAGGTCTCGAACCCCACTGTTGCCACGCAAGCGTTCACGGAGTCGCTCTCCGCTTGCTATTCGCCGCCGTTCTAGATCCCGTACTCCGCGAACAACTCGGGGCAAACGGTCCTTAACAAGATCTCCTCCAGCTATCCGCAGGCGTTCTGCATCTGGAAGTAGTTCTGATCGCTCACGTTCTGCTACTCCTCCAGCAACAAGAAATCATTCTGGTTCTCGAACGCCCCCGGTAGCACTCAATAGCTCCAGAATGAGCTGCTTCAGTCGTCCTAGCATGTCACCAACTCCTCTCGACCGCTGTAGATCACCTGGAATGCTCGAACCCCTCGGCAACTCTAGAACACCCATGTCTGTCCTCCAGCAAGCTGGTGGTTCCATGATGGATGGTCCAGGTCCTCGCATTCCTGATCACCCAAGAACATCT---GTGCCAGAAAACCATGCTCAGTCTAGAATTGCACTTGCCCTGACGGCCATCAGTCTTGGCACTGCTCGACCTCCTCCGTCCATGTCTGCAGCTGGCCTTGCTGCAAGAATGTCCCAGGTTCCAGCTCCAGTGCCTCTCATGAGTCTCAGAACAGCCCCAGCTGCCAGCCTTGCCAGCAGGATTCCTGCAGCCTCTGCAGCAGCCATGAACCTGGCCAGTGCCAGAACACCTGCCATCCCAGCAGCAGTGAACCTGGCTGACTCAAGAACACCAGCTGCA---GCAGCAGCCATGAACTTGGCCAGCCCCAGAACAGCAGTGGCACCTTCGGCTGTCAACCTCGCTGACCCCCGTACCCCAACAGCCCCAGCTGTGAACCTAGCAGGAGCCAGAACCCCGGCTGCTTTGGCAGCTTTGAGTCTCACGGGCTCTGGCACACCCCCGACAGCTGCAAATTATCCGTCCAGCTCCAGAACACCCCAGGCTCCGGCCCCTGCAAACCTGGTG---GGTCCTAGATCTGCACATGCCACAGCACCTGTGAATATTGCCAGCTCCAGAACGCCTCCAGCATTGGCCCCTGCAAACCTCAGTAGTGCTAGAATGGCTCCAGCCTTGTCTGGTGCAAACCTCACCAGCCCCAGGGTGCCTCTCTCTGCCTATGAGCGCATTAGTGGCAGAACCTCACCACCGCTCCTGGACCGAGCCAGGTCTAGAACCCCACCAGGAGGCCCAGGCTCCAGAACTCCACCATCTGCCCCAAGCCAGTCTAGGATGACATCTGACCGG------GCTCCCTCCCCTGCTTCTAGAATGGCCCAGGCT------TCACAATCTGTTCTTCCTCCAGCTCAGGATCGGCCTAGGTCCCCTGTGCCATCTGCTTTTTCTGACCAATCC---CGATCTTTGCTTGCCCAG---ACCACCCCTGTAGCAGGGTCTCAGTCTCTTTCC---TCCGGGACGGTGGCAAAAACCACCTCCTCTGCTGGTGACCACAATGGCATGCTCTCTGGCCCTGTCCCTGGGGTGTCCCACCCA------------------GAGGGTGGGCAACCACCTGCCTCTACGGGGGCCCAGCAGCCTTCTGCAGTGGCTGCCCTGCAGCCAGCAAAGGAGCGGCGGAGTTCGTCATCATCCTCCTCCTCTAGCTCCTCCTCTTCGTCGTCGTCATCGTCTTCGTCATCCTCCTCTTCCTCT---GGCTCCAGTTCTAGCGACTCGGAGGGCTCTAGCCTTCCCACTCAA---CCTGAGGTAGCACTGAAGAGGGTCCCTAGCCCCGCCCCAGCCCCAAAGGAGGCTGTTCGAGAAGGACGTCCTCAGGAGCCAACTCCAGCCAAGCGGAAGAGGCGTTCTAGCAGCTCCAGTTCCAGTTCCTCCTCTTCTTCATCATCATCCTCTTCTTCCTCCTCTTCTTCCTCCTCTTCCTCCTCTTCTTCCTCCTCTTCCTCCTCCTCTTCCTCCTCT---------------------ACTTCTTCCTCCCCTTCCCCTGCTAAGCCTGGTCCTCAGGCCTTGCCCAAACCTGCAAGCCCCAAGAAGCCACCCCCTGGTGAGCGGAGGTCCCGCAGCCCCCGGAAGCCAATAGACTCTCTTCGGGACTCCCGGTCCCTCAGCTACTCACCTGCCGAGCGCCGCGGCTCC---TCACCCCAGCCCTCGCTACGAGACCAGCAG---AGC------------AACAGC---GAGCGGGGTTCCCGGAGAGGCCAGCGTGGGGACAGCCGCTCCCCAGGCCACAAGCGCAGGAGGGAGACACCTAGTCCCCGTGCATCTGCCCGGCACCGGTCCTCCAGGTCTCCG---
>HLturTru3
ATGTACAACGGGATCGGGCTGCCGACGCCCCGGGGCAGCGGCACCAACGGCTACGTCCAGCGCAACCTGTCCCTGGTGCGGGGCCGCCGCGGTGAGCGGCCTGACTACAAGGGAGAGGAGGAACTGCGGCGCCTGGAGGCTGCCCTGGTGAAGCGGCCTAATCCTGACATCCTGGACCACGAGCGCAAGCGGCGCGTGGAGCTGCGATGCCTCGAGCTGGAGGAGATGATGGAAGAGCAGGGGTACGAGGAACAGCAAATTCAGGAAAAAGTGGCGACCTTTCGACTCATGTTGCTGGAGAAGGATGTGAACCCTGGGGGCAAGGAGGAGACCCCAGGGCAGAGGCCAGCGGTAACTGAGACTCACCAGTTGGCAGAATTGAATGAGAAGAAGAACGAGAGACTCCGAGCTGCCTTTGGCATCAGTGATTCCTATGTGGATGGCAGCTCCTTTGATCCTCAGCGTCGTGCTCGGGAAGCTAAACAACCAGTTCCTGAGCCACCCAAACCTTACAGCCTTGTCCGGGAGTCTAGCAGTTCTCGCTCACCAACCCCAAAGCAAAAGAAGAAGAAAAAGAAGAAAGATAGAGGACGCAGGTCAGAGAGCAGCTCTCCTCGACGAGAGAGGAAGAAGAGCTCTAAGAAGAAGAAGCACAGGTCAGAATCTGAATCCAAGAAAAGGAAGCATAGGTCTCCTACTCCAAAGAGCAAACGTAAATCTAAGGACAAGAAGAGGAAGCGGTCTCGAAGTACAACACCAGCCCCCAAGAGCCGACGGGTGCACCGTTCAACTTCTGCAGACTCTGCTTCCTCTTCAGATACTTCCCGCAGTCGGTCTCGAAGTGCTGCAGCTAAAACCCATACAACTACCTTGACTGGGCGAAGTCCTTCCCCTGCTTCGGGGCGTCGAGGGGAGGGAGATGTACCATCCAGGGAACCAGGTATCACC---AACATAGGGCAGCCTAGTAGCCCGGAGCCTTCTACAAAGCAGCCTAGCAGCCCTTATGAAAACAAAGATAAAGACAAGAAGGAGAAATCTGCAGTTCAACCTAGCCCCTCTCCGGAAAGGAGCAGCACAGGGCCAGAACTACCTGCTCCCACTCTGCTCCTTGCTGAGCAATATGGCGGCTCCCCACAACCCCTTGCAACAACCCCCTTAAGTCAGGAGCCAGTGAATCCCCCTTCTGAGGCTTCTCCAGCCCAGGGCCATTCACCACCTAAGTCTCCTGAGAAACCTCCCCAATCTTCTTCA---GAGAGCTGCCCGCCCTCTCCTCAACCTACCAAAGTTTCTCGGCATGCCAGCTCTTCCCCTGAAAGTCCTAAACCTACACCAGCTCCTGGGTCCCGCCGAGATATTTCTTCTTCTCCTGCATCCAAGAGTCGCTCACATGGCCGAACAAAACGGGATAAGTCACATTCTCATACTCCTTCTCATAGAGTGGGGAGGTCCCGTAGTCCTACCACT---AAGAGGGGG---CGGTCTCGGTCTCGAACCCCTACCAAGAGAGGTCATTCTCGGTCCCGGTCACCTCAGTGGCGTAGGTCCCGGTCTGCACAGAGGTGGGGACGATCTAGGAGCCCCCAGCGACGTGGCCGCTCTAGGTCTCCTCAGCGACCAGGCTGGTCCAGGAGCAGAAATACACAGAGAAGAGGCAGGTCTAGGTCAGCAAGACGAGGCAGGTCACACTCT---AGATCCCCTGCAACTAGGGGCAGATCTCGTTCTAGAACACCCACCCGGAGGGGCAGATCTCGGTCTAGGACACCTGCCAGGCGGAGGTCACGATCTAGAACACCCACTAGGCGCAGGTCTCGGTCTAGAACACCAGCCCGGAGGGGCAGGTCTCGGTCTAGAACACCTGCTAGGCGCAGATCTAGGACCCGATCACCAGTACGACGGAGGTCTCGTAGTAGATCGGTAGCCAGGAGAAGTGGCAGGTCACGCTCTAGGACCCCAGCCAGGCGT---GGGCGGTCACGCTCCAGAACCCCAGCCAGGCGT---GGGCGGTCGCGCTCCAGAACCCCAGCTAGACGAAGTGGCCGGTCACGCTCTAGAACACCAACCAGGAGAGGGAGATCTCAGTCTAGGACACCAGCAAGACGAGGAAGATCCCGTAGTAGAAGTCTAGTTAGACGGGGAAGATCTCACTCTAGAACACCACAAAGAAGGGGCAGGTCTGGCTCCTCATCAGAGCGGAAGAACAAATCCAGAGCATCACAGAGAAGGAGCAGGTCCAACTCAAGCCCAGAAATGAAGAAATCTCGAGTTTCTTCGAGGCGGAGCAGGTCTCTCTCTTCACCAAGGTCCAAAGTAAAATCCCGCCTGTCTTTGAGGCGAAGCCTTTCAGGGTCCTCTCCACGCCCTAAACAAAAGTCTCAGACACCACCAAGGCGCAGTCGCTCCGGATCATCCCAACCTAAAGCTAAATCTAGAACACCACTA---AGGCGAAGTCGCTCTGGTTCTTCTCCGCCTCCTAATCAGAAATCTAAAACGCCATCAAGACAAAGTCATTCCAGTTCATCTCCTCAACCTAACGTGAAATCTGGAACGCCA---AGGCAA---GAGTCTGTAACAAGTCCCCAGGTAAATGAACAATCTGCAACACCACAAAGACAGAGCCGTTCTGAATCATCACCTGACCCTGAGGTGAAGTCTAGGACCCCTTCGAGACATAGCTGCTCTGGGTCTTCTCCT---TCTAGAGTGAAATCTAGCACACCTCCAAGACGGAGCCGATCTGGGTCATCATCTCCACAACCCAAAATGAAAGCA---------GTAACG---------TCACCAATCCAA---AGCCATTCTGGCTTCTCTTCTCCAAGTCCTAGTAGAGTGACATCTAAAACACCTTCAAGGCAAAGCAGATCAGAGTCTCCATGCTCCAAGACAGAATCTAGATCGTTGCAAAGACACAGCCATTCTAGATCCTCCTCTCCAGATACCAAAGTGAAACCTGGAACCCCACCAAGACAGAGTCACTCAGGGTCTACTTCGCCATGCCCCAAAGCAAAGCCCCAAACTCCACCAGGGCATAATCTTCCTGGATCAGTGTCACCATGTTCCCAAGAGAAGTCTAAAGATACATCAGCACAGAGTTGCTCTGGATCTTTCTCTCTGTGTCCAGGAGTAAAG---TCCTGCACACCACCC---------------------TCAGCTCTGCAACAGAAAGGACAATCTCCAGCTTCACCAGACTCCACATCTGGTACTTCAAGTCCAGAAATGAGACAGAGTCATTCTGAATCTCCATATCTGCAGACCAAATCTCAGACACCTCCTAAGGGTGGCCAGTCCAGGTCCTCATCTCCAATCACTGAGCTGGCACCCAGATCTCCAACAAGACAAGATAGAAGTGAATTGTCAGAAGGTCCTAGGCTGAAATCTGGAATGTCTCCTGAGCAGAGCGGGTCCCAGTCTGACTCTTCCCTATATCCTGCAGTGGACTCTAAATCTCTTCTGGGGCAGAGT---AGATTGGAGCCT---TCT---GAATCAAAAGAAAAAACG---AGCTTACTCCTTCAGGAGGAT------GTTACT------GCATCATCTCCAAGACCAAGAGACAAATTGAGTCCTCCTTCTGTGCAGGATAGGCCTGAGTCTTCACCAGTACTCAGAGACACCCCTAGAACTCCA---TCAAGGGAAAGAGGTGGT---GTTGAGTCATCTCCAGATACAAAAGACCGAAGTAGTGCATTAACTAAGCCAAGCCAAGATGAGGAATTAATGGAGGTGGTAGAGAAATCTGAAGAATCCTTAAACCAGGTCCTGCCCCATTTGTCTCCAGAACTTAAAGAAATGGCTGGAAGTAACTTTGAATCATCTCCTGAAATAGAAGAAAGATCTGCCATGTCTTTGACTCTTGACCAAAGCCAG---TTACAGGCTTCTTTGGAA------GAAGTC---CCTGCAGTGGCCTCAGCTTGGAGCGGGCCACACTTTTCTCCAGAACATAAAGAACTGTCTGACTCTCCTCCCAGAGAGAATAGCTTTGGATCACCTTTAGAATTTAGAAACTCTGGC---TCTCTTGCA---GAAATGAATACTGGATTTTCTCCTGAGGTTAAA---GATTTGAATGGACCTTTTCCTAATCAGCTGGAGACAGATCCATCTCTAGATGTGAAAGAACAATCAACAAGGTCCTCCAGACACAGCAGTTCTGAGTTATCCCCAGATGCGGTGGAAAAAGCAGGCATGTCTTCAAATCAGAGTGTCTCTTCGCCAGTACTTGATGCTATA---CCTAGAACACCCTCAAGGGAAAGAAGTAGTTCTGCATCTTCT---GAAATGAAGGATGGTTTACCCAGAACCCCCTCAAGGAGAAGCAGGTCTGGGTCTTCCCCAGGACTCAGAGATGGGTCTGGGACTCCCTCAAGGCACAGCCTATCTGGGTCGTCTCCTGGAATGAAAGATATACCTAGAACACCATCCAGGGGAAGGAGTGAATGTGATTCCTCTCCAGAAGCAAAAGCTTTGCCTCAGACTCCTAGGCCAAGGAGTCATTCTCCATCATCCCCAGAGCTCAACAATAAGTGTCTTACCCCCCAGAGAGAAAGAAGTGGGTCAGAGTCATCAGTTGAACAGAAGACTGTGACTAGTACTCCTCTCGGGCAGAGACGTCGGTCTGGATCTTCTCAAGAACTTGATGGGAAACCC---AGTTCATCGCCTCAGGAGAGAAGTGAGTCAGACTCTTCTCCAGATTCTAAAGCTAAGACACGAATGCCACTTAGACAAAGGAGTCACTCTGGATCATCT---CCAGAGGTCGACAGCAAATCCCGGCCTTCTCCTCGGCGTAGTAGGTCTGGCTCATCCCCTGAAGTTAAAGATAAGCCAAGAGCAGTACCCAGGGCACAGAGTGGTTCTGATTCCTCTCCTGAACCCAAGGCTCCTGTCCCTCGGGTCCTT---CCAAGACGAAGTAGATCAGGTTCATCAAGCAAAGGCAGAGGCCCTTCGCCTGAAGGAAGCAGCAGTTCTGAGTCCTCTCCAGAACACCCACCCAAATCCAGAACTACTAGAAGAAGTTCTAGGTCATCACCAGAGCCC---AAGACTAAGTCTCGTACTCCCCCTCGCCGTCGCAGCTCTCGATCATCTCCTGAGCTGACTAGGAAGGCCAGGCTCTCCCGTAGAAGCCGTTCTGCATCATCCTCACCAGAGACCCGCTCTAGAACTCCCCCAAGACGCAGAAGAAGTCCCTCAGTGTCTTCCCCAGAGCCAGCCGAAAAGTCAAGATCCTCACGCCGGCGGCGTTCAGCTTCATCTCCACGCGCTAAGACAACTTCAAGGAGAGGTCGTTCTCCTTCACCAAAGCCTCGTGGGCTGCAGAGGTCCCGTTCCCGCTCGAGGAGGGAGAAAACCAGAACAACCCGTCGTCGAGATAGGTCTGGATCTTCTCAGTCGACCTCTCGGAGAAGACAGCGGAGCCGGTCAAGGTCTCGGGTTACTCGGCGTCGCAGGGGAGGCTCCGGTTACCATTCAAGGTCTCCTGCCCGGCAGGAGAGTTCCAGAACCTCCTCTAGACGCCGAAGAGGCCGCTCTCGGACACCCCCAACCAGTCGGAAGCGTTCCCGCTCACGCACATCACCAGCCCCATGGAAACGCTCCAGGTCTCGGGCCTCTCCAGCCACTCACCGGCGATCTAGGTCCAGAACACCCCTGGTTAGCCGACGGAGGTCCAGGTCTCGAACTTCACCAGTCAGCCGGAGGCGATCAAGGTCCAGGACATCGGTGACTAGACGAAGATCTCGATCAAGAGCTTCCCCAGTGAGTCGAAGGCGATCTAGGTCCAGAACACCACCAGTAACCCGCCGTCGTTCAAGGTCCAGAACACCG---ACTCGCCGACGCTCCCGTTCTAGGACTCCACCAGTGACTCGGAGAAGGTCCAGATCTAGGACCCCACCAGTAACCAGAAGGCGATCTCGAAGCAGAACCTCCCCTATCACTCGCAGAAGATCAAGATCCAGAACATCCCCGGTCACCCGAAGGAGGTCAAGATCTCGCACATCTCCGGTAACTCGAAGGAGGTCTCGCTCTCGAACCTCTCCAGTGACACGCCGCCGATCTAGGTCCCGAACTCCTCTAGCTCTTCGGCGCCGCTCTAGGTCTCGAACCCCATTGTTAGCACGTAAGCGTTCTCGAAGTCGCTCACCACTTGCCATTCGCCGCCGTTCTAGGTCCCGTACTCCACGAACAACTCGGGGCAAACGGTCCTTAACAAGATCTCCTCCAGCTATTCGCAGGCGTTCTGCGTCCGGAAGCAGTTCTGATCGTTCACGTTCTGCTACTCCTCCAGCAACAAGAAATCATTCTGGTTCTCGGACACCTCCAGTAGCGCTCAATAGCTCCAGAATGAGCTGCTTCAGTCGTCCTAGCATGTCACCAACTCCTCTTGACCGCTGTAGATCACCTGGAATGCTTGAGCCCCTTGGCAGCTCTAGAACACCCATGTCTGTCCTGCAGCAAGCTGGTGGTTCCATGATGGATGGTCCAGGTCCCCGAATTCCTGATCACCCGAGAACGTCT---GTGCCAGAAAACCATGCTCAGTCTAGAATTGCACTTGCCCTGACGGCTATCAGTCTTGGCACCGCTCGGCCTCCTCCGTCCATGTCTGCAGCTGGCCTTGCTGCAAGAATGTCCCAGGTTCCAGCTCCAGTGCCTCTCATGAGTCTCAGAACAGCCCCAGCTGCCAGCCTTGCCAGCAGGATTCCTGCAGCCTCTGCAGCAGCCATGAACCTGGCCAGCGCCAGGGCACCTGCCATCCCAACAGCAGTAAACCTGGCTGACTCAAGAACGCCAGCTGCA---GCAGCAGCCATGAACTTGGCCAGCCCCAGAACAGCAGTGGCACCTTCGGCCGTGAACCTTGCTGACCCTCGTACCCCCACAGCACCAGCTGTGAACCTGGCAGGAGCCAGAACCCCAGCTGCTTTGGCAGCTTTGAGTCTCACGGGTTCTGGCACAGCCCCAACTGCTGCAAACTATCCGTCCAGCTCCAGAACACCGCAGGCTCCAGCCCCTGCAAACCTGGTG---GGTCCTAGATCTACACATGCCACAGCTCCTGTGAATATTGCCAGCTCAAGAACCCCTCCAGCCTTGGCCCCTGCAAATCTCACTAGTGCTAGAATGGCTCCAGCCTTGTCTGGTGCAAACCTCACCAGCCCTAGGGTTCCCCTCTCTGCCTATGAGCGCGTTAGTGGCAGAACCTCACCACCACTCCTTGACCGAGCCAGGTCCAGAACCCCACCAGGAGGCCCAGGCTCCAGAACCCCACCATCTGCCCCAAGCCAGTCTAGAATGACATCTGAGCGG------GCTCCCTCTCCTGCCTCTAGAATGGTACAGGCTTCC---TCACAGTCAGTTCTTCCTCCAGCTCAGGATCGGCCTAGGTCCCCTGTGCCATCTGCTTTTTCTGACCAGTCC---CGATCTTTGCTTGCCCAG---ACCACCCCTGTAGCAGGGTCTCAGTCCCTTTCC---TCTGGAACGGTGGCAAAGACCACATCCTCTGCTGGTGACCACGATGGCATGCTCTCTGGCCCCGTCCCTGGGGTGTTCCACCCA------------------GAGGGTGGGGAACCAACTGCCTCTATGGAGGCCCAGCAGCCTTCTGCTTTGGCTGCCCTGCAGCCAGCAAAGGAGCGGCGGAGTTCGTCCTCCTCGTCCTCCTCTAGCTCCTCCTCGTCATCGTCATCGTCATCGTCGTCGTCCTCCTCCTCCTCT---GGCTCCAGTTCTAGCGACTCGGAGGGCTCTAGCCTTCCCACTCAA---CCTGAGGTAGTACTGAAG------------------------------------------------------------------------------------------------------------------------------------------------------------------------------------------------------------------------------------------------------------------------------------------------------------------------------------------------------------------------------------------------------------------------------------------------------------------------------------------------------------------------------------------------------------------------------------------
>bosTau8
ATGTACAACGGGATCGGGCTGCCGACGCCCCGGGGCAGCGGCACCAACGGCTACGTCCAGCGCAACCTGTCCCTGGTGCGGGGCCGCCGGGGTGAGCGGCCTGACTACAAGGGAGAGGAGGAACTGCGGCGCCTGGAGGCTGCCCTGGTGAAGCGGCCTAATCCTGACATCCTGGACCACGAGCGCAAGCGGCGCGTGGAGCTGCGATGCCTCGAGCTGGAGGAGATGATGGAGGAGCAGGGGTACGAGGAACAGCAAATTCAGGAAAAAGTGGCGACCTTTCGACTCATGTTGCTGGAGAAGGATGTGAACCCTGGGGGGAAGGAGGAGAACCCAGGGCAGAGGCCAGCGGTAACTGAGACTCACCAGTTGGCAGAATTGAATGAGAAGAAGAATGAGCGACTCCGAGCTGCCTTTGGCATCAGTGATTCCTATGTGGATGGCAGCTCTTTTGATCCCCAGCGTCGTGCTCGAGAAGCTAAACAACCAGCTCCTGAGCCTCCCAAACCTTACAGCCTTGTCCGGGAGTCTAGCAGTTCTCGCTCACCAACGCCAAAGCAAAAGAAGAAGAAAAAGAAGAAAGATCGAGGACGCAGGTCAGAGAGCAGCTCTCCTCGACGAGAGAGGAAGAAGAGTTCTAAGAAGAAGAAGCACAGGTCAGAATCTGAATCCAAGAAAAGGAAGCATAGGTCTCCTACTCCAAAGAGCAAACGTAAATCTAAGGACAAGAAGCGGAAGCGATCTCGAAGTACAACTCCAGCCCCCAAGAGCCGACGGGCCCACCGTTCAACTTCTGCTGACTCTGCTTCTTCTTCAGATACTTCCCGCAGTCGGTCTCGAAGTGCTGCAGCTAAAACCCATACAACTGCCTTGACTGGACGAAGTCCTTCGCCTGCTTTGGGGCGTCGAGGGGAGGGAGATGTACCTCCCAGGGAACCAGGTACTACC---AACATAGGGCAGCCTAGTAGTCCGGAGCCTTCTACAAAGCAGCCTAGCAGTCCCTGTGAAGACAAAGACAAG------AAGGAGAAATCTGCAGTTCGACCTAGTCCCTCTCCGGAAAGGAGCAACACAGGGCCAGAACCACCGGCTCCCACTCTGCTCCTTGCTGAGCAACATGGCGGCTCCCCACAACCGCTTGCAACAACCCCCTTAAGTCAGGAGCCAGTGAACCCCCCTTCTGAGGCTTCTCCAGCCCAGGGTCATTCACCACCTAAGTCTCCTGAGAAACCTCCCCAATCTTCTTCA---GAGAGCTGCCCACCATCCCCTCAACCTACCAAAGTTTCTCGGCATGCCAGCTCTTCCCCTGAAAGCCCTAAACCGGCACCAGCTCCTGGGTCCCGCCGAGAG---AGTTCTTCTCCTGCATCCAAGAGTCGCTCTCATGGGCGAGCAAAACGGGCTAAGTCACATTCTCATACTCCTTCCCGTAGGGTGGGGAGGTCCCGTAGTCCTACCACCAATAAGAGGGGG---CGGTCTCGGTCTCGAACCCCTACCAAGAGAGGGCATTCTCGGTCCCGGTCACCTCAGTGGCGTAGATCACGTTCTGCACAGAGGTGGGGACGATCTAGAAGCCCCCAGCGACGTGGCCGCTCTAGGTCTCCTCAGCGGCCAGGCTGGTCCAGGAGCAGAAATGCACAGAGAAGAGGCAGGTCTAGATCAGCAAGACGAGGCAGGTCACACTCT---AGATCCCCTGCAACTAGGGGCAGATCTCGTTCTAGAACACCTGCCCGGAGAGGCAGGTCTCGGTCTAGAACACCTGCCAGGCGGAGGTCACGATCTAGAACACCCGCCAGGCGGAGGTCACGATCTAGAACACCCGCCCGGAGAGGCAGGTCTCGGTCTAGAACACCTGCTAGGCGCAGATCTAGGACCCGATCACCTGTACGACGGAGGTCTCGTAGTAGATCACCAGCCAGGAGAAGTGGCAGGTCACGTTCCAGAACCCCAGCCAGGCGT---GGGCGCTCACGCTCTAGAACACCAGCAAGACGAAGTGGCCGGTCACGCTCTAGAACGCCAGCTAGACGAAGTGGCCGGTCACGCTCTAGAACCCCAAACAGGAGAGGGAGATCACAGTCTAGGACACCAGCAAGACGGGGAAGATCCCATAGTAGAAGCCTAGTTAGACGGGGAAGATCTCACTCTAGAACACCACAAAGAAGGGGCAGGTCTGGCTCATCATCAGAGCGGAAGAACAAATCCCGCACATCACAGAGAAGGAGCAGGTCCAACTCAAGTCCAGAAATGAAGAAATCGCGGCTTTCTTCTAGGCGGAGCAGGTCTCTCTCTTCACCAAGGTCCAAAGCAAAATCCCGTTTGTCTGTGAGGCGAAGCCTTTCAGAGTCCTCTCCGTGCCCTAAACAAAAGTCTCAGACACCACCAAGGCGCAGTCGCTCTGGATCATCCCAACGCAAAGCTAAATCCAGAACGCCACTG---AGACGAAGTCGCTCTGGTTCTTCTCCGCCTGGTAATCAGAAATCTAAAACACCATCAAGGCAAAGTCATTCCAGTTCATCTCCTCAACCTAAAATGAAGTCTGGAACGCCACCAAGGCAA---GGGTCCGTAACAAGTCCCCAGATAAATGAAGAGTCTGCAACGCCACAGAGAGGGAGCCGTTCGGAATCATCACCTGACCCTGAGGTGAAGTCTAGGACCCCTTCGAGACATAGCTGCTCTGGGTCTTCTCCT---TCTAGGGTGAAATCTGGCACACCTCCAAGACGGAGCCGATCTGGGTCGTCATCTCCACAACCCAAAGTAAAGGCA---------GTAACA---------TCACCAGTCCAA---AGCCATTCTGGCTTCTCTTCTCCAAGTCCTAGTAGGATGACATCTAAAACACCTCCAAGGCAAAGCAGATCAGTGTCTCCATGCTCTAAGACAGAATCTAGGTTGTTGCAAAGACACAGCCATTCTAGATCTTCCTCTCCAGATACCAAAGTGAAACCTGGAACACCACCAAGACAAAGTCACTCAGGGTCTACTTCGCCGTGCCCCAAAGCAAAGCCCCAAACTCCACCAGGGCATAATCTT---GGATCAAAGTCCCCATGTTCCCAAGAGAAGTCTAAAGATTCACTAGCACAGAGTTGCTCTGAATCCTTCTCCCTCTGTCCAGGAGTCAAG---TCTAGCACACCACCC---------------------TCATTTCTGCAACAGAAAGGACAATCTCCAACTTCACCAGACTCCAGATCTGGTACTTCAAGCCCAGAAATGAGACCAAGTCATTCTGAGTCTCCATATCTGCAGAGCAAATCTCAAACACCTCCTAAGGGCAGCTGCTCTAGGTCCTCATCTCCAGTCGCTGAGCTGGCACCCAGATCTCCAACA---------AGAGGTGAATTGTCAGCAAGTCCTAGACTGAAATCCGAAATATCTCCAGAACAGAGCAGGTCCCAGTCTGACTCTTTCTCATATCCTGCCATAGACTCTAAATCTCTTCTGGGGCAGAGC---AGATTAGAGCCT---TCT---GAATCAAAAGAAAAAACT---GGCTTACTCCTGCAGGAGGAT------GTTAGT------GCATCACCTCCAAGACTAAGAGACAAATTGAGTCCTCCTCCAGTGCAGAATAGGCCTGAGTCCTCACCAATACTCAGAGATACCCCTAGAACTCCA---TCAAGGGAAAGAGGTGGTGGTGTTAGGTTATCTCCAGATACAAAAGACCAAAGTTCTGCATTAGCTAAGCCAAGCCAAGATGAAGAATTAATGGAGGTAGTAGAGAAATCTGAAGAATCATCAAACCAAGTTCTGCCGCATTTGTCTCCAGAACGTAAAGAAACTGCTGGAAGTAATGTTGAATCATCTCCAGAAATAGAA---AGGCCTGCTGTACCTTTGACTCTTGACCAAAGCCAG---TTGCAGGCTTCTTCGGAA------GAAGTC---CCTGCAATGGCCTCAGCTTGGAGCGGGCCACACTTTTCTCCAGAACATAAAGAACTGTCAAACTCTCCTCCCAGGGAGAATAGCTTTGGATCACCTTTAGAATTTAGAAACTCAGGAGGCCCTGTTGCA---GAAATGAATACTGGATTTTCTCCTGAGGGTAAA---GATTTGAATGGACCTTTTCCTAATCAGCTAGAGACAGATCCATCTCTAGATGTGAAAGAACAATCAACAAGGTCCTCCAGACACAGCAGCTCTGAGTTATCCCCAGATGTGGTGGAAAAAGCAGGAATGTCTTCAAACCAGAGTGTGTCTTCACCAGTACTTGATGCTATA---CCCAGAACACCTTCAAGGGAAAGAAGTAGTTCTGCATCTTCTCCTGAACTGAAAGATGGCTTACCCAGAACTCCCTCAAGGAGAAGCAGGTCTGGGTCTTCCCCAGGACTTAGAGATGGATCTGGGACTCCTTCCAGGCACAGCCTATCTGGGTCGTCTCCCGGAATGAAAGATATACCTAGAACACCATCCAGGGGGAGAAGTGAATGTGATTCCTCTCCAGAACCAAAAGCTTTGCCTCAGACTCCTAGGCCAAGGAGTCGTTCTCCATCTTCCCCGGAGCTCAACAATAAGTGTCTTACCCCTCAGAGAGAGAGAAGTGGGTCAGAGTCATCAGTTGAACAGAAGACTGTGGCTAGGACACCTCTTGGGCAGAGACGTCGGTCTGGATCTTCTCAGGAACTCGATGGGAAACCC---AGTGCATCCCCTCAGGAGAGAAGTGAGTCAGACTCTTCTCCAGATTCTAAAGCTAAGATACGAATGCCACTCAGGCAGAGGAGTCACTCTGGATCCTCT---CCGGAGGTGGACAGCAAATCCCGGCCTTCTCCTCGGCGTAGCAGGTCTGGCTCATCCCCTGAGGTTAAAGAGAAGCCAAGAGCAGCACCCAGGGCACAGAGTGGTTCTGATTCCTCTCCTGAACCCAAGGCTCCTGCCCCTCGAGTCCTT---CCAAGACGAAGCAGATCAGGTTCATCAAGCAAAGGCAGAGGCCCTTCTCCTGAAGGAAGCAGCAGTTCCGAGTCCTCTCCAGAACACCCTCCCAAATCCAGAACTGCTAGAAGAAGCTCTCGGTCATCACCAGAGCCC---AAGACTAAGTCTCGTACTCCGCCGCGGCGTCGCAGCTCCCGGTCATCTCCTGAGCTGACTAGGAAGGCCCGGCTCTCCCGTAGGAGCCGTTCTGCGTCATCCTCACCAGAGACCCGCTCTAGAACTCCCCCAAGACGCCGAAGAAGTCCCTCAGTGTCTTCCCCAGAGCCGGCTGAAAAGTCAAGATCCTCACGCCGGCGGCGTTCAGCATCCTCTCCACGCACTAAGACAACTTCAAGGAGAGGCCGTTCTCCTTCACCAAAGCCTCGTGGGCTCCAGAGGTCCCGTTCCCGCTCGAGGAGGGAGAAAACCAGGGCCACTCGACGTCGGGATAGGTCTGGATCTTCTCAGTCAACCTCTCGGAGAAGACAGAGGAGCCGGTCGAGGTCTCGGGTTACTCGCCGTCGGAGGGGAGGCTCTGGTTACCATTCAAGATCTCCTGCTCGGCAGGAGAGTTCCAGAACCTCCTCTCGACGTCGCAGAGGTCGCTCTCGGACACCCCCAACCAGTCGGAAGCGTTCCCGCTCACGCACATCACCAGCACCGTGGAAACGCTCCAGGTCTCGGGCTTCTCCAGCTACCCACCGGCGATCCAGGTCCAGAACACCCCTGGTTAGCCGAAGGAGGTCCAGGTCTCGAACCTCACCAGTCAGTCGGAGACGATCCAGGTCCCGGACATCAGTGACTAGACGAAGATCCCGATCAAGAGCTTCGCCCGTGAGTCGAAGGCGATCTAGGTCCAGAACACCACCAGTAACCCGCCGACGTTCAAGGTCGAGAACACCG---ACCCGCCGGCGTTCCCGTTCTAGAACGCCACCAGTGACTCGAAGAAGGTCCAGATCTAGGACTCCACCAGTAACCAGAAGGCGATCTCGAAGCCGAACCTCCCCTATCGCTCGCAGAAGATCGAGATCCAGAACATCCCCAGTCACCCGAAGGAGATCACGATCTCGCACTTCTCCAGTAACTCGAAGGAGGTCTCGCTCGCGAACCTCTCCAGTGACACGCCGCCGATCGAGGTCCCGAACTCCTCCAGCTATTCGGCGCCGCTCCAGGTCTCGAACCCCATTGCTGCCACGAAAGCGCTCTCGAAGTCGCTCGCCACTTGCTATTCGCCGCCGTTCCCGATCCCGTACTCCACGAACAACTCGGGGCAAACGGTCCTTAACAAGATCTCCTCCGGCCATCCGCAGGCGTTCTGCCTCTGGAAGCAGTTCCGATCGATCACGTTCTGCTACTCCTCCAGCAACAAGAAACCATTCTGGTTCTCGGACACCTCCTGTAGCTCTCAATAGCTCCAGAATGGGCTGCTTCAGCCGTCCTAGCATGTCACCAACTCCTCTTGACCGCTGTAGGTCACCCGGAGTGCTTGAGCCCCTCGGCAGCTCCAGAACACCCATGTCTGTCCTGCAGCAAGCTGGCGGTTCCATGATGGATGGTCCAGGTCCCCGAATTCCTGATCACCCGAGAGCATCT---GTACCTGAAAACCATGCTCAGTCAAGAATTGCACTTGCCCTGACGGCCATCAGCCTTGGCACTGCTCGGCCGCCTCCGTCCATGTCTGCCGCTGGCCTTGCTGCGAGAATGTCCCAGGTTCCAGCTCCAGTGCCTCTCATGAGTCTCCGAACGGCCCCTGCAGCCAGTCTTGCCAGCAGGATCCCTGCAGCCTCTGCAGCAGCCATGAACCTGGCCAGCGCCAGGACACCTGCCCTCCCCTCAGCAGTCAACTTGGCTGACTCCAGAACACCAGCTGCA---GCAGCAGCCATGAACTTGGCCAGCCCCAGAACAGCGGTGGCACCTTCGGCCGTGAACCTCGCTGACCCTCGTACTCCCACAGCCCCAGCTGTGAATCTAGCAGGAGCCAGAACCCCTGCTGCTTTGGCAGCTCTGAGTCTCACGGGTTCTGGCACAGCTCCAACTGCTGCAAACTATCCGTCCAGCTCCAGAGCACCCCAGGCTCCAGCCCCTGCAAACCTGGTG---GGTCCTAGGTCTGCACATGCCACAGCACCTGTGAATATCGCCAGCTCAAGAACCCCTCCAGCCTTGGCCCCTGCAAACCTCACTAGTGCTAGAATGGCTCCAGCCTTGTCTGGTGCAAACCTCACCAGCCCCAGGGTGCCCCTCTCTGCCTATGAGCGTGTTAGTGGGAGAACCTCACCACCACTCCTTGACCGAGCCAGGTCCAGAACCCCACCAGGGGGCCCAGGCTCCAGAACCCCGCCATCTGCCCCAAGCCAGTCTAGAGTGACCTCTGAGAGG------GCTCTGTCTCCTGCTTCTAGAATGGTCCAGGCTCCC---TCACAGTCTGCTCTTCCTCCAGCTCAAGATCGGCCTAGGTCCCCTGTGCCATCTGCTTTTTCTGACCAATCT---CGATCTTTGCTTGCCCAG---ACCACCCCTGTAGCAGGGTCGCAGTCCCTTTCC---TCTGGGACGGTGGCAAAGACCACGTCCTCTGCTGGTGACCACAATGGCATGCTCTCTGGCCCTGTCCCCGGGGTGTCCCACCCA------------------GAGGGTGGGGAACCACCCGCCTGTGCGGGGGCCCAGCAGCCTTCCACACTGGCTGCCCTGCAGCCAGCCAAGGAGCGGCGGAGTTCCTCGTCCTCCTCGTCCTCCAGCTCCTCTTCCTCCTCGTCGTCGTCCTCGTCGTCCTCGTCCTCCTCCTCT---GGCTCCAGCTCTAGTGACTCGGAGGGCTCTAGCCTTCCTGCGCAA---CCTGAGGTAGCACTGAAGAGGGTCCCCAGCCCTGCCCCAGCCCCCAAGGAGGCTGTTCGAGAGGGCCGTCCTCAGGAGCCAGCCCCAGCCAAGCGGAAGAGGCGTTCTAGCAGCTCCAGTTCCAGCTCCTCCTCCTCCTCTTCATCATCCTCCTCCTCTTCCTCCTCCTCTTCTTCCTCCTCCTCCTCCTCTTCCTCATCCTCTTCTTCCTCCTCT------------------------ACTTCTTCCTCTCCCTCCCCTGCTAAGCCTGGCCCTCAGGCCTTGCCCAAACCTGCAAGCCCCAAGAAGCCACCCCCTGGCGAGCGGAGGTCCCGCAGCCCCCGGAAGCCAATAGACTCCCTCCGGGATTCCCGGTCCCTCAGCTATTCGCCTGCTGAGCGCCGCCGCCCC---TCACCCCAGCCCTCGCCGCGGGACCAGCAG---AGC------------AGCAGT---GAGCGGGGTTCCCGGAGAAGCCAGCGTGGGGACAGCCGCTCCCCAGGTCACAAGCGCAGAAAGGAGACGCCCAGCCCCCGC---CCTGTGCGGCACCGCTCCTCAAGGTCTCCG---
>musFur1
ATGTACAACGGGATCGGGCTGCCGACGCCCCGGGGCAGCGGCACCAACGGCTACGTCCAGCGCAACCTGTCCCTGGTGCGGGGCCGCCGGGGTGAGCGGCCTGACTACAAGGGAGAGGAGGAACTGCGGCGCCTGGAGGCTGCCCTGGTGAAGCGGCCTAATCCTGACATCCTGGACCACGAGCGCAAGCGGCGCGTGGAGCTGCGATGCCTCGAGCTGGAGGAGATGATGGAAGAGCAGGGGTACGAGGAACAGCAAATTCAGGAAAAAGTGGCTACTTTTCGACTCATGTTGCTGGAGAAGGATGTGAACCCTGGGGGCAAGGAAGAGACCCCAGGACAGCGGCCAGCGGTAACTGAGACTCACCAGTTGGCCGAACTGAATGAAAAGAAAAATGAGCGACTCCGTGCTGCCTTTGGCATCAGTGATTCCTATGTGGATGGCAGCTCTTTTGATCCTCAGCGTCGTGCTCGAGAAGCTAAACAACCAGCTCCAGAGCCTCCTAAACCTTACAGCCTTGTCCGGGAGTCCAGCAGTTCCCGCTCACCAACCCCAAAGCAAAAGAAGAAAAAAAAGAAGAAAGATAGAGGACGCAGGTCAGAGAGCAGCTCTCCTCGACGGGAGAGGAAGAAGAGCTCTAAGAAGAAGAAGCACAGGTCAGAGTCTGAATCCAAAAAACGGAAGCATAGGTCTCCCACTCCAAAGAGCAAACGTAAATCTAAGGACAAGAAGAGGAAGCGGTCTCGAAGTACAACACCAGCCCCCAAGAGCCGCCGGGCCCACCGTTCAACATCTGCTGACTCTGCTTCCTCTTCTGATACTTCCCGCAGTCGGTCTCGAAGTGCAGCAGCAAAAACCCATACAACTGCCTTGACTGGGCGAAGTCCTTCCCCCGTTTCAGGGCGGCGAGGGGAGGGAGATGCACCTTCTAAGGAACCAGGTACCACC---AACACAGGGCAGCCTGGCAGCCCGGAGCCCTCTACAAAGCAGCCTAGCAGTCCGCATGAAGACAAAGAC---------AAGGAGAAATCTGCAGTTCGACTTAGCCCCTCTCCGGAAAGGAGCAGCACAGGCCCAGAACCACCTGCTCCCACTCTGCTCCTTGCTGAGCAACATGGCGGCTCCCCACAACCCCTTGAAACAACCACCTTAAGTCAGGAGCCAGTGAACCCCCCATCTGAGGCTTCCCCACCCAGGGGCCGTTCACTACCTAAGTCTCCTGAGAAACCAGCCCAGTCTTCTTCA---GAGAGCTGTCCACCATCCCCTCAACCTACCAAAGTTTCTCGACATGCGAGCTCTTCCCCTGAAAGTCCTAAACCTGCACCAGCTCCTGGGTCCCGCCGAGAGATTTCTTCTTCTCCCGCATCCAAGAGTCGCTCACATGGCCGGGCAAAGCGGGATAAATCACATTCTCATACTCCTTCTCGAAGGGTGGCAAGGTCCCGTAGCCCTACCACTACTAAGAGGGGA---CGCTCTCGGTCTCGAACCCCTACCAAGAGAGGTCATTCTCGGTCCCGATCCCCTCAGTGGCGTAGGTCCCGGTCTGCACAGAGGTGGGGACGATCCAGAAGCCCCCAGCGACGTGGGCGCTCTAGGTCTCCTCAGCGACTAGGCTGGTCTAGAAGCAGAAATACCCAGAGAAGAGGCAGGTCTAGATCAGCAAGGCGAGGCAGGTCACACTCT---AGATCCCCAGCCACTAGGGGCAGATCTCGTTCTAGAACGCCAGCCCGTCGGGCCAGGTCTCGTTCTAGAACACCTGCCAGGCGGAGATCGCGATCCAGAACACCCGTCAGGCGTAGGTCTCGCTCTAGAACACCAGCCCGTCGGGGTAGGTCTCGCTCTAGAACACCTGCTAGGCGCAGATCTAGGACCCGATCACCAGTACGACGGAGGTCTCGTAGCAGATCACCAGCCAGGAGAAGTGCCAGGTCACGTTCTAGAACCCCAGCAAGACGT---GGGCGGTCACGCTCTAGAACCCCAGCCAGAAGA---GGGAGATCGCGGTCTAGAACACCTGCAAGACGA---GGTCGGTCTCGGTCTAGGACACCGGCAAGACGAGGACGGTCTCGGTCTAGGACACCTGCAAGACGA---AGATCTCGTAGTAGAAGTGTGGTTAGACGGGGAAGATCTCACTCTAGAACGCCACAAAGAAGAGGCAGATCTGGTTCATCTTCAGAGCGGAAGAACAAATCCAGAACGTCACAGAGAAGGAGCAGGTCTAACTCAAGCCCTGAAATGAAAAAATCTCGCATTTCTTCAAGGCGGAGTAGGTCTCTCTCTTCACCACGGTCCAAAGCAAAATCTCGCTTGTCTTTGAGGCGAAGCCTTTCAGGGTCCTCTCCATGTCCTAAACAGAAGTCTCAGACACCACCAAGGCGCAGTCGCTCTGGATCATCCCAACCAAAAGCTAAATCTAGAACGCCACCA---AGGCGAAGTCGTTCTGGTTCTTCTCCTCCTTCTAATCAGAAATCTAAAACACCATCAAGACAAAGTTGTTCCAGTTCATCTCCTCAACCTAAAGTAAAGTCTGGAACACCACCAAGGCAA---GGGTCTGTAACAAGTCCCCAGGCAAATGAACAATCTGTAACACCACAAATACAGAGCCGTTCAGAATCATCACCTGACCCTGAGGTGAAATCTGCAACCCCTTCAAGACTTAGCTGTTCTGGGTCCTCTCCT---CCTAGAGTGAAATCTAGCACATCTCCAAGACGGAGCCGATCTGGGTCATCATCTCCACAACCCAAAGTGAAGGCA---------GTCGTG---------TCACCTGTACTA---AGCCATTCTGGCTCCTCTTCTCCAAGTCCTAGCAGGGTGACATCTAAAACACCTCCAAGGCAAAGCAGATCAGAGTCTCCTTGCTCCAAGGTGGAAGCTAGATTGTTGGAAAGACACAGCCGTTCTAGGTCCTCCTCACCAGATACCAAAGTGAAACCTGGAACGCCACCAAGACAAAGTCACTCAGGGTCTACTTCGCCATACCCTAAGGCCAAGCCCCAAACTCCATCGGGGCACAATATTTGTGGATCAAAGTCCCCATGTTCCCAAGAGAAATTGAAAGACTTAACAGCACAAAGT---TCTGGATCCTTCTCTCTGTGTCCAGGAGTAAAG---GCTAACACACCACCAGGAGAGCTGTATTTTGCTGCTGCCTCTTTGCAACAGAAAGGACAATCTCAAACTTCACCAGACCCTAGGTCTGATACTTCAAGTCGCGAAATGAAACAGAGTCACTCTGAGTTTCCATCTGTGCAGAGCAAATCTCAGACACCTCTTAAAGGTGGCCGGTCCAGGTCCTCATCTCCAGTCACTGAGCCGGCCCCCAGATCTCCGGCAAAACAAGAAGGAAGTGAATTGTCA---AGTCCTAGGCTAAAATCTGGAATGTCTCCTGAGCAGAGCAAGTCAGAGTCTGACTCTTCCCCATATCCTGCAGTGGACTCTAAATCTCTTGTGGGGCAGAGT---AGATTGGAGCCT---TCT---GAATCGAAAGAGAAAACA---GTCTTACTCCTTCAGGAGGAG------ATGACT------GCGTCCTCTCCTAGACCAAGAGACAAATCGAGTCCTCTTCCAGTGCAGGACAAGCCTGATTCCTCACCAGTACTCAGAGAGATGCCTAAAACCCCA---TCAAGGGAAAGAGGTGGTGGTGTTGGATCATCTCCAGATCCAAAAGACCAA---AGTGTGTTAGCTAAGCCAGGCCAAGATGAAGAGTTAATGGAGGTGGTAGAGAAATCGGAAGAATCCTCAAAGCAGGTCCTCTTCCATCTGTCTCCAGAACTTAAAGAAGTGGCTGGCAGTAACTTTGAATCGTCTCCTGAAATAGAAGAAAGACCCACTATGTCGCTGACTCTTGACCAAAGCCAG---TCGCAGACTTCCTTGGAAGTA---GAAGGC---CCTGTAGTGCCCTCAACTTGGAGTGGGCCACATTTTTCTCCAGAACATAAAGAACTGTCTAACTCTCCCCCAAGGGAGAATAGTTCTGGATCACCTTTAGAATTTAGAAACTCGGGT---GCTGTTGCA---GAAATGAATACTGGGTTTTCTCCTGAAGTCAAAGAAGATTTGAATGGATCTTTTCCTAATCAACTGGAGACCGATCCATTTGTAGACCTTAAAGAACAATCTACAAGGTCTTCTAGACGCAGCAGTTCTGAGTTATCCCCTGATGCAGTGGAAAAAGCGGGAATGTCTTCGAATCAGAGTGTTTCCTCACCAGTACTTGATGCAGTA---CCCAGAACACCATCTCGGGAAAGAAGTAGCTCTGCCTCT---CCTGAGCTGAAAGATGGCTTACCCAGAACCCCTTCACGGAGAAGCAGGTCTGGGTCTTCTCCAGGACTTAGAGATGGGTCTGGGACTCCCTCAAGACATAGCTTGTCTGGGTCCTCTCCTGGAATGAAAGATATACCTAGAACACCATCCAGGGGGAGAAGCGAATGTGATTCTTCTCCAGAACCAAAAGCTTTGCCTCAGACTCCTAGACCAAGAAGTCGTTCACCATCGTCCCCAGAGCTCAACAACAAGTGTCTCACCCCCCAGAGAGAGAGAAGTGGATCAGAATCCTCAGTTGAACAGAAGACTGTAGCTAGGACTCCGCTTGGTCAGAGAAGTCGATCTGGATCTTCTCAAGAACTTGATGGGAAACCA---GGTGCATCCCCTCAAGAAAGAAGTGAGTCAGACTCCTCTCCAGATTCTAAAGCTAAGATACGAGTGCCTCTCAGAGAGAGGAGTCGCTCTGGATCATCT---CCAGAAGTTGAGAGCAAATCGCGACCTTCTCCTCGGCGTAGTAGATCTGGTTCATCTCCTGAAGTTAAAGATAAGCCAAGAGCAGCACCCAGGGCACAGAGTGGTTCTGATTCCTCTCCTGAACCCAAGGCTCCTGCTCTTCGGGCTCTT---CCCAGACGAAGCAGATCGGGTTCATCAAGCAAAGGCAGAGGCCCTTCTCCTGAAGGAAGCAGCAGTTCAGAGTCATCTCCAGAACACCCACCCAAATCCAGAACTGCTAGAAGAAGCTCTAGGTCCTCCCCAGAACCC---AAGACCAAGTCCCGTACTCCACCTCGCCGTCGCAGCTCTCGATCATCTCCTGAGCTGACCAGGAAGGCCAGACTTTCTCGTAGAAGCCGCTCTGCGTCGTCCTCACCAGAGACCCGTTCTAGAACTCCCCCAAGACGCCGAAGAAGTCCTTCAGTGTCTTCCCCAGAGCCAGCTGAAAAGTCGAGATCCTCACGCCGCCGGCGCTCAGCTTCATCCCCACGTGCTAAGACAACCTCACGGAGAGGCCGTTCTCCTTCGCCCAAGCCTCGTGGGCTCCAGAGATCCCGTTCCCGCTCAAGGAGGGAGAAAACCAGAACGACTCGACGTCGAGATAGATCTGGATCTTCTCAGTCAACCTCTCGGAGAAGACAGCGGAGCCGGTCAAGGTCTCGGGTCACTCGTCGGAGGAGGGGAGGCTCTGGTTACCACTCAAGGTCTCCTGCCCGGCAGGAGAGTTCCCGAACTTCTTCCCGACGCCGAAGAGGCCGTTCTCGGACACCCCCAACCAGTCGGAAGCGGTCCCGCTCACGCACTTCACCAGCCCCATGGAAACGTTCAAGATCTCGGGCCTCTCCTGCCACTCACCGGCGATCCCGCTCCAGAACACCTCTGGTCAGCCGCCGTCGGTCCAGGTCTCGAACCTCACCAGTCAGTAGGAGACGATCAAGGTCCAGGACATCAGTGACTCGACGAAGATCTCGATCCAGAGCATCCCCAGTGAGTCGAAGACGATCCAGGTCTAGAACGCCACCCGTAACCCGCCGTCGTTCGAGGTCCAGAACACCG---ACACGCCGGCGCTCCCGTTCTAGAACTCCACCAGTGACCCGAAGAAGGTCTAGATCTAGGACTCCACCAGTAACCAGGAGGCGATCACGAAGCAGAACATCT---ATTACTCGCAGAAGGTCGAGATCCAGAACATCCCCAGTTACTCGTAGGAGATCTAGATCTCGCACGTCTCCAGTAAATCGCAGGAGGTCCCGCTCTCGAACCTCTCCAGTGACACGCCGCCGATCTCGATCCCGAACGCCTCCAGCTATTCGGCGCCGCTCTAGGTCTCGGACCCCACTGTTGCCACGCAAACGTTCTCGAAGTCGCTCTCCACTTGCCATTCACCGCCGTTCTAGGTCCCGTACTCCACGAACAACTCGGGGCAAACGGTCCTTAACAAGATCTCCTCCTGCCATCCGAAGGCGTTCTGCATCTGGAAGTAGTTCTGACCGTTCACGTTCTGCTAGTCCTCCAGCAACAAGGAATCATTCTGGTTCTCGGACACCTCCAGTAGCACTCAATAGCTCCAGAATGAGCTGCTTTAGTCGTCCTAGCATGTCACCAACACCTCTGGACCGCTGTCGATCACCTGGAATGCTTGAACCACTTGGCAGCTCTAGAACACCCATGTCTGTCCTGCAGCAGCCTGGTGGCTCTATGATGGATGGTCCAGGTCCCCGAATTCCTGATCACCCAAGAACATCT---GTGCCAGAGAATCATGCACAGTCAAGAATTGCACTTGCCCTGACAGCCATCAGTCTTGGCACTGCTCGGCCGCCTCCATCCATGTCTGCTGCTGGCCTTGCTGCAAGAATGTCCCAGGTTCCAGCTCCAGTGCCTCTTATGAGTCTCAGAACGGCCCCAGCTGCTAGCCTTGCCAGTAGGATTCCTGCAGCCTCTGCAGCAGCCATGAACCTGGCCAGCGCCAGGACACCTGCCATACCAGCGGCAGTGAATCTGGCTGACTCAAGAACACCAGCTGCA---GCAGCAGCCATGAACTTGGCCAGTCCCAGAACAGCAGTGGCACCTTCCGCTGTGAACCTTGCTGACCCTCGCACCCCTACAGCCCCAGCTGTGAACCTAGCAGGAGCCAGAACCCCAGCTGCCTTGGCGGCTTTGAGTCTCACCAGTTCTGGCACACCCCCAACTGCTGCAAACTATCCCTCCAGCTCCAGAACACCCCAGGCTGCAGCCCCTGCAAACCTGGTG---GGTCCTAGATCTGCACATGCCACAACTCCTGTGAATATTGCCAGCTCAAGAACCCCTCCTGCCTTGGCACCTGCAAGCCTCACCAGTGCTAGAATGGCTCCAGCCTTGTCTGGTGCAAACCTTACCAGCCCCAGGGTGCCCCTGTCTGCCTACGAGCGTGTTAGTGGCAGAACCTCACCACCACTTCTCGATAGAGCCAGATCCAGAACCCCGCCAGGAGGCCCAGGCTCCAGAACCCCACCATCTGCCCTGAGCCAGTCTAGAATGACCTCTGAGCGG------CCTCCCTCTCCTGCCTCTAGGATGGTCCAGGCTCCC---TCACAGTGTGTTCTCCCTCCAGCTCAGGATAGAGCTAGGTCCCCTGTGCCATCTGCTTTTTCTGACCAGTCC---CGAGCTTTGCTTGCCCAG---ACCACCCCTGTAGCAGGGTCTCAGTCCCTTTCC---TCTGGGACAGTGGCCAAGACCACGTCCTCT---GGTGACCACAACGGCATGCTCTCTGGCCCTGTCCCTGGGATGTCCCATCCT------------------GAGGGTGGGGAACCACCTGCCTCCACTGGGGCCCAGCAGCCTTCTGCACTGGCCGCCCTGCAGCCGGCAAAGGAGCGGCGGAGTTCCTCCTCCTCCTCCTCCTCCAGCTCCTCTTCATCATCGTCATCATCGTCGTCCTCTTCCTCCTCCTCCTCTTCTGGTTCCAGTTCCAGCGACTCAGAGGGCTCTAGCCTTCCTGCTCAA---CCTGAGGTAGCACTGAAGAGGGTGCCCAGCCCCGCCCCAGCTCCAAAGGAGGCTGCTCGAGAGGGACGTCCTCAGGAGCCGACCCCAGCCAAGCGGAAGAGGCGCTCTAGTAGCTCCAGTTCCAGCTCCTCCTCCTCTTCCTCCTCTTCTTCTTCCTCTTCGTCTTCCTCCTCCTCCTCTTCCTCCTCCTCCTCTTCTTCCTCTTCTTCCTCCTCT------------------------TCTACTTCCTCCCCCTCCCCTGCTAAGCCTGGCCCTCAGGTCTTGCCCAAACCTGCAAGCCCCAAGAAGCCGCCCCCTGGCGAGCGGAGGTCCCGTAGCCCCCGGAAGCCAATAGACTCCCTCCGAGACTCTCGGTCCCTCAGCTACTCACCTGCGGAGCGCCGCCGCCCC---TCACCCCAACCCTCGCCACGGGACCAGCAG---AGC------------AGCAGC---GAGCGGGGTTCCCGCAGAGGCCAGCGTGGGGACAGCCGCTCCCCGGGCCACAAGCGCAGGAGGGAGACGCCCAGCCCCCGC---CCCGTGCGGCACCGCTCCTCCAGGTCTCCT---
>HLequCab3
ATGTACAACGGGATCGGGCTGCCGACGCCCCGGGGCAGCGGCACCAACGGCTACGTCCAGCGCAACCTGTCCCTGGTGCGGGGCCGCCGGGGTGAGCGGCCTGACTACAAGGGAGAGGAGGAACTGCGGCGCCTGGAGGCTGCCCTGGTGAAGCGGCCTAATCCTGACATCCTGGACCACGAGCGCAAGCGGCGCGTGGAGCTGCGATGCCTCGAGCTGGAGGAGATGATGGAAGAGCAGGGGTACGAGGAACAGCAAATTCAGGAAAAAGTGGCGACCTTTCGACTCATGTTGCTGGAGAAGGATGTGAACCCTGGGGGCAAGGAGGAGACCCCAGGGCAGAGGCCAGCGGTAACTGAGACTCACCAGTTGGCAGAATTGAATGAGAAGAAGAATGAACGACTCCGTGCTGCCTTTGGCATCAGTGATTCCTATGTGGATGGCAGCTCTTTTGATCCTCAGCGTCGTGCTCGAGAAGCTAAACAACCAGCTCCCGAGCCTCCCAAACCTTACAGCCTTGTCCGGGAGTCCAGCAGTTCTCGCTCACCAACCCCAAAGCAAAAAAAGAAGAAAAAGAAGAAAGACAGAGGACGCAGGTCAGAGAGCAGCTCTCCTCGACGAGAAAGGAAGAAGAGCTCTAAGAAGAAGAAGCACAGGTCAGAGTCTGAATCCAAGAAACGGAAGCATAGGTCTCCCACTCCAAAGAGCAAGCGTAAATCTAAGGACAAGAAGCGGAAGCGGTCTCGAAGTACAACACCAGCACCCAAGAGTCGCCGGGCCCACCGTTCAACTTCTGCTGACTCTGCTTCCTCTTCTGATACTTCCCGTAGTCGGTCTCGAAGTGCTGCAGTTAAAACCCATACAACTACCTTGACTGGGCGAAGTCCTTCTCCTGCCTCAGGGCATCGAGGGGAGGGAGATGTACCTTCCAGGGAACCAGGTACCACC---AACACAGGGCAGCCTAGCAGCCCAGAGCCCTCTACAAAGCATCCTAGCAGCCCTTATGAAGACAAAGATAAAGACATCAAGGAGAAATCTGCAGTTCAACCTAGTCCCTCTCCGGAAAGGAGCAGCACAGGCCCAGAACCACCTGCTCCCACTCTGCTCCTTGCTGAGCAGCATGGCGGCTCCCCACAACCCCTTGCAACAACCCCCTTAAGTCAGGAGCCAGTGAACCCCCCATCTGAGGCTTCCCCAACCCAGGGCCGTTCACCACCTAAGTCTCCTGAGAAACCTCCTCAGTCGTCTTCA---GAGAGCTGCCCAGCATCCCCTCAACCTACCAAAGTTTCTCGGCATGCTAGCTCTTCCCCTGAAAGTCCTAAACCCGCACCAGCTCCTGGGTCCCGTCGGGAGATTTCTTCTTCTCCCGCATCCAAGAGTCGCTCGCATGGCCGAGCAAAGCGGGATAAATCACATTCTCATACTCCTTCTCATGGGGTGGGGAGGTCCTGTAGCCCTGCCACCACCAAGCGGGGG---CGTTCTCGGTCTCGAACCCCTACTAAGAGAGGTCATTCTCGGTCCCGGTCCCCTCAGTGGTGTAGGTCCCGGTCTGCACAGAGGTGGGGGCGATCTAGAAGTCCCCAGCGACGTGGCCGCTCCAGGTCTCCTCAGCGACCGGGCTGGTCCAGGAGTAGAAATAACCAGAGAAGAGGCAGATCTAGATCAGCAAGGCGAGGCAGGTCACACTCT---AGATCCTCAGCTACTAGGGGCAGATCTCGTTCTAGAACGCCAGCTCGGCGGGGCAGGTCTCGTTCCAGAACACCTGCCAGGCGGAGATCACGATCCAGAACACCCACCAGGCGTAGGTCTCGATCTAGAACACCAGCCCGGAGGGGCAGATCGCGGTCTAGAACGCCTGCTAGGCGCAGATCTAGGACCCGCTCGCCAGTGCGACGGAGGTCTCGTAGTAGGTCGCCAGCCAGGAGAAGCGGTAGGTCACGTTCTCGAACCCCAGCTAGACGAAGTGGCAGGTCACGCTCTAGAACCCCAGCTAGGCGAAGTGGTCGATCGCGCTCTAGAACTCCAGGTAGGCGAAGTGGTAGATCGCGCTCTAGAACGCCCGCCAGGAGAGGGAGATCTCGGTCTAGGACACCAGCAAGACGAGGAAGATCCCGTAGTAGAAGTCTAGTTAGACGGGGACGATCTCACTCCAGAACACCACAGAGAAGAGGCAGGTCTGGCTCATCATCAGAGCGGAAGAACAAATCCAGAACATCACAGAGAAGGAGCAGGTCCAACTCAAGCCCAGAAATGAAAAAATCTCATGTTTCTTCAAGGCGGAGCAGGTCTCTCTCTTCACCACGGTCCAAAACAAAATCTCGCTTGTCTTTGAGGCGAAGCCTTTCAGGGTCTTCTCCATGCCCTAAACAGAAGTCTCAGACTCCACCAAGGCGCAGTCGCTCTGGATCATCCCAACCTAAAGCTAAATCTAGAACACCACCA---AGGCGAAGTCACTCTCGTTCTTCTTTACCTCCTAATCAGAAATCAAAAACACCATCACAACAAAATCGTTCCAGTTTATCTCCTCAACCTCAAGTGAAATCTGGAACACCACCAAGGCAA---GGGTCTGTAACAAGTCCCCAGGCAAATGAGCAGTCTGCAACACCACCAAGACGGAGCCGTTCGGAATCATCACCTGATCCTGAGGTAAAATCTAGGACACCTTCCAGACACAGCTGCTCAGGGTCTTCTCCT---CCTAGAGTGAAATCTAGTACACCTCTAAGACGGAGCCGATCTGGGTCATCATCTCCACAACCCACAGTGAAGGCG---------ATAACA---------TCACCAACACAA---AGCCATTCTGGTTCCTCTTCTCCAAGTCCTAGTAGAGTGATATCTAAAACACCTCCAAGGCAAAGCAGATCAGAGTCTCCCTGCTCCAAGGTGGACTCTAGATCATTGCAAAGACACAGCCATTCTAGGTCCTCCTCACCAGATACCAAAGTGAAACCTGGAACACCGCCAAGACAAAGTCACTCAGGGTCTACTTCGCCATGCCCCAACATCAAGCCCCAAACTCCACCAGGGCACATTCTTTCTGGATCAAAGTCACCGTGTTCCCAAGAGAAGTCTAAAGACTCACCAGCGCAAAGTTGTTCTGGGTCCTTCTCCCTCTGCCCGGGAGTAAAG---TCTAGTGCACCACCAGGAGAGGGCTATTTCGGCTCCTCATTTCTGCAACAGAAAGGACAATCTCAGACTTCACCAGACCCCAGATCTGATACTTCAAGTCCAGAAATGAGACAGAATCACTCTGCATCTCCATCTCTGCAGAGCAAATCTCAGACATCTCCTAAGGGTGGCCAGTCCGGGTCCTCATCTCCAGTCGCTGAGCTGGCACCCAGATCTCCAGCAAGACAAGATAGAAGTGAATTGTTGTCAAGTCCTAGGCTGAAATCTGCCATGTCTCCTGAGCAGAGCAGGTCCCAGTCTGACTCTTCCCCATATCCTGCAATGGACTCTAAATCTTTTCTGGGGCAGAGT---AGATTGGAGCCT---TTTCCTGAATCAAAAGAGAAAACG---GGCTTACTCCTTCAGGAGGAT------GTTACT------GCACCATCTCCTAGACCAAGAGACAAATTGAGTCCT---CCAGCGCAGGATAGGCCTGAGTCCTCACTAGTCCTCAAAGACACTCCCAGAACCCCA---TCAAGGGAAAGAGGTGGT---GTTGGGTCATCTCTAGATACAAAAGACCAGAGTAGTGCATTACCTCACCCGAACCAAGGTGAGGAATTAATGGAGGTGGTAGATAAATCTGAAGAATCTTCAAACCAGCTTTTGCCCCGTTTGTCTCCAAAACATAAAGAAATAGCTGGAAATAATTTTGAATCATCTCCTGAGATAGAAGAAAGGCCTGTTATGTCTTTGACTCTTGACCAAAGCCAG---TCACAGGTTTCTTTGGAAGCA---GAAGTC---CCTGTAGTGGCCTCAACTTGGAGTGGGCCGCATTTCTCTCCAGAACATAAAGAACTATCTAACTCCCCTCCCAGGGAGAATAGCTTTGGATCGCCTTTAGAATTTAGAAATTCAGGT---CCTGTTACA---GAAATGAATACTGGATTTTCTCCTGAGGTTAAAGAAGATTTGAATGGACCTTTTTCTAATCAGTTGGAGACAGATCCATCTTTAGACATGAAAGAACAATCGACGAGATCTTCCAGGCACAGCAGTTCTGATTTATCCCCAGATGCAGTAGAAAAAGCAGGAATGTCTTCAAATCAGAGTGTCTCTTCACCAGTACTTGAGGCTATA---CCTCGAACACCCTCGAGGGAAAGAAGTAGTTCTACATCTTCTCCTGAACTGAAAGATGGTTTACCCAGAACTCCCTCAAGGAGAAGCAGGTCTGGGTCTTCCCCAGGACTTAGAGATGGATCTGGGACTCCCTCAAGGCACAGCTTATCTGGGTCCTCTCCTGGAATGAAAGATATACCTAGAACACCATCCAGGGGGAGAAGCGAATGTGATTCTTCTCCAGAACCAAAAGCTTTGCCTCAGACTCCTAGGCCAGGGAGTCGTTCTCCATCATCCTTGGAGCTCAACAACAAGTGTCTTACTCCTCAGAGAGAAAGAAGTGGGTCAGAATCATCAGTTGAACAGAAGGCTGTGGCTAGGACTCCTCTTGGGCAGAGAAGTCGGTCTGGATCTTCTCAAGAACTTGATGGGAAACCC---AGTGCATCCCCTCAGGAAAGAAGCGAATCTGACTCTTCTCCAGATTCTAAAGCGAAGACACGAATGCCACTTAGACAGAGGAGTTGCTCTGGATCATCT---CCAGAGGTCGACAGCAAATCCCGACCTTCTCCTCGTCGTAGTAGATCTGGCTCATCCCCTGAAGTTAAAGATAAGCCCAGAGCTGCACCCAGGGCACAGAGTGGTTCTGATTCTTCTCCTGAACCCAAGGCTCCAGCTCCTCGGGCCCTT---CCCAGACGAAGCAGATCAGGTTCATCAAGCAAGGGCAGAGGCCCTTCTCCTGAAGGAAGCAGCAGTTCTGAGTCCTCTCCAGAACACCCCCCCAAATCTAGAACTGCTAGAAGAAGCTCCAGGTCATCACCAGAGGCG---AAGATCAAGTCTCGCACTCCACCTCGCCGTCGCAGTTCTCGGTCATCTCCTGAGTTGACTAGAAAGGCCAGACTCTCCCGTAGAAGCCGCTCTGCGTCATCCTCACCAGAGACCCGTTCTAGAACTCCCCCAAGACGCCGAAGAAGTCCCTCGGTGTCTTCCCCAGAGCCAGCTGAAAAGTCAAGATCCTCACGTCGACGGCGTTCAGCTTCATCTCCACGCACTAAGACAACTTCAAGGAGAGGTCGTTCTCCTTCACCAAAGCCTCGTGGGCTCCAGAGGTCTCGGTCCCGCTCAAGGAGGGAGAAAACAAGAACAACCCGACGTCGAGATAGGTCCGGATCTTCTCAGTCAACGTCTAGGAGAAGACAGCGGAGCCGGTCAAGGTCTCGGGTTACTCGTCGCAGGAGAGGAGGCTCTGGTTACCATTCCAGGTCTCCTGCCCGGCAAGAGAGTTCGAGAACCTCTTCTCGACGCCGAAGAGGCCGTTCTCGGACACCCCCAACCAGTCGGAAGCGTTCCCGCTCACGTACATCACCAGCCCCATGGAAACGCTCCAGGTCTCGGGCTTCTCCAGCCACTCACCGGCGATCCAGGTCCAGGACACCCCTGGTTAGTCGACGTAGGTCAAGGTCTAGAACTTCACCAGTCAGTAGGAGACGATCAAGGTCTAGGACATCAGTGACACGACGAAGATCTCGATCAAGAGCATCACCAGTGAGTCGAAGGCGATCCAGGTCCAGAACACCACTGGTAACCCGCCGTCGGTCAAGATCCAGAACACCA---ACTCGCCGGCGTTCCCGTTCTAGAACTCCACCGGTGACTCGCAGAAGGTCCAGATCTAGGACTCCACCAGTAACCAGGAGGCGATCTCGAAGCAGAACCTCACCTATAACTCGCAGAAGATCGAGATCTAGAACATCCCCAGTTACCCGTAGGAGGTCTCGATCTCGCACGTCTCCGGTAACACGAAGGAGGTCCCGCTCTCGAACCTCTCCAGTGACACGCCGCCGATCTAGGTCTCGAACACCTCCAGCTATTCGGCGCCGTTCTAGGTCTCGAACCCCACTGTTGCCACGCAAACGTTCTCGAAGTCGCTCACCACTTGCTATCCGCCGCCGTTCTAGGTCCCGTACTCCGCGAACAACACGGGGCAAACGGTCCTTAACAAGATCTCCTCCAGCCATCCGCAGGCGTTCTGCATCAGGAAGTAGTTCTGACCGCTCACGTTCTGCTACTCCTCCAACAACAAGGAATCATTCTGGTTCTCGCACACCTCCAGTAGCACTCAATAGCTCCAGAATGAGCTGCTTCAGTCGTCCTAGCATGTCACCAACTCCTCTCGACCGCTGTAGATCACCTGGAATGCTTGAACCCCTTGGCAGCTCTAGAACACCTATGTCTGTCCTGCAGCAAGCTGGTGGCTCCATGATGGATGGTCCAGGTCCCCGAATTCCTGATCACCCGAGAACATCT---GTACCAGAAAATCATGCTCAGTCTAGAATCGCACTTGCCCTGACAGCTATCAGTCTCGGCACCGCTCGGCCTCCTCCATCTATGTCTGCTGCTGGCCTTGCTGCAAGAATGTCCCAGGTTCCAGCTCCAGTGCCTCTCATGAGTCTCAGAACAGCGCCAGCTGCTAGCCTTGCCAGCAGGATTCCTGCAGCCTCTGCAGCGGCCATGAACCTGGCTGGTGCCAGGACACCTGCCATGCCAACAGCAGTGAACCTGGCTGACTCGAGAGCACCAGCTGCA---GCAGCAGCCATGAACTTGGCTAGTCCCAGAACAGCAGTGGCACCTTCAGCTGTGAACCTTGCTGACCCTCGCACCCCCACGGCCCCAGCTGTGAACCTGGCAGGAGCCAGAACCCCAGCTGCTTTGGCAGCTTTGAGTCTTACGGGCTCTGGCACACCCCCAACTCCTGGAAACTATCCCTCCAGTTCCAGAACACCCCAGGCTCCAGCCCCTGCAAACCTGGTG---GGTCCTAGATCTGCACATGCCACAGCTCCTGTGAATATTGCCAGCTCGAGAACCCCTCCAGCTTTGGCCCCTGCAAGCCTCACCAGTGCTAGAATGGCTCCAGCCTTGTCTGGTGCAAACCTCACCAGCCCCAGGGTGCCCCTTTCTGCCTACGAGCGTGTTAGTGGCAGAACCTCACCACCGCTTCTTGACAGAGCCAGGTCCAGAACCCCACCAGGTGGCCCAGGCTCTAGAACCCCACCATCTGCCCCGAGCCAATCTAGAATGACTTCTGAGCGG------GCTCCCTCTCCTGCCTCTAGAATGGTCCAGGCTTCC---TCGCAGTCTGTTCTTCCTCCAGCTCAGGATCGACCTAGGTCCCCTGTGCCATCTACTTTTTCTGACCAATCC---CGATCTGTGCTTGCCCAG---ACCACCCCTGTAGCAGGGTCTCAGTCCCTTTCC---TCTGGGGTAGTGGCAAAGACCACATCTTCTGCTGGTGACCACAACAGCATACTCTCTGGCCCTGTCCCTGGGGTGTCCCACCCT------------------GAGGATGGGGAACCACCTGCCTCTACGGGGGCCCAGCAGCCTTCTGCATTGGCCGCCCTGCAGCCGGCAAAGGAGCGGCGGAGTTCCTCCTCCTCCTCGTCCTCCAGCTCCTCCTCTTCATCATCATCGTCGTCGTCATCCTCTTCCTCCTCCTCT---GGCTCAAGTTCTAGCGACTCGGAGGGCTCTAGCCTTCCCACTCAA---CCTGAGGTAGCACTGAAGAGGGTCCCCAGCCCTGCTCCAGCCCCAAAGGAGGCTGTTCGAGAGGGACGTCCTCAGGAGCCTACCCCAGCCAAACGGAAGAGACGCTCTAGCAGCTCCAGTTCCAGCTCCTCCTCTTCCTCCTCGTCCTCCTCTTCCTCGTCCTCCTCTTCCTCGTCCTCCTCTTCCTCTTCTTCCTCCTCCTCCTCCTCTTCCTCTTCT---------------------ACTTCCTCATCCCCCTCCCCTGCTAAGCCTGGCCCTCAGGCCTTGCCCAAACCTGCAAGCCCCAAGAAGCCACCCCCTGGCGAGCAGAGGTCCCGCAGCCCCCGGAAGCCAATAGACTCCCTCCGGGACTCCCGGTCCCTCAGCTACTCGCCTGCAGAGCGCCGCCGCACC---TCGCCCCAGCCCTCACCACGGGACCAGCAG---AGC------------AGCAGT---GAGCGGGGTTCCCGGAGAGGCCAGCGTGGGGATAGCCGCTCCCCAGGCCACAAGCGCAGGAGGGAGACACCTAGCCCCCGC---CCCGTGCGGCACCGCTCCTCCAGGTCTCCG---
>HLrhiFer5
ATGTACAACGGGATCGGGCTGCCGACGCCCCGGGGCAGCGGCACCAACGGCTACGTCCAGCGCAACCTGTCCCTGGTGCGGGGCCGCCGGGGTGAGCGGCCTGACTACAAGGGAGAGGAGGAACTGCGGCGCCTGGAGGCTGCCCTGGTGAAGCGGCCTAATCCTGACATCCTGGACCACGAGCGCAAGCGGCGCGTGGAGCTGCGATGCCTCGAGCTGGAGGAGATGATGGAAGAGCAGGGGTACGAGGAACAGCAAATTCAGGAAAAAGTGGCGACCTTTCGACTCATGTTGTTGGAGAAGGATGTGAACCCTGGGGGCAAGGAGGAGACCCCAGGGCAGCGGCCAGCGGTAACTGAGACTCACCAGTTGGCAGAATTGAATGAGAAAAAGAATGAGCGACTCCGTGCTGCCTTTGGTATCAGTGATTCCTATGTGGATGGCAGCTCTTTTGATCCTCAGCGTCGTGCTCGAGAAGCCAAACAACCAGCTCCTGAGCCTCCCAAACCTTATAGTCTTGTCCGGGAGTCTAGCAGTTCTCGCTCACCAACTCCAAAGCAAAAGAAGAAGAAAAAGAAGAAAGACAGAGGACGCAGGTCAGAAAGCAGCTCTCCGCGACGAGAGAGGAAGAAGAGTTCTAAGAAGAAGAAGCACAGATCAGAATCGGAATCCAAGAAACGGAAGCATAGGTCTCCCACTCCAAAGAGCAAACGTAAATCTAAGGACAAGAAACGGAAGCGATCTCGAAGTACAACACCAGCCCCCAAGAGCCGCCGGGCCCACCGTTCAACTTCTGCTGACTCTGCTTCCTCTTCTGATACTTCCTGTAGTCGGTCTCGAAGTGCTGCAGCAAAAACTCATACAACTGCCTTGACCGGGCAAAGTCCTTCCCCTGCTTCAGGGCGTAGAGGGGACGGAGATGCACCTTCCAGGGAACCAAGTACCACC---AACACAGGGCATCCCAGCAGCCCGGAGCCCTCTACAAAGCAGCCTAGTAGCCCTTATGAAGACAAAGATAAAGACAAGAAGGAGAAATCTGCAGTTCGACCTAGTCCCTCTCCGGAAAAGAGC---ACAGGCCCAGAACAACCTGCTCCCACTCCGCTCCTTGCCGAGCAACATGGCAGCTCCCCACAACCCCTTGCAACAACCCCCTTAAGTCAGGAGCCAGTGAATCCCCCATCTGAGGCTTCCCCAACCCGGGGCCGTTTACCACCTAAGTCTCCTGAGAAACCTCCCCAATCATCATCTTCGGAGAGCTGCCCACCATCCCCTCAACCGACCAAAGTTTCTCGGCATGCCAGCTCCTCTCCTGAAAGTCCTAAACCCACACCAGCTCCTGGGTCCCGCCGAGAGATTTCTTCTTCTCCTGCATCTAAGAGTCGCTCACATGGCCGAGCAAAGCGGGATAAGTCACGTTCTCATACTCCT---CGTAGGGTGGGGAGGTCCCGTAGCCCTACCACC---AAGAGGGGG---CGATCACGGTCTCGAACCCCTACTAAGAGAGGTCATTCTCGGTCC------CCTCAGTGGCGTAGATCTCGGTCTGCACAGCGGTGGGGACGATCTAGAAGCCCCCAGCGACGTGGCCGCTCTAGGTCTCCACAGCGACCAGGCTGGTCCAGGAGCAGAAATACCCAGAGAAGAGGCAGGTCTAGATCAGCAAGGCGAGGCAGGTCGCACTCT---AGATCCCCAGCCACTAGGGGCAGATCTCGTTCTAGAACACCAGCCCGGCGGGGCAGGTCTCGCTCTAGAACACCCACCAGGCGGAGATCGCGATCCAGAACGCCCAATAGGCGTAGATCTCGGTCTAGAACACCAGCCCGGAGGGGCAGGTCTCGGTCTAGAACACCTGCTAGACGCAGATCCAGGACCCGTTCACCAATACGGCGCAGGTCTCGTAGTAGATCGCTAGCCAGGCGAGGTGGCAGGTCACTCTCTAGAACACCAGCCAGGCGT---GGTCGGTCGCGCTCTCGAACACCGGCTAGACGAAGTGGTCGGTCGCGCTCTAGAACGCCAGCCAGGAGA---GGGAGATCTCGATCTAGGACACCAGCAAGACGAGGAAGGTCCCGTAGTAGAAGTCTAGCTAGACGGGGAAGGTCCCGTAGTAGAAGTCTAGCTAGGCGGGGAAGATCTCACTCTAGAACACCACAAAGAAGAGGCAGGTCTGGCTCGTCATCAGAGCGGAAGAACAAATCCAGAGCATCACAGAGAAGGAGCAGGTCCAACTCAAGCCCAGAAATGAAAAAATCTCGTGTTTCA---AGGCGAAGCAGGTCTCTCTCTTCGCCGCGGTCCAAGGCAAAATCTCGCTTGTCTTTGAGGCGAAGCCTTTCTGGGTCCTCTCCGTGTCCTAAACAAAAGTCTCAGACACCCCTAAGGCGCAGTCGCTCTGGATCATCCCAACCTAAAGCTAAATCTAGAACACCATCA---AGACGAAGTCGCTCTGGTTCTGCTCCTCCT---AATCAGAAATCTAAAACACCACCAAGACAAAGTCATTCTAGTTCATCTCCTCAACCTAAAGTGAAATCGGGAACACCACCAAGACAA---GGGTCTGTAACAAGTCCTCAGGCAAATGAACAATCTGCAGCACCACAAAAAGAAAGCTGTTCTGAAATGTCACCTGACCCTGAGGTGAAGTCTAGGACCCCTTTGAGGCATAGCTGCTCTGGGTCCTCTCCT------ACAGTAAAATCTGGCACGCCTCCAAGACGGAGCCGATCTGGGTCGTCATCTCCACAACCCAAAGTGAAGGCA---------ATAACA---------TCACCAGTCCAG---AGCCATTCTGGCTCTTCTTCTCCAAGTCCTAGTAGGGTGACGTCTAAAATACCACCAAGACAAAGCAGATCAGAGTCTCCTTGCTCCAATGTGGAATCTAGATTGTTGCAAAGACAGAGCCATTCTAGGTCCTCCTCACCAGATACCAAAGTGAAACCTGGAACACCACCAAAACAATGTTACTCAGGGTCTACTTCGCCGTGCCCTAAAGTACAGTCCCAAACTCCACCAGGGCACAGTCTTTCTGGATCAAAGTCACCGTGTTCTCAAGAGAAGTCTAAAGACTCACCAGCACAAAGTTGCTCTGGATTCTTCTCCCTCTGTCCAAGAGTAAAG---TCTAGCACACCACCAGGAGAGAGCTATTTTGGCACCTCATCTCTGCTACAGGAAGGACAATCTCAAACTTCACCAGACCCTAGATGTGATACTTCCAGTCCAGAAACGAGACAGACTCGTTATGAATCTCCATCTTTGCAAAGCAAATCTCAAACACCTCCTAAGGGTGGCCAGTCCAGGTCCTCATCTCCAATCACTGAGCTGGCGCCCAGATCTCCAGCAACACAAGATAGAAGCAAATTGTCAATAAGTCCTAGGCTGAAATCTGGACTGTCTCCTGAGCAGAACAGATCCCATTCTGACTCTTCCCCATATCCTGCAATGGACTGTAAATCTCTTCTGGGGCAGAAC---AGATTGGAGTCT---TTTCCTGAATCAAAAGAGAAAACA---GATTTACTCTTTCAGGAGGAT------GTCACT------GTCTCGTGT---AGACTAAGAGACAAATTGAGTCCTCCTTCAGTGCAGGATAGACCTGAGTCTTCA---GTACTCAAAAACACACCTGGAACCCCA---ACAAAGGAAAGATGT------GTCGGGTCATCTCCAGATACAAAAGACCAAAGTAGTGCATTAGCTAAGCCAAGCCAAGACGAGGAATTAATGGAGGGGGTTGAGAAATCTGAAGAATCCTCAAACCAGGTTCTATCCCATGTGTCTCCAGAACTTAAGGAAATGGCTGGAAGTAACTTTGAATCATCTCCTGAGATACAAGAAAAGCCTGCTGTGTCTTTGACTCTTGACCAAAGCCAA---TCACAGGGTGCTTTGGAAGCA---GAAGTC---CCTGCAATGGCCTCAGCTTGGAGTGGGCCCCATTTTTCTCCAGAACGTAAAGAACTGTTAGACTCTCCTCCAAGAGAGAAGAGCTATGAATCACCTTTAGAATTTAGAAACTCAGGT---CCTGTTGCA---GAAGTGAATACTGGATTTTCTCCTGAGGTTAAA---GATTTGAATGTAGCTTTTCCTAATCAGTTAGAGACAGATCCATCTCTAGACATGAAAGAACAATCGACTAGGTCCTCCAGACGCAGCAGTTCTGAGTTATCCCCAGACGCTGTGGAAAAAACAGGAATGTCTTCAAATCAGAGTGTTTCTTCACCAGTACATGATACTATA---CCCAGAACACCCTCAAGGGAA---AGTAGTTCTGCATCCTCTCCTGAACTGAAAGATGGTTTACCCAGAACCCCCTCAAGGAGAAGCAGGTCTGGGTCTTCCCCAGGACTTAGAGATGGGTCTGGGACGCCCTCAAGGCACAGCTTATCTGGGTCGTCTCCTGGAATGAAAGATATACCCAGGACACCATCAAGGGGGAGAAGTGAATGTGATTCTTCTCCAGAACCCAAAGCTTTGCCTCAGACTCCAAGGCCAAGGAGTCGTTCTCCATCATCCCCAGAGCTCAAC---AAGTGTCTTACTCCCCAAAGAGAAAGAAGTGGCTCAGAATCATCAGTTGAACAGAAGACTGTGGCTAGGACTCCTCTTGGGCAGAGAAGTCGGTCTGGATCTTCTCAAGAACTTGATGGGAAACCC---AGTGCATCCCCTCAGGAAAGAAGTGAATCAGACTCTTCTCCAGATTCTAAAGCTAAGACACGAATGCCACTTAGACAAAGGAGTCATTCTGGGTCATCT---CCAGAGGTCGACAGCAAATCCCGACCTTCCCCTCGGCGTAGTAGGTCTGGCTCATCTCCTGAAGTCAAAGATAAGCCAAGAGCAGCACCCAGGGCACAGAGTGGTTCTGATTCCTCTCCTGAACCAAAGGCTCCTGTCCCTCGGGCCCTT---CCCAGACGAAGCAGATCAGGTTCATCAAGCAAAGGCAGAGGCCCTTCTCCTGAAGGAAGCAGCAGTTCTGAGTCCTCTCCAGAACACCCACCCAAATCCAGAATGGCTAGAAGAAGCTCCAGGTCATCACCGGAGCCC---AAGACCAAGTCTCGCACGCCACCTCGCCGTCGCAGCTCTCGATCATCTCCTGAACTGACTAGGAAAGCTAGACTCTCCCGTAGAAGTCGCTCAGCATCATCTTCACCAGAGACCCGCTCTAGAACTCCCCCAAGACGCCGAAGAAGTCCCTCAGTGTCTTCCCCAGAGCCAGCAGAAAAGTCAAGATCCTCACGCCGGCGGCGTTCAGCTTCATCCCCACGCACTAAGACAACTTCAAGGAGAGGCCGTTCTCCTTCGCCAAAGCCTCGTGGACTCCAGAGGTCCCGTTCCCGCTCAAGGAGGGAGAAAACCAGAACAACCCGACGTCGAGATAGGTCTGGATCTTCCCAGTCGACTTCTAGGAGAAGACAGCGGAGCCGGTCACGGTCTCGGGTTACTCGTAGGCGGAGGGGAGGCTCGGGTTACCACTCAAGGTCTCCTGCCCGGCAGGAGAGTTCCCGGACCTCCTCTCGACGTCGAAGAGGCCGCTCTCGGACACCACCAACCAGTCGGAAGCGTTCCCGCTCACGCACCTCACCAGCCCCATGGAAACGCTCCAGGTCC------------------------------------AGAACACCCCTGGTAAGCCGACGTAGGTCCAGGTCTCGAACTTCACCAGTCAGTCGGAGACGGTCAAGGTCTAGGACATCAGTGACTAGACGAAGATCTCGCTCAAGAGCATCCCCAGTAAGTCGAAGGCGATCCAGGTCCAGAACACCACCTGTGACCCGTCGTCGTTCAAGGTCCAGAACACCA---GCTCGCCGCCGCTCCCGTTCTAGAACCCCACCAGTGACTCGCAGAAGGTCCAGATCTAGGACTCCACCAGTAACGAGGCGGCGATCTCGAAGCAGAACCTCGCCTATCAATCGCAGAAGATCGAGATCCAGAACATCTCCAGTCACCCGTAGGCGATCTCGGTCTCGCACATCTCCAGTAACTCGGAGGAGGTCCCGCTCTAGAACCTCTCCAGTGACCCGCCGCCGGTCTAGGTCCCGAACACCTCTAGTTATTCGGCGCCGCTCTAGGTCTCGAACCCCACTGTTGCCACGCAAACGTTCTCGAAGTCGCTCACCACTTGCTATCCGCCGCAGGTCTAGATCCCGTACTCCACGGACCACCCGGGGCAAACGGTCCTTAACAAGATCTCCTCCAGCCATCCGCAGGCGTTCTGTATCTGGAAGTAGTTCTGATCATTCACGTTCTGCTAGTCCTCCAGCAACAAGGAATCATTCTGGTTCTCGGACACCTCCAGTGGCACTAAATAGCTCCAGAATGAGCTGCTTCAGTCGCCCTAGCATGTCACCAACTCCTCTTGACCGCTGTAGATCACCTGGAATGCTTGAACCCCTCGGCAGCTCTAGAACACCCATGTCTGTCCTGCAGCAAGCTGGTGGCTCCATGATGGATGGTCCAGGTCCCCGAATTCCTGATCACCCTAGAGCATCT---GTGCCAGAAAATCATGCTCAGTCTAGAATTGCACTTGCCCTGACAGCCATCAGTCTTGGCACCGCTCGGCCTCCTCCATCCATGTCTGCTGCTGGCCTTGCTGCAAGAATGTCCCAGGTTCCAGCTCCAGTGCCTCTCATGAGTCTCCGAACGGCCCCAGCTGCCAGCCTTGCCAGCAGAATTCCTGCAGCCTCTGCAGCAGCCATGAATCTGGCCAGTGCCAGGACACCTGCCATACCAACAGCAGTGAACCTGGCTGACTCGAGAACACCAGCT------GCAGCAGCAATGAACTTGGCCAGCCCCAGAACAGCGGTGACACCTTCTGCTGTGAATCTTGCTGACCCTCGCACCCCTACAGCCCCAGCTGTGAACCTAGCAGGAGCCAGAACCCCAGCGGCTTTGGCAGCTTTGAGTCTCACAGGCTCTGGCACACCCCCGAACGCTGCAAACTATCCCTCCAGCTCCAGAACACCCCAGGCTCCAACCCCTGCAAACCTGGTG---GGTCCTAGATCTGCACATGCCACAGCTGCTGTGAATATTGCCAGCTCAAGAACCCCTCCAGTCTTGGCTCCTGCAAGCCTCACCAGTGCTAGAATGGCTCCAGCTTTGTCTGGTGCAAACCTCACCAGCCCTAGGGTGCCCCTCTCTGCCTATGAGCGTGTTAGTGGCAGAACCTCACCACCACTTCTTGACCGAGCCAGGTCTAGAACCCCGCCAGGAGGCCCAGGCTCCAGAACCCCACCAACTGCCCCGAGCCAGTCGAGAATGACCTCTGAGCGG------GCTCCCTCTCCTGCCTCTAGAATGGTCCAGGCTCCC---TCACAGTCTGTTCTCCCTCCAACTCAGGATCGGCCTAGGTCCCCTCTGCCATCTGCTTTTTCTGACCAATCA---CGATCTTTGCTTGCCCAGACCACCACCCCTGTAGCAGGGTCTCAGGCCCTTTCC---TCTGGGACGGTGGCAAAGGCCACATCCTCTGCTGGTGACCACAATGGCATGCTGTCTGGCCCTGGCCCTGGGGTGTCACACCCT------------------GAGGGTGGGGAACCACCTTCCTCCACGGGGGCCCAGCAGCCTTCTGCATTGGCCACCCTGCAGTTGGCAAAGGAGCGGCGGAGCTCGTCCTCCTCCTCATCCTCCAGCTCCTCCTCTTCGTCGTCCTCGTCGTCCTCATCGTCCTCGTCATCCTCT---GGCTCCAGTTCTAGTGACTCGGAGGGCTCTAGCCTTCCCATTCAA---CCTGAGGTAGCAGTGAAGAGGGTCCCCAGCCCGGCCCCAGCCCCAAAGGAGGCTGTTCGAGAGGGACGTCCTCAGGAACCAACTCCAGCCAAGCGGAAGAGGCGCTCTAGCAGCTCCAGCTCCAGCTCCTCCTCCTCTTCTTCCTCCTCCTCCTCCTCCTCCTCTTCCTCCTCTTCATCTTCCTCCTCCTCCTCCTCTTCCTCCTCCTCTTCCTCTTCT---------------------ACTTCCTCCTCCCCCTCCCCTGCTAAGCCTGACCCTCAGGCCTTGCCCAAACCTGCAAGCCCCAAGAAGCCGAGCCCTGGCGAGCGGAGGTCCCGCAGCCCCCGGAAACCAATAGACTCCCTCCGAGACTCCCGCTCCCTCAGCTACTCGCCTGCTGAGCGCCGTCGCCCC---TCGCCCCAGCCCTCACCACGGGACCAGCAG---AGC------------AGCAGT---GAGCGGGGTTCCCGGAGAGGCCAACGTGGGGACAGCCACTCCCCGGGCCACAAGCGCAGGAGAGAGACACCTAGCCCCTGC---CCTGCGCGGCACCGCTCGTCCAGGTCTCCA---
>dasNov3
ATGTACAACGGGATCGGGCTGCCGACGCCCCGGGGCAGCGGCACCAACGGCTACGTCCAGCGCAACCTGTCCCTGGTGCGGGGCCGCCGGGGTGAGCGGCCAGACTACAAGGGAGAGGAGGAACTGCGGCGCCTGGAGGCTGCCCTGGTGAAGCGGCCTAATCCTGACATCCTGGACCACGAGCGCAAGCGGCGCGTGGAGCTGCGATGCCTCGAGCTGGAGGAGATGATGGAAGAGCAGGGGTACGAGGAACAGCAAATTCAGGAAAAAGTGGCGACCTTTCGGCTCATGTTGCTGGAGAAGGATGTGAACCCTGGGGGCAAGGAGGATACCCCAGGGCAGAGGCCAGCGGTAACTGAGACTCACCAGTTGGCAGAGTTGAATGAAAAAAAGAATGAACGACTCCGTGCTGCCTTTGGCATCAGTGACTCCTACGTGGATGGCAGCTCTTTTGATCCCCAGCGTCGCGCTCGAGAGGCTAAACAACCAGCCCCTGAGCCTCCCAAACCATACAGCCTTGTTCGGGAGTCTAGCAGTTCTCGCTCACCAACCCCAAAGCAAAAGAAGAAGAAAAAGAAGAAAGACAGAGGACGTAGGTCGGAAAGTAGCTCTCCTCGACGGGAGAGGAAGAAGAGCTCAAAGAAGAAGAAGCACAGGTCGGAATCTGAGTCTAAGAAACGGAAGCATAGGTCTCCCACTCCAAAGAGCAAACGTAAATCTAAGGACAAGAAGCGGAAACGGTCTCGAAGTACAACGCCAGCCCCCAAGAGCCGCCGAGCCCATCGTTCAACTTCTGCTGACTCTGCTTCCTCCTCCGATACTTCCCGCAGTCGATCACGAAGTGCTGCAGCTAAAACCCGCACAACTGCCTTGACTGGGCGAAGTCCTACCCCTCCTTCAGGGCGTCGAGGGGAAGGAGATGTGCCTTCCAGGGAATCAGGTACCACCACCAACACAGGGCGGCCTAGCAGCCCAGAGCCCTCTACAAGGCAGCCTAGCAGCCCTTATGAAGACAAAGATAAAGAAAAGACAGAGAAATCTGCACCTCGGCCTAGCCCCTCCCCGGAGAGGAGCAGCACAGTCCCAGAACCACCTGCTCCCACTCTGCTCCTTGCTGAGCAACATGGCAGCTCCCCACAACCCTCCGCAACAACCCCCTTAAGTCAGGAGCCAGTGAACCCCCCATCTGAGGCCTCCCCAACCCGAGGTCGTTCA---CCTAAGTCTCCTGAGAAACCTCCCCAATCTTCCTCA---GAGAGCTGCCCACCGTCCCCTCAACCCACCAAAATTTCACGGCATGCCAGCTCATCCCCTGAAAGTCCTAAACCTCCACCAGCTCCTGGGTCCCGCCGAGAGATTTCTTCTTCTCCAACATCCAAGAGTCGGTCACATGGCCGAGCAAAGCGAGATAAATCACGTTCTCATACTCCTTCCCGTAGGATGGGGAGGTCCCGTAGTCCTGTCACTGCTAAGAGAGGG---CGATCCCGATCTCGGACCCCTACCAAGAGAGGTCATTCTCGGTCCCGGTCTCCTCAGTGGCGTAGGTCTCGATCTGCACAGAGGTGGGGACAATCTAGAAGCCCCCAGAGACGTGGCCGTTCTAGATCCCCTCAACGACCAGCCTGGTCCAGGAGCAGAAATACCCAGAGAAGAGGCAGGTCTAGGTCAGCACGACGAGGCAGGTCACACACT---AGATCTCCAGCCACTAGGGGCAGATCTCGTTCTAGAACACCAGCCCGGAGGGGCAGGTCCCGCTCCAGAACACCTGCCAGGCGTAGATCTCGCTCCAGGACACCCACCAGACGGCGGTCCCGTTCTAGAACACCCGCCCGGAGGGGCAGGTCTCGGTCTAGAACGCCTGCTAGGCGTAGATCTAGAACTCGGTCACCGATACGGCGGAGGTCTCGTAGTAGATCACCAGCTAGGAGAAGTGGCCGGTCACGTTCCAGAAGCCCAGCCAGACGT---GGCCGGTCACGCTCTAGAACCCCAGCTAGGCGCAGTGGTAGGTCGCGCTCCAGGACACCAGCCAGGAGG---GGGAGGTCTCGGTCTAGGACACCAGCCAGGAGGGGGAGGTCTCGGTCTAGGACACCAGCCAGGAGGGGGAGATCCCGTAGTAGAAGTCTGGTTAGGCGAGGCAGATCTCACTCTAGAACACCACAAAGAAGAGGCAGGTCTGGCTCATCATCAGAGAGGAAGAACAAATCCAGAACATCTCAGAGAAGGAGCAGGTCTAACTCAAGTCCAGAAATGAAAAAATCTCACATTTCTTCAAGGCGTAGCAGGTCTCTTTCTTCACCTAGATCCAAAGCAAAGTCTCGCTTGTCTTTGAGGCGAAGCCTTTCAGGGTCTTCTCCAGGCCCTAAACAGAAGTCTCAGACACCACCCAGACGCAGTCGCTCTGGGTCATCTCAACCTAAAGCAAAATCCAGAACGCCATCA---AGGCAAAGTTGCTTGGGTTCCCCACCTCCT---AAACAGAAATCTAAAACGCCATCAAGGCAAAGTCCTTCCAGTTTATCTCCTCACCCTAAAGTGAAACCTGGAACACCACCAAGGCAA---GGGTCCATAACAAGTCCCCAGGCAAATGAACAATCTGCAACCCCACAGAGACGGAGCCGGTCTGGATCATCTCCTCGTCCGGTTGTCAGATCT---ACACCGCCAAGGTGTAGCCATTCTGGATCGTCACCTGATCCTGAGGTGAAATCGAGTACACCCCCCAGAAGGAGCCGGTCTGGGTCATCTTCTCCACAACCCGACATGAAGGCA---------GCCACT---------TCA---AGACAA---AGCCATTCTGGATCGTCCTCGCCAAGTCCTAGTAGGGTGATGAGTAGAACCCCTCCAAGGCAAAGCAGGTTGGAGTCCCCCCAATCCAAAGTT---------TTATTGCCAAGACATAGCCATTCTAGGTCCTCTTCACCAGATACCAAAGTGAAACCTGGAACACCACCAAGGCAAACTCACTCTGGGTCGACTTCACCATGCCCCAAAGTAAAACCCCAGGCTCAACTTGGGCAGAGTCTTTCTGGATCAGAGTCACCATGTCCTCAAGAGATGTCTAAAGACTTGCTAGCACAAGGTTTCTCTGAAACC---TCTCTATATTCAGGAGTAAAA---TCTAGCATACCACCAGAAGAGAACTACTTAGGTTCCTCATCTCTGCAACAGAAAGGACAGTCTCAGATTTCACCAGACCACAGATCTGATACTTCAAGTCCAGAAGTGAGACAGAGTCGCTCTGAATCTCCATCTCTTCAAAGCAGATCTCAAACACCACCTAAGGGTAGCCAGTCCAGGTCCTCCTCTCCAATCACTGGTCTGGCACCTAGA------------CAAAATAGAACTGAATCATCAACAAGCCCTAGGCTGAGATCGGGTCTGTCTCCTGAGCAAAGCAGGTGTCAGTCTGACACTTCCCCATACCCTGGAATGGACTCTGATTCT---CTGAGGCAGAGT---GTATTGGAGTCT---TCTCCAGGGTCAAAAGAGCAAATA---AGCTTACTCTCCCAGGAAGAT------GTTACT------GCATCATCTCCCATATCAAGAGACAAATTTAGTTCT---CCAGGGCAGGACAGGCCTGAGTCGTTACCAGTATTTAGAGATACACCTAGAACCCCG---TCAAGGGAAAGAAGTGGT---TCTGGGTCCTCTGCAGATACAAAAGACCAGAGTAGTGCATTAGCTAAATCAAGCCAAGATGAGGAATTGATGGATGTA---GAGAAATCTGAAGAGCCTTCAAACCAGGTCCTGCCCTGTTTATCTCCAGAACTCAAAGAAATGGCTGGGAGGGTCTTCGAGTCATCTCCTGAATTAGAAGAAAGGCCTTCTGTGTCTGTAATGCTTGACCAAAAGCAG---TCACAGGCTCTTTTGGAGGCA---GAAGTC---CCTCCAGTGGTCTCCGCTTGGAGTGGACGACGTTTATCTCCAGAACATAAAGAACTGTCTAATTCCCCTCCCAGGGAGAATAACTTTGGATCACCTTTAGAGTTTAGGAACTCAGGG---CCTGTTCTTACAGAAATGACTGCTGGGTTTTCTCCTGAGGTTAAAGAGGACTTGAATGGGCCTTTCCTTAACCAGCTGGAGGCAGACCCATCTCTTGATGTGAAAGAACAATCAACAAGATCCTCCAGACGTAGTAGTTCTGAGTTCTCTCCAGAGGCGGTGGAAAAGGCAGGAAGGTCTTCACATCAGAGCATCTCTTCACCTGTTCTTGATGCTATA---CCAAGAACACCTTCGAGGGAAAGAAGTAGTTCTGCATCTTCTCCTGAACTGAAAGACGGCTTACCCAGAACCCCATCAAGGAGAAGCAGGTCTGAGTCTTCTCCAGGACTTAGAGATGGGTCCGGGACTCCCTCAAGGCACAGCCTATGTGGGTCCTCTCCTGGAATGAAAGATATACCTAGAACCCCATCCAGAGGGAGAAGTGAATGTGATTCTTCTCCAGAACCAAAAGCCTTGCCTCAGACTCCTAGGCCAAGGAGTCGTTCTCCATCATCCCCAGAGCTCAAC---AAGTGTCTTAGCCCCCAGAGAGAAAGAAGTGGGTCAGAATCATCAGTTGAACAAAAGACAGTGGCTAGGACTCCTCTTGGGCAGAGAAGTAGATCTGGGTCTTTTCAAGAACTTGATGGGAAACCC---AGAGCATCCCCTCAGGAAAGAAGTGAATCAGACTCTTCCCCAGATTCTAAAGCCAAGATACAAAGCCCGCTTCGGCAGAGGAGTCGCTCTGGATCGTCT---CCAGAGGTTGACAACAAATCTCGGCCTTCCGCCCGGTGCAGTCGCTCTGGCTCATCCCCTGAAGTTAAAGATAAGCCAAGAGTGGCACCCAGGACACAGAGTGGTTCTGATTCCTCGCCCGAACCCAAAGCTCCTGCTCCTCGGGCTCTT---CCCAGAAGAAGCAGATCAGGTTCATCAAGCAAAGGGAGAGGCCCTTCCCCTGAAGGAAGCAGCAGTTCAGAGTCCTCTCCAGAGCACCCACCCAAATCCAGAGCTGCTCGAAGAAGCTCCAGGTCGTCACCAGAGCCC---AAGACT------CGCACTCCACCTCGCCGTCGCAGCTCTCGGTCATCTCCTGAGCTAACTAGGAAGGCCAGACCTTCCCGTAGAAGCCGCTCTGCCTCATCTTCACCAGAGACCCGCTCTAGAACTCCCCCCAGGCGCCGAAGAAGTCCCTCAGTGTCTTCCCCGGAGCCAGCTGAAAAGTCAAGGTCCTCACGCCGGCGGCGGTCAGTTTCATCTCCACGCACAAAGACGACTTCAAGGAGGGGCCGTTCTCCTTCACCAAAACCTCGTGGACTCCAGAGGTCTCGTTCCCGCTCAAGGAGAGAGAAAACCAGAACAACCCGACCTCGAGACCGGTCTGGATCTTCTCAGTCAACTTCTCGGAGAAGGCAGCGGAGCCGATCGAGGTCTCGGGTTACCCGTCGCCGGAGGGGAGGCTCTGGTTACCACTCAAGGTCACCTGCCCGGCAGGAGAGTTCCCGAACCTCCTCTCGACGCCGCAGAGGCCGCTCTCGGACACCCCCAGCCAGCCGGAAGCGTTCCCGCTCACGCACATCTCCAGCGCCATGGAAACGCTCCAGATCTAGAGCCTCTCCAGCTGCTCATCGGCGATCCAGATCCAGAACACCTCTGGTTAGCCGACGTAGGTCCAGGTCCCGAACTTCACCAGTGAACCGGAGACGGTCAAGGTCCAGGACATCAGTGACTCGACGGAGGTCTCGTTCTCGGGCATCCCCAGTGAGTCGAAGGCGATCCAGGTCCAGAACACCACCGGTAACCCGCCGTCGCTCAAGGTCCAGAACCCCGGCAACACGCCGGCGATCCCGTTCTAGAACCCCACCAGTGACCCGCAGGAGGTCCAGGTCCAGGACTCCCCCAGTGACCAGGAGGCGGTCTCGAAGCAGAACTTCACCTGTTACTCGCAGAAGATCAAGATCGAGAACATCCCCAGTTACACGTAGGAGGTCTCGCTCTCGCACGTCTCCAATAACTCGAAGGAGGTCCCGCTCTCGAACCTCCCCAGTGACACGTCGTAGATCAAGGTCTCGAACGCCTCCGGTGATTCGCCGCCGTTCGAGGTCCCGAACACCTCTCTTGCCACGCAAACGTTCTCGTAGCCGCTCCCCACTAGTCATCCGCCGCCGTTCTAGGTCCCGTAGTCCACGGGCAACACGGAGCAAACGGTCTTTAACAAGGTCACCTCCAGCCATCCGGAGGCGTTCTGCATCTGGAAGTAGCTCTGATCGTTCACGTTCTGCTACTCCTCCAGCAACAAGAAACCATTCTGGTTCTCGGACACCTCCAATGGCACTCAGTAGCTCTAGAATGAGCTGCTTCAGTCGTCCCAGCATGTCGCCAACTCCTCTTGACCGTTGTAGATCACCTGGAATGCTCGAACCCCTTGGCAGCTCTAGAACACCGATGTCTGTCCTACAGCAAGCTGGTGGCTCCATGATGGATGGTCCC------CGCATTCCTGACCACCCGAGAACATCATCTGTACCAGAAAACCATGCTCAGTCTAGAATTGCACTTGCCCTGACAGCTATCAGTCTTGGTACCGCTCGACCGCCTCCATCCATGTCTGCTGCTGGCCTGGCTGCAAGGATGTCCCAGGTCCCAGCTCCGGTGCCTCTCATGAGTCTTAGAACAGCTCCAGCGGCCAGCCTTGCCAGCAGGATTCCTGCAGCCTCTGCAGCAGCCATGAACCTGGCTAGTGCCAGGACACCTGCCATCCCCACAGCAGTGAACCTGGCGGACTCACGAACCCCAGCCGCAGCTGCTGCAGCTATGAACCTGGCCAGCCCCAGAACAGCAGTGGCACCCTCGGCTGTGAACCTGGCTGATCCTCGCACCCCCACAGCCCCTGCTGTGAACCTAGCAGGAGCCAGAACCCCAGCTGCTCTGGCAGCTTTGAGTCTCACAGGCTCTGGCACACCCCCGACTGCTGCAAACTATCCTTCGAGCTCCAGAACACCCCAGGCTCCAACACCTGCCAACCTGGTG---GGCCCTAGGTCCACACATGCCGCAGCTCCTGTGAACATTGCCAGTTCAAGAACCCCTCCAGCGTTGGCCTCTGCAAGCCTCACCAATGCTAGAATGGCTCCAGCATTGTCTGGTGCAAACCTCACCAGCCCCAGGGTGCCCCTCTCTGCCTATGAGCGTGTTAGTGGCAGAACCTCACCACCTCTCCTTGACCAAGCCAGGTCCAGAACCCCACCA---------------------------TCTGCCCCGAGCCAGTCCAGAATGGCCTCCGAGCGA------GCTCCATCGCCCTCCTCTAGAATGGTCCAGGCTTCC---TCTCAGTCTGTCCACCTTGCAGCTCAGGATCGGTCTAGGTCCCCTGTGCCTCCTGCCTTTTCAGACCAATCC---CGTTCATTGTCTGTCCAG---GGCACCCCTGTAGCAGGATCTCAGTCCCTTTCT---TCTGGGATGGTGGTAAAGACCATGTCCCCT---GGTGACCACAATGGCATGCTCTCCGGCCCTGCCCCTGGGGTGTTCCACCCT------------------GAGGATGGGGAACCACTTGTCTCCACTGGGGCCCAGCAGCCACCTGCACTGGCC---------------AAGGAGCGGCGGAGCTCCTCCTCGTCCTCGTCCTCCTCTAGTTCCTCTTCATCGTCGTCGTCATCCTCTTCCTCCTCCTCCTCCTCT---GGCTCCAGTTCTAGCGATTCGGAGGGCTCTAGCCTTCCTGCTCAA---CCAGAGGTGGCACTGAAGAGGGTCCCCAGCCCTGCCCCAGCCCCAAAGGAGGCTGTTCGAGAGGGCCGTCCCCTGGAGCCAGCCCCAGCCAAACGGAAGAGGCGCTCTAGCAGCTCCAGTTCCAGCTCCTCCTCTTCATCTTCGTCTTCTTCGTCGTCCTCCTCCTCTTCTTCCTCCTCTTCCTCGTCCTCTTCCTCTTCCTCTTCATCCTCTTCTTCC---------------------TCCTCTTCCTCCCCGTCCCCTGCTAAGCCTGGCCCTCAGGCCTTGCCCAAACCTGCAAGCCCCAAGAAGCCACCCCCTGGCGAGAGGAGGTCCCGCAGTCCCCGGAAGCCAATAGATTCTCTCCGGGACTCCCGCTCCCTCAGCTATTCACCAGCGGAGCGTCGCCGCCCC---TCACCCCAGCCCTCACCTCGGGACCAGCAG---AGC------------AGCGGT---GAGCGGGGTTCCCGGAGAGGCCAGCATGGGGATAGCCGCTCCCCGACCCAAAAGCGCCGGAGGGAGACGCCCAGCCCCCAG---CCAGCACGTCATCGCTCCTCCAGGTCTCCA---
>HLmyoMyo6
ATGTACAACGGGATCGGGCTGCCGACGCCCCGGGGCAGCGGCACCAACGGCTACGTCCAGCGCAACCTGTCCCTGGTTCGGGGCCGTCGGGGTGAGCGGCCTGACTACAAGGGAGAGGAGGAACTGCGGCGCCTGGAGGCTGCCCTGGTGAAGCGGCCTAATCCTGACATCCTGGACCACGAGCGCAAGCGGCGAGTGGAGCTGCGATGCCTCGAGCTGGAGGAGATGATGGAAGAGCAGGGGTACGAGGAACAGCAAATTCAGGAAAAAGTGGCGACCTTTCGACTCATGTTGCTGGAGAAGGATGTGAACCCTGGGGGCAAGGAGGAGACCCCAGGGCAGAGACCAGCGGTAACTGAGACTCACCAGTTGGCAGAATTGAATGAGAAAAAGAATGAGCGACTTCGTGCTGCCTTTGGCATCAGTGATTCCTATGTGGATGGGAGCTCTTTTGATCCTCAGCGTCGTGCTCGAGAAGCCAAACAACCAGTTCCCGAGCCTCCTAAACCTTACAGCCTTGTTCGGGAGTCCAGTAGTTCTCGTTCACCAACCCCAAAGCAAAAGAAGAAGAAAAAGAAGAAAGATAGAGGACGCAGGTCAGAGAGCAGCTCTCCTCGACGAGAGAGGAAGAAGAGCTCTAAGAAGAAGAAGCACAGGTCAGAGTCTGAATCCAAGAAACGGAAGCACAGGTCTCCCACTCCAAAGAGCAAACGTAAATCTAAGGACAAGAAGCGGAAGCGGTCTCGAAGTACAACACCAGCCCCCAAGAGCCGCCGGGCCCACCATTCAACTTCTGCTGACTCTGCCTCCTCTTCTGATACTTCCCGCAGTCGGTCTCGAAGTGCTGCAACAAAAACCCATACAACTGCCTTGACAGGGCAAAGTCTTTCCCCTGCTTCAGGGCGTAGAGGGGAGGGAGATGCACCTTCCAGAGAACCAGGTACCAAC---AACACAGGGCATCCAAGCAGCCCAGAACCCTCTACAAAACAGCCTAGTAGCCCTTATGAAGACAAAGACAAGAAG---GAGGAGAAATCTACAGTTCGACCTAGCCCCTCTCCGGAAAGGAGCAGCACAGGCCCAGAACCATCTGCTCCCACTCTGCTCCTTGCTGAGCAACATGGCAGCTCCCCACAACCCATTGCAAAAACCCCCATAAGTCAGGAGCCAATGAATCCCCCATCTGAGGCTTCCCCAACCCGGGGTCGATTACCACCTAAGTCTCCTGAGAAACCTCCCCAATCATCTTCA---GAGAGCTCCCCACCATCCCCTCAACCTACCAAAGTTTCTCGGCATGCCAGCTCTTCCCCTGAAAGTCCTAAACCCACACCAGCTCCAGGGTCCCACCGAGAGATTTCTTCTTCTCCCGCATCGAAGAGTCGCTCACATGGCAGAGGAAAGCGGGATAAGTCACATTCTCCTACTCCT---CGTAGGATGGGGAGGTCCCCTAGCCCTACCACCACGAAGAGGGGG---CGATCGCGGTCTCGAACCCCTACTAAGCGAGGTCATTCTCGATCCCGGTCCCCTCAGTGGCATAGGTCCCGGTCTGTACAGAGATGGGGGCGATCTAGAAGTCCCCAGCGACGTGGCCGATCTAGGTCTCCTCAGCGACCAGGCTGGTCCAGGAGCAGAAATACCCAGAGAAGAGGCAGATCTAGATCAGCAAGGCGAGGAAGGTCACACTCC---AGATCCCCAGCTGCTAGGGGCAGATCTCGCTCTAGAACACCAGCCAGACGGGGCAGATCTCGCTCTAGAACACCCACGAGGCGTAGATCACGATCCAGAACACCAAACAGGCGTAGATCTCGGTCTAGAACACCAGCCAGGAGGGGCAGATCTCGGTCTAGAACACCGGCTAGGCGCAGATCTAGGACCCATTCA---GTACGACGGAGGTCTCGTAGCAGGTCGCCAGCCAGGAGAAGCGGCAGGTCTCGCTCTAGAACCCCGGCCAGGCGT---GGCAGGTCTTCCTCTAGGACCCCAGCCAGGCGT---GCCAGGTCTCGCTCTAGAACCTCAGCCAGGCGA---GGAAAATCTCGGTCTAGGACACCAGCAAGACGAGGGAGATCTAGGTCTAGGACTCCAGCAAGACGA---AGATCCCGTAGTAGAAGTCTAGTTAGACGGGGAAGATCTCATTCTAGAACACCACAAAGGAGAGGCAGGTCTGGCTCATCATCAGAGCGGAAGAATAAATCCAGAACATCACAGAGAAGGAGCAGGTCCAACTCAAGCCCAGAAATGAAAAAATTCCATGTTTCTTCAAGGCGGAGCAGGTCTCTCTCCTCTCCACGATCCAAAGCAAAATCTCGCTTGTCTTTGAGACGAAGCCTTTCTGGATCCTCTCCGTGTCCTAAACAAAAGTCTCAGACACCACCTAGGCGTAGCCGCTCTGGATCATCCCAATCTAAAGCTAAATCTCAAACACCACCACCAAGACGAAGTCATTCTGGTTCATCT------------------------------------------------------------CAACCTGAAGGGAAATCTGGAACACCACCAAGGCAA---GGATCTGTAACAAGTCCTCAGGCAAATGAACAGTCTGCAACACCACAAAGACAGAGCTGTTCTGAAACATCACCTGATCCTGAGGTGAAGTCTAGGACCCCTTTGAGACAAAGCTGCTCTGTGTCCTCGCCT---TCTGCAGTGAAATCGAGCACATCTCCAAGACGGAGCCGGTCTGGGTCGTCATCTCCACAACCCAAAGTAAAGGCA---------GTAAAA---------TCACCAATCCAG---AGCCGTTCTGGTTCATCTTCTCCAAGTCCTGGTAGGGTGACATCTAATACACCACCAAGGCAAGACAGATCAGAGTCTCCTCGCTCCAAGGTGGAATCTATATTGTTACAAAGACACAGCCATTCTAGGTCCTCCTCACCAGATACCAAAGTGAAACCTGGAACACCACCAAGACAAAGTCACTCAGGGTCTACTTCACCAAGCCCCAAAGTACAGCCTCAAACTTCACCAGGCCACAATCTTTCTGGATCAAAGTCACCAGGTTCCCAAGAGATGTCTAAAGATTCATCAGCACAAAGTTGTTCTGGGTCCTTCTCACTCTGTTCAGGACTAAAG---TCTAGCACACCACCAGGAGAGAGCTATTTTGGCACTTCATCTCTGCAGCAAGAAGGACAATCTCTCACTTCACTAGATTCTAGATCTGACACTTCAAGTCCAGAAAGGAGACAGAATCACTATGACACACTATCTCTGAAGAGCAAATCTCAAACACCGCCTAAGGGTGGTCAATCCAGGCCCTCTTCTCCTGTCACTGAGCCTGCACCCAGATCTCCAACAACACAAGATAGAAGCAAATTGTCGGTGAGCCCTAGGCTGAAATCTGGAATGTCTCCTGAACAGAACAGATCCCAATCTGACTCTTCCCCATATCCTCCAGTGGACTGTAAATCTCTTCTGGGGCAGAGT---AGATTGGAGCCT---TCTCCTGAATCAAAAAAGCAAACA---GACTTACTCCTTCAGGAGGAT------CTTACT------GCATCATCT---ATACTAAGTGACAAATTGAGTCCTCCTCCAGTACAGAATAGACCTGAGCCCTCACCAGTACTCAAAGATACACCTAGAACCTCT---TCAAAGGAAAGAGGTGGT---GTTGGGTCATCTCCAGATACAAAAGACCAAAGTAGTCCATCAGCTAAACCAAGCCAAGATGAGGAGTTAATGGAGGTAGCTGACAAATCTGAAGTGTCCTCAAACCAGGTCTTGTCCCATGTTTCTCCAGAACTCAAAGAAATGGCTGGAAGTAACTTTGAATCATCTTCTGAAAAAGAAGAAAGGACTGCTGTGTCTTTGACTCTTGACCAAGGCCAGTTGTTGCAGGCTTCTTTGGAAGCA---GAACTC---CCTGCAGTGGCATCAACTTGGAGTGGGCCACATTATTCTCCAGAACATAAAGAACTGTCTAACACCTCTCCCAGGGAGAATAACTATGAGTCACCTTTAGAATTTAGAAACTCAGGC---CCTGTTGCA---GAAATAAATACTGAATTTTCTGCTGAGGTCAAA---GGTTTGAATGAACCTTTTCCTAGTCAGTTGGAGACAGATCCATCTCTAGACATGAAAGAACAATTG---AGGTCCTCCAGACGCAGCAGTTCTGAGTTATCCCCAGATGCAGTGGGAAAAGCAGGAATGTCCTCAAATCAGACTCTCTCTTCGCCAGTACTTGATGCTATA---CCTAGAACACCCTCAAGGGAAAGAAGTAGTTCTGCATCTTCTCCTGAACTGAAAGATGATTTACCCAGAACCCCCTCAAGGAGAAGCAGGTCTGGGTCTTCCCCAGGACTTAGAGATGGGTCTGGGACTCCCTCAAGGCACAGCTTGTCTGGATCCTCTCCTGGAATGAAAGACATACCCAGAACACCATCCAGGGGGAGAAGTGAATGTGATTCTTCTCCAGAAACAAAAGCTTTGCCTCAGACTCCTAGGCCAAGGAGTCGTTCTCCATCATCCCCAGAACTC------AAGTGTATTACCCCCCAGAGAGAAAGAAGTGGGTCAGAATCATCAGTTGAACAAAAGACTTCGGGTAGGTCTCCTCTTGGGCAGAGAAGTCGATCTGGATCTTCTCAAGAACTTGATGAGAAACCC---AGTGCATCCACTCAGGAAAGAAGTGATTCAGACTCTTCTCCAGATGCTAAAGTTAAAACACGAATGTCACTTAGACAAAGGAGTCGTTCTGGATCATCT---CCAGAGGTTGATAGCAAATCCCGACCTTCTCCTCAGCTTAGTAGGTCTGGCTCATCCCCTGAAGTTAAAGATAAGCCAAGAGCAGCATCTAGGGCACAGAGTGGTTCTGATTCCTCTCCTGAACCCAAGGCTCCTGCCCCTCGGGCCCTT---CCCAGACGAAGCAGATCAGGTTCATCAAGCAAAGGTAGAGGTCCTTCTCCTGAAGGAAGCAGCAGTTCTGAGTCTTCTCCAGAACACCCTCCCAAATCCAGAATGGCTAGAAGAAGCTCTAGGTCATCACCACAGCCC---AAGACTAAGTCTCGCACCCCACCTCGTCGTCACAGCTCTCGATCATCA---GAGAGGGCTAGGAAGACCAGACTCTCCCGTAGAAGTCGTTCTGCATCTTCCTCACCAGAGACACGTTCTAGAACTCCCCCACGACGCCGACGAAGTCCTTCAGTGTCCTCCCCAGAGCCAGCTGAAAAGTCAAGATCTTCACGCCGGCGGCGTTCAGCTTCATCCCCCCGCACTAAGACAACTTCAAGGAGAGGTCGTTCTCCTTCACCAAAGCCTCGTGGGCTCCAGAGGTCCCGTTCCCGGTCAAGGAGGGAGAAAACCAGAACGACCCGACGTCGAGATAGGTCTGGATCTTCTCAGTCAACCTCTCGAAGAAGACAGCGGAGCCGTTCAAGGTCTCGGGTTACTCGTAGGCGTAGAGGAGGCTCTGGTTACCACTCAAGGTCTCCTGCCCGGCAAGAGAGTTCACGAACCTCCTCTCGACGTCGAAGAGGTCGCTCTCGGACACCCCCAACCAGTCGGAAGCGTTCCCGCTCACGCACATCACCAGCCCCATGGAAGCGTTCCAGGTCT---------CCC---ACTCATCGGCGATCCAGATCCAGAACACCCCTGGTCAGCCGACGTAGATCCAGGTCACGTACTTCACCAGTCAGTCGGAGAAGATCAAGATCTAGGACATCAGTGACACGAAGAAGATCTCGCTCAAGAGCATCCCCAGTGAGTCGAAGGCGATCCAGGTCCAGAACACCACCAGTAACCCGCCGGCGTTCAAGATCCAGAACACCA---GCTCGCCGGCGTTCCCGTTCTAGAACACCACCAGTGACTCGCAGAAGATCTAGATCTAGGACTCCACCAGTAATGAGGAGGCGATCCCGAAGCAGAACCTCTCCTATCACTCGCAGAAGATCCAGATCCAGAACATCACCAGTCACCCGCAGGAGATCTCGATCTCGCACCAGTCCAATAACTCGAAGGAGGTCCCGCTCTCGAACCTCTCCAGTGACACGCCGCAGATCTAGGTCTCGAACACCTCCAGCTATTCGGCGTCGCTCTAGGTCTCGAACCCCACTTTTGCCACGCAAACGCTCTCGAAGTCGTTCATCACTT---GTCCGCCGTCGTTCTAGATCTCGTACTCCTCGAATGACTCGGGGCAAACGGTCCTTAACAAGATCTCCTCCAGCCATCCGTAGACGATCTGTATCTGGAAGTAGTTCCGATCGTTCACGTTCTGCTACTCCTCCTGCAACAAGGAATCATTCTGGTTCTCGGACACCTCCAGTGGCACTCAATAGCTCCAGAATGAGTTGCTTCAGTCGTCCTAGCATGTCACCAACTCCTCTTGACCGCTGTAGATCTCCTGGAATGCTTGAACCCCTTGGCAGCTCTAGAACACCCATGTCTGTCCTGCAGCAAGCTGGTGGCTCCATGATGGATGGTCCAGGTCCCCGAATTCCTGATCACCCTAGAACATCT---GTGCCAGAAAATCATGCTCAGTCTAGAATTGCACTTGCCCTGACAGCCATCAGTCTTGGCACTGCTCGGCCGCCTCCATCCATGTCTGCTGCAGGCCTTGCTGCAAGAATGTCCCAGGTTCCTGCTCCAGTGCCTCTCATGAGTCTCAGAACAGCCCCAGCTGCCAGCCTTGCCAGTAGGATTCCTGCAGCCTCTGCAGCAGCCATGAACCTGGCCAGTGCCAGGACACCTGCCATACCAACAGCAGTGAACCTGGCTGACTCGAGAACACCAGCTGCA---GCAGCAGCCATGAACTTGACCAGCCCCAGAACAGCAGTCACACCATCTGCTGTGAACCTCGCTGACCCGCGCACCCCTACAGCTCCAGCTGTGAACCTACCAGGAGCCAGAACCCCAGCGGCATTGGCAGCATTGAGTCTCTCAGGCTCTGGCACACCCCCAAACGCTGCAAACTATCCATCCAGCTCCAGAACACCCCAGGCACCAACCCCTGCAAACCTGGTG---GGTCCTAGATCTACACATGCCACAGCTCCTGTGAATATTGCCAGCTCAAGAACCCCGCCATCCTTGGCCCCTGCAAGCCTCACCAGTGCTAGAATGGCTCCAGCTTTGTCTGGTGCAAACCTCACCAGCCCCAGGGTGCCCCTCTCTGCCTATGAGCGCATTAGTGGCAGAACCTCACCACCGCTCCTTGACCGAGCCAGGTCTAGAACCCCACCGGGAGGCCCAGGCTCCAGAACCCCACCAGCTGCCCCAAGCCAGTCTAGAATGACCTCTGAGCGG------GTTCCCTCTCCAGTTTCTAGAATGGTTCAGGCTCCTCCCTCACAGTCTGTTCTCCCTCCAGCTCAGGATCGGCCTAGGTCCCCTGTGCCATCTGCTCTTTCTGACCAATCC---CGATCTTTGCTTGCCTCA---ACGACCCCTGTAGCAGGATCTCAGTCCCTCTCT---TCTGGGTCGGTGGCAAAGACCACATCCTCTGCTGGTGACCACAATGGCATGCTCTCTGTCCCTGCCCCTGGGGGGGCCCACCCT------------------GAGGGCGGGGAACCACCTGCCTCTACGGGGGCC------------------------CTGCAGCCAGCAAAGGAGCGGCGGAGTTCCTCCTCCTCCTCCTCATCTAGTTCCTCCTCGTCATCGTCGTCATCCTCCTCCTCCTCCTCCTCCTCT------GGCTCCAGTTCTAGTGACTCGGAGGGCTCTAGCCTTCCCCTTCAA---CCCGAGGTGGCACTGAAGAGGGTCCCTACTCCTCCCCCAGCCCCAAAAGAGACTGAACGAGAGGGACGACCTCAGGAACCAACCCCAGCCAAGAGGAAGAGGCGTGATAGCAGCTCCAGTTCCAGCTCTTCCTCTTCCTCTTCCTCATCTTCCTCCTCTTCCTCTTCCTCCTCTTCTTCCTCCTCCTCCTCTTCCTCCTCTTCCTCCTCCTCTTCCTCT---------------------TCTACATCCTCTCCTTCCCCTGCTAAGCCTGACCCTCAGGCCTTGCCCAAACCTGCAAGTCCCAAGAAGCCACCCCCTGGCGAGCGGAGGTCCCGCAGCCCCCGGAAGCCAATAGACTCCCTCCGGGACTCCCGGTCCCTTAGCTATTCACCTGCCGAGCGCCAACACCCC---TCGCCCCAGCCCTCACCACAGGACCAACAGAGGAGC------------AGCAGCAGTGAGCATGGTTCCCGGAGAGGTCAGCGTGGGGACAGCCGCTCCCCAGGCCACAAGCGCAGGAGGGAGACACCTAGCCCCCGC---CCAGTGCGGCACCGCTCCTCCAGGTCTCCA---
>HLmolMol2
ATGTACAACGGGATCGGGCTGCCGACGCCCCGGGGCAGCGGCACCAACGGCTACGTCCAGCGCAACCTGTCCCTGGTTCGGGGCCGCCGGGGTGAGCGGCCTGACTACAAGGGAGAGGAGGAACTGCGGCGCCTGGAGGCTGCCCTGGTGAAGCGGCCTAATCCTGACATCCTGGACCACGAGCGCAAGCGGCGAGTGGAGCTGCGATGCCTCGAGCTGGAGGAGATGATGGAAGAGCAGGGGTACGAAGAACAGCAAATTCAGGAAAAAGTGGCGACCTTTCGACTCATGTTGCTGGAGAAGGATGTGAACCCTGGGGGCAAGGAGGAGACCCCAGGGCAGAGGCCAGCGGTAACTGAGACCCACCAGTTGGCAGAATTGAATGAGAAGAAGAATGAACGACTACGTGCTGCCTTTGGCATCAGTGATTCCTATGTGGATGGCAGCTCTTTTGATCCTCAGCGTCGTGCTCGAGAAGCCAAACAACCAGCTCCCGAGCCTCCCAAACCTTACAGCCTTGTCCGGGAGTCCAGCAGTTCTCGCTCACCAACCCCAAAGCAAAAGAAGAAGAAAAAGAAGAAAGATAGAGGACGGAGGTCAGAGAGCAGCTCTCCTCGACGAGAGAGGAAGAAGAGCTCTAAGAAGAAGAAGCACAGGTCAGAGTCTGAATCCAAGAAACGGAAGCATAGGTCTCCCACTCCAAAGAGCAAACGTAAATCTAAGGACAAGAAGCGAAAGCGGTCTCGAAGTATAACACCAGCCCCCAAGAGCCGCCGGGCCCACCATTCAACTTCTGCTGACTCTGCTTCCTCTTCTGATACTTCCCGAAGTCGGTCTCGAAGTGCTGCAACAAAAACCCATACAACTGCCTTGACTGGGCACAGTCTTTCCCCTGCTTCAGGGCGTAGAGGGGAGGGAGATGGACCTTCCAGAGAACCAGGTACCACC---AACACAGGGCATCCCAGCAGCCCAGAGCCCTCTGCAAAACAGCCTAATAGCCCTTATGAAGACAAAGACAAG------AAGGAGAAATCTGCAGTTCGACCTAGCCCTTCTCCGGAACGGAGCAACACAGGCCCAGAACCATCTGCTCCCACTCCGCTCCTTGCCGAGCAACATGGCAGCTCCCCACAACCCCTTGAAACAACCCCCTTAAGTCAGGAGCCAATGAACCCCCCATCTGAGGCTTCCCCAACCCGGGGTCGTTTACCACCTAAGTCTCCTGAGAAACCTCCCCAATCATCTTCG---GAGAGCTGCCCACCATCCCCTCAACCTACCAAAGTTTCTCGACATGCCAGCTCTTCCCCTGAAAGTCCTAAACCCACACCAGCTCCAGGGTCCAACCGAGAGATTTCTTCTTCCCCTGCATCCAAGAGTCGTTCACATGGCCGAGCAAAGCGGGATAAGTCACATTCTCATACTCCT---CGTAGGGTGGGGAGGTCCCGTAGCCCTACCACCACGAAGAGGGGG---CGATCGCGATCTCGAACGCCTACTAAGCGAGGTCATTCTCGTTCCCGGTCCCCTCAGTGGCATAGGTCCCGGTCTGTACAGAGGTGGGGGCGATCTAGAAGTCCCCAGCGACGTGGCCGCTCTAGGTCTCCTCAGCGACCAGGCTGGTCCAGAAGCAGAAATACCCAGAGAAGAGGCAGGTCTAGATCAGCAAGGCGAGGAAGGTCACACTCT---AGATCTCCAGCCACTAGGGGCAGATCTCGTTCTAGAACACCAGGCCGGCGGGGTAGGTCTCGCTCTAGAACACCTGCAAGGCGTAGGTCGCGGTCCAGAACACCTACCAGACGAAGATCTCGGTCTAGAACACCAGCCAGGAGGGGCAGGTCTCGGTCTAGAACTCCTGCTAGGCGTAGATCCAGGACCCGTTCA---GTACGACGGAGGTCTCGTAGTAGATCGCTAGCCAGGAGAAGTGGCAGGTCACGCTCAAGAACCCCAGCCAGGCGA---GGCCGGTCACGCTCAAGAACCCCAGCCAGGCGT---GGCCGGTCGCGATCTAGAACCCCAGCCAGGAGA---GGGAAATCTCGGTCTAGGACGCCCGCAAGACGGGGAAGATCTCGGTCTAGGACGCCAGCAAGAAGGGGAAGATCTCGTAGTAGAAGTCTAGTTAGACGAGGAAGGTCTCACTCTAGAACACCACAAAGGAGAGGTAGGTCTGGCTCGTCATCAGAGCGGAAGAACAAATCCAGAACATCACAGAGAAGGAGCAGGTCCAATTCAAGCCCAGACATGAAAAAATTTCGTGTTTCCTCAAGGCGGAGCAGGTCTCTCTCTTCTCCACGATCCAAAGCAAAATCTCGCTTGTCTTTGAGGCGAAGCCTTTCTGGGTCCTCTCCGTGTCCTAAACAAAAGTCTCAGACACCACCAAGGCGCAGCCGCTCTGGATCATCCCAGTCTAAAGCTAAATCTCAAACACCACCA---AGGCGAAGTCGCTCTGGTTCTTCTCCT------AATCAGAAATCTAAAACACCAACAAGACAAAGTCGTTCCGGTTCATCT---CAACCTAAATTAAAATCTGGAACACCACCAAGGCAA---GGGTCTGTAACAAGTCCCCAGGCAAATGAACAGTCTGCAACACCACAAAGACAGAGCTGTTCTGAAACATCACCTGACCCTGAGGTGAAGTCTAGGACCCCTTTGAGAAATAACTGCTCTGGGTCCTCCCCT---CCTGCAGTGAAATCTAGCACACCTCCAAGACAGAGCCGATCTGGGTCGTCGTCTCCTCAACCCAAAGTGAAGGCA---------ATAACA---------TCACCAGTTCAG---AGTCATTCTGGGTCATCTTCTCCAAGTCCTAGTAGGGTGACATCTAAAACACCACCAAGGCAAAGCAGGTCAGAATCTCCTTGTTCCAAGGTGGGATCTAGATTGTTGCAAAGACACAGCCATTCTAGGTCTTCCTCACCAGACACCAAAGTGAAATCTGGAACACCACCAAGACAGAGTCACTCAGGGTCTGCTTCGCCCTGCCCCAGAATAAAGCCTCAAACTCCACCAGGTCACAATCTTTCTGGATCAAAGTCGCCATGTTCCCAAGAGAAGTCTAAAGACTCACTGGCACCAACTTGCTCTGGATCCTTCTCAGTCTGTCCAGGAGTAAAG---TCTAGCACACCACCAGCAGAGAGCTATTTTGGCACCTCATCTCTGCAACAGGAAGGACAGTCACTTACTTCACTAGATTCTAGATCTGATACTTCAAGCCCAGAAATGAGACAGAGTCACTATGAATCTCTGTCTCTGCAGAACAAATCTCAAACGCCTCCTAAGGGTGGCCAGTCCAGGTCCTCTTCTCCTGTCACTGAGCCTGCACCCAGATCTCCAGCAACACAAGATAGAAGCAAACTATCAGTAAGTCCTAGGCTGAAATTTGGAATGTCTCCTGAGCAGAACAGATTCCAACCTGACTCTTTTCCATATCCTGCAATGGACTGTAAATCTCTTCTGGGACTGAGT---AGATCAGAGACT---TCTCCTGAATCAAAAAAGAAAACA---GGTTTATTCCTTCAGGAGGAT------GTTACT------GCATCATCT---GTACTAAGTGACAAATTGAGTTCT---CCAGTACAGAATAGACCTGAGTCCTCACCAGTACTCAAAGACACACCTGGAACCTCA---TCAAAAGAAAGAGATGGT---GGTGGGTCACCTTTAAATACAAAAGACCAAAGTAGTCCATTGGCCAAGCTAAACCAAGATGAGGAATTAATGGAGGTAGTAGAGAAATCTGAAGAGTCCTCAAACCAGATCCTGTCCCATTTGTCTCCAGAACTTAAAGAAATGGCTGGAAGTAACTTTGAATCATCTCCTGAAATAGAAGAAAGGCCTGCTGTTTCTTTGACTCTTGACCAAAGCCAGTTGTTGCAGGCTTCTTTGGAAGCA---GAAGTC---CCTGCAGTGGCCTCAACTTGGAGTGGGTCACATTTTTCACCAGAACATAAAGAACTATCTAACTCTCCTTCCAGGGAGAATTGCTATGGGTCACCTTTAGAATTTAGAAGCTCAGGT---CCTATTGCA---GAAACAAATACTGGATTTTCTGTTGAGGTTAAAGAAGGTATGAATGAACCTTTTCCTAATCAACTGGAGACAGATCCATCTCTAGACATGAAAGAACAATTGATGAGGGTGTCCAGGCGCAGCAGTTCTGAGTTATCCCCGGATCCAGTGGAAAAAGCAGGAATGTCTTCAAATCAGAGTGTCTCTTCACCAGCACTTGATGTTATA---CCTAGGACACCCTCGAGGGAAAGAAGTAGTTCTGCATCTTCCCCTGAACTGAAAGATGGTTTACCCAGAACCCCCTCAAGGAGAAGCAGGTCTGGGTCTTCTCCAGGACTTAGAGATGGGTCTGGGACTCCCTCAAGGCACAGCTTATCTGGATCCTCTCCTGGAATGAAAGATATTCCCAGAACACCATCCAGGGGGAGAAGTGAATGTGATTCTTCTCCAGAACCAAAAGCTTTGCCTCAGACTCCTAGGGCAAGGAGTCGTTCTCCATCATCCCCAGAACTCAAC---AAGTGTCTTACACCACAGAGAGAAAGAAGTGGGTCTGAGTCATCAGTTGAACAGAAGACTTTGGCTAGGACTCCTCTTGGGCAAAGAAGTCGATCTGGATCTTCTCAAGAACTTGATGAGAAACCC---AGTGCATCCCCTCAGGAAAGAAGTGAATCAGACTCTTCTCCTGATTCTAAAGTTAAAACACGAGTGCCACTTAGACAGAGGAGTCGTTCTGGATCATCT---CCAGAGGTCGATAGCAAATCCCGACCTTCTCCTCAGCTCAGTAGGTTCGGCTCATCTCCTGAAGTTAAAGCCAAGCCTAGAGCAGCATCCAGGACACAGAGTGGTTCTGATTCCTCTCCAGAACCCAAGGCTCCTGTTCCTCGGGCTCTT---CCCAGACGAAGCAGATCAGGTTCATCAAGCAAAGGCAGAGGTCCTTCTCCTGAAGGAAGCAGCAGTTCTGAGTCTTCTCCAGAACACCCACCCAAATCCAGAATGGCTAGAAGAAGCTCTAGGTCATCACCAGAGCCC---AAGACTAAGTCTCGCACTCCACCACGTCGCCGCAGCTCTCGATCATCT---GAGAGAACTAGGAAAACCAGACTCTCCCGCAGAAGCCGTTCTGCGTCATCCTCACCCGAGACCCGTTCTAGAACTCCCCCACGACGCCGAAGAAGTCCCTCAGTGTCTTCCCCAGAGCCAGCTGAAAAGTCAAGATCTTCACGCCGTCGGCGTTCAGCTTCATCTCCTCGCACTAAGACAACTTCAAGGAGAGGTCGTTCTCCTTCACCAAAGCCTCGTGGGCTCCAGAGGTCTCGTTCTCGTTCAAGGAGGGAGAAAACCAGAACAACCCGACGTCGAGATAGGTCTGGATCTTCTCAGTCAACCTCTCGGAGAAGACAGCGGAGCCGGTCAAGGTCCCGGGTTACTCGTAGGCGGAGAGGAGGTTCTGGTTACCACTCAAGGTCTCCTGCCCGGCAGGAGAGTTCACGAACCTCCTCTCGGCGTCGAAGAGGTCGCTCTCGGACACCTCCAACCAGTCGGAAGCGTTCCCACTCACGTACATCACCAGCCCCATGGAAACGTTCCAGATCACGGGCCTCTCCAGCCACTCACCGTCGATCCAGGTCCAGAACACCCCTGGTCAGCCGACGTAGGTCCAGGTCTCGAACTTCACCAGTCAGTCGGAGACGATCAAGGTCTAGGACATCAGTGACTCGAAGAAGATCTCGCTCAAGAGCATCCCCGGTGAGTCGAAGGCGATCCAGGTCCCGAACACCACCAGTAACCCGCCGTCGTTCAAGGTCTAGAACACCA---ACTCGGCGACGCTCTCGTTCCAGAACACCACCAGTGACTCGCAGAAGGTCTAGATCTAGGACTCCACCAGTAATGAGGAGGCGATCTCGAAGCAGAACCTCACCTATCACTCGCAGAAGATCGAGATCCAGAACATCCCCAGTCACCCGTAGGAGGTCTCGATCTCGCACAACTCCAGTAACTCGAAGGAGGTCCCGCTCTCGAACCTCTCCAGTGACACGCCGCCGATCTAGGTCTCGAACACCTCCAGCTATTCGCCGTCGCTCTAGGTCTCGAACCCCTCTCTTGCCACGCAAACGCTCTCGAAGTCGTTCATCACTTGTTGTCCGCCGCCGCTCTAGATCTCGTACTCCACGAATAACTAGGGGCAAACGGTCCTTAACAAGATCTCCTCCAGCCATCCGCAGGCGTTCTGTATCAGGGAGTAGTTCTGATCGTTCACGCTCTGCTACTCCTCCGGCAACAAGGAATCATTCTGGTTCTCGGACACCTCCAGTGGCACTCAATAGCTCCAGAATGAGTTGCTTCAGTCGTCCTAGCATGTCACCAACTCCTCTTGACCGCTGTAGATCACCTGGAATGCTTGAACCTCTTGGCAGCTCTAGAACACCTATGTCTGTCCTGCAGCAAGCTGGTGGCTCCATGATGGATGGTCCAGGTCCCCGAATTCCTGATCACCCTAGAACATCT---GTGCCAGAAAATCACGCTCAATCTAGAATTGCACTTGCCCTGACAGCCATCAGTCTTGGCACTGCTCGACCTCCTCCGTCCATGTCTGCTGCAGGCCTTGCTGCAAGAATGTCCCAGGTTCCTGCTCCAGTGCCTCTCATGAGTCTCAGAACGGCCCCAGCTGCCAGCCTTGCCAGTAGGATTCCTGCAGCCTCTGCAGCAGCCATGAACCTGGCCAGTGCCAGGACACCTGCCATACCAACAGCAGTGAACTTGGCTGACTCGAGAACACCAGCTGCG---GCAGCAGCCATGAACTTGGCCAGCCCTAGAACAGCAGTGGCACCTTCCACCGTGAACCTTGCTGACCCTCGTACCCCTACAGCCCCAGCTGTGAACTTAGCAGGAGCCAGAACCCCAGCAGCTTTGGCAGCTTTGAGTCTCACAGGCTCTGGCACACCCCCAAATGCTGCAAATTATCCTTCTAGCTCCAGAACACCCCAGGCACCAGCCCCTGCAAACCTGGTG---GGTCCTAGATCTGCACATGCCACAGCTCCTGTGAATATTGCCAGTTCGAGAACCCCGCCAGCTTTGGCCCCTGCAAGCCTTGCCAGTGCTAGAATGGCTCCAGCTTTGTCTGGTGCAAACCTCACCAGCCCCAGGGTGCCCCTCTCTGCCTATGAGCGCATTAGTGGCAGAACCTCACCGCCACTCCTTGACCGAGCCAGGTCCAGAACCCCACCGGGAGGCCCAGGCTCCAGAACCCCACCAGCTGCTCCAAGCCAGTCTAGAATGACCTCTGAGCGG------GTTCCCTCTCCAGTCTCGAGAATGGTCCAGGCTCCTCCCTCACAGTCAGTTCTTCCTCCAGCTCAGGATCGGCCTAGGTCCCCTGTGCCATCTGCATTTTCTGACCAATCC---CGATCTTTGCTTGCCCCG---ACCACCCCTGTAGCAGGATCTCAGACCCTCTCT------GGGTCGGTGGCAAAGACCACAACCCCTGCTGGTGACCACAATGGCATGCTCTCTGTCCCTGTCCCTGGGATATCTCACCCT------------------GAGGGTGGGGAACAACCTGCCTCTATGGGGGCC------------------------CTGCAGCCAGCGAAGGAGCGGCGGAGTTCTTCCTCCTCCTCATCTAGCTCTTCTTCGTCTTCATCGTCGTCATCCTCCTCCTCCTCTTCCTCGTCT------GGCTCCAGTTCTAGTGACTCGGAGGGCTCTAGCCTTCCCGTTCAA---CCTGAGGTAGCACTGAAGAGGGTCCCTAGCCCTCCCCCAGCCCCAAAGGAGACTGAACGAGAGGGACGACCTCAGGAACCGACCCCAGCCAAGCGGAAGCGGCGTGCTAGCAGCTCCAGTTCCAGTTCTTCCTCATCCTCGTCCTCCTCCTCCTCCTCCTCTTCCTCCTCCTCTTCATCTTCCTCATCCTCTTCTTCCTCTTCCTCCTCCTCCTCCTCCTCT------------------TCTACTTCCTCTCCTTCCCCTGCTAAGCCTGACCCTCAGGCCTTGCCCAAACCAGCAAGCCCCAAGAAGCCACCCCCTGGTGAGCGGAGGTCCCGCAGCCCCAGGAAGCCAATAGATTCCCTCCGGGACTCCCGGTCCCTCAGCTATTCGCCTGCTGAGCGCCACCGCCCC---TCGCCCCAGCGTTCACCACGGGACCAACAG---AGC------------AGCAGCAGTGAACATGGTTCCCGGAGAGGACAGCGTGGGGACAGCCGCTCCCCAGGCCACAAGCGCAGGAGGGAGACACCTAGCCCCCGC---CCCGTGCGGCACCGCTCCTCCAGGTCTCCA---
>HLphyDis3
ATGTACAACGGGATCGGGCTGCCGACGCCCCGGGGCAGCGGCACCAACGGCTACGTCCAGCGCAACCTGTCCCTGGTGCGGGGCCGCCGGGGTGAGCGGCCTGACTACAAGGGAGAGGAGGAACTGCGGCGCCTGGAGGCTGCCCTGGTGAAACGGCCTAATCCTGACATCCTGGACCACGAGCGCAAGCGGCGAGTGGAGCTGCGATGCCTCGAGCTGGAGGAGATGATGGAAGAGCAGGGGTACGAGGAACAGCAAATTCAGGAAAAAGTGGCAACCTTTCGACTCATGTTGCTGGAGAAGGATGTGAACCCTGGGGGCAAGGAGGAGACCCCAGGGCAGAGGCCAGCGATAACTGAGACTCACCAGTTGGCAGAATTGAATGAGAAGAAGAATGAACGACTTCGTGCTGCATTTGGCATCAGTGATTCCTATGTGGATGGCAGCTCTTTTGATCCTCAGCGTCGTGCTCGGGAAGCCAAACAACCAGCTCCTGAGCCTCCCAAACCTTACAGCCTTGTTCGGGAGTCCAGCAGTTCTCGCTCACCAACTCCAAAGCAGAAAAAGAAGAAAAAGAAGAAAGATAGAGGACGCAGGTCAGAGAGCAGCTCTCCTCGGCGAGAGAGGAAGAAGAGCTCTAAGAAAAAGAAGCACAGGTCAGAATCTGAATCCAAGAAACGGAAGCATAGGTCTCCTACTCCAAAGAGCAAACGTAAATCTAAGGACAAGAAGCGGAAGCGATCTCGAAGTACAACACCAGCCCCCAAGAGCCGCCGGGCCCACCGTTCAACTTCTGCTGACTCTGCTTCTTCTTCTGATACTTCCCGCAGTCGGTCTCGAAGTGCGGCAGCAAAAACTCATACAACTGCCTTGACTGGGCAAAGTCTCTCCCCTGCTTCAGGGCATAAAGGGGAGGGAGACACACCTTCCAGAGAACCAGGTACCATC---CACACAGGGCATCCCAGCAGCCCAGAGCCCTCTGCAAAGCAGCCTAATAGCCCTTATGAAGACAAAGAT---------GAGGAGAAATCTGCAGTTCGGCCTAGCCCCTCTCCAGAAAGGAGCAGCACAGGCCCAGAACCATCTGTTCCCACTCCACTTCTTGTTGAGCAACACGGCAGTTCCCCACAACCCCTTGCAACAACCCCCTTAAGCCAGGAGCCAACGAACCCACCATCTGAGGCTTCCCCAACCCGGGGTCGTTTACCACCTAAATCTCCTGAAAAACCTCCCCAGTCATCTTCG---GAGAGCTGTCCACCATCCCCTCAACCTACCAAAGTTTCTCGGCATGCCAGCTCTTCCCCTGAAAGTCCAAAACCCACACCAGCTACTGGGTCCCATAGAGAGGTTTCTTCTTCTCCTGTGTCCAAGAGTCGATCACATGGCCAAGCAAAGCGGGATAAGTCACATTCCCATACTCCT---CGTAGGGTGGGGAGGTCCCGTAGCCCTACCACCACTAAGAGGGGG---CGATCACGCTCTCGAACTCCT---AAGAGAGGTCATTCTCAGTCTCAATCTCCCCAGTGGCATAGGTCTAGATCTGTACAGCGGTGGGGGCGATCTAGAAGCCCTCAGCGACGTGGTCGCTCTAGGTCTCCTCAGCGACCAGGCTGGTCCAGGAGCAGAAATACCCAGAGAAGAGGCAGGTCTCGATCAGCAAGGCGAGGCAGGTCACACTCT---AGATCTCCAGCTACTAGGGGCAGGTCTCGTTCTAGGACACCAGCTCGGCGGGGCAGGTCTCGCTCTAGGACACCTGCAAGGCGCAGGTCACGATCCAGAACACCTACCAGACGTAGGTCTTGGTCTAGAACACCAGCCCGGAGAGGCAGGTCTCGATCTAGAACACCTGCTAGGCGTAGATCTAGGACCCGTTCA---GTACGACGGAGGTCTCGTAGTAGATCACCAGCCAGGAGAAGTGGCAGATCTCGCTCTAGGACCCCAGCCAGGCGT---GGCAGGTCACGCTCTAGGACCCCAGCCAGAAGG---GGCAGATCTCACTCTAGGACCCCGGCAAGACGT---GGCAGGTCACGCTCTAGGACCCCAGCCAGGAGAGGGAGATCTCGGTCTAGGACACCAGCAAGACGGGGAAGATCCCGTAGTAGAAGTCAAGTTAGGCGGGGAAGATCTCACTCTAGAACACCACAAAGAAGAGGCAGGTCTGGCTCATCATCAGAGCGGAAGAACAAATTCAGAATGTCACAGAGAAGAAGCAGGTCCAACTCAAGCCCAGAAATGAAGAAATTGAGTGTTTCTTCAAGGCGGAGCAGGTCTCTCTCTTCTCCAAGATCCAAAGCAAGATCTCGATTAGCTTTGAGGCGAAGCCTTTCTGGGTCCTCTCCATGCCCTAAACAAAAGTCTCAGACATCACCAAGGCGCAGTCGCTCTGGATCGTCCCAGTCTAAAGCTAAATCTCAGACACCACCA---AGGCGAAGTCGCTCTGGTTCTTCACCACCT---AATCAGAAATCTAAAACACCATTAAGACAAAGTCCTTCCAATTTGTCT---CAGTCTAAAGTGAAATCTGGAACACCACCAAGGCAA---GGGTCTGGAACAAGCCCTCATGTAAATGAACAGTCTACAACACCACAAAGACAGAGTGGTTCTGAAACATCACCTGACCCTGAGGTGAAGTCTAGGACTCCTTTGAGACATAGCTGCTCTGGGTCATCATCT---------------------------------------------------------CCACAACCCAAAGAGAAGGCA---------GTAACA---------TCACCAACACAG---AGCCGTTCTGGCTCTTCTTCTCCAAGTCCTAATAGGGTGATCTCTAAAACACCACCAAGGCAAAGCAGATCGGAGTCCCCTTGCTCCAAAGTGGAATCTAGACTGTTGCAAAAACAGAGCCGTTCTAGGTCCTCCTCACCAGACACCAAAGTGAAATGTGTAACACCACCAAGACAGAGTCACTCAGGGTCTACTTCACCGTGCCCCCAAGTAAAGCCTCAGACTCCACCAGGGCACAGTCTTTATGGATCAAAGTCAGTATGTTCCCAGGAGAAGTCTAAAGACTCGCCAGCACAAAGTTGCTCTGGATCTTTGTCACTCTGTCTAGGAGTAAAG---TCTAGCACACCACCAGGAGAGAGCTATTTTGGC---ACCTCTCTGCAACAGGAAGGACAATCTTACACTTCACTAGATTCTAGATCTGATACTTCAAGTCCAGAAACAAGACAGAGTCACTATGAATCTCTGTCTCTGCAGAGCAAATCTCAGACACCTCCAAAGGGTGACCAGTCTAGGTCT---TCTCCAATCAGTGAGCCTGCACCCAGATCTCCAACAACACAAGATGGAAGCAAATCGGCAATAAGTTCTAGACTGAAATCTGGAATGTCTCCTGAGCATAACAGATCCCAGCCTGAATCTTCCCCATATCATGCAGTGGACTGTAAATCTCTTCTGGGGCAGGGT---AGATTGGAGCCT---TCTCCTGAATCAATAAAGAAAACA---GGCTTACTCCTTCAGGAGGAT------GTTACT------GCATCATCT---AGATTAAGTGATAAATTGAGTTCTTCTCCAGGACAGAATAGACTTGAGTCCTTACCAGTACTTAAAGACGTACCTAGAACCCCA---GTAAAAGAAAGAGGTAGT---GTTGGGTCATCTCCAGCTACAAAAGACCAAAGTAGCCCTTTAGCTAAGCCAAACCAAGATGAAGAATTAATGGAGGTAGTAGAGAAATCTGAAGAGTCATCAAACCAGGTCCTGTCATATATGTCTGCAGAGCTTGAAGAAATGGCTGAAAGTCATTTTGAATCATCTCCTGAAATGGAAGAAAGGGCTTCTGTGTCTTTGACTCTTGATCGAAGCCAGTTGTTGCAGTCATCTTTGGAAGCA---GAAGTC---CCTGCAGTGGCCTCAACTTGGAGTGGGCCAAATTTTTCTCCAGAACATAAAGAACTGTCTAACTCCCCTCCCAGGGAGAGTATTTGTGACTCACCTTTAGAATTTAGAAACTCAGGT---CCTGTTGTA---GAAATAAATGCTGGATTTTCTTCTGAGGTTAAAGAAGGTTTGAATGTACCTATTTCTAATCAGTTGGAGACAGATACATCTCTCGACATGAAAGAACAATTGATGAGGCCTGCTAGACACAGCAGTTCTGAGTTATCCCCAGATGCAGTGGAAAAAGCAGGAATGTCTTCGAATCAGAGGGTCTCTTCACCAGTACTTGATGCTATA---CCTAAAACACCCTCAAGGGAAAGAAGTAGTGCTGCATCATCTCCTGAACTTAAAGATGGTTTACCCAGAACTCCCTCAAGGAGAAGCAGATCTGGGTCTTCCCCAGGACTTAGAGATGGGTCTGGGACTCCCTCAAGGCACAGCTTATCTGGATCTTCTCCTGGAATGAAAGATATACCCAGAACACCATCCAGGGGGAGAAGCGAATGTGATTCTTCCCCAGAACCAAAAGCTTTGCCTCAGACTCCTAGGCCAAGGAGTCATTCTCCATCATCCCCAGAACTCAGT---AAGTGTCTTACACCCCAGAGAGAAAGAAGTGGGTCAGAATCATCAGTTGAACAAAAGACTTTGGTTGGGACTCCTCTTGGGCAGCGGAGTGGATCTGGATCT---CCAGAACTTGATGAGAAACCT---AGTACATCCCCTCAAGACAGAAGTGAATCAGACTCCTCTCCAGATTCTAAAGTTAAGACACAAATGCCACTTAGACAAAGGAGCCATTCTGGATCATCT---CCAGAGGTTGATAGCAAATTCCGACCTTCTCCTCAGCTCAGTAGGTCTGGTTCATCCCCTGAAGTTAAAGATAAGCCAAGAGCAGCATCCAGGGCACAAAGTGGTTCTGATTCTTCTCCTGAACCTAAGGCTCCTGTCTCAAGGGTCCTT---GCCAGACGAAGCAGATCAGGCTCATCAAGCAAAGGCAGAGGCCCTTCTCCTGAAGGCAGCAGCAGTTCTGAGTCCTCTCCAGAACACCCACCCAAGTCCAGGATGGCTAGGAGAAGCTCTAGA---TCACCAGAGCCC---AAGACCAAGTCACGCACTTCGCCTCGTCATCGTAGCTCTCGATCATCT---GAAGTGACTAGGAAGACCAGAGTGTCCCGTAGAAGCCGTTCTGCATCATCCTCACCAGAGACACGTTCTAGAACTCCCCCAAGGCGCCGAAGAAGTCCCTCAGTGTCTTCCCCAGAGCCGGCTGAAAAGTCAAGGTCCTCACGGCGGCGGCGTTCAGCTTCATCTTCCCGCACTAAGACAACTTCAAGGAGAGGTCGTTCTCCTTCACCAAAGCCTCGTGGGCTCCAGCGGTCCCGTTCCCGTTCAAGGAGGGAGAAAACCAGAACAACCCGACGTCGAGATAGGTCTGGATCTTCTCAGTCAACCTCTCGGAGAAGACAGCGGAGCCGGTCAAGATCTCGGGTTACTCGTAGGCGGAGAGGAGGCTCTGGCTACCAATCCAGGTCTCCTGTCCGGCCGGAGAATTCCAGAACCTCCTCTCGGCGTCGAAGAGGTCGCTCTCGGACACCCCCAACTAGTCGGAAGCGTTCCCACTCACGCACATCACCAGCCCCATGGAAACGTTCTAGGTCGCGGGCCTCTCCAGCCACTCACCGGCGATCCAGGTCCAGAACGCCCCTAGTCAGCAGACACAGGTCCAGGTCACGAACTTCACCAGTCAGTCGGAGACGATCAAGGTCTAGGACATCAGTCACACGACGAAGATCTCGCTCAAGAGCATCTCCAGTGAGTCGAAGGCGATCCAGGTCCAGAACACCACCAGTAACACGCCGTCGTTCAAGGTCCAGAACACCAGCTCGCCGGCGGCGCTCCCGTTCTAGAACACCACCAGTGACTCGCCGGAGGTCCAGATCTAGGACTCCACCAGTAATGAGGAGGCGATCTCGAAGTAGAACTTCTCCCATCACTCGTAGAAGATCAAGGTCCAGAACATCTCCAGTAACTCGAAGGAGGTCCCGCTCTCGAACCTCTCCAGTAACTCGAAGGAGGTCTCGCTCTCGAACCTCTCCAGTGACACGCCGCCGATCTAGGTCTCGAACACCTCCAGCTATTCGGCGTCGCTCTAGGTCTCGAACCCCACTTTTGCCACGGAAACGTTCTCGAAGCCGCTCATCACTTGCCGTCCGTCGCCGTTCTAGGTCTCGTACTCCAAGAACAACTAGGGGCAAACGGTCCTTAACAAGATCTCCA---GCCATCCGCAGGCGTTCTGTATCTGGGAGTAGTTCTGATCGCTCACGTTCAGCTACTCCTCCAGCAACAAGGAATCATTCTGGTTCTCGGACACCTCCAGTGGCACTCAATAGCTCCAGAATGAGTTGCTTCAGTCGTCCTAGCATGTCACCAACTCCTCTTGACCGCTGTAGATCACCTGGAATGCTTGAACCTCTTGGCAGCTCTAGAACACCCATGTCTGTCTTGCAACAACCTGGTGGCTCCATGATTGATGGTCCAGGTCCCCGAATTCCTGATCATACTAGAACATCT---GTGCCAGAAAATCATGCTCAGTCTAGAATTGCGCTTGCTCTGACAGCCATCAGTCTTGGCACTGCTCGGCCTCCTCCATCCATGTCTGCTGCAGGCCTCGCTGCAAGAATGTCCCAAGTTCCTGCTCCAGTGCCTCTCATGAGTCTCAGAACAGCCCCAGCTGCCAGCCTTGCCAGTAGGATTCCTGCAGCCTCTGCAGCAGCCATGAACCTGGCCAGTGCCAGGACACCTGCCATACCAACAGCAGTGAACCTGGCAGATTCGAGAACACCAGCTGCA---GCAGCAGCCATGAACTTGGCCAGCCCCAGAACAGCAGTGGCAGCTTCTGCTGTGAACCTTGCTGATCCTCGTACCCCTGCAGCCCCAGCTGTGAACCTGGCAGGAGCCAGAACTCCAGCAGCTTTGGCAGCTTTGAGTCTCACGGGCTCTGGCACACCCTCAAATGCTGCAAACTACCCT---AGCTCCAGAACACCCCAGGCTCCAGCCCCTGCAAACCTGGTG---GGTCCTAGATCTGCACATGCCACAGCTCCTGTGAATATTGCCAGCTCGAGAACCCCACCAGCCTTGGCCCCTGCAAGCCTCACCAGTGCTAGAGTGGCTCCAGCCTTGTCTGGTGCAAACCTCACCAGCCCCAGGGTTTCCCTCTCTGCCTATGAGCGCATTAGTGGCAGAACCTCACCACCACTCCTTGACCGAGCCAGGTCCAGAACCCCCCCAGGAGGCCCAGGCTCCAGAACCCCACCAGCTGCTGCAAGCCAGTCTAGAATGACTTCTGAGCGG------GCTCCCTCTCCTGTCTCTAGAATGGTCCAGGCTCCA---TCACAGTCTGTTCTCCCTACAGCTCAGGATCGGCCTAGGTCCCCTGTGCCATCTGCTTTTTCTGACCAGTCC---CGATCTTCACTTGCCCAG---ACCACCCCTGTAGCAGGATCTCAGTCCCTCTCT------GGGTCAGTGGCAAAGGCCACATCCTCTGCTGGTGACCACAATGGCATGCTCTCTATCCCCGTCCCTGGGGTGTCCCACCCT------------------GAGGGTGGGGAACCATCTGCCTCTTCGGGGACA------------------------TTGCAGCCAACAAAGGAGCGGCGGAGTTCCTCCTCATCATCATCATCTAGCTCGTCCTCATCGTCATCCTCATCGTCGTCATCGTCGTCCTCTTCT------GGCTCCAGTTCTAGTGACTCGGAGGGCTCTAGCCTTCCCCTTCAA---CCTGAGGTAGCACTGAAGAGGGTCCCTACCCCTCCCCCAGTTCCAAAGGAACCTGATCGAGAGGGAAGACCTCAGGAGCCTACCCCAGCCAAGCGGAAGAGGCGTGATAGCAGCTCCAGTTCCAGCTCCTCTTCCTCCTCTTCCTCTTCTTCCTCCTCTTCCTCTTCCTCCTCCTCCTCCTCCTCTTCCTCCTCCTCCTCTTCCTCTTCTTCCTCCTCT---------------------TCCACTTCTTCCCCTTCCCCTGCTAAGCCTGACCCTGAGGCCTTGCCCAAACCTGCAAGCCCCAAGAAGCCACCCCCTGGTGAACGGAGGTCCCGCAGCCCCCGGAAGCCAATAGACTCCCTCCGGGACTCCCGGTCCCTCAGCTATTCGCCTGCTGAGCGCCACCGCCCC---TCTCCCCAACCCTCACCACGGGACCAACAG---AGC------------AGTAGCAGTGAGCATGGTTCCAGGAGAGGTCAACGTGGGGACAGTCGCTCTCCAGGCCACAAACGAAGGAGGGAGACACCTAGCCCCCGC---CCTGTGCGGCACCGCTCCTCCAGGTCTCCA---
>oryCun2
NNNNNNNNNNNNNNNNGGCTGCCGACGCCC-GGGGCAGCGGCACCAACGGCTACGTCCAGCGCAACCTGTCCCTGGTGCGGGGCCGCCGGGGTGAGCGGCCTGACTACAAGGGAGAGGAGGAACTGCGGCGCCTGGAGGCTGCCCTGGTGAAGCGGCCTAATCCTGACATCCTGGACCACGAGCGCAAGCGGCGCGTGGAGCTGCGATGCCTCGAGCTGGAGGAGATGATGGAAGAGCAGGGGTACGAGGAACAACAAATTCAGGAAAAAGTGGCGACCTTTCGACTCATGTTGCTCGAGAAGGATGTGAACCCCGGGGGCAAGGAGGAGACCCCAGGGCAAAGGCCAGCGGTAACTGAGACTCACCAGTTGGCAGAATTGAATGAGAAGAAGAATGAGCGACTTCGTGCTGCCTTTGGCATCAGTGATTCCTACGTGGATGGCAGCTCTTTTGATCCTCAGCGTCGTGCTCGAGAGGCTAAACAAGCAGCCCCTGAGCCTCCTAAACCTTACAGCCTTGTGCGAGAGTCTAGCAGTTCTCGCTCCCCCACTCCAAAGCAAAAGAAGAAGAAAAAGAAGAAAGACAGAGGACGCAGGTCAGAGAGCAGCTCTCCACGACGGGAGAGAAAGAAGAGCTCGAAGAAGAAGAAGCACAGATCAGAATCTGAATCAAAGAAACGGAAGCATAGGTCTCCCACTCCAAAGAGCAAACGTAAATCTAAGGACAAGAAACGGAAGCGGTCTCGAAGTACAACACCAGCCCCCAAGAGTCGCCGGGCCCACCGGTCAACCTCTGCTGATTCTGCTTCTTCTTCTGATACTTCCCGTAGTCGGTCTCGAAGTGGTGCAGCTAAAACTCATACAACTGCCTTGACTGGGCGAAGTCCTTCCCCTGCTTCAGGGCATCAAGGGGAGGGAGATGCACCTTCCAGTGAGCCAGGTACCACC---AGTGTACAACGGCCTAGCAGCCCAGAGCCCTCCACGAAGCAGCCTAGTAGTCCTTTGGAAGACAAAGACAAG------AAGGAGAAATCTGCAGCTCGACCTAGCCCTTCTCCGGAAAGGAGCAGCACAGGCCCAGAACCACCTGCTCCTACTCCGCTCCTTGCTGAGCAACATGGCAGCTCCCCACAACCTCTTGCAACAACCCCCTTGAGTCAGGAGCCAGTGAATCCCCCATCTGAGGCCTCCCCAACCCGGGGCCGTTCACCACCTAAGTCTCCTGAAAAACCTCCCCCATCTTCCTCC---GAGAGCTCTCCACCGTCCCCTCAACCTGCCAAAGTCTCTCGGCACGCCAGCTCTTCTCCTGAGAGTCCTAAGCCTACACCAGCTCCTGGGGCCCGCCGAGAGCTTTCTTCCTCTCCTACATCTAAGAATCGCTCCCATGGCCGAGCAAAGAGGGAGAAGTCACATTCTCATACCCCTTCCCGGAGAGCAGCGAGGTCCCGCAGCCCTGCTACT---AAGAGGGGG---CGATCTCGGTCTCGAACCCCTGCCAAGAGAGGTCATTCTCGGTCCCGGTCCCCTCAGTGGCGGAGGTCCCGGTCTGCACAGAGGTGGGGAAGGTCAAGGAGTCCACAGCGGCGTGGCCGCTCTAGGTCTCCTCAGCGACCAGGCTGGTCCAGGAGCAGAAATACCCAGAGAAGAGGCAGGTCAAGGTCAGCAAGGCGAGGCAGGTCCCACTCT---AGATCCCCAGCCACTAGAGGCAGATCCCGTTCTAGAACACCCGCCCGGCGGGGCAGGTCCCGCTCCAGAACACCCGCCCGGCGCCGGTCTAGATCTAGAACACCTGCCAGGCGCCGGTCTAGATCCAGAACACCCGCCCGGAGGGGCAGGTCTCGCTCTCGAACGCCTGCCAGGCGCAGATCTAGAACCCGATCTCCAGTGCGGCGGCGGTCTCGCAGTAGATCGCCGGCAAGGAGAAGCGCCCGATCACGCTCGAGAACCCCAGCCAGGCGT---GCTCGCTCACGCTCGAGAACCCCAGCTAGACGTGGTGGGCGTTCACGATCCAGAACCCCAGCTAGACGTGGTGGGCGCTCACGATCCAGAACCCCAGCCAGGAGAGGACGGTCTCGATCTAGAACACCAGCAAGGCGAGGCAGGTCCCACAGTCGAAGTCTGGCTAGACGGGGGAGATCCCACTCCAGAACACCGCAAAGAAGAGGCAGGTCTGGCTCATCCTCAGAGAGGAAGAACAAATCCAGAACATCTCAGAGG---AGCAGGTCCAACTCAAGCACAGAAATGAAGAAGTCTCGCATTTCCTCACGGCGGAGCAGATCTGTTTCTTCACCCCGATCCAAAGCAAAATCTCGCTTGTCTGTGAGGCGAAGCCTTTCAGGGTCCTCTCTGTGTCCTAAGCAGAAGTCACAGACGCCACCCAGGCGCAGTCGCTCTGGATCATCGCAACCTAAAGAGAAATCTGTAACCCCAACA---AGGCAGAGTTGCTCTGGTTCTCCACCGCCGCCTAAACAGAAGTCTAAGACGCCATCAAGACAAAGTCATTCTAGTTTATCACCTCAGCCTCAGGTGAAGTCCGGAACACCACCCAGGCCA---GGGTCTGTAACAAGTCCCCAGGCCAACGAACAGTCTGCAACACCGCTGAGACGGAGCCATTCAGAGTCATCCCCTGATGCTGAGGTGAAATCCGGGACTCCTTTGAGACCTAGTTGCTCTGGGTCTTCTCCT------CAGATAAAGGCTAGCACGCCTCCAGGACGGAGCCCATCTAGGTCGTCCTCTCCACAACCAAAAGTGAAGGCT---------GTATTGACTGTATCCTCTCCCAGACAGGGAAGCCGTTCTGGCTCCTCTTCTCCGAGTCCTAGTAGGGTGGCATCTAGAACACCTCCAAGGCAAGGCCGATCGGTGTCTCCTTGCTCCAAGGTGGAATCTAGGTTGTTGCCAAGACACAGCCGTTCTAGGTCCTCGTCACCAGATGCCAAAGCGAAACCTGGAACGCCGTCAAGACAAAGCCACTCAGGGTGTACTTCTCCATATCCCAAAGTAAAGCCCCAAACTCCACCAGGGCAAAGTCTTACTGGATCAAAGTCACCAGGTCCCCAAGAGAAGTCTAAAGACACACCAGCACAGAGTTGCTCTGGGTCCTTTTCTCTCTGTCCAGGAGTAAAA---TCTAGCACACCACCAGAAGAGAGTGATTTTGAC---TCAGCTCTGCAACAGAAAGGACAATCTCAAATTTCACCAGATCTCAGATCTGGTACTTCAAGTCCAGAAGTGAGGCAGACTCACTCAGAATCACCATCTCTGCCGAGCAAATCTCAAACGCCTCCTAAAGGTTGCCGATCTAGGTCCTCATCTCCGGTCAGTGAGCTGGCATCCAGGTCTCCAGGAAGACACGACAGAAGTGAATTGTTA---AGTCCTAGGCTGAAAGCAGGAATGTCTCCTGAACAGAGCAGGCCGCAGTCGGACTCTTTCTTATATCCTGCAGTGGACTCTAAGCCCCTTTTGGGGCAGAATAATAGATCAGAACCC---TTTTTTGAATCAAAAGAGAAAGTA---GCCTTACCCTCTCAGGAGGAT------GTTACT------GCATCATCTCCTAGGCCAAGAGACAAATTTAGTCCTCTG---GTGCAAGACGGGTCCGAGGCCTCACCAGTCCTTAAAGACACACCAAGAACTCCA---CCAGGG------AGTGGC---AGTGGATCACCTTCAGATGTGAAAGACCAAAATAGTCTGTTAACTAAGTCAACTCAAGATGAGGAATTAATGGAAGTGACAGAGAAATCTGAAGAGCCTTCCATCCAAGTCCTACCCCATTTGTCTCCAGAACGTAAAGAAGTGGCCGGGAGTAATTTTGGATTGTCGCCTGAAGTAGAAGAAAGGCCTGCA---TCTTTGGCTCTTGACCACAGCCAG---TCACAGGCTGCTTTGGAAACAGTAGAAATC---CCTGCAGTGGCCTCATCTTGGGGTGGACCGCAGTTTTCTCCAGAACATAAAGAACCGTCTAACTCACCTGGCAGGGAAAATAGCTTTGGATCACCTTTAGAATTTAGGAATTCAGGC---CCTGTTACA---GAAATGAATGCTGGGTTTTCTCCTGATGTTAAAGAAGATTTGAGTGGACCTTTCCTTAATCCGCTGGAGACAGAACCGTCTCTGGATGTGAAAGAACAATCAACAAGATCCTCTAGACGTAGCAGTTCTGAGTTGTCCCCAGACGCAATGGAAAAGGCAGGAATGTCTTCAAACCAGAGTGTCTCTTCGCCTGTTCTGGATGCTGTA---CCTAGGACACCCTCAAGAGAACGAAGTAGTTCTGCATCTTCC---GAACCAAAAGATGGCTTACCCAGAACTCCGTCAAGGAGAAGCAGGTCTGGGTCTTCTCCAGGGCTTAGAGATAGGTCTGGGACTCCTTCAAGGCACAGCCTGTCTGGCTCCTCCCCTGGAATGAAGGATGCACCTAGAACACCCTCCAGGGGGAGGAGCGAATGTGACTCCTCGCCAGAACCCAAGGCTTTGCCTCAGACTCCTAGAGCAAGGAGTCGTTCTCCATCATCCCCAGAGCTCAACAACAAGTGTCTTACCCCTCAGAGAGAAAGAAGTGGGTCAGAATCATCCGTCGAACAGAAAACTGTGGCCAGAACTCCCCTTGGACAGAGAAGTCGATCAGGATCTTCTCAGGAGCCTGACGGGAAACCC---AGCACATCCCCACAGGAAAGAAGTGAGTCCGATTCTTCTCCGGACTCTAAAGCCCAGACAAGAGTCCCACTTAGGCAGAGGAGCCGCTCGGGATCGTCT---CCAGAGATGGACGACAAATCCCAGCCTTCT---CGGCGCAGTAGGTCTGCTTCGTCCCCCGAAGTGAAGGAAAAGGCGAGAGTGGTGCCCAGGGCACAGAGTGGTTCCGATTCTTCTCCAGAACCCAAGACTCCTGCCCCTCGGGCTCCG---CCCAGACGAAGCAGGTCCGCTTCCTCGAGCAAAGACAGAGGTCCCTCTGCTGAAGGCAGCAGCAGTTCGGAGTCCTCTCCTGAGCACCTGCCCAAATCAAGAGCTACTCGAAGAGGCTCCAGGTCCTCACCAGAACCC---AAGACCAAATCTCGCACACCACCTCGACGGCGCGGTTCTCGATCATCGCCCGAGGTGACCAGGAAGGCCAGACTCTCTCGTAGAAGCCGCTCTGCCTCATCCTCACCAGAAACCCGCTCCAGGACCCCG---AGACGCCGAAGAAGTCCCTCAGTGTCTTCGCCAGAGCCGGCTGAGAAGTCAAGGTCTTCACGCCGGCGGCGGTCGGCTTCATCTCCACGCACCAAGACAACGTCAAGGAGAGGCCGCTCTCCTTCACCAAAGCCTCGTGGACTCCAGAGGTCCCGTTCCCGCTCGAGGAGGGAGAAGACAAGAACAGCCCGCCGTCGAGACAGGTCTGGCTCGTCTCAGTCAACCTCGCGGAGAAGGCAGCGCAGCCGGTCGAGGTCTCGGGTTACTCGTCGTCGGAGGGGAGGCTCTGGTTACCACTCCAGGTCACCTGCCAGGCAGGAGAGTTCTCGAACCTCCTCCCGGCGTCGAAGAGGTCGTTCTCGGACACCCCCAACTAGCCGGAAGCGTTCTCGCTCACGCACGTCACCAGCCTTGTGGAAACGCTCCAGATCTCGAGCCTCTCCAGCGACTCACCGGCGATCCAGGTCCAGAACACCCCTGATCAGCCGGCGGAGGTCCAGATCTCGGACCTCACCAGTTAGTCGGAGACGGTCGAGGTCCAGGACATCCGTGACTCGGCGAAGATCTCGGTCAAGAGCATCTCCAGTGAGTCGAAGGCGGTCCCGGTCCAGAACACCACCAGTGACCCGCCGCCGTTCAAGGTCCAGGACACCGACAACACGCCGGCGCTCCCGGTCCAGAACTCCACCAGTGACTCGCCGGAGATCCAGATCAAGGACTCCCCCGGTAACCCGGAGGCGGTCTCGGAGCAGAACCTCGCCCATTACTCGCAGAAGATCAAGATCCAGAACCTCCCCCGTCACTCGCAGGAGGTCTCGGTCTCGCACATCTCCAGTCACTCGGAGGAGGTCTCGCTCCCGAACCTCCCCCGTGACACGCCGCCGCTCGAGGTCTCGGACACCTCCAGCTATCCGGCGCCGTTCTAGGTCTCGCACACCGCTGCTGCCTCGCAAGCGGTCCCGCAGTCGCTCACCACTTGCTATCCGCCGCCGTTCTAGGTCCCGTACTCCACGAACAACTCGAGGCAAGCGTTCCTTAACACGGTCTCCTCCAGCCATTCGCAGGCGCTCGGCGTCTGGAAGTAGTTCAGATCGTTCACGTTCTGCTACTCCTCCGGCAACGAGAAATCATTCTGGTTCTCGGACACCTCCAGTAGCACTCAACAGCTCCAGAATGAGCTGCTTCAGTCGCCCTAGCATGTCACCAACTCCTCTCGACCGCTGTCGGTCACCTGGAATGCTTGAACCCCTCGGCAGCTCTAGAACACCCATGTCTGTCCTGCAGCAGGCGGGTGGCTCCATGATGGACGGTCCCGGCCCGCGGATACCTGATCATCCCAGAGCATCT---GTGCCAGAAAATCATGCCCAGTCTAGGATTGCACTTGCCCTGACAGCCATCAGTCTTGGCACTGCCCGACCACCTCCGTCCATGTCTGCTGCTGGCCTTGCTGCAAGAATGTCCCAGGTTCCAGCTCCAGTGCCTCTCATGAGTCTCAGAACGGCCCCAGCTGCCAACCTTGCGAGCAGGATTCCTGCAGCCTCTGCAGCAGCCATGAACCTGGCCAGTGCCAGGACACCTGCCATTCCAACAGCAGTGAACCTGGCTGACTCACGAACACCAGCTGCC---GCAGCAGCTATGAACTTGGCCAGTCCCAGAACGGCGGTGGCACCATCAGCTGTGAACCTTGCTGATCCTCGCACCCCTGCAGCCTCAGCGGTGAACCTAGCAGGAGCCAGAACCCCCGCAGCCTTGGCAGCTTTGAGCCTCACAGGCTCGGGCACGCCCCCAGCTGCTGCAAATTACCCCTCCAGCTCCAGAACACCCCAGGCTCCAGCCCCTGCAAATCTGGTG---GGTCCCCGGTCTGCACATAGTGCGGCTCCTGTGAATATTGCCAGCTCCAGGACCCCTGCAGCCTTGGCTCCTGGAGGTCTTACCAGTGCTAGGATGGCTCCAGCATTGTCCGGTGCAAACCTCACCAGTCCCAGGGTGCCTCTTTCTGCTTATGAGCGAGTCAGTGGGCGAACCTCACCACAGCTCCTCGACCGAGCTAGGTCCAGAACACCGCCA---------------------------TCTGTCCCTAGCCAATCTAGAATGACCTCTGAGCGG------GCCCCGTCCCCTGTCTCGAGAATGGTCCAGACCTCC---TCACAGTCTCTTCTCCCTCCAGCGCAGGATAGGCCTAGGTCCCCTGTGCCGTCTGCTTTTTCAGACCAGTCT---CGTTCTTTGATGGCCCAG---ACCACCTCTGTAGCAGGCCCTCAGCCCCTTTCC---TCTGGGGCAGTGGCAAAGACCATGTCCTCCGCTGGTGACCACAATGGCATGCTCTCTGGCCCTGCCCCAGGGGTGTCGCACCCC------------------GAGGGTGGGGAATCACCTCCT------GGGTCCCAGCAG---TCTGCATTGGCCGCCCTGCAGCCAGCAAAGGAGCGGCGGAGCTCCTCCTCCTCCTCCTCCTCCTCCAGCTCCTCCTCTTCCTCCTCCTCGTCATCGTCGTCATCATCCTCTTCT---GGCTCCAGTTCTAGCGACTCGGAGGGCTCTAGCCTTCCCCCTCAA---CCTGAGGTGGCACTAAAGAGGGTCCCCAGCCCCACCCCGGCCCCAAAGGAGGCTGTTCGAGAGGGACGTCCCCAAGAGCCAACCCCAGCCAAACGGAAGAGGCGTTCTAGCAGTTCCAGTTCTAGCTCCTCCTCCTCGTCATCTTCCTCCTCCTCCTCCTCTTCCTCCTCCTCCTCCTCCTCCTCTTCCTCCTCTTCCTCCTCATCTTCTTCCTCC------------------------TCTTCCTCCTCCTCCTCCCCTGCTAAGCCTGGCCCTCAGGCCTTGCCCAAACCTGCAAGCCCCAAGAAGCCACCCCCTGGCGAGCGG------------------------------------------------------------------------------------------------------------------------AGC------------AGTGGT---GAGCGGGGTTCCCGCAGAGGCCAGCATGGGGACGGCCGCTCCCCTGGCCACAAGCGCAGGAGGGAGACACCCAGCCCCCGG---CCCGTGCGACACCGCTCCTCCAGGTCTCCGT--
>sorAra2
ATGTACAACGGGATCGGGCTGCCGACGCCCCGGGGCAGCGGCACCAACGGCTACGTCCAGCGCAACTTGTCCCTGGTGCGGGGCCGCCGGGGTGAGCGGCCTGACTACAAGGGAGAGGAGGAACTGCGGCGCCTGGAGGCTGCCTTGGTGAAGCGGCCTAATCCTGACATCCTGGACCACGAGCGCAAGCGGCGCGTGGAGCTGAGATGCCTCGAGCTGGAGGAGATGATGGAAGAGCAGGGGTACGAGGAACAGCAAATTCAGGAAAAAGTGGCTACCTTTCGACTCATGTTGCTGGAGAAGGATGTGAACCCTGGGGGCAAGGAGGAGACCCCAGGGCAGAGGCCAGCGGTAACTGAGACTCACCAGATGGCAGAACTGAATGAGAAGAAGAACGAGCGACTCCGGGCTGCCTTTGGCATCAGTGATTCCTATGTGGATGGCAGCTCTTTTGACCCTCAGCGTCGTGCTCGAGAAGCCAAACAGTCAGCTCCTGAGCCCCCGAAACCTTATAGCCTTGTTCGGGAATCCAGCAGTTCACGCTCACCAACTCCAAAGCAAAAGAAGAAGAAAAAGAAGAAAGATAGAGGACGCAGGTCAGAAAGCAGCTCTCCTAGACGAGAGAGGAAGAAGAGCTCGAAGAAGAAAAAGCACAGGTCAGAATCTGAATCCAAGAAGCGGAAGCATAGGTCTCCCACTCCAAAGAGCAAACGTAAATCTAAGGACAAGAAGCGGAAGCGCTCTCGAAGTACAACACCAGCCCCCAAGAGCCGCCGAGCTCACCGCTCAACCTCTGCTGATTCGGCGTCCTCTTCCGATACTTCCCGCAGTCGGTCTCGGAGTGCTGCAGCTAAAACACATCCTACTGCCTTGACTGGGCGAAGCCCTTCCCCTGCCTCTCAGTGCCGAGGGGAGGGAGATGCACCTTCCAGGGACCCAGGTATCACC---TCCACAGGGCAGCCTGGCAGCCCCGAGCCCTCTGCAAAGGAGCCCGGCAACCCTTACGAAGACAAAGATAAA------AAGGAGAAATCTGCAACTCGACCTAGTCCCTCTCCGGAAAGGAGCAGCACAGGCCCAGAACCACCTGCTCCTACTCCGCTCCTTGCTGAGCAACATGGAGGCTCCCCAGAACCCCTTGTGACAGCCCCTTTGAGTCAGGAGCCAGTGAATCCCCCCACAGAGGCTTCCCCACCCCGGGGCCGTTCGCCACCTAAGTCTCCTGAGAAACCTCCCCAGTCTTCTTCA---GAGAGCTGCCCGCCGTCCCCTCAACCTACCAAAGTCTCTCGGCAAGCCAGCTCTTCCCCTGAAAGTCCTAAACCCACCCCGGCTCCTGGGTCTCGCAGAGAGATTTCTTCCTCTCCCGCATCTAAGAGTCGCTCCCATGGCCGAGCCAAGAGGGATAAATCGCATTCCCATACTCCTCCCCGAAGGGCGGGCCGGTCTCGGAGCCCTGCCACTACTAAGAGGGGG---CGATCGAGATCGCGAACCCCTCCCAAGAGAGGCCACTCTCGCTCCCGGTCACCTCAGTGGCGCAGGTCCCGCTCTGCACAGAGGTGGGGAAGATCTAGAAGTCCCCAGCGACGTGGCCGCTCTAGGTCACCGCAGCGACTAGGCTGGTCCAGGAGCAGAAATAACCAGAGAAGAGGCAGATCTAGATCAGCAAGGCGAGGCAGGTCTCGCTCT---AGATCCTCAGCCGTTAGAGGCAGGTCTCACTCTAGAACACCCGCCAGACGGGGCAGGTCTCGCTCTAGAACACCCGCCAGACGGAGATCTCGCTCCCGAACACCTGCCAGGCGTAGGTCTAGGTCTAGGACACCAGCCCGGAGGGGCAGGTCCCGTTCTAGAACACCTGCTAGGCGCAGGTCTAGAACCCGGTCACCATTACGACGGCGCTCTCGGAGTAGGTCTCCAGCCAGGAGGAGCGGCCGTTCACGCTCTCGAACCCCAGCTAGACGA---GGTCGCTCACGCTCTAGAACTCCAGCCAGGAGGAGTGGCCGCTCACGCTCTCGAACCCCAGCTAGACGA---GGTCGCTCACGCTCTCGAACCCCAGCTAGGAGAGGGAGATCTCGATCGAGGACACCCGCAAGACGA---AGATCACGGAGCAGAAGTCTAGTCAGGCGAGGGAGATCTCATTCTAGAACACCCCAGAGAAGAGGCAGGTCTGGCTCATCATCAGAGAGGAAGAACAAATCCAGAACATCACAGAGGAGGAGCAGATCCAACTCAAGTCCAGACATGAAAAAATCTCGGGTTTCTTCAAGACGGAGCCGGTCCCTCTCTTCACCTCGGTCCAAAGCAAAATCTCACTTGCCTCTGAGACGGAGCCTTTCCGGGTCCTCTCCAGGCCCGAAACAGAAATCTCAAACACCACCCAGGCGGAGTCGCTCGGGATCATCTCAACTTAAAGCTAAGTCCAGAACGCCATCA---AGACGCAGTCACTCCGGTTCT---CCGCCTCTTAATCAGAAGTCTAAAACGCCATCAAGACAGAGTTGTTCCAGTTCGTCTCCTCAGCCTAAAGTAAAATCTAGAACACCACCTGGGCAA---GGGTCTGTAACAAGTCCCCAAGCGAACGAACAATCTGTAGTGACAGAAAGACGAAGTCATTCTGAATCT---CCTGACCCCGAAATGAAATCGAGGATCGCCCCTTCTCACGGCCCTGAG---TCCCCTCCT---CCCGGAGTGAAGTCTAGCACA---CCTAGACGGAGCCGATCCGGGTCGTCCTCTCCACAGCCCAGGGTGAAAGCG---------GTCACG---------TCGCCAGCTCAC---AGCCGCTCTGGCTCCTCTTCTCCAAGCCCTGCCAGGGTGACATCTAAAACACCCCCAAGGCCAAGTCGATCAGAGTCTCCCTGCCCTACAGTGGACTCCAGATTGCTACAGAGACATAGCCGTTCTCGGTCCTCCTCGCCAGATACCAAAGTGAAGCCTGGGGCACCACCAAGACACGGTCACTCAGGATCTGCTTCACCGAGCCCCAAAGTAAAGCCCCAGACACCACCTAGGCAGAGTCTGTCTGAATCAAAATCACCGTGTTCCAGTGAGAAGACTATGGACTCAGTAGCACAGAGTTGCTCTGGACTTGCCCCTCTCTGTGCAGGAGTAAAA---CCCAGTACACCTTCCGGAGAGAGCCATCTCTGCTCTTCATCTTGGCTACAGAAAGGACAGTCTCAGACTTCACCAGACCACAGGTCTGATCCTCCGACTCCAGAGATGAGACAGAGCCACTCTGCATCTCCATCTCTGCAGAATAAGTCACAGGCATCG---AAGGGTGGCCAGTCCAGTTCCTCATCTCCAGTTGCTGATCTGGCACTCAGATCTCCAAAACAGCTAGATAGAAGTGAATTGTCGATAAGTCCTGGGCTGAAATCTGGAATGTCTCCTGAGCAGAGCATGGCACAGTCTGACTCTTCCCTTTATCCTGCAGTGGACGCTAAGTCTCTTCTGGGGCAGAGT---CGATTGGCGCCA---TCTCCTGAATTGAGAGAGAAAACA---AGCTTCCTCCTTCAGGAAGAT------CTCACT------GCCTCATCTCCTAAAGGCAGAGATAAATTGAGCCCTCTGCCA---CAGGATAGACTGGAGTTCTCACCAGTGCTCAGAGACACACCTAGAACTCCA---TCGAGAGACAGAGCTGGC---GTTGCGTCATCTCCTCATGCAAGAGACCAAAGT------ATAAGTAAGCCAAGCCAGGATGAGTCG---ATGGAGGTGGTAGAGAGGTTCGAAGATTCCTCAAGCCAGATGCCCCCCCATTTGTCTCCAGAACGTAAGGAAATGACTGGAAGTAACTTGGAGTCTTCTCCTGAGCTTGACGAAAGGCCTGCTGTGGCTTTGACTCTTGACCAAGGTCAG---TCACAGGCTGCTTTGGAAGCA---GCAGTC---CCTGCAGTGGCTTCCACGTGGAGTGGGCCACATTTTTCTCCAGAACATAAAGAACTGTCTAACTCCCCTGCCAGGGAGAATAGCTTTGGGTCACCATTAGGATTTAGAAATTCGAGT---TCTTTGGCA---GAAATGAATACTGCTTTTTCTCCAGATGTTAAAGAAGATTTGAATGGACCTTTTCCCAGTCAGCCAGAGACAGAGCCAACTCTAGATGTGAAAGAACAATCAACAAGGTCCTCCAGACGCAGCAGTTCGGAGTTATCCCCAGAGACAGGTGAAAAGGCTGGAATATCATCCAATCAAAGCGCCGCTTCACCTGTACACGATGCTATG---CCCAGAACGCCCTCAAGGGAACGCAGTAGTTCTGCATCTTCTCCTGAACTGAAAGACGGTTTACCTCGAACTCCTTCCAGGAGAAGCAGATCAGGGTCTTCCCCAGGACTCAGAGATGGGTCTGGGACACCCTCAAGGCAGAGTTTGTCAGGGTCCTCTCCTGGAGTGAAAGACATTCCCAGAACACCTTCCAGGGGCAGAAGTGAATGTGACTCTTCTCCAGAACCAAAAGCTTTGCCACAGACTCCCAGGCCACGGAGTCGCTCTCCGTCCTCTCCAGAACTGAAC---AAGGGGCTTAGCCCTCAGAGAGAAAGAAGCGGGTCCGAGTCGTCAGTCGAGCAGAAGACGGTGGCTCGGACTCCTCTCGGGCAGAGAAGTCGGTCTGAGTCTTCTCAAGAGCCTGATGGGAAACCC---AGTGGCTCCCCGCAGGAAAGAAGCGAGTCCGAGTCCTCTCCAGATTCGAAGGCCAAGGCCCGGGTGCCGCTGCGCCAGAGGAGTCGCTCTGGGTCCTCATCACCAGAGGTTGACAGCAAATCGCAACCCTCTCCGCAGCGTAGCCAGTCGGGTTCATCCCCTGAAGTTAAAGAGAAGCCACGGGTAGTACCCAGGGCACAAAGTGGTTCTGATTCCTCTCCCGAACCCAAGGTTCTGACCTCAAGGGCCCTC---CCCAGACGAAGCAGGTCCGGTTCATCGAGCAAAGGCAGAGGCCCTTCTCCTGAAGGAAGCAGTAGTTCCGAGTCGTCTCCAGAACACCCACCGAAATCCAGAACTGCCAGAAGAAGTTCTCGGTTGTCCCCAGAGCCG---AAGACCAAGGGTCGGACTCCGCCTCGCCGGCGCAGCTCTCGCTCGTCTCCTGAGTTGACTAGGAAGGCTCGGCTCTCCCGTAGAAGCCGCTCTGCGTCATCCTCACCAGAGACACGCTCCAGAACGCCCCCGCGACGCCGGAGGAGCCCTTCAGTGTCTTCCCCAGAGCCAGCCGAAAAGTCTCGGTCTTCGCGCAGGCGGCGATCGGCGTCATCTCCTCGCGCTAAGACGACTTCGAGGAGAGGCCGTTCTCCTTCACCCAAGCCTCGTGGGCTCCAGAGATCTCGGTCCCGCTCAAGGAGGGAGAGAACCAGAACAGCCCGACGGCGAGATAGGTCCGGGTCCTCTCAGTCTACCTCGAGGAGAAGACAGCGGAGCCGCTCAAGGTCCCGGGTTACTCGGAGGCGGAGAGGAGGTTCTGGTTACCATTCCCGGTCTCCTGCTCGGCAGGAGAGTTCCCGAACTTCTTCCCGACGCCGGAGAGGCCGCTCTCGAACACCCCCA---GCTAGGAAGCGTTCCCGCTCACGCACGTCGCCAGCTCCATGGAAACGCTCCAGGTCC------------------------------------AGAACCCCCCTGGTCAGCAGGCGAAGGTCCAGGTCTCGGACCTCCCCAGTCAGTCGTAGACGATCAAGATCTAGAACATCGGTGACTCGGCGGAGGTCTCGGTCCAGAGCATCCCCAGTGAGTCGAAGGCGATCTCGGTCCAGAACACCACCAGTAACGCGCCGCCGTTCAAGGTCCAGAACACCT---GCTCGCCGCCGCTCCCGTTCCCGAACTCCTGTAGTGACACGCAGGAGGTCCAGATCGAGGACTCCAGCAGTAACCAGGCGGCGATCTCGAAGCAGAACCTCGCCTATAGCTCGAAGAAGATCAAGATCCAGAACGTCCCCGGTCACGAGGAGGAGATCTCGGTCACGCACCTCACCAGTGACGCGGCGGAGGTCTCGCTCTCGAACTTCTCCAGTGACACGCCGTCGATCTAGGTCCCGAACACCTCCAGCTATTCGACGCCGCTCGAGGTCTCGCACCCCACTGTTGCCACGCAAACGTTCTCGAAGTCGTTCACCACTTGCCATCCGTCGCCGTTCCAGATCCCGAACTCCAAGAACAACACGAGGCAAGCGGTCCTTAACAAGGTCTCCTCCTGCCATCCGCAGGCGTTCTGCATCTGGAAGTAGTTCAGATCGATCACGTTCAGCTACGCCCCCAGCAACGAGGAATCATTCTGGCTCTCGGACCCCTCCAGTGGCACTC---AGTTCTAGAATGAGCTGCTTCAGTCGTCCCAGCATGTCACCAACTCCGCTGGACCGCTGTCGATCACCTGGAATGCTTGAGCCCCTTGGCAGCTCCAGAGCACCCATGTCTGTCCTACAGCAAGCTGGTGGCTCCATGATGGATGGTCCGGGGCCCCGAATTCCTGATCACCCGAGATCTTCT---GTACCAGAAAATCATGCTCAGTCTAGAATTGCACTGGCCCTCACAGCTATCAGTCTTGGCACTGCGCGACCTCCTCCGTCCATGTCTGCTGCGGGCCTTGCTGCAAGAATGTCCCAGGTTCCAGCTCCGGTACCTCTCATGAGTCTCCGAACGGCCCCAGCTGCCAGCCTCGCCAGCAGGATTCCTGCAGCGTCTGCAGCAGCTATGAATCTGGCCAGTGCCAGGTCACCGGCCATCCCAGCAGCAGTCAACCTGGCTGACTCAAGAACGCCGGCGACG---GCGGGAGCCATGAACTTGACCAGTCCCAGAACAGCGGTGGCACCTTCAGCTGTGAACCTTGCTGATCCGCGCACTCCCACGAGCCCAGCCGTGAATCTAGCCGGAGCCAGAACCCCAGCTGCTTTGGCAGCTTTGAGTCTCTCGGGTTCTGGCACCCCCCCGACTACTGCAAACTACCCTTCTAGCTCCAGAACACCCCAGGCACCAGCCCCTGCAAACTTGGTG---GGTCCTAGGTCTGCCCACGCTGCCGCTCCTGTGAACATCGCCAGCTCAAGAACCCCGTCGGCGTTGGCCCCTACT---------------AGAATGGCGCCGGCCCTGTCTGGGGCCAACCTCACTAGCCCCAGGGTGTCCCTGTCTGCCTATGAGCGTGTTAGTGGCAGAACCTCCCCACCACTCCTCGACCGGGCTAGGTCCAGGACCCCGCCA---------------------------CCTGTCGCCAGTCAGTCTAGAATGCCGTGTGAGCGG------GCTCCTTCTCCGGCCTCTCGAATGCTTCAGGCGCCC---TCACAGGCCGTCCTTCCTGCGGCTCAGGATCGCTCTAGGTCCCCTGTACCATCTGCTTTTTCTGACCAGTCC---CGGTCTTTGCTTACCCAG---AGTGCCCCTGGAGCAGGGTCACAGGCCCTTTCC---TCTGGGATAGTGGCAAAGACCACGTCCTCTGCTGGTGACCACAATGGCATGCTC------CCCGGCCATGGGGCGGCCCACTCT------------------GAGGGTGGGGAACCACTTGCCTCTACCGGGGCCCAGCAGCCTGCTGCGTTGGCTGCCCTGCAGTCAGCAAAGGAGCGGCGGAGTTCCTCCTCCTCCTCCTCCTCTAGCTCCTCCTCTTCATCGTCCTCGTCCTCATCCTCGTCCTCGTCCTCGTCC---GGTTCCAGTTCTAGTGATTCGGAGGGCTCTAGTCTTCCTGCTCAG---CCCGAGGTGGCACTGAAGAGGGTCCCCAGCCCCGTGCCGGCCCCAAAGGAGGCTGTTCGAGAGGGGCGTCCTCAGGAGCCAGCCCCAGCCAAAAGGAAGAGACGCTCTAGCAGCTCCAGCTCCAGCTCCTCCTCCTCTTCCTCCTCCTCCTCCTCCTCTTCCTCCTCTTCCTCCTCCTCTTCCTCCTCCTCGTCCTCGTCCTCTTCCTCCTCCTCT------------------------TCTGCTTCTTCCCCCTCCCCTGCTAAGCCTGGCCCTCAGGCCGTACCCAAGCCTGCCAGCCCCAAGAAGCCAGCCCCAGGCGAGCGGAGGTCCCGCAGTCCCCGGAAGCCAATTGACTCCCTCCGAGATTCCAGATCCCTGAGCTACTCGCCTGCGGAGCGCCGCCGCCCC---TCGCCCCAGCCTTCTCCGCGGGACCAGCAG---AGC------------AGT------GAGCGGAGTTCCCGCAGAGGCCAGCGTGGGGACAGCCGCTCTCCAGGCCACAAGCGCAGGAGGGAGACCCCCAGCCCCCGA---GCTGTGAGACACCGCTCCCCCAGGTCTCCA---
>hetGla2
ATGTACAACGGGATCGGGCTGCCGACGCCCCGGGGCAGCGGCACCAACGGCTACGTCCAGCGCAACCTGTCCCTGGTGAGGGGCCGCCGTGGTGAGCGGCCTGACTACAAGGGAGAGGAGGAACTGCGGCGCCTGGAGGCTGCCCTGGTGAAGCGGCCTAATCCTGACATCCTGGACCACGAGCGCAAGCGGCGCGTGGAGTTGCGATGCCTCGAGCTGGAGGAGATGATGGAAGAGCAGGGGTACGAGGAACAACAGATTCAGGAGAAAGTGGCGACCTTTCGGCTCATGTTGCTGGAGAAGGATGTGAACCCTGGGGGCAAGGAGGAGACCCCAGGGCAGAGGCCAGCGGTAACGGAGACCCATCAGTTGGCAGAATTAAATGAGAAAAAGAATGAGCGACTCCGTGCTGCTTTTGGCATCAGTGATTCTTATGTGGATGGTAGCTCCTTTGATCCTCAGCGTCGTGCTCGAGAAGCCAAA---CCTGCTCCCGAGCCTCCCAAACCTTACAGCCTTGTCCGGGAGTCTAGCAGTTCTCGCTCACCAACCCCAAAGCAAAAGAAGAAGAAAAAGAAGAAAGATAGAGGACGCAGGTCAGAAAGCAGCTCTCCTCGACGGGAGAGAAAGAAGAGCTCGAAGAAGAAGAAGCACAGGTCAGAATCTGAGTCAAAGAAGCGGAAGCACAGGTCTCCCACTCCAAAGAGCAAACGTAAATCTAAAGACAAGAAGCGGAAGCGGTCTCGTAGTACAACACCAGCTCCCAAGAGCCGCCGGGCCCATCGCTCAACTTCTGCTGACTCTGCTTCTTCCTCTGATACTTCACGAAGTCGGTCTCGAAGTGCTGCAGCTAAAACCCATATAACTGTCTTGACTGGACGAAGTCCTTCCCCTGGTTCAGGGTGCCAAGGGGCGGGAGATGCACCTTCTAGTGAATTAGGTACCTCA---AGTACACAACGACCTGACAGTCCAGAACACTCTACAAAGCAGCCTAGCAGTCCTTATGAAGACAAAGATAAAGACAAGAAGGAGAAATCTGCAGTTCGACCTAGTCCCTCTCCGGAAAGGAGCAGCACAGGCCCAGAACCACCTGCTCCCACTCCGCTCCTTGTTGAGCAGCATGGCGGCTCCCCACAACCTCTTGCAAAAACTTCCTTAAGTCAGGAGCCAGTGAACCCCCCATCTGAGGCCTCCCCAACTCAGGGCCATTCATCACCTAAGTCTCCTGAAAAACCTCCCCAGTCATCCTCCTCAGAGAGCTGCCCACCATCCCCTCAACCTACCAAAGTTTCCCGGCATGCCAGCTCTTCCCCTGAAAGTCCTAAACTTGTTCCAGTTCCTGGCACCTGCAGAGAGATTTCTTCTTCTCCCACATCCAAGAATCACTCACGTGGCCGAGCAAAACGGGATAAATCACATTCTCATACCCCTTCTCGTAGAATGGGAAGATCCCGTAGCCCTGCTAATACTAAGAGAGGG---CGATCCCGGTCTCGAACCCCCACTAAGAGAGGTCATTCTCGGTCTAGGTCCCCTCAGTGGCGTAGGTCTCGGTCTGCACAGAGGTGGGGAAGATCTAGAAGTCCCCAGCGGCGTGGCCGCTCTAGGTCTCCTCAGCGACCAGCCTGGTCCAGGAGCAGAAATACCCAGAGAAGAGGCAGATCTAGGTCAACAAGGCGGGGCAGGTCACACTCAAGTAGATCTCCAGCTACCAGGGGCAGATCTCGTTCTAGAACGCCAGCCCGGCGGGGCAGGTCTCGCTCTAGAACACCTGCTAGGCGCAGGTCTCGGTCCAGAACACCAGCTAGGCGCAGGTCTCGGTCCAGAACACCAGCTCGGAGGGCACGGTCTCGGTCCAGAACGCCTGCTAGGCGCAGATCTAGGACCCGGTCACCAGTAAGACGGAGATCTCGGAGTAGATCTCCAGCCAGGAGAAGTGGTAGGTCACGCTCTAGAACGCCAGCCAGACGC---GGACGCTCGCGCTCTAGAACGCCAGCTAGACGCAGTGGCCGCTCGCGCTCTAGAACGCCAGCTAGACGCAGTGGCCGCTCGCGCTCTAGAACTCCAGCCAGGAGAGGAAGATCTCGATCTAGAACACCAGCAAGACGAGGACGATCTCGGAGTAGAAGTCTAGTTAGACGTGGAAGATCTCACTCTAGAACACCACAAAGAAGAGGCAGGTCTGGCTCATCATCAGACCGGAAAAACAAATCCAGAGCATCTCAAAGGAGGAGCAGGTCCAACTCAAGCCCAGAAATGAAAAAATCACACATCTCCTCAAGGCGAAGCCGGTCTCTCTCTTCACCACAATCCAAAGCAAAATCTCGCTTGTCTTTGAGGCGAAGTCTTTCAGGTTCTTCTCCGTGCCCTAAACAAAAGTCACAGACACCACCTAGGCGCAGTCGCTCTGGATCATCCCAACCTAAAGCTAAATCTACAACACCA------AGGCGAAGTCGTTCTGGTTCTTCACCACCT---AAACAGAAATCTAAAACACCATCAAGACAAAGTCATTCCAGGTCACCTCCTCACACTAAAGTGAAATCTGGAACACCACCAAAACAA---GGGTCTGTAACAAGTCCCCAGACCAATGAACAATCTGCAACACCACAAAGACGGAGCCGGTCTGAATCA---CCTGACCCTGAGATAAAATCTAGGACCCCTTCTAGACATAGCTGTTCTGGGTCCTCTCCA---CCTCGAGTGAAATAC---ACTCCTCCAAGACGGAGCACATCAAAGTCATCATCTCCTCAACCCAAAGTGAAGGCG---------ATTCTG---------TCATCGCAACGA---AGCCATTCTGGCTCCTCTTCTCCAAGTCCTAGTAGGGTGACTTCTAGAACACCTCCAAGGGAAAGCAGATCAGTGTCTCCTTGCTCCAAGGTGGAATCTGGATTGCTATCAAGGCACAGTCATTCTAGATCTTCCTCACCGGATATCAAAGTGCAACCTGGAACTCCATTGCGACTAAGTCAATCAGAGTCTACATCGCCGTACCCTAAAGGAAAGCCCCAGACTGCACCAGGGCAAAATCTTTCTGAATCAAAGTCACCATGTTCTCTGGAGAAGTCTAAAGACTCAGCAACACAGAGTTGCTCTGGATCCTTCTCCCTCTACCCAGGAATAACA---TCTAGCACACCAGTAGGAGAGAGCTATTTTGAC---TCCTGTCTGCAACAGAAAGGACAGTCTGAAATTTTGCTAGACCCAAGGTCTGATACTAAAGATACAGAAGTGAAACAGGGTCCTGTGGAATCTCCATCTCTGCTGAGCAAATCTCAAACACCACCTATGGGTAGCTGGTCCAGGTCCTCATCTCCAGCTACTGAGCTGGCATCTGGATCTCCA---AAACAGGATAGGGCCGAGTTGTCAGCAAGCCCTAATTTGAAATCAGGACTGTCTCCTGAACAGAGCAGG---------------ACGCCATATCCTGCATTGGACTCCAAATCTCTTATGGGACAGAGC---AGATTAGAACCT---TCTCATGAATCAAAAGAGAAAACG---AGCTTACCCCTTCATGAAGAT------GTCACTATTACTGTGTCATCTCCCAGACCAAGGGACAAATTTAGTCCT------CTGCAAGATAGGCCTGAGTCCTCACCAGCT---AAAGACTCACCTAGAATCTCA---TCAAGGGAAAGAAGTGCT---GCTGGGTCACCTTTAGATACAAAAGACCAAAAATATACTTTACCTGAG---TCAAACAGTGAGAAATTAATGGAGGTGATAGAAAGATCTGAACAACCTTCAAACCAAGTCCTGCCACATATGTCTCCAGAACTTAAAGAAGTGACTAGAAGTAATTTTGAATCATCT---GAAATAGAA---AGGTCAGCTGTGTCTTTGGCTCTTGACCAGTGTCAG---TCCCAGCCACCTTTGGAAGCA---GAAGTC---TCTACAGTGGCCTCATGTTGGGGAGGGTCACATTTTTCTCCAGAGCATAAAGAACTGTCT---------CCTGGGGAGAATAGCTTTGGCTTGCCTTTAGAATTTAGAAGCTCTGGC---CCTGCTACA---GAAATGAATACTGTTTTTTCTCCTGAGGGTAAAGAAGATTTGAATGGGCCCTTCCTTGATCAGGTGGAGGCTGACCCATCTGTACATATGAAAGAACAATCA---AGATCATCCAGACAGAGCAGTTCTGAGTTATCCCCGGATGTAATAGAAAAGGCAGGAATCTCATCAAATCAGAGCATCTCATCACCTGTACTTGATGCTGTG---CAGAGAACACCATCAAGAGAAAGAAGTAGTTCTGCATCTTCTCCTGAGTTGAAAGATGGTTTACCCAGAACTCCATCAAGGAGAAGCCGGTCTGGGTCTTCTCCAGGACTTAGAGATGGGTCTGGGACTCCCTCTAGGCACAGTCAGTCTGGGTCCTCTCCTGGAATGAAAGATCTACCTAGAACCCCATCAAGAGGACAAAGTGAGTGTGATTCTTCCCCCGAACCTAAAGTGTTGCCTCAGAGTCCTAGACCAAGAAGTCATTCTCCATCATCCCCAGAGCTCAACAATAAGTGTCTCACCCCTCAAAGAGAAAGAAGTGGGTCAGAATCATCAGTTGAACCAAAAACTGTGGCAAGGACTCCCCTTGGGCAGAGAAGTCCATCTGGATCATCTCAAGAACTTGATGGGAAGCCC---AGTGCATCCCCTCAGGAGAGAAGTGAGTCAGACTCTTCTCCAGATTCTAAAGCCAAGACACAAACCCCTCTTAGGCAGAGGAGTCAATCTGGATCATCT---CCAGAGATTGACAGAAAGTCCCGAACTTCT---CGGCGCAGTAGGTCTGCTTCATCCCCTGAAGTTAAAGAGAAGCCAAGAGCAGTGCCCAGGGCCCAGAGTGGTTCTGATTCTTCTCCTGAACCCAAAGTACCTGCTCCTCGGCCCCTT---CCGAAACGCAGCAGATCAGGTTCATCAAGTAAAGGTCGAGATCCTACC---GAAGGAAGCAGTAGTTCTGAGTCTTCTCCAGAACACCCACCCCAATCCAGAACTGCCCGAAGAGGCTCCAGGTCCTCACCAGAGCCA---AAGACCAAATCTCGCACACCACCTCGACGTCGCAGCTCTCGATCCTCTCCTGAGCTAACTAGAAAAGCAAGGCTCTCCCGTAGAAGCCGCTCTGCCTCCTCATCACCAGAAACCCGCTCTAGAACTCCCCCAAGACGCCGAAGGAGTCCCTCAGTATCATCTCCAGAGCCAGCTGAAAAGTCAAGATCATCACGTCGCCGGCGCTCAGCTTCATCTCCACGCACTAAGCCAGCTTCAAGGAGAGGCCGTTCTCCTTCACCAAAGCCCCGTGGACTACAGAGGTCTCGTTCCCGCTCACGTAGAGAGAAAACTAGGACAACTCGACGTCGAGATAGATCTGGTTCTTCTCAGTCAACCTCCCGGAGAAGACAGCGGAGCCGGTCCAGGTCTCGGGTCACTCGCAGGCGGAGGGGAGGCTCTGGTTACCACTCAAGGTCACCTGCCCGACAGGAGAGTTCTCGAACTTCCTCTCGCCGCAGGAGAGGCCGCTCTCGGACACCACCAACCAGTCGGAAGCGTTCTCGGTCACGCACGTCACCAGCCCCATGGAAACGCTCTAGATCTCGAGCCTCTCCAGCAACTCACCGGCGGTCCAGGTCCAGAACACCCTTGATTAGTCGACGTAGATCCAGGTCTCGAACCTCACCTGTGAGTCGGAGACGGTCAAGGTCCAGAACGTCAGTGACTCGACGAAGATCTCGATCAAGAGCATCCCCAGTGAGTCGAAGGCGCACCAGGTCCAGAACACCACCAGTAACCCGTCGCCGTTCAAGGTCTAGAACACCG---ACACGCCGTCGCTCCCGTTCTAGAACTCCACCAGTGACTCGCAGAAGATCCAGATCTAGGACCCCACCAGTAACCAGGAGGCGATCTCGAAGCAGAACTTCGCCTATCACCCGCAGAAGATCGAGATCCAGAACATCTCCAGTCACTCGCAGGAGATCCCGATCTCGCACATCTCCTGTTACTCGAAGAAGGTCTCGCTCTCGAACCTCTCCAGTGACACGCCGCCGGTCAAGGTCCCGAACACCTCCAGCTATTCGCCGCCGCTCTAGGTCTCGAACACCAATGTTGCCACGGAAACGTTCTCGAAGTCGCTCGCCACTTGCTATACGCCGACGTTCTAGGTCCCGTAGTCCAAGAGCAACTCGGGGCAAACGGTCCTTGACAAGGTCTCCTCCAGCTATCCGCAGACGTTCTGCATCTGGAAGTAGTTCCGATCGTTCACGATCTGCTACTCCTCCAGCAACAAGGAATCATTCCGGTTCTCGGACACCTCCAGTAGCACTCAATAGTTCCAGAATGAGCTGCTTCAGTCGTCCTAGCATGTCACCAACTCCTCTTGACCGATGTAGATCACCTGGAATGCTTGAACCCCTTGGCAGTGCTAGAACACCCATGTCTGTTCTGCAGCAGGCCAGTGGTTCCATGATGGATGGTCCAGGTCCCCGAATACCTGATCATCCAAGAACATCT---GTGCCAGAAAATCATGCTCAGTCTAGAATTGCACTTGCCCTGACTGCCATCAGTCTTGGCACTGCCCGGCCACCCCCATCCATGTCTGCTGCTGGCCTTGCTGCAAGAATGTCCCAGGTTCCAGCTCCAGTGCCTCTCATGAGTCTCAGAACAGCCCCAGCTGCCAACCTTGCTAGCCGGATTCCTGCAGCCTCTGCAGCCGCCATGAACCTAGCCAGTGCCAGAACACCTGCCATCTCAACAGCAGTGAACCTGGCTGACTCCAGGGCACCAGCTGCA---TCAGCAGCCATGAACTTGGCCAGTCCCAGAACAGCAGTGGCACCTTCAGCCGTGAACCTTGCTGACCCTCGAACCCCTACAGCCCCAGCTGTGAACCTAGCAGGAGCCAGAACCCCGGCTGCCTTGGCAGCTTTGAGTCTCTCAGGCTCTGGCACACCTCCAAATGCTGCAAATTACCCTGCCAGCTCCAGAACACCTCAGGCTCCAGCCTCTGCAAACCTGGTG---GGTCCTCGATCTGCACATGCTGCAGCTTCTGTGAATATTGCCAGCTCCAGAACACCTGCAGCCTTGACCCCTGCAAGTCTCACTAGTGCTAGGGTGGCTCCAGCATTGTCTGGTGCAAACCTCACTAGCCCCAGGGTACCCCTCTCTGCTTATGAACGTGTTAGTGGCAGAACTTCACCCCCACTTCTCGATAGAGCCAGGTCCAGAACACCACCA---------------------------TCTGCCCCAAGCCAGTCTAGGGTAACCTCTGAGCGG------GCCCCCTCCCCTGCCTCAAGAACGGTTCAGGGTCCT---TCACAGTCT---CTTCCCCAAGCACAGGATCAACCTAGGTCCCCAGTGCCATCTGCTTTTCCAGACCAATCC---CGTGCTTCAGTGGCCCAG---TCTGCCCCTGGAGCAGGGTCTCAGTCCCTTTCC---TCTGGGACGATA---AAGACCTCATCCTCTGCTGGTGATCACAATGGCATGCTCTCTGGCTCTGTCCCTGGGGTGTCTCACTCT------------------GAGGGTGGGGAGCCATCTGCCTCTACTGGGGCACAGCAGCCTTCTGCATTGGCTGCCTTGCAGCCTGCAAAGGAGCGGCGGAGTTCCTCGTCCTCCTCGTCCTCTAGCAGCAGCTCCTCGTCATCGTCGTCATCCTCCTCTTCGTCGTCCTCT------GGCTCCAGTTCTAGCGACTCGGAAGGCTCTAGCCTTCCTGCTCAA---CCTGAGGTGGCACTGAAAAGGGTCCCCAGCCCCACCCCAGCCCCAAAGGAGGCTGTTCGAGAGGGACGTCCTCAGGAGCCAGCCCCAGCCAAGCGGAAGAGACGCTCTAGCAGCTCCAGTTCCAGCTCCTCCTCTTCCTCTTCCTCCTCTTCTTCATCTTCCTCCTCCTCCTCCTCCTCTTCCTCTTCCTCTTCCTCCTCTTCTTCTTCTTCCTCTTCT---------------------TCTTCCTCCTCCCCCTCCCCTGCTAAGCCTGGCCCTCAGGCCTTACCCAAACCTGCAAGCCCCAAGAAGTCAGCCCCTGGGGAGCGGAGGTCCCGAAGTCCCCGGAAACCAATAGACTCCCTACGCGACTCCCGGTCCCTGAGCTACTCACCTGTGGAGCATCGTCGTCCC---TCGCCCCAGCCCTCACCACGGGACCAGCAG---AGTTTTGTGTGTTGCAGCAACAGCGAACGGGTTTCCCGGAGGGGCCAGTGTGGGGACAGCCACTCTCCAGGTCCCAAGCACAGGAGGGATACACCTAGCCCCCAG---CCTGTGCGACATCGCTCATCCAGGTCTCCA---
>cavPor3
ATGTACAACGGGATCGGGCTGCCGACGCCCCGGGGCAGCGGCACCAACGGCTACGTCCAGCGCAACCTGTCCCTGGTGAGGGGCCGCCGTGGTGAGCGGCCTGACTACAAGGGAGAGGAGGAACTGCGGCGCCTGGAGGCTGCCCTGGTGAAGCGGCCTAATCCTGACATCCTGGACCACGAGCGCAAGCGGCGCGTGGAGCTGCGATGCCTCGAGCTGGAGGAGATGATGGAAGAGCAGGGGTACGAGGAACAACAAATTCAGGAGAAAGTGGCGACCTTTCGACTCATGTTGCTGGAGAAGGATGTGAATCCTGGGGGCAAGGAGGAGACCCCAGGGCAGAGGCCAGCGGTAACTGAGACCCACCAGTTGGCAGAATTAAATGAGAAAAAGAATGAGCGACTACGTGCTGCTTTTGGTATCAGTGATTCCTATGTGGATGGCAGCTCTTTTGATCCACAGCGTCGTGCTCGAGAAGCCAAA---CCTGCTCCTGAGCCTCCCAAACCTTACAGCCTTGTGCGAGAGTCCAGCAGTTCTCGCTCACCAACCCCAAAGCAAAAGAAGAAGAAAAAGAAGAAAGATAGAGGACGCAGGTCAGAGAGCAGCTCTCCTCGAAGGGAGAGGAAGAAAAGCTCAAAGAAGAAGAAGCACAGATCAGAATCTGAGTCAAAGAAACGGAAGCACAGGTCTCCCACTCCAAAGAGCAAACGTAAATCTAAAGACAAGAAGCGGAAGCGGTCTCGTAGTACAACACCAGCTCCCAAGAGCCGCCGGGCCCACCGTTCAACCTCTGCTGACTCTGCTTCTTCCTCTGACACTTCTCGAAGTCGGTCTCGAAGTGCTGCAGCTAAAACACATGTC------TTGACTGGACGAAGTCCTTCCCCTGGTTCAGGGTGCCAAGGGGTGGGAGATCCACCTTCTGGTGAATTAGGTACCACA---AACACACAACGGCCTAACAGTCCAGAGCTCTCTACAAAGCAGCCTAGCAGTCCTTATGAAGACAAAGACAAG------AAGGAGAAATCTACAGTTCGATCTAGCCCCTCTCCGGAAAGGAGCAGCACAGGCCCAGAACCACCAGCTCCCACTCCACTGCTTATTGAGCAGCATGCCGGCTCCCCG------CTTGCAAAAACCTCTTTAAGTCAGGAGCCAGTGAACCCTCCTTCTGAGGCCTCCCCAACCCGGGGCCATTCACCACCTAAGTCTCCTGAGAAACCTCCCCAGTCATCTTCA---GAGAGCTGCCCACCATCCCCTCAACCTACCAAAGCTTCTCGGCATGCCAGCTCTTCCCCTGAAAGCCCTAAACTTGCACCAGTTCCTGGCACGCATAGAGAGATTTCTTCTTCTCCTACACCCAAGAATCGCTCACATGGTCGAGCAAAGCGAGATAAATCACATTCTCATACTCCTTCTCGTAGAACGGGAAGATCTCGTAGCCCTGCCACTACTAAGAGAGGG---CGATCTCGTTCTCGAACCCCT---AAGAGAGGTCATTCTCGGTCTAGGTCCCCACAATGGCGTAGGTCTCGGTCTGCACAGAGGTGGGGAAGATCTAGAAGTCCCCAGAGGCGTGGTCGCTCTAGATCTCCTCAGCGACCAGGATGGTCCAGGAGCAGAAATACCCAGAGAAGAGGCAGGTCTAGGTCAGCAAGGCGAGGCAGGTCACACTCT---AGATCTCCAGCCACTAGAGGCAGATCTCGGTCTAGAACACCAACCCGGCGTGGTAGATCTCGGTCTAGAACACCAACCAGACGCAGGTCTCGGTCCAGAACACCTGCTAGGCGCAGGTCTCGGTCCAGAACACCAGCTCGGAGGGCCAGGTCTCGGTCTAGAACACCTGCTAGGCGCAGATCTAGGACCCGGTCACCAGTAAGACGGAGATCTCGTAGTAGATCTCCAGCCAGGAGAAGTGGTAGGTCACGCTCTAGAACTCCAACCAGGCGT---GGACGTTCGCGCTCTAGAACACCAGCCAGGCGT---GGACGCTCGCGCTCTAGAACACCAGCTAGACGCAGTGGCCGCTCGCGCTCTAGGACTCCAGCCAGGCGTGGAAGGTCTCGATCTAGAACACCAGCAAGACGAGGAAGATCTCGGAGTAGGAGTCTAGTCAGACGTGGAAGATCTCACTCTAGAACACCACCAAGAAGAGGCAGGTCTGGCTCATCGTCAGACCGTAAAAACAAATCCAGAGCATCTCAGAGGAGGAGCAGGTCCAACTCAAGCCCAGAAATGAAAAAATCACACATCTCA---AGGCGGAGCAGATCTCTCTCTTCACCACGATCCAAGGCAAAATCTCGCTTGTCTTTGAGGCGAAGCTTTTCAGGATCTTCTCCATGCCCTAAACAAAAGTCACAGACACCACCTAGACGCAGTCGATCTGGATCATCCCAACCTAAAGCTGAATCTAGAACACCA------AGGCGAAGTCGCTCTGGTTCTTTATCATCACCTAAACAGAAATCTAAATCACCATCAAGACAAAGTCGTTCCAGTTCACCTCCTTACAATAAGGTGAAACCTGGAACACCACCAAAACTG---GGTTCTCTAACAAGTCCCCAGACCAATGAACAATCTGCAACACCACAAAGACAGAGCCGATCTGAATCACCACCTGACCCTGAACTGAAATCTAGGACCCCTTCTAGACACAGCTGCTCTGGGTCCTCTCCA---TCACAAGTGAAATCTCACACGTCTCCAGCACAGAGTGCATCAAAGTCCTCATCTCCTCAACCCACAGTGAAGGCA---------GTACTG---------TCACCAAGACGA---AGCCATTCTGGCTCCTCTTCTCCAAGTCCTGGTAGAGTGGCATCTAGAACACCTCCAAGGCAAAGCAGATCAGTATCTCCTTGCTTCAAGGTGGAATCTGGATTGTTACCAAGGCATAGCCATTCTAGATCCTCCTCACCAGATGTCAAAGTGCAGCTTGAAACTCCATTAAGAATAAGCCAGTCAGGGTCTACATCACCGTACCCCAGGGAAAAGCCCCAGACGCCACCTGGGCAGAGTCTTTCTGAATCAAAGTCACCATCTTCCTTGGAGAAGTCTAAAGACACAGCACCACAGAGTTGCTCTGAATCC---TCCCTCTGTCCAGGAGTAACA---TCTAGCACACCAGTAGGAGAGAGCTATTTTGAC---TCATTTTTGCAACAGAAAGGACAGCCTGAAGTTTTGCCAGAGTCAAAACTTGATGCTTCAGATGCAGAAGTAAAACAGGGTCCTGTAGAATCTCCATCTTTGCAGAGCAAATCTCAAACACCACCTAAGAGTGGCTGGTCCAGGTCCTCCTCTCCAGCCACTGAGTTGGCATCTAGATCTCCAATAAAACAAGATACAAGTGAGTTGTCAGCAAGTCCTAGGTTGAAGTCAGGCATGTCTCCTGAACAGAGCAGG---------------TTACCATATCTTGCATTGGACTCCAAATCTCTTCTGGGACAGATC---AGATTAGAACCT---TCTCTTGAATCAAAAGAAAAAACA---AGTGTATCCCTTCATGAAGACACTAGCGTTACT------GCATCACCTCCAAGACTAGAAGACAAATTTAAC---CTTCCTGTGCAAGATAGACCTGAATCTTCACCAGCT---AAAGACTCATCTAGAATCCCT---TCAAGAGAGAGAAGTGCT---GCTGGATCACCTTTAGATACAAAAGACCAAAAATGTACTTCACCTGAACCAAAC---GGTGAGAAATTAATGGAGGTGATAGAAAAATCTGAACCACCTTCAAACCAGGTCCTGCCACATATGTCTCCTGAGCTTAAAGAAGTGACTGGAAGTAACTTTGAATCATCTCCTGAAGTAGAAGAAAGGTCAGCTGCATCATTGGCTCTTGATCAATGTCAG---TCACAGCCACCTTTGGAAGCA---GAAGTC---CCTGCAGTGGCCTCATGTTGGGAAGGGCCACATTTTTCTCCAGAACATAAAGAACTGTCT---------CCTGGGGAGAACAGCTTTGGATCACCTTTAGAATTTAGAAGTTCAGGC---CCTGCCACA---GAGATGAATACTATATTTTCTCCTGAAGTTAAGGAAGATTTGAATGGGCCCTTCCTTAACCAGCTGGAGACTGACCCATCTGTAGATATGAAAGAACAATCA---AGATCATCCAGGCACAGTAGTTCTGAGTTATCACCAGAAACAGCAGAAAAGGCAGGAATGTCGTCAACTCAGAGTATCTCGTCACCTGTACTTGATGCTGTA---CCAAGAACACCATCAAGAGAAAGAAGTAGTTCTGCATCATCTCCTGAATTGAAAGATGGTTTACCCAGAACTCCATCAAGGAGAAGCCGATCTGGT---TCTCCAGGACTTAGGGATGGGTCTGGGACTCCCTCTAGGCATAGTCATTCTGGGTCCTCTCCTGGAATGAAAGTGTTACCTAGAACCCCATCAAGGGGACAGAGTGAATGTGATTCTTCCCCAGAACCAAAAGTGTTGCCTCAGACTCCTAGACCAAGAAGTCGTTCTCCTTCATCCCCAGAGCTCAACAATAAGTGTCTCACCCCCCAGAGAGAGAGAAGTGAGTCAGAATCATCAGTTGAACCAAAAACTGCAGGAAGGACTCCCCTTGGGCAGAGAAGTCGATCTGAATCATCTCAAGAACTTGAAGGGAAGCCC---AGTGCATCTCCTCAGGAAAGAAGTGAGTCAGACTCTTCTCCAGATTCTAAAGCCAAGACACGAAGCCCACTCAGGCAGAGGAGTCATTCTGGATCATCT---CCAGAGGTAGACAGCAAGTCCAGAACTTCTCCTCGGCGCAGTAGGTCTGCCTCATCCCCTGAAGTTAAAGAAAAGCAAAGAGCAGGGCCCAGGGCCCAGAGTGGTTCTGATTCCTCTCCTGAACCCAAAGTACCTGTCCCTCGGGCTCTT---CCCAAACGTAGCAGATCAGGTTCATCAAGTAAAGGTCGAGACCCTACT---GAAGGAAGCAGCAGTTCTGAGTCTTCTCCAGAGCACCCACCCAAATCTAGAACAGCTCGAAGAGGCTCCAGGTCCTCACCAGAGCCA---AAGACCAAGTCTCGCACACCACCTCGACGTCGCAGCTCTCGATCCTCTCCTGAGCTAACTAGAAAAGCAAGGCTGTCCCGTAGGAGCCGTTCTGCCTCCTCATCACCAGAAACTCGCTCTAGAACTCCCCCGAGACGCCGAAGAAGTCCGTCGGTGTCTTCTCCAGAGCCAGCTGAAAAGTCAAGATCATCACGTCGCAGGCGCTCAGCTTCATCTCCACGCACTAAGCCAACTTCAAGGAGAGGCCGTTCTCCTTCACCAAAGCCCCGTGGGCTACAGAGGTCTCGTTCCCGTTCACGTAGAGAGAAAACTAGGACAGCTCGACGTCGAGATAGGTCTGGTTCTTCTCAGTCAACCTCTCGGAGAAGACAGCGGAGCCGGTCCAGGTCTCGAGTCACTCGTAGGCGGAGGGGAGGCTCTGGTTACCACTCAAGGTCACCTGCCCGTCAGGAAAGTTCCCGAACTTCCTCTCGTCGCCGAAGAGCCCGCTCTCGGACACCACCAACCAGTCGGAAGCGTTCAAGGTCACGAACGTCACCAGCCCCGTGGAAACGCTCTAGATCTCGAGCCTCTCCAGCTGCTCACCGTCGCTCTAGGTCCAGAACACCTCTGATTAGTCGACGTAGATCCAGGTCTCGAACCTCACCTGTGAGTCGGAGACGGTCAAGGTCCAGGACATCAGTGACTCGACGAAGATCACGATCAAGAGCATCCCCAGTGAGTAGGCGGCGATCCAGGTCCAGAACACCACCAGTAACCCGTCGCCGTTCAAGGTCCAGAACACCA---ACACGCCGGAGGTCCCGTTCTAGAACACCACCTGTGACTCGTCGAAGGTCCAGATCTAGGACTCCACCAGTAACCAGGAGGCGATCTCGAAGTAGAACTTCACCTATCACTCGCAGAAGATCAAGATCTAGAACATCTCCAGTCACTCGCAGGAGATCTCGATCCCGCACATCT---GTTACTCGAAGAAGGTCCCGCTCTCGAACCTCTCCAGTGACGCGCCGCCGCTCAAGGTCCCGAACACCTCCAGCTATTAGGCGTCGCTCTAGATCTCGAACACCACTGTTGCCACGGAAACGTTCTCGAAGTCGCTCACCTCTTGCTTTACGCCGCCGTTCTAGATCCCGAAGTCCACGAGCAGCTCGGGGTAAACGGTCCTTAACAAGGTCTCCTCCAGCAATCCGCAGGCGTTCTGCATCTGGAAGTAGTTCTGATCGTTCACGATCTGCTACTCCTCCGGCAACAAGAAATCATTCTGGTTCTCGGACACCACCTGTAGCACTCAGCAGTTCCAGAATGAGCTGCTTCAGTCGTCCTAGCATGTCACCAACTCCTCTTGACCGATGTAGATCACCTGGAATGCTTGAACCCCTTGGCAGTGCTAGAACACCCATGTCTGTCCTACAGCAGAGCAGTGGCTCCATGATGGATGGTCCAGGTCCCCGAATACCTGATCATCCAAGAGCATCT---GTGCCAGAAAATCACGCTCAGTCTAGAATTGCACTTGCGCTGACTGCCATCAGTCTTGGCACTGCTCGGCCACCTCCATCCATGTCTGCTGCTGGCCTTGCTGCAAGAATGTCCCAAGTTCCAGCTCCAGTGCCTCTCATGAGTCTTAGAACAGCACCAGCTGCCAACCTTGCTAGCCGGATTCCTGCAGCCTCTGCAGCCGCCATGAACCTAGCCAGTGCCAGAACACCTGCCATCCCAACAGCAGTGAATCTGGCTGACTCAAGGGCCCCAGCTGCA---GCAGCAGCTATGAACTTGGCCAGCCCCAGAACAGCAGTGGCACCTTCAGCTGTGAACCTTGCTGATCCTAGAACCCCTACAGCCCCAGCTGTGAACCTAGCAGGAGCCAGAACCCCAGCTGCATTGGCAGCTTTGAGTCTCTCAGGCTCTGGCACACCCTCAAATGCTGCAAATTACCCTGCTAGCTCCAGAACGCCTCAGGCTCCAGCCTCCGCAAACCTGGTG---GGTCCTCGATCTGCACATGCCACAGCTCCTGTGAATATTGCTAGCTCCAGAACACCTGCAGCCTTGACTCCTGCAAGTCTCACCAGTGCTAGGGTGGCACCAGCATTGTCTGGTGCAAACCTCACTAGCCCTAGGGTACCCATTTCTGCTTATGAACGTGTTAGTGGCAGAACTTCACCCCCACTTCTTGACCGAGCCAGGTCCAGAACACCACCA---------------------------TCTGCCCCTAGCCAGTCTAGGATGACCTCTGAGCGG------GCCCCATCCCCTTCCTCCAGAACGGTTCAGGGGCCT---TCACAGTCTGTA---CCCCCAGCACAGGATCGACCTAGGTCCCCAGTACCATCTGGTTTTTCAGACCAGTCC---CGTGCTTCAGTGGCCCAG---TCTGCCCCTGGAGCAGGGTCTCAGTCCCTTTCC---TCTGGGACTACAATGAAGATCTCATCTTCTGCTGGTGATCACAATGGCATGCTCTCTGGCTGTGCCTCTGGGGTGTCCCACCCT------------------GAGGATGGGGAGCCACCTGCCTCAACTGGGGCCCAGCAGCCTTCTTCATTGGCCACCTTGCAACCAGCAAAGGAGCGGCGGAGTTCCTCCTCCTCCTCATCTTCTAGCAGCTCTTCCTCCTCATCATCATCCTCGTCGTCATCATCATCCTCA------GGCTCCAGTTCTAGTGACTCAGAGGGCTCTAGCCTTCCTGTTCAA---CCTGAGGTGGCAGTGAAAAGGGTCCCCAGCCCCACCCAAGCCCCAAAGGAGGTTGTACGAGAGGGACGTCCTCCGGAGCCAACTCCAGCCAAGCGGAAGAGGCGCTCTAGCAGCTCCAGTTCCAGCTCCTCATCTTCCTCTTCCTCCTCCTCTTCTTCCTCCTCTTCTTCCTCTTCCTCCTCTTCCTCTTCCTCCTCCTCTTCCTCCTCTTCCTCT------------------------TCTTCCTCCTCTCCCTCCCCTGCTAAGCCTGGCCCTCAGGCCTTACCCAAACCTGCAAGCCCCAAGAAACCAGCCCCTGGGGAGCGGAGGTCCCGCAGTCCTCGAAAACCAATAGACTCCCTACGAGACTCCAGGTCCCTGAGTTACTCACCTGTAGAGCATCGGCGTCCC---TCGCCCCAGCCCTCACCACGGGACCAGCAG---AGC------------AACAGT---GAACGGGTTTCCCGAAGGGGCCAACGTGGGGACAGCCACTCTCCAAGCCACAAGCGCAGAAAGGAGACACCTAGCCCTCGG---CCTGTGCGACACCGCTCATCCAGGTCTCCA---
>conCri1
ATGTACAACGGGATCGGGCTGCCGACGCCCCGGGGCAGCGGCACCAACGGCTACGTCCAGCGCAACTTGTCCCTGGTGCGGGGCCGCCGGGGCGAGCGGCCTGACTACAAGGGAGAGGAGGAACTGCGGCGCCTGGAGGCTGCCCTGGTGAAGCGGCCTAACCCTGACATCCTGGACCACGAGCGCAAGCGGCGCGTGGAGCTGAGATGCCTCGAGCTGGAGGAGATGATGGAAGAGCAGGGGTACGAGGAACAGCAAATTCAGGAAAAAGTGGCGACCTTCCGACTCATGTTGCTGGAAAAGGATGTGAACCCTGGGGGCAAGGAGGAGACCCCCGGGCAGAGGCCAGCGGTAACTGAGACTCACCAGTTGGCAGAACTGAATGAGAAGAAGAATGAGCGCCTGCGCGCAGCCTTTGGCATCAGCGATTCCTACGTGGACGGCAGCTCTTTTGATCCTCAGCGCCGTGCTCGAGAAGCCAAGCAGCCAGCCGCTGAGCCTCCCAAACCTTACAGCCTTGTCCGGGAGTCCAGCAGTTCTCGATCACCGACCCCAAAACAAAAGAAGAAGAAGAAGAAGAAAGATAGAGGACGCCGGTCAGAGAGCAGTTCCCCTCGCCGAGAGAGGAAGAAGAGCTCCAAAAAGAAAAAGCACAGGTCAGAATCGGAATCCAAGAAACGAAAGCATAGGTCTCCCACTCCAAAGAGCAAACGTAAATCTAAGGACAAGAAGCGGAAGCGGTCTAGAAGTACAACACCAGCCCCCAAGAGTCGCCGGGCCCACCGGTCAACTTCTGCCGATTCTGCTTCTTCTTCTGATACTTCCCGCAGTCGGTCTCGAAGTGCTGCAGCTAAAACCCATGCAACAGCCTTGACTGGGCGAAGTCCTTCCCCTCCCTCAGAGTGTCGTGGGGAGGGAGATGCACCTGCCAAGGAACCAGGCACCATC---AACACAGGGCAGCCTAGCAGCCCAGAGCCCTCTACAAAGCGGCCTGGCAGCCCGTGTGAAGACAAAGACAAG------AAGGAGAAACCTGCAACTCGACCTAGTCCTTCTCCGGAAAGGAGCAGCGCAGGCCCAGACCCACCTGCTCCCACTCCGCTCCTTGCTGAGCAACATGGCGGCACCCCACAACCCAGTGCAACAACCCCTTTGAGTCAGGAGCCAGTGAATCCCCCAACTGAGGCTTCCCCCTCCCGGGGCCGTTCACCACCTAAGTCTCCTGAGAAACCTCCCCAGTCATCTTCG---GAGAGCTGCCCACCATCCCCTCAACCTACCAAAGTTTCTCGGCATGCCAGCTCCTCCCCTGAAAGTCCTAAACCCACACCAGCTCCTGGGTCCCGCCGAGAGATTTCTTCTTCTCCCGCATCCAAGAGTCGCTCCCATGGCCGAGCAAAGCGGGATAAGTCACGTTCTCATACTCCT---CGTAGGGTGGGGCGGTCTCGTAGTCCTGGCACTACCAAGAGGGGG---CGATCCAGATCTCGAAGCCCTCCCAAGAGAGGGCATTCTCGGTCCCGGTCCCCTCAGTGGCGTAGGTCCCGGTCTGCACAAAGGTGGGGACGATCAAGGACCCCCCAGCGGCGTGGCCGCTCTAGGTCTCCCCAGCGACCAGGCTGGTCCAGGAGCAGAAATGCCCAGAGAAGAGGCAGGTCTAGGTCAGCAAGACGAGGCAGGTCACACTCT---AGATCCCCAGCTACAAGAGGCAGGTCTCGCTCTAGAACACCAGCCAGGCGGGGCCGGTCTCGCTCTAGAACGCCAGCCAGGCGCAGGTCGCGGTCCAGAACACCCGCTAGGCGTAGGTCTCGCTCTAGAACGCCAGCCAGAAGGGGCCGGTCGCGCTCTAGGACCCCA------------------------------------------------------------GCCCGGAGAAGTGGCCGGTCGCGCTCTAGGACCCCAGCCAGGCGA---GGA------------------------------------------------------------------------------------------------------------------------------------------AGATCACGTAGTAGAAGCTTAGTTAGACGTGGAAGATCTCACTCTAGAACACCCCAAAGAAGAGGCAGGTCATGCTCATCACCAGACAGAAAGAACAAATCCAGAGTGTCACAGAGA---AGCAGGTCCAACTCAAGTCCAGAAATGAAAAAATCACGAGTTTCTTCACGGAGAAGTAGATCTCTCTCTTCACCACGGTCTAAAGCAAAATCTCGCATGTCTTTGAGACGCAGCCTTTCAGGGTCCTCTCCATGTCCTAAA---AAATCTCAAACACCCTCCAGGCACAGTCGCTCTGGGTCATCCCAGCCTAAAGCTAAGTCTACAACACCACCC---AGGCGAAGCCGCTCTGGGTCTTTGCCTCCT---AGTCAGAAATCTAAAACCCCACCGAGGCAGGATGGTTCCAGCCCATCTCCTCCACCTAAGCTGAAATCTGGAACGCCGCCCAGGCAA---GGGTCTGTAACAAGTCCCCAGGCGAACGAACCATCTGAAACACCACAGAGACAGAGCCGGTCCGAATCGTCTCCTGACCCTGAAGTGAAGTCTAGGGCCCCTTCAAGACATAGCTGCCCCGGGTCCTCTCCT---CCTAGAGTGAAAGCTAGCACACCTCCAGTCCGCAGCCGGTCTGGCTCATCGTCTCCACAACCCAAGACAAAGACT---------GGAATG---------TCTCCAGTCCGG---AGCCGTTCTGGCTCCTCCTCTCCAAGCCCTAGCAGGATCGCCGCTAAAACACCACCGAGGCCAAGCAGGTCTGAATCTCCCTGCTGCGAGGTTGACTCTAGTTTGTCGCAGCATCACATCCGTTCTCGATCCTCCTCACCAGATGCCAAAGTGAAATCCGAAACACCATCAAGACAGAGTCACTCAGGGTCTACTTCGCCATGCCCCAAAGTAAAGCCCCAGACTCCACCTGTGCAGGGTATTTCTGCATCAAAATCGCCATGTTCCCAGGAGAAATCTAAAGAGTTGCCAGCACAAACTGGCTCTGGCTCCTCCTCCCTCTGTGCAGGAGTAAAA---CCTAGTATGCCACCAGGAGAGGGCGCTCCTGCTTCTTCATCTCTGCAACAGACAGGACAAGCTCAGACTTCACCAGACTCTGGATCTGATTCGTCAAGTCCAGAAAGAAGACAGAGCCATTCCGAATCTCCA---CTGCAAAATAAATCTCAGCTGTCG---AAAGGTGGCCAGTCAAGGTCGTCCTCTCCCATCGCTGAACTGGCACGCAGCTCTCCGAGAAGACAGGCTGGCAATGAATTGTCACCGAGTCCTAGGCTAAAAGCTGAAATGTCTCCAGAGCAGAGCAGGTCTCAGTCTGACTCTTCTCTGTATCCTGCAATGGACTCCAAGTCTTTTGTAGGGCAAAGT---AAAGCTGAGCCC---TCTCCTGAATCAAAAGAGAGAACAGTGAGCTTGCTCCCTCGGGAGGAT------GTG------------TCATCTCCTAGGCCAAGAGACAAGTTGAGTCCTCTG---GTGCAGGAAACATCTGAGTTCGCACCAGTACTCAAAGACACGCCTAGAACACCA---TCAAGGGAAAGAGGAGGC---GTTGGGTCAGCTCCAGATACAAAAGACCAAAATGTATTATCAGCTAAAACAAGCCAAGAGGAGGAATTAATGGAGTTGGTAGAGAAATCCGAAGAGCTCTCAAGTCAGGTCCTGCCCCGTTTATCCCCAGGGCAAAAAGAAATGACTGGAAGTAACTTGGAGTCATCTTCTGAAATTGAAGAACAATCTGCTGTGTCTTTGACTCTTGACCAAAGCCAG---CCACAGGCTTCTTTGGAAGCA---GAAGTC---CCTGCAGTGGCCTCAACTTGGAGTGGACAACATTTGTCTCCCGATCGTAAAGAACTGTCTAATTCCCCTGCCAGGGAGAAGAGCTGTGCATCATCTCTACAGTTTAGAAACTCTGGC---CCTGTTGCA---GAGATGAACACTGGGTTTTTTTCTGAGGTTAAG---GATTCGAACGGGCCT---CCTAATCAGCTGGAGACAGACCCACCTCTAGGTGTGAAAGAACAATCAACGAAGTCTTCTAGACGTAGCAGTTCTGAGTTGTCCCCAGAAGCGATGGAAAAGGCGGGAATGTCTTCAGCTCAGAGTGTCTCTTCTCCTGTGCTTGATGCTGCA---CCCAGGACACCTTCAAGGGAGAGAGGCAGTCCCACATCATCTCCTGAGCTGAAAGATGGTTTACCCAGAACCCCATCAAGGAGAAGTAGGTCTGGGTCTTCCCCAGGACTTAGAGATGGGTCTGGGACTCCTTCAAGGCACAGTTTATCGGGGTCCTCTCCTGGCGTGAAAGATGCACCTAGAACACCGTCCAGGGGGAGAAGTGAATGTGATTCTTCTCCAGAGCCAAAAACATTGCCTCAGACTCCTAGGCCAAGGAGTCAGTCTCCATTCTCCCCAGAGCTCAACAACAAGTGTCTCACGCCACAGAGAGAGAGAAGTGGCTCGGAGTCATCCGTTGAACAGAAGACTGTGGCTAGGACTTCTCTTGGGCAGAGAAGTCAGTCTGAATCGTCTCAAGAACTTGATGGGAAGCCC---AGTGCATCCCCTCAGGGAGGAAGTGAATCGGACTCTTCTCCAGATGCTAAGGCTAAGACACGCATGCCACTTAGACAGAGAAGTCGCTCAGGATCCTCT---CCAGAGGTTGATGACAAATCTCGACCTTCTCCTCGATGTAGCCCATCTGGCTCATCACCTGAAGCTAAAGATAAGCCGAGAGTGGCACCCAGGGCTCCGAGTGGCTCCGAGTCCTCCCCTGAACTTCAGGTTCCTGTTCCTCGAGCCCTT---CCTAGGCGAAGCAGATCAGGTTCATCAAGCAAAGGTAGAGGCCCTTCACCTGAAGGAAGCAGCAGTTCTGAGTCGTCTCCAGAACACCCACCCAAATCCAGAGCTGCTAGGAGAAGTTCTAGATTGTCTCCAGAGCCA---AAAGCCAAGTCTCGGACTCCACCTCGCCGGCGCAGCTCTCGTTCATCTCCTGAGCTGACTCGCAAGGCCAGACTGTCGCGTCGGAGCCGCTCTGTGTCTTCATCACCGGAGACCCGCTCTCGAACTCCCCCGAGACGCCGAAGAAGTCCTTCAGTGTCTTCCCCAGAGCCAGCTGAAAAATCGCGATCCTCACGCCGACGCCGTTCAGCTTCATCTCCACGCACTAAGACGACTTCACGGAGAGGCCGTTCTCCTTCGCTGAAGCCTCGTGGACTCCAGAGGTCCCGTTCTCGCTCCAGGAGGGAGAAAACCAGAACAACTCGACGTAGAGACAGGTCTGGATCGTCTCAGTCAACCTCTCGGAGGAGACAGCGTAGCCGGTCAAGGTCTCGAGTTACTCGTCGACGGAGAGGAGGTTCTGGTTATCACTCAAGATCTCCTGCTCGGCAGGAGAGTTCCCGAACCTCCTCTCGACGCCGAAGAGGCCGCTCGCGGACACCCCTAACCAGTAGGAAGCGATCCCGTTCGCGCACATCACCGGCTCCATGGAAACGCTCCAGGTCGAGGGCCTCTCCAGCCACTCACCGGCGGTCCAGATCCAGAACGCCTCTGGTCAGCCGGCGTCGGTCCAGGTCTCGAACCTCACCAGTCAGTAGAAGACGCTCAAGATCTAGGACATCGGTGACTCGACGACGGTCTCGATCCAGGGCATCACCAGTGAGTCGCAGGCGCTCGAGGTCCAGAACCCCGCCAGTGACCCGCCGTCGTTCGAGGTCCAGAACCCCC---ACTCGCCGGCGCTCTCGTTCCAGAAGTCCACCAGTGACTCGCAGAAGGTCCAGATCCAGGACGCCACTGGTGACGCGTAGGCGATCTCGGAGCAGAACCTCG------------------------------------CCTGTCACTCGGAGGAGATCACGATCCAGAACATCCCCAGTCACTCGAAGGAGGTCTCGCTCTCGCACCTCCCCAGTGACCCGCCGCCGATCGAGGTCTCGAACACCTCCAGCTATTAGGCGCAGGTCTAGGTCCCGAACCCCGCTGTTAACACGCAAGCGGTCTCGAAGTCGCTCGCCCCTTGCCATCCGCCGCCGTTCCAGGTCCCGTACGCCGCGGGCGACTCGAGGCAAAAGGTCTTTGACGAGGTCTCCTCCGGCCATCCGAAGGCGCTCTGCATCCGGCAGTAGTTCTGACCGGTCACGTTCCGCGACTCCCCCGGCAACTCGGAATCATTCCGGCTCTCGCACGCCTCCGGTAGCGCTCGGGAGCTCAAGGATGAGCTGTTTCAGTCGGCCCAGCATGTCGCCGACGCCTCTGGACCGCTGCAGGTCGCCCGGAATGCTTGAACCGCTCGGCAGCTCCAGAACACCCATGTCTGTCCTCCAGCAAGCCGGTGGCCCAATGATGGATGGCCCGGGGCCCCGAATTCCTGACCATCCGAGAACATCG---GTGCCAGAGAACCACGCTCAGTCCAGAATCGCTCTCGCCCTGACAGCTATCAGTCTCGGCACTGCTCGGCCGCCCCCGGCCATGTCTGCTGCTAGCCTCGCTGCAAGGATGTCCCAGGTCCCAGCGCCAGTGCCTCTCATGAGTCTCAGAACAGCCCCTGCCGCCAGCCTCGCCAGCAGGATTCCCGCGGCCTCCGCGGCAGCCATGAGTCTCGGCAGCGCCCGGGCGCCGGCCATCCCGGCGGCAGTGAACCTGGCTGACTCGAGAGCGCCAGCCGCG---GCGGCGGCCATGAACTTGGCCAGCCCCAGAACTGCAGTGGCACCTTCGGCTGTGAACCTTGCTGACCCTCGAACCCCTCCAGCTCCAGCTGTGAACCTCGCAGGAGCCAGAACCCCGGCTGCTTTGGCGGCGTTGAATCTCTCGGGCTCTGGGACACCCCCAAGTGCTGCAAACTACCCCTCCAGTTCTAGAACACCCCAAGCTCCAGCCCCCGCAAACCTGGTA---GGTCCCAGGTCTGCTCACGCTGCAGCGCCTGTGAATATCGCCAGCTCAAGAAATCCTCCAGCCTTGGCTCCTGCAAGCCTCACCAGCGCTAGGATGGCTCCAGCCTTGTCCGGAGCGAACCTCACCAGCCCGAGGGTGCCCCTTCCCGCTTACGAGCGTGTCAGTGGCAGAACCTCACCACCACTCCTAGACCGGGCTAGGTCCAGAACCCCGCCA---------------------------TCTGCCCCAGGCCAGTCTAGAATGACCTCCGAGCGA------GCCCCCTCACCTGCTTCTAAAATGGTTCAGGGGCCC---TCCCAGTCTGTGCTCCCTGCAGCGCAGGATCGGCCCAGGTCCCCTGTGCCATCGGCCTTTGCTGACCAGTCC---CGATCTTTGCTTGGCCAG---ACCACCCCTGTGGCAGGGTCCCAGCCCCTCTCC---TCCGGGATGGTGGCAAAGTCCGCATCCTCCGGTGGGGACCACAATGGCATGCTCTCCGGCCCGGGTCCT---------------------------------GAGGGCGGGGAGCCACCTGCCTCCGCGGGGGCCCAGCAGCCTTCCGCACTGGCCGCCCTGCAGCCAGGAAAGGAGCGGCGGAGTTCTTCCTCGTCGTCGTCCTCCAGCTCCTCCTCCTCCTCTTCGTCGTCATCCTCGTCGTCGTCGTCGTCCTCT---GGCTCCAGTTCCAGCGACTCAGAAGGCTCTAGCCTTCCTGCCCAG---CCTGAGGTAGCAGCGAAGAGGGTCCCCAGCCCCGCACCAGCCCCTAAGGAGGCAGTGCGAGAGGGCCGTCCTCAGGAGCCGGCCCCAGCCAAGCGGAAGAGGCGTTCCAGCAGCTCCAGCTCCAGCTCCAGCTCCAGCTCTTCCTCCTCCTCCTCCTCCTCTTCCTCCTCCTCCTCCTCCTCCTCTTCCTCTTCCTCCTCCTCCTCTTCCTCCTCTTCT---------------------ACTTCCTCTTCCCCTTCCCCTGCTAAGCCTGGTCCTCAGGCCTTGCCCAAGCCTGCAAGCCCCAAGAAGCCACCCACTGGCGAGCGGAGGTCCCGCAGCCCGCGGAAGCCTATAGACTCCCTCCGGGACTCCCGGTCCCTCAGCTACTCACCTGCAGAGCGCCGCCAGCCC---TCGCCCCAGCCCTCGCCCCGGGACCAGCAG---CAG------------AGCAGCAGTGAGCGGGCGTCCCGAAGAGGCCAGCGAGCGGACAGCCGCTCCCCAGGCCACAAGCGGAGGAAGGAGACCCCCAGCCCCCGG---CCAGCGAGACACCGCTCCTCCAGGTCTCCT---
>mm10
ATGTACAACGGGATCGGGCTGCCGACGCCCCGGGGCAGCGGCACCAACGGCTACGTTCAGCGAAACCTGTCCCTGGTGCGGGGCCGCCGTGGTGAGCGGCCTGACTACAAGGGAGAGGAGGAACTGCGGCACCTGGAGGCTGCCCTGGTGAAGCGACCTAATCCTGACATCCTGGACCACGAGCGCAAGCGGCGCGTGGAGCTGCGATGCCTCGAGCTGGAGGAAATGATGGAAGAGCAGGGGTACGAAGAACAGCAAATTCAGGAAAAAGTGGCGACCTTTCGACTCATGTTGCTGGAAAAGGATGTGAACCCTGGGGCCAAGGAAGAAACCCCAGGGCAGAGACCAGTGGTAACTGAGACCCATCAGTTGGCAGAACTGAATGAGAAGAAGAATGAACGACTCCGTGCTGCCTTTGGCATCAGTGACTCCTATGTGGATGGCAGTTCTTTTGATCCTCAGAGACGTGCTCGAGAAGCTAAACAAATAGCTCCTGAGCCTCCCAAACCATACAGCCTTGTTCGAGAGACCAGCAGTTCTCGCTCACCAACTCCAAAGCAAAAGAAGAAGAAAAAGAAGAAAGATAGAGGACGCAGGTCAGAGAGCAGTTCTCCTCGACGAGAGAGGAAGAAGAGTTCAAAGAAGAAGAAGCACAGGTCAGAATCTGAGTCCAAGAAACGGAAACACAGGTCTCCTACTCCAAAGAGCAAACGCAAATCAAAGGACAAGAAGAGGAAACGGTCTCGAAGTACAACACCAGCTCCTAAGAGCCGTCGAGCTCATCGGTCAACTTCTGCGGACTCTGCTTCTTCCTCTGATACTTCTCGTAGTCGGTCTCGAAGTGCTGCTGCTAAAATTCATACAACAGCCTTGACTGGGCAAAGTCCTCCCCTTGCTTCAGGGCATCAAGGGGAGGGAGATGCACCTTCTGTTGAACCAGGTGCCACC---AACATACAACAACCTAGTAGCCCAGCTCCCTCTACAAAGCAATCTAGCAGTCCTTATGAAGACAAAGATAAG------AAAGAGAAATCTGCAGTTCGACCTAGCCCCTCTCCGGAAAGGAGCAGCACAGGGCCAGAACTACCTGCCCCTACTCCGCTCCTTGTTGAGCAACATGTCGACTCCCCACGACCCCTTGCAGCAATCCCGTCCAGTCAGGAGCCAGTTAACCCCTCATCTGAGGCTTCCCCAACCCGGGGCTGTTCACCACCTAAGTCTCCTGAGAAACCTCCCCAGTCTACTTCCTCAGAAAGTTGCCCACCATCCCCTCAACCTACCAAAGGTTCTCGGCATGCCAGCTCTTCTCCTGAAAGTCTTAAACCCACACCAGCTCCTGGGTCCCGTCGAGAGATTTCTTCTTCACCCACATCTAAGAATCGCTCGCATGGCAGAGCAAAGCGGGATAAATCTCATTCTCATACCCCATCTCATAGAGCAGGGAGGTCTCGTAGTCCTGCCACT---AAGAGGGGA---CGGTCTCGATCTAGAACCCCCACCAAGAGAGGTCACTCCAGGTCCCGGTCCCCTCAGTGGAGAAGGTCAAGATCTGCACAGAGGTGGGGAAAATCTAGAAGTCCCCAGAGGCGTGGCCGTTCAAGGTCTCCTCAGAGGCCAGGTTGGTCCAGGAGCAGAAATACCCAGAGAAGAGGCAGGTCTAGGTCAGCAAGGCGAGGCAGATCACATTCT---AGATCTCCAGCTACTAGGGGCAGATCCCGATCTAGAACACCAGCTAGAAGGGGTAGGTCTCGGTCCAGAACACCTGCCAGGCGAAGATCACGATCCAGAACACCTGCCAGGCGTAGGTCTCGGTCTAGAACACCAGCTCGCAGGGGCAGGTCCAGATCAAGAACACCCGCTCGCCGCAGGTCTAGGACACGATCACCAGTTCGAAGGAGGTCTCGGAGTAGATCCCAAGCTAGGAGAAGTGGTAGGTCTAGGTCCAGAACACCAGCCAGGAGAAGTGGCAGGTCAAGATCTAGAACACCAGCCAGGAGA---GGGAGGTCCCGGTCTAGAACGCCAGCCAGAAGAAGCGCTCGATCTCGGTCTAGAACGCCAGCCAGGAGAGGGAGGTCACGATCCAGAACACCAGCACGACGA---CGATCTCGAAGTAGAAGTCTTGTGAGACGTGGAAGATCTCACTCTAGAACACCACAAAGAAGAGGACGATCTGGCTCATCCTCAGAGAGGAAGAACAAATCTAGAACATCTCAGAGGAGAAGCAGATCCAACTCAAGCCCAGAAATGAAAAAATCTCACGTTTCCTCAAGACGGAGCAGGTCTCTTTCTTCACCACGATCCAAAGCAAAATCT---------TTGAGGCGAAGCCTTTCAGGTTCCTCTCCATGTCCTAAACAAAAGTCACAGACACCAACCAGGCGAAGTCGTTCTGGTTCTTCACCACCTAAACAAAAGTCAAAAACACCACCA---AGACAGAGTCGTTCAAATTCT------------------------------------------------------------CCTCAGCCTAAAGTAAAATCTGGAACACCACCAAGACCA---GGGTCTGTAACAAACATGCAGGCTGATGAATGCACTGCAACACCACAGAGACAGAGCCATTCTGAATCATCACCTGATGGTGAGGTGAAATCAAGGACCCCATCAAGACAAAGCTGCTCTGGGTCTTCTCCT------CGAGTGAAATCTAGCACACCTCCAAGACAGAGCCCATCTAGGTCGTCATCTCCACAACCCAAAGTGAAGACA---------GTGATA---------TCACCAAGAGGAAGAAGCCATTCTAGCTCCTCTTCTCCAAGTCCTAGTAGAGTGACATCTAGGACACCTCAGAGGAAAAGCAGATCAATATCTCCTTGCCCCAAGGTAGACTCTAGATTA------AGACATAGCCGTTCTAGATCCTCCTCACCAGATTCCAAGATGGAACTGGGAACACCACTGAGA------CACTCAGGATCTACATCTCCATATCTAAAAAGCATGCTCCAGACTCCACCAGATCAAAATCTTTCTGGATCAAAGTCACCCTGTCCCCAG---AAGTCTAGGGATTCACCAACAGGAAGC---TCTGGATCTTTTCACCTCTGTCCAGGTGTAACACCTAGTAGTATAGTACCAGGAGAGAGCTGTTTTAGCGCCTCATTTGTGCAACAAAAAGGACACACTCAAACTTGGCCAGAT------------ACTTCAAGTCCAGAAGTCATGCAGACTCAAGTGGAATCTCCATTGCTGCAGAGCAAATCCCAAACATCTCCTAAGGGTAGCCTTTCCAGATCTTCATCTCCAGTCACTGAGCTGACAGCCAGATCACCAGTAAAACAAGATAAAAGTGAAATATCAACAGATCCAAAGCTGAAGTCAGGAATGTCTCCTGAGCAGAGTAAGACTAAACCTGACTCTAGCATATATCCTTTAGTAGACTCTAAATCTTTTCTGGTGCAGAGC---AGATTGGAGCCT---TCT---GAATTAAAAGAGAGACTG---GGTTTA---ATTCAAGAGGAT------GTT---------GCATCATCTTGTATACCAAGAGACAAATTTAGTCCT------ACACAGGATAGGCCTGAGTCTTCCACAGTACTGAAAGTCACACCTAGAGTACTA---TTAAAAGAAAGAAGTGGA---GCTGGCTCACCTCCAGGCAAAAGAGACCAAAAAAGTTTATTACCTAATTCAAGTCAAGATGAA---CTAATGGAAGTA---GAAAAGTCTGAGCAACCTTTAAGCCAAGTTCTACCCAGTTTATCTCCAGAACATAAAGAAATGCCTGGAAGTAACATTGAGTCATCTCCTGAAGTAGAAGAAAGGCCTGCTGTATTGTCTGCTCTTGACCAAAGCCAG---TCACAGCCTTCAAAAGCAGCA---GAAACC---CCTGCAGTGGCTTCATGTTGGAGTGGGCCACAAGTTTCTCCAGAGCATAAAGAACTATCTCATTCTCCCCCAAGGGAGAATAGCTTTGAGTCATCTTTAGAGTTTAAAAACTCAGGC---CCTGTTTCA---GAAGTAAATACTGGCTTTTCTCCTGAGGTTAAAGAAGAATTGAATGGATCATTCCTTAATCAAACAGAGGCAGATCCATCTGTGGACATGAAAGAACAGTCA---AGGTCTTCCAGGCGAAGCAGTTCTGAGTTATCCCCAGAAGTAGTGGAAAAGGTAGGATTATTTTCAAGTCAGAAAGTATCTTCGCCTGTACTTGAGACTGTACAACAAAGAACACCTTCAAGAGAAAGAAGTAGTTCTGCATCT---CCTGAACTGAAAGATGGTTTGCCTAGAACGCCATCTAGGAGAAGCCGGTCTGGGTCTTCTCCAGGACTTAGAGATGGGTCTGGGACTCCTTCTAGGCATAGCCTATCTGGGTCCTCTCCTGGGATGAAAGATACACCTCAAACCCCCTCCAGGGGACGAAGTGAATGTGACTCTTCTCCAGAACCAAAAGCATTGCCTCAGACTCCTAGAGCCCGAAGTCATTCTCCATCATCCCCAGAGCGCAACAACAAGAGTGTCACCCCTCAGAGAGAAAGAAGTGGGTCAGAATCATCAGTAGAACAGAAAAATCTGGCTAGGACCTCTCCGGGACAAAGAAGTCGATCTGGGTCTTCCCAAGAGCTTGATGGAAAGCCC---AGCGCGTCCCCACAGGAAAGAAGTGAGTCAGACTCTTCTCCAGATTCCAAACCCAAGACTCGGACTCCTCTCAGACAGAGGAGTCACTCTGGATCATCT---CCAGAGGTTGACAGCAAATCTCGACACTCACCCAGGCTCAGTAGGTCTGGCTCATCTCCGGAAATGAAAGATAAGCCAAGAGTGCTACAGAGGGCTCAGAGTGGTACTGATTCTTCTCCTGAACACAAGATACCTGCTCCTCGGGCCCTG---CCCAGGCATAGTAGATCAGGTTCATCAAGCAAAGAGAGAGGTCCTTCCCCTGAAGGAAGCAGTAGTTCTGAGTCTTCTCCAGAACACGCCCCCAAATCCAGAACTGCTCGAAGAGGTTCCAGGTCCTCAATAGAGCCA---AAGACAAAGTCTCACACACCACCTCGACGCCGGAGCTCTCGATCATCTCCTGAGCTAACCAGGAAGGCTAGAGTCTCTCGTAGAAGCCGGTCTGCCTCCTCATCACCAGAAATCCGCTCCAGAACTCCACCAAGACGCAGAAGAAGTCCTTCAGTATCTTCACCAGAGCCAACTGAAAAGTCAAGGTCTTCACGGAGGAGGCGCTCAGTTTCTTCTCCCCGTACCAAGACAACTTCGAGGAGAGGACGGTCTCCTTCACCCAAACCTCGTGGACTCCAAAGATCCCGATCCCGCTCACGGAGAGAGAAAACCAGAACAACCCGACGCAGAGATAGATCTGGATCATCTCAGTCAACATCTCGAAGAAGACAGAGGAGCCGGTCTAGATCACGAGTTACTCGGAGACGGAGGGGTGGCTCTGGTTACCATTCAAGATCACCTACCAGACAGGAGAGTTCTCGAACCTCCTCTAGACGCAGAAGAGGCCGCTCCCGGACACCCTTGACCAGTCGGAAGCGATCTCGATCAAGAACATCACCAGCTCCTTGGAAGCGCTCTAGATCTCGAGCCTCACCAGCTACTCATCGGCGGTCCAGGTCCAGAACACCACTGATAAGCCGACGTAGGTCCAGATCTCGGACCTCACCTGTGAGTAGGAGACGGTCAAGGTCA---------GTGAATAGGCGTAGATCTCGATCAAGAGCATCCCCAGTGAGTCGAAGGCGATCCAGGTCCAGAACACCACCAGTAACTCGTCGTCGTTCAAGATCCAGAACACCA---ACTCGCCGTCGTTCTCGTTCTAGGACTCCTCCAGTGACTCGCAGAAGGTCCAGATCCAGGACTCCACCAGTAACCAGGAGGCGATCTAGAAGCAGAACTTCACCTGTTACTAGAAGAAGATCAAGATCCAGGACATCCCCAGTCACCCGGAGAAGATCGAGATCTCGAACATCTCCAGTCACCCGGAGGCGGTCCCGTTCCCGAACCTCTCCAGTGACAAGACGACGCTCCAGGTCTCGAACTCCGCCAGCAATTCGAAGACGATCTAGGTCTCGGACACCACTGTTGCCACGCAAGCGCTCTCGAAGCCGCTCACCACTTGCTATCCGCCGCCGTTCTAGGTCTCGTACTCCTAGGGCAGCTCGAGGCAAGCGGTCCTTAACAAGATCTCCTCCAGCCATTCGTAGGCGGTCTGCATCTGGAAGTAGTTCTGATCGTTCACGTTCTGCCACTCCTCCAGCAACAAGGAATCATTCTGGATCTCGGACACCTCCTGTAGCACTCAGTAGCTCTAGAATGAGTTGCTTTAGCCGTCCTAGCATGTCACCAACTCCTCTTGACCGATGTAGATCACCTGGAATGCTTGAACCCCTTGGAAGCGCTAGAACGCCCATGTCTGTGCTACAGCAAACAGGTGGCTCCATGATGGATGGTCCAGGTCCTCGGATTCCTGATCACCCAAGATCATCT---GTTCCAGAAAACCATGCTCAGTCTAGAATTGCACTTGCCTTGACAGCCATCAGTCTTGGTACTGCCCGGCCACCTCCATCCATGTCTGCTGCTGGCCTTGCTGCAAGAATGTCCCAGGTTCCAGCACCTGTACCTCTCATGAGCCTTAGAACAGCCCCAGCTGCTAACCTTGCCAGCAGGATTCCAGCAGCATCTGCAGCAGCTATGAACCTTGCTAGTGCCAGGACATCTGCTATTCCGGCATCTGTGAACCTTGCTGACTCAAGAACACCAGCTGCT---GCTGCAGCTATGAACTTAGCCAGCCCTAGAACAGCAGTGGCTCCTTCAGCTGTGAACCTTGCAGATCCTCGAACCCCTGCAGCTTCAGCTGTGAACCTAGCAGGAGCTAGAACACCAGCTGCATTAGCAGCTTTGAGTCTCACAGGCTCTGGGACACCTCCAACTGCTGCAAATTACCCCTCCAGTTCCAGAACACCCCAGGCTCCAACCCCCGCAAACCTGGTGGTGGGTCCTCGATCTGCGCATGGCACAGCTCCTGTGAATATTGCTGGCTCTAGAACCCCTGCAGGCTTGGCTCCCACAAATCTCTCCAGTTCCAGGATGGCTCCAGCATTGTCTGGTGCAAACCTCACCAGTCCCAGGGTGCCCCTTTCTGCTTATGATCGTGTTAGTGGCAGAACCTCACCTTTAATGCTTGATCGAGCCAGGTCCAGAACACCACCA---------------------------TCTGCCCCAAGCCAGTCTAGAATGACCTCTGAGCGTGAGCGGGCTCCTTCCCCTGCTTCAAGAATGGTTCAGGCTTCT---TCGCAATCTCTTCTCCCTCCTGCACAGGATCGGCCTCGGTCCCCTGTGCCATCTGCTTTTTCAGACCAATCT---CGTTCAGTT---GTCCAG---ACCACTCCTGTAGCAGGGTCTCAGTCCCTTTCA---TCCGGGACAGTAGCGAAGTCCACATCCTCTGCTAGTGACCACAATGGCATGCTTTCTGGCCCTGCCCCTGGGATATCCCATGCT------------------GAAGGTGGGGAGCCACCTGCCTCTACTGGGGCCCAGCAGCCTTCTACATTGGCTGCTCTGCAACCAGCTAAGGAACGTCGGAGCTCTTCCTCCTCTTCATCATCATCTAGCTCCTCCTCCTCTTCATCATCTTCATCGTCATCCTCCTCTTCCTCT---GGCTCCAGTTCTAGTGATTCAGAGGGTTCCAGCCTTCCAGCTCAA---CCTGAGGTGGCACTGAAAAGGGTTCCCAGCCCCACCCCAGTCCCAAAGGAGGCTATTAGAGAGGGACGTCCTCAGGAACCAACCCCGGCCAAAAGGAAGAGGCGCTCTAGCAGCTCCAGTTCCAGCTCCTCCTCCTCCTCCTCTTCCTCTTCTTCCTCTTCCTCCTCCTCCTCATCTTCCTCCTCCTCTTCTTCCTCTTCTTCCTCCTCTTCTTCCTCC---------------------TCTTCCTCCTCCCCCTCCCCTGCTAAGCCTGGCCCTCAGGCATTACCCAAACCTGCAAGCCCCAAGAAGCCACCCCCTGGCGAGAGGAGGTCTCGAAGTCCTCGGAAGCCAATAGACTCCCTTCGGGATTCCCGATCCCTCAGTTACTCACCCGTTGAGCGTCGACAGCCC---TCGCCCCAACCTTCACCAAGGGATCTACAG---AGC------------AGT------GAGCGAGTTTCCTGGAGAGGCCAGCGAGGGGACAGTCACTCTCCTGGTCACAAG---AGGAAGGAGACACCTAGTCCCCGT---TCTAATCGTCACCGCTCCTCCAGGTCTCCA---
>rn6
ATGTACAACGGGATCGGGCTGCCGACGCCCCGGGGCAGCGGCACCAACGGCTACGTTCAGCGCAACCTGTCCCTGGTTCGGGGCCGCCGTGGTGAGCGGCCTGACTACAAGGGAGAGGAGGAACTGCGGCGCCTGGAGGCTGCCCTGGTGAAGCGACCTAATCCTGACATCCTGGACCACGAGCGCAAGCGGCGCGTGGAGCTGCGATGCCTCGAGCTGGAGGAGATGATGGAAGAGCAGGGGTACGAAGAACAGCAAATTCAGGAAAAAGTGGCGACCTTTCGACTCATGTTGCTGGAAAAGGATGTGAACCCTGGGGGCAAAGAAGAAACCCCAGGGCAGAGGCCAGTGGTAACTGAGACCCATCAGTTGGCAGAACTGAATGAGAAGAAGAATGAACGACTCCGTGCTGCCTTTGGTATCAGTGATTCCTATGTGGATGGCAGTTCTTTTGATCCTCAGCGACGTGCTCGAGAAGCTAAGCAAACGGCTCCTGAGCCTCCCAAACCATACAGTCTTGTTCGAGAGACCAGCAGTTCTCGATCACCAACTCCAAAGCAAAAGAAGAAGAAAAAGAAGAAAGATAGAGGACGCAGGTCAGAGAGCAGTTCTCCTCGACGGGAAAGGAAGAAGAGTTCAAAGAAGAAGAAACACAGGTCAGAATCTGAGTCCAAGAAACGAAAACACAGGTCTCCTACTCCAAAGAGCAAACGTAAATCAAAAGACAAGAAAAGGAAACGGTCTCGAAGTACAACACCAGCTCCTAAGAGCCGTCGAGCACATCGGTCAACTTCTGCTGACTCTGCTTCTTCCTCCGATACATCTCGTAGTCGGTCTCGAAGTGCTGCTGCTAAAATTCATACAACATCCTTGACTGGGCAAAGTCCTCCCCTTGCTTCAGGGCATCAAGGGGAGGTAGATGCACCTAGT---GAACCAGGTGCCACC---AACATACAACAGCCTAGTAGCCCAGATCCCTCTACAAAGCAATCTAGCAGTCCTTATGAAGACAAAGATAAG------AAGGAGAAATCTGCAGTTCGACCTAGCCCCTCTCCGGAAAGGAGCAGCACAGGGCCAGAACTACCTGCCCCCACTCCGCTCCTTGTTGAGCAACATGGCGACTCCCCACGACCCCTTGCAGCAATCCCGTCCAGTCAGGAGCCAGTTAACCCCTCATCTGAGGCTTCCCCAACCCGGGGCTGTTCACCACCTAAGTCTCCTGAGAAACCTCCCCAGTCATCTTCCTCAGAGAGCTGCCCACCATCCCCTCAACCTACCAAACTTTCTCGGCATGCCAGCTCTTCTCCTGAAAGTCTTAAACCCACACCAGCTCCTGGGTCCCGTCGAGAGATTTCTTCTTCACCCACCTCTAAGAATCGCTCACATGGCAGAGCAAAGCGGGATAAATCTCATTCTCATACCCCTTCTCATAGAGCAGGGAGGTCTCGTAGTCCTGCCACT---AAGAGAGGA---CGATCTCGGTCTAGAACCCCCACCAAGAGAGGTCACTCTAGGTCCCGGTCCCCTCAGTGGCGAAGGTCACGATCTGCACAGAGGTGGGGAAAATCTAGAAGTCCCCAGAGGCGTGGCCGATCAAGGTCTCCTCAGAGGCCAGGCTGGTCCAGGAGCAGAAATACCCAGAGAAGAGGCAGGTCTAGGTCAGCAAGACGAGGCAGATCACATTCT---AGATCTCCAGCCACTAGGGGCAGATCCCGATCTAGAACGCCAGCTAGAAGGGGTAGGTCTCGGTCTAGAACACCTGCCAGGAGGAGATCACGATCCAGAACACCTGCCAGACGCAGGTCTCGGTCTAGAACACCAGCTCGCCGGGGCCGGTCTAGATCAAGAACACCCACTAGGCGCAGGTCTAGAACACGATCACCAGTTCGAAGGAGGTCTCGAAGTAGATCGCAAGCCAGGAGAAGTGGCAGGTCTAGGTCCAGAACACCAGCCAGGAGAAGTGGCAGGTCAAGGTCTAGAACACCAGCCAGGAGA---GGGAGGTCACGGTCTAGAACGCCAGCCAGAAGAAGTGGTCGATCTCGGTCTAGAACACCAGCCAGGAGAGGGAGGTCACGGTCCAGAACGCCAGCTCGACGA---CGATCTCGCAGTAGAAGTCTTGTGAGACGTGGAAGATCTCACTCTAGAACACCACAAAGAAGAGGACGATCTGGCTCATCCTCAGAGAGGAAGAACAAATCTAGAACATCACAGAGGAGAAGCAGATCCAACTCAAGCCCAGAAATGAAAAAATCTCATGTTTCCTCAAGACGGAGCAGGTCTCTTTCTTCACCAAGATCCAAAGCAAAATCT---------TTGAGGCGAAGCCTTTCAGGTTCTTCTCCATGTCCTAAACAAAAGTCACAGACACCAACTAGGCGAAGTCGTTCTGGTTCTTCGCCACCTAAACAGAAGTCGAAAACACCACCA---AGACAGAGTCGTTCAAATTCT------------------------------------------------------------CCTCAGCCTAAAGTAAAATCTGGAACACCACCAAGATCA---GGATCTGTAACAAACATGCAGGCTGAAGAATGCTCTACAACACCACAGAGACAGAGCCATTCTGAATCATCACCTGATGGTGAGGTGAAATCAAGGACCCCATCAAGACAAAGCTGCTCTGGGTCTTCTCCT------CGAGTGAAATCTAGCACACCTCCAAGACAGAGCCCATCTAGGTCATCATCTCCACAACCCAAAGTGAAGGCA---------GTAATA---------TCACCAAGACGAAGAAGCCATTCTAGCTCCTCTTCTCCAAGTCCTAGTAGAGTGACATCTAGGACACCTCAGAGAAAAAGCAGATCAGTATCTCCTTGCCCCAAGGTAGACTCTAGATTGTTA---AGACATAGCCGTTCTAGATCCTCCTCACCAGATACCAAAATGGAACTGGGAACGCCACTGAGACACAGTCACTCAGGGTCTACATCACCGTATCCGAAAAGTATGCTCCAGACTCCACCAGATCAAAATCTTTCTGGATCAAAGTCACCCTGTCCCCAA---AAGTCTAGGGATTCACCAACAGGAAGC---TCTGGATCTTTTTCCCTCTGTCCAGGTGTAACCCCTAGTAGTATATTACCAGGAGAGAGCAGTTTTAGCTCCTCATTTGTGCAACAGAAAGGACAATCTCAAACTTGGCCAGAC------------ACTTCAAGTCCAGAAGTTAGGCAGATGCACTTGGAGTCTCCATCGCTGCAGAGCAAATCTCAAACATCTCCTAAGGGTGGTCTTTCCAGATCTTCATCTCCAGTAACTGAGCTGACAGCCAGATCGCCAGTAAAACAAGATAAAAGTGAACTATCAACAGATCCAAAGTTGAAGTCAGGAATGTCTCCTGAGCAAAATAAGACTAAACCTGACTCTAGCCTATATCCTTTAGTAGACTCTAAATCTCTTCTGGTACAGAGC---AGATTGGAGCCT---TCT---GAATTAAAAGAGAGACTA---GGTTTA---ATTGAAGAGGAT------GTT---------GCATCATCGTGTGTACTAAGAGACAAATTTAGTCCT------ACACAGGATAGGCCTGAGTCCTCCACAGTGCTGAAGGACACACCTAGAGTACTG---TTAAAAGAAAGAAGTGGA---GCTGGGTCACCTCCAGGCACAAGAGACCAAAAAATTTTGTTGCCTAATTCAAGTCAAGATGAA---TTAATGGAAGTA---GAAAAATCTGAGCAACCTTTAAGCCAAGTTCTACCCACTTTATCTCCAGAACATAAAGAAATGTCTGCAAGTAACTTTGAGTCATCTCCTGAAATAGAAGAAAGCCCTGCTGTATTGTCTACACTTGATCAAAGCCAG---TCACAGCCTTCAAAAGCAGCA---GAAATC---CCTGCAGTAGCTTCATGTTGGGTTGGGCCACAAGTTTCTCCAGAACATAAAGAACTATCTCATTCTCCCCCCAGGGACAATAGCTTTGAGTCA---TTAGAGTTTAGAAACTCAGGC---CCTGTTTTA---GAAGTAAATACTGATTTTTCTCCTGAGGTTAAAGAAGAATTGAATGGACCATTCCTTAATCAAACAGAAACAGATCCATCTCTGGACATGAAAGAACAGTCAACAAGGTCCTCCAGGCGCAGCAGTTCTGAGTTATCCCCAGAAATAGTGGAAAAGGTAGGAATATTTTCAAGTCAGAGTGTATCTTCACCCCTACTTGAGACTGTACAACAAAGAACACCTTCCAGAGAAAGAAGTAGTTCTGTGTCTTCTCCTGAACTGAAAGATGGTTTACCCAGAACCCCATCTAGGAGAAGCCGGTCTGGGTCTTCTCCAAGACTTAGAGATGGGTCTGGGACTCCTTCTAGGCATAGCCTATCTGGATCCTCTCCTGGGATCAAAGAAACACCTCAAACCCCATCCAGGGGACGAAGTGAATGTGACTCTTCTCCAGAACCTAAAGCATTGCCTCAGACTCCTAGAGCCCGAAGTCATTCTCCATCGTCCCCAGAACGTAATAACAAGAGTGTCACCCCTCAGAGAGAAAGAAGTGGGTCAGAGTCATCAGTAGAACAGAAAACTCTGACTAGGACCTCCCCTGGGCAAAGAAGTCGATCTGGGTCTTCCCAAGAGCTTGATGGAAAACCC---AGTGTGTCCCCACAAGAAAGAAGTGAGTCAGACTCTTCTCCAGATTCTAAACCCAAGGCTCGAACTCCTCTCAGACAGAGAAGCCACTCCGGATCATCT---CCAGAGGTTGACAGCAAATCTCGACACTCTCCTAGGCTCAGTAGGTCTGGCTCATCTCCTGAAATGAAAGAAAAGTCAAGAGTGCTACAGAGGGCTCAAAGCGGTACTGATTCTTCTCCTGAACACAAGATACCTGCTCCTCGGGCCCTG---CCCAGGCGTAGTAGATCAGGTTCATCAAGCAAAGAGAGAGGCCCTTCCCCTGAAGGAAGCAGTAGTTCTGAGTCTTCTCCAGAGCATCCCCCCAAATCCAGAACTGCTCGAAGAGGCTCCAGGTCCTCAGTGGAGCCA---AAGACAAAGTCCCGCACGCCACCTCGACGCCGGAGTTCTCGCTCATCTCCTGAGCTAACCAGGAAGGCTAGAGTCTCTCGAAGAAGCCGGTCTGCCTCCTCATCACCAGAAACCCGTTCTAGAACTCCACCAAGACGCAGAAGAAGTCCTTCAGTATCTTCACCAGAGCCAACTGAAAAGTCAAGGTCTTCAAGGAGGAGGCGCTCAGTTTCTTCTCCCCGTAACAAGACAACTTCAAGGAGAGGCCGGTCTCCTTCACCCAAACCTCGTGGACTCCAAAGATCCCGATCCCGCTCACGTAGAGAGAAAACCAGAACAACCCGACGTCGAGATAGATCTGGATCATCTCAGTCAACATCACGAAGAAGACAGAGGAGCCGGTCTAGGTCACGGGTTACTCGGAGACGGAGGGGTGGCTCTGGTTACCATTCAAGATCACCTACAAGACAGGAAAGTTCCCGAACCTCCTCTAGACGCAGAAGAGGCCGCTCCCGTACACCCCTGACCAGTCGGAAGCGATCTCGATCACGCACATCACCAGCTCCTTGGAAGCGCTCTAGATCTCGAGCCTCACCAGCTACTCATCGGCGATCCAGGTCCAGAACACCCCTGATCAGCCGACGTCGATCCAGATCTCGTACCTCACCCGTGAGTAGGAGACGGTCAAGGTCA---------GTGAATAGGCGTAGATCTCGATCAAGAGCATCTCCAGTGAGTCGAAGGCGATCCAGGTCCAGAACACCACCAGTAACTCGTCGTCGTTCAAGGTCCAGGACACCAACAACTCGCCGTCGCTCTCGTTCTAGAACTCCACCAGTGACTCGCAGAAGATCCAGATCCAGGAGTCCACCAGTAACCAGGAGACGATCTAGAAGCAGAACTTCACCTGTTACAAGAAGAAGATCAAGATCCAGGACATCCCCAGTCACCCGGAGAAGATCGAGGTCTCGAACATCTCCAGTCACCCGTAGGCGGTCCCGTTCCCGAACCTCTCCAGTGACAAGACGCCGTTCCAGGTCCCGAACTCCTCCAGCCATTCGGAGACGCTCTAGGTCTCGGACACCACTGTTGCCACGCAAGCGCTCTCGAAGCCGCTCACCACTTGCTATCCGCCGCCGTTCTAGGTCTCGTACACCTAGGGCAGCTCGAGGCAAGCGATCTTTAACAAGATCTCCTCCAGCCATCCGTAGGCGGTCTGCATCTGGAAGTAGTTCTGATCGCTCACGTTCTGCCACTCCTCCAGCAACAAGGAATCATTCTGGATCTCGGACACCTCCTGTAGCACTTAGTAGCTCTAGAATGAGCTGTTTTAGTCGTCCTAGCATGTCACCAACTCCTCTTGACCGATGTAGATCACCTGGAATGCTAGAACCCCTTGGAAGTGCTAGAACACCCATGTCTGTGCTCCAGCAAACTGGTGGCTCAATGATGGACGGTCCAGGTCCTCGGATTCCTGATCATCCAAGATCATCT---GTTCCAGAAAACCATGCTCAGTCTAGAATTGCACTTGCCCTGACAGCCATCAGTCTTGGCACTGCCCGGCCACCTCCATCCATGTCTGCTGCTGGCCTTGCTGCAAGAATGTCCCAGGTTCCAGCTCCTGTACCTCTCATGAGCCTCAGAACAGCCCCAGCTGCCAACCTTGCCAGCAGGATTCCAGCAGCATCTGCAGCAGCTATGAACCTTGCTAGTGCCAGGACATCTGCTATTCCAGCATCTGTGAACCTTGCCGATTCACGAACACCTGCTGCT---GCAGCAGCCATGAACTTGGCCAGCCCTAGAACAGCAGTGGCTCCTTCAGCTGTGAACCTTGCAGATCCTCGAACCCCTGCAGCTTCAGCTGTGAACCTAGCAGGAGCTAGAACACCAGCTGCATTAGCAGCTTTGAGTCTCACAGGCTCTGGGACACCTCCAACTGCTGGAAATTATCCCTCCAGTTCCAGAACACCCCAGGCTCCAACCCCCGCAAACCTGGTG---GGTCCTCGATCTGCGCATGGCACAGCTCCTGTGAATATTGCTGGCTCTAGAACCCCTGCAGCTTTGGCTCCCACAAATCTCTCCAGTTCCAGGATGGCTCCAGCATTGTCTGGTGCAAATCTCACCAGTCCCAGGGTGCCCCTTTCTGCTTATGAGCGTGTCAGTGGCAGAACCTCACCTTTATTGCTTGATCGAGCCAGGTCCAGAACACCACCA---------------------------TCTGCCCCAAGCCAGTCTAGAATGACCTCTGAGCGTGAGAGGGCTCCTTCCCCTGCTTCAAGAATGGTCCAGGCTCCT---TCCCAATCTCTTCTCCCTCCTGCACAGGATCGGCCTCGGTCACCTGTGCCATCTGCTTTTTCAGACCAATCT---CGTTCAATT---GCCCAG---ACCACTCCTGTAGCAGGGTCTCAGTCCCTTTCA---TCCGGGACTGTAGCAAAGTCCACATCCTCTGCTAGTGACCACAATGGCATGCTTTCTGGCCCTGCCCCTGGGGTATCCCATGCT------------------GAAGGTGGGGAGCCACATGCCTCTACTGGGGCCCAGCAGCCTTCTGCATTGGCTGTTCTGCAACCAGCCAAGGAACGTCGGAGCTCTTCCTCCTCTTCATCATCATCTAGCTCCTCCTCCTCTTCATCTTCATCTTCGTCATCCTCCTCTTCCTCT---GGCTCCAGTTCTAGTGACTCAGAGGGCTCCAGCCTTCCTGCTCAA---CCTGAGGTGGCACTGAAAAGGGTTCCCAGCCCCACCCCAGTCCCAAAGGAGGCTGTTAGAGAGGGACGCCCTCAGGAACCAACCCCGGCCAAAAGGAAGAGGCGCTCTNNNNNNNNNNNNNNNNNNNNNNNNNNNTCCTCATCCTCCTCCTCTTCCTCCTCTTCCTCCTCTTCCTCTTCTTCCTCTTCCTCTTCCTCTTCCTCCTCCTCTTCTTCCTCC---------------------TCTTCCTCCTCCCCCTCCCCTGCTAAGCCTGGCCCTCAGGCATTACCCAAACCTGCAAGCCCCAAGAAGCCACCCCCTGGCGAGAGGAGGTCTCGCAGTCCTCGGAAGCCAATAGACTCCCTTCGGGATTCCCGATCCCTCAGTTACTCACCTGTTGAGCGTCGACAGCCC---TCACCCCAACCCTCACCAAGGGATCAACAG---AGC------------AGT------GAGCGGGTTTCCTGGAGAGGCCAGCGAGGGGACAGTCATTCTCCTGGCCACAAGAGGAGGAAGGAGACACCTAGTCCCCGG---TCTAACCGTCACCGCTCCTCCAGGTCTCCA---
>eriEur2
ATGTACAACGGGATCGGGCTGCCGACGCCCCGGGGCAGCGGCACCAACGGCTACGTCCAGCGCAACCTGTCCCTGGTGCGGGGCCGCCGGGGTGAGCGGCCTGACTACAAGGGAGAGGAGGAGCTGCGGCGCCTGGAGGCCGCCCTGGTGAAGCGGCCTAACCCTGACATCCTGGACCACGAGCGCAAGCGGCGCGTGGAGCTGCGATGCCTCGAGCTGGAGGAGATGATGGAAGAGCAGGGGTACGAAGAACAGCAGATTCAGGAAAAAGTGGCGACCTTTCGACTCATGTTGCTGGAGAAGGATGTGAACTCGGGGGGCAAGGAGGAGACCCCGGGGCAGAGGCCAGCGGTAACCGAGACTCACCAGCTGGCTGAATTGAATGAGAAGAAGAATGAGCGGCTCCGAGCTGCCTTTGGCATCAGTGATTCATATGTGGATGGAAGCTCTTTTGATCCTCAGCGTCGTGCTCGAGAAGCTAAACAACCAGCTCCTGAGCCCCCCAAACCTTACAGCCTGGTTCGGGAGTCCAGCAGTTCTCGTTCACCAACCCCAAAGCAAAAGAAGAAGAAAAAGAAGAAAGATAGAGGACGGAGGTCAGAGAGCAGCTCTCCCCGAAGAGAGAGGAAGAAAAGCTCAAAGAAGAAAAAACACAGATCAGAATCTGAATCCAAGAAGAGGAAGCACAGGTCTCCCACTCCAAAGAGCAAACGCAAATCTAAAGACAAGAAGCGAAAGCGGTCTCGAAGTACAACGCCGGCCCCCAAGAGCCGCCGGGCCCATCGCTCGACTTCTGCTGACTCTGCCTCCTCTTCTGATACTTCCCGCAGTCGGTCTCGAAGTGCTGCGGCTAAAACCCATACAACTACATTAACTGGGCGAAGTCCTTCCCCTGCTTCAGAGTGTCGGGGGGAGGGAGGTGCACCTTCCAAGGAACCAGGTGCTTCC---AGCGCTGGGCAGTCCGGCAGCCCCGAGCCCTCGGCAAAGCAGCCTAGTAGCCCTTCCGAAGACAAAGATAAGGATAAGAAGGAGAAATCTGCAACTCGACCTAGTCCCTCTCCGGAAAGGAGCAGCACAGGCCCAGAACCACCTGGTCCCACTTTGCTCCTTGCTGAGCAACAAGGCGGCTCCCCACAAGCCCTTACAGCAACTCCCTTGAGTCAGGAGCCAGTGAATCCCCCAAACGAGGCCTCCCCACCTCGTGGCCGTTCACCTCCTAAGTCTCCTGAGAAACCTCCCCCGTCTTCCTCA---GAGAGCTGCCCGCCATCCCCTCAACTTACCAAAGCTTCTCGGCATGCCAGCTCTTCCCCAGAAAGTCCTAAACCCGCACCACCACCTGGATCCCGCCGAGAGGCTTCTTCTTCTCCCGCATCTAAAAGTCGCTCACATGGCCGAGCAAAGCGGGATAAGTCACATTCTCATACTCCC---CAGAGAGGGGGCCGGTCTCGTAGCCCTGCCACTACTAAGAGGGGTGCGAGGTCTCGATCTCGAACCCCTACCAAGAGAGGTCATTCTCGATCCCGGTCCCCTCAGTGGCGTAGGTCCCGGTCTGCACAGAGGTGGGGACAATCTAGAAGCCCTCAGCGGCGTGGCCGCTCCAGGTCTCCTCAGCGACCAGGCTGGTCCAGGAGCAGAAATACCCAGAGAAGAGGCAGGTCTAGGTCAGCCCGGCGAGGCAGGTCACAATCA---AGATCTCCAGCAACTAGAGGGAGATCTCGCTCTAGAACACCAGCCCGGCGAGGCAGGTCGCGTTCTAGAACACCTGCCAGACGGAGATCACGGTCCAGAACACCGGCCAGGCGCAGGTCTCGTAGCAGATCACCAGTCCGGAGGGGCAGGTCTCGCTCTAGATCT---GTTAGGCGTAGATCTAGAACCCGATCG---GTACGACGGCGGTCTCGTAGTAGATCACCAGCCAGGCGAGGTGGCCGGTCACGCTCTAGATCTGCAGCCAGGCGA---GGT---------------------------------GGCCGGTCACGCTCTAGATCTGCAGCCAGGCGA---GGT---TCACGCTCTAGAAGCCCAGCCAGGAGAGTGAGATCTCGGTCTAGGACACCTGTAAGACGA---AGATCCCGAAGTAGAAGTCTAGTTAGACGGGGAAGGTCCCATTCTAGAACACCCCAAAGAAGAGGCAGATCTGGTTCATCATCAGAGCGGAAGAATAAATCCAGAACATCACAGAGAAGGAGCAGGTCCAACTCTAGTCCCGAAATGAAAAAGTCACGAGTTTCTTCAAGGCGGAGCAGATCGCTCTCTTCACCACCCTCCAAAGCAAAGTCTCGCCTGTCTTTAAGGCGAAGTCTTTCAGGATCTTCTCCATGCCCTAAACAAAAGTCTCAGACACCATTGAGGCGAAGTCACTCTGGATCACCCCAACTTAAAGCAAAATCTAGAACACCACCA---ACGCACAGTCGCTCTGGTTCTTCTCCACCTCCTAGCCAGAAATCGAAAACTTCATTAAGTCAGAGTCGTTCCAGTTTGTCCCCTCAACCTAAAGTAAAATCTGGAACTTCACCAAGGCGG---GAGTCAGTAACCAGTCCCCAGGCAAGTGAACAGTCTACACCACCGCAGAGGCAGAGCCGTTCAGAATCATCTCCTGACCCTGAGGTGAAATGTAAGACCCCTTTAAGACTCAGCTTCTCTGGATCTTCTCCT---CCTAGAGGGAAACCCAGCACATCTCCGAGATGGAGCCGACCTGGGTCTTCATCTCCACAACCCAAAATCAAGGCA---------GTGACA---------TCACCCACCCAA---AGCCATTCTGGCTCCTCTTCTCCAAGCCCTAGTAGGGTGACATCTAAAACACCTCCAAGGCAGAGCAGATCCGAGTCTCCCTGTTTGAAGGTGGAATCTAGATTGTTGGGAAGGCACAGCCGTTCCAGGTCCTCCTCACCAGATACCGAAGTGAAACCTGAGACACCACCAAGACAAAGTCACTCAGGCTCTTCTTCACCAAACTCCAAAGTA---ACCCAGACAACACCAGGGCAGTGTCTTTCTGGATCCAAGTCACCGTGTTCCCAAGAGAAGCCTGAAGAGTCACCCGTA------------GGATCATTCACCACCTGTCCTGGAGTAAAA---TCCAGTACACCATCAGGAGAGGGCTATTATGGCTTTCCATCTCTGCAGCACAAAGGACAGTCTGAAATATCACCAGACTCTGGATCTGACACTTCCAGTCCAGAAGCAAGACAGAGTCATTCTGAGTCTCTGCTTCTGCAAAGCAAATCTCAAGTATGT---AAGGGTGATCGGTCCAGATCCTCATCTCCCGTCACAGAACTGAGCTCCATGTCCCCTAAAAGACAAGATGGAAATGAACTGGCAACAAGTCCCATCCTGAAATCTGGGATGTCTCCTGAACAGAGCAGGGTAGTGTCTGACTCTTCTCTGTTGGCTGCCTTTGACTCTAACTCTGTTTTGGGGCAGAGT---AGATTGGAGTCC---TCT---GAATTGAAAGAGAATACT---GGCTTAGCCCTTCAGGAGGGT------GCTACT------GCTTCATCTCCTCCACCAAGAGACAAGCTGAGTCCTCTG---GTGCAGGATAGGTCTGACTTCTCACCCGTGTTCAAAGATGCAGCTCGAACTCCG---TCAAGGGAAAGTGGTGGC---CTTGGGTCATCTCCAGACACAAAAGACCAAAGTAGTCCACTAGCTAAGAAAAGCCAAGATGATGAAATAATGGAGGTGGCGGAGAAATCTGAGGAGTCCCTGAGCCAGCCCCTTCCCCATTTGTCTCCAGAAACAAAAGAAATGACTGGAAGTAATTTTGAGTCATCTCCTGAGATGGAAGACAGGCCTGCTGTTTCTTTGACATTTGAGCAAAGCCAG---TCGCAG---ACTCTGCAAGCA---GAAGTC---TCTGCAGCAACCTCCACGTGGAGCGGGCCACCGTTTTCTCCAGAACACAAGGAACCTTCTCACTCCCCTGGTAGGGACAATAGCTGTGGCTCACCATTGGAACTTAGAGATACAGGC---CTCGTTGCA---GAAGCAAACGCTGGACTTTCTCCTGAGGTTAAA---GATGTGAATGGACCGTTTACTAATCAGCTGGAGACAGATCCGTCTCTAGATGTGAAAGAACAATCCACAAGGTCTTCCAGACACAGCAGTTCTGAGTTGTCCCCAGATGCAGTGGAAAAGGCAGGAGTGTCTTCAAATCAGAGT---GCTTCACCTGTGCTCGATGCCATA---CCCAGAACACCCTCTAGGGAAAGAAGTAGTTCTGTATCTTCCCCTGAGCTGAAAGACGGTTTACCCAGAACCCCTTCAAGGAGAAGCAGATCTGGGTCTTCCCCTGGACTGAGAGACGGGTCAGGGAGTCCATCAAGGCACAGTTTATCCGGGTCCTCTCCTGGAATGAAGGATGTACCTAGAACACCATCCAGGGGGAGAAGTGAGTGCGATTCTTCTCCAGAACCAAAAGCTTTGCCTCAGACTCCCAGGCCAAGGAGTCGTTCTCCGTCCTCCCCAGAGATGAACAACAAGTGTCTTACTCCCCAGAGAGAAAGAAGTGGATCAGAATCCTCAGTTGAGCAGAAGGCTGTGGCTAGGACTCCTCTTGGCCAGAGAAGTCAGTCTGAATCTTCGCAAGAAGTTGACGGGAAACCACCCAGTATCTCCCCTCAGGAAGGAAGTGAGTCTGACTCTTCTCCAGATTCTAAGGCCAAGACACGTGTGCCGCTCAGACAGAGGAGTCACTCTGGGTCCTCC---CCAGAGGTTGACAGCAAGTCTCGACCTTCTCCCAGGCGCAGTCGTTCTGGCTCATCCCCTGAAATGCAAGAGAAGCCAAGAGCAGCAGCCAGGGCACAGAGCGCTTCGGATTCCTCGCCTGAGCCCAAGGTTCCTGTGTCCCGGGCCCTT---CCCAGACGAAGCAGGTCTGGGTCTTCCAGCAAAGGCAGAGGCCCTTCTCCTGAGGGGAGCAGCAGTTCTGAGTCCTCTCCAGAACACCCCCCCAAATCCAGAGCTGCTAGGAGAAGTTCTAGATTATCACCAGAACCA---AAGACCAAGTCTCGAACCCCCCCTCGCCGTCGTGGCTCTCGGTCATCC---GAACTGACCAGGAAGACGAGGCTCTCCCGCCGAAGCCGCTCTGCCTCGTCCTCACCAGAAACCCGCTCTCGAACTCCGCCGAGGCGCCGGCGAAGTCCTTCGGTGTCATCCCCAGAGCCAGTTGAGAAGTCGAGGTCCTCACGGCGACGACGTTCAGTTTCCTCTCCACGCACCAAGACCACTTCAAGGAGAGGGCGTTCTCCTTCACCAAAGCTTCGTGGGCTACAGAGGTCCCGGTCCCGCTCAAGGCGGGAGAAAACCAGAACCACCCGACGCCGGGATAGGTCTGGTTCCTCTCAGTCCACCTCCCGGAGAAGACAGCGGAGCCGTTCAAGATCTCGGCTTACTCGGAGGCGCAGGGGGGGTTCTGGTTACCGGTCAAGGTCTCCAGCTCGGCAGGAGAGCTCTCGAACTTCT---CGACGCAGAAGAGGCCGCTCCCGCACACCCCCAACCAGCCGCAAGCGCTCCCGCTCGCGTACATCACCGGCGCCATGGAAACGCTCCAGGTCCCGGGCCTCTCCAACCACTCACCGGAGATCCAGGTCCAGGACGCCCCTGGTCAGCCGGCGGAGGTCCAGGTCTCGGACCTCCCCAGTCAGCCGGCGGCGGTCACGGTCCAGGACCTCTGTCACTCGCCGAAGATCTCGGTCTAGAGCGTCCCCAGTGAGTCGGAGGCGATCTAGGTCTAGAACACCACCAGTCACCCGTCGAAGGTCAAGGTCCAGGACCCCT---GCTCGCCGCCGCTCCCGGTCTAGAACTCCACTAGTGACTCGCAGAAGGTCCAGATCAAGGACTCCGCTGGTGACCAGAAGGCGGTCTCGAAGCAGAACCTCACCCATCACACGCAGAAGATCAAGATCTAGAACCTCCCCAGTCACCCGGAGGAGGTCTCGATCTCGCACTTCACCGGTAACGCGCAGGCGGTCCCGCTCTCGAACCTCCCCGGTGACACGCCGTCGTTCCAGGTCACGCACCCCTCCAGTCATTCGCCGTCGTTCTAGGTCTCGGACCCCGCTTCTGCCACGCAAGCGTTCTCGAAGTCGCTCACCTGTTGTTATTCGGCGCCGATCTCGATCCCGTACCCCGAGAACAACACGGGGCAAGCGGTCCCTTACAAGGTCTCCTCCTGCCATCCGCCGGCGTTCTGCATCTGGAAGTAGCTCCGACCGCTCTCGATCTGCTACTCCTCCAGCCACCAGGAATCACTCTGGCTCTCGAACTCCCCCAGTGGCTCTCAGCAGCTCTCGGATGAGCTGCTTCAGTCGTCCCAGCATGTCCCCAACTCCTCTCGACCGCTGTAGGTCACCTGGACTGCTGGAGCCCCTCGGCAACTCGAGAACGCCCATGTCTGTCCTGCAGCAAAGTGGTGGCTCCATGCTGGATACTCCAGGTCCTCGAATCCCTGATCACCCCAGGTCGTCT---GTGCCAGAAAACCACGCTCAGTCTCGAATCGCGCTTGCTCTGACAGCCATCAGTCTCGGCACCGCCCGGCCGCCTCCGGCCATGTCTGCCGCCAGCCTCGCTGCAAGAATGGCCCAGGTTCCGGCGCCTGTGCCTCTTATGAGTCTCCGGACGGCACCAGCCGCCAGCCTTGCCAGCAGGATACCCGCAGCCTCTGCAGCAGCCATGAACTTGGCCGGCGCCAGGACACCTGCCATCCCAACTGCAGTGAACCTGCCCGACTCGAGAACACCAGCCACG---GCAGCAGCCATGACCCTGGCCAGCCCCAGAACAGCGGTGGCACCTTCGGCTGTGAACCTCACTGACCCTCGCACCCCCACAGCCCCAGCCGTGAACCTCGCAGGAGCCAGAACCCCAGCTGCCTTGGCTGCTCTGAGCCTCTCAGGATCTGGCACCCCACCCGCTGCCGCGAGCTATCCCTCCAGCTCCAGAACACCCCAGGCACCGGCCCCTGCGAACCTGGTG---GGCCCCCGGTCTGCACACACCTCGGCCCCAGTGAACATCGCCAGCTCAAGAACCCCTCCGGCCTTGGCCCCTGCGAGCCTCACCAGCGCTAGAATGGCTCCGGCCTTGTCTGGTGCAAACCTCACCAGCCCCAGGGTGCCCCTCTCTGCCTACGAGTGCATCAGTGGCAGAGCCTCACCACCACTTCTCGACCCGGCCAGGTCCAGAACCCCACCCGGTGGCCCAGGCTCCAGAACCCCGCCGTCTGCCTCGAGTCAGTCCAGGATGAGCTCGGAACAG------GCTGCCTCTCCTGCCTCTCGGATGGTCCAGGCCTCC---TCACAGTCAGCTCTCCCGCCCGCCCAGGATGGACCTAGGTCCCCTGTGCCAGCAGCTTTTTCTGATCAGTCC---CGGTCTTTGCTTGCCCAG---TCCACCCCGGCAGCTGGGTCTCAGCCCCTCTCC---TCTGGGACGGTGGCAAAGACCGTGTCCTCT---GGCGACCACGATGGCATGCTTGCTGGCCCTGTTGCTGGGGCATCTCACCCT------------------GAGGGTGGGGAGCCACCCGCCTCTACCGGGGCCCAGCAATCTTCTGCGCTGGCTGCCCTGCAGCCGGCAAAGGAGCGACGGAGCTCTTCCTCCTCATCCTCCTCAAGCTCCTCCTCCTCGTCCTCTTCATCATCTTCGTCATCTTCATCATCCTCC---GGCTCCAGTTCCAGCGACTCAGAGGGCTCTAGCCTTCCAGCTCAG---CCTGAGGTAGCGCCGAAGAGGGTCCCCAGCCCCATACCAGCCCCGAAGGAGGCCATTCGAGAGGGCCGTCCTCAGGAGCCGACCCCAGCCAAAAGGAAGAGGCGCTCTAGCAGCTCTAGCTCCAGCTCCTCTTCTTCCTCCTCCTCATCCTCCTCCTCCTCCTCCTCCTCCTCCTCTTCATCATCCTCTTCATCCTCCTCCTCCTCCTCCTCCTCC------------------------TCTTCCTCCTCTCCCTCCCCTGCTAAGCTTGGCCCCCAGGCCTTGCCCAAACCTGCAAGCCCCAAGAAGCCACCCCCTGGCGAGCAGAGGTCCCGAAGCCCCCGGAAGCCGATCGACTCCCTCCGGGACTCCAGGTCCCTTAGCTACTCACCTGCAGAGCGCCGCCGCCCC---TCACCCCAACCATCACCCCGGGACCAGCAG---AGC------------AGCAGCAGTGAGCGTGGTTCCCGGAGAGGCCAGCGTGGGGACAGTCGCTCCCCAGGGCAGAAGCGTAGGAGGGAGACACCCAGTCCCCGC---CCCACCAGACACCGCTCCTCCAGGTCTCCG---
>manPen1
ATGTACACCGGGATCGGGCTGCCGCCGCCCCGGGGCAGCGGCACCAACGGCTACGTCCAGCGCAACCTGTCCCTGGTGCGGGGCCGCCGGGGTGAGCGGCCTGACTACAAGGGAGAGGAGGAACTGCGGCGCCTGGAGGCTGCCCTGGTGAAGCGGCCTAATCCTGACATCCTGGACCACGAGCGCAAGCGGCGCGTGGAGCTGCGATGCCTCGAGCTGGAGGAGATGATGGAAGAGCAGGGGTACGAGGAACAGCAAATTCAGGAAAAAGTGGCGACCTTTCGACTCATGTTGCTGGAGAAGGATGTGAACCCTGGGGGCAAGGAGGAGACCCCAGGGCAGAGGCCAGCAGTAACTGAGACTCACCAGTTGGCAGAATTGAATGAAAAGAAGAATGAGCGACTTCGTGCTGCCTTTGGCATCAGTGATTCCTATGTGGATGGCAGCTCTTTTGATCCTCAGCGTCGTGCTCGAGAAGCTAAACAACCAGCTCCCGAGCCTCCCAAACCTTACAGCCTTGTTCGGGAGTCCAGCAGTTCTCGTTCACCAACCCCAAAGCAAAAGAAAAAGAAAAAGAAGAAAGATAGAGGGCGCAGGTCAGAGAGCAGCTCTCCTCGACGAGAGAGGAAGAAGAGCTCTAAGAAGAAGAAGCACAGGTCAGAATCTGAATCCAAGAAACGGAAGCATAGGTCTCCCACTCCAAAGAGCAAACGTAAATCTAAGGACAAAAAGCGGAAGCGGTCACGAAGTACAACACCAGCTCCCAAGAGCCGCCGGGCCCCTCGTTCAACTTCTGCTGACTCTGCTTCTTCTTCTGACACGTCTCGCAGTCGGTCTCGAAGTGCTGCAGCAAAAACTCATGCAACAGCCTTGACTGGGAAAAGTCCTTCCCCTGCTTCAGGGCATCGAGGGGAGGGAGATGCATCTTCCAGGGAACCAGGCACCACC---AACACAGGGCAGCCTAGCAGCCTCGAGCCTTCTACAAAGCAGCCTAGCAGCCCTTACGAAGACAAAGACAAG------AAAGAGAAATCTGCAGTTCAACCTAGTCCCTCTCCGGAAAGGAGCATCACAGGCCCAGAACCACCTGCTCCCGCCCTGCTCCTTGCTGAGCAACATGGCAGCTCCCCACAACCTCTTGCAACAACCCCCTTAAGTCAGGAGCCAGTGAAACCCCCATCTGAGGCATCCCCAACACGGGGCCACTCACTGCCTAAGTCTCCTGAGAAACTTCCCCAGTCATCTTCT---GAGAGCTGTCCACCATCCCCTCAACCGACCAAACTTTCTCGGCATGCCAGCTCTTCCCCTGAAAGTCCTAAGCCCGCACCAGCTCCTGGGTCCCGCCGAGAAATTTCTTCTTCTCCCGCATCTAAGAGTCGCTCACATGGTCGAGTAAAGCGGGATAAGTCACATTCTCATACTCCTTCTCGTAGGGTGGGGAGGTCCCGAAGCCCTGCCACCACTAAGAGGGGG---CGGTCTCGGTCTCGAACCCCCACCAAGAGAGGCCATTCTCGGTCC------CCTCAGTGGCGTAGGTCCAGGTCTGCACAGAGGTGGGGACGATCTAGAAGCCCCCAGCGACGTGGCCGCTCTAGGTCTCCTCAGCGACCAGGCTGGTCCAGGAGCAGAAATACCCAGAGAAGAGGCAGGTCTAGATCAGCAAGGCGAGGCAGGTCACACTCT---AGATCGCCAGCCACTAGGGGCAGGTCTCGTTCTAGAACGCCAGCTAGGCGGGGCAGGTCTCATTCTAGAACGCCAGCCAGGCGGAGATCACGATCCAGAACACCTACTAGGCGTAGATCTCGGTCCAGAACACCAGCCCGGAGGGGTAGGTCTCGCTCCAGAACACCTGCTAGGCGCAGATCTAGGACCCGATCACCAGTACGACGGAGGTCTCGTAGTAGATCGCCAGCCAAGAGAAGTGGCAGGTCACGCTCTAGAACCCCAGCCAGGCGT---GGTTGGTCACGCTCTAGAACCCCAGCTAGACGAAGTGGTCGGTCACGCTCCAGAACCCCAGCTAGACGAAGTGGTCGGTCACGCTCCAGAACTCCAGCTAGGAGAGCAAGATCTCGGTCTAGGAGTCCAGCAAGAAGAGGAAGATCCCGGAGTAGAAGTCTAGTTAGACGGGGAAGGTCTCATTCTAGAACACCACAAAGAAGAGGCAGGTCTGGTTCGTCTTCAGAGCGGAAGAACAAATCCAGAACATCACAGAGAAGGAGCAGGTCCAACTCAAGCCCAGAAATGAAAAAATCCCGTGTTTCTTCGAGGCGGAGCAGGTCTGGCTCTTCACCACGGTCCAAAGCAAAATCTCACTTGTCCTTGAGACGAAGTCTTTCAGGGTCCTCTCCATGCCCTAAACAAAAGTCTCAAAGCCCGCCAGTGCGCAGTCGCTCTGGATCATCTCAGCCTAAAGCTAAATCTAGAACACCACCA---AGGCGAAGTCGCTCTGGTTCTTCACCCTCT---AATCAGAAATCTAAAACACCATCCAGGCAGAGTCATTCCAGTTCATCTCCTCAACCTAAAGTGAAATCTGGAACGCCACCCAGGCAA---GGGTGTGTAACAAGTCCCCAGGCAAATGAACAATCTGCAACACCACAAAGACAGAGCCGTTCAGAATCATCACCTGACCCTGAGGTAAAATCTAGGACCCCTTCAAGACATAGCTGCTCTGGATCCTCTCCT---CCAAGAGTGAAATCTAGCACACCTCCCAGACAGAGCCTGTCTGGGTCGTCATCTCCACAACCCAAAGTAAAGGCA---------ATAACG---------TCACCAGCCCAA---AGCTATTCTCGCTCCTCTTCTCCAAGTCCTAGTAGGGTGATATCTAAAACACCGCCAAGGCAAAGCAGATCAGAGTCTCCCTGTTCCCAGGTAGAATCTAGATTGGTGCAAAGACACAGTCAGTCTAGGTCCTCCTCACCAGATACCAAAGTGAAACCTGGAACACCACCAAGACGAAGTCACTCAGAGTCTACTTCACCATGCCCCAAAGCAAAGCCCCAAACTCCATCAGGGCACAGTCTTTCTGGATCAAGGTCACCATGTTCCCAAGAGAAGCCTAAAGACTCAGCAGTACAGAGTTGCTCTGGATCC---TCCCTCTGTCCAGTAGTAAAG---TCTAGCCCACCTTCAGGAGAGAGCTATTTCGAC---TCATCTCTGCAGCAGAAAGGACAATCTCAAGCTTCACCAGACCCCAGATCTGATACTTCAAGTCCAGAAATAAGACAGAGTCACTCTGAATCTCCATCTCTGCAGAGCAAGTCTCAAACATCT---AAGACTGGCCAGTCTAGGTCCTCATCTCCAGTTGCTGAGGTAGCACCCAGTTCTCCAGCAAAACAAGATGGAAACAAATTGTCA---AGTCCTAGGCTGAAATCTGGAATGTCTCCTGAGCAGAGCAGGGGCCATTCAGACTTTTCTCTGTATCCTGCAATGGACTCTAAATCTATTCCTGGGCCGAGT---AGATTGGAACTT---TCTCCTGAATCAAAAGAGAAAATG---GGTTTACTCCTTCAGGAGGAT------GTTGCT------GCATCATCTCCTAGACTGAGAAACAAATTGAGTCCTCTA---GTTCAGGATAGGCCTGAATTCTCACCAGTACTCAAAGAGACAGCTAGAACCTCA---TCAGGAGAAAGAGGTAGT---GTTGGGTCATCTCCAGATAAAAAAGACCGAAGCAATGTGTTAGCTAAGCCAAGCCAAGATGAAGAATTAATGGAGTTA---GAGAAATCAGAAGAGTCTTCAAACCAGGTCCTACCCCATTTGTCTCCAGAACTTAAAGAAATGTATGGAAGTAACGTTGAATCATCTCTTGAAATAGAAGAAAGTCCTACCATGTCTGCAACTCACGACCAAAGCCAG---TCACAGGCTTCTTTGGAAGCA---GACATC---CCTGCAGTGGCCTCAACGTGGAGTGGGCCACATTTTTCTCCAGATCATAAAGAACTGTCTAACTCCCCTTCCAGGGAAGACAGGTTTGGATCACCTTTAGAATTTAGAAATTCAGGC---TCTGTTGCA---GAAGTGAATACTGGGTTTTCTCCTGAGGTCAAA---GATTTGAATGGCCCTTTTCCTAATCAGTTGGAAACAGATCCATTTCCAGACATGAAAGAACAATCAAGAAGGTCCTCCAGACGCAGCAGTTCTGAGTTATCCCCAGATGCAGTGGGAAAAGTAGGACTGTCTTCAAATCAAAGTGTCTCTTCACCGGTTCTTGATGCTGTC---CCCAGAACACCCTCGAGAGAAAGAAGCAGTTCTGCTTCT---CCTGAACTGAAGGATGGTTTACCCAGAACTCCTTCAAGGAGAAGCAGGTCTGGGTCTTCCCCAGGACTTCGAGATGGGTCTGGGACTCCCTCAAGGCACAGCTTATCCGGGTCTTCTCCTGGAATGAAAGATATACCTAGAACACCGTCCAGGGGGAGAAGTGAATGTGATTCTTCTCCAGAACCAAAAGCTTTGCCCCAGACTCCTAGGCCAAGGAGTCGTTCTCTATCATCCCCAGAGCTCAAC---AAGTGTCTTACCCACCAGAGAGAAAGAAGTGGGTCAGAATCATCAATTGAACAGAAGACTGTAGCTAGGACGCCTCTTGGGCAGAGAAGTCCATCTGGATCTTCTCAAGAACTTGATGGGAAACCC---AGTACATCCCCTCAGGAAAGAAGTGAGTCAGACTCTTCTCCTGATTCTAAAGCTAATGCACGAATGCCACTTAGACAGGGGAGTCGCTCTGGATCATCT---CCAGAGGTGGACAGCAAGTCCCGACCTTCTCCTCTGCGTAGTAGGTCTGGCTCATCCCCTGAAATTAAAGAAAAGTCAAGAGTAGCACCCAGGGCACAGAGTGGTTCTGATTCCTCTCCTGAACCCAAGGCGCCTGCCCCTCGGGTCCTT---CCTAGACGGAGCAGCTCAGGTTCATCAAGCAAAGGTAGAGGTGCTTCTCCCGAAGAAAGCAGCAGTTCTGAGTCCTCTCCAGAACACCCACCAAAGTCCAGATCTACTAGAAGAAGCTCTAGGTCGTCACCAGAGCCC---AAGACCAAGTCTCGCACTCCACCTCGGCGTCGTAGCTCTCGATCATCTCCTGAGCTGGCTAGAAAGGCCAGGCTTTCACGGAGAAGTCGCTCTGCATCATCCTCGCCAGAGACCCCCTCGAGAACTCCCCCAAGACGCCGGAGAAGTCCCTCAGTGTCTTCCCCAGAGCCAGCTGAAAAGTCAAGATCCTCGCGCCGGCGGCGTTCGGCTTCATCCCCACGTACTAAGACAACATCGAGGAGGGGCCGTTCTCCTTCACCAAAGCCTCGTGGGCTCCAGAGGTCCCGTTCCCGCTCAAGGAGGGAGAAAACCAGAACAGCCCGACGTCGAGATAGGTCTGGGTCTTCACAGTCAACCTCTCGGAGAAGGCAGCGGAGCAGGTCAAGGTCTAGGGTAACTCGGCGGCGGAGGGGAGGCTCAGGTTACCACTCAAGGTCTCCTGCCCGGCAGGAGAGTTCCCGAACTTCGTCTCGACGCCGAAGAGGCCGCTCTCGGACACCCTTGGCCAGTCGAAAGCGTTCTCGTTCACGCACATCACCAGCCCCGTGGAAACGCTCCAGATCTCGGGCCTCTCCAGCCGCTCACCGGCGATCCAGATCCAGAACACCTCTGGTCAGCCGACGTCGGTCCAGGTCTCGAACTTCACCGGTCAGTCGGAGACGATCAAGGTCCAGGACATCAGTGACTCGACGAAGATCTCGATCCAGAGCATCTCCAGTGAGCCGAAGGAGATCCAGGTCCAGAACACCACCAGTAACCCGCCGTCGGTCAAGGTCCAGAACACCG---ACTCGCCGGCGCTCCCGTTCTAGAACTCCACCAGTGACTCGCAGAAGGTCCAGATCTAGGACCCCACCAGTAACCAGGAGGCGGTCTCGAAGCAGAACCTCTCCAGTCACTCGCAGAAGATCGAGATCCAGAACATCTCCCGTCACCCGTAGGAGATCTCGCTCTCGCACGTCTCCAGTGACCCGAAGGAGGTCCCGCTCACGAACCTCTCCAGTGACACGCCGCCGATCCAGGTCCCGAACTCCTCTGGCTATTCGACGCCGCTCTAGGTCTCGAACCCCACTGTTGCCTCGCAAACGTTCTCGAAGTCGCTCACCACTTGCCATCCGCCGCCGTTCTAGATCGCGTACTCCGAGAACAACTCGGGGCAAACGGTCCTTAACAAGGTCTCCCCCGGCCATCCGCAGGCGCTCTGCGTCTGGAAGTAGTTCTGATCGTTCGCGTTCTGCTACTCCTCCAGCCACACGGAATCACTCTGGGTCCCGGACACCTCCAGTAGCACTTAGTAGCTCCAGAATGAGCTGCTTCAGTCGTCCCAGCATGTCACCAACTCCCCTGGACCGCTGTAGGTCTCCTGGAATGCTCGAACCTCTCGGCAGCTCTAGAACACCCATGTCTGTTCTTCAGCAAGCTGGGGGCTCCATGATGGATGGCCCAGGTCCCCGAATTCCTGATCACCCGAGAACATCT---GTGCCAGAAAATCATGCTCAGTCAAGAATCGCACTTGCCCTGACAGCTATCAGTCTTGGCACTGCGCGGCCACCTCCATCCATGTCTGCTGCTGGCCTTGCTGCAAGAATGTCACAGGTTCCTGCTCCAGTGCCTCTCATGAGTCTCAGAACGGCCCCAGCTGCCAGCCTTGCCAGCAGGATTCCTGCGGCCTCTGCAGCAGCTATGAACCTGGCCAGTGCCAGGACACCTGCCATACCAACAGCAGTGAACCTGGCTGACTCCAGAACGCCAGCTGCG---GCGGCCGCCATGAACTTGGCTAGCCCCAGAACAGCAGTGGCACCTTCTGCTGTGAACCTTGCTGACCCTCGTACCCCCACGGCCCCAGCTGTGAACCTGGCAGGAGCCAGAACCCCAGCTGCTTTGGCAGCTTTGAGTCTCTCGGGCTCTGGCACACCTCCGAGCGCTGCAAACTACCCCTCTAGCTCCAGAACAGCTCAGGCTCCAGCCCCTGCAAACCTGGTG---GGTCCTAGATCTGCACATGCCACAGCTCCTGTGAATATTGCCAGCTCAAGAACCCCTCCAGCCTTGGCCCCTGCAAGCCTTACCAGTGCTAGAATGGCTCCAGCCTTGTCTGGTGCAAACCTCACCAGCCCCAGGGTGCCCCTCTCTGCCTATGAGCGTGTTAGTGGCAGAACCTCACCAACGCTCCTTGACCGAGCCAGATCCAGAACCCCACCA---------------------------TCTGCCCCAAGCCAGTCTAGAATGACCTCTGAGCGG------GCTCCCTCTCCTGCCTCTAGGATGGTCCAGGTTCCT---TCCCAGTCTCTTCTCTCTGCAGGTCAGGATCACCCTAGGTCCCCGGTGCCCTCTGGTTTTTCTGACCAATCC---CGATCTTTGCTTGTCCAG---ACCACCCTGGTAGCAGGGTCTCAGTCTCTTTCC---TCCGGGATGGTGGCCAAGACCACGTCCTCTGCTGGTGACCATAATGGCATGCTCTCTGGCCCTGCCCCTGGGGCGTCCCACCCT------------------GAAGGTGGGGAACCACCTGCCTCTGTGGGGGCCCAGCAGCCTTCCGCATTGGCCGCCCTGCAGCCGGCAAAGGAGCGGCGGAGCTCTTCCTCCTCCTCGTCCTCTAGCTCCTCCTCTTCATCGTCGTCGTCCTCCTCTTCGTCATCCTCGTCCTCT---GGCTCCAGTTCTAGCGACTCGGAGGGCTCCAGCCTTCCCATTCAGCAGCCTGAGGCAGCCCTGAAAAGGGCGCCCAGTCCTGCCCCGGCCCCGAAGGAGCCCGTTCGAGAGGGTCGTCCTCAGGAGCTGACCCCAGCCAAGCGAAAGAGGCGCTCCAGCAGCTCCAGTTCCAGCTCCTCCTCCTCTTCCTCCTCCTCCTCCTCCTCCTCCTCTTCCTCCTCCTCCTCTTCCTCTTCCTCCTCCTCCTCTTCCTCTTCCTCCTCCTCCTCCTCCTCCTCTTCCTCTTCTACTTCCTCTTCCCCCTCCCCTGCTAAGCCTGGCCCCCAGGCCTTGCCCAAACCTGCGAGCCCCAAGAAGCCGCCCCCTGGCGAACGGAGGTCCCGCAGTCCCCGGAAGCCAATAGACTCCCTCCGGGACTCCCGTTCCCTCAGCTACTCGCCTGCAGAGCGCCGCCACCCC---TCCCCCCAGCCCTCTCCCCGGGACCAGCAG---AGC------------AGCAGC---GAGCGGGGTCCCCGGAGAGGCCAACGTGGGGACAGTCGCTCCCCAGGCCACAAGCGCAGGAGGGAGACTCCTAGCCCCCAC---CCAGTGCGGCACCGCTCCTCCAGGTCTCCG---
>HLmanJav1
ATGTACAACGGGATCGGGCTGCCGACGCCCCGGGGCAGCGGCACCAACGGCTACGTCCAGCGCAACCTGTCCCTGGTGCGGGGCCGCCGGGGTGAGCGGCCTGACTACAAGGGAGAGGAGGAACTGCGGCGCCTGGAGGCTGCCCTGGTGAAGCGGCCTAATCCTGACATCCTGGACCACGAGCGCAAGCGGCGCGTGGAGCTGCGATGCCTCGAGCTGGAGGAGATGATGGAAGAGCAGGGGTACGAGGAACAGCAAATTCAGGAAAAAGTGGCGACCTTTCGACTCATGTTGCTGGAGAAGGATGTGAACCCTGGGGGCAAGGAGGAGACCCCAGGGCAGAGGCCAGTAGTAACTGAGACTCACCAGTTGGCAGAATTGAATGAAAAGAAGAATGAGCGACTTCGTGCTGCCTTTGGCATCAGTGATTCCTATGTGGATGGCAGCTCTTTTGATCCTCAACGTCGTGCTCGAGAAGCTAAACAACCAGCTCCCGAGCCTCCCAAACCTTACAGCCTTGTTCGGGAGTCCAGCAGTTCTCGTTCACCAACCCCAAAGCAAAAGAAAAAGAAAAAGAAGAAAGATAGAGGGCGCAGGTCAGAGAGCAGCTCTCCTCGACGAGAGAGGAAGAAGAGCTCTAAGAAGAAGAAGCACAGGTCAGAATCTGAATCCAAGAAACGGAAGCATAGGTCTCCCACTCCAAAGAGCAAACGTAAATCTAAGGACAAAAAGCGGAAGCGGTCACGAAGTACAACACCAGCTCCCAAGAGCCGCCGGGCCCCTCGTTCAACTTCTGCTGACTCTGCTTCTTCTTCTGATACGTCTCGCAGTCGGTCTCGAAGTGCTGCAGCAAAAACTCATGCAACAGCCTTGACTGGGCAAAGTCCTTCCCCTGCTTCAGGGCGTCGAGGGGAGGGAGATGCATCTTCCAGGGAACCAGGCACCACC---AACACAGGGCAGCCTAGCAACCTCGAACCTTCTACAAAGCAGCCTAGCAGCCCTTATGAAGACAAAGAGAAG------AAAGAGAAATCTGCAGTTCAACCTAGTCCCTCTCCGGAAAGGAGCAGCACAGGCCCAGAACCACCTGCTCCCGCCCTGCTCCTTGCTGAGCAACATGGCAGCTCCCCGCAACCTCTTGCAACAACCCCCTTAAGTCAGGAGCCAGTGAAACCCCCATCTGAGGCATCCCCAACACGGGGCCACTCACTGCCTAAGTCTCCTGAGAAACTTCCCCAGTCATCTTCT---GAGAGCTGTCCACCATCCCCTCAACCGACCAAACTTTCTCGGCATGCCAGCTCTTCCCCTGAAAGTCCTAAGCCCACACCAGCTCCTGGGTCCCGCCGAGAAATTTCTTCCTCTCCCGCATCCAAGAGTCGTTCACATGGTCGAGTAAAGCGGGATAAGTCACATTCTCATACTCCTTCTCGTAGGGTGGGGAGGTCCCGAAGCCCTGCCACCACTAAGAGGGGG---CGGTCTCGGTCTCGAACCCCCACCAAGAGAGGCCATTCTCGGTCC------CCTCAGTGGCGTAGGTCCAGGTCTGCACAGAGGTGGGGACGATCTAGAAGCCCCCAGCGACGTGGCCGTTCTAGGTCTCCTCAGCGACCAGGCTGGTCCAGGAGCAGAAATACCCAGAGAAGAGGCAGGTCTAGATCAGCAAGGCGAGGCAGGTCACACTCT---AGATCGCCAGCCACTAGGGGCAGGTCTCGTTCTAGAACTCCAGCTAGGCGGGGCAGGTCTCGTTCTAGAACTCCAGCCAGGCGGAGATCACGATCCAGAACACCTACTAGGCGTAGATCTCGGTCCAGAACACCAGCCCGGAGGGGTAGGTCTCGCTCCAGAACACCTGCTAGGCGCAGATCTAGGACCCGATCACCAGTACGACGGAGGTCTCGTAGTAGATCGCCAGCCAGGAGAAGTGGCAGGTCACGCTCTAGAACCCCAGCCCGGCGT---GGTTGGTCACGCTCTAGAACCCCAGCTAGACGAAGTGGTCGGTCACGCTCCAGAACCCCAGCTAGACGAAGTGGTCGGTCACGCTCCAGAACTCCAGCTAGGAGAGCAAGATCTCGGTCTAGGAGTCCAGCGAGAAGAGGAAGATCCCGGAGTAGAAGTCTAGTTAGACGGGGAAGGTCTCATTCTAGAACACCTCAAAGAAGAGGCAGGTCTGGTTCATCTTCAGAGCGGAAGAACAAATCCAGAACATCACAGAGAAGGAGCAGGTCCAACTCAAGCCCAGAAATGAAAAAATCCCATGTTTCTTCGAGGCGGAGCAGGTCTGGCTCTTCGCCACGGTCCAAAGCAAAATCTCACTTGTCCTTGAGACGAAGTCTTTCAGGGTCCTCTCCATGCCCTAAACAAAAGTCTCAGAGCCCGCCAGTGCGCAGTCGCTCTGGATCATCTCAGCCTAAAGCTAAATCTAGAACACCACCA---AGGCGAAGTCGCTCTGGTTCTTCACCCTCT---AATCAGAAATCTAAAACACCATCCAGACAGAGTCATTCCAGTTCATCTCCTCAACCTAAAGTGAAATCTGGAACACCACCAAGGCAA---GGGTGTGTAACAAGTCCGCAGGCAGATGAACAATCTGCAACACCACAAAGACAGAGCCGTTCAGAATCATCACCTGACCCTGAGGTAAAATCTAGGACCCCTTCAAGACATAGCTGTTCTGGGTCCTCTCCT---CCAAGAGTGAAATCTAACACACCTCCCAGACAGAGCCTGTCTGGGTCGTCATCTCCACAACCCAAAGTAAAGGCA---------ATAACA---------TCACCAGCCCAA---AGCCATTCTCGCTCCTCTTCTCCAAGTCCTAGTAGGGTGATGTCTAAAACACCGCCAAGGCAAAGCAGATCAGAGTCTCCCTGTTCCAAGGTAGAATCTAGATTGGTGCAAAGACACAGTCAATCTAGGTCCTCCTCACCAGATACCAAAGTGAAACCTGGAACACCACCAAGACGAAGTTACTCAGAGTCTCCTTCACCGTGCCCCAAAGCAAAGCCCCAAACTCCATCAGGGCACAGTCTTTCTGGATCAAGGTCACCATGTTCCCAAGAGAACCCTAAAGACTCAGCAGTACAGAGTTGCTCTGGATCC---TCCCTCTGCCCAGTAGTAAAG---CCTAGCCCACCTCCAGGAGAGAGCTATTTCGAC---TCATCTCTAAAGCAGAAAGGACAATCTCAAGCTTCACCAGACCCCAGATCTGATACTTCAAGTCCAGAAATAAGACAGAGTCACTCTGAATCTCCATCTCTGCAGAGCAAGTCTCAAACATCT---AAGACTGGCCAGTCTAGGTCCTCATCTCCAGTTGCTGAAGTAGCACCCAGTTCTCCAGCAAAACAAGATGAAAACAAATTGTCA---AGTCCTAGGCTGAAATCTGGAATGTCTCCTGAGCAGAGCAGGGGCCATTCAGACTTTTCTCTGTATCCTGCAGTGGACTCTAAATCTGTTCCTGGGCCGAGT---AGATTGGAACTT---TCTCCTGAATCAAAAGAGAAAATG---GGTTTACTCCTTCAGGAGGAT------GTTGCT------GCATCATCTCCTAGACTGAGAAACAAATTGAGTCCTCTA---GTTCAGGATAGGCCTGAATTCTCACCAGTACTCAAAGAGACAGCTAGAACCTCA---TCAGGAGAAAGAGGTAGT---GTTGGGTCATCTCCAGATAGAAAAGACCGAAGCAGTGTGTTAGCTAAGCCAAGCCATGATGAAGAATTAATGGAGTTA---GAGAAAACAGAAGAGTCTTCAAACCAGGTTCTACCCCATTTGTCTCCAGAACTTAAAGAAATGGCTGGAAGTAATTTTGAATCATCTCTTGAAATAGAAGAAAGTCCTACTGTGTCTGCAACTCATGACCAAAGCCAG---TCACAGGCTTCTTTGGAAGCA---GACATC---CCTGCAGTGGCCTCAACGTGGAGTGGGCCACATTTTTCTCCAGATCATAAAGAACTGTCTAACTCCCCTTCCAGGGAAGACAGGTTTGGATCACCTTTAGAATTTAGAAATTCAGGC---TCTGTTGCG---GAAGTGAATACTGGGTTTTCTCCTGAGGTCAAA---GATTTGAATGGCCCTTTTCCTAATCAGTTGGAAACAGATCCATTTCCAGACATGAAAGAACAATCAAGAAGGTCCTCCAGACGCAGCAGTTCTGAATTATCCCCAGATGCAGTGGGAAAAGTAGGACTGTCTTCAAATCAAAGTGTCTCTTCACCAGTTCTTGATGCTGTC---CCCAGAACACCCTCGAGAGAAAGAAGCAGTTCTGCTTCT---CCTGAACTGAAGGATGGTTTACCCAGAACTCCTTCAAGGAGAAGCAGGTCTGGGTCTTCCCCAGGACTTCGAGATGGTTCTGGGACTCCCTCAAGGCACAGCTTATCCGGGTCTTCTCCTGGAATGAAAGATATACCTAGAACACCGTCCAGGGGGAGAAGTGAATGTGATTCTTCTCCAGAACCAAAAGCTTTGCCCCAGACTCCTAGGCCAAGGAGTCGTTCTCTATCATCCCCAGAGCTCAAC---AAGTGTCTTACCCACCAGAGAGAAAGAAGTGGGTCAGAATCATCAATTGAACAGAAGACTGTAGCTAGGACGCCTCTTGGGCAGAGAAGTCCATCTGGATCTTCTCAAGAACTTGATGGGAAACCC---AGTACATCCCCTCAGGAAAGAAGTGAGTCAGACTCTTCTCCTGATTCTAAAGCTAATACACGAATGCCACTTAGACAGGGGAGTCGCTCTGGATCATCT---CCAGAGGTGGACAGCAAGTCCCGACCTTCTCCTCTGCGTAGTAGGTCTGGCTCATCCCCTGAAATTAAAGAAAAGTCAAGAGTAGCACCCAGGGCACAGAGTGGTTCTGATTCCTCTCCTGAACCCAAGGCTCCTGCCCCTCGGGTCCCT---CCTAGAAGGAGCAGCTCAGGTTCATCAAGCAAAGGTAGAGGTGCTTCTCCCGAAGAAAGCAGCAGTTCTGAGTCCTCTCCAGAACACCCACCAAAGTCCAGATCTACTAGAAGAAGCTCTAGGTCGTCACCAGAGCCC---AAGACCAAGTCTCGCACTCCACCTCGGCGTCGTAGCTCTCGATCATCTCCTGAGCTGGCTAGGAAGGCCAGGCTTTCGCGGAGAAGTCGCTCAGCATCCTCCTCGCCAGAGACCCCCTCGAGAACTCCCCCAAGACGCCGGAGAAGTCCCTCAGTGTCTTCCCCAGAGCCAACTGAAAAGTTGAGATCCTCGCGCCGGCGGCGTTCGGCTTCATCCCCACGTACTAAGACAACATCAAGGAGGGGCCGTTCTCCTTCACCAAAGCCGCGTGGGCTCCAGAGGTCCCGTTCCCGCTCAAGGAGGGAGAAAACCAGAACAGCCCGACGTCGAGATAGGTCTGGGTCTTCACAGTCAACCTCTCGGAGAAGGCAGCGGAGCAGGTCAAGGTCTAGGGTTACTCGGCGGCGGAGGGGAGGCTCAGGTTACCACTCAAGGTCTCCTGCCCGGCAGGAGAGTTCCCGTACTTCCTCTCGACGCCGAAGAGGCCGCTCTCGGACACCCTTGGCCAGTCGAAAGCGTTCTCGTTCACGCACATCACCAGCCCCGTGGAAACGCTCCAGATCTCGGGCCTCTCCAGCCGCTCACCGGCGATCCAGATCCAGAACACCTCTGGTCAGCCGACGTCGATCCAGGTCTCGAACTTCACCGGTCAGTCGGAGACGATCAAGGTCCAGGACATCAGTGACTCGACGAAGATCTCGATCCAGAGCATCCCCAGTGAGCCGAAGGAGATCCAGGTCCAGAACACCACCAGTAACCCGCCGTCGGTCAAGGTCCAGAACACCG---ACTCGCCGGCGCTCTCGTTCTAGAACTCCACCAGTGACTCGCAGAAGGTCCAGATCCAGGACCCCACCAGTAACCAGGCGGCGGTCTCGAAGCAGAACCTCTCCTGTCACTCGCAGAAGATCAAGATCCAGAACATCCCCCGTCACCCGTAGGAGATCTCGCTCTCGCACGTCTCCAGTGACCCGAAGGAGGTCCCGCTCACGAACCTCTCCAGTGACACGCCGCCGATCCAGGTCCCGAACTCCTCTGGCTATTCGACGCCGCTCTAGGTCTCGAACCCCACTGTTGCCTCGCAAACGTTCTCGAAGTCGCTCACCACTTGCCATCCGCCGCCGTTCTAGATCGCGTACTCCAAGAACCACTCGGGGCAAACGGTCCTTAACAAGATCTCCCCCAGCCATCCGCAGGCGCTCTGCGTCTGGAAGTAGTTCTGATCGTTCACGTTCTGCTACTCCTCCAGCCACACGGAATCACTCTGGGTCCCGGACACCTCCGGTAGCACTTAGTAGCTCCAGAATGAGCTGCTTCAGTCGTCCCAGCATGTCACCAACTCCCCTGGACCGCTGTAGATCACCTGGAATGCTCGAACCTCTTGGCAGCTCTAGAACACCCATGTCTGTTCTTCAGCAAGCTGGGGGCTCCATGATGGATGGCCCAGGTCCCCGAATTCCTGATCACCCGAGAACATCT---GTGCCAGAAAATCATGCTCAGTCAAGAATCGCACTTGCCCTGACAGCTATCAGTCTTGGCACTGCTCGGCCACCTCCATCCATGTCTGCTGCTGGCCTTGCTGCAAGAATGTCACAGGTTCCTGCTCCAGTGCCTCTCATGAGTCTCAGAACGGCCCCAGCTGCCAGCCTTGCCAGCAGGATTCCTGCAGCTTCTGCAGCAGCTATGAACCTGGCCAGTGCCAGGACACCTGCCATACCAACAGCAGTGAACCTGGCTGACTCCAGAACGCCAGCTGCA---GCGGCCGCCATGAACTTGGCTAGCCCCAGAACAGCAGTGGCACCTTCTGCTGTGAACCTTGCTGACCCTCGTACCCCCACGGCCCCAGCTGTGAACCTGGCAGGAGCCAGAACCCCAGCTGCTTTGGCAGCTTTGAGTCTCTCGGGCTCTGGTACACCTCCGAGCGCTGCAAACTACCCCTCTAGCTCCAGAACAGCTCAGGCTCCAGCCCCTGCAAACCTGGTG---GGTCCTAGATCTACACATGCCACAGCTCCTGTGAATATTGCCAGCTCAAGAACCCCTCCAGCCTTGGCCCCTGCAAGCCTTACCAGTGCTAGAATGGCTCCAGCCTTGTCTGGTGCAAACCTCACCAGCCCGAGGGTGCCCCTCTCTGCCTATGAGCGTGTTAGTGGCAGAACCTCACCAATGCTCCTTGACCGAGCCAGATCCAGAACCCCACCA---------------------------TCTGCCCCAAGCCAGTCTAGAATGACCTCTGAGCGG------GCTCCCTCTCCTGCCACTAGGATGGTCCAGGTTCCT---TCCCAGTCTCTTCTCTCTGCAGGTCAGGATCGCCCTAGGTCCCCCGTGCCCTCTGGTTTTTCTGACCAATCC---CGATCTTTGCTTGTCCAG---ACCACCCTGGTAGCAGGGTCTCAGTCTCTTTCC---TCTGGGATGGTGGCCAAGACCACGTCCTCTGCTGGTGACCATAACGGCATGCTCTCTGGCCCTGCCCCTGGGGCGTCCCACCCT------------------GAAGGTGGGGAACCACCTGCCTCTATGGGGGCCCAGCAGCCTTCTGCATTGGCCGCCCTGCAGCCGTCAAAGGAGCGGCGGAGCTCTTCCTCCTCCTCGTCCTCTAGCTCCTCCTCTTCGTCGTCGTCGTCATCCTCTTCATCATCCTCGTCCTCT---GGCTCCAGTTCTAGCGACTCGGAGGGCTCCAGCCTTCCCGTTCAG---CCTGAGGCAGCACTGAAAAGGGTGCCCAGTCCTGCCCCAGCCCCAAAGGAGCCCGTTCGAGAGGGTCGTCCTCAGGAGCCGACCCCAGCCAAGCGGAAGAGGCGTTCTAGCAGCTCCAGTTCCAGCTCCTCCTCCTCCTCCTCCTCT---------------------------------------------------------------------------------------------ACTTCCTCCTCCCCCTCCCCTGCTAAGCCTGGCCCCCAGGCCTTGCCCAAACCTGCAAGCCCCAAGAAGCCGCCCCCTGGCGAACGGAGGTCCCGCAGTCCCCGGAAGCCAATAGACTCCCTCCGGGACTCCCGTTCCCTCAGCTACTCGCCTGCAGAACGCCGCCACCCC---TCACCCCAGCCCTCTCCCCGAGACCAGCAG---AGC------------AGCAGC---GAGCGGGGTTCCCGGAGAGGCCAACGTGGGGACAGTCGCTCCCCAGGCCACAAGCGCAGGAGGGAGACTCCTAGCCCCCAC---CCAGCGCGGCACCGCTCCTCCAGGTCTCCG---
>felCat8
ATGTACAACGGGATCGGGCTGCCGACGCCCCGGGGCAGCGGCACCAACGGCTACGTCCAGCGCAACCTGTCCCTGGTGCGAGGCCGCCGGGGTGAGCGGCCTGACTACAAGGGAGAGGAGGAACTGCGGCGCCTGGAGGCTGCCCTGGTGAAGCGGCCTAATCCTGACATCCTGGACCACGAGCGCAAGCGGCGCGTGGAGCTGCGATGCCTCGAGCTGGAGGAGATGATGGAAGAGCAGGGGTACGAGGAACAGCAAATTCAGGAAAAAGTGGCTACCTTTCGACTCATGTTGCTGGAGAAGGATGTGAACCCTGGGGGAAAGGAAGAGACCCCAGGGCAGAGGCCAGCGGTAACTGAGACTCACCAGTTGGCAGAACTGAATGAGAAAAAGAATGAGCGACTCCGTGCTGCCTTTGGTATCAGTGATTCCTATGTAGATGGCAGCTCTTTTGATCCTCAGCGTCGTGCTCGAGAAGCTAAACAACCAGCTCCAGAGCCTCCCAAACCTTACAGCCTTGTCCGGGAGTCCAGCAGTTCTCGCTCACCAACCCCAAAGCAAAAGAAGAAGAAAAAGAAGAAAGATAGAGGACGCAGGTCAGAGAGCAGCTCTCCTCGACGAGAGAGGAAGAAGAGTTCTAAGAAGAAGAAGCACAGGTCAGAATCTGAATCCAAAAAACGGAAGCATAGGTCTCCCACTCCAAAGAGCAAACGTAAATCTAAGGACAAGAAGCGGAAGCGGTCTCGTAGTACAACACCAGCCCCCAAGAGCCGCCGGGCCCACCGTTCAACGTCTGCTGACTCTGCTTCCTCTTCTGATACTTCCCGCAGTCGGTCTCGAAGTGCGGCAGCAAAGACGCATACAATTACCTTGACTGGGCGAAGTCCTTCCCCTGTTTCAGGGCGTCGAGGGGAGGGAGATGCACCTTCTAAGGAACAAGGTACCACC---AACACAGGGCAGCCTAGCAGCCCAGAGCCCTCTACAAAGCAGCCTAGCAGTCCTCATGAGGACAAAGACAAAGAC---AAGGAGAAATCTGCAATTCGACCTAGCCCCTCTCCGGAAAGGAGCAGCGCAGGCCCAGAACCACCTGCTCCCACTCCGCTCCTTGCTGAGCAACATGGCGGCTCCCCACAACCCCTTGCAACAACCACCTTAAGTCAGGAGCCAGTGAACCCCCCATCTGAGGCTTCCCCAACCCGGGGCCGTTCACCACCTAAGTCTCCTGAGAAACCTCCCCAGTCGTCTTCA---GAGAGCTGCCCACCATCCCCTCAACCTACCAAAGTTTCTCGACATGCCAGCTCTTCCCCTGAAAGTCCTAAACCTGCACCAGCTCCTGGGTCCCGCCGAGAGATTTCTTCTTCTCCCGCATCCAAGAGTCGCTCACATGGCCGAGCAAAGCGGGATAAGTCACATTCTCATAGCCCTTCTCGAAGAGTGGGGAGGTCCCGTAGCCCTACCACCACTAAGAGGGGG---CGATCTCGGTCTCGAACCCCTACCAAAAGAGGTCATTCTAGGTCCCGGTCCCCTCAGTGGCGTAGGTCCCGGTCTGCACAGAGGTGGGGACGGTCCAGAAGCCCCCAGCGACGTGGTCGCTCTAGGTCTCCTCAGCGACCAGGCTGGTCTAGAAGCAGAAATACCCAGAGAAGAGGCAGGTCTAGATCAGCAAGGCGAGGCAGGTCTCATTCT---AGGTCCCCAGCCGCTAGGGGCAGATCTCGTTCTAGAACGCCAGCCCGCCGGGCTAGATCTCGCTCTAGAACACCTGCCAGGCGGAGATCACGATCCAGAACACCTGCCAGGCGTAGGTCCCGCTCTAGGACACCAGCCCGGAGAGGCAGGTCTCGCTCTAGGACACCTGCTAGGCGCAGATCTAGGACCCGATCGCCAGTACGACGGAGGTCTCGTAGCAGATCACCAGCCAGGAGAAGTGGCAGGTCACGCTCTAGAACTCCAGCCAGACGT------CGGTCACGCTCTAGAACACCAGCCAGGAGA---GGGAGGTCTCGGTCTAGGACACCGGCAAGACGA---GGACGATCTCGGTCTAGGACACCCGTAAGACGAGGACGATCTCGGTCTAGGACACCAGCAAGACGA---AGATCTCGTAGTAGAAGTCTAGTTAGACGAGGAAGATCTCATTCTAGAACACCACAAAGAAGAGGCAGGTCTGGTTCGTCATCAGAGCGGAAGAACAAATCCAGAGCATCACAGAGGAGGAGCAGGTCCAACTCAAGCCCAGAAATGAAAAAATCTCGAGTTTCTTCAAGACGGAGCAGGTCTCTCTCTTCACCGCGGTCCAAAGCAAAATCTCGCTTGTCTTTGAGGCGAAGCCTTTCGGGATCCTCTCCGTGTCCTAAACAAAAGTCTCGGACACCACCAAGGCGCAGTCGCTCTGGATCATCCCAGCCGAAAGCTAAATCTAGAACACCACCA---AGGCGAAGTCGTTCTGGTTCTTCTCCTCCTTCTAACCAGAAATCTAAAACACCTTCAAGACAGAGTTGTTCCAGTTCATCTCCTCAACCTAAAGTGAAGTCTGGAACACCACCAAGGCAA---GGGTCTGTAACAAGTCCCCAGGCAAATGAACAGTCTGCGACACCACAAATACAGAGCCGTTCAGAATCATCACCTGACCCTGAGGTGAAATCTATGACCCCTTCAAGACATAGCTGCTCTGGGTCCTCTCCT---CCTAGAGTGAAATCTAGCACCCCTCCAAGAGGGAGCCGCTCTGGATCGTCCTCTCCACAGCCCAAAGTGAAGGCA---------GTAATG---------TCGCCAGTCCAA---AGTCATTCTGGCTCCTCTTCTCCAAGTCCTAGTAGGGTAACCTCTAAAACACCGCCAAGGCAAAGCAGATCAGAGTCTCCTTGCTCCAAGATGGATTCTAGATTGTTGCAAAGACACAGCCGTTCTAGGTCCTCTTCACCAGATACCAAAGTGAAACCTGGAACACCACCAAGACAAAGTCACTCAGGGTCTACTTCACCATGCCCTAAAGTTAAGCCCCAAACTCCATCAGGGCACAGTCTTTGTGGATCTAAGTCCCCATGTTCCCAAGAGAAGTCTAAAGACTTACCAGCACAAAGT---TCTGGATCCTTCTCTCTCTGTCCAGGAGTAAAG---TCTACCACACCACCAGGAGAAATGTATTTTGTCTCCTCTTCTCTGCAACAGAAAGGACAATCACAGACTTCACCAGACCCTAGATCTGATACTTCAAGTCCAGACATGAAACGGAGTCACTCTGAGTCTCCGTCTCTGCAGAGCAAATCTCACACACCTCTTAAGGGTGGCCGGTCCAGGTCCTCATCTCCAATCACTGAGCTGACCCCCAGATCTCCAACAAGACCAGACAGAAGTGAATTGTCA---AGTCCTAGGCTAAAATCTGGAATGTCTCCTGAGCAGAGCAAGTCTCAGTCTGACTCTTTCCCATATCCTGCCATGGACTCTAAATCTCTTTTGGGGCAGAGT---AGATTGGAGCCT---TCT---GAGCCAAAAGAGAAAACA---GGCTTACTCCTTCAGGAAGAT------ATTACT------GTGTCATCTCCTGGACCAAGAGACAAATCTAGTCCTTTCCCAGTGCAGGATAAATCTGAGTCCTCACCAGTACTCAGAGAGACACCTAAAACCCCA---TCAAGGGAAAGAGGTGGT---GTTGGGTCATCCCCAGATACAAAAGACCAA---AGTATGTCAGCTAAGCCAAGCCAAGATGAGGAATTAATGGAGGTC---GAGAAATCTGAAGAATCCTCAAACCAGGTCCTCTCTCATTTGTCTCCAGAACTTAAAGAAATGGCTGGAGGTAATTTTGAATCCTCACCTGAAATAGAAGAAAGACCT---GTGTCTTTGACTCTTGACCAAAGCCAG---TCACAGACTTCTTTGGAAGCA---GAAGTC---CCTGCAGTGGCCTCAACTTGGAGTGGGCCACATTTTTCTCCAGAGCATAAAGAGCTGTCTAATTCCTCCCCGAGGGAGAATAGCTTTGGATCACCTTTAGAATTTAGAAACTCAGGC---CCTGTTGCA---GAAATGAATGCTGGATTTTCTCCTGAGGTTAAAGAAGATTTGAATGGATCTTTTCCTAATCAGCTGGAGACCGATCCATTTGTAGACATGAAAGAACAATCCACAAGGTCCTCCAGACGCAGCAGTTCTGAGTTATCGCCAGATGCAGTAGAAAAAGCAGGAATGTCTTCAAATCAGAGTGTTTCTTCACCAGTGCTCGATGCTGTA---CCCAGAACACCATCGAGGGAAAGAAGTAGCTCTGCATCT---CCTGAACTGAAAGACGGTTTACCCAGAACCCCTTCAAGGAGAAGCAGGTCTGGGTCTTCTCCAGGACTTAGAGATGGGTCTGGGACTCCCTCGAGGCACAGCTTATCTGGGTCCTCTCCTGGAATGAAAGATATACCTAGAACACCGTCTAGGGGGAGAAGTGAATGTGATTCTTCTCCAGAACCAAAAGCTTTGCCCCAGACTCCTAGGCCAAGGAGTCGTTCTCCATCATCTCCAGAGCTCAACAACAAGTGTCTTACCCCCCAGAGAGAACGAAGTGGGTCAGAGTCGTCAGTTGAACAGAAGACCATGGCTAGGACTCCTCTTGGACAGAGAAGTCGATCTGGGTCTTCTCAAGAACTTGATGGGAAGCCC---AGTGCATCCCCTCAAGAAAGAAGTGAATCAGACTCTTCTCCAGATTCCAAAGCTAAGACACGAGTACCACTTAGAGAAAGGAGTCGGTCTGGGTCGTCT---CCAGAGGTTGACAGCAAAGCCCGACCTTCTCCTCGCCGTAGTAGGTCTGGCTCATCCCCTGAAGTTAAAGATAAGCTGAGAGTGGCACCCAGGGCACAGAGTGGTTCTGATTCTTCTCCTGAACCCAAGGCTCCTGCCCTTCGAGCTCTT---CCCAGACGAAGCAGGTCAGGTTCATCAAGCAAAGGCAGAGGCCCTTCTCCAGACGGAAGCAGCAGTTCAGAGTCCTCTCCAGAACACCCACCCAAATCCAGAACTGTTAGAAGAAGCTCTAGGTCATCACCAGAGCCC---AAGACCAAGTCCCGCACTCCACCTCGCCGTCGCAGCTCTAGATCGTCTCCTGAGCTGACCAGGAAGGCCCGGCTGTCTCGTAGAAGCCGCTCTGCATCGTCCTCACCAGAGACCCGTTCTAGAACCCCCCCGAGACGTCGAAGAAGTCCTTCAGTGTCTTCCCCAGAGCCAGCTGAAAAGTCAAGATCTTCACGCCGGCGGCGCTCAGCTTCATCCCCCCGTGCTAAGACAACTTCAAGGAGAGGCCGTTCTCCTTCACCAAAGCCTCGTGGGCTTCAGAGATCCCGTTCCCGCTCAAGGAGAGAGAAAACCAGAACAACTCGACGTCGAGATAGGTCTGGATCTTCTCAGTCAACTTCGCGGAGAAGACAGCGGAGCCGGTCGAGGTCTCGGGTCACTCGTCGGCGGAGGGGAGGCTCTGGTTACCACTCAAGGTCACCTGCCCGGCAGGAGAGTTCCCGGACTTCTTCCCGACGCCGAAGAGGCCGTTCTCGGACACCCCCAGCCAGTCGGAAGCGGTCCCGCTCTCGTACATCACCAGCTCCATGGAAACGCTCACGGTCTCGGGCCTCTCCAGCCACTCACCGGCGGTCCAGGTCCAGAACACCTTTGGTCAGCCGCCGTAGGTCCAGGTCTCGAACTTCACCAGTCAGTCGGAGACGATCAAGGTCCAGGACATCAGTGACTCGACGAAGATCTCGATCCAGAGCATCGCCAGTGAGTCGAAGGCGATCCAGGTCTAGAACACCACCAGTAACCCGCCGTCGTTCAAGATCCAGAACCCCA---ACACGCCGGCGCTCCCGTTCTAGAACTCCACCGGTGACTCGAAGAAGGTCCAGATCTAGGACTCCACCAGTGACCAGGAGGCGATCTCGAAGCAGAACTTCCCCTATCGCTCGCAGAAGATCGAGATCCAGAACGTCTCCAGTCACCCGTAGGAGATCTCGATCTCGCACATCTCCGGTAACTCGAAGGAGGTCCCGCTCTCGAACCTCTCCGGTGACACGCCGCCGATCTCGGTCCCGAACACCTCCTGCCATTCGGCGTCGCTCTAGATCTCGGACCCCATTGTTGCCACGCAAGCGTTCTCGAAGTCGCTCTCCCCTTGCTATCCGTCGCCGTTCCAGATCCCGTACTCCACGAACAACTCGGGGCAAACGATCCTTAACGAGATCTCCTCCCGCCATCCGAAGACGTTCTGCATCTGGAAGCAGTTCTGATCGCTCACGTTCTGCTACTCCTCCGGCAACGAGAAATCATTCTGGTTCTCGGACCCCTCCAGTAGCGCTCAATAGCTCCAGAATGAGCTGTTTCAGTCGTCCTAGCATGTCACCAACTCCTCTGGACCGCTGTCGATCACCTGGAATGCTGGAACCCCTTGGCAGCTCTAGAACACCTATGTCTGTCCTGCAGCAAGCTGGTGGCTCCATGATGGATGGTCCAGGTCCCCGAATTCCTGATCACCCGAGAACATCC---GTGCCAGAAAATCACGCACAGTCTAGAATCGCACTTGCCCTGACAGCCATCAGTCTTGGCACTGCTCGGCCACCTCCATCCATGTCTGCTGCTGGCCTTGCTGCAAGAATGTCCCAGGTCCCAGCTCCAGTGCCTCTCATGAGTCTCAGAACGGCCCCAGCTGCCAGTCTTGCCAGCAGGATTCCTGCAGCTTCTGCAGCAGCGATGAATCTGGCCGGTGCCAGGACACCTGCCATACCAACAGCAGTGAACCTGGCTGACTCCAGAACGCCAGCTGCG---GCAGCAGCCATGAACTTGGCCAGCCCCAGAACAGCAGTGGCACCTTCTGCTGTGAACCTCGCTGACCCTCGCACCCCTACAGCCCCAGCTGTGAATCTAGCAGGAGCCAGAACCCCGGCTGCCTTGGCAGCTCTGAGTCTCACCGGCTCTGGCACTCCCCCGACCGCTGCAAACTATCCCTCCAGCTCCAGAACAGCCCAGGCTGCAGCCCCTGCAAACCTGGTG---GGTCCTAGATCTGCACATGCTACAGCTCCTGTGAATATTGCCAGCTCCAGAACCCCTCCAGCCATGGCACCTGCAAGCCTCACCAGTGCTAGAATGGCTCCAGCCTTGTCTGGTGCAAACCTTACCAGCCCCCGGGTGCCCCTCACTGCTTACGAACGTGTTAGTGGTAGAACCTCACCGCCACTTCTTGACCGAGCCAGATCCAGAACCCCACCAGGAGGCCCAGGCTCCAGAACCCCACCATCTGCCCTCAGCCAGTCTAGAATGACCTCTGAGCGG------GCTCCCTCTCCTGCTTCTAGAATGGTCCAGGCTTCC---TCCCAGTGTGCTCTTCCTCCAGCTCAGGATCGACCTAGGTCCCCTGTGCCATCTGCTTTTTCTGACCAGTCC---CGAGCTTTGCTTGCCCAG---ACCACCCCTGTAGCAGGGTCTCAGTCCCTCTCC---TCTGGGACGGTGGCAAAGACCACGTCCTCTGCTGGTGACCACAACGGCATGCTCTCTGGTCCTGTCCCTGGGGTGTCCCACCCT------------------GAGGGTGGGGAAACACCAGCCTCCACGGGGGCCCAGCAGCCTTCTGCATTGGCCACCCTGCAGCCGGCAAAGGAGCGGCGGAGTTCCTCCTCCTCCTCCTCATCCAGCTCCTCCTCTTCATCCTCGTCATCGTCCTCTTCCTCCTCCTCTTCCTCC---GGTTCCAGTTCTAGCGACTCGGAGGGCTCTAGCCTTCCTGCTCAA---CCTGAGGTAGCGCTGAAGAGGGTCCCCAGCCCCACCCCAGCCCCCAAGGAGGCTGTTCGAGAGGGACGTCCTCCGGAGCCGACCCCGGCCAAGCGGAAGAGGCGCTCCAGTAGCTCCAGTTCCAGCTCCTCCTCCTCCTCTTCCTCCTCCTCCTCCTCTTCCTCCTCCTCTTCTTCCTCCTCCTCCTCCTCCTCCTCTTCCTCCTCCTCTTCCTCCTCT---------------------ACTTCTTCATCCCCCTCCCCCGCTAAGCCTGGCCCTCAGGCCTTGCCCAAACCTGCAAGCCCCAAGAAGCCACCCCCCGGCGAGCGGAGGTCCCGTAGTCCCCGGAAGCCAATAGATTCCCTCCGAGATTCTCGGTCCCTCAGCTACTCGCCTGCGGAGCGCCGCCGCCCT---TCGCCTCAGCCCTCACCACGGGACCAGCAG---AGT------------AGCAGC---GAGCGGGGTTCCCGCAGAGGCCAGCGTGGGGACAGCCGCTCCCCTGGCCACAAGCGCAGGAGGGAGACACCCAGCCCCCGC---CCCGTGCGGCACCGCTCGTCCAGGTCTCCT---
>canFam3
ATGTACAACGGGATCGGGCTGCCGACGCCCCGGGGCAGCGGCACCAACGGCTACGTCCAGCGCAACCTGTCCCTGGTGCGGGGCCGCCGGGGTGAGCGGCCTGACTACAAGGGAGAGGAGGAACTGCGGCGCCTGGAGGCTGCCCTGGTGAAGCGGCCTAATCCTGACATCCTGGACCACGAGCGCAAGCGGCGCGTGGAGCTGCGATGCCTCGAGCTGGAAGAGATGATGGAAGAGCAGGGGTACGAGGAACAGCAAATTCAGGAAAAAGTGGCTACCTTTCGACTCATGTTGCTGGAGAAGGATGTGAACCCTGGGGGCAAGGAAGAGACCCCAGGACAGAGGCCAGCGGTAACTGAGACTCACCAGTTGGCAGAACTGAATGAGAAGAAAAATGAGCGACTCCGTGCTGCCTTTGGCATCAGTGATTCGTATGTGGATGGCAGCTCTTTTGATCCTCAACGTCGTGCTCGAGAAGCTAAACAACCAGCTCCAGAACCTCCCAAACCTTATAGCCTTGTCCGGGAATCCAGCAGTTCTCGCTCACCAACCCCAAAGCAAAAGAAGAAAAAAAAGAAGAAAGATAGAGGACGCAGGTCAGAGAGCAGCTCTCCTCGAAGAGAAAGGAAGAAGAGCTCTAAGAAGAAGAAGCACAGGTCAGAGTCTGAATCCAAAAAACGAAAGCATAGGTCTCCCACTCCAAAGAGCAAACGTAAATCTAAGGACAAGAAGCGGAAGCGGTCTCGAAGTACAACACCAGCCCCCAAGAGCCGCCGGGCCCACCGTTCAACGTCTGCTGACTCTGCTTCCTCTTCCGATACTTCTCGCAGTCGGTCTCGAAGTACGGCAGCAAAAACCCATACAACTGCCTTGACTGGGCGAAGTCCTTCCCCCGTTTCAGGGCGTCGAGGGGAGGGAGATGCGCCTTCTAAAGAACCAGGTACCACT---AACACAGGGCAGCCTAGCAGCCCAGAGCCATCTACAAAGCAGCCTAGCAGTCCTCATGAA---AAAGATAAAGAG---AAGGAGAAATCTGGAATTCGACCTAGCCCCTCTCCGGAAAGGAGCAGCACAGGCCCAGAACCACCTGCTCCCACTCCGCTCCTTGCTGAGCAACATGGCGGCTCCCCACAACCCCTTGCAACAGCCACCTTAAGTCAGGAGCCAGTGAACCCCCCATCTGAGGGTTCCCCAACCAGGGGCCGTTCACTACCTAAGTCTCCTGAGAAACCTCCCCAGTCTTCTTCA---GAGAGCTGCCCACCATCCCCTCAACCTACCAAAGTTTCTCGACATGCCAGCTCTTCCCCTGAAAGTCCTAAACCTGCACCGGCTCCTGGGTCCCGCCGAGAGATTTCTTCTTCTCCCGCATCCAAGAGTCGCTCACATGGCCGGGGAAAGCGGGATAAGTCACATTCTCATACCCCTTCTCGAAGAGTGGGGAGGTCCCGTAGCCCTACTGCTACCAAGAGGGGG---CGATCTCGGTCTCGAACCCCTACCAAAAGGGGTCATTCTCGGTCCCGGTCCCCTCAGTGGCGTAGGTCCCGGTCTGCACAGAGGTGGGGACGTTCCAGAAGTCCCCAGCGACGTGGCCGCTCTAGGTCTCCTCAGAGACCAGGCTGGTCTAGAAGCAGAAATACCCAGAGAAGAGGCAGGTCTAGATCAGCAAGGCGAGGCAGGTCACACTCT---AGATCCCCAGCCACTAGGGGCAGATCACGTTCTAGAACACCAGCCCGTCGGGCCAGGTCTCGCTCTAGAACACCTGCCAGGCGGAGGTCACGATCCAGGACACCTGCCAGACGTAGGTCACGCTCTAGAACACCAGCCCGGCGGGGCAGGTCTCGCTCTAGAACACCTGCTAGGCGCAGATCTAGGACCCGGTCGCCAGTACGACGGAGGTCTCGTAGCAGATCACCAGCCAGGAGAAGTGGCAGGTCACGCTCTAGAACCCCAGCCAGACGG---GGTCGGTCACGCTCTAGAACCCCAGCCAGAAGA---GGGAGATCTCGGTCTAGAACACCTGCAAGACGA---GGACGATCTCGGTCTAGGACACCAGCAAGACGAGGACGATCTCGGTCTAGGACACCTGCAAGACGA---AGATCTCGTAGTAGAAGTGTAGTTAGACGAGGAAGATCTCACTCTAGAACACCACAAAGAAGAGGCAGATCTGGTTCATCATCAGAACGGAAGAACAAATCCAGGACGTCACAGAGAAGGAGCAGGTCCAACTCAAGCCCAGAAATGAAAAAGTCTCGCATTTCTTCAAGGCGGAGTAGGTCTCTTTCTTCACCACGGTCCAAAGCAAAATCTCGCTTGTCTTTGAGGCGAAGCCTTTCAGGATCATCTCCATGTCCTAAACAAAAGTCTAGGACACCACCAAGGCGCAGTCGCTCTGGATCATCCCAACCAAAAGCTAAGTCCAGAACACCACCG---AGGCGAAGTCGGTCTGGTTCTTCACCTCCTTCTAATCAGAAATCTAAGACACCATCAAGACAGAGTTGTTCCAGTTCATCTCCTCAACCTAAAGTGAAGTCTGGAACACCACCAAGGCAA---GGGTCTGTAACAAGTCCCCAGGCAAATGAACAATCTGCAACACCACAAATACAGAGCCGTTCAGAATCATCACCTGACCCTGAGCTGAAATCTGCAACCCCTTCAAGACATAGCTGCTCCGGGTCCTCTCCT---CCTAGAGTAAAATCTAGCACACCTCCGAGACGGAGCCGATCTGGGTCATCCTCTCCACAACCCAAAGTCAAGGCA---------ATAACA---------TCACCAGTCCAA---AGCCATTCTGGCTCTTCTTCTCCTAGTCCTAGTAGGGTGACATCTAAAACACCGCCAAGGCAAAGCAGATCAGAGTCTCCTTGCTCCAAGATGGAATCTAGATTGTTGCAAAGACAGAGCCGTTCTAGGTCCTCCTCACCAGATACCAAAGTGAAACCTGGAACACCACCAAGACAAAGTCACTCAGGGTCTACTTCGCCATGCCCTAAAGTAAAGCCCCAAACTCCATCAGGGCACAGTCTTAGTGAATCAAAATCACCATGTTCCCAAGAGAAGTCTAAAGACTCACCAGCACAAAGT---TCAGGATTCTTCTCTCTCTGTCCAGGAATAAAG---TCTAGCACACCACCAGGAGAGCTGTATTTTGCAGCCTCCTCTTTGCAACAGAAAGGACAATCTCAAACTTCACCAGATCCTAGATCTGATACTTCAAGCCCAGAAATGAAACAGAGTCATTCTGAGTCTCCATCTCTGCAGAGCAAATCTCAGACACCTCTTATGGGTGGCCGGTCCAGGTCCTCCTCTCCAATCACTGAGCTGGCACCCAAATCTCCAGCAAGACCAGAAAGAAGGGAATTGTCA---AGTCCTAGGCTAAAATCTGGACTGTCTCCTGAGCAAAGCAAGTCCCAATCTGACTCTTCCCCATATCCTGCAATGGACTCTAAATCTTTTCTGGGGCAGAGT---AGATTGGAGCCT---TCT---GAATTGAAAGAGAAATCA---GTCTTACTCCTTCAGGAGGAT------TTTACT------GCATCGTCTCCCATACCAAGAGACAAATTGAGTCCTCTTCCAGTGCAGGATAAGCCTGATTCCTCACCAGTACTCAGAGAAACACCTAAAACCCCG---TCAAGGGAAAGAGGTGGT---GTTGGATCATCTCCAGATACGAAAGACCAA---AGTGCGTTAGCTAAGCCAAACCAAGATGAGGAATTAATGGAAGTGGTAGAGAAATCTGAAGAATCCTCAAACCAGGTTCTCTCCCATTTGTCTCCGGAACTTAAAGAAGTGGCTGGAAGTAACTTTGAATCATCACCTGAAATAGAAGAAAGACCCACTGTGTGTTTGAGTGTTGACCAAAGTCAG---TCACAGACTTCTTTGGAAGCA---GAAGTC---CCTGCAGTGGCCTCAACTTGGAGTGGGCCACATTTTTCTCCAGAACATAAAGAACTGTCTAACTCTCCTCCACGGGAGAATAGCTTTGGGTCACCTTTAGAATTTAGAAACTCAGGC---CCTGTTGCA---GAAATGAATACTGGATTTTCTCCTGAAGTTAAAGAAGATTTGAATGGCTCTTTTCCTAATCAACTGGAGACAGATCCGTATATAGACCTGAAAGAACAATCAACAAGGTCCTCTAGACGTAGCAGTTCAGAGTTATCCCCAGATGCAGTAGAAAAAGCTGGAATGTCTTCAAATCAGAGTGTTTCTTCACCAGTACTTGATGCAGTA---CCTAGAACACCATCAAGGGAAAGAAGTAGCTCTGCATCT---CCTGAGCTGAAAGATGGTTTACCCAGAACCCCTTCAAGGAGAAGTAGGTCTGGGTCTTCTCCAGGACTTAGAGATGGGTCTGGGACTCCCTCAAGACACAGCTTATCTGGGTCCTCTCCTGGAATGAAAGATATACCTAGAACACCATCCAGGGGGAGAAGTGAATGTGATTCTTCTCCAGAACCAAAAGCTTTGCCTCAGACTCCTAGACCAAGAAGTCGTTCACCATCATCCCCAGAGCTCAACAACAAGGGTCTTACCCCCCAGAGAGAAAGAAGTGGGTCAGAATCTTCAGTTGAACAGAAGACTATGGCTAGGACTCCTCTTGGGCAGAGAAGTCGATCGGGATCTTCTCAAGAACTTGATGGGAAACCG---AGTGCATCCCCTCAAGAGAGAAGTGAGTCAGACTCTTCTCCAGATTCTAAAGCTAAGACACGAGTACCGCTTAGAGAAAGGAGTCGCTCTGGATCATCT---ATAGAGGTCGAGAGCAAATCTCGACCTTCTCCTCGGCGCAGTAGATCTGGCTCATCTCCTGAAGTTAAAGATAAGCCAAGAGCAGCACCCAGGGCACAGAGTGGTTCTGATTCCTCTCCTGAACCCAAGGCTCCTGCCCTTCGAGCTCTT---CCCAGACGAAGCAGATCGGGGTCATCAAGTAAAGGCAGAGGCCCTTCTCCTGAAGGAAGCAGCAGTTCAGAGTCCTCTCCAGAACACCCACCCAAATCTAGAACTGCTAGAAGAAGCTCTAGGTCATCACCAGAGCCC---AAGACCAAATCCCGTACTCCACCTCGCCGTCGCAGTTCTCGATCATCTCCTGAGCTGACTAGGAAGGCCAGACTCTCTCGTAGAAGCCGCTCTGCATCATCCTCACCAGAGACCCGTTCTAGAACTCCACCAAGACGCAGAAGAAGTCCTTCAGTGTCTTCTCCAGAGCCAGCTGAAAAGTCCAGATCCTCTCGCCGTCGGCGCTCAGCTTCATCCCCACGTGCTAAGACAACTTCAAGGAGGGGCCGTTCTCCTTCACCAAAGCCTCGCGGGCTCCAGAGGTCCCGTTCCCGCTCAAGGAGGGAGAAAACCAGAACGACTCGACGTCGAGATAGGTCTGGATCTTCTCAGTCAACCTCTCGGAGAAGACAGCGGAGCCGGTCAAGGTCTCGGGTCACTCGGCGGCGGAGGGGAGGTTCTGGTTACCATTCAAGGTCTCCTGCCCGGCAGGAGAGTTCCCGAACTTCTTCCCGACGTCGAAGAGGTCGTTCTCGGACACCCCCAACCAGTCGGAAGCGGTCCCGCTCACGCACCTCACCAGCCCCGTGGAAACGGTCAAGGTCTCGGGCCTCTCCCGCCACTCACAGGCGATCCCGGTCCAGAACACCGCTGGTTAGCCGCCGTAGGTCTAGGTCTCGAACTTCACCAGTCAGTCGGAGACGATCAAGGTCCAGGACATCAGTGACTCGACGAAGATCTCGATCCAGAGCATCCCCAGTGAGTCGAAGGCGATCCAGGTCTAGAACACCACCAGTAACCCGCCGTCGTTCAAGGTCCAGAACACCA---ACACGCCGCCGCTCCCGTTCTAGAACTCCGCCAGTGACCCGAAGAAGGTCTAGATCTAGGACTCCACCAGTAACCAGGAGGCGATCTCGAAGCAGAACTTCT---ATCACTCGCAGAAGATCAAGATCCAGGACATCTCCAGTCACCCGTAGGAGATCTCGATCTCGCACATCTCCGGTAACTCGAAGGAGGTCCCGCTCTCGAACCTCTCCAGTCACACGCCGCCGATCACGGTCCCGAACACCTCCAGCTATTCGGCGCCGCTCCAGGTCTCGGACCCCACTGTTGCCACGCAAACGGTCTCGAAGTCGCTCTCCACTTGCTATCCGCCGCCGTTCTAGATCCCGTACTCCGCGAACAACTCGGGGCAAGCGGTCCTTAACAAGATCTCCTCCTGCCATCCGAAGGCGTTCTGCATCTGGAAGCAGTTCCGATCGCTCACGGTCTGCTAGTCCTCCAGCAACAAGGAATCATTCTGGTTCTCGGACACCTCCAGTAGCACTCAATAGCTCTAGAATGAGCTGCTTCAGTCGTCCTAGCATGTCACCAACACCTCTGGACCGCTGTAGATCACCTGGAATGCTCGAACCCCTTGGCAGTTCTAGAACACCCATGTCTGTCCTGCAGCAAGCTGGTGGCTCCATGATGGATGGTCCAGGTCCCCGAATTCCTGATCACCCAAGAACATCT---GTGCCAGAAAATCATGCACAGTCAAGAATTGCACTTGCCCTGACAGCCATCAGTCTTGGCACTGCGCGGCCACCTCCATCCATGTCCGCTGCTGGCCTTGCTGCAAGAATGTCCCAAGTTCCAGCTCCAGTGCCTCTCATGAGTCTCAGAACGGCCCCAGCTGCCAGCCTTGCCAGCAGGATTCCTGCAGCCTCTGCAGCAGCCATGAACCTGGCCAGTGCCAGGACACCTGCCATACCAACAGCAGTGAACCTGGCTGATTCAAGAACACCAGCTGCT---GCAGCAGCCATGAACTTGGCCAGCCCCAGAACAGCAGTGGCACCCTCTGCTGTGAACCTTGCTGACCCTCGCACCCCTACAGCTCCAGCTGTGAACCTAGCAGGAACCAGAACCCCAGCTGCTCTGGCAGCTTTGAGTCTCACCGGCTCTGGCACACCCCCAACTGCTGCAAACTATCCTTCCAGCTCCAGAACACCCCAGGCTGCAGCGCCTGCAAACCTGGTG---GGTCCTAGATCTACACATGCCACAGCTCCTGTGAATATTGCCAGCTCAAGAACCCCTCCTGCCTTGGCACCTGCAAGCCTCACCAGTGCTAGAATGGCTCCAGCCTTGTCTGGCGCAAACCTTACCAGCCCCAGGGTGCCCCTCTCTGCTTATGAGCGCGTTAGTGGTAGAACCTCACCACCGCTTCTTGACCGAGCCAGATCCAGAACCCCACCAGGAGGGCCAGGTTCCAGAACCCCACCATCTGCCCTGAGCCAGTCTAGAATGACCTCTGAGCGG------GCTCCCTCTCCTGCCTCTAGAATGGTCCAGGCTTCC---TCACAGTGTGTTCTTCCTCCAGCTCAGGATAGACCTAGGTCACCTGTGCCATCTGCTTTTTCTGACCAGTCC---CGAGCTTTGCTTGCCCAG---ACCACTCCTGCAGCAGGGTCTCAGTCCCTTTCC---TCTGGGACAGTGGCCAAGACCACGTCTTCTGCTGATGACCACAATGGCATGCTCTCTGGCCCTGCCCCTGGCATGTCCCATCCT------------------GAGGGTGGGGAACCACCTGTCTCCACGGGGGCCCAGCAGTCTTCTGCATTGGCCGCCCTGCAGCCGGCAAAGGAGCGGCGGAGTTCCTCCTCCTCCTCCTCCTCCAGCTCCTCTTCCTCATCGTCGTCATCATCGTCCTCTTCCTCCTCCTCCTCTTCCGGTTCCAGTTCTAGCGACTCAGAGGGCTCTAGCCTTCCTACTCAA---CCTGAGGTAGCACTGAAGAGGGTACCCAGCCCCACCCCAGCCCCAAAGGAGGCTGTTCGAGAGGGACGTCCTCAGGAGCCTACCCCAGCCAAGCGGAAGAGGCGCTCTAGTAGCTCCAGTTCCAGCTCTTCCTCTTCCTCTTCATCTTCCTCCTCGTCCTCCTCCTCTTCCTCCTCTTCCTCCTCCTCTTCCTCCTCCTCCTCTTCCTCCTCTTCT------------------------ACTTCTTCCTCCCCCTCCCCTGCTAAGCCTGGCCCTCAGGCCTTGCCCAAACCTGCAAGCCCTAAGAAGCCGCCCCCTGGTGAGCGGAGGTCCCGTAGCCCCCGGAAGCCAATAGACTCTCTCCGAGACTCTCGGTCTCTCAGCTACTCGCCTGCGGAGCGCCGCCGCCCC---TCGCCCCAGCCCTCGCCACGGGACCAGCAG---AGC------------AGCAGT---GAGCGGGGTTCCCGCAGAGGCCAGCGTGGGGACAGCCGCTCCCCAGGCCACAAGCGCAGGAAGGAGACACCCAGCCCCCGG---CCTGTGCGGCACCGTTCCTCCAGGTCTCCT---
>ailMel1
ATGTACAACGGGATCGGGCTGCCGACGCCCCGGGGCAGCGGCACCAACGGCTACGTCCAGCGCAACCTGTCCCTGGTGCGGGGCCGCCGGGGTGAGCGGCCTGACTACAAGGGAGAGGAGGAACTGCGGCGCCTGGAGGCTGCCCTGGTGAAGCGGCCTAATCCTGACATCCTGGACCACGAGCGCAAGCGGCGCGTGGAGCTGCGATGCCTCGAGCTGGAGGAGATGATGGAAGAGCAGGGGTACGAGGAACAGCAAATTCAGGAAAAAGTGGCTACCTTTCGACTCATGTTGCTGGAGAAGGATGTGAACCCTGGGGGCAAGGAAGAGACCCCAGGACAGAGGCCAGCGGTAACCGAGACTCACCAGTTGGCAGAACTGAATGAGAAGAAGAACGAGCGACTCCGTGCTGCCTTTGGCATCAGTGATTCCTATGTGGATGGCAGCTCTTTTGATCCTCAGCGTCGTGCTCGAGAAGCTAAACAACCAGCTCCAGAGCCTCCCAAACCTTACAGCCTTGTCCGGGAGTCCAGCAGTTCTCGCTCACCAACTCCAAAGCAAAAGAAGAAAAAAAAGAAGAAAGATAGAGGACGCAGGTCAGAGAGCAGTTCTCCTCGACGAGAGAGGAAGAAGAGCTCTAAGAAGAAGAAGCACAGGTCAGAGTCTGAATCCAAAAAACGGAAGCATAGGTCTCCCACTCCAAAGAGCAAACGTAAATCTAAGGACAAGAAGCGGAAGCGGTCTCGAAGTACAACACCAGCCCCCAAGAGCCGCCGGGCCCACCGTTCAACATCTGCTGACTCTGCTTCCTCTTCTGATACTTCCCGCAGTCGGTCTCGAAGTGCAGCAGCAAAAACCCATACAACTGCCTTGACTGGGCGAAGTCCTTCCCCTGTTTCAGGGCGTCGAGGGGAGGGAGATGCACCTTCTAAGGAACCAGGTACCACC---AACACAGGGCAGCCTAGCAGCCCAGAGCCCTCTACAAAGCAGCCTAGCAGTCCTCATGAAGACAAAGATAAAGAC---AAGGAGAAATCTGCAGTTCGACCTAGCCCCTCTCCGGAAAGGAGCAGCACAGGCCCAGAACCACCTGCTCCCACTCCGCTCCTTGCTGAGCAACATGGCGGCTCCCCACAATCCCTTGCAACAACCACCTTAAGTCAGGAGCCAGTGAACCCCCCATCTGAGGCTTCCCCACCCCGGGGCTGTTCACTACCTAAGTCTCCTGAGAAACCGCCCCAGTCTTCTTCA---GAGAGCTGCCCACCATCCCCTCAACCTACCAAAGTTTCTCGACATGCCAGCTCTTCCCCCGAAAGTCCTAAACCTGCACCAGCTCCTGGGTCCCGCCGAGAGATTTCTTCTTCTCCCGCATCTAAGAGTCGCTCACATGGCCGGGCAAAGCGGGATAAGTCACATTCTCATTCCCCTTCTCGAAGAGTGGGGAGGTCCCGTAGCCCTACCACTACTAAGAGGGGA---CGATCTCGGTCTCGAACCCCTACCAAGAGAGGTCATTCACGGTCCCGGTCCCCTCAGTGGCGTAGGTCCCGGTCTGCGCAGAGGTGGGGACGATCCAGAAGCCCCCAGCGACGTGGCCGCTCTAGGTCTCCTCAGCGACCAGGCTGGTCTAGAAGCAGAAATACCCAGAGAAGAGGCAGGTCTAGATCAGCAAGGCGAGGCAGGTCACACTCT---AGATCCCCAGCCACTAGGGGCAGATCTCGTTCTAGAACGCCAGCCCGTCGGGCCAGGTCTCGCTCTAGAACACCTGCCAGGCGGAGATCACGATCCAGAACACCCGCCAGACGTAGGTCTCGCTCTAGAACACCAGCCCGGCGGGGCAGGTCTCGCTCTAGAACACCTGCTAGGCGCAGATCTAGGACCCGATCACCAGTACGACGGAGGTCTCGTAGCAGGTCACCAGCCAGGAGAAGTGGCAGGTCACGCTCTAGAACCCCAGCCAGACGT---GGTCGGTCACGCTCTCGAACCCCAGCCAGAAGA---GGGAGATCTCGGTCTAGGACACCCACAAGACGA------CGATCTCGGTCTAGGACACCCGCAAGACGAGGACGATCTCGGTCTAGGACACCTGCAAGACGA---AGATCTCGTAGTAGAAGTGTAGTTAGACGGGGAAGATCTCACTCAAGAACACCACAAAGAAGAGGCAGGTCTGGTTCGTCATCAGAGCGGAAGAACAAATCCAGAACGTCACAGAGAAGGAGCAGGTCCAACTCAAGCCCAGAAATGAAAAAATCTCGCATTTCTTCAAGGCGGAGCAGGTCTCTCTCTTCACCACGGTCCAAAGCAAAATCTCGCTTGTCTTTGAGGCGGAGCCTTTCAGGGTCCTCTCCATGTCCTAAACAGAAGTCTCGGACACCACCAAGGCGCAGTCGCTCTGGATCGTCCCAACCAAAAGCTAAATCGAGAACACCACCA---AGGCGAAGTAGATCTGGTTCTTCTCCTCCT---AATCAGAAATCTAAAACACCATCAAGACAGAGTTGTTCCAGTTCATCTCCTCAACCTAAAGTCAAGTCTGGAACGCCACCGAGGCAA---GGGTCTGTAACAAGTCCCCAGGCAAATGAACAATCTGCAACACCACAGATACAGAGCCGTTCAGAATCATCACCTGACCCTGAGGTGAAATCTACAACCCCTTCAAGACATAGCTGTTCTGGGTCTTCTCCT---CCTAGAGTGAAATCTAGCACACCTCCGAGACGGAGCCGATCTGGGTCATCATCTCCACAACCCAAAGTGAAGGCA---------GTAACG---------TCACCAATCCAA---AGCCATTCCGGCTCCTCTTCTCCAAGTCCTAGCAGGGTGACATCTAAAACACCTCCAAGGCAAAGCAGATCAGAGTCTCCTTGCTCCAAGGTGGAATCTAGATTGTTGCAAAGACACAGCCGTTCTAGGTCCTCCTCACCAGATACCAAAGTGAAACCTGGAACACCACCAAGACAAAGTCACTCAGGGTCTACTTCGCCATGCCCTAAAGTAAAGCCCCAAACTCCATCGGGGTACAGTCTTTGTGGAGCGAAGTCACCATGTTCCCAAGAGAAGTCTAAAGACTCACCAGCACAAAGT---TCTGGATCCTTCTCTGTCTGTCCAGGAGTAAAG---TCTAGCACACCACCAGGAGAGCTATATTTTGCTGCCTCCTCTTTGCAACAGAAAGGACAATCTCAAACTTCACCAGACCCTAGGTCTGATACTTCAAGTCCAGAAATGAAACAGAGTCACTCTGAGTCTCCATCTCTGCAGAGCAAATCTCAGACACCTCTTAAGGGTGGCCGGTCCAGGTCCTCATCTCCAATCACTGAGCTGGCACCCAAATCTCCAGCAAGACAAGAAAGAAGCGAATTATCA---AGCCCTAAGCTAAAATCTGGAATGTCTCCTGAGCAGAGCAAGTCTCAGTCTGACTCTTCCCCATATGCTGCAGTGGACTCTAAGTCTCTTCTGGGGCATAGT---AGATTGGAGCCT---TCT---GAATTGAAAGAGAAGACA---GTCTTACTCCTTCAGGAGGAT------ATTACT------GCATCATCTCCTAGACCAAGGGACAAATTGAGTCCTCTTCCAGTGCAGGAGAAGCCTGATTCCTCACCAGTACTCAGAGAGATGCCTAAAACCCCG---TCAAGGGAAAGAGGCGGTGGTGTTGGATCATCTCCAGACACAAAAGACCAA---AGTGCGTTAGCTAAGCCAAGCCAAGATGAGGAGTTAATGGAGGTGGTAGAGAAATCTGAGGAATCCTCAAACCAGGTTCTCTCCCATTTGTCTCCGGAACTTAAAGAAGTGGCGGGAAGTAACTTTGAATCATCTCCTGAAATAGAAGAAAGACCCACTGTGTCTTTGACTCTTGACCAAAGCCAG---TCACAGACTTCTTTGGAAGTA---GAAGTC---CCTGCAGTAGCTTCAGCTTGGAGTGGGCCACATTTTTCTCCAGAACATAAGGAACTGTCTAATTCTCCCCCAAGGGAGAATAGTTTTGGGTCACCTTTAGAATTTAGAAACTCAGGC---CCTGTTGCA---GAAATGAATACTGGATTTTCTCCTGAAGTTAAAGAAGATTTGAATGGATCTTTTCCTAATCAGCTGGAGACAGATCCATTTGTAGATCTGAAAGAACAATCAACAAGGTCCTCTAGGCACAGCAGTTCTGAGTTATCCCCAGATGCAGTGGAAAAAGCTGGAATGTCTTCAAATCAGAGTGTTTCTTCGCCAGTACTTGATGCAGTA---CCCAGAACACCATCAAGGGAAAGAAGTAGCTCTGCATCT---CCTGAACTGAAAGATGGTTTACCCAGAACCCCTTCGAGGAGGAGCAGGTCTGGGTCTTCTCCAGGACTTAGAGATGGGTCTGGGACTCCTTCAAGACACAGCCTATCTGGGTCCTCTCCTGGAATGAAAGATATACCTAGAACACCGTCCAGGGGGAGAAGCGAATGTGATTCTTCTCCAGAACCAAAAGCTTTGCCTCAGACTCCTAGGCCAAGAAGTCGTTCACCATCCTCCCCAGAGCTCAACAACAAGTGTCTTACCCCCCAGAGAGAAAGAAGTGGGTCAGAATCCTCAGTTGAACAGAAGACTGTGGCTAGGACTCCTCTTGGTCAGAGGAGTCGATCTGGATCTTCTCAAGAACTTGATGGGAAGCCA---AGTGGATCCCCTCAAGAAAGAAGTGAATCAGACTCTTCTCCAGATTCTAAAGCTAAGACACGAGTACCACTTAGAGAAAGGAGTCGCTCTGGATCATCT---CCAGAGATCGAGAGCAAATCCCGACCTTCTCCTCGGCGCAGTAGATCTGGCTCATCTCCTGAAGTTAAAGATAAACCAAGAGCAGCACCTAGGGCACAGAGTGGTTCTGATTCCTCCCCTGAACCCGAGGCCCCTGCCCTTCGGGCTCTT---CCCAGACGAAGCAGGTCAGGTTCATCAAGTAAAGGCAGAGGTCCTTCTCCTGAAGGAAGCAGCAGTTCAGAGTCGTCTCCAGAACACCCACCCAAATCCAGAACTGCTAGAAGAAGCTCTAGGTCGTCACCAGAGCCT---AAGACCAAGTCCCGTACTCCACCTCGCCGTCGCAGCTCACGATCATCTCCTGAGCTGACTAGGAAGGCCAGACTCTCTCGTAGAAGCCGCTCTGCATCATCCTCACCAGAGACCCGTTCTAGAACTCCTCCGAGACGCCGAAGAAGTCCTTCAGTGTCTTCCCCGGAGCCAGCTGAAAAGTCAAGATCCTCACGCCGCCGGCGCTCAGCTTCATCCCCACGTGCTAAAACAACTTCAAGGAGAGGCCGTTCTCCTTCACCAAAGGCTCGTGGGCTCCAGAGGTCCCGTTCCCGCTCAAGGAGGGAGAAAACCAGAACAACTCGACGTCGAGATAGGTCTGGATCTTCTCAGTCAACCTCTCGGAGAAGACAGCGGAGCCGGTCAAGGTCTCGGGTCACTCGTCGGCGGAGGGGAGGCTCTGGTTACCACTCAAGGTCTCCTGCCCGGCAGGAGAGTTCCCGAACTTCTTCGCGACGCCGAAGAGGCCGTTCTCGGACACCCCCGACCAGTCGGAAGCGGTCCCGCTCACGCACCTCACCAGCTCCGTGGAAACGTTCAAGGTCTCGGGCCTCTCCAGCTACTCATCGGCGATCCCGGTCCAGAACACCTCTGGTCAGCCGCCGTAGGTCCAGATCTCGAACCTCACCAGTCAGTCGGAGACGATCAAGGTCCAGGACATCAGTGACTCGACGAAGATCTCGATCCAGGGCATCCCCAGTGAGTCGAAGGCGATCCAGGTCTAGAACACCACCAGTAACCCGCCGTCGTTCAAGGTCCAGAACACCG---ACACGTCGGCGCTCCCGTTCTAGAACTCCTCCAGTGACCCGAAGAAGGTCTAGATCTAGGACTCCACCAGTAACCAGAAGGCGATCTCGAAGCAGAACTTCCCCTATCACTCGCAGAAGGTCGAGATCCAGAACGTCCCCAGTCACTCGCAGGAGATCTAGATCTCGCACGTCTCCGGTAAATCGAAGGAGGTCCCGCTCTCGAACCTCTCCAGTGACACGCCGCCGATCTCGGTCCCGATCACCTCCAGCTATTCGGCGCCGCTCTAGGTCTCGGACCCCACTGTTGCCACGCAAACGTTCTCGAAGTCGCTCTCCACTTGCTATCCGCCGCCGTTCTAGATCCCGTACTCCGCGAACAACTCGGGGCAAACGGTCCTTAACAAGATCTCCTCCTGCCATCCGAAGGCGTTCTGCATCTGGAAGTAGTTCTGATCGTTCACGTTCTGCTAGTCCTCCGGCAACAAGGAATCATTCTGGTTCTCGGACACCTCCAGTAGCGCTCAATAGCTCCAGAATGAGCTGCTTCAGTCGTCCTAGTATGTCACCAACACCTCTGGACCGCTGTCGATCACCTGGAATGCTTGAACCCCTTGGCAGCTCTAGAACACCGATGTCTGTCCTGCAGCAAGCTGGTGGCTCCATGATGGATGGTCCAGGTCCCCGAATTCCAGATCATCCAAGAACATCT---GTGCCAGAAAATCACGCACAGTCTAGAATTGCACTTGCCCTGACAGCCATCAGTCTTGGCACTGCTCGGCCGCCTCCATCCATGTCTGCTGCTGGCCTTGCTGCAAGAATGTCCCAGGTTCCAGCTCCAGTGCCTCTCATGAGTCTCAGAACGGCCCCAGCTGCTAGCCTGGCCAGTAGGATTCCTGCAGCCTCTGCAGCAGCCATGAACCTGGCCAGCGCCAGGACACCTGCCATACCAACAGCAGTGAACTTGGCTGACTCGAGAACACCAGCTGCA---GCAGCAGCCATGAACTTGGCCAGCCCCAGAACAGCAGTGGCACCTTCTGCTGTGAACCTTGCTGACCCTCGCACCCCTACAGCCCCAGCTGTGAACCTAGCAGGAGCCAGAACCCCAGCTGCTTTGGCAGCTTTGAGTCTAACCGGCTCTGGCACACCCCCAACTGCTGCAAACTATCCCTCCAGCTCCAGAACACCCCAGGCTGCAGCCCCTGCAAACCTGGTG---GGTCCTAGATCTGCACATGCCACAGCTCCTGTGAATATTGCCAGCTCAAGAACCCCTCCTGCCTTGGCACCTGCAAGCCTCACCAGTGCTAGAATGGCTCCAGCCTTGTCTGGTGCAAACCTTACCAGCCCCAGGGTGCCCCTCTCTGCCTATGAGCGTGTTAGTGGCAGAACCTCACCACCGCTTCTTGACAGAGCCAGATCCAGAACCCCACCAGGAGGTCCAGGTTCCAGAACCCCACCATCTGCTCTGAGCCAGTCTAGAATGACCTCTGAGCGG------GCTCCCTCTCCTGCCTCTAGAATGGTCCAGGCTCCC---TCACAGTGTGTTCTCCCTCCAGCTCAGGATAGACCTAGGTCCCCTGTGCCATCTGCTTTTTCTGACCAGTCC---CGAGCTTTGCTTGCCCAG---ACCACCCCTGTAGCAGGGTCTCAGTCCCTTTCC---TCTGGGACAGTGGCCAGGACCACGTCCTCGGCTGGTGACCACAATGGCATGCTCTCTGGCCCTGTCCCTGGAACGTCCCATCCT------------------GAGGGTGGGGAACCACCTGCCTCCACGGGGGCCCAGCAGCCTTCTGCATTGGCCGCCCTGCAGCCAGCAAAGGAGCGGCGGAGTTCCTCCTCCAGCTCCTCCTCCAGCTCCTCCTCGTCGTCGTCGTCGTCATCGTCCTCTTCCTCGTCCTCCTCTTCTGGTTCCAGTTCTAGCGACTCAGAGGGCTCTAGCCTTCCTACTCAG---CCTGAGGCAGCACTGAAGAGGGTGCCCAGCCCCGCCCCAGCCCCAAAGGAGGCTGTTCGAGAGGGACGTCCTCAGGAGCCGGCCCCAGCCAAGAGGAAGAGGCGCTCTAGTAGCTCCAGTTCCAGCTCCTCCTCCTCGTCCTCCTCCTCCTCCTCC------------------------------------------------------------------------------------ACTTCCTCCTCCCCCTCCCCTGCTAAGGCTGGCCCTCAGGCCTTGCCCAAACCTGCAAGCCCCAAGAAGCCGCCCCCTGGAGAGCGGAGGTCCCGTAGCCCCCGGAAGCCAATAGACTCCCTTCGAGACTCTCGGTCTCTCAGCTACTCGCCTGCGGAGCGCCGCCGCCCC---TCACCCCAGCCCTCACCACGGGACCAGCAG---AGC------------AGCAGC---GAGCGGGGTTCCCGCAGAGGCCAGCGTGGGGACAGCCGCTCCCCGGGCCACAAGCGCAAGAGGGAGACACCTAGCCCCCGC---CCTGTGCGGCACCGCTCCTCCAGGTCTCCT---
>lepWed1
ATGTACAACGGGATCGGGCTGCCGACGCCCCGGGGCAGCGGCACCAACGGCTACGTCCAGCGCAACCTGTCCCTGGTGCGGGGCCGCCGGGGTGAGCGGCCTGACTACAAGGGAGAGGAGGAACTGCGGCGCCTGGAGGCTGCCCTGGTGAAGCGGCCTAATCCTGACATCCTGGACCACGAGCGCAAGCGGCGCGTGGAGCTGCGATGCCTCGAGCTGGAGGAGATGATGGAAGAGCAGGGGTACGAGGAACAGCAAATTCAGGAAAAGGTGGCTACCTTTCGACTCATGTTGCTGGAGAAGGATGTGAACCCTGGGGGCAAGGAAGAGACCCCAGGACAGAGGCCAGCGGTAACTGAGACTCACCAGTTGGCAGAACTGAATGAGAAGAAAAATGAGCGACTCCGTGCTGCCTTTGGCATCAGTGATTCCTATGTGGATGGCAGCTCTTTTGATCCTCAGCGTCGTGCTCGAGAAGCTAAACAACCAGCTCCAGAGCCTCCCAAACCTTACAGTCTTGTCCGGGAGTCCAGCAGTTCTCGCTCACCCACCCCAAAGCAAAAAAAGAAAAAAAAGAAGAAAGATAGAGGACGCAGGTCAGAGAGCAGCTCTCCTCGACGAGAGAGGAAGAAGAGCTCTAAGAAGAAGAAGCACAGGTCAGAGTCTGAATCCAAAAAACGGAAGCATAGGTCTCCCACTCCAAAGAGCAAACGTAAATCTAAGGACAAGAAGCGGAAGCGGTCTCGAAGTACAACACCAGCCCCCAAGAGCCGTCGGGCCCACCGTTCAACATCTGCTGACTCTGCTTCCTCTTCTGATACTTCCCGCAGTCGGTCTCGAAGTGCAGCAGCAAAAACGCATACAACTGCCTTGACTGGGCGAAGTCCTTCCCCTGTTTCAGGGCGTCGAGGGGAGGGAGATGCACCTTCTAAGGAACCAGGTACCACC---AACATAGGGCAGCCTAGCAGCCCAGAGCCCTCTACAAAGCAGCCTAGCAGTCCTCATGAAGACAAAGATAAAGAC---AAGGAGAGATCTGCAGTTCGACCTAGCCCCTCTCCGGAAAGGAGCAGCACAGGCCCAGAACCACCTGCTCCCACTCCGCTCCTTGCTGAGCAACATGGCGGCTCCCCACAACCCCTTGCAACAATCACATTAAGTCAGGAGCCAGTGAACCCCCCATCTGAGGCTTCCCCACCCCGGGGCCGTTCACTAACTAAGTCTCCTGAGAAACCGCCCCAGTCTTCTTCA---GAGAGCTGCCCACCATCCCCTCAACCTACCAAAGTTTCTCGACATGCCAGCTCTTCCCCTGAAAGTCCTAAACCTGCACCAGCTCCTGGGTCCCGCCGAGAAATTTCTTCTTCTCCCACATCCAAGAGTCGCTCACATGGCCGGGCAAAGCGGGATAAGTCACATTCTCATACCCCTTCTCGAAGAGTGGGGAGGTCCCGTAGCCCTACCACTACTAAGAGGGGA---CGATCTCGGTCTCGAACCCCTACCAAGAGAGGTCATTCTCGGTCCCGGTCCCCTCAGTGGCGTAGGTCCCGGTCTGCACAGAGGTGGGGACGATCCAGAAGCCCCCAGCGACGTGGCCGCTCTAGGTCTCCTCAGCGACCAGGCTGGTCTAGAAGCAGAAATACCCAGAGAAGAGGCAGGTCTAGATCAGCAAGGCGAGGCAGGTCACACTCT---AGATCCCCAGCCACTAGGGGCAGATCTCGGTCTAGGACGCCAGCCCGTCGGGCCAGGTCTCGCTCTAGAACACCTGCCAGGCGCAGATCACGATCCAGAACACCCACCAGACGTAGGTCTCGCTCTAGAACACCAGCCCGGCGGGGCAGGTCTCGCTCTAGAACACCTGCTAGGCGCAGATCTAGGACCCGATCACCAGTACGACGGAGGTCTCGTAGCAGATCACCAGCCAGGAGAAGTGGCAGGTCACGCTCTAGAACCCCAGCCAGACGT---GGTCGGTCACGCTCTAGAACCCCAGCCAGAAGA---GGGAGATCTCGGTCTAGAACACCTGCAAGACGA---GGACGGTCTCGGTCTAGGACACCGACAAGACGAGGACGGTCTCGGTCTAGGACACCTGCAAGACGA---AGATCTCGTAGTAGAAGTGTGATTAGACGGGGAAGATCTCACTCTAGAACGCCACAAAGAAGAGGCAGGTCTGGTTCATCATCAGAGCGGAAGAATAAATCCAGAGCGTCACAGAGAAGGAGCAGGTCCAACTCAAGCCCAGAAATGAAAAAATCTCGCATTTCTTCAAGGCGGAGCAGGTCTCTCTCTTCACCACGGTCCAAAGCAAAATCTCGCTTGTCTCTGCGGCGAAGCCTTTCAGGGTCATCTCCGTGTCCTAAACAAAAGTCTCGGACACCACCAAGGCGCAGTCGCTCTGGATCATCCCAACCAAAAGCTAAATCTAGAACACCACCA---AGGCGAAGTCGGTCTGGTTCTTCTCCTCCTTCTAATCAGAAATCTAAAACACCATCAAGACAGAGTTGTTCCAGTTCATCTCCTCAACCTAAAACGAAGTCTGGAACGCCACCAAGGCAA---GGGTCTGTAACAAGTCCCCAGGCAAATGAACAATCTGCCACGCCACAAATGCAGAGCTGTTCAGAATCA---CCTGACCCTGAGATGAAATCTACAACCCCTTCGAGACATAGCTGCTCTGGGTCCTCTCCT---CCTAGAGTGAAATCAAGCACATCTCCAAGACGGAGCCGATCTGAGTCGTCGTCTCCACAACCCAAAGTGAAGGCA---------GTAACG---------TCACCAATCCAG---AGCTGTTCTGGCTCCTCTTCTCCAAGTCCTAGCAGGGTGACATCCAAAACATCTCCAAGGGAAAGCAGATCAGAGTCTCCTTGCTCCAAGGTGGAATCTAGACTGTTGCAAAGACGAAGCCATTCTAGGTCCTCCTCACCAGATACCAAAGTGAAACCTGGAATGCCACCAAGACAAAGTCACTCAGGATCTACTTCTCCATGCCCTAAAGTAAAGCCCCAAACTCTATCGGGACACGATCTTTGTGGATCGAAGTCACCATGTTCCCAAGAGAAGTCTAGAGACTCATCAGCACAAAGT---TCTGGGTTCTTCTCTCTCTGTCCAGGAGTAAAG---TCTAGCACACCACCAGGAGAGCTGTGTTTTGCCACCTCCTCTTTGCAACAGAAAGGACAATCTCAAACTTCACCAGACCCTAGATCTGATGCTTCAAGTCCAGAAATGAAACAGAGTCACTCTGAGTCTCCATCTCTGCAGAGCACATCTCAGACACCTCTTAAGGGTGGCTGGTCCAGGTCCTCATCTCCAATCACTGAGCTGGCACCCAAATCTCCAGCAAGACAAGAAAGAAGCGAATTATCC---AGTCCTAGGCTAAAATCTCTAATGTCTCCTGAGCAGAGCAAGTCTCAGTCTGACTCTACCCTGTATCCTGCAATGGACTCTAAATCTTTTCTGGGGCAGAGT---AGATTGGAGCCT---TCT---GAATCGAAAGAGAAAACA---GGCTTATTCCTTCAGGAGGAT------ATTACT------GTGTCATCTCCTAGACCAAGAGACAAATCAAGTCCTCTTCCAGTGCAGGATAAGCCTGATTCCCCACCAGTACTCAGAGAGACTCCTAAAACCCCA---TCAAGGGAAAGAGGTGGTGGTGGTGGATCATCTCCAGATACAAAAGACCAA---AGTGTGTTAGCTAAGCCAAGCCAAGATGAAGAATTAATGGAGGTGGTAGAGAAATCTGAAGAACCCTCAAACCAGGTCCCCTCCCATTTGTCTCCAGAACTTAAAGAAGTGGCTGGAAGTAACTTTGAATCATCTCCTGAAATAGAAGAAAGACCCACTGTGTCTCTAACTGTTGACCAAAGCCAG---TCACAGACTTCTTTGGAAGTA---GAAGTC---CCTGCAGTGGCCTCAACTTGGAGTGGGTCACATTTTTCTCCAGAACATAAAGAACTGTCTAATTCTCCCCCGAGGGAGAATAGTTTTGGGTTACCTTTAGAATTTAGAAACTCAGGT---CCTGTTGCA---GAAATGAATACTGGATTTTCTCCTGAAGTTAAAGAAGATCTGAATGGATCTTTTCCTAATCAGCTGGAGACAGATCCATTTGTAGATCTGAAGGAACAATCAACAAGGTCCTCTAGACGCAGTAGTTCTGAGTTATCCCCAGATGCAGTGGGAAAAGCAGGAATGTCTTCATATCAGAGTATTTCTTCACCGGTACTTGATGCAGTA---CCCAGAACACCATCAAGGGAAAGAAGTAGCTCTGCATCT---CCTGAACTGAAAGATGGCTTACCCAGAACCCCTTCGAGGAGAAGCAGGTCTGGGTCTTCTCCAGGACTTAGAGATGGGTCTGGGACTCCCTCAAGACACAGCTTATCTGGGTCCTCTCCTGGAATGAAAGATATACCTAGAACACCATCCAGGGGGAGAAGCGAATGTGATTCTTCTCCAGAACCAAAAGCTTTGCCTCAGACTCCTAGGCCAAGAAGTCGTTCACCATCATCCCCAGAGCTCAACAACAAGTGTCTTACCCCCCAGAGAGAGAGAAGTGGGTCAGAATCATCAGTTGAACATAAGGCTGTGGCTAGGACTCCTCTTGGTCAGAGAAGTCGATCTGGATCTTCCCAAGAACTTGATGGGAAACCA---GGTGCATCCCCTCAAGAAAGAAGTGAATCAGACTCTTCTCCAGATTCTAAAGCTAAGACACGAGTACCGCTTAGAGAAAGGAGTCGCTCTGGCTCATCT---CCAGAGGTCGAGAGCAAATCCCGACCTTCTCCTCGGCGCAGTAGATCTGGCTCATCTCCTGAAGTTAAAGATAAGCCAAGAGCAGCACCCAGGGCACAGAGTGGTTCTGATTCCTCTCCTGAACCCAAGGCTCCTGCCCTTCGTGCTCTT---CCCAGACGAAGCAGGTCAGGTTCATCAAGCAAAGGCAGAGGCCCTTCTCCTGAAGGAAGCAGCAGTTCAGAGTCGTCTCCAGAACACCCACCCAAATCCAGAACTGCTAGAAGAAGCTCTAGGTCCTCACCAGAGCCC---AAGACCAAGTCCCGTACTCCACCTCGCCGTCGCAGCTCTCGATCCTCTCCTGAGCTGACTAGGAAGGCCAGACTCTCTCGAAGAAGCCGCTCTGCATCATCCTCACCGGAAACCCGTTCTAGGACTCCCCCAAGACGCCGAAGAAGTCCTTCAGTCTCTTCCCCAGAGCCAGCTGAAAAGTCAAGATCCTCACGCCGCCGGCGCTCAGCTTCATCCCCACGTGCTAAGACAACTTCAAGGAGAGGCCGTTCTCCGTCACCAAAGCCCCGTGGGCTCCAGAGGTCCCGTTCCCGCTCAAGGAGGGAGAAAACCAGAACAACTAGACGTCGAGATAGGTCTGGATCTTCTCAGTCAACCTCTCGGAGAAGACAGCGGAGCCGGTCAAGGTCTCGGGTCACTCGTCGGCGGAGAGGAGGCTCTGGTTACCACTCAAGGTCTCCCGCCCGGCAGGAGAGTTCCCGAACTTCTTCCCGACGCCGAAGAGGCCGTTCGCGGACACCCCCGACCAGTCGGAAGCGGTCCCGCTCACGTACCTCACCAGCCCCATGGAAACGTTCAAGGTCTAGGGCCTCTCCCGCCACTCACCGGCGATCCCGGTCCAGAACACCTCTGGTCAGCCGCCGTAGGTCCAGGTCTAGAACCTCACCAGTCAGTCGGAGACGATCAAGGTCCAGGACATCAGTGACTCGACGAAGATCTCGATCCAGAGCATCTCCAGTGAGTCGAAGGCGATCCAGGTCTAGAACACCACCAGTAACCCGCCGTCGTTCAAGGTCCAGAACACCG---ACACGCCGGCGCTCCCGTTCTAGAACTCCACCAGTGACCCGAAGAAGGTCTAGATCTAGGACTCCACCAGTAACCAGGAGGCGATCTCGAAGCAGAACTTCCCCTATCACTCGCAGAAGGTCGAGATCCAGAACATCCCCAGTCGCCCGTAGAAGATCTAGATCTCGCACATCTCCAGTAACTCGAAGGAGGTCCCGCTCTCGAACCTCTCCAGTGACACGCCGCCGATCTCGGTCCCGAACACCTCCAGCTATTCGGCGCCGCTCTAGGTCTCGGACCCCACTGTTGCCACGCAAACGTTCTCGAAGTCGCTCTCCACTTGCTATCCGCCGCCGTTCTAGATCCCGTACTCCGCGAACAACTCGGGGCAAACGGTCCTTAACAAGATCTCCTCCTGCCATCCGAAGGCGTTCTGCATCTGGAAGTAGTTCTGATCGTTCACGTTCTGCTAGTCCTCCAGCAACAAGGAATCATTCTGGTTCTCGGACACCTCCAGTAGCGCTCAATAGTTCCAGAATGAGCTGCTTCAGTCGTCCTAGCATGTCACCAACACCTCTGGACCGCTGTCGATCACCTGGAATGCTTGAACCTCTTGGCAGCTCTAGAACACCCATGTCTGTCCTGCAGCAAGCTGGTGGCTCCATGATGGATGGTCCAGGTCCCCGAATTCCTGATCACCCAAGAACATCT---GTGCCAGAAAATCATGCACAGTCTAGAATTGCACTTGCCCTGACAGCCATCAGTCTTGGCACTGCTCGGCCGCCTCCATCCATGTCTGCTGCTGGCCTTGCTGCAAGAATGTCCCAGGTTCCAGCTCCAGTGCCTCTCATGAGTCTCAGAACAGCCCCAGCTGCAAGCCTTGCCAGTAGGATTCCTGCAGCCTCTGCAGCAGCCATGAACCTGGCCAGTGCCAGGACACCTGCCATACCAACAGCAGTGAACCTGGCTGACTCGAGAACACCAGCTGCA---GCAGCAGCCATGAACTTGGCCAGCCCCAGAACAGCAGTGGCACCTTCTGCTGTGAACCTTGCTGACCCTCGCACCCCTACAGCCCCAGCTGTGAACCTAGCAGGAGCCAGAACCCCAGCTGCTTTGGCAGCTTTGAGTCTCACCGGCTCTGGCACACCCCCAACTGCTGCAAACTATCCCTCCAGCTCCAGAACACCCCAGGCTGCAGCCCCTGCAAACCTGGTG---GGTCCTAGATCTGCACATGCCACAGCTCCTGTGAATATTGCCAGTTCAAGAACCCCTCCTGCCTTGGCACCTGCAAGCCTCACCAGTGCTAGAATGGCTCCAGCCTTGTCTGGTGCAAACCTTACCAGCCCCAGGGTGCCCCTCTCTGCCTACGAGCGCGTTAGTGGCAGAACCTCACCACCGCTTCTTGACAGAGCCAGATCAAGAACCCCGCCGGGAGGCCCAGGCTCCAGAACCCCACCATCTGCCCTGAGCCAGTCTAGAATGACCTCTGAGCGG------GCTCCCTCTCCTGCCTCTAGAATGGTCCAGGCTCCC---TCACAGTGTGTTCTTCCTCCAGCTCAGGATAGACCTAGGTCCCCTGTGCCATCTGCTTTTTCTGACCAGTCC---CGAGCTTTGCTTTCCCAG---ACCACCCCTGTAGCAGGGTCTCAGTCCCTTTCC---TCTGGGACAGTGGCCAAGACCACGTCCTCTGCTGGTGACCACAATGGCATGCTCTCTGGCCCTGTCCCTGGGATGTCCCATCCT------------------GAGGGTGGGGAACCACCTGCCTCCACGGGGGCCCAGCAGCCTTCCCCGTTGGCCGCCCTGCAGCCAGCAAAGGAGCGGCGGAGTTCCTCCTCCTCATCCTCCTCCAGCTCCTCCTCTTCGTCATCATCATCATCATCTTCCTCCTCCTCCTCCTCTTCTGGTTCCAGTTCTAGCGACTCAGAGGGCTCTAGCCTTCCTACCCAA---CCTGAGGTAGCACTGAAGAGGGTACCCAGCCCCGCCCCAGCCTCAAAGGAGGCTGTTCGAGAGGGACGTCCTCAGGAGCCGACCCCAGCCAAGCGGAAGAGGCGCTCTAGTAGTTCCAGTTCCAGCTCCTCCTCCTCTTCCTCCTCTTCCTCCTCCTCTTCTTCCTCTTCCTCCTCCTCTTCCTCCTCATCCTCCTCCTCTTCTTCCTCCTCTTCG------------------------ACTTCTTCCTCCCCCTCCCCTGCTAAGCCTGGCCCTCAGGCCTTGCCCAAACCTGCAAGCCCCAAGAAGCCACCCCCTGGCGAGCGGAGGTCCCGTAGCCCCCGGAAGCCAATAGACTCCCTCCGAGACTCTCGGTCCCTCAGCTACTCGCCTGCGGAGCGCCGCCGCCCC---TCGCCCCAGCCCTCGCCACGGGACCAGCAG---AGC------------AGCAGT---GAGCGGGGTTCCCGCAGAGGCCAGCGTGGGGACAGTCGCTCCCCAGGCCACAAGCGCAGGAGGGAGACGCCTAGCCCCCGC---CCTGTGCGGCACCGCTCCTCCAGGTCTCCT---
>HLrouAeg4
ATGTACAACGGGATCGGGCTGCCAACGCCCCGGGGCAGCGGCACCAACGGCTACGTCCAGCGCAACCTGTCCCTGGTGCGGGGCCGCCGGGGTGAGCGGCCTGACTACAAGGGAGAGGAGGAACTGCGGCGCCTGGAGGCTGCCCTGGTGAAGCGTCCTAATCCTGACATCCTGGACCACGAGCGCAAGCGGCGCGTGGAGCTGCGATGCCTCGAGCTGGAGGAGATGATGGAAGAGCAGGGGTACGAGGAACAGCAAATTCAAGAAAAAGTGGCGACCTTTCGACTCATGTTGCTGGAGAAGGATGTGAACCCTGGGGGCAAGGAGGAGACCCCAGGGCAGAGGCCAATGGTAACTGAAACTCATCAGTTGGCAGAATTGAATGAGAAGAAGAATGAGCGACTCCGTGCTGCTTTTGGCATCAGTGATTCCTATGTGGATGGCAGCTCTTTTGATCCTCAGCGTCGTACTCGAGAAGCCAAACAACCAGCTCCCGAGCCTCCCAAACCTTACAGCCTTGTTCGGGAGTCTAGCAGTTCTCGCTCACCAACCCCAAAGCAAAAGAAAAAGAAAAAGAAGAAAGATAGAGGACGGAGGTCAGAGAGCAGCTCTCCTCGACGAGAGAGGAAGAAGAGTTCTAAGAAGAAGAAGCACAGGTCAGAATCTGAATCCAAGAAACGGAAGCATAGGTCTCCCACTCCAAAGAGCAAACGTAAATCTAAGGACAAGAAGCGGAAGCGGTCTCGAAGTACAACACCAGCTCCCAAGAGCCGCCGGGCCCACCGTTCAACTTCTGCTGATTCTGCTTCCTCTTCTGATACTTCCCGCAGTCGGTCTCGAAGTGCTGCAACAAAAACCCATGTAACTACCTTGACTGGGCAGAGTTCTTCCCCTGCTTCAGGGCTTAGAGGGGATGGAGATGCACCTTCCAGGGAAGCAGGTACCACC---AACACAGGGCAGCCTAGCAGTCCAGAGCCCTCTACAAAGCAACCTAGTAGCCCTTATGAAGACAAAGACAAAGAC---AAGGAGAAATCTGCAATTCGACCTAGCCCTTCTCCGGAAAGGAGCAGCACAGGCCCAGAACCACCTGCTCCCACTCCGCTCCTTGCCGAGCAACATGACAGCTCCCCACAGCCCCTTGCAACAACCCCCTTAAGTCAGGAGCCAGCAAACCCCCCATCTGAGGTTCCCCCAAGTCGGGGTCATTTATCACCTAAGTCTCCTGAGAAACTTCCCCAGTCGTCATCTTCAGAGAGCTGCCCACCATCCCCTCAACCTACCAAAGTTTCTCGACATGGCAGCTCTTCCCCTGAAAGTCCTAAACCCACACCAGCTCCTGGGTCCCGCCGAGAGATTTCTTCTTCTCCCGCATCTAAGAGTCGCTCACATGGCCGAGCAAAGCGGGATAAGTCACATTCTCATAGTCCT---CGTAGGGCGGGGAGGTCCCGTAGCCCTACCACTACTAAGAGGGGG---CGATCGCGGTCTCGAAGCCCTACTAAGAGAGGTCATTCTCGTTCCCGGTCCCCTCAGTGGCGTAGGTCCCGGTCTGCACAGCGTTGGGGACGATCTAGAAGCCCCCAGAGACGT---CGCTCTAGATCTCCTCAGCGACCAGGCTGGTCCAGGAGCAGAAATACCCAGAGAAGAGGCAGGTCTAGATCAGCAAGGCGAGGCAGGTCACACTCT---AGATCCCCAGCTACTAGAGGCAGATCCCGTTCTAGAACACCAGCCCGGCGGGGCAGGTCGCGCTCTAGAACGCCCGCCAGGCGGAGGTCGCGATCCAGAACACCTACCAGGCGTAGGTCTCGGTCTAGAACACCAACCCGGCGGGGCAGGTCTCGGTCTAGAACACCTGCTAGGCGCAGATCTAGGACCCGTTCACCAGTACGACGGAGGTCTCGCAGTAGATCAGCAGCCAGGAGAAGTGGCAGGTCGCGCTCTAGAACCCCAGCGAGGCGA---GGCAGGTCACGCTCTAGAACCCCAGCCAGGCGA---GGGAGATCTCGGTCTAGGACGCCAGCCAGGCGA---GGGAGATCTCGGTCTAGGACGCCAGCCAGGCGAGGGAGATCTCGGTCTAGGACACCAGCAAGACGAGGACGGTCCCGTAGTAGAAGTCTAGTTAGACGGGGAAGGTCTCATTCTAGAACACCACAAAGAAGAGGCAGGTCTGCCTCATCATCAGAGAGGAAGAACAAATCCAGAACATCTCAAAGAAGGAGCAGGTCTAACTCAAGTCCAGAAATGAAAAAATCTCGTGTCTCGTCAAGGCGGAGCAGGTCTCTCTCTTCCCCACGGTCCAAAGCAAAATCTCGTTTGTCTTTGAGGAGAAGCCTTTCTGGGTCTTCTCCATGCTCTAAACAAAAGTCTCAGACACCACCAAGGCATAGTCGCTCTGGATCATCTCAACCTAAAGATAAACCTAGAACATCACCA---AGGCGAAGTCGCTCTGGTTCTTCTCCACCTCCTAATCAGAAATCTAAAACACCATTGAGACAAAGTCGTTCCAGTGCATCTCCTCAATCTAAAGTGAACTCTGGAACACCACCAAGGCAA---GGGTCTGTATCAAGTCCCCAGGCAGATGAACAGTCTGTAACACCACAAAGACAAAGTTGTTCCGAAACCTCGCCTGACCCTGAGGTGAATATTAGGACCCCTTCGAGACATATCTGCTCTGGATCCTCTCCT---CCCAGAGTGAAATCTAGCACACCTCCAAAACTGAGCCGATCTGGGTCGTCATCTCCACAACCCAAAGTGAAGACA---------ATAACA---------TCACCAATTCAG---AGCCATTCTGGC---TCTTCTCCAAGTCCTAGTAGGGTGACATCTAAAACACCGCCAAGGCAAAGCAGATCAGAGTCTCCTTCCTCCAAGGTGGAATCTGCATTGTTGCAAAGACACAGCCATTCTAGGTCCCCCTCACCAGATACCAAAGTGAAACCTGAAACACCACCAAGACAAAGTTACTCAGGGTCTGCTTCACCATGCCCTAAAGTAAAGCCTCAGACTCCACCAGGGCACAATTTTTCTGGATCAAAGTCACCATGTTCCCAAGAGAAGTCTAAAGACTCACCAGCACAAAGTTGCTCTGGATCCTTTTCCCTTTCTCCAGGAATAGAC---TCTAGCGCGTTACTAGGAGATAGCTATTTTGGCTCCTCCTCTCTGCAACAGGAAGGACAATCTCAAACTTCAGCAGACCCTAGATCTGATATTTCAAGTCCAAAAATGAGACAGAGTTACTATGAATCACCATCTCTGCAGAGCAAATCTCAAGCATCTCCTAAGGGTAGCCGATCCAGGTCCTCATCTCCAATCACTGAGCTGGCACACAAATCTCCAGCAACACAAGACAGAAACATATTGGCAGTAAGTCCTAGGGCGAAATCTGGAATGTCTCCTGAGCAAAACAGATTGCAGTCTGATGCTTCCCCATATCCTGCAATGGACTGTAAATCTCTTTTGGGCCAGAGT---AAATTGGAGCCT---TCTCCTGTGTCAGAAGAGAAAACA---GGCTTATTTTTTCAGGAAGAT------GTTACT------GCATCATCTCCTAGACTGAGAGACAAATTAAGTGCTCTTCCAGTGCAGGATAGGCCTGAGTCATCACCAGGACTCAAAGATACACCTAGATCCCCA---TTAAAGGAAAGATGT------CTTAGGTCATCTCCAGATGCAAAAGACCAAAGTAGTGCATTAGGTAAACCAAGCCAAGATGAGGTATTAATGGAGGTGGTAGAGAAATCTGAAGAATTTTCAAACCAGATCCCATCCCATGTGTCTCCAGAACTTAAAGAAATGGCTGGAAGTAATTTTGAATCATCTCCTGAAATAGAAGAAAGGTCTGCCGTGTCTTTGGCTCTTGACCAGAGCCAG---TCACAGGCTTCTTTA---------GAAGTT---CCTACAGCGGTTTCAGCTTGGAGTGGGCCACATTTTTCTCCAGAACATAAAGAACTGTCTAACTCCCCACCCAGGGAGAATAGCTATGAATCACCTTTAGAATTTAGAAACTCAGGC---CCCGTTGCA---GAAATGAGTACTGGATTTTCTCCTGAGGTTAAA---GATGTGAATATACCTTTTCTTAATCAGCTGGAGACAGACAGATCTCTGGACATGAAAGAACAATTAATAAAGTCCTCCAGACGTAGCAGTTCTGAGTTATCCCCAGATGCAGTGGAAAAAGCAGGAATGTCCTCAAATCAGAGTGTCTCTTCACCAGTACTTGATGCTATA---CCTAGAACACCCTCAAGGGAA---AGTAATTCTGCATCTTCTCCTGAACTGAAAGATAGTTTTCCTAGAACTCCCTCAAGGAGAAGCCGGTCTGGGTCTTCCCCAGGACTTAGAGAGGGGTCTGGGACTCCGTCAAGGCACAGCTTATCTGGGTCTTCTCCTGGAATGAAAGATATACCCAGAACACCATCCAGGGGGAGAAGCGAATGTGATTCTTCCCCAGAGCCAAAAGCTTTGCCTCAGACTCCTAGGCCAAGGAGTCGTTCTCCATCATCCCCAGAGCTCAACAATAAGTGTCTTACCCCCCAGAGAGAGAGAAGTGCATCAGAATCGTCAGTGGAACAGAAGACTGTGGCTAGGACTCCTCTTGGGCAGAGAAGTCGATCTGGATCTTCTCAAGAACTTGATGGGAAACCC---AGTGCATCCCCTCAGGAGAGAAGTGAATCAGACTCTTCTCCAGATTCTAAAGCTAAGACACGAATGCCACTTAGACAAAGGAGCCGCTCTAGATCATCT---CCAGAGGTTGACAGCAAATCCCGA------CCTCGGCGTAGTAGGTCTGGCTCATCTCCTGAAGTTAAAGATAAACCGAGAGCATTACCCAGGGCACAGAGTGGTTCTGATTCCTCTCCTGAACCCAAGGCTCCTGCTCCTCGGGCCCTT---CCTAGACGAAGCAGATCAGGTTCATCAAGCAAAGGCAGAGGCCCTTCTCCTGATGGAAGCAGTAGTTCTGAGTCCTCTCCAGAACACCCACCTAAATCCAGAATGGCTAGAAGAAGTTCTAGGTCATCACCGGAGCCC---AAAACCAAGTCTCGTACTCCACCTCGCCGTCGCAGCTCTCGATCATCTCCTGAACTGACTAGGAAGGCCAGACTTTCCCGTAGAAGCCGCTCTGCATCATCTTCACCAGAGACCCGCTCTAGAACGCCTCCAAGACGGCGAAGAAGTCCCTCAGTGTCTTCCCCAGAGCCAGCTGAAAAGTCAAGGTCCTCACGCCGGCGACGTTCAGCTTCATCCCCACGCACTAAAACAACTTCAAGGAGAGGCCGTTCTCCTTCACCAAAGCCTCGTGGGCTCCAGAGGTCCCGTTCCCGCTCAAGGAGGGAGAAAACCAGAACAACCCGACGTCGAGATAGGTCTGGATCTTCTCAGTCAACCTCTCGGAGAAGACAGCGGAGCCGGTCAAGGTCTCGAGTTACTCGTAGGCGAAGGGGAGGCTCTGGTTACCACTCAAGATCTCCGGCCAGGCAGGAGAGTTCCCGTACCTCCTCTCGACGTCGAAGAGGCCGCTCTCGGACACCCCCAACCAGTCGGAAGCGTTCCCGCTCACGCACATCACCAGCCCCATGGAAACGTTCCAGGTCTCGGGCTTCTCCAGCCACTCACCGACGATCGAGGTCCAGAACACCTCTGGTCAGCCGACGCAGGTCCAGGTCTCGAACTTCACCAGTTAGTCGGAGACGGTCAAGGTCCAGGACGTCAGTGATTCGACGAAGATCTCGTTCAAGAGCTTCTCCAGTCAGTCGAAGGAGATCCAGGTCCAGAACACCACCAGTAACCCGCCGTCGTTCAAGGTCAAGAACACCA---ACTCGCCGCCGCTCCCGTTCTAGAACTCCACCAGTGACACGCAGAAGGTCCAGATCTAGGACTCCACCAGTTACAAGGAGGCGATCTCGAAGCAGAACCTCACCTATCACTCGCAGAAGGTCAAGATCCAGAACATCCCCAGTCACCCGCAGGAGATCTCGATCTCGTACATCTCCAGCAAATCGAAGAAGGTCTCGCTCTCGAACTTCGCCAGTGACACGCCGTCGATCTAGATCCCGAACACCTCCAGCTATTCGGCGCCGCTCTAGATCTCGAACCCCACTGTTGCCACGCAAACGTTCTCGCAGTCGCTCACCACTTGCTATCCGCCGCCGGTCTAGATCTCGTACTCCACGAATGACTCGGGGCAAACGGTCCTTAACAAGATCTCCTCCAGCTATCCGTAGGCGTTCTGTATCTGGAAGTAGTTCTGATCGTTCGCGTTCTGCTACTCCTCCAGCAACAAGGAATCATTCTGGTTCTCGGACACCTCCAGTGGCACTCAATAGCTCCAGAATGAGCTGCTTTAGTCGTCCTAGTATGTCGCCAACTCCACTTGACCGCTGTAGATCACCTGGAATGCTTGAACCCCTTGGCAGCTCTAGAACACCCATGTCTGTTCTGCAGCAAGCTGGTGGCTCCATGATGGATGGTCCGGGTCCCCGAATTCCTGATCATCCTAGAACATCT---GTACCAGAAAATCATGCTCAGTCTAGAATTGCACTTGCCCTGACAGCCATCAGTCTTGGCACTGCTCGGCCTCCTCCTTCCATGTCTGCTGCTGGCCTTGCTGCGAGAATGTCCCAAGTTCCAGCTCCAGTGCCTCTCATGAGTCTCAGAACAGCTCCAGCTGCCAGCCTTGCCAGCAGGATTCCTGCAGCCTCTGCAGCAGCCATGAACCTGGCCAGTGCCAGGACACCTGCCATTCCAACAGCAGTGAATCTGGCTGACTCGAGAACACCAGCT------GCAGCAGCAATGAACTTGGCCAGCCCCAGAACAGCAGTGGCACCTTCTGCCGTGAACCTTGCTGACCCTCGCACCCCTACAGCCCCAGCTGTGAACCTGACAGGAACCAGAACCCCAGCGGCTTTGGCAGCTTTGAGTCTCTCAGGCTCTGGCACACCCCCAAATACTGCAAACTATCCCTCTAGCTCTAGAACACCCCAGGCTCCAGCTCCTGCAAACCTGGTG---GGCCCTAGATCTGCGCATGCCACAGCTCCTGTGAATATTGCAAGCTCAAGAACCCCTCCAGCCTTGGCTCCTGCCAGCCTCACCAGTGCTAGAATGGCTCCAGCCTTGTCTGGTGCAAACCTCACCAGCCCCAGGGTACCCCTCTCTGCCTATGAGCGTGTTAGTGGCAGAACTTCACCACCACTCCTTGACAGAGCTAGGTCTAGAACTCCACCAGGAGGCCCGGGCTCCAGAACCCCACCAGCTGCCCCAAGCCAGTCTAGAATGACCTCTGAGCGG------GCTCCCTCTCCTGCCTCTAGAATGATCCAGGCTCCC---TCACAGTCTGTTCTCCCTCCAGTTCAGGATCGGCCTAGGTCCCCTGTGCCATCTGCTTTTTCTGACCAGTCC---CGATCTTTGCTTGGCCAG---ACCACCCCTGTAGCAGGGTCTCAGTCCCTTTCC---AGTGGGACATTGGCAAAGACTACA---TCTGCTGGTGACCACAAC---ATGTCCTCCGGCCCTGTCCCTGGGGTGTCCCACCCC------------------GAGGGTGGGGAACAACCTGCCTCTACGGGGGCCCAGCAGCCTTCCGCATTGGCCACCTTGCAGATGGCAAAGGAGCGGCGGAGTTCTTCCTCCTCCTCATCTTCTAGCTCCTCCTCTTCATCGTCGTCGTCCTCATCGTCGTCGTCATCTTCCTCT---GGCTCCAGTTCTAGTGACTCGGAGGGTTCTAGCCTTCCCATTCAA---CCCGAGGTAGCACTGAAGAGGGTCCCTAGCCCCGCCCCAGCCCCAAAAGAGGTTGTTCGAGAGGGCCGTCCTCAGGAGCCAACCCCAGCCAAGCGGAAGAGGCGCTCTAGCAGCTCTAGTTCCAGCTCCTCCTCTTCCTCCTCCTCTTCCTCTTCTTCCTCTTCCTCTTCTTCCTCCTCCTCCTCCTCTTCCTCTTCTTCCTCCTCTTCCTCTTCCTCC---------------------ACTTCTTCCTCCCCCTCCCCTGCTAAGCCTGATCCTCAGGCCTTGCCCAAACCTGCAAGCCCCAAGAAGCCACCCCCTGGTGAGCGGAGGTCCCGTAGCCCCCGGAAACCTATAGACTCCCTCCGGGACTCACGGTCCCTCAGCTATTCGCCTGCTGAGCGCCGCCGCCCC---TCGCCCCAGCCCTCACCACGGGACCAGCAG---AGC------------AGCAGCAGTGAGCGGGGTTCCCGGAGAGGCCAGCGTGGAGACAGCCGTTCCCCAGGCCACAAGCGCAGGAGGGATACACCTAGCCCCCGC---TCCACACGGCACCGTTCCTCCAGGTCTCCA---
>triMan1
ATGTACAACGGGATCGGGCTGCCGACGCCCCGGGGCAGCGGCACCAACGGCTACGTCCAGCGCAACCTGTCCCTGGTGCGGGGCCGCCGGGGTGAGCGGCCTGACTACAAGGGAGAGGAGGAACTGCGGCGCCTGGAGGCTGCCCTGGTGAAGCGGCCTAATCCTGACATCCTGGACCACGAGCGCAAGCGGCGCGTGGAGCTGCGATGCCTCGAGCTGGAGGAGATGATGGAAGAGCAGGGGTACGAGGAACAGCAAATTCAGGAAAAAGTGGCGACCTTTCGGCTCATGTTGCTGGAGAAGGATGTGAACCCTGGGGGCAAGGAGGAGACCCCAGGGCAGAGGCCTGCTGTAACTGAGACTCACCAGTTGGCTGAATTGAATGAGAAGAAGAATGAGCGACTCCGTGCTGCCTTTGGCATCAGTGATTCCTACGTGGATGGCAGCTCGTTCGATCCTCAGCGTCGTGCTCGAGAGGCTAACAAGCCAGCCCCTGAGCCCCCTAAACCTTACAGCCTTGTCCGGGAGTCCAGCAGTTCTCGCTCGCCAACCCCAAAGCAGAAGAAGAAAAAAAAGAAGAAAGACAGAGGACGCAGGTCAGAGAGTAGCTCTCCTCGGCGGGAGAGGAAGAAGAGCTCAAAGAAGAAGAAGCACAGGTCGGAGTCCGAGTCCAAGAAACGGAAGCATAGATCCCCCACGCCAAAGAGTAAGCGTAAATCCAAGGACAAGAAGCGGAAGCGGTCTCGAAGTACAACACCAGCCCCCAAGAGCCGCCGGGCTCACCGTTCAACTTCTGCTGACTCTGCTTCCTCCTCTGATACTTCCCGCAGTCGGTCTCGGAGTGCTGCAGCTAAAACCCATACAACTGCCTTGACTGGTCGAAGCCCTTCCCCTGAGTCAGGACGTCAAGGGGAGGGAGATGCACCTTGCAGAGAATCAAGTACCACC---AACACAGGGCAGCCGAGCAGCCCAGAGCCTTCTACAAAGCAGACGAGCAGCCCTCGTGAAGACAAAGAGAAAGACAAGAAGGAGAAATCTGCAGCTCGACCTAGCCCCTCCCCGGAGAGGAGCAGCACAGGCCCAGAACCACCTGCTCCCACTCCGCTCCTTGCTGAGCAACATGGCAGCTCCCCACAACCCCTTGCAACATCTCCCTTAAGTCAGGAGCCAGGGAACCCCCCAGCTGAGGCCTCCCCCACCCGGGGGCGTTCGCCACCTAAGTCTCCTGAAAAACTTCCCCAGTCTTCTTCCTCAGAGAGCTGTCCGCCATCCCCTCAACCTACCAAAATTTCTCGACATGCCAGCTCTTCCCCTGAAAGTCCTAAACCTGCACCAGTTCCTGGGTCCCGCCGAGAGATTTCTTCTTCTCCCACATCCAAGAGTCACTCACATGGCCGAGCAAAGCGGGATAAATCAAATTCCCCTACGCCTTCCCGTAGAATGGGGAGGTCCCGTAGCCCTGTCACCACCAAGAGAGGG---CGATCTCGGTCTCAGAGCCCTACCAAGAGAGGTCATTCTAGGTCCCGATCCCCTCAGTGGCGTAGATCTCGGTCTGCGCAGAGGTGGGGACGATCTAGAAGCCCCCAGCGACGTGGTCGCTCTAGGTCTCCTCAGCGACCAGGCTGGTCCAGGAGCAGAAACACCCAGAGAAGAGGCAGGTCCAGGTCAGCAAGGCGAGGCAGATCACACTCT---CGATCTCCAGCCACTAGGGGCAGGTCTCGTTCTAGAACACCTGCCCGGAGGGGCAGGTCCCGGTCTAGAACACCCGCCCGGCGGAGGTCTCGATCCAGAACATCTACCAGACGGCGGTCTCGTTCTAGAACACCAGCCCGGCGGGGCAGGTCTCGTTCTAGAACACCTGCTAGGCGGAGATCTAGGACCCGATCGCCAGTACGGCGTAGGTCTCGTAGTAGATCACCAGCCAGGAGAGGTGGCAGGTCACGCTCTAGAACCCCAGCTAGACGT---GGTAGGTCACGCTCTAGAACCCCAGCCAGACGCAGTGGCAGGTCACGCTCTAGGTCACCAGCTAGACGCAGCGGCCGGTCCCGCTCTAGGACACCAGCCAGGAGAGGAAGATCTCGGTCTAGGACACCAGCAAGACGAGGGAGATCCCGTAGTAGAAGTCTAGCTAGACGGGGAAGATCTCACTCTAGAACACCACAAAGACGAGGCAGGTCTGGCTCCTCATCAGAACGGAAGAACAAATCCAGAACATCTCAGAGAAGGAGCAGGTCCACCTCAAGCCTGGATGTGAAGAAAACTCGCATTTCTTCACGCCGTAGCAGGTCTCTTTCCTCATCAAGATCCAAAGCAAAATCTCACTTGTCTTTGAGGCGAAGCCTCTCAGGGTCCTCTCCATGCCCTAAACAGAAGTCTCAGTCGCCACCTAGACGCAGTCGCTCTGGATCGTCTCGACCTAAAGCAAAATCTAGGACACCATCA---AGACGAAGTCGTTCTGGCTCCTCACCTCCT---AAACAGAAATCTAAGACGCCATCAAGGCAGAGTCGTTCTAGCTCATCTCCTCACCTTAAAGTGAAATCGGGAACACCACTAAGGCAA---GGATCTGCAACCAGTCCTCAGGCAGATGAACAGTCTGCAACACCACAGAGACGGAGCCGGTCTGGATCATCACCAGACCCTGAG------------------------------------GGG---------------------AAATCTAGCACACCTCCGAGACGGAGCCAGTCGGCGTCACGTTCTCCACGACCCAAAGTGAAGGCG---------GTGACT---------TCACCAAGACGA---AGTCATTCTGGCTCTTCTTCTCCAAGTTCTAGTAGGGTGACTTCTAGAACACCGCCAAGGCAAAGCAGATCTGAGTCTCCCTGCTCCAAAGTGGAATCTAGATTGTTGTCAAGGCAGAGCCATTCTAGGTCCTCCTCGCCAGATACCAAAGTGAAACCTGGAACACCACCAAGACAAAGTCACTCAGGGTCTACTTCACCGTGCTCCAAAGTAAAGCCCCAGACTCCACCAATGCATTGTCTTTCTGGATCAGAGTCACCATGTCACCAGGAGAAGTCCAAAGACTCACCAGCACAAAGTAGCTCTGGATCCCTTTCCATGTGTCCAGGAGTAAAA---TCTGGCTCACCACCAGAAGAGAGTTGCTTAGAC---TCATCTCTGCAACAGAAAGGACAATCTCAAACCTCACCAGACCACGCATCTGATACTTCAAGCCCAGAAGTGAGACAGGTTCGCTCTGAGTCTCCATGTCTGCAGAGCAAATCTCAAACACCTCCTAAGGGTGGTCGGTCCAGGTCCTCATCTCCAGTTGCTGATCTGGCACCCAGATCGCCAGCAGGACAGAATAGAAGCAGGTTGTCCACAAGTCCTAGGCTGGGATTGGGTGTTTCTCCTGAGCAG---AAGTCTCAGTTTGACTTTTCCCCACATCTGGGAACAGACGTGAAGTCTTTTCTGAGGCAGAGT---AGATCAGAGGCT---TCTCCAGAACCGAAAGAGAAAGCG---AGCTTACCTTCCCAGGAGGAT------GTTCTT------GCATCATATTCTAGACCAAGAGACGAATTTAGTCCCGCTCCAGTGCAGGATAGGCCCGAGTCCTCCCAGGTGCTCAGGGACACACCTAGAACCCCA---TCAAGGGAAAGAAGTGGC---TCTGGGTCATCTCCAGATACAAAAAGCCAGAACAGCGGATTAGCTAAGCCCAGTCACGATGAGGAATTGATGGAAGTGGTAGAGAAATCTGAAGAACTCTCAAACCAGATCCTGCCCCTTTTGTCTCAACAT---AAAGAAGTGGCTGGAAGGAACTTTGAATCATCTTCTGAAGTAGAAAAAAGGCCTGCTGTGTCTGTATTTCTTGACCAAAGCCAG---TCGCAGGCTGCTTTGGAGGCAGCAGAAGTT---CCTACAGTGGTCTCAGTTTGGAGTGGGCCACGTTTTTCTCCAGAACGTAAAGAACTGTCTAACTCTCCTCCCAGGGAGAACAGCTTCGGGTCACCTTTAGAATTTAGAAACACAGGT---CCTGTCGTTACAGAAACGAATACTGGATTGTCTCCTGAGGTTAAAGAAGATTTGAATGGGCTTTTTCTCAATCAGCTGGAGACAGACCCATCTCCAGACACAAAAGAACAATCCACAAGATCCTCCAGACACAGCAGTACTGAATTCTCCCCAGATGCAGTGGAAAAAGCAGGAATGTCTTTGAATCAGAGCGTCATTTCGCCTGTGCTTGATGCTGTA---CCGAGAACACCATCAAGGGAAAGAAGTAGTTCTGCATCTTCTCCTGAACTGAAAGATGGTTTACCCAGAACCCCATCGCGGAGAAGCAGGTCTGGATCTTCTCCTGGGCTTAGAGATGGTTCCGGGACACCCTCGAGGCACAGCCTGTCTGGGTCCTCTCCTGGAATGAAAGATGCACCTAGGACGCCATCCAGGGGCAGAAGTGAATGGGATTCTTCTCCAGAACCAAAGGCTTTGCCTCAGACTCCCGGACCCAGGAGCCGTTCTCCGTCGTCCCCAGAGCTCAACAACAAGTGTCTTACCCCCCAGAGGGAGAGAAGTGGGTCAGAGTCATCAGTTGAACAGAAGACCTTGGCTAGGACTCCCCTTGGACAGAGAAGTCGGTCTGGATCTTCTCAAGAACTTGATGTCAAACCC---AGTGCGTCCCCTCAGGAACAGAGTGATTCAGACTCCTCTCCAGATTCTAAAGCCAAGATCCGAACTCCGCTTAGGCAGAGGGGCTGCTCCGGGTCATCT---CCAGAGGTTGAGGGCAAGTCCCGATCTCCTCCTCGGCGCAGCAGGTCTGGCTCATCCCCTGAACTTAAAGATAAGCTAAGAGCGGCACCCAGGGCGCAGAGTGGTTCTGGTTCCTCTCCTGAACCCCAAGTTCCTGTCCCTAGGGCTCTT---CCCAGACGAAGCAGATCAGGTTCATCAAGCAAAGGCAGAGGCCCTTCGCCTGAAGGAAGCAGCAGTTCAGAGTCATCTGCAGAGCATCCTCCCAAATCCAGAGCTGCTCGGAGAAGCTCTAGGCCCTCCCCGGAGACC---AAGACCAAGTCTCGCACACCACCTCGTCGC---AGCTCCCGGTCATCTCCAGAGCTGACTAGGAAGGCCAGACTCTCCCGGAGAAGCCGCTCTGCCTCATCCTCACCTGAGACCTGCTCTCGAACTCCCCCGAGACGCCGCAGAAGTCCCTCGGTGTCCTCCCCAGAGCCAGTGGAGAAGTCTCGGTCCTCACGCCGGCGGCGTTCCGCTTCATCTCCGCGCACCAAGACAACTTCCAGGAGAGGCCGATCTCCTTCACCAAAGCTTCGCGGGCTCCAGCGATCCCGCTCCCGCTCGCGGAGGGAGAAAGCCAGGGCAGCCCGACGTCGTGATAGGTCTGGGTCTTCTCAGTCCACCTCTCGGAGGAGACAGCGGAGCCGGTCGAGGTCTCGGGTTACTCGGCGACGGAGGGGCGGCTCTGGCTACCACTCCAGGTCACCTGCCCGACAGGAGAGTTCCAGAACCTCCTCCCGACGCCGGAGAGGCCGTTCACGAACACCCCCAACCAGTCGGAAGCGCTCCCGCTCTCGCACTTCACCAGCACCGTGGAAACGCTCCAGGTCC---------CCAGCCACTCACCGGCGATCCAGGTCTAGAACACCACTGGTCAGCCGACGTCGGTCCCGGTCTCGCACCTCGCCAGTGAGTCGGAGGCGGTCAAGGTCTAGGACATCGATGACTCGACGAAGATCTAGGTCGAGAGCATCCCCAGTGAGTCGCAGGCGATCCAGGTCCAGGACACCTCTGGTAACCCGCCGGCGGTCAAGGTCCAGGACACCAGCAACGCGCCGACGCTCCCGTTCCAGAACTCCACTGGTGACTCGCAGGAGGTCCAGGTCTCGGACCCCACCAGTGACCAGGAGGCGCTCTCGAAGCAGAACCTCGCCAGTCGCTCGCAGAAGATCGAGATCCAGAACATCCCCCGTTACCCGTAGGCGATCTCGGTCTCGTACGTCTCCAGTAACTCGAAGGCGGTCCCGCTCTCGAACCTCGCCAGTGCCACGCCGCCGTTCTAGGTCCCGCACACCTCTGGCTATTCGCCGTCGGTCTAGGTCTCGAACGCCACTGCTGCCTCGCAAACGTTCCCGCAGTCGCTCGCCGCTTGTTATCCGCCGCCGCTCCAGGTCCCGTACTCCACGAACGGCTCGGGGCAAACGGTCCTTGACAAGGTCTCCGCCAGCCATCCGCAGGCGTTCTGCATCTGGAAGCAGCTCTGATCGCTCAAGGTCCGCTACTCCTCCAACAACGAGAAATCACTCTGGATCGCGGACGCCTCCAATGGCACTCAATAGCTCTAGGATGAGCTGCTTCAGTCGACCTAGCATGTCGCCGACTCCTCTGGACCGCTGCAGGTCACCAGGAATGCTCGAGCCCCTGGGCAGCTCTAGAGCACCGATGTCTGTCCTGCAGCAGGCGGGCGGCTCCCTGATGGATGGTCCAGGTCCCCGAATTCCTGACCACCCGAGAACGTCATCTGTGCCAGAAAATCATGCTCAATCCAGAATTGCACTTGCCCTGACGGCCATCAGTCTTGGTACTGCTCGGCCTCCTCCGTCTATGTCTGCTGCGGGTCTAGCTGCCAGAATGGCCCAGGTGCCTGCTCCAGTGCCCCTCATGAGTCTCAGAACAGCCCCAGCTGCCAGCCTCGCCAGCAGAATCCCTGCAGCCTCGGCAGCGGCCATGAACCTGGCCAGCGCCAGAACACCCGCCATCCCGACAGCCGTGAACCTGGCAGACTCACGCACGCCAGCCGCA---GCTGCAGCTATGAGCCTGGCCAGCCCCAGAACGGCAGGGGCCCCTTCGGCCGTGAGCCTCGCTGACCCGCGCACCCCTGCAGCCTCAGCAGTGAACTTAGCAGGAGCCAGAACTCCAGCAGCTCTGGCAGCCTTGAGCCTCACAGGCTCCGGCACCCCCCCAGCGGCTGCAAGCTACCCCTCCAGCTCCAGAACGCCGCAGGCTCCAGCACCTGCAAACCTGGTG---GGCCCCAGGTCCGCTCATGCCACAGCACCAGGGACTATCGGCAGCTCGAGAACCCCTGCGGCCCTGGCCCCTGCCAGCCTCGCCAGTGCTAGGATGGCTCCAGCGTTATCAGGGGCCAACCTCACCAGCCCCAGGGTGCCTCTCTCTGCCTACGAGCGCGTCAGCGGCCGAGCCTCGCCCCCGCTCCTCGACCGAGCCAGGTCGCGAACACCGCCCGGAGGCTCC------AGAACCCCACCGTCTGCCCCGAGCCAGTCCCGAATGCCTTGTGAGCGG------GCACCCTCTCCTGCCTCTAGAATGGGCCAGCCTTCC---TCACAGGCTGCTCTCCCGCCAGCGCAGGAGCGGCCCAGATCCCCTGGCCCACCTGCTTTTTCAGACCAGTCGTCCCGTTCTTTGCCCGCCCAG---ACTGCCCCTGTAGCAGGGTCTCAGGCTTTTTCC---TCTGGGACCGTGGCCAAGACCACGTCCTCCGCCGGTGACCACAACAGCATGCTCTCGGGCCCTGCTCCTGGGGTGTTCCACCCT------------------GAGGGTGGGGAGCTGCCTGCCTCGGCTGGGGCCCAGCAGGCCCCGGCACTGGCTTCCCTGCAGCCCACAAAGGAGCGGCGGAGCTCATCCTCATCTTCGTCGTCCTCCAGCTCGTCCTCGTCGTCCTCCTCTTCTTCCTCGTCCTCCTCCTCCTCT---GGCTCCAGTTCTAGCGACTCGGAGGGCTCTAGCCTTCCCCCACAG---CCCGAGGTGGCCCTGAAGAGGGTTCCCAGCCCTGCCCCTGCCCCAAAGGAGGCTGTTCGAGAGGGACGTCCCCAGGAGCCGACCCCGGCCAAGAGGAAGAGGCGCTCTAGCAGCTCCAGCTCCAGCTCTTCATCTTCCTCTTCCTCCTCTTCATCTTCATCCTCCTCCTCCTCTTCCTCCTCTTCTTCCTCTTCCTCCTCCTCCTCTTCCTCCTCC------------------------TCCTCCTCCTCCCCCTCCCCTGCTAAGCCTGGCCCTCAGGCCTTGCCCAAACCTGCAAGCCCCAAGAAGGCACCCCCTGGCGAGAGGAGGTCCCGCAGCCCCCGGAAGCCAATAGACTCCCTCCGGGACTCGCGGTCCCTCAGCTACTCCCCCGCGGAGCGTCGCCGCCCC---TCGCCGCAGCCCTCACCCAGGGACCAGCAG---AGC------------AGCAGCAGCGAGCGGGGTTCCCGGAGAGGCCAGCGCGGGGACAGCCGCTCCCCGAGCCACAAGCGCAGGAGGGAGACACCCAGCCCCCGC---CCTGTGCGCCACCGCTCCTCCAGGTCTCCG---
>hg38
ATGTACAACGGGATCGGGCTGCCGACGCCCCGGGGCAGCGGCACCAACGGCTACGTCCAGCGCAACCTGTCCCTGGTGCGGGGCCGCCGGGGTGAGCGGCCTGACTACAAGGGAGAGGAGGAACTGCGGCGCCTGGAGGCTGCCCTGGTGAAGCGGCCTAATCCTGACATCCTGGACCACGAGCGCAAGCGGCGCGTCGAGCTGCGATGCCTCGAGCTGGAGGAGATGATGGAAGAGCAGGGGTACGAGGAACAGCAAATTCAGGAAAAAGTGGCGACCTTTCGACTCATGTTGCTGGAGAAGGATGTGAACCCTGGGGGCAAGGAGGAGACCCCAGGGCAGAGGCCAGCGGTCACGGAGACTCACCAGTTGGCAGAATTAAATGAGAAGAAGAATGAAAGACTCCGTGCTGCCTTTGGCATCAGTGATTCTTACGTAGATGGCAGCTCTTTTGATCCTCAGCGTCGTGCCCGAGAAGCTAAACAACCAGCTCCTGAGCCTCCCAAACCTTACAGCCTTGTTCGGGAGTCTAGCAGTTCTCGCTCACCAACCCCAAAGCAGAAGAAGAAGAAAAAGAAGAAAGATAGAGGACGCAGGTCAGAGAGCAGCTCTCCTCGACGGGAGAGAAAGAAAAGCTCAAAGAAGAAGAAGCACAGGTCAGAATCTGAGTCCAAGAAACGTAAGCATAGGTCTCCCACTCCAAAGAGCAAACGTAAATCTAAGGACAAAAAGCGAAAGCGGTCTCGAAGTACAACACCAGCCCCCAAGAGCCGCCGGGCCCACCGTTCAACTTCTGCTGACTCTGCTTCCTCCTCCGATACTTCCCGCAGTCGGTCTCGAAGTGCTGCAGCTAAAACTCATACAACTGCCTTGGCTGGGCGAAGTCCTTCCCCTGCTTCAGGGCGACGCGGGGAGGGAGATGCGCCTTTCAGTGAACCAGGTACTACC---AGCACACAACGGCCTAGTAGCCCGGAGACTGCTACGAAACAGCCTAGCAGCCCTTATGAAGACAAAGATAAAGACAAGAAGGAGAAATCTGCAACTCGACCTAGCCCCTCTCCGGAAAGGAGCAGCACAGGCCCAGAACCACCTGCTCCCACTCCGCTCCTTGCTGAGCGACATGGCGGCTCCCCACAACCCCTTGCAACCACCCCCTTAAGCCAGGAGCCAGTGAACCCCCCATCTGAGGCCTCTCCAACTCGGGACCGTTCACCACCTAAGTCTCCCGAGAAACTTCCCCAGTCTTCTTCCTCAGAGAGCAGCCCACCATCCCCTCAACCTACCAAAGTTTCTCGGCATGCCAGCTCTTCCCCAGAAAGTCCTAAACCTGCTCCAGCTCCAGGGTCCCACCGAGAGATTTCTTCTTCTCCCACATCTAAGAATCGCTCACATGGCCGAGCAAAACGGGATAAATCACATTCTCATACCCCCTCCCGTAGGATGGGGAGGTCCCGTAGCCCTGCCACCGCTAAGAGAGGG---CGATCTCGGTCTCGAACCCCTACCAAGAGAGGTCATTCTCGATCCCGATCTCCCCAGTGGCGTAGGTCCAGGTCTGCACAGAGGTGGGGAAGATCTAGAAGCCCCCAGCGACGTGGCCGCTCTAGGTCTCCTCAGCGACCAGGCTGGTCTAGGAGCAGAAATACCCAGAGAAGAGGCAGGTCTAGGTCAGCAAGGCGAGGGAGGTCCCACTCT---AGATCCCCAGCCACTAGGGGTAGATCTCGTTCTAGAACACCAGCCCGCCGGGGCAGGTCCCGCTCTAGAACACCTGCCAGGCGGAGATCACGATCCAGAACTCCCACCAGGCGTAGGTCTCGGTCTAGAACACCAGCCCGGAGGGGCAGGTCTCGGTCTAGAACACCTGCTAGGCGCAGATCTAGGACCCGATCACCAGTACGACGCAGGTCTCGTAGTAGATCACCAGCCAGGAGAAGTGGCAGGTCACGCTCTAGAACCCCAGCTAGACGT---GGCCGCTCACGCTCCAGAACCCCAGCCAGACGT---GGCCGCTCACGCTCTAGAACCCCAGCTAGACGCAGTGGTCGCTCACGCTCCAGAACACCAGCCAGGAGAGGGAGGTCTCGGTCTAGGACACCA---AGACGAGGAAGATCCCGCAGTAGAAGCTTAGTTAGACGTGGAAGATCTCACTCTAGAACACCTCAAAGAAGAGGCAGATCTGGCTCATCTTCAGAGCGGAAAAACAAATCCAGAACATCTCAAAGAAGAAGCAGGTCCAATTCAAGCCCAGAAATGAAGAAATCTCGCATTTCTTCAAGGCGGAGCAGGTCTCTCTCTTCACCACGGTCCAAAGCAAAATCTCGCTTGTCTTTGAGGCGCAGCCTTTCAGGGTCTTCCCCATGCCCTAAACAAAAGTCACAGACACCACCCAGGCGCAGTCGCTCTGGATCCTCCCAACCTAAAGCTAAATCTAGAACGCCACCC---AGACGCAGTCGCTCCAGTTCTTCTCCGCCACCTAAACAGAAATCTAAGACACCATCAAGACAAAGTCATTCCAGTTCATCTCCTCATCCTAAAGTGAAATCTGGAACACCACCGAGGCAA---GGGTCCATAACAAGTCCCCAGGCCAATGAGCAATCTGTAACGCCACAGAGACGGAGCTGTTTTGAATCATCACCTGACCCTGAGTTGAAATCTAGGACCCCTTCTAGACATAGCTGCTCAGGGTCCTCTCCT---CCTAGAGTGAAATCTAGCACACCTCCCAGACAGAGCCCATCTAGGTCATCATCTCCACAACCCAAAGTGAAGGCA---------ATAATA---------TCACCAAGACAAAGAAGCCATTCTGGCTCCTCTTCTCCAAGTCCTAGTAGGGTGACGTCGAGAACAACTCCACGGCGAAGCAGATCAGTATCTCCCTGCTCCAATGTGGAATCCAGATTGTTGCCAAGATACAGTCATTCTGGGTCCTCCTCACCAGATACCAAAGTGAAACCTGAAACACCGCCAAGACAAAGTCACTCAGGGTCTATTTCACCATACCCCAAAGTAAAGGCCCAAACTCCACCGGGGCCAAGTCTTTCTGGATCAAAGTCACCATGTCCCCAAGAGAAGTCTAAAGACTCACTAGTTCAAAGTTGCCCTGGATCCCTCTCTCTCTGTGCAGGAGTAAAA---TCTAGCACACCACCAGGCGAGAGCTATTTTGGTGTCTCATCTCTGCAACTGAAAGGACAATCTCAAACTTCACCAGACCACAGATCTGATACTTCAAGTCCAGAAGTGAGACAGAGTCATTCAGAATCACCATCTCTGCAGAGCAAATCTCAAACATCACCTAAGGGAGGTCGGTCCAGGTCTTCATCTCCAGTCACTGAGCTGGCATCCAGATCTCCAATAAGACAAGATAGAGGTGAGTTCTCAGCGAGTCCTATGTTGAAATCTGGAATGTCTCCTGAGCAGAGCAGGTTCCAGTCTGACTCTTCTTCATATCCTACAGTGGACTCGAATTCTCTCTTGGGGCAGAGT---AGATTGGAGACT---GCT---GAATCAAAAGAGAAAATG---GCCTTACCCCCTCAGGAGGAT------GCTACT------GCATCACCTCCTAGACAGAAAGACAAATTTAGTCCCTTTCCAGTACAGGATAGGCCTGAGTCTTCACTGGTATTCAAAGACACACTTAGAACCCCG---CCAAGGGAAAGAAGTGGT---GCTGGGTCATCTCCAGAAACAAAAGAGCAAAATAGTGCATTGCCTACGTCAAGCCAAGATGAAGAGTTAATGGAGGTGGTAGAGAAGTCTGAAGAACCCGCAGGCCAAATCCTGTCTCATTTGTCTTCAGAACTTAAAGAAATGTCCACAAGTAACTTTGAATCATCTCCTGAAGTAGAAGAAAGGCCTGCTGTGTCTTTGACTCTTGATCAGAGCCAG---TCACAGGCTTCTTTGGAAGCAGTAGAAGTC---CCTTCAATGGCCTCATCTTGGGGTGGGCCACATTTTTCTCCAGAACATAAAGAACTGTCTAACTCCCCACTCAGGGAGAACAGCTTTGGATCACCTTTAGAATTTAGAAACTCAGGC---CCACTTGGTACAGAAATGAATACTGGATTTTCTTCTGAGGTTAAAGAAGATTTGAATGGACCGTTTCTTAATCAGCTGGAAACAGATCCATCTCTAGACATGAAAGAACAATCGACAAGATCCTCTGGACACAGCAGTTCTGAGTTATCCCCAGATGCAGTGGAAAAGGCAGGGATGTCTTCAAATCAGAGCATCTCTTCACCTGTGCTTGATGCTGTA---CCCAGAACACCCTCGAGAGAAAGAAGTAGTTCTGCATCTTCTCCTGAAATGAAAGATGGTTTACCCAGAACTCCATCAAGGAGAAGCAGGTCTGGGTCTTCTCCAGGACTTAGAGATGGGTCTGGGACTCCCTCGAGGCACAGCCTGTCTGGGTCCTCTCCTGGAATGAAAGATATACCTAGAACGCCATCTAGAGGGAGAAGCGAATGTGATTCTTCCCCAGAACCGAAAGCTTTGCCTCAGACTCCTAGGCCGAGGAGTCGTTCTCCATCATCCCCAGAGCTCAACAACAAGTGTCTTACCCCCCAGAGAGAAAGAAGCGGGTCAGAATCATCAGTTGATCAGAAAACTGTGGCTCGGACTCCCCTGGGGCAGAGAAGTCGTTCGGGATCCTCTCAAGAACTTGATGTGAAACCC---AGTGCATCCCCTCAGGAAAGAAGTGAGTCAGACTCTTCTCCAGATTCTAAAGCCAAGACAAGAACCCCACTTCGGCAGAGGAGTCGGTCTGGATCATCT---CCAGAGGTTGACAGCAAATCTCGACTATCCCCTCGGCGCAGTAGGTCTGGTTCCTCCCCTGAAGTGAAAGATAAGCCAAGAGCAGCACCCAGGGCACAGAGTGGTTCTGATTCCTCTCCTGAACCTAAAGCTCCAGCCCCTCGGGCCCTT---CCCAGACGAAGCAGATCAGGTTCATCAAGCAAAGGCAGAGGCCCTTCTCCTGAAGGAAGCAGCAGTACCGAGTCCTCTCCTGAACATCCGCCCAAATCCAGAACTGCTCGCAGAGGTTCCAGGTCATCACCAGAGCCC---AAGACCAAGTCTCGTACACCACCTCGACGTCGCAGCTCTCGATCATCTCCGGAGCTAACAAGGAAGGCCAGACTGTCCCGTAGAAGCCGCTCTGCCTCATCCTCACCAGAAACTCGCTCTAGAACTCCCCCAAGGCACCGGAGAAGTCCCTCAGTGTCTTCCCCGGAGCCAGCCGAAAAATCGAGGTCTTCACGCCGACGGCGCTCAGCTTCATCTCCACGCACTAAGACAACCTCAAGGAGAGGCCGCTCTCCTTCGCCAAAGCCTCGTGGACTCCAGAGGTCCCGTTCCCGCTCAAGGAGAGAGAAAACAAGAACAACCCGACGTCGAGATAGGTCTGGATCTTCTCAGTCAACCTCTCGGCGAAGACAGCGGAGCCGGTCAAGGTCGCGGGTTACTCGGCGGCGGAGGGGAGGCTCTGGTTATCACTCAAGGTCACCTGCCCGGCAGGAAAGTTCCCGGACCTCCTCTCGACGCCGAAGAGGCCGCTCTCGGACACCCCCAACCAGTCGGAAGCGTTCTCGCTCACGCACATCACCAGCCCCGTGGAAACGCTCTAGATCTCGAGCCTCTCCAGCCACTCACCGGCGATCCAGGTCCAGAACCCCCCTGATAAGCCGACGTAGGTCCAGATCTCGAACTTCACCAGTCAGCCGGAGACGGTCAAGGTCCAGGACTTCAGTGACTCGACGAAGATCCCGGTCAAGAGCATCCCCAGTGAGCAGAAGGCGATCCAGATCCAGAACGCCACCAGTAACCCGCCGTCGTTCAAGGTCTAGAACGCCAACAACACGCCGCCGCTCCCGTTCTAGAACTCCACCAGTGACTCGCAGAAGGTCCAGATCCAGGACTCCACCAGTAACCAGGAGGCGATCTCGAAGCAGAACTTCGCCTATCACTCGCAGAAGATCAAGATCCAGAACATCTCCGGTCACCCGAAGGAGATCTCGATCTCGCACATCTCCAGTAACTCGAAGAAGGTCCCGCTCTCGAACCTCACCAGTGACACGCCGCCGCTCTAGGTCCCGGACACCTCCAGCTATTCGGCGCCGCTCTAGATCTCGAACGCCACTGTTACCACGCAAACGTTCTCGAAGTCGCTCACCACTTGCTATCCGCCGCCGCTCCAGATCCCGTACTCCACGAACAGCTCGGGGTAAACGGTCCTTAACAAGATCTCCTCCAGCCATCCGCAGGCGTTCTGCATCTGGAAGTAGTTCTGATCGTTCACGATCTGCTACTCCTCCAGCAACAAGAAATCATTCTGGTTCACGGACACCTCCAGTAGCACTCAACAGTTCCAGAATGAGCTGCTTCAGTCGTCCTAGCATGTCCCCAACACCTCTTGATCGCTGCAGATCACCTGGAATGCTTGAACCCCTTGGCAGCTCTAGAACACCCATGTCTGTCCTGCAGCAAGCCGGCGGCTCCATGATGGATGGTCCAGGTCCCCGAATACCTGACCACCAGAGAACATCT---GTGCCAGAAAATCATGCTCAGTCCAGGATTGCACTTGCCCTGACAGCTATCAGTCTTGGCACCGCTCGGCCTCCTCCGTCCATGTCTGCTGCTGGCCTTGCTGCAAGAATGTCCCAGGTTCCAGCCCCGGTGCCTCTCATGAGTCTCAGAACCGCACCAGCAGCCAACCTTGCCAGCAGGATTCCTGCAGCCTCTGCGGCAGCCATGAACCTAGCCAGCGCCAGGACACCTGCCATTCCAACAGCAGTGAACCTGGCTGACTCTCGAACGCCAGCTGCA---GCAGCGGCCATGAACTTGGCCAGCCCCAGAACAGCGGTGGCACCTTCGGCTGTGAACCTGGCTGACCCTCGCACTCCCACAGCCCCAGCTGTGAACCTAGCAGGGGCCAGAACCCCAGCTGCCTTGGCAGCTCTGAGTCTCACAGGCTCTGGCACACCACCAACTGCTGCAAACTATCCCTCCAGCTCCAGAACACCACAGGCTCCAGCCTCTGCAAACCTGGTG---GGTCCTCGGTCTGCACATGCCACAGCTCCTGTGAATATTGCCGGCTCCAGAACCGCCGCAGCCTTGGCCCCCGCGAGCCTCACCAGTGCTAGGATGGCTCCAGCATTGTCTGGTGCAAACCTCACCAGCCCCAGGGTGCCCCTTTCTGCCTACGAGCGTGTCAGTGGCAGAACCTCACCACCGCTCCTTGACCGAGCTAGGTCCAGAACACCACCG---------------------------TCTGCCCCAAGCCAATCTAGGATGACCTCTGAACGG------GCTCCCTCCCCTTCCTCTAGAATGGGCCAGGCTCCT---TCACAGTCTCTTCTCCCTCCAGCACAGGATCAGCCGAGGTCTCCTGTGCCTTCTGCTTTTTCAGACCAATCC---CGTTGTTTGATTGCCCAG---ACCACCCCTGTAGCAGGGTCTCAGTCCCTTTCC---TCTGGGGCAGTGGCAACGACCACGTCCTCTGCTGGTGATCACAATGGCATGCTCTCTGTCCCTGCCCCTGGGGTGCCCCACTCT------------------GATGTGGGGGAGCCACCTGCCTCTACTGGGGCCCAGCAGCCTTCTGCATTAGCCGCCCTGCAGCCAGCAAAGGAGCGGCGGAGTTCCTCCTCGTCGTCGTCGTCCTCTAGCTCCTCCTCTTCTTCATCATCGTCGTCGTCGTCCTCCTCCTCCTCT---GGCTCCAGTTCTAGTGACTCAGAGGGCTCTAGCCTTCCTGTGCAA---CCTGAGGTGGCACTGAAGAGGGTCCCCAGCCCCACCCCAGCCCCAAAGGAGGCTGTTCGAGAGGGACGTCCTCCGGAGCCAACCCCAGCCAAACGGAAGAGGCGCTCTAGCAGTTCCAGTTCCAGCTCCTCCTCTTCATCTTCCTCCTCCTCCTCCTCCTCCTCTTCTTCCTCCTCCTCTTCCTCTTCTTCTTCTTCCTCCTCATCTTCCTCCTCCTCG---------------------TCGTCTTCCTCCCCTTCCCCTGCTAAGCCTGGCCCTCAGGCCTTGCCCAAACCTGCAAGCCCCAAGAAGCCACCCCCTGGCGAGCGGAGGTCCCGCAGCCCCCGGAAGCCAATAGACTCCCTCAGGGACTCTCGGTCCCTCAGCTACTCGCCTGTGGAGCGTCGCCGTCCC---TCGCCCCAGCCCTCACCACGGGACCAGCAG---AGC------------AGCAGCAGTGAGCGGGGTTCCCGGAGAGGCCAGCGTGGGGACAGCCGCTCCCCCAGCCACAAGCGCAGGAGGGAGACACCTAGCCCTCGG---CCCATGAGACACCGCTCCTCCAGGTCTCCA---
>ponAbe2
ATGTACAACGGGATCGGGCTGCCGACGCCCCGGGGCAGCGGCACCAACGGCTACGTCCAGCGCAACCTGTCCCTGGTGCGGGGCCGCCGGGGTGAGCGGCCTGACTACAAGGGAGAGGAGGAACTGCGGCGCCTGGAGGCTGCCCTGGTGAAGCGGCCTAATCCTGACATCCTGGACCACGAGCGCAAGCGGCGCGTCGAGCTGCGATGCCTCGAGCTGGAGGAGATGATGGAAGAGCAGGGGTACGAGGAACAGCAAATTCAGGAAAAAGTGGCGACCTTTCGACTCATGTTGCTGGAGAAGGATGTGAACCCTGGGGGCAAGGAGGAGACCCCAGGGCAGAGGCCAGCGGTCACGGAGACTCACCAGTTGGCAGAATTGAATGAGAAGAAGAATGAAAGACTCCGTGCTGCCTTTGGCATCAGTGATTCTTATGTAGATGGCAGCTCTTTTGATCCTCAGCGTCGTGCCCGAGAAGCTAAACAACCAGCTCCTGAGCCTCCCAAACCTTACAGCCTTGTTCGGGAGTCTAGCAGTTCTCGCTCACCAACCCCAAAGCAGAAGAAGAAGAAAAAGAAGAAAGATAGAGGACGCAGGTCAGAGAGCAGCTCTCCTCGACGAGAGAGAAAGAAAAGCTCAAAGAAGAAGAAGCACAGGTCAGAATCTGAGTCCAAGAAACGTAAGCATAGGTCTCCCACTCCAAAGAGCAAACGTAAATCTAAGGACAAAAAGCGAAAGCGGTCTCGAAGTACAACACCAGCCCCCAAGAGTCGCCGGGCCCACCGTTCAACTTCTGCGGACTCTGCTTCCTCCTCCGATACTTCCCGCAGTCGGTCTCGAAGTGCTGCAGCTAAAACTCATACAACTGCCTTGACTGGGCGAAGTCCTTCTCCTGCTTCAGGGCGACGAGGGGAGGGAGATGCGCCTTTCAGCGAACCAGGTACTACC---AGCACACAACGGCCTAGTAGCCCGGAGCCTGCTACGAAACAGCCTAGCAGCCCTTATGAAGACAAAGATAAAGACAAGAAGGAGAAATCTGCAACTCGACCTAGCCCCTCTCCGGAAAGGAGCAGCACAGCCCCAGAACCACCTGCTCCCACTCCGCTCCTTGCTGAGCGACATGGCGGCTCCCCACAACCCCTTGCAGCAACCCCCTTAAGCCAGGAGCCAGTGAACCCCCCATCTGAGGCCTCTCCAACTCGGGGCCGTTCACCACCTAAGTCTCCTGAGAAACTTCCCCAGTCTTCTTCCTCAGAGAGCAGCCCGCCATCCCCTCAACCTACCAAAGTTTCTCGGCATGCCAGCTCTTCCCCAGAAAGTCCTAAACCTGCTCCAGCTCTGGGGTCCCACCGAGAGATTTCTTCTTCTCCCACATCCAAGAATCGCTCACATGGCCGAGCAAAACGGGATAAATCACATTCTCATACTCCCTCCCGTAGGATGGGGAGGTCCCGTAGCCCTGCCACTGCTAAGAGAGGA---CGATCTCGGTCTCGAACCCCTACCAAGAGAGGTCATTCTCGATCCCGATCTCCCCAGTGGCGTAGGTCCAGGTCTGCACAGAGGTGGGGAAGATCTAGAAGCCCCCAGCGACGTGGCCGCTCTAGGTCTCCTCAGCGACCAGGCTGGTCTAGGAGCAGAAATACCCAGAGAAGAGGCAGGTCTAGGTCAGCAAGGCGAGGGAGGTCCCACTCT---AGATCCCCAGCCACTAGGGGCAGATCTCGTTCTAGAACACCAGCCCGCCGGGGCAGGTCCCGCTCTAGAACACCTGCCAGGCGGAGATCACGATCCAGAACACCCACCAGGCGTAGGTCTCGGTCTAGAACACCAGCCCGGAGGGGCAGGTCTCGGTCTAGAACACCTGCTAGGCGCAGATCTAGGACCCGATCACCAGTACGGCGTAGGTCTCGTAGTAGGTCACCAGCCAGGAGAAGTGGCAGGTCACGCTCTAGAACCCCAGCTAGACGT---GGCCGCTCACGCTCCAGAACCCCAGCCAGACGT---GGCCGCTCACGCTCTAGAACCCCAGCTAGACGCAGTGGTCGCTCACGGTCCAGAACACCAGCCAGGAGAGGGAGGTCTCGGTCTAGGACACCA---AGACGAGGAAGATCCCGCAGTAGAAGCTTAGTTAGACGTGGAAGATCTCACTCTAGAACACCTCAAAGAAGAGGCAGATCTGGCTCATCTTCAGAGCGGAAGAACAAATGCAGAACATCTCAGAGAAGAAGCCGGTCCAATTCAAGCCCAGAAATGAAGAAATCTCGCATTTCTTCAAGGCGGAGCAGGTCTCTCTCTTCACCACGGTCCAAAGCAAAATCTCGCTTGTCTTTGAGGCGCAGCCTTTCAGGGTCTTCCCCATGCCCTAAACAAAAGTCACAGACACCACCCAGGCGCAGTCGCTCTGGATCCTCCCAACCTAACGCTAAATCTAGAACGCCACCC---AGACGCAGTCGCTCTAGTTCTTCTCCACCGCCTAAACAGAAATCTAAGACACCATCAAGACAAAGTCATTCCAGTTCATCTCCTCATCCTAAAGTCAAATCTGGAACACCACCGAGGCAA---GGGTCCATAACAAGTCCCCAGGCCAATGAGCAATCTGTAACGCCACAAAGACGGAGCTGTTTTGAATCATCACCTGACCCTGAGTTGAAATCTAGGACCCCTTCTAGACATAGCTGCTCAGGGTCCTCTCCT---CCTAGAGTGAAATCTAGCACACCTCCCAGACAGAGCCCATCTAGGTCGTCATCTCCACAACCCAAAGTGAAGGCG---------ATAATA---------TCACCAAGACAAAGAAGCCATTCTGGCTCCTCTTCTCCAAGTCCTAATAGGGTGATATCGAGAACAACTCCACGGCGAAGCAGATCAGTATCTCCCTGCTCCAATGTGGAATCCAGATTGTTGCCAAGATACAGTCATTCTGGGTCCTCCTCACCAGATACCAAAGTGAAACCTGAAACACCGCCAAGACAAAGTCACTCAGGGTCTATTTCACCATACTCCAAAGTAAAGGCCCAAACTCCACCGGGGCCAAGTCTTTCTGGATCAAAGTCACCATGTCCCCAAGAGAAGTCTAAAGACTCACTAGTTCAGAGTTGCCCTGGATCCCTCTCTCTGTGTGCAGGAGTAAAA---TCTAGCACACCACCAGGCGAGAGCTATTTTGGTCTCTCATCTCTGCAACTGAAAGGACAATCTCAAACTTCACCAGACCACAGATCTGATACTTCAAGTCCAGAAGTGAGACAGAGTCACTCAGACTCACCATCTCTGCAGAGCAAATCTCAAACGTCACCTAAGGGAGGTCGGTCCAGGTCTTCATCTCCAATCACTGAGCTGGCATCCAGATCTCCAGTAAAACAAGATAGAGGTGAGTTGTCAGCGAGTCCTATGTTGAAATCTGGAATGTCTCCCGAGCAGAGCAGGTTCCAGTCTGACTCTTCTTCACATCCTACAGTGGACTCGAATTCTTCCTTGGGGCAGAGT---AGATTGGAGACT---GCT---GAATCAAAAGAGAAAATG---GCGTTACCTCCTCAGGAGGAT------GCTACT------GCATCACCTCCTAGACAGAAAGACAAATTTAGTCCCTTTCCAGTACAGGATAGGCCTGAGTCTTCACTGGTATTCAGAGACACACCTAGAACCCCG---CCAAGGGAAAGAAGTGGT---GCTGGGTCATCTCCAGAAACAAAAGAGCAAAATAGTGCATTGCCTACATCAAGCCAAGATGAAGAGTTAATGGAGGTGGTAGAGAAGTCTGAAGAACCCGCAAGCCAAATCTTGTCTCATTTGTCTTCAGAACTTAAAGAAATGTCCGCAAGTAATTTTGAATCATCTCCTGAAGTAGAAGAAAGGCCTGCTGTGTCTTTGACTCTTGATCAGAGCCAG---TCACAGGCTTCTTTGGAAGCAGTAGAAGTC---CCTTCAATGGCCTCATCTTGGGGTGGGCCACATTTTTCTCCAGAACATAAAGAACTGTCTAACTCCCCACTCAGGGAGAACAGCTTTGGATCACCTTTAGAATTTAGAAACTCAGGC---CCACTTGGTACAGAAATGAATACTGGATTTTCTTCTGAGGTTAAAGAAGATTTGAATGGACCTTTTCTTAATCAGCTGGAAACAGATCCATCTCTAGACATGAAAGAACAATCGACAAGATCCTCTAGACGCAGCAGTTCTGAGCTATCCCCAGATGCAGTGGAAAAGGCAGGGATGTCTTCAAATCAGAGTGTCTCTTCACCTGTGCTTGATGCTGTA---CCCAGAACACCCTCGAGAGAAAGAAGTAGTTCTGCATCTTCTCCTGAAATGAAAGATGGTTTACCCAGAACTCCATCGAGGAGAAGCAGGTCTGGGTCTTCTCCAGGACTTAGAGATGGGTCTGGGACTCCCTCGAGGCACAGCCTGTCTGGGTCCTCTCCTGGAATGAAAGATATACCTAGAACACCATCTAGAGGGAGAAGTGAATGTGATTCTTCCCCAGAACCGAAAGCTTTGCCTCAGACTCCCAGGCCGAGGAGTCGTTCTCCGTCATCCCCAGAGCTCAACAACAAGTGTCTTACCCCCCAGAGAGAAAGAAGCGGGTCAGAATCATCAGTTGATCAGAAAACTGTGGCTCGGACTCCCCTGGGGCAGAGAAGTCGTTCGGGATCCTCTCAAGAACTTGATGTGAAACCC---AGTGCATCCCCTCAGGAAAGAAGTGAGTCAGACTCTTCTCCAGATTCTAAAGCCAAGACACGAACCCCACTTCGGCAGAGGAGTCGCTCTGGATCATCT---CCAGAGGTTGACAGCAAATCTCGACCATCCCCTCGGCGCAGTAGGTCTGGTTCCTCCCCTGAAGTGAAAGATAAGCCAAGAGCAGCACCCAGGGCACAGAGTGGTTCTGATTCCTCTCCTGAACCTAAAGCTCCAGCCCCTCGGGCCCTT---CCCAGACGAAGCAGATCAGGTTCATCAAGCAAAGGCAGAGGCCCTTCTCCTGAAGGAAGCAGCAGTACCGAGTCCTCTCCTGAACATCTGCCCAAATCCAGAACTGCTCGCAGAGGTTCCAGGTCATCACCAGAGCCC---AAGACCAAGTCTCGTACACCACCTCGACGTCGCAGCTCTCGATCATCTCCTGAGCTAACAAGGAAGGCCAGACTGTCCCGTAGAAGCCGCTCTGCCTCATCCTCACCAGAAACTCGCTCTAGAACTCCCCCAAGGCACCGGAGAAGTCCCTCAGTGTCTTCCCCGGAGCCAGCCGAAAAGTCGAGGTCTTCACGCCGACGGCGCTCAGCTTCATCTCCACGCACTAAGACAACCTCAAGGAGAGGCCGCTCTCCTTCACCAAAGCCTCGTGGACTCCAGAGGTCCCGTTCCCGCTCAAGGAGAGAGAAAACAAGAACAACCCGACGTCGAGATAGGTCTGGATCTTCTCAGTCAACCTCTCGGCGAAGACAGCGGAGCCGGTCAAGGTCACGGGTTACACGGCGGCGGAGGGGAGGCTCTGGTTATCACTCAAGGTCCCCTGCCCGGCAGGAAAGTTCCCGGACCTCCTCTCGACGCCGAAGAGGCCGCTCTCGGACACCCCCAACCAGTCGGAAGCGTTCTCGCTCACGCACATCACCAGCCCCGTGGAAACGCTCTAGATCTCGAGCCTCTCCAGCCACTCACCGGCGATCCAGGTCCAGAACCCCCCTGATAAGCCGACGTAGGTCCAGGTCTCGAACTTCACCAGTCAGCCGGAGACGGTCAAGGTCCAGGACTTCAGTGACTCGACGAAGGTCCCGGTCAAGAGCATCCCCAGTGAGCAGAAGGCGATCCAGATCCAGAACACCGCCAGTAACCCGCCGTCGTTCAAGGTCCAGAACGCCAACAACACGCCGCCGCTCCCGTTCTAGAACTCCACCAGTGACTCGCAGAAGGTCCAGATCCAGGACTCCACCAGTAACCAGGAGGCGATCTCGAAGCAGAACTTCGCCTATCACTCGCAGAAGATCAAGATCCAGAACATCTCCGGTTACCCGAAGGAGATCTCGATCTCGCACATCTCCAGTAACTCGAAGAAGGTCCCGCTCTCGAACCTCACCAGTGACACGCCGCCGCTCTAGGTCCCGGACACCTCCAGCTATTCGGCGCCGCTCTAGATCTCGATCGCCACTGTTGCCACGCAAACGTTCTCGAAGTCGCTCACCACTTGCTATCCGCCGCCGCTCCAGATCCCGTACTCCACGAACAGCTCGGGGTAAACGGTCCTTAACAAGATCTCCTCCAGCCATCCGCAGGCGTTCTGCATCTGGAAGTAGTTCTGATCGTTCACGATCTGCTACTCCTCCAGCAACAAGAAATCATTCTGGTTCACGGACACCTCCAGTAGCACTCAACAGCTCCAGAATGAGCTGCTTCAGTCGTCCTAGCATGTCCCCAACACCTCTGGACCGCTGCAGATCACCTGGAATGCTTGAACCCCTTGGCAGCTCTAGAACACCCATGTCTGTCCTGCAGCAAGCCGGTGGCTCCATGATGGATGGTCCAGGTCCCCGAATACCTGACCACCAGAGAACATCT---GTGCCAGAAAATCATGCTCAGTCCAGGATTGCACTTGCCCTGACAGCTATCAGTCTTGGCACTGCTCGGCCGCCTCCGTCCATGTCTGCTGCTGGCCTTGCTGCAAGAATGTCCCAGGTTCCAGCCCCGGTGCCTCTCATGAGTCTCAGAACCGCCCCAGCAGCCAACCTTGCCAGCAGGATTCCTGCAGCCTCTGCGGCAGCCATGAACCTAGCCAGCGCCAGGACACCTGCCATCCCAACAGCAGTGAACCTGGCTGACTCTCGAACACCAGCTGCA---GCAGCGGCCATGAATTTGGCCAGCCCCAGAACAGCGGTGGCACCTTCGGCTGTGAACCTGGCTGACCCTCGCACTCCCACGGCCCCAGCTGTGAACCTAGCAGGGGCCAGGACCCCAGCTGCCTTGGCAGCTCTGAGTCTCACAGGCTCTGGCACACCACCAACTGCTGCAAACTATCCCTCCAGCTCCAGAACACCACAGGCTCCAGCCTCTGCAAACTTGGTG---GGTCCTCGGTCTGCACATGCCACAGCTCCTGTGAATATTGCTGGCTCCAGAACCGCTGCAGCCTTGGCCCCCGCGAGCCTCACCAGTGCTAGGATGGCTCCAGCATTGTCTGGTGCAAACCTCACCAGCCCCAGGGTGCCCCTTTCTGCCTACGAGCGTGTCAGTGGCAGAACCTCACCGCCGCTCCTTGACCGAGCTAGGTCCAGAACACCACCG---------------------------TCTGCCCCAAGCCAGTCTAGGATGACCTCTGAACGG------GCTCCCTCCCCTTCCTCTAGAATGGGCCAGGCTCCT---TCACAGTCTCTTCTCCCTCCAGCACAGGATCAGCCGAGGTCTCCTGTGCCTTCTGCTTTTTCAGACCAATCC---CGTTGTTTGATTGCCCAG---ACCACCCCTGTAGCAGGGTCTCAGTCCCTTTCC---TCTGGGGTAGTGGCAACGACCACGTCCTCTGCTGGTGATCACAATGGCATGCTCTCTGTCCCTGCCCCTGGGGTGCCCCACTCT------------------GATGTGGGGGAGCCACCTGCCTCTACTGGGGCCCAGCAGCCTTCTGCATTAGCCGCCCTGCAGCCAGCAAAGGAGCGGCGGAGTTCCTCCTCGTCATCGTCGTCCTCTAGCTCCTCCTCTTCATCATCATCGTCGTCGTCCTCCTCCTCCTCCTCT---GGCTCCAGTTCTAGTGACTCAGAGGGCTCTAGCCTTCCTGTGCAA---CCTGAGGTGGCACTGAAGAGGGTCCCCAGCCCCACCCCAGCCCCAAAGGAGGCTGTTCGAGAGGGACGTCCTCCGGAGCCAACCCCAGCCAAACGGAAGAGGCGCTCTAGCAGTTCCAGTTCCAGCTCCTCCTCTTCATCTTCCTCTTCCTCTTCCTCCTCCTCTTCTTCCTCCTCCTCTTCCTCTTCTTCCTCTTCCTCCTCATCTTCCTCCTCCTCC---------------------TCGTCTTCCTCCCCTTCCCCTGCTAAGCCTGGCCCTCAGGCCTTGCCCAAACCTGCAAGCCCCAAGAAGCCACCCCCTGGCGAGCGGAGGTCCCGCAGCCCCCGGAAGCCAATAGACTCCCTTAGGGACTCTCGGTCCCTCAGCTACTCGCCTGTGGAGCGTCGCCGTCCC---TCGCCTCAGCCCTCGCCACGGGACCAGCAG---AGC------------AGCAGCAGTGAGCGGGGTTCCCGGAGAGGCCAGCGTGGGGACAGCCGCTCCCCCAGCCACAAGCGCAGGAGGGAGACACCTAGCCCTCGG---CCCATGAGACACCGCTCCTCCAGGTCTCCA---
>macFas5
ATGTACAACGGGATCGGGCTGCCGACGCCCCGGGGCAGCGGCACCAACGGCTACGTCCAGCGCAACCTGTCCCTGGTGCGGGGCCGCCGGGGTGAGCGGCCTGACTACAAGGGAGAGGAGGAACTGCGGCGCCTGGAGGCTGCCCTGGTGAAGCGGCCTAATCCTGACATCCTGGACCACGAGCGCAAGCGGCGCGTCGAGCTGCGATGCCTCGAGCTGGAGGAGATGATGGAAGAGCAGGGGTACGAGGAACAGCAAATTCAGGAGAAAGTGGCGACCTTTCGACTCATGTTGCTGGAGAAGGATGTGAACCCTGGGGGCAAGGAGGAGACCCCAGGGCAGAGGCCAGCGGTCACGGAGACTCACCAGTTGGCAGAATTGAATGAGAAGAAGAATGAAAGACTCCGTGCTGCCTTTGGCATCAGTGATTCTTACGTAGATGGCAGCTCTTTTGATCCTCAGCGTCGTGCCCGAGAAGCTAAACAACCGGCTCCTGAGCCTCCCAAACCTTACAGCCTTGTTCGGGAGTCTAGCAGTTCTCGCTCACCAACCCCAAAGCAGAAGAAGAAGAAAAAGAAGAAAGATAGAGGACGCAGGTCAGAGAGCAGCTCTCCTCGACGGGAGAGAAAGAAAAGCTCAAAGAAGAAGAAGCACAGGTCAGAATCCGAGTCCAAGAAGCGTAAGCATAGGTCTCCCACTCCAAAGAGCAAACGTAAATCTAAGGACAAAAAGCGAAAGCGGTCTCGAAGTACAACACCAGCCCCCAAGAGCCGCCGGGCCCACCGTTCAACTTCTGCTGACTCTGCTTCCTCCTCTGATACTTCCCGCAGTCGGTCTCGAAGTGCTGCAGCTAAAACTCATACAACTGCCTTGACTGGGCGAAGTCCTTCCCCTGCTTCAGGGCGACGAGGGGAGGGAGATGCACCTTTCAGTGAACCAGGTACTACC---AATACACAACGGCCTAGTAGCCCGGAGCCTGCTACAAAACAGCCTAGCAGCCCTTATGAAGACAAAGATAAAGACAAGAAGGAGAAATCTGCAGCTCGACCTAGCCCCTCTCCGGAAAGGAGCAGCACAGGCCCAGAACCACCTGCTCCCACTCCGCTCCTTGCTGAGCGACATGGCGGCTCCCCACAACCACTTGCAACAACCCCCTTAAGCCAGGAGCCAGTGAACCCCCCATCTGAGGCCTCTCCCACTCGGGGCCGTTCACCACCTAAGTCTCCTGAGAAACTTCCCCAGTCTTCTTCCTCAGAGAGCAGCCCACCATCCCCTCAACCTACCAAAGTTTCTCGGCATGCCAGCTCTTCCCCAGAAAGTCCTAAACCTGCTCCAGCTCCGGGGTCCCACCGAGAGATTTCTTCTTCTCCCACATCCAAGAATCGCTCACATGGCCGAGCAAAACGGGATAAATCACATTCTCATACCCCTTCCCGTAGGACGGGGAGGTCCCGTAGCCCTGCCACCGCTAAGAGAGGG---CGATCTCGGTCTCGAACCCCTACAAAGAGAGGTCATTCTCGATCCCGATCTCCCCAGTGGCGTAGGTCCAGGTCTGCACAGAGGTGGGGAAGATCTAGAAGCCCCCAGCGACGTGGCCGCTCTAGGTCTCCTCAGCGACCAGGCTGGTCTAGGAGCAGAAATACCCAGAGAAGAGGCAGGTCTAGGTCAGCAAGGCGAGGGAGGTCCCACTCT---AGATCCCCAGCCACTCGGGGCAGATCTCGTTCTAGAACACCAGCCCGGCGGGGCAGGTCACGCTCTAGAACACCTGCCAGGCGGAGATCACGATCCAGAACACCCACCAGGCGTAGGTCTCGGTCTAGAACACCAGCCCGGAGGGGCAGGTCTCGGTCTAGAACACCTGCTAGGCGCAGATCTAGGACCCGATCGCCAGTACGACGGAGGTCTCGTAGTAGATCACCAGCCAGGAGAAGTGGCAGGTCACGCTCTAGAACCCCAGCTAGACGT---GGCCGCTCACGCTCCAGAACCCCAGCCAGACGT---GGCCGCTCACGCTCTAGAACCCCAGCTAGACGCAGTGGTCGCTCACGCTCCAGAACACCAGCCAGGAGAGGGAGGTCTCGATCTAGGACACCA---AGACGAGGAAGATCCCGCAGTAGAAGCTTAGTTAGACGTGGAAGATCTCACTCTAGATCACCTCAAAGAAGAGGCAGGTCTGGCTCATCTTCAGACCGGAAGAACAAATCCAGAACATCTCAGAGAAGAAGCAGGTCCAATTCAAGCCCAGAAATGAAGAAATCACGCATTTCTTCAAGGCGGAGCAGATCTCTGTCTTCACCACGGTCCAAAGCAAAATCTCGTTTGTCTTTGAGGCGCAGCCTTTCAGGATCTTCCCCATGCCCTAAACAAAAGTCACAGACGCCACCCAGGCGCAGTCGCTCTGGATCCTCCCAACCTAAAGCTAAATCTAGAACGCCACCT---AGACGCAGTCGCTCCAGTTCTTCTCCGCCACCTAAACAGAAATCTAAAACACCATCAAGACGAAGTCATTCCAGTTCGTCTCCTCATTCTAAAGTGAAATCTGGAACACCACCAAGGCAA---GGGTCCATAACAAGTCCCCAGGCCAATGAGCAATCTGTAACGCCACAAAGACGGAGCTGTTTTGAATCATCACCTGACCCTGAGTTGAAATCTAGGACCCCTTCGAGACATAGTTGCTCAGGGTCCTCTCCT---CCTAGAGTGAAATCTAGCACACCTCCCAGACAAAGCCCATCTAGGTCATCATCTCCACAACCCAAAGTGAAGGCG---------GTAATA---------TCACCAAGGCAAAGAAGCCATTCTGGCTCCTCTTCTCCAAGTCCTAGTAGGGTGACATCGAGAACAACTCCACGGCGAAGCAGATCAGTATCTCCCTGCTCCAACGTGGAATCCAGATTGTTGCCAAGATACAGTCATTCTAGGTCCTCCTCACCAGATACCAAAGTGAAACCTGAAACACCGCCAAGACAAAGTCACTCAGGGTCTATTTCACCACACCCCAAAGTAAAGGCCCAAACTCCACCAGGGCCAAGTCTTTCTAGATCAAAGTCGCCATGTCCCCAAGAGAAGTCTAAAGACTCACTAGTTCAGAGTTGCCCTGGATCCTTCTCTCTGTGTGCAGGAGTAAAA---TCTAGCACACCACCAGGTGAGAGCTATTTTGGACTCTCATCTCTGCAACTGAAAGGACAATCTCAAACTTCACCAGACCACAGATCTGATACTTCAAGTCCAGAAGTGAGACAGAGTCACTCAGAATCACCATCTCTGCAGAGCAAATCTCAAACATCGCCTAAGGGAGGTCAGTCCAGGTCTTCATCTCCAATCACTGAGCTGGCATCCAGATCTCCAATAAGACAAGATAGAGGTGAGTTGTCAGCGAGTCCTACATTGAAATCCGGAATGTCTCCTGAGCTGAGCAGGTTCCAGTCTGACTCTTCTTCACATCCTACAGTGGACTCGAATTCTTTCTTGGGGCAGAGT---AGATTGGAGACT---TCT---GAATCAAAAGAGAAAATG---GCCTTACTCCCTCAGGAGGAT------GCTACT------GCATCACCTCCTAGACAAAGAGACAAATTTAGTCCCTTTCCAGTACAGGATAGACCTGAGTCTTCACTAGTGTTCAAAGACGCACCTAGAACCCCG---TCAAGGGACAGAAGTGGT---ACTGGGTCATCTCCAGAAACAAAAGAGCAAAATAGTGCATTGCCTACATCAAGCCAAGATGAAGAGTTAATGGAGGTGGTAGAGAAGTCTGAAGAACCCACAAGCCAAGTCCTGTCTCATTTGTCTTCAGAACTTAAAGAAATGTCTGCAAGTAACTTTGAATCATCTCCTGAAGTAGAAGAAAGGCCTGCTGTGTCTTTGACGCTTGATCAGAGCCAG---TCACAGGCTTCTTTGGAAGCAGTAGAAATT---CCTGCAGTGGCCTCATCTTGGGGTGGGCCACATTTTTCTCCAGAACATAAGGAACTGTCTAACTCCCCACTCAGGGAGAACAGCTTTGAATCATCTTTAGAATTTAGAAACTCAGGC---CCACTTGGTACAGAAATGAATACTGGATTTTCTTCTGAGGTTAAAGAAGATTTGAATGGACCTTTTCTTAATCAGCTGGAAACAGATCCATCTCTAGACATGAAAGAACAATCGACAAGATCCTCTAGACGCAGCAGTTCTGAGTTATCCCCAGATGCAGTGGAAAAGGCAGGGATGTCTTCAAATCAGAGCGTCTCTTCACCTGTGCTTGATGCTGTA---CCGAGAACACCCTCGAGAGAAAGAAGTAGTTCTGCATCTTCTCCTGAAATGAAAGATGGTTTACCCAGAACTCCATCAAGGAGAAGCAGGTCTGGGTCTTCTCCAGGACTTAGAGATGGGTCTGGGACTCCCTCGAGGCACAGCCTGTCCGGGTCCTCTCCTGGAATGAAAGATATACCTAGAACACCATCCAGAGGGAGAAGCGAATGTGATTCTTCGCCAGAACCGAAAGCTTTGCCTCAGACTCCTAGGCCAAGGAGTCGTTCTCCATCATCCCCAGAGCTCAACAACAAGTGTCTTACCCCCCAGAGAGAAAGAAGTGGGTCAGAATCATCAGTTGATCAGAAAACTGTGGCTCGGACTCCCTTGGGGCAGAGAAGTCGTTCGGGATCCTCTCAAGAACTTGATGTGAAACCC---AGTGCATCCCCTCAGGAAAGAAGTGAGTCAGACTCTTCTCCAGATTCTAAAGCCAAGACTCGAACCCCACTTCGGCAGAGGAGTCGCTCTGGATCATCT---CCAGAGGTTGACAGCAAATCTCGACCTTCTCCTCGGCGCAGTAGGTCTGGTTCCTCCCCTGAAGTGAAAGATAAGCCAAGAGCAGCACCCAGGGCACAGAGTGCTTCTGATTCCTCTCCTGAACCTAAAGCTCCAGCCCCTCGGGCCCTT---CCCAGACGAAGCAGATCAGGTTCATCAAGCAAAGGTAGAGGCCCTTCTCCTGAAGGAAGCAGCAGTACCGAGTCCTCTCCTGAACATCCGCCCAAATCCAGAACTGCTCGCAGAGGTTCCAGGTCATCACCAGAGCCC---AAGACCAAGTCTCGTACACCACCTCGACGTCGCAGCTCTCGATCATCTCCTGAGCTAACGAGGAAGGCCAGACTCTCCCGTAGAAGCCGTTCTGCCTCATCCTCACCAGAAACTCGCTCTAGAACTCCCCCAAGGCGCCGGAGAAGTCCTTCAGTGTCTTCCCCGGAGCCAGTCGAAAAGTCAAGGTCTTCACGCCGACGGCGCTCAGCTTCATCTCCACGCACTAAGACAACCTCAAGGAGAGGCCGCTCTCCTTCACCAAAGCCTCGTGGACTGCAGAGGTCCCGTTCCCGCTCAAGGAGAGAGAAAACCAGAACAACCCGACGTCGAGATAGGTCTGGATCTTCTCAGTCAACCTCTCGGCGAAGACAGCGGAGCCGGTCAAGGTCACGGGTTACTCGGCGACGGAGGGGAGGCTCTGGTTATCACTCAAGGTCCCCTGCCCGGCAGGAAAGTTCCCGGACCTCCTCTCGACGCCGAAGAGGCCGCTCTCGGACACCCCCAACGAGTCGGAAGCGTTCTCGCTCACGGACATCACCAGCGCCATGGAAACGCTCTAGATCTCGAGCCTCTCCAGCCACTCACCGGCGATCCAGGTCCAGAACCCCCCTGATAAGCCGACGTAGGTCCAGGTCTCGAACTTCACCAGTCAGCCGGAGACGGTCAAGGTCCAGGACTTCAGTGACTCGACGAAGATCCCGGTCAAGAGCATCCCCAGTGAGCAGAAGGCGATCCAGATCCAGAACACCACCAGTAACCCGTCGTCGTTCAAGGTCCAGAACACCAACAACACGCCGGCGCTCCCGTTCTAGAACTCCACCAGTGACACGCAGAAGGTCCAGATCTAGGACTCCACCAGTAACCAGGAGGCGATCTCGAAGCAGAACTTCACCTATCACTCGCAGAAGATCAAGATCCAGAACATCGCCAGTCACCCGAAGGAGGTCTCGATCTCGCACATCTCCAGTAACTCGAAGAAGGTCCCGCTCTCGAACCTCACCAGTGACACGCCGCCGCTCTAGGTCCCGGACACCTCCAGCTATTCGGCGCCGCTCTAGGTCTCGAACGCCACTGTTGCCACGCAAACGTTCTCGAAGTCGCTCACCACTTGCTATCCGGCGCCGCTCCAGATCCCGTACTCCACGAGCAGCTCGGGGCAAACGGTCCTTAACAAGATCTCCTCCAGCCATCCGCAGGCGTTCAGCATCTGGAAGTAGTTCTGATCGTTCACGATCTGCTACTCCTCCAGCAACAAGAAATCATTCTGGTTCGCGGACACCTCCAGTAGCACTCAACAGCTCCAGAATGAGCTGCTTTAGTCGTCCTAGCATGTCCCCAACACCTCTTGACCGCTGCAGATCACCTGGAATGCTTGAACCCCTTGGCAGCTCTAGAACACCCATGTCTGTCCTGCAGCAAGCCGGTGGCTCCATGATGGATGGTCCAGGTCCCCGAATACCTGACCACCAGAGAACATCT---GTGCCAGAAAATCATGCTCAGTCCAGGATTGCACTTGCCCTGACCGCTATCAGTCTTGGCACTGCTCGGCCTCCTCCGTCCATGTCTGCTGCTGGCCTTGCTGCAAGAATGTCCCAGGTTCCAGCCCCGGTGCCTCTCATGAGTCTCAGAACCGCTCCAGCAGCCAACCTTGCCAGCAGGATTCCTGCAGCCTCTGCGGCAGCCATGAACCTAGCCAGCGCCAGGACACCTGCCATCCCAACAGCAGTGAACCTGGCTGACACTCGAACGCCAGCTGCA---GCAGCGGCCATGAACTTGGCCAGCCCCAGAACAGCGGTGGCACCTTCGGCTGTGAACCTGGCTGACCCTCGCACTCCCACAGCCCCAGCTGTGAACCTAGCAGGGGCCAGAACCCCAGCTGCCTTGGCAGCTCTGAGTCTCACAGGCTCTGGCACCCCACCAACTGCTGCAAACTATCCCTCCAGCTCCAGAACACCACAGGCTCCAGCCTCTGCAAACCTGGTG---GGTCCTCGGTCTGCACATGCCACAGCTCCTGTGAATATTGCCGGCTCCAGAACCGCTGCAGCCTTGGCCCCCGCGAGCCTCACCAGTGCTAGGATGGCTCCAACATTGTCTGGTGCAAACCTCACCAGCCCCAGGGTGCCCCTCTCTGCCTATGAGCGTGTCAGTGGCAGAACCTCACCACCGCTCCTTGACCGAGCCAGGTCCAGAACACCACCG---------------------------TCTGCCCCAAGCCAGTCTAGAATGACCTCTGAACGG------GCTCCCTCCCCTTCCTCTAGAATGGGCCAGGCTCCT---TCACAGTCTCTTCTCCCTCCAGCACAGGATCAGCCGAGGTCTCCTGTGCCTTCTGCTTTTTCAGACCAGTCC---CGTTCTTTGATTGCCCAG---ACCACCCCTGTAGCAGGGTCTCAGTCCCTTTCC---TCTGGGGCGGTGGCAACGACCACGTCCTCTGCTGGTGACCACAATGGCATGCTCTCTGTCCCTGCCCCCGGGGTGCCCCACTCT------------------GATGTGGGGGAGCCACCTGCCTCTACTGGGGCCCAGCAGCCGTCTGCATTAGCCGCCCTGCAGCCAGCAAAGGAGCGGCGGAGTTCCTCCTCCTCCTCCTCGTCCTCTAGCTCTTCTTCCTCCTCATCATCGTCGTCGTCGTCGTCTTCCTCCTCT---GGCTCCAGTTCTAGCGACTCGGAGGGCTCTAGCCTTCCTGTGCAA---CCTGAGGTGGCACTAAAGAGGGTCCCCAGCCCCACCCCAGCCCCAAAGGAGGCTGTTAGAGAGGGACGTCCTCCGGAGCCAACCCCAGCCAAACGGAAGAGGCGCTCTAGCAGTTCCAGTTCCAGCTCCTCCTCTTCATCTTCCTCCTCCTCCTCCTCCTCCTCTTCTTCCTCCTCCTCCTCTTCCTCTTCCTCTTCCTCCTCCTCTTCCTCCTCCTCC---------------------TCCTCTTCCTCGCCTTCCCCTGCTAAGCCTGGCCCTCAGGCCTTGCCCAAACCTGCAAGCCCCAAGAAGCCACCCCCTGGCGAGCGGAGGTCCCGCAGTCCCCGGAAGCCAATAGACTCCCTTAGGGACTCTCGGTCCCTCAGCTACTCGCCTGTGGAGCGTCGCCGTCCC---TCGCCCCAGCCCTCGCCACGGGACCAGCAG---AGC------------AGCAGCAGTGAGCGGGGTTCCCGGAGAGGCCAGCGTGGGGACAGCCGATCCCCCAGCCACAAGCGCAGGAGGGAGACACCTAGCCCTCGG---CCCATGAGACACCGCTCCTCCAGGTCTCCA---
>susScr11
ATGTACAACGGGATCGGGCTGCCGACGCCCCGGGGCAGCGGCACCAACGGCTACGTCCAGCGCAACCTGTCCCTGGTGCGGGGCCGCCGGGGTGAGCGGCCTGACTACAAGGGAGAGGAGGAACTGCGGCGCCTGGAGGCTGCCCTGGTGAAGCGGCCTAATCCTGACATCCTGGACCACGAGCGCAAGCGGCGCGTGGAGCTGCGATGCCTCGAGCTGGAGGAGATGATGGAAGAGCAGGGGTACGAGGAACAGCAAATTCAGGAGAAAGTGGCGACCTTTCGACTCATGTTGCTGGAGAAGGATGTGAACCCTGGGGGCAAGGAGGAGACCCCAGGGCAGAGGCCAGCGGTAACTGAGACTCACCAGTTGGCAGAACTGAACGAGAAGAAGAACGAGCGACTCCGAGCTGCCTTTGGCATTAGTGATTCCTATGTGGATGGCAGCTCTTTTGATCCTCAGCGTCGTGCTCGAGAAGCTAAACAACCAGCTCCTGAGCCTCCCAAACCTTACAGCCTTGTCCGAGAGTCTAGCAGTTCTCGTTCACCAACGCCAAAGCAAAAGAAGAAGAAAAAGAAGAAAGATAGAGGACGCAGGTCGGAGAGCAGCTCTCCTCGACGAGAGAGGAAGAAGAGCTCTAAGAAGAAGAAGCACAGGTCAGAATCTGAATCCAAGAAAAGGAAGCATAGGTCTCCTACTCCAAAGAGCAAACGTAAATCTAAGGACAAGAAGCGGAAGCGGTCTCGAAGTACGACTCCAGCTCCCAAGAGCCGACGGGCCCATCGTTCAACTTCTGCTGACTCTGCTTCCTCTTCTGATACTTCTCGAAGTCGGTCTCGAAGTGCTGCAGCAAAAACCCATACAACTACCTTGACTGGCAGAAGCCCTTCCCCTACTTCTGGGCATCGAGGGGAGGGAGATGCGCCTTCCAGGGAACCAGGTACTGCC---AACACCGGGCAGCCTAGTAGCTCGGAGCCTTCTGCAAAACAGCCTGGCAGTCCTTATGAGGACAAGGGTAAAGACAAGAAGGAGAAATCTGCAGTTCGATCTAGCCCCTCTCCGGAAAGGAGCAGCACAGGGCCTGAACCACCTGCTCCTACTCCGCTCCTTGCTGAGCAACATGGCGGCTCCCCACAACCCCTTGCAACAACCCCCTTAAGTCAGGAGCCAGTGAACCCCCCATCTGAGGCTTCACCAACCCAGGGCCATTCACCACCTAAGTCTCCTGAGAAACCTCCCCATTCATCTTCA---GAGAGCTGTCCACCATCCCCTCAACCTACTAAAGTTTCTCGACATGCCAGCTCTTCCCCTGAAAGTCCTAAACCTGTACCAGCTTCTGGGTCCCGCCGAGAGATTTCTTCTTCTCCTACACCTAAAAGTCGCTCACGTGGCCGAGCAAAGCGTGATAAGTCACATTCTCATACTCCTTCTCGTAGGGTGGGGAGGTCTCGTAGCCCTACTACCACTAAGAGGGGG---CGATCTCGGTCACGAACCCCTACAAAGAGAGGTCATTCTCGGTCCCGGTCACCTCAGTGGCGTAGGTCCCGGTCTGCACAGAGGTGGGGACGGTCTAGAAGCCCCCAGCGCCGTGGCCGCTCTAGGTCCCCTCAGCGACCAGGCTGGTCCAGGAGCAGAAATGCACAGAGAAGAGGCAGGTCCAGATCAGCAAGACGAGGCAGGTCACACTCT---AGATCCCCTGCCACTAGGGGCAGATCTCGTTCTAGAACACCAGCCCGAAGGGGCCGGTCTCGGTCTAGGACACCCACCAGGAGGAGGTCACGATCTAGAACACCCACCAGGCGCAGATCTCGTTCTAGAACACCAGCCCGAAGGGGCCGGTCTCGGTCTAGAACCCCTGCTAGGCGCAGATCTAGGACCCGATCACCAGTACGAAGGAGGTCTCGTAGTAGATCACCAGCCAGGAGAGGTGGCAGGTCACGCTCCAGAACCCCAGCCAGGCGT---GGGCGGTCACGCTCCAGAACCCCAGCCAGGCGT---GGGCGGTCACGCTCCAGAACCCCAGCTAGAAGAAGTGGTCGGTCTCGCTCTAGAACACCAGCCAGGAGAGGGAGATCTCGGTCTAGGACACCAACAAGAAGA---AGGTCGCACAGTAGAAGTCTAGCAAGACGGGGAAGATCTCACTCTAGAACGCCACAAAGAAGAGGCAGGTCTGGCTCATCATCAGAGCGGAAGAACAAATCCAGAACATCTCAGAGAAGGAGCAGGTCCAACTCAAGCCCAGAAATGAAAAAATCACGAGTTTCTTCGAGGCGGAGCAGGTCTCTCTCTTCACCAAGGTCCAAAGCAAAATCTCACTTGTCTTTGAGACGAAGCCTTTCGGGGTCCTCTCCATGCCCTAAACAAAAGTCTCAGACACCACCAAGGCGCAGTCGCTCTGGATCATCCCAGCCT------AAAGGTAGAACACCGCTA---AGGCGAAGTCGCTCTGGTTCTTCTCTGCCTCCTCATCAGAAGTCTAAAACGCCATCAAGACAAAGTCGTTCCAGTTCATCTCCTCAACCTAAAGTGAAATCTGGAACACCACCGAGGCAG---GGGTCCGTAACAAGTCCTCAGGCAAATGAACAATCTGCAACACCACAGAGACGGAGCCATTCTGAGTCATCACCTGACCCTGAGGTGAAGTCCAGGACCCCTTTGAGACATAGCTGCTCTGAGTCTTCTCCT------AGAGTGAAATCTAGCTCACCTCCAAGACGGAGCCGATCTGGGTCATCATCTCCACAACCCAAAGTGAAGGCG---------GTCATG---------TCACCAGTCCAG---AGCCGTTCTGGCTTCTCTTCTCCAAGTCCTAGTAGAGTGACATCTAAAACTCCTCCAAGGCAAAGCAGATCAGAGTCTCCATGCTCCAAGGTAGAGTCTAGATTGTTGCAAAGAAACAGCCGTTCTAGGTCCCCATCTCCAGATACCAAAGTGAAACCGGAAACACCACTGCTGCAAAGTCACTCAGGGTCTACTTCGCCGTGCCCCAAAGCAAAACCCCAAACTCCACCAGGGCATAATCTTCCTGAGTCAAAGTCACCATGTTCCCAAGAGAAGTCTACAGATTCACCAGCACAGAGTTGCTCTGGATCCTTCTCCTTCTGTCCGGGAGTAAAG---TCTAGTACACCACCTGGCGAGAGCTATTTCAGT---TCATCTTTGCAACAGAAAGGACGGTCTCCATCTTCACCAGATCCCAGATCTGTTACTTCAAGTCCAGAAATGAGACAGAGTCATTCTGAATCTCCATCTCTGCAGAGCAAATCTCAAACATCTCCAAAGGGTGGTCGGTGCAGGTCCCCATCTCCAGTCACTGAGCTGGAACCT------CCAACAAGACAAGATAGAAGCGAATTGTCAACAAGTCCTAAGCTGAAATCTGGACTGTCTCCTGAGCAGGTCAGGACCCATTCTGATTCTTCTCCATATCCTGCATTGGACTCTAAGTCTCTTCTGGGGCGGGGT---AGATTAGAGTCT---TCT---GAATCAAAAGAAAAAACT---GGCTCAGTCCTTCAGGAGGAT------GTCACT------GCATCATCTCCAAGACCAGGAGACAAACTGAGTTCTCCTTTGGTTCAGGACAGGCCTGAATCTTCACCAGTAATCAGAGACACCCCTGAAACTGCC---TCGAGGGAAAGAGGTGGT---GTCGGGTCATCTCCAGATACAAAAGACCAGAGTAGTGTGTTAGCTAAGTCAAGCCAAGATGAGGAATCAATGGAGGTGACAGAGAAAGCTGAAGAATCCTCAAGCCAGATCCTGCCCCATTTATCTCCAGAACTTAAAGAAATGGCCAGAAGTAACTTTGAATCATCTCCTGAAATAGAAGGAAGATCTGCTGTCTCTTTGATTCTTGACCAGAGACAG---TTGCAGGCTTCTGTGGAA------GAAGTC---CCTGCGGTAGCCTCAACTTGGAGTGGGCCGCAGTTTTCTCCAGAACGTAAAGAACTGTCTAGCTCCCCTCCCAGGGAGAATAGTTTTGGATCACCTTCAGAATTTAGAAACTCAGGC---CCTGTTGCA---GAGATGAGCACTGAGTTTTCTCCTGAGGGTAAA---GATTTGAATGGACCTTTTCCTAATCAGCTGGAGACAGATCCATCTCTCGACATGAAAGAA---TCAACAAGGTCCTCCAGACGCAGCAGTTCAGAGTTATCCCCAGATGCGGTGGAAAAAGCAGGAATGTCCTCAAATCAGAGTGTCTCTTCGCCAGTACTTGATGCTGTA---CCCCGAACACCCTCAAGGGGAAGAAGTAGTTCCACGTCTTCTCCTGAACTGAAAGATGGTTTACCCAGAACCCCTTCACAGAGAAGCCGGTCTGGGTCATCCCCAGGACTGAGAGATGGGTCTGGGACTCCCTCAAGGCACAGTTTATCTGGGTCTTCTCCTGGGATGAAAGATATACCTAGAACACCATCCAGGGGGAGAAGTGAATGTGATTCTTCTCCAGAACCAAAAATTTTGCCTCAGACTCCTAGGCCAAGGAGTCGGTCTCCATCATCCCCAGAGCTCAACAACAAGTGTCTTAGTCCTCAGAGAGAGAGAAGTGGGTCAGAATCATCAGTGGAACAGAAGACTGTGGCTAGGACTCCGCTGGGGCAGAGACGTCGGTCTGGATCTTCTCAAGAACTTGATGGGAAACCC---AGTGCTTCCCCTCAGGAGAGGAGTGAATCAGAGTCTTCTCCAGATTCTAAAGCTAAGACACGAATGTCAGTTAGACCAAGGAGTGGCTCTGGATCCTCT---CCAGAGGTCGACAGCAAATCTCAGCCTTCTCCTCGGCGTAGT---------TCATCCCCTGAAGATAAAGATAAGCCGGGGGTGGCACCCAGGGCACAGAGTGGTTCTGATTCTTCTCCCGAACCCAAGGCTCCTGCCCCTCGTGTCCTT---CCTAGACGAAGCAGATCAGGTTCATCCAGCAAAGGCAGAGGCCCTTCTCCTGAAGGAAGCAGCAGTTCGGAGTCTTCTCCAGAACACCCACCCAAATCCAGGACTGCTAGAAGAAGCTCTAGGTCATCGCCAGAGCCC---AAGACTAAGTCTCGCTCTCCACCTCGCCGCCGCAGCTCTCGATCATCTCCTGAGCTGCCTAGGAAGACCAGGCTCTCCCGTAGAAGCCGCTCAGCCTCATCCTCACCAGAGACCCGCTCTAGAACTCCCCCAAGACGCCGAAGAAGTCCCTCAGTGTCTTCGCCAGAGCCAGCTGAAAAGTCGAGATCCTCACGCCGGCGGCGTTCAGCTTCATCTCCACCCACTAAGACAACTTCAAGGAGAGGCCGTTCTCCTTCACCAAAGCCTCGTGGGCTCCAGAGGTCCCGTTCCCGCTCGAGAAGGGAGAAGACCAGAACAACCCGGCGTCGGGACAGGTCTGGATCTTCTCAGTCAACCTCTCGGAGGAGACAGCGGAGCCGATCGAGGTCTCGGGTTACTCGGCGGCGGAGGGGAGGCTCTGGTTATCATTCAAGGTCTCCTGCCCGGCAGGAGAGTTCCCGAACCTCCTCTCGACGCCGAAGAGGCCGTTCTCGGACACCCCCAACCAGTCGGAAGCGTTCCCGCTCACGCACATCACCAGCCCGGTGGAAGCGCTCCAGGTCTCGAGCCTCTCCAGCCGCTCACCGGAGATCCAGGTCCAGAACACCTCTGGTCAGCCGACGTAGGTCCAGGTCTCGAACATCACCAGTCAGTCGGAGACGGTCAAGGTCCAGGACGTCAGTGACTAGACGAAGATCTCGATCGAGAGCTTCCCCTGTGAGTCGAAGGCGATCCAGGTCCAGAACACCACCGGTAACTCGCCGGCGTTCGAGGTCCAGGACACCT---ACTCGTCGGCGTTCCCGCTCTAGAACTCCACCAGTGACTCGGAGAAGGTCGAGATCTAGGACTCCACCAGTAACCAGAAGGCGATCTCGAAGCAGAACTTCACCTATCCCTCGCAGAAGGTCGAGATCCAGAACATCCCCAGTCACCCGTAGGAGATCGAGATCTCGCACCTCTCCGGTAACTCGAAGAAGGTCCCGTTCTCGAACCTCTCAGATGACACGCCGTCGATCCAGGTCCCGAACTCCTCCAGCTATTCGTCGCCGCTCTCGGTCTAGAACCCCACTGTTGCCACGCAAGCGTTCTCGAAGCCGCTCCCCACTGGTTATTCGCCGCCGTTCTAGATCCCGTACTCCGCGTGCAGCTCGGGGCAAACGGTCCTTAACAAGATCTCCTCCAGCTATCCGCAGACGATCTGCATCTGGAAGTAGTTCTGATCGTTCTCGTTCTGCTACTCCTCCAGCAACAAGGAATCACTCTGGTTCTCGCACACCTCCGGTAGCTCTCAATAGCTCCAGGATGAGCTGCTTCAGTCGTCCTAGCATGTCACCAACTCCTCTGGACCGCTGTAGATCACCTGGAATGCTTGAACCCCTTGGCAGCTCTAGAACCCCCATGTCTGTCCTACAGCAAGCTGGGGGTTCTATGATGGATGGTCCAGGCCCCCGAATTCCTGATCACCCAAGAGCGTCT---GTGCCAGAAAACCATGCGCAGTCTAGGATTGCGCTTGCCCTGACAGCCATCAGTCTTGGCACTGCTCGGCCGCCTCCGTCCATGTCTGCGGCTGGTCTTGCTGCAAGAATGTCCCAGGTTCCAGCTCCAGTGCCTCTCATGAGTCTCAGAACAGCTCCAGCTGCCAACCTTGCCAGCAGGATCCCTGCAGCCTCTGCAGCAGCCATGAACCTGGCCAGCGCCAGGACACCTGCCATCCCAACAGCAGTGAACCTGGCCGACTCAAGAACCCCAGCTGCA---GCAGCAGCCATGAACTTGGCCAGCCCCAGAACAGCCGTAGCACCTTCGGCCGTGAACCTGGCTGACCCTCGTACCCCCACAGCCTCAGCCGTGAACCTAGCAGGAGCCAGAACCCCAGCTGCTTTGGCAGCTTTGAGTCTCGCGGGCTCTGGCACACCCCCGACTACTGCAAACTATCCCTCCAGCTCCAGAACGCCCCAGGCTCCAGCCCCTGCAAACCTGGTG---GGTCCTAGATCTGCACATGCCGCAGCC---GTGAATATTGCCAGCTCAAGAACGCCTCCAGCCTTAGCCCCTGCAAACCTCACTAGTGCTAGAATGGCTCCAGCCTTGTCTGGTGCAAACCTCACCACCCCTCGAGTGCCCCTGTCTGCCTATGAGCGTGTTAGTGGCCGAGCCTCACCACCACTCCTTGACAGGGCCAGGTCCAGAACCCCACCA---------------------------TCAGCACCGAGCCAGTCTAGAATGACATCTGAGCGG------GCTCCGTCTCCTGCCTCTAGAATGATCCAGGCTCCC---TCACAGCCTGTTCTTTCTCTAGCTCAGGATCGGCCTAGGTCCCCCGTGCCATCGGCTTTTTCTGACCAGTCC---CGATCTTTGCTTGCCCAG---ACCACCCCTATGACGGGGGCTCAGTCGCTTTCC---TCTGGGACTGTGGCAAAGACCACGCCCTCTGCGGGTGACCACAATGGCATGCTCTCTGGCTCTGTCTCCGGGGCACCCCACCCG------------------GAGGGTGGGGAACCAGCTGCCTCGTCGGGGGCCCAGCAGCCTTCCGCGTTGGCTGCCCTGCAGCCAGCAAAGGAGCGGCGGAGTTCGTCCTCCTCGTCCTCCTCTAGCTCGTCCTCGTCGTCGTCCTCGTCGTCATCCTCGTCGTCCTCCTCCTCC---GGCTCCAGTTCTAGTGACTCGGAGGGCTCTAGCCTTCCCACTCAA---CCTGAGGTAGCGCTGAAGAGGGTCCCCAGCCCCGCCCCAGCCCCGAAGGAGGCTGTTCGAGAGGGCCGTCCTCCAGAACCGACCCCAGCCAAGCGGAAGAGGCGGTCTAGCAGCTCTAGTTCCAGCTCCTCCTCGTCTTCCTCCTCCTCCTCGTCTTCCTCCTCCTCCTCTTCCTCCTCCTCTTCCTCCTCCTCTTCATCGTCCTCTTCCTCCTCT------------------------ACTTCTTCCTCCCCCTCCCCTGCTAAGCCTGGCCCCCAGGCGTTGCCCAAACCTGCAAGCCCCAAGAAGCCACCCCCTGGCGAGAGGAGGTCTCGCAGCCCCCGGAAGCCAATAGACTCCCTGCGGGACTCTAGGTCCCTCAGCTACTCACCTGCAGAGCGCCGCCGCCCC---TCACCCCAGACGGCGCCGTGGGACCAGCAG---AGC------------AGCAGC---GAACGGGGTTCCCGGAAAGGCCAGCGTGGGGACAGCCGCTCCCCAGGCCACAAGCGCAGGAAGGAGACACCCAGCCCCCGC---TCCGCGAGGCACCGCTCCTCCAGGTCTCCA---
>ochPri3
ATGTACAACGGGATCGGGCTGCCGACGCCCCGGGGCAGCGGCACCAACGGCTACGTCCAGCGCAACCTGTCCCTGGTGCGGGGCCGCCGGGGTGAGCGGCCTGACTACAAGGGAGAGGAGGAGCTGCGGCGCCTGGAGGCTGCCCTGGTGAAGCGGCCTAACCCTGACATCCTGGACCACGAGCGCAAGCGGCGCGTGGAGCTGCGATGCCTCGAGCTGGAGGAGATGATGGAAGAGCAGGGGTACGAGGAACAACAAATTCAGGAAAAAGTGGCGACCTTTCGACTCATGTTGCTGGAGAAGGATGTGAACCCTGGGGGCAAGGAGGAGACCCCGGGGCAGAGGCCAACGGTAACTGAGACTCACCAGTTGGCAGAATTGAATGAGAAGAAGAATGAGCGACTCCGTGCTGCCTTTGGCATCAGTGACTCCTACGTGGATGGCAGCTCTTTCGATCCTCAGCGTCGAGCCCGGGAGGCTAAACAGGCTGCTGCTGAGCCTCCCAAGCCTTACAGCCTTGTCCGGGAGTCTAGCAGTTCTCGCTCCCCGACTCCAAAGCAGAAGAAGAAGAAGAAGAAGAAAGATCGAGGACGCAGGTCAGAGAGCAGCTCTCCTCGACGGGAGCGAAAGAAGAGCTCCAAGAAGAAGAAACACAGATCAGAATCTGAGTCAAAGAAACGGAAGCATAGATCTCCTACTCCGAAGAGCAAACGTAAATCTAAGGACAAGAAGCGCAAGCGGTCCAGAAGTACAACACCCGCTCCTAAGAGCCGCCGGACCCACCGATCAACCTCTGCCGATTCTGCTTCTTCCTCCGACACTTCTCGCAGCCGGTCTCGGAGCGGTGCAGCTAAAACCCATGCAACTGCCATGACTGGGCGAAGTCCTTCCCCTGCGTCAGGGCGTCGAGGGGAGGGAGACGCTCCTCCTGGTGAGCCAGGTGCCACC---AGTGTGCAGCAGCCTGGCAGCCCGGAGCCCTCCACCAAGCAGCCCAGCAGCCCTTCGGAGGACAAAGACAAG------GAGGAGAAATCTGCAGCGCGACCTAGCCCTTCTCCGGAAAGGAGCAGTGCAGGCCCAGAACCACCTGCGCCCCCTCCACTCCTTGCTGTGCAGCGTGGCAGCTCTCCACAGCCCGTTACAACAACCCCTTTAAGTCAGGAGCCAGTGAATCCTCCATCTGAGGCCTCCCCAACCCGGGGCCGTTCACCACCTAAGTCTCCTGAGAAGCCTGCCCCATCTTCCTCA---GAGAGCTCACCACCATCCCCTCAACCTACCAAAGCGTCTCGGCATGCGAGCTCATCCCCTGACAGTCCTAAGCCCACTCCAGCTCCTGGGGCCCGCCGGGGGGCTTCTTCTTCTCCTACATCCAAGACCCGCTCACATGGCAGAGCAAAGCGGGAGAAGTCGCGTTCTCTTACGCCTTCACGTAGAGGGGGGAGGTCCCGTAGCCCAGCTACTGCCAAGAGGGGG---CGATCTCGGTCCCGG---------------------------------TCCCCTCAGTGGCGTAGGTCCCGATCAGCACAGAGGTGGGGAAGGTCAAGAAGTCCCCAGCGGCGTGGCCGCTCTAGGTCTCCTCAGAGGCCAGGCTGGTCCAGGAGCAGAAATACCCAGAGAAGAGGCAGGTCTAGGTCAGCGAGGCGAGGCAGGTCACATTCT---AGATCCCCAGCCACTAGAGGCAGATCTCGTTCTAGAACACCAGCCAGGCGGGGCAGGTCTCGCTCTAGAACGCCTGCCAGGCGTCGATCTAGGTCCAGAACATCTGCCAGGCGTCGATCTAGGTCCAGGACACCCGTCCGCAGGGGCAGGTCTCGCTCTAGAACGCCTGCCAGGCGTCGTTCTAGAACCCGGTCTCCTGTTCGGCGGAGATCTCGCAGTAGATCTCCGGCAAGGAGAAGTGCCCGGTCACGCTCTAGAACCCCAGCCAGGCGT---GCCCGGTCACGCTCTAGAACCCCAGCTAGGCGTGGTGGGCGGTCACGTTCCAGAAGCCCAGCTAGGCGT---GGCCGCTCACGTTCTAGAACACCAGCCAGGAGAGGGCGGTCTCGGTCTAGAACACCAGCAAGGCGAGGAAGGTCCCGAAGCAGAAGTGTAGTTAGACGTGGGAGATCCCACTCTCGGACACCCCAGAGAAGGGGAAGGTCCGGCTCTTCCTCAGAGAGGAAGAACACACCCAGAACATCT---CGGAGAAGCAGATCCAACTCAAGCTCAGAAATGAAAAAATCTCACGTTGCCTCAAGGCGTAGCAGGTCTGTCTCTTCACCTCGATCCAAAGCAAAATCTCGCTTGTCTTTGAGGCGAAGCCTTTCAGGGTCTTCTCTGTGCCCTAAGCAAAAGTCGCAGACACCACCCAGGCGCAGCCGGTCTGGATCATCCCAACCTAAAGCAAAATCTAAAACGCCAATA---AGACGAAGTCGCTCTGGTTCTTCACCACCACCTAAGCAGAAATCTAAGACACCATCACGACAGAGTCAGTCTAACTTATCTCCTCAGCCTAAGGTGAAATCTGGAACACCACCAAGGCAA---GGGTCTGGAACAAGTCCCCAGGGCACCGAACAGTCTAAAACACCACCAAGACGTAGTCGGTCCGAGTCATCACCTGAGGCTGAGGGGAAATCTGGGACCCCACTGAGACTTAGCTGCTCTGGGGCTTCTCCT------CAGCTCAAGTCTAGCACACCTCCAAGGCAGACTCCATCTAGATCCGCATCTCCACCGCCACGAGGAAAGGCTGCGTCAGCTGTGTCC---------TCACCACGGCAGAGAAGCCTCTCTGGCTCCTCCTCTCCAAGTCCTGGTAGGGTGGCATCTAGAACACCTCCAAGGCAGGGCAGATCCGTGTCTCCGTGCGCCAAGGGGGGGTCGAGGTTGTTGCCAAGACACAGCCGTTCTAGGTCCACCTCACCAGATGCCAAAGCAGAACCTGAAACTCCA---AGACAAAGTCACTCAAGGTCTACTTCTCCATGCCTCAAAGTCAAGTCTGAAACTCCACCAGGGCAGCGTCTTACTGGATCAAAGTCACCAGATCCCCAGGAGAAGCCTGAGGACGTGGCAGCAGCAGCAGCAGCACAGAGTCACTCT------------GTGAAA---TCTAGCTCCCCACCAGCAGGGAGCGATTTGGAC---TCCTCTCTGCAACAGACAGGACAGTCT---------------CCCAGATCCGACGCTTCAAGCCCGGAAGTG---CAGAGGCCCTTGCAGTCTTCGTCACTGCTGGGCAGATCTCGAACACCACCTAAAGGTTGCCGATCGAGGTCCTCGTCTCCAATCAGTGAGCTGGCCTCAAGATCTCCAGTGAAT---GATGGAGGTGAATTGGTC---AGTCCTCGGCTGAAATCAGGGATGTCTCCTGGGCAGGGCAGGTCCCAGTCTGACTCTTGCTCCTATCCT---GTAAGCCAAAAATCTTTTCTGGGACAGGGT---AGATCAGAACCTTTTTCT---GAGTCGAAAGAGATATCA---GCCTTCCCCACTCAAGAGGGT------GTGACT------GCATCATCTCCTGGATCGAGAGGCAGATTCAGTCCTCTG---GGACCGGAGAAGTCGGAGGCCTCACCTGGACTAGGAGAGACACCG---------------------AGGAGTGGC---ACGGGGTCACCTGCA---------GACCAGACTAGCGTATCAGTGAAGGTAAACCAAGATGAGGAATTCATGGAAGTGACAGAGAAGTCTGAACAGCCCACCAGCCAGCTCTTGCCCCGTGTGTCTCCAGAGCGTAATGAAATGGCTGCAAGCAGCTTGGGATTGTCTCCCGAGGTAGAAGAAAGGCCT---GTGTCCTTGGCGCTTGACCACAGCCAG---TCGCCGGCTCCTTTGGAAGCAGTGGAAATT---CCTGCAGTGGCCTCGTCCTGGGGTGGAGCACAGTTTTCTCCAGAACGTAAAGAACTGTCTAGCTCACCTGGCAGGGAAAATAGCTTTGGGTCACCTTTAGAGCTTAGAAATTCAGGC---CCTGTTACA---GAAGTGAGCAGTGGATTTTCTCCGGAGGTTAAGGAAGATTTGAGTGGATCTTTCATTCCTCAGCATGAGACAGACACGTCTCTAGATGTGAAAGAACAGTCAACAAGGTCCTCCAGACGCAGCAGCTCTGAGTCATCCCCGGATGTTCTGGAGAAGGCAGGAATGTCTCCAAACCAGAGTGTCTCTTCACCTGTTCTTGATGCTGTA---GCCAGAACACCCTCGAGAGAAAGGGGCAGTTCAGCATCCTCTCCTGAGCCAAAGGAGGGCTTACCCAGGACTCCATCACGGAGAAGCAGGTCTGGGTCTTCTCCGGGGCTGAGAGAAGGGTCAGGGACTCCTTCGAGACACAGCCTGTCTGGCTCCTCACCTGGAACAAAGGAAGCACCTAGGACACCATCCAGGGGGAGGAGTGAGTGCGACTCTTCACCAGAACCAAAAGTTTTGCCTCAGACTCCGAGGGTAAAGAGTCGTTCTCCATCATCTCCAGAGCTCAAC---AAGGGTCTGACCCCGCAGAGGGCGCGGAGTGGATCCGAGTCCTCCGCCGAGCAGAAGGCAGTGGCCAGAACTCCCCTTGGACAGAGAAGTCGGTCTGGATCTTCTCAAGAACTTGATGGGAAGCCC---AGCACATCCCCGCAGGAAAGAAGTGAGTCAGAATCTTCCCCAGATGTGAAAGCCAAGCCAAGAGCCCCACTGAGGCAGAGGAGTCGCTCGGGGTCCTCT---GCAGAGGTTGAG---AAGCCCCGGCCTTCC---CGGCACAGCAGGTCAGCTTCCTCCCCGGAGGCGAAAGATGGGGCTAGAGTGGCAGCCAGAGCTCCGAGTGCTTCTGATTCTTCTCCGGAACCTCAAGTTCCTGTGCCCCGGGCTCTC---CCCAGACGGAGCAGGTCACCCTCCTCTGGCAAGGACAGAGGCCCTTCCCCTGAAGGCAGCAGCAGTTCCGAGTCTTCCCCAGAGCACCCCCCCAAGTCAAGAGCCGTGCGAAGAGGCTCCAGGTCCTCCCCAGAACCGACCAAGACCAAATCGCGCACACCACCCCGGCGGCGTGCTTCCCGGTCA---CCTGAGCTGACCAGGAAGGCCCGGCCCTCCCGCAGGAGCCGCTCTGCCTCTTCCTCACCAGAAGCCCGCTCCAGAACTCCG---AGGCGCCGACGAAGCCCCTCAGTGTCTTCCCCTGAGCCAACCGAGAAGTCAAGATCTTCACGCAGGAGGCGTTCGCCTTCATCTCCCCGCACCAAGACAACTTCAAGGAGAGGTCGTTCTCCCTCTCCCAAGCCTCGTGGGCTGCAGAGGTCCCGCTCTCGCTCCAGGAGGGAGAAAGCGAGAACAGCCCGACGTCGAGAGAGATCTGGATCTTCCCAGTCAACCTCTCGGAGAAGGCAGCGGAGCCGGTCAAGGTCTCGGGTTACTCGGCGGCGGCGGGGAGGCTCTGGTTACCACTCAAGGTCACCTGCCAGGCAAGAGAGTTCCCGAACCTCCTCCCGACGCCGGAGGGGTCGTTCTCGAACACCCCCAACTAGCCGGAAGCGTTCTCGCTCACGCACGTCGCCAGCCTTGTGGAAGCGCTCCCGATCCCGGGCCTCTCCAGCTGCTCACCGCCGGTCGCGGTCCAGAACACCCCTGATCAGCCGCCGGAGGTCCAGGTCTCGGACCTCACCAGTTAGTCGGAGACGGTCAAGGTCCAGGACGTCGGTGACTCGACGAAGGTCTCGGTCAAGAGCGTCCCCGGTGAGTCGAAGGCGGTCAAGATCCAGAACACCACCTGTTACTCGCCGCCGTTCAAGGTCTAGGACCCCAACAACTCGCCGTCGGTCCCGGTCCAGAACTCCACCTGTGACTCGCAGGAGATCTAGATCGAGAACTCCGCCGGTAACCAGGAGGCGATCTCGCAGCAGAGCTTCG------------------------------------CCTGTTGCTCGCAGAAGATCAAGATCCAGAACATCTCCAGTCGCTCGAAGAAGGTCTCGCTCTCGGACCTCTCCAGTGACCCGCCGCCGCTCGAGATCTCGGACCCCTCCAGCCATTCGACGCAGGTCTAGATCTCGCACACCACTGTTGCCACGCAAACGCTCCCGCAGTCGCTCACCACTTGCCATCCGTCGCCGCTCCAGATCCCGTACTCCAAGAACAACTCGAGGCAAGCGATCCTTAACAAGATCTCCTCCTGCTATCCGCAGGCGGTCTGCCTCTGGAAGCAGTTCTGATCACTCACGTTCTGCTACTCCTCCGGCAACGCGAAATCACTCTGGGTCTCGGACACCTCCAGTAGCGCTCAGTGGTTCCAGAATGAGCTGCTTCAGTCGCCCTAGCATGTCACCAACACCTCTTGACCGATGCAGATCACCCGGAATGCTTGAACCCCTCGGCAGTTCTCGGACGCCCATGTCTGTCCTGCAACAGGCTGGCGGCTCCATGATGGACGGTCCAGGACCACGGATACCTGATCACCCAAGAGCTTCT---GTCCCAGAAAATCATGCCCAGTCCAGAATCGCGCTTGCCCTGACGGCCATCAGTCTTGGCACTGCCCGACCTCCTCCGTCCATGTCTGCTGCTGGCCTTGCTGCAAGAATGTCTCAGGTTCCAGCTCCGGTGCCTCTCATGAGTCTCAGAACGGCCCCAGCTGCCAGCCTTGCTAGCAGGATTCCTGCCGCCTCTGCAGCAGCCATGAACCTGGCCAGTGCCAGGACACCGGCCATGGCAGCAGCAGTGAACATGGCTGATGCACGGAGCCCCGCCGCC---GCAGCAGCCATGAACTTAGCCAGCCCTAGAACAGCAGTGGCACCTCCTGCTGGGAACCTTGCCGACCCTCGCAGCCCTGCAGCCTCAGCTGTGAACCTAGCAGGAGCCAGGACTGCTGCTGCCTTGGCAGCTTTGAGTCTCACCGGCTCTGGCACACCCCCAACTGCTGCAAATTATCCTTCCAGCTCCAGGACACCCCAGGCTCCAGCCCCTGCAAATTTGGTG---GGTGCCCGGTCTGCACATGGCGCAGCGCCTGTGAATATTGCCAGCTCCAGAAGCCCTGCAGCCTTAGCCCCGGCAGGTCTCAGCGGTGCTCGGCTGACACCAGCATTGTCTGGTGCAAACCTCACCAGCCCCAGGGGGCACCTCTCTGCTTATGAGCGTGTCAGTGGCCGCTCCTCACCACAGCTCCTTGACAGAGCTAGGTCCAGAACACCACCA---------------------------CCTGTCCCTAGCCAGTCTAGAATGACCTCAGAGCGG------GCTCCCTCTCCTGGCTCGAGAATGGTTCAGGCTCCT---GCTCAGCCTCTTCTCCCTCCAGCACAGGATAGGCCCAGGTCTCCTGTGCCCTCAGCTTTCTCAGATCAGTCT---CGT---GTGGTCGCCCAG---ACCACCACTGTAGTAGGCTCTCAGGCCCTTTCC---CCGGGGACAGGGCTGAAAACCATG---TCTGCCGCCGACCACAATGGCATGCTCTCTGGCCCTGGCCCTGGGGTAGCACACCCC------------------GAGGGTGGGGAGTCACCTGTCCCTACTGTGGCCCAGCAA---TCTGCTCTGGCTGCCCTGCAGCCAGCCAAGGAGCGGCGGAGCTCCTCCTCCTCGTCGTCCTCCTCCAGCTCCTCCTCTTCGTCCTCCTCCTCGTCCTCCTCGTCGTCGTCGTCT---GGCTCCAGTTCTAGCGACTCGGAGGGCTCCAGCCTTCCTCCTCAG---CCTGAGGTGGCACTGAAGAGGGTCCCGAGCCCTGCCCCAGCCCCCAAGGAGGCTGTGCGAGAGGGACGGCCCCCGGAGCCCACCCCAGCCAAACGGAAGAGGCGTTCCAGCAGCTCCAGTTCTAGCTCCTCTTCTTCCTCCTCCTCCTCATCCTCCTCCTCCTCTTCCTCCTCCTCCTCTTCTTCCTCTTCCTCCTCTTCCTCTTCCTCCTCCTCC------------------------TCATCCTCCTCTTCCTCCCCTGCTAAGCCTGGCCCTCAGGCCTTGCCCAAACCTGCAAGCCCCAAGAAGCCACCCCCTGGCGAGCACAGGTCTCGCAGCCCCCGGAAGCCGATAGACTCTCTGCGGGACTCACGGTCCCTCAGCTACTCACCTGTGGAGCGTCACTGTCCC---TCACCCCAGCCCTCACCACGGGACCAGCAG---AGC------------AGTGGT---GAGCGGGGTTCCCGGAGAGGCCAGCATGGGGACGGCCGCTCCCCTAGCCACAAACGTAGAAGGGAGACACCCAGCCCCTTG---CCTGTGCGACACCGCTCCTCCAGGTCTCCG---
