# Supplementary material for: Six reference-quality genomes reveal evolution of bat adaptations
Source: Nature. 2020 Jul 22;583(7817):578–84. doi: 10.1038/s41586-020-2486-3 (PMC8075899; doi:10.1038/s41586-020-2486-3)
Supplement: Supplementary file 6 — Alignments of 12,931 protein-coding genes across 48 mammals. [file 41586_2020_2486_MOESM6_ESM.gz › suppDataFile/ENST00000265322.aln.fasta]

>hetGla2
ATGGGC------TCTTGGAAGAAAGGCCAGAGCTGCTTGGTTCCCGGCTTGCTGCAGAACCATGCGGCCATTGTGACCGGCGGGGCCACAGGAATCGGAAAAGCCATCGCCAAGGAGCTCCTGCACCTGGGGTGTAATGTGGTCATTGCATCCCGTAAATTTGACAGACTAAAATCTGCTGCAGAAGAACTAAAAGCCACTCTGCCTCCCAGCAACAAGGCTCAAGTCAGTCCCATACAGTGCAACATCCGGAAAGAAGAGGAGGTGAATAATTTGGTGAAATCTACCTTAGCTCTTTATGGTAAGATTGATTTCTTAGTAAACAATGGTGGTGGCCAGTTCTTGTCTCCTACTGAAAACATCAGTTCAAAGGGATGGAATGCTGTGATTGAAACCAACCTGACAGGTACCTTCTATATGTGCAAAGCAGTTTACAATTCCTGGATGAAAGCACATGGAGGATCTATTGTTAATATCATTATCCTTCTT---AGTGGACAACCATTAATGGTTCACAGTGGCGCTGCGAGGGCAGGTGTTTACAATCTCACCAGGTCCCTAGCTTTGGAATGGGCCAGCAGTGGAGTAAGAATCAACTGTGTTGCTCCTGGATTAATTTATTCCCAGACTGCTATGGACAACTAT---------CCTGAAGACATTTTTACAAGTTCCTTTCAGAAAATCCCAGCTAAACGAATGGGAGTTCCTGAAGAGGTCTCCTCTGTGGTTTGCTTCCTGCTGTCGCCTGCAGCTTCCTTTGTCACTGGACAGTTGGTGAATGTGGATGGGGGCCAGTCTGGGTACATTCAAACTTACAACATACCAGATCATGACAACTGGCCTGAGGGAGTTTGGGATGTTTCCACTGTCAAGAAGCTCAAGGAATCTTTTAAAGAGAAA---GCAAAGCTC---
>criGri1
ATGGAC------TTTAGGACAAAGGGTCAGAGCTGCCTAGCGACTGGGTTGCTGAAGAACCAGGTGGCCGTGGTTACCGGCGGGGCTACGGGCATCGGAAAAGCCATCTCCCGGGAGCTCCTGCACCTGGGATGTAATGTGGTCATTGCTTCCCGGAATCTGGACAGATTAAACTCTGCTGCAGAGGAACTAAGAACATCCCTGCCTCCCTCCAGCCGAGCTCAAGTCACTGCCATAAGATGCAACATCAGGAAAGAAGAAGAGGTGAATAATTTGGTCAGCGCCACCTTAGCTAAGTATGGTAAAATCAACTTCTTGGTAAACAACGGAGGAGGCCAGTTCCTGTCTCCTATTGAAGACATCAGTGCAAAGGGATGGCAAGCTGTGATCGAAACGAACCTGACAGGCACTTTCTACTTGTGTAAAGCAGTTTACAATTCCTGGATGAAAAAACATGGGGGATCTATTGTCAATATCATTGTCCTTATTAACAATGGGTTTCCAGCAGCCTCGCACTCTGGAGCTGCAAGAGAAGGTGTTTACAACCTCACCAAATCCATGGCTTTGGCATGGGCCAGCAGTGGAGTAAGGATCAACTGTGTTGCCCCTGGAGTTATTTATTCCCAGACTGCTGTTGACAACTATGGTGAATTGGGACAAAGCATGTTTGAAAAGGCCTTTGATAATATCCCAGCTAAGCGAATTGGAATCCCTGAGGAGGTCTCATCCTTGGTGTGTTTCCTGCTGTCCCCTGCAGCATCCTTTATCACTGGACAGTTGGTCAATGTGGACGGGGGCCAGTCTTTGTATAGTCACTCCGTCAGTATACCGGATCATGACAACTGGCCTGAGGGAGTTGGGGACTTTTCTGTGGTCAGGAGAATGAAGGAATCTTTTAAG---AAG---TCCAAGCTC---
>triMan1
GTGGCC------TTTGCGAATAATATCAAGAGCTGCTTGGCTGCCGGCTTGCTGCGGGATCAAGTGGCCATCGTCACTGGCGGCGGCACGGGCATCGGAAAGGCCATAACGCCCGAGCTCTTGCACCTGGGGTGTAATGTGGTCATTGCATCTCGTAAATTTGATAGATTAAAATCTGCTGCAGAAGAACTGAAGGCCAGTCTGCCTCCCACCAGCCAGGCTCAAGTCACTCCCATACAATGCAACATCCGTAAAGAAGAGGAGGTGAATAATTTGGTCAAATCTACCTTAGATGTTTATGGTAAGATCAATATCTTGGTAAACAACGGAGGAGGCCAGTTCCTGTCTCCTGCTGAACACATCAGTTCCAAGGGTTGGCATGCTGTGATTGAAACCAATTTGATGGGCACCTTCTATATGTGCAAAGTAGTTTACAACTCCTGGATGAAAAAGCATGGAGGATCTATTGTCAATATCACTGCCAGTTTTGATCAGGGAATACCAAATGCTGCGCATAGTGGAGCTGCAAGAGCAGGTGTTCACAACTTCACTAGAACCTTAGCTTTGGAATGGTCCAGCTCTGGAATAAGAATCAATTGCGTTGCACCT---------------------------------------------------------------------------------------------------------------ATCTCCTCCCTGGTATGCTTTTTGCTGTCTCCTGCAGCTTCCTACATTACCGGACAGGTAGTGAAAGTGGATGGGGGCCATTCTCTGTATATTCAGTCATATACGATACCAGATCATGACAACTGGCCTGAAGGAATAGGGGACCTTTCCGCTGTCAAAAGGTTGAAGGAGTCTTTTAAG---------GTTAAGCTC---
>echTel2
ATGGCT------TCCTTGACGAAGGTCCAGAGTAGTCTGGCGATGGACCTGCTGCGGAATCAAGTGGCCATAGTCACCGGCGGGGGCACCGGCATCGGAAAAGCCATAGCGAAGGAGCTCCTGCACTTGGGATGTAGTGTGGTCATTGCATCTCGTAAATTTGATAGATTAAAGGCCGCTTCAGAAGAACTGAAGGCCAGCTTGCCTCCCGACCAGCAAGCTCAGATCACGCCTATCCAGTGCAACATCCGCAAAGAGGAAGAGGTGAATAATTTGGTGAAATCCACTTTAGATCTTTATGGTAAGATCAATTTCTTGGTAAACAACGGAGGAGGCCAGTTCCTGTCTCCTGCTGAACACATCAGTGCAAAGGGATGGCATGCTGTGATTGAAACCAACCTGACAGGCACCTTCTACATGTGCAAAGCAGTTTACAACTCCTGGATGAAAGAGCATGGAGGATCGATCGTCAATATCGTTGTTCTTAGTAAATATGGATTTCCCATGGCTGTGCACAGTGGAGCTGCAAGAGCAGGTGTTCATAACCTCACCAAAACCTTAGCTTTGGAATGGGCCCACTCCGGAGTCAGGATCAACTGTGTGGCTCCTGGGACAATATACTCGGAGACTGCTTTTGCGAACTACGGGGATCTTGCAGAGGAATTGTTTGGGAAC---TATCACCATATCCCAGCCAAACGACTGGGAATTCCTGAGGAGATCTCCTCGCTGGTGTGCTTCTTGCTGTCTCCCGGAGCTTCCTTCATTACTGGGCAGCTGGTGGATGTGGATGGGGGCCATTCTCTGTACAATCACTCAGTCCGCATACCAGATCATGACAACTGGCCTGAAGGAATAGGGGACTTCTCAACTGTGAAGAAGCTGAAGGCATTTTACAAAACTAAG---CAGAAGCTC---
>hg38
ATGGCC------TCCTGGGCTAAGGGCAGGAGCTACCTGGCGCCTGGTTTGCTGCAGGGCCAAGTGGCCATCGTCACCGGCGGGGCCACGGGCATCGGAAAAGCCATCGTGAAGGAGCTCCTGGAGCTGGGGAGTAATGTGGTCATTGCATCCCGTAAGTTGGAGAGATTGAAGTCTGCGGCAGATGAACTGCAGGCCAACCTACCTCCCACAAAGCAGGCACGAGTCATTCCCATACAATGCAACATCCGGAATGAGGAGGAGGTGAATAATTTGGTCAAATCTACCTTAGATACTTTTGGTAAGATCAATTTCTTGGTGAACAATGGAGGAGGCCAGTTTCTTTCCCCTGCTGAACACATCAGTTCTAAGGGATGGCACGCTGTGCTTGAGACCAACCTGACGGGTACCTTCTACATGTGCAAAGCAGTTTACAGCTCCTGGATGAAAGAGCATGGAGGATCTATCGTCAATATCATTGTCCCTACTAAAGCTGGATTTCCATTAGCTGTGCATTCTGGAGCTGCAAGAGCAGGTGTTTACAACCTCACCAAATCTTTAGCTTTGGAATGGGCCTGCAGTGGAATACGGATCAATTGTGTTGCCCCTGGAGTTATTTATTCCCAGACTGCTGTGGAGAACTATGGTTCCTGGGGACAAAGCTTCTTTGAAGGGTCTTTTCAGAAAATCCCCGCTAAACGAATTGGTGTTCCTGAGGAGGTCTCCTCTGTGGTCTGCTTCCTACTGTCTCCTGCAGCTTCCTTCATCACTGGACAGTCGGTGGATGTGGATGGGGGCCGGAGTCTCTATACTCACTCGTATGAGGTACCAGATCATGACAACTGGCCCAAGGGAGCAGGGGACCTTTCTGTTGTCAAAAAGATGAAGGAGACCTTTAAGGAGAAA---GCTAAGCTC---
>panTro5
ATGGCC------TCCTGGGCTAAGGGCAGGAGCTACCTGGCGCCTGGTTTGCTGCAGGGCCAAGTGGCCATCGTCACCGGCGGGGCCACGGGCATCGGAAAAGCCATCGTGAAGGAGCTCCTGGAGCTGGGGAGTAATGTGGTCATTGCATCCCGTAAGTTGGAGAGATTGAAGTCTGCGGCAGATGAACTGCAGGCCAACCTACCTCCCACAAAGCAGGCACGAGTCATTCCCATACAATGCAACATCCGGAACGAGGAGGAGGTGAATAATTTGGTCAAATCTACCTTAGATACTTTTGGTAAGATCAATTTCTTGGTGAACAATGGAGGAGGCCAGTTTCTTTCCCCTGCTGAACACATCAGTTCTAAGGGATGGCACGCTGTGCTTGAGACCAACCTGACGGGTACCTTCTACATGTGCAAAGCAGTTTACAGCTCCTGGATGAAAGAGCATGGAGGATCTATCGTCAATATCATTGTCCCTACTAAAGCTGGATTTCCATTAGCTGTGCATTCTGGAGCTGCAAGAGCAGGTGTTTACAACCTCACCAAATCTTTAGCTTTGGAATGGGCCTGCAGTGGAATACGGATCAATTGTGTTGCCCCTGGAGTTATTTATTCCCAGACTGCTGTGGAGAACTATGGTTCCTGGGGACAAAGCTTCTTTGAAGGGTCTTTTCAGAAAATCCCCGCTAAACGAATTGGTGTTCCTGAGGAGGTCTCCTCTGTGGTCTGCTTCCTACTGTCTCCTGCAGCTTCCTTCATCACTGGACAGTCGGTGGATGTGGATGGGGGCCGGGGTCTCTATACTCACTCGTATGAGGTACCAGATCATGACAACTGGCCCAAGGGAGCAGGGGACCTTTCTGTTGTCAAAAAGATGAAGGAGACCTTTAAGGAGAAA---GCTAAGCTC---
>ponAbe2
ATGGCT------TCCTGGGCTAAGGGCAGGAGCTACCTGGCGCCTGGTTTGCTGCAGGGCCAAGTGGCCATCGTCACCGGCGGGGCCACGGGCATCGGAAAAGCCATCGTGAAGGAGCTTCTGGAGCTGGGGAGTAATGTGGTCATTGCATCCCGTAAGTTGGAGAGATTGAAGTCTGCAGCAGGTGAACTGCAGGCCAACCTACCTCCCACAAAGCAGGCACGAGTCATTCCCATACAGTGCAACATCCGGAACGAGGAGGAGGTGAATAATTTGGTCAAATCTACCTTAGATATTTTTGGTAAAATCAATTTCTTGGTGAACAATGGAGGAGGCCAGTTTCTTTCCCTTGCTGAACACATCAGTTCTAAGGGATGGCACGCTGTGCTTGAGACCAACCTGACGGGTACCTTCTACATGTGCAAAGCAGTTTACAGCTCCTGGATGAAAGAGCACGGAGGATCTATCGTCAATATCATTGTCTCTATTAAAACTGGATTACCATTAGCTGTGCATTCTGGAGCTGCAAGAGCAGGTGTTTACAACCTCACCAAATCTTTAGCTTTGGAATGGGCCTGCAGTGGAGTACGGATCAATTGTGTTGCCCCTGGAGTTATTTATTCCCAGACTGCTGTGGAGAACTATGGTTCCTACGGACAAAGCTTCTTTGAAGAGTCTTTTCAGAAAATCCCTGCTAAACGAATTGGTGTTCCTGAAGAGGTCTCCTCTGTGGTCTGCTTCCTACTGTCTCCTGCAGCTTCCTTCATCACTGGACAGTCGGTGGATGTGGATGGGGGCCGGAGTCTCTATACTCACTCGTATGAGATACCAGATCATGACAACTGGCCCAAGGGAGCAGGGGACCTTTCTGTTGTCAAAAGGATGAAGGAGACTTTTAAGGAAAAA---GCTAAGCTC---
>macFas5
ATGGCC------TCCTGGGCTAAGGGCAGGAGCTGCCTGGCGCCTGGTTTGCTGCAGGGCCAAGTGGCCATCGTCACTGGCGGGGCCACGGGCATCGGAAAGGCCATCGTGAAGGAGCTCTTGGAGCTGGGGAGTAATGTGGTCATTGCATCCCGTAAGTTGGAGAGATTGAAGTCTGCGGCAGTTGAACTGAAGGCCAGCCTACCTCCCACAAACCAGGCACGAGTCATTCCCATACAATGCAACATCCGGAATGAAGAGGAGGTGAATAATTTGGTCAAATCCACCTTAGATACTTTTGGTAAGATCAATTTCTTGGTGAACAATGGAGGAGGCCAGTTTCTTTCTCCTGCTGAACGCATCAGTTCTAAGGGATGGCATGCCGTGCTTGAGACCAACCTGACGGGTACCTTCTACATGTGCAAAGCAGTTTACAACTCCTGGATGAAAGAGCATGGAGGATCTATTGTCAATATCATTGTCCTTGCTAAAGCTGGATTTCCATTAGCTGCGCATTCTGGAGCTGCAAGAGCAGGTGTTTACAACCTCACCAAATCTTTAGCTTTGGAATGGGCCTGCAGTGGAGTAAGGATCAATTGTGTTGCCCCTGGAATTATTTATTCCCAGACTGCTGCGGAGAACTATGGTTCTTTCGGACAAAGCCTCTTTGAAAGTTCTTTTCAGAAAATCCCCGCTAAACGAATTGGTGTTCCTGAGGAGGTCTCCTCTGTGGTCTGCTTCCTACTGTCTCCTGCAGCTTCCTTCATCACTGGACAGTCGGTGGATGTGGATGGGGGCCAGTGCCTCTATACTTACTCGTATGAGGTACCAGATCATGACAACTGGCCCGAGGGAGCAGGGGACCTTTCTGTTGTCAAAAGGATGAAGGCGTCTTTTAAGGACAAA---GCTAAGCTC---
>calJac3
ATGGAG------GGCTGGGTTAAGGGCAAGAGCTTCCTGGCGCCTGGTTTGCTGGAGGGCCAAGTGGCCATCGTCACCGGCGGGGCCACGGGCATCGGAAAGGCCATCGTGAAAGAGCTCTTGGAGCTGGGTAGTAATGTGGTCATTGCATCCCGTAAATTTGAGAGACTGAAATCTGCGGCGGATGAACTGAACGCCAGCCTACCTCCCACAAGCCAGGCGCAAGTCATTCCCATACAATGCAACATCCGGAAAGAGGAGGAGGTGAATAATTTGGTCAAATCTACCTTAGATATTTATGGTAAGATCAATTTCTTGGTAAACAATGGAGGAGGCCAGTTTTTTTCCCCTGCTGAACACATCAGTTCTAAGGGATGGCACGCTGTGGTTGAGACCAACCTGACGGGAACCTTCTACATGTGCAAAGCAGTTTACAACTCCTGGATGAAACAGCATGGAGGATCTATTGTCAATATCATTCTCGTTACTAAAACTGGAGTTCCATTAGCTGCGCACTCTGGAGCTGCAAGAGAAGGTGTTTACAGCCTCACCAAGTCTTTAGCTTTTGAATGGGCCTGCAGTGGAGTAAGGATCAATTGTGTTGCCCCTGGATTTATTTATTCCCCCACTGCTGCGGAGAACTATGGTTCTTCTGGGCAAAGCTTATTTGAAAGCTTTTTTCAGAAAATCCCCGCTAAACGAATTGGTGTTCCTGAGGAGATCTCCTCTGTGGTCTGCTTCCTACTGTCTCCTGCAGCTTCCTTCATCACTGGACAGTCGGTGGATGTGGATGGGGGCCAGAGTCTCTTTTCTCATTGGTGTGAGTTACCAGATCATGACAACTGGCCCGAGGGAGCAGGGGACCTTTCTGTTGTCAAAAAGATGAAGGAGTCTTTTAAGCAGAAA---GCTAAGCTG---
>tarSyr2
ATGGCT------CCCTGGACCAAGGCAAAGAGCTGCCTGGCGGCCGGTTTGCTGCAGGACCAAGTGTCCATCGTCACCGGCGGGGCCACGGGCATCGGAAAGGCCATCGCGAAGGAGCTCCTGCTCCTGGGAAGTAAAGTGGTCATTGCATCCCGTAAGTTTGATAGGTTGAAATCTGCTGCGGATGAACTGAATGCCACCTTTTCTCCCACCAACCAGGCTCGAGTTATTCCCATACAATGCAACATCCGGAAAGAAGAGGAGGTGAATTATTTGGTCAAATCTACTCTAGATGCTTATGGTAAGATCAATTTCTTGGTGAACAACGGAGGAGGCCAGTTCCTTTCTCCTGCTGAACACATCAGTGCAAAGGGATGGCATGCTGTGATTGAGACTAACCTGACGGGCACCTTCTACATGTGCAAAGCAGTCTATAACTCCTGGATGAAAAAGCATGGAGGATCAATTGTTAATATCATTACCGTTACCAAAAGTGGATTTCCATTAGCTGCGCATACTGGAGCTGCCAGAGAAGGTGTTTACAACCTCACCAAATCCTTAGCTTTGGAATGGGCCTGCAGTGGAGTCAGGATCAATTGTGTTGCTCCTGGAGTAATTTATTCCCAGACTGCTTTGGACAACTATGGTTATATCGGACAAGACTTATTTGAGAGACATTTTGAAAAAATCCCAGCTAAACGACTTGGTGTTCCTGAGGAGATCTCCCCCCTGGTATGCTTCCTGCTGTCTCCTGCAGCTTCTTTTATCACCGGACAGTTGGTGGATGTGGATGGGGGTCAGTCCCTGTATACTCACACGTTTGAGATACCTGACCATGACAACTGGCCCGAGGGAGCAGGGGACCTTTCTGTGGTCAAAAGGATGAAAGAGTCTGCGAAGCGGAAA---GCCAAGCTC---
>micMur3
ATGGCC------TCCTGGAGCAAGGGCACTAGTTGCCTGGCGGCCTCCTTGCTACAGAACCAAGTGGCCATCGTCACCGGCGGGGCCACGGGGATAGGAAAGGCCATCGCGAAGGAGCTCCTGCAGTTGGGGAGTAATGTGGTCATTGCATCCCGTAAATTTGATAAGTTGAAATCTGCTGCAAGAGAACTACAGGACAACCTACCTCCCACCAGCCAGGCTCAAGTCACTCCCATACAATGCAACATCCGGAACGAAGAGGAGGTGAATAATCTGGTTAAATCTACCTTAGATATTTATGGTAAGATCAATTTCTTGGTAAACAATGGAGGAGGCCAGTTCCTTTCCCCTGCTGAACACATCACTTCAAAGGGATGGCATGCTGTGATTGAGACCAACCTGACCGGCACCTTCTACATGTGCAAAGCAGTTTACAACTCCTGGATGAAAGAGCATGGGGGATCCATTGTTAATATCATTATCCTTACTAAAAGTGGATTTCCGTCAGCTGCGCACAGTGGAGCTGCAAGAGAAGGTGTTTACAACCTCTCCAAATCCTTAGCTTTGGAATGGGCCCATAGTGGAGTAAGGATCAATTGTGTTGCCCCTGGAGTAATTTATTCCCAGACTGCTATGAGCAACTACGGTGATTTGGGACAAGACTTTTTTGAAGGGTACTTTAGGAATATCCCAGCTAAACGAGTTGGTGTTCCTGAGGAGATCTCCCCCCTGGTGTGCTTCCTGTTGTCTCCTGCAGCTTCCTTTATCACTGGACAGTTGGTGGATGTGGACGGGGGCCAGTCTCTCTACAGTCATTCATATGAGATACCAGATCATGACAACTGGCCAGACGGCCCAGGAGACCTCACTGTTGTCAAAAGGATGAAGGAGTCTTTTAAGCTCAGA---GCTAAGCTC---
>tupChi1
ATG---------------------------AGCTTTCTGGCGGCCGGGCTGTTGCGGAACAAAGTGGCCATCGTCACCGGCGGGGGCACGGGTATCGGAAAGGCCATCGCTAAGGAGCTCCTGCACCTGGAGTGTAATGTGGTTATTGCATCTCGTGAATTTAAGAAATTAAAAACCACTGCAGATGAACTAAAAGCAAGCCTGATTCCTACCAACAAGGCTCAAGTCACACCCACACAATGTAACATCCGGAAAGAAGAGGAGGTGAACAATTTGATCAAATCTACTTTGGATATTTATGGTAAGATCAATTTCTTGGTAAACAATGCAGGAGGCCAGTTCCTATCTCCTGCTGAGCGCATCACCTCGAAGGGATGGAATGCTGTGATTGAAACCAACCTGACAGGCACTTTTCTCATGTGCAAAGCAGTTTACAGCTCCTGGATGAAAGAACATGGAGGATCTATTGTCAATATGTCTGCGGTTGTTGGAAATGGATGGCCAGGAGCTGCGCATAGTGGAGCTGCAAGAGAAGGTGTTTGCAACCTTACCAAATCCTTAGCTCTGGAATGGGCCAACAGTGGAGTAAGGATAAATTGTGTTGCTCCTGGAGTTATTTATTCCCAGACTGCTGTTGAGAACTATGGTGAAGTTGGAGAAGAGCTATTTGGAAGATATTATCAGAGTATCCCAGCTAAACGAATTGGAGTTCCTGAGGAGATCTCCTCCATAGTGTGCTTCCTGCTGTCTCCTGCAGCTTCCTTTATCACTGGACAGTCGGTGAATGTGGATGGTGGCCTGTCTCTGTATACTCACTTTTCTAACATACCAGATCATGACAATTGGCCCGAGGGAGCAGGGAACATTTCTGTTGTCAAAAGGCTGAAGGAGAATTATAAGCAGAAA---GCTAAGCTC---
>loxAfr3
---------------------------------------------------------------------------------------------------------------------------------GG-TGTAATGTGGTCATTGCATCTCGTAAATTTCATGTATTAAAATCTGCTGCAGAAGAACTGAAGGCCAGCCTGCCTCCTACCAGCCAGAATCAAGTTACTCCCATACAGTGCAACATCCGTAAAGAAGAGGAGGTGAATAATTTGATCAAATCAACCTTAGATCTTCATGGTAAGATCAATTTCTTGGTAAACAATGGAGGAGGCCAGTTCCTGTCTTTTGCTGAACACATCAGTGCAAAAGGGTGGCATGCTGTGATTGAAACCAACTTGACGGGCACCTTCTATATGTGCAAAGCAGCTTATAACTTCTGGATGAAAAAGCATGGAGGATCTATTGTCAATATCATTGTCCTTACTAAATGTGGATTTCCAAAAGCTGCGCATAGTGGAGCTGCGAGAGAAGGTGTTTACAACCTCACCAAAACCTTATCTTTGGAATGGGCCAGCAGTGGAGTACGGATCAATTGTGTTGCACCTGGAGTAATTTTTTCTGACACTGCTTTTGGAAACTATGGTGTTTTGGAAAATGAATTA---ACTGGGTCTGTTCAACATATCCCAGCTAAAAGATTTGGAGTTCCTGAGGAGGTCTCCTCCCTGGTATGCTTCTTGCTGTCTCCTGCAGCTTCCTTCATTACCGGACAGCTGGTGAATGTGGATGGGGGCCAGTCTCTGTATTCTCATTTATACACCATACCAGATCATGACAACTGGCCTGAAGGACTAGGGGACCTTTCCGCTGTCAAAAGGTTGAAGGAGTCTTTTAAG---------GCTAAGCTCT--
>cavPor3
ATGGGC------TCTTGGACAAAGTGCCAGAGCTGCCTGGCGCCCGGCTTGCTGCAGAACCGTGCGGCCATTGTCACCGGCGGGGGCACGGGCATCGGAAAAGCCATCGCCAAGGAGCTCTTGCACCTGGGGTGTAATGTGGTCATTGCATCCCGTAAATTTGACAGACTAAGAGCTGCTGCAGAAGAACTGAAAGCCACTCTGCCTCCCAGCAACAAGGCTGAAGTCACTCCCATACAGTGCAACATCCGGAAAGAAGAGGAGGTGAATAATTTGATGAAATCTACCTTAGCTCTTTATGGTAAGATTGATTTCTTGGTAAACAATGGTGGAGGCCAGTTCTGGTCTTCTCCTGAACACATCAGTTCAAAGGGATGGCATGCTGTGATTGAAACCAACCTGACGGGCACCTTCTACATGTGCAAAGCAGCTTATAATTCCTGGATGAAAGAGCATGGAGGAGCTATTGTTAATATCATTATCCTTCTT---AATGGACAACCATTTGTGGCTCACAGTGGAGCTGCAAGGGGAGGTGTTTACAATCTCACCAAGTCCCTGGCTCTGGGCTGGGCCAGAAGTGGAATAAGAATCAACTGTGTTGCTCCTGGAACAGTTTATTCCCAGACTGCTATGGACAACTACGGCGATATGGGAAAAACCCTTTTTGCAGATGCCTTTCAGAAAATCCCAGCTAAACGGTTGGGCGTTCCTGAGGAGGTCTCCTCTTTAGTTTGCTTTCTGCTGTCACCTGCGGCTTCCTTTATCACTGGACAGTTGGTGAATGTGGATGGTGGCCAGTCGCTATACTGTCAAAACCATGACATACCAGATCATGACAACTGGCCTGAGGGAGTGGGTGATCTTTCCACTGTGAAGAAGATGAAGGAGTCTTTTAAGCAGAAA---GCCAAGCTC---
>speTri2
ATGGTC------TCCTGGACAAAGGGCAAGAGCTGCCTGGCTCCTGGCTTGCTGCAGAACCAAACGGCCATCGTCACCGGCGGGGCCACCGGCATCGGAAAGGCCATCGCGAAGGAGCTTCTGCACCTGGGGTGTAATGTGGTCATTGCATCCCGGAAAATCGAAAGACTAAAATCTGCTGCAGAGGAACTGAAATCCACCCTACCTCCCTCCAGCCAGGCTCAGGTCACTCCCCTGCAATGCAACATCCGTAAAGAAGAGGAGGTGGATAATTTGATCAAATCTACCTTAGCTATTCATGGTAAGATCAATTTCTTGGTAAACAATGGAGGAGGCCAGTTCCTGTCTCCTTTTGAAGATATCAGTTCAAAGGGATGGCATGCTGTGATTGAAACCAACTTGACAGGCACCTTTTACATGTGCAAAGCAGTTTACAAACTCTGGATGAAAGAGCACGGAGGATCTATTGTTAATATCATTGTCCTTATTAAAAGTGGATTTCCACTTGCTGCGCACAGTGGAGCTGCGAGGGAAGGTGTTTACAATCTCACCAAATCCTTAGCTGTGGAATGGGCCAGCAGTGGAGTAAGGATCAACTGTGTTGCTCCTGGAATGATCTATTCCCAGACTGCTGCTGACAACTATGGCGATAATGGACAAAGCATGTTTGCAAGGTCCTTCCAGAATATTCCAGCTAAACGAATGGGAGTTCCTGAGGAGGTCTCCTCCATCGTGTGCTTCCTGCTGTCTCCTGGAGCTTCCTTTGTCACTGGACAGGTGGTGAGTGTGGACGGAGGCCAGTCTCTGTACACACACTCATACAATGTACCAGATCATGACAACTGGCCTGAAGGAGTTGGTGACCTTTCTCTTGTCAAGAGGATAAAGGAGTCTTATAAAGAGAAA---GCCAAACTC---
>oryCun2
ATGGGG------TCGTGGACTAAGGGCAAGAGCTGCCTGGCGGCCGGCTTGCTGCAGAACCAAGCGGCCATCGTCACCGGCGGGGCCACGGGCATCGGAAAGGCCATCGCCCAGGAGCTCCTGCACCTCGGCTGCAATGTGGTCATTGCATCCCGGAAGCTGGACAGATTAAAATCTGCTGCAGAAGAACTGAAGAGCAGTCTGCCTGCCACCAGCCAGGCTCAAGTCACTCCCATACAGTGCAACATCCGGAAAGAAGAGGAGGTCAATAATTTGATTAAATCTACCCTGGCTATTTATGGTAAGATCAATTTCTTGGTGAACAATGGAGGAGGCCAGTTCCTCTCTCCTGCTGAAGACATCAGTTCCAAGGGTTGGAATGCTGTGATTGAAACCAACCTGACAGGTACCTTCTACATGTGCAAAGCAGTGTACAATTACTGGATGAAAAACCATGGAGGGTCTATCGTTAACATCATCACTGTTACCAAAAATGGATTTCCGACAGCTGCGCATACTGGAGCTGCAAGAGAAGGAGTTTACAACCTCAGCAAGTCCTTAGCTTTGTCATGGGCTAAGAATGGCATAAGGATCAATTGTGTAGCCCCTGGAATCATTTATTCGCAGACTGCAGCTGACAACTATGGTGACGTGGGACGAGAGTTATTTGAATCTTCTTTTCAGGTTGTCCCGGCTAAACGGGTTGGCGTTCCTGAGGAGATCTCCTCCGTGGTGTGCTTCCTGCTGTCTCCCGCAGCTTCCTTCATCACTGGGCAGTTGGTAGACGTGGATGGGGGTCAGTCTCTGTATACTCACTCCTATGAGATCCCAGATCATGACAACTGGCCCGAGGGAGTTGGGGACCTTTCTACTGTCAAAAGGTTGAAGGAGTCTTTCAAGCGTAAA---GCCAATCTC---
>ochPri3
ATGGGG------TCGTGGGCCAAGTGCAAGAGCTGCCTGATGGCTGGCTTGCTGCAGAACAAGGCGGCCATCGTCACTGGCGGGGGCACAGGCATCGGAAAGGCCATCGCCAGGGAGCTCCTGCACCTCGGCTGCAATGTGGTCATTGCCTCCCGGAAGTTGGAGAGATTACAGTCTGCTGTGGAAGAACTGAGGGCTGAGTTGCCCCACAACAGCCAGGCTCAAGTCATTCCCATACAGTGCAACATCCGGAAAGAAGAGGAGGTAAATAGTTTGGTCAAATCTACCATAGATATTTATGGTAAGATTGATTTCTTGGTCAACAATGGAGGAGGTCAGTTCCTGTCTCCTGCTGAGAACATCACGTCAAAGGGTTGGCATGCCGTGATTGAAACCAACCTGACAGGCACCTTCTACATGTGCAAAGCAGTGTATAATGCCTGGATGAAGGACCATGGAGGGTCTATTGTCAACATTATCGTCATGACTAAAAATGGATTTCCACTAGCTGCGCACACTGGAGCTGCAAGAGAAGGTGTTTACAACCTCACCAAATCCTTAGCTGTGGGATGGGCCAAGAGTGGCGTGAGGATCAACTGTGTTGCCCCTGGCACCGTTTATTCCCAGACCGCCGCTGACAACTATGGTGATATAGGACAAGGCATATTTGAGAGATCCATTCAGAGAATCCCAGCTAAGCGACTTGGAGTTCCGGAGGAGATCTCCTCCGTGGTGTGCTTCCTGCTGTCCCCTGCAGCTTCCTACATCACTGGGCAGGTGGTGGACGTGGATGGGGGTCAGTCTCTGTATAGCCACTCCTTTGAGGTTCCAGATCATGACAACTGGCCCGACGGAGTGGGGGACCTTTCTACTGTGAAAAGGATGAAGAAGTCTGCTAAGCAGAAA---GCCAATCTC---
>micOch1
ATGGGG------TCTTGGATTAAGGGTCAGAGCTGCCTAGCGCCCGGGCTGCTGCAGAACCAAGTGGCCGTGGTTACCGGCGGGGCCACGGGCATCGGAAAAGCCATCTCCCGGGAGCTCCTGCACCTGGGGTGTAATGTGGTCATTGCTTCCCGGAAGCTGGACAGATTAAACGCTGCTGCAGATGAGCTAAGAAAGTCCCTGCCTCCCTCCAGCCGCGCTCAGGTCACTGCCATACAGTGCAACATCAGGAAAGAGGAAGAGGTGAACAATTTGGTCAGATCTACCTTAGCTAAGCATGGTAAGATCAACTTCTTGGTAAACAACGGAGGAGGCCAGTTCCTATCTCCTATTGAAGACATCAGTGCAAAGGGATGGCAAGCTGTGATCGAAACCAACCTGACAGGCACTTTCTACATGTGTAAAGCAGTTTACAATTCCTGGATGAAAGACCATGGAGGATCTATTGTCAATATCATCGTCCTTATTAACAATGGGTTCCCAACAGCCTCGCACTCCGGAGCTGCAAGGGAAGGTGTTTACAACCTCACCAAATCCATGGCTCTGGCATGGGCCAAAAGTGGAGTAAGGATCAACTGTGTTGCTCCTGGAAGCATTTATTCCCAGACTGCTGTTGACAACTACGGTGAATTGGGACAAAGCATGTTTGAAATGGCCTTTAACAGCATCCCAGCTAAGCGCATCGGAATCCCCGAGGAGGTCTCCTCTTTAGTGTGCTTCCTACTGTCCCCTGCAGCTTCCTTCATCACTGGACAACTGGTCAATGTGGACGGGGGCCAGTCTTTGTACAGTCATTCCTTCGATATACCAGATCATGACAACTGGCCTGAGGGAGTTGGGGACCTTTCTGTGGTCAAGAGAATGAAGGAATCTTTTAAGAAGAAGGCGGCCAAGCTC---
>mm10
ATGGGC------TCTTGGAAGACTGGTCAGAGCTACCTAGCGGCCGGGTTGCTGAAGAACCAAGTGGCCGTGGTCACCGGCGGGGGCACAGGCATTGGAAAAGCCGTCTCCCGGGAGCTCCTGCACCTGGGGTGTAACGTGGTCATTGCTTCCCGGAAGCTGGACAGACTAACTGCTGCTGTGGATGAACTGAGAGCCTCTCTGCCTCCCTCCAGCTCCGCTGAAGTCTCCGCCATACAGTGCAACATCAGGAAAGAAGAAGAGGTGAGTAATCTGGTCAAATCTACCTTAGCTAAGTATGGTAAGATCAACTTCTTGGTCAACAATGGAGGAGGCCAGTTCATGGCTCCTGTGGAAGACATCACTGCGAAGGGATGGCATGCTGTGATAGAAACCAACCTGACAGGCACCTTCTACATGTGCAAAGAAGTTTACAATTCCTGGATGAGAGAGCACGGAGGGTCGATTGTCAATATCATTGTCCTTCTTAATAATGGGTTTCCAACAGCCGCGCACACTGGAGCGGCAAGAGAAGGTGTTTACAACCTCACAAAATCCATGGCTTTGGCGTGGGCCAGCAGCGGAGTGAGGATCAACTGTGTCGCTCCTGGGACCATTTACTCCCAGACTGCTGTTGACAACTATGGCGAAATGGGACAAACCTTATTTGAGATGGCCTTTGACAGTATCCCAGCTAAGCGCCTTGGAGTCCCCGAGGAGATCTCCCCTCTGGTATGTTTCCTGCTGTCCCCTGCGGCTTCCTATATCACTGGACAGTTGATCAATGTGGATGGAGGCCAGGCTCTGTACACTCACGCCTTCAGCATACCGGATCATGACAACTGGCCTGTAGGAGCTGGGGACCTTTCTATTGTCAAGAGGATAAAGGAATCTTTTAAGAAGAAA---GCCAAGCTC---
>eriEur2
ATGAGC------TCTCTGGTCAACTTCAGGAGCTGCCTGGAAGCTGGTTTGCTGCAGAACCAAGTGGCCATCGTCACCGGCGGGGGCACGGGCATTGGAAAAGCCATAGTGAGGGAGCTCCTGCACCTGGGGTGTAATGTGGTCATTGCCTCCCGTAAATTTGATAGACTAAAATCATCTGCAGAGGAACTGAAGGCCAGCCTGCCTCCCGACAGCCAGGCTAACGTCACTCCCATCCAGTGCAACATCCGTAATGAAGAAGAGGTAAATAATTTGATCAAATCCACCTTAGATCTTTATGGTAAGATCAGCTTCTTGGTGAACAATGGAGGAGGCCAGTTCATATCTCCTTTGGAAAATATCAGTTCGAAGGGGTGGCATGCTGTGATCGAAACCAACCTGACGGGCACCTTTTACATGTGCAAATCAGTTTACAATTCCTGGATGAAAAAGAATGGAGGAGCTATCGTCAACATTATTGTCCTCACAAAATATGGATTTCCAAGAGCTGCGCATTCTGGAGCTGCCAGAGAAGGTGTTTACAGCCTCACCAAGTCCTTAGCGTTGGAGTGGGCCAGCAGTGGCATCAGGATCAACTGTGTAGCACCCGGAACAATTTATTCCCCGACGGCTTTTGACAACTATGGTCATTTGTCAAAAGAACTCTTTGAAGGAGCCTATGCTAATATCCCAGCTAAAAGACTTGGAGTTCCTGAGGAGATCGCCTCCTTGGTATGCTTCCTGCTGTCTCCAGCTGCTTCCTTTATCACCGGACAGTTGGTGGATGTGGATGGAGGCCAGTCTCTGTATAATCACATATTTGAGATACCAGATCATGACAACTGGCCCAATGGAATGGGGGACCTTTCCACTGTCAAAAGGATGAAGGAGTCTTTTAGGAAGAAA---GCCAAACTT---
>manPen1
ATGGGC------TCCTGGGCCAAGACCAAGAGCTTCCTGGCGGCCGGCTTGCTGCAGAACCAATTGGCCATAGTCACCGGCGGGGGCACGGGCATTGGAAAGGCCATCGCCTCCGAACTCCTGCACCTGGGGTGTAATGTGGTCATTACATCTCGTAACTTTGATAGATTACAGTCTGCTGCAGGTGAACTGAAGGCTGGCCTGCCTCCCACCAGCCAGGCTCAAGTCACTCCCATGAAGTGCAACATCCGTCAAGAGGAGGAGGTGAATACCTTGATCAAATCTACCCTAGGTATTTATGGTAAGATTGATTTCTTGGTAAACAATGGAGGAGGCCAGTTCTTTTCTCCTGCTGAACTTATCAGTTCGAAGGGATGGCAAGCTGTGATTGAAACCAATCTGACAGGCACTTTCTACATGTGCAAAGCAGTTTACAACTCCTGGATGAAAGAGCATGGAGGATCTGTTGTCAATATTGTTATGGTTATAAAAAATGGATTTCCAGGAGCTGTGCACAGTGGGGCTTCCAGAGCAGGTGTTTACAACCTTACCAAAACCTTAGCTTTGGAATGGGCCAGCCGAGGAGTAAGGATCAACTGTGTTGCCCCTGGATCCATTTATTCCAAGACTGCTTTTGACAACTATAGTTACTTGCCAAAAACTGCTTTGGAAGGGTACTTTCAGAATATCCCAGCTAAAAGACTGGGCGTTCCTGAAGAG---------------------------------------------------------------------------------------------------------------------------------------------------------------------------------------------------------
>HLmanJav1
ATGGGC------TCCTGGGCCAAGACCAAGAGCTTCCTGGCGGCCGGCTTGCTGCAGAACCAATTGGCCATAGTCACCGGCGGGGGCACGGGCATTGGAAAGGCCATCGCCTCCGAACTCCTGCACCTGGGGTGTAATGTGGTCATTACATCTCGTAACTTTGATAGATTACAATCTGCTGCAGGTGAACTGAAGGCTGGCCTGCCTCCCACCAGCCAGGCTCAAGTCACTCCCATGAAGTGCAACATCCGTCAAGAGGAGGAGGTGAATACCTTGATCAAATCTACCCTAGATATTTATGGTAAGATTGATTTCTTGGTAAACAATGGAGGAGGCCAGTTCTTTTCTCCTGCTGAACATATCAGTTCGAAGGGATGGCAAGCTGTGATTGAAACCAATCTGACAGGCACTTTCTACATGTGCAAAGCAGTTTACAACTCCTGGATGAAAGAGCATGGAGGATCTATTGTCAATATTCTTATGGTTATAAAAAATGGATTTCCAGGAGCTGTGCACAGTGGAGCTTCCAGAGCAGGTGTTTACAACCTTACCAAAACCTTAGCTTTGGAATGGGCCAGCCGAGGAGTAAGGATCAACTGTGTTGCCCCTGGATCCATTTATTCCAAGACTGCTTTTGACAACTATAGTTACTTGCCAAAAACTGCTTTGGAAGGGTACTTTCAGAATATCCCAGCTAAAAGACTGGGCATTCCTGAGGAGGTTTCCCCCTTGGTATGCTTCCTGCTATCGCCTGCTGCTTCCTTCATCACCGGCCAATTGGTGGAGGTGGATGGGGGCCAGTGTCTGTATACTCACATGTCTGAGATACCAGATCATGACAACTGGCCAGAGGGACCAGGAGACCTTTCTGTTGTCAAAAGGATGAAGGAGTCGTTTAAGCATAAT---GCAAACCTT---
>felCat8
ATGATC------CTTTCCGGAAGGGGCAAGAGCTGCTTGGCGGCCGGCTTGCTGAAGGACCGATTGGCAATCGTCACCGGCGGGGCCACGGGTATCGGAAAGGCCATCGCCACCGAGCTCCTGAACCTGGAGTGTAATGTGGTCATTGCATCTCGTAACTTTGATAGATTAAAATCGGCTGCAAAAGAACTGAAAGCCAGCCTGCCCCACACCAACCAGGCTCAGGTCACTCCCATAAAATGCAACATTCGCAAAGAAGAGGAGGTGAACAGTTTGATCAAATCCACCTTAGATATTTATGGTAAGATCAATTTTTTGGTCAACAATGGAGGAGGCCAGTTCATGTCTTCTGCAGAACACATCAGTGCAAAGGGATGGCATGCTGTGATCGAAACCAACTTGACGGGCACTTTCTACATGTGCAAAGCAGTTTACAGCTCATGGATGAAAGAACATGGAGGGTCTATTGTCAATATCACTATCCTTACTAAGAATGGATTCCCAGGATTTGTGCACAGTGGAGCTGCCAGAGAAGGTGTTTATAACCTCACCAAAACCTTAGCTGTGGAATGGGCCAGCAGTGGAGTAAGGATCAACTGTGTTGCCCCTGGCATCATTTATTCCCCGACTGCTGTTGACAACTATGGTCCTTTAGCAGAAGACATTTTTGCTGAGTGCTTTAAGAGAATCCCAGCTAAGCGAATTGGAATTCCTGAGGAGATCTCCCCGATAGTCTGCTTCCTGCTGTCTCCAGCAGCTTCCTTTATCACTGGACAGTTGGTGGAGGTGGACGGGGGCCAGTCTCTATATACGCGAGTATATGATGTACCAGATCATGACAACTGGCCTGAGGGAGCAGCGGACATTTCTGTTGTCAAAAGGCTGAAGGAATCTTTCAAGAATAAA---TCCAAGCTC---
>canFam3
ATGAGG------CCGTGGGTCGAGCGCAGGAGCTTCCTGGCTCCCGACTTGCTGCTGCACCAGCTGGCCATCGTCACCGGCGGGGCCACGGGCATCGGGAAGGCCATCGCCACCGAGCTCCTGCATCTGGGATGTAATGTGGTCATTGCATCTCGTAATTTTGATCGATTAAAATCTACTGCAGAAGAACTGAGGGCCAGCCTACCCCCGACCAACAAGGCTCAGGTCACTCCCATAAAATGCAACATTCGCAAAGAAGAAGAGGTGAACAATTTGGTCAGATCCACCTTAGAGATTTATGGTAAAATCAATTTTTTGGTAAACAATGGAGGAGGCCAGTTCATGGCTGCTATGGAACACATTAATGCAAAGGGATGGCATGCTGTGATTGAAACCAACCTGACAGGCACCTTCTACATGTGCAAAGCAGTTTACAATTCCTGGATGAAAGAGCATGGAGGATCTATTGTCAATATTATTATCCTTACTAGAAATGGATATCCAGGATTTACGCATAGTGGAGCTGCCAGAGCAGGGGTTTACAACCTCACCAAATCCTTAGCTGTGGAATGGGCCAGCAGTGGAATAAGGATCAACTGTGTTGCCCCTGGAACCATTTATTCCCCGAGTGCTGTTGACAACTATGGTCCTTTGGCAGAAAACATGTTTGCAGGGTACTTTGAGAAAATCCCAGCTAAGCGAATTGGAGTGCCTGAGGAGATCTCCTCGGTGGTCTGCTTCCTGCTGTCTCCTGCAGCTTCCTTCATCACTGGACAGTTGGTGAACGTGGACGGGGGCCAGTCTCTGTATACGCACATATTCGACGTACCAGATCATGACAACTGGCCTGATGGAGCAGGGGACGTTTCCTTTGTCAAACATTTGAAGAATACTTTCAAGAGTAAA---AGCAAGCTC---
>ailMel1
ATGGCC------TCTTGGGGCGAGTGGAAGAGCTGCCTGGCGCCGGGCTTGCTGCAGCAACAACTGGCCATCGTCACCGGCGGGGCCACGGGTATTGGAAAGGCCATCGCCGCGGAGCTCCTGCAGCTGGGGTGTAATGTGGTCATTGCATCTCGTAACTTTGATAGATTAAAGTCCGTTGCAGGTGAACTGAAGGCCAGCCTGCCCCCCACCAACAAGGCTCAGGTCACTCCCATAAAATGCAACATCCGCAAAGAAGAGGAGGTGAACGATTTGGTCAAATCCACCTTAGATATTTATGGTAAGATCAATTTTTTGGTAAACAATGGAGGAGGCCAGTTCATATCTCCTACAGAACACATCAGTGCAAAGGGATGGAATGCTGTGATTGAGACCAACCTGACAGGCACCTTCTACATGTGCAAAGCAGTTTACAACTCCTGGATGAAACAGCATGGAGGATCTATTGTCAATATTATTATCCTTACTAGAAGTGGAGCTCCAGGATTTGCGCATAGTGGAGCTGCCAGGGCGGGGGTTCACAACCTCACCAAATCCTTAGCTGTGGAATGGGCCAGCAGTGGCGTAAGGATCAACTGTGTTGCCCCTGGAGTGATTTATTCCCCAACTGCTGTTGACAACTATGGTCCTTTGGCAAAAAACTTATTTGGAGGGTACTATAAGAAAATCCCAGCTAAGCGAATTGGAATTCCCGAGGAGATCTCCCCGCTGGTCTGCTTCCTGCTGTCTCCTGCAGCTTCCTTTATCACTGGACAGTTGGTGGATGTGGATGGGGGCCAGTCTTTGTATATACGCTCATTCGATGTACCAGATCATGACAACTGGCCTGACGGAGTAGGGGACCTTTCTGTTGTCAAACAGATGAAGGAGACTTTGAAGACTAAA---GGCAAGCTC---
>lepWed1
ATGAAT------ACTCACGGCGAGTGGAAGAGCTTTCTGGCGCCCGGCTTGCTGCAGGACAAACTGGCCATCGTCACTGGCGGGGCCACGGGTATCGGAAAAGCCATCGCGACAGAGCTCCTGCAGCTGGGGTGTAATGTGGTGATTGCATCTCGTAACTTTGATAGATTAAAATCTGTTGCAGATGAACTGAAGGCCAGCCTGCCCCCCACCAACCAGGCTCAGGTCACTCCCATAAAATGCAACATCCGCAAAGAAGAGGAGGTGAACAATTTGGTCAAATCCACCTTAGATATTTATGGTAAGATCAATTTTTTGGTAAACAACGGAGGAGGCCAGTTCATGTCTCCTGCAGAACACATTAGTGCAAAGGGATGGCATGCTGTGATTGAGACCAACCTGACAGGCACCTTCTACATGTGCAAAGCAGTTTACAACTCCTGGATGAAAGAGCATGGAGGATCTATTGTCAATATTATTATCCTTACTAGAAATGGATTTCCAGGATTTGTGCATAGTGGAGCTGCCAGAGCAGGGGTTTACAACCTCACCAAATCCTTAGCTGTGGAATGGGCCAGCAGTGGAATAAGGATCAACTGTGTTGCCCCTGGAGTTATTTATTCCCCAACTGCTTTTGACAACTATGGTCCTTTGGCAAAAAACTTATTTGGAAATTGCTTTAGGAGAATCCCAGCGAAGCGAATTGGAGTTCCTGAGGAGATCTCCTCGCTGGTCTGCTTCCTGCTGTCCCCTGCAGCTTCCTTTATTACTGGACAGTTGGTGGATGTGGACGGGGGCCAGTCTTTGTATATGCACCTATTCGATGTACCAGATCATGACAACTGGCCTGATGGAGCAGGGGACCTTTCTGTTGTCAAACAGATGAAGGAGACTTTCAAGAATAAA---GGCAAGCTC---
>sorAra2
ATGAAC------TCTTTGGTTCACCTGAAGAGCTGCCTGGCAGCCGGCCTGCTGCAGAACAAAGTGGCCATCGTCACCGGCGGGGGCACGGGCATCGGAAAGGCCATCGTGACCGAGCTCCTACACCTGGGATGTAACGTGGTCATCGCATCCCGTAAGTTGGAGAGATTAAAATCTGCTGCAGATGAAATGAAGGCCAACCTACCTGCCAATAGCCAGGTTCAAATCACTCCTCTACAATGCAACATCCGTAAAGAAGAGGAGGTGAATAGTTTGGTCAAATCCACTTTAGATATTCATGGTAGGATTGATTTCTTGGTGAACAATGGAGGGGGCCAGTTCATGGCTCTCGCAGAAGACATCAGTTCCAAGGGATGGAATGCTGTGATCGAAACCAACCTGACGGGCACCTTCTACATGTGCAAAGCAGTTTACAAATCCTGGATGAAGGAGCATGGAGGGTCGATTGTCAACATCGTTGTCCTGACTAAAAATGGATTTCCAGGAGCTGCGCACACTGGAGCTGCCAGAGAAGGTATCTACAACCTCACCAAAACTTTAGCTATCGAATGGGCCAGCAGTGGAGTGAGAATCAACTGTGTTGCCCCAGGAATAATTTATTCCCAGACTGCTTTCGACAACTATGGTCATTTGGCAAAAGACATGTTTGAAGGGTATTTTGAGAAAATCCCAGCTAAAAGACTTGGAGTTCCTCAGGAGATCTCTCCCTTGGTCTGCTTCCTGCTCTCGCCAGCGGCTTCCTATATCACCGGACAGTTGGTGGATGTGGATGGGGGCCAGTCCCTGTACAATCAGTCCTTTCAGATACCAGATCATGACAACTGGCCTGTGGGACCAGGGGACCTTTCGGTTGTGAAAAGGATGAAGGAAGCTTTTAAGCAGAGG---GCCAAGCTC---
>conCri1
ATGAAA------TCTGTGACCAACTTCAAGAGCTGCTTGGCGGCTGGCCTGCTGCAGGACCAAGTAGCCATCGTCACCGGCGGGGGCACCGGTATCGGCAAGGCCATCGCGACCGAGCTCCTGCACCTAGGGTGTAATGTGGTCATTGCATCCCGTAAGTTTGATAGATTAAAATCTACTGCAAATGAACTGAAAGCCAACCTAACTCCTGGCAACAAGGCCCAAATCACTCCCATACAATGCAACATCCGTAAAGAAGAAGAGGTGAACAGTTTGGTCAAATCCACTTTAGATACTTATGGTAAGATCAATTTCTTGGTAAACAATGGAGGAGGCCAGTTCATAGCTCCTGCAGAAAACATCACAGCCAAGGGGTGGCACGCTGTGATTGAAACCAACCTGACAGGCACCTTCTACATGTGCAAAACAGTTTATAACTCCTGGATGAAAGAACACGGAGGGGCTATTGTCAACATCATTGTTCTTACGAAATATGGATTTCCAAATTCTGCGCACAGCGGAGCTGCCAGAGAAGGCGTGTACAGCCTCACCAAATCTTTAGCTTTGGAATGGGCCAGCAGTGGGGTGAGGATCAACTGTGTCGCCCCGGGAGTCATTTATTCCCCGACTGCTTTTGACAACTATGGTTATTTGGCAAAGGATTTATTTGAATCACATTTTCAGAGAATCCCAGCGAAACGGCTTGGCATTCCTGAGGAGATTTCCCCCTTGGTTTGCTTCCTGCTGTCCCCTACAGCGTCCTTTATCACTGGTCAGCTGGTGGAGGTGGATGGAGGCCAGTCTCTGTACAATCACTCATACACTATACCAGATCATGACAACTGGCCTGATGCCATGGGGGACCTCTCGGTTGTCAAAAGAATGAAAGAGGCCTTTAAGCAGAAA---TCCAAACTC---
>HLcamFer2
ATGAGC------TTTTGGATCAAGGGCAAAAGCTACTTAGTGGCAGGCTTGCTGCAGAACCAAGTGGCCATCGTCACTGGCGGAGGCACGGGCATCGGGAAGGCCATCGTGACCGAGCTGCTGCACCTGGGGTGTAATGTGGTCATTGCGTCCCGTAAGTTTGATAGATTAAAAGCTGCGGCAGATGAACTGAAGGCCCATATGCCTCCTGACAACCAGGCTCAAGTCACTCCCATCAAATGCAACATCCGTAACGAAGAGGAGGTGAATAATTTGGTCAAGTCTACCTTAGATATTTATGGTAAAATCAATTTCTTGGTAAATAATGGAGGCGGCCAGTTTTTTTCTCCTGCTGAACACATCAGTGCAAAGGGATGGCATGCTGTGATTGAAACCAACCTGACAGGCACCTTCTACATGTGCAAAACAGTTTACAACTCTTGGATGAAAGGGCATGGAGGATCTATTGTCAATATCATTGTGCCTACTAAAAATGGATTTACGGGAGCTGCGCATAGTGGAGCTGCCAGAGAGGGTGTTTACAACCTCACCAAATCCTTAGCTCTGGAATGGGCCAGCAGTGGAGTAAGGATCAATTGTGTTGCTCCGGGAATGATTTATTCCCAGACTGCTTTTGACCACTATGGTCCTTTGGCAAAAGACATGTTTGAAGGGTACTTTGAGAAAATCCCAGCTAAAAGACTTGGAGTTCCTGAGGAGATCTCCCCCTTGGTGTGCTTCCTGCTCTCTCCGGCAGCTTCTTTCATCACTGGACAGTTGGTGGACGTGGATGGCGGCCAATCTCTGTACACGCATTCATCGGAGATACCAGATCATGACAACTGGCCTGAGGGAACAGGGGACCTTTCTGTTGTCAAAAGGCTGAAGGAATCTTTCAAGCATAAA---GCCAAACTG---
>HLrhiFer5
ATGAAC------TCTTGGGCCAAGGGCAAGAGCTGCTTGGCCGCGGGCTTGCTACAGAATCAAGTGGCCATCGTCACGGGCGGGGGCACGGGCATCGGAAAGGCCATTGTGAGCGAACTCCTGCATTTGGGCTGTAATGTGGTCATTGCCTCCCGTAAATTTGATAGATTGAAATCTGCTGCCGATGAACTGAAGGCCAGCCTGCCTGCCAACAGCCAGTCTCAAGTCACTCCCATACAATGCAATATCCGTAAAGAAGAGGAGGTGAATAATTTGATCAAATCCACCTTAGATATTTATGGGAAGATCAATTTCTTGGTAAACAATGGAGGAGGCCAGTTCATGTCTCCTGCTGAGCATATCACTTCAAAGGGATGGCATGCTGTGATTGAAACCAACCTGTCAGGCACCTTCTACATGTGCAAAGCAGTTTACAACTCCTGGATGAAAGAGCATGGAGGATCTATTGTCAATATCATTATGAGTACTAAAAATGGATTTCCAGGGGCTGCGCATAGTGGCGCTGCCAGAGAAGGTGTTTACAACCTCACCAAAACCTTAGCTTTGGAATGGGCCAGCAGTGGAGTAAGGATCAACTGTGTCGCCCCTGGAGTCATTTATTCCCAGACTGCTTTTGACAACTATGGTCATTTGGCAGAAGAATTATTTGCAAGGAGCTGTCAGAGAATCCCAGCTAAAAGACTTGGAGTTCCTGAGGAGGTCTCCCCCTTGGTATGCTTCCTGCTGTGTCCAGCAGCTTCCTTTATCACCGGACAGTTAGTGGATGTGGATGGCGGCCAATCTCTGTATAGTCACATGTATGACATACCAGATCATGACAACTGGCCCAAGGGAACAGGGGACCTTACTGTTGTCAAAAGGATGAAAGACTCCTTAAAGTGTGAA---GCCAAGCTC---
>HLequCab3
ATGGGT------GCTTTGGTTAAGCGCAGCAGCTTCCTGGCTCACGGCTTGCTGCAGCACCAAGTGGCCATTGTGAGCGGCGGGAGCACGGGCATCGGAAAGGCCATCGTCACCGAGCTCCTGCGCCTGGGGTGTAATGTGGTCATTGCATCTCGGAACTTTGATAGATTGAAATCTGCTGCAGCTGAGCTGAAGGCCAGCCTGCCCCCCTCCAACCAGGCTCAAGTCACTCCCATAAAATGCAACATCCGGAGAGAAGAGGAGGTGAATAATTTGGTCAAATCCACCTTAGATATTTACGGTAAAATCAATTTCTTGGTAAACAATGGAGGAGGCCAGTTCCTAGCTCCTGCTGAACACATCACTGCAAAAGGGTGGCATGCCGTGATCGAAACCAACCTGACGGGCACCTTCTACATGTGCAAAGCAGTTTATAAGTCCTGGATGAAAGAGCATGGAGGATCTATTGTCAATATCATTATCCTTACTAAAAATGGATATCCGGGAATGTCGCACAGCGGAGCTGCCAGAGAAGGTGTTTACAACCTCACCAAAACCTTAGCTCTGGAGTGGGCCAGCAGCGGAGTGAGGATTAACTGTGTTGCTCCTGGAATCATTTATTCCCAGACTGCTTTTGACAATTATGGAGATTTGGCACACGATCAATTTGGAGGATATTTTCAGAAAGTCCCAGCTAAAAGAATTGGAGTTCCTGAGGAGGTCTCCCCCTTGGTGTGCTTCTTGCTGTCTCCTGCAGCTTCCTTTATCACCGGACAGCTAGTGGCCGTGGATGGGGGCCAGTCTCTGTACACTCACATGGAAGAGATACCAGATCATGACAACTGGCCTGAAGGACCAGGGGACCTTTCTGTCGTCAAAAAGATGAAGGAGGCTTTTAAGCAGAAA---GCCAAGCTC---
>cerSim1
ATGGAG------GCGTGGGTCAAGGGCAAGAGATTCCTAGCGGCCTGCTTGCTGCAGGATCAAGTGGCCATCGTCACCGGCGGGGGCACGGGCATCGGAAGGGCCATCGTGGCCGACCTCCTGCAGCTGGGGTGTAATGTGGTCATCGCATCTCGTAACTTTGATAGATTAAAATCTGCTGCAACTCAACTGAAGGCCATCCTGCCTCCCACCAGCAATGCTCAGGTCACTCCCATAAAATGCAACATCCGTAGAGAAGAGGAGGTGAATAATTTGGTCAAATCCACCTTAGATATTTATGGTAAGATCAATTTCTTGGTAAACAACGGAGGAGGCCAGTTCATAGCTCCTGCTGAACACATCAGTGCTAAGGGATGGCACGCTGTGATCGAAACCAACCTGACGGGCACCTTCTACATGTGCAAAGCAGTTTACAAATCCTGGATGAAAGAGCATGGAGGATCTATTGTCAATATCATTTTCCTTACTAAAAATGGATATCCAGGATGTTCGCATAGTGGAGCTGCCAGAGAAGGTGTTTACAACCTCTCCAAAACCTTAGCTTTGGAATGGGCCACAAGTGGAGTAAGAATCAACTGTGTTGCTCCTGGAGCCATTTATTCCCAGACTGCTTTTGACAACTATGGCCCTTTGTCAAAGGAGATGTTTGGAGGATTCTTTCAGAAAATCCCAGCTAAAAGACTTGGGGTTCCTGAGGAGGTCTCCGCCTTGGTGTGCTTCCTGCTGTCTCCCGCAGCTTCCTTCATCACCGGACAGTTGGTGGAGGTGGATGGGGGCCAGTCTCTGTACACTCACATAGAGGAGATACCAGATCACGACAACTGGCCTGAAGGAGTAGGGGACCTGTCTGTTGTCAAAAAGATTAAGGAGACTTTTAAGCAGAAA---GCCAAGCTC---
>HLmolMol2
ATGGAA------GCTTTCGCTAAGGCCAAGAGCTGCCTGGCGGCCCGCTTGCTGCAGAATCGAGTGGCTATCGTCACCGGCGGGGGCACGGGGATCGGAAAGGCCATCGCGACGGAGCTCCTGCAGCTGGGCTGTAATGTGGTCATTGCATCCCGTAAATTTGATGTATTAAAATCTACTGTAGATGAACTGAAGACCACCCTGCCTGTCATCCACAAGTCTCAAGTCACTCCCATAAAATGCAACATCCGTAACGAAGAGGAGGTAAATAATTTGGTCAAATCCACCTTAGAATTGTATGGTAAAATTGATTTCTTGGTAAACAATGGAGGAGGCCAGTTCACATCTTTGGCTAAGGACATCAGTTCGAAAGGATGGCATGCCGTGATTGAAACAAACCTGTCGGGCACCTTCTACATGTGCAAAGCAGTTTACAACTTTTGGATGAAAGAACATGGAGGATCTATTGTCAATATCACTATGCTTACTAAAAATGGATTTCCAAGATTTGCGCATAGTGCAGCTGCCAGAGAAGGTGTCTACAACCTCACCAAAACCTTGTCTTTGGAATGGGCCACAAGTGGAGTAAGGATCAACTGTGTTGCCCCTGGAGTCATTTATTCCAAGACTGCTTTTGACAACTATGGTCATTTGGCAAAAGGCTTATTTGAAAACGTCTTCCAGGCAATCCCAGCTAAAAGAATGGGGATTCCTGAGGAGGTTTCCCCCCTGGTATGTTTTCTGCTATCTCCAGCAGCTTCCTTCATCACCGGACAGTTGGTTGAAGTGGATGGGGGCCAGTCTCTGTACACTCACATTAATGAAATACCAGATCATGACAACTGGCCGGAGGGACCAGGGGACCTTTCTGATGTCAAAAGGATGAAGGAGTCTGTGAAGTATAAA---GCCAATCTT---
>HLpipKuh2
ATG------------TGGGCCCAGGGCAGGAGCTGCCTGGCGGCCGGCTTGCTGCAGAACCAGGTGGCCATCGTCACCGGCGGGGGCACGGGCATCGGGAAGGCCATCGCGACCGAGCTCCTGCAGCTGGGTTGTAATGTGGTCATCTCATCCCGTAAGTTTGATGTATTAAAATCTACTGCAGATGAACTGAAGACCACCCTGCCTCTCACCCACCAGTCTCAAGTCACTCCCATAAAATGCAACATCCGTCAGGAAGAGGAGGTAAATAATTTGGTCAAATCCACCTTAGATATTTATGGGAAGATCAATTTCTTGGTAAACAATGGAGGAGGCCAGTTCACGGCTCCTGCTGACCACATCAGTGCAAAGGGATGGCATGCTGTGATTGAAACCAACCTGACAGGCACCTTCTATATGTGCAAAGCAGTTTACAACTCTTGGATGAGAGAGCATGGAGGATCCATTGTCAATATCACTATGCTTACTAAAAATGGATTTCCGGGATTTGCGCATAGTGCAGCTGCCAGAGATGGTGTTTACAACCTCAGCAAAACCTTGGCTTTGGAATGGGCCAGCAGTGGAGTAAGAATCAACTGTGTTGCCCCTGGAACCATTTATTCCCAGACTGCTTATGACAACTACGGTGATTTGGCAAAAGACTTATTTGGAAGGGCCTATGAGAAAATCCCAGCTAAAAGACTTGGAGTTCCTGAGGAGGTTTCCTCCTTGGTATGCTTCCTGCTATCTCCAGCAGCTTCCTTCATCACCGGGCAGGTGGTGGACGTGGATGGGGGTCAGGCTCTGTATAATCACATGTTTCATGTACCAGATCATGACAACTGGCCGGAGGGAACAGGGGACCTTTCTGTTGTCAAAAGGATGAAAGAGTCTTTAAAGCTTAAA---TCCAATCTC---
>HLmyoMyo6
ATGGGC------GTGTGGGCTAAGGACCAGAGCTGCCTGGCGGCCGGCTTGCTGCAGAATCAAGTGGCTATCGTCACCGGCGGGGGCACGGGCATCGGAAAGGCCATCGCGACCGAGCTCCTGCGGCTGGGTTGTAATGTGGTCATTTCGTCCCGTAAGTTTGATGTATTAAAATCTACTGCAGACGAACTGAAGACCACCCTGCCTCTTACCCACCAGTCTCAAGTCACCCCCATAAAATGCAACATCCGTAAGGAAGAGGAGGTAAATAATTTGGTCAAATCCACCTTAGATATTTATGGTAAGATCAATTTCTTGGTAAACAATGGAGGAGGCCAGTTCACATCTCCTGCTGACCACATCAGTGCAAAGGGGTGGCACGCGGTGATTGAAACCAACCTGACGGGCACCTTCTATATGTGCAAAGCAGTTTACAGCTCTTGGATGAGAGAGCATGGAGGATCCATTGTCAATATCACTATGCTTACTAAAAATGGATTTCCGGGATTTGCGCATAGTGCAGCTGCCAGAGAAGGTGTTTACAACCTCACCAAAACCTTGGCTTTGGAATGGGCCAGCAGTGGAATAAGGATCAACTGTGTTGCCCCTGGAATCATTTATTCCCAGACTGCTTTTGACAACTATGGTGATTTGGCAAAAGACTTATTTGGAAGGTCCTATCAGAAAATTCCAGCTAAAAGACTTGGAGTTCCTGAGGAGATTTCCCCCTTGGTATGCTTTCTGCTATCTCCAGCAGCTTCCTTCATCACCGGACAGTTGGTGGATGTAGATGGGGGCCAGTCTCTGTATAATCACATGTTTGATGTACCAGATCATGACAACTGGCCGGAGGGAACAGGGGACCTTTCTGTTGTCAAAAGGATGAAAGAGTCTTTAAAGCTTAAA---GCCAATCTC---
>susScr11
ATGAGC------TTTGGGGTCAAGGGCAAAAGCTTCCTGGCAGCAGGCTGTCTACAGCACCAAGTGGCCGTCGTCACTGGCGGAGGCACAGGCATAGGAAAGGCCATCACCAGTGAGCTCCTGCATCTGGGGTGTAATGTGGTCATTGCATCCCGGAAGTTTGATAGATTAAAATCCACTGCGGATGAACTGATGGCCAGTCTGCCTTCTGCCAGCAAGGCTCAAGTCACTCCGATAAAATGCAATATCCGTAATGAAGAGGAAGTGAATAGTTTGGTTAAATCCACCTTAGATGTTTATGGTAAGATCAATTTCTTGGTCAACAATGGAGGAGGCCAGTTCATATCTTCTGCTGAAGACATCAGTTCAAAGGGATGGCAGGCTGTGATTGAAACCAACCTGACAGGCACCTTCTACATGTGCAAAGCAGTTTATAAGGCCTGGATGAAAAATCATGGAGGATCTATTGTCAATATCATTCTTACTACTAAAAATGGAAATCCGCATATGGCGCATAGCGGAGCTGCCAGAGAAGGTGTTTGCAACCTCACCAAATCCTTAGCTCTGGAATGGGCCAACAGTGGAATAAGGATCAATTGTGTTGCCCCTGGAAGTGTTTATTCTCAGACTGCTTCTGACAACTATGGTCCTGCAGGACAAGTCTTATTTGAAGGGTTTTATGAGAAAATCCCGGCTAAGAGACTTGGAGTTCCTGAGGAGATCTCCCCCTTGGTGTGCTTCCTGCTATCTCCGGCAGCTTCGTTTATCACTGGACAGGTGGTGGATGTGGATGGAGGCCAATCTCTGAATCTGCAAGGCTTTGAGATAGCAGATCATGACAACTGGCCTGAAGGAGCGGGGGACCTTTCAGTTGTCAAAAGGATGAAGGAGTCTTACAAGAAGAGA---GCCAAGCTC---
>bosTau8
ATGGCCGTGAATTCTTGGGTTAAGGGCAAAAGCTGCTTAGCAGCAGGCTTGCTGCAGCACCAGGTGGCCATCGTCACCGGTGGGGGCACGGGCATCGGGAAGGCCATCGTGAACGAGCTCCTGCATCTGGGATGTAATGTGGTCATTGCGTCCCGTAAGTTTGATAGGTTAAAATCTGCTGCAGATGAACTGAATGCCAGTCTGTCTCCTACAGTCCAGGCTCAAGTTACTCCCATAAAATGTAACATCCGTAATGAAGAGGAGGTAAATAATTTGGTCAAATCCACCTTAGATATTTACGGTAAGATCAATTTCTTAGTAAACAACGGAGGAGGCCAGTTCTTCTCTCCTGCTGAAAAAATCAGTTCAAAGGGGTGGAATGCTGTGATTGAAACCAACCTGACGGGCACCTTCTATATGTGCAAAGCAGTTTACAACTCCTGGATGAAAGAACATGGAGGATCTATTGTCAATATCACTGTACTGACTAAAAATGGATTTCCAGGAGCTGTGCATAGCGGAGCTGCCAGAGAAGGTGTTTACAACCTCACCAAGTCCTTAGCTTTGGAATGGGCCAGCAGTGGAGTAAGGATCAATAGTGTTGCCCCCGGAACCATTTATTCCGAGACTGCTTTTAGCAACTATGATTATTTGACAAAAGACCTGCTTAACAAGTACATTCAAAAGATCCCAGCTAAAAGATTTGGATTTCCTGAGGAGGTCTCCTCCTTGGTATGCTTCCTGCTGTCTCCTGCTGCTTCCTTTGTCACCGGACAGTTGGTGTATGTGGATGGGGGCCAGTCTCTGTACACACAGTTATTTGAGATACCAGATCATGACAACTGGCCCCAGGGAGCAGGGGACCCTTCTCTTGTCAAAAGCATAAAAGAGTCTTCTAACCATAAA---GCCAAGCTG---
>dasNov3
AT-GAA------CGTCTTGATCAACCGCAA------------CCCAACTTGCTGCGCAACCAAGTGGCCATCGTCACCGGCGGGGGCTCGGGCATCGGAAAGGCCGTAGCGAGCGAGCTCCTGTCTTTGGGATGTAACGTAGTCATTGCATCCCGTAAACTTGATCGATTAGAATCTGCCGCAGGTGAATTGAGGGCCAGCCTACCTTCCAGCAGCCAGGTTCAAGTTACTCCGATGAAATGCAACATCCGTAAAGAAGAGGAGGTGAATAATTTGATCAAATCTACCTTAGATCTTCATGGTAAGATCGATTTCTTGGTAAACAGTGGAGGAGGCCAGTTCCTGAGTCCTACTGCACTCATCACTTCAAAAGGATGTAATGCTGTGATTGAAACCAACTTGACGGGTACCTTCCACATGTGCAAAGCAGTTTACAACTCCTGGATGAAAGATAATGGAGGAGCTATTGTCAATATTACTATGGTTTGTAAGAATGGATTTCCAAGAGCTGCTCATAGTGGAGCAGCAAGAGAAGGCGTTTACAACCTCACCAAATCCTTAGCTTTGGAGTGGGCCAACAATGGAATAAGGATCAATTGCATTGCCCCTGGAGTAGTTTATTCCCAGACTGCTTTTGAGAACTACGGTGATGCGGCAAATAAAGTATTTGATTCGATGGTTGCGAAAATACCAGCTAAAAGACTTGGAGTTCCTGAGGAGGTCTCCTCCATTGTATGCTTCATGCTGTCTCCTGGAGCATCCTATATCACTGGACAGTTGATAGAGGTGGATGGGGGTCAGTCCCTGTACAACCATTCATGGACAATACCAGATCATGACAACTGGCCTGAGGGAACAGGGGATCTTTCCATGGTCAAAAGGAGGAAGGCGTCTTATAAGCAGAAA---GCTAAACTGT--
>HLrouAeg4
ATGAAC------TCTCTGGTCAGGGACAAGAGCTGCATGGTGGCCGACTTGCTGAAAAATCAAGTGGCCATCGTCACCGGAGGAGGCACGGGAATCGGAAAGGCCATTGCAGCGGAGCTTCTGTACTTGGGCTGTAATGTGGTCATTGCGTCCCGTAAGTTTGATGTATTGAAATCTGCTGCAGATGAACTGAAGACTCACTTTTCCCCCACTATCAAGTCTCAAGTCACTCCCATACAGTGCAACATCCGCAAAGAAGAAGAGGTGAATAATTTGGTCAAATCCACCCTCAATACTTATGGTAAGATCGATTTCTTAGTAAACAATGCAGGAGGCCAGTTCTTTTCTCTTGTTGAAAACGTCACTCCAAAGGGATGGCATGCTGTGATCGAAACCAACCTGTCAGGAACCTTCTACCTGTGCAAAGCAGTTTACAAGTCCTGGATGAAAGAGCATGGAGGATCTATCGTCAATATTATTATAGGTATTAGAAGTGGATATCCAGGATTTGGGCACAGCATAGCTGCCAGAGGAGGTGTTTATAGCCTCACCAAAACCTTAGCTTTGGAATGGGCCAGCAATGGAGTAAGGATCAACTGTGTTGCCCCTGGACTTATTTATTCCCAGACTGCTTTTGACAACTATGGTCATTTGGCAGAAGATTTATACAGAAAAGCCCTTTTGAAAATCCCAGCCAAAAGATTTGGAGTTCCTAAGGAGGTCTCCTCCTTGGTATGCTTCCTGCTCTCTCCAGCAGCTTCCTATATCACCGGTCAAATGGTAGACATCGATGGGGGCTACTTTCTGTATGGTCCTGCATTTGAGATACCAGATCATGACAACTGGCCTGAGGGGATAGGTGACCTTTCTGAAGTCAAAAGGATGAAGAAATCTTTAGAGCGTGAA---TCCAAGCTC---
>HLphyDis3
ATGAGT------CCTCCGGCCAAGCGTAAGAGCTGCCTGGCGCCCGGCTTGCTGCAGAATCTAGTGGCCATCGTCACCGGCGGGGGCACGGGCATCGGAAAGGCCATCGCGGGCGAGTTGCTGCAGCTGGGCTGTTATGTGGTCATTGCATCCCGCAAGTTTGATGTATTAAAATCTACTGCGAATGAACTGAAGGCCAGGCTGCCTGCCACCCACCAGTCTCAAATCACCCCTATAAAATGCAACATCCGAAACGTAGAGGAGGTAAATGATTTGGTCAAATCCACCTTGGATATTTATGGGAGGATTGATTTTTTGGTGAACAATGGAGGAGGCCAGTTCCTGGCTCCTGCGGAGGACATCAGCTCGAAGGGGTGGCACTCCGTGGTCGACACCAACCTGTCGGGCACCTTCAACATGTGCAAAGCAGCTTACAACTCTTGGATGAAAGAACATGGAGGATCTATTGTCAACATCACCATGCTTAGTAAAAATGGATTTCCAGGAGCTGCGCATAGTGGAGCTGCCAGAGAAGGTGTTTGCTGCCTCACCAAAACCTTAGCTTTGGAATGGGCCAGGAGTGGAGTAAGGCTCAACTGTGTTGCCCCGGGAATCATTTATTCCCAGAGTGCTTTTGGCAACTATAGTCACTTGACACCAGAAGTAATTGGAGGGTTCATTCGGGCAATCCCAGCTAAAAGATTTGGAGTTCCTGAAGAGGTCTCCTCCGTGGTGTGCTTCCTGCTCTCTCCAGCAGCTTCCTTTGTCACTGGGCAGGTCGTGGCTGTGGATGGGGCCCAGTCTTTGTGTAATATAATGTATGATGTACCAGATCATGACAACTGGCCAGACGGAACAGGGGACCTTTCTGCTGTCAAAAAGATGAAAGCGTCTTCAAAGGTTAAG---GCCAGTCTC---
