# Supplementary material for: Six reference-quality genomes reveal evolution of bat adaptations
Source: Nature. 2020 Jul 22;583(7817):578–84. doi: 10.1038/s41586-020-2486-3 (PMC8075899; doi:10.1038/s41586-020-2486-3)
Supplement: Supplementary file 6 — Alignments of 12,931 protein-coding genes across 48 mammals. [file 41586_2020_2486_MOESM6_ESM.gz › suppDataFile/ENST00000546702.aln.fasta]

>hg38
---ATGGCAAAGCAGTATATAGAGAAAAGTCTTTTGGTTCCAGACCATGTGATCACACGCCTAATGATGTCCGAGTTGGAGAACAGGCGTGGCCAGCACTGGCTCCTTGATGGTTTTCCTAGGACATTAGGACAAGCCGAAGCCCTGGACAAAATCTGTGAAGTGGATCTAGTGATCAGTTTGAATATTCCATTTGAAACACTTAAAGATCGTCTCAGCCGCCGTTGGATTCACCCTCCTAGCGGAAGGGTATATAACCTGGACTTCAATCCACCTCATGTACATGGTATTGATGACGTCACTGGTGAACCGTTAGTCCAGCAGGAGGATGATAAACCCGAAGCAGTTGCTGCCAGGCTAAGACAGTACAAAGACGTGGCAAAGCCAGTCATTGAATTATAC---------------------------------------AAGAGCCGAGGAGTGCTCCACCAATTTTCCGGAACGGAGACGAACAAAATCTGGCCCTACGTTTACACACTTTTCTCAAACAAGATCACACCTATTCAGTCCAAAGAAGCATAT---
>panTro5
---ATGGCAAAGCAGTATATAGAGAAAAGTCTTTTGGTTCCAGACCATGTGATCACACGCCTAATGATGTCCGAGTTGGAGAATAGGCGTGGCCAGCACTGGCTCCTTGATGGTTTTCCTAGGACATTAGGACAAGCCGAAGCCCTGAACAAAATCTGTGAAGTGGATCTAGTGATCAGTTTGAATATTCCATTTGAAACACTTAAAGATCGTCTCAGCCGCCGTTGGATTCACCCTCCTAGCGGAAGGGTATATAACCTGGACTTCAATCCACCTCATGTACATGGTATTGATGACGTCACTGGTGAACCATTAGTCCAGCAGGAGGATGATAAACCCGAAGCAGTTGCTGCCAGGCTAAGACAGTACAAAGACGTGGCAAAGCCAGTCATTGAATTATAC---------------------------------------AAGAGCCGAGGAGTGCTCCACCAATTTTCCGGAACGGAGACGAACAAAATCTGGCCCTACGTTTACACACTTTTCTCAAACAAGATCACACCTATTCAGTCCAAAGAAGCATAT---
>ponAbe2
---ATGGCAAAGCAGTATATAGAGAAAAGTCTTTTGGTTCCAGACCATGTGATCACACGCCTAATGATGTCCGAGTTGGAGAATAGGCGTGGCCAGCACTGGCTCCTTGATGGTTTTCCTAGGACATTAGGACAAGCCGAAGCCCTGGACAAAATCTGTGAAGTGGATCTAGTGATCAGTTTGAATATTCCATTTGAAACACTTAAAGATCGTCTCAGCCGCCGTTGGATTCACCCTCCTAGTGGAAGGGTATATAACCTGGACTTCAATCCACCTCATGTACATGGTATTGATGACGTCACTGGTGAACCATTAGTCCAGCAGGAGGATGATAAACCCGAAGCAGTTGCTGCCAGGCTAAGACAGTACAAAGATGTGGCAAAGCCAGTCATTGAATTATAC---------------------------------------AAGAGCCGAGGAGTGCTCCACCAATTTTCCGGAACGGAGACGAACAAAATCTGGCCCTACGTTTACACACTTTTCTCGAACAAGATCACACCTATTCAGTCCAAAGAAGCATAT---
>macFas5
---ATGGCAAAGCAGTATATAGAGAGAAGTCTTTTGGTTCCAGACCATGTGATCACACGCCTAATGATGTCTGAGTTGGAGAATAGGCGTGGCCAGCACTGGCTCCTTGATGGTTTTCCTAGGACATTAGGACAAGCCGAAGCCCTCGACAAAATCTGTGAAGTGGATCTAGTGATCAGTTTGAACATTCCATTTGAAACACTTAAAGATCGTCTCAGCCGCCGTTGGATTCACCCTCCTAGCGGAAGGGTATATAACCTGGACTTCAATCCACCTCATGTACATGGTATTGATGACGTCACTGGTGAGCCATTAGTCCAGCAGGAGGATGATAAACCTGAAGCAGTTGCTGCCAGGCTAAGACAGTACAAAGACGTGGCAAAGCCAGTCATTGAATTATAC---------------------------------------AAGAGCCGAGGAGTGCTCCACCAATTTTCCGGGACGGAGACGAACAAAATCTGGCCCTACGTTTACACACTTTTCTCGAACAAGATCACACCTATTCAGTCCAAAGAAGCATAT---
>calJac3
---ATGGCAAAGCAGTACATAGAGAAAAGTCTTTTGGTTCCAGACCATGTGATCACACGCCTAATGATGTCCGAGTTGGAGAACAGGCGTGGCCAACACTGGCTCCTTGATGGTTTTCCTAGGACATTAGGACAAGCGGAAGCCCTGGACAAAATCTGTGAAATGGATCTAGTGATCAGTTTGAACATTCCATTTGAAACACTTAAAGATCGTCTCAGCCGTCGCTGGATTCACCCTCCTAGTGGAAGGGTATATAACCTGGATTTCAATCCACCTCATGTACATGGTATTGATGATGTCACTGGTGAACCATTAGTCCAGCAGGAGGATGATAAACCTGAAGCAGTTGCTGCCAGGCTAAGACAGTACAAAGATGTGGCAAAGCCAGTCATTGAATTATAC---------------------------------------AAGAGCCGAGGAGTGCTCCACCAATTTTCTGGGACGGAGACGAACAAAATCTGGCCCTACGTTTACACGCTTTTCTCAAACAAGATCACACCTATTCAGTCCAAAGAAGCATAT---
>saiBol1
---ATGGCAAAGCAGTACATAGAGAAAAGTCTTTTGGTTCCAGACCATGTGATCACACGCCTAATGATGTCCGAATTGGAGAACAGGCGTGGCCAGCACTGGCTCCTCGATGGTTTTCCTAGGACGTTAGGACAAGCGGAAGCCCTGGACAAAATCTGTGAAGTGGATCTAGTGATCAGTTTGAATATTCCATTTGAAACACTTAAAGATCGTCTCAGCCGTCGTTGGATTCACCCTCCTAGTGGAAGGGTATATAACCTGGATTTCAATCCACCTCATGTACATGGTATTGATGATGTCACTGGTGAACCATTAGTCCAGCAGGAGGATGATAAACCTGAAGCAGTTGCTGCCCGGCTAAGACAGTACAAAGATGTGGCAAAGCCAGTCATTGAATTATAC---------------------------------------AAGAGCCGAGGAGTGCTCCATCAATTTTCTGGGACGGAGACGAACAAAATCTGGCCCTACGTTTACACACTTTTCTCGAACAAGATCACACCTATTCAGTCCAAAGAAGCATAT---
>tarSyr2
---ATGGCAAAGCAGTACATAGAGAAAGGCCTTTTGGTTCCAGACCATGTGATCACGCGCCTGATGATGTCGGAGCTGGAGAACAGGCGAGGCCAGCACTGGCTCTTGGACGGTTTTCCTAGGACATTAGGGCAAGCTGAAGCCCTGGACAAAATCTGTGAAGTGGATCTGGTGGTCAGTTTGAACATTCCATTTGAAACCCTCAAAGATCGTCTCAGCCGGCGCTGGATTCACCCTCCTAGCGGAAGGGTCTACAACCTGGACTTTAATCCACCTCATGTACACGGGATTGATGACGTCACTGGCGAGCCATTGGTCCAGCAGGAGGATGACAAACCTGAAGCTGTGGCTGCCAGGCTGAGACGGTACAAGGACGTGGCAAAGCCGGTCATCGAATTATAC---------------------------------------AAGAGCCGAGGAGTGCTCCACCAGTTTTCGGGGACAGAGACGAACAAAATCTGGCCCTATGTTTACACGCTTTTCTCCAATAAGATCACACCTATTCAGTCCAAAGAAGCATAC---
>gorGor5
---ATGGCAAAGCAGTATATAGAGAAAAGTCTTTTGGTTCCAGACCATGTGATCACACGCCTAATGATGTCCGAGTTGGAGAATAGGCGTGGCCAGCACTGGCTCCTTGATGGTTTTCCTAGGACATTAGGACAAGCCGAAGCCCTGGACAAAATCTGTGAAGTGGATCTAGTGATCAGTTTGAATATTCCATTTGAAACACTTAAAGATCGTCTCAGCCGCCGTTGGATTCACCCTCCTAGCGGAAGGGTATATAACCTGGACTTCAATCCACCTCATGTACATGGTATTGATGACGTCACTGGTGAACCATTAGTCCAGCAGGAGGATGATAAACCCGAAGCAGTTGCTGCCAGGCTAAGACAGTACAAAGACGTGGCAAAGCCAGTCATTGAATTATAC---------------------------------------AAGAGCCGAGGAGTGCTCCACCAATTT-CCGGAACGGAGACGAACAAAATCTGGCCCTACGTTTACACACTTTTCTCAAACAAGATCACACCTATTCAGTCCAAAGAAGCATATT--
>oryAfe1
---ATGGCAAAGCAGTACATAGGGAAAGGTCTTTTGGTTCCAGATCATGTGATCACACGCCTAATGATGTCGGAGCTGGAGACTAGGCGCAGCCAGCACTGGCTACTAGATGGTTTTCCTAGAACTTTAGTACAGGCTGAAGCCCTGGACAAAATTTGTGAGCTGGATCTTGTGATCACTTTGAACATTCCATTTGAAACGCTCAAAGATCGTCTCAGCCGACGTTGGATTCACCCTCCTAGTGGAAGAGTATATAATCTGGACTTCAATCCACCTCATGTACATGGGATTGATGACATCACTGGTGAACCATTAGTCCAGCAAGAAGATGATAAACCTGAAGCAGTTGCTGCCAGGCTAAGACAGTACAAGGATGTGGCAAAGCCAGTCATTGAGTTATAC---------------------------------------AAGAGCCGAGGAGTGCTCCACCAGTTTTCTGGGACGGAGACTAACAAGATCTGGCCCTATGTTTACACACTTTTCTCGAACAAGATCACACCTATTGAGTCCAAAGAAGCAAAC---
>triMan1
---ATGGCAAAGCAGTACATAGGGAAAGGTCTTTTGGTTCCAGATCATGTGATCACACGCCTAATGATGTCGGAGCTGGAGAATAGGCGCAGCCAGCACTGGCTACTAGATGGTTTTCCTAGGACTTTAGTACAGGCTGAGGCCATGGACAGAATCTGTGAGCTGGATCTAGTGATCACTTTGAACATTCCATTTGAAACGCTCAAGGATCGTCTCAGCCGACGTTGGATTCACCCTCCTAGTGGAAGGGTATATAACCTGGACTTCAATCCACCTCACGTACATGGAATTGACGACATCACTGGTGAACCGTTAGTCCAGCAGGAAGATGATAAACCTGAAGCAGTCGCTGCCAGGCTAAGACAGTACAAGGATGTGGCAAAGCCAGTCATTGAGTTATAC---------------------------------------AAGAGCCGAGGAGTGCTCCACCAGTTTTCTGGGACGGAGACTAACAAAATCTGGCCCTATGTTTACACACTTTTCTCGAACAAGATCACACCTATTGAGTCCAAAGAAGCATAC---
>lepWed1
----------------------------------------------------------------------------------------------------------------GTTTTCCTAGGACATTAGTTCAGGCTGAAGCCCTGGACAAAATCTGTGAGCTGGATCTAGTGATCACTTTGAACATTCCATTTGAAACACTCAAAGATCGTCTCAGCCGACGTTGGATTCACCCCCCTAGTGGAAGGGTATATAACTTGGACTTCAATCCACCTCATGTACATGGGATTGATGACATCACGGGTGAACCGTTAGTCCAGCAGGAGGATGATAAACCCGAAGCCGTGGCTGCCAGGCTAAGACAGTACAAGGATGTGGCAAAGCCAGTCATTGAATTATAC---------------------------------------AAGAGCCGAGGAGTGCTTCACCAATTTTCTGGGACGGAGACTAACAAAATCTGGCCCTATGTTTACACGCTTTTCTCGAACAAGATCACGCCTATTCAGTCCAAAGAAGCATACT--
>tupChi1
---ATGGCAAAGCTGTACATACAGAAAGGTCTTTTGGTTCCAGATCATGTGATCACACGCTTAATGATGTCGGAGCTGGAAAACAGGCGCAGCCAGCACTGGCTACTCGATGGTTTCCCTAGGACATTAGTACAGGCTGAAGCCTTGGACAAAATCTGTGAACTGGATCTAGTGATCAGTTTGAACATTCCATTTGAAACACTTAAAGATCGTCTCAGCCGACGTTGGATTCACCCTCCCAGTGGAAGGGTATATAACCTGGACTTCAATCCACCTCATGTGCATGGCATTGATGACATCACGGGTGAACCATTGGTCCAGCAGGAGGATGATAAACCCGAAGCAGTTGCTGCCAGGCTAAGACAGTACAAGGATGTGGCAAAGCCAGTTATTGAATTATAC---------------------------------------AAGAGCCGCGGAGTGCTCCACCAATTTTCTGGGACGGAGACTAACAAAATCTGGCCCTATGTTTACACGCTTTTCTCAAACAAGATCACACCGATTCAGTCCAAAGAAGCATAC---
>felCat8
---ATGGCAAAGCAGTACATAGAGAAAGGTCTTTTGGTTCCAGATCATGTGATCACACGCCTAATGATGTCGGAGTTGGAGAATAGGCGCGGCCAGCACTGGCTACTAGATGGTTTTCCTAGGACATTAGTACAGGCTGAAGCCCTGGACAGAATCTGCGAGCTGGATCTAGTGATCACTTTGAACATTCCATTTGAAACACTCAAAGACCGTCTCAGCCGACGTTGGATTCACCCTCCCAGTGGAAGGGTGTATAACCTGGACTTCAATCCACCTCATGTGCATGGGATTGATGACATTACTGGTGAACCATTAGTCCAGCAGGAGGATGATAAACCTGAAGCAGTTGCTGCCCGGCTAAGACAGTACAAGGATGTGGCAAAGCCAGTCATTGAATTATAC---------------------------------------AAGAGCCGAGGAGTGCTTCACCAATTTTCTGGGACGGAGACTAACAAAATCTGGCCCTATGTTTACACGCTTTTCTCAAACAAGATCACACCTATTCAGTCCAAAGAAGCATAC---
>canFam3
---ATGGCAAAGCAGTACATCGAGAAGGGTCTTTTGGTTCCAGATCATGTGATCACACGCCTGATGATGTCAGAACTGGAGAATAGGCGCCTCCAGCACTGGCTACTAGATGGTTTTCCTAGGACATTAGTTCAGGCTGAAGCCCTGGACAAAATCTGTGAGCTGGATCTAGTGATCACTTTGAACATTCCATTTGAAACACTCAAAGATCGTCTCAGCCGACGTTGGATTCACCCTCCTAGTGGAAGGGTATATAACCTGGACTTCAATCCACCTCACGTACATGGGATTGATGACATCACGGGTGAGCCATTAGTCCAGCAGGAGGATGATAAACCTGAAGCAGTGGCTGCCAGGCTAAGGCAGTACAAGGATGTGGCAAAGCCAGTCATTGAATTATAC---------------------------------------AAAAGCCGAGGAGTGCTCCACCAATTTTCTGGAACGGAGACTAACAAAATCTGGCCCTATGTTTACACACTTTTCTCAAACAAGATCACCCCTATCCAGTCCAAAGAAGCATAC---
>ailMel1
---ATGGCAAAGCAGTACATAGAGAAAGGTCTTTTGGTTCCGGATCATGTCATCACACGCGTCATGATGTCGGAGCTGGAGAACAGGCGCAGCCAGCACTGGCTACTAGATGGTTTTCCTAGGACATTAGTTCAGGCTGAAGCCCTGGACAAAATCTGTGAGCTGGATCTAGTGATCACTTTGAATATTCCGTTTGAAACACTCAAAGATCGTCTCCGCCGACGCTGGATTCACCCTCCCAGTGGAAGAGTATATAACCTGGACTTCAACCCACCTCACGTACATGGGATTGATGACGTCACGGGTGAACCGTTAGTCCAGCAGGAGGATGATAAACCCGAAGCCGTGGCTGCCAGGCTAAGACAGTACAAGGATGTGGCAAAGCCCGTCATTGAATTGTAC---------------------------------------AAGAGCCGAGGAGTGCTTCACCAGTTTTCTGGGACGGAGACTAACAAAATCTGGCCCTATGTTTACACGCTTTTCTCGAACAAGATCACGCCTATTCAGTCCAAAGAAGCATAC---
>HLequCab3
---ATGGCGAGGCAGTACATAGAGAAAGGTCTTTTGGTTCCAGATCACGTGATCACACGCCTCATGTTGTCGGAGCTGGAGACTAGGCGCGGCCAGCACTGGCTCCTAGATGGTTTTCCTAGAACGCTGGTTCAGGCCGAAGCCCTGGACAAGATCTGTGCCCTGGATCTCGTGATCACTTTGAACATTCCATTTGAAACACTCAAAGATCGTCTCAGCCGACGCTGGATCCACCCTCCCAGCGGAAGAGTGTACAACCTGGACTTCAATCCACCTCACGTACACGGGATTGATGACATCACTGGTGAGCCATTAATCCAGCAGGAGGATGATAAACCTGAAGCAGTTGCTGCCAGGCTAAGACAGTACAAGGACGTGGCAAAGCCAGTCATTGAACTATAC---------------------------------------AAGAGCCGAGGCGTGCTTCACCAGTTTTCTGGAACGGAGACTAACAAAATCTGGCCTTATGTTTACACGCTTTTCTCGAACAAGATCACACCTGTTCAGTCCAAAGAAGCCCAG---
>loxAfr3
---ATGGCAAAGCAGTACATAGGGAGAGGTCTTTTGGTTCCAGATCGTGTGATCACACGCCTGATGATGTCGGAGCTGGAGAATAGGCGCAGCCAGCACTGGCTACTAGATGGTTTTCCTAGGACTTTAGTACAGGCTGAAGCCCTGGACAGAATCTGTGAGCTGGATCTAGTGATCACTTTGAACATTCCATTTGAAACGCTCAAAGATCGTCTCAGCCGACGTTGGATTCACCCTCCTAGTGGAAGGGTATATAACCTGGACTTCAATCCACCTCATGTACATGGAATTGATGACGTCACTGGTGAACCATTAGTCCAGCAGGAAGATGATAAACCTGAAGCAGTAGCAGCCAGGCTAAGACAGTACAAGGATGTGGCAAAGCCAGTCATTGAGTTATAC---------------------------------------AAGAGCCGAGGAGTGCTCCACCAATTTTCTGGGACGGAGACTAACAATATCTGGCCTTACGTTTACACGCTTTTCTCGAACAAGATCACACCTGTTGAGTCCAAAGAAGCATAC---
>HLphyDis3
---ATGGCAAAGCAGTACATAGAGAAAGGCATTTTGGTTCCAGATCACGTGATCACACGCCTGATGATGTCGGAGTTGGAGAACAGGCGTGATCAGCACTGGCTACTAGATGGTTTTCCTAGGACATTAGTTCAGGCTGAAGCCTTGGACAGAATCTGTGATCTGGATCTTGTGATCACTCTGAACATTCCATTTGAAACACTCAAAGATCGTCTCAGCCGCCGTTGGATTCATCCTCCCAGCGGAAGGGTCTATAACCTGGACTTCAATCCACCTAATGTACATGGGGTTGATGATGTCACTGGTGAACCGTTGGTCCAGCAGGAGGATGATAAACCTGAAGCAGTTGCTGCCAGGCTGAGACAGTACAAGGATGTGGCAAAGCCAGTCATTGAACTGTAC---------------------------------------AAGAGCCGAGGAGTACTCCACCAATTTTCCGGAACGGAGACTAACAAAATCTGGCCCTATGTTTACACGCTTTTCTCGAACAAGATCACACCTATAGAGTCCAAAGAAGCATAC---
>conCri1
---ATGGCAAAACAGTACATAGAGAAAGGTCTATTGGTTCCAGATCATGTGATCACACGTCTAATGATGTCGGAGCTGGAGAATCGTCGTGGCCAGCACTGGCTGTTGGATGGTTTTCCTAGGACTTTAGTTCAGGCTGAAACCCTGGATAAAATCTGTGACCTGGATCTAGTGATCATTTTGAACATTCCATTTGAAACACTCAAAGATCGTCTCAGCCGGCGCTGGATTCACCCTCCCAGTGGAAGAGTATATAATCTGGACTTCAACCCACCTCATGTGCATGGCATTGATGACATCACCGGTGAACCATTAATTCAGCAGGAAGATGATAAACCTGAAGCAGTTGCTGCCAGATTAAGACAGTACAAGGATGTGGCAAAGCCAGTCATTGAATTATAC---------------------------------------AAGAGCCGAGGAGTGCTCCACCAGTTTTCTGGTACAGAGACCAACAAAATCTGGCCGTATGTTTACACACTTTTCTCAAACAAGATCACGCCTATTCAGTCCAAAGAAGCATAC---
>HLturTru3
---ATGGCAAAGCAGTACATAGAGAAAAGTCTTTTGGTTCCAGATCACGTGATCACACGCCTCATGCTGTCAGAGCTGGAGAACAGGCGCGGCCAGCACTGGCTACTGGATGGTTTTCCTAGAACATTAGTTCAGGCCGAAGCCTTGGACAAAATATGTGACCTGGACCTAGTGATCACTTTGAACATTCCATTTGAGACGCTCAAAGACCGTCTCAGCCGACGCTGGATTCACCCTCCTAGTGGGAGGGTATATAACCTGGACTTCAACCCGCCTCATGTACATGGGATCGATGACATCACTGGTGAACCATTGGTACAGCAGGAGGATGACAAACCTGAAGCAGTTGCTGCCAGACTAAGACAGTACAAGGATGTGGCAAAACCAGTCATTGAATTATAC---------------------------------------AAGAGCCGAGGAGTACTCCACCAATTTTCTGGAACGGAGACTAACAAAATCTGGCCCTATGTTTACACACTTTTCTCGAACAAGATCGCACCTATTCAGTCCAAAGAAGCCTAC---
>balAcu1
---ATGGCAAAGCAGTACATAGAGAAAAGTCTTTTGGTTCCAGATCACGTGATCACACGCCTCATGCTGTCAGAGCTGGAGAACAGGCGCGGCCAGCACTGGCTACTGGATGGTTTTCCTAGAACGTTAGTTCAGGCCGAAGCCTTGGACAAAATATGTGACCTGGACCTAGTGATCACTTTGAACATTCCATTTGAAACGCTCAAAGATCGTCTCAGCCGACGCTGGATTCACCCTCCTAGTGGGAGGGTATATAACCTGGACTTCAACCCACCTCATGTACATGGGATCGATGACATCACTGGTGAACCATTGGTCCAGCAGGAAGATGACAAACCTGAAGCAGTTGCTGCCAGACTAAGACAGTACAAGGACGTGGCAAAACCAGTCATTGAATTATAC---------------------------------------AAGAGCCGAGGCGTACTCCACCAGTTTTCCGGAACGGAGACTAACAAAATCTGGCCCTATGTTTACACACTTTTCTCGAACAAGATCACCCCTATTCAGTCCAAAGAAGCCTAC---
>bosTau8
---ATGGCAAAGCAATACATAGAGAAAGGCCTTTTGGTTCCCGATCATGTGATCACACGCCTCATGCTGTTGGAGTTGGAGAACAGGCGCGGCGAGCACTGGCTACTTGACGGTTTTCCTCGAACATTAGTTCAGGCTGAAGCCTTGGACAGACTATGTGACCTGGATCTAGTGATCACTTTGAACATTCCATTCGAAACGCTCAAAGATCGTCTCAGCCGACGTTGGATTCATCCTCCCAGTGGAAGGGTATATAACCTGGACTTCAACCCACCTCATGTACATGGCATGGATGACGTCACTGGTGAGCCACTGGTCCAGCAGGAGGATGACAAACCTGAAGCAGTTGCTGCCAGACTAAGGCAGTACAAGGATGTGGCAAAACCCGTCATCGAGTTGTAC---------------------------------------AAGAGCCGAGGAGTGCTCCACCAGTTTTCAGGAACCGAGACTAACAAAATCTGGCCCTATGTTTACACGCTTTTCTCGAACAAGATCACACCTGTTCAGTCCAAAGAAGCCTAC---
>manPen1
---ATGGCAAAGCAGTACATAGAGAAAGGCCTTTTGGTTCCAGATCATGTGATCACACGTCTGATGATGTCGGAGCTGGAGAACAGGCGTGGCCAGCACTGGCTACTGGATGGTTTTCCTAGGACATTAATTCAGGCTGAAGCCCTGGACAAAATGTGTGACCTGGATCTAGTGATCACTTTGAACATTCCATTTGAAACACTCAAAGATCGTCTCAGCCGACGTTGGATTCACCCTCCGAGTGGAAGGGTGTATAACCTGGACTTCAATCCACCTCATGTACCAGGGATTGATGACATCACTGGTGAACCATTAGTCCAGCAGGAAGATGATAAACCTGAAGCAGTTGCTGCCAGGCTAAGACAGTACAAGGATGTGGCAAAGCCAGTCATTGAATTATAC---------------------------------------AAGAGCCGAGGAGTGCTCCACCAATTTTCTGGGACGGAGACTAACAAAATCTGGCCTTATGTTTACTCGCTTTTCTCGAACAAGATCACACCTATTCAGTCCAAAGAAGCATAC---
>HLmanJav1
---ATGGCAAAGCAGTACATAGAGAAAGGCCTTTTGGTTCCAGATCATGTGATCACACGCCTGATGATGTCGGAGCTGGAGAACAGGCGTGGCCAGCACTGGCTACTGGATGGTTTTCCTAGGACATTAATTCAGGCTGAAGCCCTGGACAAAATGTGTGACCTGGATCTAGTGATCACTTTGAACATTCCATTTGAAACACTCAAAGATCGTCTCAGCCGACGTTGGATTCACCCCCTGAGTGGAAGGGTGTATAACCTGGACTTCAATCCACCTCATGTACCAGGGATTGATGACATCACTGGTGAACCATTAGTCCAGCAGGAAGATGATAAACCTGAAGCAGTTGCTGCCAGGCTAAGACAGTACAAGGATGTGGCAAAGCCAGTCATTGAATTATAC---------------------------------------AAGAGCCGAGGAGTGCTCCACCAATTTTCTGGGACAGAGACTAACAAAATCTGGCCTTATGTTTACTCGCTTTTCTCGAACAAGATCACACCTATTCAGTCCAAAGAAGCATAC---
>susScr11
---ATGGCAAAGCAGTACATAGAGAAAGGTCTCTTGGTCCCAGACCACTTGATCACACGCCTCATGCTGTCGGAGCTGGAGAATAGGCGTGGCCAGCACTGGCTACTGGATGGTTTTCCTAGAACATTAGTTCAGGCTGAAGCCTTGGACAAAATATGTGACCTGGATCTAGTGATCACTTTGAACATTCCATTTGAAACGCTCAAAGATCGTCTCAGCCGGCGCTGGATTCACCCTTCTAGTGGAAGGGTGTATAACCTGGACTTCAACCCACCTCATGTACATGGGATTGATGACATTACTGGTGAGCCATTGATCCAGCAGGAAGACGACAAACCTGAAGCAGTTGCTGCCAGACTAAGACAGTACAAGGATGTGGCAAAGCCAGTGATCGAATTATAC---------------------------------------AAGGGCCGAGGAGTGCTCCACCAATTTTCGGGAACGGAGACTAACAAAATCTGGCCCTATGTTTACACACTTTTCTCGAACAAGATCACACCTATTCAGTCCAAAGAAGCATAC---
>HLrhiFer5
---ATGGCAAAGCAGTACATAGAGAAAGGTCTTTTGGTTCCAGATCATGTGATCACACGCCTAATGATGTCGGAGCTGGAGAACAGGCGTGATCAGCACTGGCTGCTCGATGGTTTTCCTAGGACATTAGTTCAGGCGGAAGCCCTGGACAGAATCTGTGACCTGGATATAGTGATCACTCTGAACATTCCATTTGAAACACTCAAAGATCGGCTCAGCCGACGTTGGATCCACCTACCTAGTGGGAGGGTCTATAACCTGGACTTCAATCCACCTCATGTACAAGGGATTGATGATGTCACGGGTGAACCATTAGTCCAGCAGGAGGATGATAAACCTGAAGCAGTTGCGGCCAGACTACGACAGTACAAGGATGTGGCAAAGCCAGTCATCGAATTATAC---------------------------------------AAGAGCCGAGGCGTGCTCCACCAATTTTCTGGAACGGAGACTAACAAAATCTGGCCTTATGTTTACACGCTTTTCTCGAACAAGATCACACCTATTCAGTCCAAAGAAGCATAC---
>musFur1
---ATGGCAAAGCAGTCCATAGAGAAGGGTCTTTTGGTTCCCGATCATGTGATCACACGCCTCATGATGTCGGAGCTGGAGAGTAGACGCGGCCAGCACTGGCTACTAGACGGTTTTCCTAGGACCTTAGTTCAGGCTGAAGCCCTGGACAAAATCTGCGAGCTGGACCTAGTGATCACTTTGAACATTCCATTTGAAACACTCAAAGATCGTCTCAGCCGACGTTGGATCCACCCCGCTAGTGGAAGGGTATATAACCTGGACTTCAATCCACCCCATGTACACGGAGTTGATGACATCACGGGCGAACCGTTAGTCCAGCAGGAGGACGATAAACCTGAAGCTGTGGCGGCCAGGCTAAGACAGTACAAGGATGTGGCAAAGCCAGTCATTGAATTATAC---------------------------------------AAGAGCCGAGGAGTACTTCACCAATTTTCTGGGACGGAGACTAACAAAATCTGGCCCTACGTTTACACGCTTTTCTCGAACAAGATCACGCCTATTCAGTCCAAAGAAGCATAC---
>echTel2
----------------------------------------------------------------------------------------------------------------GTTTCCCTAGGACTTTAGTACAGGCCGAAGCCCTGGACAGAATCTGTGAGCTGGATCTAGTGATCACGCTGAACATTCCATTTGAAACGCTCAAAGACCGTCTCAGCCAGCGTTGGGTTCACCCGCCCAGTGGAAGGGTGTATAACCTGGACTTCAACCCACCTCACGCACATGGCATTGATGATATCACTGGTGAACCATTGGTCCAGCAGGAAGATGATAAACCCGAAGCAGTTGCTGCCAGGCTAAGGCAGTACAAGGATATGGCTAAGCCAGTCATTGATCTATAC---------------------------------------AAGAGCCGGGGAGTGCTCTACCAGTTTTCTGGGACGGAGACGAACAAAATCTGGCCCTATGTGTACACACTCTTCTCGAACAAGATCACACCTATTGAATCCAGAGAAGCCTACT--
>cerSim1
---CTGGCAAAGCAGTACATAGAGAAAGGTCTCTTGGTTCCAGATCACGTGATCACCCGCCTCATGATGTCAGAGCTGGAGATGCGGCGCAGCCAGCACTGGCTCCTGGACGGTTTTCCTAGAACGTTAGTTCAGGCCGAAGCCCTGGACAAAATCTGTGAGCTGGATCTAGTGATCACTTTGAACATTCCATTTGAAACGCTCAAAGATCGTCTCAGCCGACGCTGGATTCATGCTCCTAGTGGAAGGGTGTACAACCTGGACTTCAATCCTCCTCATGTACATGGGATTGATGACATCACTGGTGAGCCGTTGATCCAGCAGGAGGATGATAAACCTGAAGCAGTTGCTGCCAGGCTAAGACAGTACAAGGACGTGGCAAAGCCAGTCATTGACTTATAC---------------------------------------AAGAGCCGAGGAGTGCTCCACCAGTTTTCTGGAACGGAGACTAACAAAATCTGGCCTTATGTTTACACGCTTTTCTCGAACAAGATCACACCTGTTCAGTCCCAAGAAGCCCAC---
>HLcamFer2
---ATGGCAAAGCAGTACATCGAGAAAGGTCTTTTGGTCCCAGATCACGTGATCACACGCCTCATGCTGTTGGAGCTGGAGAACAGGCGTGACCAGCACTGGCTGCTTGATGGTTTTCCTAGAACGTTAGTTCAGGCTGAAGCCTTGGACAAAATATGTGAACTGGATCTAGTGATCACTTTGAACATTCCCTTTGAAACGCTCAAAGATCGTCTCAGCCGACGTTGGATTCACCCTCCTAGTGGAAGGGTCTATAACCCGGACTTCAATCCACCTCATGTACATGGGGTTGATGACATCACTGGTGAACCATTAGTCCAGCAGGAGGATGACAGACCTGAAGCAGTTGCTGCCAGACTAAGACAGTACAAGGAGGTGGCGAAACCAGTCATCGAACTATAC---------------------------------------AAGAGCCGAGGAGTTCTCCACCAGTTTTCAGGAACCGAGACGAACAAAATCTGGCCCTACGTTTACACGCTTTTCTCGAACAAGATCACACCTATTCAGTCCAAAGAAGCATAC---
>HLrouAeg4
---ATGGCAAAGCAGTACATAGGGAAAGGTCTTTTGGTTCCAGATCATGTGATCACACGCTTAATGATGTCGGAGCTGGAGAATAGGCGTGATCAGCACTGGCTACTAGATGGTTTCCCTAGGACGTTAGTTCAGGCTGAAGCCCTGGACAGAATCTGTGACCTGGATCTAGTGATCACTTTGAACATTCCGTTTGAAACACTCAAAGATCGTCTCAGCCGGCGTTGGATCCACCCTCCTAGTGGGAGGGTGTATAACCTGGACTTCAATCCACCTCAAGTACATGGGGTTGATGACATCACTGGTGAACCGTTAGTCCAGCAGGAGGATGATAAACCTGAAGCAGTTGCTGCCAGGCTAAGACAGTACAAGGATGTGGCAAAGCCAGTCATCAAACTGTAC---------------------------------------AAGAGCCGAGGAGTCTTCCACCAATTTTCTGGAACGGAAACTAACAAAATCTGGCCCTATGTTTACACGCTTTTCTCGAACAAGATCACACCTATTCAATCCAAAGAAGCATAC---
>HLmolMol2
---ATGGCAAAGCAGTACATAGAGAAAGGTCTTTTGGTTCCAGATCACGTGATCACACGCCTGATGATGTCGGAGCTGGAGAACAGGCGGGATCAGCACTGGCTACTAGATGGTTTCCCCAGGACACTAGTCCAGGCTGAGGCCCTGGACAGAATCTGTGACCTGGATCTAGTGATCACTTTGAACATTCCCTTTGAAACACTCAAAGATCGTCTCAGCCGGCGCTGGATTCACCCTGCGAGCGGAAGGGTGTATAACCTGGACTTCAATCCGCCTCAAGTTCATGGGGTTGATGACGTCACTGGTGAACCGTTGGCCCAGCAGGAGGACGATAAACCAGAAGCAGTTGCTGCCAGGCTAAGACAGTACAAGGATGTGGCGAAGCCAGTCATTGAACTGTAC---------------------------------------AAGAGCCGAGGAGTGCTCCACCAGTTTTCTGGAACGGAGACTAACAAGATCTGGCCCTATGTTTACACGCTGTTCTCGAACAAGATCACACCTATTCAGTCCAAAGAAGCATAC---
>dasNov3
---ATGGCAAAGCAGTACATAGAGAAAGGTCTTTTGGTTCCAGATCATGTGATCACACGCCTCATGATGTCGGAGCTCGAGAACAGGCGTGGCCAGCACTGGCTATTAGATGGTTTTCCTAGGACATTAGTACAGGCTGAAGCGCTGGACAAAATCTGTGACCTGGATCTAGTGATCAGTTTGAATATTCCATTTGAAACACTCAAAGATCGTCTCAGCCGACGTTGGATTCACCCTCCTAGTGGGAGGGTATATAACCTAGACTTCAATCCACCTCATGTACACNNNNNNNNNNNNNNNNNNNNNNNNNNNTTAGTCCAGCAGGAGGATGATAAACCCAAAGCAGTTGCTGCCAGACTAAGACAATACAAGGATGTGGCAAAACCAGTCATTGAGTTATACAATAGTTTTAAAATGTCTTTGTGCATTGGATTTTGTTTTCAGAGCCGAGGAGTACTACACCAGTTTTCTGGGACGGAGACTAACAAAATCTGGCCCTATGTTTACACACTTTTCTCGAACAAGCTTACACCTGTTCAGTCCAAAGAAGCATAC---
>hetGla2
---ATGGCCAGGCAGTACCTGGAGAAGGGCCGGCTGGTGCCTGACCACGTGATCACACGGCTCATGGTGTCTGAGCTGGAGCTCCGGAGCGGCCAGCACTGGCTGCTGGATGGTTTCCCGAGGACACTGGGGCAGGCCGAGGCCCTGGACAAGGTCTGCAACCTGGACCTGGTGGTCAGCCTGAACATCCCCTTCGAGACCCTGAAGGACAGGCTCAGCCGCCGCTGGATTCACCTGCCCAGTGGCCGCGTCTACAACCTGGACTTCAACCCTCCACTCGTCCCGGGCGTGGATGACGTCACGGGGGAGCCGCTGGTGCAGCAGGAGCACGACAGGCCTGAGGCGGTGGCCGCCCGGCTTCGGCGGTACAAGGATGCGGCAAAACCGGTCATGGAGCTGTAC---------------------------------------CGGAGCCGCGGGGTGCTGCACCAGTTTTCAGGGACAGAGACGAACAAGATCTGGCCTTACGTTTACACCCTTTTCTCCAACAAGCTGGCGCCTCTCCAGTCCAGAGAAGCCAAC---
>speTri2
---ATGGCAAGGCAGTACCTGGAGAAAGGTCTTTTGGTTCCAGATCACGTGATCACACGCCTAATGGTGTCAGAGCTGGAGCTCAGGAGCGGCCAACACTGGCTACTGGATGGTTTTCCAAGGACAATAGTACAGGCTGAAGCCCTTGACAAAATCTGTGACCTGGATCTAGTGATCAGTTTGAACATTCCATTTGAAACACTTAAAGATCGTCTCAGTCGACGTTGGATTCACCGTCCTAGTGGAAGAGTCTATAATTTGGACTTCAACCCACCCCATGTGCATGGAATTGATGACATCACTGGTGAGCCACTCGTCCAGCAGGAGGATGATAAGCCTGAAGCGGTTGCTGCCAAGCTAAGACGGTATAAAGATGCAGCTAAACCAGTCATCGAACTATAC---------------------------------------AAGAGTCGAGGAGTTCTCCACCAATTTTCTGGGACGGAGACAAACAGAATCTGGCCTTATGTTTACACACTGTTCTCCAACAAGATCACACCTATTCAGTCCAAAGAAGCCTAC---
>oryCun2
---ATGGCAAAGCAATACCTAGAGAAAGGTCTTCTGGTCCCAGATCATGTCATCACACGCCTCATGCTGGCGGAGCTGGAGAACAGGAGCGGCCAACACTGGCTACTGGACGGTTTCCCAAGGACATTAGTGCAGGCTGAAGCCCTGAACAAAATCTGTGACCTGGATCTAGTGATCACTTTGAACATTCCATTTGAGACACTTAAAGATCGACTCAGCCGGCGTTGGATTCACCCTCCCAGTGGAAGAGTGTATAACCTGGACTTTAACCCACCCCACGTACCTGGAATTGATGACATCACTGGTGAACCATTAATCCAACAAGAAGATGATAAACCTGAAGCAGTTGCTGCCAGGCTGAGACGGTATAAGGACGCAGCAAAGCCAGTCATTGAACTGTAC---------------------------------------AAGAGCCAAGGAGTGCTTCACCAGTTTTCTGGCACGGAGACTAATAAAATCTGGCCTTATGTTTACACACTTTTCTCCAACAAGATTGCACCTATTCAATCCAAAGAAGCATAC---
>micOch1
------GCAAAGCAGTACCTAGAAAAAGGTCTTTTGGTTCCAGATCATGTGATCACACGCCTCATGGTGTCAGAACTGGAGACCCGGAGCACCGAACACTGGCTGTTAGACGGGTTCCCAAGGACGTTAGTACAGGCAGAAGCCTTGGACAGAATCTGTGATGTGGACCTAGTGATTAGTCTGAATATCCCTTTTGAGACACTTAAAGATCGTCTGAGCCGAAGATGGATTCACCCTTCTAGCGGGAGAGTCTATAACTTGGACTTCAACCCTCCTCAAGTTCTGGGGGTTGATGACATCACTGGTGAGCCACTTGTCCAACAAGAAGATGATAAACCCGAAGCAGTTGCTGCCAAACTACGACGGTACAAGGATGCGGCAAAACCCGTCATCGAACTGTAC---------------------------------------AAGAGCCGCGGAGTGCTCCACCAGTTCTCCGGGACGGAGACGAACAAAATATGGCCCTACGTTTACACACTTTTCTCAAACAAGATCGCACCTATTCAGTCCAAAGAAGCAAAC---
>criGri1
------GCAAAGCAGTACCTACAAAAAGGTCTTTTGGTTCCAGATCATGTGATCACACGACTAATGGTGTCAGAACTGGAGACCCGGAGCACACAGCACTGGCTACTAGATGGCTTCCCGAGGACATTAGTACAGGCAGAAGCCTTGGACAGAATCTGTGATGTGGACCTAGTGATCAGTTTGAATATTCCCTTTGAGACACTTAAAGACCGTCTGAGCCGACGATGGATTCACCCTTCTAGCGGGAGGGTCTATAATCTGGACTTCAACCCACCTCAAGTACTGGGGGTTGATGACATTACTGGTGAGCCACTTGTCCAACAGGAAGATGATAAACCTGAAGCAGTTGCTGCCAAGCTACGGCAGTACAAGGATGCAGCAAAACCAGTCATCGAACTATAC---------------------------------------AAGAGCCGAGGGGTGCTCCACCAGTTCTCTGGGACGGAGACTAACAAAATATGGCCTTATGTTTACACACTTTTCTCAAACAAGATCACACCTATTCGATCCCAAGAAGCATAC---
>rn6
---GTGGCAAAACAGTACCTAGAAAAAGGTCTTTTGGTTCCGGACCATGTGATCACGCGCCTAATGATGTCAGAACTGGAGACCCGGAGTGCCCAGCACTGGCTATTAGATGGATTCCCAAGGACATTAGTGCAGGCAGAAGCTCTGGACAGAATCTGTGATGTGGACCTAGTAATCAGTTTGAATATTCCTTTCGAGACACTTAAAGATCGTCTGAGCCGACGGTGGATTCACCCTTCCAGCGGGAGGGTCTATAACCTAGACTTCAACCCACCTCAAGTGCTGGGGGTTGATGACATCACCGGCGAGCCTCTTGTCCAACAGGAAGATGATAAACCTGAAGCACTTGCTGCCCGGCTAAGACGGTACAAGGACGCAGCAAAACCAGTCATCGAACTGTAC---------------------------------------AAGAGCCGTGGAGTGCTCCACCAGTTTTCTGGGACGGAGACTAACAGAATCTGGCCTTATGTTTACACGCTCTTCTCCAACAAGATCACACCCATTCAATCCAAAGAAGCCTAC---
>mm10
---GTGGCAAAACAGTACCTAGAAAAAGGTCTTTTGGTTCCAGATCACGTGATCACACGCCTAATGATGTCAGAACTGGAGACTCGGAGTGCCCAGCACTGGCTGTTAGATGGATTCCCGAGGACATTAGTACAGGCAGAAGCCCTGGACGGAATCTGTGATGTGGACCTAGTAATCAGTTTGAATATTCCTTTTGAGACACTTAAAGATCGTCTGAGCCGACGGTGGATTCACCCTTCTAGCGGGAGGGTCTATAACCTGGACTTCAACCCACCTCAAGTGCAGGGGATTGATGACATCACTGGTGAGCCACTTGTCCAACAGGAAGATGATAAACCTGAAGCAGTTGCTGCCAGGCTAAGACGGTACAAGGATGCGGCAAAACCAGTCATCGAACTGTAC---------------------------------------AAGAGCCGTGGAGTGCTCCACCAGTTTTCTGGGACGGAGACTAACAGAATCTGGCCTTATGTTTACACACTTTTCTCCAACAAGATCACACCTATTCAATCCAAAGAAGCCTAC---
>otoGar3
---TTGGCAAAGCAGCACATAGAGAAAGGTCTTCTGGTTCCAGATCACGTGATCACACGTCTGATGATGTCGGAGCTGGAGCAGAGGCGCGGCCAACACTGGCTACTGGACGGTTTTCCTAGGACATTAGGACAAGCTGAAGCCCTGGACAAAATCTGTGACCTGGATCTCGTGGTTATTCTGAACATTCCATTTGAGACACTTAAAGATCGTCTCAGCCGACGCTGGATTCACCCTCCCAGTGGAAGGGTGTACAACCTGGACTTCAACCCCCCACACGTGCAGGGGCTTGACGACCTCACTGGTGAGCCATTAGTCCAGCAGGAGGATGATAAACCAGAAGCGGTCGCTGCCCGGCTCAGGCAGTACAAGGACGTGGCCAAGCCGGTCATTGAGCTGTAC---------------------------------------CGGAGCCGAGGAGTGCTCCACCAATTTTCTGGGACGGAGACTAACAAAATCTGGCCCTATGTTTACACGCTTTTCTCGAACAAGATCACACCTATTCAGTCCAAAGAAGCATAC---
>micMur3
---ATGGCAAAACAGTACATAGAGAAAGGTCTTTTGGTTCCAGATCATGTGATCACACGCCTCATGATGTCAGAGTTGGAGAATAGGCGCAGCCAGCCCTGGCTACTAGATGGTTTTCCTAGGACATTAGGACAGGCTGAAGCTCTGGACAAAATCTGTGACCTGGACCTAGTGATCATTTTGAACATTCCATTTGAAACACTTAAAGATCGTCTCAGCCGACGTTGGATTCACCCTCCTAGCGGAAGGGTGTATAACCTGGACTTCAATCCACCTCAAGTACCTGGGACTGATGACCTCACTGGAGAACCATTAGTCCAGCAGGAGGATGATAAACCCAAAGCAGTTGCTGCCAGGCTCAGACAGTACAAGGATGTGGCAAAGCCAGTCATTGAATTATAC---------------------------------------AAGAGCCGAGGAGTGCTCCACCAATTTTCTGGGACGGAGACTAACAAAATCTGGCCCTATGTTTACACGCTTTTCTCGAACAAGATCACACCTATTCAGTCCAAAGAAGCCTAC---
>ochPri3
---ATGGCCAAGAAATACCTAGAGAGAGGCCTTTTGGTCCCAGATCATGTCATTACACGCCTGATGCTCTCGGAGCTGGAGAGCAGGAGTGACCAGCACTGGCTTCTGAGCGGCTTTCCGAGGACACTAGCACAGGCTGAAGCTTTAGACAAAATTTGTGACCTGGATCTAGTGATCACTTTGAACATTCCGTTTGAGACATTGAAAGATCGGCTCAGCCGTCGTTGGATTCACCCTCCCAGCGGAAGAGTGTATAATATGGACTTCAACCCACCTCATGTGCATGGAATTGATGACATCACGGGAGAAGCATTAATCCAACAAGAGGAAGATAAGCCTGAAGCAGTTGCTGCGCGGCTAAGACGGTATAAGGACACTGCGAAGCCAGTCATTGAGCTATAC---------------------------------------AAGAGCCGAGGAGTGCTCCACCAGTTTTCGGGGACGGAGACTAATAAAATATGGCCTTATGTTTACACACTTTTCTCAAACAAGATCACACCTGTTAAGCGCAGACAGGCATTC---
>HLpipKuh2
-ATGTGGCAAAGCAGTTCATAGAGAAAGGCCGCTTGGTTCCAGACCACGTGATCACACGCATGATGCTGTCGGAGCTGGAGAACCGACAGGATCAGCACTGGCTGCTAGATGGTTTTCCCATGACATTAGTTCAGGCTGAAGCCCTAGACAGAATCTGTGACCTGGACCTCGTGATCACTCTGAACATTCCATTTGAAACACTCAGAGATCGTCTCAGCCGACGTTGGATTCACCCTCCTAGCGGGAGGGTGTATAACCTGGACTTCAACCCACCTCTCGTGCACGGGGTTGATGATGTCACCGGTGAACGGCTGGTCCAGCAGGAGGACGATAAGCCGGAAGCAGTCAATGTCAGGCTAAGACAATACAAAGAGGTGGCCAAGCCTGTGGTTAATCTATAC---------------------------------------AAGTCCCGAGGAGTGCTCCACCAGTTTTCTGGAACGGACACTGACAAAATCTGGCCCTGTGTTTACACGGTTTTCTCGAACAAGATCACACCCATTCAGTCCAGAGAAGCATGC---
>HLmyoMyo6
-ATGTGGCAAAGCAGTACATAGAGAAAGGCCGTTTGGTTCCAGACCACGTGATCACACGCATGATGCTGTCAGAGCTGGAGAACCGACAGGATCAGCACTGGCTGCTAGACGGTTTTCCCATGACATTAGTTCAGGCTGAAGCCCTAGACAGAATCTGTGACCTGGACCTCGTGATCACTCTGAACATTCCATTTGAAACACTCAGAGATCGTCTCAGCCGACGCTGGATTCACCCTCCTAGCGGGAGGGTGTATAACCTGGACTTCAATCCACCTCTTGTACATGGGGTTGATGACGTCACAGGTGAACGGCTGGTCCAGCAGGAGGATGATAAGCCGGAAGCAGTCAACGTCAGGCTAAGACAGTACAAGGAGGTGGCCAAGCCGGTGGTTAAACTCTAC---------------------------------------AAGTCCCGAGGAGTGCTCCACCAGTTTTCTGGGACGGACACTGACAAAATCTGGCCCTGCGTTTACGCGGTTTTCTCGAACAAGATCACGCCGATTCAGTCCAGAGAAGCATGC---
>cavPor3
---ATGGCCAGGCAGTACCTGGAGAAGGGCCTACTGGTGCCGGACCACGTGATCACGCGGCTCATGATGTCCGAGCTGGAGCTCCGCAGTGACCAGCACTGGCTGCTGGACGGTTTCCCACGGACCATCGGGCAGGCTGAAGCCCTGGACAGGGTCTGCGACCTGGACCTGGTCATCAGCCTGAACATCCCCTTCGAGACCCTGAAAGACCGGCTCAGCCGGCGCTGGGTCCACCTGCCCAGCGGCCGCGTCTACAACCTGGACTTCAACCCACCACTCGTGCCGGGTGTGGATGACGTCACTGGCGAGCCGCTGGTCCAGCAGGAGGATGACAGACCTGACGCAGTGGCCGCCCGGCTGCGGCGGTACAAGGATGCGGCGAAGCCGGTCATCGAGCTGTAC---------------------------------------AGGCGCCGTGGGGTGCTGCACCAGTTCTCCGGGACCGAGACCAACAAGATCTGGCCTTACGTCCACAACCTCTTCTCCAGCAAGCTTGCACCACTGCAGTCCAAAGACACCAAC---
>eriEur2
---ATGGCAAAACAGTACATAGAGAAAGGCCTTCTGGTTCCAGATTACGTGATCACACGCCTAATGATGAAGGAGTTGGAAAACCGGCAAGGGGAACACTGGTTATTAGATGGTTTCCCTAGGACATTAGTTCAGGCTGAAGCTCTCCACACAATCTGTGACCCGGATCTAGTGATCAGCTTGAACATTCCTTTTGAAACGCTCAAGGACCGTCTGAGCCAGCGCTGGATCCACCCTCCTAGTGGAAGGGTTTATAATCTGGACTTCAACCCACCTCATGTGCACGGGCTCGACGATGTCACTGGTGAGCCATTAATCCAGCAGGAGGAGGATAAACCTGAAGCACTTGCTGCCCGGCTCAGACAGTACAAAGATGTGGCCAAGCCGGTCATTGACTTATAC---------------------------------------AAGAGCCGAGGAGTGCTCCACCAGTTTTCTGGAACG-AGACCAACAAAATCTGGCCCTACGTTTACACACTGTTTTCAAACAAGATCACACCTGTTCGGTCCAGACAAGCCTACT--
