# Supplementary material for: Six reference-quality genomes reveal evolution of bat adaptations
Source: Nature. 2020 Jul 22;583(7817):578–84. doi: 10.1038/s41586-020-2486-3 (PMC8075899; doi:10.1038/s41586-020-2486-3)
Supplement: Supplementary file 6 — Alignments of 12,931 protein-coding genes across 48 mammals. [file 41586_2020_2486_MOESM6_ESM.gz › suppDataFile/ENST00000354042.aln.fasta]

>speTri2
ATGGGCCTTCTTCAGGGCCTTCTTGGAGCAAGGAACCTGCTGTTGGTCGTCTGCGTTCCGCTGCTGCTGCTGCCTCTGCCCATCCTCCACCCCAGCAGCGAGGCTGCGTGTGCTTATGTTTTGATCGTGACCGCTGTGTACTGGGTGTCTGAGGCAGTGCCTCTCGGAGCTGCAGCCCTAGTGCCTGCCTTCCTCTATCCGTTCTTTGGAGTTCTCCGATCCAGCGAGGTGGCAGCCGAGTATTTCAAGAACACCACTCTGCTGCTGGTGGGTGTCATCTGCGTGGCAGCCGCCGTGGAGAAGTGGAACCTGCACAAGAGAATTGCCCTGCGCATGGTCTTGATGGCCGGAGCCAAGCCGGGCATGCTGCTGCTCTGCTTCATGTGCTGCACCACGCTGCTGTCCATGTGGCTCTCCAACACCTCCACCACGGCCATGGTGATGCCCATCGTGGAGGCCGTGCTGCAGGAGCTGGTCAGTGCC---GAGGAGGAGCAGCTCGTGGCGGGCAACTCCAGCGCCGAAGAGGCCGAGCCCATCAGTCTCGATGTAAACAAC---CAACCATCTCTGGAACTCATCTTTGTCAATGAAGACACGTCAGCTGCAGACTTCACTTCTCTGATGCAAAACAAG---AACCTGAATGGTGTGCCCACGATCACCAACCCCCTCAGAACAGCAAACCAACGCCAAGACAAGAAGCAG---CCATCCCAGGAAAAGCCA---CTTGGCCTTACCCCCAGCCCCAGGAATCAGAAGTTGAACAGAAAG---TATAGGTCCCAGCATGACCAAATGATCTGCAAGTGCCTCTCTCTGAGCATTTCCTACGCTGCTACCATTGGCGGCCTGACCACCATCATTGGCACCTCCACCAGCCTCATATTCCTGGAACACTTCAACAACCAGTACCCAGCCGCAGAGGTGGTCAACTTTGGTACCTGGTTCCTCTTCAGCTTCCCCATATCCCTCATCATGCTGGTGGTCAGCTGGTTCTGGATGCATTGGCTGTTCCTGGGCTGCAACTTTAAAGAGACCTGTTCTCTGAGCAAGAAGAAGAAGACCAAAAGGGAAGAGTTGTCAGAGAAGAGAATCCAAGAGGAATATGAAAAGCTGGGAGACATCAGCTACCCTGAAATGGTGACTGGATTTTTCTTCATCCTGATGACCGTACTGTGGTTTACCCGGGAGCCTGGTTTTGTCCCTGGCTGGGACTCCTTCTTTAAA---------------------AAGAAAGGCTACCGCACTGATGCAACAGTCTCTGTCTTCCTTGGCTTCCTCCTCTTCCTCATTCCAGCAAAGAAGCCCTGCTTTGGGAAAAACAATGACGGTACAAGCCGGGAGTCC---TCCCTACAGTCTGAGCCCATCATCACATGGAAGGACTTCCAGAAAACCATGCCCTGGGAGATTGTCATCCTGGTAGGAGGAGGCTATGCCCTGGCTTCCGGCAGCAAGAGCTCTGGTCTTTCTACGTGGATTGGGCACCAGATGTTATCCTTGAGCAGCCTGCCGCCATGGGCTGTCACCCTGCTGGCATGTATCCTGGTGTCCATAGTCACAGAGTTTGTGAGCAACCCAGCCACCATCACCATCTTCCTGCCCATCCTGTGCAGCCTGTCTGAAACGCTGCACATTAACCCACTCTACACCCTGATCCCAGTCACCATGTGCATCTCCTTTGCAGTGATGCTGCCTGTGGGCAATCCTCCCAATGCCATCGTCTTCAGCTATGGGCACTGCCAGATCAAAGACATGGTGAAAGCTGGCCTGGGAGTCAATGTCATTGGCCTGGTGATAGTGATGGTGGCCATCAACACCTGGGGCGTTAGCCTCTTCCACCTGGACACTTTTCCAGCCTGGGCGAAGGTCAATAACATCACCAATCAGGCC---
>HLcamFer2
ATGGGCTTGCTGAAGGGCCTTCTCCGCGCCTGGAAGCTGCTGCTCGTCATCTTCGTGCCGCTCCTGCTGCTGCCTCTGCCAATGCTCCACCCCAGCAGCGAGGCTGCGTGTGCTTATGTGTTGATCGTGACTGCTGTGTACTGGGTGTCCGAGGCGGTGCCTCTTGGAGCTGCAGCCCTGGTGCCTGCCTTCCTCTACCCGTTCTTCGGAGTCCTCCGATCTAGCGAGGTGGCGGCCGAGTACTTCAAGAACACCACGCTGCTGCTGGTGGGTGTCATCTGCGTGGCGGCCGCCGTGGAGAAGTGGAACCTGCACAAGCGCATTGCTCTGCGCATGGTCCTGATGGCCGGAGCCAAGCCGGGCATGCTGCTGCTCTGCTTCATGTGCTGCACCACGCTGCTCTCCATGTGGCTCTCCAACACGTCCACCACCGCCATGGTGATGCCCATCGTGGAGGCCGTGCTGCAGGAGCTGGTCAGTGCC---GACGAGGAGCAGCTCATGGCCGGCAACTCCAGCACCGAAGAGGCCGAGCCCATCAGTCTTGATGTAAAT---ACCCAACCTTCTCTGGAACTCATCTTTGTCAATGAAGACACGTCGAATGCAGACCTCAGTTCTCTGATGCAAAACAAG---AACCTGAATGGTGTGCCCACAACCACCAACCCCGTCAAAACAGCAAAC---CACCAGGGCAAGAAGCAGCACCCATCCCAGGAAAAGCCA---CTGGTCCTGACCCCCCGCCCCAGGACCCAGGAACTCAAAAGAAAG---TACAAGTCCCAGCATGACCAGATGATCTGCAAATGCCTCTCGCTGAGCATCTCTTATGCTGCTACCATTGGGGGCCTGACCACCATCATCGGCACCTCTACCAGCCTCATTTTCTTGGAACACTTCAACAACCAGTACCCAGCTGCAGAAGTGGTCAACTTCGGCACCTGGTTCCTCTTCAGCCTCCCCATCTCCCTCATCATGCTGGTGGTCAGCTGGTTCTGGATGCACTGGCTGTTCCTGGGCTGCAATTTTAAAGAGACCTGCTCCCTGAGCAAGAAGAAGAAGACCAAAAGGGAAGAACTGTCAGAGAAGAGGATCCGAGCGGAATATGAAAAGCTGGGAGCCATCAGCTACCCTGAAATGGTGACTGGGTTTTTCTTCATCCTGATGACGGTGCTGTGGTTTACTCGGGAGCCTGGCTTTGTTCCCGGCTGGGATTCCTTCTTTGAA---------------------AAGAAGGGCTATCGCACTGATGCCACAGTCTCTGTCTTCCTTGGCTTCCTCCTCTTCCTGATTCCAGCCAAGAAGCCTTGCTTTGGGAAAAAGAATGATGGGGAGGACCAGGAGCCC---TCACTGGGGATGGAGCCCATCATCACGTGGAAGGACTTCCAGAAGACCATGCCCTGGGAGATTGTCATTCTGGTGGGAGGAGGCTATGCTCTAGCTTCTGGCAGCAAGAGCTCTGGCCTCTCCACGTGGATTGGGCACCAGATGTTGTCCCTGAGTAGCCTCCCACCATGGGCCGTCACCCTGCTGGCCTGCATCCTGGTGTCCATTGTCACAGAGTTTGTGAGCAACCCAGCCACCATCACCATCTTCCTGCCCATCCTGTGCACCTTGTCGGAAACGCTGCACATAAATCCACTCTACACCCTGATCCCTGTCACCATGTGCATCTCCTTTGCAGTGATGCTGCCTGTGGGCAACCCCCCCAACGCCATCGTCTTCAGCTACGGGCACTGTCAGATCAAAGACATGGTGAAAGCTGGTCTGGGGGTCAATGTCATTGGCCTGGTGATAGTGATGGTGGCCATCAATACATGGGGAATTAGCCTCTTCCACCTGGACACTTTTCCCACCTGGGCTCAGGCCAGTAACATCACCCACCAGGCC---
>sorAra2
ATGGGCTGGCTGAAGAGGCTCCTCCGGGCCAGGAACCTGCTGCTGGTCATCCTCGTGCCGCTGCTGCTGCTGCCCCTGCCCCTGCTCCACCCCAGCAGCGAGGCCGCCTGTGCCTACGTGCTGATCGTGACGGCTGTGTACTGGGTCTCGGAGGCCGTGCCCCTCGGAGCCGCAGCCCTGGTGCCCGCCTTCCTCTACCCATTCTTCGGAGTGCTCCGGTCCAATGAGGTGGCGGCCGAGTACTTCAAGAATACCACGCTGCTGCTGGTGGGCGTCATCTGCGTGGCGGCGGCCGTGGAGAAGTGGAACCTGCACAAGCGCATCGCCCTGCGCATGGTCATCATGGCCGGAGCCAAACCGGGCATGCTGCTCCTCTGCTTCATGTGCTGTACCACGCTGCTCTCCATGTGGCTGTCCAACACATCCACCACCGCCATGGTCATGCCCATCGTGGAGGCCGTGCTGCAGGAGCTGGTCGGGGCC---GACGAGGACCAGCTCGGGGCTGAGGACTCCAGCGCTGAAGAGGCCGAACCCATCAGTCTCACGGTGAACACCAGCCAACCCTCTCTGGAGCTGATCTTTGTCAACGAAAACACATCCACTGCGGACCTCACATCGCTGGTGCAGAACAAG---AACCTGAACGGCGTGTCCACCATCACCAGCCCCGTCAGGACTGCTAGCAGTCTCCAAGGCAGGAAGCAGCTCCCGGCCCAGGAAAAGCCA---GGCGCGCCGACCTCTGGCGCCTGGCACCAGGAAGGCAGCAGGAAG---TACAAGTCCCAGCACGACCAGATGATCTGCAAGTGCCTCTCCCTGAGCATCTCTTACGCCGCCACCATCGGGGGCCTCACCACCATCATCGGCACCTCCACCAGCCTCATCTTCTTGGAACACTTCAACAACCAGTACCCAGCCGCCGAGGTGGTCAATTTCGGCACGTGGTTCCTCTTCAGCTTCCCCATCTCCCTCCTCATGCTGGTGGTCAGCTGGTTCTGGATGCACTGGCTCTTCCTGGGCTGCAATTTTAGGGAGACCTGTTCCCTGAGCAAGAAGAAGAAGACCAAAAGGGAAGAGGTGTCCGAGAAAAGGATCCAAGAGGAATACGAGAAGCTGGGGGACGTCAGCTACCCTGAAATGGTGACCGGGTTCTTCTTCGTGCTCATGACCGTGCTGTGGTTCACCCGGGAGCCCGGCTTCGTCCCCGGCTGGGACTCGCTCTTCGAA---------------------AAGAAAGGCTACCGCACGGACGCCACGGTCTCCATCTTCCTCGGCTTCCTCCTCTTCCTCATCCCCGCCAAGAAGCCCTGCTTTGGGAGAAAGAACGAAGGGGAGAGCCCGGAGTCC---TCGCCGGGGCTGGAGCCCATCATCACGTGGCAGGACTTCCAGAGGACCATGCCCTGGGAGATCGTCATCCTGGTGGGGGGCGGCTACGCGCTGGCTTCCGGCAGCAAGAGCTCAGGCCTGTCCACCTGGATCGGCCACCAGATGCTGTCCCTGAGCAGCCTCCCGCCCTGGGCCGTCACCCTGCTCGCCTGCATCCTGGTGTCCATCGTCACGGAGTTTGTGAGCAACCCGGCCACCATCACCATCTTCCTGCCCATCCTGTGCAGCCTGTCGGAGACGCTGCACATCAACCCGCTCTACACCTTGATCCCCGTCACCATGTGCATCTCCTTCGCGGTGATGCTGCCTGTGGGCAACCCCCCCAACGCCATCGTCTTCAGCTACGGGCACTGCCAGATCAAAGACATGGTGAAAGCTGGCCTGGGCGTCAACGTCATCGGCCTGGTGATCGTGACGGTGGCCATCAACACGTGGGGAGTGAGCCTCTTCGACCTGGACACTTTCCCAGCCTGGGCGAAGGTCAGTAACCTCACTGACCAGGCC---
>conCri1
ATGGGCTGGCTGAGGAGCCTTCTCCGCGCCAGGAACCTGCTGCTGGTGGTCCTGGTGCCGCTCCTGCTGCTGCCGCTGCCCTTGCTGCACCCCAGCAGCGAGGCGGCGTGCGCGTACGTGCTGATCGTGACTGCGGTGTACTGGGTGTCTGAGGCGGTGCCTCTGGGAGCTGCCGCCCTGGTGCCCGCCTTCCTCTACCCCTTCTTCGGAGTCCTCCGATCCAGCGAGGTGGCCGCTGAGTACTTCAAGAACACCACCCTGCTGCTGGTGGGCGTCATCTGCGTGGCAGCCGCCGTGGAGAAATGGAACCTACACAAACGTGTCGCCTTGCGCATGGTCATGATGGCCGGAGCCAAGCCGGGCATGCTGCTGCTTTGCTTCATGTGCTGCACCACGCTGCTGTCCATGTGGCTGTCCAACACGTCCACCACGGCCATGGTCATGCCCATCGTGGAGGCCGTGCTGCAGGAGCTGGTCGGCGCC---GAGGAGGAGCAGCTCGTGGCCGGCAGCCCCAGCGAGGAGGAGGCAGAGGCCACGAATCATGATGCAAACAACAGCCAGCCCTGCCTGGAACTCATCTTTGTCAATGAAGAC---TCCTCTGCGGACCTCACTTCTCTGATGCAGAACAAG---AACCTGAACGGTGTGCCCACC---------CCTGTCAAAACAGCAGGC---CCCCCGGGCAGGAAGCCGCACCTGTCTCAGGAAAAGCCA---CGTGCCCTGGCCCCCCGCCCCAGGAAGCAGGAACGCGGCAGAAAG---TACAAGTCCCAGCACGACCAGATGATCTGCAAATGCCTCTCCCTGAGCATCTCGTATGCCGCCACCATCGGGGGCCTGACCACCATCATCGGCACCTCCACCAGCCTCATTTTCCTGGAACATTTCAACAACCAGTATCCCGCTGCAGAGGTAGTCAACTTCGGCACCTGGTTCCTCTTCAGCTTCCCCATCTCCCTCATCATGCTGGTGGTGAGCTGGTTCTGGATGCACTGGCTGTTTCTGGGCTGCAACTTTCGAGAGACCTGCTCTCTGAGCAAGAAGAAGAAGACCAAAAGGGAAGAAGTATCAGAGAAGAGGATCCAAGAAGAGTATGAAAAGCTGGGAGACATCAGCTACCCTGAAATGGTCACTGGATTTTTCTTCATCCTTATGACCGTGCTGTGGTTCACCCGGGAGCCTGGCTTTGTTCCCGGCTGGGATTCTTTCTTTGAA---------------------AAGAAAGGCTACCGCACCGACGCCACGGTCTCTGTCTTCCTTGGCTTCCTCCTCTTCCTGATTCCAGCCAAGAAACCTTGCTTTGGGAAAAAGAAGGATGGGGAGAACCAGGAGCCC---TCCCCGGGGATGGAGCCCATCATCACGTGGAAGGACTTCCAGAAGACCATGCCCTGGGAGATTGTCATCCTGGTGGGAGGAGGCTACGCTCTGGCTTCTGGCAGCAAGAGCTCTGGACTGTCCACGTGGATTGGACACCAGATGCTGTCCCTGAGTAGCCTCCCTCCGTGGGCTGTCACCCTGCTGGCATGCATCCTGGTGTCCATTGTCACAGAGTTTGTGAGCAACCCAGCCACCATCACCATCTTCCTGCCCATCCTGTGCAGCCTGTCCGAAACACTGCACATTAATCCTCTCTACACCCTGATCCCAGTCACCATGTGCATCTCCTTTGCAGTGATGCTGCCTGTGGGCAACCCCCCCAACGCCATCGTCTTCAGCTATGGGCACTGCCAGATCAAAGACATGGTGAAAGCTGGCTTGGGGGTCAATGTCATTGGCCTGGTAATCGTGATGGTGGCCATCAACACCTGGGGAGTGAGTCTCTTCCACCTGGACACTTTTCCGGCCTGGGCCAAGGTCAGCAACATCACTGATCAAGCT---
>cavPor3
ATGGGCTTCCTGCAGGGTCTCCTCGGGGCCAGGAAACTGCTGCTGGTCATCTGTGTCCCCCTGCTGCTGCTGCCTCTGCCCATCCTGCACCCGAGCAGTGAGGCTGCGTGTGCCTACGTGCTGATGGTGACGGCCGTGTACTGGGTGTCCGAGGCGGTGCCCCTGGGAGCAGCGGCGCTGGTGCCTGCCTTCCTCTACCCGCTCTTTGGAGTTCTCCGGTCCAGCGAGGTGGCCGCTGAATACTTTAAGAACACCACACTGCTGCTGGTAGGTGTCATCTGTGTGGCAGCAGCCGTGGAGAAGTGGAATCTGCACAAGCGCATTGCTCTACGCATGGTCCTGATGGCTGGAGCCAAGCCGGGCACGCTGCTGCTCTGCTTCATGTGCTGCACCACCATGCTGTCCATGTGGCTGTCCAACACCTCTACCACCGCCATGGTGATGCCCATCGTGGAGGCTGTGCTGCAGGAGCTGGTCACTGCC---GAGGAGGAGCAGCTCGTGGCAGGCAACTCCAGCACTGAAGAGGCCGAGCCCATCACTCTTGATGCTAATAATGGCCAACTTCCTCTGGAGCTCATCTTTGTAAATGAAGACACATCAGCGGCAGACTTTGCTTCTCTGATGCAC---AAG---AACCTGAATGGTGTGCCCATGATGACCAAGCCCATCCAGACGTCAAACCGACACCAAGGCAAGAAGCAA---------CAGGAAAAGCCA---CTAGTGCTGACCCAAGGCTCCAGGAACCAGGAGCTGAACAGAAAG---TACCGATCTCAGCATGACCAGATGGTCTGCAAGTGTCTCTCCCTGAGCATATCTTACGCTGCGACCATTGGCGGCCTGACCACCATCATTGGCACCTCCACCAGCCTTATTTTCCTGGAACATTTCAACAACCAGTATCCAGCTGCAGATGTGGTCAACTTTGGCACATGGTTCCTCTTCAGCTTCCCCATATCCCTCATCATGCTGGTCATCAGCTGGTTCTGGATGCATTGGCTGTTTCTGGGTTGCAACTTTAGAGAGACCTGTTCTCTGAGCAAGAAGAAGAAGACCAAGAGGGAAGAACTGTCAGAGAGGAGGATCCAGGAGGAGTATGAGAAACTGGGAGACATTAGCTACCCTGAGATGGTGACTGGATTTTTTTTCATCCTGATGACTGTGCTGTGGTTTACTCGGGAGCCTGGCTTTGTCCCCGGCTGGGATTCCTTCTTTGAA---------------------AAGAAAGGCTACCGCACAGACGCCACAGTCTCCGTCTTCCTCGGCTTCCTTCTTTTCCTCATTCCAGCCAAGAAGCCCTGCTTTGGGAAAAAGAATGACGGGACAAACTATGAGTGC---TCCCTGGGGATTGAACCCATCATCACGTGGAAGGACTTCCAGAAAACCATGCCCTGGGAGATTGTCATCTTGGTGGGCGGAGGCTATGCCCTGGCTTCTGGCAGCAAGAGTTCTGGCCTCTCCACATGGATTGGGCAGCAGATGCTATGCCTAAGCAGCCTTCCATCATGGGCTGTGACTCTGCTGGCATGCGTCCTGGTATCCATTGTCACAGAGTTTGTCAGCAATCCGGCCACCATCACCATCTTCCTGCCCATTGTGTGCAGCCTGTCTGAAACACTGCACATTAACCCACTCTACACCCTGATCCCGGTCACCATGTGCATCTCCTTTGCAGTGATGCTGCCAGTGGGCAACCCCCCCAACGCCATTGTCTTCAGCTATGGGCATTGCCAGATCAAAGACATGGTGAAAGCTGGCCTGGGAGTCAACGTCATTGGTTTGGTGATAGTGATGGTAGCCATCAACACCTGGGGAGTTAGTCTCTTCCACCTGGACACCTTTCCAGCCTGGGCAAAGGTCAGTAACATCACTGATCAGGCA---
>HLmolMol2
ATGGGTTTGCTGAAGGGCCTGCTCCGGGCCAGGAAGCCGCTGCTGTCCGTCCTGGCCCCGCTGCTCCTGCTGCCCCTGCCCATGCTCCACCCCAGCAGCGAGGCCGCGTGTGCTTACGTGCTGATCGTGACCGCTGTGTACTGGGTGTCCGAGGCCGTGCCCCTCGGAGCCGCCGCCCTGGTGCCCGCCTTCCTCTACCCGTTCTTCGGAGTCCTCCGATCCAGCGAGGTGGCGGCGGAGTACTTCAAGAACACCACGCTGCTGCTGGTGGGCGTCATCTGCGTGGCGGCGGCCGTGGAGAAGTGGAACCTGCACAAGCGCATCGCTCTGCGCATGGTCATGATGGCCGGGGCGAAGCCGGGCATGCTGCTGCTCTGCTTCATGAGCTGTACCACCCTGCTCTCCATGTGGCTCTCCAACACGTCCACCACCGCCATGGTGATGCCCATCGTGGAGGCCGTGCTGCAGGAGCTGGTCAGTGCC---GAGGAGGAGCAGCTGGTGGCCAGCAGCACCAACCCCGAGGAGGCCGCGCCCGCCAGTCTTGATGCAAACAATAGCCAGCCTTCTCTGGAACTCATCTTTGTCAATGAAGACACCTCGACTACAGACTTCTCCTCCCTGGTGCAGAACAAG---AACCTGAATGGTGCTCCCACAATCACCAACGCCGTTAAAAGAGCCAAC---CACCAA---GAAAAGCAGCACCCCGCCCAGGAGAAGCCA---CTAGTCCTGCCACCCAGCCCCAGGAACCAGGAACTGAGCAGGAAG---TACAAGTCCCACCACGACCAGATGATCTGCAAGTGCCTGTCTCTGAGCATCTCTTACGCTGCCACCATTGGGGGCCTGACCACCATCATCGGCACCTCCACCAGCCTCATTTTCTTGGAACACTTCAACAACCAGTACCCAGCCGCAGAGGTGGTCAACTTCGGCACCTGGTTCCTCTTCAGCTTCCCCATCTCCCTCATCATGCTGGTGGTCAGCTGGTTCTGGATGCACTGGCTGTTCCTGGGCTGCAATTTTAAAGAGACCTGCTCTCTGAGCAAGAAGAGTAAGACCAAAAGGGAAGAGCTGTCGGAGAAGAGGATCCGAGAGGAATATGAAAAGCTGGGAGCCATTAGCTACCCCGAAATGGTGACAGGGTTTTTCTTCGTCCTCATGACCGTGCTGTGGTTCACCAGGGAGCCTGGCTTTGTCCCCGGCTGGGATTCTTTCTTTGAA---------------------AAGAAAGGCTACCGCACCGACGCCACAGTCTCCGTCTTCCTTGGCTTCATCCTCTTCCTGATTCCGGCGAAGAAGCCGTGCTTTGGGCAAAAGAAGGATGGGGAGGACCGGGAGCCC---TCGCTCAGGATGGAGCCCATCATCACGTGGAAGGACTTCCAGAAGACCATGCCCTGGGAGATTGTCATCCTGGTGGGAGGAGGCTACGCTCTGGCTTCTGGCAGCAAGAGCTCCGGCCTCTCCACGTGGATTGGGCACCAGATGTTGTCCCTGAGCAGCCTCCCCCCGTGGGCTGTCACCCTGCTGGCATGTATCCTGGTGTCCATCGTCACCGAGTTTGTGAGCAACCCGGCCACCATCACCATCTTCCTGCCCATCCTGTGCAGCCTGTCCGAGACGCTGCACATCAATCCGCTCTACACCCTGATCCCAGTCACCATGTGCATCTCCTTCGCAGTGATGCTGCCTGTGGGCAACCCCCCCAACGCCATCGTCTTCAGCTACGGGCACTGCCAGATCAAAGACATGGTGAAAGCTGGCCTGGGGGTCAATGTCATTGGCCTGGTGATCGTGACGGTGGCTATCAATACGTGGGGTGTTAGCCTCTTCGACCTGGACACTTTCCCAGCCTGGGCTACGGTCAGTAACATCACTGACCGGGCT---
>eriEur2
ATGGGCTGGTGGAAGAGCCTGCTCCAAGCAAGAAACCTGCTCTTGGTCATCTTGGTGCCGCTGCTGCTGCTGCCCCTGCCCATTCTCCACCCCAGCAGCGAAGCCTCCTGTGCCTATGTGCTGATCGTGACCGCCGTGTACTGGGTATCTGAGGCGGTGCCTCTGGGAGCTGCAGCCCTGGTGCCTGCCTTCCTCTACCCGTTCTTTGGAGTCCTCCGCTCCAGCGAGGTGGCAGCAGAATACTTCAAGAACACTACACTGCTGCTGGTGGGCGTCATCTGCGTGGCAGCCGCTGTGGAGAAATGGAACCTGCACAAACGCATTGCTCTGCGCATGGTCATAATGGCCGGAGCCAAGCCAGGCATGCTGCTGCTCTGCTTCATGTGCTGCACCACGCTGCTGTCCATGTGGCTGTCCAACACGTCCACCACCGCCATGGTCATGCCCATCGTGGAGGCTGTGCTGCAGGAGCTGGTCAGTGCC---GAGGACGAGCAGCTTGTAGGCGGCAGCGGCAGCGCCGAAGAGGCGGAGCCCATGAGTCCAGATGCTCACCACAGACAACCCTCTCTGGAGCTTATCTTTGTCAATGAAGAATCACCGACCGCAGACCTCGATTCTCTGATGCAGAACAAG---AACCTGAATGGCGTGGCCACAATCACCAGCCCTGCCAGAACAGCGAGG---CACCAGGGCAAGAAACAGCCCCTATCCCAGGAAAGGCCA---CACACGCTGACTCCCGGCCCCAGGAGCCAGGAGCTCAAGAGAAAG---TACAAGTCCCAGCATGACCAGATGATCTGCAAGTGCCTGTCCCTGAGCATCTCTTACGCAGCCACCATCGGAGGCCTGACCACCATCATCGGCACCTCCACCAGCCTCATTTTCTTGGAGCACTTCAACAACCAGTACCCGGCCGCCGATGTTGTCAACTTCGGCACCTGGTTCCTCTTCAGCTTCCCCATCTCCCTCATCATGCTGGTGGTCAGCTGGTTCTGGATGCACTGGCTCTTCCTAGGCTGCAATTTTCGAGAGACCTGCTCTCTGAGCAAGAAGAAGAAGACCAAAAGAGAAGAGGTGTCTGAGAGGAGAATCCAAGAGGAGTATGAAAAGCTGGGTGATCTTAGCTACCCTGAAATGGTGACTGGATTTTTCTTCATCCTCATGACAGTGCTGTGGTTCACCCGGGAGCCTGGCTTTGTGCCCGGCTGGGATTCTTTCTTTGAG---------------------AAGAAAGGCTACCGGACAGACGCCACTGTCTCCATCTTCCTGGGTTTCCTGCTCTTCCTCATCCCTGCAAAGAAGCCTTGCTTCGGGAGGAAGAAGGACGAGGATGACCGGGAAGCC---TCACTGAGGATGGAGCCCATCATTACATGGAAGGACTTCCAGAAGACCATGCCCTGGGAGATCGTCATTCTAGTGGGAGGAGGCTACGCCCTGGCTTCGGGCAGCAAGAGCTCTGGCCTCTCCACGTGGATTGGGCACCAGATGTTGTCCCTGAGCAGCCTCCCGCCCTGGGCCGTCACCCTGCTGGCGTGCATCCTGGTGTCTATTGTCACAGAGTTTGTGAGCAACCCAGCCACCATCACGATCTTCCTGCCCATCCTGTGCAGCCTGTCTGAAACGCTGCACATTAATCCGCTCTACACCCTGCTCCCAGTCACCATGTGCATCTCCTTTGCAGTGATGCTGCCCGTGGGCAACCCCCCCAACGCCATCGTCTTCAGCTACGGGCACTGCCAGATCAAAGACATGATCAAGGCTGGCCTGGGGGTCAACGTCATTGGCCTGGTGATAGTGATGGTGGCCATCAACACATGGGGCGTGAGCCTCTTCCAGCTGGACACTTTCCCAGCCTGGGCAACCGTCAGTAACATCACTCATCAGTCC---
>manPen1
ATGGGTTTGCTCAAGGGCCTCCTGCGAGCCCGGAACCTGCTGCTCGTCGTCTTCGCGCCGCTCCTGCTGCTCCCTCTGCCCGTGCTGCACCCCAGCAGCGAGGCCGCCTGTGCTTACGTGCTGATTGTGACTGCCGTGTACTGGGTGTCGGAGGCCGTGCCTCTCGGAGCTGCAGCCCTGGTGCCCGCCTTCCTCTACCCGTTCTTCGGAGTTCTCCGATCTAGTGAGGTGGCCGCGGAGTACTTCAAGAACACCACGCTGCTGCTGGTGGGCGTCATCTGTGTGGCGGCTGCTGTGGAGAAGTGGAACCTACATAAGCGCATTGCTCTGCGCATGGTCATGATTGCTGGAGCCAAGCCGGGCATGCTGCTGCTCTGCTTCATGTGCTGCACCACACTGCTGTCCATGTGGCTCTCCAACACGTCCACCACCGCCATGGTGATGCCCATCGTGGAGGCTGTGCTGCAGGCGCTGGTCAGTGCC---GAGGAGGAGCAGCTCGTGGCTGGCAACTCCAGCACCGAAGAGGCCGAGCCCATCAGTCTGGAGGTAAAC---AGCCAACCTTCTCTGGAACTCATCTTTGTCAATGAAGACTCGTCGACTGCAAACTTCACTTCTCTGATGCAGAACAAG---AACCTGAACGGTGTGCCCAGGATTGCCAATCCCACCAAAACAGCAAAC---CAGCTGGGCAAGCAGCCGCCACTGTCCCAGGAAAAGACCAACGCAGTCTTGACCACGGGCCCCAGGAACCAA---CTCAACAGAAGG---TACAAGTCCCAGCATGACCAAATGATCTGCAAGTGCCTCTCTCTGAGCATATCTTACTCGGCTACCATTGGGGGCCTGACCACCATCATTGGCACCTCCACCAGCCTCATTTTCCTGGAACACTTCAACAGCCAGTACCCAGATGCAGAAGTGGTCAACTTCGGCACCTGGTTCCTCTTCAGCTTCCCCATCTCCCTCATCATGCTGGTGGTCAGCTGGTTCTGGATGCACTGGCTCTTCCTGGGCTGCAATTTTAAAGAGACCTGTTCTCTAAGCAAGAAGAAGAAGACCAAAAGGGAAGAGTTGTTGGAGAAGAGGATCCAAGAGGAATATGAAAAGCTCGGAGCCATTAGCTACCCTGAAATGGTGACTGGATTTTTCTTCATCCTGATGACCTTGCTGTGGTTCACCCGGGAGCCTGGCTTTGTTCCAGGCTGGGATTCTTTCTTTGAA---------------------AAAAAAGGCTACCGCACCGATGCCACAGTCTCTGTCTTCCTGGGCTTCCTCCTCTTCCTGATTCCAGCAAAGAAGCCTGGCTTTGGGAAAAAGACTGACGGGGAGAACCAGGAGTCC---TCACTGGGGACGGAGCCCATCATCACGTGGAAGGACTTCCAGAAGACCATGCCCTGGGAGATTGTCATTCTGGTCGGTGGAGGCTATGCTCTGGCTTCTGGCAGCAAGAGCTCTGGCCTCTCCACGTGGATTGGGCACCAGATGCTGTCTCTGAGTAACCTCCCACCGTGGGCCGTCACCCTGTTGGCATGCATCCTGGTGTCCATTGTCACAGAGTTCGTGAGCAACCCAGCCACCATCACCATCTTCCTGCCCATCCTGTGCAGCCTGGCTGAAACGCTGCACATTAATCCCCTCTACACCCTGATCCCCGTCACCATGTGCATCTCGTTTGCAGTGATGCTGCCTGTGGGCAACCCCCCCAACGCCATCATCTTCAGCTACGGGCACTGCCAGATCAAAGACATGGTGAAAGCTGGCCTGGGGGTCAATGTCATTGGCTTGGTGATAGTGATGGTGGCCATCAATACATGGGGAGTTAGCCTCTTCCACCTGGACACTTTTCCGGCCTGGGCTCAGGTCAGTAACATCACTGATCAATTC---
>HLmanJav1
ATGGGTTTGCTCAAGGGCCTCCTGCGAGCCCGGAACCTGCTGCTCGTCGTCTTCGCGCCGCTCCTGCTGCTCCCTCTGCCCGTGCTGCACCCCAGCAGCGAGGCCGCCTGTGCTTACGTGCTGATCGTGACTGCTGTGTACTGGGTGTCGGAGGCCGTGCCTCTCGGAGCTGCAGCCCTGGTGCCCGCCTTCCTCTACCCGTTCTTCGGAGTTCTCCGATCTAGTGAGGTGGCCGCGGAGTACTTCAAGAACACCACGCTGCTGCTGGTGGGCGTCATCTGCGTGGCAGCTGCTGTGGAGAAGTGGAACCTACATAAGCGCATTGCTCTACGCATGGTCATGATTGCTGGAGCCAAGCCGGGCATGCTGCTGCTCTGCTTCATGTGCTGCACCACACTGCTGTCCATGTGGCTCTCCAACACGTCCACCACCGCCATGGTGATGCCCATCGTGGAGGCTGTGCTGCAGGCGCTGGTCAGTGCC---GAGGAGGAGCAGCTCGTGGCTGGCAACTCCAGCACCGAAGAGGCCGAGCCCATCAGTCTGGAGGTAAAC---AGCCAACCTTCTCTGGAACTCATCTTTGTCAATGAAGACTCGTCGACTGCAAACTTCACTTCTCTGATGCAGAACAAG---AACCTGAACGGTGTGCCCAGGATTGCCAATCCCACCAAAACAGCAAAC---CAGCTGGGCAAGCAGCCGCCACTGTCCCAGGAAAAGACCAACACAGTCTTGACCCCAGGCCCCAGGAACCAA---CTCAACAGAAGG---TACAAGTCCCAGCATGACCAAATGATCTGCAAGTGCCTCTCTCTGAGCATATCTTACTCGGCTACCATTGGGGGCCTGACCACCATCATTGGCACCTCCACCAGCCTCATTTTCCTGGAACACTTCAACAGCCAGTACCCAGATGCAGAAGTGGTCAACTTTGGCACCTGGTTCCTCTTCAGCTTCCCCATCTCCCTCATCATGCTGGTGGTCAGCTGGTTCTGGATGCACTGGCTCTTCCTGGGCTGCAATTTTAAAGAGACCTGTTCTCTAAGCAAGAAGAAGAAGACCAAAAGGGAAGAGTTGTCGGAGAAGAGGATCCAAGAGGAATATGAAAAGCTCGGAGCCATTAGCTACCCTGAAATGGTGACTGGATTTTTCTTCATCCTGATGACCTTGCTGTGGTTCACCCGGGAGCCTGGCTTTGTTCCAGGCTGGGATTCTTTCTTTGAA---------------------AAAAAAGGCTACCGCACCGATGCCACAGTCTCTGTCTTCCTGGGCTTCCTCCTCTTCCTGATTCCAGCAAAGAAGCCTAGCTTTGGGAAAAAGACTGACGGGGAGAACCAGGCGTCC---TCACTGGGGATGGAGCCCATCATCACGTGGAAGGACTTCCAGAAGACCATGCCCTGGGAGATTGTCATTCTGGTCGGTGGAGGCTATGCTCTGGCTTCTGGCAGCAAGAGCTCTGGCCTCTCCACGTGGATTGGGCACCAGATGCTGTCTCTGAGTAACCTCCCACCGTGGGCCGTCACCCTGTTGGCATGCATCCTGGTGTCCATTGTCACAGAGTTCGTGAGCAACCCAGCCACCATCACCATCTTCCTGCCCATCCTGTGCAGCCTGGCTGAAACGCTGCACATTAATCCCCTCTACACCCTGATCCCTGTCACCATGTGCATCTCGTTTGCAGTGATGCTGCCTGTGGGCAACCCCCCCAACGCCATTGTCTTCAGCTACGGGCACTGCCAGATCAAAGACATGGTGAAAGCTGGCCTGGGGGTCAATGTCATTGGCTTGGTGATAGTGATGGTGGCCATCAATACATGGGGAGTTAGCCTCTTCCACCTGGACACTTTTCCGGCCTGGGCTCAGGTCAGTAACATCACTGATCAATTC---
>hg38
ATGGGCCTGCTGCAGGGCCTGCTCCGAGTCCGGAAGCTGCTGCTGGTCGTCTGCGTCCCGCTCCTGCTGCTGCCTCTGCCCGTCCTCCACCCCAGCAGCGAGGCCTCGTGTGCTTACGTGCTGATCGTGACTGCTGTGTACTGGGTGTCGGAGGCAGTGCCTCTGGGAGCTGCAGCCCTGGTGCCGGCCTTCCTTTACCCGTTCTTCGGAGTCCTCCGGTCCAATGAGGTGGCGGCGGAGTACTTCAAGAACACCACGCTGCTGCTGGTGGGGGTCATCTGCGTGGCGGCTGCCGTGGAGAAGTGGAACCTGCATAAGCGCATTGCTCTGCGCATGGTCTTGATGGCCGGAGCCAAGCCGGGCATGCTGCTGCTCTGCTTCATGTGCTGTACCACGTTGCTGTCCATGTGGCTGTCCAACACCTCCACCACCGCCATGGTGATGCCCATCGTGGAGGCCGTGCTGCAGGAGCTGGTCAGTGCT---GAGGACGAGCAGCTCGTGGCGGGCAACTCCAACACCGAAGAGGCCGAACCCATCAGTCTGGATGTAAAGAACAGCCAACCTTCTCTGGAACTCATCTTTGTCAATGAAGAG---TCCAACGCAGACCTCACCACTCTGATGCACAACGAG---AACCTGAATGGTGTGCCCTCGATCACCAACCCCATCAAAACTGCAAACCAACACCAGGGCAAGAAGCAACACCCATCCCAGGAAAAGCCA---CAAGTCCTGACCCCCAGCCCCAGGAAGCAGAAGCTGAACAGAAAG---TACAGGTCCCACCATGACCAGATGATCTGCAAGTGCCTCTCCCTGAGCATATCCTACTCCGCTACCATTGGCGGCCTGACCACCATCATCGGCACCTCCACCAGCCTCATCTTCCTGGAACACTTCAACAACCAGTATCCAGCCGCAGAGGTGGTGAACTTTGGCACCTGGTTCCTCTTCAGCTTCCCCATATCCCTCATCATGCTGGTGGTCAGCTGGTTCTGGATGCACTGGCTGTTCCTGGGCTGCAATTTTAAAGAGACCTGCTCTCTGAGCAAGAAGAAGAAGACCAAAAGGGAACAGTTGTCAGAGAAGAGGATCCAAGAAGAATATGAAAAACTGGGAGACATTAGCTACCCAGAAATGGTGACTGGATTTTTCTTCATCCTGATGACCGTACTGTGGTTTACCCGGGAGCCTGGCTTTGTCCCTGGCTGGGATTCTTTCTTTGAA---------------------AAGAAAGGCTACCGTACTGATGCCACAGTCTCTGTCTTCCTTGGCTTCCTCCTCTTCCTCATTCCAGCGAAGAAGCCCTGCTTTGGGAAAAAGAATGATGGAGAGAACCAGGAGCAC---TCACTGGGGACCGAGCCCATCATCACGTGGAAGGACTTCCAGAAGACCATGCCCTGGGAGATTGTCATTCTGGTTGGGGGAGGCTATGCTCTGGCTTCTGGTAGCAAGAGCTCTGGCCTCTCTACATGGATTGGGAACCAGATGTTGTCCCTGAGCAGCCTCCCACCGTGGGCTGTCACCCTGCTGGCATGCATCCTCGTGTCCATTGTCACTGAGTTTGTGAGCAACCCAGCAACCATCACCATCTTCCTGCCCATCCTGTGCAGCCTGTCTGAAACGCTGCACATTAACCCCCTCTACACCCTGATCCCAGTCACCATGTGCATCTCCTTTGCAGTGATGCTGCCTGTGGGCAATCCCCCTAATGCCATCGTCTTCAGCTATGGGCACTGCCAGATCAAAGATATGGTGAAAGCTGGCCTGGGAGTCAACGTTATTGGACTGGTGATAGTAATGGTGGCCATCAACACCTGGGGAGTTAGCCTCTTCCACCTGGACACTTACCCAGCATGGGCGAGGGTCAGCAACATCACTGATCAAGCC---
>panTro5
ATGGGCCTGCTGCAGGGCCTGCTCCGAGTCCGGAAGCTGCTGCTGGTCGTCTGCGTCCCGCTCCTGCTGCTGCCTCTGCCCGTCCTCCACCCCAGCAGCGAGGCCTCGTGTGCTTACGTGCTGATCGTGACTGCTGTGTACTGGGTGTCGGAGGCAGTGCCTCTGGGAGCTGCAGCCCTGGTGCCGGCCTTCCTCTACCCGTTCTTCGGAGTCCTCCGGTCCAATGAGGTGGCGGCGGAGTACTTCAAGAACACCACGCTGCTGCTGGTGGGGGTCATCTGCGTGGCGGCTGCCGTGGAGAAGTGGAACCTGCATAAGCGCATTGCTCTGCGCATGGTCTTGATGGCCGGAGCCAAGCCAGGCATGCTGCTGCTCTGCTTCATGTGCTGTACCACGTTGCTGTCCATGTGGCTGTCCAACACCTCCACCACCGCCATGGTGATGCCCATAGTGGAGGCCGTGCTGCAGGAGCTGGTCAGTGCT---GAGGATGAGCAGCTCGTGGCGGGCAACTCCAACACCGAAGAGGCCGAACCCATCAGTCTGGATGTAAAGAACAGCCAACCTTCTCTGGAACTCATCTTTGTCAATGAAGACAGGTCCAACGCAGACCTCACCACTCTGATGCACAACGAG---AACCTGAATGGTGTGCCCTCGATCACCAGCCCCATCAAAACTGCAAACCAACACCAGGGCAAGAAGCAACACCCATCCCAGGAAAAGCCA---CAAGTCCTGACCCCCAGCCCCAGGAAGCAGAAGCTGAACAGAAAG---TACAGGTCCCACCATGACCAGATGATCTGCAAGTGCCTCTCCCTGAGCATATCCTACTCCGCTACCATTGGTGGCCTGACCACCATCATCGGCACCTCCACCAGCCTCATCTTCCTGGAACACTTCAACAACCAGTATCCAGCCGCAGAGGTGGTGAACTTTGGCACCTGGTTCCTCTTCAGCTTCCCCATATCCCTCATCATGCTGGTGGTCAGCTGGTTCTGGATGCACTGGCTGTTCCTGGGCTGCAATTTTAAAGAGACCTGCTCTCTGAGCAAGAAGAAGAAGACCAAAAGGGAACAGTTGTCAGAGAAGAGGATCCAAGAAGAATATGAAAAGCTGGGAGACATTAGCTACCCTGAAATGGTGACTGGATTTTTCTTCATCCTGATGACCGTACTGTGGTTTACCCGGGAGCCTGGCTTTGTCCCTGGCTGGGATTCTTTCTTTGAA---------------------AAGAAAGGCTACCGTACTGATGCCACAGTCTCTGTCTTCCTTGGCTTCCTCCTCTTCCTCATTCCAGCGAAGAAGCCCTGCTTTGGGAAAAAGAATGATGGAGAGAACCAGGAGCAC---TCACTGGGGACCGAGCCCATCATCACGTGGAAGGACTTCCAGAAGACCATGCCCTGGGAGATTGTCATTCTGGTTGGGGGAGGCTATGCTCTGGCCTCTGGTAGCAAGAGCTCTGGCCTCTCTACATGGATTGGGAACCAGATGTTGTCCCTGAGCAGCCTCCCACCGTGGGCTGTCACCCTGCTGGCATGCATCCTCGTGTCCATTGTCACTGAGTTTGTGAGCAACCCAGCAACCATCACCATCTTCCTGCCCATCCTGTGCAGCCTGTCTGAAACGCTGCACATTAACCCCCTCTACACCCTGATCCCAGTCACCATGTGCATCTCCTTTGCAGTGATGCTGCCTGTGGGCAATCCCCCTAATGCCATCGTCTTCAGCTATGGGCACTGCCAGATCAAAGATATGGTGAAAGCTGGCCTGGGAGTCAACGTTATTGGACTGGTGATAGTAATGGTGGCCATCAACACCTGGGGAGTTAGCCTCTTCCACCTGGACACTTACCCAGCATGGGCGAGGGTCAGCAACATCACTGATCAAGCC---
>ponAbe2
ATGGGCCTGCTGCAGGGCCTGCTCCGAGTCCGGAAGCTGCTGCTGGTCGTCTGCGTCCCACTCCTGCTGCTGCCTCTGCCCGTCCTCCACCCCAGCAGCGAGGCCTCGTGTGCTTACGTGCTGATCGTGACTGCTGTGTACTGGGTGTCGGAGGCAGTGCCTCTGGGAGCTGCAGCCCTGGTGCCGGCCTTCCTCTACCCGTTCTTCGGAGTCCTCCGA-CCAATGAGGTGGCGGCGGAGTACTTCAAGAACACCACGCTGCTGCTGGTGGGGGTCATCTGCGTGGCGGCTGCTGTGGAGAAGTGGAACCTGCATAAGCGCATTGCTCTGCGCATGGTCTTGATGGCTGGAGCCAAGCCGGGCATGCTGCTGCTCTGCTTCATGTGCTGTACCACGTTGCTGTCCATGTGGCTGTCCAACACCTCCACCACCGCCATGGTGATGCCCATCGTGGAGGCCGTGCTGCAGGAGCTGGTCAGTGCT---GAGGACGAGCAGCTCGTGGCGGGCAACTCCAACACCGAAGAGGCCGAACCCATCAGTCTGGATGTAAAGAACAGCCAACCTTCTCTGGAACTCATCTTTGTCAATGAAGACAGGTCCAACGCAGACCTCACCACTCTGATGCACAACGAG---AACCTGAATGGTGTGCCCTCGATCACCAACCCCATCAAAACTGCAAACCAACACCAGGGCAAGAAGCAACACCCATCCCAGGAAAAGCCA---CAAGTCCTGACCCCCAGCCCCAGGAAGCAGAAGCTGAACAGAAAG---TACAGGTCCCACCATGACCAGATGATCTGCAAGTGCCTCTCCCTGAGCATATCCTACTCCGCTACCATTGGCGGCCTGACCACCATCATCGGCACCTCCACCAGCCTCATCTTCCTGGAACACTTCAACAACCAGTATCCAGCCGCAGAGGTGGTGAACTTTGGCACCTGGTTCCTCTTCAGCTTCCCCATATCCCTCATCATGCTGGTGGTCAGCTGGTTCTGGATGCACTGGCTGTTCCTGGGCTGCAATTTTAAAGAGACCTGCTCTCTGAGCAAGAAGAAGAAGACCAAAAGGGAACAGTTGTCAGAGAAGAGGATCCAAGAAGAATATGAAAAGCTGGGAGACATTAGCTATCCTGAAATGGTGACTGGATTTTTCTTCATCCTGATGACCGTACTGTGGTTTACCCGGGAGCCTGGCTTTGTCCCTGGCTGGGATTCTTTCTTTGAA---------------------AAGAAAGGCTACCGCACTGACGCCACAGTCTCTGTCTTCCTTGGCTTCCTCCTCTTCCTCATTCCAGCGAAGAAGCCCTGCTTTGGGAAAAAGAATGATGGAGAGAACCAGGAGCAC---TCACTGGGGACCGAGCCCATCATCACGTGGAAGGACTTCCAGAAGACCATGCCCTGGGAGATTGTCATTCTGGTTGGGGGAGGCTATGCTCTGGCTTCTGGTAGCAAGAGCTCTGGCCTCTCTACATGGATTGGGAACCAGATGTTGTCCCTGAGCAGCCTCCCGCCATGGGCTGTCACCCTGCTGGCATGCATCCTCGTGTCCATTGTCACTGAGTTTGTGAGCAACCCAGCAACCATCACCATCTTCCTGCCCATCCTGTGCAGCCTGTCTGAAACGCTGCACATTAACCCCCTCTACACCCTGATCCCAGTCACCATGTGCATCTCCTTTGCAGTGATGCTGCCTGTGGGCAATCCCCCTAATGCCATCGTCTTCAGCTATGGGCACTGCCAGATCAAAGATATGGTGAAAGCTGGCCTGGGAGTCAACGTTATTGGACTGGTGATAGTAATGGTGGCCATCAACACCTGGGGAGTTAGCCTTTTCCACCTGGACACTTACCCAGCATGGGCGAGGGTCAGCAACATCACTGATCAAGCCT--
>macFas5
ATGGGCCTGCTGCAGGGCCTGCTCCGAGCCCGGAAGCTGCTGCTGGTCGTCTGCGTCCCGCTCCTGCTGCTGCCTCTGCCCGTCCTCCACCCCAGCAGCGAGGCCTCGTGTGCTTACGTGCTGATCGTGACTGCTGTGTACTGGGTGTCGGAGGCAGTGCCTCTGGGAGCTGCAGCCCTGGTGCCGGCCTTCCTCTACCCATTCTTCGGAGTCCTCCGATCCAATGAGGTGGCGGCGGAGTACTTCAAGAACACCACGCTGCTGCTGGTGGGGGTCATCTGCGTGGCGGCTGCCGTGGAGAAGTGGAACCTGCATAAGCGCATCGCTCTGCGCATGGTCTTGATGGCGGGAGCCAAGCCGGGCATGCTGCTGCTCTGCTTCATGTGCTGTACCACGTTGCTGTCCATGTGGCTGTCCAACACCTCCACCACCGCCATGGTGATGCCCATCGTGGAGGCCGTGCTGCAGGAGCTGGTCAGTGCT---GAGGACGAGCAGCTCGTGGCGGCCAACTCCAACACCGAAGAGGCCGAACCCATCAGTCTGGATGTAAAGAACAGCCAACCTTCTCTGGAACTCGTCTTTGTCAATGAAGACAGGTCCACCGCAGACCTCACCACTCTGATGCACAATGAG---AACCTGAATGGTGTGCCTTCGAGCACCAACCCCATCAAAACTGCAAACCAACACCAGGGCAAGAAGCAACACTCATCCCAGGAAAAGCCA---CAAGTCCTGACCCCCAGCCCCAGGAAGCAGAAGCTGAACAGAAAG---TACAGGTCCCACCATGACCAGATGATCTGCAAGTGCCTCTCCCTGAGCATATCCTACTCTGCTACCATTGGCGGCCTGACCACCATTATCGGCACCTCCACCAGCCTTATCTTCCTGGAACACTTCAACAACCAGTATCCAGCCGCAGAGGTGGTGAACTTTGGCACCTGGTTCCTCTTCAGCTTCCCCATATCCCTCATCATGCTGGTGGTCAGCTGGTTCTGGATGCACTGGCTGTTCCTAGGCTGCAATTTTAAAGAGACCTGCTCTCTGAGCAAGAAGAAGAAGACCAAAAGGGAACAGTTGTCAGAGAAGAGGATCCAAGAAGAATATGAAAAGCTGGGCGACATTAGCTACCCTGAAATGGTGACTGGATTTTTCTTCATCCTGATGACCGTACTGTGGTTTACCCGGGAGCCTGGCTTTGTCCCTGGCTGGGATTCTTTCTTTGAA---------------------AAGAAAGGCTACCGCACTGATGCCACAGTCTCTGTCTTCCTTGGCTTCCTCCTCTTCCTTATTCCAGCGAAGAAGCCCTGCTTTGCGAAAAAGAATGATGGAGAGAATCAGGAGCAC---TCACTGGGGACCGAACCCATCATCACTTGGAAGGACTTCCAGAAGACCATGCCCTGGGAGATTGTCATTCTGGTGGGGGGAGGCTATGCTCTGGCTTCTGGTAGCAAGAGCTCTGGCCTCTCTACATGGATAGGGAACCAGATGTTGTCCCTGAGCAGCCTCCCGCCATGGGCTGTCACCCTGCTGGCATGCATCCTTGTGTCCATTGTCACTGAGTTTGTGAGCAACCCAGCAACCATCACCATCTTCCTGCCCATCCTGTGCAGCCTGTCTGAAACGCTGCACATTAACCCCCTCTACACCCTGATCCCAGTCACCATGTGCATCTCCTTTGCAGTGATGCTGCCTGTGGGCAATCCCCCTAATGCCATCGTCTTCAGCTATGGGCACTGCCAGATCAAAGATATGGTGAAAGCTGGCCTGGGAGTCAACGTTATTGGATTGGTGATAGTAATGGTAGCCATCAACACCTGGGGAGTTAGCCTCTTCCACCTGGACACTTACCCAGTATGGGCGAGGGTCAGCAACATCACTGATCAAGCC---
>calJac3
ATGGGCCTGCTGCAGGTCCTGCTCCGAGCCCGGAAGCTGCTGCTGGTCGTCTGCGTCCCGCTCCTGCTGCTGCCTCTGCCCATCCTCCACCCCAGCAGCGAGGCCTCATGTGCCTACGTGCTGATCGTGACTGCTGTGTACTGGGTGTCGGAGGCAGTGCCTCTGGGAGCTGCAGCCCTGGTGCCGGCCTTCCTGTACCCGTTCTTCGGAGTCCTCCGATCCAATGAGGTAGCGGCGGAGTATTTCAAGAACACCACGCTGCTGCTGGTGGGGGTCATCTGTGTGGCGGCTGCCGTGGAGAAGTGGAACCTGCATAAGCGCATTGCTCTGCGCATGGTCTTGATGGCCGGAGCCAAGCCGGGCATGCTGCTGCTCTGCTTCATGTGCTGCACCACATTGCTGTCCATGTGGCTGTCCAACACCTCCACCACCGCCATGGTGATGCCCATCGTGGAGGCCGTGCTGCAGGAGCTGGTCAGTGCT---GAGGACGAGCAGCTCGTGGCGGGCAACTCCAGCATCGAAGAGGCCGAGCCCATCAGTCTGGATGTAAACAACACCCAACCTTCTCTGGAACTCATCTTTGTCAATGAAGACAGGTCCACCGCAGACAACACCACTCTGATGCACAACAAG---AACCTGAATGGTGTGCCCTCGATCACCAACCCCATCAGAGCCACAAACCAACACCAGGACAAGAAGCAACACCCGTCCCAGGAAAAGCCA---CAAGTCCTGACCCCCAGCCCCAGGAAGCAGAAGCTGAACAGAAAG---TATGGGTCCCGCCATGACCAAATGATCTGCAAGTGCCTTTCCCTGAGCATCTCCTACTCCGCTACCATTGGTGGGCTGACCACCATCATCGGCACCTCCACCAGCCTCATCTTCCTGGAACACTTCAACAACCAGTATCCAGCCGCAGAGGTGGTGAACTTCGGCACCTGGTTCCTCTTCAGCTTCCCCATATCCCTCATCATGCTGGTGGTCAGCTGGTTCTGGATGCACTGGCTGTTCCTGGGCTGCAATTTTAAAGAGACCTGCTCTCTGAGCAAGAAGAAGAAGACCAAAAGGGAACAGATGTCAGAGAAGAGGATCCAAGAAGAGTATGAAAAGCTGGGAGACATTAGCTACCCTGAAATGGTGACTGGATTTTTCTTCATCCTGATGACTGTGCTGTGGTTTACCCGGGAGCCTGGCTTTGTCCCGGGCTGGGATTCTTTCTTTGAA---------------------AAGAAAGGTTACCGCACTGATGCCACAGTCTCTGTCTTCCTCGGCTTCCTCCTCTTCCTCATTCCAGCAAAGAAGCCCTGCTTTGGGAAAAAGAATGATGGAGAGAACCGGGAGAGC---TTACTGGGGACTGAGCCCATCATCACGTGGAAGGACTTCCAGAAGACCATGCCCTGGGAGATTGTCATTCTGGTGGGGGGAGGCTATGCTCTGGCTTCTGGTAGCAAGAGCTCTGGCCTCTCTACGTGGATTGGGAACCAGATGTTGTCCCTGAGCAGCCTCCCACCGTGGGCTGTCACCCTGCTGGCATGCATCCTCGTGTCCATTGTCACCGAGTTTGTGAGCAACCCAGCAACCATCACCATCTTCCTGCCCATCCTGTGCAGCCTGTCTGAAACGCTGCACATTAACCCCCTCTACACCCTGATCCCAGTCACCATGTGCATCTCCTTTGCAGTGATGCTGCCTGTGGGCAATCCCCCTAATGCCATCGTCTTCAGTTATGGGCACTGCCAGATCAAAGATATGGTGAAAGCTGGCCTGGGAGTCAATATCATTGGACTGGTGATAGTAATGGTGGCCATCAACACCTGGGGAATTAGCCTCTTCCACCTGGACAGTTATCCAGCATGGGCGAAGGTCAGTAACATCACTGATCAAGCC---
>saiBol1
ATGGGCCTGCTGCAGGTCCTGCTCCGAGCCCGGAAGCTGCTGCTGGTCGTCTGCGTCCCGCTCCTGCTGCTGCCTCTGCCCATCCTCCACCCCAGCAGCGAGGCCTCGTGTGCCTACGTGCTCATCGTGACTGCTGTGTACTGGGTGTCGGAGGCAGTGCCTCTGGGAGCTGCAGCCCTCGTGCCGGCCTTCCTCTACCCGTTCTTCGGAGTCCTCCGATCCAATGAGGTGGCAGCGGAGTATTTCAAGAACACCACGCTGCTGCTGGTGGGGGTCATCTGCGTGGCGGCTGCCGTGGAGAAATGGAACCTGCATAAGCGCATTGCTCTGCGCATGGTCTTGATGGCCGGAGCCAAGCCGGGCATGCTGCTGCTCTGCTTCATGTGCTGCACCACGTTGCTGTCCATGTGGCTGTCCAACACCTCCACCACCGCCATGGTGATGCCCATCGTGGAGGCCGTGCTGCAGGAGCTGGTCAGTGCT---GAGGACGAGCAGCTCGTGGCGGGCAACTCCAGCATCGAAGAGGCCGAGCCCATCAGTCTGGATGTAAACAACACCCAACCTTCTCTGGAACTCATCTTTGTCAATGAAGACAGGTCCACCGCAGACCACACCACTCTGATGCACAACAAG---AACCTGAATGGTGTGCCCTCGATCACCAACCCCATCAAAGCCACAAACCAACACCAGGACAAGAAGCAACGCCCATCCCAGGAAAAGCCA---CAAGTCCTGACCCCCAGCCCCAGGAAGCAGAAGCTGAACGGAAAG---TACGGGTCCCGCCATGACCAAATGATCTGCAAATGCCTTTCCCTGAGCATCTCCTACTCCGCTACCATTGGCGGGCTGACCACCATCATCGGCACCTCCACCAGCCTCATCTTCCTGGAACACTTCAATAACCAGTATCCAGCCGCAGAGGTGGTGAACTTCGGCACCTGGTTCCTCTTCAGTTTCCCCATATCCCTCATCATGCTGGTGGTCAGCTGGTTCTGGATGCACTGGCTGTTCCTGGGCTGCAATTTTAAAGAGACCTGCTCTCTGAGCAAGAAGAAAAAGACCAAAAGGGAACAGATGTCAGAGAAGAGGATCCAAGAAGAGTATGAAAAGCTGGGAGACATTAGCTACCCTGAAATGGTGACTGGATTTTTCTTCATCCTGATGACTGTGCTGTGGTTTACCCGGGAGCCTGGCTTTGTCCCTGGCTGGGATTCTTTCTTTGAA---------------------AAGAAAGGCTACCGCACTGATGCCACAGTCTCTGTCTTCCTTGGCTTCCTCCTCTTCCTCATTCCAGCAAAGAAGCCCTGCTTTGGGAAAAAGAATGATGGAGAGGACCGGGAGCGC---TCACTGGGGACTGAGCCCATCATCACGTGGAAGGACTTCCAGAAGACCATGCCCTGGGAGATTGTCATTCTGGTGGGGGGAGGCTATGCTCTGGCGTCTGGTAGCAAGAGCTCTGGCCTCTCTACGTGGATTGGGAACCAGATGTTGTCCCTGAGCAGCCTCCCACCGTGGGCTGTCACCCTGCTGGCATGCATCCTCGTGTCCATTGTCACCGAGTTTGTAAGCAACCCAGCAACCATCACCATCTTCCTGCCCATCCTGTGCAGCCTGTCTGAAACGCTGCACATTAACCCCCTCTACACCCTGATCCCAGTCACCATGTGCATCTCCTTTGCAGTGATGCTGCCTGTGGGCAATCCCCCTAATGCCATCGTCTTCAGCTATGGGCACTGCCAGATCAAAGATATGGTGAAAGCTGGCCTGGGAGTCAACGTCATTGGACTGGTGATAGTAATGGTGGCCATCAACACCTGGGGAGTTAGCCTCTTCCACCTGGATAGTTACCCAGCATGGGCGAGGGTCAGTAACATCACTGATCAAGCC---
>micMur3
ATGGGGCTGCTGCACGGCCTGTTCCGCGCCCGGAAGCTGCTGCTGGTCGTCTGCGTCCCGCTCCTGCTGCTGCCTCTGCCCGTCCTGCACCCCAGCAGCGAGGCCGCGTGTGCTTACGTGTTGATCGTGACTGCTGTCTACTGGGTGTCTGAGGCGGTGCCTCTTGGAGCTGCAGCCCTGGTGCCTGCCTTCCTCTACCCGTTCTTCGGAGTCCTCCGAGCCAGCGAGGTGGCGGCCGAGTACTTCAAGAACACCACGTTGCTGCTGGTGGGCGTCATCTGCGTGGCGGCTGCCGTGGAGAAGTGGAACCTGCATAAGCGCATCGCTCTGCGCATGGTCTTGATGGCCGGGGCCAAGCCGGGCATGCTGCTGCTTTGCTTCATGTGCTGCACCACAATGCTGTCCATGTGGCTGTCCAACACCTCCTCCACCGCCATGGTGATGCCCATCGTGGAGGCCGTGCTGCAGGAGCTGGTCAGTGCC---GAGGAGGAGCAGCTCGTGGCGGGCAACTCCAGCGCCGAAGAGGCCGAGCCCATCAGTCTTGATGTAAACAACAGCCAGCCTTCTCTGGAACTCATCTTTGTCAATGAAGACACCTCGACTGCAGACCTCGCTTCTCTGATGCACAGCAAG---AACCTGAATGGTGTGCCTACGATCACCAGCCCCATTAAGACAGCAAACCAACACCAGGGCAAGAAGCAACACCTGTCCCAGGAAAAGCCA---CTAGTCGTGACCCCCAGCCCCAGGAACCAGGAGCTGAACAAAAAG---TACAGGTCTCACCATGACCAAATGATCTGCAAGTGCCTCTCTCTGAGCATATCCTATGCTGCTACCATCGGCGGCCTGACCACCATCATTGGCACCTCCACCAGCCTCATCTTCCTGGAACACTTCAACAACCAGTACCCAGCCGCAGAGGTGGTGAACTTCGGCACCTGGTTCCTGTTCAGCTTCCCCATATCCCTCATCATGCTGGTGGTCAGCTGGTTCTGGATGCACTGGCTGTTCCTGGGCTGCAATTTTAAAGACACCTGCTCTCTGAGCAAGAAGAAGAAGACCAAAAGGGAAGAGTTATCAGAGAAGAGGATCCAGGAGGAATATGAAAAGCTGGGAGATATTAGCTACCCTGAAATGGTGACTGGATTTTTCTTCATCCTGATGACAGTGCTGTGGTTTACCCGGGAGCCTGGCTTTGTCCCTGGCTGGGATTCTTTCTTTGAA---------------------AAGAAAGGCTACCGCACCGATGCCACCGTCTCTGTCTTCCTTGGCTTCCTCCTCTTCCTCATTCCAGCAAAGAAACCCTGCTTTGGAAAAAAGAATGATGGAGAGGACCACGAGCAC---TCTCTGAGGATGGAGCCCATCATCACATGGAAGGACTTTCAGAAGACCATGCCCTGGGAGATTGTCATTCTGGTTGGAGGAGGCTATGCTTTGGCCTCTGGTAGCAAGAGCTCTGGCCTCTCTACATGGATTGGGAACCAGATGTTGTCCCTGAGCAGTCTCCCACCATGGGCTGTCACCCTGCTGGCATGCATCCTTGTGTCCATTGTCACTGAGTTTGTGAGCAACCCAGCCACCATCACCATCTTTCTGCCTATCCTGTGCAGCCTGTCTGAAACGCTGCATATTAACCCGCTCTACACCCTGATCCCAGTCACCATGTGCATCTCCTTTGCAGTGATGCTGCCTGTGGGCAATCCCCCCAATGCCATCGTCTTCAGCTACGGGCACTGCCAGATCAAAGATATGGTGAAAGCTGGCCTGGGGGTCAACGTCATTGGACTGGTGATAGTCATGGTGGCCATCAACACCTGGGGAGTTAGCCTCTTCCACCTGGACACTTATCCCGCGTGGGCGAAGGTCAGTAACATCACTGATCAGGCC---
>HLrouAeg4
ATGGGCTTGCTGAAGGGCCTTCTCCAAGCAAGGAAGCTGCTGCTGGTCATCTTGGTGCCGCTCCTGCTGCTGCCTCTGCCCATGCTCCACCCCAGCAGCGAGACTGCGTGTGCTTACGTGCTGATCGTGACTGCCGTGTACTGGGTGTCGGAGGCTGTGCCCCTCGGAGCTGCAGCCCTGGTGCCCGCCTTCCTCTACCCGTTCTTCGGAGTCCTCCGATCCAGCGAGGTGGCAGCGGAGTACTTCAAGAACACCACGCTGCTGCTGGTGGGTGTCATCTGCGTGGCGGCGGCCGTGGAGAAGTGGGACCTGCACAAGCGCATTGCCCTGCGCATGGTCATCATGGCCGGAGCCAAGCCGGGCATGCTGCTGCTCTGCTTCATGTGCTGCACCACGCTGCTCTCCATGTGGCTCTCGAACACGTCCACCACCGCCATGGTGATGCCCATCGTGGAGGCCGTGCTGCAGGAGCTGGTCAGCGCC---GAGGAGGAGCAGCTGGTGGCCAGCAACTCCAGCACCGAAGAGGCCGAGCCCATCAGTCTCGATGCGAACAACAGCCAGCCTTCTCTGGAACTCATCTTTGTCAATGAAGACACCTCGACTACAGACTTCGCTTCTCTGATGCAGAACAAG---AGCCTGAATGGTGCGCACACAGTCACCAACCCTGTCAGAACTGCAAAC---CACCAGGGCAGGAAGCAGCACCCGCCCCAGGAAAAGCCA---CTAGTCCTGACCTCCGGCCCCAGGAACCAGGAACTCAACAGAAAG---TACAAGTCCCAGCACGACCAAATGATCTGCAAGTGCCTGTCCCTGAGCATATCCTACGCCGCGACCATCGGGGGCCTGACCACCATCATCGGCACCTCCACCAGCCTCATTTTCTTGGAACACTTCAACAACCAGTATCCAGCTGCAGAAGTGGTCAACTTTGGCACCTGGTTCCTCTTCAGCTTCCCCATCTCCCTCATCATGCTGGTGGTCAGCTGGTTTTGGATGCACTGGTTGTTCCTGGGCTGCAATTTTAAAGAGACCTGCTCCCTGAGCAAGAAGAATAAGACCAAAAGGGAAGAGTTGTCAGAGAAGAGGATCCGAGAGGAATATGAAAAGCTGGGAGCCATCAGCTACCCTGAGATGGTGACCGGATTTTTCTTCATCCTGATGACGGTGCTGTGGTTCACGCGGGAGCCTGGCTTCGTTCCCGGCTGGGACTCGTTCTTTGAA---------------------AAGAAAGGCTACCGCACCGATGCCACCGTCTCCGTGTTCCTCGGCTTCCTCCTCTTCCTGATTCCAGCGAAGAAGCCTTGCTTTGGGAAAAAGAAGGATGGGGAGGACCGGGAGTCC---TCGCTGGGGACGGAGCCCATCATCACGTGGAAGGACTTCCAGAAGACCATGCCCTGGGAGATTGTCATTCTGGTGGGAGGAGGCTATGCTCTGGCTTCGGGCAGCAAGAGCTCTGGCCTCTCCACCTGGATCGGGCACCAGATGCTGTCCCTGAGCAGCCTGCCGCCGTGGGCCATCACCCTGCTGGCGTGCATCCTGGTGTCCATTGTCACAGAGTTTGTGAGCAACCCGGCCACCATCACCATCTTCCTGCCCATCCTGTGCAGCCTGTCCGAAACGCTGCACATTAACCCGCTCTACACCCTGATCCCTGTCACCATGTGCATCTCCTTTGCAGTGATGCTGCCTGTGGGCAACCCCCCCAACGCCATCGTCTTCAGCTACGGGCACTGCCAGATCAAAGACATGGTGAAAGCTGGCCTGGGGGTCAATATCATTGGCCTAGTGATAGTGATGGTGGCCATCAATACATGGGGAGTTAGCCTCTTCCACTTGGACACTTTCCCAGCCTGGGCTAAAGTCAGTAACATCACTAACCAGGCC---
>HLequCab3
ATGGGCTTGCTGAAGGGCCTTCTCCGGGCCAGGAACCTGCTGCTCGTTGTCTTCGTGCCGCTCGTGCTGCTTCCTCTGCCCATGCTCTACCCCAGCAGCGAGGCTGCCTGTGCTTACGTGCTGATCGTGACTGCTGTGTACTGGGTGTCCGAGGCCGTGCCTCTCGGAGCTGCAGCCCTGGTGCCTGCCTTCCTCTACCCGTTCTTCGGAGTCCTCCGATCCAGCGAGGTGGCGGCCGAGTACTTCAAGAACACCACGCTGCTGCTGGTGGGCGTCATCTGCGTGGCGGCTGCCGTGGAGAAGTGGAACCTGCACAAGCGCATCGCTCTGCGCATGGTCATCATGGCCGGAGCCAAGCCGGGCATGCTGCTGCTCTGCTTCATGTGCTGCACCACGCTGCTCTCCATGTGGCTCTCCAACACGTCCACCACCGCCATGGTGATGCCCATCGTGGAGGCCGTGCTGCAGGAGCTGGTCAGTGCT---GAGGAGGAGCAGCTCGTGGCCGGCAACTCCAGCGCCGAAGAGGCTGAGCCCATCAGTCTTGAGGTAAACAACAGCCAACCTTCTCTGGAACTCATCTTTGTCAATGAAGACACATCCACTGCAGACTTCACTTCTCTGGTGCAGAGCAAG---AACCTGAACGGTGTGCCCACAATCACCAACCCCATCAAGACTGCACAC---CACCAGGGCAAGAAGCAGCTCCCATCCCAGGAAAAGCCA---CTAGTCCTGACCCCTGGGCCCAGGAACCGGGAACTCAACAGAAAG---TACAAGTCCCAGCATGACCAAATGATCTGCAAGTGCCTTTCTCTGAGCATATCTTATGCTGCTACCATTGGGGGCCTGACTACCATCATTGGCACCTCCACCAGCCTCATTTTCTTGGAACACTTCAACAACCAGTATCCAGCTGCAGAGGTGGTCAACTTCGGCACCTGGTTCCTCTTCAGCTTTCCCATCTCCCTCATCATGCTGGTGGTCAGCTGGTTCTGGATGCACTGGCTGTTCCTGGGCTGCAATTTTAAAGAGACCTGCTCTCTGAGCAAGAAGAAGAAGACCAAAAGAGAAGAGTTGTCAGAGAAGAGGATCCAAGAGGAATATGAAAAGCTGGGAGCCATTAGCTACCCTGAAATGGTGACTGGCTTTTTCTTCATCCTGATGACGGTGCTGTGGTTTACCCGGGAGCCTGGCTTTGTTCCCGGCTGGGATTCTTTCTTTGAA---------------------AAGAAAGGCTACCGCACCGACGCCACGGTCTCTGTCTTCCTTGGCTTTCTCCTCTTCCTGATTCCTGCGAAGAAGCCTTGCTTTGGGAAAAAGAATAATGGGGAGAACCAGCAGCCC---TCACTGGGGACGGAGCCCATCATCACGTGGAAGGACTTCCAGAAGACCATGCCCTGGGAGATCGTCATTCTGGTGGGAGGAGGCTATGCCCTGGCTTCTGGCAGCAAGAGCTCAGGCCTTTCCACATGGATTGGGCACCAGATGTTGTCCCTGAGCAGCCTCCCACCATGGGCTGTCACCCTGCTGGCATGCATTCTCGTGTCCATTGTCACAGAGTTTGTGAGCAACCCAGCCACCATCACCATCTTCTTGCCCATCCTGTGCAGCCTGTCCGAAACGCTGCACATTAATCCACTCTACACCCTGATCCCAGTCACCATGTGCATCTCCTTTGCAGTGATGCTGCCTGTGGGCAATCCCCCCAACGCCATCGTCTTCAGCTATGGGCACTGCCAGATCAAAGATATGGTGAAAGCTGGCCTGGGAGTCAATGTCATTGGCCTGGTGATAGTGATGGTGGCCATCAATACATGGGGAATTAGCCTCTTCCACCTGGATACTTATCCAGCCTGGGCTAAGGTTAGTAACATCACTGATCAGGCC---
>cerSim1
ATGGGCTTGCTGAAGGGCCTTCTCCGGGCCAGGAACCTGCTGCTCGTCGTCTTCGTGCCGCTCCTGCTGCTGCCTCTGCCCATGCTCTACCCCAGCAGCGAGGCTGCCTGTGCTTACGTGTTGATCGTGACTGCTGTGTACTGGGTGTCTGAGGCAGTGCCTCTTGGAGCTGCAGCCCTGGTGCCTGCCTTCCTCTACCCGTTCTTTGGAGTCCTCCGATCCAGCGAGGTGGCAGCAGAGTACTTCAAGAACACCACGCTGCTGCTGGTGGGCGTCATCTGCGTGGCGGCTGCCGTGGAGAAGTGGAACCTGCACAAGCGCATTGCTCTGCGCATGGTCATCATGGCCGGAGCCAAGCCAGGCATGCTGCTGCTCTGCTTCATGTGCTGCACCACGCTGCTCTCCATGTGGCTCTCCAACACGTCCACCACCGCCATGGTGATGCCCATCGTGGAGGCCGTGCTGCAGGAGCTGGTCAGTGCC---GAGGAGGAGCAGCTCGTGGCCGGCAACTCCAGCGCCGAAGAGGCCGAGCCCATCAGTCTTGATGTAAACAACAGCCAACCTTCTCTGGAACTCATCTTTGTCAATGAAGACACATCAACTGCAGACTTCACTTCTCTGATGCAGAACAAG---AACCTGAATGGTGTGCCCACAATCACCAATCCTGTCAAGACTGCAAAC---CACCAGGGCAAGAAGTGGCACCCACCCCAGGAAAAGCCA---CTAGTCCTGACCCCCAGGCCCAGGAACCAGGAACTCAACAGAAAG---TACAAGTCCCAGCATGACCAAATGATCTGCAAGTGCCTCTCTCTGAGCATATCTTATGCTGCCACCATTGGGGGCCTGACCACCATCATTGGCACCTCCACCAGCCTCATTTTCTTGGAACACTTCAACAACCAGTACCCAGCTGCAGAGGTGGTCAACTTCGGCACCTGGTTCCTCTTCAGCTTCCCCATCTCCCTCATCATGCTGGTAGTCAGCTGGTTCTGGATGCACTGGCTGTTTCTGGGCTGCAATTTTAAAGAGACCTGCTCTCTGAGCAAGAAGAAGAAGACCAAAAGGGAAGAGTTGTCAGAGAAGAGGATCCAAGAGGAATATGAAAAGCTGGGAGCCATTAGCTACCCTGAAATGGTGACTGGATTTTTCTTCATCCTGATGACCGTGCTGTGGTTTACCCGGGAGCCTGGCTTTGTTCCCGGCTGGGATTCTTTCTTTGAA---------------------AAGAAAGGCTACCGCACCGACGCCACGGTCTCTGTCTTCCTTGGCTTCCTCCTCTTCCTGATTCCAGCAAAGAAGCCTTGCTTTGGGAAAAAGAATGATGGGGAGAAGCGGGAGCCC---TCACTGGGGACAGAGCCCATCATCACGTGGAAGGACTTCCAGAAGACCATGCCCTGGGAGATTGTCATTCTGGTGGGAGGAGGCTATGCTCTGGCTTCTGGCAGCAAGAGCTCAGGCCTTTCCACATGGATTGGGCACCAGATGTTGTCCCTGAGCAGCCTCCCACCGTGGGCTGTCACCCTGCTGGCATGCATTCTGGTGTCCATTGTCACGGAGTTTGTGAGCAACCCTGCCACCATCACCATCTTCTTGCCCATCCTGTGCAGCCTGTCTGAAACACTGCACATTAATCCACTCTACACCCTGATCCCCGTCACCATGTGCATCTCCTTTGCAGTGATGCTGCCTGTGGGCAATCCCCCCAATGCCATCGTCTTCAGCTATGGGCACTGCCAGATCAAAGATATGGTGAAAGCTGGCCTAGGGGTCAATGTCATTGGCCTGGTGATTGTGATGGTGGCCATCAATACATGGGGAATTAGCCTCTTCCACCTGGACACTTTTCCAGCCTGGGCTCAGGTTAGTAACATCACTGATCAGGCC---
>canFam3
ATGGGCCTGCTCAGGGGCCTCCTCGGCGCCAGGAACCTGTTGCTCGTCATCTTCGTGCCGCTGTTGCTGCTGCCACTGCCCGTGCTCCACCCCAGCAGCGAGGCTGCATGCGCTTACGTGCTGATCGTGACCGCCGTGTACTGGGTGTCCGAGGCCGTGCCTCTCGGAGCGGCAGCCCTGGTGCCCGCCTTCCTCTACCCGTTCTTCGGAGTCCTCCGATCCAGCGAGGTGGCCGCTGAGTACTTCAAGAACACCACGCTGCTGCTGGTGGGCGTCATCTGCGTGGCGGCTGCCGTGGAGAAGTGGAACCTGCACAAGCGCATCGCTCTGCGCATGGTCCTGATGGCCGGAGCCAAGCCGGGCATGCTGCTGCTCTGCTTCATGTGCTGCACCACAATGCTCTCCATGTGGCTCTCCAACACGTCCACCACCGCCATGGTGATGCCCATCGTGGAGGCCGTGCTGCAGGAGCTGGTCAGTGCC---GAGGAGGAGCAGCTCGTGGCTGGCAACTCCAGCGCCGAAGAGGCCGAGCCCATCAGTCTTGATGTAAACAACAGCCAACCCTCTCTGGAACTCATCTTTGTCAATGAAGACCCGTCGACTGCAGACTTCGCCTCTCTGATGCAGAACAAG---AACCTGAATGGTGTGCCCACAGTCACCAACCCAGTCAAAACAGCAAAT---CCCCAGGGCAAGAAGCAGCACCGATCCCAGGAAAAGCCA---CTAGTCCTGATCCCCGGCCCCAGGAACCAGGAGCTCAACAGAAAG---TACAAGTCCCAGCATGACCAGATGATCTGCAAGTGCCTGTCTCTGAGCATATCTTATGCTGCTACCATTGGGGGCCTGACCACCATCATTGGCACGTCTACCAGCCTCATTTTCTTGGAACACTTCAACAACCAGTATCCAGCTGCAGAGGTGGTCAACTTTGGCACCTGGTTCCTCTTCAGCTTTCCCATCTCCCTCATCATGCTGGTGGTCAGCTGGTTCTGGATGCACTGGCTGTTCCTGGGCTGCAACTTTAGAGAGACCTGCTCTCTAAGCAAGAAGAAGAAGACCAAAAGGGAAGAGCTGTCAGAGAAGAGAATCCAAGAGGAATATGAAAAGCTGGGAGCCATTAGCTACCCTGAAATGGTAACTGGATTTTTCTTCATCCTGATGACCGTGCTGTGGTTTACCCGGGAGCCTGGCTTTGTTCCTGGCTGGGATTCTTTCTTTGAG---------------------AAGAAGGGCTACCGCACCGATGCCACGGTCTCTGTTTTCCTCGGCTTCCTCCTCTTCCTGATTCCAGCAAAGAAGCCTTGCTTTGGGAAGAAGAGTGATGGGCAGAGCCAGGAGCCC---TCCCTGGGGACAGAGCCCATCATTACATGGAAGGACTTCCAGAAGACCATGCCCTGGGAGATTGTCATTCTGGTGGGAGGAGGCTATGCTCTGGCCTCTGGCAGCAAGAGCTCTGGCCTCTCCACATGGATTGGACACCAGATGTTGTCTCTGAGTGGCCTCCCACCGTGGGCTGTCACCCTGTTGGCATGCATCCTGGTGTCCATTGTCACAGAGTTTGTGAGCAACCCAGCCACCATCACCATCTTCCTGCCCATCCTATGCAGCCTGTCTGAAACGCTGCACATTAATCCACTCTACACTCTGATCCCAGTCACCATGTGCATCTCCTTTGCAGTGATGCTGCCTGTGGGCAATCCCCCCAACGCCATCGTCTTCAGCTATGGGCATTGCCAGATCAAAGATATGGTGAAAGCTGGCCTAGGGGTCAATGTCATTGGCCTAGTAATCGTGATGGTGGCCATCAACACATGGGGAGTTAGCCTCTTCCACTTGGACACTTTTCCAGCCTGGGTGAGGGTCAGTAATATCACTGACCAGGCC---
>lepWed1
------------------------------------------------------------------------------------------------------------------------------------------------------------------------------------------------------------------------------------GTGGCCGCCGAGTACTTCAAGAACACCACGCTGCTGCTGGTGGGCGTCATCTGCGTGGCGGCTGCCGTGGAGAAGTGGAACCTGCATAAGCGCATTGCTCTGCGCATGGTCATGATGGCCGGAGCCAAGCCGGGCATGCTCCTGCTCTGCTTCATGTGCTGCACCACGCTGCTCTCCATGTGGCTCTCCAACACGTCCACCACCGCCATGGTGATGCCCATCGTGGAGGCCGTGCTGCAGGAGCTGGTCAGTGCC---GAGGACGAGCAGCTCGTGGCTGGCAACTCCAGCGCCGAAGAGGCCGAGCCCATCAGTCTTGATGTAAACAACAGCCAACCCTCTCTGGAACTCATCTTTGTCAATGAAGACACGTCGACTGCAGACTTCACCTCTCTGATGCAGAACAAG---AACGTGAATGGTGTGCCCAGAATCACCAACCCGGTCAAAACAGCAAAT---CCCCAGGGCAAGAAGGAGCACCGGTCCCAGGAAAAGCCG---CTAGTCCTGATCCCTGGCCCCAGGAACCAGGAGCTCAACAGAAAG---TACAAGTCCCAGCATGACCAGATGATCTGCAAGTGCCTCTCTCTGAGCATATCTTACGCCGCTACCATTGGGGGCCTGACCACCATCATTGGCACGTCCACCAGCTTGATTTTCTTAGAACACTTCAACAACCAGTACCCCGCTGCAGAGGTGGTCAACTTCGGCACCTGGTTCCTCTTCAGCTTCCCCATCTCCCTCATCATGCTGGTGGTCAGCTGGTTCTGGATGCACTGGCTGTTCCTTGGCTGCAATTTTAGAGAAACCTGCTCTCTGAGCAAGAAGAAGAAGACCAAAAGGGAAGAGGTGTCAGAGAAGAGAATCCAAGAGGAATATGAAAAGCTGGGAGCCATTAGCTACCCTGAAATGGTAACTGGATTTTTCTTCATCCTGATGACCGTGCTGTGGTTTACCCGGGAGCCTGGCTTTGTTCCTGGCTGGGATTCTTTCTTTGAA---------------------AAGAAGGGCTACCGCACAGATGCCACGGTCTCTGTTTTCCTCGGCTTCCTCCTCTTCCTGATCCCAGCAAAGAAGCCCTGCTTTGGGAAGAAGAGTGAC---------------------------------------------------------------------------------------------------------------------------------------------------------------------------------------------------------------------------------------------------------------------------------------------------------------------------------------------------------------------------------------------------------------------------------------------------------------------------------------------------------------------------------------------------------------------------------------
>ailMel1
ATGGGCCTGCTCAAGGGCCTCCTCCGGGCAAGGAACCTGCTGCTCGTCATCTTCGTGCCGCTCCTGCTGCTGCCGCTGCCCGTGCTCCACCCCAGCAGCGAGGCTGCGTGTGCTTACGTGTTGATCGTGACTGCTGTGTACTGGGTGTCCGAGGCCGTGCCTCTGGGAGCTGCAGCCCTGGTGCCTGCCTTCCTGTACCCATTCTTCGGAGTCCTCCGATCCAGCGAGGTGGCCGCCGAGTACTTCAAGAACACCACGCTGCTGCTGGTGGGCGTCATCTGCTTGGCGGCTGCCGTGGAGAAGTGGAACCTGCATAAACGCATTGCTCTGCGCATGGTCATGATGGCCGGAGCCAAGCCGGGCATGCTGCTGCTCTGTTTCATGTGCTGCACCACGCTGCTCTCCATGTGGCTCTCCAACACGTCCACCACCGCCATGGTGATGCCCATCGTGGAGGCCGTGCTGCAGGAGCTGGTCAGTGCC---GAGGACGAGCAGCTCGTGGCTGGCAACTCCAGCGCCGAAGAGGCCGAGCCCATCAGTCTGGAGGTAAACAACAGCCAGCCCTCTCTGGAGCTCATCTTTGTCAATGAAGACACATCGACTGCAGACTTCACCTCTCTGATGCAGAACAAG---AACGTGAATGGTGTGCCCACGGTCACCAGCCCAGTCAAAACAGCAAAT---CCCCAGGGCAAGAAGCAACGCCGGTCCCAGGAAAAGCCG---CTGGTCCTGATCCCTGGCCCCAGGAACCAGGAGCTCAACAGAAAG---TACAAGTCCCAGCATGACCAGATGGTCTGCAAGTGCCTCTCTCTGAGCATATCCTATGCCGCTACCATTGGGGGCCTGACCACCATCATTGGCACATCCACCAGCCTGATTTTCTTGGAACACTTCAACAACCAGTACCCCGCTGCAGAGGTGGTCAACTTCGGCACCTGGTTCCTCTTCAGCTTCCCCATCTCCCTCCTCATGCTGGTGGTCAGCTGGTTCTGGATGCACTGGCTGTTCCTGGGCTGCAATTTTAGAGAGACCTGCTCCCTGAGCAAGAAGAAGAAGACCAAAAGGGAAGAGGTGTCAGAGAAGAGAATCCAAGAGGAATATGAAAAGCTGGGAGCCATTAGCTACCCTGAAATGGTAACTGGATTTTTCTTCATCCTGATGACCGTGCTGTGGTTCACCCGGGAGCCTGGCTTTGTTCCTGGATGGGATTCTTTCTTTGAA---------------------AAGAAGGGCTACCGCACCGATGCTACGGTCTCTGTGTTCCTCGGCTTCCTCCTCTTCCTGATCCCAGCAAAGAAGCCCTGCTTTGGGAAGAAGAGTGACGGGCAGAACCAGGAGCCC---TCACTGGGGACAGAGCCCATCATCACATGGAAGGACTTCCAGAAGACCATGCCCTGGGAGATTGTCATTCTGGTGGGGGGAGGCTATGCCCTGGCTTCTGGCAGCAAGAGCTCTGGCCTCTCCACGTGGATTGGGCACCAGATGTTGTCTCTGAGTGGCCTCCCACCATGGGCTGTCACCCTGTTGGCATGCATCCTGGTGTCCATTGTCACCGAGTTTGTGAGCAACCCAGCCACCATCACCATCTTCCTGCCCATCCTATGCAGCCTGTCTGAAACGCTGCACATTAATCCACTCTACACTCTGATCCCAGTCACCATGTGCATCTCCTTTGCAGTGATGCTGCCCGTTGGCAATCCCCCCAACGCCATCGTCTTCAGCTACGGGCACTGCCAGATCAAAGACATGGTGAAAGCTGGTCTGGGGGTCAATGTCATTGGCTTGGTGATCGTCATGGTAGCCATCAACACATGGGGAGTTAGCCTCTTCCACTTGGACACTTTTCCAGCCTGGGCGAAGGTCAGTAACATCACTGATCGGGCC---
>felCat8
ATGGGCCTGCTCCAGGGCCTTCTCCGGGCGAGAAAGCTGCTGCTCGTTATCTTCGTGCCGCTGCTGCTGCTGCCTCTGCCCATGCTCCACCCCAGCAGCGAGGCCGCGTGTGCTTACGTGTTGATCGTGACTGCTGTGTACTGGGTGTCTGAGGCGGTGCCCCTCGGAGCTGCAGCCCTGGTGCCTGCCTTCCTTTACCCGTTCTTCGGAGTCCTCCGATCCAGTGAGGTGGCCGCCGAATACTTCAAGAACACCACGCTGCTGCTGGTGGGTGTCATCTGCGTGGCAGCTGCCGTGGAGAAGTGGAACCTGCACAAACGCATTGCTCTGCGCATGGTCATGATGGCTGGAGCCAAGCCGGGCATGTTGCTGCTCTGCTTCATGTGCTGCACCACACTGCTCTCCATGTGGCTCTCCAACACGTCCACCACCGCCATGGTGATGCCCATCGTGGAGGCCGTGCTGCAGGAGCTGGTCAGTGCC---GAGGAGGAGCAGCTCGTGGCGGGCAACTCCAGCGCCGAAGAGGCCGAGCCCATCAGTCTCGATGTAAACAACAGTCAACCCTCCCTGGAACTCATCTTTGTCAATGAAGACACGTCGACTGCAGACTTCACTTCTCTGATGCAGGACAAG---AACCTGAATGGGGTGCCCCCAATCACCAACCCTGTCAAAATGGCAAGC---CCCCAGGGCAAGAAGCAGCACCGATCCCAGGAAAAGCCA---CTAGTCCTGATTCCTGGGCCCAGGAACCAGGAGCTCAACAGAAAG---TACAAGTCCCAGCGTGACCAGATGATCTGCAAGTGCCTGTCTCTGAGCATATCTTACGCTGCTACCATTGGGGGCCTGACCACCATTATTGGTACCTCCACCAGCCTCATTTTCTTGGAACACTTCAACAACCAGTACCCAGCTGCAGAGGTGGTCAACTTCGGCACCTGGTTCCTCTTCAGCTTCCCCATCTCCCTCATCATGCTGGTGGTCGGCTGGTTCTGGATGCACTGGCTGTTCCTGGGCTGCAATTTTAGAGAGACCTGCTCTCTGAGCAAGAAGAAGAAGACCAAAAGGGAAGCGTTGTCAGAGAAGAGGATCCAAGAGGAATATGAAAAGCTGGGAGCCATTAGCTACCCTGAAATGGTAACTGGATTTTTCTTCATCCTGATGACCGTGCTGTGGTTTACCCGGGAGCCTGGCTTTGTTCCTGGCTGGGATTCTTTCTTTGAA---------------------AAGAAGGGCTACCGCACGGATGCCACAGTCTCCGTTTTCCTCGGCTTCCTCCTTTTCCTGATCCCGGCAAAGAAGCCTTGCTTTGGGAAGAAGAGTGACGGGCAGAACCAGGAGCCC---TCCCGGGGGACGGAGCCCATCATCACCTGGAAGGACTTCCAGAAGACCATGCCCTGGGAGATTGTCATTCTGGTGGGAGGAGGCTATGCTCTGGCTTCAGGCAGCAAGAGCTCTGGCCTCTCCACATGGATTGGGCACCAGATGTTGTCTCTGAGTAGCCTCCCACCGTGGGCCATCACCCTGTTGGCATGCATCCTGGTGTCCATTGTCACAGAGTTTGTGAGCAACCCAGCCACCATCACCATCTTCCTGCCTATCCTATGCAGCCTGTCCGAAACGCTGCACATTAATCCACTCTACACCCTGATCCCAGTCACCATGTGCATCTCCTTTGCAGTGATGCTGCCCGTGGGCAATCCCCCCAACGCCATCGTCTTCAGCTATGGGCACTGCCAGATCAAAGATATGGTGAAAGCTGGCCTGGGGGTCAATGTCATTGGCCTGGTGATCGTGATGGTGGCCATCAACACATGGGGAGTTAGCCTCTTCCACTTGGACACTTTTCCAGCCTGGGCTAAGGTCAGTAACCTCACTGATCAGGCC---
>musFur1
ATGGGCCTGCTCAAGGGCCTCCTCGGGGCGCGAAACCTGCTGCTCGTCATCTTCGTGCCGCTCCTGCTGCTGCCCCTGCCCATGCTCCACCCCAGCAGCGAGGCTTCGTGTGCTTACGTGTTGATCGTGACCGCTGTGTACTGGGTGTCTGAGGCCGTGCCTCTCGGAGCTGCAGCGCTGGTGCCTGCCTTCCTGTACCCGTTCTTCGGAGTCCTCCGGTCCAGCGAGGTGGCCGCGGAGTACTTCAAGAACACCACGCTGCTGCTGGTGGGCGTCATCTGCGTGGCGGCTGCCGTGGAGAAGTGGAACCTGCACAAGCGCATTGCTCTGCGAATGGTCATGATGGCCGGAGCCAAGCCGGGCATGCTGCTGCTCTGCTTCATGTGCTGCACCACGCTGCTGTCCATGTGGCTCTCCAACACGTCCACCACCGCCATGGTGATGCCCATCGTGGAGGCCGTGCTGCAGGAGCTGGTCAGTGCC---GAGGAGGAGCAGCTCGTGGCTGGCAGCTCCAGCACCGAAGAGGCCGAGCCCATCAGTCTTGAGGCAAACAACAGCCCACCCTCTCTGGAACTCATCTTTGTCAATGAAGACACATCGACTGCAGACTTCACCTCGCTGATGCACAGCAAG---AACGTGAATGGTGTGCCCACGATCACCAGCCCGGGCAAAACAGCAAAT---CCCCAGGGCAAGAAGCAGCGCCGGTCCCAGGAAAAGCCA---CTCGTCCTGCTCCCCGGCTCCAGGAACCAGGAGCTCAACAGAAGG---TACAAGTCCCAGCATGACCAGATGATCTGCAAGTGCCTCTCGCTGAGCATATCTTACGCTGCTACCATTGGGGGCCTGACCACCATCATCGGCACGTCCACCAGCCTGATTTTCTTGGAACACTTCAACAACCAGTACCCAGCTGCGGAGGTGGTCAACTTTGGCACCTGGTTCCTCTTCAGCTTCCCCATCTCCCTCATCATGCTGGTGGTCAGCTGGTTCTGGATGCACTGGCTGTTCCTTGGCTGCAATTTTAGAGAGACCTGCTCTCTGAGCAAGAAGAAGAAGACCAAAAGGGAAGAGGTGTCAGAGAAGAGAATCCAAGAGGAATATGAAAAGCTGGGAGCCATTAGCTACCCTGAAATGGTAACTGGATTTTTCTTCATCCTGATGACCGTGCTGTGGTTTACCCGCGAGCCTGGCTTTGTTCCTGGCTGGGATTCTTTCTTTGAA---------------------AAGAAGGGCTACCGCACCGACGCCACCGTCTCTGTTTTCCTCGGCTTCCTGCTCTTCCTGATCCCAGCAAAGAAGCCCTGCTTTGGAAAGAAGACTGACGGAAAGAACGAAGAGCCC---TCACTGGGGACAGAGCCCATCATCACCTGGAAGGACTTCCAGAAGACCATGCCCTGGGAGATTGTCATTCTGGTGGGAGGAGGCTACGCTCTGGCTTCTGGCAGCAAGAGCTCTGGCCTCTCCACGTGGATTGGGCACCAGATGTTGTCTCTGAGTGGCCTCCCACCGTGGGCTGTCACCCTGTTGGCATGCATCCTGGTGTCCATTGTCACAGAGTTCGTGAGCAACCCAGCCACCATCACCATCTTCCTGCCCATCCTGTGCAGCCTGTCTGAAACGCTGCACATTAATCCACTCTACACTCTGATCCCAGTCACCATGTGCATCTCCTTTGCAGTGATGCTGCCTGTGGGCAATCCCCCCAATGCCATCGTCTTCAGCTATGGGCACTGCCAGATCAAAGATATGGTGAAAGCTGGCCTGGGGGTCAATGTCATTGGCCTGGTGATCGTCATGGTGGCCATCAACACATGGGGAGTCAGCCTCTTCCACTTGGACACTTTTCCTGCCTGGGCGAAGGTCAGTAACATCACTGATCAGGCC---
>HLturTru3
---------------------------------------------------------------------------------------------------GAGGCTGCGTGTGCTTACGTGTTGATCGTGACTGCTGTGTACTGGGTGTCCGAGGCGGTGCCTCTTGGAGCTGCAGCCCTGGTGCCTGCCTTCCTCTACCCGTTCTTTGGAGTCCTGCGATCCAGCGAGGTGGCGGCCGAGTACTTCAAGAACACCACGCTGCTGCTGGTGGGTGTCATCTGCGTGGCGGCGGCTGTGGAGAAGTGGAACCTGCACAAGCGCATCGCTCTGCGCATGGTCCTGATGGCCGGAGCCAAGCCGGGCATGCTGCTGCTCTGCTTCATGTGCTGCACCACGCTGCTGTCCATGTGGCTCTCCAACACGTCCACCACCGCCATGGTCATGCCTATCGTGGAGGCCGTGCTGCAGGAGCTGGTCAGGGCC---GAGGAGGAGCAGCTCGCGGCCGGCAGCTCCAGCGCCGAAGAGGCCGAGCCCATCAATCCCGATGTAAACAACAGCCAACCTTCCCTGGAACTCATCTTTGTCAATGAAGACACATCGAATGCAGACTTCAGTTCTCTGATGCAGAACAAG---AACCTGAATGGCGTGCCCGCCATCACCAGCTCCGCCAGAGCAGCAAAC---CACCAGGACAAGAAGCAGCGCGCGTCTCAGGAAAAGCCA---CCAGTCCTGACCCCCAGCCCCAGGAACCAGGAACTCAAAAGAAAG---TACAAGTCCCAGCATGACCAAATGATCTGCAAGTGCCTCTCTCTGAGCATCTCTTATGCCGCCACCATTGGGGGCCTGACCACCATCATTGGCACCTCCACCAGCCTCATTTTCTTGGAACACTTCAATAACCAGTATCCAGCAGCAGAAGTGGTCAACTTCGGCACCTGGTTCCTCTTCAGCTTCCCCATCTCCCTCATCATGCTGGTGGTCAGCTGGTTCTGGATGCACTGGCTGTTCCTGGGCTGCAATTTTAAAGAGACCTGCTCTCTGAGTAAGAAGAAGAAGACCAAAAGGGAAGAGTTATCAGAGAAGAGGATCCAAGAGGAATATGAAAAGCTGGGAGCCATTACCTACCCGGAAATGGTGACTGGATTTTTCTTCATCCTGATGACGGTGCTGTGGTTTACCCGGGAGCCTGGCTTTGTTCCTGGTTGGGATTCCTTCTTTGAA---------------------AAGAAGGGCTACCGCACCGACGCCACAGTCTCTGTCTTCCTTGGCTTCCTCCTCTTCCTGATTCCAGCGAAGAAGCCTTGCTTCGGGAAAAAGAACGATGGGGAAGACCAGGAGCCC---TCACCGGGGACGGAGCCCATGATCACGTGGAAGGACTTCCAGAAGACCATGCCCTGGGAGATTGTCATTCTGGTGGGAGGAGGCTATGCTCTGGCTTCTGGCAGCAAGAGCTCCGGCCTTTCCACGTGGATTGGGCACCAGATGTTGTCTCTGAGTAGCCTCCCACCGTGGGCCGTCACCCTGCTGGCGTGCATCCTGGTGTCCATTGTCACAGAGTTTGTGAGCAATCCGGCCACCATCACCATCTTCCTGCCCATCCTGTGCAGCCTGTCCGAAACGCTGCACATAAATCCACTCTACACCCTGATCCCAGTCACCATGTGCATCTCCTTTGCAGTGATGCTGCCAGTGGGAAACCCCCCTAACGCCATCGTCTTCAGCTATGGGCACTGCCAGATTAAAGATATGGTGAAGGCTGGTCTGGGGGTCAATGTCATTGGCCTGGTGATAGTGATGGTGGCCATCAATACATGGGGAATTAGCCTCTTCCACCTGGACACTTTTCCCGCCTGGGCTAAGGTCAGTAACATCACTGATCAGGCC---
>balAcu1
ATGGGCTTGCTGAAGGGCCTCCTCCGAGCCAGGAAGCTGTTGCTCGTCGTCTTCGTGCCTCTCCTGCTGCTGCCTCTGCCCATGCTCCACCCCAGCAGCGAGGCTGCGTGTGCTTACGTGTTGATCGTGACTGCTGTGTACTGGGTGTCCGAGGCGGTGCCTCTTGGAGCTGCAGCCCTGGTGCCTGCCTTCCTCTACCCGTTCTTCGGAGTCCTGCGATCCAGCGAGGTGGCGGCCGAGTACTTCAAGAACACCACGCTGCTGCTGGTGGGTGTCATCTGCGTGGCGGCGGCTGTGGAGAAGTGGAACCTGCACAAGCGCATCGCTCTGCGCATGGTCCTGATGGCCGGAGCCAAGCCGGGCATGCTGCTGCTCTGCTTCATGTGCTGCACCACGCTGCTGTCCATGTGGCTCTCCAACACGTCCACCACCGCCATGGTCATGCCCATCGTGGAGGCCGTGCTGCAGGAGCTGGTCAGGGCC---GAGGAGGAGCAGCTCGTGGCTGGCAGCTCCAGCGCCGAAGAGGCCGAGCCCATCAATCTCGATGCAAACAACAGCCAACCTTCCCTGGAACTCATCTTTGTCAATGAAGACACATCGAATGCAGACTTCAGTTCTCTGATGCAGAACAAG---AACCTGAATGGCGTGCCCGCAATCACCAACTCGGCCAGAACAGCAAAC---CACCAGGACAAGAAGCAGCACCCATCTCAGGAAAAGCCA---CCAGTCCTGGCCCCCAGCCCCAGGAACCAGGAACTCAAGAGAAAG---TACAAGTCCCAGCATGACCAAATGATCTGCAAGTGCCTCTCTCTGAGCATCTCTTACGCCGCCACCATCGGGGGCCTGACCACCATCATTGGCACCTCCACCAGCCTCATTTTCTTGGAACACTTCAATAACCAGTATCCAGCAGCAGAAGTGGTCAACTTTGGCACCTGGTTCCTCTTCAGCTTCCCCATCTCCCTCATCATGCTGGTGGTCAGCTGGTTCTGGATGCACTGGCTGTTCCTGGGCTGCAATTTTAAAGAGACCTGCTCTCTGAGTAAGAAGAAGAAGACCAAAAGGGAAGAGTTATCAGAGAAGAGGATCCAAGAGGAATATGAAAAGCTGGGAGCCATTACCTACCCGGAAATGGTGACTGGATTTTTCTTCATCCTGATGACGGTGCTGTGGTTTACCCGGGAGCCTGGCTTTGTTCCTGGTTGGGATTCCTTCTTTGAA---------------------AAGAAGGGCTATCGCACCGATGCCACAGTCTCTGTCTTCCTTGGCTTCCTCCTCTTCCTGATTCCAGCGAAGAAGCCTTGCTTCGGGAAACAGAACGATGGGGAGGACCAGGAGCCC---TCACTGGGGACGGAGCCCATCATCACGTGGAAGGACTTCCAGAAGACCATGCCCTGGGAGATTGTCATTCTGGTGGGAGGAGGCTATGCTCTGGCTTCTGGCAGCAAGAGCTCCGGCCTTTCCACGTGGATTGGGCACCAGATGTTGTCTCTGAGTAGCCTCCCACCGTGGGCTGTCACCCTGCTGGCGTGCATCCTGGTGTCCATTGTCACAGAGTTTGTGAGCAACCCGGCCACCATCACCATCTTCCTGCCTATCCTGTGCAGCCTGTCCGAAACGCTGCACATAAATCCGCTCTACACCCTGATCCCAGTCACCATGTGCATCTCCTTTGCAGTGATGCTGCCAGTGGGCAACCCCCCTAACGCCATCGTCTTCAGCTATGGGCACTGCCAGATTAAAGATATGGTGAAAGCTGGCCTGGGGGTCAATGTCATTGGCCTGGTGATAGTGATGGTGGCCATCAATACATGGGGAATTAGCCTCTTCCACCTGGACACTTTTCCCGCCTGGGCTAAGGTCAGTAACATCACTGATCAGGCC---
>tupChi1
ATGGGCTTGCTGAAGGGTCTTCTCCAAGCAAGGAATCTGCTGCTGGTCATCTGCGTGCCCCTGCTGCTGCTGCCTCTGCCCACCCTCTACCCCAGCAGCGAGGCCGCGTGTGCTTACGTGCTGATAGTGACTGCCGTGTACTGGGTGTCAGAAGCCGTGCCTCTCGGAGCTGCAGCCCTCGTGCCTGCCTTCCTCTACCCGTTCTTTGGAGTCCTTCGATCCAGTGAGGTGGCAGCTGAATACTTCAAGAACACCACGCTGCTGCTCGTGGGGGTCATCTGCGTGGCTGCGGCCGTGGAGAAGTGGAACCTGCACAAGCGCATCGCTCTGCGCATGGTCCTCATGGCCGGAGCCAAGCCGGGCATGCTGCTGCTCTGCTTCATGTGCTGCACAACACTGCTGTCCATGTGGCTCTCCAACACGTCCACCACCGCCATGGTGATGCCCATCGTGGAAGCCGTGCTGCAGGAGCTGGTCAGTGCT---GAGGAGGAGCAGCTCATGGCGGCCAATGCCAGCTCCGAAGAGGCCGAGCCCATCAGCCTGGATGTCAACAACAGCCAGCCTTCTCTGGAACTCATCTTTGTCAATGAAGACAGGTCAACTGCAGACTTCACTTCTCTGATGCATGACAAG---AACATGAATGGAATGCCCACGATCACCACCCCCATCAAAACAGCAAACCAACACCAGGGCAAGAAGCAACACCTGCCCCAGGAAAAACCA---TTAGTCCTGCCCACCAGTCCCAGGAACCAGGAGCTGAACCGAAAG---TACAAGTCCCAGCACGACCAAATGATCTGCAAGTGCCTCTCGCTGAGCATATCTTACGCTGCGACCATCGGCGGCCTGACCACCATCATCGGGACCTCCACCAGCCTCATTTTCCTGGAGCACTTCAACAACCAGTACCCAGCCGCAGAGGTGGTGAACTTTGGCACCTGGTTCCTCTTCAGCTTCCCCATATCGCTCATCATGCTGGTGGTCAGCTGGTTCTGGATGCATTGGCTGTTCCTGGGCTGCAATTTTAGAGAGACCTGCTCTCTGAGCAAGAAGAAGAAGACCAAAAGGGAAGAATTGTCAGAGAAGAGGATCCAAGAGGAATATGAAAAGCTGGGAGATATTAGCTACCCTGAAATGGTGACTGGATTTTTCTTCATCCTGATGACCGTGCTATGGTTTACCCGGGAGCCTGGCTTTGTCCCTGGCTGGGATTCTTTCTTTGAA---------------------AAGAAAGGCTACCGCACTGATGCCACAGTCTCTGTCTTCCTCGGCTTCCTCCTCTTCCTCATTCCAGCAAAGAAGCCCTGCTTTGGGAAAAAGAGTGATGGGGGCAACCAGGAACCC---TGTCTGAGGACAGAGCCCATCATCACTTGGAAGGACTTCCAGAAGACCATGCCCTGGGAGATCGTCATTCTGGTGGGAGGAGGCTATGCTCTGGCTTCTGGTAGCAAGAGCTCTGGCCTCTCTACATGGATTGGGAACCAGATGTTGTCCCTGAGCAGCCTCCCTCCATGGGCTGTCACCCTGCTGGCATGCATCCTGGTGTCCATTGTCACAGAGTTTGTGAGCAACCCTGCCACCATCACCATCTTCCAGCCCATCTTGTGCAGCCTGTCTGAAACGCTGCACATTAACCCACTCTACACCCTGATCCCAGTCACCATGTGCATCTCATTTGCAGTGATGCTGCCTGTGGGCAATCCTCCCAACGCCATCGTCTTCAGCTACGGGCACTGCCAGATCAAAGATATGGTGAAAGCTGGCCTGGGGGTCAATGTCATTGGCCTGGTGATTGTGATGGTGGCCATCAACACCTGGGGAGTGAGCCTCTTCCAGCTGGACACTTTTCCGGCCTGGGCTAAGGTCAGTAACATCACTGATCAGGCC---
>dasNov3
ATGGGCTTGCTGAAGGGTCTCCTCAGAGCCCGAAACCTGCTGCTAGTCATCTTCGTCCCGCTCCTGCTGCTGCCTCTGCCCGTCCTCTACCCCAGCAGTGAGACTGCGTGTGCTTACGTGTTGATCGTGACGGCTGTGTACTGGGTCTCCGAGGCGGTGCCTCTTGGAGCTGCAGCCTTGGTGCCCGCCTTCCTCTACCCATTCTTTGGAGTCCTCCGATCCAATGAGGTGGCGGCTGAGTACTTCAAGAACACCACACTGCTGCTGGTTGGTGTCATCTGCGTGGCGGCGGCCGTGGAGAAGTGGAACCTGCACAAGCGCATCGCTCTGCGCATGGTCATAATGGCGGGAGCCAAGCCAGGCATGCTGCTGCTCTGCTTCATGTGCTGCACCACGTTGCTGTCCATGTGGCTCTCCAATACCTCCACCACCGCCATGGTGATGCCCATTGTGGAAGCTGTGCTGCAGGAGCTGATCAGTGCT---GAGGACGAGCAGCTTGTGGAGGGGAACTCCAGTGCTCAAGAGGCTGCGCCCATCAGTCTTGAGGAAAACAATTGTCAACCTTCCCTGGAACTCATCTTTGTCAATGAAGACACATCGACTATAGACTTCACTTCTCTGATGCAGAACAAG---AACCTGAATGGTGTGCCCACAATCACGAGCCCCAGCAAAACAGCAGCC---CCCCAGAGCAAGAAGCAGCAGCCATCCCAGGAAAAGCCA---CTAGTCCTGACCCTCAGCCCCAGGAAACAGGAGCTGAACAGAAAG---TACAGATCCCAGCACGACCAAATGATCTGCAAGTGCCTCTCTCTGAGCATATCCTATGCCGCCACCATTGGGGGCCTGACCACCATCATTGGCACCTCTACAAGTCTCATTTTCCTGGAACACTTCAACAGCCAGTATCCAGCTGCAGAAGTAGTAAACTTTGGGACCTGGTTCCTCTTCAGCTTCCCCATATCCCTCATCATGCTGGTAGTCAGCTGGTTCTGGATGCACTGGCTGTTCCTGGGCTGCAATTTTAAAGACACCTGCTCTCTGAGCAAGAAGAAGAAGACCAAAAGGGAGGAGTTGTCAGAGAAGAGGATCCAAGAGGAATATGAAAAGCTGGGAGACATTAGCTACCCTGAAATGGTGACTGGATTCTTCTTCATCTTGATGACCATTCTGTGGTTCACCCGGGAGCCTGGCTTTGTCCCTGGCTGGGATTCTTTCTTTGAA---------------------AAGAAAGGCTACCGCACTGATGCTACAGTCTCTGTCTTCCTGGGCTTCCTCCTCTTCCTGATTCCAGCTAAGAAACCTTGCTTTGGAAAAACAAATGCTGGGGAGAACCAGGAGCCC---TCACAAGGGATGGAACCCATCATTACATGGAAGGACTTCCAGCAGACCATGCCCTGGGAAATTGTCATTCTGGTGGGAGGAGGCTATGCACTGGCTTCTGGAAGCAAGAGCTCTGGCCTTTCCACGTGGATTGGGCACCAGATGTTATCCCTGAGTAGCCTCCCACCATGGGCTATCACCCTGCTGGCATGTGTCCTGGTGTCCATTGTCACAGAGTTTGTGAGCAACCCAGCCACCATCACCATCTTCCTGCCCATCCTGTGCAGCCTGTCTGAAACGCTGCACATTAACCCACTCTACACCCTGATCCCAGTCACCATGTGCATCTCCTTTGCAGTGATGTTGCCTGTGGGCAATCCCCCCAATGCCATTGTCTTCAGCTATGGGCATTGCCAGATCAAAGATATGGTGAAAGCTGGTCTGGGGGTCAATGTCTTTGGCCTGGTGATAGTGATGGTGGCCATCAACACATGGGGAATTAGTCTCTTCCACCTGGACACTTTTCCAGCCTGGGCTAAGGTCAGTAACATCACTGATCAGGCC---
>susScr11
ATGGGCTTGCTGAAGGGCCTTCTCCGAGCCAGGAAGCTGCTGCTCATCATCTTGGTGCCGCTCCTGCTGCTGCCTCTGCCGGTGCTCCATCCCAGCAGCGAGGCTGCGTGTGCTTATGTGTTGATCGTGACTGCTGTGTACTGGGTGTCCGAGGCGGTGCCTCTTGGAGCTGCAGCCCTGGTGCCTGCCTTCCTCTACCCGTTCTTCGGAGTCCTCCGATCCAACGAGGTGGCGGCTGAATACTTCAAGAACACCACGATGCTGCTGGTGGGCGTCATCTGCGTGGCGGCAGCCGTGGAAAAGTGGAACCTGCACAAGCGCATTGCTCTGCGCATGGTCCTGATGGCCGGAGCCAAGCCAGGCATGCTGCTGCTCTGCTTCATGTGCTGCACCACGATGCTGTCCATGTGGCTCTCCAACACGTCCACCACCGCCATGGTCATGCCCATCGTGGAGGCCGTGCTGCAGGAGCTGGTCAGTGCA---GAGGAGGAGCAGCTCGTGGCCGGCAACGCCAGCGCCGAAGAGGCCGAGCTCATCAGTCTCAAGGCGAACAACAGCCAACCCTCTCTGGAACTCATCTTTGTGAATGAAGACACGTCGAATGCAGACTTCAGTTCTCTGATGATGAACAAG---AACCTGAATGGTGTGCCCACCGTCACCAGCCCCGTCAAAACGGCAAAC---CACCAGGACCAGAAGCGGCACCCGCCCCAGGAAAAGCCA---CCAGTACCGACCCCCCGCCCCAGGAACCAGGAACTCAAAAAGAAA---TACAAGTCCCAGCACGACCAAATGATCTGCAAGTGCCTCTCCCTGAGCATCTCCTACGCTGCCACCATCGGGGGCCTGACCACCATCATTGGCACCTCCACCAGCCTCATCTTCCTGGAACACTTCAACAACCAGTATCCAGGTGCAGACGTGGTCAACTTTGGCACCTGGTTCCTCTTCAGCTTCCCCATCTCCCTCATCATGCTGGTGGTCAGCTGGTTCTGGATGCACTGGCTGTTCCTGGGCTGCAATTTTAAAGAGACCTGCTCTCTAAGCAAGAAGAAGAAGACCAAAAGGGAAGAGTTATCAGAGAAGCGGATCCAACAGGAATATGAAAAGCTGGGAGCCGTTAGTTACCCTGAAATGGTGACTGGATTTTTCTTCATCCTGATGACAGTGCTGTGGTTTACTCGGGAGCCTGGCTTTGTCCCCGGCTGGGACTCCTTCTTTGAA---------------------AAGAAGGGCTATTGCACCGACGCTACAGTCTCCATCTTCCTTGGCTTCCTCCTCTTTCTGATTCCAGCAAAGAAGCCTTGTTTCAGGAAAAAGAATGATGGGGAGGACCAGGAGCCC---TCCCCGGGGATGGAGCCCATCATCACATGGAAGGACTTCCAGAAGACCATGCCTTGGGAGATTGTCATCCTGGTGGGAGGAGGCTATGCTCTGGCTTCTGGCAGCAAGACCTCTGGTCTCTCCACGTGGATTGGGTACCAGATGTTGTCTCTGAGCAGCCTGCCACCGTGGGCCGTCACCCTGCTGGCATGCATCCTGGTGTCCATCGTCACAGAGTTTGTGAGCAATCCAGCCACCATCACCATCTTCCTGCCCATCCTGTGCAGCTTGTCGGAGACGCTGCACATCAATCCACTCTACACCCTGATCCCTGTCACCATGTGCATCTCCTTTGCAGTGATGTTGCCTGTGGGCAACCCCCCCAACGCCATCGTCTTCAGCTATGGGCACTGCCAGATTAAAGATATGGTGAAAGCTGGCCTGGGGATCAATGTCATTGGCCTGGTGATCGTGATGGTGGCCATCAATACATGGGGGATTAACCTCTTCCACCTGGACACTTATCCCGCCTGGGCTAAGGTCGGGAACGTCACTGATCAGGCC---
>HLrhiFer5
ATGGGCTTGCTGAAGGGCCTTCTCCGAGCAAGGAAACTGCTGCTGGTCATCTCGGTGCCACTCCTGCTGCTGCCTCTGCCCATGCTCCACTCCAGCAGCGAGGCTGCATGTGCATACGTGCTGATCGTGACTGCTGTGTACTGGGTGTCTGAGGCGGTGCCTCTCGGAGCTGCAGCCCTGGTGCCCGCCTTCCTCTACCCATTCTTCGGAGTCCTCCGATCCAGCGAGGTGGCAGCCGAGTACTTCAAGAACACCACGCTGCTGCTGGTGGGCGTCATCTGCGTGGCGGCCGCCGTGGAGAAGTGGAACCTGCATAAGCGCATCGCTCTGCGCATGGTCATCATGGCTGGAGCCAAGCCAGGCATGCTGCTGCTGTGCTTCATGTGCTGTACCACGCTGCTGTCCATGTGGCTCTCCAACACGTCCACCACCGCCATGGTGATGCCCATCGTGGAGGCCGTGCTGCAGGAGCTGGTCAGCGCC---GAGGAGGAGCAGCTCGTGGCCAGCAGCGCCGGCACCGAAGATGCCGAGCCCATCAGTCTTGAGGTCAACAACAGCCAACCTTCTCTGGAACTCATCTTTGTCAGTGAAGACACCTCGACTACAGACTCCACTTCTCTGATGCAGAACAAG---AACCTGAATGGCGTGTCCACAGTCAGCAAACCCGTCAAAACAGCAAAG---CACCAGAGCAAGAAGCAGCCCCCACCCCAGGAAAAGCCA---CCAGTCCTGAGCCCCGGCGCCAGGACCCAGGGAGTCAACAGGAAG---TACAAGTCCCAGCACGACCAAATGATCTGCAAGGGCCTCTCTCTGAGCATATCGTACGCGGCTACCATCGGGGGCCTGACCACCATCATTGGCACCTCCACCAGCCTCATCTTCTTGGAGCACTTCAACAACCAGTATCCAGCCGCAGACGTGGTCAACTTTGGCACCTGGTTCCTGTTCAGCTTTCCCATCTCCCTCATCATGCTGGTGGTCAGCTGGTTTTGGATGCACTGGTTGTTCCTGGGCTGCAATTTTAAAGAGACGTGCTCTCTGAGCAAGAAGAATAAGACCAAAAGGGAAGAGTTGTCAGAGAAGAGGATCCGCGAGGAATACGAAAAGCTGGGAGCCATTAGCTACCCTGAAATGGTGACTGGATTTTTCTTCATCCTGATGACCGTGCTGTGGTTCACCCGGGAGCCTGGCTTTGTTCCCGGCTGGGATTCTTTCTTTGAA---------------------AAGAAAGGTTACCGTACCGACGCCACCGTCTCCGTCTTCCTTGGTTTCCTCCTCTTCCTGATTCCAGCGAAGAAGCCTTGCTTTGGGAAAAAGAAGGATGGGGAAGACAAGGAGCCC---TCGCTGGGGATGGAGCCCATCATCACGTGGAAGGACTTCCAGAAGACCATGCCCTGGGAGATTGTCATTCTGGTGGGAGGAGGCTACGCGCTGGCTTCTGGCAGCAAGAGCTCCGGCCTCTCCACGTGGATTGGGCACCAGATGCTGACCCTAAGCAGCCTCCCGCCGTGGGCTATCACCCTGCTGGCATGCATCCTCGTGTCCATTGTCACAGAGTTTGTGAGCAACCCAGCCACCATCACCATCTTCCTGCCCATCCTGTGCAGCCTGTCGGAAACGCTGCACATCAACCCACTCTACACCCTCATCCCGGTCACCATGTGCATCTCCTTCGCGGTGATGCTGCCTGTGGGCAACCCCCCCAACGCCATCGTCTTCAGCTACGGGCACTGCCAGATCAAGGACATGGTGAAAGCTGGCCTAGGGGTCAATATCATTGGCCTGGTCATCGTGATGGTGGCCATCAATACATGGGGTGTTAGCCTCTTCCACCTGGACACTTTCCCAGCCTGGGCTGAGGTCAGTAACATCACCGATCAGGCC---
>hetGla2
ATGGGCTTCCTGCAGGGTCTTCTCCAGGCCAGGAAGCTGCTGCTGGTCATCTTCGTTCCCCTGTTGCTGCTGCCTCTGCCCATCCTGCACCCAAGCAGTGAAGCTGCGTGTGCCTACGTGCTGATAGTGACGGCTGTGTACTGGGTGTCCGAGGCGGTGCCACTGGGAGCTGCAGCACTGGTCCCTGCCTTCCTCTACCCGTTCTTTGGAGTTCTCCGGTCCAATGAGGTGGCCGCCGAGTACTTCAAGAACACCACGTTGCTGCTGGTGGGCGTCATCTGCGTGGCGGCGGCCGTGGAGAAGTGGAACCTGCACAAGCGCATAGCTCTGCGCATGGTCCTGATGGCTGGAGCCAAGCCGGGCACGCTGCTGCTCTGCTTCATGTGCTGCACCACCATGTTGTCCATGTGGCTGTCCAACACCTCCACCACTGCCATGGTGATGCCCATCGTGGAGGCCGTGCTGCAGGAGCTGGTCAGTGCT---GAGGAGGAGCGGCTTGTGGCGGGGAACTCCAGCACGGAAGAGGCTGAGCCCATCAATCTCGATGTCAACAACAGCCAACCCCCTTTGGAGCTCATCTTTGTCAATGCAGACACATCAGTGGCAGACTTCGCTTCTCTGATGCATAACAAG---AACCTGAATGGTGTGCCCATGATCACCAAGCCCATCAGGTCAGCAAACCGACACCAAGGCAAGAAGCTGCAGCCACTGCAGGAAAAGCCA---CTAGTCCTGACTCGAGGCTCCAGGAACCAAGAGCTGAACAGAAAG---TGCAGATCCCACCATGACCAGATGATCTGTAAGTGCCTCTCTCTGAGCATATCCTACGCGGCGACCATTGGCGGCCTGACCACCATCATTGGCACCTCCACCAGCCTCATTTTCCTGGAACATTTCAACAACCAGTACCCAGCCGCAGAGGTGGTCAACTTTGGCACCTGGTTCCTCTTCAGCTTCCCCATATCGCTCATCATGCTGGTCATCAGCTGGTTTTGGCTGCACTGGCTGTTCCTAGGCTGCAACTTTAGAGAGACTTGTTCTCTGAGCAAGAAGAAGAAGACCAAGAGGGAAGAGCTGTCAGAAAGGAGGATCCAGGAGGAATATGAGAAGCTGGGAGACATTAGCTACCCTGAGATGGTGACTGGATTTTTCTTCATCCTGATGACTGTGCTGTGGTTTACCCGGGAGCCTGGCTTTGTCCCTGGCTGGGATTCCTTCTTTGAA---------------------AAGAAAGGCTACTGCACAGATGCCACAGTCTCCGTCTTCCTGGGCTTCCTCCTTTTCCTCATTCCAGCCAAGAAGCCCTGCTGTGGGAAAAAGAAAGATGGGAGAAGCCATGAGTGC---TCCCTGGGGACAGAGCCCATCATCACATGGAAGGACTTCCAGAAAACCATGCCCTGGGAGATTGTCATCCTGGTGGGAGGAGGCTACGCCCTGGCTTCTGGCAGCAAGAGTTCTGGCCTTTCCACATGGATTGGGCAGCAGATGCTGTGCCTGAGCAGCCTCCCGCCCTGGGCTGTCACCCTGCTGGCATGCATCCTGGTGTCCATTGTCACAGAGTTTGTCAGCAACCCAGCCACCATCACCATCTTCCTGCCCATTGTGTGCAGCCTGTCCGAAACGCTGCACATTAACCCACTCTACACTCTGATCCCAGTCACCATGTGCATCTCCTTTGCAGTGATGCTGCCAGTGGGCAACCCCCCCAACGCCATCGTCTTCAGCTATGGGCACTGCCAGATCAAAGACATGGTGAAAGCTGGCCTGGGAGTCAACGTCATTGGCCTGGTGATAGTGATGATAGCCATCAACACCTGGGGAGTTAGCCTCTTCCACCTGGACACCTTTCCAGCCTGGGCTAAGGTCAGTAACATCACTGATCAGGCC---
>bosTau8
ATGGGCTTGCTGAAGGGACTTCTCGGAGCCAGGAAGCTGCTGCTCGTCATCCTCGTGCCGCTCCTGCTGCTGCCCCTGCCCATGCTCCACCCCAGCAGTGAGGCCTCATGTGCTTATGTGTTGATCGTGACCGCCGTGTACTGGGTGTCCGAGGCAGTGCCTCTTGGAGCTGCAGCCCTGGTGCCTGCCTTCCTCTACCCGTTCTTCGGAGTCCTGCGATCCAGCGAGGTGGCGGGCGAGTACTTCAAGAACACCACGCTGCTGCTGGTGGGCGTCATCTGCGTGGCCGCGGCCGTGGAGAAGTGGAACCTGCACAAGCGCATTGCTCTGCGCATGGTCCTGATGGCTGGAGCCAAGCCGGGCATGCTGCTGCTCTGCTTCATGTGCTGCACCACGCTGCTGTCCATGTGGCTCTCCAACACATCTACCACTGCCATGGTCATGCCCATCGTGGAGGCCGTGCTGCAGGAGCTGGTCAGTGCC---GAGGAGGAGCAGCTCGTGGCTGGCAACTCCAGCGCCGAAGAGGCCGAGCCCATCAATCTCGATGTAAACAACAGCCAACCTCCCCTGGAACTCATCTTCGTCAATGAAGACACGTCAAATGCAGACTTCAATTCCCTGATGCAGAACAAG---AACCGGAATGGTGTGCCCACAGTCACCAACTCTGCCGAAACAGCAAAC---CTCCCAGGCAGGAAGCAGCACCCATCCCAGGAAAAGCCA---CCAGTCCTCACCCCCAGCTCCAGGAACCAGGAGCTCAAAAGAAAG---TACAAGTCCCAGCATGACCAAATGATCTGCAAGTGCCTCTCTCTGAGCATCTCCTATGCCGCCACCATCGGGGGCCTGACCACCATCATCGGCACCTCCACCAGCCTCATCTTCTTGGAGCACTTCAACAACCAGTATCCAGCTGCAGAAGTGGTCAACTTTGGCACCTGGTTCCTCTTCAGCTTCCCCATCTCCCTCATTATGCTGGTGGTCAGCTGGTTCTGGATGCACTGGCTGTTCCTGGGCTGCAATTTTAAAGAGACCTGCTCTCTGAGTAAGAAGAAGAAGACCAAAAGGGAGGAGTTATCAGAGAAGAGGATCCAAGAGGAATATGAGAAGCTGGGAGCCATTACCTACCCGGAAATGGTCACTGGATTCTTCTTCGTCCTGATGACCGTGCTGTGGTTTACTCGGGAGCCTGGCTTTGTTCCTGGTTGGGATTCCTTCTTTGAA---------------------AAGAAGGGCTATCGCACCGATGCCACGGTCTCTGTCTTCCTTGGCTTCCTCCTCTTCCTGATTCCAGCGAAGAAGCCTTGCTTCGGGAAAAAGAGAGATGGGGAGGACCGGGGGCCC---TCGCTGGGCATGGAGTCCATCATCACGTGGAAGGACTTCCAGAAGACCATGCCCTGGGAGATCGTCATTCTGGTGGGAGGAGGCTATGCCCTGGCTTCTGGCAGCAAGACCTCGGGCCTCTCCACGTGGATCGGGCAGCAGATGCTGTCTCTGAGCAGCCTCCCACCGTGGGCTGTCACCCTGCTGGCATGCATCCTGGTGTCCATTGTCACAGAGTTTGTGAGCAACCCAGCCACCATCACCATCTTCCTGCCCATCGTGTGCAGTCTGTCTGAAACTCTGCAAATAAATCCACTCTACACCCTGATCCCGGTCACCATGTGCATCTCCTTTGCAGTGATGCTGCCAGTGGGCAATCCCCCCAATGCCATCGTCTTCAGCTATGGGCACTGCCAGATTAAAGATATGGTGAAAGCTGGTCTGGGGGTCAATGTCATTGGCCTGGTGACAGTGATGGTGGCCATCAATACATGGGGAATAAGCCTCTTCGACCTCAACACGTTTCCTGCCTGGGCCAAGGTCAGTAATATCACTGATCAGGCC---
>HLphyDis3
ATGGGCTTGCTAAAGGGCCTCCTCCGGGAAGGAAAACTGCTGCTCTCCCTCTCGGTGCCTTTCCTGCTGCTGCCGCTGCCCTTGCTCCACCCCACCAGCGAGGCGGCGTGTGCTTACGTGCTGATCGTGACCGCTGTGTACTGGGTTTCCGAGGCAGTGCCTCTTGGAGCGGCAGCCCTGGTGCCCGCCTTCCTCTACCCGTTCTTCGGAGTCCTCCGGTCCAGCGAGGTGGCGGCGGAGTACTTCAAGAACACCACGCTGCTGCTGGTGGGCGTCATCTGCGTGGCGGCCGCGGTGGAGAAGTGGAACCTGCACAAGCGCATCGCTCTGCGCATGGTCATGATGGCCGGAGCCAAGCCGGGCATGCTGCTGCTCTGCTTCATGAGCTGCACCACGCTGCTGTCCATGTGGCTGTCCAACACGTCCACCACCGCCATGGTGATGCCCATCGTGGAGGCCGTGCTGAAGGAGCTGGTCAGCGCC---GAGGACGAGCAGCTGGTGGCCCAAGACTCCAGCCCCGAGGAGGCCGAGCCCACCGGTCTCGATGTAAACTGTAGCCAGCCGTCCCTGGAACTCATCTTCGTCAGTGAAGACACCTCAACGACAGACTTCACTTCTCTGATGCAGAACAAG---AACCTGAATGGTGCGCCCACCATCGCCAACCCCGTCAGAACAGCCAAC---CACCAAGAT---AAGCCGCACCCGTCCCAGGAAAAGCCA---CCGGTCCCGACGCCCGGCCCCAGGGACCAGGAGCTCAACAGGAAG---TACAAGTCCCACCACGACCAAATGGTCTGCAAGTGCCTGTCTCTGAGCATCTCTTACGCCGCCACCATCGGGGGCCTGACCACCATCATTGGCACCTCCACCAGCCTCATTTTCTTGGAACACTTCAACAACCAGTACCCGGCCGCCGAGGTGGTCAACTTTGGCACCTGGTTCCTCTTCAGCTTCCCCATCTCCCTCATCATGCTGGTGGTCAGCTGGTTCTGGATGCACTGGCTGTTCCTGGGCTGCAATTTTAAAGAGACCTGCTCTCTGAGCAAGAAAAATAAGACCAAAAGGGAAGAGCTGTCAGAGAAGAGGATCCGAGAGGAGTACGAAAAGCTGGGAGCCATCAGCTACCCTGAAATGGTGACTGGGTTTTTCTTCATCCTGATGACTGTGCTGTGGTTCACCCGGGAGCCCGGCTTCGTTCCCGGCTGGGACTCTTTCTTTGAA---------------------AAGAAAGGCTACCGCACCGATGCCACGGTCTCCATCTTCCTTGGCTTCCTCCTCTTCCTGATCCCAGCCAAGAAGCCTTGCTTTGGGAAAAAGAAGGATGGGGAGGACCAGGAGCCC---TCGCCGAGGGTGGAGCCCATCATCACGTGGAAGGACTTCCAGAAGACCATGCCCTGGGAGATTGTCATCCTGGTGGGAGGAGGCTACGCTCTGGCTTCCGGCAGCAAGAGCTCTGGCCTCTCCACATGGATCGGGAACCAGATGTTGTCCCTGAGCAGCCTCCCGCCGTGGGCGGTCACCCTGCTGGCATGCATCCTGGTGTCCATCGTCACCGAGTTCGTGAGCAACCCCGCCACCATCACCATCTTCCTGCCCATCCTGTGCAGCCTGTCGGAAACGCTGCACATTAACCCGCTCTACACCCTGATCCCCGTCACCATGTGCATCTCCTTCGCGGTGATGCTGCCTGTGGGCAACCCCCCCAACGCCATCGTCTTCAGCTACGGGCACTGCCAGATCAAAGACATGGTGAAAGCTGGCCTGGGGGTCAATGTCATTGGCCTGGTGATAGTGACGGTGGCTATCAATACCTGGGGAATTAGCCTCTTCGACCTGGACACTTTTCCAGCCTGGGCCAAGGTCAGTAACGTCACTGATCAGGCC---
>HLpipKuh2
ATGGGGCTGCTGAAGGGCCTTCTCGGAGCGAGGAAGCTGCTGCTGTCCATCCTGGTGCCGCTGCTGCTGCTGCCGCTGCCCATGCTCCACCCCAGCAGCGAGGCTTCATGTGCGTACGTACTGATCGTGACCGCAGTGTACTGGGTGTCTGAGGCCGTGCCTCTCGGAGCTGCAGCCCTGGTGCCCGCCTTCCTCTACCCGTTCTTTGGAGTCCTCCGATCCAGCGAGGTGGCGGCCGAGTACTTCAAGAACACCACGCTGCTGCTGGTGGGCGTCATCTGCGTGGCAGCGGCCGTGGAGAAGTGGAACCTGCACAAGCGCATTGCTCTGCGCATGGTCATGATGGCCGGGGCCAAGCCGGGCATGCTGCTGCTCTGCTTCATGAGCTGCACCACTCTGCTCTCCATGTGGCTCTCCAACACGTCCACCACTGCCATGGTGATGCCCATCGTGGAGGCCGTCCTGCAGGAGCTGGTCAATGCC---GAGGAGGACCAGCTCATGGCCAGCAACGCCGACACCGAGGAGGCCGAGCCCACCAGTCTTGGTGTAAACAATAGCCAGCCTTCTCTGGAGCTCATCTTTGTCAATGAAGACTCCTCACCTACAGACTTCACTTCTCTGAAGCAAAACAAG---AACCTGAACGGTGCGCCCACAATCACCAACCCTGTGAAAACACCAAAC---CACCAAGAC---AAGCAGCACCCATCCCAGGAAAAGCCT---CTAGTCCCAACGTCCGGCCCCAGGAACCAGGAACTGAAGAGAAAG---TACAAGTCCCACCACGACCAAATGATCTGCAAGTGCCTGTCTCTGAGCATATCCTACGCTGCGACCATCGGGGGCCTGACCACCATCATCGGCACCTCCACCAGCCTCATTTTCTTGGAGCACTTCAACAACCAGTATCCAGCCGCAGAGGTGGTCAACTTTGGCACCTGGTTCCTCTTCAGCTTCCCCATCTCCCTCATCATGCTGGTGGTCAGCTGGTTCTGGATGCACTGGCTCTTCCTGGGCTGCAATTTTAAAGAGACCTGCTCTCTGAGCAAGAAGAGTAAGACCAAAAGGGAAGAGCTGTCAGAGAAGAGGATCCGAGAGGAATATGAAAAGCTGGGAGCCATTAGCTACCCTGAAATGGTGACTGGATTTTTCTTCATCCTGATGACCGTGCTGTGGTTCACCCGGGAGCCTGGCTTTGTTCCTGGCTGGGATTCTTTCTTTGAA---------------------AAGAAAGGCTACCGCACTGACGCCACGGTCTCCATCTTCCTCGGCTTCCTCCTCTTCCTGATTCCAGCGAAGAAGCCTTGCTTTGGGAAAAAGAAGGATGGGGAGGACCGGGAGCCC---TCGCTGCGGATGGAGCCCATCATCACGTGGAAGGACTTCCAGAAGACCATGCCCTGGGAGATTGTCATCCTGGTGGGAGGAGGCTATGCGCTGGCTTCTGGCAGCAAGAGCTCCGGCCTCTCCACGTGGATTGGGCACCAGATGTTGTCCCTGAGCAGCCTCCCACCGTGGGCTGTCACCCTGCTGGCCTGCATCCTGGTGTCCATTGTCACAGAGTTTGTGAGCAACCCAGCCACCATCACCATCTTCCTGCCCATCCTGTGCAGCCTGTCTGAAACGCTGCACATTAATCCACTCTACACCCTGATCCCAGTCACCATGTGCATCTCCTTCGCAGTGATGCTGCCTGTGGGCAACCCCCCCAACGCCATCGTCTTCAGCTACGGCCACTGCCAGATCAAAGACATGGTGAAAGCTGGCCTGGGGGTCAATGTCATTGGCCTGGTGATAGTGACGGTGGCGATCAACACATGGGGAATTAGCCTCTTCAACCTGGACACTTTTCCAGCCTGGGCTATGGCCAGTAACATCACTGACCGGACC---
>HLmyoMyo6
ATGGGGCTGCTGAAGGGCCTGCTCGGGGCGAGGAAACTGCTGCTGTCCATCCTGGTGCCGCTGCTGCTGCTGCCCCTGCCCCTGCTCCACCCCAGCAGCGAGGCTTCATGTGCGTACGTGCTGATCGTGACCGCTGTGTACTGGGTGTCTGAGGCCGTGCCTCTCGGAGCTGCAGCCCTGGTGCCTGCCTTCCTCTACCCGTTCTTTGGAGTCCTCCGATCCAGCGAGGTGGCGGCCGAATACTTCAAGAACACCACGCTGCTGCTGGTGGGCGTCATCTGCGTGGCGGCGGCCGTGGAGAAGTGGAACCTGCACAAGCGCATTGCTCTGCGCATGGTCATGATGGCCGGAGCCAAGCCGGGCATGCTGCTGCTCTGCTTCATGAGCTGTACCACACTGCTCTCCATGTGGCTCTCCAACACGTCCACCACCGCCATGGTGATGCCCATCGTGGAGGCCGTCCTGCAGGAGCTGGTCAATGCC---GAGGAGGACCAGCTCATGGCCAGCAACTCCAACACCGAGGAGGCCGAGCCCACCAGTCTTGGTGTAAACAATAGCCAGCCTTCTCTGGAACTCATCTTTGTCAATGAAGACACCTCGACTACAGACTTCACTTCTCTGATGCAGAACAAG---AACCTGAACGGTGCGCCCACGATCACCAACCCCGTGAAAACAGCAAAC---CACCAAGAC---AAGCAGCACCCTTCCCAGGAAAAGCCA---CTAGTCCCGGCGTCCGGCCCCAGGAACCAGGAACTGAACAGAAAG---TACAAGTCCCACCACGACCAAATGATCTGCAAGTGCCTGTCTCTGAGCATATCTTACGCTGCTACCATCGGGGGCCTGACCACCATCATTGGCACCTCCACCAGCCTCATTTTCTTGGAACACTTCAACAACCAGTATCCAGCCGCAGAGGTGGTCAACTTTGGCACCTGGTTCCTCTTCAGCTTCCCCATCTCCCTCATCATGCTGGTGGTCAGCTGGTTCTGGATGCACTGGCTCTTCCTGGGCTGCAATTTTAAAGAGACCTGCTCTCTGAGCAAGAAGAGTAAGACCAAAAGGGAAGAGCTATCAGAGAAGAGGATCCGAGAGGAATATGAAAAGCTGGGAGCCATTAGCTACCCTGAAATGGTGACTGGATTCTTCTTCATCCTGATGACCGTGCTGTGGTTCACCCGGGAGCCCGGCTTCGTTCCTGGCTGGGATTCTTTCTTTGAA---------------------AAGAAAGGCTACCGCACTGATGCCACGGTCTCCATCTTCCTCGGCTTCCTCCTCTTCCTGATTCCAGCGAAGAAGCCTTGCTTTGGGAAAAAGAAGGATGGGGAGGACGGGGAGCCC---TCGCTGAGGATGGAGCCCATCATCACGTGGAAGGACTTCCAGAAGACCATGCCCTGGGAGATTGTCATCCTGGTGGGAGGAGGCTATGCTCTCGCTTCTGGCAGCAAGAGCTCTGGCCTCTCCACATGGATTGGGCACCAGATGTTGTCCCTGAGGAGCCTCCCACCGTGGGCCATCACCCTGCTGGCCTGCATCCTGGTGTCCATAGTCACAGAGTTTGTGAGCAACCCAGCCACCATCACCATCTTCCTGCCCATCCTGTGCAGCCTGTCTGAAACGCTGCACATTAATCCCCTCTACACCCTGATCCCCGTCACCATGTGCATCTCCTTCGCAGTGATGCTGCCTGTGGGCAATCCCCCCAATGCCATCGTCTTCAGCTACGGGCACTGCCAGATCAAAGACATGGTGAAAGCTGGCCTGGGGGTCAATGTCATTGGCCTGGTGATAGTGACGGTGGCTATCAACACATGGGGAATTAGCCTCTTCGACCTGGACACTTTTCCAGCCTGGGCTATGGCCAGTAACATCACTGATCGGACC---
>micOch1
ATGGGCTTGCTGCAGGGCCTTCTCCAAGCAAGAAAGCTGCTATTGGTCATCTGTGTGCCGTTGCTGCTGCTGCCTCTGCCCACCATCTACCCCACCAGTGAGGCCGCGTGTGCTTACGTGTTGCTTGTGACCGCCGTGTACTGGGTGTCCGAGGCGGTGCCTCTTGGAGCAGCAGCCCTCGTACCCGCCTTCCTCTACCCGTTCTTCGGAGTTCTCCGATCCAGTGAGGTGGCGGCTGAGTACTTCAAGAACACCACACTTCTGCTGGTGGGTGTCATCTGCGTGGCGGCCGCGGTGGAGAAGTGGAATTTGCACAAGCGCATCGCCCTGCGCATGGTCTTGATGGCCGGAGCCAAGCCAGGCATGCTGCTGCTGTGTTTCATGTGCTGCACCACCATGCTGTCCATGTGGCTCTCCAACACCTCCACCACCGCCATGGTGATGCCCATCGTGGAGGCCGTGCTGCAGGAGCTGATCAACGCC---GAGGAGGAGCAGCTGGTAGTGGGCACCTCCAGCCCTGAGGAGGCCGAGCTCATGGGTCTTGATGTAAACAACAGACAAACTTCTGTGGAACTCATCTTTGTCAACGAAGACACACCAACTGCAGACTTCACCTCTCTGATGCAGAACAAG---AACCTAAACGGTGTGCCCATGGTCACCAAACCTGTCCAAACAACAAACCAGCAGCAACCAAAGAGGCAGCATTCATCACAGGAGAAGTCG---GGAGTCCTGATCCCCAGCTCCAAGAACCAAGAACCGAACAGGAAGAAGTACAGATCCCACCACGACCAAATGATCTGCAAGTGCCTTTCTCTGAGCATATCCTACGCCGCCACCATTGGTGGCCTGACCACCATTATTGGCACATCCACCAGCCTCATCTTCCTAGAGTATTTCAACAACCAGTACCCCGCAGCAGAGGTGGTGAACTTCGGGACCTGGTTCCTCTTCAGCTTCCCTATCTCCCTCCTCATGCTGGTGGTCAGCTGGTTCTGGATGCACTGGCTCTTCCTGGGCTGCAACTTTAAAGAGACCTGTTCTCTGAGCAAGAAGAAGAAGACCAAACGGGAAGAGCTGTCGGAGAAGAGGATCCGGGAGGAATACGAAAAGCTGGGAGACATCAGCTACCCTGAAATGGTGACTGCTTTTTTCTTCATCCTGATGACAGTGCTGTGGTTTACCAGGGAGCCTGGCTTTGTCCCTGGCTGGGATTCTTTCTTTGAA---------------------AAGAAAGGCTACCGCACCGATGCCACGGTCTCTGTGTTCCTCGGCTTCCTGCTCTTTCTCATTCCAGCGAAGAAGCCGTGCTTTGGGAAGAAGAGAGACGGGGCAAGCCAGGAGCCC---ACCCAGGGGATCGAGCCCATCATCACCTGGAAGGACTTCCAGAAAACGATGCCCTGGGAGATTGTCATCCTGGTGGGAGGAGGCTATGCCCTGGCATCTGGCAGCAAGAGCTCCGGCCTCTCCACGTGGATAGGGCACCAGATGCTGTCTCTGAGCAGCCTCCCACCGTGGGCTATCACTCTCCTGGCATGTGTCCTGGTGTCCATTGTCACAGAGTTTGTCAGCAATCCAGCCACCATCACCATCTTCCTGCCCATCCTGTGCACCCTGTCGGAAACGCTACACATCAATCCACTATACACCCTGGTCCCCGTCACCATGTCCATCTCCTTTGCTGTGATGTTACCTGTGGGCAACCCCCCCAATGCCATCGTCTTCAGCTATGGGCACTGCCAGATCAAAGACATGGTGAAAGCTGGCCTGGGAGTCAATGTCATCGGCCTGGTGATAGTGATGGTGGCCATCAATACTTGGGGAGTTAGCCTCTTCCACTTGGACACTTTCCCAGCCTGGGCTAAGGTCAGCAACATCACCGATCAGACC---
>criGri1
ATGGGCTTGCTGCAGGGCCTTCTCCAAGCAAGAAAGCTGCTATTGGTTATCTGTGTACCGCTGCTGCTGCTGCCGCTGCCCACCATATACCCAACCAGTGAGGCTGCGTGTGCCTACGTGTTGCTTGTGACTGCCGTGTACTGGGTGTCGGAGGCGGTGCCTCTTGGAGCTGCAGCCCTTGTGCCTGCCTTCCTCTACCCGTTCTTCGGAGTTCTCCGATCCAGTGAGGTGGCGGCCGAGTACTTCAAGAACACCACGCTGCTGCTGGTGGGTGTCATCTGCGTGGCGGCGGCTGTAGAGAAATGGAATTTACACAAGCGCATCGCCCTGCGCATGGTCTTGATGGCCGGAGCCAAGCCGGGCATGCTCCTGCTCTGCTTCATGTGCTGTACCGCCATGCTGTCCATGTGGCTCTCCAACACCTCCACCACCGCCATGGTGACGCCCATCGTGGAGGCCGTGCTGCAGGAGCTCATCAACGCCACCGAGGAGGAACAGCTGGGGGCAGGCAACTCCAGCTCTGAGGAGGCAGAGCTCATGGGTCTTGACGTAAACAAAAGGCAAACTTCTGTGGAACTCATCTTTGTCAATGAAGACACAACCACTGCAGACTTCACTTCCCTGATGCAGAACAAG---AACCTGAATGGTGTGCCCATGGTCACCAAACCTGTCAAAACAGCAAACCAACAGCAACATCAGAGGCAGCATTCATCACAGGAAAAGTCA---GGAGTCCTGACTCCCAGCTCCAAGAACCAGGAAGCAAACAGGAAGAAGTACAGATCCCACCATGACCAAATGATCTGCAAGTGCCTTTCTCTGAGCATATCCTACGCCGCAACCATTGGTGGCCTGACCACCATTATTGGCACGTCCACCAGCCTTATTTTCCTAGAGCATTTCAACAACCAGTATCCGGCGGCAGAGGTGGTGAACTTTGGAACCTGGTTCCTCTTTAGCTTCCCCATCTCGCTCATCATGCTGGTGGTCAGCTGGTTCTGGATGCACTGGCTCTTCCTGGGCTGCAACTTTAAAGAGACCTGTTCTCTGAGCAAGAAGAAGAAGACCAAAAGGGAAGAGCTGTCAGAGAAGAGGATCCGGGAGGAATACGAAAAGCTGGGAGACATTAGCTACCCTGAAATGGTGACTGCATTTTTCTTCATCCTGATGACAGTGCTGTGGTTTACCCGCGAGCCTGGCTTCGTCCCTGGCTGGGATTCTTTCTTTGAA---------------------AAGAAAGGCTACCGCACTGATGCCACAGTCTCTGTATTCCTTGGCTTCCTGCTTTTCCTCATTCCAGCAAAGAAACCCTGCTTTGGAAAGAAGAGTGATGAGGCGAGCCAGGAGCCC---ACCCAGGGGATGGAGCCCATCATCACATGGAAGGACTTCCAAAGGACTATGCCCTGGGAGATCGTCATCCTGGTGGGAGGAGGCTATGCCCTGGCTTCCGGCAGCAAGAGCTCTGGCCTCTCCACGTGGATTGGACACCAAATGCTGTCCCTGAGCAGCCTCCCCCCCTGGGCTATCACTCTGCTGGCATGTGTGCTGGTGTCCATTGTCACAGAGTTTGTCAGCAATCCAGCCACCATCACCATCTTCCTGCCCATCCTATGTACCCTGTCTGAGACACTGCACATCAATCCACTATACACGCTGGTCCCGGTCACCATGTCTATCTCCTTTGCTGTGATGTTGCCGGTGGGCAACCCCCCCAATGCCATCGTCTTCAGCTATGGACACTGCCAGATCAAAGATATGGTGAAAGCTGGCCTAGGAGTCAATGTCATTGGCCTGGTGATAGTGATGGTGGCCATCAATACTTGGGGAGTTAGCCTCTTCCACTTGGACACTTTCCCAGCCTGGGCTAAGGTCGGCAACATCACGGATCAGACC---
>mm10
ATGGGCTTGCTGCAGGGCCTTCTCCAAGCGAGGAAGCTGCTATTGGTCATCTGTGTGCCGCTGCTGCTGCTGCCTCTGCCCACCATCTACCCCACCAGCGAAGCTGCGTGTGCTTACGTGTTGCTTGTGACCGCTGTGTACTGGGTGTCTGAGGCCGTGCCTCTCGGAGCTGCAGCCCTCGTGCCTGCCTTCCTCTACCCGTTCTTCGGTGTTCTCCGATCCAGTGAGGTGGCGGCTGAGTACTTCAAGAACACCACGCTGCTGTTGGTGGGCGTCATCTGTGTGGCAGCAGCTGTGGAGAAGTGGAATTTACACAAGCGCATCGCCCTGCGCATGGTCTTGATGGCGGGAGCCAAGCCTGGCATGCTCCTGCTGTGTTTCATGTGCTGTACCACCATGCTGTCCATGTGGCTCTCCAACACCTCCACCACCGCCATGGTGATGCCCATCGTGGAGGCGGTGCTGCAGGAGCTCATCAACGCT---GAGGAGGAACAGCTGGCAGCCGGC---------ACTGAGGAGGCTGAGCTCATGGGTCTTGATGTAAACAACAGACAGACGTCCATGGAACTCATCTTTGTCAATGAAGACACGTCGGCTGCAGACTTCACTTCTCTGATGCAGAGCAAGCAGAATCTGAATGGTGTGCCCATGGTCACCAAATCCATCAACACAGCAAACCAACAGCAACAGAAGAAGCAGCAGCCGTCACAGGAAAAGCCA---GGAGTCCCAACCCCCAGCTCCAAGACCCAAGAACTGAACAAGAAGAAGTACAGATCCCACCATGACCAAATGATCTGCAAGTGCCTTTCTCTGAGCATTTCCTATGCTGCCACCATTGGTGGCCTGACCACCATCATAGGCACCTCCACCAGCCTCATTTTCTTAGAGCATTTCAACAACCAGTACCCGGCGGCAGAGGTGGTGAACTTCGGAACCTGGTTCCTCTTCAGCTTCCCCATCTCGCTCATCATGCTGGTGGTCAGCTGGTTCTGGATCCACTGGCTCTTCCTGGGCTGCAACTTCAAAGAGACCTGCTCTCTGAGCAAGAAGAAGAAGACCAGGAGGGAGGAGCTATCAGAGAAGAGGATCCGGGAGGAATATGAGAAGCTAGGAGACATTAGCTACCCTGAGATGGTGACCGCCTTTTTCTTCATTCTGATGACGGTGCTGTGGTTTACCCGGGAGCCCGGCTTTGTCCCTGGCTGGGATTCTTTCTTTGAA---------------------AAGAAAGGCTACCGCACTGATGCCACAGTCTCTGTATTCCTTGGCTTCCTGCTTTTCCTCATTCCAGCAAAGAAGCCCTGCTTTGGGAAAAAGAGTGATGGAACAGGCCAGGAAGCC---TCCAAAGGGATAGAGCCCATCATCACGTGGAAGGACTTCCAGAAAACTATGCCCTGGGAGATTGTCATTCTGGTGGGAGGAGGCTACGCCCTGGCTTCTGGCAGCAAGAGCTCTGGCCTCTCCACATGGATCGGGCACCAGATGCTGTCCCTGAGCAGCCTCCCGCCATGGGCTATCACCCTGCTGGCGTGTGTCCTGGTGTCCATTGTCACGGAGTTTGTCAGCAATCCAGCCACCATCACCATCTTCCTGCCCATCCTTTGTACCCTGTCCGAAACGCTGCACATCAATCCACTGTACACCCTGGTCCCCGTTACCATGTCAATCTCCTTCGCTGTGATGCTGCCCGTGGGCAACCCCCCCAACGCCATCGTCTTCAGCTACGGGCACTGCCAGATCAAAGACATGGTGAAAGCCGGTCTGGGAGTCAATGTCATCGGTCTGGTGATCGTGATGGTGGCCATCAATACTTGGGGAGTTAGCCTCTTCCACTTGGATGCTTTCCCAGCCTGGGCTAAGGTCAGCAACATCACTGATCAGACC---
>rn6
ATGGGCTTGCTGCAGGGCCTTCTCCAAGCAAGAAAGCTGCTATTGGTCATCTGTGTGCCGCTGCTGCTGCTGCCCCTGCCCACTATCTACCCCACCAGCGAGGCTGCGTGTGCTTACGTGCTGCTTGTGACCGCTGTGTACTGGGTGTCCGAGGCGGTGCCTCTTGGAGCTGCAGCCCTCGTGCCTGCCTTCCTCTACCCGTTCTTCGGCGTTCTCCGATCCAGTGAGGTAGCGGCTGAGTACTTCAAGAACACAACGCTGCTGTTGGTGGGTGTCATCTGCGTGGCAGCAGCTGTGGAGAAATGGAATTTACACAAGCGCATCGCCCTGCGTATGGTCTTGATGGCCGGAGCCAAGCCTGGCATGTTACTGCTGTGCTTCATGTGCTGTACCACCATGCTGTCCATGTGGCTCTCCAACACCTCCACCACCGCCATGGTGATGCCCATCGTGGAGGCCGTGCTGCAGGAGCTGATCAACGCT---GAGGAGGAACAGTTGGTGGCGGGCAACTCCAGCACTGAGGAGGCTGAGCTCATGGGTGTGGACGTAAGCAACAGACAAACTTCTGTAGAACTCATCTTTGTCAACGAAGACACGTCGGCTGCAGACTTCACTTCTCTGATGCAGAACAAG---AATCTGAATGGTGTGCCCATGGTCACCAAGTCCATCAAAACAGCAAACCAACAGCAACAGAAGAAGCAGCATCAATCACAGGAAAAACCG---GGAGTCCCGACCCCCAGCTCCAAGAACCAAGAACTGAACAAGAAGAAGTACAGATCCCACCATGACCAAATGGTCTGCAAGTGCCTCTCTCTGAGCATATCTTACGCTGCCACCATTGGCGGCCTGACCACCATCATAGGCACCTCCACCAGCCTCATTTTCTTAGAGCATTTCAACAACCAGTATCCGGCGGCAGAGGTGGTGAACTTCGGGACCTGGTTCCTCTTCAGCTTCCCCATCTCTCTCATCATGCTGGTGGTCAGCTGGTTCTGGATGCATTGGCTCTTCCTGGGCTGCAACTTTAAAGAGACCTGCTCTCTGAGCAAGAAGAAGAAGACCAGGAGGGAGGAGCTGTCAGAGAGGAGGATCCGGGAGGAATATGAAAAACTGGGAGACATTAGCTACCCTGAAATGGTGACCGCATTTTTCTTCATCCTGATGACAGTGCTGTGGTTTACCCGGGAGCCCGGCTTTGTCCCTGGCTGGGATTCTTTCTTTGAA---------------------AAGAAAGGCTACCGCACGGACGCCACCGTCTCTGTGTTCCTTGGTTTCCTGCTCTTCCTCATCCCAGCGAAGAAGCCCTGCTTTGGGAAGAAGAGTGACGGAGCAGGCCAGGAAGCC---TCCCGGGGGATAGAGCCCATCATCACGTGGAAGGACTTCCAGAAAACTATGCCCTGGGAGATTGTCATCCTAGTGGGAGGAGGCTATGCCCTGGCTTCGGGCAGCAAGAGCTCTGGCCTCTCAACATGGATTGGGCACCAGATGCTGTCCCTGAGCAGCCTCCCACCATGGGCTATCACTCTGCTGGCATGCGTCCTGGTGTCCATTGTCACAGAGTTTGTCAGCAATCCAGCCACCATCACCATCTTCCTGCCCATCCTATGTACCCTGTCCGAAACACTGCACATCAATCCACTGTACACCCTGGTCCCGGTTACCATGTCTATCTCCTTTGCTGTAATGCTGCCTGTGGGCAATCCCCCCAATGCTATCGTCTTCAGCTATGGGCACTGCCAGATCAAAGACATGGTGAAAGCTGGCCTAGGGGTCAATGTCATCGGCCTGGTGATAGTGATGGTGGCCATCAATACTTGGGGAGTTAGTCTCTTCCACTTGGACACTTTCCCAGCCTGGGCTAAGGTCGGCAACATCACTGATCAGACC---
>ochPri3
ATGGGCTGGCTGCAAAGCCTGCTCCGGGCCCGGAACCTGCTGCTGGTCGTCTGTGTGCCACTGCTGCTGCTGCCCCTGCCCGTCCTGCACCCCAGTAGCGAAGCTGCGTGCGCTTACGTGCTCATCGTGACCGCAGTGTACTGGGTATCCGAGGCAGTGCCTCTTGGAGCTGCAGCCCTGGTACCTGCCTTCCTCTACCCGTTCTTCGGAGTGCTCCGATCCAGTGAGGTGGCGGCGGAGTACTTCAAGAACACCACACTGCTGCTGGTGGGCGTCATCTGCGTGGCGGCTGCGGTGGAGAAGTGGAACTTGCACAAGCGCATTGCTCTGCGCATGGTCCTGATGGCCGGAGCCAAACCAGGCATGCTGCTGCTGTGTTTCATGTGCTGCACCACACTGCTGTCTATGTGGCTGTCCAACACATCCACCACCGCCATGGTGATGCCCATCGTGGACGCCGTGCTGCAGGAGCTGGTCAGTGCC---GAGGAGGAGCAGCTCGTGGCGGGCAACTCCAGCACCGAAGAGGCCGAGCCCACCAGTCTTGATGTGAAAAGCAGTCAGCCTTCCCTGGAACTCATCTTTGTCAATGAAGACTCGTCCACTGTAGACTTCACTTCTCTGATGCACCACAAG---AATGTGAATGGAGCGCCCACACTCACCACCACCATCAAAACAGCAAACCAGCACCAGAGCCGGAGGCAGCACTCGACCCAGGGAAAGTCC---CCAGCCCGGGCCCCCAATGCCAGGACCCAGGAACGGAGCAGGAAG---TACAGGTCCCAGCATGACCAAATGGTGTGCAAGTGCCTTTCGCTGAGCATATCCTACGCGGCGACCATCGGAGGCCTGACCACCATCATTGGCACCTCCACCAGCCTCATCTTCCTGGAGCATTTCAACAACCAGTACCCCACCGCGGACGTGGTGAACTTCGGCACCTGGTTCCTCTTCAGCTTCCCCATAGCCCTCATCATGCTGGTGGTCAGCTGGTTCTGGATGCATTGGCTGTTCCTGGGCTGCAACTTCAAAGAGACCTGCTCTCTGAGCAAGAAGAAGAAGACCAAAAGGGAAGAGCTGTCGGAGAAGAGGATCCAAGAGGAATATGAAAAGCTGGGGGACATCAGCTACCCTGAAATGGTGACTGGATTTTTCTTCATCCTGATGACTGTGCTGTGGTTCACACGGGAGCCAGGCTTTGTCCCCGGCTGGGATTCCTTGTTTGAA---------------------AAGAAAGGCTACCGCACGGATGCCACGGTCTCTGTCTTTCTGGGCTTCCTCCTCTTCCTCATTCCAGCGAAGAAGCCCTGCTTTGGGAAAAAGAAGGAAGGGGAGGACAGAGAGCCGCCCTCCTCGAAGACAGAGTCCATCATCACATGGAGAGACTTCCAGAAGACCATGCCCTGGGAGATTGTCATCCTGGTCGGGGGTGGCTATGCCCTAGCTTCAGGTAGCAAGAGTTCCGGTCTCTCCACGTGGATTGGGCACCAGATGTTGTCCTTGAGCACCCTCCCACCGTGGGCTGTCACCCTGCTGGCCTGTATCCTGGTGTCCATCGTCACAGAGTTTGTGAGCAATCCAGCCACCATCACCATCTTCCTACCCATCCTGTGCAGCCTGTCGGAAACGCTGCACATGAACCCTCTCTACACCCTGATCCCGGTCACCATGTGCATCTCCTTCGCAGTGATGCTGCCTGTGGGCAACCCTCCCAATGCCATCGTCTACAGCTACGGGCACTGCCAGATCAAGGACATGGTGAAAGCTGGCTTGGGAGTCAACGTCATTGGCCTGGTGATAGTGATGGTGGCCATCAACACTTGGGGAGTTAGTCTCTTCCAACTGGACACTTTTCCAGCCTGGGCTAAGGTCGGTAATATCACTGATCAGGCC---
>tarSyr2
ATGGGCTTGATGGGGGACCTGCTCCGGGCCCGGAACCTGCTGCTGGTCGTCTTCGTCCCACTTCTGCTGCTGCCCCTGCCCATCCTCCACCCCAGCAGCGAGGCTGCGTGTGCTTACGTGCTGATCGTGACTGCTGTGTACTGGGTGTCTGAGGCGGTGCCTCTTGGAGCTGCAGCCCTGGTGCCAGCCTTCCTCTACCCGTTCTTCGGAGTCCTTCGATCCAGTGAGGTGGCTGCAGAATACTTCAAGAACACCACGCTGCTACTGGCGGGCGTCATCTGCGTGGCGACTGCTGTGGAGAAGTGGAACCTGCATAAGCGCATTGCTCTGCGCATGGTCCTGATGGCCGGAGCCAAGCCGGGCACGCTGCTGCTGTGCTTCATGAGCTGTACCACGCTGCTCTCCATGTGGCTGTCCAACACCTCCACCACTGCCATGGTGATGCCCATCGTGGAGGCCGTGCTGCAGGAGCTGGTCAGCGCT---GATGAGGAGCAGCTTGGGGCGGGCAGCACCAGCACCGAAGAGGCCCAGCCCATCAGTCTTGGTGTGAACCACAGCCAGCCTTCCCTGGAACTCATCTTTGTCAATGAAGACACGTCGACTGCAGACCTCACTTCTCTGATGCACAACAAG---AAGCTGAATGGTGTGCCCACAATCACCAACCCCCTCCAAACAGCAAGCCAACGCCAGGGCAAGAAGCAGCACCCATCCCAGGAAAAGCCA---CGAGTCCTGACCCCCAGCCCTAGGAACCAGGAACGGAACCGGAAA---TACAGGTCCCACCATGACCAGATGATCTGCAAGTGCCTCTCTCTGAGCATATCCTACTCCGCCACCATTGGTGGCCTGGCCACCGTCATTGGCACCTCCACCAGCCTCATCTTCCTGGAACACTTCAACAACCAGTACCCAGCCGCGGAGGTGGTCAACTTTGGCACCTGGTTCCTCTTCAGCTTCCCCATCTCCCTCATCATGCTGGTGCTCAGTTGGCTCTGGATGCACTGGCTATTCCTCGGCTGCAATTTTAAAGAGACCTGCTCTCTGAGCAAGAAGAAGAAGACCAAAAGAGAACAGCTGTCAGAGAAGAGGATCCAGGAGGAGTATGAAAAGCTGGGCGACATTAGCTACCCTGAAATGGTGACTGGATTTTTCTTCATCCTGATGACCGTGCTTTGGTTTACCAGGGAGCCTGGCTTTGTCGCTGGCTGGGATTCTTTCTTTGAAAACCATGCTTGTCTCGTTGCTAGGAAAGGCTACTGCACTGATGCCACGGTGTCTGTCTTCCTTGGCTTTCTCCTCTTCCTCATTCCAGCGAAGAAGCCCTGCTTTGGGAAAAAGAATAATGGAGAGAACCAGGAGCCC---TCGCTGGGGACAGAGCCCATCATCACATGGAAGGACTTCCAGAAGACCATGCCCTGGGAGATTGTCATTCTGGTGGGAGGAGGCTATGCTCTGGCTTCTGGGAGCAAGAGCTCTGGTCTCTCTACATGGATTGGGAACCAGATGTTGTCTCTGAGCAGCCTCCCACCGTGGGCTGTCACCCTGCTGGCATGCATCCTCGTGTCCATTGTCACTGAGTTTGTGAGCAACCCAGCCACTATCACCATCTTTCTGCCTATTCTGTGCAGCCTGTCTGAATCGCTGCACATTAATCCCCTCTACACCCTGATCCCAGTCACCATGTGCATCTCCTTCGCGGTGATGCTGCCAGTGGGCAACCCCCCCAACGCCATCGTTTTCAGCTATGGGCACTGCCAGATCAAAGACATGGTGAAAGCTGGCCTGGGGGTCAACGTCATTGGACTGGTGATAGTAATGGTGGCCATCAACACTTGGGGAATTAGCCTCTTCCATCTGGACATATATCCAACTTGGGCGAAGGCCAGTAACATCACCAATCAGGCC---
