# Supplementary material for: Six reference-quality genomes reveal evolution of bat adaptations
Source: Nature. 2020 Jul 22;583(7817):578–84. doi: 10.1038/s41586-020-2486-3 (PMC8075899; doi:10.1038/s41586-020-2486-3)
Supplement: Supplementary file 6 — Alignments of 12,931 protein-coding genes across 48 mammals. [file 41586_2020_2486_MOESM6_ESM.gz › suppDataFile/ENST00000376032.aln.fasta]

>hg38
ATGAGTCATACAGAGGTTAAATTAAAAATACCTTTTGGAAATAAATTACTAGATGCTGTTTGTTTGGTACCTAACAAGAGCTTAACATATGGAATAATTCTTACACATGGAGCATCAGGAGATATGAATCTTCCTCATTTGATGTCACTGGCATCCCATCTTGCATCTCATGGGTTTTTCTGCCTGAGATTTACCTGTAAAGGCCTTAATATTGTACATAGAATTAAGGCGTATAAATCAGTTTTGAATTACCTGAAGACATCAGGAGAATACAAACTTGCAGGTGTTTTTCTTGGAGGTCGTTCAATGGGCTCAAGAGCAGCTGCTTCTGTAATGTGTCACATTGAGCCAGATGATGGTGATGATTTTGTTCGGGGTCTCATTTGTATTTCTTACCCACTGCACCATCCAAAGCAGCAGCATAAACTCAGAGATGAAGACCTCTTTCGTTTAAAAGAGCCTGTACTGTTTGTGTCAGGCTCAGCAGATGAAATGTGTGAAAAGAACTTGTTGGAGAAAGTGGCACAGAAAATGCAAGCTCCCCATAAAATCCACTGGATTGAGAAGGCAAATCATTCCATGGCAGTGAAAGGACGGTCGACAAATGATGTTTTCAAAGAAATAAATACACAGATTTTGTTTTGGATCCAAGAAATTACTGAAATGGACAAGAAATGTCAT---
>panTro5
ATGAGTCATACAGAGGTTAAATTAAAAATACCTTTTGGAAATAAATTACTAGATGCTGTTTGTTTGGTACCTAACAAGAGCTTAACATATGGAATAATTCTTACACATGGAGCATCAGGAGATATGAATCTTCCTCATTTGATGTCACTGGCATCCCATCTTGCATCTCATGGGTTTTTCTGCCTGAGATTTACCTGTAAAGGCCTTAATATTGTACATAGAATTAAGGCGTATAAATCAGTTTTGAATTACCTGAAGACATCAGGAGAATACAAACTTGCAGGTGTTTTTCTTGGAGGTCGTTCAATGGGCTCAAGAGCAGCTGCTTCTGTAATGTGTCACATTGAGCCAGATGATGGTGATGATTTTGTTCGGGGTCTCATTTGTATTTCTTACCCACTGCACCATCCAAAGCAGCAGCATAAACTCAGAGATGAAGACCTCTTTCGTTTAAAAGAGCCTGTACTGTTTGTGTCAGGCTCAGCAGATGAAATGTGTGAAAAGAACTTGTTGGAGAAAGTGGCACAGAAAATGCAAGCTCCCCATAAAATCCACTGGATTGAGAAGGCAAATCATTCCATGGCAGTGAAAGGACGGTCGACAAATGATGTTTTCAAAGAAATAAATACACAGATTTTGTTTTGGATCCAAGAAATTACTGAAATGGACAAGAAATGTCAT---
>gorGor5
ATGAGTCATACAGAGGTTAAATTAAAAATACCTTTTGGAAATAAATTACTAGATGCTGTTTGTTTGGTACCTAACAAGAGCTTAACATATGGAATAATTCTTACACATGGAGCATCAGGAGATATGAATCTTCCTCATTTGATGTCACTGGCATCCCATCTTGCATCTCATGGGTTTTTCTGCCTGAGATTTACCTGTAAAGGCCTTAATATTGTACATAGAATTAAGGCGTATAAATCAGTTTTGAATTACCTGAAGACATCAGGAGAATACAAACTTGCAGGTGTTTTTCTTGGAGGTCGTTCAATGGGCTCAAGAGCAGCTGCTTCTGTAATGTGTCACATTGAGCCAGATGATGGTGATGATTTTGTTCGGGGTCTCATTTGTATTTCTTACCCACTGCACCATCCAAAGCAGCAGCATAAACTCAGAGATGAAGACCTCTTTCGTTTAAAAGAGCCTGTACTGTTTGTGTCAGGCTCAGCAGATGAAATGTGTGAAAAGAACTTGTTGGAGAAAGTGGCACAGAAAATGCAAGCTCCCCATAAAATCCACTGGATTGAGAAGGCAAATCATTCCATGGCAGTGAAAGGACGGTCGACAAATGATGTTTTCAAAGAAATAAATACACAGATTTTGTTTTGGATCCAAGAAATTACTGAAATGGACAAGAAATGTCAT---
>macFas5
ATGAGTCATACAGAGGTTAAATTAAAAATACCTTTTGGAAATAAATTACTAGATGCTGTTTGTTTGGTACCTAACAAGAGCTTAACATATGGAATAATTCTTACACATGGAGCATCAGGAGATATGAATCTTCCTCATTTGATGTCACTGGCATCCCATCTTGCATCCCATGGGTTTTTCTGCCTGAGATTTACCTGTAAAGGCCTTAATATTGTACATAGAATTAAGGCATATAAATCAGTTTTGAATTACCTAAAGACATCAGGAGAATACAAACTTGCAGGTGTTTTTCTTGGAGGTCGTTCAATGGGCTCAAGAGCAGCTGCTTCTGTAATGTGTCACATTGAGCCAGATGATGGTGATGATTTTGTTCGGGGTCTCATTTGTATTTCTTACCCACTGCACCATCCAAAGCAGCAGCATAAACTCAGAGATGAAGACCTCTTTCGTTTAAAAGAGCCTGTACTGTTTGTGTCAGGCTCAGCAGATGAAATGTGTGAAAAGAACTTGTTGGAGAAAGTGGCACAGAAAATGCAAGCTCCCCATAAAATCCACTGGATTGAGAAGGCAAATCATTCCATGGCAGTAAAAGGACGGTCGACAAATGATGTTTTCAAAGAAATAAATACACAGATTTTGTTTTGGATCCAAGAAATTACTGAAATGGACAAGAAAGGTCAT---
>HLequCab3
ATGAGTCATACAGAGGTTAAATTAAAAATACCTTTTGGAAATAAATTACTAGATGCTGTTTGTTTGGTACCTAACAAGAGCTTAACATATGGAATAATTCTTACACATGGAGCGTCAGGAGATATGAATCTTCCTCATTTGATGTCACTGGCATCCCATCTTGCATCTCATGGGTTTTTTTGCCTGAGATTTACCTGTAAAGGCCTTAATATTGTACATAGAATTAAGGCATATAAATCAGTTTTGAATTACCTAAGGACCTCAGGGGAATACCAACTTGCAGGTGTTTTCCTTGGAGGTCGTTCAATGGGCTCAAGAGCAGCTGCTTCTGTAATGTGTCATATTGAGCCAGATGATGCTGATGATTTTGTTCGAGGTCTCATTTGTATTTCTTATCCACTGCACCATCCAAAGCAGCAGCATAAACTTAGAGATGAAGATCTCTTTCGTATAAAAGAACCTGTCCTGTTTGTGTCAGGCTCAGCAGATGAAATGTGTGAAAAGAACTTGTTGGAAAAAGTGGCACAGAAAATGCAAGCTCCTAATAAAATCCACTGGATTGAGAAGGCAAATCATTCCATGGCAGTAAAAGGACGGTCAACAAATGATGTTTTCAAAGAAATAAATACACAGATTTTGTTTTGGATCCAGGAAATCACTGAAATGGACAAGAAA---------
>ponAbe2
ATGAGTCATACAGAGGTTAAATTAAAAATACCTTTTGGAAATAAATTACTAGATGCCGTTTGTTTGGTACCTAACAAGAGCTTAACATATGGAATAGTTCTTACACATGGAGCATCAGGAGATATGAATCTTCCTCATTTGATGTCACTGGCATCCCATCTTGCATCTCATGGGTTTTTCTGCCTGAGATTTACCTGTAAAGGCCTTAATATTGTACATAGAATTAAGGCGTATAAATCAGTTTTGAATTACCTGAAGACATCAGGAGACTACAAACTTGCAGGTGTTTTTCTTGGAGGTCGTTCAATGGGCTCAAGAGCAGCTGCTTCTGTAATGTGTCACATTGAGCCAGATGATGGTGATGATTTTGTTCGGGGTCTCATTTGTATTTCTTACCCACTGCACCATCCAAAGCAGCAGCATAAACTCAGAGATGAAGACCTCTTTCGTTTAAAAGAGCCTGTACTGTTTGTGTCAGGCTCAGCAGATGAAATGTGTGAAAAGAATTTGTTGGAGAAAGTGGCGCAGAAAATGCAAGCTCCCCATAAAATCCACTGGATTGAGAAGGCAAATCATTCCATGGCAGTGAAAGGACGGTCGACAAATGATGTTTTCAAAGAAATAAATACACAGATTTTGTTTTGGATCCAAGAAATTACTGAAATGGACAAGAAATGTCAT---
>saiBol1
ATGAGTCATACAGAGGTTAAATTAAAAATACCTTTTGGAAATAAATTACTAGATGCCGTTTGTTTGGTACCTAACAAGAGCTTAACATATGGAATAATTCTTACACATGGAGCATCAGGAGATATGAATCTTCCTCATTTGATGTCGCTGGCATCCCATCTTGCATCCCATGGGTTTTTTTGCCTGAGATTTACCTGCAAAGGCCTTAATATTGTACATAGAATTAAGGCATATAAATCAGTTTTGAATTACCTAAAGACATCA---GAATACAAACTTGCAGGAGTTTTTCTTGGAGGTCGTTCAATGGGCTCAAGAGCAGCTGCTTCTGTAATGTGTCACATTGAGCCAGATGACGCTGATGATTTTGTTCGAGGTCTCATATGTATTTCTTATCCACTGCACCATCCAAAGCAGCAGCATAAACTCAGAGATGAAGATCTCTTTCGTTTAAAAGAGCCTGTACTGTTTGTGTCAGGCTCAGCAGATGAAATGTGTGAAAAGAACTTGTTGGAGAAAGTGGCACAGAAAATGCAAGCTCCCCATAAAATCCACTGGATTGAGAAGGCAAATCATTCCATGGCAGTGAAAGGACGGTCAACAAATGATGTTTTCAAAGAAATAAATACACAGATTTTGTTTTGGATCCAAGAAATTACTGAAATGGACAAGAAATGTCAT---
>calJac3
ATGAGTCATACAGAGGTTAAATTAAAAATACCTTTTGGAAATAAATTACTAGATGCTGTTTGTTTGGTACCTAACAAGAACTTAACATACGGAATAATTCTTACACATGGAGCATCAGGAGATATGAATCTTCCTCATTTGATGTCACTGGCATCCCATCTTGCATCTCACGGGTTTTTTTGCCTGAGATTTACCTGCAAAGGCCTTAATATTGTACATAGAATTAAGGCATATAAATCAGTTTTGAATTACCTAAAGACATCAGGAGAATACAAACTTGCAGGAGTTTTTCTTGGAGGTCGTTCAATGGGCTCAAGAGCAGCTGCTTCTGTAATGTGTCACATTGAGCCAGATGATGCTGATGATTTTGTTCGAGGTCTCATTTGTATTTCTTATCCACTGCACCATCCAAAGCAGCAGCATAAACTCAGAGATGAAGATCTCTTTCGTTTAAAAGAGCCTGTACTGTTTGTGTCAGGCTCAGCAGATGAAATGTGTGAAAAGAACTTGTTGGAGAAAGTGGCACAGAAAATGCAAGCTCCCCATAAAATCCACTGGATTGAGAAGGCAAATCATTCCATGGCAGTGAAAGGACGGTCGACAAATGATGTTTTCAAAGAAATAAATACACAGATTTTGTTTTGGATCCAAGAAATTACTGAAATGGACAAGAAATGTCAT---
>cerSim1
ATGAGTCATACAGAGGTTAAATTAAAAATACCTTTTGGAAATAAATTACTAGATGCTGTTTGTTTGGTACCTAACAAGAACTTAACATATGGAATAATTCTTACACATGGAGCATCAGGAGATATGAATCTTCCTCATTTGATGTCACTGGCATCCCATCTTGCATCTCATGGTTTTTTTTGCCTGAGATTTACCTGTAAAGGCCTTAATATTGTACATAGAATTAAGGCATATAAATCAGTTTTGAATTACCTAAGGACCTCAGGAGAATACAGACTTGCAGGTGTTTTCCTTGGAGGTCGTTCAATGGGCTCACGAGCAGCTGCTTCTGTAATGTGTCATATTGAGCCAGATGATGCTGACGATTTTGTTCGAGGTCTCATTTGTATTTCTTATCCCCTGCACCATCCAAAGCAGCAGCATAAACTTAGAGATGAAGATCTCTTTCGTATAAAAGAACCTGTACTGTTTGTGTCAGGCTCAGCGGATGAAATGTGTGAAAAGAACTTGTTGGAAAAAGTGGCACAGAAAATGCAAGCTCCTAATAAAATCCACTGGATTGAGAAGGCAAATCATTCCATGGCAGTGAAAGGACGGTCAACAAATGATGTTTTCAAAGAAATAAATACACAGATTTTGTTTTGGATCCAGGAAATCACTGAAATGGACAAGAAA---------
>conCri1
ATGAGTCATACAGAGGTTAAATTAAAAATACCCTTTGGAAATAAATTACTAGATGCTGTTTGTTTGGTCCCTAACAAGAACTTAACATATGGAATAATTCTTACACATGGAGCATCAGGAGATATGAACCTTCCTCATTTGATGTCACTGGCATCCCATCTTGCATCTCATGGGTTTTTTTGCCTGAGATTTACCTGTAAAGGCCTTAATATTGTACATAGAATTAAGGCATATAAATCAGTATTGAACTACCTGAAGACCTCTGGAGAATATAAACTTGCAGGTGTTTTTCTTGGAGGTCGTTCAATGGGCTCAAGAGCAGCTGCTTCTGTAATGTGTCATATTGAGCCAGATGACGCTGATGACTTTGTTCGAGGTCTCATTTGTATTTCTTATCCACTGCACCATCCGAAGCAGCAGCATAAACTTAGAGATGAAGACCTCTTTCGTATAAAAGATCCTGTATTGTTTGTGTCAGGGTCAGCAGATGAAATGTGTGAAAAGAACTTGTTGGAGAAAGTGACACAGAAAATGCAAGCGCCTAATAAAATCCATTGGATTGAGAAGGCCAATCATTCCATGGCAGTGAAAGGACGGTCCACAAATGATGTTTTCAGAGAAATAAATACACAGATTCTGTTTTGGATTCAGGAAATCACTGAAATGGACAAGAAA---------
>otoGar3
ATGAGTCATACAGAGGTTAAATTAAAAATACCTTTTGGAAATAAACTGCTAGATGCTGTTTGTTTGGTACCTAACAAGAGCTTAACATATGGAATAATTCTTACACATGGAGCATCAGGAGATATGAATCTTCCTCATTTGATGTCACTGGCATCCCACCTTGCATCTCATGGGTTTTTTTGCCTGAGATTTACCTGTAAAGGCCTTAATATTGTACATAGAATTAAGGCATATAAATCAGTTTTGAATTACCTAAAGACCTCAGGAGAATATAAACTTGCAGGTGTTTTCCTTGGAGGTCGTTCAATGGGCTCAAGAGCAGCTGCTTCTGTTATGTGTCATATTGAGCCAGATGATGCTGATGATTTTGTTCGAGGTCTCATTTGTATTTCTTATCCACTGCACCATCCAAAGCAACAGCATAAACTCAGAGATGAAGATCTCTTTCGTATAAAAGATCCTGTACTGTTTGTGTCAGGCTCAGCAGATGAAATGTGTGAAAAGAACTTGTTGGAGAAAGTGGCACAGAAAATGCAAGCTCCCAGTAAAATCCACTGGATTGAGAAGGCAAATCATTCCATGGCAGTGAAAGGACGGTCAACAAATGATGTTTTCAAAGAAATAAATACACAAATTTTGTCTTGGATTCAAGAAATCACTGAAATGGACAAGAAA---------
>micMur3
ATGAGTCATACAGAGGTTAAATTAAAAATACCTTTTGGGAATAAATTACTAGATGCTGTTTGTTTGGTACCTAACAAAAGCTTGACATATGGAATAATCCTTACACACGGAGCATCAGGAGACATGAATCTTCCTCATTTGATGTCACTGGCATCCCATCTTGCATCTCATGGGTTTTTTTGCCTGAGATTTACCTGCAAAGGCCTTAATATTGTACATAGAATTAAGGCATATAAATCAGTTTTGAATTACCTAAAGACCTCAGGAGAATATAAACTTGCAGGTGTTTTCCTTGGAGGTCGTTCGATGGGCTCAAGAGCAGCTGCTTCTGTTATGTGTCATATTGAGCCAGATGATTCTGATGATTTTGTTCGAGGTCTCATTTGTATTTCTTATCCACTGCACCATCCAAAGCAGCAGCATAAACTCAGAGATGAAGATCTCTTTCGTATAAAAGATCCTGTACTATTTGTGTCAGGCTCAGCAGATGAAATGTGTGAAAAGAATTTGTTGGAGAAAGTGGCACAGAAAATGCAAGCTCCCAGTAAAATCCACTGGATTGAAAAGGCAAATCATTCCATGGCAGTGAAAGGACGGTCAACAAATGATGTTTTCAAAGAAATAAATACACAGATTTTGTTTTGGATCCAAGAAATCACTGAAATGGACAAGAAA---------
>ailMel1
ATGAGTCATACAGAGGTAAAATTAAAAATACCTTTTGGAAATAAATTACTAGATGCTGTTTGTTTGGTACCTAACAAGAGCTTAACATATGGAATAATTCTTACACATGGAGCGTCAGGAGATATGAACCTTCCTCATTTGATGTCACTGGCATCCCATCTTGCATCTCATGGTTTTTTTTGCCTGAGATTTACCTGTAAAGGCCTTAATATTGTACATAGAATTAAGGCATATAAATCAGTTTTGAATTACCTAAAGACCTCAGGAGAATACAAACTGGCAGGTGTTTTCCTTGGTGGTCGTTCAATGGGCTCAAGAGCAGCTGCTTCTGTAATGTGCCATATTGAGCCAGATGATGCTGATGATTTTGTTCGAGGTCTCATTTGTATTTCTTACCCACTGCACCATCCAAAGCAGCAACATAAACTTAGAGACGAAGATCTCTATCGTATAAAAGATCCTGTATTGTTTGTGTCAGGCTCAGCAGATGAAATGTGTGAAAAGAACTTGTTGGAGAAAGTGGCACAGAAAATGCAAGCTCCCAGTAAAATCCACTGGATTGAGAAGGCAAATCATTCCATGGCAGTGAAAGGACGGTCAACAAATGATGTTTTCAAAGAAATAAATACACAGATTTTGTTTTGGATCCAGGAAATCACTGAAATAGACAAGAAA---------
>HLcamFer2
ATGAGTCATACGGAGGTTAAACTAAAAATACCTTTTGGAAATAGATTACTAGATGCTGTTTGTTTGGTACCTAACAAGAGCTTAACATATGGAATAATTCTTACACATGGAGCATCAGGAGATATGAATCTTCCTCATTTGATGTCACTGGCATCCCATCTTGCATCTCATGGGTTTTTTTGCCTGAGATTTACCTGTAAAGGCCTTAATATTGTACATAGAATTAAGGCATATAAATCAGTTTTGAATTACCTAAAGACCTCAGGAGAATACAAACTTGCAGGTGTTTTCCTTGGAGGTCGTTCAATGGGGTCAAGAGCAGCTGCTTCTGTGATGTGTCATATTGAGCCAGATGATGCTGATGATTTTGTTCGAGGTCTCATTTGTATTTCCTATCCACTGCACCACCCAAAGCAGCAGCATAAACTTAGAGATGAAGATCTCTTTCGTATAAAAGATCCTGTACTGTTTGTGTCAGGCTCAGCAGATGAAATGTGTGAAAAGAACTTGTTGGAGAAAGTGGCACAGAAAATGCAAGCTCCTAATAAAATCCACTGGATTGAGAAGGCAAATCATTCCATGGCAGTGAAAGGACGGTCAACAAATGATGTTTTCAGAGAAATAAATACACAGATTTTGTTTTGGATCCAGGAAATCACTGAAAGGGACAAGAAA---------
>susScr11
ATGAGTCATACAGAGGTTAAATTAAAAATTCCTTTTGGAAATAAATTACTAGATGCTGTTTGTTTGGTACCTAACAAGAGCTTAACATATGGGATAATTCTTACACATGGAGCATCAGGAGACATGAATCTTCCTCATTTGATGTCACTGGCATCCCATCTTGCATCTCATGGGTTTTTTTGCCTGAGATTTACGTGTAAAGGCCTTAATATTGTACATAGAATTAAGGCATATAAATCAGTTTTGAATTACCTAAAGACCTCAGGAGAATACAAACTTGCAGGTGTTTTCCTTGGAGGTCGTTCAATGGGCTCAAGAGCAGCTGCTTCTGTAATGTGTCATATTGAGCCAGATGATGCTGACGATTTTGTTCGAGGTCTCATTTGTATTTCCTATCCACTGCACCATCCAAAGCAACAGCATAAACTTAGAGATGAAGATCTCTTTCGTATAAAAGATCCTGTGCTGTTTGTGTCAGGCTCAGCAGATGAAATGTGTGAAAAGAACTTATTGGAGAAAGTGGCACAGAAAATGCAAGCTCCTAATAAAATCCACTGGATCGAGAAGGCAAATCATTCCATGGCAGTGAAAGGACGGTCAACAAATGATGTTTTCAAAGAAATAAATACACAGATTTTGTTTTGGATCCAGGAAATCACTGAAATGGTCAAGAAA---------
>triMan1
ATGAGTCATACAGAGGTTAAATTAAAAATACCTTTTGGAAATAAATTACTAGATGCTGTTTGTTTGGTACCTAACAAGAGCTTAACATATGGAATAATTCTTACACATGGAGCATCAGGAGATATGAATCTTCCTCATTTGATGTCACTGGCATCCCATCTTGCATCTCATGGGTTTTTTTGCTTGAGATTTACCTGTAAAGGCCTTAATATTGTACATAGAATTAAGGCATATAAATCAGTTTTGAATTACCTAAAGACCTCAGGAGAATACAAACTTGCAGGTGTTTTTCTTGGAGGTCGTTCAATGGGTTCAAGAGCGGCTGCTTCTGTAATGTGTCATGTTGAGCCAGATGATGCTGATGATTTTGTTCGAGGTCTCATTTGTATTTCTTATCCACTGCACCATCCAAAGCAGCAGCATAAACTCAGAGATGAAGATCTCTTTCGTATAAAAGATCCTGTACTGTTTGTGTCAGGCTCAGCAGATGAAATGTGTGAAAAGAACTTGTTGGAGAGAGTGGCACAGAAAATGCAAGCTCCTAATAAAATCCACTGGATTGAGAAGGCAAATCATTCCATGGCAGTGAAAGGACGGTCAACAAATGATGTTTTCAAAGAAATAAATACACAGATTTTGTTTTGGATCCAAGAAATCACTGAAATGGACAAGAAA---------
>canFam3
ATGAGTCATACAGAGGTTAAATTAAAAATACCTTTTGGAAATAAATTACTAGATGCTGTTTGTTTGGTACCTAACAAGAGCTTAACATATGGAATAATTCTTACACATGGAGCGTCAGGAGATATGAACCTTCCTCATTTGATGTCACTGGCATCCCATCTTGCATCTCATGGTTTTTTTTGCCTGAGATTTACCTGTAAAGGCCTTAATATTGTACATAGAATTAAGGCATATAAATCAGTTTTGAATTACCTAAAGACCTCAGGAGAGTACAAACTGGCAGGTGTTTTCCTTGGCGGTCGCTCAATGGGCTCAAGAGCAGCTGCTTCTGTAATGTGCCATATTGAGCCAGATGATGCTGATGATTTTGTTCGAGGTCTCATTTGTATTTCTTACCCACTGCACCATCCAAAGCAGCAACATAAACTTAGGGATGAAGATCTCTATCGTATAAAAGATCCTGTGTTGTTTGTGTCAGGCTCAGCAGATGAAATGTGTGAAAAGAACTTGTTGGAGAAAGTGGCACAGAAAATGCAAGCTCCCAATAAAATCCACTGGATTGAGAAGGCAAATCATTCCATGGCAGTGAAAGGACGGTCAACAAATGATGTTTTCAAAGAAATAAATACACAGATTTTGTTTTGGATCCAGGAAATCACTGAAATGGACAAGAAA---------
>musFur1
ATGAGTCATACAGAGGTTAAATTAAAAATACCTTTTGGAAATAAATTACTAGATGCCGTTTGTTTGGTACCTAACAAGAGCTTAACATATGGAATAATACTTACACATGGAGCGTCAGGAGATATGAACCTTCCTCATTTGATGTCACTGGCATCCCATCTTGCATCTCATGGGTTTTTTTGCCTGAGATTTACCTGTAAAGGCCTTAATATTGTACATAGAATTAAGGCATATAAATCAGTTTTGAATTACCTAAAGACCTCAGGAGAATACAAACTGGCAGGTGTTTTCCTTGGTGGTCGTTCAATGGGCTCAAGAGCAGCTGCTTCTGTAATATGCCATATTGAGCCAGATGATGCTGATGATTTTGTTCGAGGTCTCATTTGTATTTCTTACCCACTGCACCATCCAAAGCAGCAACATAAACTTAGAGATGAAGATCTCTATCGTATAAAAGATCCTGTATTGTTTGTGTCAGGCTCAGCGGATGAAATGTGTGAAAAGAACTTGTTGGAGAAAGTGGCACAGAAAATGCAAGCTCCCAATAAAATCCACTGGATTGAGAAGGCAAATCATTCCATGGCAGTGAAAGGACGATCAACAAATGATGTTTTCAAAGAAATAAATACACAGATTTTGTTTTGGATCCAGGAAATCACTGAAATGGACAAGAGA---------
>loxAfr3
ATGAGTCATACAGAGGTTAAATTAAAAATACCTTTTGGAAATAAATTACTAGATGCTGTTTGTTTGGTACCTAACAAGAGCTTAACATATGGAGTAATTCTTACCCATGGAGCATCAGGAGATATGAATCTTCCTCATTTGATGTCACTGGCATCCCATCTTGCATCTCATGGTTTTTTTTGCCTGAGATTTACCTGTAAAGGCCTTAATATTGTACATAGAATTAAGGCATATAAATCAGTTTTGAATTACCTAAAGACCTCAGGAGAATACAAACTTGCAGGTGTTTTTCTTGGAGGTCGTTCAATGGGCTCAAGAGCGGCTGCTTCTGTAATGTGTCATATTGAGCCAGATGATGCTGATGACTTTGTTCGAGGTCTCATTTGTATTTCTTATCCCCTGCACCATCCAAAGCAGCAGCATAAACTCAGAGATGAAGACCTCTTTCGTATAAAAGATCCTGTACTGTTTGTGTCAGGCTCAGCAGATGAAATGTGTGAAAAGAACTTGTTGGAGAGAGTGGCGCAGAAAATGCAAGCTCCTAATAAAATCCACTGGATTGAGAAGGCAAATCATTCCATGGCAGTGAAAGGACGGTCAACCAATGATGTTTTCAAAGAAATAAATACACAGATTTTGTTTTGGATCCAAGAAATCACTGAAGTGGACAAGAAA---------
>lepWed1
ATGAGTCATACAGAGGTTAAATTAAAAATACCTTTTGGAAATAAATTACTAGATGCTGTTTGTTTGGTACCTAACAAGAGCTTAACATATGGAATAATTCTTACACATGGAGCATCAGGAGATATGAACCTTCCTCATTTGATGTCACTGGCATCCCATCTTGCATCTCATGGTTTTTTTTGCCTGAGATTTACCTGTAAAGGCCTTAATATTGTACATAGAATTAAGGCATATAAATCAGTTTTGAATTACCTGAAGACCTCAGGAGAATACAAACTGGCAGGTGTTTTCCTTGGTGGTCGTTCAATGGGCTCAAGAGCAGCTGCTTCTGTAATGTGCCATATTGAGCCAGATGATGCTGATGATTTTGTTCGAGGTCTCATTTGTATTTCTTACCCACTGCACCATCCAAAGCAGCAACATAAACTTAGAGATGAAGATCTCTATCGTATAAAAGATCCTGTATTGTTTGTGTCAGGCTCAGCAGATGAAATGTGTGAAAAGAACTTGTTGGAGAAAGTGGCACAGAAAATGCAAGCTCCCAATAAAATCCACTGGATTGAGAAGGCAAATCATTCCATGGCAGTGAAAGGACGGTCAACAAATGATGTTTTCAAAGAAATAAATACACAGATTTTGTTTTGGATCCAGGAAATCACTGAAATGGACAAGAAA---------
>HLmolMol2
ATGAGTCATACAGAGGTTAAATTAAAAATACCATTTGGAAATAAATTACTAGATGCTGTTTGTTTGGTACCTAATAAGAGCTTAACATATGGAATAATTCTTACACACGGAGCTTCAGGAGATATGAATCTTCCTCATTTGATGTCACTGGCATCTCATCTTGCATCTCATGGGTTTTTTTGCCTGAGGTTCACCTGTAAAGGCCTTAATATTGTACATAGAATTAAGGCATATAAGTCAGTTTTGAGTTACCTCAGGACCTCAGGAGAATACAAACTTGCAGGTGTTTTCCTTGGAGGTCGTTCAATGGGCTCAAGAGCAGCTGCTTCTGTAATGTGTCATATTGAGCCAGATGCTGCTAATGATTTTGTTCGCGGTCTCATTTGTATTTCTTATCCACTGCACCATCCAAAGCAGCGGCATAAACTTAGAGATGAAGATCTCTTTCGTATAAAAGATCCTGTACTATTTGTGTCAGGCTCAGCAGATGAAATGTGTGAAAAGAACTTGTTGGAGAAAGTCACACAGAAAATGCAAGCTCCTAATAAAATCCACTGGATTGAGAAGGCAAATCATTCCATGGCAGTGAAAGGACGGTCAACAAATGATGTTTTCAAAGAAATAAATACACAAATTTTGTTTTGGATCCAGGAAATTACTGAAATGGACAAGAAA---------
>speTri2
ATGAGTCATACAGAGGTTAAGTTAAAAATACCTTTTGGAAATAAGTTGCTGGATGCTGTTTGTTTGGTACCTAGCAAGAGTTTAACATACGGAATAATTCTTACACATGGAGCATCAGGAGATATGAATCTTCCTCATTTGATGTCATTGGCGTCCCATCTTGCATCTCATGGCTTTTTTTGCCTGAGATTTACCTGTAAAGGCCTTAATATTGTGCATAGAATTAAGGCATACAAAGCAGTTTTGAATTACCTAAAGACCTCAGGAGAATACAAACTTGCAGGTGTTTTCCTTGGAGGTCGTTCAATGGGCTCAAGAGCAGCTGCTTCTGTAATGTGTCATATTGAGCCAGATGATGCTGATGGTTTTGTTCGAGGTCTCATTTGTATTTCTTATCCACTGCACCATCCAAAACAGCAGCATAAACTCAGAGATGAAGATCTCTTTCGTATAAAAGATCCTGTACTGTTTGTGTCAGGCTCAGCAGATGAAATGTGTGAGAAGAACTTGTTGGAGAAAGTGGCACAGAAAATGCAAGCTCCCAATAAAATCCACTGGATTGAGAAGGCAAATCATTCCATGGCAGTGAAAGGACGGTCAACAAATGATGTTTTCAAAGAAATAAATACACAGATTTTGTTTTGGATCCAAGAAATCACTGAAATGGACAAGAAA---------
>bosTau8
ATGAGTCATACAGAGGTAAAGTTAAAAGTACCTTTTGGAAATAAATTGCTAGATGCTGTTTGTTTGGTACCTAACAAGAGCTTAACATATGGAGTCATTCTTACACATGGAGCATCAGGAGATATGAATCTCCCTCATTTGACATCACTGGCATCCCATCTTGCCTCTCATGGGTTTTTTTGCCTGAGATTTACCTGTAAAGGCCTTAATATTGTACATAGAATTAAGGCATATAAATCAGTTTTGAATTACCTAAAGACCTCA---GAATACAAACTTGCAGGTGTTTTCCTTGGAGGTCGTTCAATGGGCTCAAGAGCAGCTGCTTCTGTACTGTGTCATATTGAGCCTGATGATGCTGATGATTTTGTTCGAGGTCTCATTTGTATTTCCTATCCACTGCACCATCCAAAACAGCAGCATAAACTTAGAGATGAAGATCTCTTTCGTATAAAAGATCCTGTACTGTTTGTGTCAGGCTCAGCAGATGAAATGTGTGAAAAGAACTTGTTGGAGAAAGTGGCACAGAAAATGCAAGCTCCTCATAAAATACACTGGATTGAGAAGGCAAATCATTCCATGGCAGTGAAAGGACGATCAACAAATGATGTTTTCAAAGAAATAAATACACAGATTTTGTTTTGGATCCAGGAAATCACTGAAACGGACAAGAAA---------
>felCat8
ATGAATCATACAGAGGTTAAATTAAAAATACCTTTTGGAAATAAATTACTAGATGCTGTTTGTTTGGTACCTAACAAGAACTTAACATATGGAATAATTCTTACACATGGAGCGTCAGGAGATATGAATCTTCCTCATTTGATGTCACTGGCATCCCATCTTGCATCTCATGGGTTTTTTTGCCTGAGATTTACCTGTAAAGGCCTTAATATTGTACATAGAATTAAGGCATATAAATCAGTTTTGAATTACCTAAAGACCTTAGGAGAATACAAATTGACAGGTGTTTTCCTTGGCGGTCGTTCAATGGGCTCAAGAGCAGCTGCTTCTGTAATGTGCCATATTGAGCCAGATGATGCTGATGCTTTTGTTCGAGGTCTCATTTGTATTTCTTACCCACTGCACCATCCAAAGCAGCAACATAAACTTAGAGATGAAGATCTCTATCGTATAAAAGATCCTGTATTGTTTGTGTCAGGTTCAGCAGATGAAATGTGTGAAAAGAACTTGTTGGAGAAAGTGGCACAGAAAATGCAAGCTCCCAATAAAATCCACTGGATTGAGAAGGCAAACCATTCCATGGCAGTGAAAGGACGTTCAACAAATGATGTTTTCAAAGAAATAAATACACAGATTTTGTTTTGGATCCAGGAAATCACTGAAATGGACAAGAAA---------
>oryAfe1
ATGAGTCATTCAGAGGTTAAATTAAAAATACCTTTTGGAAACAAACTACTAGATGCTGTTTGTTTGGTACCTAACAAGAACTTAACATATGGAATCATTCTTACACATGGAGCATCAGGAGATATGAATCTTCCTCATTTGATGTCACTGGCATCCCATCTTGCATCTCATGGGTTTTTTTGCCTGAGATTTACCTGTAGAGGACTTAATATTGTACATAGAATTAAGGCATATAAATCAGTTTTGAATTACCTAAAGACCTCAGGAGAATACAAACTTACAGGTGTTTTTCTTGGAGGTCGTTCAATGGGTTCAAGAGCAGCTGCTTCTGTAATATGTCATATTGAGCCAGATGATGCTGATGATTTTGTTCGAGGTCTCATTTGTATTTCTTATCCACTGCACCATCCAAAGCAGCAGCATAAACTGAGAGATGAAGATCTCTTTCGTATAAAAGATCCCGTACTCTTTGTGTCGGGCTCAGCAGATGAAATGTGTGAAAAGAACTTGTTGGAGAGAGTGACACAGAAAATGCAAGCTCCTAGTAAAATCTACTGGATTGAGAAGGCAAATCATTCCATGGCAGTGAAAGGACGGTCAACAAATGATGTTTTCAAAGAAATAAATACACAGATTTTGTTTTGGATCCAAGAAATCACTGAAATGGACAAGAAA---------
>cavPor3
ATGAGTCATACAGAGGTTAAGTTAAAAATACCTTTTGGAAATAAATTACTGGATGCTGTTTGCTTGGTACCTAACAAGAACTTAACCTATGGGATAATTCTTACACATGGAGCATCAGGAGACATGAATCTCCCACACTTGATGTCACTAGCAGCACATCTTGCATCTCATGGGTTTTTTTGCCTGAGGTTTACCTGCAAAGGCCTTAATATTGTACATAGAATTAAGGCATATAAAGCAGTTTTGAATTACCTGAAGACCTCAGGAGAATACAAACTTGCAGGTGTTTTCCTTGGAGGTCGTTCAATGGGCTCCAGAGCGGCGGCCTCTGTCATGTGTCACGTGGAGCCCGATGAAGCCGATGACTTTGTCCGGGGCCTCATTTGTATTTCCTATCCACTGCACCATCCAAAGCAGCAGCATAAACTCAGAGACGAAGACCTCTTCCGTCTAAAAGATCCTGTACTGTTTGTATCAGGCTCTGCAGATGAAATGTGTGAAAAGAACTTGCTGGAGAAGGTGGCACAGAAAATGCAAGCTCCCACTAAGATCTACTGGATCGAGAAGGCAAACCATTCCATGGCAGTGAAAGGACGGTCAACAAATGATGTTTTCAAAGAAATAAACACACAGATTTTGTTTTGGATTCAGGAGATCACTGAAATGGACAAGAAA---------
>oryCun2
ATGAATCATACAGAGGTTAAATTAAAAATACCTTTTGGAAATAAATTACTAGATGCTGTTTGTTTAGTACCCAACAAGAACTTAACATACGGAATAATTCTTACACATGGAGCATCAGGAGATATGAATCTTCCTCATTTGATGTCACTGGCATCCCATCTTGCATCTCATGGGTTTTTTTGCCTGAGGTTTACCTGTAAAGGCCTTAATATTGTACATAGAATTAAGGCATATAAGTCAGTTTTGAATTACTTAAAGACTTCAGGAGAATACAAACTTGCAGGTGTTTTCCTTGGAGGTCGTTCAATGGGCTCAAGAGCAGCTGCTTCTGTAATGTGTCATACTGAGCCAGATGATGCTGATGATTTTGTTCGAGGTCTCATTTGTATTTCATATCCACTGCACCATCCAAAGCAGCAGAATAAACTCAGAGATGAAGATCTGTTTCGTATAAAAGATCCTGTACTGTTTGTATCAGGGTCAGCAGATGAAATGTGTGAAAAGAACTTGTTGGAGAAAGTGGCACAGAAAATGCAAGCTCCCAGTAAAATCTACTGGATTGAGAAGGCAAATCATTCCATGGCAGTGAAAGGACGATCAACAAATGATGTTTTTAAAGAAATAAATACACAGATTTTGTTTTGGATCCAAGAAATCACTGAGATGGACAAGAAA---------
>micOch1
ATGAGTCATACGGAGGTTAAATTAAAAATACCTTTTGGAAATAAATTACTGGATGCCGTTTGTTTGGTACCTAACAAGAACATAGCATATGGAATAATTCTTACACATGGAGCATCAGGAGATATGAATCTTCCTCATTTGATGTCACTGGCATCCCATCTTGCATCTCATGGGTTTTTTTGCCTAAGATTTACTTGCAAAGGCCTTAATATTGTACATAGAATTAAGGCATATAAAGCAGTTTTGAATTACCTAAAGACCTCAGGAGAATACAAACTTGCTGGTGTTTTTCTTGGAGGTCGTTCGATGGGATCAAGAGCAGCTGCTTCTGTAATGTGTCACACTGAGCTAGATGACACTGATAATTTTGTTCGAGGTCTCATTTGTATTTCTTACCCACTGCACCATCCAAAGCAGCAGCAGAAACTCAGGGACGAAGATCTCTTTCGTATAAAGGATCCTGTACTGTTTGTGTCAGGCTCAGCAGATGAAATGTGTGAAAAGAACTTGTTGGAGAAGGTGGCACAGAAGATGCGAGCTCCCAGTAAAATCCACTGGATTGAGAAGGCAAATCATTCCATGGCAGTGAAAGGACGGTCGACAAATGATGTCTTCAAAGAAATAAATACACAGATCTTGTTTTGGATCCAAGAAATCACTGAAATGGACAAGAAA---------
>criGri1
ATGAGTCATACAGAGGTTAAATTAAAAATACCTTTTGGAAATAAGTTACTGGACGCCGTTTGTTTGGTGCCTAACAAGAACATAGCATATGGAATAATACTTACACATGGAGCATCAGGAGATATGAATCTTCCTCATTTGATGTCACTGGCATCCCATCTTGCATCTCATGGTTTTTTTTGCCTAAGATTTACTTGCAAAGGCCTTAATATTGTACATAGAATTAAGGCATATAAAGCAGTTTTGAATTATCTAAAGACCTCAGGAGAATACAAACTTGCTGGTGTTTTTCTTGGAGGTCGTTCGATGGGCTCAAGAGCAGCTGCTTCTGTAATGTGTCACACTGAGCCAGATGACACTGATGATTTTGTTCGAGGTCTCATTTGTATTTCTTACCCACTGCACCATCCAAAGCAGCAGCAGAAACTCAGAGATGAAGATCTCTTTCGTATAAAGGATCCTGTACTATTTGTGTCTGGCTCAGCAGATGAAATGTGTGAAAAGAACTTGTTGGAGAAAGTGGCACAGAAAATGCAAGCTCCCAGTAAAATCCATTGGATTGAGAAGGCAAATCATTCCATGGCAGTGAAAGGGCGATCAACAAATGATGTTTTCAAAGAAATTAATACACAGATCTTGTTTTGGATCCAAGAAATCACTGAAATGGACAAGAAA---------
>mm10
ATGAGTCATACAGAGGTTAAATTAAAAATACCTTTTGGAAATAAATTACTGGATGCCGTTTGTTTGGTACCTAACAAGAACATAGCATATGGAATAATTCTTACACATGGAGCATCAGGAGACATGAATCTTCCTCATCTGATGTCACTGGCATCCCACCTTGCATCTCATGGGTTTTTTTGCCTGAGATTTACTTGCAAAGGCCTTAATATTGTACATAGAATTAAGGCATATAAAGCAGTTTTGAATTACCTGAAGACCTCAGGAGAATACAAACTTGCTGGTGTTTTTCTTGGAGGTCGTTCAATGGGCTCAAGGGCAGCTGCTTCTGTGATGTGTCATACTGAGCCAGATGATGCTGATGATTTTGTTCGAGGTCTCATTTGTATTTCTTACCCACTGCACCATCCAAAGCAGCAGCATAAACTCAGAGACGAAGATCTCTTTCGTATAAAGGATCCTGTACTGTTTGTGTCGGGCTCAGCAGATGAAATGTGTGAAAAGAACTTGTTGGAGAAAGTAGCACAGAAAATGCAAGCCCCTAGTAAAATTCATTGGATTGAAAAGGCAAATCATTCCATGGCAGTGAAAGGACGGTCTACAAATGATGTATTCAAAGAAATAAACACACAGATCTTGTTTTGGATCCAAGAAATCACTGAAATGGACAAGAAA---------
>rn6
ATGAGTCACACAGAGGTTAAATTAAAAATACCTTTTGGAAATAAATTACTGGATGCCGTTTGTTTGGTACCTAACAAGAACATAGCATATGGAATAATTCTTACACATGGAGCATCAGGAGATATGAATCTTCCTCATTTGATGTCACTGGCATCCCATCTTGCATCTCACGGGTTTTTTTGCCTGAGATTTACTTGCAAAGGCCTTAATATTGTACATAGAATTAAGGCATATAAAGCAGTTTTGAATTACCTGAAGACCTCCGGAGAATACAAACTTGCAGGTGTTTTTCTTGGAGGTCGTTCAATGGGCTCAAGAGCAGCTGCTTCTGTAATGTGTCATACTGAGCTAGACGATGCCGATGATTTTGTTCGAGGTCTCATTTGTATTTCTTACCCACTGCACCATCCAAAGCAGCAGCATAAACTCAGAGATGAAGATCTCTTTCGCATAAAGGATCCTGTACTGTTTGTGTCAGGCTCAGCAGATGAAATGTGTGAAAAGAACTTGTTGGAGAAAGTAGCACAGAAAATGCAAGCCCCCAGTAAAATTCATTGGATTGAGAAGGCAAATCATTCTATGGCAGTGAAAGGACGGTCAACAAATGATGTATTCAAAGAAATAAACACTCAAATCTTGTTTTGGATCCAAGAAATCACTGAAATGGACAAGAAATGTCAT---
>HLturTru3
ATGAGTCATACAGAGGTTAAATTAAAAATACCTTTTGGAAATAAATTACTAGATGCTGTTTGTTTGGTACCTAACAAGAGCTTAACATATGGAATAATTCTTACACATGGAGCATCAGGAGATATGAATCTTCCTCATTTGATGTCACTGGCATCCCATCTTGCATCTCATGGTTTTTTTAGCCTGAGATTTACCTGTAAAGGCCTTAATATTGTACATAGAATTAAGGCATATAAATCAGTTTTGAATTACCTAAAGACCTCAGGAGAATACAAACTTGCAGGTGTTTTCCTTGGAGGTCGTTCAATGGGCTCAAGAGCAGCTGCTTCTGTAATGTGTCATACTGAGCCAGATGATGCTGATGATTTTGTTCGAGGTCTCATTTGTATTTCCTATCCACTGCACCATCCAAAGCAGCAGCATAAACTTAGAGATGAAGATCTCTTTCGTATAAAAGATCCTGTACTGTTTGTGTCAGGCTCAGCAGATGAAATGTGTGAAAAGAACTTGTTGGAGAAAGTGGCACAGAAAATGCAAGCTCCTAATAAAATCCACTGGATTGAGAAAGCAAGTCATTCCATGGCAGTGAAAGGACGGTCAACAAATGATGTTTTCAAAGAAATAAATACACAGATTTTGTTTTGGATCCAGGAAATCACTGAAATGGACAAGAAA---------
>balAcu1
ATGAGTCATACAGAGGTTAAATTAAAAATACCTTTTGGAAATAAATTACTAGATGCTGTTTGTTTGGTACCTAACAAGAGCTTAACATATGGAATAATTCTTACACATGGAGCATCAGGAGATATGAATCTTCCTCATTTGATGTCACTGGCATCCCATCTTGCATCTCATGGTTTTTTTAGCCTGAGATTTACCTGTAAAGGCCTTAATATTGTACATAGAATTAAGGCATATAAATCAGTTTTGAATTACCTAAAGACCTCAGGAGAATACAAACTTGCAGGTGTTTTCCTTGGAGGTCGTTCAATGGGCTCAAGAGCAGCTGCTTCTGTAATGTGTCATATTGAGCCAGGTGATGCTGATAATTTTGTTCGAGGTCTCATTTGTATTTCCTATCCACTGCACCATCCAAAGCAGCAGCATAAACTTAGAGATGAAGATCTCTTTCGTATAAAAGATCCTGTACTGTTTGTGTCAGGCTCAGCAGATGAAATGTGTGAAAAGAACTTGTTGGAGAAAGTGGCACAGAAAATGCAAGCTCCTAATAAAATCCACTGGATTGAGAAAGCAAGTCATTCCATGGCAGTGAAAGGACGGTCAACAAATGATGTTTTCAAAGAAATAAATACACAGATTTTGTTTTGGATCCAGGAAATCACTGAAATGGACAAGAAA---------
>HLrouAeg4
ATGAGTCATACAGAGGTTGAATTAAAAATACCTTTTGGAAACAAGTTACTAGATGCTGTTTGTTTGGTACCTAACAAGAGCTTAACATATGGAATAATCCTTACACATGGAGCATCAGGAGATATGAATCTTCCTCATTTGATGTCACTGGCATCCCATCTTGCATCTCATGGGTTTTTTTGCCTGAGATTTACCTGTAAAGGCCTTAATATTGTACATAGAATTAAGGCATATAAATCTGTTTTGAGTTACCTGAAGACCTCAGGAGAATACAAGCTTGCAGGTGTTTTTCTTGGAGGTCGTTCAATGGGCTCAAGAGCAGCTGCTTCTGTAATGTGTCATAATGAGCCAGATGATGCTGATGATTTTGTTCGAGGTCTCATTTGTATTTCTTATCCACTGCACCATCCAAAGCAACAGCATAAACTTAGAGATGAAGATCTCTTTCGTATAAAAGATCCTGTGCTATTTGTGTCAGGCTCAGCAGATGAAATGTGTGAAAAGAACTTGTTGGAGAAAGTGGCACAGAAAATGCAAGCTCCTAATAAAATCCACTGGATTGAGAAGGCAAATCATTTCATGGCAGTGAAAGGACGGTCAACAAATGATGTTTTCAAAGAAATAAATACACAGATTTTGTTTTGGATCCAGGAAATCACTGAAATGGACAAGAAA---------
>tarSyr2
ATGAGTCATACAGAGGTTAAAGTAAAAATACCTTTTGGAAATAAATTACTAGATGCTGTTTGTTTGGTACCTAACAAGAGCTTAACATATGGAATAATTCTTACCCATGGAGCGTCAGGAGACATGAATCTTCCTCATCTGATGTCACTGGCATCCCACCTTGCGTCTCAGGGGCTTTTTTCCCTGAGATTTACCTGTAAAGGCCTTAATATTGTACATAGGATTAAGGCATATAAATCCGTTTTGAATTACCTAAAGACTTCAGGAGAATACAAACTTGCAGGTGTTTTTCTTGGAGGCCGTTCAATGGGCTCAAGAGCAGCTGCTTCTGTAATGTGTCATATTGAACCAGATGATGCTGATGATTTTGTTCGTGGTCTCATTTGTATTTCTTATCCACTGCACCATCCAAAGCAGCAGCATAACCTCAGAGATGAAGATCTCTTTCGTATAAAAGATCCTGTGCTGTTTGTGTCGGGCTCAGCAGATGAAATGTGTGAAAAGAACTTGTTGGAGAAAGTGGCACAGAAAATGCAAGCTCCCAATAAAATCCACTGGATTGAGAAGGCAAATCATTCCATGGCAGTGAAAGGACGGTCAACAAATGATGTTTTCAAAGAAATAAATACACAGATTTTGTTTTGGATCCAAGAAATTACTGAAATGGACAAGAAATGTCAT---
>hetGla2
ATGAGTCATACAGAGGTTAAATTAAAAATACCTTTTGGAAATAAATTACTGGATGCTGTTTGCTTGGCACCTAACAAGAGCTTAACTTATGGGATAATTCTTACACATGGAGCATCAGGAGATATGAATCTTCCTCACCTGATGTCACTAGCATCACATCTTGCATCTCATGGGTTTTTTTGCCTGAGATTCACCTGCAAAGGCCTTAATATTGTACATAGAATTAAGGCATATAAAGCAGTTTTGAATTACCTGAAGACCTCAGGAGACTACAAACTTGCAGGTGTTTTCCTTGGAGGTCGTTCAATGGGCTCAAGAGCAGCTGCTTCTGTAATGTGTCATGTTGAGCCAGATGAAGCTGATGATTTTGTTCGGGGTCTCATTTGTATTTCTTACCCACTGCACCATCCAAAGCAGCAGCATAAACTCAGAGATGAAGATCTTTTTCGCCTAAAAGATCCTGTACTGTTTGTATCAGGCTCAGCAGATGAAATGTGTGAAAAGAACTTGTTGGAGAAAGTGGCACAGAAAATGAAAGCTCCCAATAAGATCTACTGGATTGAGAAGGCAAATCATTCCATGGCAGTGAAAGGACGGTCAACAAATGACGTTTTCAAAGAAATAAACACACAGATTTTGTTTTGGATCCAAGAAATCACTGAAATGGACAGGAAA---------
>dasNov3
ATGAGTCATACAGAGGTTAAATTAAAAATACCTTTTGGAAATAAATTATTAGATGCTGTTTGTTTGGTACCTAACAAGAGCTTCAAATATGGAATAATTCTTACACATGGAGCATCTGGAGATATGAATCTTCCTCATCTGATGTCACTGGCATCCCATCTTGCATCTCATGGTCTTTTTTGTCTGAGATTTACCTGTAAAGGTCTTAATATTGTGCATAGAATTAAGGCATATAAATCAGTTTTGAATTACCTAAAGACCTCAGGAGAATACAAACTTGCAGGTGTTTTCCTTGGAGGTCGTTCAATGGGTTCAAGAGCAGCTGCTTCTGTAATGTGTCATATTGATCCAGATGATGCTGATGATTTTGTTCGAGGTCTCATATGTATATCTTATCCATTGCACCATCCAAAGCAGCAGCATAAACTCAGAGATGAAGATCTCTTTTGTATAAAAGATCCTGTACTGTTTGTGTCAGGTTCTGCAGATGAAATGTGTGAAAAGAACTTGTTGGAGAAAGTGGCACAGAAAATGAAAGCTCCTAATAAAATCCACTGGATTGAGAAGGCAAATCATTCCATGGCAGTGAAAGGACGATCAACAAATGATGTTTTCAAAGAAATAAATACACAGATTTTGTTTTGGATCCAAGAAATCACTGAAATGGACAAGAAA---------
>HLpipKuh2
ATGAGTCATACAGAGGTGAAATTAAAAATACCTTTTGGGAATAAGTTACTAGATGCTGTTTGCTTGGTACCTAACAAGAGCTTCACATATGGAATAATTCTTACCCACGGAGCTTCAGGAGATATGAATCTTCCGCATTTGATGTCCCTGGCATCCCATCTTGCATCTCATGGTTTTTTTTGCCTGAGGTTTACCTGTAAAGGCCTTAATATTGTACATAGAATTAAGGCATATAAATCAGTTTTGAGTTACCTCAAGACCTCA---GAATACAAACTTACAGGTGTTTTCCTTGGAGGTCGTTCAATGGGCTCAAGAGCAGCTGCTTCTGTAATGTGTCATATTGAGCCAGCTGATGCTAATGATTTTGTTCGAGGTCTCGTTTGTATTTCTTATCCACTGCACCATCCGAAACAGCAGCATAAACTTAGAGATGAAGATCTCTTTCGTATAAAAGATCCTGTACTATTTGTGTCAGGCTCAGCAGATGAAATGTGTGAAAAGAACTTGTTGGAGAAAGTCGCACAGAAAATGCAAGCTCCTAATAAAATCCACTGGATTGAGAAGGCAAATCATTCCATGGCAGTGAAAGGACGGTCAACGAATGATGTTTTCAAAGAAATAAATACACAAATTTTGTTTTGGATTCAGGAAATCACTGAAAGGGACAAGAAA---------
>HLmyoMyo6
ATGAGTCATACAGAGGTTAAATTGAAAATACCTTTTGGGAATAAATTACTAGATGCTGTTTGTTTGGTACCTAACAAGAGCTTAACATATGGAATAATTCTTACACACGGAGCTTCAGGAGATATGAATCTTCCTCATTTGATGTCACTGGCGTCCCATCTTGCATCTCATGGTTTTTTTTGCCTGAGGTTTACCTGTAAAGGCCTTAATATTGTACATAGAATTAAGGCATATAAATCAGTTTTGAGTTACCTCAAGACCTCA---GAATACAAACTTGCAGGTGTTTTCCTTGGAGGTCGCTCAATGGGCTCAAGAGCAGCTGCTTCTGTAATGTGTCATATTGAGCCAGCTGATGCTAATGATTTTGTTCGAGGTCTCGTTTGTATTTCTTATCCACTGCACCATCCTAAACAGCAGCATAAACTTAGAGATGAAGATCTCTTTCGTATAAAAGATCCTGTACTATTTGTGTCAGGCTCAGCAGATGAAATGTGTGAAAAGAACTTGTTGGAGAAAGTCGCACAGAAAATGCAAGCTCCTAATAAAATCCACTGGATTGAGAAGGCAAATCATTCCATGGCAGTGAAAGGACGGTCAACGAATGATGTTTTCAAAGAAATAAATACACAAATTTTGTTTTGGATTCAGGAAATCACTGAAAGGGACAAGAAA---------
>HLmanJav1
ATGAGTCATACCGAGGTTAAATTAAAAATACCTTTTGGAAATAAATTACTCGATGCTGTTTGTATGGTTCCTAACAAGAGCTTAACATACGGAGTAATTCTTACACATGGAGCATCAGGAGATATCAATCTTCCTCATTTGACGTCACTGGCATCCCATCTTGCATCTCATGGGTTTTTTTGCCTGAGATTTACCTGTAAAGGCCTTAATATTGTACATAGAATTAAGGCATATAAATCAGTTTTGAATTACCTAAAGACCTCAGGAGAGTACAAACTTGCAGGTGTTTTCCTTGGAGGTCGTTCAATGGGCTCAAGAGCAGCTGCTTCTGTACTGCGTCATAGTGAGCTGGATGACGCTGATGGCTTTGTTCGAGGTCTCATTTGCATCTCCTACCCACTGCACCATCCAAAGCAGCAGCATAAACTCAGAGATGAAGATCTCTTCCGGATAAAAGGCCCTGTACTGTTTGTGTCAGGCTCAGCAGATGAAATGTGTGAAAAGAACTTATTGGAGAAAGTGACACAGAAAATGCAAGCTCCTAATAAAATCCACTGGATTGAGAAGGCAAATCATTCCATGGCAGTGAAAGGACGGTCAACAAATGATGTTTTCAAAGAAATAAATACACAGATTTTGTTCTGGATCCAGGAAATAACTGAAATGAACAAGAAA---------
>manPen1
ATGAGTCATACCGAGGTTAAATTAAAAATACCTTTTGGAAATAAATTACTGGATGCTGTTTGTATGGTTCCTAACAAGAGCTTAACATACGGAGTAATTCTTACACATGGAGCATCGGGAGATATCAATCTTCCTCATTTGACGTCACTGGCATCCCATCTGGCATCTCATGGGTTTTTTTGCCTGAGATTTACCTGTAAAGGCCTTAATATTGTACATAGAATTAAGGCATATAAATCAGTTTTGAATTACCTAAAGACCTCAGGAGAGTACAAACTTGCAGGTGTTTTCCTTGGAGGTCGTTCAATGGGCTCAAGAGCAGCTGCTTCTGTACTGTGTCACAGTGAGCTGGATGACGCTGATGGCTTTGTTCGAGGTCTCATTTGCATCTCCTACCCACTGCACCATCCAAAGCAGCAGCATAAACTCAGAGATGAAGATCTCTTTCGGATAAAAGGCCCTGTACTGTTCGTGTCAGGCTCAGCAGATGAAATGTGTGAAAAGAACTTATTGGAGAAAGTGACACAGAAAATGCAAGCTCCTAATAAAATCCACTGGATTGAGAAGGCAAATCATTCCATGGCAGTGAAAGGACGGTCAACAAATGATGTTTTCAAAGAAATAAATACACAGATTTTGTTCTGGATCCAGGAAATAACTGAAATGAACAAGAAA---------
>HLrhiFer5
ATGAATCATACAGAGGTTAAATTAAAAATACCTTTTGGAAATAAGTTACTAGATGCTGTTTGTTTGGTACCTAACAAGAACTTAAAATATGGAATAATTCTTACACATGGAGCATCAGGAGATATGAATCTTCCTCATTTGATGTCACTGGCATCCCATCTTGCATCTCATGGGTTTTTTTGCCTGAGATTTACCTGTAAAGGCCTTAATATTGTACATAGAATTAAGGCATATAAATCAGTTTTGAGTTACCTAAAGACCTCAGGAGAATACAAACTTGCCGGTGTTTTCCTTGGAGGTCGTTCAATGGGCTCAAGAGCAGCTGCTTCTGTAATGTGTCATATTGAGCCAGATGATGATGATGATTTTGTTCGAGGTCTCATTTGTATTTCTTATCCACTGCACCATCCAAAGCAGCAGCATAAACTTAGAGATGAAGATCTCTTTCGTATAAAATACCCTGTACTATTTGTGTCAGGCTCAGCAGATGAAATGTGTGAAAAGAACTTGTTGGAGAAAGTGGCACAGAAAATGCAAGCTCCTAATAAAATCCACTGGATTGACAAGGCAAATCATTCCATGGCAGTAAAAGGACGGTCAACAAATGATGTTTTCAAAGAAATAAATACACAGATTTTGTATTGGATCCAGGAAATCACTGAAATGAACAAGAAA---------
>sorAra2
ATGAGTCTTACAGAGGTTAAATTAAAAATACCTTTTGGAAATAAATTGCTAGATGCTGTGTGTTTGGTGCCCAACAAGAGCCTGACATACGGAATAATTCTTACCCACGGAGCGTCGGGAGACATGAACCTCCCTCATTTGATGTCACTGGCATCCCATCTTGCGTCTCACGGCTTCTTTTGCCTGAGATTTACCTGTAAAGGCCTTAATATTGTACATAGAATTAAGGCATACAAATCAGTGTTGAATTACCTAAAGACTTCAGCAGAATACAAACTTGCAGGTGTTTTCCTTGGAGGTCGCTCCATGGGCGCAAGAGCAGCTGCCTCTGTAATGTGCCACGTGGAGCCAGAAGAGGCTGATGGTTTCGTTCGCGGCCTCATTTGCATTTCCTACCCCCTGCACCGTCCGAAGCAGCAGCAGAAACTTCGAGACGAAGACCTCTTTCGCATAAAAGATCCCGTACTGTTTGTGTCCGGTTCGGCAGATGAAATGTGTGAAAAGAACTTGTTGGAGAAAGTGGCACAGAAAATGCAAGCTCCTAATAAAATCCATTGGATTGAGAAGGCAAATCATTCCATGGCAGTAAAAGGACGGTCAACAAATGACGTTTTCAGAGAAATCAACACACAGATTTTGTTTTGGATTCAGAAAATCACTGAAATGGACAAGAAA---------
>ochPri3
ATGAGTCATACAGAGGTTAAACTAAAAATACCTTTTGGAAATAAATTACTAGATGCTGTCTGTTTTGTACCCAACAAGAACTTAACATATGGAATGATTCTTACACATGGAGCATCAGGAGACATGAATCTTCCTCACTTGATGTCACTGGCGTCCCATCTTGTATCTCATGGGTTTTTTTGCCTAAGATTTACCTGTAAAGGCCTTAATATTGTACATAGAATTAAGGCATATAAGTCAGTTTTGAATTACTTAAAGACCTCAGGAGAATACAAACTTGCTGGTGTTTTCCTTGGAGGTCGTTCAATGGGCTCCAGAGCAGCCGCTTCTGTAATGTGTCACATTGAACCAGATGACGCTGATGATTTTGTTCGAGGACTCATTTGTATTTCGTACCCACTGCACCGTCCAAAACAGCAGCATAAACTCAGAGATGAAGATCTCTTTCGTATAAAAGATCCAGTACTTTTTGTGTCAGGTTCAGCAGATGAAATGTGTGAAAGGAACTTGTTGGAGAAAGTGGTACAGAAAATGCAAGCTCCCAGTAAAATCCACTGGATTGAGAAGGCAAATCATTCCATGGCAGTGAAAGGACGCTCAACAAATGATGTTTTCAAAGAAATAAATTCGCAGATTTTGTTCTGGATCCAAGAAATAATTGAGATGAACAAGAAA---------
>HLphyDis3
ATGAGTCATACAGAGGTTAAATTAAAAATACCTTTTGGAAATAAATTACTAGATGCTGTTTGTTTGGTACCTAGCAAGAGCTTAACATATGGAGTAATTCTTACACATGGAGCATCAGGAGATATGAATCTTCCTCATTTGATGTCACTGTCATCCCATCTTGCATCTCATGGGTTTTTTTGCCTGAGGTTTACCTGTAAAGGCCTTAATATTGTACATAGAGTTAAAGCATATAAATCAGTCTTGAGTTACCTCAAGACCTCACAAGAATACAAACTTGTAGGTGTTTTCCTTGGAGGTCGTTCAATGGGCTCAAGAGCAGCTGCTGCTGTAATGTGTCATATTGAACCAGATGATGGTGATGATTTTGTCTGTGGTCTCATTTGTATTTCTTATCCACTGCATCATCCAAAGCAGCAGAATAAACTTAGAGATGAAAATCTCTTTCGTATAAAAGAACCTGTATTATTTGTGTCAGGCTCAGCAGATGAAATGTGTGAAAAGAACTTGCTGGAGAAAGTTGCACAGAAAATGCAAGCTCCTAATAAAATCTACTGGATTGAGAAGGCAAATCATTCTATGGCAGTGAAAGGACGGTCAACAAATGACGTTTTCAAAGAAATAAATACACAAATTTTGTTTTGGATCCAAAAAATCACTGAAATGGACAAGAAA---------
>eriEur2
ATGAGTCATACAGAGGTTAAGTTAAAAATACCTTTTGGAAATAAATCACTAGATGCCGTTTGTTTTGTACCTAACAAGAGCTTACCATACGGGATAATCCTTACACACGGAGCGTCAGGAGACATGAACCTTCCTCATCTGATGTCACTGGCATTCCACCTGGCATCCCATGGGTATTTTTGCCTGCGATTTACCTGTAAGGGCCTTAATATTGTCCATCGAATTAAGGCGTATAAGTCCGTTTTGAGTTTTCTAAAAACTTCAGAAGAATACAGACTTGCAGGTGTTTTCCTTGGAGGTCGTTCCATGGGCTCCAGGGCAGCTGCTTCTGTCATGTGCCATGGGGAGCGAGAGGATGCCGGTGACTTTGTCCGAGGTCTGATTTGCATCTCTTACCCACTGCACCGCCCAAAGCAGCAGCAGAAACTTAGAGATGAAGATCTCCTTCATCTAAAAGGCCCCGTGCTCTTTGTGTCGGGTTCCGCAGATGAAATGTGTGAGAAGAACTTGCTGGAGAAAGTGGCACAGAAAATGCAGGCTCCCAATGAGATCTGCTGGATTGAGAAGGCAAATCACTCTATGACAGTGAAAGGACGATCGACAAATGATGTTTTCAGGGAAATAAACACACAGATTTTGTTCTGGATTCAGAAAATCACTGAAATGAACAAGCAAGAA------
