# Supplementary material for: Six reference-quality genomes reveal evolution of bat adaptations
Source: Nature. 2020 Jul 22;583(7817):578–84. doi: 10.1038/s41586-020-2486-3 (PMC8075899; doi:10.1038/s41586-020-2486-3)
Supplement: Supplementary file 6 — Alignments of 12,931 protein-coding genes across 48 mammals. [file 41586_2020_2486_MOESM6_ESM.gz › suppDataFile/ENST00000332007.aln.fasta]

>HLpipKuh2
ATGACCACGGCCAAGGAGCCC---------GCGAAATCCGTGCAGCAGCAGGAGCAGGAGCTGGTGGGGAGCAACCCGCCACAGAGGAACTGGAAAGGGATCGCCATCGCGCTGCTCGTGATCCTGGTCATCTGCTCCCTGATCGTCACCTCCGTCATCCTGCTGACGCCAGTGGAAGACAACAGTCTCTCCCAGAAGAAGAAGGTCACGGTGGAGGATCTCTTCAGTGCCGAGTTCAAAGTTCACGACCCCGAGGCCAAGTGGATCAGCGATAACGAATTCATCTACAAAGAGCAGAAAGGAGATGTGATCCTGCGGAATGTTGAAACTAATCTGTCTACAGTGTTAATAGAAGGAAAAAAAATTGAGTCATTGCGAGCCGTCAGATACGAGGTGTCTCCCGATAAGGAATATGCACTTTTCTCCTACAACCTGGAGCCCATTCACCAGCACTCCTACACCGGGTACTACGTCCTGAGCAAAATCCCGCACTGGGACCCTCAGCGTCTGGACCCCCCGGAGGTGAGCGACGCGAAGCTGCAGTACGCAGGCTGGGGCCCCAAAGGCCAGCAGCTGATATTCATCTTTGAGAACAACATCTACTACTGCGCTCACGTGGGGAAGCAGGCCATCCGCGTGGTCTCCACGGGGAAGGAGGACGTCATCTACAACGGCCTCAGCGACTGGCTGTACGAAGAGGAGATCTTGAAGACCCACATCGCCCACTGGTGGTCTCCGGACGGCACGAGGCTCGCCTATGCCACCATCAATGACTCCCGCGTGCCCGTCATGGAGCTCCCAGCCTACACGGGTGCCGTGTACCCCACGGGCAAGCTCTACCACTACCCCAAGGCCGGCTGTGAGAACCCCACCATTTCGCTGCACGTCATCGGCTTGAACGGGCCCACCCACGACCTGGAGATGACGCCCCCTGACGACCCACGGATGAGGGAATACTACATCACCATGGTGAAGTGGGCCACCAACACCAAGGTCGCCGTGAACTGGCTGAGCCGGGCGCAGAACGTGTCCATCCTCACCCTCTGCGACGCCACCACGGGCGTCTGCACCAAGAAACACGAGGATGAAAGTGAAGCCTGGCTCCACAGACAG---------------------------AATGAGGAGCCGCTGTTCTCCAGGGACGGACGGAAGTTCTTCTTCGTCAGAGCCATCCCGCAGGGCGGGCAGGGCAAGTTCTACCACATCACCGTGTCCTCCTCCCAGCCCAACAGCAGCAGCGACAACATCCACTCCATCACGTCGGGGGACTGGGACGTGACCAAGATCCTGGCCTACGACGAGAAGCGGAGCAAGATCTACTTCCTGAGCACCGAGGACCTGCCCCGGAGACGCCACCTCTACAGCGCCAGCACGGTGGGCACCTTCAACCGGCAGTGCCTGTCCTGCGACCTCGTAGGCAACTGCACCTACTTCAGCGCATCCTTCAGCCACAGCGCCGACTTCTTCCTGCTCACGTGCGAAGGTCCTGGTGTCCCCATGGTGACTGTGCACAACACCACAGACAGGAAAAAAATGTTTGACCTGGAAACAAATGAGCATGTACGGAAGGCTATAAGTGACCGGCAGATGCCCAAAGTGGAATACAAGGAAATCGAGATGGAAGATTACAGCCTGTCCATGCAGATCCTCAAGCCCGCGACCTTCACGGAGACCACGCACTACCCGCTGCTCCTGGTGGTGGACGGCGCCCCGGGCAGCCAGAGCGTGGCCGAGAGGTTCGAGGTGAGCTGGGAGACGGTGCTGGCGAGCAGCCACGGCGCCATAGTGCTCCGGTGCGACGGCCGGGGCAGCGGCTTCCAGGGCACCCGGCTCCTGCACGCGGTGCGACGGCGGCTGGGGCTGCTGGAGGACAGGGACCAGCTGGAGGCCGTGCGACGGATGCTGAAGGAGACGTACGTCGACAGGACGCGCGTTGCCGTGTTTGGGGAGGACTACGGCGGCTACCTGAGCACTTACATCCTCCCAGCGAAGGGAGAAAACCAGGGTCAGATGTTCGCCTGCGGCTCGGCTCTCTCTCCAATAACGGACTTCAAGCTCTATGCGTCGGCCTTTTCCGAGCGGTACCTGGGCCTCTACGGACTGGACAACAGGGCGTATGAGATGACCAAGGTGGCCCACCGGGTGTCGGCGCTGGACGGGCAGCAGTTTCTGATCATCCACGCGACGGCCGATGAAAAAGTCCACTTCCAGCACACCGCCGAGCTCATCACCCAGCTGATCAAGGCGAAGGCCAACTACAGCCTGCAGATCTACCCGGACGAAAGCCATTACTTCCACAACGAGCGCCTCAAGCAGCACCTGTACCGCGCCATCATCACCTTCTTCGCCGAGTGCTTCCGAGTCCAGGACAAGCCGCCGGCCGCCCCGGCGAAGGAGGAGGAGGAGGAGGAGGAC---
>HLmyoMyo6
ATGACCACGGCCAAGGAGCCCAACGCTTCGGTGAAATCCGTGCAGCAGCAGGAGCAGGAGCTGGTGGGGAGTAACCCTCCACAGAGGAACTGGAAAGGGATCGCCATCGCGCTGCTCGTGATCCTGGTCATCTGCTCCCTGATCGTCACCTCGGTCATCCTGCTGACGCCAGTGGAAGACAACAGTCTCTCCCAGAAGAAGAAGGTCACAGTGGACGATCTCTTCAGTAAGGAGTTCAAAGTTCACGACCCCGAGGCGAAGTGGATAAGCGATAAAGAATTCATCTACAGAGAGCAGAAAGGAAATGTGATACTGCAGAATGTTGAAACTAATCTGTCTACAGTGCTAATAGAAGGCAAAAAAATTGAATCGTTACGAGCCGTCAGATACGAGATATCTCCCGATAAGGAATACGCACTTTTCTCCTACAACGTGGAACCCATACACCGACACTCCTACACTGGATACTATGTCCTGAGCAAAATTCCTCATGGGGACCCTCAGAGCCTAGACCCGCCGGAGGTGAGCAACGCGAAGCTGCAGTACGCAGGCTGGGGCCCCAAAGGCCAGCAGCTGATATTTATCTTTGAGAACAACATCTACTACTGCGCTCACGTCGGGAAGCAGGCCATCCGCGTGGTCTCGACGGGGAAGGAGGACGTCATCTACAACGGCCTCAGCGACTGGCTGTACGAAGAGGAGATTTTAAAGACCCACATCGCCCACTGGTGGTCTCCAGATGGTACGAGGCTCGCCTACGCCACCATCAATGACTCCCGCGTGCCCGTCATGGAGCTCCCGGCCTATACGGGTGCCATGTACCCCACGGGGAAGCTCTACCACTACCCCAAGGCCGGGTGTGAGAACCCCAGCATCTCCCTGCACGTCATCGGCTTAAACGGGCCCACCCACGACCTGGAGATGACGCCACCGGACGACCCACGGATGAGGGAATACTACATCACCATGGTGAAGTGGGCCACCAACACCAAGGTCGCCGTGAACTGGCTGAGCCGGGCGCAGAACGTGTCCATCCTCACCCTGTGTGACGCCACTACGGGCGTCTGCACCAAGAAACACGAGGATGAAAGTGAAGCCTGGCTCCACAGACAG---------------------------AATGAAGAGCCGCTGTTCTCCAGGGACGGGCGAAAGTTCTTCTTCGTCAGAGCCATCCCGCAGGGGGGGCAGGGCAAGTTCTACCACATCACCGTGTCCTCCTCCCAGCCCAACAGCAGCAACGACAACATCCAGTCCATCACGTCCGGGGACTGGGACGTGACCAAGATCCTCTCCTACGACGAGAAGCGGAATAAGATCTACTTCCTCAGTACCGAGGACCTGCCCCGGAGACGCCACCTCTACAGCGCCAGCACCGTGGGCAGCTTCAACAGGCAGTGCCTGTCCTGCGACCTGGTGGGCAACTGCACCTACTTCAGCGCGTCCTTCAGCCACAGCGCCGACTTCTTCCTGCTCAAGTGCGAAGGTCCCGGGGTCCCCATGGTGACCGTGCACAACACTACAGACCAGAAAAAGCTATTTGACCTAGAAACAAATGAACACATACGGAAGGCTATAAATGACCGGCAGATGCCCCAAGTGGAATACAGGCAAATCAAGATAGAGGATTACAGCCTGCCCGCGCAGATCCTCAAGCCCGCGACCTTCAGCGACACCACGCACTACCCGCTGCTCCTGGTGGTGGACGGCGCCCCGGGCAGCCAGAGCGTGGCCGAGAAGTTCGCGGTGACCTGGGAGACGGTGCTGGTGAGCAGCCACGGCGCCATGGTGCTGAAGTTCGACGGCCGGGGCAGCGGCTTCCAGGGCACCAAGCTCCTGCACGAGGTGCGGCGGCGGCTGGGCCTGCTGGAGGACAGGGACCAGCTGCTGGCCGTGCGGACGATGCTGAAGGAGCAGTACATTGACAGGACGCGCGTGGCCGTGTTCGGGCAGAACTACGGTGGGTACCTGAGCACTTACATCCTCCCAGCGAAGGGTGAAAACCAGGGTCAGATGTTCACCTGCGGCTCTGCTCTTTCTCCAATAACGGACTTCAAGCTCTACGCGTCGGCATTTTCCGAGCGGTACTTGGGCCTCTACGGACTCGACAACAGAGCGTATGAGATGACCAAGGTGGCCCACCGGGTGTCGGCGCTGGAAGGGCAGCAGTTTCTGATCATCCACGCGACGGCCGATGAAAAAATCCACTTCCAGCACACAGCAGAGCTCATCACACAGCTGATCAAGGCGAAGGCCAACTACAGCCTGCAGATCTACCCGGACGAAAGCCATTACTTCCACGGCGAGCGCCTCCAGCGGCACCTCTACGGCGCCATCGTCAACTTCTTCGCGGAATGCTTCAGGGTCCAGGACAAACCGCCCACGGCCCCGGCGAGGGAGGAGGAGGAGGAGGAGGAC---
>hg38
ATGACCACAGCCAAGGAGCCAAGCGCTTCGGGGAAATCCGTGCAGCAGCAGGAACAGGAGCTGGTGGGGAGTAACCCTCCGCAGAGGAATTGGAAAGGAATAGCAATTGCACTGCTTGTCATTCTGGTCATCTGCTCCTTGATCGTCACCTCGGTCATACTTCTGACACCAGCGGAAGATAATAGTCTGTCTCAAAAGAAGAAGGTCACTGTAGAAGATCTCTTCAGTGAAGACTTCAAAATTCATGACCCCGAGGCTAAGTGGATAAGTGATACAGAATTCATCTACAGAGAACAGAAAGGAACAGTGAGACTGTGGAATGTTGAAACAAATACTTCTACTGTCTTAATAGAAGGCAAAAAAATTGAATCATTAAGAGCCATCAGATATGAAATATCTCCAGATAGAGAGTATGCACTTTTTTCATACAATGTGGAACCCATATATCAACACTCGTATACTGGATATTACGTCCTGAGCAAAATTCCTCATGGGGATCCTCAAAGTCTGGACCCACCAGAAGTCAGCAATGCAAAACTTCAGTATGCAGGATGGGGCCCTAAAGGCCAACAGCTGATATTTATTTTTGAAAACAATATCTACTACTGTGCACATGTCGGGAAACAGGCCATCCGTGTGGTCTCCACTGGCAAGGAAGGTGTGATTTACAATGGCCTCAGTGACTGGCTGTATGAAGAGGAGATTTTGAAGACACACATCGCACACTGGTGGTCTCCGGATGGCACGAGACTCGCCTACGCCGCCATCAATGATTCCCGTGTCCCCATCATGGAGCTCCCAACTTACACCGGCTCCATCTACCCCACCGTGAAGCCCTACCACTATCCCAAGGCTGGAAGTGAGAACCCCAGCATTTCCCTACACGTTATTGGCTTAAATGGACCCACCCATGATCTGGAGATGATGCCGCCTGATGATCCACGGATGAGGGAGTACTACATCACCATGGTGAAGTGGGCCACCAGCACCAAGGTCGCCGTGACCTGGCTGAACCGGGCGCAGAACGTGTCCATCCTCACCCTCTGCGACGCCACCACGGGGGTCTGCACGAAGAAACACGAGGATGAAAGTGAGGCCTGGCTCCACAGACAG---------------------------AATGAAGAACCTGTGTTCTCCAAGGATGGCCGAAAGTTTTTCTTCATCAGAGCCATCCCCCAGGGAGGACGAGGGAAATTCTATCACATCACGGTGTCCTCGTCCCAGCCCAACAGCAGCAACGACAACATCCAGTCCATCACCTCCGGGGACTGGGACGTGACCAAGATCCTAGCCTACGATGAGAAGGGGAATAAGATCTACTTCCTGAGCACGGAGGACCTGCCTCGGAGACGACAACTCTACAGTGCCAACACGGTGGGCAACTTCAACAGGCAGTGCCTCTCCTGTGACCTGGTTGAGAACTGCACCTACTTCAGCGCTTCCTTCAGCCATAGCATGGACTTCTTCCTGCTCAAGTGCGAAGGTCCTGGTGTTCCTATGGTGACGGTGCACAACACAACAGATAAGAAAAAAATGTTTGACCTAGAAACAAATGAACATGTCAAGAAGGCCATAAATGACCGACAGATGCCTAAAGTGGAATACAGGGACATTGAGATTGATGATTACAACCTGCCCATGCAGATACTGAAGCCAGCAACCTTCACCGACACCACCCACTACCCTCTGCTCCTGGTGGTGGATGGCACCCCAGGCAGCCAGAGTGTGGCTGAGAAGTTCGAGGTGAGCTGGGAGACGGTGATGGTGAGCAGCCACGGCGCGGTGGTGGTAAAGTGTGACGGCCGTGGCAGCGGCTTCCAAGGGACCAAGCTCCTGCACGAAGTGAGGCGGCGGCTGGGCTTGCTGGAGGAGAAGGACCAGATGGAGGCCGTGCGGACGATGCTGAAGGAGCAGTACATTGACAGGACGCGCGTGGCCGTGTTTGGGAAGGATTACGGTGGCTACCTGAGCACCTACATCCTCCCAGCAAAGGGAGAAAATCAAGGCCAGACATTCACCTGCGGCTCTGCTCTCTCTCCAATAACAGACTTCAAACTCTATGCCTCTGCGTTTTCCGAGAGGTACTTGGGCCTCCATGGACTTGACAACAGAGCATACGAGATGACCAAGGTAGCCCATCGAGTCTCCGCGCTGGAAGAACAGCAGTTCCTGATCATTCATCCCACTGCCGATGAAAAAATTCATTTCCAGCACACAGCAGAACTCATTACACAACTAATTAGGGGAAAGGCTAATTACAGCTTACAGATTTACCCGGACGAAAGCCATTACTTTACCAGCTCCAGCCTCAAACAGCATCTGTACCGGTCCATCATCAACTTCTTCGTGGAATGCTTCAGGATCCAGGACAAACTGCTGACAGTCACAGCGAAAGAG---GACGAGGAGGAGGAC---
>macFas5
ATGACCACAGCCAAGGAGCCAAGCGCTTCGGGGAAATCCGTGCAGCAGCAGGAACAGGAACTGGTGGGGAGTAACCCTCCACAGAGGAATTGGAAAGGAATAGCGATTGCACTGCTTGTCATTCTGGTCATCTGCTCCTTGATCGTCACCTCGGTCATACTTCTGACACCAGCGGAAGATAACAGTCTGTCTCAAAAGAAGAAGGTCACTGTGGAAGATCTCTTCAGTGAAGACTTCAAAATTCATGACCCCGAGGCTAAGTGGATAAGTGATACAGAATTCATCTACAGAGAACAGAAGGGAACAGTGAGACTGTGGAATGTTGAAACAAATACTTCTACTGTCTTAATAGAAGGCAAAAAAATTGAATCATTAAGAGCCATCAAATATGAAATATCTCCGGATAGAGAGTATGCACTTTTTTCATACAATGTGGAACCAATATATCAACACTCCTATAGTGGATATTATGTCCTGAGCAAAATTCCTCATGGGGATCCTCAAAGTCTGGACCCACCAGAAGTCAGCAATGCAAAACTTCAGTATGCAGGATGGGGCCCTAAAGGCCAACAGCTGATATTTATTTTTGAAAACAATATCTACTACTGTGCACATGTCGGGAAACAGGCCATCCGCGTGGTCTCCACTGGGAAGGAAGGTGTGATTTACAACGGCCTCAGTGACTGGCTATATGAAGAGGAGATTTTGAAGACACACATCGCACATTGGTGGTCTCCGGACGGCACGAGACTCGCCTACGCCACCATCAATGATTCCCGTGTCCCTCTCATGGAGCTCCCAACTTACACCGGCTCCGTCTACCCCACCGTGAAGCCCTACCACTATCCCAAGGCTGGAAGTGAGAACCCCAGCATTTCCCTACACGTTATTGGCTTAAATGGACCCACCCATGATCTGGAGATGATGCCACCTGATGATCCACGGATGAGGGAGTACTACATCACCATGGTGAAGTGGGCCACCAGCACCAAGGTTGCCGTGACCTGGCTGAACCGGGCGCAGAACGTGTCCATCCTCACCCTCTGCGACGCCACCACGGGGGTCTGCACAAAGAAACACGAGGATGAAAGTGAGGCCTGGCTCCACAGACAG---------------------------AATGAAGAACCCGTGTTCTCCAAGGATGGCCGAAAGTTTTTCTTCATCAGAGCGATCCCCCAGGGAGGACGAGGAAAATTCTATCACATCACAGTGTCCTCGTCCCAGCCCAACAGCAGCAACGACAACATCCAGTCCATCACCTCCGGGGACTGGGACGTGACCAAGATCCTCGCCTACGACGAGAAGGGGAATAAGATCTACTTCCTGAGCACGGAGGACCTGCCTCGGAGACGACAGCTCTACAGTGCCAACACGGTGGGTAACTTCAACAGGCAGTGCCTCTCCTGCGACCTGGTTGAGAACTGCACCTACTTCAGCGCTTCCTTCAGCCACAGCATGGACTTCTTCCTGCTCAAGTGCGAAGGTCCTGGTATTCCTATGGTGACGGTGCACAACACAACAGATAAGAAAAAAATTTTTGACCTAGAAACAAATGAACACGTCAAGAAGGCCATAAATGACCGACAGATGCCTAAAGTGGAATACAGGAACATCGAGATTGATGATTATAACCTGCCCATGCAGATCCTGAAGCCAGCAACCTTCACCGACACCACCCACTACCCTCTGCTCCTGGTGGTGGATGGCACCCCGGGGAGCCAGAGCGTGTCTGAGAAGTTCGAGGTGAGCTGGGAGACGGTGATGGTGAGCAGCCACGGCGCGGTGGTGGTAAAGTGTGACGGCCGCGGCAGCGGCTTCCAAGGGACCAAGCTCCTGCACGAAGTGAGGCGGCGGCTAGGCTTGCTGGAGGAGAAGGACCAGATGGAGGCCGTGCGGACGATGCTGAAGGAGCAGTACATCGACAGGACGCGCGTGGCCGTGTTTGGGAAGGATTACGGTGGCTACCTGAGCACCTACATCCTCCCAGCGAAGGGAGAAAATCAAGGCCAGACGTTCACCTGCGGCTCTGCTCTCTCTCCAATAACAGACTTCAAACTCTACGCCTCTGCATTTTCCGAGAGGTACTTGGGCCTCCACGGACTTGACAACAGAGCGTACGAGATGACCAAGGTAGCCCATCGAGTCTCCGCGCTGGAAGAACAGCAGTTCCTGATCATTCATCCCACTGCTGATGAAAAAATTCATTTCCAGCACACAGCAGAACTCATTACACAACTAATTAGGGGAAAGGCTAATTACAGCTTACAGATTTACCCCGACGAAAGCCATTACTTTCACAGCGCCAGCCTCAAACAGCATCTGTACCGGTCCATCATCAACTTCTTCGTGGAATGCTTCAGGATCCAGGACAAACTGCCCACAGTCACAGCGAAAGAG---GACGAGGAGGACGAC---
>panTro5
ATGACCACAGCCAAGGAGCCAAGCGCTTCGGGGAAATCCGTGCAGCAGCAGGAACAGGAGCTGGTGGGGAGTAACCCTCCGCAGAGGAATTGGAAAGGAATAGCGATTGCACTGCTTGTCATTCTGGTCATCTGCTCCTTGATCGTCACCTCGGTCATACTTCTGACACCAGCGGAAGATAATAGTCTGTCTCAAAAGAAGAAGGTCACTGTGGAAGATCTCTTCAGTGAAGACTTCAAAATTCATGACCCCGAGGCTAAGTGGATAAGTGATACAGAATTCATCTACAGAGAACAGAAAGGAACAGTGAGACTGTGGAATGTTGAAACAAATATTTCTACTGTCTTAATAGAAGGCAAAAAAATTGAATCATTAAGAGCCATCAGATATGAAATATCTCCAGATAGAGAGTATGCACTTTTTTCATACAATGTGGAACCCATATATCAACACTCGTATACTGGATATTATGTCCTGAGCAAAATTCCTCATGGGGATCCTCAAAGTCTGGACCCACCAGAAGTCAGCAATGCAAAACTTCAGTATGCAGGATGGGGCCCTAAAGGCCAACAGCTGATATTTATTTTTGAAAACAATATCTACTACTGTGCACATGTCGGGAAACAGGCCATCCGTGTAGTCTCCACTGGGAAGGAAGGTGTGATTTACAATGGCCTCAGTGACTGGCTGTATGAAGAGGAGATTTTGAAGACACACATCGCACACTGGTGGTCTCCGGACGGCACGAGACTTGCCTACGCCACCATCAATGATTCCCGTGTCCCCATGATGGAGCTCCCAACTTACACCGGCTCCATCTACCCCACCGTGAAGCCCTACCACTATCCCAAGGCTGGAAGTGAGAACCCCAGCATTTCCCTACATGTTATTGGCTTAAATGGACCCACCCATGATCTGGAGATGATGCCGCCTGATGATCCACGGATGAGGGAGTACTACATCACCATGGTGAAGTGGGCCACCAGCACCAAGGTCGCCGTGACCTGGCTGAACCGGGCGCAGAACGTGTCCATCCTCACCCTCTGCGACGCCACCACGGGGGTCTGCACAAAGAAACACGAGGATGAAAGTGAGGCCTGGCTCCACAGACAG---------------------------AATGAAGAACCTGTGTTCTCCAAGGATGGCCGAAAGTTTTTCTTCATCAGAGCCATCCCCCAGGGAGGACGAGGGAAATTCTATCACATCACGATGTCCTTGTCCCAGCCCAACAGCAGCAACGACAACATCCAGTCCATCACCTCCGGGGACTGGGACGTGACCAAGATCCTAGCCTACGACGAGAAGGGGAATAAGATCTACTTCCTGAGCACGGAGGACCTGCCTCGGAGACGACAACTCTACAGTGCCAACACGGTGGGCAACTTCAACAGGCAGTGCCTCTCCTGCGACCTGGTTGACAACTGCACCTACTTCAGCGCTTCCTTCAGCCATAGCATGGACTTCTTCCTGCTCAAGTGCGAAGGTCCTGGTGTTCCTATGGTGACGGTGCACAACACAACAGATAAGAAAAAAATGTTTGACCTAGAAACAAATGAACATGTCAAGAAGGCCATAAATGACCGACAGATGCCTAAAGTGGAATACAGGGACATTGAGATTGATGATTACAACCTGCCCATGCAGATACTGAAGCCAGCAACCTTCACCGACACCACCCACTACCCTCTGCTCCTGGTGGTGGATGGCACCCCGGGCAGCCAGAGTGTGGCTGAGAAGTTCGAGGTGAGCTGGGAGACGGTGATGGTGAGCAGCCACGGCGCGGTGGTGGTAAAGTGTGACGGCCGTGGCAGCGGCTTCCAAGGGACCAAGCTCCTGCACGAAGTGAGGCGGCGGCTGGGCTTGCTGGAGGAGAAGGACCAGATGGAGGCCGTGCGGACGATGCTGAAGGAGCAGTACATTGACAGGACGCGTGTGGCCGTGTTTGGGAAGGATTACGGTGGCTACCTGAGCACCTACATCCTCCCAGCAAAGGGAGAAAATCAAGGCCAGACATTCACCTGCGGCTCTGCTCTCTCTCCAATAACAGACTTCAAACTCTATGCCTCTGCATTTTCCGAGAGGTACTTGGGCCTCCACGGACTTGACAACAGAGCATACGAGATGACCAAGGTAGCCCATCGAGTCTCCGCGCTGGAAGAACAGCAGTTCCTGATCATTCATCCCACTGCCGATGAAAAAATTCATTTCCAGCACACAGCAGAACTCATTACACAACTAATTAGGGGAAAGGCTAATTACAGCTTACAGATTTACCCGGACGAAAGCCATTACTTTACCAGCTCCAGCCTCAAACAGCATCTGTACCGGTCCATCATCAACTTCTTCGTGGAATGCTTCAGGATCCAGGACAAACTGCCGACAGTCACAGCGAAAGAG---GACGAGGAGGAGGAC---
>gorGor5
ATGACCACAGCCAAGGAGCCAAGCGCTTCGGGGAAATCCGTGCAGCAGCAGGAACAGGAGCTGGTGGGGAGTAACCCTCCGCAGAGGAATTGGAAAGGAATAGCGATTGCACTGCTTGTCATTCTGGTCATCTGCTCCTTGATCGTCACCTCAGTCATACTTCTGACACCAGCGGAAGATAATAGTCTGTCTCAAAAGAAGAAGGTCACTGCGGAAGATCTCTTCAGTGAAGACTTCAAAATTCATGACCCCGAGGCTAAGTGGATAAGTGATACAGAATTCATCTACAGAGAACAGAAAGGAACAGTGAGACTGTGGAATGTTGAAACAAATACTTCTACTGTCTTAATAGAAGGCAAAAAAATTGAATCATTACGAGCCATCAGATATGAAATATCTCCAGATAGAGAGTATGCACTTTTTTCATACAATGTGGAACCCATATATCAACACTCGTATACTGGATATTATGTCCTGAGCAAAATTCCTCATGGGGATCCTCAAAGTCTGGACCCACCAGAAGTCAGCAATGCAAAACTTCAGTTTGCAGGATGGGGCCCTAAAGGCCAACAGCTGATATTTATTTTTGAAAACAATATCTACTACTGTGCACATGTCGGGAAACAGGCCATCCGTGTGGTCTCCACTGGCAAGGAAGGTGTGATTTACAATGGCCTCAGTGACTGGCTGTATGAAGAGGAGATTTTGAAGACACACATCGCACACTGGTGGTCTCCGGATGGCACGAGACTCGCCTACGCCACCATCAATGATTCCCGTGTCCCCATCATGGAGCTCCCAACTTACACCGGCTCCATCTACCCCACCGTGAAGCCCTACCACTATCCCAAGGCTGGAAGTGAGAACCCCAGCATTTCCCTACACGTTATTGGCTTAAATGGACCCACCCATGATCTGGAGATGATGCCGCCTGATGATCCACGGATGAGGGAGTACTACATCACCATGGTGAAGTGGGCCACCAGCACCAAGGTCGCCGTGACCTGGCTGAACCGGGCGCAGAACACGTCCATCCTCACCCTCTGCGACGCCACCACGGGGGTCTGCACAAAGAAACACGAGGATGAAAGTGAGGCCTGGCTCCACAGACAG---------------------------AATGAAGAACCCGTGTTCTCCAAGGATGGCCGAAAGTTTTTCTTCATCAGAGCCATTCCCCAGGGAGGACGAGGGAAATTCTATCACATCACGGTGTCCTCGTCCCAGCCCAACAGCAGCAACGACAACATCCAGTCCATCACCTCCGGGGACTGGGATGTGACCAAGATCCTAGCCTACGACGAGAAGGGGAATAAGATCTACTTCCTGAGCACGGAGGACCTGCCTCGGAGACGACAACTCTACAGTGCCAACACGGTGGGCAACTTCAACAGGCAGTGCCTCTCCTGCGACCTGGTTGAGAACTGCACCTACTTCAGTGCTTCCTTCAGCCATAGCATGGACTTCTTCCTGCTCAAGTGCGAAGGTCCTGGTGTTCCTATGGTGACGGTGCACAACACAACAGATAAGAAAAAAATGTTTGACCTAGAAACAAATGAACATGTCAAGAAGGCCATAAATGACCGACAGATGCCTAAAGTGGAATACAGGGACATTGAGATTGATGATTACAACCTGCCCATGCAGATCCTGAAGCCAGCAACCTTCACCGACACCACCCACTACCCTCTGCTCCTGGTGGTGGATGGCACCCCGGGCAGCCAGAGTGTGGCTGAGAAGTTTGAGGTGGGCTGGGAGACGGTGATGGTGAGCAGCCACGGCGCGGTGGTGGTAAAGTGTGACGGCCGTGGCAGCGGCTTCCAAGGGACCAAGCTCCTGCACGAAGTGAGGCGGCGGCTGGGCTTGCTGGAGGAGAAGGACCAGATGGAGGCCGTGCGGACGATGCTGAAGGAGCAGTACATTGACAGGACGCGCGTGGCCGTGTTCGGGAAGGATTACGGTGGCTACCTGAGCACCTACATCCTCCCAGCAAAGGGAGAAAATCAAGGCCAGACATTCACCTGCGGCTCTGCTCTCTCTCCAATAACAGACTTCAAACTCTATGCCTCTGCGTTTTCCGAGAGGTACTTGGGCCTCCACGGACTTGACAACAGAGCATACGAGATGACCAAGGTAGCCCATCGAGTCTCCGCGCTGGAAGAACAGCAGTTCCTGATCATTCATCCCACTGCCGATGAAAAAATTCATTTCCAGCACACAGCAGAACTCATTACACAACTAATTAGGGGAAAGGCTAATTACAGCTTACAGATTTACCCAGACGAAAGCCATTACTTTACCAGCTCCAGCCTCAAACAGCATCTGTACCGGTCCATCATCAACTTCTTCGTGGAATGCTTCAGGATCCAGGACAAACTGCCGACAGTCACAGCGAAAGAG---GACGAGGAGGAGGAC---
>ponAbe2
ATGACCACAGCCAAGGAGCCAAGCGCTTCGGGGAAATCCGTGCAGCAGCAGGAACAG-CG------------------------------------------------------------------------------------------------------------------GAAGATAATAGTCTGTCTCAAAAGAAGAAGGTCACTGTGGAAGATCTCTTCAGTGAAGACTTCAAAATTCATGACCCCGAGGCTAAGTGGATAAGTGATACAGAATTCATCTACAGAGAGCAGAAAGGAACAGTGAGACTGTGGAATGTTGAAACAAATACTTCTACTGTCTTAATAGAAGGCAAAAAAATTGAATCATTAAGAGCCGTCAGATATGAAATATCTCCAGATAGAGAGTATGCACTTTTTTCATACAATGTGGAACCCATATATCAATACTCGTATACTGGATATTATGTCCTGAGCAAAATTCCTCATGGGGATCCTCAAAGTCTGGACCCACCAGAAGTCAACAATGCAAAACTTCAGTATGCAGGATGGGGCCCTAAAGGCCAACAGCTGATATTTATTTTTGAAAACAATATCTACTACTGTGCACATGTCGGGAAACAGGCCATCCGTGTGGTCTCCACTGGGAAGGAAGGTGTGATTNNNNNNNNNNNNNNNNNNNNNNNNNNNNNNNAGGAGATTTTGAAGACACACATCGCACACTGGTGGTCTCCGGATGGCACGAGACTTGCCTATGCCACCATCAATGATTCCCGTGTCCCCATCATGGAGCTTCCAACTTACACCGGCTCCATCTACCCCACCGTGAAGCCCTACCACTATCCCAAGGCTGGAAGTGAGAACCCCACCATTTCCCTACATGTTATTGGCTTAAGTGGACCCACCCATGATCTGGAGATGATGCCGCCTGATGATCCACGGATGAGGGAGTACTACATCACCATGGTGAAGTGGGCCACCAGCACCAAGGTCGCCGTGACCTGGCTGAACCGGGCGCAGAACGTGTCCATCCTCACCCTCTGCGACGCCACCACGGGGGTCTGCACAAAGAAACACGAGGATGAAAGTGAGGCCTGGCTCCACAGACAG---------------------------AATGAAGAACCTGTGTTCTCCAAGGATGGCCGAAAGTTTTTCTTCATCAGAGCCATCCCCCAGGGAGGACGAGGGAAATTCTATCACATCACGGTGTCCTCGTCCCAGCCCAACAGCAGCAACGACAACATCCAGTCCATCACCTCTGGGGACTGGGACGTGACCAAGATCCTAGCCTATGACGAGAAGGGGAATAAGATCTACTTCTTGAGCACAGAGGACCTGCCTCGGAGACGACAACTCTACAGTGCCAACACGGTGGGCAACTTCAACAGGCAGTGCCTCTCCTGCGACCTGGTTGAGAACTGCACCTACTTCAGCGCTTCCTTCAGCCACAGCATGGACTTCTTCCTGCTCAAGTGCGAAGGTCCTGGCGTTCCTATGATGACGGTGCACAACACAACAGATAAGAAAAAAATATTTGACCTAGAAACAAATGAACATGTCAAGAAGGCCATAAATGACCGACAGATGCCTAAAGTGGAATACAGGAACATCGAGATTGATGATTATAACCTGCCCATGCAGATCCTGAAGCCAGCAACCTTCACCGACACCACCCACTACCCTCTGCTCCTGGTAGTGGATGGCACCCCAGGGAGCCAGAGCGTGGCTGAGAAGTTCGAGGTGAGCTGGGAGACGGTGATGATCAGCAGCTATGGCACGGTGGTGGTAAAGTGTGACGGCCGTGGCAGCGGCTTCCAAGGCACCAAGCTCCTGCACGAAGTGAGGCGGCGGCTAGGCTTGCTGGAGGAGAAGGACCAGATGGAGGCCGTGCGGACGATGCTGAAGGAGCAATACATTGACAAGACGCGCGTGGCCGTGTTCGGGAAGGATTACGGTGGCTACCTGAGCACCTACATCCTCCCAGCAAAGGGAGAAAATCAAGGCCAGACATTCACCTGCGGCTCCGCTCTCTCTCCAATAACAGACTTCAAACTCTATGCCTCTGCGTTTTCCGAGAGGTACTTGGGCCTCCACGGACTTGACAACAGAGCGTACGAGATGACCAAGGTAGCCCATCGAGTCTCCGCACTGGAAGAACAGCAGTTCCTGATCATTCATCCCACTGCCGATGAAAAAATTCATTTCCAGCACACAGCAGAACTCATTACACAACTAATTAGGGGAAAGACTAATTACAGCTTACAGATTTACCCGGACGAAAGCCATTACTTTACCAGCTCCAGCCTCAAACAGCATCTGTACCGGTCCATTATCAACTTCTTCGTGGAATGCTTCAGGATCCAGGACAAACTGCCGACAGTCACAGCGAAAGAG---GACGAGGAGGAGGACT--
>hetGla2
ATGACCACTGCCAAGGAGTCCAGCGCCTCGGGGAAATCCGTGCAACAGCAGGAGCAGGAGCTGGTGGGGAGTAATCCGCCACAGAGAAACTGGAAGGGCATCGCGATTGCACTGCTGGTCATTCTGGTCATCTGCTCCTTGATCATCACCTCGGTCATCTTGCTGACGCCAGTGGAAGATAATAGTCTGTCTCAAAAGAAGAAAGTCACTGTGGAAGATCTTTTCAGTAAAGATTTCAAAATCCATGACCCAGAGGCAAAGTGGATAAGTGATAAAGAATTCATCTACAGAGAACGAAATGGATCTGTGATACTGTGGAATGTCGAGACCAATTTTTCTGAAGTGTTAATAGAAGGCAAAAAAATTGAATCACTAAAAGCCATCAGATATGAAATATCTCCAGATAGAGAATATGCACTTTTTTCATATGACGTGGAACCGATATATCAACACTCCTACACTGGATATTACGTTCTGAGCAAAATTCCTCATGGGGACCCTCAGAGTCTGGACCCCCCAGAAGTCAGCAATGCAAAGCTTCAATACGCAGGGTGGGGCCCCAAAGGCCAGCAGCTGATATTCATCTTTGAGAACAACATCTACTACTGCGCACATGTGGGAAAGCAGGCCATACGTGTAGTCTCCACGGGGAAGGAGGGCGTCATTTACAATGGCCTCAGTGATTGGCTGTATGAAGAGGAGATCCTGAAGACCCACATCGCGCACTGGTGGTCTCCAGATGGCACGAGGCTGGCCTACGCCACCATCAATGACTCCCGCGTGCCCGTGATGGAGCTGCCAACCTACACGGGCTCGGCGTACCCGGCAGCAAAGCTCTATCACTACCCCAAGGCAGGCAGTGAGAACCCCAGCATCTCCCTCCACGTTATCGGGCTAAACGGACCCACCCACGACCTGGAGATGATGCCACCAGATGACCCTCGGATGAGGGAGTACTACATCACCATGGTGAAGTGGGCCACCAGCACCAAGGTCGCCGTGACCTGGCTGAACCGGGCGCAGAACGTGTCCATCCTGACCCTCTGCGATGCCACCACGGGGGTCTGCACAAAGAAACATGAGGATGAAAGTGAAGCCTGGCTCCACAGACAG---------------------------AATGAAGAGCCCGTGTTCTCCAAGGATGGCCGAAAGTTTTTCTTCGTCAGAGCGATCCCACAGGGGGGACGAGGAAAATTCTATCACATCACAGTGTCATCGTCCCAGCCCAACAGCAGCAATGACAACATCCAGTCCATCACCTCTGGGGACTGGGACGTGACCAAGATCCTGTCCTACGATGAGAAGCTCAATAAGATCTACTTCCTGAGCACGGAGGACCTGCCGCAGAGACGCCAGCTGTACAGTGCCAACACAGTGGGCAACTTCAACAGGCAGTGCCTGTCCTGTGACCTGGTGGAGAGCTGCACCTACTTCAGTGCCTCCTTCAGCCACAGCACTGACTTCTTCCTGCTGCAGTGTGAAGGTCCTGGGGTGCCCACAGTGACTGTGCACAACACCACAGATAAGAAAAAGATCTTTGACCTAGAAACAAATGAACATGTGCAGAAGGCTGTCAGTGACCGACAGATGCCTAAAATAGAGTACAGCAGAATCGAGGTTGATGACTACAACCTGCCGGTGCAGATCCTGAAGCCGGCCACATTCACAGAAACAACCCACTACCCCTTGCTCCTGGTGGTGGACGGCACCCCAGGCAGCCAGAACGTGGCCGAGAGGTTCCAGGTGACATGGGAGACGGTGCTGGTGAGCAGCCACGGGGCCATGGTGATCAAGTGCGACGGCCGAGGCAGCGGCTTCCAGGGCACCAAGCTCCTGCAGGAAGTGAGGAGGCGGCTGGGCCTGCTGGAGGAGAAGGACCAGATGGAGGCCGTGCGGACAATGCTGAAAGAGCAGTACATTGACAAGACTCGGGTGGCTGTGTTTGGACAGGACTATGGCGGGTACCTGAGCACCTACATCCTCCCTGCCAAGGGGGAGAACCAAGGCCGGATGTTCACCTGTGGCGCGGCTCTCTCTCCCATCACGGACTTCAAGCTCTATGCGTCTGCATTTTCTGAGCGGTACCTGGGCCTCCACGGACTCGACAACAGGGCATATGAGATGACCAAGGTGGCCCACCGGGTGTCAGCACTGGAGGGACAGCAGTTCCTGCTCATCCATGCCACTGCGGACGAAAAAATCCACTTCCAGCACACAGCTGAGCTCATCACACAGCTCATCAAGGGGAAAGCCAACTACAGCTTGCAGATATACCCGGACGAAAGCCACTACTTCCACAGCCCCACCCTCAAGCAGCATCTATACCGAACCATCATTAACTTCTTCGTGGAATGCTTCAGGATGCAGGACAAGCCCCTGACAGCCACAGCAAAAGAG---GACGAGGAGGAGGAC---
>cavPor3
ATGACTACTGCCAAGGAGCCGAGCGCCTCAGGGAAATCTGTGCAACAGCAGGAGCAGGAGCTGGTGGGCAGTAATCCGCCACAGAGAAACTGGAAGGGAATCGCGATCGCACTGCTGGTCATTCTGGTCATCTGCTCCTTGATCATCACCTCGGTCATCCTGCTGACACCAGCGGAAGATAATAGTCTATCTCAAAAGAAGAAGGTCACCGTGGAAGATCTTTTCAGTAAAGATTTTAAAATCCATGATCCAGAGGCAAAGTGGATAAGTGATAAAGAATTCATCTACAGAGAACGAAATGGATCTGTAATACTGCGGGACGTCGAGACCAATTTTTCCGAAGTGTTAATAGAAGGCAAAAAAATTGAATCACTAAAAGCCATCAGATATGAAATATCTCCAGATAGAGAATATGCACTTTTTTCCTATGATGTGGAGCCGATCTATCAGCACTCCTACACTGGATATTATGTCCTGAGCAAAATTCCTCATGGGGACCCTCAGAGTCTGGACCCCCCAGAAGTCAGCAATGCCAAGCTTCAGTATGCAGGATGGGGCCCCAAAGGGCAGCAGCTGATATTCATCTTTGAGAATAACATCTACTACTGTGCCCACGTGGGAAAGCAGGCCATCCGCGTGGTCTCCACGGGGAAGGAGGGTGTCATTTACAATGGCCTCAGTGACTGGCTGTATGAAGAGGAGATCCTGAAGACTCACATCGCACACTGGTGGTCTCCAGATGGCACAAGGCTGGCCTACGCCACCATCAATGACTCCCGCGTGCCCGTGATGGAGCTGCCAACCTACACGGGCTCAGCGTACCCAGCGGTGAAGCCCTATCACTACCCCAAGGCGGGCAGTGAGAATCCCAGCATCTCCCTTCATGTCATCGGCCTAAATGGGCCCACTCACGACCTGGAGATGATGCCACCAGATGACCCCCGGATGAGGGAGTACTACATCACCATGGTGAAGTGGGCCACCAGCACCAAGGTCGCCGTGACCTGGCTGAACCGGGCACAGAACGTGTCCATCCTGACCCTCTGTGATGCTACCACGGGGGTCTGCACAAAGAAACACGAGGATGAAAGTGAAGCCTGGCTCCACAGACAG---------------------------AATGAAGAGCCTGTATTCTCCAAGGATGGCCGGAAGTTTTTCTTCGTCAGAGCAATCCCACAGGGCGGACGAGGAAAGTTCTATCATATCACAGTGTCATCATCCCAGCCCAACAGCAGCAATGACAACATCCAGTCCATCACCTCTGGGGACTGGGATGTGACCAAGATCCTGTCCTATGATGAGAAGCGCAGTAAGATCTACTTCCTGAGCACAGAGGACCTGCCACAGAGACGCCAGTTGTACAGTGCCAACACAGTGGGCAACTTCAACAGGCAGTGCCTGTCGTGTGACCTGGTGGAGAACTGCACCTACTTCAGCGCCTCCTTCAGCCACAGCGCTGACTACTTCCTGCTGCAGTGCGAAGGTCCCGGGGTGCCCACAGTGACTGTGCACAACACCACAGATAAGAAAAAGATCTTCGACCTGGAAACAAATGAACACATGCAGAAGGCTGTCAGTGATCGGCAGATGCCTAAAATAGAGTACAGGAGAATCGAGATTGATGACTACAACCTGCCGGTGCAAATACTAAAGCCAGCCACCTTCACGGACACAGCCCACTATCCCTTGCTGCTGGTTGTGGACGGCACCCCAGGCAGCCAGAGCGTGGCTGAGAAGTTCCAGGTGACGTGGGAGACAGTGCTGGTGAGCAGCCATGGAGCTGTGGTGGTCAAATGCGATGGCCGAGGCAGTGGCTTCCAGGGCACCAAACTCCTGCAGGAAGTGAGGAGGCGGCTGGGCGCACTGGAGGAGAAAGACCAGATGGAGGCTGTTCGGACGATGCTGAAAGAGCAGTACATCGACAAGACGCGAGTGGCGGTGTTCGGACAGGACTATGGCGGATACCTGAGCACCTACATCCTCCCGGCCAAGGGGGAAAACCAGGGGCAGGTGTTCTCCTGTGGCGCAGCCCTCTCTCCCATCACGGATTTCAGGCTCTACGCTTCTGCATTTTCTGAACGGTACCTGGGCCTCCACGGACTTGACAACAGGGCATATGAGATGACCAAGGTGGCCCACCGACTGTCAGCGCTGGAGGGACAGCAGTTCCTGCTTATCCATGCCACCGCAGACGAAAAAATCCACTTCCAGCACACAGCAGAGCTGATCACCCAGCTCATCAAGGAAAAGGCTAACTACACCTTACAGATATACCCAGATGAAAGCCACTACTTCCACAGCCCTGCACTCAAACAGCATCTATACCGGTCCATCATCAACTTCTTTGTGGAATGCTTCAGGATCCAGGACAAGCTCCCAACAGCCATGGCAAAAGAG---GACGAGGAGGAGGAC---
>tupChi1
ATGACCACGGCCAAGGAGCCCAGTGCTTCGGGGAAATCCGCGCAGCAGCAGGACCAGGAGCTGGTGGGGAGTAACCCTCCGCAGAGGAACTGGAAGGGCATAGCGATCGCACTGCTCGTCATCCTGGTCATCTGCTCCCTGATCGTCACCTCGGTCATACTGCTGACACCAGCGGAAGACAACAGTCTTTCTCAAAAGAAGAAGGTCACCGTGGAAGATCTCTTCAGTGAGGATTTCAAAATTCATGACCCGGAAGCCAAGTGGATAAGTGATAAAGAATTCATCTACAGGGAACAGAAAGGAAATGTGATACTGCGGAACGTCGAAACAAATAATTCCACCGTGTTAATAGAAGGCAAAAAAATTGAGTCGCTCCGAGCCGTCAGATACGAAATATCCCCTGACCGTCAGTACGCGCTGTTCTCCTACAACGTGGAGCCCATATATCGACACTCCTATACTGGATATTATGTCCTGAGCAGAATTCCTCATGGGGATCCTCAAAGTCTGGACCCACCCGAAGTCAGCAATGCAAAGCTCCAGTATGCAGGATGGGGTCCCAAAGGCCAGCAGCTGATCTTTATCTTTGAGAACAACATCTACTACTGCGCGCACGTCGGGAAGCAGGCCATCCGCGTGGTCTCCACCGGGAAGGAGGGCGTGATCTACAACGGCCTCAGCGACTGGCTGTATGAGGAGGAGATTCTGAAGACCCACCTCGCACACTGGTGGTCCCCGGACGGCACGAGGCTCGCCTACGCCACAATCAACGACTCCCGCGTGCCCCTCATGGAGCTGCCCACCTACACGGGCTCCGTCTACCCCACGGTGAAGCCCTATCACTACCCCAAGGCTGGGTGCGAAAACCCCAGTATTTCCCTGCACGTCATTGGCTTAAATGGACCCACCCACGATCTGGAGATGGTGCCACCAGACGACCCTCGAATGAGGGAACACTACATCACCATGGTGAAGTGGGCCACCAGCACCAAGGTCGCCGTGACCTGGCTGAACCGGGCGCAGAACGTGTCCATCCTCACCCTCTGCGACGCCACCACGGGGGTCTGCACGAAGAAACACGAGGATGAAAGCGAAGCCTGGCTGCATAGACAG---------------------------AATGAAGAGCCGCTGTTCTCCAAGGATGGCCGCAAGTTCTTCTTTGTGAGAGCGATCCCCCAGGGAGGGCGGGGGAAGTTCTACCACATCACCGTGTCCTCGTCCCAGCCCAACAGCAGCAACGACAACATCCAGTCCATCACCTCGGGGGACTGGGACGTGACCAGGATCCTGTCCTACGATGAGAAGCGGAGCAAGATCTACTTCCTGAGCACCGAGGACCTGCCCCGGAGACGCCAGCTCTACAGCGCCAGCACCGTGGGCACCTTCAACAGGCAGTGCCTGTCCTGCGACTTGGTGGAGAACTGCACCTACTTCAGCGCCTCCTTCAGCCCAAGCACAGACTTCTTCCTGCTCAAGTGCGAGGGCCCTGGCGTTCCGACCGTGACTGTGCACAACACCACAGATAAGAAAAAAATGTTTGACCTGGAAACGAACGAGCACGTGCAGACGGCCATAAACGAACGGCAGATGCCCAAAACAGAGTACAGGAGAATCGAGGTTGACGACTACAGCCTGCCAGTGCAGATCCTGAAGCCCGCGACCTTCACCGACACAGCCCACTACCCCCTGCTGCTGGTGGTGGACGGGACCCCAGGCAGCCAGAGTGTGTCCGAGAAGTTCGAGGTGACCTGGGAGACGGTGCTAGTGAGCAGCCACGGTGCGGTGGTGGTCAAGTGTGATGGCCGAGGCAGCGGCTTCCAGGGGACCAAGCTGCTGCACGAAGTCAGGCGGCGGCTGGGCATCCTGGAGGAGGAGGACCAGATGGAGGCCGTGCGGACGATGCTGAGAGAGCAGTACATCGATAGGACCCGCGTGGCTGTGTTCGGGCAGGACTACGGCGGGTACCTGAGCACGTCCATCCTCCCGGCGAAGGGGGAGAATGAAGGTCAGACTTTCACCTGCGGCGCTGCTCTCTCTCCAATCACAGACTTCAGACTCTACGCATCTGCCTTCTCTGAGCGGTACCTGGGCCTCCACGGACTCGACAACAGAGCCTACGAGATGACCAAGGCAGCCCTGCGCGTATCAGCCCTGGAGGAGCAGCAGTTCCTGATCATTCACGCCACTGCAGACGAAAAGATCCATTTCCAGCACACGGCAGAACTCATTACCCAGCTCATCAGGGGGAAGGCCAACTACAGCTTACAGATATACCCGGACGAAAGCCATTACTTCCACAGCGCCGCCCTCACGCAGCACCTGTACCGGTCCCTCATCAACTTCTTCGTGGAGTGCTTCCGGATCCAGGACAAACTGCCCACAGCCGCCACGAAAGAG---GACGAGGAGGAGGAC---
>micOch1
ATGACCACCGCCAAGGAGCCCAGTGCCTCAGGAAAATCTGTACAGCAACAGGATCAGGAGCTGGTGGGGAGTAACCCTCCACAGAGAAACTGGAAAGGGATCGCAATCGCACTGCTCGTCATCCTGGTCATCTGCTCCCTGATCGTCACCTCGGTCATCCTGCTGACACCAGCGGAAGATACTAGTCTGTCTCAGAAGAAGAAGGTGACTGTGGAAGATCTTTTCAGTGAAGATTTCAAAATCCATGACCCGGAGGCGAAGTGGATAAGCGATAAAGAATTCATCTATAGAGAACGGAAAGGGAACGTCATACTGCGGAATGTTGAAACCAATAATTCTACAGTTTTAATAGAAGGCAAAAAGATTGAATTCTTAAGAGCCGTCAGATACGAAATATCTCCGGATAGAGAGTATGCGCTGTTTGCCTATAACGTGGAACCGGTTTATCAACACTCCCACACTGGATATTATGTCCTGAGCAAAATTCCTCATGGGGACCCTCAGAGTCTGGACCCACCAGAAGTCAGCAATGCAAAGCTTCAGTATGCGGGGTGGGGTCCGAAAGGCCAGCAGCTGATATTTATCTTTGAAAACAATATCTACTACTGCGCACACGTCGGGAAGCAGGCGATCCGAGTGGTCTCCACAGGGAAGGAAGGTGTGGTCTACAATGGCCTCAGCGACTGGCTCTATGAAGAGGAGATTTTGAAGAGCCACATCGCGCATTGGTGGTCACCAGATGGCACGAGGCTCGCCTATGCTACCATCAATGACTCTCGGGTTCCTGTTATGGAGCTGCCGACATACACAGGCTCTGTCTACCCCACTGTGAAGCCCTACCACTACCCTAAGGCTGGCAGTGAAAACCCCAGCATCTCCCTCCACGTCATCGGCTTGAGTGGACCCACCCATGACCTGGAGATGATACCACCTGATGACCCTCGCATGAGGGAGTATTACATCACCATGGTGAAGTGGGCCACCAGTACCAAGGTCGCTGTGACCTGGCTGAACAGAGCCCAAAATGTGTCCATTCTGACCCTCTGTGACGCCACCACGGGTGTCTGCACTAAGAAACACGAGGATGAAAGCGAAGCTTGGCTCCACAGACAG---------------------------AATGAAGAACCTGTGTTCTCCAAGGACGGCCGCAAGTTCTTCTTTGTCAGAGCGATCCCACAAGGGGGCCGGGGGAAGTTCTACCACATCACCGTGTCATCGTCCCAGCCCAACAGCAGCAATGACAACATCCAGTCCATCACCTCTGGGGACTGGGATGTGACCAAGATCCTGTCCTATGATGAGAAGAGGAACAAGATCTATTTCCTGAGCACAGAGGATCTGCCGCGGAGACGACAGCTCTACAGTGCCAACACAGTCGATGACTTCAACAGGCAGTGTCTGTCCTGCGACCTCGTGGAGAACTGCACCTACTTCAGCGCATCCTTCAGCCATAACATGGACTTCTTCTTGCTCAAGTGCGAAGGCCCTGGTGTACCCACTGTGACTGTACATAACACCACGGATAAGAGAAAAATTTTTGACTTGGAAGCAAATGAGCATGTGCAGAAGGCCATCAGTGATCGGCAGATGCCTAAAATCGAGTACCGGAAAATCGAGATGGAAGATTACAACTTGCCAATGCAGATCCTGAAGCCGGCCACCTTCACCGACACGACCCACTACCCCTTATTGCTGGTGGTGGATGGTACCCCAGGGAGTCAGAGTGTGTCAGAGAGGTTTGCGGTGACCTGGGAAACCGTGTTGGTGAGCAGCCATGGAGCAGTGGTCGTCAAGTGTGACGGCCGAGGAAGCGGCTTCCAGGGAACCAAGCTCCTGCATGAAGTACGGAGGCGCCTGGGATTCCTGGAGGAGAAGGACCAGATGGAAGCTGTGAGGACCATGCTGAAGGAGCAGTACATTGACAAGACACGGGTGGCCGTGTTTGGGAAGGATTATGGTGGTTACCTGAGCACTTACATCCTCCCAGCCAAGGGAGACAATCAAGGCCAGACTTTCACCTGCGGCTCGGCGCTCTCTCCAATAACAGACTTCAAACTCTATGCCTCTGCATTTTCTGAGCGGTACCTTGGCCTCCATGGACTCGATAACAGAGCATATGAGATGACCAAGCTGGCACACCGAGTGTCCGCGCTGGAGGACCAGCAGTTCCTGATCATCCATGCCACGGCTGACGAAAAAATCCATTTCCAGCACACAGCTGAGCTCATCACACAGTTGATCAAAGGAAAGGCCAATTACAGCTTACAGATATACCCAGATGAAAGCCACTACTTCCACAGCGTGGCCCTCCAGCAGCATCTGTACCGCTCCATCATCAACTTCTTTGTGGAATGCTTCAGGATCCAGGACAAGCTACCCACAGCCACAGCAAAAGAG---GACGAGGAGGAGGAC---
>criGri1
ATGACCACCGCCAAGGAGCCCAGCGCCTCGGGAAAATCTGTACAGCAACAGGATCAGGAACTGGTGGGGAGTAACCCTCCGCAGAGAAACTGGAAAGGAATTGCAATCGCACTGCTCGTCATCCTGGTCATCTGCTCTCTGATCGTCACCTCAGTCATACTGCTAACGCCA---------------------------------------------------------------------------------------------------GATAAAGAATTCATCTACAGAGAACGGAAAGGGAGTGTCATACTGCGGAATGTTGAAACAAATAATTCCACGGTGTTAATAGAAGGCAAAAAAATTGAATCCTTAAGAGCCATCAGATATGAAATATCCCCAGATAAAGAATATGCGTTGTTTTCCTATAACGTGGAACCGGTTTATCAACACTCCCACACTGGATATTATGTCCTGAGCAAAATTCCTCATGGGGACCCTCAGAGTCTGGACCCCCCAGAAGTCAGCAATGCAAAGCTTCAGTATGCGGGTTGGGGCCCGAAAGGCCAGCAGCTGATATTCATCTTTGAGAACAACATCTACTACTGCGCACATGTTGGGAAGCAGGCAATCCGAGTGGTGTCTACAGGGAAGGAGGGTGTGGTCTACAACGGCCTCAGCGACTGGCTGTATGAAGAGGAGATTTGGAAGAGCCACATCGCCCATTGGTGGTCACCAGATGGCACGAGGCTTGCCTATGCCACCATCAACGACTCTCGGGTTCCCCTTATGGAGCTGCCAACCTACACAGGCTCTGTCTACCCCACTGTGAAGCCTTACCACTATCCTAAGGCCGGCAGTGAAAACCCCAGCATCTCCCTCCATGTCATCGGCTTGAGTGGACCAACCCACGACCTGGAGATGATACCACCCGATGACCCTCGAATGAGGGAGTATTACATCACCATGGTGAAATGGGCCACCAGCACCAAGGTCGCTGTGACCTGGCTGAACCGGGCCCAGAATGTGTCTATCCTGACCCTCTGTGATGCCACCACGGGTGTCTGCACTAAGAAACACGAAGATGAGAGTGAAGCTTGGCTCCACAGACAG---------------------------AATGAAGAGCCCGTGTTCTCCAAGGATGGCCGCAAGTTTTTCTTTGTCAGAGCCATCCCGCAGGGGGGACGGGGGAAATTCTACCACATCACTGTGTCATCATCCCAGCCCAACAGCAGCAATGACAACATCCAGTCCATCACCTCTGGGGACTGGGATGTGACCAAGATCCTGTCCTATGATGAGAAACGGAATAAAATCTACTTCCTGAGCACAGAGGACCTGCCACGGAGACGACAGCTCTACAGCGCCAACACAGTCGATGACTTCAACAGGCAGTGTCTGTCCTGCGACCTAGTGGAGAACTGCACCTACTTCAGTGCCTCCTTCAGCCATAACATGGACTACTTCCTGCTCAAGTGTGAGGGCCCTGGTGTACCCACTGTGACCGTGCATAACACCACGGATAAGAGAAAAATTTTTGACTTGGAAGCAAATGAGCATGTGCAGAAGGCCATCAATGATCGGCAGATGCCTAAGATTGAGTACCGGAAAATCGAGATAGAAGATTACAGCTTGCCAATGCAGATCCTGAAGCCGGCCACCTTCACGGACACAGCCCACTACCCCTTATTGCTAGTGGTGGACGGTACCCCAGGGAGTCAGAGCGTGTCGGAGAGGTTTGAGGTAACCTGGGAAACAGTGTTGGTGAGCAGCCACGGAGCAGTGGTGGTCAAGTGTGATGGCCGAGGCAGCGGCTTCCAGGGAACCAAGCTCCTGCATGAGGTCCGGAGACGGCTGGGCTCCCTGGAGGAGAAGGACCAGATGGAAGCTGTGAGGACCATGCTGAAGGAGCAATACATTGACAAGACACGGGTGGCTGTGTTTGGGAAGGATTATGGTGGTTACCTGAGCACTTATATCCTCCCAGCCAAGGGAGAAAATCAAGGGCAGACCTTCACCTGCGGCTCAGCGCTCTCTCCAATAACAGACTTCAAACTCTACGCCTCTGCATTTTCTGAGCGGTACCTTGGCCTCCATGGACTCGACAACAGAGCATATGAGATGACCAAGCTGGCACACCGCGTGTCAGCGCTGGAGGACCAGCAGTTCCTGATCATCCACGCCACAGCTGATGAAAAAATCCATTTCCAGCACACAGCTGAGCTCATCACACAGCTGATCAAGGGAAAGGCCAATTACAGCTTACAGATATACCCGGACGAAAGCCACTACTTCCACAGCGTGGCGCTCAAGCAACATCTGTACCGGTCCATCATCAACTTCTTTGTGGAATGTTTCAGGATCCAAGACAAGTTGCCGCCAGCCACAGCAAAAGAG---GACGAGGAGGAGGAC---
>mm10
ATGACCACAGCCAAGGAGCCCAGCGCCTCAGGAAAATCTGTACAGCAGCAGGATCAGGAGCTGGTGGGGAGTAATCCTCCACAGAGGAACTGGAAAGGAATCGCCATTGCGCTGCTCGTCATCCTTGTCATCTGCTCTCTGATTGTCACCTCAGTCATCCTGTTGACCCCAGCGGAAGATACCAGTCTGTCTCAGAAGAAAAAAGTGACTGTGGAAGATCTCTTCAGTGAAGACTTCAAAATCCATGACCCAGAGGCAAAGTGGATAAGCAATAAGGAATTCATCTACAGAGAACGGAAAGGGAGTGTCATACTGCGGAATGTTGAAACAAATAATTCCACGGTGTTAATAGAAGGCAAAAAAATTGAATCCTTGAGAGCCATCAGATATGAAATATCCCCAGATAAAGAGTATGTGCTGTTCTCCTATAATGTGGAGCCGGTATACCAACACTCCCACACTGGATATTATGTTCTGAGCAAAATTCCTCATGGGGACCCTCAGAGTCTGGACCCACCAGAAGTCAGCAACGCAAAGCTTCAGTATGCAGGGTGGGGCCCAAAAGGCCAGCAGCTGATATTTATCTTTGAGAACAACATCTACTACTGTGCACACGTTGGAAAGCAGGCAATTCGAGTGGTCTCTACAGGGAAGGAGGGCGTGATCTACAATGGCCTCAGTGACTGGCTGTATGAAGAGGAGATTCTGAAGAGCCACATCGCTCATTGGTGGTCACCAGATGGTACAAGGCTCGCCTATGCCACCATCAACGACTCCCGGGTTCCACTTATGGAGCTGCCAACGTACACAGGCTCTGTCTACCCCACTGTGAAGCCCTACCACTATCCTAAGGCTGGCAGTGAAAACCCCAGCATCTCGCTCCATGTCATCGGCTTGAATGGACCCACCCACGACCTGGAGATGATGCCACCTGATGACCCGCGCATGAGGGAATATTACATCACCATGGTGAAATGGGCCACCAGCACCAAGGTCGCTGTGACCTGGCTGAACCGGGCCCAGAATGTGTCAATCCTGACCCTCTGTGATGCCACCACGGGTGTCTGCACTAAGAAACATGAAGATGAAAGCGAAGCCTGGCTCCACAGACAG---------------------------AATGAAGAGCCTGTGTTCTCCAAAGATGGCAGGAAGTTTTTCTTTGTCAGAGCGATCCCACAGGGAGGCCGGGGTAAATTCTACCATATCACCGTATCATCATCCCAGCCCAACAGCAGCAATGACAACATCCAGTCTATCACCTCTGGAGACTGGGATGTGACCAAGATCCTGTCCTATGATGAGAAGCGGAATAAGATCTATTTCCTGAGCACAGAAGACCTGCCACGGAGACGACATCTCTACAGTGCCAACACGGTAGATGACTTCAACAGGCAGTGTCTGTCATGTGACTTGGTGGAGAACTGCACCTATGTCAGCGCTTCTTTCAGCCATAACATGGACTTCTTCCTGCTCAAGTGTGAAGGCCCTGGCGTACCCACTGTTACTGTGCATAACACCACGGACAAGAGAAGAATGTTTGACTTGGAAGCAAATGAGGAAGTTCAGAAGGCTATCAACGACCGGCAGATGCCGAAGATTGAATATCGAAAAATTGAAGTAGAAGATTACAGCTTGCCAATGCAAATCTTGAAGCCGGCCACCTTCACCGACACAGCTCACTACCCCTTATTGCTCGTGGTGGATGGTACCCCAGGGAGTCAGAGCGTGACAGAGAGGTTTGAGGTGACCTGGGAAACAGTGTTGGTGAGCAGCCATGGAGCCGTGGTGGTCAAGTGTGACGGCCGAGGCAGCGGCTTCCAGGGAACCAAGCTCCTACAGGAAGTACGGAGGCGGCTAGGCTTCCTGGAGGAGAAGGACCAGATGGAAGCTGTAAGAACTATGCTGAAGGAGCAGTATATTGACAAGACTCGGGTAGCTGTGTTTGGGAAGGATTATGGTGGGTACCTGAGCACTTACATCCTCCCAGCCAAGGGAGAAAATCAAGGTCAGACTTTCACCTGCGGCTCTGCGCTCTCTCCAATAACAGACTTCAAACTCTATGCCTCTGCATTTTCTGAGAGGTACCTTGGCCTCCATGGACTCGACAACAGAGCGTATGAGATGACCAAGCTGGCACACCGAGTGTCAGCACTGGAGGACCAGCAGTTCCTGATCATCCACGCCACGGCCGATGAAAAAATCCATTTCCAGCACACAGCTGAGCTCATCACGCAGCTGATCAAGGGAAAGGCCAATTACAGCTTACAGATCTACCCAGATGAGAGTCACTACTTCCACAGCGTGGCGCTCAAGCAGCACCTGTCCAGGTCCATCATCGGCTTCTTTGTGGAATGTTTCAGAGTCCAAGATAAGCTACCAACAGCCACAGCAAAAGAG---GAGGAGGAGGAGGAC---
>rn6
ATGACCACCGCCAAGGAGCCCAGCGCCTCAGGAAAATCTGTACAGCAGCAGGATCAGGAGCTGGTGGGGAGTAATCCTCCACAGAGAAACTGGAAAGGAATCGCCATTGCACTGCTTGTCATCCTTGTCATCTGCTCCCTGATTGTCACCTCAGTCATCCTGCTGACCCCAGCGGAAGATACCAGTCTGTCTCAGAAGAAGAAGGTGACTGTGGAAGATCTTTTCAGTGAAGACTTCAAAATCCATGACCCAGAGGCAAAGTGGATAAGCGATAAGGAATTCATCTACAGAGAACGGAAAGGGAGCGTCATACTGCGGAACGTTGAGACAAATAATTCCACGGTGTTAATAGAAGGCAAAAAAATTGAATCGTTAAGAGCCATCAGATATGAAATATCCCCAGATAAAGAGTATGCGTTGTTTTCCTATAATGTGGAACCGGTATACCAACACTCCCACACTGGATATTATGTTCTGAGCAAAATTCCTCACGGGGACCCTCAGAGTCTGGACCCACCAGAAGTCAGCAACGCGAAGCTTCAGTATGCAGGGTGGGGCCCGAAAGGCCAGCAGCTGATATTTATCTTTGAGAACAACATCTACTACTGTGCCCATGTTGGAAAGCAGGCGATTCGAGTGGTCTCTACGGGGAAGGAGGGTGTGATCTACAATGGCCTCAGCGACTGGCTGTATGAAGAGGAGATTCTGAAGAGCCACATCGCACATTGGTGGTCGCCAGATGGTACAAGGCTCGCCTATGCCACCATCAATGATTCCCGAGTTCCACTTATGGAGCTGCCAACCTACACGGGCTCTGTCTACCCCACTGTGAAGCCCTACCACTATCCTAAGGCTGGCAGTGAAAACCCCAGCATCTCCCTCCACGTCATCGGCTTGAATGGACCCACCCACGACCTGGAGATGATGCCACCTGACGACCCCCGCATGAGAGAGTATTACATCACCATGGTGAAGTGGGCCACCAGCACCAAGGTTGCTGTGACCTGGCTGAACCGGGCCCAGAATGTGTCCATCCTGACCCTCTGTGATGCCACCACAGGTGTCTGCACTAAGAAACACGAGGATGAAAGTGAAGCTTGGCTCCACAGACAG---------------------------AATGAAGAGCCCGTGTTCTCCAAGGATGGCCGGAAGTTTTTCTTTGTCAGAGCGATCCCACAGGGAGGCCGGGGTAAATTCTACCACATCACTGTATCCTCATCCCAGCCCAACAGCAGCAATGACAACATCCAGTCCATTACCTCTGGGGACTGGGATGTGACCGAGATCCTGACCTACGATGAGAAGCGGAATAAGCTCTATTTCCTAAGCACAGAGGACCTGCCACGAAGACGACACCTCTACAGCGCCAACACGGTAGACGACTTCAACAGGCAGTGTCTGTCATGTGACCTGGTGGAGAACTGCACCTATGTCAGTGCTTCCTTCAGTCATAACATGGACTTCTTCCTGCTCAAGTGTGAAGGCCCTGGCGTACCCACTGTTACTGTGCACAATACCACGGATAAGAGAAGAATGTTTGACTTGGAAGCAAATGAGCAAGTGCAGAAAGCCATCAACGATCGGCAGATGCCTAAAATTGAATACCGGAAAATTGAAGTGGAAGATTACAGCTTGCCAATGCAAATCTTGAAGCCGGCCACCTTCACTGACACAGCCCACTACCCTTTATTGCTCGTGGTGGATGGTACTCCAGGGAGTCAGAGCGTGTCAGAGAGGTTTGAAGTGACCTGGGAGACAGTGTTGGTGAGCAGCCATGGAGCAGTGGTGGTCAAGTGTGACGGCCGAGGCAGCGGCTTTCAGGGAACCAAGCTCTTGCACGAAGTACGGAGGCGGCTAGGCTTCCTGGAGGAGAAGGACCAGATGGAAGCTGTGAGAACCATGCTGAAGGAGCAGTACATTGACAAGACTCGGGTAGCTGTGTTTGGGAAGGATTATGGTGGGTACCTGAGTACTTACATCCTCCCAGCCAAGGGAGAAAACCAAGGCCAGACTTTCACCTGCGGCTCTGCACTCTCTCCGATAACGGACTTCAAACTCTATGCCTCAGCATTTTCCGAGAGGTACCTTGGCCTCCATGGACTCGACAACAGAGCGTATGAGATGACCAAGCTGGCACACAGAGTGTCAGCACTGGAGGACCAGCAGTTCCTGATCATCCATGCTACGGCTGACGAAAAAATCCATTTCCAGCACACAGCAGAGCTCATCACGCAGCTAATCAAGGGAAAGGCCAATTACAGCTTACAGATATACCCAGATGAAAGTCACTACTTTCACAGCGTGGCGCTCAAACAGCACCTGTACAGGTCCATCATCGGATTCTTTGTGGAATGTTTCAGGATCCAGGACAAGCTACCTACAGCCACAGCGAAAGAG---GACGAGGAGGAGGAC---
>oryCun2
ATGACTACCGCTAAGGAGCCCAGCGCTTCAGGGAAATCCGTGCAGCAGCAGGATCAGGAGCTGGTGGGGAGTAACCCCCCACAAAGAAACTGGAAAGGAATCGCAATCGCACTGCTGGTGATTCTGGTCATCTGCTCCCTGATTGTCACATCGGTCATCCTGCTGACCCCAGCGGAAGATAACAGTCTGTCTCAAAAGAAGAAGGTCACCGTGGAAGATCTCTTCAGTGAAGACTTCAAAATCCACGATCCCGAGGCGAAGTGGATAAGTGATAAAGAATTCATCTACAGAGAAAAGAAAGGAAATGTGATACTGCAGAACGTTGAAACAAATATTCCTACTGTGTTAATAGAAGGCAAAAAAATTGAATCGTTAAGAGCCGTCAGATATGAAATATCTCCAGATAAGGAGTATGCACTTTTCTCATATAACGTGGGACCAATCTATCAACACTCCTATACAGGATACTATGTCCTCAGCAAACTTCCTCATGGGGATCCTCAAAGTCTGGACCCACCAGAAGTCAGCAATGCAAAACTTCAGTATGCAGGATGGGGCCCGAAAGGCCAACAGCTGATATTTATATTTGAAAACAATATCTACTACTGCGCACACGTCGGGAAACAGGCCATCCGAGTGGTCTCCACGGGGAAGGAGGGTGTCATTTATAATGGCCTCAGCGACTGGCTGTATGAAGAGGAGATCTTGAAGACCCACATTGCACACTGGTGGTCTCCGGATGGCACAAGGCTCGCCTACGCCACCATCAATGACTCCCGTGTCCCCCTGATGGAGCTCCCCACCTACACTGGCTCCGTCTACCCCACGGTGAAGCCCTACCACTACCCCAAGGCCGGCTCTGAAAACCCCAGCATTTCCCTACACGTTATCGGCTTAAATGGACCCACTCATGACCTGGAGATGATGCCGCCTGATGACCCACGAATGAGGGAATATTACATCACCATGGTGAAGTGGGCGACCAGCACCAAGGTCGCGGTGACCTGGCTGAACCGGGCACAGAATGTGTCCATCCTGACCCTCTGCGATGCCACCACGGGGGTGTGCACAAAGAAACACGAGGATGAAAGTGAAGCTTGGCTGCACAGACAG---------------------------AACGAAGAGCCGGTGTTCTCCAAGGATGGCCGGAAGTTTTTCTTTGTGAGAGCCATTCCCCAGGGAGGCCGAGGAAAATTCTACCACATCACCGTGTCTTCTTCCCAGCCCAACAGCAGTAACGACAACATCCAGTCCATCACTTCCGGGGACTGGGACGTGACCAAGATCCTGTCCTATGACGAGAAGCGGAATAAGATCTACTTCCTGAGCACGGAGGACCTGCCGCGGAGAAGACAGCTCTACAGCGCCAACACAGTGGGCAACTTCAACAGGCAGTGCCTCTCCTGCGACCTGGTCGAGAACTGCACCTACTTCAGTGCTTCCTTCAGCCACAGCTCTGAGTTCTTCCTGCTCAAGTGTGAG------------------------------------------------GAAATTTTTGACCTAGAAACAAATGAACATGTACAGAAGGCCATAAGTGACCGACAGATGCCTAAAATAGAATACCGGAAAATCGAGGTTGATGATTATAGTTTGCCAATGCAGATCCTCAAGCCAGCAACCTTCACAGACACTGCCCACTACCCTTTGCTCCTGGTAGTGGATGGGACCCCAGGGAGCCAGAGTGTGGCGGAGAAGTTTGAGGTAACCTGGGAGACGGTAATGGTGAGCAGCCATGGGGCCGTGGTGGTCAAGTGCGATGGCCGAGGCAGCGGCTTCCAAGGGACCAAGCTCCTGCACGAAGTGCGGCGGCGGCTGGGCTCTTTGGAGGAGAAGGACCAAATGGAAGCTGTGAGGACGATGCTGAAAGAGCAGTACATTGATAAAACACGCGTTGCTGTGTTTGGGAAGGATTATGGAGGGTACCTGAGCACTTACATCCTCCCAGCAAAGAGTGAAAATCAAGGTCAGACTTTCACCTGTGGCTCTGCTGTCTCTCCAATAACAGACTTCAAACTCTACGCTTCAGCATTTTCCGAGCGGTACTTGGGCCTCCATGGACTTGACAACAGAGCGTATGAGATGACCAAGGTGGCTCATCGAGTGTCAGCGCTGGAGGGACAGCAGTTTCTGCTCATTCATGCCACTGCTGATGAAAAAATTCATTTCCAGCACACAGCAGAACTCATTACACAACTAATTAAGGGAAAGGCTAATTACAGCTTACAGATATACCCAGATGAAAGCCATTACTTTAATAGCGCCTTCCTCAAGCAGCATCTATACCGGTCCATCATCAACTTCTTTGTGGAATGCTTCAGGATTCAGGACAAGCTACCCACAGTCACAACAAAAGAA---GATGAAGAGGAGGAC---
>triMan1
ATGACTACAGCCAAGGAGCAGAACGCTTCAGGGAAATCCGTGCAGCAGCAGGAACAGGAGCTGGTGGGGAGTAATCCTCCACAAAGGAATTGGAAAGGAATAGCAATCGCTTTGCTTGTTATTCTGGTAATCTGCTCCTTAATTGTCACCTCAGTCATCCTGCTTACACCAGCGGAAGATAACAGTCTGTCTCAGAAGAAGAAGGTGACCGTGGAAGACCTATTCAGCGAAGATTTCAAAATTCACGACCCTGAGGCTAAATGGATAAGCGATAAAGAATTAATCTACAGAGAACAGAAAGGAAACGTGATACTGCGAAATGTTGAAACAAATATTTCTACCGTGTTAATAGAAGGCAAAAAAATTGAATCATTAAGAGCCGTCAGATATGAAATATCTCCAGATAAAGAGTATGCGCTTTTTTCATATAACGTGGAATCAATATATCAACACTCCTACACTGGATATTATGTTCTGAGCAAAATTCCTCATGGGGATCCGCAAAGTCTGGATCCACCAGAAGTCAGCAATGCCAAGCTTCAGTATGCAGGATGGGGCCCTAAAGGCCAACAGCTGATATTCATCTTTGAAAATAACATCTACTACTGTGCACAAGTCGGGAAGCAGGTGATACGTGTGGTTTCTACCGGGAAGGAAGGAGTCATTTACAATGGCCTGAGCGACTGGCTGTATGAAGAGGAGATCTTAAAGACACACATCGCGCACTGGTGGTCTCCCGACGGCACGAGGCTCGCGTACGCCACCATCAACGACTCCCGTGTCCCCCTCATGGAGCTGGCGACCTACACTGGCTCCGTCTACCCAACTGTGAAGCCCTACCACTATCCCAAGGCTGGATGTGAAAACCCCAGCATTTCCTTACATGTTATTGGTTTAAGTGGACCTACCCATGACCTGGAAATGGTGCCACCAGATGATCCAAGAATGAGGGATTACTACATCACAGTGGTGAAATGGGCCACCAGTACCAAAGTCGCGGTGAACTGGCTGAACCGGGCCCAGAACGTGTCCATCCTCACCCTCTGCGACGCCACCACCGGGGTCTGCACCAAGAAACATGAGGATGAAAGTGAAGCCTGGCTCCACAGACAG---------------------------AACGAAGAGCCGGTCTTCTCCAAGGACGGCCGGAAGTTTTTCTTTGTCAGAGCCATCCCCCAGGGAGGACGAGGAAAGTTCTATCATATCACCGTGTCGTCGTCCCAGCCCAACAGCAGCAATGACAACATTCAGTCAATTACCTCTGGGGACTGGGATGTGACCAAGATCTTGGCCTATGACGAGAAGCGGAATAAAATTTACTTCCTCAGCACGGAGGACCTGCCAAGACGACGACAGCTCTACAGTGCCAACACTGTGGGCAACTTCAACAGGCAGTGCCTCTCCTGTGACCTGATTGAGAACTGCACCTACTTCAGTGCCTCCTTTAGCCACAACATGGATTTCTTCCTGCTGAAGTGTGAAGGTCCTGGAGTTCCCACAGTAACAGTGCACAACACCACAGATAAGAAAAAAATTTTTGACCTAGAAACAAACGAACACGTACAGAAGGCTATAAATGATCGACAGATGCCTAAAGTAGAATACAGGAAGATTGAGATTGATGATTATAACTTGCCAATGCAGATCCTGAAGCCGGCCACCTTTACGGACACAGCCCACTATCCCCTGCTCCTGGTGGTGGATGGAGCCCCGGGGAGCCAGAGCGTGGCTGAGAAGTTTGAGGTGAACTGGGAGACGGTAATGGTGAGCAGCCACGGAGCTGTGGTGGTGAAGTGTGATGGCCGTGGCAGTGGGTTCCAAGGGACCAACCTGCTGCATGAAGTGAGGAAGAAACTGGGCTCTGTGGAGGAGAAGGACCAGATGGAAGCTGTGAGGAAGATGTTGAAAGAACAATACATTGACAAAACACGTGTTGCTGTGTTTGGGAAGGATTATGGTGGGTACCTGAGCACTTACATCCTCCCAGCAAAGGGTGAAAATCAAGGTCAGATTTTCACCTGTGGCTCTGCTGTCTCTCCAATAACAGACTTCAAGCTCTATGCTTCTGCCTTCTCCGAAAGGTACCTGGGCCTCCATGGACTTGACAACAGAGCGTATGAGATGACCAAAGTGGCCCACCGCCTGTCTGCGCTAGAGGGGCAGCAGTTCCTTATCATCCATGCCACTGCTGACGAAAAAATCCATTTCCAGCACACGGCAGAACTCATTACACAACTAATTAAGGGAAAGGCTAATTACAGCTTACAGATCTACCCTGATGAAAGCCATTACTTCCATAGCGCCTTCCTCAAACAGCACCTGTACCGCTCCATCATCAGCTTCTTTGTGGAGTGCTTCAGGATTCAAGACAAACTCCCCACAGTCACAACGAAAGAG---GATGAGGAAGAGGAC---
>musFur1
ATGACTACGGCCAAGGAGCCTAATGCTTCGGGGAAATCCGTGCAGCAGCAGGAGCAGGAGCTGGTGGGGAGCAACCCTCCCCAAAGAAACTGGAAGGGAATAGCAATTGCTCTCCTCGTGATTCTGGTCATCTGCTCCTTGATCGTCACCTCGGTCATACTGCTGACACCAGCGGAAGATAACAGTCTGTCTCAAAAGAAGAAGGTCACAGTGGAAGATCTCTTCAGCGATGATTTCAAAATTCACGACCCCGAGGCTAAGTGGATAAGTGATAAAGAATTCATCTACAGAGAACAGAAAGGAAACGTGATACTGCGGAATGTTGAAACAAATATTTCTACAGTGTTAATAGAAGGCAAAAAAATTGAATCATTAAGAGCCATCCGATATGAAATATCGCCAGATAAGGAGTACGCTCTGTTTTCATACAATGTGGAGCCAATATACCAACACTCCTACACTGGATATTATGTCCTGAGCAAAATTCCTCATGGGGACCCTCAAAGTCTGGACCCACCGGAAGTGAGCAATGCGAAACTTCAGTACGCAGGCTGGGGTCCGAAAGGCCAGCAGCTGATATTCATCTTCGAAAACAATATCTACTACTGCGCGCACGTCGGGAAGCAGGCCATCCGAGTGGTGTCGACCGGGAAGGAAGGCGTGATTTACAACGGACTCAGCGACTGGCTCTATGAAGAGGAGATTCTGAAGACGCACATCGCGCACTGGTGGTCTCCAGATGGCACGAGGCTCGCCTACGCCACCATCAACGACTCCCGCGTGCCCGTCATGGAGCTCCCAACCTACACCGGCTCCGTGTACCCCACAGTGAAGTCCTACCACTACCCCAAGGCCGGATGCGAAAACCCCAGCATTTCCCTCCACGTCATCGGCTTGAACGGGCCGACGCACGATCTGGAGATGATGCCGCCCGACGACCCGCGGATGAGGGAGTACTACATCACCATGGTGAAGTGGGCCACCAGCACCAAGGTCGCCGTCAACTGGCTGAGCCGCGCGCAGAACGTGTCCATCCTCACCCTCTGCGACGCCACCACTGGGGTCTGCACAAAGAAACACGAGGATGAAAGCGAAGCCTGGCTCCACAGACAG---------------------------AACGAAGAGCCCGTGTTCTCCAAGGACGGCCGAAAGTTCTTCTTTGTGCGGGCCGTCCCGCAGGGGGGACAGGGAAAGTTCGATCACGTCACCGTGTCATCGTCCCAGCCCAACAGTAGCAATGACAACATACAGTCCATCACCTCCGGAGACTGGGACGTGACCAAGATCCTGTCCTACGACGAGAAGCGGAATAAGATCTACTTCCTGAGCACGGAGGACCTGCCCCGGAGGAGGCAGCTCTACAGCGCCAGCACGGTGGGCACCTTCAACAGGCAGTGCCTGTCCTGCGACCTGGTGGAGAACTGCACATACTTCAGCGCGTCCTTCAGCCACAGCGCCGACTTCTTCCTGCTCAAGTGCGAAGGTCCTGGAGTCCCCACGGTGACAGTGCACAACACGACCGACAAGAGAAAAATGTTTGATCTAGAAACAAACGAGCGTGTACAGAAGGCCGTACGTGAGCGACAGATGCCCAAGGTGGAATACAGGAAGGTCGAGGTTGATGATTACAACTTGCCCGTCCAGATCCTCAAGCCGGCGACCTTCACCGACACCGCCCACTACCCCTTGCTGCTGGTGGTGGACGGCGCCCCGGGCAGCCAGAGCGTGGCCGAGAAGTTCGCGGTGACCTGGGAGACGGTGCTGGTGAGCAGCCACGGCGCCGTGGTGGTCAAGTGCGACGGCCGCGGCAGCGGCTTCCAGGGGACCAAGCTCCTGCACGAGGTGGGGCGGAGGCTCGGCGCCCTGGAGGAGAAGGACCAGATGGAGGCCGTGCGGATGATGCTGAAGGAGCAGTACATCGACAAGACGCGCGTGGCCGTGTTCGGGAAGGACTACGGCGGGTATCTGAGCACCTACATCCTCCCTGCGAAGGGGGACAACCAGGCTCCGGTGTTCACCTGTGGCTCTGCTCTCTCTCCAATCACGGACTTCAAGCTCCACGCGTCTGCATTTTCCGAGAGGTACTTGGGTCTGCATGGACTTGACAACAGGGCGTACGAGATGACCAAGGTGGCGCACCGCGTGTCGGCCCTGGAGGGACAGCAGTTTCTGATCATTCACGCAACGGCGGACGAGAAAATCCATTTCCAGCACACGGCAGAGCTCATTACGCAGCTAATTAAGGGGAAGGCTAATTACAGCTTACAGATCTACCCGGACGAAAGCCATTACTTCCACAGTGCTTCCCTGCACCAGCACCTGTACCGGTCCGTCGTCGGCTTCTTCGCGGAATGCTTCCGGATTCAGGACAAGCCGCCCGCGGCCACAGCGAAAGAG---GAGGAGGAGGAGGAC---
>canFam3
ATGACTACAGCCAAGGAGCCAAATGCTCCGGGGAAATCCGTGCAGCAGCAGGAACAGGAGCTGGTGGGGAGTAACCCTCCTCAAAGAAACTGGAAGGGAATTGCAATTGCACTCCTTGTGATTCTGGTCATCTGCTCCTTGATTGTCACCTCAGTCATACTGCTGACACCAGCGGAAGATAATAGTCTGTCTCAAAAGAAGAAGGTCACAGTGGAAGATCTCTTCAGTGATGATTTCAAAATTCACGACCCTGAGGCTAAGTGGATAAGTGATAAAGAATTCATCTATAGAGAGCAGAAAGGAAGTGTGATACTGCGGAATGTTGAAACAAATACTTCTACAGTGTTAATAGAAGGCAAAAAAATTGAATCATTAAGAGCCATCCGATACGAAATCTCACCAGATAAGGAGTATGCTCTGTTTTCATACAACGTGGAGCCAATATACCAACACTCCTACACTGGATATTATGTCCTGAGCAAAATTCCTCATGGGGATCCTCAAAGTCTAGACCCACCAGAAGTGAGCAATGCAAAACTGCAATATGCAGGCTGGGGTCCCAAAGGCCAGCAGCTGATATTTATCTTTGAAAACAATATCTACTACTGCGCGCACGTCGGGAAGCAGGCCATCCGTGTGGTCTCAACGGGGAAGGAAGGCGTGATTTACAACGGCCTCAGTGACTGGCTGTATGAAGAGGAGATTTTGAAGACTCACATCGCCCACTGGTGGTCCCCGGATGGCACGAGGCTCGCCTACGCCACCATCAATGACTCCCGCGTGCCTATCATGGAGCTCCCAACCTACACCGGCTCCATCTACCCCACTGTGAAGCCCTACCACTACCCTAAGGCTGGCTGTGAAAACCCCAGCATTTCCCTACACGTCATCGGCTTAAATGGACCCACCCACGATCTGGAGATGATGCCACCGGATGATCCACGGATGAGGGAGTACTACATCACCATGGTGAAATGGGCCACCAGCACGAAGGTGGCAGTGAACTGGCTGAGCCGGGCGCAGAACGTGTCCATCCTCACCCTCTGCGACGCCACCACTGGGGTCTGCACAAAGAAACACGAGGATGAGAGCGAAGCCTGGCTTCACAGACAGACGTTAATCCTTTGCTTTCATCCCCAGAATGAAGAGCCGGTGTTCTCCAAGGATGGCCGGAAGTTCTTCTTCGTCCGAGCCATCCCACAGGGGGGACAAGGAAAATTTTATCACATCACCGTGTCCTCGTCCCAGCCCAACAGCAGCAATGACAACATACAGTCCATCACCTCTGGAGACTGGGATGTGACCAAGATCCTGTCCTATGACGAGAAGCGGGATAAGATCTACTTCCTGAGCACCGAAGATCTGCCCCGGAGGCGGCAGCTCTACAGCGCCAACACGGTGGGCAACTTCAACAGGCAGTGCCTGTCCTGTGACCTGGTGGAGAACTGTACCTACTTCAGCGCGTCCTTCAGCCACAGCGCAGATTTCTTCCTGCTCAAGTGTGAAGGTCCTGGCGTCCCCACGGTGACCGTGCACAACACAACGGATAAGAAAAAAATTTTTGATCTAGAAACAAATGAGCACGTACAGAAAGCCGTACATGACCGACAGATGCCCAAAGTAGAATACCGGAAGATCGAGGTTGACGATTACAACTTGCCCGTTCAGATCCTCAAGCCAGCAACCTTCACCGACACTGCCCACTACCCCCTGCTCCTGGTGGTGGACGGCACCCCTGGGAGCCAGAGCGTGGCCGAGAAGTTCGAGGTGACCTGGGAGACGGTGATGGTGAGCAGCCATGGAGCCGTGGTGGTGAAGTGTGACGGCCGCGGCAGCGGCTTCCAAGGAACCAAGCTCCTGCATGAGGTGGGGCGGAGGCTGGGCTCCCTGGAGGAGAAAGACCAGATGGAGGCCGTGCGGATGATGCTGAAGGAGCAATACATTGATAAGGCGCGTGTGGCCGTGTTTGGGAAGGATTATGGCGGGTACCTGAGCACCTACATCCTCCCGGCAAAGGGTGAAAATCAGGCTCAGGTTTTCACCTGTGGCTCTGCTCTCTCTCCAATCACGGACTTCAAGCTGTACGCGTCTGCGTTTTCTGAGAGGTACTTGGGCCTCCATGGACTTGACAACAGAGCATATGAGATGACGAAGGTGGCCCATCGAGTGTCAGCACTAGAAGAACAGCAGTTTCTGATCATCCACGCAACCGCGGACGAAAAAATCCATTTCCAGCACACAGCAGAACTCATTACACAACTAATTAAGGGGAAGGCTAACTACAGCTTACAGATCTACCCAGACGAAAGCCATTACTTTAACAGTGCCTCCCTCCACCAGCACCTGTACCGATCCATCATCAACTTCTTCGTGGAATGCTTCCGGATTCAGGACAAACTCCCCATGGCCACAGCAAAAGAA---GAAGAGGAGGAGGAC---
>ailMel1
-------------------------------------------------------------------------------------------------------------------------------------------------------------------------------------------------------------------------------------------------------------------------------ATAAAGAATTCATCTACAGAGAGCAGAAAGGAAGTGTGATCCTACGGAACGTTGAAACAAATATTTCTACAGTGTTAATAGAAGGCAAAAAAATTGAATCATTAAGAGCCATCCGATATGAAATATCTCCGGATAAGGAGTATGCCCTGTTTTCATACAATGTGGAGCCGATATACCAACACTCCTACACTGGATATTATGTCCTGAGCAAAATTCCTCATGGGGATCCTCAAAGTCTGGACCCACCGGAAGTGAGCAATGCAAAACTTCAGTATGCAGGCTGGGGTCCTAAAGGCCAGCAGCTGATATTTATCTTCGAAAACAATATCTACTACTGCGCGCATGTCGGGAAGCAGGCCATCCGGGTGGTCTCGACGGGGAAGGAGGGCGTGATTTACAACGGCCTCAGTGACTGGCTGTATGAAGAGGAGATTTTGAAGACTCACATCGCCCACTGGTGGTCTCCGGATGGCACGAGGCTCGCCTACGCCACCATCAATGACTCCCGCGTGCCCATCATGGAGCTCCCAACCTACACGGGCTCCATCTACCCCACAGTGAAGCCCTACCACTACCCCAAGGCTGGATGTGAAAACCCCAGCATCTCCCTGCACGTCATTGGCTTAAACGGACCCACCCACGATCTGGAGATGATGCCACCTGATGATCCACGGATGAGGGAGTATTACATCACCATGGTGAAGTGGGCCACCAGCACCAAGGTCGCCGTCAACTGGCTGAGCCGGGCGCAGAACGTGTCCATCCTCACCCTCTGCGACGCCACCACTGGGGTCTGCACAAAGAAACACGAGGATGAAAGCGAAGCCTGGCTCCACAGACAG---------------------------AACGAAGAACCGGTGTTCTCCAAGGATGGCCGCAAGTTCTTCTTTGTCCGAGCCATCCCACAGGGGGGACAAGGGAAATTCTATCACATCACCGTGTCGTCCTCGCAGCCCAACAGCAGCAATGACAACATACAGTCCATCACCTCCGGAGACTGGGACGTGACCAAGATCCTGTCCTATGACGAGAAGCGGAATAAGATCTACTTCCTGAGCACGGAGGACCTGCCGCGGAGGAGACAGCTCTACAGCGCTAGCACTGTGGGCACCTTCAACAGGCAGTGCCTCTCCTGTGACCTGGTGGAGAACTGCACGTACTTCAGTGCGTCCTTCAGCCACAGCGCCGACTTCTTCCTGCTCAAGTGTGAAGGTCCTGGAGTCCCCACGGTGACAGTCCACAACACAACAGATAAGAAAAAAATTTTTGATCTAGAAACAAACGAGCACGTACAGAAGGCCGTACAAGACCGACAGATGCCTAAAGTAGAATACAGGAAGATCGAGGTTGACGATTACAACTTGCCTGTTCAGATCCTCAAGCCAGCAACCTTCACCGACACTGCCCACTACCCCTTGCTCCTGGTGGTGGACGGCACCCCGGGGGGCCAGAGCGTGGCCGAGAAGTTCGAGGTGACCTGGGAGACGGTGCTGGTGAGCAGCCACGGAGCCGTGGTGGTGAAGTGCGACGGCCGCGGCAGTGGCTTCCAAGGAACCAAGCTCCTGCATGAAGTGGGCCGGAGGCTGGGCTCCCTGGAGGAGAAGGACCAGATGGAGGCTGTGCGGATGATGCTGAAGGAGCAATACATTGATAAGACGCGTGTGGCCGTGTTTGGGAAGGACTATGGCGGGTACCTGAGCACCTACATCCTGCCGGCGAAGGGTGAAAATCAGGGCCAGGTGTTCACCTGCGGCTCTGCTCTCTCTCCAATCACGGACTTCAAGCTCTACGCGTCTGCGTTTTCCGAGAGGTACTTGGGCCTCCACGGACTTGACAACAGAGCGTATGAGATGACCAAGGTGGCACCTCGTGTGTCGGCGCTGGAAGACCAGCAGTTCCTGATCATTCACGCCACCGCAGACGAAAAAATCCATTTCCAGCACACGGCGGAACTCATTACACAACTGATTAAGGGGAAGGCTAATTACAGCTTGCAGATCTACCCGGATGAAAGCCATTACTTTCACAGTGCCTCCCTCCACCAGCACCTGTACCGATCCATCATCAACTTCTTCGTGGAATGCTTCCGGATCCAGGACAAGCTCCCCACAGCCACAGCGAAAGAG---GAGGAGGAGGAGGACT--
>HLequCab3
ATGACTACAGCCAAGGACCCGAACGCCTCAGGGAAATCCGTGCAACAGCAGGAACAGGAGCTGGTGGGGAGCAATCCTCCACAAAGAAACTGGAAAGGAATCGCGATTGCTCTCCTTGTGATTCTGGTCATCTGCTCCCTGATTGTCACCTCGGTCATACTGCTGACACCAGCGGAAGATAACAGTCTGTCTCAAAAGAAGAAGGTCACCGTGGAAGATCTCTTCAGCGAGGATTTCAGAATTCACGATCCTGAAGCCAAGTGGATAAGCGATAAAGAATTCGTCTACAGAGAACAGAAAGGGAATGTGATACTACGGAATGTTGAAACAAATATGTCTACAGTGTTAATAGAAGGCAAAAAAATTGAATCATTAAGAGCCATCAGATATGAAATCTCTCCAGATAAAGAGTATGCTCTTTTTTCCTATAACGTGGAACCAATATATCAACACTCCTATACTGGATATTATGTCCTGAGCAAAATTCCTCATGGGGACCCTCAAAGTCTGGATCCACCAGAAGTCAGCAATGCAAAACTTCAATATGCAGGATGGGGCCCCAAAGGCCAGCAGCTGATATTTATCTTCGAAAACAATATCTACTACTGCGCACACGTCGGGAAGCAGGCCATCCGCGTGGTCTCCACTGGGAAGGAAGGCGTGATTTACAATGGCCTTAGTGACTGGCTGTACGAAGAGGAGATTTTGAAGACCCACATTGCCCACTGGTGGTCTCCTGATGGCACAAGGCTGGCCTACGCCACCATCAACGACTCACGCGTGCCCGTCATGGAGCTCCCAACCTATACCGGCTCCATCTACCCCACCGTGAAGCCCTACCACTACCCCAAGGCTGGATGTGAAAACCCCAGTATTTCCCTCCACGTCATTGGCTTAAATGGACCCACCCATGATCTGGAGATGATGCCACCTGACGACCCACGAATGAGGGAGTACTACGTCACCATGGTGAAATGGGCCACCAGCACCAAGGTCGCCGTGAACTGGTTGAGCCGGGCACAGAACGTGTCCATCCTCACCCTCTGCGACGCCACCACTGGGGTCTGCACAAAGAAACATGAGGATGAAAGTGAAGCCTGGCTCCACAGACAG---------------------------AATGAAGAACCAGTGTTCTCCCAGGACGGCCGGAAGTTCTTCTTCGTCAGAGCAATCCCGCAGGGAGGCCAAGGGAAATTTTATCACATCACCGTGTCTTCGTCCCAGCCCAACAGCAGCAATGACAACATACAGTCCATCACCTCTGGGGACTGGGACGTGACCAAGATCCTGTCCTACGATGAGAAGCGGAATAAGATCTACTTCCTCAGCACGGAAGACCTGCCGAGGAGACGCCAGCTCTACAGTGCCAGCACCGTGGGCAACTTCAACAGGCAGTGCCTGTCCTGCGACCTGGTGGACAACTGCACCTACTTCAGTGCCTCCTTCAGCCACAGCATGGACTTCTTCCTGCTCAAGTGCGAAGGTCCTGGAGTCCCCACTGTGACCGTGCACAACACCACAGACAAGAAAAAAATTTTTGACCTAGAAACAAACGAACACGTACAGAAGGCCGTAAATGACAGACAGATGCCTAAAGTGGAGTACAGGAAAATCGAGATTGACGATTATAACTTGCCCGTTCAGATCCTCAAGCCAGCGACCTTCACCGACACTGCCCACTACCCCTTGCTCCTGGTGGTGGATGGCACCCCAGGGAGCCAGAGCGTGGCGGAGAAGTTTGAGGTGACCTGGGAAACGGTAATGGTGAGCAGCCATGGAGCCGTGGTGGTGAAATGTGACGGCCGAGGCAGTGGCTTCCAAGGAACTAAGCTCCTGCATGAAGTGAGGAGAAGGCTGGGCTCCCTGGAGGAGAAGGACCAGATGGAGGCTGTGCGGACGATGCTGAAAGAGCAGTACATCGACAAGACGCGTGTGGCCGTGTTTGGGAAGGATTATGGCGGGTACCTGAGCACTTACATCCTCCCAGCAAAGGGTGAAAACCAAGGTCAGATTTTCACCTGCGGCTCTGCCCTGTCTCCAATAACAGACTTCAAGCTCTACGCATCTGCATTTTCCGAGAGGTACTTGGGCCTCCACGGACTTGACAACAGAGCATACGAGATGACCAAGGTGGCCCATCGCGTGTCAGCGCTGGAGGAACAGCAGTTTCTGATCATTCACGCAACCGCTGATGAAAAAATCCATTTCCAGCACACCGCAGAACTCATCACACAACTAATTAAGGGAAAGGCTAATTACAGCTTGCAGATTTACCCGGATGAAAGCCATTACTTTAACAGCGCCTCCCTCAAACAGCACCTCTACCGCTCCATCATCAACTTCTTTGTGGAATGCTTCAGGATTCAGGACAAACTCCCGACAGCCACAGCAAAAGAG---GAGGAGGAGGAGGAC---
>cerSim1
ATGACTACGGCCAAGGAGCCGAATGCTTCAGGGAAATCCGTGCAACAGCAGGAACAGGAGCTGGTGGGGAGCAATCCTCCACAAAGAAACTGGAAAGGAATAGCGATCGCACTGCTTGTGATTCTGGTCATCTGCTCCCTGATCGTCACCTCGGTCATACTGCTGACACCAGCGGAAGATAACAGTCTGTCTCAGAAGAAGAAGGTCACTGTGGAAGACCTCTTCAGTGAGGATTTCAAAGTTCACGACCCCGAGGCTAAGTGGATAAGCGATAAAGAATTCATCTACAGAGAACAGAAAGGAAATGTGATGCTGCAGAACGTTGAAACAAATATTTCTACAGTGTTAATAGAAGGCAAAAAAATTGAATCATTAAGAGCCGTCAGATATGAAATATCTCCAGATAAAGAGTATGCTCTTTTTTCCTATAACGTGGAACCAATATATCAACACTCCTATACTGGATATTATGTCCTGAGCAAAATTCCTCATGGGGATCCTCAAAGTCTAGATCCACCAGAAGTCAGCAATGCAAAACTTCAGTATGCAGGATGGGGCCCTACGGGCCAACAGCTGATCTTTATCTTCGAGAACAATATCTACTACTGCGCCCACGTCGGGAAGCAGGCCATCCGCGTGGTCTCCACTGGGAAGGAAGGTGTGATTTACAACGGCCTTAGCGACTGGCTATACGAAGAGGAGATTTTGAAGACCCACATCGCCCACTGGTGGTCTCCGGATGGCACAAGGCTCGCCTATGCCACCATCAATGACTCCCGTGTGCCCATCATGGAGCTCCCGACCTACACGGGCTCCATCTACCCCACGGTGAAGCCCTACCACTACCCCAAGGCCGGATGTGAAAACCCCAGTATTTCCCTCCACGTCATTGGCTTAAATGGACCCACCCATGATCTGGAGATGATGCCACCCGATGATCCACGAATGAGGGAGTACTACATCACAATGGTGAAATGGGCCACCAGCACCAAGGTCGCCGTGAACTGGCTGAGCAGGGCGCAGAACGTGTCCATCCTCACTCTCTGCGACGCCACCACTGGGGTCTGCACAAAGAAACACGAGGATGAAAGTGAAGCCTGGCTCCACAGACAG---------------------------AATGAAGAACCGGTGTTCTCCAAGGATGGCCGAAAGTTTTTCTTCGTCAGAGCCATCCCGCAGGGAGGACAAGGAAAATTTTATCACATCACCGTGTCTTCGTCCCAGCCCAACAGCAGCAATGACAACATACAGTCCATCACCTCCGGGGACTGGGACGTGACCAAGATCCTGTCCTACGACGAGAAGCGGAATAAGATCTACTTCCTCAGCACGGAAGACCTGCCGAGGAGACGCCAGCTCTACAGCGCCAACACCGTGGGCAACTTCAACAGGCAGTGCCTGTCCTGCGACCTGGTGGACAACTGCACCTACTTCAGTGCCTCCTTCAGCCATAGCACGGACTTCTTCCTGCTCAAGTGCGAAGGTCCTGGAGTCCCCACGGTGACCGTGCACAACACAACGGATAAGACAAAAATTTTTGACCTAGAAGCAAACGAACACGTACAGAAGGCCGTGAACGACCGACAGATGCCTAAAGTGGAGTACAGGAAAATCGAGATTGACGATTATAACTTGCCCATTCAGATCCTCAAGCCCGCCACCTTCACCGACACTGCCCACTACCCCTTGCTCCTGGTGGTGGATGGCACCCCGGGGAGCCAGAGCGTGGCTGAGAAGTTTGAGGTGACCTGGGAAACGGTGATGGTGAGCAGCCACGGAGCCGTGGTGGTGAAGTGTGACGGCCGAGGCAGCGGCTTCCAAGGAACCAAGCTCCTGCACGAAGTGAGGAGAAGGCTGGGCTCCCTGGAGGAGAAGGACCAGATGGAGGCTGTGCGGACGATGCTGAAAGAGCAGTACGTTGACAAAACGCGTGTGGCTGTGTTTGGGAAGGATTATGGTGGGTACCTGAGCACTTACCTCCTCCCGGCGAAGACTGAAAACCAAGGTCAGATTTTCGCCTGTGGCTCTGCCCTCTCTCCAATAACAGACTTCAAGCTCTACGCATCTGCATTTTCCGAGAGGTACTTGGGCCTCCATGGACTTGACAACAGAGCGTATGAGATGACCAAGGTGGCCCACCGAGTGTCAGCGCTGGAGGAACAGCAGTTTCTGATCATTCACGCAACCGCCGATGAAAAAATCCATTTCCAGCACACCGCAGAACTCATCACACAGCTAATTAAGGGAAAGGCTAATTACAGCTTACAGATTTACCCAGACGAAAGCCATTACTTTAGCAGCACCTCCCTCAAACAGCACCTCTACCGCTCCATCATCAACTTCTTCGTGGAATGCTTCAGGATCCAGGACAAACTCCCAACAGCCACAGCAAAAGAG---GAGGAGGAGGAGGAC---
>balAcu1
ATGACTACAGCCAAGGAGCCAAATGCTTCGGGGAAATCCATGCAACAGCAGGAGCAGGAGCTGGTGGGGAGTAACCCTCCACAGAGAAACTGGAAAGGCATAGCGATCGCACTGCTTGTCATCCTGGTCATCTGCTCCCTGATTGTCACCTCAGTGGTGCTGCTGACGCCAGCGGAAGATAACAGTCTGTCTCAAAAGAAGAAGGTGACTGTGGAAGATCTCTTCAGTGAAGATTTCAAAATTCATGATCCCGAGGCTAAGTGGATAAGTGATAAAGAATTCATCTACAGAGAGCAGAAAGGAAGTGTGATACTGCAGAATGTTGAAACAAATACTTCTACGGTGTTAATAGAAGGCAAAAAAATTGAATCGTTAAGAGCTGTCAGATACGAAATATCTCCAGATAGAGAGTATGCTCTTTTTTCATATAACGTGGAACCAATATATCAACACTCCTATACTGGATATTATGTCCTGAGCAAAATTCCTCATGGGGATCCTCAAAGTCTAGACCCACCAGAAGTCAGCAACGCAAAACTTCAGTATGCAGGATGGGGCCCCAAGGGTCAACAGCTGATATTTATCTTTGAAAACAATATCTACTACTGTGCACACGTCGGGAAGCAGGCCATCCGTGTGGTCTCAACTGGGAAGGAAGGCGTGATTTACAACGGCCTTAGCGACTGGCTGTACGAAGAGGAGATTTTGAAGACCCACATCGCCCACTGGTGGTCTCCAGATGGTACGCGGCTCGCCTACGCCACCATCAACGACTCCCGGGTGCCAGTCATGGAGCTGCCCACCTACACCGGCTCCGTCTACCCCACCGTGAAGTCCTACCACTACCCCAAGGCTGGATGTGAAAACCCCAGTATCTCCCTGCACGTCATTGGCCTAAATGGACCCACGCACGACCTGGAGATGATGCCGCCTGACGATCCACGGATGAGGGAGTACTACATCACCATGGTCAAGTGGGCCACCAGCACCAAGGTCGCCGTGAACTGGCTGAGCCGGGCTCAGAACGTGTCCATCCTCACCCTCTGCGATGCCACCACCGGGGTCTGCACCAAGAAACACGAGGATGAAAGTGAAGCCTGGCTCCACAGACAG---------------------------AACGAAGAGCCAGTGTTCTCCAAGGACGGCCGGAAGTTCTTCTTTGTCCGAGCAATCCCGCAGGGGGGGCAGGGCAAGTTCTACCACATCATGGTGTCCTCCTCCCAGCCTAACAGCAGCAACGACAACATCCAGTCCATCACCTCTGGGGACTGGGACGCGACCAAGATCCTGTCCTACGACGAGAAGCGGAGTAAGATCTACTTCCTCAGCACGGAGGACCTGCCGAGGAGACGCCAGCTGTACAGCGCCAACACGGTGGGCAACTTCAACAGGCAGTGCCTGTCCTGCGACCTGGTGGACAACTGCACCTACTTCAGCGCCTCTTTCAGCCCCAGCGCCGACTTCTTCCTGCTCAAGTGCGAAGGTCCTGGGGTCCCCACGGTGACTGTGCACAACACGACAGATAAGAAAAAAATTTTTGACCTAGAAACAAATGAACATGTACAGAAAGCCATAAACGACCGGCAGATGCCTAAAGTCGAATACAGGAAAATCGAGATTGACGATTACAACTTGCCCGTTCAGATCCTCAAGCCAGCGACCTTCACCGACACCGCCCACTACCCCTTGCTCCTGGTGGTGGATGGCGCCCCGGGGAGCCAGAGCGTGGCCGAGAAGTTTGAGGTGAGCTGGGAGACGGTGATGGTGAGCAGTCACGGGGCCGTGGTGGTCAAGTGCGACGGCCGCGGCAGCGGCTTCCAAGGGACCAAGCTGCTGCACGAGGTGAAGCGGAGGCTGGGCTCGCTGGAGGAGAAGGACCAGATGGAGGCTGTGAGGTTGATGCTGAAGGAGCAGTACATTGACAAGACGCGCGTGGCCGTGTTTGGGAAGGATTACGGTGGGTACCTGAGCGCTTACATCCTGCCAGCGAAGGGCGAGAATCAAGGCCCGGTTTTCACGTGCGGCTCTGCGCTCTCCCCGATAACAGACTTCAAGCTCTACGCGTCTGCGTTTTCCGAGAGGTACTTGGGCCTCCACGGACTTGACAACAGAGCGTATGAGATGGCCAAGGTGGCGCACCGGGTGTCCACGCTGGAAGGGCAGCAGCTCCTGATCATCCACGCGACGGCCGACGAAAAAATCCATTTCCAGCACACTGCAGAACTCATCACGCAGCTCATTAAGGGGAAGGCGAATTACAGCTTACAGATATACCCGGACGAGAGCCACTACTTCAGCAGCGCCCCGCTGCAACAGCACCTGTACCGAGCCCTCATCAGCTTCTTCGTGGAGTGCTTCCGGATCCAGGACAAACTCCCGGCAGTCGCAGCGAAAGAG---GACGAGGAGGAGGAC---
>bosTau8
ATGACCACAGCCAAGGAGCCCAACGCTTCGGGGAAATCCGTGCAACAGCAGGAGCAGGAGCTCGTGGGGAGTAACCCTCCACAAAGAAACTGGAAAGGAATAGCCATCGCGCTGCTTGTCATCCTGGTCATCTGCTCCTTGATTGTCACCTCGGTGATACTGCTGACACCAGCGGAAGATAACAGTCTGTCTCAAAAGAAGAAGGTGACTGTGGAAGACCTCTTCAGTGAAGATTTCAAAATCCACGACCCCGAGGCTAAGTGGATAAGTGATAAAGAATTCATCTACCGAGAGCAGAAAGGAAGTGTGATACTGCGGAATGTTGAAACAAATACTTCTACGGTGTTAATAGAAGGCAAAAAAATTGAATCATTAAGAGCCATCAGATATGAAATATCTCCAGATAGAGAGTACGCTCTTTTTTCATATAACGTGGAACCAATATATCAACACTCCTATACTGGATATTATGTCCTGAGCAAAATCCCTCATGGGGACCCTCAGAGCCTGGATCCACCGGAAGTCAGCAACGCAAAACTTCAGTATGCGGGATGGGGCCCCAAGGGTCAGCAGCTGATATTTATCTTTGAAAACAATATCTACTACTGTGCGCACGTCGGGAAGCAGGCCATCCGCGTGGTCTCCACTGGGAAGGAAGGCGTGATTTACAACGGCCTCAGCGACTGGCTGTACGAAGAGGAGATCCTGAAGACCCACATCGCCCACTGGTGGTCTCCGGACGGTACACGGCTCGCCTACGCCACCATCAATGACTCACGCGTGCCGGTCATGGAGCTGCCCACCTACACCGGCTCCATCTACCCCACCGCGAAGCCCTACCACTACCCCAAGGCCGGCTGTGAAAACCCCAGCATCTCCCTGCACGTCATTGGCCTGAATGGACCCACGCACGACCTGGAGATGACGCCGCCTGATGACCCGAGGATGAGGGAGTACTACATCACCATGGTCAAGTGGGCCACCAGCACCAAGGTCGCCGTGAACTGGCTGAGCCGGGCGCAGAACGTGTCCATCCTCACCCTCTGCGACGCCACCACGGGGGTCTGCACCAAGAAACATGAGGATGAAAGTGAAGCCTGGCTGCACAGACAG---------------------------AATGAAGAGCCAGTATTCTCCAAGGATGGCCGGAAGTTCTTCTTTGTCCGAGCGATCCCGCAGGGTGGGCAGGGGAAGTTCTACCACATCACCGTCTCTTCCTCGCAGCCCAACAGCAGCAACGACAATATCCAGTCGATCACCTCTGGGGACTGGGACGTGACCAAGATCCTGTCCTACGACGAGAAGCGGAGTCAGATC------------------------------------------------GCCAGCACAGTGGGCAGCTTCAACCGGCAGTGCCTGTCCTGTGACCTGGTGGACAACTGCACCTACTTCAGCGCCTCCTTCAGCCCCGGTGCCGACTTCTTCCTGCTCAAGTGCGAAGGTCCTGGGGTCCCCACGGTGAGCGTGCACAACACGACCGATAAGAAAAAGATGTTTGATCTAGAGACCAACGAGCACGTACAGAAAGCCATAAGCGACCGGCAGATGCCGAAAGTGGAGTACAGGAAAATCGAGACTGACGACTACAACCTGCCCGTTCAGATCCTCAAGCCGGCGACCTTCACCGACACCGCCCACTACCCCTTGCTCCTGGTGGTGGACGGCACCCCGGGGAGCCAGAGTGTGGCCGAGAAGTTTGCAGTGACCTGGGAGACGGTAATGGTGAGCAGCCATGGGGCCGTGGTGGTCAAGTGTGATGGCCGCGGCAGCGGCTTCCAGGGCACCAGGCTGCTGCATGAGGTGAGGCGGAGGCTGGGCTCCCTGGAGGAGAAGGACCAGATGGAGGCCGTGCGGGTGATGCTGAAGGAGCCGTACATCGACAAGACGCGCGTGGCCGTGTTTGGGAAG------------------------------------------------------------------------------------------------------------------------------------------------------------------------------------------------------------------------------------------------------------------------------------------------------------------------------------------------------------------------------------------------------------------------------------------------------------------------------------
>otoGar3
ATGACCACTGCGAAGGAGCCCAGCGCCTCGGGGAAATCAGCGCAGCAGCAGGAGCAGGAGCTGGTGGGAAGTAACCCCCCACAACGAAATTGGAAGGGGATCGCGATCGCACTGCTGGTGATTCTGGTCATCTGCTCCCTGATTGTCACCTCAGTCATTCTGCTGACACCAGCGGAAGATAATAGTCTGTCTCAAAAGAAGAAGGTCACTGTGGAAGATCTCTTCAGTGAAGATTTCAAGATTCATGACCCCGAGGCTAAGTGGATAAGTGATACGGAATTCATCTACAGAGAACAGAAAGGATCGGTGATTCTGCGGAATGTTGAGACAAATATTTCTACTGTGTTAATAGAAGGGAAAAAAATTGAATCACTAAGAGCCGTCCGATATGAAATCTCTCCAGATAGAGAGTATGCGCTTTTTTCATACAACGTGGAACCGATATATCAACATTCCTATACTGGATATTATGTCCTGAGCAAAATTCCTCACGGGGATCCTCAAAGTCTGGACCCCCCAGAAGTCAGCAATGCAAAGCTCCAGTATGCAGGGTGGGGCCCCAAAGGCCAGCAGTTGATATTTATCTTTGAAAACAACATCTACTACTGCGCCCACGTGGGGAAGCAGGCCATCCGCGTGGTGTCCACGGGCAAGGAAGGCGTGGTCTACAATGGCCTCAGCGACTGGCTGTATGAAGAGGAGATTTTGAAGACCCACATTGCTCACTGGTGGTCTCCGGACGGCACCCGGCTTGCCTATGCCACCATCAATGATTCCCGCGTCCCTCTCATGGAGCTGCCGACCTACACGGGCTCGGTCTACCCCACGGTGAAGCCCTACCACTACCCCAAGGCTGGATGTGAAAACCCCAGTATCTCCCTACACGTTATCGGCTTAAATGGACCCACCCACGACCTGGAGATGATGCCACCGGATGACCCAAGGATGAGGGAGTACTACATCACCATGGTGAAGTGGGCCACCAGCACCAAGGTCGCCGTGACCTGGCTGAACCGGGCGCAGAACGTGTCCATCCTCACCCTCTGCGACGCCACCACAGGGGTCTGCACAAAGAAACACGAGGATGAAAGCGAGGCCTGGCTCCACAGACAG---------------------------AATGAAGAACCAGTGTTCTCCAAGGATGGCCGAAAGTTCTTCTTTGTCAGAGCCATCCCCCAGGGCGGACGAGGGAAATTCTATCACATCACCGTGTCCTCGTCCCAGCCCAACAGCAGCAACGACAACATCCAGTCCATTACCTCCGGGGACTGGGACGTCACCAAGATCCTGTCCTACGATGAGAAGCGGAATAAGATCTACTTCCTGAGCACGGAGGACCTGCCCCGCCGCCGGCAGCTGTACAGCGCCAACACGGTGGGCAACTTCAACAGGCAGTGCCTGTCCTGCGACCTGCTGGAGAACTGTACCTACTTCAGCGCCTCCTTCAGCCACAGCGCGGACTTCTTCCTGCTCAAGTGTGAAGGCCCTGGCGTCCCAAAGGTGACGGTGCACAGCACAGCGGATAAGAGAAAAATTTTTGACCTAGAAACAAATGAACATGTGCAGAAGGCCATAAATGACCGGCAGATGCCAATAATAGAATACGGGAAGATCGAGATTGATGATTACAACCTGCCCATGCAGATCCTGAAGCCAGCGACCTTCACAGACACAGCCCACTACCCTCTGCTCCTGGTGGTGGATGGTGCCCCGGGGAGCCAGAGCGTGGACGAGAGGTTCAAGGTGAGCTGGGAGACGGTGATGGTGAGCAGCCACGGCGCCGTGGTGGTCAAGTGCGATGGCCGGGGCAGCGGCTTCCAGGGAACCAAGCTCCTGCACGAAGTGAGGCGGCGGCTGGGCTCGCTGGAGGAGAAGGACCAGACAGAGGCAGTGCGGACCATGCTGAAGGAGCAGTACATTGACAGGACCCGCGTGGCCGTCTTCGGGAAGGATTACGGCGGCTACCTGAGCACCTGCATTTTGCCCGCCAAGACAGAGAACCAGGGGCCAACCTTCACCTGTGGTGCTGCCCTCTCCCCAGTAACAGACTTCAAGCTGTATGCATCCGCGTTTTCCGAAAGGTACCTGGGCCTCCATGGGCTGGACAACAGGGCGTACGAGATGACCAAGGTAGCCCATCGGATCTCTGCGCTGGAGGAGCAGAAATTTCTGATCATTCATGCCACGGCTGACGAAAAAATCCACTTTCAGCACACAGCAGAACTCATCACACAGCTTATTAGAGGGAAGTCGAATTACAGCCTCCAGATATATCCGGACGAGGGCCATCACCTCCACAGCACCGCCCTGCAACAGCACCTGCACCGTGCCATCATCAGCTTCTTCGTGGAGTGCTTCAGGGTTCAGGACAAAGTGCCGACAGTCGCCACGAAAGAG---GATGAGGAGGATGAC---
>micMur3
ATGACCACCGCGAAGGACCCGAGCGCCTCGGGGAAATCCGTGCAGCAGCAGGAGCAGGAGCTGGTGGGAAGCAATCCTCCGCAGCGAAACTGGAAGGGCATCGCGATCGCACTGCTTGTGATTCTGGTCATCTGCTCCCTGATCGTCACCTCGGTCATTCTGCTGACGCCAGCGGAAGATAACAGTCTGTCTCAAAAGAAGAAGGTCACCGTGGAAGATCTCTTCAGTGAAGATTTCAAAATCCACGACCCTGAGGCCAAGTGGATAAGTGACACAGAATTCATCTACCGAGAACAGAAAGGAACAGTGATTCTGCGGAATGTTGAAACAAATATTTCCACTGTGTTAATAGAAGGCAAAAAAATTGAATCATTAAGAGCCATCAGATACGAAATCTCTCCAGATAGAGAGTATGCGCTCTTTTCATATAACGTGGAACCGATATATCAACACTCCTATACTGGATATTATGTCCTGAGCAAAATTCCTCACGGGGATCCTCAAAGTCTGGACCCTCCAGAAGTCAGCAACGCAAAGCTCCAGTATGCAGGGTGGGGCCCCAAAGGCCAGCAGCTGATATTTATCTTTGAGAACAACATCTACTACTGTGCGCACGTCGGGAAGCAGGCCATCCGCGTGGTCTCCACGGGGAAGGAGGGTGTGATCTACAACGGCCTCAGCGACTGGCTGTACGAAGAGGAGATCCTGAAGACCCACATCGCGCACTGGTGGTCCCCGGATGGCACCAGGCTCGCCTACGCCACCATCAACGATTCCCGCGTCCCTGTCATGGAGCTCCCGACCTACACCGGCTCCCTCTACCCCACCGTGAGGCCCTACCACTACCCCAAGGCTGGCTGTGAAAACCCCAGTATCTCCCTGCACGTCATCGGCTTGAACGGACCCACCCACGACCTGGAGATGATGCCACCCGACGATCCGCGGATGAGGGAGTACTACATCACCATGGTGAAGTGGGCCACCAGCACCAAGGTCGCCGTGACCTGGCTGAATCGCGCGCAGAACGTGTCCATCCTCACCCTCTGTGACGCCACCACGGGGGTCTGCACAAAGAAACACGAGGATGAAAGCGAGGCCTGGCTCCACAGACAG---------------------------AACGAAGAGCCCGTGTTCTCCAAGGACGGCCGGAAGTTTTTCTTCGTCAGAGCGATCCCCCAGGGAGGGCGAGGGAAATTCTACCACATCACCGTGTCCTCCTCCCAGCCCAACAGCAGCAATGACAACATCCAGTCCATCACCTCAGGGGACTGGGACGTGACCAAGATCCTGTCCTACGACGAGAAGCGGAATAAGATCTACTTCCTGAGCACGGAGGACCTGCCCCGGCGACGACAGCTCTACAGCGCCAGCACGGTGGGCAGCTTCAACAGGCAGTGCCTGTCCTGCGACCTGGTGGAGAACTGCACCTACTTCAGCGCCTCCTTCAGCCACAACGCGGACTTCTTCCTGCTCAAGTGCGAAGGTCCCGGAGTCCCCAGGGTGACGGTGCACAACACGACGGACAAGAAAAAGATGTTTGACCTGGAAACGAACGAGCACGTGCAGAAGGCCGTAAGTGACCGGCAGATGCCCAGAGTGGAATACAGGAAGATCGAGGTGGATGATTACAACCTGCCCGTGCAGATCCTGAAGCCAGCGACCTTCACCGACACCACCCACTACCCCCTGCTCCTGGTGGTGGACGGCGCCCCGGGCAGCCAGAGCGTGGCCGAGCGGTTCGAGGTGAGCTGGGAGACGGCGCTGGTGAGCACCCAGGAGGCCGTGCTGGTGAGGTGCGACGGCCGCGGCAGCGGCTTCCAGGGGACCAAGCTCCTGCAGGAAGTGAGGCGGCGGCTGGGCTCCCTGGAGGAGAAGGACCAGACGGAGGCCGTGCGGGCGCTGCTGAAGGAGCAGTACATCGACAAGACCCGCGTGGCCGTGTTCGGGAAGGATTACGGCGGGTACCTGAGCACCTCCATCCTGCCGGCGAAGGGCGAGAACCAGAGGCCCATCTTCACCTGCGGCGCCGCCCTCTCTCCGATCACCGACTTCAAGCTCTACGCGTCCGCCTTCTCCGAGAGGTACTTGGGGCTCCACGGACTGGACAACAGAGCGTATGAGATGACCAAGGTGGCCCACCGAGTCTCGGCGCTGGAGGAGCAGCAGTTCCTGATCATCCACGCCACCGCCGACGAAAAAATCCACTTCCAGCACACCGCAGAGCTCATCACACAGCTGATCCGGGGAAAGTCTAACTATAGCCTACAGATCTACCCGGACGAAAGCCATTACTTCCACAGCGCCGCGCTCAAGCAGCACCTGTACCGCTCCGTCATCGGCTTCTTCGCCGAGTGCTTCAGGATTCAGGACAAACCGCCCGCCGTCACCACGAAAGAG---GACGAGGAGGACGAC---
>HLrhiFer5
ATGACCACCGCCAAGGAGCCCAGCGCTTCGGGGAAATCCGCGCAGCAGCAGGAGCAGGAGCTGGTGGGGAGTAATCCCCCACAGAGGAATTGGAAAGGAATAGCAATCGCACTGCTTGTGATTCTCGTGATCTGCTCCTTGATTGTCACCTCAGTCATACTGCTGACACCAGTGGAAGACAACAGTTTGTCTCAGAAGAAGAAGGTCACATTGGAAGATCTCTTCAGTGACGAGTTCAAAGTTCACGACCCGGAGGCCAAGTGGATAAGTGATAAAGAATTCATCTACAGAGAACAGAAAGGAAGTGTGATACTGCGGAATGTTGAAACAAATACTTCCACGGTGTTAATAGAAGGCAAAAAACTTGAATCACTAAGAGCCATCAGATATGAAATATCTCCAGATAAAGAATATGCTCTCTTTTCATATAACGTGGAACCCATCTATCAGCACTCCTATACTGGATATTACGTCCTGAGCAAAATTCCTCACGGGGATCCTCAAAGTCTAGACCCCCCAGAAGTCAGCAATGCCAAGCTTCAGTACGCGGGATGGGGCCCGAAGGGTCAGCAGCTGATATTTATCTTTGAAAACAACATCTACTACTGTGCACACGTCGGAAAGCAGGCTATCCGCGTGGTCTCGACCGGGAAGGAAGGTGTGATTTACAACGGCCTGAGCGACTGGCTCTACGAAGAGGAGATTCTGAAGACCTACATCGCGCACTGGTGGTCTCCGGATGGCACGCGGCTTGCCTACACCACCATCAACGACTCCCGCGTGCCCATCATGGAGCTCCCGACCTACACGGGCGCCGTGTACCCCACCGTGAAGCCGTACCACTACCCCAAGGCTGGATGTGAGAACCCCAGTATTTCCCTACACGTCATTGGTTTGAACGGACCCACCCACGACCTGGAGATGATGCCACCGGACGACCCACGAATGAGGGAGTATTACATCACCATGGTGAAGTGGGCCACCAGCACCAAGGTCGCCGTCAACTGGCTGAGCCGGGCGCAGAACGTGTCCATTCTCACCCTCTGCGACGCCACCACGGGGGTGTGCACCAAGAAACACGAGGATGAAAGCGAAGCCTGGCTCCACAGACAG---------------------------AATGAAGAGCCCGCCTTCTCCCGGGACGGAGGAAAGTTGTTCTTCGTCAGAGCGATCCCGCAGGGAGGCCAGGGGAAGTTCCACCACATTGCCGTGTCCTCGTCCCAGCCCAACAGCAGCAATGACAACATACAGTCCATCACCTCTGGGGACTGGGACGTGACCAAGATTCTGTCGTACGACGAGAAGCGGAACAAGATCTACTTCCTGAGCACAGAGGACCTGCCCAGGAGACGGCAGCTCTACAGTGCTAGCACGGTGGGCAGCTTCAACCGGCAGTGCTTGTCCTGCGACCTGGTGGAGAACTGCACCTACTTCAGTGCCTCCTTCAGCCACAACATGGACTTCTTCCTGCTCAAGTGCGAAGGTCCTGGCGTCCCCAGGGTGACCGTGCACAACACAACAGACAAAGAAAAAATGTTTGACCTGGAAACAAACGAACACGTACAGAAGGCCATAGACAACCGACAGATGCCTAAGACGGAATACAGGAAAATCTACGTGGAGGATTATAGTCTACCTGTGCAGATTCTCAAGCCGGCGGTCTTCACGGACACCTCCCACTACCCCTTGCTGCTGGTGGTGGACGGCACCCCGGGCAGCCAGAGTGTGGCTGAGAAGTTCGAGGTGACCTGGGAAACGGTGATGGTGAGCAGCCACGGAGCCGTGGTGGTGAAGTGTGACGGCCGAGGCAGTGGCTTCCAAGGCACGAAGCTGCTGCACGAAGTGAGGCGACGGCTGGGCTTCCTGGAGGAGGAGGACCAGGTGGAGGCTGTGCGGACGATGCTGAGGGAGCAGTACATTGATAAGACGCGCGTGGCCGTGTTTGGGAAGGATTACGGTGGGTACCTGAGCACCTACATCCTCCCGGCGAAGGATGAAAACCAAGGTCAGATTTTCACCTGTGGCTCTGCTCTCTCTCCAGTAACAGACTTCAAGCTCTACGCGTCTGCATTTTCCGAGAGGTACTTGGGCCTCCACGGACTTGACAACAGAGCATACGAGATGACCAGGGTGGCGCACCGAGTGGCCGCGTTGGAAGAGCAGCAGTTTCTTATCATTCACGCGACCGCTGACGAGAAAATCCACTTCCAGCACACAGCAGAACTCATTACACACCTAATTAAGGGCAAGGCGAATTACAGCCTACAGATCTACCCGGACGAAAGCCATTACTTCCACAGCGCCCCCCTCAGGCAGCACCTGTACCGCTCCATCATCAACTTCTTCGAGGAATGCTTCCGGGCCCAGGACAGCGTCCCGACGGTCACAGTGAAGGAG---GACGAGGAG---GAC---
>HLmolMol2
ATGACCACGGCCAAGGAGCCCAACGCTTCGGCCAAATCCGTGCAGCAGCAGGAGCAGGAGCTGGTAGGGAGCAACCCGCCCCAGAGGAACTGGAAAGGTATCGCCATCGCTCTGCTGGTCATCCTGGTCATCTGCTCCCTGATCGTCACCTCGGTCATCCTGTTGACACCAGTGGAAGACAACAGCCTGTCTCAGAAGAAGAAGGTCACGGTGGACGATCTCTTCAGTGACGAGCTCCGAGTTCACGACCCCGAGGCTAAGTGGATCAGCGATAAAGAATTCATCTACAGAGAGCAGAAAGGAAGTGTGATACTGTGGAATGTTGAAACTAATCTGTCTACAGTGTTAATAGAAGGCAAAAAAATTGGATCTTTGCGAGCCATCAGATACGAAATATCTCCAGATAAAGAATATGCACTTTTCTCCTATAACGTGGAGCCCATACATCAACACTCCTACACCGGATATTATGTCCTGAGCAAAATTCCGCACGGGGACCCTCAAAGTCTAGACCCCCCGGAGGTCAGCAACGCGAAACTGCAGTATGCAGGGTGGGGCCCCAAGGGCCAGCAGCTGATATTCATCTTTGAGAACAACATCTACTACTGTGCACACGTCGGGAAGCAGGCCATCCGTGTCGTCTCGACTGGGAAGGAGGGCGTCATTTACAACGGCCTCAGCGACTGGCTGTACGAAGAGGAGATTCTGAAGACGCACATCGCCCACTGGTGGTCTCCAGACGGCACAAGGCTCGCCTACGCCACCATCAATGACTCCCGGGTGCCCGTCATGGAGCTGCCGACCTACACGGGCGCCGTGTACCCCACGGTGAAGCTCTACCACTACCCCAAGGCTGGCTGTGAAAACCCCACCATTTCCCTGCACGTCATTGGCTTAAATGGACCCACCCACGACCTGGAGATGATGCCGCCTGACGACCCACGAATGAGGGAATACTACATCACCATGGTGAAGTGGGCGACCAGCACCAAGGTCGCAGTCAACTGGCTGAGCCGGGCGCAGAACGTGTCCATCCTCACCCTCTGCGACGCCACCACCGGGGTCTGCACCAAGAAACACGAGGATGAGAGTGACGCCTGGCTGCACAGACAG---------------------------AATGAAGAGCCGGTGTTCTCCAGGGATGGACGGAAGTTCTTCTTTGTCCGAGCGATCCCACAGGGAGGGCAGGGCAAGTTCTACCACATCACCGTGTCATCTTCCCAGCCCAACAGCAGCAATGACAACATCCAGTCCATCACGTCTGGTGACTGGGACGTCACCAAGATCCTGTCCTATGACGAGAAGCGGAACAAGATCTACTTCCTCAGCACCGAGGACCTGCCCACCAGACGCCACCTCTACAGCGCCAACACCGTGGGCAATTTCAACAGACAGTGCCTGTCCTGTGACCTGGTGGGCAACTGCACCTACTTCAGCGCCTCCTTCAGCCACAGCTCGGACTTCTTCCTGCTGGAGTGCCAAGGTCCTGGGGTCCCCACGGTGACCGTACACAACACGACAGACAAGAAAAAACTGTTTGACCTGGAAACCAATGAACGCGTGCAGAGGGCCGTCAACGACCGACAGATGCCCAAGGTGGAGTACAGGCAGATCAAGATCGACGACTATAGCCTGTCTGCCCAGATCCTCAAGCCTGCCACCTTCACCGAGACCACCCACTACCCCCTGCTCCTGGTGGTGGACGGCACCCCGGGCAGCCAGAGCGTGACGGAGAAGTTCGGGGTGAGCTGGGAGACGGTGATGGTGAGCAGCCACGGGGCGGTGGTCCTGAAGTGTGACGGCCGAGGCAGTGGCTTCCAGGGCACCAAGCTCCTGCAGGAAGTGCGGCGGCGGCTGGGCGTCCTGGAGGAGCGGGACCAGCTGGAGGCTGTGCGGACGCTGCTGAGGGAGCCGTACATCGACAAGACTCGCGTGGCCGTGTTCGGAAAGGACTACGGTGGGTACCTGAGCACGTACATTCTCCCGGCAAAGGGTGAGAACCAAGGTCCCATCTTCGCCTGCGGCTCTGCCCTCTCTCCGATCACGGACTTCAAGCTCTATGCGTCTGCATTTTCCGAGAGGTACCTGGGCCTCCACGGACTTGACAACAGAGCATACGAGATAACCAAGGTGGCCCATCGGGTGTCGGCGCTGGAAGGACAGCAGTTTCTCATCATTCACGCCACCGCCGACGAAAAAATCCATTTCCAGCACACGGCAGAACTCATTACGCAGCTAATCACGGCAAAGGCTAATTACAGCTTACAGATCTACCCGGACGAAAGCCATTACTTCCACAGCGCCCCCCTCAGGCAGCACCTCCACCACGCCATCATCAACTTCTTCGTGGAGTGCTTCAGGGTTCAGGACAAAACCCCAGCACCCCCGGCGAAGGAG------GAAGAGGAGGAC---
>sorAra2
---------------------------------------------------------GAGCTGGTGGGCAGCAACCCCCCGCAGAGGAACTGGAAGGGCATCGCCATCGCGCTGCTGGTCATCCTGGTCATCTGCTCACTCATCGTCACCTCGGTCATCCTGCTGACGCCAGTGGAGGACGACAGCCTGTCCCAGAAGAAGAAGGTCACGGTGGACGACCTCTTCAGCGGCGACTTCAAGATCCACGACCCCGAGGCGCAGTGGATCAGCGATAAAGAGTTCATCTACAGGGAGCAGAAGGGCGATGTGCTCCTCCACAACGTCGAGACGAACGTCTCCTCCGTGCTCATCGAAGGCAAACGGATC---------------------------------------------------------------------------ATCTACCGGCACTCCTACACCGGCTACTACGTCCTGAGCAAGATCCCGCACGGGGACCCCCAGAGCCTGGACCCGCCGGAAGTGAGCAATGCGAAGCTCCAGTACGCGGGCTGGGGCCCGAAGGGGCAGCAGCTGATCTTCATCTTCGAGAACAACATCTACTACTGCGCCCGCGTGGGCAAGCAGGCCATCCGCGTGGTGTCCACGGGGAAGGAGGGCGTCATCTTCAACGGCCTCAGCGACTGGCTGTACGAAGAGGAGATCCTGAAGAGCCACATCGCCCACTGGTGGTCCCCGGACGGGACTCGCCTGGCCTACGCCACCATCAACGACTCCCGCGTGCCACTCATGGAGCTGCCCAGCTACACGGGCTCCGTGTACCCCACCTCGAAGCCCTACCACTACCCCAAGGCTGGATGCGAGAACCCCAGCATCTCCCTGCACGTCATCGGCCTGAACGGACCCACCCACGACCTGGAGATGACGCCCCCCGACGACCCCCGCATGAGGGAGCACTACATCACCATGGTGAAGTGGGCCACCAGCACCAAGGTCGCCGTGAACTGGCTCAGCCGCGCGCAGAACGTGTCCATCCTGACGCTGTGCGACGCCACCACCGGAGTCTGCACCAAGAAACACGAGGACGAGAGCGACGCCTGGCTGCACAGACAG---------------------------AACGAGGAGCCCGTGTTCTCCAGGGACGGCCGCACCTTCTTCTTCGTCCGCGCCATCCCGCAGGGCGGCCAGGGCAAGTTCTACCACATCACCGTGTCCTCGTCCCAGCCCAACAGCAGCAACGACAACATCCAGTCCATCACGTCCGGGGACTGGGACGTCACCAAGATCCTGTCCTACGACGAGAAGCGCAGCAAGATT------------------------------------------------GCCAGCACCGTGGGCAGCTTCAACCGGCAGTGCCTGTCGTGCGACCTGGTGGACAACTGCACCTACTTCAGCGCCTCCTTCAGCCACGGCCACGACTTCTTCCTGCTCAAGTGTGAGGGCCCCGGTGTCCCCATGGTGACCGTGCACAGCACCTCGGACAACAGAAAGCTGTTCGACCTGGAGACCAACGAGCACGTGCAGAGGGCGGTCAGCGAGCGGCAGATGCCCAGGGTGGACTACGGGAAGATCGAGGTGGACGACTACAGCCTGCCCCTGCAGATCGTCAAGCCGGCCACCTTCAGCGACACGGCCCACTACCCCCTGCTCCTGGTGGTGGACGGCACCCCCGGGAGCCAGAGCGTGGCCGAGAAGTTCGAGGTGACGTGGGAGACGGTGCTGGTGAGCAGCCACGGGGCCGTGGTGGTCAAGTGTGACGGCCGGGGCAGCGGCTTCCAGGGGACCAAGCTCCTGCACGAAGTGAGGCGCAGGCTGGGCTTCCTGGAGGAGAGAGACCAGATGGAGGCTGTGCGGACCATGCTGCGGGAGCAGTACATCGACCCCACGCGGGTGGGCGTGTTCGGGAAGGACTACGGGGGGTACCTGAGCACCTACGTGCTCCCGGCGAGGGGCGAGAACCAGGACCAGGTGTTCGCCTGCGGGGCCGCCCTGTCCCCCATCACGGACTTCAAGCTCTACGCGTCCGCCTTCTCCGAGCGGTACCTGGGTCTCCACGGCCTGGACAACCGCGCCTACGAGATGACCAAGGTGTCGCACCGGGTGTCCGCGCTGGGGGAGCAGAAGTTCCTGATCATCCACGCCACGGCCGAC---------------------------------------------------------------------------------------------------------------------------------------------------------------------------------------------------------------------------------
>HLphyDis3
ATGACCACCGCCAAGGACCCCAGCGCCTCCGCGAAATCCGCGCAGCAGCAGGACCAGGAGCTGGTGGGGAGCAACCCTCCCCAGAGGAACTGGAAAGGGATCGCCATCGCGCTGCTGGTCATCCTGGTCATCTGCTCCCTCATCGTCACCTCGGTCATCCTGCTGACGCCAGCGGAAGACAACAGTCTGTCTCAGAAGAAGAAGGTCACGGTGGAGGATCTCTTCAGTGACGAGTTCAAAGTTCATGACCCCGAGGCGAAGTGGATCAGTGATAAAGAGTTCATCTACCGGGAACAGAAGGGAAGCGTGATCCTGCGGGATGTTGAGGCCAACACGTCTACCGTGCTGATAGAAGGCAAGAAAATTGAGTCCTTGAGAGCCATCAGATACGAAATATCTCCAGACAAAGAGTATGCGCTTTTCTCCTACAACGTGGAACCCATCCATCAGCACTCCTACACTGGCTACTATGTCCTGAGCAAAATTCCTCACGGGGACCCTCAAAGCCTAGACCCCCCGGAGGTCAGCAACGCGAAGCTCCAGTACGCCGGGTGGGGGCCCAAGGGGCAGCAGCTGATATTCATCTTCGAGAACAACATCTACTACTGCGCGCACGTCGGGAAGCAGGCCATCCGCGTGGTCTCCACGGGCAAGGAGGGCGTCATCCACAACGGCCTCAGCGACTGGCTGTACGAAGAGGAGGTCCTGAAGACCCACATCGCGCACTGGTGGTCCCCAGATGGCACGCGGCTCGCCTACGCCACCATCAACGACTCCCGCGTGCCCGTCATGGAGCTCCCGACCTACACGGGCGCCGTGTACCCCACCGTGAAGTCCTACCACTACCCCAAGGCTGGCTGTGAAAACCCCACCATCTCCCTGCACGTCATCGGCCTAAACGGACCCACCCACGACCTGGAGATGACGCCGCCCGACGACCCGCGCATGAGGGAATACTACATCACCATGGTGAAGTGGGCCACCAGCACCAAGGTCGCCGTGAACTGGCTGAGCCGCGCGCAGAACGTGTCCATCCTCACCCTCTGCGACGCCACCACGGGCGTCTGCACCAAGAAACACGAGGACGAAAGCGAGGCCTGGCTGCACAGACAG---------------------------AACGAAGAGCCGCTGTTCTCCGGGGACGGGCGCAAGTTCTTCTTCGTGAGGGCCATCCCGCAGGGCGGGCAAGGCAAGTTCTACCACATCGCCGTGTCCTCCTCCCAGCCCAACAGCAGCAACGACAACATCCAGTCCATCACCTCGGGGGACTGGGACGTGACCAAGATCCTGTCCTACGACGAGAAGCGGAATAAGATCTACTTCCTCAGCACAGAGGACCTGCCCCGGAGACGACACCTCTACAGCGCCAGCACGGTGGGCCCCTTCAACAGGCAGTGCCTGTCCTGCGACCTGGTGGGTGACTGTGCCTACGTGAGCGCCTCCTTCAGCCGTGGCGCCGACTTCTTCCTGCTCACCTGCGAAGGTCCTGGCGTCCCCATGGTGACCGTGCACAACACCACGGACCAGAGAAAGATGTTCGACCTGGAGACGAACGAGCACGTGCAGAAGGCCGTCAGCGAGCGGCAGATGCCCAAGGTGGAGTACAGGCAGATCGAGGTCGACGAGTACCGCCTGCCCGTGCAGATCCTGAAGCCGGCCACCTTCACCGAGACCACCCACTACCCGCTGCTCCTGGTGGTGGACGGCAGCCCGGGCAGCCAGAGCGTGGCGGAGAGGTTCGCGGTGAGCTGGCAGACGGTGCTGGTGAGCAGCCACGGGGCCGTGGTGCTGCGCTGCGACGGCCGGGGCAGCGGCTTCCAGGGCACCCGGCTCCTGCACGAGGTGCGGCGGCGTCTGGGCGTGCTGGAGGAGCGGGACCAGCTGGAGGCCGTGCGGATGATGCTGAAGGAGTCGTACATCGATAAGACGCGCGTGGGCGTGTTTGGGGAGGACTACGGGGGCTACCTGAGCACCCACCTCCTGCCTGCGAAGGGTGACAACCAAGGCCAGATCTTCGCCTGCGGCTCTGCACTCTCCCCGATAACAGACTTCAAGCTCTACGCGTCTGCGTTTTCCGAGAGGTACCTGGGCCTCCACGGGCTTGACAACAGGGCCTATGAGCTGACCAGGGTGGGCCACCGGCTGTCAGCGCTGGAAGGACAGCAGTTCCTGATCATCCACGCGACCGCTGACGAAAAAATCCACTTCCAGCACACGGCGGAGCTCATCACCCAGCTCGTCAAGGGGAAGGCCAACTACAGCCTGCAGATCTACCCGGATGAAAGCCATTACTTCCACAGCGCCCCCCTCAGGCAGCACCTGCACCGCACCATCGTCAACTTCTTCGTGGAGTGCTTCAGGGTTCAGGACAGAGTGCCCACAGCCACAGCCAAGGAG------GAGGAGGAGGAC---
>HLrouAeg4
ATGACCACGGCCAAGGAGCCCGGCGCGGCGGGCAAGTCGGCGCAGCAGCAGGAGCAGGAGCTGGTGGGGAGTAACCCTCCACAGAGAAACTGGAAAGGAATAGCGATCGCCCTGCTCGTGATTCTGGTCATCTGCTCCCTGATCGTCACCTCGGTCATACTGCTGACGCCAGCTGAAGACAACAGTCTGTCTCAGAAGAAGAAGGTCACGGTGGAAGACCTCTTCAGTGACGAGTTCAAAGTTCACGACCCCGAGGCTAAGTGGATAAGCGATAATGAATTCATCTACCGAGAACGGAAAGGGAGCGTGATACTCCGGAACGTGGAAACGAACGTGTCTACGGTGTTGATAGAAGGCAAAAAAATCGAATCATTACGAGCCATCAGATATGAAATATCTCCGGATAAAGAATATGCCCTTTTTTCATATAATGTGGAACCCATCTATCAACACTCCTATACTGGATATTATGTCCTGAGCAAAATTCCTCATGGGGACCCTCAAAGCCTGGATCCGCCGGAAGTCAGCAACGCAAAGCTGCAGTACGCAGGGTGGGGCCCCAAAGGCCAGCAGCTGATATTTATCTTTGAAAACAACATCTACTACTGCGCGCACGTGGGCAAGCAGGCCATCCGCGTGGTGTCCACGGGGAAGGAGGGCGTGGTCTACAACGGCCTCAGCGATTGGCTGTATGAAGAGGAGATCCTGAAGACGCACATTGCACACTGGTGGTCTCCGGACGGCACGAGGCTCGCCTACGCCACCATCAACGACTCCCGCGTGCCCGTCATGGAGCTCCCGGCCTACACGGGCGCCGCCTACCCCACGGCGAGGCCCTACCACTACCCCAAGGCCGGCTGCGAAAACCCCAGCATTTCCCTGCACGTCATCGGCTTGAACGGGCCCACCCACGACCTGGAGATGACGCCGCCGGACGACCCACGCATGAGGGAGTACTACATCACCATGGTGAAGTGGGCCACCAGCACCAAGGTGGCCGTGAACTGGCTGAACCGGGCGCAGAACGTGTCCATCCTCACCCTCTGCGACGCCACCACCGGCGTCTGCACCAAGAAACACGAGGACGAGAGCGACGCCTGGCTGCACCGGCAG---------------------------AATGAAGAGCCGGCTTTCTCCGAGGACGGCCGGACCTTCTTCTTCGTCAGAGCCATCCCGCAGGGCGGCCAGGGCAAGTTCTACCACGTGGCCATGTCTTCGTCCCAGCCCAACAGCAGCAATGACAACATACAGTCTGTGACCTCTGGGGACTGGGACGTCACCAGGATCCTGTCCTACGACGAGAAGCGGAACAAGATCTACTTCCTGAGCACGGAGGACCTGCCGAGGAGGCGGCAGCTGTACAGCGCCAGCACGGTGGGCAGCTTCAACCGGCAGTGCCTCTCCTGCGACCTGGTGGAGAACTGCACGTACTTCGGCGCCTCCTTCAGCCGCAGCATGGACTTCTTCCTGCTCAGCTGCGAAGGCCCGGGAGTCCCCAGGGTGACCGTGCACAGCACGACGGACAAGACGAAAATTTTCGACCTAGAAACAAATGAACACGTGCAGAGGGCCGTGGAGGACCGGCAGATGCCTAAGGTGGAGTACCGGAAGATCGACGTCGACGATTACAGCCTGCCCGTTCAGATCCTCAAGCCCGCCACCTTCGCTGAGACGACGCACTACCCCCTGCTCCTGGTCGTGGACGGCACCCCGGGCAGCCAGAGCGTGGCCGAGAAGTTCGAGGTGAGCTGGGAGACGGTGATGGTGAGCAGCCATGGGGCCGTGGTGGTGAAGTGTGACGGCCGAGGCAGCGGCTTCCAGGGAACCAAGCTCCTGCACGAAGTGCGGCGGCGGCTGGGCGTCCTGGAGGAGAGGGACCAGACGGAGGCCGTGCGGACAATGCTGAGGGAGCAGTACGTGGACAGAGCGCGCGTGGCCGTGTTTGGGAAGGATTACGGTGGTTACCTGAGCACGTCCATCCTCCCAGCGAGGGACGCAAACCAAGGCCCCATGTTCGCCTGCGGTGCCGCCCTCTCCCCGATAACGGACTTCAGGCTCCACGCATCGGCGTTTTCTGAGAGGTACCTGGGCCTCCACGGCCTTGACAACAGAGCCTACGAGCTGACCCAGGTGGCGCGACGCGTGTCGGCGCTGGAAGAACAGCGGTTTCTGATCATCCACGCGACCGCGGACGAAAAGATCCATTTCCAGCACACGGCAGAACTCATCACACACCTAATTAAAGGGAAGGCGAATTACAGCTTACAGATCTACCCGGACAGCGGCCATCACTTCCACAGCGCCCCCCTCAGGCAGCACCTGTACCGGTCCATCATCAACTTCTTCGTGGGCTGCTTCAGCGTGCAGGACCGAGTCCCCACGGCCGCGGCCAAG------GACGAGGAGGAGGAC---
