# Supplementary material for: Six reference-quality genomes reveal evolution of bat adaptations
Source: Nature. 2020 Jul 22;583(7817):578–84. doi: 10.1038/s41586-020-2486-3 (PMC8075899; doi:10.1038/s41586-020-2486-3)
Supplement: Supplementary file 6 — Alignments of 12,931 protein-coding genes across 48 mammals. [file 41586_2020_2486_MOESM6_ESM.gz › suppDataFile/ENST00000254878.aln.fasta]

>conCri1
------------------------------ATGACATCTTTGATCAAAAAGGTGATCAGCACCACGAAAGCCCCAGCGGCCATTGGTCCTTACAGCCAAGCCATCTTAGTCGACAGGACCATGTTCATCTCGGGACAGGTAGGTTTTGACCCGTCAAGTGGACAGCTTGTGCCAGGAGGGGTGGTAGCAGAGGCCAAA---------CAGGCTCTCACTAACATCGGTGAAATTCTGAAAGCTGCAGGCTGTGACTTCACTAATGTGGTAAAAACAACTGTTTTGCTGGCTGACATAAATGACTTTAATACTGTCAATGAAGTCTACAAACAGTATTTCAAGAGTCATTATCCTGCTAGAGCTGCTTACCAGGTTGCTGCTTTGCCCAGAGGAAGCCGAGTGGAGATCGAAGCAGTAGCTATCAAAGGGCCTCTCACACTAGCA---------
>HLpipKuh2
------------------------------ATGTCGTCCTTAATCAGGAGGGTGATCAGCACCACGAAAGCCCCAGCGGCCATTGGTCCCTACAGTCAGGCGGTGCTAGTCGATAGGACCCTTTACATCTCGGGACAGCTGGGCATGGACCCTGCCAGCGGGCAGCTTGTGCCAGGAGGGGTGAAAGAAGAAGCTAAA---------CAAGCTCTTAACAACATGGGCGAGATCCTGAAAGCGGCAGGCTGCGACTTCAGTAACGTGGTCAAAACAACTGTGCTGCTGGCTGACATAAATGACTTCAGTACTGTCAACGACATCTACAAACAGTATTTCAAGAGCAATTTTCCCGCGAGAGCTGCTTACCAGGTTGCAGCTTTGCCCAGAGGAGGCCGTGTGGAGATCGAAGCCGTGGCCGTCCAAGGCCCTCTCGCA---------------
>HLmanJav1
-ATGTCGTCTCTGATCAGAAAGGTGATCAGCACTGCGANCTGATCAGAAAGGTGATCAGCACTGCGAAAGCCCCAGCTGCTATTGGTCCCTACAGTCAAGCTGTATTAGTCGACAGGACCATTTACATTTCAGGACAGCTAGGCATGGACCCCTCAAATGGACAGCTTGTGCCTGGAGGGGTGGCAGAAGANGGACCCCTCAAATGGACAGCTCTTACAAACATGGGTGAAATTCTGAAAGCTGCAGGCTGTGACTTCACTAGTGTGGTAAAAACAACTGTTTTGCTGGCTGACATAAATGACTTCAATACAGTCAATGAAATCTACAAACACTATTTCAAGAGTAGTTTTCCTGCAAGAGCTGCTTACCAGGTTGCTTCTTTGCCCAAAGGAGGCCGTGTGGAGATTGAAGCTGTGGCCATCCAAGGACCTCTCACAACAGCATCACTAT--
>eriEur2
------------------------------ATGTCGTCCCTGGTCAGAAGAGTGATCAGCACCACGAAAGCCCCAGCGGCCATTGGTCCCTACAGTCAAGCTGTGTTGGTCGGCAAGACAGTTTATGTTTCGGGACAAGTCGGTATGGACCCCTCAAGTGGACAGCTTGTGCCAGGAGGGGTGACAGCAGAAACCAAA---------CAAGCTCTTAAAAACATGGGTGAAATTCTGAAAGCAGCAGACTGTGACTTCTCTAATGTGGTGAAAACAACTGTTTTGCTGGCTGACATAAATGACTTCAATACTGTCAATGAAATCTACAAGCAGTATTTCAAGGATTATTTTCCTGCTAGAGCTGCATACCAGGTTGCTGCTTTGCCCAAAGGAAGCCGTGTTGAGATTGAAGCCATTGCTATTCAAGGACCTTTCACATCGATG---------
>hg38
------------------------------ATGTCGTCCTTGATCAGAAGGGTGATCAGCACCGCGAAAGCCCCAGGGGCCATTGGACCCTACAGTCAAGCTGTATTAGTCGACAGGACCATTTACATTTCAGGACAGATAGGCATGGACCCTTCAAGTGGACAGCTTGTGTCAGGAGGGGTAGCAGAAGAAGCTAAA---------CAAGCTCTTAAAAACATGGGTGAAATTCTGAAAGCTGCAGGCTGTGACTTCACTAACGTGGTGAAAACAACTGTTCTTCTGGCTGACATAAATGACTTCAATACTGTCAATGAAATCTACAAACAGTATTTCAAGAGTAATTTTCCTGCTAGAGCTGCTTACCAAGTTGCTGCTTTACCCAAAGGCAGCCGAATTGAAATTGAAGCAGTAGCTATCCAAGGACCACTGACAACGGCATCACTA---
>panTro5
------------------------------ATGTCGTCCTTGATCAGAAGGGTGATCAGCACCGCGAAAGCCCCAGGGGCCATTGGACCCTACAGTCAAGCTGTATTAGTCGACAGGACCATTTACATTTCAGGACAGATAGGCATGGACCCTTCAAGTGGACAGCTTGTGTCAGGAGGGGTAGCAGAAGAAGCTAAA---------CAAGCTCTTAAAAACATGGGTGAAATTCTGAAAGCTGCAGGCTGTGACTTCACTAACGTGGTGAAAACAACTGTTCTTCTGGCTGACATAAATGACTTCAATACTGTCAATGAAATCTACAAACAGTATTTCAAGAGTAATTTTCCTGCTAGAGCTGCTTACCAAGTTGCTGCTTTACCCAAAGGCAGCCGAATTGAAATTGAAGCAGTAGCTGTCCAAGGACCACTGACAACAGCATCACTA---
>ponAbe2
------------------------------ATGTCGTCCTTGATCAGAAGGGTGATCAGCACCGCGAAAGCCCCAGGGGCCATTGGACCCTACAGTCAAGCTGTATTAGTCGACAGGACCATTTACATTTCAGGACAGATAGGCATGGACCCTTCAAGTGGACAGCTTGTGTCGGGAGGGGTAGCAGAAGAAGCTAAA---------CAAGCTCTTAAAAACATGGGTGAAATTCTGAAAGCTGCAGGCTGTGACTTCACTAATGTGGTGAAAACAACTGTTCTTCTGGCTGACATAAATGACTTCAATACTGTCAATGAAATCTACAAACAGTATTTCAAGAGTAATTTTCCTGCTAGAGCTGCTTACCAAGTTGCTGCTTTACCCAAAGGCAGCCGAATTGAAATTGAAGCAGTAGCTGTCCAAGGGCCACTGACAACAGCATCACTA---
>macFas5
------------------------------ATGTCGTCCTTGATCAGAAGGGTGATCAGCACCGCGAAAGCTCCAGGGGCCATAGGACCCTACAGTCAAGCTGTGTTAGTCGACAGGACCATTTACATTTCAGGACAGATAGGCATGGACCCTTCAAGTGGACAGCTTGTGTCAGGAGGGGTAGCAGAAGAAGCTAAA---------CAAGCTCTTAAAAACATGGGTGAAATTCTGAAAGCTGCAGGCTGTGACTTCACTAATGTGGTGAAAACAACTGTTCTTCTGGCTGACATAAATGACTTCAATACTGTCAATGAAATCTACAAACAGTATTTCAAGAGTAATTTTCCTGCTAGAGCTGCTTACCAAGTTGCTGCTTTGCCCAAAGGTAGTCGAATTGAAATCGAAGCAGTAGCTGTCCAAGGACCGCTGACAACAGCATCACTA---
>otoGar3
------------------------------ATGTCGTCCTTGATCAGAAGAGTGATCAGCACCGCAAAAGCCCCAGGGGCCATTGGCCCCTACAGTCAAGCTGTGTTAGTGGACAGGACTGTTTACATTTCCGGACAGATAGGCATGGAC---GCAAGTGGACAGGTTGTGCCAGGAGGGGTAACAGAAGAAGCTAAA---------CAGGCTCTAAAAAACATGGGTGAAATTCTGAAAGCTGCAGGCTGTGACTTCACTAATGTGGTAAAAACAACTGTTTTGTTGGCTGACATGAATGACTTCAATACTGTCAATGAAATCTACAAACAGTATTTCAAGAGTAATTTTCCTGCTAGAGCTGCTTACCAGGTTGCTGCTTTACCCAAAGGAGCCAGAATTGAAATTGAAGCAGTAGCTGTCCAAGGACCTCTCACAACAGCA---------
>saiBol1
------------------------------ATGTCGTCCTTGATCAGAAGGGTGATCAGCACCGCGAAAGCCCCAGGGGCCGTTGGACCCTACAGCCAAGCTGTGTTAGTCGACAGGACCGTTTACATTTCAGGACAGATAGGCATGGACCCTTCAAGTGGCCAGCTTGTGTCAGGAGGGGTGGCAGAAGAAGCTAAG---------CAAGCTCTTAGAAACATGAGTGAAATTCTGAAAGCTGCAAGCTGTGACTTCACTAATGTGGTGAAAACAACTGTTCTTCTGGCTGACATAAATGACTTCAATACTGTCAATGAAATCTACAAACAGTATTTCAAGAGTAATTTTCCTGCTAGAGCTGCTTACCAAGTTGCTGCTTTGCCCAAAGGTGCCCGAATTGAAATTGAAGCAGTAGCTGTCCAAGGACCTCTGACAACAGCATCACTC---
>tarSyr2
------------------------------ATGTCGTCCTTGATCAGAAAGGTGATCAGCACTGCGAAAGCCCCAGGGGCCATTGGTCCCTACAGTCAAGCTGTGTTAGTCGACAGAACCCTCTACATTTCAGGACAGATTGGCATGAACCCTTCAAGTGGGCAGCTTGTGCCAGGAGGGGTAACAGAAGAAGCTAAC---------CAAGCTCTTAAAAACATGGGTGAAATTCTGAAAGCTGCAGGCTGTGACTTCACTAATGTGGTAAAAACAACTGTTTTGCTGGCTGACATAAATGACTTCAATACTGTCAATGAAATCTACAAACAGTATTTCAAGAGTAGTTTTCCTGCTAGAGCTGCTTATCAGGTTGCTGCTTTGCCCAAAGGAGGCCGAGTTGAAATTGAAGCAGTGGCTGTCCAAGGACCTCTCACAACAGCA---------
>felCat8
------------------------------ATGGCATCTTTAATCAGAAAGGTGATCAGCACTGCGAAAGCTCCAGGGGCCATCGGTCCGTACAGTCAGGCTGTGTTAGTCGACAGGACCGTTTACATTTCAGGACAGATAGGCATGGACCCTGCAAGTGGACAGCTCGTGCCAGGAGGGGTGGCAGAGGAAGCCAAA---------CAAGCTCTTACAAACATGGGTGAAATTCTGAAAGCTGCAGGCTGTGACTTCACTAACGTGGTAAAAACAACTGTTTTGCTGGCTGACATAAATGACTTCAACACCGTCAATGAAGTCTACAAACAGTATTTTAGGAGCAGTTTTCCTGCAAGAGCTGCTTACCAGGTTGCTGCTTTACCCAAAGGAAGCCGTGTGGAGATTGAAGCAGTGGCTGTCCAAGGACCTCTCACAACAGCGTCGCTA---
>canFam3
------------------------------ATGGCGTCTCTGATCAGAAAGGTGATCAGCACTGCGAAAGCTCCAGGGGCCATTGGTCCTTACAGTCAAGCTGTGTTAGTCGACAGGACCATTTACATTTCGGGACAGCTAGGCATGGACCCTTCAAGTGGACAGCTTGTGCCAGGAGGGGTGGCAGAAGAAGCCAAA---------CAAGCTCTTACAAACATGGGTGAAATTCTGAAAGCTGCGGGCTGTGACTTCACTAATGTGGTAAAAACAACTGTTTTGCTGGCTGACATAAATGACTTCAACACTGTCAATGAAGTCTACAAACAGTATTTCAAGAGTAGTTTTCCTGCAAGAGCTGCTTACCAGGTTGCTGCTTTGCCCAAAGGAGGCCGTGTGGAGATTGAAGCAGTGGCTGTCCTAGGACCTCTCACCACAGCATCGCTA---
>HLequCab3
------------------------------ATGTCGTCCTTGATTAGAAAGGTGATCAGCACCGCGAAAGCCCCAGGGGCCATTGGTCCCTACAGTCAAGCCGTGTTAGTGGACAAGACTGTTTACATTTCAGGACAGATAGGCATGGACCCTTCAAGTGGACAGCTTGTGCCAGGAGGGGTGGCAGAAGAAGCTAAA---------CAAGCTCTTACAAACATGGGTGAAATTCTGAAAGCTGCAGGCTGTGACTTCACCAATGTGGTAAAAACAACTGTTCTGCTGGCTGACATAAATGACTTCAATACTGTCAATGAAATCTACAAACAGTATTTCAAGAGTGGTTTTCCTGCCAGAGCTGCTTACCAGGTTGTTGCTTTGCCCAAAGGAGGCCGTGTTGAGATTGAAGCAGTAGCTGTCCAAGGACCTCTCTCAACAGCATCACTC---
>ochPri3
------------------------------ATGTCGTCCCTGATCAGGAGGGTGATCAGCACCGCCAAAGCCCCGGGGGCCATCGGCCCCTACAGTCAAGCTGTGTTAGTGGACCGGACACTTTACATCTCAGGACAGCTAGGCATGGACCCTTCCAGTGGACAGCTTGTGCCTGGTGGGGTGGCAGAAGAAGCTAAG---------CAAGCTCTTACAAACATGGGTGAAATCCTGAAAGCTGCGGGCTGCGACTTCACTAACGTGGTGAAAACAACCGTTTTGCTGGCCGACATCAATGACTTCGGTACCGTCAATGACATCTACAAGCAGTATTTCAAGAGTAATTTTCCTGCAAGAGCTGCATACCAGGTCGCTGCTTTGCCCAAAGGAGGTCGTGTGGAGATCGAAGCTATTGCTGTCCAGGGGCCTCTCTCGACAGCCTCACTC---
>HLrhiFer5
------------------------------ATGTCATCCTTGATCAGAAAGGTGATCAGCACCACGAAAGCCCCAGGGGCCATTGGTCCCTACAGTCAAGCTGTGTTAGTCGACAGGACCATTTACATTTCAGGCCAGATAGGCATGGACCCTTCAAGTGGACAACTTGTGCCAGGAGGGGTAACAGAAGAAGCTAAA---------CAAGCCCTTAAAAACATGGGTGAAATTCTGAAAGCTGCAGGCTGTGACTTCACTAATGTGGTGAAAACAACTGTTTTGCTGGCTGACATAAATGACTTCGGTACTGTCAATGAAATCTACAAACAGTATTTCAAGAGTAATTTTCCTGCAAGAGCTGCTTACCAGGTTGCTGCTTTGCCTAAAGGAGGCCGCGTTGAGATTGAAGCAGTAGCTGTCCAAGGCCCTCTGACAACAGCATCACTC---
>ailMel1
------------------------------ATGGCGTCTCTGATCAGAAAGGTGATCAGCACTGCGAAAGCCCCAGGGGCCATTGGTCCCTACAGTCAAGCCGTATTAGTCGACAGGACCATTTACATTTCAGGACAGCTAGGCATGGACCCTGTAAGTGGACAGCTTGTGCCAGGAGGGGTGGCAGAAGAAGCCAAA---------CAAGCTCTTAAAAACATGGGTGAAATTCTGAAAGCTGCTGGCTGTGACTTCACTAATGTGGTCAAAGCAACTGTTCTGCTGGCTGACATGAATGATTTCAACACTGTCAATGAAGTCTACAAACAGTTTTTCAAGAGTAATTTTCCTGCAAGAGCTGCTTACCAGGTTGCTGCTTTGCCCAAAGGAGGCCGTGTGGAGATTGAGGCAGTGGCTGTCCAAGGACCTCTCACAACAGCCTCGCTA---
>musFur1
------------------------------ATGGCGTCTCTGATAAGAAAGGTGATCAGCACTGCGAAAGCCCCAGGGGCCATTGGTCCCTACAGTCAAGCCGTGTTAGTCGACAGGACCATTTACATTTCAGGACAGCTGGGCATGGACCCTGCAAGTGGACAGCTCGTGCCAGGAGGGGTGGCAGAAGAAGCCAAA---------CAAGCTCTTAAAAACATGGGCGAAATTCTGAAAGCCGCAGGCTGTGACTTCTCTAACGTGGTAAAAACAACTGTTTTGCTGGCGGACATGAATGACTTCAACACTGTCAATGACGTCTACAAACAGTATTTCAAGGATAGTTTTCCTGCAAGAGCTGCTTACCAGGTTGCTGCTTTGCCCAAAGGAGGCCGTGTGGAGATTGAGGCAGTGGCTGTCCAAGGACCTCTGACAACAGCATCGCTC---
>tupChi1
------------------------------ATGTCGTCCCTCATCAGAAAAGTGATCAGCACCGCAAAAGCCCCAGGGGCCATTGGTCCCTACAGTCAAGCTGTGGTAGTGGACAGGACTGTGTACGTTTCAGGACAGCTGGGCATAAACCCCTCAAGTGGACAACTTGTGCCAGGAGGAGTGGCGGAAGAAGCTAAG---------CAAGCTCTTATAAACATGGGCGAGATTCTGAAAGCGGCCAGCTGTGACTACAGTAACGTGGTGAAAACAACTGTTTTGCTGGCTGACATCAATGACTTTGGTACTGTCAACGAAATCTACAAACAATATTTCAAGAGTAGCTTTCCTGCTAGAGCTGCTTACCAGGTTGCTGCTTTGCCCAAAGGAGGCCGAGTTGAGATTGAAGCAGTAGCTGTCCAAGGACCACTCACAACCGCA---------
>loxAfr3
------------------------------ATGTCGTCCTTGATTCGAAAGGTGATCAGCACGGCGAAAGCCCCAGCGGCCATTGGTCCCTACAGTCAAGCTGTGTTAATCGACAGGACAGTTTACATTTCGGGACAGATAGGTATGGACCCTTCAAGTGGACAGCTTGTGCCAGGAGGGGTGGTAGGAGAAACTAAA---------CAAGCTCTTACAAATATTGGTGAAGTTCTGAAAGCTGCAGGCTGTGACTACAGTAATGTGGTGAAAACAACTGTGTTGCTGGCTGACATAAATGACTTCACTGCTGTAAATGAGATCTACCAACAGTTTTTCAAGAGTAATTTTCCTGCTAGAGCTGCTTACCAAGTTGCTGCTTTGCCCAAAGGAAGCCGTGTTGAGATTGAGGCAATAGCTGTCCAAGGACCACTCTCACCAGCATTACTA---
>speTri2
------------------------------ATGTCGTCATTGATCAGAAAGGTGATCAGCACCGCGAAAGCCCCAGGGGCCATTGGTCCCTACAGTCAAGCAGTGTTAGTGGACAAGACCGTTTACATCTCTGGACAGATAGGCATGGACCCTTCCAGTGGACAGCTTGTACCTGGAGGGATAGCAGCAGAAACTAAA---------CAAGCTCTTACAAACATGGGTGAAATTCTGAAAGCGGCAGGCTGTGACTTCACTAATGTGGTCAAAGCAACTGTTTTGCTGGCTGACATGAATGACTTCAATACTGTCAATGAAATCTACAAACAGTATTTCAAGAGTAATTTTCCTGCTAGAGCTGCTTACCAGGTTGCTGCTTTACCCAAAGGAGCACGCATTGAGATTGAAGCAGTGGCTGTCCAGGGACCTCTCACAACAGCAGGTCTA---
>HLmolMol2
------------------------------ATGGCGTCCTTAATCAGAAAGGTGATCAGCACCACGAAAGCCCCAGGAGCCATCGGTCCTTACAGTCAAGCTGTGTTAGTCGACAGGACCATTTACGTTTCAGGACAGGTGGGCTTGGACCCTTCAAGTGGACAGCTTGTGCCAGGAGGGGTGAAAGAAGAAGCTAAA---------CAAGCTCTTACAAACATGGGTGAAATTCTGAAAGCTGCAGGCTGTGACTTCACCAATGTGGTAAAAACAACTGTTTTGCTGGCTGACATAAATGACTTCAATACTGTCAATGAAATCTACAAACAGTATTTCAAGAGTAATTTTCCTGCAAGAGCTGCTTACCAGGTTGCTGCTTTGCCTAAAGGAGCCCGCATTGAGATCGAAGCGGTGGCTGTCCAAGGCCCTCTCACAACAGCATCACTC---
>HLphyDis3
------------------------------ATGGCGTCCTTAATCAGAAAAATAATCAGCACCACGAAAGCCCCAGCGGCCATAGGTCCCTACAGTCAAGCCGTGTTGGTGGACAGGACCGTTTACATCTCGGGACAGCTGGGCATGGACCCTTCGAGTGGACAGCTTGTGCCGGGAGGGGTGGCAGCAGAGGCTAAG---------CAGGCTCTCACCAACATGGGTGAAATTCTGAAGGCTGCGGGCTGCGACTTTACTAATGTGGTAAAAACAACTGTTTTGCTGGCTGACATAAATGACTTCAATACTGTCAATGAAATCTACAAACAGTATTTCAAGAGTAATTTTCCTGCAAGAGCTGCTTACCAGGTTGCTGCTTTGCCCAGGGGAGGCCGTGTTGAGATCGAAGCCATCGCCATCCAGGGCCCTCTCACAACAGCTTCACTC---
>oryAfe1
-----------------------------------------------------------------------------------------------TCAGGCTGTGTTAGTCGACAGGACCGTTTACATTTCAGGACAGTTAGGTATGAATCCTTCAAGCGGACAGCTTGTGCCAGGAGGGGTGGTAGAAGAAGCTAAA---------CAAGCTCTTACAAACATGGGTGAAATTCTAAAAGCTGCAGGCTGTGACTTCACTAATGTGGTAAAAACAACTGTGTTGCTGGCTGACATAAATGACTTCACTGCTGTCAATGAAGTCTACAAACAGTATTTCAAGAGTAGTTTTCCTGCTAGAGCTGCTTACCAAGTTGCTGCTTTGCCCAAGGGAGGCCGAATTGAGATTGAAGCAATAGCTGTCCAAGGACCACTCTCATCAGCATG-------
>HLcamFer2
------------------------------ATGTCGTCCTTGATCAGGAAGGTAATCAGCACCGCCAAGGCCCCAGCGGCCCTTGGTCCCTACAGTCAGGCTGTGTTAGTCGACAGGACCATTTACATTTCAGGACAGCTAGGCATGGACCCTGCAAGTGGACAGCTTGTGCCAGGAGGAGTGGCAGAAGAAGCTAAA---------CAGGCTCTTACAAACATAGGTGAAATTCTGAAAGCTGCAGGCTGTGACTTCACGAATGTGGTGAAAACAACAGTTATGCTGGCTGACATAAATGACTTCAGTACTGTCAATGACATCTACAAAGAGTATTTCAAGAGTAGTTTTCCTGCAAGAGCTGCCTACCAGGTTGCTGCTTTGCCCAAAGGAGGCCATGTTGAGATCGAAGCAGTAGCTGTCCAAGGACCTCTCCAGACAGCATCACTC---
>bosTau8
------------------------------ATGTCGTCTCTGGTCAGAAAGATAATCAGCACCGCGAAAGCCCCCGCGGCCATTGGTCCCTACAGTCAGGCTGTGTTAGTCGACAGGACCATTTACATTTCAGGACAACTAGGCATGGACCCTGCAAGTGGACAGCTTGTGCCAGGAGGGGTGGCAGAAGAGGCTAAA---------CAGGCTCTTACAAACATAGGTGAAATTCTGAAAGCAGCAGGCTGTGACTTCACGAATGTGGTAAAAGCAACTGTTTTGCTGGCTGATATAAATGACTTCAGTACTGTCAACGATGTCTACAAACAATATTTCCAGAGTAGTTTTCCTGCGAGAGCTGCTTACCAGGTTGCTGCTTTGCCCAAAGGAGGCCGTGTTGAGATCGAAGCAATAGCTGTGCAAGGACCTCTCACGACAGCATCACTC---
>echTel2
------------------------------ATGTCGTCCTTGATCAGAAAGGTGATCAGCACCGCCAAAGCCCCAGGGGCCATTGGTCCCTACAGTCAAGCCGTGTTGGTCGACAGGACCATGTACATTTCGGGACAGGTGGGTCTGAACCCGTCAGACGGACAGCTTGTGCCAGGAGGGGTAGTAGAAGAAACCAAG---------CAGGCTCTTGCAAACATGGGTGAGATCCTGAAAGCTGCCGGATGCGACTTCACCAATGTGGTCAAGACGACTGTGCTGCTGGCCGACATAAATGACTTCGCGACTGTCAATGACATCTATAAGCAGTATTTCAAGAGTAGTTTTCCTGCTAGAGCTGCTTACCAAGTTGCTGCTTTGCCCAAAGGGGCCCGGGTTGAAATTGAAGCAATAGCGATCCAAGGACCAATCTCATCAGCA---------
>HLmyoMyo6
------------------------------ATGTCGTCCTTAATCAGAAAGGTGATCAGCACCACGAAAGCCCCAAAGGCCATTGGTCCCTACAGTCAAGCTGTGTTAGTCGACAGGACCCTTTACATCTCAGGACAGCTGGGCATGGACCCTTCCAGTGGACAGCTTGTGCCAGGAGGGGTGAAAGAGGAAGCTAAA---------CAAGCTCTTACAAACATGGGTGAAATTCTGAAAGCTGCAGGCTGTGACTTCAGTAATGTGGTCAAAACAACTGTTTTGCTGGCTGACATAAATGACTTCAATACTGTCAATGATATCTACAAAGAGTATTTCAAGAGCCATTTTCCCGCGAGAGCTGCTTACCAGGTTGCTGCTTTGCCTAGAGGAGGCCGTGTTGAGATTGAAGCCGTAGCTGTCCAAGGCCCTCTCACATCAGCA---------
>HLturTru3
------------------------------ATGTCGGCTTTGATCAGAAAGGTGATCAGCACCGCGAAAGCGCCAGCGGCCCTTGGTCCCTACAGTCAGGCTGTGTTAGTCGACAGGACCATTTACATTTCAGGACAGCTAGGCATGAATCCTGCAAGTGGACAGCTTGTGCCAGGAGGGGTGGCAGAAGAGGCTAAA---------CAAGCTCTTACAAACATGGGTGAAATTCTGAAAGCAGCAGGCTGTGACTTCACAAATGTGGTAAAAACAACGGTTTTGCTGGCTGACATAAACGACTTCAATACTGTCAATGACATCTACAAACAATATTTCCAGAGTAATTTTCCTGCAAGAGCTGCCTACCAGGTTGCTGCTTTGCCCAAAGGAGGCCGTGTTGAGATTGAAGCAGTAGCTGTCCAAGGACCTCTCGTGACAGCATCGCTC---
>balAcu1
------------------------------ATGTCGTCTTTGATCAGAAAGGTGATCAGCACCGCGAAAGCCCCAGCGGCCATTGGTCCCTACAGTCAGGCTGTGTTAGTCGACAGGACCATTTACATTTCAGGACAGCTAGGCATGGATCCTGCAAGTGGACAGCTTGTGCCAGGAGGGGTGGCAGAAGAGGCTAAA---------CAAGCTCTTACAAACATGGGTGAAATTCTGAAAGCAGCGAGCTGTGACTTCACGAATGTGGTAAAAACAACTGTTTTGCTGGCTGACATAAACGACTTCAATACTGTCAATGACATCTACAAACAATATTTCCAGAGTAATTTTCCTGCAAGAGCTGCTTACCAGGTTGCTGCTTTGCCCAAAGGAGGCCGTGTTGAGATTGAAGCAGTAGCTGTCCAAGGACCTCTCGTGACAGCATCACTC---
>susScr11
------------------------------ATGTCGGCTTTGGTCAGAAAGGTGATCAGTACTGTGAAAGCCCCAGCGGCCATTGGTCCTTACAGTCAAGCTGTGTTAGTCGACAGGACCATCTACATTTCAGGACAGATAGGCATGGACCCTGCAAGTGGACAGCTTGTGCCAGGAGGAGTGGTAGAAGAAGCTAAA---------CAGGCTCTTACAAACATGGGTGAAATTCTGAAAGCTGCGGGCTGTGACTTCACGAATGTGGTAAAAACAACCGTTTTGCTGGCAGACATAAATGACTTCAGCACCGTCAACGACATCTACAAACAGTATTTCCAGGGTAATTTTCCTGCAAGAGCTGCTTACCAGGTTGCTGCTTTGCCCAAAGGAGGCCGTGTTGAGATTGAAGCAATAGCCATCCAAGGACCTCTCGTGACCGCATCACTT---
>HLrouAeg4
------------------------------ATGTCATCTTTGATCAAAAAGGTGATCAGTACCGTGAAAGCCCCAGGGGCCATTGGTCCCTACAGTCAAGCTGTGTTAGTCGACAGGACCATTTATATTTCAGGACAGATAGGCATGGACCCTTCAAATGGACAACTTGTGCCAGGAGGTGTGGTAGAAGAAGCTAAA---------CAAGCTCTTACAAACATGGGTGAAATTCTGAAAGCTGCAGGCTGTGACTTCACTAATGTGGTAAAAACAACTGTTTTGCTGGCTGACATAAATGACTTTGGTGCTGTCAACGAAATCTATAAACAGTATTTCAGAAGTAATTTTCCTGCAAGAGCTGCTTACCAGGTTGCTGCTTTGCCCAAAGGAGGCCGTGTTGAGATTGAAGCAGTAGCTATCCAAGGCCCTCTCACAACAGCATCACTC---
>micMur3
------------------------------ATGTCGTCCTTGATCAGAAGCGTGATCAGCACCGCCAAAGCCCCGGGGGCCATAGGCCCCTACAGTCAAGCTGTATTAGTCGACAAGACCGTTTACATTTCAGGACAGATAGGCATGGACCCATCAAGTGGACAGCTTGTGCCAGGAGGGGTAGAAGAAGAAGCTAAA---------CAAGCTCTTAAAAACATGGGTGAAATTCTGAAAGCTGCAGGCTGTGACTTCACTAATGTGGTAAAAACAACTGTTTTGCTGGCTGACATAAATGACTTCAATACTGTCAATGACATCTACAAACAGTATTTCAAGAGTAATTATCCTGCAAGAGCTGCTTACCAGGTTGCCGCTTTGCCCAAAGGAGGCAGAATTGAAATTGAAGCAGTAGCTGTCCGAGGACCTTTCACAACACCATTGCTC---
>cerSim1
------------------------------ATGTCGTCCTTGATTAGAAGGGTGATCAACACCGTGAAAGCCCCAGGGCCCATTGGTCCCTACAGTCAAGCTGTGTTAGTCGACAAGACCGTTTACGTTTCAGGACAGATAGGCCTGGACCCTTCAAGTGGACAGCTTGTGCCAGGAGGGGTGGCAGAAGAAGCCAAA---------CAAGCTCTTACCAACATAGGTGAAATTCTCAAAGCTGCAGGCTGTGACTTCAGTAACGTGGTAAAAACAACTGTTTTGCTGGCTGACATAAATGACTTCAATACTGTCAACGAAATCTACAAACAGTATTTCAAGAGTAGTTTCCCTGCTAGAGCTGCTTACCAGGTTGCTGCTTTGCCCAAAGGAGGCCGTGTGGAGATTGAAGCAGTAGCCGTCCTGGGACCTCTCACAACAGCATCTCTC---
>oryCun2
------------------------------ATGTCGTCCCTGGTCAGAAAGGTGATAAGCACTGCAAAAGCCCCAGCGGCCATTGGTCCCTACAGTCAAGCTGTGCAGGTCGACAGGACCGTTTACGTTTCAGGACAGGTGGGCTTGGACCCTTCCAGTGGAAAGCTTGTGCCAGGAGGGGTAGTAGAAGAAACTAAG---------CAGGCTCTTACAAACATGGGTGAAATTCTGAAAGCTGCAGGCTGTGACTTCACTAACGTGGTGAAAACAACTGTTTTGCTGGCTGACATGAACGACTTCACGACTGTCAATGAAATCTACAAGCAGTATTTCAAGAGTAATTTTCCTGCGAGAGCTGCTTACCAGGTTGCTGCTTTGCCCTTAGGAAGTCGTGTTGAAATCGAAGCAATAGCTGTCCAAGGACCTCTCTCAATAGCCACACTC---
>manPen1
------------------------------ATGTCGTCTCTGATCAGAAAGGTGATCAGCACTGCGAAAGCCCCAGCTGCCATTGGTCCCTACAGTCAAGCTGTATTAGTCGACAGGACCGTTTACATTTCAGGACAGCTGGGCATGGACCCCTCAAATGGACAGCTTGTGCCTGGAGGGGTGGCAGAAGAAGCTAAA---------CAAGCTCTTACAAACATGGGTGAAATTCTGAAAGCTGCAGGCTGTGACTTCACTAATGTGGTAAAAACAACTGTTTTGCTGGCTGACATAAATGACTTCAATACAGTCAATGAAATCTACAAACACTATTTCAAGAGTAGTTTTCCTGCAAGAGCTGCTTACCAGGTTGCTTCTTTGCCCAAAGGAGGCCGTGTGGAGATTGAAGCAGTGGCCATCCAAGGACCTCTCACAACAGCATCACTA---
>dasNov3
------------------------------ATGTCGTCTGTGATCAGAAAGGTGATCAACACCGCGAAAGCCCCAGCGGCCCTTGGTCCTTACAGTCATGCTGTGTTAGTCGACAGGACCATTTATATTTCTGGACAGCTAGGCTTGGATCCTTCAAGTGGACAGCTTGTGTCAGGAGGGGTGACAGAAGAAGCTAAA---------CAAGCTCTTACAAACATCGGTGAAATTCTGAAAGCTGCAAGCTGCGACTTCACTAATGTGGTAAAAGCAACTGTTTTGCTGGCTGACATAAATGACTTCAATGCTGTCAATGAGATCTACAAACAGTATTTCAAGAGTAATTTTCCTGCTAGAGCTGCTTACCAGGTTGCTGCTCTGCCCAAAGGGGCCCGTATTGAGATTGAAGCAATTGCTGTTCAAGGACCTCTCACAACATCATGCCTA---
>calJac3
------------------------------ATGTCGTCCTTGATCAGAAGGGTGATCAGCTCCGCGAATGCCCTTGGGGCTATTGGATCCTACAGCCAAGCTGTGTTAGTCGACAGGACCGTTTACGTTTCAGGACAGATAGGCATGGACCCTTCAAGTGGCCAGCTTGTGTCAGGAGGGGTGGCAGAAGAAGCTAAA---------CAAGCTCTTAAAAACATGAATGAAATTCTGAAAGCTGCAAGCTGTGACTTCACTAATGTGGTGAAAACAACTGTTCTTCTGGCTGACATAAATGACTTCAATACTGTCAATGAAATCTACAAACAGTATTTCAAGAGTAATTTTCCTGCTAGAGCTGCTTACCAAGTTGCTGCTTTGCCCAAAGGTGCCCGAATTGAAATTGAAGCAGTAGCTGTCCAAGGACCTCTGACAACAGCATCACTA---
>sorAra2
------------------------------ATGACTTCTTTGATCAAGAAGGTGATCAGCACCAACAAGTCCTCAGCGGCTATTGGGCCCTACAGTCAAGCAGTGCTGGCCGACAGGACCCTTTACATTTCTGGACAGGTAGGCATGGACCCT---TCTGGCCAACTGGTGCCCGGAGGCGTGGTGGCAGAGGCTAAA---------CAGGCCCTGACCAACATAGGCGAGATCCTGAAAGCCGCGGGCTGTGACTACACCAATGTGGTGAAGACCACCGTCTTGCTGGCCGACATCAACGACTTCAATACTGTCAATGAGGTCTACAAGCAGTTTTTCAAGAGCAACTTTCCTGCGAGAGCTGCTTACCAGGTGGCCGCTTTGCCCAGAGGAAGCCGGGTAGAGATCGAAGCCATCGCCCTCCTGGGCCCCCTCACCACAGCA---------
>triMan1
------------------------------ATGTCGTCCTTGATCCGAAAGGTGATCAGCACTGCGAAAGCCCCAGGGCCTCTTGGTGCCTACAGTCAAGCTGTGTTAATCGACAGGACCGTTTACATTTCGGGACAGATAGGTATGGACCTTTCAAGTGGACAGCTTGTCCCAGGAGGACTGGTAGAAGAAGCTAAA---------CAAGCTCTTATAAACATTGGTGAAATTCTGAAAGCTGCAGGCTGTGACTACACTAATGTGGTAAAAACAACTGTGTTGCTGGCTGACATAAATGACTTGACTGCTGTCAATGAAATCTACAAACAGTTTTTCAAGAGTAGTTTTCCTGCTAGAGCTGCTTACCAAGTTGCTGCTTTGCCCAAAGGAAGCCGTGTTGAGATTGAAGCAGTTGCTGTCCAAGGACCACTCTCACCAGCATTACTA---
>micOch1
------------------------------ATGTCGTCCATAATCAAAAAAGTGATCAGCACCGCAAAAGCCCCGGCGGCCATCGGCGCCTACAGCCAAGCCGTGCTAGTGGACAGGACTGTCTACGTTTCTGGACAGGTGGGCTTGGATCCCTCCACTGGACAGCTTGTGCCAGGAGGGGTAGTGGAAGAAACCAAG---------CAGGCTCTTACAAACTTGGGTGAGATTCTGAAAGCTGCAGGCTGTGACTTCACTAATGTGGTAAAGACAACTGTTTTGCTGGCTGACATAAATGACTTTGCCACTGTCAATGAGATCTACAAGATGTACTTCAAGAGCAACCTTCCTGCCAGGGCTGCGTACCAGGTCGCCGCTTTGCCCAGAGGAAGTCGAATTGAAATTGAAGCAGTTGCCGTCCTGGGGCCGTTCAGCTCAGCA---------
>criGri1
------------------------------ATGTCGTCCATAATCAGAAAGGTGATCAGCACCACGAAAGCCCCGGCGGCCATCGGTGCCTACAGCCAAGCTGTGCTAGTGGACAGGACCATTTACGTCTCTGGACAGGTTGGCTTGGATCCCTCCAGTGGACAGCTTGTGCCAGGAGGGATAGTGGAGGAAGCTAAA---------CAGGCTCTTACAAACTTGGGTGAAATTCTGAAAGCTGCAGGCTGCGACTTCTCTAATGTGGTAAAGACGACGGTTTTGCTGGCTGACATAAATGACTTCGGCACAGTCAATGAAATCTACAAAACGTATTTCAAGAGTAACTTTCCTGCCAGAGCCGCTTACCAGGTCGCCGCTCTGCCCAGAGGAAGTCGAATCGAAATCGAAGCAATTGCTGTCATGGGGCCTTTCACCACCGCAGGGCTA---
>rn6
------------------------------ATGTCGTCAATAATCAGAAAAGTGATCAGCACTTCAAAAGCCCCGGCGGCCATTGGTGCCTACAGCCAAGCTGTGCTAGTGGACAGGACCATTTACGTTTCTGGACAGATAGGCATGGATCCTTCCAGTGGACAACTTGTGCCAGGAGGGGTAGCAGAAGAAGCTAAA---------CAAGCTCTTAAAAACCTGGGTGAGATTCTGAAGGCTGCAGGCTGTGACTTCACTAATGTGGTGAAGACAACTGTTTTACTGGCTGACATAAATGACTTTGGCACTGTCAATGAGATCTACAAAACATATTTCCAGGGTAACCTTCCTGCCAGGGCTGCTTACCAAGTCGCCGCTTTACCCAAAGGAAGTCGAATTGAAATCGAAGCCATCGCTGTCCAGGGGCCTTTCACCACAGCAGGACTG---
>mm10
------------------------------ATGTCGTCCATAATCAGAAAGGTGATCAGCACCACAAAAGCCCCGGCGGCCATTGGTCCCTACAGTCAAGCTGTGCAAGTGGACAGGACCATTTACATTTCTGGACAGGTAGGCCTGGATCCTTCCAGTGGACAGCTTGTGCCAGGAGGAGTAGTAGAAGAAGCTAAA---------CAGGCTCTTAAAAACTTGGGTGAGATTCTGAAAGCTGCAGGCTGTGACTTCAATAATGTGGTGAAAACAACTGTTTTACTGGCTGACATGAATGACTTTGGCACTGTCAATGAGATCTATAAAACATATTTCCAGGGTAGCCTTCCTGCCAGGGCTGCTTACCAAGTCGCTGCTTTACCCAGAGGAAGTCGAGTTGAAATCGAAGCAATCGCTGTCCAGGGGCCTTTCATCAAGGCA---------
>hetGla2
------------------------------ATGACGTCCCTGATCAAAAAGGTGATCGGCACGGCGAAAGCCCCGAAGGCCATTGGGCCCTACAGTCAAGCTGTGTTAGTGGACAAGACCATTTACATATCAGGACAGGTCGGCAGAGACCCTGCAAGTGGACAGCTTGTGCCAGGAGGGGTAGTAGAAGAAACAAAA---------CAAGCTCTTAACAACATAGGCGAAGTTCTGAAGGCGGCCAACTGCAACTTCACCAATGTGGTAAAAACAACTGTCTTGCTGGCCGACATAAACGATTTTGGTACTGTCAATGAAGTCTACCAACAGTATTTCAAGAGTAATTTTCCTGCTCGAGCAGCTTACCAGGTCTCTGCTTTGCCTATGGGAGCCCGAGTTGAGATTGAAGCAGTGGCTGTCACCGGGCCTCTCACAACAGCATTGCCC---
>cavPor3
------------------------------ATGACATCCCTGATCAAAAAGGTGATCAGCACGGCGAAAGCCCCGAGACCCGTTGGGGCTTATAGTCAAGCTGTGTTAGTGGACAGGACCATGTACATCTCAGGACAGATCGGCATAGACCCTTCAAGCGGACAGCTTGTGCCAGGAGGGGTAGTGGAAGAAGCAAAA---------CAAGCTTTCACCAACCTGGGCGAGATTCTGAAAGCGGCGGACTGCGACTTCACCAATGTGGTAAAAACAAGTGTTTTTCTAGCTGACATAAAGGACTTTGCTTCTGTCAATAATATCTACAAGCAGTATTTCAAGAGTAATTTTCCTGCTCGAGCTGCTTACCAGGTCGCTGCTTTGCCCTTGGGAGCCCGAATTGAGATCGAAGCAGTGGCTGTCACAGGGCCTCTCACGACAGCGTCGCTC---
