# Supplementary material for: Six reference-quality genomes reveal evolution of bat adaptations
Source: Nature. 2020 Jul 22;583(7817):578–84. doi: 10.1038/s41586-020-2486-3 (PMC8075899; doi:10.1038/s41586-020-2486-3)
Supplement: Supplementary file 6 — Alignments of 12,931 protein-coding genes across 48 mammals. [file 41586_2020_2486_MOESM6_ESM.gz › suppDataFile/ENST00000260049.aln.fasta]

>echTel2
ATG---------TCC---CGGAGA---CACGGGACA---CCAGACCCCGGCCCAATGTGGGTCCTTCTC------CTGTGTGCGCACATCCTCCATCTCCCAGACGGAGTCACACCG---------AGCAGCACGGCTGCTATTGCCTCGGCTGGGACCACAGAGGTTGCCGCCACCTCCAGGCCC---------CCGACAGCTAAGCGGTGCCCAGCACTGGAGGTGACCTGGCCAGAGGTGGAAGTCCCACTGAATGGAAGGCTGAACTTATCCTGTACCGGCTGCAGCCACTTCTCCCACTTCAACCTCCTCTACTGGCTGGGCAACGGCTCCTTCATCGAGCACGTTCCGGGCCGGCTGTGGGAAGGCAACACCAGT------CGAGTGAGCAGCGGCAGCAGCACCTGGCTGCAGAGGTCCTTGGTGCTGGACCAGCTGACCCCTGCCCTGCGCAGCACCAATTTCTCCTGTGTTCTCCTGGACCCCGCCCAGCTTGCCCAGCGGCACCTCCTCCTGGCTCAGCTCTGG------------------------------------------------------------------------------------------------------------------------------
>bosTau8
ATG---------ACCATGAGACAG---AACTGGATT---CCAGACCCCAGCCCTCTTTGGGCCCTGCTC------TTCTGTGCCCACATCATCTCCCACCTGGCCAGAGCCACACCTGTGCCTCAGGCCACCACAGCTGCC------TCACCTGGGATGGCAAAGGCCCCCTGCTCCTCGCGGCCGCTAGCACTCCCAGCAGCTAAACAGTGCCCAGCGCTGACAGTGACCTGGCCAGCAGAGGAAGTCTCACTGAATGGAACGCTGACCTTGTCCTGTACCGCCTGCAGCCGCTTTCCCCACTTCAGCATCCTCTACTGGCTGGGCAACGGCTCCTTCATCGAGCACCTCCCAGGCCGGCTGTGGGAGGGCAGCACCAGG------CGGGAGTACAGGGGCAAGTGGACCCAGCTGTGGAGGCCCTTGGTGCTGGAGGAGCTGAGCCCTACCCTGCAAGATACCAACTTCTCCTGTGTTTTCATGGATCCTGGGCAGACTGTCCAGCGTCACCTTGTCCTGGCCCAGCTCTGG---GCTGGGCCGAAGACA---AGTGTGCCCCTGCCACAGGAAGCCCCG------------CCCTCCAGCCAGTCCCCTCTGCTGCACCATCCCGATGGT---------------------------
>HLmyoMyo6
ATG---------ACCATCAGGCAG---AGCTGGACA---CGAGACTCCAGCCCTTTGTGGTTCCTGTTCCTGTTCCTGTGTGCCCACATCGTCTCCCATTTGGTGAGAGCCACACCTATACCCCAGGCCGGCACAGCTGCTGCAGTCTCAGCTGGGATCACAAAAGACCCCTCCTCCTCCCGCCCCTCAGCGCTCCCCGCAACTAAGCAGTGCCCAGCATTGGAGGTGACCTGGCCAGAAGATGGACTCTCACTAAATGGAACGCTGACTCTGTCCTGTACCGCCTGTAGCCGCTTCCACCACTTCAGCATTCTCTACTGGCTGGGCAATGGTTCTTTCATCGAGCACCTCCCAGACCGGCTGCAGGAGAGCGGCACCAGC------CGGGAGCACAGGGGTGCCAGCACTCAGCTGAAGAAGGCCTTGGTGCTGGAGGAGCTGAGCCCCGTCTTGCGCAACACCAACTTCTCTTGTGTTTTCACGGATCCTGAGTACACTGTCCAGCGCCACGTTGTCCTGGCCGATCTCTTG------------------------------------------------------------------------------------------------------------------------------
>oryCun2
ATG---------GCCGTGAGACAG---AACTGGACT---CCAGAATCCAGGACTTTGTGGGTCTTGCTC------CTGTGTTCCCACACCATCACACTCCTGGCCAGAGCCACACCTACACCTCAGAACATCGCAGCTGCCCCTGGC---------------------------------------CCAGTGTTTCCAACAGCTAAGCAGTGCCCAGCACTGGAGGTGACCTGGCCAGAGGTGGAAGTGCCACTAAATGGAACGCTCGCCTTGTCCTGTAGCGCCTGCAGCTACTTTCCCCACTTCCACGCCCTCTACTGGCTCGGTAACGGTTCCTTCATCGAGCACCTCCCGGGGCGGCTGTGGGAGGACAGCACCAGA------CGGCAGCGCAGGAGCAGAAGCACCTGGCTGTGGAAGGCCTTGGTGCTGGAGGAGCTGAGCCCCACCCTGCGCAGCACCAACTTCACCTGTGTGTATGTGGACCCTGCACAGGTTGCCCGGCGCCACGTTGTCCCAGCCCAGCTCTGG---GCTGCGCTGAGGACA------------------------GCCCTG------------CCCTCCAGCCGAAGCCCAGCGCCACAGCTGTCCACATCAGCAGAG---------------------
>balAcu1
ATG---------------AGACAG---AACTGGATT---CCAGACCCCAGCCCTCTTTGGGCCCTGCTC------CTCTGTGCGCACATCGTCTCCCACCTGGCCAGAGCCACACCTGTGCCTCAGGCCACTACAGCTGCCACTGCCTCAGCTGGGATCGTAAAGGACACCTGCCCCTCCCGGCCCCCAGCACTCCCGACAGCTAAGCAGTGCCCAGCATTGGAGGTGACCTGGCCGGAAGTGGAAGTCTCACTGAATGGAACGCTGACCTTGTCCTGTACCGCCTGCAGCCGCTTCCCCCACTTCAGCATCCTTTACTGGCTGGGCAACAGCTCCTTCATCGAGCACCTCCCGGGCCGGCTGCGGGAGGGCAGCACCAGG------CGGGAGCACAGGGGCACGAGGACCCAGCTGTGGAGGGCCTTGGTGCTGGAGGAGCTCAGCCCAGCCCTGCGAGACACCAACTTCTCCTGTGTTTTCTCGGATCCTGGGCAGACTGCCCAGCGTCACCTCGTCCTGGCCCAGCTCTGG---GCTGGGCTGAAGATA---AGCGTTTCCCCCGACACAAGAAGCCCCATCCTCCAGCAAGTCCCCTCAGCCTCGCCAACC---------------------------------------------
>HLturTru3
ATG---------------AGACAG---AACTGGATT---CCAGACCCCAGCCCTCTTTGGGCCCTGCTC------CTCTGTGCCCACATCGTCTCCCACCTGGCCAGAGCCACATCTGTGCCTCAGGCCACTACAGCTGCCACTGCCTCAGCTGGGATCGCAAAGGACACCTGCCCCTCCCGGCCCCCAGCGCTCCCGACAGCTAAGCAGTGCCCAGCATTGGAGGTGACCTGGCCGGAAGTGGAAGTCTCACTGAATGGAACGCTGACCTTGTCCTGTACTGCCTGCAGCCGCTTCCCCCACTTCAGCATCCTTTACTGGCTGGGCAACAGCTCCTTCATCGAGCACCTCCCGGGCCGGCTGCGGGAGGGCAGCACCAGG------CGGGAGCACAGGGGCACGAGGACCCAGCTGTGGAGGGCCTTGGTGCTGGAGGAGCTGAGCCCCGCCCTGCGAGACACCAACTTCTCCTGTGTTTTCTCGGATCCTGGGCAGACTGTCCAGCGTCACCTCGTCCTGGCCCAGCTCTGG---GCTGGGCTGAAGACG---AGCGTACCCCCGACACAAGAAGCCCTG------------TCCTCCAGCAAGTCCCCTCAGCCTCACCATCCTGATAATGAACCCCAAGCTCCAAAGCCTGGT---
>macFas5
ATG---------------AGACAC---AACTGGACA---CCAGACCTCAGCTTCTTGTGGGTCCTG---------CTGTGTGCCCACATCATCACTCTTCTGGTCAGAGCCACACCTGTCTCGCAGACCACCACAGCTGCAACTGCCTCATCTAGAAGCACAAAGGACCCCTGCCCCTCCCAGCCCCCAGTGTTCCCAGCAGCTAAGCAGTGTCCAGCATTGGAAGTGACCTGGCCAGAGGTGGAAATGCCACTGAATGGAACGCTGACCTTATCCTGTACGGCCTGCAGCCGCTTCCCCAACTTCAGCATGCTCTACTGGCTGGGCAATGGTTCCTTCATTGAGCACCTCCCAGGCCAGCTGTGGGAGGGGAGCACCAGC------CGGGAACATGGGAGCACAGGTACGCGGCTGTACAAGGCCTTGGTGCTGGAGCAGCTGACCCCTGCGCTGCACAGCACCAACTTCTCCTGTGTGCTCATGGACCCCGAACAGGTTGTCCAGCGTCACGTCATCCTGGCCCAGCTCTGG---GCTGGGCTGAGGACA---ACCTTGCCCCCCACCCAAGAAGCCCTG------------CCCTCCAGCCACAGCACAGGGCCACAGCAGCCCACAGCAGCAGGGTTA------------------
>speTri2
ATGTACATCACGACCATGGGACAG---AACTGGATA---CCAGACTCCAGTTCTTTGTGGGTACTGCTT------CTGTATCTCCACATCGTCACTCTTTTGGCTGGAGCCACACCTGTTCCTCAGACTATCACAGCTGCCACTGCCTCAGCTGGGATCTCCAAGGACCCTAGCCCCTCTTGGTCTCCAACACTTCCACCAGCTAAGCGGTGCCCAGCATTGGAGGTGACCTGGCCAGAAGTGGAAGTGCCACTGAATGGAACGCTGACCTTGTCCTGTACTGCCTGCAGTCGCTTCCCTGACTTCAACATCCTATACTGGTTGGGCAATGGTTCCTTCATTGAGCACCTCCCAGGCCGGCTGAGAGAGGGCAGCACCAGT------CGAGAGCCTGGAATTAAAAGCACTCGACTGTGGAGATCCTTGGTGCTAGAGGAATTGAGCCCTGCCCTGCGAAACACCATCTTCTCCTGTGTGTTTATGGACCCTGGGCAGGTTGCCCAGCATCATATCATCCTGGCACAGCTCTGG---GCTGGGCCGAGGGTG---GTCCTGCCTGGCTCTCAAGAAGCCCTA------------CCTTCCAGCCAGAGCCCAGATCCCCAGCTGCCCACATCAGCAGGGTCAAGAGTG------------
>tarSyr2
ATG---------ACCCCGAGACAG---AGCTGGACA---CCAGACTCCAGTCCTTTGTGGGTCTTGCTC------CTGTGTGCCCACATCAGCACTCTCCTGGCCAGAGCCACACCCATACCTCAGACCATCACA---GCTACCATGGCAGCCAGGAGCACAAAGGACCCCTGTCCCTCCTGGCCC---------CCGGCAGCTAGGCAGTGCCCAGCCTTGAAGGTGACCTGGCCAGAGACGGCAGTGCCACTGGATGGAGCGCTGACCTTGTCCTGTACTGCCTGCAGCCGCTTCCACCACTTCAGCATCCTCTACTGGTTGGGCAACGGGTCCTTCATCGAGCACCTCCCAGGCCAGCTGCGGGAGGGCAACATCAGT------CGGGTGTGTGGGGACGCAAGC------------AGGGACCTGGTGCTGGAGAAGCTGAGTCCCGCCCTGCTCAGCACCAACTTCTCGTGTGTGTCCGTGGACCCTGAGCGGGTTGCCCAGCATCACGTCGTCCTGGCCCAGCTCTGG---GCTGGGCTGAGGACA------------------------GCCCCA------------TCCCCCAGCCACAGCCCAGGGCCACAGCTGCCTACAGCCGTA------------------------
>manPen1
ATG---------ACCATGAGACAG---AACTGGATA---CCAGACTCCAGGCCTCTGTGGGTCCTGCTC------CTGTGTGCTCACGTCATCTCCCTCCTGGCCAGAGCCACACCTTTACCTCAGGCCACCACCGCTGCCACTGCCTCAGCTGGGGGCATGAAGGACCCCTGCCTCTCCTGGCTCCCAATACTCCCAGCAGCTAAGCAGTGCCCAGCATTGGAGGTGACTTGGCCAGAAGTGGAAGTTCCACTGAATGGAACGCTGACCTTGTCCTGTACTGCTTGCAGCCGCTTCCCC---TTCAGCATCCTCTACTGGCTGGGCAATGGTTCCTTCATCGAGCACCTCCCAGGCCGGCTGCGGGAGGGCGCCACCAGC------CGGGAGCGCAGGGGTGCGAGCACTTGGCTGCAGAGGGCCTTGGTGCTGGAGCAGCTGAGCCCTGCCTTGCGCAGCACCAACTTCTCCTGTGTCTTCACGGATCCTGAGCAGATTGCCCGGCGTCACATTGTCCTGGCCCAGCTCTGG---GCTGGGCTGCGTGAGGACAGTCTTGCCCCCAACTCAAGAAACTCT------------CCTTCTTGTAGGTTCCCTCTGCCTCAACAGACTGACAGA---------------------------
>HLrouAeg4
ATG---------------AGACAG---AACTGGACA---CCAGACCCCAGCACATTGTGGGTCCTGCTT------CTCTGTGTCCACATCATCTTCCACTCAGCCAGAGCCGCACCTATACTTCAGGCCACCACAGCTGCCACTGCCTCAGCTGGGGTCACAAAGGACTCCTGCCCCTCCTGGCCCTTAATGTTCCCAGCAGCTAAGCGATGTCCAGCATTGGAGGTGACCTGGCCAGAAGTGGAAGTCCCACTAAATGGAACACTGACCTTGTCCTGCACTGCCTGCAGTCGCTTTCCCCACTTCAGCATCCTCTACTGGCTGGGCAATGGTTCCTTCATCGAGCATCTCCCAGGCCGGCTGCGGGAGGGCAGCACCAGC------CGGGAGCGCAGGGGCACCAGCACCCAGCTGTGGAAGGCCTTGGTGCTGGAGGAGCTGAGTCCCGCCCTTCGCAGTACCAACTTCTCCTGTGTTTTCGCGGATCCTGAGCACACAGTCCAGCGTCACGTCGTACTGGCCCAGTGCTTG------------------------------------------------------------------------------------------------------------------------------
>canFam3
ATG---------------AGACAG---AACTGGACA---CCAGATCCCAGCCCTTTGCGGGTCCTGCTT------TTGTGTGTGCACATGTTCTGTCACCTGGCTGGAGCCACACCTGTTCATCAGGCCACT------GCTGCTGCCTCAGCTGCGATCCCAAAGGACTCCTGCCTCTCCTGG---------CTCCTGACAGCTAAGCAGTGCCCAGCACTGGAGGTGGCCGGACCAGAAGTGGAAGTCCCGCTGAATGGAATGCTGACCTTGTCCTGTACTGCCTGCAGCCGCTCTCCC---TTCAACATCCTCTTCTGGATGGGCAATGGCTCCTTCATCGAGCACCTCCCAGGTCGGCTGAGGGAGGGCAGCACCAGC------AGGGAGTCCAGGGGTGAACACACCCAGCTGCGGAGGACTCTGGTGCTAGAGGAGCTGAGCCCCACCCTGCGCAACACCGACTTCTCTTGTGTCTTTGCTGATCCCTCGCACACTACCCAGCAGCATGTTGTCCTGGCCCAGCTCTGG------------------------------------------------------------------------------------------------------------------------------
>felCat8
ATG---------------AGACAG---AACCGGACA---CCAGATCCCAGGCCTTTGCCTGTCCTGCTC------CTATGTGCCCACATAGTCTCTCACCTGGCTGGAGCCACACCTCTACCTCAGGCCACCACCGCTTTCGCTGGCTCATCTGGGATCACAAAGGACCCCTGCCCCTCCGGG---------CTCCCAACAGCTAAGCAGTGCCCAGCAATGGAGGTGACCTGGCCGGAACTGGAAGTCCCACTGAATGGAATGCTGACCTTGTCCTGTACCGCCTGTAGCCGCTTCCCCCACTTTAGCATCCTGTACTGGCTGGGCAATGGTTCTTTCATCGAACACCTCCCAGGTCGGCTGAGGGAGGGCAGCATCAGT------CGGGAGCGCCGGGGCCCACGCACTCAGCTGCAGACGACCCTCATGCTAGAGGAGCTGAGCCCCACTCTGCGCAATACCAACTTCTCCTGTGTTTTTGCCGATCCTGAGCAGACTGCCCAGCGTCACATCGTCGTGGCCCAGCTCTGG---GCTGGGCCGAGGACA---GTTGCGCCCTGCACTCAAGAAACCTCA------------TCCTCCAGCGGGTCCCCTCTGCCTCACCATCAAGACAGG---------------------------
>cerSim1
ATG---------------AGACAG---AACTGGACA---CCAGACCTCAGCCCTTTGCGGGCCCTGCTC------CTGTGCATCCACATTGTCTCCTACCTGGTCAGAGCTATACCTATACTTCAAGCTACCACAGCTACCACTGCCTTAGCTGCGATCACAAAGGATCCCTGCCCCTTCCAGCCACCAACGCTCCCAACAGCTAAGCGGTGCCCAGCATTGGAGGTGACCTGGCCAGAAGTGGAAGTCCCACTGAATGGAACGCTGACCTTGTCCTGTACTGCCTGCAGCCGCTTC---CACTTCAGTATCCTCTACTGGCTGGGCAATGGTTCCTTCATTGAACACCTCCCAGGCCGGCTGCGGGAGGGCAGCACCAGC------CGGGAGCGCAGGGGCACAAGCACCCAGCTGCGGAGGACCTTGGTGCTGGAGGAGCTGAGCCCCGCCCTGCGCAGCACCAGCTTCTCCTGTGTTTTCGTGGATCCTGAGCAGACTGCCCAGTGTCATGTTGTCCTGGCCCAGTTCTGG---GCTGGGCTGAGGACA---GTGATGCCCCCCACTCAAGAAGCCCCG------------CCCTCCACTGGGTCCCATCTGCCTCACCATCCTGACAGG---------------------------
>eriEur2
ATG---------------AGGAAC---AGCTGGGCA---CCAGAGCCCAGCCCTGTGCGGGTCCTGCTG------CTGTGTGCCCACATCGTGTCTCACCTGGCCAGAGCCTCGCCTATACCTCAGACCACCACAGCTACCTCAACGGGGACT---------------------------------------------GCAGCTAAGCAGTGCCCAGCACTGGCGGTGACCTGGCCTGCGGTGGATGACCCACTGAATGGAACGCTGACCTTATCCTGCACGGCCTGCAGCCACTTCCCCCACTTCAGCATCCTCTACTGGCTGGGCAATGGCTCCTTCATCGAGCACCTTCCCGGCCGGCTATACGAGGTCGACACCAGC------TGGACGCAGTGCAGCACGCACACCCAGCTGCAGAAGGCCCTGGTGCTGGAGGAGCTGAGCCCTGCCCTGCGCAGCACCAACTTCTCCTGCGTCTTTGCCGACCCAGCGCACACTGCCCAGTACCACGTCTCC------------TGG------------------------------------------------------------------------------------------------------------------------------
>hg38
ATG---------ACCATGAGACAC---AACTGGACA---CCAGACCTCAGCCCTTTGTGGGTCCTGCTC------CTGTGTGCCCACGTCGTCACTCTCCTGGTCAGAGCCACACCTGTCTCGCAGACCACCACAGCTGCCACTGCCTCAGTTAGAAGCACAAAGGACCCCTGCCCCTCCCAGCCCCCAGTGTTCCCAGCAGCTAAGCAGTGTCCAGCATTGGAAGTGACCTGGCCAGAGGTGGAAGTGCCACTGAATGGAACGCTGAGCTTATCCTGTGTGGCCTGCAGCCGCTTCCCCAACTTCAGCATCCTCTACTGGCTGGGCAATGGTTCCTTCATTGAGCACCTCCCAGGCCGACTGTGGGAGGGGAGCACCAGC------CGGGAACGTGGGAGCACAGGTACGCAGCTGTGCAAGGCCTTGGTGCTGGAGCAGCTGACCCCTGCCCTGCACAGCACCAACTTCTCCTGTGTGCTCGTGGACCCTGAACAGGTTGTCCAGCGTCACGTCGTCCTGGCCCAGCTCTGG---GCTGGGCTGAGGGCA---ACCTTGCCCCCCACCCAAGAAGCCCTG------------CCCTCCAGCCACAGCAGTCCACAGCAGCAGGGT---------------------------------
>panTro5
ATG---------ACCATGAGACAC---AACTGGACA---CCAGACCTCAGCCCTTTGTGGGTCCTGCTC------CTCTGTGCCCACGTCGTCACTCTCCTGGTCAGAGCCACACCTGTCTCGCAGACCACCAAAGCTGCCACTGCCTCAGTTAGAAGCACAAAGGACCCCTGCCCCTCCCAGCCCCCAGTGTTCCCAGCAGCTAAGCAGTGTCCAGCATTGGAAGTGACCTGGCCAGAGGTGGAAGTGCCACTGAATGGAACGCTGAGCTTATCCTGTGTGGCCTGCAGCCGCTTCCCCAACTTCAGCATCCTCTACTGGCTGGGCAATGGTTCCTTCATTGAGCACCTCCCAGGCCAACTGTGGGAGGGGAGCACCAGC------CGGGAACGTGGGAGCACAGGTACGCAGCTGTGCAAGGCCTTGGTGCTGGAGCAGCTGACCCCTGCCCTGCACAGCACCAACTTCTCCTGTGTGCTCGTGGACCCTGAACAGGTTGTCCAGCGTCACGTCGTCCTGGCCCAGCTCTGG---GCTGGGCTGAGGGCA---ACCTTGCCCCCCACCCAAGAAGCCCTG------------CCCTCCAGTCACAGCAGCCCACAGCAGCAGGGT---------------------------------
>ponAbe2
ATG---------ACCATGAGACAC---AACTGGACA---CCAGACCTCAGCCCTTTGTGGGTCCTGCTC------CTGTGTGCCCACATCGTCACTCTCCTGGTCAGAGCCACACCTGTCTCGCAGACCACCACAGCTGCCACTGCCTCAGTTAGAAGCACAAAGGACCCCTGCCCCTCCCAGCCCCCAGTGTTCCCAGCAGCTAAGCAGTGTCCAGCATTGGAAGTGACCTGGCCAGAGGTGGAAGTGCCACTGAATGGAACGCTGACCTTATCCTGTGTGGCCTGCAGCCGCTTCCCCAACTTCAGCATCCTCTACTGGCTGGGCAATGGTTCCTTCATTGAGCACCTCCCAGGCCGACTGTGGGAGGGGAGCACCAGC------CGGGAACATGGGAGCACAGGTACGCAGCTGTGCAAGGCCTTGGTGCTGGAGCAGCTGACCCCTGCCCTGCACAGCACCAACTTCTCCTGTGTGCTCGTGGACCCTGAACAGGTTGTCCAGCGTCACGTCGTCCTGGCCCAGCTCTGG---GCTGGGCTGAGGGCA---ACCTTGCCCCCCACCCAAGAAGCCCTG------------CCCTCCAGCCACAGCAGCCCACAGCAGCAGGGT---------------------------------
>gorGor5
ATG---------ACCATGAGACAC---AACTGGACA---CCAGACCTCAGCCCTTTGTGGGTCCTGCTC------CTGTGTGCCCATGTCGTCACTCTCCTGGTCAGAGCCACACCTGTCTCGCAGACCACCACAGCTGCCACTGCCTCTGTTAGAAGC---------------CCCTCCCAGCCCCCAGTGTTCCCAGCAGCTAAGCAGTGTCCAGCATTGGAAGTGACCTGGCCAGAGGTGGAAGTGCCACTGAATGGAACGCTGAGCTTATCCTGTGTGGCCTGCAGCCGCTTCCCCAACTTCAGCATCCTCTACTGGCTGGGCAATGGTTCCTTCATTGAGCACCTCCCAGGCCGACTGTGGGAGGGGAGCACCAGC------CGGGAATGTGGGAGCACAGGTACGCAGCTGTGCAAGGCCTTGGTGCTGGAGCAGCTGACCCCTGCCCTGCACAGCACCAACTTCTCCTGTGTGCTCATGGACCCTGAACAGGTTGTCCAGCGTCACGTCGTCCTGGCCCAGCTCTGG---GCTGGGCTGAGGGCA---ACCTTGCCCCCCACCCAAGAAGCCCTG------------CCCTCCAGCCACAGCAGCCCACAGCAGCAGGGT---------------------------------
>musFur1
ATG---------------GGACAG---AACTGGACA---CCAGATCGCAGCCCTTTGCCAGTCCTGCTT------TTGTGTGCCCACATGATCTGTCACCTGGTTGGAGCCACACCTGTACCTCAGGCCACT------GCCACTGCCTCAGCTGGGGTCACAAAGGACCCCTGCCCCTCCTGG---------CTCCCAAGAGCTAAGCGGTGCCCAGCATTGGAGGTGACCTGGCCAGAAATGGAAATCGCACTGAATGGAACGCTGACCTTGTCCTGTACCGCCTGCAGCCGCTCCACC---TTCAGCATCCTCTATTGGATGGGCAATGGCTCCTTCATTGAGCACCTCCCAGGTCGGCTGCAAGAGGGCAGTACCAGC------AGGGAGTACCAGGGTGCACGCATCCAGCTGCGGCGGACCTTGGCGCTAGAGGAGCTGAGTCCCACCCTGCTCAATACCAACTTCTCTTGTGTCTTTGCTGATCTTGACCAGACTGCCCAGCGCCATGTCATCCTAGCTCAGCTCTGG---GCTGGGCTGAAGACC---GGTCTGCCTTCTACTCAAGAAGCCCCA------------CCCTCCAGCACGTCACCTCTGCCTCGTCATCGCGACAGG---------------------------
>ailMel1
ATG---------------AGACAG---AACTGGACA---CCAGATCGCAGCCCTTTGCGGGTTCTGCTT------TTGTGTGCCCACATGTTCTGTCACCTGGCTGGAGCCACACCGATACCTCAGGCCACT------GCTGCTGCCTCAGCTGGGATCACGAAGGACCCCTGCCCCTCTCGG---------CTCCCAGTAACTATGTGGTGCCCAGCATTGGAGGTGACCTGGCCGGAAGTGCAAGGACCACTGAATGGAACGCTGACCTTGTCCTGTACCGCCTGCAGCCGCTTCCCC---TTCAGCATCCTCTACTGGCTGGGCAACGGCTCCTTCATCGAGCACCTGCCAGGTCGGCTGAGAGAGGGCAGCACCAGC------AGGGAGTACCGGGGTGCACGCACCCATCTGCGGAGGGCCCTGGTGCTAGAGGAGCTGAGCCCCACCCTGCGCAACACCAACTTCTCATGCATCTTTGCTGATCCTGAGCAGACCGCCCAGCATCATGTTGTCCTGGCCCAGCTCTGG---GCTGGGCCGAAGACC---GTCCTGCCTTCCACTCAAGAAGCCCCG------------CCCTCCAGCAGGTCCCCTCTGCCTCGTCACCGCGACAGG---------------------------
>lepWed1
ATG---------------AGACAG---AACTGGACA---CCAGATCACAGCCCTTTGCTGGTCCTGCTT------CTGTGTGCCCACATGGTCTGTCACCTGGCTGGAGCCACACCTATACCTCAGGCCACT------GCCACTGCCTCAACTGGGATCACAAAGGACCCCTGCCCTTCCTGG---------CTCCCAACAGCTAAGCAGTGCCCAGCATTGGAGGTGACCTGGCCGGAAGTGGAAGTCCCACTGAATGGAACGCTGACCTTGTCCTGTGCCGCCTGCAGCCGCTTCCCC---TTCAGCATCCTCTACTGGCTGGGCAATGGCTCCTTCATCGAGCACCTCCCAGGTCGGCTGAGAGAGGGCAGCAGCAGC------AGGGAGTACCGGGGTGCATGCACCCAGCTACGGAGGGCCCTGGTGCTAGAGGAGCTGAGCCCCACCCTGCGCAACACCAACTTCTCCTGTGTCTTTGCTGATCCTGAGCAGACCGCCCAGCGTCACGTCATCCCAGCTCAGCTCTGG---GCTGGGCTGAAGACC---GTCATGCCTTCTGTTCAAGAAGCCCCG------------CCCTCCAGCAGGTCCCCCCTGCCTCGTCATCGCGACAGG---------------------------
>HLequCab3
ATG---------ACGACGAGACGG---AACTGGACA---CCAGACTCCAGCCCTTTGTGGGCCCGGCTC------CTGTGTGTCCACATCGTCTCCTGCCTGGTCAGAGCTACACCTCTACCTCAGGCCACCACAGCTACCACTGTCTCAGCTGCGATCACGAAGGACCCCTACCCCTCTTCGCCCTCAACGCTCCTAACAGCTAAGCGGTGTCCAGCATTGGAGGTGACCTTGCCAGAAGTGGAAGTCCCACTGAATGGAACGCTGACCTTGTCCTGTACTGCCTGCAGCCGCTTCCATCACTTCAGCATCCTCTACTGGCTGGGCAATGGTTCCTTCATTGAGCACCTCCCAGGCCGGCTGCGGGAGGGCAGCATGAGC------CGGGAGCACAGGGGCAGAAGCACCCAGCTGTGGAGAGCCTTGGTGCTGGAGGAGCTGAGTCCCGCCCTGCGCAGCACCAGCTTCTCCTGTGTTTTCACGGATCCTGAGCAAACTGTCCAGCGTCACGTTGTCCTGGCCCAGCTCTGG---GCTGGGCTGAGGACA---GTCATGTCCCCGACTCAAGAAGCCCCA------------CCTTCCAGCGGGTCCCCTCTTCCTCACCATCCTGACAGG---------------------------
>calJac3
ATG---------ACCATGCGACAG---AAGTGGATA---CCAGTCCCCAGTCCTTTGTGGGTCCTGCTC------CTGTGTGCCCACATCATCACTCTCCTGGACAGAGCCACACCTGTCTCACAGAACACCACAGCTGCCACTGCCTCAGCTAGAAGCACAAAGGACCCCTGCTCCTCCCAGCCCCCAGTGTTCCCAGCAGCAAAGCAGTGTCCAGCATTGGAGGTGACCTGGCCAGAGGTGGAACTGCCACTGAATGGAACGCTGACCTTGTCCTGTACTGCCTGCAGCCACTTCCCCCACTTCAGCATCCTCTACTGGCTGGGCAATGGTTCCTTCATTGAGCACCTTCCAGGC---CTGTGGGAGGGCAGCACCAGG------TGGGAGCGTCGGAGCACAGGTACACAGCTGAGCAGGACCTTGGTGCTGGAGCAGCTGACCCCTGCCCTGCACAGCACCAACTTCTCCTGTGTACTCGTGGACCCCGAACAGGTTGTCCAGCGTTACGTCGTTCTGGCCCAGCTCTGG---GCTGGCCTGAGGACA---ACCTTGCCCCCTACCCAAGAAGCCCTG------------CCCTCCAGCCACAGCCCAGGGCCAGCAGCAGCACAACCT---------------------------
>saiBol1
ATG---------ATGATGAGACAG---AAGTGGATA---CCAGTCCCCAGTCCTTTGTGGGTCCTGCTC------CTCTGTGCCCACATCATCACTCTCCTGGACAGAGCCACACCTGTCTCACAGACCACCACAGCTGCCACTGCCTCAGCTAGAAGCACAAAGGACCCCTGCTCCTCCCAGCCCCCAGTGTTCCCAGCAGCAAAGCAGTGTCCAGCATTGGAGGTGACCTGGCCAGAGGTGGAACTGCCACTGAATGGAACGCTGACCTTGTCCTGTACTGCCTGCAGCCGCTTCCCCCACTTCAGCATCCTCTACTGGCTGGGCAATGGTTCCTTCATTGAGCACCTTCCAGGC---CTGTGGGAGGGCAGCACCAGC------TGGGAGCGTGGGAGCACAGGTACACAGCTGAGCAGGACCTTGGTGCTGGAGCAGCTGACCCCTGCCCTGCACGGCACCAACTTCTCCTGTGTGCTCGTGGACCCGGAACAGGTTGTCCAGCGTCACGTCGTTCTGGCCCAGCTCTGG---GCTGGGCTGAGGACA---CCCTCGCCCCCCACCCAAGAAGCCCTG------------TCCTCCAGCCACAGCACAGGGCCAGCAGCGGCACGACCT---------------------------
>micMur3
ATG---------ACCATGAGACAG---AGCTGGACA---CCAGCTCCCAGTCCTTTGTGGGTCCTGCTC------CTGTGTGCCTGTGTCATCACTCTCCTGGTCAGAGCCACACCTGTACCTCAGACCATCACAGCTGCCACTGCCTCAGTTGGAAGCATAAAGGACCCCTGCCCCTCCCGGCCCCCAGAGCACTCAGCAGCTGAGCGGTGCCCAGCATTGGAGGTGACGTGGCCAGAGGTGGAAGTGCCACTGAATGGAACGCTGACCTTGTCCTGTACTGCCTGTAGCCGCTTCCCACATTTCAGCATCCTCTACTGGCTTGGAAATGGTTCCTTCATCGAGCACCTCTCAGGCCGGCTGCGAGAGGGCAGCACCAGG------CGGGAGCATGGGAGCATGAGCACGAGGCTGTGGAAGGCCTTGGTGCTGGAGGAGCTGAGCCCTGCCCTGCGTAGCAGCAACTTCTCCTGCGTGTTTGTAGACCCTGACCAGGTTGCCCGGCATCACATCGTCCTGGCCCAGCTCTGG---GCTGCGCCAAGGACA---ATCTTGCCCCCCACTCAGGAAGCCCTG------------CCCTCCAGCCACAGCACAGGGCCAGCGACAGCTCAACCC---------------------------
>HLmanJav1
ATG---------ACCATGAGACAG---AACTGGATA-NACCAGACTCCAGGCCTCTGTGGGTCCTGCTC------CTGTGTGCTCACGTCGTCACCCACCTGGCCAGAGCCACACCTTTACCTCAGGCCACCACCGCTGCCACTGCCTCAGCTGGGGGCATGAAGGACCCCTGTCTCTCCTGGCTCCCAGTACTCCCAGCAACTAAGCAGTGCCCAGCATTGGAGGTGACTTGGCCAGAAGTGGAAGTTCCACTGAATGGAACGCTGACCTTGTCCTGTACTGCTTGCAGCCGCTTCCCC---TTCAGCATCCTCTACTGGCTGGGCAATGGTTCCTTCATCGAGCACCTCCCAGGCCGGCTGCGGGAGGGCGCCACCAGC------CGGGAGCGCAGGGGTGCGAGCACTTGGCTGCAGAGGGCTTTGGTGCTGGAGCAGCTGAGCCCTGCCTTGCGCAGCACCAACTTCTCCTGTGTCTTCACGGATCCTGAGCAGATTGCCCAGCATCACATTGTCCTGGCCCAGCTCT--------------------------------------------------------------------------------------------------------------------------------
>HLrhiFer5
ATG---------ACCGTGAGACAG---AACTGGACA---CCAGACCCCAGACCTTTGTGGGTCCTGTTC------CTGTGTGCCCACTTCGTCTTCCATTTGGCCAGAGCCGCACCTACACCTCAGGCCACCACAGTTGGCACTGCCTCGGCTGGGACTGCAAAGGATCCCTGCCCCTTCTGGCCCCCGACGCTCCCAACAGTTAAGCGGTGCCCAGCATTGGAGGTGACCTGGCCAGACGTGAAAATCCCAATAAATGAAACGCTGACCTTGTCCTGTACTGCCTGTAGCCGCTTCCCCCACTTCAGTATCCTCTACTGGCTGGGCAATGGTTCCTTCATCGAGCATCTCCCTGGCCGGCTGCGGGAGGGCAGCACCAGG------CGGGAGCGCAGGGGCACCAGCACCCAGCTGTGGAGAGCCTTGGTGCTGGAGGAGCTGAGCCCCGCCCTGCACAGCACCAACTTCTCCTGTGTTTTCGCGGATCCTGAGTACACTGTCCTGCGTCACGTCGTCCTAGCCCAGCTCTCT------------------------------------------------------------------------------------------------------------------------------
>cavPor3
ATG---------ACCATGGGACAG---AAATGGACA---CCAGACTTCTCT---TTGGGGGTCCTGCTT------CTGTGTTCCCACACCATCAATCTCCTGGCCAGCGCCACACCTGCATCTCAGACCATCACAGCTACCACTGCCTCAGCTGCGATCACAAAGGACCCCTGCCCTCCCTCACCTCCAGCGCTCCCAACACCTGAGTCGTGCCCAGCACTGGAAGTGACCTGGCCAGAGGTGGAAGTGCCACTGAATGGAACGCTGACCTTGTCCTGTATGGCCTGCAGCCGTTTCTCTCACTTCAGCATCCTCTATTGGCTGGGCAATGGCTCCTTCATTGAGCACCTCCCAGGCCAGCTGAGGGAGTGCAGCACCAGCCATGTGCGGCAGCGTGGGAGCAAGGGCACCCGGCTGTGGAAGGCCTTGGTGCTGGAGGAGTTGAGCCCGGCCCTGCGAAGTACCAACTTCTCCTGTGTGTTTGCGGATCCCGGACAGGTTGCCCACCAACACATCCTCCTGGCCCAGCTCTGG------------------------------------------------------------------------------------------------------------------------------
>oryAfe1
ATG---------ACCCTGAGACAG---CACTGGACA---CCAGACCTCAGCCCTTTATGGGTCCTGCTC------CTGTGCGTCCACGTCATCGCTGTCCTGGACAGTGCCACGCCTATACCTCAGAGCACCACAGATGCCACTGCCTCAGCAGCGATCACACAGGACCCCTACTCCTTTTGGCCCCCAACACTCCCCACAGCTAAGCGATGCCCAGCATTGGAGGTGACCTCACCAAAGGTGGAAGTACCACTGAATGGAATGTTGACCTTGTCCTGTACTGGCTGCAGCCGATTCTCACACTTCCCCATCCTCTACTGGTTGGGCAATGGTTCCTTCATCGAGGACCTCCCGGGCCGGCTGTATGAAGGCAGCATCAGC------CGGAAGCACAGGAGCACCAATACCTGGCTGCGGAAGACCTTGGTGGTGGAGGAGCTGAGCCCTGCCCTGCGCAGCACCAACTTCTCCTGTGTTCTCATAGATCCTGCACAGACTGCCCAGCGTCACATCATCCTGGCTCAGCTTTGG---GCTGGGCGGAAGACA---ACCTTGCCCCCCACTCAAGAAGCCCTG------------CCCTCCAGCTACCACCAAGGGCAACAGCTGCCC---------------------------------
>triMan1
ATG---------ACCCTGAGACAG---CACAGGACA---TCAGACCCCAGTCCCTTGTGGGTCCTGCTC------CTGTGTGTCCACATCGTCAGTCTCCCAGCCAGAGCCACGCCTATACCTCAGAGCACCACAGCTACCATTGCCTCAGCTGGGATCACACCGGACCCCTACTCCTCTTGGCTTCCAACACTTCTAACAGCTAAGCAGTGCCCAGCATTAGAGGTGACCTGGCCAGAGGAGGAAGTACCACCGAATGGAACGCTGACATTGTCCTGTACCGGCTGCAGCCGCTTCCCC---TTCAGCATCCTCTACTGGCTGGGCAATGGTTCCTTCATCGAGCACCTCCCAGGCCGGCTGCGGGAGGGCAGCACCAGC------CGGGCTCGTGGGAGTACAAGCACCTGGCTGCGGAGGGCCTTGGTGCTGGAGGAGCTGAGCCCTGCCCTGCGCAGCACCAACTTCTCCTGTGTTCTCATGGATCCTGCACAGGTTGCCCAGCGTCACGTCATTCTGGCCCAGCTCAGG---GCTGGGCTGAAGACA---ACCCTGCCTCCCACTCAAGAAGTCCTG------------TCCTCCAGCCACTACCCAGGGCCACAGCTGCCCTCA------------------------------
>loxAfr3
ATG---------ACCCTGAGACAG---CACAGAACA---CCAGACTCCAGTCCCTTGTGGGTTCTGCTC------CTGTGTGTCCACGTCATCAATGTGCCAGCCAGAGCCGCACCTATACCTCAGAGCACTACAGCTGCCATTGCCTCAGCTGGGATCACGCAGGACCCCTACTCCTTTGGGCCCCCAACACTCCCAACAGCTAAGCAGTGCCCAGCATTGGAGATGACCTGGCCAGAGGTGGAAGTACCACCAAATGGAACACTGACACTGTCCTGTACCGGCTGCAGCCGCTTCCCC---TTCAGCATCCTCTACTGGCTGGGCAATGGTTCCTTCATCAAGCACCTCCCAGGCCGGCTGCGGGAGGGCAGCACCAGT------CGGGTTCATGGGAGCACAAGCACCTGGCTGCGGGGGGCCTTGGTGGTGGAGGAGCTGAGCCCTGCCCTGCGCAGCACCAATTTCTCCTGTGTTCTCATCGATCTTGTACAGACTGCCCAGCATCACGTCGTCCTGGCCCAGCTCTGG---GCTGGGCTGAAGACA---ACCTTGCCTCCCACTCAAGAAGTCCCC------------CCCTTCAGCCACCACCCAGGGCTACAGCTGCCCACATCAGCAGGG---------------------
>HLpipKuh2
ATG---------ACCACCAGACGG---AACTGGACA---CCAGACTCCAGCCCTTTGTGGATCCTGTTC------CTGTGTGCCCACATCGTCTCCCATTTGGCGAGAGCTACACCTGTACCCCAGGTCGTCACAGCCGCTGCAGTCTCAGCTGGGATCACG---------------------------ACGCTTCCAGCAACCGAGCGGTGCCCAGCATTGGAGGTGTCCCGGCCAGAAGATGGACTCTCACAAAACGGAACGCTGACTCTGTCCTGTACCGCCTGTAGCCGCTTCTACCACTTCAGCCTTCTCTACTGGCTGGGCAACGGTTCCTTCATCGAGCACCTCCCGTATGGGCTGCGGGAGGGCAGCACCAGC------GTGGAGAACAGGGGTGCCAACTCTCACCTGAAGAAGGCCCTGGTGCTGGAGGAGTTGAGCCCCGCCTTGCTCAACACCAACTTCTCCTGTGTTTTCGTGGATCCTGACAGCACTGCCCAGCGCCACGTCGTCCTGGCCCATCTCCAG------------------------------------------------------------------------------------------------------------------------------
>HLphyDis3
ATG---------ACCACGAGATGG---AACTGGACA---CCAGACACCAGCCCTTTGTGGGTCCTATTC------CTGTGTGCCCACATCATCTGCTATTTGGCCAGAGCCACGCCCATACTTCAGACCGTCACAGCTGCCACGACCTCAGGTGGGATCACAAAAGACCCTTCTTCCTCCCGACCCCCAACTCTCACAACAGCTAAGTGCTGCCCAGCATTGGAGGTGACCTGGCCAGAAGTGGAAGTCTCACTAAATGGAACGCTGACTTTGTCCTGTACCGCCTACAGCTGCTTCCACCACTTCAGCATCCTTTACTGGCTGGGCAATGGTTCCTTCATAGAGCATCTCCCAGGCCGGCTGTGGGAGGGCAGCACCAGC------CGGGAGCGCAGGGGCACAAGCACCCAGCTGTGGAAGGCCTTGGTGCTGGAGGAGCTGAGCCCGGCCTTGCGCAGCACCAACTTCTCTTGTGTTTTTATGGATCCTGAGCACATTGTCCAGCGTCACATCATCCCAGCCCATCTCTTG------------------------------------------------------------------------------------------------------------------------------
>HLmolMol2
ATG---------ACCAGGAGACAG---AACTGGACA---CCAGACCCTAGCCTTTTGTGGGTCCTGTTC------CTGTGTGCCCACACCTTCTCCCATTTGGCGAGAGCCACACCTATACCTCCGGCCATCACAGCTGCTACCGTCTCAGCGGGGATCACAAAGGACCCCTCCCTGTCTCACCCCTCAACGCTCCCAACAGCTAAGTGGTGCCCAGCATGGGAGATC---TGGCCAGAAGTGGAAGTCTCACTAAATGGAACGCTGACTTTATCCTGTACCGCCTGCAGTCGCTTCCACCACTTCAGCATTCTCTACTGGCTGGGCAATGGTTCCTTCATCGAGCACCTCCCGGGCCGGCTGCGGGAGGGCAGCACCAGC------TGGGAGCGCAGGGGCACCGTCACTCAGCTGAGGAAGGCCTTGGTGCTGGAGGAGCTGAGCCCTGCCCTGAGCAGCAGCAACTTCTCTTGTGTTTTCGTGGATCCTGAGCGCACTGTCCAGCATCACATCGTCCCGGCCCATCTCTTG------------------------------------------------------------------------------------------------------------------------------
>otoGar3
ATG---------ACCAGGAGACAG---AACTGGATA---CCAGATGCCAGTCCTTTGTGGGTCCTGCTA------CTGTGTGCCTATATCATCACTGTCCTGGTCAGAGCCACACCTATACCTCAGACCAGCACAATTGCCACTGTCTCAGCTGGAAGTATAAAGGACCCCTGCTCTTCCTGGAGCTCAGTGCTGCCAGCAACTAAGCGATGCCCAGCATTGGAGGTGATCTGGCCAGAAGCAGAAGTGCCGCTAAATGGAACGCTGACCTTGTCCTGTACTGCCTGTAGCCACTTTCCACACTTCAGCATCCTCTACTGGCTTGGCAATGGTTCCTTCATTGAACACCTCTCAGGCCCTCTGCGAGAGTGCAGCACCAGC------CGGGATCATGGAAACACAAGCACAAGGCTGTGGAAGGCCTTGGTGCTGGAGGAGCTGAGCCCTGCCCTGCGCAGCACCAACTTCTCCTGTGTGTTCGTGGACCCTGCCCAGGTTGCCCAGCGTCACATTTCCTTGGCCCAGCTCTGG---GCTGGGCAGAGGACA---ATTTTTCCCTCAACTCAAGAAGCCCTG------------CCCGCCAGCCATAGCCCAGGGCCACAGATGCCCACATCAGCAGGGTTA------------------
>ochPri3
ATG---------GCTGTGAGACAG---AGCTGGACA---GAAGATTCCAGGCCTTTGAGGGTCTTGCTG------TTGTGCTCCCAAACCCTCACCCTCCTGGCTGCAGCTGCACCCACACCTCAGAATGCCACAGCTATCACTGGCTCTGCTGGGATCTCACAGCAC---------TCCAGACCCCCAGTGTTCCCAGTAGCTAAGCAGTGTCCAGCAATGGAGGTGACTTGGCCAGAAGTGGAAGTGCCACTAAATGGGACGCTTGCCTTGTCTTGTGCCGCCTGCAGCCACATCCCTGCCTTCCATGCCCTCTACTGGCTAGGCAATGGCTCCTTCATCGAGCACCTCCCGGGGCGGCTGTGGGAGGGCAGTACCAGC------CGGCACCACAGGCACACCGGCACCTGGCTGCAGAGGCCCCTGGTGCTGGAGGAGCTGACCCCCATCTTGCGCAACACCAACTTCACTTGTGTGTCCGTGGACACTGAGCAGGTCGCCCTGCACCACGTCATCCCAGCCCAGCTCTGGCTGGCTGGGCTGAAGACA---ATCCTG---------------------------------CCCTCGAGCCAAACCCCAGAACCACAGCTGCCCGCGACAGCAGGGTCGGGATTCAACTCAACAATA
>micOch1
ATG---------------AGACAC---TGTCGGACA---ACAGACCCTAGTTCTTGGTGGGTCCTGCTT------CTCTATGTCCATCTCGTC---ATTCTGGCCAGAGGCACGTGTGCACCTCAG---------------------------------ACAAAGGACCCGTGCTCTTCCTGGTCTCCAGCAGGCCCACCT---CAGCGGTACCCAGCACTGCACGTGATCTGGCCAGAGGAAGAGGTGCCACTGAATGGAACGCTGACCTTGTCCTGTGCTGCCTGCAGCCGCTTCCCCTACTTCAGCATCCTCTACTGGCTGGGCAATGGTTCCTTCATTGAGCACCTCCCAGGCCGGCTGAGGGAGGGTCACACAAGT------CGGGAACACAGGAACACCAGCACTTGGTTACGGAGAGCCTTGGTGCTAGAGGAACTGAGCCCCACTCTACGAAGCACCAACTTCTCCTGTCTGTTTGTGGACCCTGGACAGGTGACCCAGTATCACATCGTCCTGGCCCAGCTCTGG------------------------------------------------------------------------------------------------------------------------------
>mm10
ATG---------ACCATGAGACAC---TGCTGGACA---GCAGGCCCCAGTTCTTGGTGGGTCCTGCTT------TTGTATGTCCATGTCATT------TTGGCCAGAGCCACATCTGCACCTCAGACAACT------GCCACTGTCTTAACTGGAAGCTCAAAAGACCCATGCTCTTCCTGGTCTCCAGCAGTCCCAACT---AAGCAGTACCCAGCACTGGATGTGATTTGGCCAGAAAAAGAAGTGCCACTGAATGGAACTCTGACCTTGTCCTGTACTGCCTGCAGCCGCTTCCCCTACTTCAGCATCCTCTACTGGCTGGGCAATGGTTCCTTCATTGAGCACCTCCCAGGCCGGCTGAAGGAGGGCCACACAAGT------CGCGAGCACAGGAACACAAGCACCTGGCTGCACAGGGCCTTGGTGCTGGAAGAACTGAGCCCCACCCTACGAAGTACCAACTTCTCCTGTTTGTTTGTGGATCCTGGACAAGTGGCCCAGTATCACATCATTCTGGCCCAGCTCTGG---GATGGGTTGAAGACA---GCTCCGTCCCCTTCTCAAGAAACCCTCTCTAGCCACAGCCCAGTATCCAGATCAGCAGGCCCAGGGGTTGCA---------------------------------
>rn6
ATG---------ACCATGAGACACTGTGGCTGTGCA---GCAGACCCCAGTCCTTGGTGGGTCCTGCTT------CTATATGTCCATGTTGTC---ATTCTGGCCAGAGCCACATCTGCACCTCTGACAACA------GCCACTGTCTTAACCAGAAGCTCAAAGGACCCGTGCTCTTCCTGGTCTCCAGCAGTCCCAACT---AAGCAGTACCCAACATTGGATGTGATCTGGCCAGAGAAAGAAGTGCCACTGAATGGAACGCTGACCTTGTCCTGCACTGCCTGCAGCCGCTTCCCCAACTTCAGCATCCTCTACTGGCTGGGCAATGGCTCCTTCATTGAGCACCTCCCAGGCCGGCTGAGGGAGGGCCACACAAGC------CGGGAGCAGAGGAACGCAAGCACCTGGCTACACAGGGCCTTGGTGCTGGAGGAACTGAGCCCCTCCCTACTAAGTACCAACTTCTCCTGTCTGTTTGTGGATCCCGGACAGGTGGCCCAGTATCATGTCATTCTGGCCCAGCTCTGG------------------------------------------------------------------------------------------------------------------------------
>susScr11
ATG---------ACCAGGAGGCAG---AACTGGACT---CCAGCCCCCAGGCCCCTGTGGGCCCTGCTC------TTCTGTGCCCACCTCGTCTCCCAGGTGGCCAGAGGCACCCCTGCGCCCCAGGCCACCGTGGTCGCCAGCGCCTCAGCCGGGATGGCCAAGGACCCCTGCTCTCTCCAGCCCCCCGCGCTCCTGCGAGCTAAGGGGTGCCCAGGACTGGAGGTGACCTGGCCAGAAGAGGAAGTCCCACTGAATGGAACGCTGACCCTGTCCTGCACCGCCTGCAGCCGCTTCCCCCACTTCAGCATCCTCTACTGGCTGGGCAACGGCTCCTTCATCGAGCGCCTCCCGGGGCGCCTGCGCGAGGGCAGCATCAGG------CGGGAACGCCGGGGCGCAGGGACCCAGCTGCGGCGGGCCCTGGTGCTGGAGCAGCTGAGCCCCGGCCTGCGCCACGCCAACTTCTCCTGTGTTTTCTCCGATCCTGGGCAGACGGCCCAGCGTCACCTGGTTCTGGCCCAGCTCTGG---GCTGGGCTGAAGACA---AGTGTGCCCCCTGCTGAAGGAGCCCCG------------CCCCCCAGCAGGTCCCCTCTGCCACCATGCCGACAGGTG---------------------------
>criGri1
ATG---------ACCATGAGACAT---TGGTGGACA---ACAGACCCCAATTCTTGGTGGGTCCTGCTT------CTGTATGTCCATGTTGTC---ATTCTGGCCAGAGCTACAGCTGCACCTCAGACAACT------GCCACTGTCTTTACTGGGAGCTCCAAGGACCCGTGCTCTTCCTGGTCTCCAGCAGGCCCAACT---AAGCACTACCCAGCAGTGGACGTGATCTGGCCAGAGGAAGAAGTACCATTGAATGGAACGCTGACCTTATCCTGTACTGCCTGCAGCCGCTTCCCCTACTTCAGCATCCTCTACTGGCTGGGCAATGGTTCCTTCATTGAGCACCTACCAGGCCGGCTGAGAGAGGGTCACACAAGT------CGGGAACACAGGAATACAAGCACCTGGCTACAGAGAGCCCTGGTGCTGGAGGAACTGAGCCCCACGTTACGAAGCACCAATTTCTCCTGTTTGTTTGTGGACCCTGGACAGGTGGCCCAGTATCACATCGTTCTGGCCCAGCTCTGG------------------------------------------------------------------------------------------------------------------------------
