# Supplementary material for: Six reference-quality genomes reveal evolution of bat adaptations
Source: Nature. 2020 Jul 22;583(7817):578–84. doi: 10.1038/s41586-020-2486-3 (PMC8075899; doi:10.1038/s41586-020-2486-3)
Supplement: Supplementary file 6 — Alignments of 12,931 protein-coding genes across 48 mammals. [file 41586_2020_2486_MOESM6_ESM.gz › suppDataFile/ENST00000537087.aln.fasta]

>hg38
ATGGCGTCCGCCTCGACCCAACCGGCGGCCTTGAGCGCTGAGCAAGCAAAGGTGGTCCTCGCGGAGGTGATCCAGGCGTTCTCCGCCCCGGAGAATGCAGTGCGCATGGACGAGGCTCGGGATAACGCCTGCAACGACATGGGTGTCCTTAAGTTTGCTCGCTTGGTCAAGTCCTACGAAGCCCAGGATCCTGAGATCGCCAGCCTGTCAGGCAAGCTGAAGGCGCTGTTTCTGCCGCCCATGACCCTGCCACCCCATGGGCCTGCTGCTGGTGGCAGCGTGGCCGCCTCC---
>panTro5
ATGGCGTCCGCCTCGACCCAACCGGCGGCCCTGAGCGCTGAGCAAGCGAAGGTGGTCCTGGCGGAGGTGATCCAGGCGTTCTCCGCCCCGGAGAACGCAGTGCGCATGGACGAGGCTCGGGATAACGCCTGCAACGACATGGGTGTCCTTAAGTTTGCTCGCTTGGTCAAGTCCTACGAAGCCCAGGATCCTGAGATCGCCAGCCTGTCAGGCAAGCTGAAGGCGCTGTTCCTGCCGCCCATGACCCTGCCACCCCATGGGCCTGCTGCTGGTGGCAGCGTGGCCGCCTCC---
>gorGor5
ATGGCGTCCGCCTCGACCCAACCGGCGGCCCTGAGCGCTGAGCAAGCGAAGGTGGTCCTGGCGGAGGTGATCCAGGCGTTCTCCGCCCCGGAGAATGCAGTGCGCATGGACGAGGCTCGGGATAACGCCTGCAATGACATGGGTGTCCTTAAGTTTGCTCGCTTGGTCAAGTCCTACGAAGCCCAGGATCCTGAGATCGCCAGCCTGTCAGGCAAGCTGAAGGCGCTGTTCCTGCCGCCCATGACCCTGCCACCCCATGGGCCTGCTGCTGGTGGCAGCGTGGCCGCCTCC---
>ponAbe2
ATGGCGTCCGCCTCGAGCCAACCGGCGGCCCTGAGCGCTGAGCAGGCGAAGGTGGTCCTGGCGGAGGTGATCCAGGCGTTCTCCGCCCCGGAGAATGCAGTGCGCATGGACGAGGCTCGGGATAACGCGTGCAACGACATGGGTGTCCTTAAGTTTGCTCGCTTGGTCAAGTCCTACGAAGCCCAGGATCCTGAGATCGCCAGCCTGTCAGGCAAGCTGAAGGCGCTGTTCCTGCCGCCCATGACCCTGCCACCCCATGGGCCTGCTGCTGGTGGCAGCGTGGCTGCCTCC---
>macFas5
ATGGCGTCCGCCGCGTCCCAACCCGCGGCCCTCAGCGCTGAGCAGGCAAAGGTGGTCCTGGCGGAGGTGATCCAGGCGTTCTCCGCCCCTGAGAATGCAGTGCGCATGGACGAGGCTCGGGATAACGCGTGCAACGACATGGGTGTCCTTAAATTTGCTCGCTTGGTCAAGTCCTATGAAGCCCAGGATCCTGAGATCGCCAGCCTGTCAGGCAAGCTGAAGGCGCTGTTCCTGCCGCCCATGACCCTGCCACCCCACGGGCCTGCTGCTGGTGGCAGCGTGGCTGCCTCC---
>calJac3
ATGGCGTCCGCCTCGGCCCAGCCTGCGGCCCTGAGCGCTGAGCAGGCGAAGGTGGTCCTGGCGGAGGTGATCCAGGCGTTCTCCGCCCCGGAGAATGCAGTGCGTATGGACGAGGCTCGGGATAACGCATGCAACGACATGGGTGTCCTCAAGTTTGCCCGCTTGGTCAAATCCTACGAAGCCCAGGATCCCGAGATTGCCAGCCTGTCAGGCAAGCTGAAGGCACTGTTCCTGCCACCCATGACGCTGCCACCTCATGGACCTGCTGCTGGTGGCAGCGTGGCTGCTTCC---
>saiBol1
ATGGCGTCCGCCTCGGCCCAGCCTGCGGCTCTGAGCGCTGAGCAGGCGAAGGTGGTCCTGGCGGAGGTGATCCAGGCGTTCTCTGCCCCGGAGAATGCAGTGCGTATGGACGAGGCTCGGGATAACGCATGCAACGACATGGGTGTTCTCAAGTTTGCCCGCTTGGTCAAATCCTACGAAGCCCAGGATCCTGAGATTGCCAGCCTGTCAGGCAAGCTGAAGGCACTGTTCCTGCCACCCATGACGCTGCCACCCCATGGACCTGCTGCTGGTGGCAGCGTGGCTGCCTCC---
>otoGar3
ATGGCTTCTGCCTCGACCCAACCTGCAGCCCTGAGCGCTGAACAGGCGAAGGTGGTCCTGGCGGAGGTGATCCAGGCGTTCTCCGCCCCTGAGAACGCCGTGCGCATGGACGAGGCTCGGGACAACGCATGCAACGACATGGGGGTCCTTAAATTTGCCCGCTTGGTCAAGTCCTACGAGGCCCAAGATCCTGAGATCGCCAGCCTATCAGGCAAGCTGAAGGCATTGTTCCTGCCACCTATGACACTACCACCCCATGGGCCTGCTTCTGGTGGCAGTGTGGCTGCCTCC---
>micMur3
ATGACGTCCGCCTCGGCCCAGCCAGCGGCCCTGAGCGCTGAACAGGCGAAGGTGGTCCTGGCGGAGGTGATCCAGGCGTTCTCGGCCCCCGAGAACGCCGTGCGCATGGACGAGGCTCGGGACAACGCGTGCAACGACATGGGTGTCCTTAAATTTGCCCGCTTGGTCAAGTCTTACGAAGCCCAGGATCCTGAGATCGCCAGCCTGTCAGGGAAGCTGAAGGCACTGTTCCTGCCCCCCATGACACTGCCACCCCATGGACCTGCTTCTGGTGGCAGCGTGGCTGCCTCC---
>eriEur2
ATGGCGTCTGCCTCGTCGCAGCCAGCGACCCTGAGTGCCGAGCAGGCCAAGGTGGTCCTGGCCGAGGTGATCCAGGCGTTTTCGGCCCCGGAGAACGCCGTGCGAATGGACGAGGCCCGGGACAACGCGTGCAATGACATGGGTGTCCTGAAGTTTGCCCGCTTGGTCAAGTCCTATGAAGCCCAGGACCCCGAGATCGCCAGCCTGTCAGGCAAGCTGAAGGCTCTGTTCCTGCCACCTATGACGCTGCCACCCCATGGGCCCGCGGCTGGTGGCAGCGTGGCCGCCTCC---
>tupChi1
ATGGCGTCTGCCTCCGCCCAGCCCGCGGCCCTAAGTGCGGAACAAGCTAAGGTGGTCCTGGCAGAGGTGATCCAGGCGTTCTCGGCCCCGGAGAACGCCGTGCGCATGGACGAGGCTCGGGACAACGCGTGCAACGACATGGGAGTCCTTAAGTTTGCCCGCTTGGTCAAGTCCTACGAGGCCCAGGACCCCGAGATTGCCAGCCTGTCGGGCAAGCTGAAGGCTCTGTTCCTGCCGCCCATGACACTGCCGCCCCACGGCCCTGCTGCGGGTGGCAGCGTGGCCGCCTCC---
>ochPri3
ATGGCGACCGCCTCGGCTCAGCCCGCGGCCTTGAGCGCGGAACAGGCCAAGGTGGTCTTGGCCGAGGTGATTCAGGCTTTCTCAGCCCCGGAGAACGCCGTGCGCATGGACGAGGCTCGAGACAACGCATGCAACGACATGGGTGTCCTGAAGTTTGCTCGCTTGGTCAAGTCCTACGAAGCACAAGACCCTGAGATCGCCAGCCTGTCGGGCAAGCTGAAGGCTCTGTTCCTGCCGCCCATGACGCTCCCGCCACATGGGCCCGCAGCTGGGGGCAGTGTGGCTGCTTCC---
>HLequCab3
ATGGCGTCCTCCTCGGCCCAACCTGCGGCCCTGAGCGCCGAACAGGCCAAGGTGGTCCTGGCCGAGGTGATCCAGGCGTTCTCGGCCCCAGAGAATGCCGTGCGCATGGACGAGGCTCGGGACAACGCATGCAACGACATGGGTGTCCTCAAGTTTGCCCGCTTGGTCAAGTCTTACGAAGCTCAGGATCCTGAGATTGCCAGCCTGTCAGGCAAGCTGAAGGCACTGTTCCTGCCGCCTATGACACTGCCGCCCCACGGGCCTGCTTCAGGCGGCAGCGTGGCCGCCTCC---
>cerSim1
ATGGCGTCCGCCTCGGCCCAGCCCGCGGCCCTGAGCGCCGAACAGGCCAAGGTGGTCCTGGCCGAGGTAATCCAGGCGTTCTCGGCCCCAGAGAACGCCGTGCGCATGGACGAGGCTCGGGACAACGCGTGCAACGACATGGGTGTCCTCAAGTTTGCCCGCTTGGTCAAGTCGTATGAAGCCCAGGATCCTGAGATTGCCAGCCTGTCAGGCAAGCTGAAGGCACTGTTCCTGCCCCCTATGACACTGCCACCCCACGGGCCTGCTGCAGGTGGCAGCGTGGCCGCCTCC---
>HLrhiFer5
ATGGCGTCCGCCTCGGCCCAACCTGCGGCCCTGAGCGCCGAACAAGCCAAGGTCGTCCTGGCCGAGGTGATCCAGGCGTTCTCAGCTCCGGAGAACGCCGTGCGCATGGACGAGGCTCGGGACAACGCGTGCAACGACATGGGTGTCCTTAAGTTTGCCCGCTTGGTCAAGTCTTACGAAGCCCAGGATCCCGAGATTGCCAGCCTGTCGGGCAAGCTGAAGGCGCTGTTCCTGCCTCCCATGACACTGCCACCCCATGGGCCTGCTTCAGGTGGTAGTGTGGCCGCCTCC---
>dasNov3
ATGGCGGCCGCCGCGGCCCAGCCCGCGGCCCTGAGCGCCGAACAGGCCAAGGTGGTCCTGGCCGAGGTGATCCAGGCGTTCTCGACCCCGGAGAACGCCGTGCGCATGGACGAGGCTCGAGACAACGCGTGCAACGACATGGGTGTCCTTAAGTTTGCTCGCCTGGTCAAGTCCTACGAAGCTCAGGATCCTGAGATCGCCAGCCTGTCGGGCAAGCTGAAGGCTCTGTTCTTGCCACCCATGACACTGCCGCCGCACGGGCCTGCTGCTGGAGGCAGCATCCCCGCTTCC---
>HLmolMol2
ATGGCGTCCGTCTCCGCCCAACCTGCGGCCCTGAGCGCCGAACAGGCCAAGGTGGTTCTGGCCGAGGTGATCCAGGCGTTCTCGGCTCCTGAGAACGCCGTACGCATGGACGAGGCTCGGGACAACGCGTGCAACGACATGGGTGTCCTTAAGTTTGCCCGCTTGGTCAAGTCTTACGAAGCCCAGGATCCCGAGATTGCCAGCCTGTCGGGCAAGCTGAAGGCACTGTTCCTGCCGCCTATGACACTGCCGCCCCACGGGCCTGCTTCAGGTGGCAGCATAGCTGCCTCC---
>sorAra2
ATGGCGTCCGCCGCGGCCCCTCCTGCGGCCCTGAGCGCCGAGCAGGCCAAGGTGGTCCTGGCCGAGGTGATCCAGGCGTTCTCCGCGCCGGAAAACGCCGTGCGCATGGACGAGGCCCGAGACAACGCTTGCAACGACATGGGTGTCCTGAAGTTTGCCCGCCTGGTCAAGTCCTACGAAGCCCAGGACCCCGAGATCGCCAGCCTGTCGGGCAAGCTCAAGGCCCTGTTCCTGCCGCCCATGACGCTGCCGCCGCACGGGCCCGCGTCGGGGGGCAGCGTGGCCGCCTCC---
>musFur1
ATGGCGTCCGCCTCGGCCCCACCCGCGGCCCTGAGCGCCGAGCAAGCCAAGGTGGTCCTGGCGGAGGTAATCCAGGCGTTCTCGGCCCCGGAGAACGCCGTGCGCATGGACGAGGCTCGGGACAACGCGTGCAACGACATGGGTGTCCTAAAGTTTGCCCGCTTGGTCAAGTCTTACGAAGCCCAGGATCCTGAGATTGCTAGCTTGTCCGGCAAGCTGAAGGCACTGTTCCTGCCCCCCATGACATTGCCTCCCCACGGTCCTGCTTCTGGTGGCAGTGTGGCTGCCTCC---
>HLrouAeg4
ATGGCGTCCGCCTCGACCCAATCTGTGGCCCTAAGCGCCGAACAGGCCAAGGTGGTTCTGGCTGAGGTGATCCAGGCGTTCTCGACCCCGGAGAACGCCGTGCGAATGGACGAGGCTCGGGACAACGCGTGCAACGATATGGGTGTCCTTAAGTTTGCCCGCTTGGTCAAGTCTTACGAAGCCCAGGATCCGGAGATTGCCAGCCTGTCAGGCAAGCTGAAGGCACTGTTCCTGCCGCCCATGACACTGCCACCCCACGGGCCTGCTTCAGGTGGCAGTGTGGCTGCCTCC---
>HLmyoMyo6
ATGGCGTCCGCCTCGGCCCAGGCTGCGGCCCTGAGCGCCGAACAGGCCAAGGTGGTCCTGGCCGAGGTGATCCAGGCGTTCGCGGCCCCCGAGAACGCCGTGCGCATGGACGAGGCTCGGGACAACGCGTGCAACGACATGGGTGTCCTGAAGTTTGCCCGCTTGGTCAAGTCTTACGAAGCCCAGGATCCTGAGATTGCCAGCCTGTCGGGCAAGCTGAAGGCACTGTTCCTGCCGCCTATGACACTGCCACCCCACGGGCCTGCTTCCGGTGGCAGCGTAGCCGCCTCC---
>HLcamFer2
ATGGCGTCCGCCTCGGCCCAGACCGCCTCTCTGAGTGCGGAACAGGCCAAGGTGGTCCTGGCCGAGGTGATCCAGGCGTTCTCGGCTCCGGAGAACGCCGTGCGCATGGACGAGGCTCGCGACAATGCGTGCAACGACATGGGTGTCCTTAAGTTTGCCCGCTTGGTCAAGTCTTACGAAGCCCAGGATCCTGAGATTGCCAGCCTGTCGGGCAAGCTGAAGGCGCTCTTCCTGCCTCCCATGACCTTGCCACCCCACGGGCCTGCTTCAGGTGGCAGCGTGGCCGCCTCC---
>HLturTru3
ATGGCGACCGCCTCTGCTCAAGCTGCAGCGTTGAGCGCCGAGCAGGCCAAGGTGGTCCTGGCCGAGGTGATCCAGGCGTTCTCGGCGCCGGAGAACGCCGTGCGCATGGACGAGGCTCGGGACAACGCGTGTAACGACATGGGTGTCCTTAAGTTTGCCCGCTTGGTCAAGTCTTACGAAGCCCAGGATCCCGAGATTGCCAGCCTGTCGGGCAAGCTGAAGGCGCTGTTCCTGCCGCCTATGACCCTGCCGCCCCACGGGCCTGCTTCGGGTGGCAGTGTGGCCGCCTCC---
>balAcu1
ATGGCGTCCGCCTCGGCTCAAGCTGCAGCGTTGAGTGCCGAGCAGGCCAAGGTGGTTCTGGCCGAGGTGATCCAGGCGTTCTCGGCCCCGGAGAACGCCGTGCGCATGGACGAGGCGCGGGACAACGCGTGCAACGACATGGGTGTCCTTAAGTTTGCCCGCTTGGTCAAGTCTTACGAGGCCCAGGATCCCGAGATTGCCAGCCTGTCGGGCAAGCTGAAGGCGCTGTTCCTGCCGCCCATGACCCTGCCGCCCCACGGGCCTGCTTCGGGTGGCAGTGTGGCCGCCTCC---
>susScr11
ATGGCGTCCGCCTCGGCCCAAGCCGCTGCTTTGAGCGCGGAACAGGCCAAGGTGGTCCTGGCGGAGGTGATCCAAGCGTTCTCGGCCCCGGAGAACGCCGTGCGCATGGACGAGGCTCGTGATAACGCGTGCAACGACATGGGTGTTCTTAAGTTTGCCCGCTTGGTCAAATCTTACGAAGCTCAGGATCCTGAGATCGCCAGCCTGTCTGGCAAGCTGAAGGCGTTGTTCCTGCCGCCCATGACCCTGCCGCCCCACGGACCTGCTTCGGGTGGCAGCGTGGCCGCCTCC---
>bosTau8
ATGGCGTCCGCCTCGGCTCAGTCCGCGGCCCTGAGCGCCGAGCAGGCCAAGGTGGTCCTGGCCGAGGTGATCCAGGCGTTCTCGGCGCCGGAGAATGCTGTTCGCATGGACGAGGCTCGGGACAACGCGTGTAACGACATGGGTGTTCTTAAGTTTGCCCGCCTTGTTAAGTCTTACGAAGCACAGGATCCCGAGATTGCCAGCCTGTCGGGGAAGCTGAAGGCTCTGTTCCTGCCGCCCATGACCCTGCCGCCCCACGGGCCTGCTTCGGGTGGCAGCGTGGCCGCCTCC---
>lepWed1
ATGGCGTCCGCCTCGGCCCAACCGGTGGCCCTGAGCGCCGAACAAGCCAAGGTGGTCCTGGCCGAGGTAATCCAGGCGTTCTCGGCCCCGGAGAACGCCGTGCGCATGGACGAGGCTCGGGACAACGCGTGCAACGACATGGGTGTCCTGAAGTTTGCCCGCTTGGTCAAGTCTTATGAAGCCCAGGATCCCGAGATTGCCAGCTTGTCGGGGAAGCTGAAGGCGCTGTTCCTGCCGCCCATGACATTGCCTCCCCACGGGCCTGCTTCTGGCGGCAGTGTGGCTGCCTCC---
>speTri2
ATGGCGTCTGCCGCGGCCCAACCCGCGCCCCTGAGCGCGGAGCAGGCCAAGGTGGTCCTGGCGGAGGTGATCCAGGCGTTTTCGGCCCCGGAGAACGCCGTGCGCATGGATGAGGCTAGAGACAATGCGTGCAACGACATGGGTGTCCTTAAGTTTGCTCGCTTGGTTAAATCCTATGAAGCCCAGGATCCTGAGATTGCCAGCCTGTCAGGAAAGCTGAAGGCTCTGTTCTTACCACCCATGACGCTGCCGCCCCATGGGCCTGCTTCTGGTGGCAGCGTGGCTGCCTCC---
>HLmanJav1
ATGGCGTCCGCCTCTGCCCAACCTGCGGCCCTAAGCGCCGAGCAGGCCAAGGTGGTCCTGGCCGAGGTGATTCAGGCGTTCGCCGCCCCGGAGAACGCGGTGCGCATGGACGAGGCCCGGGACAACGCATGCAACGACATGGGTGTCCTTAAGTTTGCCCGATTGGTCAAGTCTTATGAAGCCCAGGATCCCGAGATTGCTAGCCTGTCGGGCAAGCTGAAGGCACTGTTCCTGCCGCCCACGACGCTGCCACCCCACGGGCCTGCTTCAGGTGGCAGTGTGGCCGCCTCC---
>manPen1
ATGGCGTCCGCCTCCGCCCAACCTGCGGCCCTAAGCGCCGAGCAGGCCAAGGTGGTCCTGGCCGAGGTGATCCAGGCGTTCTCCGCCCCCGAGAACGCGGTGCGCATGGACGAGGCGCGGGACAACGCATGCAACGACATGGGTGTCCTTAAGTTTGCCCGATTGGTCAAGTCTTATGAAGCCCAGGATCCCGAGATTGCTAGCCTGTCGGGCAAGCTGAAAGCGCTGTTCCTGCCGCCCACGACGCTGCCACCCCACGGACCTGCTTCAGGTGGCAGTGTGGCCGCCTCC---
>oryAfe1
ATGGCGTCTGCCTCGGCCCAACCTGCGGCCCTGAGCGCGGAACAGGCCAAGGTGGTCTTGGCGGAGGTCATCCAGGCGTTCTCGGCCCCAGAGAACGCCGTCCGCATGGACGAAGCTCGGGACAACGCATGCAATGACATGGGTGTCCTTAAGTTTGCCCGCTTGGTCAAGTCCTATGAAGCCCAGGATCCAGAGATTGCCAGCCTATCAGGCAAGCTGAAGGCTCTGTTCCTACCGCCAATGACGCTGCCGCCCCACGGGCCTGCTCCAGGTGGCAGTGTTGCTGCCTCC---
>echTel2
ATGGCGTCCACCTCGGCCCAGCCCGCGGCACTGAGCGCCGAACAGGCCAAGGTGGTCCTGGCCGAAGTCATCCAGGCATTCTCGGCCCCGGAGAACGCCGTGCGCATGGACGAAGCCCGGGACAACGCGTGCAATGACATGGGTGTCCTGAAGTTTGCCCGCTTGGTCAAGTCCTACGAAGCCCAGGACCCCGAGATTGCCAGTCTGTCGGGCAAGCTGAAGGCCCTGTTCCTGCCACCCATGACGTTGCCGCCCCATGGGCCTGCTCCAGGGGGCAGCATCGCTGCCACC---
>felCat8
ATGGCGTCCGCCTCGGCCCAACCTGCGGCCCTGAGTGCCGAGCAAGCCAAGGTGGTCCTGGCCGAGGTCATCCAGGCGTTCTCGGCCCCGGAGAACGCCGTGCGCATGGACGAGGCTCGGGACAACGCGTGCAACGACATGGGTGTCCTTAAGTTTGCCCGCTTGGTCAAGTCTTATGAAGCCCAGGATCCCGAGATTGCCAGCTTGTCGGGCAAGCTGAAGGCGTTGTTCCTGCCACCCATGACATTGCCGCCCCACGGGCCTGCTCCCGGTGGCAGCGTGGCTGCCTCC---
>triMan1
ATGGCGTCCGCCTCGGCCCCACCCGCGGCCCTGAGCGCCGAACAGGCCAAGGTGGTCCTGGCTGAGGTCATCCAGGCGTTCGCGGCCCCGGAGAACGCCGTGCGCATGGACGAAGCTCGGGACAACGCGTGTAACGACATGGGTGTCCTTAAGTTCGCCCGCTTGGTGAAGTCCTACGAAGCGCAGGATCCCGAGATTGCCAGCCTGTCAGGCAAGCTGAAGGCTCTGTTCCTGCCACCGATGACGCTGCCGCCTCACGGGCCTGCACCAGGTGGCAGCGTCGCTGCCTCC---
>canFam3
ATGGCGTCCGCCCCGGCCCCGCCCGCGGCCCTGAGCGCCGAACAAGCCAAGGTGGTCCTGGCCGAGGTAATCCAGGCGTTCTCGGCCCCGGAGAACGCCGTGCGCATGGACGAGGCTCGGGACAACGCCTGCAACGACATGGGTGTCCTTAAGTTTGCCCGCTTGGTCAAGTCTTACGAAGCCCAGGATCCTGAGATTGCCAGCTTGTCGGGCAAGCTGAAGGCGCTGTTCCTGCCACCCATGACACTGCCTCCCCACGGGCCTGCTTCTGGTGGCAGTGTGGCTGCCTCC---
>HLpipKuh2
ATGGCGTCCGCCTCGGCCCAGGCGGCGGCCCTGAGCGCCGAGCAGGCCAAGGTGGTCCTGGCCGAGGTGATCCAGGCGTTCTCGGCCCCGGAGAACGCCGTGCGCATGGACGAGGCCCGGGACAACGCGTGCAACGACATGGGTGTCCTGAAGTTTGCCCGCTTGGTCAAGTCTTACGAAGCCCAGGATCCTGAGATTGCCAGCCTGTCGGGCAAGCTGAAGGCACTGTTCCTGCCGCCTATGACACTGCCACCCCCCGGGCCTGCGTCAGGGGGCAGCGTTGCCGCCTCC---
>conCri1
ATGGCGACTGCCTCGTCCCAACCCGCGGCCCTGAGCGCCGAGCAGGCCAAGGTGGTCCTGGCCGAGGTGATCCAGGCCTTCTCGGCCCCGGAGAATGCCGTGCGCATGGACGAAGCTCGGGACAACGCGTGCAACGACATGGGTGTCCTTAAGTTTGCCCGCTTGGTCAAGTCCTACGAAGCCCAGGATCCTGAGATTGCCAGCCTGTCAGGCAAACTGAAGGCCCTGTTCCTGCCGCCCATGACGCTGCCACCCCACGGGCCTGCTTCGGGTAGCAGCGTCACTGCCTCC---
>micOch1
ATGGCGTCCGCCTCGGCCCAGCCCGCGGCCCTGAGCGCAGAGCAGGCCAAGGTGGTCTTGGCGGAGGTAATCCAAGCGTTTTCGGCCCCAGAGAACGCCGTGCGCATGGACGAGGCTAGAGACAATGCATGCAACGATATGGGTGTCCTTAAGTTTGCCCGCCTAGTCAAGTCTTATGAAGCGCAGGATCCTGAGATTGCCAGCCTGTCCGGCAAGTTAAAGGCCCTGTTCCTGCCCCCTATGACTCTGCCACCCCATGGGCCAGCTTCCGGAAGCAGTGTGGCAGCCTCC---
>criGri1
ATGGCGTCCGCCTCGGCCCAGCCCGCGGCCCTGAGCGCAGAGCAGGCCAAGGTGGTCTTAGCGGAGGTGATTCAAGCGTTCTCGGCCCCAGAGAATGCGGTGCGCATGGACGAGGCTAGAGACAATGCGTGCAACGATATGGGTGTCCTTAAGTTTGCCCGCCTAGTCAAGTCTTACGAAGCCCAGGATCCTGAGATCGCCAGCCTGTCCGGCAAGCTAAAGGCCCTGTTCCTGCCACCCATGACACTGCCACCCCATGGGCCAGCTTCCGGAAGCAGTGTGGCCGCCTCC---
>mm10
ATGGCGTCCGCCTCGGCTCAGCCCGCGGCCCTGAGCGCGGAGCAGGCCAAGGTGGTCCTGGCGGAGGTGATTCAAGCGTTCTCGGCCCCAGAGAATGCCGTGCGCATGGACGAGGCTAGAGACAATGCGTGCAACGATATGGGTGTCCTTAAGTTTGCCCGCCTGGTCAAGTCTTATGAAGCCCAGGATCCCGAGATTGCCAGCCTGTCAGGCAAGCTGAAGGCCCTGTTCCTGCCACCCATGACACTGCCGCCCCATGGGCCTGCTTCTGGAAGCAGTGTGGCAGCCTCC---
>oryCun2
ATGGCGTCCGCCTCGGCTCAGCCCGCGCCCCTGAGCGCCGAGCAGGCCAAGGTGGTCTTGGCCGAGGTGATCCAGGCGTTCTCGGCTCCGGAGAACGCCGTGCGCATGGACGAGGCCCGAGACAACGCGTGCAACGACATGGGTGTCCTTAAGTTTGCCCGCTTGGTCAAGTCCTACGAAGCACAGGATCCCGAGATTGCCAGCCTGTCCGGCAAGCTGAAAGCTCTGTTCCTGCCGCCCATGACGCTGCCGCCTCATGGGCCGGCTTCCGGCAGCAGCGTGGCTGCCTCC---
>ailMel1
ATGGCGTCCGCCTCGGCCCAACCCGCGGCCCTGAGCGCCGAACAAGCCAAGGTGGTCCTGGCAGAGGTAATCCAAGCGTTCTCGGCCCCGGAGAACGCCGTGCGCATGGACGAGGCTCGGGACAACGCGTGCAACGACATGGGTGTCCTGAAGTTTGCCCGCTTGGTCAAGTCTTATGAAGCCCAGGATCCCGAGATTGCCAGCTTGTCAGGCAAGCTGAAGGCGCTGTTCCTGCCACCCATGACATTGCCTTCCCACGGGCCTGCTTCTGGCAGCAGTGTGGCTGCCTCC---
>HLphyDis3
ATGGCGTCCGCCTCCGCCCAACCTGCGGCCCTGAGCGCGGAGCAGGCCAAGGTGGTCCTGGCCGAGGTGATCCAGGCGTTCTCGGCCCCCGAGAACGCCGTACGCATGGATGAGGCTCGAGACAACGCATGCAACGATATGGGTGTTCTTAAGTTTGCCCGCTTGGTCAAGTCTTATGAAGCCCAGGATCCCGAAATTGCCAGCCTGTCCAGCAAGCTGAAGGCGCTGTTCCTGCCTCCCATGACACTGCCGCCCCACGGGCCTGCTTCAGGTGGTGGTGTCGCTGCCTCC---
>loxAfr3
ATGGCGTCTGCCTCGGCCCAACCCGCGGCCCTGAGCGCCGAACAGGCCAAGGTGGTGTTGGCCGAGGTCATCCAGGCGTTCTCGGCCCCGGAGAATGCCGTGCGCATGGACGAAGCTCGGGACAACGCGTGCAACGACATGGGTGTCCTTAAGTTTGCCCGCTTGGTGAAGTCCTACGAAGCCCAGGATCCTGAGATTGCCAGCCTCTCAGGCAAGCTGAAGGCTCTGTTCCTGCCGCCGATGACGCTGCCACCCCATGGNNNNNNNNNNNNNNNNNNNNNNNNNNNNNNNNNN
>hetGla2
ATGGCGTCGGTCTCCGGGCAGCCGGCGGCGCTGAGTGCTGAGCAGGCTAAGGTGGTCCTGGCGGAGGTGATCCAGGCATTCTCCGTCCCCGAGAACGCCGTGCGCATGGACGAGGCCCGAGACAATGCGTGCAACGACATGGGTGTCCTTAAGTTTGCCCGCCTGGTCAAGTCCTATGAAGCCCAGGATCCTGAGATCGCCAGCCTGTCCGGCAAGCTGAAGGCGCTGTTCCTGCCGCCCATGACACTGCCTCCCCACGGGCCGCCGTCCGGGGGCAGCGTGGCCGCCTCC---
>cavPor3
ATGGCGTCCGCTTCCGGGCAGTCCGCAGCTCTGAGCGCGGAGCAGGCTAAGGTGGTCCTAGCAGAGGTGATCCAGGCGTTCTCCACCCCTGAGAACGCCGTCCGCATGGACGAGGCTCGAGACAATGCATGCAACGACATGGGTGTCCTTAAGTTTGCCCGCTTGGTCAAGTCCTATGAAGCCCAGGATCCTGAGATCGCCAGCCTGTCCGGCAAGCTGAAGGCACTGTTTCTGCCGCCCATGACATTGCCACCCCATGGGCCTCCTTCTGGAGGCAGTGTGGCTGCCTCC---
