# Supplementary material for: Six reference-quality genomes reveal evolution of bat adaptations
Source: Nature. 2020 Jul 22;583(7817):578–84. doi: 10.1038/s41586-020-2486-3 (PMC8075899; doi:10.1038/s41586-020-2486-3)
Supplement: Supplementary file 6 — Alignments of 12,931 protein-coding genes across 48 mammals. [file 41586_2020_2486_MOESM6_ESM.gz › suppDataFile/ENST00000260361.aln.fasta]

>sorAra2
ATGGCCTTGGTTCACAAATTGCTGAATGGAACTTACAGGCTCAGAAAATGCGTG---------------------------------------------------------------------------------AAACCA---------ACTGAAGGGGGTTTG---CAAGGACAGAGGACGACTGAAGGGGGTTTGCAAGGACACCGG------CCAAGAGAAGCAGCTTTGGATATTACTTCTCCAGAGGAGAAGCCAGAAATTAGTTTCGATAAGGCCATTAAAGATGAAATAAAGGACCATTTTTGGCGTTTGAAGGATGAAATTGTGAGTCACTGGATAGGGCCCGAGGGCCGCCCTCTGCACGAGGTCTTGCTGGAGCAAGCCAAGGTAGTGTGGCAATTCCGAGGAAAAGAAGATTTGGACAAATGGGTGGTGACTTCCGATAAGACAATTGGGGGCCGAAGTGAAGTGTTCCTGAAGATGGGCAAGAACAATCAGAGTGCGCTGGTGTACGGGACCCTCAGCTCCGAGGCCCCTCTGGACGGGGAGAGCAGCCGCAGTGGCTACTGCGCCATGATGTCCAGGCCTCTGAGGGGCCCCTTTGAGAGGAAGCGGTCTTATGATTGGTCTCAGTTCAATACCCTGTATCTCCGGGTCCGGGGCGATGGTCGGCCTTGGATGGTGAATATCAAGGAGGACACGGATCTAATCCAGCGGAAGGACCAGATGTACAGTTACTTCATGTTTACCCGCGGAGGGCCCTACTGGCAGGAAGTCAAGATTCCTTTCTCCAAATTTTTCTTCTCTAATAAAGGAAGAATCCGAGATGCCCAGTACCAGCTGATGCCTGACAGGATCTCTTCCATCGGATTCACCTTGGCTGATAAAGTAGACGGTCCATTCTTCTTGGAAATAGATTTTATTGGTGTATTTACGGATCCAGCCCACAAGGAAGAATTTGCCTATGAAAATTCTCCAGAGCTCAACCCAAGACTTTTTAAG------
>eriEur2
---------------------------------------------------------------------------------------------TGGGGCTTTCACTTTGCAGACTACTGCTCCAGCAGCCTTCAAAAATCA---GTGACTCTTTCTGGCAAAGCC---CCCTCTCAGGGGAAGACAGAAGAAAACTTGCAAGGACATCAC------CAAAGAGAAGTTGCTTTGGATATAATGTCTCCTGAGGAGAAGCCTGAAATCAGCTTTGATAAAGCAATCATAGATGAAATCAAGGACCATTTTCGCCGTTTGAAGGTTGATATTGTCAATCACTGGATCGGTCCTGAAGGCCGCCCTCTGCATGAAGTCTTGTTGGAACAGGCCAAGGTTGTATGGCAGTTCCGTGGAAAGGAAGATTTAGACAAGTGGATGGTGACTTCAGATAAGACAATTGGAGGTAGAAGTGAAGTGTTCCTGAAAATGGGCAAGAATAACCAGAGTGCACTGCTGTATGGGACCCTGAGCTCTGAGCCACCTCAGGATGGGGAGAACAGCAGCAGTGGGTACTGTGCGATGATATCCAGGATCCCCAGGGGCCCTTTTGAGAGGAAGAGATCTTTTGATTGGTCCCAGTTCAACACTCTCTATCTTCGTGTTCGTGGAGATGGTCGGCCTTGGATGGTGAATATCAAGGAGGACACAGATCTAATCCAGAAAAAGAACCAGATGTACAGTTACTTTTTGTTCACCCGTGGTGGACCCTACTGGCAGGAAGTCAAGATTCCTTTCTCCAAATTCTTCTTCTCTAATCAAGGAAGAATCCGGGATGTTCAGTCCCAGCTTCTGCTTGATAAGATCTCTTCTATTGGATTCACTCTGGCTGATAAAGTAGATGGTCCATTCTTCTTGGAGATTGATTTTATTGGAGTGTTTAATGATCCAGCCCACGTGGAAGAATTTGCATACGAAAATTCTCCAGAGCTTAACCCAAGACTTTTTAAG------
>micOch1
ATGGCTTCCATTCACAAATTACTGGCTGGTACTTATATTCATAGAAACTTCCTGAAGCCAAGGGCTGCCTTGCAT------------CCATTTATGGGTATTCTCTCCGTAGACTTTTCTTCCAGT------CAGAAACCT---GTGGCTTCTGCTGACAGAGTC---TCC---CAGCAGAAGTCTGAAGAGGTTTTACAAGAGGACCAC------CACAAAGACGTTGCTGTGGATATCACTTCCCCTGACAAGGCATCCGAGCACAGTTTTGATAAAGCAATCAGAGAGGAAGCAGTGGAGCACCTCAGGCGCCTGAAGAATGAAATTGCGGCTCACTGGATAGGCCCCGAAGGCCGCCCACTACAAGAGGTCCTAATGGAGCAAGCCCAGGTTGTCTGGCAGTTTCGTGAGAAAGAAGATTTGGAGAAGTGGATGGTGACTTCTGATAAGACAATCGGAGGCAGGAGTGAGATATTCTTGAAGATGGCCAAGAACAACCAGAGTGCTCTGCTCTTTGGAACTCTGAGCTCTGAGGCCCCTCAGGATGGAGAGAGTAGCCAGAGTGGCTACTGTGCCATGCTATCCAGGGTTCGAAGGGGTTCTTTCGAGAGGAGGCTGTCTTACGATTGGTCCCGGTTCAATACTTTGTATCTCCGAGTCCGTGGGGATGGTCGGCCTTGGATGGTGAATATCAAGCAAGGCACAGACTTTATCCAGAGAAAAAGTCAAATGTACAGTTACTTCATGTTCACCCGTGGGGGGCCCTACTGGCAGGAAGTCAAGATTCCTTTCTCCAAATTCTTCTTCTCAAATCAAGGAAGGATACGAGATGTCCAGGGCCCACTCGTCCTTGACAAGNNNNNNNNNNNNNNNNNNNNNCTGGCAGATAAGGTGGATGGACCGTTCTTTCTGGAAATAGATTTTATTGGTGTGTTTACTGATCCAGCCCATACAGAAGAATTTGCTTATGAGAATTCTCCAGCTATTAGCCCAGGACTTTTCAAA------
>oryCun2
ATGGCATTGGTTCAAAAATTGCTGAATGGCACCTACATTCTCAGAAAATGC---------------------------------------------------------------------------------------CCA---------------------------------AAGAGGAAGTCTGAAGGGGGCTTGCAAGGACGTCAT------CAGGAGGAAGTTGCTGTGGATCTACCTTCTCCTGAGGAGAAGCCTGAGGTTAGCTTTGACAGAGCGATTGAAGATGAAGTAAAGGACCATTTTAAGCGTTTGAAGGATGAAATTGTGAATCACTGGATCGGGCCAGAAGGCCGCCCGCTGCATGAAGTCATGATGGAACAAGCCAAGGTTGTCTGGCAGTTTCGTGGGAAAGAAGATTTGGATAAGTGGGTAGTGACTTCTGATAAGACGATAGGAGGCAGAAGTGAAGTGTTCTTGAAAATGGGCAAGAATAACCAAAGTGCACTGCTCTACGGAACTCTGAGCTCCGAGGCACCTCAGGATGGGGAGAGTGGCCGGAGTGGGTACTGTGCAATGATATCTAGGATTCCAAGGGGCTTCTTTGAGAGGAAGAAAACCTATGATTGGTCCCAGTTCAACACACTGTATCTCCGAGTCCGTGGGGATGGCCGGCCTTGGATGGTGAATATCAGAGAGGATACGGATTTAATCCAGAGGAAGAATCAGATGTACAGTTACTTCATGTTCACTCGTGGGGGGCCCTACTGGCAGAATATCAAGATTCCATTCTCCAAATTTTTCTTCTCAAATCAAGGAAGAGTCCGGGATGTCCAGCACCAGCTGCTTCTTGACAAGATCTCTTCTATAGGATTCACCCTGGCTGATAAAGTGGATGGTCCATTCTTCCTGGAAATAGATTTTATTGGAGTGTTCACTGATCCAGCCCACACAGAAGAATTTGCTTATGAAAATTCTCCAGAGCTTAGCCCAAGACTTTTTAAA------
>HLmyoMyo6
ATGGCTCTGGTTCACAAATTGCTGAATGGCTCTTACATTCTCAGAAAAGGCCTAAAGCCAAGTGTTGCCGCATGT------------CCATTTTTGAGTACCCGCTCTGCAGACTATTGTTCCAGTAGTCTTCAGAAACCA---GTGGCTACTCCTGGCAAAGCT---TCCACTCAGAGGACCGCTGCAGGGGGTTTGCAA---GAAGAT------CAGAGAGAAGTTGCTTTGGATATACCTTCTCCTGAGGAGAAGCCTGAAGTTAGTTTTGATAAAGCAATTAAAGATGAAATCAAGGAACATTTTAGGCGTTTGAAGGATGAGATTGTGAATCATTGGATAGGGCCTGAAGGCCGCCCTCTGCAGGAGATCATTCTGGAACAAGCCAGAGTTGTCTGGCAGTTCCGTGGAAAAGAAGATTTGGACAAGTGGATAGTGACTTCGGATAAGACAATTGGAGGCAAAAGTGAAGTGTTCCTGAAAATGGGCAAGAATAACCAGAGTGCACTGCTGTATGGAACTCTGAGCTCCGCGGCGCCTCAGGATGGGGAGAATAGTCAGAGCGGATACTGTGCAATGATATCCAGGATTCCAAGGGGTGCTTTTGAGAGAAAGAAGTCTTATGATTGGTCTCAGTTCAATACCTTGTATCTCCGTGTCCGTGGAGATGGTCGGCCTTGGATGGTGAATATCAGGGAGGACACAGATATAATTCAGAAGACGAATCAGATGTACAGTTACTTCATGTTCACCCGTGGTGGTCCCTACTGGCAGGAGGTCAAGATTCCTTTCTCCAAATTTTTCTTCTCTAATCAAGGAAGAATCCGGGATGCCCAGTTCCAGCTTCTACTTGACAAGATCTCCTCTATTGGATTCACCCTGGCTGATAAAGTGGATGGTCCATTCTTCCTGGAAATAGATTTTATTGGAGTGTTTGCTGACCCAGCCCACACAGAAGAATTTGCCTATGAAAATTCTCCAGTGCTTAACCCAAGACTTTTTAAA------
>susScr11
ATGGCTTTGGTTCACAAATTGTTGAATGGCACTTATATTCGTAGAAAATGCCTGAAGCCAAGTGTTGCCTCATTGTCCAAGTGTGGTCCATTTTTGAGTACTCGCTTTGCAGACTATTGCTCCAGTAGCCTTCAGAAACCTTCAGTGCCTGCTTCTGGCAAAGCT---TCTTCTCAGAGGAAGACCGAAGGAAATGTGGAAGGGCATCAC------CAAAGAGATGTTGCTTTGGATATAACTTCTCCTGGGGACAAGCCTGAAGTCAGTTTTGATAAAGCAATTAAAGAAGAAATAAAGGACCATTTAAGGCGTTTGAAGAATGATATAGTGAATCATTGGATAGGGCCTGAAGGTCGCCCTCTGCATGAGGTCTTGCTGGAACAAGCCAAGGTTGTCTGGCAGTTCCGTGGCAAAGAAGATTTGGATAAGTGGATAGTGACTTCTGATAAGACAATTGGTGGCAGAAGTGAAGCTTTCCTAAAGATGGGCAAGAATAACCAAAGTGCACTCCTGTATGGAACCCTGAGCTCTGAGGCACCTCAGGATGGGGAGAGTGGCCGAAGTGGGTACTGTGCGATGATATCCAAGGTTCCCAGGGGACCTTTTGAGATAAAGAAGTCTTATGATTGGTCTCAGTTCAACACTCTGTATCTCCGTGTTCGTGGAGATGGTCGGCCTTGGATGGTGAATATCAGGGAGGACACGGATATAATTCAGAGGAAGGATCACATGTACAGTTACTTCATGTTCACCCGTGGGGGGCCCTACTGGCAGGAGGTCAAGATTCCTTTCTCCAAATTTTTCTTCTCCAATCAAGGAAGAATCCGGGATGCTCAGTACCAGCTTCTGCTTGATAAGATCTCTTCTGTCGGATTCACCTTGGCTGATAAAGTGGATGGTCCATTCTTCCTGGAAATAGATTTTATTGGAGTATTTACTGATCCAGCCCACACAGAAGAATTTGCCTATGAAAATTCTCCAGAGCTTAATCCAAGACTTTTTAAA------
>hetGla2
---------------------------------------------------------------------------------------------------------------------------------------------------GCCACTTCTGGCAGAGCC---TCCCAGCAGGGGAAGCCTAAAGAGGATTTGCAAGGCCACGAGCAGACGCAGACAGAAGTCGCTTTGGATATCCCCTCTTCTGAAGAGAGGCCTGAAATGGATTTTGATAAAGCAATTAGAGACGAAGTAAAGAACCACTTCAGACTCCTGAAGAATGAGTTGGTGAATTACTGGATAGGGCCGGAAGGCCGGCCCCTGCACAATATCCTGCTAGAGCAAACTAGAGTTGTCTGGCAGTTTCGAGGCAGAGAGGACTTAGACAAGTGGATAGTGACCTCCGATAAGATGATTGGAGGCAGAAGTGAAGTGTTTCTGAAAATGGGCAAGAACAACCAAAGCGCACTGCTGTACGGGACTCTGAGCACTGAGGCCCCCAGGGATGGGGAGAGCAGCCAGAGTGGGTACTGTGCCATGAGATCCAGGGTGCTCAGGGGTGCCTTTGAGAGGAGGCAGAGTTACAATTGGAGCCAGTACAACAGTCTATACCTGCGCATCCGTGGTGACGGCCGGCCGTGGATGGTGAACCTCCAGGAGCAGGTGGAATTCATCCAGAGCAAGGACTGGATGTACAGCTACTTCATGTACACCCGGGGAGGGCCCTACTGGCAGGAGGTCAAGATTCCTTTCTCCAAATTTTTCTTCTCAAATAAAGGAAGAATCCGGGATGGCCAGCACCAGCTTATGGTTGACAAGATTTCTTCTATAGGATTCACCTTGGCTGATAAAGTAGATGGTCCATTCTTCCTGGAAATAGATTTTATTGGTGTGTTCACTGATCCAGCCCACACAGAAGAATTTGCTTATGAAAATTCTCCAGTGCTTAACCCAAGGCTCTTTCAC------
>speTri2
ATGGCTTTGGTTCACAAATTCCTGAATGGCACATGTATTCTCAGAAACTACCTGAAGCCGAGTGCTGCCTTGCAT------------TCATTTTGGGGTATTTACTTTGCAAACTATTGTTCCAATAGTCTTCAGAAACCA---GTGGCTGCTTCTGGCAGAGCC---TCC---CAGGAGAGGACTGAAGAGGGTTTGCAAAGACATCAC------CAGAAAGAAGTTGCTTTGGATATAACTTCTCCTGAAGAGAAGCCTGAAATGAATTTTGATAAAGCAATTAAAGATGAATTAAAGGACCATTTTAGACGTTTGAAGGATGAAATCATGAATCACTGGGTGGGACCAGAAGGCCGCCCATTGCATGATGTCTTGCTAGAACAAGCCAAGGTTGTCTGGCAGTTCCGTGGAAAAGAAGATTTGGATAAGTGGATAGTCACTTCTGATAAGACGATTGGAGGCAGAAGTGAAGTGTTCTTGAAAATGGGCAAGAATAATCAAAGTGCACTGCTCTATGGAACTCTGAGCTCTGAGCCACCTCAGGATGGGGAGAGTAGCCAAAGTGGGTACTGTGCAATGATATCCAGGATTCCAAGGGGTGCTTTTGAGAAGAAGAAGTCTTATGATTGGTCCCAGTTCAACACTCTGTATCTCCGTATCCGTGGGGATGGCCGACCTTGGATGGTGAATATCAAAGAGGACACAGACTTTATCCAAAGGAAAAATCAGATGTACAGTTACTTCATGTTCACCCGTGGAGGGCCCTACTGGCAGGAAGTCAAGATTCCTTTTTCCAAATTTTTCTTCTCAAATCAAGGAAGAATCCGGGATGCCCAGTACCAGCTTTTGCTTGACAAGATCTCCACTATAGGATTCACGTTGGCTGATAAAGTGGATGGTCCATTCTTCCTGGAAATAGATTTTATTGGTGTGTTTGCTGATCCAGCCCACAGAGAAGAATTTGCTTATGAAAATTCTCCAGATCTTAACCCAAGACTTTTCAAA------
>hg38
ATGGCTTTGGTTCACAAATTGCTGCGTGGTACTTATTTTCTCAGAAAATTCTCTAAGCCAACTTCTGCCTTGTAT------------CCATTTTTGGGTATTCGCTTTGCAGAGTAT---TCCAGTAGTCTTCAGAAACCA---GTGGCTTCTCCTGGCAAAGCC---TCCTCACAGAGGAAGACTGAAGGGGATTTGCAAGGAGATCAC------CAGAAAGAAGTTGCTTTGGATATAACTTCTTCTGAGGAGAAGCCTGATGTTAGTTTCGATAAAGCAATTAGAGATGAAGCAATATACCATTTTAGGCTTTTGAAGGATGAAATTGTGGATCATTGGAGAGGACCGGAAGGCCACCCTCTGCATGAGGTCTTGCTGGAACAAGCCAAGGTTGTCTGGCAATTCCGGGGGAAAGAAGATTTGGATAAGTGGACAGTGACTTCTGATAAGACGATTGGAGGCAGAAGTGAAGTGTTTTTGAAAATGGGCAAGAATAACCAAAGTGCACTGCTATATGGAACTCTGAGCTCTGAGGCGCCTCAGGACGGGGAGTCTACCCGAAGTGGGTACTGTGCAATGATATCCAGGATTCCAAGGGGTGCTTTTGAGAGGAAGATGTCTTACGATTGGTCCCAGTTCAATACTCTGTATCTCCGTGTACGTGGGGATGGTCGGCCTTGGATGGTGAATATCAAGGAGGACACAGATTTCTTCCAGAGGACGAATCAGATGTATAGTTACTTCATGTTCACCCGCGGGGGACCCTACTGGCAGGAGGTCAAGATTCCTTTTTCCAAATTTTTCTTCTCTAATCGAGGAAGAATCCGGGATGTTCAGCATGAGCTTCCGCTTGATAAGATCTCTTCTATAGGATTCACCTTGGCTGATAAAGTGGATGGTCCATTCTTCCTGGAGATAGATTTTATTGGCGTGTTTACTGATCCAGCTCATACAGAAGAATTTGCCTATGAAAATTCTCCAGAGCTTAACCCAAGGCTTTTTAAA------
>panTro5
ATGGCTTTGGTTCACAAATTGCTGCGTGGTACTTATTTTCTCAGAAAATTCTCTAAGCCAACTTCTGCCTTGTAT------------CCATTTTTGGGTATTCGCTTTGCAGAGTAT---TCCAGTAGTCTTCAGAAACCA---GTGGCTTCTCCTGGCAAAGCC---TCCTCACAGAGGAAGACTGAAGGGGATTTGCAAGGAGATCAC------CAGAAAGAAGTTGCTTTGGATATAACTTCTTCTGAGGAGAAGCCTGATGTTAGTTTCGATAAAGCAATTAGAGATGAAGCAATGTACCATTTTAGGCATTTGAAGGATGAAATTGTGGATCATTGGAGAGGACCGGAAGGCCACCCTCTGCATGAGGTCTTGCTGGAACAAGCCAAGGTTGTCTGGCAATTCCGGGGGAAAGAAGATTTGGATAAGTGGACAGTAACTTCTGATAAGACGATTGGAGGCAGAAGTGAAGTGTTTTTGAAAATGGGCAAGAATAACCAAAGTGCACTGCTATATGGAACTCTGAGCTCTGAGGCGCCTCAGGACGGGGAGTCTACCCGAAGTGGGTACTGTGCAATGATATCCAGGATTCCAAGGGGTGCTTTTGAGAGGAAGATGTCTTACGATTGGTCCCAGTTCAATACTCTGTATCTCCGTGTACGTGGGGATGGTCGGCCTTGGATGGTGAATATCAAGGAGGACACAGATTTCTTCCAGAGGACGAATCAGATGTATAGTTACTTCATGTTCACCCGCGGGGGACCCTACTGGCAGGAGGTCAAGATTCCTTTTTCCAAATTTTTCTTCTCTAATCGAGGAAGAATCCGGGATGTTCAGCATGAGCTTCCGCTTGATAAGATCTCTTCTATAGGATTCACCTTGGCTGATAAAGTGGATGGTCCATTCTTCCTGGAGATAGATTTTATTGGCGTGTTTACTGATCCAGCTCATACAGAAGAATTTGCCTATGAAAATTCTCCAGAGCTTAACCCAAGGCTTTTTAAA------
>ponAbe2
ATGGCTTTGGTTCACAAATTGCTGCGTGGTACTTATATTCTCAGAAAATTCTCTAAGCCAGCTTCTGCCTTGTAT------------CCATTTTTGGGTATTCGCTTTGCAGAGTAT---TCCAGTAGTCTTCAGAAACCA---GTGGCTTCTCCTGGCAAAGCC---TCCTCACAGAGGAAGACCGAAGGGGATTTGCAGGGAGATCAC------CAGAAAGAAGTTGCTTTGGATATAACTTCTTCTGAGGAGAAGCCTGATGTTAGTTTCGATAAAGCAATTAGAGATGAAGCAGCGTACCATTTTAGGCATTTGAAGGATGAAATTGTGGATCATTGGAGAGGACCGGAAGGCCGCCCTCTGCGTGAGGTCTTGCTGGAACAAGCCAAGGTTGTCTGGCAGTTCCGGGGGAAAGAAGATTTGGATAAGTGGACAGTGACTTCTGATAAGACGATTGGAGGCAGAAGTGAAGTGTTTCTGAAAATGGGCAAGAATAACCAAAGTGCACTGCTATATGGAACTCTGAGCTCTGAGGCGCCTCACGACGGGGAGTCTACCCGAAGTGGGTACTGTGCAATGATATCCAGGATTCCAAGGGGTGCTTTTGAGAGGAAGGTGTCTTATGATTGGTCCCAGTTTAATACTCTGTATCTCCGTGTACGTGGGGATGGTCGGCCTTGGATGGTGAATATCAAGGAGGACACAGATTTCTTCCAGAGGACGAATCAGATGTATAGTTACTTCATGTTCACCCGCGGGGGACCCTACTGGCAGGAGGTCAAGATTCCTTTTTCCAAATTTTTCTTCTCTAATCGAGGAAGAATCCGAGATGTTCAGCATGAGCTTCCACTTGATAAGATCTCTTCTATAGGATTCACCTTGGCTGATAAAGTGGATGGTCCATTCTTCCTGGAGATAGATTTTATTGGCGTGTTTACTGATCCAGCTCATACAGAAGAATTTGCCTATGAAAATTCTCCAGAGCTTAACCCAAGGCTTTTTAAA------
>macFas5
ATGGCTTTGTTTCACAAAGTGCTGCGTGGTACTTATATTCTCAGAAAATGCTCTAAGCCAACTTCTGCCTTGCAT------------CCACTTTTGGGTATTCGCTTTGCAGACTAT---TCCAGTAGTCTTCAGAAACCA---GTGGCTTCTCCTGGCAAAGCC---TCCTCACAGAGGAAGACTGAAGGGGGTTTGCAAGGACATCAC------CAGAAAGAAGTTGCTTTGGATATAACTTGTCCTGAGGAGAAACCTGATGTTAGTTTCGATAAAGCAATTAGAGATGAAGCAATGGACCATTTTAGGCGTTTGAAGGATGAAATTGTGAATCATTGGAAGGGACCGGAAGGCCGCCCTCTGCAAGAGGCCTTGCTGGAACAAGCCAAGGTTGTCTGGCAGTTCCGCGGGAAAGAAGATTTGGATAAGTGGAGAGTGACTTCTGATAAGACGATTGGAGGCAGAAGTGAAGTGTTTTTGAAAATGGGCAAGAATAACCAAAGTGCACTGCTCTATGGAACTCTGAGCTCTGAGGCACCTCAGGACGGGGAGTCTGCCCGCAGTGGGTACTGTGCAATGATATCCAGGATTCCAAGGGGTGCTTTTGAGAGGAAGTTGTCTTATGATTGGTCGCAGTTCAATACTCTGTATCTCCGTGTACGTGGGGATGGTCGGCCTTGGATGGTGAATATCAAGGAGGACACAGATTTCCTCCAGAGGACGAATCAGATGTATAGTTACTTCATGTTCACCCGTGGTGGACCCTACTGGCAGGAGGTCAAGATTCCTTTTTCCAAATTTTTCTTCTCTAATCGAGGAAGAATCCGGGATGTTCAGCATGAGCTTCTGCTTGACAAGATCTCTTCTATAGGATTCACCTTGGCTGATAAAGTGGATGGTCCATTCTTTCTGGAGATAGATTTTATTGGAGTGTTTACTGATCCAGCCCATACAGAAGAATTTGCCTATGAAAATTCTCCAGAGCTTAACCCAAGGCTTTTTAAA------
>calJac3
ATGGCTTTGGTTCACAAATTGCTGTATGGCACTTATATTCTCAGAAAATGCTCAAAGCCAACTGCTGCCTGGTAT------------CCATTTTTGGGTATTCGCTTTGCAGACTAT---TCCAGTAGTCTTCAGAAACCA---GTGGCTTCTCCTGGCAAAGCC---TCCTCACAGAGGAAGACTGATGGGGGTTTGCAAGGAGATCAC------CAGAAAGAAGTTGCTTTGGATATAACTTCTGTTGAGGAGAAGCCTGAAGTTAGTTTTGATAAAGCAATTAGAGATGAAGTAATAGACCATTTTTGGCGTTTGAAGAATGAAATTGTGGATCATTGGATAGGACCAGAAGGCCGCCCTCTGCATGAGGTCTTGCTGGAACAAGCCAAGGTTGTCTGGCAATTCCGGGGGAAAGAAGATTTGGATAAGTGGAAAGTGACTTCTGATAAGACGATTGGAGGCAGAAGTGAAGTGTTTTTGAAAATGGGCAAGAATAACCAAAGTGCATTGCTATATGGAACTCTGAGCTCTGAGGTGCCTCAGGATGGGGAGAGTCGCCAAAGTGGGTACTGTGCAATGATATCCAGGATTCGAAGGGGTGCTTTTGAAAGGAAGATGCCTTATGATTGGACCCAGTTTAATACTCTGTATCTCCGTGTACGTGGGGATGGTCGGCCTTGGATGGTGAATATCATGGAGGACACAGATTTCGTCCAGAGGAAGAATCAGCTGTATAGTTACTTCATGTTCACCCGAGGGGGTCCCTACTGGCAGGAGGTCAAGATTCCTTTTTCCAAATTTTTCTTCTCTAATCGTGGAAGAGTCCTGGATGTTCAGAATCAGATTGTGGTTGACAAGATTGCTTCTATAGGATTCACCTTGGCTGATAAAGTGGATGGTCCATTCTTCCTGGAGATAGATTTTATTGGGGTGTTTACCGATCCAGCCCACACAGAAGAATTTGCCTATGAAAATTCTCCAGAGCTTAGCCCAAGACTTTTTCAA------
>saiBol1
ATGGCTTTGGTTCACAAATTGCTGCATGGCACTTATATTCTCAGAAAATGCTCAAAGCCAACTGCTTCCTTGTAT------------CCATTTTTGGGTATTCGCTTTGCAGACTAT---TCCAGTAGTCTTCAGAAACCA---GTGGCTTCTCCTGGCAAAGCC---TCCTCGCAGAGGAAGACTGACGGGAGTTTGCAAGGAGATCAC------CAGAAAGAAGGTGCTTTGGATATAACTTCTGTTGAGGAGAAGCCTGAACTTAGTTTTGATAAAGCAATTAGAGATGAAGTAATAGACCATTTCTGGCGTTTGAAGAATGAAATTGTGGATCATTGGATAGGACCAGAAGGCCGCCCTCTGCATGAGGTCTTGCTGGAACAAGCCAAGGTTGTCTGGCAATTCCGGGGGAAAGAAGATTTGGATAAGTGGCAAGTGACTTCTGATAAGACGATTGGAGGCAGAAGTGAAGTGTTTTTGAAAATGGGCAAAAATAACCAAAGTGCATTGCTATACGGAACTCTGAGCTCTGAGGTGCCTCAGGATGGGGAGACTCGCCAAAGTGGGTACTGTACAATGATATCCAGGATTCGAAGGGGTGCTTTTGAGAGGAAGATCCCTTATGATTGGACCCAGTTCAATACTCTGTATCTCCGTGTACGTGGGGATGGTCGGCCTTGGATGGTGAATATCAGGCAGGACACAGATTTTGTCCAGAAGAAGAATCAGCTGTATAGTTACTTCATGTTCACCCGTGGGGGTCCCTACTGGCAGGAGGTCAAGATTCCTTTTTCCAAATTTTTCTTCTCTAATCGTGGAAGAATTCTGGATGTTCAGAATGAGATGATCGTTGACAAGATCGCTTCTATAGGATTCACCTTGGCTGATAAAGTAGATGGTCCTTTCTTCCTGGAGATAGATTTTATTGGAGTGTTTACGGATCCAGCTCACACAGAACAAATTGCCTATGAAAATTCTCCAGAGCTTAGCCCAAGACTTTTTAAA------
>dasNov3
ATGGCTTTGGTTCACAAGTTGTTGAATGGCATTTATATTCTCAGAAAATGCCAGAAACCAAGCTTTGCCTCTCAT------------CTATTTTTGGATACTCGTTTTGCAGACTATTGTTCCAGTAGTCTTCAGAAACCA---ATGGTTGCTCCCAACAAAGCC---TCCCCTCAGAGGAAGACTGAAGAGGGTTTACAAGGACATCAC------CAGGGAGAAGTTGCTTTGGACATAACTTCTCCTGATGAGAAGCCTGAAGTTAGTTTTGATAAAGCAATTCAGGATGAAATAAAGGACCATTTGAGGCGCCTGAAGGATGATTTTGTGAATCGTTGGATAGGGCCTGAAGGCCGCCCTTTGCATGAAGTCTTGCTGGAACAAGCTAAGGTCGTCTGGCAGTTCCGTGGCAAAGAAGATTTGGATAGGTGGATAGTGACTTCTGATAAGACAATTGGAGGTAGAAGTGATGTGTTCCTGAAAATGGGCAAGAATAACCGAAGTGCACTACTGTATGGAAATCTGAGCACTGAGGCACCTCAGGATGGGGAGAGTGGCCGCAGTGGGTACTGTGCAATGATATCCAGGATTCCAAGGGGCCCTTTTGAGAGGAAGAGGTCTTATGATTGGTCCCAGTTCAACACTCTGTATCTCCGTGTGCGTGGAGATGGCCGACCTTGGATGGTGAATATTAGAGAGGACACAGATATAATCCAGCGCAAGAATCAGATGTACAGTTACTTCATGTTCACCCGTGGGGGACCCTACTGGCAGGAGGTCAAGATTCCTTTCTCCAAGTTTTTCTTCTCCAATCAAGGAAGAATCCGGGATGCCCAGTTTAAACTTCTGCTTGACAAGATCTCTTCTATCGGATTCACCCTGGCTGATAAAGTGGATGGTCCATTCTTCCTGGAAATCGATTTTATTGGCGTATATACCGATCCAGCCCACACAGAAGAATTTGCCTATGAAAATTCTCCAGACCTTAACCCAAAACTTTTTAAA------
>oryAfe1
ATGGCTTTGGTTCACAAGTTGCTGAATGGCACTTATATTCTCAGAAAATGCCAGTTGCCAAGTGCT---------------------------------------------------------------------------------------------------------------CAGAAGACTGAAAGAGATTTGCAGGGACATCAC------CAGAGAGAAGTTGCTTTGGACATAACTTCTCCTGAGGAGAATCCTGAAGTTAGTTTTGATAAAGCAATTCGAGATGAAATAAAGGAGCATTTTAGGCGTTTGAAGGATGATTTTGTGAATCATTGGATAGGGCCTGAAGGCCGCCCTCTTCATGAAATCTTGCTGGAACAAGCTAAGGTGGTCTGGCAGTTTCGTGGAAAAGAAGATTTGGATAAGTGGATAGTGACTTCTGATAAGATGATTGGAGGCAGAAGTGAAGTATTTCTGAAAATGGGCAAGAATAACCAAAGTGCACTGCTGTATGGAAATCTGAGCTCCGAGGCCCCTCAGGATGGAGAGAGTGGCCGCAGCGGGTACTGTGCAATGATATCCAGAGTTCCAAAGGGCCCATTTGAAAGGAAGAAGTCATATGATTGGTCTCAGTTCAACACTCTGTATCTCCGTGTCCGTGGGGATGGTAGGCCTTGGATGGTGAATATCAGGGAGGACACGGATATAATCCAGAGGAAGAATCAGATGTACAGTTACTTCATGTTCACCCGTGGGGGACCTTATTGGCAGGAGGTCAAGATTCCTTTCTCCAAGTTTTTCTTCTCTAATCAAGGAAGAATCCGAGATGCCCAGTTCCAGCTTTTGCTTGATAAGATCTCTTCTGTAGGATTCACCTTGGCTGATAAAGTAGATGGACCATTCTTCCTGGAAATAGACTTTATTGGAGTGTTTACAGATCCAGCCCACACAGAAGAATTTGCCTATGAAAATTCTCCAGATCTTACTCCACGACTTTTTAAA------
>triMan1
ATGGCTTTGGTTCACAAGTTGCTGAATGGCGTCTATATTCTCAGAAAATGTCAGATGCCAAGTGCTGCGTCCTGC------------CTGTTCGTGGGTCCTCACTTTGCAGACTACTGTTCCAGTAGCCTTCAGAAACCT---ATGGTTGCCCCTGGCAAAGCGGGCTCCCCTCAGAGGAAGACTGAAAGGGATTTGCAAGGACATCCC------CAGAGAGAAGTTGATTTGGACATAATTTCTCCCGAGGAGAAGCCTGAAGTTAGCTTTGATAAAGCAATTCAAGATGAAATAAAGGACCGTTTTAGGCGTTTGAAGGAGGATTTTGTGAATCACTGGATAGGGCCTGAAGGCCGCCCTCTGCATGAGGTCTTGCTGGAACAAGCAAAGGTTGTCTGGCAGTTTCGTGGAAAAGAAGATCTGGATAAGTGGATAGTGACTTCTGATAAGACGATCGGAGGCAGAAGTGAAGTATTCCTGAAAATGGGCAAGAATAACCAAAGTGCACTGTTGTATGGAAATCTGAGCTCTGAGGCCCCTCAGGATGGGGAGAGTGGCCGCAGCGGGTACTGTGCAATGATATCCAGGGTCCCAAGGGGCACATTTGAGAGGAAGAAGTCCTATGATTGGTCTCAGTTCAACACTCTGTATCTCCGTGTCCGTGGGGATGGTCGACCTTGGATGGTGAATATCAGGGAGGACACGGATATAATCCAGAGGAAGAACCAGATGTACAGTTACTTCATGTTCACCCGTGGGGGGCCCTATTGGCAGGAGGTCAAGATTCCTTTCTCCAAGTTTTTCTTCTCTAATCAAGGAAGAGTCCGAGATGCCCAGTACCAGCTCCTGCTTGATAAGATCTCTTCTATAGGATTTACCCTGGCTGATAAAGTTGATGGTCCTTTCTTCCTGGAAATAGACTTTATTGGAGTGTTTGCTGATCCAGCCCACACAGAAGAATTTGCCTATGAAAATTCTCCAGATCTTAACCCAAAACTCTTTAAA------
>loxAfr3
ATGGCTTTGGTTCACAAGTTGCTGAATGGTGTTTATATTCTCAGAAAATGCCAGATGCCAAGTGCTGCCTCATGC------------CTGTTCTTGGGTCCTCACTCTGCAGACTACTGTTCCAGCAGTCTTCAGAAACCT---GCGGCTGCTCCTGGCAAAGCAGGCTCCCCTCAGAGGAAGACGGAAAGGGATTTGCAAGGACATCAC------CAGAAAGAAGTTGATTTGGACATAACTTCTCCTGAGGAGATGCCTGAAGTTAGTTTTGATAAAGCAATTCGAGATGAAATAAAGGACCATTTTAGGCGTTTGAAGGATGAGTTTGTGAGTCACTGGATAGGGCCTCAAGGCCGCCCTCTGCATGAGGTCTTGCTGGAACAAGCTAAGGTCGTCTGGCAGTTTCGTGGAAAAGAAGATTTGGATAAGTGGATAGTGACTTCTGATAAGACAATTGGAGGCAGAAGTGAAGTATTCCTGAAAATGGGCAAGAATAACCAAAGTGCGCTGTTGTATGGAAATCTGAGCTCTGAGGCCCCTCAGGACGGAGAGAGTAGCCGCAGTGGGTACTGTGGAATGGTATCCAGGATCCCAAGGGGTGCATTTGAGAGGAAGAAGTCATATGATTGGTCTCAGTTCAACACTCTGTATCTCCGTGTCCGTGGGGATGGTCGGCCTTGGATGGTGAACATCAGGGAGGACACTGATATAGTCCAGAGGAAGAATCAGATGTACAGTTACTTCATGTTCACCCGCGGGGGGCCCTATTGGCAAGAGGTCAAGATTCCTTTCTCCAAGTTTTTCTTCTCTAATCAAGGAAGAATCCGAGATACCCAGTTCCAGCTCCTGCTTGACAAGATCTCTTCTATAGGATTCACCCTGGCTGATAAAGTTGATGGTCCATTCTTTCTGGAAATAGACTTTATTGGAGTGTTTACCGATCCAGCCCACACAGAAGAATATGCCTATGAAAATTCTCCAGATCTTAATCCG------------------
>HLrouAeg4
ATGGCTTTAGTTCACAAATTGTTAAATAGCACTTATATTCTCAGAAAATGCCTGAGGCCACGAGTTGCCCCCCAC------------CCATTTTTGAATACTCGCTTTGCAGACTTTTGTTCCAGGAGTCTTCAGAAACCA---GTGGCTAGTCCCGGCAAAGCT---TCCTCGCGAAGTAACACTGAAGGGGGTTTGCAAGGACGTGAC------CAGAGTGAAGTTGCTTTGGATATAACTTCTCCCGAGGAGAAGCCTGAAGTTAGTTTTGATAAAGCAATTAAAGATGAAATAAAGGAACATTTTAGGCGTTTGAAGGATGATATTGTGAATCATTGGATAGGGCCTGAAGGCCGCCCTCTGCATGAGGTCTTGCTAGAACAAGCCAAGGTTGTCTGGCAGTTTCGTGGGAAAGAAGATTTGGATAAGTGGATAGTGACATCGGATAAAACAATTGGAGGAAGAAGTGAAGTGTTCCTGAAAATGAGCAAGAATAACCAAAGTGCACTGCTGTATGGAACTCTGAGCTCTGAGGCACCTCATGATGGGGAGAGTGGTCGCAGTGGGTACTGTGCAATGATATCTAGGATTCCAAGGGGCCCTTTTGAGAGAAAAAAGTCTTATGATTGGTCCCAGTTCAACACTTTGTATCTCCGTGTCCGAGGAGATGGTCGGCCTTGGATGGTGAATATCAGTGAGGACACGGATATAATCCAGAGGAAGAATCAGATGTACAGTTATTTCATGTTCACCCGTGGGGGGCCCTACTGGCAGGAGGTCAAGATTCCTTTCTCCAAATTTTTCTTCTCTAATCAAGGAAGAATCCGGGATGCTCAGTACCAGCTTCTGCTTGATAAGATCTCTTCTATTGGATTCACCCTAGCTGATAAAGTAGATGGTCCATTCTTCCTGGAAATAGATTTTATTGGAGTGTTTACTGATCCAGCCCACACAGAAGAATTTGCCTACGAAAATTCTCCAGTGCTTAACCCAAGACTTTTTAAA------
>HLrhiFer5
ATGGCTTTGGTTCACAAATTGCTGAATGGCACGTATATTCTCAGAAAATGCCCACAGCCAAGTGTTGCCTCGTGT------------CCATTTTTGAGTACTCGCGTTGCAGGCTATTGTTCCAAGAGTCTTGAGAAACCA---GTGGCTACTCCCAGCAAAGGC---TCCTCTCAGAGGAACACTGAAGAGACTTTGCAAGGACATCAC------CAGAGAGAAGTTGCTTTGGATATAACTTCTCCTGAGGAGAAGCCTGAAGTTAGTTTTGATAAAGCAATTACAGATGAAATAAAGGACCATTTTAGGCGGTTGAAGGATGAGATTGTGAATCATTGGATAGGGCCTGAAGGCCGCCCTCTGCAAGAGGTCTTGCTGGAACAAGCCAAGGTTGTCTGGCAGTTCCGTGGAAAAGAAGATTTGGACAAGTGGATAGTGACTTCGGATAAGACAATTGGAGGCAGAAGTGAAGTGTTCCTGAAAATGGGCAAGAATAACCAAAGTGCACTGCTGTATGGAACGCTGAGCTCTGAGGCCCCCCACGATGGGGAAAGTGGTCGCAGTGGGTACTGTGCAATGATGTCCAAGGTTCCCAGGGGCTCTTTTGAGAGAAAGAGGTCTTATGATTGGTCCCAATTCAACACTCTGTATCTCCGTGTCCGAGGAGATGGTCGGCCTTGGATGGTGAATATCAGGGAGGACACGGATATAATCCAGAGGAAGAATCAGATGTACAGTTACTTCATGTTCACCCGTGGGGGGCCCTACTGGCAGGAGGTCAAGATTCCTTTCTCCAAATTTTTCTTCTCTAATCAAGGAAGAATCCGGGATGCTCAGTACCAGCTTCTGCTTGACAAGATCTCTTCTATTGGATTCACCCTGGCTGATAAAGTGGATGGTCCATTCTTCCTAGAAATAGATTTTATTGGAGTGTTTACTGATCCAGCCCACACAGAGGAATTTGCCTATGAAAATTCTCCAGTGCTTAATCCAAGACTTTTTAAA------
>conCri1
ATGGCTTTGGTTCACAAACTGCTAACTGGCACTTAC---------------------------------------------------------------------------------------------------------------------------AAAGCC---TCCTCTCAGAGAAAGACTGAAGAGGACTTGCAAGGCCATCAC------CAGAGGGAAGCTGGCTTGGATATGCCTTCTCCTGAGGAGAAACCTGAAGTTAGTTTTGATAAAGCAATCAGAGATGAAATAAAGGACCATTTTAGGCGTTTGAAGGATGAGATTGTGAGTCACTGGATAGGGCCCGAAGGCCGTCCTCTGCATGAGGTCTTGTTGGAGCAAGCCCGAGTTGTGTGGGAGTTCCGTGGAAAAGAAGATTTGGATAAGTGGATAGTGACTTCTGATAAGACGATTGGAGGCAGAAGTGAAGTGTTCCTGAAAATGGGCAAGAATAACCAAAGTGCAGTGCTGTATGGAACTCTAAGCTCCGACGCACCTCAGGATGGGGAGAGTAGACGCAGTGGGTACTGTGCAATGATATCCCGGATTCCAAGGGGCTCTTTTGAAAGGAAGAAGTTTTATGATTGGTCCCAGTTCAACACTCTGTATCTCCGAGTCCGTGGTGATGGTCGACCTTGGATGGTGAATATCAGGGAGGACACAAATATAACTCAGAGGGCAAATCAAATGTACAGTTACTTCATGTTCACCCGTGGGGGGCCCTACTGGCAGGAGGTCAAGATTCCTTTCTCCAAATTTTTCTTCTCTAATCAAGGAAGAATCCGGGATGCCCAGTACCAGCTTCTCCTTGACAAGATCTCATCTATTGGATTCACCCTGGCTGATAAAGTAGATGGTCCATTCTTCCTGGAAATAGATTTTATTGGAGTATTTACTGATCCAGCCCACACAGAAGAATTTGCCTATGAAAATTCTCCAGAGCTTAATCCAAGACTTTTTAAG------
>HLpipKuh2
ATGGCTCTGGTTCACAAATTGCTGAATGGCACTTATATTCTCAGTAAATGCCTGAAGCCAAGTGTAGCCTCGTGT------------CCATTTCTGAGCACCCGCTTTGCAGACTATTGCTCCAGCAGTCTGCAGAAACCA---GTGGCTACTCCTGGCAAAGCT---TCCGCTCAGAGGAACTCTGCAGGGGGTTTGCAAGGAGATCAC------CAGAGAGAAGTTGCTTTGGATGTAACTTCTCCTGAGGAGAAGCCCGAAGTCAGTTTTGATAAAGCAATTAGAGATGAAATCAAGGAACATTTTTGGCGTTTGAAGGATGAGATTGTGAACCATTGGATAGGGCCCGAAGGCCGCCCTTTGCAGGAGGTCATTATGGAACAAGCCAGAGTTGTCTGGCAGTTCCGCGGAAAAGAAGATTTGGATAAGTGGATAGTGACCTCGGATAAGACGATTGGAGGCAGAAGTGAAGTGTTCCTGAAAATGGGCAAGAACAACCAGAGTGCACTGCTGTACGGAACCCTGAGCTCCGCGGCGCCTCAGGATGGGGAGAACAGTCAGAGCGGATACTGCGCCATGATATCCAGGGTCCCCAGGGGTGCTTTTGATAGAAAGAAGTCTTATGATTGGTCTCAGTTCAATACCCTATATCTCCGTGTCCGTGGAGATGGTCGGCCTTGGATGGTGAATATCAGGGAGGACACCGATTTCATTCAGAAGAGCAATCAGATGTACAGTTACTTCATGTTCACCCGTGGTGGGCCCTACTGGCAGGAGGTCAAGATTCCTTTCTCCAAATTTTTCTTCTCTAATCAAGGAAGAATCCGGGATGCCCAGTTTCAGCTTCTGCTTGACAAGATCTCCTCTATTGGATTCACCCTGGCTGACAAAGTGGACGGTCCATTCTTCCTGGAAATAGATTTTATTGGAGTGTTTGCCGATCCAGCCCACACAGAAGAATTTGCCTATGAAAATTCTCCAGTGCTTAACCCAAGACTTTTTAAA------
>HLturTru3
ATGGCTTTGGTTCATAAATTGCTGAATGGCACTTATATTCTCAGAAAATGCCCGAAGCCAAGTGTTGCCTCTTGT------------CCATTTTTGAGTACTCGCTTTGCAGATTATTGTTCCAGCAGTCTTGAGAAACCA---GTGGCTGCTCCTGGCAAAGCC---TCTTCTCAGAGGAAGACTGAAGGGAATTTGGAAGGACATCAC------CAGAGAGAAGTTGATTTGGATATAACTTCTCCTGAGGACAAGCCTGAAGTTAGTTTTGATAAAGCAATTAAAGAAGAAATAAAGGACCATTTTAGGCGTTTGAAGGATGATATTGTGAATCATTGGATAGGGCCTGAAGGCCGCCCTCTGCATGAGGTCTTGATGGAACAAGCCAAGGTTGTCTGGCAGTTCCGCGGCAAAGAAGATTTGGATAAGTGGATAGTGACTTCTGATAAGACGATTGGTGGCAGAAGTGAAGTGTTCCTGAAAATGGGCAGGAGTAACCAAAGTGCACTGCTGTATGGAACTCTGAGCTCTGAGGCACCCCAGGATGGGGAGAGTGGCCGAAGTGGATACTGTGCAATGATATCCAAGATTCCAACGGGCCCTTTTGAGAGGAAGAGGTTTTACGATTGGTCCCAGTTCAACACTCTGTATCTTCGTGTCCGTGGGGATGGTCGACCTTGGATGGTGAATATCAGGGAGGACACGGATATAATCCAGAGGAAGGATCAGATGTACAGTTACTTCATGTTCACCCGTGGGGGGCCCTACTGGCAGGAAGTCAAGATTCCTTTCTCCAAATTTTTCTTCTCTAATCGAGGAAGAATCCGGGATGCCCAGTACCAGCTTCTGCTTGACAAGATCTCTTCTATTGGATTCACCCTGGCTGATAAAGTGGATGGTCCATTCTTCCTAGAAATAGATTTTATTGGAGTATTTACTGATCCAGCCCACACAGAAGAATTTGCCTATGAAAATTCTCCAGAGCTTAATCCAAGACTTTTTAAA------
>balAcu1
ATGGCTTTGGTTCATAAATTGCTGAATGGCACTTATATTCTCAGAAAATGCCTGAAGCCAAGTGTTGCCTCTTGT------------CCATTTTTGGGTACTCGCTCTGCAGATTATTGTTCCAGTAGTCTTGAGAAACCA---GCGGCTGCTCCTGGCAAAGCC---TCTTCTCAGAGGAAGACTGAAGGGAATTTGGAAGGACATCAC------CAGAGAGAAGTTGCTTTGGATATAACTTCTCCTGAGGACAAGCCTGAAGTTAGTTTTGATAAAGCAATTAAAGAAGAAATAAAGGACCATTTTAGGCGTTTGAAGAATGATATTGTGAATCATTGGATAGGGCCTGAAGGCCGCCCTCTGCATGAGGTCTTGAGGGAACAAGCCAAGGTTGTCTGGCAGTTCCGTGGCAAAGAAGATTTGGATAAGTGGATAGTGACTTCTGATAAGGCGATTGGTGGCAGAAGTGAAGTGTTCCTGAAAATGGGCAAGAGTAACCGGAGTGCACTGCTGTATGGAACTCTGAGCTCTGAGGCACCCCAGGACGGGGAGAGTGACCGAAGTGGATACTGTGCAATGATATCCAAGATTCCAAGGGGCCCTTTTGAGAGGAAGAGGTTTTATGATTGGTCCCAGTTCAACACTCTGTATCTTCGTGTCCGTGGAGATGGTCGCCCTTGGATGGTGAATATCAGGGAGGACATGGATATAATCCAGAGGAAGGATCAGATGTACAGTTACTTCATGTTCACCCGTGGGGGGCCCTACTGGCAGGAGGTCAAGATTCCTTTCTCCCAGTTTTTCTTCTCTAATCGAGGAAGAATCCGGGATGCCCAGTACCAGCTTCTGCTTGACAAGATCTCTTCTATCGGATTCACCCTGGCTGATAAAGTGGATGGTCCATTCTTCCTAGAAATAGATTTTATTGGAGTATTTACTGATCCAGCCCACACAGAAGAATTTGCCTATGAAAATTCTCCAGAGCTTAGTCCAAGACTTTTTAAA------
>cerSim1
ATGGCTTTGGTTCACAAATTGCTGAATGGCGCTTATAGTCTCAGAAAATGCCCAAAGCTGAGTGTTGCATCATAT------------CCACTTTGGGGTAGTCGCTTTGCAGACTATTGTTCCAGTAGTCTTCAGAAACCA---GTGGCTGTTTCTGGCAAAGCT---TCCTCTCAGAGGAAGACTGAAGGGGATTTGCAAGGACATCAC------CACAGAGATGTTGCTTTGGATATAACTTCTCCTGAGGAGAAGCCTGAAGTTAGTTTTGATAAAGCAATTAAAGATGAGATAAAGGACCATTTTTCACGTTTGAAGGATGATATTGTGAATCATTGGATAGGGCCTGAAGGCCGCCCTCTGCATGAGGTCTTGCTGGAACAAGCCAAGGTTGTCTGGAAGTTCCGTGGAAAAGAAGATTTGGATAAGTGGATAGTGACTTCTGATAAGACAATTGGAGGCAGAAGTGAAGTGTTCCTGAAAATGGGCAAGAATAACCAAAGTGCACTACTGTATGGGACTCTGAGCTCTGAGGCGCCTCAGGATGGGGAGAGTGGCCGCAGTGGGTACTGTGCAATGATATCCAGGATTCCAAGGGGCCCTTTTGAGAGAAAGAGGTCTTATGATTGGTCCCAGTTTAACACGCTGTATCTCCGTGTCCGTGGTGATGGTCGGCCGTGGATGGTGAATATCAGGGAGGACACGGATATAATCCAGAGGAAGAATCAGATGTACAGTTACTTCATGTTCACCCGTGGGGGCCCCTACTGGCAGGAGGTCAAGATTCCTTTCTCCAAATTTTTCTTCTCTAATCAAGGAAGAATCCGGGATGCCCAGTACCAGCTTCTGCTTGACAAGATCTCTTCTATTGGATTCACCCTGGCTGATAAAGTGGATGGTCCATTCTTCCTGGAAATAGATTTTATTGGAGTGTTTACTGATCCCGCCCACAAAGAAGAATTTGCCTATGAAAATTCTCCAGAGCTTAACCCAAGACTTTTTAAA------
>felCat8
ATGGCTTTGGTTCACAAGTTTCTGAGTAGCGCTTATATTTTCAGAAAATGCCTGAAGCCAAGTGTTTCCTCATGT------------CCATTTTTGGGTAATCGCTTTGCAGACTATTGTTCTAGTAGTCTTCAGAAACCT---GTGGCTGCTCCTGGCAAAACT---TCCTCTCAAAGGAATACTGAAGGGGATTTGCAAGGACATCAC------CAGAGAGAAGTTGCTTTGGATATAACCTCTCCAGAGGAAAAGCCGGAAGTTAGTTTTGATAAGGCAATTAAAGATGAAATAAAGAACCACTGTAGGCGTTTGAAGGATGATATTGTGAATTATTGGATCGGCCCTGAAGGCCGCCCTCTGCGTGAGGTCTTGCTGGAACAAGCCAAGGTTGTCTGGCAATTCCGTGGAAAAGAGGACTTAGATAAGTGGATGGTGACTTCTGATAAGACAATTGGAGGCAGAAGTGAAGTGTTCCTGAAAATGGGCAAGAATAATCAGAGTGCACTGCTGTATGGAACTCTGAGCTCTGAGGCGCCTAAAGATGGGGAAAGTGGCCGCAGTGGGTACTGTGCAATGATATCCAGGATTCCAAGGGGCCCTTTCGAGAGAAAGAGGTCTTATGATTGGTCCCAGTTCAACACTCTGTATCTCCGTGTACGTGGAGATGGTCGGCCTTGGATGGTGAATATTAGACAGGACACGGATATAATCCAGAGGAAGAATCAAATGTACAGTTACTTCATGTTCACCCGTGGGGGGCCCTACTGGCAGGAGGTCAAGATTCCTTTCTCCAAATTTTTCTTCTCTAATCAAGGAAGAATCCGGGATGCCCAGTACCAGCTTCTGCTTGATAAGATCTCTTCTGTTGGATTCACCCTGGCTGATAAAGTGGATGGTCCATTCTTCCTGGAAATAGATTTTATTGGAGTTTTTGCTGATCCAGCCCACACAGAAGAATTTGCTTATGAAAATTCTCCAGAGCTTAACCCAAGACTTTTTAAG------
>HLmolMol2
ATGGCTTTGATTCACAAATTGCTGAATGGGACTTATATTCTCAGAAAATGCCTGGAGCCAAGTGTTGCCTCG---------------------TTGAGTACTCGCTTTGCAGATTATTGTTCCAGTAGTCTTCAGAAACCC---TTGGCTACTCCTGGCAAAGCT---TCCTCTCAGAGGAACAGTGAAGGGGGTTTGCAAGGACATCAC------CAGAGAGAAGTTGCTTTGGATATAACTTCTCCTGAGGAAAAGCCTGAAGTTAGTTTTGATAAAGCAATCAAAGATGAAATAAAGGACCATTTTAGGCGTTTGAAGGATGATATTGTGAATCATTGGATAGGGCCTGAAGGCCGCCCTCTGCAAGAGGTCTTGCTGGAACAAGCTAAAGTTGTCTGGCAGTTCCGTAGAAAAGAAGATTTGGATAAGTGGATAGTGACTTCGGATAAGACAATTGGAGGCAGAAGTGAAGTATTCCTGAAAATGGGCAAGAATAATCAAAGTGCACTGCTGTATGGAACTCTGAGCTCTGTGGCACCTCAGGATGGGGAAAGTGGTCGCAGTGGGTACTGTGCAATGATATCCAGGATTCCAAGGGGCCCTTTTGAGAGAAAGAGGTCTTATGATTGGTCCCAGTTCAACACTCTGTATCTCCGTGTCCGAGGAGATGGTCGGCCTTGGATGGTGAATATCAGGGAGGACACAGATATAATCCAGAGGAAGAATCAGATGTACAGTTACTTCATGTTCACCCGTGGGGGGCCCTACTGGCAGGAGGTCAAGATTCCCTTCTCCAAATTTTTCTTCTCTAATCAAGGAAGAATCCGGGATGCCCAGTACCAACTTCTGCTTGACAAGATCTCTTCTATTGGATTCACCCTGGCTGATAAAGTGGATGGTCCATTCTTCCTGGAAATAGATTTTATTGGAGTGTTTACGGATCCAGCCCACACAGAAGAATTTGCCTATGAAAATTCTCCAGTGCTTAACCCAAGACTTTTTAAA------
>canFam3
ATGGCTTTGGTTCTCAAATTTCTGAATGGTACTTATATTTTCAGAAAATGCCCAAAGCCAAATGTTGCCTCATGT------------CCATTTTTGGGTACTCATTTTGTAGACTATTGTTCTAGTAGTCTTCAGAAGCCT---GTAGCTGCTCCTGGCAAAACC---TCCTCTCAGAGGAATTCTGAAGGAGATTTGCAGGGACATCAC------CAGAGAGAAGCTGCTTTGGATATAACCTCTCCTGAGGAGAAGCCTTTAGTTAGTTTTGATAAAGCAATTAAAGATGAAATAAAGGACCAGTTTAGGCGTTTGAAGGATGATATTGTGAATCATTGGATAGGCCCCGAAGGCCGCCCTCTGCATGAGGTCTTGTTGGAACAAGCCAAGGTTGTCTGGCAGTTCCGAGGAAAAGAAGATTTAGATAAGTGGATGGTGACTTCTGATAAGACTATTGGAGGCAGAAGTGAAGTGTTCCTGAAAATGGGCAGGAATAATCAGAGTGCATTGCTCTATGGGACTCTGAGCTCTGAGGCACCTAAGGACGGGGAAAGTGGCCGCAGTGGGTACTGTGCAATGATATCCAGGATTCCAAGGGGCCCTTTTGAGAGAAAGAGGGCTTATGATTGGTCCCAGTTCAACACTCTGTATCTCCGTGTACGTGGAGATGGTCGGCCTTGGATGGTGAATATCCGAGAGGACACGGATATAGTGCAAAGGAAGAATCAGATGTACAGTTACTTCATGTTCACCCGTGGGGGTCCCTACTGGCAGGAGGTCAAGATTCCTTTCTCCAAATTTTTCTACTCTAATCAAGGAAGAATTCGGGATGCCCAATACCAGCTTTTGCTTGACAAGATCTCTTCTATTGGATTCACCCTGGCTGATAAAGTAGATGGTCCATTCTTCCTGGAAATAGATTTTATTGGAGTGTTTACTGATCCAGCCCACACAGAAGAATTCGCCTATGAAAATTCTCCAGAGCTTAATCCAAGACTTTTTAAA------
>musFur1
ATGGCTTTGGTTCTCAGGTTTCTGAATGGCGCTTATATTTTCAGACATTGCCCAAAGCCATAT---GCCTCATGC------------CCATATTTGGGTACCCGCTTTGCAGACTATTGTTCTAGTAGTCTTCAGAAGCCT---GTGGCTGCTTCTGGTAGAACC---TCCTCTCAGAGGAAATCTGAAGGGGATTTGCAAGGACATCAC------CAGAGAGAAGTTGCTTTGGATATAGCATCTCCTGAAGAAAAGCCTGAAGTTAGTTTTGATAAAGCAATTAAAGATGAAATAAAGGACCATTTTAGGCGTTTGAAGGATGATATTGTGAATCATTGGATAGGCCCTGAAGGCCGCCCTCTGCATGAGGTCTTGATGGAACAAGCTAAGGTTGTCTGGCAGTTCCGTGGAAAAGAAGATTTGGATAAGTGGGTAGTGACTTCTGATAAGTCTATTGGAGGCAGAAGTGAAGTGTTCCTGAAAATGGGCAAGAATAATCAGAGTGCACTGCTGTATGGAACTTTGAGCTCTGAGGTGCCTAAGGATGGGGAAAGTGGCCGCAGTGGGTACTGTGCAATGATATCCAGGATTCCAAGGGGCCCTTTTGAGAAAAAGAGGGCTTATGATTGGTCCCAGTTCAACACTCTGTATCTCCGTGTGCGTGGAGATGGTCGGCCTTGGATGGTGAATATCCGAGAGGACACGGATATAATCCAGAGGAAGAATCAGATGTACAGTTACTTCATGTTCACCCGTGGGGGGCCTTACTGGCAGGAGGTCAAGATTCCTTTCTCCAAATTTTTCTTCTCTAATCAAGGAAGAATTCGGGACGCCCAGTACCAGCTTCTGCTTGACAAGATCTCTTCTATTGGATTCACCTTGGCTGATAAAGTGGATGGTCCATTCTTCCTGGAAATAGATTTTATTGGAGTGTTTACAGATCCAGCCCACACAGAAGAGTTCGCCTATGAAAATTCTCCAGAGCTTAACCCAAGACTTTTTAAA------
>lepWed1
ATGGCTTTGGTTCACAGATTTCTGAATGGCGCTTATATTTTCAGACATTGTCCCAAGCCAAGT---GCCTCATGT------------CCATTTTTGGGTACTCGTTTTGCAGACTATTGTTCTAGTAGTCTTCAGAAACCC---GTGGCTGCTCCTAGCAAAACC---TCCTCTCAGAGGAATTCTGAAGGGGATTTGCAAGGACATCAC------CAGAGAGAAGTTGCTTTGGATATAACCTCTCCTGAGGAGAAGCCTGAAGTTAGTTTTGATAAAGCAATTAAAGATGAAATAAAGGACCATTTTAGGCGTTTGAAGGATGATCTTGTGAATCATTGGATAGGCCCTGAAGGCCGCCCTCTGCATGAGGTCTTGCTGGAACAAGCCAAGGTTGTCTGGCAGTTCCGTGGAAAAGAAGATTTGGATAAGTGGATAGTGACTTCTGATAAGACTATTGGAGGCAGAAGTGAAGTGTTCCTGAAAATGGGCAAGAATAATCAGAGTGCACTGCTGTATGGAACCCTGAGCTCTGAGGCGCCTAAGGATGGGGAAAGTGGCCGCAGTGGGTACTGTGCAATGGTAGCCAGGAGTCCAAGGGGCCCTTTTGAGAGAAAGAGGGCTTATGATTGGTCCCAGTTCAACACTCTGTATCTCCGTGTACGTGGAGATGGTCGGCCTTGGATGGTGAATATCCGCGAGGACACGGATATAATCCAGAGGAAGAATCAGATGTACAGTTACTTCATGTTCACCCGTGGGGGGCCCTATTGGCAGGAGGTCAAGATTCCTTTCTCCAAATTTTTCTTCTCTAATCAAGGAAGAATCCGGGATGCCCAGTACCAGCTTCTGCTTGACAAGATCTCTTCTATTGGATTCACTCTGGCTGATAAAGTGGATGGTCCATTCTTCCTAGAAATAGATTTTATTGGAGTGTTTACGGATCCAGCCCACACAGAAGAATTCGCCTATGAAAATTCTCCAGAGCTTAACCCAAGACTTTTTAAA------
>ailMel1
ATGGCTTTGGTTCACAGATTACTGAATGGCGCTTACATTTTCAGACATTGCCCCAAGCCAAGT---GCCTCATGT------------CCATTTTTGGGTACTCGCTTTGCATATTATTGTTCTAGTAGTCTTCAGAAACCC---GAGGCTGCTCCTGGCAAAACC---TCCTGTCAGAGGAATTCTGAAGGGGATTTGCAAGGACATCAC------CAGAGAGAAGTTGCTTTGGATATAACCTCTCCTGAGGAGAAGCCTGAAGTTAGTTTTGATAAAGCAATTAAAGATGAAATAAAGGACCATTTTAGGCGTTTGAAGGATGATATTGTGAATCATTGGATAGGCCCTGAAGGCCGCCCTCTGCATGAGGTCTTGTTGGAACAGGCCAAGGTTGTCTGGCAGTTCCGTGGAAAAGAAGATTTGGATAAGTGGGTAGTGACTTCTGATAAGACTATTGGCGGCAGAAGTGAAGTGTTCCTGAAAATGGGTAAGAATAATCAGAGTGCACTGCTGTATGGAACTCTGAGTTCTGAGGCGCCTAAGGATGGGGAAAGTGGCTGCAGTGGGTACTGTGCAATGATATCCAGGATCCCAAGGGGCCCTTTTGAAAGAAAGAGGGCTTATGATTGGTCCCAGTTCAACACTCTGTATCTCCGTGTGCGTGGTGATGGTCGGCCTTGGATGGTGAATATCCGAGAGGACACAGATATAATCCAGAGGAAGAATCAGATGTACAGTTACTTCATGTTCACCCGTGGGGGGCCCTATTGGCAGGAGGTCAAGATTCCTTTCTCCAAATTTTTCTTCTCTAATCAAGGAAGAATCCGGGATGCCCAGTACCAGCTTTTGCTTGACAAGATCTCTTCTATTGGATTCACCCTGGCTGATAAAGTAGATGGTCCGTTCTTCCTGGAAATAGATTTTATTGGAGTGTTTACTGATCCAGCCCACACAGAAGAATTCGCCTATGAAAATTCTCCAGAGCTTAACCCAAGACTTTTTAAA------
>HLequCab3
ATGGCTTTGGTTCACAAGTTGCTGAATGGCACTTGTATTCTCAGAAAATGCCCAAAGCCAAGTGTTGCCTCGTAT------------CCATTTTTGGGTACTCGCTTTGCAGACTATTGTTCCAGTAGTCTTCAGAAACCA---GCACCTGTTCCTGGCAAAGCT---TCCTCTCAGAGGAAGACTGAAGGGGATTTGCAAGGACATCAC------CAAAGAGATGTTGCTTTGGATATAACCTGTCCTGAGGAGAAGCCTGAAGTTAGTTTTGATAAAGCAATTAAAGATGAATTAAAGAACCATTTTTGGCGTTTGAAGGATGATATTGTGAATCGCTGGATAGGCCCTGAAGGCCGCCCTCTGCATGAGGTCTTGCTGGAACAAGCGAGGGTTGTCTGGAAGTTCCGTGGAAAAGAAGATTTGGATAAGTGGATAGTGACTTCTGATAAGACAATTGGAGGCAGAAGTGAAGCGTTCCTGAAAATGGGCAAGAATAACCAAAGTGCACTGCTGTATGGCACTCTGAGCTCTGACACGCCTCAGGATGGGGAGAGCAGCCGCAGTGGGTACTGTGCAATGATATCCAGGATTCCAAGGGGCCCTTTTGAGAGAAAGAGGTCTTATGATTGGTCCCAGTTTAACACACTTTATCTCCGTGTCCGTGGAGATGGTCGGCCTTGGATGGTGAATATCAGGGAGGACACGGATATAATCCAGAGGAAGAATCAGATGTACAGTTACTTCATGTTCACCCGGGGGGGGCCCTACTGGCAGGATGTCAAGATTCCTTTCTCCAAATTTTTCTTCTCTAATCAAGGAAGAATCCGGGATGCCCAGTACCAGCTTCTGCTTGACAAGATCTCTTCTATCGGATTCACCCTGGCTGATAAAGTGGATGGTCCTTTCTTCCTGGAAATAGATTTTATTGGAGTGTTTACTGATCCAGCCCACACAGAAGAATTTGCCTATGAAAATTCTCCAGAGCTTAACCCAAGACTTTTTAAA------
>bosTau8
ATGGCTTTGGTTCATAAATTGTTGAATGGCACTTATATTCTCAGAAAATGCCCGAAGCCAAGAGTTGCCTCTTTT------------CCATTTTTGGGGACTCGCTTTGCAGACTATTGTTCCAATAGTTTTCAGAAACCA---GTGGCTGCTCCTGGCAAAGCC---TCTTCTCAGAGGAAGACTAAAGGGAATTTGGAAGAACATCAC------CAGAGAGAAGTTGCTTTGGAAATAACTTCTCCTGAGGACAAGCCTGAAATTAGTTTTGATAAAGCAATTAAAGAAGAAATGAAGGACCATTTTAGGCGTTTGAAGGATGATATTGTGAAATATTGGATAGGGCCTGAAGGCCGCCCTCTGCATGAGGTCTTGATGGAACAAGCCAAGGTTGTCTGGCAATTCCGTAGCAAAGAAGATTTGGATAAGTGGACAGTAACTTCTGATAAAGTGATTGGTGGCAGAAGTGAAGTGTTCCTGAAAATGGGCAAGAATAACCAAAGTGCGCTGCTGTATGGAACTCTGAGCTCCGAGGCGCCCCAGGATGGGGAAAGTGGCCGAAGTGGGTACTGTGCTATGGTATCCAAGATTCCAAGGGGCCCTTTTGAAATGAAGAGATCTTACGATTGGTCCCAGTTCAACACTCTGTATCTCCGTGTCCGTGGAGATGGTCGACCTTGGATGGTGAATATCAGGGAGGACACAGATATAATCCAGAAGAAGGATCAGATGTACAGTTACTTCATGTTCACCCGTGGGGGGCCCTACTGGCAGGAGGTCAAGATTCCTTTCTCCAAATTTTTCTTCTCTAATCAAGGAAGAATCCGGGATGCCCAGTACCAGCTTCTGCTCGACAAGATTTCATCTATTGGATTCACCCTGGCTGATAAAGTGGATGGTCCATTCTTCTTGGAAATAGATTTTATTGGAGTATTTACAGATCCCGCCCACACAGAAGAATTTGCCTATGAGAATTCTCCAGAGCTTAATCCAAGACTTTTTAAA------
>HLcamFer2
ATGGCTTTGGTTCACAAATTGCTGAATAGCACTTGTATTCTCAGGAAATGCCCGAGGCCAAGTGTTACCTCGTGT------------CCATTTTTGGGTACTCGCTTTGCAGCCTATTGTTCCAGTAGTCTTCAGAAACCA---GTGGCTGCTTCTGGCAAAGCC---TCTTCCCAGAGGAAGCCTGAAGGGAATCTGCAAGGACATCAC------CAGAAAGAAGATGCTTTGGATATAACTTCTCCTGAGGACAAGCCTGAAGTTAATTTTGATAAAGCAATTAAAGAGGAAATAAATGACCATTTTAGGTATTTGAAGGGTGAGATTGTGAATTATTGGTTAGGGCCTGAAGGCCGCCCCCTGCATGAAGTCTTGCTGGAACAAGCCAAGGTTGTGTGGCAGTTCCGTGGCAAAGAAGATTTAGATAAGTGGACGGTGACTTCTGATAAGACGATTGGTGGCAGAAGTGAAGTGTTCCTGAAAATGGGCAAGAATAACCAAAGTGCACTGCTGTATGGCACTCTGAGCTCTGAAGCACCTCAGGATGGGGAGAGTGGCCGAAGTGGGTACTGTGCAATGATATCCAAGATTCCAAGGGGCCCTTTTGAGAGAAAGAAGTCTTATGATTGGTCCCAGTTCAACACTCTGTACCTCCGTGTCCGTGGAGATGGACGGCCTTGGATGGTGAATATCAGGGAGGACACCGATATAATCCAGAGGAAGAGTCAGATGTACAGTTACTTCATGTTCACCCGTGGGGGGCCCTACTGGCAGGAGGTCAAGATTCCTTTCTCCAAATTTTTCTTCTCTAATCAAGGAAGAATTCGGGATGCCCAGTACCAGCTTCTTCTTGACAAGATCTCTTCTATTGGATTCACCTTGGCTGACAAAGTGGATGGTCCATTCTTCCTAGAAATAGATTTTATTGGAGTGTTTACTGATCCAACCCACACAGAAGAATTTGCCTATGAAAATTCTCCAGAGCTGAATCCAAGACTTTTTAAA------
>tarSyr2
ATGGCTTTGGTTCATAAATTGCTAAATGGCACTTATATTCTTAGAAGATGCTCGAAGTCAAGTGCTGCCTTGCAT------------CCATTTTTGGGTTTTCGCTTTGCTGACTATTGCTCCAGTAGTCTTCAGAAACCA---GTGGCTTCTCCTGGCAAAGCC---TCCTCACAAAAGAAGAATGAAGGGGGTTTGCAAGGACATCAC------CAGAAGGACGTTGCTTTGGATATAACTTCTTCTGCAGATCAGCCAGAAGTTAGTTTTGATAAAGCAATAAGAGAAGAAATAAAGGACCATTTTAGGCGTTTGAAGGATGAGATTGTGAATCATTGGATAGGGCCGGAAGGCCGCCCTCTGCATGAGGTCTTGCTGGAACAAGCCAAAGTTGTCTGGCAGTTCCGTGGGAAAGAAGATTTGGATAAGTGGATAGTGACTTCTGATAAGACAATTGGAGGCAGAAGTGAAGTATTCTTGAAAATGGGCAAGAATAACCAAAGTGCACTGCTGTATGGAACTCTGAGCTCTGAGGCACCTCAGGATGGGGAAAGCAGCCAAAGTGGGTACTGTGCGATGATATCCAGGATTCCCAGGGGCTCTTTTGAGAGGAAGAAGTCTTATGATTGGTCCCAGTTCAATACTCTGTATCTCCGTGTCCGTGGGGATGGCCGGCCTTGGATGGTGAATATCAGGGAGGACACGGATCTAATCCAGAGAAAGAATCAGATGTACAGTTACTTCATGTTCACCCGTGGGGGGCCCTACTGGCAGGAGGTCAAGATTCCTTTTTCCAAATTTTTCTTCTCAAATCAAGGAAGAATCCGGGATGTTCAGTGTCAGCTTCTGCTTGACAAGATCTCTTCTATAGGACTCACCTTGGCTGATAAAGTAGATGGTCCATTCTTCCTGGAAATAGATTTTATTGGAATATTTACTGATCCAGCCCACACAGAAGAATTTGCCTATGAAAATTCTCCAGAACTTAACCCAAGTCTTTTTAAA------
>micMur3
ATGGCTTTGATTCACAAATTGCTGAATGGCACTTGTATTCTCAGAAAATGCCCAAAGCAAAGTACTGCCTTGCAT------------CCATTTTTGAGTATTCACTTTGCAGACTATTGTTCCAGTAGTCTTCAGAAACCA---GAGGCTGCTCCTGGCAAAGCC---TTCTCACAGAGGAAGACTGAAGGGGGTTTGCAGGGACATCAC------CAGAAAGAAGGTGCCTTGGACATAACTTCTCCCGAGGAGACACCTGAAATTAGTTTTGATAAGGCAATTAGAGATGAAATGAAGGACCATTTTAGGCGTTTGAAGGATGAAATTGTGAATCACTGGATAGGGCCAGAAGGCCGCCCTCTGCATGAAGTCTTGCTGGAAAAAGCCAAGGTCGTCTGGCAGTTCCGTGGGAAAGAAGATTTGGATAAGTGGATGGTGACTTCTGATAAGACAATTGGAGGCAGAAGTGAAGTGTTCTTGAAAATGGGCAAGAACAACCAAAGTGCATTGCTCTATGGAACTCTGAGCACTGAAGCACCTCAGGATGGGGATAGTAGTCGAAGTGGATACTGTGCAATGATATCTAGGATTCCAAGGGGTGCTTTTGAGCGGAGGATGTCTTATGATTGGTCCAATTTCAACACTCTGTATCTCCGTGTCCGTGGGGATGGTCGGCCTTGGATGGTGAATATCAGGGAGGACACAGATCTAATCCAGAGGAAGAATCAGATGTACAGTTACTTCATGTTCACCCGTGGGGGGCCCTACTGGCAGGAGATCAAGATTCCTTTTTCTAAATTTTTCTTCTCCAATCAAGGAAGAATCCGGGATGTTCAGTCTCAGCTTCTGCTTGACAAGATCTCTTCCATAGGATTTACCTTGGCTGATAAAGTGGATGGTCCATTCTTCTTGGAAATTGATTTTATTGGAGTGTTTAGTGATCCAGCCCACATAGAAGAATTTGCCTATGAAAATTCTCCGGAGATTAGCCCAAGACTTTTCAAC------
>cavPor3
------------------------------------------------------------------------------------------------------------------TATTGTTCAGGGAGCCTTCCGAAGCCA---GGCACCACTCCTGGAAGAGCC---TCCCAGCAGAGCAGGCCCGAAGAAGGTTTGCAAGGACATGAG------CAGAAGGAAGTCTCGGTGGATATTCTCTCTTCTGAAGAGAAGCCTGAAGTGAGTTTTGAAAAAGCATTGAGGGACGAAGTAAAGGACCACTTTAGACGCTTGAAGAATGAGATCGTGAGTCGCTGGGTGGGCCCGGAAGGCCGCCCCCTGCACGAGGTCCTGCTCGAGCAAGCCAGGATTGTCTGGCAGTTTCGAGGCAAAGAGGACTTGGACAAGTGGGTCGTGACCTCCGACAAGACAATTGGAGGCAGAAGCGAAGTGTTCTTGAAAATGGGCAAGAACAACCAAAGTGCGCTGCTGTATGGGACTTTGAGCTCCGAGGCTCCCAAGGATGGGGAGAGCAGCCAGAGCGGGTACTGTGCAATGATATCCAGGGCACTCCGGGGTGCCTTTGACAAGAAGATGTCTTATGACTGGTCCCAGTACAACTCTCTGTATCTCCGCATCCGCGGCGATGGGCGGCCTTGGATGGTGAACATCCGGGAGCAGACGGACTTCATCCAGAAGAAGGACCAGATGTACAGCTACTTCATGTACACCCGCGGTGGGCCCTACTGGCAGGAGGTCAAGATTCCCTTTTCCAAATTTTTCTTCTCAAATAAAGGAAGAATCCGGGATGCCCAGTACAAGCTTCTGCTTGACAAGATCTCTACTATAGGATTCACCCTGGCTGATAAAGTAGATGGTCCATTCTTCCTGGAAATAGATTTTATTGGTGTGTTTAATGACCCAGCCCACACAGAAGAATTTCCGTATGAAAATTCTCCAGTGCTTAACCCAAGACTTTTTAAA------
>HLphyDis3
ATGGCTTTGGTTCACAAGTGGATGAATGGCACTTACAGTCTTAGAAAATGCCTGAAGCTAAGTGATGCCTCACGT------------CCATTTTTGAGTACTCGCTTTGCAGACTATTGTTCTAGTGGTCTTCAGAAACCG---GTAGCTACTCCTGGCAAAGCT---TCCGCTCAGGGGAACACTGAAGGGGGTTTACAAGGAGATCAC------CAGAGAGAAGTCGCTTTGGATATAACTTCTCCTGAGGACAAGCCTGAAGCTAGTTTTGATAAAGCAATTAAAGATGAAATAAAGGACCATTTGAGGCGTTTGAAGGATGATATTGTGAATCATTGGATAGGGCCTGAAGGCCGCCCTCTGCATGAGGTCTTGATGGAACAAGCCAAAGTGGTCTGGCAGTTCCGTGGAAAAGAAGATTTGGATAAGTGGACAGTGACTTCAGATAAGACAATTGGAGGCAGAAGTGAAGTGTTCCTGAAAATGGGCAAGAATAACCAAAGTGCGCTGCTGTACGGAACTCTGAGCTCCGCGGCACCTCAGGACGGCGAGAGTGACCGCAGTGGGTACTGTGCAATGATGTCCAGGGTCCAACGGGGCCCTTTTGACATAAAGAGACCTTACGACTGGTCCCAGTTCAACACTCTGTATCTCCGCGTCCGTGGAGATGGTCGGCCTTGGATGGTGAATATCAAGGAAGACGTGGATATGATCCAGAGGAAGAATCAGATGTACAGTTACTTCATGTTCACCCGTGGGGGGCCCTACTGGCAGGAGGTCAAGATTCCATTCTCCAAATTTTTCTTCTCTAATCAAGGGAGAATCCGGGATGCCCAGCACCAACTCCTGCTTGACAAGATCTCTTCTATCGGATTCACCCTGGCTGATAAAGTGGATGGTCCATTCTTCCTGGAAATAGATTTTATTGGAGTGTTTAATGATCCAGCCCACACAGAAGAATTTGCCTACGAAAATTCTCCAGTGCTTAACCCAAAACTTTTCAAA------
>manPen1
ATGGCTTTAGTTTACAAATTGTTGAGTGGTTCTTATACTCTCAGAAAATGCCCCAAGCCACATGTTGCCTTGTGT------------CCACTTTTGGATACTCGCTTTGCTGACTATTGTTCCAGTAGTCTTCAGAAACCA---GAGGCTGCTCCAGGCAAAGCC---TCCTTGCAG---AAGACTGAAGAAGGTTTGCAAGAACATCAA------CAGAGAGAAGTTGCTTTGGATATAACTTCTCCTGAGGAGAAGCCTGAAGTTAGTTTTGATAAAGCAATTAAAGATGAAATAAAGGACCATTTTAGGCATTTGAAGGATGATATTGTGAATCACTGGATAGGGTCTGAAGGTCGCCCTCTGCATGAGGTCTTGCTGGAACAAGCCAGGGTTGTCTGGAAGTTTCGTGGAAAAGAAGATTTAGATAAGTGGATAGTGACTTCTGATAAGACGATTGGAGGTAGAAGTGAAGTGTTCCTGCAAATGGGCAAGAATAACCGAAGTGCACTGCTGTCTGGAACTCTGAGCTCAGAGGTGCCGCAGGATGGGGAAAGTGGCTGCAGTGGATACTGTGCAATGGTCTCCAGGATTCCACGGGGCCCTTTTGAGACAAAGAAGTCTTATGATTGGTCTCATTTCAACACTCTTTATCTCCGTGTACGTGGAGATGGTCGACCTTGGATGGTGAGTATCAGGGAGGACACGAACATAATCCAGAGGAAGAATCAGATGCACAGTTACTTCATGTTTACCCGCGGGGGCCCTTACTGGCAGGACATCCAGATTCCTTTCTCCAAATTTTTCTTCTCTAATCAAGGAAGAATCCGGGATGCCCAGTACCAGCTTCTGCTTGACAGGATCTCTTCTATTGGATTCACCCTGGCTGATAAAGTGGATGGCCCGTTCTTCTTGGAAATAGATTTTATTGGAGTGTTTACTGATCCAGCCCATACAGAAGAATTTGCCTATGAAAATTCTCCAGAGCTTAACCCAAGACTTTTTAAG------
>HLmanJav1
ATGGCTTTAGTTTACAAATTGTTGAGTGGTTCTTATACTCTCAGAAAATGCCCCAAGCCACATGTTGCCTTGTGT------------CCACTTTTGGATACTCGCTTTGCTGACTATTGTTCCAGTAGTCTTCAGAAACCA---GAGGCTGCTCCAGGCAAAGCC---TCCTCGCAG---AAGACTGAAGAAGGTTTGCAAGAACATCAA------CAGAGAGAAGTTGCTTTGGATATAACTTCTCCTGAGGAGAAGCCTGAAGTTAGTTTTGATAAAGCAATTAAAGATGAAATAAAGGACCATTTTAGGCATTTGAAGGATGATATTGTGAATCACTGGATGGGGCCTGACTGTCGCCCTCTGCATGAGGTCTTGCTGGAACAAGCCAGGGTTGTCTGGAAGTTTCGTGGAAAAGAAGACTTAGATAAGTGGATAGTGACTTCTGATAAGACAATTGGAGGTAGAAGTGAAGTGTTCCTGCAAATGGGCAAGAATAACCGAAGTGCACTGCTGTATGGAACTCTGAGCTCAGAGGTGCCACAGGATGGGGAAAGTGGCCGCAGTGGATACTGTGCAATGGTCTCCAGGATTCCACGGGGCCCTTTTGAGACAAAGAAGTCTTATGATTGGTCTCATTTCAACACTCTTTGTCTCCGTGTACGTGGAGATGGTCGACCTTGGATGGTGAGTATCAGGGAGGACACGGACATAATCCAGAGGAAGAATCAGATGCACAGTTACTTCATGTTTACCCGCGGGGGCCCTTACTGGCAGGACATCCAGATTCCTTTCTCCAAATTTTTCTTCTCTAATCAAGGAAGAATCCGGGATGCCCAGTACCAGCTTCTGCTTGACAGGATCTCTTCTATTGGATTCACCCTGGCTGATAAAGTGGATGGCCCGTTCTTCTTGGAAATAGATTTTATTGGAGTGTTTACTGATCCAGCCCATACAGAAGAATTTGCCTATGAAAATTCTCCAGAGCTTAACCCAAGACTTTTTAAG------
>echTel2
ATGGCTTTGGCTCCCAAGCTGCTGACTGGCATTCACGGTCTTGGAAAATGCCAGATGCCAAGTGCCATCTCCTGC------------CTATTCCTGGGTCCTCGCTTTGCAGGCTACTGCTCCAGTAGTCTTCAGAAGACA---GCGGCTGCTCCCAACAAAGCGCTTGATCCTCAGGGGAAGTCGGGAAGGGATTTGCAAAGCCCTCAC------CGGAGAGAAGCTGCCTTGGACATACCTTCTCCTGACGAGAAGCCTGAAGTGAGTTTTGATAAAGCAATTCGAGATGAAATCAAGGACCACTTCAGGCGCCTGAAGGATGAATTTGTGAATCATTGGATAGGCCCCGAAGGGCGCCCTCTGCATGAAGTCATGCTGGAACAAGCTAAGGTGGTCTGGCAGTTTCGTGGAAAAGAAGACTTGGATAAGTGGGTGGTGACATCTGATAAGACGATTGGAGGCAGAAGTGAAGTCTTCTTAAAAATGGGCAAGAATAACCAGAGTGCGCTGCTGTATGGAAATCTGAGCTCCGAGGCCCCTCTGGACGGGGACAGTGGCCACAGCGGGTACTGTGCGATGATCTCCAGGGTTCCCAGGGGCTCATTTGAGAGGAAGAAATCTTATGATTGGTCGCAATTCAACACACTGTACCTCCGAGTGCGTGGGGATGGTCGGCCATGGATGGTGAATCTCAGGGAGGACACAGATATAATCCAGAAGCACAATCAGATGTACAGTTACTTCATGTTCACTCGTGGAGGGCCCTATTGGCAGGAGGTCAAGATCCCTTTCTCCAAGTTTTTCTTCTCCAATCAAGGGAGAATCCGCGATGCCCAGTTCCAGCTTCTGCTTGATAAGATCTCATCTATAGGACTCACCTTGGCTGACAAAGTGGATGGCCCATTCTTCCTGGAAATAGACTTTATTGGAGTGTTTACTGACCCAGCACATACAGAAGAATTTGCCTATGAAAATTCTCCAGCTCTTAACCCACGACTTTTTAGA------
>ochPri3
------------------------------------------------------------------------------------------------------------------------------------------CCA---GTATCTGCTGCTGGGAAAGCC---TCCCGGCTGGGAACAACTCAAAAGGACTTGCAAGGACATCAG------CAGAAAGAAACTGGTGTGAGTGTGCCTTCTCCTGAGGAAACACCCCAAGTTAGCTTTGATCAAGCCATTGCAGAGGAAGTCAAGGACCATCTTAGGCATTTGAAGGATGAAATTGTGAGCCATTGGACAGGACCGGAAGGCCGGCCGCTGCATGAAGTCTTGATAGAACAAGCCAAGGTCATCTGGCAGTTCCGTGGAAAAGAAGATTTGGCTAAGTGGACAGTGACTTCTGATAAGACGATAGGAGGCAGAAGTGAAGTGTTCTTGAAGATGGGCAAGAATAACCAGAGTGCTCTGCTCTATGGCACGCTGAACTCCCAGGCTCCTCAGGATGGCGAGAGTAGCCGTGGCGGCTACTGTGCCATGATGTCCAAGGTGCCCAGGGGCTTCTTGGAGAGGAAGAAATTCTATGATTGGTCCCAGTTTAACACCCTGTATCTCCGAGTCCGTGGGGATGGCCGGCCTTGGATGGTGAATATCCAGCAGGATACGGATTTAGTGCAGAGGAGCAATCAGATGTACAGTTACTTCATGTTCACGCGTGGGGGACCCTACTGGCAGGACGTCAAGATTCCATTTTCCAAATTTTTCTTCTCAAACCAAGGGAGAGTACGGGACGTGCAGCACCAACTGCTTCTTGACAAGATCTCTTCTATCGGATTCACCCTGGCTGACAAAGTGGATGGTCCATTCTTCCTGGAAATTGATTTTATTGGAGTGTTTACTGATCCAGCTCACACAGAAGAATTTGCCTATGAAAATTCTCCAGAGCTTAACCCAAGACTTTTTAAA------
>otoGar3
ATGGCTTTTGTTCACAAATTGCTGACTAGCACTTATATTCTCAGAAAATGCCCAAAGCCAAGTATTGGCTTGCAT------------CCTTTGGCGGGTATTCACTTTGCAGACTATTCTTCCAATAGTCCCCAGAAACCA---GTGGCGGCTCCTGGCAAAGCC---TTCTCACAGAGGAAGACTCAAGGAGGGTTGCAGGAACATCAC------CAGCAAGAAGTTGCCTTGGATACAATTTCTCCTGAGGAGAAGCCAGAAGTTAGTTTTGATAAAGCAATTAGAGATGAAATAAAGGACCATTTTTGGCGGTTGAAGGATGAACTTGTGAATCATTGGATAGGGCCAGAAGGCCGTCCTCTGCATGAGGTCTTGTTGGAACAAGCCAAGGTCGTCTGGCAGTTTCGTGGGAAAGAAGATTTAGATAAGTGGATAGTGACTTCTGATAAGACAATTGGAGGCAGAAGTGAAGTATTCTTAAAAATGGGCAAGAATAACCAAAGTGCACTGCTCTATGGAACTCTGAGTTCTGAGGGACCTTATGATGGAGATAGTCGCCAAAGTGGATACTGTGCAATGATATCCAGGGTACCAAGGGGCGCTTTTGAGAGGAGGAAGTCTTATGATTGGTCCCAGTTTAACACTCTGTATCTCCGGGTCCGTGGGGATGGTCGACCGTGGATGGTGAATATCAAGGAGGACTCAGATTTTATCCAGAGGAAGAATCAGATGTACAGTTACTTCATGTTCACCCGTGGTGGGCCCTACTGGCAGGAGGTCAAGATTCCTTTTTCCAAATTTTTCTTCTCGAATCAAGGGAGAGTCCGGGATGTTCAGTCTCAGCTTCTGCTTGACAAG---------------------------------------------------------------------------------------------------------------------------------------------------------
>tupChi1
ATGGCTTTTGTTTACAAACTGTTGAATGGCATTTACATTCTCAGAAGATGCCCGAAACCAGGTGCTGCCTTGCAT------------CCATTTTTGGGTGTTCACTGTGCAGACTACTGTTCCAGTAGTCTTCACAAACCA---GAGTCTACTCCTAACAAAGCC---TCTTCTCAAGGGAAGACTGAAGGGGGGTTGCAAGGACATGAC------CGGAAAGAAGTTGCTTTGGATGTAACTTCTCCAGAGGAGAAGCTTGAAGTTAGTTTTGACAAAGCAATTCAGAATGAGATAAAGGACCATTTAAGGTATTTGAAAGATGAAATTGTGAATCGTTGGATTGGGCCAGTAGGCCGCTCTCTGAATGAGGTCTTGCTGGAACAAGCCAAGGTCGTCTGGCAGTTCCGTGGGAAAGAAGATTTGGATAAGTGGATAGTGACTTCTGATAAGAAGATTGGAGGCAGAAGCGAAGTGTTCTTGAAAATGGGCAAGAATAACCAAAGTGCTCTGCTCTATGGAACTCTGAGCTCAGAGACTCCACATGATGGGGATAGTACCCAGAGTGGGTACTGTGCAATGATATCCAGGATTCGAAGGGGGCCATTTGAGAGGAAGAGGCCTCATGACTGGTCTCAGTTCAACACTTTGTATCTCCGCGTCCGTGGTGATGGCCGGCCCTGGATGGTGAATATCAGGGAGGACACGGATATAGTCCAGAGGAAGAATCAGATGTTCAGTTACTTCATGTTCACTCGTGGGGGCCCTTACTGGCAGGAAGTCAAGATTCCTTTTTCCAAATTTTTCTTCTCTAATCAAGGAAGAATCCGGGATGTTCAGTCCAAGCTTCTGCTTGACAAGATCTCTTCCATAGGCTTCACCCTGGCTGATAAAGTAGATGGTCCATTCTTCTTGGAAATAGACTTTATTGGAGTGTTTACTGATCCAGCCCACACAGAAGAATTTGCCTACGAAAATTCCCCAGAGCTTAGCCCAAGACTTTTTAAA------
>criGri1
ATGGCTTCCATTCACAAATTACTGATTGGTACTTATATCCATAGAAACTTCCTAAAGCCAAGGGCTGCCTTGCAC------------CCATTTATGGGTATTCAGTTTGTAGACTATTCTTCCAGTCATCCGCAGAAACAA---GTGGCTCCTGCTGACAGAGTC---TCCCAGCAGAGGAAGACTGAAGAGGGTGTACAAGAGGATCGC------CACAAAGAAGCCGCTTTGGATGTAACTTCCCCTGACAATGAACCCGAAGTTAGTTTTGACAAAGCAATTAGAGATGAAGCAGTAGAACATATTAGGCGTTGGAAGGATGAAATTGTGGCTCATTGGAAAGGCCCAGAAGGCCGCCCATTACAAGAGGTCATAATGGAGCAAGCCAAGGTTGTCTGGAAGTTTCGTGAAAAAAAAGATTTGGAGAAGTGGATGGTGACTTCTGATAAGACAATTGGAGGCAGAAGTGAAATCTTCTTGAAAATAGCCAAGAACAATCAAAGTGCCCTGCTCTATGGGACTCTGAGCTCCGAGGCCCCTAAAGATGGAGACAGTAGCCAGAGTGGATACTGTGCAATGTTATCCAGGGTTCCAAGGCGTTCTTTTGAGAGGAAGCAGTATTATGATTGGTCCCTGTTCAATTCTCTGTATCTCCGAGTCCGTGGGGATGGCCGGCCTTGGATGGTGAATATCAGGCAAGATACAGACTTTATCCAGAGGAAAAATCAGATGTACAGTTACTTCATGTTCACCCGTGGGGGGCCCTACTGGCAGGAAGTCAAGATTCCTTTCTCCAAATTTTTCTTCTCAAATCAAGGAAGGATACGAGATGTCCAGAGCCCACTTGTACTTGACAAGATCTCTTCTATAGGATTCACCCTGGCAGATAAGGTGGATGGACCATTCTTTCTGGAAATAGATTTTATTGGTGTGTTTACTGATCCAGCCCATACAGAAGAATTTGCTTATGAGAATTCTCCAGCTCTTAGCCCAGGACTTTTCAAATAT---
>mm10
ATGTCTTCCATTCACAAATTACTGACTGGCATTTACATTCATAAAAATTTCCTGAGGCCAAGGGCTGCATTACCT------------CCATTTGTGGGTAGTCACTGTGTAGACTATTCTTCCAGTAGTCTTCAGAAAAAA---GTGACTTCTGTTGACAGAGCC---TCCCAGCAGGGAAAGACTGAAGAGGGCTTACAAGGACATGAC------CACAAAGAAGTTGCTTTGGATGCACCTTCTCCTGACAGGACACCTGAAGTTAGTTTTGATAAAGCAATTAGAGATGAAGCAATAGAACATTTTAGACGTTTGAAGGATGAAATTGTGGCTCATTTGAGAGGCCCAGACGGCCGCCCATTACAAGAGGTCATAATGGAACAAGCCAGGGTTGTCTGGCAGTTTCGTGAAAAAGAAGATTTGGATAAGTGGATAGTGACTTCTGATAAGACAATTGGAGGTAGAAGTGAAATATTCTTGAAAATGAGCAAGAACAACCGAAGTGCCCTGCTTTATGGAACTCTGAGCTCTGAGCCTCCTCAGGATGGGGACAGTAGACAAAGTGGATACTGTGCCATGATCTCCAGGATTCCACGGGGTGCTTTTGAGAGGAAGCTGTCTTATGATTGGTCCCAGTTCAATACTCTGTATCTCCGAGTTCGTGGGGATGGACGGCCTTGGATGGTAAATATCAGGCAAGACACGGAGTTTATCCAGAGAAAAAATCAGATGTACAGTTACTTCATGTTCACCCGTGGGGGACCCTACTGGCAGGAAGTCAAGATTCCTTTCTCCAAATTTTTCTTTTCAAATCAAGGAAGGGTACGAGATGTCCAAGGCCCACTCGTATTGGACAAGATCTCTTCTATAGGATTCACTCTGTCTGATAAGGTGGATGGACCATTCTTCCTGGAAATAGATTTCATTGGTGTGTTTACTGATCCAGCCCATACAGAAGAATTTGCTTATGAGAATTCTCCCGTTCTTAACCCAAGACTCTTCAGA------
>rn6
ATGGCTTCTATTCACAAATTACTGATAGGTACTTATATTCATAGAAACTTCCTGAGGCCAAGGGCTGCAGTACCT------------CCGTTTGTGGGTAATCACTTCGTAGACTATTCTTCCAGTAGTCTTCAGAAACAA---GTGGCTTCTGCTAACAAAGTC---TCCCAGCAGGGAAAGACTGAAGAAGGCTTACAAGGACATGAC------CACAAAGAAGTTGCTTTGGATGTACCTTCTCCTGACAGGACACCTGAAGTTAGTTTTGATAAAGCAATTAGAGATGAAGCAATGGAACATTTTAGACGTTTGAAGGATGAAATTGTGGCTCATGTGAGAGGTCCAGATGGCCGCCCACTACATGAGGTCATAATGGAACAAGCCAGGGTTGTCTGGCAGTTTCGTGAAAAAGAAGATTTGGATAAGTGGATACTGACTTCTGATAAGACAATTGGAGGTAGAAGTGAAATATTCTTGAAAATGAGCAAGAACAACCGAAGTGCCCTCCTTTATGGAACTCTGAGCTCTGAGGCGCCTCAGGATGGGGAAAGTAACCAAAGTGGATACTGTGCGATGATCTCCAGGATTCCAAGGGGTGCTTTTGAGAGGAAGCTGTCTTATGATTGGTCCCAGTTCAATACTCTGTATCTCCGAGTCCGTGGGGATGGCCGGCCTTGGATGGTGAATATTAAGCAAGACACGGAGTTTATCCAGAGGAAAAATCAGATGTACAGTTACTTCATGTTCACCCGTGGGGGACCCTACTGGCAGGAAGTCAAGATTCCTTTCTCCAAATTTTTCTTTTCAAATCAAGGAAGGATACGAGATGTACAGGGCCCACTGATACTGGACAAGATCTCTTCTATAGGATTCACTCTGTCTGATAAGGTGGATGGACCATTCTTTCTGGAAATAGATTTCATTGGTGTGTTTACTGATCCAGCCCATACAGAAGAATTTGCTTATGAGAATTCTCCAGATCTTAACCCAAGACTTTTCAAA------
