# Supplementary material for: Six reference-quality genomes reveal evolution of bat adaptations
Source: Nature. 2020 Jul 22;583(7817):578–84. doi: 10.1038/s41586-020-2486-3 (PMC8075899; doi:10.1038/s41586-020-2486-3)
Supplement: Supplementary file 6 — Alignments of 12,931 protein-coding genes across 48 mammals. [file 41586_2020_2486_MOESM6_ESM.gz › suppDataFile/ENST00000340970.aln.fasta]

>criGri1
ATGGTTGCATGCTACCATGGCTTCGGTGCCATTGTGGCCCTTCTCAGCTACTGTCCTTTCCTGGATGTGAACCAGCAGGACAAAGACGGAAACACAGCCCTCATGCTGGCTGCTCAAGCAGGTCACATGCCACTGGTGACTCTACTGCTCAACTACTTTGCTGGCCTAGACCTGGAGCGCAGGGACCAGCGGGGGCTCACAGCTCTGATGAAGGCTGCCATTCGAGACCGCTCCGAGTGTGTGGTTGCCCTTCTCATGGCAGGTGCTGACCTGAGTTCCGTAGATCCAGTACGAGGCAGGACAGCCTTGGAGTGGGCTGTTCTGACTGACAGTTTCGACACAGTGCGGAAGATCCGGCAGCTGCTGAGGCGGCCCCAGGCAGAGCAGCTCAGCCTGCAGTACCAGCCGGAGTGGCCAGCCTTGGCCCAGCTTGTGGCCCAGGCCCAGGCCCAGGCCCAGTCT------GCCCCATCCCTCCTAGAAAGGCTGCAAGCTACCCTGAGCCTCCCTTTTGCTGAGTCTCCGCAGGAAGGGGGTGTTCTGGACCACTTTGTGACTGTCACCACCAGCTTGGCCAGTCCCTTCCTCACCACTGCCTGCCACACACTCTGCCCTGATCACCCACCCATGCTGGGCATTCGAGGCAAGTCAGTGCCGGAGCTGTTG---------------------GTT------AAT------ACTCAGGCCTGCAGGGCCGCGAAGTCT---GGCTCTTCCTCTCTGGAGATACCAGGA------------GAGGAAGAAGCA---GGAGGAAACAAA------------------GAACTATGGGGAGGTGGGCTAGGCCAG------GCTAGAGACAAG------------
>rn6
ATGGTCGCATGCTACCACGGCTATGGTTCCATTGTGGCTCTGCTCAGCGGCTGTCCTTTCCTGGACGTGAACCAGCAGGACAAAGACGGGAACACAGCCCTCATGCTGGCGGCTCAAGCAGGTCATGTGCCTCTGGTGACTCTCCTGCTCAACTACTTTGCTGGCCTGGACCTGGAACGCAGGGACCAGCGGGGACTGACAGCTCTGATGAAGGCTGCCATTCGGGACCGCTCTGAGTGTGTGGTTGCACTCCTTATGGCAGGTGCTGACCTGAGCTCCGTGGATCCTGTCCGGGGCAAGACAGCCTTGGAATGGGCTGTTCTAACGGACAGCTTTGACACTGTACGGAAGATCCGGCAGCTGCTGAGGCGGCCCCAGGCAGAGCAGCTCAGCCTGCACTACCAGCCAGAGTGGCCAGCCTTGGCCCAACTTGTGGCCCAGGCCCAGGATCAGGCT------------GCCCCATCCCTCCTAGAGAGGCTGCAGGCTACTCTGAACCTCTCCTTTGCTCAGTTTCCTCAGGAAGGGGGTGTCCTGGACCACTTGGTGACTGTCACCACCAGTTTGGCCAGTCCCTTCCTGACCACTGCCTGCCACACACTGTGCCCTGACCACCCACCCACACTGGGCATTCGGGGCAAATCAGTGCCAGAGCTGTTG------------------------------------------------------------------------------------------------------------------------------------------------------------------------------------------------------------------
>mm10
ATGGTTGCATGCTACCATGGCTTTGGTTCCATTGTGGCTCTGCTCAGCTGCTGTCCTTTCCTGGATGTGAACCAGCAAGACAAAGACGGGAACACAGCCCTCATGCTGGCTGCCCAAGCAGGTCACATGTCTCTTGTGACTCTCCTGCTCAACTACTTTGCTGGCCTGGACCTGGAACGCAGGGACCAGCGGGGACTCACAGCTCTGATGAAGGCTGCCATTCAAGATCGCTCCGAGTGTGTAGTTGCCCTCCTTATGGCAGGTGCTGACCTGAGCTCCGTGGATCCTGTCCGGGGCAAGACAGCCTTGGAATGGGCCGTTCTGACCGACAGCTTTGACACTGCTCAGAAGATCCGGCAGCTGCTGAGGCGGCCCCAGGCGGAGCAGCTCAGCCTGCATTACCAGCCAGAGTGGCCAGCCTTGGCTCAACTTGTGGCCCAGGCCCAGGCCCAGGCCCAGGCTCCAGCTGCCCCATCCCTCCTAGAAAGGCTACAGGCTACTCTGAGCCTCTCTTTTGCTCAGTCTCCGCAGGAAGGGGGTGTCCTGGACCACTTGGTGACTGTCACCACCAGCTTAGCCAGTCCCTTCCTGAGCACTGCCTGCCACACACTGTGCCCTGATCACCCACCCAAGCTGGGCACTAGAGGCAAATCAGTGCCAGAACTTTTA------------------------------------------------------------------------------------------------------------------------------------------------------------------------------------------------------------------
>HLrouAeg4
ATGGTCGCATGCTACCACGGCTTCGAGAGTGTTGTGGCCCTGCTCAGTCGCTGTCCTTTCCTGGATGTGAACCAGCAGGACAAAGAAGGGGACACAGCACTCATGCTGGCTGCCCAATCAGGCCACACGCCTCTGGTGAGTCTCCTGCTCAACTACTATGCAGGTCTGGACCTTGAGCGCCGGGACCAGCGGGGGCTAACAGCGCTGATGAAGGCAGCTATGCGCGACCGCTCCGAATGCGTGGCTGCCCTTCTCATGGCAGGTGCTGACCTGACAGCAGTGGATCCTGTTCGGGGCAAGACAGCCGTGGAGTGGGCAGTGCTGACGGACAGCTTCGACACTGTGCAAAGGATCCGGCAGCTGCAGCGGCGGCCCCAAGTGGAGCAGCTCAGCCAGCGTTACCAACCGGAGTGGCCAGCTTTGCCTGGACTCGTGGCCCAGGCCCAGGCCCAAGCT------------GCCCCATCTCTCCTAGAGAGACTACAGACCACTTTGAGTCTCCCCTTCACCCAGTCTCCTCAAGAGGGGGGTGTTCTGGATCACCTTGTGACCATCACGACCAGCCTGGCCAGTCCCTTTCTTACCACTGCCTGCCACACCCTGTGCCCTGACTGCCCACCTGCACTGGGCACCCGAAGCAAGTCTGTGCCAGAGCTGCTA---------------------GAGCAAGCCAGA------GCCCAGTCCTATAGGCCATCGCAGGCT---GACCCTTCCTCTCTGGCAATACCAGGAGCTCAGGATGCAGAGGAGAAGGCA---AGAGGAGGAGGC------CAGGTGGGCACAGAGCCAGGGAAAGATGGGCTAGAC---------------------------------
>bosTau8
ATGGTCGCCTGCTACCATGGTTTCCAAAGTGTGGTGGCCCTGCTCAGCCGCTGTCCTTTCCTGGATGTGAACCAGCAGGACAAAGAAGGGGACACAGCCCTCATGCTGGCTGCCCAAGCAGGCCACGTGTCTCTGGTGAGTCACCTGATCAACTACTATGCAGGCCTTGACCTGGAGCGCCGGGACCAGCGGGGACTGACCGCGCTGATGAAGGCCGCCATGCGGGATCGCTCGGAATGTGTTGCTGCCCTCCTCATGGCAGGTGCTGACTTGACAGCAGTGGATCCCGTCAGGGGAAAGACCGCCCTGGAGTGGGCATTTCTGACAGACAGCTTCGACACGGTGCAGAGGATCCGGCAGCTGCTGCGGCGGCCCCAAGTGGAGCAGCTCAGCCAGCATTATCAGCCTGAGTGGCCAGCCTTGCCCGGGCTCGTGGCCCAGGCTCAGGCC------------------GCCCCGTCTCTCCTAGAGCGACTGCAGGCCACCTTGACCCTCCCCTTTGTCCAGTCTCCTCAGGAAGGGGGTGTCCTGGACCAACTTGTGACCATCACGACCAGCCTGGCCAGTCCTTTCCTCACCACCGCCTGCCATACCCTGTGCCCTGACCACCCCCCTGCACTGGGAACCCGAAGGAAGTCTGTTCCAGAGCTGCTA---------------------GTGGAAGCCAGA------GCTCAGGTCTTCAGGGAACCGAAGGCT---GTCCCTTCCTGTCTGGAGATACCAGGAGCTCAGGATGGAGAGGAAGAGACA---GGAGGAGGC---------CGGATTGACACAGAGCCAGGGGAAGACCGGCTAGGCTGG------GCTGGGAGCAGG------------
>oryAfe1
ATGGTCGCCTGCTACCATGGCTTCGGGAGTATTGTGGCCCTGCTCAACCACTGTCCTTTCCTTGATGTGAACCAGCAAGACAGAGAAGGGGACACGGCCCTCATGCTAGCTGCCCAAGCAGGCCATGTGCCCCTGGTGAGTCTTCTGCTCAACTACTATGCAGGCCTGGACCTGGAGCGCCGGGACCAGCGGGGGCTCACGGCTCTGATGAAGGCTGCCATGCGAGATCGCTCAGAGTGCGTGGCTGCCCTCCTCATGGCAGGTGCTGACCTGGAAGCGGTGGACCCCGCCAGGGGCAAGACGGCCCTGGAGTGGGCGGTGCTGACCGACAGCTTCACCACAGTGCAGAGGATCCGGCAGCTGCTACGGCGGCCCCGAGCTGAGCAGCTCAGCCAGCACTACCAGCCTGAGTGGCCAGCCTTGTCTGGGCTGGTGGCTCAGGCCCAGACC------------------ACGCCATCCCTGCTAGAGAGACTGCAGGCCACCCTGAGCCTCCCCTTCTCCCAGTCTCCTCAGGAGGGGGGCGTCCTGGACCACCTCGTGACCGTCACAACCAGTCTGGCCAGTCCCTTCCTCACCACTGCCTGCTGCACCCTATGCCCTGATCGTCCACCTGCACTGGGCACCCGAAACGTGTCTGTGCCAGAGCTGCTA------------------GACAGCATAAGCAGG------AGCCCAAGCCTGCTGAACGTA--GTCT---GGCCCTTCCTATCTGGCGATACCAGGAGCTCAGGAGGGAGAGGCGGAAGCA---GGAGGAGGAGGC------CAGGTGTGCACAGAGCCTGGGAAAGATGGGCTAGGCTGG------GCTGGGAGCAGGTCCTCAGGC-TA
>HLpipKuh2
ATGGTGGCATGCTCCCGCAGCTTCGGGAGCGTCGTGGCCCTGCTCAGCCGCTGTCCGTTCCTGGACGTGAACCATCAGGACAAAGAAGGCGACACGGCCCTCATGCTGGCCGCTCAGGCAGGCCACGCGCCCCTGGTGAGCCTCCTGCTCGGCTACTACGCGGGCCTGGACCTGGAGCGCCGGGACCAGCGGGGGCTGACGGCGCTGATGAAGGCCGCGCTGCGGGACCGCGCGGACTGCGTGGCTGCCCTCCTCATGGCAGGTGCTGACCTGACAGCCGTGGACCCTGTGCGGGGCAGGACAGCCCTGGAGTGGGCGCTGCTGACCGGCAGCTTCGACACGGTGCGCAGGATCCGGCGGCTGCGGCAGCGGCCCCGGGCGGAGCAGCTCAGCCGGCATTACCGGCCAGAGTGGCCGGCCCTGCCCCTGCTCGTGGCCCAGGCCCAGGCCCAGGGC------------GCCCCCTCTCTCCTGGAGAGGCTTCGGGCCACCTGGAGCCTCCCCTTCGCCCAGTCTCCGCAGGAGGGGGGTGTCCTGGACCACCTTGTGACCCTCACGACCAGCCTGGCAAGTCCCTTCCTCACCACCGCCTGCCACCCTCTGTGCCCGGACCGCCCGCCTGCACTGGGAACCCTAAGCAAGTCTGTGCCAGAGCTGCTG---------------GCCAGCGTG--AGCCGGA------GCCCAGGCCTGCAGGGCATCGCAGCCT---GGCCCTTCCGGTCTGGCGGTACCGGGAGCTCAGGGTGCAGAGGAGGATGCA---GGAGAAGGAGGC---------------ACAGAGCCAGGGGAAAAAGAGCTAGGCCGGACGGGGGCAGGGAATCAG------------
>sorAra2
ATGGTGGCCTGCTGCCGCGGCTTTGGGAGCATCGTGGCCCTGCTCAGCCGCTGCCCCTTCCTCGATGTGAACCACCAGGACAAAGAAGGGGACACGGCCCTCATGCTGGCCGCCCAAGCAGGACACGCGCCTCTGGTGTGTCTTCTGCTCCACTACTTTGCGGGCCTGGACCTGGAGCGCCGAGACCGGCGGGGGCTCACGGCGCTGATGAAGGCGGCTGTGCGGGACCGCGCAGACTGTGTGGCTGCACTCCTCATGGCAGGGGCTGACCTGGCGGCGGTGGATCCCGCGCGGGGCAAGACAGCTCTGGAGTGGGCGGTGCTGACCGACAGCTTCGCCACCGTGCAGAGAATCCGGCGGCTTCAGCAGCGGCCCCGGGCAGAGCAGCTCAGCCAGCACTTCCAGCCCCAGTGGCCCACCCCGGCCGGG------GCCAAAACCCCGGCAGCAGCC------------ACCCCATCGATCCTGGAGCGACTGATGGCCACCTTGCGCCTCTCCTTTGCCCCGTCTCCTGAGGAGGGCGGTGTCCTGGACCACCTCGTGACGGTCACAACCAGCCTGGCCAGTCCCTTCCTCACTACCGCCTGCCGTACCCTGTGTCCAGGTGACCCTCCAGCACTGGGCGCCCGGAGCAAGTCTGTGCCAGAGATGCTG---------------------GGACAAGCCCGC------GCCCAGGCCTGCAGGGCAGCCGCACCGCCTGGCACTCCCTCGGTGGCAGTACCAGGTCAGGAAGGCACAGAGCACAGAGCA---------------------------------------------GATGGGCTAGGCCAG------ACCTGGTGCAGG------------
>HLturTru3
ATGGTCGCATGCTACCACGGCTTCCAAAGTGTTGTGGCCCTGCTCAGCCGCTGTCCTTTCCTGGATGTGAACCAGCAGGACAAAGAAGGAGACACAGCCCTCATGCTGGCTGCCCAAGCAGGCCATGTGCCTCTGGTGAGTCTCCTGATCAACTACTATGCTGGCCTTGACCTGGAGCGCCGGGACCAGCGGGGGCTCACTGCGCTGATGAAGGCCGCCATGCGGGACCGCTCTGAATGCGTGGCTGCCCTCCTCATGGCAGGTGCCGACCTGACTGCAGTGGATCCTGTCAGGGGCAAGACAGCCCTGGAGTGGGCATTTCTGACCGACAGCTTCGACACGGTGCAAAGGATCCAGCAGCTGCTGCGGCGGCCCCAAGTGGAGCAGCTCAGCCATCATTACCAGCCTGAGTGGCCAGCCTTGCCCGGGCTTGTGGCACAGGCCCAGGCTCAGGCC------------GCCCCGTCTTTCCTAGAACGACTTCAGGCCACCTTGAGCCTCCCCTTCGCGCAGTCTCCTCAGGAGGGGGGTGTCCTGGACCACCTTGTGACCGTCACGACCAGCCTGGCGAGTCCTTTCCTCACCACTGCCTGCCACACCCTGTGCCCTGACCACCCACCTGCACTGGGCACTCGAAGCAAGTCTGTGCCAGAGCTGCTA---------------------GTGGAAGCCAGA------GCCCAGGTCTGCAGGGAATCGAAGGCT---GTCCCTTCCTGTCTGGAGATACCAGGAGCTCAGGATGGAGAGGAGGAGGCA---GGAGGAGGC---------CAGGCTGGCACAGAGCCAGGGGACGAAGGGATAGGCCGG------GCTGGGACTAGG------------
>balAcu1
ATGGTCGCATGTTACCACGGCTTCCAAAGTGTTGTGGCCCTGCTCAGCCGCTGTCCTTTCCTGGATGTGAACCAGCAGGACAAAGAAGGAGACACAGCCCTCATGCTGGCTGCCCAAGCAGGCCATGTGCCTCTGGTGAGTCTCCTGATCAACTACTATGCTGGCCTTGACCTGGAGCGCCGGGACCAGCGGGGACTAACTGCACTGATGAAGGCCGCCATGCGGGACCGCTCCGAATGCGTGGCTGCCCTCCTCATGGCAGGTGCTGACCTGACTGCGGTGGATCCTGTCCGGGGCAAGACAGCCCTGGAGTGGGCATTTCTGACCGACAGCTTCGCCACGGTGCAAAGGATCCAGCAGCTGCTGCGGCGGCCCCAAGTGGAGCAGCTCAGCCATCATTACCAGCCTGAGTGGCCAGCCTTGCCCGGCCTTGTGGCCCAGGCCCAGGCTCAGGCC------------GCCCCGTCTTTCCTAGAACGACTTCAGGCCACCTTGAGCCTCCCCTTTGCGCAGTCTCCTCAGGAGGGGGGTGTCCTGGACCACCTTGTGACCGTCACAACCAGCCTGGCGAGTCCTTTCCTCACCACTGCCTGCCACACCCTGTGCCCTGACCACGCACCTGCACTGGGCACCCGAAGCAAGTCTGTGCCAGAGCTGCTA---------------------GTGGAAGCCAGA------GCCCAGGTCTGCAGGGAATCGAAGGCT---GTCCCTTCCTGTCTGGAGGTACCAGGAGCTCAGGATGGAGAGGAGGAGGCA---GGAGGAAGC---------CAGGTTGGCACAGAGCCAGGGGACGACGGGATAGGCCGG------GCTGGGAACAGG------------
>susScr11
ATGGTCGCATGCTACCATGGCTTCCGGAGTGTCGTGGCTCTGCTCAGCCGCTGTCCTTTCCTGGATGTGAACCAGCAGGACAAAGAGGGGGACACAGCCCTCATGCTGGCTGCCCAAGCAGGCCACGTGCCTCTGGTGAGTTTCCTGATCAACTACTACGCGGGCCTTGACCTGGAGCGCCGGGACCAGCGGGGGCTGACAGCGCTGATGAAGGCTGCCATGCGGGACCGTTCGGAATGCGTGGCTGCCCTCCTCATGGCAGGTGCTGACCTGACTGCAGTGGATCCTGTCCGAGGCAAGACGGCCCTGGAGTGGGCATTTCTGACCGACAGCTTCGACACAGTACAGAGGATCCGGCAGTTGCTGCGACGGCCCCAAGTGGAACAGCTGAGCCAGCATTACCAACCCGAGTGGCCAGCTTTGCCCGGGCTTGTGGCCCAGGCCCAGGCTCAGGCC------------ACCCCATCTCTCCTAGAACGACTCCAGGCCACCTTGAGCTTCCCCTTTGCCCAGTCTCCTCAGGAGGGGGGTGTCCTGGACCACCTTGTGACCATCACGACCAGCCTGGCCAGTCCTTTTCTCAGCACTGCCTGCCACACCCTGTGCCCTGACCACCCACCTGCACTGGGCACCCGAAGCAAGTCCGTGCCAGAGCTGTTA---------------------GTGGAAGCTGGA------GCCCAGATCTGCAGGGAATCGAAGCCT---GGCCCTTCCTGTCTGGAGATACCAGGAGCTCAGGATGGAGAGGAGGAGGCA---GGAGGAGTC---------CAGATTGGCAGAGAGCCAGGGGAAGATGGGCTAGACCAG------ACTGGGAGCAGG------------
>HLcamFer2
ATGGTTGCGTGCTACCAAGGCTTCCAGAGTGTGGTGGCCCTACTCAGCCGCTGTCCTTTCCTGGATGTGAACCAGCAGGACAAAGAAGGGGACACAGCCCTCATGCTGGCTGCCCAAGCAGGCCATGTGCCTCTGGTGAGTCTTCTGATCAACTACTACGCGGGCCTGGACCTGGAGCGCCGGGACCAGCGGGGACTAACAGCGCTGATGAAGGCTGCCATGCGGGACCGCTCGGAATGCGTGGCTGCCCTCCTCATGGCAGGTGCTGACCTGACCGCGGTGGATCCTGTCCGGGGCAAGACTGCGCTGGAGTGGGCATTTCTGACTGACAGCTTTGACACAGTGCAAAGGATCCGGCAGCTGCTGCGGCGGCCCCAAGTGGAGCAGCTCAGCCAGCATTATCAGCCTGAGTGGCCCGCCTTGCCCGGGCTCGTGGCCCAGGCCCAAGCTCAGGCC------------CCCCCATCTCTCCTTGAACGACTGCAGGCCACCTTGAGCCTCCCCTTTGTCCAGTCTCCTCAGGAGGGGGGTGTCCTGGACCACCTTGTGACCGTCACAACCAGCCTGGCCAGTCCCTTCCTCACTACTGCCTGCCACACCCTGTGCCCTGACCAGCCACCTGCACTGGGCACCCGAAGCAAGTCTGTGCCAGAGCTGCTA---------------------GTGGAAGCCAGA------GCCCAGGTCTTCAGGGAATCGAAGGCT---GGCCCTTCCTCTCTGGAGATACCAGGAGCTCAGGATGGAGAGGAGGAGGCA---GGAGGAGGC---------TGGATTGGCACAGAGCCAGGGGAAGATGGGCTAGGCTGG------GCTGGGAGCAGG------------
>HLmyoMyo6
ATGGTCGCCTGCTACCGCGGCTCCGGGAGCATCGTGGCCCTACTCAGCCGCTGTCCGTTCCTGGACGTGAACCAACAGGACAAAGAAGGCGACACAGCCCTCATGCTGGCTGCCCAAGCAGGCCACGCGCCTCTGGTGAGTCTCCTGCTCAACTACTACTCGGGCCTGGACTTGGAGCGCCGAGACCAGCGGGGGCTGACAGCGCTGATGAAGGCCGCAGTCCGGGACCGCTCTGAATGCGTGGCGGCCCTCCTCATGGCAGGGGCTGACCTGACAGCAGTGGATCCCGTTCGGGGCAAGACGGCCCTGGAGTGGGCGGTGCTGACCGACAGCTTCGACACCGTGCGAAGGATCCGGCAGCTGCGGCAGCGGCCCCAGGCGGAGCAGCTCAGCCAGCACTACCAACCGGAGTGGCCAGCCCTGCCCGGGCTCGTGGCCCAGGCCCAGGCTCAGGTT------------GCCCCCTCTCTGCTGGAGAGATTACAGGCCACCTTGAGCCTCCCCTTTGCCCAGTCTCCTCAGGAGGGGGGTGTCCTGGACCACCTTGTGACCATCACGACCAGCCTAGCCAGTCCCTTCCTCACCACTGCCTGCCACACTCTGTGCCCTGACCGCCCACCTGCACTTGGGACCCGAAGCAAGTCTGTGCCAGAGCTGCTAGGCACCCTCATCTCCCAGCCGGTGCGAGCCAGA------GCCCAGGCCTGCAGGGCATCGCAGGCT---GACCCCTCCTGTCTGGCGATACCAGGAGCTCCGGATGCAGAGGAGGAGTCA---GGAGAAGGAGGC------CGGGTGTGCACAGGGCCAGGGGAAGATGGGCTAGGCCGG------ACTGGGAGCAGG------------
>HLphyDis3
ATGGTCGCATGCTACCGTGGCTTTGGGAGTGTTGTGGCCCTACTCAGCCGCTGTCCTTTCCTGGATGTGAACCAACAGGACAAAGAAGGAGACACAGCCCTCATGCTGGCTGCCCAAGCAGGCCATGTGTCTCTGGTGAGGCTCCTGCTCAACTACTATACGGGCCTGGACTTGGAGCGCCGAGACCAGCGGGGGCTGACGGCATTGATGAAGGCCGCCATTCGGGACCGCTCTGAATGCGTGGCTGCCCTCCTCATGGCAGGTGCTGACCTGACAGCAGTGGATCCCGCTCGGGGCAAGACGGCCCTGGAGTGGGCAGTGCTGACCGACAGCTTCGACACCGTGCGCAGGGTCCGGCAGCTGTTGCGGCGGCCCCGAGTGGAGCAGCTCAGTCGGCATTTCCAGCCTGAGTGGCCAGCCTTGCCCGAGCTCGTGGCCCAGGCCCGGGCCCAGGTT------------GCCCCATCTCTCCTAGAGAGATTACAGGCCACCCTGAGCCTCCCCTTTGCCCGGTCTCCTCAGGAGGGGGGTGTCCTGGACCACCTTGTGACCATCACTACCAGCCTAGCCAGTCCCTTCCTCACCACTGCCTGCCGCACCCTGTGCCCCGACTGCCCGCCTGCCCTGGGAACTCGAAGCAAGTCTGTGCCAGAGCTGCTAGGCTCCCTCATGTCCCAGCCAATGCAAGCCAGA------GCCCAGGCCTACAGGGCACTGCAGGCT---GGCCCTTCCTGTCTGGCCATACCAGGAGCTCAGGATGCAGAGGAGGAGGAGTTGGGAGGAGGCGGC------CGGGTGTGTACAGAGCCAGGGGAAGAATGGCTAGGTCAG------ACTGGGGGCAGG------------
>micOch1
ATGGTGGCATGCTACCATGGCTTTGGCACCATTGTGGCTCTGCTCAGCTGCTGTCCTTTCCTGGATGTGAACCAACAGGACAAAGACGGAAACACAGCCCTCATGTTGGCTGCTCAAGCAGGTCATACGCCTCTGGTGACTCTCCTGCTCAACTACTTCGCTGGCCTGGACCTGGAGCGCAAAGACCAGCGGGGGCTCACAGCTCTGATGAAGGCTGCCATTCGGGACCACTCCGAGTGTGTGGTTGCCCTTCTCATGAACGGTGCTGACCTGAACTCTGTGGATCTGGTCCGTGGCAAGACAGCCTTGGAGTGGGCCGTTCTGACTGACAGCTTCAACACAGTGCGGAGGATCCAGCAGCTACTTAGGCGGCCCCAGGCAGAACAGCTCAGTCCACAGTACCAGCCAGAGTGGCCAGCCTTGGCCCAGCTTGTGGTCCAGGCCCAGGCT------------------GCCCCATCCCTCCTAGAAAGGCTGCAAGCTACCCTGAGCTTCTCTTTTGCTGCGTGTCCACAGGAAGGGGGTGTTCTGGACCACTTTGTGACGGTCACCACCAGCTTGGCCAGTCCCTTCCTCACCACGGCCTGCCTCCCACTGTGCCCTGACCACCCACCCAGGCTAGGCACTCGAGGCAAGTCAGTGCCCGAGCTGTTG------------------------------------------------------------------------------------------------------------------------------------------------------------------------------------------------------------------
>hg38
ATGGTCGCATGCTACCACGGCTTCCAGAGTGTTGTGGCCCTGCTCAGCCACTGTCCTTTCCTTGATGTGAACCAGCAGGACAAAGGAGGGGACACGGCCCTCATGTTGGCTGCCCAAGCAGGCCACGTGCCTCTAGTGAGTCTCCTGCTCAACTACTATGTGGGCCTGGACCTGGAACGCCGGGACCAGCGGGGGCTCACGGCGTTAATGAAGGCTGCCATGCGGAACCGCTGTGAGTGCGTGGCCACCCTCCTCATGGCAGGTGCTGACCTGACAGCAGTGGACCCTGTTCGGGGCAAGACGGCCCTGGAATGGGCAGTGCTGACCGACAGCTTCGACACCGTGTGGAGGATTCGGCAGCTGCTGAGGCGGCCCCAAGTGGAGCAGCTTAGCCAGCACTACAAGCCCGAGTGGCCGGCCTTGTCCGGGCTCGTGGCCCAGGCCCAGGCCCAGGCCCAGGTT------GCCCCTTCACTCCTAGAACGGCTGCAGGCTACCTTGAGCCTCCCCTTTGCCCCGTCTCCTCAGGAGGGGGGTGTTCTGGACCACCTTGTGACTGCCACAACCAGCCTGGCCAGTCCCTTCGTCACCACTGCCTGCCACACTCTGTGCCCTGACCATCCACCTTCGCTGGGCACCCGAAGCAAGTCCGTGCCAGAGCTGTTA---------------------GTGCCAGCCGAA------GCCCAGTCCTTCAGGACACCAAAGTCT---GGCCCTTCCTCTCTGGCGATACCAGGAGCTCAGGATAGAGAAGAGGAAACA---GGAGGAGGAGGC------CAGAATGGCACAGAAGTAGGGGAAGATGGGATAGGACAG------GCTGGGAACAGG------------
>panTro5
ATGGTTGCATGCTACCACGGCTTCCAGAGTGTTGTGGCCCTGCTCAGCCACTGTCCTTTCCTTGATGTGAACCAGCAGGACAAAGGAGGGGACACGGCCCTCATGTTGGCTGCCCAAGCAGGCCACGTGCCTCTGGTGAGTCTCCTGCTCAACTACTATGTGGGCCTGGACCTGGAACGCCGGGACCAGCGGGGGCTCACGGCGTTAATGAAGGCTGCCATGCGGAACCGCTGTGAGTGCGTGGCCACCCTCCTCATGGCAGGTGCTGACCTGACAGCAGTGGACCCTGTTCGGGGCAAGACGGCCCTGGAATGGGCAGTGCTGACCGACAGCTTCGACACCGTGTGGAGGATTCGGCAGCTGCTGAGGCGGCCCCAAGTGGAGCAGCTTAGCCAGCACTACAAGCCCGAGTGGCCGGCCTTGTCTGGGCTCGTGGCCCAGGCCCAGGCCCAGGCCCAGGTT------GCCCCTTCACTCCTAGAGCGGCTGCAGGCTACCTTGAGCCTCCCCTTTGCCCCGTCTCCTCAGGAGGGGGGTGTTCTGGACCACCTTGTGACTGCCACAACCAGCCTGGCCAGTCCCTTCGTCACCACTGCCTGCCACACTCTGTGCCCTGACCATCCACCTTCGCTGGGCACCCGAAGCAAGTCCGTGCCAGAGCTGTTA---------------------GTGCCAGCCGAA------GCCCAGTCCTGCAGGACACCAAAGTCT---GGCCCTTCCTCTCTGGCGATACCAGGAGCTCAGGATAGAGAAGAGGAAACA---GGAGGAGGAGGC------CAGAATGGCACAGAAGTAGGGGAAGATGGGATAGGACAG------GCTGGGAACAGG------------
>ponAbe2
ATGGTCGCATGCTACCACGGCTTCCAGAGTGTTGTGGCCCTGCTCAGCCACTGTCCTTTCCTTGATGTGAACCAGCAGGACAAAGGAGGGGACACGGCCCTCATGTTGGCTGCCCAAGCAGGCCACGTGCCTCTGGTGAGTCTCCTGCTCAACTACTATGTGGGCCTGGACCTGGAACGCCGGGACCAGCGGGGGCTCACAGCATTAATGAAGGCTGCCATGCGGAACCGCTGTGAGTGCGTGGCCACCCTCCTCATGGCAGGTGCTGACCTGACAGCAGTGGACCCTGTTCGGGGCAAGACGGCCCTGGAATGGGCAGTGCTGACTGACAGCTTCGACACCGTGTGGAGGATTCGGCAGCTGCTGAGGCGGCCCCAAGTGGAGCAGCTTAGCCAGCACTACCACCCCGAGTGGCCGGCCTTGTCCGGGCTCGTGGCCCAGGCCCAGGCCCAGGCCCAGGTT------GCCCCTTCACTCCTAGAGCGGCTGCAGGCTACCTTGAGCCTCCCCTTTGCCCCATCTCCTCAGGAGGGGGGTGTTCTGGACCACCTTGTGACTGCCACAACCAGCCTGGCCAGTCCCTTCGTCACCACTGCCTGCCACACTCTGTGCCCTGACCACCCACCTTCGCTGGGCACCCGAAGCAAGTCCGTGCCAGAGCTGTTA---------------------GTGCCAGCCGAA------GCCCAGTCCTGCAGGACATCAAAGTCT---GGCCCTTCCTCTCTGGCGATACCAGGAGCTCAGGATAGAGAAGAGGAAACA---GGAGGAGGAGGC------CAGAATGGCACAGAAGTAGGGGAAGATGGGATAGGACAG------GCTGGGAACAGG------------
>saiBol1
ATGGTCGCATGCTACCATGGCTTCCAGAGTGTGGTGGCCCTGCTCAGCCACTGTCCTTTCCTCGATGTGAACCAGCAGGACAAAGGAGGGGACACGGCCCTCATGTTGGCTGCCCAAGCAGGTCATATGCCTCTGGTGAGTCTCCTGCTCAACTACTATGCGGGCCTGGACCTGGAACGCCGGGACCAGCGGGGGCTCACAGCGTTAATGAAGGCTGCCATGCGGAACCGCTGTGAGTGCGTGGCTGCCCTCCTCATGGCAGGTGCTGACCTGACAGCGGTGGACCCTGTTCGGGGCAAGACGGCTCTGGAATGGGCGGTGCTGACCGACAGCTTCGACACGGTGTGGAGGATTCGGCAGCTGCAGCGGCGGCCTCGAGTGGAGCAGCTTAGCCAGCACTACCAGCCCGAGTGGCCCGCCTTGCCCAGGCTCGTGGCCCAGGCTCAGGCCCAGGCCCAGGTT------GCCCCTTCACTCCTAGAGCGGCTGCAGGCTACCTTGAGCCTCCCCTTTGCCCCGTCCCCTCAGGAGGGGGGCGTTCTGGACCACCTTGTGACTGCCACGACCAGCTTGGCCAGTCCTTTCCTCGCCACTGCCTGCCACACTCTGTGCCCTGACCACCCACCTTCCCTGGGCACCCGAAGCAAGTCCGTGCCAGAGCTGCTA---------------------GTGCCAGCCAAA------GCCCAGTCCTGCACGACATCAAAGCCT---GGCCCTTCCTCTCTGGCGATACCAGGAGCTCAGGATGGAGAAGAGGAAGCA---GGAGGAGAA---------CAGAATGACCCAGAAGTAGGAGAAGATGGGCTAGGACAG------GCTGGAAACAGG------------
>macFas5
ATGGTCGCGTGCTACCGCGGCTTCCAGAGTATTGTGGCCCTGCTCAGTCAATGTCCTTTCCTTGATGTGAACCAGCAGGACAAAGGAGGAGACACGGCCCTCATGTTGGCTGCCCAAGCAGGCCACGTGCCTCTGGTGAGTCTCCTGCTCAACTACTACGCCGGCCTGGACCTGGAACGCCGGGACCAGCGGGGGCTCACGGCGTTAATGAAGGCTGCCATGCGGAACCGCTGTGAGTGCGTGGCCACCCTCCTCATGGCAGGTGCTGACCTGACAGCAGTGGACCCTGTTCGGGGCAAGACGGCCCTGGAATGGGCAGTGCTGACTGACAGTTTCGACACCGTGTGGAGGATTCGGCAGCTGCTGAGAAGGCCCCAAGTGGAGCAGCTTAGCCAGCACTACCAGCCCGAGTGGCCGGCCTTGTCCGGGCTCGTGGCTCAGGCCCAGGCCCAGGCCCAGGTT------GCCCCTTCACTCCTAGAGCGGCTGCGGGCTACCTTGAGCCTCCCCTTTGCCCTGTCTCCTCAGGAGGGAGGTGTTCTGGACCACTTTGTGACTGCCACAACCAGCCTGGCCAGTCCCTTCGTCACCACTGCCTGCCACACTCTGTGCCCTGACCACCCACCTTCCCTGGGCACCCGAAGCAAGTCCGTGCCAGAGTTGCTAGGCATCCTCATCACCCCACCGGTGCTGGCCAAA------GCCCAGTCCTGCGGGACATCAAAGTCT---GGCCCTTCCTCTCTGGCGATACCAGGAGCTCAGGATAGAGAAGAGGAAACA---GGAGGAAGAGGC------CAGAATGGCACAGAAGTAGGGGAAGATGGGATAGGACAG------GCTGGGAACAGG------------
>tarSyr2
ATGGTGGCATGCTACCACGGCTTCCGGAGTGTTGTGGCCCTGCTTAGCCGCTGTCCTTTCCTCGATGTCAACCAGCAGGACAAAGGAGGGGACACAGCCCTCATGCTGGCTGCCCAAGCAGGCCACGTGGCTCTGGTGGGTCTCCTGCTCAACTACTACGCGGGCCTGGACCTGGAACGCCGCGACCAGCGGGGGCTCACGGCGCTGATGAAGGCTGCCATGCGGAACCGCCCCGAGTGCGTGGCTGCCCTCCTCATGGCAGGTGCTGACCTGACAGCAGTGGATCCTGTTCGGGGCAAGACGGCCCTGGAGTGGGCCGTGCTGACCGACAGCTTCGACGCCGTGTGGAAGATCCGGCAGCTGCTACGGCGGCCCCAGGTGGAGCAGCTCAGCCAGCATTACGATCCCGAATGGCCAGCCTTGCCTGGGCTCGTGGCCCAGGCCCAGGCCCAGGCC------------ACCCCCTCCCTCCGAGAGCGGCTGCAGACCACCTTGAGTCTCCCCTTTGCCCAGTCTCTTCAGGAGGGGGGTGTCCTGGACCACTTTGTGACCCTCACGACCAGCCTGGCCAGCCCCTTCCTCACCACTGCCTGCCACACTCTGTGCCCCGAAAGCCCGCCGGCACTGGGCACGCGAAGCAAGTCTGTGCCAGAGCTTCTA------------------------------------------------------------------------------------------------------------------------------------------------------------------------------------------------------------------
>HLrhiFer5
---GTCGCCTGCTACCACGGCTTCAGGAGTGTTGTGGCCCTGCTCAGCCGCTGTCCTTTCCTGGATGTGAACCAGCAGGATAAAGAAGGGGACACGGCCCTCATGCTGGCTGCCCAAGCAGGCCATGTGTCTCTGGTGAGTCTCCTGCTCAACTACTACGCGGGCCTGGACCTGGAGCGCCGGGACCAGCGGGGGCTAACAGCGCTGATGAAGGCTGCCATGCGGGACCGCTCTGAATGTGTGGCTGCCCTCCTCATGGCAGGTGCTGACCTGACCGCAGTGGATCCTGTTCGGGGCCAGACGGCTCTGGAGTGGGCAGTGCTGACCGACAGCTTCAACACTGTGCAAAGGATCCGGCAGCTGCTGCGGCGGCCCCAGGTACAGCAGCTCAGCCAGCATTACCAACCAGAGTGGCCAGCCTTGCCCGGGCTCGTGGCCCAGGCCCAGGCCCAGGCT------------TCCCCATCTCTCCTAGAGAGACTACAGGCTGCCTTGAGCCTCCCCTCTGCCCACTCTCCTCAGGAGGGGGGTGTCCTGGACCACCTTGTGACCATCACGACCAGCCTGGCCAGTCCCTTCCTCACCACTGCCTGCCACACCCTGTGCCCTGACTGCCCGCCTGCACTGGGCACCCAAAGCAAATCTGTGCCAGAGCTGCTA---------------------GTGCAAACCAGA------GCCTGGGCCTGCAAAGCGTCGCAGTCT---GACCCTTCCTGTCTGGAGATACCAGGAGCTCAGAATGCAGAGGAGGAGGCA---GGAGGAGGAAGC------CAGGTGGGCACAGAGCCAGGGGAAGATGGACTAGGCCAG------GCTGGGATCAGG------------
>cerSim1
ATGGTCGCATGCTACCACGGCTTCGAGAATGTTGTGGCCCTGCTCAGCCGCTGCCCTTTCCTGGATGTGAACCAGCAGGACAAAGAAGGGGACACAGCCCTCATGCTGGCCGCCCAAGCAGGCCACGTGCCTCTGGTGAGTCTCCTGCTCAACTACTACGCGGGCCTGGACCTGGAGCGCCGGGACCAGCGGGGGCTAACTGCGCTGATGAAGGCTGCCATGCGGGACCGCTCTGAATGTGTGGCTGCCCTCCTCATGGCAGGTGCTGACCTGACAGTGGTGGATCCTGTTCGAGGCAAGACAGCCCTGGAGTGGGCAGTGCTGACCGACAGCTTTGACAGCGTGCGGAGGATCCGGCAGCTGCTGCGGCGGCCCCAAGTGGAGCAGCTCAGCCAGCATTACCAGCCCGAGTGGCCAGCCTTGCCCGGGCTCGTGGCCCAGGCCCAGGCCCAGGCT------------GCCCCATCTCTCCTGGAGCGACTACAGACCACCTTGAGCCTCCCCTTTGCCCAGTCTCCTCAGGAGGGGGGTGTCCTGGACCACCTTGTGACCGTCACAACCAGCCTGGCCAGTCCCTTCCTCACCACAGCCTGCCACACCCTGTGCCCTGACCAGCCACCTACACTGGGCACCCGAAGCAAGTCTGTGCCAGAGCTGCTG---------------------GTGCAAGCTGAA------GCCCAGGCCTTCAGGGCATCGAATGCT---GGCCCTTCCTGTCTGGAGATACCAGGAACTCAGGATGGAGAGGAGGAGGCA---GGAGGAGGAGAA------------------GAGCCAGGGGAAGATGGGCTAGGCCGG------GCTGGGAGCAGG------------
>felCat8
ATGGTCGCCTGCTACCGCGGTTTTGAGAATGTTGTGGCCTTGCTCAGCCGCTGCCCTTTCCTCGATGTGAACCAGCAGGATAAGGAAGGGGACACAGCCCTCATGCTGGCTGCCCAAGCAGGTCATGTGCCTCTGGTGAGTCTCCTGCTCAACTACTACCCAGGCCTGGACCTGGAGCGCCGGGACCAGCGGGGGCTAACGGCACTGATGAAGGCCGCCATTCGGAACCGTTCGGAATGTGTGGCGGCCCTCCTCCTGGCAGGTGCTGAGCTGACAGCGGTGGATCCTGTCCGGGGCAAGACGGCCCTAGAGTGGGCAGTGCTGACTGACAGCTTCGACACCGTGCAAAGGATCCGGAAGCTGCTGCGGCGCCCCCAGATAGAGCAGCTCAGCCAGCATTACCAGCCCGAGTGGCCAGCCCTGCCTGGGCTCGTGGCCCAGGCCCAGGCCCAGGCCCAGGCG------GCCCCATCTCTTCTAGAGCGACTCCAGGCCACCTTGAGCCTCCCCTTTGCCCAGTTTCCTCAGGAGGGGGGTGTCCTGGACCACCTTGTGACCATCACGACCAGCCTGGCCAGTCCCTTCCTCACCACTGCCTGCCACACCCTGTGCCCTGAGCACCCACCTGCACTGGGCACCCGAAGCAAGTCTGTGCCAGAGCTGCTA---------------------GCACAAGCCAGA------GTCCAGGCCTGGAGAGAATCGAAGGTT---GGCCCTTCCTATCTGGAGATATCAGGAGCTCAGGATGGAGAGGAGGAAGCA---GGAGGAGGAGGC------CAGGCAGGCACAAAGTCAGGGAAAGATGGGCTAGGCCAG------GCTGGGAGCAGG------------
>otoGar3
ATGATCGCCTGCTACCACGGCTTTGGGAGTGTTGTGGCCCTGCTCAGTCGCTGTTCTTTCCTCGATGTGAACCAGCAGGACAAAGAAGGGAACACAGCACTCATGTTGGCTGCCCAAGCAGGCCACGTGCCTCTAGTGAGTCTTCTGCTCAACTATTATGCCGGCATAGACCTGGAGCGCCGGGACCAGAGGGGGCTCACAGCGTTAATGAAGGCTGCTATGCGGGACCGCTCCGAATGCGTGGCAGCCCTCCTCATGGCAGGTGCTGACCTGACAGCAGTGGATCCTGTTAGGGGCAAGACAGCCCTGGAGTGGGCAGTGCTCACTGACAGCTTCGACACAGTGTGGAGGATCCGGCAGCTACTGCGGAGGCCTAGAGTGGAGCAGCTCAGCCAGCATTACCAGCCTGAGTGGCCGGCCTTGGCCGGGCTTGTGGCCCAGGCCCAGGCCCAGGCTCAAGCT------GCTCCATCCCTCCTAGAGCGGCTACAGGCCACCTTGAGTCTCCCTTTTGCCCAGTCTCCTCAGGAGGGAGGTGTTCTAGACCACCTTGTGACCCTCACGACCAGCCTGGCCAGTCCTTTCCTCACCACTGCCTGCCACACTCTGTGCCCTGACCACCCACCTGCACTGGGCACCCGAAGCAAGTCGGTGCCAGAGTTGCTGGGCATGCTCAACCTCCAGCCAGTGGAACCCGAA------CCCCAGTCCTGTCGGGCATCGATGTCT---GGCCCTTCCTCTCTGGAGATACCAGCAGCTCAGGATGGAGAGAAGGAGGCA---GGAGGAGGAGGG------------------------------------CTAGGCCAG------CCTGGGAATAGG------------
>micMur3
ATGGTCGCATGCTACCACGGCTTCGGGAATGTTGTGGCCCTGCTCAGCCGCTGTTCTTTCCTGGATGTGAACCAGCAGGACAAAGATGGGAACACAGCACTCATGCTGGCTGCCCAAGCAGGCCACGTGCCTCTGGTGAGTCTCCTGGTCAACTACTATGCGGGCCTGGACCTGGAGCGCCAGGACCAGCGGGGGCTCACAGCGTTGATGAAGGCTGCCATGCGGGACCGCTCTGAATGCGTGGCTGCCCTCCTCATGGCAGGTGCTGACCTGACAGCAGTGGATCCTGTTAGGGGCAAGACAGCCCTGGAGTGGGCAGTACTGACCGACAGCTTCGACACAGTGTGGAGGATCCGGCAGCTGCTGCGGCGGCCACAAGCGGAGCAGCTCAGCCAGCACTACCAGCCCGAGTGGCCGGCCTTGGCGGGGCTCGTGGCCCAGGCCCAGGCCCAGGCCCAGGCT------GCTCCATCCCTCCTAGAGCGGCTACAGGGCACCTTGAGCTTCCCCTTTGCCCAGTCCCCTCAGGAGGGGGGTGTCCTGGACCACCTTGTGACTCTCACGACCAGCCTGGCCAGTCCCTTCCTCACCACTGCCTGCCACACTCTGTGCCCTGACCACCCGCCTACACTGGGCACCCGAAGCAAGTCTGTGCCAGAGCTGCTA---------------------GTGCAACCGGAA------CCCCAGTCAGGCAGGGCATCGATGTCT---GGCCCTTCCTCTCTGGCCATACCAGCAGCTCAGGATGGAGAGGAGGAGGCA---GGAGGAGGAGGG------------------------------------CTAGGCCAG------GCTGGGATCAGG------------
>HLequCab3
ATGGTCGCATGCTACCACGGCTTCGGGAGTGTCGTGGCCCTGCTCAGCCGCTGCCCTTTCCTCGATGTGAACCAGCAGGACAAAGAAGGAGACACAGCCCTCATGCTGGCTGCCCAAGCAGGCCACGTGCCTCTGGTGAGTCTCCTGCTGAACTACTATGCTGGCCTGGACCTGGAGCGCCGGGACCAGCGGGGGCTGACTGCGCTGATGAAGGCTGCCATGCGGGACCGCTCGGAATGCGTGGCTGCCCTCCTCATGGCAGGTGCTGACCTGACAGCGGTGGATCCCGTTCGAGGCAAGACAGCCCTGGAGTGGGCACTGCTGACCGACAGCTTCGACACAGTGTGCAGGATCCGTCAGCTGCTGCGGCGGCCCCAGGTGGAGCAGCTCAGCCAGCATTACCAGCCCGAGTGGCCAGCCTTGCCCGGGCTCGTGGCCCAGGCCCAGGCCCAGGCCCAGGCC------GCCCCATCTCTCCTGGAGCGACTACAGACCACCTTGAGCCTGCCCTTTGCCCAGTCTCCTCAGGAGGGGGGTGTCCTGGACCACCTCGTGACCATCACGACCAGCCTGGCGAGTCCCTTCCTTACCACGGCCTGCCAGACCCTGTGCCCTGACCACCCACCTGCACTGGGCACCCGAAGCAAGTCTGTGCCAGAGCTGCTA---------------------GTGCAAGCTGAA------GCCCCGGCCATCAGGGCATCGAATGCT---GGCCCTTCCTCTCTGGAGATACCAGGAGCTCAGGATGGAGAGGAGGAGGCA---GGAGGAGGAGGAGGAGGCCAGGTTGTCACAGAGCCAGGGGAAGATGGGCTAGGCTGG------GCTGGGAGCAGG------------
>manPen1
ATGGTTGCATGCTACCACGGCTTTGAGAGTGTTGTGGCCCTGCTTAGCCGCTGTCCTTTCCTTGATGTGAACCAGCAGGACAAAGAAGGGGACACAGCCCTCATGCTGGCTGCCCAGGCAGGCCATGTGCCTCTGGTGAGCCTCCTACTCAACTATTACTCAGGCCTGGACCTGGAGCGCCGGGACCAGCGGGGGCTAACAGCACTGATGAAGGCTGCCATGCGGGACCATTCCGAATGCGTGGCTGCCCTCCTCATGGCAGGTGCTGACCTGACAGCGGTGGATCCTGTTCGGGGTAAGACGGCCCTGGAGTGGGCAGTGCTGACTGACAGCTTCAATGCTGTGCAAAGGATCTGGCAGCTGCTGCGGCGGCCCCGAGTGGAGCAGCTCAGCAAGCATTTCCAGCCTGAGTGGCCAGCCCTGCCTGGGCTTGTGGCCCAGGCCCAAGCT------------------GCCCCATCTCTCCTAAACTGGCTGCAGGCCCGTTTAAGCCTGCCCTTTGCCCAGTCTCCTCAGGAGGGGGGTGTCCTGGACCACCTTGTGACTGTCACGACCAGTCTGGCCAGTCCCTTCCTCACCACTGCCTGCCACACCATGTGCCCTGACCGCCCGCCTGAACTGGGCACCCGAAGCAAGTCTGTGCCGGAGCTGCTA---------------------GTGCCAGCTGAA------GCCCAGGCCTGCAGGGCACCAAAGCCT---GGCCCTCCCTGTCTGGAGATACCAGGAGCTCAGGATGATGAGGAGACGGCA---GGAGGAGGAGGC------CAGGTGGGCACAGAGCCAGGGGAAGATGGGCTAGGCTGG------CCTGGGAGCAGC------------
>HLmanJav1
ATGGTTGCATGCTACCACGGCTTTGAGAGTGTTGTGGCCCTGCTTAGCCGCTGTCCTTTCCTTGATGTGAACCAGCAGGACAAAGAAGGGGACACAGCCCTCATGCTGGCTGCCCAGGCAGGCCATGTGCCTCTGGTGAGCCTCCTACTCAACTATTACTCAGGCCTGGACCTGGAGCGCCGGGACCAGCGGGGGCTAACAGCACTGATGAAGGCTGCCATGCGGGACCATTCCGAATGCGTGGCTGCCCTCCTCATGGCAGGTGCTGACCTGACAGCGGTGGATCCTGTTCGGGGTAAGAACGCCCTGGAGTGGGCAGTGCTGACTGACAGCTTCAATGCTGTGCAAAGGATCTGGCAGCTGCTGCGGCGGCCCCGAGTGGAGCAGCTCAGCGAGCATTTCCAGCCTGAGTGGCCAGCCCTGCCCGGGCTTGTGGCCCAGGCCCAAGCT------------------GCCCCATCTCTCCTAAACCGGCTGCAAGCCCGTTTGAGCCTGCCCTTTGCCCAGTCTCCTCAGGAGGGGGGTGTCCTGGACCACCTTGTGACTGTCATGACCAGTCTGGCCAGTCCCTTCCTCACCACTGCCTGCCACACCGTGTGCCCTGACCGCCCGCCTGAACTGGGCACCCGAAGCAAGTCTGTGCCAGAGCTGCTA---------------------GCGCCAGCTGAA------GCCCAGGCCTGCAGGGCACCAAAGCCT---GGCCCTTCCTGTCTGGAGATACCAGGAGCTCAGAATGATGAGGAGGCAGCA---GGAGGAGGAGGC------CAGGTGGGCACAGAGCCAGGGGAAGATGGGCTAGGCTGG------CCTGGGAGCAGC------------
>ochPri3
ATGGTCGCCTGCTACCGTGGCTTCAGGGATGTTGTGGCCCTGCTTAGCCGCTGTCCTTTCCTCGACGTGAACCAGCAGGACAACGGAGGGGACACGGCTCTCATGCTGGCTGCGCAAGCAGGTCACGTGTGTCTGGTGAGCCTCCTGCTCAACTACTATGCGGGCTTGGACCTGGAGCGCCGGGACCAGCGTGGGCTCACAGCACTGATGAAGGCCGCCATGCGAAACCGCTCTGAGTGCGTGGCCGCCCTTCTCATGGCAGGTGCTGACTTGACGGCAGTGGATCCTGTGCGGGGCAAGACAGCCCTGGAGTGGGCGCTGCTGACCGACAGTTTCGATGTCGTGCTCAGGATCCGGCAGCTGCTGCGGCGGCCCCGGGTGGAGCAGCTGAGCCAATGCTTCCGGCCTGAGTGGCCAGCTTTGCCCGGACTGGTGGCCCAGGCCCAGGCCCAGGCCCAGGCT------GCCCCATCTTTCCTGGAGCGGCTACAAGCCACCCTGACCTTCTCCTTCCCCCAGGATCCTCAGGAGGGGGGCGTCCTAGACCACTTGGTAACCGTCACCACCAGCCTGGCCAGTCCCTTCCTCACCACCGCCTGCCACCCTCTGTGTCCTGACAGCCCCCCTGCAGTGGGCACCCGAGGCAAGTCTGTGCCGGAGCTGCTC---------------------GCTCCAAGCAAA------GCCCAGCTCTGCCGGGCAACAAAGGCT---GGCCCCGCCCCTCTGGCACTACCAGGAGCTACGGATGGAGAGGAAGAGGCA---AGAGGAGGAAGC------CAAGTAGGCACAGAATCAGGGGAGGCCGGG---------------------------------------
>dasNov3
ATGGTGGCCTGCTGCCGTGGCTTCGCGGGCGTCGTGGCGCTGCTCAGCCGCTGTCCTCACCTCGACGTGAACCAGCAGGACAAAGAGGGGGACACCGCCCTGATGCTGGCGGTGCAAGCAGGCCACGCGCCCGTGGTGAGTCTCCTGCTCAACTACTACGCGGGTGTGGACCTGGAGCGCCGCGACCAGCGAGGGCTCACGGCGCTGATGAAAGCCGCCCTGCGGGACCGCGCCGAGTGCGCGGCTGCGCTCCTCATGGCAGGTGCTGACCCCACAGCGGTGGATCCCGCTCAGGGCAGGACGGCCCTGGAGTGGGCGGTGCTGACCGACAGCTTCCACACGGGGCGGAGGATCCGGCAGCTGCTGCGGCGGCCCTGCGCCGAGCAGCTCAGCCGC---------------------------------------------------------------------------------------------------------------------------------CCTCAGGAGGGCGGAGTCCTGGACCACTTTGTGACGGTCACCACCAGCCTGGCCAGCCCCTTCCTCACCACTGCCTGCCGCACCCTCTGTCCCGACCACCCACCGGCACTGGGCACCCGGAGCGCATCTGTGCCAGAGCTGCTA---------------------GCCAGTGCGAGCCTG--AGCCCAGGCCTGCAGGGCACTGCAGCCT---GGCCCTTCCCGTCTGGTCCTACCAGGAGCTCAGGATGGAGAAGAGCAGACA---GGAGGGGGAGGC------CAGGTGGGCCCAGGGCCCGGGCAAGAAGGTCTAGATGGG------GCTGGGAGCAGGTA----------
