# Supplementary material for: Six reference-quality genomes reveal evolution of bat adaptations
Source: Nature. 2020 Jul 22;583(7817):578–84. doi: 10.1038/s41586-020-2486-3 (PMC8075899; doi:10.1038/s41586-020-2486-3)
Supplement: Supplementary file 6 — Alignments of 12,931 protein-coding genes across 48 mammals. [file 41586_2020_2486_MOESM6_ESM.gz › suppDataFile/ENST00000335272.aln.fasta]

>hg38
ATGGTGCTG---ATCAAGGAATTCCGTGTGGTTTTGCCATGTTCTGTTCAGGAGTATCAGGTTGGGCAGCTTTACTCTGTTGCAGAAGCTAGTAAGAATGAGACTGGTGGTGGAGAAGGAATTGAAGTCTTAAAGAATGAACCTTATGAGAAGGATGGAGAAAAGGGACAGTATACGCACAAAATTTATCACCTAAAGAGCAAAGTGCCTGCATTCGTGAGGATGATTGCTCCCGAGGGCTCCTTGGTGTTTCATGAGAAAGCCTGGAATGCGTACCCCTACTGTAGAACAATTGTAACG---------------------------AATGAATATATGAAAGATGATTTCTTCATTAAAATCGAAACATGGCACAAACCAGACTTGGGAACATTAGAAAATGTACATGGTTTAGATCCAAACACATGGAAAACTGTTGAAATTGTCCATATAGATATTGCAGATAGAAGTCAAGTTGAACCAGCAGACTACAAAGCTGATGAAGACCCAGCATTATTCCAGTCAGTCAAGACCAAGAGAGGCCCTTTGGGACCCAACTGGAAGAAGGAGCTGGCAAACAGCCCTGACTGTCCCCAGATGTGTGCCTATAAGCTGGTGACCATCAAATTCAAGTGGTGGGGACTGCAAAGCAAAGTAGAAAACTTCATTCAAAAGCAAGAAAAACGGATATTTACAAACTTCCATCGCCAGCTTTTTTGTTGGATTGACAAGTGGATCGATCTCACGATGGAAGACATTAGGAGAATGGAAGACGAGACTCAGAAAGAACTAGAAACAATGCGTAAGAGGGGTTCCGTTCGAGGCACGTCGGCTGCTGATGTC---
>panTro5
ATGGTGCTG---ATCAAGGAATTCCGTGTGGTTTTGCCATGTTCTGTTCAGGAGTATCAGGTTGGGCAGCTTTACTCTGTTGCAGAAGCTAGTAAGAATGAGACTGGTGGTGGAGAAGGAATTGAAGTCTTAAAGAATGAACCTTATGAGAAGGATGGAGAAAAGGGACAGTATACGCACAAAATTTATCACCTAAAGAGCAAAGTGCCTGCATTCGTGAGGATGATTGCTCCCGAGGGCTCCTTGGTGTTTCATGAGAAAGCCTGGAATGCGTACCCCTACTGTAGAACAATTGTAACG---------------------------AATGAATATATGAAAGATGATTTCTTCATTAAAATCGAAACATGGCACAAACCAGACTTGGGAACATTAGAAAATGTACATGGTTTAGATCCAAACACATGGAAAACTGTTGAAATTGTCCATATAGATATTGCAGATAGAAGTCAAGTTGAACCAGCAGACTACAAAGCTGATGAAGACCCAGCATTATTCCAGTCAGTCAAGACCAAGAGAGGCCCTTTGGGACCCAACTGGAAGAAGGAGCTGGCAAACAGCCCTGACTGTCCCCAGATGTGTGCCTATAAGCTGGTGACCATCAAATTCAAGTGGTGGGGACTGCAAAGCAAAGTAGAAAACTTCATTCAAAAGCAAGAAAAAAGGATATTTACAAACTTCCATCGCCAGCTTTTTTGTTGGATTGACAAGTGGATCGATCTCACGATGGAAGACATTAGGAGAATGGAAGACGAGACTCAGAAAGAACTAGAAACAATGCGTAAGAGGGGTTCCGTTCGAGGCACGTCGGCTGCTGATGTC---
>gorGor5
ATGGTGCTG---ATCAAGGAATTCCGTGTGGTTTTGCCATGTTCTGTTCAGGAGTATCAGGTTGGGCAGCTTTACTCTGTTGCAGAAGCTAGTAAGAATGAGACTGGTGGTGGAGAAGGAATTGAAGTCTTAAAGAATGAACCTTATGAGAAGGATGGAGAAAAGGGACAGTATACGCACAAAATTTATCACCTAAAGAGCAAAGTTCCTGCATTCGTGAGGATGATTGCTCCCGAGGGCTCCTTGGTGTTTCATGAGAAAGCCTGGAATGCGTACCCCTACTGTAGAACAATTGTAACG---------------------------AATGAATATATGAAAGATGATTTCTTCATTAAAATTGAAACATGGCACAAACCAGACTTGGGAACATTAGAAAATGTACATGGTTTAGATCCAAACACATGGAAAACTGTTGAAATTGTCCATATAGATATTGCAGATAGAAGTCAAGTTGAACCAGCAGACTACAAAGCTGATGAAGACCCAGCATTATTCCAGTCAGTCAAGACCAAGAGAGGCCCTTTGGGACCCAACTGGAAGAAGGAGCTGGCAAACAGCCCTGACTGTCCCCAGATGTGTGCCTATAAGCTGGTGACCATCAAATTCAAGTGGTGGGGACTGCAAAGCAAAGTAGAAAACTTCATTCAAAAGCAAGAAAAACGGATATTTACAAACTTCCATCGCCAGCTTTTTTGTTGGATTGACAAGTGGATCGATCTCACGATGGAAGACATTAGGAGAATGGAAGACGAGACTCAGAAAGAACTAGAAACAATGCGTAAGAGGGGTTCCGTTCGAGGCACGTCGGCTGCTGATGTC---
>ponAbe2
ATGGTGCTG---ATCAAGGAATTCCGTGTGGTTTTGCCATGTTCTGTTCAGGAGTATCAGGTTGGGCAGCTTTACTCTGTTGCAGAAGCTAGTAAGAATGAGACTGGTGGTGGAGAAGGAATTGAAGTCTTAAAGAATGAACCTTATGAGAAGGATGGAGAAAAGGGACAGTACACACACAAAATTTATCACCTAAAGAGCAAAGTTCCTGCATTCGTGAGGATGATTGCTCCCGAGGGCTCCTTGGTGTTTCATGAGAAAGCCTGGAATGCGTACCCCTACTGTAGAACAATTGTAACG---------------------------AATGAATATATGAAAGATGATTTCTTCATTAAAATCGAAACATGGCACAAACCAGACTTGGGAACATTAGAAAATGTACATGGTTTAGATCCAAACACATGGAAAACTGTTGAAATTGTCCATATAGATATTGCAGATAGAAGTCAAGTTGAACCAGCAGACTACAAAGCTGATGAAGACCCAGCATTATTCCAGTCAGTCAAGACCAAGAGAGGCCCTTTGGGACCCAACTGGAAGAAGGAGCTGGCAAACAGCCCTGACTGTCCCCAGATGTGTGCCTATAAGCTGGTGACCATCAAATTCAAGTGGTGGGGACTGCAAAGCAAAGTAGAAAACTTCATTCAAAAGCAAGAAAAACGGATATTTACAAACTTCCATCGCCAGCTTTTTTGTTGGATTGACAAGTGGATCGATCTCACGATGGAAGACATTAGGAGAATGGAAGATGAGACTCAGAAAGAACTAGAAACAATGCGTAAGAGGGGTTCCGTTCGAGGCACGTCGGCTGCTGATGTC---
>macFas5
ATGGTGCTG---ATCAAGGAATTCCGTGTGGTTTTGCCATGTTCTGTTCAGGAGTATCAGGTTGGGCAGCTTTACTCTGTTGCAGAAGCTAGTAAGAATGAGACTGGTGGTGGAGAAGGAATTGAAGTCTTAAAGAATGAACCTTATGAGAAGGATGGAGAAAAGGGACAATATACACACAAAATTTATCACCTAAAGAGCAAAGTTCCTGCATTCGTGAGGATGATTGCTCCCGAAGGCTCCTTGGTGTTTCATGAGAAAGCCTGGAATGCGTACCCCTACTGTAGAACAATTGTAACG---------------------------AATGAATATATGAAAGATGATTTCTTCATTAAAATCGAAACATGGCACAAACCAGACTTGGGAACATTAGAAAATGTACATGGTTTAGATCCAAACACATGGAAAACTGTTGAAATTGTCCATATAGATATTGCAGATAGAAGTCAAGTTGAACCAGCAGACTACAAAGCTGATGAAGACCCAGCATTATTCCAGTCAGTCAAGACCAAGAGAGGCCCTTTGGGACCCAACTGGAAGAAGGAGCTGGCAAACAGCCCTGACTGTCCCCAGATGTGTGCCTATAAGCTGGTGACCATCAAATTCAAGTGGTGGGGACTGCAAAGCAAAGTAGAAAACTTCATTCAGAAGCAAGAAAAACGGATATTTACAAACTTCCATCGCCAGCTGTTTTGTTGGATTGACAAGTGGATCGATCTCACAATGGAAGACATTAGGAGAATGGAAGACGAGACTCAGAAAGAACTAGAAACAATGCGTAAGAGGGGTTCCGTTCGAGGCACGTCGGCTGCTGATGTC---
>calJac3
ATGGTGCTG---ATCAAGGAATTCCGTGTGGTTTTGCCATGTTCTGTTCAGGAGTATCAGGTTGGGCAGCTTTACTCTGTTGCAGAAGCCAGTAAGAATGAGACTGGTGGTGGGGAAGGAATAGAAGTCTTGAAGAATGAACCTTACGAGAAGGATGGAGAAAAGGGACAGTATACACACAAAATTTATCACCTAAAGAGCAAAGTTCCTGCATTTGTGAGGATGATTGCTCCCGAGGGCTCCTTGGTGTTTCATGAGAAAGCCTGGAATGCATACCCCTACTGTAGAACAATTGTAACG---------------------------AATGAATATATGAAAGATGATTTCTTCATTAAAATCGAAACATGGCACAAGCCAGACTTGGGAACATTAGAAAATGTACACGGTTTAGATCCAAACACATGGAAAACTGTTGAAATTGTCCATATAGATATTGCAGATAGAAGTGAAGTTGAACCCGCAGACTACAAAGCTGATGAAGACCCAGCGTTATTCCAGTCTGTCAAGACCAAGAGAGGCCCTTTGGGACCCGACTGGAAGAAGGAGCTGGCAAACAGCCCTGACTGTCCTCAGATGTGTGCCTATAAGTTGGTGACCATCAAATTCAAGTGGTGGGGACTGCAAAGCAAAGTGGAAAACTTCATTCAGAAGCAAGAAAAACGGATATTTACAAACTTTCATCGCCAGCTTTTTTGTTGGATTGACAAGTGGATTGATCTCACAATGGAAGACATTAGGAGAATGGAAGACGAGACTCAGAAAGAGCTAGAAACAATGCGTAAGAGGGGTTCCGTCCGAGGCACGTCGGCTGCTGATGTC---
>saiBol1
ATGGTGCTG---ATCAAGGAATTCCGTGTGGTTTTGCCATGTTCTGTTCAGGAGTATCAGGTTGGGCAGCTTTACTCTGTTGCAGAAGCCAGTAAGAATGAGACTGGTGGTGGAGAAGGAATAGAAGTCTTAAAGAATGAACCTTATGAGAAGGATGGAGAAAAGGGACAGTATACACACAAAATTTATCACCTGAAGAGCAAAGTTCCTACATTCGTGAGGATGATTGCTCCCGAGGGCTCCTTGGTGTTTCATGAGAAAGCCTGGAATGCATACCCCTACTGTAGAACAATTGTAACG---------------------------AATGAATATATGAAAGATGATTTCTTCATTAAAATCGAAACATGGCACAAACCAGACTTGGGAACATTAGAAAATGTACATGGTTTAGATCCAAACACATGGAAAACTGTTGAAATTGTCCATATAGATATTGCAGATAGAAGTCAAGTTGAACCAGCAGACTATAAAGCTGATGAAGACCCAGCATTATTCCAGTCAGTCAAGACCAAGAGAGGCCCTTTGGGACCCAACTGGAAGAAGGAGCTGGCAAACAGCCCTGACTGTCCTCAGATGTGTGCCTATAAGTTGGTGACCATCAAATTCAAGTGGTGGGGACTGCAAAGCAAAGTAGAAAACTTCATTCAGAAGCAAGAAAAACGGATATTTACAAACTTTCATCGCCAGCTTTTTTGTTGGATTGACAAGTGGATTGATCTCACAATGGAAGACATCAGGAGAATGGAAGACGAGACTCAGAAAGAACTAGAAACAATGCGTAAGAGGGGTTCCGTTCGAGGCACGTCGGCTGCTGATGTC---
>micMur3
ATGGTGCTG---ATTAAGGAATTCCGTGTGGTTTTGCCATGTTCTGTTCAGGAGTATCAGGTTGGGCAGCTTTACTCTGTTGCAGAAGCTAGTAAAAATGAGACTGGCGGTGGTGAAGGAATTGAAGTCTTAAAGAATGAACCTTATGAGAAGGATGGAGAAAAGGGACAGTATACACACAAAATTTATCACCTAAAGAGCAAAGTTCCTGCATTCGTGAGGATGATTGCTCCTGAGGGCTCGTTGGTGTTTCATGAGAAAGCCTGGAATGCATACCCCTACTGTAGAACAATTGTAACG---------------------------AATGAATATATGAAAGATGATTTCTTCATTAAAATTGAAACATGGCATAAACCAGACTTGGGAACACTAGAAAATGTACATGGTTTAGATCCAAACACGTGGAAAACTGTTGAAATTGTCCACATAGATATCGCAGATCGAAGTCAAGTTGAACCAGCAGACTACAAAGCTGATGAAGACCCAGCATTATTCCAGTCAGTCAAGACCAAGAGAGGCCCTTTGGGACCCAACTGGAAGAAGGAGCTAGCAAACAGCCCTGACTGTCCTCAGATGTGTGCCTATAAGCTGGTGACCATCAAATTCAAGTGGTGGGGACTGCAGAGCAAAGTAGAAAACTTCATTCAGAAGCAAGAAAAAAGGATATTTACAAACTTTCATCGCCAGCTTTTTTGTTGGATTGACAAGTGGATTGATCTGACGATGGAAGACATCAGGAGGATGGAAGATGAGACTCAGAAAGAATTAGAAACAATGCGTAAGAAGGGTTCCGTTCGAGGCACGTCGGCTGCTGATGTC---
>HLmolMol2
ATGGTGCTG---ATAAAGGAATTCCGTGTGGTTTTGCCCTGTTCTGTTCAAGAGTATCAGGTTGGGCAGCTTTACTCTGTTGCAGAAGCTAGTAAGAATGAGACTGGTGGTGGAGAAGGAATTGAAGTCTTAAAGAATGAACCTTACGAAAAGGATGGAGAAAAGGGACAGTATACACACAAAATTTATCACCTAAAGAGCAAAGTTCCTGCATTTGTGAGGATGATTGCTCCTGAAGGCTCGTTGGTATTTCATGAGAAAGCCTGGAACGCATATCCCTACTGTAGAACAATTGTAACG---------------------------AATGAATATATGAAAGATGATTTCTTCATTAAAATTGAAACATGGCACAAACCAGACTTGGGAACATTAGAAAATGTACATGGTTTAGATCCAAACACATGGAAAACTGTTGAAATTGTCCACATAGATATTGCAGATCGAAGTCAAGTTGAACCAGCAGACTACAAAGCTGATGAAGACCCAGCATTATTCCAGTCAGTCAAGACCAAGAGAGGCCCTTTGGGACCCAACTGGAAGAAGGAGCTGGCAAACAGCCCTGACTGTCCTCAGATGTGCGCCTATAAGCTGGTGACCATCAAGTTCAAGTGGTGGGGGCTGCAGAGCAAAGTAGAAAACTTCATTCAGAAGCAAGAAAAAAGGATATTTACAAACTTTCATCGTCAGCTTTTTTGTTGGATTGACAAGTGGATTGATCTGACAATGGAAGATATTCGGCGAATGGAAGATGAAACTCAGAAAGAACTAGAAACAATGCGTAAGAAGGGTTCCGTCCGAGGCACGTCGGCTGCTGATGTC---
>tarSyr2
ATGGTGCTG---ATTAAGGAATTTCGTGTGGTTTTGCCGTGTTCTGTTCAGGAGTATCAGGTTGGGCAGCTTTACTCTGTTGCAGAAGCTAGTAAGAATGAGACTGGTGGTGGAGAAGGAATCGAAGTCTTAAAGAATGAACCTTATGAGAAGGATGGAGAAAAGGGACAGTATACACACAAAATTTATCACCTAAAGAGCAAAGTTCCTGCATTCGTGCGGATGATTGCTCCCGAGGGCTCCTTGGTGTTTCATGAGAAAGCCTGGAATGCATACCCCTACTGTAGAACAATTGTAACG---------------------------AATGAATATATGAAAGATGATTTCTTCATTAAAATTGAAACATGGCACAAACCAGACTTGGGAACATTAGAAAATGTACATGGTTTAGATCCAAACACATGGAAAACTGTTGAAATTGTTCACATAGATATTGCGGATCGAAGTCAAGTTGAACCAGCCGACTACAAAGCTGATGAAGACCCTGCATTATTCCAGTCAGTCAAGACCAAGAGAGGCCCCTTGGGACCCAACTGGAAGAAGGAGCTGGCCAGCAGCCCTGACTGTCCTCAGATGTGTGCCTATAAGCTGGTGACCATCAAATTCAAGTGGTGGGGACTGCAAAGCAAAGTAGAAAACTTCATTCAGAAGCAAGAGAAAAGGATATTTACAAACTTTCATCGCCAGCTTTTTTGTTGGATTGACAAATGGATCGATCTGACAATGGAAGATATTAGGAGAATGGAAGATGAGACTCAAAAAGAACTAGAAACGATGCGTAAGAAGGGTTCCGTTCGAGGCACGTCGGCTGCTGATGTC---
>sorAra2
-----------------------CCGTGTGGTTTTGCCATGTTCCGTTCAGGAGTATCAGGTGGGGCAGCTGTATTCTGTCGCAGAAGCTAGTAAGAATGAAACTGGTGGTGGAGAAGGAATAGAAGTCCTCAAGAACGAACCGTACGAGAAGGATGGAGAAAAGGGGCAGTACACGCACAAAATCTACCATCTCAAGAGCAAAGTTCCTGCCTTCGTGAGAATGATCGCTCCGGAGGGCTCCTTGGTGTTCCACGAGAAAGCCTGGAATGCATACCCCTACTGTAGAACAATTGTAACG---------------------------AATGAATATATGAAAGATGACTTCTTCATTAAAATCGAAACATGGCACAAACCAGACCTGGGAACGTTAGAAAACGTCCATGGTTTAGATCCAAACACTTGGAAAACTGTTGAGATTGTCCACATAGACATTGCAGATCGAAGTCAAGTTGAACCAGCAGACTACAAAGCCGATGAAGACCCAGCGTTATTCCAGTCAGTCAAGACCAAGCGAGGCCCCCTGGGACCCAACTGGAAGAAGGAGCTGGCGAGCAGCCCCGACTGCCCTCAGATGTGTGCCTACAAGCTGGTGACGATCAAGTTCAAGTGGTGGGGCCTGCAGAGCAAGGTGGAGAACTTCATTCAGAAGCAAGAGAAAAGAATATTCACAAACTTTCACCGCCAGCTCTTTTGTTGGATTGACAAGTGGATTGACCTGACCATGGAAGACATCAGAAGAATGGAAGATGAGACACAGAAAGAGCTAGAAACAATGCGTAAGAAGGGTTCCGTCCGAGGCACGTCGGCTGCTGATGTCTA-
>oryCun2
-----------------------CCGTGTGGTCTTACCATGTTCAGTCCAGGAGTATCAGGTTGGACAGCTTTACTCTGTTGCAGAAGCTAGTAAGAATGAGACTGGTGGTGGAGAAGGAATTGAAGTCTTAAAGAATGAACCCTATGAGAAAGATGGAGAAAAGGGACAATACACACATAAAATTTACCACCTGAAGAGCAAAGTTCCTGCCTTCGTGAGGATGATTGCTCCCGAGGGTTCCTTGGTGTTTCACGAAAAAGCCTGGAACGCCTACCCCTACTGTAGAACAATTGTAACG---------------------------AATGAATATATGAAAGATGATTTCTTCATTAAAATTGAAACCTGGCACAAACCAGACTTGGGAACATTAGAAAATGTACATGGTTTAGATCCAAACACGTGGAAAACAGTTGAAATTGTCCACATAGATATTGCAGATCGAAGTCAAGTTGAACCAGCAGACTACAAAGCTGATGAAGATCCAGCATTATTCCAGTCAGTCAAGACCAAGAGAGGCCCTTTGGGACCCAACTGGAAGAAGGAGCTGGCAAACAAGCCTGACTGTCCTCAGATGTGTGCCTATAAGCTGGTGACCATCAAGTTCAAGTGGTGGGGGCTGCAAAGCAAAGTAGAGAACTTCATTCAGAAGCAAGAAAAAAGGATATTTACAAACTTTCATCGCCAGCTTTTTTGTTGGATTGACAAGTGGATTGATCTGACAATGGAAGACATTAGGAGAATGGAAGATGAAACTCAAAAAGAACTAGAAACAATGCGTAAGAAGGGCTCCGTCCGAGGCACGTCGGCTGCTGATGTCTA-
>ochPri3
-----------------------CCGTGTGGTCTTGCCGTGTTCAGTCCAGGAGTATCAGGTCGGACAGCTTTACTCTGTGGCAGAAGCTAGCAAGAATGAGACTGGCGGTGGAGAAGGAATTGAAGTGTTAAAGAATGAACCGTACGAGAAAGATGGTGAAAAGGGGCAGTACACCCACAAAATTTACCACCTGAAGAGCAAAGTTCCTGCCTTCGTGAGGATGATTGCTCCCGAGGGTTCCTTGGTGTTTCACGAAAAGGCCTGGAACGCCTACCCCTACTGTAGAACAATTGTAACG---------------------------AATGAATATATGAAAGATGACTTCTTCATTAAAATTGAAACATGGCACAAACCAGACTTGGGAACATTAGAAAATGTACATGGTTTAGATCCAAACACATGGAAAACGGTTGAAATTGTCCACATAGATATTGCAGACCGAAGTCAAGTTGAACCAGCAGACTACAAAGCTGATGAAGATCCGGCATTATTCCAGTCAGTCAAGACCAAGAGAGGCCCTTTGGGACCCAACTGGAAGAAGGAGCTGGCCAACAAGCCTGACTGTCCCCAGATGTGTGCCTATAAGCTGGTGACCATCAAGTTCAAGTGGTGGGGACTGCAAAGCAAAGTAGAAAACTTCATTCAGAAGCAAGAAAAAAGGATATTCACAAACTTTCATCGCCAGCTTTTTTGTTGGATTGACAAGTGGATTGATTTGACAATGGAAGACATCAGGAGAATGGAAGACGAAACTCAGAAAGAGCTAGAAACAATGCGTAAGAAGGGTTCCGTCCGAGGCACGTCGGCTGCTGATGTCTA-
>dasNov3
ATGGTGCTG---ATCAAGGAATTCCGTGTGGTTTTGCCATGTTCTGTTCCAGAGTATCAGGTTGGACAGCTTTATTCTGTGGCTGAAGCTAGTAAGAATGAAACTGGTGGTGGAGAAGGAATTGAAGTCTTAAAAAATGAACCTTATGAGAAGGATGGAGAGAAGGGGCAGTATACACACAAAATTTATCACCTAAAGAGCAAAGTTCCAGCATTCGTGAGGATGATTGCTCCCGAGGGTTCCTTGGTGTTTCACGAGAAAGCCTGGAATGCATACCCCTACTGTAGAACAATTGTAACG---------------------------AATGAATATATGAAAGATGATTTCTTCATTAAAATTGAAACATGGCACAAACCGGACTTGGGAACATTAGAAAATGTACACGGTTTAGATCCTAACACATGGAAAACTGTTGAAATTGTCCACATAGATATTGCAGATCGAAGTCAAGTTGAACCTGCAGACTACAAAACTGATGAAGACCCAGCATTATTCCAATCAGTCAAGACCAAGAGAGGCCCTCTGGGACCCAACTGGAAGAAGGAGCTGGCCAACAACCCAGACTGCCCTAAGATGTGCGCCTATAAGCTGGTGACCATCAAATTCAAGTGGTGGGGACTGCAAAGCAAAGTAGAAAACTTCATTCAGAAGCAAGAAAAAAGGATATTTACGAACTTTCATCGCCAGCTTTTTTGTTGGATTGACAAGTGGATTGATCTGACAATGGAAGACATCAGAAGAATGGAAGATGAAACTCAGAAAGAGCTAGAAACAATGCGTAAGAAGGGTTCCGTCCGAGGCACGTCGGCCGCTGATGTC---
>lepWed1
--------------------------------------------------------------------------------------------------------------------------------------------------------------------------------------------------------CAAAGTTCCTGCGTTCGTCAGGATGATTGCTCCGGAGGGCTCCTTGGTGTTTCATGAGAAAGCCTGGAACGCGTACCCCTACTGTAGAACAATTGTAACG---------------------------AATGAATATATGAAAGATGATTTCTTCATTAAAATTGAAACATGGCACAAACCAGACTTGGGAACATTAGAAAATGTACACGGTTTAGATCCGAACACATGGAAAACTGTTGAAATTGTCCACATAGATATTGCAGATCGAAGTCAAGTTGAACCAGCAGACTACAAAGCTGATGAAGACCCAGCATTATTCCAGTCAGTCAAGACCAAGAGAGGCCCTTTGGGACCCAACTGGAAGAAGGAGCTGGCAAACAACCCTGACTGTCCTCAGATGTGTGCCTATAAGCTGGTGACCATCAAATTCAAGTGGTGGGGACTGCAAAGCAAAGTAGAAAACTTCATTCAGAAGCAAGAAAAAAGGATATTTACAAACTTTCATCGCCAGCTTTTTTGTTGGATTGACAAGTGGATTGATCTGACAATGGAAGACATTAGGAGAATGGAGGATGAAACTCAGAAAGAACTAGAAACAATGCGTAAGAAGGGTTCCGTCCGAGGCACGTCGGCTGCTGATGTCTA-
>bosTau8
ATGGTGCTG---ATTAAAGAATTCCGTGTGGTTCTGCCATGTTCGGTTCAGGAGTATCAGGTTGGGCAGCTTTACTCTGTGGCAGAAGCCAGTAAGAATGAGACTGGTGGTGGAGAAGGAATTGAAGTCTTAAAGAATGAACCTTATGAAAAGGATGGAGAAAAGGGACAGTATACACACAAAATTTATCACCTAAAGAGCAAAGTCCCTGCGTTCGTGAGGATGATTGCTCCCGAGGGCTCCTTGGTGTTTCACGAGAAAGCCTGGAACGCATATCCCTACTGCAGAACAATTGTAACG---------------------------AACGAATATATGAAAGATGATTTCTTCATTAAAATTGAAACGTGGCACAAACCAGACTTGGGAACGTTAGAAAATGTACACGGTCTAGATCCCAACACGTGGAAAACGGTTGAAATTGTCCACATAGATATTGCAGATCGAAGTCAAGTCGAACCAGCAGACTACAAAGCTGATGAAGACCCAGCGTTATTCCAGTCCGTCAAGACCAAGAGAGGCCCTCTGGGACCCAACTGGAAGAAGGAGCTGGCAAACAACCCTGACTGTCCTCAGATGTGTGCCTATAAGCTGGTGACCATCAAATTCAAGTGGTGGGGCCTGCAGAGCAAAGTAGAAAACTTCATCCAGAAGCAAGAAAAAAGGATATTTACAAACTTTCATCGCCAGCTTTTTTGTTGGATTGACAAGTGGATTGATCTGACAATGGAAGACATTAGGAGAATGGAAGATGAAACTCAGAAAGAACTAGAAACAATGCGTAAGAAGGGTTCCGTCCGAGGCACGTCGGCTGCTGATGTC---
>susScr11
ATGGTGCTG---ATTAAAGAATTCCGTGTGGTTTTGCCATGTTCTGTTCAGGAGTATCAGGTTGGGCAGCTTTACTCTGTTGCAGAAGCCAGTAAGAATGAGACCGGTGGTGGTGAAGGAATTGAAGTTTTAAAGAATGAACCTTATGAAAAGGATGGAGAAAAGGGACAGTATACACACAAAATTTATCACTTAAAGAGCAAAGTTCCTGCATTCGTGAGGATGATCGCTCCCGAGGGCTCCTTGGTGTTTCACGAGAAAGCCTGGAACGCATACCCCTACTGTAGAACAATTGTAACG---------------------------AATGAATATATGAAAGATGATTTCTTCATTAAAATTGAAACATGGCACAAACCAGACTTGGGAACATTAGAAAATGTACATGGTTTAGATCCGAACACATGGAAAACTGTTGAAATTGTACACATAGATATTGCAGATCGAAGTCAAGTTGAACCAGCAGACTACAAAGCCGATGAAGACCCAGCATTATTCCAGTCCGTCAAGACCAAGAGAGGCCCTTTGGGACCCAACTGGAAGAAGGAGCTGGCAAACAACCCTGACTGTCCTCAGATGTGTGCCTATAAGCTGGTGACCATCAAATTCAAGTGGTGGGGACTGCAAAGCAAAGTAGAAAACTTCATTCAGAAGCAAGAAAAAAGGATATTTACAAACTTTCATCGCCAACTTTTTTGTTGGATTGACAAGTGGATTGATCTGACAATGGAAGACATTAGAAGAATGGAAGATGAAACTCAGAAAGAACTAGAAACAATGCGTAAGAAGGGTTCCGTCCGAGGCACGTCGGCTGCTGATGTC---
>cerSim1
ATGGTGCTG---ATTAAGGAATTCCGTGTGGTTTTGCCATGTTCTGTTCAGGAGTATCAGGTTGGGCAGCTTTACTCTGTTGCAGAAGCTAGTAAGAATGAGACTGGTGGTGGAGAAGGAATTGAAGTCTTAAAGAATGAACCTTATGAGAAGGATGGAGAAAAGGGACAGTATACACACAAAATTTATCACCTAAAGAGCAAAGTTCCTGCATTTGTGCGGATGATTGCTCCTGAGGGCTCCTTGGTGTTCCACGAGAAAGCCTGGAATGCATATCCCTACTGTAGAACAATTGTAACG---------------------------AATGAATATATGAAAGATGATTTCTTCATTAAAATTGAAACATGGCACAAACCAGACTTGGGAACATTAGAAAATGTACACGGTTTAGATCCGAACACCTGGAAAACTGTTGAAGTTGTCCACATAGATATTGCAGATCGAAGTCAAGTTGAACCAGCAGACTACAAAGCTGATGAAGACCCAGCATTATTCCAGTCAGTCAAGACCAAAAGAGGCCCTTTGGGACCCAACTGGAAGAAGGAGCTGGCAAACAACCCTGACTGTCCTCAGATGTGTGCCTATAAGCTGGTGACCATTAAATTCAAGTGGTGGGGACTGCAAAGCAAAGTAGAAAACTTCATTCAGAAGCAAGAGAAAAGGATATTTACAAACTTTCATCGCCAGCTTTTTTGTTGGATTGACAAGTGGATTGATCTAACAATGGAAGACATTAGGAGAATGGAAGATGAAACTCAGAAAGAACTAGAAACAATGCGTAAGAAGGGTTCCGTCCGAGGCACGTCGGCTGCTGATGTC---
>ailMel1
ATGGTGCTG---ATTAAGGAATTCCGTGTGGTTTTGCCATGTTCTGTTCAGGAGTATCAGGTTGGGCAGCTTTACTCTGTTGCAGAAGCTAGTAAGAATGAAACTGGTGGTGGAGAAGGAATTGAAGTCTTAAAAAATGAACCTTATGAGAAGGATGGAGAAAAGGGACAGTATACACACAAAATCTATCACCTAAAGAGCAAAGTTCCTGCATTCGTCAGGATGATTGCTCCGGAGGGCTCCTTGGTGTTTCACGAGAAAGCCTGGAATGCATACCCCTACTGTAGAACAATTGTAACG---------------------------AATGAATATATGAAAGATGATTTCTTCATTAAAATTGAAACATGGCACAAACCAGACTTGGGAACATTAGAAAATGTACACGGTTTAGATCCGAACACATGGAAAACTGTTGAAATTGTCCACATAGATATTGCAGATCGAAGTCAAGTTGAACCAGCAGACTACAAAGCTGATGAAGACCCAGCATTATTCCAGTCAGTCAAGACCAAGAGAGGCCCTTTGGGACCCAACTGGAAGAAGGAGCTGGCAAACAACCCTGACTGTCCTCAGATGTGTGCCTATAAGCTGGTGACCATCAAATTCAAGTGGTGGGGACTGCAAAGCAAAGTAGAAAACTTCATTCAGAAGCAAGAGAAAAGGATATTTACAAACTTTCATCGCCAGCTTTTTTGTTGGATTGACAAGTGGATTGATCTGACAATGGAAGACATAAGGAGAATGGAGGATGAAACCCAGAAAGAACTAGAAACAATGCGTAAGAAGGGTTCCGTCCGAGGCACGTCGGCTGCTGATGTC---
>musFur1
ATGGTGCTG---ATTAAGGAATTCCGTGTGGTTTTGCCATGTTCTGTTCAGGAGTATCAGGTTGGGCAGCTTTACTCTGTTGCAGAAGCTAGTAAGAATGAAACTGGTGGTGGAGAAGGAATTGAAGTCTTAAAAAATGAACCTTATGAGAAGGATGGAGAAAAGGGACAGTATACACACAAAATCTATCACCTAAAGAGCAAAGTTCCTGCATTCGTCAGGATGATTGCTCCAGAGGGCTCCTTGGTGTTTCACGAGAAAGCCTGGAATGCATATCCCTACTGTAGAACAATTGTAACG---------------------------AATGAATATATGAAAGATGATTTCTTCATTAAAATTGAAACATGGCACAAACCAGACTTGGGAACATTAGAAAATGTACATGGTTTAGATCCAAACACGTGGAAAACTGTTGAAATTGTCCACATAGATATTGCAGATCGAAGTCAAGTTGAACCAGCAGACTACAAAGCTGATGAAGACCCAGCATTATTCCAGTCAGTCAAGACCAAGAGAGGCCCTTTGGGACCCAACTGGAAGAAGGAACTGGCAAACAACCCTGACTGTCCTCAGATGTGTGCTTATAAGCTGGTGACCATCAAATTCAAGTGGTGGGGACTCCAAAGCAAAGTAGAAAACTTCATTCAGAAGCAAGAGAAAAGAATATTTACAAACTTTCATCGCCAGCTTTTTTGTTGGATTGACAAGTGGATTGATTTGACAATGGAAGACATTAGGAGAATGGAGGATGAAACTCAGAAAGAACTAGAAACAATGCGTAAGAAGGGTTCCGTCCGAGGCACGTCGGCTGCTGATGTC---
>canFam3
ATGGTGCTG---ATTAAGGAATTCCGTGTGGTTTTGCCATGTTCTGTTCAGGAGTATCAGGTTGGGCAGCTTTACTCTGTTGCAGAAGCTAGTAAGAATGAAACTGGTGGTGGAGAAGGAATTGAAGTCTTAAAAAATGAACCTTATGAGAAGGATGGAGAAAAGGGACAATATACACACAAAATCTATCACCTAAAGAGCAAAGTTCCTGCATTCGTCAGGATGATTGCTCCAGAGGGCTCGTTGGTGTTTCACGAGAAAGCCTGGAATGCATACCCCTACTGTAGAACAATTGTAACG---------------------------AATGAATATATGAAAGATGATTTCTTCATTAAAATTGAAACATGGCACAAACCAGACTTGGGAACATTAGAAAATGTACATGGTTTAGATCCAAACACTTGGAAAACTGTTGAAATTGTCCACATAGATATTGCAGATCGAAGCCAAGTTGAACCAGCAGACTACAAAGCTGATGAAGACCCAGCATTATTCCAGTCAGTCAAGACCAAGAGAGGCCCTTTGGGACCCAACTGGAAGAAGGAGCTGGCCAACAACCCTGACTGTCCTCAGATGTGTGCCTATAAGCTGGTGACCATCAAATTCAAGTGGTGGGGACTGCAAAGCAAAGTAGAAAACTTCATTCAGAAGCAAGAAAAAAGGATATTTACAAACTTTCATCGCCAACTTTTTTGTTGGATTGACAAGTGGATTGATCTGACAATGGAAGACATTAGGAGAATGGAGGATGAAACTCAGAAAGAACTAGAGACAATGCGTAAGAAGGGTTCCGTCCGAGGCACGTCGGCTGCTGATGTC---
>HLphyDis3
ATGGTGCTG---ATTAAGGAATTCCGTGTGGTTTTGCCCTGTTCTGTTCAGGAGTATCAGGTTGGGCAGCTTTACTCGGTTGCAGAAGCTAGTAAGAATGAGACTGGTGGTGGAGAAGGCATTGAAGTCTTAAAGAATGAACCTTATGAGAAGGATGGAGAAAAGGGACAATACACACACAAAATTTATCACCTTAAGAGCAAAGTTCCTGCATTCGTGAGGATGATTGCTCCCGAGGGCTCCTTGGTATTTCACGAGAAAGCCTGGAACGCATACCCCTACTGTAGAACAATTGTAACG---------------------------AATGAATATATGAAAGATGATTTCTTCATTAAAATTGAAACATGGCACAAACCAGACTTGGGAACATTAGAAAATGTACATGGTTTAGATCCAAATACATGGAAAACTGTTGAAATTGTCCACATAGATATTGCAGATCAAAGTCAAGTTGAACCATCAGACTACAAAGCTGATGAAGACCCAGCACTGTTCCAGTCAGTCAAGACCAAGAGAGGCCCTTTGGGGCCCAACTGGAAGAAGGAGCTGGCCAGCAACCCTGACTGTCCTCAGATGTGTGCCTATAAGCTGGTGACCATCAAATTCAAGTGGTGGGGGCTGCAGAGCAAAGTAGAAAACTTCATTCAGAAGCAAGAAAAAAGGATATTTACAAACTTTCATCGCCAGCTTTTTTGTTGGATTGACAAGTGGATTGATCTGACAATGGAAGATATTAGGCGAATGGAAGACGAAACTCAGAAAGAACTAGAAACAATGCGTAAGAAGGGTTCCGTCCGAGGCACGTCGGCTGCTGATGTC---
>HLturTru3
ATGGTGCTG---ATTAAAGAATTCCGTGTGGTTTTGCCATGTTCGGTTCAGGAGTATCAGGTTGGGCAGCTTTACTCTGTTGCAGAAGCCAGTAAGAATGAGACTGGTGGTGGAGAAGGAATTGAAGTCTTAAAGAATGAACCTTATGAAAAGGATGGAGAAAAGGGACAGTATACACACAAAATTTATCACCTGAAGAGCAAAGTCCCTGCATTCGTGAGGATGATTGCTCCCGAGGGCTCCTTGGTGTTTCACGAGAAAGCCTGGAACGCATACCCCTACTGTAGAACAATTGTAACG---------------------------AATGAATATATGAAAGATGATTTCTTCATTAAAATTGAAACATGGCACAAACCAGACTTGGGAACATTAGAAAATGTACACGGTTTAGATCCGAACACATGGAAAACTGTTGAAGTTGTCCACATAGATATTGCAGATCGAAGTCAAGTTGAACCAGCAGACTACAAAGCTGATGAAGACCCAGCGTTATTCCAGTCAGTCAAAACCAAGAGAGGCCCTTTGGGACCCAACTGGAAGAAGGAGCTGGCAAGCAACCCTGACTGTCCTCAGATGTGTGCCTATAAGCTGGTGACCATCAAATTCAAGTGGTGGGGACTGCAAAGCAAAGTAGAAAACTTCATTCAGAAGCAAGAAAAAAGGATATTTACAAACTTTCATCGCCAGCTTTTTTGTTGGATTGACAAGTGGATTGATCTGACAATGGAAGATATTAGGAGAATGGAAGATGAAACTCAGAAAGAACTAGAAACAATGCGTAAGAAGGGTTCCATCCGAGGCACGTCGGCTGCTGATGTC---
>balAcu1
-----------------------CCGTGTGGTTTTGCCATGTTCGGTTCAGGAGTATCAGGTTGGGCAGCTTTACTCTGTTGCAGAAGCCAGTAAGAATGAGACTGGTGGTGGAGAAGGAATTGAAGTCTTAAAGAATGAACCTTATGAAAAAGATGGAGAAAAGGGACAGTATACACACAAAATTTATCACCTGAAGAGCAAAGTCCCTGCATTCGTGAGGATGATTGCTCCCGAGGGCTCCTTGGTGTTTCATGAGAAAGCCTGGAACGCATACCCCTACTGTAGAACAATTGTAACG---------------------------AATGAATATATGAAAGATGATTTCTTCATTAAAATTGAAACATGGCACAAACCAGACTTGGGAACATTAGAAAATGTACACGGTTTAGATCCGAACACATGGAAAACTGTTGAAATTGTCCACATAGATATTGCTGATCGAAGTCAAGTTGAACCAGCAGACTACAAAGCTGATGAAGACCCAGCGTTATTCCAGTCAGTCAAAACCAAGAGAGGCCCTTTGGGACCCAACTGGAAGAAGGAGCTGGCAAGCAACCCTGACTGTCCTCAGATGTGTGCCTATAAGCTGGTGACCATCAAATTCAAGTGGTGGGGACTGCAAAGCAAAGTAGAAAACTTCATTCAGAAGCAAGAAAAAAGGATATTTACAAACTTTCATCGCCAGCTTTTTTGTTGGATTGACAAGTGGATTGATCTGACAATGGAAGACATTAGGAGAATGGAAGATGAAACTCAGAAAGAACTAGAAACAATGCGTAAGAAGGGTTCCGTCCGAGGCACGTCGGCTGCTGATGTCTA-
>conCri1
ATGGTGCTG---ATTAAGGAATTTCGTGTGGTTTTGCCATGTTCTGTTCAGGAGTATCAGGTTGGGCAGCTTTACTCTGTTGCAGAAGCTAGTAAGAATGAGACTGGTGGTGGAGAAGGAATTGAAGTCTTGAAAAATGAACCTTATGAAAAGGATGGTGAAAAGGGACAGTATACACACAAAATTTATCATCTAAAAAGCAAAGTTCCTGCTTTTGTGAGGATGATTGCTCCTGAGGGCTCCTTGGTGTTTCACGAGAAAGCCTGGAATGCATACCCCTACTGTAGAACAATTGTAACG---------------------------AATGAATATATGAAAGATGATTTCTTCATAAAAATTGAAACTTGGCACAAACCAGACTTGGGAACATTAGAAAATGTACATGGTTTAGATCCAAATACATGGAAAACTGTTGAAATTGTCCACATAGATATAGCAGATCGGAGTCAAGTTGAACCAGCAGACTACAAAGCTGATGAAGACCCCGCATTGTTCCAGTCAGTCAAGACCAAGAGAGGCCCTCTGGGACCCAACTGGAAGAAGGAACTAGCAAACAACACTGACTGTCCTCAGATGTGTGCCTATAAACTGGTGACGATCAAATTCAAGTGGTGGGGACTGCAAAGCAAAGTAGAGAACTTCATTCAGAAGCAAGAAAAAAGGATATTTACAAACTTTCACCGCCAGCTTTTTTGTTGGATTGACAAGTGGATTGATCTGACAATGGAAGACATTAGAAGAATGGAAGATGAAACACAGAAAGAACTAGAAACAATGCGTAAGAAGGGTTCCGTTCGAGGCACGTCGGCTGCTGATGTC---
>felCat8
ATGGTGCTG---ATCAAGGAATTCCGTGTGGTTTTGCCATGTTCTGTTCAGGAGTATCAGGTTGGACAGCTTTACTCTGTTGCCGAAGCTAGTAAGAATGAAACTGGCGGTGGAGAAGGAATCGAAGTCTTAAAAAATGAACCTTACGAGAAAGATGGAGAAAAGGGACAGTATACACACAAAATCTATCACCTAAAAAGCAAAGTTCCTGCATTCGTGAGGATGATTGCTCCAGAGGGCTCCTTGGTATTTCACGAGAAAGCCTGGAACGCATACCCCTACTGTAGAACAATTGTAACG---------------------------AATGAATATATGAAAGATGATTTCTTCATTAAAATTGAAACATGGCACAAACCAGACTTGGGAACATTAGAAAATGTACACGGTTTAGATCCGAACACGTGGAAAACTGTTGAAATTGTCCACATAGATATTGCAGATCGAAGTCAAGTTGAACCAGCAGACTACAAAGCTGATGAAGACCCAGCGTTATTCCAGTCAGTCAAGACCAAGAGAGGCCCTTTGGGACCCAACTGGAAGAAGGAGCTGGCAAACAACTCTGACTGCCCTCAGATGTGTGCCTATAAGCTGGTGACCATCAAATTCAAGTGGTGGGGACTGCAAAGCAAAGTAGAAAACTTCATTCAGAAGCAAGAAAAAAGGATATTTACGAACTTTCATCGCCAGCTTTTTTGTTGGATTGACAAGTGGATTGATCTGACAATGGAAGACATTAGGAGAATGGAGGATGAAACTCAGAAAGAACTAGAAACAATGCGTAAGAAGGGTACCGTCCGAGGCACGTCGGCTGCTGATGTC---
>HLequCab3
ATGGTGCTG---ATTAAGGAATTCCGTGTTGTTTTACCATGTTCTGTTCAGGAGTACCAGGTTGGGCAGCTTTACTCTGTTGCAGAAGCTAGTAAGAATGAGACTGGTGGTGGAGAAGGAATTGAAGTCCTGAAGAATGAACCTTACGAGAAGGATGGAGAAAAGGGACAGTACACACACAAAATTTATCACCTGAAGAGCAAAGTTCCTGCGTTCGTGAGGATGATTGCGCCCGAGGGCTCCTTGGTGTTTCACGAGAAGGCCTGGAACGCGTACCCCTACTGTAGAACAATTGTAACG---------------------------AATGAATATATGAAAGATGATTTCTTCATTAAAATTGAAACATGGCACAAACCAGACTTGGGAACATTAGAAAATGTACACGGTTTAGATCCGAACACATGGAAAACGGTTGAAATTGTCCATATAGATATTGCAGATCGGAGTCAAGTTGAACCAGCAGACTACAAAGCTGATGAAGACCCAGCGTTATTCCAGTCAGTCAAGACCAAGAGAGGCCCTTTGGGACCCAACTGGAAGAAGGAGCTGGCAAGCAATGCTGACTGCCCTCAGATGTGTGCCTATAAGCTGGTGACCATCAAATTCAAGTGGTGGGGACTGCAAAGCAAAGTAGAAAATTTCATTCAGAAGCAAGAAAAAAGGATATTTACAAACTTCCATCGCCAACTTTTTTGTTGGATTGACAAGTGGATTGATCTAACAATGGAAGACATTAGGAGAATGGAAGATGAAACTCAGAAAGAACTAGAAACGATGCGTAAGAAGGGTTCCGTCCGAGGCACGTCGGCTGCTGATGTC---
>HLrhiFer5
ATGGTGCTG---ATTAAGGAATTCCGTGTGGTTTTGCCCTGTTCTGTTCAAGAGTATCAGGTTGGGCAGCTTTACTCGGTTGCAGAAGCTAGTAAGAATGAGACTGGTGGTGGAGAAGGAATTGAAGTCTTAAAGAATGAACCTTACGAGAAGGATGGAGAAAAAGGACAGTATACACACAAAATTTATCACCTAAAGAGCAAAGTTCCTGCATTTGTGAGGATGATTGCTCCCGAGGGCTCCTTGGTATTTCACGAGAAAGCCTGGAATGCGTACCCCTACTGTAGAACAATTGTAACG---------------------------AATGAATATATGAAAGATGATTTCTTCATTAAAATTGAAACATGGCACAAACCAGACTTGGGAACATTAGAAAATGTACACGGTTTAGATCCGAACACATGGAAAACAGTTGAAATTGTCCACATAGATATTGCAGATCGAAGTCAAGTTGAACCAGCAGACTACAAAGCTGATGAAGACCCAGCCTTGTTCCAGTCAGTCAAGACCAAGAGAGGCCCTTTGGGACCCAACTGGAAGAAAGAGCTGGGAAACAACCCTGACTGTCCTCAGATGTGTGCCTATAAGCTGGTGACCATCAAGTTCAAGTGGTGGGGACTGCAAAGCAAAGTAGAAAACTTCATTCAGAAGCAAGAAAAAAGGATATTTACAAACTTTCATCGCCAGCTTTTTTGTTGGATTGACAAGTGGATTGATCTGTCAATGGAAGACATTAGGCGAATGGAAGATGAAACTCAGAAAGAACTAGAAACAATGCGTAAGAAGGGTTCCGTCCGAGGCACGTCGGCTGCTGATGTC---
>manPen1
----------------------T-CGTGTGGTTTTGCCATGTTCTGTTCAGGAGTATCAGGTTGGGCAGCTTTACTCTGTTGCAGAAGCTAGTAAGAATGAGACTGGTGGTGGTGAAGGAATTGAAGTCTTAAAAAATGAGCCTTATGAGAAGGATGGAGAAAAGGGACAGTATACACACAAAATTTATCACCTTAAGAGCAAAGTTCCTGCATTTGTGAGGATGATTGCTCCTGAGGGCTCCTTGGTGTTTCATGAGAAAGCCTGGAACGCATACCCTTATTGTCGGACAATTGTAACG---------------------------AATGAATATATGAAAGATGATTTCTTCATTAAAATTGAAACATGGCACAAACCAGACTTGGGAACATTAGAAAATGTACATGGTTTAGATCCGAACACATGGAAAACTGTTGAAATTGTCCACATAGATATTGCAGATCGAAGTCAAGTCGAACCAGCAGACTATAAAGCTGATGAAGACCCAGCATTATTCCAGTCAGTCAAGACCAAGAGAGGCCCTTTGGGACCGAACTGGAAGAAGGAGCTGGCAAACAACCCCGACTGTTCTCAGATGTGTGCCTATAAGCTGGTGACCATCAAATTTAAGTGGTGGGGACTGCAAAGCAAAGTGGAAAACTTCATTCAGAAGCAAGAGAAAAGGATATTTACAAACTTTCATCGCCAGCTTTTTTGTTGGATTGACAAGTGGATTGATCTGACAATGGAAGACATTAGGAGAATGGAAGATGAAACTCAGAAAGAACTAGAAACAATGCGTAAGAAGGGTTCCGTCCGAGGCACGTCGGCTGCTGATGTCTA-
>triMan1
ATGGTGCTG---ATTAAGGAATTCCGTGTGGTTTTGCCATGTTCTGTTCAGGAGTATCAGGTCGGGCAGCTTTACTCTGTTGCAGAAGCTAGTAAGAATGAAACTGGTGGTGGAGAAGGAATTGAAGTCTTAAAGAATGAACCTTATGAGAAAGATGGAGAAAAAGGACAGTATACACACAAAATTTATCACCTAAAAAGTAAAGTTCCAGCATTTGTGAGGATGATTGCTCCTGAGGGCTCCTTGGTGTTTCACGAAAAAGCCTGGAACGCGTACCCCTACTGTAGAACAGTTGTAACG---------------------------AATGAATATATGAAAGATGATTTCTTCATTAAAATTGAAACGTGGCACAAACCAGACTTGGGAACATTAGAAAACGTACATGGTTTAGATCCTAACATGTGGAAAACTGTTGAAATTGTCCACATAGATATTGCAGATCGAAGTCAAGTTGAACCTGCAGACTACAAAGCTGATGAAGACCCAGCATTATTCCAGTCAGTCAAGACCAAGAGAGGCCCTTTGGGACCCAACTGGAAGAAGGAGCTGGCAAACAACCCAGACGGTCCTCAGATGTGTGCTTATAAGCTGGTGACCATCAAATTCAAGTGGTGGGGACTGCAGAGCAAAGTAGAAAACTTCATTCAGAAGCAAGAAAAAAGGATATTTACAAACTTTCATCGCCAGCTTTTTTGTTGGATTGACAAGTGGATTGATCTGACAATGGAAGACATTAGGAGAATGGAAGATGAAACTCAGAAAGAACTAGAAACAATGCGTAAGAAGGGTTCCGTTCGAGGCACGTCGGCTGCTGATGTC---
>HLcamFer2
-----------------------CCGAGTGGTTTTGCCATGTTCTGTTCAGGAGTATCAGGTTGGGCAGCTTTATTCTGTTGCAGAAGCTAGTAAAAATGAGACTGGTGGTGGAGAAGGAATTGAAGTCTTAAAGAATGAACCTTATGAGAAGGATGGAGAAAAGGGACAGTATACACACAAAATCTATCACCTAAAGAGCAAAGTTCCTGCATTCGTGAGGATGATTGCTCCTGAGGGCTCCTTGGTCTTTCACGAGAAAGCCTGGAACGCGTACCCCTACTGTAGAACAATTGTAACG---------------------------AATGAATATATGAAAGATGATTTCTTCATTAAAATTGAAACATGGCACAAACCAGACTTGGGAACATTAGAAAATGTACACGGTTTAGATCCAAACATGTGGAAAACTGTTGAAATTGTCCACATAGATATTGCAGATCGAAGTCAAGTTGAACCAGCGGACTACAAAGCTGATGAAGACCCAGCATTATTCCAGTCAGTCAAGACCAAGAGAGGCCCTTTGGGACCCAACTGGAAGAAGGAGCTGGCAAACAACCCTGACTGTCCTCAGATGTGTGCCTATAAGCTGGTGACCATCAAATTCAAGTGGTGGGGATTGCAAAGCAAAGTAGAAAACTTCATTCAGAAGCAAGAAAAAAGGATATTTACAAACTTTCATCGCCAACTTTTTTGTTGGATTGACAAGTGGATTGATCTGACGATGGAAGACATTAGGAGAATGGAAGATGAAACTCAGAAAGAACTAGAAACAATGCGTAAGAAGGGTTCCGTCCGAGGCACGTCGGCTGCTGATGTCTA-
>otoGar3
ATGGTGCTG---ATTAAGGAATTCCGTGTGGTTTTGCCATGTTCTGTTCAGGAGTATCAGGTTGGGCAGCTTTACACTGTTGCAGAAGCTAGTAAGAATGAGACTGGTGGTGGAGAAGGAATTGAAGTATTAAAGAATGAACCTTATGAGAAGGATGGAGAAAAGGGACAGTATACACACAAAATTTATCACCTAAAGAGCAAAGTTCCTGCATTTGTGAGGATGATTGCTCCTGAGGGCTCCTTGGTGTTTCATGAGAAAGCCTGGAATGCATATCCCTACTGTAGAACAATTGTAACG---------------------------AATGAATATATGAAAGATGATTTCTTCATTAAAATTGAAACGTGGCACAAACCAGACTTGGGAACATTAGAAAATGTACATGGTTTAGATCCAAACATATGGAAAACTGTTGAAATTGTCCACATAGATATTGCAGATCGAAGTCAAGTTGAACCAGCAGACTACAAAGCTGATGAAGACCCAGCATTATTCCAGTCAGTCAAGACCAAGAGAGGCCCTTTGGGACCCAACTGGAAGAAGGAGCTGGCAAACAGCACTGACTGTCCTCAGATGTGTGCCTATAAACTGGTGACCATCAAATTCAAGTGGTGGGGACTGCAGAGCAAAGTGGAAAACTTCATTCAGAAGCAGGAAAAAAGGATATTTACAAACTTTCATCGCCAGCTTTTTTGTTGGATTGACAAGTGGATCGATCTGACAATGGAAGACATTAGGAGAATGGAAGATGAGACTCAGAAAGAATTAGAAACAATGCGTAAGAAGGGTTCCGTTCGAGGCACGTCGGCTGCTGATGTC---
>HLrouAeg4
ATGGTGCTG---ATCAAGGAATTCCGTGTGGTTTTGCCCTGTTCTGTTCAGGAGTATCAGGTTGGGCAGCTTTACTCTGTTGCAGAAGCCAGTAAGAATGAGACTGGTGGTGGAGAAGGAATTGAAGTCTTAAAGAATGAACCTTATGAGAAGGATGGAGAAAAGGGACAGTATACACACAAAATCTATCACCTAAAGAGCAAAGTTCCTGCATTCGTGAGGATGATTGCTCCTGAGGGCTCCTTGGTATTTCACGAGAAAGCCTGGAACGCCTACCCCTACTGTAGAACAATTGTAACG---------------------------AATGAATATATGAAAGATGATTTCTTCATTAAAATTGAAACATGGCACAAACCAGACTTGGGAACATTAGAAAATGTACATGGTTTAGATCCAAACACATGGAAAACTGTTGAAATTGTCCACATAGATATTGCAGATCGAAGTCAAGTTGAACCAACAGACTACAAAGCTGATGAAGACCCAGCATTATTCCAGTCAGCCAAGACCAAGAGAGGCCCTTTGGGACCCAACTGGAAGAAGGAGCTGGCAAACAACCCAGACTGTCCTCAGATGTGTGCCTATAAGCTGGTGACCATCAAATTCAAGTGGTGGGGACTGCAAAGCAAAGTAGAGAACTTCATTCAAAAGCAAGAGAAAAGGATATTTACAAACTTTCATCGCCAGCTTTTTTGTTGGATTGACAAGTGGATTGATCTGACAATGGAAGACATTAGGCGAATGGAAGATGAAACTCAGAAAGAACTAGAAACAATGCGTAAGAAGGGTTCCGTCCGAGGCACGTCGGCTGCTGATGTC---
>HLmyoMyo6
ATGGTGCTG---ATTAAGGAATTCCGTGTGGTTTTGCCCTGTTCTGTTCAGGAGTATCAGGTTGGGCAGCTTTACTCGGTTGCAGAAGCTAGTAAGAATGAGACTGGTGGTGGAGAAGGAATTGAAGTCTTAAAGAATGAACCTTATGAGAAGGATGGAGAGAAGGGACAGTATACACACAAAATTTATCACTTAAAGAGCAAAGTTCCTGGATTCGTGAGATTGATTGCTCCCGAGGGCTCCTTGGTATTTCACGAGAAAGCCTGGAACGCATATCCCTACTGTAGAACAATTGTAACG---------------------------AATGAATATATGAAAGATGATTTCTTCATTAAAATCGAAACGTGGCACAAACCAGACTTGGGAACCTTAGAAAATGTACACGGTTTAGATCCGAACACATGGAAAACTGTTGAAATTGTCCACATAGATATTGCAGATCGAAGTCAAGTTGAACCAGCAGACTACAAAGCTGATGAAGACCCAGCGCTGTTCCAGTCAGCCAAGACCAAGAGAGGCCCTTTGGGACCCAACTGGAAGAAGGAGCTGGCAAACAACCCTGACTGTCCTCAGATGTGTGCCTATAAGCTGGTGACCATCAAATTCAAGTGGTGGGGGCTGCAGAGCAAAGTAGAAAACTTCATTCAGAAGCAAGAAAAAAGGATATTTACAAACTTTCATCGCCAGCTTTTCTGTTGGATTGACAAGTGGATTGATCTGACAATGGAAGATATTAGGCGAATGGAAGATGAAACCCAGAAAGAATTAGAAACAATGCGTAAGAAGGGTTCCGTCCGAGGCACGTCGGCTGCTGATGTC---
>HLpipKuh2
ATGGTGCTG---ATTAAGGAATTCCGTGTGGTTTTGCCCTGTTCTGTTCAGGAGTATCAGGTTGGGCAGCTGTACTCGGTTGCAGAAGCTAGTAAGAATGAGACTGGTGGTGGAGAAGGAATTGAAGTCTTAAAGAATGAACCTTATGAGCAGGATGGAGAGAAAGGACAGTATACACACAAAATTTATCACCTAAAGAGCAAAGTTCCTGGATTCGTCAGATTGATTGCTCCCGAGGGCTCCCTGGTATTTCACGAGAAAGCCTGGAATGCGTATCCCTACTGTAGAACAATTGTAACG---------------------------AATGAATATATGAAAGATGATTTCTTCATTAAAATCGAAACATGGCACAAACCAGACTTGGGAACATTAGAAAATGTACACGGTTTAGATCCCAACACGTGGAAAACTGTTGAAATTGTCCATATAGATATTGCAGATCGAAGTCAAGTTGAACCAGCAGACTACAAAGCGGACGAAGACCCAGCATTGTTCCAGTCCGCCAAGACCAAGCGAGGCCCTCTGGGACCCAACTGGAAGAAGGAGCTGGCAAACAACCCCGACTGCCCTCAGATGTGTGCCTATAAGCTGGTGACCATCAAGTTCAAGTGGTGGGGGCTGCAGAGCAAAGTAGAAAACTTCATCCAGAAGCAAGAAAAAAGGATATTTACAAACTTTCATCGCCAGCTTTTCTGTTGGATTGACAAGTGGATTGATCTGACGATGGAAGATATTAGGCGAATGGAAGATGAGACCCAGAAAGAATTAGAAACAATGCGTAAGAAGGGTTCCGTCCGAGGCACGTCGGCTGCTGATGTC---
>echTel2
-----------------------CCGTGTGGTTTTGCCATGTTCTGTCCAGGAGTATCAAGTTGGGCAGCTTTACTCTGTCGCAGAAGCTAGTAAGAATGAAACTGGCGGTGGAGAAGGGATTGAAGTTTTGAAGAATGAACCTTATGAGAAGGATGGAGAAAAAGGACAGTATACACACAAAATTTATCACCTAAAGAGTAAAGTTCCAGCATTTGTGAGAATGATTGCTCCCGAGGGCTCCTTGGTGTTTCACGAAAAAGCCTGGAACGCATACCCCTACTGTAGAACAATTGTAACG---------------------------AACGAATATATGAAAGACGACTTCTTCATTAAAATTGAAACATGGCACAAACCAGACTTGGGAACTTTAGAAAACGTGCATGGTTTAGACCCCAGTACTTGGAAAACGGTTGAAATCGTCCACATAGACATTGCAGATCGGAGTCAAGTTGAACCAGCAGATTACAAAGCTGACGAAGACCCAGCATTGTTCCAGTCAGTCAAGACCCAGAGAGGCCCTTTGGGACCCAACTGGAAGAAGGAGCTGGCAAACCACCCAGACGGCCCTCAGATGTGTGCCTATAAGCTGGTGACCATCAAATTCAAGTGGTGGGGCCTGCAGAGCAAAGTCGAAAACTTCATTCAGAAGCAAGAAAAGAGGATATTTACAAACTTCCATCGCCAGCTCTTTTGTTGGATTGACAAGTGGATTGACCTGACCATGGAAGACATTAGGAGAATGGAAGATGAAACTCAGAAAGAACTAGAAACGATGCGTAAGAAGGGTTCCGTCCGAGGCACGTCGGCTGCTGATGTCTA-
>loxAfr3
ATGATCATTGAGATCCAGGAACCCCGTGTGGTTTTGCCATGTTCTGTTCAGGAGTATCAGGTTGGGCAGCTTTACTCTGTTGCAGAAGCTAGTAAGAATGAAACTGGTGGTGGCGAAGGAATCGAAGTCTTAAAGAATGAACCTTATGAGAAGGATGGAGAAAAAGGACAGTATACACATAAAATTTATCACCTGAAGAGTAAAGTTCCAGCATTTGTGAGGATGATTGCTCCTGAGGGCTCCTTGGTGTTTCATGAAAAAGCCTGGAACGCATACCCCTACTGTAGAACAATTGTAACG---------------------------AATGAATATATGAAAGATGATTTCTTCATTAAAATTGAAACATGGCACAAACCAGACTTGGGAACATTAGAAAATGTACATGGTTTAGATCCTAACACGTGGAAAACTGTTGAAATTGTCCACATAGACATTGCAGATCGAAGTCAAGTTGAACCAGCAGACTACAAAGCTGATGAAGACCCAGCATTATTCCAGTCAGTCAAGACCAAGAGAGGCCCTTTGGGACCCAACTGGAAGAAGGAGCTGGCAAACAACCCAGACGGTCCTCAGATGTGTGCGTATAAGCTGGTGACCATCAAATTCAAGTGGTGGGGACTGCAGAGCAAAGTAGAAAACTTCATTCAGAAGCAAGAAAAAAGGATATTTACAAACTTTCATCGCCAGCTTTTTTGTTGGATTGACAAGTGGATTGATCTGACAATGGAAGACATTAGGAGAATGGAAGATGAAACTCAGAAAGAACTAGAAACAATGCGTAAGAAGGGTTCCGTCCGAGGCACGTCGGCTGCTGATGTC---
>tupChi1
ATGTTGGAA---ATTAAGGTGATCCGAGTGGTATTGCCATGTTCTGTTCAGGAGTATCAAGTTGGGCAGCTTTACTCTGTTGCAGAAGCTAGTAAAAATGAGACTGGTGGTGGAGAAGGAATTGAAGTCTTAAAGAATGAGCCTTATGAAAAGGATGGAGAAAAGGGACAGTATACACACAAAATTTATCACCTAAAGAGCAAAGTTCCTGCATTTGTAAGAATGATTGCTCCTGAGGGATCCTTGGTGTTTCACGAGAAGGCCTGGAATGCGTATCCCTACTGTAGAACAATTGTCACTGATTCTGGAAAATCATCTTTTGTCACGAATGAATACATGAAAGATGATTTCTTCATTAAAATTGAAACATGGCACAAACCAGACTTGGGAACATTAGAAAATGTACATGGTTTAGATCCAAATACGTGGAAAACTGTTGAAATTGTCCACATAGATATTGCAGATAGAAGTCAAGTTGAACCAGCAGACTACAAAGCTGATGAAGACCCAGCATTATTCCAGTCAGTCAAGACCAAGCGAGGCCCTTTGGGACCCAACTGGAAGAAGGAACTGGCAAACAACCCTGACTGTCCTCAGATGTGTGCCTATAAGCTGGTGACCATCAAATTCAAGTGGTGGGGACTACAAAGCAAAGTAGAAAACTTCATTCAGAAGCAAGAAAAAAGGATATTTACAAACTTTCATCGCCAACTTTTTTGTTGGATTGACAAATGGATCGATCTGACAATGGAAGACATTAGGAGGATGGAAGACGAAACTCAGAAAGAGCTAGAAACAATGCGTAAGAAGGGTTCCGTCCGAGGCACGTCGGCTGCTGATGTC---
>speTri2
ATGGTGCTG---ATTAAGGAATTCCGTGTGGTTTTGCCATGTTCTGTTCAGGAGTATCAGGTTGGGCAGCTGTACTCTGTTGCAGAAGCTAGTAAGAATGAGACTGGTGGTGGAGAAGGAATTGAAGTCTTAAAGAATGAACCTTATGAGAAGGATGGTGAAAAGGGACAGTATACACACAAAATATATCACCTGAAAAGCAAAGTTCCCACCTTCGTGAGAATGATTGCTCCTGAGGGCTCCTTGGTGTTTCACGAGAAAGCCTGGAATGCCTACCCCTACTGCAGGACAATTGTAACG---------------------------AATGAATATATGAAAGATGATTTCTTCATTAAAATTGAGACATGGCACAAACCAGACTTGGGAACATCAGACAACGTACACAGTTTGGATCCAAACACATGGAAAACTGTCGAAATTGTCCACATAGATATTGCAGATCGAAGTCAAGTTGAACCAGCAGACTATAAAACTGATGAAGACCCAGCATTATTCCAGTCAGTCAAGACCAAGAGAGGCCCTCTGGGACCCAACTGGAAGAAGGAGCTGGCAGACGACACTGACTGCCCTCGGATGTGTGCCTACAAGCTAGTGACCATCAAGTTCAAGTGGTGGGGCTTGCAGAGCAAAGTAGAGAACTTCATTCAGAAGCAAGAAAAAAGGATATTTACAAACTTTCATCGCCAGCTTTTTTGTTGGATCGACAAGTGGATTGATCTGACAATGGAGGATATTAGGAGAATGGAAGACGAGACTCAGAAAGAACTAGAAACAATGCGTAAGAAGGGTACCGTCCGAGGCACGTCGGCTGCTGATGTC---
>eriEur2
-----------------------CCGTGTGGTTCTGCCCTGTTCTGTCCAGGAGTACCAGGTTGGGCAGCTTTACTCTGTCGCAGAAGCTAGTAAGAATGAAACAGGAGGTGGAGAAGGAATTGAAGTGCTAAAGAATGAACCTTATGAACAAGATGGAGAAAAAGGACAGTTTACACACAAGATCTATCACCTAAAGAGCAAAGTCCCTGCGTTTGTGAGGATGATTGCTCCCGAGGGCTCCTTGGTGTTTCACGAGAAAGCCTGGAACGCGTACCCCTACTGCAGGACGATTGTAACG---------------------------AATGAATACATGAAAGACGACTTCTTCATTAAAATCGAGACCTGGCACAAACCAGACTTGGGAACACTGGAAAACGTACACGGTTTAGACCCCAACACATGGAAAACTGTTGAAATTGTCCACATAGATATCGCAGACCGAAGTCAGGTTGAACCAGCAGACTACAAAGCTGATGAAGACCCAGCGCTATTCCAGTCAGTCAAGACCAAGAGAGGCCCGTTGGGAGCCAACTGGAAGAAGGAGCTGGCAGGCAACCCCGACTGCCCTCAGATGTGCGCCTATAAGCTGGTGACCATCAAGTTCAAGTGGTGGGGTCTGCAGAGCAAAGTAGAGAACTTCATCCAGAAGCAAGAAAAAAGGATATTTACCAACTTTCACCGCCAGCTCTTTTGTTGGATCGACAAGTGGATCGACCTGACAATGGAAGACATCAGGAAAATGGAAGAGGAGACCCAGAGAGAGCTAGAGACCATGCGTAAGAAGGGTTCCGTCCGAGGCACGTCGGCTGCTGATGTCTA-
>criGri1
----------------------T-CGTGTGGTTTTGCCATGTTCTGTTCAGGAGTATCAGGTTGGACAGCTTTACTCTGTTGCAGAAGCGAGTAAGAATGAAACTGGTGGTGGAGAAGGAATCGAAGTCTTGAAGAATGAACCTTATGAGAAGGATGGAGAGAAGGGACAGTACACCCACAAAATTTACCACCTGAAGAGCAAAGTTCCTGCATTTGTAAGGATGATTGCTCCTGAGGGCTCCTTGGTGTTTCATGAGAAAGCCTGGAATGCTTACCCCTACTGTAGAACAATTGTAACG---------------------------AATGAATATATGAAAGATGACTTCTTCATCAAAATTGAAACATGGCACAAACCTGACTTAGGAACATTAGAGAATGTTCATGGCTTAGATCCAAACACGTGGAAAACTGTTGAAATTGTCCACATAGACATTGCAGATCGAAGTCAAGTCGAACCAGCAGACTACAAACCTGATGAAGACCCTGCGTTATTCCATTCAGTCAAGACCAAGAGAGGCCCCCTGGGACCTAACTGGAAGAAGGAGCTGGCAAGCGCCCCTGACTGTCCTAAGATGTGTGCCTATAAGCTGGTGACCATCAAGTTCAAGTGGTGGGGGCTGCAGAGCAAAGTGGAGAACTTCATCCAGAAGCAAGAAAAGCGGATATTTACAAACTTACATCGACAGCTCTTTTGTTGGATTGACAAGTGGATTGACCTGACAATGGAAGACATTAGGAGAATGGAAGATGAGACTCAGAAAGAACTAGAAACAATGCGTAAGAAGGGTTCCGTCCGAGGCACGTCGGCCGCCGATGCCTA-
>rn6
ATGGTGCTG---ATTAAGGAATTCCGTGTAGTTTTGCCGTGTTCTGTTCAAGAGTATCAGGTTGGACAGCTTTACTCTGTTGCAGAAGCGAGTAAGAATGAAACTGGTGGTGGAGAAGGAATCGAAGTCTTGAAGAATGAACCTTATGAAAATGATGGCGAGAAGGGACAGTACACACACAAAATCTACCACCTGAAGAGCAAAGTCCCTGCGTTCGTGAGGATGATTGCTCCCGAGGGCTCCTTGGTGTTCCATGAGAAAGCCTGGAATGCTTACCCCTACTGCAGAACAATTGTAACG---------------------------AATGAGTACATGAAAGATGACTTCTTCATCAAAATCGAAACATGGCACAAACCTGACTTGGGAACATTAGAAAATGTTCACGGTTTAGATCCAAACACGTGGAAAACCGTTGAAATTGTCCACATAGACATTGCAGATCGAAGTCAGGTTGAACCAGCAGACTACAAAGCTGATGAGGACCCTGCGTTATTCCAGTCAGTCAAGACCAAGAGAGGCCCCCTGGGACCTAACTGGAAGAAGGAGCTGGCAAACACCCCTGACTGTCCTAAGATGTGTGCCTATAAGCTGGTGACCATCAAGTTCAAGTGGTGGGGGCTGCAGAGCAAAGTAGAGAACTTCATCCAGAAGCAAGAAAAACGGATATTTACAAACTTACATCGCCAGCTCTTTTGTTGGATTGACAAGTGGATTGACCTGACAATGGAAGACATTAGGAGAATGGAGGACGAGACTCAGAAAGAACTAGAAACAATGCGTAAGAAGGGTTCCGTCCGAGGCACGTCGGCTGCTGATGCC---
>micOch1
ATGGTGCTG---ATTAAGGAATTTCGTGTGGTTTTGCCGTGTTCTGTTCAAGAGTACCAGGTTGGACAGCTCTACTCTGTCGCAGAAGCCAGTAAGAATGAGACTGGCGGAGGAGAAGGGATCGAGGTCTTGAAGAACGAGCCGTATGAGGAGGACGGAGAGAAGGGGCAGTACACACACAAAATCTACCACCTGAAGAGCAAAGTTCCTGCATTTGTAAGGATGATTGCTCCTGAGGGCTCCTTGGTGTTTCATGAGAAAGCCTGGAATGCTTACCCCTACTGTAGAACAATTGTAACG---------------------------AATGAATATATGAAAGATGACTTCTTCATCAAAATTGAAACATGGCACAAACCTGACTTAGGAACATTAGAAAATGTTCATGGTTTAGATCCAAACACATGGAAAACTGTTGAAATTGTCCACATAGACATTGCAGATCGAAGTCAAGTTGAACCGGCAGACTACAAAGCTGATGAAGACCCTGCATTATTCCATTCAGTCAAGACCAAAAGAGGCCCCCTGGGACCTAACTGGAAGAAGGAACTGGCAAACACCCCTGACTGTCCTAAGATGTGTGCCTATAAGCTGGTGACCATCAAGTTCAAGTGGTGGGGGCTGCAGAGCAAAGTAGAAAACTTCATTCAAAAGCAAGAAAAACGGATATTTACAAACTTACATCGCCAGCTCTTTTGTTGGATTGACAAGTGGATCGATCTGACAATGGAAGACATTAGGAGAATGGAAGATGAGACTCAGAAAGAACTCGAAACAATGCGTAAGAAGGGTTCCGTCCGAGGCACGTCGGCCGCTGATGCC---
>mm10
ATGGTGCTG---ATTAAGGAATTCCGTGTGGTTTTGCCGTGTTCTGTTCAAGAGTATCAGGTTGGACAGCTTTACTCTGTTGCAGAAGCGAGTAAGAATGAAACTGGTGGTGGAGAAGGAATCGAAGTCCTGAAGAATGAACCTTATGAAAACGATGGCGAGAAGGGACAGTACACACACAAAATCTACCACCTGAAGAGCAAAGTTCCTGCATTTGTGAGGATGATTGCTCCCGAGGGCTCCCTGGTGTTTCATGAGAAAGCCTGGAATGCCTACCCCTACTGCAGAACAATTGTAACG---------------------------AATGAATACATGAAAGATGACTTCTTCATCAAAATTGAAACATGGCATAAACCTGACTTGGGAACATTAGAAAATGTTCACGGTTTAGATCCCAACACTTGGAAAACTGTTGAAATTGTCCACATAGACATTGCAGATCGAAGTCAAGTTGAACCAGCAGACTACAAAGCTGATGAAGACCCTGCATTATTCCATTCAGTCAAGACCAAGAGAGGACCCCTGGGACCTAACTGGAAGAAGGAGCTGGCAAACACCCCTGACTGTCCTAGGATGTGTGCCTATAAGCTGGTGACCATCAAGTTCAAGTGGTGGGGGCTGCAGAGCAAAGTAGAGAACTTTATCCAGAAGCAAGAAAAACGGATATTTACGAACTTACATCGCCAGCTCTTTTGTTGGATTGACAAGTGGATTGACCTGACAATGGAAGACATTAGGCGAATGGAGGATGAGACTCAGAAAGAACTAGAAACAATGCGTAAGAAGGGTTCCGTCCGAGGCACGTCGGCTGCTGATGCC---
>hetGla2
ATGGTGGTG---ATTAAAGAATTCCGTGTGGTTTTGCCATGTTCTGTTCAGGAGTATCAGGTTGGACAGCTTTACTCTGTTGCAGAGGCTAGTAAGAATGAGACTGGTGGTGGTGAAGGAATTGAAGTCTTAAAGAATGAACCTTATGAGAAGGATGGAGAAAAGGGACAATTTACACACAAAATTTATCACCTAAAGAGCAAAGTTCCTACATTCGTGAGGATGATTGCTCCCGAAGGCTCCTTGGTATTTCATGAGAAAGCCTGGAATTCATATCCCTACTGTAGAACAATTGTAACG---------------------------AATGAATATATGAAAGATGACTTCTTCATTAAAATTGAAACATGGCACAAACCAGACTTGGGAACATTAGAAAATGTTCATGATTTGGATCCAAACACATGGAAAACTGTTGAAGTTGTCCATATAGATATTGCAGATCGAAGTCAAGTTGAACCTGGAGACTACAAAGCTAATGAAGACCCAGCGTTATTCCAGTCAGTCAAGACCAAGAGAGGCCCTTTGGGACCTAACTGGAAGAAGGAGCTGGCAAACAACCCTGACTGTCCTCAAATGTGTGCCTATAAGCTGGTGACCATCAAATTCAAGTGGTGGGGGCTGCAAAACAAAGTAGAAAACTTCATCCAGAAGCAAGAAAAAAGGATATTTACAAACTTCCATCGCCAGCTTTTTTGTTGGATTGACAAGTGGATTGACCTGACAATGGAAGACATTAGGAGAATGGAAGATGAGACTCAGAAAGAACTAGAAACAATGCGTAAGAAGGGTTCCGTCCGAGGCACTTCGGCTGCTGATGCC---
>cavPor3
ATGGTGGTG---ATTAAAGAATTCCGTGTGGTTTTGCCGTGTTCTGTTCAGGAGTATCAGGTCGGACAACTTTACTCTGTCGCAGAGGCTAGTAAGAATGAGACTGGTGGTGGTGAAGGAATTGAAGTCCTGAAGAACGAGCCTTATGAGAAGGATGGAGAAAAGGGACAATTTACACACAAAATTTACCACCTAAAGAGCAAAGTCCCTACATTCGTGAGGATGATTGCTCCCGAGGGCTCCTTGGTGTTTCATGAGAAGGCCTGGAACTCGTACCCCTACTGTCGAACAATTGTAACG---------------------------AATGAATATATGAAAGATGACTTCTTCATTAAAATTGAAACGTGGCACAAACCGGACTTGGGAACATTAGAAAATGTCCATGATTTGGATCCAAACACATGGAAAACTGTTGAAGTAGTCCACATAGATATTGCAGATCGAAGTCAAGTTGAACCTGGAGACTACAAAGCTAATGAAGACCCAGCATTATACCAGTCAGTCAAGACTAAGAGAGGCCCTTTGGGACCCAACTGGAAGAAGGAGCTGGCAAACAACCCTGACTGTCCTCAAATGTGTGCTTATAAACTGGTGACCATCAAATTCAAGTGGTGGGGGCTACAAAATAAAGTAGAAAACTTCATCCAAAAGCAAGAAAAAAGGATATTTACAAACTTTCATCGCCAGCTCTTTTGTTGGATTGACAAGTGGATTGATCTGACGATGGAAGACATTAGGAGAATGGAAGATGAGACTCAGAAAGAACTAGAAACAATGCGTAAGAAGGGTTCCGTCCGAGGCACTTCGGCTGCTGATGCC---
>oryAfe1
-----------------------CCGTGTGGTTTTGCCATGTTCTGTTCAGGAG--------------------------------------------------------------------------------------------------------------------------------------------------TAAAGTTCCAGCATTTGTGAGGATGATTGCTCCTGAGGGCTCCCTGGTGTTTCACGAAAAGGCCTGGAATGCATACCCCTACTGTAGAACAATTGTAACG---------------------------AATGAATATATGAAAGATGATTTCTTCATTAAAATTGAAACATGGCACAAACCAGACCTGGGAACATTAGAAAATGTACATGATTTAGATCCTAACACATGGAAAACTGTTGAAATTGTCCACATAGATATTGCAGATCGAAGTCAAGTTGAACCAGCAGACTACAAAGCTGATGAAGACCCAGCATTATTCCAGTCAGTCAAGACCAGGAGAGGCCCTTTGGGACCCAACTGGAAGAAGGAGCTGGCAAACAACCCAGATGGTCCTCGGATGTGTGCCTATAAGCTGGTGACCATCAAATTCAGGTGGTGGGGACTACAGAGCAAAGTAGAAAACTTCATTCAGAAGCAAGAAAAAAGGATATTTACAAACTTTCACCGCCAGCTTTTTTGTTGGATTGACAAGTGGATTGATCTGACGATGGAAGACATTAGGAGAATGGAAGACGAAACTCAGAAAGAACTAGAAACCATGCGTAAGAAGGGTTCCGTCCGAGGCACGTCGGCTGCTGATGTCT--
