# Supplementary material for: Six reference-quality genomes reveal evolution of bat adaptations
Source: Nature. 2020 Jul 22;583(7817):578–84. doi: 10.1038/s41586-020-2486-3 (PMC8075899; doi:10.1038/s41586-020-2486-3)
Supplement: Supplementary file 6 — Alignments of 12,931 protein-coding genes across 48 mammals. [file 41586_2020_2486_MOESM6_ESM.gz › suppDataFile/ENST00000610935.aln.fasta]

>HLpipKuh2
ATGGAGCTGCGGGAGGAGGCCTGGTCTCCGGGGCCGCTGGACTCCGAGGACCAGCAGATGGCCAGCCACGAGAACCCAGTGGACATCCTCATCATGGACGAT---GACGACGTGCCCACCTGGCCCCCCACCAAGCTGTCCCCGCCCCCGTCGGCGCCCCCGGCCGGCCCCCCGCCGCGGCCGCGCCCGCCCGCGCCCTACATCTGCAACGAGTGCGGCAAGAGCTTCAGCCACTGGTCCAAGCTGACGCGGCACCAGCGCACGCACACGGGCGAGCGGCCCAACGCCTGCACCGACTGCGGCAAGACCTTCTCGCAGAGCTCGCACCTGGTGCAGCACCGCCGCATCCACACGGGCGAGAAGCCCTACGCCTGCTCCGAGTGCGGCAAGCGCTTCAGCTGGAGCTCCAACCTCATGCAGCACCAGCGCATCCACACGGGCGAGAAGCCCTACGCCTGCCCCGACTGCGGCCGCAGCTTCACGCAGAGCAAGAGCCTGGCCAAGCACCGGCGCTCGCACAGCGGCCTCAAGCCCTTCGTGTGCCCGCGCTGCGGCCGCGGCTTCAGCCAGCCCAAGAGCCTGGCGCGCCACCTGCGCCTGCACCCCGAGCTGGCGGGGCCCGGCGTGGCGGCCAAGGTGCTGGCGGCCAGCGTGCGGCGCGCCAAGGCGCCCGGCGACGAGGCGGCG---GCGGCGGACGGCGAGATCGCCATCCCCGTGGGCGACGGCGACGGCATCCTCGTGGTGGGCGCGGCCGGCGAG------GGCGCGGCGGGCGCGGCG---GGCGCGGGGGGCGCGGGGGCCAGGGCGCCGGGG---CCGCGCTCCCGCCGCGCGCCCGCGCCCAAGCCCTACGTGTGCGCCGAGTGCGGCCAGGGCTTCGCGCACGCGGCCGCGCTCCTGGCGCACCAGCGCGCGCAGCACGGGGACGCGCCC------GCGGGCGGCGAGGAGCCGGCGCACATCTGCGTGGAGTGCGGCGAGGGCTTCGTGCAGGGCGCGGCGCTGCGCCGGCACAAGCGGGTGCACGCGGTGGGCGCGCCCTCCGTCTGCAGCCGCTGCGGACAGAGCTTCTACCGCGCCGGCGGCGGCGGCGACGAG------GAGGACGGCGGGGCCGAGGCGGCAGGCGGCCGCTGCAGCGAGTGCCGCGGCGGGGAGGCCCGG---
>hetGla2
ATGGAGCTGCGGGAAGAGGCCTGGTCTCCGGGGCCGCTGGACTCCGAGGACCAGCAGATGGCCAGTCAGGAAAACCCAGTGGACATCCTCATCATGGATGAC---GACGACGTCCCCAGCTGGCCCCCCGCCAAGCTGGCCCCGCCCCCGACGGCGCCTCCCGCCGGCCCCCCACCCCGGCCGCGGCCGCCGGCGCCCTACATCTGCAACGAGTGCGGCAAGAGCTTCAGCCATTGGTCCAAGCTGACGCGCCACCAGCGCACGCACACGGGCGAGCGACCGAACGCGTGCGCCGACTGCGGCAAGACCTTCTCGCAGAGCTCGCACCTGGTGCAGCACCGCCGCATCCACACGGGCGAGAAGCCCTACGCCTGCTCCGAGTGCGGCAAGCGCTTCAGCTGGAGCTCCAACCTCATGCAGCACCAGCGCATCCACACGGGCGAGAAGCCCTACGCCTGTCCCGACTGCGGCCGCAGCTTCACGCAGAGCAAGAGCCTGGCCAAGCACCGGCGCTCGCACAGCGGCCTCAAGCCCTTCGTGTGCCCGCGCTGCGGCCGCGGCTTCAGCCAGCCCAAGAGCCTGGCGCGCCACTTGCGGCTGCACCCCGAGCTCGCGGGCCCTGGCGTGGCCGCGCGCGTGCTGGCGGCCTCTGTGCGCCGTGCCCAGGCGCCC---GAGGCGGCGGCG---GCTGCGGACGGCGAGATTGCCATCCCGGTGGGAGACGGCGAGGGCATCATTGTGGTGGGCGCCCCGGGCGAG------GGCGCAGGCGCGACAGCTGTGGCTGTGGGCAGCGGGGGCGCGCGGGCAGCTGGGGCCCCGCGGTCGCGCCGCGCGCCGGCGCCCAAGCCCTACGTGTGCGCGGAGTGCGGGAAGGGCTTTGGGCACGCCGCGGGGCTGCTGGCGCACCAGCGGGCGCAGCACGGCGACGGCCCAGGCGCCGCGGGCGGTGAGGAGCCCGCACACATTTGCGTGGAGTGCGGTGAGGGCTTCGTGCAGGGCGCGGCGCTGCGCAGGCACAAGCGCGTGCACGCCGTGGGCGCCCCCACAGTCTGCGGCGGCTGCGGACAAAGCTTCTATGGTGCGGGC------GGCGAGGAC------------GAGGAGGCCGAGGATGGCGCGCCCCGCTGCCCCGAGTGCCGCGCCGGGGATGCTCGG---
>musFur1
ATGGAGCTGCGGGAAGAGGCCTGGTCTCCGGGGCCGCTGGATTCCGAGGACCAGCAGATGGCCAGTCACGAGAACCCAGTGGACATCCTCATCATGGATGAC---GATGACGTCCCCAGCTGGCCCCCTACCAAGCTGTCCCCGCCCCAGTCCGCGCCCCCGGCTGGCCCCCCGCCCCGGCCGCGGCCACCGGCGCCCTACATCTGTAACGAGTGCGGCAAGAGCTTCAGCCACTGGTCCAAGCTGACGCGGCACCAGCGCACGCACACGGGTGAGCGGCCCAACGCCTGCGCCGACTGCGGCAAGACCTTCTCGCAGAGCTCGCACCTGGTGCAGCACCGGCGCATCCACACGGGCGAGAAGCCATACGCCTGCTCCGAGTGCGGCAAGCGCTTCAGCTGGAGCTCCAACCTCATGCAGCACCAGCGCATCCATACAGGCGAGAAGCCCTACGCCTGCCCCGATTGCGGCCGCAGCTTCACGCAGAGCAAGAGCCTGGCCAAGCACCGGCGCTCGCACAGCGGCCTCAAGCCCTTCGTGTGCCCGCGCTGCGGCCGCGGCTTCAGCCAGCCCAAGAGCCTGGCGCGCCACCTACGGCTGCACCCCGAGCTGTCGGGCCCTGGCGTGGCGGCCAAGGTGCTGGCGGCCAGCGTGCGCCGGGCCAAGGCGCCT---GAGGAGGCGGCG---GCGGCGGACGGCGAGATCGCCATCCCGGTGGGCGACGGCGAGGGCATCATCGTGGTGGGCGCGCCGGGCGAG------GGGGCCGCGGCGGCTGCA---GCCATGGCGGGCGCGGGGGCCAAAGCGCCGGGG---CCCCGCTCGCGGCGCGCCCCGGCCCCCAAGCCGTATGTGTGCGTGGAGTGCGGGAAGGGCTTCGGGCACGGGGCGGGGCTTATGGCCCACCAGCGCGCCCAGCACGGGGATGGGCTCGGGGCGGCGGGGGGCGAGGAGCCCGCGCACATCTGCGTGGAGTGCGGCGAAGGCTTCGTGCAGGGCGCAGCGCTGCGCAGACACAAGAAGGTGCACGCCGTGGGCGCGCCGTCGGTCTGCAGCCGCTGCGGACAGAGCTACTACCGGGCGGGC------GGGGAGGAC---GGCGACGACGACGACGAGGAGGCTGCTGGCGGGCGCTGCAGCGAGTGCCGTGGCGGGGAGGGCCGG---
>HLphyDis3
ATGGAGCTGCGGGAAGAGGCCTGGTCTCCGGGGCCGCTGGATTCTGAGGACCAGCAGATGGCTAGTCACGAGAACCCAGTGGACATCCTCATAATGGATGAC---GACGACGTCCCCACCTGGCCCCCGACCAAGCTGTCCCCGCCCCAGTCGGCGCCCCCCGCTGGCCCCCCGCCTCGGCCTCGGCCACCTGCGCCGTACATCTGCAACGAGTGCGGCAAGAGCTTCAGCCACTGGTCCAAGCTGACGCGACACCAGCGCACGCACACGGGCGAGCGGCCCAACGCCTGCACCGACTGCGGCAAGACCTTCTCGCAGAGCTCGCACCTGGTGCAGCACCGGCGCATCCACACCGGCGAGAAGCCCTACGCCTGCTCCGAGTGCGGCAAGCGCTTCAGCTGGAGCTCTAACCTCATGCAGCACCAGCGCATCCACACGGGCGAGAAGCCCTACGCCTGCCCTGAGTGCGGCCGCAGCTTCACGCAGAGCAAGAGCCTGGCCAAGCACCGGCGCTCGCACAGCGGCCTGAAGCCCTTCGTTTGCCCGCGCTGCGGCCGCGGCTTCAGCCAGCCCAAGAGCCTGGCGCGCCACCTGCGCCTGCACCCAGAGCTGTCGGGGCCCGGCGTGGCGGCCAAGGTGCTGGCGGCCAGCGTGCGCCGGGCCAAGGCGCCT---GAGGAGGCGGCG---GCGGCGGACGGCGAGATCGCTATCCCTGTGGGCGACGGGGACGGGATCATCGTGGTGGGCGCACCGGGGGAG------GGGGCCGCGGCGACTGCA---GCCGTGGCGGGTGCGGGGGCCAAGGCGCCAGGG---CCCCGCTCGCGGCGCGCGCCGGCCCCCAAACCATACGTGTGCATGGAGTGCGGGCAGGGCTTCGGGCAGGCGGCGGGGCTCCTGGCGCACCAGCGCGCCCAGCACGGGGACGGGCTCGGGGCAGCGGGGGGCGAGGAGCCCGCGCACATCTGCGTGGAGTGTGGTGAGGGCTTCGTGCAGGGCGCGGCGTTGCGTAGACACAAGAAGGTCCACGCGGTGGGCGCGCCCTCCGTCTGCAGCCGCTGCGGACAGAGCTACTACCGGGCTGGC------GGGGACGAG---------GCTGACGAGGACGAGGCGGCCGGCGGCCAGTGCAGCGAGTGCCGCGGCGTGGAGGCTCGG---
>mm10
ATGGAGCTTCGAGAAGAAGCTTGGTCTCCGGGGCCACTGGATTCTGAGGACCAGCAGATGGCCAGTCATGAGAACCCAGTGGACATCCTCATCATGGATGAC---GATGACGTCCCCAGCTGGCCCCCGACCAAGCTGTCCCCACCCCAGTCTGCACCTCCTCCTGGGCCCCCGCCCAGGCCGCGGCCACCAGCACCCTACATCTGCACTGAGTGTGGCAAAAGCTTCAGCCACTGGTCGAAGCTGACACGACACCAGCGCACGCACACAGGCGAGCGGCCCAATGCCTGTACCGACTGCGGCAAGACCTTCTCGCAGAGCTCGCATTTGGTGCAGCACCGGCGCATCCACACAGGCGAGAAGCCATATGCCTGCTCAGAGTGCGGCAAGCGCTTTAGCTGGAGCTCCAACCTCATGCAGCACCAGCGCATCCACACGGGCGAGAAGCCTTATACTTGCCCCGACTGCGGCCGCAGCTTCACACAGAGCAAGAGCCTAGCCAAGCACCGGCGCTCCCACAGTGGTTTAAAGCCCTTCGTGTGTCCGCGCTGCGGCCGTGGCTTCAGCCAGCCCAAGAGCCTGGCACGCCACCTGCGGTTGCACCCAGAGCTGTCAGGGCCAGGTGTGGCAGCCAAGGTGCTGGCAGCCAGCGTGCGGCGCGCCAAGGCACCG---GAGGAGGCCACA---GCAGCGGACGGCGAAATCGCTATCCCAGTGGGCGATGGCGAGGGCATTATTGTGGTGGGCCCGCCAGGGGAT------GGTGCTGCAGCGGCCGCA---GCTCTGGCTGGGGTGGGGACGCGGGCAACGGGG---ACACGGTCGCGCAGGGCGCCGGCGCCCAAGCCGTATGTGTGCATGGAGTGCGGGAAGGGTTTTGGGCACGGGGCTGGGCTGTTGGCCCACCAGCGCGCTCAGCACGGGGATGGGCTCGGGGTAGCGGTTGGTGAGGAGCCTGCACACATCTGCGTGGAGTGTGGTGAGGGCTTTGTGCAGGGTGCCGCACTGCGGAGACACAAGAAGATCCATGCAGTTGGGGCGCCTTCGGTCTGCAGCAGCTGCGGACAGAGTTTCTATCGGGCGGGT------GGAGAGGAC---------GATGGAGAGGACCAGTCGGCTGGTGCGCGGTGTGCCGAATGTCGGGGTGGGGAGGCCCGG---
>HLmyoMyo6
ATGGAGCTGCGGGAAGAGGCCTGGTCTCCGGGGCCGCTGGATTCCGAGGACCAGCAGATGGCCAGTCACGAGAACCCAGTGGACATCCTCATCATGGACGAT---GACGACGTGCCCACCTGGCCCCCCACCAAGCTGTCCCCGCCCCCTTCGGCGCCCCCGGCCGGCCCCCCGCCCCGGCCGCGCCCGCCGGCGCCCTACATCTGCAACGAGTGCGGCAAGAGCTTCAGCCACTGGTCCAAGCTGACGCGGCACCAACGCACGCACACGGGCGAGCGGCCCAACGCCTGCACCGACTGCGGCAAGACCTTCTCGCAGAGCTCGCACCTGGTGCAGCACCGGCGCATCCACACGGGCGAGAAGCCCTACGCCTGCTCCGAGTGCGGCAAGCGCTTCAGCTGGAGCTCCAACCTCATGCAGCACCAGCGCATCCACACGGGCGAGAAGCCCTACGCCTGCCCCGACTGCGGCCGCAGCTTCACGCAGAGCAAGAGCCTGGCCAAGCACCGGCGCTCGCACAGCGGCCTCAAGCCCTTCGTGTGCCCGCGCTGCGGCCGCGGCTTCAGCCAGCCCAAGAGCCTGGCGCGCCACCTGCGGCTGCACCCCGAGCTGTCGGGCCCCGGCGTGGCGGCCAAGGTGCTGGCGGCCAGCGTGCGCCGGGCCAAGGCGCCC---GACGAGGCGGCG---GCGGCGGACGGCGAGATCGCCATCCCGGTGGGCGACGGCGACGGCATCATCGTGGTGGGCGCGGCGGGGGAG------GGCGCGGCGGGGGCGGCG---GCG---GCGGGCGCGGGGGCCAAGGCGCCGGGG---CCCCGCTCCCGGCGCGCGCCCGCCCCCAAGCCGTACGTGTGCGTGGAGTGCGGCCAGGGCTTCGGGCAGGCGGCCGCGCTCCTGGCGCACCAGCGCGCCCAGCACGAGGACGCGCTCGGG---GCGGGCGGCGAGGAGCCCGCGCACATCTGCGTGGAGTGCGGCGAGGGCTTCGTGCAGGGCGCGGCGCTGCGCAGACACAAGAAGGTCCACGCGGTGGGCGCGCCCTCCGTCTGCAGCCGCTGCGGACAGAGCTACTACCGCGCCGGC------GGGGAAGAG------GAGGACGACGGGGACGAGGCAGCGGGCGGCCGGTGCAGCGAGTGCCGCGGCGGGGAGGCCCGG---
>hg38
ATGGAGCTGCGGGAAGAAGCCTGGTCTCCGGGGCCGCTGGATTCTGAGGACCAGCAGATGGCCAGTCACGAGAACCCAGTGGACATCCTCATCATGGATGAT---GACGACGTCCCCAGCTGGCCTCCCACCAAGCTGTCCCCGCCCCAGTCTGCGCCCCCAGCCGGCCCGCCTCCCCGGCCGCGGCCGCCCGCCCCCTACATCTGCAACGAGTGTGGCAAGAGCTTTAGCCACTGGTCCAAGCTGACGCGGCACCAGCGCACGCACACCGGCGAGCGGCCCAACGCCTGCGCCGACTGCGGCAAGACCTTCTCGCAGAGCTCGCACCTGGTGCAGCACCGGCGCATCCACACGGGCGAGAAGCCCTACGCCTGCTTGGAGTGCGGCAAGCGCTTCAGCTGGAGCTCCAACCTCATGCAGCACCAGCGCATCCACACGGGCGAGAAGCCCTACACCTGCCCCGACTGCGGCCGCAGCTTCACTCAGAGCAAGAGCCTGGCCAAGCACCGGCGCTCGCACAGCGGCCTCAAGCCCTTCGTGTGCCCGCGCTGCGGCCGCGGCTTCAGCCAGCCCAAGAGCCTCGCGCGTCACCTGCGGCTGCACCCGGAGCTGTCGGGGCCTGGCGTGGCGGCCAAGGTGCTGGCGGCTAGCGTCCGGCGGGCCAAGGGGCCC---GAAGAGGCGGTG---GCGGCGGACGGCGAGATCGCCATCCCCGTGGGCGATGGCGAGGGCATCATCGTGGTGGGCGCGCCGGGCGAG------GGGGCCGCGGCCGCGGCA---GCCATGGCGGGCGCGGGGGCAAAGGCCGCGGGG---CCCCGGTCGCGGCGCGCCCCGGCCCCCAAGCCGTACGTGTGTCTGGAGTGCGGGAAGGGCTTCGGGCACGGGGCCGGGCTCCTGGCGCACCAGCGGGCCCAGCACGGGGACGGGCTCGGGGCGGCGGGGGGCGAGGAGCCGGCCCACATCTGCGTGGAGTGCGGGGAGGGCTTCGTGCAGGGCGCCGCGCTCCGGAGACACAAGAAGATCCACGCGGTGGGCGCGCCCTCGGTCTGCAGCAGCTGCGGACAGAGCTACTACCGCGCGGGC------GGGGAGGAG------GAGGACGACGACGACGAGGCCGCGGGCGGGCGGTGCCCCGAGTGCCGCGGTGGGGAGGGCCGG---
>panTro5
ATGGAGCTGCGGGAAGAAGCCTGGTCTCCGGGGCCGCTGGATTCTGAGGACCAGCAGATGGCCAGTCACGAGAACCCAGTGGACATCCTCATCATGGATGAT---GACGACGTCCCCAGCTGGCCTCCCACCAAGCTGTCCCCGCCCCAGTCTGCGCCCCCAGCCGGCCCGCCTCCCCGGCCGCGGCCGCCCGCCCCCTACATCTGCAACGAGTGTGGCAAGAGCTTTAGCCACTGGTCCAAGCTGACGCGGCACCAGCGCACGCACACCGGCGAGCGGCCCAACGCCTGCGCCGACTGCGGCAAGACCTTCTCGCAGAGCTCGCACCTGGTGCAGCACCGGCGCATCCACACGGGCGAGAAGCCCTACGCCTGCTTGGAATGCGGCAAGCGCTTCAGCTGGAGCTCCAACCTCATGCAGCACCAGCGCATCCACACGGGCGAGAAGCCCTACACCTGCCCCGACTGCGGCCGCAGCTTCACTCAGAGCAAGAGCCTGGCCAAGCACCGGCGCTCGCACAGCGGCCTCAAGCCCTTCGTGTGCCCGCGCTGCGGCCGCGGCTTCAGCCAGCCCAAGAGCCTCGCGCGTCACCTGCGGCTGCACCCGGAGCTGTCAGGGCCCGGCGTGGCGGCCAAGGTGCTGGCGGCCAGCGTCCGGCGGGCCAAGGGGCCC---GAAGAGGCGGTG---GCGGCTGACGGCGAGATCGCCATCCCCGTGGGCGATGGCGAGGGCATCATCGTGGTGGGCGCGCCGGGCGAG------GGGGCCGCGGCCGCGGCA---GCCATGGCN------------------------------------------------------------------------------------------------------------------------------------------------------------------------------------------------------------------------------------------------------------------------------------------------------------------------------------------------------------------------------------------------
>speTri2
ATGGAGCTTCGGGAAGAGGCCTGGTCTCCGGGGCCGCTGGATTCTGAGGACCAGCAGATGGCCAGTCACGAGAACCCAGTGGACATACTCATCATGGATGAT---GACGACGTCCCCAGCTGGCCCCCGTCGAAGCTCTCCCCGCCCCAGTCTGCACCCCCGGCGGGGCCCCCACCTAGGCCACGGCCGCCCGCCCCCTACATCTGCAACGAGTGCGGCAAGAGCTTCAGCCACTGGTCCAAGCTGACACGGCACCAGCGCACGCACACCGGCGAGCGGCCCAACGCCTGCAGCGACTGCGGCAAGACCTTCTCGCAGAGCTCGCACCTGGTGCAGCACCGGCGCATCCACACGGGCGAGAAGCCCTACGCCTGCTCCGAGTGTGGCAAGCGCTTCAGCTGGAGCTCCAACCTCATGCAGCACCAGCGCATCCACACCGGCGAGAAGCCCTATGCCTGCCCCGACTGCGGCCGCAGTTTCACGCAGAGCAAGAGCCTGGCCAAGCACCGGCGCTCGCATAGCGGCCTCAAGCCCTTTGTGTGTCCGCGCTGTGGCCGCGGCTTCAGCCAGCCAAAGAGCTTGGCGCGCCACCTGCGGCTGCACCCCGAGCTGTCAGGGCCTGGTGTGGCCGCCAAGGTCTTGGCAGCCAGTGTGCGCCGAGCTAAGGCGCCG---GAGGAGGCAGCG---GCGGCGGACGGCGAGATCGCCATCCCGGTGGGCGACGGCGAGGGCATCATTGTGGTGGGCGCGCCTGGAGAG------AGCGCCGCGGCTGCCGCA---GCTATGGCCGGCGCAGGGGCACGGGCGTCCGGG---CCGCGGTCACGACGCGCCCCGGCTCCCAAGCCCTATGTGTGCATGGAGTGCGGGAAGGGCTTCGGGCATGGGGCTGGGCTTCTGGCCCACCAGCGGGCTCAGCACGGGGACGGGCTGGGGGCGGCGGGCGGCGAGGAGCCTGCGCACATCTGTGTGGAGTGTGGCGAGGGCTTCGTGCAGGGCGCTGCGCTCCGCAGACACAAGAAGATCCACGCTGTGGGCGCGCCCTCGGTCTGCAGCAGCTGCGGACAGAGCTTCTACCGGGCTGGC------GGGGAGGAT---------GAGGACGAGGACGCAGCCTCCGGCGGGCGCTGCACCGAGTGTCGTGGCACGGAGGGCCGG---
>susScr11
ATGGAGCTGCGGGAAGAGGCCTGGTCTCCGGGGCCACTGGACTCTGAGGACCAGCAGATGGCCAGTCACGAGAACCCAGTGGACATCCTCATCATGGATGAC---GACGACGTCCCCAGCTGGCCCCCGACCAAGCTGTCCCCGCCCCAGTCGGCGCCCCCGGCCGGCCCCCCGCCCCGGCCCCGGCCGCCCGCCCCCTACATCTGCAACGAGTGCGGCAAGAGCTTCAGCCACTGGTCCAAGCTGACGCGGCACCAGCGCACGCACACGGGCGAGCGGCCCAACGCCTGCAGCGACTGCGGCAAGACCTTCTCGCAGAGCTCTCACCTGGTGCAGCACCGGCGCATCCACACGGGCGAGAAGCCCTACGCCTGCTCCGAGTGCGGCAAGCGTTTCAGCTGGAGCTCCAACCTCATGCAGCACCAGCGCATCCACACGGGCGAGAAGCCTTACGCCTGCCCCGACTGCGGCCGCAGCTTCACGCAGAGCAAAAGCCTAGCCAAGCACCGGCGCTCGCACAGCGGCCTCAAGCCCTTCGTGTGCCCGCGCTGCGGCCGCGGCTTCAGCCAGCCCAAGAGCCTGGCGCGCCACCTGCGGCTGCACCCGGAGCTGTCGGGGCCCGGCGTGGCGGCCAAGGTGCTGGCGGCCAGCGTGCGCCGGGCCAAGGCCCCG---GAGGAGGCGGCG---GCGGCGGACGGCGAGATCGCCATTCCGGTGGGCGACGGCGAGGGCATCATCGTGGTGGGCGCGCCGGGCGAG------GGGGCCGCGGCGGCCGCA---GCCATGGCGGGCACGGGGGCCAAGGCGCCGGGA---CCCCGCTCGCGGCGCGCCCCGGCCCCCAAGCCGTACGTGTGCGTGGAGTGCGGGAAGGGCTTCGGGCACGGGGCCGGGCTCCTGGCCCACCAGCGCGCCCAGCACGGGGACGGGCTCGGGGCGGCGGGGGCCGAGGAGCCCGCGCACATCTGCGTGGAGTGCGGCGAGGGCTTCGTGCAGGGCGCGGCGCTGCGGAGACACAAGAAGGTCCACGCCGTGGGCGCGCCCTCGGTCTGCAGCCGCTGCGGACAGAGCTACTACCGGGCGGGC------GGGGAGGAC------AAGGAGGACGACGACGAGGCGGCCGGCGGGCGGTGCAGCGAGTGCCGCGGCGGGGAGGGCCGG---
>HLequCab3
ATGGAGCTTCGGGAAGAGGCCTGGTCTCCGGGGCCGCTGGATTCCGAGGACCAGCAGATGGCCAGTCATGAGAATCCAGTGGACATTCTCATCATGGATGAC---GACGACGTCCCCAGCTGGCCCCCGACCAAGCTGTCCCCACCCCAGTCGGCGCCCCCGGCCGGCCCCCCGCCCCGACCGCGGCCGCCTGCCCCCTACATCTGCAACGAGTGCGGCAAGAGCTTCAGCCACTGGTCCAAGCTGACGCGGCACCAGCGCACGCACACGGGCGAGCGGCCCAACGCCTGCAGCGACTGCGGCAAGACCTTCTCGCAGAGCTCGCACCTGGTGCAGCACCGGCGCATCCACACGGGCGAGAAGCCCTACGCGTGCTCCGAGTGCGGCAAGCGCTTCAGCTGGAGCTCCAACCTCATGCAGCACCAGCGCATCCACACGGGCGAGAAGCCCTACGCCTGCCCCGACTGCGGCCGCAGCTTCACGCAGAGCAAGAGCCTGGCCAAGCACCGGCGCTCGCACAGCGGCCTCAAGCCCTTCGTGTGCCCGCGCTGCGGCCGCGGCTTCAGCCAGCCCAAGAGCCTGGCGCGCCACCTGCGGCTGCACCCTGAGCTGTCGGGGCCCGGCGTGGCGGCCAAGGTGCTGGCGGCCAGCGTGCGCCGGGCCAAGGCGCCC---GAGGAGGCGGCG---GCGGCGGACGGCGAGATCGCCATCCCGGTGGGCGACGGCGAGGGCATCATCGTGGTGGGCGCTCCGGGCGAG------GGGGCCGCGGCGGCCGCA---GCAGTGACGGGCGCGGGGGCCAAGGCGCCGGGG---CCCCGCTCGCGGCGCGCGCCGGCCCCCAAGCCGTACGTGTGCGTGGAGTGTGGGAAGGGCTTCGGGCACGGGGCCGGGCTCCTGGCCCACCAGCGCGCCCAGCACGGGGACGGGCTCGGGGCGGCGGGGGCCGAGGAGCCGGCGCACATCTGTGTGGAGTGCGGCGAGGGCTTCGTGCAGGGCGCTGCGCTGCGGAGACACAAGAAGGTCCACGCCGTGGGCGCACCTTCGGTCTGCAGCGGCTGCGGACAGAGCTACTACCGGGCCGGC------GGGGAGGAC---------GAGGACGACGACGAGGCG---GGTGGCCGGTGCAGCGAGTGCCGCGGCGGGGAGGGCCGG---
>canFam3
ATGGAGCTGCGGGAGGAGGCCTGGTCTCCGGGGCCGCTGGACTCTGAGGACCAGCAGATGGCCAGTCATGAGAACCCAGTGGACATCCTCATCATGGATGAT---GACGACGTCCCCAGCTGGCCCCCAACCAAGCTGTCCCCGCCCCAGTCGGCGCCCCCGGCTGGCCCCCCACCCCGGCCTAGGCCACCGGCACCTTACATCTGCAACGAGTGTGGCAAGAGCTTCAGTCACTGGTCCAAGCTGACGCGGCACCAACGCACGCACACGGGCGAGCGGCCCAACGCGTGCGCCGACTGCGGCAAGACCTTCTCACAGAGCTCGCACCTGGTGCAGCACCGGCGCATCCACACGGGCGAGAAGCCCTACGCCTGCTCCGAATGCGGCAAGCGTTTCAGCTGGAGCTCCAACCTCATGCAGCACCAGCGCATCCACACGGGTGAGAAGCCGTATGCCTGCCCCGACTGCGGCCGCAGCTTCACGCAGAGCAAGAGTCTGGCCAAGCACCGGCGCTCGCATAGCGGCCTCAAGCCCTTCGTGTGCCCGCGCTGTGGCCGCGGCTTCAGCCAACCCAAGAGCCTGGCGCGCCACCTGCGGCTGCACCCTGAGCTGTCGGGCCCTGGTGTGGCGGCCAAGGTGCTGGCGGCCAGCGTGCGCCGGGCCAAGGCGCCC---GAGGAGGCGGCG---GCGGCGGACGGCGATATTGCCATCCCGGTGGGCGATGGCGAGGGCATCATTGTGGTGGGCGCACCAGGTGAG------GGGGCCGCGGCAGCTGCA---GCCATGGCGGGCACGGGGGCCAAGGCTCCGGGG---CCCCGCTCGCGGCGTGCCCCGGCCCCCAAGCCGTACGTGTGCGTGGAGTGCGGGAAGGGCTTCGGGCATGGGGCGGGGCTCTTGGCCCACCAGCGCGCCCAGCACGGGGACGGGCTTGGGGCGGCGGGGGGCGAGGAGCCCGCACATATCTGTGTGGAATGCGGCGAGGGCTTCGTGCAGGGCGCGGCGCTGCGGAGACACAAGAAGGTGCACGCCGTGGGCGCGCCGTCGGTCTGCAGCCACTGCGGACAGAGCTACTACCGGGCGGGGGCAGGCGGGGAGGAC---GACAAGGACGATGATGATGAGGCAGCTGGTGGGCGCTGCAGCGAATGCCGCGGTGGAGAGGGCCGG---
>ochPri3
ATGGAGCTGCGGGAAGAGGCCTGGTCTCCGGGGCCGCTGGACTCTGAGGACCAGCAGATGGCTAGCCACGAGAACCCAGTGGACATCCTCATCATGGATGAC---GATGATGTGCCCAGCTGGCCGCCCGCCAAGCTGTCCCCGCCCCAGTCCGCGCCGCCTGCGGGACCCCCGCCCCGGCCGCGGCCGCCCGCCCCCTACATCTGCAACGAGTGCGGCAAGAGCTTCAGCCACTGGTCCAAGCTGACGCGGCACCAGCGCACTCACACGGGCGAGCGGCCCAACGCCTGCAGCGACTGCGGCAAGACCTTCTCGCAGAGCTCGCACCTGGTGCAGCACCGGCGCATCCACACGGGCGAGAAGCCCTACGCGTGCTCCGAGTGCGGCAAGCGCTTCAGCTGGAGCTCCAACCTCATGCAGCACCAGCGCATCCACACGGGCGAGAAGCCCTACGCGTGCCCCGACTGCGGCCGCAGCTTCACGCAGAGCAAGAGCCTGGCCAAGCACCGGCGTTCGCACAGCGGCCTCAAGCCCTTCGTGTGCCCGCGCTGTGGCCGCGGCTTCAGCCAGCCCAAGAGCCTCGCGCGCCACCTGCGCCTGCACCCGGAGCTCTCCGGGCCTGGCGTGGCAGCCAAGGTCCTGGCGGCCAGCGTGCGCCGGGCCAAGGCGCCC---GACGAGGCCGCG---GCAGCGGACGGCGAGATCGCCATCCCGGTGGGCGACGGCGAGGGTGTCCTCGTGGTGGGCGCGCCGGGCGAG------GGCGCCGCCGCGGCTGCA---GCGGTGGCCAGCGTGGGGGCCAAGGCGGCCGGG---CCGCGGTCACGCCGCGCTCCAGCCCCCAAGCCCTACGTGTGCGTGGAGTGCGGGAAGGGCTTCGGGCACGGAGCCGGGCTGCTGGCCCACCAGCGGGCGCAGCATGGCGACGGGCTCGGGGCGGTGGGTGGCGAAGAGCCGGCGCACATCTGTGTGGAATGCGGCGAGGGCTTCGTGCAGGGTGCCGCGCTGCGCAGACACAAGAGGGTCCACGCTGTGGGCGCGCCCTCGGTCTGCAGCGACTGCGGGCAGAGCTACTACCGCGCCGGC------GGGGAGGAG------------GCGGCGGCCGAGGGGCCCGGCGGGCGGTGCGGCGAGTGCCGTGGTGGGGAGGGCCGG---
>otoGar3
ATGGAACTGCGGGAAGAGGCCTGGTCTCCGGGGCCGCTGGATTCTGAGGACCAGCAGATGGCCAGTCATGAGAACCCAGTGGACATCCTCATTATGGATGAT---GACGACGTCCCCAGCTGGCCTCCAACCAAGCTGTCGCCGCCCCAGTCCGCGCCCCCAGCTGGCCCTCCAGCTCGGCCTAGGCCGCCTGCCCCCTACATCTGCAACGAGTGCGGGAAGAGCTTCAGCCATTGGTCCAAGCTGACAAGGCACCAGCGCACACACACGGGGGAGCGGCCCAACGCCTGCAGCGACTGCGGCAAGACCTTCTCGCAGAGCTCTCACCTGGTGCAACACCGGCGCATCCACACGGGAGAGAAGCCCTACGCCTGCTCCGAGTGTGGCAAGCGCTTCAGCTGGAGCTCCAACCTCATGCAGCACCAGCGCATCCACACCGGGGAGAAGCCCTACGCCTGCCCCGACTGTGGCCGCAGCTTCACACAGAGCAAGAGCCTGGCCAAGCACCGGCGCTCGCACAGCGGTCTCAAGCCCTTCGTGTGTCCGCGCTGTGGCCGTGGCTTCAGCCAGCCCAAGAGCCTGGCGCGCCACCTGCGGCTGCACCCTGAGCTGTCGGGTCCCGGTGTGGCAGCCAAGGTGCTGGCGGCCAGCGTCCGCAGGGCCAAGGCGCCC---GAGGAGGCGACG---GCAGCGGACGGCGAGATCGCCATCCCAGTGGGCGACGGCGAGGGCATCATCGTGGTGGGCCCACCGGGCGAT------GGGGCCACGGCGGCCGCA---GCCATGGCGGGTGCAGGGCCCAAGGCGGCAGGG---CCCCGGTCGCGGCGCGCCCCGGCTCCCAAGCCGTATGTGTGCATGGAATGTGGGAAGGGCTTTGGGCATGGGGCCGGGCTCCTGGCCCACCAGCGGGCCCAGCACGGGGACGGGCTTGGGGCAGCAGGGGCCGAGGAACCCGCCCACATCTGTGTGGAGTGCGGGGAGGGCTTCGTGCAGGGCGCCGCGCTTCGGAGACACAAGAAGATCCATGCCGTGGGCGCGCCCTCGGTCTGCAGCAGCTGCGGACAGAGCTACTACCCTGCTGGC------GGGGAGGAG---------GAGGAGGAAGAGGACGCGGCTGGCGGGCTGTGTGCCGAGTGCCGCGGTGGGGAGGGCCGG---
>micOch1
ATGGAGCTGCGGGAAGAAGCTTGGTCTCCGGGGCCGCTGGATTCTGAGGATCAGCAGATGGCCAGTCATGAGAACCCAGTGGACATCCTCATCATGGATGAC---GACGACGTCCCCAGCTGGCCCCCGACCAAGCTGTCCCCACCCCAGTCGGCGCCTCCGCCTGGGCCCCCGCCTCGGCCGCGGCCGCCCGCACCCTACATCTGCAACGAGTGTGGCAAGAGCTTTAGCCACTGGTCGAAGCTGACCCGACACCAGCGCACGCACACAGGCGAGCGGCCCAACGCCTGTAGCGACTGCGGCAAGACCTTCTCGCAGAGCTCGCACCTGGTGCAACATCGGCGCATCCACACAGGCGAGAAGCCGTACGCCTGCTCCGAGTGCGGCAAGCGCTTCAGTTGGAGCTCCAACCTCATGCAGCACCAGCGCATCCACACGGGCGAGAAGCCCTACACCTGCCCCGACTGCGGCCGCAGCTTCACACAGAGCAAGAGCCTGGCCAAGCACCGGCGCTCACACAGTGGCCTCAAGCCCTTCGTGTGCCCGCGCTGCGGCCGCGGCTTCAGCCAGCCCAAGAGCCTGGCGCGCCACCTGCGGCTGCACCCAGAGCTGTCAGGGCCCGGTGTGGCGGCCAAGGTGCTGGCGGCTAGTGTGCGGCGCGCCAAAGCGCCC---GAGGAGGCTGCG---GCGGTGGACGGCGAGATCGCCATCCCAGTGGGTGACGGCGAGGGCATCATCGTGGTGGGAGCACCGGGGGAC------GGTGCAGCGGCAGCCGCA---GCCCTGGCCGGAGCAGGGCAGCGGGCAGCGGGG---CCGCGGTCACGGAGGGCTCCGGCGCCCAAGCCGTACGTGTGCATGGAGTGTGGGAAGGGCTTTGGGCACGGGGCCGGGCTGCTGGCCCACCAATGCGCGCAGCACGGGGACGGGCTGGGGGCAGCGGGTGGCGAGGAGCCTGCACACATCTGCGTGGAGTGTGGCGAGGGCTTCGTACAGGGCGCTGCCCTGCGGAGACACAAGAAGATCCACGTGGTTGGGGCGCCGTCGGTCTGCAGCAGCTGCGGACAGAGTTTCTATCGGGCAGGT------GGGGAGGAC---------GACGGCGAGGATCAGTCGTCCGTTGCGCGGTGTGCAGAGTGTCGTGGTGGGGAGGCCCGG---
>rn6
ATGGAGCTTCGGGAAGAAGCTTGGTCTCCAGGGCCACTGGATTCTGAGGACCAGCAGATGGCCAGTCATGAGAACCCAGTGGACATCCTCATCATGGATGAC---GACGACGTCCCAAGCTGGCCCCCGAACAAGCTTTCCCCACCTCAGTCTGCACCTCCTCCTGGGCCCCCACCCCGGCCGCGGCCACCTGCACCCTACATCTGCACTGAGTGTGGCAAAAGCTTCAGCCACTGGTCGAAGCTGACGCGGCACCAACGCACGCACACGGGCGAGCGGCCTAACGCCTGTACCGACTGCGGCAAGACCTTCTCGCAGAGCTCGCACCTGGTGCAGCACCGGCGCATCCACACAGGCGAGAAGCCGTACGCCTGCTCTGAATGCGGCAAGCGCTTTAGCTGGAGCTCAAACCTCATGCAGCACCAGCGCATCCACACAGGCGAGAAACCTTATACTTGCCCCGACTGCGGCCGCAGCTTCACACAGAGCAAGAGCCTGGCCAAGCACCGGCGCTCCCACAGTGGTCTAAAGCCCTTCGTGTGCCCGCGCTGCGGCAGAGGCTTCAGCCAGCCTAAGAGCCTGGCACGCCACCTACGGTTGCACCCAGAGCTGTCAGGGCCGGGTGTGGCGGCCAAGGTGCTGGCAGCCAGTGTGCGCCGAGCCAAGGCACCC---GAGGAAGCCACA---GCAGCGGACGGCGAAATCGCCATCCCAGTAGGCGACGGCGAGGGCATCATCGTGGTGGGCCCACCAGGGGAC------GGCGCTGCAGCGGCCGCG---GCTCTGGCCGGGGTGGGGACGCGGGCAACGGGG---ACACGGTCGCGCAGGGCGCCGGCGCCCAAGCCGTACGTGTGCATAGAATGCGGGAAGGGCTTTGGGCACGGGGCTGGGCTGCTGGCCCACCAGCGCGCTCAGCACGGGGATGGGCTGGGGGCAGTGGGTAGTGAGGAGCCTGCACACATCTGCGTGGAGTGTGGTGAGGGCTTCGTGCAGGGTGCCGCACTTCGGAGACACAAGAAGATTCATGCAGTTGGGGCGCCCTCGGTCTGCAGCAGCTGCGGACAGAGTTTCTATCGGGCGGGC------GGAGAGGAC---------GATGGGGAGGACCAGTCTGTTGCTGCGCGGTGTGCGGAATGTCGGGGTGGGGAGGCCCGG---
>dasNov3
ATGGAGCTGCGGGAAGAGGACTGGTCCCCAGAGCCGCTGGACTCCGAGGACCAGCAGATGGCCAGTCACGAGAACCCAGTGGACATCCTCATCATGGATGAA--CGACGACGTCCCCAGCTGGCCCCCGACCAAGCTGTCCCCGCCCCAGACGGCGCCCCCCGCCGGCCCCCCGCCCCGGCCGCGACCGCCCGCCCCCTACATCTGCAACGAGTGCGGCAAGAGCTTCAGCCACTGGTCCAAGCTGACGCGGCACCAGCGCACGCACACGGGCGAGCGGCCCAACGCCTGCAGCGACTGCGGCAAGACCTTCTCGCAGAGCTCGCACCTGGTGCAGCACCGGCGCATCCACACCGGCGAGAAGCCGTACGCCTGCTCCGAGTGCGGCAAGCGCTTCAGCTGGAGCTCCAACCTCATGCAGCACCAGCGCATCCACACGGGCGAGAAGCCCTACGCCTGCCCCGACTGCGGCCGCAGCTTCACGCAGAGCAAGAGCCTGGCCAAGCACCGGCGCTCGCACAGCGGCCTCAAGCCCTTCGTGTGCCCGCGCTGCGGCCGCGGCTTCAGCCAGCCCAAGAGCCTCGCGCGCCACCTGCGGCTGCACCCCGAGCTGGCCGGGCCTGGCGTGGCGGCCAAGGTGCTCGCGGCCAGCGTCCGGCGGGCCAAGGCGCCC---GAGGCGGCGGCC---GCGGCGGACGGCGAGATCGCCATCCCGGTGGGCGACGGCGACGGCATCATCGTGGTGGGCGCGCCGGGCGAGGAGGCGGCGGCCGCGGCGGCTGCG---GCCATGGCTGGCGCAGGGGCCAAGGCGCCGGGG---CCCCGGTCACGGCGCGCCCCGGCCCCCAAGCCTTACGTGTGCGTGGAGTGCGGGAAGGGCTTCGGGCACGGGGCCGGGCTCCTGGCGCACCAGCGCGCCCAGCACGGGGACGGGCTGGGGGCGGCGGGGGCCGAGGAGCCCGCGCACATCTGCGTGGAGTGCGGGGAGGGTTTCGTGCAGGGCGCCGCGCTGCGGCGACACAAGAAGGTCCACGCCGTGGGCGCGCCCTCGGTCTGCAGCAGCTGCGGACAGAGCTACTACCGGGCCGGC------GGCGAGGAA---------GAGCCGGAGGCGGAGGAGGTCGCCGGGCGCTGCGCTGAGTGCCGCGGG---GAGGGCCGGTA-
>HLmolMol2
ATGGAGCTGCGGGAAGAGGCCTGGTCTCCGGGGCCGCTGGATTCTGAGGACCAGCAGATGGCCAGTCACGAGAACCCAGTGGACATTCTCATCATGGATGAT---GACGACGTGCCCACCTGGCCCCCTACCAAGCTGTCCCCGCCCCAGTCCGCGCCCCCGGCCGGACCCCCGCCCCGGCCGCGGCCGCCCGCCCCCTACATCTGCAACGAGTGCGGCAAGAGCTTCAGTCACTGGTCCAAGCTGACGCGGCACCAGCGCACGCACACGGGCGAGCGGCCCAACGCCTGCACCGACTGCGGCAAGACCTTCTCGCAGAGCTCGCACCTGGTGCAGCACCGGCGCATCCACACCGGCGAGAAGCCCTACGCCTGCTCCGAGTGCGGCAAGCGCTTCAGCTGGAGCTCCAACCTCATGCAGCACCAGCGCATCCACACCGGCGAGAAGCCCTACGCCTGCCCCGACTGCGGCCGCAGCTTCACGCAGAGCAAGAGCCTGGCCAAGCACCGGCGCTCGCACAGCGGCCTCAAGCCCTTCGTGTGTCCGCGCTGCGGCCGCGGCTTCAGCCAGCCCAAGAGCTTGGCGCGCCACCTGCGGCTGCACCCGGAGCTCTCCGGGCCCGGCGTAGCGGCCAAGGTGCTGGCGGCCAGCGTGCGCCGGGCCAAGGCGCCC---GAGGAGGCGGCG---GCGGCAGACGGCGAGATCGCCATCCCCGTGGGCGACGGCGACGGCATCATCGTGGTGGGCGCGCCGGGGGAG------GGGGCTGCGGCGGCCGCA---GCTGTGGCGGGCACCGGGGCCAAGGTGCCGGGG---CCCCGCTCCCGGCGCGCGCCGGCCCCCAAGCCATACGTGTGCATGGAGTGTGGGCAGGGCTTCGGGCAGGCAGCCGGGCTCCTGGCGCATCAGCGCGCCCAGCACGAGGACGGGCTCGGGGCGGCGGGGGGCGAGGAGCCCGCGCACATCTGCGTGGAGTGCGGCGAGGGCTTCGTGCAGGGCGCCGCGCTGCGCAGACACAAGAAGATCCACGCCGTGGGTGCGCCCTCGGTCTGCAGCCGCTGCGGACAGAGCTACTACCGGTCCGGC------GGGGACGAT------GAGGAAGACGAGGACGAGGCGGCAGGTGGCCGGTGCAGCGAGTGCCGAGGCGGGGAGGCCCGG---
>HLrouAeg4
ATGGAGCTGCGGGAAGAGGCCTGGTCTCCGGGGCCACTGGATTCCGAAGACCAGCAGATGGCCAGTCATGAGAACCCAGTGGACATCCTCATCATGGATGAC---GACGACGTCCCCAGCTGGCCCCCAACCAAGCTGTCCCCGCCCCAGTCGGCACCCCCGGCGGGTCCCCCGCCCCGGCCGCGGCCACCTGCCCCCTACATCTGCAACGAGTGTGGCAAGAGTTTCAGCCACTGGTCCAAGCTGACTCGGCACCAGCGCACGCACACGGGCGAGCGGCCTAACGCCTGCGCTGACTGCGGCAAGACCTTCTCGCAGAGCTCGCACCTGGTGCAGCACCGACGCATTCACACCGGCGAGAAGCCCTATGCCTGCTCCGAGTGTGGCAAGCGCTTCAGCTGGAGCTCCAACCTCATGCAGCACCAGCGCATCCACACGGGGGAGAAGCCGTACGCCTGCCCCGACTGCGGCCGCAGCTTCACGCAGAGCAAGAGCCTGGCCAAGCACCGGCGCTCTCACAGTGGCCTCAAGCCCTTTGTGTGCCCACGCTGCGGCCGCGGCTTCAGCCAGCCCAAGAGCCTAGCGCGCCATCTGCGGCTGCACCCAGAGTTGTCTGGCCCCGGTGTGGCAGCCAAGGTGCTGGCGGCCAGCGTGCGCCGAGCCAAGGCTCCC---GAAGAGGCGGCG---GCAGCGGACGGCGAGATCGCCATCCCGGTGGGCGACGGCGACGGCATCATTGTGGTGGGCGCAGCAGGCGAG------GGGGCTGCGGCGGCCGCA---GCCGTGGCAGGCACCGGGGCCAAGGCACCCGGG---CCCCGCTCGCGGCGCGCGCCGGTCCCCAAGCCGTACGTGTGCGTGGAGTGTGGGCAGGGCTTTGGGCACGCGGCCGGGCTCCTGGCGCACCAGCGCGCACAGCACGGGGACGGGCTGGGGGCGGCGGGCAGCGAGGAGCCGGCGCACATCTGCGTGGAGTGCGGCGAGGGCTTCGTTCAAGGCGCGGCGCTCCGTAGACACAAGAAGGTCCACGCTGTGGGAGCGCCCTCGGTCTGCAGCCGCTGCGGACAGAGCTACTATCGGGCCGGC------GAGGACGAC------GGGGACGACGAGGACGAGGCGGCAGGTGGCCTGTGCAGCGAGTGCCGCGGCGGGGAAGCCCGA---
>HLrhiFer5
ATGGAGCTGCGGGAAGAGGCCTGGTCTCCGGGGCCGCTGGATTCCGAGGACCAGCAGATGGCCAGTCATGAGAACCCAGTGGACATCCTCATCATGGATGAT---GACGACGTCCCCAGCTGGCCCCCGACCAAGCTGTCCCCTCCCCAGTCGGCACCCCCGGCCGGCCCCCCGCCCCGGCCGCGGCCGCCCGCGCCCTACATCTGCAACGAGTGCGGCAAGAGCTTCAGCCACTGGTCCAAGCTGACACGGCACCAGCGCACGCACACGGGTGAGCGGCCCAACGCCTGCGCCGATTGCGGCAAGACCTTCTCGCAGAGCTCCCACCTGGTGCAGCACCGGCGCATCCACACGGGCGAGAAGCCCTACGCTTGCTCCGAGTGCGGCAAGCGCTTCAGCTGGAGCTCCAACCTCATGCAGCACCAGCGCATCCACACGGGCGAGAAGCCCTATGCCTGCCCCGACTGCGGTCGCAGCTTCACGCAGAGCAAGAGCCTGGCCAAGCACCGGCGCTCGCACAGCGGCCTCAAGCCCTTCGTGTGCCCGCGCTGCGGCCGCGGATTCAGCCAGCCCAAGAGCCTGGCGCGCCACCTGCGGCTGCATCCGGAGCTGTCGGGGCCTGGCGTGGCGGCCAAGGTGCTGGCGGCCAGCGTGCGCCGGGCCAAGGCGCCC---GAGGAGGCGGCC---GCGGCGGACGGCGAGATCGCCATCCCGGTGGGCGACGGCGACGGCATCATTGTGGTGGGCGCGCCGGGAGAG------GGGGCCGCAGCGGCCGCG---GCGGCAGGGGGCCCGGGGGCCAAGACGCCGGGG---CCCCGCTCGCGGCGTGCACCGGCCCCCAAGCCGTATGTGTGCGTGGAGTGCGGGCAGGGCTTTGGGCACGGGGCCGGGCTCTTGGCACACCAGCGCGCCCAGCACGGGGACGGGCTGGGGGTGGCGGGGGCCGAGGAGCCGGCGCACATCTGCGTGGAGTGCGGTGAGGGCTTCGTGCAGGGCGCGGCACTGCGCAGACACAAGAAGGTCCATGCCGTGGGCGTGCCCTCGGTCTGCAGCCGCTGCGGACAGAGCTACTACCGGACCGGC------GAGGACGAC------GAGGACGACGAGGACGAAGCGACTGGCGCCAGGTGCAGCGAGTGCCGGGGTGGGGAGGCCCGG---
>bosTau8
ATGGAGCTGCGGGAAGAGGCCTGGTCTCCGGGGCCGCTGGACTCCGAGGACCAGCAGATGGCTAGTCACGAGAACCCAGTGGACATCCTCATCATGGATGAC---GACGACGTCCCCAGCTGGCCCCCGACCAAGCTGTCCCCTTCCCCATCGGCGGCCCCAGCCGGCCCTCCGCCCCGGCCGCGGCCGCCCGCGCCCTACATCTGCAACGAGTGCGGCAAGAGCTTCAGCCACTGGTCCAAGCTGACGCGGCACCAGCGCGGGGGGGGTGGCGAGCGGCCCAACGCCTGCGCCGACTGCGGCAAGACCTTCTCGCAGAGCTCGCACCTGGTGCAGCACCGGCGCATCCACACGGGCGAGAAGCCCTATGCCTGCTCTGAGTGCGGCAAGCGCTTCAGCTGGAGCTCCAACCTTATGCAGCACCAGCGCATCCACACGGGCGAGAAGCCCTACGCCTGCCCCGATTGCGGCCGCAGCTTCACGCAGAGCAAGAGCCTGGCCAAGCACCGGCGCTCGCACAGCGGCCTCAAGCCCTTCGTGTGCCCGCGCTGTGGCCGCGGCTTCAGCCAGCCCAAGAGCCTGGCGCGCCACCTGCGGCTGCACCCCGAGCTGTCGGGGCCGGGCGTGGCGGCCAAGGTGCTAGCGGCCAGCGTGCGCCGGGCCAAGGCGCCC---GAGGAGGCGGCG---GCGGCGGACGGCGAGATCGCCATCCCGGTGGGCGACGGCGAGGGCATCATCGTGGTGGGCGCGCCGGGCGAG------GGGGCGGCGGCGGCTGCA---GCCATGGCGAGCACGGGGGCCAGGGCGCCGGGA---CCCCGCTCGCGGCGCGCCCCGGCCCCCAAGCCGTACGTGTGTGTGGAGTGCGGGAAGGGCTTCGGGCACGGGGCCGGGCTGCTGGCCCACCAGCGCGCCCAGCACGGGGACGGGCTGGGAGCAGCGGGGGGTGAGGAGCCGGCGCACATCTGCGTGGAGTGCGGCGAGGGCTTCGTGCAGGGCGCGGCGCTGCGCCGGCACAAGAAGGTGCACGCCGTGGGCGCGCCCTCGGTCTGCAGCCACTGCGGACAGAACTACTACCGGGCGGGC------GGGGACGACGACGACGAGGACGACGACGAGGAGGCGGCGGGCGGGCGGTGCAGCGAGTGCCGCGGCGGGGAGGGCCGG---
>ailMel1
ATGGAGCTGCGGGAAGAGGCCTGGTCTCCGGGGCCGCTGGATTCCGAGGACCAGCAGATGGCCAGTCACGAGAACCCAGTGGACATCCTCATCATGGACGAC---GACGACGTCCCCAGCTGGCCCCCGACCAAGCTGTCCCCGCCCCAATCAGCGCCCCCGGCCGGCCCCCCGCCCCGGCCGCGGCCACCGGCGCCCTATATCTGTAACGAGTGCGGCAAGAGCTTCAGCCACTGGTCCAAGCTGACGCGGCACCAGCGCACGCACACGGGCGAGCGGCCCAACGCCTGCGCCGACTGCGGCAAGACCTTCTCGCAGAGCTCGCACCTGGTGCAGCACCGACGCATCCACACGGGCGAGAAGCCGTACGCCTGCTCCGAGTGTGGCAAACGCTTCAGCTGGAGCTCCAACCTCATGCAGCACCAGCGCATCCACACAGGCGAGAAGCCCTACGCCTGTCCCGACTGCGGCCGCAGCTTCACGCAGAGCAAGAGTCTGGCCAAGCACCGGCGCTCGCACAGCGGCCTCAAGCCCTTCGTGTGCCCGCGCTGCGGCCGCGGCTTCAGCCAGCCCAAGAGCCTGGCGCGCCACCTGCGGCTGCACCCCGAGCTGTCGGGCCCCGGTGTGGCGGCCAAGGTGCTGGCGGCCAGTGTGCGCCGGGCCAAGGCGCCC---GAGGAGGCAGCG---GCAGCGGACGGCGAGATCGCCATCCCAGTGGGC------------------------------------------------GNNNNNNNNNNNNNN---NNNNNNNNNNNNNNNNNAGCCCGG---------------------------------------------------------------------------------------------------------------------GGC--CGGGCTCGGGGCGGCGGGGGGCGAGGAGCCCGCGCACATCTGCGTGGAGTGCGGCGAGGGCTTCGTGCAGGGCGCCGCGCTGCGGAGACACAAGAAGGTGCATGCCGTGGGGGCGCCGTCGGTCTGCAGCCGCTGCGGACAGAGCTACTACCGGGCGGGC------GGGGACGAC---GACGAGGACGACGAGGACGAGGCGGCTGGCGGGCGCTGGANNNNNNNNNNNNNNNNNNNNNNNNNN-NN
>sorAra2
ATGGAGCTTCGGGAGGAGGCCTGGTCACCGGGGCCGCTGGACTCAGAGGACCAGCAGATGGCCAGTCATGAGAACCCAGTGGACATCCTCATCATGGATGAC---GATGACGTCCCCACTTGGCCCCCCACCAAGCTGTCCCCAGCCCCGTCGGCGCCCACTGCGGGCCCTCCACCCCGGCCACGCCCACCTGCCCCCTACATCTGCAACGAGTGTGGCAAGAGTTTCAGCCACTGGTCCAAATTGACACGGCACCAGCGCACGCACACGGGCGAGCGGCCCAACGCCTGCAGTGACTGCGGCAAGACCTTCTCCCAGAGCTCGCACCTGGTGCAGCACCGGCGCATCCACACGGGGGAGAAGCCCTACGCCTGCTCTGAGTGTGGCAAACGCTTCAGCTGGAGCTCCAACCTCATGCAGCACCAGCGCATCCACACAGGCGAGAAGCCCTACGCCTGCCCCGACTGCGGTCGCAGCTTCACGCAGAGCAAGAGCCTGGCCAAGCACCGGCGCTCGCACAGCGGCCTCAAGCCGTTTGTGTGCCCGCGCTGTGGCCGCGGCTTTAGCCAGCCCAAGAGCCTGGCGCGCCACCTGCGGCTGCACCCCGAGCTGTCGGGGCCCGGGGTGGCGGCCAAGGTGCTGGCAGCCAGCGTGCGCCGCGCAAAGGCACCC---GAGGAGGCAGCCACGGCGGCCGACGGCGAACTCGCCATCCCGGTGGGCGACGGTGAGGGCATCATCGTGGTAGGCGCGCCAGGTGAG------GGGGCCGCAGGGGCCGCG---GGCATGGCGGTCGCGGGGGCCAGGGCGCCCGGA---CCCCGCTCGCGCCGCGCGCCGGCCCCCAAGCCCTACGTGTGCCTGGAGTGCGGGAAGGGCTTCGGGCATGCGGCCGCACTTGGCACCCACCAGCGCGCCCAGCATGGGGACGGCGCTGGG---GCGGGGGGCGAGGAGCCGGCGCACATCTGCGTGGAGTGCGGCGAGGGCTTCGTCCAGGGCGCGGCGCTACGCCGGCACAAGCGCAGCCACGCCGTGGGCACGCCCTCCGTCTGCAGCCACTGCGGACAGAGCTTCTACCCGGCCGGCCAT---GGCCACGAG---------------GATGACGACGCTGCCGCGGGCCGCTGCAGCGAGTGTCGAGGTGGGGAGGCCCGG---
>tarSyr2
ATGGAGCTGCGAGAAGAGGCCTGGTCTCCAGGGCCTCTGGATTCCGAGGACCAGCAGATGGCCAGCCACGAGAACCCAGNNNNNNNNNNNNNNNNNNNNNNN---NNNNNNNNNNNNNNNNNNNNNNNNNNNNAGCTGTCCCCGCCCCAGACCGCGCCCCCGGCCGGCCCCCCGCCCCGGCCGCGGCCGCCTGCGCCCTACATCTGCAACGAGTGCGGGAAGAGCTTCAGCCACTGGTCCAAGCTGACGCGGCACCAGCGCACGCACACGGGCGAGCGGCCCAACGCTTGCGGCGACTGCGGCAAGACCTTCTCGCAGAGCTCGCACCTGGTGCAGCACCGGCGCATCCACACGGGCGAGAAACCCTACGCGTGCTCTGAGTGCGGCAAGCGCTTCAGCTGGAGCTCCAACCTCATGCAGCACCAGCGCATCCACACCGGCGAGAAGCCCTATGCCTGCCCCGACTGCGGCCGCAGCTTCACGCAGAGCAAGAGCCTGGCCAAGCACCGGCGCTCGCACAGCGGCCTCAAGCCCTTCGTGTGCCCACGCTGCGGCCGCGGCTTCAGCCAACCCAAGAGCCTGGCGCGCCACCTGCGG------------------------------------------------------------------------CCC------------------------------------------------------------------------------------------------------------------------------------------------------------------------------------------TACGTGTGTCTGGAGTGCGGGAAGGGCTTCGGGCACGGCGCCGGGCTCTTGGCGCACCAGCGGGCGCAGCACGGGGACGGGCTCGGGGCGGCGGGCGGCGAGGAGCCCGCGCACATCTGCGTGGAGTGTGGCGAGGGCTTCGTGCAGGGCGCGGCGCTCCGGAGACACAAGCGCGTGCACGCCGTGGGCGCGCCGTCGGTCTGCAGCGGCTGCGGACAGAGCTACTACCGCGCGGGC------GGCGAGGAG---------GACCCGGAGGACCAGGCGGCCGGCGAGCTGTGCGCTGAGTGCCGTGGCGGGGACGGCCGG---
>cavPor3
ATGGAGTTGCGGGAAGAGGCCTGGTCTCCGGGGCCGCTGGACTCCGAGGACCAGCAGATGGCCAGTCATGAGAACCCAGTGGATATCCTCATCATGGATGAT---GACGACGTCCCCAGCTGGCCCCCCACCAAGCTGTCTCCACCTCCAACGGCGCCTCCTGCTGGCCCCCCACCCCGGCCTCGGCCACCTGCGCCCTACATCTGCAACGAGTGTGGGAAGAGCTTCAGCCACTGGTCAAAGCTGACACGCCACCAGCGCACACACACGGGCGAGCGGCCGAACGCGTGCACCGACTGCGGCAAGACCTTCTCGCAGAGCTCGCACCTGGTGCAGCACCGCCGCATCCACACAGGCGAGAAGCCCTACGCCTGCTCAGAGTGCGGCAAGCGCTTCAGCTGGAGCTCCAACCTCATGCAGCACCAGCGCATCCACACGGGCGAGAAGCCCTACGCCTGCCCCGACTGCGGCCGCAGCTTCACGCAGAGCAAGAGCCTGGCCAAACACAGGCGCTCGCACAGTGGCCTGAAGCCCTTTGTGTGCCCGCGCTGCGGCCGAGGCTTCAGCCAGCCCAAGAGCCTGGCGCGCCACCTGCGGCTGCACCCCGAGCTTGCAGGCCCTGGCGTGGCAGCTCGCGTGCTGGCGGCCTCTGTGCGGCGCGCCCAGGCACCC---GAGGCCACAGCA---GCTGCAGACGGCGAGATCGCCATCCCAGTGGGCGACGGCGAGGGCATCATTGTGGTGGGTGCCCCGGGAGAG------GGTGCAGGTGCTGCGGCTGTAGCTGTGGCTGGTGGAGGTGCGCGGTCGGTGGGGGCCCCGCGGTCACGCCGTGCACCAGCGCCTAAGCCCTACTTGTGTGCAGAGTGCGGGAAGGGCTTCGGCCACGCAGCAGGGCTGCTGGCGCACCAGCGCATGCAGCACGGCGATGGCCCGGGTGCTGCGGGCGGCGAGGAGCCTGCACACATCTGTGTGGAATGCGGCGAGGGCTTCGTGCAGGGTGCAGCGCTGCGCAGGCACAAGCGCGTGCATGCCGTGGGTGCCCCCGCGGTCTGTGGTGGCTGCGGACAGAGCTTCTATGGCACAGGC------AGCGAGGAT------GCAGATGCGGACGCCGAGAACGGCACGCCCCGCTGTCCCGAGTGCCGTGCCAGGGACGCCCGG---
>echTel2
ATGGAGCTGCGGGAGGAGGCCTGGTCTCCGGGGCCGCTGGACTCGGAAGACCAGCAGATGGCCAGCCACGAGAACCCAGTGGATATCCTCATCATGGATGAC---GACGACGTCCCTAGCTGGCCCCCCACAAAGCTGTCCTCACCCCCAGCGGCGCCCCCAGCCGGCCCCCCGCCCCGCTCGCGTCCGCCGGCGCCCTACATCTGCAATGAGTGCGGCAAGAGCTTCAGCCACTGGTCCAAGCTGACGCGGCACCAGCGCACGCACACGGGCGAGCGGCCCAACGCCTGCGCCGACTGCGGCAAGACCTTCTCGCAGAGCTCGCACCTGGTGCAGCACCGCCGCATCCACACTGGCGAGAAGCCCTACGCCTGCTCCGAGTGCGGCAAGCGCTTCAGCTGGAGCTCCAACCTCATGCAGCACCAGCGCATCCACACCGGCGAGAAGCCCTACGCCTGTCCCGACTGTGGCCGCAGCTTCACGCAGAGCAAGAGCCTGGCCAAGCACCGGCGCTCGCACACCGGCCTCAAGCCCTTCGTGTGCCCGCGCTGCGGCCGCAGCTTCAGCCAGCCCAAGAGTCTGGCGCGCCACCTGCGCCTGCACCCAGAGCTGGCCGGGCCCGGGGTGGCGGCCAAGGTGCTGGCGGCGAGCGTGCGCATTGCCAACACGCCC---GACGAGGCCACG---GCAGCGGACGGCGAGCTGGCCATACCCGTGGGCGATGGCGAGGGCATCATCGTGGTGGGAGCGGCTGGGGAG------GGCGCGGCGGCTGCGGCC---ATGGAGATGGAGGCGGGGCCCCGGGCGCCAGGG---CCCCGATCGCGGCGTGCCCCGGCCCCGAAACCCTATGTGTGCTTGGAGTGTGGCCAGGGCTTCGGGCACGGCGCGGCGCTCCTGGCGCACCAGCGTGCACAGCATGCGGACGAGCCCGGGGCGGTTGGGGGCGAGGAACCTGCGCACATATGCGTCGAGTGCGGGGAGGGCTTCGTGCAGGGCGCGGCGCTGCGGAGACACAAGCTGGTCCATGCCGTAGGTGCGCCCGCTGTCTGCAGCATCTGCGGACAAAGCTTCTACCGCGAGGGC------GGCGAGGAGGAGGAGGGTGACCAGGAGGAGGAGGAGGAGGGTGCCAGGTGCAGCGAGTGCCGAGGG---GAGGCACGG---
