# Supplementary material for: Six reference-quality genomes reveal evolution of bat adaptations
Source: Nature. 2020 Jul 22;583(7817):578–84. doi: 10.1038/s41586-020-2486-3 (PMC8075899; doi:10.1038/s41586-020-2486-3)
Supplement: Supplementary file 6 — Alignments of 12,931 protein-coding genes across 48 mammals. [file 41586_2020_2486_MOESM6_ESM.gz › suppDataFile/ENST00000400546.aln.fasta]

>hg38
ATGAGCCTCCTCCTCTCCTTCTACCTGCTGGGGTTGCTTGTCAGTAGCGGGCAAGCTCTTCTTCAAGTGACAATTTCACTTAGCAAAGTAGAGCTTAGTGTTGGAGAATCTAAATTCTTCACATGTACAGCGATTGGTGAACCTGAAAGTATAGATTGGTATAATCCTCAAGGAGAGAAGATAATTTCAACACAGAGGGTAGTAGTGCAAAAGGAAGGTGTTAGGTCACGGTTAACCATCTACAATGCAAATATAGAAGATGCAGGGATATATCGTTGTCAAGCAACAGATGCCAAAGGACAAACACAAGAAGCTACAGTAGTTTTGGAAATTTACCAAAAACTCACTTTCAGAGAAGTGGTATCTCCACAAGAATTCAAACAAGGAGAAGATGCAGAAGTGGTTTGCCGAGTTAGCAGTTCACCTGCACCTGCTGTCAGCTGGTTGTATCATAATGAGGAAGTCACCACTATTTCCGACAATCGGTTCGCTATGTTAGCAAACAATAACCTGCAGATTCTCAACATCAATAAAAGTGATGAAGGTATATACAGATGTGAAGGAAGAGTGGAGGCCAGGGGAGAAATTGACTTCCGTGATATCATTGTTATTGTTAATGTGCCGCCAGCAATCTCAATGCCTCAGAAATCTTTTAATGCCACAGCAGAGAGAGGAGAAGAAATGACATTTTCCTGCAGGGCCTCAGGCTCTCCAGAACCCGCCATCTCCTGGTTCAGGAATGGCAAGCTCATTGAAGAAAATGAGAAGTACATATTGAAAGGGAGCAATACAGAACTCACTGTCAGGAACATAATCAATAGTGATGGTGGTCCTTATGTCTGCAGGGCCACAAATAAGGCAGGAGAAGATGAAAAGCAAGCTTTCCTCCAAGTCTTTGTACAGCCTCACATAATACAGCTTAAAAATGAAACTACATATGAGAATGGTCAAGTCACACTCGTATGTGATGCGGAAGGGGAGCCTATTCCAGAAATCACTTGGAAAAGAGCTGTGGATGGCTTCACGTTCACTGAAGGCGATAAGAGCCTGGACGGCCGTATCGAAGTCAAAGGGCAGCATGGAAGCTCATCACTGCATATTAAAGATGTGAAGTTGTCAGATTCAGGGAGATATGACTGTGAAGCTGCAAGCAGAATTGGAGGGCATCAAAAGAGCATGTACCTTGATATTGAATATGCCCCCAAGTTTATATCAAACCAAACAATTTATTACTCTTGGGAAGGAAATCCTATCAATATAAGTTGTGATGTGAAATCGAATCCACCAGCATCAATTCACTGGAGAAGAGATAAATTAGTCTTACCTGCTAAAAACACGACCAATTTAAAGACTTATAGTACAGGAAGAAAGATGATATTAGAGATTGCACCTACATCTGACAATGACTTTGGACGCTATAATTGCACAGCCACTAATCATATAGGAACAAGATTTCAAGAATATATTCTTGCTTTGGCTGACGTGCCATCCAGTCCCTATGGAGTGAAGATCATAGAGCTGTCGCAGACCACGGCCAAGGTTTCCTTCAACAAACCGGACTCCCATGGAGGTGTACCTATTCATCACTATCAGGTGGATGTCAAAGAAGTAGCGTCAGAAATCTGGAAAATTGTACGCTCCCATGGAGTTCAAACAATGGTTGTTTTGAACAACCTGGAACCAAATACAACTTATGAAATCAGGGTTGCAGCTGTAAATGGAAAGGGACAAGGAGACTACAGTAAAATAGAAATCTTCCAAACATTACCAGTTCGTGAACCAAGTCCTCCATCCATACATGGACAGCCAAGCAGTGGAAAGAGCTTTAAACTCAGCATCACCAAACAGGACGATGGAGGGGCCCCTATTTTGGAATACATTGTGAAATATAGAAGTAAAGATAAGGAAGACCAATGGCTAGAGAAAAAAGTGCAAGGAAATAAAGACCACATCATTTTGGAGCATCTCCAGTGGACCATGGGGTATGAAGTTCAGATTACAGCTGCCAATAGATTGGGATATTCTGAACCGACAGTTTATGAATTCAGCATGCCACCAAAGCCCAACATTATTAAAGACACGCTGTTTAATGGTCTTGGGCTTGGAGCAGTAATTGGCCTGGGAGTTGCTGCACTGCTGCTAATTCTTGTGGTAACAGACGTCAGCTGCTTCTTTATTCGGCAATGTGGGTTGCTGATGTGCATCACTAGGAGAATGTGTGGAAAGAAAAGTGGCTCCAGTGGCAAAAGTAAAGAACTCGAAGAAGGAAAAGCTGCATACCTGAAAGATGGATCAAAAGAACCAATAGTGGAGATGAGAACAGAGGATGAAAGAGTTACTAATCACGAAGATGGGAGCCCAGTAAATGAGCCAAATGAAACCACACCACTGACAGAACCTGAAAAATTGCCTTTAAAGGAAGAAGATGGGAAAGAAGCTCTAAATCCAGAAACTATAGAAATTAAAGTTTCTAACGACATCATTCAATCAAAAGAAGACGACAGCAAAGCA---
>panTro5
ATGAGCCTCCTCCTCTCCTTCTACCTGCTCGGGTTGCTTGTCAGTAGCGGGCAAGCTCTTCTTCAAGTGACAATTTCACTTAGCAAAGTAGAGCTTAGTGTTGGAGAATCTAAATTCTTCACATGTACAGCGATTGGTGAACCTGAAAGTATAGATTGGTATAATCCTCAAGGAGAGAAGATAATTTCAACACAGAGGGTAGTAGTGCAAAAGGAAGGTGTTAGGTCACGGTTAACCATCTACAATGCAAATATAGAAGATGCAGGGATATATCGTTGTCAAGCAACAGATGCCAAAGGACAAACACAAGAAGCTACAGTAGTTTTGGAAATTTACCAAAAACTCACTTTCAGAGAAGTGGTATCTCCACAAGAATTCAAACAAGGAGAAGATGCAGAAGTGGTTTGCCGAGTTAGCAGTTCACCTGCACCTGCTGTCAGCTGGTTGTATCATAATGAGGAAGTCACCATTATTTCCGACAATCGGTTCGCTATGTTAGCAAACAATAACCTGCAGATTCTCAACATCAATAAAAGTGATGAAGGTATATACAGATGTGAAGGAAGAGTGGAGGCCAGGGGAGAAATTGACTTCCGTGATATCATTGTTATTGTTAATGTGCCGCCAGCAATCTCAATGCCTCAGAAATCTTTTAATGCCACAGCAGAGAGAGGAGAAGAAATGACATTTTCCTGCAGGGCCTCAGGCTCTCCAGAACCCGCCATCTCCTGGTTCAGGAATGGCAAGCTCATTGAAGAAAATGAAAAGTACATAATGAAAGGGAGCAATACAGAACTCACTGTCAGGAACATAATCAATAGTGATGGTGGTCCTTATGTCTGCAGGGCCACAAATAAGGCAGGAGAAGATGAAAAGCAAGCTTTCCTCCAAGTCTTTGTACAGCCTCACATAATACAGCTTAAAAATGAAACTACATATGAGAATGGTCAAGTCACACTCGTATGTGATGCGGAAGGGGAGCCTATTCCAGAAATCACTTGGAAAAGAGCTGTGGATGGCTTCACGTTCACTGAAGGCGATAAGAGCCCGGACGGCCGTATCGAAGTCAAAGGGCAGCATGGAAGCTCATCACTGCATATTAAAGATGTGAAGTTGTCAGATTCAGGGAGATATGACTGTGAAGCTGCAAGCAGAATTGGAGGGCATCAAAAGAGCATGTACCTTGATATTGAATATGCCCCCAAGTTTATATCAAACCAAACAATTTATTACTCTTGGGAAGGAAATCCTATCAATATAAGTTGTGATGTGAAATCGAATCCACCAGCAACAATTCACTGGAGAAGAGATAAATTAGTCTTACCTGCTAAAAACACGACCAATTTAAAGACTTATAGTACAGGAAGAAAGATGATATTAGAGATTGCACCCACATCTGACAATGACTTTGGACGCTATAATTGCACAGCCACTAATCATATAGGAACAAGATTTCAAGAATATATTCTTGCTTTGGCTGACGTGCCATCCAGTCCCTATGGGGTGAAGATCATGGAGCTGTCACAGACCACGGCCAAGGTTTCCTTCAACAAACCAGACTCCCATGGAGGTGTGCCTATTCATCACTATCAGGTGGATGTCAAAGAAGTAGCGTCAGAAATCTGGAAAATTGTACGCTCCCATGGAGTTCAAACAATGGTTGTTTTGAGCAACCTGGAACCAAATACAACTTATGAAATCAGGGTTGCAGCTGTAAATGGAAAGGGACAAGGAGACTACAGTAAAATAGAAATCTTCCAAACATTACCAGTTCGTGAACCAAGTCCTCCATCCATACATGGACAGCCAAGCAGTGGAAAGAGCTTTAAACTCAGCATCACCAAACAGGACGATGGAGGGGCCCCTATTTTGGAATACATTGTGAAATATAGAAGTAAAGATAAGGAAGACCAATGGCTAGAGAAAAAAGTGCAAGGAAATAAAGACCACATCATTTTGGAGCATCTCCAGTGGACCATGGGGTATGAAGTTCAGATTACAGCTGCCAATAGATTGGGATATTCTGAACCGACAGTTTATGAATTCAGCATGCCACCAAAGCCCAACATTATTAAAGACACGCTGTTTAATGGTCTTGGGCTTGGAGCAGTCATTGGCCTGGGAGTTGCTGCACTGCTGCTAATTCTTGTGGTAACAGACGTCAGCTGCTTCTTTATTCGGCAATGTGGGTTGCTGATGTGCATCACTAGGAGAATGTGTGGAAAGAAAAGTGGCTCCAGTGGCAAAAGTAAAGAACTCGAAGAAGGGAAAGCTGCATACCTGAAAGATGGATCAAAAGAACCAATAGTGGAGATGAGAACAGAGGATGAAAGAGTTACTAATCATGAAGATGGGAGCCCAGTAAATGAGCCAAATGAAACCACACCACTGACAGAACCTGAAAAATTGCCTTTAAAGGAAGAAAATGGGAAAGAAGCTCTAAATCCAGAAACTATAGAAATTAAAGTTTCTAACGACATCATTCAATCAAAAGAAGACGACAGCAAAGCA---
>macFas5
ATGAGCCTCCTCCTCTCCTTCTACCTGCTCGGGTTGCTTGTCAGTAGCGGGCAAGCTCTTCTTCAAGTGACAATTTCACTTAGCAAAGTAGAGCTTAGTGTGGGAGAATCTAAATTCTTCACATGTACAGCGATTGGTGAACCTGAAAGTATAGATTGGTATAATCCTCAAGGAGAGAAGATAATTTCAACACAGAGGATAGTAGTGCAAAAGGAAGGTGTTAGGTCACGGTTAACCATCTACAATGCAAATATAGAAGATGCAGGGATATATCGTTGTCAAGCAACAGATGCCAAAGGACAGACACAAGAAGCTACAGTAGTTTTGGAAATTTACCAAAAACTCACTTTCAGAGAAGTGGTATCTCCACAAGAATTCAAACAAGGAGAAGATGCAGAAGTGGTTTGCCGAGTTAGCAGTTCACCTGCGCCTGCTGTCAGCTGGTTGTATCATAATGAGGAAGTCACCGCTATTTCCGACAATCGGTTCGCTATGTTAGCAAACAATAACCTGCAGATTCTCAACATCAATAAAAGCGATGAAGGTATATACAGATGTGAAGGAAGAGTGGAGGCCAGGGGAGAAATTGACTTCCGTGATATCATTGTTATTGTTAATGTGCCGCCAGCAATCTCAATGCCTCAGAAATCTTTTAATGCCACGGCAGAGAGAGGAGAAGAGATGACGTTTTCCTGCAGGGCCTCAGGCTCTCCAGAACCTGCCATCTCCTGGTTCAGGAATGGCAAGCTCATTGAAGAAAATGAAAAGTACGTATTGAAAAGGAGCAATACAGAACTGACTGTCAGGAACATAGTCAATAGTGATGGTGGTCCTTATGTCTGCAGAGCCACAAATAAGGCAGGAGAAGATGAAAAGCAAGCTTTCCTCCAGGTCTTTGTACAGCCTCACATAATACAGCTTAAAAATGAAACTACATTTGAGAATGGTCAAGTCACACTCATATGTGATGCAGAAGGGGAACCTATTCCAGAAATCACTTGGAAGAGAGCTGTGGATGGCTTCACGTTCACTGAAGGCGACAAGAGCCCAGACGGCCGTATCGAAGTCAAAGGGCAGCATGGAAGCTCGTCACTGCATATTAAAGATGTGAAGTTGTCAGATTCAGGGAGATATGACTGTGAAGCTGCAAGTAGAATTGGAGGGCACCAAAAGAGCATGTACCTTGATATTGAATATGCCCCCAAGTTCATATCAAACCAAACAATTTATTACTCTTGGGAAGGAAATCCTATCAATATAAGTTGTGATGTGAAATCAAATCCACCAGCATCAATTCACTGGAGAAGAGAGAAATTAGTCTTACCTGCTAAAAACACGACCAATTTAAAGACATATAGTACAGGAAGGAAGATGATATTAGAGATTGCACCTACATCTGACAATGACTTTGGACGCTATAATTGCACAGCCACTAATCGCATAGGAACAAGATTTCAAGAATACATTCTTGCTTTGGCTGATGTGCCATCCAGTCCCTATGGAGTGAAGATCATAGAGCTGTCACAGACCACAGCCAAGGTTTCTTTCAACAAACCGGACTCCCATGGAGGTGTGCCTATTCATCACTATCAAGTGGATGTCAAAGAAGTAGCGTCAGAAATCTGGAAAATTGTACGCTCCCATGGAGTTCAAACAATGGTTGTTTTGAGCAACCTGGAACCAAATACAACTTATGAAATCAGGGTTGCAGCTGTAAATGGAAAGGGACAAGGAGACTACAGTAAAATAGAAATCTTCCAAACGTTACCAGTCCGTGAACCAAGTCCTCCATCCATACATGGACAGCCAAGCAGTGGAAAGAGCTTTAAACTCAGCATCACCAAACAGGACGATGGAGGGGCCCCTATTTTGGAATACATTGTGAAATATAGAAGTAAAGATAAGGAAGACCAATGGCTAGAGAAAAAAGTACAGGGAAATAAAGACCACATCATTTTGGAGCATCTCCAGTGGACCATGGGGTATGAAGTTCAGATTACAGCTGCCAATAGGTTGGGATATTCCGAACCAACAGTTTATGAATTCAGCATGCCACCAAAGCCCAACATTATTAAAGACACGCTTTTTAATGGTCTTGGGCTTGGAGCAGTCATTGGCCTGGGAGTTGCTGCACTTCTTCTAATTCTTGTGGTAACAGACGTCAGCTGCTTCTTTATTCGGCAATGTGGGTTGCTGATGTGCATCACTAGGAGGATGTGTGGAAAGAAAAGTGGCTCCAGTGGCAAAAGTAAAGAACTCGAAGAAGGAAAAGCTGCATACCTGAAAGATGGATCAAAAGAACCAATAGTGGAGATGAGAACAGAGGATGAAAGAATTACTAATCACGAAGATGGGAGCCCAGTAAATGAGCCAAATGAAACCACACCACTAACAGAACCTGAAAAATTGCCTTTAAAGGAAGAAAATGGGAAAGAAGCTCTAAATCCAGAAACTATAGAAATTAAAGTTTCTAATGACATCATTCAATCAAAAGAAGACGACAGCAAAGCA---
>saiBol1
ATGAGCCTCCTCCTCTCCTTCTACCTGCTCGGGTTGCTTGTCAGTGGCGGGCAAGCTCTTCTTCAAGTGACAATTTCACTTAGCAAAGTAGAGCTTAGTGTGGGTGAATCTAAATTCTTCACATGTACAGCAATTGGTGAACCTGAAAGTATAGATTGGTATAATCCTCAAGGAGAGAAGATAATTTCAACACAGAGGGTAGTGGTACAAAAGGAAGGTGTTAGGTCACGGTTAACCATCTACAACGCAAATATAGAAGATGCAGGGATATATCGTTGTCAAGCAACAGATGCCAAAGGACAGACACAAGAAGCTACGGTAGTTTTGGAAATTTACCAAAAACTCACTTTCAGAGAAGTGGTGTCGCCACAGGAATTCAAACAAGGAGAAGATGCGGAAGTGGTTTGCCGAGTTAGCAGTTCACCTGCGCCTGCTGTCAGCTGGTTGTATCATAATGAGGAAGTCACCACTATTTCCGACAATCGGTTCGCTATGTTAGCAAACAATAATCTGCAGATTCTCAACATCAATAAAAGTGATGAAGGTATATACAGATGTGAAGGAAGAGTGGAGGCCAGGGGAGAAATTGACTTCCGTGATATCATTGTTATTGTCAATGTTCCGCCAGCAATCTCAATGCCTCAGAAATCTTTTAATGCCACAGCTGAGAGAGGAGAAGAGATGGTGTTTTCATGCAGGGCCTCAGGCTCTCCGGAACCCACCATCTCCTGGTTCAGGAATGGCAAGCTCATTGAAGAAAATGAAAAGTACATATTGAAAGGGAGCAATACAGAACTCACTGTCAGGAACATAATCAGTAGTGATGGTGGTCCTTATGTCTGCAGGGCCACAAATAAGGCAGGAGAAGATGAAAAGCAAGCGTTCCTCCAAGTCTTTGTACAGCCTCACATAATACAGCTTAAAAATGAAACTACATATGAGAATGGTCAAGTCACACTCATATGTGATGCAGAAGGGGAGCCTATTCCAGAAATCACTTGGAAAAGAGCTGTGGATGGCTTCACGTTCACAGAAGGTGATAAGAGCCCAGATGGCCGTATCGAAGTCAAAGGGCAGCATGGAAGCTCATCACTGCATATTAAAGATGTGAAGTTGTCAGATTCAGGGAGATACGACTGTGAAGCTGCAAGTAGAATTGGAGGGCACCAAAAGAGCATGTACCTTGATATTGAATATGCCCCCAAGTTTATATCAAACCAAACAATTTATTACTCTTGGGAGGGAAATCCTATCAATATAAGTTGTGATGTGAAATCCAATCCACCAGCATCAATTCACTGGAAAAGAGAGAAATTAGTCTTACCTGCTAAAAACACGACCAATTTAAAGACATATAGTACAGGAAGAAAGATGATATTAGAGATTGCACCTACATCTGACAATGACTTTGGACGCTATAATTGCACAGCCACTAATCGTATAGGAACAAGATTTCAAGAATATATTCTTGCTTTGGCTGATGTGCCATCCAGTCCCTATGGAGTGAAGATCATAGAGCTGTCACAGACCACAGCCAAGGTTTCTTTCAACAAACCGGACTCCCACGGAGGCGTGCCTATTCATCATTATCAAGTGGATGTCAAAGAAGTGGCGTCAGAAATCTGGAAAATAGTACGCTCCCATGGAGTTCAAACAATGGTTATTTTGAGCAACCTGGAACCAAATACAACTTATGAAATCAGGGTTGCAGCTGTAAATGGAAAGGGGCAAGGAGACTACAGCAAAATAGAAATCTTCCAAACATTACCAGTTCGTGAACCAAGTCCTCCATCCATACATGGACAGCCAAGCAGTGGGAAGAGTTTTAAACTCAGCATCACCAAACAGGACGATGGAGGGGCCCCTATTTTAGAATACATTGTGAAATACAGAAGTAAAGATAAGGAAGACCAATGGCTAGAGAAAAAAGTGCAGGGAAATAAGGACCACATCATTTTGGAGCATCTCCAGTGGACCATGGGGTATGAAGTTCAGATTACAGCTGCCAACAGATTGGGATATTCTGAACCTACAGTTTATGAATTCAGCATGCCACCAAAGCCAAACATTATTAAAGACACGCTTTTTAATGGTCTTGGGCTTGGAGCAGTCATTGGCCTGGGAGTTGCTGCGCTTCTGCTAATTCTTGTGGTAACAGACGTCAGCTGCTTCTTTATTCGGCAATGTGGGTTGCTAATGTGCATCACTAGGAGAATGTGCGGAAAGAAAAGTGGCTCCAGTGGCAAAAGTAAAGAACTCGAAGAAGGAAAAGCTGCATACCTGAAAGATGGATCAAAAGAACCCATAGTGGAGATGAGAACAGAGGATGAAAGAATTACTAATCATGAAGACGGGAGCCCAGTGAATGAGCCAAATGAAACCACGCCACTAACAGAACCTGAAAAATTGCCTTTAAAGGAAGAAAATGGGAAAGAAGTTCTAAATCCAGAAACTATAGAAATTAAAGTTTCTAATGACATCATTCAATCAAAAGAAGATGACAGCAAAGCA---
>ailMel1
------------------------------------------------------------------------------------------------------------------------------------------------------------------------------------------------------------------------------------------------------------------------------------------------------------------------------------------------------------------------------------------------------------------------------------------------------------------------------------------------------------------------------------------------------------------------------------------------------------------------------------------------------------------------------------------------------------------------------------------------------------------------------------------------------------------------------------------------------------------------------------------------------------------------------------------------------------------------------------------------------------------------------------------------------------------------------------AGCCCGGACGGCCGTATCGAAGTCAAAGGGCAGCATGGAAGCTCGTCACTGCATATTAAAGATGTGAAGTTGTCAGATTCAGGGAGATATGACTGTGAAGCTGCAAGTAGGATTGGAGGGCACCAAAAGAGCATGTACCTTGATATTGAATATGCTCCCAAGTTTATATCAAACCAAACAATTTATTACTCTTGGGAGGGAAACCCGATCAATATAAGTTGTGATGTGAAATCTAATCCACCAGCATCAGTCCATTGGAGAAGAGAGAAATTAGTCCTGCCAGCTAAAAACACCACTAATTTAAAGACGTATAGTGCAGGGAGAAAGATGATATTAGAGATAGCACCTACATCTGACAATGACTTTGGACGATATAATTGCACAGCCACTAACCGTATAGGAACAAGATTTCAAGAATATATTCTTGCTTTGGCTGATGTGCCATCCAGTCCCTATGGAGTGAAGATTGTAGAGCTGTCACAGACCACAGCCAAGGTTTCTTTCAACAAGCCGGACTCCCATGGAGGTGTGCCTATTCATCACTATCAAGTGGATGTCAAAGAAGTGGCATCAGAAACCTGGAAAATAGTACGCTCCCATGGAGTTCAAACAATGGTTGTTTTGAGCAACCTGGAACCAAATACAACTTATGAAATCAGGGTTGCAGCAGTAAATGGAAAAGGGCAAGGAGACTACAGTAAAATAGAAATCTTCCAGACGTTACCAGTCCGTGAACCAAGTCCTCCGTCCATACATGGGCAGCCAAGCAGTGGGAAGAGCTTTAAACTCAGTATCACCAAGCAGGATGACGGAGGGGCACCTATTTTGGAATACATTGTTAAGTATAGAAGTAAAGATAAAGAAGATCAGTGGCTAGAGAAAAAAGTGCAGGGAAATAAAGACCACATTATTTTGGAGCATCTACAGTGGACGATGGGGTATGAAGTTCAAATTACAGCTGCCAATAGATTGGGGTATTCAGAACCGACGGTCTATGAGTTCAGCATGCCACCAAAGCCGAACATTATTAAAGATACGCTTTTTAATGGTCTTGGGCTTGGAGCAGTCATTGGCCTGGGCGTGGCGGCACTCTTGCTAATCCTTGTGGTAACGGACGTCAGCTGCTTCTTTATTAGACAATGTGGGATACTGATGTGCATCACGAGAAGAATGTGCGGGAAGAAAAGTGGCTCTAGTGGGAAAAGTAAAGAACTCGAAGAAGGAAAAGCTGCATACCTGAAAGATGGATCAAAAGAACCAATAGTGGAGATGAGAACAGAGGATGAAAGAATCACTAATCATGAGGATGGGAGCCCCGTAAATGAGCCAAATGAAACCACACCACTAACAGAACCTGAAAAATTACCTTTAAAAGAAGAAAATGGAAAAGAGGTCTTAAATCCAGAAACTATAGAAATTAAGGTTTCTAATGACATCATACAATCAAAAGAAGACGACAGCAAAGCA---
>tarSyr2
ATGAGCCTCCTCCTCTCCTTCTACCTGCTCGGGTTGCTTGTCAGTCGCGGGCAAGCTCTTCTTCAAGTGACAATTTCACTTAGCAAAGTAGAGCTTAGTGTGGGTGAATCTAAATTCTTCACTTGTACAGCGATTGGTGAACCTGAGAGTATAGATTGGTATAATCCTCAAGGAGAGAAGATAATTTCAACACAGAGAGTAGTGGTGCAAAAGGAGGGTGTTAGGTCACGATTAACCATCTACAACGCAAACATAGAAGATGCAGGGATATATCGTTGTCAAGCAACAGATGCCAAAGGACAGACACAAGAAGCTACAGTAGTTTTGGAGATTTACCAAAAACTCACGTTCAGAGAAGTGATATCTCCACAAGAATTCAAACAAGGAGAGGATGCAGAAGTGGTCTGCCGTGTTAGCAGCTCACCTGCCCCTGCTGTCAGCTGGTTGTATCATAATGAGGAAGTCACCACTATTTCCGACAATCGGTTCGCTATGTTAGCAAACAATAACCTTCAGATTCTCAACATCAATAAAAGTGATGAAGGTATATACAGGTGTGAAGGAAGAGTGGAGGCCAGGGGAGAAATTGACTTCCGTGATATCATTGTTATTGTTAATGTGCCGCCAGCAATCACAATGCCTCAGAAATCCTTTAATGCTACAGCAGAGAGAGGAGAAGAGATGACATTTTCCTGCAGGGCCTCAGGGTCTCCTGAACCCACCATCTCCTGGTACAGGAATGGCAAGCTCATTGAAGAAAATGAAAAATACACCCTGAAAGGAAGCAACACAGAACTCACTGTCAGAAACATCATCAATAGTGACGGGGGTTCTTATGTCTGCAGGGCCACAAATAAGGCAGGAGAAGATGAAAAGCAGACATTCCTCCAAGTCTTTGTACAGCCTCACATAATACAGCTTAAAAATGAGACTACGTATGAGAATGGTCAAGTGACACTCGTATGTGATGCGGAAGGGGAACCTATTCCAGAAATCACTTGGAAAAGAGCTGTGGATGGCATCACGTTTTCTGAAGGTGATAAGAGCCCAGACGGCCGTATTGAAGTTAAAGGGCAGCATGGAAGCTCATCACTGCATATTAAAGATGTGAAGTTGTCAGATTCAGGGAGATATGACTGTGAAGCTGCAAGTAGAATTGGAGGGCACCAAAAGAGCATGTACCTTGATATTGAATATGCCCCTAAGTTTATATCAAACCAAACAATTTATTACTCTTGGGAAGGAAATCCTATAAATATAAGTTGTGATGTGAAATCAAATCCACCAGCTTCAATCCATTGGAGAAGAGAGAAATTAGTCTTACCTGCTAAAAACACCACCAATTTAAAGACATATAGTACAGGAAGAAAGATGATATTAGAGATTGCACCTACATCTGACAATGACTTTGGACGATATAATTGCACAGCCACCAACCGTATAGGAACAAGATTTCAAGAATATATTCTTGCTTTGGCTGATGTGCCATCCAGTCCCTATGGAGTGAAGATTATAGAGCTGTCACAGACCACAGCCAAGGTTTCTTTCAACAAACCGGACTCCCATGGAGGTGTGCCTATTCATCACTATCAAGTGGATGTCAAAGAAGTGGCATCAGAAATCTGGAAAATAGTACGCTCCCATGGAGTTCAAACAATGGTTGTTTTGAGCAACCTGGAACCAAATACAACTTATGAAATCAGAGTTGCAGCTGTTAATGGAAAGGGGCAAGGAGACTACAGTAAAATAGAAATCTTCCAGACGTTGCCAGTTCGTGAACCAAGTCCTCCATCCATACATGGACAGCCAAGCAGTGGGAAGAGCTTTAAACTCAGCATCACCAAGCAGGATGATGGAGGGGCTCCCATTTTGGAATACATTGTGAAATATAGAAGTAAAGATAAGGAAGACCAATGGCTAGAGAAAAAAGTGCAGGGAAATAAAGACCACATCATTTTGGAGCATCTACAGTGGACAATGGGGTATGAAGTTCAGATTACTGCGGCCAATAGACTGGGATATTCTGAACCAACAGTTTACGAGTTCAGCATGCCACCAAAACCCAACATTATTAAAGACACACTTTTTAATGGTCTTGGGCTTGGAGCAGTAATTGGCCTGGGAGTTGCTGCCCTTCTGCTAATCCTTGTGGTAACAGATGTCAGTTGCTTCTTTATTCGGCAATGTGGGTTATTGATGTGCATCACCAGGAGAATGTGCGGAAAGAAAAGTGGCTCCAGTGGCAAAAGCAAAGAACTTGAAGAAGGAAAGGCTGCATATCTGAAGGATGGGTCAAAAGAACCAATAGTGGAGATGAGAACAGAGGATGAAAGAATTACTAATCATGAAGATGGGAGCCCAGTAAATGAGCCAAATGAAACCACACCACTAACAGAGCCTGAAAAATTGCCTTTAAAAGAAGAGAATGGGAAAGAAGTTCTAAGTCCAGAAACTATAGAAATTAAAGTTTCTAATGACATCATTCAGTCAAAAGAAGATGACAGCAAAGCG---
>otoGar3
ATGAGCCTCCTCCTCTGCTTCTACCTGCTCGGGTTGCTTGTCAGTAGCGGGCAAGCTCTTCTTCAAGTGACAATTTCACTCAGCAAAGTAGAGCTTAGTGTGGGAGAATCTAAATTCTTCACATGTACAGCAATTGGTGAACCTGAGAGTATAGACTGGTACAATCCTCAAGGAGAGAAGATAATTTCAACACAGAGGGTAGTGGTGCAAAAGGAAGGTGTGAGATCACGATTAACCATCTACAACGCAAATATAGAAGACGCAGGGATCTATCGCTGCCAAGCCACAGATGCCAAAGGACAGACGCAGGAAGCGACGGTAGTCTTGGAAATTTACCAAAAACTCACTTTCAGAGAAGTGGTATCTCCACAAGAATTCAAACAAGGAGAAGATGCAGAAGTTGTCTGCCGAGTTAGCAGTTCCCCTGCACCTGCTGTCAGCTGGCTGTATCATAATGAGGAAGTCACCGCTATTTCCGACAATCGGTTCGCTATGTTAGCAAACAATAATCTGCAGATTCTCAACATCAATAAAAGTGATGAAGGCATATACAGGTGTGAAGGAAGAGTGGAAGCCAGGGGAGAAATTGACTTTCGTGATATCATTGTTATCGTTAATGTGCCGCCAGCAATCACAATGCCTCAGAAATCCTTTAATGCCACAGCAGAGCGAGGAGAAGAGATGACATTTTCCTGCAGGGCCTCGGGCTCCCCTGAACCCACCATCTCCTGGTATAGGAATGGCAAGCTCATTGAAGAAAATGAGAAGTACATATTGAAAGGAAGCAATACGGAACTCACGGTCAGGAACATAGTCAATAGCGATGGAGGTCCTTACGTCTGCAAGGCCACCAATAAGGCAGGGGAAGATGAAAAGCAGGCCTTCCTCCAAGTCTTTGTACAGCCTCATATAATACAGCTTAAAAATGAAACTACATATGAGAATGGTCAAGTCACACTTATATGTGACGCAGAAGGGGAGCCTCTTCCAGAAATCACTTGGAAAAGAGCTGTGGATGGCATCACATTTTCTGAAGGTGATAAGAGCCCAGATGGCCGTATTGAAGTCAAAGGGCAGCATGGAAGCTCATCACTGCACATTAGAGATGTCAAGTTGTCGGATTCAGGGAGATACGACTGTGAAGCTGCAAGTAGAATTGGAGGCCACCAAAAGAGCATGTACCTTGACATTGAATATGCTCCCAAGTTTATATCAAACCAAACAATTTATTACTCCTGGGAAGGAAATCCTATCAACATAAGTTGTGATGTGAAATCAAATCCACCAGCATCAATCCACTGGAGAAGAGAGAAATTAGTCTTACCTGCTAAAAACACCACCAATTTAAAGACATATAGTATAGGAAAAAAGATGATATTAGAGATTGCACCAACATCTGACAATGACTTTGGACGATATAATTGCACAGCCACTAACCGTATAGGAACAAGATTTCAGGAGTATATTCTTGCTTTGGCTGATGTGCCGTCCAGTCCCTACGGAGTGAAGATTATAGAGCTGTCACAGACCACAGCCAAGGTTTCCTTCAACAAACCAGACTCCCATGGAGGGGTGCCTATTCATCACTATCAAGTGGACATCAAGGAAGTGGCGTCTGAAATCTGGAAAATCGTGCGCTCCCACGGAGTCCAAACAATGGTTGTTTTGAGCAACCTGGAACCAAATACGACATATGAAATCCGGGTTGCAGCTGTAAATGGAAAGGGGCAAGGAGACTACAGTAAAGTAGAAATTTTCCAAACACTGCCCGTCCGTGAACCCAGTCCTCCATCCATACATGGACAGCCAAGCAGTGGGAAGAGCTTTAAGCTCAGCATCACCAAACAGGATGATGGAGGGGCCCCTATTTTGGAATACATAGTGAAATACAGAAGTAAAGATAAAGAAGATCAATGGCTGGAGAAAAAAGTGCAGGGCAATAAAGATCACATCATCTTGGAGCATCTACAGTGGACAATGGGATATGAAGTCCAGATTACAGCTGCCAACAGATTGGGATATTCTGAACCAACAGTTTATGAGTTCAGCATGCCACCAAAGCCCAACATTATTAAAGACACCCTTTTTAATGGTCTTGGGCTGGGAGCAGTCATCGGCCTGGGAGTTGCCGCACTGCTGCTAATCCTTGTGGTAACAGACGTCAGCTGCTTCTTTACCCGGCAATGCGGGTTATTGATGTGCATCACCAGGAGAATGTGCGGGAAGAAAAGTGGCTCCAGTGGCAAAAGCAAAGAGCTGGAAGAAGGAAAAGCTGCATATTTGAAAGATGGATCAAAAGAACCTATAGTGGAGATGAGAACAGAGGATGAAAGAATTACTAATCATGAAGATGGCAGCCCAGTAAATGAACCAAATGAAACCACACCACTAACAGAACCTGAAAAATTGCCTTTAAAAGAAGAAAATGGGAAAGAAGTTCTAAATCCAGAAACTATAGAAATTAAAGTTTCTAATGATATCATCCAATCAAAAGAGGATGACGGCAAGGCA---
>micMur3
ATGAGCCTCCTCCTCTCCTTCTACCTGCTCGGGTTGCTTGTCAGTAGCGGGCAAGCTCTTCTTCAAGTGACAATTTCACTGAGCAAAGTAGAGCTTAGTGTGGGAGAATCTAAATTCTTCACATGTACAGCAATTGGTGAACCTGAGAGTATAGACTGGTATAATCCTCAAGGAGAGAAGATAATTTCAACCCAGAGGGTAGTGGTGCAAAAGGAAGGCGTTAGGTCACGACTAACCATTTACAATGCAAATATAGAAGATGCAGGGATATATCGTTGTCAAGCAACAGATGCCAAAGGACAGACACAAGAAGCTACAGTAGTTTTGGAAATTTACCAAAAACTCACTTTCAGAGAAGTGGTATCTCCACAAGAATTCAAACAAGGAGAGGATGCAGAAGTTGTTTGCCGAGTTAGCAGCTCACCTGCTCCTGCTGTCAGCTGGTTGTATCATAATGAGGAAGTCACCACTATTTCCGACAACCGGTTCGCTATGTTAGCAAACAATAATCTGCAGATTCTCAACATCAATAAGAGTGATGAAGGTATATACAGGTGTGAAGGAAGAGTGGAAGCCAGGGGAGAAATTGACTTTCGTGATATCATTGTTATTGTTAATGTGCCGCCGGCAATCACGATGCCTCAGAAATCCTTTAATGCCACAGCAGAGAGAGGAGAAGAGATGACATTTTTCTGTAGGGCCTCGGGCTCTCCTGAACCCTCCATTTCCTGGTACAGGAATGGCAAGCTCATTGAAGAAAATGAAAAGTACATGTTGAAAGGAAGCAATACAGAACTCACTGTCAGAAACATAATCAATAGCGATGGGGGCCCTTATGTCTGCAGGGCCACAAACAAGGCAGGAGAAGATGAAAAACAGGCATTCCTTCAAGTCTTTGTACAGCCTCACATAATACAGCTTAAAAATGAGACAACGTACGAGAATGGTCAAGTCACACTCATATGTGATGCGGAAGGGGAGCCTATTCCAGAAATCACTTGGAAAAGAGCTATGGATGGCATCACATTTTCTGAAGGCGATAAGAGCCCAGATGGCCGTATTGAAGTCAAAGGGCAGCATGGAAGCTCATCACTGCATATTAAAGATGTGAAGTTGTCAGATTCAGGGAGATATGACTGTGAAGCTGCAAGTAGAATTGGAGGGCACCAAAAGAGCATGTACCTTGATATTGAATATGCTCCCAAGTTTACATCAAACCAAACAATTTATTACTCTTGGGAAGGAAATCCTATCAATATAAGTTGTGATGTGAAATCAAACCCACCAGCATCAATCCACTGGAGAAAAGAAAAATTAGTCTTACCTGCTAAAAACACCACCAATTTAAAGACATACAGTATAGGAAAAAAGATGATATTAGAGATTGCACCTACATCTGACAATGATTTTGGACGATATAATTGCACAGCCACTAACCGCATAGGAACAAGATTTCAAGAATATATTCTTGCTTTGGCTGATGTGCCATCCAGTCCCTATGGAGTGAAGGTTATAGAGCTGTCACAGACCACAGCCAAGGTTTCTTTCAACAAACCGGACTCCCATGGAGGTGTGCCTATTCATCACTATCAGGTGGATGTCAAAGAAGTGGCGTCAGAAATCTGGAAAATAGTACGCTCCCATGGAGTTCAAACAATGGTTGTTTTGAGCAACCTGGAACCAAATACAACTTATGAAATCAGGGTTGCAGCTGTAAATGGAAAAGGACAAGGAGACTACAGTAAAATAGAAATTTTCCAAACATTACCAGTCCGTGAGCCAAGTCCTCCATCCATACATGGACAGCCAAGCAGTGGGAAGAGCTTTAAACTCAGCATCACCAAACAGGATGATGGAGGGGCCCCTATCTTGGAATACATAGTGAAATATAGAAGTAAAGATAAGGAAGACCAATGGCTAGAGAAAAAAGTTCAGGGAAATAAAGATCACATAATTTTGGAGCATCTACAGTGGACAATGGGATATGAAGTTCAAATTACAGCTGCCAACAGATTGGGATATTCTGAACCAACAGTTTATGAGTTCAGCATGCCACCAAAGCCCAACATTATTAAAGACACACTTTTTAATGGGCTTGGGCTTGGAGCAGTCATTGGCCTTGGAGTTGCTGCACTTCTGCTAATCCTAGTGGTAACAGATGTCAGCTGCTTTTTTATTCGGCAATGCGGGTTATTGATGTGCATCACCAGGAGAATGTGTGGAAAGAAAAGTGGCTCCAGTGGCAAAAGTAAAGAACTGGAAGAAGGAAAAGCTGCGTATCTGAAAGATGGATCAAAAGAACCAATAGTGGAGATGAGAACAGAGGATGAAAGAATTACTAATCATGAAGATGGCAGCCCAGTAAATGAACCAAATGAAACCACACCACTAACAGAACCTGAAAAATTGCCTTTAAAAGAAGAAAATGGGAAAGAAGTTCTAAATCCAGAAACTATAGAAATTAAAGTTTCTAATGATATCATCCAATCGAAAGAAGATGACAGCAAAGCA---
>manPen1
-------------------------------------------------------CTCTTCTTCAAGTGACAATTTCACTTAGCAAAGTAGAGCTTAGTGTGGGTGAATCTAAGTTCTTCACATGTACAGCAATTGGTGAACCTGAGAGTATAGACTGGTATAATCCTCAAGGAGAGAAGATAATTTCAACACAGAGGGTAGTGGTGCAAAAAGAAGGTGTTAGGTCAAGATTAACCATCTACAACGCAAATATAGAAGATGCAGGAATATATCGTTGTCAAGCAACAGATGCCAAAGGACAGACTCAAGAAGCTACAGTTGTTCTGGAAATTTACCAAAAACTCACTTTCAGAGAAGTGGTATCTCCTCAAGAATTCAAACAAGGAGAGGATGCAGAAGTGGTTTGCCGAGTTAGCAGTTCCCCTGCACCTGTTGTCAGCTGGTTGTATCATAATGAGGAAGTCACCGCTATTTCCGACAATCGGTTTGCTGTGTTAGCCAGCAATAATCTGCAGATTCTCAACATCAACAAAAGTGATGAAGGAATATACAGGTGTGAAGGAAGAGTGGAGGCTAGGGGAGAAATTGACTTCCGTGATATCATTGTTATTGTTAATGTGCCGCCAGCAATTACAATGCCTCAGAAATCCTTTAACGCCACAGCAGAGAGAGGAGAAGAGATGACATTATCATGCAGGGCCTCAGGCTCTCCTGAGCCGACCATCTCCTGGTACAGGAATGGCAGGTTCATTGAAGAAAATGAAAAGTACATATTGAAAGGAAGCAATACAGAACTCACTGTCAGGAACATTATCAATAGTGATGGGGGTCCTTATGTCTGTAGGGCCACAAATAAAGCAGGGGAAGATGAAAAGCAGGCATTCCTCCAAGTCTTTGTACAGCCTCACATAATACAGCTCAAAAATGAGACTACATATGAGAATGGTCAAGTCACACTCATATGTGAAGCAGAAGGGGAACCTATTCCAGAAATCACTTGGAAAAGAGCAATGGATGGCATTACATTTTCTGAAGGCGATAAGAGCCCAGATGGCCGTATCGAAGTCAAAGGGCAGCACGGAAGCTCATCACTGCAAATTAAAAATGTGAAGTTGTCAGATTCAGGGCGATATGACTGTGAAGCTGCAAGTAGAATCGGAGGACACCAAAAGAGCATGTACCTTGATATTGAATATGCTCCCAAGTTTGTATCAAACCAAACAATTTATTACTCATGGGAAGGAAATCCAATCAATATAAGCTGTGATGTGAAATCGAATCCACCAGCCTCAGTCCATTGGAGAAGAGAAAAATTAGTCTTGCCAGCTAAAAACACCACTAATTTAAAGATGTATAGTGCAGGGAGGAAGGTGATTCTAGAGATTGCACCTACGTCTGACAGTGACTTTGGACGATATAATTGCACAGCCACAAACCGTATAGGAACAAGATTTCAAGAGTATATTCTTGCTTTGGCTGATGTGCCATCCAGTCCCTATGGTGTGAAGATTATAGAGCTGTCACAGATCACAGCCAAGGTGTCTTTCAACAAGCCGGACTCCCATGGAGGTGTGCCTATTCATCACTATCAAGTGGATGTCAAAGAAGTGGCATCAGAGACCTGGAAAATAGTACGCTCCCATGGAGTTCAAACAATGGTTGTTTTGACCAACCTGGAACCAAATACAACTTATGAAATCAGGGTTGCAGCTGTAAATGGAAAAGGGCAAGGAGATTACAGTAAAATAGAAATCTTCCAAACATTGCCAGTTCGTGAACCAAGTCCTCCATCAATCCATGGGCAGCCAAGCAGTGGGAAGAGCTTTAAACTCAGTATCACCAAACAGGATGATGGAGGAGCCCCTATTTTGGAATACATTGTGAAATACAGAAGTAAAGATAAAGAAGACCAGTGGTTAGAGAAAAAAGTGCAGGGAAATAAGGATCACATTATTCTGGAGCATCTACAGTGGACAATGGGATATGAAGTTCAAATTACAGCTGCCAATAGATTGGGATATTCAGAACCTACAGTCTATGAGTTCAGCATGCCACCAAAGCCCAACATTATTAAAGATACACTTTTTAACGGTCTTGGGCTTGGAGCAGTCATCGGCCTGGGAGTTGCTGCACTCCTGTTAATCCTTGTGGTAACAGACGTCAGCTGCTTCTTCATTCGGCAATGTGGGTTGTTGATGTGCATCACCAGGAGAATGTGTGGGAAGAAGAGCGGTTCCAGTGGGAAAAGCAAAGAACTCGAAGAAGGAAAAGCTGCATACCTGAAAGATGGATCAAAAGAACCAATAGTGGAGATGAGAACAGAGGATGAAAGAATCACTAATCATGAAGATGGGAGTCCAGTAAATGAGCCAAATGAAACAACACCATTAACAGAACCTGAAAAATTGCCTTTAAAAGAAGAAAATGGGAAAGAAGTCCTAAATCCTGAAACTATAGAAATTAAGGTTTCTAATGACATCATACAATCAAAAGAAGATGACAGCAAAGCCT--
>HLmanJav1
-------------------------------------------------------CTCTTCTTCAAGTGACAATTTCACTTAGCAAAGTAGAGCTTAGTGTGGGTGAATCTAAGTTCTTCACATGTACAGCAATTGGTGAACCTGAGAGTATAGACTGGTATAATCCTCAAGGAGAGAAGATAATTTCAACACAGAGGGTAGTGGTGCAAAAAGAAGGTGTTAGGTCAAGATTAACCATCTACAATGCAAATATAGAAGATGCAGGAATATATCGTTGTCAAGCAACAGATGCCAAAGGACAGACTCAAGAAGCTACAGTTGTTCTGGAAATTTACCAAAAACTCACTTTCAGAGAAGTGGTATCTCCTCAAGAATTCAAACAAGGAGAGGATGCAGAAGTGGTTTGCCGAGTTAGCAGTTCCCCTGCACCTGTTGTCAGCTGGTTGTATCATAATGAGGAAGTCACCGCTATTTCCAACAATCGGTTCGCTGTGTTAGCCAGCAATAATCTGCAGATTCTCAACATCAACAAAAGTGATGAAGGAATATACAGGTGTGAAGGAAGAGTGGAGGCTAGGGGAGAAATTGACTTCCGTGATATCATTGTTATTGTTAATGTGCCGCCAGCAATTACAATGCCTCAGAAATCCTTTAACGCCACAGCAGAGAGAGGAGAAGAGATGACATTATCATGCAGGGCCTCAGGCTCTCCTGAGCCTACCATCTCCTGGTACAGGAATGGCAAGTTCATTGAAGAAAATGAAAAGTACATATTGAAAGGAAGCAATACAGAACTCACTGTCAGGAACATAATCAATAGTGATGGGGGTCCTTATGTCTGTAGGGCCACAAATAAAGCAGGGGAAGATGAAAAGCAGGCATTCCTCCAAGTCTTTGTACAGCCTCACATAATACAGCTCAGAAATGAGACTACATATGAGAATGGTCAAGTCGCACTCATATGTGAAGCAGAAGGGGAACCTATTCCAGAAATCACTTGGAAAAGAGCAATGGATGGCATTACATTTTCTGAAGGCGATAAGAGCCCAGATGGCCGTATCGAAGTCAAAGGGCAGCACGGAAGCTCATCACTGCAAATTAAAAATGTGAAGTTGTCAGATTCAGGGCGATATGACTGTGAAGCTGCGAGTAGAATCGGAGGACACCAAAAGAGCATGTACCTTGATATTGAATATGCTCCCAAGTTTGTATCAAACCAAACAATTTATTACTCATGGGAAGGAAATCCAATCAATATAAGCTGTGATGTGAAATCGAATCCACCAGCCTCAGTCCATTGGAGAAGAGAAAAATTAGTCTTGCCAGCTAAAAACACCACTAATTTAAAGACGTATAGTGCAGGGAGGAAGGTGATACTAGAGATTGCACCTACGTCTGACAGTGACTTCGGACGATATAATTGCACAGCCACAAACCGTATAGGAACAAGATTTCAAGAGTATATTCTTGCTTTGGCTGATGTGCCATCCAGTCCCTATGGTGTGAAGATTATAGAGCTGTCACAGATCACAGCCAAGGTGTCTTTCAACAAGCCGGACTCCCATGGAGGTGTGCCTATTCATCACTATCAAGTGGATGTCAAAGAAGTGGCATCAGAGACCTGGAAAATAGTACGTTCCCATGGAGTTCAAACAATGGTTGTTTTGACCAACCTGGAACCAAATACAACTTATGAAATCAGGGTTGCAGCTGTAAATGGAAAAGGGCAAGGAGATTACAGTAAAATAGAAATCTTCCAAACATTGCCTGTTCGTGAACCAAGTCCTCCATCAATCCATGGGCAGCCGAGCAGTGGGAAGAGCTTTAAACTCAGTATCACCAAACAGGATGATGGAGGAGCCCCTATTTTGGAATACATTGTGAAATACAGAAGTAAAGATAAAGAAGACCAGTGGTTGGAGAAAAAAGTGCAGGGAAATAAGGATCACATTATTCTGGAGCATCTACAGTGGACAATGGGATATGAAGTTCAAATTACAGCTGCCAATAGATTGGGATATTCAGAACCTACAGTCTATGAGTTCAGCATGCCGCCAAAGCCCAACATTATTAAAGATACACTTTTTAATGGTCTTGGGCTTGGAGCAGTCATCGGCCTGGGAGTTGCTGCACTCCTGTTAATCCTTGTGGTAACAGACGTCAGCTGCTTCTTCATTCGGCAATGTGGGTTGTTGATGTGCATCACCAGGAGAATGTGTGGGAAGAAGAGCGGTTCCAGTGGGAAAAGCAAAGAACTCGAAGAAGGAAAAGCTGCATACCTGAAAGACGGATCAAAAGAACCAATAGTGGAGATGAGAACAGAGGATGAAAGAATCACTAATCATGAAGATGGGAGTCCAGTAAATGAGCCAAATGAAACAACACCATTAACAGAACCTGAAAAATTGCCTTTAAAAGAAGAAAATGGGAAAGAAGTCCTAAATCCTGAAACTATAGAAATTAAGGTTTCTAATGACATCATACAGTCAAAAGAAGATGACAGCAAAGCCT--
>HLrouAeg4
ATGAGCCTCCTCCTCTCCTTCTACCTGCTCGGGTTGCTTGTCAGTAGCGGGCAAGCTCTTCTTCAAGTGACAATTTCACTTAGCAAAGTAGAGCTTAGTGTGGGTGAATCTAAATTCTTCACATGTACAGCAATTGGTGAACCTGAGAGTATAGACTGGTATAATCCTCAAGGAGAGAAAATAATTTCAACACAGAGGGTAGTGGTGCAAAAGGAAGGCGTCAGGTCACGTTTAACCATCTATAATGCAAATATAGAAGATGCAGGGATATATCGTTGCCAAGCAACAGACGCCAAAGGACAGACACAAGAAGCTACAGTTGTTTTGGAAATTTACCAAAAACTCACTTTCAGAGAAGTGGTATCACCTCAAGAATTCAAACAAGGAGAGGATGCAGAAGTGGTTTGCCGAGTTAGCAGTTCACCTGCACCTGTCGTCAGCTGGTTGTACCATAATGAGGAAGTCACTGCAATTTCCGACAATCGGTTTGCTATGTTAGCCAACAATAATCTACAGATTCTCAACATCAATAAAAGTGATGAAGGTATATACAGATGTGAGGGAAGAGTGGAGGCTCGGGGAGAAATCGACTTCCGTGATATCATCATTATTGTTAATGTGCCGCCAGCAATCACAATGCCTCAGAAATCCTTTAACGCCACAGCGGAGAGAGGAGAAGAGATGACATTATCCTGCAGGGCCTCTGGCTCTCCTGAGCCCACCATCTCCTGGTACAGGAATGGCAAGTTTATTGAAGAAAATGAAAAGTACCTATTGAAAGGAAGCAATACAGAACTCACTGTCAGGAATATAATCAATAGTGATGGGGGCCCTTATGTCTGCAGGGCCACAAATAAGGCAGGAGAAGATGAAAAGCAGGCATTCCTCCAAGTTTTTGTACAGCCTCACATAATACAGCTTAAAAATGAAACTACGTATGAGAATGGCCAAGTCACACTCATATGTGAAGCAGAAGGGGAGCCTATTCCAGAAATCACTTGGAAAAGAGCCGTGGATGGCATCACGTTTTCCGAAGGTGATAAGAGCCCAGATGGTCGTGTCGAGGTCAAAGGGCAGCATGGACGCTCATCCCTGCACATCAGAGACGTGAAGTTGTCAGACTCAGGGAGATATGACTGTGAAGCTGCAAGCAGAATTGGAGGGCACCAAAAGAGCATGTACCTTGATATTGAATATGCTCCCAAGTTCATATCAAACCAAACAATTTATTACTCTTGGGAAGGAAATCCAATCAATATAAGCTGTGATGTAAAATCTAATCCACCAGCATCGGTCCATTGGAGAAGAGAGAAATTAGTCTTACCAGCTAAAAACACCACTAATTTGAAGACATATAGTTCAGGGAGAAAGGTGATATTAGAGATTGCACCTACATCTGACAATGACTTTGGACGATATAACTGTACAGCCACAAACCGTATAGGAACAAGATTTCAGGAATACATTCTTGCTTTGGCTGATGTGCCATCCAGTCCCTATGGAGTAAAGATTATAGAGCTGTCACAGACCACAGCCAAGATTTCTTTCAATAAGCCAGATTCCCATGGAGGTGTGCCTATCCATCACTATCAAGTGGATGTCAAAGAAGTGGCATCAGAAACCTGGAAAATAGTACGCTCCCATGGAGTTCAAACAATGGTTGTTTTGAGCAACCTGGAACCAAACACAACTTATGAGATCAGAGTTGCAGCTGTGAATGGAAAAGGGCAAGGAGACTACAGTAAAATAGAAATCTTCCAAACATTACCAGTTCGTGAACCAAGTCCTCCATCCATACATGGACAGCCAAGCAGTGGGAAGAGCTTTAAACTCAGTATCACCAAACAGGATGATGGAGGGGCCCCAATTTTGGAATACATTGTGAAATATAGAAGTAAAGATAAAGAAGACCAGTGGCTAGAGAAAAAAGTGCAGGGAAATAAAGACCACATTATTTTGGAGCATTTACAATGGACAATGGGGTACGAAGTTCAAATTACAGCTGCCAACAGATTGGGATATTCAGAACCGACAGTCTATGAGTTCAGCATGCCACCAAAGCCCAACATTATTAAAGACACACTCTTTAATGGTCTTGGGCTTGGAGCGGTCATTGGCCTGGGAGTTGCCGCACTCCTGCTAATCCTTGTGGTAACAGATGTCAGCTGTTTCTTTATTCGACAATGTGGGTTATTAATGTGCATCACCAGGAGAATGTGCGGGAAGAAAAGTGGCTCCAGTGGCAAAAGTAAAGAACTTGAAGAAGGAAAAGCTGCATACCTGAAAGACGGATCAAAAGAGCCAATAGTGGAGATGAGAACAGAAGATGAAAGAATTACTAATCACGAAGATGGAAGCCCAGTAAATGAGCCCAATGAAACCACACCATTAACGGAACCTGAAAAATTACCTTTAAAAGAAGAGAATGGGAAAGAAGTCTTAAATCCAGAAACTATAGAAATCAAGGTTTCTAATGACATC---CAATCAAAAGAAGATGACAGCAAAGCA---
>HLrhiFer5
ATGAGCCTCCTCCTCTCCTTCTACCTGCTCGGGTTGCTTGTCAGTAGCGGGCAAGCTCTTCTTCAAGTGACAATTTCACTTAGCAAAGTAGAGCTCAGTGTGGGTGAATCTAAATTCTTCACATGTACAGCAATTGGTGAACCTGAGAGTATAGATTGGTATAATCCTCAAGGAGAGAAGATAATTTCAACACAGAGGGTCGTGGTGCAAAAAGAAGGTGTTAGGTCACGATTAACCATCTACAATGCAAATATAGAAGATGCAGGGATATATCGTTGTCAAGCAACGGACGCCAAAGGACAGACACAAGAAGCTACAGTCGTTTTGGAAATTTACCAAAAACTCACTTTCAGAGAAGTGGTATCGCCTCAAGAATTCAAACAAGGAGAAGATGCAGAGGTGGTTTGCCGAGTTAGCAGTTCGCCTGCACCTGTTGTCAGCTGGTTGTATCATAATGAGGAAGTCACCGCTATTTCCGACAATCGGTTTGCTATGTTAGCCAACAATAACCTGCAGATTCTCAACATCAATAAAAGCGATGAAGGTATATACAGGTGTGAAGGAAGAGTGGAGGCGAGGGGAGAAATTGATTTCCGTGATATCATCGTTATTGTTAATGTGCCGCCAGCCATCACAATGCCGCAGAAATCCTTTAATGCCACCGCTGAGAGAGGAGAAGAGATGACACTGTTCTGCAGGGCCTCCGGCTCTCCTGAGCCCACCATCTCCTGGTACAGGAATGGCAAGTTCATTGAAGAAAATGAAAAGTACATATTGAAAGGAAGCAATACAGAACTCACCGTGAGGAACATTATCAATAGTGATGCGGGTCCTTATGTCTGCAAGGCCACAAATAAGGCAGGAGAAGATGAAAAGCAGGCATTCCTCCAAGTCTTCGTACAGCCTCACATAATACAGCTTAAAAATGAAACTACGTATGAGAATGGTCAAGTCACACTCATCTGTGAAGCAGAAGGGGAGCCTGTTCCAGAAATCACTTGGAAAAGAGCCGTGGATGGCATCACGTTTTCCGAAGGCGATAAGAGCCCAGACGGCCGCATCGAAGTCAAAGGGCAGCATGGACGCTCATCCCTGCGTATCACGGATGTGAAGTTGTCAGACTCAGGGAGATACGACTGTGAAGCTGCAAGTAGAATCGGAGGGCACCAAAAGAGCATGTACCTTGATATTGAATATGCTCCCAAGTTCATATCAAACCAAACAATTTATTACTCTTGGGAAGGAAATCCAATCAATATAAGCTGTGATGTGAAATCAAATCCACCAGCATCAGTCCATTGGAGAAGAGAGAAATTAGTGTTACCAGCTAAAAACACCACAAATTTAAAGACATATAGTGCAGGAAGAAAGATGATATTAGAGATTGCACCTACATCTGACAATGACTTTGGACGATATAATTGCACAGCCACTAACCGCATAGGGACAAGATTTCAAGAATATATACTGGCTTTGGCTGATGTGCCATCCAGCCCCTATGGAGTGAAGATTATAGAACTGTCACAGACCACAGCCAAGATATCTTTCAACAAGCCGGATTCCCATGGAGGTGTGCCTATCCATCACTATCAAGTGGATGTCAAAGAAGTGGCGTCAGAGACCTGGAAAATCATCCGCTCCCATGGAGTTCAAACAATGGTTGTTCTGAGCAACCTGGAACCAAATACAACTTACGAAATCAGGGTTGCAGCTGTGAATGGAAAAGGACAAGGAGACTACAGTAAAATAGAAATCTTCCAAACATTACCAGTCCGTGAACCGAGTCCTCCATCCATACATGGGCAGCCAAGCAGTGGGAAGAGCTTTAAAATCAGTATCACCAAACAGGACGATGGAGGGGCCCCTATTTTGGAGTACATCGTGAAATACAGAAGTAAAGATAAAGAAGACCAATGGCTAGAGAAAAAAGTGCAAGGAAATAAAGACCACATTATTTTGGAGCATCTACAGTGGACCATGGGGTATGAAGTTCAAATTACAGCTGCCAACAGATTGGGCTATTCAGAACCAACAGTCTATGAATTCAGCATGCCACCAAAGCCCAACATTATTAAAGACACACTTTTTAACGGTCTTGGGCTTGGAGCCGTCATTGGCCTGGGAGTTGCCGCACTCTTGCTAATCCTTGTGGTAACAGATGTCAGCTGCTTCTTTATTCGACAATGTGGGTTATTAATGTGCATCACCAGGAGAATGTGTGGGAAGAAAAGTGGCTCTAGTGGCAAAAGTAAAGAACTAGAAGAAGGAAAAGCTGCATACCTGAAAGATGGATCAAAAGAGCCAATAGTGGAGATGAGAACAGAAGATGAAAGAATTACTAATCACGAAGACGGAAGTCCAGTAAATGAGCCAAATGAAACCACACCACTAACAGAACCAGAAAAATTGCCTTTAAAAGAAGAGAATGGGAAAGAAGTCTTAAATCCGGAAACTATGGAAATTAAGGTTTCTAATGACATC---CAATCAAAAGAAGATGACAGCAAAGCA---
>canFam3
ATGAGCCTCCTCCTCTCCTTCCACCTGCTCGGGTTGCTTGTCAGTAGCGGGCAAGCTCTTCTTCAAGTGACAATTTCACTTAGCAAAGTAGAGCTTAGTGTGGGCGAATCTAAATTCTTCACATGTACAGCAATTGGTGAACCTGAGAGTATAGATTGGTATAATCCTCAAGGAGAGAAGATAATTTCAACCCAGAGAGTAGCAGTGCAAAAGGAAGGTGTTAGATCACGATTAACCATCTATAATGCGAACATAGAGGATGCAGGGATCTATCGTTGTCAAGCAACAGATGCCAAAGGACAGACACAAGAAGCTACAGTTGTTTTGGAAATTTACCAAAAACTCACTTTCAAAGAAGTGGTATCTCCTCAAGAATTCAAACAAGGAGAGGATGCAGAAGTGGTTTGCCGAGTCAGCAGCTCACCTGCCCCTGTTGTCAGCTGGTTGTATCATAATGAGGAAGTCACCGCTCTTTCCGACAATCGCTTTGCTATGCTAGCCAACAATAATCTGCAGATTCTCAACATCAATAAAAGTGATGAAGGTATATACAGGTGTGAAGGAAGAGTAGAGGCTAGGGGAGAAATTGACTTCCGTGATATCATCGTTATTGTTAATGTGCCGCCAGCAATCACAATGCCTCAGAAAACCTTTAATGCCACAGCAGAGAGAGGAGAAGAGATGACGTTATCTTGCAGGGCCTCCGGCTCTCCTGAGCCCTCCATCTCCTGGTACAGGAATGGCAAGTTCATTGAAGAAAATGAAAAGTACGTATTGAAAGGAAGCCATACAGAGCTCACTGTCAGGAACATAATTAATAGTGATGCGGGTCCTTATGTCTGCAGGGCCACAAATAAAGCAGGAGAAGATGAAAAGCAGGCATTCCTCCAGGTCTTTGTACAGCCTCACATAATACAGCTTAAAAATGAGACTACCTATGAGAATGGTCAAGTCACTCTTATATGTGAAGCAGAAGGGGAGCCTATTCCAGAAATCACTTGGAAGAGAGCAGTAGATGGCATCACATTTTCTGAAGGCGATAAGAGCCCAGATGGTCGTATCGAAGTCAAAGGGCAGCATGGAAGCTCATCACTGCATATTAAAGATGTGAAGTTGTCAGATTCAGGGAGATATGACTGTGAAGCTGCAAGTAGAATTGGAGGGCACCAAAAGAGCATGTACCTTGATATTGAATATGCTCCCAAGTTTATATCAAACCAAACAATTTATTACTCTTGGGAAGGAAACCCTATCAATATAAGCTGTGATGTGAAATCTAATCCACCAGCATCAGTCCATTGGAGAAGAGAGAAATTAGTCCTGCCAGCTAAAAACACCACTAATTTAAAGACATACAGTGCAGGGAGAAAGATGATATTAGAGATAGCACCTACATCTGACAATGACTTTGGACGATATAATTGCACAGCCACTAACCGTATAGGAACAAGATTTCAAGAATATATTCTTGCTTTGGCTGATGTGCCATCCAGTCCCTATGGAGTGAAGATTATAGAGCTGTCACAGACCACAGCCAAGGTTTCTTTCAACAAGCCGGACTCCCATGGAGGTGTGCCTATTCATCACTATCAAGTGGATGTCAAAGAAGTGGCATCAGAAACCTGGAAAATAGTACGCTCCCATGGAGTTCAAACAATGGTTGTTTTGAGCAACCTAGAACCAAATACAACTTATGAAATCAGGGTTGCAGCAGTAAATGGAAAAGGGCAAGGAGACTACAGTAAAATAGAAATCTTCCAGACATTACCAGTTCGTGAACCAAGTCCTCCATCCATACATGGGCAGCCAAGCAGTGGGAAGAGCTTTAAACTCAGTATCACCAAGCAGGATGATGGAGGAGCCCCTATTTTGGAATACATTGTGAAGTATAGAAGTAAAGATAAAGAAGATCAGTGGCTAGAGAAAAAAGTCCAAGGAAATAAAGACCACATTATTTTGGAGCATCTACAGTGGACAATGGGGTATGAAGTTCAAATTACAGCTGCCAATAGATTGGGATATTCAGAACCAACAGTCTATGAGTTCAGCATGCCACCAAAACCGAACATTATTAAAGATACGCTTTTTAATGGTCTTGGGCTCGGAGCAGTCATTGGCCTGGGCGTGGCGGCACTCTTGCTAATCCTTGTGGTAACGGACGTCAGCTGCTTCTTTATTCGGCAATGTGGGTTATTGATGTGCATCACGAGGAGAATGTGCGGGAAGAAAAGTGGTTCTAGTGGGAAAAGTAAAGAACTCGAAGAAGGAAAAGCTGCATACCTGAAAGATGGATCAAAAGAACCAATAGTGGAGATGAGAACAGAGGATGAAAGAATCACTAATCATGAGGATGGGAGCCCAGTAAATGAGCCAAATGAAACCACACCACTAACAGAACCTGAAAAATTGCCTTTAAAAGAAGAAAATGGAAAAGAAGTCTTAAATCAAGAAACTATAGAAATTAAGGTTTCTAATGACATCATCCAATCAAAAGAAGACGACAGCAAAGCA---
>lepWed1
ATGAGCCTCCTCCTCTCCTTCTACCTGCTCGGGTTGCTTGTCAGTAGCGGGCAAGCTCTTCTTCAAGTGACAATTTCACTTAGCAAAGTAGAGCTTAGTGTGGGCGAATCTAAATTCTTCACATGCACAGCAATTGGTGAACCTGAGAGTATAGATTGGTATAATCCTCAAGGAGAGAAGATAATTTCAACACAGAGGATAGCAGTGCAAAAGGAAGGTGTTAGATCACGATTAACCATCTACAATGCAAATATAGAGGATGCAGGGATATATCGTTGTCAAGCAACAGATGCCAAAGGACAGACACAAGAAGCTACAGTTGTTTTGGAAATTTACCAAAAACTCACTTTCAAAGAAGTGGTATCACCTCAAGAATTCAAACAAGGAGAGGATGCGGAAGTGGTTTGTCGAGTTAGCAGCTCACCTGCCCCTGTTGTCAGCTGGTTGTATCATAATGAGGAAGTCACCGCTATTTCCGACAATCGCTTTGCTATGCTAGCCAACAATAATCTGCAGATTCTCAACATCAATAAAAGTGATGAAGGTATATACAGGTGTGAAGGAAGAGTGGAGGCTAGGGGAGAAATTGACTTCCGTGATATCATCGTTATTGTTAATGTGCCGCCAGTGATCACAATGCCTCAGAAATCCTTTAATGCCACAGCAGAGAGAGGAGAAGAGATGACGTTATCCTGCAGGGCCTCTGGCTCTCCAGAGCCCTCCATCTCCTGGTACAGGAATGGCAAGTTCATTGAAGAAAATGAGAAGTACATATTGAAAGGAAGCAATACAGAACTCACTGTCAGGAACATAATTAATAGTGATGGGGGTCCTTATATCTGCAGGGCCACAAATAAAGCAGGAGAAGATGAAAAGCAGGCATTTCTCCAGGTCTTTGTACAGCCTCACATAATACAGCTCAAAAATGAGACTACGTATGAGGATGGTCAAGTCACACTTATATGTGAAGCAGAAGGGGAGCCTCTTCCAGAAATCACTTGGAAAAGAGCACTAGATGGCATCACATTTTCCAAAGGCGATAAGAGCCCAGATGGCCGTATCGAAGTCAAAGGGCATCACGGAAGCTCATCACTGCATATTAAAGATGTGAAGTTGTCAGATTCAGGGAGATATGACTGTGAAGCTGCGAGTAGGATTGGAGGGCACCAAAAGAGCATGTACCTTGATATTGAATATGCTCCAAAGTTTATATCAAACCAAACAATTTATTATTCTTGGGAAGGAAACCCGATCAATATAAGCTGTGATGTGAAATCTAATCCACCAGCATCAGTCCATTGGAGAAGAGAGAAATTAGTCCTGCCAGCAAAAAACACCACTAATTTAAAGACGTATAGTGCAGGGAGAAAGATGATATTAGAGATAGCACCTACATCTGACAATGACTTTGGACGATATAATTGCACAGCTACTAACCGTATAGGAACAAGATTTCAAGAATATATTCTTGCTTTGGCTGATGTGCCATCCAGTCCCTATGGAGTGAAGATTATAGAGCTGTCACAGACCACAGCCAAGGTTTCTTTCAACAAGCCGGACTCCCACGGAGGTGTGCCTATTCATCACTATCAAGTGGATGTCAAAGAAGTGGCATCAGAAACCTGGAAAATAGTACGCTCCCATGGAGTTCAAACAATGGTTGTTTTGAGCAACCTGGAACCAAATACAACTTATGAAATCAGGGTTGCAGCGGTAAATGGAAAAGGGCAAGGAGACTACAGTAAAATAGAAATCTTCCAGACATTACCAGTCCGTGAACCAAGTCCTCCATCCATACACGGGCAGCCAAGCAGTGGGAAGAGCTTTAAACTCAGTATCACCAAGCAGGATGATGGAGGGGCCCCTATTTTGGAATACATTGTGAAGTATAGAAGTAAAGATAAAGAAGATCAGTGGCTAGAGAAAAAAGTGCAGGGAAATAAAGACCACATTATTTTGGAGCATCTACAGTGGACAATGGGGTATGAAGTTCAAATTACAGCTGCCAATAGATTGGGATATTCAGAACCAACAGTCTATGAGTTCAGCATGCCACCAAAGCCGAACATTATTAAAGATACGCTTTTTAATGGTCTTGGGCTTGGAGCAGTCATTGGCCTGGGTGTGGCGGCACTCTTGCTAATCCTTGTGGTAACGGACGTCAGCTGCTTCTTTATTAGACAATGTGGGTTATTGATGTGCATCACGAGGAGAATGTGCGGGAAGAAGAGTGGCTCTAGCGGGAAAAGTAAAGAACTCGAAGAAGGAAAAGCTGCATACCTGAAAGATGGATCGAAAGAACCAATAGTGGAGATGAGAACAGAGGATGAAAGAATCACTAATCATGAGGATGGGAGCCCAGTAAATGAGCCAAATGAAACCACACCACTAACAGAACCTGAAAAATTGCCTTTAAAAGAAGAAAATGGAAAAGAAGTCTTAAATCCAGAGACTATAGAAATTAAGGTTTCTAACGACATCATACAATCAAAAGAAGACGATAGCAAAGCA---
>felCat8
ATGAGCCTCCTCCTCTCCTTCTACCTGCTCGGGTTGCTTGTCAGTAGCGGGCAAGCTCTTCTTCAAGTGACAATTTCACTTAGCAAAGTAGAGCTTAGCGTGGGTGAATCTAAATTCTTCACATGTACAGCAATTGGTGAACCTGAGAGTATAGATTGGTATAATCCTCAAGGGGAGAAGATAATTTCAACACAGAGGGTAGCAGTGCAAAAGGAAGGTGTTAGATCACGATTAACCATCTACAACGCAAATATAGAGGATGCAGGGATATATCGTTGTCAAGCAACAGATGCCAAAGGACAGACACAAGAAGCTACAGTTGTATTGGAAATTTACCAAAAACTCACTTTCAGAGAAGTGGTATCTCCTCAAGAATTCAAACAAGGGGAGGATGCAGAAGTGGTTTGCCGAGTTAGCAGCTCACCTGCCCCTGCTGTCAGCTGGTTGTATCATAATGAGGAAGTCACCGCTATTTCCGACAATCGCTTTGCTATGCTAGCCAACAATAATCTGCAGATTCTCAACATCAATAAAAGTGATGAAGGTATATACAGGTGTGAAGGAAGAGTGGAAGCTAGGGGAGAAATTGACTTCCGTGATATCATCGTTATTGTTAATGTGCCGCCAGCGATCACAATGCCTCAGAAATCCTTTAATGCCACAGCAGAGAGAGGAGAAGAGATGACATTATCCTGCAGGGCCTCTGGCTCTCCCGAGCCCTCTATCTCCTGGTACAGGAATGGCAAGTTCATTGAAGAAAATGAAAAATACATATTAAAAGGAAGCAATACAGAACTCACTGTCAGGAACATAATTAATAGTGATGGGGGTCCTTATATCTGCAGGGCCACAAATAAAGCAGGAGAAGATGAAAAACAGGCATTCCTCCAGGTCTTTGTACAGCCTCACATAATACAGCTTAAAAATGAGACTACACATGAGAACGGTGAAGTCACGCTTACATGTGAAGCAGAAGGGGAGCCTATTCCAGAAATCACTTGGAAAAGAGCCGTAGATGGCATCACGTTTTCTGAAGGCGATAAGAGCCCAGACGGCCGTATCGAAGTCAAAGGGCAGCATGGAAGCTCATCACTGCACATTAAAGATGTGAAGTTGTCAGATTCAGGGAGATATGACTGTGAAGCCGCAAGTAGGATTGGAGGGCACCAAAAGAGCATGTACCTTGATATTGAATATGCTCCCAAGTTTATATCAAACCAAACAATTTATTACTCTTGGGAAGGAAACCCGATCAATATAAGCTGTGATGTGAAATCTAATCCACCAGCATCAGTCCTTTGGAGAAGAGAGAAATTAGTCTTGCCAGCTAAAAACACCACTAATTTAAAGACATATAGTGCAGGGAGAAAGATGATATTAGAGATTGCACCTACATCTGACAATGACTTTGGACGATATAATTGCACAGCCACTAACCGTATAGGAACAAGATTTCAAGAATATATTCTTGCATTGGCTGATGTGCCATCCAGTCCCTATGGAGTGAAGATTATAGAGCTGTCACAGACCACAGCCAAGGTTTCTTTCAACAAGCCGGACTCCCATGGAGGTGTGCCTATTCATCACTATCAGGTGGATGTCAAAGAAGTGACATCAGAAACCTGGAAAATAGTACGCTCCCATGGAGTTCAAACAATGGTTGTTTTGAGCAACCTGGAACCAAATACAACTTATGAAGTCAGGGTTGCAGCAGTAAATGGAAAAGGGCAAGGAGACTACAGTAAAGTAGAAATCTTCCAGACATTACCAGTTCGTGAACCAAGTCCTCCATCCATACATGGGCAGCCAAGCAGTGGGAAGAGCTTTAAACTCAGTATCACCAAACAAGATGATGGAGGGGCTCCTATTTTGGAATACATTGTAAAATATAGAAGTAAAGATAAAGAAGATCAGTGGCTAGAGAAAAAGGTTCAGGGAAATAAAGACCACATTATTTTGGAGCATCTACAGTGGACAATGGGGTATGAAGTTCAAATTACAGCCGCCAACAGATTGGGATATTCAGAACCAACAGTCTATGAGTTCAGCATGCCACCAAAGCCCAACATTATTAAAGATACACTTTTTAATGGTCTTGGGCTTGGAGCAGTCATCGGCCTGGGAGTTGCGGCACTCTTGCTAATCCTGGTGGTAACAGACGTCAGCTGTTTCTTCATCCGACAATGCGGGTTATTGATGTGCATCACGAGGAGAATGTGCGGGAAGAAAAGTGGCTCCAGTGGGAAGAGTAAAGAACTCGAAGAAGGAAAAGCAGCATACCTGAAAGATGGATCAAAAGAACCAATAGTGGAGATGAGAACAGAGGATGAAAGAATTACTAACCATGAGGATGGGAGCCCAGTAAATGAGCCAAATGAAACCACACCATTAACAGAACCTGAAAAATTGCCTTTGAAAGAAGAAAATGGAAAAGAAGTCTTAAATCCAGAAACTATAGAAATTAAGGTTTCTAACGACATCATCCAATCAAAAGAAGATGACAGTAAAGCA---
>musFur1
ATGAGCCTCCTCCTCTCCTTCTACCTGCTCGGGTTGCTTGTCAGTAGCGGGCAAGCTCTTCTTCAAGTGACAATTTCACTTAGCAAAGTAGAGCTTAGTGTGGGTGAATCTAAATTCTTCACATGTACAGCAATTGGTGAACCTGAGAGTATAGATTGGTATAATCCTCAAGGAGAGAAGATAATTTCAACACAGAGGGTAGCAGTGCAAAAGGAAGGTGTCAGATCACGACTAACCATCTACAACGCAAATATAGAGGATGCAGGGATTTATCGCTGTCAAGCAACAGATGCCAAAGGACAGACACAAGAAGCTACAGTTGTTTTGGAAATTTACCAAAAACTCACTTTCAAAGAAGTGGTATCTCCTCAAGAATTCAAACAAGGAGAGGATGCCGAAGTGGTTTGCCGCGTTAGCAGCTCACCTGCCCCTGCGGTCAGCTGGTTGTATCATAATGAGGAAGTCACCGCTATTTCCGACAATCGCTTTGCTATGCTAGCCAACAATAATCTGCAGATTCTCAACATCAATAAAAGTGATGAAGGTATATACCGATGTGAAGGAAGAGTGGAGGCTAGGGGAGAAATTGACTTCCGTGATATCATCGTTATTGTTAATGTGCCGCCAGCAATCACAATGCCTCAGAAATCCTTTAATGCCACAGCAGAGAGAGGAGAGGAGATGACATTCTCTTGCAGGGCCTCTGGCTCCCCTGAGCCCTCCATCTCCTGGTACAGGAATGGCAAGTTCATAGAAGAAAATGAAAAGTACATATTGAAGGGAAGCAATACAGAACTCACTGTCAGGAACATAATTAATAGTGATGGGGGTCCTTATATCTGCAGGGCCACAAATAAAGCAGGAGAAGATGAAAAGCAGGCATTTCTCCAGGTCTTTGTACAGCCTCACATAATACAGCTTAAAAATGAGACTACGTATGAGAATGGTCAAGTCACACTTATATGTGAAGCAGAAGGGGAGCCTATACCAGAAATCACTTGGAAAAGAGCAGTAGATGGCATCACATTTTCTGAAGGAGATAAGAGCCCAGACGGCCGTATCGAAGTCAAAGGGCAGCATGGAAGCTCCTCACTGCATATTCAAGATGTGAAGTTGTCAGATTCAGGGAGATATGACTGTGAAGCTGCGAGTAGGATTGGAGGGCACCAAAAGAGCATGTACCTTGATATTGAATATGCTCCCAAGTTTATATCAAACCAAACAATTTATTACTCTTGGGAAGGAAACCCTATCAATATAAGCTGTGATGTGAAATCTAATCCACCAGCATCAGTCCATTGGAGAAAAGAGAAATTAGTCCTGCCAGCTAAAAACATCACTAATTTAAAGACATATAGTGCAGGGAGAAAGATGATATTAGAGATAGCACCTACATCTGACAATGACTTTGGACGATATAATTGCACAGCCACTAACCGTATAGGAACAAGATTTCAAGAATATATTCTTGCTTTGGCTGATGTGCCATCCAGTCCCTATGGAGTGAAGATTATAGAGCTGTCACAGACCACAGCCAAGGTTTCTTTCAACAAGCCGGACTCCCATGGAGGTGTGCCTATTCATCACTATCAAGTGGATGTCAAAGAAGTGGCATCAGAAACCTGGAAAATAGTACGCTCCCATGGAGTTCAAACAATGGTTGTTTTGAGCAACCTGGAACCAAATACGACTTATGAAATCAGGGTTGCTGCAGTAAATGGAAAAGGGCAAGGAGACTACAGCAAAATAGAAATTTTCCAGACTTTACCAGTCCGTGAACCAAGTCCTCCAGCCATACATGGGCAGCCAAGCAGTGGAAAGAGCTTTAAACTAAGTATCACCAAACAGGATGATGGAGGGGCCCCTATTTTGGAATACATTGTCAAGTATAGAAGTAAAGATAAAGAAGATCAGTGGCTAGAGAAAAAAGTGCAGGGAAATAAAGACCACATTATTTTGGAGCATCTACAGTGGACAATGGGGTATGAAGTTCAAATTACAGCTGCCAATAGATTGGGATATTCAGAACCAACAGTCTATGAGTTCAGCATGCCACCAAAGCCAAACATTATTAAAGATACGCTTTTTAATGGTCTTGGGCTTGGAGCAGTCATTGGCCTGGGCGTGGCGGCGCTCTTGCTAATCCTTGTGGTAACGGACGTCAGCTGCTTCTTTATTAGACAATGCGGGTTATTGATGTGCATCACGAGGAGAATGTGCGGGAAGAAAAGTGGCTCTAGTGGGAAAAGTAAAGAACTCGAAGAAGGCAAAGCTGCATACCTGAAAGATGGATCAAAAGAACCAATAGTGGAGATGAGAACAGAGGATGAAAGAATCACTAATCATGAGGATGGGAGCCCAGTAAATGAGCCAAATGAAACCACACCACTAACAGAACCTGAAAAATTGCCTTTAAAAGAAGAAAATGGAAAAGAAGTCTTAAATCCAGAAACTATAGAAATTAAGGTTTCTAATGACATCATACAATCAAAAGAAGACGACAGCAAAGCA---
>HLequCab3
ATGAGCCTCCTCCTCTCCTTCTACCTGCTCGGGTTGCTTGTCAGTAGCGGGCAAGCTCTTCTTCAAGTGACAATTTCACTTAGCAAAGTAGAGCTTAGTGTGGGTGAATCTAAATTCTTCACATGTACAGCAATTGGTGAACCTGAGAGTATAGATTGGTATAATCCTCAAGGAGAGAAGATCATTTCAACACAGAGGGTAGTGGTGCAGAAGGAAGGTGTTAGGTCACGATTAACCATCTACAACGCAAATATAGAAGATGCAGGGATATATCGTTGTCAAGCAACAGATGCCAAAGGACAGACACAGGAAGCCACAGTTGTTTTGGAAATTTACCAAAAACTCACCTTCAGAGAAGTGGTATCTCCTCAAGAGTTCAAACAAGGAGAGAATGCAGAAGTGGTTTGCCGCGTTAACAGTTCACCTGCGCCGGTTGTCAGCTGGTTGTATCATAATGAGGAAGTCACCGCTATTTCCGACAATCGGTTCGCTATGTTAGCCAACAATAATCTGCAGATTCTCAGCATCAATAAAAGCGATGAAGGTATATACAGGTGTGAAGGAAGAGTGGAGGCTAGGGGAGAAATTGACTTCCGTGATATCATCGTCATTGTCAATGTGCCTCCTGCCATCACGATGTCTCAGAAATCCTTTAATGCCACAGCAGAGAGAGGAGAAGAGATGACATTATCCTGCAGGGCTTCTGGCTCTCCTGAGCCCACGATCTCCTGGTACAGGAATGGCAAGTTCATTGAAGAAAATGAAAAGTACATATTGAAAGGAAGCAACACAGAACTCACTGTCAGGAATATAGTAAATAGTGATGGCGGCCCTTATGTCTGCAGGGCCACAAATAAGGCAGGAGAAGATGAGAAACAGGCGTTCCTCCAAGTCTTCGTACAGCCTCACATAATACAGCTTAAAAATGAGACTACACATGAGAATGGTCAAGTCACACTCATGTGTGAAGCGGAAGGGGAACCTATTCCAGAAATCACTTGGAAAAGAGCAGTGGATGGCATCACATTTTCCGAAGGCGATAAGAGCCCAGACGGCCGTATCGAAGTCAAAGGGCAGCATGGAAGCTCATCGCTGCATATTACAGACGTGAAGTTGTCAGATTCAGGGAGATATGACTGTGAAGCTGCGAGTAGAATTGGAGGGCACCAAAAGAGCATGTTCCTTGATATTGAATATGCTCCCAAGTTTATATCAAACCAAACAATTTATTATTCTTGGGAAGGAAATCCAATCAATATAAGCTGTGACGTGAACTCTAATCCACCAGCATCAGTCCATTGGAGAAGAGAGAAATTAGTCTTGCCAGCTAAAAACACCACTAATTTAAAGACGTACAGTGCAGGGAGAAAGGTGATATTAGAGATTGCACCTACATCTGACAATGACTTTGGACGATATAATTGCACAGCCACTAACCGGATAGGAACAAGATTTCAAGAATATATTCTTGCTTTGGCTGATGTGCCATCCAGTCCCTACGGAGTGAAGATTATAGAGCTGTCACAGACCACAGCCAAGGTTTCATTCAACAAGCCCGACTCCCATGGAGGTGTGCCTATCCATCACTATCAAGTAGATGTCAAAGAAGTGGCTTCAGAAACCTGGAAAATAGTACGCTCCCATGGAGTTCAAACAATGGTTGTTTTGAGCAACCTGGAACCAAATACAACTTATGAAATCAGGGTTGCAGCTGTAAATGGAAAAGGGCAAGGAGACTACAGTAAAATAGAAATCTTCCAGACATTACCAGTTCGTGAACCGAGTCCTCCATCCATACATGGGCAGCCAAGCAGTGGGAAGAGCTTTAAACTCAGTATTACCAAACAGGACGATGGAGGAGCCCCTATTTTGGAATATATCGTGAAATATAGAAGTAAAGATAAAGAAGACCAGTGGCTAGAGAAAAAAGTACAGGGAAATAAAGACCACATTATTTTGGAGCATCTGCAGTGGACAATGGGATATGAAGTTCAAATTACAGCTGCCAATAGATTGGGATATTCAGAACCAACAGTCTATGAGTTCAGCATGCCGCCAAAGCCCAACATTATTAAAGACACACTTTTTAATGGTCTTGGGCTTGGAGCAGTCATTGGCCTGGGAGTTGCTGCGCTCTTGTTAATCCTCGTGGTAACCGACGTCAGCTGCTTCTTTATCCGACAATGTGGCTTATTGATGTGCATCACCAGGAGAATGTGCGGGAAGAAAAGCGGCTCCAGCGGCAAAAGTAAAGAACTGGAGGAAGGAAAAGCTGCATACCTGAAAGATGGATCAAAAGAACCAATAGTGGAGATGAGAACAGAAGATGAAAGAATTACTAACCATGAAGATGGGAGCCCAGTAAATGAGCCGAATGAAACAACACCACTAACGGAGCCTGAAAAATTGCCTTTAAAAGAAGAAAATGGGAAAGAAGTCCTAAATCCAGAAACTATAGAAATTAAGGTTTCTAATGACATCATCCAATCAAAAGAGGATGACAGCAAAGCA---
>cerSim1
ATGAGCCTCCTCCTCTCCTTCTACCTGCTCGGGTTGCTTGTCAGTAGCGGGCAAGCTCTTCTTCAAGTGACAATTTCACTTAGCAAAGTAGAGCTTAGTGTGGGCGAATCTAAATTCTTCACATGTACAGCAATTGGTGAACCTGAGAGTATAGATTGGTATAATCCTCAAGGAGAGAAGATCATTTCAACACAGAGGGTAGTGGTGCAGAAGGAAGGTGTTAGGTCACGATTAACCATCTACAACGCAAATATAGAAGATGCAGGGATATATCGTTGTCAAGCAACAGATGCCAAAGGACAGACACAAGAAGCCACAGTTGTTTTGGAAATTTACCAAAAACTCACCTTCAGAGAAGTGGTGTCTCCTCAAGAATTCAAACAAGGAGAGAATGCAGAAGTGGTTTGCCGAGTTAGCAGTTCACCCGCACCTGTTGTCAGCTGGTTGTATCATAACGAGGAAGTCACCGCTATTTCCGACAATCGGTTCGCTATGCTAGCCAACAATAATCTGCAGATTCTCAACATCAGTAAAAGTGATGAAGGTATATACAGGTGTGAAGGAAGAGTGGAGGCTAGGGGAGAAATTGACTTCCGTGATATCATTGTTATTGTTAATGTGCCGCCTGCAATCACAATGTCTCAGAAATCCTTTAATGCCACAGCAGAGAGAGGAGAAGAGATGACATTATCCTGTAGGGCTTCTGGCTCTCCTGAGCCCACCATCTCCTGGTATAGGAATGGAAAGTTCATTGAAGAAAATGAAAAGTACATATTGAAAGCAAGCAATACAGAACTCACTGTCCGGAACATTATCAATAGTGATGGAGGACCTTATGTCTGCAGGGCCACAAATAAGGCAGGAGAAGATGAAAAACAGGCATTCCTCCAAGTCTTTGTACAGCCTCACATAATACAGCTTAAAAATGAGACCACGCATGAGAATGGTCAAGTCACACTCATATGTGAAGCGGAAGGGGAACCTATTCCAGAAATCACTTGGAAAAGAGCAGTGGATGGCATCACGTTTTCCGAAGGAGATAAGAGCCCAGATGGCCGTATCGAAGTCAAAGGGCAGCATGGAAGCTCGTCACTGCACATTACAGATGTGAAGTTGTCAGATTCAGGGAGATATGACTGTGAAGCTGCAAGTCGAATTGGAGGGCACCAAAAGAGCATGTACCTTGATATTGAATATGCTCCCAAGTTCATATCAAACCAAACAATTTATTACTCTTGGGAAGGAAATCCGATCAACATAAGCTGTGATGTGAACTCTAATCCACCAGCGTCAGTCCATTGGAGAAGAGAGAAATTAGTCTTGCCAGCCAAAAACACCACTAATTTAAAGACATATAGTGCAGGGAGAAAGATGATATTAGAGATTGCACCTACATCTGACAATGACTTTGGACGATATAATTGCACAGCCACTAACCGTATAGGAACAAGATTTCAAGAATATATTCTTGCTTTGGCTGATGTGCCATCCAGTCCCTATGGAGTGAAGATTATAGAGCTGTCACAGACCACAGCCAAGATTTCTTTCAACAAGCCGGACTCCCATGGGGGTGTGCCTATCCATCACTATCAAGTGGATGTCAAAGAAGTGGCATCAGAAACCTGGAAAATAGTACGTTCCCATGGAGTTCAAACAATGGTTGTTTTGAGCAACCTGGAACCAAATACAACTTATGAAATCAGGGTTGCAGCTGTAAATGGAAAAGGGCAAGGAGACTACAGTAAAATCGAAATCTTCCAAACATTACCAGTTCGTGAACCGAGTCCTCCATCCATACATGGGCAGCCAAGCAGTGGGAAGAGCTTTAAACTCAGTATTACCAAACAGGATGATGGAGGGGCCCCTATTTTGGAATACATTGTGAAATATAGAAGTAAAGATAAAGAAGACCAGTGGCTAGAGAAAAAAGTACAGGGAAATAAAGACCACATTATTTTGGAGCATCTACAGTGGACAATGGGATATGAAGTTCAAATTACAGCTGCCAACAGATTGGGATATTCAGAACCAACAGTTTATGAGTTCAGCATGCCACCAAAGCCCAACATTATTAAAGACACACTTTTCAATGGTCTTGGGCTCGGCGCTGTCATTGGCTTGGGAGTAGCCGCGCTCTTGTTAATCCTCGTGGTCACGGACGTCACCTGCTTCTTTATTCGACAATGTGGGTTACTGATGTGCATCACCAGGAGAATGTGCGGGAAGAAAAGTGGCTCCAGCGGCAAAAGCAAAGAACTGGAAGAAGGAAAGGCTGCGTACCTGAAAGATGGATCAAAAGAACCAATAGTGGAGATGAGGACAGAAGATGAAAGAATTACTAACCATGAAGATGGGAGCCCCGTAAATGAGCCAAATGAAACCACACCACTAACAGAACCTGAAAAATTGCCTTTAAAAGAAGAAAATGGGAAAGAAGTCCTAAATCCGGAAACTATAGAAATTAAAGTTTCTAATGACATCATCCAATCAAAAGAAGATGACAGCAAAGCA---
>susScr11
ATGAGCCTCCTCCTCTCCTTCTACCTGCTCGGGTTGCTTGTCAGTAGCGGGCAAGCTCTTCTTCAAGTGACAATTTCACTTAGCAAAGTAGAGCTTAGTGTGGGTGAATCTAAATTCTTCACATGTACAGCAATTGGTGAACCTGAGAGTATAGATTGGTATAATCCTCAAGGAGAGAAGATAATTTCAACACAGAGGGTAGCAGTGCAAAAGGAAGGTATTAGGTCAAGATTAACCATCTACAACGCAAATATAGAAGATGCAGGGATATATCGTTGTCAAGCAACAGATGCCAAAGGACAGACACAAGAAGCGACAGTTGTTTTGGAAATATACCAAAAACTCACTTTCAGAGAAGTGGTGTCTCCTCAAGAATTCAAACAAGGAGAGAATGCAGAAGTGGTTTGCCGAGTCAGCAGTTCACCTGCACCTGTCGTCAGCTGGTTGTATCATAATGAGGAAGTCACCGCTATTTCCGACAATCGGTTTGCTATGTTAGCCAACAATAATCTGCAGATTCTCAACATCAATAAAAGTGATGAAGGTATATACAGGTGTGAAGGAAGAGTAGAGGCTAGAGGAGAAATTGACTTCCGTGATATCATCGTTATTGTCAATGTGCCGCCAGCCATCACGATGCCTCAGAAATCCTTTAATGCCACAGCAGAGAGAGGAGAAGAGATGACATTTTTCTGCAGGGCCTCTGGCTCTCCTGAGCCCAGCATCTCCTGGTACAGGAATGGCAAATCCATTGAAGAAAATGAAAAGTACGTATTGAAAGGGAGCAATACAGAACTCACTGTCAGGAACATAATCAATAGTGATGCAGGCCCTTATGTATGCAGAGCCACAAATAAGGCAGGAGAAGATGAAAAGCAGGCACTTCTCCAAGTCTTTGTACAGCCTCACATAATACAGCTTAAAAATGAGACTACATATGAGAATGGTTATGTCACACTGATCTGTGAAGCAGAAGGAGAGCCTATTCCAGAAATCACTTGGAAAAGAGCAGTGGATGGCATCACTTTTTCCGAAGGCGATAAGAGCCCAGATGGCCGTATTGAAGTCAAAGGGCAGCATGGAAGTTCATCACTGCATATTAAAGATGTGGTGTTGTCCGATTCAGGGAGATATGACTGTGAAGCTGCAAGTCGAATTGGAGGGCACCAAAAGAGCATGTACCTTGATATTGAATACGCTCCCAAGTTCGTATCAAACCAAACAATTTATTACTCTTGGGAAGGAAATCCAATCAATATAAGCTGTGATGTGAAATCTAATCCACCAGCATCAGTACATTGGAGAAGAGAGAAATTAGTCTTGCCAGCTAAAAACACCACTAATTTAAAGACATATAGTGCAGGGAGAAAAATGATATTAGAGATTGCACCCACATCTGACAATGACTTTGGACGATATAATTGCACAGCCACTAACCGTATAGGAACAAGATTTCAAGAATATATTCTTGCTTTGGCTGATGTGCCATCCAGTCCCTATGGAGTGAAGATTATAGAGCTGTCGCAGACCACAGCCAAGGTTTCTTTCAGCAAGCCGGACTCCCATGGAGGTGTGCCTATTCATCACTATCAAGTGGACGTCAAAGAGGTGGCATCAGAAACCTGGAAAATAGTACGCTCCCATGGAGTTCAAACAATGGTTGTTTTGAGCAACCTGGAACCAAATACGACGTATGAAATCAGGGTTGCAGCTGTAAATGGAAAAGGTCAAGGAGACTACAGTAAAATAGAAATTTTCCAAACATTGCCAGTTCGTGAACCAAGTCCTCCATCCATTCATGGACAGCCTAGCAGTGGGAAAAGCTTTAAACTCAGTATCACCAAACAGGATGATGGAGGGGCCCCTATTTTGGAATACATCGTGAAATATAGAAGTAAAGATAAAGAAGACCAGTGGCTAGAGAAAAAAGTGCAAGGAAATAAAGACCATATTATTTTGGAGCATCTACAGTGGACAATGGGGTATGAAGTTCAAATTACAGCAGCCAATAGATTGGGATATTCAGAACCAACAGTCTATGAGTTCAACATGCCACCGAAGCCCAACATTATTAAAGACACACTTTTTAATGGTCTTGGACTTGGAGCAGTCATTGGTCTGGGAGTTGCTGCACTCTTGCTAATCCTTGTGGTAACAGACGTCAGCTGCTTCTTTATTCGACAATGTGGGTTATTGATGTGCATCACCAGGAGAATATGTGGGAAGAAGAGTGGCTCCAGTGGTAAAAGTAAAGAACTTGAAGAAGGAAAAGCTGCATACCTGAAGGATGGATCAAAAGAACCAATAGTGGAGATGAGAACAGAGGATGAAAGAATTACTAATCATGAAGATGGGAGCCCAGTAAATGAGCCGAATGAAACCACACCACTAACAGAGCCTGAAAAATTGCCTTTAAAAGAAGAAAATGGGAAAGAAGTCCTAAATCCAGAAACTATAGAAATTAAGGTTTCTAATGACATCATTCAATCAAAAGAAGATGACAGCAAAGCA---
>speTri2
------------------------------------------------------------------------------------------------------------------------------------------------------------------------------------------------------------------------------------------------------------------------------------------------------------------------------------------------------------------------------------------------------------------------------------------------------------------------------------------------------------------------------------------------------------------------------------------------------------------------------------------------------------------------------------------------------------------------------------------------------------------------------------------------------------------------------------------------------------------------------------------------------------------------------------------------------------------------------------------------------------------------------------------------------------------------------------AGCCCAGACGGCCGCATTGAAGTCAAAGGGCAACATGGAAGCTCATCACTGCATATTAAAGATGTAAAGCTGTCAGATTCAGGGAGGTACGACTGTGAAGCAGCAAGTAGAATTGGAGGACATCAAAAGAGCATGTACCTTGATATTGAATATGCTCCTAAGTTTATATCAAACCAAACAATTTATTACTCTTGGGAAGGAAATCCAATCAATATAAGTTGTGACGTGAACTCAAATCCACCAGCATCAATCCATTGGCGGAAAGAGAAGTTAGTCTTACCAGCTAGAAATACCACTAATTTAAAGACATATAGTGCAGGAAGAAAGATGATCTTAGAGATTGCACCTACATCAGACAATGACTTTGGGAGATATAACTGCACAGCCACTAACCGTATAGGAACAAGATTTCAAGAATATATTCTAGCATTAGCTGACGTGCCATCCAGTCCCTATGGAGTAAAGATTATAGAGCTGTCACAGACCACAGCCAAACTTTCTTTCAGCAAGCCGGACTCCCATGGAGGTGTGCCTATTCATCACTATCAAGTGGATGTCAAGGAAGTGGCATCAGAAACCTGGAAAATAGTACGCTCCCATGGAGTTCAAACAATGGTTGTTTTGAGCAACCTGGAACCAAATACAACTTATGAAATCAGGGTTGCAGCTGTAAATGGAAAAGGGCAAGGAGACTACAGTAAAATAGAAATCTTCCAAACATTGCCAGTTCGTGAACCAAGTCCTCCATCCATACACGGACAGCCAAGCAGTGGGAAGAGTTTTAAACTCAGTATCACCAAACAGGATGATGGAGGGGCCCCTATTTTGGAATACATAGTGAAATACAGAAGTAAAGATAAGGAAGACCAGTGGCTAGAGAAGAAAGTGCAGGGAAATAAAGATCACATTATTTTGGAGCATCTACAGTGGACAATGGGATATGAAGTTCAAATTACAGCTGCCAACAGATTAGGATATTCTGAACCGACAGTTTATGAGTTCAGCATGCCACCAAAGCCCAACATTATTAAAGACACACTTTTTAATGGTCTTGGACTTGGAGCAGTCATTGGCCTGGGAGTTGCTGCACTTTTGCTAATACTTGTGGTAACAGATGTCAGCTGCTTCTTTATTCGACAATGTGGGTTACTGATGTGCATCACCAGGAGAATATGTGGGAAGAAAAGTGGCTCCAGTGGCAAAAGTAAAGAACTGGAAGAAGGGAAAGCTGCATATCTGAAAGATGGATCAAAAGAACCAATAGTGGAGATGAGAACAGAAGATGAAAGAATTACCAATCATGAAGATGGGAGCCCAGTAAATGAGCCAAATGAAACCACACCGCTAACAGAACCTGAAAAATTACCATTAAAAGAAGAAAATGGGAAAGAAGTCCTAAATCCAGAAGCTATAGAAATTAAAGTTTCTAATGACATCATCCAATCAAAAGAAGATGACAGCAAAGCG---
>HLcamFer2
ATGAGCCTCCTCCTCTCCTTCTACCTGCTCGGGTTGCTTGTCAGTAGCGGGCAAGCTCTTCTTCAAGTGACAATTTCACTTAGCAAAGTAGAGCTTAGTGTGGGCGAATCTAAATTCTTCACATGTACAGCAATTGGTGAACCTGAGAGTATAGATTGGTATAATCCTCAAGGAGAGAAGATAATTTCAACACAGAGAGTATCGGTGCAAAAGGAAGGTATTAGGTCACGATTAACCATCTACAACGCAAATATAGAAGATGCAGGGATATATCGTTGTCAAGCAACAGATGCCAAAGGACAGACACAAGAAGCTACAGTTGTTTTGGAAATTTACCAAAAACTCACTTTCAGAGAAGTGGTATCTCCTCAAGAGTTCAAACAAGGAGAGAATGCAGAAGTGGTTTGCCGAGTTAGCAGTTCACCTGCACCTGTTGTCAGCTGGTTATATCATAATGAGGAAGTCACCGCTATTTCCGACAATCGGTTCGCCATGTTAGCTAACAATAATCTGCAGATTCTCAACATCAATAAAAGTGATGAAGGTATATATAGGTGTGAAGGAAGAGTGGAAGCCAGGGGAGAAATTGACTTCCGTGATATCATTGTTATTGTTAATGTGCCACCAGCAATCACAATGCCTCAGAAATCCTTTAATGCCACAGCAGAAAGAGGAGAAGAGATGACATTTTCCTGCAGGGCCTCTGGGTCTCCCGAGCCCACCATCTCCTGGTACAGGAATGGGAAGTTCATTGAAGAAAACGAAAAGTACACATTGAAAGGAAGCAATACAGAACTCACTGTCAGGAACATAATCAGTAGTGATGGGGGCCCGTATGTCTGCAGGGCCACAAATAAGGCAGGAGAAGATGAAAAGCAGGCATTTCTCCAAGTCTTTGTACAGCCTCACATAATGCAGCTTAAAAATGAGACTACATCTGAGAATGGTCAAGTCACACTCATATGTGAAGCAGAAGGGGAGCCTATTCCAGAAATCACTTGGAAAAGAGCGGTGGATGGCGTCACTTTTTCCGAAGGCGATAAGAGCCCAGACGGCCGTATCGAAGTCAAAGGGCAGCACGGAAGCTCATCGCTGCATATTAAAGATGTGAAGTTGTCAGATTCAGGGAGATATGACTGTGAAGCTGCAAGTAGAATTGGAGGGCACCAAAAAAGCATGTACCTTGACATTGAATATGCTCCCAAGTTCGTATCAAACCAAACAATTTATTACTCTTGGGAAGGAAATCCAATCAATATAAGCTGTGATGTGAAATCTAATCCACCAGCATCAGTCCACTGGAGAAGAGAGAAATTAGTTTTGCCAGCTAAAAACACCACTAATTTAAAGACTTATAGTGCAGGGAGAAAAATGATATTAGAGATTGCACCTACATCTGACAATGACTTTGGACGATATAATTGCACAGCAACTAACCGTATAGGAACAAGATTTCAAGAATATATTCTTGCTTTGGCTGATGTGCCATCCAGTCCCTACGGAGTGAAGATTATAGAGCTGTCACAGACCACAGCCAAGGTCTCTTTCAGCAAGCCGGACTCCCACGGAGGTGTGCCTATTCACCACTATCAGGTGGACGTCAAAGAGGTGTCGTCAGAAACCTGGAAAATAGTACGCTCCCATGGAGTTCAAACAATGGTTGTTTTGAGCAACCTGGAACCAAATACAACTTATGAAATCAGGGTTGCAGCTGTAAATGGAAAAGGGCAAGGAGACTACAGTAAAATAGAAATTTTCCAAACATTACCAGTTCGTGAACCAAGTCCTCCATCCATACATGGACAGCCAAGCAGTGGGAAGAGCTTTAAACTCAGTATCACCAAACAGGATGATGGAGGGGCCCCCATTTTGGAATATATTGTGAAATACAGAAGTAAAGATAAAGAAGACCAGTGGCTAGAGAAAAAAGTTCAGGGAAATAAAGACCACATTATTTTGGAGCATCTACAGTGGACAATGGGGTATGAAGTTCAAATTACAGCTGCCAATAGATTGGGATATTCAGAACCAACTGTCTATGAGTTCAGCATGCCACCAAAGCCCAACATTATTAAAGACACACTTTTTAATGGTCTTGGGCTTGGAGCGGTCATTGGTCTGGGAGTTGCCGCCCTCTTGCTAATCCTTGTGGTAACAGATGTCAGCTGCTTCTTTATCCGACAATGTGGGTTATTGATGTGCATCACCAGGAGAATGTGTGGGAAGAAAAGTGGCTCCAGTGGCAAAAGTAAAGAACTTGAAGAGGGAAAAGCTGCATACCTGAAAGATGGATCAAAAGAACCTATAGTGGAGATGAGAACAGAGGATGAAAGAATTACTAATCATGAAGATGGGAGCCCAGTAAATGAGCCAAATGAAACCACGCCACTAACAGAACCTGAAAAATTGCCCTTAAAAGAAGAAAATGGGAAAGAAGTCCTAAATCCAGAAACTATAGAAATTAAGGTTTCTAATGACATCATTCAATCAAAAGAAGACGACAGCAAAGCG---
>bosTau8
ATGAGCCTCCTCCTCTCCTTCTACCTGCTCGGGTTGCTTGTCAGTAGCGGGCAAGCTCTTCTTCAAGTGACAATTTCACTTAGCAAAGTAGAGCTTAGTGTGGGTGAATCTAAATTCTTCACATGTACAGCAATTGGTGAACCTGAGAGTATAGATTGGTATAATCCTCAAGGGGAGAAGATAATTTCAACACAGAGGGTATCAGTGCAAAAGGAAGGTATTAGATCAAGATTAACCATCTACAATGCAAATATAGAAGATGCAGGGATATATCGTTGCCAAGCAACAGATGCCAAAGGACAGACACAAGAAGCTACAGTCGTTTTGGAAATTTACCAAAAACTCACTTTCAGAGAAGTGGTATCTCCTCAAGAGTTCAAACAAGGAGAGAATGCAGAAGTGGTTTGCCGAGTCAGCAGCTCACCCGCACCTGTCGTCAGCTGGTTATATCATAATGAGGAAGTCACCGCTATATCCGACAGTCGGTTCGCTATGTTAGCCAACAATAATCTGCAGATTCTCAACATCAATAAAAGTGATGAAGGTATATACAGGTGTGAAGGAAGAGTGGAGGCTAGGGGAGAAATTGACTTCCGTGATATCATTGTTATTGTTAATGTACCACCGCTGATCACAATGCCTCAGAAATCCTTTAACGCCACAGCAGAGAGAGGAGAAGAGATGACATTTTCCTGCAGGGCCTCAGGCTCTCCTGAGCCCACCATCTCCTGGTACAGGAATGGCAAGTTCATTGAAGAAAATGAAAAGTACTCATTGAGAGGAAGCAATACAGAACTCACTGTCAGGAACATAATCAATAGTGATGGGGGCCCTTATGTCTGCAAGGCCACAAATAAGGCAGGAGAAGATGAAAAACAGGTGCTTCTCCAAGTCTTTGTACAGCCTCACATAATACAGCTTAAAAATGAGACTACATATGAGAATGGTCAAGTCACACTCATATGTGAAGCAGAAGGGGAGCCTATTCCAGCAATCACCTGGAAGAGAGCAGTGGATGGCATCACTTTTTCTGAAGGTGATAAGAGCCCAGACGGACGTATCGAAGTCAAAGGGCAGCATGGAAGCTCATCACTGCACATTAAAGATGTGGACTTGTCAGATTCAGGGAGATACGACTGTGAAGCTGCAAGTAGAATTGGAGGGCACCAAAAGAGCATGTACCTTGATATTGAATATGCTCCCAAGTTCATATCAAATCAAACAATTTATTACTCTTGGGAAGGAAATCCAATCAATATAAGCTGTGATGTGAAATCAAATCCACCAGCATCAGTCCATTGGAGAAGAGAGAAATTAGTCTTGCCAGCTAAAAACACCACTAATTTAAAGACATATAGCACAGGGAGAAAAATAATATTAGAGATTGCACCTACATCCGATAATGACTTTGGACGATATAATTGCACAGCTACTAATCGTATAGGAACAAGATTTCAAGAGTATATTCTTGCTTTGGCTGATGTTCCATCAAGTCCCTATGGAGTGAAGATTATAGAGCTGTCACAGACCACAGCCAAGGTTTCTTTCAGCAAGCCGGACTCCCATGGAGGCGTGCCTATTAATCACTATCAAGTGGATGTCAAAGAAGTGGCATCAGAAACCTGGAAAATAGTACGCTCCCATGGAGTTCAAACAATGGTTGTTTTGAGCAACCTGGAACCAAATACAACTTATGAAATCAGGGTTGCAGCTGTAAATGGAAAAGGACAAGGAGACTATAGTAAAATAGAAATTTTCCAAACACTACCAGTCCGTGAACCGAGTCCTCCATCCATACATGGACAGCCAAGCAGTGGGAAGAGCTTTAAGCTGAGTATCACCAAACAGGATGATGGTGGAGCCCCTATTTTAGAATACATCGTGAAATATAGAAGTAAAGATAAAGAAGATCAGTGGCTAGAGAAAAAAGTGCAGGGAAATAAAGACCACATTATTTTGGAGCATCTACAGTGGACAATGGGATATGAAGTTCAAATTACAGCTGCCAATAGATTGGGATATTCAGAACCAACAGTCTATGAATTCAGCATGCCGCCTAAGCCCAACATTATTAAAGACACACTTTTTAATGGTCTTGGGCTTGGAGCGGTCATTGGTCTGGGAGTCGCCGCACTCTTGCTAATCCTGGTGGTAACAGATGTCAGCTGCTTCTTTATTCGACAGTGTGGGTTATTGATGTGCATCACCAGGAGAATGTGTGGGAAGAAAAGTGGCTCCAGTGGTAAAAGTAAAGAACTTGAAGAAGGAAAAGCTGCATACCTGAAAGATGGATCAAAAGAACCAATAGTGGAGATGAGAACAGAGGATGAAAGAATTACTAATCATGAAGATGGGAGCCCAGTAAATGAGCCAAATGAAACCACACCACTAACAGAACCTGAAAAATTGCCTTTAAAAGAAGAAAATGGGAAAGAAGTCCTAAATCCAGAAACGATAGAAATTAAGGTTTCTAACGACATCATTCAATCAAAAGAAGATGACAGCAAAGCA---
>HLturTru3
ATGAGCCTCCTCCTCTCCTTCTACCTGCTCGGGTTGCTTGTCAGTAGCGGGCAAGCTCTTCTTCAAGTGACAATTTCACTTAGCAAAGTAGAGCTTAGTGTGGGAGAATCTAAATTCTTCACATGTACAGCAGTTGGTGAACCTGAGAGTATAGACTGGTATAATCCTCAAGGAGAGAAGATAATTTCAACACAGAGGGTATCAGTGCAAAAGGAAGGTATTAGATCACGATTAACCATCTACAACGCAAATATAGAAGATGCAGGGATATATCGTTGTCAAGCAACAGATGCCAAAGGACAGACACAAGAAGCCACAGTTGTTTTGGAAATTTACCAAAAACTCACTTTCAGAGAAGTGGTGTCTCCTCAAGAGTTCAAACAAGGAGAGAATGCAGAAGTGGTTTGCCGAGTCAGTAGTTCGCCTGCACCTGTTGTCAGCTGGTTGCATCATAATGAGGAAGTCACCGCTATTTCCGACAATCGGTTTGCTATCTTAGCCAACAGTAATCTGCAGATTCTTAACATCAATAAAAGTGATGAAGGTATATACAGGTGTGAAGGAAGAGTGGAGGCTAGGGGAGAAATTGACTTCCGTGATATCATCGTTATTGTTAATGTGCCACCAGCAATCACAATGCCTCAGAAATCCTTTAATGCCACAGCAGAGAGAGGAGAGGAGATGACATTTTCCTGCAGAGCCTCTGGCTCTCCTGAGCCCACCATTTCCTGGTACAGGAATGGCAAGTTTATTGAAGAAAATGAAAAGTACATACTGAAGGGAAGCAATAAAGAACTCACTGTCAGGAACATAATCAATAGTGATGGGGGCCCGTATGTCTGCAGGGCCACAAACAAGGCAGGAGAAGATGAAAAACAGGTACTTCTCCAAGTCTTTGTACAGCCTCACATAATACAGCTTAAAAATGAGACTACATATGAGAATGGTCAAGTCACACTAATATGTGAAGCAGAAGGGGAGCCTATTCCAGAAATCACGTGGAAAAGAGCAGTGGATGGCATCACTTTTTCTGAAGGCGATAAGAGCCCAGATGGACGTATCGAAGTCAGAGGGCAGCACAGAAGCTCATCACTGCATATTAAAGATGTGAAGTTGTCAGATTCAGGGAGATATGACTGTGAAGCTGCAAGTAGAATCGGAGGGCACCAGAAAAGCATGTACCTTGATATTGAATATGCTCCCAAGTTCATATCAAACCAAACAATTTATTACTCTTGGGAAGGAAATCCAATCAATATAAGCTGTGATGTGAAATCTAATCCACCAGCATCAGTCCATTGGAGAAGAGAGAAATTAGTCTTGCCAGCTAAAAACACCACTAATTTAAAGACATATAGTGCAGGGAGAAAAATAATATTAGAGATTGCACCTACATCTGACAATGACTTTGGACGATATAATTGCACAGCCACTAACCGTATAGGAACAAGATTTCAAGAATATATTCTTGCTTTGGCTGATGTGCCATCCAATCCCTATGGAGTGAAGATTATAGAGCTGTCACAGACCACAGCCAAGGTTTCTTTCAGCAAGCCGGACTCCCATGGAGGTGTGCCTATTAATCACTATCAAGTGGATGTTAAAGAAGTGGCATCAGAAACCTGGAAAATAGTACGCTCCCATGGAGTTCAAACAATTGTTGTTTTGAGCAACCTGGAACCAAATACAACTTATGAAATCAGAGTTGCAGCTGTAAATGGAAAAGGACAAGGAGACTACAGTAAAATAGAAATTTTCCAAACATTACCAGTTCGTGAACCAAGTCCTCCGTCGATACATGGACAGCCAAGCAGTGGGAAGAGCTTTAAACTCAGTATCACCAAACAAGATGATGGAGGGGCCCCTATTTTGGAATACATCGTGAAATATAGAAGTAAAGATAAAGAAGACCAGTGGCTAGAGAAAAAAGTGCAGGGAAATAAAGACCACATTATTTTAGAGCATCTACAGTGGACAATGGGGTATGAAGTTCAAATTACAGCTGCCAATAGATTGGGATATTCAGAACCAACAGTCTATGAGTTCAGCATGCCACCAAAACCCAACATTATTAAAGACACACTTTTTAATGGTCTTGGGCTTGGAGCGGTCATTGGTCTGGGAGTCGCTGCACTCTTGTTAATTCTTGTGGTAACAGACGTCAGCTGCTTCTTTATTCGACAATGTGGGTTATTGATGTGCATCACCAGGAGAATGTGCGGGAAGAAAAGTGGCTCCAGTGGTAAAAGTAAAGAACTTGAAGAAGGAAAAGCTGCATATCTGAAAGATGGATCAAAAGAACCAATAGTGGAGATGAGAACAGAGGATGAAAGAATTACTAATCATGAAGATGGGAGCCCAGTAAATGAGCCAAATGAAACCACACCACTAACAGAACCTGAAAAATTGCCTTTAAAAGAAGAAAATGGGAAAGAAGTCCTAAATCCAGAAACTATAGAAATTAAGGTTTCTAATGACATCATTCAATCAAAAGAAGATGACAGCAAAGCA---
>balAcu1
ATGAGCCTCCTTCTCTCCTTCTACCTGCTCGGGTTGCTTGTCAGTAGCGGGCAAGCTCTTCTTCAAGTGACAATTTCACTTAGCAAAGTAGAGCTTAGTGTGGGCGAATCTAAATTCTTCACATGTACAGCAATTGGTGAACCTGAGAGTATAGATTGGTATAATCCTCAAGGAGAGAAGATAATTTCAACACAGAGGGTATCAGTGCAAAAGGAAGGTATTAGATCACGATTAACCATCTACAACGCAAATATAGAAGATGCAGGGATATATCGTTGTCAAGCAACAGATGCCAAAGGACAGACACAAGAAGCCACAGTTGTTTTGGAAATTTACCAAAAACTCACTTTCAGAGAAGTGGTGTCTCCTCAAGAGTTCAAACAAGGAGAGAATGCAGAAGTGGTTTGCCGAGTCAGCAGTTCGCCTGCACCTGTTGTCAGCTGGTTGTATCATAATGAGGAAGTCACCGCTATTTCCGACAATCGGTTTGCTATCTTAGCCAACAGTAATCTACAGATTCTCAACATCAATAAAAGTGATGAAGGTATATACAGGTGTGAAGGAAGAGTGGAGGCTAGGGGAGAAATTGACTTCCGTGATATCATCGTTATTGTTAATGTGCCGCCAGCAATCACAATGCCTCAGAAATCCTTTAATGCCACAGCAGAGAGAGGAGAGGAGATGACATTTTCCTGCAGAGCCTCTGGCTCTCCTGAGCCCACCATTTCCTGGTACAGAAATGGCAAGTTTATTGAAGAAAATGAAAAGTACATACTGAAAGGAAGCAATAAAGAACTCACTGTCAGGAACATAATCAATAGTGATGGGGGCCCGTATGTCTGCAGGGCCACAAACAAGGCAGGAGAAGATGAAAAACAGGTGCTTCTCCAAGTCTTTGTACAGCCTCACATAATACAGCTTAAAAATGAGACTACATATGAGAATGGTCAAGTCACATTAATATGTGAAGCAGAAGGGGAGCCTATTCCAGAAATCACTTGGAAAAGAGCAGTGGATGGCATCACTTTTTCCGAAGGTGATAAGAGCCCAGACGGACGTATCGAAGTCAGAGGGCAGCACAGAAGCTCATCACTTCATATTAAAGATGTGAAGTTGTCAGATTCAGGGAGATATGACTGTGAAGCTGCAAGTAGAATTGGAGGGCACCAAAAAAGCATGTACCTTGATATTGAATATGCTCCCAAGTTCATATCAAACCAAACAATCTATTACTCTTGGGAAGGAAATCCAATCAATATAAGCTGTGATGTGAAATCTAATCCACCAGCATCAGTCCATTGGAGAAGAGAGAAATTAGTCTTGCCAGCTAAAAACACCACTAATTTAAAGACATATAGTGCAGGGAGAAAAATAATATTAGAGATTGCACCTACATCTGACAATGACTTTGGACGATATAATTGCACAGCCACTAACCGTATAGGAACAAGATTTCAAGAATATATTCTTGCTTTGGCTGATGTACCATCCAATCCCTATGGAGTGAAGATTATAGAGCTGTCACAGACCACAGCCAAGGTTTCTTTCAGCAAGCCGGACTCCCATGGAGGTGTGCCTATTAATCACTATCAAGTGGATGTTAAAGAAGTGGCATCAGAAACCTGGAAAATAGTACGCTCCCATGGAGTTCAAACAATTGTTGTTTTGAGCAACCTGGAACCAAATACAACTTATGAAATCAGAGTTGCAGCTGTAAATGGAAAAGGACAAGGAGACTATAGTAAAATAGAAATTTTCCAAACATTACCAGTTCGTGAACCAAGTCCTCCATCGATACATGGACAGCCAAGCAGTGGGAAGAGCTTTAAACTCAGTATCACCAAACAGGATGATGGAGGGGCCCCTATTTTGGAATACATCGTGAAATATAGAAGTAAAGATAAAGAAGACCAGTGGCTAGAGAAAAAAGTGCAGGGAAATAAAGACCACATTATTTTAGAGCATCTACAGTGGACAATGGGGTATGAAGTTCAAATTACAGCTGCCAATAGATTGGGATATTCAGAACCAACAGTCTATGAGTTCAGCATGCCACCAAAACCCAACATTATTAAAGACACACTTTTTAATGGTCTTGGGCTTGGAGCGGTCATTGGTCTGGGAGTCGCTGCACTCTTGTTAATTCTTGTGGTAACAGACATCAGCTGCTTCTTTATTCGACAATGTGGGTTATTGATGTGCATCACCAGGAGAATGTGTGGGAAGAAAAGTGGCTCCAGTGGTAAAAGTAAAGAACTTGAAGAAGGAAAAGCTGCATACCTGAAAGATGGATCAAAAGAACCAATAGTGGAGATGAGAACAGAGGATGAAAGAATTACTAATCATGAAGATGGGAGCCCAGTAAATGAGCCAAATGAAACCACACCACTAACAGAACCTGAAAAATTGCCTTTAAAAGAAGAAAATGGGAAAGAAGTCCTAAATCCAGAAACTATAGAAATTAAGGTTTCTAATGACATCATTCAATCAAAAGAAGACGACAGCAAAGCA---
>HLpipKuh2
ATGAGCCTCCTCCTCGCCTTCTACCTGCTCGGGTTGCTCATCAGTCGCGGGCAAGCTCTTCTTCAAGTGACAATTTCACTTAGCAAAGTAGAGCTTAGTGTGGGCGAATCTAAATTCTTCACATGTACAGCAATTGGTGAGCCTGAGAGTATAGACTGGTATAATCCTCAAGGAGAAAAGATAATTTCTACACAGAGAGTAATGGTACAAAAGGAGGGTGTCAGGTCACGACTAACCATCTACAATGCAAATATAGAAGACGCAGGGATATATCGTTGTCAAGCAACAGATGCCAAAGGACAGACACAAGAAGCTACAGTGGTTTTGGAAATTTACCAAAAGCTCACTTTCAGAGAAGTGGTATCGCCTCAAGAATTCAAGCAGGGAGAGGATGCAGAAGTGGTTTGCCGAGTTAGCAGCTCACCTGCACCTGTCGTCAGCTGGTTGTATCATAATGAGGAAGTCACCGCTATTTCCGACAATCGGTTCGCTCTGTTAGCCAACAATAATCTGCAGATTCTCAGCATCAATAAAAGTGATGAAGGCATATATAGATGTGAAGGAAGAGTGGAGGCGAGGGGTGAAATCGACTTCCGTGATATCATTGTGATTGTCAATGTGCCTCCAGCCATCATGATGCCTCAGAAAGCCTTCAATGCCACAGCAGAGAGAGGAGAGGAGATGACATTATCCTGCAGGGCCTCTGGCTCTCCAGAGCCCACCATCTCTTGGTACAGAAATGGCAAGTTCATTGAAGAAAGTGAAAAGTACATACTGAAAGGAAGCAATACAGAACTCACTGTCAGAAACATAATCAATAGTGATGGAGGCCTTTATGTCTGTAGGGCCACAAATAAGGCAGGAGAAGATGAAAAACAGGCATTCCTACAAGTCTTTGTACAGCCTCACATAATACAGCTGAAAAATGAAACTACGTATGAGAATGGCCAGGTCACCCTCATCTGCGAAGCCGAAGGGGAGCCTGTTCCAGAGATCACTTGGAAAAGAGCCGTGGATGGAATCACCTTCTCTGAAGGCGATAAGAGCCCAGACGGCCGTCTGGAAGTCAAAGGGCAGCACGGAAGCTCATCCCTGCAGATTAAAGATGTGAAGTTGTCCGACTCGGGAAGATACGACTGTGAAGCTGCGAGTAGGATCGGGGGGCACCAAAAGAGCATGTACCTTGACATTGAATATGCTCCCAAGTTCATATCAAACCAAACAATTTATTACTCTTGGGAAGGAAATCCGATTAATATAAGCTGTGATGTGAAATCTAATCCACCAGCATCAGTGCACTGGAGAAGAGAGAAATTAGTCTTACCAGCTAAAAACACTACTAATTTAAAGACATATAGTACAGGAAGAAAGATGATATTAGAGATTGCACCTACATCTGACAATGACTTTGGACGCTATAATTGCACAGCCACTAATCATATAGGAACAAGATTTCAAGAATATATTCTTGCTTTGGCTGATGTACCATCCAGTCCCTATGGGGTGAAGATTATAGAGCTGTCACAGACCACAGCCAAAATTTCTTTCAACAAGCCGGATTCCCATGGAGGTGTGCCCATCCATCATTACCAAGTGGACGTCAAAGAAGTGACATCAGAAACCTGGAAAATAGTCCGCTCCCATGGAGTTCAAACAATGGTTGTTTTGAGCAACCTGGAACCAAATACAACTTATGAAATCAGGGTTGCAGCTGTGAATGGCAAAGGGCAAGGAGACTACAGCAAAATAGAAATCTTCCAAACATTACCAGTTCGTGAGCCGAGTCCTCCATCCATACATGGGCAGCCAAGCAGCGGGAAGAGTTTCAAACTCAGTATCACCAAACAGGACGATGGAGGGGCCCCTATTCTGGAATACATTGTGAAGTATAGAAGTAAAGATAAAGAAGACCAGTGGCTAGAGAAAAAAGTGCAGGGAAACAAAGACCATATTATTTTGGAGCATCTACAGTGGACAATGGGGTATGAGGTTCAAATTACAGCTGCCAACAGATTGGGATATTCTGAACCAACAGTCTATGAGTTCAGCATGCCGCCAAAGCCCAACATTATTAAAGACACACTTTTTAATGGCCTTGGGCTTGGAGCAGTCATTGGCCTGGGAGTTGCCGCACTCTTGCTAATCCTTGTGGTAACCGATGTCAGCTGCTTCTTTATTCGACAATGTGGGTTATTAATGTGCATCACCAGGAGAATGTGTGGGAAGAAAAGTGGCTCCAGTGGCAAGAGTAAAGAACTGGAAGAAGGAAAAGCTGCCTATCTGAAGGATGGATCAAAAGAGCCAATAGTGGAGATGAGAACAGAGGATGAAAGAATTACCAATCATGAAGATGGAAGCCCAGTAAATGAGCCAAATGAAACCACACCACTAACAGAACCTGAAAAATTGCCTTTAAAAGAAGAGAATGGGAAAGAAGTCCTAAATCCAGAAACTATAGAAATTAAGGTTTCTAATGACATC---CAATCAAAAGAAGACGACAGCAAAGCA---
>HLmyoMyo6
ATGAGCCTCCTGCTCCCCTTCTACCTGCTCGGGTTGCTTGTCAGTCGCGGGCAAGCTCTTCTTCAAGTGACAATTTCACTTAGCAAAGTAGAGCTTAGTGTGGGTGAATCAAAATTCTTCACATGTACAGCAATTGGTGAGCCTGAGAGTATAGACTGGTATAATCCTCAAGGAGAGAAGATAATTTCAACACAGAGGGTGATGGTACAAAAGGAGGGTGTCAGGTCACGATTAACCATCTACAATGCAAATATAGAAGATGCGGGGATCTATCGTTGTCAAGCAACAGATGCCAAAGGCCAGACACAAGAAGCTACAGTTGTTTTGGAAATTTACCAAAAGCTCATTTTCAGAGAAGTGGTATCACCTCAAGAATTCAAACAGGGAGAAGATGCAGAGGTGGTTTGCCGAGTCAGCAGCTCGCCTGCACCTGCCGTCAGCTGGTTGTACCATAACGAGGAAGTCACCGCTATTTCCGACAATCGGTTCGCCATGTTAGCCAACAATAATCTGCAGATTCTCAACATTAATAAAAGTGATGAAGGTATATATAGATGTGAAGGAAGAGTGGAGGCTAGGGGTGAAATTGACTTCCGTGATATCATCGTTATTGTAAATGTGCCGCCAGCAATCACAATGCCTCAGAAATCCTTCAATGCCACAGCAGAGCGAGGAGAAGAGATGACATTATCCTGCAGGGCCTCTGGCTCTCCTGAGCCCACCATCTCTTGGTACAGGAATGGCAAGTTCATTGAAGAAAGTGAAAAGTACATATTGAAAGGAAGCAATACAGAGCTCACTGTCAGAAACATAATCAATAGTGATGGAGGCCATTATGTCTGCAGGGCCACAAATAAGGCAGGAGAAGATGAAAAACAGGCATTCCTACAAGTCTTTGTACAGCCTCACATAATACAGCTAAAAAATGAAACTACGTATGAGAATGGCCAAGTCACACTCATCTGTGAAGCGGAAGGGGAGCCTATTCCAGAGATCACATGGAAAAGAGCCGCGGATGGGATCACATTCTCCGAAGGCGATAAGAGCCCAGATGGCCGTCTTGAAGTCAAAGGGCAGCACGGAAGCTCATCCCTGCAGATTAAAGATGTGAAGTTGTCCGATTCTGGGAGGTACGACTGTGAAGCTGCGAGTAGAATCGGAGGGCACCAGAAGAGCATGTATCTGGATATCGAATATGCTCCCAAGTTCATATCAAACCAAACAATTTATTATTCTTGGGAAGGAAATCCGATCAACATAAGCTGTGATGTGAAATCTAATCCACCAGCATCAGTCCACTGGAGAAGAGAGAAATTAGTCCTGCCAGCTAAAAACACTACTAATTTAAAGACATATAGTACAGGAAGAAAGATGATATTAGAGATTGCACCTACATCTGACAATGACTTTGGACGCTATAATTGCACAGCCACTAATCGTATAGGAACGAGATTTCAAGAATATATTCTTGCTTTGGCTGATGTACCATCCAGTCCCTATGGGGTGAAGACTATAGAGCTGTCACAGACCACAGCCAAAATTTCTTTCAACAAGCCAGATTCCCATGGAGGTGTGCCTATCCATCACTACCAAGTGGATGTCAAAGAAGTGGCATCAGAGACCTGGAAAATAGTACGCTCCCATGGAGTTCAAACAATGGTTGTTTTGAGCAACCTGGAACCAAATACAACTTATGAAATCAGGGTGGCAGCTGTGAATGGAAAAGGGCAAGGAGACTACAGTAAAATAGAAATCTTCCAAACATTACCAGTTCGTGAGCCAAGTCCTCCATCCATACATGGGCAGCCAAGCAGTGGGAAGAGCTTTAAACTCAGTATCACCAAACAGGATGACGGAGGGGCCCCTATTTTGGAATACATTGTGAAGTATAGAAGTAAAGATAAAGAAGACCAGTGGCTAGAGAAAAAAGTGCAGGGAAATAAAGACCATATTATTTTGGAGCATCTACAGTGGACAATGGGGTATGAGGTTCAAATTACAGCGGCCAACCGATTGGGATATTCCGAACCGACAGTCTATGAGTTCAGCATGCCACCAAAGCCCAACATTATTAAAGACACACTTTTTAATGGCCTTGGGCTTGGAGCAGTCATTGGCCTGGGAGTTGCCGCACTCTTGCTCATCCTTGTGGTAACAGATGTCAGCTGCTTCTTTATTCGGCAATGTGGGTTATTAATGTGCATCACCAGGAGAATGTGTGGGAAGAAAAGTGGCTCCAGTGGCAAAAGTAAAGAACTGGAAGAAGGAAAAGCTGCCTACCTGAAAGATGGATCGAAAGAGCCAATAGTGGAGATGAGAACAGAGGATGAAAGAATTACTAATCATGAAGATGGAAGCCCAGTAAACGAGCCAAATGAAACCACACCACTGACAGAACCTGAAAAACTGCCTTTAAAAGAAGAGAATGGGAAAGAAGTCCTAAATCCAGAAACTATAGAAATTAAGGTTTCTAATGACATC---CAATCAAAAGAAGACGACAGCAAAGCA---
>tupChi1
ATGAGCCTCCTCCTCTCCTTCTACCTGCTCGGGTTGCTTGTCAGTAGCGGGCAAGCTCTTCTTCAAGTGACAATTTCACTTAGCAAAGTAGAGCTTAGTGTGGGTGAATCTAAATTCTTCACATGTACAGCAATTGGTGAACCTGAGAGTGTAGATTGGTATAATCCTCAAGGAGAGAAGATCATTTCAACACAGAGGGTAATGGTGCAGAAGGAAGGTGTCAGGTCAAGATTAACCATCTACAATGCAAATATAGAAGATGCAGGGATATATCGTTGCCAGGCAACAGATGCCAAAGGACAAACACAGGAAGCTACAGTAGTTTTGGAAATTTACCAAAAACTCACCTTTACAGAAGTGGTATCTCCTCAAGAATTCAAACAAGGAGAGGATGCAGAAGTGGTCTGCCGAGTCAGCAGTTCACCTGCACCTGCTGTCAGCTGGTTGTATCACAATGAGGAAGTCACCGCTATTTCCGACAATCGTTTCGCTATGTTAGCAAACAATAATCTTCAGATTCTCAACATCAGTAAAAGTGATGAAGGTATATACAGGTGTGAAGGACGAGTGGAAGCTAGGGGAGAGATCGACTTCCGTGACATCATCGTTATCGTCAACGTGCCGCCAGCAATCACGATGCCTCAGAAATCCTTTAATGCTACAGCTGAGAGAGGAGAAGAAATGACATTATCCTGCAGGGCCTCAGGCTCTCCTGAACCTGCTATTACCTGGTACAGGAATGGAAAACTCATTGAAGAAAATGAAAAGTACACATTGAAAGGAGGCAACACGGAACTCACTGTCAGGAACATAATCAATAGTGACGGGGGCCCATATATCTGTAGGGCCACCAATAAAGCTGGAGAAGATGAGAAGCAGGCATTTCTTCAAGTCTTTGTACAGCCTCACATAATACAGCTTAAAAATGAGACTATGTATGAGGATGGTCAAGTCACACTCATCTGTGAGGCAGAAGGGGAGCCTATTCCAGAAATCACTTGGAAGAGAGCCATGGATGGTATCACATTTTCCGAAGGGGACAAGAGCCCAGACGGCCGTATCGAAGTGAAAGGGCAGCATGGAAGCTCATCCCTGCATATTAAAGATGTGAAGTTGTCAGATTCAGGGAGATATGACTGTGAAGCTGCAAGTAGAATTGGAGGGCATCAAAAGAGCATGTACCTTGATATTGAATATGCTCCCAAATTCATATCAAATCAAACAATTTATTATTCTTGGGAAGGAAATCCAATCAATATAAGTTGTGATGTGAAATCAAATCCACCAGCATCAATCCACTGGAGAAGAGAGAAATTGGTCTTACCAGCTAAAAATACCACCAATATAAAGACATACAGTGCAGGAAGGAAGATGATATTAGAGATTGCACCTACATCTGACAATGACTTTGGACGATATAATTGCACAGCCACTAACCATATAGGAACGAGATTTCAAGAATATATTCTTGCTTTGGCTGATGTGCCATCCAGTCCCTATGGCGTGAAGATTATAGAGCTGTCTCAGACCACAGCCAAGGTTACTTTTAACAAACCAGACTCCCACGGAGGTGTGCCTATTCATCACTACCAAGTGGATGTCAAAGAAGTGGCATCAGAAACCTGGAAAATAGTACGCTCCCATGGAGTTCAAACGCTGGTTGTTTTGAGCAACCTGGAACCAAATACAACATATGAAATCAGGGTTGCAGCTGTAAATGGAAAAGGGCAAGGAGACTATAGTAAAACAGAAATCTTCCAGACTTTACCAGTTCGTGAACCAAGTCCTCCTTCTATACATGGACAACCAAGCAGTGGGAAGAGCTTTAAACTCAGCATCACCAAACAGGATGATGGAGGGGCCCCTATTTTGGAATATATTGTGAAATACAGAAGTAAAGATAAGGAAGATCAATGGCTGGAGAAAAAAGTGCAAGGAAATAAAGACCACATTATTTTGGAGCATCTGCAGTGGACGATGGGGTACGAAGTTCAAATCACAGCGGCCAATAGATTGGGATATTCTGAACCCACAGTTTATGAGTTCAACATGCCACCAAAGCCCAACATTATTAAAGACACACTTTTTAATGGTCTTGGGCTTGGAGCAGTCATCGGCCTGGGAGTTGCTGCGCTTTTACTAATCCTTGTGGTAACAGACGTCAGCTGCTTCTTCATTCGACAATGTGGGCTACTGATGTGCATCACCAGAAGAATGTGCGGGAAGAAAAGTGGCTCCAGTGGCAAAAGTAAAGAACTTGAAGAAGGAAAGGCTGCATACCTGAAAGATGGATCAAAAGAGCCAATAGTGGAGATGAGAACAGAAGATGAAAGAATCACTAATCATGAAGATGGGAGCCCAGTAAATGAGCCAAATGAAACCACACCGTTAACAGAACCTGAAAAATTGCCTTTAAAAGAAGAAAATGGAAAAGAAGTTTTAAGTCAAGAAACTATAGAAATTAAAGTTTCTAATGACATCATCCAATCAAAAGAAGATGACAGCAAAGCA---
>oryCun2
ATGAGCCTCCTCCTCGCCTTCTACCTGCTCGGGTTGCTTGTCAGTAGCGGGCAAGCTCTTCTTCAAGTGACAATTTCACTTAGCAAAGTAGAGCTTAGTGTGGGTGAATCTAAATTCTTCACATGCACAGCAATTGGTGAACCGGAGAGTATAGATTGGTATAATCCTCAAGGAGAGAAGATAATTTCAACACAGAGGGTAGTGGTGCAGAAGGAAGGCGTTAGATCACGATTAACCATCTACAATGCAAATATAGAAGATGCAGGGATATATCGCTGTCAAGCAACGGATGCCAAAGGACAGACACAAGAAGCTACAGTAGTTTTGGAAATTTACCAAAAGCTCACTTTCAGAGAAGTGGTGTCACCTCAGGAATTCAAACAAGGAGAGGATGCAGAAGTGGTTTGCCGTGTTAGCAGTTCACCTGCACCTGCTATCAGCTGGTTGTATCATAATGAGGAAGTCACCGCTATTTCCGACAATCGGTTCGCTATGTTAGCAAACAACAATCTGCAGATTCTCAACATCAATAAAAGTGATGAAGGTATATACAGGTGTGAAGGAAGAGTGGAGGCTAGGGGAGAAATTGACTTCCGTGATATCATCGTTATTGTAAATGTGCCGCCAGTGATCACAATGCCTCAGAAATCCTTTAATGCCACAGCAGACAGAGGCGAAGAGATGACATTATCTTGTAGGGCATCAGGCTCTCCGGAACCCACCATTGCTTGGTCCAGGAATGGCAAGCTTATTGAAGAAAATGAGAAGTACATATTGAAAGGAAGCAATACAGAGCTCACTGTCAGGAACATAATCAATAGTGATGGGGGCCCTTATGTCTGCAGGGCCACAAATAAGGCAGGAGAAGATGAAAAGCAGGCTTTCCTCCAAGTCTTTGTACAGCCTCACATCATACGACTTCAAAATGAAACTACATATGAGAATGGTCATGTTACACTCATCTGTGAAGCAGAAGGGGAGCCTATTCCAGAAATAACTTGGAAAAGAGCTGTAGATGGCATCACATTTTCTGAAGGCGATAAGAGCCCAGATGGCCGTATTGAAGTCAAAGGCCACCATGGAAGCTCATCACTGCATATGAAAGAGGTGAAGTTGTCCGACTCAGGCAGATATGACTGTGAAGCTGCAAGTAGAATTGGAGGGCACCAAAAAAGCATGTACCTTGACATTGAATATGCTCCCAAGTTTATATCAAACCAAACAATTTATTACTCTTGGGAAGGAAATCCTATCAATATAAGCTGCGATGTGAAATCGAATCCACCAGCATCAATACATTGGAGAAGAGACAAATTAGTCTTACCAGCTAAAAACACCACTAATTTAAAGACATACAGTTCAGGAAGAAAGATGATATTAGAGATTGCTCCTACATCTGACAATGACTTTGGACGATATAATTGCACAGCCACTAACCGTATAGGAACAAGATTTCAAGAATATATTCTTGCTTTAGCTGATGTACCATCGAGTCCCTATGGAGTGAAGATCATAGAGCTGTCACAGACCACAGCCAAGGTTTCTTTCAACAAACCGGACTCCCACGGAGGTGTGCCTATTCATCACTATCAAGTGGATGTCAAAGAAGTGGCATCAGAAACCTGGAAAATAGTACGCTCCCATGGAGTTCAAACAATGGTTGTTTTGAGCAACCTGGAACCAAATACAACTTACGAAATCAGGGTTGCAGCTGTAAATGGAAAAGGACAAGGAGACTACAGTAAAATAGAAGTCTTCCAAACATTACCAGTTCGTGAACCAAGTCCTCCATCCATACATGGACAGCCAAGCAGTGGGAAGAGCTTTAAACTCAGCATCACCAAACAGGATGATGGAGGAGCCCCTATATTGGAATACATAGTTAAATATAGAAGTAAAGATAAGGAAGATCAGTGGCTAGAGAAAAAGGTGCAAGGAAATAAAGACCATATTATTTTGGAGCATCTACAGTGGACGATGGGGTACGAAGTTCAAATTACAGCAGCCAATAGATTGGGATATTCTGAACCAACAGTTTATGAGTTCAGCATGCCACCTAAGCCAAATATTATTAAAGATACACTTTTTAATGGTCTTGGACTTGGAGCAGTTATTGGCCTAGGAGTTGCGGCTCTATTGCTGATCCTTGTGGTAACAGACGTCAGCTGCTTTTTTATTCGGCAATGTGGGTTATTGATGTGCATCACCAGGAGAATGTGTGGGAAGAAAAGTGGCTCTAGTGGCAAAAGTAAAGAACTGGAAGAAGGAAAAGCTGCATACCTGAAAGATGGATCAAAAGAACCAATAGTGGAGATGAGAACAGAAGATGAAAGAATTACTAATCATGAAGATGGAAGCCCAGTAAATGAGCCAAATGAAACCACACCACTAACAGAACCTGAAAAATTGCCTTTAAAAGAAGAAAATGGAAAAGAAGCACTAAATGCAGACACTATAGAAATTAAAGTTTCTAATGATATCATCCAATCTAAAGAAGATGACAGCAAAGCA---
>hetGla2
ATGAGCCTCCTCCTCTCCTTCTACCTGCTCGGGTTGCTTGTCTGTAGCGGGCAAGCTCTTCTTCAAGTGACAATTTCACTTAGCAAAGTAGAGCTTAGTGTGGGCGAATCTAAATTCTTCACATGTACAGCAATTGGTGAACCTGAGAGTATAGATTGGTATAATCCTCAAGGAGAGAAGATTATTTCAACACAGAGGGTAGTGGTGCAGAAGGAAGTCGGCAGGTCACGACTAACCATCTACAATGCAAACATAGAAGATGCAGGGATATATCGTTGTCAAGCAACAGATGCCAAAGGACAAACACAAGAAGCTACAGTTGTTTTGGAAATTTACCAAAAACTCACTTTCAGAGAAGTGGTATCTCCTCAAGAATTCAAGCAAGGAGAGGATGCGGAAGTGGTTTGCAAAGTCAGTAGCTCACCTGCACCTGCTGTCAGCTGGTTGTATCATAATGAGGAAGTCACCACTATTTCCGACAATCGGTTCTCTGTGTTAGCCAACAATAATCTACAGATCCTCAACATCAATAAAAGCGATGAAGGGATATACAGATGTGAAGGAAGAGTGGAAGCTAGGGGTGAAATTGACTTCCGTGATATTATTGTTATTGTTAATGTACCGCCAGCAATCACAATGCCTCAGAAGTCCTTCAATGCCACAGCTGAGAGGGGAGAAGAAATGACTCTGTCCTGCAGGGCCTCTGGGTCTCCTGAGCCCACCATCTCCTGGTCCAGAAACGGCAAGATCATTGAAGAAAATGAAAAGTACATATTGAAAGGAAGCAATACAGAACTCATTGTCAGGAACATAATCAATAGCGATGGTGGACCATATGTCTGTAGGGCAACAAATAAGGCAGGAGAAGATGAAAAGCAGGCCTTCCTCCAAGTCTTTGTACAGCCTCACATAATACAGCTTAAAAATGAGACTACATATGAGAATGGTCATGTCACACTCATCTGTGAGGCAGAAGGAGAACCTATTCCAGAAATCTCTTGGAAAAGAGCTGTGGATGGCATCACATTTTCTGAAGGTGATAAGAGCTCAGATGGCCGTATTGAAGTCAGAGGGCAGCATGGAAGCTCATCCCTACATATTAAAGATGTGAAGTTGTCAGACTCAGGGAGATATGACTGTGAAGCTGCAAGCAGAATTGGAGGGCACCAAAAGAGCATGTACCTTGATATTGAATATGCTCCTAAGTTTATATCAAACCAAACAATTTATTACTCTTGGGAAGGAAATCCAATCAATATAAGTTGTGATGTGAAATCGAATCCACCAGCATCAATCCATTGGAGAAGAGAGAAATTAGTCTTACCAGCTAAAAATACCACTAATTTAAAGACATACACTACGGGAAGAAAGATGATATTAGAGATTGCTCCTACATCAGACAATGACTTTGGACGATATAATTGCACAGCTACCAATCGTATAGGAACAAGATTTCAAGAATATATTCTTGCCTTAGCTGATGTGCCATCCAGTCCCTATGGAGTGAAGTTAATAGAGCTATCACAGACCACCGCCAAGATTTCTTTCAACAAGCCGGACTCCCATGGAGGTGTGCCTATTCATCACTACCAAGTGGATGTCAAAGAAGTGGCATCAGAAACCTGGAAAATAGTGCGCTCCCATGGAGTTCAAACAATTGTTGTTTTGAGCAACCTGGAACCAAATACAACTTATGAAATTAGGGTTGCAGCTGTGAATGGGAAAGGTCAAGGAGACTACAGTAAAATAGAAATCTTCCAAACATTACCAGTTCGTGAACCAAGTCCTCCATCCATACATGGACAGCCAAGCAGTGGAAAGAGTTTTAAAATCAGCATCACCAAACAGGATGATGGAGGAGCTCCCATTTTGGAATACATTGTGAAATACAGAAGTAAAGATAAAGAAGATCAGTGGCTAGAGAAAAAAGTGCAGGGAAATAAAGACCACATTATTTTGGAGCATCTACAGTGGACAATGGGCTATGAAGTTCAAATCACAGCTGCCAATAGACTAGGATATTCTGAACCAACAGTTTACGAGTTCAGCATGCCACCAAAGCCCAACATTATTAAAGACACACTTTTTAATGGTCTTGGGCTTGGAGCAGTCATTGGCCTGGGAGTTGCAGCCCTTTTGCTAATCCTTGTGGTAACAGATGTCAGCTGCTTCTTTATTCGACAATGTGGGTTATTGATGTGCATCACCAGGAGAATTTGTGGGAAGAAGAGTGGTTCCAGTGGAAAAAGTAAAGAACTTGAAGAAGGAAAAGCTGCATACCTGAAAGATGGATCAAAAGAACCAATAGTAGAGATGAGAACAGAGGATGAAAGAATTACTAATCATGAAGATGGAAGCCCAGTAAATGAGCCAAATGAAACTACACCACTAACAGAACCTGAAAAATTGCCTTTAAAAGAAGAAAATGGGAAAGAAGTCCTAAATCCAGACACTATAGAAATTAAAGTTTCTAATGACATCATCCAATCAAAAGAAGATGATGGCAAAGCA---
>cavPor3
ATGAGCCTCCTCCTCTCCTTCTACCTGCTCGGGTTGCTTGTCAGTCGCGGGCAAGGTCTTCTTCAAGTGACAATTTCACTTAGCAAAGTAGAGCTTAGTGTGGGCGAATCTAAATTCTTCACATGTACAGCAATTGGTGAACCTGAGAGTATAGATTGGTATAATCCTCAAGGAGAGAAGATAATTTCAACCCAGAGGGTGGTGGTGCAGAAGGAAGTTGGCAGGTCACGACTGACCATCTACAATGCAAACATAGAGGATGCAGGGATATATCGTTGTCAAGCAACAGATGCCAAAGGACAAACACAAGAAGCTACAGTAGTTTTGGAAATTTAC------------------------------------------------------------------------------------------------------------------CAT------------------------------CGATTCTCCATGTTAGCCAACAATAATCTGCAGATCCTCAACATCAATAAAAGTGATGAAGGCATATACAGATGTGAAGGAAGAGTGGAGGCTAGGGGAGAGATTGATTTTCGTGATATTATTGTTATTGTTAATGTGCCGCCAGCAATCACAATGCCTCAGAAATCCTTTAATGCCACTGCTGAGAGAGGAGAAGAGATGACTTTGTCCTGCAGGGCCTCGGGCTCTCCAGAGCCCACCATCTCCTGGTCCAGAAATGGAAAGATCATTGAAGAAAATGAAAAATACATATTGAAAGGAAGTAATACAGAACTCACCATCAGGAACATAATGAATAGTGATGGTGGACCTTATATCTGTAGGGCAAGAAATAAGGCAGGAGAAGATGAAAAGCAGGCCTTCCTACAAGTCTTTGTACAGCCTCACATAATACAGCTTAAAAACGAGACTACGCATGAGAATGGTCATGTCACACTCATCTGTGAAGCGGAAGGAGAACCTGTTCCAGAAATCTCTTGGAAAAGAGCTGTGGATGGCATCACATTTTCTGAAGGTGATAAGAGCCCCGATGGCCGTATTGAAGTCACAGGGCAGCATGGAAGCTCATCCTTACATATTAAAGACGTGCAGTTGTCAGACTCAGGGAGATACGACTGCGAAGCTGCAAGTAGAATTGGAGGGCACCAAAAGAGCATGTACCTTGATATTGAATATGCTCCTAAGTTTATATCAAACCAAACAATTTATTACTCTTGGGAAGGCAATCCAATCAATATAAGTTGTGATGTGAAATCAAATCCACCAGCATCTATCCATTGGAGAAAAGAGAAATTAGTTTTACCTGCTAAAAATACCACTAATTTAAAGACATATATTGCAGGAATAAAAATGATATTAGAGATTGCTCCTACATCAGACAATGACTTTGGACGATATAATTGTACAGCTACTAATCGTATAGGAACAAGATTTCAAGAATATATTCTTGCCTTAGCTGATGTGCCGTCCAGTCCCTATGGAGTGAAAGTGATAGAGCTGTCACAGACCACAGCTAAGATTTCTTTCAACAAACCGGACTCCCATGGAGGTGTGCCTATTCACCACTACCAAGTGGATGTCAAAGAAGTGGCATCAGAAACCTGGAAAATAGTCCGGTCCCACGGAGTTCAAACAATTGTTGTTTTGAGCAACCTGGAACCAAACACAACTTATGAGATCAGGGTTGCAGCTGTGAATGGGAAAGGTCAAGGAGACTACAGTAAAATAGAAATCTTCCAAACATTACCAGTCCGTGAACCAAGTCCTCCATCTATACATGGGCAGCCAAGCAGTGGCAAGAGTTTTAAACTCAGCATCACCAAACAGGATGATGGAGGAGCTCCCATTTTGGAATACATCGTGAAATACAGAAGTAAAGATAAAGAAGACCAGTGGCTAGAGAAAAAAGTACAGGGAAATAAAGACCACATTATTTTGGAGCATTTACAGTGGACCATGGGATACGAAGTTCAAATCACAGCTGCCAATAGACTAGGATATTCTGAACCTACAGTGTACGAGTTCAGCATGCCGCCAAAGCCCAACATTATTAAAGACACACTTTTTAATGGTCTTGGGCTTGGAGCAGTCATTGGCCTGGGAGTTGCAGCCCTTTTGCTAATCCTTGTGGTAACAGATGTCAGCTGCTTCTTTATTCGACAATGTGGGTTACTGATGTGCATCACCAGGAGAATGTGTGGGAAGAAGAGTGGTTCCAGTGGGAAAAGCAAAGAACTTGAAGAAGGAAAAGCTGCATACCTGAAAGATGGTTCAAAAGAACCAATAGTGGAGATGAGAACAGAGGATGAAAGAATTACTAATCATGAAGATGGAAGTCCAGTAAATGAACCAAATGAAACTACACCACTAACAGAACCTGAAAAACTGCCTTTAAAAGAAGAAAATGGGAAAGAAGTTCTAAATCCTGAAACTATAGAAATTAAAGTTTCTAATGACATCATTCAATCAAAAGAAGATGATGGCAAAGCA---
>HLmolMol2
ATGAGCCTCCTCCTCTCCTTCTACCTGCTCGGGTTGCTTGTCAGTAGCGGGCAAGCTCTTCTTCAAGTGACAATTTCACTTAGCAAAGTAGAGCTTAGTGTGGGTGAATCTAAATTCTTCACATGTACAGCAATTGGTGAGCCTGAGAGTATAGACTGGTATAATCCTCAAGGAGAGAAGATCATTTCAACACAGAGGGTAATGGTGCAGAAGGAGGGTGTCAGGTCACGATTAACCATCTACAATGCAAACATAGAGGATGCAGGGATATATCGTTGCCAAGCAACAGATGCCAAAGGACAGACACAAGAAGCTACAGTTGTTTTGGAAATTTACCAAAAACTTACCTTCAGAGAAGTGGAGTCGCCTCAAGAATTCAAACAGGGAGAGGACGCAGAAGTGGCCTGCCGCGTCAGCAGCTCACCTGCACCTGTCGTCAGCTGGTTGTATCATAATGAGGAAGTCACCGCTATTTCCGACAGCCGGTTCGCTATGCTAGCCAACAATAATCTGCAGATTCTCAACATCAATAAAAGTGATGAAGGTATATACAGATGTGAAGGAAGAGTGGAGGCTAGGGGCGAAATTGACTTCCGTGATATCATCGTTATTGTTAACGTGCCACCAGCAATCACAATGCCTCAGAAATCTTTTAATGCCACAGCAGAGAGAGGGGAGGAGATGACCTTATCCTGCAGGGCCTCGGGCTCTCCTGAGCCCACCATCTCTTGGTACAGGAATGGCAAGTTCATTGAAGAAAATGAAAAGTACATATTGAAAGGAAGCAATACAGAACTCACTGTCAGGAACATAATCAATAGTGATGGGGGCCATTATGTCTGCAAGGCCACAAATAAGGCTGGAGAAGACGAAAAACAGGCATTCCTCCAAGTCTTTGTACAGCCTCACATAATACAGCTGAAAAATGAAACTACATATGAGAATGGCCAAGTGACACTCAAATGTGAAGCAGAGGGGGAGCCTATTCCAGAAATCACGTGGAAAAGAGCCGTGGATGGAATCACATTCTCCGGAGGAGACAAGAGTTCAGATGGCCGCATCGAAGTCCAAGGGCAGAGTGGAAGGTCGTCCCTGCACATTAAAGATGTGAAGTTGTCCGATTCAGGGAGATATGACTGTGAGGCCGCAAGCAGAATTGGGGGGCACCAAAAGAGCATGCACCTCGATATCGAATATGCTCCCAAGTTCATATCAAACCAAACAATTTATTACTCTTGGGAAGGAAATCCAATCAATATAAGCTGTGATGTGAAATCGAATCCACCAGCCTCAGTCCATTGGAGAAGAGAGAAATTAGTCTTGCCGGCTAAAAACACCACTAATTTAAAAACATATAGTACAGGGAGAAAGGTGATATTAGAGATTGCACCTACCTCTGACAATGACTTTGGACGCTATAACTGCACAGCCACTAATCGTATAGGAACAAGATTTCAAGAATATATTCTTGCTTTGGCTGATGTGCCATCCAGTCCCTATGGGGTGAAGATCATAGAGCTGTCGCAGACCACAGCCAGGATTTCGTTCAACAAGCCAGATTCCCACGGAGGCGTGCCCATCCATCACTATCAAGTGGATGTCAAAGAAGTGGCGTCGGAAACCTGGAAAATCGTACGCTCCCATGGAGTTCAAACAATGGTGGTTTTGAGCAATTTGGAACCAAACACAACTTACGAAATCAGGGTTGCAGCTGTGAATGGAAAGGGGCAAGGGGACTACAGTAAAATAGAAATCTTCCAAACATTACCAGTTCGTGAACCAAGTCCTCCGTCCATCCACGGGCAGCCAAGCAGTGGGAAGAGCTTTAAACTCAGTATCACCAAACAGGATGATGGAGGGGCCCCTATTTTGGAATACATTGTGAAATACAGAAGTAAAGATAAAGAAGACCAGTGGCTAGAGAAGAAAGTGCAGGGAAATAAAGATCATATTATTTTGGAGCATCTGCAGTGGACAATGGGCTATGAAGTTCAGATCACAGCTGCCAACAGGCTGGGATATTCAGAACCGACAGTCTACGAGTTCAGCATGCCACCAAAGCCCAACATTATTAAAGACACACTTTTTAACGGTCTTGGGCTCGGAGCGGTCATTGGCCTGGGAGTCGCTGCCCTCTTGCTAATCCTTGTGGTGACAGATGTCAGCTGCTTCTTTATTCGACAATGTGGGCTGTTAATGTGCATCACCAGGAGAATGTGCGGGAAGAAAAGCGGCTCCAGTGGCAAAAGCAAAGAACTGGAAGAAGGAAAAGCTGCGTACCTGAAAGATGGATCCAAAGAGCCGATAGTGGAGATGAGAACAGAGGATGAAAGGATCACCAACCATGAAGATGGAAGTCCAGTAAATGAGCCAAATGAAACCACACCACTAACAGAACCCGAAAAATTGCCTTTAAAAGAAGAGAATGGGAAAGAAGTCCTAAATCCAGAAACTATAGAAATTAAGGTTTCTAATGACATC---CAATCAAAAGAAGACGACAGCAAAGCA---
>conCri1
ATGAGCCTCCTCCTCTCCTTCTACCTGCTCGGGTTGCTTGTCTGTAGCGGGCAAGCTCTTCTTCAAGTGACAATTTCACTTAGCAAAGTAGAGCTTAGTGTTGGTGAATCTAAATTCTTCACATGTACAGCAATTGGTGAACCGGAGAGTATAGATTGGTTTAATCCTCAAGGAGAGAAGATCATTTCAACACAGAGGGTCGTGGTTCAAAAAGAAGGTGTCAGGTCACGATTAACCATCTACAACGCAAATATAGAAGATGCAGGGATATACCGTTGTCAAGCAACAGATGCCAAAGGACAGACACAAGAAGCTACAGTTGTTTTGGAAATTTACCAAAAACTCACTTTCAGAGAAGTGGTATCTCCTCAAGAATTCAAACAAGGGGAGGACGCAGAGGTGGTTTGCCGAGTCAGCAGCTCACCTGCTCCTGTGGTCAGCTGGTTGTATCACAATGAGGAAGTCACCGCTATTTCCGACAATCGCTTTGCGATGTTAGCCAACAATAATCTGCAGATTCTCAACATCAATAAAAGTGATGAAGGTATATATAGATGTGAAGGAAGAGTGGAAGCTAGGGGGGAAATTGACTTCCGTGACATCATTGTTATTGTTAATGTGCCGCCAGCCATCACAATGCCTCAGAAGTCCTTTAACGCTACAGCAGAGAGAGGAGAGGAGATGACATTTTCCTGCCGGGCTTCTGGCTCTCCTGAGCCCACCATCACCTGGTACAGGAATGGCAAGTTCATTGAAGAAAATGACAAGTACATATTGAAAGGAAGCAATACAGAACTCACTGTCAAGAACATAATCAATAGTGATGGGGGCCCTTATGTCTGCAGGGCAACAAATAAGGCAGGAGAAGATGAAAAGCAGGCATTCCTTCAAGTCTTCGTACAGCCTCGCATAATACAACTTAAAAATGAGACTACATATGAGAATGGCCAAGTCACACTCACATGCGAAGCAGAAGGGGAGCCTATTCCAGAAATCATCTGGAAGAGAGCAGTGGATGGCATCACTTTCTCTGAAGGCGATAAGAGCCCCGATGGCCGTGTTGAAGTCAAAGGGCAGCGCGGAAGCTCATCACTGCATATTAAAGATGTGAAGTTGACAGATTCGGGGAGATATGACTGTGACGCAGCAAGTAGAATTGGAGGGCACCAAAAGAGCATGTACCTTGATATAGAATATGCTCCCAAGTTCATATCAAACCAAACGATTTATTATTCCTGGGAAGGAAATCCAATCAATATAAGCTGTGATGTAAAATCTAATCCACTAGCATCAGTCCATTGGAGAAGAGAGAAATTAGTCTTACCTGCTAAAAACACCACTAACATAAAGACATATAGCACAGGAAGAAAGATGATATTAGAGATCGCACCTACATCTGACAATGACTTTGGACGATACAATTGCACAGCCACTAACCGTATAGGAACGAGATTTCAAGAATATATTCTTGCTTTGGCTGATGTTCCATCCAGTCCCAATGGAGTAAAGGTGGGAGATATGACACAGACCACAGCCAAGGTTTCTTTCAACAAGCCAGACTCCCATGGAGGAGTGCCTATTCATCACTATCAAGTGGATGTCAAAGAAGTGGCATCAGAAACCTGGAAAATAGTACGCTCCCATGGAGTTCAAACAATGGTTGTTTTGAGCAACCTGGAACCAAATACAACTTATGAAATCAGGGTTGCAGCTGTAAATGGAAAAGGGCAAGGAGACTACAGTAAAATAGAAATCTTCCAAACATTACCAGTTCGTGAACCTAGCCCGCCATCGATACATGGACAGCCAAGCAGTGGAAAGAGCTTTAAACTCAGTATCACCAAACAGGACGATGGTGGGGCCCCTATTCTGGAGTACATTGTGAAATACAGAAGTAAAGATAAAGAAGATCAGTGGCTAGAGAAAAAAGTACAGGGAAATAAAGACCACATTATCTTGGAGCATCTACAGTGGACAATGGGGTATGAAGTTCAAATCACAGCTGCCAATAGATTGGGATATTCAGAACCCACAGTGTATGAGTTCAGCATGCCACCAAAGCCCAACATTATTAAAGACACACTTTTTAATGGCCTTGGGCTTGGAGCAGTCATTGGCCTGGGTGTTGCTGCACTTTTGCTAATCCTCGTGGTGACCGATGTTAGCTGCTTCTTTATTCGACAATGTGGGTTATTGATGTGCATCACCAGGAGGATGTGTGGGAAGAAAAGTGGCTCCAGTGGCAAAAGCAAAGAACTGGAAGAAGGAAAAGCTGCATACTTGAAAGATGGATCAAAAGAACCCATCGTGGAGATGAGAACAGAAGATGAAAGAATAACTAATCATGAAGACGGAAGTCCAGTAAATGAGCCAAATGAAACCACACCACTTACAGAACCTGAAAAATTGCCTTTAAAAGAAGAAAATGGGAAAGAAGTCCTAACTCCAGAAACTATAGAAATTAAAGTTTCTAATGATATCATTCAGTCAAAAGAGGATGACAGCAAAGCA---
>eriEur2
ATGAGCCTCCTCCTCTCCTTCTACCTGCTCGGGTTGCTTGTCAGTAGCGGGCAAGCTCTTCTTCAAGTGACAATTTCACTTAGCAAAGTAGAGCTTAGTGTGGGTGAATCTAAATTCTTCACATGCACAGCTATCGGTGAACCTGAAAGTATAGATTGGTATAACCCTCAAGGAGAGAAGATAATTTCAACACAGAGAGTATCAGTGCAGAAGGAAGGTGTTAGGTCACGGTTAACCATCTATAATGCAAATATAGAAGATGCAGGGATATATCGTTGTCAAGCAACAGATGCCAAAGGACAGACACAAGAAGCTACAGTTGTTTTGGAAATTTACCAAAAACTCACTTTCAAAGAAGTGGTATCTCCTCAAGAATTCAAACAAGGCGAGGATGCAGAAGTGGTTTGCCGAGTTAGCAGTTCACCTGCACCGGTTGTCAGCTGGTTGTATCACAATGAGGAAGTGTCTGCTATATCTGACAACCGGTTTGCTATGTTAGCCAACAATAATCTGCAGATTCTCAACATCAATAAAAGTGACGAAGGCACATACAGATGTGAAGGAAGAGTGGAGGCTAGGGGAGAAATCGACTTCCGTGATATCTTTGTTATTGTTAACGTGCCACCAGCAATCACAATGACTCAGAAGTCCTTTAATGCCACAGCAGAAAGAGGAGAAGAGATGACATTCTCTTGCAGGGCCTCTGGCTCTCCTGAGCCCACCATCTCCTGGTATAGGAATGGCAAGTTCATTGAAGAAAATGAAAAATACATACTGAAAGGAAGTAATACAGAACTCACTGTCCGGAACATAATCAATAGTGATGGAGGTCCTTACATGTGCAGGGCCACAAATAAGGCAGGAGAAGATGAAAAACAGGCCTTTCTCCAAGTCTTCGTACAGCCTCACATAATACAACTCCAAAACGAGACTACACATGAGGATGGTCAAGTTACACTCATCTGTGAAGCGGAAGGGGAACCCATTCCAGAAATCACTTGGAAAAGAGCTGTGGATGGTATCACTTTTCCTGAAGGCAAAAAGAGCCTAGATGGTCGCATTGAAGTCAAAGGACAGCATGGAAGCTCAGCACTGCATATTAAAGATGTGAAGTTGACTGACTCTGGGAGATACGACTGTGAAGCTGCCAGTAGAATTGGTGGGCACCAAAAGAGCATGTACCTTGATATTGAGTATGCTCCCAAGTTCATATCAAATCAAACAATTTATTATTCTTGGGAAGGAAATCCGATCAATATAAGCTGTGATGTGACATCTAATCCACCTGCATCAGTCCATTGGAGAAGAGAGAAATTAATTTTACCAGCTAAAAATACCACTAACATAAAAACACATAGTGTAGGAAGAAAGATGATATTAGAGATTGCACCTACATCTGATAGTGATTTTGGACGATATAATTGCACAGCCACTAACCGTATAGGAACAAGATTTCAAGAGTATGTTCTTGCTTTGGCTGATGTGCCATCCAGTCCATATGGATTGAAGATTATAGAGCTGTCACAGACCACAGCCAAGGTTTCTTTCAATAAGCCTGACTCCCATGGAGGAGTGCCTATTCATCACTATCAAGTGGATGTCAAAGAAGTGGCATCAGAAACCTGGAAAATAGTACGCTCCCATGGAGTTCAAACAATGGTTGTATTGAACAGCTTGGAGCCAAATACAACATATGAAATCAGGGTTGCTGCTGTAAATGGAAAAGGACAAGGAGACTATAGTAAAATAGAAATCTTCCAAACATTGCCAGTTCGTGAACCAAGTCCTCCATCCATTCATGGCCAGCCAAGTGTTGGGAAGAGCTTTAAACTCAGTATCACCAAGCAGGATGATGGAGGGGCCCCTATTTTGGAATACATTGTGAAATACAGAAGTAAAGATAAAGAAGACCAGTGGCTAGAGAAGAAAGTTCAGGGCAATAAAGACCACATTATTTTGGAACATCTTCAGTGGACAATGGGATATGAAGTTCAAATTACAGCTGCCAATAGATTGGGATATTCAGAACCAACAGTCTATGAGTTCAGTATGCCACCAAAGCCCAACATTATTAAAGACACACTTTTTAACGGTCTTGGACTCGGTGCGGTCATTGGCCTAGGCGTTGCTGCACTTTTGCTAATCCTCGTGGTAACTGATGTCAGCTGTTTCTTTATTCGACAATGTGGGTTATTGATGTGCATCACTAGGAGAATGTGCGGGAAGAAAAGTGGCTCCAGTGGCAAAAGTAAAGAACTAGAAGAAGGAAAAGCAGCATACTTGAAAGATGGGTCAAAAGAACCAATAGTGGAGATGAGAACAGAAGATGAAAGAATTACTAATCATGAAGATGGGAGCCCAGTAAATGAGCCAAATGAAACCACACCACTAACAGAACCTGAAAAATTGCCTTTAAAAGAGGAAAATGGGAAAGAAGTCATAAATCCAGAAACTATAGAAATTAAGGTTTCTAATGACATCATCCAATCAAAAGAAAATGACAGCAAAGCA---
>sorAra2
ATGAGCCTCCTCCTCGCCTTCTACCTGCTCGGGTTGCTTGTCAGTCGCGGGCAAGCTCTTCTTCAAGTGACAATTTCACTTAGCAAAGTAGAGCTAAGTGTGGGTGAATCTAAATTCTTCACATGTACAGCTATTGGAGAACCTGAGAGTATAGATTGGTACAATCCCCAAAGAGAGAAGATAATTTCAACGCAGCGGGTAGTCGTGCAGAAGGAAGGTGTGAGGTCACGACTAACCATCTACAATGCAAATATAGAAGATGCAGGGATTTATCGCTGTCAAGCAACAGATGCAAATGGCCAGACACAAGAAGCTACAGTTGTTTTGGAAATTTATCAAAAGCTCACTTTCAGAGAAGTGGTTTCACCACAAGAATTCAAACAAGGAGAAGATGCAGAAGTGGTTTGCCGAGTTAGCAGTTCACCTGCACCCGCTGTCAGCTGGTTGTATCATAATGAGGAAGTCACCGCTATTTCCGACAACCGATTTGCTTTGTTAGCCAACAATAATCTGCAGATTCTCAACATCAGTAAGAGTGATGAAGGTATATACAGATGTGAAGGAAGAGTGGAAGCTAGAGGAGAGATTGACTTCCGTGATATCATCGTTATTGTTAACGTGCCACCAGCAATCACAATGCCTCAGAAATCCTTTAATGCCACCGCAGAGCGGGGAGAAGAGATTACGTTATCCTGCAGAGCATCGGGCTCCCCAGAGCCCTCCATCTCCTGGTACAGAAATGGCAAATATATCGAAGAAAATGAAAAGTATACGTTGAAAGGAAGCAATACAGAACTAACAGTCAAAAATATAATCAACAGTGATGGGGGCCCTTACGTCTGCAGGGCCACGAACAAGGCAGGGGAAGATGAAAGGCAGGCTTTTCTTCAGGTCTTTGTGCAGCCTCACATAATACAACTTAAAAATGAGACAACATATGAGAATGGTAAAGTCACCCTTATATGTGAAGCTGAAGGAGAGCCCATTCCTGAAATCACCTGGAAAAGAGCAGTTGATGGAGTCACTTTTTCAGAAGGCAGTAAGAGTCCAGACGGGCGCATTGAAGTCAGAGGGCGGCACGGAAGCTCCTCCCTGCATATTAAAGACGTGAGTTTGACAGACTCGGGCAGATATGACTGCGAAGCTGCGAGTAGAATCGGAGGGCATCAAAAGAGCATGTTCCTGGATATTGAATATGCTCCCAAGTTCATATCAAACCAAACAACTTATTATTCTTGGGAAGGAAATCCAATTAATATAAGCTGTGATGTGAAATCTAATCCAAATGCACTAGTCCACTGGAGAAAAGAGAAATTAATACTTCCAGCTAAAAACACCACTAATATTAAAACATACAGTATGGGAAGAAAGATGATATTAGAGATTGCACCTACATCAGACAGTGACTTTGGACGATATAACTGCACAGCCACTAACCGTATTGGAACAAGATTTCAAGAATATACCCTTGCTTTAGCTGACGTACCATCAAGTCCCTATGGAGTGAAAGTTATAGAGTTGTCACAGACCACGGCCAAGGTCTCTTTCAACAAGCCTGATTCCCACGGGGGAGTCCCTATTCATCACTACCAAGTGGATGTCAAAGAAGTGGCATCAGAGACCTGGAAAATAGTACGCTCCCATGGAGTTCAAACAACGGTTGTTTTGAGCAACCTGGAACCAAATACAACTTATGAAATCAGGGTCGCAGCTGTCAATGGAAAAGGACAAGGAGATTACAGTAAAATAGAAATTTTCCAAACATTACCAGTTCGTGAGCCAAGTCCTCCCTCCATACACGGGCAGCCAAGCAGTGGAAAGAGCTTTAAACTCAGTATCACTAAGCAGGATGATGGAGGAGCGCCTATTTTGGAATACATTGTGAAATACAGAAGTAAAGATAAAGAAGACCAGTGGCTAGAGAAAAAAGTGCAGGGAAATAAAGATCACATTATTTTAGAGCATCTGCAGTGGACAATGGGGTATGAAGTCCAAATTACAGCAGCCAATAGATTGGGATACTCAGAACCAACAGTCTATGAGTTCAGCATGCCACCAAAGCCCAACATTATAAAAGACACACTTTTTAATGGTCTTGGGCTTGGAGCCGTCATTGGCCTGGGAGTTGCGGCACTTTTGCTAATCCTCGTGGTAACCGACGTCAGTTGTTTCTTTATTCGACAATGTGGGTTATTGATGTGCATCACCAGGAGAATGTGTGGGAAGAAGAGTGGCTCCAGTGGCAAAAGTAAAGAACTGGAGGAAGGAAAAGCTGCATACTTGAAAGATGGATCAAAAGAACCCATAGTGGAGATGAGAACAGAAGATGAAAGAATTACTAATCATGAAGATGGGAGCCCAGTAAATGAGCCAAATGAAACAACACCACTAACAGAACCCGAAAAATTGCCTTTAAAAGAAGAAAACGGGAAGGAAGTCATAAATCCAGAAACTATAGAAATTAAGGTTGCAAATGATATCATCCAATCAAAAGAGGATGACAGCAAAGCA---
>HLphyDis3
ATGAGCCTCCTCCTCTCCTTCTACTTGCTCGGGTTGCTTGTCAGTAGCGGGCAAGCTCTTCTTCAAGTGACAATTTCACTTAGCAAAGTAGAGCTTAGTGTGGGGGAATCTAAATTCTTCACATGTACAGCAATTGGTGAGCCTGAGAGTATAGATTGGTATAATCCTCAAGGAGAGAAGATAATTTCAACGCAGAGGGTAGTGGTACAGAAGGAGAGTGTCAGGTCCAGATTAACCATCTACAATGCAGACATAGAAGATGCAGGGATATATCGCTGCCAAGCAACAGACGCCAAAGGACAGACGCAAGAAGCTACGGTTGTCTTGGAAATTTACCAAAAACTCACTTTCAAAGAAGTGGTATCGCCTCAAGAATTCAAACAAGGAGAGGATGCAGAAGTGGTTTGCCGAGTCAGCAGCTCACCTGCACCTGTTGTCAGCTGGTTGTATCATAATGAGGAAGTCACTGCTATTTCCGACAATCGATTCGCCATGTTAGCCAACAACAATCTGCAGATTCTCAACATTAATAAAAGTGATGAAGGTATATACAGATGTGAAGGAAGAGTGGAGGCTAGGGGTGAAATTGACTTCCGCGACATCATCGTTATTGTCAATGTGCCGCCAGCCATCACGATGCCTCAGAAGTCCTTCAACGCCACCGCGGAGAGAGGAGAAGACATGACACTCTCCTGCAGGGCCTCTGGCTCTCCGGAGCCCACCATCTCTTGGTACAGGAATGGCAAGCTCATTGAAGACAATGAAAAGTACATATTGAAAGGAAACAATACAGAACTCACTGTCAGAAACATAATCAATAGTGATGGGGGCCATTATGTCTGCAGGGCCTCAAATAAGGCAGGAGAAGATGAAAAACAGGCCTTCCTCCAAGTCTTTGTACAGCCTCACATAATACAGCTTAAAAATGAAACTACCTATGAGAACGGTCAAGTCACGCTCACATGCGAAGCGGAAGGGGAGCCCATACCAGAAATCACTTGGAAAAGAGCCGCGGATGGAATCACATTCTCCGAAGGTGTCAAGAGCCCCGACGGCCGCATCGAAGTCAAAGGGCAGCGCGGAAGCTCCTCCCTGCACATTCGAGACGTGAACTTGACCGATTCCGGGAGGTACGACTGTGAAGCTGCAAGCAGAATCGGAGGGCACCAAAAGAGCATGTACCTTGATATTGAATATGCTCCCAAGTTCATATCAAACCAAACAATTTATTACTCTTGGGAAGGAAATCCAATAAATATAAGCTGTGATGTGAAATCTAATCCACCAGCATCAGTCCATTGGAGAAGAGAGAAATTACTTTTGCCAGCTAAAAACATCACTAATTTAAAGACATATAGTGCGGGGAAAAAGATGATATTAGAGATTGCACCTACATCTGACAATGACTTTGGACGCTATAATTGCACAGCCACTAATCGTATAGGAACAAGATTTCAAGAATACATTCTTGCTTTGGCTGATGTACCATCCAGTCCGTATGGAGTGAAGATTATAGAGCTATCGCAAACCACAGCCAAGATTTCTTTCAATAAGCCGGATTCCCATGGAGGTGTACCTATCCATCACTACCAAGTGGATGTCAAAGAAGTGACATCAGAAACCTGGAAAATAGTACGCTCCCATGGAGTTCAAACAATGGTTGTTTTGAGCAACCTGGAACCAAATACAACTTACGAAATCAAGGTTGCAGCTGTGAATGGAAAAGGGCAAGGAGATTACAGTAAAATAGAAATCTTCCAAACACTCCCAGTCCGTGAACCGAGTCCTCCGTCCATACAAGGGCAGCCAAGCAGTGGGAAGAGCTATAAACTCAGTATCACCAAACAGGATGATGGAGGGGCCCCTATTTTGGAATACATTGTGAAGTACAGAAGTAAAGATAAAGAAGGCCAGTGGCTAGAGAAAAAGGTGCAGGGAAATAAAGACCACATTATTTTGGAGCATCTACAGTGGACAATGGGGTATGAAGTTCAGATTACAGCTGCCAACAGATTGGGATATTCAGAACCGGCAGTCTTTGACTTCATCATGCCACCAAAGCCCAACATAATTAAAGACACACTTTTCAATGGCCTTGGGCTTGGAGCAGTCATTGGCCTGGGAGTTGCAGCACTCTTGCTAATTCTGGTGGTAACAGATGTCAGCTGCTTCTTTGTTCGGCAATGTGGGTTATTAATGTGCATCACCAGGAGGATGTGCGGGAAGAAGAGTGGCTCCAGCGGCAAAAGTAAAGAACTCGAAGAAGGAAAAGCTGCCTACCTGAAAGATGGCTCAAAAGAGCCAATAGTGGAAATGAGAACAGAGGATGAAAGAATCACTAATCACGAAGACGGAAGCCCAGTGAATGAGCCCAATGAAACCACACCACTAACAGAACCTGAAAAATTGCCTTTGAAAGAAGAGAATGGGAAAGAAGTCCTAAATCCAGAAACTATAGAAATTAAGGTTTCTAATGACATC---CAATCAAAAGAGGATGACAGCAAAGCA---
>ochPri3
ATGAGCCTCCTCCTCTCCTTCTACCTGCTCGGGTTGCTCGTCAGTAGCGGGCAAGCTCTTCTTCAAGTGACTATTTCGCTTAGCAAAGTAGAGCTTAGCGTGGGTGAATCTAAATTCTTCACCTGCACAGCAATTGGTGAACCCGAGAGTATAGATTGGTATAATCCTCAAGGAGAGAAGATAATTTCAACACAGAGGGTAGTGGTGCAGAAGGAAGGTGTTAGGTCAAGATTAACTATCTACAATGCAAATATAGAAGATGCAGGAATATATCGCTGTCAAGCAACAGATGCCAAAGGACAAACACAAGAAGCAACAGTAGTTTTGGAAATTTACCAAAAGCTCACTTTCAGAGAAGTGGTGTCTCCCCAGGAATTCAAACAAGGTGAAGATGCCGAAGTGGTTTGCCGTGTTAGCAGTTCACCTGCACCTGCTGTCAGCTGGTTGTATCATAACAAGGAAGTCACCACTACTTCTGACAATCGGTTCGCTGTGTTAGCAAACAATAATCTGCAGATTCTCAGCATCAATAAAAGTGATGAAGGCATATACAGGTGTGAAGGAAGAGTGGAGGCTAGGGGAGAAATTGACTTCCGTGATATCATCGTTATTGTAAATGTGCCACCAGTGATCACAATGCCTCAAAAATCTTTCAATGCTACAGCAGAGAGAGGAGAAGAAATGACACTCTCCTGTCGGGCATCAGGCTCTCCAGAGCCCACCATCACCTGGTCTAGGAATGGCAAGCTCATTCAAGAAAATGAAAAGTACATATTGAAACGAAGCAATACAGAACTCACTGTAAGGAATATAATCAATAGTGATGCAGGCCCTTATGTCTGCAGAGCAACCAACAAGGCAGGGGAAGATGAGAAGCAGGCATTCCTCCAAGTCTTTGTACAGCCTCACATCATACAACTTCTAAATGAGACTACATATGAGTATGGTCATGTTACGCTCATCTGTGAAGCAGAAGGGGAACCTGTTCCAGAAATCACTTGGAAAAGAGCGGTAGACGGCGTCACATTTTCTGAAGGTGATAAGAGCCCAGATGGCCGTATTGAGGTCAGAGGTCAACATGGGAGCTCATCATTGCATATCAAGGAGGTGAATCTGTCAGACTCAGGCAGATATGACTGTGAAGCTGCAAGCAGAATTGGAGGGCACCAGAAAAGCATGTATCTTGATATTGAATATGCCCCCAAGTTTATATCAAACCAAACAATTTATTACTCTTGGGAAGGGAATCCAATCAATATAAGTTGTGATGTGAAATCAAACCCACCAGCATCAATATATTGGAGAAAAGAGAAATTAGTCTTACCAGCTAAAAACACCACTAATTTAAAGACATACAGTACAGGAAGAAAAATGATATTGGAGATTGCTCCTACATCTGAGAATGACTTTGGACGATATAATTGTACGGCTACTAACCGCATAGGAACAAGATTCCAAGAATATATTCTTGCTTTAGCTGATGTGCCATCAAGTCCCTCTGGAGTGAAAATCATAGAACTGTCACAGACCATGGCAAAAGTTTCTTTCAATAAACCCGATTCCCATGGAGGTGTTCCTATTCATCACTATCAAGTGGATGTCAAAGAGGTGGCATCAGAAACCTGGAAAATAGTACTCTCCCATGGAGTTCAAACAATGGTGGTTTTGAGCAACCTGGAACCAAATACAACTTATGAAATTAGGGTTGCAGCTGTGAATGGAAAAGGACAAGGCGACTACAGTAAAATAGAACTTTTCCAAACATTGCCAGTTCGTGAACCAAGTCCTCCATCCATACATGGACAGCCAAGCAGTGGGAAGAGCTTTAAACTCAGCATCACCAAACAGGATGATGGAGGGGCTCCCATATTGGAATACATTGTTAAATACAGAAGTAAAGATAAGGAAGATCAGTGGCTGGAGAAGAAGGTGCAAGGAAATAAAGACCATATAATTCTGGAGCATCTCCAGTGGACAATGGGGTATGAAGTTCAAATTACAGCAGCCAATCGATTGGGATATTCTGAACCAACAGTTTATGAATTCAGCATGCCACCCAAGCCAAACATTATTAAAGATACACTTTTTAACGGTCTTGGACTTGGAGCAGTCATTGGCCTAGGAGTTGCTGCCCTATTGCTAATCCTTGTGGTAGCAGATGTCAGCTGCTTCTTTGTTCGACAATGTGGGTTATTGATGTGCATCACTAGGAGAATATGTGGGAAGAAAAGTGGCTCCAGTGGCAAGAGCAAAGAACTGGAAGAAGGAAAAGCAGCATATCTGAAAGATGGGTCCAAAGAACCAATAGTAGAGATGAGAACAGAAGATGAAAGAATCACTAATCATGAAGATGGGAGCCCAGTAAATGAACCTAATGAAACCACACCACTTACAGAACCTGAAAAATTGCCTTTAAAAGAAGAAAATGGAAAAGAAGTCCTAAATCCAGAAACTATAGAAATTAAAGTTTCTAACGATATCATCCAATCAAAAGACGATGACAGCAAAGCA---
>triMan1
ATGAGCCTCCGCCTCTCCTTCTACCTGCTCGGGTTGCTTGTCAGTAGCGGGCAAGCTCTTCTTCAAGTGACGATTTCACTTAGCAAAGTAGAGCTTAGTGTGGGTGAATCTAAATTCTTCACATGCTCAGCAATTGGTGAACCTGAGATTATAGACTGGTATAATCCTCAAGGAGAAAAGATAATTTCTACACAAAGGGTAGCTGTGCAAAAGGATGGTGTTAGGTCAAGATTAACCATATACAACGCAAACATAGAAGATGCAGGGATATACCGTTGTCAAGCAACAGATGCCAAAGGACAGACACAAGAAGCTACAGTCGTTTTGGAAATTTACCAAAAGCTCACTTTCAGAGAAGTGGTGTCTCCTCAAGAGTTCAAACAAGGAGAGGACGCGGAAGTGGTTTGCAGAGTTAGCAGCTCGCCTGCACCTGTTGTCAGCTGGTTGTATCATAATGAGGAAGTCACCACCATTTCCGACAATCGGTTCGCTATGCTAGCAAACAATAATCTGCAGATTCTCAACATCAGTAAGAGTGACGAAGGTATATACAGGTGTGAAGGGAGAGTAGAGGCTCGGGGAGAAATTGACTTCCGTGATATCATTGTGATCGTTAATGTGCCACCAGCAATCACAATGCCTCAGAAATCCTTTAATGCCACAGCAGAGAGAGGTGAAGAGATGACTTTATCCTGCAGGGCCTCTGGCTCTCCAGAACCCACCATTAGCTGGTACAGGAATGACAAGCTCCTTGAAGAAAATGAAAAGTACCTTTTAAAAGGAAGCAATACAGAACTTACTGTCAGGAACATTATCAATAGTGATGGGGGCCCTTATGTCTGCAGGGCCACAAATAAGGCAGGAGAAGATGAAAAACATGCATTCCTCCAAGTTTTTGTACAGCCTCACATAATACAGCTTAAAAATGAGACTACATATGAAAATGCTCAAGTCATACTCATCTGCGAAGCAGAAGGGGAGCCTATTCCAGAAATCACTTGGAAAAGAGCCGCGGATGGCATCACGTTTTCTGAAGGAGCTAAGAGCCCAGACGGCCGTATCGATGTCCGAGGGCAGCTCGGAAGCTCGTCACTGCACATTACGGATGTGAAGTTGTCAGACTCGGGGAGGTATGACTGCGAAGCTGCGAGTAGAATCGGCGGACACCAAAAGAGCATGTACCTTGATATTGAATATGCTCCCAAGTTTATATCAAACCAAACCATTTATTACTCTTGGGAAGGAAATCCAATCAATATAAGCTGTGATGTGAAATCTAATCCACCAGCATCAATCCACTGGAGAAGAGATAAATTAATATTACCAGCTAAGAACACCACTAATTTAAAGACATATAGTACAGGAAGAAAGATGATATTGGAGATTGCACCTGCGTCTGACAATGACTTTGGACGATATAACTGCACAGCCACGAACCATATAGGAACCAGATTTCAAGAATATATTCTTGCTTTGGCTGATGTGCCGTCCAGTCCCTATGGAGTGAAGATTATAGAGTTGTCACAGACCATGGCCAAAGTTTCCTTTAACAAACCGGATTCCCATGGAGGTGTGCCTATTCATCACTATCAAGTGGATGTCAAAGAAGTGGCATCAGAAACCTGGAAAATAGTACGCTCCCAAGGAGTTCAAACAATGGTTGTGTTGAACAACCTGGAACCAAATACAACATATGAAATCAGGGTTGCAGCTGTAAATGGAAAAGGGCAAGGAGACTACAGTAAAATAGAAATCTTCCAAACACTACCAGTTCGTGAACCAAGTCCTCCATCAATCCATGGACAGCCAAGCAGCGGGAAGAGCTTTAAACTCAGCATCACCAAACAGGATGATGGAGGGGCCCCTATTTTAGAATATATTGTAAAATATAGAAGTAAAGATAAGGAAGACCAGTGGCTAGAGAAAAAAGTACAGGGAAATAAAGATCACATTATTTTGGAGCATCTACAGTGGACAATGGGGTATGAAGTGCAAATTACAGCTGCCAACAGATTGGGATATTCTGAACCAACAGTCTATGAGTTCAACATGCCGCCAAAGCCCAACATTATTAAAGACACACTTTTTAACGGTCTTGGGCTTGGAGCAGTGATTGGCCTGGGCGTTGCTGCACTATTTCTAATCCTCGTGGTAACAGATGTCAGCTGCTTCTTTATTCGACAATGCGGATTACTGATGTGCATCACCAGGAGAATGTGTGGGAAGAAAAGTGGTTCCAGCGGCAAAAATAAAGAACTCGAAGAAGGAAAGGCTGCGTACCTGAAAGATGGATCAAAAGAACCAATCGTGGAGATGAGAACAGAGGATGAAAGAATTACTAATCATGAAGATGGGAGCCCAGTAAATGAGCCAAACGAAACCACACCACTAACAGAACCTGAAAAATTGCCCTTAAAAGAAGAAAATGGCAAAGAGATCTTAAATCCAGAAACTATAGAAATTAAAGTTGCTAATGATATA---CAATCAAAAGAAGATGACAGCAAAGCA---
>loxAfr3
ATGAGCCTCCTCCTCTCCTTCTACCTGCTCGGGTTGCTTGTCAGTAGCGGGCAAGCTCTTCTTCAAGTGACGATTTCGCTTAGCAAAGTAGAGCTTAGTGTGGGTGAATCTAAATTCTTCACATGTTCAGCAATTGGTGAACCTGAGATTATAGACTGGTATAATCCCCAAGGAGAAAAGATAATTTCTACACAGAGAGTAGCTGTGCAGAAGGATGGTGTTAGGTCAAGATTAACCATATACAACGCAAACGTAGAAGATGCAGGGATATATCGTTGTCAAGCAACAGATGCCAAAGGACAGACGCAAGAAGCTACAGTTGTTTTGGAAATTTACCAAAAGCTCACTTTCAGAGAAGTGGTGTCTCCTCAAGAATTCAAACAAGGAGAGGACGCGGAAGTGGTTTGCAGAGTTAGCAGTTCACCTGCACCTGTTGTCAGCTGGTTGTATCATAATGAGGAAGTCACCACCATTTCCGACAATCGGTTCGCTATGTTAGCAAACAATAATCTGCAGATTCTCAACATCAGTAAGAGTGATGAAGGCATATACAGGTGTGAAGGAAGAGTGGAGGCACGGGGAGAAATTGACTTCCGGGATATCATTGTTATTGTTAATGTGCCACCAGCAATCACAATGTCTCAGAAATCCTTTAATGCCACAGCAGAGAGAGGTGAAGATATGACATTATCCTGCAGGGCCTCTGGCTTTCCAGAACCCACCATCAGCTGGTACAGGAATGGCAAGCTCATTGAAGAAAATGAAAAGTACCTATTGAAGGGAAGCAATACGGAACTTACTGTCAGGAACATAATCAATAGTGATGGGGGCCCTTATGTTTGCAGGGCCACAAATAAGGCAGGAGAAGATGAAAAACATGCATTCCTCCAAGTTTTTGTACAGCCTCACATAATACAGCTTAAAAATGAGACTACGTATGAAAACGGTCAAGTCACACTTATTTGTGAAGCGGAAGGGGAGCCTATTCCAGAAATCACTTGGAAAAGAGCTGTGGATGGTATCACATTTTCTGAAGGAGATAAGAGCCCAGACGGCCGTATCGAAGTCCAAGGGCAGCGTGGAAGCTCGTCGCTGCACATTACAGACGTGAAGTTGTCAGATTCAGGCAGATATGACTGTGAAGCGGCGAGTAGAATTGGAGGGCATCAAAAGAGCATGTACCTTGATATTGAATATGCTCCCAAGTTTATGTCAAACCAAACCATTTATTACTCTTGGGAAGGAAATCCAATCAATATAAGCTGTGATGTGAAATCTAATCCACCAGCATCCATCCACTGGAGAAGAGATAAATTAATATTACCAGCTAAGAACACCACTAATTTAAAGACATATAGTATAGGAAGAAAGATGATATTGGAGGTTGCACCTACATCTGACAATGACTTTGGACGATATAACTGCACAGCCACTAACCATATAGGAACCAGATTTCAAGAATATATTCTTGCTTTGGCTGATGTGCCATCCAGCCCCTATGGAGTGAAGATTATAGAGTTGTCCCAGACCATGGCCAAGGTTTCCTTTAACAAACCAGATTCCCATGGTGGGGTGCCTATTCATCACTATCAAGTGGATGTCAAAGAAGTGGCGTCAGAAACCTGGAAAATAGTACGCTCCCATGGAGTTCAAACAATGGTTGTTTTGAACAACCTGGAACCAAATACAACATACGAAATCAGGGTTGCAGCTGTAAATGGAAAAGGGCAAGGAGACTACAGTAAAATAGAAATCTTTCAAACACTACCAGTTCGTGAACCAAGTCCTCCATCAATCCATGGACAGCCAAGCAGTGGGAAGAGCTTTAAACTCAGCATCACCAAACAGGATGATGGAGGGGCACCTATTCTGGAGTATATTGTCAAATATAGAAGTAAAGATAAGGAAGACCAGTGGCTAGAGAAAAAAGTGCAGGGAAATAAAGATCACATTATTTTGGAGCACCTACAGTGGACAATGGGGTATGAAGTGCAAATTACAGCTGCCAATAGATTGGGATATTCTGAACCAACAGTCTATGAGTTCAGCATGCCACCAAAGCCCAACATTATTAAAGACACACTTTTTAATGGTCTTGGGCTTGGAGCAGTCATTGGCCTGGGAGTTGCGGCATTATTGCTGATCCTGGTTGTGATAGATGTCAGCTGCTTCTTTATTCGACAATGTGGATTACTGATGTGTATCACCAGGAGAATGTGCGGGAAGAAAAGCGGCTCCAGTGGCAAAAGTAAAGAACTGGAAGAAGGAAAGGCTGCCTATCTGAAAGATGGATCAAAAGAACCAATAGTGGAGATGAGAACAGAGGATGAAAGAATTACTAATCATGAAGATGGGAGCCCAGTAAATGAGCCAAATGAAACTACACCACTAACAGAACCTGAAAAATTGCCTTTAAAAGAAGAAAATGGCAAAGAGGTCTTAAATCAAGAAACTATAGAAATTAAAGTTGCTAATGATATA---CAATCAAAAGAAGATGACAGCAAAGCA---
>echTel2
ATGAGCCTCCTCCTCGCCTTCTACCTGCTCGGGTTGCTTGTCAGTAGCGGGCAAGCTCTTCTTCAAGTGACAATTTCACTTAGCAAGGTAGAGCTTAGTGTGGGTGAATCCAAATTCTTCACGTGTTCAGCAATTGGTGAACCTGAAATTATAGATTGGTTTAATCCACAAGGAGAGAAGATAATTTCTACACAGAGAGTCGCTGTGCAAAAAGATGGTGTTAGGTCAAGATTAACAATATACAACGCCAATATAGAAGATGCGGGGATATATCGTTGTCAGGCAACAGATGCCAAAGGACAGACCCAAGAAGCTACAGTTGTTTTGGAAATTTACCAAAAACTCACTTTCAGAGAAGTGGTATCTCCTCAAGAATTCAAACAAGGCGAAGACGCGGAGGTGGTGTGCAGGGTCAGCAGTTCACCGGCGCCTGTCGTCAGCTGGCTGTATCATAATGAGGAAGTCACCGCTATTTCCGACAATCGGTTCGCTATGTTAGCCAACAATAATCTGCAGATTCTCAACATCAATAAGAGTGATGAAGGAATATACAGATGCGAAGGCAGAGTGGAAGCTCGGGGAGAAATTGACTTCCGTGATATAATTGTGATCGTTAATGTGCCACCAGCAATCACAATGCCACAGAAATCCTTCAATGCAACGGCAGAGAGAGGAGAGGAGATGACACTATCCTGCAGGGCCTCTGGCTCCCCGGAACCCACCATCAGTTGGTACAGGAATGGCAAGCTTCTTGAAGAAAATGAAAAATATCTATTGAAAGGAAGCAATACAGAACTTACGGTCAAAAAAATAATGGACAGTGATGGAGGCCCTTATGTCTGCAGGGCCACAAATAAGGCAGGAGAAGATGAAAAACATGCATTCCTCCAAGTTTTTGTGCAGCCTCACATAATACAGCTTAAAAATGAGACTATATATGAAAATGGTCAAGTCACACTCATCTGTGAAGCAGAAGGGGAGCCTCTTCCAGAAATCACTTGGAAAAGAGCGGTGGATGGAATCACCTTTTCTGAAGGAGATCAGAGCCCTGATGGCCGTATTGAAGTCAAAGGGCAGCATGGGAGCTCATCATTGCACATTAAAGATGTGAAGTTGTCAGATTCAGGGAGATATGATTGTGAAGCTGCAAGCAGAATTGGAGGGCACCAAAAAAGCATGTACCTTGACATTGAATATGCCCCCAAGTTTATATCAAATCAAACTATTTATTACTCTTGGGAAGGAAATCCAATCAATATAAGCTGTGATGTGAAATCAAATCCACCAGCATCAATCCACTGGAGAAGAGACAGATTAGTATTACCAGCTAAGAACGCTACTAATTTAAAGACGTACAGTGCAGGAAAAAAGATGATATTGGAGATTGCACCTACATCTGACAATGACTTTGGACGATATAACTGCACAGCCACTAACCATATAGGAACAAGATTTCAAGAGTATATTCTTGCTTTAGCAGATGTGCCATCTAGTCCTTATGGAGTGAAAATTGTAGAACTGTCACAGACCATGGCCAAGGTTTCCTTTAACAAACCGGACTCCCACGGAGGTGTGCCTATTCACCACTATCAAGTCGATGTCAAAGATGTGGCGTCAGAAACCTGGAAGATAGTACGCTCCCATGGAGTTCAAACAATGGTTGTTTTGAACAACCTGGAACCAAATACAACATATGAAATCAGAGTTGCTGCTGTAAATGGAAAAGGGCTAGGCGATTATAGTAAAATAGAAATCTTCCAAACACTTCCAGTTCGTGAACCAAGTCCTCCATCCATCCACGGACAGCCAAGCAGTGGAAAGAGCTTTAAACTCAGCATTACCAAACAAGATGACGGTGGTGCGCCTATTCTGGAGTATATTGTGAAATATCGAAGTAAAGATAAGGAAGACCAGTGGCTAGAGAAAAAAGTACAAGGAAATAAAGATCACATTATTTTGGAGCATCTACAGTGGACAATGGGATATGAAGTACAAATTACAGCTGCCAATAGATTAGGATACTCTGAACCAACAATCTATGAGTTCAACATGCCACCCAAACCCAACATAATTAAAGATACACTTTTTAATGGCCTTGGCCTTGGAGCAGTCATTGGCTTGGGCGTTGCAGCGCTATTGCTAATCCTTGTGGTAACAGATGTCAGCTGCTTCTTTATTCGACAATGTGGCTTACTGATGTGTATCACCAGGAGGATGTGTGGGAAGAAAAGTGGCTCCAGTGGCAAAAGTAAAGAACTCGAAGAGGGCAAGGCTGCATACCTGAAAGATGGATCAAAAGAACCAATAGTCGAGATGCGAACAGAGGATGAAAGAATTACTAATCATGAAGACGGGAGCCCAGTGAATGAGCCAAATGAAACTACACCACTAACAGAACCTGAAAAATTGCCTTTAAAAGAAGAAAATGGGAAAGAGGTGTTGAATCCAGAAACTATAGAAATTAAAGTTGCCAATGATATA---CAATCAAAAGAAGATGACAGCAAAGCT---
>micOch1
ATGAGCCTCCTCCTCTCCTTCTACCTGCTCGGGTTGCTTGTCAGTAGCGGGCAAGCTCTTCTTCAAGTGACAATTTCACTTAGCAAAGTAGAGCTCAGTGTGGGTGAATCTAAATTCTTCACATGTACAGCCATTGGTGAGCCTGAGAGTATAGATTGGTATAATCCTCAAGGAGAGAAGATCATTTCCACACAGAGGGTGATGGTCCAGAAGGAAGGTGTCAGGTCACGACTAACCATTTATAACGCAAACATAGAAGATGCAGGGATTTATCGCTGCCAAGCGACAGATGACAAAGGCCAGACACAAGAAGCTACAGTAGTTCTGGAAATTTACCAGAAACTCACCTTCAGAGAAGTGGTATCCCCTCAAGAATTCAAGCAAGGGGAGGACGCGGAAGTGGTCTGCAGGGTTAGCAGCTCACCGGCCCCTGCTGTCAGCTGGCTGTATCACAATGAGGAGGTCACCACCATTCCCGACAATCGTTTTGCTGTGCTTGCAAACAATAACTTGCAGATTCTCAACATCAATAAAAGTGATGAAGGTATATACAGATGTGAAGGAAGAGTGGAGGCAAGGGGAGAGATTGACTTCCGGGATATCATTGTTATTGTCAATGTTCCACCAGTCATCGTGATGCCCCAAAAGTCCTTCAATGCTACTGCAGAGAGAGGAGAAGAGATGACATTAACTTGTAGGGCCTCAGGCTCTCCAGATCCTACCATCTCTTGGTTTCGGAATGGCAAGCTCATTGAAGAAAATGAAAAATACATCTTAAAGGGCAGTAATACAGAACTCACGGTCAGAAATATAATCAACAAAGATGGTGGTTCTTATGTCTGCAAAGCCACAAATAAGGCAGGAGAAGATGAAAAGCAGGCTTTCCTTCAAGTCTTTGTACAGCCGCATATATTACAACTTCAGAATGAGACAACATCTGAGAATGGTCATGTCACACTCATCTGTGAGGCAGAAGGCGAGCCTATTCCAGAAATCACCTGGAAAAGAGCAGTGGATGGAGCCACATTTTCTGAAGGTGATAAGAGCCCAGATGGCCGAATTGAAGTCAAAGGTCAGCGGGGACATTCGTCACTGCACATCAGAGATGTGAAGTTATCGGATTCAGGGAGATATGATTGTGAGGCTGCTAGTAGGATCGGTGGGCACCAGAGAAGCATGCATCTTGACATTGAATATGCTCCTAAGTTTGTTTCAAATCAGACAATGTACTATTCTTGGGAAGGAAATCCAATCAATATAAGTTGTGATGTGACATCAAATCCACCTGCATCAATCCATTGGAGAAGAGAGAAATTGGTCTTACCAGCTAAAAATACCACTCATTTAAAGACATACAGTGTCGGGAGAAAGATGATACTAGAGATTGCCCCTACATCAGAAAATGACTTTGGACGATATAACTGCACTGCTACTAACCGTATAGGAACAAGGTTTCAGGAATATATTCTAGAGTTAGCAGATGTACCCTCTAGTCCTCATGGAGTGAAGATCGTAGACCTGTCTCAGACTACAGCCAAGATCTTGTTCAACAAACCTGACTCCCACGGAGGTGTGCCTATTCATCACTATCAAGTGGATGTCAAAGAAATGGCATCAGAAACCTGGAAAATAGTACGCTCCCATGGAGTTCAAACAATGGTTGTCTTGAGCAGCCTGGAACCAAATACAACTTATGAAACCAGGGTTGCAGCAGTAAATGGAAAAGGTCAAGGGGACTACAGTAAAATAGAAATATTCCAGACACTGCCAGTCCGTGAGCCAAGTCCCCCTTCCATACATGGACAGCCAAGCAGTGGGAAGAGTTTTAAAATCAGCATCACAAAACAGGATGATGGAGGGGCTCCTATTTTAGAATACATTGTGAAATACAGAAGTAAAGATAAGGAAGACCAGTGGCTGGAGAAGAAGGTGCAGGGGAATAAAGACCACATTATTCTGGAACATCTGCAGTGGACGATGGGCTACGAGGTGCAAATCACAGCTGCCAATAGATTGGGGTATTCTGAGCCCACTGTATACGAGTTCAGCATGCCCCCAAAGCCCAACATTATTAAA------------------------------------------------------------------------------------------------------------------------------------------------------------------------------------------------------------------------------------------------------------------------------------------------------------------------------------------------------------------------------------------------------------------------------------------------------
>mm10
ATGAGCCTCCTCCTCTCCTTCTACCTGCTCGGGTTGCTTGTCAGGAGCGGGCAAGCTCTTCTTCAAGTGACAATTTCACTTAGCAAAGTAGAGCTTAGTGTGGGTGAGTCTAAATTCTTCACATGTACAGCCATTGGTGAGCCTGAGAGTATCGACTGGTATAACCCTCAAGGAGAGAAGATCATTTCAACGCAGAGGGTTATGCTACAGAAGGAGGGTGTCAGGTCACGACTCACCATCTACAATGCAAACATAGAAGATGCAGGGATATATCGCTGTCAAGCGACAGATGCCAAAGGACAGACACAAGAAGCTACAGTAGTTTTGGAAATTTACCAAAAACTCACCTTCAGAGAAGTGGTGTCCCCTCAAGAGTTCAAGCAAGGGGAGGATGCAGAAGTGGTTTGCAGAGTGAGCAGTTCCCCAGCCCCTGCGGTCAGCTGGTTGTACCACAATGAGGAAGTCACCACCATCCCCGACAATCGGTTTGCAGTGCTTGCAAACAATAATTTGCAGATCCTCAATATCAATAAAAGTGATGAAGGTATATACAGATGTGAAGGAAGAGTGGAGGCGAGGGGAGAGATTGACTTCCGGGATATCATTGTTATTGTTAACGTTCCACCAGCAATCATGATGCCCCAGAAGTCCTTCAATGCTACAGCAGAGAGAGGAGAAGAGATGACCTTAACATGCAAGGCCTCGGGCTCCCCAGATCCAACCATCTCTTGGTTCAGGAACGGCAAACTCATTGAAGAAAATGAAAAGTATATTTTAAAGGGCAGTAATACAGAGCTCACTGTCAGGAACATAATCAATAAAGACGGGGGCTCTTATGTCTGCAAAGCAACAAACAAGGCAGGAGAAGATCAAAAGCAGGCCTTCCTTCAAGTCTTTGTACAGCCTCATATATTACAACTTAAAAATGAGACAACATCTGAGAATGGTCATGTCACACTCGTATGTGAAGCAGAAGGGGAGCCTGTTCCAGAAATCACATGGAAAAGAGCCATAGATGGAGTCATGTTTTCTGAAGGTGATAAGAGTCCGGATGGCCGCATCGAAGTTAAAGGGCAGCATGGACGCTCTTCACTGCACATTAGAGATGTGAAGTTGTCAGATTCGGGGAGATATGACTGTGAGGCCGCTAGTCGGATTGGTGGGCACCAGAGGAGCATGCACCTGGACATCGAATATGCTCCTAAGTTTGTTTCAAATCAGACAATGTATTACTCTTGGGAAGGAAATCCAATCAACATAAGTTGTGATGTGACAGCAAACCCACCTGCGTCAATCCACTGGAGAAGAGAGAAACTGCTCTTACCAGCTAAGAATACGACTCATTTAAAAACTCACAGTGTAGGAAGAAAGATGATACTCGAGATTGCCCCCACATCAGACAATGACTTTGGACGATATAACTGCACAGCTACTAACCGTATAGGCACAAGATTTCAGGAATATATTCTTGAATTAGCAGATGTCCCCTCTAGTCCCCATGGAGTGAAGATTATAGAGCTGTCACAGACCACAGCCAAGATCTCTTTCAATAAACCCGAATCCCATGGAGGTGTGCCTATTCATCACTATCAAGTGGATGTCAAAGAAGTGGCATCAGAAACCTGGAAAATAGTACGCTCCCATGGAGTTCAAACGATGGTTGTTTTGAGCAGTCTGGAACCAAATACGACTTACGAAATTAGGGTTGCAGCAGTGAATGGCAAAGGTCAAGGAGACTACAGTAAAATAGAAATATTCCAGACACTGCCAGTCCGTGAGCCAAGTCCCCCTTCCATACATGGACAGCCAAGCAGTGGCAAGAGTTTTAAAATCAGCATCACCAAGCAAGATGATGGAGGGGCTCCTATTTTAGAATACATTGTAAAATACAGAAGTAAAGACAAGGAAGATCAGTGGCTAGAGAAGAAGGTACAGGGAAATAAAGACCACATTATCTTGGAGCATCTGCAGTGGACAATGGGCTACGAAGTGCAAATCACAGCTGCCAACAGACTGGGATATTCTGAGCCTACTGTATATGAGTTCAGCATGCCCCCAAAACCCAACATTATTAAAGACACACTTTTTAATGGCCTTGGCCTAGGAGCCATCATTGGCCTTGGAGTTGCTGCCCTTTTGCTAATCCTTGTGGTAACAGACGTCAGCTGCTTCTTCATTCGACAATGTGGGTTACTAATGTGCATCACCAGGAGAATGTGCGGGAAAAAGAGTGGCTCCAGTGGGAAAAGTAAAGAACTTGAAGAAGGAAAAGCAGCTTACCTGAAAGATGGATCAAAAGAACCGATAGTGGAAATGAGAACAGAAGATGAAAGAATCACTAACCATGAAGATGGGAGTCCAGTAAATGAGCCAAATGAAACCACACCGCTAACAGAACCTGAAAAATTGCCTTTAAAAGAAGAAAACGGAAAGGAAGTTTTAAACGCAGAAACTATAGAAATTAAAGTGTCCAATGACATCATCCAGTCTAAAGAAGATGACATAAAGGCA---
>rn6
ATGAGCCTCCTCCTCTCCTTCTACCTGCTCGGGTTGCTTGTCAGTAGCGGGCAAGCTCTTCTTCAAGTGACAATTTCACTTAGCAAAGTAGAGCTTAGTGTGGGTGAATCTAAATTCTTCACATGTACAGCAATTGGCGAGCCTGAGAGTATAGACTGGTACAACCCTCAAGGAGAGAAGATCATTTCAACGCAGAGGGTTATGCTACAGAAGGAGGGCGTCAGGTCTCGACTAACCATCTACAATGCCAACATAGAAGATGCAGGAATATATCGCTGTCAAGCGACAGATGCCAAAGGGCAGACGCAGGAAGCTACAGTAGTTTTGGAAATTTACCAAAAACTCACCTTCAGAGAAGTGCTGTCCCCTCAAGAGTTCAAGCAAGGGGAGGATGCAGAAGTGGTTTGCAGAGTGAGCAGTTCCCCCGCCCCTGCGGTCAGCTGGCTGTATCACAATGAGGAAGTCACCACCATCCCCGACAATCGGTTTGCTGTGCTTGCAAACAATAATTTGCAGATCCTCAACATCAATAAAAGTGATGAAGGTATATACAGATGTGAAGGAAGAGTGGAGGCCAGGGGAGAGATTGACTTCCGGGACATTATTGTTATTGTAAACGTTCCGCCAGCAATCGTGATGCCCCAAAAGTCCTTCAATGCCACTGCAGAGAGAGGAGAAGAGATGACCTTAACCTGCAAGGCCTCGGGCTCCCCAGATCCCGCCATCTCTTGGTTCAGGAATGGCAAACTCATTGAAGAAAATGAAAAGTATATTTTAAAGGGCAGTAATACAGAGCTCACGGTCAGAAACATAATCAATAAAGATGGGGGCTCTTATGTCTGCAAAGCCACAAATAAGGCAGGGGAAGATCAGAAGCAGGCCTTCCTTCAAGTTTTCGTGCAGCCTCATATATTACAACTCAAGAATGAGACAACGTCTGAAAATGGTCACGTCACACTCATCTGTGAAGCAGAAGGGGAGCCTGTTCCAGAAATCACATGGAAAAGAGCCATAGACGGAGTCACATTTTCTGAAGGTGACAAGAGCCCAGATGGCCGCATCGAAGTTAAAGGGCAGCATGGCCGATCTTCACTGCACATCAGAGATGTGAAGTTGTCAGATTCGGGAAGATATGACTGTGAGGCCGCGAGTAGAATTGGCGGGCACCAGAGAAGCATGCATCTTGACATCGAATATGCTCCTAAGTTTGTTTCAAATCAGACAATGTATTACTCTTGGGAAGGAAATCCAATCAATATAAGTTGTGATGTGAAAGCAAATCCACCTGCCTCAATCCACTGGAGAAGAGAGAAATTGGTCTTACCAGCTAAAAATACCACTCATTTAAAAACTCACAGTGTGGGAAGAAAGATGATACTTGAGATTGCCCCTACATCAGACAATGACTTTGGACGATATAACTGCACTGCGACTAACCGTATAGGCACGAGATTCCAGGAGTATATTCTTGAGTTAGCAGATGTCCCCTCTAGTCCCCGTGGAGTGAAGATTATAGAGCTGTCACAGACCACAGCCAAGATCTCTTTCAATAAACCCGAGTCCCATGGAGGTGTGCCCATTCATCACTACCAAGTGGATGTCAAGGAAGTGACATCAGAAACCTGGAAGATAGTACGCTCCCATGGAGTTCAAACGACAGTTGTTTTGAGCAGCCTGGAACCAAATACAACATATGAAGTCAGGGTTGCAGCAGTGAATGGCAAAGGACAAGGAGACTACAGTAAAATAGAAATATTCCAGACACTGCCAGTTCGTGAGCCAAGTCCCCCTTCCATACATGGACAGCCAAGCAGTGGGAAGAGTTTTAAAATCAGCATCACCAAGCAAGATGATGGAGGGGCTCCCATTTTAGAATACATTGTGAAATACAGAAGTAAAGACAAGGAAGATCAGTGGCTAGAGAAGAAGGTGCAGGGAAATAAAGACCACATTATCTTGGAGCATCTGCAGTGGACAATGGGTTATGAAGTTCAAATCACAGCTGCCAACAGACTTGGGTATTCTGAGCCGACTGTATATGAGTTCAGCATGCCTCCAAAGCCCAACATTATTAAAGACACACTTTTTAATGGCCTAGGCCTCGGAGCCATCATTGGCCTTGGAGTCGCTGCCCTTTTGCTAATCCTTGTGGTAACAGATGTCAGCTGCTTCTTCATTCGACAATGTGGGTTGTTAATGTGCATCACCAGAAGAATGTGTGGGAAAAAGAGTGGCTCCAGTGGAAAAAGTAAAGAACTTGAAGAAGGAAAAGCAGCTTACCTGAAAGATGGATCAAAAGAACCAATAGTGGAAATGAGAACAGAGGATGAAAGAATCACTAACCATGAAGACGGGAGTCCAGTAAATGAGCCAAATGAAACCACACCACTAACAGAACCTGAAAAATTGCCTTTAAAAGAAGAAAATGGAAAAGAAGTTTTAAATGCAGAAACTATAGAAATTAAAGTGTCTAATGACATCATCCAGTCTAAAGAAGATGACATCAAGGCA---
