# Supplementary material for: Six reference-quality genomes reveal evolution of bat adaptations
Source: Nature. 2020 Jul 22;583(7817):578–84. doi: 10.1038/s41586-020-2486-3 (PMC8075899; doi:10.1038/s41586-020-2486-3)
Supplement: Supplementary file 6 — Alignments of 12,931 protein-coding genes across 48 mammals. [file 41586_2020_2486_MOESM6_ESM.gz › suppDataFile/ENST00000324366.aln.fasta]

>hg38
ATGGCGGCGATGGCGGTCGGGGGTGCTGGTGGGAGCCGCGTGTCCAGCGGGAGGGACCTGAATTGCGTCCCCGAAATAGCTGACACACTAGGGGCTGTGGCCAAGCAGGGGTTTGATTTCCTCTGCATGCCTGTCTTCCATCCGCGTTTCAAGAGGGAGTTCATTCAGGAACCTGCTAAGAATCGGCCCGGTCCCCAGACACGATCAGACCTACTGCTGTCAGGAAGGGACTGGAATACGCTAATTGTGGGAAAGCTTTCTCCATGGATTCGTCCAGACTCAAAAGTGGAGAAGATTCGCAGGAACTCCGAGGCGGCCATGTTACAGGAGCTGAATTTTGGTGCATATTTGGGTCTTCCAGCTTTCCTGCTGCCCCTTAATCAGGAAGATAACACCAACCTGGCCAGAGTTTTGACCAACCACATCCACACTGGCCATCACTCTTCCATGTTCTGGATGCGGGTACCCTTGGTGGCACCAGAGGACCTGAGAGATGATATAATTGAGAATGCACCAACTACACACACA---GAGGAGTACAGTGGGGAGGAGAAAACGTGGATGTGGTGGCACAACTTCCGGACTTTGTGTGACTATAGTAAGAGGATTGCAGTGGCTCTTGAAATTGGGGCTGACCTCCCATCTAATCATGTCATTGATCGCTGGCTTGGGGAGCCCATCAAAGCAGCCATTCTCCCCACTAGCATTTTCCTGACCAATAAGAAGGGATTTCCTGTTCTTTCTAAGATGCACCAGAGGCTCATCTTCCGGCTCCTCAAGTTGGAGGTGCAGTTCATCATCACAGGCACCAACCACCACTCAGAGAAGGAGTTCTGCTCCTACCTCCAATACCTGGAATACTTAAGCCAGAACCGTCCTCCACCTAATGCCTATGAACTCTTTGCCAAGGGCTATGAAGACTATCTGCAGTCCCCGCTTCAGCCACTGATGGACAATCTGGAATCTCAGACATATGAAGTGTTTGAAAAGGACCCCATCAAATACTCTCAGTACCAGCAGGCCATCTATAAATGTCTGCTAGACCGAGTACCAGAAGAGGAGAAGGATACCAATGTCCAGGTACTGATGGTGCTGGGAGCAGGACGGGGACCCCTGGTGAACGCTTCCCTGCGGGCAGCCAAGCAGGCCGACCGGCGGATAAAGCTGTATGCTGTGGAGAAAAACCCAAATGCCGTGGTGACGCTAGAGAACTGGCAGTTTGAAGAATGGGGAAGCCAAGTGACCGTAGTCTCATCAGACATGAGGGAATGGGTGGCTCCAGAGAAAGCAGACATCATTGTCAGTGAGCTTCTGGGCTCATTTGCTGACAATGAATTGTCGCCTGAGTGCCTGGATGGAGCCCAGCACTTCCTAAAAGATGATGGTGTGAGCATCCCCGGGGAGTACACTTCCTTTCTGGCTCCCATCTCTTCCTCCAAGCTGTACAATGAGGTCCGAGCCTGTAGGGAGAAGGACCGTGACCCTGAG---------------------------------------GCCCAGTTTGAGATGCCTTATGTGGTACGGCTGCACAACTTCCACCAGCTCTCTGCACCCCAGCCCTGTTTCACCTTCAGCCATCCCAACAGAGATCCTATGATTGACAACAACCGCTATTGCACCTTGGAATTTCCTGTGGAGGTGAACACAGTACTACATGGCTTTGCCGGCTACTTTGAGACTGTGCTTTATCAGGACATCACTCTGAGTATCCGTCCAGAGACTCACTCTCCTGGGATGTTCTCATGGTTTCCCATCCTCTTCCCTATTAAGCAGCCCATAACGGTACGTGAAGGCCAAACCATCTGTGTGCGTTTCTGGCGATGCAGCAATTCCAAGAAGGTGTGGTATGAGTGGGCTGTGACAGCACCAGTCTGTTCTGCTATTCATAACCCCACAGGCCGCTCATATACCATTGGCCTC---
>panTro5
ATGGCGGCGATGGCGGTCGGGGGTGCTGGTGGGAGCCGCGTGTCCAGCGGGAGGGACCTGAATTGCGTCCCCGAAATAGCTGACACACTAGGGGCTGTGGCCAAGCAGGGGTTTGATTTCCTCTGCATGCCTGTCTTCCATCCGCGTTTCAAGAGGGAGTTCATTCAGGAACCTGCTAAGAATCGGCCCGGTCCCCAGACACGATCAGACCTACTGCTGTCAGGAAGGGACTGGAATACGCTAATTGTGGGAAAGCTTTCTCCATGGATTCGTCCAGACTCAAAAGTGGAGAAGATTCGCAGGAACTCCGAGGCGGCCATGTTACAGGAGCTGAATTTTGGTGCATATTTGGGTCTTCCAGCTTTCCTGCTGCCCCTTAATCAGGAAGATAACACCAACCTGGCCAGAGTTTTGACCAACCACATCCACACTGGCCATCACTCTTCCATGTTCTGGATGCGGGTACCCTTGGTGGCACCAGAGGACCTGAGAGATGATATAATTGAGAATGCACCAACTACACACACA---GAGGAGTACAGTGGGGAGGAGAAAACGTGGATGTGGTGGCACAACTTCCGGACTTTGTGTGACTATAGTAAGAGGATTGCAGTGGCTCTTGAAATTGGGGCTGACCTCCCATCTAATCATGTCATTGATCGCTGGCTTGGGGAGCCCATCAAAGCAGCCATTCTCCCCACTAGCATTTTCCTGACCAATAAGAAGGGATTTCCTGTTCTTTCTAAGATGCACCAGAGGCTCATCTTCCGGCTCCTCAAGTTGGAGGTGCAGTTCATCATCACAGGCACCAACCACCACTCAGAGAAGGAGTTCTGCTCCTACCTTCAATACCTGGAATACTTAAGCCAGAACCGTCCTCCACCTAATGCCTATGAACTCTTTGCCAAGGGCTATGAAGACTATCTGCAGTCCCCGCTTCAGCCACTGATGGACAATCTGGAATCTCAGACATATGAAGTGTTTGAAAAGGACCCCATCAAATACTCTCAGTACCAGCAGGCCATCTATAAATGTCTGCTAGACCGAGTACCAGAAGAGGAGAAGGATACCAATGTCCAGGTACTGATGGTGCTGGGAGCAGGACGGGGACCCCTGGTGAACGCTTCCCTGCGGGCAGCCAAGCAGGCTGACCGGCGGATAAAGCTGTATGCTGTGGAGAAAAACCCAAATGCCGTGGTGACGCTAGAGAACTGGCAGTTTGAAGAATGGGGAAGCCAAGTGACCGTAGTCTCATCAGACATGAGGGAATGGGTGGCTCCAGAGAAAGCAGACATCATTGTCAGTGAGCTTCTGGGCTCATTTGCTGACAATGAATTGTCACCTGAGTGCCTGGATGGAGCCCAGCACTTCCTAAAAGATGATGGTGTGAGCATCCCCGGGGAGTACACTTCCTTTCTGGCTCCCATCTCTTCCTCCAAGCTGTACAATGAGGTCCGAGCCTGTAGGGAGAAGGACCGTGACCCTGAG---------------------------------------GCCCAGTTTGAGATGCCTTATGTGGTACGGCTGCACAACTTCCACCAGCTCTCTGCACCCCAGCCCTGTTTCACCTTCAGCCATCCCAACAGAGATCCTATGATTGACAACAACCGCTATTGCACCTTGGAATTTCCCGTGGAGGTGAACACAGTACTACATGGCTTTGCCGGCTACTTTGAGACTGTGCTTTATCAGGACATCACTCTGAGTATCCGTCCAGAGACTCACTCTCCTGGGATGTTCTCATGGTTTCCCATCCTCTTCCCTATTAAGCAGCCCATAACGGTACGTGAAGGCCAAACCATCTGTGTGCGTTTCTGGCGATGCAGCAATTCCAAGAAGGTGTGGTATGAGTGGGCTGTGACAGCACCAGTCTGTTCTGCTATTCATAACCCCACAGGCCGCTCATATACCATTGGCCTC---
>gorGor5
ATGGCGGCGATGGCGGTCGGGGGTGCTGGTGGGAGCCGCGTGTCCAGCGGGAGGGACCTGAATTGCGTCCCCGAAATAGCTGACACACTAGGGGCTGTGGCCAAGCAGGGGTTTGATTTCCTCTGCATGCCTGTCTTCCATCCGCGTTTCAAGAGGGAGTTCATTCAGGAACCTGCTAAGAATCGGCCCGGTCCCCAGACACGATCAGACCTACTGCTGTCAGGAAGGGACTGGAATACGCTAATTGTGGGAAAGCTTTCTCCATGGATTCGTCCAGACTCAAAAGTGGAGAAGATTCGCAGGAACTCCGAGGCGGCCATGTTACAGGAGCTGAATTTTGGTGCATATTTGGGTCTTCCAGCTTTCCTGCTGCCCCTTAATCAGGAAGATAACACCAACCTGGCCAGAGTTTTGACCAACCACATCCACACTGGCCATCATTCTTCCATGTTCTGGATGCGGGTACCCTTGGTGGCACCAGAGGACCTGAGAGATGATATAATTGAGAATGCACCAACTACACACACA---GAGGAGTACAGTGGGGAGGAGAAAACGTGGATGTGGTGGCACAACTTCCGGACTTTGTGTGACTATAGTAAGAGGATTGCAGTGGCTCTTGAAATTGGGGCTGACCTCCCATCTAATCATGTCATTGATCGCTGGCTTGGGGAGCCCATCAAAGCAGCCATTCTCCCCACTAGCATTTTCCTGACCAATAAGAAGGGATTTCCTGTTCTTTCTAAGATGCACCAGAGGCTCATCTTCCGGCTCCTCAAGTTGGAGGTGCAGTTCATCATCACAGGCACCAACCACCACTCAGAGAAGGAGTTCTGCTCCTACCTCCAATACCTGGAATACTTAAGCCAGAACCGTCCTCCACCTAATGCCTATGAACTCTTTGCCAAGGGCTATGAAGACTATCTGCAGTCCCCGCTTCAGCCACTGATGGACAATCTGGAATCTCAGACATATGAAGTGTTTGAAAAGGACCCCATCAAATACTCTCAGTACCAGCAGGCCATCTATAAATGTCTGCTAGACCGAGTACCAGAAGAGGAGAAGGATACCAATGTCCAGGTACTGATGGTGCTGGGAGCAGGACGGGGACCCCTGGTGAACGCTTCCCTCCGGGCAGCCAAGCAGGCTGACCGGCGGATAAAGCTGTATGCTGTGGAGAAAAACCCAAATGCCGTGGTGACGCTAGAGAACTGGCAGTTTGAAGAATGGGGAAGCCAAGTGACCGTAGTCTCATCAGACATGAGGGAATGGGTGGCTCCAGAGAAAGCAGACATCATTGTCAGTGAGCTTCTGGGCTCATTTGCTGACAATGAATTGTCGCCTGAGTGCCTGGATGGAGCCCAGCACTTCCTAAAAGATGATGGTGTGAGCATCCCCGGGGAGTACACTTCCTTTCTGGCTCCCATCTCTTCCTCCAAGCTGTACAATGAGGTCCGAGCCTGTAGGGAGAAGGACCGTGACCCTGAG---------------------------------------GCCCAGTTTGAGATGCCTTATGTGGTACGGCTGCACAACTTCCACCAGCTCTCTGCACCCCAGCCCTGTTTCACCTTCAGCCATCCCAACAGAGATCCTATGATTGACAACAACCGCTATTGCACCTTGGAGTTTCCCGTGGAGGTGAACACAGTACTACATGGCTTTGCCGGCTACTTTGAGACTGTGCTTTATCAGGACATCACTCTGAGTATCCGTCCAGAGACTCACTCTCCTGGGATGTTCTCATGGTTTCCCATCCTCTTCCCTATTAAGCAGCCCATAACGGTACGTGAAGGCCAAACCATCTGTGTGCGTTTCTGGCGATGCAGCAATTCCAAGAAGGTGTGGTATGAGTGGGCTGTGACAGCACCAGTCTGTTCTGCTATTCATAACCCCACAGGCCGCTCATATACCATTGGCCTC---
>ponAbe2
ATGGCGGCGATGGCGGTCGGGGGTGCTGGTGGGAGCCGCGTGTCCAGCGGGAGGGACCTGAATTGCGTCCCCGAAATAGCTGACACACTAGGGGCTGTGGCCAAGCAGGGGTTTGATTTCCTCTGCATGCCTGTCTTCCATCCGCGTTTCAAGAGGGAGTTCATTCAGGAACCTGCTAAGAATCGGCCCGGTCCCCAGACACGATCAGACCTACTGCTGTCAGGAAGGGACTGGAATACGCTAATTGTGGGAAAGCTTTCTCCATGGATTCGTCCAGACTCAAAAGTGGAGAAGATTCGCAGGAATTCCGAGGCGGCCATGTTGCAGGAGCTGAATTTTGGTGCATATTTGGGTCTTCCAGCTTTCCTGCTGCCCCTTAATCAGGAAGATAACACCAACCTGGCCAGAGTTTTGACCAACCACATCCACACTGGCCATCACTCTTCCATGTTCTGGATGCGGGTACCCTTGGTGGCACCAGAGGACCTGAGAGATGATATAATTGAGAATGCACCAACTACACACACA---CAGGAGTACAGTGGAGAGGAGAAAACGTGGATGTGGTGGCACAACTTCCGGACTTTGTGTGACTATAGTAAGAGGATTGCAGTGGCTCTTGAAATTGGGGCTGACCTCCCATCTAATCATGTCATTGATCGCTGGCTTGGGGAGCCCATCAAAGCAGCCATTCTCCCCACTAGCATTTTCCTGACCAATAAGAAGGGATTTCCTGTTCTTTCTAAGATGCACCAGAGGCTCATCTTCCGGCTCCTCAAGTTGGAGGTGCAGTTCATCATCACAGGCACCAACCACCACTCAGAGAAGGAGTTCTGCTCCTACCTCCAGTACTTGGAATACTTAAGCCAGAACCGTCCTCCACCTAATGCCTATGAACTCTTTGCCAAGGGCTATGAAGACTATCTGCAGTCCCCGCTTCAGCCACTGATGGACAATCTTGAATCTCAGACATATGAAGTATTTGAAAAGGACCCCATCAAATACTCTCAGTACCAGCAGGCCATCTATAAATGTCTGCTAGACCGAGTACCAGAAGAGGAGAAGGATACCAATGTCCAGGTACTGATGGTGCTGGGAGCAGGACGGGGACCCCTGGTGAACGCTTCCCTGCGGGCAGCCAAGCAGGCTGACCGGCGGATAAAGCTGTATGCTGTGGAGAAAAACCCAAATGCCGTGGTGACGCTAGAGAACTGGCAGTTTGAAGAATGGGGAAGCCAAGTGACCGTAGTCTCATCAGACATGAGGGAATGGGTGGCTCCAGAGAAAGCAGACATCATTGTCAGTGAGCTTCTGGGCTCATTTGCTGACAATGAATTGTCGCCTGAGTGCCTGGATGGAGCCCAGCACTTCCTAAAAGATGACGGTGTGAGCATCCCTGGGGAGTACACTTCCTTTCTGGCTCCCATCTCTTCCTCCAAGCTGTACAATGAGGTCCGAGCCTGTAGGGAGAAGGACCGTGACCCTGAG---------------------------------------GCCCAGTTTGAGATGCCTTATGTGGTACGGCTGCACAACTTCCACCAGCTCTCTGCACCCCAGCCCTGTTTCACCTTCAGCCATCCCAACAGAGATCCTATGATTGACAACAACCGCTATTGCACCTTGGAGTTTCCTGTGGAGGTGAACACAGTACTACATGGCTTTGCCGGCTACTTTGAGACTGTGCTTTATCAGGACATCACTCTGAGTATCCGTCCAGAGACTCACTCTCCTGGGATGTTCTCATGGTTTCCCATCCTCTTCCCTATTAAGCAGCCCATAACGGTGCGTGAAGGCCAAACCATCTGTGTGCGTTTCTGGAGATGCAGCAATTCCAAGAAGGTGTGGTATGAGTGGGCTGTGACAGCACCAGTCTGTTCCGCTATTCATAACCCCACAGGCCGCTCATATACCATTGGCCTC---
>macFas5
ATGGCGGCGATGGCGGTCGGGGGTGCTGGTGGGAGCCGCGTGTCCAGCGGGAGGGACCTGAATTGCGTCCCCGAAATAGCTGACACACTAGGGGCTGTGGCCAAGCAGGGGTTTGATTTCCTCTGCATGCCTGTCTTCCATCCGCGTTTCAAGAGGGAGTTCATTCAGGAACCTGCTAAGAATCGGCCCGGCCCCCAGACACGATCAGACCTACTGCTGTCAGGAAGGGACTGGAATACGCTAATTGTGGGAAAGCTTTCTCCATGGATTCGTCCAGACTCAAAAGTGGAGAAGATTCGCAGGAACTCCGAGGCGGCCATGTTACAGGAGCTGAATTTTGGTGCATATTTGGGTCTTCCAGCTTTCCTGCTGCCCCTTAATCAGGAAGATAACACCAACCTGGCCAGAGTTTTGACCAACCACATCCACACTGGCCATCACTCTTCTATGTTCTGGATGCGGGTACCCTTGGTGGCACCAGAGGACCTGAGAGATGATATAATTGAGAATGCACCAACTACACACACA---GAGGAGTACAGTGGGGAGGAGAAAACATGGATGTGGTGGCACAACTTCCGGACTTTGTGTGACTATAGTAAGAGGATTGCAGTGGCTCTTGAAATTGGGGCTGACCTCCCATCTAATCATGTCATTGATCGCTGGCTTGGGGAGCCCATCAAAGCAGCCATTCTCCCCACTAGCATCTTCCTGACCAATAAGAAGGGATTTCCTGTTCTTTCTAAGATGCACCAGAGGCTCATCTTCCGGCTCCTCAAGTTGGAGGTGCAGTTCATCATCACAGGCACCAACCACCACTCAGAGAAGGAGTTCTGCTCCTACCTTCAGTACTTGGAATACTTAAGCCAGAACCGTCCTCCACCTAATGCCTATGAACTCTTTGCCAAGGGCTATGAAGACTATCTGCAGTCCCCGCTTCAGCCACTGATGGACAATCTGGAATCTCAGACATACGAAGTGTTTGAAAAGGACCCTATCAAATACTCTCAGTATCAGCAGGCCATCTATAAATGTCTGCTAGACCGAGTACCAGAAGAGGAGAAGGATACCAATGTCCAGGTACTGATGGTGCTGGGAGCAGGACGGGGACCCCTGGTGAACGCTTCCCTGCGGGCAGCCAAGCAGGCTGACCGGCGGATAAAGCTGTATGCTGTGGAGAAAAACCCAAATGCCGTGGTGACGCTAGAGAACTGGCAGTTTGAAGAATGGGGAAGCCAAGTGACCGTAGTCTCATCAGACATGAGGGAATGGGTGGCTCCAGAGAAAGCAGACATCATTGTCAGCGAGCTTCTGGGCTCATTTGCTGACAATGAATTGTCGCCTGAGTGCCTGGATGGAGCCCAGCACTTCCTAAAAGATGACGGTGTGAGCATCCCCGGAGAATATACTTCCTTCCTGGCTCCCATCTCCTCCTCCAAGCTGTACAATGAAGTCCGGGCCTGTAGGGAGAAGGACCGTGACCCTGAG---------------------------------------GCCCAGTTCGAGATGCCTTATGTGGTACGGCTGCACAACTTCCACCAGCTCTCTGCGCCCCAGCCCTGTTTCACCTTCAGCCATCCCAACAGAGATCCTATGATTGACAACAACCGCTATTGCACCTTGGAGTTTCCCGTGGAGGTGAACACAGTACTGCATGGCTTTGCAGGCTACTTTGAGACTGTGCTTTATCAGGACATCACTCTGAGTATCCGTCCAGAGACTCACTCTCCTGGGATGTTCTCATGGTTTCCCATCCTCTTCCCTATTAAGCAGCCCATAACGGTACGTGAAGGCCAAACCATCTGTGTGCGTTTCTGGCGATGCAGCAATTCCAAGAAGGTGTGGTATGAGTGGGCTGTGACAGCACCAGTCTGTTCTGCTATTCACAACCCCACAGGCCGCTCATATACCATTGGCCTC---
>tarSyr2
ATGGCGGCGATGGCGGTCGGGGGTGCTGGTGGCAGCCGCGTGTCCAGCGGGAGGGACCTGAATTGCGTCCCCGAAATAGCTGACACACTAGGGGCTGTGGCCAAGCAGGGGTTTGATTTCCTCTGCATGCCTGTCTTCCACCCGCGTTTCAAGAGGGAATTCATTCAGGAACCTGCTAAGAATCGGCCTGGCCCCCAGACACGATCAGACCTACTGCTGTCAGGAAGGGACTGGAATACGCTAATTGTGGGAAAGCTTTCTCCGTGGATTCGTCCAGACTCGAAAGTGGAGAAGATCCGCAGGAATTCCGAGGCGGCCATGTTACAGGAGCTGAATTTTGGTGCTTATCTGGGTCTTCCAGCTTTCCTGCTGCCCCTTAATCAGGAAGATAACACCAACCTGGCCAGAGTTTTGACCAATCACATCCATACTGGCCACCACTCTTCCATGTTCTGGATGCGGGTACCATTGGTGGCACCAGAGGACCTAAGAGATGATATAATTGAGAACGCACCAACTACACACACA---GAGGAGTACAGTGGGGAGGAGAAGACATGGATGTGGTGGCATAACTTTCGGACTTTGTGTGACTATAGCAAGAGGATTGCAGTGGCTCTTGAAATTGGAGCCGATCTCCCATCTAATCATGTAATTGATCGTTGGCTTGGGGAGCCCATCAAAGCAGCCATTCTCCCCACCAGCATTTTCCTAACCAATAAGAAGGGATTTCCTGTTCTTTCTAAAATGCACCAGAGGCTCATCTTTCGCCTTCTCAAGTTGGAGGTGCAGTTCATCATCACTGGCACCAACCACCATTCAGAAAAGGAGTTCTGCTCCTACCTCCAGTACTTGGAATACTTAAGCCAGAACCGCCCTCCACCCAATGCCTATGAACTCTTTGCTAAGGGTTATGAAGACTATCTGCAGTCACCGCTTCAGCCACTGATGGACAATCTGGAATCGCAGACATACGAAGTGTTTGAAAAGGACCCCATCAAATACTCTCAGTACCAGCAGGCCATCTATAAATGTCTGCTAGACCGAGTACCAGAAGAGGAGAAGGATACCAATGTCCAGGTACTAATGGTGCTGGGAGCAGGCCGGGGTCCCCTGGTGAATGCTTCCCTGAGGGCAGCCAAGCAGGCAGACCGACGGATAAAGCTGTATGCTGTGGAGAAGAACCCAAATGCTGTGGTGACGCTAGAGAACTGGCAGTTTGAAGAATGGGGAAGCCAAGTGACAGTCGTCTCATCAGACATGAGGGAATGGGTGGCTCCAGAGAAAGCAGACATCATTGTCAGTGAGCTTCTGGGCTCCTTTGCTGACAATGAACTGTCACCTGAGTGCTTGGATGGAGCCCAGCACTTCCTAAAAGATGATGGTGTGAGCATCCCTGGGGAGTACACTTCCTTCCTGGCTCCCATCTCCTCCTCCAAGCTGTACAATGAGGTCCGAGCCTGCCGGGAAAAGGACCGAGACCCTGAG---------------------------------------GCCCAATTTGAGATGCCTTATGTGGTACGACTACACAACTTCCACCAGCTGTCTGCTCCCCAGCCCTGTTTCACCTTCAGCCATCCCAACAGAGATCCTATGATTGACAACAACCGCTACTGCACCTTGGAATTTCCCGTGGAGGTGAATACAGTGCTACATGGCTTTGCAGGCTACTTTGAGACTGTGCTTTATCAGGACATCACTCTGAGTATCCGTCCAGAGACTCACTCTCCTGGGATGTTCTCATGGTTTCCCATCCTCTTCCCTATTAAGCAGCCCATTACGGTGCGAGAAGGCCAGACCATCTGTGTACGTTTCTGGCGATGCAGCAATTCCAAGAAGGTGTGGTATGAGTGGGCTGTGACAGCACCAGTGTGTTCTGCTATTCACAACCCCACAGGACGCTCATACACCATTGGCCTC---
>susScr11
ATGGCGGCGATGGCGGTCGGCGGTGCCGGTGGAAGCCGCGTGTCCAGCGGGAGGGACCTGAATTGCGTCCCCGAAATAGCTGACACACTGGGGGCTGTGGCCAAGCAGGGGTTTGATTTCCTCTGCATGCCTGTCTTCCACCCGCGTTTCAAGAGGGAGTTCACTCAGGAACCTGCTAAGAATCGGCCGGGTCCCCAGACACGATCAGACCTACTGCTGTCAGGAAGGGACTGGAATACACTAATTGTGGGCAAGCTTTCCCCATGGATTCGTCCAGACTCAAAAGTGGAGAAGATCCGCAGGAACTCTGAGGCGGCTATGTTACAGGAGCTGAATTTTGGGGCCTATTTGGGTCTTCCAGCTTTCCTGCTGCCCCTAAATCAGGAAGATAACACAAACTTGGCAAGAGTTTTGACTAATCACATCCACACTGGCCACCACTCCTCCATGTTCTGGATGCGGGTGCCATTGGTGGCACCAGAGGACCTAAGAGATGATATAATCGAGAATGCACCAGCATCACACACA---GAGGAGTACAGCGGAGAGGAGAAGACGTGGATGTGGTGGCACAACTTCCGAACCTTGTGTGACTATAGCAAAAGGATTGCGGTGGCTCTTGAAATTGGTGCTGACCTTCCATCTAATCATGTCATTGATCGTTGGCTTGGGGAGCCCATCAAAGCAGCCATTCTCCCCACCAGCATTTTCCTGACCAATAAGAAGGGATTTCCTGTTCTTTCTAAGATGCATCAGAGGCTGATCTTCCGACTCCTCAAGTTGGAGGTGCAGTTCATCATTACAGGCACCAACCACCACTCAGAGAAGGAGTTCTGCTCCTACCTCCAATACTTAGAATACTTGAGCCAGAACCGACCTCCACCCAATGCCTACGAACTCTTTGCCAAGGGCTATGAAGACTACCTGCAGTCCCCACTCCAGCCACTGATGGATAATCTGGAATCTCAAACATATGAAGTGTTTGAAAAGGACCCCATCAAATACTCTCAATACCAGCAGGCCATCTATAAATGTCTATTAGACCGAGTGCCAGAGGAGGAGAAGGACACCAACGTCCAAGTGCTCATGGTGCTGGGAGCGGGCCGGGGGCCCCTGGTGAATGCCTCCCTGCGGGCAGCCAAGCAGGCTGACCGGCGGATAAAGCTGTACGCTGTGGAGAAGAACCCAAATGCTGTGGTGACGCTGGAGAATTGGCAGTTTGAAGAATGGGGAAGCCAGGTGACAGTAGTCTCCTCGGACATGCGGGAATGGGTGGCTCCAGAGAAAGCAGATATCATTGTCAGTGAGCTTCTGGGGTCCTTCGCTGACAATGAGCTGTCACCCGAGTGCCTGGATGGAGCCCAGCACTTCTTAAAAGATGATGGCGTGAGCATCCCTGGGGAATACACCTCCTTTCTAGCTCCCATCTCCTCCTCCAAGTTGTACAATGAGGTTCGAGCCTGTCGGGAAAAAGACCGTGACCCTGAG---------------------------------------GCCCAGTTTGAGATGCCTTATGTGGTACGGCTGCACAACTTCCACCAGCTCTCTGCTCCCCAGCCCTGTTTTACCTTCAGCCACCCCAACAGAGATCCTATGGTTGACAACAACCGGTACTGCACCTTGGAGTTTCCTGTGGAGGTGAACACAGTGCTGCATGGCTTTGCAGGCTACTTTGAGACGGTGCTTTATCAGGACATCACTCTGAGTATCCGTCCAGAGACTCACTCCCCTGGGATGTTCTCATGGTTTCCCATCCTCTTCCCCATTAAGCAGCCTATTACAGTGCGTGAAGGCCAGACCATCTGTGTCCGTTTCTGGCGATGCAGCAATTCCAAGAAGGTGTGGTATGAGTGGGCTGTGACAGCACCTGTCTGTTCTGCTATTCACAACCCCACAGGCCGCTCCTACACCATTGGCCTC---
>otoGar3
ATGGCGGCGATGGCGGTCGGGGGTGCCGGCGGGAGCCGCGTGTCCAGCGGGAGGGACCTGAATTGCGTTCCCGAAATTGCTGACACTCTAGGGGCTGTGGCCAAGCAGGGGTTTGATTTCCTCTGCATGCCTGTCTTCCACCCGCGTTTCAAGAGGGAGTTCACTCAGGAACCTGCTAAGAATCGGCCCGGCCCCCAGACACGATCAGACCTACTGCTGTCAGGAAGGGACTGGAATACGCTAATTGTGGGAAAGCTTTCTCCATGGATTCGTCCAGATTCAAAAGTGGAAAAGATCCGCAGGAACTCTGAGGCGGCCATGTTACAGGAGCTGAATTTTGGTGCATATCTGGGTCTTCCAGCTTTCCTGCTGCCCCTTAATCAAGAAGATAACACCAACTTGGCCAGAATTTTGACCAATCACATCCACACTGGCCACCACTCCTCCATGTTCTGGATGCGGGTACCCTTGGTGGCACCGGAAGACCTGAGAGATGATATAATTGAGAATGCACCAACTACACACACA---GAGGAGTACAGTGGAGAGGAGAAGACATGGATGTGGTGGCATAACTTCCGAACTTTGTGTGACTATAGCAAGAGGATTGCAGTGGCTCTCGAAATTGGGGCTGACCTCCCATCTAATCATGTCATTGATCGTTGGCTTGGGGAGCCCATCAAAGCAGCCATTCTTCCTACTAGCATTTTCCTGACTAATAAGAAGGGATTTCCTGTTCTGTCTAAAATGCACCAGAGGCTTATCTTCCGGCTCCTGAAGTTGGAGGTGCAGTTTATCATCACAGGCACCAACCACCACTCAGAGAAGGAGTTCTGCTCCTACCTCCAGTACTTGGAATACTTAAGCCAGAACCGTCCTCCACCCAATGCCTATGAACTCTTTGCCAAGGGCTATGAAGACTATCTGCAGTCTCCGCTCCAGCCACTGATGGACAATCTGGAATCTCAGACATATGAAGTGTTTGAAAAGGACCCTATCAAATACTCTCAGTACCAGCAGGCCATCTATAAATGTCTGCTAGACCGAGTACCAGAAGAGGAAAAGGATACCAATGTCCAGGTACTAATGGTGCTGGGAGCAGGTCGGGGTCCCCTTGTGAATGCTTCCCTGCGGGCAGCCAAGCAGGCTGACCGACGGATAAAGCTGTACGCTGTGGAAAAGAACCCAAACGCTGTGGTGACGCTAGAGAACTGGCAATATGAAGAATGGGGAGGCCAAGTGACAGTAGTCTCATCAGACATGAGGGAATGGGTGGCTCCAGAGAAAGCAGACATCATTGTTAGTGAGCTTCTGGGCTCTTTTGCCGACAATGAACTGTCACCTGAGTGCCTGGATGGAGCCCAGCATTTCCTAAAAGATGATGGTGTGAGCATTCCTGGGGAGTACACCTCCTTTCTGGCTCCCATCTCCTCCTCCAAGCTATACAATGAAGTTCGAGCTTGTCGAGAAAAGGACCGTGACCCTGAG---------------------------------------GCCCAGTTTGAGATGCCTTATGTGGTACGGCTGCACAACTTCCACCAGCTATCTGCACCCCAGCCTTGTTTCACCTTCAGCCATCCCAACAGAGATCCTATGATTGACAACAACCGCTACTGTACCTTGGAGTTTCCAGTGGAGGTGAACACAGTACTGCATGGCTTTGCAGGCTACTTTGAGACTGTGCTTTATCAGGACATAACTCTGAGTATCCGTCCAGAGACTCACTCTCCTGGAATGTTCTCATGGTTTCCCATCCTCTTCCCTATTAAGCAGCCCATTACGGTGCGTGAAGGCCAGACCATCTGTGTGCGTTTCTGGCGATGCAGCAATTCCAAGAAGGTCTGGTATGAGTGGGCTGTGACAGCACCAGTTTGTTCTGCTATTCATAACCCCACAGGTCGCTCATATACCATTGGCCTC---
>speTri2
ATGGCGGCGATGGCGGTCGGTGGTGCTGGTGGGAGCCGCGTGTCCAGCGGGAGGGACCTGAATTGCGTCCCCGAAATAGCTGACACATTGGGGGCTGTGGCCAAGCAGGGGTTTGATTTCCTCTGCATGCCTGTCTTCCACCCGCGTTTCAAGAGGGAGTTCACTCAGGAACCTGCTAAGAATCGGCCTGGCCCCCAGACACGATCAGACCTACTGCTGTCAGGAAGGGACTGGAATACGCTAATTGTGGGAAAGCTTTCCCCATGGATTCATCCAGACTCCAAAGTGGAGAAGATCCGCAGGAACTCAGAGGCGGCTATGTTACAGGAGCTGAATTTTGGGGCATATCTGGGTCTTCCAGCTTTCCTGCTGCCCCTTAATCAGGAAGATAATACAAACCTGGCCAGAGTTTTGACCAACCACATCCACACTGGCCACCATTCCTCCATGTTCTGGATGCGGGTACCCTTAGTGGCACCAGAGGACCTGAGAGATGATATAATTGAGAATGCACCAACTACACACACA---GAAGAGTACAGTGGAGAGGAGAAGACTTGGATGTGGTGGCACAACTTCCGGACTTTATGTGACTATAGCAAGAGGATTGCAGTAGCTCTTGAAATTGGGGCTGACCTGCCCTCTAATCATGTGATTGATCGTTGGCTTGGGGAGCCCATAAAAGCAGCCATTCTCCCTACTAGCATTTTCCTGACCAACAAGAAGGGATTTCCTGTTCTTTCTAAGGTGCACCAGAGGTTGATATTCCGGCTCCTCAAGTTGGAGGTGCAGTTCATCATCACAGGCACCAACCACCACTCAGAGAAGGAGTTTTGCTCTTACCTCCAGTACTTGGAATACTTAAGCCAGAACCGCCCTCCACCCAATGCCTATGAACTCTTTGCCAAGGGCTATGAAGACTATCTGCAGTCCCCACTCCAGCCACTAATGGATAATCTAGAATCTCAGACATATGAAGTATTTGAAAAGGATCCTATCAAATACTCCCAGTACCAGCAGGCCATCTATAAATGTCTGCTAGACCGAGTACCGGAAGAGGAGAAGGATACCAATGTCCAGGTTCTAATGGTGCTGGGAGCAGGCCGGGGTCCCCTGGTGAATGCTTCCCTTCGGGCAGCCAAGCAGGCTGACCGGCGGATAAAGTTGTACGCTGTGGAGAAGAACCCAAATGCTGTGGTGACGCTAGAGAACTGGCAGTTTGAAGAATGGGGAAGCCAAGTGACAGTAGTCTCATCAGACATGCGGGAATGGGTGGCTCCAGAGAAAGCAGACATCATTGTCAGTGAACTTCTGGGTTCCTTCGCTGACAATGAACTGTCACCTGAGTGCCTGGATGGAGCACAGCACTTTCTGAAAGATGATGGTGTGAGCATCCCTGGGGAGTACACCTCTTTTTTGGCTCCCATCTCCTCCTCCAAGCTGTACAATGAAGTCCGAGCCTGTCGGGAAAAGGACCGTGACCCCGAG---------------------------------------GCCCAGTTTGAGATGCCTTATGTGGTACGGCTGCACAACTTTCACCAGCTATCTGCGCCCCAGCCCTGTTTCACCTTCAGCCATCCCAACAGAGATCCTATGATTGACAACAACCGTTACTGTACCTTGGAGTTTCCTGTGGAAGTGAACACTGTGCTACATGGGTTTGCAGGCTACTTTGAGACTGTGCTTTATCAGGACATCACTCTGAGTATTCGTCCAGAGACTCACTCTCCTGGGATGTTCTCATGGTTTCCCATCCTATTCCCCATTAAGCAGCCCATTACGGTGCGTGAAGGCCAGACCATCTGTGTGCGTTTCTGGAGATGCAGCAATTCCAAGAAGGTGTGGTATGAGTGGGCTGTGACAGCACCAGTCTGTTCTGCTATTCACAACCCCACAGGTCGCTCATATACTATTGGCCTC---
>HLturTru3
ATGGCGGCGATGGCGGTCGGCGGTGCCAGTGGAAGTCGCGTGTCCAGCGGGAGGGACCTGAATTGCGTCCCCGAAATAGCTGACACACTGGGGGCTGTGGCCAAGCAGGGGTTTGATTTCCTCTGCATGCCTGTGTTCCACCCGCGTTTCAAGAGGGAGTTCACTCAGGAACCTGCTAAGAATCGGCCGGGCCCCCAGACACGATCAGACCTACTGCTGTCAGGAAGGGACTGGAATACACTAATTGTGGGAAAGCTTTCTCCATGGATTCGTCCAGACTCAAAAGTGGAAAAGATCCGCAGGAACTCCGAGGCGGCTATGTTACAGGAGCTGAATTTTGGGGCATATTTGGGTCTTCCAGCTTTCCTGCTGCCCCTAAATCAGGAAGATAACACAAACTTGGCGCGAGTTTTGACCAACCACATCCACACTGGCCACCACTCCTCCATGTTCTGGATGCGGGTGCCATTGGTGGCACCAGAGGACCTGAGAGATGATATAATTGAGAATGCGCCAACTTCACACACA---GAGGAGTACAGTGGAGAGGAGAAGACATGGATGTGGTGGCACAACTTCCGGACCTTGTGTGATTATAGCAAGAGGATTGCGGTGGCTCTCGAAATTGGTGCTGACCTCCCATCTAATCATGTCATTGACCGTTGGCTTGGGGAGCCCATCAAAGCAGCCATTCTCCCCACCAGCATTTTCCTGACCAATAAGAAGGGATTTCCTGTTCTTTCTAAGATGCACCAGAGGCTGATCTTCCGACTCCTCAAGTTGGAGGTGCAGTTCATCATCACAGGCACCAACCACCACTCAGAGAAAGAGTTCTGCTCCTACCTCCAGTACTTGGAATACTTGAGCCAGAATCGACCTCCACCCAATGCCTACGAACTCTTTGCCAAGGGCTATGAAGACTACCTGCAATCCCCACTCCAGCCACTGATGGATAATCTGGAATCTCAGACATACGAAGTGTTTGAAAAGGACCCTATCAAATACTCTCAATACCAACAGGCCATCTATAAATGTCTGTTAGACCGAGTGCCAGAGGAAGAGAAGGACACCAATGTCCAAGTGCTGATGGTGCTGGGAGCAGGCCGGGGGCCCCTGGTGAATGCTTCCCTGAGGGCAGCCAAGCAGGCTGACCGGCGGATAAAGCTGTACGCTGTGGAGAAGAACCCAAATGCTGTGGTGACGCTGGAGAATTGGCAGTTTGAAGAATGGGGAAGCCAGGTGACAGTAGTCTCATCGGACATGCGGGAGTGGGTGGCTCCAGAGAAAGCGGATATCATTGTCAGTGAGCTTCTGGGGTCCTTCGCTGATAATGAGCTGTCACCGGAATGCCTGGATGGAGCCCAGCACTTCCTAAAAGATGATGGCGTGAGCATCCCTGGGGAGTACACCTCCTTTCTAGCTCCCATCTCCTCCTCCAAGCTGTACAATGAGGTCCGAGCCTGTCGGGAAAAGGACCGCGACCCTGAG---------------------------------------GCCCAGTTTGAAATGCCTTATGTGGTACGACTGCACAATTTCCACCAGCTGTCTGCGCCCCAGCCCTGTTTTACCTTCAGCCATCCCAACAGAGATCCTATGATTGACAACAACCGCTACTGCACCTTGGAGTTTCCCGTGGAGGTGAACACGGTGCTGCATGGCTTTGCAGGCTACTTTGAGACTGTGCTTTATCAGGACATCACTCTGAGTATCCGCCCAGAGACTCACTCTCCTGGGATGTTTTCATGGTTTCCCATCCTCTTCCCCATTAAGCAGCCCATTACCGTGCGTGAAGGCCAGACCATCTGTGTGCGTTTCTGGCGATGCAGCAATTCCAAGAAGGTGTGGTATGAGTGGGCTGTGACAGCACCAGTCTGTTCTGCTATTCACAACCCCACAGGCCGCTCTTACACCATTGGCCTC---
>balAcu1
ATGGCGGCGATGGCGGTCGGAGGTGCCAGTGGAAGTCGCGTGTCCAGCGGGAGGGACCTGAATTGCGTCCCCGAAATAGCTGACACACTGGGGGCTGTGGCCAAGCAGGGGTTTGATTTCCTCTGCATGCCTGTGTTCCACCCGCGTTTCAAGAGGGAGTTCACTCAGGAACCTGCTAAGAATCGGCCGGGCCCCCAGACACGATCAGACCTACTGCTGTCAGGAAGGGACTGGAATACACTAATTGTGGGAAAGCTTTCTCCATGGATTCGCCCAGACTCAAAAGTGGAAAAGATCCGCAGGAACTCCGAGGCGGCTATGTTACAGGAGCTGAATTTTGGGGCATATTTGGGTCTTCCAGCTTTCCTGCTGCCCCTAAATCAGGAAGATAACACAAACTTGGCTAGAGTTTTGACCAACCACATCCACACTGGCCACCACTCCTCCATGTTCTGGATGCGGGTGCCATTGGTGGCACCGGAGGACCTGAGAGATGATATAATTGAGAATGCGCCAACTTCACACACA---GAGGAGTACAGTGGAGAGGAGAAGACATGGATGTGGTGGCACAACTTCCGGACCTTGTGTGATTATAGCAAGAGGATTGCGGTGGCTCTCGAAATTGGTGCTGACCTCCCATCTAATCATGTCATTGATCGTTGGCTTGGGGAGCCCATCAAAGCAGCCATTCTCCCCACCAGCATTTTCCTGACCAATAAGAAGGGATTTCCTGTTCTTTCTAAGATGCACCAGAGGCTGATCTTCCGACTCCTCAAGTTGGAGGTGCAATTCATCATCACAGGCACCAACCACCACTCAGAGAAAGAGTTCTGCTCCTACCTCCAGTACTTGGAATACTTGAGCCAGAATCGACCTCCACCCAATGCCTACGAACTCTTTGCCAAGGGCTATGAAGACTACCTGCAGTCCCCACTCCAGCCACTGATGGATAATCTGGAATCTCAGACATACGAAGTGTTTGAAAAGGACCCTATCAAATACTCTCAATACCAGCAGGCCATCTATAAATGTCTGTTAGACCGAGTGCCAGAGGAAGAGAAGGACACCAATGTCCAAGTGCTGATGGTGCTGGGAGCAGGCCGGGGGCCCCTGGTGAACGCTTCCCTGCGGGCAGCCAAGCAGGCTGACCGGCGGATAAAGCTGTACGCTGTGGAGAAGAACCCAAATGCTGTGGTGACGCTGGAGAACTGGCAGTTTGAAGAATGGGGAAGCCAGGTGACAGTAGTCTCCTCGGACATGCGGGAATGGGTGGCTCCAGAGAAAGCGGATATCATTGTCAGTGAGCTTCTGGGGTCCTTCGCTGATAATGAGCTGTCACCGGAGTGCCTGGATGGAGCCCAGCACTTCCTAAAAGATGATGGCGTGAGCATCCCTGGGGAGTATACCTCCTTTCTAGCTCCCATCTCCTCCTCCAAGCTGTACAATGAGGTCCGAGCCTGTCGGGAAAAGGACCGCGACCCTGAG---------------------------------------GCCCAGTTTGAAATGCCTTATGTGGTACGGCTGCACAATTTCCACCAGCTGTCTGCGCCCCAGCCCTGTTTTACCTTCAGCCATCCCAACAGAGATCCTATGATTGACAACAACCGCTACTGCACCTTGGAGTTTCCCGTGGAGGTGAACACAGTGCTGCATGGCTTTGCAGGCTACTTTGAGACTGTGCTTTATCAGGACATCACTCTGAGTATCCGTCCAGAGACTCACTCTCCTGGGATGTTTTCATGGTTTCCCATCCTCTTCCCCATTAAGCAGCCCATTACCGTGCGTGAAGGCCAGACCATCTGTGTGCGTTTCTGGCGATGCAGCAATTCCAAGAAGGTGTGGTATGAGTGGGCTGTGACAGCACCAGTCTGTTCTGCTATTCACAACCCCACAGGCCGCTCTTACACCATTGGCCTC---
>sorAra2
ATGGCGGCTATGGCGGTCGGAGCTGCCGGTGGGAGCCGCGTGTCCAGCGGGAGGGACCTGAATTGCGTCCCCGAAATAGCTGACACATTGGGGGCTGTGGCCAAGCAGGGGTTTGACTTCCTCTGCATGCCTGTCTTCCACCCGCGATTCAAGAGGGAGTTCACTCAGGAGCCTGCTAAGAATCGGCCGGGCCCCCAGACTCGATCAGACCTACTGCTGTCAGGAAGGGACTGGAACACGCTGATTGTGGGAAAGTTATCTCCGTGGATTCGTCCAGACTCGAAAGTGGAGAAGATCCGCAGGAACTCTGAGGCGGCCATGTTACAGGAGCTGAATTTTGGGGCATATTTGGGTCTTCCTGCTTTCCTGCTGCCCCTAAATCAAGAAGATAACACAAACCTCGCCAGGGTGTTAACCAACCACATCCACACTGGTCACCACTCCTCTATGTTTTGGATGCGGGTACCATTAGTGGCACCAGAGGACCTGAGAGATGATATAATTGAGAACGCACCAACTACACACACA---GAGGAGTACAGTGGAGAGGAAAAGACATGGATGTGGTGGCATAACTTCCGGACTTTGTGTGACTACAGCAAACGGATTGCAGTAGCTCTTGAAATTGGGGCAGACCTTCCATCTAATCACGTCATTGATCGTTGGCTTGGGGAGCCCATCAAAGCAGCTATTCTCCCCACCAGCATTTTCCTGACCAATAAGAAGGGATTTCCAGTTCTTTCCAAAATGCACCAGAGACTGATCTTCCGGCTCCTCAAGTTGGAGGTGCAGTTCATCATTACAGGCACCAACCACCACTCAGAGAAGGAGTTCTGTTCCTACCTCCAGTACTTGGAATACTTGAGCCAGAACCGCCCTCCACCCAATGCCTATGAGCTGTTTGCCAAAGGCTATGAAGACTATCTGCAGTCCCCTCTCCAGCCACTGATGGACAATCTGGAATCTCAGACATATGAGGTGTTTGAGAAGGACCCCATCAAATACTCTCAATACCAGCAGGCTATCTATAAGTGTCTGTTAGACCGAGTGCCAGATGAAGAGAAAGACACCAACGTCCAGGTGCTTATGGTGCTGGGGGCAGGTCGGGGCCCTCTGGTGAATGCTTCCCTGCGGGCAGCCAAGCAGGCTGACCGGCGGATAAAGCTCTATGCTGTGGAGAAGAACCCAAATGCTGTGGTGACGCTGGAGAACTGGCAGTTTGAGGAATGGGGAAGCCAAGTGACAGTAGTCTCCTCGGACATGCGGGAATGGGTGGCTCCAGAGAAAGCAGACATCATTGTCAGTGAGCTCCTGGGCTCCTTTGCTGATAATGAACTGTCACCTGAATGCCTGGATGGAGCCCAGCACTTCCTAAAAGATGACGGTGTGAGCATCCCTGGGGAATATACCTCATTTTTGGCTCCCATCTCCTCCTCCAAGCTGTACAATGAGGTTCGAGCCTGTCGGGAAAAGGACCGTGACCCTGAG---------------------------------------GCCCAGTTTGAGATGCCTTATGTGGTTCGGCTGCACAACTTTCACCAGCTCTCTGCGCCCCAGCCCTGTTTCACCTTCAGCCACCCCAACAAAGATCCTGTGATTGATAACAATCGCTACTGTACCTTGGAATTTCCTGTGGAGGTGAATACAGTACTGCATGGCTTTGCCGGCTACTTTGAAACTGTGCTGTACCAAGACATCACTCTGAGCATCCGTCCAGAGACTCACTCTCCTGGGATGTTCTCATGGTTTCCCATCCTCTTCCCCATTAAGCAACCGATAACTGTGCGGGAGGGTCAGACCATCTGTGTACGTTTCTGGCGATGCAGCAACTCCAAGAAGGTGTGGTATGAGTGGGCTGTGACAGCACCAGTTTGTTCTGCTATTCACAACCCCACAGGCCGCTCGTACACCATCGGCCTC---
>HLmyoMyo6
ATGGCGGCGATGGCGGTTGGAGCTGCCGGTGGGAGCCGCGTGTCCAGCGGCAGGGACCTGAATTGCGTCCCCGAAATAGCTGACACTCTGGGGGCTGTGGCCAAGCAGGGGTTTGATTTCCTCTGCATGCCTGTCTTCCACCCGCGTTTCAAGAGGGAGTTCACTCAGGAACCTGCTAAGAATCGACCGGGCCCCCAGACACGATCAGACCTACTGCTGTCAGGAAGGGACTGGAATACCCTGATTGTGGGGAAGCTTTCTCCATGGATTCGTCCAGACTCAAAGGTGGAGAAGATCCGCAGGAACTCCGAGGCGGCCATGTTACAGGAGCTCAATTTTGGAGCGTATTTAGGTCTTCCAGCTTTCTTGCTGCCACTAAATCAGGAAGATAACACAAACCTGGCCAGAATTTTGACCAACCACATCCACACTGGCCACCACTCCTCCATGTTCTGGATGCGAGTACCATTGGTGGCACCAGAGGACCTGAGAGATGATATAATTGAGAATGCACCAGCTGCACACACG---GAGGAGTACAGTGGAGAGGAGAAGACATGGATGTGGTGGCACAATTTCCGGACCTTATGTGACTATAGCAAGAGGATTGCGGTGGCTCTTGAAATTGGAGCTGACCTCCCATCTAATCATGTCATTGATCGTTGGCTTGGGGAGCCCATCAAAGCAGCCATTCTTCCCACCAGCATTTTCCTGACCAATAAGAAGGGATTTCCTGTTCTTTCTAAGATGCACCAGAGGCTGATCTTCCGGCTGCTCAAGTTGGAGGTGCAGTTCATCATCACAGGCACCAACCACCATTCAGAGAAGGAGTTCTGCTCCTACCTCCAGTATTTGGAATACTTAAGCCAGAACCGCCCTCCCCCCAATGCCTATGAACTCTTTGCCAAGGGCTATGAAGACTATCTGCAGTCCCCACTCCAGCCCCTGATGGACAATCTCGAATCTCAGACATATGAAGTATTTGAAAAGGACCCCATCAAATACTCTCAATACCAGCAGGCCATTTATAAATGTCTGTTAGACCGAGTGCCAGATGAAGAGAAGGACACCAATGTTCAGGTGCTGATGGTGCTGGGAGCAGGCCGGGGTCCCCTGGTGAACGCTTCCCTGCGGGCAGCCAAGCAGGCTGACCGGCGGATAAAGCTGTATGCCGTGGAGAAGAACCCTAATGCTGTGGTGACACTAGAAAACTGGCAATTTGAAGAATGGGGAAGCCAGGTGACAGTAGTGTCGTCGGACATGCGGGAATGGGTGGCTCCAGAGAAAGCAGACATCATTGTCAGTGAGCTTCTGGGCTCCTTTGCTGATAATGAACTGTCACCTGAGTGCCTAGATGGAGCCCAGCACTTCCTAAAAGATGACGGTGTGAGCATCCCTGGGGAGTACACCTCCTTTCTGGCTCCTATCTCCTCCTCTAAGCTGTACAATGAGGTCCGAGCCTGTCGGGAAAAGGACCGTGACCCTGAG---------------------------------------GCCCAGTTTGAGATGCCTTATGTGGTACGACTGCACAACTTTCACCAGCTGTCTGCGCCCCAGCCCTGTTTTACCTTCAGCCACCCCAACAGAGATCCTATGATTGACAACAACCGCTACTGTACCTTGGAGTTTCCCGTGGAGGTGAATACAGTACTGCATGGCTTTGCAGGCTACTTTGAGACTGTGCTTTATCAGGACATCACTCTGAGTATCCGCCCAGAGACTCACTCTCCTGGGATGTTCTCATGGTTTCCCATCTTCTTTCCCATTAAGCAGCCCATTACAGTACGTGAAGGCCAAACCATCTGTGTGCGTTTCTGGCGATGCAGCAATTCCAAGAAGGTGTGGTATGAGTGGGCTGTGACAGCACCAGTCTGTTCTGCTATTCACAATCCCACAGGCCGCTCATACACCATTGGTCTC---
>felCat8
ATGGCGGCGATGGCGGTCGGAGGTGCCGGTGGGAGCCGCGTGTCCAGCGGCAGGGACCTGAATTGCGTCCCCGAAATAGCTGACACTTTGGGGGCTGTGGCCAAGCAGGGGTTTGATTTCCTCTGCATGCCTGTCTTCCACCCGCGTTTCAAGAGGGAGTTCACTCAGGAACCTGCTAAGAATCGGCCGGGCCCCCAGACACGATCAGACCTACTGCTGTCAGGAAGGGACTGGAATACGCTAATTGTGGGAAAGCTTTCTCCATGGATTCGTCCAGACTCAAAAGTGGAGAAGATCCGCAGGAACTCCGAGGCGGCCATGTTACAGGAGCTGAATTTTGGGGCATATTTGGGTCTTCCAGCTTTCCTGCTGCCCCTAAATCAGGAAGATAACACAAACTTGGCCAGGGTTTTGACCAACCACATCCACACTGGCCACCACTCCTCCATGTTCTGGATGCGGGTACCCTTGGTGGCCCCAGAGGACCTGAGAGATGATATAATTGAGAATGCACCAAGTACACACACA---GAGGAGTACAGTGGAGAGGAGAAGACATGGATGTGGTGGCACAACTTCCGGACCTTGTGTGACTATAGCAAGAGGATTGCGGTGGCTCTTGAAATTGGGGCTGACCTCCCATCTAACCATGTCATTGATCGTTGGCTTGGGGAGCCCATCAAAGCAGCCATTCTCCCCACCAGCATTTTCCTGACCAATAAGAAGGGATTTCCTGTTCTTTCTAAGATGCATCAGAGGCTGATCTTCCGGCTCCTCAAGCTGGAAGTGCAGTTCATCATCACAGGCACCAACCACCACTCAGAGAAGGAGTTCTGTTCTTACCTCCAGTACCTGGAATACTTGAGCCAGAACCGTCCTCCACCCAATGCTTACGAACTCTTTGCCAAGGGCTATGAAGACTATCTGCAGTCCCCACTCCAGCCACTGATGGACAATCTGGAATCTCAGACATATGAAGTGTTTGAAAAGGACCCCATCAAATACTCTCAATATCAGCAGGCCATCTATAAATGTCTGTTAGATCGAGTGCCTGACGAAGAGAAGGATACCAATGTCCAGGTGCTAATGGTGTTGGGAGCAGGCCGGGGTCCTCTGGTAAATGCTTCTCTGAGGGCAGCCAAGCAGGCTGACCGGAGGATAAAGCTGTATGCTGTGGAGAAGAACCCAAATGCCGTGGTGACGCTAGAGAACTGGCAATTTGAAGAATGGGGAAGCCAGGTGACCGTCGTCTCATCGGACATGCGGGAATGGGTGGCTCCAGAGAAAGCAGACATCATCGTCAGTGAGCTTTTGGGCTCCTTTGCTGACAATGAACTGTCACCTGAGTGCCTGGATGGAGCCCAACACTTCTTAAAAGATGATGGTGTGAGCATCCCTGGGGAGTATACCTCCTTTCTGGCTCCCATCTCCTCCTCCAAGCTGTATAATGAGGTCCGCGCCTGTCGGGAAAAGGACCGTGACCCTGAG---------------------------------------GCCCAGTTTGAGATGCCTTATGTGGTACGGCTGCACAACTTCCACCAGCTGTCAGCGCCCCAGCCCTGTTTTACCTTCAGCCATCCCAACAGAGATCCTATGATTGACAACAACCGCTATTGCACCTTGGAGTTTCCTGTGGAGGTGAACACAGTGCTACATGGCTTTGCAGGCTACTTTGAAACTGTGCTTTATCAGGACATCACCCTGAGTATCCGTCCAGAAACTCACTCTCCTGGGATGTTCTCATGGTTTCCCATCCTCTTCCCTATTAAGCAGCCCATTACGGTACGCGAAGGCCAGACCATCTGTGTCCGTTTCTGGCGGTGCAGCAATTCCAAGAAGGTGTGGTATGAGTGGGCTGTGACAGCACCAGTCTGTTCTGCTATTCATAACCCCACAGGCCGCTCATACACCATCGGCCTC---
>lepWed1
ATGGCGGCGATGGCGGTCGGAGGTGCCGGTGGGAGCCGCGTGTCCAGCGGGAGGGACCTGAACTGCGTCCCCGAAATAGCTGACACTTTGGGGGCTGTGGCCAAGCAGGGGTTTGATTTCCTCTGCATGCCTGTCTTCCACCCGCGTTTCAAGAGGGAGTTCACTCAGGAACCTGCTAAGAATCGGCCTGGCCCCCAGACACGATCAGACCTACTGCTGTCAGGAAGGGACTGGAATACGCTAATTGTGGGAAAGCTATCTCCATGGATTCGTCCAGACTCAAAAGTGGAGAAGATCCGCAGGAACTCCGAGGCGGCCATGTTACAGGAGCTGAATTTTGGGGCATATTTGGGTCTTCCAGCTTTCCTGCTGCCCCTAAATCAGGAAGATAACACAAACTTGGCCAGGGTTTTGACCAACCACATCCACACTGGCCACCACTCATCCATGTTCTGGATGCGGGTACCCTTGGTGGCTCCAGAGGACCTTAGAGATGATATCATTGAGAATGCACCAAGTACACACACA---GAGGAGTATAGTGGAGAGGAGAAGACATGGATGTGGTGGCACAACTTCCGGACCTTGTGTGACTATAGCAAGAGGATTGCGGTGGCTCTTGAAATTGGGGCTGACCTCCCATCTAATCATGTCATTGATCGTTGGCTTGGGGAGCCCATCAAAGCAGCCATTCTCCCCACCAGCATTTTCCTGACCAATAAGAAGGGATTTCCTGTTCTTTCTAAGATGCACCAGAGGCTGATCTTCCGGCTCCTCAAGTTGGAAGTACAGTTCATCATCACAGGCACCAATCACCACTCAGAGAAGGAGTTCTGCTCTTATCTCCAGTACCTGGAATACTTGAGTCAGAACCGCCCTCCACCCAATGCCTACGAACTCTTTGCCAAGGGCTATGAAGACTATCTGCAGTCCCCACTCCAGCCACTGATGGACAATCTGGAATCTCAGACATATGAAGTGTTTGAAAAGGACCCCATCAAATACTCTCAGTATCAGCAGGCCATCTATAAATGTCTGTTAGATCGAGTGCCAGATGAAGAGAAGGATACCAATGTGCAGGTGCTAATGGTGCTGGGAGCAGGCCGGGGTCCCCTGGTGAACGCTTCCCTGCGGGCAGCCAAGCAGGCTGACCGGCGGATAAAGCTGTACGCTGTGGAGAAGAACCCAAATGCCGTGGTGACGTTAGAGAACTGGCAGTTTGAAGAATGGGGAAGCCAGGTGACGGTAGTCTCATCGGACATGCGGGAATGGGTGGCTCCAGAGAAAGCAGACATCATCGTCAGTGAGCTTCTAGGCTCCTTCGCTGACAATGAACTGTCACCTGAGTGCCTGGATGGAGCCCAACACTTCCTAAAA---------------------------------------------------------------------------------------------------------------------------------------------------------------------------------------------------------------------------------------------------------------------------------------------------------------------------------------------------------------------------------------------------------------------------------------------------------------------------------------------------------------------------------------------------------------------------------------------------
>canFam3
ATGGCGGCGATGGCGGTCGGAGGTGCCGGTGGGAGCCGCGTGTCCAGCGGGAGGGACCTGAACTGCGTGCCCGAAATAGCTGACACTTTGGGGGCTGTGGCCAAGCAGGGGTTTGATTTCCTCTGCATGCCTGTCTTCCACCCGCGTTTCAAGAGGGAGTTCACTCAGGAACCTGCTAAGAATCGGCCGGGCCCCCAGACACGATCAGACCTACTGCTGTCAGGAAGGGACTGGAATACGCTAATTGTGGGAAAGCTTTCTCCATGGATTCGTCCAGACTCAAAAGTGGAGAAGATCCGCAGGAACTCTGAGGCGGCAATGTTACAGGAGCTGAATTTTGGGGCATATTTGGGTCTTCCAGCTTTCCTGTTGCCCCTAAATCAGGAAGATAACACAAACTTGGCCAGGGTTTTGACCAACCACATCCACACTGGCCACCACTCGTCCATGTTCTGGATGCGGGTACCCTTGGTGGCTCCAGAGGACCTGAGAGATGATATAATTGAGAATGCACCAAGTACACATACA---GAGGAGTATAGTGGAGAGGAGAAGACATGGATGTGGTGGCACAACTTCAGGACCTTGTGTGACTATAGCAAGAGGATTGCAGTGGCTCTTGAAATTGGGGCTGACCTCCCATCTAATCATGTCATTGATCGTTGGCTTGGGGAGCCCATCAAAGCAGCCATTCTCCCCACCAGCATTTTCCTGACCAATAAGAAGGGATTTCCTGTTCTTTCTAAGATGCACCAGAGGCTGATCTTCCGGCTTCTCAAGTTGGAAGTGCAGTTCATCATCACAGGCACCAACCACCACTCAGAGAAGGAGTTCTGCTCTTATCTCCAGTACCTGGAATACCTGAGCCAGAACCGCCCTCCACCCAATGCCTATGAACTCTTTGCCAAGGGCTATGAAGACTATCTGCAGTCTCCACTCCAGCCACTGATGGACAATCTGGAATCTCAGACTTATGAAGTGTTTGAAAAGGACCCTATCAAATATTCTCAATATCAGCAGGCCATCTATAAATGTCTGTTAGATCGAGTGCCAGATGAGGAGAAGGATACCAATATCCAGGTGCTAATGGTGCTGGGAGCAGGCCGGGGTCCCCTGGTGAACGCTTCCCTGCGGGCAGCCAAGCAGGCTGACCGGCGGATAAAGCTGTATGCTGTGGAGAAGAATCCAAATGCTGTGGTGACGCTAGAGAACTGGCAATTTGAAGAATGGGGAAGCCAGGTGACAGTAGTCTCATCGGACATGCGGGAATGGGTGGCTCCAGAGAAGGCAGACATCATCGTCAGTGAGCTTCTAGGCTCCTTCGCTGACAATGAACTGTCACCTGAGTGCCTGGATGGAGCCCAACACTTCCTAAAAGATGATGGTGTGAGCATCCCTGGGGAGTACACCTCCTTTCTGGCTCCCATCTCCTCCTCCAAGTTATACAATGAGGTCAGAGCCTGTCGAGAAAAGGACCGAGACCCTGAG---------------------------------------GCCCAGTTCGAGATGCCTTATGTGGTGCGGCTGCACAACTTCCACCAGTTGTCTGCGCCCCAGCCCTGTTTCACCTTCAGCCATCCCAATAGAGATCCTATGATTGACAACAACCGCTACTGCACCTTGGAGTTTCCCGTGGAGGTGAATACAGTGCTACATGGCTTTGCAGGCTACTTTGAGACTGTGCTTTATCAGGACATCACCCTAAGTATCCGTCCAGAAACTCACTCTCCTGGGATGTTCTCATGGTTTCCCATCCTCTTCCCCATCAAGCAGCCCATTACAGTACGTGAAGGCCAGACCATCTGTGTGCGTTTCTGGCGATGCAGCAATTCCAAGAAGGTGTGGTATGAGTGGGCTGTGACAGCACCAGTCTGTTCTGCTATTCATAACCCCACAGGCCGCTCATACACCATTGGCCTC---
>musFur1
ATGGCGGCGATGGCGGTCGGAGGTGCTGGTGGGAGCCGCGTGTCCAGCGGGCGGGACCTGAACTGCGTCCCCGAAATAGCTGACACTTTGGGGGCTGTGGCCAAGCAGGGGTTTGATTTCCTCTGCATGCCTGTCTTCCACCCGCGTTTCAAGAGGGAGTTCACTCAGGAACCTGCTAAGAATCGGCCGGGCCCCCAGACACGATCAGACCTACTGCTGTCAGGAAGGGACTGGAATACGCTAATTGTGGGAAAGCTTTCCCCATGGATTCGGCCAGACTCAAAAGTGGAGAAGATTCGCAGGAACTCTGAGGCGGCCATGTTACAGGAGCTGAATTTTGGGGCATATTTGGGCCTTCCAGCTTTCCTGCTGCCCCTAAATCAGGAAGATAACACAAACTTGGCCAGGGTTTTGACCAACCACATCCATACTGGCCATCACTCATCCATGTTCTGGATGCGGGTACCCTTGGTGGCTCCAGAGGACCTGAGAGATGATATCATTGAGAATGCACCGAGTACACATACA---GAGGAATATAGTGGAGAGGAGAAGACATGGATGTGGTGGCACAACTTCCGGACCTTGTGTGACTATAGCAAAAGGATTGCGGTGGCTCTTGAAATTGGGGCTGACCTCCCATCTAATCATGTCATTGATCGTTGGCTTGGGGAGCCCATCAAAGCAGCTATTCTCCCCACCAGCATTTTCCTGACCAATAAGAAGGGATTTCCTGTTCTTTCTAAGATGCACCAGAGGCTGATCTTCCGGCTCCTCAAGCTGGAAGTGCAGTTCATCATCACAGGCACCAATCACCACTCAGAGAAGGAGTTCTGCTCTTACCTCCAGTACCTGGAATACTTGAGTCAGAACCGCCCTCCACCCAATGCCTATGAACTCTTTGCCAAGGGCTATGAAGACTATCTGCAGTCCCCACTCCAGCCACTGATGGACAATCTGGAATCTCAGACATATGAAGTGTTTGAAAAGGACCCCATCAAATACTCTCAGTATCAGCAGGCCATCTATAAATGTCTGTTAGATCGAGTGCCAGATGAAGAGAAGGATACCAATGTCCAGGTGCTAATGGTGCTGGGAGCAGGCCGGGGTCCGCTGGTGAACGCTTCCCTGCGGGCAGCCAAGCAGGCTGACCGGCGGATAAAGCTGTACGCTGTGGAGAAGAACCCAAATGCCGTGGTGACGCTAGAGAACTGGCAGTTTGAAGAATGGGGAAGCCAGGTGACAGTAGTTTCATCAGACATGCGGGAATGGGTGGCTCCAGAGAAAGCAGACATCATCGTCAGTGAGCTTCTAGGCTCCTTCGCTGACAATGAACTGTCACCTGAGTGCCTAGATGGAGCCCAACACTTCCTAAAAGATGATGGTGTGAGCATCCCTGGGGAGTACACCTCCTTTCTGGCTCCCATCTCCTCCTCCAAGCTGTACAATGAGGTCCGAGCCTGTCGGGAAAAGGACCGAGACCCTGAG---------------------------------------GCCCAATTTGAGATGCCTTACGTGGTGCGGCTACACAACTTCCACCAGCTGTCTGCGCCCCAGCCCTGTTTCACCTTCAGCCATCCCAACAGAGATCCCATGATTGACAACAACCGCTACTGCACCTTGGAGTTTCCCGTGGAGGTGAACACAGTACTTCATGGTTTTGCAGGCTACTTTGAGACTGTGCTTTATCAGGACATCACCCTGAGTATCCGTCCAGAGACTCACTCTCCTGGGATGTTCTCATGGTTTCCCATCCTTTTCCCCATTAAGCAGCCCATTACGGTACGTGAAGGCCAGACCATCTGCGTGCGTTTTTGGCGATGCAGCAATTCCAAGAAGGTGTGGTATGAGTGGGCTGTGACAGCACCAGTCTGTTCTGCTATTCACAATCCCACAGGCCGCTCATACACCATTGGCCTC---
>HLrouAeg4
ATGGCGGCGATGGCGGTCGGAGGGGCCGGTGGGAGCCGCGTGTCCAGCGGCAGGGACCTGAATTGCGTCCCCGAAATAGCTGACACACTGGGGGCTGTGGCTAAACAGGGGTTTGATTTCCTCTGCATGCCTGTCTTCCACCCGCGTTTCAAGAGGGAATTCACTCAGGAACCTGCTAAGAATCGACCGGGCCCCCAGACACGATCAGACCTACTGCTGTCAGGAAGGGATTGGAATACGCTAATTGTGGGAAAGCTTTCTCCATGGATTCGTCCAGACTCAAAAGTGGAGAAGATCCGCCGGAACTCTGAGGCGGCCATGTTACAGGAACTGAATTTTGGAGCATATCTGGGTCTTCCAGCTTTCTTGCTGCCCTTAAATCAGGAAGATAACACAAACCTGGCCAGAGTTTTGACCAACCACATCCACACTGGCCACCACTCCTCCATGTTCTGGATGCGGGTACCCTTGGTAGCCCCGGAGGACCTAAGAGATGATATAATTGAGAATGCACCAACTACACACACA---GAGGAGTACAGTGGAGAGGAAAAGACATGGATGTGGTGGCACAACTTCCGGACCTTATGTGACTATAGCAAGAGGATTGCGGTCGCTCTTGAAATTGGGGCTGACCTCCCATCTAATCATGTCATTGATCGTTGGCTTGGAGAGCCCATCAAAGCAGCCATTCTCCCCACCAGCATTTTCCTGACCAATAAGAAGGGATTTCCTGTTCTTTCTAAGATGCACCAGAGGCTAATCTTCCGGCTCCTCAAGTTGGAGGTGCAGTTCATTATCACAGGCACCAACCACCACTCAGAGAAAGAATTCTGCTCCTACCTCCAGTACTTGGAATACTTGAGCCAGAACCGCCCTCCACCCAATGCCTACGAACTCTTTGCCAAGGGCTATGAAGACTATCTGCAGTCCCCACTCCAGCCACTTATGGACAATCTGGAATCACAGACATACGAAGTGTTTGAAAAAGACCCCATCAAATACTCTCAATACCAGCAGGCCATCTATAAATGTCTGTTAGACCGAGTGCCAGATGAAGAGAAGGACACTAATATCCAGGTGCTGATGGTGCTGGGAGCAGGCCGGGGTCCCCTGGTGAATGCTTCCCTGCGGGCAGCCAAGCAGGCTGACCGACGGATAAAGCTGTACGCTGTGGAGAAGAACCCAAATGCTGTGGTGACGCTAGAGAACTGGCAGTTTGAAGAATGGGGAAGCCAAGTGACAGTAGTCTCATCAGATATGCGGGAATGGGTGGCTCCAGAGAAAGCAGACATCATCGTCAGTGAGCTTCTGGGCTCCTTCGCTGATAATGAACTGTCACCTGAGTGCCTGGATGGAGCCCAGCACTTCCTAAAAGATGACGGCGTGAGCATCCCTGGTGAATACACATCCTTTCTGGCTCCTATCTCCTCCTCCAAGCTGTACAATGAGGTCCGAGCCTGCCGGGAAAAGGACCGTGACCCCGAG---------------------------------------GCCCAGTTTGAGATGCCTTATGTGGTACGGCTGCACAACTTCCACCAGCTCTCCGCGCCCCAGCCCTGTTTCACTTTCAGCCATCCCAACAAAGATCCTATGATTGACAATAATCGCTACTGTACCTTGGAGTTTCCTGTGGAAGTGAACACAGTGCTGCATGGCTTTGCAGGCTACTTTGAGACTGTGCTTTATCAGAACATCACTCTAAGTATCCGTCCAGAGACCCACTCTCCTGGGATGTTCTCATGGTTTCCTATCCTCTTCCCCATTAAGCAGCCCATTACGGTGCGTGAAGGCCAGACCATCTGTGTGCGTTTCTGGCGATGCAGCAATTCCAAGAAGGTGTGGTATGAATGGGCTGTGACTGCACCAGTCTGTTCTGCTATTCACAACCCCACAGGTCGCTCATATACCATTGGCCTC---
>dasNov3
ATGGCGGCGATGGCGGTCGGTGGTGCCGGTGGGAGCCGCGTGTCCAGCGGGAGGGATCTGAATTGTGTCCCCGAAATAGCTGATACTTTGGGGGCTGTGGCTAAACAAGGGTTTGATTTTCTCTGCATGCCTGTCTTCCACCCGCGTTTCAAGAGGGAGTTCACTCAGGAACCTGCTAAGAATCGGCCTGGCCCCCAGACACGATCTGACCTACTGCTGTCGGGAAGGGACTGGAATACACTAATTGTGGGAAAGCTTTCTCCATGGATTCGTCCAGACTCAAAAGTGGAGAAAATCCGCAGGAACTCAGAAGCGGCCATGTTACAAGAGCTGAATTTTGGAGCATATCTCGGTCTTCCAGCCTTCCTGTTGCCCCTCAATCAGGAGGATAACACTAACCTGGCCAGAGTTTTGACTAACCACATCCACACTGGTCACCACTCCTCCATGTTCTGGATGCGGGTACCCTTGGTGGCACCAGAGGACCTGCGGGATGATATAATCGAGAATGCACCAACTACACACACA---GAGGAGTACAGTGGGGAAGAGAAGACATGGATGTGGTGGCACAACTTCCGGACTTTGTGTGACTACAGTAAGAGGATTGCAGTTGCTCTTGAAATTGGGGCTGACCTCCCATCTAATCATGTCATTGATCGTTGGCTTGGAGAGCCCATCAAAGCAGCCATTCTTCCCACCAGTATCTTCCTGACTAATAAGAAGGGATTTCCTGTTCTTTCTAAGATGCACCAGAGGTTGATCTTCCGACTCCTCAAGCTGGAGGTACAGTTCATCATCACAGGCACCAACCACCACTCAGAAAAGGAGTTCTGCTCCTACCTCCAGTATTTGGAATACTTGAGCCAGAACCGTCCTCCACCCAATGCCTACGAACTCTTTGCCAAGGGCTATGAAGACTATCTGCAGTCCCCACTCCAGCCGCTGATGGATAATCTGGAATCTCAGACATATGAAGTTTTTGAAAAAGACCCTATCAAATATTCTCAGTACCAGCAGGCCATCTATAAATGTCTGCTGGACCGGGTGCCAGGAGAAGAGAAGGATACTAATGTCCAAGTGCTGATGGTGCTGGGAGCAGGCCGAGGACCCCTGGTGAATGCCTCTCTGCGGGCAGCCAAGCAGGCAGACCGGCAGATAAAGCTGTATGCTGTGGAGAAAAACCCAAATGCTGTGGTAACGTTAGAGAACTGGCAGTTTGAAGAATGGGGAAGCCAGGTGACAGTAGTCTCATCAGATATGCGGGAATGGGTGGCTCCAGAGAAAGCAGACATCATTGTGAGTGAGCTTCTGGGGTCCTTCGCTGACAACGAACTGTCACCTGAGTGCCTGGATGGAGCCCAGCATTTCCTAAAAGATAATGGCGTGAGCATCCCTGGGGAGTATACTTCTTTCCTGGCTCCCATCTCTTCTTCCAAGCTGTACAATGAGGTCCGAGCCTGTCGGGAAAAGGACCGTGACCCTGAG---------------------------------------GCCCAGTTTGAGATGCCCTATGTGGTGCGGCTACACAACTTCCACCAGCTTTCTGCGCCCCAGCCCTGTTTTACCTTCAGCCATCCCAACAGAGATCCTATGATTGACAACAACCGCTACTGCACCTTGGAGTTTCCCGTGGAGGTGAACACAGTGCTACATGGCTTTGCAGGCTACTTTGAGACTGTGCTTTATCAGGACATCACTCTGAGTATCCGTCCAGAGACTCACTCTCCTGGGATGTTCTCTTGGTTTCCCATTCTGTTCCCCATTAAGCAGCCCATTACAGTGCGTGAAGGCCAGACCATCTGTGTGCGTTTCTGGCGATGCAGCAATTCCAAGAAGGTGTGGTATGAGTGGGCTGTGACAGCACCAGTTTGTTCTGCTATTCACAATCCCACAGGCCGCTCATATACCATTGGCCTC---
>HLrhiFer5
ATGGCGGCGATGGCGGTCGGAGGTGCTGGTGGGAGCCGCGTGTCCAGCGGCAGGGACCTGAATTGCGTTCCCGAAATAGCTGACACACTGGGGGCTGTGGCCAAGCAGGGGTTTGATTTCCTCTGCATGCCTGTCTTCCACCCGCGTTTCAAGAGGGAATTCACTCAGGAACCTGCTAAGAATCGACCGGGCCCCCAGACACGATCAGACCTACTGCTGTCAGGAAGGGATTGGAATACGCTAATTGTGGGAAAGCTTTCTCCATGGATTCGTCCAGACTCAAAAGTGGAGAAGATCCGCAGGAACTCCGAGGCGGCCATGTTACAAGAGCTGAATTTTGGAGCATATTTGGGTCTTCCAGCTTTCTTGCTGCCCCTAAATCAGGAAGATAACACAAACCTGGCCAGAGTTTTGACTAACCACATCCACACTGGCCACCACTCCTCCATGTTCTGGATGCGGGTACCGTTGGTGGCACCAGAGGACCTGAGAGATGATATAATCGAGAATGCACCAACTACACACACA---GAGGAGTACAGTGGAGATGAGAAGACGTGGATGTGGTGGCACAACTTCCGGACCTTGTGTGACTATAGCAAGAGGATTGCAGTGGCTCTTGAAATTGGGGCTGACCTCCCATCTAATCATGTCATTGATCGTTGGCTTGGGGAGCCCATCAAAGCAGCCATTCTCCCCACCAGCATTTTCCTGACCAATAAGAAGGGATTTCCTGTTCTTTCTAAGATGCACCAGAGGCTGATCTTCCGGCTCCTGAAGTTGGAGGTACAGTTCATCATCACAGGCACCAACCACCATTCAGAGAAGGAGTTCTGCTCCTACCTCCAGTACTTGGAATACTTGAGCCAGAACCGCCCTCCACCCAATGCCTACGAACTCTTTGCCAAGGGCTATGAAGACTATCTGCAGTCCCCTCTCCAGCCACTGATGGACAATCTGGAATCTCAGACGTATGAGGTGTTTGAAAAGGACCCCATCAAATACTCTCAATACCAGCAGGCCATCTATAAATGTCTGTTAGACCGAGTGCCAGATGAGGAGAAGGACACCAATGTCCAGGTGCTAATGGTGTTGGGAGCAGGCCGGGGTCCCCTGGTGAATGCTTCCCTGCGGGCAGCCAAGCAGGCTGACCGGCGGATAAAGTTGTACGCTGTAGAGAAGAACCCAAATGCTGTGGTGACGTTAGAGAACTGGCAGTTTGAAGAGTGGGGAAGCCAGGTGACAGTAGTCTCATCAGACATGCGGGAATGGGTGGCTCCTGAGAAAGCAGACATCATTGTCAGTGAGCTTCTGGGCTCCTTCGCTGATAATGAACTGTCACCTGAGTGCCTGGATGGAGCCCAGCACTTCCTAAAAGAGGACGGCGTGAGCATCCCTGGGGAGTACACCTCCTTTCTGGCTCCTATCTCCTCCTCCAAGCTGTACAATGAGGTCCGAGCCTGTCGGGAAAAGGACCGTGACCCTGAG---------------------------------------GCCCAGTTTGAGATGCCTTATGTGGTACGGCTGCACAACTTCCACCAGCTGTCTGCGCCCCAGCCCTGTTTCACCTTCAGCCATCCCAACAGAGATCCTATGATTGACAACAACCGCTACTGTACCTTGGAGTTTCCCGTGGAAGTGAACACAGTGCTGCATGGCTTTGCAGGCTACTTTGAGACCGTGCTTTATCAGGACATCACGCTGAGTATCCGTCCAGAGACTCACTCTCCTGGCATGTTCTCATGGTTTCCCATCCTTTTCCCCATTAAGCAACCCATTACTGTGCGTGAAGGCCAGACCATCTGTGTGCGTTTCTGGCGATGCAGCAATTCCAAGAAGGTGTGGTATGAGTGGGCTGTGACAGCACCAGTCTGTTCTGCTATTCACAATCCCACAGGCCGCTCATACACTATCGGCCTC---
>HLequCab3
ATGGCGGCGATGGCGGTCGGAGCTGCCGGTGGGAGCCGCGTGTCCAGCGGGAGGGACCTAAATTGCGTCCCCGAAATAGCTGACACATTGGGGGCTGTGGCCAAGCAGGGGTTTGATTTCCTCTGCATGCCTGTCTTCCACCCGCGTTTCAAGAGGGAGTTCACTCAGGAACCTGCTAAGAATCGGCCGGGCCCCCAGACACGATCAGACCTCCTGCTGTCAGGAAGGGATTGGAATACGCTAATTGTGGGAAAGCTTTCTCCATGGATTCGTCCAGACTCAAAAGTGGAGAAGATTCGCAGGAACTCGGAGGCGGCCATGTTACAGGAGCTGAATTTTGGGGCATATTTGGGTCTCCCGGCTTTCCTGCTGCCCCTAAATCAGGAAGATAACACAAACCTGGCCAGAGTTTTGACCAACCACATCCACACTGGCCACCACTCCTCCATGTTCTGGATGCGGGTACCCTTGGTGGCACCAGAGGACCTGAGAGATGATATAATTGAGAATGTACCCACTACACACACA---CAGGAGTACAGTGGAGAGGAGAAGACGTGGATGTGGTGGCACAACTTCCGGACCTTGTGTGATTATAGCAAGAGGATTGCAGTGGCTCTTGAAATTGGGGCTGACCTCCCATCTAATCATGTCATTGATCGTTGGCTTGGGGAGCCCATCAAAGCAGCCATTCTCCCCACCAGCATTTTCCTGACCAATAAGAAGGGATTTCCTGTTCTTTCTAAGATGCACCAGAGGCTGATCTTCCGGCTCCTCAAGTTGGAGGTGCAGTTCATCATCACAGGCACCAACCACCACTCAGAGAAGGAGTTCTGCTCCTACCTCCAGTACCTGGAATACCTGAGCCAGAACCGGCCTCCACCCAATGCCTATGAACTGTTTGCCAAGGGCTATGAAGACTATCTGCAGTCCCCGCTCCAGCCATTGATGGACAATCTGGAATCTCAGACATATGAAGTATTTGAAAAGGACCCCATCAAATACTCTCAATACCAGCAGGCCATCTATAAATGCCTGTTAGACCGAGTGCCAGATGAAGAGAAGGATACCAATGTCCAGGTGCTGATGGTGCTGGGAGCAGGCCGGGGACCCCTGGTGAATGCTTCCCTGCGGGCAGCCAAGCAGGCTGATCGGCGGATCAAGCTATATGCTGTGGAGAAGAACCCAAATGCTGTGGTCACGCTAGAGAACTGGCAGTTTGAAGAATGGGGAAGCCAGGTGACAGTAGTCTCATCAGACATGCGGGAATGGGTGGCTCCAGAGAAAGCAGACATCATTGTCAGTGAGCTGCTGGGCTCCTTTGCTGACAATGAACTCTCACCTGAGTGCCTGGATGGAGCCCAGCACTTCCTAAAAGATGATGGTGTGAGCATCCCTGGAGAGTACACCTCCTTTCTGGCTCCTATCTCCTCCTCCAAGCTGTACAATGAGGTCCGAGCCTGTCGGGAAAAGGACCGTGACCCTGAG---------------------------------------GCCCAGTTTGAGATGCCTTATGTGGTACGGCTGCACAATTTCCACCAGCTGTCTGCACCCCAGCCCTGTTTTACCTTCAGCCATCCCAACAGAGATCCTATGATTGACAACAATCGCTACTGCACCTTGGAATTTCCCGTCGAGGTGAACACAGTGCTTCACGGCTTTGCAGGCTACTTTGAGACTGTGCTTTATCAGGATATCACTCTGAGTATCCGTCCAGAGACTCACTCTCCTGGGATGTTCTCATGGTTTCCCATCCTCTTCCCCATTAAGCAGCCCATTACGGTACGCGAAGGCCAGACCATCTGTGTGCGTTTCTGGCGATGCAGCAATTCCAAGAAGGTGTGGTATGAGTGGGCTGTGACCGCACCAGTCTGTTCTGCTATTCACAACCCCACAGGCCGCTCATACACCATTGGCCTC---
>HLcamFer2
ATGGCGGCGATGGCGGTCGGCGGTGCCGGTGGAAGCCGCGTGTCCAGCGGGAGGGACCTGAATTGCGTCCCCGAAATAGCTGACACACTGGGGGCTGTGGCCAAGCAGGGGTTTGATTTCCTCTGCATGCCTGTCTTCCACCCGCGTTTCAAGAGGGAGTTCACTCAGGAACCTGCTAAGAATCGGCCGGGCCCCCAGACACGATCAGACCTACTGCTGTCAGGAAGGGACTGGAATACACTAATTGTGGGAAAGCTTTCTCCATGGATTCGTCCAGACTCAAAAGTGGAGAAGATCCGCAGGAACTCGGAGGCGGCTATGTTACAGGAGCTGAATTTTGGGGCGTATTTGGGTCTTCCAGCTTTCCTGTTGCCCCTAAATCAGGAAGATAACACAAACTTGGCAAGAGTTTTGACCAACCACATCCACACTGGCCACCACTCCTCCATGTTCTGGATGCGGGTACCATTGGTGGCACCAGAGGACCTGAGAGATGATATAATTGAGAATGTACCAACTTCACACACA------GAGTACAGTGGAGAGGAGAAGACATGGATGTGGTGGCACAACTTCCGGACCTTGTGTGATTATAGCAAGAGGATTGCGGTGGCTCTTGAAATTGGTGCTGACCTCCCATCTAATCATGTCATTGATCGTTGGCTTGGGGAGCCCATCAAAGCAGCCATTCTCCCCACCAGCATTTTCCTGACCAATAAGAAGGGATTTCCTGTTCTTTCTAAGATGCACCAGAGGCTGATCTTCCGACTCCTCAAGTTGGAGGTGCAGTTCATCATCACAGGCACCAACCACCATTCAGAGAAGGAGTTCTGCTCCTACCTCCAGTATTTGGAATACTTGAGCCAGAACCGACCTCCACCCAATGCCTACGAACTCTTTGCCAAGGGCTATGAAGACTATCTGCAGTCCCCACTCCAGCCACTGATGGATAACCTGGAATCTCAGACATATGAAGTGTTTGAAAAGGACCCCATCAAATACTCTCAGTACCAGCAGGCCATCTATAAATGTCTGTTAGACCGAGTGCCAGATGAAGAGAAGGACACCAACATCCAAGTGCTGATGGTGCTGGGGGCAGGCCGGGGGCCCCTGGTGAACGCTTCCCTGCGGGCAGCCAAGCAGGCCGACCGGCGGATAAAGCTGTACGCCGTGGAGAAGAACCCAAACGCTGTGGTGACGCTAGAGAACTGGCAGTTTGAAGAATGGGGAAGCCAGGTGACAGTAGTCTCATCGGACATGCGGGAGTGGGTGGCTCCAGAGAAAGCAGATATCATTGTCAGTGAGCTTCTGGGGTCCTTCGCTGACAATGAGCTGTCACCTGAGTGCCTAGATGGAGCCCAGCACTTCCTAAAAGATGACGGTGTGAGCATCCCTGGCGAGTACACCTCCTTTCTAGCTCCCATCTCCTCCTCTAAGCTGTACAATGAGGTCCGAGCCTGTCGGGAAAAGGACCGTGACCCTGAG---------------------------------------GCCCAGTTTGAGATGCCTTATGTGGTACGGCTGCACAACTTCCACCAGCTCTCTGCGCCCCAGCCCTGTTTTACCTTCAGCCATCCCAACAGAGATCCTATGATTGACAACAACCGCTACTGTACCTTGGAGTTTCCCGTGGAGGTGAACACAGTGCTGCACGGCTTTGCAGGCTACTTTGAGACTGTGCTTTATCAGGACATCACTCTGAGTATCCGTCCAGAGACTCACTCTCCTGGGATGTTCTCATGGTTTCCCATCCTCTTCCCTATTAAGCAGCCCATTACGGTACGTGAAGGCCAAACCATCTGTGTGCGTTTCTGGCGATGCAGCAACTCCAAGAAGGTGTGGTATGAGTGGGCTGTGACAGCACCGGTCTGTTCTGCCATTCACAACCCCACAGGCCGCTCTTACACCATCGGCCTC---
>eriEur2
ATGGCGGCGATGGCGGTCGGAGCTACTGGTGGCAGCCGCGTGTCCAGCGGGAGGGACCTGAATTGTGTCCCCGAAATAGCTGACACATTGGGGGCTGTGGCCAAGCAGGGGTTTGATTTCCTCTGCATGCCCGTCTTCCACCCGCGTTTCAAGAGGGAGTTCACTCAGGAACCTGCTAAGAATCGGCCGGGCCCCCAGACAAGATCAGACCTGCTGCTGTCAGGAAGGGACTGGAATACCTTAATTGTGGGAAAACTTTCTCCTTGGATTCGCCCAGACTCCAAAGTGGAGAAGATCCGGAGGAATTCTGAGGCGGCCATGTTACAGGAGCTGAATTTTGGGGCATATTTAGGTCTTCCAGCTTTCCTGCTACCCCTAAATCAAGAAGATAACACAAATCTGGCCAGAGTTTTGACCAACCACATTCACACTGGTCATCACTCCTCCATGTTCTGGATGCGGGTACCACTGGTGGCCCCAGAGGACCTGAGAGATGATATAATTGAGAATGTACCAACTCCACATACA---GAGGAATATAGTGGAGAGGAGAAGACATGGATGTGGTGGCACAACTTCCGGACCTTATGTGACTACAGCAAAAGAATTGCCGTGGCTCTTGAAATTGGGGCTGACCTTCCGTCTAATCACGTCATCGATCGTTGGCTTGGGGAACCCATCAAAGCAGCCGTTCTCCCCACTAGCATTTTCCTGACCAATAAGAAGGGATTTCCTGTTCTTTCAAAAATGCACCAGAGACTGATCTTCCGACTGCTCAAGTTGGAAGTGCAGTTCATTATCACGGGCACCAACCACCACTCAGAGAAGGAGTTTTGCTCCTACCTCCAGTACTTGGAATATCTGAGCCAGAACCGACCTCCGCCTAATGCATATGAGCTCTTTGCCAAGGGCTATGAAGACTACTTGCAGTCCCCGCTCCAGCCACTGATGGACAACCTGGAATCACAGACATATGAAGTGTTTGAAAAGGACCCCATCAAATATTCTCAATACCAGCAGGCGATCTATAAATGCCTCTTAGACCGAGTGCCGGAAGAAGAGAAGGACACCAATGTCCAGGTGCTAATGGTGCTGGGTGCCGGCCGGGGTCCTTTGGTGAATGCCTCCCTGCGAGCAGCCAAGCAGGCTGACCGGCGGATAAAGCTGTATGCTGTGGAGAAGAACCCTAACGCTGTGGTGACGCTAGAGAACTGGCAGTTTGAAGAATGGGGAAGCCAAGTGACAGTCGTTTCATCAGACATGCGAGAATGGGTGGCTCCAGAGAAAGCCGACATCATCGTCAGTGAGCTTCTGGGCTCCTTTGCTGACAATGAACTGTCACCTGAGTGCCTGGATGGAGCCCAGCACTTCCTCAAAGATGATGGCGTGAGCATCCCTGGGGAATACACCTCCTTTCTGGCGCCCATCTCTTCATCCAAGCTGTACAATGAAGTCAGAGCTTGTCGAGAGAAGGACCGTGACCCTGAG---------------------------------------GCCCAGTTTGAGATGCCTTACGTGGTACGGCTGCACAACTTCCACCAGCTCTCTGCACCCCAGCCCTGTTTTACCTTCAGCCATCCTAACAGAGATCCTGTGATTGACAACAACCGCTACTGCACCTTGGAGTTTCCTGTGGAGGTGAACACCGTGTTGCATGGCTTTGCAGGCTACTTTGAGACTGTGCTTTATCAAGACATCACTCTGAGTATCCGTCCAGAGACTCACTCTCCTGGGATGTTCTCATGGTTTCCTATTCTTTTCCCTGTTAAGCAACCCATCACGGTGCGTGAAGGCCAGACCATCTGTGTACGTTTCTGGCGATGCAGCAATTCCAAGAAGGTGTGGTATGAGTGGGCTGTGACAGCACCAGTCTGTTCTGCTATTCACAACCCTACAGGTCGCTCATACACCATTGGGCTC---
>oryCun2
ATGGCGGCGATGGCGGTCGGGGCTGCCGGTGGGAGCCGCGTGTCCAGCGGGAGGGACCTCAATTGCGTCCCCGAAATAGCTGACACACTGGGGGCTGTGGCCAAGCAGGGGTTTGATTTCCTCTGCATGCCTGTCTTCCACCCGCGGTTCAAGAGGGAGTTCACTCAGGAACCTGCTAAGAATCGGCCGGGCCCCCAGACACGATCAGACCTACTGCTGTCAGGAAGGGACTGGAATACGCTAATTGTGGGAAAGCTCTCTCCATGGATCCGTCCAGACTCGAGAGTGGAGAAGATCCGCAGGAACTCGGAGGCGGCCATGTTACAGGAGCTGAATTTTGGGGCGTATCTGGGTCTTCCGGCTTTCCTGCTGCCCCTTAATCAGGAAGATAACACAAACCTGGCCAGAGTTTTGACCAACCACATCCACACTGGCCACCACTCCTCCATGTTCTGGATGCGTGTGCCCTTGGTGGCACCGGAGGACCTGAGAGATGATATAATTGAGAATGCACCAGCTCCACACTCA---GAGGAGTACAGTGGGGAGGAGAAGACGTGGATGTGGTGGCACAACTTCCGAACTTTGTGTGACTATAGCAAGAGGATTGCAGTAGCTCTTGAAATTGGGGCTGACCTCCCATCTAATCACGTCATTGACCGTTGGCTTGGGGAGCCCATCAAAGCAGCCATTCTCCCCACCAGCATTTTCCTGACCAATAAGAAAGGATTTCCCGTTCTTTCTAAGATGCACCAGAGGCTGATCTTCCGGCTCCTCAAGTTGGAGGTACAGTTCATCATCACCGGCACCAACCACCACTCAGAGAAGGAGTTCTGCTCCTACCTCCAGTACCTGGAATACTTAAGCCAGAACCGCCCTCCACCCAATGCCTATGAACTCTTTGCCAAGGGCTATGAAGACTACCTGCAGTCCCCGCTCCAGCCACTGATGGACAATCTGGAATCTCAGACATATGAAGTGTTCGAAAAGGACCCCATCAAATACTCTCAGTATCAGCAGGCCATCTATAAATGCTTGCTGGACCGTGTACCAGAGGAGGAGAAGGATTCCAATGTCCAGGTATTGATGGTGCTGGGAGCAGGCCGGGGACCCCTGGTGAATGCTTCCTTGCGGGCAGCCAAGCAGGCTGATCGGCGGATAAAGCTGTACGCTGTAGAGAAGAACCCAAATGCTGTGGTGACGCTCGAGAACTGGCAGTTTGAAGAATGGGGAAGCCAGGTGACAGTAGTCTCGTCAGACATGCGGGAATGGGTGGCTCCAGAGAAAGCGGATGTCATTGTCAGTGAGCTTCTGGGCTCCTTTGCTGACAATGAACTGTCACCTGAGTGCTTGGACGGAGCCCAGCACTTCTTAAAAGATGATGGCGTGAGCATCCCTGGGGAGTACACCTCCTTCCTGGCTCCCATCTCCTCCTCCAAGCTGTACAATGAGGTTCGAGCCTGTCGGGAAAAGGACCGTGACCCTGAG---------------------------------------GCCCAGTTTGAGATGCCTTATGTGGTGCGGCTGCACAACTTCCACCAGCTCTCTGCGCCTCAGCCCTGTTTCACCTTCAGCCATCCCAACAGAGATCCTCTGATTGACAACAACCGCTACTGCACCTTGGAGTTCCCCGTGGAGGTGAACACGGTGCTGCATGGCTTCGCGGGCTACTTCGAGACTGTGCTTTATCGGGACATCACTCTGAGTATCCGTCCAGAGACTCACTCTCCTGGGATGTTCTCTTGGTTTCCCATCCTCTTCCCCATTAAGCAACCCATTACAGTGCGTGAAGGCCAGACTATTTGTGTGCGTTTCTGGCGATGCAGCAACTCCAAGAAGGTGTGGTACGAATGGGCTGTGACAGCACCAGTTTGTTCTGCTATTCACAACCCTACCGGCCGCTCATACACCATTGGCCTC---
>ochPri3
ATGGCGGCGATGGCGGTCGGGACTGCCGGTGGGAGCCGCGTGTCCAGCGGGAGGGACCTCAATTGCGTCCCTGAAATAGCTGACACACTGGGGGCTGTGGCCAAGCAGGGGTTTGATTTCCTCTGCATGCCTGTCTTCCACCCGCGTTTCAAGAGGGAGTTCACTCAGGAACCTGCTAAGAATCGGCCTGGCCCCCAGACACGCTCAGACCTACTGCTGTCAGGAAGGGACTGGAATACGCTCATTGTGGGAAAGCTTTCTCCATGGATCCGACCAGACTCTAAAGTGGAGAAGATCCGCAGGAACTCTGAGGCGGCCATGTTACAGGAGCTGAATTTTGGGGCCTATCTGGGTCTACCGGCTTTCCTGCTGCCCCTTAATCAGGAGGATAACACCAACCTGGCCAGAGTTTTGACCAACCACATCCACACCGGCCACCACTCCTCCATGTTCTGGATGCGTGTGCCCTTGGTGGCCCCCGAGGACCTGAGAGATGATATAATTGAGAATGCGCCAACTCCCCACACA---GAGGAGTACAGCGGGGAGGAGAAGACGTGGATGTGGTGGCACAACTTCCGAACTCTGTGTGACTATAGCAAGAGGATTGCTGTTGCTCTTGAAATTGGGGCCGACCTCCCATCTAACCACGTCATTGATCGTTGGCTTGGGGAGCCCATCAAAGCAGCCATTCTTCCCACCAGCATTTTCTTGACCAATAAGAAGGGATTTCCTGTTCTTTCTAAGATGCACCAGAGGCTGATCTTCCGCCTGCTTAAGCTGGAGGTGCAGTTTATCATCACCGGCACCAACCACCATTCAGAGAAGGAGTTCTGTTCCTACCTCCAATACTTGGAATACTTAAGCCAGAACCGCCCTCCGCCCAATGCCTATGAACTCTTTGCCAAGGGCTATGAAGACTATCTGCAGTCACCGCTGCAGCCCTTGATGGACAATCTGGAGTCTCAGACCTATGAAGTATTTGAAAAGGACCCCATCAAATACTCTCAGTATCAGCAGGCCATCTATAAATGCCTGCTGGACCGGGTACCAGAAGAGGAGAAGGATTCCAATGTCCAGGTGCTGATGGTGCTGGGAGCAGGCCGGGGTCCGCTGGTGAACGCTTCCCTGCGGGCAGCCAAGCAAGCTGACCGACGGATAAAGCTGTACGCCGTCGAGAAGAATCCAAACGCTGTGGTGACGCTAGAGAACTGGCAGTTTGAAGAGTGGGGCAGCCAGGTGACCGTCGTCTCCTCGGACATGCGGGAGTGGGTAGCTCCGGAGAAGGCAGACATCATTGTCAGCGAGCTGCTGGGCTCTTTTGCTGACAATGAGCTCTCACCGGAGTGCCTGGATGGCGCCCAGAACTTTTTAAAAGATGATGGCGTGAGCATCCCCGGGGAGTACACCTCCTTTCTGGCTCCCATCTCCTCGTCCAAGCTGTACAATGAGGTTCGAGCCTGCCGGGAGAAGGACCGAGACCCTGAG---------------------------------------GCCCAGTTCGAGATGCCGTATGTAGTACGGCTGCACAACTTCCACCAGCTCTCTGCGCCACAGCCGTGTTTCACCTTCAGCCATCCCAACAGAGATCCTATGATTGACAACAACCGCTACTGCACCTTGGAGTTTCCCGTGGAGGTGAACACAGTGCTGCATGGCTTCGCGGGCTACTTTGAGACGGTGCTTTATCAGGACATCACTCTGAGTATCCGTCCAGAGACTCACTCTCCTGGAATGTTCTCTTGGTTTCCAATCCTCTTCCCTATTAAGCAACCCATTACAGTGCGTGAAGGCCAGACCATCTGTGTGCGTTTCTGGCGATGCAGTAATTCCAAGAAGGTGTGGTATGAGTGGGCTGTGACAGCACCAGTTTGTTCTGCTATTCACAACCCAACTGGCCGCTCATACACCATCGGCCTC---
>tupChi1
ATGGCGGCGATGGCGGTCGGAGCTGCTGGTGGGAGCCGCATGTCCAGCGGGAGGGACCTGAATTGTGTCCCCGAAATCGCTGACACGCTGGGAGCTGTGGCTAAGCAGGGGTTTGATTTCCTCTGCATGCCTGTCTTCCACCCGCGTTTCAAGAGGGAGTTCACTCAGGAACCTGCTAAGAATCGGCCCGGCCCCCAGACACGATCAGACCTACTGCTGTCAGGAAGGGACTGGAATACGCTAATTGTGGGAAAGCTTTCTCCATGGATTCGGCCGGACTCAAAAGTGGAGAAGATCCGCAGGAACTCTGAGGCGGCCATGTTACAGGAATTGAATTTTGGGGCATATCTGGGGCTTCCAGCTTTCTTGCTACCCCTTAATCAGGAAGATAACACAAACCTGGCTAGAGTTCTGACCAACCACATCCACACTGGCCATCACTCCTCCATGTTCTGGATGCGGGTACCCTTGGTGGCACCAGAGGACCTGAGAGATGATATCATTGAGAATGCACCAGCTACACACACG---GAGGAGTACAGTGGGGAGGAGAAGACTTGGATGTGGTGGCACAACTTCCGGACTTTGTGTGACTATAGTAAGAGGATTGCGGTGGCTCTTGAAATTGGTGCTGACCTCCCATCTAATCATGTCATTGATCGTTGGCTTGGGGAGCCCATCAAAGCAGCTATTCTCCCCACCAGCATTTTCCTGACCAATAAGAAGGGATTTCCTGTTCTTTCTAAGATGCACCAGAGGCTGATCTTCCGGCTCCTCAAGTTGGAAGTACAGTTCATCATCACAGGCACCAACCACCATTCAGAGAAGGAGTTCTGTTCCTATCTCCAGTACTTGGAATACTTAAGCCAGAACCGCCCTCCACCTAATGCCTACGAACTTTTTGCCAAGGGCTATGAAGACTATCTGCAGTCCCCGCTCCAGCCACTGATGGACAATCTGGAATCTCAGACATACGAAGTATTTGAAAAGGACCCCATCAAATATTCTCAGTACCAGCAGGCCATCTACAAATGTTTGCTAGACCGAGTTCCAGAAGAGGAGAAGGATACCAACGTCCAGGTACTAATGGTGCTGGGAGCAGGCCGAGGTCCCCTGGTGAATGCTTCTCTGCGGGCAGCCAAGCAGGCTGACCGGCGGATAAAGCTGTATGCGGTGGAGAAGAACCCAAATGCCGTGGTGACGCTAGAGAACTGGCAGTTTGAAGAATGGGGAAGCCAGGTGACAGTAGTTTCTTCAGACATGCGGGAATGGGTGGCTCCAGAGAAAGCAGACATCATTGTCAGTGAGCTCCTGGGCTCCTTCGCTGACAATGAACTGTCACCTGAGTGCCTGGATGGAGCCCAGCACTTCCTAAAAGATGATGGTGTGAGCATCCCTGGGGAGTACACCTCCTTCCTGGCTCCCATCTCCTCCTCCAAGCTGTACAATGAGGTCCGAGCCTGTCGGGAAAAGGACCGAGACCCTGAG---------------------------------------GCCCAGTTTGAGATGCCTTATGTGGTACGGCTGCACAACTTCCACCAGCTGTCTGCACCCCAGCCCTGTTTCACCTTCAGCCACCCCAACAGAGATCCTATGGTTGACAACAACCGCTACTGCACGTTGGAGTTTCCGGTGGAGGTGAACACAGTGCTGCATGGCTTTGCAGGCTACTTTGAGACTGTGCTGTATCAGGACATAACTCTGAGTATCCGTCCAGAGACTCACTCTCCTGGGATGTTCTCATGGTTTCCCATCCTCTTCCCTATTAAGCAGCCCATTACGGTGCGTGAAGGCCAGACCATCTGTGTGCGTTTCTGGCGATGCAGCAATTCCAAAAAGGTGTGGTATGAGTGGGCCGTGACAGCACCAGTCTGCTCTGCTATTCACAACCCCACAGGCCGCTCGTACACCATTGGTCTC---
>bosTau8
ATGGCGGCGATGGCGGTCGGTGGTGCCGGTGGAAGCCGCGTGTCCAGCGGGAGGGACCTGAATTGCGTCCCCGAAATAGCTGACACACTGGGGGCTGTGGCCAAGCAGGGGTTTGATTTCCTCTGCATGCCTGTGTTCCACCCGCGTTTCAAGAGGGAATTCACTCAGGAACCTGCTAAGAGTCGGCCGGGCCCCCAGACACGATCAGACCTACTGCTGTCAGGAAGGGACTGGAATACACTAATTGTGGGAAAGCTTTCTCCATGGATTCGTCCAGACTCAAAAGTGGAGAAGATACGCAGGAACTCTGAGGCGGCTATGTTACAGGAGCTGAATTTTGGGGCATATTTGGGTCTTCCAGCTTTCCTGCTGCCCCTAAATCAGGAAGATAACACAAACTTGGCGAGAGTTTTGACCAATCACATCCACACTGGCCACCACTCCTCCATGTTCTGGATGCGGGTGCCATTGGTGGCACCAGAGGACCTGAGAGATGATATAATTGAGAACGCACCAACTTCACACACA---GAGGAGTACAGTGGAGAGGAGAAGACATGGATGTGGTGGCACAACTTCCGGACCTTATGTGATTACAGCAAGAGGATTGCAGTGGCTCTTGAAATTGGTGCTGACCTCCCATCTAATCATGTCATTGATCGTTGGCTTGGGGAGCCCATCAAAGCAGCCATTCTCCCCACTAGCATTTTCCTGACCAATAAGAAGGGATTTCCTGTTCTTTCTAAGATGCACCAGAGGTTGATCTTCCGACTTCTCAAGTTGGAGGTACAGTTCATCATCACAGGCACCAACCACCACTCAGAGAAGGAGTTCTGCTCCTACCTCCAATACTTGGAATACCTGAGCCAGAACCGACCTCCACCCAATGCCTACGAACTCTTTGCCAAGGGCTATGAAGATTACCTGCAGTCCCCACTCCAGCCACTGATGGATAACCTGGAATCTCAGACATACGAAGTGTTCGAAAAGGACCCCATCAAATACTCTCAGTACCAGCAGGCCATCTATAAATGTCTGTTAGATCGAGTGCCAGAGGAAGAGAAGGACACCAATATCCAAGTGCTGATGGTGCTGGGAGCAGGCCGGGGGCCCCTGGTGAATGCTTCCCTGCGGGCCGCCAAGCAGGCTGACCGGCGGATAAAATTGTACGCTGTGGAGAAGAACCCAAATGCTGTGGTGACGTTGGAGAACTGGCAGTTTGAAGAATGGGGAAGCCAGGTGACAGTAGTCTCATCGGACATGCGGGAGTGGGTGGCTCCAGAGAAAGCAGATATCATTGTCAGTGAGCTTCTGGGGTCCTTTGCTGACAATGAACTGTCACCTGAGTGCCTGGATGGAGCCCAGCACTTCCTAAAAGATGATGGCGTGAGCATTCCTGGGGAGTACACCTCCTTTCTAGCTCCCATCTCCTCCTCCAAGCTATACAATGAGGTCCGAGCCTGTCGGGAAAAGGACCGTGACCCTGAG---------------------------------------GCCCAGTTTGAGATGCCTTATGTGGTACGACTGCACAATTTCCACCAGCTGTCTGCACCCCAGCCCTGTTTTACCTTCAGCCATCCTAACAGAGATCCTATGATTGACAACAATCGCTACTGTACCTTGGAGTTTCCTGTGGAGGTGAACACAGTGCTGCATGGTTTTGCAGGCTACTTTGAGACTGTGCTTTATCAGGACATCACTCTGAGTATCCGTCCAGAGACTCACTCTCCTGGGATGTTTTCATGGTTTCCCATCCTCTTCCCCATTAAGCAGCCCATTACGGTGCGTGAAGGCCAGACCATCTGTGTGCGTTTCTGGCGATGCAGCAACTCTAAGAAGGTGTGGTATGAGTGGGCTGTGACGGCACCGGTCTGCTCTGCTATTCACAACCCCACAGGCCGCTCTTACACCATTGGCCTC---
>micMur3
ATGGCGGCGATGGCGGTCGGGGGTGCCGGTGGGAGCCGCGTGTCCAGCGGGAGGGACCTGAATTGCGTCCCCGAAATAGCTGACACACTAGGGGCTGTGGCCAAGCAGGGGTTTGATTTCCTCTGCATGCCTGTCTTCCACCCGCGTTTCAAGAGGGAGTTCACTCAGGAACCTGCTAAGAATCGGCCTGGCCCCCAGACACGATCAGACCTACTGCTGTCAGGAAGGGACTGGAATACGCTAATTGTGGGAAAGCTTTCTCCGTGGATTCGTCCAGATTCAAAAGTGGAAAAGATTCGCAGGAACTCTGAGGCGGCCATGTTACAGGAGCTGAATTTTGGTGCATATCTGGGTCTTCCAGCTTTCCTGCTGCCCCTGAATCAGGAAGATAACACCAACTTGGCCAGAGTTTTGACCAACCACATCCACACTGGCCACCACTCCTCTATGTTCTGGATGCGGGTACCCTTGGTGGCACCAGAAGACCTGAGGGATGATATAATTGATAATGCACCAACTACACACACA---GAGGAGTACAGTGGAGAGGAGAAAACATGGATGTGGTGGCACAACTTCCGGACATTGTGTGACTATAGCAAGAGGATTGCGGTGGCTCTTGAAATTGGTGCTGACCTCCCATCTAATCATGTCATTGATCGTTGGCTTGGGGAGCCCATCAAAGCAGCCATTCTTCCTACCAGCATTTTCCTGACCAATAAGAAGGGATTTCCTGTTCTGTCTAAGATGCACCAGAGGCTTATCTTCCGGCTCCTCAAGCTGGAGGTGCAGTTTATCATCACGGGCACCAACCACCACTCAGAGAAGGAGTTCTGCTCCTACCTCCAGTACTTGGAATACTTAAGCCAGAACCGCCCTCCACCCAATGCCTATGAACTCTTTGCCAAGGGCTATGAAGACTATCTGCAGTCCCCACTCCAGCCACTGATGGACAATCTGGAATCTCAGACATACGAAGTGTTTGAAAAGGACCCCATCAAATACTCTCAGTACCAGCAGGCCATCTATAAATGTCTGCTAGACCGAGTATCAGAAGAGGAAAAGGATACCAATGTCCAGGTACTGATGGTGCTGGGAGCAGGTCGGGGTCCCCTGGTGAATGCTTCCCTGCGGGCAGCCAAGCAGGCTGACCGGCGTATAAAGCTGTACGCTGTGGAGAAGAACCCAAATGCTGTGGTGACCCTAGAGAACTGGCAGTTTGAAGAATGGGGAAGCCAGGTGACAGTAGTCTCATCAGACATGAGGGAATGGGTGGCTCCAGAGAAAGCAGACATCATTGTCAGTGAGCTTCTGGGTTCCTTCGCTGACAATGAACTGTCACCTGAGTGCCTGGATGGAGCCCAGCACTTCCTAAAAGATGATGGCGTGAGCATTCCTGGGGAGTACACCTCCTTCCTGGCTCCCATCTCCTCCTCCAAGCTGTACAATGAGGTCCGAGCCTGTCGGGAAAAGGACCGTGATCCTGAG---------------------------------------GCCCAGTTTGAAATGCCTTATGTGGTACGGCTGCACAACTTCCACCAGCTGTCTGCACCCCAGCCTTGTTTCACCTTCAGCCATCCCAACAGAGATCCTATGATTGACAACAACCGCTACTGTACCTTGGAGTTTCCTGTGGAGGTGAACACAGTGCTGCATGGCTTTGCAGGCTACTTTGAGACTGTGCTTTATCAGGACATTACTCTGAGTATCCGTCCAGAGACTCACTCTCCTGGGATGTTCTCATGGTTTCCCATCCTCTTCCCTATTAAGCAGCCCATTACAGTGCGTGAAGGCCAGACCATCTGTGTGCGTTTTTGGCGATGCAGCAATTCCAAGAAGGTCTGGTATGAGTGGGCTGTGACAGCACCAGTCTGTTCTGCTATTCATAACCCCACAGGCCGCTCATACACCATTGGCCTC---
>manPen1
ATGGCGGCGATGGCGGTCGGAGGTGCCGGCGGGAGCCGCGTGTCCAGCGGGAGGGACCTGAATTGCGTCCCCGAAATAGCCGACACACTGGGGCATGTGGCCAAGCAGGGGTTTGATTTCCTCTGCATGCCTGTCTTCCACCCGCGTTTCAAGAGGGAGTTCACTCAGGAACCTGCTAAGAATCGGCCGGGCCCCCAGACACGATCAGACCTACTGCTGTCAGGAAGGGACTGGAATACGCTAATTGTGGGAAAGCTTTCTCCATGGATTCGTCCAGACTCAAAAGTGGAGAAGATCCGCAGGAACTCAGAGGCGGCTATGTTACAGGAGCTGAATTTTGGGGCATATTTGGGTCTTCCAGCTTTCCTGCTGCCACTAAATCAGGAAGATAACACAAACCTGGCCAGAGTTTTGACTAACCACATCCACACTGGCCACCACTCCTCCATGTTCTGGATGCGGGTACCATTGGTGGCACCAGAGGACCTGCGAGATGATATCATTGAGAATGCACCAGCTACACACACACAAGAAGAGTACAGTGGAGAGGAGAAGACATGGATGTGGTGGCACAACTTCCGGACCTTGTGTGACTATAGCAAGAGGATTGCAGTGGCTCTTGAAATTGGGGCTGATCTCCCATCTAATCATGTCATTGATCGTTGGCTTGGAGAGCCCATCAAAGCAGCCATTCTCCCCACCAGCATTTTCTTGACCAATAAGAAGGGATTTCCTGTTCTTTCTAAGATGCACCAGAGGCTGATCTTCCGGCTCCTCAAGCTGGAAGTGCAATTCATCATCACAGGCACCAACCACCACTCAGAGAAGGAGTTCTGCTCCTATCTCCAGTACTTGGAATACTTGAGCCAGAACCGCCCTCCACCCAATGCCTACGAACTCTTTGCCAAGGGCTACGAAGATTATCTGCAGTCCCCACTCCAGCCACTGATGGACAATCTGGAATCTCAGACATATGAAGTGTTTGAAAAGGACCCCATCAAGTACTCTCAATACCAGCAGGCCATCTATAAATGTCTCTTAGACCGAGTGCCAGAAGAAGAGAAGGATACCAATGTCCAGGTGCTGATGGTGCTAGGAGCAGGCCGGGGTCCCCTGGTGAATGCTTCCCTGCGGGCATCAAAGCAGGCTGACCGGCGGATAAAGCTCTATGCTGTGGAGAAGAACCCAAACGCTGTGGTGACGTTAGAGAACTGGCAGTTTGAAGAATGGGGAAGCCAGGTGACAGTGGTCTCGTCAGACATGCGGGAATGGGTGGCTCCAGAAAAAGCAGACATCATTGTCAGTGAGCTTCTGGGCTCCTTTGCTGACAATGAACTGTCACCTGAGTGCCTGGATGGAGCCCAGCACTTCCTAAAAGATGATGGCGTGAGCATCCCTGGAGAGTATACCTCCTTCCTGGCTCCCATTTCCTCCTCCAAGCTGTACAATGAGGTCCGAGCCTGTCGGGAAAAGGACCGTGACCCTGAG---------------------------------------GCCCAGTTTGAGATGCCTTATGTGGTACGACTACACAACTTCCACCAGCTGTCTGCGCCCCAGCCCTGTTTTACTTTCAGCCATCCCAACAGAGATCCTATGATTGACAACAACCGCTACTGTACCTTGGAGTTTCCCGTGGAGGTGAACACAGTGCTGCATGGCTTTGCAGGCTACTTTGAGACCGTACTTTATCAGGACATCACCCTGAGTATCCGTCCAGAGACTCATTCTCCTGGAATGTTCTCATGGTTTCCTATTCTCTTCCCCATTAAGCAGCCCATCACGGTGCGTGAGGGCCAGACCATCTGTGTGCGTTTCTGGCGATGCAGCAACTCCAAGAAGGTGTGGTATGAGTGGGCTGTGACAGCACCAGTCTGTTCTGCTATTCACAACCCCACAGGCCGCTCCTACACCATTGGCCTC---
>HLmanJav1
ATGGCGGCGATGGCGGTCGGAGGTGCCGGTGGGAGCCGCGTGTCCAGCGGGAGGGACCTGAATTGCGTCCCCGAAATAGCCGACACACTGGGGCATGTGGCCAAGCAGGGGTTTGATTTCCTCTGCATGCCTGTCTTCCACCCGCGTTTCAAGAGGGAGTTCACTCAGGAACCTGCTAAGAATCGGCCGGGCCCCCAGACACGATCAGACCTACTGCTGTCAGGAAGGGACTGGAATACGCTAATTGTGGGAAAGCTTTCTCCATGGATTCGTCCAGACTCAAAAGTGGAGAAGATCCGCAGGAACTCAGAGGCGGCTATGTTACAGGAGCTGAACTTTGGGGCATATTTGGGTCTTCCAGCTTTCCTTCTGCCACTAAATCAGGAAGATAACACAAACCTGGCCAGAGTTTTGACCAACCACATCCACACTGGCCACCACTCCTCCATGTTCTGGATGCGGGTACCATTGGTGGCACCAGAGGACCTGCGAGATGATATCATTGAGAATGCACCAGCTACACACACA---GAAGAGTACAGTGGAGAGGAGAAGACATGGATGTGGTGGCACAACTTCCGGACCTTGTGTGACTATAGCAAGAGGATTGCAGTGGCTCTTGAAATTGGGGCTGATCTCCCATCTAATCATGTCATTGATCGTTGGCTTGGGGAGCCCATCAAAGCAGCCATTCTCCCCACCAGCATTTTCTTGACCAATAAGAAGGGATTTCCTGTTCTTTCTAAGATGCACCAGAGGCTGATCTTCCGGCTCCTCAAGCTGGAAGTGCAGTTCATCATCACAGGCACCAACCACCACTCAGAGAAGGAGTTCTGCTCCTATCTCCAGTACTTGGAATACTTGAGCCAGAACCGCCCTCCACCCAATGCCTATGAACTCTTTGCCAAGGGCTACGAAGATTATCTGCAGTCCCCACTCCAGCCACTGATGGACAATCTGGAATCTCAGACATATGAAGTGTTTGAAAAGGACCCCATCAAGTACTCTCAATACCAGCAGGCCATCTATAAATGTCTCTTAGACCGAGTGCCAGAAGAAGAGAAGGATACCAATGTCCAGGTGCTGATGGTGCTAGGAGCAGGCCGGGGTCCCCTGGTGAATGCTTCCCTGCGGGCATCAAAGCAGGCTGACCGGCGGATAAAGCTCTATGCCGTGGAGAAGAACCCAAACGCTGTGGTGACGTTAGAGAACTGGCAGTTTGAAGAATGGGGAAGCCAGGTGACAGTGGTCTCGTCAGACATGCGGGAATGGGTGGCTCCAGAAAAAGCAGACATCATTGTCAGTGAGCTTCTGGGCTCCTTTGCTGACAATGAACTGTCACCTGAGTGCCTGGATGGAGCCCAGCACTTCCTAAAAGATGATGGTGTGAGCATCCCTGGGGAGTATACCTCCTTCCTGGCTCCCATTTCCTCCTCCAAGCTGTACAATGAGGTCCGAGCCTGTCGGGAAAAGGACCGTGACCCTGAG---------------------------------------GCCCAGTTTGAGATGCCTTATGTGGTACGACTACACAACTTCCACCAGCTGTCTGCACCCCAGCCCTGTTTTACTTTCAGCCATCCCAACAGAGATCCTATGATTGACAACAACCGCTACTGTACCCTGGAGTTTCCTGTGGAGGTGAACACAGTGCTGCATGGTTTTGCAGGCTACTTTGAGACCATACTTTATCAGGACATCACCCTGAGTATCCGTCCAGAGACTCATTCTCCTGGGATGTTCTCATGGTTTCCCATTCTCTTCCCCATTAAGCAGCCCATCACGGTGCGTGAGGGCCAGACCATCTGTGTGCGTTTCTGGCGATGCAGCAACTCCAAGAAGGTGTGGTATGAGTGGGCTGTGACAGCACCAGTCTGTTCTGCTATTCACAACCCCACAGGCCGCTCCTACACCATTGGCCTC---
>conCri1
ATGGCGGCGATGGCGGTCGGAGCTGCCGGTGGGAGCCGCGTGTCCAGCGGGAGGGACCTGAATTGCGTCCCGGAAATAGCTGACACATTGGGGGCTGTGGCAAAGCAGGGGTTTGATTTCCTCTGCATGCCTGTCTTCCACCCGCGTTTCAAGAGGGAGTTCACTCAGGAACCTGCTAAGAATCGGCCGGGCCCCCAGACTCGATCAGACCTACTGCTGTCAGGAAGGGACTGGAATACGCTAATTGTGGGAAAGCTTTCACCATGGATTCGTCCAGACTCAAAAGTGGAGAAGATTCGTAGGAACTCAGAGGCGGCCATGTTACAGGAGCTGAATTTTGGAGCATATTTGGGTCTTCCAGCTTTTCTGCTGCCCCTAAGTCAGGAAGATAACACAAACCTGGCCAGAGTTTTGACCAACCACATCCACACTGGCCACCACTCTTCCATGTTCTGGATGCGGGTACCCTTGGTGGCACCAGAAGACCTGAGAGATGATGTAATTGAGAATGCACCAACTGCACACACA---GAGGAATACAGTGGCGAGGAGAAGACGTGGATGTGGTGGCACAACTTTCGAACCTTGTGTGACTATAGCAAGAGGATTGCAGTGGCTCTTGAAATTGGGGCTGACCTCCCATCAAATCATGTCATTGATCGTTGGCTTGGAGAGCCCATCAAAGCAGCCATTCTCCCTACCAGTATTTTCCTGACCAATAAGAAGGGATTTCCTGTTCTTTCTAAGATGCATCAGAGGCTAATCTTCCGGCTGCTCAAGTTGGAGGTGCAGTTCATCATCACAGGCACCAACCACCACTCAGAAAAGGAATTCTGTTCCTACCTCCAGTACTTGGAATACTTGAGCCAGAACCGCCCCCCACCCAATGCCTATGAACTCTTTGCCAAGGGCTATGAAGACTATCTGCAATCCCCGCTCCAGCCACTGATGGACAATCTGGAATCTCAGACCTATGAAGTATTTGAAAAGGACCCCATCAAATACTCTCAATACCAGCAGGCCATTTATAAATGTCTGTTAGATCGAGTGCCAGAGTCTGAGAAAGACACCAATGTCCAGGTGCTGATGGTGCTGGGAGCAGGCCGGGGTCCCCTGGTGAATGCTTCCCTGCGGGCAGCCAAGCAGGCTGACCGGCGGATAAAGCTGTATGCTGTGGAGAAGAACCCAAATGCTGTTGTAACTCTAGAGAACTGGCAGTTTGAAGAATGGGGAAGCCAGGTGACAGTAGTCTCATCAGACATGCGGGAGTGGGTTGCACCGGAGAAAGCCGACATCATCGTCAGCGAGCTCCTGGGCTCCTTCGCTGACAATGAACTGTCACCTGAGTGCCTGGATGGAGCCCAGCACTTTCTAAAAGATGATGGCGTGAGCATCCCTGGGGAGTACACCTCCTTTCTGGCTCCCATCTCCTCATCCAAGCTGTACAATGAGGTCCGAGCCTGTCGGGAAAAGGACCGTGACCCTGAG---------------------------------------GCCCAGTTTGAGATGCCTTATGTGGTACGGCTGCACAACTTCCACCAGCTCTCTGCACCGCAGCCCTGTTTTACCTTCAGCCATCCCAACAGAGATCCTGTGATTGACAACAACCGCTACTGCACCTTGGAGTTTCCTGTGGAGGTGAACACCGTGCTGCATGGCTTTGCAGGCTACTTTGAGACAGTGCTTTATCAGGACATCACTCTGAGCATCCGTCCAGAGACTCACTCTCCTGGGATGTTTTCCTGGTTTCCTATCCTCTTCCCCATTAAGCAGCCCATTACAGTGCGTGAAGGCCAGACCATCTGTGTACGTTTCTGGCGATGCAGCAATGCCAAGAAGGTGTGGTACGAGTGGGCTGTGACAGCACCAGTCTGTTCTGCTATTCACAACCCCACGGGTCGCTCATATACCATCGGCCTC---
>ailMel1
---AGCGCGAGGGAAAACGGAGGTGCCGGTGGGAGCCGCGTGTCCAGCGGGAGGGACCTGAACTGCGTCCCCGAAATAGCTGACACTTTGGGGGCTGTGGCCAAGCAGGGGTTTGATTTCCTCTGCATGCCTGTCTTCCACCCGCGTTTCAAGAGGGAGTTCACTCAGGAACCTGCTAAGAATCGGCCGGGCCCCCAGACACGATCAGACCTACTGCTGTCAGGAAGGGACTGGAATACGCTAATTGTGGGAAAGCTTTCTCCATGGATTCGTCCAGACTCAAAAGTGGAGAAGATCCGCAGGAACTCTGAGGCGGCCATGTTACAGGAGCTGAATTTTGGGGCATATTTGGGTCTTCCAGCTTTCCTGCTGCCCCTAAATCAGGAAGATAACACAAACTTGGCCAGAGTTTTGACCAATCACATCCACACTGGCCACCACTCATCCATGTTCTGGATGCGGGTACCCTTGGTGGCTCCAGAGGACCTGAGAGATGATATCATTGAGAATGCACCAAGTACACACACA---GAGGAGTATAGTGGAGAGGAGAAGACATGGATGTGGTGGCACAACTTCCGGACCTTGTGTGACTATAGCAAGAGGATTGCAGTGGCTCTTGAAATTGGGGCTGACCTTCCATCTAATCATGTCATTGATCGTTGGCTTGGGGAACCCATCAAAGCAGCCATTCTCCCCACCAGCATTTTCCTGACCAATAAGAAGGGATTTCCTGTTCTTTCTAAGATGCACCAGAGGCTGGTCTTCCGGCTCCTCAAGTTGGAAGTGCAGTTCATCATCACAGGCACCAATCACCACTCAGAGAAGGAGTTCTGCTCTTACCTCCAGTACCTGGAATACTTGAGCCAGAACCGCCCTCCACCCAATGCCTACGAACTCTTTGCCAAGGGCTATGAAGACTATCTGCAGTCCCCACTCCAGCCACTGATGGACAATCTGGAATCTCAGACATACGAAGTATTTGAAAAGGACCCCATCAAATACTCTCAATATCAGCAGGCCATCTATAAATGTCTATTAGATCGAGTGCCAGATGAAGAGAAGGACACCAATGTCCAGGTGCTAATGGTGCTGGGAGCAGGCCGGGGTCCCCTGGTGAACGCTTCCCTGCGGGCAGCCAAGCAGGCTGACCGGCGGATAAAGCTGTATGCTGTGGAGAAGAACCCAAATGCTGTGGTGACGCTAGAGAACTGGCAGTTTGAAGAATGGGGAAGCCAGGTGACAGTAGTCTCATCGGACATGCGGGAATGGGTGGCTCCAGAGAAAGCAGACATCATCGTCAGTGAGCTTCTGGGCTCCTTTGCTGACAATGAACTATCACCTGAGTGCCTGGATGGAGCCCAACACTTCCTAAAAGATGACGGTGTGAGCATCCCTGGGGAGTACACCTCCTTTCTGGCTCCCATCTCCTCCTCTAAGCTGTACAATGAGGTCCGAGCCTGTCGGGAAAAGGATCGAGACCCTGAGCTC---------TTGCTCGGTCTCTCG------GGACAGGCCCAGTTTGAGATGCCTTATGTGGTTCGGCTACACAACTTCCACCAGCTATCTGCACCCCAGCCCTGTTTCACCTTCAGCCATCCCAACAGAGATCCTATGATTGACAACAACCGCTACTGCACCTTGCAGTTTCCCGTGGAGGTGAACACGGTGCTACACGGCTTTGCAGGCTACTTTGAGACTGTGCTTTACCAGGACATCACCCTGAGTATCCGTCCAGAGACTCACTCTCCTGGGATGTTCTCATGGTTTCCCATCCTCTTCCCCATTAAGCAGCCCATTACGGTACGTGAAGGCCAGACCATCTGTGTGCGTTTCTGGCGATGCAGCAATTCCAAGAAGGTGTGGTATGAGTGGGCTGTGACAGCACCAGTCTGTTCTGCTATTCACAACCCCACAGGCCGTTCATACACCATTGGCCTC---
>loxAfr3
ATGGCGGCGATGGCGGTCGGGGGTGCCGGTGGGAGCCGCGTGTCCAGCGGAAGGGACCTGAATTGTGTCCCCGAAATAGCTGATACGTTGGGGGCTGTGGCCAAACAGGGGTTTGATTTCCTCTGCATGCCTGTCTTCCACCCGCGTTTCAAGAGGGAGTTCACTCAGGAACCTGCTAAGAATCGGCCTGGTCCCCAGACACGATCTGACCTACTGCTATCAGGAAGGGACTGGAATACACTAATTGTCGGAAAGCTTTCTCCATGGATTCATCCAGACTCAAAAGTGGAGAAGATCCGCAGGAACTCAGAGGCGGCTATGTTACAGGAGCTGAATTTTGGGGCATATCTGGGTCTTCCAGCTTTCCTGCTGCCCCTCAATCAGGAGGATAACACTAACCTGGCCAGAGTTTTGACCAACCACATCCACACTGGCCACCACTCTTCTATGTTCTGGATGCGGGTCCCATTGGTGGCACCAGAGGACCTGCGGGATGATATCATCGAGAATGCACCAACCACACACACA---GAGGAGTATAGTGGGGAGGAGAAGACATGGATGTGGTGGCACAACTTTCGGACTTTGTGTGACTACAGCAAGAGGATTGCAGTGGCTCTTGAAATTGGGGCTGACCTCCCATCTAATCACGTCATTGATCGTTGGCTTGGAGAGCCCATCAAAGCAGCCATTCTCCCCACAAGCATTTTCCTGACCAATAAGAAGGGATTTCCTGTTCTTTCAAAGATGCATCAGAGGCTTATCTTCCGGCTTCTCAAGCTGGAGGTGCAGTTCATCATCACAGGTACCAACCACCACTCAGAGAAGGAGTTTTGCTCCTACCTTCAGTACCTGGAATACTTGAGCCAGAACCGCCCTCCACCCAATGCTTACGAACTCTTTGCCAAGGGCTATGAAGACTATCTGCAGTCCCCGCTCCAGCCACTTATGGACAATCTGGAATCTCAGACATACGAAGTATTTGAAAAGGACCCCATCAAATACTCTCAGTACCAGCAGGCTATCTATAAATGTCTGCTGGACCGAGTGCCAGAAGAAGAGAAGGATACCAGTGTCCAGGTGCTGATGGTACTGGGAGCAGGCCGGGGTCCCCTGGTGAATGCCTCCCTGCGGGCAGCCAAGCAGGCTGACCGGAGGATAAAGCTGTACGCTGTGGAGAAAAACCCAAATGCTGTGGTGACGCTAGAGAACTGGCAGTTTGAAGAATGGGGAAGCCAGGTGACAGTAGTCTCTTCGGACATGCGGGAATGGGTGGCTCCGGAGAAAGCAGACATCATTGTCAGTGAGCTTTTGGGTTCCTTCGCTGACAATGAACTGTCACCTGAGTGCCTGGATGGAGCCCAGCACTTCCTAAAAGATGATGGCGTGAGCATCCCTGGGGAGTACACCTCTTTCCTGGCTCCCATCTCCTCCTCCAAGCTGTACAACGAGGTCCGAGCCTGTCGGGAAAAGGACCGTGACCCTGAG---------------------------------------GCCCAGTTTGAGATGCCTTATGTGGTACGGCTGCACAACTTCCACCAGCTTTCTGCACCCCAGCCCTGTTTTACCTTCAGCCACCCTAACAGAGATCCTATGATGGACAACAACCGCTATTGTACCTTGAACTTTCCTGTGGAAGTGAACACAGTGCTGCATGGCTTTGCCGGCTACTTTGAGACTGTGCTTTATCAGGACATAACTCTGAGTATCCGTCCAGAGACTCACTCTCCTGGGATGTTCTCATGGTTTCCTATTCTTTTCCCCATTAAGCAGCCCATTACAGTACGCGAAGGCCAGACTATCTGTGTGCGTTTCTGGCGATGCAGCAATTCCAAGAAGGTGTGGTATGAGTGGGCTGTGACAGCACCAGTCTGTTCTGCCATTCACAACCCCACAGGCCGCTCGTACACCATTGGCCTC---
>oryAfe1
ATGGCGACGATGGCTGTCGGGGGTGCCGGTGGGAGCCGCGTGTCCAGCGGAAGGGACCTGAATTGCGTCCCCGAAATAGCTGATACATTGGGGGCTGTGGCCAAACAGGGGTTTGATTTCCTCTGCATGCCTGTCTTCCACCCGCGTTTCAAGAGGGAGTTCACTCAGGAACCTGCTAAGAATCGGCCTGGTCCCCAGACACGATCTGACCTACTGCTGTCAGGAAGGGACTGGAATACACTAATTGTCGGAAAGCTTTCTCCATGGATTCGTCCAGACTCAAAAGTGGAGAAGATCCGTAGGAACTCAGAGGCGGCCATGTTACAGGAGCTGAATTTTGGGGCTTATCTGGGTCTTCCAGCTTTCCTGCTGCCCCTCAATCAGGAGGATAACACTAACCTGGCCAGAGTTTTGACCAACCACATCCACACTGGCCACCACTCCTCTATGTTCTGGATGCGGGTACCCTTGGTGGCACCAGAGGATTTGCGGGATGATATCATCGAGAATGCACCAACTACACACACA---GAGGAGTACAGTGGAGAAGAAAAGACATGGATGTGGTGGCACAACTTCCGGACTTTGTGTGACTATAGCAAGAGGATTGCAGTGGCTCTTGAAATTGGGGCTGACCTCCCATCTAATCATGTCATTGATCGTTGGCTTGGGGAACCCATCAAAGCAGCCATTCTCCCCACCAGCATTTTCCTGACCAATAAGAAGGGATTTCCTGTTCTTTCTAAGATGCATCAGAGGCTCATCTTCCGGCTCCTCAAGCTAGAGGTGCAGTTCATCATCACAGGTACCAACCACCACTCAGAGAAGGAGTTTTGCTCCTACCTTCAGTACCTGGAATACTTGAGCCAGAACCGCCCTCCACCCAATGCCTATGAACTCTTTGCCAAGGGCTATGAAGATTATCTACAGTCCCCACTCCAGCCATTGATGGACAATCTGGAATCTCAGACATACGAAGTATTTGAAAAGGACCCCATCAAATATTCTCAGTACCAGCAGGCCATTTATAAATGTCTCCTGGACCGAGTGCCAGAAGAAGAGAAGGATGTCAATGTCCAGGTGCTAATGGTGCTGGGAGCAGGCCGGGGTCCTCTGGTGAATGCTTCCCTGCGGGCAGCCAAGCAGGCTGATCGGCGGATTAAGCTGTACGCTGTGGAGAAAAACCCAAATGCTGTAGTGACGCTAGAAAACTGGCAGTTTGAAGAATGGGGAAGCCAGGTGACAGTAGTCTCTTCAGACATGCGGGAATGGGTGGCTCCAGAGAAAGCAGACATCATTGTTAGTGAGCTTCTGGGTTCCTTTGCTGACAATGAACTGTCACCTGAGTGCCTGGATGGAGCCCAGCACTTCCTAAAAGATGATGGTGTGAGCATCCCTGGGGAGTACACCTCTTTCTTGGCTCCCATCTCCTCCTCCAAGTTGTACAATGAGGTCCGAGCCTGTCGAGAAAAGGACCGCGACCCTGAG---------------------------------------GCCCAGTTTGAGATGCCTTATGTGGTGCGGCTGCACAACTTCCACCAGCTGTCTGCACCTCAGCCCTGTTTTACCTTCAGCCATCCCAACAGAGATCCTATGATTGACAACAACCGCTACTGCACCTTGGACTTTCCCGTTGAAGTGAACACGGTGCTGCATGGCTTTGCTGGCTACTTTGAGACTGTGCTTTATCAGGACATCACTCTGAGTATCCGTCCAGAGACTCATTCTCCTGGGATGTTCTCATGGTTTCCCATCCTCTTCCCCATTAAGCAGCCCATTACGGTGCGTGAAGGCCAGACTATCTGTGTGCGTTTCTGGCGATGCAGCAATTCCAAGAAGGTGTGGTATGAATGGGCTGTTACAGCACCAGTCTGTTCTGCCATTCACAACCCCACAGGCCGCTCATATACCATTGGCCTC---
>cavPor3
ATGGCGGCGATGGCGGTCGGTGGTGCTGGTGGAAGCCGCGTGTCCAGCGGGAGGGATCTGAATTGCGTCCCCGAAATAGCGGACACCCTGGGGGCTGTGGCCAAGCAGGGGTTTGATTTCCTCTGCATGCCTGTCTTCCACCCGCGTTTCAAGAGGGAGTTCACTCAGGAACCTGCTAAGAATCGACCTGGCCCCCAGACAAGATCAGACCTACTGCTGTCAGGAAGGGACTGGAATACACTAATTGTGGGAAAGCTTTCCCCATGGATTCATCCAGACTCAAAAGTGGAGAAGATCCGCAGGAACTCTGAGGCGGCAATGTTACAGGAGCTGAATTTTGGGGCATATCTGGGTCTTCCGGCATTTCTGCTGCCTCTTAATCAGGAAGATAACACAAACCTGGCCAGAGTTTTGACCAACCACATCCACACTGGCCACCATTCCTCCATGTTCTGGATGCGGGTACCCTTGGTGGCACCAGAGGACCTGAGAGATGATATAATTGAAAATGTACCAACTACACACACA---CAGGAGTACAGTGGGGAGGAGAAAACGTGGATGTGGTGGCACAATTTCCGGACTTTGTGTGACTATAGCAAGAGAATTGCAGTAGCTCTTGAAATTGGGGCTGACCTCCCATCCAATCATGTCATTGACCGTTGGCTCGGGGAGCCCATCAAAGCCGCCATTCTTCCCACCAGCATTTTCTTGACTAATAAGAAGGGATTTCCTGTTCTTTCTAAGATGCACCAGAGGCTGATCTTCCGGCTCCTCAAGTTAGAGGTGCAGTTCATCATCACTGGCACCAACCACCACTCAGAGAAGGAATTCTGCTCCTACCTCCAATACTTGGAATACTTAAGCCAGAACCGCCCTCCACCCAATGCCTATGAACTCTTTGCCAAGGGCTATGAAGACTATCTACAGTCCCCACTCCAGCCACTGATGGACAATCTGGAATCTCAGACATATGAAGTATTTGAAAAGGACCCCATCAAATACTCTCAGTACCAGCAGGCCATCTATAAATGTCTGTTGGACCGAGTACCAGAAGAAGAGAAGGATACCAATGTCCAGGTACTGATGGTGCTAGGAGCAGGCCGGGGTCCCCTTGTGAATGCTTCCCTGCGGGCTGCCAAGCAGGCTGACCGGCGGATAAAGCTGTATGCTGTGGAGAAGAACCCAAATGCTGTGGTGACGCTAGAGAACTGGCAGTTTGAAGAATGGGGAAGCCAGGTGACAGTAGTCTCTTCAGACATGAGGGAATGGGTGGCTCCAGAGAAAGCAGACATAATTGTCAGTGAGCTTCTGGGCTCCTTTGCAGACAATGAGCTGTCACCTGAGTGTCTGGATGGAGCACAGCACTTCCTGAAAGATGATGGTGTGAGCATCCCTGGGGAGTACACCTCCTTCCTGGCTCCCATCTCCTCCTCCAAGCTGTACAACGAGGTCCGGGCCTGTCGGGAGAAGGACCGTGACCCTGAG---------------------------------------GCCCAGTTTGAGATGCCTTATGTGGTACGGCTGCACAACTTCCACCAGCTCTCTGCACCCCAACCCTGTTTCACCTTCAGCCACCCCAACAGAGATCCTATGATTGACAACAACCGCTACTGCACCCTGGAGTTTCCTGTGGAGGTGAACACGGTGCTGCATGGCTTTGCGGGCTACTTTGAGACTGTGCTTTATCAGGACATCACTCTGAGTATCCGTCCAGAGACTCACTCTCCTGGGATGTTCTCGTGGTTTCCCATCCTCTTCCCCATTAAGCAGCCCATTACGGTACGTGAAGGCCAGACCATCTGCGTGCGTTTCTGGCGATGCAGCAGTTCCAAGAAGGTGTGGTACGAATGGGCTGTGACAGCACCAGTCTGTTCTGCGATCCACAACCCTACGGGCCGCTCATACACCATTGGCCTC---
>cerSim1
ATGGCGGCAATGGCGGTCGGAGCTGCCGGTGGGAGCCGCGTGTCCAGCGGGAGGGACCTCAATTGCGTCCCTGAAATAGCTGACACGTTGGGGGCTGTGGCCAAGCAGGGGTTTGATTTCCTCTGCATGCCTGTCTTCCACCCGCGTTTCAAGAGGGAGTTCACTCAGGAACCTGCTAAGAATCGGCCGGGCCCCCAGACACGATCAGACCTACTGCTGTCAGGAAGGGACTGGAATACGCTAATTGTGGGAAAGCTTTCTCCATGGATTCATCCAGACTCAAAAGTGGAGAAGATTCGCAGGAACTCAGAGGCGGCCATGTTACAGGAGCTGAATTTTGGGGCATATTTGGGTCTTCCAGCTTTCCTGCTGCCCCTAAATCAGGAAGATAACACAAACCTGGCCAGAGTTTTGACCAACCACATCCACACTGGCCACCACTCCTCCATGTTCTGGATGCGGGTACCCTTGGTGGCACCAGAGGACCTGAGAGATGATATAATTGAGAATGCACCCACTACACACACG---GAGGAGTATAGTGGAGAGGAGAAGACATGGATGTGGTGGCACAACTTCCGGACCTTGTGTGACTATAGTAAGAGGATTGCAGTGGCTCTTGAAATTGGGGCTGACCTCCCGTCTAATCATGTCATCGATCGTTGGCTTGGGGAGCCCATCAAAGCAGCCATTCTCCCCACCAGCATTTTCCTGACCAATAAGAAGGGATTTCCTGTTCTTTCTAAGATGCACCAGAGGCTGATCTTCCGGCTCCTTAAGTTGGAGGTGCAGTTCATCATCACAGGCACCAACCACCACTCAGAGAAGGAGTTCTGCTCCTACCTCCAGTACTTGGAATACTTGAGCCAGAACCGCCCTCCACCCAATGCCTACGAACTGTTTGCCAAGGGCTATGAAGACTATCTGCAGTCCCCGCTCCAGCCACTGATGGACAATCTGGAATCTCAGACATATGAAGTGTTTGAAAAGGACCCCATCAAATACTCTCAATACCAGCAGGCCATCTATAAATGTCTGTTAGACCGAGTGCCAGACGAAGAAAAGGATACCAATGTCCAGGTGCTAATGGTGCTGGGAGCAGGCCGGGGACCCCTGGTGAATGCTTCCCTACGGGCAGCCAAGCAGGCTGACCGGCGGATAAAGCTGTATGCTGTGGAGAAGAACCCAAACGCTGTGGTCACGCTAGAGAACTGGCAGTTTGAAGAATGGGGAAGCCAGGTGACAGTAGTCTCATCGGACATGCGGGAATGGGTGGCTCCAGAGAAAGCAGACATCATTGTCAGTGAGCTTCTGGGCTCCTTCGCTGACAATGAACTGTCACCTGAGTGCCTGGATGGAGCCCAGCACTTCCTAAAAGATGACGGTGTAAGCATCCCTGGGGAGTACACCTCCTTTCTGGCTCCTATCTCTTCCTCCAAGCTGTACAATGAGGTCCGAGCCTGTCGGGAAAAGGACCGTGACCCTGAG---------------------------------------GCCCAGTTTGAGATGCCTTATGTGGTACGGCTGCACAACTTCCACCAGCTGTCTGCACCCCAGCCCTGTTTTACCTTCAGCCATCCCAACAGAGATCCTATGATTGACAACAATCGCTACTGCACCTTGGAGTTTCCTGTGGAGGTGAACACAGTGCTGCATGGCTTTGCAGGCTACTTTGAGACTGTGCTTTATCAGGATATCACTCTGAGTATCCGTCCAGAGACTCACTCTCCTGGGATGTTCTCATGGTTTCCCATCCTCTTCCCCATTAAGCAGCCCATTACGGTACGTGAAGGCCAGACCATCTGTGTGCGTTTCTGGCGATGCAGCACTTCCAAGAAGGTGTGGTATGAGTGGGCTGTGACAGCACCAGTCTGTTCTGCTATTCACAACCCCACAGGCCGCTCATACACCATTGGCCTC---
>triMan1
ATGGCGGCGATGGCGGTCGGGGGTGCTGGTGGGAGCCGCGTGTCAAGCGGAAGGGACCTGAATTGTGTCCCCGAAATAGCTGATACGTTGGGGGCTGTGGCCAGACAGGGGTTTGATTTCCTCTGCATGCCTGTCTTCCACCCGCGTTTCAAGAGGGAGTTCACTCAGGAACCTGCTAAGAATCGGCCTGGTCCCCAGACACGATCTGACCTACTGCTGTCAGGAAGGGACTGGAATACACTAATCGTCGGAAAGCTTTCTCCATGGATTCGTCCAGACTCAAAAGTGGAAAAGATCCGCAGGAACTCGGAGGCGGCCATGTTACAGGAGCTGAATTTTGGGGCCTATCTGGGTCTTCCAGCTTTCCTACTGCCCCTCAATCAGGAGGATAACACTAACCTGGCCAGAGTTTTGACCAACCACATCCAGACTGGCCACCACTCTTCTATGTTCTGGATGCGGGTCCCTTTAGTGGCACCAGAGGACCTGCGGGATGATATCATCGAGAATGCACCAACTACACACACA---GAAGAGTATAGTGGGGAGGAGAAGACGTGGATGTGGTGGCACAACTTCCGGACTTTGTGTGACTACAGCAAGAGGATTGCAGTGGCTCTTGAAATTGGGGCTGACCTCCCATCTAATCATGTCATTGATCGTTGGCTTGGGGAACCCATCAAAGCAGCCATTCTCCCCACCAGCATTTTCCTGACCAATAAGAAGGGATTTCCTGTTCTTTCTAAGACGCATCAGAGGCTTATCTTCCGGCTCCTCAAGCTGGAGGTACAGTTCATCATGACAGGTAGCAACCACCACTCAGAGAAGGAGTTTTGCTCCTACCTTCAGTACTTGGAATACTTGAGCCAGAACCGCCCTCCACCTAATGCCTATGAACTCTTTGCCAAGGGATATGAAGACTATCTGCAGTCCCCACTCCAGCCACTTATGGACAATCTGGAATCTCAGACATACGAAGTATTCGAAAAGGACCCCATCAAATACTCTCAGTACCAGCAGGCCATCTATAAATGTCTGCTGGACCGAGTGCCAGAAGAAGAGAAGGATACCAATGTCCAGGTGCTGATGGTACTGGGAGCAGGCCGGGGTCCTCTGGTGAATGCTTCCCTGCGGGCAGCCAAGCAGGCTGACCGGCGGATAAAGCTGTATGCTGTGGAGAAAAACCCAAACGCTGTGGTGACGCTAGAGAACTGGCAGTTTGAAGAATGGGGAAGCCAGGTGACAGTAGTCTCTTCGGACATGCGGGAATGGGTGGCTCCAGAGAAAGCAGACATTATTGTCAGTGAGCTTCTGGGTTCCTTCGCTGACAATGAACTGTCACCTGAGTGCCTGGATGGAGCCCAGCACTTCCTAAAAGATGATGGTGTGAGCATCCCTGGGGAGTACACCTCCTTCCTGGCTCCCATCTCCTCCTCCAAGCTGTACAATGAGGTCCGAGCCTGTCGGGAAAAGGACCGCGACCCTGAG---------------------------------------GCCCAATTTGAGATGCCCTATGTGGTGCGACTGCACAACTTCCACCAGCTATCTGCACCCCAGCCCTGTTTTACCTTCAGCCATCCTAACAGAGATCCTATGATTGACAACAACCGCTATTGTACCTTGAACTTTCCTGTGGAAGTGAACACAGTGCTGCATGGCTTTGCTGGCTACTTTGAGACTGTACTTTATCAGGACATAACTCTGAGTATCCGTCCAGAGACTCACTCTCCTGGGATGTTCTCATGGTTTCCCATCCTTTTCCCCATTAAGCAGCCCATTACGGTGCGTGAAGGCCAGACTATCTGTGTGCGTTTCTGGCGATGCAGCAATTCCAAGAAGGTGTGGTATGAGTGGGCTGTGACGGCACCAGTGTGTTCTGCCATTCACAACCCTACAGGCCGCTCGTATACCATCGGCCTC---
>HLmolMol2
ATGGCGGCGATGGCGGTTGGAGCTCCCGGTGGGAGCCGCGTGTCCAGCGGCAGGGACCTGAATTGCGTTCCTGAAATAGCTGACACACTGGGGGCTGTGGCCAAGCAGGGGTTTGATTTCCTCTGCATGCCTGTCTTCCACCCGCGTTTCAAGAGGGAATTCACTCAGGAACCTGCTAAGAATCGACCGGGCCCCCAGACACGATCAGACCTACTGCTGTCAGGAAGGGACTGGAATACACTAATTGTGGGAAAGCTTTCTCCATGGATTCGTCCAGACTCAAAAGTGGAGAAGATCCGCAGGAACTCTGAGGCGGCCATGTTACAGGAGCTGAATTTTGGAGCATATTTGGGTCTTCCAGCTTTCTTGCTGCCCCTAAATCAGGAAGATAACACAAACCTGGCCAGAGTTTTGACCAACCACATCCACACTGGCCACCACTCCTCCATGTTTTGGATGCGAGTACCTTTGGTGGCACCAGAGGACCTGAGAGATAATATCATTGAGAATGCACCAACTGCGCACACA---GATGAGTACAGTGGAGAAGAGAAGACATGGATGTGGTGGCACAATTTCCGGACATTGTGTGACTATAGCAAGAGGATTGCAGTGGCTCTTGAAATTGGGGCTGACCTCCCATCTAATCATGTCATTGATCGTTGGCTTGGGGAGCCCATCAAAGCAGCCATTCTCCCCACCAGCATTTTCCTGACCAATAAGAAGGGATTTCCTGTTCTTTCTAAGATGCACCAGAGGCTGATCTTCCGGCTGCTCAAGTTGGAGGTACAGTTCATCATCACAGGCACCAACCACCACTCAGAGAAGGAGTTCTGCTCCTACCTCCAATACTTGGAATACTTAAGCCAGAACCGCCCTCCACCCAATGCCTATGAACTCTTTGCCAAGGGCTATGAAGACTATCTGCAGTCCCCACTCCAGCCACTGATGGACAATCTGGAATCTCAGACATATGAAGTGTTTGAAAAGGACCCCATCAAATACTCTCAATACCAGCAGGCCATCTATAAATGTCTGTTAGACCGAGTGCCAGATGAAGAGAAGGACACCAATGTTCAGGTGCTGATGGTGCTGGGAGCAGGCCGGGGTCCCCTGGTGAATGCTTCTCTGCGGGCAGCCAAGCAGGCTGACCGGCGGATAAAGCTGTATGCTGTGGAGAAGAACCCTAATGCTGTGGTGACGCTAGAGAACTGGCAGTTTGAAGAATGGGGAAGCCAAGTGACAGTAGTGTCATCAGACATGCGGGAATGGGTGGCTCCAGAGAAAGCAGACATCATTGTCAGTGAGCTTCTGGGCTCCTTTGCTGATAATGAGCTGTCACCTGAGTGCCTAGATGGAGCCCAGCACTTCCTAAAAGATGATGGTGTGAGCATCCCTGGGGAGTACACCTCCTTTCTGGCTCCTATCTCCTCCTCCAAGCTATACAATGAGGTCCGAGCCTGTCGGGAAAAGGACCGTGACCCTGAG---------------------------------------GCCCAGTTTGAGATGCCTTATGTGGTACGACTGCACAACTTCCACCAGCTGTCTGCGCCCCAGCCCTGTTTTACTTTCAGCCATCCCAACAGAGATCCTATGATTGACAACAACCGCTACTGTACCTTGGAGTTTCCTGTGGAGGTGAACACAGTGCTGCATGGCTTTGCAGGCTACTTTGAGACTGTGCTTTATCAGGACATCACTCTGAGTATCCGTCCAGAGACTCACTCTCCTGGGATGTTCTCATGGTTTCCCATCTTCTTCCCCATTAAGCAGCCCATTACAGTGCGTGAAGGCCAGACCATCTGTGTGCGTTTCTGGCGATGCAGCAATTCGAAGAAGGTGTGGTATGAGTGGGCTGTGACGGCACCAGTCTGTTCTGCTATTCACAATCCCACAGGCCGCTCATACACCATTGGCCTC---
>saiBol1
ATGGCGGCGATGGCGGTCGGGGGTGCTGGTGGGAGCCGCGTGTCCAGCGGGAGGGACCTGAATTGCGTCCCCGAAATAGCTGACACACTAGGGGCTGTGGCCAAGCAGGGGTTTGATTTCCTCTGCATGCCTGTCTTCCATCCGCGTTTCAAGAGGGAGTTCATTCAGGAACCTGCTAAGAATCGGCCTGGCCCCCAGACACGATCAGACCTACTGCTGTCAGGAAGGGACTGGAATACGCTAATTGTGGGAAAGCTTTCTCCATGGATTCGTCCAGACTCAAAAGTGGAGAAGATCCGCAGGAACTCCGAGGCGGCCATGTTACAGGAGCTGAATTTTGGTGCATATTTGGGTCTTCCAGCTTTCCTGCTGCCCCTTAATCAGGAAGATAACACCAACCTGGCCAGAGTTTTGACCAACCACATCCACACTGGCCACCACTCTTCCATGTTCTGGATGCGGGTACCATTGGTGGCACCAGAAGACCTGAGAGATGATATAATTGAGAATGCACCAATTACACACACA---CAGGAGTACAGTGGGGAGGAGAAGACATGGATGTGGTGGCACAACTTCCGGACTTTGTGTGACTACAGCAAGAGGATTGCAGTAGCTCTTGAAATTGGGGCTGACCTCCCATCTAATCATGTCATTGATCGCTGGCTTGGGGAGCCCATCAAAGCAGCCATTCTCCCCACCAGCATTTTCCTGACCAATAAGAAGGGATTTCCTGTTCTTTCTAAGATGCACCAGAGGCTCATCTTCCGGCTCCTTAAGTTGGAGGTGCAGTTCATCATCACAGGCACCAACCACCACTCAGAGAAGGAGTTCTGCTCCTACCTCCAATACTTGGAATACTTAAGCCAAAACCGTCCTCCACCTAATGCCTATGAACTCTTCGCTAAGGGCTATGAAGACTATCTGCAGTCTCCGCTTCAGCCACTGATGGACAATCTGGAATCTCAGACATATGAAGTGTTTGAAAAGGACCCCATCAAATACTCTCAGTACCAGCAGGCCATCTATAAATGTCTGCTAGACCGAGTACCAGAAGAGGAGAAGGATAGCAATGTCCAGGTATTGATGGTGCTGGGAGCAGGACGGGGTCCCCTGGTGAACGCTTCCCTGCGGGCAGCCAAGCAGGCTGACCGGCGGATAAAGCTGTACGCTGTGGAGAAAAACCCAAATGCCGTGGTGACGCTAGAGAACTGGCAGTTTGAAGAATGGGGAAGCCAGGTGACCGTAGTCTCATCAGACATGAGGGAATGGGTGGCTCCAGAGAAAGCAGACATCATTGTCAGTGAACTTCTGGGCTCATTTGCTGACAATGAGTTGTCGCCTGAATGCCTGGATGGAGCCCAGCACTTCCTAAAAGATGATGGTGTGAGCATCCCCGGAGCGTACACTTCCTTCCTGGCTCCCATCTCCTCCTCCAAACTGTACAATGAGGTCCGAGCCTGTAGGGAGAAGGACCGTGACCCTGAG---------------------------------------GCACAGTTTGAGATGCCTTACGTGGTACGGCTGCACAACTTTCACCAGCTGTCTGCACCCCAGCCCTGTTTCACCTTCAGCCATCCCAACAGAGATCCTGTGATTGACAACAACCGCTATTGTACCTTGGAGTTTCCTGTGGAGGTGAACACAGTCCTGCATGGCTTTGCAGGCTACTTTGAGACTGTGCTTTATCAGGACATCACTCTGAGTATCCGTCCAGAGACTCACTCTCCTGGGATGTTCTCATGGTTTCCTATCCTCTTCCCTATTAAGCAGCCCATAACGGTACGTGAAGGCCAGACCATCTGTGTGCGTTTCTGGCGATGCAGCAGTTCCAAGAAGGTGTGGTATGAGTGGGCTGTGACAGCACCAGTTTGTTCTGCTATTCACAACCCCACAGGCCGCTCGTATACCATTGGCCTC---
>calJac3
ATGGCGGCGATGGCGGTCGGGGGTGCTGGTGGGAGCCGCGTGTCGAGCGGGAGGGACCTGAATTGCGTCCCCGAAATAGCTGACACACTAGGGGCTGTGGCCAAGCAGGGGTTTGATTTCCTCTGCATGCCCGTCTTCCATCCGCGTTTCAAGAGGGAGTTCATTCAGGAACCTGCTAAGAATCGACCTGGCCCCCAGACACGATCAGACCTACTGCTGTCAGGAAGGGACTGGAATACGCTAATTGTGGGAAAGCTTTCTCCATGGATCCGTCCAGACTCAAAAGTGGAGAAGATTCGCAGAAACTCTGAGGTGGCCATGTTACAGGAGCTGAATTTTGGTGCATATTTGGGTCTTCCAGCTTTCCTGCTGCCCCTTAATCAGGAAGATAACACCAATCTGGCCAGAGTTTTGACCAACCACATCCACACTGGCCACCACTCTTCCATGTTCTGGATGCGGGTACCATTGGTGGCACCAGAAGACCTGAGAGATGATATAATTGAGAATGCACCAATTACACACACG---CAGGAGTACAGTGGGGAGGAGAAGACATGGATGTGGTGGCACAACTTCCGGACTTTGTGTGACTACAGCAAGAGGATTGCAGTGGCTCTTGAAATTGGGGCTGACCTCCCATCTAATCATGTCATTGATCGCTGGCTTGGGGAGCCCATCAAAGCAGCCATTCTCCCCACCAGCATTTTCCTGACCAATAAGAAGGGATTTCCTGTTCTTTCTAAGATGCACCAGAGGCTCATCTTCCGGCTCCTTAAGTTGGAGGTGCAGTTCATCATCACAGGCACCAACCACCACTCAGAGAAGGAGTTCTGCTCCTACCTCCAATACTTGGAATACTTAAGCCAAAACCGTCCTCCACCTAATGCCTATGAACTCTTTGCTAAGGGCTATGAAGACTATCTGCAGTCTCCGCTTCAGCCACTGATGGACAATCTGGAATCTCAGACATATGAAGTGTTTGAAAAGGACCCCATCAAATACTCTCAGTACCAGCAGGCCATCTATAAATGTCTGCTAGACCGAGTACCAGAAGAGGAGAAGGATACCAATGTCCAGGTATTGATGGTGCTGGGAGCAGGACGGGGTCCCCTGGTGAACGCTTCCCTGCGGGCAGCCAAGCAGGCTGACCGGCGGATAAAGCTGTATGCTGTGGAGAAAAACCCAAATGCTGTGGTGACGCTAGAAAACTGGCAGTTTGAAGAATGGGGAAGCCAGGTGACCGTAGTCTCATCAGACATGAGGGAATGGGTGGCTCCAGAGAAAGCAGACATCATTGTCAGTGAACTTCTGGGCTCATTTGCTGACAATGAGTTGTCACCTGAATGCCTGGATGGAGCCCAGCACTTCCTAAAAGATGACGGTGTGAGCATCCCCGGGGAGTATACTTCCTTCCTGGCTCCCATCTCCTCCTCCAAACTGTACAATGAGGTCCGAGCCTGTAGGGAGAAGGACCGTGACCCTGAG---------------------------------------GCACAGTTTGAGATGCCTTATGTGGTACGGCTGCACAACTTTCACCAGCTGTCTGCACCCCAGCCCTGTTTCACCTTCAGCCATCCCAACAGAGATCCTATGATTGACAACAACCGCTATTGTACCTTGGAGTTTCCCGTGGAAGTGAACACAGTACTGCATGGCTTTGCAGGCTACTTTGAGACTGTGCTTTATCAGGACATCACTCTGAGTATTCGTCCAGAGACTCACTCTCCTGGGATGTTCTCATGGTTTCCCATTCTCTTCCCTATTAAGCAGCCCATAACGGTGCGTGAAGGCCAGACCATCTGTGTGCGTTTCTGGCGATGCAGCAATTCCAAGAAGGTGTGGTATGAGTGGGCTGTGACAGCACCAGTTTGCTCTGCTATTCACAACCCCCCAGGCCGCTCATATACCATTGGCCTC---
>HLpipKuh2
ATGGCGGCGATGACGGTTGGAGCTGCTGGTGGCAGCCGCGTGTCCAGCGGCAGGGACCTGAATTGCGTCCCCGAAATAGCTGACACACTGGGGGCTGTGGCCAAGCAGGGGTTTGATTTCCTCTGCATGCCTGTCTTCCACCCGCGTTTCAAGAGGGAATTCACTCAGGAACCTGCTAAGAATCGACCGGGCCCCCAGACACGATCAGACCTACTGCTGTCAGGAAGGGACTGGAATACCCTGATTGTGGGGAAGCTTTCTCCATGGATCCATCCAGACTCAAAAGTGGAGAAGATCCGCAGGAACTCGGAGGCGGCCATGTTACAGGAGCTGAATTTTGGAGCATATTTAGGTCTTCCAGCTTTCCTGCTGCCACTAAATCAGGAAGATAACACAAACCTGGCCAGAATTTTGACCAACCACATCCACACTGGCCACCACTCCTCCATGTTCTGGATGCGAGTACCATTGGTGGCACCAGAGGACCTGAGAGATGATATAATTGAGAATGCACCAACTGCACACACA---GAGGAGTACAGTGGAGAGGAGAAGACATGGATGTGGTGGCACAATTTCCGGACCTTATGTGACTATAACAAGAGGATTGCGGTGGCTCTTGAAATTGGAGCTGACCTCCCATCTAATCATGTCATTGATCGTTGGCTTGGGGAGCCCATCAAAGCAGCTGTTCTTCCCACCAGCATTTTCCTGACCAATAAGAAGGGATTTCCTGTTCTTTCTAAGATGCATCAGAGGCTGATCTTCCGGCTGCTTAAGTTGGAGGTGCAGTTCATCATCACAGGCACCAACCACCATTCAGAGAAGGAGTTCTGCTCCTACCTCCAGTATTTGGAATACTTAAGCCAGAACCGCCCTCCCCCCAACGCCTATGAACTCTTCGCCAAGGGCTATGAAGACTATCTGCAGTCCCCGCTCCAGCCCCTGATGGACAATCTCGAATCTCAGACATATGAAGTATTTGAAAAGGACCCCATCAAATACTCTCAATACCAGCAGGCCATCTATAAATGCCTGTTAGACCGAGTGCCAGAAGAAGAGAAGGACACCAATGTTCAGGTGCTGATGGTGCTGGGAGCAGGTCGGGGTCCCCTGGTGAACGCTTCCCTGCGGGCAGCCAAGCAGGCTGACCGGCGGATAAAGCTGTATGCCGTGGAGAAGAACCCTAATGCTGTGGTGACACTAGAAAACTGGCAGTTTGAAGAATGGGGAAGCCAGGTGACAGTAGTGTCATCGGACATGCGGGAATGGGTGGCTCCAGAGAAAGCAGACATCATTGTCAGCGAGCTTCTGGGCTCCTTTGCTGATAATGAACTATCACCTGAGTGCCTAGATGGAGCCCAGCACTTCCTAAAAGATGACGGTGTGAGCATCCCTGGGGAGTACACCTCCTTTCTGGCTCCTATCTCCTCCTCCAAGCTGTACAATGAGGTCCGAGCCTGTCGGGAAAAGGACCGTGACCCTGAG---------------------------------------GCCCAGTTTGAGATGCCTTATGTGGTACGACTGCACAATTTCCACCAGCTGTCTGCGCCCCAGCCCTGTTTTACCTTCAGCCATCCCAACAGAGATCCTGTGATTGACAACAACCGCTACTGTACCTTGGAGTTTCCCGTGGAGGTGAATACAGTACTGCATGGTTTTGCAGGCTACTTTGAGACTGTGCTTTATCAGGACATCACTCTGAGTATCCGTCCAGAGACTCACTCTCCTGGGATGTTCTCATGGTTTCCCATCTTCTTTCCCATTAAGCAGCCCATTACAGTACGCGAAGGCCAAACCATCTGTGTGCGTTTTTGGCGATGCAGCAATTCCAAGAAGGTGTGGTATGAGTGGGCTGTGACAGCACCAGTCTGTTCTGCTATTCACAATCCGACAGGCCGGTCATACACCATTGGTCTC---
>micOch1
ATGGCGGCGATGGCAGTCGGAGGTGCCGGTGGCAGCCGCGTGTCCAGCGGCAGGGACCTGAATTGCGTCCCCGAAATAGCTGATACACTGGGTGCTGTGGCCAAGCAGGGGTTTGATTTCCTCTGCATGCCTGTCTTCCACCCGCGTTTCAAGAGGGAGTTCATTCAGGAGCCTGCTAAGAACCGGCCTGGCCCCCAGACGCGATCAGACCTGCTGCTGTCAGGAAGGGACTGGAATACGCTCATTGTGGGAAAGCTTTCTCCGTGGATCCATCCCGACTCGAAAGTGGAGAAGATCCGAAGGAACTCGGAGGCGGCGATGTTACAGGAGCTGAATTTTGGGGCATATTTGGGTCTTCCAGCTTTCCTGTTGCCCCTGAAGCAGGAAGATAACACGAACCTGGCCAGAGTTCTGACCAACCATATCCATACCGGCCACCATTCTTCCATGTTCTGGATGAGGGTGCCCTTGGTGGCTCCAGAGGACCTGAGAGATGATGTTATTGAGAATGTCCCAACTTCACATACG---GAGGAGTACAGTGGGGAAGAAAAGACGTGGATGTGGTGGCATAACTTCCGGACTCTGTGTGACTATAGCAAGAGAATTGCAGTAGCTCTTGAAATTGGGGCTGACCTCCCATCTAATCACGTCATCGATCGTTGGCTTGGAGAGCCCATCAAAGCAGCCATTCTCCCCACCAGCATTTTCCTAACCAACAAAAAGGGATTTCCTGTTCTTTCTAAGATGCAGCAGAGGCTGATCTTCCGGCTCCTCAAGTTGGAGGTGCAGTTTATCATCACGGGCACCAACCACCACGCAGAGAAGGAGTTCTGCTCCTACCTCCAGTACTTGGAATACTTAAGCCAAAATCGTCCTCCACCCAATGCTTATGAACTCTTTGCCAAAGGCTATGAAGATTACCTGCAGTCCCCACTTCAGCCACTGATGGATAACCTGGAATCTCAGACATACGAGGTATTTGAAAAGGACCCCATCAAATACTCTCAGTATCAGCAGGCTATCTATAAATGTTTGCTAGACCGAGTACCAGAAGAAGAAAAGGAGACCAATGTCCAGGTACTGATGGTGCTAGGTGCAGGCCGGGGTCCCCTGGTGAATGCTTCTCTCCGAGCAGCCAAGCAGGCTGACCGGCGGATAAGGCTGTATGCCGTGGAGAAGAACCCCAATGCTGTAGTGACGCTGGAGAACTGGCAGTTTGAAGAATGGGGGAGCCAGGTGACGGTTGTCTCTTCAGACATGCGGGAATGGGTGGCCCCAGAGAAAGCGGACATCATTGTCAGCGAGCTTCTGGGCTCCTTTGCCGACAACGAGCTGTCCCCCGAGTGTCTGGATGGAGCACAGCACTTCCTGAAAGATGATGGTGTGAGCATCCCTGGAGAATACACCTCCTTCCTGGCTCCCATTTCTTCCTCTAAGTTGTACAATGAGGTCCGAGCCTGTCGGGAAAAGGACCGTGACCCTGAG---------------------------------------GCACAGTTTGAGATGCCTTACGTGGTTCGGCTGCACAACTTCCATCAGCTGTCTGCACCGCAGCCCTGTTTCACCTTCAGCCATCCCAACCGAGATCCTATGATTGACAACAACCGCTACTGTACCCTGGAGTTTCCCGTGGAGGTGAACACGGTGTTGCATGGCTTTGCAGGCTACTTTGAGACGGTGCTTTATCAGGACATCAGTCTGAGTATCCGTCCAGAGACCCACTCTCCTGGGATGTTCTCATGGTTCCCCATCCTCTTCCCCATTAAGCAGCCCATCACGGTGCGTGAAGGGCAGAGCATCTGCGTGCGTTTCTGGCGATGCAGCAATTCTAAGAAGGTGTGGTACGAGTGGGCTGTGACAGCACCAGTCTGTTCTTCTATTCACAACCCCACGGGCCGCTCCTATACCATCGGTCTC---
>criGri1
ATGGCGGCGATGGCAGTCGGAGGTGCCGGTGGCAGCCGCGTGTCCAGCGGGAGGGACCTGAATTGCGTCCCCGAAATAGCTGACACACTGGGTGCTGTGGCCAAGCAGGGGTTTGATTTCCTCTGCATGCCTGTCTTCCACCCGCGTTTCAAGAGGGAGTTCACTCAGGAACCTGCTAAGAATCGACCTGGCCCCCAGACACGATCAGACCTACTGCTGTCAGGAAGGGACTGGAATACGCTAATTGTGGGAAAGCTTTCTCCGTGGATTCGTCCAGACTCCAAAGTGGAGAGGATCCGAAGGAACTCTGAAGCGGCTATGTTACAGGAGCTGAATTTCGGGGCATATCTGGGTCTTCCAGCTTTTCTGTTGCCCCTGAATCAGGAAGATAACACAAACCTGGCCAGAGTTTTGACCAACCACATCCATACTGGCCACCACTCTTCCATGTTCTGGATGAGGGTGCCCTTGGTGGCTCCAGAGGACCTGAGAGATGATGTCATTGAGAATGTCCCAACTACACACACA---GAGGAGTACAGTGGGGAAGAGAAGACGTGGATGTGGTGGCATAACTTCAGGACTCTGTGTGATTATAGCAAGAGAATTGCAGTAGCTCTTGAAATTGGGGCTGACCTCCCATCTAATCACGTCATTGACCGCTGGCTTGGAGAGCCCATCAAAGCAGCCATCCTCCCCACCAGCATTTTCCTAACCAACAAGAAGGGATTTCCTGTTCTTTCTAAGATGCAGCAAAGGCTGATCTTCCGACTCCTCAAGTTGGAAGTGCAGTTTATCATCACGGGCACCAACCACCACTCAGAGAAGGAGTTCTGCTCCTACCTCCAGTACTTGGAATACTTAAGCCAAAATCGTCCTCCACCCAATGCTTATGAACTCTTTGCCAAAGGCTATGAAGACTACCTGCAGTCCCCACTTCAGCCACTGATGGACAATCTGGAATCTCAGACATACGAAGTATTTGAAAAGGACCCCATCAAATACTCTCAATATCAGCAGGCTATCTACAAATGTTTGCTCGACCGAGTGCCAGAAGAGGAAAAGGAGACCAATGTCCAGGTACTGATGGTGTTGGGCGCAGGCCGAGGCCCTCTGGTGAATGCGTCTCTCCGGGCAGCCAAGCAGGCTGACCGGCGGATAAGGCTGTATGCTGTGGAGAAGAACCCCAATGCTGTGGTGACGCTAGAGAATTGGCAGTTTGAAGAATGGGGGAGCCAGGTGACGGTTGTTTCTTCAGACATGCGGGAATGGGTGGCTCCCGAGAAAGCAGACATCATTGTCAGTGAGCTTCTGGGCTCCTTTGCTGACAACGAGCTGTCGCCTGAGTGTCTGGATGGAGCACAGCACTTCCTGAAAGATGATGGTGTGAGCATCCCTGGAGAATATACCTCCTTCCTGGCTCCCATTTCTTCCTCTAAGTTGTACAATGAGGTCCGAGCCTGTCGGGAAAAGGATCGTGACCCTGAG---------------------------------------GCACAGTTTGAGATGCCTTACGTGGTTCGGCTGCACAACTTCCACCAGTTGTCTGCACCCCAGCCCTGTTTCACCTTCAGCCATCCCAACCGAGATCCTATGATTGACAACAACCGCTACTGTACCTTGGAGTTTCCTGTGGAGGTGAACACGGTGCTGCATGGCTTTGCAGGCTACTTTGAGACTGTACTTTATCGGGACATCACTCTGAGTATCCGTCCAGAGACCCACTCTCCTGGGATGTTCTCGTGGTTCCCCATTCTCTTTCCCCTTAAGCAACCCATCACGGTGCGTGAAGGCCAGAGCATCTGTGTGCGTTTCTGGCGATGCAGCAATTCTAAGAAGGTGTGGTACGAGTGGGCGGTGACAGCACCAGTTTGTTCTTCTATTCACAACCCCACTGGCCGCTCCTACACCATTGGCCTC---
>HLphyDis3
ATGGCGGCGATGGCGGTTGGTGCTGCTGGTGGGAGCCGCGTGTCCAGCGGCAGGGACCTGAATTGCGTCCCCGAAATAGCTGACACTCTGGGGGCTGTGGCCAAGCAGGGGTTTGATTTCCTCTGCATGCCTGTCTTCCACCCGCGTTTCAAGAGGGAATTCACTCAGGAACCTGCTAAGAATCGACCGGGCCCCCAGACACGATCAGACCTACTGCTGTCAGGAAGGGACTGGAATACGCTAATTGTGGGAAAGCTTTCTCCATGGATTCGTCCAGACTCAAAAGTGGAGAAGATCCGCAGGAACTCCGAGGCGGCCATGTTACAGGAGCTGAATTTTGGAGCATATTTGGGTCTTCCAGCTTTCTTGTTGCCCCTAAATCAGGAAGATAACACAAACCTGGCCAGAGTGTTGACCAACCACATCCACACTGGCCACCACTCCTCCATGTTCTGGATGCGAGTACCCTTGGTGGCACCGGAGGACCTGAGAGATGATATAATTGAGAATGCACCACATGCACACACA---GAGGAGTGCAGTGGAGAGGAGAAAACATGGATGTGGTGGCACAATTTCCGGACCTTGTGTGATTATAGCAAGAGAATAGCAGTGGCTCTTGAAATTGGGGCCGACCTCCCATCTAATCATGTCATTGATCGTTGGCTAGGAGAGCCCATCAAAGCAGCCATTCTCCCCACCAGCATTTTCCTGACCAATAAGAAGGGATTTCCTGTTCTTTCTAAGATGCACCAGAGGCTGATCTTCCGACTGCTTAAGTTGGAGGTGCAGTTCATCATCACAGGCACCAACCACCACTCAGAGAAGGAGTTCTGCTCCTACCTCCAGTACTTGGAATACTTGAGCCAGAACCGCCCTCCACCCAATGCCTATGAACTCTTTGCCAAAGGCTATGAAGACTATCTGCAGTCTCCACTCCAGCCACTGATGGACAATCTGGAATCTCAGACATATGAAGTGTTTGAAAAGGACCCCATCAAATACTCTCAATATCAGCAGGCCATCTATAAATGTCTGTTAGACCGAGTGCCAGATGAAGAGAAGGATACCAATGTTCAGGTGCTGATGGTGCTGGGAGCAGGCCGAGGTCCCCTGGTAAATGCTTCCCTGCGGGCAGCCAAGCAGGCTGACCGGCGGATAAAGCTGTATGCTGTGGAGAAGAACCCTAATGCTGTGGTGACGCTGGAGAACTGGCAGTTTGAAGAATGGGGAAGCCAGGTGACAGTAGTCTCATCAGACATGCGGGAATGGGTGGCTCCAGAGAAAGCAGATATCATTGTCAGTGAGCTTCTGGGCTCCTTTGCTGATAATGAACTGTCACCTGAGTGCCTGGATGGAGCCCAGCACTTCCTAAAAGATGGTGGTGTGAGCATCCCTGGGGAGTATACCTCCTTTCTGGCTCCTATCTCTTCCTCCAAGCTGTACAATGAGGTCCGAGCCTGTCGGGAAAAGGACCGTGACCCTGAG---------------------------------------GCCCAGTTTGAGATGCCTTATGTGGTACGGCTACACAACTTCCACCAGCTGTCTGCACCTCAGCCCTGTTTTACCTTCAGCCATCCCAACAGAGATCCTATGATTGACAACAACCGCTACTGTACCTTGGAATTTCCCGTGGAAGTGAACACAGTGCTGCATGGCTTTGCAGGCTACTTTGAGACTGTGCTTTATCAAGACATCACTCTGAGTATCCGTCCAGAGACTCACTCCCCTGGGATGTTCTCATGGTTTCCCATCTTCTTCCCCATAAAGCAGCCCATTACAGTGCGTGAAGGCCAGACCATCTGTGTGCGTTTCTGGCGATGCAGCAATTCTAAGAAGGTGTGGTATGAGTGGGCTGTGACAGCACCAGTCTGTTCTGCTATTCACAATCCCACGGGCCGCTCATACACCATTGGCCTC---
>hetGla2
ATGGCGGCGATGGCGGTCGGTGGTGCCGGTGGGAGCCGCGTGTCCAGCGGGAGAGATCTGAATTGCGTCCCCGAAATAGCGGACACACTGGGGGCTGTGGCCAAGCAGGGGTTTGATTTCCTCTGCATGCCTGTCTTCCACCCGCGTTTCAAGAGGGAGTTCACTCAGGAACCTGCTAAGAATCGGCCTGGCCCCCAGACACGATCAGACCTACTGCTGTCAGGAAGGGACTGGAATACGCTAATTGTGGGAAAGCTTTCCCCATGGATTCATCCAGACTCAAAAGTGGAGAAGATTCGAAGGAACTCTGAGGTGGCCATGTTACAGGAGCTGAATTTTGGGGCATATCTGGGTCTTCCAGCTTTCCTGCTGCCTCTTAATCAGGAAGATAACACAAACCTGGCCAGAGTTTTGACCAACCACATCCACACTGGCCACCACTCCTCCATGTTCTGGATGCGGGTACCCTTAGTGGCACCAGAGGACCTGAGAGATGACATAATTGAAAATGCACCAGCCACACACACA---GAGGAGTACAGTGGAGAGGAGAAAACATGGATATGGTGGCATAATTTCCGGACTTTGTGTGACTATAGCAAGAGAATTGCAGTAGCTCTTGAAATTGGGGCTGACCTCCCATCTAATCATGTTATTGACCGTTGGCTCGGGGAGCCCATCAAAGCGGCCATTCTTCCCACCAGCATTTTCCTGACTAACAAGAAGGGATTTCCTGTTCTTTCTAAGATGCACCAGAGGCTGATCTTCCGACTCCTCAAGTTGGAGGTGCAGTTCATCATCACGGGCACCAACCACCACTCAGAGAAGGAATTCTGCTCCTACCTCCAGTACTTGGAATACTTAAGCCAGAACCGCCCTCCACCCAATGCCTATGAACTCTTTGCCAAGGGCTATGAAGACTATCTGCAGTCCCCACTGCAGCCACTGATGGACAATTTGGAGTCTCAGACATATGAAGTGTTTGAAAAGGACCCCATCAAATACTCTCAGTACCAGCAGGCCATCTATAAATGTCTGCTAGACCGAGTACCGGAAGAAGAGAAGGATACCAATGTCCAGGTACTGATGGTGCTGGGAGCAGGCCGGGGTCCCCTTGTGAATGCTTCCCTGCGGGCTGCCAAGCAGGCTGATCGGCGGATAAAGCTATATGCTGTGGAGAAGAACCCAAATGCTGTGGTGACGCTGGAAAACTGGCAGTTTGAAGAATGGGGAAGCCAGGTGACAGTAGTCTCATCAGACATGAGGGAATGGGCGGCTCCAGAGAAAGCAGACATCATTGTCAGTGAGCTTCTGGGCTCCTTTGCTGACAATGAGCTGTCACCTGAGTGTCTGGATGGAGCACAGCACTTCCTGAAAGATGACGGTGTGAGCATCCCTGGGGAGTACACCTCCTTCCTGGCTCCCATCTCCTCCTCCAAGCTGTACAATGAGGTCCGAGCCTGTCGGGAAAAGGACCGTGACCCAGAG---------------------------------------GCCCAGTTTGAGATGCCTTATGTGGTACGGCTGCACAACTTCCACCAGCTCTCTGCACCCCAACCCTGTTTCACCTTCAGCCATCCTAACAGAGATCCTATGATTGACAACAACCGCTACTGCACCTTGGAGTTTCCCGTGGAGGTGAACACAGTGCTGCATGGCTTTGCAGGCTACTTTGAGACTGTGCTGTATCAGGACATCACTCTGAGTATCCATCCAGAGACTCACTCTCCTGGGATGTTCTCATGGTTTCCCATCCTCTTCCCCATTAAGCAGCCCATTACGGTACGTGAAGGCCAGACCATCTGTGTGCGTTTCTGGCGATGCAGCAGTTCCAAGAAGGTGTGGTATGAATGGGCTGTGACAGCACCGGTCTGCTCTGCTATTCACAACCCCACAGGCCGCTCATACACCATTGGCCTC---
>echTel2
ATGGCGGCAATGGCGGTCGGGGGTACCGGGGGTAGCCGCGTGTCCAGCGGAAGGGACCTGAATTGTGTCCCCGAAATAGCTGATACGTTGGGGGCTGTGGCCAAACAGGGGTTTGATTTCCTGTGCATGCCTGTCTTCCACCCGCGTTTCAAGAGGGAGTTCACTCAGGAACCTGCTAAGAATCGGCCTGGTCCCCAGACACGATCTGACCTACTGCTGTCAGGAAGGGACTGGAATACACTAATCGTTGGCAAGCTGTCGCCATGGATTCGCCCAGATTCAAAAGTGGAGAAGATTCGCCGGAACTCAGAGGCGGCCATGTTACAGGAGCTGAATTTTGGGGCATATCTGGGACTCCCAGCTTTCCTGCTGCCCCTCAATCAGGAGGATAACACTAACCTGGCCAGAGTTTTGACCAACCACATCCACACTGGCCACCACTCTTCTATGTTCTGGATGCGAGTGCCCTTGGTGGCACCAGAGGACCTGCGGGACGATGTCATCGAGAACGCACCAGCGACACACGCA---GACGAGTACAGCGGGGAGGAGAGGACCTGGATGTGGTGGCACAACTTCCGCACTTTGTGTGACTACAGCAAGAGAATTGCAGTGGCTCTTGAAGTGGGGGCTGACCTCCCATCTAATCATGTCATCGATCGTTGGCTTGGGGAGCCCATCAAAGCAGCCATTCTCCCCACCAGCATTTTCCTGACCAATAAGAAGGGGTTTCCTGTTCTTTCCAAGATGCACCAGAGGCTCATCTTCAGGCTCCTCAAGCTGGAGGTGCAGTTCATCCTCACTGGCACCAACCACCACTCGGAGAAGGAGTTCTGCTCCTATCTGCAGTACCTGGAATACTTGAGCCAGAACCGCCCGCCACCCAATGCCTACGAACTCTTTGCCAAGGGCTATGAAGACTACCTGCAGTCCCCACTCCAGCCGCTGATGGACAACCTCGAATCGCAGACGTACGAAGTGTTTGAAAAAGATCCCATCAAATACTCACAGTACCAGCAGGCCATCTATAAATGTCTGCTGGACCGAGTACCCGAGGAAGAAAAGGAAACCAACGTCCAGGTGCTGATGGTGTTAGGAGCAGGCCGAGGTCCCCTGGTAAACGCCTCCCTTCGGGCAGCCAAGCAGGCAGACAGGCGGGTCAAGCTGTACGCCGTGGAGAAAAACCCAAACGCCGTGGTGACGCTGGAGAACTGGCAGTTTGAAGAATGGGGGAGCCAGGTGACGGTCGTCTCTTCTGACATGCGGGAATGGGTGGCTCCCGAGAAGGCAGACATCATTGTCAGTGAGCTGCTGGGTTCCTTCGCCGACAACGAGCTGTCCCCTGAGTGCCTGGATGGAGCCCAGCACTTCTTAAAAGATGATGGGGTGAGCATCCCTGGGGAGTACACCTCCTTCTTGGCGCCCATCTCTTCCTCCAAGCTGTACAATGAGGTCCGAGCTTGTCGGGAGAAAGACCGAGACCCTGAGCTCTCAGCTTGTTTTCTCTCTCTCTCTCACGTGGGACAGGCCCAGTTTGAGATGCCCTATGTGGTGCGGCTGCACAACTTCCACCAGCTGTCTGCACCACAGCCCTGTTTTACCTTCAGCCATCCCAACAGAGATCCCATGATTGACAACAACCGCTACCGCACCTTGGACTTCCCCGTGGAGGTGAACACAGTGCTGCATGGCTTTGCTGGCTACTTCGAGACAGTGCTTTACCAAGACATCACTCTGAGTATCCGTCCCGAGACTCACTCTCCTGGGATGTTCTCCTGGTTTCCCATCCTCTTCCCCATTAAGCAGCCCATCGCGGTGCGCGAAGGCCAGACGGTCTGTGTGTGCTTCTGGCGCTGCAGCAGTTCTAAGAAGGTGTGGTATGAGTGGGCCGTGACAGCCCCAGTCTGCTCTGCCATTCACAACCCCACCGGCCGCTCATACACCATCGGCCTC---
>mm10
ATGGCGGCGATGGCAGTCGGAGGTGCTGGTGGCAGCCGCGTGTCCAGCGGGAGGGACCTGAATTGCGTCCCCGAAATAGCTGACACACTGGGTGCTGTGGCCAAGCAGGGGTTTGATTTCCTCTGCATGCCTGTCTTCCACCCGCGTTTCAAGAGGGAGTTCATTCAGGAACCTGCTAAGAATCGGCCTGGCCCCCAGACACGATCAGACCTACTGCTGTCAGGAAGGGACTGGAATACGCTAATTGTGGGAAAGCTTTCTCCATGGATTCATCCAGACTCAAAAGTGGAGAAGATCCGAAGGAACTCTGAAGCGGCTATGTTACAGGAGTTGAATTTTGGGGCATATCTGGGTCTTCCAGCTTTCCTATTGCCCCTTAATCAGGAAGATAACACGAATCTGGCCAGAGTTCTGACCAACCACATCCACACTGGCCACCACTCTTCCATGTTCTGGATGAGGGTACCCTTGGTGGCCCCAGAGGACCTGAGAGATGATGTAATTGAGAATGCCCCGACTACACACACA---GAGGAGTACAGTGGAGAAGAGAAAACATGGATGTGGTGGCATAACTTTCGGACTCTGTGTGACTATAGCAAGAGAATTGCAGTAGCTCTTGAAATTGGAGCTGACCTCCCGTCTAATCACGTCATTGACCGCTGGCTTGGAGAGCCCATCAAAGCAGCCATTCTCCCCACCAGCATTTTCCTAACCAACAAGAAAGGATTTCCTGTTCTTTCTAAGGTGCAGCAGAGGCTGATCTTCCGGCTCCTCAAGTTGGAAGTGCAGTTTATCATCACGGGAACCAACCACCACTCAGAGAAGGAGTTCTGTTCCTACCTCCAGTACTTGGAATACTTAAGCCAAAATCGCCCTCCACCCAATGCCTATGAGCTCTTTGCCAAAGGCTATGAAGACTATCTGCAGTCCCCACTCCAGCCTCTGATGGACAATCTGGAATCTCAGACATATGAAGTGTTTGAAAAGGACCCCATCAAATACTCTCAATATCAGCAGGCTATTTATAAATGTTTGCTAGACCGAGTACCAGAAGAAGAAAAGGAGACCAATGTCCAGGTACTTATGGTGCTGGGTGCAGGCCGGGGTCCTCTTGTGAATGCGTCTCTTCGGGCAGCCAAACAGGCCGAGCGGCGGATCAGGCTGTATGCTGTGGAGAAGAACCCCAATGCTGTGGTGACGCTAGAGAACTGGCAGTTTGAAGAATGGGGGAGCCAGGTGACAGTTGTCTCATCAGACATGCGGGAATGGGTGGCTCCGGAGAAAGCTGACATCATTGTCAGTGAGCTTCTGGGTTCCTTTGCCGACAACGAGCTGTCACCTGAGTGTCTGGATGGAGCACAGCACTTCCTGAAAGATGATGGCGTGAGCATCCCTGGAGAATACACCTCCTTCCTGGCTCCCATTTCTTCCTCTAAGCTGTACAATGAGGTCCGTGCCTGTCGGGAAAAGGACCGCGATCCTGAG---------------------------------------GCACAGTTTGAGATGCCTTATGTGGTTCGGTTGCACAACTTCCACCAGCTCTCTGCTCCTAAGCCCTGCTTTACCTTCAGCCATCCCAACCGAGATCCTATGATTGACAACAACCGCTACTGTACCTTGGAGTTTCCTGTGGAGGTGAACACAGTGCTTCATGGCTTCGCAGGCTACTTTGAGACTGTGCTTTACCGGGACATCACTCTGAGTATCCGCCCAGAGACTCACTCTCCTGGGATGTTCTCATGGTTCCCCATCTTCTTCCCCATTAAGCAGCCCATCACGGTGCACGAAGGCCAGAACATCTGTGTGCGTTTCTGGCGATGCAGCAATTCCAAGAAAGTGTGGTACGAGTGGGCGGTGACGGCCCCCGTCTGTTCTTCTATTCACAACCCTACCGGCCGCTCCTATACCATTGGCCTC---
>rn6
ATGGCGGCGATGGCAGTCGGAGGTGCTGGTGGCAGCCGCGTGTCCAGCGGGAGGGACCTGAATTGCGTCCCTGAAATAGCTGACACACTGGGTGCTGTGGCCAAGCAGGGGTTTGATTTCCTCTGCATGCCTGTCTTCCACCCGCGTTTCAAGAGGGAGTTCATTCAGGAACCTGCTAAGAATCGGCCTGGCCCCCAGACACGATCAGACCTACTGCTGTCAGGAAGGGACTGGAATACGCTAATTGTGGGAAAGCTTTCTCCATGGATTCATCCAGACTCAAAAGTGGAGAAGATCCGAAGGAACTCTGAGGCGGCTATGTTGCAGGAGCTGAATTTTGGGGCATATCTAGGTCTTCCAGCTTTCCTATTGCCCCTTAATCAGGAAGATAACACAAATCTGGCCAGAGTTCTGACCAACCACATCCACACTGGCCACCATTCTTCCATGTTCTGGATGAGGGTCCCCTTGGTGGCCCCAGAGGACCTGAGAGATGATGTAATTGAGAATGCACCAACTGCACACACA---GAGGAGTACAGTGGAGAGGAGAAGACGTGGTTGTGGTGGCATAACTTCCGGACTCTGTGTGACTATAGTAAGAGGATTGCAGTAGCTCTTGAAATCGGAGCTGACCTCCCGTCTAGTCACGTCATTGATCGTTGGCTTGGAGAGCCCATCAAAGCCGCCATTCTCCCCACCAGCATTTTCCTAACCAACAAGAAGGGGTTTCCTGTTCTTTCTAAGATGCAGCAGAGGCTGATCTTCCGGCTCCTCAAGTTGGAAGTGCAATTTATCATCACGGGAACCAACCACCACTCAGAGAAGGAGTTCTGCTCCTACCTCCAGTACTTGGAATACTTAAGCCAAAATCGTCCCCCACCCAATGCTTACGAACTCTTTGCCAAAGGCTATGAAGACTATCTGCAGTCCCCACTTCAGCCTCTGATGGACAATCTGGAATCTCAGACGTACGAAGTGTTCGAAAAGGACCCCATCAAATACTCTCAGTACCAGCAGGCCATCTATAAATGTTTGCTAGACCGAGTACCAGAAGAAGAAAAGGAGACCAATGTCCAGGTACTTATGGTGCTGGGTGCAGGCCGAGGTCCTCTAGTGAATGCGTCTCTCCGGGCAGCCAAGCAGGCTGAGCGGCGGATTAGGCTGTATGCCGTGGAGAAGAACCCCAATGCTGTGGTGACGCTAGAGAACTGGCAGTTTGAAGAATGGGGGAGTCAGGTGACAGTTGTCTCGTCAGACATGCGGGAATGGGTGGCTCCGGAGAAGGCAGACATCATTGTCAGTGAACTTCTGGGCTCCTTTGCCGACAATGAGCTGTCACCTGAGTGTCTGGATGGAGCACAGCACTTCCTGAAAGATGATGGTGTAAGCATCCCCGGAGAATACACCTCCTTCCTGGCTCCCATTTCTTCCTCGAAGTTGTACAACGAGGTCCGCGCCTGTCGGGAGAAGGACCGTGACCCTGAG---------------------------------------GCACAGTTTGAGATGCCTTATGTGGTTCGGCTGCACAACTTCCACCAGCTTTCTGCTCCTCAGCCCTGTTTTACCTTCAGCCATCCCAACCGAGATCCTATGATTGACAACAACCGCTACTGTACCTTGGAGTTTCCTGTGGAGGTGAACACGGTGCTTCATGGCTTTGCAGGCTACTTTGAAACTGTGCTTTACCGGGACATCACTCTGAGTATCCGCCCAGAGACCCACTCTCCTGGCATGTTCTCATGGTTCCCCATCTTCTTCCCCATCAAGCAGCCCATCACGGTGCATGAAGGCCAGAACATCTGTGTGCGTTTCTGGCGATGCAGCAATTCTAAGAAGGTGTGGTACGAGTGGGCGGTGACAGCGCCAGTCTGTTCTTCTATTCACAACCCTACTGGTCGCTCCTATACCATTGGCCTC---
