# Supplementary material for: Six reference-quality genomes reveal evolution of bat adaptations
Source: Nature. 2020 Jul 22;583(7817):578–84. doi: 10.1038/s41586-020-2486-3 (PMC8075899; doi:10.1038/s41586-020-2486-3)
Supplement: Supplementary file 6 — Alignments of 12,931 protein-coding genes across 48 mammals. [file 41586_2020_2486_MOESM6_ESM.gz › suppDataFile/ENST00000527748.aln.fasta]

>criGri1
ATGGAGTCCTCATCCATCCCCCAGTCATCAGGAAACTCGTCCACTTTGGGAAGAGCCCTTCAAACCCCAGGCCCCTCTACTGCCAGCGGTGTCCCAGAGTTGGGCCTTCAGGACGTGGCTTCAGAATCTGTGGCTCTCTTCTTCATGCTCCTGTTGGACCTTACTGCTGTGGCTGGCAATGCTGCTGTGATGGCTGTTATTGCCAAAACACCTGCCCTCCGAAAATTTGTTTTTGTCTTCCATCTCTGTCTGGTGGACCTGCTGGCTGCTTTGACCCTCATGCCCCTGGCCATGCTCTCCAGCTCTGCCCTCTTTGACCATGCCCTCTTCGGAGAGGTGGCCTGTCGCCTCTACTTGTTCCTGAGTGTTTGCTTTGTCAGCCTGGCCATCCTTTCAGTGTCTGCCATTAATGTGGAACGCTACTATTATGTGGTCCACCCCATGCGCTATGAGGTACGCATGACCCTGAGGTTGGTGGCGTCTGTGCTGGTGGGCGTGTGGATAAAGGCCCTGGCCATGGCGTCTGTGCCAGTGTTGGGACGGGTCTCCTGGGAGGAAGGAGCTCCCAGTGTTAACCCAGGCTGTTCTCTCCAATGGAGCCATAGTGCCTACTGCCAGCTTTTTGTGGTGGTCTTTGCTGTCCTTTACTTCTTGCTGCCCTTGATCCTCATCTTTGTGGTCTACTGCAGCATGTTCCGAGTGGCTCGTGTGGCTGCCATGCAACATGGGCCTCTGCCCACATGGATGGAGACACCCCGGCAGCGCTCTGAGTCTCTCAGTAGCCGTTCTACTATGGTCACCAGCTCTGGGGCTCACCAGACCACGCCGCACCGGACGTTTGGGGGTGGGAAGGCAGCAGTGGTCCTCCTGGCTGTAGGGGGGCAGTTCCTGCTCTGTTGGTTGCCCTACTTCTCTTTCCATCTCTACGTTGCCCTGAGCGCTCAGCCCATTTCAACAGGACAGGTGGAGAATGTGGTGACCTGGATTGGCTACTTTTGCTTCACTTCCAACCCTTTTTTCTATGGATGTCTCAACCGTCAGATCCGGGGTGAGCTTAGCAAACAGTTTGTCTGCTTCTTCAAGGCCGCTCCAGAGGAGGAGCTGAGGCTGCCTAGTCGGGAGGGCTCTATTGAAGAGAATTTCCTGCAGTTCCTCCAGGGGACC---------TCTGAGAACTGGGTTTCCAGGCCCCTGCCCAGCCCTAAGCAGGAGCCACCACCT---GCTGTTGACTTTCGAATCCCAGGCCAGATTGCTGAGGAGACCTCGGAGTTCCTCGAACAGCAACTCACCAGCGAC---ATCATGTCGGACAGCTACCTCCGTCCTGCCCCATCACAAAGGCTGGAGTCA---
>HLpipKuh2
ATGGAGTCCTCGCCCGTCCCCCAGCCATCAGGGAACTCTTCCGCCCCGGGGAGGGCCCCCCAAACCCCGGGCCCCTCGACGGCCAGCGGGGCCCCCGAGGCGGGGCTGCGGGACGTGGCCTCGGAGTCCGTGGCCCTCTTCTTCATGCTCCTGCTGGACCTGACCGCCGTGGCCGGCAACGCCGCCGTGATGGCCGTCATCGCCAAGACGCCCGCCCTCCGCAAGTTCGTCTTCGTCTTCCACCTCTGCCTGGTGGACCTGCTGGCCGCCCTGACCCTCATGCCCCTGGCCATGCTCTCCAGCTCCACCCTCTTTGACCACGCCCTGTTCGGGGAGGTGGCCTGCCGCCTCTACGTGTTTCTGAGCGTGTGCTTCGTCAGCCTGGCCATCCTGTCCGTGTCGGCCATCAACGTGGAGCGCTACTACTATGTGGTCCACCCCATGCGCTACGAGGTGCGCATGACGCTGGGGCTGGTGGCCTCCGTGCTGGTGGGCGTGTGGGTGAAGGCCTTGGCCATGGCCGCCGTGCCCGTGCTGGGCAGGGCCTCGCGGGAGGAGGGGGTGCCCGGCCTGCCCCCGGGCTGCTCCCTGCAGTGGAGCCGCAGCGCCTACTGCCAGCTGTTCGTGGTGGTGTTCGCCGTCCTGTACTTCCTGCTGCCGCTGCTGCTCATCCTGGTGGTGTACTGCAGCATGTTCCGCGTGGCCCGCGTGGCCGCCCTGCAGCGCGGGCCGCTGCCCACCTGGATGGAGACGCCGCGCCAGCGCTCCGAGTCGCTCAGCAGCCGCTCCACCATGGTCACCAGCTCGGGGGCGCACCAGACCACCCCGCACCGGACGTTTGGGGGCGGCAAGGCGGCCGTGGTCCTGCTGGCCGTCGGGGGCCAGTTCCTGCTGTGCTGGCTGCCCTACTTCTCCTTCCACCTCTACGCGGCCCTGAGCGCCCAGCCCGCGTCCGCGCGGCAGGTGGAGAACGTGGTCACGTGGATCGGCTACTTCTGCTTCACGTCCAACCCCTTCTTCTACGGCTGCCTCAACCGGCAGATCCGCGGCGAGCTCAGCAAGCAGTTCGTCTGCTTCTTCAAGCAGGCCCCCGAGGAGGAGCTGCGGCTGCCCAGCCGGGAGGGCTCCATCGAGGAGAACTTCCTGCAGTTCCTGCAGGGCACCGGCTGCGCCACCGAGTCCTGGGGGGCCCGGCCCCTCCCCAGCCCCAAGCAGGAGGCCGCGGCGGCGGCCGTGGACTTTCGGATCCCGGGCCAGATAGCCGAGGAGACCTCCGAGTTCCTGGAGCAGCAGCTCACCAGCGACATCATCATGTCCGACAGCTACCTCCGTCCGGCCCCCTCGCCTCGGCCCGCATCC---
>hg38
ATGGAGTCCTCACCCATCCCCCAGTCATCAGGGAACTCTTCCACTTTGGGGAGGGTCCCTCAAACCCCAGGTCCCTCTACTGCCAGTGGGGTCCCGGAGGTGGGGCTACGGGATGTTGCTTCGGAATCTGTGGCCCTCTTCTTCATGCTCCTGCTGGACTTGACTGCTGTGGCTGGCAATGCCGCTGTGATGGCCGTGATCGCCAAGACGCCTGCCCTCCGAAAATTTGTCTTCGTCTTCCACCTCTGCCTGGTGGACCTGCTGGCTGCCCTGACCCTCATGCCCCTGGCCATGCTCTCCAGCTCTGCCCTCTTTGACCACGCCCTCTTTGGGGAGGTGGCCTGCCGCCTCTACTTGTTTCTGAGCGTGTGCTTTGTCAGCCTGGCCATCCTCTCGGTGTCAGCCATCAATGTGGAGCGCTACTATTACGTAGTCCACCCCATGCGCTACGAGGTGCGCATGACGCTGGGGCTGGTGGCCTCTGTGCTGGTGGGTGTGTGGGTGAAGGCCTTGGCCATGGCTTCTGTGCCAGTGTTGGGAAGGGTCTCCTGGGAGGAAGGAGCTCCCAGTGTCCCCCCAGGCTGTTCACTCCAGTGGAGCCACAGTGCCTACTGCCAGCTTTTTGTGGTGGTCTTTGCTGTCCTTTACTTTCTGTTGCCCCTGCTCCTCATACTTGTGGTCTACTGCAGCATGTTCCGAGTGGCCCGCGTGGCTGCCATGCAGCACGGGCCGCTGCCCACGTGGATGGAGACACCCCGGCAACGCTCCGAATCTCTCAGCAGCCGCTCCACGATGGTCACCAGCTCGGGGGCCCCCCAGACCACCCCACACCGGACGTTTGGGGGAGGGAAAGCAGCAGTGGTTCTCCTGGCTGTGGGGGGACAGTTCCTGCTCTGTTGGTTGCCCTACTTCTCTTTCCACCTCTATGTTGCCCTGAGTGCTCAGCCCATTTCAACTGGGCAGGTGGAGAGTGTGGTCACCTGGATTGGCTACTTTTGCTTCACTTCCAACCCTTTCTTCTATGGATGTCTCAACCGGCAGATCCGGGGGGAGCTCAGCAAGCAGTTTGTCTGCTTCTTCAAGCCAGCTCCAGAGGAGGAGCTGAGGCTGCCTAGCCGGGAGGGCTCCATTGAGGAGAACTTCCTGCAGTTCCTTCAGGGGACTGGCTGTCCTTCTGAGTCCTGGGTTTCCCGACCCCTACCCAGCCCCAAGCAGGAGCCACCT------GCTGTTGACTTTCGAATCCCAGGCCAGATAGCTGAGGAGACCTCTGAGTTCCTGGAGCAGCAACTCACCAGCGACATCATCATGTCAGACAGCTACCTCCGTCCTGCCGCCTCACCCCGGCTGGAGTCA---
>panTro5
ATGGAGTCCTCACCCATCCCCCAGTCATCAGGGAACTCTTCCACTTTGGGGAGGGTCCCTCAAACCCCAGGTCCCTCTACTGCCAGTGGGGTCCCGGAGGTGGGGCTACGGGATGTTGCTTCAGAATCTGTGGCCCTCTTCTTCATGCTCCTGCTGGACTTGACTGCTGTGGCTGGCAATGCCGCTGTGATGGCCGTGATCGCCAAGACGCCTGCCCTCCGAAAATTTGTCTTCGTCTTCCACCTCTGCCTGGTGGACCTGCTGGCTGCCCTGACCCTCATGCCCCTGGCCATGCTCTCCAGCTCCGCCCTCTTTGACCACGCCCTCTTTGGGGAGGTGGCCTGCCGCCTCTACTTGTTTCTGAGCGTGTGCTTTGTCAGCCTGGCCATCCTCTCGGTGTCAGCCATCAATGTGGAGCGCTACTATTACGTGGTCCACCCCATGCGCTACGAGGTGCGCATGACGCTGGGGCTGGTGGCCTCTGTGCTGGTGGGTGTGTGGGTGAAGGCCTTGGCCATGGCTTCTGTGCCAGTGTTGGGAAGGGTCTCCTGGGAGGAAGGAGCTCCCAGTGTCCCCCCAGGCTGTTCACTCCAATGGAGCCACAGTGCCTACTGCCAGCTTTTTGTGGTGGTCTTTGCTGTCCTTTACTTTCTGTTGCCCCTGCTCCTCATCCTTGTGGTCTACTGCAGCATGTTCCGAGTGGCCCGCGTGGCTGCCATGCAGCACGGGCCGCTGCCCACGTGGATGGAGACACCCCGGCAACGCTCCGAATCTCTCAGCAGCCGCTCCACGATGGTCACCAGCTCGGGGGCCCCCCAGACCACCCCACACCGGACGTTTGGGGGAGGGAAAGCAGCAGTGGTTCTCCTGGCTGTGGGGGGACAGTTCCTGCTCTGTTGGTTGCCCTACTTCTCTTTCCACCTCTATGTTGCCCTGAGTGCTCAGCCCATTTCAACTGGGCAGGTGGAGAGTGTGGTCACCTGGATTGGCTACTTTTGCTTCACTTCCAACCCTTTCTTCTATGGATGTCTCAACCGGCAGATCCGGGGGGAGCTCAGCAAGCAGTTTGTCTGCTTCTTCAAGCCAGCTCCAGAGGAGGAGCTGAGGCTGCCTAGCCGGGAGGGCTCCATTGAGGAGAACTTCCTGCAGTTCCTCCAGGGGACTGGCTGTCCTTCTGAGTCCTGGGTTTCCCGACCCCTACCCAGCCCCAAGCAGGAGCCACCT------GCTGTTGACTTTCGAATCCCAGGCCAGATAGCTGAGGAGACCTCTGAGTTCCTGGAGCAGCAACTCACCAGCGACATCATCATGTCAGACAGCTACCTCCGTCCTGCCGCCTCACCCCGGCTGGAGTCA---
>ponAbe2
ATGGAGTCCTCACCCATCCCCCAGTCATCAGGGAACTCTTCCACTTTGGGGAGGGTCCCTCAAACCCCAGGTCCCTCTACTGCCAGTGGGGTCCCAGAGGTGGGGCTACGGGATGTCGCTTCGGAATCTGTGGCCCTCTTCTTCATGCTCCTGCTGGACTTGACTGCTGTGGCTGGCAATGCCGCTGTGATGGCCGTGATCGCCAAGACGCCTGCCCTCCGAAAATTTGTCTTTGTCTTCCACCTCTGCCTGGTGGACCTGCTGGCTGCCCTGACCCTCATGCCCCTAGCCATGCTCTCCAGCTCCGCCCTCTTTGACCATGCCCTTTTTGGGGAGGTGGCCTGCCGCCTCTACTTGTTCCTGAGCGTGTGCTTTGTCAGCCTGGCCATCCTCTCGGTGTCAGCCATCAATGTGGAGCGCTACTATTACGTGGTCCACCCCATGCGCTACGAGGTGCGCATGACGCTGGGGCTGGTGGCCTCTGTGCTGGTGGGTGTGTGGGTGAAGGCCTTGGCCATGGCTTCTGTGCCAGTGTTGGGAAGGGTCTCCTGGGAGGAAGGAGCTCCCAGTGTCCCCCCAGGCTGTTCACTCCAATGGAGCCACAGTGCCTACTGCCAGCTTTTTGTGGTGGTCTTTGCTGTCCTTTACTTTCTGTTGCCCCTGCTCCTCATCCTTGTGGTCTACTGCAGCATGTTCCGAGTGGCCCGCGTGGCTGCCATGCAGCACGGGCCACTGCCCACGTGGATGGAGACACCCCGGCAACGCTCCGAATCTCTCAGCAGCCGCTCCACGATGGTCACCAGCTCGGGCGCCCCCCAGACCACCCCACACCGGACGTTTGGGGGAGGGAAAGCAGCAGTGGTTCTCCTGGCTGTGGGGGGACAGTTCCTGCTCTGTTGGTTGCCCTACTTCTCTTTCCACCTCTATGTTGCCCTGAGTGCTCAGCCCATTTCAACTGGGCAGGTGGAGAGTGTGGTCACCTGGATTGGCTACTTTTGCTTCACTTCCAACCCTTTCTTCTATGGATGTCTCAACCGGCAGATCCGGGGGGAGCTCAGCAAGCAGTTTGTCTGCTTCTTCAAGCCAGCTCCAGAGGAGGAGCTGAGGCTGCCTAGCCGGGAGGGCTCCATTGAGGAGAACTTCCTGCAGTTCCTTCAGGGGACTGGCTGTCCTTCTGAGTCCTGGGTTTCCCGACCCCTACCCAGCCCCAAGCAGGAGCCACCT------GCTGTTGACTTTCGAATCCCAGGCCAGATAGCTGAGGAGACCTCTGAGTTCCTGGAGCAGCAACTCACCAGCGACATCATCATGTCAGACAGCTACCTCCGTCCTGCTGCCTCACCCCGGCTGGAGTCA---
>gorGor5
ATGGAGTCCTCACCCATCCCCCAGTCATCAGGGAACTCTTCCACTTTGGGGAGGGTCCCTCAAACCCCAGGTCCCTCTACTGCCAGTGGGGTCCCGGAGGTGGGGCTACGGGATGTTGCTTCGGAATCTGTGGCTCTCTTCTTCATGCTCCTGCTGGACTTGACTGCTGTGGCTGGCAATGCCGCTGTGATGGCTGTGATCGCCAAGACGCCTGCCCTCCGAAAATTTGTCTTCGTCTTCCACCTCTGCCTGGTGGACCTGCTGGCTGCCCTGACCCTCATGCCCCTGGCCATGCTCTCCAGCTCCGCCCTCTTTGACCACGCCCTCTTTGGGGAGGTGGCCTGCCGCCTCTACTTGTTTCTGAGCGTGTGCTTTGTCAGCCTGGCCATCCTCTCGGTGTCAGCCATCAATGTGGAGCGCTACTATTACGTGGTCCACCCCATGCGCTACGAGGTGCGCATGACGCTGGGGCTGGTGGCCTCTGTGCTGGTGGGTGTGTGGGTGAAGGCCTTGGCCATGGCTTCTGTGCCAGTGTTGGGAAGGGTCTCCTGGGAGGAAGGAGCTCCCAGTGTCCCCCCAGGCTGTTCACTCCAATGGAGCCACAGTGCCTACTGCCAGCTTTTTGTGGTGGTCTTTGCTGTCCTTTACTTTCTGTTGCCCCTGCTCCTCATCCTTGTGGTCTACTGCAGCATGTTCCGAGTGGCCCGCGTGGCTGCCATGCAGCACGGGCCGCTGCCCACGTGGATGGAGACACCCCGGCAACGCTCCGAATCTCTCAGCAGCCGCTCCACGATGGTCACCAGCTCGGGGGCCCCCCAGACCACCCCACACCGGACGTTTGGGGGAGGGAAAGCAGCAGTGGTTCTCCTGGCTGTGGGGGGACAGTTCCTGCTCTGTTGGTTGCCCTACTTCTCTTTCCACCTCTATGTTGCCCTGAGTGCTCAGCCCATTTCAACTGGGCAGGTGGAGAGTGTGGTCACCTGGATTGGCTACTTTTGCTTCACTTCCAACCCTTTCTTCTATGGATGTCTCAACCGGCAGATCCGGGGGGAGCTCAGCAAGCAGTTTGTCTGCTTCTTCAAGCCAGGTCCAGAGGAGGAGCTGAGGCTGCCTAGCCGGGAGGGCTCCATTGAGGAGAACTTCCTGCAGTTCCTTCAGGGGACTGGCTGTCCTTCTGAGTCCTGGGTTTCCCGACCCCTACCCAGCCCCAAGCAGGAGCTACCT------GCTGTTGACTTTCGAATCCCAGGCCAGATAGCTGAGGAGACCTCTGAGTTCCTGGAGCAGCAACTCACCAGCGACATCATCATGTCAGACAGCTACCTCCGTCCTGCCGCCTCACCCCGGCTGGAGTCA---
>macFas5
ATGGAGTCCTCACCCATCCCCCAGTCATCAGGGAACTCTTCGACTTTGGGGAGGGTCCCTCAAACCCCAGGTCCCTCTACTGCCAGTGGGGTCCCGGAGGTGGGGCTGCGGGATGTCGCTTCGGAATCTGTGGCCCTCTTCTTCATGCTCCTGCTGGACTTGACTGCTGTGGCTGGCAATGCCGCTGTGATGGCCGTGATTGCCAAGACGCCCGCCCTCCGAAAATTTGTCTTTGTCTTCCACCTCTGCCTGGTGGACCTGCTGGCTGCCCTGACCCTCATGCCCCTGGCCATGCTCTCCAGCTCCGCCCTCTTTGACCACGCCCTCTTTGGGGAGGTGGCCTGCCGCCTCTACTTGTTCCTGAGCGTGTGCTTTGTCAGCCTGGCCATCCTCTCAGTGTCGGCCATCAATGTGGAGCGCTACTATTACGTGGTCCACCCCATGCGCTACGAGGTGCGCATGACGCTGGGGCTGGTAGCCTCTGTGTTGGTGGGTGTGTGGGTGAAGGCCTTGGCTATGGCTTCTGTGCCAGTGTTGGGAAGGGTCACCTGGGAGGAAGGAGCTCCCAGTGTCCCCCCAGGCTGTTCACTCCAATGGAGCCACAGTGCCTACTGCCAGCTTTTTGTGGTGGTCTTTGCTGTCCTTTACTTCCTGCTGCCCCTGCTCCTTATCCTTGTGGTCTACTGCAGCATGTTCCGAGTGGCCCGCGTGGCTGCCATGCAGCACGGGCCGCTGCCCACGTGGATGGAGACACCCCGGCAACGCTCTGAATCTCTCAGCAGCCGCTCCACGATGGTCACCAGCTCGGGGGCCCCCCAGACCACCCCACACCGGACGTTTGGGGGAGGGAAAGCAGCAGTGGTTCTCCTGGCTGTGGGGGGACAGTTCCTGCTCTGTTGGTTGCCCTACTTCTCTTTCCACCTCTACGTTGCCCTGAGTGCTCAGCCCATTTCAACTGGGCAGGTGGAGAGTGTGGTGACCTGGATCGGCTACTTTTGCTTCACTTCCAACCCTTTCTTCTATGGATGTCTCAACCGGCAGATCCGGGGGGAGCTCAGCAAGCAGTTTGTCTGCTTCTTCAAGCCAGCTCCAGAGGAGGAGCTGAGGCTACCTAGCCGGGAGGGCTCCATTGAGGAGAATTTCCTGCAGTTCCTTCAGGGGACTGGCTGTGCCTCTGAGTCCTGGGTTTCCCGACCCTTACCCAGCCCCAAGCAGGAGCCTCCT------GCTGTTGACTTTCGAATCCCAGGCCAGATAGCTGAGGAGACCTCTGAGTTCCTGGAGCAGCAACTCACCAGCGACATCATCATGTCAGACAGCTACCTCCGTCCTGCCCCCTCACCCCGGCTGGAGTCA---
>otoGar3
ATGGAGTCCTCACCCATCCCCCAGTCATCAGGGAACTCTTCTATTCTGGGGAGGGTCCCTCAAACCCCAGGTCCCTCTACTGCAAGTGGTGTTCCAGAGTTGGGGCTGCGGGATGTAGCTTCAGAATCTGTGGCCCTCTTCTTCATGCTTTTGTTGGACTTGACTGCTGTGGCTGGCAATGCTGCCGTGATGGCTGTTATTGCCAAGACACCTGCCCTCAGAAAATTTGTCTTCGTCTTCCACCTCTGCCTGGTGGACCTGCTGGCTGCCCTGACCCTCATGCCTCTGGCCATGCTCTCCAGCTCTGCCCTCTTTGACCATGCCCTCTTTGGGGAGGTGGCCTGCCGCCTCTACTTGTTCCTGAGCGTATGCTTTGTCAGCCTGGCCATCCTCTCGGTGTCGGCCATCAATGTGGAGCGCTACTATTACGTGGTCCACCCCATGCGCTATGAGGTGCGCATGACGCTGGGGCTGGTGGCCTCTGTGCTGGTGGGTGTGTGGGTGAAGGCCTTGGCCATGGCTTCGGTGCCAGTGTTGGGAAGGGTCTCCTGGGAGGAAGGAGCTCCCAGTGTCCCCCCAGGCTGTTCACTCCAATGGAGTCACAGTGCCTACTGCCAGCTCTTTGTGGTGGTCTTTGCTGTCCTTTACTTCCTGTTGCCCCTGCTCCTCATCCTTGTGGTCTACTGCAGCATGTTCCGAGTGGCTCGTGTGGCTGCCATGCAGCATGGGCCGCTGCCCACGTGGATGGAGACACCCCGGCAACGCTCCGAGTCTCTCAGCAGCCGCTCCACCATGGTCACCAGCTCGGGGGCCCCCCAGACCACCCCACACCGGACGTTTGGGGGAGGGAAGGCAGCAGTGGTTCTCCTGGCTGTGGGAGGACAGTTCCTGCTCTGCTGGTTGCCCTACTTCTCCTTCCACCTCTACGTTGCCCTGAGTGCTCAGCCCATTTCCACTGGGCAGGTGGAGAGTGTGGTGACCTGGATCGGCTACTTTTGCTTCACTTCCAACCCTTTCTTCTATGGATGTCTCAACCGGCAGATCCGGGGGGAGCTCAGCAAGCAGTTTGTCTGTTTCTTCAAGCCAGCTCCAGAGGAGGAGCTGAGGCTGCCTAGCCGGGAGGGCTCCATTGAGGAGAACTTCCTGCAGTTCCTTCAGGGGACTGGCTGTCCCACTGAGTCCTGGGTTTCCCGACCCCTACCCAGCCCCAAGCAGGAGCCACCT------GCTGTTGACTTTCGAATCCCAGGCCAGATAGCTGAGGAAACCTCTGAGTTCTTGGAGCAGCAACTCACCAGCGACATCATCATGTCAGACGGCTACCTCGGTCCTGCCCCCTCACCCCAGCTGGAGTCA---
>loxAfr3
ATGGATTCCTCACCCATCCCCCAGTCATCAGGGAACTCTTCCACTTTGGGGAGGGTCCCTCAAACCCCAGGCCCTTCAACTGCCAGTGGGGTCCCAGAGGTGGGGCTGAGGGACGTGGCTTCAGAATCTGTGGCCCTCTTCTTCATGCTCCTGCTGGATTTAACTGCTGTGGCTGGCAACGCTGCTGTAATGGCTGTTATTGCTAAGACGCCCGCCCTCCGAAAATTTGTCTTCGTCTTCCACCTCTGCTTGGTGGATCTACTGGCCGCCCTGACCCTCATGCCCTTAGCCATGCTCTCCAGCTCTGCCCTCTTTGACCGTGACCTCTTTGGGGAGGTTGCCTGCCGCCTCTACTTGTTCCTGAGTGTATGCTTTGTCAGCTTGGCCATCCTCTCGGTGTCGGCCATCAATGTGGAGCGCTACTATTACGTGGTCCACCCCATGCGCTATGAGGTGCGCATGACACTAGGGCTGGTGGCCTCTGTGCTTGTGGGGGTGTGGGTGAAGGCCTTGGCCATGGCTTCTGTGCCAGTTTTGGGAAGGGTATCCTGGGAGGAAGGCGCTCCCAGCATCCCCCCAGGCTGCTCGCTCCAATGGAGCCGCAGTGCCTACTGCCAGCTTTTTGTGGTGGTCTTTGCTGTCCTTTACTTCTTGTTGCCCCTGCTCCTCATCCTTGTGGTCTACTGCAGCATGTTCCGAGTGGCTCGAGTGGCTGCCATGCAGCATGGGCCCCTGCCCACGTGGATGGAGACACCCCGGCAACGCTCGGAGTCTCTCAGTAGCCGTTCCACTATGGTCACCAGCTCGGGGGCCCCCCAGACCACCCCGCACCGGACGTTTGGAGGAGGGAAGGCGGCAGTGATTCTCTTGGCCGTGGGGGGACAGTTCCTGCTCTGTTGGTTGCCCTATTTCTCTTTCCACCTCTATGTTGCCCTGAGTGCTCAGCCCATTTCAACTGGGCAGGTAGAGAGTGTGGTCACCTGGATCGGCTACTTCTGTTTCACTTCCAACCCTTTCTTCTATGGATGTCTCAATCGGCAGATCCGGGGGGAGCTCAGCAAGCAGTTTGTTTGCTTCTTCAAGCCGGCTCCAGAGGAGGAACTGAGGCTGCCTAGTCGGGAGGGCTCAATTGAGGAAAACTTTCTGCAGTTCCTTCAGGGGACTGGATGTCCCACAGAGTCCTGGGTTTCCCGACCCCTACCCAGCCCCAAGCAGGAGCCACCT------GCTGTTGACTTTCGAATTCCAGGTCAGATAGCTGAGGAGACCTCTGAGTTCCTGGAGCAGCAACTTACCAGCGACATCATCATGTCAGACAGCTACCTCCGTCCTGCTCCGTCACCCCGGCTGGAATCG---
>triMan1
ATGGAGTCCTCACCCATCCCCCAGTCATCAGGGAACTCTTCCACTTTGGGGAGGATCCCTCAAACCCCAGGCCCCTCAACTGCCAGTGGGGTCCCGGAGGTGGGGCTGAGGGATGTGGCTTCGGAATCTGTGGCCCTCTTCTTCATGCTCCTGCTGGATTTGACTGCTGTGGCTGGCAACGCTGCTGTGATGGCTGTTATCGCTAAGACGCCCGCCCTCCGAAAATTTGTTTTCGTCTTCCACCTCTGCCTAGTGGACCTACTGGCTGCCCTGACCCTCATGCCCCTAGCCATGCTCTCGAGCTCTGCCCTTTTTGACCGTGACCTCTTTGGGGAGGTTGCGTGCCGCCTCTACTTGTTCCTGAGTGTATGCTTTGTCAGCCTGGCCATCCTGTCGGTGTCAGCCATCAATGTGGAGCGCTACTATTATGTGGTCCACCCCATGCGCTATGAGGTGCGCATGACACTGGGGCTGGTGGCCTCTGTGCTGGTGGGGGTGTGGGTGAAGGCCTTGGCCATGGCTTCTGTGCCAGTTTTGGGAAGGGTCTCCTGGGAGGAAGGAGCTCCCAGCGTCCCCCCAGGCTGCTCGCTCCAATGGAGCCGCAGTGCCTACTGCCAGCTTTTTGTGGTGGTCTTTGCTGTACTTTACTTCTTGCTGCCCCTGCTCCTCATCCTTGTGGTCTACTGCAGCATGTTCCGAGTGGCTCGAGTGGCTGCCATGCAGCATGGGCCCCTGCCCACGTGGATGGAGACACCCCGGCAACGCTCAGAGTCTCTCAGCAGCCGTTCCACTATGGTCACCAGCTCAGGCGCCCCCCAGACCACCCCGCACCGGACGTTTGGGGGAGGGAAGGCAGCAGTGATTCTCCTGGCTGTGGGGGGACAGTTCCTGCTCTGTTGGTTGCCCTATTTCTCTTTCCACCTCTACGTTGCCCTGAGTGCTCAGCCCATTTCAACTGGGCAGGTGGAGAGTGTGGTCACCTGGATTGGCTACTTCTGCTTCACTTCCAACCCGTTCTTCTACGGATGTCTCAATCGGCAGATCCGGGGGGAGCTCAGTAAGCAGTTTGTTTGCTTCTTCAAGCCAGCTCCCGAGGAGGAACTGAGGCTGCCTAGCCGTGAGGGCTCAATTGAGGAGAACTTCCTGCAGTTCCTTCAGGGAACTGGCTGTCCAACAGAGTCCTGGGTTTCCCGACCCCTACCCAGCCCCAAGCAGGAGCCACCT------GCTGTTGACTTTCGAATTCCAGGCCAGATAGCTGAGGAGACCTCTGAGTTCCTGGAGCAGCAGCTCACCAACGACATCATCATGTCGGACAGCTACCTCCATCCTGCCCCCTCACCCCGGCTGGAATCA---
>calJac3
ATGGAGTCCTCATCCATTCCCCAGTCATCAGGGAACTCTTCCACTTTGGGGAGGGTCCCTCAAACCCCAGGTCCCTCTACTACCAGTGGGGTCCCGGAGGTGGGGCTGCGGGAAGTAGCTTCGGAATCTGTGGCCCTCTTCTTCATGCTCCTGCTGGACTTGACTGCTGTGGCTGGCAATGCCGCTGTGATGGCCGTGATCGCCAAGACGCCTGCCCTCCGAAAATTTGTCTTCGTCTTCCACCTCTGCCTGGTGGACCTGCTGGCTGCCCTGACCCTCATGCCCCTGGCCATGCTCTCCAGCTCCGCCCTCTTTGACCACGCCCTCTTTGGGGAGGTGGCCTGCCGCCTCTACTTGTTCCTGAGCGTGTGCTTTGTCAGCCTGGCCATCCTCTCGGTGTCGGCCATCAATGTGGAGCGCTACTATTACGTGGTCCACCCCATGCGCTACGAGGTGCGCATGACGCTGGGGCTGGTGGCCTCTGTGCTGGTGGGTGTGTGGGTGAAGGCCTTGGCCATGGCTTCTGTGCCAGTGTTGGGAAGGGTCTCCTGGGAGGAAGGAGCTCCCAGTGTCCCCCCAGGCTGTTCACTCCAATGGAGCCACAGTGCCTACTGCCAGCTTTTTGTGGTGGTCTTTGCTGTCCTTTACTTCCTGTTGCCCCTGCTCCTCATCCTTGTGGTCTACTGCAGCATGTTCCGAGTGGCCCGCGTGGCTGCCATGCAGCACGGGCCACTGCCCACGTGGATGGAGACACCCCGGCAACGCTCTGAATCTCTCAGCAGCCGCTCCACGATGGTCACCAGCTCGGGGGCCCCCCAGACCACCCCACACCGGACGTTTGGGGGAGGGAAAGCAGCAGTGGTTCTCCTGGCTGTGGGGGGACAGTTCCTGCTCTGCTGGTTGCCCTACTTCTCTTTCCACCTCTATGTTGCCCTGAGTGCTCAGCCCATTTCGCCTGGGCAGGTGGAGAGTGTGGTGACCTGGATCGGCTACTTTTGCTTCACTTCCAACCCTTTCTTCTATGGATGTCTCAACCGACAGATCCGGGGGGAGCTCAGCAAGCAGTTTGTCTGCTTCTTCAAGCCAGCTCCAGAGGAGGAGCTGAGGCTGCCTAGCCGGGAGGGCTCCATTGAGGAGAACTTCCTGCAGTTCCTTCAGGGGACTGCCTGTCCCTCTGAGTCCTGGGTTTCCCGACCCCTTCCCAGCCCCAAGCAGGAACCACCT------GCTGTTGACTTTCGAATCCCAGGCCAGATAGCTGAGGAGACCTCTGAGTTCCTGGAGCAGCAACTCACCAGCGACATCATCATGTCAGACAGCTACCTCCGTCCTGCCCCCTCACCCCGGCTGGAGTCA---
>saiBol1
ATGGAGTCCTCTTCCATTCCCCAGTCATCAGGGAACTCTTCCACTTTGGGGAGGGTTCCTCAAACCCCAGGTCCCTCTACTGCCAGTGGGGTCCCGGAGGTGGGGCTGCGGGACGTAGCTTCGGAATCCGTGGCCCTCTTCTTCATGCTCCTGCTGGACTTGACTGCTGTGGCTGGCAATGCCGCTGTGATGGCCGTGATCGCCAAGACGCCCGCCCTCCGAAAATTTGTCTTCGTCTTCCACCTCTGCCTGGTGGACCTGCTGGCTGCCCTGACCCTCATGCCCCTGGCCATGCTCTCCAGCTCCGCCCTCTTTGACCACGCCCTCTTCGGGGAGGTGGCCTGCCGCCTCTACTTGTTCCTGAGCGTGTGCTTTGTCAGCCTGGCCATCCTCTCGGTGTCGGCCATCAATGTGGAGCGCTACTATTACGTGGTCCACCCCATGCGCTACGAGGTGCGCATGACGCTGGGGCTGGTGGCCTCTGTGCTGGTGGGTGTGTGGGTGAAGGCCTTGGCCATGGCTTCTGTGCCAGTGTTGGGAAGGGTCTCCTGGGAGGAAGGAGCTCCCAGTGTCCCCCCAGGCTGTTCACTCCAGTGGAGCCACAGTGCCTACTGCCAGCTTTTTGTGGTGGTCTTTGCTGTCCTTTACTTCCTGCTGCCCCTGCTCCTCATCCTTGTGGTCTACTGCAGCATGTTTCGAGTGGCCCGCGTGGCTGCCATGCAGCACGGGCCACTGCCCACGTGGATGGAGACACCCCGGCAACGCTCCGAATCTCTCAGCAGCCGCTCCACGATGGTCACCAGCTCGGGGGCCCCCCAGACCACCCCACACCGGACGTTTGGGGGAGGGAAAGCAGCAGTGGTTCTCCTGGCTGTGGGGGGACAGTTCCTGCTCTGTTGGTTGCCCTACTTCTCTTTCCACCTCTATGTGGCCCTGAGTGCTCAGCCCATTTCACCTGGGCAGGTGGAGAGTGTGGTGACCTGGATCGGCTACTTTTGCTTCACTTCCAACCCTTTCTTCTATGGATGTCTCAACCGACAGATCCGGGGGGAGCTCAGCAAGCAGTTTGTCTGCTTCTTCAAGCCAGCTCCAGAGGAGGAGCTGAGGCTGCCTAGCCGGGAGGGCTCCATTGAGGAGAACTTCCTGCAGTTCCTTCAGGGGACTGGCTGTCCCTCTGAGTCCTGGGTTTCCCGGCCCCTACCCAGCCCCAAGCAGGAACCACCT------GCTGTTGACTTTCGAATCCCAGGCCAGATAGCTGAGGAGACCTCTGAGTTCCTGGAGCAGCAACTCACCAGCGACATCATCATGTCAGACAGCTACCTCCGTCCTGCCCCCTCACCCCGGCTGGAGTCA---
>tupChi1
ATGGAGTCCTCATCTATCCCTCAGTCATCAGGGAACTCTTCCACTTTGGGGAGGGTCCCTCAGACCCCAGACCCTTCTACTGCCAGTGGGGTCCCGGAGGTGGGGCTGCGGGACATAGCTTCGGAGTCCGTGGCTCTCTTCTTCATGCTCCTGCTGGACTTGACTGCTGTGGCTGGCAACGCCGCTGTGATGGCCGTAATCGCCAAGACGCCCGCCCTCCGCAAATTCGTCTTCGTCTTCCACCTTTGCCTGGTGGACCTGCTGGCCGCCCTGACCCTCATGCCGCTAGCCATGCTCTCCAGCTCCGCCCTCTTTGACCACGCCCTCTTCGGGGAGGTGGCCTGCCGCCTCTACTTGTTCCTGAGCGTATGCTTTGTCAGCCTGGCCATCCTCTCCGTGTCGGCCATCAATGTGGAGCGCTACTATTACGTGGTCCACCCCATGCGCTACGAGGTGCGCATGACGCTGGGGCTGGTGGCCTCTGTACTGGTGGGCGTGTGGGTGAAGGCCTTGGCCATGGCTTCTGTGCCAGTGTTGGGAAGGGTCTCCTGGGAGGAAGGAGCTCCCAGCGTCCCTCCTGGCTGTTCACTCCAATGGAGCCATAGTGCCTACTGCCAGCTTTTCGTGGTGGTCTTTGCTGTCCTTTACTTCTTGTTGCCCCTGCTCCTCATCCTTGTGGTCTACTGTAGCATGTTTCGAGTGGCTCGTGTGGCTGCCATGCAGCACGGACCACTGCCTACGTGGATGGAGACACCCCGGCAACGCTCTGAGTCTCTCAGCAGCCGCTCCACGATGGTCACCAGCTCAGGAGCCCCCCAGACAACCCCCCACCGGACGTTTGGGGGTGGGAAGGCGGCCGTGGTCCTCCTGGCTGTGGGGGGACAGTTCCTGCTCTGTTGGTTGCCCTATTTCTCTTTCCACCTCTACGTTGCCCTGAGTGCTCAGCCCATTTCCACCGGACAGGTGGAGAACGTGGTGACCTGGATCGGCTACTTTTGCTTCACTTCTAACCCTTTCTTCTATGGATGTCTCAACCGGCAGATTCGGGGGGAGCTCAGCAAGCAGTTTGTCTGCTTCTTCAAGCCAGCTCCAGAGGAGGAGCTGAGGCTGCCTAGTCGGGAGGGCTCCATTGAAGAGAACTTCCTGCAGTTCCTTCAGGGAACTGGCTGTCCTGCCGAGTCCTGGGTTTCCAGGCCCCTTCCCAGCCCCAAGCAGGAGCCACCT------GCTGTTGACTTTCGAATTCCAGGCCAGATAGCCGAGGAGACCTCTGAGTTTCTGGAGCAGCAACTCACCAGCGACATTATCATGTCGGACAGCTACCTCCGTCCTGCCCCCTCACCCCGGCTGGAGTCA---
>oryCun2
ATGGAGTCCTCACCCATCCCCCAGTCATCAGGGAACTCTTCCACTTTGGGGAGGGTCCCTCAGACCCCAGGTCCCTCTACTGCCAGCGGGGTCCCGGAGGCGGGGCTGCGGGATGTTGCTTCGGAATCGGTGGCGCTGTTCTTCATGCTCCTGCTGGACTTGACGGCGGTGGCTGGCAATGCCGCCGTGATGGCTGTTATCGCCAAGACACCCGCCCTCCGAAAATTCGTTTTCGTCTTCCACCTCTGCCTGGTGGACCTGCTGGCTGCCCTGACCCTCATGCCTCTGGCCATGCTCTCCAGCTCCGCCCTCTTTGACCACGCCCTCTTTGGGGAGGTGGCCTGCCGCCTCTACTTGTTCCTGAGCGTCTGCTTTGTCAGCCTGGCCATCCTCTCGGTGTCCGCCATCAATGTGGAGCGCTACTATTATGTGGTCCACCCCATGCGCTATGAGGTGCGCATGACACTGGGGCTGGTGGCCTCTGTGCTGGTGGGCGTGTGGGTGAAGGCCCTGGCCATGGCTTCTGTGCCAGTGTTGGGAAGGGTGTCCTGGGAGGAAGGCCCTCCCAGTGTCCCCCCAGGCTGTTCACTCCAATGGAGCCACAGTGCCTACTGCCAGCTTTTCGTGGTGGTCTTCGCCGTCCTCTACTTCCTGCTGCCCCTGCTCCTCATCCTTGTGGTCTACTGCAGCATGTTCCGGGTGGCTCGTGTGGCTGCCATGCAGCACGGGCCGCTGCCCACGTGGATGGAGACGCCCCGGCAACGCTCCGAGTCTCTCAGCAGCCGCTCCACTATGGTCACCAGCTCGGGGGCCCCGCAGACCACCCCTCACCGGACGTTTGGCGGAGGGAAGGCAGCAGTGGTCCTCCTGGCTGTGGGAGGACAGTTCCTGCTCTGTTGGTTGCCCTACTTCTCCTTCCACCTCTATGTGGCCCTGAGCGCTCAGCCCATTGCAGCGGGGCAGGTGGAGAACGTGGTGACCTGGATTGGCTACTTCTGCTTCACCTCCAACCCTTTCTTCTATGGCTGTCTCAACCGGCAGATCCGGGGGGAGCTCAGCAAGCAATTTGTCTGCTTCTTCAAGCCAGCTCCGGAGGAGGAGCTGAGGCTGCCGAGCCGAGAGGGCTCCATCGAGGAGAACTTCCTGCAGTTCCTTCAGGGGACAGGCTGTCCCTCGGAGTCCTGGGTTTCCCGACCCCTACCTAGCCCCAAGCAGGAGCCACCT------GCCGTTGACTTTCGGATTCCAGGCCAGATAGCTGAGGAGACCTCCGAGTTCCTGGAGCAGCAACTCACCAGCGATATCATCATGTCGGACAGCTACCTCCGTCCTGCCCCCTCACCCCGGCCCGAGTCA---
>micMur3
ATGGAGTCCTCTCCCATCCCCCAGTCATCAGGGAACTCTTCCACTGTGGGGAGGGTCCTTCAAACCCCAGGTCCCTCTACTGCCAGTGGGGTCCCAGAGGTGGGGCTGCGGGATATAGCTTCAGAGTCTGTGGCCCTCTTCTTCATGCTTCTATTGGACTTGACTGCTGTGGCTGGCAATGCTGCTGTGATGGCCGTTATCGCCAAGACACCCGCCCTCCGAAAATTTGTCTTCGTCTTCCACCTCTGCCTGGTGGACCTGCTGGCCGCCCTGACCCTCATGCCCCTGGCCATGCTCTCCAGCTCTGCCCTCTTTGACCATGCCCTCTTTGGGGAGGTGGCCTGCCGTCTCTACTTGTTCCTGAGTGTATGCTTTGTCAGCCTGGCCATCCTCTCAGTGTCGGCCATCAATGTGGAGCGCTACTATTATGTAGTCCACCCCATGCGCTATGAGGTGCGCATGACGCTGGGGCTGGTGGCCTCTGTGCTGGTGGGTGTGTGGGTGAAGGCCTTGGCCATGGCTTCTGTGCCAGTATTGGGAAGGGTCTCCTGGGACGAAGGAGCTCCCAGTGTCCCCCCAGGCTGTTCACTCCAATGGAGCCACAGTGCCTACTGCCAGCTTTTTGTGGTGGTCTTTGCTGTTCTTTACTTCTTGTTGCCCCTGCTCCTCATCCTTGTGGTCTACTGCAGCATGTTCCGAGTGGCTCGTGTGGCTGCCATGCAGCATGGGCCACTACCCACGTGGATGGAGACACCCCGGCAACGCTCCGAGTCTCTCAGCAGCCGCTCTACTATGGTCACCAGCTCGGGGGCTCCCCAGACTACCCCACACCGGACGTTTGGGGGAGGGAAGGCAGCAGTGGTTCTCCTGGCTGTGGGGGGACAGTTCCTGCTCTGTTGGTTGCCCTATTTCTCTTTCCACCTCTATGTTGCCCTGAGTGCTCAGCCCATTTCCACTGGGCAGGTGGAGAGTGTGGTGACCTGGATTGGCTACTTTTGCTTCACTTCCAACCCTTTCTTCTATGGATGTCTCAACCGGCAGATCCGGGGGGAGCTCAGCAAGCAGTTTGTCTGCTTCTTCAAGACAGCTCCAGAGGAGGAGCTGAGGCTGCCTAGCCGGGAGGGCTCCATTGAGGAAAACTTCCTGCAGTTCCTTCAGGGGACTGGTTGCCCCAATGAGTCCTGGGTTTCCCGACCCTTACCCAGCCCCAAGCAGGAGCCGCCT------GCTGTTGACTTTCGAATCCCAGGCCAGATAGCTGAGGAGACCTCTGAGTTCCTGGAGCAGCAACTCACCAGCGACATCATCATGTCAGACAGCTACCTCCGTCCTGCTCCCTCACCCCGGCTGGAGTCA---
>conCri1
ATGGAGTCCTCCCCCATCCCCCAGTCATCCGGGAACGCTTCTACTTTGGGGAGGGCCCCTCAGACCCCAGGCCCCTCTACTGCCAGCGGGGTCCCCGAAGTGGGGCTACGGGACGTGGCTTCAGAATCTGTGGCCCTCTTCTTCATGCTCCTGCTGGACTTGACCGCGGTGGCTGGCAACGCTGCTGTGATGGCTGTCATCGCCAAGACACCTGCCCTCCGAAAATTTGTCTTCGTCTTCCACCTCTGCCTGGTGGACCTGCTGGCCGCCCTGACCCTCATGCCCCTGGCCATGCTCTCCAGCTCCGCCCTCTTTGACCAGGACCTCTTTGGGGAGGTCGCCTGCCGCCTCTACTTGTTCCTGAGCGTGTGCTTTGTCAGCCTGGCCATTCTCTCGGTGTCGGCCATCAACGTGGAGCGCTACTACTACGTGGTCCACCCCATGCGCTACGAGGTGCGCATGACCCTGGGGCTGGTGGCCTCCGTGCTGGTGGGGGTGTGGGTGAAGGCCTTGGCAATGGCTTCCGTGCCCGTGTTGGGAAGAGTGTCCTGGGAGGAGGGAGCACCCACCATGCCCCCAGGCTGCTCGCTCCAGTGGAGCCACAGTGCCTACTGCCAGCTGTTCGTGGTGGTCTTTGCGGCCCTCTGCTTCCTCTTGCCCTTGCTCCTCATCCTCGTGGTCTACTGCAGCATGTTCCGCGTGGCCCGCGTGGCCGCCATGCAGCACGGGCCGCTGCCCACGTGGATGGAGACGCCCCGACAACGCTCTGAGTCTCTCAGCAGCCGTTCAACTATGGTCACCAGCTCGGGGGCCCCCCAGACCACCCCACATCGGACGTTTGGGGGCGGGAAGGCGGCAGTGGTCCTCCTGGCTGTGGGGGGACAGTTTCTGCTCTGTTGGCTGCCCTACTTTTCTTTCCACCTCTACGTGGCCCTGAGTGCTCAACCCATCTCAACCGGGCAGGTGGAGAGCGTGGTGACGTGGATAGGCTACTTCTGCTTCACTTCCAACCCTTTCTTCTATGGATGTCTCAACCGGCAGATCCGCGGGGAGCTCAGCAAGCAGTTCGTCTGCTTCTTCAAGTCAGCTCCAGAGGAGGAGCTGAGGCTACCTAGCAGGGAGGGCTCCATTGAGGAGAACTTCCTGCAGTTCCTTCAGGGGACAGGCTGTCCCACCGAGTCCTGGGGTGCGCGACCTCTACCCAGCCCCAAGCAGGAGCCACCT------GCTATTGACTTTCGAATTCCAGGCCAGATAGCTGAGGAGACCTCTGAGTTCTTAGAGCAGCAACTCACCAGCGACATGATCATGTCGGACAGCTACCTCCGTCCTGCCCCCTCACCTCGACTGGAATCG---
>tarSyr2
ATGGAGTCCTCACCCATCCCAGAGTCGTCAGGGAACTCTTCCGCTTTGGGGAGGGCTCCTCAAACCCCAGGTCCCTCCACTGCCAGCGGGGTCCCAGAGGTGGGGCTGCGGGATGTAGCTTCAGAATCCGTGGCCCTCTTCTTCATGCTCCTGCTGGACTTGACTGCTGTGGCTGGCAACGCTGCTGTGATGGCCGTCATCGCCAAGACACCCGCCCTCCGAAAATTTGTCTTCGTCTTCCACCTCTGCCTGGTGGACCTGCTGGCCGCCCTGACCCTCATGCCGCTGGCCATGCTCTCCAGCTCCGCCCTCTTTGACCGTGCCCTCTTTGGGGAGGTGGCCTGCCGCCTCTACTTGTTCCTGAGCGTGTGCTTTGTCAGCCTGGCCATCCTCTCCGTGTCGGCCATCAATGTGGAGCGCTACTATTACGTGGTCCACCCCATGCGCTACGAGGTGCGCATGACGCTGGGGCTGGTGGCCTCTGTGCTGGTGGGGGTGTGGGTGAAGGCCTTGGCCATGGCTTCTGTGCCGGTGTTGGGAAGGGTCTCCAGGGAGGAAAGTGCTCCCAGTGTCCCTCCAGGCTGCTCACTCCAGTGGAGCCACAGTGCCTACTGCCAGCTTTTCGTGGTGGTCTTTGCTGTCCTTTACTTCTTGCTGCCCCTGCTCCTCATCCTGGTGGTCTACTGCAGCATGTTCCGCGTGGCTCGTGTGGCCGCCATGCAGCACGGGCCGCTGCCCACGTGGATGGAGACACCCCGGCAACGCTCAGAGTCTCTCAGCAGCCGCTCCACCATGGTCACCAGCTCGGGAGCCCCCCAGACCACCCCACACCGGACGTTTGGGGGAGGGAAGGCGGCGGTGGTTCTCCTGGCTGTGGGGGGACAGTTCCTGCTCTGCTGGTTGCCCTACTTCTCCTTTCACCTCTACGTGGCCCTGAGTGCTCAGCCCACATCGACGGGGCAGGTGGAGAGCGTGGTGACCTGGATCGGCTACTTCTGCTTTACCTCCAACCCTTTCTTCTACGGATGTCTCAACCGGCAGATCCGGGGGGAGCTTAGCAAGCAGTTTGTCTGCTTCTTCAAGCCCGCTCCGGAGGAGGAGCTGAGGCTGCCCAGCCGGGAGGGCTCCATCGAGGAGAACTTTCTGCAGTTCCTTCAGGGGACTGGCTGTCCTGCCGAGTCCTGGGTGTCCCGACCTCTGCCCAGCCCCAAGCAGGAGCCGCCT------GCTGTGGACTTTCGGATCCCAGGTCAGATAGCCGAGGAGACCTCTGAGTTCCTGGAGCAGCAACTCACCAGCGACGTCATCATGTCAGATGGCTACCTCCGTCCTGCCCCTTCACCCCGGTTGGAGTCA---
>felCat8
ATGGAGTCCTCTCCCATCCCCCAGTCATCAGGGAACTCTTCTACTCTGGGGAGGGTCCCTCAAACGCCAGGTCCCTCTACTGCCAGTGGGGTCCCAGAGGTGGGGCTGCGGGACGTGGCCTCAGAATCTGTGGCCCTCTTCTTCATGCTCCTGCTGGACTTGATCGCTGTGGCTGGCAACGCCGCTGTGATGGCTGTTATCGCCAAGACACCTGCCCTCCGAAAATTCGTCTTTGTCTTCCACCTGTGCCTGGTGGACCTGTTGGCCGCCCTGACCCTCATGCCCCTGGCCATGCTCTCCAGCTCTGCCCTCTTTGACCATGACCTCTTTGGGGAGGTCGCCTGCCGCCTCTACTTGTTCCTGAGCATATGCTTCGTAAGCCTGGCCATTCTCTCGGTGTCGGCCATCAACGTGGAGCGCTACTATTACGTTGTCCACCCCATGCGCTACGAGGTGCGCATGACGCTGGGGCTGGTGGCCTCTGTGCTGGTGGGTGTGTGGGTGAAAGCCTTGGCCATGGCTTCTGTGCCAGTGTTGGGAAGGGTCTCCCGGGAGGAGGGAGCGCCCAGCACCCCCCCAGGCTGCTCACTCCAATGGAGCCACAGTGCCTACTGCCAGCTTTTCGTGGTGGTCTTTGCTGCCCTTTACTTTTTGTTGCCTCTGCTCCTTATCCTTGTGGTTTACTGCAGCATGTTCCGAGTAGCTCGAGTGGCTGCCATGCAGCACGGACCGCTGCCCACGTGGATGGAGACGCCCCGGCAACGCTCCGAGTCTCTCAGCAGCCGCTCCACCATGGTCACCAGCTCGGGGGCTCCCCAGACCACTCCGCACCGGACGTTCGGGGGAGGGAAGGCTGCGGTGGTCCTCCTAGCTGTGGGGGGACAGTTCCTGCTCTGTTGGTTGCCCTACTTTTCTTTCCACCTCTACGTGGCCCTGAGTGCTCAGCCCATTTCGACTGGTCAGGTGGAGAACGTGGTGACCTGGATCGGCTACTTCTGCTTCACTTCCAACCCTTTCTTCTATGGATGTCTCAACCGGCAGATCCGGGGCGAGCTCAGCAAGCAGTTTGTCTGCTTCTTCAAGCCGGCTCCGGAGGAGGAGCTGAGGCTACCTAGCCGGGAGGGCTCCATTGAGGAGAACTTCCTGCAGTTCCTTCAGGGTACTGGCTGTCCCTCCGAGTCCTGGGTTTCCCGACCCGTACCCAGCCCCAAGCAGGAGCCACCT------GCCGTTGACTTTCGAATTCCAGGCCAGATAGCTGAGGAGACCTCGGAGTTCCTGGAGCAACAACTCACCAGCGACATCATCATGTCGGACAGCTACCTCCGGCCCGCCCCCTCACCTCGACTGGAATCC---
>musFur1
ATGGAGTCCTCTCCCATCCCCCAGTCATCAGGGAACTCTTCCACTCTGGGGAAGGTCCCTCAAACCCCAGGTCCCTCTACTGCCAGTGGGGTCCCAGAGGTGGGGCTGCGGGACGTGGCCTCGGAATCTGTAGCCCTTTTCTTCATGCTCCTGCTGGACTTGATCGCTGTGGCTGGCAATGCTGCTGTGATGGCTGTTATCGCCAAGACACCCGCCCTCCGAAAATTTGTCTTCGTCTTCCACCTCTGCCTGGTGGACCTGCTGGCCGCCCTGACCCTCATGCCCCTGGCCATGCTCTCCAGTTCTGCCCTCTTTGACCATGACCTCTTCGGGGAGGTCGCCTGCCGCCTCTATTTGTTCCTGAGCATATGCTTCGTCAGCCTGGCCATTCTCTCGGTGTCGGCCATCAATGTGGAACGCTACTATTATGTTGTCCATCCCATGCGCTATGAGGTGCGCATGACGCTGGGGCTGGTGGCCTCTGTATTGGTGGGCGTGTGGGTGAAAGCCTTGGCCATGGCTTCTGTGCCAGTGTTGGGAAGGGCCTCCCGGGAGGAGGGAGCTCTCAGCGTCCCCCCAGGCTGCTCACTCCAATGGAGCCGCAGTGCCTACTGCCAGCTTTTCGTGGTGGTCTTTGCTGTCCTTTACTTCCTGTTGCCTCTGCTCCTCATCCTTGTGGTCTACTGCAGCATGTTCCGAGTAGCCCGAGTGGCAGCCATGCAGCACGGACCGCTGCCCACGTGGATGGAGACACCCCGGCAACGCTCTGAGTCTCTCAGCAGCCGCTCCACTATGGTCACCAGCTCGGGGGCCCCCCAGACCACCCCACACCGGACGTTCGGGGGAGGGAAGGCTGCAGTGGTCCTCCTGGCTGTGGGGGGACAGTTCCTGCTCTGTTGGTTGCCCTACTTTTCTTTCCACCTCTACATTGCCCTGAGTGCTCAGCCCATTTCGACTGGGCAGGTGGAGAATGTCGTGACCTGGATAGGCTACTTCTGCTTCACTTCCAACCCGTTCTTTTATGGATGTCTCAACCGGCAGATCCGAGGGGAGCTCAGCAAGCAGTTTGTCTGCTTCTTCAAGCCGGCTCCAGAGGAGGAGCTGAGGCTACCAAGCCGGGAGGGCTCCATTGAAGAGAACTTTCTGCAGTTCCTTCAGGGTACAGGCTGTCCCACGGAGTCCTGGGTTTCCCGACCCCTCCCCAGCCCCAAGCAGGAGACACCT------GCTGTGGACTTTCGAATTCCAGGCCAGATAGCTGAAGAGACCTCTGAGTTCCTGGAGCAACAACTCACCAGCGACATCATCATGTCGGACAGCTACCTCCGTCCCGCCCCCTCACCTCGACTGGAATCA---
>ailMel1
ATGGAGTCCTCTCCCATCCCCCAGTCATCGGGGAACTCTTCCACTCTGGGGAGGGTCCCTCAAACCCCGGGTCCGTCTACTGCCAGTGGGGTCCCAGAAGTGGGGCTGCGGGACGTGGCCTCGGAATCTGTGGCCCTCTTCTTCATGCTCCTGCTGGACTTGATTGCTGTGGCCGGCAATGCTGCTGTGATGGCCGTTATCGCCAAGACACCCGCCCTCCGAAAATTTGTCTTCGTCTTCCACCTCTGCCTGGTGGACCTGCTGGCCGCCCTGACCCTCATGCCCCTGGCCATGCTCTCCAGCTCTGCCCTCTTTGACCATGACCTCTTCGGGGAGGTCGCCTGCCGCCTCTACTTGTTCCTGAGCGTATGCTTTGTTAGCCTGGCCATTCTCTCGGTGTCGGCCATCAACGTGGAGCGCTACTATTATGTCGTCCACCCCATGCGCTACGAGGTGCGCATGACGCTGGGGCTGGTGGCCTCGGTGTTGGTGGGCGTGTGGGTGAAAGCCTTGGCCATGGCTTCTGTGCCGGTGTTGGGAAGGGTCTCCTGGGAGGAGGGAGCTCCCAGCATCCCCCCAGGCTGCTCACTCCAATGGAGCCGCAGTGCCTACTGCCAGCTTTTCGTGGTGGTCTTTGCCGTCCTTTACTTCTTGTTGCCTCTTCTCCTCATCCTTGTGGTCTACTGCAGCATGTTCCGAGTAGCCCGAGTGGCTGCCCTGCAGCACGGACCGCTGCCCACATGGATGGAGACACCCCGGCAACGCTCTGAGTCTCTCAGCAGCCGCTCCACTATGGTCACCAGCTCGGGGGCACCCCAGACGACCCCGCACCGGACGTTCGGGGGAGGGAAGGCTGCCGTGGTCCTCCTGGCCGTGGGGGGACAGTTCCTGCTCTGCTGGTTGCCCTACTTTTCTTTCCACCTCTACGTGGCCCTGAGTGCTCAGCCCATTTCGACCGGGCAGGTGGAGAATGTGGTGACCTGGATTGGCTACTTCTGCTTCACGTCCAACCCGTTCTTTTATGGATGCCTCAACCGGCAGATCCGGGGGGAGCTCAGCAAGCAGTTTGTCTGCTTCTTCAAGCCAGCTCCAGAGGAGGAGCTGAGGCTACCTAGCCGGGAGGGCTCCATTGAGGAGAACTTTCTGCAGTTCCTTCAGGGTACAGGATGTCCCACGGAGTCCTGGGTTTCCCGACCCCTCCCCAGCCCCAAGCAGGAGACACCT------GCTGTGGACTTTCGAATTCCAGGCCAGATAGCTGAAGAGACCTCTGAGTTCCTGGAGCAACAACTCACCAGCGACATCATCATGTCGGACAGCTACCTCCGTCCCGCCCCCTCGCCTCGACTGGAATCA---
>lepWed1
ATGGAGTCCTCTCCCATCCCCCATTCATCAGGGAACTCTTCCACTCTGGGGAGGGTCCCTCAAACCCCAGGTCCCTCTACGGCCAGTGGGGTCCCAGAGGTGGGGCTGAGGGACGTGGCCTCGGAATCTGTGGCCCTCTTCTTCATGCTCCTGCTGGACTTGATCGCTGTGGCTGGCAATGCTGCTGTGATGGCTGTTATCGCCAAGACACCCGCCCTCCGAAAATTTGTCTTTGTCTTCCACCTCTGCCTGGTGGACCTGCTGGCCGCCCTGACCCTCATGCCCCTGGCCATGCTCTCCAGCTCTGCCCTCTTTGACCATGACCTCTTCGGGGAGGTCGCCTGCCGCCTCTACTTGTTCCTGAGCATATGCTTTGTTAGCCTGGCCATTCTCTCGGTGTCGGCCATCAATGTGGAGCGCTACTATTACGTTGTCCACCCCATGCGCTACGAGGTGCGCATGACGCTGGGGCTGGTGGCCTCTGTGCTGGTGGGCGTGTGGGTGAAAGCCTTGGCCATGGCTTCTGTGCCGGTGTTGGGAAGGGTCTCCCGGGAGGAGGGAGCTCCCAGCATCCCCCCAGGCTGCTCACTCCAATGGAGCCGCAGTGCCTACTGTCAGCTTTTTGTGGTGGTCTTTGCTGTCCTTTACTTCTTGTTGCCTCTGCTCCTCATCCTTGTGGTCTACTGCAGCATGTTCCGAGTAGCCCGAGTGGCTGCCATGCAGCACGGACCGCTGCCCACATGGATGGAGACACCCCGGCAACGCTCTGAGTCTCTCAGCAGCCGCTCCACTATGGTCACCAGCTCGGGGGCCCCCCAGACCACCCCGCACCGGACGTTCGGGGGAGGGAAGGCTGCAGTGGTCCTCCTGGCCGTGGGGGGACAGTTCCTGCTCTGTTGGTTGCCCTACTTTTCTTTCCACCTCTACGTTGCCCTGAGTGCTCAGCCCATTTCGACTGGGCAGGTGGAGAACGTGGTGACCTGGATCGGCTACTTCTGCTTCACTTCCAACCCGTTCTTTTATGGATGTCTCAACCGGCAGATCCGGGGGGAGCTCAGCAAGCAGTTTGTCTGCTTCTTCAAGCCGGCTCCAGAGGAGGAGCTGAGGCTACCTAGCCGGGAGGGCTCCATTGAGGAGAACTTTCTGCAGTTCCTTCAGGGTACAGGCTGTCCCACGGAGTCCTGGGTTTCCAGACCCCTCCCCAGCCCCAAGCAAGAGACACCT------GCTGTGGACTTTCGAATTCCAGGCCAGATAGCTGAAGAGACCTCTGAGTTCCTGGAGCAACAACTCACCAGCGACATCATCATGTCGGACAGCTACCTCCGTCCCGCCCCTTCACCTCGACTAGAATCA---
>oryAfe1
ATGGAGTCCTCACCCATCCCCCAGTCATCAGGGAACTCTTCCAATTTGGGGAGGGTCCCTCAAACCCCAGGCCCCTCTACGGCCAGTGGAGTCCCAGAGGTGGGACTGAGGGATGTGGCTTCAGAATCCGTGGCCCTCTTCTTCATGCTCCTGCTGGATCTGACCGCTGTGGCTGGCAACGGCGCTGTGATGGCTGTAATTGCTAAGACGCCTGCTCTCCGAAAATTTGTCTTCGTCTTCCACCTCTGCCTGGTGGACCTACTGGCAGCCCTGACCCTCATGCCTCTAGCCATGCTCTCTAGCTCTGCCCTCTTTGACCATGACCTCTTTGGGGAGGTCGCCTGCCGCCTCTACTTGTTTCTGAGCATGTGCTTTGTCAGCCTGGCCATCCTCTCAGTGTCAGCCATCAATGTGGAGCGCTACTATTACGTGGTCCACCCCATGCGCTACGAAGTGCGCATGACACTGGGGCTGGTGGCTTCTGTGCTGGTGGGCGTGTGGGTGAAGGCCTTGGCCATGGCTTCTGTGCCTGTGTTGGGAAGGGTCTCTTGGGAGGAAGGAGCTCCCAGCATCCCCCCAGGCTGCTCGCTCCAATGGAGTCGCAGTGCCTACTGCCAGCTTTTTGTGGTGGTCTTTGCTGTCCTTTACTTCTTGTTGCCTCTGCTCCTCATCCTCGTGGTCTACTGCAGCATGTTCCGAGTGGCTCGTGTGGCTGCCATGCAGCATGGGCCCCTGCCCACATGGATGGAGACACCCCGGCAACGTTCGGAGTCCCTCAGCAGCCGTTCCACTATGGTCACCAGCTTGGGGGCCCCCCAGACTACCCCGCACCGGACGTTTGGGGGAGGGAAGGCAGCAGTGATCCTCCTGGCTGTGGGGGGTCAGTTCCTGCTCTGTTGGTTGCCCTACTTCTCTTTCCACCTCTACGTTGCCCTGAGTGCTCAGCCCATTTCAACTGGGCAGGTAGAGAGTGTGGTCACCTGGATTGGCTACTTCTGCTTCACTTCCAACCCTTTCTTCTATGGATGTCTCAACCGGCAGATCCGGGGGGAGCTCAGCAAGCAGTTTGTCTGCTTCTTCAAACCAGCTCCAGAGGAAGAACTGAGGCTGCCTAGCCGGGAGGGTTCAATCGAGGAGAACTTCCTGCAGTTCCTTCAGGGAACTGGCTGTCCCACCGAGTCCTGGGTTTCCCGACCCCTTCCCAGCCCCAAGCAGGAACCACCT------GCTGTTGACTTTCGAATTCCAGGCCAGATAGCTGAGGAGACTTCTGAGTTCCTAGAGCAGCAACTTACCAGCGACATCATCATGTCGGACAGCTACCTCCATCGTGCCCCCTCACCTCGGCTGGAATCA---
>HLequCab3
ATGGAGTCCTCACCCATCCCAGAGTCATCAGGGAACTCTTCCACTCTGGGGAAGGTCCTTCAAACCCCAGGTCCCTCTACTGCCAGTGGGGTGCCGGAAGTGGGGCTGCGGGACGTGGCTTCAGAATCTGTGGCCCTCTTCTTCATGCTCCTTCTGGACTTGACCGCTGTGGCTGGCAATGCTGCTGTGATGGCTGTTATCGCCAAGACACCTGCTCTCCGGAAATTTGTCTTCGTCTTCCACCTCTGCTTGGTGGATCTGCTGGCCGCACTGACCCTCATGCCCCTGGCCATGCTCTCCAGCTCCGCCCTCTTTGACCATGACCTCTTTGGGGAGGTCGCCTGCCGCCTCTACTTGTTCCTGAGCGTATGCTTTGTCAGCCTGGCCATTCTCTCAGTGTCAGCCATCAATGTGGAGCGCTACTATTATGTGGTCCACCCCATGCGCTACGAGGTGCGCATGACGCTGGGGCTGGTGGCCTCTGTGCTGGTGGGTGTGTGGGTAAAGGCCTTGGCGATGGCTTCTGTGCCAGTGTTGGGAAGGGTCTCCAGGGAGGAAGGAGCTCCCAGCATCCCCCCAGGCTGCTCACTCCAGTGGAGCCACAGTGCCTACTGCCAGCTCTTTGTGGTAGTCTTTGCTGTCCTTTACTTCTTGCTGCCCCTGGTCCTTATCCTCGTGGTCTACTGCAGCATGTTCCGAGTAGCCCGCGTGGCTGCCATGCAGCATGGACCACTGCCCACGTGGATGGAGACACCCCGGCAACGCTCGGAGTCTCTCAGCAGCCGCTCCACCATGGTCACCAGCTCAGGGGCCCCCCAGACTACACCGCACCGGACGTTTGGGGGCGGGAAGGCGGCAGTGGTGCTCCTGGCCGTGGGGGGGCAGTTCCTGCTCTGTTGGTTGCCCTACTTTTCTTTCCACCTCTACGTTGCCCTGAGCACTCAGCCCATTTCGACTGGGCAGGTGGAGAATGTGGTGACCTGGATCGGCTACTTCTGCTTCACTTCCAACCCTTTCTTCTATGGATGTCTCAATCGCCAGATCCGGGGGGAGCTCAGCAAGCAGTTTGTCTGCTTCTTCAAGCAGGCCCCAGAGGAGGAGCTGAGGCTGCCTAGCCGGGAGGGCTCCATTGAGGAGAACTTCCTGCAGTTCCTTCAGGGGACTGCCTGTCCCACAGAGTCCTGGGTTTCTCGACCTACACCCAGCCCTAAGCAGGAGCCACCT------GCTGTTGACTTTCGAATTCCAGGCCAGATAGCTGAGGAGACCTCCGAGTTCCTGGAGCAACAACTCACCAGCGACATCATCATGTCGGACAGCTACCTCCGTCCTGCCCCCTCACCTCGACCAGAATCA---
>cerSim1
ATGGAGTCCTCACCCATCCCACAGTCATCAGGGAACTCTTCCACTCTGGGGAGGGTCCCTCAAACTCCAGGTCCCTCTACTGCCAGTGGGGTCCCGGAGGTGGGGCTGCGGGACGTGGCTTCGGAATCTGTGGCCCTCTTCTTCATGCTCCTTCTGGACTTGACCGCTGTGGCTGGCAATGCTGCTGTGATGGCTGTTATCGCCAAGACACCTGCCCTCCGAAAGTTTGTCTTTGTCTTCCACCTCTGCTTGGTGGACCTGCTGGCCGCCCTGACCCTCATGCCCCTGGCCATGCTCTCCAGCTCCGCCCTCTTTGACCATGACCTCTTTGGGGAGGTCGCCTGCCGCCTCTACTTGTTCCTGAGCATATGCTTTGTCAGCCTGGCCATTCTCTCAGTATCAGCCATCAATGTGGAGCGCTACTATTACGTGGTCCACCCCATGCGCTATGAGGTGCGCATGACGCTGGGGCTGGTGGCCTCTGTGCTGGTGGGTGTGTGGGTAAAGGCCTTGGCCATGGCTGCTGTGCCAGTGCTGGGAAGGGTCTCCAGGGAGGAGGGAGCTCCCAGCATTCCCCCAGGCTGCTCACTCCAGTGGAGCCACAGTGCCTACTGCCAGCTCTTTGTGGTAGTCTTTGCTGTCCTTTACTTCTTGCTGCCCCTGGTCCTCATCCTTGTGGTCTACTGCAGCATGTTCCGAGTAGCCCGCGTGGCTGCCATGCAGCACGGACCGCTGCCCACGTGGATGGAGACACCCCGGCAACGCTCGGAGTCTCTCAGCAGCCGCTCCACCATGGTCACCAGCTCAGGGGCCCCCCAGACCACGCCGCACCGGACGTTTGGGGGTGGGAAGGCGGCAGTGGTGCTCCTGGCCGTCGGAGGGCAGTTCCTGCTCTGTTGGTTGCCCTACTTTTCTTTTCACCTCTACGTTGCCCTGAGCGCTCAGCCTGTTTCGACTGGGCAGGTGGAGAATGTGGTGACCTGGATCGGCTACTTCTGCTTCACTTCCAACCCTTTCTTCTATGGATGTCTCAATCGCCAGATCCGGGGGGAGCTCAGCAAGCAGTTTGTCTGCTTCTTCAAGCCGGCCCCAGAGGAGGAGCTGAGGCTACCTAGCCGGGAGGGCTCCATTGAGGAGAACTTCCTGCAGTTCCTTCAGGGGACTGGCTGTCCCACAGAGTCCTGGGGTCCCCGAACCCTACCCAGCCCCAAGCAGGAGCCACCT------GCTGTTGACTTTCGAATTCCAGGCCAGATAGCTGAGGAGACCTCTGAGTTCCTGGAGCAACAACTCACCAGCGACATCATCATGTCGGACAGCTACCTCCGTCCTGCTCCCTCACCTCGACCGGAATCA---
>HLcamFer2
ATGGAGTCCTCACCCATCCCCCAGTCATCAGGGAACTCTTCCACTCTAGGGAGGGTCCCTCAAACCCCAGGTCCTTCTACTGCCAGTGGAGTCCCAGAGGTGGGGCTGCGGGACGTGGCTTCAGAATCCGTGGCCCTCTTCTTCATGCTCCTGCTGGACTTGACCGCTGTGGCTGGCAATGCTGCTGTGATGGCTGTTATCGCCAAGACACCCGCTCTCCGAAAATTTGTCTTTGTCTTCCACCTCTGCCTGGTGGACCTGCTGGCCGCCCTGACCCTCATGCCCCTGGCTATGCTCTCCAGCTCTGCCCTCTTTGACCATGACCTCTTTGGGGAGGTCGCCTGCCGCCTCTACTTGTTCCTGAGCGTATGTTTTGTCAGCCTGGCCATTCTCTCGGTGTCGGCCATCAACGTGGAGCGCTACTATTATGTGGTCCACCCCATGCGCTATGAGGTGCGCATGACACTAGGGCTGGTGGCCTCTGTTCTGGTGGGTGTGTGGGTAAAGGCCTTGGCCATGGCTTCTGTGCCAGTGTTAGGAAGGGTCTCCCAGGAGGAAGGAGCTCCCAGTGTACCCCTAGGCTGCTCACTCCAATGGAGCCACAGTGCCTACTGCCAGCTTTTTGTGGTGGTCTTTGCTGTCCTTTACTTCTTGTTGCCCCTGCTCCTCATCCTTGTGGTCTACTGCAGCATGTTCCGAGTAGCCCGTGTGGCTGCCATGCAGCACGGACCGCTGCCCACGTGGATGGAGACGCCCCGGCAACGCTCTGAGTCTCTCAGCAGCCGCTCCACTATGGTCACCAGCTCGGGGGCGCCCCAGACCACCCCGCACCGGAGGTTTGGGGGAGGGAAGGCAGCGGTGGTCCTCCTGGCCGTGGGAGGACAGTTCCTGCTCTGTTGGTTGCCCTACTTTTCCTTTCACCTCTATGTTGCCCTAAGTGCTCAGCCCATGTCGACTGGGCAGGTGGAGAATGTGGTGACCTGGATCGGCTACTTCTGCTTCACTTCTAACCCTTTCTTCTATGGATGTCTCAATCGGCAGATTCGGGGGGAGCTCAGCAAGCAGTTTGTCTGCTTTTTCAAGCAGGCTCCAGAGGAGGAGCTGAGGCTGCCGAGCCGGGAGGGCTCCATTGAGGAGAACTTCCTGCAGTTTCTTCAGGCGACTGGCTGTCCCACGGAGTCCTGGGTTTCCCGACCCGTACCCAGCCCCAAGCAGGAGCCACCT------GCTGTTGACTTTCGAATTCCAGGCCAGATAGCCGAGGAGACCTCTGAGTTTCTGGAGCAACAGCTCACCAGCGACATCATCATGTCGGACAGCTACCTCCGTCCTGCCCCCTCACCGCGACTGGAGTCA---
>bosTau8
ATGGAGTCCTCACCCATCCCCCAGTCATCAGGGAACTCTTCCACTCTGGGGAGGGCCCCTCAAACCCCAGGTCCCTCTACTGCCAGCGGGGTCCCGGAGGCAGGGCTGCGGGACGTGGCTTCAGAATCCGTGGCCCTCTTCTTCATGCTTCTGCTGGACTTGACTGCTGTGGCTGGCAATGCGGCTGTGATGGCTGTTATTGCCAAGACACCTGCCCTTCGAAAATTTGTCTTTGTCTTCCACCTCTGCCTGGTGGACCTGCTGGCTGCCTTGACCCTCATGCCCCTTGCCATGCTCTCCAGCTCCGCGCTCTTTGACCATGATCTCTTCGGGGAGGTCGCCTGCCGCCTCTACTTGTTCCTGAGCATATGCTTCGTTAGCCTGGCCATTCTCTCAGTGTCGGCCATCAACGTGGAGCGCTACTATTACGTGGTCCACCCCATGCGTTATGAGGTGCGAATGACGCTGGGGCTGGTGGCCTCTGTTCTGGTGGGTGTGTGGGTGAAGGCCTTGGCCATGGCTTCTGTGCCAGTGTTGGGAAGGGTCTCGCGGGAGGAGGGAGCTCCCGGCGTCCCCCTAGGCTGCTCACTCCAATGGAGCCACAGTGCCTACTGCCAGCTTTTTGTGGTGGTCTTTGCTGTCCTTTACTTCCTGTTGCCCTTGCTCCTCATCCTAGTGGTCTACTGCAGCATGTTCCGAGTAGCCCGTGTGGCTGCCATGCAGCACGGACCGCTGCCCACGTGGATGGAGACCCCCCGGCAACGCTCTGAGTCTCTCAGCAGCCGCTCCACTATGGTCACCAGCTCAGGGGCCCCCCAGACCACGCCACACCGGACGTTTGGGGGAGGGAAGGCAGCAGTGGTCCTCCTGGCTGTGGGGGGACAGTTCCTGCTCTGTTGGTTGCCCTACTTTTCTTTTCACCTCTACGTCGCCCTGAGTGCTCAGCCTGTTTCGACGGGGCAGGTGGAGAATGTGGTGACCTGGATTGGCTACTTCTGCTTCACTTCCAACCCTTTCTTCTATGGATGTCTTAATCGGCAGATCCGGGGGGAGCTCAGCAAGCAGTTTGTCTGCTTCTTCAAACAGGCTCCAGAGGAGGAGCTGAGGCTGCCAAGCCGGGAGGGCTCCATTGAGGAGAACTTCCTGCAGTTTCTTCAGAGCACTGGCTGTCCCACGGAGTCCTGGGCTTCCCGACCTGTACCCAGCCCCAAGCAGGAGCCACCT------GCAGTTGACTTTCGAATCCCTGGCCAGATAGCTGAGGAGACCTCTGAGTTCTTGGAACAACAACTCACCAGCGATATCATTATGTCAGACAGCTACCTCCGTCCCGCTCCCTCACCACGACTGGAGTCA---
>ochPri3
ATGGAGTCCTCATCCATTCCCCAGTCATCAGGGAACTCTTCCGCTTTGGGGAGGGTCCCTCAGACTCCAGGTCCCTCTACTGCCAGTGGGGTCCCGGATGTGGAGCTGCAAGATGTGGCTTCGGAGTCGGTGGCCCTTTTCTTCATGCTCCTGCTGGACTTGACCGCCGTGGCCGGGAACGCTGCTGTGATGGCTGTGATTGCCAAGACACCAGCCCTCCGAAAGTTCGTCTTCGTCTTCCACCTCTGTCTGGTGGACCTGCTGGCAGCCCTGACCCTCATGCCCCTGGCCATGCTCTCCAGTTCTGCCCTCTTTGACCACGCCCTCTTTGGGGAGGTGGCCTGCCGCCTCTACCTGTTCCTGAGTGTCTGCTTTGTCAGCCTGGCCATCCTCTCGGTGTCGGCCATCAACGTGGAGCGCTACTATTACGTGGTGCACCCCATGCGCTACGAGGTGCGCATGACACTGGGGCTGGTAGCCTCTGTGTTGGTGGGCGTGTGGGTAAAGGCCTTGGTCATGGCTTTGGTGCCAGTGTTGGGAAGGGTCTCCTGGGAGGAAGGTGCTCCCAGCGTGCCCCCAGGCTGTTCACTACAATGGAGCCGCAGTGCCTACTGCCAGCTTTTCGTGGTGGTCTTCGCTGTCCTCTACTTCTTGCTGCCCTTGCTGCTCATCCTTGTGGTCTACTGCAGCATGTTCCGCGTGGCTCGTGTGGCTGCCATGCAGCACGGGCCACTGCCCACGTGGATGGAGACACCCCGGCAGCGCTCTGAGTCCCTCAGCAGCCGCTCCACCATGGTCACCAGCTCGGGCGCCCCCCAGACCACTCCGCACCGGACGTTTGGAGGAGGGAAGGCGGCAGTGGTCCTTCTGGCTGTTGGGGGTCAGTTCCTGCTCTGCTGGTTGCCCTACTTCTCCTTCCACCTCTATGTGGCCCTGAGTGCTCAGCCTATCTCCACGGGGCAGGTGGAGAATGTAGTGACGTGGATTGGCTACTTCTGCTTCACTTCCAACCCATTCTTCTATGGCTGTCTCAACCGGCAGATCAGGGGAGAGCTCAGCAAGCAGTTTGTCTGCTTCTTCAAGCCGGCTCCAGAGGAGGAGCTGCGGCTGCCCAGTCGGGAGGGTTCCATCGAGGAGAACTTCCTGCAATTCCTTCAGGGCACTGGCTGTCCCTCCGAGTCCTGGGCTACCCGACCCCTCCCCAGCCCCAAGCAGGAGCCACCT------GCTGTGGACTTTCGAATCCCAGGCCAGATAGCTGAGGAGACCTCCGAGTTCCTGGAGCAGCAACTCACCAGTGACATCATCATGTCGGACAGCTACCTCCGTCCTGCACCCTCACCCCGGCCAGAGTCC---
>HLrouAeg4
ATGGAGTCCTCACCCATCCCCCAGTCATCGGGGAACTCTTCCACTTTGGGGAGGATCCCTCAAACCCCAGGTCCCTCTACTGCCAGTGGGGTCCCGGAGGTGGGGCTGCGGGACGTGGCTTCGGAATCCGTGGCCCTCTTCTTCATGCTCCTGCTGGACCTGACTGCTGTGGCTGGCAATGCTGCTGTGATGGCTGTTATCGCCAAGACACCTGCCCTCCGGAAGTTCGTCTTCGTCTTCCACCTCTGCCTGGTGGACCTGCTGGCCGCCCTGACTCTCATGCCCCTGGCCATGCTCTCCAGCTCCGCCCTCTTTGACCATGACCTCTTTGGAGAGGTCGCCTGCCGCCTCTACTTGTTCCTGAGTGTATGCTTTGTCAGCCTGGCCATTCTCTCAGTGTCGGCCATCAATGTGGAGCGCTACTATTACGTGGTCCACCCCATGCGCTACGAGGTGCGCATGACGCTGGGGCTGGTGGCCTCTGTGCTGGTGGGTGTGTGGGTGAAGGCCTTGGCCATGGCTTCTGTGCCAGTGTTGGGAAGGGTCTCCCGGGAGGAGGGAGCTCCCAGCATCCCCCCGGGCTGCTCACTCCAATGGAGCCGCAATGCCTACTGCCAGCTTTTTGTGGTGGTCTTTGCTATCCTCTACTTCCTGTTGCCCCTGCTCCTCATCCTTGTGGTCTACTGCAGCATGTTCCGAGTAGCCCGCGTGGCTGCCATGCAGCATGGACCGCTGCCCACGTGGATGGAGACGCCCCGACAACGCTCTGAGTCTCTCAGTAGCCGTTCTACAATGGTCACCAGTTCGGGGGCCCACCAGACCACCCCACACCGGACGTTTGGGGGAGGGAAGGCAGCAGTGGTCCTCCTGGCTGTGGGCGGACAGTTCCTGCTCTGTTGGTTGCCCTACTTCTCCTTTCATCTCTACGTTGCCCTGAGCGCACAGCCCATTCCGACTGGGCAGGTGGAGAATGTGGTGACTTGGATCGGCTACTTCTGCTTCACTTCCAACCCTTTCTTCTATGGATGTCTCAATCGGCAGATCCGAGGGGAACTCAGCAAGCAGTTTGTCTGCTTCTTCAAGCAGGCTCCGGAGGAGGAGCTGAGGCTACCTAGCCGGGAGGGCTCCATTGAGGAGAACTTCCTGCAGTTCCTTCAGGGGACTGGCTGTCCCACGGAGTCCTGGGTTTCCCGACCCCTCCCTAGCCCCAAGCAGGAGCCAGCT------GCTGTTGACTTTCGAATTCCGGGTCAAATAGCTGAGGAGACCTCTGAGTTCCTGGAACAACAACTCACCAGCGACATGATCATGTCAGACAGCTACCTCCGTCCTGCCCCCTCCCCTCGACCTGAATCA---
>HLmolMol2
ATGGAGTCTTCACCCATCCCCCAGTCATCAGGGAACTCTTCCACTCTGGGGAGGACCCCTCAAACCCCAGGTCCCTCTACTGCCAGTGGGGTCCCAGAAGTGGGGCTGCGGGACGTGGCTTCAGAATCTGTGGCCCTCTTCTTCATGCTCCTGCTGGATTTGACCGCTGTGGCTGGCAATGCTGCTGTGATGGCTGTTATCGCCAAGACACCTGCCCTCCGAAAATTTGTCTTCGTCTTCCACCTCTGCCTGGTGGACCTGCTGGCTGCCCTGACCCTCATGCCCCTGGCCATGCTCTCCAGCTCCGCCCTCTTTGACCATGACCTTTTTGGGGAGGTCGCCTGCCGCCTCTACTTGTTCCTGAGCATATGCTTTGTCAGCCTGGCCATTCTCTCGGTGTCTGCTATCAACGTGGAGCGCTACTATTATGTGGTCCACCCCATGCGCTACGAGGTGCGCATGACGCTGGGGCTGGTGGCCTCTGTGCTAGTGGGTGTGTGGGTGAAGGCCTTGGCCATGGCTTCTGTGCCAGTGTTGGGAAGGGTCTCCCGGGAGGAAGGAGTTCCCAGCATCCCCCCAGGCTGCTCACTCCAATGGAGCCGCAGTGCCTACTGCCAGCTTTTCGTGGTGGTCTTTGCTGTCCTCTACTTCCTGCTGCCCTTGCTCCTCATCCTTGTGGTCTACTGCAGCATGTTCCGAGTAGCCCGTGTGGCTGCCATGCAGCATGGACCACTGCCCACGTGGATGGAGACGCCCCGGCAGCGCTCTGAGTCTCTTAGCAGCCGCTCCACTATGGTCACCAGTTCGGGGGCCCACCAGACCACCCCGCACCGGACGTTTGGGGGAGGGAAGGCAGCAGTGGTCCTCTTGGCTGTTGGGGGACAGTTCCTACTCTGTTGGTTGCCCTACTTTTCTTTCCACCTATATGTTGCTCTGAGTGCTCAGCCCATGTCGACCGGGCAAGTGGAGAATGTGGTGACTTGGATCGGCTACTTCTGCTTCACTTCCAACCCTTTCTTCTATGGATGTCTCAACCGGCAGATCCGCGGGGAGCTCAGCAAGCAGTTTGTCTGCTTCTTCAAGCAGGCCCCAGAGGAGGAGCTGAGGCTACCTAGCCGGGAGGGCTCCATTGAGGAGAACTTCCTGCAGTTCCTTCAGGGGACTGGCTGTTCCACCGAGTCCTGGGTTTCCCGACCCCTACCCAGCCCCAAGCAGGAGCCAGCT------GCTGTTGACTTTCGGATTCCAGGCCAGATAGCTGAGGAGACCTCTGAGTTCCTGGAGCAACAACTCACCAGTGACATCATCATGTCAGACAGCTACCTCCGCCCTGCCCCCTCACCT---------------
>HLrhiFer5
ATGGAGTCCTCACCCATCCCCCCGTCATCAGGGAACTCTTCCACTCTGGGGAGGCTCCCTCAAACCCCAGGTCCCTCTACTGCCAGTGGGGTCCCGGAGGTGGGGCTGCGGGACGTGGCTTCAGAATCTGTGGCCCTCTTCTTTATGCTCCTGCTGGACTTGACCGCTGTGGCTGGCAATGCTGCTGTGATGGCTGTTATCGCCAAGACACCCGCTCTCCGAAAATTTGTCTTCGTCTTCCACCTCTGCCTGGTGGACCTGCTGGCTGCACTGACCCTCATGCCGCTGGCCATGCTTTCCAGCTCCGCCCTCTTTGACCATGACCTCTTTGGGGAGGTCACCTGCCGCCTCTACTTGTTCCTGAGTGTGTGCTTTGTCAGCCTGGCCATTCTCTCGGTGTCGGCCATCAATGTGGAGCGCTACTATTATGTGGTCCATCCTATGCGCTACGAGGTGCGCATGACGCTGGGGCTGGTGGCCTCTGTGCTGGTGGGGGTGTGGGTGAAGGCCGTGGCCATGGCTTCGGTGCCAGTGCTGGGAAGGGTGTCCAGGGAGGAAGGAGCTCCCAGCATCCCCCCGGGCTGCTCGCTCCAATGGAGCCACAGCACCTCCTGCCAGCTCTTCGTGGTGGCCTTCGCTGTCCTTTACTTCCTGGTGCCCCTGCTCCTCATCCTCGTGGTCTACTGCAGCATGTTCCGAGTGGCCCGCGTGGCCGCCATGCAGCACGGACCGCTGCCCACGTGGATGGAGACGCCCCGGCAACGCTCTGAGTCTCTCAGCAGCCGCTCCACCATGGTCACCAGCTCGGGGGCCCACCAGACCACCCCGCACCGGACGTTTGGGGGAGGGAAGGCGGCAGTGGTCCTCCTGGCTGTGGGGGGACAGTTCCTGCTCTGTTGGTTGCCCTACTTTTCTTTTCACCTCTACGTTGCCCTAAGTGCTCAGCCCATTTCGACTGGGCAGGTGGAGAATGTGGTGACTTGGATCGGCTATTTCTGCTTCACTTCCAACCCTTTCTTCTATGGGTGTCTCAATCGGCAGATCCGGGGGGAACTCAGCAAGCAGTTTGTCTGCTTCTTCAAGCAGGCTCCAGAGGAAGAGCTGAGGCTACCTAGCCGGGAGGGGTCCATTGAGGAGAACTTCCTGCAGTTCCTTCAAGGGACTGGCTGTCCCACGGAATCCTGGGTTTCCCGACCCCTACCCAGCCCCAAGCAGGAGCCAGCT------GCTGTTGACTTTCGAATTCCAGGCCAGATAGCTGAGGAGACCTCTGAGTTCCTGGAGCAACGACTTACCAGCGACATCATCATGTCAGACAGCTACCTCCATCCTGCCCCCTCCCCTCGACCTGAATCA---
>eriEur2
ATGGAGTCCTCACCCATCCCCCAGTCATCCGTAAACTCTTCTACATTGGGGAAGGTTCCTCAAACTCCAGGCCCCTCGGCAGCCAGCGGGGTCCCAGAAGTGGGGCTGCGGGACGTGGCCTCAGAATCGGTGGCCCTCTTCTTCATGCTCCTGCTGGACTTGACCGCTGTGGCTGGCAACGCTGCCGTAATGGCCGTGATCGCCAAGACCCCCGCCCTGCGCAAGTTTGTCTTTGTCTTCCACCTCTGCCTGGTGGACCTGCTGGCCGCCCTGACCCTCATGCCTCTGGCCATGCTCTCCAGCTCTGCCCTCTTTGACCATGACCTTTTTGGGGAGGTAGCCTGCCGCCTCTACTTATTCTTGAGCATCTGTTTTGTCAGCCTGGCCATCCTCTCCGTGTCAGCCATCAATGTGGAGCGCTACTACTATGTGGTCCACCCCATGCGCTATGAGGTGCGCATGACGCTGGGGCTGGTAGTCTCCGTGCTGGTGGGCGTGTGGGTCAAGGCTTTGGCCATGGCTTCCGTGCCCGTTCTGGGCAGGGTCTCCTGGGAACAGGGGGCGCCCAACGTGCCCCCGGGCTGCTCGCTCCAGTGGAGCCACAGTGCCTACTGCCAGTTCTTCGTGGTGGTCTTTGCCATCCTCTACTTCTTGTTACCCCTGCTCCTCATCCTGGTGGTCTACTGCAGCATGTTCCGAGTGGCCCGTGTGGCTGCCATGCAGCACGGACCGCTGCCCACGTGGATGGAGACGCCCAGGCAGCGGTCTGAGTCTCTCAGCAGCCGCTCCACCATGGTCACCAGTTCAGGGGCCCACCAGACCACCCCACACCGGACGTTTGGGGGAGGGAAGGCTGCAGTGGTCCTTCTGGCTGTGGGCGGACAGTTCCTGCTCTGTTGGTTGCCCTACTTCTCATTCCACCTCTATGTCGCTCTGAGTGCTCAGCCCATTTCAACCGGGCAAGTGGAGAACGTGGTGACCTGGATCGGCTACTTCTGTTTTACTTCTAACCCTTTCTTCTACGGGTGTCTCAACCGGCAGATCCGGGGAGAACTCAGTAAGCAGTTTGTCTGCTTCTTCAAGCCTGCTCCGGAGGAGGAGATGAGGCTCCCAAGCCGGGAGGGCTCCATTGAGGAAAACTTCCTGCAGTTCCTTCAGGGAACTGGCTGTCCTACAGAATCCTGGGTCTCCCGACCCCTACCCAGTCCCAAGCAGGAGCCACCT------GCTGTGGACTTTCGGATTCCAGGACAGATAGCTGAGGAGACCTCTGAATTCCTGGAGCAGCAGCTCACCAGCGACATCATCATGTCGGACAGCTACCTCCATCCTGCTCCTTCACCTCGACCAGAATCA---
>speTri2
ATGGAGTCCTCGCCCATCCCTCAGTCATCGGGGAACTCTTCCACTTTGGGGAGGATCCCTCAAACTCCAGGTCCCTCTACTGCCAGTGGGGTCCCAGAGGTGGGACTGAGAGATGTAGCTTCAGAATCTGTGGCCCTCTTCTTCATGCTCCTGCTGGACCTGACTGCTGTGGCTGGCAATGCTGCCGTGATGGCCGTTATCGCCAAGACACCTGCCCTCCGAAAATTTGTATTTGTCTTCCACCTCTGCCTGGTGGACCTGTTGGCTGCCCTGACCCTCATGCCCCTGGCCATGCTCTCCAGCTCTGCCCTCTTTGACCATGCCCTCTTCGGGGAGGTGGCCTGCCGCCTCTATTTGTTCCTGAGTGTATGCTTTGTCAGCCTGGCAATCCTCTCTGTGTCCGCCATCAATGTGGAGCGCTACTATTATGTGGTCCACCCCATGCGCTATGAGGTGCGCATGACACTGGGGCTTGTGGCCTCAGTGTTGGTGGGTGTATGGGTGAAGGCCCTGGCCATGGCTTCTGTGCCAGTGTTGGGAAGAGTCTCCTGGGAAGAAGGAGGTCCCAATGTACCCCCAGGCTGTTCACTCCAATGGAGCCACAGTGCCTACTGCCAGCTTTTTGTGGTGGTCTTTGCTGTCCTTTACTTCTTGTTGCCCCTGCTCCTCATCCTTGTGGTCTACTGCAGCATGTTCCGAGTGGCTCGTGTGGCTGCGATGCAGCATGGGCCACTGCCCACGTGGATGGAGACACCCCGGCAACGCTCCGAGTCTCTCAGTAGCCGCTCCACTATGGTCACCAGCTCGGGGGCACCCCAGACCACTCCACACCGGACGTTTGGGGGAGGGAAAGCAGCGGTGGTCCTCCTGGCTGTGGGGGGTCAGTTCCTGCTCTGTTGGTTGCCCTACTTCTCTTTCCACCTCTACGTTGCCCTGAGTGCTCAGCCTATTTCAACCGGGCAGGTGGAGAGTGTGGTGACCTGGATTGGCTACTTTTGCTTCACTTCCAACCCTTTCTTCTATGGGTGTCTCAACCGGCAGATCCGGGGGGAGCTCAGCAAGCAGTTTGTCTGCTTCTTCAAGCCAGCTCCAGAGGAGGAGCTGAGGCTGCCTAGCCGGGAGGGCTCCATTGAGGAGAACTTCCTGCAGTTCCTTCAGGGGACAGGCTGTCCCTCTGAGAACTGGGTTTCCCGGCCCCCACCCAGCCCTAAGCAGGACCCACCT------GCTGTTGACTTCCGAATCCCAGGCCAGATAGCTGAGGAGACCTCTGAGTTTCTGGAGCAGCAACTCACTAGTGACATCATCATGTCGGACAACTACCTCCACCCTGCCCCCTCACCCCGGCTGGAGTCA---
>hetGla2
ATGGAGTCTTCACCCATCCCCCAGTCATCAGGGAACTCTTCCATTTTGGGGAGGGGTCCTCAAACTCCAGATCCCTCCACAGCCAGTGGGGTCCCAGAGGTGGGCCTGCGGGACATAGCCTCAGAATCTGTGGCCCTGTTCTTCATGCTCCTGCTGGATTTGACTGCTGTGGCTGGCAATGCTGCTGTGATGGCCGTTATTGCCAAGACTCCCGCCCTCCGAAAATTTGTCTTTGTCTTCCACCTCTGCCTGGTGGACCTGCTGGCTGCCCTGACCCTCATGCCCCTGGCCATGCTCTCCAGCTCTGCCCTCTTTGACCATGCCCTCTTTGGAGAGGTGGCCTGCCGCCTCTACTTGTTCCTGAGTGTGTGCTTTGTCAGCCTGGCCATCCTATCTGTGTCAGCCATCAATGTGGAGCGCTACTATTACGTGGTTCACCCCATGCGCTATGAGGTGCGCATGACGTTGGGGCTAGTAGCCTCTGTGCTGGTGGGTGTGTGGGTGAAGGCCCTGGCCATGGCTTCTGTGCCAGTGTTGGGAAGGATCTCCTGGGAAGAAGGAGCTCCCAGTGTACCCCCAGGCTGTTCACTCCAATGGAGCCATAGTGCCTACTGCCAGCTTTTTGTGGTGGTCTTTGCCGTCGTTTACTTTTTGTTGCCCTTGCTCCTTATCCTTGTGGTCTACTGCAGCATGTTCCGAGTGGCTCGTGTTGCTGCCATGCAGCACGGGCCACTGCCCACATGGATGGAGACACCCCGACAGCGCTCTGAGTCTCTCAGCAGCCGATCCACTATGGTCACCAGCTCTGGGGCCCCACAGACCACTCCACACCGGACGTTTGGAGGAGGGAAGGCGGCAGTGGTCCTCTTGGCTGTGGGGGGACAGTTCCTGCTCTGTTGGCTGCCCTACTTCTCTTTCCATCTCTACGTTGCCCTGAGTGCTCAGCCCATTTCAACTGGGCAGGTGGAGAGTGTGGTGACCTGGATTGGCTACTTTTGCTTCACTTCCAACCCTTTCTTCTATGGATGCCTCAACCGGCAGATCCGGGGGGAACTCAGCAAGCAGTTTGTCTGTTTCTTCAAGTCTGCTCCAGAGGAGGAGCTGAGACTGCCTAGCAGAGAAGGCTCCATTGAGGAGAACTTCCTGCAGTTCCTTCAGGGGACCGGCTGTCCTGCCGAGAACTGGGTTTCCAGGCCTCCACCCAGCCCTAAGCAGGAGCCACCT------GCTGTTGACTTTCGAATCCCAGGCCAGATAGCTGAGGAGACCTCCGAATTCCTGGAGCAGCAACTCACCAGTGACATCATCATGTCGGACAGCTACCTCCGTCCTGCCCCCTTGCCCCGACTGGAGTCA---
>balAcu1
ATGGAGTCCTCCCCCATCCCCCCGTCATCAGGGAACTCTTCCATTCTGGGGAGGGTCCCTCAAACCCCAGGTCCCTCTACTGCCAGTGGGGTCCCGGAGGTAGGGCTGCGGGACGTGGCTTCAGAATCTGTGGCCCTCTTCTTCATGCTCCTGCTGGACTTGACCGCTGTGGCTGGCAATGCTGCTGTGATGGCTGTTATCGCCAAGACACCCGCCCTTCGAAAATTTGTCTTTGTCTTCCACCTCTGCCTGGTGGACCTGCTGGCTGCCCTGACCCTCATGCCCCTGGCCATGCTCTCCAGCTCCGCCCTCTTTGACCATAACCTCTTTGGGGAGGTTGCCTGCCGCCTCTACCTGTTCCTGAGCGTATGCTTTGTTAGCCTGGCCATTCTCTCGGTGTCGGCCATCAACGTGGAGCGCTACTATTATGTGGTCCACCCCATGCGCTACGAGGTGCGCATGACGCTGCGGCTGGTGGCCTCTGTTCTGGTGGGTGTGTGGGTAAAGGCCTTGGCCATGGCTTCTGTGCCAGTGTTGGGAAGGGTCTCCCTGGAGGAGGGAGCGCCCAGTGTTCCCCCAGGCTGCTCACTCCAATGGAGCCACGGTGCCTACTGCCAGCTTTTTGTGGTGGTCTTTGCTGTCCTTTACTTCTTGTTGCCCCTGCTCCTCATCCTAGTGGTCTACTGCAGCATGTTCCGAGTAGCCCGAGTGGCTGCCATGCAGCACGGACCG---CCCACGTGGATGGAGACCCCCCGGCAACGCTCCGAATCTCTCAGCAGCCGCTCCACCATGGTCACCAGCTCGGGGGCCCCCCAGACCACCCCGCACCGGACGTTTGGGGGAGGGAAGGCAGCAGTGGTCCTCCTGGCTGTAGGGGGACAGTTCCTGCTCTGTTGGTTGCCCTACTTTTCTTTTCACCTCTACGTCGCCCTGAGTGCTCAGCCCATTTTGACTGGGCAGGTGGAGAATGTGGTGACCTGGATTGGCTACTTCTGCTTCACTTCCAACCCTTTCTTCTATGGATGTCTCAATCGGCAGATCCGGGGGGAGCTCAGCAAGCAGTTTGTCTGCTTCTTCAAGCAGGCACCGGAGGAGGAGCTGAGGCTGCCTAGCCGGGAGGGCTCCATTGAGGAGAACTTCCTGCAGTTTCTTCAGGGCACTGGCTGTCCCACGGAGTCCTGGGTTTCCCGACCTGTACCCAGCCCCAAGCAGGAGCCACCT------GCTGTTGACTTTCGAATCCCAGGCCAGATAGCTGAGGAGACCTCTGAGTTCCTGGAGCAACAACTCACCAGCGACATCATCATGTCGGACAGCCTCCTCCGTCCTGCCCCCTCACCACGACTGGAGTCC---
>HLturTru3
ATGGAGTCCTCCCCCATCCCCCCGTCATCAGGGAACTCTTCCACTCTGGGGAGGGTCCCTCAAACCCCAGGTCCCTCTACTGCCAGTGGGGTCCCGGAGGTAGGGCTGCGGGACGTGGCTTCAGAATCTGTGGCCCTCTTCTTCATGCTCCTGCTGGACTTGACCGCTGTGGCTGGCAATGCTGCTGTGATGGCTGTTATCGCCAAGACACCCGCCCTTCGAAAGTTTGTCTTTGTCTTCCACCTCTGCCTGGTGGACCTGCTGGCTGCCCTGACCCTCATGCCCCTGGCCATGCTGTCCAGCTCCGCCCTCTTTGACCGTGACCTCTTTGGGGAGGTTGCCTGCCGCCTCTACTTGTTCCTGAGCGTATGCTTTGTTAGCCTGGCCATTCTCTCGGTGTCGGCCATCAACGTGGAGCGCTACTATTATGTGGTCCACCCCATGCGCTACGAGGTGCGCATGACGCTGGGGCTGGTGGCCTCTGTTCTGGTGGGTGTGTGGGTAAAGGCCTTGGCCATGGCTTCTGTGCCGGTGTTGGGAAGGGTCTCCCTGGAGGAGGGAGCTCCCCGTGTTCCCCCAGGCTGCTCACTCCAATGGAGCCACAGTGCCTACTGCCAGCTTTTTGTGGTGGTCTTTGCTGTCCTTTACTTCTTGTTGCCCCTGCTCCTCATCCTAGTGGTCTACTGCAGCATGTTCCGAGTAGCCCGAGTGGCTGCCATGCAGCACGGACCGCTGCCCACGTGGATGGAGAACCCCCGGCAACGCTCCGAGTCTCTCAGCAGCCGCTCCACCATGGTCACCAGCTCGGGGGCCCCCCAGACCACCCCGCACCGGACGTTTGGGGGAGGGAAGGCAGCAGTGGTCCTCCTGGCTGTAGGGGGACAGTTCCTGCTCTGTTGGTTGCCCTACTTTTCTTTTCACCTCTACGTCGCCCTGAGTGCTCAGCCCATTTTGACCGGGCAGGTCGAGAATGTGGTGACCTGGATTGGCTACTTCTGCTTCACTTCCAACCCTTTCTTCTATGGATGTCTCAATCGGCAGATCCGGGGGGAGCTGAGCAAGCAGTTTGTCTGCTTCTTCAAGCAGGCACCGGAGGAGGAGCTGAGGCTGCCTAGCCGGGAGGGCTCCATTGAGGAGAACTTCCTGCAGTTTCTTCAGGGCACTGGCTGTCCCACGGAGTCCTGGGTTTCCCGACCTGTACCCAGCCCCAAGCAGGAGCCGCCT------GCTGTTGACTTTCGAATCCCCGGCCAGATAGCTGAGGAGACCTCTGAGTTCCTGGAGCAACAACTCACCAGCGACATCATCGTGTCGGACAGCTACCTCCGTCCTGCCCCCTCACCACGACTGGAGTCC---
>susScr11
ATGGAGTCCTCACCCATCCCCCAGTCAGCAGGGAATGCTTCCACTCTAGGGAGGGTCCCTCAGACCCCAGGTCCCTCTACTGCCAGTGGGGTCCCAGAGGTGGGGCTGCGGGACGTGGCTTCGGAATCCGTGGCCCTCTTCTTCATGCTCCTGCTGGACTTGACCGCCGTGGCCGGCAATGCTGCTGTGATGGCTGTTATCGCCAAGACGCCCGCCCTTCGAAAATTTGTCTTTGTCTTCCACCTCTGCCTGGTGGACCTGCTGGCCGCCCTGACCCTCATGCCCCTGGCCATGCTCTCCAGCTCCGCCCTCTTTGACCAGGACCTCTTTGGGGAGGTCGCCTGCCGCCTCTACCTGTTCCTGAGTGTGTGCTTTGTCAGCCTGGCCATTCTGTCGGTGTCGGCCATCAACGTGGAGCGCTACTACTACGTGGTCCACCCCATGCGCTACGAGGTGCGCATGACCCTGGGGCTGGTGGCCTCCGTTCTGGTGGCTGTGTGGGTAAAGGCCTTGGCCATGGCTTCTGTGCCAGTGTTGGGAAGGGTCTCCCGGGAGGAGGGAGCGCCCAGCGTCCCCCTAGGCTGCTCACTCCAATGGAGCCACAGTGCCTACTGCCAGCTTTTCGTGGTGGTCTTTGCGGTCCTTTACTTCTTGCTGCCCCTGCTCCTCATCCTCGTGGTCTACTGCAGCATGTTCCGAGTGGCCCGCGTGGCTGCCATGCAGCACGGCCCGCTGCCCACGTGGATGGAGACGCCCCGGCAACGCTCCGAGTCTCTCAGCAGCCGCTCCACGATGGTCACCAGCTCGGGGGCCCCCCAGACCACCCCGCACCGGACGTTTGGGGGCGGGAAGGCGGCCGTGGTCCTCCTGGCCGTGGGGGGACAGTTCCTGCTCTGCTGGTTGCCCTACTTTTCTTTTCACCTCTACGTTGCCCTGAGCGCTCAGCCCACGTCGACGGGGCAGGTGGAGAGCGTGGTGACCTGGATTGGCTACTTCTGCTTCACGTCTAACCCTTTCTTCTACGGCTGCCTCAATCGGCAGATCCGCGGGGAGCTCAGCAAGCAGTTCGTCTGCTTCTTCAAGCAGGCCCCGGAGGAGGAGCTGAGGCTGCCCAGCCGGGAGGGCTCCATTGAGGAGAACTTCCTGCAGTTTCTCCAGGGCACTGGCTGTCCCACGGAGTCCTGGGTTTCCCGCCCTGTACCCAGCCCCAAGCAGGAGCCAGCC------GCTGTTGACTTTCGAATCCCAGGCCAGATAGCCGAGGAGACCTCCGAGTTCCTGGAGCAACACCTCACCAGCGACATCGTCGTGTCAGACGGCTACCTCCGCCCTGCCCCCTCACCGCGACGGGAGTCC---
>dasNov3
ATGGAGTCCTCGCCCATGCCCCAGGCATCAGGGAACGCTTCCGCTTCGGGCAGGGTCCCTCAAACCCCAGGCCCCTCTACCGCCAGTGGGGTCCCGGAGGCAGGGCTGCGGGATGTGGCTTCGGAGTCTGTGGCCCTCTTCTTCATGCTGCTGATGGACTTGACCGCTGTGGCCGGCAACGCCGCCGTGATGGCCGTTATCGCCAAGACGCCTGCGCTCCGGAAATTTGTCTTCGTCTTCCACCTCTGCCTGGTGGACCTGCTGGCGGCGCTGACCCTCATGCCCCTGGCCATGCTCTCCACCTCCACCCTCTTTGACCACGCTCTCTTCGGGGAGGTCACCTGCCGCCTCTACTTGTTTCTGAGCGTGGGCTTCGTCAGCCTGGCCATCCTCTCCGTGTCGGCCATCAACGTGGAGCGCTACTATTACGTGGTCCACCCCATGCGCTACGAGGTGCGCATGACGCTGGGGCTGGTGGCCTCTGTGCTGGTGGGTGTGTGGGTGAAGGCCTTGGCCATGGCTGCTGTGCCCGTGTTGGGCAGGGTCTCCCGGGAGGAAGGCGCTCGCAGCGGCCCCCCGGGCTGCTCGCTCCAGTGGAACCACAGTGCCTACTGCCAGCTCTTTGTGGTGGTCTTTGCCGTCCTTTACTTCCTGTTGCCCCTGCTCCTCATCCTCGTGGTCTACTGCAGCATGTTCCGGGTGGCGCGCGTGGCCGCCATGCAGCACGGTCCCCTGCCCACGTGGATGGAGACGCCCCGGCAGCGCTCCGAGTCTCTCAGCAGCCGCTCGACGATGGTCACCAGTTCGGGGGCCCCCCAGACCACCCCGCACCGGACGTTTGGCGGAGGAAAGGCGGCAGTGGTCCTCCTGGCGGTGGGGGGACAGTTCCTGCTCTGCTGGTTGCCCTACTTCTCCTTCCACCTCTACGTCGCCCTGAGTGCTCAGCCCATTTCGGCCGGGCAGGTGGAGAGTGTAGTGACCTGGATCGGCTACTTCTGCTTCACTTCCAACCCTTTCTTCTACGGATGTCTCAACCGGCAGATCCGGGGGGAGCTCAGCAAGCAGTTTGTATGCTTCTTCAAGCCGGCTCCGGAGGAGGAGCTGCGGCTGCCGAGCAGGGAGGGCTCCATTGAGGAGAACTTCCTGCAGTTCCTTCAGGGGACTGGCTGTCCCACGGAGTCCTGGGTCTCCCGACCCCTGCCCAGCCCCAAGCAGGAGCCAGCT------GCTGTGGACTTTCGAATTCCAGGCCAGATAGCTGAGGAGACCTCTGAGTTCCTGGAACAGCAGCTCACTAACGACATCATCATGTCGGACAGCTACCTCCATCCTATCCCCTCACCCCGGCTGGAATCA---
>canFam3
ATGGAGTCCTCCCCCATCCCCCAGTCATCAGGGAACTCTTCCACTCTGGGGAGGGTCCCTCAGACCCCAGGTCCCTCTACTGCCAGCGGGGTGCCGGAGGTGGGGCTGCAGGACGTGGCCTCAGAGTCCGTGGCCCTGTTCTTTATGCTCCTGCTGGACTTGATCGCCGTGGCCGGCAACGCCGCTGTGATGGCCGTTATTGCCAAGACCCCCGCCCTCCGAAAATTTGTCTTCGTCTTCCACCTCTGCCTGGTGGACCTGCTGGCCGCGCTGACCCTCATGCCCCTGGCCATGCTCTCCAGCTCTGCCCTCTTCGACCACGACCTCTTTGGGGAGGTCGCCTGCCGCCTCTACTTGTTCCTGAGCATATGCTTCGTTAGCCTGGCCATCCTCTCGGTGTCGGCCATCAACGTGGAGCGCTACTATTACGTGGTCCACCCCATGCGCTACGAAGTGCGCATGACGCTGGGGCTGGTGGCCTCCGTGTTGGTAGGGGTGTGGGTGAAGGCCTTGGCCATGGCCTCCGTGCCCGTGTTGGGCCGGGCCTCCCGGGAGGAGGGGGCCCCCGGCCTCCCCCCGGGCTGCTCGCTGCACTGGAGCCGCGGCGCCTACTGCCAGCTGTTCGTGGTGGTCTTCGCCGTCCTTTACTTCTTGTTGCCTCTGCTCCTCATCCTCGTGGTCTACTGCAGCATGTTCCGGGTGGCCCGGGTGGCCGCCCTGCAGCGCGGCCCGCTGCCCACCTGGATGGAGACGCCCCGCCAACGCTCGGAGTCCCTCAGCAGCCGCTCCACCATGGTCACCAGCTCCGGGGCTCCCCAGACCACCCCGCACCGGACGTTCGGGGGAGGGAAGGCCGCAGTGGTCCTGCTGGCTGTGGGGGGACAGTTCCTGCTCTGTTGGCTGCCCTACTTCTCTTTCCACCTCTACGTTGCCCTCAGTGCTCAGCCCATTTCCACTGGGCAGGTGGAGAACGTGGTGACCTGGATCGGCTACTTCTGCTTCACCTCCAACCCTTTCTTTTATGGGTGTCTCAATCGACAGATCAGGGGGGAGCTCAGCAAGCAGTTTGTCTGCTTCTTCAAGCCAGCTCCAGAGGAGGAGCTGAGGCTGCCCAGCCGGGAGGGCTCCATCGAGGAGAACTTTCTGCAGTTCCTCCAGGGTACCGGCTGTCCCACGGAGTCCTGGGCTGCCCGACCCCTCCCCAGCCCCAAGCAGGAGACTCCT------GCTGTAGACTTTAGAATTCCAGGCCAGATAGCTGAAGAGACCTCTGAGTTCTTGGAGCAGCAACTCACCAGCGACATCATCATGTCGGACAGCTACCTCCATCCGGCCCCCTCACCTCGACGGGAATCG---
>sorAra2
ATGGAGTCCTCACCCAGCCCCCAATCATCAGGGAACTCTTCCACTTTGGGGAAGGTCCCTCAAACCCCAGGTCCTTCAACTGCCAGTGGGGTCCCCGAAGTGGGGCTGCGGGATGTGGCTTCGGACTCTGTGACCCTCTTCTTCATGCTCCTGCTGGACTTGACTGCCGTGGCTGGCAATGCCGCTGTGATGGCTGTCATCGCCAAGACACCAGCCCTCCGCAAATTTGTCTTTGTCTTCCACCTCTGCCTGGTGGACCTGCTGGCTGCCCTGACCCTCATGCCTCTGGCCATGCTCTCCAGCTCTGCCCTCTTTGACCATGACCTCTTTGGAGAGGTGGCCTGTCGCCTCTACTTGTTCCTGAGTGTTTGCTTTGTCAGTCTGGCCATTCTCTCAGTGTCAGCCATCAATGTGGAGCGCTACTATTATGTGGTCCACCCCATGCGCTATGAAGTGCGCATGACTCTGGGGCTGGTGGCTTCTGTGTTGGTGGGCGTGTGGGTGAAGGCCCTGGCGATGGCTTCTGTGCCTGTGTTAGGAAGGGTCTCCTGGGAGGAGGGAGCTCCCAGCGCCCCCCCAGGCTGTTCACTCCAATGGAGCCACAGTGCCTACTGTCAGCTTTTTGTGGTGGTCTTTGCTGTCCTTTACTTCTTGTTTCCCCTGATCCTCATCCTTGTGGTCTACTGCAGCATGTTCCGTGTGGCCCGCGTGGCTGCCATGCAACATGGGCCCCTGCCCACGTGGATGGAGACACCCCGCCAACGCTCTGAGTCTCTCAGCAGCCGCTCCACCATGGTCACCAGCTCGGGGGCCCCTCAGACAACCCCACACCGAACGTTTGGGGGAGGGAAAGCGGCAGTGATCCTCCTGGCCGTGGGGGGCCAGTTTCTCCTCTGCTGGTTGCCCTACTTTTCTTTCCACCTTTATGTGGCCCTGAGTGCTCAGCCCATTTCCATGGGGCAGGTGGAGAGTGTGGTGACCTGGATTGGCTACTTCTGCTTCACTTCCAACCCCTTCTTCTATGGGTGTCTCAACCGGCAGATTCGCGGGGAGCTCAGCAAGCAGTTCGTCTGCTTCTTCAAGCCTGCTCCAGAGGAAGAGCTGAGGTTGCCCAGCAGAGAGGGCTCCATTGAGGAGAACTTCCTGCAGTTCCTTCAGGGGACTGGCTGTCCCAATGAGTCCTGGGTTCCCCGACCGCTCCCCAGCCCCAAGCAGGAGCCACCT------GCTGTTGACTTTCGAATTCCAGGCCAGATAGCAGAGGAGACCTCTGAGTTTCTAGAGCAGCAACTCACCAGTGAC---ATCATGTCGGACAGCTACCTCCATCCAGCCCCCTCACCCCGACTTGAGTCA---
>micOch1
ATGGAGTCCTCATCCATCCCCCAGTCATCAGGAAACGCATCCACTTTGGGAAGAGCCCTTCAAACACCAGGTCCCTCTACTGCCAGCGGGATCCCCGAGTTGGGACTGCAGGACGTGGCTTCAGAATCCGTGGCCCTCTTCTTCATGCTCCTGTTGGACCTTACTGCTGTGGCCGGCAACGCTGCCGTGATGGCTGTTATTGCCAAGACACCTGCCCTCCGAAAATTTGTTTTCGTCTTCCATCTCTGTCTGGTGGACCTACTGGCTGCTCTGACCCTCATGCCCCTGGCCATGCTCTCCAGCTCCGCTCTCTTTGACCACGCCCTCTTCGGGGAGGTGGCCTGCCGCCTCTACTTGTTCCTGAGCGTTTGCTTTGTCAGCCTGGCCATCCTTTCGGTGTCTGCCATTAACGTGGAGCGCTACTACTATGTGGTCCACCCCATGCGCTACGAGGTACGCATGACACTGGGGCTGGTGGCCTCCGTGCTAGTGGGCGTGTGGATAAAGGCCCTGGCCATGGCTTCTGTGCCAGTGTTGGGCAGGGTCTCCTGGGAGGAAGGCGCTCCCAGTGTTAACCCAGGCTGTTCTCTCCAATGGAACCATAGTGTCTACTGCCAGCTTTTTGTGGTGGTCTTTGCTGTTCTTTACTTCTTGCTGCCCTTGATCCTGATCTTTGTGGTTTACTGCAGCATGTTCCGAGTGGCTCGTGTGGCGGCCATGCAACACGGGCCGCTGCCCACGTGGATGGAGACACCCCGGCAACGCTCTGAGTCTCTTAGTAGCCGCTCTACTATGGTCACCAGCTCCGGGGCTCACCAGACCACTCCACACCGGACGTTTGGGGGTGGAAAGGCAGCAGTGGTCCTCCTGGCTGTAGGAGGCCAGTTCCTGCTCTGTTGGTTACCCTACTTCTCTTTCCATCTTTACGTGGCCCTGAGCGCTCAGCCCATTTCGACAGGACAGGTGGAGAACGTGGTGACTTGGATCGGCTACTTTTGCTTCACTTCCAACCCTTTTTTCTATGGGTGTCTCAACCGTCAGATCCGGGGCGAGCTTAGCAAACAGTTTGTCTGCTTCTTCAAGGCAGCTCCAGAGGAGGAGCTGAGGCTGCCTAGTCGGGAGGGCTCTATTGAGGAGAATTTCCTGCAGTTCCTCCAGGGGACC---------TCGGAGAACTGGGTTTCCAGGCCCCTACCCAGCCCTAAGCGGGAGCCACCACCT---GCTGTTGACTTTCGAATCCCAGGCCAGATTGCTGAGGAGACCTCCGAGTTCCTGGAGCAGCAACTTACCAGTGACATCATCATGTCAGACAGCTACCTCCGTCCCTCCCCCTCACAAAAGCTGGAGTCC---
>mm10
ATGGAGTCCTCACCCATCCCCCAGTCATCAGGAAACTCGTCCACTTTGGGAAGGGCCCTTCAAACCCCAGGTCCCTCTACTGCCAGCGGGGTCCCAGAGTTGGGATTACGGGACGTGGCTTCAGAATCTGTGGCCCTCTTCTTCATGCTCCTGTTGGATCTCACTGCTGTGGCTGGCAATGCTGCTGTGATGGCTGTTATTGCCAAGACACCCGCCCTCCGAAAATTTGTTTTTGTCTTCCATCTTTGTCTGGTGGACCTGCTGGCTGCCCTGACCCTCATGCCGCTTGCCATGCTCTCCAGCTCTGCCCTCTTTGACCACGCCCTCTTTGGGGAGGTGGCCTGCCGCCTCTACCTGTTCCTGAGCGTTTGCTTTGTCAGCCTGGCCATCCTTTCGGTGTCTGCCATTAATGTGGAGCGCTACTATTATGTGGTCCACCCAATGCGCTACGAGGTGCGCATGACACTAGGGCTGGTGGCCTCCGTGCTGGTGGGCGTGTGGGTAAAGGCCCTAGCCATGGCTTCTGTGCCAGTGTTGGGAAGGGTCTACTGGGAGGAAGGAGCTCCCAGTGTTAACCCCGGCTGTTCTCTCCAATGGAGCCATAGTGCCTACTGCCAGCTTTTTGTGGTGGTCTTTGCTGTTCTGTACTTCTTGCTGCCCTTGATCCTGATCTTTGTGGTCTACTGCAGCATGTTTCGAGTGGCTCGCGTGGCTGCCATGCAACACGGGCCGCTGCCCACGTGGATGGAGACGCCCCGGCAACGCTCTGAGTCTCTCAGTAGCCGCTCTACTATGGTTACCAGCTCCGGGGCTCACCAGACCACCCCACACCGGACGTTTGGGGGTGGGAAGGCAGCAGTGGTCCTCCTGGCTGTAGGGGGACAGTTCTTGCTTTGTTGGTTGCCCTACTTCTCTTTCCATCTCTATGTTGCCCTGAGCGCACAGCCCATTTCAGCAGGACAGGTGGAGAACGTGGTAACCTGGATTGGCTACTTTTGCTTCACTTCCAACCCCTTTTTCTACGGATGTCTCAACCGTCAGATCCGGGGCGAGCTTAGCAAACAGTTTGTCTGCTTCTTCAAGGCAGCTCCAGAGGAGGAGCTGAGGCTGCCTAGTCGTGAGGGCTCCATTGAGGAGAATTTCCTGCAGTTCCTCCAGGGGACC---------TCTGAGAACTGGGTTTCTCGGCCCCTACCCAGTCCTAAGCGGGAGCCACCCCCT---GTTGTTGACTTTCGAATCCCAGGCCAGATTGCTGAGGAGACCTCAGAGTTCCTGGAGCAGCAACTCACCAGCGACATCATCATGTCCGACAGCTACCTCCGTCCCGCCCCCTCACCAAGGCTGGAGTCA---
>rn6
ATGGAGTCCTCACCCATCCCCCAGTCATCAGGAAACTCATCCACTTTGGGAAGGGCCCTTCAAACCCCAGGTCCCTCTACGGCCAGCGGAGTCCCAGAGTTGGGACTAAGGGACGTGGCTTCGGAATCTGTGGCCCTCTTCTTCATGCTTCTGTTGGATCTCACTGCTGTGGCGGGCAATGCTGCTGTGATGGCTGTTATTGCCAAGACACCCGCCCTCCGAAAGTTTGTTTTTGTCTTCCATCTCTGTCTGGTGGACCTGCTGGCTGCCCTGACCCTCATGCCCCTGGCCATGCTCTCCAGCTCTGCCCTCTTTGACCACGCCCTCTTTGGGGAGGTGGCCTGCCGCCTCTACCTGTTCCTGAGCGTTTGCTTTGTCAGCCTGGCCATCCTTTCGGTGTCTGCCATTAATGTGGAGCGCTACTATTATGTGGTCCACCCCATGCGCTACGAGGTGCGCATGACACTAGGGCTGGTGGCCTCTGTGCTGGTGGGCGTGTGGGTAAAGGCCCTGGCCATGGCGTCTGTGCCAGTGTTGGGAAGGGTCTACTGGGAGGAAGGAGCTCCCAGTGTTAACCCAGGCTGTTCTCTCCAATGGAGCCATAGTGCCTACTGCCAGCTTTTTGTGGTGGTCTTTGCTGTTCTTTACTTCTTGCTGCCCTTGATCCTGATCTTTGTGGTCTACTGCAGCATGTTTCGAGTGGCTCGCGTGGCTGCCATGCAACATGGGCCGCTGCCCACGTGGATGGAGACGCCCCGGCAACGCTCTGAGTCTCTCAGTAGCCGCTCTACTATGGTCACTAGCTCCGGGGCTCATCAGACCACCCCACACCGGACGTTTGGGGGTGGGAAGGCAGCAGTGGTCCTCCTGGCTGTCGGGGGACAGTTCTTGCTTTGTTGGTTACCCTACTTCTCTTTCCATCTCTATGTTGCCCTGAGTGCTCAGCCCATTTCAACAGGACAGGTGGAGAATGTGGTGACCTGGATCGGCTACTTTTGCTTCACTTCCAACCCTTTTTTCTATGGATGTCTCAACCGTCAGATCCGGGGCGAGCTTAGCAAACAGTTTGTCTGTTTCTTCAAGGCAGCTCCAGAGGAGGAGCTGAGGCTGCCGAGTCGCGAGGGCTCCATCGAGGAGAATTTCCTACAGTTTCTCCAGGGTACA---------TCTGAGAACTGGGTTTCTCGGCCCCTACCCAGCCCTAAGCGGGAGCCACCGCCT---GCTGTTGACTTTCGAATCCCAGGCCAGATTGCTGAGGAGACCTCGGAGTTCTTGGAGCAGCAACTCACCAGCGACATCATCATGTCGGACAGCTACCTCCGTCCTGCCCCTTCACCAAGGCTGGAGTCA---
>manPen1
ATGGAGTCCTCACCCATCCCCCAGTCATCAGGAAACTCTTCCACTCTGGGGAGGGCCCCTCAAACCCCAGGTCCCCCTACTGCCAGTGGGGTCCCAGAGGTGGGGCTTCAGGACGTGGCTTCGGAATCTGTGGCCCTCTTCTTCATGCTCCTGCTGGACTTGATCGCTGTGGCTGGCAATGCAGCTGTGATGGCTGTTATCGCCAAGACACCTGCCCTCCGAAAATTTGTCTTTGTCTTCCACCTCTGTCTTGTGGACCTGCTGGCTGCCCTAACCCTCATGCCCCTGGCCATGCTCTCCAGCTCTGCCCTCTTTGACCATGACCTCTTTGGGGAGGTTGCCTGCCGCCTCTACTTGTTCCTGAGCATATGCTTTGTCAGCTTGGCCATTCTCTCGGTGTCCGCCATCAATGTGGAGCGCTACTATTATGTGGTCCACCCCATGCGCTACGAGGTGCGCATGACGCTGGGGCTGGTGGCCTCTGTGCTGGTGGGTGTGTGGGTAAAGGCCTTAGCCATGGCTTCTGTGCCAGTATTGGGAAGGGTCTCCCGGGAGGAGGGAGCTCCCAGCATCTCCCCAGGCTGCTCACTCCAATGGAGCAACAGTGCCTACTGTCGGCTTTTCGTGGTGGTCTTTGCTGCCCTTTACTTCCTGTCGCCCCTGCTCCTCATCCTTGTGGTCTACTGCAGCATGTTCCGAGTAGCCCGGGTGGCTGCCATACAGCACGGACCACTGCCCACATGGATGGAGACACCTCGGCAACGCTCTGAGTCCCTCAGCAGCCGCTCCACTATGGTCACCAGCTCGGGGGCCCCCCAGACCACCCCGCACCGGACGTTTGGGGGAGGGAAGGCAGCAGTGGTCCTCCTGGCTGTGGGGGGACAGTTCCTGCTTTGTTGGTTGCCCTACTTTTCTTTCCATCTCTATGTTGCCCTGAGTGCCCAACCCATTTCAACTGGGCAGGTGGAGAATGTGGTAACCTGGATTGGCTACTTCTGCTTCACTTCCAACCCTTTCTTCTATGGATGTCTCAACCGGCAGATCCGGGGAGAGCTCAGCAAGCAGTTTGTCTGCTTCTTCAAGCAGACGCCAGAGGAGGAGCTGAGGCTACCGAGCCGGGAAGGCTCCATTGAGGAGAACTTCCTGCAGTTCCTTCAGGGTACTGGCTGTCCTACAGAGTCCTGGGCTTCCCGGCCCCTATCCAGCCCCAAGCAGGAACCACCT------GCTGTTGACTTTCGAATTCCAGGTCAGATAGCTGAAGAGACTTCTGAGTTCCTGGAGCAACAACTCACCAGCGACATCATCATGTCGGACAGCTACCTCTGTCCTGCCCCCTCACCTCGGCTGGATTCG---
>HLmanJav1
ATGGAGTCCTCACCCATCCCCCAGTCATCAGGAAACTCTTCCACTCTGGGGAGGGCCCCTCAAACCCCAGGTCCCCCTACTGCCAGTGGGGTCCCGGAGGTGGGGCTTCAGGATGTGGCTTCAGAATCTGTGGCCCTCTTCTTCATGCTCCTGCTGGATTTGATCGCTGTGGCTGGCAATGCAGCTGTGATGGCTGTTATCGCCAAGACACCTGCCCTCCGAAAATTTGTCTTTGTCTTCCACCTCTGCCTCGTGGACTTGCTGGCTGCCCTAACCCTCATGCCCCTGGCCATGCTCTCCAGCTCTGCCCTCTTTGACCATGACCTCTTTGGGGAGGTTGCCTGCCGCCTCTACTTGTTCCTGAGCATATGCTTTGTCAGCTTGGCCATTCTCTCGGTGTCCGCCATCAACGTGGAGCGCTACTATTATGTGGTCCACCCCATGCGCTACGAGGTGCGCATGACGCTGGGGCTGATGGCCTCTGTGCTGGTGGGTGTGTGGGTAAAGGCCTTAGCCATGGCTTCTGTGCCAGTATTGGGAAGGGTCTCCCGGGAGGAGGGAGCTCCCAGCATCTCCCCAGGCTGCTCACTCCAATGGAGCAACAGTGCCTACTGTCAGCTTTTTGTGGTGGTCTTTGCGGCCCTTTACTTCCTGTCGCCCCTGCTCCTCATCCTTGTGGTCTACTGCAGCATGTTCCGAGTAGCCCGGGTGGCTGCCATGCAGCACGGACCACTGCCCACATGGATGGAGACACCTCGGCAACGCTCTGAGTCCCTCAGCAGCCGCTCCACTATGGTCACCAGCTCAGGGGCCCCCCAGACCACCCCGCACCGGACGTTTGGGGGAGGGAAGGCAGCAGTGGTCCTCCTGGCTGTGGGGGGACAGTTCCTGCTTTGTTGGTTGCCCTACTTTTCTTTCCATCTCTATGTTGCCCTGAGTGCCCAACCCATTTCAACTGGGCAGGTGGAGAATGTGGTAACCTGGATTGGCTACTTCTGCTTCACTTCCAACCCTTTCTTCTATGGATGTCTCAACCGGCAGATCCGGGGAGAGCTCAGCAAGCAGTTTGTCTGCTTCTTCAAGCAGACGCCAGAGGAGGAGCTGAGGCTACCGAGCCGGGAGGGCTCCATTGAGGAGAACTTCCTGCAGTTCCTTCAGGGTACTGGCTGTCCTACAGAGTCCTGGGCTTCCCAGCCCCTACCCAGCCCCAAGCAGGAACCACCT------GCTGTTGACTTTCGAATTCCAGGTCAGATAGCTGAAGAGACTTCTGAGTTCCTGGAGCAACAACTCACCAGCGACATCATAATGTCGGACAGCTACCTCTGTCCTGCCCCCTCACCTCGGCTGGATTCG---
>HLphyDis3
ATGGAGTCCTCGCCCGTCCCCCAGCCGTCAGGGAACTCTTCCGCGCTGGGGAGGGCCCCTCACACCCCCGGCCCGTCCACTGCCAGTGGGGTCCCCGAGGCGGAGCTGCGGGACGTGGCTTCGGAATCCGTGGCCCTCTTCTTCATGCTCCTGCTGGACCTGACCGCCGTGGCCGGCAACGCCGCCGTGATGGCCGTCATCGCCAAGACACCCGCGCTCCGGAAATTTGTCTTTGTCTTCCACCTCTGCCTGGTGGACCTGCTGGCCGCCCTGACCCTCATGCCCCTGGCCATGCTCTCCAGCTCCGCCCTCTTTGACCATGACCTCTTTGGAGAGGTCGCCTGCCGCCTCTACTTGTTCCTGAGCGTCTGCTTCGTCAGCCTGGCCATTCTCTCGGTGTCCGCCATCAACGTGGAGCGCTATTACTACGTGGTCCACCCCATGCGCTACGAGGTGCGCATGACGCTGGGGCTGGTGACCTCCGTGCTGGTGGGCGTGTGGGTGAAGGCCTTGGCCGTGGCTTCCGTGCCCGTGCTGGGAAGGGTCTCCCGGGAGGAGGGAGCTCCCAGCATGCCCCCAGGTTGCTCACTCCAATGGAGCCGCAGTGCCTACTGCCAGCTTTTCGTGGTGGTCTTTGCCGTCCTCTACTTCCTGTTGCCCCTGCTCCTCATCCTGGTGGTCTACTGCAGCATGTTCCGCGTGGCCCGCGTGGCTGCCATGCAGCACGGGCCGCTGCCCACGTGGATGGAGACGCCCCGGCAGCGCTCCGAGTCTCTCAGCAGCCGCTCCACCATGGTCACCAGCTCGGGGGCCCACCAGACCACCCCGCACCGGACGTTTGGGGGCGGGAAGGCGGCCGTGGTCCTCCTGGCCGTGGGGGGACAGTTCCTGCTCTGTTGGTTGCCCTACTTTTCTTTCCACCTCTACGTGGCCCTGAGCGCTCAGCCCATCTCGACCAGGCAGGTGGAGAACGTGGTGACGTGGATCGGCTACTTCTGCTTCACCTCCAACCCTTTCTTCTACGGCTGCCTCAATAGGCAGATCCGGGGGGAGCTCAGCAAGCAGTTTGTCTGCTTCTTCAAGCAGGCCCCGGAGGAGGAGCTGAGGCTGCCCAGCCGGGAGGGCTCCATCGAGGAGAACTTCCTGCAGTTCCTTCAGGGGACTGGCTGTTCCACCGAGTCCTGGGCTTCCCGGCCCCTCCCCAGCCCCAAGCAGGAGCCGGCC------GCCGTGGACTTCCGAATCCCGGGCCAGATAGCGGAGGAGACCTCGGAGCTGCTGGAGCAGCAGCTCACCAGCGACATCATCACGTCCGACAGCTACCTCCGTCCTGCCCCCTCACCCCGACCCGAGTCG---
>HLmyoMyo6
ATGGAGTCCTCACCCATCCCCCAGTCATCAGGGAACTCTTCCACTCTGGGGAGGGCCCCCCAGCCCCCGGGTCCCTCTACCGCCAGCGGGGCCCCGGAGGTGGGGCTGCAGGACGTGGCCTCGGAGTCCGTGGCCCTCTTCTTCATGCTCCTGCTGGACCTGACCGCCGTGGCCGGCAATGCCGCTGTGATGGCCGTCATCGCCAAGACCCCCGCCCTCCGGAAATTCGTCTTCGTCTTCCACCTCTGCCTGGTGGACCTGCTGGCCGCCCTGACCCTCATGCCCCTGGCCATGCTCTCCAGCTCCGCCCTCTTTGACCATGACCTCTTCGGGGAGGTCGCCTGCCGCCTCTACGTGTTCCTGAGCGTGTGCTTTGTCAGCCTGGCCATCCTCTCCGTGTCGGCCATCAACGTGGAGCGCTACTATTACGTGGTCCACCCCATGCGCTACGAGGTGCGCATGACGCTGGGGCTGGTGGCCTCCGTGCTGGTGGGGGTGTGGGTGAAGGCCTTGGCCATGGCCGCCATGCCCGTGCTGGGGAGGGTCTCCCTGGAGGAGGGGGTGCCCAGCATCCCGCCAGGCTGCTCACTCCAATGGAGCCGCAGTGCCTACTGCCAGCTGTTCGTGGTGGTCTTTGCCATCCTCTACTTCCTGCTGCCCCTGCTCCTCATCCTGGTGGTCTACTGCAGCATGTTCCGGGTGGCCCGCGTGGCCGCCATGCAGCGCGGGCCGCTGCCCACGTGGATGGAGACGCCCCGGCAGCGCTCGGAGTCCCTCAGCAGCCGCTCCACCATGGTCACCAGCTCGGGGGCCCACCAGACCACCCCCCACCGGACGTTCGGGGGCGGGAAGGCGGCCGTGGTCCTCCTGGCCGTGGGGGGCCAGTTCCTGCTCTGCTGGTTGCCCTACTTTTCTTTCCACCTCTACGCGGCCCTGAGTGCTCAGCCCACGTCCACGCGGCAGGTGGAGAACGTGGTGACTTGGATCGGCTACTTCTGCTTCACTTCCAACCCCTTCTTCTATGGATGTCTCAACCGGCAGATCCGGGGGGAGCTCAGCAAGCAGTTCGTCTGCTTCTTCAAGCAGGCCCCCGAGGAGGAGCTGAGGCTGCCCAGCCGCGAGGGCTCCATCGAGGAGAACTTCCTGCAGTTCCTGCAGGGGACCGGCTGCTCCACGGAGTCCTGGGTGGCCCGGCCCCTCCCCAGCCCCAAGCAGGAGGCCGCG------GCTGTGGACTTTCGAATCCCAGGCCAGATAGCTGAGGAGACCTCTGAGTTCCTGGAGCAACAACTCACCAGCGACATCATCATGTCAGACAGCTACCTCCGCCCGGCCCCCTCGCCTCGGCCTGAATCC---
>echTel2
ATGGAGTCCTCACCCATTCCCCAGTCATCCGGGAACTCCTCCAATTTGGGGAGGGCCCCTCAGACCCCAGGCCCCTCAACTGCCAGTGGGGTCCCAGACGTGGGGCTGCGGGACGTGGCTTCGGAATCTGTGGCCCTCTGCTTCATGCTCCTGCTGGATCTGACGGCCGTGGCTGGCAACGCCGCCGTGATGGCTGTTATTGCTAAGACGCCAGCCCTCCGGAAATTCGTCTTCGTCTTCCACCTCTGCCTGGTGGACCTCCTGGCGGCCCTGACCCTCATGCCCCTAGCCATGCTCTCCAGCTCTGCCCTCTTTGACCAGGACCTCTTCGGGGAGGTCGCCTGCCGCCTCTACTTGTTTCTGAGCATCTGCTTTGTCAGCCTGGCCATTCTCTCCGTGTCCGCCATCAATGTGGAGCGCTACTATTACGTGGTCCACCCCATGCGCTACGAGGTGCGCATGACGTTGGGCCTGGTGGCCTCTGTGCTGGTGGGGGTGTGGGTGAAGGCCCTGGCCATGGCTTCGGTGCCAGTGCTGGGCAGAGTGTCCTGGGAGGAGGCCGCCCCCAGCATTCCCCCCGGCTGCTCGCTCCAGTGGAGCCGCAGTGCCTACTGCCAGCTCTTTGTGGTGGTCTTCGCCGTCCTCTACTTCCTCTTGCCCCTGCTGCTCATCCTGGTGGTCTACTGCAGCATGTTCCGGGTGGCCCGCGTGGCGGCCATGCAGCACGGGCCCTTGCCCACGTGGATGGAGACCCCCCGGCAACGCTCAGAGTCTCTCAGCAGCCGTTCCACCATGGTCACCAGCTTGGGTGCTCCCCAGACCACCCCGCACCGGACGTTTGGGGGAGGGAAGGCAGCCGTGATCCTCCTGGCCGTGGGGGGGCAGTTCCTGCTCTGCTGGCTGCCCTACTTCTCCTTCCACCTCTACGTTGCCCTGAGCGCCCAGCCCATTTCAGCAGGACAGGTGGAGAGTGTGGTCACCTGGATCGGCTACTTCTGCTTCACGTCCAACCCTTTCTTCTATGGATGTCTCAACCGACAGATCCGCGGGGAGCTAAGCAAGCAGTTTGTCTGCTTCTTCAAGCCAGCTCCTGAGGAGGAATTGAGGCTGCCCAGCCGGGAAGGCTCAATTGAGGAGAACTTCCTGCAGTTCCTTCAGGGGACAGGCTGTGCCGTGGAGTCCTGGGTTTCCCGACCCCTACCCAGCCCCAAGCAGGAGCCGCCT------GCAGTGGACTTCCGAATTCCAGGCCAGATAGCGGAGGAGACCTCGGAACTCCTGGAACAGCAACTCACCAGTGACATCACCATGTCAGACGGCTGCCTCCATCCTGCCCCCTCGGCCCAGCTGGAATCA---
