# Supplementary material for: Six reference-quality genomes reveal evolution of bat adaptations
Source: Nature. 2020 Jul 22;583(7817):578–84. doi: 10.1038/s41586-020-2486-3 (PMC8075899; doi:10.1038/s41586-020-2486-3)
Supplement: Supplementary file 6 — Alignments of 12,931 protein-coding genes across 48 mammals. [file 41586_2020_2486_MOESM6_ESM.gz › suppDataFile/ENST00000250244.aln.fasta]

>hg38
ATGTCCGCCTCGGCTGTCTTCATTCTGGACGTTAAGGGCAAGCCATTGATCAGCCGCAACTACAAGGGCGATGTGGCCATGAGCAAGATTGAGCACTTCATGCCTTTGCTGGTACAGCGGGAGGAGGAAGGCGCCCTGGCCCCGCTGCTGAGCCACGGCCAGGTCCACTTCCTATGGATCAAACACAGCAACCTCTACTTGGTGGCCACCACATCGAAGAATGCCAATGCCTCCCTGGTGTACTCCTTCCTGTATAAGACAATAGAGGTATTCTGCGAATACTTCAAGGAGCTGGAGGAGGAGAGCATCCGGGACAACTTTGTCATCGTCTACGAGTTGCTGGACGAGCTCATGGACTTTGGCTTCCCGCAGACCACCGACAGCAAGATCCTGCAGGAGTACATCACTCAGCAGAGCAACAAGCTGGAGACGGGCAAGTCACGGGTGCCACCCACTGTCACCAACGCTGTGTCCTGGCGCTCCGAGGGTATCAAGTATAAGAAGAACGAGGTCTTCATTGATGTCATAGAGTCTGTCAACCTGCTGGTCAATGCCAACGGCAGCGTCCTTCTGAGCGAAATCGTCGGTACCATCAAGCTCAAGGTGTTTCTGTCAGGAATGCCAGAGCTGCGGCTGGGCCTCAATGACCGCGTGCTCTTCGAGCTCACTGGCCGCAGCAAGAACAAATCAGTAGAGCTGGAGGATGTAAAATTCCACCAGTGCGTGCGGCTCTCTCGCTTTGACAACGACCGCACCATCTCCTTCATCCCGCCTGATGGTGACTTTGAGCTCATGTCATACCGCCTCAGCACCCAGGTCAAGCCACTGATCTGGATTGAGTCTGTCATTGAGAAGTTCTCCCACAGCCGCGTGGAGATCATGGTCAAGGCCAAGGGGCAGTTTAAGAAACAGTCAGTGGCCAACGGTGTGGAGATATCTGTGCCTGTACCCAGCGATGCCGACTCCCCCAGATTCAAGACCAGTGTGGGCAGCGCCAAGTATGTGCCGGAGAGAAACGTCGTGATTTGGAGTATTAAGTCTTTCCCGGGGGGCAAGGAGTACTTGATGCGAGCCCACTTTGGCCTCCCCAGTGTGGAAAAGGAAGAGGTGGAGGGCCGGCCCCCCATCGGGGTCAAGTTTGAGATCCCCTACTTCACCGTCTCTGGGATCCAGGTCCGATACATGAAGATCATTGAGAAAAGTGGTTACCAGGCCCTGCCCTGGGTTCGCTACATCACCCAGAGTGGCGATTACCAACTTCGTACCAGC---
>panTro5
ATGTCCGCCTCGGCTGTCTTCATTCTGGACGTTAAGGGCAAGCCATTGATCAGCCGCAACTACAAGGGCGATGTGGCCATGAGCAAGATTGAGCACTTCATGCCTTTGCTGGTACAGCGGGAGGAGGAAGGCGCCCTGGCCCCGCTGCTGAGCCACGGCCAGGTCCACTTCCTATGGATCAAACACAGCAACCTCTACTTGGTGGCCACCACATCGAAGAATGCCAATGCCTCCCTGGTGTACTCCTTCCTGTATAAGACAATAGAGGTATTCTGCGAATACTTCAAGGAGCTGGAGGAGGAGAGCATCCGGGACAACTTTGTCATCGTCTACGAGTTGCTGGACGAGCTCATGGACTTTGGCTTCCCGCAGACCACCGACAGCAAGATCCTGCAGGAGTACATCACTCAGCAGAGCAACAAGCTGGAGACGGGCAAGTCACGGGTGCCACCCACTGTCACCAACGCTGTGTCCTGGCGCTCCGAGGGTATCAAGTATAAGAAGAACGAGGTCTTCATTGATGTCATAGAGTCTGTCAACCTGCTGGTCAATGCCAACGGCAGCGTCCTTCTGAGCGAAATCGTCGGTACCATCAAGCTCAAGGTGTTTCTGTCAGGAATGCCAGAGCTGCGGCTGGGCCTCAATGACCGCGTGCTCTTCGAGCTCACTGGCCGCAGCAAGAACAAATCAGTAGAGCTGGAGGATGTAAAATTCCACCAGTGCGTGCGGCTCTCTCGCTTTGACAACGACCGCACCATCTCCTTCATCCCGCCTGATGGTGACTTTGAGCTCATGTCGTACCGCCTCAGCACCCAGGTCAAGCCACTGATCTGGATTGAGTCTGTCATTGAGAAGTTCTCCCACAGCCGCGTGGAGATCATGGTCAAGGCCAAGGGGCAGTTTAAGAAACAGTCAGTGGCCAACGGTGTGGAGATATCTGTGCCTGTACCCAGCGATGCCGACTCCCCCAGATTCAAGACCAGTGTAGGCAGCGCCAAGTATGTGCCGGAGAAAAACGTCGTGATTTGGAGTATTAAGTCTTTCCCGGGGGGCAAGGAGTACTTGATGCGAGCCCACTTTGGCCTCCCCAGTGTGGAAAAGGAAGAGGTGGAGGGCCGGCCCCCCATCGGGGTCAAGTTTGAGATCCCCTACTTCACCGTCTCTGGGATCCAGGTCCGATACATGAAGATCATTGAGAAAAGTGGTTACCAGGCCCTGCCCTGGGTTCGCTACATCACCCAGAGTGGCGATTACCAACTTCGTACCAGC---
>tarSyr2
------------------------------------------CCCTTGATCAGCCGCAACTACAAGGGCGATGTGGCCATGAGCGAAATTGAATACTTCATGCCCCTGCTGGTGCAGCGGGAGGAGGAGGGTGCCCTGGCCCCGCTGCTGAGCCACGGCCGAGTCCACTTCCTGTGGATCAAACACAGCAACCTCTACTTGGTGGCCACCACGCTGAAGAACGCTAATGCCTCCCTGGTATATTCTTTCCTCTACAAGGCTGTGGAGGTATTCTGCGAATACTTCAAGGAGCTGGAGGAAGAGAGCATCCGGGACAACTTTGTCATTGTCTACGAGTTACTGGATGAGCTCATGGACTTCGGCTTCCCGCAGACCACGGACAGCAAGATCCTGCAAGAGTACATCACGCAGCAGGGCAACAAGCTGGAGACTGGCAAGTCGCGGGTGCCGCCCACCGTCACCAACGCCGTGTCCTGGCGCTCCGAGGGCATCAAGTACAAGAAGAACGAGGTCTTCATCGACGTCATAGAGTCTGTCAACCTGCTGGTCAGTGCCAACGGCAGCGTCCTGCTGAGCGAGATCGTGGGCACCATCAAGCTCAAGGTGTTCCTGTCGGGGATGCCAGAGCTGCGGCTGGGCCTCAATGACCGCGTGCTCTTCGAGCTCACTGGCCGCAGCAAGAACAAATCAGTCGAGCTGGAGGACGTGAAATTCCACCAGTGCGTGCGGCTGTCGCGTTTTGACAATGACCGCACCATCTCCTTCATTCCGCCCGATGGTGACTTTGAGCTCATGTCCTACCGCCTTAGCACCCAGGTCAAGCCGCTGATCTGGATTGAGTCTGTCATTGAGAAATTCTCCCACAGTCGTGTAGAAATCATGGTCAAGGCCAAGGGGCAGTTTAAGAAGCAGTCGGTGGCCAACAGTGTGGAGATCTCTGTGCCCGTTCCCAGCGATGCCGACTCCCCACGCTTCAAGACCAGTGTGGGCAGCGCCAAGTACGTGCCGGAGAAGAATGTCGTTATTTGGAGCATTAAGTCCTTCCCGGGAGGCAAGGAGTACCTGATGCGAGCCCACTTTGGCCTCCCCAGCGTGGAGAAGGAGGAGTTGGAGGGTCGACCCCCCATCGGGGTCAAGTTTGAGATTCCCTACTTCACTGTCTCTGGGATTCAGGTCCGATACATGAAGATCATTGAGAAAAGTGGTTACCAGGCCCTGCCATGGGTTCGCTATATCACACAGAGTGGCGATTACCAGCTTCGTACCAGC---
>otoGar3
ATGTCTGCCTCGGCCGTCTTCATTCTCGACGTCAAAGGCAAGCCCTTGATCAGCCGCAACTACAAGGGCGATGTGGCAATGAGTGAAATCGAACACTTTATGCCTCTACTTGTGCAGCGGGAAGAGGAAGGTGCCCTAGCTCCTCTGCTGAGCCATGGCAAAGTTCACTTCCTATGGATCAAACACAGCAACCTCTACTTGGTGGCCACCACACTGAAGAATGCCAATGCCTCCCTGGTGTACTCCTTCCTCTACAAGACCGTGGAGGTATTCTGTGAATACTTCAAGGAGCTGGAGGAAGAGAGCATCCGAGATAACTTTGTCATTGTCTATGAGCTGTTGGATGAGCTCATGGACTTCGGCTTTCCCCAGACCACCGACAGCAAGATCCTGCAGGAGTACATCACACAGCAGGGCAACAAGCTGGAGACAGGCAAGTCACGGGTGCCACCAACTGTCACAAATGCTGTGTCTTGGCGCTCTGAGGGCATTAAGTACAAGAAGAATGAGGTCTTTATTGATGTCATAGAGTCTGTTAACCTGCTGGTCAATGCCAATGGCAGCGTCCTGCTGAGCGAGATCGTGGGCACCATCAAGCTCAAGGTCTTTCTATCCGGAATGCCAGAGCTGCGACTTGGCCTCAATGATCGTGTGCTCTTTGAGCTCACTGGCCGCAGCAAAAACAAGTCTGTGGAGCTAGAAGATGTCAAATTCCACCAGTGTGTGCGGCTCTCGCGCTTTGACAATGACCGCACCATCTCCTTTATCCCTCCCGATGGTGATTTTGAGCTCATGTCTTACCGCCTCAGCACGCAGGTTAAACCGCTGATCTGGATTGAGTCTATCATTGAGAAGTTCTCTCACAGCCGTGTGGAAATCATGGTCAAGGCTAAGGGGCAGTTTAAGAAGCAGTCAGTGGCCAACAGTGTGGAGATCTCTGTTCCAGTACCTAGTGATGCTGACTCCCCACGCTTCAAGACCAGTGTGGGCAATGCCAAGTACGTGCCGGAGAAGAATGTCGTTATTTGGAGTATTAAATCCTTCCCGGGGGGCAAGGAATACCTGATGCGAGCCCACTTTGGGCTCCCCAGCGTGGAGAAGGAGGAGGTGGAGGGTCGGCCTCCCATTGGAGTTAAATTTGAGATCCCCTACTTCACTGTCTCCGGGATCCAGGTTCGATACATGAAGATCATTGAGAAAAGTGGTTACCAGGCACTGCCCTGGGTTCGCTACATCACCCAGAGCGGAGATTATCAACTTCGTACCAGC---
>triMan1
ATGTCCGCCTCGGCCGTCTTCATCCTCGACGTCAAGGGCAAGCCCCTGATCAGCCGCAACTACAAGGGCGATGTGGCCATGAGTGAGATCGAGCACTTCATGCCGCTGCTCATGCAGAGGGAGGAGGAGGGTGCCCTGGCCCCACTGCTGAGCCACGGCCGAGTCCACTTCCTGTGGATCAAGCACAGCAACCTCTACTTGGTGGCCACCACGCTGAAGAACGCCAACGCCTCCCTGGTGTACTCCTTCCTTTACAAGACTGTGGAGGTATTCTCTGAATACTTCAAAGAGCTGGAGGAGGAGAGCATCCGAGACAACTTTGTCATTGTCTACGAACTGCTGGATGAGCTCATGGACTTTGGCTTCCCACAGACCACTGACAGCAAGATCCTACAGGAATACATCACCCAGCAGGGCAACAAGCTGGAGACGGGCAAGTCTCGAGTGCCACCCACTGTCACCAATGCGGTGTCCTGGCGCTCTGAGGGCATCAAGTACAAGAAGAATGAGGTCTTCATTGATGTCATAGAGTCTGTCAACCTGCTGGTCAACGCCAATGGCAGCGTCCTGCTGAGTGAGATTGTGGGCACCATCAAGCTCAAGGTGTTTCTGTCGGGAATGCCAGAGCTGCGACTTGGCCTCAATGACCGCGTGCTCTTTGAGCTCACTGGCCGTGGCAAGAACAAGTCTGTGGAGCTAGAGGACGTCAAGTTCCACCAGTGTGTGCGGCTCTCGCGCTTCGACAATGACCGCACCATCTCCTTCATTCCGCCCGACGGCGACTTCGAGCTCATGTCCTACCGCCTCAGCACCCAGGTCAAGCCCCTCATCTGGATTGAGTCTGTCATCGAGAAGTTTTCCCACAGTCGCGTGGAGATCATGGTCAAGGCCAAGGGACAGTTTAAGAAGCAGTCAGTAGCCAACGGCGTGGAGATCTCTGTGCCTGTCCCCAGTGATGCTGACTCCCCACGCTTCAAGACCAGCGTGGGCAGCGCCAAGTATGTGCCGGAGAAGAACGTTGTCATTTGGAATATTAAGTCCTTCCCGGGGGGCAAGGAGTACCTGATGCGCGCCCACTTTGGCCTCCCCAGCGTGGAGAAGGAGGAGGTGGAGGGCCGGCCTCCCATCGGGGTCAAGTTTGAGATCCCCTACTTCACCGTCTCTGGGATCCAGGTCCGATACATGAAGATCATTGAGAAAAGCGGTTACCAGGCCCTGCCCTGGGTTCGCTACATCACCCAGAGTGGCGATTATCAACTTCGTACCAGC---
>oryAfe1
ATGTCCGCCTCGGCCGTCTTCATCCTCGACGTCAAGGGCAAGCCCCTGATCAGCCGGAACTATAAGGGCGATGTGGCCATGAGCGAGATTGAGCATTTCATGCCGCTGCTCATGCAGCGGGAGGAGGAGGGGGCGCTGGCCCCACTACTGAGCCACGGCAGGGTGCACTTCCTGTGGATCAAGCACAGCAACCTCTACTTGGTGGCCACCACGCTGAAGAACTCCAACGCCTCCCTGGTATACTCCTTCCTCTACAAGACGGTGGAGGTATTCTCAGAATACTTCAAGGAGCTGGAGGAGGAGAGTATTCGAGACAACTTTGTCATTGTCTATGAGCTATTGGATGAGCTCATGGACTTTGGCTTCCCACAGACCACTGACAGCAAGATCCTGCAGGAGTACATCACCCAGCAGGGTAACAAGCTGGAGACAGGCAAGTCTCGAGTGCCACCCACCGTCACCAATGCAGTGTCCTGGCGCTCTGAGGGCATCAAATATAAGAAAAATGAAGTCTTCATTGATGTCATAGAGTCTGTCAATCTGCTGGTCAACGCCAATGGTAGCGTCCTACTGAGCGAGATTGTGGGCACCATCAAGCTCAAGGTGTTTCTGTCAGGAATGCCGGAGCTGCGGCTAGGCCTCAATGACCGCGTGCTCTTTGAGCTCACTGGCCGCAGCAAGAACAAGTCTGTGGAGCTAGAAGATGTGAAGTTCCACCAGTGTGTGCGGCTCTCACGCTTCGACAGCGACCGCACCATCTCCTTCATCCCGCCTGATGGTGACTTCGAGCTCATGTCCTACCGCCTCAGCACTCAGGTCAAGCCACTGATCTGGATCGAGTCTGTCATTGAGAAGTTCTCCCACAGCCGCGTGGAGATCATGGTCAAGGCTAAGGGGCAGTTTAAGAAGCAGTCTGTTGCCAACAGCGTGGAGATCTCTGTACCCGTCCCCAGCGATGCTGACTCGCCCCGCTTTAAGACCAGTGTGGGCAGTGCCAAGTACATGCCAGAGAGGAATGTTGTCATCTGGAGTATCAAGTCCTTCCCGGGGGGCAAGGAGTACCTGATGCGTGCCCACTTTGGCCTCCCCAGCGTGGAGAAGGAGGAGGTGGAGGGCCGGCCTCCCATCGGGGTCAAGTTTGAGATTCCCTATTTCACCGTCTCCGGGATCCAGGTCCGATACATGAAGATCATTGAGAAAAGTGGCTATCAGGCCTTGCCCTGGGTTCGCTATATCACTCAGAGTGGCGATTATCAGCTTCGTACCAGT---
>HLcamFer2
ATGTCTGCCTCGGCTGTCTTCATCCTCGACGTCAAGGGCAAGCCCCTGATCAGCCGCAACTACAAGGGCGATGTGGCCATGAGCGAGATCGAACACTTCATGCCTCTGCTCATGCAGCGGGAGGAGGAGGGCGCCCTCACCCCGCTGCTGAGCCATGGCCGAGTCCACTTCCTGTGGATCAAATACAGCAACCTCTACTTGGTGGCCACCACACTGAAGAATGCCAACGCCTCCCTCGTGTACTCCTTCCTCTACAAGACAGTGGAGGTATTCTCTGAATACTTCAAGGAGCTGGAGGAGGAGAGCATCCGAGACAACTTCGTCATCATCTACGAGCTGCTGGATGAGCTCATGGACTTCGGCTTCCCGCAGACCACCGACAGCAAGATCCTGCAGGAGTACATCACGCAGCAGGGCAACAAACTGGAGACGGGCAAGTCGCGGGTGCCACCCACCGTCACCAATGCTGTGTCCTGGCGCTCTGAGGGCATCAAGTACAAGAAGAACGAGGTCTTCATTGATGTCATAGAGTCGGTCAATCTGCTGGTCAATGCCAATGGCAGTGTCCTGCTGAGCGAGATCGTGGGCACCATCAAGCTCAAGGTGTTTCTGTCGGGAATGCCCGAGCTGCGGCTGGGCCTCAACGACCGCGTGCTCTTCGAGCTCACTGGCCGGAGCAAGAACAAGTCCGTGGAACTGGAGGATGTGAAATTCCACCAGTGTGTGCGGCTCTCCCGCTTCGACAACGACCGAACAATCTCCTTCATCCCACCTGACGGTGACTTTGAGCTCATGTCCTACCGCCTCAGCACCCAGGTCAAGCCACTGATCTGGATTGAATCTGTCATTGAGAAATTCTCCCACAGCCGCGTGGAGATCATGGTCAAGGCCAAGGGGCAATTTAAGAAGCAGTCGGTGGCCAACAGTGTGGAGATATCTGTGCCTGTACCCAGTGACGCTGACTCCCCACGCTTCAAGACCAGCGTGGGCAGTGCCAAGTATGTGCCGGAAAAGAATGTTGTTATTTGGAGTATCAAGTCTTTCCCGGGGGGCAAGGAGTACCTGATGCGAGCCCATTTTGGCCTCCCCAGCGTGGAGAAGGAGGAGGTAGAGGGCCGGCCCCCCATTGGGGTCAAGTTTGAGATTCCCTATTTCACTGTCTCCGGGATCCAGGTCCGATACATGAAGATCATCGAGAAGAGTGGTTACCAGGCCCTGCCGTGGGTCCGCTATATCACTCAGAGTGGTGATTATCAACTTCGTACCAGC---
>balAcu1
ATGTCCGCCTCGGCTGTCTTCATCCTCGATGTCAAGGGCAAGCCCTTGATCAGCCGCAACTACAAGGGCGATGTGGCCATGAGTGAGATTGAGCACTTCATGCCTCTGCTCATGCAGCGGGAGGAGGAGGGCGCCCTGGCCCCACTGATGAGCCACGGCCGGGTCCACTTCCTGTGGATCAAATACAGCAACCTCTACTTGGTGGCCACCACGCTGAAGAACGCCAATGCCTCCCTCGTGTACTCCTTCCTCTACAAGACAGTGGAGGTATTCTCTGAATACTTCAAGGAGCTGGAGGAGGAAAGCATTCGAGACAACTTCGTCATCGTCTACGAGCTGCTGGATGAGCTCATGGACTTCGGCTTCCCACAGACCACGGACAGCAAAATCCTGCAGGAATACATCACGCAGCAGGGCAACAAGCTGGAGACGGGCAAGTCACGAGTGCCACCCACTGTCACCAATGCTGTGTCCTGGCGCTCGGAGGGCATCAAATACAAGAAGAACGAAGTCTTCATCGATGTCATAGAGTCCGTCAACCTGCTGGTCAACGCCAACGGCAGTGTCCTGCTGAGTGAGATCGTGGGCACCATCAAGCTCAAAGTGTTTCTGTCGGGAATGCCAGAGCTGAGGCTGGGCCTCAATGACCGCGTGCTCTTCGAGCTCACTGGCCGGAGCAAGAACAAGTCCGTGGAACTGGAGGATGTGAAATTCCACCAGTGTGTGCGGCTGTCTCGCTTCGACAACGACCGTACCATCTCCTTCATTCCGCCCGACGGTGACTTCGAGCTCATGTCCTACCGCCTCAGCACCCAGGTCAAGCCGCTGATCTGGATTGAATCTGTCATTGAGAAATTCTCCCACAGCCGCGTGGAGATCATGGTCAAGGCCAAGGGGCAGTTTAAGAAGCAGTCAGTGGCCAACAGCGTGGAGATATCTGTGCCGGTACCCAGCGATGCCGACTCCCCACGCTTCAAGACCAGCGTAGGCAGTGCCAAGTACATGCCAGAGAAGAACGTCGTTATCTGGAGTATCAAGTCTTTTCCGGGGGGCAAGGAGTACCTGATGCGCGCCCACTTTGGCCTCCCCAGCGTGGAGAAGGAGGAGGTAGAGGGCCGGCCCCCCATCGGGGTCAAGTTTGAGATCCCCTATTTCACCGTCTCCGGGATCCAGGTCCGATACATGAAGATCATCGAGAAGAGTGGTTACCAGGCCCTGCCCTGGGTCCGCTATATCACCCAGAGTGGCGATTATCAACTTCGTACCAGC---
>susScr11
ATGTCCGCCTCCGCTGTCTTCATCCTCGACGTTAAGGGCAAGCCCTTGATCAGCCGCAACTACAAGGGCGACGTGGCCATGAGCGAGATCGAGCACTTCATGCCTTTGCTTATGCAGCGGGAGGAGGAGGGTGCCCTGGCCCCACTGCTGAGCCATGGCCGGGTCCACTTCTTGTGGATCAAATACAGCAACCTCTACTTGGTGGCCACCACCCTGAAGAATGCCAACGCCTCTCTTGTGTACTCCTTCCTGTACAAGACAGTGGAGGTATTCTCTGAATACTTCAAGGAGCTGGAGGAGGAGAGTATCAGAGACAACTTTGTTATCATCTACGAGCTGCTAGATGAGCTCATGGACTTTGGCTTCCCCCAGACCACCGACAGCAAAATCCTGCAGGAGTACATCACGCAGCAGGGCAACAAGCTGGAGACTGGCAAGTCGCGTGTGCCGCCCACTGTCACCAATGCTGTGTCCTGGCGCTCAGAGGGCATAAAGTACAAGAAGAACGAGGTCTTCATCGATGTCATAGAGTCAGTCAACCTACTGGTCAACGCCAATGGCAGTGTCCTGCTGAGTGAGATCGTGGGCACCATTAAGCTCAAGGTGTTTCTATCGGGAATGCCTGAGTTGCGGCTGGGCCTCAACGACCGCGTGCTCTTCGAGCTCACTGGCCGGAGCAAGAACAAGTCCGTGGAACTAGAGGATGTGAAGTTCCACCAGTGTGTGCGGCTCTCTCGCTTTGACAATGACCGCACCATCTCCTTCATCCCACCCGATGGTGACTTCGAGCTCATGTCCTACCGACTCAGCACTCAGGTCAAGCCGCTGATCTGGATTGAATCTGTAATTGAGAAATTCTCCCACAGCCGCGTGGAGATCATGGTCAAGGCCAAGGGGCAGTTTAAGAAGCAGTCGGTGGCCAACAGTGTGGAGATATCTGTGCCTGTTCCCAGCGATGCTGACTCCCCACGCTTCAAAACCAGTGTGGGCAGTGCCAAGTACGTGCCAGAGAAGAATGTCGTTATCTGGAGCATCAAGTCATTCCCGGGAGGCAAGGAGTACCTGATGCGTGCCCACTTTGGCCTCCCCAGCGTGGAGAAGGAGGAAGTGGAGGGCCGGCCCCCCATCGGGGTCAAGTTTGAGATTCCCTACTTCACTGTCTCCGGGATCCAGGTCCGATATATGAAGATCATCGAGAAGAGTGGTTATCAGGCCCTGCCCTGGGTCCGCTATATTACCCAGAGTGGCGATTATCAACTTCGTACCAGT---
>HLequCab3
ATGTCGGCCTCGGCTGTGTTCATCCTCGACGTCAAGGGCAAGCCCCTGATCAGCCGCAACTACAAGGGCGATGTGGCCATGAGCGAAATTGAGCACTTCATGCCTCTGCTCATGCAGCGCGAGGAGGAGGGTGTCCTGGCACCCCTGCTGAGCCACGGCCGCGTCCACTTCCTGTGGATCAAGCACAGCAACCTCTACCTGGTGGCCACCACGCTGAAGAACGCCAACGCCTCACTGGTGTACTCCTTCCTCTACAAGACCGTGGAGGTGTTCTCCGAATACTTCAAGGAGCTGGAGGAGGAGAGCATCCGCGACAACTTTGTCATCGTCTACGAGCTGCTGGACGAGCTCATGGACTTCGGCTTCCCCCAGACCACCGACAGCAAGATCCTGCAGGAGTACATCACGCAGCAGGGCAACAAGCTGGAGACGGGCAAGTCGCGGGTGCCCCCTACTGTCACCAACGCCGTGTCCTGGCGCTCGGAGGGCATTAAGTACAAGAAGAACGAGGTCTTCATCGACGTCATCGAGTCGGTGAACCTGCTGGTCAACGCCAACGGCAGCGTCCTGCTGAGCGAGATCGTGGGCAGCATCAAGCTCAAGGTGTTCCTGTCGGGGATGCCGGAGCTGCGGCTCGGCCTCAACGACCGCGTGCTCTTCGAGCTCACCGGCCGGAGCAAGAACAAGTCTGTGGAGCTGGAGGACGTGAAGTTCCACCAGTGCGTGCGGCTCTCTCGCTTCGACAACGACCGCACCATCTCCTTCATCCCACCCGACGGTGACTTCGAGCTCATGTCCTACCGCCTCAGCACCCAGGTCAAGCCGCTGATCTGGATCGAGTCGGTCATTGAGAAGTTCTCCCACAGCCGCGTGGAGATCATGGTCAAGGCCAAGGGGCAGTTTAAGAAGCAGTCAGTGGCCAACGGCGTGGAGATTTCTGTGCCAGTGCCCAGCGATGCTGACTCGCCACGCTTCAAGACCAGCGTGGGCAGCGCCAAGTACGTGCCCGAGAAGAACGTCGTGATTTGGAGTATTAAGTCTTTCCCGGGCGGCAAGGAGTACCTGATGCGTGCGCACTTCGGCCTCCCCAGCGTGGAGAAGGAGGAGGAGGAGGGCCGGCCCCCCATCGGGGTCAAGTTTGAGATCCCCTATTTCACCGTCTCTGGGATCCAGGTCCGATACATGAAGATCATCGAGAAAAGCGGCTACCAGGCCCTGCCCTGGGTCCGTTATATCACCCAGAGTGGCGATTATCAGCTTCGTACCAGC---
>cerSim1
ATGTCCGCCTCGGCTGTCTTCATCCTCGACGTCAAGGGCAAGCCCCTGATCAGCCGCAACTACAAGGGCGATGTGGCCATGAGTGAGATCGAGCACTTCATGCCCCTGCTCATGCAGCGGGAGGAGGAGGGCGCCCTGGCCCCGCTGTTGAGCCACGGCCGCGTCCACTTCCTGTGGATCAAACACAGCAACCTCTACTTGGTGGCCACCACGCTGAAGAACGCCAACGCCTCCCTCGTGTACTCCTTCCTGTACAAGACGGTGGAGGTATTCTCCGAATACTTCAAGGAGCTGGAGGAGGAGAGCATCCGGGACAACTTTGTCATCGTCTATGAGCTGCTGGATGAGCTCATGGATTTCGGCTTCCCGCAGACCACCGACAGCAAGATCCTGCAGGAGTACATCACGCAGCAGGGCAACAAGCTGGAGACGGGCAAGTCGCGGGTGCCACCTACTGTCACCAATGCCGTGTCCTGGCGCTCCGAGGGCATCAAGTACAAGAAGAACGAGGTCTTCATCGATGTCATAGAGTCGGTCAACCTGCTGGTCAATGCCAACGGCAGCGTCCTGCTGAGCGAGATCGTGGGCACCATCAAGCTCAAGGTGTTTCTGTCGGGAATGCCGGAGCTGCGGCTTGGCCTCAACGACCGCGTGCTCTTCGAGCTCACTGGCCGGAGCAAGAACAAGTCCGTGGAGCTGGAGGATGTGAAATTCCACCAGTGCGTGCGGCTCTCGCGCTTCGACAACGACCGCACCATCTCCTTCATCCCGCCCGACGGCGACTTCGAGCTCATGTCCTACCGCCTCAGCACCCAGGTCAAGCCGCTGATCTGGATCGAGTCCGTCATTGAGAAGTTCTCCCACAGCCGCGTGGAGATCATGGTCAAGGCCAAGGGGCAGTTTAAGAAGCAGTCGGTGGCCAACGGCGTGGAGATTTCTGTGCCCGTGCCCAGCGACGCCGACTCCCCGCGCTTCAAGACCAGCGTGGGCAGCGCCAAGTACGTGCCGGAGAAGAACGTCGTTATTTGGAGTATTAAGTCCTTCCCGGGGGGCAAGGAGTACCTGATGCGCGCCCACTTCGGCCTCCCCAGTGTGGAGAAGGAGGAGGAGGAGGGCCGGCCCCCCATCGGGGTCAGGTTTGAGATCCCCTATTTCACCGTCTCCGGGATCCAGGTCCGATACATGAAGATCATCGAGAAAAGCGGTTACCAGGCCCTGCCCTGGGTCCGCTATATCACCCAGAGCGGCGATTATCAGCTTCGTACCAGC---
>HLrhiFer5
ATGTCTGCCTCGGCTGTCTTCATCCTCGACGTCAAGGGCAAGCCCCTGATCAGCCGCAACTACAAGGGCGATGTGGCCATGAGTGAGATAGAGCACTTCATGCCTCTGCTCATGCAGCGGGAGGAGGAGGGCGCCTTGGCCCCGCTGCTGAGCCATGGTCGGGTCCACTTCCTGTGGATCAAACACAGCAACCTCTACTTGGTGGCCACCACGTTGAAGAACGCCAATGCCTCACTCGTGTACTCCTTCCTCTACAAGACAGTGGAGGTATTCTCTGAATACTTCAAGGAGCTAGAGGAGGAGAGCATCCGGGACAACTTTGTCATCGTCTATGAGCTGCTGGATGAGCTCATGGACTTTGGCTTCCCCCAGACCACCGACAGCAAGATTCTGCAGGAGTACATCACACAGCAGGGCAACAAGCTGGAGACAGGTAAGTCGCGGGTGCCACCCACCGTCACCAATGCTGTGTCCTGGCGCTCTGAGGGCATCAAGTATAAGAAGAATGAAGTCTTCATTGACGTCATAGAGTCTGTCAACCTGCTGGTCAATGCCAATGGCAGCGTCCTGCTGAGTGAGATTGTGGGCACCATCAAGCTCAAGGTGTTTCTGTCCGGAATGCCAGAGCTGCGGCTCGGCCTCAATGACCGCGTGCTCTTCGAGCTCACTGGCCGGAGCAAGAACAAGTCTGTGGAACTGGAGGATGTGAAATTTCACCAGTGTGTGCGACTCTCTCGTTTCGACAATGATCGCACCATCTCCTTCATCCCTCCTGATGGCGACTTTGAGCTTATGTCGTATCGCCTCAGCACCCAGGTTAAACCGCTGATCTGGATTGAGTCTGTCATTGAGAAGTTCTCCCACAGCCGTGTGGAGATCATGGTCAAGGCCAAGGGGCAGTTTAAGAAGCAGTCGGTGGCCAACAGCGTGGAGATATCTGTGCCGGTCCCCAGTGATGCTGACTCCCCACGCTTCAAGACCAGCGTGGGCAGTGCCAAGTACATGCCTGAGAAGAACATTGTGATTTGGAGTATAAAGTCTTTCCCGGGGGGCAAGGAGTACCTGATGCGCGCCCACTTTGGCCTCCCCAGTGTGGAGAAGGAAGAAGAGGAGGGCCGGCCCCCCATTGGGGTCAAGTTTGAGATCCCCTATTTCACCGTCTCTGGGATTCAGGTCCGATACATGAAGATTATCGAGAAAAGTGGTTATCAGGCCCTGCCCTGGGTCCGCTACATCACCCAGAGTGGTGATTATCAGCTTCGTACCAGC---
>HLrouAeg4
ATGTCTGCCTCGGCGGTCTTCATCCTCGACGTCAAGGGCAAGCCCCTGATCAGCCGCAACTATAAGGGCGATGTGGCCATGAGTGAGATAGAGCACTTCATGCCTCTGCTTGTGCAGCGGGAGGAGGAGGGGGCCCTGGCTCCACTGCTGAGCCACGGTCGGGTCCACTTCCTGTGGATCAAACACAGCAACCTCTACTTGGTGGCCACCACACTGAAGAATGCCAATGCCTCACTTGTGTACTCCTTCCTCTACAAGACAGTGGAGGTATTCTCTGAATATTTCAAGGAGCTGGAGGAGGAGAGCATCCGGGACAACTTTGTCATTGTCTACGAGCTGCTGGATGAGCTCATGGACTTTGGTTTCCCTCAGACCACCGACAGCAAGATTCTGCAGGAGTACATCACGCAGCAGGGCAACAAGCTGGAGACGGGCAAGTCACGGGTGCCACCCACTGTCACCAATGCTGTGTCCTGGCGTTCTGAGGGCATCAAGTACAAGAAGAATGAGGTCTTCATCGATGTCATAGAGTCTGTCAATCTGCTGGTCAATGCTAATGGCAGCGTCCTGCTGAGTGAAATCGTGGGCACCATCAAGCTCAAAGTGTTTCTGTCTGGCATGCCCGAGCTGAGACTCGGCCTCAACGACCGCGTACTCTTTGAGCTCACTGGCCGGAGCAAGAACAAGTCTGTGGAACTGGAGGATGTGAAGTTTCACCAGTGTGTGCGACTCTCTCGTTTTGACAATGACCGCACCATCTCCTTCATCCCACCCGATGGCGACTTTGAGCTCATGTCCTATCGCCTCAGCACACAGGTCAAGCCACTGATCTGGATTGAGTCTGTCATTGAGAAGTTCTCCCACAGCCGTGTGGAGATTATGGTCAAGGCCAAGGGGCAGTTTAAGAAGCAATCAGTGGCCAACAGTGTGGAGATATCTGTGCCAGTGCCCAGCGATGCTGACTCCCCACGCTTCAAGACCAGCGTGGGCAGTGCCAAGTACGTGCCTGAGAAGAACATCGTGATTTGGAGTATTAAGTCTTTCCCGGGGGGCAAGGAGTACCTGATGCGTGCCCACTTTGGCCTCCCCAGCGTGGAGAAGGAGGAGGAGGAGGGCCGGCCCCCCATTGGGGTCAAGTTTGAGATCCCCTACTTCACCGTCTCTGGGATTCAGGTCCGATACATGAAGATCATTGAGAAAAGTGGTTACCAGGCGCTGCCCTGGGTCCGCTACATCACTCAGAGTGGTGATTATCAACTTCGTACCAGC---
>felCat8
ATGTCCGCCTCGGCTGTCTTCATCCTCGACGTCAAGGGCAAGCCCCTGATCAGCCGCAACTACAAGGGCGATGTGGCCATGAGTGAGATTGAGAACTTCATGCCTCTGCTCATGCAGCGGGAGGAGGAGGGTGCCTTGGCCCCACTGCTGAGCCATGGCCGGGTCCACTTTTTGTGGATCAAACACAGCAACCTCTATTTGGTAGCCACCACGCTGAAGAACGCCAACGCCTCCCTCGTGTACTCCTTCCTCTACAAGACGGTGGAGGTATTCTCTGAATACTTCAAGGAGCTGGAGGAGGAGAGCATCCGAGACAACTTCGTCATCGTCTACGAGCTGCTGGACGAGCTCATGGACTTCGGCTTCCCCCAGACCACCGACAGCAAGATCCTGCAGGAGTACATCACACAGCAGGGCAACAAGCTGGAGACCGGCAAATCTCGAGTGCCACCCACTGTCACCAATGCCGTGTCCTGGCGCTCTGAGGGCATCAAGTACAAGAAGAACGAGGTGTTCATTGATGTCATAGAGTCTGTCAACCTGCTGGTCAATGCCAACGGCAGCGTCCTGCTGAGCGAGATCGTGGGCACCATCAAGCTCAAGGTGTTTCTGTCGGGAATGCCAGAGCTGCGGCTTGGCCTCAACGACCGTGTGCTCTTTGAGCTCACTGGCCGAAGCAAGAACAAGTCTGTGGAACTGGAAGACGTCAAATTCCACCAGTGTGTGCGGCTGTCTCGCTTTGACAATGACCGCACTATCTCCTTCATCCCACCCGACGGCGACTTTGAGCTCATGTCCTACCGCCTCAGCACCCAGGTCAAGCCGTTGATCTGGATTGAGTCCGTCATTGAGAAGTTCTCCCACAGCCGTGTGGAGATCATGGTCAAGGCCAAGGGGCAGTTTAAGAAGCAGTCGGTGGCCAACGGCGTGGAGATATCCGTGCCCGTGCCCAGTGATGCCGACTCCCCACGCTTCAAGACCAGTGTAGGCAGTGCCAAGTACGTGCCCGAAAAGAATGTCGTTATTTGGAGTATTAAGTCCTTCCCGGGGGGCAAGGAGTACCTGATGCGCGCCCACTTTGGCCTCCCCAGCGTGGAGAAGGAGGAGGTGGAGGGCCGGCCCCCTATTGGGGTCAAGTTTGAGATCCCCTACTTCACTGTCTCCGGGATCCAGGTCCGATACATGAAGATCATTGAGAAAAGCGGTTACCAGGCCCTGCCATGGGTTCGCTACATCACCCAGAGTGGCGATTATCAACTTCGTACGAGC---
>musFur1
ATGTCCGCCTCGGCTGTCTTCATCCTCGACGTCAAGGGCAAGCCCCTGATCAGCCGCAACTACAAGGGCGATGTGGCCATGAGTGAGATCGAGCACTTCATGCCTCTGCTCATGCAGCGGGAGGAAGAGGGTGCCCTGGCCCCACTGCTGAGCCATGGCCGGGTCCACTTCCTGTGGATCAAACACAGCAATCTCTACTTGGTGGCCACCACACTGAAGAACGCCAACGCCTCCCTCGTGTACTCCTTCCTCTACAAGACGGTGGAGGTGTTCTCTGAGTACTTCAAGGAGCTGGAGGAGGAGAGCATCCGTGACAACTTTGTCATCGTCTATGAGCTGCTGGATGAACTCATGGACTTTGGCTTCCCACAGACCACGGACAGCAAGATCCTACAGGAGTACATCACGCAGCAGGGCAACAAGCTGGAGACCGGCAAATCTCGGGTGCCACCCACTGTCACCAATGCTGTGTCCTGGCGCTCCGAGGGCATCAAGTACAAGAAGAATGAGGTCTTCATTGATGTCATTGAGTCTGTCAACCTGCTGGTCAATGCTAACGGCAGCGTCCTGCTGAGCGAGATCGTGGGCACCATCAAGCTCAAGGTGTTTCTGTCGGGAATGCCAGAGCTGCGGCTTGGCCTCAACGACCGAGTGCTCTTTGAGCTCACTGGCCGGAGCAAGAACAAGTCCGTGGAGCTGGAGGACGTGAAATTCCACCAGTGCGTGCGGCTCTCTCGCTTTGACAATGACCGCACCATCTCCTTCATCCCACCTGATGGCGACTTTGAGCTCATGTCCTACCGCCTCAGCACCCAGGTCAAGCCATTGATCTGGATTGAGTCCGTCATTGAGAAGTTCTCCCACAGCCGCGTGGAGATCATGGTCAAGGCCAAGGGGCAGTTTAAGAAGCAGTCGGTGGCCAATGGCGTGGAGATATCCGTGCCCGTGCCCAGTGACGCCGACTCCCCGAAGTTCAAGACCAGTGTAGGCAGTGCCAAGTACGTGCCGGAAAAGAATGTCGTTATTTGGAGTATTAAGTCTTTCCCGGGGGGCAAGGAGTACCTGATGCGTGCCCACTTTGGCCTCCCCAGCGTGGAGAAGGAGGAGGTAGAGGGTCGGCCCCCTATTGGGGTCAAGTTTGAGATCCCCTATTTCACCGTCTCTGGGATCCAGGTTCGGTACATGAAGATCATTGAGAAAAGCGGTTACCAGGCCCTGCCATGGGTTCGCTACATCACCCAAAGTGGCGATTATCAACTTCGGACCAGC---
>ailMel1
ATGTCCGCCTCCGCTGTCTTCATCCTCGACGTCAAGGGCAAGCCTCTGATCAGCCGCAACTACAAGGGCGATGTGGCCATGAGTGAGATTGAGCACTTCATGCCTCTGCTCATGCAGCGGGAGGAGGAGGGCGCCCTGGCCCCGCTGCTGAGCCACGGCCAGGTCCACTTCCTATGGATCAAGCACAGCAACCTGTACTTGGTGGCCACCACGCTGAAGAATGCCAACGCCTCTCTCGTGTACTCCTTCCTCTACAAGACGGTGGAGGTATTCTCTGAGTACTTCAAGGAGCTGGAGGAGGAGAGCATCCGAGACAACTTTGTCATCGTCTATGAGCTGCTGGATGAGCTCATGGACTTCGGCTTTCCCCAGACCACGGACAGCAAGATCCTGCAGGAGTACATCACGCAGCAGGGTAACAAGCTGGAGACCGGCAAATCACGGGTGCCTCCCACTGTCACCAACGCTGTGTCCTGGCGCTCCGAGGGCATCAAGTACAAGAAGAATGAGGTCTTCATTGATGTCATAGAGTCTGTCAACCTGCTGGTCAATGCCAACGGCAGCGTCCTGCTGAGCGAGATCGTGGGCACCATCAAGCTCAAGGTGTTTCTGTCGGGAATGCCAGAGCTGCGGCTTGGCCTCAACGACCGTGTGCTCTTTGAGCTCACTGGCCGGAGCAAGAACAAGTCCGTGGAGCTGGAGGACGTGAAGTTCCACCAGTGCGTGCGGCTCTCTCGCTTTGACAATGATCGCACCATCTCCTTCATCCCACCCGACGGCGACTTTGAGCTCATGTCCTACCGCCTCAGCACCCAGGTCAAGCCATTGATCTGGATTGAGTCCGTCATTGAGAAGTTCTCCCACAGCCGAGTGGAGATCATGGTCAAGGCCAAGGGGCAGTTTAAGAAGCAGTCAGTGGCCAACGGTGTGGAGATATCCGTGCCCGTGCCCAGTGATGCTGACTCCCCACGCTTCAAGACGAGTGTAGGCAGCGCCAAGTACGTGCCAGAAAAGAATGTTGTTATTTGGAGTATTAAGTCTTTCCCGGGGGGCAAGGAGTACCTGATGCGTGCCCACTTTGGCCTCCCCAGCGTGGAGAAGGAGGAGGTAGAGGGCCGGCCCCCCATTGGGGTCAAGTTTGAGATCCCCTATTTCACCGTCTCCGGGATCCAGGTCCGATACATGAAGATCATTGAGAAAAGCGGTTACCAGGCCCTGCCGTGGGTTCGCTACATCACCCAAAGTGGCGATTATCAACTTCGTACCAGC---
>lepWed1
ATGTCCGCCTCGGCTGTCTTCATCCTCGACGTCAAGGGCAAGCCCCTGATCAGTCGCAACTACAAGGGCGATATCGCCATGAGTGAGATCGAGCACTTCATGCCTCTGCTCTTGCAGCGGGAGGAGGAGGGCGCCCTGGCCCCACTGCTGAGCCATGGCCGGGTCCACTTCCTGTGGATCAAACACAGCAACCTCTACTTGGTGGCCACCACACTGAAGAACGCCAACGCCTCCCTCGTGTACTCCTTCCTCTACAAGACTGTTGAGGTATTCTCTGAGTACTTCAAGGAGCTGGAGGAGGAGAGCATCCGAGACAACTTTGTCATCGTCTATGAGCTGCTGGATGAGCTCATGGACTTTGGCTTCCCACAGACCACGGACAGCAAGATCCTGCAGGAGTACATCACGCAGCAGGGCAACAAGCTGGAGACTGGCAAATCACGGGTGCCGCCCACTGTCACCAACGCTGTGTCCTGGCGCTCCGAGGGCATCAAGTACAAGAAGAATGAGGTCTTCATCGATGTCATAGAGTCTGTCAACCTGCTGGTCAATGCCAACGGCAGCGTCCTGCTGAGCGAGATCGTGGGCACCATCAAGCTCAAGGTGTTTCTGTCGGGAATGCCAGAGCTGCGGCTTGGCCTCAACGACCGTGTGCTCTTTGAGCTCACTGGCCGGAGCAAGAACAAGTCCGTGGAGCTGGAGGATGTGAAATTCCACCAGTGCGTGCGGCTCTCTCGCTTTGACAATGATCGCACCATCTCCTTCATCCCACCCGATGGCGACTTCGAGCTCATGTCCTACCGCCTCAGCACCCAGGTCAAGCCATTGATCTGGATTGAGTCCGTCATTGAGAAGTTCTCCCACAGTCGCGTGGAGATCATGGTTAAGGCCAAGGGGCAGTTTAAGAAGCAGTCGGTGGCCAATGGCGTGGAGATATCTGTGCCCGTGCCCAGTGATGCCGACTCCCCAAGGTTCAAGACCAGTGTAGGCAGTGCCAAGTACATGCCAGAAAAGAATGTCGTTATTTGGAGTATTAAGTCTTTCCCGGGGGGCAAGGAGTACCTGATGCGTGCCCACTTTGGCCTCCCCAGCGTGGAGAAGGAGGAGGTAGAGGGCCGGCCCCCCATTGGGGTCAAATTTGAGATCCCCTATTTCACCGTCTCCGGGATCCAGGTCCGATACATGAAGATCATTGAGAAAAGCGGTTACCAGGCCCTGCCATGGGTTCGCTACATCACCCAAAGTGGTGATTATCAACTTCGTACCAGC---
>canFam3
------------------------------------------CCCCTGATCAGCCGCAACTACAAGGGCGACGTGGCCATGAGTGAGATTGAGCACTTCATGCCTCTGCTCATGCAGCGGGAAGAGGAGGGCGCCCTGGCCCCCCTACTGAGCCATGGCCGGGTGCATTTTCTGTGGATCAAACATAGCAACCTCTACTTGGTGGCTACCACGCTGAAGAATGCCAACGCCTCCCTCGTGTACTCCTTCCTCTACAAGACGGTGGAGGTTTTCTCTGAGTACTTCAAGGAGCTGGAGGAGGAGAGCATCCGAGACAACTTCGTCATCGTCTACGAGCTGCTGGATGAGCTCATGGACTTTGGCTTCCCACAGACCACGGACAGCAAGATCCTGCAAGAGTACATCACGCAGCAGGGCAACAAGCTGGTGACTGGCAAATCCCGGGTGCCACCCACTGTCACCAATGCCGTGTCCTGGCGCTCTGAGGGCCTCAAGTACAAGAAGAATGAGGTCTTCATCGATGTCATAGAGTCTGTCAACCTGCTGGTCAATGCCAATGGCAGCGTCCTTCTGAGCGAGATCGTGGGCACCATCAAGCTCAAGGTGTTTCTGTCGGGAATGCCAGAGCTGCGGCTTGGCCTCAACGACCGCGTCCTGTTTGAGCTCACTGGCCGGAGCAAGAACAAGTCCGTGGAGCTGGAGGACGTGAAATTCCACCAGTGCGTGCGGCTCTCTCGCTTTGACAATGACCGCACTATCTCCTTCATCCCGCCCGACGGCGACTTCGAGCTCATGTCCTACCGTCTGAGCACCCAGGTCAAGCCATTGATCTGGATTGAGTCCGTCATTGAGAAATTCTCCCACAGCCGCGTGGAGATCATGGTCAAGGCCAAGGGGCAGTTTAAGAAGCAGTCAGTGGCCAATGGTGTGGAGATATCTGTGCCCGTCCCCAGCGATGCCGACTCCCCTCGCTTCAAGACCAGTGTAGGCAGTGCCAAGTACGTGCCGGAAAAGAATGTCGTTATTTGGAGTATTAAGTCTTTCCCGGGGGGCAAGGAGTACCTGATGCGTGCCCACTTTGGCCTCCCCAGCGTGGAGAAGGAGGAGGTGGAGGGCCGGCCCCCGATTGGGGTCAAGTTTGAGATCCCCTATTTCACCGTCTCTGGGATCCAGGTCCGATACATGAAGATCATTGAGAAAAGCGGTTACCAGGCCCTGCCATGGGTTCGCTATATCACCCAAAGTGGCGATTATCAACTTCGTACCAGC---
>HLmyoMyo6
ATGTCCGCCTCGGCTGTCTTCATCCTCGACGTCAAGGGCAAGCCCCTGATCAGTCGAAACTACAAGGGCGATGTGGCCATGAGCGAGATAGAGCACTTTATGCCTCTGCTCATGCAGCGGGAGGAAGAGGGCGCTCTGACCCCACTGCTGAGCCACGGCCGGGTCCACTTCCTGTGGATCAAATACAGCAACCTCTACTTGGTGGCCACCACGCTGAAGAACGCCAATGCCTCGCTCGTGTACTCCTTCCTCTACAAGACGGTGGAGGTATTCTCCGAATACTTCAAGGAGCTGGAGGAGGAGAGCATCAGGGACAACTTTGTCATTGTCTACGAGCTGCTGGATGAGCTCATGGACTTTGGCTTCCCCCAGACCACTGACAGCAAGATTCTGCAGGAGTACATCACACAGCAGGGCAACAAGCTGGAGACGGGCAAGTCACGGGTGCCGCCCACTGTCACCAATGCTGTGTCCTGGCGCTCCGAGGGCATCAAGTACAAGAAGAATGAGGTCTTCATCGACGTCATAGAGTCTGTCAACCTGCTGGTCAATGCCAATGGCAGTGTCCTGCTGAGCGAGATCGTGGGCACCATCAAGCTCAAGGTGTTTCTGTCGGGAATGCCAGAGCTGCGACTCGGCCTCAACGATCGCGTGCTCTTTGAGCTCACTGGCCGAAACAAGAACAAGTCGGTGGAACTGGAGGATGTGAAATTTCACCAGTGTGTGCGACTCTCCCGTTTTGACAATGACCGCACCATTTCCTTTATCCCACCTGATGGCGACTTCGAGCTCATGTCCTACCGCCTCAGCACCCAGGTCAAGCCACTGATCTGGATTGAGTCTGTCATTGAGAAGTTCTCCCACAGCCGGGTGGAGATCATGGTCAAGGCCAAGGGACAGTTTAAGAAGCAGTCGGTGGCCAACGGTGTGGAGATATCTGTGCCGGTGCCCAGTGATGCCGATTCCCCGCGCTTCAAGACCAGCGTGGGCAGTGCCAAGTATGTGCCCGAGAAGAACATCGTGATTTGGAGCATTAAGTCTTTCCCGGGCGGCAAGGAGTACCTGATGCGTGCCCACTTTGGCCTCCCTAGTGTGGAGAAGGAGGAGGAGGAGGGCCGGCCCCCCATTGGGGTCAAGTTTGAGATCCCCTATTTCACCGTCTCCGGGATTCAGGTCCGATACATGAAGATCATCGAGAAAAGCGGTTACCAGGCCCTGCCCTGGGTCCGCTACATCACCCAGAGTGGAGATTATCAACTTCGTACCAGC---
>HLpipKuh2
ATGTCCGCCTCGGCTGTCTTCATCCTCGACGTCAAGGGCAAGCCCCTGATCAGCCGAAACTACAAGGGCGATGTGGCCATGAGCGAGATAGAGCACTTTATGCCTCTGCTCATGCAGCGGGAGGAAGAGGGCGCTCTGGCCCCGCTGCTGAGCCACGGCCGGGTCCACTTCCTGTGGATCAAACACAGCAACCTCTACTTGGTGGCCACCACGCTGAAGAACGCCAATGCCTCGCTCGTGTATTCCTTCCTCTACAAGACAGTGGAGGTATTCTCCGAATACTTCAAGGAGCTGGAGGAGGAGAGCATCAGGGACAACTTTGTCATCGTCTACGAGCTGCTGGATGAGCTCATGGACTTTGGCTTCCCCCAGACCACCGACAGCAAGATTCTGCAGGAGTACATCACACAGCAGGGCAACAAGCTGGAGACAGGCAAGTCCCGGGTGCCGCCCACTGTCACCAACGCCGTGTCCTGGCGCTCCGAGGGCATCAAGTACAAGAAGAATGAGGTCTTCATCGACGTCATAGAGTCTGTCAACCTCTTGGTCAATGCCAACGGCAGTGTCCTGCTGAGTGAGATCGTGGGCACCATCAAGCTCAAGGTGTTTCTGTCGGGAATGCCAGAGCTGCGACTCGGCCTCAACGACCGCGTGCTCTTTGAGCTCACTGGCCGAAACAAGAACAAGTCTGTGGAACTGGAGGATGTGAAATTTCACCAGTGTGTGCGACTCTCCCGTTTTGACAATGACCGCACCATTTCCTTTATCCCACCTGACGGTGACTTCGAGCTCATGTCCTACCGCCTCAGCACCCAGGTCAAGCCGCTGATCTGGATCGAGTCTGTCATTGAGAAGTTCTCCCACAGCCGGGTCGAGATCATGGTCAAGGCCAAGGGACAGTTTAAGAAGCAGTCGGTGGCCAACGGTGTGGAGATATCTGTGCCGGTGCCGAGTGATGCCGACTCCCCACGCTTCAAGACCAGCGTGGGCAGTGCCAAGTACGTGCCCGAGAAGAACATCGTGATTTGGAGCATTAAGTCTTTCCCGGGGGGCAAGGAGTACCTGATGCGTGCCCACTTTGGCCTTCCCAGTGTGGAGAAGGAGGAGGAGGAGGGCCGGCCCCCCATTGGGGTCAAGTTTGAGATCCCCTATTTCACTGTCTCCGGGATTCAGGTCCGATACATGAAGATCATCGAGAAAAGCGGTTACCAGGCTCTGCCCTGGGTCCGCTACATCACCCAGAGCGGTGATTACCAACTTCGTACCAGC---
>HLmanJav1
------------------------------------------------------------------------------------------------------------------------------------------------------------------------------------------------------------------------------------------------------------------------------------------------------------------------------------------------------------------------------------------------------------------------------------------------------------------------------------------------------------------------------------------------------------------GTCAATGCCAATGGCAGTGTCCTGCTGAGTGACATCGTGGGCACCATCAAGCTCAAGGTGTTTCTGTCGGGAATGCCAGAGCTGCGGCTTGGCCTTAACGACCGCGTGCTCTTTGAGCTCACTGGCCGGAGCAAGAACAAGTCTGTAGAGTTAGAAGATGTGAAATTCCACCAGTGTGTGCGGCTGTCTCGCTTTGACAATGATCGCACCATCTCCTTCATCCCTCCTGACGGTGACTTTGAGCTCATGTCCTACCGCCTCAGCACCCAGGTCAAGCCGCTGATCTGGATTGAATCTGTCATTGAGAAGTTCTCCCACAGCCGCGTGGAGATCATGGTCAAGGCCAAGGGGCAGTTTAAGAAGCAGTCAGTGGCCAACGGCGTGGAGATATCCGTGCCTGTCCCTAGCGATGCCGACTCCCCACGCTTCAAGACCAGTGTGGGCAGTGCCAAGTATGTGCCAGAGAAGAATGTTGTTATTTGGAGTATTAAGTCTTTCCCGGGGGGCAAAGAGTACCTGATGCGTGCCCACTTTGGCCTCCCCAGTGTGGAGAAGGAGGAGGTGGAAGGGCAGCCGCCCATCGGGGTCAAGTTTGAGATCCCTTATTTCACCGTCTCTGGCATTCAGGTCCGATACATGAAGATCATCGAGAAAAGCGGTTACCAGGCCCTGCCCTGGGTTCGTTACATCACCCAGAGTGGTGATTATCAACTTCGAACCAGC---
>manPen1
ATGTCCGCCTCGGCTGTCTTCATCCTCGACGTCAAGGGCAAGCCCCTGATCAGCCGCAACTACAAGGGCGATGTAGCCATGAGTGAGATCGAACACTTCCTGCCTCTGCTCGTGCAGCGGGAGGAGGAGGGCGCCCTGGCCCCGCTGCTGAGCCATGGCAAGGTCCACTTCCTATGGATCAAACACAGCAACCTCTACTTGGTGGCCACCACGCTGAAGAACGCCAATGCCTCCCTGGTGTACTCCTTCCTCTACAAGACCGTGGAGGTGTTCTCCGAGTACTTCAAGGAGCTGGAGGAGGAGAGCATCCGAGACAATTTTGTCATCGTGTATGAACTTCTGGATGAGCTCATGGACTTTGGCTTCCCCCAGACCACCGACAGCAAGATCCTGCAGGAGTACATCACACAGCAGGGCAACAAGCTGGAGACTGGCAAGTCGCGGGTGCCCCCCACCGTCACCAATGCTGTGTCCTGGCGCTCTGAGGGCATCAAGTACAAGAAGAACGAGGTCTTCATCGATGTCATAGAGTCTGTCAACCTGCTGGTCAGTGCCAATGGCAGTGTCCTGCTGAGTGACATCGTGGGCACCATCAAGCTCAAGGTGTTTCTGTCGGGAATGCCAGAGCTGCGGCTTGGCCTTAACGACCGCGTGCTCTTTGAGCTCACTGGCCGGAGCAAGAACAAGTCTGTAGAGTTAGAGGATGTGAAATTCCACCAGTGTGTGCGGCTGTCTCGCTTTGACAATGACCGCACCATCTCCTTCATCCCTCCTGACGGTGACTTCGAGCTCATGTCCTACCGCCTCAGCACCCAGGTCAAGCCGCTGATCTGGATTGAATCTGTCATTGAGAAGTTCTCCCACAGCCGCGTGGAGATCATGGTCAAGGCCAAGGGGCAGTTTAAGAAGCAGTCAGTGGCCAACGGCGTGGAGATATCCGTGCCTGTCCCTAGCGATGCTGACTCCCCACGCTTCAAGACCAGTGTGGGCAGTGCCAAGTATGTGCCAGAGAAGAATGTTGTTATTTGGAGTATTAAGTCTTTCCCGGGGGGCAAGGAGTACCTGATGCGTGCCCACTTTGGCCTCCCCAGTGTGGAGAAGGAGGAGGTGGAAGGGCAGCCGCCCATCGGAGTCAAGTTTGAGATCCCTTATTTCACCGTCTCTGGCATTCAGGTCCGATACATGAAGATCATCGAGAAAAGCGGTTACCAGGCCCTGCCCTGGGTTCGTTACATTACCCAGAGTGGCGATTATCAACTTCGAACCAGC---
>conCri1
ATGTCCGCCTCGGCAGTTTTCATCCTCGATGTCAAGGGCAAGCCCCTGATCAGCCGCAACTACAAGGGTGACATTCCCATGAGTGAGATTGACTACTTCATGCCTCTGCTCGTGCAGCGGGAGGAAGAAGGTGCCCTGGCACCACTGCTGAGCCATGGCCGGGTCCATTTCTTGTGGATCAAACACAGCAACCTCTACTTGGTGGCCACCACACTGAAGAATGCCAATGCCTCCCTGGTGTACTCCTTTCTCTACAAAACAGTGGAGGTATTCTCTGAGTACTTCAAGGAGTTGGAAGAGGAGAGCATCAGAGATAATTTTGTCATCGTCTACGAGCTGCTGGATGAGCTCATGGACTTCGGCTTCCCGCAAACCACTGACAGCAAGATCCTGCAGGAGTACATCACCCAGCAGGGCAACAAGCTTGAGACTGGCAGATCCCGCGTGCCGCCCACTGTCACCAACGCTGTGTCTTGGCGCTCTGAGGGTATTAAGTACAAGAAGAACGAGGTCTTCATTGATGTCATAGAGTCAGTGAACCTACTGGTCAATGCCAACGGCAGTGTCCTGCTGAGTGAGATTGTGGGTACCATCAAGCTCAAGGTGTTTTTGTCCGGAATGCCAGAGCTACGGCTGGGCCTCAATGACCGTGTGCTCTTCGAACTCACTGGCCGGAGCAAGAACAAGTCCGTGGAGCTAGAAGATGTGAAATTCCACCAGTGTGTGCGGCTCTCTCGCTTTGACAATGACCGCACAATCTCCTTCATCCCGCCTGATGGTGACTTTGAGCTCATGTCCTACCGCCTCAGCACCCAGGTGAAGCCACTGATCTGGATTGAGTCTGTCATTGAGAAGTTCTCCCACAGCCGTGTGGAGATCATGGTCAAGGCCAAGGGGCAATTTAAGAAACAGTCAGTGGCCAATGGTGTGGAGATAGCTGTGCCCGTACCCAGTGATGCTGACTCCCCGCGCTTCAAGACCAGTGTGGGCAGTGCCAAGTATGTGCCTGAGAAAAACGTCGTGATTTGGAGTATCAAGTCTTTCCCGGGAGGCAAGGAATACCTGATGCGTGCCCACTTTGGCCTTCCCAGTGTCGAGAAGGAGGAGGTGGAGGGCCGGCCGCCCATTGGGGTCAAGTTTGAGATCCCCTATTTCACTGTCTCCGGGATTCAGGTTCGATACATGAAGATCATTGAGAAAAGTGGTTACCAGGCCCTGCCCTGGGTTCGCTATATCACCCAGAGTGGCGATTATCAACTTCGTACCACC---
>sorAra2
ATGTCCGCCTCGGCTGTCTTTATCCTGGACGTGAAGGGCAAGCCCCTGATCAGCCGCAACTACAAGGGCGACATTGCCATGAGCGAGATCGAGTATTTCATGCCGCTTCTCATGCAGAGGGAGGAAGAGGGTGCGCTGGCCCCACTGCTGAGCCATGGCCGAGTGCACTTCCTGTGGATCAAGCACAGCAACCTCTACCTGGTGGCAACCACCCTGAAGAATGCCAACGCATCGCTGGTCTACTCCTTCTTGTACAAGACAGTGGAGGTCTTTTCCGAGTATTTTAAGGAGCTAGAAGAGGAGAGCATCAGGGACAACTTTGTCATCGTGTACGAGCTGCTGGATGAGCTCATGGATTTCGGCTTCCCGCAAACTACCGACAGCAAAATCCTTCAGGAGTACATCACGCAGCAGGGCAACAAGCTGGAGACTGGCAAATCTCGGGTGCCCTCTACCGTGACTAATGCTGTGTCGTGGCGCTCCGAAGGCCTCAAGTACAAGAAGAACGAGGTCTTCATTGATGTCATCGAGTCAGTCAACCTGCTGGTCAACGCCAATGGCAGTGTCCTGCTGAGCGAGATTGTGGGCACCATCAAGCTCAAGGTGTTTCTGTCTGGGATGCCGGAGCTGCGGCTGGGCCTTAACGACCGTGTGCTCTTCGAGCTCACTGGCCGGAGTAAGAACAAGTCGGTGGAGCTGGAGGACGTCAAGTTCCACCAGTGCGTGCGGCTGTCGCGCTTCGACAATGACCGCACCATCTCCTTCATCCCGCCCGACGGCGACTTCGAGCTCATGTCCTACCGCCTCAGCACCCAGGTCAAGCCGCTCATCTGGATCGAGTCGGTCATTGAGAAATTCTCGCACAGCCGCGTGGAGATCATGGTGAAGGCCAAGGGCCAGTTTAAGAAGCAGTCGGTGGCCAACGGCGTGGAGATCTGCGTACCGGTGCCCAGTGACGCCGACTCTCCGCGCTTCAAGACCAGCGTGGGCAGCGCCAAGTACGTGCCCGAGAAGAACGTGGTGATCTGGAGTATCAAGTCTTTCCCGGGGGGCAAGGAGTACCTGATGCGTGCCCACTTTGGCCTGCCCAGTGTGGAGAAGGAGGAGGTGGAGGGCCGGCCCCCCATTGGGGTCAAGTTTGAGATCCCCTACTTCACCGTCTCTGGGATCCAGGTGCGGTATATGAAAATCATCGAGAAGAGTGGGTACCAGGCGCTGCCCTGGGTCCGATACATCACCCAGAGCGGGGATTATCAACTTCGAACCACC---
>micMur3
ATGTCCGCCTCGGCCGTCTTCATTCTCGACGTGAAGGGCAAGCCCTTGATCAGCCGCAACTACAAGGGGGACGTGCCCATGAGCGAGATCGATCACTTCATGCCTCTGCTCGTGCAGCGGGAGGAGGAAGGCGCCCTGGCCCCCCTGCTGAGCTACGGCAAAGTCCACTTCCTGTGGATCAAACACAGCAACCTCTACTTGGTGGCCACCACGCTGAAGAACGCCAACGCCTCGCTGGTGTACTCCTTCCTGTACAAGACGGTGGAGGTGTTCTGCGAGTACTTCAAGGAGCTGGAGGAAGAGAGCATCCGCGACAACTTCGTCATCGTCTACGAGCTGCTGGACGAGCTCATGGACTTCGGCTTCCCCCAGACCACCGACAGCAAGATCCTGCAGGAGTACATCACGCAGCAGGGCAACAAGCTGGAGACGGGCAAGTCGCGGGTGCCACCCACGGTCACCAACGCCGTGTCCTGGCGCTCCGAGGGCATTAAGTACAAGAAGAACGAGGTCTTCATCGACGTCATAGAGTCCGTCAACCTGCTGGTCAACGCCAATGGCAGCGTGCTGCTGAGCGAGATCGTGGGCACCATCAAGCTCAAGGTCTTTCTCTCCGGAATGCCCGAGCTGCGGCTGGGCCTCAACGACCGCGTGCTCTTCGAGCTCACTGGCCGCAGCAAGAACAAGTCGGTGGAGCTGGAGGACGTGAAATTCCACCAGTGCGTGCGGCTCTCGCGCTTTGACAACGACCGCACCATCTCCTTTATCCCTCCCGATGGCGACTTCGAGCTCATGTCCTACCGCCTGAGCACGCAGGTCAAACCGCTGATCTGGATTGAGTCTGTCATTGAGAAGTTCTCGCACAGCCGTGTGGAAATCATGGTCAAGGCCAAGGGACAGTTTAAGAAGCAGTCAGTGGCCAACGGTGTGGAGATATCTGTGCCTGTCCCCAGCGATGCAGACTCCCCGCGCTTCAAGACCAGCGTGGGCAGCGCCAAGTACATGCCGGAGAAGAATGTCGTTATTTGGAGTATTAAATCGTTCCCGGGGGGCAAGGAGTACCTGATGCGAGCCCACTTTGGCCTCCCCAGCGTGGAGAAGGAGGAGGAGGAGGGACGGCCCCCCATCGGGGTCAAATTTGAGATCCCCTACTTCACTGTCTCCGGGATCCAGGTCCGGTACATGAAGATCATTGAGAAAAGCGGTTACCAGGCCCTGCCCTGGGTTCGTTACATCACCCAGAGTGGCGATTATCAACTTCGAACCAGC---
>tupChi1
ATGTCCGCCTCGGCCGTCTTTATTCTCGACGTCAAGGGCAAGCCCCTGATCAGCCGCAATTACAAGGGCGACGTGCCCATGAGCGAGATCGACCACTTCATGCCGCTGCTGATGCAGCGCGAGGAGGAGGGCGCCCTCGCCCCGCTGCTGAGCCACGGCCGGGTCCACTTCCTGTGGATCAAACACAGCAACCTCTACTTGGTGGCCACCACGCTGAAGAACGCCAACGCCTCCCTGGTGTACTCCTTCCTCTACAAGACGGTGGAGGTGTTCTGCGAATACTTCAAGGAGCTGGAGGAAGAGAGCATCCGAGACAACTTCGTCATTGTCTACGAGCTTCTGGATGAGCTCATGGACTTCGGTTTCCCGCAGACCACGGACAGCAAGATCCTGCAGGAGTACATCACGCAACAGGGCAACAAGCTGGAGACCGGGAAGTCGCGGGTGCCCCCCACCGTCACCAACGCCGTGTCTTGGCGCTCCGAGGGTCTCAAGTACAAGAAGAACGAGGTTTTCATTGATGTCATAGAGTCTGTCAACCTGCTGGTCAACGCCAATGGGAGCGTCCTGCTGAGCGAGATCGTGGGCACCATCAAACTCAAGGTGTTTCTGTCGGGGATGCCGGAGCTGCGGCTGGGCCTCAATGACCGCGTGCTCTTTGAGCTCACTGGCCGCAGCAAGAACAAGTCGGTGGAGCTGGAGGACGTGAAGTTCCACCAGTGCGTGCGGCTCTCGCGCTTCGACAACGACCGGACCATCTCCTTCATCCCGCCCGACGGCGACTTCGAGCTCATGTCCTACCGCCTCAGCACCCAGGTCAAGCCGCTGATCTGGATCGAGTCTGTCATTGAGAAGTTTTCCCACAGCCGCGTGGAGATCATGGTCAAGGCCAAGGGGCAGTTTAAGAAGCAGTCGGTGGCCAACGGCGTGGAAATAGCGGTGCCCGTGCCCAGTGACGCCGACTCCCCGCGCTTCAAGACCAGCGTGGGCAGCGCCAAGTACGTGCCCGAGAGAAACGTCGTTATTTGGAGTATTAAATCCTTCCCGGGGGGCAAGGAGTACCTGATGCGAGCCCACTTTGGCCTCCCCAGCGTGGAGAAGGAGGAGGTGGAGGGCCGGCCCCCCATCGGGGTCAAGTTCGAGATCCCCTATTTCACTGTCTCTGGCATCCAGGTCCGCTACATGAAGATCATTGAGAAAAGCGGTTACCAGGCCCTGCCGTGGGTTCGCTATATCACTCAGAGCGGCGATTACCAACTTCGAACCAGC---
>cavPor3
------------------------------------------CCCCTGATCAGCCGGAACTACAAGGGTGATGTGGCCATGAGCGAGATCGACCACTTCATGCCGCTGCTCATGCAGCGCGAGGAGGAGGGGGCGCTGGCACCGCTGCTGAGCCACGGCCGCGTGCACTTCCTGTGGATCAAACACAGCAACCTCTACTTGGTGGCCACCACCCTGAAGAACGCCAATGCCTCGCTGGTCTACTCCTTCCTCTACAAGACGGTGGAGGTCTTCTGCGAGTACTTCAAGGAGCTGGAGGAGGAAAGTATCAGGGACAACTTTGTCATCGTGTACGAGCTGTTAGACGAGCTCATGGACTTCGGCTTCCCGCAGACGACAGACAGCAAGATCCTGCAGGAGTACATCACCCAGCAGGGCAACAAGCTGGAGACGGGCAAGTCCAGGGTGCCCCCCACCGTCACCAACGCCGTGTCTTGGCGCTCGGAGGGCATCAAGTACAAGAAGAACGAGGTTTTCATCGATGTCATAGAGTCCGTCAACCTGCTGGTCAATGCCAATGGCAGCGTGCTGCTCAGCGAGATCGTGGGCAGCATCAAGCTCAAGGTGTTCCTGTCGGGGATGCCGGAACTGCGGCTGGGCCTCAACGACCGCGTGCTGTTTGAGCTCACTGGCCGCAGCAAGAACAAGTCCGTAGAGCTGGAGGACGTGAAATTCCACCAATGCGTGCGGCTGTCGCGCTTTGACAACGACCGCACCATCTCCTTCATCCCGCCAGATGGCGACTTTGAGCTCATGTCCTACCGGCTCAGCACGCAGGTCAAGCCACTCATCTGGATCGAGTCTGTCATCGAGAAGTTCTCCCACAGCCGAGTGGAGATCATGGTCAAGGCTAAGGGGCAATTTAAGAAGCAGTCTGTGGCCAACGGCGTGGAGATTTCCATTCCTGTCCCCAGTGATGCTGACTCCCCACGCTTTAAGACCAGTGTGGGCAGCGCCAAGTATGTGCCCGAGAAGAACGTGGTTATCTGGAGTATTAAATCCTTCCCGGGTGGCAAAGAGTACCTGATGCGGGCCCACTTTGGCCTCCCCAGTGTGGAGAAGGAGGAGGTGGAGGGCCGGCCCCCCATCGGGGTCAGGTTTGAGATCCCCTACTTCACGGTCTCCGGCATCCAGGTGCGCTACATGAAGATCATAGAGAAGAGTGGTTACCAGGCCCTGCCCTGGGTCCGCTACATCACCCAGAGTGGAGATTACCAACTTCGGACCAGC---
>hetGla2
ATGTCCGCCTCGGCCGTGTTCATCCTAGACATCAAGGGCAAGCCCCTGATCAGCCGAAACTACAAGGGTGATGTGGCCATGAGCGAGATCGACCACTTCATGCCTCTGCTCATGCAGCGTGAGGAGGAGGGCGCGCTGGCCCCACTGCTGAGCCACGGCCGTGTACACTTCCTGTGGATCAAACACAGCAACCTGTACTTGGTGGCCACCACGCTGAAGAACGCCAACGCCTCTCTGGTCTACTCCTTCCTCTACAAGACGGTGGAGGTCTTCTGTGAGTACTTCAAGGAGCTGGAGGAGGAGAGCATCCGTGACAACTTTGTCATCGTGTACGAGCTGCTGGACGAGCTCATGGACTTCGGCTTCCCACAGACTACGGATAGCAAGATCCTGCAGGAGTACATCACACAACAGGGCAACAAGCTGGAGACGGGCAAGTCTCGGGTGCCGCCCACTGTCACCAACGCAGTGTCTTGGCGCTCAGAGGGCCTCAAGTACAAGAAGAACGAGGTCTTCATCGACGTCATAGAGTCTGTCAACCTGCTGGTCAATGCCAACGGCAGTGTCCTGCTCAGTGAGATCGTGGGCAGCATCAAACTTAAGGTGTTTCTGTCCGGGATGCCAGAGCTGCGGCTGGGCCTCAACGACCGCGTGCTCTTTGAGCTCACTGGCCGCAGCAAGAACAAGTCCGTGGAGCTGGAGGACGTCAAGTTCCACCAGTGCGTGCGGCTGTCACGCTTCGACAACGACCGCACCATCTCCTTCATCCCGCCCGATGGCGACTTTGAGCTCATGTCCTACCGGCTCAGCACACAGGTCAAGCCGCTCATCTGGATTGAGTCTATCATCGAGAAGTTCTCCCACAGCCGAGTGGAGATCATGGTCAAGGCTAAGGGGCAGTTTAAGAAGCAGTCTGTGGCCAATGGTGTGGAGATTTCCGTGCCTGTCCCCAGTGATGCTGATTCCCCTCGTTTCAAGACCAGTGTGGGGAGTGCCAAGTATGTGCCAGAGAAGAATGTCGTTATCTGGAGTATTAAATCCTTCCCGGGGGGCAAGGAGTACCTGATGCGGGCCCACTTTGGCCTCCCCAGCGTGGAGAAGGAGGAGGTGGATGGCCGGCCCCCCATCGGGGTCAAGTTTGAGATCCCCTACTTCACCGTTTCCGGCATCCAGGTCCGATACATGAAGATCATTGAGAAGAGTGGTTACCAGGCCCTGCCCTGGGTTCGCTACATCACCCAGAGTGGAGATTATCAACTTCGGACCAGC---
>speTri2
ATGTCCGCCTCAGCAGTTTTCATTCTTGACGTCAAGGGCAAGCCCCTGATCAGCCGCAACTATAAGGGCGATGTGGCCATGAGCGAGATTGACCATTTCATGCCTCTGCTTATGCAACGGGAGGAGGAGGGTGCCCTGGCACCACTACTGAGCCATGGCCGGGTCCACTTCCTGTGGATCAAACACAGTAACCTCTACTTGGTGGCCACCACACTGAAGAATGCCAATGCCTCCATGGTATACTCCTTCCTCTACAAGACTGTGGAGGTTTTCTGTGAATACTTCAAGGAGCTGGAGGAGGAGAGCATCCGTGACAACTTTGTCATTGTCTATGAGCTGCTGGATGAGCTCATGGACTTTGGTTTCCCACAGACCACGGACAGCAAGATCCTACAGGAGTACATCACGCAGCAGGGCAACAAACTGGAGACTGGCAAGTCACGGGTGCCACCCACGGTAACGAACGCCGTGTCTTGGCGCTCTGAGGGCATCAAGTACAAGAAGAATGAGGTCTTCATTGATGTCATAGAGTCTGTCAACCTACTGGTCAACGCCAATGGCAGTGTCCTGTTGAGTGAGATCGTGGGAACCATCAAGCTCAAGGTGTTTCTGTCTGGAATGCCTGAGCTGCGGCTTGGCCTCAATGACCGCGTGCTCTTTGAGCTCACTGGCCGCAGCAAGAACAAGTCCGTGGAGCTGGAGGATGTCAAATTCCACCAGTGTGTGCGCCTCTCGCGCTTTGACAATGACCGCACCATCTCCTTTATCCCGCCTGATGGTGACTTTGAGCTTATGTCCTACCGCCTCAGCACCCAGGTCAAGCCACTGATATGGATTGAATCTGTCATTGAGAAGTTCTCCCATAGCCGAGTGGAGATCATGGTCAAGGCCAAGGGCCAGTTTAAGAAGCAGTCAGTGGCAAACGGCGTGGAAATATCTGTTCCTGTACCCAGTGATGCTGACTCTCCACGCTTCAAGACCAGCGTGGGCAGTGCCAAGTATGTGCCAGAAAAGAATGTCGTTATTTGGAGTATCAAGTCCTTCCCAGGGGGCAAGGAATACCTGATGCGTGCCCACTTTGGCCTCCCCAGCGTGGAAAAGGAAGAGGTAGATGGCCGGCCCCCCATTGGGGTCAAGTTTGAGATTCCCTACTTCACCGTCTCTGGCATCCAGGTCCGTTACATGAAGATCATTGAGAAAAGCGGTTACCAGGCCCTGCCCTGGGTTCGTTATATCACCCAGAGTGGCGATTATCAACTTCGTACCAGC---
>micOch1
ATGTCGGCCTCGGCAGTCTTCATTCTGGACGTCAAGGGCAAGCCCCTGATTAGCCGAAACTACAAAGGTGACGTGCCCATGACGGAGATTGACCATTTCATGCCACTGCTTATGCAACGTGAGGAGGAGGGTGTGCTGGCCCCGCTGCTGAGCCATGGCCGAGTACACTTCTTGTGGATCAAACACAGCAACCTCTACTTGGTGGCCACCACGCTGAAGAACGCCAATGCCTCTCTGGTGTACTCCTTTCTGTACAAGACTGTGGAGGTCTTCTGTGAGTATTTTAAGGAGCTGGAGGAGGAGAGCATCCGTGATAACTTTGTCATTGTGTACGAGCTGCTGGACGAGCTCATGGACTTCGGCTTTCCGCAGACCACAGACAGCAAGATCCTGCAGGAGTACATCACACAACAGGGCAACAAGCTGGAGACAGGCAAGTCTCGAGTACCATCCACAGTCACCAATGCCGTGTCGTGGCGCTCCGAGGGGATCAAGTACAAGAAGAATGAGGTCTTCATTGACGTCATCGAGTCTGTTAACCTTCTGGTCAATGCTAATGGCAGTGTCTTGCTCAGCGAGATTGTGGGCACCATCAAGCTGAAGGTGTTTTTGTCTGGGATGCCAGAGCTGCGGCTGGGCCTCAATGACCGAGTGCTCTTTGAGCTTACTGGCCGGAGCAAAAATAAGTCTGTGGAGCTGGAAGATGTGAAATTCCACCAGTGTGTGAGGCTTTCACGCTTTGACAATGACCGAACCATCTCCTTCATCCCCCCGGATGGGGACTTTGAACTCATGTCTTATCGCCTAAGCACCCAGGTCAAACCCCTGATCTGGATCGAGTCAGTCATTGAGAAATTCTCCCACAGCCGAGTGGAGATCATGGTCAAGGCTAAGGGGCAATTTAAGAAGCAGTCAGTGGCCAATGGCGTGGAAATATCTGTGCCCGTACCCAGCGATGCAGATTCCCCACGCTTCAAGACCAGTGTGGGCAGTGCCAAGTATGTGCCCGAGAAGAATGTTGTCATTTGGAGTATCAAGTCCTTCCCTGGTGGCAAAGAGTACTTGATGCGTGCCCACTTCGGACTCCCCAGCGTGGAAACTGAGGAGGTGGAGGGCCGGCCACCTATTGGGGTCAAGTTTGAAATCCCATACTTTACCGTTTCTGGCATCCAGGTCCGTTACATGAAGATCATCGAGAAAAGTGGGTACCAGGCCCTGCCCTGGGTTCGCTACATCACCCAGAGTGGGGATTATCAGCTTCGTACCAGC---
>criGri1
ATGTCCGCCTCGGCAGTCTTCATTCTGGACGTCAAGGGCAAGCCCCTGATTAGCCGAAACTACAAAGGTGATGTACCCATGACGGAGATTGACCACTTCATGCCACTGCTTATGCAGCGTGAGGAGGAGGGCGTGCTGGCGCCACTGCTGAGCCATGGGCGAGTGCACTTCCTGTGGATCAAACACAGCAATCTCTACTTGGTGGCCACCACGCTGAAGAATGCCAATGCCTCTCTGGTGTACTCCTTTCTGTACAAGACAGTGGAGGTCTTCTGTGAGTATTTTAAGGAGCTGGAAGAGGAGAGCATCCGAGATAACTTTGTCATTGTGTACGAGCTGCTGGATGAGCTCATGGACTTCGGCTTTCCGCAGACCACGGACAGCAAGATCCTGCAGGAGTACATCACACAACAGGGCAACAAACTGGAGACGGGCAAGTCTCGAGTGCCACCCACAGTCACCAATGCTGTGTCATGGCGCTCTGAGGGGATCAAGTACAAAAAGAACGAGGTCTTCATTGATGTCATAGAATCTGTTAACCTTCTGGTCAATGCTAATGGCAGTGTCTTGCTCAGCGAGATTGTGGGCACCATCAAGCTGAAGGTGTTTTTGTCTGGGATGCCAGAGCTGCGGCTGGGCCTCAATGACAGAGTGCTCTTTGAGCTTACTGGCCGCAGCAAGAACAAGTCTGTGGAACTGGAAGATGTGAAATTCCACCAGTGTGTGAGGCTTTCACGCTTTGACAATGACCGCACCATCTCCTTCATCCCCCCGGATGGGGACTTTGAACTCATGTCCTATCGCCTCAGCACCCAGGTCAAGCCCCTGATCTGGATTGAGTCAGTCATTGAGAAATTCTCCCACAGCCGAGTGGAGATCATGGTCAAGGCTAAGGGGCAATTTAAGAAGCAGTCAGTGGCCAATGGTGTGGAAATATCTGTGCCTGTACCCAGTGATGCAGATTCCCCACGCTTCAAGACCAGTGTGGGCAGTGCCAAGTATGTGCCTGAGAAGAATGTTGTCATTTGGAGTATCAAGTCCTTCCCTGGGGGCAAGGAGTACTTGATGCGTGCCCACTTTGGGCTCCCTAGCGTGGAAACTGAGGAGGTGGAGGGCCGGCCACCCATCGGGGTCAAGTTTGAGATTCCATACTTTACCGTTTCTGGCATCCAGGTCCGTTACATGAAGATCATTGAGAAAAGTGGATACCAGGCCCTGCCCTGGGTCCGCTACATCACCCAGAGTGGGGATTATCAACTTCGTACCAGC---
>mm10
ATGTCGGCCTCGGCAGTCTTCATTCTGGACGTCAAGGGCAAGCCTCTGATTAGCCGAAACTACAAAGGTGATGTGCCCATGACAGAGATTGACCACTTCATGCCGCTGCTTATGCAGCGTGAGGAGGAGGGCGTGCTGGCCCCGCTGCTGAGCCACGGCCGAGTGCACTTCCTGTGGATCAAACACAGCAACCTCTACTTGGTGGCCACCACGCTGAAGAACGCTAATGCCTCTCTGGTGTACTCCTTTCTGTACAAGACTGTGGAGGTCTTCTGCGAGTACTTTAAGGAGCTGGAGGAGGAGAGCATCCGGGACAACTTCGTCATCGTGTACGAGCTGCTGGATGAGCTCATGGACTTCGGCTTTCCGCAGACCACAGACAGCAAGATCCTGCAGGAGTACATCACACAACAGGGCAACAAGCTGGAGACTGGCAAATCTCGTGTACCACCTACAGTCACCAATGCGGTGTCGTGGCGCTCTGAGGGCATTAAGTACAAAAAGAATGAGGTCTTCATTGATGTCATTGAGTCTGTCAACCTTCTGGTCAATGCTAATGGGAGTGTCTTGCTCAGCGAGATTGTGGGCACCATCAAGCTGAAGGTGTTTCTGTCTGGGATGCCAGAGCTGCGGCTGGGCCTCAATGACCGAGTGCTCTTTGAGCTTACTGGCCGCAGCAAGAACAAGTCTGTGGAACTGGAAGATGTGAAATTCCACCAATGTGTGAGGCTTTCACGCTTTGACAACGACCGAACCATCTCCTTCATACCCCCAGATGGGGACTTTGAACTCATGTCCTACCGGCTTAGCACCCAGGTCAAACCCCTGATCTGGATCGAGTCAGTCATTGAGAAATTCTCGCACAGCCGAGTGGAGATCATGGTGAAGGCCAAGGGTCAGTTTAAGAAGCAGTCGGTGGCCAATGGCGTGGAAATCTCTGTGCCCGTTCCTAGTGATGCAGACTCTCCGCGCTTCAAGACCAGTGTGGGCAGTGCCAAGTATGTGCCTGAGAAGAATGTTGTCATCTGGAGCATCAAGTCATTCCCTGGGGGAAAGGAGTACTTGATGCGTGCCCACTTTGGCCTCCCCAGCGTGGAAACTGAGGAGGTAGAGGGCCGACCACCCATCGGGGTCAAGTTTGAGATTCCATACTTTACCGTTTCTGGCATCCAGGTCCGTTACATGAAGATCATCGAGAAAAGTGGGTACCAGGCCCTGCCCTGGGTCCGTTACATCACGCAGAGTGGTGATTATCAACTTCGTACCAGC---
>rn6
ATGTCGGCCTCGGCAGTCTTCATTCTGGACGTCAAGGGCAAGCCTCTGATTAGCCGAAACTACAAAGGCGATGTGCCCATGACGGAGATTGACCACTTCATGCCTCTGCTTATGCAACGGGAGGAGGAGGGTATGCTGGCCCCGCTGCTGAGCCACGGCCGAGTGCACTTCTTGTGGATCAAACACAGCAATCTCTACTTGGTGGCCACCACACTGAAGAACGCCAATGCCTCTCTGGTGTACTCCTTTCTGTACAAGACTGTGGAGGTCTTCTGCGAGTACTTTAAGGAGCTGGAGGAGGAGAGCATCCGAGACAACTTTGTCATTGTGTACGAGCTGCTGGACGAGCTGATGGACTTCGGCTTTCCGCAGACCACGGACAGCAAGATCCTGCAGGAGTACATCACACAGCAGGGCAACAAGCTGGAGACCGGCAAGTCTCGAGTGCCACCGACAGTCACCAATGCTGTGTCCTGGCGCTCCGAGGGCATCAAGTACAAAAAGAACGAGGTCTTCATTGATGTCATCGAGTCTGTTAACCTTCTGGTGAATGCTAATGGGAGTGTCTTGCTCAGCGAGATTGTGGGCACCATCAAGCTGAAGGTGTTTCTGTCTGGGATGCCAGAGCTGCGGCTGGGCCTCAATGACCGAGTGCTCTTTGAGCTTACTGGCCGCAGCAAGAACAAGTCTGTGGAGCTGGAAGATGTGAAATTCCACCAGTGTGTGAGGCTTTCACGCTTCGACAACGACCGCACCATCTCCTTCATACCCCCGGATGGGGACTTCGAACTCATGTCCTACCGTCTCAGCACCCAGTTGTTN------------NTCGAGTCAGTCATTGAGAAATTCTCCCACAGCCGAGTGGAGATCATGGTGAAGGCCAAGGGTCAGTTTAAGAAGCAGTCGGTGGCCAACGGCGTGGAAATCTCTGTGCCTGTACCTAGCGATGCAGATTCTCCACGCTTCAAGACCAGTGTGGGCAGTGCCAAGTATGTGCCTGAGAAGAATGTCGTCATTTGGAGCATCAAGTCTTTCCCTGGGGGCAAGGAGTACTTGATGCGTGCCCATTTTGGCCTCCCCAGCGTGGAAACTGAGGAGGTAGAGGGCCGGCCACCCATCGGTGTCAAGTTTGAGATTCCATACTTTACTGTTTCCGGCATCCAGGTCCGTTACATGAAGATCATCGAGAAAAGCGGGTACCAGGCCCTGCCCTGGGTCCGCTACATCACCCAGAGTGGTGATTATCAACTTCGGACCAGC---
>bosTau8
ATGTCCGCCTCGGCTGTCTTCATCCTCGACGTCAAGGGCAAGCCCCTGATCAGCCGCAACTACAAGGGTGATGTGGCTATGAGCGAGATCGATCACTTCATGCCTCTGCTCATGCAGCGGGAGGAGGAAGGCGCCCTGACCCCACTGCTGAGTCACGGACGGGTCCACTTCCTGTGGATCAAATACAGCAACCTCTACTTGGTGGCCACCACACTGAAGAATGCCAACGCCTCCCTCGTGTATTCCTTCCTCTACAAGATAGTGGAGGTATTCTCCGAATACTTTAAGGAGCTAGAGGAGGAGAGTATCCGAGACAACTTTGTCATCGTCTATGAATTGCTGGATGAGCTCATGGACTTTGGCTTCCCACAGACCACAGACAGCAAAATCCTGCAGGAGTACATCACGCAGCAGGGCAACAAGCTGGAGACGGGCAAGTCACGAGTGCCACCCACTGTCACCAATGCTGTGTCCTGGCGCTCGGAGGGCATCAAGTACAAGAAGAATGAGGTCTTCATCGATGTCATAGAGTCAGTTAACCTGCTGGTCAATGCCAACGGCAGTGTCCTGCTGAGCGAGATCGTGGGCAGTATCAAGCTCAAGGTGTTTCTGTCGGGAATGCCAGAGCTGCGGCTGGGCCTCAACGACCGTGTACTCTTCGAGCTCACTGGCCGGAGCAAGAACAAGTCTGTGGAACTGGAGGATGTGAAATTCCACCAGTGCGTGCGGCTTTCTCGCTTTGACAATGACCGCACCATCTCCTTCATCCCGCCCGACGGTGACTTTGAGCTCATGTCCTACCGCCTTAGCACCCAGGTCAAGCCACTCATCTGGATTGAATCTGTCATTGAGAAATTCTCACACAGCCGCGTGGAGATCATGGTCAAGGCCAAGGGGCAGTTTAAAAAGCAGTCTGTAGCTAACGGCGTAGAGATATCGGTGCCCGTACCCAGCGATGCCGACTCCCCTCGCTTCAAGACCAGTGTGGGCAGCGCCAAGTATGTGCCAGAGAAGAACACGGTTATTTGGAGCATCAAGTCTTTCCCGGGGGGCAAGGAGTACCTGATGCGGGCCCACTTTGGCCTCCCCAGCGTGGAGAAGGAGGAAGTAGAGGGCCGGCCCCCTATTGGGGTGAAGTTTGAGATCCCCTATTTCACTGTCTCTGGGATCCAGGTCCGATACATGAAGATCATTGAGAAGAGTGGTTACCAGGCCCTGCCCTGGGTCCGCTATATCACCCAGAGTGGCGATTATCAACTTCGTACCAGC---
>ochPri3
ATGTCGGCCTCAGCTGTCTTTATTCTGGACGTCAAGGGCAAGCCTCTGATTAGCCGCAACTACAAGGGCGACGTGCCCATGAGCGAAATCGAGCACTTCATGCCCTTGCTCATGCAGCATGAGGAAGAGGGCTCCCTGGCCCCACTGCTGAGCCACGGCCGGGTCCACTTCCTGTGGATCAAACACAGCAACCTGTACTTGGTGGCCACCACGCTGAAGAACGCCAACGCCTCGCTGGTGTATTCCTTCCTTTATAAGACGGTGGAGGTCTTCTGCGAGTACTTCAAGGAGCTGGAGGAGGAGAGCATCCGCGACAACTTCGTCATCGTCTACGAGCTGCTGGACGAGCTCATGGACTTCGGCTTCCCGCAGACCACCGACAGCAAGATCCTGCAGGAGTACATCACGCAGCAGGGCAACAAGCTGGAGACGGGCAGGTCGCGGGTGCCGCCCACCGTGACCAACGCCGTGTCCTGGCGCTCTGAGGGTCTCAAGTACAAGAAGAACGAGGTGTTCATTGACGTCATTGAGTCGGTGAACCTGCTGGTCAGCGCCAACGGGAGCGTGCTGCTCAGCGAGGTGGTGGGCAGCATCAAGCTCAAGGTCTTCCTGTCGGGCATGCCTGAGCTGCGGCTGGGCCTCAACGACCGCGTGCTCTTCGAGCTCACTGGCCGCAGCAAGAACAAGTCGGTGGAGCTGGAAGACGTGAAGTTCCACCAGTGCGTGCGGCTCTCGCGCTTCGACAACGACCGCACCATCTCCTTCATCCCGCCCGACGGCGACTTCGAACTCATGTCCTACCGCCTCAACACGCAGGTGAAGCCGCTCATCTGGATCGAGTCTGTTATTGAGAAGTTTTCCCACAGCCGCGTGGAGATCATGGTCAAGGCCAAGGGCCAGTTTAAGAAGCAGTCGGTGGCCAACAGCGTGGAGATCTCTGTGCCCGTGCCCAGCGATGCCGACTCCCCTCGCTTCAAGACCAGCGTGGGCAGTGCCAAGTACGTGCCTGAGAAGAACGTGGTCATTTGGAGCATCAAATCCTTCCCGGGTGGCAAGGAGTATCTGATGCGAGCTCATTTCGGCCTGCCCAGCGTGGAGAAGGAGGAGGTGGAGGGCCGACCTCCCATCGGGGTCAAGTTTGAGATCCCCTACTTCACGGTCTCCGGGATCCAGGTCCGATACATGAAAATTATTGAGAAGAGTGGGTACCAGGCTCTGCCCTGGGTACGCTACATCACTCAGAGTGGAGATTACCAACTTCGAACCAGC---
>calJac3
ATGTCCGCCTCGGCTGTCTTCATTCTCGACGTCAAGGGCAAGCCCCTGATCAGCCGCAACTACAAGGGCGATGTGCCCATGAGCAAGATTGAGCACTTCATGCCTTTGCTGGTGCAGCGGGAGGAGGAGGGTGCCCTCACCCCGCTGCTGAGCTACGGCGAGGTCCACTTCCTATGGATCAAACACAGCAACCTCTACCTGGTGGCCACCACATTGAAGAACGCCAATGCCTCACTGGTGTACTCCTTCCTGTATAAGACCATCGAGGTATTCTGTGAATACTTCAAGGAGCTGGAGGAGGAGAGCATCCGGGACAACTTTGTCATCGTCTATGAGTTGCTGGATGAGCTTATGGACTTTGGCTTCCCACAGACCACCGACAGCAAGATCCTGCAGGAGTACATCACTCAGCAGAGCAACAAGCTGGAGACGGGCAAATCACGAGTGCCACCCACTGTCACCAATGCTGTGTCCTGGCGCTCTGAGGGTATCAAGTATAAGAAGAACGAGGTCTTCATCGATGTCATAGAGTCTGTCAACCTGCTGGTCAATGCCAACGGCAGCGTCCTGCTGAGCGAGATCGTTGGTAGCATCAAGCTCAAGGTGTTTCTGTCGGGAATGCCTGAGCTGCGGCTGGGCCTCAATGACCGCGTGCTCTTTGAGCTCACTGGCCGCAGCAAGAACAAATCGGTGGAGCTGGAGGATGTGAAATTCCACCAGTGTGTGCGGCTCTCACGCTTTGACAACGACCGCACCATCTCCTTCATCCCGCCTGATGGTGACTTTGAGCTCATGTCCTACCGCCTCAGCACCCAGGTGAAGCCACTGATCTGGATTGAGTCTGTCATTGAGAAGTTCTCCCACAGCCGTGTGGAGATCATGGTCAAGGCCAAGGGGCAGTTTAAGAAACAGTCAGTGGCCAACGGTGTGGAGATATCTGTGCCTGTGCCTAGTGATGCCGACTCCCCCAGATTCAAGACCAGTGTGGGCAGCGCCAAGTATGTGCCAGAGAAAAACGTCGTGATTTGGAGTATTAAGTCTTTCCCG---------------------ATTACCAACTTC---GTACCAGCT------------------------------------------------------------------------------------------------------------------------------------------------------------------------------------
>dasNov3
ATGTCCGCCTCGGCCGTCTTCATCCTCGACGTCAAGGGCAAGCCCCTGATCAGCCGCAACTACAAGGGCGACGTGGCCATGAGCGAAATCGACTACTTCATGCCGCTGCTCATGCAGCAGGAGGAGGACGGCGTGCTGGCCCCGCTGCTCAGCCACGGCCGCGTCCACTTCCTGTGGATCAAGCACAGCAACCTGTACCTGGTGGCCACCACCCTGAAAAACGCCAACGCCTCGCTGGTGTACTCCTTCCTCTACAAGGCAGTGGAGGTGTTCTCCGAGTACTTCAAGGAGCTGGAGGAGGAGAGCATCCGCGACAACTTCGTCGTCATCTACGAGCTGCTGGACGAGCTCATGGACTTCGGCTTCCCGCAGACCACCGACAGCAAGATCCTGCAGGANNNNNNNNNNNNNNNNNNNNNNNNNNNNNNNNNNGGCAAGTCGCGCGTGCCGCCCACCGTCACCAACGCCGTGTCCTGGCGCTCGGAGGGCATCAAGTACAAGAAGAACGAGGTGTTCATCGACGTCATCGAGTCCGTCAACCTGCTGGTCAATGCCAACGGCAGCGTCCTCCTGAGCGAGATTGTGGGCACCATCAAGCTCAAGGTCTTTCTGTCGGGCATGCCCGAGCTGCGGCTCGGCCTCAACGACCGCGTGCTCTTTGAACTCACTGGCCGCAGCAAGAACAAGTCTGTGGAGCTGGAAGACGTCAAGTTCCACCAGTGCGTGCGGCTCTCGCGCTTCGACAACGACCGCACCATCTCCTTCATCCCGCCCGACGGAGATTTCGAACTCATGTCCTACCGCCTCAGCACCCAGGTCAAGCCCTTGATCTGGATCGAGTCGGTCATAGAGAAGTTCTCCCACAGCCGTGTGGAGATCATGGTCAAGGCCAAGGGCCAGTTCAAGAAGCAGTCGGTGGCTAACAGCGTGGAGATCTCCGTGCCGGTGCCCAGCGACGCCGACTCGCCGCGGTTCAAGACCAGCGTGGGCAGCGCCAAGTACGTGCCCGAGAAGAACATTGTCATCTGGAGCATTAAGTCCTTCCCG---------------------ATTATCAACTTCGGA------------------------------------CCACCT---------------------------------------------------------------------------------------------------------------------------------------------------
