# Supplementary material for: Six reference-quality genomes reveal evolution of bat adaptations
Source: Nature. 2020 Jul 22;583(7817):578–84. doi: 10.1038/s41586-020-2486-3 (PMC8075899; doi:10.1038/s41586-020-2486-3)
Supplement: Supplementary file 6 — Alignments of 12,931 protein-coding genes across 48 mammals. [file 41586_2020_2486_MOESM6_ESM.gz › suppDataFile/ENST00000375561.aln.fasta]

>eriEur2
ATGAAGACTTTGCAGTCAACA---CTCCTGCTACTGTTTATGCCTCTGGTAATGCCAGCACCACAAGTGCAGCAGGACTCACGCGTTATTTCT------GACTACGGAACAGATCCTTTTGAAGAGACCTTATTTAGTCAAGATTATGAGGATACATATCTGGATGGAAGAAATATTAAGCAGAAAAAAGAAACT---CTGATGCTAACTGATGAGAAAAGTCTTCAGCTACAAAATGATGACATCAGTACACCACCACCCCCAAAGAGAGAAAATGATGAAATGCCCACGTGCCTGTTATGTGTCTGTTTAAGTGGTTCTGTGTACTGTGAAGAAATCGACATTGATGCTGTCCCACCATTGCCAAAGGAGTCAGCCTACCTTTATGCACGATTCAATAAAATCAAAAAGCTGACAGCCAAAGATTTCGCAGACATACCTAACTTAAGAAGAATCGACTTTACGGGAAATCTGCTTGAAGATATAGAAGACAGCACATTTTCAAAACTTTCTATGTTAGAAGAGTTGATACTAGCTGAAAATCAACTACTGAAGCTTCCGGTTCTTCCTCCTAAGCTTACTTTACTTAATGCAAAATACAACAAAATCAAGAGTAAAGGAATCAAAGCAAATACATTCAAAAAGCTGAATAACCTCTCCTTCCTCTACTTGGACCATAATGCCCTGGAATCTGTGCCTCTTAATTTGCCAGAAAGTCTACGTGTAATCCACCTTCAGTTTAATGACATAACTTCAATTACGGATGATACGTTCTGCAAGGCAAATGACAGCCATTATATTCGGAACCGGATTGAAGAGATACGTTTGGAGGGCAACCCCATTGTCCTGGGAAAACATCCTAACAGTTTCATCTGCTTAAAAAGATTGCCCATAGGGTCATACTTT---
>speTri2
ATGAAGACTGTGCAGTCTACACTGCTCCTGTTACTGTTCATGCCTCTGACAGAGCCAGCACCACCAGCTCAGCAGGACTCAGGCATCACCCAT------GAGTATGGAACAGATAACTTGGAAGAAACCATATTTAGCCAAGATTATGAGGATAAATACCTGGATGGAAAAAATATTAAGGAAAAT------------ATGATAATACCTGATGAGAAAAGTCTTCAGGTACAAAAAGACGAAGCTGTAACATTATTACCCCCCAAGAAAGAAAATGATGAAATGCCCACGTGCCTCTTATGTGTTTGTTTAAGTGGCTCTGTGTACTGTGAAGAAGTTGACATCGATGCTGTACCACCCTTGCCAAAGGAATCAGCCTATCTTTATGCACGATTCAATAAAATTAAAAAGCTGACTGCTAAAGATTTCGCAGACATGCCTAACTTAAGAAGACTTGATTTTACGGGAAACTTGATAGAAGACATAGAAGATGGTACTTTTTCAAAACTTTCTCTGTTAGAAGAGCTTTCGCTTGCTGAAAATCAACTACTGAAACTTCCAGTTCTTCCTCCAAAGCTTACTTTATTTAATGCAAAATACAACAAAATCAAGAGCAGAGGGATCAAAGCAAATACATTCAAAAAATTGAATAATCTCTCCTTCCTCTACCTGGACCATAATTCCCTGGAATCTGTGCCTCCTAACTTACCAGAAAGTCTACGTATAATTCATCTTCAGTTTAACAACATAACTTCAATTACAGATGATACATTCTGCAAGGCTAATGACACTCGTTACATTCGAGATCGAATCGAAGAGATTCGCTTGGAGGGCAACCCAATCATCCTGGGAAAGCATCCAAACAGTTTTATTTGCTTAAAAAGACTACCTATAGGGTCATACTTT---
>tupChi1
---------------------------------------------------------------------------------------------------GATTATGGAACAGACGATTTTGAAGAAACCATATTTAGCCAAGATTATGAGGAT------------GGAAAAAATATTAAGGAAAAA---AGAAAG---ATGGTAATACCTGGCGAGAAAAGTCTTCGATTACAAAAAGATGAGAGTGTAACACCG---CCCCTGAAGAAAGAAAATGATGAAATGCCCACATGCCTGCTGTGTGTGTGTCTAAGTGGCTCTGTGTACTGTGAGGAAGTGGACATCGAAGCCGTGCCCCCTCTGCCCAAGGAATCAGCCTATCTTTATGCACGATTCAACAAAATTAAAAAGCTGACTGCCAAAGATTTTGCAGACATTCCTAATTTAAGAAGACTCGATTTTACGGGAAATTTGATAGAAGATATAGAAGATGGTACATTTTCAAAACTTTCTTTGTTAGAAGAACTTTCACTGGCTGAAAATCAACTACTGAAACTCCCAGTTCTTCCTCCCAAGCTTACTTTATTTAATGCAAAACACAACAAAATCAAGAGTAGAGGAATCAAAGCAAATGCATTTAAAAAACTGAGTAATCTCTCCTTCCTCTACCTGGACCACAACGCCCTGGAGTCGGTGCCTCTTCACTTACCAGAGAGTCTGCGCGTGATCCATCTTCAGTTTAACAACATAACTTCAATTACAGATGATACATTTTGCAAGGCTAATGACACTCGCTATATTCGAGACCGGGTGGAGGAAATACGGCTGGAGGGCAACCCCATCATCCTCGGGAAGCACCCGAACAGCTTTATCTGCTTAAAAAGATTACCCATTGGGTCATACTTT---
>HLphyDis3
ATGAAGATTCTTCAGTCTACA---CTTCTGTTGCTGTTTGTGCCTCTAACAAAGCCAGCACCACCAACTCAGCAGAACTCACGTATCATCTTT------GATTATGGAACAGATAATGTTGAAGAAATCTTACCTACCCAAGATTATAAGGATCAATACTTGGATGGAAAAAATATCAAGGAAAGA---GAATCT---ATAATAGTACCTGATGAGAAAAGTCTTCATTTACAAAAAGATGAGAGTTTAACATCATTACCCTCCAAGAAAGAAAATGATGAAATGCCCACGTGCCTGTTGTGTGTTTGTTTAAGTGGCTCTGTATACTGTGAAGAAGTTGACATTGATGTTGTACCACCCTTGCCAAAGGAATCAGCCTATCTTTATGCACGATTCAACAAAATTAAAAAGCTGACTGCCAAAGACTTTGCGGAAATCCCTAATTTAAGAAGACTTGATTTTACGGGAAATTTGATTGAAGATATAGAAGACAGTACTTTTTCAAAACTTTCTCTGTTAGAAGAACTTACACTAGCTGAAAATCAACTACTGAAACTTCCAGTTCTTCCTCCCAAGCTAATTTTATTTAATGCAAAATACAACAAAATCAAGAGTAGAGGAATCAAAGCAAATACATTCAAAAAACTGAGTAACCTGTCTTTCCTCTATTTGGACCACAACGCACTGGAATCTGTGCCTCTTAATTTACCAGAAAGTCTACGTGTAATTCATCTTCAGTTTAACAACATAACTTCAGTTACGGATGACACATTCTGCAAGGCTAATGACACCCATTATATTCGGAGCCTCGTTGAAGAGATACGCTTGGAGGGAAATCCCATCATCCTGGGAAAGCATCCAAACAGTTTTATCTGCTTAAAAATATTACCTGTAGGGTCATACATT---
>echTel2
ATGAAGCGTCTGCAGTCCACATTACTTCTGCTACTGTTTGTGCCTCTGATAAAGCCAGCACCCCAAACTCGGCAAGACTTACACATTATCTAT------GACTACGGAACAGATAACTTCGAAGAAACCATACTTAACCGTGATTATGAGGATAAATACCTGGATGGGAAAAATATTAAGGAAAAA---GAATCT------ATAATACCTGATATGCAAAGATTTCAATTACAAAAAGATGAGAGTGCAACT---TTAACCCCTAAAAAAGAAAATGAAGAAATGCCCACGTGCCTGCTGTGTGTTTGTCTACTTGGCTCTGTATACTGCGAAGAAGTTGACATTGATGTTGTACCACCATTGCCAAAGGAATCAGCATACCTTTATGCACGATTCAACAAAATTAAAAAGTTGACTGCTAAAGATTTTGCAGACATACCTAACTTAAGACGACTCGATTTTACGGGAAATCTGATAAAAGATATAGAAGATAGTACTTTTTCAAAACTTTCTCTATTAGAAGAACTTTCACTTGCTGAAAATCAACTATTGAAACTTCCAGTTCTTCCTTCCAAGCTTACTTTATTTAATGCAAAACACAACAAAATCACGAGTGAAGGGATCAAAGCAAACACATTCAAAAAACTGAGTAACCTCACTTTCCTCTACCTGGACCACAATGCCCTGGAATCTGTACCGCTTAATTTACCAGAAAGTCTACGTGTAATTCATCTTCAGTTTAACAACATAACTTCAATTACAGATGATACATTCTGTAAAGCTAATGACACTCGTTATATTCGGGATCATATTGAGGAGATACGTCTGGAAGGCAATCCGATCATCTTGGGAAAGTATCCAAATAGTTTTATTTGTTTAAAGAGATTGCCTATAGGATCATATATT---
>hg38
ATGAAGACTCTGCAGTCTACACTTCTCCTGTTACTGCTTGTGCCTCTGATAAAGCCAGCACCACCAACCCAGCAGGACTCACGCATTATCTAT------GATTATGGAACAGATAATTTTGAAGAATCCATATTTAGCCAAGATTATGAGGATAAATACCTGGATGGAAAAAATATTAAGGAAAAA---GAAACT---GTGATAATACCCAATGAGAAAAGTCTTCAATTACAAAAAGATGAGGCAATAACACCATTACCTCCCAAGAAAGAAAATGATGAAATGCCCACGTGTCTGCTGTGTGTTTGTTTAAGTGGCTCTGTATACTGTGAAGAAGTTGACATTGATGCTGTACCACCCTTACCAAAGGAATCAGCCTATCTTTACGCACGATTCAACAAAATTAAAAAGCTGACTGCCAAAGATTTTGCAGACATACCTAACTTAAGAAGACTCGATTTTACAGGAAATTTGATAGAAGATATAGAAGATGGTACTTTTTCAAAACTTTCTCTGTTAGAAGAACTTTCACTTGCTGAAAATCAACTACTAAAACTTCCAGTTCTTCCTCCCAAGCTCACTTTATTTAATGCAAAATACAACAAAATCAAGAGTAGGGGAATCAAAGCAAATGCATTCAAAAAACTGAATAACCTCACCTTCCTCTACTTGGACCATAATGCCCTGGAATCCGTGCCTCTTAATTTACCAGAAAGTCTACGTGTAATTCATCTTCAGTTCAACAACATAGCTTCAATTACAGATGACACATTCTGCAAGGCTAATGACACCAGTTACATCCGGGACCGCATTGAAGAGATACGCCTGGAGGGCAATCCAATCGTCCTGGGAAAGCATCCAAACAGTTTTATTTGCTTAAAAAGATTACCGATAGGGTCATACTTT---
>panTro5
ATGAAGACTCTGCAGTCTACACTTCTCCTGTTACTGTTTGTGCCTCTGATAAAGCCAGCACCACCAACCCAGCAGGACTCACGCATTATCTAT------GATTATGGAACAGATAATTTTGAAGAATCCATATTTAGCCAAGATTATGAGGATAAATACCTGGATGGAAAAAATATTAAGGAAAAA---GAAACT---GTGATAATACCCAATGAGAAAAGTCTTCAATTACAAAAAGATGAGGCAATAACACCATTACCTCCCAAGAAAGAAAATGATGAAATGCCCACGTGTCTGCTGTGTGTTTGTTTAAGTGGCTCTGTATACTGTGAAGAAGTTGACATTGATGCTGTACCACCCTTACCAAAGGAATCAGCCTATCTTTACGCACGATTCAACAAAATTAAAAAGCTGACTGCCAAAGATTTTGCAGACATACCTAACTTAAGAAGACTCGATTTTACAGGAAATTTGATAGAAGATATAGAAGATGGTACTTTTTCAAAACTTTCTCTGTTAGAAGAACTTTCACTTGCTGAAAATCAACTACTAAAACTTCCAGTTCTTCCTCCCAAGCTCACTTTATTTAATGCAAAATACAACAAAATCAAGAGTAGGGGAATCAAAGCAAATGCATTCAAAAAACTGAATAACCTCACCTTCCTCTACTTGGACCATAATGCCCTGGAATCCGTGCCTCTTAATTTACCAGAAAGTCTACGTGTAATTCATCTTCAGTTCAACAACATAGCTTCAATTACAGATGACACATTCTGCAAGGCTAATGACACCAGTTACATCCGGGACCGCATTGAAGAGATACGCCTGGAGGGCAATCCAATCGTCCTGGGAAAGCATCCAAACAGTTTTATTTGCTTAAAAAGATTACCGATAGGGTCATACTTT---
>ponAbe2
ATGAAGACTCTGCAGTCTACACTTCTCCTGTTACTGTTTGTGCCTCTGATAAAGCCAGCACCACCAACCCAGCAGGACTCACGCATTATCTAT------GATTATGGAACAGATAATTTTGAAGAATCCATATTTAGCCAAGATTATGAGGATAAATACCTGGATGGAAAAAATATTAAGGAAAAA---GAAACT---GTGATAATACCCAACGAGAAAAGTCTTCAGTTACAAAAAGATGAGGCAATAACACCATTACCTCCCAAGAAAGAAAATGATGAAATGCCTACGTGTCTGCTGTGTGTTTGTTTAAGTGGCTCTGTATACTGTGAAGAAGTTGACATTGATGCTGTACCACCCTTGCCAAAGGAATCAGCCTATCTTTACGCACGATTCAACAAAATTAAAAAGCTGACTGCCAAAGATTTTGCAGACATACCTAACTTAAGAAGACTCGATTTTACAGGAAATTTGATAGAAGATATAGAAGATGGTACTTTTTCAAAACTTTCTCTGTTAGAAGAACTTTCACTTGCTGAAAATCAACTACTAAAACTTCCAGTTCTTCCTCCCAAGCTCACTTTATTTAATGCAAAATACAACAAAATCAAGAGTAGGGGAATCAAAGCAAATGCATTCAAAAAACTGAATAACCTCACCTTCCTCTACTTGGACCATAATGCCCTGGAATCTGTGCCTCTTAATTTACCAGAAAGTCTACGTGTAATTCATCTTCAGTTTAACAACATAGCTTCAATTACAGATGACACATTCTGCAAGGCTAATGACACCAGTTACATCCGGGACCGCATTGAAGAGATACGCCTGGAGGGCAATCCAATCGTCCTGGGAAAGCATCCAAACAGTTTTATTTGCTTAAAAAGATTACCGATAGGGTCATACTTT---
>macFas5
ATGAAGACTCTGCAGTCTACACTTCTCCTGTTACTGTTTGTGCCTCTGATAAAGCCAGCACCACCAACTCAGCAGGACTCACGCATTATCTAT------GATTATGGAACAGATAATTTTGAAGAATCCATATTTAGCCAAGATTATGAGGATAAATACCTGGATGGAAAAAATATTAAGGAAAAA---GAAACT---GTGATAATACCCAATGAGAAAAGTCTTCAATTACAAAAAGATGAGGCAATAACACCATTACCTCCCAGGAAAGAAAATGATGAAATGCCCACGTGTCTGCTGTGTGTTTGTTTAAGTGGCTCTGTATACTGTGAAGAAGTTGACATTGATACTGTACCACCCTTGCCAAAGGAATCAGCCTATCTTTACGCACGATTCAACAAAATTAAAAAGCTGACTGCCAAAGATTTTGCAGACATACCTAACTTAAGAAGACTCGATTTTACGGGAAATTTGATAGAAGATATAGAAGACGGTACTTTTTCAAAACTTTCTCTGTTAGAAGAACTTTCACTTGCTGAAAATCAACTACTAAAACTTCCAGTTCTTCCTCCCAAACTCACTTTATTTAATGCAAAATACAACAAAATCAAGAGTAGGGGAATCAAAGCAAATGCATTCAAAAAACTGAATAACCTCACTTTCCTCTACTTGGACCATAATGCCCTGGAATCCGTGCCTCTTAATTTACCAGAAAGTCTACGTGTAATTCACCTTCAGTTTAACAACATAGCTTCAATTACAGATGACACATTCTGCAAGGCTAATGACACCAGTTACATCCGGGACCGCATTGAAGAGATACGCCTGGAGGGCAATCCAGTTGTCCTGGGAAAGCATCCAAACAGTTTCATTTGCTTAAAAAGATTACCAATAGGGTCATACTTT---
>otoGar3
ATGAAGACTCTTCAGTCTACACTTCTCCTGTTACTTTTTGTGCCTCTGATAAAGCCAGCACCATCAACTCAGCAGGACCCACGCATTACCTAT------GATTATGGAACAGATAATTTTGAAGAAAGTATATTTAGCCAAGATTATGAGGATAAATACCTGGATGGAAAAAACATTAAGGAAAAA---AAAACT---GTGATAATACCTGATAAGAAAAGTCTTCAATTACAAAAAGATGAGAGTATAACACCATTACCCTCCAAAAGAGAAAATGATGAAATGCCCACGTGCCTGTTGTGTGTTTGTTTAAGTGGTTCTGTATACTGTGAAGAAGTTGACATTGACACTGTACCACCCCTGCCAAAGGAATCAGCCTATCTTTATGCACGATTCAACAAAATTAAAAAGCTGACTGCCAAAGATTTTGCAGACATACCTAACTTAAGAAGACTTGATTTTACGGGAAATCTGATAGAAGACATAGAAGATGGTACTTTTTCAAAACTTTCTCTGTTAGAAGAACTTTCACTGGCTGAAAATCAACTACTAAAACTTCCAGTTCTTCCTCCCAAGCTCACTTTATTTAATGCAAAATATAACAAAATCAAGAGCAGAGGAATCAAAGCAAATGCATTCAAAAAATTGAACAATCTCTCCTTCCTCTACTTGGACCACAATGCCCTGGAATCTGTGCCTCTTAACTTACCAGAAAGTCTACGTGTAATTCATCTTCAGTTTAACAACATAACTTCAATTACAGATGATACATTCTGCAAGGCTAATGACACACGTTACATTCGGGACCGAATTGAAGAGATACGCCTGGAGGGCAATCCAATAGTCCTGGGAAAGCATCCAAACAGTTTTATTTGCTTAAAAAGATTACCCATAGGTTCATACTTT---
>lepWed1
----------------------------------------------------------------------------------------------------------------------------------------------------------------------------------------------------------------------------------------------------------------------------------------AAATGCCCACCTGCCTACTGTGTGTTTGCTTGAGTGGTTCTGTATACTGTGAAGAAGTTGACATTGATGCTGTACCACCCTTGCCAAAGGAATCAGCCTATCTTTATGCACGATTCAACAAAATTAGAAAGCTGACTGCGAAAGATTTTGCAGATATACCTAACTTAAGAAGACTTGATTTTACGGGAAATCTGATTGAAGATATAGAAGATGGTACTTTTTCAAAACTTTCTCTCTTAGAAGAACTTACACTAGCTGAAAATCAACTATTGAAACTTCCAGTTCTTCCTCCCAAGCTCACTTTATTTAATGCAAAATACAACAAAATCAAGAGTAGAGGAATCAAAGCAAATACATTCAAAAAATTGAACCACCTCTCCTTCCTCTACTTGGACCACAATGCCCTGGAATCTGTGCCTCTTAATTTACCAGAAAGTCTACGTGTAATTCATCTTCAGTTTAACAACATAACTTCAATCACAGATGATACATTCTGCAAGGCTAACGACAGCCGTTATATTCGGGACCGCATTGAAGAGATACGCTTGGAGGGCAACCCCATCGTCCTGGGAAAGCATCCCAACAGTTTTATCTGCTTGAAAAGATTGCCTGTAGGGTCATACTTTT--
>calJac3
ATGAAGACTCTGCAGTCTACACTTCTCCTGTTACTGTTTGTGCCTCTGATAAAGCCAGCACCACCAACTCAGCAGGACTCACGCATTATCTAT------GATTATGGAACAGATAATTTTGAAGAATCCATATATAGCCGAGATTATGAGGATAAATACCTGGATGGAAAAAATATCAAGGAAAAA---GAAACT---GTGAGAATACCCAATGAGAAAAGTCTTCAATTACAAAATGATGAGACAATAACACCATTACCTCCCAAGAAAGAAAATGATGAAATGCCCACGTGTCTGCTGTGTGTTTGTTTAAGTGGCTCTGTATACTGTGAAGAAGTTGACATTGATGCTGTACCGCCCTTGCCAAAGGAATCAGCCTACCTTTACGCACGATTCAACAAAATTAAAAAGCTGACTGCCAAAGATTTTGCAGACATACCTAACTTAAGAAGACTTGATTTTACGGGAAATTTGATAGAAGATATAGAAGATGGTACTTTCTCAAAACTTTCTCTGTTAGAAGAACTTTCACTTGCTGAAAATCAACTACTAAAACTTCCAGTTCTTCCTCCCAAGCTCACTTTATTTAATGCAAAATACAACAAAATCAAGAGCAGAGGAATCAAAGCAAATGCATTCAAAAAACTGAATAACCTCACCTTCCTCTACTTGGACCACAATGCCCTGGAATCCGTACCTCTTAATTTGCCAGAAAGTCTACGTGTAATTCATCTTCAGTTTAACAACATAGCTTCAATTACAGATGACACATTCTGCAAAGCTAATGACACCAGTTACATCCGGGACCGCATTGAAGAGATACGCCTGGAGGGCAATCCAGTCATCCTGGGAAAGCATCCAAACAGTTTTATTTGCTTAAAAAGATTACCTATAGGGTCATACTCT---
>saiBol1
ATGAAGACTCTGCAGTCTACACTTCTCCTGTTACTGTTTGTGCCTCTGATAAAGCCAGCACCACCAACTCAGCAGGACTCACGCAATATCTAT------GATTATGGAACAGATAATTTTGAAGAATCCATATTTAGCCAAGATTATGAGGATAAATACCTGGATGGAAAAAATATTAAGGAAAAA---GAAACT---GTGAGAATACCCAATAAGAAAAGGCTTCAATTACAAAATGATGAGACAATAACACCATTACCTCCCAAGAAAGAAAATGATGAAATGCCCACGTGTCTGCTGTGTGTTTGTTTAAGTGGCTCTGTATACTGTGAAGAAGTTGACATTGATGCTGTACCACCCTTGCCAAAGGAATCAGCCTATCTTTACGCACGATTCAACAAAATTAAAAAGCTGACTGCCAAAGATTTTGCAGACATACCTAACTTAAGAAGACTTGATTTTACGGGAAATTTGATAGAAGATATAGAAGATGGTACTTTTTCAAAACTTTCTCTGTTAGAAGAACTTTCACTTGCTGAAAATCAACTACTAAAACTTCCAGTTCTTCCTCCCAAGCTCACTTTATTTAATGCAAAATACAACAAAATCAAGAGTAGAGGAATCAAAGCAAACGCATTCAAAAAACTGAATAACCTCACCTTCCTCTACTTGGACCACAATGCCCTGGAATCCGTACCTCTTAATTTACCAGAAAGTCTACGTGTAATTCATCTTCAGTTTAACAACATAGCTTCAATTACAGATGACACATTCTGCAAGGCTAATGACACCAGTTACATCCGGGACCGCATTGAAGAGATACGCCTGGAGGGCAATCCAGTCATCCTGGGAAAGCATCCGAACAGTTTTATTTGCTTAAAAAGATTACCTATAGGGTCATACTCT---
>HLequCab3
ATGAAGACTCTGCAGTCTACACTTCTCCTGTTACTGTTTGTGCCTCTGATAAAGCCAGCGCCACCAACTCAGCAAGACTCACGCATTATCTAT------GATTATGGAACAGATAAATTTGAAGAAACTTTATTTAGCCAAGATTATGAGGATAAATACCTGGATGGAAAAAATATTAAGGAAAAA---AAAACT---ATGATAACACTTGACGAGAAAAGTCTTCAATTACAAAAAGATGAGAGTGTAACACCATTAACCCCCAAGAAAGAAAATGATGAAATGCCCACGTGCCTGCTGTGTGTTTGTTTAAGTGGCTCTGTCTACTGTGAAGAAGTGGACATTGATGCTGTCCCACCCCTGCCAAAGGAATCAGCCTATCTTTATGCACGATTCAACAAAATTAAAAAGTTAACTGCCAAAGACTTTGCAGACATACCCAACTTAAAAAGACTTGATTTCACGGGAAATTTGATTGAAGATATTGAAGACGGTACTTTTTCAAAACTTTCTCTGTTGGAAGAACTTACACTAGCTGAAAATCAACTATTGAAACTTCCAGTTCTTCCTCCCAAGCTTACCTTATTTAATGCAAAATACAACAAAATCAAGAGTAGAGGAATCAAAGCGAATACATTCAAAAAACTGAATAAACTCTCCTTCCTCTACTTGGACCACAATGCCCTGGAATCTGTGCCTCTTAATTTACCTGAAAGTCTACGTGTAATTCATCTTCAGTTTAATAACATAACTTCAATCACAGATGATACATTCTGCAAGGCCAATGACACCCGTTATATTCGGGACCGCATTGAAGAAATACGCTTGGAGGGCAACCCCATCGTCCTGGGAAAGCATCCCAACAGTTTTATCTGCTTAAAAAGACTGCCCGTAGGGTCATACGTT---
>HLcamFer2
ATGAAGACTCTGCAGTCTACACTTCTCCTGTTTCTGTTTGTGCCTCTGATAAAGCCAGCACCACCAGCTCAGCAGGATTCACGCATTATCTAT------GATTATGGAACAGATAATTTTGAAGAAACCTTATTTAGCCAAGATTATGAGGATAAATATCTGGATGGAAAAAGAACTAAGGAAAAA---GAAACT------GTAATACCCGATGAGAAAAGCTTTCAATTACAGAAAGATCAGAGTGTAACACCACCACCTCCGAAGAAAGAAAATGATGAAATGCCCACGTGCCTGCTGTGTGTTTGTCTAAGTGGTTCTGTGTACTGTGAAGAAGTTGACATTGATGCTGTCCCACCTCTGCCGAAGGAATCAGCCTATTTGTATGCACGATTCAACAGAATCAAAAAGTTGACTGCCAAAGATTTTGCAGACATACCTAACTTAAGACGACTTGATTTTACGGGGAATTTGATTGAAGATATAGAAGACGGTACTTTTTCAAAACTTTCTCTGTTAGAAGAGCTTACACTGGCTGAAAATCAACTACTGAAACTTCCAGTTCTCCCTCCCAAGCTTACTTTGTTTAATGCAAAATACAACAAAATCAAGAGTAGAGGAATCAAAGCAAATGCATTCAAAAAACTGCATAACCTCTCCTTCCTCTACTTGGACCACAATGCCCTGGAATCTGTGCCTCTTAATTTACCAGAAAGTCTGCGTGTAATTCATCTTCAGTTTAACAACATAACTTCAATTACAGATGATACATTCTGCAAGGCTAACGACACCAGTTATATTCGGGACCGAATTGAAGAGATACGCTTGGAGGGCAACCCAATTGTCCTGGGAAAACATCCCAACAGTTTTATCTGCTTAAAAAGATTGCCTGTAGGGTCATATATT---
>bosTau8
ATGAAGACTCTGCAATCTACACTTCTCCTGTTCCTGTTTGTGCCTCTGATAAAGCCAGCACCACCATCTCAGCAGGATTCACGCATTATCTAT------GATTATGGAACAGATAATCTTGAAGAAACCTTTTTTAGCCAAGATTATGAGGATAAATACCTGGATGGAAAAAGTACTAAGGAAAAA---GAAACTATGATAATAGTACCTGATGAGAAAAGTTTTCAATTACAAAAAGATGAGACTATAACGCCATTACCCCCCAAGAAAGAAAATGATGAAATGCCCACATGCCTGCTATGTGTTTGTTTAAGTGGCTCTGTATACTGTGAAGAAGTTGACATTGATGCTGTACCACCTTTGCCAAAGGAATCAGCCTATCTTTATGCACGATTCAACAAAATTAAAAAGCTGACCGCCAAAGATTTTGCAGACATACCTAACTTAAGACGACTTGATTTTACGGGAAATTTGATTGAAGACATAGAAGACGGTACTTTTTCAAAACTTTCTCTGTTAGAAGAACTTACACTAGCTGAAAATCAACTACTGAAGCTTCCAGTTCTCCCTCCCAAGCTTACTTTATTTAATGCAAAATATAACAAAATCAAGAGTAGAGGAATCAAAGCAAATACATTCAAAAAACTGCATAACCTCTCCTTCCTCTACTTGGATCACAATGCTTTGGAATCTGTGCCTCTTAATTTACCAGAAAGTCTGCGTGTAATTCATCTTCAGTTTAACAACATAACTTCAATTACAGATGATACATTCTGCAAGGCTAATGACACCAGTTATATTCGGGACCGCATTGAAGAGATACGCTTGGAGGGCAACCCCGTCATCCTGGGAAAACATCCCAACAGTTTTATCTGCTTAAAAAGATTGCCTATAGGGTCATACATT---
>canFam3
ATGAAGACTCTGCAGTCTACACTTTTCCTGCTCCTGTTTATACCTCTGACAGAGCCAGCACCACCAACTCTGCAGGACTCACGCATGACCTAT------GATTATGGAACAGATAATTTTGAAGAAACCTTGTTTAGTCAAGACTTTGAGGACAAATATCTGGATGGAAAAAATATTAAGGAAAAA---GAAACT------ATACTACCTGAAGAGAAAAGTCTTCAATTACAAAAAGATGAGCGTGTAATGCTACCACCCCTCAAGAAGGAAAATGATGAAATGCCCACGTGCTTGTTGTGTGTTTGCTTAAGTGGTTCTGTATACTGTGAAGAAGTTGACATTGATGCTGTACCACCCTTGCCAAAGGAATCAGCCTATCTTTATGCACGATTCAACAAAATTAAAAAGCTGACTGCGAGAGATTTTGCAGATATACCTAACTTAAGACGACTTGATTTTACGGGAAATCTGATTGAAGATATAGAAGATGGTACTTTTTCAAAACTTTCTCTGTTAGAAGAACTTACACTAGCTGAAAATCAACTGTTGAAACTTCCAGTTCTTCCTCCTAAGCTCACTTTATTTAATGCAAAATACAACAAAATCAAGAGTAGAGGAATCAAAGCAAATACTTTCAAAAAACTCAACCACCTCTCCTTCCTCTACTTGGACCACAATGCCCTGGAATCTGTGCCTCTTAATTTACCAGAAAGTCTCCGTGTAATTCATCTACAGTTTAACAACATAACTTCAATCACAGATGATACATTCTGCAAGGCTAATGACACCCGTTATATTCGGGACCGCATTGAAGAGATACGCCTGGAGGGCAACCCCATTGTCCTGGGAAAGCATCCCAACAGTTTTATCTGCTTGAAAAGATTGCCTGTAGGGTCATACTTT---
>ailMel1
ATGAAGGCTCTGCAGTCTACATGTCTCCTGCTCCTGTTTGTGCCTCTGATAAAGCCAGCACCACCAACTCAGCAGGACTCACGCATGACCTAT------GATTATGGAACAGATGATTTTGAAGAAACCTTGTTTAGTCAAGATTTTGAGGATAAATATCTGGATGGAAAAAATATTAAGGAAAAA---GAAACT------ATAATACCCGAAGAGAAAAGTCTTCAATTACAAAGAGATGAGCGTGTAACACCACCACCCCTCAAGAAGGAAAATGATGAAATGCCCACGTGCCTGTTGTGTGTCTGCTTGAGTGGCTCTGTATACTGTGAAGAAGTTGACATCGATGCTGTGCCCCCCTTGCCAAAGGAATCAGCCTATCTTTATGCACGATTCAACAAAATTAAAAAGCTGACTGCAAAAGATTTTGCAGATATACCTAACTTAAGAAGACTTGATTTTACGGGAAATCTGATTGAAGATATAGAAGATGGTACTTTTTCAAAACTTTCTCTGTTAGAAGAACTTACACTAGCTGAAAATCAACTATTGAAACTTCCAGTTCTTCCTCCCAAGCTCACTTTATTTAACGCAAAATACAACAAAATCAAGAGTAGAGGAATCAAAGCAAATACATTCAAAAAATTGAACCACCTCTCCTTCCTCTACTTGGACCACAACGCCCTGGAATCTGTGCCTCTTAATTTACCAGAAAGTCTACGTGTAATTCATCTTCAGTTTAACAACATAACTTCAATCACAGATGATACATTCTGCAAGGCTAATGACACCCGTTATATTCGAGACCGCATTGAAGAGATTCGCTTGGAGGGCAATCCCATCGTCCTGGGAAAGCATCCCAACAGTTTTATCTGCTTGAAAAGATTGCCTGTAGGGTCATACTTT---
>cerSim1
ATGAAGACTCTGCAGTCAACACTTCTCCTGTTACTGTTTGTGCCTCTGATAAAGCCAGCGCCACCAACTCAGCAGGACCCACGCATTATCTAT------GATTATGGAACAAATAATTTTGAAGAAACCTTATCTAGCCAAGATTATGAGGATAAATACCTGGATGGAAAAAATAATAAGGAAAAA---GAAACT---ATGATAATTTCTGATGAGAAAAGTCTTCAATTACAAAAAGACGAGAATGTAACACCATTAACCCCCAAGAAAGAAAATGATGAAATGCCCACGTGCCTGTTGTGTGTTTGTTTAAGTGGCTCTGTCTACTGTGAAGAAGTGGACATTGATGCTGTCCCACCGTTGCCAAAGGAATCAGCCTATCTTTATGCACGATTCAACAAAATTAAAAAGCTAACTGCCAAAGATTTTGCAGACATACCCAACTTAAAAAGACTCGATTTTACGGGAAATTTGATTGAAGATATTGAAGACGGTACTTTCTCAAAACTTTCTCTGTTAGAAGAACTTACACTAGCTGAAAATCAACTATTGAAACTTCCAGTTCTTCCTCCCAAGCTTACTTTATTTAACGCAAAATACAACAAAATCAAGAGTAGAGGAATCAAAGCAAATACATTCAAAAAACTGAATAAACTCTCCTTCCTGTACTTGGATCACAATGCCCTGGAATCTGTGCCTCTTAATTTACCAGAAAGTCTGCGTGTAATTCATCTTCAGTTTAACAACATAACCTCAATCACAGACGACACATTCTGCAAGGCCAATGATACCCGTTATATTCGGGACCGCATTGAAGAGATACGCTTGGAGGGCAACCCCATCATCCTGGGAAAGCATCCCAACAGTTTTATCTGCTTAAAAAGATTGCCTGTAGGGTCATACTTT---
>HLturTru3
ATGAAGACTCTGAAATCTACACTTCTCCTGTTCCTGTTTGTGCCTCTGATAAAGCCAGCACCACCATCTCAGCAGGATTCACGCATTATCTAT------GATTATGGAACAGATAATTTTGAAGAAAGCTTATTTAGCCGAGATTATGAGGATAAATCCCTGGATGGAAAAAGTATTAAGGAAAAA---GAAACTACGATAATAATACCCGATGAGAAAGGTTTTCAATTACAAAAAGATGAGAGTACAAAACCATTATCCCCCAAGAAAGAAAATGATGAAATGCCCACATGCCTGCTATGTGTTTGTTTAAGTGGCTCTGTATACTGTGAAGAAGTTGACATTGATGCTGTACCACCCTTGCCAAAGGAATCAGCCTATCTTTATGCACGATTCAACAAAATTAAAAAGTTGACTGCCAAAGATTTTGCAGACATACCTAACTTAAGGCGACTTGATTTTACGGGAAATTTGATTGAAGATATAGAAGACGGTACTTTTTCAAAACTTTCCCTGTTAGAAGAACTTACACTAGCTGAAAATCAACTACTGAAACTTCCAGTTCTCCCTCCCAAGCTTACTTTATTTAATGCAAAATACAACAAAATCAAGAGTAGAGGAATCAAAGCAAATACTTTCAAAAAATTGAATAACCTCTCCTTCCTCTACTTGGACCACAATGCTCTGGAATTTGTGCCTCTTAATTTACCAGAAAGTCTGCGTGTAATTCATCTTCAGTTTAACAACATAACTTCAATTACAGATGATACATTCTGCAAGGCTAATGACACCAGTTATATTCGGGACCGCATTGAAGAGATACGCTTGGAGGGCAATCCCATCATCCTGGGAAAACATCCCAACAGTTTTATCTGCTTAAAAAGATTGCCTGTAGGGTCATACATT---
>balAcu1
ATGAAGACTCTGCAATCTACACTTCTCCTGTTCCTGTTTGTGCCTCTGATAAAGCCAGCACCACCATCTCAGCAGGATTCACGCACTATCTAT------GATTATGGAACAGATAATTTTGAAGAAAGCTTATTTAGCCGAGATTATGAGGATAAATCCCTGGATGGAAAAAGTATTAAGGAAAAA---GAAACTATGATAATAATACCCGATGAGAAAGGTTTTCAATTACAAAAAGATGAGAGTATAAAACCATTATCCCCCAAGAAAGAAAATGATGAAATGCCCACATGCCTGCTATGTGTTTGTTTAAGTGGCTCTGTATACTGTGAAGAAGTTGACATTGATGCTGTACCACCCTTGCCGAAGGAATCAGCCTATCTTTATGCACGATTCAACAAAATTAAAAAGTTGACTGCCAAAGATTTTGCAGACATACCTAACTTAAGGCGACTTGATTTTACGGGAAATTTGATTGAAGATATAGAAGATGGTACTTTTTCAAAACTTTCGCTGTTAGAAGAACTTACACTAGCTGAAAATCAACTACTGAAACTTCCAGTTCTCCCTCCCAAGCTTACTTTATTTAATGCAAAATACAACAAAATCAAGAGTAGAGGAATCAAAGCAAATGCTTTCAAAAAATTGAATAACCTCTCCTTCCTCTACTTGGACCACAATGCCCTGGAATCTGTGCCTCTTAATTTACCAGAAAGTCTGCGTGTAATTCATCTTCAGTTTAACAACATAACTTCAATTACAGATGATACATTCTGCAAGGCTAATGACACCAGTTATATTCGGGACCGCATTGAAGAAATACGCTTGGAGGGCAATCCCATCATCCTGGGAAAACATCCTAACAGTTTTATCTGCTTAAAAAGATTGCCTGTAGGGTCATACATT---
>HLrhiFer5
ATGAAGACTCTGCAGTCCACACTTCTCCTGTTACTGTTTGTGCCTCTGATAAAGCCAGCACCACCAACGCAGCAGGACTCACGTATCATCTAT------GATTATGGGACAGATAATTTTGAAGAAACCTTATTTACCCAGGATTATGAGGATAAATACCTGGATGGAAAAAATATTAAGGAGAAA---GAAACT---ATGATAATACTTGACGAGAAAAGTCTTCAGTTACAAAAAGATGAGAGTTTCACACCATTACCCACCAAGAAAGAAAACGATGAAATGCCTACGTGCCTGTTGTGTGTGTGTTTAAGTGGCTCTGTATACTGTGAAGAAGTCGACATTGATGTTGTCCCACCCTTGCCAAAGGAATCAGCCTATCTTTATGCACGATTCAACAAAATTAAAAAGCTGACTGCCAAAGATTTTGCAGAAATACCTAACTTAAGAAGACTCGATTTTACGGGAAATTTGATTGAGGACATAGAAGACGGCACTTTTTCAAAACTTTCTCTTTTGGAAGAACTTACACTAGCTGAAAATCAACTACTGAAACTTCCAGTTCTTCCTCCTAAGCTTACTTTATTTAATGCAAAGTACAACAAAATCAAGAGTAGAGGGATCAAAGCAAATACATTCAAAAAACTGAATAAGCTATCCTTCCTCTACTTGGACCACAATGCGCTGGAATCTGTGCCTCCGAATTTACCAGAAAGCTTACGTGTAATTCATCTTCAGTTTAACAACATAACTTCAATTACAGATGACACGTTCTGCAAGGCTAATGACACCCGTTACATTCGGGACCGCATAGAAGAGATACGTTTGGAGGGAAATCCCATCATCCTGGGAAAGCACCCCAACAGTTTCATCTGCTTAAAAAGATTACCTGTAGGGTCGTACTTT---
>oryCun2
ATGAAGACTCTGCGGTCTACACTTCTCCTGCTCCTGTTTGTGCCTCTGATAAAGCCAGCACCACCAGCTCCGCAGGAATCACCCCTCACCTTC------GACTATGCAGCAGATCATTTGGAAGAAGCCATATTTAGCCAAGATTATGAGGATAAATACTTGGATGGAAAAAATATTGAGGAAAAA---CAAACA---ATGGTAAGATCTGTCAAGAGAAGTCTTGAATTACAAAAAGATGAAAGTGTAACACCAGCACCTCCCAAGAAAGAAAATGATGAAATGCCCACTTGCTTGCTATGTGTCTGTTTAAGCGGCTCTGTGTACTGTGAAGAAGTTGACATTGATGCTGTACCACCCTTGCCAAAGGAATCAGCCTATCTCTATGCCCGATTCAACAAAATTAAAAAGCTGACTGCCAAAGATTTTGCAGACATGCCTAACTTAAGAAGGCTTGATTTTACGGGAAATTTGATAGAAGACATAGAAGATGGTACTTTTTCAAAACTTGCTCTGTTAGAAGAACTTTCACTTGCTGAAAATCAACTACTGAAACTCCCAGTTCTTCCTCCCAAGCTCACTTTATTTAATGCAAAATATAATAAAATCAAGAGTAGAGGAATCAAAGCAAACACATTCAAAAAACTGAATAACCTCTCTTTCCTGTACTTGGACCACAATGCCCTAGAATCTGTGCCTCCTAATCTGCCAGAAAGTTTGCGTGTAATTCACCTTCAGTTTAACAACATAACATCAATTACAGATGATACATTCTGCAAGGCTAATGATACTCGTTACATACGGGACCGCATTGAAGAAATACGGCTGGAGGGCAATCCAATTGCTTTGGGAAAGCATCCAAACAGTTTCATTTGCTTGAAAAGATTACCTATAGGGACATACTTT---
>tarSyr2
ATGAAGATTCTGCAGTCTACACTTCTGCTATTACTGTTTGTTCCTCTGATAAAGCCAGCACCACCAACTCAGCAGGACTCACGCATTATCTAT------GATTATGGAACAGATAATTTTGAAGATACCATATTTAGTCAAGATTATGAGGAAAAATACCTGGATGGAAAAAATATTAAGAAAAAG---GAAACT---GTAGTAATACCTGACAAGAAAAGTCTTCAATTACAAAAAGATGAGAGTGTAACACCATTAACCCCCAAGAAAGAAAATGATGAAATGCCCACATGCCTACTGTGTGTTTGTTTAAGTGGCTCTGTATACTGCGAAGAAGTCGACATTGAAGCTGTACCACCCTTGCCAAAGGAATCAGCCTATCTTTACGCACGATTCAACAAAATTAAAAAGCTAACTGCCAACGATTTTGCAGACATACCTAACTTAAGAAGACTTGATTTTACGGGAAATTTGATACAAGACATAGAAGATGGTACTTTTTCCAAACTTTCTCTATTAGAAGAACTTTCACTTGCTGAAAATCGACTACTAAAACTTCCAGTTCTTCCACCCAAGCTCACTTTATTTAATGCAAAACACAACAAAATCAAGAGCAGAGGAATCAAAGCAAATGCATTCAAAAAATTGAGTAACCTCTCTTTCCTCTACTTGGATCACAATGCCTTGGAATCTGTGCCTCTTAATTTACCAGAAAGTCTACGTGTGATTCATCTTCAGTTTAACAACATAACTTCAATTACAGATGATACATTCTGCAAGGCTAATGACACCCGTTACATTCGGGACCGCATTGAAGAGATACGCCTTGAAGGCAATCCAATCATCCTGGGAAAGCATCCAAACAGTTTTATTTGCTTAAAAAGATTACCCATAGGGTCATACATT---
>musFur1
ATGAAGACTCTGCAGTCTACATTTCTCCTGCTCCTGCTTGTGCCTCTGATAAAGCCAGCACCACCAACTCAGCACGACTCCCGCATGACCTAT------GATTATGGAACAGATAGTTTTGAAGAAGCCTTGTTTAGTCAAGATTTTGAGGATAAATATCTGGATGGAAAAAATATTAAGGAAAAA---GAAACT---ATGGTAATACCCAAAGAGAAAAGTCTTCAATTACAAAGAGATGAGCATGCAACGCCACCGCCCTTCAAGAAGGAAAATGATGAAATGCCCACATGCCTGTTGTGTGTTTGCTTAAGTGGCTCTGTATACTGTGAAGAAGTTGACATTGATGCTGTACCACCCTTGCCAAAGGAATCAGCCTACCTTTATGCACGATTCAACAAAATTAAAAAGCTGACTGCGAAAGATTTTGCAGAAATACCTAACTTAAGAAGACTTGATTTTACGGGAAATCTGATTGAAGATATAGAAGACGGTACTTTTTCAAAACTTTCTCTGTTAGAAGAACTTACACTAGCTGAAAATCAACTACTGAAGCTTCCAGTTCTTCCTCCCAAGCTTACTTTATTTAATGCAAAATATAACAAAATCAAGAGTAGAGGAATCAAAGCAAATACATTCAAAAAACTGAACCACCTCTCCTTCCTCTACTTGGACCACAATGCCCTGGAATCTGTGCCTCTTAATCTACCAGAAAGTCTACGTATAATTCATCTTCAGTTTAACAACATAACTTCAATCACAGATGATACATTTTGCAAGGCTAATGACACCCGTTATATTCGGGACCGCATTGAAGAGATACGCCTGGAGGGCAACCCCATCGTCCTGGGAAAGCATCCCAACAGTTTTATCTGCTTGAAAAGATTGCCTGTAGGGTCATACTTT---
>ochPri3
------------------------------------------------------------------------------------------------------------------------------------------------------------------------------CTCAAGGAAAAA---CAAACA---GGGGTAAGAATGGTGAAGAGAAGCTTTGAATTACAAAATGAT---ATGATTATACCCGAACCTCCTAAGAAAGAAAGTGATGAAATGCCCACATGCCTGCTATGTGTCTGTCTGAGTGGCTCTGTGTACTGTGAAGAAGTTGACATTGATGCTGTACCACCCTTGCCCAAGGAATCAGCCTATCTTTATGCACGATTCAACAAAATTAAAAAGCTGACAGCCAAAGATTTTGCAGACATGCCTAACCTAAGAAGGCTCGATTTCACGGGAAATTTAATAGAAGATATAGAAGATGGAACTTTCTCAAAACTTTCCCTTTTAGAAGAACTTTCACTTGCTGAAAATCAACTACTGAAACTTCCAGTTCTTCCTCCCAAACTCACTTTATTTAATGCAAAAAACAATAAAATCAAGAGTCGGGGAATCAAAGCAAACACTTTCAAAAAACTGAATAATCTCTCCTTCCTCTACTTGGACCACAACGCCCTAGAATCTGTGCCTCCTAATTTACCAGAAAGTTTGCGTGTAATTCACCTTCAGTTTAACAACATAACGTCAATTACTGATGATACATTCTGCAAGGCTAACGACACTCGTTACATAAGGAACCGCATTGAGGAGATACGGTTGGAGGGCAATCCGATACTGCTTGGGAAGCATCCAAACAGCTTTATTTGTCTGAAAAGATTACCCATAGGGACATACTCT---
>felCat8
ATGACGATGCTGCAGTCTGTGCTTCTCCTGCTCCTGTCCGTGCCTCTGATAAAGCTGGCACCACCAGCTCAGCAGGACTCACGCATCACCTAT------CACTATGGGACAGATCATTCTGAAGAAACCTTGTTTAGTCAAGATTCTGAGGATAAATATCTGGACAGAAAAAATATTAAGGAAAAA---GAAACT---GTGATATTACCCGATGAGAAAAGTGTTCAGTTACAAAAAGATGAGAGTGTAACACCACCATCCCCCAAAAAAGAAAGTGACGAAATGCCCACGTGCCTGTTGTGTGTGTGTTTAAGCGGCTCTGTGTACTGTGAGGAGGTTGACATTGATGCCGTACCACCCTTGCCGAAGGAGTCAGCTTATCTTTATGCACGATTCAACAAGATCAAAAAGTTGACGGCAAAAGATTTTGCAGATATCCCCAACTTAAGAAGACTTGATTTCACGGGAAATTTGATTGAAGATATAGAAGACGGTACTTTTTCAAAACTTTCTCTGTTAGAAGAACTCACACTAGCTGAAAATCAACTACTGAAACTTCCAGTTCTTCCTCCCAAGCTTACTTTATTTAATGCAAAATACAACAAAATCAAGAGTAGAGGAATCAAAGCAAATACATTCAAAAAACTGAACAACCTCTCCTTCCTGTACTTGGACCACAACGCCCTGGAATCTGTGCCTCTTAATTTACCAGAAAGTCTACGTGTAATTCATCTTCAGTTTAACAACATAACTTCAATCACAGATGATACATTCTGCAAGGCTAACGACACCCGTTACATTCGGGACCGCATTGAAGAGATACGCCTGGAGGGAAACCCCATCATCCTGGGAAAGCATCCCAACAGTTTTATCTGCTTGAAAAGATTGCCTGTAGGGTCATACTTT---
>micMur3
ATGAAGACTCTGCAGTCTACACTTCTCCTGTTACTATTTGTGCCTCTGATAAAGCCAGCACCATCAACTCAGCAGGACCCACGCATTATCTAT------GACTATGGAACAGATAATTCTGAAGAAAGTATATTTAGCCAAGATTATGAGGATAAATACCTGGATGGAAAAAATATGAAGGAAAAA---GAAACT---GTGATAATACCTGATGAGAAAAATCTTCAATTACAAAAAGATGAGAGTACAACATCATTACCCCCCAAAAAAGAAAATGATGAAATGCCCACGTGCCTGTTGTGTGTTTGTTTAAGTGGCTCTGTATACTGTGAAGAAGTTGACATTGATGCTGTACCACCCTTGCCAAAGGAATCGGCCTATCTTTATGCACGATTCAACAAAATTAAAAAGCTGACTGCCAAAGATTTTGCAGACATACCTAACTTAAGAAGACTTGATTTTACGGGAAATCTGATAGAAGACATAGAAGATGGTACTTTTTCAAAACTTACTCTGTTAGAAGAACTTTCACTTGCTGAAAATCAACTACTAAAACTTCCAGTTCTTCCTCCCAAACTCACCTTATTTAATGCAAAACATAACAAAATCAAGAGCAGAGGAATCAAAGCAAATGCATTCAAAAAATTGAACAACCTCTCCTTCCTCTACTTGGACCACAATGATCTGGAATCTGTGCCTCTTAATTTACCAGAAAGTCTACGTGTAATTCATCTTCAGTTTAACAGCATAACTTCAATTACAGATGATACATTCTGCAAGGCTAATGATACCAGTTACATTCGGGACCGCATTGAAGAGATACGCTTGGAGGGCAATCCGATCAGCCTGGGAAAGCATCCAAACAGTTTTATTTGCTTAAAAAGATTGCCAATAGGGTCATACATT---
>HLmyoMyo6
ATGAAGATTCTGCAGTCTACACTTCTCCTGTTACTGTTTGTGCCTCTGATAAAGCCAGCACCACCAACTCAGCAGAAC------------------------------ACCGATAATTTTGAAGAAATTTTATTTACTCGACATTATGAGGATCAATACCTGGATGGAAAAAATATTAAGAAAAAA---GAATCT---ATGATAACACCTGATGATAAAAGTCTTCAATTACAAAAAGATGAGAGTTCAACATCATTACCCCTCAAAAAAGAAAATGATGAAATGCCCACGTGCCTGCTGTGTGTGTGTTTAAGTGGCTCTGTATACTGTGAAGAAGTTGACATTGAAGTTGTACCACCCTTGCCAAAGGAATCAGCCTATCTTTATGCACGATTCAACAAAATTAAAAAGCTGACTGCCAAAGATTTTGCAGAAATACCTAATTTAAGAAGACTCGATTTTACGGGAAATTTGATTGAAGATATAGAAGACACTACTTTTTCAAAGCTTTCTCTGTTAGAAGAACTGACATTAGCTGAAAATCAACTATTGAAACTTCCAGTTCTTCCTCCCAAGCTTACTTTATTTAATGCAAAATACAACAAAATCAAGAGTAGAGGAATCAAAGCAAATACATTCAAAAAACTGAGTAACCTGTCCTTCCTCTATTTGGACCACAACGCGCTGGAATCTGTGCCTCTTAATTTACCAGAAAGCCTACGTGTAATTCATCTTCAGTTTAACAACATAACTTCAATTACAGATGATACATTCTGCAAGGCTAATGACACCCGTTATATTCGGAACCGCATTGAAGAGATACGCTTGGAGGGAAATCCCATCGCCCTGGGAAAGCATCCCAACAGTTTTATCTGCTTAAAAAGATTACCTGTAGGCTCATACTTT---
>HLmolMol2
ATGAAGAGTCTGCAGTCTGCACTGCTCCTACTACTGTTTGTGCCTCTGATAAAGCCAGCACCACCACCTCTGCAGCACTCACGCAACACCTAT------GATTATGGAACAGATAATTTCGAAGAAACTTTATTTACTCGAGATTATGAGGATCAATACCTGGATGGAAAAAATATTAAGGAAAAA---GAATCT---ATGATAATATCTAATGAGAAAAGTCTCCAATTACAAAAAGATGAAAGTTTAACATCAGTACCTCCCAAGAAAGAAAATGATGAAATGCCCACATGCCTGCTGTGCGTGTGTCTGAGCGGCTCTGTGTACTGTGAAGAAGTGGACATCGAGGTTGTACCCCCCTTGCCGAAGGAGTCAGCCTACCTGTACGCACGATTCAACAAAATTAAAAAACTGACTGCCAAAGATTTTGCAGAAATACCTAATTTAAGAAGACTCGATTTTACGGGAAATTTGATTGAAGATATAGAAGACAGCACGTTTTCAAAACTTTCTCTATTAGAAGAACTCACACTAGCTGAAAATCAACTGGTGAAGCTCCCAGTCCTCCCTCCCAAGCTTACTTTATTTAATGCAAAATACAACAAACTCAAGAGCAGAGGGGTTAAAGCAAACACGTTCAAAAAACTGAGCAACCTGTCCTTCCTCTATTTGGACCACAATGCGCTGGAGTCTGTGCCTCCTAATTTACCAGAAAGTCTACGTGTAATTCATCTTCAGTTTAACAACATAACTTCAATTACAGACGACACATTCTGCAAGGCAAATGACACCCGTTATATCCGGAACCACATTGAAGAGATACGCTTGGAAGGAAATCCCATCATCCTGGGAAAGCATCCCAACAGTTTTATCTGCTTGAAAAGATTACCTGTAGGATCATACTTT---
>HLrouAeg4
ATGAAGACTCTGCAGTCTACACTTCTCCTGTTACTGTTTGTTCCTCTGATAAAGCCAGCACCACCAACTCAGCAGGACTTACGCATCATCTAT------GATTACGGAACAGATAATTTTGAAGAAACTTTATTTACCCAAGATTATGAGGATAAATACCTGGATGTGAAAAATATTAAGGAAAAA---GAAGCT---ATGATAAAACCTGATGAGAAAAGTCATCAATTACAAAAGGATGAGAGTTTAACACCATTACCCCCCAAGAAAGAAAATGATGAAATGCCCACATGCCTGTTGTGTGTATGTTTAAGTGGTTCTGTATACTGTGAAGAAATTGACATTGATGCTGTACCACCCTTGCCAAAAGAATCAGCGTATCTTTATGCACGATTCAACAAAATTAAAAGGCTGACTGCCAAAGATTTTGCAGAAATACCTAACTTAAGAAGACTTGATTTTACTGGAAATTTGATTGAAGATATAGAAGATAGTACTTTTTCAAAACTTTCTCTGTTAGAAGAACTTACACTAGCTGAAAATCAACTACTGAAACTTCCAGTTCTTCCTCCCAAGCTTACTTTATTTAATGCAAAATACAACAAAATCAAGAGTAGAGGAATCAAAGCAAATACATTCAAAAAACTGAGTAACCTATCCTTCCTCTACTTGGACCACAATGCACTGGAATCTGTGCCTCTTAATTTACCAGAAAGTCTACGTGTAATTCATCTTCAGTTTAACAACATAACTTCAATTACAGATGATACATTCTGCAAGGCTAATGACATCCGTTATATTCGGGATCGCATTGAAGAGATACGCTTGGAGGGAAATCCCATCATTCTGGGAAAACACCCCAACAGTTTTATCTGCTTAAAAAGATTACCTGTAGGGTTATACTTT---
>manPen1
ATGAAGACTCTGCAGCCAACCCTTCTTCTGTTGCTGGTTGTGCCTCTGACAAAGCCTGCACCACCAACTCAGCAGGACTCACACATCAGCTAC------GATTATGGAACAGATAATTTGGAAGAAACATTATTTAGCCAAGATTTTGAGGATAAATACCTGCAAGGAAAAAATATCAAGGAAAAA---GAAACT---ATGATAATACCTGATGAGAAAAGTGTCCAGTTACAAAAAGATGAGAGTGTAACACCATTACCCCCCAAGAAAGAGAATGATGAAATGCCCACCTGCCTGTTGTGTGTGTGTTTAAGTGGTTCTGTCTACTGCGAGGAAGTTGATATCAATGTGGTACCACCCTTGCCAAAGGAATCAGCCTATCTTTATGCACGATTCAACAAAATTAAAAAGTTGACTGCAAAAGATTTTGCAGACATACCTAACTTAAGAAGACTTGATTTTACGGGAAATTTGATTGAAGATATAGAAGATGGTACTTTTTCAAAACTTACCCTGTTAGAAGAACTTACACTAGCTGAAAATCAACTATTGAAACTTCCAGCTCTTCCTCCCAAGCTTACTCTATTTAATGCAAAATACAACAAAATCAAGAGTAGAGGGATCAAAGCAAATGCATTCAAA---------------------------------------------------------------------------------------------------------------------------------------------------------------------------------------------------------------------------------------------------------------------------
>HLmanJav1
ATGAAGACTCTGCAGCCTACCCTTCTTCTGTTGCTGGTTGTGCCTCTGACAAAGCCTGCACCACCAACTCAGCAGGGCTCACACATCAGCTAC------GATTATGGAACAGATAATTTTGAAGAAACATTATTTAGCCAAGATTTTGAGGATAAATACCTGCAAGGAAAAAATATCAAGGAAAAA---GAAACT---ATGATGATACCTGATGAGAAAAGTATCCAGTTACAAAAAGATGAGAGTGTAACACCATTACCCCCCAAGAAAGAGAATGATGAAATGCCCACCTGCCTGTTGTGTGTGTGTTTAAGTGGTTCTGTCTACTGCGAGGAAGTTGATATCAATGTAGTACCACCCTTGCCAAAGGAATCAGCCTATCTTTATGCACGATTCAACAAAATTAAAAAGTTGACTGCAAAAGATTTTGCAGACATACCTAACTTAAGAAGACTTGATTTTACGGGAAATTTGATTGAAGAAATAGAAGATGGTACTTTTTCAAAACTTACCCTGTTAGAAGAACTTACACTAGCTGAAAATCAACTATTGAAACTTCCAGCTCTTCCTCCCAAGCTTACTCTATTTAATGCAAAATACAACAAAATCAAGAGTAGAGGGATCAAAGCAAATGCATTCAAAAAATTGAATAACCTCTCCTTCCTCTACTTGGACCACAATGCCCTGGAATCTGTGCCTTTTAATTTACCAGAAAGTTTACGTGTAATTCATCTTCAGTTTAACAACATAACTTCAATTACAGATGACACATTCTGCAAGGCTAATGACACTCGTTATATTCGGAACCGCATTGAAGAAATCCGCTTGGAGGGCAACCCCATTGTCCTGGGAAAGCACCCCAACAGTTTTATCTGCCTAAAAAGATTGCCTGTAGGGTCATACTTT---
>triMan1
ATGAAGACTCTGCAGTCTATACTTCTTCTGTTACTGCTTGCGCCTTTGATAAAGCCAGCACCACCAACTCAGCAGGACTTACGCAGTATCTAT------GATTACGGAACAGACAATTTTGAAGAAACCATATTTAGCGAAGATTATGAGGATAAATACCTGGATGGAAAAAATATTAAGGAAAAA---GAATCT---ATAATAATACCTGATGGGAAAAGTCTTCAATTACAGAAAGATGAGAGTGTAACAACCTTACCCCCCAAGAAAGAAAATGAAGAAATGCCCACATGCCTGCTGTGTGTTTGTTTACTTGGCTCTGTATACTGTGAAGAAGTTGACATTGATGCTGTACCACCCTTGCCAAAGGAATCAGCCTACCTTTATGCACGATTCAACAAAATTAAAAAGTTGACTGCCAAAGATTTTGCAGACATACCTAACTTAAGAAGACTTGATTTTACGGGAAATTTGATCCAAGAGATAGAAGACGGTACTTTTTTAAAGCTTTCTCTATTAGAAGAACTTTCACTTGCTGAAAACCAACTATTGAAACTTCCAGCTCTTCCTCCCAAGCTTACTTTACTTAATGCAAAATACAACAAAATCAAGAGTAGAGGAATTAAAGCAAACACATTCAAAAAACTGAATAACCTCACTTTCCTCTACCTGGACCACAATGCCCTGGAATCTGTGCCTCTTAATTTACCAGAAAGTCTCCGAGTAATTCATCTTCAGTTTAACAACATAACTTCAATTACAGATGATACCTTCTGTAAGGCAAATGATGCACGTTATATTCGGGACCGTATTGAGGAGATACGTCTGGAGGGCAATCCCATCATCTTGGGAAAGTACCCTAACAGTTTTATCTGTTTAAAGAAATTGCCTGTAGGATCATACTTT---
>loxAfr3
ATGAAGACTCTGCAGTCTATACTTCTTCTGTTACTGTTTGTGCCTCTGATAAAGCCAGCACCACCAACTCAGCAGGACTTACGCAGTATCTAT------GATTATGGAACAGATAATTTTGAAGAAACCATATTTAGACAAGATTATGAGGATAAATACCTGGATGGAAAAAATACTAAGGTAAAA---GAATCT---ATAATAATACCTGATGGAAAAAGTCTTCAATTACAAAAAGATGAGAGCGTAACAGCCTTACCACCCAAGAAAGAAAATGAAGAAATGCCCACGTGCCTGTTGTGTGTTTGTTTACTCGGCTCTGTATACTGTGAAGAAGTTGACATTGACGCTGTACCACCCTTGCCAAAGGAATCAGCCTACCTTTATGCACGATTCAACAAAATTAAAAAGTTGACTGCCAAAGATTTTGCAGACATACCTAACTTAAGAAGACTTGATTTTACGGGAAATTTGATCCAAGAGATAGAAGACGGTACTTTTTCAAAACTTTCTCTATTAGAAGAACTTTCACTTGCTGAAAATCAACTAGTGAAACTTCCCGTTCTTCCTCCCAAGCTTACTTTATTTAATGCAAAATACAACAAAATCAAGAGTAGAGGAATCAAAGCAAACACATTCAAAAAACTGAATAACCTCACTTTCCTCTACTTGGACCACAATGCCCTGGATTCTGTGCCTCCTAATTTACCAGAAAGTCTACGTGTAATTCATCTTCAGTTTAACAACATAACATCAATTACAGATGATACCTTCTGTAAGGCAAATGACGCACGTTATATTCGCGACCGTGTAGAGGAGATACGTCTGGAGGGCAATCCCATCATCTTGGGAAAGTACCCAAACAGTTTTACCTGTTTAAAGAAATTGCCTATAGGATCATACTTT---
>dasNov3
ATGAAGACTCTGCACTCTACATTTCTTCTGTTACTGTTTGCGCCTCTGATATTGCCAGCACCACCAACTCAGCAGGACTTACGCATGATGAAT------GATTATGGAACAGATAATTTTGAAGAAACCATATTTGGCCAAGATTATAAAGATAAATACCTGGATGGAAAAAATATTAAGGATAAA---GAAACT---CTGATAATACCTGATAAAAAAAGTCTTCAATTACAAAAAGATGAGAGTGTAATATCCTCAACCCCCAAGAAAGAAAGTGATGAAATGCCCACGTGCCTGTTGTGTGTGTGTTTAAGTCGCTCTGTATACTGTGAAGAAATTGACATTGATGCTGTACCACCTTTGCCAAAAGAATCAGACTACCTTTATGCACGATTCAACAAAATTAAAAAGCTGACTGCCAAAGATTTTGCAGACATACCTAACTTAAGAAGACTTGATTTTACGGGAAATTTGATTGAAGATATAGAAGATGGTACTTTTTCAAAACTTTCTTTGCTAGAAGAACTTATACTTGCTGAAAATCAACTACTGAAACTTCCAGTTCTTCCTCCCAAGCTTACTTTATTTAATGCAAAATACAACAAAATCAAGAGTAGAGGAATCAAAGCAAACACATTCAAAAAACTGAATAACCTCTCATTCCTCTACTTGGACCACAATGCCCTGGAATCTGTGCCTCTTAATTTACCAGAAAGTCTACGTGTAATTCATCTTCAGTTTAACAATATAACCTCAATCACAGATGATACATTCTGCAAGGCTAATGACACGCGTTACATTCGGGACCGTATTGAAGAAATACGCCTGGAGGGCAACCCAATCATTTTGGGAAAGCATCCAAACAGTTTTATTTGTTTAAAAAGATTACCTGTTGGATCATACATT---
>conCri1
ATGAAGACGCTGCAGTCTACATTTCTCTTGTTATTATTTGTGCCTCTGGTAATGCCAGCACCACCAGCTCAAAAGGACTCACGAGTTATCTAT------GATTATGGAACAGATAATTTTGAAGAAAACTTGTTTAGCCACGATGATGAGGATAAATACCTGGATGGAAAAAATATTAAGGAAAAA---GAAAGT---ATGATAATACCTCATGAGAAAAGTCTTCAACTACAAAAAGATGAAAGTAGTACACCATTACCACCCAAGAAAGAAAATGATGAAATGCCCACGTGCCTGCTGTGTGTTTGTTTAAGTGGCTCTGTATACTGTGAAGAGATTGATATTGATAGTGTGCCCCCCTTGCCAAAGGAATCAGCCTATCTTTATGCACGATTCAACAAAATTAAAAAGCTGACTGCCAAAGATTTTGCAGACATACCTAACTTAAGAAGAATTGATTTTACGGGAAATTTGATTGAAGATATAGAAGAGAGCACTTTTTCACAACTGTCTTTGTTAGAAGAACTGACGCTTGCTGAAAATCAGCTCTTGAAACTTCCAACTCTTCCCCCTAAGCTTATTTTATTCAATGCAAAACACAACAAAATAAAGAGTAGAGGAATCAAAGGAAATACATTCAAAAAATTGAATAACCTCTCCTTTCTCTATTTGGACCACAATGAATTGGAATCTGTGCCTCTTAATTTACCAGAAAGCCTACGTATAATCCATCTTCAGTTTAACAACATAACTTCAATTACAGATGATACATTCTGCAAGGCTAATGATACCCGTTATATCCGGGACCGGGTTGAAGAGATACGCTTGGAGGGCAACCCCATCATCCTTGGAAAGCATCCAAACAGTTTTATCTGCTTAAAAAGATTGCCTGTAGGGTCCTACTTT---
>HLpipKuh2
ATGAAGATTCTGCAGTCTATACTTCTCCTGTTACTGTTTGTGCCTCTGACAAAGCCAGCACAATCAACTCAGAAGAAC------------------------------ACTGATAACTTTGAAGAAATTTTATTTACTCGAGATTATGAGGATCAATACCTGGATGGAAAAAATATTAAGAAAAAA---GAATCT---ATGATGACATCTGATGAGAAAAGTCTTCAATTACAAAAAGATGAGAGTTCAACATCATTACCCCCAAAAAAAGAAAATGATGAAATGCCCACGTGCCTGCTGTGTGTGTGTTTACTTGGCTCTGTATACTGTGAAGAAGTTGACATTGAAACTGTACCACCCTTGCCAAAGGAATCAGCCTATCTTTATGCACGATTCAACAAAATTAAAAAGCTGACTGCCAAAGATTTTGCAGAAATACCTAATTTAAGAAGACTCGATTTTACGGGAAATTTGATTGAAGATATAGAAGACACTACTTTTTCAAAACTTTCTCTGTTAGAAGAACTGACACTAGCTGAAAATCAACTATTGAAACTTCCAGTTCTTCCTCCCAAGCTTACTTTATTTAATGCAAAATACAACAAAATCAAGAGTAAAGGAATCAAAGCAAATACATTCAAAAAACTGAGTAATCTGTCCTTCCTCTATTTGGACCACAACGCGCTGGAATCCGTGCCTCTTAATTTACCAGAAAGCCTTCGTGTAATTCATCTTCAGTTCAACAACATAACTTCAATTACAGATGATACATTCTGCAAGGCCAATGACACCCATTATATTCGGAACCGCATTGAAGAGATACGCTTGGAGGGAAATCCCATCGCCCTGGGAAAGCATCCCAACAGTTTTATCTGCTTAAAAATATTACCCATAGGCCCATACTTT---
>hetGla2
ATGAAGACTATGCGGTCCACCCTACTACTGTTACTGTTGGTGCCTCTGACACAGCCAGTACCATCAACTCAACAGGACTCACATGTTATCTCT------GAGTATGGATCAGATAATTCTGAAGAAACCATGTTTAGCCAAGACGATGAGGATAAATACCAAGATGGAAAAAATATTAAGGAAAAA---GTACCT---ATGATAATACCTGATGAGAACAGTTTTCAGTTACAAAGAGATGAAACTGTAACATCATTACCTACCAAGAGAGAAAATGACGAAATGCCCACGTGCTTACTGTGTGTGTGTTTAAGTGGCTCTGTATACTGTGAAGAAGTTGATATTGATGCTGTACCACCCTTGCCAAAGGAATCAGCCTATCTTTATGCACGATTCAACAAAATTAAAAAGCTGACTGCCAAGGATTTTGCAGACATGCCTAACTTAAGAAGACTTGATTTTACTGGAAATTTGATAGAAGATATAGAAGATGGTACTTTTTCAAAACTTTCTCTGTTAGAAGAACTTTCACTTGCTGAAAATCAACTACTGAGACTTCCAGTTCTTCCTTCAAAGCTCATTCTACTTAATGCAAAACACAACAAAATCAAGAGTAGAGGAATCAAAGCTAATGCATTTAAAAAACTGAATAAGCTTTCCTTCCTCTACTTGGACCACAATGCCCTGGAATCTGTGCCTCCTAATTTACCAGAAAGTCTTCGTATTATTCATCTTCAGTTTAACAACATAACTTCAGTTACAGATGATACATTCTGCAAGTCTAATGACACCCGTTATATTCGGGACCGTATTGAAGAGATTCGTCTGGAGGGCAATCCAATCATCCTGGGAAAGCATCCAAACAGTTTCATTTGCTTAAAAAGATTACCGATAGGGTCATACTTT---
>susScr11
ATGAAGACTCTGCAATCTACACTTCTCTTGTTCCTGTTTGTGCCTCTGATAAAGCCAGCACCACCATCTCAGCAGGACTCTCGCATTATCTCT------GATTATGGAACAAATAATTTTGAAGAAACCTTATTTAGCCAAGATTATGAGGATAAATACCTGGATGGAAAAAGTATTAAGGAAAAA---GAGGCT---ATCAGAATACCTGATGAGAAAAGTTTTGAATTACAAAAAGACGAGAGTACAATACCATTATCCCCCAAGAAAGAAAACGATGAAATGCCCACATGTCTGCTGTGTGTTTGTTTAAGTGGCTCTGTATACTGTGAAGAAATTGACATTAAAGCTGTACCACCCTTGCCAAAGGAATCAGCCTATCTTTATGCACGATTCAACAAAATTAAAAAGTTGACTGCCAAAGATTTTGCAGATATACCTAACTTAAGACGACTTGATTTTACGGGAAATTTGATTGAAGATATAGAAGATGGCACTTTCTCAAAACTCTCTCTGTTAGAAGAACTTATACTAGCTGACAATCAACTACTGAAACTTCCAGTTCTCCCTCCTAAGCTTACGTTATTTAATGCAAAACGCAACAAAATCAAGAGTAGGGGAATAAAAGCAAATGCATTCAAAAAATTGAATAAACTCTCCTTCCTCTACCTGGACCACAATGCCCTGGAATCCGTGCCTCTTAATTTACCAGAAAGTCTGCGTATAATTCATCTTCAGGGTAACAACATAACTTCAATTACAGATGACACATTCTGCAAGGCTAATGACACCAGTTATATTCGGGATCACATTGAAGAGATACGCTTGGAAGATAATCCCATCATCCTGGGAAAATATCCCAACAGTTTTATCTGCTTAAAAAGACTGCCTATAGGGTCATACATC---
>sorAra2
ATGAAGACGCTGCACTCGACACTTCTCTTATTACTGTTTGTGCCTCTGATAACGCCAGCACCGCCAGCTCAGCAGAACTCACGCATTATCTAT------GATTACGGAACAGCTAATTTTGAAGAAACCTTGTTTAACCAAGAGTATGAGGAGAAATATGTGGATGGAAGAAATACTAAGGAAAAA---CAATCT---ATGATAATAACTGATGAGAAAAGTCTTCAATTACAAAAAGATGACAGCAGTATGCCATTAAACCCCAAGAAAGAAATTGATGAAATGCCCACATGCCTGTTGTGTGTTTGCTTAAGTGGCTCTGTATACTGTGAAGAAATTGATATTGATGCTGTCCCACCTTTGCCAAAGGAATCAGCCTATCTTTATGCACGGTTCAACAAAATTAAGAAACTGACTGCCAAAGATTTTGCAGATATACCTAACTTAAGAAGAATGGATTTTACGGGAAACCTGATTGAAGAGATAGAAGACAATACTTTCTCACAACTTGCTCTCTTAGAAGAACTGACACTAGCTGAAAACCTACTGTTGAAACTTCCAGTTCTTCCTCCCAAGCTTACTTTATTTAACGCAAAGTACAACAAAATCGAAAGTAAAGGGATCAAAGCAAATGCATTCAAAAAACTGAATAACCTCTCCTACCTCTACTTGGACCACAATGCCCTAGAGTCTGTACCTCTGAATTTGCCAGAAAGTCTTCGTGTGATTCATCTGCAGTTTAATGACATAACGTCAATCACAGATGATACATTCTGCAAGGCTAATGACACTCGCTACATCCGGGAGCGCATTGAAGAGATACGTCTGGAAGGCAACCCCATCGCCCTGGGGAAACACCCTAACAGCTTCATCTGCTTAAAAAGATTGCCCATAGGGCCATACTTT---
>oryAfe1
ATGAAGATTCTGCATTCTATATTTCTTCTGTCACTGTTTGCGTCCCTGATAAAGCCAGCACCACCAACTCAGCAGGATTTACGTGTTATCTAT------GATTATGGAACAGATAATTTTGAAGAAACCATTTTTAGCCAAGATTATGAGGATAAATACCTGGATGGAAAAAATATTAAGGAAAAA---CAATCT---ATAATAACACCTGATAAGAAAAGTCTTCAATTACAAAAAGATGACATTGTAACAACTTTACTCCCCAAGAAAGAAAATGAAGAAATGCCCACATGCTTGCTGTGTGTTTGTTTACTTGGTTCTGTATATTGTGAAGAAGTTGACATCGATGTTGTACCACCCTTGCCAAAGGAATCAGCTTACCTTTATGCACGATTCAACAAAATTAAAAAGTTGACTGCCAAAGATTTTGCAGATATACCTACCTTAAGAAGACTTGATTTTACGGGAAATTTGATCAAAGATATAGAAGACAGTACATTTTCAAAACTTCTTCTATTAGAAGAACTTTCGCTTGCAGACAATCAACTACTGAAACTTCCAGTTCTTCCTCCCAAGCTAACTTTATTTAATGCAAAATACAACAAAATCAAGAGTAGAGGAATCAAAGCAAACACGTTCAAAAAACTGAGTAACCTCACCTTCCTCTACTTGGACCACAATGCCCTGGAATCTGTGCCACTTAATTTACCAGAAAGTCTACGTGTAATTCATCTTCAGTTTAACAACATAACTTCAATTACAGATGATACATTCTGCAAGGCTAATGACACACGTTATATTCGGGACCACATTGAGGAGATTCGTCTGGAGGGCAATCCCATCATCTTGGGAAAGTATCCAAACAGTTTTATCTGTTTAAAGAGATTACCTATAGGATCATACTTT---
>micOch1
ATGAAGACTGTGCATTCTACACTTCTCCTGCTACTGCTCGTGCCTCTGACACAGCCAGCACCACAAACTCAACTCGACTCACATATTAACTAT------GAGTATGGAACAGATCATTTGGAAGAAACAAAATTTAGCCAGGACTATGAAGATAAACAACTGCATGGAAAAAATACTAAGGAAAAG---GAAACC---ATGATAATTTCTGATGAAAAAAGTCTCCAGTTACAAAAAGATGAGGTTGTACCATCATTACCCACCAAGAAAGAAAATGATGAAATGCCTACATGCCTGTTGTGTGTCTGTTTAAGTGGCTCTGTCTACTGTGAAGAAGTTGACATTGATGCTGTGCCACCACTGCCAAAGGAATCAGCTTATCTTTATGCACGATTCAACAAAATTAAAAAGCTGACTGCCAAAGATTTTGCAGATATGCCTAACTTAAGAAGACTTGATTTTACGGGAAATTTGATAGAAGACATAGAAGATAGTACTTTTTCAAAACTTACTCTGTTGGAAGAACTTACACTTGCTGAAAACCAGCTAGTAAGACTTCCAGTTCTTCCTCTGAAGCTTACTTTATTTAATGCTAAGTACAACAAAATCAAGAGTAAAGGGATTAAAGCAAACACATTCAAAAAACTGAATAAGCTCTCTTTCCTCTATTTGGACCATAATGATCTGGAATCTGTGCCTCCTAATTTACCAGAAAGTCTCCGTGTAATTCACCTTCAGTTTAACAGCATATCTTCAATTACAGATGATACATTCTGCAAGGCTAATGACACTCGTTACATCCGGGACCGAATTGAAGAGATTCGCCTGGAGGGCAATCCAATTGCTCTGGGAAAGCATCCAAACAGTTTCATTTGCTTAAAAAGATTACCTATAGGATCATACTTT---
>criGri1
ATGAAGACTGTGCGTTCTACACTTCTCCTGCTACTGTTCCTGCCTCTGACACAGCCAGCACCACAAACTCTGATGGACTCACACATTAACTAT------GAGTATGGAATAGATAATTTTGAAGAAGCCAAATTTAGCCAGGACTATGAAGATAAATACCTGCATGGAAAAAATATGAAGGAAAAG---GAGACT---GTGATAATTCCTGATGAGAAAAGTCTTCAGTTACAAAAAGATGAGGCTGTACCATCATTATCCACCAAGAAAGAAAATGATGAAATGCCCACATGCCTGCTGTGTGTCTGTTTAAGTGGCTCTGTCTACTGTGAAGAAGTTGACATTGATGCTGTACCACCATTGCCAAAGGAATCAGCTTATCTTTATGCACGATTCAACAAAATTAAAAAGCTGACCGCCAAAGATTTTGCAGATATGCCTAACTTAAGAAGACTTGATTTTACGGGAAATTTGATAGAAGATATAGAAGATAGTACTTTTTCAAAACTGTCTCTGTTAGAAGAACTTACACTTGCTGAAAACCAACTACTAAGGCTTCCAGTTCTTCCTCCAAAGCTTACCTTACTTAATGCTAAACACAACAAAATCAAGAGT------ATTAAAGCAAACACATTCAAAAAACTGAATAAGCTCTCTTTCCTCTATTTGGACCATAATGATCTGGAATCTGTGCCTCCTAATTTACCAGAAAGTCTACGTGTAATTCACCTACAGTTTAACAGCATATCTTCAATTACAGATGATACATTCTGCAAGGCTAATGACACTCATTACATTCGGGACCGTATTGAGGAGATTCGCCTGGAGGGCAATCCAATTGCTCTGGGAAAGCATCCAAACAGTTTTATTTGCTTAAAAAGATTACCTATAGGATCATACTTT---
>mm10
ATGGAGACTGTGCACTCTACATTTCTCCTGCTACTCTTCGTGCCTCTGACACAGCAAGCACCACAGTCGCAGCTGGACTCACATGTTAACTAT------GAGTATGCAACAGGCAATTCTGAAGAAACCAAATTTAGCCAGGATTATGAAGATAAATACCTGGATGGGAAAAGTATTAAGGAAAAA---GAAACT---ATGATAATTCCTGATGAGAAAAGTCTTCAGTTACAAAAAGATGAAGTTATACCATCATTACCAACCAAGAAAGAAAATGATGAAATGCCCACATGCCTGTTGTGTGTCTGCTTAAGTGGCTCTGTCTACTGTGAAGAAGTTGACATTGATGCTGTACCACCATTGCCAAAGGAATCAGCTTATCTTTATGCACGATTCAACAAAATTAAAAAGCTGACTGCCAAGGATTTTGCAGACATGCCAAACCTAAGAAGACTTGATTTTACGGGAAATTTGATAGAAGACATAGAAGATGGGACTTTTTCAAAACTTTCTCTGTTAGAAGAACTTACACTTGCTGAAAACCAACTACTAAGACTTCCAGTTCTTCCTCCAAAGCTTACTTTACTTAATGCCAAACACAACAAAATCAAGAGTAAAGGAATTAAAGCAAACACATTCAAAAAACTGAATAAACTCTCTTTTCTCTATTTGGACCATAACGACCTGGAATCTGTGCCTCCTAATTTACCAGAAAGTCTACGTGTAATTCACCTTCAGTTTAACAGCATATCTTCACTTACAGATGATACATTCTGCAAGGCTAATGACACTCGTTACATTCGGGAGCGAATTGAAGAGATTCGCCTGGAGGGCAATCCAATTGCTCTGGGAAAGCATCCAAACAGTTTTATCTGCTTAAAAAGATTACCCATAGGGTCATACTTC---
>cavPor3
ATGAAGACCGTGCGGCCCACCCTCCTCTTGTTACTGTTCATGCCTCTGACCCAGCCAGCACCCCCAGCGCAGCAGGACTCACGCGCTGTCTACGAGTCCGAGTACGGAGCAGATAATTTTGAAGAAACCCTATATTAC------TATGAGGATAACTACCAAGATGGAAAGCATATCAAGGAAGAT---GTTCCT---ATGATAATACCT---GAGAACAGTTTTCAGTTACAAAGAGATGACACTGCCACACCATTACCCCCCAAGAAAGAGAATGATGAAATGCCCACCTGCCTACTATGTGTGTGTTTAAGTGGCTCTGTGTACTGTGAAGAAATTGATATTGACACTGTACCCCCCTTGCCAAAGGAATCCGCCTATCTTTACGCACGATTCAACAAAATTAAAAAGCTGACTGCTAAAGATTTTGCAGACATACCTAACTTAAGAAGACTTGATTTTACTGGAAATTTGATAGAAGAGATAGAAGATGGTACTTTTTCAAAACTTTCTCTGTTAGAAGAACTTTCACTTGCTGAAAATCAACTACTGAAACTTCCAGCTCTTCCTCCAAAGCTCATTCTATTTAATGCAAAACACAACAAAATCAAGAGTAGAGGAATCAAAGCAAGTACATTCAAAAAATTGAATAAGCTCTCTTTCCTCTACTTGGACCACAATGCCCTGGAATCTGTGCCTCCTAACTTACCAGAAAGTCTGCGTATAATTCATCTGCAGTTTAATAACATAACTTCAATTACAGATGATACATTCTGCAAGTCTAATGACACCCGTTATATTCGGGACCGTGTAGAAGAGATTCGTCTGGAGGGCAATCCAATCGACCTGGGAAAGCATCCAAACAGTTTCATTTGCTTAAAAAGATTACCCATAGGGTCTTACTTC---
