# Supplementary material for: Six reference-quality genomes reveal evolution of bat adaptations
Source: Nature. 2020 Jul 22;583(7817):578–84. doi: 10.1038/s41586-020-2486-3 (PMC8075899; doi:10.1038/s41586-020-2486-3)
Supplement: Supplementary file 6 — Alignments of 12,931 protein-coding genes across 48 mammals. [file 41586_2020_2486_MOESM6_ESM.gz › suppDataFile/ENST00000523189.aln.fasta]

>saiBol1
---------------------AGTTTGGCCGAATTGGAAATGTTATGTACTCATCTCTACATAGGGACTGATCTTACACAAAGAATAGAGGCTGAGAAAACACTCTTGGAACTGATTGACAGCCCAGAATGTCTCAGCAAGTGTCAACTTTTATTAGAACAAGGAACAACATCCTATGCTCAGCTCCTTGCAGCAACATGTCTTTCAAAACTTGTCAGCCGAGTGAGTCCTTTGCCTGTTGAGCAGAGGATGGACATCAGAAACTACATTCTGAATTATGTGGCATCACGACCCAAGCTCGCTCCCTTTGTCATCCAAGCTCTTATTCAAGTCGTTGCTAAAATCACTAAATTAGGGTGGTTTGAGGTTCAGAAAGATCAGTTTGTCTTCAGAGAAATTATTGCTGATGTGAAGAAGTTTCTCCAGGGTACTGTGGAGCACTGCATAATAGGAGTAATAATCCTTTCTGAATTGACTCAGGAAATGAACCTGATCGATTATTCCAGACCTTCAGCAAAACATAGGAAAATAGCTACCTCATTTTGTGATACCTCTCTCAAAGACATTTTAGTTCTGGCATGCTCTCTTTTAAAAGAGGTGTTGGCCAAACCTTTAAATCTTCAGGATCAATGTCAGCAAAATCTGGTAATGCAGGTCTTGAAACTGGTCCTTAACTGCCTTAACTTTGACTTCATTGGCAGTTCAGCAGATGAATCTACAGATGATCTTTGCACAGTGCAGATTCCAACAACTTGGAGAACAATTTTTCTGGAACCAGAAACATTGGATCTTTTCTTCAATTTGTATCATTCACTTCCACCGCTACTGTCTCAGTTAGCACTTTCATGTTTAGTTCAGTTTGCTTCGACAAGAAGGTCCCTATTTAACAGTCCTGAACGTGCCAAGTACCTTGGTAATTTAATTAAGGGAGTAAAAAGGATACTTGAAAACCCTCAGGGTTTGTCTGATCCAGGTAATTACCATGAATTTTGTCGATTTTTGGCTCGTTTAAAGACAAATTATCAGCTGGGAGAATTAGTTACAGTGAAGGAATATCCTGAAGTTATTAGATTGATTGCTAATTTTACCATTGCTAGCCTACAGCATTGGGAATTTGCACCTAACAGTGTTCATTATTTATTAACTCTGTGGCAAAGGATGGTAGCGTCAGTTCCTTTTGTGAAATCAACTGAACCCCACCTATTAGACACTTATGCACCAGAAATTACGAAGGCCTTTATCACTTCTCGGTTGGAATCGGTTGCCATAGTTGTGAGAGATCACTTAGATGATCCACTGGATGATACTGCTACTGTGTTTCAGCAACTGGAGCAGTTGTGCACTGTCAGCAGATGTGAATATGAAAAGACATGTGCTCTTCTTGTGCAGTTATTCGACCAAAATGCACAGAATTACCAAAAACTTCTGCATTCAGCTTCTGGTATAACTGTGGACATCACAATTCAGGAAGGACGTCTTGCATGGCTGGTATACTTAGTTGGGACAGTTGTAGGAGGAAGATTAACATATACCAGTACAGATGAGCATGATGCTATGGACGGAGAATTATCCTGTCGAGTTTTTCAGCTTATATCTTTAATGGATACCGGATTGCCTCCGTGTGCTAATGAGAAAATAGAGCTTGCAATTCTGTGGTTCTTGGATCAGTTTCGTAAAACGTATGTTGGTGATCAACTTCAAAGAACCTCAAAGGTATATGCTCGTATGTCGGAAGTCTTAGGGATAACAGATGACAGCCACGTTCTAGAAACATTCATGACAAAAATTGTTACAAACCTTAAATACTGGGGAAGATGTGAGCCTGTAATTTCAAGGACTCTTCAGTTCCTAAATGACCTTTCTGTTGGA---TATCCTTTTCACTGTCCATCTGACATTATA---------------------------------TTCCTTAACTCTATTACCTATATCCTTTTAAAAAAACTTGTGAAGATAGATGCTGTGAAATTCATGCTAAAAAACCACACAAGTGAACACTTCCCTTTTCTTGGCATCAGTGAGAGTTACAGTCTCAGTGACTTCAGGTGTCGAACAACCTTCTACACAGCGCTCACTCGCCTTCTGATGGTAGATCTAGGCGAAGATGAGGATGAATTTGAGAATTTCATGCTGCCTCTTACAGTTGCTTTTGAAACAGTATTACAGATATTCGACAACAACTTTAAACAAGAAGACGTAAAGCGTATGTTGATCGGGCTGGCAAGAGATCTTCGAGGGATTGCCTTTGCACTGAACACAAAGACCAGCTACACCATGCTGTTTGACTGGATGCTTTATAAAAGATACCCAACATATCTTCCCATTCTTCAGAATGCTGTTGAACGGTGGTATGGAGAGCCAGCGTGTACAACTCCCATCTTGAAACTTATGGCAGAACTGATGCAAAACAGATCCCAGCGTTTGAATTTTGATGTATCATCTCCTAATGGAATTCTTCTCTTCAGAGAAGCTAGTAAAATGGTTTGCACTTATGGTAATCAGATCCTGTCCCTTGGGAGCCTCTCAAAAGATCAGATTTATCCAATGAAACTCAAGGGCATCTCCATCTGCTATTCAGCTCTCAAGTCTGCCTTGTGTGGAAATTATGTCAGCTTTGGCGTCTTCAAGTTGTATGGGGACAACCATTTTGACAATGTACTCCAGGCCTTCATCAAAATGCTGCTGTCAGTGTCTCACAGTGACTTGCTACAATACCGGAAACTGAGCCAGGCCTATTATCCACTCCTGGAATGTCTCACCCAGGACCATATGAGCTTCATCATCAACTTAGAGCCTCCTGTACTCATATATGTTCTCACGTCTGTCTCACAGGGACTCACTACTTTTGATACAGTTGTCTCCTCCAGCTGCTGTACCAGTTTAGACTCCATCGTCACGTACCTCTTCAAGCACATAGCAAAAGAGGGCAAGAAGCCACTTCGATGCAGAGAGGCTACCCAGGCTGGTCAGAGACTATTTCATTTTATGCAGCAAAACCCAGATGTCCTGCAGCAGATGATGTCTGTCCTCATGAACACCATTGTCTTTGAAGACTGTCGGAACCAGTGGTCAGTATCCAGGCCTCTTCTGGGGCTCATCCTGCTCAATGAGAAGTGTTTCAGTGAACTGAGAGCAAGTTTGATAAACAGCCAGCCTCTCCGCAAGCAGGAAGTCCTTGCCCAGTGCTTCAGGAACCTAATGGAAGGAGTGGAGCAGAACCTGTCCGTCAAGAACAGAGACAGGTTCACCCAAAACCTATCTGTATTCAGAAGAGATGTAGCCGAGGCTCTGCGCAGTGATGGCCAC---------ACTGAACCA---------------------TGCAGTCTGGACATGATGAGC---
>echTel2
---------------------AGTTTGGCTGAATTGGAAGCATTATGTACTCACCTCTATGTAGGAACTGATCTCACACAAAGAATAGAGGCTGAGAAAGCACTCCTGGAACTAATTGACAGCCCAGAATGCCTCAGCAAGTGCCAACTTTTATTAGAACAAGGAACAACATCTTACGCCCAGCTCCTTGCAGCCACTTGTCTTTCAAAACTCGTTAGCCGAGCCAATCCTTTACCTATTGAACAGAGGATAGATATCAGAAACTACATTCTAAATTATGTGGCATCCCAACCCAAGCTGGCTCCTTTTGTTATTCAAGCACTTGTACAAGTCATTGCTAAAATAACTAAGTTGGGGTGGTTTGAGGCTCAGAAAAACCAGTTTGTCTTCAGGGAAATCATTGCTGATGTGAAAAAGTTTCTACAGGGCACTGTGGAACACTGTATAATAGGAGTAATGATTCTCTCAGAGCTGACACAGGAAATGAACCTGGTTGATTATTGTAGATCTTCAGCAAAACACAGGAAAATAGCTACCTCATTTCGTGACTCTTCTCTCAAAGACATTCTTGTGCTAGCATGCTCTCTTCTGAAAGAGGTGTTGGCCAAACCTTTAGATTTACAGGATCAGAATCAACAAAATCTAGTAATGCAGGTCTTAAAACTGGTTCTCAACTGCCTTAACTTTGATTTCATTGGCAGTTCAGCAGATGAATCTGCTGATGATCTTTGTACAGTGCAGATTCCAACAACCTGGAGAACAATTTTCCTGGAACCAGAAACATTGGATCTTTTCTTCAATTTGTATCATTCATTTCCACCTCTACTGTCCCAGTTAGCACTCTCATGTTTAGTTCAGTTTGCTTCCACAAGAAGGTCCTTGTTTAGCAGTCCTGAACGTGCCAAGTACCTTGGTAATTTAATTAAGGGAGTAAAAAGGATACTTGAAAACCCTCAGGGTTTATCTGATCCAGGTAATTATCATGAATTTTGTCGATTTTTGGCTCGTTTGAAGACAAATTATCAGTTGGGAGAATTAGTTATGGTGAAGGACTATCCTGAATTTATTAGATTGATAGCTGATTTTACAATTACTAGCCTCCAGCACTGGGAATTTGCTCCCAACAGCGTTCACTATCTATTAACGCTGTGGCAGAAGATGGTGGCGTCCGTTCCTTTTGTGAAATCAACTGAGCCCCATCTGTTAGACACCTACGCTCCGGAAATCACGAAGGCGTACGTCACTTCTCGTTTGGAATCTGTTGCCGTAGTTGTGAGAGATCATTTAGATGATCCACTGGATGATTCCGCTACTGTGTTTCAGCAGCTGGAGCAATTGTGCACTGTCAGTCGATGCGAATACGACAAGACTTGCACTCTTCTGGTACAGTTATTTGACCAGGATGCACAGAATTACCAAAAACTCATACATTCAGCTTCTGGAGTAACTGTGGACAGGGCAATTCAAGAAGGACGTCTTGCTTGGCTGGTGTACTTAGTTGGGACAGTAGTAGGAGGAAGATTGACATATACCAGTACGGATGAACATGATGCTATGGATGGAGAATTATCTTGTCGGGTTTTTCAGCTTATATCCTTAATGGACACCGGACAGCCTCAGTGTTCTAATGAGAAAATAGAGCTCGCAATCCTGTGGTTCTTGGATCAGTTTCGTAAAACATATGTTGGTGATCAACTCCAAAGAACCTCAAAGGTATATGCCCGTATGTCAGAAGTTTTAGGAATAACAGATGACAACCATGTTCTAGAAACATTCATGACGAAAATTGTTACAAACCTTAAATACTGGGGAAGATGTGAGCCTGTAATTTCAAGGACTCTTCAGTTCCTGAGTGACCTTTCTGTTGGA---TATCCTTTTCGCTAT------------ATT------------------TATAGTTCCCGAGATTCCTTAACGTCTATTACCTATATCCTTTTAAAAAAACTTGTGAAGATTGATGCCGTGAAATTCATGCTCAAAAACCACACGAGTGAACACTTCCCCTTTCTTGGCGTCAGTGAATATTACAGCCTCAGTGACTTCAGGTGCCGAACAACCTTCTACACAGCCCTCACGCGCCTTTTGATGGTAGATCTAGGTGAAGATGAGGATGAATTTGAGAATTTCATGCTGCCTCTCACAGTCTCTTTTGAAACAGTATTACAGATATTCAACAACAACTTTAAGCAAGAACAGCTAAAGCGTATGCTGATCGGGCTGGCGAGAGATCTTCGAGGGATTGCCTTTGCGCTGAACACAAAGAGCAGCTACACCATGCTGTTTGACTGGATT------------TACCCGACCTACCTTCCCATTCTTCAGAGGGCTATTGGGCAGTGGTGTGGAGAGCCGGCGTGCACCACTCCCATCTTAAAACTTATGGCAGAACTGATGCAAAACAGATCTCAGCGCTTGAATTTTGATGTCTCATCTCCTAACGGAATTCTTCTCTTCAGAGAAGCTAGTAAAATGATTTGCACTTACGGTAATCAGATCCTGCCCCTGGGGAGCCTCTCAAAAGATCAGATTTATCCAATGAAACTCAAGGGCATCTCCATCTGCTATTCGGCTCTCAAATCTGCCTTGTGTGGAAATTATGTCAGCTTTGGCGTCTTCAAGTTGTATGGGGACAACCATTTTGACAATGTACTCCAGGCCTGTGTCAAAATGTTGCTGTCGGTGCCCCACTGCGACTTGCTACAATATCGGAAACTGAGCCAGTCTTATTACCCCCTTCTGGAATGCCTCACCCAGGACCACATGAGCTTCATCACTGACTTAGAGCCCCCTGTGCTCCTCTATGTTCTCACATCTATCTCAGAGGGACTCACCTCCCTTGATACAGTTGTCTCCTCCAGCTGCTGCACCAGTTTAGACTACATCGTCACCTACCTCTTCAAGCACCTAGCCAAAGAGGGCAAGAAGCCACTCCGAAGCAGAGAGACCACGCAGGCCGGGCATAGACTCTTACATTTTATGCAGCAAAACCCAGATGTTCTGCAGCAGATGATGTCCGTCCTCATGAACACCATCATCTTTGAAGACTGTCGGAACCAGTGGTCAGTGTCCAGGCCCCTCCTGGGGCTTATCTTGCTGAACGAGAAGCATTTCGGGGAGCTGCGGGCCAGTCTGATAAGCAGCCAGCCCCTCCCCAAGCAGGAAGTGCTTGCCCAGTGCTTCCAGAACTTGATGGAGGGCGTGGAGCAGAGCCTGGCCGTCAAGAACAGAGACAGGTTCACCCAGAACATGTCGGTCTTCAGGAGAGATGTGACAGAGGCCCTGCGCTGTGACGGCAGC---------TCCGAGCCACCGGGCAGCTCCGAGCCACCGGGAAGCCTGGACATGATGAGC---
>HLrouAeg4
ATG---GCGCTGCACTTCCAGAGTTTGGCCGAATTGGAAGTATTATGTACTCATCTCTACATAGGGACTGATCTTACGCAAAGAATAGAGGCAGAGAAAGCACTCCTGGAACTTATCGACAGCCCAGAATGTCTCAGCAAGTGTCAACTTTTATTAGAACAAGGAACAACGTCCTATGCTCAGCTCCTTGCAGCAACATGCCTTTCAAAACTCATTAGCCGAGTCAGTCCTTTGCCAGTTGAACAGAGGATAGATATCAGGAACTACATTCTTAATTACGTGGCGTCACAACTCAAGCTGGCTCCCTTCGTCATCCAAGCTCTAATTCAAGTCATCGCTAAAATCACTAAATTGGGGTGGTTTGAGGTTCAGAAAGACCAGTTTGTCTTCAGAGAAATTATCGCCGATGTGAAGAAATTTCTTCAGGGCACCATGGAGCACTGCATAATAGGAGTGATAATCCTTTCAGAATTGACTCAGGAAATGAACCTGGTCGATTATTCTAGACCTTCAGCAAAACACAGGAAAATAGCTACCTCGTTTCGTGACACTTCTCTCAAAGACATTTTAGTGCTAGCGTGCTCTCTTCTGAAAGAGGTATTGGCCAAACCTTTGAATCTTCAAGATGAAAGTCAACAAACTCTAGTAATGCAGGTCTTGAAACTGGTCCTCAACTGCCTCAACTTTGACTTCATTGGCAGTTTAGCAGATGAATCTGCAGATGATCTTTGCACAGTACAGATTCCAACAACCTGGAGAACAATTTTCCTGGAACCAGAAACATTGGATCTTTTCTTCAATTTGTATCATTCACTTCCACCACTACTATCCCAGTTAGCACTTTCATGTTTAGTTCAGTTTGCTTCTACAAGAAGGTCCTTATTTAGCAGTCCTGAACGTGCCAAGTACCTTGGTAACTTAATTAAGGGAGTAAGGAGGATACTTGAAAACCCTCAGGGTTTGTCTGATCCAGGTAATTATCATGAATTTTGTCGCTTTTTAGCTCGTTTAAAGACAAATTACCAGCTGGGAGAATTAGTTATGGTGAAGGAGTATCCTGAAGTTATCAGGTTGATTGCTAATTTTACCATTACTAGCCTACAGCATTGGGAGTTTGCTCCCAACAGTGTTCATTATTTATTAACTCTGTGGCAAAGGATGGTCGCATCAGTTCCTTTTGTGAAATCAACTGAACCCCACTTACTAGACACTTACGCACCGGAAATCACGAAGGCCTTTATCACTTCTCGATTGGAATCTGTCGCCATTGTCGTGAGGGATCATTTAGATGACCCGCTGGATGACGCCGCCACTGTGTTTCAGCAGTTGGAGCAGCTGTGCACTGTCAGCAGGTGTGAATATGAAAAGACGTGCACTCTTCTTGTCCAGTTGTTCGACCAAAACGCACAGAATTATCAGAAGCTTCTGCATTCAGCTTCTGGGATAACCGTGGACATGGCAATTCAGGAAGGACGTCTCGCATGGCTGGTGTACTTGGTTGGGACAGTTGTTGGAGGAAGGCTGACATATACCAGTACAGACGAACACGATGCTATGGATGGAGAATTATCCTGTCGAGTTTTTCAGCTTATATCTTTAATGGATACCGGATTGCCTCGGTGTTCTAATGAGAAAATAGAGCTTGCAATTCTGTGGTTCTTGGACCAGTTTCGTAAGACATATGTCGGTGATCAGCTTCAAAGGACCTCAAAGGTATACGCTCGTATGTCAGAAGTTTTAGGAATAACAGATGACAACCATGTTCTAGAAACGTTCATGACGAAAATTGTCACCAACCTTAAATACTGGGGAAGATGTGAGCCTGTCATTTCAAGGACCCTTCAGTTCCTAAATGACCTTTCTGTCGGA---TATCCTTTTTACTATAAATCTACTAATATACGTAAAGAACCTGACAACTCTATTTCCCCAGATTCCTTAACTTCTATTACCTATATTCTTTTAAAAAAGCTCGTGAAGATAGACGCCGTGAAATTTATGCTAAAAAATCACACGAGTGAACACTTCCCCTTCCTGGGCATCAGTGACAGGTACAGTCTCAGCGACTTCAGGTGCCGAACAACCTTCTACACAGCCCTCACTCGCCTGCTCATGGTAGATCTAGGCGAAGATGAGGACGAATTTGAGAATTTCATGCTGCCTCTTACGGTCTCTTTCGAAACAATATTACAAATATTCAACAACAACTTTAAACAAGAAGATGTAAAGCGTATGTTGATCGGGCTGGCGAGAGATCTTCGAGGGATTGCCTTTGCGCTGAACACAAAGACCAGCTACACCATGCTGTTCGACTGGATGATCTATAAAAGGTACCCAGCTTATCTCCCCATTCTTCAGAGGGCTGTGGAGCGGTGGTATGGAGAGCCAGCGTGTACAACTCCCATCTTAAAGCTTATGGCGGAACTGATGCAGAACAGATCCCAGCGTTTGAATTTCGATGCATCATCTCCTAATGGAATTCTTCTCTTCAGAGAAGCTAGTAAAATGATTTGCACTTATGGTAATCAGATCCTGTCCCTGGGGAACCTCTCAAAAGATCAGATTTATCCCATGAAACTCAAGGGCATCTCCATCTGCTATTCAGCTCTCAAATCTGCCTTGTGTGGAAATTATGTCAGCTTTGGCGTCTTCAAGTTGTATGGGGACAACCATTTTGACAACGTACTCCAGGCCTTTGTCAAAATGCTGCTGTCGGTGCCCCACAGCGACTTGCTACAATATCGGAAACTGAGCCAGTCTTACTACCCGCTGCTGGAGTGCCTCACCCAGGACCACATGAGCTTCATCACCCACTTGGAGCCTCCCGTACTCCTGTACGTCCTCACGTCCATCTCAGAGGGCCTCACTACTCTCGATACAGTGGTCTCCTCCAGCTGCTGTACCAGCTTAGACTACATCGTCACCTACCTCTTCAAGCACATAGCAAAAGAGGGCAAGAAGCCACTTCGGACCCGGGAGGCCACCCAGGCCGGCCAGAGACTGTTACATTTTATGCAGCAAAATCCAGATGTCCTGCAGCAGATGACGTCGGTCCTCATGAACACCATCGTCTTCGAAGACTGTCGGAACCAGTGGTCAGTATCCAGGCCTCTCCTGGGGCTCGTCCTGCTCAACGAGAAGTATTTCAGCGAATTGAGGGCAAGTCTGATAAACAGCCAGCCTCTCCCCAAGCAGGAGGTCCTCGCCCAGTGCTTCAGGAACCTGATGGAGGGGGTGGAGCAGAACCTGTCCATCAAGAACAGAGACAGGTTCACCCAGAACCTGTCCGTCTTCAGAAGGGACGTGGCAGAGGCCCTGCGCAGCGAGGGCAGC---------ACCGAACCG---------------------TGCGGTCTGGACATGATGAGC---
>HLpipKuh2
ATG---GCGCTGCACTTCCAGAGTTTGGCAGAATTGGAAGTATTATGTACTCATCTCTACACAGGGACTGATCTTACACAAAGAATAGAGGCTGAGAAAGCACTCCTGGAACTTATTGACAGCCCAGAATGTCTCAGCAAGTGTCAACTTCTATTAGAACAAGGAACAACATCCTATGCTCAGCTCCTGGCAGCCACATGTCTTTCAAAACTTGTTAGCCGAGTCAGTCCTTTGCCAGTGGAACAGAGAATAGATATCAGAAACTACATTCTTAATTATGTGGCATCACAACCCAAGCTGGCCCCCTTTGTCATCCAAGCCCTTATTCAAGTCATTGCTAAAATAACTAAATTGGGATGGTTTGAAGTTCAAAAAGACCAGCTTGTCTTCAGAGAAATTATTGCTGATGTGAAGACATTTCTTCAGGGTACCGTGGAACACTGTATCATAGGAGTAATAATCCTTTCAGAATTGACTCAAGAAATGAATCTGGTTGATTATTCTAGACCTTCAGCAAAACACAGGAAAATAGCTACCTCATTTCGTGACACTTCTCTCAAAGACATCTTAGCGCTAGCATGTTCTCTTCTAAAAGAGGTGTTGGCCAAACCTTTAAATCTTCAGGATGAAGGTCAACAAAACCTAGTAATGCAGGTCTTGAAACTGGTCCTCAACTGCCTTAACTTCGACTTCATTGGCAGTTCAGCAGATGAATCTGCAGATGATCTTTGCACAGTGCAGATCCCAACCACCTGGAGAACAATTTTTCTGGAACCAGAAACATTGGATCTTTTCTTCAATTTGTATCACTCACTTCCACCACTACTGTCTCAGTTAGCTCTTTCGTGTTTAGTTCAGTTTGCTTCTACTAGAAGGTCCTTATTCAGCAGTCCTGAACGTGCCAAGTACCTTGCTAATTTAATTAAGGGTGTAAAACGGATACTTGAAAACCCTCAGGGTTTGTCTGATCCAGGTAATTACCATGAGTTTTGTCGATTTTTGGCTCGTTTGAAGACAAATTATCAGCTGGGAGAGTTAGTTATGGTGAAGGAGTATCCTGAAGTTATCAGATTGATTGCTAATTTTACCATTACTAGCCTACAGCATTGGGAATTTGCTCCCAACAGTGTTCATTATTTATTAACTCTGTGGCAAAGGATGGTAGCTTCAGTTCCTTTTGTGAAATCAACTGAACCCCACTTATTAGACACTTATGCACCAGAAATCACGAAGGCCTTTATCACTTCTCGGTTGGAATCTGTTGCCATAGTTGTGAGAGATAATTTAGAAGATCCGTTGGATGATACTGCCACTGTCTTTCAGCAGTTGGAGCAGCTATGCACTGTCAGCAGATGTGAATATGAGAAGACATGCACTCTTCTTGTCCAGTTGTTTGACCAAAACGCACAGAATTACCAAAAGCTTCTGCATTCTGCTTCTGGGATAACGGTGGACATGGCAATTCAGGAAGGACGTCTTGCATGGCTAGTATACTTAGTTGGGACGGTTGTTGGAGGAAGATTAACATATACCAGTACAGACGAACATGATGCTATGGATGGAGAATTATCCTGTCGAGTTTTTCAGCTTATATCATTAATGGATACTGGATTGCCTCAGTGTTCTAATGAGAAAATAGAGCTTGCAATTCTGTGGTTCTTGGATCAGTTTCGTAAAACATATGTTGGTGACCAACTTCAAAGAACCTCAAAGGTATATGCCCGGATGTCAGAAGTGCTAGGAATAACAGATGACAACCATGTTCTAGAAACATTCATGACGAAAATTGTTACAAACCTTAAATACTGGGGAAGATGTGAGCCTGTAATTTCAAGGACTCTTCAGTTCCTAAATGACCTTTCTGTTGGA---TATCCTTTTTACTAT------------ATT------------------TATATTTCGCCAAATTCCTTAACTTCTATTACCTATATCCTTTTAAAAAAACTGGTGAAGATAGATGCTGTGAAATTCATGCTAAAGAATCACACGAGTGAACACTTCCCCTTCCTCGGCATCAGCGACAGTGACAGGCTCAGTGACTTCAGGTGCCGAACCACCTTCTACACAGCCCTCACCCGCCTGCTGATGGTAGATCTAGGCGAAGATGAGGACGAATTTGAGAATTTCATGCTGCCTCTTACAGTCTCTTTTGAAGCAGTGTTACAGATATTCAACAACAACTTTAAACAAGAAGATGTGAAGCGTATGTTGATCGGGCTGGCAAGAGATCTTCGAGGGATTGCCTTTGCACTGAACACAAAGACCAGCTACACCATGCTGTTTGACTGGATGCTTTATAAAAGGTACCCAACATATCTTCCCATTCTGCAGAGGGCTATTGAGCAATGGTATGGAGAGCCAGCATGTACCACTCCCATCTTAAAGCTCTTAGCAGAACTGATGCAAAACAGATCCCAGCGTTTGAATTTTGATGTATCATCTCCTAATGGAATCCTTCTCTTCAGAGAAGCTAGTAAAATGATTTGCACTTATGGTAATCAGATCCTGTCCCTGGGGAGCCTCTCAAAAGATCAGATTTATCCAATGAAACTCAAGGGCATCTCCATCTGCTATTCGGCTCTCAAATCTGCCTTGTGTGGAAATTATGTCAGCTTTGGCGTCTTCAAGTTGTATGGGGACAACCATTTTGACAACGTACTCCAGGCCTTTGTCAAAATGCTGCTGTCAGTGTCCCACAGTGACTTGCTGCAATATCGGAAACTGAGCCAGTCTTACTACCCACTCCTGGAATGCCTCACCCAGGACCACATGAACTTCATCACCAACTTGGAGCCTCCTGTGCTCCTGTATGTTCTCACCTCTATCTCAGAGGGGCTCACTACTCTTGATACCGTTGTCTCCTCCAGCTGCTGTACCAGCTTAGACTACATCGTCTCCTACCTCTTCAAGCACATAGCGAAGGAGGGCAAGAAGCCCCTCCGCTGCAGAGAGGCCACCCAGGCCGGCCAGAGGCTGTTACTTTTTGTGCAGCAGAACCCGGATGTCCTGCAGCAGATGATGTCGGTCCTCATGAACACCATTGTCTTTGAGGACTGCCGGAACCAGTGGTCGGTCTCCAGGCCTCTCCTGGGCCTCATCCTGCTCCATGAGAAGCATTTCGGTGAGCTGAGGGCAGGCCTGGTCAGCAGCCAGCCTCCCCCCAAGCAGGAGGCCCTGGCCCAGTGCTTCCGGAGCCTGATGGAAGGGGTGGAGCAGAACCTGTCCGTCAAGAACAGAGACAGGTTCACCCAGAACCTGTCCGTGTTCAGAAGGGACGTGGCGGAGGCCCTGCGCAGCGAGGGCGGC---------GCCGACCCG---------------------GGCAGTCTGGACATGATGAGC---
>mm10
ATG---GCGCTGCACTTTCAGAGTTTGGCTGAGTTGGAAGTGCTGTGTACTCATCTCTACGTAGGGACCGATCTCACTGAAAGAATAGAGGCTGAGAAAGCACTCTTGGAACTGATTGACAGCCCAGAATGTCTCAGCAAGTGTCAACTTTTACTAGAACAAGGAACAACATCCTATGCTCAGCTCCTTGCAGCAACATGTCTTTCAAAACTTGTTACCCGAATCAATCCTTTACCTATTGAACAGAGGATAGACATCAGAAACTACATCCTGAATTATGTGGCGTCCCAACCTAAGCTGGCGCCCTTTGTCATCCAAGCTCTGATTCAAGTCATCGCTAAACTCACCAAGTTGGGGTGGTTTGAGGTGCAGAAGGATGAGTTTGTTTTCCGAGAAATCATTGCTGATGTGAAGAAGTTCCTCCAGGGCACGGTGGAACACTGCATAATAGGAGTGATAATCCTTTGTGAATTGACACAGGAAATGAACTTGGTTGATTATTCCAGACCTTCAGCAAAACATAGGAAAATAGCTACCTCATTCCGTGACACTTCTCTAAAAGACATTCTGGTGTTAGCGTGTTCTCTCCTGAAACAGGTGTTGGCCAAACCTTTAAATCTTCAGGATCAAGATCAACAGAGTCTGGTAATGCAGGTCTTAAAGCTGGTCCTCAGCTGCCTGAACTTTGACTTCCTGGGCAGTTCAGCAGACGAATCTGCGGACGATCTTTGCACAGTGCAGATTCCAACAACCTGGAGAACAATTTTCCTAGAGCCAGAAACATTGGATCTTTTCTTCAATTTGTATCACTCGCTCCCACCACTGCTGTCTCAGTTAGCACTTTCGTGCTTAGTTCAGTTTGCTTCTACAAGAAGATCCTTATTTAGCAGTCCTGAGCGCGCCAAGTACCTTGGTAACTTAATTAAAGGGGTGAAAAGGATACTTGAAAACCCCCAGGGTTTGTCTGATCCTGGCAATTATCATGAATTCTGTCGATTTTTGGCTCGTTTAAAGACAAACTATCAGCTGGGAGAGTTAGTTTTGGTGAAGGAGTATGCGGAAGTGATTGGATTAATTGCCAATTTTACTATTACTAGCCTTCAGCATTGGGAGTTTGCCCCCAACAGTGTTCATTACTTATTAACTCTGTGGCAGAGGATGGTAGCATCCGTTCCTTTTGTGAAGTCAGCTGAACCCCACTTGTTAGACACTTATGCACCTGAAATCACAAAGGCCTTTATCACGTCCCGTTTGGAATCTGTTGCCATTGTTGTGAGAGATAATTTAGAAGACCCTCTGGATGACACTGCTACCGTGTTCCAGCAGCTGGAGCAGCTGTGTACAGTTAGCAGATGTGAATATGAAAAGACGTGTACTCTTCTTGTACAGCTATTTGACCAAAATGCACAGAACTATCAAAAGCTTCTGCATGCTGCTCCGGGGCTGGCTGTTGACATGGCGATTCAAGAAGGACGTCTTGCATGGCTGATCTACTTGGTTGGCACAGTTGTAGGAGGGAGACTAACATATACCAGCACAGATGAGCATGATGCTATGGATGGAGAACTATCCTGCCGTGTTTTTCAGCTTATATCTTTAATGGATACCAGATTACCTCACTGCACCAATGAGAAAATAGAGCTTGCAGTTCTCTGGTTCCTGGATCAGTTTCGTAAAACATATGTTGGTGATCAGCTTCAAAGAACCTCAAAGGTGTATGCTCGTATGTCAGAAGTCTTAGGAATAACAGATGATAACCATGTTCTGGAAACATTCATGACGAAAATTGTTACAAACCTGAAGTACTGGGGAAGATGTGAGCCTGTAATCTCCAGGACGCTTCAGTTCCTCAGTGACCTGTCAGTTGGA---TATCCTTTTCTATTC------------CTT---------------------------------------AACCTTATTACCTATATCCTTTTAAAAAAACTTGTGAAAATAGATGCTGTGAAATTCATGCTGAAAAATCACACGAGTGAACACTTCCCGTTTCTTGGCATCAGTGAAACTTACAATGTGGGTGACTTCAGGTGCCGGACAACCTTCTACACAGCCCTCACTCGCCTTCTGATGGTAGACCTGGGTGAAGATGAGGATGAATTTGAGAATTTTATGCTGCCTCTCACAGTCTCTTTTGAAACAGTGTTACAAATATTCAACAATAACTTTAAACAGGAAGAAGTAAAGCGTATGTTGATCGGGCTGGCAAGAGATCTTCGAGGGATTGCCTTTGCACTGAACACAAAGACCAGCTACACCATGCTGTTTGACTGGATA------------TACCCAGCCTATCTCCCAGTTCTTCAGAGAGCTATTGAACGGTGGTATGGAGAACCCGCATGTACTACTCCAATCTTAAAACTCTTGGCAGAACTGATGCAAAACAGGTCTCAGCGTTTGAATTTTGATGTATCCTCTCCTAATGGAATTCTTCTCTTCAGAGAAGCCAGCAAAATGATTTGCACCTACGGAAATCAGATCCTGTCTCTTGGAAGTCTCTCCAAAGATAAGATTTATCCAATGAAACTCAAGGGCATCTCCATCTGCTACTCAGCTCTCAAGTCTGCATTGTGTGGAAATTATGTCAGCTTTGGCGTCTTCAAGTTGTATGGGGACAACCATTTTGACAATGTACTCCAGGCCTTTGTCAAAATGCTGCTTTCAGTGTCTCACAGTGACTTGCTGCAATACCGGAAGCTGAGCCAGTCTTACTATCCACTGCTGGAATGTCTCACCCAGGACCACATGAGCTTCATCACCAACTTGGAGCCTCCTGTGCTCCTGTACGTTCTCACATCTCTCTCAGAGGGACTCACCACACTTGACACAGTGGTCTCCTCCAGCTGCTGTACAAGTTTAGACTACATGGTCACCTATCTCTTCAAGCACATAGCAAAAGAAGGGAAGAAGCCACTTCGAAGCAGAGAGGCTATGCAGGCTGGTCAGAGACTGTTACATTTTATGCAACAAAACCCAGATGTTCTGCAGCAGATGATGTCTGTCCTCATGAACACCATTGTCTTTGAGGATTGTCGGAACCAGTGGTCAGTATCCAGGCCTCTCCTGGGGCTCATCCTGCTCAACGAGAAGTATTTCAGTGAACTGAGGGCCAGTCTGATAAACAGCCAGCCTCTCCCCAAGCAGGAAGTCCTTGGCCAGTGCTTCAGGAACTTGATGGAAGGAGTGGAACAGAACCTGTCTGTCAAGAACAGAGACAGGTTTACCCAGAACCTCTCCGTCTTCAGAAGAGATGTGGCAGAGGCCCTGCGTAGCGATGGCCAC---------ACTGACCTA---------------------AGCAGCCTGGACATGATGAGC---
>calJac3
ATG---GCGCTGCACTTCCAGAGTTTGGCCGAATTGGAAGTGTTATGTACTCATCTCTACATAGGGACTGATCTTACACAAAGAATAGAGGCTGAGAAAGCACTCTTGGAACTGATTGACAGCCCAGAATGTCTCAGCAAGTGTCAACTTTTATTAGAACAAGGAACAACATCCTATGCGCAGCTCCTTGCAGCAACATGTCTTTCAAAACTTGTCAGCCGAGTCAGTCCTTTACCTGTTGAGCAGAGGATGGACATCAGAAACTACATTCTGAATTATGTGGCATCACAACCCAAGCTGGCTCCCTTTGTCATCCAAGCTCTTATTCAAGTCATTGCTAAAATCACTAAATTAGGGTGGTTTGAGGTTCAGAAAGATCAGTTTGTCTTCAGAGAAGTTATTGCTGATGTGAAGAAGTTTCTCCAGGGTACTGTGGAACACTGCATAATGGGAGCAATAATCCTTTCTGAATTGACTCAGGAAATGAACCTGATTGATTATTCCAGACCTTCAGCAAAACACAGGAAAATAGCTACCTCATTTTGTGACACTTCTCTCAAAGACATTTTAGTGCTAGCATGCTCTCTTTTAAAAGAGGTGTTGGCCAAACCTTTAAATCTTCAGGATCAATGTCAGCAAAATCTGGTAATGCAGGTCTTGAAACTGGTCCTTAACTGCCTTAACTTTGACTTCATTGGCAGTTCAGCAGATGAATCTGCAGATGATCTTTGCACAGTGCAGATTCCAACAACTTGGAGAACAATTTTTCTGGAACCAGAAACATTGGATCTTTTCTTCAATTTGTATCATTCACTTCCACCGCTACTGTCTCAGTTAGCACTTTCATGTTTAGTTCAGTTTGCTTCGACAAGAAGGTCCCTATTTAACAGTCCTGAACGTGCCAAGTACCTTGGTAATTTAATTAAGGGAGTAAAAAGGATACTTGAAAACCCTCAGGGTTTGTCTGATCCAGGTAATTACCATGAATTCTGTCGATTTTTGGCTCGCTTAAAGACAAATTATCAGCTGGGAGAATTAGTTACAGTGAAGGAATATCCTGAAGTTATTAGATTGATTGCTAATTTTACCATTGCTAGCCTACAGCATTGGGAATTTGCTCCTAACAGTGTTCATTATTTATTAACTCTGTGGCAAAGGATGGTAGCATCAGTTCCTTTTGTGAGATCAACCGAACCCCACCTATTAGACACTTATGCACCAGAAATTACGAAGACCTTTATCACTTCTCGGTTGGAATCGGTTGTCATAGTTGTGAGAGATCACTTAGATGATCCACTGGATGATACTGCTACTGTGTTTCAGCAGTTGGAGCAGTTGTGCACTGTCAGCAGATGTGAATATGAAAAGACATGTGCACTTCTTGTGCAGTTATTTGACCAAAATGCACAGAATTACCAAAAACTTCTGCATTCAGCTTCTGGTATAACTGTGGACATCACAATTCAGGAAGGACGTCTTGCATGGCTGGTATACTTAGTTGGGACAGTTGTAGGAGGAAGATTAACATATACCAGTACAGATGAGCATGATGCTATGGACGGAGAATTATCCTGTCGAGTTTTTCAGCTTATATCTTTAATGGATACCAGATTGCCTCGGTGTTCTAATGAGAAAATAGAGTTTGCAGTTCTGTGGTTCTTGGATCAGTTTCGTAAAACATATGTTGGTGATCAACTTCAAAGAACGTCAAAGGTATATGCTCGTATGTCAGAAGTCTTAGGGATAACAGATGACAGCCACGTTCTAGAAACATTCATGACAAAAATTGTTACAAACCTTAAATACTGGGGAAGATGTGAGCCTGTAATTTCAAGGACTCTTCAGTTCCTAAATGACCTTTCTGTTGGA---TATCCTTTTCACTGT------------ACA---------------------------------------TCTGACATTATCTATATCCTTTTAAAAAAACTTGTGAAGATAGATGCTGTGAAATTCATGCTAAAAAACCACACAAGTGAACACTTCCCTTTTCTTGGCATCAGTGAGAGTTACAGTCTCAGTGCCTCCAGGTGTCGAACAACCTTCTACACAGCGCTCACTCGCCTTCTGATGGTAGATCTAGGCGAAGATGAGGATGAATTTGAGAATTTTATGCTGCCTCTTACAGTTGCTTTTGAAACAGTATTACAGATATTCAACAACAACTTTAAACAAGAAGACGTAAAGCGTATGTTGATCGGGCTGGCAAGAGATCTTCGAGGGATTGCCTTTGCACTGAACACAAAGACCAGCTACACCATGCTGTTTGACTGGATACTTTATAAAAGATACCCAACGTATCTTCCCATTCTTCAGAACGCTGTTGAACGGTGGTATGGAGAGCCAGCATGTACAACTCCCATCTTGAAACTTATGGCAGAACTGATGCAAAACAGATCCCAGCGTTTGAATTTTGATGTATCATCTCCTAATGGAATTCTTCTCTTCAGAGAAGTTAGTAAAATGGTTTGCACTTATGGTAATCAGATCCTGTCCCTTGGGAGCCTCTCAAAAGATCAGATTTATCCAATGAAACTCAAGGGCATCTCCATCTGCTATTCAGCTCTCAAGTCTGCCTTGTGTGGAAATTATGTCAGCTTTGGCATCTTCAAGTTGTATGGGGACAACCATTTTGACAATGTACTCCAGGCCTTTGTCAAAATGCTGCTGTCAGTGTCTCACAGTGACTTGCTACAATACCGGAAACTGAGCCAGGCCTATTATCCACTCCTGGAATGTCTCACCCAGGATCATATGAACTTCATCATCAACTTAGAGCCTCCTGTACTCATGTATGTTCTCACGTCTGTCTCACAGGGACTCACTACTTTTGATACAGTTGTCTCCTCCAGCTGCTGTACCAGTTTAGACTACATCGTCACCTACCTCTTCAAGCACATAGCAAAAGAGGGCAAGAAGCCACTTCGATGCAGAGAGGCTACGCAGGCTGGTCAGAGACTATTTCATTTTATGCAGCAAAACCCAGATGTCCTGCAGCAGATGATGTCTGTCCTCATGAACACCATTGTCTTTGAAGACTGTCGGAACCAGTGGTCAGTATCCAGGCCTCTCCTGGGGCTCATCCTGCTCAATGAGAAGTATTTCAGTGAACTGAGAGCAAGTTTGATAAACAGCCAGCCTCTCCCCAAGCAGGAGATCCTTGCCCAGTGCTTCAGGAACCTAATGGAAGGAGTGGAGCAGAACCTGTCCATCAAGAACAGAGACAGGTTCACCCAAAACCTATCTGTGTTCAGAAGAGATGTAGCCGAGGCTCTGCGCAGTGATGGCCAC---------ACTGAACAA---------------------TGCAGTCTGGACATGATGAAC---
>rn6
ATG---GCGCTGCACTTTCAGAGTTTGGCTGAGTTGGAAGCTCTGTGTACTCATCTCTACGTAGGGACCGATCTCAATGAAAGAATAGAGGCTGAGAAAGCACTCTTGGAACTGATTGACAGCCCAGAATGTCTCAGCAAGTGTCAACTTTTATTAGAACAAGGAACAACATCCTATGCTCAGCTCCTTGCAGCAACATGTCTTTCAAAACTTGTTACCCGAATCAATCCTTTACCTGTTGAACAGAGGATAGACATCAGAAACTACATTCTGAATTATGTGGCATCCCAACCTAAGCTGGCTCCCTTCGTCATTCAAGCTCTTATTCAAGTCATTGCTAAACTCACTAAGTTGGGGTGGTTTGAAGTTCAGAAAGACGAGTTTGTTTTCAGAGAAATCATTGCTGATGTGAAGAAATTCCTCCAGGGCACAGTGGAGCACTGCATAATAGGGGTGATAATCCTTTCCGAACTGACACAGGAAATGAACCTGGTTGATTATTCCAGACCTTCAGCAAAACATAGGAAAGTAGCTACCTCATTTCGTGATACGTCTCTAAAAGACATTCTAGTGTTAGCCTGTTCTCTCCTGAAACAGGTGTTGGCCAAACCTTTAAATCTTCAGGATCAAGATCAACAAAGCCTGGTGATGCAAGTCTTAAAGCTGGTCCTCAGCTGCCTGAGCTTTGACTTCCTGGGCAGTTCAGCAGATGAGTCTGCGGACGATCTTTGCACAGTGCAGATTCCAACAACCTGGAGAACAATTTTCCTGGAGCCAGAAACGTTGGATCTTTTCTTCAATTCGTATCACTCGCTTCCACCTCTGCTGTCTCAGTTAGCACTGTCATGCTTAGTTCAGTTTGCTTCTACAAGAAGATCCTTATTTAGCAGTCCTGAACGTGCCAAGTACCTTGGTAACTTAATTAAAGGAGTAAAAAGGATACTTGAAAACCCCCAGGGTTTGTCTGATCCTGGTAATTATCATGAATTTTGTCGATTTTTGGCTCGTTTAAAGACAAACTATCAGCTAGGAGAATTAGTTTTGGTGAAGGAGTATGCGGAAGTTATCGGATTGATTGCTAATTTTACAATTACTAGCCTTCAGCATTGGGAGTTTGCCCCCAACAGTGTTCATTACTTACTAACTCTGTGGCAGAGGATGGTAGCGTCCGTTCCCTTTGTGAAGTCAGCTGAACCCCACTTGTTAGACACTTATGCACCTGAAATCACAAAGGCCTTCATCACGTCCCGACTGGAATCTGTTGCCATTGTTGTAAGAGATAATTTAGAAGACCCCCTGGATGACACTGCTACCGTGTTCCAGCAGCTGGAGCAGCTGTGTACAGTCAGCAGATGTGAATATGAAAAGACGTGTACTCTTCTTGTTCAGCTATTTGACCAAAATGCACAGAACTATCAAAAGCTTCTGCATTCTGCTTCAGGGCTAGCTATTGACATGGCTATTCAAGAAGGTCGTCTTGCATGGCTGATATACTTAGTTGGCACAGTTGTAGGAGGGAGATTGACGTACACCAGCACCGATGAGCATGACGCTATGGACGGAGAATTATCATGCCGTGTTTTTCAGCTCATATCTTTAATGGATACCAGATTGCCTCGCCGCACCAACGAGAAAATAGAACTTGCAGTTCTCTGGTTCTTGGATCAGTTTCGTAAAACATATGTTGGCGATCAGCTTCAGAGAACCTCAAAGGTGTATGCCCGTATGTCAGAAGTCTTAGGAATTACAGACGACAACCATGTTCTGGAAACATTCATGACGAAAATTGTTACAAACCTTAAGTACTGGGGAAGATGTGAGCCTGTAATCTCAAGGACTCTTCAGTTCCTAAATGACCTTTCAGTTGGA---TATCCTTTTCCTTGT------------ATACGTACTGCA------CACACACTCAAGAAACTATTCCTTAACATTATTACCTATATCCTTTTAAAAAAACTTGTGAAAATAGATGCTGTGAAATTCATGCTGAAAAACCACACGAGAGAACACTTCCCGTTTCTCGGCATCAGTGATACTTACAGTGTGAGTGACTTCAGGTGCCGGACAACCTTCTACACAGCCCTCACTCGCCTTCTCATGGTAGATCTGGGCGAAGATGAGGATGAATTTGAGAATTTTATGCTGCCTCTCACAGTCTCTTTTGAAACAGTTTTACAAATATTCAACAACAACTTTAAACAGGAAGAAGTAAAGCGTATGTTGATCGGGCTGGCAAGAGATCTTCGAGGGATTGCCTTTGCACTGAACACAAAGACCAGCTACACCATGCTGTTTGACTGGATG------------TACCCAGCGTATCTCCCAGTTCTTCAGAGAGCTATTGAACGGTGGTATGGAGAACCAGCATGTACTACTCCTATCTTAAAACTCTTGGCAGAACTGATGCAAAACAGGTCCCAGCGTTTGAATTTTGATGTATCCTCTCCTAATGGAATTCTCCTCTTCAGGGAAGCCAGCAAGATGATCTGTACCTATGGAAATCAGATCCTGTCTCTTGGGAGTCTCTCAAAAGATCAGATTTATCCAATGAAACTCAAGGGCATCTCCATCTGCTATTCAGCTCTCAAGTCTGCATTATGTGGAAATTATGTCAGCTTTGGCGTCTTCAAGTTGTATGGGGACAACCATTTTGACAATGTACTCCAGGCCTTTGTCAAAATGCTGCTGTCGGTGTCTCACAGTGACTTGCTGCAATATCGGAAACTGAGCCAGTCGTACTATCCACTCCTGGAGTGTCTGACCCAGGACCACATGAGCTTCATCACCAACTTGGAGCCTCCTGTGCTCCTATACGTGCTCACATCTCTCTCAGAGGGACTCACCACTCTTGACACAGTCGTCTCCTCCAGCTGCTGTACGAGTCTAGACTACATGGTCACCTATCTCTTCAAGCACATAGCAAAAGAGGGGAAGAAGCCACTTCGATGCAGAGAGGCTATGCAGGCTGGACAGAGACTGTTACATTTTATGCAACAAAACCCAGATGTTCTGCAGCAGATGATGTCTGTCCTCATGAACACCATTGTCTTTGAGGACTGTCGGAACCAGTGGTCAGTATCCAGGCCTCTCCTGGGGCTCATCCTGCTCAATGAGAAGTATTTCAGTGAACTGAGGGCGAGTCTGATAAACAGCCAGCCTCTCCCCAAGCAGGAAGTCCTTGCCCAGTGCTTCAGGAATTTGATGGAAGGAGTGGAGCAGAACCTGTCTGTCAAGAACAGAGACAGGTTCACACAGAACCTCTCCGTCTTCAGAAGAGATGTTGCAGAGGCCCTGCGCAGCGATGGCCAC---------ACTGAACTA---------------------TGCAGCCTGGACATGATGAGC---
>micOch1
ATG---GCGCTGCGCTTCCAGAATTTGGCCGAATTGGAAGCATTGTGTACTCATCTCTACGTAGGGACTGATCTCACAGAAAGAATAGAGGCTGAAAAAGCACTCTTGGAACTGATTGACAGCCCAGAATGTCTCAGCAAGTGTCAACTTTTATTAGAACAAGGAACAACATCCTATGCTCAGCTCCTTGCAGCAACATGTCTTTCAAAACTTGTTACCCGAATCAATCCTTTACCTGTAGAACAGAGGATAGACATCAGAAACTACATTCTGAATTATGTGGCATCGCAACCTAAGCTGGCTCCCTTTGTCATTCAAGCTCTTATTCAAGTCATTGCTAAAATCACTAAGCTGGGGTGGTTTGAAGTTCAGAAAGACGAGTTTGTTTTCAGAGACATAATTGCTGATGTGAAGAGATTCCTTCAGGGTACTGTGGAACACTGCATAATAGGAGTGATAATCCTTTCTGAATTGACTCAGGAGATGAACCTGGTTGATTATTCCAGACCTTCAGCAAAACATAGGAAAGTAGCTACCTCATTCCGTGATACTTCACTAAAAGACATCCTAGTGTTGGCATGTTCACTCCTGAAGCAGGTGTTGGCCAAACCTTTAAATCTTCAGGATCAAGATCAACAGAATCTGGTGATGCAAGTCTTAAAACTGGTTCTCAACTGCCTGAGTTTTGACTTCATTGGAAGTTCAGCAGACGAATCCGCAGATGATCTTTGCACAGTGCAGATTCCGACAACTTGGAGAACAATTATCCTGGAACCAGAAACACTGGATCTTTTCTTCAATTTGTATCACTCGCTCCCACCACTACTGTCTCAGTTAGCACTTTCATGCTTAGTTCAGTTTGCTTCTACAAGAAGATCCTTATTCAGCAGTCCTGAACGCGCCAGATACCTTGGTAACTTAATTAGAGGAGTAAAAGGGATACTTGAAAACCCGCAG---------------------------------------------------------------------------------------------------------------------------------------------------CATTGGGAGTTTGCCCCCAACAGTGTTCATTACTTACTAACTCTGTGGCAGAGAATGGTAGCATCGGTTCCTTTTGTGAAATCAGCTGAACCCCACTTGCTAGACACTTATGCACCTGAAATCACCAAGGCTTTTATCACTTCCCGATTGGAATCTGTTGCCATTGTTGTGAGAGATAACTTAGATGACCCCCTGGATGATACTGCTACCGTGTTCCAGCAGCTGGAGCAGCTGTGCACAGTCAGCAGATGTGAATATGAAAAGACGTGTACTCTTCTTGTGCAGCTGTTTGACCAAAATGCGCAGAATTATCAAAAGCTCCTGCATTCAGCTTCTGGGCTAGCTGTTGATATGGCAATTCAAGAAGGACGTCTTGCATGGCTGATATACTTAGTTGGCACAGTTGTAGGGGGAAGATTAACATATACCAGTACAGATGAGCACGATGCTATGGATGGAGAATTATCCTGCCGCGTTTTTCAGCTTATGTCTTTAATGGATACCAGATTGCCTCGCCACGCCAATGAAAAAATTGAGCTTGCAATTCTCTGGTTTTTGGATCAGTTTCGTAAAACATATGTTGGTGATCAGCTTCAAAGAACCTCAAAGGTGTATGCCCGTATGTCAGAAGTCTTAGGAATAACAGATGACAACCATGTTCTAGAAACATTCATGACAAAAATTGTTACAAACCTTAAGTACTGGGGAAGATGTGAGCCTGTAATTTCAAGGACTCTTCAGTTCCTAAATGACCTTTCAGTTGGA---TATCCTTTTCAATTC------------CTT---------------------------------------AACATTACTACCTATATCCTTTTAAAAAAACTTGTGAAAATAGATGCTGTGAAATTCATGCTAAAAAACCACACGAGTGAACACTTTCCATTTCTTGGCATTGGTGATACTTACAGTCTCAGTGACTTCAGGTGCCGAACAACTTTCTACACAGCCCTCACTCGCCTTCTGATGGTAGACCTAGGTGAAGATGAGGATGAATTTGAGAATTTTATGCTGCCTCTCACGGTCACCTTTGAAACAGTTTTGCAAATATTTAACAAC---TTTAAACAAGAAGAAGTGAAGCGTATGTTGATCGGGCTGGCGAGAGATCTTCGAGGGATTGCCTTTGCACTGAACACAAAGACCAGCTACACCATGCTGTTTGACTGGATACTTTATAAAAGGTATCCAGCCTATCTTCCAGTTCTTCAGAGAGCTATTGAGCGTTGGTATGGAGAACCAGCATGTACTACTCCTATCTTAAAACTTTTAGCAGAACTGATGCAAAACAGGTCTCAGCGTTTGAATTTTGATGTATCCTCTCCTAATGGAATTCTTCTCTTCAGAGAAGCAAGCAAAATGATTTGCACTTATGGAAATCAGATCCTGTCTCTTGGGAGTCTCTCAAAAGATCAGATTTATCCAATGAAACTCAAGGGCATATCCATCTGCTATTCAGCTCTCAAATCTGCCTTATGTGGAAATTATGTCAGCTTTGGCGTCTTCAAGTTGTACGGGGACAACCATTTTGACAATGTACTCCAGGCCTTCGTGAAAATGCTGCTGTCAGTGTCCCACAGTGACTTGCTGCAATATCGGAAACTGAGCCAGTCCTATTATCCCCTCCTGGAATGTCTCACCCAGGACCACATGAGCTTCGTCACCAACTTGGAGCCCCCTGTGCTCCTGTATGTTCTCACATCTCTCTCAGAGGGACTCACCACTCTTGATACAGTCATCTCCTCCAGCTGCTGTACAAGTTTAGACTACATGGTCACCTACCTCTTCAAGCACATAGCAAAGGAGGGCAAGAAGCCGCTTCGCTGCAGAGAGTCTGTGCAGGCCGGCCAGAGGCTGCTACACTTTATGCAGCAAAACCCAGATGTGCTACAGCAGATGATGTCTGTCCTTATGAATACCATTGTCTTTGAAGACTGTCGGAACCAGTGGTCAGTATCTAGGCCTCTCCTAGGTCTCATCTTGCTCAATGAGAAGTATTTCAGTGAACTGAGAGCAAGCCTGATCAACAGCCAGCCTCTGCCCAAGCAGGAAGTCCTTGCCCAGTGTTTCAGGAACTTGATGGAAGGAGTGGAACAGAACCTGTCTGTCAAGAACAGAGACAGGTTCACACAGAACCTCTCCGTCTTCAGAAGAGATATGGCAGAGGCGTTGCGTAGTGACGGCCAC---------TCTGAGCTG---------------------TGCAGCCTGGACATGATGAGC---
>HLphyDis3
ATG---GCGCTGCACTTCCAGAGTTTGGCAGAATTGGAAGTATTATGTACCCATCTCTACATAGGGACTGACCTCGGGCAGAGAATAGAGGCTGAGAAGGCACTCCTGGAACTTATCGACAGCCCCGAATGTCTCAGCAAGTGTCAGCTGTTACTAGAACAAGGAACAACGCCCTACGCTCGGCTCCTCGCGGCAACGTGTCTCTGCAAGCTTGTCAGCCGCGCCAGCCCTCTGCCCGTGGAACAGCGGATAGACATCCGAAACTACATTCTTAATTACGTGGCATCACGGCCCAAGCTGCCTGCCTTTGTCATCCAAGCCCTGACCCAGGTCATCGCCAAAATCACCAAACTGGGCTGGTTTGAGGTTCAGAAAGACCAGTTGGTCTTCAGAGAGATCATTGCTGACGTGAAGAAGTTTCTTCAGGGCACCGTGGAACACTGCGTAATAGGAGTGATAATCCTTTCAGAACTGACTCAAGAAATGAACCTGGTTGATTATTCGAGACCTTCAGCGAAACACAGGAAAACAGCTACCTCATTCCGAGACACTTCCCTCAAGGACATTCTCGTGCTGGCGTGCGCGCTGCTGAAGGAGGTGTTGGCCAAACCCTTAAATCTTCAAGATCAAGATCAACAGAACCTGGTCATGCAAGTCCTGAAACTGGTCCTCAACTGCCTAAACTTTGACTTCATTGGCAGTTCAGCGGATGAATCCGCAGATGACCTTTGCACTGTGCAGATTCCAACAACCTGGAGAACAATTTTCCTGGAACCAGAAACGTTGGATCTTTTCTTCAATTTGTACCATTCGCTTCCACCGCTACTGTCTCAGTTAGCACTTTCATGTTTGGTCCAGTTTGCTTCTACAAGAAGGTCCTTATTTAGCAGTCCCGAACGGGCCAAGTACCTCAGCAATTTAATTAAGGGAGTAAAAAGGATACTTGAAAACCCTCAGGGTTTGTCTGATCCAGGTAATTATCATGAATTTTGTCGATTTTTGGCTCGTTTGAAGACAAATTACCAGCTGGGAGAATTAGTTATGGTGAAGGAGTATCCTGAAGTTATCAGATTAATTGCTAATTTTACCATTACTAGCCTACAGCATTGGGAATTTGCTCCCAACAGTGTTCATTATTTATTAACTCTGTGGCAAAGGATGGTAGCTTCAGTTCCTTTTGTGAAATCAACTGAACCCCACTTATTAGACACTTATGCACCAGAAATCACGAAGGCCTTTATCACTTCTCGGTTGGAATCTGTTGCCATAGTTGTGAGAGATCACTTAGATGACCCGCTGGATGACACCGCCACCGTGTTCCAGCAGCTGGAGCAGCTGTGCACGGTCAGCAGGTGCGACTACGAGAAGACGTGCGCGCTCCTCGTGCGGCTGTTCGACCAGAACGCGCAGAACTACCAGAAGCTCCTGCATTCCGCTCCTGGGGCGGCCGCGGACATGGCGATCCAGGAGGGACGTCTCGCGTGGCTGGTGTACTTAGTGGGGACAGTTGTCGGCGGAAGGTTAACCTACACCAGCACAGACGAACACGACGCTATGGATGGAGAATTATCCTGTCGAGTTTTTCAACTTATATCTTTAATGGATACCGGATTGCCTCAGAGTTCTAATGAGAAAATAGAGCTTGCAATTCTGTGGTTCTTGGATCAGTTTCGTAAAACATATGTCGGTGATCAACTTCAAAGAACCTCAAAGGTGTACGCCCGCATGTCGGAAGTCTTAGGGATAATGGACGACAGCCACGTTCTGGAGACGTTCGTGACAAAAATCGTGACGAACCTTAAATACTGGGGGAGATGCGAGCCCGTGATCTCAAGGACTCTCCAGTTCCTGAATGACCTTTCTGTCGGA---TATCCTTTTTGCTGT------------GTC---------------------------------------------------TATATCCTTTTAAAAAAGCTTGTGAAGATCGATGCTGTGAAATTCATGCTAAAAAATCACACGAGTGAACACTTCCCCTTCCTGGGCATCAGCGACAGTTACAGCCTCAGCGACTTCCGGTGCCGCACCACCTTCTACACGGCCCTCACCCGCCTTCTCATGGTAGAGCTGGGCGAAGACGAGGACGAATTTGAGAATTTCATGCTGCCCCTCACGGTCTCCTTTGAAACAGTGTTACAGATGTTCAACAACAACTTTAAACAAGAAGATGTGAAGCGTATGCTGATCGGGCTGGCAAGAGACCTTCGAGGGATTGCCTTCGCGCTGAACACAAAGACCAGCTACACCATGCTGTTCGACTGGCTGCTTTGTGAAAGGTACCCCACCTACTTCCCGCTCCTTCAGCAGGCTGTGGAGCGGTGGTACGGGGAGCCGGCGTGCACCACGCCCATCTTAAAACTCATGGCCGAACTGATGCAGAACAGATCCCAGCGTTTGAATTTTGATGTATCATCTCCTAATGGAATTCTTCTCTTCAGAGAAGCTAGTAAAATGATTTGCACTTATGGTAATCAGATCCTGTCCCTCGGGAGCCTCTCAAAAGATCAGATGTATCCAATGAAGCTCAAGGGCATCTCCATCTGCTATTCCGCTCTCAAGTCTGCCTTGTGCGGGAATTATGTCAGCTTTGGCGTCTTCAAGTTGTACGGGGACAACCATTTTGACAATGTACTCCAGGCCTTCGTCAAGATGCTGCTGTCGGTGTCCCACAGCGACCTGCTACAATACCGGAAGCTGAGCCAGGCATACTACCCACTCCTGGAGTGTCTCACCCAGGACCACATGGGCTTCATCACCGACCTGGAGCCTCCCGTGCTCCTGTACGTGCTCACCTCGGTCTCGGAGGGACTCACCACTCTGGACACGGTGGTCTCCTCCAGCTGCTGCACCAGCTTGGACTCCATCGTCACCTACCTCTTCAGGCACATAGCCAAAGAAGGCAAGAAGCCGCTCCGCTGCCGAGAGGCCGCCCAGGCCGGCCAGAGGCTGCTCCACTTCATGCAGCAGAATCCAGACGTCCTGCAGCAGATGATGTCTGTCCTCATGAACACCATCGTCTTCGAAGACTGCCGGAACCAGTGGTCGGTGTCCAGGCCCCTCCTGGGGCTCATCCTGCTCCATGAGAAGTATTTCAGTGAGCTGAGGGCGAGCCTGATCGACAGCCAGCCTCTCCCCAAGCAGGAGGGCCTGGCCCAGTGCTTCAGGAACCTGATGGAAGGCGTGGAGCAGAACCTGTCCATCAAGAACAGAGACAGGTTCACGCAGAACCTGTCCGTGTTCAGGAGAGACGTGGCGGAGGCCCTGCGCGGTGACGGCGGCGACGGCGGCGCCGAGCCC---------------------TGCGGCCTGGACATGATGAGC---
>eriEur2
---------------------AGTCTGGCCGAATTGGAAGCGCTGTGTACCCATCTGTACATCGGGACTGATCTGACACAGAGGATCGAGGCGGAAAAGGCGCTCCTGGAACTCATCGACAGCCCGGAATGTCTCAGCAAGTGTCAGCTCCTGTTAGAACAGGGAACGACATCCTATGCCCAGCTCCTCGCAGCAACGTGTCTTTCCAAACTCGTCAGCCGAGCCAGCCCATTGCCAGTTGAACAGAGGGTAGATATCAGAAACTACATCCTCCATTACGTGGCGTCTCAGCCCAAGCTGGCGCCCTTTGTCATCCAGACGCTGATCCAGGTCATCGCCAAGATCACCAAGCTGGGGTGGTTTGAGGTGCAGAAGGACCAGTTTGTCTTCCGAGAGCTTATCGGTGACGTGAAGACGTTTCTTCAGGGCACCGTGGAGCACTGCGTCATAGGAGTGATGATCCTTTCAGAACTGACTCAGGAAATGAACCTGGTCGACTACTCTCGATCGTCCGCGAAGCACAGGAAAATAGCCACTTCGTTCCGCGACTCATCCCTCAAAGATATCCTAGTGCTCGCATGCTCTCTCCTGAAAGAGGTGCTGGCCAACCCTCTGCATCTCCAGGATGAGGACCAGCAGGCTCTGGTGATGCAGGTCTTGAAACTGGTCCTCAACTGCCTTAACTTCGACTTCATCGGCAGCCCTGCCGATGAGTCTACCGACGACCTTTGCACCGTGCAGATCCCCAGCGCCTGGAGAACAATTCTCCTGGAGCCAGAGACGTTGGACCTTTTCTTCAATCTGTACCACTCGCTGCCACCACTACTGTCTCAGTTAGCACTGTCATGCTTAGTTCAGTTCGCTTCTACACGAAGGTCCTTATTCAGCAGTCCCGAGCGTGCCAAGTACCTGGGCAATTTAATTAAGGGAGTGAGAAGGATACTTGAAAACCCTCAGGGCTTGTCTGATCCAGGTAATTACCACGAGTTCTGCCGGTTTCTGGCTCGTTTAAAGACGAATTATCAGCTGGGAGAATTAGTTATGGTGAAGGACTATCCTGAAGTCATAAGATTGATTGCAAACTTTACCATCACTAGCCTACAGCACTGGGAGTTTGCTCCCAACAGCGTCCATTACTTGCTGACCCTGTGGCAGAGGATGGTGGCGTCCGTCCCTTTCGTGAAGTCAACCGAGCCCCACCTGCTGGACACCTACGCCCCTGAGATCACCAAGGCCTTCATCACCTCTCGCTTGGAATCTGTAGCCGTAGTTGTGAGAGATGATTTAGATGACCCACTGGATGATACCGCTACTGTGTTTCAGCAGCTGGAGCAGCTGTGCACTGTCAGCAGGTGTGAATACGAAAAGACATGCTCCCTCCTGGTCCAGCTGTTTGACCAGAATGCACAGAACTACCAAAAGCTTCTGCACTCCGCCCCGGCGATCACCGTGGACAAGGCAATTCAGGAAGGACGCCTTGCCTGGCTGGTGTACTTGGTGGGAACGGTTGTCGGAGGCAGGCTGACATACACCAGCACAGATGAGCACGACGCGATGGATGGAGAGTTATCCTGCCGAGTTTTTCAGCTCATATCTTTGATGGAGACCGGATTGCCACAGAGTTCCAATGAAAAAATAGAGCTTGCGATTTTATGGTTCTTGGACCAGTTCCGTAAGACGTACGTTGGCGACCACCTTCAGAGAACCTCAAAGGTCTATGCCCGAATGTCAGAAGTCTTAGGAATAACAGATGACAACCATGTTCTAGAAACATTCATGACGAAAATCGTTACAAACCTTAAATACTGGGGAAGAAGTGAGCCTGTCATTTCAAGGACTCTGCAGTTCCTAAATGATCTTTCTGTCGGA---TATCCTTTCGACTGC------------GTC---------------------------------------------------TATATCCTGCTGAAGAAGCTCGTGAAGATAGACGCTGTGAAATTCATGCTGAAAAACCACACGAGCGAGCACTTCCCCTTCCTGGGCATCAGCGACAGCCACAGCCTCAGCGACTTCAGGTACCGGACCACCTTCTACACCGCCCTCACGCGCCTGCTGACGGTGGATCTCGGCGAAGACGAGGATGAATTTGAGAATTTCATGCTGCCTCTGACAGTCTCTTTTGAAACCGTCCTACAGATATTCAACAACAATTTCAAGCAAGAGGACACAAAGCGTATGCTGATCGGGCTGGCGAGGGATCTTCGAGGGATCGCCTTAGCACTGAACACAAAGACCAGCTACACCATGCTGTTTGACTGGATG------------TACCCCCTCTACCTCCCAGTCCTCCAGAAGGCGGTGGAGCTGTGGTACAGCGAGCCGGCCTGCACCACACCCATCCTCAAGCTCCTGGCGGAACTGGTGCAGAACAGGTCCCAGCGACTGAATTTTGATGCATCCTCTCCTAATGGAATTCTTCTCTTCAGAGAAGCTAGTAAAATGATTTGCACTTACGGGAGCCGGATCCTGGCTCTTGGGAGCCTCTCGAAAGACAAGCTCTACCCGATGAAACTCAAGGGTATCACCATCTGCTACTCAGCGCTCAAGTCCGCCCTGTGCGGGAATTATGTCAGCTTCGGCGTCTTCAAGCTGTACGGGGACGACCACTTTGACAATGTCCTTCAGGCCTCTGTCAAGATGCTGCTGTCTGTGTCCCACAGGGACCTGCTGCAATACCGGAAGCTGAGCCAGTCCTACTACCCGCTGCTGGAGTGCCTGGCGCAGGACCACATGAGCTTCATCAGCAGCCTGGAGCCTCCTGTCCTCCTCTATGTCCTCACCTCCATCTCCGAGGGCCTCACGACGCTGGACCCCGTGGTGTCCTCCAGCTGCTGCAGCAGCCTGGACTGCATCGTAACCTACCTCTTCAAGCACATAGCCAAAGAAAGCAAGAAGTCACTGAGGTCCAGGGAGGCCGCGCAGGCCGGCCAGAGGCTCCTACATTTCATGCAGCAAAATCCAGATGTTCTGCAGCAGATGATGTCAGTCCTCTTGAACACCATTGTCTTCGAAGATTGTCGGAACCAGTGGTCCGTTTCCCGGCCCCTCCTGGGGCTCATTCTGCTTAACGAGAAGTATTTCAGCGAGCTGCAGGTAGATCTAATCAGCAACCAGCCGCCCCCCAAGCAGGAAGTCCTTGCCCAGTGCTTCCAGAGCCTGATGGAAGGAGTGGGGCAGAGCCTCTCTGTCAAGAACAGAGACAGGTTCACGCAGAACCTCTCCATCTTCAGGAAGGATGTGGCAGAGGCCCTGCGCTGCGACAGCGGC---------ACTGAGCCC---------------------GGCGGCCTGGACATGATGACC---
>panTro5
ATG---GCGCTGCACTTCCAGAGTTTGGCTGAATTGGAAGTGTTATGTACTCATCTCTACATAGGGACTGATCTTACACAAAGAATAGAGGCTGAGAAAGCACTCTTGGAACTTATTGACAGTCCAGAATGTCTCAGCAAGTGTCAACTTTTATTAGAACAAGGAACAACATCCTATGCTCAGCTCCTTGCAGCAACATGTCTTTCAAAACTTGTCAGCCGAGTCAGTCCTTTACCTGTTGAGCAGAGGATGGACATCAGAAACTACATTCTGAATTACGTGGCATCACAGCCCAAGCTGGCTCCCTTTGTCATCCAAGGTCTTATTCAAGTCATTGCTAAAATCACTAAGTTGGGGTGGTTTGAGGTTCAGAAAGACCAATTTGTCTTCAGAGAAATTATTGCTGATGTGAAGAAGTTTCTCCAGGGTACTGTGGAACACTGCATAATAGGAGTAATAATCCTTTCTGAATTGACTCAGGAAATGAACCTGGTTGATTATTCTAGACCTTCAGCAAAACACAGGAAAATAGCTACCTCATTTCGTGATACTTCTCTCAAAGACGTTTTAGTGCTAGCATGCTCTCTTTTAAAAGAGGTGTTTGCCAAACCTTTAAATCTTCAGGATCAATGTCAGCAAAATCTGGTAATGCAGGTCTTGAAACTGGTCCTTAACTGCCTTAACTTTGACTTCATTGGCAGTTCAGCAGATGAATCTGCAGATGATCTTTGCACGGTGCAGATTCCAACAACTTGGAGAACAATTTTCCTGGAACCAGAAACATTGGATCTTTTCTTCAATTTGTATCATTCACTTCCACCACTACTATCTCAGTTAGCACTTTCATGTTTAGTTCAGTTTGCTTCGACAAGAAGGTCCTTATTTAACAGTCCTGAACGTGCCAAGTACCTTGGTAATTTAATTAAGGGAGTAAAAAGGATACTTGAAAACCCTCAGGGTTTGTCTGATCCAGGTAATTATCATGAATTTTGTCGATTTTTGGCTCGTTTAAAGACAAATTATCAGCTGGGAGAATTAGTTATGGTGAAGGAATATCCTGAAGTTATTAGATTGATTGCTAATTTTACCATTACTAGCCTACAGCATTGGGAATTTGCTCCTAACAGTGTTCATTATTTATTAACTCTGTGGCAAAGGATGGTAGCATCTGTTCCTTTTGTGAAATCAACTGAACCCCACCTATTAGACACTTATGCACCAGAAATCACGAAGGCCTTTATCACTTCTCGGTTGGACTCTGTTGCCATAGTTGTGAGAGATCACTTAGATGATCCACTGGATGATACTGCCACTGTGTTTCAGCAGTTGGAGCAGTTGTGTACGGTCAGCAGATGTGAATATGAAAAGACATGTGCTCTTCTTGTGCAGTTATTCGACCAAAATGCACAGAATTACCAAAAACTTCTGCATCCATCTTCTGGTGTAACTGTGGACATCACCATTCAGGAAGGACGTCTTGCATGGCTGGTATACTTAGTTGGGACAGTTGTAGGAGGAAGATTAACATATACCAGTACAGATGAGCATGATGCTATGGATGGAGAATTATCCTGTCGAGTTTTTCAGCTTATATCTTTAATGGATACCGGATTGCCTCGATGTTCTAATGAGAAAATAGAGCTTGCAATTCTGTGGTTCTTGGATCAGTTTCGTAAAACATATGTTGGTGATCAACTTCAAAGAACCTCAAAGGTATATGCTCGTATGTCAGAAGTCTTAGGAATAACAGATGACAACCACGTTCTAGAAACATTCATGACAAAAATTGTTACAAACCTTAAATACTGGGGAAGATGTGAGCCTGTAATTTCAAGGACTCTTCAGTTCCTAAATGACCTTTCTGTTGGA---TATCCTTTTCACTGT------------ATA---------------------------------------TCTGACATTATTTATATCCTTTTAAAAAAACTTGTGAAGATAGATGCTGTGAAATTCATGCTAAAAAACCACACGAGTGAACACTTCCCTTTTCTTGGCATCAGTGACAATCATAGTCTCAGCGACTTCAGGTGTCGAACAACCTTCTACACAGCGCTCACTCGCCTTCTGATGGTAGATCTAGGTGAAGATGAGGATGAATTTGAGAATTTCATGCTGCCTCTTACAGTTGCTTTTGAAACAGTATTACAAATATTCAACAACAACTTTAAACAAGAAGATGTAAAGCGTATGTTGATCGGGCTGGCAAGAGATCTTCGAGGGATTGCCTTTGCACTGAACACAAAGACCAGCTACACCATGCTGTTTGACTGGATGCTTTATAAAAGGTACCCAACGTACCTTCCCCTTCTTCAGAATGCTGTTGAACGGTGGTATGGAGAGCCAGCATGTACAACTCCCATCTTGAAACTTATGGCAGAACTTATGCAAAACAGATCCCAGCGTTTGAATTTTGATGTATCATCTCCTAATGGAATTCTTCTCTTCAGAGAAGCTAGTAAAATGGTTTGCACTTATGGTAATCAGATCCTGTCCCTTGGGAGCCTCTCAAAAGATCAGATTTATCCAATGAAACTCAAGGGCATCTCCATCTGCTATTCAGCTCTCAAGTCTGCCTTGTGTGGAAATTATGTCAGCTTTGGCGTCTTCAAGTTGTATGGGGACAACCATTTTGACAATGTACTCCAGGCTTTTGTCAAAATGCTGCTGTCAGTGTCCCACAGTGACTTGCTACAATACCGGAAACTGAGCCAGTCTTATTATCCACTCCTGGAATGTCTCACTCAGGACCATATGAGCTTCATCATCAACTTAGAGCCTCCTGTACTCATGTATGTTCTCACATCTATCTCAGAGGGACTCACTACTCTTGATACAGTTGTCTCCTCCAGCTGCTGTACCAGTTTAGACTACATCGTCACCTACCTCTTCAAGCACATAGCAAAAGAGGGCAAGAAGCCACTTCGATGCAGAGAGGCTACCCAGGCTGGTCAGAGACTATTACATTTTATGCAGCAAAACCCAGATGTCCTGCAGCAGATGATGTCTGTCCTCATGAACACCATTGTCTTTGAAGACTGTCGGAACCAGTGGTCAGTATCCAGGCCTCTCCTGGGGCTCATCCTGCTCAATGAGAAGTATTTCAGTGAACTGAGAGCAAGTTTGATAAACAGCCAGCCCCTCCCCAAGCAGGAGGTCCTTGCCCAGTGCTTCAGAAACCTAATGGAAGGAGTGGAGCAGAACCTGTCCGTCAAGAACAGAGACAGGTTCACCCAAAATCTGTCTGTATTCAGAAGAGATGTGGCAGAGGCGTTGCGCAGTGATGGCAAC---------ACTGAACCA---------------------TGCGGCCTCGACATGATGAGC---
>macFas5
ATG---GCGCTGCACTTCCAGAGTTTGGCTGAATTGGAAGTGTTATGTACTCATCTCTACGTAGGGACTGACCTTACACAAAGAATAGAGGCTGAGAAAGCACTCTTGGAACTTATTGACAGCCCAGAATGTCTCAGCAAGTGTCAACTTTTATTAGAACGAGGAACAACATCCTATGCTCAGCTCCTTGCAGCAACATGTCTTTCAAAACTTGTCAGCCGTGTCAGTCCTTTACCTGTTGAGCAGAGGATGGACATCAGAAACTACATTCTGAATTATGTGGCATCACAACCCAAGCTGGCCCCCTTTGTCATCCAAGCTCTTATTCAAGTCATTGCTAAAATCACTAAGTTGGGGTGGTTTGAGGTTCAGAAAGAGCAATTTGTCTTCAGAGAAATTATTGCTGATGTGAAGAAGTTTCTCCAGGGTACTGTGGAACACTGCGTAATAGGAGTAATAATCCTTTCTGAATTGACTCAGGAAATGAACCTGGTTGATTATTCTAGACCTTCAGCAAAACACAGGAAAGTAGCTACCTCATTTCGTGATACTTCTCTCAAAGACATTTTAGTGCTAGCATGCTCTCTTTTAAAAGAGGTGTTGGCCAAACCTTTAAATCTTCAGGATCAATGTCAGCAAAATCTGGTAATGCAGGTCTTGAAACTGGTCCTTAACTGCCTTAACTTTGACTTCATTGGCAGTTCAGCAGATGAATCTGCAGATGATCTTTGCACAGTGCAGATTCCAACAACTTGGAGAACAATTTTCCTGGAACCAGAAACACTGGATCTTTTCTTCAATTTGTATCATTCACTTCCACCACTACTGTCTCAGTTAGCACTTTCATGTTTAGTTCAGTTTGCTTCGACGAGAAGGTCCTTATTTAACAGTCCTGAACGTGCCAAGTACCTTGGTAATTTAATTAAGGGAGTAAAAAGGATACTTGAAAACCCTCAGGGTTTGTCTGATCCAGGTAATTATCATGAATTTTGTCGATTTTTGGCTCGCTTAAAGACAAATTATCAGCTGGGAGAATTAGTTATGGTGAAGGAATATCCTGAAGTTATTAGATTGATTGCTAATTTTACCATTACTAGCCTACAGCATTGGGAAGTTGCTCCTAACAGTGTTCATTATTTATTAACTCTGTGGCAAAGGATGGTAGCATCTGTTCCTTTTGTGAAATCAACTGAACCCCATCTATTAGACACTTATGCACCAGAAATCACGAAGGCCTTTATCACTTCTCGGTTGGAATCTGTTGCCATAGTTGTGAGAGATCACTTAGATGATCCACTGGATGATACTGCCACTGTGTTTCAGCAGTTGGAGCAGTTGTGCACTGTCAGCAGATGTGAATATGAAAAGACATGTGCTCTTCTTGTGCAGTTATTCGACCAAAATGCACAGAATTACCAAAACCTTCTGCATCCATCTTCTGGTGTAACTGTGGACATCACCATTCAGGAAGGACGTCTTGCATGGCTGGTATACTTAGTTGGGACAGTTGTTGGAGGAAGATTAACATATACCAGTACAGATGAGCATGATGCTATGGATGGAGAATTATCCTGTCGAGTTTTTCAGCTTATATCTTTAATGGATACTGGATTGCCTCGGTGTTCTAATGAGAAAATAGAGCTTGCAATTCTGTGGTTCTTGGATCAGTTTCGTAAAACATATGTTGGTGATCAACTTCAAAGAACCTCAAAGGTATATGCTCGTATGTCAGAAGTCTTAGGAATAACAGATGACAACCACGTTCTAGAAACATTCGTGACAAAAATTGTTACAAACCTTAAATACTGGGGAAGATGTGAGCCTGTAATTTCAAGGACTCTTCAGTTCCTAAATGACCTTTCTGTTGGA---TATCCTTTTCACTGT------------ATA---------------------------------------TCTAACATTATCTATATTCTTTTAAAAAAACTTGTGAAGATAGATGCTGTGAAATTCATGCTAAAAAACCACACGAGTGAACACTTCCCTTTTCTTGGCATCAGTGACAGTTACAGTCTCAGTGACTTCAGGTGTCGAACAACCTTCTACACAGCGCTCACTCGCCTTCTGATGGTAGATCTAGGCGAAGATGAGGATGAATTTGAGAATTTCATGCTACCTCTTACAGTTGCTTTTGAAACAGTATTACAAATATTCAACAACAACTTTAAACAAGAAGACGTAAAGCGTATGTTGATCGGGCTGGCAAGAGATCTTCGAGGGATTGCCTTTGCACTGAACACAAAGACCAGCTACACCATGCTGTTTGACTGGATGCTTTATAAAAGGTACCCAACATACCTTCCCATTCTTCAAAACGCTGTTGAACGGTACTATGGAGAGCCAGCATGTACAACTCCCATCTTGAAACTTATGGCAGAACTGATGCAAAACAGATCCCAGCGTCTGAATTTCGATGTATCATCTCCTAATGGAATTCTTCTCTTCAGAGAAGCTAGTAAAATGGTTTGCACTTATGGTAATCAGATCCTGTCCCTTGGGAGCCTCTCAAAAGATCAGATTTATCCAATGAAACTCAAGGGCATCTCCATCTGCTATTCAGCTCTCAAGTCTGCCTTGTGTGGAAATTATGTCAGCTTTGGCGTCTTCAAGTTGTATGGGGACAACCATTTTGACAATGTACTCCAGGCCTTTGTCAAAATGCTGCTGTCAGTGTCCCACAGTGACTTGCTACAATACCGGAAACTGAGCCAGTCTTACTATCCACTCCTGGAATGTCTCACTCAGGACCACATGAGCTTCATCATCAACTTAGAGCCTCCTGTACTCATGTATGTTCTCACATCTATCTCAGAGGGACTCACTACTCTTGATACAGTTGTCTCCTCCAGCTGCTGTACCAGTTTAGACTACATCATCACCTACCTCTTCAAGCACATAGCAAAAGAGGGCAAGAAGCCACTTCGGTGCAGAGAGGCTACCCAAGCTGGCCAGAGACTATTACATTTTATGCAGCAAAACCCAGATGTCCTGCAGCAGATGATGTCTGTCCTCATGAACACCATTGTCTTTGAAGACTGTCGGAACCAGTGGTCAGTATCCAGGCCTCTCCTGGGGCTCATCCTGCTCAATGAGAAGTATTTCAGTGAACTGAGAGCGAGTCTGATAAACAGCCAGCCTCTCGCCAGGCAGGAGGTCCTCGCCCAGTGCTTCAGAAACCTCATGGAAGGAGTGGAGCAGAATCTGTCCATCAAGAACAGAGACAGGTTCACCCAAAATCTGTCTGTATTCAGAAGAGATGTGGCAGAGGCTCTGCGCAGTGATGGCAGC---------ACTGAACCA---------------------TGCAGTCTCGACATGATGAGC---
>dasNov3
---------------------AGTTTGGCTGAATTGGAAGTATTATGTACTCACCTCTATGTAGGGACTGATCTTACACAAAGAATAGAGGCTGAGAAAGCTCTTCTGGAACTTATTGACAGCCCAGAATGTCTCAGCAAGTGTCAACTTTTATTAGAACAAGGAACCACATCCTATGCTCAACTCCTTGCAGCAACATGTCTTTCAAAACTCATTAGCCGAGATTGTCCTTTACCTGTTGAACAGAGGATAGATATACGTAACTACATTTTGAATTATGTGGCATCCCAACCCAAGCTGGCTCCCTTTGTCATCCAAGCTCTTGTTCAAGTCATTGCAAAAATTACTAAAGTGGGATGGTTTGAGGTTGAGAAAGACCAGTTTGTTTTCAGAGAAATTATTGCTGATGTGAAGAAGTTTCTGCAGGGTTCTGTGGAACACTGCATAATAGGAGTAATAATGCTTTCAGAATTGACTCAGGAAGTGAACCTGGTTGATTATTCTAGACCTTCAGCAAAACACAGGAAAATAGCTACCTCATTTCGTGACACTTCTCTCAAAGACATTTTAATGCTAGCATGCTCCCTTCTAAAAGAGGTGTTGGCCAAACCTTTAAATCTACAGGATCAGTATCAACAAAATCTTGTATTGCAGGTGTTGAAACTGGTCCTTAACTGCCTTAACTTTGACTTCATTGGCAGTTCAGCAGATGAATCCGCAGATGATCTTTGTACGGTCCAGATTCCAACAACCTGGAGAACAATTTTCCTGGAACCAGAAACATTGGATCTTTTCTTCAATTTGTATCATTCACTTCCACCACTACTGTCTCAGTTAGCACTTTCATGTTTAGTTCAGTTTGCTTCTACAAGAAGGTCCTTATTTAGCAGTCCTGAACGTGCCAAATACCTTGGTAATTTAATTAAGGGAGTAAAAAGGATACTTGAAAACCCTCAGGGTTTATCTGACCCAGGTAATTATCATGAATTTTGTCGATTTTTGGCTCGTTTAAAAACAAATTATCAGCTGGGAGAATTAGTTATGGTGAAGGAGTATCCTGAAGTTATCAGATTGATAGCTAATTTTACCGTTACTAGCCTTCAGCATTGGGAATTTGCTCCCAACAGTGTTCATTATTTATTAACTCTGTGGCAAAGGATGGTAGCATCAGTTCCTTTTGTGAAATCAACTGAACCCCATCTATTAGACACTTATGCACCAGAAATCACGAAGGCCTTTATAACTTCTCGGTTGGAATCTGTTGCCATTGTTGTGAGAGATAATTTAGATGATCCTCTGGATGATACCGCTACTGTGTTCCAGCAGTTGGAGCAGTTGTGCACTGTCAGCAGATGTGAATATGAAAAGACATGCACTCTCCTTGTACAGTTGTTTGACCAAAATGCACAGAATTACCAAAAACTTCTACACTCAGCTTCTGGTAGAACTGTGGATATGGCAATTCAGGAAGGACGTCTTGCATGGCTGGTATACTTAGTTGGTACAGTTGTAGGAGGAAGATTAACATATACCAGTACAGATGAACATGATGCTATGGATGGAGAATTATCCTGTCGAGTTTTTCAGCTAATATCCTTAATGGATACCGGATTGCCTCAGTGTTCTAATGAGAAAATAGAGCTTGCAATTCTGTGGTTCTTGGATCAGTTTCGTAAAACATATGTTGGTGATCAGCTGCAAAGAACCTCAAAGGTATATGCACGTATGTCAGAAGTCTTAGGAATAACAGATGACAATCATGTTCTAGAAACATTCATGACAAAAATTGTTACAAACCTTAAATACTGGGGAAGATGTGAGCCTGTAATTTCAAGAACTCTTCAGTTCCTAAATGACCTTTCTGTTGGA---TATCCTTTTCACTTT------------ATA---------------------------------------GGTGATATTGTGTATATCCTTTTAAAAAAACTAGTAAAGATAGATGCCGTGAAATTCATGCTAAAAAACCACACGAGTGAACACTTCCCCTTTCTTGGCATCAGTGACAGTTACAGTCTCAGTGACTTCAGGTGCCGAACTACCTTCTACACAGCCCTCACTCGCCTTCTGATGGTAGATCTGGGTGAAGATGAGGATGAATTTGAGACTTTCATGCTACCTCTTACAGTGTCTTTTGAAACAGTATTACATATATTCAACAACAACTTTAAACAAGAAGATGTAAAGCGTATGTTGATCGGGCTGGCAAGAGATCTGCGAGGGATTGCCTTTGCACTGAACACAAAGACCAGCTACACCATGCTGTTTGACTGGATG------------TACCCAACATATCTTCCCATTCTTCAAAGGGCTATTGAGCGGTGGTATGGAGAGCCAGTGTGTACAACTCCCATCTTAAAACTTATGGCAGAACTGATGCAAAACAGATCCCAGCGTTTGAATTTTGATGTATCATCTCCAAATGGAATTCTTCTCTTCAGAGAAGCTAGTAAAATGATTTGTACTTATGGTAATCAGATCCTGTCCCTTGGGAGCCTCTCAAAAGATCAGATTTATCCAATGAAACTCAAGGGCATCTCCATCTGCTATTCAGCTCTCAAATCTGCCTTGTGTGGAAATTATGTCAGCTTTGGCGTCTTCAAGTTGTATGGGGACAACCATTTTGACAATGTACTCCAGGCCTTTGTCAAAATGCTGCTGTCAGTGTCCCACAATGACTTGCTACAATATCGGAAACTGAGCCAGTCTTATTACCCACTCCTGGAATGTCTCACCCAGGACCACATGAGCTTCATCACCAACTTAGAGCCTCCTGTACTCCTGTATGTTCTCACGTCTATCTCAGAGGGACTCACTACTCTTGATACAGTTGTCTCCTCCAGCTGCTGTACCAGTTTAGACTACATTGTCACCTACCTCTTCAAGCACATAGCAAAAGAGGGCAAGAAGCCACTTCGATGCAGAGAGGCTACCCAGGCCGGTCAGAGACTATTACACTTTATGCAGCAAAATCCAGATGTCTTGCAGCAGATGATGTCTGTCCTCATGAACACCATCATCTTTGAAGACTGTCGGAACCAGTGGTCAGTGTCCAGGCCTCTCCTGGGGCTCATCCTGCTCAATGAGAAGCATTTCAGTGAACTGAGGGCAGGTCTGATGAACAGCCAGCCTCTCCCCAAGCGGGAGGTCCTTGCCCAGTGCTTCAGGAACCTGATGGAAGGAGTGGAGCAGAACCTGTCCGTCAAGAACAGAGACAGGTTCACCCAGAACCTGTCAGTCTTCCGAAGAGACGTGGCGGAAGCCCTGCGCAGTGACGGCAGC---------GCCGAGCCG---------------------GGCAGTCTGGACATGATGAGC---
>conCri1
ATG---GCGCTGCACTTCCAGAGTTTGACCGAATTGGAAGTATTATGTACTCATCTCTACATAGGGACTGATCTTACACAAAGAATAGAGGCTGAGAAAGCACTCCTGGAACTTATTGACAGCCCAGAATGTCTCAGCAAGTGTCAACTTTTATTAGAACAAGGAACAACATCCTATGCACAACTCCTTGCAGCAACATGTCTTTCAAAACTTGTTGGCCGAGCCAGTCCTTTGCCAGTTGAACAGAGGATAGATATCAGAAACTACATTCTTAATTATGTGGCATCACAACCCAAGCTGGCTCCCTTTGTCATCCAAGCTCTAATTCAAGTTATTGCTAAAATCACTAAGTTGGGGTGGTTTGAGGTTCAGAAAGACCAGTTTGTCTTCAGAGAAATTATTGCTGATGTGAAGAAATTTCTTCAGGGTACTGTGGAACACTGCATAATAGGAGTAATTATCCTTTCAGAATTGACTCAGGAAATGAACCTGGTTGATTATTCTAGACCTTCAGCAAAACACAGGAAAATAGCTACTTCATTTCGTGACACTTCTCTCAAAGATATTTTAGTGCTCGCATGCTCTCTTCTAAAAGAGGTGTTGGCCAATCCTTTAAATCTTCAGGATCAAGACCAACAAAATCTAGTTATGCAGGTCTTGAAACTAGTCCTCAACTGCCTTAACTTTGACTTCATTGGTAGTTCAGCAGATGAATCTGCAGATGATCTTTGCACGGTGCAGATTCCAACAACCTGGAGAACAATTTTCCTGGAACCAGAAACATTGGATCTTTTCTTCAATTTGTATCATTCACTTCCCCCACTTTTATCACAGTTAGCACTTTCATGTTTAGTTCAGTTTGCATCTACAAGAAGGTCTTTATTTAGCAGTCCTGAACGTGCCAAGTACCTTGGTAATTTAATTAGTGGAGTAAAAAGGATTCTTGAAAACCCTCAGGGTTTGTCTGATCCAGGTAATTATCATGAATTTTGCCGGTTTTTGGCTCGTTTAAAGACAAATTATCAGCTGGGAGAATTAGTTATGGTGAAGGAGTATCCTGAAGTTATCAGATTGATTGCTAATTTTACCATTACTAGCCTACAGCATTGGGAATTTGCCCCCAACAGTGTTCATTATTTATTAACTTTGTGGCAGAGGATGGTGGCTTCTGTTCCTTTTGTGAAATCGACTGAACCCCACTTATTAGACACTTATGCTCCAGAAATCACAAAGGCCTTTATCACTTCTCGTTTGGAATCTGTTGCCATAGTTGTGAGAGATAATTTAGATGATCCACTGGATGACACTGCTACTGTATTTCAGCAGTTGGAGCAGTTGTGCACTGTTAGTAGATGTGAATATGAAAAGACTTGTACTCTTCTTGTACAGTTGTTTGATCAAGATGCACAGAATTACCAGAAACTTTTACATTCAGCTTCTGGGATATCTATGGACATAGCAATTCAGGAAGGACGTCTTGCATGGCTGGTGTACTTAGTGGGAACAGTTGTTGGAGGAAGATTAACCTATACCAGCACAGATGAACATGATGCTATGGATGGAGAACTATCCTGTCGAGTCTTTCAGCTTATATCTTTAATGGATACTGGATTGCCTCAGTGTTCTAATGAGAAGATAGAACTTGCAATTCTCTGGTTCTTGGATCAGTTTCGTAAAACATATGTTGGCGATCAACTTCAAAGAACATCAAAGGTATATGCCCGTATGTCAGAAGTCTTAGGAATAACAGACGACAACCATGTTCTGGAAACATTCATGACAAAAATTGTTACAAATCTTAAATACTGGGGAAGATGTGAGCTTGTAATTTCAAGGACTCTTCAGTTCCTAAATGACCTTTCTGTTGGT---TCC------------------------ACA------------------------------GATTCCTTAACTTCTTTTACCTATATCCTTTTAAAAAAACTTGTGAAGATCGATGCCGTAAAATTCATGCTAAAAAATCACACGAGTGAACACTTCCCCTTTCTTGGCATCAGTGACAGTTATAGTCTCAGTGACTTCAGGTGCAGAACGACCTTCTACACAGCTCTCACTCGCCTTCTGATGGTAGATCTCGGCGAAGATGAGGATGAATTTGAAAATTTCATGCTGCCTCTTACCGTCTCCTTTGAAACAGTATTACAGATATTCAACAACAACTTTAAACAAGAAGATGTGAAGCGTATGTTGATCGGGCTGGCAAGAGATCTTCGAGGGATTGCCTTTGCACTGAACACAAAGACCAGCTACACCATGCTGTTTGACTGGATACTTTGCAAAAGGTACCCAGTGTATCTTCCTATCCTTCAGAGGGCTATTGAGCAGTGGTATGGGGAGCCAGCCTGTACTACTCCCATTTTAAAACTTATGGCAGAACTGATGCAAAACAGATCCCAGCGTTTGAATTTTGATGTATCATCTCCTAATGGAATTCTTCTCTTCAGAGAAGCTAGTAAAATGATTTGCACTTATGGTAATCAGATCCTGTCCCTTGGGAGCCTCTCAAAAGATCAGATTTATCCAATGAAACTCAAGGGCATCTCCATCTGCTATTCAGCTCTCAAATCTGCCTTGTGTGGAAATTATGTCAGCTTTGGCGTCTTCAAGTTGTATGGGGACAACCATTTTGACAATGTACTCCAGGCCTTTGTCAAAATGCTGCTGTCTGTGTCCCACACTGACTTGCTACAATACCGGAAACTAAGCCAGTCTTATTATCCACTTCTGGAATGTCTCACCCAGGACCATATGAGCTTCGTCACTAACTTAGAGCCACCTGTACTCCTGTATGTCCTCACATCTATTTCAGAGGGACTCACTACTCTTGATACAGTTGTATCCTCCAGTTGCTGTACCAGTTTAGACTACATCGTCACCTACCTCTTCAAGCACATAGCAAAAGAGGGCAAGAAGCCACTTCGATGCAGAGAGGCCACCCAGGCCGGTCAGCGGCTATTACATTTTATGCAGCAAAACCCAGATGTCCTGCAGCAGATGATGTCTGTCCTCATGAACACCATCGTCTTTGAAGACTGTCGGAACCAGTGGTCAGTCTCCAGGCCTCTCTTGGGGCTCATCCTGCTCAACGAGAAGTATTTCAGTGAACTGAGGGCAAGTCTGATTAACAGCCAGCCGCCCCCAAAGCAAGAGGCGCTTGACCAGTGCTTCAGGAACCTGATGGAAGGAGTGGAGCAGAACCTCTCCATCAAGAACAGAGACAGGTTCACTCAGAACCTATCCGTCTTCAGAAGAGATGTGGCAGAGGCCCTGCGCTGTGATGGCAGC---------ACCGACCTG---------------------TGCAGTCTGGACATGATGAGC---
>hg38
ATG---GCGCTGCACTTCCAGAGTTTGGCTGAATTGGAAGTGTTATGTACTCATCTCTACATAGGGACTGATCTTACACAAAGAATAGAGGCTGAGAAAGCACTCTTGGAACTTATTGACAGTCCAGAATGTCTCAGCAAGTGTCAACTTTTATTAGAACAAGGAACAACATCCTATGCTCAGCTCCTTGCAGCAACATGTCTTTCAAAACTTGTCAGCCGAGTCAGTCCTTTACCTGTTGAGCAGAGGATGGACATCAGAAACTACATTCTGAATTACGTGGCATCACAGCCCAAGCTGGCTCCCTTTGTCATCCAAGCTCTTATTCAAGTCATTGCTAAAATCACTAAGTTGGGGTGGTTTGAGGTTCAGAAAGACCAATTTGTCTTCAGAGAAATTATTGCTGATGTGAAGAAGTTTCTCCAGGGTACTGTGGAACACTGCATAATAGGAGTAATAATCCTTTCTGAATTGACTCAGGAAATGAACCTGGTTGATTATTCTAGACCTTCAGCAAAACACAGGAAAATAGCTACCTCATTTCGTGATACTTCTCTCAAAGACGTTTTAGTGCTAGCATGCTCTCTTTTAAAAGAGGTGTTTGCCAAACCTTTAAATCTTCAGGATCAATGTCAGCAAAATCTGGTAATGCAGGTCTTGAAACTGGTCCTTAACTGCCTTAACTTTGACTTCATTGGCAGTTCAGCAGATGAATCTGCAGATGATCTTTGCACGGTGCAGATTCCAACAACTTGGAGAACAATTTTCCTGGAACCAGAAACATTGGATCTTTTCTTCAATTTGTATCATTCACTTCCACCACTACTATCTCAGTTAGCACTTTCATGTTTAGTTCAGTTTGCTTCGACAAGAAGGTCCTTATTTAACAGTCCTGAACGTGCCAAGTACCTTGGTAATTTAATTAAGGGAGTAAAAAGGATACTTGAAAACCCTCAGGGTTTGTCTGATCCAGGTAATTATCATGAATTTTGTCGATTTTTGGCTCGTTTAAAGACAAATTATCAGCTGGGAGAATTAGTTATGGTGAAGGAATATCCTGAAGTTATTAGATTGATTGCTAATTTTACCATTACTAGCCTACAGCACTGGGAATTTGCTCCTAACAGTGTTCATTATTTATTAACTCTGTGGCAAAGGATGGTAGCATCTGTTCCTTTTGTGAAATCAACTGAACCCCACCTATTAGACACTTATGCACCAGAAATCACGAAGGCCTTTATCACTTCTCGGTTGGACTCTGTTGCCATAGTTGTGAGAGATCACTTAGATGATCCACTGGATGATACTGCCACTGTGTTTCAGCAGTTGGAGCAGTTGTGCACGGTCAGCAGATGTGAATATGAAAAGACATGTGCTCTTCTTGTGCAGTTATTCGACCAAAATGCACAGAATTACCAAAAACTTCTGCATCCATATTCTGGTGTAACTGTGGACATCACCATTCAGGAAGGACGTCTTGCATGGCTGGTATACTTAGTTGGGACAGTTGTAGGAGGAAGATTAACATATACCAGTACAGATGAGCATGATGCTATGGATGGAGAATTATCCTGTCGAGTTTTTCAGCTTATATCTTTAATGGATACCGGATTGCCTCGATGTTGTAATGAGAAAATAGAGCTTGCAATTCTGTGGTTCTTGGATCAGTTTCGTAAAACATATGTTGGTGATCAACTTCAAAGAACCTCAAAGGTATATGCTCGTATGTCAGAAGTCTTAGGAATAACAGATGACAACCACGTTCTAGAGACGTTCATGACAAAAATTGTTACAAACCTTAAATACTGGGGAAGATATGAGCCTGTAATTTCAAGGACTCTTCAGTTCCTAAATGACCTTTCTGTTGGT---TAT------------------------ATC---------------------------------------------------------CTTTTAAAAAAACTTGTGAAGATAGATGCTGTGAAATTCATGCTAAAAAACCACACGAGTGAACACTTCCCTTTTCTTGGCATCAGTGACAATCATAGTCTCAGCGACTTCAGGTGTCGAACAACCTTCTACACAGCGCTCACTCGCCTTCTGATGGTAGATCTGGGTGAAGATGAGGATGAATTTGAGAATTTCATGCTGCCTCTTACAGTTGCTTTTGAAACAGTATTACAAATATTCAACAACAACTTTAAACAAGAAGATGTAAAGCGTATGTTGATCGGGCTGGCAAGAGATCTTCGAGGGATTGCCTTTGCACTGAACACAAAGACCAGCTACACCATGCTGTTTGACTGGATG------------TACCCAACGTACCTTCCCCTTCTTCAGAATGCTGTTGAACGGTGGTATGGAGAGCCAACATGTACAACTCCCATCTTGAAACTTATGGCAGAACTTATGCAAAACAGATCCCAGCGTTTGAATTTTGATGTATCATCTCCTAATGGAATTCTTCTCTTCAGAGAAGCTAGTAAAATGGTTTGCACTTATGGTAATCAGATCCTGTCCCTTGGGAGCCTCTCAAAAGATCAGATTTATCCAATGAAACTCAAGGGCATCTCCATCTGCTATTCAGCTCTCAAGTCTGCCTTGTGTGGAAATTATGTCAGCTTTGGCGTCTTCAAGTTGTATGGGGACAACCATTTTGACAATGTACTCCAGGCTTTTGTCAAAATGCTGCTGTCAGTGTCCCACAGTGACTTGCTACAATACCGGAAACTGAGCCAGTCTTATTATCCACTCCTGGAATGTCTCACTCAGGACCATATGAGCTTCATCATCAACTTAGAGCCTCCTGTACTCATGTATGTTCTCACATCTATCTCAGAGGGACTCACTACTCTTGATACAGTTGTCTCCTCCAGCTGCTGTACCAGTTTAGACTACATCGTCACCTACCTCTTCAAGCACATAGCAAAAGAGGGCAAGAAGCCACTTCGATGCAGAGAGGCTACCCAGGCTGGTCAGAGACTATTACATTTTATGCAGCAAAACCCAGATGTCCTGCAGCAGATGATGTCTGTCCTCATGAACACCATTGTCTTTGAAGACTGTCGGAACCAGTGGTCAGTATCCAGGCCTCTCCTGGGGCTCATCCTGCTCAATGAGAAGTATTTCAGTGAACTGAGAGCAAGTTTGATAAACAGCCAGCCCCTCCCCAAGCAGGAGGTCCTTGCCCAGTGCTTCAGAAACCTAATGGAAGGAGTGGAGCAGAACCTGTCCGTCAAGAACAGAGACAGGTTCACCCAAAATCTGTCTGTATTCAGAAGAGATGTGGCAGAGGCGTTGCGCAGTGATGGCAAC---------ACTGAACCA---------------------TGCAGTCTCGACATGATGAGC---
>ponAbe2
ATG---GCGCTGCACTTCCAGAGTTTGGCTGAGTTGGAAGTGTTGTGTACTCATCTCTACATAGGGACTGATCTTACACAAAGAATAGAGGCTGAGAAAGCACTCTTGGAACTTATTGACAGTCCAGAATGTCTCAGCAAGTGTCAACTTTTATTAGAACAAGGAACAACATCCTATGCTCAGCTCCTTGCAGCAACATGTCTTTCAAAACTTGTCAGCCGAGTCAGTCCTTTACCTGTTGAGCAGAGGATGGACATCAGAAACTACATTCTGAATTACGTGGCATCACAGCCCAAGCTGGCTCCCTTTGTCATCCAAGCTCTTATTCAAGTCATTGCTAAAATCACTAAGTTGGGGTGGTTTGAGGTTCAGAAAGACCAATTTGTCTTCAGAGAAATTATTGCTGATGTGAAGAAGTTTCTCCAGGGTACTGTGGAACACTGCATAATAGGAGTAATAATCCTTTCTGAATTGACTCAGGAAATGAACCTGGTTGATTATTCTAGACCTTCAGCAAAACACAGGAAAATAGCTACCTCATTTCGTGATACTTCTCTCAAAGACGTTTTAGTGCTAGCATGCTCTCTTTTAAAACAGGTGTTGGCCAAACCTTTAAATCTTCAGGATCAATGTCAGCAAAATCTGGTAATGCAGGTCTTGAAACTGGTCCTTAACTGCCTTAACTTTGACTTCATTGGCAGTTCAGCAGATGAATCTGCAGATGATCTTTGCACGGTGCAGATTCCAACAACTTGGAGAACAATTTTCCTGGAACCAGAAACATTGGATCTTTTCTTCAATTTGTATCATTCACTTCCACCACTACTGTCTCAGTTAGCACTTTCATGTTTAGTTCAGTTTGCTTCGACAAGAAGGTCCTTATTTAACAGTCCTGAACGTGCCAAGTACCTTGGTAATTTAATTAAGGGAGTAAAAAGGATACTTGAAAACCCTCAGGGTTTGTCTGATCCAGGTAATTATCATGAATTTTGTCGATTTTTGGCTCGTTTAAAGACAAATTATCAGCTGGGAGAATTAGTTATGGTGAAGGAATATCCTGAAGTTATTAGATTGATTGCTAATTTTACCATTACTAGCCTACAGCACTGGGAATTTGCTCCTAACAGCGTTCATTATTTATTAACTCTGTGGCAAAGGATGGTAGCATCTGTTCCTTTTGTGAAATCAACTGAACCCCACCTATTAGACACTTATGCACCAGAAATCACGAAGGCCTTTATCACTTCTCGGTTGGACTCTGTTGCCATAGTTGTGAGAGATCACTTAGATGATCCACTGGATGATACTGCCACTGTGTTTCAGCAGTTGGAGCAGTTATGCACTGTCAGCAGATGTGAATATGAAAAGACATGTGCTCTTCTTGTGCAGTTATTCGACCAAAATGCACAGAATTACCAACACCTTCTGCATCCATCTTCTGGTGTAACTGTGGACATCACCATTCAGGAAGGACGTCTTGCATGGCTGGTATACTTAGTTGGGACAGTTGTAGGAGGAAGATTAACATATACCAGTACAGATGAGCATGATGCTATGGATGGAGAATTATCCTGTCGAGTTTTTCAGCTTATATCTTTAATGGATACCGGATTGCCTCGATGTTCTAATGAGAAAATAGAGCTTGCTATTCTGTGGTTCTTGGATCAGTTTCGTAAAACATATGTTGGTGATCAACTTCAAAGAACCTCAAAGGTATATGCTCGTATGTCAGAAGTCTTAGGAATAACAGATGACAACCACGTTCTAGAAACATTCATGACAAAAATTGTTACAAACCTTAAATACTGGGGAAGATGTGAGCCTGTAATTTCAAGGACTCTTCAGTTTCTAAATGACCTTTCTGTTGGC---TAT------------------------ATC---------------------------------------------------------CTTTTAAAAAAACTTGTGAAGATAGATGCTGTGAAATTCATGCTAAAAAACCACACGAGTGAACACTTCCCTTTTCTTGGCATCAGTGACAGTAACAGTCTCAGCGACTTCAGGTGTCGAACAACCTTCTACACAGCGCTCACTCGCCTTCTGATGGTAGATCTAGGTGAAGATGAGGATGAATTTGAGAATTTCATGCTGCCTCTTACAGTTGCTTTTGAAACAGTGTTACAAATATTCAACAACAACTTTAAACAAGAACATGTAAAGCGTATGTTGATCGGGCTGGCAAGAGATCTTCGAGGGATTGCCTTTGCACTGAACACAAAGACCAGCTACACCATGCTGTTTGACTGGATGCTTTATAAAAGGTACCCAACATATCTTCCCCTTCTTCAGAACGCTGTCGAGCGGTGGTATGGAGAGCCAGCATGCACAACTCCCATCTTGAAACTTATGGCAGAACTTATGCAAAACAGATCCCAGCGTTTGAATTTTGATGTATCATCTCCTAATGGAATTCTTCTCTTCAGAGAAGCTAGTAAAATGGTTTGCACTTATGGTAATCAGATCCTGTCCCTTGGGAGCCTCTCAAAAGATCAGATTTATCCAATGAAACTCAAGGGCATCTCCATCTGCTATTCAGCTCTCAAGTCTGCCTTGTGTGGAAATTATGTCAGCTTTGGCGTCTTCAAGTTGTATGGGGACAACCATTTTGACAATGTACTCCAGGCCTTTGTCAAAATGCTGCTGTCAGTGTCCCACAGTGACTTGCTACAATACCGGAAACTGAGCCAATCTTATTATCCACTCCTGGAATGTCTCACTCAGGACCACATGAGCTTCATCATCAACTTAGAGCCTCCTGTACTCATGTATGTTCTCACATCTATCTCAGAGGGACTCACTACTCTTGATACAGTTGTCTCCTCCAGCTGCTGTACCAGTTTAGACTACATCGTCACCTACCTCTTCAAGCACATAGCAAAGGAGGGCAAGAAGCCACTTCGATGCAGAGAGGCTACCCAGGCTGGTCAGAGACTATTACATTTTATGCAGCAAAACCCAGATGTCCTGCAGCAGATGATGTCTGTCCTCATGAACACCATTGTCTTTGAAGACTGTCGGAACCAGTGGTCAGTATCCAGGCCTCTCCTGGGGCTCATCCTGCTCAATGAGAAGTATTTCAGTGAACTGAGAGCAAGTTTGATAAACCGCCAGCCTGTCCCCAAGCAGGAGGTCCTTGTCCAGTGCTTCAGAAACCTAATGGAAGGAGTGGAGCAGAACCTGTCCGTCAAGAACAGAGACAGGTTCACCCAAAATCTGTCTGTATTCAGAAGAGATGTGGCAGAGGCGATGTGCAGTGATAGCAAC---------ACTGAACCG---------------------TGCAGTCTCAACATGATGAGC---
>HLmolMol2
ATG---GCGCTGCACTTCCAGAGTTTGGCAGAATTGGAAGTATTATGTACTCATCTCTACATTGGGACTGATCTTACACAAAGAATAGAGGCTGAGAAAGCACTCCTGGAACTTATTGACAGCCCAGAATGTCTCAGCAAGTGTCAACTGTTACTAGAACAAGGAACAACATCCTATGCTCAGCTCCTTGCAGCCACGTGTCTTTCAAAACTTGTCAGCCGAGTCAGTCCTTTGCCAGTTGAACAGAGGATAGATATTAGAAACTACATTCTTAATTATGTGGCATCACAACCCAAGCTGGCTCCCTTTGTCATCCAAGCCCTAATTCAAGTCATTGCTAAAATCACTAAATTGGGGTGGTTTGAAGTTCAGAAAGACCAGTTTGTCTTCAGAGAAATTATTGCTGATGTGAAGAAGTTTCTTCAGGGTACTGTGGAACACTGCATAATAGGAGTAATAATCCTTTCAGAACTGACTCAAGAAATGAATGTGGTTGATTATTCCAGACCTTCAGCAAAACACAGGAAAATAGCTACCTCATTTCGTGACACTTCTCTCAAAGACATTTTAGTTCTGGCATGCTCTCTTCTAAAAGAGGTGTTGGCCAAACCTTTAAATCTTCAGGATGAAGGTCAACAAAATCTAGTAATGCAGGTCTTGAAACTGGTCCTCAACTGCCTTAACTTCGACTTCATTGGCAGTTCAGCAGATGAATCTGCAGATGATCTTTGCACAGTGCAGATTCCAACAACCTGGAGAACAATTTTCCTGGAACCAGAAACATTGGAGCTTTTCTTCAATTTGTATCATTCACTTCCACCACTACTGTCTCAGTTAGCACTTTCATGTTTAGTTCAGTTTGCTTCTACAAGAAGGTCCTTATTCAGCAGCCCTGAACGTGCCAAGTACCTCGGTAATTTAATTAAGGGAGTAAAAAGGATACTTGAAAACCCTCAGGGTTTATCTGATCCAGGTAATTATCATGAATTTTGTCGATTTTTGGCTCGTTTGAAGACAAATTACCAGCTGGGAGAATTAGTTATGGTGAAGGAATATCCTGAAGTTATCAGATTGATTGCTAATTTTACCATTACTAGCCTACAGCATTGGGAATTTGCTCCCAACAGTGTTCATTATTTATTAACTCTGTGGCAAAGGATGGTAGCATCAGTTCCTTTTGTGAAATCAACTGAACCCCACTTGTTAGACACTTATGCACCAGAAATCACGAAGGCCTTTATCACTTCTCGGTTGGAATCTGTTGCCATAGTTGTGAGAGATAATTTAGATGATCCACTGGATGACACAGCCACTGTGTTTCAGCAGTTGGAGCAGTTATGCACTGTCAGCAGGTGTGAATATGAGAAGACATGTACTCTTCTTGTACAGTTGTTTGACCAAAACGCACAGAATTACCAAAAGCTGCTGCACTCTGCTTCTGGGGTAACTGTGGACATGGCAATTCAGGAAGGACGTCTTGCATGGCTGGTGTACTTAGTTGGGACAGTTGTTGGAGGAAGATTAACGTACACCAGTACAGATGAACATGACGCAATGGATGGGGAATTATCCTGTCGTGTTTTTCAGCTTATATCTTTAATGGACACCGGACTGCCTCAGTGTTCTAACGAGAAAATAGAGCTGGCAATTCTGTGGTTCTTGGATCAGTTTCGTAAAACATATGTTGGTGATCAACTTCAAAGAACCTCAAAGGTATATGCCCGTATGTCAGAAGTCTTAGGAATAACAGATGACAACCATGTTCTAGAAACATTCATGACAAAAATTGTTACAAACCTGAAATATTGGGGAAGATGTGAGCCTGTAATTTCGAGGACTCTTCAGTTCCTAAATGACCTCTCTGTTGGA---CATTCT---------------------ATT------------------------TCCCCAAATTCCTTAACTTCTATTACCTATATCCTTTTAAAAAAACTTGTGAAGATAGATGCCGTGAAATTCATGCTAAAAAATCACACGAGTGAACACTTCCCCTTCCTGGGCATCAGTGACAGTCACAGTCTCGGGGACTTCAGGTGCCGAACGACCTTCTACACAGCCCTCACTCGCCTTCTAATGGTAGATCTAGGCGAAGATGAGGACGAATTTGAGAATTTCATGCTGCCTCTTACAGTCTCTTTTGAAACAGTATTACAAATATTCAACAACAACTTTAAACAAGAAGATGTGAAGCGTATGTTGATCGGGCTGGCAAGAGATCTTCGAGGGATTGCCTTTGCACTGAACACAAAGACCAGCTACACCATGCTGTTTGACTGGATACTGTCAAAAAGGTACCCAACATACCTTCCCATCCTTCAGAGGGCTATTGAGCAGTGGTACGGAGAGCCAGCCTGCACCACTCCCATCCTAAAACTGATGGCAGAACTGATGCAAAACAGATCCCAGCGTTTGAATTTTGATGTATCATCTCCTAATGGAATTCTTCTTTTCAGAGAAGCTAGTAAAATGATTTGCACTTATGGTAACCAGATCCTGTCCCTTGGGAGCCTCTCAAAAGATCAGATTTATCCAATGAAACTCAAGGGCATCTCCATCTGCTATTCAGCTCTCAAATCTGCCTTGTGTGGAAATTATGTCAGCTTTGGCGTCTTCAAGTTGTATGGGGACAACCATTTTGACAATGTACTCCAGGCCTTTGTCAAAATGCTGCTGTCGGTGTCCCACAGTGACTTGCTGCAATATCGGAAACTGAGCCAGTCTTATTATCCACTCCTGGAATGTCTCACCCAGGACCACATGAGCTTCATCACCAACTTAGAGCCTCCTGTCCTCCTGTATGTTCTCACATCTATCTCAGAGGGACTCACAACTCTTGATACAGTTGTCTCCTCCAGCTGCTGTACCAGTTTGGACTGCGTTGTCACCTACCTCTTTAAGCACATAGCAAAGGAGGGCAAGAAGCCACTTCGATGCAGAGAGACCACCCAGGCTGGCCAGAGACTATTGCATTTTATGCAGCAGAACCCAGATGTCCTGCAGCAGATGATGTCTGTCCTCATGAACACCATCGTCTTTGAAGACTGTCGGAACCAGTGGTCAGTATCCAGGCCTCTCCTGGGGCTGATCCTGCTCCATGAGAAGCATTTCAGTGAGCTGCGCGCGGGTCTGATAAGCAGCCAGCCTCTCCCCAAGCAGGAGGTCCTCGCCCAGTGCTTCAGGAACCTGATGGAGGGGGTGGAGCAGAGCCTGTCCGTCAAGAACAGAGACAGGTTCACCCAGAACCTGTCCGTGTTCAGAAGAGACGTGGCCGAGGCCCTGCGCAGCGATGGCAGC---------GCCGAGTCG---------------------TGCAGTCTGGACATGATGAGC---
>HLturTru3
ATG---GCGCTGCACTTTCAGAGTTTGGCTGAATTGGAAGTATTATGTACTCATCTCTACATAGGGACTGATCTTACACAAAGAATAGAGGCTGAGAAGGCACTCCTGGAACTTATTGACAGCCCAGAATGTCTCAGCAAGTGTCAACTTTTATTAGAACAAGGAACAACATCCTATGCTCAACTCCTTGCAGCAACATGTCTTTCAAAACTTATTAGCCGAGTCAGTCCTTTGCCGATTGAACAAAGAATAGATATCAGAAACTACATTCTTAATTATGTGGCATCACAACCCAAGCTGGCTCCCTTTGTCATCCAAGCTCTAATTCAAGTCATTGCTAAAATTACTAAATTGGGGTGGTTTGAGATTCAGAAAGACCAGTTTGTCTTCAGAGAAATTATTGCTGATGTGAAGAAGTTTCTTCAGGGTACTGTGGAGCACTGCATAATAGGAGTAATAATCCTCTCAGAATTGACTCAGGAAATGAACCTGGTTGATTATTCTAGACCTTCAGCAAAACACAGGAAAATAGCTACCTCATTTCGTGACACTTCTCTTAAAGACATTTTAGTGCTAGCATGCTCTCTTCTAAAAGAGGTGTTGGCCAAGCCTTTAAACCTTCAGGATCAAGGTCAACAAAACCTAGTAATGCAAGTCTTGAAACTGGTCCTCAACTGCCTTAACTTTGACTTCATTGGCAGTTCAGCAGATGAATCTGCAGATGATCTTTGCACAGTACAGATTCCAACAACTTGGAGAACAATTTTCCTGGAACCAGAAACATTGGATCTTTTCTTTAATTTGTATCATTCACTTCCACCACTCCTATCTCAGTTAGCACTTTCATGTTTAGTTCAGTTTGCTTCTACAAGAAGGTCCTTATTTAGCAGTCCTGAACGTGCCAAGTACCTTGGTAATTTAATCAAGGGAGTAAAAAGGATACTTGAAAACCCTCAGGGTTTGTCCAATCCAGGTAATTATCATGAATTTTGTCGATTTTTGGCTCGTTTAAAGACAAATTACCAGCTGGGAGAATTAGTTATGGTGAAGGAGTATCCTGAAGTTATCAGATTGATTGCTAATTTTACCATTACTAGCCTACAGCATTGGGAATTTGCTCCCAACAGTGTTCATTATTTATTAACTCTCTGGCAAAGGATGGTAGCATCAGTTCCTTTTGTGAAATCAACTGAACCCCACTTATTAGACACTTATGCACCAGAAATCACGAAGGCCTTTATCACTTCTCGGTTGGAATCTGTTGCCATAGTTGTGAGAGATAATTTAGATGATCCACTGGATGATACCGCCACTGTGTTTCAGCAGTTGGAGCAGTTGTGCACTGTTAGCAGATGTGAATATGAGAAGACATGTACTCTTCTTGTACAGTTGTTTGATCAAAATGCACAGAATTACCAAAAGCTTCTGCATTCAGCTTCTGGAATAACTGTGGACATGGCAATTCAGGAAGGACGTCTTGCCTGGCTGGTATACTTGGTTGGGACAGTTGTTGGAGGAAGATTAACATATACCAGTACAGATGAACATGATGCTATGGATGGAGAATTATCCTGTCGAGTTTTTCAGCTTATATCTTTAATGGATACCGGATTGCCTCAGTGTTCTAATGAGAAAATAGAACTTGCAATTCTGTGGTTCTTGGATCAGTTTCGTAAAACATATGTTGGTGATCAACTTCAGCGAACCTCAAAGGTATATGCCCGTATGTCAGAAGTCTTAGGAATAACAGATGACAACCATGTTCTAGAAACATTCATGACGAAAATTGTTACAAACCTTAAATACTGGGGAAGATGTGAGCCTGTCATTTCAAGGACTCTTCAGTTCCTAAATGACCTTTCTGTTGGC---TAT------------------------ATC---------------------------------------------------------CTTTTAAAAAAACTTGTGAAGATAGATGCCGTGAAATTCATGTTAAAAAATCACACGAGTGAACACTTCCCCTTTCTTGGCATCAGTGACAGTTACAGTCTCAGTGACTTCAGGTGCCGAACAACCTTCTACACAGCCCTCACTCGTCTTCTGATGGTAGATCTAGGCGAAGATGAGGACGAATTTGAGAATTTCATGCTGCCTCTTACAGTCTCTTTTGAAACAGTGTTACAGATATTCAATAACAACTTTAAACAAGAAGATGTAAAGCGTCTGTTGATCGGGCTGGCAAGAGATCTTCGAGGGATTGCCTTTGCACTGAACACAAAGACCAGCTACACCATGCTGTTTGACTGGATGCTTTATAAAAGGTACCCAACCTATATTCCCATCCTTCAGAGGGCTGTTGAGCAGTGGTATGGAGAGCCAGCGTGTACAACTCCCATCTTAAAACTTATGGCAGAACTGATGCAAAACAGATCCCAGCGTTTGAACTTTGATGTATCATCTCCTAATGGAATTCTTCTCTTCAGAGAAGCTAGTAAAATGATTTGCACTTATGGTAATCAGATCCTGTCCCTTGGGAGCCTCTCAAAAGATCAGATTTATCCAATGAAACTCAAGGGCATCTCCATCTGCTATTCAGCTCTCAAGTCTGCCTTGTGTGGAAATTATGTCAGCTTTGGCGTCTTCAAGTTGTATGGGGACAACCATTTTGACAATGTACTCCAGGCCTTTGTCAAAATGCTGCTGTCAGTGTCCCACAGTGACTTGCTACAATATCGGAAGCTGAGCCAGTCTTATTATCCACTCCTGGAATGTCTCACCCAGGACCACATGAGCTTCGTCACCAACTTAGAGCCTCCTGTACTCCTATATGTTCTCACATCTATCTCAGAGGGACTCAGTACTCTTGATACAGTTGTCTCCTCCAGCTGCTGTACCAGTTTAGACTACATCGTCACCTACCTCTTCAAGCACATAGCAAAAGAGGGCAGGAAGCCACTTCGATGCAGAGAGGCTGCCCAGGCTGGTCAGAGACTATTACATTTTATGCAGCAAAATCCAGAGGTCCTGCAGCAGATGATGTCTGTCCTCATGAATACCATTGTCTTCGAAGACTGTCGGAACCAGTGGTCGGTATCCAGGCCTCTCCTGGGGCTCATCCTGCTCAACGAGAAGTATTTCAGTGAACTGAGGGCAAGTCTGATAAACAGCCAGCCTCTCCCCAAGCAGGAGGTCCTTGCCCAGTGCTTCAGGAACCTAATGGAAGGAGTGGAGCAGAACCTGTCTGTCAAGAACAGAGACAGGTTCACCCAGAACCTCTCGGTCTTCAGAAGAGATGTGGCAGAGGCCCTGCGCAGTGACGGCAGC---------ACCGAACCG---------------------TGCAGTCTGGACATGATGAGC---
>felCat8
---------------------AGTTTGGCTGAATTGGAAGTGTTATGTACTCACCTCTACATAGGGACTGATCTTACGCAAAGAATAGAGGCTGAGAAAGCACTCCTGGAACTTATTGACAGCCCAGAATGTCTCAGCAAGTGTCAACTTTTATTAGAACAAGGAACAACATCCTATGCTCAGCTCCTCGCAGCAACATGTCTTTCAAAACTTGTTAGCCGAGTCAGTCCTTTGCCAGTTGAACAGAGGGTAGATATCAGAAACTACATTCTTAATTATGTGGCATCACAACCCAAGCTGGTGCCCTTTGTTATCCAAGCTCTAATTCAAGTCATTGCTAAAATCACCAAATTGGGATGGTTTGAGGTTCAGAAAGACCAGTTTGTCTTCAGAGAAATTATTGCTGATGTGAAGAAGTTCCTTCAGGGTACTGTGGAGCACTGCATCATAGGAGTAATTATCCTTTCAGAGCTGACTCAGGAAATGAACCTGGTTGATTATTCTAGACCTTCAGCAAAACACAGAAAAATAGCTACCTCATTTCGTGACACTTCTCTCAAAGACATTTTAGTGCTAGCATGCTCTCTTTTAAAAGAGGTGTTGGCCAAACCTTTAAATCTTCAGGATCAAGGTCAACAAAATCTAGTAATGCAGGTCTTGAAACTGGTCCTCAACTGCCTTAACTTTGACTTCATTGGCAGTTCAGCAGACGAATCTGCCGATGATCTTTGCACAGTGCAGATTCCAACAACCTGGAGAACAATTTTCCTGGAACCAGAAACATTGGATCTTTTCTTCAATTTGTATCATTCACTTCCACCACTACTATCTCAATTAGCACTTTCATGTTTAGTTCAGTTTGCTTCTACAAGAAGGTCCTTATTTAGCAGTCCTGAACGTGCCAAGTACCTTGGTAATTTAATTAAGGGAGTAAAAAGGATACTTGAAAACCCTCAGGGTTTGTCTGATCCAGGTAATTATCATGAATTTTGCCGATTTTTGGCTCGTTTAAAGACAAATTATCAGCTGGGAGAATTAGTTATGGTGAAGGAATATCCTGAAGTTATCAGATTGATTGCTAACTTTACCATTACTAGCCTGCAGCATTGGGAATTTGCTCCCAACAGTGTTCATTATTTATTAACTCTGTGGCAAAGGATGGTAGCATCAGTTCCTTTTGTGAAATCAACTGAGCCCCACTTATTAGACACTTATGCACCAGAAATCACGAAGGCCTTTATCACTTCTCGCTTGGAATCTGTTGCCATAGTTGTGAGAGATAATTTAGATGATCCACTGGATGACACTGCTACTGTGTTTCAGCAGCTCGAACAGTTGTGCACTGTCAGCAGATGTGAATATGAAAAGACGTGCACTCTTCTTGTACAGTTGTTTGACCAAAATGCGCAGAATTACCAAAAGCTTCTTCATTCAGCTTCTGGGATAACTGTGGACATGGCAATTCAGGAAGGACGTCTTGCATGGCTGGTATACTTAGTTGGGACAGTTGTTGGAGGAAGGTTAACCTATACCAGTACAGATGAACATGATGCTATGGATGGAGAATTATCCTGTCGAGTTTTTCAGCTTATATCTTTAATGGATACCGGATTACCTCAGTGTTCTAATGAGAAAATAGAGCTTGCAATTCTGTGGTTCTTGGATCAGTTTCGTAAAACATATGTTGGTGATCAACTTCAAAGAACCTCAAAGGTATATGCCCGTATGTCAGAAGTTTTAGGAATAACAGATGACAACCATGTTCTAGAAACATTCATGACGAAAATCGTTACAAATCTTAAATACTGGGGAAGATGTGAGCCTGTGATTTCAAGGACTCTTCAGTTCCTAAATGATCTTTCTGTTGGC---TAT------------------------ATC---------------------------------------------------------CTTTTAAAAAAACTTGTGAAGATAGATGCTGTGAAATTCATGCTAAAAAACCACACGAGTGAACACTTCCCCTTCCTTGGCATCAGTGACAGTTACAGTCTCAGTGACTTCAGGTGCCGAACAACCTTCTACACGGCCCTCACTCGCCTTCTGATGGTAGACCTAGGCGAAGATGAAGACGAATTTGAGAATTTCATGCTGCCTCTTACAGTCTCTTTTGAAACGGTATTACAAATATTCAACAACAACTTTAAACAAGAAGATGTAAAGCGTATGTTGATCGGGCTGGCAAGAGATCTTCGAGGGATTGCCTTTGCACTGAACACAAAGACCAGCTACACCATGCTGTTTGACTGGATGCTTTATAAAAGGTACCCAACGTATCTTCCCATTCTTCAGAGGACTATCGAACGGTGGTATGGAGAGCCAGCATGCACAACTCCCATTCTGAAACTTATGGCAGAACTGATGCAAAACAGATCCCAGCGTTTGAATTTTGACGTATCATCTCCTAATGGAATTCTTCTCTTCAGAGAAGCTAGTAAAATGATTTGCACTTATGGTAATCAGATCCTGTCCCTTGGGAGCCTCTCAAAAGATCAGATTTATCCAATGAAACTCAAGGGCATCTCCATCTGCTATTCAGCTCTGAAATCTGCCTTGTGTGGAAATTATGTCAGCTTTGGCGTCTTCAAGTTGTATGGGGACAACCATTTTGACAATGTACTCCAGGCCTTTGTCAAAATGCTGCTGTCAGTGTCCCACAGTGACTTGCTACAATATCGGAAACTGAGCCAGTCTTACTATCCACTCCTGGAGTGTCTCACCCAGGACCACATGAGCTTCATCACCAACTTAGAGCCTCCTGTACTGCTGTATGTTCTCACATCTATCTCCGAGGGACTCACTACTCTTGATACAGTTGTCTCCTCCAGCTGCTGTACCAGTTTAGACTACATCGTCACCTACCTCTTCAAGCACATAGCAAAAGAGGGCAAGAAGCCACTTCGATGCAGAGAGGCCACCCAGGCCGGTCAGAGACTCTTACATTTTATGCAGCAAAATCCAGATGTCCTACAGCAGATGATGTCTGTCCTCATGAACACCATTGTCTTTGAAGACTGTCGGAACCAGTGGTCAGTATCCAGGCCTCTCCTGGGGCTCATCCTGCTAAACGAGAAGTATTTCAGCGAACTGAGGGCAAGCCTGATCAACAGCCAGCCTCTCCCCAAGCAGGAGGTCCTGGCCCAGTGCTTCAGGAACCTGATGGAAGGCGTGGAACAGAGCCTGTCCACCAAGAACAGAGACAGGTTCACCCAGAACCTATCCGTCTTCAGAAGAGATGTGTCAGAGGCCCTGCGGACTGATGGCAGC---------ACCGAGCCG---------------------TGCAGTCTGGATATGATGAGC---
>lepWed1
ATG---GCGCTGCACTTCCAGAGCTTGGCTGAATTGGAAGTATTATGTACTCATCTCTACATAGGGACTGATCTTACACAAAGAATAGAGGCTGAGAAAGCACTCCTGGAACTTATTGACAGCCCAGAATGTCTCAGCAAGTGTCAACTTTTATTAGAACAAGGAACAACATCCTATGCTCAGCTCCTTGCAGCAACATGTCTTTCAAAACTTGTTAGCCGAGTCAGTCCTTTGCCAGTTGAACAGAGGGTAGATATCAGAAACTACATTCTTAATTATGTGGCATCACAACCCAAGCTGGTACCCTTTGTTATCCAAGCTCTAATTCAAGTCATTGCTAAAATCACTAAACTGGGATGGTTTGAGGTTCAGAAAGACCAGTTTGTCTTCAGAGAAATTATTGCTGATGTGAAGAAGTTCCTTCAGGGTACTGTGGAGCACTGCGTAATAGGAGTCATAATCCTTTCCGAGTTGACTCAGGAAATGAACCTGGTTGATTATTCTAGACCTTCAGCAAAACACAGGAAAATAGCTACCTCATTTCGTGACAGTTCTCTCAAAGACATTTTAGTGCTAGCATGCTCTCTTCTAAAAGAGGTATTGGCCAAACCTTTAAATCTTCAGGATGAAGGTCAACAAAATCTAGTAATGCAGGTCTTGAAACTGGTCCTCAACTGCCTTAACTTTGACTTCATTGGCAGTTCAGCAGACGAATCTGCAGATGATCTTTGCACAGTGCAGATTCCAACAACCTGGAGAACAATTTTCCTGGAACCAGAAACATTGGATCTTTTCTTCAGTTTATATCATTCACTTCCACCACTACTATCTCAGTTAGCACTTTCATGTTTAGTTCAGTTTGCTTCTACAAGAAGGTCCTTATTTAGCAGTCCTGAACGTGCCAAGTACCTTGGTAATTTAATTAAGGGAGTAAAAAGGATACTTGAAAACCCTCAGGGTTTGTCTGATCCAGGTAATTATCATGAATTTTGCCGATTTTTGGCTCGTTTAAAGACAAATTATCAGCTGGGAGAATTAGTTATGGTGAAGGAATATCCTGAAGTTATCAGATTGATTGCTAACTTTACCATTACTAGCCTACAGCATTGGGAATTTGCTCCCAACAGTATTCATTATTTATTAACTCTGTGGCAAAGGATGGTAGCATCAGTGCCTTTTGTGAAATCAACTGAACCCCACTTATTAGACACTTATGCACCAGAAATCACGAAGGCCTTTATCACTTCTCGGTTGGAATCTGTTGCCATAGTTGTGAGAGATAATTTAGATGATCCACTGGATGATACTGCCACTGTGTTCCAGCAGCTGGAGCAGTTGTGCACGGTCAGCAGATGTGAATATGAAAAGACGTGCACTCTTCTTGTACAGTTGTTTGACCAAAATGCTCAGAATTACCAAAAGCTTCTACATTCACCTTCTGGGATAACTATGGATAAGGCAATTCAGGAAGGACGTCTTGCATGGCTGGTATACTTAGTTGGGACAGTTGTTGGAGGAAGGTTAACATATACCAGTACAGATGAACATGATGCTATGGATGGAGAATTATCCTGCCGAGTTTTTCAGCTTATATCTTTAATGGATACCGGATTGCCTCAGTGTTCTAATGAGAAAATAGAGCTTGCAATTCTGTGGTTCTTGGATCAGTTTCGTAAAACGTATGTTGGCGATCAACTTCAAAGAACCTCAAAGGTATATGCCCGTATGTCAGAAGTTTTAGGAATAACAGATGACAACCATGTTCTAGAAACATTCATGACGAAAATTGTTACAAATCTTAAATACTGGGGAAGATGCGAGCCCGTGATTTCAAGGACTCTTCAGTTCCTAAATGATCTTTCTGTTGGC---TAT------------------------ATC---------------------------------------------------------CTTTTAAAAAAACTTGTGAAGATAGATGCCGTGAAATTCATGCTAAAAAACCACACAAGTGAACATTTTCCCTTCCTTGGAATCAGTGACAGTTACAGTCTCAATGACTTCAGGTGCCGAACCACTTTCTACACCGCCCTCACTCGCCTTCTGATGGTAGATCTAGGCGAAGATGAAGACGAATTTGAGAATTTCATGCTGCCTCTTACAGTCTCTTTTGAAACAGTATTACAAATATTCAACAACAACTTTAAACAAGAAGATGTGAAGCGTATGTTGATCGGGCTGGCAAGAGATCTTCGAGGGATTGCCTTTGCACTGAACACAAAGAGCAGCTACACCATGCTGTTTGACTGGATGCTTTTTAAAAGGTACCCCACGTATCTTCCCATTCTTCAGAGGACGATCGAGCGGTGGTATGGAGAGCCAGCATGTACCACTCCCATCTTAAAACTTATGGCAGAACTGATGCAAAATAGATCCCAGCGTTTGAATTTTGATGTATCATCTCCTAATGGAATTCTTCTCTTCAGAGAAGCTAGTAAAATGATTTGCACTTATGGTAATCAGATCCTGTCCCTTGGGAGCCTCTCAAAAGATCAGATTTATCCAATGAAACTCAAGGGCATCTCCATCTGCTATTCAGCTCTCAAATCTGCCTTGTGTGGAAATTATGTCAGCTTTGGCGTCTTCAAGTTGTATGGGGACAACCATTTTGACAATGTACTCCAGGCCTTTGTCAAAATGCTGCTGTCAGTGTGCCACAGTGACTTGCTACAATATCGGAAACTGAGCCAGTCTTACTATCCACTCCTGGAATGTCTTACCCAGGACCACATGAGCTTCATCACCAACTTAGAGCCTCCTGTACTTCTATATGTTCTCACATCTATCTCAGAGGGACTCACTACTCTTGATACAGTTGTCTCCTCCAGCTGCTGTACCAGTTTAGACTACATCGTCACCTACCTCTTCAAGCATATAGCAAAAGAGGGCAAGAAGCCACTTCGATGCAGAGAGGCTACCCAGGCCGGTCAGAGACTATTACATTTTATGCAGCAAAATCCAGATGTCCTACAGCAGATGATGTCTGTCCTCATGAACACCATTGTCTTTGAAGACTGTCGGAACCAGTGGTCAGTATCCAGGCCTCTCCTGGGGCTCATCCTGCTCAACGAGAAGTATTTTAGTGAACTGAGGGCAAGCCTGATAAACAGCCAGCCTGTCCCCAAGCAGGAGGTCCTTGCCCAGTGCTTCAGGAACCTGATGGAAGGAGTGGAGCAGAACCTGTCCATCAAGAACAGAGACAGGTTCACCCAGAACCTGTCCGTCTTCAGAAGAGACGTGGCAGAGGCGCTGCGCAGCGACGGCAGC---------ACCGAGCCG---------------------TGCAGTCTGGACATGATGAGC---
>ailMel1
ATGCCAGGCATACCATTCAAGAGCTTGGCTGAATTGGAAGTGTTATGTACTCATCTCTACATAGGGACTGATCTTACACAAAGAATAGAGGCTGAGAAAGCACTCCTGGAACTTATTGACAGCCCAGAATGTCTCAGCAAGTGTCAACTTTTATTAGAACAAGGAACAACATCCTATGCTCAGCTCCTTGCAGCAACATGTCTTTCAAAACTTGTTAGCCGAGTCAGTCCTTTGGCAATTGAACAGAGGGTAGATATCAGAAACTACATTCTTAATTATGTGGCATCACAACCCAAGCTGCCACCCTTTGTTATCCAAGCGCTAATTCAAGTCATTGCTAAAATCACTAAACTGGGATGGTTTGAGGTTCAGAAAGACCAGTTTGTCTTCAGAGAAATTATTGCTGATGTGAAGAAGTTCCTTCAGGGTACTGTGGAGCACTGCATAATAGGAGTTATAATCCTTTCAGAGTTGACTCAGGAGATGAACCTGGTTGATTATTCTAGACCTTCAGCAAAACACAGGAAAATAGCTACCTCATTTCGTGACACTTCTCTCAAAGACATTTTAGTGCTAGCATGCTCTCTTCTAAAAGAGGTGTTGGCCAAACCTTTAAATCTTCAGGATGAAGGTCAACAAAATCTAGTAATGCAGGTCTTGAAACTGGTCCTCAACTGCCTTAACTTTGACTTCATTGGCAGTTCAGCAGATGAATCCGCAGATGATCTTTGCACAGTGCAGATTCCAACAACCTGGAGAACAATTTTCCTGGAACCAGAAACATTGGATCTTTTCTTCAATTTGTATCATTTACTTCAACCACTATTATCTCAGTTAGCACTTTCATGTTTAGTTCAGTTTGCTTCTACAAGAAGGTCCTTATTTAGCAGTCCTGAACGTGCCAAGTACCTTGGTAATTTAATTAAGGGAGTAAAAAGGATACTTGAAAACCCTCAGGGTTTGTCTGATCCAGGTAATTATCATGAATTTTGCCGATTTTTGGCTCGTTTAAAGACAAATTATCAGCTGGGAGAATTAGTTATGGTGAAGGAATATCCTGAAGTTATCAGATTGATTGCTAACTTTACCATTACTAGTCTACAGCATTGGGAATTTGCTCCCAACAGTGTTCATTATTTATTAACTCTGTGGCAAAGGATGGTAGCATCAGTGCCTTTTGTGAAATCAACTGAACCCCACTTATTAGACACTTATGCACCAGAAATCACGAAGGCCTTTATCACTTCTCGGTTGGAATCTGTTGCCATAGTTGTGAGAGATAATTTAGATGATCCACTGGATGATACTGCTACTGTGTTTCAGCAGCTGGAGCAGTTGTGCACTGTCAGCAGATGTGAATATGAAAAGACATGCACTCTTCTTGTACAGTTGTTTGACCAGAATGCTCAGAATTACCAAAAGCTTCTGCATTCACCTTCTGGGATAACTGTGGACAAGGCAATTCAGGAAGGACGTCTTGCATGGCTGGTATACTTAGTTGGGACAGTTGTTGGAGGAAGGTTAACATACACCAGTACAGATGAACATGATGCTATGGATGGAGAATTATCCTGCCGAGTTTTTCAGCTTATATCTTTAATGGATACCGGATTGCCTCAGTGTTCTAATGAGAAAATAGAGCTTGCAATTCTGTGGTTCTTGGATCAGTTTCGTAAAACGTATGTTGGCGATCAACTTCAAAGAACCTCAAAGGTATATGCCCGTATGTCAGAAGTTTTAGGAATAACAGATGACAACCATGTTCTAGAAACATTCATGACGAAAATTGTTACAAATCTTAAATACTGGGGAAGATGCGAGCCCGTGATTTCAAGGACTCTTCAGTTCCTAAATGACCTTTCTGTTGGC---TAT------------------------ATC---------------------------------------------------------CTTTTAAAAAAACTTGTGAAGATAGATGCCGTGAAATTCATGCTAAAAAACCACACGAGTGAACACTTTCCCTTCCTTGGAATCAGCGACAGTTACAGTCTCAGTGACTTCAGGTGCCGAACCACCTTCTACACCGCCCTCACTCGCCTTCTGATGGTAGATCTAGGCGAAGATGAAGACGAATTTGAGAATTTCATGCTGCCTCTTACAGTCTCTTTTGAAACAGTATTACAAATATTCAACAACAACTTTAAACAAGAAGATGTAAAGCGTATGTTGATCGGGCTGGCAAGAGATCTTCGAGGGATTGCCTTTGCACTGAACACAAAGACCAGCTACACCATGCTGTTTGACTGGATTCTTTATAAAAGGTACCCCACATATCTTCCCATTCTTCAGAGGACGATTGAGCGGTGGTATGGAGAGCCAGCATGTACCACTCCCATCTTAAAACTTATGGCAGAACTGATGCAAAATAGATCCCAGCGTTTGAATTTTGATGTATCATCTCCTAATGGAATTCTTCTCTTCAGAGAAGCTAGTAAAATGATTTGCACTTATGGTAATCAGATCCTGTCCCTTGGGAGCCTCTCAAAAGATCAGATTTATCCAATGAAACTCAAGGGCATCTCCATCTGCTATTCAGCTCTCAAATCTGCCTTGTGTGGAAATTATGTCAGCTTTGGCGTCTTCAAGTTGTATGGGGACAACCATTTTGACAATGTACTCCAGGCCTTTGTCAAAATGCTGCTGTCAGTGTCCCACAGTGACTTGCTACAATATCGGAAACTGAGCCAGTCCTACTATCCACTCCTGGAATGTCTTACCCAGGACCACATGAGCTTCATCACCAACTTAGAGCCTCCTGTACTCCTATATGTTCTCACATCTATCTCAGAGGGACTCACTACTCTTGATACAGTTGTCTCCTCCAGCTGCTGTACCAGTTTAGACTACATCGTCACCTACCTCTTCAAGCACATAGCAAAAGAGGGCAAGAAGCCACTTCGATGCAGAGAGGCTACCCAGGCCGGTCAGAGACTATTACATTTTATGCAGCAAAATCCAGATGTCCTACAGCAGATGATGTCTGTCCTCATGAACACTATTGTCTTTGAAGACTGTCGGAACCAGTGGTCAGTATCGAGGCCTCTCCTGGGGCTCATTCTGCTCAACGAGAAGTATTTCAGTGAACTGAGAGCAAGCCTGATAAACAGCCAGCCTCTTCCCAAGCAGGAGGTCCTTGCCCAGTGCTTCAGGAACCTGATGGAAGGAGTGGAGCAGAACCTGTCTGTCAAGAACAGAGACAGGTTCACCCAGAACCTGTCCGTCTTCAGAAGAGATGTGGCAGAGGCCCTGCGGAGTGACGGCAGC---------ACTGAGCCG---------------------TGCAGTCTGGACATGGTGAGC---
>musFur1
ATG---GCGCTCCACTTCCAGAGCTTGGCTGAATTGGAAGTGTTATGTACTCATCTCTACATAGGGACTGATCTTACACAAAGAATAGAGGCTGAGAAATCACTCCTGGAACTTATTGACAGCCCAGAATGTCTCAGCAAGTGTCAACTTTTATTAGAACAAGGAACGACATCCTATGCTCAGCTCCTTGCAGCAACATGTCTTTCAAAACTTGTTAGCCGAGTCAGTCCTTTGCCAATTGAACAGAGGGTAGATATCAGAAACTACATTCTTAATTATGTGGCATCACAGCCCAAGCTGGCGCCCTTTGTTATCCAAGCTCTAATTCAAGTCATTGCTAAAATCACTAAACTGGGATGGTTTGAGGTTCAGAAAGACCAGTTTATCTTCAGAGAAATTATTGCTGATGTGAAGAAGTTCCTTCAGGGTACTGTGGAGCACTGCATAATAGGAGTAATAATCCTCTCCGAGTTGACTCAGGAAATGAACCTGGTTGATTATTCTAGACCTTCAGCAAAACACAGGAAAATAGCTACCTCATTTCGTGATACTTCTCTCAAAGACATTTTAATGCTAGCATGCTCTCTTCTAAAAGAGGTGTTGGCCAAACCCTTAAATCTTCAGGATGAAGGTCAACAAACTCTAGTAATGCAGGTCTTGAAACTGGTCCTCAACTGCCTTAGCTTTGACTTCATTGGCAGTTCAGCAGATGAATCTGCAGATGATCTTTGCACAGTGCAGATTCCAACAACCTGGAGAACAATTTTCCTGGAACCAGAAACATTGGATCTTTTCTTCAATTTGTATCATTCACTTCCACCACTACTGTCTCAGTTGGCACTTTCATGTTTAGTTCAGTTTGCTTCTACAAGAAGGTCCTTATTTAGCAGTCCTGAACGTGCCAAGTACCTTGGTAATTTAATTAAGGGAGTAAAAAGGATACTTGAAAACCCTCAGGGTTTGTCTGATCCAGGTAATTATCATGAATTTTGCCGATTTCTGGCTCGTTTAAAGACAAATTATCAGCTGGGAGAATTAGTTATGGTGAAGGAATATCCAGAAGTTATCAGATTGATTGCTAACTTTACCATTACTAGCCTACAGCATTGGGAATTTGCTCCCAACAGTGTTCATTATTTATTAACTCTGTGGCAAAGGATGGTAGCATCAGTGCCTTTTGTGAAATCAACTGAACCCCACTTATTAGACACTTATGCACCAGAAATCACGAAGGCCTTTATCACTTCTCGGTTGGAATCTGTTGCCATAGTTGTGAGAGATAATTTAGATGATCCACTGGATGATACTGCTACTGTGTTTCAGCAGCTGGAGCAGTTGTGCACTGTCAGCAGATGTGAATATGAAAAGACATGCACTCTTCTTGTACAGTTGTTTGACCAAAATGCTCAGAATTACCAAAAGCTTCTGCATTCACCTTCTGGAATAACTGTGGACAAGGCAATTCAGGAAGGACGTCTTGCATGGTTGGTGTACTTAGTTGGGACAGTTGTTGGAGGGAGGTTAACATATACCAGTACAGATGAACATGATGCTATGGATGGAGAATTATCCTGCCGAGTTTTTCAGCTTATATCCTTAATGGATACCGGATTGCCTCAGTGTTCTAATGAGAAAATAGAGCTTGCAATTCTGTGGTTCTTGGATCAGTTTCGTAAAACGTACGTTGGCGATCAACTTCAAAGAACCTCAAAGGTATATGCCCGTATGTCAGAAGTTTTAGGAATAACAGATGACAGCCATGTTCTAGAAACATTCATGACGAAAATTGTTACAAATCTTAAATACTGGGGAAGATGCGAGCCTGTGATTTCAAGGACTCTTCAGTTCCTAAATGACCTTTCTGTTGGC---TAT------------------------ATC---------------------------------------------------------CTTTTAAAAAAACTTGTGAAGATAGATGCCGTGAAATTCATGCTAAAAAACCACACGAGTGAACACTTTCCCTTCCTTGGAATCAGTGACAATTACAGTGTCAGTGACTTCAGGTGCCGAACCATCTTCTACACTGCCCTCACTCGCCTTCTGATGGTAGATCTAGGGGAAGATGAAGATGAATTTGAGAATTTCATGCTGCCTCTTACAGTCTCTTTTGAAACAGTCTTACAAATATTCAACAACAACTTTAAACAAGAAGATGTAAAGCGTATGTTGATCGGGCTGGCAAGAGATCTTCGAGGGATTGCCTTTGCACTGAACACAAAGACCAGCTACACCATGCTGTTTGACTGGATGCTCTATAAAAGGTACCCCACGTATCTTCCCATTCTTCAGAGGACGATCGAGCGGTGGTATGGTGAGCCAGCATGTACCACTCCCATCTTAAAACTTATGGCAGAACTGATGCAAAATAGATCCCAGCGTTTGAATTTTGATGTATCATCTCCTAATGGAATTCTTCTCTTCAGAGAAGCTAGTAAAATGATTTGCACTTATGGTAATCAGATCCTGTCCCTTGGGAGCCTCTCAAAAGATCAGATTTATCCAATGAAACTCAAGGGCATCTCCATCTGCTATTCAGCTCTCAAATCTGCCTTGTGTGGAAATTATGTCAGCTTTGGCGTCTTCAAGTTGTATGGGGACAACCATTTTGACAATGTACTCCAGGCCTTTGTCAAAATGCTGCTGTCAGTGTCCCACAGCGACTTGCTGCAATATCGGAAACTGAGCCAGTCTTACTATCCACTCCTGGAATGTCTTACCCAGGACCACATGAGCTTCATCACCAACTTGGAGCCTCCTGTACTCCTGTATGTTCTCACATCGATCTCAGAGGGACTCACTACTCTTGATACAGTTGTCTCCTCCAGCTGCTGTACCAGTTTAGACTACATCGTCACCTACCTCTTCAAGCACATAGCAAAAGAGGGCAAGAAGCCACTTCGATGCAGAGAGGCCACCCAGGCCGGTCAGAGACTATTACATTTTATGCAGCAAAATCCAGATGTCCTGCAGCAGATGATGTCTGTCCTCATGAACACCATTGTCTTTGAAGACTGTCGGAACCAGTGGTCAGTATCCAGGCCTCTGCTGGGGCTCATCCTGCTCAACGAGAAGTATTTCAGTGAACTGAGGGCAAGTCTGATCAACAGCCAGCCTCTCCCCAAGCAGGAGGTCCTTGCCCAGTGCTTCAGGAACCTGATGGAAGGAGTAGAGCAGAACCTGTTGGTCAAGAACAGAGACAGGTTCACCCAGAACCTGTCCGTCTTCAGAAGAGACGTGGCAGAGGCCCTGCGGAGTGATGGCAGC---------AGTGAGCCA---------------------TGCAGTCTGGACATGATGAGC---
>susScr11
ATG---GCGCTGCACTTCCAGAGTTTGGCTGAATTGGAAGTATTATGTACTCATCTCTACATAGGGACTGATCTTACACAAAGAATAGAGGCTGAGAAAGCACTCCTGGAACTTATTGACAGCCCAGAATGTCTCAGCAAGTGTCAACTTTTATTAGAACAAGGAACAACCTCCTATGCTCAACTCCTTGCAGCAACATGTCTTTCAAAACTTGTTAGCCGAGTCAGTCCTTTGCCAATTGAACAGAGAATAGATATCAGAAACTACATTCTTAATTATGTGGCGTCACAACTCAAGCTGGCTCCCTTTGTCATCCAAGCTCTAATTCAAGTCATTGCTAAAATCACTAAATTGGGATGGTTTGAGGTTCAGAAAGATCAGTTTGTCTTCAGAGAAATTATTGCTGATGTGAAGAAGTTTCTTCAGGGTACTGTGGAACACTGCGTAATAGGAGTAATAATACTTTCAGAATTGACTCAGGAAATGAACCTGGTTGATTATTCTAGACCTTCTGCAAAACACAGGAAAATAGCTACCTCATTTCGTGACACTTCTCTTAAAGACATTTTAGTGCTAGCATGCTCTCTTCTAAAAGAGGTATTGGCCAAGCCTTTAAATCTTCAAGATCAAGGTCAACAAAATCTAGTAATGCAAGTCTTAAAACTGGTCCTCAACTGCCTTAACTTTGACTTCATTGGCAGTTCAGCAGATGAATCTGCAGATGATCTTTGCACAGTACAGATTCCAACAACTTGGAGAACAATTTTCCTGGAACCAGAAACTTTGGATCTTTTCTTTAATTTGTATCATTCACTTCCACCACTACTATCTCAGTTAGCACTTTCATGTTTAGTTCAGTTTGCTTCTACAAGAAGGTCCTTATTTAGCAGTCCTGAACGTGCGAAGTACCTTGGTAATTTAATTAAGGGTGTAAAAAGGATACTTGAAAACCCTCAGGGTTTGTCTGATCCAGGTAATTATCATGAATTTTGTCGATTTTTGGCTCGTTTAAAGACAAATTATCAGCTGGGAGAATTAGTTATGGTGAAAGAGTATCCTGAAGTTATCAGATTGATTGCTAATTTTACCATTACTAGCCTACAGCACTGGGAATTTGCTCCCAACAGTGTTCATTATTTATTAACTCTGTGGCAAAGGATGGTAGCGTCGGTTCCTTTTGTGAAATCAACTGAACCCCACTTACTAGACACTTACGCACCAGAAATCACGGAGGCCTTTATCACTTCTCGCTTGGAATCTGTTGCCATAGTTGTGAGAGATAATTTAGATGATCCACTGGATGATACTGCCACTGTGTTTCAGCAGTTGGAGCAGTTGTGCACTGTTAGCAGATGTGAATATGAAAAGACATGTGCTCTTCTTATACAGTTGTTTGATCAAAATGCTCAGAATTACCAAAAGCTTCTGCATTCAGCCTCTGGGCTATCTATGGACATGGCAATTCAGGAAGGACGTCTTGCCTGGCTGGTATACTTAGTTGGGACAGTTGTTGGAGGAAGATTAACATATACCAGTACAGATGAACATGATGCTATGGATGGAGAATTATCCTGTCGAGTTTTTCAGCTTATATCTTTAATGGATACCGGATTGCCTCAGTGTTCTAATGAGAAAATAGAACTTGCAATTCTGTGGTTCTTGGATCAGTTTCGTAAAACATATGTTGGTGATCAACTTCAAAGAACCTCAAAGGTGTATGCCCGTATGTCAGAAGTCTTAGGAATAACAGATGACAACCATGTTCTAGAAACATTCATGACAAAAATTGTTACAAACCTTAAATACTGGGGAAGATGTGAGCCTGTAATTTCAAGGACCCTTCAGTTCCTAAATGATCTTTCTGTTGGC---TAT------------------------ATC---------------------------------------------------------CTTTTAAAAAAACTTGTGAAGATTGATGCTGTGAAATTCATGTTAAAAAATCACACGAGTGAACACTTCCCCTTCCTTGGCATCAGTGACAGTTACAGTCTCAGTGACTTCAGGTGCCGAACAACCTTCTACACAGCCCTCACTCGTCTTCTGATGGTAGATCTAGGCGAAGATGAGGACGAATTTGAGAATTTCATGCTGCCTCTTACAGTCTCTTTTGAAACAGTATTACAAATATTCAACAACAACTTTAAACAAGAAGATGTAAAGCGTATGTTGATCGGGCTGGCAAGAGATCTTCGAGGGATTGCCTTTGCACTGAACACAAAGACCAGCTACACCATGCTGTTTGACTGGATG------------TACCCAACATATCTTCCCATTCTTCAGAGGGCTATTGAGCAGTGGTATGGAGAGCCAGCATGTACAACTCCCATCTTAAAACTTATGGCAGAACTGATGCAAAACAGATCCCAGCGTTTGAATTTTGATGTATCATCTCCTAACGGAATTCTCCTCTTCAGAGAGGCTAGTAAAATGATTTGCACTTATGGTAATCAGATCCTGTCCCTTGGGAGTCTCTCAAAAGATCAGATTTATCCAATGAAACTCAAGGGCATCTCCATCTGCTATTCAGCTCTCAAATCTGCCTTGTGTGGAAATTATGTCAGCTTTGGCGTCTTCAAGTTGTACGGGGACAACCATTTTGACAATGTACTCCAGGCCTTTGTCAAAATGCTGCTGTCAGTGTCCCACAGTGACTTGCTACAATATCGGAAACTGAGCCAGTCTTACTACCCACTCCTGGAATGTCTCACCCAGGACCACATGAGCTTCATCACCAACTTAGAGCCTCCTGTACTCCTCTATGTTCTCACATCTATCTCAGAGGGACTCACTACTCTTGATACAGTTGTCTCCTCCAGCTGCTGTACCAGTTTAGACTACATCGTCACCTACCTCTTCAAGCACATAGCAAAGGAGGGCAAGAAGCCCCTTCGATGCAGAGAGGCTGCCCAGGCCGGTCAGAGACTATTACACTTTATGCAGCAAAATCCAGACGTCCTGCAGCAGATGACGTCCGTCCTCATGAACACCATTGTCTTCGAAGACTGTCGGAACCAGTGGTCAGTGTCCAGGCCTCTGCTGGGGCTCATCCTGCTCGATGAGAAGCACTTCAGTGAGCTGAGGGCAAGTCTGATAAACAGCCAGCCTCTCCCCAAGCAGGAGGTCCTGGCCCAGTGCTTCAGGAACCTGATGGAAGGAGTGGAGCAGAACCTTTCTGTCAAGAACCGAGACAGGTTCACCCAGAACCTCTCTGTCTTCAGAAGAGATGTGGCAGAGGCCCTGCGCTGTGATGGCAGC---------ACAGAGTCG---------------------TGCAGTCTGGACATGATGAGC---
>cerSim1
ATG---GCGCTGCACTTCCAGAGTTTGGCCGAATTGGAAGTATTGTGTACTCATCTCTACATAGGGACTGATCTTACGCAAAGAGTAGAGGCTGAGAAAGCACTCCTGGAACTTATTGACAGCCCAGAATGTCTCAGCAAGTGTCAACTTTTATTAGAACAAGGAACAACATCCTATGCTCAGCTCCTTGCAGCAACGTGTCTTTCAAAACTTGTTAGCCGAGTCAGTCCTTTGCCAGTTGAACAGAGGATAGATATCAGAAACTACATTCTTAATTACGTGGCATCACAACCCAAGCTGGCTCCTTTTGTCATCCAAGCTCTAATTCAAGTCATTGCTAAAATCACTAAATTGGGGTGGTTTGAGGTTCAGAAAGACCAGTTTGTCTTCAGAGAAATTATTGCTGATGTAAAGAAGTTTCTTCAGGGTACTGTGGAACACTGCATAATAGGAGTAATAATACTTTCAGAATTGACTCAGGAAATGAACCTGGTTGATTATTCTAGACCTTCAGCAAAACACAGGAAAATAGCTACCTCGTTTCGTGACACTTCTCTCAAAGATATTTTAGTGCTAGCATGCTCTCTTCTAAAAGAGGTGTTGGCCAAACCTTTAAATCTTCAGGATCAAGGTCAACAAAATCTAGTAATGCAGGTCTTGAAACTTGTCCTCAACTGCCTTAACTTTGACTTCATTGGCAGTTCAGCAGATGAATCTGCAGATGATCTTTGCACAGTGCAGATTCCAACAACCTGGAGAACAATTTTCCTGGAACCAGAAACATTGGATCTTTTCTTCAATTTGTATCATTCGCTTCCACCACTGCTATCTCAGTTAGCACTTTCATGTTTAGTTCAATTTGCTTCTACGAGAAGGTCCTTATTTAGCAGTCCTGAACGTGCCAAGTACCTTGGTAATTTAATTAAGGGAGTAAAAAGGATTCTTGAAAGCCCTCAGGGTTTGTCTGATCCAGGTAATTATCATGAATTTTGTCGATTTTTGGCTCGTTTAAAGACAAATTATCAGCTGGGAGAATTAGTTATGGTAAAGGAGTATCCTGAAGTTATCAGATTGATTGCTAATTTTACCATTACTAGCCTTCAGCATTGGGAATTTGCTCCCAACAGTGTTCATTATTTATTAACTCTGTGGCAAAGGATGGTAGCATCAGTTCCTTTTGTGAAATCAACTGAACCCCACTTATTAGACACTTATGCACCAGAAATCACGAAGGCCTTTATCACTTCTCGGTTGGAATCTGTTGCCATAGTTGTGAGAGGTAATTTAGATGATCCACTGGATGATACTGCTACTGTGTTTCAGCAGTTGGAGCAGTTGTGCACTGTCAGCAGATGTGAATATGAAAAGACATGTACTCTTCTTGTACAGTTGTTTGACCAAAATGCACAGAATTATCAAAAACTTCTGCATTCAGCTTCTGGGATAAGTGTGGACCTGGCAATTCAGGAAGGACGTCTTGCATGGCTGGTATACTTAGTTGGGACAGTTGTTGGAGGAAGATTAACATATACCAGTACAGATGAACATGATGCTATGGATGGAGAATTATCCTGTCGAGTTTTTCAGCTTATATCTTTAATGGATACCGGATTGCCTCAGTGTTCTAATGAGAAAATAGAACTTGCAATTCTGTGGTTCTTGGATCAGTTTCGTAAAACATACGTTGGTGATCAACTTCAAAGAACCTCAAAGGTATATGCCCGTATGTCAGAAGTCTTAGGAATAACAGATGACAACCATGTTCTAGAAACATTCATGACGAAAATTGTTACAAACCTTAAATACTGGGGAAGATGTGAGCCTGTAATTTCAAGAACTCTTCAGTTCCTAAATGACCTTTCTGTTGGT---TAC------------------------ATT------------------------TCCCCAGATTCCTTAACTTCTATTACCTATATCCTTTTAAAAAAACTTGTGAAGATAGATGCTGTGAAATTCATGCTAAAAAATCACACGAGTGAACACTTCCCCTTTCTTGGCATCAGTGACAGTTACAGTCTCACTGACTTCAGGTGCCGAACAACCTTCTACACAGCCCTCACTCGACTTCTGATGGTAGAGCTAGGCGAAGATGAAGACGAATTTGAGAATTTCATGCTGCCTCTTACAGTCTCTTTTGAAACAGTATTACAAATATTCAACAACAACTTTAAACAACAAGATGTAAAGCGTATGTTGATCGGGCTGGCAAGAGATCTTCGAGGGATTGCCTTTGCACTGAACACAAAGACCAGCTACACCATGCTGTTTGACTGGATTCTTTATAAAAGGTACCCAACATATCTTCCAGTTCTTCAGAGGGCTATCGAGCGGTGGTATGGAGAGCCAGCATGTACAACTCCCATCTTAAAACTTATGGCAGAACTGATGCAAAACAGATCCCAGCGTTTGAATTTTGATGTATCATCTCCTAATGGAATTCTTCTCTTCAGAGAAGCTAGTAAAATGATTTGCACTTATGGTAATCAGATCCTGTCCCTTGGGAACCTCTCAAAAGATCAGATTTATCCAATGAAACTCAAGGGCATCTCCATCTGCTATTCAGCTCTCAAATCTGCCTTGTGTGGAAATTATGTCAGCTTTGGCGTCTTCAAGTTGTATGGGGACAACCATTTTGACAATGTACTCCAGGCCTTTGTCAAAATGCTGCTGTCGGTGTCCCACAGTGACTTGCTACAATATCGGAAACTGAGCCAGTCGTATTATCCACTGCTGGAATGTCTCACCCAGGACCACATGAGTTTCATCACCAACTTAGAGCCTCCTGTACTCCTATATGTTCTCACATCTATCTCAGAGGGTCTCACTACTCTTGATACAGTTGTCTCCTCCAGCTGCTGTACCAGTTTAGACTACATCGTCACCTACCTCTTCAAGCACATAGCAAAAGAGGGCAAGAAGCCACTTCGATGCAGAGAGGCTACCCAGGCCGGTCAGAGATTGTTACATTTTATGCAGCAAAATCCAGATGTCCTGCAGCAGATGATGTCTGTCCTCATGAACACCATTGTCTTTGAAGACTGTCGGAACCAGTGGTCAGTATCCAGGCCTCTCTTGGGGCTCATCCTGCTCAATGAGAAGTATTTCAGTGAACTGAGAGCAAGTCTGATAAACAGCCAGCCTCTCCCCAAGCAGGAGCTCCTCGCCCAGTGCTTCAGGAACCTGATGGAAGAAGTGGAACAGAACCTGTCCGTCAAGAACAGAGACAGATTCACCCAGAACCTATCCGTCTTCAGAAGAGATGTGGCAGAGGCCCTGCGCAGTGATGGCAGC---------ACTGAACCA---------------------AGCAGTCTGGACATGATGAGC---
>canFam3
ATG---GCGCTGCACTTCCAGAGCTTGGCTGAATTGGAAGTGTTATGTACTCATCTCTACGTAGGGACGGATCTAACACAAAGAATAGAGGCTGAGAAAGCACTCCTGGAACTTATTGACAGCCCAGAATGTCTCAGCAAGTGTCAACTTTTATTAGAACAAGGAACAACATCCTATGCTCAGCTCCTTGCAGCAACATGTCTTTCAAAACTTGTTAGCCGAGTCAGTCCTTTGCCAGTTGAACAGAGGGTAGATATCAGAAACTACATTCTTAATTATGTGGCATCACAACCCAAGCTGGCACTCTTTGTTATCCAAGCTCTAATTCAAGTCATTGCTAAAATCACTAAATTGGGATGGTTTGAGGTTCAGAAAGACCAGTTTGTCTTCAGAGAAATTATTGCTGATGTGAAGAAGTTCCTTCAGGGTACTGTGGAGCACTGCATAATAGGAGTAATAATCCTTTCAGAGTTGACTCAGGAAATGAACTTGGTTGATTATTCTAGACCTTCAGCAAAACACAGGAAAATAGCTACCTCATTTCGTGACACTTCTCTCAAAGACATTTTAGTGCTAGCATGCTCTCTTCTAAAAGAGGTGTTGGCCAAACCTTTAAATCTTCAGGATCAAGGTCAACAAAATCTAGTAATGCAGGTCTTGAAACTGGTCCTTAACTGCCTTAACTTTGACTTCATTGGCAGTTCAGCAGATGAGTCTGCAGATGATCTTTGCACAGTCCAGATACCAACAACCTGGAGAACAATTCTCCTGGAACCAGAAACATTGGATCTTTTCTTCAATTTGTATCATTCACTTCCACCACTACTATCTCAGTTAGCACTTTCATGTTTAGTTCAGTTTGCTTCTACAAGAAGGTCCTTATTTAGCAGTCCTGAACGTGCCAAGTACCTTGGTAATTTAATTAAGGGAGTAAAAAGGATACTTGAAAACCCTCAGGGTTTGTCTGATCCAGGTAATTATCATGAATTTTGCCGATTTTTGGCTCGTTTAAAGACAAATTATCAGCTGGGAGAATTAGTTATGGTGAAGGAATATCCTGAAGTTATCAGATTGATTGCTAACTTTACCATTACTAGCCTGCAGCATTGGGAATTTGCTCCCAACAGTGTTCATTATTTATTAACTCTGTGGCAAAGGATGGTAGCATCAGTGCCTTTTGTGAAATCAACTGAACCCCACTTATTAGACACTTACGCACCAGAAATCACGAAGGCCTTTATCACTTCTCGGTTGGAATCTGTTGCCATAGTTGTGAGAGATAATTTAGATGATCCACTGGATGATACTGCTACTGTGTTTCAGCAGCTGGAGCAGTTGTGCACTGTCAGCAGATGTGAATATGAAAAGACATGCACTCTTCTTGTACAGTTGTTTGACCAAAATGCTCAAAATTACCAAAAGCTTCTGCATTCACCTTCTGCAATAACTGTGGACAAGGCAATTCAGGAAGGACGTCTTGCATGGCTGGTATACTTAGTTGGGACAGTTGTTGGAGGAAGGTTAACATATACCAGTACAGATGAACATGATGCTATGGATGGAGAATTATCCTGCCGAGTTTTTCAGCTTATATCTTTAATGGATACCGGATTGCCTCAGTGTTCTAATGAGAAAATAGAGCTTGCAATTCTGTGGTTTTTGGATCAGTTTCGTAAAACATATGTTGGTGATCAACTTCAAAGAACCTCAAAGGTATATGCCCGTATGTCAGAAGTTTTAGGAATAACAGATGACAACCATGTTCTAGAAACATTCATGACGAAAATTGTTACGAATCTTAAATACTGGGGGAGATGTGAGCCTGTGATTTCAAGGACTCTCCAGTTCCTAAATGACCTTTCTGTTGGC---TAT------------------------ATC---------------------------------------------------------CTTTTAAAAAAACTAGTGAAGATAGATGCTGTGAAATTTATGCTAAAAAACCACACGAGTGAACACTTCCCCTTCCTTGGAATCAGTGACAGTTATAGCCTCAGCGACTTCAGGTGCCGCACCACCTTCTACACCGCCCTCACTCGCCTTCTGATGGTAGATCTAGGCGAAGACGAAGACGAATTTGAGAATTTCATGCTGCCTCTTACCGTCTCTTTTGAAACAATATTACAGATATTCAACAACAACTTTAAACAGGAAGATGTAAAGCGTATGTTGATCGGGCTGGCAAGAGATCTTCGAGGGATTGCCTTTGCACTGAACACAAAGACCAGCTACACCATGCTGTTTGACTGGATA------------TACCCCACATATCTTCCCATTCTTCAGAGGACGATCGAGCGGTGGTACGGAGAGCCAGCATGCACCACCCCCATCTTAAAACTTATGGCAGAACTGATGCAAAACAGATCCCAGCGTTTGAATTTTGATGTATCATCTCCTAATGGAATTCTTCTCTTCAGAGAAGCTAGTAAAATGATTTGCACTTATGGTAATCAGATCCTGTCCCTTGGGAGCCTCTCAAAAGATCAGATTTATCCAATGAAACTCAAGGGCATCTCCATCTGCTATTCAGCTCTCAAATCTGCCTTGTGTGGAAATTATGTCAGCTTTGGCGTCTTCAAGTTGTATGGGGACAACCATTTTGACAATGTACTCCAGGCCTTTGTCAAAATGCTGCTGTCAGTGTCCCACAGTGACTTGCTACAATATCGGAAACTGAGCCAGTCTTATTATCCACTCCTGGAATGTCTTACGCAGGACCACATGAGTTTCATCACCAACTTAGATCCTCCTGTACTCCTGTATGTTCTCACATCTATCTCAGAGGGACTCACTACTTTTGATACAGTTGTCTCCTCCAGCTGCTGTACCAGTTTAGACTACATCGTCACCTACCTCTTCAAGCACATAGCAAAAGAGGGCAAGAAGCCACTTCGATGCAGAGAGGCTACCCAGGCCGGTCAGAGACTATTACATTTTATGCAGCAAAATCCAGATGTCCTACAGCAGATGATGTCTGTCCTCATGAACATCATTGTCTTTGAAGACTGTCGGAACCAGTGGTCAGTGTCCAGGCCTCTTCTGGGGCTCATCCTGCTCAACGAGAAGTATTTCAGTGAACTGAGGGCAAGCCTGATAAACAGCCAGCCTCTCCCCAAGCAGGAGGTCCTGGCCCAGTGCTTCAGGAACCTGATGGAAGGAGTGGAGCAGAACCTGTCCATCAAGAACAGAGACAGGTTCACCCAGAACCTGTCCGTCTTCAGAAGAGATGTGGCGGAGGCCCTGCGGAATGATGGCAGC---------AGCGAGCCA---------------------TGCAGTCTGGACATGATGAGC---
>HLequCab3
ATG---GCGCTGCACTTCCAGAGTTTGGCCGAATTGGAAGTATTGTGTACTCATCTCTACATAGGGACTGATCTTGCACAAAGAATAGAGGCTGAGAAAGCACTCCTGGAACTTATTGACAGCCCAGAATGTCTCAGCAAGTGTCAACTTTTATTAGAACAAGGAACAACATCCTATGCTCAGCTCCTTGCAGCAACATGTCTTTCAAAACTTGTTAGCCGAGTCAGTCCTTTGCCAGTTGAACAGAGGATAGATATCAGAAACTACATCCTTAATTATGTGGCATCGCAACCCAAACTGGCTCCTTTTGTCATCCAAGCTCTGATTCAAGTCATTGCTAAAATCACTAAATTGGGGTGGTTTGAGGTTCAGAAAGACCAGTTTATCTTCAGAGAAATTATCGCTGACGTGAAGAAGTTTCTTCAGGGTACTGTGGAACACTGCATAATAGGAGTAATAATCCTTTCAGAATTGACTCAGGAAATGAACCTGGTTGATTATTCTAGACCTTCAGCAAAACACAGGAAGATAGCTACCTCATTTCGCGACACTTCTCTCAAAGATATTTTAGTGCTAGCATGCTCTCTTCTAAAAGAGATGTTGGCCAAACCTTTAAATCTTCAGGATCAAGATCAACAAAATCTAGTAATGCAGGTCTTGAAACTTGTTCTCAACTGCCTTAACTTTGACTTCATTGGCAGTTCAGCAGATGAATCTGCAGATGATCTTTGTACAGTGCAGATTCCAGCAACCTGGAGAACAATTTTCCTGGAACCAGAAACGTTGGATCTTTTCTTCAATTTGTATCATTCACTTCCACCACTACTATCTCAGTTAGCACTTTCATGTTTAGTTCAATTTGCTTCTACAAGAAGGTCCTTATTTAGCAGTCCTGAACGTGCCAAGTACCTTGGTAATTTAATTAAGGGAGTAAAAAGGATACTTGAAAACCCTCAGGGTTTGTCTGATCCAGGTAATTACCATGAATTTTGTCGATTTTTGGCTCGTTTAAAGACAAATTATCAGCTGGGAGAATTAGTTATGGTGAAGGAGTATCCTGAAGTTATCAGATTGATTGCTAATTTTACCGTTACTAGCCTTCAGCATTGGGAATTTGCTCCCAACAGTGTTCATTACTTATTAACTCTGTGGCAAAGGATGGTAGCATCAGTTCCTTTTGTGAAATCAACTGAACCCCACTTATTAGACACTTATGCGCCAGAAATCACGAAGGCCTTTATCACTTCTCGGTTGGAATCTGTTGCCATAGTTGTGAGAGATAATTTAGACGATCCACTGGATGATCCAGCTACTGTGTTTCAGCAGTTGGAGCAGTTGTGCACTGTCAGCAGATGTGAGTATGAAAAGACATGCACTCTGCTTGTACAGTTGTTTGACCAAAATGCACAGAATTATCAAAAGCTTCTGCATTCAGCTTCTGGGATGACTGTGGACATGGCAATTCAGGAAGGACGTCTTGCATGGCTGGTATACTTAGTTGGGACAGTTGTTGGAGGAAGGTTAACATATACCAGTACAGACGAACATGATGCTATGGATGGAGAATTATCCTGTCGAGTTTTTCAGCTTATATCTTTAATGGATACCGGATTGCCTCAGTGTTGTAATGAGAAAATAGAACTTGCAATTCTGTGGTTCTTGGATCAATTTCGTAAAACATATGTTGGTGATCAACTTCAAAGAACCTCAAAGGTATATGCCCGTATGTCAGAAGTCTTAGGAATAACAGATGACAACCATGTTCTAGAAACATTCATGACGAAAATTGTTACAAACCTTAAATACTGGGGAAGACGTGAGGCTGTAATTTCAAGAACTCTTCAGTTCCTTAATGACCTTTCTGTTGGA---TAC------------------------ATT------------------------TCCCCAGATTCCTTAACTTCTATTACCTATATCCTTTTAAAAAAACTTGTGAAGATAGATGCTGTGAAATTCATGCTAAAAAATCACACGAGTGAACACTTTCCCTTTCTTGGCATCAGTGACAGTTACAGTCTCAGTGACTTCAGGTGCCGAACAACCTTCTACACAGCCCTCACTCGCCTTCTGATGGTAGAGCTAGGCGAAGATGAGGACGAATTTGAGAATTTCATGCTGCCTCTTACAGTCTCTTTTGAAACAGTATTACAAATATTCAACAACAGCTTTAAACAAGAAGACGTAAAGCGTATGTTGATCGGGCTGGCAAGAGATCTTCGAGGGATTGCCTTTGCACTGAACACAAAGACCAGCTACACCATGCTGTTTGACTGGATTCTTTATAAAAGGTACCCAGCCTATCTGCCGATTCTTCAGAGGGCTGTTGAGCAGTGGTATGGAGAACCGGCCTGTACAACTCCCATCTTAAAACTTATGGCAGAACTGATGCAAAACCGATCCCAGCGTTTGAATTTTGATGTATCATCTCCTAATGGAATTCTCCTCTTCAGAGAAGCTAGTAAAATGATTTGCACTTATGGTAATCAGATCCTGTCCCTTGGGAGCCTCTCAAAAGATCAGATTTATCCAATGAAACTCAAGGGCATCTCCATCTGCTATTCAGCTCTCAAATCTGCCTTGTGTGGAAATTATGTCAGCTTTGGCGTCTTCAAGTTGTATGGGGACAACCATTTTGACAATGTACTCCAGGCTTTTGTCAAAATGCTGCTGTCAGTGTCCCACAGTGACTTGCTCCAATATCGGAAACTGAGCCAGTCTTATTATCCACTGCTGGAATGTCTCACCCAGGACCACATGAGCTTCGTCACCAACTTAGAGCCTCCTGTACTCCTATATGTTCTCACATCTATCTCAGAGGGACTCACTACTCTTGATACAGTTGTCGCCTCCAGCTGCTGTGCCAGCTTAGACTACATCGTCACCTGCCTCCTCAAGTATATAGCAAAAGAGGGCAAGAAGCCACTTCGATGCAGAGAGGCTACCCAGGCCGGCCAGAGGTTATTACATTTTATGCAGCAAAATCCAGATGTCCTGCAGCAGATGATGTCTGTCCTCATGAACACCATTGTCTTTGAAGACTGTCGGAACCAGTGGTCAGTATCAAGGCCTCTCCTGGGGCTCATCCTGCTCAATGAGAAGTATTTCAGTGAACTGAGAGCAAGTCTGATAAACAGCCAGCCTCTCCCCAGGCAGGAGCTCCTTGCCCAGTGCTTCAGGAACCTGATGGAAGGGGTGGAGCAGAACCTGTCCGTCAAGAACAGAGACAGGTTCACCCAGAACCTATCTGTCTTCAGAAGAGATGTCGCAGAGGCCTTGCGCAGTGATGGCAGC---------ACCGAACCA---------------------TGCAGTCTGGACATGATGAGC---
>HLrhiFer5
ATG---GCGCTGCACTTCCAGAGTTTGGCTGAACTGGAAGTATTATGTACTCATCTCTACATAGGGACTGATCTTACACAAAGAATCGAGGCTGAGAAAGCCCTCCTGGAACTTATTGACAGCCCAGAATGTCTCAGCAAGTGTCAACTTCTGTTAGAACAAGGAACAACATCCTATGCTCAGCTCCTTGCAGCAACATGTCTTTCAAAACTTGTTAGCCGAGTCAGTCCTTTGCCAATTGAACAGAGGATAGATATCAGGAACTACATTCTTCATTATGTGGCCTCACAACCCAAGCTGGCTCCCTTTGTCATCCAAGCTCTGATTCAAGTCATTGCTAAAATCACTAAGTTGGGGTGGTTTGAGGTGCAGAAAGACCAGTTTGTCTTCAGAGAAATCATTGCTGATGTGAAGAAGTTTCTTCAGGGTACTGTGGAACACTGCATAATAGGAGTAATAATCCTTTCAGAATTGACTCAGGAAATGAACCTGGTTGATTATTCTAGACCTTCTGCAAAACACAGGAAAATAGCTACCTCATTTCGTGATACTTCCCTCAAAGACATTTTAGTGCTAGCATGCTCTCTTCTAAAAGAGGTGTTGGCCAAACCTTTAAATCTTCAGGATCAAAGTCAACAAAATCTAGTAATGCAGGTCTTGAAACTGGTCCTCAACTGCCTTAACTTCGACTTCATTGGCAGTTCCGCCGATGAATCTGCCGATGATCTGTGCACAGTGCAGATCCCCACAACCTGGAGAACAATTTTCTTGGAACCAGAAACATTGGATCTATTCTTCAATTTGTATCATTCACTTCCACCACTGCTATCTCAGTTAGCACTTTCATGTTTAGTTCAGTTTGCTTCTACAAGAAGGTCCTTATTTAGCAGTCCTGAACGTGCCAAGTACCTTGGTAATTTAATTAAGGGAGTAAAAAGAATACTTGAAAACCCTCAGGGTTTGTCTGATCCAGGTAATTATCATGAATTTTGTCGATTTTTGGCTCGTTTAAAGACAAATTACCAGCTGGGAGAATTAGTTATGGTGAAGGAGTATCCTGAAGTTATCAGATTGATTGCTAATTTTACCATTACTAGCCTACAGCACTGGGAATTTGCTCCCAACAGTGTTCATTATTTATTAACTCTGTGGCAAAGGATGGTAGCATCAGTTCCTTTTGTGAAATCAACTGAACCCCACTTATTAGACACTTATGCACCAGAAATCACGAAGGCCTTTATCACTTCTCGGTTGGAATCTGTTGCCATAGTTGTGAGAGATAATTTAGATGATCCACTAGATGATACGGCTACTGTGTTTCAGCAGTTGGAGCAGTTATGTACTGTCAGCAGATGTGAATATGAAAAGACATGCACTCTTCTTGTACAGTTGTTTGACCAAAACGCACAGAATTACCAAAAGCTGCTGCATTCACCTTCTGGGATAACTGTGGACAAGGCAATTCAGGAAGGGCGTCTTGCATGGCTGGTTTACTTAGTTGGGACAGTTGTTGGAGGAAGATTAACATACACCAGTACAGACGAACATGATGCTATGGATGGAGAATTATCCTGTCGAGTTTTTCAGCTTATATCTTTAATGGATACCGGATTGCCTCAGTGTTCTAATGAGAAAATAGAGCTCGCAATTCTCTGGTTCTTGGATCAGTTTCGTAAAACATATGTTGGTGATCAACTTCAAAGAACCTCAAAGGTATATGCCCGAATGTCAGAAGTCTTAGGAATAACAGATGACAACCATGTTCTGGAAACATTCATGACGAAAATTGTTACAAACCTTAAATACTGGGGAAGATGTGAGCCTATAATTTCAAGGACTCTTCAGTTCCTAAATGATCTGTCTGTTGGC---TAT------------------------ATC---------------------------------------------------------CTTTTAAAAAAACTTGTGAAGATAGATGCTGTGAAATTCATGCTAAAAAATCACACGAGTGAGCACTTCCCCTTCCTTGGCATCTGTGACAGTTCCAGTCTCAGTGACTTCAGGTGCCGAACCACCTTCTACACAGCCCTCACTCGCCTTCTGATGGTAGATCTAGGCGAAGATGAGGACGAATTTGAGAATTTCATGCTCCCTCTTACAGTCTCTTTTGAAACAGTATTACAAATATTCAACAACAACTTTAAACAAGAAGATGTGAAGCGTATGTTGATCGGGCTGGCAAGAGATCTTCGAGGGATTGCCTTCGCACTGAACACAAAGACCAGCTACACCATGCTGTTTGACTGGATGCTTTATAAAAGTTATCCAACATATCTTCCCATTCTTCAACGGGCTATTGAGCGGTGGTATGGAGAGCCAGCATGTACAACGCCCATCTTAAAACTTATGGCAGAACTGATGCAGAACAGATCCCAGCGTTTGAATTTTGATGTATCATCTCCTAATGGAATTCTTCTCTTCAGAGAAGCTAGTAAAATGATTTGCACTTATGGTAATCAGATCCTGTCCCTTGGGAGCCTCTCAAAAGATCAGATTTATCCAATGAAACTCAAGGGCATCTCCATCTGCTATTCAGCTCTCAAATCTGCCTTGTGTGGAAATTATGTCAGCTTTGGCGTCTTCAAGTTGTATGGGGACAACCATTTTGACAACGTTCTCCAGGCCTTTGTCAAAATGCTGCTGACGGCGTCCCACAGTGACTTGCTGCAATATCGGAAACTGAGCCAGTCTTACTATCCACTCCTGGAAAGCCTCACCCAGGACCACATGAGCTTCATCACCAACTTGGAGCCTCCTGTACTCCTGTACGTTCTCACGTCTATCTCAGAGGGCCTCACTACTCTTGATACACTTGTGTCCTCCAGCTGCTGTACCAGTTTAGACTACATCGTCACCTACCTCTTCAAGCACATAGCAAAAGAGGGCAAGAAGCCACTTCGATACAGAGAGACTACCCGGGCCGGTCAGAGATTATTACATTTTATGCAGCAAAATCCAGATGTCCTGCAGCAGATGATGTCTGTCCTCATGAACACCATCGTCTTTGAAGACTGTCGGAACCAGTGGTCAGTATCCAGGCCCCTCCTGGGGCTCGTCCTGCTCAATGAGAAGTATTTCGGTGAACTGAGGGCCAGTCTGATAAACAGCCAGCCTCTCCCCAAGCAGGAGGTCCTGGCCCAGTGCTTCAGGAACCTGATGGAAGGAGTGGAGCAGAACCTGTCCATCAAGAACAGAGACAGGTTCACCCAGAACCTATCCGTCTTCAGAAGGGACGTGGCAGAGGTCCTGCGCAGTGATGGCAGC---------ACTGACCCA---------------------TGCAGCCTGGACATGATGAGC---
>tarSyr2
---------------------AGTTTGACCGAATTGGAAGTGTTATGTACTCATCTCTATATAGGAACTGATCTTACACAAAGAATAGAGGCTGAGAAAGCGCTCTTGGAACTTATTGACAGCCCAGAATGTCTCAGCAAGTGTCAACTTTTATTAGAACAAGGAACAACATCCTATGCTCAGCTCCTTGCAGCAACATGTCTTTCAAAACTTGTCAGCCGAGTCAGTCCTTTATCTGTTGAACAGAGGATACATATCAGAAACTACATTCTGAATTATGTGGCATCACAACCCAAGCTGGCTCCCTTTGTCATTCAAGCTCTTATTCAAGTCATCGCAAAAATCACTAAGTTGGGGTGGTGTGAAGTTCAGAAAGACCAGTTTGTCTTCAGAGAAATTATTGCTGATGTGAAAAAGTTTCTTCAGGGTACTCTGGAACACTGCATAATAGGAGTAATAATTCTTTCTGAATTGACTCAGGAAATGAACCTGGTTGATTATTCTAGACCTTCAGCAAAACACAGGAAAATAGCTACCTCATTTCGTGATACTTCTCTCAAAGACATTTTAGTGCTAGCATGCTCTCTTCTAAAAGAGGTGTTGGCCAAACCTTTAAATCTTCAGGATGAATGTCAACAAAATCTGGTAATGCAGGTCTTGAAACTGGTCCTTAACTGCCTTAATTTTGATTTCATTGGCAGTTCAGCAGATGAATCTGCAGATGATCTTTGCACAGTACAGATTCCAACATCTTGGAGACCAATTTTCCTGGAACCAGAAACATTGGATCTTTTCTTCAATTTGTATCATACACTTCCACCACTACTGTCTCAGTTAGCACTTTCATGTTTAGTTCAGTTTGCTTCGACAAGAAGGTCCTTATTTAGCAGTCCTGAACGTGCCAAGTACCTTGGCAATTTAATTAAGGGAGTTAAAAGGATACTTGAAAACCCTCAGGGTTTGTCTGATCCAGGTAATTATCATGAATTTTGTCGATTTTTGGCTCGTTTAAAGACAAATTATCAGCTGGGAGAATTAGTTATGGTGACGGAATATCCTGAAGTTATCAGATTGATTGCTAATTTTACTATTACTAGCCTACAGCATTGGGAATTTGCTCCCAACAGTGTTCATTATTTATTAACTCTATGGCAAAGGATGGTAGCATCAGTTCCTTTTGTGAAATCAACTGAACCCCACCTGTTAGACACTTATGCACTAGAAATTACGAAGGCTTTTATCACTTCTCGTTTGGAATCTGTTGCCATAGTTGTAAGAGATCATTTAGATGATCCACTGGATGATACTACTACCGTGTTTCAGCAGTTGGAGCAGTTGTGCACTGTCAGCAGGTGTGAATATGAAAAGACATGCACTCTTCTTGTACAGTTATTTGACCAAAATGCACAGAATTACCAAAAACTTCTGCATTCAGCTTCTGGGATAACTATGGACATGGCTATTCAGGAAGGACGTCTTGCATGGCTGGTATACTTAGTTGGGACAGTTGTAGGAGGAAGATTAACATATACCAGTACAGATGAACATGATGCTATGGATGGAGAATTATCCTGTCGAGTTTTTCAGCTTATATCTTTAATGGATACTGGATTGCCTCAATGTTCTAATGAGAAAATAGAGCTTGCAATTCTGTGGTTCTTGGATCAGTTTCGTAAAACATATGTTGGTGATCAACTTCAAAGAACCTCAAAG---------------------------------------------------------------------------------------------------------------------------------------------------------------------------------------------------------------------------------------------------------------------------------------------------------------------------------------------------------------------------------------------------------------------------------------------------------------------------------------------------------------------------------------------------------------------------------------------------------------------------------------------------------------------------------------------------------------------------------------------------------------------------------------------------------------------------------------------------------------------------------------------------------------------------------------------------------------------------------------------------------------------------------------------------------------------------------------------------------------------------------------------------------------------------------------------------------------------------------------------------------------------------------------------------------------------------------------------------------------------------------------------------------------------------------------------------------------------------------------------------------------------------------------------------------------------------------------------------------------------------------------------------------------------------------------------------------------------------------------------------
>tupChi1
---------------------AGTTTGGCCGAATTGGAGTTGTTATGTACTCATCTCTACATAGGAACCGATCTCACACAAAGAATAGAGGCTGAGAAAGCACTCTTGGAATTGATTGACAGCCCAGAATGTCTCAGCAAGTGTCAACTGTTATTAGAACAAGGAACAACATCTTATGCTCAGCTGCTTGCAGCAACATGTCTTTCCAAACTTGTCAGCCGAGTGAGTCCTTTACCTGTTGAACAAAGGATAGATATCAGAAACTACATCCTGAATTATGTGGCATCACAACCCAAGCTGGCACCCTTTGTCATTCAAGCTCTCGTTCAAGTCATTGCCAAAATCACCAAGTTGGGGTGGTTTGAGGTTCAGAAAGACCAGTTTGTCTTCAGAGAAATTATTGCTGATGTGAAGAAGTTCCTTCAGGGTACTGTGGAACACTGCATAATAGGAGTAATAATCCTTTCTGAATTGACACAGGAAATGAATCTGGTTGATTATTCTAGACCTTCAGCAAAACACAGGAAAATAGCTACCTCATTTCGTGACACTTCTCTCAAAGACATTTTAGTACTAGCATGTTCTCTTCTAAAAGAGGTATTATCCAAACCTTTAGATCTTCAGGATGAATGTCAACAAAATCTGGTAATGCAGGTCTTAAAACTGGTCCTCAATTGCCTTAACTTTGACTTCATTGGCAGTTCGGCAGACGAATCTGCAGATGATCTTTGCACAGTGCAGATTCCAACAACCTGGAGAACAATTTTTCTGGAGCCAGAAACATTGGATCTTTTCTTCAATTTGTATCATTCACTTCCACCATTGCTGTCTCAGTTAGCACTTTCTTGTTTAGTTCAGTTTGCTTCTACAAGAAGGTCTTTATTTAGCAGTCCTGAACGTGCCAAGTACCTTGGTAATTTAATTAAGGGAGTAAAAAGGATACTTGAAAACCCTCAGGGGTTGTCTGATCCAGGTAATTACCATGAATTTTGTCGATTTTTGGCTCGTTTAAAGACAAATTATCAACTGGGAGAATTGGTCATGGTGAAGGAGTATCCGGAAGTTATCAGACTGATTGCTAATTTTACCATTACTAGCCTACAGCACTGGGAATTCGCTCCCAACAGTGTTCATTACTTGCTAACTCTGTGGCAAAGGATGGTAGCATCCGTTCCTTTTGTGAAATCCACTGAACCTCATTTGTTAGACACTTATGCACCAGAAATCACGAAGGCCTTCATCACTTCTCGGTTGGAATCTGTTGCAGTAGTTGTGAGAGATCATTTAGATGACCCACTGGATGACACTGCCACTGTGTTTCAGCAGCTGGAGCAGCTGTGCACTGTGAGCAGGTGCGAATATGAAAAGACGTGTACTCTCCTTGTGCAATTGTTTGACCAGAATGCACAGGATTACCAGAAACTTCTGCATTCAGCTACTGGGATAACTGTGGATATGGCCATTCAGGAAGGACGTCTTGCATGGCTGGTGTACTTAGTTGGGACTGTCGTAGGAGGAAGATTAACATATACCAGTACAGATGAACATGATGCTATGGATGGAGAGTTATCCTGTCGAGTTTTTCAACTTATATCTTTAATGGATTCTGGATTGCCCCAGTGTTCTAATGAGAAAATTGAACTTGCAATTCTGTGGTTCTTGGATCAGTTTCGTAAAACATATGTTGGTGATCAACTCCAAAGGACCTCAAAGGTATACGCCCGTATGTCAGAAGTCTTAGGAATAACAGATGACAACCACGTTCTAGAAACATTCATGACAAAAATTGTTACAAACCTTAAATACTGGGGAAGATGTGAGCCTGTAATTTCCAGGACTCTTCAGTTCCTAAATGACCTTTCTGTTGGC---TAT------------------------ATC---------------------------------------------------------CTTCTAAAAAAACTTGTGAAAATAGATGCTGTGAAATTCATGCTAAAAAACCATACGAGTGAACACTTCCCCTTTCTTGGCATCAGTGACAGTTGCAGTCTCAGTGACTTCAGATGCCGGACAGCCTTCTACACAGCCCTCACTCGCCTTCTGATGGTAGAGCTAGGCGAAGATGAGGATGAATTTGAGAATTTCATGCTGCCTCTCACAGTCTCGTTTGAAACAGTATTACAGATATTCAACAACAACTTTAAACAAGAAGATGTAAAGCGTATGTTGATCGGGCTGGCAAGAGATCTTCGAGGGATTGCCTTTGCTCTGAACACAAAGACCAGCTACACCATGCTGTTCGACTGGATACTTTGTAAAAGGTACCCAGCATACCTTCCCATCCTTCAGAGGGCAATCGAACGGTGGTATGGAGAGCCAGCGTGTACCACTCCCATCTTGAAACTTATGGCAGAACTAATGCAAAACAGATCCCAGCGTTTGAATTTTGATGTATCATCTCCTAATGGAATTCTTCTCTTCAGAGAAGCTAGTAAAATGATTTGCACTTATGGTAATCAGATCCTGTCCCTTGGGAGCCTCTCAAAAGATCACATTTACCCAATGAAACTCAAGGGCATCTCCATCTGCTATTCAGCTCTCAAATCTGCCTTGTGTGGAAATTATGTCAGCTTTGGCGTCTTCAAGTTGTATGGGGACAACCATTTTGACAATGTACTCCAGGCCTTTGTCAAAATGCTGCTGTCGGTGTCCCACAGTGACTTGCTACAATATCGGAAACTGGGCCAGTCCTACTACCCGCTCCTGGAGTGCCTCACGCAGGACCACATGAGCTTCATCACCGACTTAGAGCCTCCCGTACTCCTGTACGTCCTCACGTCCATCTCAGAAGGACTCACTACCCTTGATACGGTCGTCTCCTCCAGCTGCTGCACCAGTTTGGACTACATCGTCACCTACCTCTTCAAGCACATAGCCAAAGAGGGCAAGAAGCCACTTCGATGCAGAGAGGCTGCCCAGGCTGGTCAGAGACTATTACATTTTATGCAGCAAAACCCAGATGTCCTGCAGCAGATGATGTCTGTCCTCATGAACACCATTGTCTTTGAAGACTGTCGGAACCAGTGGTCAGTGTCCAGGCCTCTCCTGGGGCTCGTCCTGCTTAATGAGAAGTATTTCGGTGAGCTGAGAGCAAGTCTGATCAACAGCCAGCCTCTCCCCAGGCAAGAAGTCCTGGCCCAGTGCTTCAGGAACCTGATGGAGGGAGTGGAGCAGAACTTGTCCATCAAGAACAGAGACAGGTTCACCCAGAACCTCTCGGTCTTCAGGAGAGACGTGGCCGAGGCCCTCCGCAGTGACAGCAGT---------GCCGAGCTG---------------------TGCCGTCTGGACATGATGAGC---
>micMur3
ATG---GCGCTGCACTTCCAGAGTTTGGCCGAATTGGAAGTGTTATGTACTCATCTCTACATAGGGACTGATCTTACACAAAGAATAGAGGCTGAGAAAGCACTCTTGGAACTTATTGACAGCCCAGAATGTCTCAGCAAGTGTCAACTTTTATTAGAACAAGGAACAACATCCTATGCTCAGCTCCTTGCAGCAACATGTCTTTCAAAACTTGTCAGCCGAGTCAGTCCTTTACCCATTGAACAGAGGATAGATATCAGAAACTACATTCTGAATTATGTGGCATCACAACCCAAGCTTGCTCCCTTTGTCATCCAAGCTCTTATCCAAGTCATTGCCAAAATCACTAAGTCTGGGTGGTTTGAGGTTCAGAAAGACCAATTTGTCTTCAGAGAAATTATCGATGATGTGAAGAAGTTTCTTCAGGGTACTGTGGAACACTGCATAACAGGAGTAATAATCCTTTCTGAATTGACTCAGGAAATGAACCTGGTTGATTATTCTAGACCTTCAGCAAAACACAGAAAAATAGCTACCTCATTTCGTGACACTTCTCTCAAAGATATTTTAGTGCTAGCATGCTCTCTTTTAAAAGAGGTGTTGGCCAAACCTTTAAATCTTCAAGATCAATATCAACAAAATCTGGTAATGCAAGTCTTAAAATTGGTCCTTAACTGCCTTAACTTTGACTTCATTGGCAGTTCAGCAGATGAATCTGCAGATGATCTTTGTACAGTGCAGATTCCAACAACTTGGAGAACAATTTTCCTGGAACCAGAAACATTGGATCTTTTCTTCGATTTGTATCATTCACTTCCACCACTACTATCTCAGTTAGCGCTTTCATGTTTAGTTCAATTTGCTTCTACAAGAAGGTCCTTATTTAGCAGTCCTGAACGTGCCAAGTACCTTGGTAATTTAATTAAGGGAGTAAAAAGAATACTTGAAAACCCTCAGGGTTTGTCTGATCCAGGTAATTATCATGAATTTTGTCGATTTTTGGCTCGTTTAAAGACAAATTATCAGCTGGGAGAATTAGTTATGGTGAAGGAGTATCCTGAAGTTATCAGATTGATTGCTAATTTTACCATTACTAGCCTACAGCATTGGGAATTTGCTCCCAACAGTGTTCATTATTTATTAACTCTGTGGCAAAGGATGGTAGCATCAGTTCCTTTTGTGAAATCAACTGAGCCCCACCTATTAGACACTTACGCACCAGAAATCACGAAGGCCTTTATCACTTCTCGGTTGGAATCTGTTGCCATAGTTGTGAGAGATCATTTAGATGATCCCCTGGATGATACTGCTACTGTGTTTCAGCAGCTGGAGCAGTTGTGCACCGTCAGCAGATGTGAATATGAAAAGACATGTACTCTTCTTGTACAGCTATTTGACCAAAATGCACAGAATTACCAGAAACTTTTGCATTCAGCTTCTGGAATAACTGTGGACATGGCAATTCAGGAAGGACGTCTTGCATGGCTAGTATACTTAGTTGGGACAGTTGTAGGAGGAAGATTAACATATACCAGTACAGATGAACATGATGCTATGGATGGAGAATTATCCTGTCGAGTTTTTCAGCTCATATCTTTAATGGATTCCGGATTGCCTCAGTGTTCTAATGAGAAGATAGAGCTTGCAATTTTGTGGTTCTTGGATCAGTTTCGTAAAACATATGTTGGTGATCAACTTCAAAGAACCTCAAAGGTATATGCACGTATGTCAGAAGTCTTAGGAATAACAGATGACAACCACGTTCTAGAAACATTCATGACAAAAATTGTTACAAACCTTAAATACTGGGGAAGATGTGAGCCTGTAATTTCAAGGACTCTTCAGTTCCTAAATGACCTTTCTGTTGGC---TAT------------------------ATC---------------------------------------------------------CTTTTAAAAAAACTTGTGAAGATAGATGCTGTGAAATTCATGCTAAAAAACCACACGAGTGAACACTTCCCTTTTCTTGGCATCAATGACAGTTACAGTCTCAGTGACTTCAGGTGTCGAACAACCTTCTACACAGCTCTCACTCGCCTTCTGATGGTAGATCTAGGCGAAGATGAGGATGAATTTGAGAATTTCATGCTGCCTCTTACAGTTGCTTTTGAAACAGTATTACAAATATTCAACAACAACTTTAAACAAGAAGATGTAAAGCGTATGTTGATCGGGCTGGCAAGAGATCTTCGAGGGATTGCCTTTGCACTGAACACAAAGACCAGCTACACCATGCTGTTTGACTGGATT------------TACCCGACATACCTTCCCATTCTGCAGAGGGCAATTGAACGGTGGTATGGAGAGCCAGCATGTACAACTCCCATCTTGAAACTTATGGCAGAACTGATGCAAAATAGATCCCAGCGTTTGAATTTTGATGTATCATCTCCTAATGGAATTCTTCTCTTCAGAGAAGCTAGTAAAATGGTTTGCACTTATGGTAATCAGATCCTGTCCCTCGGGAGCCTCTCAAAAGATCAGATTTATCCAATGAAACTCAAGGGCATCTCCATCTGCTATTCAGCTCTCAAATCTGCCTTGTGTGGAAATTATGTCAGTTTTGGCGTCTTCAAGTTGTATGGGGACAACCATTTTGACAATATACTTCAGGCCTTTGTCAAAATGCTGCTGTCAGTGTCCCACAGTGACTTGCTACAATACCGGAAACTGAGCCAGTCTTATTATCCACTCCTGGAATGTCTCACCCAGGACCACATGAGCTTCATCACCAACCTAGAGCCTCCTGTACTCCTATATGTTCTCACATCTATCTCAGAGGGACTCACTACTCTTGATACAGTTGTCTCCTCCAGCTGCTGTACCAGTTTAGACTACATCGTCACCTACCTCTTCAAGCACATAGCAAAAGAGGGCAAGAAGCCACTTCGAGTTGGAGAGGCTACCCAGGCTGGTCAGAGACTATTACATTTTATGCAGCAAAACCCAGATGTCCTGCAGCAGATGATGTCTGTCCTCATGAACACCATTGTCTTTGAAGACTGTCGGAACCAGTGGTCAGTATCCAGGCCTCTCCTGGGGCTCATCCTGCTCAATGAGAAGTATTTTAGTGAACTGAGAGCAAGTCTGATAAACTGCCAGCCTCTTCCCAAGCAGGAGGTCCTTGCCCAGTGTTTCAGGAACTTGATGGAAGGAGTGGAGCAGAACCTGTCCATCAAGAACAGAGACAGGTTCACCCAGAATCTATCCGTATTCCGAAGAGAAGTGGCAGAGGCTTTGCGCAGTGACGGCAAT---------GCGGAACCC---------------------TGCAGTCTGGACATGATGAGC---
>oryCun2
ATG---GCGCTGCACTTCCAGAATTTGGCTGAATTGGAAGCGCTATGTACTCATCTCTACATAGGGACTGATCTTACACAAAGAATAGAGGCTGAGAAAGCACTCTTGGAACTTATTGACAGCCCGGAATGTCTCAGCAAGTGTCAACTTCTGTTAGAACAAGGAACAACATCCTATGCTCAGCTCCTTGCAGCAACATGTCTTTCAAAGCTTGTCAGCCGAGTCAATCCTTTACCTGTTGAACAGAGGATAGATATCAGAAACTACATTCTGAATTATGTGGCATCACAACCCAAGCTGGCTGCCTTTGTCATACAAGCTCTTATTCAAGTCATTGCTAAAATCACTAAGTTGGGGTGGTTTGAGATTCAGAAAGACCAGTTTGTCTTCAGAGAAATTATTGCTGATGTGAAAAAATTTCTTCAGGGTACTGTGGAACACTGCATAATAGGAGTAATAATCCTTTCTGAATTGACTCAGGAAATGAACCTGGTTGATTATTCTAGACCTTCAGCAAAACACAGGAAAATAGCAACCTCATTTCGTGACACTTCTCTCAAAGACATTTTAGTTCTAGCATGCTCTCTTCTGAAAGAGGTGTTGGCCAAACCTTTAAATCTTCAAGATCAATGTCAACAAAACCTTGTCATGCAGGTCTTGAAACTGGTCCTCAACTGTCTTAACTTTGACTTCATTGGCAGTTCAGCAGATGAATCTGCAGATGATCTTTGCACGGTGCAGATTCCTACAACTTGGAGAACAATTTTCCTGGAACCGGAAACATTGGATCTTTTCTTCAATTTGTATCATTCACTTCCACCACTGCTGTCTCAGTTAGCACTTTCATGTTTAGTTCAGTTTGCTTCTACAAGAAGGTCCTTATTTAGCAGTCCTGAACGTGCCAAGTACCTTGGCAATTTAATTAAGGGAGTAAAAAGGATACTTGAAAACCCTCAGGGTTTGTCTGATCCAGGTAATTATCATGAATTTTGCCGATTTTTGGCTCGGCTAAAGACAAATTATCAGCTAGGAGAATTAGTTATGGTGAAGGAGTATCCTGAAGTTATCAGATTGATTGCTAATTTTACCATTACTAGCCTACAGCACTGGGAATTTGCTCCCAACAGTGTTCATTATTTATTAACACTGTGGCAAAGGATGGTAGCATCAGTTCCTTTTTTGAAATCAACTGAACCTCACTTATTAGACACCTATGCTCCAGAAATCACCAAGGCCTTTATTACTTCTCGGTTGGAATCTGTGGCCATAGTTGTGAGAGATCATTTAGATGACCCACTGGATGATACCGCTACTGTGTTTCAGCAATTGGAGCAGTTGTGCACTGTCAGCAGATGTGAATATGAAAAGACATGTACTCTTCTTGTACAGTTATTTGACCAGAATGCACAGAATTACCAAAAACTTCTACATTCAGCTTCTGGACTAACTGTAGACATGGCAATTCAGGAAGGACGTCTTGCTTGGCTGGTGTATTTAGTTGGGACAGTTGTAGGAGGAAGATTGACATATACCAGTACATATGAACACGATGCCATGGATGGAGAATTATCCTGTCGAGTTTTTCAGCTTATCTCTTTAATGGATACTGGATTGCCTCAGTGTTCTAATGAGAAAATAGAGCTTGCAGTTCTGTGGTTCCTGGATCAGTTTCGTAAAACATATGTTGGTGATCAACTTCAAAGAACCTCAAAGGTATATGCCCGTATGTCAGAAGTCTTAGGAATAACAGATGACAACCATGTTCTGGAAACTTTCATGACGAAAATTGTTACAAACCTTAAATACTGGGGAAGATGTGAGCCTGTAATTTCAAGAACTCTTCAGTTCCTAAATGACCTTTCTGTTGGCACCTAT------------------------ATC---------------------------------------------------------CTTTTAAAAAAACTTGTGAAAATAGATGCTGTGAAATTCATGCTAAAAAACCACACGAGTGAACACTTCCCCTTTCTTGGCATCACTGACAATTACAGTCTGAGTGACTTCAGGTGCCGAACAACCTTCTACACAGCCCTCACCCGCCTTCTGATGGTAGACCTAGGCGAAGATGAAGATGAATTTGAAAATTTCATGCTGCCTCTTACAGTCTCTTTTGAAACAGTATTACAGATATTCAACAACAACTTTAAACAGGAAGAAGTGAAGCGTATGTTGATCGGGCTGGCAAGAGATCTTCGAGGGATTGCCTTTGCACTGAACACAAAGACCAGCTACACCATGCTGTTTGACTGGATACTTTATAAAAGGTACCCAACATACCTTCCCATTCTTCAGAGGGCTGTTGAACGGTGGTATGGAGAGCCGGCGTGTACAACTCCCATCCTGAAACTCTTGGCAGAGCTGATGCAGAACAGATCTCAGCGTTTGAATTTTGATGTATCATCTCCTAATGGGATTCTTCTCTTCAGAGAAGCTAGTAAAATGATTTGCACTTATGGTAATCAGATCCTGTCCCTGGGGAGCCTCTCAAAAGATCAAATGTATCCAATGAAACTCAAGGGCATCTCCATCTGCTATTCAGCTCTCAAATCTGCCTTGTGTGGAAATTATGTCAGCTTTGGCGTCTTCAAGTTGTATGGGGACAACCATTTTGACAATGTACTCCAGGCCTTTGTCAAAATGCTGCTGTCAGTGTCCCACTGTGACTTGCTACAATATCGGAAACTGAGCCAGTCTTATTATCCACTCCTGGAATGTCTCACCCAGGACCACATGAGCTTCATCACCAACTTAGAGCCTCCTGTGCTCCTGTACGTCCTCACGTCCATCTCCGAGGGCCTCACTACTCTCGATACAGTTGTCTCCTCCAGCTGCTGCATCAGTTTAGACTACGTCGTCACCTACCTCTACAAGCACATAGCAAAAGAGGGCAAGAAGCCACTTCGATGCAGAGAGGCAACCCAGGCTGGCCAGAGACTATTACATTTTATGCAACAAAACCCAGATGTCCTGCAGCAGATGATGTCCGTGCTCATGAATACCATTGTCTTCGAAGACTGTCGGAACCAGTGGTCGGTGTCCAGGCCTCTCCTGGCGCTCATTCTGCTCGACGAGAAGTATTTCAGTGAACTGAGAGCAAGCCTGATAAACAGCCAGTCACTCCCCAAGCAGGAGGTCCTTGCCCAGTGCTTCAGGAATCTGATGGAAGGAGTGGAGCAGAACCTGTCTGTCAAGAACAGAGACAGGTTCACCCAGAACCTCTCTGTCTTCAGAAGAGATGTGGCAGAGGCCCTGCGCTGTGACGGCAGC---------ACTGAACCC---------------------TGCAGCCTGGACATGATGAGC---
>triMan1
ATG---GCGCTGCACTTCCAGAGTTTGGCTGAATTGGAAGCATTATGTACTCACTTATATGTAGGAACTGATCTTACACAAAGAATAGAGGCTGAGAAAGCACTCCTGGAACTTATTGACAGCCCAGAATGTCTCAGCAAGTGTCAACTTTTATTAGAACAAGGAACAACATCCTATGCCCAGCTCCTTGCAGCAACATGTCTTTCAAAACTTGTTAGCCAAGTCAGACCCTTACCTATTGAACAGAGGATAGATATCAGAAACTACATTCTGAATTATGTGGCATCACAGCCCAAGCTGGCTCCCTTTGTCATCCAAGCTCTTGTTCAAGTCATTGCTAAAATAACTAAGTTGGGTTGGTTTGAGGTTCAGAAAGACCAGTTTGTCTTCAGAGAAATTATCACTGATGTGAAAAAGTTTCTACAGGGTACTGTGGAACACTGCATAATAGGAGTAATAATCCTTTCAGAATTGACACAGGAAATGAACCTGATTGATTATTCTAGATCTTCAGCAAAACACAGGAAAATAGCTACCTCATTTCGTGACACTTCTCTCAAAGACATTCTAGTGCTAGCATGCTCTCTTCTAAAAGAGGTGTTGGCCAAACCTTTAAATCTGCAGGATCAGTGTCAACAAAATCTTGTAATGCAGGTCTTGAAACTGGTCCTCAACTGCCTTAACTTTGACTTCATTGGCAGTTCAGCAGATGAATCTGCAGATGATCTTTGCACAGTACAGATTCCAACAACCTGGAGAACAATTTTCCTGGAACCAGAAACATTGGATCTTTTCTTCAATTTGTATCATTCATTTCCACCACTCCTGTCTCAGTTAGCACTTTCGTGTTTAGTTCAGTTTGCTTCTACAAGAAGGTCCTTATTTAGCAGTCCTGAACGTGCCAGGTACCTTGGTAATTTAATTAAAGGAGTAAAGAGGATACTTGAAAACCCTCAGGGTTTGTCTGATCCAGGTAATTATCATGAATTTTGTCGATTTTTGGCTCGTTTAAAGACAAATTATCAGCTGGGAGAATTAGTTATGGTGAAGGAGTATCCTGAAGTTATCAGATTGATAGCTAATTTTACAATTACCAGCCTCCAGCATTGGGAATTTGCTCCCAACAGTGTTTATTATTTGTTAACTCTGTGGCAAAGGATGGTAGCATCAGTTCCTTTTGTGAAATCAACTGAGCCCCATCTATTAGACACTTATGCACCAGAAATCACGAAGGCCTTTATCACTTCTCGATTGGAATCTGTTGCTGTAGTTGTGAGAGATAATTTAGATGATCCACTGGATGATACCGCTACTGTGTTTCAGCAGCTGGAGCAGTTGTGCACTGTCAGTAGATGTGAATATGAAAAGACATGCACTCTTCTTGTACAGTTGTTTGACCAAAATGCACAGAATTACCAAAAACTTCTACATTCAGCTTCTGGGATAACTGTGGACATGGCAGTTCAGGAAGGGCGTCTTGCTTGGCTGGTATACTTAGTTGGAACAGTTGTAGGAGGAAGATTAACATATACCAGTACAGACGAACATGATGCTATGGATGGAGAGTTATCTTGTCGAGTTTTTCAGCTTATATCCTTAATGGATACCGGATTGCCTCATTGTTCTAATGAGAAAATAGAGCTTGCAATTCTGTGGTTCTTGGATCAGTTTCGTAAAACATATGTTGGTGATCAACTTCAAAGAACCTCAAAGGTGTACGCCCGTATGTCAGAAGTCTTAGGAATAACAGATGACAACCACGTTCTAGAAACATTCATGACGAAAATTGTTACAAACCTTAAATACTGGGGAAGATGTGAGCCTGTAATTTCAAGGACTCTTCAGTTCCTAAATGATCTTTCTGTTGGC---TAT------------------------ATC---------------------------------------------------------CTTTTAAAAAAACTTGTGAAGATAGATGCTGTGAAATTCATGCTAAAAAACCACACGAGCGAACACTTCCCCTTTCTTGGCATCAGTGAATGTTACAGTCTCACTGACTTCAGGTGCCGAACAACCTTCTACACAGCCCTCACTCGTCTTCTGATGGTAGATCTGGGCGAAGATGAGGATGAATTTGAGAATTTCATGCTGCCTCTTACAGTCTCTTTCGAAACAGTATTACAGATATTCAACAACAACTTTAAACAAGAAGATGTAAAGCGTATGTTGATCGGGCTGGCAAGAGATCTTCGAGGGATTGCCTTTGCACTGAACACAAAGACCAGCTACACCATGCTGTTTGACTGGATG------------TACCCAACGTACCTTCCTGTTCTTCAGAGGGCTGTTGAGCAGTGGTATGGAGAGCCAGCATGTACAACTCCCATCTTAAAACTTATGGCAGAACTGATGCAAAACAGATCTCAGCGCTTGAATTTTGATGTATCATCTCCTAATGGAATTCTTCTCTTCAGAGAAGCTAGTAAAATGATTTGCACTTATGGTAATCAGATCCTGTCCCTGGGGAGCCTCTCAAAAGATCAGATTTATCCAATGAAACTCAAGGGCATCTCCATCTGCTATTCAGCTCTCAAATCTGCCTTGTGTGGAAATTATGTCAGCTTTGGCGTCTTCAAGTTGTATGGGGACAACCATTTTGACAATGTACTCCAGGCCTTTGTCAAAATGCTGCTGTCAGTGTCCCACTGTGACTTGCTACAATATCGGAAACTGAGCCAGTCTTATTATCCACTTCTGGAATGTCTCACCCAGGACCACATGAGCTTCATCACCAACTTAGAGCCTCCTGTATTCCTGTACGTTCTCACAAGTATCTCCGAGGGACTCACTACTCTTGATACAGTTGTCTCCTCCAGCTGCTGTACCAGTTTAGACTACATCGTCACCTACCTCTTCAAGCACATAGCAAAAGAGGGCAAGAAGCCACTTCGATGCAGAGAGGCTACCCAGGCCGGTCAGAGACTATTACACTTGATGCAGCAAAATCCAGATGTCCTGCAGCAGATGATGTCTGTCCTCATGAACACCATCGTCTTTGAAGACTGTCGGAACCAGTGGTCAGTGTCCAGGCCTCTCCTGGTGCTCATCCTGCTCAACGAGAAGTATTTCAGTGAATTGCAGGCGAGTCTGATAAACAGCCAACCTCTCCCCAAGCGGGAGGTCCTTGCCCAGTGCTTCAGGAGTCTGATGGAAGGAGTGGAGCAGAACCTGTCTGTCAAGAACAGAGACAGATTCACCCAGAACCTGTCCGTCTTCAGAAGAGATGTCGCAGAGGCCCTGCGCTGTGACGGCAGC---------ACTGAACCACCA------------------GGCAGCCTGGACATGATGAGC---
>bosTau8
ATG---GCGCTGCACTTCCAGAGTTTGGCTGAATTGGAAGCATTGTGTACTCATCTCTACATAGGGACTGATCTTACACAAAGAATAGAGGCTGAGAAAGCACTCCTGGAACTTATTGACAGCCCAGAATGTCTCAGCAAGTGTCAACTTTTATTAGAACAAGGAACAACATCCTATGCTCAACTCCTTGCAGCAACTTGTCTTTCAAAACTTGTTAGCCGAGTCAGTCCTTTGCCAGTTGAACAGAGAATAGATATCAGAAACTACATTCTTAATTATGTGGCATCACAACCCAAGCTGGCTCCGTTTGTTATCCAAGCTTTAATTCAAGTCATAGCTAAAATCACTAAATCAGGGTGGTTTGAAGTTCAGAAAGACCGATTTGTCTTCAGAGAAATTATTGCTGATGTGAAGACGTTTCTTCAGGGTGCTATGGAACACTGCATAATAGGAGTTATAATCCTTTCAGAATTGACTCAGGAAATGAACCTGGTTGATTATTCTAGACCTTCAGCAAAACACAGGAAAATAGCTACCTCATTTCGTGATACTTCTCTCAAGGACATTTTAGTGCTAGCATGCTCTCTTCTAAAAGAGATATTGGCCAAGCCTTTAAACCTTCAGGATCAGGATCAACAAAATCTAGTAATGCAAGTCTTGAAACTGGTCCTCAACTGCCTTAACTTTGACTTCATTGGCAGTTCAGCAGATGAATCTGCCGATGATCTTTGCACAGTACAGATTCCAACGACTTGGAGAGCAATTTTCCTGGAACCAGAAACATTGGATCTTTTCTTTAATTTGTATCATTCACTTCCACCACTCCTATCTCAGTTAGCACTTTCGTGTTTAGTTCAGTTTGCTTCTACAAGAAGGTCCTTATTTAGCAGTCCTGAACGTGCCAAGTACCTTGGTAATTTAATTAAGGGAGTAAAAAGGATACTTGAAAACCCTCAGGGTTTGTCTGATCCAGGTAATTATCATGAATTTTGTCGATTTTTGGCTCGTTTAAAGACAAATTATCAGCTAGGAGAATTAGTTATGGTGAAAGAATATCCTGAAGTTATCAGATTGATTGCCAATTTTACCATTACTAGTCTACAGCATTGGGAATTTGCTCCCAACAGTGTTCATTATTTATTAACTCTGTGGCAAAGGATGGTAGCATCAGTTCCTTTTGTGAAATCAACTGAACCCCACTTATTAGACACTTATGCACCAGAAATCACGAAGGCCTTTATCACTTCTCGCTTGGAATCTGTTGCCGTAGTTGTGAGAGATAATTTAGATGACCCGCTGGATGACACCACCACTGTATTTCAGCAGCTGGAGCAGTTGTGCACTGTTAGCAGATGTGAATACGAAAAGACATGTACTCTTCTTGTACAGTTGTTTGATCAGAATGCACAGAATTACCAAAAACTTCTGCATTCAGCTTCCAGAGTAACTGTGGACATGGCAATTCAGGAAGGACGTCTTGCCTGGCTGGTATACTTAGTTGGAACAGTTGTTGGAGGAAGATTAACATATACCAGTACAGACGAACATGATGCTATGGATGGAGAATTATCCTGTCGAGTTTTTCAGCTTATATCTTTAATGGATACCGGATTGCCTCAGTGTTCTAATGAGAAAATAGAACTTGCAATTCTGTGGTTCTTGGATCAGTTTCGTAAAACATATGTTGGTGATCAACTTCAAAGAACCTCAAAGGTATATGCCCGTATGTCAGAAGTCTTAGGAATAACAGATGACAACCATGTTCTAGAAACATTCATGACGAAAATTGTTACAAACCTTAAATACTGGGGAAGATGTGAGCCTGTAATTTCAAGGACGCTGCAGTTCCTAAATGACCTTTCTGTTGGT---CAT------------------------GTT------------------------TCCCCAGATGCCTTAACGTCTATTACCTATATCCTTTTAAAGAAACTTGTGAAGATAGATGCTGTGAAATTCATGCTAAAAAATCACACGAGTGAACACTTCCCCTTTCTTGGCATCAGTGGCAGTTACAGTCTCAGTGACTTCAGATGCCGAACAGCCTTCTACACAGCCCTCACTCGTCTTCTGATGGTAGATCTAGGCGAAGATGAGGATGAATTTGAAAATTTCATGCTGCCTCTTACAGTCTCTTTCGAAACAGTATTACAGATATTCAATAACAACTTTAAACAAGAAGATGTAAAGCGTATGTTGATCGGGCTGGCAAGAGATCTTCGAGGGATTGCCTTTGCACTGAACACAAAGACCAGCTACACCATGCTGTTTGACTGGATG------------TACCCAACATATCTTCCTATTCTTCAGAGGGCTATTGAGCAGTGGTATGGAGAGCCAGCATGTACAACTCCCATCTTAAAACTTATGGCAGAACTAATGCAAAACAGATCCCAGCGTTTGAATTTTGATGTATCATCTCCTAATGGAATTCTTCTCTTCAGAGAAGCTAGTAAAATGATTTGCACTTATGGGACTCAGATCCTGTCCCTTGGGAGCCTCTCAAAAGATCAGATTTATCCAATGAAACTCAAGGGCATCTCCATCTGCTATTCAGCTCTCAAATCTGCCTTGTGTGGAAATTATGTCAGCTTTGGCGTCTTCAAGTTGTATGGGGACAACCACTTTGACAATGTACTCCAAGCCTTTGTCAAAATGCTGCTGTCGGTGTCCCACAGTGACTTGCTCCAATATCGGAAACTGAGCCAGTCGTATTATCCACTCTTGGAATGTCTCACCCAGGACCACATGAGCTTCATCACCAGCTTAGATCCTCCTGTACTCCTGTATGTCCTCACATCCATCTCAGAGGGACTCACTGCTCTTGATACAGTCGTCTCCTCCAGCTGCTGTACCAGTTTAGACTACATCGTCACCTACCTCTTCAAGCACATAGCAAAAGAGGGCAAGAAATCACTTCGATGCCGAGAGGCTACCCAGGCTGGTCAGAGACTATTACATTTTATGCAGCAAAATCCAGAGGTCCTGCAGCAGATGATGTCCGTCCTCATGAACACCATTGTCTTTGAAGACTGTCGGAACCAGTGGTCAGTGTCCAGGCCTCTCCTGGGGCTCATCCTGCTCAATGAGAAGTATTTCGGTGAACTGAGGGCAGGTCTGATAAACAGCCAGCCTCTCCCCAAGCAGGAGGTCCTTGCCCAGTGCTTCAGGAACCTGATGGAAGGAGTGGAGCAGAACCTGTCTGTCAAGAACAGAGACAGGTTCACCCAGAACCTCTCCGTCTTCAGAAGAGACATGGCCGAGGCCCTTCGTAGTGACGGCAGC---------ACCGAGCCG---------------------------CTGGACATGATGAGC---
>HLmyoMyo6
ATG---GCGCTGCACTTCCAGAGTTTGGCAGAATTGGAAGTATTATGTACACATCTCTACACAGGGACTGATCTTGCACAAAGAATAGAGGCTGAGAAAGCACTCCTGGAACTTATTGACAGCCCAGAATGTCTCAGCAAGTGTCAACTTCTGTTAGAACAAGGAACAACATCCTATGCCCAGCTCCTTGCAGCCACATGTCTTTCAAAACTTGTAAGCCGAGTCAGTCCTTTGCCAGTGGAACGGAGAATAGATATCAGAAACTACATTCTTAATTATGTGGCATCACAACCCAAGCTGGCTCCCTTTGTCATCCAAGCCCTAATTCAAGTCATTGCTAAAATCACTAAATTGGGATGGTTTGAAGTTCAAAAAGACCAGCTTGTCTTCAGACAAATTATTGCTGATGTGAAGACATTTCTTCAGGGTACCGTGGAACACTGCGTAATAGGAGTAATAATCCTTTCAGAATTGACTCAAGAAATGAACCTGGTTGATTATTCTAGACCTTCAGCAAAACACAGGAAAATAGCTACCTCATTTCGTGACACTTCTCTCAAAGACATCTTAGTGCTAGCATGCTCTCTTCTAAAAGAGGTGTTGGCCAAACCTTTAAATCTTCAGGATGAACGTCAACAAAACCTAGTAATGCAGGTCTTGAAACTGGTCCTCAACTGCCTTAACTTCGACTTCATTGGCAGTTCAGCAGATGAATCTGCAGATGATCTTTGCACAGTGCAGATCCCAACAACCTGGAGAACAATTTTTCTGGAACCAGAAACATTGGATCTTTTCTTCAATTTGTATCATTCACTTCCACCACTGCTATCTCAGTTAGCACTTTCATGTTTAGTTCAGTTTGCTTCTACTAGAAGGTCCTTATTCAGCAGTCCTGAACGTGCCAAGTATCTTGGTAATTTAATTAAGGGAGTAAAACGGATACTTGAAAACCCTCAGGGTTTGTCTGATCCAGGTAATTACCATGAATTTTGTCGATTTTTGGCTCGTTTGAAGACAAATTATCAGCTGGGAGAATTAGTTATGGTGAAGGAGTATTCTGAAGTTATCAGATTGATTGCTAATTTTACCATTACTAGCCTACAGCATTGGGAGTTTGCTCCCAACAGTGTTCATTATTTATTAACTCTGTGGCAAAGGATGGTAGCTTCAGTTCCTTTTGTGAAATCAACTGAACCCCACTTATTAGACACTTATGCACCAGAAATCACGAAGGCCTTTATCACTTCTCGGTTGGAATCTGTTGCCATAGTTGTGAGAGATCATTTAGATGATCCGCTGGATGATACTGCCACTGTCTTTCAGCAGTTGGAGCAGCTATGCACTGTCAGCAGATGTGAATATGAGAAGACATGCACTCTTCTTGTACAGTTGTTTGACCAAAACGCACAGAATTACCAAAAGCTTCTGCATTCTGCTTCTGGGATAACGGTGGACATGGCAATTCAGGAAGGACGTCTTGCATGGCTGGTATATTTAGTTGGGACAGTTGTTGGAGGAAGATTAACATATACCAGTACAGATGAACATGATGCTATGGATGGAGAATTATCCTGTCGCGTTTTTCAGCTTATATCGTTAATGGATACCGGATTGCCTAAGTGTTCTAATGAGAAAATAGAGCTTGCAATTCTGTGGTTCTTGGATCAGTTTCGTAAAACATATGTTGGTGACCAACTTCAAAGAACCTCAAAGGTATATGCCCGGATGTCAGAAGTGCTAGGAATAACAGATGACAATCACGTTCTAGAAACATTCATGACGAAAATTGTTACAAACCTTAAATACTGGGGAAGATGTGAGCCTGTAATTTCGAGGACTCTTCAGTTCCTAAATGACCTTTCTGTTGGT---TAT------------------------ATT------------------------TCGCCAAATTCCTTGACTTCTATTACCTATATCCTCTTAAAAAAACTGGTGAAGATAGATGCTGTGAAGTTCATGCTAAAAAATCACACGAGTGAACACTTCCCCTTCCTCGGCATCAGTGACAGTAACAGGCTCAGTGACTTCAGGTGCCGAACAACCTTCTACACAGCCCTCACTCGCCTTCTGATGGTAGATCTAGGCGAAGATGAGGACGAATTTGAGAATTTCATGCTGCCTCTTACAGTCTCTTTTGAAACAGTATTACAAATATTCAGCAACAACTTTAAACAAGAAGATGTGAAGCGTATGTTGATCGGGCTGGCAAGAGATCTTCGAGGGATTGCCTTTGCACTGAACACAAAGACCAGCTACACCATGCTGTTTGACTGGATG------------TACCCAACATATCTTCCCCTTCTGCAGAAGGCTATTGAGCAGTGGTATGGAGAGCCAGCATGTACCACTCCCATCTTAAAGCTTATGGCAGAACTGATGCAAAACAGATCCCAGCGTTTGAATTTTGATGTATCGTCTCCTAATGGAATTCTTCTCTTCAGAGAAGCTAGTAAAATGATTTGCACTTATGGTAATCAGATCCTGTCCCTCGGGAGCCTCTCAAAAGATCAGATTTATCCAATGAAACTCAAGGGCATCTCCATCTGCTATTCAGCTCTCAAATCTGCCTTGTGTGGAAATTATGTCAGCTTTGGCGTCTTCAAGTTGTATGGGGACAACCATTTTGACAATGTACTCCAGGCCTTTGTCAAAATGCTGCTGTCGGTGTCCCACAGTGACTTGCTACAATATCGGAAACTGAGCCAGTCTTATTACCCACTCCTGGAATGTCTCACCCAGGACCACATGAGCTTCATCACCAACTTGGAACCTCCTGTGCTCCTGTATGTTCTCACATCTATCTCAGAGGGGCTCACTGCTCTTGATACAGTTGTCTCCTCCAGCTGCTGTACCAGTTTAGACTACATCGTCACCTACCTCTTCAAGCACATAGCAAAAGAGGGCAAGAAGCCACTCCGCTGCAGAGAGGCCACCCAGGCCGGCCAGAGGCTGTTACATTTCATGCAGCAGAACCCAGATGTCCTGCAGCAGATGATGTCTGTCCTCATGAACACCATTGTCTTTGAAGACTGCCGGAACCAGTGGTCAGTCTCCAGGCCTCTCCTCGGGCTGATCCTGCTCCATGGGAAGCGTTTCAGTGAGCTGAGGGCGGGCCTGATCAGAAGCCAGCCTCTCCCCAAGCAGGAGGCCCTGGCCCAGTGCTTCCGGAGCCTGATGGAAGGGGTGGAGCAGAACCTGTCCGTCAAGAACAGAGACAGGTTCACCCAGAACCTGTCCGTGTTCAGAAGAGACGTGGCCGAGGCGCTGCGCAGCGACAGCAGC---------GCGGACCTG---------------------TGCAGCCTGGACATGATGAGC---
>cavPor3
ATG---GCGCAGCACTTCCAGAGTTTGGCCGAATTGGAGTTGTTATGTACTCATCTCTACGTAGAGACTGATCTTTCACAAAGAATAGAGGCTGAGAAAGCACTCCTGGAACTCATTGACAGCCCAGAATGTCTCAGCAAATGTCAACTTTTATTAGAACAAGGAACAACCTCCTATGCACAGCTTCTTGCAGCAACATGTCTTTCAAAACTTACCAGCCGAATCAGTCCTCTACCTATTGAACAGAGGATAGATATCAGAAACTACATTCTGAATTATGTAGCATCACAACCTAAACTGGCTCCCTTTGTCATCCAAGCTCTTGTTCAAGTCATTGCTAAAATTACTAAATTGGGATGGTTTGAAGTTCAGAAAGACCAGTTTATCTTCAGAGATATTATTGCTGATGTGAAGAAATTTCTTCAGGGCACTGTGGAACACTGTGTAATAGGAGTAATAATCCTTTCTGAATTGACTCAGGAAATGAATCTGGTTGATTATTCTAGACCTTCAGCAAAACACAGGAAAATAGCTACCTCATTTCGTGACATTTCTCTTAAAGACATATTTGTACTGGCATGTTCTCTTCTAAAAGAGATATTGTCCAAACCTTTAAATCTGCAGGACCAGGATCAACAAAATCTGGTGATGCAGGTTTTGAAACTGGTCCTCAACTGTTTAAGCTTCGATTTTATTGGCAGTTCAGCAGATGAATCTGCGGATGATCTTTGCACAGTCCAGATACCAACAACCTGGAGAACAATTTTCCTGGAGCCAGAAACATTGGATCTTTTCTTCAATTTGTATCATGCACTTCCACCACTACTGTCTCAGCTAGCACTTTCATGTTTAGTGCAGTTTGCTTCTACAAGAAGATCCTTATTTAGCAGCCCTGAACGTTCCATATATCTTGGTAATTTAATGAAGGGAGTAAAAAGAATACTTGAAAACCCTCAGGGTTTGTCTGATCCAGGTAATTACCATGAATTTTGTCGATTTTTAGCTCGTTTAAAGTCAAATTATCAGCTGGGAGAATTAGTCATGGTGAAGGAATATCCTGAAGTTATCAGACTGATTGCTAATTTTACTATTACTAGCTTACAGCATTGGGAGTTTGCTCCCAACAGCATTCATTATTTATTAACTCTATGGCAAAGAATGGTAGCATCAGTTCCTTTTGTGAAATCAACTGAACCCCATTTATTAGACACTTATGCACCTGAAATCACGAAGGCCTTCATCACTTCTCGGTTGGAATCTGTTGCTGTAGTTGTGAGAGATCATTTGGATGATCCGCTAGATGATACTGCTACTGTCTTTCAACAGTTGGAGCAGTTGTGCACTGTCAGCAGATGTGAATATGAAAAGACATGCACTCTTCTTGTACAGTTATTTGACCAAAATGCACAGAATTACCAAAAACTTCTGCATTCCACTTCTCGGATAGCTGTGGACCTGGCAATTCAAGAAGGTCGTCTTGCATGGCTGGTTTACTTAGTTGGGACAGTTGTAGGAGGAAGACTAACGTATACCAGTACAGATGAACATGATGTTATGGATGGAGAATTATCCTGTCGAGTTTTTCAGCTTATATCTTTAATGGATACTGGATTGCCTCAATGTTCTAATGAGAAAATAGAGCTTGCAATTCTGTGGTTCTTGGATCAGTTTCGTAAAACCTATGTTGGTGATCAACTTCAGAGAACCTCAAAGGTATATGCCCGTATGTCAGAAATCTTAGGAATAACGGATGACAACCACGTTCTAGAAACATTCATGACAAAAGTTGTTACAAACCTTAAATACTGGGGAAGATGTGAACCTGTAATTTCAAGAACTCTTCAGTTCCTAAATGATCTTTCTGTTGGT---TAT------------------------ATC---------------------------------------------------------CTTTTAAAAAAACTTGTGAAAATAGATGCTGTGAAATTCATGCTAAAAAATCACACGAGTGAACACTTTCCCTTTCTTGGCATCAATGACAGTTACAGTCTCCATGACTTCAGGTGCCGAACAACCTTCTACACAGCCCTCACTCGCCTTCTGATGGTAGATCTAGGTGAAGATGAGGATGAATTTGAGAACTTCATGCTGCCACTTACAGTCTCTTTTGAAACAGTACTACAGATATTTAACAACAGCTTTAAACAAGAAGATGTGAAGCGTATGTTGATCGGGCTGGCAAGAGATCTTCGAGGGATTGCCTTTGCACTGAACACAAAGACCAGCTACACCATGCTGTTTGACTGGATG------------TACCCAACATATCTCCCAGTTCTTCAAAGGGCTATTGAACAGTGGTACAGAGAGCCAGCATGTACAACTCCCATCTTGAAACTTATGGCAGAACTGATGCAAAACAGGTCCCAGCGTTTGAATTTTGATGTATCATCTCCTAATGGAATTCTTCTCTTCAGAGAAGCTAGTAAAATGATTTGTACTTATGGTAATCAGATCCTGTCCCTGGGGAACCTCTCAAAAGATCAGATTTATCCAATGAAACTCAAGGGCATCTCCATCTGCTATTCAGCTCTCAAATCTGCCTTATGTGGAAATTATGTCAGCTTTGGCGTCTTCAAGTTGTATGGGGACAACCATTTTGACAATGTACTCCAGGCCTTTGTCAAAATGCTGCTGTCAGTGTCCCACAGTGACTTACTACAATATCGGAAGTTGAGCCAGTCTTACTACCCATTGCTAGAATGCCTCACCCAAGATCACATGAGCTTCATCGCCGGTTTAGAACCTCCTGTGCTCCTGTATGTCCTCACCTCTATGTCAGAGGGACTCACGAGTCTTGATACAGTTGTCTCCTCCAGCTGCTGTACCAGTTTAGACTACATCGTCACCTACCTCTTCAAGCACATAGCAAAAGAGGGCAAGAAGCCACTTCGATGCAGAGAGGCTACCCAGGCTGGTCAGAGACTATTACACTTTATGCAGCAAAACCCAGATGTCCTGCAGCAGATGATGTCCGTCCTCATGAACACCATTGTCTTTGAAGACTGTAGAAACCAGTGGTCAGTATCCAGGCCCCTCCTGGGGCTCATCCTCCTCAATGAGAAGTGTTTCAGTGAACTGAGAGCAAGTCTGATAAACAGCCAACCTCTTCCTAAGCAGGAGGTTCTTGCCCAGTGCTTCAGGAACTTGATGGAAGGAGTGGAGCAGAACCTGTCCATCAAGAACAGAGACAGGTTCACACAGAACCTCTCTGTCTTCAGAAGAGATGTGGCAGAGGCCTTACGCAGTGACGGCCAC---------CCTGAGCTG---------------------TGTAACTTGGACATGATGAGC---
>hetGla2
ATG---GCGCAGCACTTCCAGAGTTTGGCCGAATTGGAATTGTTATGTACTCATCTCTACGTAGGGACTGATCTTTCACAAAGAATAGAGGCTGAGAAAGCACTCTTGGAACTTATTGACAGCCCAGAATGTCTCAGCAAGTGTCAACTTTTATTAGAACAAGGAACAACCTCCTATGCTCAGCTCCTTGCGGCAACATGTCTTTCAAAACTTACCAGCCGAATCAGTCCTTTACCTATTGAACAGAAGATAGATATCAGAAACTACATTCTGAATTATGTGGCATCACAACCTAAGCTGGCTCCCTTTGTCATCCAAGCTCTTGTTCAAGTCATTGCTAAAATTACTAAATTGGGATGGTTTGAAGTTCAGAAAGACCAGTTTGTCTTCAGAGAAATTATTGCTGATGTGAAAAAGTTTCTTCAGGGCACTGTGGAACACTGTGTAATAGGAGTGATAATCCTTTCTGAATTGACTCAGGAAATGAATCTGGTTGATTATTCTAGACCTTCAGCAAAACACAGGAAAATAGCTACCTCATTTCGTGACACTTCTCTCAAAGACATATTTGTACTAGCATGTTCTCTTCTAAAAGAGGTATTATCTAAACCTTTAAATCTTCAGGACCAGTGTCAACAAAATCTGGTGATGCAGGTCTTGAAATTGGTCCTCAACTGCTTAAGCTTTGACTTTATTGGCAGTTCAGCAGATGAATCTGCAGATGATCTTTGCACAGTGCAGATACCAACAACCTGGAGAGCAATTTTCCTGGAAACAGAAACATTGGATCTTTTCTTCAATTTGTATCATTCACTTCCACCACTACTGTCTCAGTTAGCACTTTCATGTTTAGTGCAGTTTGCTTCTACAAGAAGGTCTTTATTTAGCAGTCCTGAACGTGCCACGTACCTTGGTAATTTAATTAAGGGAGTAAAAAGGATACTTGAAAATCCTCAGGGTTTGTCTGATCCAGGTAATTACCATGAATTTTGTCGATTTTTAGCTCGTTTAAAGTCAAATTATCAGCTGGGAGAATTAGTCATGGTGAAGGAATATCCTGAAGTTATCAGACTGATTGCTAATTTTACTATCACTAGCTTACAGCATTGGGAGTTTGCTCCCAACAGTATTCATTATTTATTAACTCTGTGGCAAAGGATGGTAGCATCAGTTCCTTTTGTGAAGTCAACTGAACCCCACTTATTAGACACTTACGCACCTGAAATCACCAAGGCCTTTATCACTTCTCGGTTGGAATCTGTGGCTGTAGTTGTGAGAGATCATTTAGATGATCCGCTAGATGATACTGCTACTGTATTTCAGCAGCTGGAGCAGTTGTGCACCGTCAGTAGATGTGAATATGAAAAGACATGTACTCTTCTTGTACAGTTGTTCGACCGAAATGCACAGAATTACCAAAAACTTCTGCATTCGTCTTCTCGGATAACTGTGGACATGGCAATTCAAGAAGGTCGCCTTGCATGGCTGGTATACTTCGTTGGAACAGTGGTAGGAGGAAGATTAACATATACCAGTACGGATGAACATGATGTTATGGATGGAGAATTGTCCTGTCGAGTTTTTCAGCTTATATCTTTAATGGATACTGGATTGCCTCAATGTTCTAATGAGAAAATAGAGCTTGCAATTCTGTGGTTCTTGGATCAGTTTCGTAAAACATATGTTGGTGATCAACTTCAGAGAACCTCAAAGGTATATGCCCGTATGTCAGAAATCTTAGGAATAACAGATGACAACCATGTTCTGGAAACATTCATGACAAAAATTGTTACAAACCTTAAATACTGGGGAAGATGTGAGCCTGTAATTTCAAGGACTCTTCAGTTCCTAAATGATCTTTCTGTTGGC---TAT------------------------ATC---------------------------------------------------------CTTTTAAAAAAACTTGTGAAAATAGATGCTGTGAAATTCATGCTAAAAAATCACACGAGTGAACACTTCCCCTTTCTTGGCATCAATGACAGTTACAGTCTCAGTGACTTCAGGTGCCGAACAACCTTCTACACAGCCCTCACTCGCCTTCTGATGGTAGATCTAGGTGAAGATGAGGATGAATTTGAGAATTTCATGCTGCCTCTTACAGTCTCTTTTGAAACAGTATTACAGATATTCAACAACAACTTTAAACAAGAAGATGTGAAGCGTATGTTGATCGGGCTGGCAAGAGATCTTCGAGGGATTGCCTTTGCACTGAACACAAAGACCAGCTACACCATGCTGTTTGACTGGATACTTTATAAAAGGTACCCAGCATATCTACCAGTTCTTCAGAGAGCTATTGAACAGTGGTACAGAGAGCCAGCATGTACAACTCCCATCTTGAAACTTATGGCAGAGCTGATGCAAAACAGGTCCCAGCGTTTGAATTTCGATGTATCATCTCCTAATGGAATTCTTCTCTTCAGAGAAGCTAGTAAAATGATTTGTACTTATGGTAATCAGATCCTGTCCCTTGGGAGCCTCTCAAAAGATCAGATTTATCCAATGAAACTCAAGGGCATCTCCATCTGCTATTCAACTCTCAAATCTGCCTTATGTGGAAATTATGTCAGCTTTGGCGTCTTCAAGTTGTATGGGGACAACCATTTTGACAATGTACTCCAGGCCTTTGTCAAAATGCTGCTGTCAGTGTCCCACAGTGACTTGCTACAATATCGGAAGTTGAGCCAGTCTTATTACCCGCTCCTGGAATGTCTCACCCAAGACCACATGAGCTTCATCGCCAATTTAGAGCCTCCTGTGCTCCTGTATGTTCTCACCTCTATGTCAGAGGGACTCACAAGTCTTGATACAGTTGTCTCCTCCAGCTGCTGTACCAGTTTAGACTACATCGTCACCTACCTCTTCAAGCACATAGCAAAAGAGGGCAAGAAGCCACTTCGATGCAGAGAGGCTACCCAGGCTGGTCAGAGACTATTACAGTTTATGCAACAAAACTCAGATGTCCTGCAGCAGATGATGTCCATCCTCATGAACACCATTGTCTTTGAAGACTGTAGAAACCAGTGGTCAGTATCCAGGCCTCTCCTGGGGCTCATCCTCCTCAATGAGAAGTATTTCAGTGAGCTGAGAGCAAGTCTGATAAACAGCCAACCTCTCCCGAAGCAGGAGGTTCTTGCCCAGTGCTTCGGGAACTTGATGGAAGGAGTGGAGCAGAACTTGTCCATCAAGAGCAGAGACAGGTTCACCCAGAACCTCTCCGTCTTCAGAAGAGATGTGGCAGAGGCCTTGCGCAACGATGGCCAC---------TCCGAACTA---------------------TGTAGTCTGGACATGATGAGC---
>ochPri3
ATG---GCGCTGCACTTCCAGAATTTGGCCGAGTTGGAAGCATTATGTACTCATCTCTACGTGGGAACTGACCTCGCACAAAGAATAGAGGCTGAGAAAGCACTCCTGGAACTTATCGACAGCCCGGAATGTCTCAGCAAGTGTCAACTCTTATTAGAACAAGGAACAACCTCCTATGCTCAGCTTCTTGCAGCAACATGTCTTTCAAAACTTGTCAGCCGGGCCAGTCCTTTCCCTGTTGAGCAGAGGATAGATATCAGAAACTACATTCTGAATTATGTGGCATCACAACCCAAGCTGGCTCCCTATGTCATCCAAGCCCTTATTCAAGTCATTGCTAAAATTACTAAATTGGGGTGGTTTGAGGTTCAGAAAGACGAGTTTGTCTTCAGAGAAATTATTTCTGATGTGAAAAAGTTTCTTCAGGGTACTGTGGAACACTGCATAATAGGAGTAATAATCCTTTCTGAATTGACTCAGGAAATGAACCTGGTTGATTATTCTAGACCTACAGCAAAACATAGAAAAATAGCAACGTCATTTCGTGACACTTCCCTCAAAGACATTTTCGTTTTAGCGTGCTCTCTTTTGAAAGAGGTGTTGGCCAAACCTTTAAACCTTCAAGATCAATGTCAACAAAATCTTGTCATGCAAGTTTTGAAACTGGTCCTCAACTGCCTTAGCTTTGACTTCATTGGCAGTTCTGCCGACGAATCTGCAGATGATCTTTGCACAGTGCAGATTCCCACAACTTGGAGAACAATTTTCCTGGAACCAGAAACATTGGATCTTTTCTTCAATCTGTATCATTCACTTCCTCCACTACTGTCTCAGTTAGCACTTTCATGTTTAGTTCAGTTTGCTTCTACAAGAAGATCCTTATTTAGCAGTCCTGAACGTGCCAAGTACCTTGGCAATTTACTTAAAGGAGTAAAAAGGATACTTGAAAGCCCCCAGGGTTTGTCTGATCCTGGTAATTATCATGAATTTTGTCGATTTTTGGCTCGGTTAAAGACAAATTATCAGCTGGGAGAGTTAGTCATGGTGAAAGAGTATCCTGAAGTTATCAGATTGATTGCTAATTTTACCATTACTAGCTTGCAGCACTGGGAATTTGCTCCAAACAGTGTTCATTATTTATTAACACTGTGGCAGAGAATGGTGGCTTCAGTTCCTTTTGTGAAATCAACTGAACCTCACTTGCTAGACACCTATGCACCAGAGATCACCAAGGCCTTTATTACATCTCGCTTGGAATCCGTGGCCATAGTTGTGAGAGATCATTTAGAAGACCCGCTGGATGATAGCGCTACTGTGTTTCAGCAGTTGGAGCAGCTGTGCACTGTCAGCAGATGTGAATATGAGAAGACATGCGCTCTTCTCGTACAGTTATTTGACCAGAATGCACGGAATTACCAAAAACTTCTACATTCAGCTTCTGGGCTAACTGTGGACATGGCAATTCAAGAAGGACGTCTTGCCTGGCTGGTATACTTAGTTGGGACAGTTGTAGGAGGAAGATTGACATATACCAGTACAGATGAACATGATGCTATGGATGGAGAATTATCCTGTCGAGTTTTTCAACTTATCTCTTTAATGGATACTGGACTGCCTCAGCGTTCTAATGAGAAAATCGAGCTTGCAATTCTGTGGTTCTTAGATCAGTTTCGTAAAACTTATGTTGGTGACCAACTTCAGAGAACCTCAAAGGTATATACCCGTATGTCAGAAGTCTTAGGAATAGCAGATGACAACCATGTTCTGGAAACTTTCATGACAAAAATTGTTACAAACCTTAAATACTGGGGAAGATGTGAGCCTGTAATTTCAAGAACTCTTCAGTTTCTAAATGACCTTTCTGTTGGC---TAT------------------------ATC---------------------------------------------------------CTTTTAAAAAAACTTGTGAAAATAGATGCTGTGAAATTCATGCTAAAAAACCATACGAGTGAACACTTCCCCTTTCTTGGCATCAATGACAATTGCAATCTCAGTGACTTCAGGTGCCGAACAACCTTCTACACAGCCCTCACCCGCCTTCTGATGGTCGACCTTGGCGAAGATGAAGATGAATTTGAGAATTTCATGCTGCCTCTCACAGTCTCTTTTGAAACGGTATTACAGATATTCAACAACAACTTTAAACAGGAAGAAGTGAAGCGTATGTTGATCGGGCTGGCAAGAGATCTTCGAGGGATTGCCTTTGCACTGAACACAAAGACCAGCTACACCATGCTGTTTGACTGGATG------------TATCCAACATACTTCCCCATTCTTCAGAGGGCCATTGAACGGTGGTATGGAGAACCAGCATGCACAACTCCCATCTTGAAGCTTCTGGCAGAACTGATGCAGAACAGATCTCAGCGTTTGAATTTTGATGTATCATCTCCTAATGGGATTCTCCTCTTCAGAGAAGCTAGTAAAATGATTTGCACTTATGGTAATCAGATCCTGTCCCTTGGGAGCCTCTCCAAAGATCAAATGTATCCAATGAAACTCAAGGGCGTCTCCATCTGCTATTCAGCTCTCAAATCTGCCTTGTGTGGAAATTATGTCAGCTTTGGCGTCTTCAAGTTGTATGGGGACAACCATTTTGACAATGTACTCCAGGCCTTTGTCAAAATGCTGCTGTCTGTGCCCCACAGTGACTTGCTACAATATCGGAAACTGAGCCAGTCCTATTATCCACTCCTGGAATGTCTCACCCAGGACCACATGAGCTTCATCACCAACTTGGAGCCTCCTGTACTCCTGTATGTTCTCACATCTGTCTCAGAGGGACTCACTACTCTGGATACAGTTGTCTCCTCCAGCTGCTGCACCAGCTTAGACTGCATCGTCACCTATCTCTACAAGCACATAGCAAAGGAGGGCAAGAAGCCACTTCGATGCCAAGAGGCTGCCCAGGCTGCTCAGAGACTCTTACATTTTATGCAGCAAAACCCAGATATCCTGCAGCAGATGATGTCTGTCCTCATGAACACCATTGTCTTTGAAGACTGTCGGAACCAGTGGTCAGTATCCAGGCCTCTGCTGGGGCTCATCCTGCTCAACGAGAAGTATTTCAGTGAACTGAGAGCAAGTCTGATAAGCAGCCAATCACTCCCCAAGCAGGAGGTCCTTGCCCAGTGTTTCCAGAATTTGATGGAAGGAGTGGAGCAGAACTTGTCCATCAAGAACAGAGACAGGTTCACCCAGAACCTCTCTGTCTTCAGAAGAGATGTGGCCGAGGCCCTGCGCTGTGACGGCAGC---------ACTGAAACC---------------------TGCAGTCTGGACATGATGAGC---
>criGri1
ATG---GCC---AGATTACAGAATTTAGCCGAATTGGAAGCATTATGTACTCGTCTCTACGTAGGGACTGATCTCACAGAAAGAATAGAGGCTGAGAAAGCACTCTTGGAACTGATTGACAGCCCAGAATGTCTCAGCAAGTGTCAACTTTTATTAGAACAAGGAACAACATCCTATGCTCAGCTCCTTGCAGCAACATGTCTTTCAAAACTTGTTACCCGAATCAGTCCTTTACCTATAGAACAGAGGATAGATATCAGAAACTACATTCTGAATTATGTGGCATCACAACCTAAGCTGGCTCCCTTTGTCATTCAAGCTCTTATTCAAGTCATTGCTAAACTCACTAAGTTGGGGTGGTTTGAAGTTCAGAAAGACGAGTTTGTTTTCCGAGACATTATTGCCGATGTAAAGAGATTCCTTCAGGGTACTGTGGGACACTGCATAATAGGAGTGATTATCCTTTCTGAGTTGACTCAGGAGATGAACCTGGTTGATTATTCCAGACCTTCAGTAAAACATAGGAAAGTAGCTACCTCATTCCGTGATACTTCTCTAAAAGACATTCTAGTGTTAGCCTGTTCTCTCCTGAAACAGGTGTTGGCCAAACCTTTAAATCTTCAGGATCAAGATCAACAAAATCTGGTGATGCAAGTCTTAAAACTGGTCCTCAGCTGCCTGAGTTTTGACTTCATTGGAAGTTCAGCAGATGAATCTGCAGATGATCTATGCACAGTGCAGATTCCAACAACCTGGAGAACAATTTTCCTGGAACCAGAAACATTGGATCTTTTCTTCAATTTGTATCACTCGCTTCCACCTCTACTGTCTCAGTTAGCACTTTCATGCTTAGTTCAGTTTGCTTCTACAAGAAGATCCTTATTTAGCAGTCCTGAACGTGCCAAGTACCTTGGTAACTTAATTAAAGGAGTAAAAAGGATACTTGAAAACCCCCAGGGTTTGTCTGATCCTGGTAATTATCATGAATTTTGTCGATTTTTGGCTCGTTTAAAGACCAACTATCAGCTGGGAGAATTAGTTTTGGTGAAGGAGTATGCTGAGGTTATCGGATTGATTGCTAATTTTACTATTACTAGCCTACAGCATTGGGAGTTTGCCCCCAACAGTGTTCATTACTTACTAACTCTGTGGCAGAGGATGGTAGCATCCGTTCCTTTTGTGAAATCAGCTGAACCCCACTTGTTAGACACTTATGCACCTGAAATCACCAAGGCCTTTATCACTTCCCGATTGGAATCTGTTGCCATTGTAGTGAGAGATAATTTAGATGACCCCCTGGATGATACTGCTACCGTGTTCCAGCAGCTGGAGCAGCTGTGTACAGTCAGCAGATGTGAATATGAAAAGACATGTACTCTTCTTGTACAGTTATTTGACCAGAACGCACAGAATTATCAAAAGCTCCTGCATTCAGCTTCTGCACTACCTGTTGATGTGGCAATTCAAGAAGGACGCCTTGCATGGCTGATATACTTAGTTGGCACCGTTGTGGGAGGGAGATTAACATACACCAGCACAGATGAACATGATGCTATGGATGGAGAATTATCTTGCCGCGTTTTTCAGCTTATATCTTTAATGGATGCCAGATTGCCTCGCTGCACCAATGAAAAAATAGAGCTTGCAATTCTCTGGTTTTTGGATCAGTTTCGTAAAACATATGTTGGTGATCAGCTTCAAAGAACATCAAAG---------------------------------------------------------------------------------------------------------------------------------------------------------------------------------------------------------------------------------------------------------------------------------------------------------------------------------------------------------------------------------------------------------------------------------------------------------------------------------------------------------------------------------------------------------------------------------------------------------------------------------------------------------------------------------------------------------------------------------------------------------------------------------------------------------------------------------------------------------------------------------------------------------------------------------------------------------------------------------------------------------------------------------------------------------------------------------------------------------------------------------------------------------------------------------------------------------------------------------------------------------------------------------------------------------------------------------------------------------------------------------------------------------------------------------------------------------------------------------------------------------------------------------------------------------------------------------------------------------------------------------------------------------------------------------------------------------------------------------------------------
>sorAra2
ATG---GGCACGTGTTTCCAGAGTCTGACGGAGCTGGAAGCACTGTGTACCCATCTCTACGTGGGGACTGATCTGACGCAGAGAGTCGCTGCCGAGAAAGCGCTCCTGGAACTCATCGACAGCCCGGAATGTCTCAGCAAGTGCCAGCTGCTGTTAGAGCAAGGGACAACCTCCTACGCGCAGCTGCTCGCGGCCACCTGCCTCTCAAAGCTTGCCGGCCGACTCAGCCCTTTGCCCGTCGAACAGAGGATCGATATCAGGAACTACATCCTCAATTACGTGGCCTCCCAGCCCAAGCTGGCTCCCTTTGTCATCCAAGCTCTCATTCACACCATCGCGAAAATCACTAAGCTGGGCTGGTTTGAGGCTCAGAACGGCCAGTTTGTCTTCAGAGAGATCATTGCTCACGTGAAGAAGTTTCTCCAGGGGACCGTGGAACACTGCGTAATAGGCGTGATCATCCTTTCAGAACTGACTCAGGAAATGAACCTGGTTGATTACTCAAGACCTTCGGCAAAACACAGGAAAATAGCTGCCTCGTTTCGTGACTCTTCCCTCAGAGACGTTTTCGTGCTCTCATGCTCTCTCCTGAAAGAGGTGTTGGCTAAACCTTTGAACCTGCAGGACGAAGACCAACAACATCTAGTCCTGCAGGCCTTGAAGCTGGTCCTCCACTGCCTCAATTTTGACTTCACAGGCAGCTCAGCAGACGAATCTGCTGATGACCTTTGCACGGTGCAGATCCCAACAACCTGGAAAACAATTCTCCTGGAGCCCGAGACACTGGACCTTTTCTTCCGTTTGTATCATTCACTACCACCACTACTATCTCAATTAGCGCTCTCCTGTTTAGTTCAGTTTGCTTCTACAAGAAGGTCCCTATTTAGCAGTCTCGAACGTGCCACGTACCTTGGGAATTTAATTAAGGGAGTAAAAAGGATACTCGAAAACCCTCAGGGTTTGTCTGATCCGGGAAATTATCATGAATTCTGTCGATTTTTGGCTCATTTAAAGACAAACTATCAGCTGGGAGAATTAGTTATGGTGGAGGAGTATCCTGAGGTCATCAGGTTGATTGCTAACTTTACCATTACTAGCCTGCAGCACTGGGAATTCGCCCCCAACAGCGTTCACTACCTACTGACTCTTTGGCAAAGGATGGTGGCGTCGGTGCCTTTCATGAGATCCACGGAACCACACTTGCTAGACACTTACGCCCCAGAAATCACAAAGGCCTTCATCACCTCTCGGCTGGAGTCGGTTGCCGTCGTTGTGAGAGACCACCTGGACGACCCCCTGGACGACACGGCCACCGTGTTCCAGCAGCTGGAGCAGCTGTGCACCGTGAGCAGGTGCGAGTACGAGGGGACGTGCGCGCTGCTGCTGCAGCTCTTCGACCAGAACGTGCGGAACTTCCAGGAGCTGCTGCGCGCCCCACCGCAGAGCCGGGCCGGCCTGGCCGTGCAGGAAGGGCGTCTCACGTGGCTGGTCTACTTGGTCGGAACAGTTATTGGGGGAAGATTGACTTACACAAGCACCGACGAACACGATGCAATGGATGGAGAGTTGTCCTGCCGAGTTTTTCAGCTGATATCTTTCATGGATACCAGGTTACCCCGCTGCTCTAACGAGAAGATAGAGCTGGCAGTCCTGTGGTTCTTGGACCAGTTTCGTAAAACGTATGTTGGGGATCAACTTCAAAGAACCTCAAAGGTATATGCCCGTATGTCAGAAGTCTTAGGAATAACAGATGACAACCAGATTCTAGAAATATTCATGACGAAAATTGTTACAAACCTCAAGTACGGGGCAAGATGTGAGCCTATAATTTCAAGAACTCTGCAGTTCCTGAATGACCTTTCTGTCGGA---TATCCTTTGAACTCT------------ACA---------------TCTGACCGTGCATCTCAGTTCCTTAACGCCATCACTTATGTCCTCTTAAAAAAGCTGGCCAAGATAGACGCCACGAAGTTCATGCTGAAAAACCACACGAGCCAACACTTCCCCTTCCTGGGCGTCGGCGACAGGGACAGTCTGAGCGACCTGAGGTGCCGAACCACCTTCTACACGGCCCTCACCCGCCTCCTGATGGTGGATCTAGGCGAAGATGAGGACGAATTTGAGAACTTCATGCTGCCCCTCACAGTCTGCTTTGGGACAGTCTTACAGACGTTCAACAACAACTTGAAACAAGATGACGTAAAGCGTATGCTGATCGGGCTGGCGCGAGACCTGCGAGGGATCGCCTTTGCGCTGAACACAAAGACCAGCTACACCATGCTGTTTGACTGGATG------------TACCCGGTGTACCTCCCGCTCCTTCACAGGGCCGTCGGGCGCTGGTGCCGAGAGCCAGCGTGTACCACGCCCATCCTAAAGCTCATGGCTGAGATGCTGCAGAACAGGTCCCAGCGTTTGAGTTTTGATGTATCATCTCCTAATGGAATTCTTCTCTTCAGAGAAGCGAGTAAAATGATTTGCACTTATGGTAATCAGATCCCGTCCCTGGGGACGCTCTCGCAAGATCAGATGTACCCGATGAAACTCAAGGGCATCTCCATCTGCTGCGCGGCTCTCGAGTCGGCCCTGTGCGGGAATTATGTCAGCTTCGGCGTCTTCCAGCTGTACGGGGACGACCACTTTGACAACGTCCTTCAGGCCTTTGTCAAAATGCTGCTGACGGTGTCCCACGGCGACCTGCTGCAATATCGGAAACTGAGCCGCTCTTATTATCCTCTCCTGGAGTGTCTCGCTCAGGACCATATGAGCTTCATCGCCAGCTTAGAGCCGCCAGCGCTGCTGTTCGTCCTCACCTCCATCTCCGAGGGACTCGCGGCTCTCGACACGCGCGTGTCCTCCAGCTGCTGTGCCAGCCTGGACCACATCCTCACCTACCTCTTCAAGCACGTCTCGAGAGAAGGCAAGCCGGGCCCGCGGGGCAGCGAAGGGCCCCCGGCCAGCCAGAGACTCCTGTCGTTCCTGCAGCAACACCCCGATGTCCTGCCCCAGATGATGTCGGTCCTCATGAGCTCTGTCATCTTCGAAGACTGCCGAAACCAGTGGTCAGTCTCCAGGCCTCTCCTGGGGCTCATCCTGCTCAATGAGAAGTGCTTCCGAGAGCTCCGGGCCAGCCTGATCAACACCCAGCCGCCCCCCAAGCAGGAGCTGCTCGCACAGTGTTTCCGGAACCTGATGCAGGGCGTGGAGCAAAGCCTCTCCATCAAGAACAGAGACAGGTTCACCCAGAACCTCTCCGTGTTCAGGAGGGACGTGGCCGAGGCCCTGCGTGGTGACGGCACT---------TCCGAGGCC---------------------TGCAACCTGGACATGATGAGC---
