# Supplementary material for: Six reference-quality genomes reveal evolution of bat adaptations
Source: Nature. 2020 Jul 22;583(7817):578–84. doi: 10.1038/s41586-020-2486-3 (PMC8075899; doi:10.1038/s41586-020-2486-3)
Supplement: Supplementary file 6 — Alignments of 12,931 protein-coding genes across 48 mammals. [file 41586_2020_2486_MOESM6_ESM.gz › suppDataFile/ENST00000224807.aln.fasta]

>micOch1
------------AAGATGGGGGACTTGCCCTTAGATATCAACATCCAGGAACCTCGATGGGACCAAAGCACATTTCTAGGCAGAGCCCGGCACTTCTTCACAGTTACTGACCCTCGAAATCTGCTGTTGTCTGGGGACCAGCTGGAAGCTTCCCGCAACATTGTGCAGAATTACAGGGCTGGTGTGGCAACCCCGGGGCTTACTGAGGACCAGCTGTGGAGAGCCAAGTATGTGTACGACTCTGCCTTCCATCCAGACACAGGGGAGAAGGTGGTCTTGATTGGCCGCATGTCAGCCCAGGTGCCCATGAACATGACCATTACTGGCTGCATGCTCACCTTCTATAGGAAGACGCCGACTGTGGTGTTCTGGCAGTGGGTGAACCAGTCCTTCAACGCTATTGTGAATTACTCCAATCGCAGTGGGGATGCTCCCATCACCGTGCGGCAGCTGGGAACAGCCTATGTGAGTGCCACCACTGGGGCCGTGGCCACTGCTCTGGGACTCAAATCTCTCACCAAGCACCTGCCACCACTGGTTGGCCGATTTGTACCCTTCGCAGCTGTGGCCGCTGCCAACTGCATCAACATCCCCCTGATGAGGCAGAGGGAGCTACAGGTGGGCATCCCAGTGACGGATGAGGCAGGTCAGAGGCTTGGCCACTCGGTGACTGCTGCCAAACAGGGAATCTTCCAGGTGGTGATATCGAGAATCGGCATGGCGATTCCTGCCATGGCCATTCCCCCAGTGATCATGAATGCTCTGGAGAAGAAAGACTTCCTGAAGCGCCGCCCCTGGTTGGGGGCTCCCCTGCAGGTGGGACTGGTAGGCTTCTGCCTGGTATTTGCCACACCCCTGTGCTGTGCCCTGTTCCCCCAGAGAAGCTCCATACACGTGACCAGGCTGGAGCCGGAGCTGAGAGCTGAGATCCAAGCACAAAACCCCAGCATCGATGTGGTTTACTACAACAAGGGACTC---
>mm10
ATGGCTGAGCGTAAGATGGGTGACCTGCCCTTAAATATCAACATCCAGGAACCTCGGTGGGACCAAAGCACATTTCTAGGCAGAGCCCGGCATTTCTTCACAGTCACTGATCCCCGAAATCTGCTGCTGTCCGGGGAACAGCTGGAAGCTTCCCGGAACATCGTGCAGAATTACAGGGCTGGTGTGGCAACCCCGGGTCTCACTGAGGACCAGCTATGGCGAGCCAAATACGTGTATGACTCAGCATTCCATCCGGACACGGGGGAGAAGGTGGTCTTGATTGGCCGTATGTCAGCCCAGGTGCCCATGAACATGACCATTACTGGCTGCATGCTCACCTTCTACAGGAAGACTCCGACTGTGGTGTTCTGGCAGTGGGTCAATCAGTCCTTCAATGCTATTGTGAATTACTCTAATCGCAGCGGCGATGCTCCCATCACTGTGCAGCAGTTGGGGACAGCCTATGTGAGTGCCACCACTGGGGCTGTGGCTACTGCTCTGGGACTCAAGTCTCTCACCAAGCACCTGCCCCCGCTAGTCGGTCGATTCGTGCCCTTTGCAGCTGTGGCCGCTGCCAACTGCATCAACATCCCCCTGATGAGGCAGAGGGAGCTGCAGGTGGGCATCCCAGTGACTGATGAGGCTGGTCAGAGGCTTGGCCACTCGGTGACTGCTGCCAAACAGGGAATCTTCCAGGTGGTGATATCAAGAATCGGAATGGCGATTCCCGCCATGGCCATTCCCCCGGTGATCATGAACACTCTGGAGAAGAAAGACTTCCTGAAGCGCCGTCCCTGGCTGGGGGCGCCCCTGCAGGTGGGACTGGTAGGCTTCTGCTTGGTATTTGCCACACCCCTGTGCTGCGCTCTGTTCCCTCAGAGAAGCTCCATACATGTGACCAGGCTGGAGCCGGAGCTGAGAGCTCAGATCCAAGCACAAAACCCCAGCATCGATGTGGTTTACTACAACAAGGGGCTT---
>rn6
------------AAGATGGGCGACTTGCCCTTAAATATCAACATCCAGGAACCTCGATGGGACCAAAGCACATTCCTAGGCAGAGCCCGGCACTTCTTCACAGTTACTGATCCCCGAAATCTCCTGCTGTCCGGGAAACAGTTGGAAGCTTCTCGGAACATCGTGCAGAATTACAGGGCTGGTGTGGTAACTCCTGGGCTCACTGAGGACCAGCTATGGAGAGCCAAATACGTGTATGACTCAGCATTCCACCCGGACACAGGGGAGAAGGTGGTCTTGATTGGTCGCATGTCGGCCCAGGTGCCCATGAACATGACCATTACTGGCTGCATGCTCACCTTCTACAGGAAGACTCCAACTATGGTGTTCTGGCAGTGGGTGAATCAGTCCTTCAATGCTATTGTGAATTACTCTAATCGCAGTGGGGACGCTCCTATCACTGTGCAGCAGCTGGGAACGGCCTATGTGAGTGCCACCACTGGGGCTGTGGCTACTGCTCTGGGACTCAAGTCTCTCACCAAGCACCTACCCCCACTAGTGGGTCGATTCGTACCCTTTGCAGCTGTGGCTGCCGCCAACTGCATCAACATCCCCCTGATGAGGCAGAGGGAGCTGCAGGTGGGCATCCCAGTGACTGATGAAGCTGGTCAGAGACTTGGCCACTCGGTGACTGCTGCCAAACAGGGCATCTTCCAGGTGGTGGTATCAAGAATCGGCATGGCGATCCCCGCCATGGCCATTCCCCCGGTGATCATGAACACTCTGGAGAAGAAAGACTTCCTCAAGCGCCGCCCCTGGCTGGGGGCCCCCCTGCAGGTGGGACTGGTAGGCTTCTGCTTGGTATTTGCCACACCTCTGTGCTGCGCTCTTTTTCCCCAGAGAAGCTCTATACATGTGACCAGGCTGGAGCCGGAGCTGAGAGCTCAGATCCAAGCACAAAACCCCAGCATCGATGTGGTTTACTACAACAAGGGGCTT---
>criGri1
------------AAGATGGGTGACTTGCCCTTGGATATCAACATCCAGAGACCTCGATGGGACCAAAGCACATTCCTAGGCAGAGCCCGGCATTTCTTCACAGTAACTGACCCTCGCAATCTGCTGCTGTCTGACGACCAGCTGGAAGCTTCCCGAAACATTGTGCAGAATTACAGGGCTGGTGTGGCAACCCCAGGGCTCACTGAGGACCAGCTCTGGAGAGCCAAGTATGTGTATGACTCTGCATTCCACCCGGACACAGGGGAAAAGGTGGTCTTGATTGGCCGCATGTCAGCCCAGGTGCCCATGAACATGACCATTACCGGATGCATGCTCACCTTCTACAGGAAGACGCCAACTGTGGTGTTCTGGCAGTGGGTGAACCAGTCCTTCAACGCTATTGTGAATTATTCCAATCGCAGTGGGGATGCTCCCATCACTGTGCGGCAGCTGGGAACAGCCTATGTGAGTGCCACCACTGGGGCTGTGGCCACTGCTCTGGGACTCAAATCTCTCACCAAGCACCTGCCCCCACTAGTTGGCCGATTTGTACCCTTTGCAGCTGTGGCCGCTGCCAACTGCATCAACATCCCCCTGATGAGGCAGAGGGAGCTGCAGGTGGGCATCCCAGTGACTGACGAGGCAGGTCAGAGGCTTGGCCACTCGGTGACTGCTGCCAAACAGGGAATCTTCCAGGTGGTGATATCGAGAATCGGCATGGCGATTCCTGCCATGGCCATCCCCCCGGTGATCATGAACACTCTGGAGAAGAAAGACTTCCTGAAGCGACGCCCCTGGCTAGGAGCGCCCCTGCAGGTGGGACTGGTAGGCTTCTGCCTGGTATTCGCCACACCCCTGTGCTGTGCCCTGTTCCCCCAGAGAAGCTCCATACATGTGACCAGGCTGGAGCCGGAGCTGAGAGCTCAAATCCAAGCACAAAACCCCAGCATCGAGGTGGCTTACTACAACAAGGGACTT---
>HLcamFer2
------------GAAATGGGTGAGTTGCCCTTAGATATCAATATCCAGGAACCTCGGTGGGACCAAAGCACTTTCCTGGGCAGAGCCCGGCACTTCTTCACTGTGACTGATCCCCGAAATCTTCTGCTTTCTGGGGCACAGCTGGAAGCTTCCCGGAACATCGTGCAGAACTACAGGGCTGGCGTGGTGATGCCAGGGCTCACCGAGGACCAGCTGTGGAGGGCCAAGTATGTGTACGACTCTGCCTTCCATCCGGACACAGGGGAGAAGGTGGTCCTGATTGGCCGCATGTCAGCCCAGGTGCCCATGAACATGACCATCACTGGCTGCATGCTCACCTTCTACAGGAAGACCCCAACCGTGGTGTTCTGGCAGTGGGTGAATCAGTCCTTCAATGCCATCGTTAACTACTCCAATCGCAGTGGTGATGCTCCCATCACTGTTGGGCAGCTGGGAACAGCTTATGTGAGTGCCACCACCGGGGCTGTGGCCACGGCCCTGGGACTCAAATCCCTCACCAAGCACCTGCCCCCACTGGTTGGCAGATTTGTACCCTTTGCAGCTGTGGCAGCTGCCAACTGCATTAACATCCCCCTGATGAGGCAGAGGGAGCTGCAGGTGGGCATCCCGGTGACCAATGAAGAGGGTCAGAGGCTTGGCCACTCGGTGTCTGCAGCCAAGCAAGGAATCTTCCAGGTGGTGATATCAAGGATCTGCATGGCGATTCCTGCCATGGCCATTCCCCCCGTGATCATGGACACCCTGGAGAAGAAAGACTTCCTGAAGCGCCGCCCCTGGTTGGGGGCTCCCCTGCAAGTGGGACTGGTGGGCTTCTGCCTGGTATTTGCCACCCCCCTGTGCTGTGCCCTCTTCCCCCAGAAAAGCTCCATACGTGTGAGCAGGCTGGAGCCAGAGCTGAGAGCTCAGATCCGTGAGCAGAACCCCAGCATCGAAGTGGTTTATTACAACAAGGGGCTT---
>felCat8
ATGTGTGAGTGTAAAATGGGGGAGTTGCCCTTAGATATCAATATCCAGGAACCTCGCTGGGACCAAAGCACTTTCCTGGGCAGAGCCCGGCACTTCTTCACCGTTACTGACCCCCGAAATCTGCTGCTGTCTGGAGCACAGCTGGAAGCTTCCCGGAACATCGTGCAGAACTACAGGGCCGGCGTGGTGACGCCAGGGCTCACTGAGGACCAGCTGTGGAGGGCCAAGTATGTGTACGATTCTGCTTTCCATCCGGACACGGGGGAGAAGGTGGTCCTGATTGGCCGTATGTCAGCCCAGGTGCCCATGAACATGACCATCACTGGCTGCATGCTCACCTTCTACAGGAAGACCCCGACCGTGGTGTTCTGGCAGTGGGTGAATCAGTCCTTCAATGCTGTTGTTAATTACTCCAATCGCAGCGGCGACGCTCCCATCACTGCGAGGCAGCTGGGAACAGCTTATGTGAGTGCCACCACTGGGGCCGTGGCCACAGCCCTGGGACTCAAATCCCTCACCAAGCACCTGCCCCCCCTGGTGGGCAGATTTGTCCCCTTTGCAGCTGTGGCAGCTGCCAACTGTATCAACATCCCCCTGATGAGGCAGAGGGAACTGCAGGTGGGCATCCCAGTGACTGATGAGGAAGGTCAGAGACTTGGCCACTCAGTGGCCGCTGCCAAGCAGGGAATCTTCCAGGTGGTGATATCGAGAATCTGCATGGCCATTCCTGCCATGGCCATCCCCCCGGTGATCATGGACACTCTGGAGAAGAAAGACTTCCTAAAGCGTCGCCCCTGGCTGGGAGCGCCCCTGCAGGTGGGACTGGTGGGCTTCTGCCTGGTATTTGCCACCCCCTTGTGCTGTGCCCTCTTCCCCCAGAGAAGCTCCTTACATGTGAGCAGGCTGGAGCCAGAGCTGAGAGCTCGGGTCCGTGAGCAAAACCCCAGCATCGAAGTGGTTTACTACAACAAGGGGCTT---
>hg38
ATG---GAAAGCAAAATGGGTGAATTGCCTTTAGACATCAACATCCAGGAACCTCGCTGGGACCAAAGTACTTTCCTGGGCAGAGCCCGGCACTTTTTCACTGTTACTGATCCTCGAAATCTGCTGCTGTCCGGGGCACAGCTGGAAGCTTCTCGGAACATCGTGCAGAACTACAGGGCCGGCGTGGTGACCCCAGGGATCACCGAGGACCAGCTGTGGAGGGCCAAGTATGTGTATGACTCCGCCTTCCATCCGGACACAGGGGAGAAGGTGGTCCTGATTGGCCGCATGTCAGCCCAGGTGCCCATGAACATGACCATCACTGGCTGCATGCTCACATTCTACAGGAAGACCCCAACCGTGGTGTTCTGGCAGTGGGTGAATCAGTCCTTCAATGCCATTGTTAACTACTCCAACCGCAGTGGTGACACTCCCATCACTGTGAGGCAGCTGGGGACAGCCTATGTGAGTGCCACCACTGGAGCTGTGGCCACGGCCCTGGGACTCAAATCCCTCACCAAGCACCTGCCCCCCTTGGTCGGCAGATTTGTGCCCTTTGCAGCAGTGGCAGCTGCCAACTGCATCAACATCCCCCTGATGAGGCAGAGAGAGCTGCAGGTGGGCATCCCGGTGGCTGATGAGGCAGGTCAGAGGCTTGGCTACTCGGTGACTGCAGCCAAGCAGGGAATCTTCCAGGTGGTGATTTCAAGAATCTGCATGGCGATTCCTGCCATGGCCATCCCACCACTGATCATGGACACTCTGGAGAAGAAAGACTTCCTGAAGCGCCGCCCCTGGCTGGGGGCACCCCTGCAGGTGGGACTGGTGGGCTTCTGCCTGGTATTTGCAACCCCCCTGTGCTGTGCCCTATTCCCCCAGAAGAGCTCCATACACATAAGCAACCTGGAACCAGAGCTGAGAGCTCAGATCCATGAGCAAAACCCCAGCGTTGAAGTGGTCTACTACAACAAGGGGCTT---
>panTro5
ATG---GAAAGCAAAATGGGTGAATTGCCTTTAGACATCAACATCCAGGAACCTCGCTGGGACCAAAGTACTTTCCTGGGCAGAGCCCGGCACTTTTTCACTGTTACTGATCCTCGAAATCTGCTGGTGTCCGGGGCACAGCTGGAAGCTTCTCGGAACATCGTGCAGAACTACAGGGCCGGCGTGGTGACCCCAGGGATCACCGAGGACCAGCTGTGGAGGGCCAAGTATGTGTATGACTCTGCCTTCCATCCGGACACAGGGGAGAAGGTGGTCCTGATTGGCCGCATGTCAGCCCAGGTGCCCATGAACATGACCATCACTGGCTGCATGCTCACATTCTACAGGAAGACCCCAACCGTGGTGTTCTGGCAGTGGGTGAATCAGTCCTTCAATGCCATTGTTAACTACTCCAACCGCAGTGGTGACACTCCCATCACTGTGAGGCAGCTGGGGACAGCCTATGTGAGTGCCACCACTGGAGCTGTGGCCACAGCCCTGGGACTCAAATCCCTCACCAAGCACCTGCCCCCCTTGGTCGGCAGATTTGTGCCCTTTGCAGCAGTGGCAGCTGCCAACTGCATCAACATCCCCCTGATGAGGCAGAGAGAGCTGCAGGTGGGCATCCCGGTGGCTGACGAGGCAGGTCAGAGGCTTGGCTACTCGGTGACTGCAGCCAAGCAGGGAATCTTCCAGGTGGTGATTTCAAGAATCTGCATGGCGATTCCTGCCATGGCCATCCCCCCACTGATCATGGACACTCTGGAGAAGAAAGACTTCCTGAAGCGCCGCCCCTGGCTGGGGGCACCCCTGCAGGTGGGACTGGTGGGCTTCTGCCTGGTATTTGCAACCCCCCTGTGCTGTGCCCTATTCCCCCAGAAGAGCTCCATACACATGAGCAAGCTGGAACCAGAGCTGAGAGCTCAGATCCATGAGCAAAACCCCAGCGTTGAAGTGGTCTACTACAACAAGGGGCTT---
>saiBol1
------------AAAATGGGTGAACTGCCTGTAGACATCAACATCCAGGAACCTCGCTGGGACCAAAGTACTTTCATGGGCAGAGCCCGGCACTTTTTCACTGTTACTGATCCTCGAAATCTGCTGCTGTCTGGGGCACAGCTGGAAGCTTCTCGGAACATTGTGCAGAACTACAGGGCCGGTGTGGTGACCCCAGGGATCACTGAGGACCAGCTGTGGAGGGCCAAGTATGTGTATGACTCCGCCTTCCATCCGGACACCGGGGAGAAGGTGGTCCTGATTGGCCGCATGTCAGCCCAGGTGCCCATGAACATGACCATCACCGGCTGCATGCTCACCTTCTACAGGAAGACCCCAACTGTGGTGTTCTGGCAGTGGGTGAACCAGTCCTTCAATGCCATCGTTAACTACTCCAACCGCAGTGGTGACGCTCCCATCACCGTGAGGCAGCTGGGGACAGCCTATGTGAGTGCCACCACTGGAGCTGTGGCCACAGCCCTGGGACTCAAATCCCTCACCAAGCACCTGCCCCCCTTGGTCGGCAGATTTGTGCCCTTTGCAGCGGTGGCAGCTGCCAACTGCATCAACATCCCCCTGATGAGGCAGAGGGAGTTGCAGGTGGGCATCCCAGTGACTGACGAGGCAGGTCAGAGGCTTGGCTACTCGGTGACCGCAGCCAAGCAGGGAATCTTCCAGGTAGTGATTTCAAGAATCTGCATGGCGATTCCTGCCATGGCCATCCCCCCACTGATAATGGACACTCTGGAGAAGAAAGACTTTCTGAAGCGCCGCCCCTGGCTGGGGGCACCCCTGCAGGTGGGACTGGTGGGCTTCTGCCTGGTATTTGCGACCCCGCTGTGCTGTGCCCTATTCCCCCAGAAGAGCTCCATACACGTGAGCAAGCTGGAACCAGAGCTGAGAGCTCAGATCCATGAGCAAAACCCCAGCGTTGAAGTGGTCTACTACAACAAGGGGCTT---
>ponAbe2
ATG---GGCACAAAAATGGGTGAATTGCCTTTAGACATCAACATCCAGGAACCTCGCTGGGACCAAAGTACTTTCCTGGGAAGAGCCCGGCACTTTTTCACTGTTACTGATCCTCGAAATCTGCTGCTGTCCGGGGCACAGCTAGAAGCTTCTCGGAACATCGTGCAGAACTACAGGGCCGGCGTGGTGACCCCAGGGATCACCGAGGACCAGCTGTGGAGGGCCAAGTATGTGTATGACTCCGCCTTCCATCCGGACACAGGGGAGAAGGTGGTCCTGATTGGCCGCATGTCAGCCCAGGTGCCCATGAACATGACCATCACCGGCTGCATGCTCACATTCTACAGGAAGACCCCAACCGTGGTGTTCTGGCAGTGGGTGAATCAGTCCTTCAATGCCATTGTTAACTACTCCAACCGCAGTGGTGACACTCCCATCACCGTGAGGCAGCTGGGGACAGCCTATGTGAGTGCCACTACTGGAGCTGTGGCCACGGCCCTGGGACTCAAATCCCTCACCAAGCACCTGCCCCCCTTGGTCGGCAGATTTGTGCCCTTTGCAGCAGTGGCAGCTGCCAACTGCATCAACATCCCCCTGATGAGGCAGAGAGAGCTGCAGGTGGGCATCCCGGTGGCTGATGAGGCAGGTCAAAGGCTTGGCTACTCGGTGACTGCAGCCAAGCAGGGAATCTTCCAGGTGGTGATTTCAAGAATCTGCATGGCGATTCCTGCCATGGCCATCCCGCCACTGATCATGGACACTCTGGAGAAGAAAGACTTCCTGAAGCGCCGCCCCTGGCTGGGGGCACCTCTGCAGGTGGGACTGGTGGGCTTCTGCCTGGTATTTGCGACCCCCCTGTGCTGTGCCCTATTCCCCCAGAAGAGCTCCATACACGTGAGCAAGCTGGAACCAGAGCTGAGAGCTCAGATCCATGAGCAAAACCCCAGCGTTGAAGTGGTCTACTACAACAAAGGGCTT---
>macFas5
------------AAAATGGGTGAATTGCCTTTAGACATCAACATCCAGGAACCTCGCTGGGACCAAAGTACTTTCCTGGGCAGAGCCCGGCACTTTTTCACTGTTACTGATCCTCGAAATCTGCTGCTGTCCGCGGCACAGCTGGAAACTTCTCGGAACATCGTGCAGAACTACAGGGCTGGCGTTGTGACCCCAGGGATCACCGAGGACCAGCTGTGGAGAGCCAAGTATGTGTATGACTCTGCCTTCCATCCGGACACAGGGGAGAAGGTGGTCCTGATTGGCCGCATGTCAGCCCAGGTGCCCATGAACATGACCATCACCGGCTGCATGCTCACCTTCTACAGGAAGACCCCAACTGTGGTGTTCTGGCAGTGGGTGAATCAGTCCTTCAATGCCATTGTTAACTACTCCAACCGCAGTGGCGACACTCCCATCACCGTGAGGCAGCTGGGGACAGCCTATGTGAGTGCCACCACTGGAGCTGTGGCCACGGCCCTGGGACTCAAATCTCTCACCAAGCACCTGCCCCCCTTGGTCGGCAGATTTGTGCCCTTTGCAGCGGTGGCAGCTGCCAACTGCATCAACATCCCCCTGATGAGGCAGAGAGAGCTGCAGGTGGGCATCCCGGTGGCTGACGAGGCAGGTCAGAGGCTTGGCTACTCGGTGACCGCAGCCAAGCAGGGAATCTTCCAGGTGGTGATTTCAAGAATCTGCATGGCAATTCCTGCCATGGCCATCCCCCCACTGATCATGGACACTCTGGAGAAGAAAGACTTCCTGAAGCGCCGCCCTTGGCTGGGGGCGCCCCTGCAGGTGGGACTGGTGGGCTTCTGCCTGGTATTTGCGACCCCCCTGTGCTGTGCCCTATTCCCCCAGAAGAGCTCCATAAACGTAAGCAAGCTGGAACCAGAGCTGAGAGCTCAGATCCATGAGCAAAACCCCAGCGTAGAAGTGGTCTACTACAACAAGGGGCTT---
>micMur3
------------AAAATGGGTGAATTGCCCTTGGATATCAACATCCAGGAACCTCGCTGGGACCAAAGCACATTCCTGGGCAGGGCCCGGCACTTCTTCACTGTTACTGATCCCCGAAATCTGCTGCTATCTGGGGCACAGCTGGAAGCATCTCGGAATATCGTGCAGAACTACAGGGCCGGTGTGGTGACCCCAGGGCTCACCGAGGACCAGCTGTGGAGGGCTAAGTATGTGTACGACTCTGCCTTCCATCCGGACACGGGAGAGAAGGTGGTCCTGATTGGCCGCATGTCAGCCCAGGTGCCCATGAACATGACCATCACTGGCTGCATGCTCACCTTCTACAGGAAGACCCCGACTGTAGTGTTCTGGCAGTGGGTGAACCAGTCCTTCAATGCCATCGTTAACTACTCCAACCGCAGTGGCGACGCTCCCATCACGGTGAGGCAGCTGGGAACAGCCTATGTGAGTGCCACCACAGGGGCTGTGGCCACAGCCCTGGGACTCAAATCCCTTACCAAGCACCTGCCCCCCCTGGTTGGCAGATTTGTGCCCTTTGCAGCGGTGGCAGCTGCCAACTGCATCAACATTCCCTTGATGAGGCAGAGGGAGCTGCAGGTGGGCATCCCAGTGACTGATGAGGCAGGTCAGAGGCTTGGCCACTCGGTGACTGCAGCCAAGCAGGGAATCTTCCAGGTGGTGGTATCGAGAGTCTGCATGGCGATTCCTGCCATGGCCATCCCCCCACTAATCATGGACGCCCTGGAGAAGAAAGACTTCCTGAAGCGCCGCCCCTGGCTGGGGGCGCCCCTGCAGGTGGGACTGGTGGGCTTCTGCCTGGTGTTCGCCACCCCTCTGTGCTGTGCCCTGTTCCCCCAGAGAAGCTCCATACACGTGAGCAGGCTGGAGCCGGAGCTGAGAGCTCAGATCCATGAGCAAAACCCCAGCATCGAAGTGGTTTACTACAACAAAGGGCTT---
>susScr11
ATG---GAT---AAAATGGGTGAGTTGCCCTTAGATATCAATATCCAGGAACCTCGCTGGGACCAAAGCACTTTCCTGGGTAGAGCCCGGCACTTCTTCACTGTGACCGACCCTCGAAATCTGCTGCTGTCTGGGGCACAGCTGGAAGCTTCCCGGAACATCGTGCAGAACTACAGGGCCGGCGTGGTGACTCCAGGGCTCACCGAGGACCAGCTGTGGCGGGCCAAGTATGTGTACGACTCTGCCTTCCATCCGGACACAGGGGAGAAGGTGGTCCTGATTGGCCGCATGTCAGCCCAGGTGCCCATGAACATGACCATCACCGGCTGCATGCTCACCTTCTACAGGAAGACCCCAACCGTGGTGTTCTGGCAGTGGGTGAATCAATCCTTCAATGCCATTGTTAACTACTCCAACCGCAGTGGAGACGCTCCCATCACCGTGGGGCAGCTGGGAACAGCCTATGTGAGTGCCACCACTGGGGCTGTGGCCACGGCCCTGGGACTCAAATCCCTCACCAAGCATCTACCCCCGCTGGTCGGCAGATTTGTGCCCTTTGCAGCTGTGGCAGCTGCCAACTGCATCAACATCCCCCTGATGAGGCAGAGGGAGCTGCAAGTAGGCATCCCCGTGACCAATGAAGAAGGTCAGAGGCTTGGCCACTCAGTGGCTGCAGCCAAACAAGGAATTTTCCAGGTGGTGATATCAAGAATCTGCATGGCGATTCCTGCCATGGCCATTCCCCCCGTGATCATGGACAGTCTGGAGAAGAAAGACTTCCTGAAGCGCCGCCCCTGGCTAGGGGCACCCCTGCAGGTGGGGCTGGTGGGCTTCTGCCTGGTGTTTGCCACCCCCCTGTGCTGTGCCCTGTTCCCCCAGAGAAGCTCCATACACGTGAGCAGGCTGGAGCCGGAGCTGAGAGCTCAGATCCACGAGCAAAACCCCAGCATCAAAGTGGTTTACTACAACAAGGGGCTT---
>HLphyDis3
------------AAAATGGGGGAGTTGCCCTTAGACATCAACATCCAGGAACCTCGCTGGGATCAAAGCACGTTTCTTGGCAGAGCCCGGCACTTCTTCACTGTTACTGACCCCCGAAATCTGCTGCTCTCTGGGGCACAGCTGGAAGCTTCCCGGAACATCGTGCAGAACTACAGGGCGGGGGTGGTGACTCCAGGGCTCACTGAAGACCAGCTGTGGAGGGCCAAGTATGTGTACGACTCCGCCTTCCATCCGGACACGGGGGAGAAGGTGGTCCTGATCGGCCGCATGTCAGCCCAGGTGCCCATGAACATGACCATCACCGGCTGCATGCTCACCTTCTACAGGAAGACCCCGACCGTGGTGTTCTGGCAGTGGGTGAATCAGTCCTTCAACGCCGTTGTTAACTACTCCAACCGCAGCGGCGATGCTCCCATTACCGTGGGGCAGCTGGGAACAGCTTACGTGAGTGCCACCACCGGGGCTGTGGCCACGGCCCTGGGACTCAAATCCCTCACCAAGCACCTGCCCCCTCTGGTCGGCAGATTTGTGCCCTTTGCAGCTGTGGCAGCCGCAAACTGCATCAACATCCCTCTGATGAGGCAGAGGGAGCTGCAGGTGGGCATCCCTGTGACTGACGAGGCAGGTCAGAGGCTTGGCCACTCGGTGACCGCTGCCAAGCAGGGAATCTTCCAGGTGGTGATATCAAGAATCTGCATGGCGATCCCTGCCATGGCCATTCCCCCCGTGATCATGGACACTTTGGAGAAGAAAGACTTCCTGAAGCGCCGCCCCTGGCTGGGGGCACCCCTGCAAGTGGGACTGGTGGGCTTCTGCCTGGTATTCGCCACCCCCCTGTGCTGTGCCCTGTTCCCACAGAGAAGCTCCATACACGTGAGCAGGCTGGAGCCAGAGCTGCGAGCTCAGATCCATCAGCAGAACCCCAGCACTGAAGTGGTTTACTACAACAAGGGGCTC---
>HLequCab3
ATG---CAGGGCAAAATGGGTGAATTGCCCTTAGATATCAACATCCAGGAACCTCGCTGGGACCAAAGCAGTTTCATGGGCAGAGCCCGGCACTTCTTCACTGTTACCGATCCCCGAAATCTGCTGCTTTCTGGGGCACAGCTGGAAGCTTCCCGGAACATCGTGCAGAACTACAGGGCTGGCGTGGTGAGTCCAGGGCTCACCGAGGACCAGCTGTGGAGGGCCAAGTATGTGTACGACTCTGCCTTCCATCCGGACACAGGGGAGAAGGTGGTCCTGATTGGCCGCATGTCAGCCCAGGTGCCCATGAACATGACCATCACTGGCTGCATGCTCACCTTCTACAGGAAGACCCCAACCGTGGTGTTCTGGCAGTGGGTGAATCAGTCCTTCAATGCCGTCGTTAACTATTCCAACCGCAGTGGCGATGCTCCCATCACTGTGAGGCAGCTGGGAACAGCTTATGTGAGTGCCACCACTGGGGCTGTGGCCACGGCCCTGGGCCTCAAATCCCTCACCAAGCACCTGCCCCCGCTGGTCAGCAGATTTGTGCCCTTTGCAGCTGTGGCAGCTGCCAACTGCATAAACATCCCTCTAATGAGGCAGAGGGAGCTGCAGGTGGGCATCCCAGTGACTGATGAGGCGGGTCAGAGGCTTGGCCACTCGGTGGCTGCAGCTAAGCAGGGAATCTTCCAGGTGGTGGTATCAAGAATCTGCATGGCGATTCCTGCCATGGCCATTCCCCCCGTGATCATGGACACTCTGGAGAAGAAAGACTTTCTGAAGCGCCGCCCCTGGCTGGGGGCACCCCTGCAGGTGGGGCTGGTGGGCTTCTGCCTGGTATTTGCCACCCCCCTGTGCTGTGCCCTGTTTCCCCAGAGAAGCTCCATAAATGTGAGCAGGCTGGAGCCGGAGCTGAGAAGTCAGATCCGTGAGCAGAACCCCAGCCTCGAAGTGGTTTACTACAACAAGGGGCTC---
>cerSim1
ATG---GGCTGTAAAATGGGTGAATTGCCCTTAGATATCAACATCCAAGAACCTCGCTGGGACCAAAGCACATTCCTGGGCAGAGCCCGGCACTTCTTCACTGTTACCGACCCCCGAAATCTGCTGCTGTCTGGGGCACAGCTGGAAGCTTCCCGGAACATTGTGCAGAACTACAGGGCTGGCGTGGTGACTCCAGGGCTCACCGAGGACCAGCTGTGGAGGGCCAAGTATGTGTATGACTCTGCCTTCCATCCGGACACGGGGGAGAAGGTGGTCCTGATTGGCCGCATGTCAGCTCAGGTGCCCATGAACATGACCATCACTGGCTGCATGCTCACCTTCTACAGGAAGACCCCAACTGTGGTGTTCTGGCAGTGGGTGAATCAGTCCTTCAATGCTGTTGTTAACTACTCCAACCGCAGTGGCGACGCTCCCATCACTGTGAGGCAGCTGGGAACAGCTTATGTGAGTGCCACCACTGGGGCTGTGGCCACGGCCCTGGGACTCAAATCCCTCACAAAGCACCTGCCCCCGCTGGTCAGCAGATTTGTGCCCTTTGCAGCTGTGGCAGCTGCCAACTGCATCAACATCCCTCTGATGAGGCAGAGGGAGCTGCAGGTGGGCATCCCGGTCACTGATGAGGCGGGTCAGAGGCTTGGCCACTCGGTGGCCGCAGCTAAGCGGGGAATCTTCCAGGTGGTGGTATCAAGAATCTGCATGGCGATTCCAGCCATGGCCATTCCCCCCGTGATCATGGATGCTCTGGAGAAGAAAGACTTCCTGAAGCGCCGCCCCTGGCTGGGGGCGCCCCTGCAAGTGGGACTGGTGGGCTTCTGCCTGGTATTTGCCACCCCCCTGTGCTGTGCCCTGTTCCCCCAGAGAAGCTCCATACATGTGAGCAGGCTGGAGCCGGAGCTGAGAGCTCAGATCCGTGAGCAAAACCCCAGCATCGAAGTGGTTTACTACAACAAGGGGCTT---
>cavPor3
------------AAAATGGGTGAACTGCCCTTAGATATCAACATTCAGGAACCTCGCTGGGACCAAAGCACTTTCCTGGGCAGAGCCCGGCACTTTTTCGCTGTTACTGACCCCCGAAACCTGTTGCTGTCTGGGGCACAGCTGGAAGCTTCCCAGAATATTGTGCAGAACTACAGGGCTGGTGTGGTAACCCCAGGACTCACCGAGGACCAGCTATGGCAGGCCAAGTATGTGTATGACTCTGCCTTCCATCCAGACACAGGAGAGAAGGTGATCCTCATTGGCCGGATGTCTGCCCAGGTGCCCATGAACATGACCATCACGGGCTGCATGCTCACCTTCTACAGGAAGACCCCCACTGTGGTGTTCTGGCAGTGGGTGAATCAGTCCTTCAATGCCATCGTTAACTACTCCAACCGCAGCGGTGATGCGCCCATCTCAGTGCGGCAGCTAGGCACTGCTTATATGAGTGCCACCACAGGAGCTGTGGCCACAGCTCTGGGACTCAAATCTCTTACCAAGCACCTTCCTACCTTGGTTGGCAGATTTGTGCCCTTTGCGGCGGTGGCTGCTGCCAACTGCATCAACATCCCCCTGATGAGGCAGCGGGAGCTGCAAGTGGGCATCCCAGTGACTGATGAGGCCGGACAGAGACTGGGCCACTCGGTCACTGCAGCCAAGCAGGGTATCTTCCAGGTGGTGATATCAAGGATTGGGATGGCCATCCCTGCCATGGCCATTCCCCCAGTGATCATGGACACGCTGGAGAAGAAGGACTTCCTGAAGTGCCGGCCCTGGCTGGGGGCGCCCCTGCAGGTGGGGCTGGTGGGCTTCTGCCTGGTATTTGCCACCCCTCTGTGCTGTGCCCTGTTCCCCCAGAGGAGCTCCATACATGTGAGCAGACTGGAGCCGGAGCTGAGGGCCCAGATCCATGAGCAAAATCCCAGCATCGAGGTGGTTTACTACAACAAGGGGCTT---
>canFam3
ATG---GGTTGTAAAATGGGTGAGTTGCCCTTAGATATCAATATCCAGGAACCTCGCTGGGACCAAAGCACTTTCCTGGGCAGAGCCCGGCACTTCTTCACTGTTACCGACCCCCGAAATCTGCTGCTGTCTGGAGCACAGCTGGAAGCTTCACGGAACATCGTGCAGAACTACAGGGCTGGCGTGGTGACACCCGGGCTCACTGAGGACCAGCTGTGGAGAGCCAAGTATGTGTACGACTCTGCCTTCCATCCCGACACAGGGGAGAAGGTGGTCCTGATTGGCCGTATGTCAGCGCAGGTGCCCATGAACATGACCATCACTGGCTGCATGCTCACCTTCTACAGGAAGACCCCGACAGTGGTGTTCTGGCAGTGGGTGAATCAGTCCTTCAACGCTGTTGTTAACTACTCCAACCGCAGTGGCGATGCTCCCATTACTGTGGGGCAGCTGGGAACAGCTTATGTGAGTGCCACCACTGGTGCGGTGGCCACAGCCCTGGGACTCAAATCCCTCACCAAGCACCTGCCCCCCCTGGTTGGCAGATTTGTGCCCTTTGCAGCGGTGGCAGCTGCCAACTGCATCAACATCCCCCTGATGAGGCAGAGGGAACTGCAGGTGGGCATCCCAGTGACTGATGAGGAAAGTCAGAGACTTGGCCACTCGGTGGCTGCAGCCAAGCAGGGAATCTTCCAGGTGGTGATATCAAGAATCTGCATGGCCATTCCTGCCATGGCCATTCCCCCCGTGATCATGGACACTCTGGAGAAGAAAGACTTCCTAAAGCGTCGCCCTTGGCTGGGGGCACCCCTGCAGGTGGGACTGGTGGGCTTCTGCCTGGTATTTGCCACCCCCTTGTGCTGTGCCCTGTTCCCTCAGAGAAGCTCCTTACATGTGAGCAGGCTGGAGCCAGAGCTGAGAGCTCAGATCCGTGAGCAAAACCCTGACATCGAAGTGGTTTACTACAACAAGGGGCTT---
>ailMel1
CAG---GAAAGCAAAATGGGTGAGTTGCCCTTGGATATCAATATCCAGGAACCTCGTTGGGACCAAAGCACTTTCCTGGGCAGAGCCCGGCACTTCTTCACTGTGACTGACCCTCGGAATCTGCTGCTGTCTGGAGCACAGCTGGAAGCTTCCCGGAACATCGTGCAGAACTACAGGGCTGGCGTGCTGACACCTGGCCTCACCGAGGACCAGCTGTGGAGGGCCAAGTATGTGTACGACTCTGCCTTCCATCCGGACACCGGCGAGAAGGTGGTGCTGATTGGCCGGATGTCAGCGCAGGTGCCCATGAACATGACCATCACTGGCTGCATGCTCACCTTCTACAGGAAGACCCCGACGGTGGTGTTCTGGCAGTGGGTGAATCAGTCCTTCAATGCTGTTGTGAACTACTCCAACCGCAGCGGCGATGCTCCCATCACTGTGGGGCAGCTGGGGACAGCTTATGTGAGTGCCACCACCGGCGCTGTGGCCACAGCCCTGGGGCTCAAATCCCTCACCAAGCACCTGCCCCCTCTGGTCGGCAGGTTTGTGCCCTTTGCAGCTGTGGCAGCCGCCAACTGCATCAACATCCCCCTGATGAGGCAGAGGGAACTGCAGGTGGGCATCCCAGTGACTGATGAGGCAAGTCAGAGACTCGGCCACTCGGTGGCTGCGGCCAAACAGGGAATCTTCCAGGTGGTGGTATCGAGAATCTGCATGGCCATTCCTGCCATGGCCATTCCCCCCGTGATCATGGACACTCTGGAGAAGAAAGACTTCCTAAAGCGTCGCCCCTGGCTGGGGGCGCCCCTGCAGGTGGGACTGGTGGGCTTCTGCCTGGTATTTGCCACCCCCTTGTGCTGTGCCCTGTTCCCCCAGAGAAGCTCCTTACACGTGAGCAGGCTGGAGCCGGAGCTGAGAGCTCGGATCCGTGAGCAAAACCCTGACATCGAAGTGGTTTACTACAACAAGGGGCTC---
>HLmolMol2
------------AAAATGGGTGAGTTGCCCTTAGATATCAACATTCAGGAACCCCGCTGGGATCAAAGCACATTCCTGGGCAGAGCCAGACACTTCTTCACTGTTACTGACCCCCGAAATTTGCTGCTATCTGGGGCACAGCTGGAAGCTTCCCGGAACATCGTGCAGAACTACAGGGCCGGCGTGGTGACTCCAGGGCTCACTGAAGATCAGCTGTGGAGGGCCAAGTATGTGTATGATTCAGCCTTCCATCCGGACACAGGGGAAAAGGTGGTCCTTATTGGCCGCATGTCAGCGCAGGTTCCCATGAACATGACCATCACTGGCTGCATGCTCACCTTCTACAGGAAGACCCCAACCGTGGTGTTCTGGCAGTGGGTGAACCAGTCCTTCAATGCTGTCGTTAACTACTCAAATCGAAGTGGCGATACTCCCATCACTGTGGGGCAGCTGGGAACAGCTTACGTGAGTGCCACCACTGGGGCTGTGGCCACAGCCCTGGGACTCAAATCCCTCACCAAGCACCTGCCCCCTTTGGTTGGCAGATTTGTGCCCTTTGCAGCTGTGGCAGCTGCAAATTGCATCAACATCCCTCTGATGAGGCAAAGGGAGCTGCAGGTGGGCATCCCTGTGACTGACGAGGCAGGTCAGAGGCTTGGCCACTCAGTGACTGCAGCCAAGCAGGGAATCTTCCAGGTGGTGATATCGAGAATCTGCATGGCGATTCCTGCCATGGCCATTCCCCCTGTGATCATGGACACTTTGGAGAAGAAAGACTTCCTGAAGCGCCGCCCCTGGCTGGGGGCACCCCTGCAGGTGGGACTGGTGGGCTTCTGCCTGGTATTCGCCACCCCCCTGTGCTGTGCCCTTTTCCCCCAGAGAAGCTCCATACATGTGAGCAGGCTGGAGCCAGAGCTGAGAGCTCAGATCCGTCAGCAAAATGCCAGCATCGAAGTGGTTTACTACAACAAAGGGCTC---
>otoGar3
------------AAAATGGGTGAATTGCCCTTAGATATCAAGATCCAGGAACCTCGCTGGGACCAAAGCACATTCCTGGGCAGAGCCCGGCACTTCTTCACTGTTACGGATCCCCGAAATCTGCTGCTGTCTGGGGCTCAGCTGGAAGCTTCTCGGAATATTGTGCAGAACTACAGGGCTGGTGTGGTGACCTCGGGGCTTACAGAGGACCAGCTGTGGAGGGCCAAGTATGTGTATGACTCCGCCTTCCATCCAGACACCGGAGAAAAGGTGGTCTTGATTGGCCGCATGTCAGCCCAGGTCCCCATGAACATGACCATCACTGGCTGCATGCTCACCTTCTACAGGAAGACCCCAACTGTGGTGTTCTGGCAGTGGGTGAATCAGTCCTTCAATGCCATCGTTAACTACTCCAACCGCAGTGGCGATGCTCCCATCACTGTGGGGCAGCTGGGAACAGCCTATGTGAGTGCCACCACAGGAGCTGTGGCCACAGCTCTTGGACTCAAATCCCTCACCAAGCACCTGCCCCCCTTGGTGGGCAGATTTGTGCCCTTTGCAGCTGTAGCAGCTGCCAACTGCATCAACATCCCCTTGATGAGGCAGAGGGAGTTACAGGTGGGCATCCCAGTGACTGATGAGGCAGGTCAGAGGCTTGGCCACTCCGTGACTGCAGCCAAGCAAGGAATCTTCCAGGTGGTGATATCAAGAATCTGCATGGCGATTCCTGCCATGGCCATTCCTCCACTGATCATGGACACCCTGGAGAAGAAAGACTTCCTGAAGCGCCGCCCCTGGCTCGGGGCACCCCTGCAGGTGGGACTGGTGGGCTTCTGCCTGGTATTTGCCACTCCTCTGTGCTGTGCCCTGTTTCCCCAGAGGAGCTCCATACACGTGAGCAGGCTGGAGCCAGAGCTACGAGCTCAGATCCACGAGCAAAACTCCAGCATCGAAGTGGTTTACTACAACAAAGGGCTT---
>balAcu1
ATG---AGT---AAAATGGGTGAGTTGCCCTTAGATATCAATATCCAGGAACCTCGCTGGGACCAGAGCACTTTCCTGGGCAGAGCCCGGCACTTCTTCACTGTGACCGACCCCCGAAATCTGCTGTTGTCTGGGGCACAGCTAGAAGCTTCCCGGAACATCGTGCAGAACTACAGGGCTGGCGTGGTGACGCCAGGGCTCACCGAGGACCAGCTCTGGAGGGCCAAGTATGTGTACGACTCTGCCTTCCATCCGGACACAGGGGAGAAGGTGGTCCTGATTGGCCGCATGTCAGCCCAGGTGCCCATGAACATGACCATCACCGGCTGCATGCTCACCTTCTACAGGAAGACCCCAACCGTGGTGTTCTGGCAGTGGGTGAATCAGTCCTTCAATGCCATCGTTAACTACTCCAACCGCAGTGGCGACGCTCCCATCACTGTGGGGCAGCTGGGAACGGCTTACGTGAGTGCTACCACCGGGGCTGTGGCCACGGCCCTGGGACTCAAATCCCTCACCAAGCATCTGCCCCCGCTGGTTGGCAGATTTGTGCCCTTTGCAGCTGTGGCAGCTGCCAACTGCATCAACATCCCCCTGATGAGGCAGAGAGAGCTACAGGTGGGCATCCCGGTGACCGATGAACAGGGTCAGAGGCTTGGCCACTCGGTGGCCGCAGCCAAGCAAGGAATCTTCCAGGTGGTGGTATCAAGAATCTGCATGGCGATTCCTGCCATGGCCATTCCCCCCGTGATCATGGACACCCTGGAGAAGAAAGACTTCCTAAAGCACCGCCCCTGGCTGGGGGCGCCCCTGCAGGTGGGACTGGTGGGCTTCTGCCTGGTATTTGCCACCCCCCTGTGCTGTGCCCTGTTCCCCCAGAGAAGCTCCATACACGTGAGGAGGCTGGAGCCGGAGCTGAGAGCTCAGATCCATGAGCAAAACCCCAGTATCGAAGTGGTTTACTACAACAAGGGGCTT---
>loxAfr3
------------AAAATGGGTGAGTTGCCCTTAGATATCAACATCCAGGAACCTCGCTGGGATCAAAGCACTTTCCTGGGAAGAGCCCGGCACTTCTTCACTGTCACCGACCCCCGAAATCTGCTGCTCTCTGGGGCACAGCTGGAAGCTTCCCGGAACATTGTACAGAACTACAGGGCCGGTGTGGTGGCCCCTGGGCTCACTGAAGACCAGCTGTGGAGAGCCAAGTATGTGTATGACTCTGCCTTCCACCCAGACACGGGGGAGAAGGTGGTCCTGATTGGCCGCATGTCAGCCCAGGTGCCCATGAACATGATCATCACTGGCTGCATGCTCACCTTTTACAGGAAGACCCCAACTGTGGTGTTCTGGCAGTGGGTGAATCAGTCCTTCAATGCCATCGTCAACTACTCCAACCGCAGTGGTGACGCTCCCATCACAGTCAGGCAGCTGGGAACAGCTTATGTAAGTGCCACCACGGGGGCTGTGGCCACAGCTCTGGGACTCAAATCCCTCACCAAGCATCTGCCCCCCCTCGTTGGCAGATTTGTGCCCTTTGCAGCAGTGGCAGCTGCCAACTGCATCAACATCCCCCTGATGAGGCAGAGGGAGCTGCAAGTGGGCATCCCAGTGACTGAGGAGGCGGGTCAGAGGCTTGGCCACTCGGTGGCTGCAGCCAAACAGGGAATCTTCCAGGTGGTGATATCAAGAATCTGCATGGCGATTCCTGCCATGGCCATTCCCCCCGTGATCATGGACAGTCTGGAGAAGAAAGACTTTCTGAAG---------------------------------------------------------------------------------------------------------------------------------------------------------------------------------------------------
>speTri2
ATG---GAT---AAAATGGGTGAATTGCCCTTAGATATCAACATCCAGGAACCTCGCTGGGACCAGAGCACTTTCCTGGGCAGAGCCCGGCACTTCTTCACTGTTACTGATCCTCGAAATCTGCTGTTGTCTGGGGCTCAGCTGGAAGCTTCTCGGAACATTGTGCAAAACTACAGGGCTGGGGTAGTGACCCCAGGGCTCACCGAGGACCAGCTGTGGAGGGCCAAGTATGTGTACGACTCTGCCTTCCATCCAGACACAGGGGAGAAGGTGGTCCTGATTGGCCGCATGTCAGCCCAGGTGCCCATGAACATGATGATCACTGGCTGCATGCTTACATTCTACAGGAAGACCCCAACTGTGGTGTTCTGGCAGTGGGTGAACCAGTCCTTCAATGCTGTTGTTAACTATTCCAACCGCAGCGGCGATGCTCCCATCACTGTGCAGCAGCTGGGAACAGCCTATGTGAGTGCCACCACTGGGGCTGTGGCCACAGCTCTGGGACTCAAATCCCTCACCAAGCACCTACCTCCCTTGGTTGGCAGATTTGTGCCCTTTGCAGCTGTGGCTGCTGCCAACTGTATCAACATCCCCTTGATGAGGCAAAGGGAGCTGCAGGTGGGCATTCCTGTGACTGATGAGGCAGGTCAGAGGCTTGGCCACTCCGTGACTGCAGCCAAGCAGGGCATTTTCCAGGTGGTGGTATCAAGAATCTGCATGGCGATTCCTGCCATGGCCATTCCCCCAGTGATCATGAACACTCTGGAGAAGAAAGATTTCCTGAAGCACCGCCCCTGGCTGGGGGCACCCCTGCAGGTGGGACTGGTGGGTTTCTGCCTGATATTTGCCACTCCCCTGTGCTGTGCCCTGTTCCCCCAAAGAAGCTCTATACAAGTGAACAGGCTGGAGCCGGAGCTGAGAGCTCAGATCCAGGAGCAAAACCCAGGCACCGAGGTGGTTTACTACAACAAGGGGCTT---
>HLrhiFer5
ATG---TGGAGTAAAATGGGTGAGTTGCCCTTAGATATCAACATCCAGGAACCTCGCTGGGACCAAAGCACTTTCCTGGGTAGAGCCCAGCACTTCTTCACTGTTACTGACCCCCGAAATCTGCTGCTGTCTGGGGCACAGCTGGAAGCTTCCCGGAACATCGTGCAGAACTACAGGGCCGGCGTGGTGACACCAGGACTCACCGAAGACCAGCTGTGGAGGGCCAAGTATGTGTACGACTCTGCCTTCCATCCGGACACGGGGGAGAAAGTGGTCCTGATTGGCCGCATGTCAGCCCAGGTGCCCATGAACATGACCATCACCGGCTGCATGCTCACCTTCTACAGGAAGACCCCCACTGTGGTGTTCTGGCAGTGGGTGAATCAGTCCTTCAACGCTGTCGTTAACTACTCCAACCGCAGTGGCGACGCCCCCATCACCGTGGGGCAGCTGGGAACAGCTTACGTGAGTGCCACCACCGGGGCTGTGGCCACAGCCCTGGGCCTCAAATTCCTCACCAAGCACCTGCCCCCCCTGGTTGGCAGATTTGTGCCCTTTGCAGCTGTAGCAGCTGCAAACTGCATCAACATCCCTCTGATGAGGCAGAGGGAGCTGCAGGTGGGCATCCCGGTGACTGATGAGGCAGGTCAGAGGCTTGGCCACTCGGTGACCGCGGCCAAGCAGGGAATCTTCCAGGTGGTGATATCAAGAATCTGCATGGCGATTCCTGCCATGGCCATACCCCCTGTGATCATGAACGCTTTGGAGAAGAAAGACTTCCTGAAGCGCCGTGCCTGGCTGGGGGCACCCCTGCAGGTGGGACTGGTGGGCTTCTGCCTGGTATTTGCCACGCCCCTGTGCTGTGCCCTGTTCCCCCAGAGAAGTTCGATACACGTGAGCAGGTTGGAGCCGGAGCTGAGAGCTCAGATCCATCAGCAAAACCCTGGCATGGAAGTGGTTTACTACAACAAGGGGCTC---
>HLrouAeg4
------------AAAATGGGTGAGTTGCCTTTAGATATCAACATCCAGGAACCTCGCTGGGACCAAAGCACCTTCCTGGGCAGAGCCCGACACTTCTTCACTGTTACTGACCCCCGAAATCTCCTGTTGTCTGGGGCACAGCTGGAAGCTTCACGGAACATTGTGCAGAACTACAGGGCTGGCGTGGTGACACCAGGGCTCACCGAAGACCAGCTGTGGAGGGCCAAGTATGTGTATGACTCTGCCTTCCATCCAGACACGGGGGAGAAGGTGGTCCTGATTGGCCGCATGTCAGCCCAGGTGCCGATGAACATGACCATCACTGGCTGCATGCTCACCTTCTACAGGAAGACCCCAACTGTGGTGTTCTGGCAGTGGGTGAATCAGTCCTTCAATGCCGTCGTTAACTACTCCAACCGCAGTGGCGATGCTCCCATCACTGTGCGGCAGCTAGGAACAGCTTATGTGAGTGCCACCACCGGGGCTGTGGCCACGGCCCTGGGACTCAAATCCCTCACCAAGCACCTGCCCCCACTAGTTGGCAGATTTGTGCCCTTTGCAGCTGTAGCTGCTGCAAACTGCATCAACATCCCTCTGATGAGACAGAGGGAGCTACAGGTGGGCATCCCAGTGACTGACGAGGCAGGGCAGAGGCTTGGCCACTCGGTGACTGCGGCCAAGCAGGGAATCTTCCAGGTGGTGATATCGAGAATCTGCATGGCAATCCCTGCCATGGCCATTCCTCCCGTGATCATGGACACTTTAGAGAAGAAAGACTTCCTGAAGCGCCGCCCCTGGCTGGGGGGACCCCTGCAAGTGGGACTGGTGGGCTTCTGCCTGGTATTTGCCACCCCGCTGTGCTGTGCCCTGTTTCCCCAGAGGAGCTCCATACAAGTGAGCAGACTGGAGCCAGAACTGAGAGCCCGGATCCATCAGCAAACCCCCGGCGATGAAGTGGTTTACTACAACAAGGGACTG---
>sorAra2
ATG---CAGGGCAAAATGGGTGAGTTGCCCTTAGATATCAACATCCAGGAGCCTCGCTGGGACCAAAGCACTTTCCTGGGCAGAGCCCGGCACTTCTTCACTGTAACTGACCCCCGGAATCTGCTGCTGTCTGCAGCACAGCTGGAAGCTTCTCGGAACATCGTGCAGAACTACAGGGCCGGCGTGGTGAGCCCAGGGCTCACCGAGGACCAGCTCTGGCGGGCCAAGTACGTGTATGATTCTGCCTTCCATCCTGACACGGGGGAGAAGCTAGTTCTGATCGGCCGCATGTCGGCACAGGTGCCCATGAACATGACCATCACCGGCTGCATGCTCACCTTCTACAGGAAGACCCCCACCGTGGTGTTCTGGCAGTGGGTGAATCAGTCCTTCAACGCCATCGTCAACTACTCCAACCGCAGCGGCGACGCCCCCATCACCATGGAGCAGCTGGGGACAGCGTATGTGAGTGCCACCACTGGGGCGGTGGCCACGGCTCTGGGGCTCAAATCGCTCACCAAGCACCTGCCTCCACTCGTGGGCAGGTTTGTCCCCTTTGCCGCTGTGGCTGCTGCCAACTGCATCAACATCCCCCTCATGAGGCAGAGGGAGCTGCAGGTGGGTATCCCGATAACGGACGAGACTGGTCAGCGGCTGGGCCACTCGGTGACCGCGGCCCAGCAGGGAATCTTCCAGGTGGTCGTGTCGCGAATCTGCATGGCGATTCCAGCTATGGCCATCCCCCCTGTGATCATGAACACTCTGGAGAAGAAGGACTTCCTGAAGCGTCGTCCCTGGCTGGGAGCACCCCTGCAGGTGGGACTCGTGGGCTTCTGCCTGGTGTTTGCCACGCCCCTGTGCTGCGCCCTGTTTCCCCAGAAAAGTTCCATCCAAGTCAGCAGGCTGGAGCCAGAGCTCCGAGCTCAGATCCATGAGCGGAACCCCAACATTGAAGTGGCTTACTACAACAAGGGGCTC---
>oryCun2
------------AAAATGGGTGAACTGCCCTTAAATATCAACATCGAGGAACCTCGCTGGGACCAAAGCACTTTCCTGGGCAGAGCCAGGCACTTCTTCACTGTCACCGATCCCCGAAATCTACTGCTATCCGGGGCACAGCTGGAAGCTTCCCGCAACATTGTACAGAACTACAGGGCCGGCGTGCTCACTCCGGGGCTCACCGAGGACCAGCTGTGGAGGGCCAAGTACGTGTACGACTCTGCCTTCCACCCGGACACGGGAGAGAAGGTGGTCCTGATTGGCCGCATGTCAGCCCAGGTGCCCATGAACATGACCATCACTGGCTGCATGCTCACCTTCTACAGGACGACCCCAACCGTGGTGTTCTGGCAGTGGGTGAATCAGTCCTTCAACGCCATTGTAAACTACTCCAACCGCAGCGGCGACGCTCCCATCACCGTGGGGCAGCTGGGAACAGCCTATGTGAGTGCCACCACTGGGGCTGTGGCCACGGCTCTTGGACTCAAATCCCTCACCAAGCACCTGCCTCCCCTGGTCGGCAGATTTGTGCCCTTTGCAGCGGTGGCAGCCGCCAACTGCATCAACATCCCTCTGATGCGGCAGAGGGAGCTGCAGGTGGGCATCCCGGTGACTGACGAGACAGGTCAGAGGCTTGGCCACTCGGTGACTGCGGCCAAGCAGGGAATCTTCCAGGTGGTGGTATCGAGAATCTGCATGGCGATTCCTGCCATGGCCATCCCCCCTGTGATCATGGACACTCTGGAGAAGAAAGACTTCCTGAAGCGCCGCCCCTGGCTGGGGGCACCCCTGCAGGTGGGACTGGTGGGCTTCTGCCTGGTGTTTGCCACGCCCCTGTGCTGTGCCCTGTTTCCCCAGAGGAGCTCCATACAAGTGAGCAGGCTGGAGCCGGAGCTAAGAGCTCAGATCCACGAGCAAAAGCCAAGCATCGAAGTGGTTTACTACAACAAGGGGCTC---
>ochPri3
------------AAAATGGGTGAACTGCCCTTAGATATCAATATCCAAGAGCCTCGCTGGGACCAAAGCACGTTCCTGGGCAGAGCCCGGCATTTCTTCACTGTAACTGATCCCCGGAATCTCCTACTGTCCGGGGCACAGCTGGAAGCTTCCCGGAACATCGTACAGAACTACAGGGCTGGTGTGCTCACTCCGGGGCTCACCGAAGACCAGCTGTGGAGGGCCAAGTATGTGTACGACTCTGCTTTCCACCCAGACACAGGAGAGAAAGTGGTCCTGATTGGCCGCATGTCAGCCCAGGTCCCCATGAACATGACCATCACTGGCTGCATGCTCACCTTCTACAGGAAGACGCCAACTGTGGTATTCTGGCAGTGGGTCAATCAGTCCTTCAATGCTGTTGTCAACTACTCCAACCGCAGTGGCGATGCTCCCATCACTGTGGGGCAGCTGGGAACAGCCTATGTGAGTGCTACCACTGGGGCAGTAGCCACAGCTTTGGGACTCAAGTCCCTCACCAAGCACCTGCCTGCCTTGGTGGGCAGATTCGTGCCTTTTGCGGCTGTGGCAGCTGCCAACTGCATCAACATCCCCCTGATGCGGCAGAGGGAGCTGCAGGTGGGCATCCCGGTAACTGATGAGGCAGGGCAGAGGCTTGGGCACTCAGTGACTGCAGCCAAGCAGGGCATCTTCCAAGTGGTGGTGTCGAGAATTTGCATGGCCATCCCTGCCATGGCCATCCCCCCTGTGATTATGAACACTCTGGAAAAGAAAGACTTCCTGAAGCGTCGGTCCTGGCTGGGGGCGCCTCTGCAGGTGGGACTGGTGGGCTTCTGCCTGGTCTTCGCCACGCCCCTGTGCTGTGCCCTGTTTCCCCAGAGGAGCTCCATACAAGTGAGCAGGCTGGAGCCGGAGCTGAGAGCTCAGATCAGCGAGCAAGCGCCCAGCATCCAAGTGGTTTACTACAACAAAGGGCTC---
>HLmyoMyo6
------------AAAATGGGTGAGTTGCCCTTAGATATCAACATCCAGGAACCTCGCTGGGATCAAAGCACTTTCCTGGGCAGAGCCCGGCACTTCTTCACTGTTACCGACCCCCGAAATCTGCTGCTGTCTGGGGCGCAGCTGGAAGCTTCCCGGAACATCGTGCAGAACTACAGGGCCGGCGTGGTGATTCCAGGGCTGACCGAAGACCAGCTGTGGAGGGCCAAGTATGTGTACGACTCTGCCTTCCATCCTGACACGGGGGAGAAGGTGATCCTGATTGGCCGCATGTCAGCCCAGGTGCCCATGAACATGACCATCACCGGCTGCATGCTCACCTTCTATAGGAAGACCCCAACCGTGGTGTTCTGGCAGTGGGTGAATCAGTCCTTCAATGCCATCGTTAACTACTCCAACCGCAGTGGCGACGCTCCCATCACTGTGGGGCAGCTGGGAACAGCTTACGTGAGTGCCACCACCGGGGCTGTGGCCACGGCCCTGGGACTCAAATCCCTCACCAAGCACCTGCCCCCCCTGATTGGCAGATTTGTGCCCTTTGCAGCTGTGGCAGCTGCAAATTGCATCAACATCCCTCTGATGAGGCAGAGGGAGCTGCAGGTGGGCATCCCTGTGACTGATGAGGCAGGCCAGAAGCTTGGCCAGTCAGCGACTGCGGCCAAACAGGGAATATTCCAGGTGGTGATATCGAGAATCGGCATGGCGATTCCTGCCATGGCCATTCCCCCTGTGATCATGAACACTTTGGAGAAGAAAGACTTCCTGAAGCGCCGCCCCTGGCTGGGGGCGCCCCTGCAGGTGGGGCTGGTGGGCTTCTGCCTGGTATTTGCCACCCCCCTGTGCTGCGCCCTGTTCCCCCAGAGGAGCTCCATACATGTGAGCAGGCTGGAGCCAGAGCTGAGAGCTCAGATCCGTCAGCAAAACCCCAGCATCGAAGTCGTCTACTACAACAAGGGGCTC---
>dasNov3
ATG---GGCAGTAAAATGGGTGATTTGCCCTTAGATATCAACATCCAGGAACCTCGCTGGGACCAAAGCACTTTCCTGGGCAGAGCCCGGCATTTCTTCACTGTCACCGACCCCCGAAATCTGTTGCTATCTGGGACACAGCTGGAAGCTTCCCGGAACATCGTGCAAAATTACAGGGCCGGCGTGGTGGCCTCGGGGCTGACCGAGGACCAGCTGTGGAGGGCCAAGTATGTGTACGACTCTGCCTTCCATCCGGACACAGGGGAGAAGGTGGTCCTCATTGGCCGCATGTCAGCCCAGGTGCCCATGAACATGACCATCACTGGATGCATGCTCACCTTCTACAGGAAGACCCCCACCGTGGTGTTCTGGCAGTGGGTGAACCAGTCCTTCAATGCCATCGTCAACTACTCCAACCGCAGTGGCGACGCTCCCATCACTGTGGGGCAGCTGGGAACCGCTTACGTGAGTGCAACCACGGGGGCGGTGGCCACAGCTCTGGGACTCAAATCCCTCACCAAGCACCTGCCCCCTCTGGTCGGCAGATTTGTGCCCTTTGCCGCTGTGGCAGCTGCCAACTGCATCAACATTCCCCTGATGAGGCAGAGGGAGCTGCAGGTGGGCATCCCTGTGACTGACGAGGCGGGTCAGAGGCTTGGCCACTCGGTGGCCGCAGCCAAGCAGGGCATCTTCCAGGTGGTGATATCAAGAATCGGCATGGCGATTCCTGCAATGGCCATTCCCCCCGTGATCATGGACACTCTGGAGAGGAAAGACTTTCTGAAGCGCCGCCCCTGGCTGGGAGCACCCCTGCAGGTGGGACTGGTGGGCTTCTGCCTGGTATTTGCCACCCCCCTGTGCTGTGCCCTGTTTCCTCAGAGGAGCTCCATACGTGTGAGCAGGCTGGAGCCAGAGCTGAGAGCTCAGATCCGAGAGCAAAACCCCAGCATCGAGGTGGTGTACTACAACAAGGGGCTT---
>musFur1
ATG---CAGGGCAAAATGGGTGAGTTGCCCTTGGATATCAATATCCAGGAACCTCGCTGGGACCAAAGCACTTTCCTGGGCAGAGCCCGGCACTTCTTCACTGTCACCGACCCCCGAAATCTGCTGCTGTCTGGAGCACAGCTGGAAGCCTCCCGGAACATCGTGCAGAACTATAGGGCTGGTGTGGTGACACCTGGGCTCACCGAGGACCAGCTGTGGAGGGCCAAGTATGTGTATGACTCAGCCTTCCATCCGGACACAGGGGAGAAGGTGGTCCTGATTGGCCGTATGTCGGCGCAGGTGCCCATGAACATGACCATCACTGGCTGCATGCTTACCTTCTACAGGAAGACACCGACCGTGGTGTTCTGGCAGTGGGTGAATCAGTCCTTCAATGCTGTTGTCAACTACTCCAACCGCAGTGGCGATGCTCCCATCACTGTGAGGCAGCTGGGGACGGCTTATGTGAGTGCCACCACGGGCGCCGTGGCCACAGCCCTGGGGCTCAAATCCCTCACCAAGCACCTGTCCCCTTTGGTCGGCAGATTTGTGCCCTTCGCCGCGGTGGCGGCTGCCAACTGCATCAACATCCCCCTGATGAGGCAGAGGGAACTGCAAGTGGGCATCCCAGTGACCGATGAGGAAAATCAGAGACTTGGCCACTCGGTGGCTGCGGCCAAGCAAGGAATCTTCCAGGTGGTGATATCGAGAATCTGCATGGCCATTCCTGCCATGGCCATTCCCCCCGTGATCATGGACACTCTGGAGAAGAAAGACTTCCTAAAGCGTCGCCCCTGGCTGGGGGCGCCCCTGCAGGTGGGACTGGTGGGCTTCTGCCTGGTATTTGCCACCCCCTTGTGCTGTGCCCTGTTCCCTCAGAGAAGCTCCTTACCTGTGAGCAGGCTGGAGCCAGAGCTGAGGGCTCGGATCCGTGAGCAAAACCCTGACATCGAAGTGGTTTACTACAACAAGGGGCTT---
>bosTau8
------------AAAATGGGTGAGTTGCCCTTAGATATCAATATCCAGGAACCTCGCTGGGACCAAAGAACTTTCCTAGGCAGAGCCCGGCACTTCTTCACCGTGACGGACCCCCGAAATCTGCTGCTGTCTGGGGCACAGCTGGAAGCTTCCCGGAACATCGTGCAGAACTACAGGGCTGGCATAGTAACGCCAGGGCTCACCGAGGACCAGCTGTGGAGGGCCAAGTACGTGTACGACTCTGCCTTCCATCCAGACACAGGAGAGAAGGTGGTCCTGATTGGCCGCATGTCGGCCCAGGTGCCCATGAACATGACCATCACCGGCTGCATGCTCATCTTCTACAGGAAGACCCCAACTGTGGTGTTCTGGCAGTGGCTGAATCAGTCCTTCAATGCCGTCGTGAACTACTCCAACCGCAGTGGCGACGCTCCCATCACTGTGAGGCAGCTGGGAATGGCATACGTGAGTGCCACCACCGGGGCTGTGGCCACGGCCCTGGGACTCAAATCCCTGACCAAGCATCTTCCCCCACTGGTTGGCAGATTTGTGCCCTTTGCAGCCGTTGCAGCTGCCAACTGCATCAACATCCCCCTGATGAGGCAAAGGGAGCTTCAGGTGGGCATCCCAGTGACCAATGAACAGGGTCAGAGGCTTGGCCATTCCGTGGCTGCAGCCAAGAAAGGAATCTTCCAGGTGGTGATATCAAGAATCTGCATGGCGATTCCTGCCATGGCTATTCCCCCGGTGATCATGGACACCCTGGAGAAGAAAGACTTCCTGAAGCGCCGCCCCTGGCTGGGGGCCCCACTGCAGATGGGCCTGGTGGGCTTCTGCCTGGTATTTGCCACCCCCCTGTGCTGTGCCCTGTTCCCCCAGAGAAGCTCCATACACGTGAGCAGGCTGGAGCCGGAGCTGAGAGCTCAGATTCAGGAGCAAAACCCCAGCATCGAAGTGGTTTACTACAACAAGGGGCTC---
>manPen1
------------AAAATGGGTGAGTTGCCCATAGATATCAACATCCAGGAACCTCGCTGGGACCAAAGCACTTTCCTAGGCAGAGCCCGGCACTTCTTCACTGTTACTGACCCCCGCAATCTGCTGCTGTCTGGGACACAGCTGGAAGCTTCCCGGAACATCGTGCAGAACTACAGGGCTGGTGTGATGATGCCAGGGCTCACTGAAGACCAGCTGTGGAGGGCCAAGTATGTGTATGATTCTGCCTTCCATCCGGACACAGGGGAGAAGGTGGTCCTGATTGGCCGCATGTCAGCCCAGGTGCCCATGAACATGACCATCACCGGCTGCATGCTCACCTTCTACAGGAAGACACCAACTGTGGTGTTCTGGCAGTGGGTGAACCAGTCCTTCAATGCTGTCGTTAACTACTCCAACCGCAGTGGTGACGCGCCCATCACCATAGAGCAGCTGGGAACAGCTTATGTGAGTGCCACCACTGGGGCTGTGGCCACGGCCCTGGGACTCAAATCCCTCACCAAGCACCTGCCTACCCTGGTTGGCAGATTTGTGCCCTTTGCAGCTGTGGCAGCTGCCAACTGCATCAACATCCCCCTGATGAGGCAGAGGGAGCTGCAGGTAGGCATCCCAGTAACTGATGAGGAGGGTCAGAGGCTTGGCCACTCGGTGACTGCAGCCAAGCAGGGAATCTTCCAGGTGGTGGTATCAAGAATCTGCATGGCGATTCCTGCCATGGCCATCCCCCCCTTGATCATGGACACTCTAGAGAAGAAAGACTTCCTGAAGCACCGCCCCTGGCTGGGGGCACCCCTGCAGGTGGGACTGGTGGGCTTCTGCCTGGTATTTGCCACCCCCCTGTGCTGTGCCCTGTTCCCCCAGAGAAGCTCCATACATGTGAGTAGGCTGGAGCCAGAGCTGCGAGCTCAGATCCATGAGCAAAGCCCCAGCACTGAAGTGGTCTACTACAACAAGGGCCTC---
>HLmanJav1
------------AAAATGGGTGAGTTGCCCATAGATATCAACATCCAGGAACCTCGCTGGGACCAAAGCACTTTCCTAGGCAGAGCCCGGCACTTCTTCACTGTTACTGACCCCCGCAATCTGCTGTTGTCTGGGGCACAGCTGGAAGCTTCCCGGAACATCGTGCAGAACTACAGGGCTGGTGTGATGATGCCAGGGCTCACTGAAGACCAGCTGTGGAGGGCCAAGTATGTGTATGATTCTGCCTTCCATCCGGACACAGGGGAGAAGGTGGTCCTGATTGGCCGCATGTCAGCCCAGGTGCCCATGAACATGACCATCACCGGCTGCATGCTCACCTTCTACAGGAAGACACCAACTGTGGTGTTCTGGCAGTGGGTGAACCAGTCCTTCAATGCTGTTGTTAACTACTCCAACCGCAGTGGTGACGCACCCATCACCATAGGGCAGCTGGGAACAGCTTACGTGAGTGCCACCACTGGGGCTGTGGCCACGGCCCTGGGACTCAAATCCCTCACCAAGCACCTGCCTACCCTGGTTGGCAGATTTGTGCCCTTTGCAGCTGTGGCAGCTGCCAACTGCATCAACATCCCCCTGATGAGGCAGAGGGAGCTGCAGGTAGGCATCCCAGTAACTGATGAGGAGGGTCAGAGGCTTGGCCACTCGGTGACTGCAGCCAAGCAGGGAATCTTCCAGGTGGTGGTATCAAGAATCTGCATGGCGATTCCTGCCATGGCCATCCCCCCCTTGATCATGGACACTCTAGAGAAGAAAGACTTCCTGAAGCACCGCCCCTGGCTGGGGGCACCCCTGCAGGTGGGACTGGTGGGCTTCTGCCTGGTATTTGCCACCCCCCTGTGCTGTGCCCTGTTTCCCCAGAGAAGCTCCATACATGTGAGCAGGCTGGAGCCAGAGCTGCGAGCTCAGATCCATGAGCAAAGCCCCAGCACTGAAGTGGTCTACTACAACAAGGGCCTC---
>tupChi1
------------AAAATGGGTGCATTGCCCTTAGACATCAACATCCAGGAACCTCGCTGGGACCAAAGCACTTTCCTGGGCAGAGCCCGGCACTTCTTCACTGTTACTGACCCCCGAAATCTGCTGCTGTCTGGGGCGCAGCTAGAAGCTTCACGGAGCATCGTGCAGAACTACAGGGCAGGCGTGGTGACCCCAGGGCTGACGGAGGACCAGCTGTGGAGGGCCAAGTATGTGTATGACTCTGCGTTCCACCCGGACACGGGGGAGAAGGTGGTCCTGATCGGCCGCATGTCCGCCCAGGTGCCCATGAACATGACCATCACCGGCTGCATGCTCACCTTCTACAGGAAGACCCCGACCGTGGTGTTCTGGCAGTGGGTGAATCAGTCCTTCAATGCTGTCGTTAACTACTCCAACCGCAGTGGCGACGCTCCCATCACCGTGGGGCAGCTAGGGACAGCCTACGTGAGTGCCACCACCGGGGCAGTGGCCACAGCCTTGGGACTCAAATCCCTCACCAAGCACCTGCCCCCACTCGTGGGCAGGTTCGTGCCCTTTGCAGCTGTGGCTGCTGCCAACTGCATCAACATCCCCCTGATGAGACAGAGGGAGCTGCAGGTGGGCATCCCAGTGACTGACGAGGCGGGCCAGAGGCTTGGCTACTCGGTGACCGCAGCCAAGCAGGGCATCTTCCAGGTGGTGATATCGAGAATCTGCATGGCAATCCCTGCCATGGCCATTCCCCCCCTGATCATGGACCGTCTGGAGAAGAAAGACTTCCTGAAGCGCCGCCCCTGGCTGGGGGCACCTCTGCAGGTGGGACTGGTGGGCTTCTGCCTGGTGTTTGCCACCCCCCTGTGCTGCGCCCTGTTCCCCCAGAGGAGCTCCATCCATGTGAGCAGGCTGGAGCCCGAGCTGAGAGCTGAGATCCGAGAGCGGAACCCCAGCACCGAAGTGGTTTACTACAACAAGGGGCTT---
>HLpipKuh2
ATG---GAAGGGAAAATGGGTGAGTTGCCTTTAGATATCAACATCCAGGAACCTCGCTGGGATCAAGGCACTTTCCTGGGCAGAGCCCGGCACTTCTTCACTGTCACTGACCCCCGGAACCTGCTGCTGTCTGGGGCAAAGCTGGAAGCTGCCCGGAACATCGTGCAGAACTACAGGGCCGGCGTGGTGACTCCAGGCCTCACCGAAGACCAGCTGTGGAGGGCCAAGTATGTGTATGACTCTGCCTTCCATCCCGACACGGGGGAGAAGGTAGTCCTGATTGGCCGAATGTCAGCCCAGGTACCCATGAACATGACCATCACCGGCTGCATGCTCACCTTCTATAGGAAGACCCCCACCGTGGTGTTCTGGCAGTGGGTGAACCAGTCCTTCAATGCCATCGTCAACTACTCCAACCGCAGTGGCGACGCTCCCATCAGTGTGCGGCAGCTGGGAACAGCTTACGTGAGCGCCACCACCGGGGCTGTAGTCACGGCCCTGGGACTCAAATCCTTCACCAAGCACCTGCCCCCCCTGATTGGCAGATTTGTGCCCTTTGCAGCTGTGGCAGCTGCAAATTGCATCAACATCCCTCTGATGAGGCAGAGGGAGCTACAGGTGGGCATCCCCGTGACTGATGAGGCAGGCAAGAAGCTCGGCTATTCAGTGACTGCGGCCCAACAGGGAATATTCCAGGTGGTGATATCGAGAATCGGCATGGCGATTCCTGCCATGGCCATTCCCCCTGTGATCATGGACACTCTGGAGAAGAAAGACTTCCTGAAGCGCCGCCCCTGGCTGGGGGCGCCCCTGCAGGTGGGAATGGTGGGCTTCTGCCTGGTATTCGCCACCCCCCTGTGCTGTGCCCTGTTCCCCCAGAGAAGCTCCATACACGTGAGCAGGCTGGAGCCAGAGCTGAGAGCTCAGATCCATCAGCAAAACCCCAGCATCAAAGTGGTCTACTACAACAAGGGGCTC---
>echTel2
ATGAAGGAGTGTAAAATGGGGGAGTTATCCTTAAATATCAACATCCAAGAACCTCGCTGGGACCAAAGCACGTTCATGGGCAGAGCCCGGCACTTCTTCACCGTCACCGACCCCCGGAATCTGCTGCTCTCTGGAGCCCAGCTGGAAGCTTCCCGAAACATTGTACAGAACTACAGGGCCGGTGTGGTGGCTCCAGGGCTCACCGAAGACCAGCTGTGGAGAGCTAAATATGTATACGACTCCGCCTTCCACCCAGACACAGGGGAGAAGCTGGTCTTGATTGGCAGGATGTCGGCCCAGGTGCCCATGAACATGACCATTACTGGCTGCATGCTCACCTTCTACAGAAAGACCCCGACTGTGGTGTTCTGGCAGTGGGTGAATCAGTCCTTCAATGCCATCGTCAACTACTCCAACCGTAGCGGTGACGCTCCCATCACAGTTGGGCAGCTGGGAACAGCTTATGTGAGTGCCACGACTGGGGCTGTGGCCACAGCTCTGGGCCTCAAATCCCTCACCAAGCACCTGCCGCCCCTGGTGGGCAGATTTGTACCTTTTGCAGCCGTGGCTGCTGCCAACTGCATCAACATCCCCCTGATGAGGCAGAGGGAGCTGCAGGTGGGCATCCCGGTGACTGATGAGGAAGGTCAGAGGCTTGGCCAGTCAGTGGCTGCAGCCAAACAGGGGATCTTCCAGGTGGTGATATCGAGAATCTGCATGGCCATTCCTGCCATGGCCATTCCCCCCGTGATCATGGACAGTCTGGAGAAGAAGGACTTTCTGAAGCGCCGCCCCTGGCTGGGGGCACCCCTGCAGGTGGGACTGGTGGGCTTCTGCCTGGTCTTTGCCACCCCCCTGTGCTGTGCCCTGTTCCCCCAGAAGAGCTCCATCCGTGTGAGCAGGCTGGAGCCGGACCTGAGAGCTCAGATCCATGAGCAAACTCCCAGCGTCCAAGTGGTTTACTACAACAAGGGGCTT---
>hetGla2
------------AAAATGGGTAAATTGTCCTTGGATGTCAACATTCAGGAACCTCGCTGGGACCAAAGCACTTTCCTGGGCAGAGCCCGGCACTTCTTCACTGTTACTGATCCCCGAAACCTGCTGCTGTCTGGGGCGCAGCTGGAAGCTGCCCGGAACATTGTGCAGAACTACAGGGCGGGTGTGGTGACCCCAGGACTCACAGAGGACCAGCTATGGCGGGCCAAGCACGTGTATGACTCTGCCTTCCATCCGGACACAGGAGAGAAGGTGGTCCTCATTGGCCGTATGTCTGCCCAGGTGCCCATGAACATGACCATCACGGGCTGCATGCTCACCTTCTACAGGAAGACCCCAACTGTGGTGTTCTGGCAGTGGGTGAATCAGTCCTTCAATGCCGTCGTTAACTATTCCAACCGCAGCGGCGATGCTCCCGTCTCCACTCGGCAGCTGGGCACTGCCTATGTGAGTGCCACCACAGGGGCTGTAGCCACAGCTCTGGGACTCAAATCCCTCACCCAGCACCTGCCCTCCTTGGTTGGCAGATTTGTGCCCTTTGCAGCCGTGGCTGCAGCCAATTGCATCAACATCCCCCTGATGAGGCAGAGGGAGCTGCAGGTGGGCATCCCGGTGACTGATGAGGCGGGGCAGAGGCTGGGCCACTCGGTCACCGCCGCCCGGCAGGGGCTCTTCCAGGTGGTGATATCGAGGATCGGGATGGCGATCCCTGCCATGGCCATTCCCCCAGTGATCATGGACGCTCTGGAGAAGAAGGACTTCCTGAAGTGCCGACCTTGGCTGGGGGCGCCCTTGCAGGTGGGGCTGGTGGGCTTCTGCCTGGTATTTGCCACCCCCCTGTGCTGTGCCCTGTTCCCCCAGAGGAGCTCCATACAAGTGAGCAGGCTGGAGCCGGAGCTGAGAGCCCAGATCCATGAGCAAAACCCCAGCATGGAGGTGGTTTACTACAACAAGGGGCTT---
>tarSyr2
------------AAGATGGGTGAACTGCCCTTAGATATCAACATCCAGGAGCCTCGCTGGGACCAAAGCACGTTCCTGGGCCGAGCCCGGCACTTTTTCACTGTCACGGATCCCCGGAATCTGCTGCTGTCTGGGGCCCAGCTGGAAGCCTCTCGGACCATCGTGCAGAACTACAGGGCCGGCGTGGTGACCCCAGGGCTCACCGAAGACCAGCTCTGGCGGGCCAAGTATGTGTACGACTCAGCCTTCCACCCGGACACGGGGGAGAAGGTGGTCCTGATTGGCCGCATGTCGGCCCAGGTGCCCATGAACATGACCATCACAGGCTGCATGCTCACCTTCTACAGGAGGACCCCCACCGTGGTGTTCTGGCAGTGGGTGAACCAGTCCTTCAATGCCATCGTTAACTACTCCAACCGCAGTGGTGACGCGCCCATCACCGTGAGGCAGCTGGGGACAGCCTACGTGAGTGCCACCACTGGCGCTGTGGCCACGGCCCTGGGACTCAAGTCCCTCACCAAGCACCTGCCTGCCTTGGTGGGCCGATTCGTGCCCTTTGCAGCCGTGGCAGCGGCCAACTGTATCAACATCCCCCTGATGAGGCAGAGGGAGCTGCAGGTGGGCATCCCGGTGACGGACGAGGCGGGGCAGAGGCTCGGCCACTCGGTGACTGCAGCCAAGCAGGGCATCTTCCAGGTGGTGGTCTCCAGGATCTGCATGGCGATTCCTGCCATGGCCATCCCCCCGCTGATCATGGACAGGCTGGAGAAGAGAGACTTCCTGAAGCGCCGCCCCTGGCTGGGGGCGCCCCTGCAGGTGGGCCTGGTGGGCTTCTGCCTGGTGTTTGCCACGCCCCTGTGCTGTGCCCTGTTCCCGCAGAGGAGCTCCCTACCCGTGAGCAGGCTGGAGCCGGTGCTGAGTGCTCAGATCCGTGAGCACGACGCCAGCCTCCAGGTGGTCTACTACAACAAGGGCCTC---
>lepWed1
ATGTGTGAGTGTAAAATGGGTGAGTTGCCCTTGGATATCAATATTCAGGAACCTCGCTGGGACCAAAGCACTTTCCTGGGCAGAGCCCGGCACTTCTTCACTGTTACTGACCCCCGAAATCTGCTGCTCTCCGGAGCACAGCTGGAAGCTTCCCGGAACATCGTGCAGAACTACAGGGCTGGCGTGGTGACGCCTGGGCTCACCGAGGACCAGCTGTGGAGGGCTAAGTATGCGTACGACTCTGCCTTCCATCCGGACACAGGGGAGAAGATGGTCCTGATTGGCCGTATGTCAGCGCAGGTGCCCATGAACATGACCATCACTGGCTGCATGCTCACCTTCTACAGGAAGACCCCGACGGTGGTGTTCTGGCAGTGGGTGAATCAGTCCTTCAATGCTGTTGTTAACTACTCCAACCGCAGTGGCGATGCTCCCATCTCTGTGGGGCAGCTGGGGACAGCTTACGTGAGTGCCACCACCGGTGCCGTGGTCACAGCCCTGGGGCTCAAATCCCTCACCAAGCACCTGCCCGCCCTGGTCGGCAGATTTGTGCCCTTTGCAGCTGTGGCAGCCGCCAACTGCATCAACACCCCCCTGATGAGGCAGAGGGAACTGCAGGTGGGCATCCCAGTAACTGATGAGGACAGTCAGAGACTTGGCCACTCGGTGGCTGCGGCCAAGCAGGGAATCTTCCAGGTGGTGATATCGAGAATCTGCATGGCCATTCCTGCCATGGCCATTCCCCCCGTGATCATGGACACTCTGGAGAAGAAAGACTTCCTAAAGCGTCGCCCCTGGCTGGGGGCTCCCCTGCAGGTGGGACTGGTGGGCTTCTGCCTGGTATTTGCCACCCCCTTGTGCTGTGCCCTGTTCCCCCAGAGAAGCTCCTTACACGTGAGCAGGCTGGAGCCAGAGCTGAGAGCTCGAATCCGTGAGCAAAACCCTGACATCGAAGTGGTTTACTACAACAAGGGGCTT---
>triMan1
------------AAAATGGGTGAGTTGCCCTTAGATATCAACATCCAGGAACCTCGCTGGGATCAAAGCACTTTTCTGGGCAGAGCCAGGCACTTCTTCACTGTCACTGACCCCCGAAATCTGCTGCTGTCTGGGGCACAGCTGGAAGCTTCCCGGAACATTGTGCAGAACTACAGGGCTGGTGTGGTGGCCCCTGGACTCACCGAAGACCAGCTGTGGACAGCCAAGTATGTGTACGACTCTGCCTTCCATCCAGACACAGGGGAGAAGGTGGTCCTGATTGGCCGCATGTCAGCCCAGGTGCCCATGAACATGATCATCACTGGCTGCATGCTCAACTTTTACAGGAAGACCCCAACTGTGGTGTTTTGGCAGTGGGTGAATCAGTCCTTCAATGCCATTGTCAATTACTCCAACCGCAGTGGTGACGCTCCCATCACAGTCAGGCAGCTGGGAACAGCTTATGTGAGTGCCACCACGGGGGCTGTGGCCACAGCTCTGGGACTCAAATCCCTCACCAAGCACCTGTCCACCCTGGTTGGCAGATTTGTGCCCTTTGCAGCAGTGGCAGCTGCCAATTGCATCAACATTCCCCTGATGAGGCAGAGGGAGCTGCAAGTGGGCATCCCGGTGACTGACGAGGAGGGTCAGAGACTTGGCCACTCGGTGGCTGCAGCCAAACAGGGAATCTTCCAGGTGGTGATATCGAGAATCTGCATGGCGATTCCTGCCATGGCCATTCCCCCCGTGATCATGGACAGTCTGGAGAAGAAAGACTTTCTGAAGCGCCGTCCCTGGCTGGGAGCACCCCTGCAGGTGGGACTGGTGGGCTTCTGCCTGGTGTTTGCCACCCCGCTGTGCTGTGCCCTGTTCCCCCAGAGGAGCTCCATCCACGTCAGCAGGCTGGAGCCGGACCTGCGAGCTCAGATCCGTGAGCAAAATTCCAGCGTTGAAGTGGTTTTCTACAACAAGGGGCTT---
>oryAfe1
------------AAAATGGGTGAGTTGCCCTTAGACATCAACATCCAGGAACCTCGCTGGGACCAAAGCACGTTCCTGGGCAGAGCCCGGCACTTCTTCACTGTCACTGACCCCCGAAATCTGCTGCTGTCTGGAGCACAGCTGGAAGCTTCCCGGAACATTGTGCAGAACTACAGGGCTGGTGTGATACCCCCAGGGCTCACCGAAGACCAGCTGTGGAGGGCCAAGTATGTGTATGACTCTGCCTTCCACCCGGACACAGGGGAGAAGGTAGTCCTCATCGGCCGCATGTCAGCCCAGGTGCCCATGAACATGATCATCACCGGCTGCATGCTCACCTTCTATAGGAAGACCCCAACTGTGGTGTTCTGGCAGTGGGTGAACCAGTCCTTCAATGCCATTGTCAACTACTCCAACCGTAGTGGCGACGCTCCCATCACAACCAGGCAGTTGGGAACAGCTTATGTGAGTGCCACCACTGGGGCTGTGGCCACAGCTCTGGGACTCAAATCCTTCACCAAGCACCTGCCCTCTTTGGTTGGCAGATTTGTGCCCTTTGCAGCAGTGGCAGCTGCCAACTGCATCAACATCCCCCTGATGAGGCAGAGGGAGCTGCAAGTAGGCATCCCAGTGACTGATGAGGCAGGTCAGAGGTTTGGCTACTCAGTGACAGCGGCCAAACAGGGAATCTTCCAGGTGGTGATATCAAGGATCTGCATGGCAATTCCTGCCATGGCCATTCCCCCTGTGATCATGGACAGTCTGGAGAAGAAAGACTTTCTGAAGCGCCGCCCCTGGCTGGGAGCACCCCTGCAGGTGGGACTGGTGGGCTTCTGCCTGGTATTTGCCACCCCCCTGTGCTGTGCCCTGTTCCCCCAGAGGAGCTCCGTCCATGTGAGCAGGCTGGAGCCGGACCTGAGAGCTCAGATCCGTGAGCAAAATCCCAGCGTGGAAGTGGTCTACTACAACAAGGGGCTT---
>eriEur2
------------AAAATGGGTGAATTACCCTTAGGCATCAACATCCAGGAGCCTCGCTGGGACCAAGGCACTTTCCTGGGCAGAGCCCGGCATTTCTTCACTGTGACTGACCCCCGGAATCTACTGCTGTCTGGGGCACAGCTGGAAGCTGCCCGGAATATTGTGCAGAACTACAGGGCTGGTGTGGTGACCCCAGGGCTCACTGAGGACCAGCTGTGGAGGGCCAAGTACGTGTACGACTCTGCCTTCCACCCTGACACGGGAGAGAAGATGATCCTGATTGGCCGCATGTCAGCCCAGGTGCCCATGAACATGACCATCACCAGCTTCATGCTCACCTTCTACAGGAAGACCCCAACTGTGGTGTTCTGGCAGTGGGTGAACCAATCCTTCAATGCCATCGTTAACTACTCCAACCGCAGTGGTGACGCCCCCATCACTATGAGGCAGTTGGGAACAGCATATGTGAGTGCCACCACCGGAGCTGTGGCCACAGCCCTGGGACTCAAATCTCTCACCAAGCACCTGCCCCCCCTCATCGGCAGGTTCGTGCCCTTTGCCGCTGTGGCAGCTGCCAACTGCATCAACATCCCCCTGATGAGGCAGAGGGAGCTGCAGGTAGGCATCCCAGTAACTGATGAGGCTGGCCAGAGGCTGGGGCACTCAGTGACCGCAGCCAAGCAAGGAATCTTCCAGGTGGTGATATCGAGAATCGGCATGGCGATCCCTTCTATGGTCGTCCTCCCCATGATCATGGACTCCCTGGAGAAGAAAGACTTTCTGAAGCGCCGCCCCTGGTTGGGAGCACCCCTGCAAGTAGGACTGGTGGGCTTCTGCCTGGTCTTTGCTACCCCCCTGTGCTGTGCCCTGTTCCCACAGAGAAGCTCCATCCGTGTGAGCAGCCTGGAGCCGGAGCTGAGAGGTCAGATCAGTGAACACAGCCCCAGCACTGAAGTGGTTTACTACAACAAGGGCCTC---
>conCri1
------------AAAATGGGTGAATTGCCCCTAGATATAAATATCCAGGAACCTCGCTGGGACCAAAGCACTTTCCTGGGCAGAGCCCGACACTTTTTCACTGTGACTGACCCCCGAAATCTGCTGCTGTCTGGGACACAGCTGGAAGCTGCCCGGAAGATTGTGCACAACTACAGGGCTGGTGTGGTGACCCCAGGGCTCACCGAGGACCAGCTGTGGAGGGCCAAGTATGTGTACGACTCTGCCTTCCATCCAGACACGGGGGAGAAGTTGGTCCTTATCGGCCGCATGTCAGCCCAGGTGCCCATGAACATGACCATCACTGGCTGCATGCTCACCTTCTACAGGAAGACCCCCACTGTAGTGTTCTGGCAGTGGGTGAATCAGTCCTTCAACGCCATCGTGAACTACTCCAACCGCAGTGGTGACGCTCCCATCACTGTGAGGCAGCTGGGAACAGCCTATGTGAGCGCCACCACAGGTGCTGTGGCCACGGCGCTGGGACTCAAATCTCTTACCAAGCACCTGCCCACCCTGGTGGGCAGGTTTGTGCCTTTCGCAGCCGTGGCGGCCGCCAACTGCATCAACCTCCCCCTGATGAGGCAGCGGGAGTTGCAGGTGGGTATCCCAGTAACTGACGAGGAGGGCACTCGACTTGGATACTCTGTGACTGCAGCCAAGCATGGAATCTTCCAGGTGGTGATATCAAGAATCTGCATGGCGATTCCTGCCATGGCCATTCCCCCCGTGATCATGGACACTCTAGAGAAGAAAGCCTTCCTGAAGCGCCGCCCCTGGCTGGGGGCACCCCTGCAGGTGGGACTGGTGGGCTTATGCCTGGTATTTGCCACCCCCCTGTGCTGTGCCCTGTTCCCTCAGAGAAGCTCCATACACGTGAGCAGGCTGGAGCCGGAGCTAAGAGATCAGATCTGTGAGCGAAACTCCTGCATCGAAGTGGTTTACTACAACAAGGGGCTC---
