# Supplementary material for: Six reference-quality genomes reveal evolution of bat adaptations
Source: Nature. 2020 Jul 22;583(7817):578–84. doi: 10.1038/s41586-020-2486-3 (PMC8075899; doi:10.1038/s41586-020-2486-3)
Supplement: Supplementary file 6 — Alignments of 12,931 protein-coding genes across 48 mammals. [file 41586_2020_2486_MOESM6_ESM.gz › suppDataFile/ENST00000325324.aln.fasta]

>conCri1
ATGGATCTCAATAGTGCCAGCACTGTTGTTCTTCAGGTCCTAACACAGGCCACCAGTCAGGATACTGCTGTGTTAAAACCAGCTGAGGAACAGTTGAAACAGTGGGAGACACAGCCTGGTTTCTATTCAGTGTTACTGAATATTTTCACAAATCACACTCTGGATGTAAATGTAAGATGGCTTGCTGTGCTATATTTTAAAAATGGAATTGATCGTTATTGGAGACGTGTGGCACCTCATGCTCTCTCAGAAGAGGAGAAGTCTACATTACGTGCAGGGCTAATTACCAACTTTAATGAACCAATAAACCAGATTGCAACTCAGATTGCAGTGCTGATTGCAAAAGTGGCTCGATTGGACTGTCCCAGACAGTGGCCTGAACTGATTCCCACTCTTATAGAATCTGTGAAAGTCCAAGATGATCTTCGACAGCACAGAGCATTACTTACATTCTATCATGTTACTAAGACTTTGGCCTCTAAACGTCTGGCTGCAGATAGAAAATTGTTTTATGATTTAGCTTCTGGAATTTATAACTTTGCCTGCTCTCTGTGGAATCACCATACAGACACATTCTTTCAACAAGTTTCTTCTGGCACTGAAGCTACAGTTCTTAGTTCACTAGAACGAACTCTGCTATCTTTAAAAGTGCTGCGCAAGTTAACTGTTAATGGATTTGTGGAACCTCATAAGAATATAGAGGTGATGGGTTTTTTACATGGAATATTTGAGCGTCTCAAACAATTTCTGGAATGCAGTAGAAGTATAGGTACAGAAAATGTATGTAGAGATAGATTGGAAAAGACCATCATTCTTTTTACTAAAGTGCTTTTGGACTTCTTGGATCAACATCCCTTCTCATTTACTCCTCTAATTCAGAGATCTCTAGAATTTTCTGTAAGCTATGTATTTACAGAAGTTGGTGAAGGTGTTACATTTGAACGATTCATTGTCCAGTGCATGAATCTTATTAAGATGATTGTCAAAAATTATGCTTATAAGCCATCTAAAAATTTTGAAGATAGCAGCCCTGAAACGCTTGAAGCCCACAAGATAAAGATGGCATTCTTCACATACCCTACTTTGACAGAGATATGTAGACGATTAGTCTCTCATTATTTTCTGTTAACTGAAGAAGAACTAACAATGTGGGAAGAAGATCCAGAAGGCTTTACAGTGGAAGAAACAGGTGGAGATTCTTGGAAATACAGTTTGAGGCCTTGCACTGAAGTGCTATTTATAGATATATTCCATGAATATAATCAAACTCTTACTCCTGTACTTCTAGAAATGATGCAAACACTTCAAGGGCCCACTAATGTGGAAGATATGAATGCACTGTTAATCAAAGATGCTGTTTATAATGCTGTTGGACTGGCTGCTTATGAGCTGTTTGACAGTGTGGATTTTGACCAGTGGTTTAAAAACCAACTTCTTCCAGAATTACAAGTCATTCACAATAGATATAAACCATTGCGACGCAGGGTGATTTGGCTCATCGGTCAGTGGATTTCTGTGAAATTCAAGTCTGACTTAAGACCCATGTTATATGAGGCAATTTGTAACTTGCTTCAAGATCAGGACTTAGTGGTTCGTATTGAGACAGCTACAACTCTGAAGTTAATT------------------------TTTTTATCCTCATTGTTCCTTAACTGCTGTCTACCTGTTGATGATTTTGAATTTAGAACAGATCAGTTTCTACCGTATTTGGAAACCATGTTCACACTACTGTTTCAGTTGCTGCAGCAAGTTACAGAATGTGACACAAAGATGCATGTTTTGCATGTCCTTTCTTGTGTGATTGAAAGAGTCAACATGCAGATACGACCATATGTAGGATGTTTGGTACAGTATCTGCCTCTTCTTTGGAAGCAGAGTGAAGAACACAATATGTTGCGATGTGCTATTCTGACAACACTTATTCATCTTGTTCAGGGATTAGGAGCAGACAGCAAGAACCTGTACCCTTTCCTGCTCCCAGTTATTCAACTGAGTACAGATGTTTCCCAGCCTCCACATGTTTATCTTCTGGAAGATGGTTTAGAATTATGGCTAGTGACTTTGGAAAACAGTCCCTGTATTACACCAGAGTTGCTTCGTATATTTCAGAATATGTCACCACTACTTGAACTCAGTTCAGAAAATCTCAGAACCTGCTTTAAGATCATCAATGGGTATATCTTTTTGTCTTCATCAGAATTTTTACAGACATATGCAGTAGGTCTATGTCAGTCTTTTTGTGAGCTGCTAAAGGAAATTACTACAGAAGGTCAAGTTCAAGTTCTTAAGGTTGTGGAAAATGCTCTTAAAGTAAATCCAGCATTAGGCCCACAAATGTTTCAACCGATTCTGCCTTGTGTCTTTAGAGGTATTATAGAAGGAGAGAGGTATCCTGTAGTAATGTCAACTTATCTTGGTGTGATGGGTCGAGTCCTGCTACAAAACACTAGTTTCTTTTCTTCACTTCTTAATGAGATGGCACATAAATTTAATCAGGAGATGGACCAACTTTTGGGAAATATGATTGAAATGTGGGTTGATCGCATGGACAACATAACCCAGCCTGAAAGAAGAAAACTTTCAGCGTTGGCTCTGCTTTCTCTTCTGCCATCTGATAATAGTGTTATCCAGGATAAATTCTGCGGGATTATAAACATCTCAGTGGAGGGCCTACATGATGTCATGACGGAAGATACTGAAACAGGAACTTACAAAGATTGTATGTTGATGTCTCATCTTGAAGAACCAAAAGTAACAGAAGATGAAGAACCTCCCACAGAACAGGATAAGAGGAAAAAGATGCTGGCCCTGAAGGACCCGGTGCACACGGTGTCGCTGCAGCAGTTCATTTATGAAAAGCTGAAGGCACAACAAGAGCTGCTGGGAGAACAAGGCTTCCAGTCCCTGATGGAAACGGTGGACACAGAGATCGTCACGCAGCTACAAGAGTTTTTACAGGGTTTC---
>rn6
ATGGATCTCAATAGTGCCAGCTCTGTAGTTCTTCAGGTCTTAACACAGGCCACCAGTCAGGATACTGCTGTCTTAAAGCCAGCCGAGGAGCAGTTGAAACAGTGGGAGACACAGCCAGGTTTCTACTCAGTGTTGCTGAATATTTTTACGAATCACACCCTTGATATAAATGTAAGGTGGCTTGCTGTACTCTATTTTAAACATGGGATTGATCGTTACTGGAGACGTGTAGCACCTCATGCTCTCTCAGAAGAAGAAAAGTCAACATTGCGAGCAGGACTCATCACCAACTTTAATGAACCAATAAACCAGATTGCAACCCAGATTGCAGTGCTGATTGCGAAGGTGGCTCGGTTAGACTGCCCTAGGCAGTGGCCCGAGCTCATCCCCACTCTCGTAGAGTCTGTTAAAGTCCAAGATGATCTTCGACAGCACAGAGCTTTGCTTACCTTCTACCATGTTACCAAGACACTGGCGTCCAAACGCCTGGCTGCTGACAGAAAGCTATTTTATGATTTAGCTTCTGGAATTTATAATTTTGCCTGTTCTCTGTGGAACCATCATACGGACACATTCCTACAGCAGGTTTCTTCTGGCAATGAGGCTGCAGTTCTGAGTTCACTAGAGCGAACACTGCTGTCGTTAAAAGTGCTGCGGAAGTTAACTGTGAATGGATTTGTGGAACCTCATAAGAATATGGAGGTGATGGGTTTTTTGCATGGAATATTTGAACGTCTAAAACAGTTTCTGGAGTGCAGCAGGAGTATAGGTACAGATAATGTGTGTCGAGACAGACTGGAGAAGACCATCATCCTTTTCACTAAAGTGCTCTTGGACTTCTTGGATCAGCACCCCATTTCATTTACTCCTCTGATTCAGAGGTCACTGGAATTCTCTGTAAGCTATGTTTTTACTGAAGTCGGTGAAGGCGTTACATTTGAGCGGTTCATTGTCCAGTGCATGAATCTTATTAAAATGATTGTCAAAAATTATGCTTATAAGCCATCCAAAAATTTTGAAGATAGCAGCCCTGAAACACTTGAAGCCCATAAGATTAAGATGGCATTCTTCACATATCCCACATTGACAGAGATATGTCGACGATTAGTCTCTCATTACTTTTTATTAACTGAAGAAGAACTGACTATGTGGGAGGAAGATCCAGAAGGCTTTACAGTGGAAGAAACGGGAGGAGACTCTTGGAAATACAGTTTGAGGCCTTGCACTGAAGTATTATTTATAGATATATTCCACGAATATAATCAAACTCTTACTCCTGTACTTCTAGAAATGATGCAAACGCTTCAA------------------------------------------------GTGTATAATGCTGTGGGATTAGCTGCTTTTGAGCTGTTTGACAGTGTTGATTTTGATCAGTGGTTTAAAACCCAACTTCTTCCAGAATTACAAGTTTCTCATAATAGGTATAAGCCATTACGACGCAGGGTGATTTGGCTCATTGGTCAGTGGATTTCTGTGAAATTCAAGTCTGACTTGAGACCCAGGCTGTATGAAGCAATCTGTAACTTGCTTCAAGATCAGGATTTGGTGGTCCGAATTGAAACAGCAACAACTCTGAAGTTAACT------------------------------------------------------------GTTGATGATTTTGAATTTAGGACAGATCAATTTTTACCGTATCTGGAAACCATGTTCACACTGCTTTTTCAGTTGCTGCAGCAAGTTACAGAATGTGATACAAAGATGCATGTTTTGCATGTCCTTTCCTGTGTGATTGAAAGAGTCAAC------------------------------------------------------------------------------------------------------------------ATACAGGGATTAGGAGCAGACAGCAAGAACTTGTATCCTTTCCTGCTCCCAGTTATCCAGCTGAGTACCGATGTTTCCCAGCCTCCACATGTCTACCTTCTGGAAGATGGTCTGGAATTATGGTTAGTGACATTGGAGAACAGCCCATGTGTCACACCAGAACTGCTTCGTATATTTCAGAACATGTCACCTCTTCTTGAATTAAGCTCAGAGAATCTCAGAACCTGCTTTAAGATCATCAATGGCTATATCTTTTTATCATCAACGGAATTTTTACAGACATATGCAGCAGGTTTGTGCCAGTCCTTTTATGAGCTGCTACCGGAGATTACTACAGAAGGTCAAGTTCAAGTGCTCAAGGTTGTGGAAAATACCCTTAAAGTGAATCCAGTATTGGGCCCACAGATGTTTCAACGAATTCTACCCTATGTTTTCAGAGGTGTTATTGAAGGCGAGAGGTATCCAGTAGTGATGTCCATCTATCTTGCTGTTATGGGTCGAGTCTTACTACAGAATGCCAGTTTCTTTTCTTCACTTCTCAATGAGATGGGACATGAGTTTAATCAGGAGATGGATCAGCTTTTAGGAAATGTGATTGAAATGTGGGTTGATCGAATGGACAACATCACACAGCCCGAGAGAAAGAAACTTTCAGCTTTGGCTTTACTTTCTCTTCTGCCTTCTGACAATAGT------------------------------------------------------------------------------------------------TGTATGCTGATGTCTCATCATGAGGAACCGAAGGTAACAGAAGACGAAGAACCACCCACAGAACAAGACAAGAGGAAAAAGATGCTGGCCCTGAAGGACCCTGTGCACACAGTGTCTCTGCAGCAGTTCATCTATGAGAAGCTCAAAGCACAGCAGGAGATCCTGGGGGAGCAAGGCTTCCAGTCCCTCATGGAGACGGTGGACACAGAGATTGTCACCCAGCTGCAGGAGTTTTTGCAGGGATTC---
>hg38
ATGGATCTCAATAGTGCCAGCACTGTTGTTCTTCAGGTGTTAACACAGGCCACCAGTCAGGATACTGCTGTGTTAAAACCAGCTGAGGAGCAGTTGAAGCAGTGGGAGACACAGCCAGGTTTCTATTCAGTGTTGCTGAATATTTTCACCAACCACACTTTGGATATAAATGTAAGGTGGCTTGCTGTACTGTATTTTAAACATGGAATTGATCGCTACTGGAGACGTGTAGCACCTCATGCTCTCTCAGAGGAGGAGAAAACTACTCTGCGTGCAGGGCTCATCACCAACTTCAATGAACCAATAAACCAGATTGCAACTCAGATTGCAGTGCTCATTGCAAAAGTTGCTAGATTGGATTGTCCCAGACAGTGGCCTGAACTAATTCCCACTCTTATAGAGTCTGTTAAAGTCCAGGATGATCTTCGACAGCACAGAGCATTACTTACCTTCTATCATGTTACCAAGACACTGGCATCTAAACGACTTGCTGCTGATAGAAAACTATTTTATGATTTAGCTTCTGGAATTTATAATTTTGCCTGCTCTCTGTGGAATCACCACACAGACACATTCCTGCAAGAAGTTTCTTCTGGCAATGAAGCTGCAATTTTGAGTTCACTAGAACGAACACTGCTATCATTGAAAGTGCTGCGTAAGTTAACTGTTAATGGATTTGTGGAACCTCATAAGAATATGGAGGTGATGGGTTTTTTACATGGAATATTTGAACGTCTAAAACAGTTTCTGGAATGCAGTAGAAGTATAGGTACAGATAATGTGTGTAGAGATAGACTGGAAAAGACCATCATTCTTTTTACTAAAGTGCTTTTGGACTTCTTGGATCAGCATCCTTTTTCATTTACTCCTCTAATTCAGAGATCACTGGAATTTTCTGTAAGCTATGTTTTTACAGAAGTTGGTGAAGGCGTTACATTTGAACGATTCATTGTCCAATGTATGAATCTTATTAAGATGATTGTCAAAAATTATGCTTATAAGCCATCCAAAAATTTTGAAGATAGCAGCCCTGAAACTCTTGAAGCCCATAAGATTAAGATGGCATTCTTCACATATCCTACTTTGACAGAGATATGTAGAAGATTAGTCTCTCATTATTTCCTATTAACTGAAGAAGAACTGACAATGTGGGAAGAAGACCCAGAAGGCTTTACAGTGGAAGAAACAGGAGGAGATTCTTGGAAATATAGTTTGAGGCCATGCACTGAAGTATTATTTATAGATATATTCCATGAATATAATCAGACTCTTACTCCTGTACTTCTAGAAATGATGCAAACACTTCAAGGACCCACAAATGTGGAAGATATGAATGCACTGTTAATCAAAGATGCTGTGTATAATGCTGTTGGATTAGCTGCTTATGAGCTCTTTGACAGTGTTGATTTTGATCAGTGGTTTAAAAACCAGCTTCTTCCAGAATTACAAGTCATTCACAATAGGTATAAGCCATTGCGACGCAGGGTGATTTGGCTCATCGGTCAGTGGATTTCTGTGAAATTCAAGTCTGACTTAAGACCCATGCTTTATGAAGCAATCTGTAACTTGCTTCAAGATCAAGATTTAGTGGTCCGTATTGAAACAGCTACAACTTTGAAGTTAACT------------------------------------------------------------GTTGATGATTTTGAATTTAGAACAGATCAGTTTCTACCGTATTTGGAAACCATGTTCACACTACTTTTTCAGTTACTGCAGCAAGTTACAGAATGTGACACAAAGATGCATGTTTTGCATGTCCTTTCTTGTGTGATCGAAAGAGTCAACATGCAGATACGACCATATGTGGGATGTTTGGTACAATATTTGCCCCTCCTTTGGAAGCAGAGTGAAGAACACAATATGTTGAGATGTGCTATTTTGACAACACTTATTCATCTTGTTCAGGGATTAGGAGCAGACAGCAAGAACCTGTACCCTTTCCTGCTCCCAGTTATTCAACTGAGTACAGATGTTTCACAGCCTCCACATGTTTATCTTCTGGAAGATGGTTTAGAATTATGGTTAGTAACTTTGGAAAACAGTCCATGTATTACACCAGAGTTGCTTCGTATATTTCAGAATATGTCACCACTTCTTGAACTAAGTTCAGAAAATCTTAGAACTTGCTTTAAGATCATCAATGGTTATATCTTTTTATCATCAACAGAATTTTTACAGACATACGCAGTAGGTCTATGCCAGTCCTTTTGTGAACTTTTAAAGGAAATTACTACAGAAGGTCAAGTTCAGGTGCTCAAGGTTGTGGAAAATGCCCTTAAAGTGAACCCAATACTAGGTCCACAAATGTTTCAACCGATTTTACCCTATGTTTTCAAGGGTATTATAGAAGGGGAGAGGTATCCTGTAGTGATGTCCACGTATCTTGGAGTTATGGGTCGAGTTCTACTACAAAACACTAGTTTTTTTTCTTCACTACTTAATGAGATGGCCCATAAATTTAATCAGGAGATGGACCAGCTTTTGGGAAATATGATTGAAATGTGGGTTGATCGAATGGACAACATTACCCAGCCTGAAAGAAGAAAACTTTCAGCTTTGGCTTTGCTCTCTCTTCTGCCATCTGATAATAGTGTTATCCAAGATAAATTCTGTGGGATTATAAACATTTCAGTAGAAGGCCTGCATGATGTCATGACGGAAGATCCTGAAACAGGAACTTATAAAGACTGTATGTTGATGTCTCATCTTGAGGAACCAAAAGTAACAGAAGATGAAGAACCACCCACAGAACAAGATAAGAGGAAAAAGATGCTGGCCCTGAAGGACCCTGTTCATACAGTGTCACTGCAGCAGTTCATCTACGAGAAGCTCAAGGCACAGCAGGAGATGCTAGGAGAACAAGGTTTCCAGTCCCTCATGGAAACAGTGGATACGGAGATTGTCACCCAGCTACAGGAGTTTTTGCAAGGATTC---
>gorGor5
ATGGATCTCAATAGTGCCAGCACTGTTGTTCTTCAGGTCTTAACACAGGCCACCAGTCAGGATACTGCTGTGTTAAAACCAGCTGAGGAGCAGTTGAAGCAGTGGGAGACACAGCCAGGTTTCTATTCAGTGTTGCTGAATATTTTCACCAACCACACTTTGGATATAAATGTAAGGTGGCTTGCTGTACTGTATTTTAAACATGGAATTGATCGCTACTGGAGACGTGTAGCACCTCATGCTCTCTCAGAGGAGGAGAAAACTACTCTGCGTGCAGGGCTCATCACCAACTTCAATGAACCAATAAACCAGATTGCAACTCAGATTGCAGTGCTGATTGCAAAAGTTGCTAGATTGGATTGTCCCAGACAGTGGCCTGAACTAATTCCCACTCTTATAGAGTCTGTTAAAGTCCAGGATGATCTTCGACAGCACAGAGCATTACTTACCTTCTATCATGTTACCAAGACACTGGCATCTAAACGACTTGCTGCTGATAGAAAACTATTTTATGATTTAGCTTCTGGAATTTATAATTTTGCCTGCTCTCTGTGGAATCACCACACAGACACATTCCTGCAACAAGTTTCTTCTGGCAATGAAGCTGCAATTTTGAGTTCACTAGAACGAACTCTGCTATCATTGAAAGTGCTGCGTAAGTTAACTGTTAATGGATTTGTGGAACCTCATAAGAATATGGAGGTGATGGGTTTTTTACATGGAATATTTGAACGTCTAAAACAGTTTCTGGAATGCAGTAGAAGTATAGGTACAGATAATGTGTGTAGAGATAGACTGGAAAAGACCATCATTCTTTTTACTAAAGTGCTTTTGGACTTCTTGGATCAGCATCCTTTTTCATTTACTCCTCTAATTCAGAGATCACTGGAATTTTCTGTAAGCTATGTTTTTACAGAAGTTGGTGAAGGCGTTACATTTGAACGATTCATTGTCCAATGTATGAATCTTATTAAGATGATTGTCAAAAATTATGCTTATAAGCCATCCAAAAATTTTGAAGATAGCAGCCCTGAAACTCTTGAAGCCCATAAGATTAAGATGGCATTCTTCACATATCCTACTTTGACAGAGATATGTAGAAGATTAGTCTCTCATTATTTCCTATTAACTGAAGAAGAACTGACAATGTGGGAAGAAGACCCAGAAGGCTTTACAGTGGAAGAAACAGGAGGAGATTCTTGGAAATATAGTTTGAGGCCATGCACTGAAGTATTATTTATAGATATATTCCATGAATATAATCAGACTCTTACTCCTGTACTTCTAGAAATGATGCAAACACTTCAAGGACCCACAAATGTGGAAGATATGAATGCACTGTTAATCAAAGATGCTGTGTATAATGCTGTTGGATTAGCTGCTTATGAGCTCTTTGACAGTGTTGATTTTGATCAGTGGTTTAAAAACCAGCTTCTTCCAGAATTACAAGTCATTCACAATAGGTATAAGCCATTGCGACGCAGGGTGATTTGGCTCATCGGTCAGTGGATTTCTGTGAAATTCAAGTCTGACTTAAGACCCATGCTTTATGAAGCAATCTGTAACTTGCTTCAAGATCAAGATTTAGTGGTCCGTATTGAAACAGCTACAACTTTGAAGTTAACT------------------------------------------------------------GTTGATGATTTTGAATTTAGAACAGATCAATTTCTACCGTATTTGGAAACCATGTTCACACTACTTTTTCAGTTACTGCAGCAAGTTACAGAATGTGACACAAAGATGCATGTTTTGCATGTCCTTTCTTGTGTGATCGAAAGAGTCAACATGCAGATACGACCATATGTGGGATGTTTGGTACAATATTTGCCCCTCCTTTGGAAGCAGAGTGAAGAACACAATATGTTGAGATGTGCTATTTTGACAACACTTATTCATCTTGTTCAGGGATTAGGAGCAGACAGCAAGAACCTGTACCCTTTCCTGCTCCCAGTTATTCAACTGAGTACAGATGTTTCACAGCCTCCACATGTTTATCTTCTGGAAGATGGTTTAGAATTATGGTTAGTAACTTTGGAAAACAGTCCATGTATTACACCAGAGTTGCTTCGTATATTTCAGAATATGTCACCACTTCTTGAACTAAGTTCAGAAAATCTTAGAACTTGCTTTAAGATCATCAATGGTTATATCTTTTTATCATCAACAGAATTTTTACAGACATATGCAGTAGGTCTGTGCCAGTCCTTTTGTGAACTTTTAAAGGAAATTACTACAGAAGGTCAAGTTCAGGTGCTCAAGGTTGTGGAAAATGCCCTTAAAGTGAACCCAATACTAGGTCCACAAATGTTTCAACCGATTTTACCCTATGTTTTCAAGGGTATTATAGAAGGGGAGAGGTATCCTGTAGTGATGTCCACGTATCTTGGAGTTATGGGTCGAGTTCTACTACAAAACACTAGTTTTTTTTCTTCACTACTTAATGAGATGGCCCATAAATTTAATCAGGAGATGGACCAGCTTTTGGGAAATATGATTGAAATGTGGGTTGATCGAATGGACAACATTACCCAGCCTGAAAGAAGAAAACTTTCAGCTTTGGCTTTGCTCTCTCTTCTGCCATCTGATAATAGTGTTATCCAAGATAAATTCTGTGGGATTATAAACATTTCAGTAGAAGGCCTGCATGATGTCATGACGGAAGATCCTGAAACAGGAACTTATAAAGACTGTATGTTGATGTCTCATCTTGAGGAACCAAAAGTAACAGAAGATGAAGAACCACCCACAGAACAAGATAAGAGGAAAAAGATGCTGGCCCTGAAGGACCCTGTTCATACAGTGTCACTGCAGCAGTTCATCTACGAGAAGCTCAAGGCACAGCAGGAGATGCTAGGAGAACAAGGTTTCCAGTCCCTCATGGAAACAGTGGACACGGAGATTGTCACCCAGCTACAGGAGTTTTTGCAAGGATTC---
>panTro5
ATGGATCTCAATAGTGCCAGCACTGTTGTTCTTCAGGTCTTAACACAGGCCACCAGTCAGGATACTGCTGTGTTAAAACCAGCTGAGGAGCAGTTGAAGCAGTGGGAGACACAGCCAGGTTTCTATTCAGTGTTGCTGAATATTTTCACCAACCACACTTTGGATATAAATGTAAGGTGGCTTGCTGTACTGTATTTTAAACATGGAATTGATCGCTACTGGAGACGTGTAGCACCTCATGCTCTCTCAGAGGAGGAGAAAACTACTCTGCGTGCAGGGCTCATCACCAACTTCAATGAACCAATAAACCAGATTGCAACTCAGATTGCAGTGCTGATTGCAAAAGTTGCTAGATTGGATTGTCCCAGACAGTGGCCTGAACTAATTCCCACTCTTATAGAGTCTGTTAAAGTCCAGGATGATCTTCGACAGCACAGAGCATTACTTACCTTCTATCATGTTACCAAGACACTGGCATCTAAACGACTTGCTGCTGATAGAAAACTATTTTATGATTTAGCTTCTGGAATTTATAATTTTGCCTGCTCTCTGTGGAATCACCACACAGACACATTCCTGCAACAAGTTTCTTCTGGCAATGAAGCTGCAATTTTGAGTTCACTAGAACGAACTCTGCTATCATTGAAAGTGCTGCGGAAGTTAACTGTTAATGGATTTGTGGAACCTCATAAGAATATGGAGGTGATGGGTTTTTTACATGGAATATTTGAACGTCTAAAACAGTTTCTGGAATGCAGTAGAAGTATAGGTACAGATAATGTGTGTAGAGATAGACTGGAAAAGACCATCATTCTTTTTACTAAAGTGCTTTTGGACTTCTTGGATCAGCATCCTTTTTCATTTACTCCTCTAATTCAGAGATCACTGGAATTTTCTGTAAGCTATGTTTTTACAGAAGTTGGTGAAGGCGTTACATTTGAACGATTCATTGTCCAATGTATGAATCTTATTAAGATGATTGTCAAAAATTATGCTTATAAGCCATCCAAAAATTTTGAAGATAGCAGCCCTGAAACTCTTGAAGCCCATAAGATTAAGATGGCATTCTTCACATATCCTACTTTGACAGAGATATGTAGAAGATTAGTCTCTCATTATTTCCTATTAACTGAAGAAGAACTGACAATGTGGGAAGAAGACCCAGAAGGCTTTACAGTGGAAGAAACAGGAGGAGATTCTTGGAAATATAGTTTGAGGCCATGCACTGAAGTATTATTTATAGATATATTCCATGAATATAATCAGACTCTTACTCCTGTACTTCTAGAAATGATGCAAAGACTTCAAGGACCCACAAATGTGGAAGATATGAATGCACTGTTAATCAAAGATGCTGTATATAATGCTGTTGGATTAGCTGCTTATGAGCTCTTTGACAGTGTTGATTTTGATCAGTGGTTTAAAAACCAGCTTCTTCCAGAATTACAAGTCATTCACAATAGGTATAAGCCATTGCGACGCAGGGTGATTTGGCTCATCGGTCAGTGGATTTCTGTGAAATTCAAGTCTGACTTAAGACCCATGCTTTATGAAGCAATCTGTAACTTGCTTCAAGATCAAGATTTAGTGGTCCGTATTGAAACAGCTACAACTTTGAAGTTAACT------------------------------------------------------------GTTGATGATTTTGAATTTAGAACAGATCAGTTTCTACCGTATTTGGAAACCATGTTCACACTACTTTTTCAGTTACTACAGCAAGTTACAGAATGTGACACAAAGATGCATGTTTTGCATGTCCTTTCTTGTGTGATTGAAAGAGTCAACATGCAGATACGACCATATGTGGGATGTTTGGTACAATATTTGCCCCTCCTTTGGAAGCAGAGTGAAGAACACAATATGTTGAGATGTGCTATTTTGACAACACTTATTCATCTTGTTCAGGGATTAGGAGCAGACAGCAAGAACCTGTACCCTTTCCTGCTCCCAGTTATTCAACTGAGTACAGATGTTTCACAGCCTCCACATGTTTATCTTCTGGAAGATGGTTTAGAATTATGGTTAGTAACTTTGGAAAACAGTCCATGTATTACACCAGAGTTGCTTCGTATATTTCAGAATATGTCACCACTTCTTGAACTAAGTTCAGAAAATCTTAGAACTTGCTTTAAGATCATCAATGGTTATATCTTTTTATCATCAACAGAATTTTTACAGACATACGCAGTAGGTCTATGCCAGTCCTTTTGTGAACTTTTAAAGGAAATTACTACAGAAGGTCAAGTTCAGGTGCTCAAGGTTGTGGAAAATGCCCTTAAAGTGAACCCAATACTAGGTCCACAAATGTTTCAACCGATTTTACCCTATGTTTTCAAGGGTATTATAGAAGGGGAGAGGTATCCTGTAGTGATGTCCACGTATCTTGGAGTTATGGGTCGAGTTCTACTACAAAACACTAGTTTTTTTTCTTCACTACTTAATGAGATGGCCCATAAATTTAATCAGGAGATGGACCAGCTTTTGGGAAATATGATTGAAATGTGGGTTGATCGAATGGACAACATTACCCAGCCTGAAAGAAGAAAACTTTCAGCTTTGGCTTTGCTCTCTCTTCTGCCATCTGATAATAGTGTTATCCAAGATAAATTCTGTGGGATTATAAACATTTCAGTAGAAGGCCTGCATGATGTCATGACGGAAGATCCTGAAACAGGAACTTATAAAGACTGTATGTTGATGTCTCATCTTGAGGAACCAAAAGTAACAGAAGATGAAGAACCACCCACAGAACAAGATAAGAGGAAAAAGATGCTGGCCCTGAAGGACCCTGTTCATACAGTGTCACTGCAGCAGTTCATCTACGAGAAGCTCAAGGCACAGCAGGAGATGCTCGGAGAACAAGGTTTCCAGTCCCTCATGGAAACAGTGGATACGGAGATTGTCACCCAGCTACAGGAGTTTTTGCAAGGATTC---
>macFas5
ATGGATCTCAATAGTGCCAGCACTGTTGTTCTTCAGGTCTTAACACAGGCCACCAGTCAGGATACTGCTGTGTTAAAACCAGCCGAGGAGCAGCTGAAGCAGTGGGAGACACAGCCAGGTTTCTATTCAGTGTTGCTGAATATTTTCACAAACCATACTTTGGATATAAATGTAAGGTGGCTTGCTGTACTGTATTTTAAACATGGAATTGATCGCTACTGGAGACGTGTAGCACCTCATGCTCTGTCAGAGGAGGAGAAAACTACTCTGCGTGCAGGGCTTATCACCAACTTCAATGAACCAATAAACCAGATTGCAACTCAGATTGCAGTGCTGATTGCAAAGGTTGCTAGATTGGATTGTCCCAGACAGTGGCCTGAACTAATTCCCACTCTTATAGAGTCTGTTAAAGTCCAGGATGATCTTCGACAGCACAGAGCATTACTTACCTTCTATCATGTTACCAAGACACTGGCATCTAAACGACTTGCTGCTGATAGAAAACTATTTTATGATTTAGCTTCTGGAATTTATAATTTTGCCTGCTCTCTGTGGAATCACCACACAGACACATTCCTGCAACAAGTTTCTTCTGGCAATGAAGCTGTAATTCTGAGTTCACTAGAACGAACTCTGCTATCATTGAAAGTGCTGCGTAAGTTAACTGTTAATGGATTTGTGGAACCTCATAAGAATATGGAGGTGATGGGTTTTTTACATGGAATATTTGAACGTCTAAAACAGTTTCTGGAATGCAGTAGAAGTATAGGTACAGATAATGTGTGTAGAGATAGACTGGAAAAGACCATCATTCTTTTTACTAAAGTGCTTTTAGACTTCTTGGATCAGCATCCCTTTTCATTTACTCCTCTAATTCAGAGATCACTGGAATTTTCTGTAAGCTATGTTTTTACAGAAGTTGGTGAAGGCGTTACATTTGAACGATTCATTGTCCAATGTATGAATCTTATTAAGATGATTGTCAAAAATTATGCTTATAAGCCATCCAAAAATTTTGAAGATAGCAGCCCTGAAACTCTTGAAGCCCATAAGATTAAGATGGCATTCTTCACATATCCTACTTTGACAGAGATATGTAGAAGATTAGTCTCTCATTATTTTCTGTTAACTGAAGAAGAACTGACAATGTGGGAAGAAGACCCAGAAGGCTTTACAGTGGAAGAAACAGGAGGAGATTCTTGGAAATATAGTTTGAGGCCATGCACTGAAGTATTATTTATAGATATATTCCATGAATATAATCAGACTCTTACTCCTGTACTTCTAGAAATGATGCAAACACTTCAAGGACCCACAAATGTGGAAGATATGAATGCACTGTTAATCAAAGATGCTGTGTATAATGCTGTTGGATTAGCTGCTTATGAGCTCTTTGACAGTGTTGATTTTGATCAGTGGTTTAAAAACCAGCTTCTTCCAGAATTACAAGTCATTCACAATAGGTATAAGCCATTGCGGCGCAGGGTGATTTGGCTCATCGGTCAGTGGATTTCTGTGAAATTCAAGTCTGACTTAAGACCCATGCTTTATGAAGCAATCTGTAACTTGCTTCAAGATCAAGATTTAGTGGTCCGTATTGAAACAGCTACAACTTTGAAGTTAACT------------------------------------------------------------GTTGATGATTTTGAATTTAGAACAGATCAGTTTCTACCGTATTTGGAAACCATGTTCACACTACTTTTTCAGTTACTGCAACAAGTTACAGAATGTGACACAAAGATGCACGTTTTGCATGTCCTTTCTTGTGTGATCGAAAGAGTCAACATGCAGATACGACCATATGTGGGATGTTTGGTACAATATTTGCCCCTCCTTTGGAAGCAGAGTGAAGAACACAATATGTTGAGATGTGCTATTTTGACAACACTTATTCATCTTGTTCAGGGATTAGGAGCAGACAGCAAGAACCTGTACCCTTTCCTGCTCCCAGTTATTCAACTGAGTACAGATGTTTCCCAGCCTCCACATGTTTATCTTCTGGAAGATGGTTTAGAATTATGGTTAGTAACTTTGGAAAACAGCCCATGTATCACACCAGAGTTGCTGCGTATATTTCAGAATATGTCACCACTTCTTGAACTAAGTTCAGAAAATCTTAGAACTTGTTTTAAGATCATCAATGGTTATATCTTTTTATCATCAACGGAATTTTTACAGACATATGCAGTAGGTCTATGCCAGTCGTTTTGTGAACTTTTAAAGGAAATTACTACAGAAGGTCAAGTTCAGGTGCTCAAGGTTGTAGAAAATGCCCTTAAAGTGAACCCAATATTAGGTCCGCAAATGTTTCAACCGATTTTACCCTATGTTTTCAAGGGTATTATAGAAGGGGAGAGGTATCCTGTAGTGATGTCCACGTATCTTGGAGTTATGGGTCGAGTTCTACTACAAAACACTAGTTTTTTTTCTTCACTACTTAATGAGATGGCCCATAAATTTAATCAGGAGATGGACCAGCTTTTGGGAAATATGATTGAAATGTGGGTCGATCGAATGGACAACATTACCCAGCCTGAAAGAAGGAAACTTTCAGCTTTGGCTTTGCTCTCTCTTCTGCCATCTGATAATAGTGTTATCCAAGATAAATTCTGTGGGATTATAAACATTTCAGTGGAAGGCCTGCATGATGTCATGACAGAAGATCCTGAAACAGGAACTTATAAAGACTGTATGTTGATGTCTCATCTTGAGGAACCAAAAGTAACAGAAGATGAAGAACCACCCACAGAACAAGATAAGAGGAAAAAGATGCTGGCCCTGAAGGACCCTGTTCATATGGTGTCACTGCAGCAGTTCATCTACGAGAAGCTCAAGGCACAGCAGGAGATGCTAGGAGAACAAGGTTTCCAGTCCCTCATGGAAACGGTGGACACGGAGATTGTCACCCAGCTACAGGAATTTTTGCAAGGATTC---
>calJac3
ATGGATCTCAATAGTGCCAGCACTGTTGTTCTTCAGGTCTTAACACAGGCCACCAGTCAGGATACTGCTGTGTTAAAACCAGCTGAGGAGCAGTTGAAGCAGTGGGAGACACAGCCAGGTTTCTATTCAGTGTTGCTGAATATTTTCACAAACCATACTTTGGATATAAATGTAAGGTGGCTTGCTGTACTGTATTTTAAACATGGAATTGATCGCTACTGGAGACGTGTAGCACCTCATGCTCTCTCAGAGGAGGAGAAAACTACTCTGCGTGCAGGGCTCATCACCAACTTCAATGAACCGATAAACCAAATTGCAACTCAGATTGCAGTGCTGATTGCAAAAGTTGCTAGATTGGATTGTCCTAGACAGTGGCCTGAACTAATTCCCACCCTTATAGAGTCTGTTAAAGTCCAGGATGATCTTCGACAGCACAGAGCATTACTTACCTTCTATCATGTTACCAAGACACTGGCATCCAAACGACTTGCTGCTGATAGAAAACTATTTTATGATTTAGCTTCTGGAATTTATAATTTTGCCTGCTCTCTGTGGAATCACCATACAGACACATTCCTGCAACAAGTTTCTTCTGGCAATGAAGCTGCAATTCTAAGTTCACTAGAACGAACTCTGCTATCATTGAAAGTGCTGCGTAAGTTAACTGTTAATGGATTTGTGGAACCTCATAAAAATATGGAGGTGATGGGTTTTTTACATGGAATATTTGTACGTCTAAAACAGTTTCTGGAATGCAGTAGAAATATAGGTACAGATAATGTGTGTAGAGATAGACTGGAAAAGACCATCATTCTTTTTACTAAAGTGCTTTTGGACTTCTTAGATCAGCATCCCTTTTCATTTACTCCTCTAATTCAGAGATCACTGGAATTTTCTGTAAGCTATGTTTTTACAGAAGTTGGTGAAGGTGTTACATTTGAACGATTCATTGTCCAGTGTATGAATCTTATTAAGATGATTGTCAAAAATTATGCTTATAAGCCATCCAAAAATTTTGAAGATAGCAGCCCTGAAACTCTTGAAGCCCATAAGATTAAGATGGCATTCTTCACATATCCTACTTTGACAGAGATATGTAGAAGATTAGTCTCTCATTATTTTCTGTTAACTGAAGAAGAACTGACAATGTGGGAAGAAGACCCAGAAGGCTTTACAGTGGAAGAAACAGGAGGAGATTCTTGGAAATACAGTTTGAGGCCGTGCACTGAAGTATTATTTATAGATATATTCCATGAATATAATCAGACTCTCACTCCTGTACTTCTAGAAATGATGCAAACCCTTCAAGGACCCACAAATGTGGAAGATATGAATGCACTGTTAATAAAAGATGCTGTGTATAATGCTGTTGGATTAGCTGCTTATGAGCTGTTTGACAGTGTTGATTTTGATCAGTGGTTTAAAAACCAGCTTCTTCCAGAATTACAAGTCATTCACAATAGGTATAAGCCATTGCGACGCAGGGTGATTTGGCTCATTGGTCAGTGGATTTCTGTGAAATTCAAGTCTGACTTAAGACCCATGCTTTATGAAGCAATCTGTAACTTGCTTCAAGATCAAGATTTAGTGGTCCGTATTGAAACAGCTACAACTTTGAAGTTAACT------------------------------------------------------------GTTGATGATTTTGAATTTAGAACAGATCAGTTTCTACCGTATTTGGAAACCATGTTCACACTACTTTTTCAGCTACTGCAGCAAGTTACAGAATGTGACACAAAGATGCACGTTTTGCATGTCCTTTCTTGTGTCATTGAAAGAGTCAATGTGCAGATACGACCATATGTGGGATGCTTGGTACAATATTTGCCCCTCCTTTGGAAGCAGAGTGAAGAACACAATATGTTGAGATGTGCTATTTTGACAACACTTATTCATCTTGTGCAGGGATTAGGAGCAGACAGCAAGAACCTGTACCCTTTCCTGCTCCCAGTTATTCAACTGAGTACAGATGTTTCTCAGCCTCCACATGTTTATCTTCTGGAAGATGGTTTAGAATTATGGTTAGTAACATTGGAAAACAGCCCATGTGTTACACCGGAGTTGCTTCGTATATTTCAGAATATGTCACCACTTCTTGAACTAAGTTCAGAAAATCTCAGAACTTGCTTTAAGATCATCAATGGTTATATCTTTTTATCATCAACAGAATTTTTACAGACATATGCAGTAGGTCTATGCCAGTCCTTTTGTGAACTTTTAAAGGAGATTACCACAGAAGGTCAAGTTCAAGTGCTCAAGGTTGTGGAAAATGCCCTTAAAGTGAACCCAATATTAGGTCCGCAAATGTTTCAACCGATTTTTCCCTACGTTTTCAAGGGTATTATAGAAGGGGAGAGGTATCCTGTAGTGATGTCCACGTATCTTGGAGTTATGGGTCGAGTTCTACTACAAAACACTAGTTTTTTTTCTTCACTACTTAATGAGATGGCTCATAAATTTAATCAAGAGATGGACCAGCTTTTGGGAAATATGATTGAAATGTGGGTTGATCGAATGGACAACATTACCCAGCCCGAAAGAAGAAAACTTTCAGCTTTGGCTTTGCTTTCTCTTCTGCCATCTGATAATAGTGTTATCCAAGATAAATTCTGTGGGATTATAAACATCTCAGTGGAAGGCCTGCATGATGTCATGACGGAAGATCCTGAAACAGGAACTTATAAAGACTGTATGTTGATGTCTCATCTTGAGGAACCAAAAGTTACAGAAGATGAAGAACCACCCACAGAACAAGATAAGAGGAAAAAGATGCTGGCCTTGAAGGACCCTGTTCATACGGTGTCACTGCAGCAGTTCATCTATGAGAAGCTGAAGGCACAGCAGGAGATACTAGGAGAACAAGGTTTCCAGTCCCTCATGGAAACAGTGGACACGGAGATTGTCACCCAGCTACAGGAGTTTTTGCAAGGATTC---
>saiBol1
ATGGATCTCAACAGTGCCAGCACTGTTGTTCTTCAGGTCTTAACACAGGCCACCAGTCAGGATACTGCTGTGTTAAAACCAGCTGAGGAGCAGTTGAAGCAGTGGGAGACACAGCCAGGTTTCTATTCAGTGTTGCTGAATATTTTCACAAACCATACTCTGGATATAAATGTAAGGTGGCTTGCTGTACTGTATTTTAAACATGGAATTGATCGCTACTGGAGACGTGTAGCACCTCATGCTCTCTCAGAGGAGGAGAAAACTACTCTGCGTGCAGGGCTCATCACCAACTTCAATGAACCAATAAACCAGATTGCAACTCAGATTGCAGTGCTGATTGCAAAAGTTGCTAGATTGGATTGTCCCAGACAGTGGCCTGAACTAATTCCCACTCTTATAGAGTCTGTTAAAGTCCAGGATGATCTTCGACAGCACAGAGCATTACTTACCTTCTATCATGTTACCAAGACACTGGCATCCAAACGACTTGCTGCTGATAGAAAACTATTTTATGATTTAGCTTCTGGAATTTATAATTTTGCCTGCTCTCTGTGGAATCACCATACAGACACATTCCTGCAACAAGTTTCTTCTGGCAATGAAGCTGCAATTCTGAGTTCACTAGAACGAACTCTGCTATCATTGAAAGTGCTGCGTAAGTTAACTGTTAATGGATTTGTGGAACCTCATAAAAATATGGAGGTGATGGGTTTTTTACATGGAATATTTGTACGTCTAAAACAGTTTCTGGAATGCAGTAGAAATATAGGTACAGATAATGTGTGTAGAGATAGACTGGAAAAGACCATCATTCTTTTTACTAAAGTGCTTTTGGACTTCTTAGATCAACATCCCTTTTCATTTACTCCTCTAATTCAGAGATCACTGGAATTTTCTGTAAGCTATGTTTTTACAGAAGTTGGTGAAGGCGTTACATTTGAACGATTCATTGTCCAGTGTATGAATCTTATTAAGATGATTGTCAAAAATTATGCTTATAAGCCATCGAAAAATTTTGAAGATAGCAGCCCTGAAACTCTTGAAGCCCATAAGATTAAGATGGCATTCTTCACATATCCTACTTTGACAGAGATATGTAGAAGATTAGTCTCTCATTATTTTCTGTTAACTGAAGAAGAACTGACAATGTGGGAAGAAGACCCAGAAGGCTTTACAGTGGAAGAAACAGGAGGAGATTCTTGGAAATATAGTTTGAGGCCATGCACTGAAGTATTATTTATAGATATATTCCATGAATATAATCAGACTCTTACTCCTGTACTTCTAGAAATGATGCAAACCCTTCAAGGACCCACAAATGTGGAAGATATGAATGCACTGTTAATCAAAGATGCTGTGTATAATGCTGTTGGATTAGCTGCTTATGAGCTCTTTGACAGTGTTGATTTTGATCAGTGGTTTAAAAACCAGCTTCTTCCAGAATTACAAGTCATTCACAATAGGTATAAGCCATTGCGACGCAGGGTGATTTGGCTCATCGGTCAGTGGATTTCTGTGAAATTCAAGTCTGACTTAAGACCCATGCTTTATGAAGCAATCTGTAACTTGCTTCAAGATCAAGATTTAGTGGTCCGTATTGAAACAGCTACAACTTTGAAGTTAACT------------------------------------------------------------GTTGATGATTTTGAATTTAGAACAGATCAGTTTCTACCGTATTTGGAAACCATGTTCACACTACTTTTTCAGTTACTGCAGCAAGTTACAGAATGTGACACAAAGATGCACGTTTTGCATGTCCTTTCTTGTGTCATCGAAAGAGTCAATGTGCAGATACGACCATATGTGGGATGCTTGGTACAATATTTGCCCCTCCTTTGGAAGCAGAGTGAAGAGCACAATATGTTGAGATGTGCTATTTTGACAACACTTATTCATCTTGTTCAGGGATTAGGAGCAGACAGCAAGAACCTGTACCCTTTCCTGCTCCCAGTTATTCAACTGAGTACAGATGTTTCTCAGCCTCCACATGTTTATCTTCTGGAAGATGGTTTAGAATTATGGTTAGTAACTTTGGAAAACAGCCCATGTGTTACACCGGAGTTGCTTCGTATATTTCAGAATATGTCACCACTTCTTGAACTAAGTTCAGAAAATCTCAGAACTTGCTTTAAGATCATCAATGGTTATATCTTTTTATCATCAACAGAATTTTTACAGACATACGCAGTAGGTCTATGCCAGTCCTTTTGTGAACTTTTAAAGGAGATTACCACAGAAGGTCAAGTTCAAGTGCTGAAGGTTGTGGAAAATGCCCTTAAAGTGAACCCAATATTAGGTCCGCAAATGTTTCAACCGATTTTACCCTATGTTTTCAAGGGTATTATAGAAGGGGAGAGGTATCCTGTAGTGATGTCCACGTATCTTGGAGTTATGGGTCGAGTTCTACTACAAAACACTAGTTATTTTTCTTCACTACTTAATGAGATGGCCCATAAATTTAATCAAGAGATGGACCAGCTTTTGGGAAATATGATTGAAATGTGGGTTGATCGAATGGACAACATTACCCAGCCCGAAAGAAGAAAACTTTCAGCTTTGGCTTTGCTTTCTCTTCTGCCATCTGATAATAGTGTTATCCAAGATAAATTCTGTGGGATTATAAACATCTCAGTGGAAGGCCTGCATGATGTCATGACGGAAGATCCTGAAACAGGAACTTATAAAGACTGTATGTTGATGTCTCATCTTGAGGAACCAAAAGTTACAGAAGATGAAGAACCACCCACAGAACAAGATAAGAGGAAAAAGATGCTGGCCCTGAAGGACCCTGTTCATACGGTGTCACTGCAGCAGTTCATCTACGAGAAGCTGAAGGCACAGCAGGAGTTACTAGGAGAACAAGGTTTTCAGTCCCTCATGGAAACAGTGGACACGGAGATTGTCACCCAGCTACAGGAGTTTTTGCAAGGATTC---
>speTri2
ATGGATCTCAATAGTGCCAGTACTGTAGTTCTTCAGGTCTTAACACAGGCCACCAGTCAGGATACTGCTGTTTTAAAACCAGCCGAGGAACAATTGAAACAGTGGGAGACACAGCCAGGTTTCTATTCAGTGTTGTTGAACATTTTCACCAACCACTCTCTGGATATAAATGTAAGGTGGCTTGCTGTGCTATATTTTAAACATGGAATTGATCGTTACTGGAGACGTGTAGCCCCTCATGCTCTCTCAGAAGAGGAAAAATCTACTTTGCGTGCAGGGCTCATCACCAACTTCAATGAACCAATAAACCAGATTGCAACTCAGATTGCAGTGCTGATTGCAAAAGTTGCCAGATTGGATTGTCCTCGACAATGGCCTGAACTGATTCCCACTCTTATAGAGTCTGTTAAAGTCCAAGATGATCTTCGACAGCACAGAGCATTGCTTACTTTCTATCATGTTACTAAGACACTGGCATCTAAACGACTGGCTGCTGATAGAAAACTGTTTTATGATTTAGCTTCTGGAATTTATAATTTTGCCTGCTCTCTGTGGAATCATCATACAGATACATTCCTGCAGCAGATTTCTTCTGGCAGTGAAGCTGCAATTCTAAGTTCACTTGAACGAACTCTACTATCATTAAAAGTGCTTCGTAAGTTAACTGTTAATGGATTTGTGGAACCTCATAAGAATATGGAGGTGATGGGTTTTTTACATGGGATATTTGAACGTCTAAAACAGTTTCTGGAATGCAGTAGAAATATAGGTACAGATAATGTGTGTAGAGATAGGCTGGAGAAGACCATCATTCTTTTTACTAAAGTGCTTTTAGATTTCTTGGATCAGCATCCATTTTCATTTACTCCTCTAATTCAGAGATCACTGGAATTTTCTGTAAGCTATGTTTTTACTGAAGTGGGTGAAGGCGTTACATTTGAAAGATTCATTGTCCAGTGCATGAATCTTATTAAGATGATTGTCAAAAATTATGCTTATAAGCCATCCAAAAATTTTGAAGATAGCAGCCCTGAAACTCTTGAAGCCCATAAGATTAAGATGGCCTTCTTCACATACCCTACTTTGACAGAGATATGTAGAAGATTAGTCTCTCATTATTTTTTATTAACTGAAGAAGAATTGACAATGTGGGAAGAAGATCCAGAAGGCTTTACAGTGGAAGAAACAGGAGGAGATTCTTGGAAATATAGTTTGAGGCCTTGCACTGAAGTACTATTTATAGATATATTCCATGAATATAATCAGACTCTTACTCCTGTACTTTTAGAAATGATGCAAACCCTTCAAGGGCCCACCAATGTGGAAGATATGAATGCATTGCTAATCAAAGATGCTGTGTATAATGCTGTTGGATTAGCTGCTTATGAGCTATTTGATAGTGTTGATTTTGATCAGTGGTTTAAAAACCAACTTCTTCCAGAATTACAAGTCATTCACAATAGGTATAAGCCATTGCGACGCAGGGTCATTTGGCTCATCGGTCAGTGGATTTCTGTGAAATTTAAGTCTGATTTAAGACCCATGCTATATGAGGCAATCTGTAACTTGCTTCAAGATCAAGATTTAGTGGTCCGGATTGAAACAGCCACAACTCTGAAGTTAACT------------------------------------------------------------GTTGATGATTTTGAATTTAGAACAGATCAGTTTCTACCGTATTTGGAGACCATGTTCACCCTACTTTTTCAGTTATTGCAGCAAGTTACAGAATGTGACACGAAGATGCACGTTTTGCATGTCCTTTCTTGTGTGATTGAAAGAGTCAATGTGCAGATACGACCATATGTAGGATGTTTGGTGCAATATTTGCCTCTTCTTTGGAAGCAGAGTGAAGAACACAATATGTTAAGATGTGCTATTTTGACAACGCTTATTCATCTTGTTCAGGGATTAGGAGCAGACAGCAAGAACCTGTACCCTTTCCTGCTCCCAGTTATCCAACTGAGTACAGATGTTTCCCAGCCTCCACATGTCTATCTTCTGGAAGATGGTTTAGAATTATGGTTAGTAACATTGGAGAACAGCCCATGTATTACACCAGAGTTGCTTCGTGTATTTCAGAATATGTCACCACTTCTTGAACTAAGTTCAGAAAATCTCAGAACCTGTTTTAAGATCATCAATGGCTATATCTTTTTATCATCAACAGAATTTTTACAGACATATGCAGTGGGTCTTTGTCAGTCCTTTTGTGAGCTGTTAAAGGAAATTACTACAGAAGGTCAAGTTCAAGTGCTCAAGGTTGTGGAAAATGCCCTTAAAGTGAACCCAGTATTAGGTCCACAAATGTTTCAACCAATTTTACCCAGTGTTTTCAGGGGTATTATAGAAGGGGAGAGGTATCCTGTAGTGATGTCCACATATCTTGGAGTTATGGGCCGGGTCCTACTACAAAATACTAGTTTTTTTTCTTCACTTCTTAATGAGATGGCACATAAATTTAATCAGGAGATGGACCAGCTTTTAGGAAACATGATTGAAATGTGGGTTGATCGAATGGACAACATTACCCAGCCTGAAAGAAGAAAGCTTTCAGCTTTGGCTTTGCTTTCTCTTCTGCCATCTGATAATAGTGTTATCCAAGATAAATTCTGTGGGATTATCAATATCTCAGTGGAGGGTCTACATGATGTCATGACAGAAGATCCTGAAACAGGAACTTATAAAGACTGTATGTTGATGTCTCATCTTGAGGAACCAAAAGTGACAGAAGATGAAGAACCACCCACAGAACAAGACAAGAGGAAGAAGTTGCTGGCCCTGAAGGACCCTGTGCACACAGTGTCGCTGCAGCAGTTCATCTATGAGAAGCTCAAAGCACAGCAGGAGGTTCTGGGAGAACAAGGCTTCCAGTCTCTCATGGAAACGGTGGACACAGAGATCGTCACCCAACTGCAAGAGTTCTTGCAAGGATTC---
>tarSyr2
------------------------------------------------------------------------------------------------------------------------------------------------------------------------------------------------------------------------------------------------------------------------------------------------------------------------------------------------------------------------------------------------------------------------------------------------------------------------------------------------------------------------------------TTAGCTTCTGGAATTTATAATTTTGCCTGCTCTCTGTGGAATCACCATACAGACACATTTCTGCAACAAGTTTCTTCTGGCAATGAAGCTGCAGTTCTAAGTTCACTAGAACGAACTCTACTGTCGTTGAAAGTGCTGCGTAAATTGACTGTTAATGGATTTGTGGAACCTCATAAAAATATGGAGGTGATGGGTTTCTTACATGGAATATTTGAACGTCTAAAACAGTTTCTGGAATGCAGCAGAAGTATAGGTACAGATAATGTTTGTAGAGATAGACTGGAAAAGACCATCATTCTTTTTACTAAAGTGCTTTTGGACTTCTTGGATCAGCATCCCTTTTCATTTACTCCTCTAATTCAAAGATCACTGGAATTTTCTGTAAGCTATGTTTTTACGGAGGTTGGTGAAGGCGTTACATTTGAACGATTCATTGTCCAATGCATGAATCTTATTAAGATGATTGTCAAAAATTATGCTTATAAGCCATCCAAAAATTTTGAAGATAGCAGCCCTGAAACTCTTGAAGCCCATAAGATTAAGATGGCATTCTTCACATATCCTACTTTGACAGAGATCTGTAGAAGATTAGTCTCTCATTATTTTCTGTTAACTGAAGAAGAACTGACAATGTGGGAAGAAGACCCAGAAGGCTTTACAGTGGAAGAAACAGGAGGAGATTCTTGGAAATATAGTTTGAGGCCATGCACTGAAGTTTTATTTATAGATATATTCCATGAATATAACCAGACTCTTACTCCTGTACTTCTAGAAATGATGCAAACACTTCAGGGGCCCACAGATGTGGAAGATATGAATGCAGTGTTAATCAAAGATGCTGTGTATAATGCTGTTGGATTAGCTGCTTATGAACTGTTTGACAGCGTTGATTTTGATCAGTGGTTTAAAAACCAACTTCTTCCAGAATTACAAGTAATTCACAATAGGTATAAGCCATTACGACGCAGGGTGATTTGGCTCATTGGTCAGTGGATTTCTGTGAAATTCAAGTCTGACTTAAGACCCATGCTGTATGAAGCAATTTGTAACTTGCTTCAAGATCAAGATTTAGTGGTCCGTATTGAAACTGCTACAACTTTGAAGTTAACT------------------------------------------------------------GTTGATGATTTTGAATTTAGAACAGATCAGTTTCTCCCGTATTTGGAAACTATGTTCACACTACTTTTTCAGTTACTGCAGCAAGTTACAGAATGCGACACAAAGATGCACGTTTTGCATGTCCTTTCTTGCGTGATTGAGAGAGTCAACATGCAGATACGACCATATGTAGGATGTTTGGTGCAATACTTGCCCCTTCTTTGGAAGCAGAGTGAAGAACACAATATGCTGAGATGTGCTATTTTGACAACACTTATTCATCTTGTTCAGGGATTAGGAGCAGACAGCAAGAACCTGTACCCTTTCCTGCTCCCAGTTATTCAACTGAGTACAGATGTTTCCCAGCCTCCACATGTTTATCTTCTGGAAGATGGTTTAGAATTATGGTTAGTAACGTTAGAAAACAGCCCATGTATTACACCAGAGTTGCTTCGTATATTTCAGAATATGTCACCACTTCTTGAACTAAGTTCAGAAAATCTCAGAACCTGCTTTAAGATCATCAATGGTTATATTTTTTTATCATCAACAGAATTTTTACAGACATATGCAGTAGGTCTGTGTCAGTCTTTTTGTGAGCTGTTAAAGGAAATTACTACAGAAGGTCAAGTTCAAGTGCTCAAGGTTGTGGAGAATGCCCTTAAAGTGAACCCAATATTAGCTCCACAGATGTTTCAACCGATTTTACCCTGTGTTTTCAGGGGTATCATAGAAGGAGAGAGGTATCCTGTAGTGATGTCCACATATCTTGGTGTTATGGGTCGAGTCCTACTACAAAACACTAGTTTCTTTTCTTCACTTCTTAATGAGATGGCACATAAATTTAACCAAGAGATGGACCAGCTTTTGGGAAATATGATTGAAATGTGGGTTGATCGAATGGACAACATCACCCAGCCTGAAAGAAGAAAACTTTCAGCTTTGGCTTTGTTTTCTCTTCTGCCATCTGATAATAGTGTTATCCAAGATAAATTCTGTGGGATTATAAACATCTCAGTGGAGGGCCTACATGACGTCATGACGGAAGATCCTGAAACAGGAACTTATAAAGACTGTATGTTGATGTCTCATCTTGAAGAACCAAAAGTAACAGAAGATGAAGAACCACCCACAGAACAAGATAAGAGAAAGAAGATGCTGGCCCTGAAGGACCCTGTGCACACGGTGTCACTGCAACAGTTCATCTATGAGAAGCTCAAGGCACAGCAGGAGTTACTAGGAGAACAAGGCTTCCAGTCCCTCATGGAAACGGTGGACACAGAAATTGTCACCCAGCTCCAGGAGTTTCTGCAAGGATTC---
>tupChi1
ATGGATCTCAACAGTGCCAGCACTGTTGTTCTTCAGGTCTTAACACAGGCCACCAGTCAGGATACTGCTGTGTTAAAACCAGCCGAGGAGCAATTGAAACAGTGGGAGACACAGCCAGGCTTCTATTCAGTGTTACTGAATATTTTCACAAATCACACTCTGGATATAAATGTAAGGTGGCTTGCTGTACTCTATTTTAAACATGGAATTGATCGCTACTGGAGACGTGTAGCACCTCATGCTCTCTCAGAGGAGGAGAAGTCAACGTTGCGTGCAGGGCTTATCACCAACTTCAATGAACCAATAAACCAGATTGCAACTCAGATTGCAGTGCTGATTGCAAAAGTTGCTCGATTGGATTGTCCTAGACAGTGGCCTGAATTGATTCCCACTCTTATAGAGTCTGTTAAAGTCCAAGATGATCTTCGACAGCACAGAGCATTACTTACCTTCTATCATGTTACCAAGACACTGGCATCTAAACGACTGGCTGCTGATAGGAAACTGTTTTATGATTTAGCTTCTGGAATTTATAATTTTGCCTGCTCTCTGTGGAATCACCATACAGACACATTCCTGCAACAAGTTTCTTCTGGCAATGAAGCTGCTGTCCTAAGTTCACTAGAACGAACTCTACTATCGTTGAAAGTGTTGCGTAAGTTAACTGTTAATGGATTTGTGGAACCTCATAAGAATATGGAAGTGATGGGTTTTTTACATGGAATATTTGAACGGCTAAAACAGTTTCTGGAATGCAGTAGAAGTATAGGTACAGATAATGTATGTAGAGATAGACTGGAAAAAACCATCATTCTTTTTACTAAAGTGCTTTTGGACTTCTTGGATCAGCATCCCTTCTCATTTACTCCTCTAATTCAGAGATCACTGGAATTTTCTGTAAGCTACGTTTTTACAGAAGTTGGTGAAGGTGTTACATTTGAAAGATTCATTGTCCAATGCATGAATCTAATTAAGATGATAGTCAAAAATTATGCTTATAAGCCATCCAAAAATTTTGAAGATAGCAGCCCTGAAACGCTTGAAGCCCATAAGATTAAGATGGCCTTCTTCACATATCCCACCTTGACAGAGATATGTAGAAGATTAGTCTCTCATTATTTTCTGTTAACTGAGGAAGAACTGACAATGTGGGAAGAAGACCCAGAAGGCTTTACAGCGGAAGAAACAGGTGGGGATTCTTGGAAATACAGTTTGAGGCCTTGCACTGAAGTACTATTTATAGATATATTCCATGAATATAACCAGACTCTTACTCCTGTACTTCTCGAAATGATGCAAACACTTCAAGGTCCTACCAATGTAGAAGATATGAATGCACTGTTAATTAAAGATGCTGTATATAATGCCGTTGGACTAGCTGCTTATGAGCTGTTTGACAGTGTTGATTTTGATCAGTGGTTTAAAAACCAACTTCTTCCTGAATTGCAAGTTGTTCACAATAGATATAAGCCATTGCGACGCAGGGTGATTTGGCTCATCGGTCAGTGGATTTCTGTGAAATTCAAGTCTGACTTAAGACCCATGTTATATGAGGCAATCTGTAACTTGCTTCAAGATCAAGATTTGGTGGTTCGTATTGAAACAGCTACAACTCTGAAGTTAACT------------------------------------------------------------GTTGATGATTTTGAATTTAGAACAGATCAGTTTCTACCGTATTTGGAAACTATGTTCACACTACTTTTTCAGTTACTACAGCAAGTTACAGAATGTGATACTAAGATGCATGTTTTGCATGTCCTTTCTTGTGTGATTGAAAGAGTCAACATGCAGATACGACCCTATGTAGGATGTTTGGTACAATACTTGCCTCTTCTGTGGAAGCAGAGTGAAGAACACAATATGTTGAGATGTGCCATTCTGACGACACTTATTCATCTTGTCCAGGGATTAGGAGCAGACAGCAAGAACCTGTACCCTTTCCTGCTCCCAGTTATTCAACTGAGTACAGATGTTTCCCAGCCTCCACATGTTTATCTTCTGGAAGATGGTTTAGAATTATGGTTAGTAACATTGGAAAACAGTCCATGTATTACTCCAGAGTTGCTTCGTATATTTCAAAATATGTCACCGCTTCTTGAACTAAGTTCAGAAAACCTCAGAACCTGCTTTAAGATCATCAATGGTTATATCTTTTTATCATCAACAGAATTTTTACAGACATATGCAGTAGGTCTATGTCAGTCCTTTTGTGAGCTGCTAAAGGAAATTACTACAGAAGGTCAAGTTCAAGTGCTCAAGGTTGTGGAAAATGCTCTTAAAGTGAACCCAGTATTGGGCCCGCAAATGTTTCAACCAATTTTACCCTGTGTTTTCAGGAGTATTATAGAAGGGGAGAGGTATCCTGTAGTGATGTCCACATACCTTGGAGTTATGGGTCGAGTGCTGCTACAAAACACTAGTTTCTTTTCTTCACTTCTTAATGAGATGGCACATAAATTTAATCAGGAGATGGATCAGCTTTTGGGAAATATGATTGAAATGTGGGTTGATCGAATGGACAATATTACCCAGCCTGAAAGAAGAAAACTTTCAGCTTTGGCTTTGCTTTCTCTTCTGCCATCTGATAATAGTGTCATTCAAGATAAATTCTGTGGGATTATAAATATCTCTGTGGAGGGCCTACATGATGTCATGACAGAAGATCCTGAAACAGGAACTTATAAAGACTGTATGCTGATGTCTCATCTTGAGGAACCAAAAGTAATAGAAGATGAAGAACCACCCACAGAACAAGATAAGAGGAAAAAGATGCTGGCCCTGAAGGACCCTGTGCATACAGTGTCACTGCAGCAGTTCATCTATGAGAAGCTCAAGGCACAGCAGGAGTTACTGGGAGAACAAGGCTTCCAGTCTCTCATGGAAACGGTGGACACAGAGATCGTCACCCAGCTCCAGGAGTTTTTGCAAGGATTC---
>otoGar3
ATGGATCTCAATAGTGCCAGCACTGTTGTTCTTCAGGTCTTAACTCAGGCCACCAGTCAGGATACTGCTGTGTTAAAACCAGCTGAGGAGCAGTTGAAACAGTGGGAGACCCAGCCTGGTTTCTATTCGGTGTTGTTGAATATTTTCACAAACCACACACTGGATATAAATGTAAGGTGGCTTGCTGTTCTATATTTTAAACATGGAATTGATCGCTACTGGAGACGTGTAGCACCTCATGCTCTCTCAGAGGAGGAGAAAACTACATTGCGTGCAGGGCTTATCACCAACTTCAATGAACCAATAAACCAGATTGCAACTCAAATTGCAGTGCTGATTGCAAAAGTTGCTAGATTGGATTGTCCCAGACAGTGGCCCGAACTGATTCCCACTCTTATAGAGTCTGTCAAAGTCCAGGATGATCTCCGACAGCACAGAGCATTGCTTACCTTCTATCATGTTACCAAGACACTGGCATCTAAACGACTTGCTGCTGATAGAAAATTATTTTATGATTTAGCTTCTGGGATTTATACTTTTGCTTGCTCTTTGTGGAATCACCATACAGACACATTCCTGCAACAAGTTTCTTCCGGCAATGAAGCTGCAGTTCTAAGTGCACTAGAACGGACTCTGCTGTCGTTGAAAGTGCTGCGTAAGTTAACTGTAAATGGATTTGTGGAACCTCATAAGAATATGGAAGTGATGGGCTTCTTACATGGAATATTTGAACGTCTAAAACAGTTTCTGGAATGCAGTAGAAATATAGGTACAGATAATATATGTAGAGATAGACTGGAAAAGACCATCATTCTTTTTACTAAAGTGCTGTTGGACTTCTTGGATCAGCATCCCTTTTCATTTACACCTCTGATTCAGAGATCACTGGAATTTTCTGTAAGCTATGTTTTTACGGAAATTGGTGAAGGCGTTACGTTTGAACGATTCATTGTCCAATGCATGAATCTTATTAAGATGATTGTGAAAAATTATGCATATAAGCCATCCAAAAATTTTGAAGATAGCAGCCCTGAAACTCTTGAAGCCCATAAGATTAAGATGGCATTCTTCACATATCCCACTTTGACAGAGATATGTAGAAGATTAGTCTCTCATTATTTTCTCTTAACTGAAGAGGAACTGACAATGTGGGAAGAAGATCCAGAAGGCTTTACAGTGGAAGAAACGGGAGGTGATTCTTGGAAATACAGTTTAAGGCCATGCACTGAAGTACTGTTTATAGATATATTCCATGAATATAATCAGACTCTTACTCCTGTACTTCTAGAAATGATGCAGACCCTTCAAGGGCCCACGAATGTGGAGGATATGAATGCACTGTTAATCAAAGATGCTGTGTACAATGCTGTTGGATTGGCTGCTTATGAGCTGTTTGACAGTGTTGATTTTGATCAGTGGTTTAAAAACCAACTTCTTCCAGAATTACAAGTCATTCACAATAGGTATAAGCCCCTGCGACGCAGGGTGATTTGGCTCATCGGTCAGTGGATTTCTGTGAAATTCAAGTCTGACTTGAGACCCATGCTATATGAGGCAATTTGTAACTTGCTTCAAGACCAAGATTTAGTGGTCCGTATTGAAACAGCTACAACTTTGAAGTTAATT---------------------------------------------------------------GATGATTTTGAATTTAGAACAGATCAGTTTCTGCCGTATTTGGAAACCATGTTCACACTACTTTTTCAGTTACTGCAGCAAGTTACTGAATGTGACACAAAGATGCATGTTCTGCATGTCCTTTCTTGTGTGATCGAAAGAGTCAACATGCAGATACGACCATATGTGGGATGTTTGGTGCAATATTTGCCCCTTCTTTGGAAGCAAAGTGAAGAACACAATATGTTGAGATGTGCAATTTTGACCACACTTATTCATCTTGTTCAGGGATTAGGAGCAGACAGCAAGAACCTGTACCCTTTCCTGCTCCCAGTTATTCAACTGAGTACAGATGTTTCCCAGCCTCCACATGTTTATCTTCTGGAAGATGGTTTAGAGTTATGGTTAGTAACATTGGAAAACAGCCCATGTATTACACCAGAGTTGCTTCGTATATTTCAGAACATGTCTCCCCTTCTTGAACTAAGTTCAGAAAATCTCAGAACCTGCTTTAAGATTATCAATGGTTATATCTTTTTATCGTCAACAGAATTTTTACAGACTTATGCAGTGGGTCTATGTCAGTCCTTTTGTGAGCTATTAAAGGAAATTACTACAGAAGGTCAAGTTCAAGTGCTTAAGGTTGTGGAAAATGCCCTCAAAGTGAACCCAGTATTGGGTTCGCAAATGTTTCAACCAATTTTACCCTGTGTTTTCAGGGGTATTATAGAAGGGGAGAGGTATCCTGTAGTGATGTCCACGTACCTTGGAGTTATGGGTCGAGTCCTACTTCAAAACGCTAGCTTCTTTTCTTCACTTCTCAATGAGATGGCCCATAAATTTAATCAGGAGATGGACCAGCTTTTGGGAAATATGATTGAGATGTGGGTTGATCGAATGGACAACATTACCCAACCAGAGAGAAGAAAACTTTCTGCTTTGGCTTTGCTTTCTCTTCTGCCATCTGATAATAGTGTTATCCAAGATAAATTCTGTGGGATTATAAACATCTCAGTGGAGGGCCTGCATGATGTCATGACAGAAGACTCTGAAACAGGAACTTATAAAGACTGTATGTTGATGTCTCATCTTGAGGAACCAAAAGTAACAGAAGATGAAGAACCACCCACAGAGCAAGATAAGAGGAAAAAGATGCTGGCCCTGAAGGACCCTGTGCACACAGTGTCTCTGCAGCAGTTCATCTACGAGAAGCTCAAGGCACAGCAGGAGTTACTGGGAGAACAAGGCTTCCAGTCCCTCATGGAAACAGTGGACACAGAGATTGTCACCCAGCTTCAGGAGTTCTTGCAAGGATTC---
>HLcamFer2
ATGGATCTCAATAGTGCCAGTACTGTTGTTCTTCAGGTCTTAACACAGGCCACTAGTCAGGATACTGCTGTGTTAAAACCAGCTGAGGAGCAATTGAAACAGTGGGAGACACAACCTGGTTTCTATTCAGTGTTACTGAATATCTTCACAAACCACACTCTGGATATAAATGTTAGGTGGCTTGCTGTGCTATATTTTAAAAATGGAATTGATCGCTACTGGAGACGTGTAGCACCTCATGCTCTCTCAGAGGAGGAGAAATCTACATTGCGTGCAGGGCTAATCACCAATTTCAATGAACCAATAAACCAGATTGCAACTCAGATTGCAGTGCTGATTGCAAAAGTTGCTCGATTGGACTGTCCTAGACAGTGGCCTGAACTGATTCCTACTCTTATAGAATCTGTGAAAGTCCAAGATGATCTTCGACAGCACAGAGCATTACTTACCTTCTATCATGTTACCAAGACTCTGGCGTCTAAACGTCTGGCTGCTGATAGAAAACTGTTTTATGATTTAGCTTCTGGAATTTATAGTTTTGCCTGCTCTCTGTGGAATCACCATACAGACACATTCCTTCAACAAGTTTCTTCTGGCAATGAAGCTACAGTTCTAAGTTCACTAGAGCGAACTCTACTGTCATTGAAAGTGCTGCGTAAGTTAACTGTTAATGGATTTGTAGAACCACATAAGAATATGGAAGTGATGGGCTTTTTACATGGAATATTTGAACGTCTAAAACAGTTTCTGGAATGCAGTAGAAATATAGGTACAGATAATGTATGTAGAGATAGACTGGAAAAGACCATCATTCTTTTCACTAAAGTGCTTTTGGACTTCTTGGATCAGCATCCCTTTTCATTTACTCCTCTAATTCAGAGATCACTGGAATTTTCTGTAAGCTATGTGTTTACGGAAGTTGGTGAAGGTGTTACATTTGAACGATTCATCGTCCAGTGCATGAATCTTATTAAGATGATTGTAAAAAATTATGCTTATAAGCCATCCAAAAATTTTGAAGATAGCAGCCCTGAAACTCTTGAAGCTCATAAGATTAAGATGGCATTCTTCACGTATCCCACTCTGACAGAGATATGTAGAAGGCTGGTCTCTCATTATTTTCTATTAACTGAAGAAGAACTGACAATGTGGGAAGAAGACCCAGAAGGCTTTACAGTGGAAGAAACAGGAGGAGATTCTTGGAAATACAGTTTGAGGCCTTGCACTGAAGTACTATTTATAGATATATTCCATGAATATAATCAGACTCTTACTCCTGTACTTCTAGAAATGATGCAAACTCTTCAAGGGCCCACTAATGTGGAAGATATGAATGCACTATTAATCAAAGATGCTGTATATAATGCTGTTGGATTAGCAGCTTATGAGCTGTTTGACAGTGTTGATTTTGATCAGTGGTTTAAAAACCAACTTCTTCCAGAATTACAAGTCATTCACAATAGGTATAAGCCATTGCGACGCAGGGTGATTTGGCTCATTGGTCAGTGGATTTCTGTGAAATTCAAGTCTGACTTAAGACCCATGTTATATGAGGCAATTTGTAACTTGCTTCAGGATCAAGACTTAGTGGTCCGTATTGAAACAGCTACAACTCTGAAGTTAATA------------------------TTC---------------CTTAGCTGCTCTTCACCTGTTGATGATTTTGAGTTTAGAACAGATCAGTTTCTACCGTATTTGGAAACGATGTTCACACTACTTTTTCAGTTACTGCAGCAAGTTACAGAATGTGACACAAAGATGCATGTTTTACATGTCCTTTCTTGTGTGATTGAAAGAGTCAACATGCAGATACGACCATATGTAGGATGTTTGGTACAATATTTGCCTCTTCTTTGGAAGCAGAGTGAAGAACATAATATGCTGAGATGCGCTATTCTGACAACACTTATTCATCTTGTTCAGGGATTAGGAGCAGACAGCAAGAACCTGTACCCTTTCCTGCTCCCAGTTATTCAACTGAGTACAGATGTTTCTCAGCCTCCACATGTTTATCTTCTGGAAGATGGTTTAGAATTATGGTTAGTGACTTTGGAAAATAGCCCATGTGTTACACCAGAGTTGCTTCGTATATTTCAGAATATGTCGCCACTTCTTGAATTAAGTTCAGAAAATCTCAGAACCTGCTTTAAGATCATCAATGGTTATATCTTTTTATCATCAACAGAATTTTTACAGACATATGCAGTGGGTCTATGTCAGTCCTTTTGTGAACTGCTAAAGGAAATTACTACAGAAGGTCAAGTTCAAGTGCTCAAGGTTGTGGAAAATGCCCTTAAAGTGAACCCAGTATTAGGCCCGCAAATGTTTCAACCAATTCTACCTTGTGTTTTCAGAGGTATTATAGAAGGGGAGAGGTATCCTGTAGTGATGTCAACGTATCTCGGCGTTATGGGTCGAGTCCTGCTGCAAAACACTAGTTTCTTTTCTTCACTTCTGAATGAGATGGCACATAAATTTAATCAGGAGATGGACCAGCTTTTGGGAAATATGATTGAAATGTGGGTTGATCGCATGGACAATATTACCCAGCCTGAAAGAAGAAAACTTTCAGCTTTGGCTTTGCTTTCTCTTCTGCCATCTGATAATAGTGTTATCCAAGATAAATTCTGTGGGATTATAAACATCTCAGTGGAGGGCCTACATGACGTCATGACGGAAGACACTGAAACAGGAACTTATAAAGACTGTATGTTAATGTCTCATATTGAAGAACCAAAAGTAACAGAAGATGAAGAGCCACCCACAGAACAGGATAAGAGGAAAAAGATGCTGGCCCTGAAGGACCCGGTGCACACCGTGTCACTGCAGCAGTTCATCTACGAAAAGCTCAAGGCACAGCAAGAGCTGCTGGGAGAGCAAGGCTTCCAGTCCCTCATGGAAACGGTGGACACGGAGATCGTCACCCAGCTACAGGAGTTTTTGCAGGGCTTC---
>micMur3
ATGGATCTCAATAGTGCCAGCACTGTTGTTCTTCAGGTCTTAACACAGGCCACCAGTCAGGATACTACTGTGTTAAAACCAGCTGAGGAGCAGTTGAAACAGTGGGAGACCCAGCCTGGTTTCTATTCAGTGTTGTTGAATATTTTCACAAACCACACACTGGATATAAATGTAAGGTGGCTTGCTGTTCTGTATTTTAAAAATGGAATTGATCGCTACTGGAGACGTGTAGCACCCCATGCTCTCTCAGAGGAGGAGAAAACTACTTTGCGTGCAGGGCTCATCACCAACTTCAATGAACCAATAAACCAGATTGCAACTCAAATTGCAGTGCTGATCGCAAAAGTTGCTAGGTTGGATTGTCCCAGACAGTGGCCTGAACTGATTCCCACTCTTATAGAGTCTGTTAAAGTCCAGGATGATCTTCGACAGCACAGAGCATTACTTACCTTCTATCATGTTACCAAGACACTGGCATCTAAACGACTCGCTGCTGATAGAAAATTATTTTATGATTTAGCTTCTGGAATTTATACTTTTGCCTGCTCTTTGTGGAATCACCATACAGACACATTCCTCCAACAAGTTTCTTCTGGCAATGAAGCTGCAGTTCTAAGTGCACTAGAACGAACTCTACTATCCTTGAAAGTGCTGCGTAAGTTAACTGTTAATGGATTTGTGGAACCTCATAAGAATATAGAGGTGATGGGTTTTTTACATGGAATATTTGAACGTCTTAAACAGTTTCTGGAATGCAGTAGAAATATAGGTACAGATAATATGTGTAGAGATAGACTGGAAAAGACCATCATTCTTTTTACTAAAGTGCTGTTGGACTTCTTGGATCAGCATCCCTTTTCATTTACACCTCTAATTCAGAGATCACTGGAATTTTCTGTAAGCTATGTTTTTACAGAAATTGGTGAAGGCGTTACATTTGAACGATTCATTGTCCAGTGCATGAATCTTATTAAGATGATTGTCAAAAATTATGCTTATAAGCCATCCAAAAATTTTGAAGATAGCAGTCCTGAAACTCTTGAAGCCCATAAGATTAAGATGGCATTCTTCACATATCCCACTTTGACAGAGATATGTAGAAGATTAGTCTCTCATTATTTTCTATTAACTGAAGAAGAACTGACAATGTGGGAAGAAGACCCAGAAGGCTTTACAGTGGAAGAAACAGGAGGAGATTCTTGGAAATATAGTTTGAGGCCATGCACTGAAGTCCTTTTTATAGATATATTCCATGAATATAATCAGACTCTTACTCCTGTACTTCTAGAAATGATGCAAACACTTCAGGGGCCCACAAATGTGGAAGATATGAATGCACTGTTAATTAAAGATGCTGTGTATAATGCTGTTGGATTAGCTGCTTATGAACTGTTTGACAGCGTTGATTTTGATCAGTGGTTTAAAAACCAGCTTCTTCCAGAATTACAAGTCATTCACAATAGGTATAAGCCACTGCGACGCAGGGTGATTTGGCTCATTGGTCAGTGGATTTCTGTGAAATTCAAGTCTGACTTAAGACCCATGCTGTATGAGGCAATCTGTAACTTGCTTCAAGATCAAGATTTAGTGGTCCGTATTGAAACAGCTACAACTTTGAAGTTAATA------------------------TTC---------------CTTAACTGCTCTTTACCTGTTGATGATTTTGAATTTAGAACAGACCAGTTTCTACCGTATTTGGAAACCATGTTCACACTACTTTTTCAGTTACTACAGCAAGTTACAGAATGTGACACAAAGATGCACGTTTTGCATGTCCTTTCCTGTGTGATTGAAAGAGTCAACATGCAGATACGACCATATGTGGGATGTTTGGTGCAATATTTGCCCCTTCTTTGGAAGCAAAGTGAAGAACACAATATGTTGAGATGTGCTATTTTGACGACACTTATTCATCTTGTGCAGGGATTAGGAGCAGACAGCAAGAACCTGTACCCTTTCCTGCTCCCAGTTATTCAACTGAGTACAGATGTTTCCCAGCCTCCACATGTTTATCTTCTGGAAGATGGTTTAGAATTATGGTTAGTAACATTGGAAAACAGCCCATGTATTGCACCAGAGTTGCTTCGTATATTTCAGAATATGTCTCCCCTTCTTGAACTAAGTTCAGAAAATCTCAGAACCTGCTTTAAGATCATCAATGGTTATATCTTTTTATCATCAACAGAATTTTTACAGACATATGCAGTAGGTCTGTGTCAGTCCTTTTGTGAGCTGTTAAAGGAAATTACTACAGAAGGTCAAGTTCAAGTGCTCAAGGTTGTGGAAAATGCCCTTAAAGTGAACCCAGTATTAGGTCCACAAATGTTTCAACCAATTTTACCCTGTGTTTTCAGGGGTATTATAGAAGGAGAGAGGTATCCTGTAGTGATGTCCACCTATCTTGGAGTTATGGGTCGAGTCCTACTACAAAATGCCAGCTTCTTCTCTTCACTTCTTAATGAGATGGCACATAAGTTTAATCAGGAGATGGACCAGCTTTTGGGAAATATGATTGAAATGTGGGTTGATCGAATGGACAACATTACCCAGCCAGAAAGAAGAAAACTTTCAGCTTTGGCTTTGCTTTCTCTTCTGCCATCTGATAATAGTGTTATCCAGGATAAATTCTGTGGTATTATAAACATCTCAGTGGAAGGCCTGCATGATGTCATGACGGAAGATCCTGAAACAGGAACTTACAAAGACTGTATGTTGATGTCTCATCTCGAGGAACCAAAAGTAATGGAAGATGAAGAACCACCCACAGAACAAGATAAGAGGAAAAAGATGCTGGCACTGAAGGACCCTGTGCACACGGTGTCACTGCAGCAGTTCGTCTACGAGAAGCTCAAGGCGCAGCAGGAGCTACTGGGAGAACAAGGCTTCCAGTCCCTCATGGAGACGGTGGACACAGAGATTGTCACCCAGCTACAGGAGTTTTTGCAAGGATTC---
>cerSim1
ATGGATCTCAATAGTGCCAGCACTGTTGTTCTTCAGGTCTTAACGCAGGCCACCAGTCAGGATACTGCTGTGTTAAAACCAGCTGAGGAGCAGTTGAAACAGTGGGAGACACAGCCAGGTTTCTATTCAGTGTTGCTGAATATTTTCACAAACCACACCCTGGATATAAATGTTAGGTGGCTTGCTGTGCTGTATTTTAAAAATGGAATTGATCGTTACTGGAGACGTGTAGCACCTCATGCTCTTTCAGAGGAGGAGAAATCTACATTGCGTGCAGGGTTAATCACCAACTTCAACGAACCAATAAACCAGATTGCAACTCAGATTGCAGTGCTGATTGCAAAAGTTGCTCGATTGGATTGTCCCAGACAGTGGCCTGAACTGATTCCCACTCTTATAGAATCTGTGAAAGTCCAGGATGATCTTCGACAGCACAGAGCATTACTTACCTTCTATCATGTTACCAAGACTCTGGCGTCTAAACGTTTGGCTGCTGATAGAAAACTATTTTATGATTTAGCTTCTGGAATTTATAATTTTGCCTGCTCTCTGTGGAATCACCATACAGATACATTCCTACAACAAGTTTCTTCTGGCAATGAAGCTGCAGTTCTAAGTTCACTAGAACGAACTCTACTATCACTGAAAGTGCTGCGTAAGTTAACTGTTAATGGATTTGTGGAACCCCATAAGAATATGGAGGTGATGGGTTTTTTACATGGAATATTTGACCGTCTAAAACAATTTCTGGAATGTAGTAGAAGTGTAGGTACAGATAATGTATGTAGAGATAGACTGGAAAAGACCATCATTCTTTTTACTAAAGTGCTTTTGGACTTCTTGGATCAGCATCCGTTTTCATTTACTCCTCTAATTCAGAGATCACTGGAATTTTCTGTAAGCTATGTATTTACGGAAGTTGGTGAAGGCATTACATTTGAACGATTCATTGTCCAATGCATGAATCTTATTAAGATGATTGTCAAAAATTATGCTTACAAGCCATCCAAAAATTTTGAAGATAGCAGTCCTGAAACTCTTGAAGCTCATAAGATTAAGATGGCATTCTTTACATATCCTACTTTGACAGAGATATGTAGAAGATTAGTCTCGCATTATTTTCTGTTAACTGATGAAGAACTGACAATGTGGGAGGAAGACCCAGAAGGCTTTACAGTGGAAGAAACAGGAGGAGATTCTTGGAAATACAGTTTGAGGCCTTGCACTGAAGTACTATTTATAGATATATTCCATGAATATAATCAGACTCTTACTCCTGTACTTCTAGAAATGATGCAAACACTTCAAGGGCCCACTAATGTGGAAGACATGAATGCACTGTTAATCAAAGATGCTGTGTATAATGCTGTTGGATTAGCGGCTTATGAGCTGTTTGACAGTGTTGATTTTGATCAGTGGTTTAAAAACCAACTTCTTCCAGAATTACAAGTCATTCACAATAGGTATAAGCCATTGCGACGCAGGGTGATTTGGCTCATCGGTCAGTGGATTTCTGTGAAATTCAAGTCTGACTTAAGACCCATGTTATATGAGGCAATTTGTAACTTGCTTCAAGATCAAGACTTAGTG---------------------------------------------------------------------------------------------------------------------------------------TATTTGGAAACCATGTTCACACTACTTTTTCAGTTACTGCAGCAAGTTACAGAATGTGACACAAAGATGCATGTTTTACATGTCCTTTCTTGTGTGATTGAAAGAGTCAACATGCAGATACGACCGTATGTTGGATGTTTGGTACAGTATTTGCCTCTTCTTTGGAAGCAGAGTGAAGAACACAATATGTTGAGATGTGCTATTCTCACAACACTTATTCATCTTGTTCAGGGATTAGGAGCAGACAGCAAGAACCTGTACCCTTTCCTGCTCCCAGTTATTCAACTGAGTACAGATGTTTCCCAGCCTCCACATGTTTATCTTCTGGAAGATGGTTTAGAATTATGGTTAGTGACTTTGGAAAACAGCCCATGTATTACACCAGAGTTGCTTCGTATATTTCAGAATATGTCACCACTTCTTGAACTAAGTTCAGAAAATCTCAGAACCTGCTTTAAGATCATCAATGGTTATATCTTTTTATCATCAACAGAGTTTTTACAGACGTATGCAGTAGGTCTATGTCAGTCCTTTTGTGAGCTGCTAAAGGAAATTACTACAGAAGGTCAAGTTCAGGTGCTCAAGGTTGTGGAAAACGCCCTTAAAGTGAACCCTGTATTAGGCCCGCAAATGTTTCAACCAATTCTGCCCTGTGTTTTCAGAGGTATTATAGAAGGGGAGAGGTATCCTGTAGTGATGTCAACATATCTCGGAGTTATGGGTCGAGTCCTGCTACAAAACACTAGTTTCTTTTCTTCACTTCTTAATGAGATGGCACATAAGTTTAATCAGGAGATGGACCAGCTTTTGGGAAATATGATTGAAATGTGGGTTGATCGCATGGACAACATTACCCAGCCTGAAAGGAGAAAACTTTCAGCTTTGGCTTTGCTTTCTCTTCTACCATCTGATAATAGTGTTATCCAGGATAAATTCTGTGGGATTATAAACATCTCAGTGGAGGGCCTACATGATGTCATGACGGAAGATCCTGAAACAGGAACCTATAAAGACTGTATGTTGATGTCTCATCTTGAAGAACCAAAAGTAACAGAAGATGAGGAACCACCCACAGAACAGGATAAGAGGAAAAAGATGCTGGCCCTGAAGGACCCGGTGCACACGGTGTCACTGCAGCAGTTCATCTACGAGAAGCTCAAGGCTCAGCAAGAGCTGCTGGGAGAGCAAGGCTTCCAGTCCCTCATGGAGACGGTAGACACGGAAATCGTCACCCAGCTGCAGGAGTTCTTGCAGGGCTTC---
>HLrouAeg4
ATGGATCTCAATAGTGCTAGCACTGTTGTTCTTCAGGTCTTAACGCAGGCCACCAGTCAGGACACTGCTGTGTTAAAACCAGCCGAGGAGCAATTGAAACAATGGGAGACACAGCCAGGTTTCTATTCAGTGTTGCTGAATATTTTCACAAACCACACTCTGGATATAAATGTAAGGTGGCTTGCTGTGCTGTATTTTAAAAATGGAATTGATCGTTATTGGAGACGTGTAGCACCTCATGCTCTCTCAGAGGAAGAGAAAACTACATTGCGTGCAGGGCTGATCACCAACTTCAATGAACCAATAAACCAGATTGCAACTCAGATTGCAGTGCTAATTGCAAAAGTTGCTCGATTGGACTGTCCCCGACAGTGGCCTGAACTGATTCCCACTCTTATAGAATCTGTGAAAGTTCAAGATGATCTTCGACAGCACAGAGCATTGCTTACCTTCTATCATGTTACTAAGACTTTGGCCTCTAAACGGCTGGCTGCTGATAGAAAACTGTTTTATGATTTAGCCTCTGGAATTTATAATTTTGCCTGCTCTCTGTGGAATCACCATACAGACACATTCCTTCAACAAGTTTCTTCTGGCAATGAAGCTGCAGTTCTAAGTTCACTAGAACGAACTCTACTATCATTGAAAGTGCTGCGTAAGTTAACTGTTAATGGATTTGTGGAACCTCATAAGAATATGGAGGTGATGGGTTTTTTACATGGAATATTTGACCGTCTAAAACAATTTCTGGAATGCAGTAGAAGTATAGGTACAGATAATGTATGTAGAGATAGACTGGAAAAGACCATTATTCTTTTTACTAAAGTGCTTTTGGACTTCTTGGATCAGCATCCTTTTTCATTTACTCCTCTAATTCAGAGATCACTGGAATTTTCTGTAAGCTATGTATTTACAGAAGTTGGTGAAGGGGTTACATTTGAACGATTCATTGTCCAATGCATGAATCTTATTAAGATGATTGTCAAAAATTATGCCTATAAACCATCCAAAAATTTTGAAGATAGCAGCCCTGAAACCCTTGAAGCTCATAAGATTAAGATGGCATTCTTCACATATCCCACTTTGACAGAGATATGTAGAAGATTAGTCTCTCATTATTTTCTGTTAACTGAAGAAGAACTGACAATGTGGGAAGAAGACCCCGAAGGCTTTACAGTGGAAGAAACAGGAGGAGATTCTTGGAAATACAGTTTGAGGCCTTGCACTGAAGTACTATTTATAGATATATTCCATGAATATAATCAAACTCTTACTCCCGTACTTCTAGAAATGATGCAAACACTTCAAGGGCCCACTAATGTGGAAGATATGAATGCACTATTAATCAAAGATGCTGTGTATAATGCTGTTGGATTAGCAGCTTATGAGCTGTTTGACAGTGTTGATTTTGATCAGTGGTTTAAAAACCAACTTCTTCCAGAATTACAAGTCGTTCACAATAGGTATAAGCCATTGCGACGCAGGGTGATTTGGCTCATCGGTCAGTGGATTTCTGTGAAATTCAAATCTGACTTAAGACCCATGTTATATGAGGCAATTTGTAACTTGCTTCAAGATCAAGACTTAGTGGTCCGTATTGAAACAGCTACAACTCTGAAGTTAATA------------------------TTC---------------CTTAACTCTTCTTCACCTGTTGATGATTTTGAATTTAGAACAGATCAGTTTCTACCGTATTTGGAAACCATGTTCACACTACTTTTTCAGTTACTACAGCAAGTTACAGAATGTGACACAAAGATGCATGTTTTACATGTCCTTTCTTGTGTGATTGAAAGAGTCAACATGCAGATACGACCGTATGTAGGATGCTTGGTGCAATATTTGCCTCTTCTTTGGAAGCAGAGTGAAGAACACAATATGTTGAGATGTGCTATTCTGACAACACTTATTCATCTTGTTCAGGGATTAGGAGCAGACAGCAAGAACCTGTACCCTTTCCTGCTCCCAGTTATTCAACTGAGTACAGATGTTTCCCAGCCTCCACATGTTTATCTTCTGGAAGATGGTTTAGAATTATGGTTAGTGACTTTGGAAAACAGCCCATGTGTTACACCAGAGTTGCTTCGTATATTTCAGAATATGTCACCACTTCTTGAATTAAGTTCAGAAAATCTCAGAACCTGCTTTAAGATCATCAATGGGTATATCTTTTTGTCATCAACAGAATTTTTACAGACATATGCAGTAGGTCTGTGTCAGTCTTTTTGTGAGCTGCTAAAGGAAATTACTACAGAAGGTCAAGTTCAAGTGCTTAAGGTTGTGGAAAATGCCCTTAAAGTAAACCCAGTATTAGGCCCACAGATGTTTCAACCGATTCTACCCTGTGTTTTCAGAGGTATTATAGAAGGGGAGAGGTATCCTGTAGTGATGTCAACGTATCTCGGAGTTATGGGTCGAGTCCTGCTGCAAAACACTAGTTTCTTTTCTTCACTTCTTACTGAGATGGCACATAAATTCAATCAGGAGATGGACCAGCTTTTGGGAAATATGATTGAAATGTGGGTTGATCGCATGGACAACATTACCCAGCCTGAAAGGAGAAAACTTTCAGCTTTGGCTTTGCTTTCTCTTCTGCCATCTGATAATAGTGTTATCCAAGATAAATTCTGTGGGATTATAAACATTTCAGTGGAGGGCCTACATGATGTCATGACAGAAGATCCTGAAACAGGAACTTATAAAGACTGTATGTTGATGTCTCATCTTGAAGAACCAAAAGTAACAGAAGATGAAGAACCACCCACAGAACAGGATAAGAGGAAAAAAATGTTGGCCCTGAAGGACCCAGTGCACACAGTGTCGCTGCAGCAGTTCATCTATGAGAAGCTCAAAGCACAGCAGGAGCTACTGGGAGAGCAAGGCTTCCAGTCTCTCATGGAAACGGTAGACACAGAGATCGTCACCCAGCTACAGGAGTTTTTACACGGCTTC---
>HLturTru3
ATGGATCTCAATAGTGCCAGTACTGTCGTTCTTCAGGTCTTAACACAGGCCACCAGTCAGGATACTGCTGTGTTAAAACCAGCTGAGGAGCAGTTGAAACAGTGGGAGACGCAGCCAGGTTTCTATTCAGTGTTGCTGAATATTTTCACAAACCACACTCTGGATATAAATGTAAGGTGGCTTGCTGTGCTGTATTTTAAAAATGGAATTGATCGCTACTGGAGACGTGTAGCACCTCATGCTCTCTCAGAGGAAGAGAAATCTACATTGCGTGCAGGGCTAATCACCAACTTCAATGAACCAATAAACCAGATTGCAACTCAAATTGCCGTGCTGATTGCAAAAGTTGCTCGATTGGACTGTCCTAGACAGTGGCCTGAACTGATTCCCACTCTTATAGAATCTGTCAAAGTACAAGATGATCTTCGACAGCACAGAGCGTTGCTTACCTTTTATCATGTTACCAAGACCCTGGCGTCTAAACGACTGGCTGCTGATAGAAAACTGTTTTATGATTTAGCTTCTGGAATTTATAGTTTTGCCTGCTCTCTGTGGAATCACCACACAGACACATTCCTTCAACAAGTTTCTTCTGGCAATGAAGCTGCAGTTCTAAGTTCACTAGAACGAACTCTACTGTCATTGAAAGTGCTGCGTAAGTTAACTGTTAATGGATTCGTGGAACCTCATAAGAATATGGAGGTGATGGGTTTTTTACATGGAATATTTGAACGTCTAAAACAATTTCTAGAGTGCAGTAGAAGTATAGGTACAGACAATATATGTAGAGATAGACTGGAAAAGACCATCATTCTTTTTACTAAAGTGCTTTTGGACTTCTTGGATCAGCATCCCTTTTCATTTACTCCTCTAATTCAGAGATCACTGGAATTTTCTGTAAGCTATGTGTTTACAGAAGTTGGTGAAGGAGTTACATTTGAACGATTCATTGTCCAGTGCATGAATCTTATTAAGATGATTGTCAAAAATTATGCTTATAAGCCATCCAAAAACTTTGAAGATAGCAGCCCTGAAACTCTTGAAGCTCATAAGATTAAGATGGCATTCTTCACATATCCCACTTTGACAGAGATATGTAGAAGATTAGTCTCTCATTATTTTCTGTTAACTGAAGAAGAACTGACAATGTGGGAAGAAGACCCAGAAGGCTTTACAGTGGAAGAAACAGGAGGAGATTCTTGGAAATACAGTTTGAGGCCATGCACTGAAGTATTATTTATAGATATATTCCATGAATATAACCAGACTCTTACTCCTGTACTTTTAGAAATGATGCAAACACTTCAAGGGCCCACTAACGTGGAAGATATGAATGCACTGTTAATCAAAGATGCTGTGTATAATGCTGTTGGATTAGCGGCTTATGAGCTGTTTGACAGTGTTGATTTTGATCAGTGGTTTAAAAACCAGCTTCTTCCAGAATTACAAGTCATTCACAATAGGTATAAGCCATTGCGACGCAGGGTGATTTGGCTCATTGGTCAGTGGATTTCTGTGAAATTCAAGTCTGACTTAAGACCCATGTTATATGAGGCAATTTGTAACTTGCTTCAGGATCAAGACTTAGTGGTCCGTATTGAAACAGCTACCACTCTGAAGTTAATA------------------------TTC---------------CTTAACTGCTCTTCACCTGTTGATGATTTTGAGTTTAGAACAGATCAGTTTCTACCGTATTTGGAAACCATGTTCACACTACTTTTTCAGTTACTGCAGCAAGTTACAGAATGTGACACAAAGATGCATGTTTTACATGTCCTTTCTTGTGTGATTGAAAGAGTAAACATGCAGATACGACCATACGTAGGGTGTTTGGTACAGTATTTGCCTCTTCTTTGGAAGCAGAGTGAAGAACACAATATGTTGAGATGTGCTATTTTGACAACACTTATTCATCTTGTTCAGGGATTAGGAGCAGACAGCAAGAACCTGTACCCTTTCCTGCTCCCAGTTATTCAACTGAGTACAGATGTTTCCCAGCCTCCACATGTTTATCTTCTGGAAGATGGTTTAGAATTATGGTTAGTGACTTTGGAAAACAGCCCATGTATTACACCAGAGTTACTTCGTATATTTCAGAATATGTCACCACTTCTAGAACTAAGTTCAGAAAGTCTCAGAACCTGCTTTAAGATCATCAATGGTTATATCTTTTTATCATCAACAGAATTTTTACAGACATACGCAGTAGGTCTATGTCAGTCCTTTTGTGAACTGCTAAACGAAATTACTACAGAAGGCCAAGTTCAAGTGCTAAAGGTTGTGGAAAATGCCCTTAAAGTGAACCCAGTATTAAGCCCGCAAATGTTTCAACCAATTCTACCCTGTGTTTTCAGAGGTATTATAGAAGGGGAGAGGTATCCTGTAGTGATGTCAACGTATCTCGGCGTTATGGGTCGAGTCCTGCTACAAAACACTAGTTTCTTTTCCTCACTACTTAATGAGATGGCACATAAATTTAATCAGGAGATGGACCAGCTTTTGGGAAATATGATTGAAATGTGGGTTGATCGCATGGACAATATTACCCAGCCTGAAAGAAGAAAACTTTCGGCTTTGGCTTTGCTTTCTCTTCTGCCATCTGATAATAGTGTTATCCAAGATAAATTCTGTGGGATTATAAACATCTCAGTGGAGGGCCTACATGATGTCATGACAGAAGATCCTGAAACGGGAACTTATAAAGACTGTATGTTAATGTCTCATCTTGAAGAACCGAAAGTAACAGAAGATGAAGAGCCACCCACAGAACAGGATAAGAGGAAAAAGATGCTGGCCCTGAAGGACCCTGTGCATACCGTGTCACTGCAGCAGTTCATCTACGAGAAGCTCAAGGCCCAGCAGGAGCTGCTGGGAGAGCAAGGCTTCCAGTCCCTCATGGAAACAGTGGACACCGAGATCGTCACCCAGCTACAGGAGTTTTTGCAGGGCTTC---
>balAcu1
ATGGATCTCAATAGTGCCAGTACTGTCGTTCTTCAGGTCTTAACACAGGCTACCAGTCAGGATACTGCTGTGTTAAAACCAGCTGAGGAGCAGTTGAAACAGTGGGAGACGCAGCCAGGTTTCTATTCAGTGTTGCTGAATATTTTCACAAACCACACTCTGGATATAAATGTAAGGTGGCTTGCTGTGCTGTATTTTAAAAATGGAATTGATCGCTACTGGAGACGTGTAGCACCTCATGCTCTCTCAGAGGAGGAGAAATCTACATTGCGCGCAGGGCTAATCACCAACTTCAATGAACCAATAAACCAGATTGCAACTCAGATTGCCGTGCTGATTGCAAAAGTTGCTCGATTGGACTGTCCTAGACAGTGGCCTGAACTGATTCCCACTCTTATAGAATCTGTGAAAGTACAAGATGATCTTCGACAGCACAGAGCGTTGCTTACCTTTTATCATGTTACCAAGACCCTGGCGTCTAAACGACTGGCTGCTGATAGAAAACTGTTTTATGATTTAGCTTCTGGAATTTATAGTTTTGCCTGCTCTCTGTGGAATCACCACACAGACACATTCCTTCAACAAGTTTCTTCTGGCAATGAAGCTGCAGTTCTAAGTTCACTAGAACGAACTCTACTGTCATTGAAAGTGCTGCGTAAGTTAACTGTTAATGGATTCGTGGAACCTCATAAGAATATGGAGGTGATGGGTTTTTTACATGGAATATTTGAACGTCTAAAACAATTTCTGGAGTGCAGTAGAAGTATAGGTACAGATAATGTATGTAGAGATAGACTGGAAAAGACCATCATTCTTTTTACTAAAGTGCTTTTGGACTTCTTGGATCAGCATCCCTTTTCATTTACTCCTCTAATTCAGAGATCACTGGAATTTTCTGTAAGCTATGTGTTTACAGAAGTTGGTGAAGGCGTTACATTTGAACGATTCATTGTCCAGTGCATGAATCTTATTAAGATGATTGTCAAAAATTATGCTTATAAGCCATCCAAAAACTTTGAAGATAGCAGTCCTGAAACTCTTGAAGCTCATAAGATTAAGATGACATTCTTCACATATCCCACTTTGACAGAGATATGTAGAAGATTAGTCTCTCATTATTTTCTGTTAACTGAAGAAGAACTGACAATGTGGGAAGAAGACCCAGAAGGCTTTACAGTGGAAGAAACAGGAGGAGATTCTTGGAAATACAGTTTGAGGCCATGCACTGAAGTATTATTTATAGATATATTCCATGAATATAATCAGACTCTGACTCCTGTACTTTTAGAAATGATGCAAACACTTCAAGGGCCCACTAACGTGGAAGATATGAATGCACTGTTAATCAAAGATGCTGTGTATAATGCTGTTGGATTAGCGGCTTATGAGCTGTTTGACAGTGTTGATTTTGATCAGTGGTTTAAAAACCAGCTTCTTCCAGAATTACAAGTCATTCACAATAGGTATAAGCCATTGCGACGCAGGGTGATTTGGCTCATTGGTCAGTGGATTTCTGTGAAATTCAAGTCTGACTTAAGACCCATGTTATATGAGGCAATTTGTAACTTGCTTCAGGATCAAGACTTAGTGGTCCGTATTGAAACAGCTACCACTCTGAAGTTAATA------------------------TTC---------------CTTAACTGCTCTTCACCTGTTGATGATTTTGAGTTTAGAACAGATCAGTTTCTACCGTATTTGGAAACCATGTTCACACTACTCTTTCAGTTACTGCAGCAAGTTACAGAATGTGACACAAAGATGCATGTTTTACATGTGCTTTCTTGTGTGATTGAAAGAGTCAACGTGCAGATACGACCGTACGTAGGGTGTTTGGTACAGTATTTGCCTCTTCTTTGGAAGCAGAGTGAAGAACACAATATGTTGAGGTGTGCTATTCTGACAACACTTATTCATCTTGTTCAGGGATTAGGAGCAGACAGCAAGAACCTGTACCCTTTCCTGCTCCCAGTTATTCAACTGAGTACAGATGTTTCCCAGCCTCCACATGTTTATCTTCTGGAAGATGGTTTAGAATTATGGTTAGTGACTTTGGAAAACAGCCCATGTATTACACCAGAGTTACTTCGTATATTTCAGAATATGTCACCACTTCTAGAACTAAGTTCAGAAAGTCTCAGAACCTGCTTTAAGATCATCAATGGTTATATCTTTTTATCATCAACAGAATTTTTACAGACATATGCAGTAGGTCTATGTCAGTCCTTTTGTGAACTGCTAAACGAAATTACTACAGAAGGTCAAGTTCAAGTGCTAAAGGTTGTGGAAAATGCCCTTAAAGTGAACCCAGTATTAAGCCCGCAAATGTTTCAACCAATTCTACCCTGTGTTTTCAGAGGTATTATAGAAGGGGAGAGGTATCCTGTAGTGATGTCAACGTATCTCGGCGTTATGGGTCGAGTCCTGCTACAAAACACTAGTTTCTTTTCCTCACTACTTAATGAGATGGCACATAAATTTAATCAGGAGATGGACCAGCTTTTGGGAAATATGATTGAAATGTGGGTTGATCGCATGGACAATATTACCCAGCCTGAAAGAAGAAAACTTTCAGCTTTGGCTTTGCTTTCTCTTCTGCCATCTGATAATAGTGTTATCCAAGATAAATTCTGTGGGATTATAAACATCTCAGTGGAGGGCCTACATGATGTTATGACAGAAGATCCTGAAACGGGAACTTATAAAGACTGTATGTTAATGTCTCATCTTGAAGAACCAAAAGTAACAGAAGATGAAGAACCACCCACAGAACAGGATAAGAGGAAAAAGATGCTGGCCCTGAAGGACCCCGTGCATACCGTGTCACTGCAGCAGTTCATCTACGAGAAGCTCAAGGCCCAGCAGGAGCTGCTGGGAGAGCAAGGCTTCCAGTCCCTCATGGAAACGGTGGACACCGAGATCGTCACCCAGCTACAGGAGTTTTTGCAGGGCTTC---
>HLphyDis3
ATGGATCTCAATAGTGCCAGCACTGTTGTTCTTCAGGTCTTAACGCAGGCCACCAGTCAGGATACTACTGTGTTAAAGCCAGCGGAGGAGCAGTTGAAACAGTGGGAAACACAGCCGGGTTTCTATTCAGTGTTGCTGAATATTTTCACAAACCACACTCTGGATATAAATGTAAGGTGGCTTGCTGTGCTGTATTTTAAAAATGGAATTGACCGTTACTGGAGACGCGTAGCACCTCATGCTCTCTCAGAGGAGGAGAAATCTACATTGCGTGCAGGGCTAATCACCAACTTCAATGAACCAGTAAACCAGATTGCAACTCAGATCGCAGTGCTGATTGCGAAGGTGGCTCGCTTGGACTGTCCCAGACAGTGGCCTGAACTGATTCCCACTCTTATAGAGTCTGTGAAAGTCCAAGATGATCTTCGACAGCACAGGGCTTTACTTACCTTCTATCACGTTACCAAGACTCTGGCCTCCAAACGTCTAGCTGCTGATAGAAAACTGTTTTATGATTTAGCTTCTGGAATTTATAGTTTTGCTTGCTCTCTGTGGAATCACCACACAGACACATTCCTTCAGCAAGTTTCTTCTGGCAATGAAGCTGCTGTTCTCAGTTCCCTAGAACGAACTCTGCTGTCACTGAAAGTGCTGCGTAAGTTAACTGTTAATGGATTTGTGGAACCTCATAAGAATATGGAAGTGATGGGTTTTTTACATGGAATATTTGACCGTCTAAAACAATTTCTGGAATGCAGTAGAAATATAGGTACAGATAACGTATGTAGAGATAGATTGGAAAAGACCATTATTCTTTTTACTAAAGTGCTTTTGGATTTCTTGGATCAACATCCCTTTTCATTTACTCCACTAATTCAGAGGTCACTGGAATTTTCTGTGAGCTATGTATTTACAGAAGTTGGTGAAGGGGTTACATTTGAACGATTCATTGTCCAATGCATGAATCTTATTAAGATGATTGTCAAAAATTATGCTTATAAGCCATCCAAAAATTTTGAAGATAGCAGTCCTGAAACCCTTGAAGCTCATAAGATTAAGATGGCATTCTTCACATACCCCACTTTGACAGAGATTTGTAGAAGATTAGTTTCTCATTATTTTCTGTTAACTGAAGAAGAACTGACAATGTGGGAAGAAGATCCAGAAGGCTTTACAGTGGAAGAAACAGGAGGAGATTCTTGGAAATACAGTTTGAGGCCTTGCACTGAAGTACTATTTATGGATATATTCCATGAATATAATCAGACTCTTACTCCTGTACTTCTAGAAATGATGCAAACACTTCAAGGGCCCACTAATGTGGAAGATATGAATGCACTATTAATCAAAGATGCTGTGTATAATGCTGTTGGATTGGCAGCTTATGAGCTGTTTGACAGTGTTGATTTTGATCAGTGGTTTAAAAACCAACTACTTCCAGAATTGCAAGTCATTCACAATAGGTATAAGCCCTTACGACGCAGGGTGATTTGGCTCATTGGTCAGTGGATTTCTGTGAAATTCAAGTCTGATTTAAGACCCATGTTATATGAGGCAATTTGTAACTTGCTTCAAGACCAAGACTTAGTGGTTCGTATTGAAACAGCTACAACTCTGAAGTTAACT------------------------------------------------------------GTTGATGATTTTGAGTTTAGAACGGATCAGTTTCTACCGTACTTGGAAACTATGTTCACACTACTTTTTCAGTTATTGCAGCAAGTTACAGAATGTGACACAAAGATGCATGTTTTACATGTCCTTTCTTGTGTGATTGAAAGAGTCAACATGCAGATACGGCCATATGTAGGATGTTTGGTGCAATATTTGCCTCTTCTTTGGAAGCAGAGTGAAGAACACAATATGTTGAGATGTGCTATTCTGACAACACTTATTCATCTTGTTCAGGGATTAGGAGCAGACAGCAAGAACCTGTACCCTTTCCTGCTCCCAGTTATTCAACTGAGTACAGATGTTTCCCAGCCTCCACATGTTTATCTTCTGGAAGATGGTTTAGAATTATGGTTAGTGACTTTGGAAAACAGCCCATGTATTACACCAGAGCTGCTTCGTATATTTCAGAATATGTCACCACTTCTTGAACTAAGTTCAGAAAATCTCAGAACCTGCTTTAAGATCATCAATGGTTATATCTTTTTATCATCAACAGAATTTTTACAGACATATGCAGTAGGTCTGTGTCAGTCCTTTTGTGAGCTGCTAAGGGACATTACCACAGAAGGTCAAGTTCAAGTGCTCAAGGTTGTGGAAAATGCCCTTAAGGTGAATCCAGTATTAGGCCCACAAATGTTTCAACCAATTCTACCCTGTGTTTTCAGAGGTATTATAGAAGGGGAGAGATATCCTGTAGTGATGTCAACGTATCTCGGAGTAATGGGTCGAGTCCTGCTGCAAAACACTAGTTTCTTTTCCTCACTCCTTAGTGAGATGGCACATAAATTTAATCAGGAGATGGACCAGCTCTTGGGAAATATGATTGAAATGTGGGTTGATCGCATGGACAACATTACCCAGCCTGAAAGAAGAAAACTTTCAGCTTTGGCTCTGCTTTCTCTTCTGCCATCTGATAATAGTGTTATTCAAGATAAATTCTGTGGGATTATAAACATCTCGGTGGAGGGCCTGCATGATGTCATGACGGAAGATCCTGAAACAGGAACTTACAAGGACTGTATGTTAATGTCTCATCTTGAAGAACCAAAAGTAACAGAAGATGAAGAACCACCCACAGAACAGGATAAGAGGAAAAAAACGCTGGCCCTGAAGGACCCGGTGCACACGGTGTCCCTGCAGCAGTTCATCTACGAGAAGCTCAAGGCCCAGCAGGAGCTACTGGGAGAGCAAGGCTTCCAGTCCCTCATGGAGACAGTGGACACAGAGATCGTCACCCAGCTCCAGGAGTTTCTGCAGGGCTTC---
>HLrhiFer5
ATGGATCTCAATAGTGCCAGCACTGTTGTTCTCCAGGTCTTAACGCAGGCCACGAGTCAGGATACCGCTGTGTTAAAACCAGCTGAGGAGCAGTTGAAACAATGGGAGACACAGCCAGGTTTCTATTCAGTGTTGCTGAATATTTTCACAAACCATGCTCTGGATATAAATGTAAGGTGGCTTGCTGTGCTATATTTTAAAAATGGAATTGATCGTTACTGGAGACGAGTAGCACCTCATGCTCTCTCAGAGGAGGAGAAATCTACATTGCGTGCAGGGCTGATCACTAACTTCAATGAACCAATAAACCAGATTGCAACTCAGATTGCCGTGCTAATTGCAAAAGTTGCTCGACTGGACTGTCCCAGACAGTGGCCTGAGCTGATTCCCACTCTAATAGAATCTGTGAAAGTCCAAGATGATCTTCGACAGCACAGGGCATTACTTACCTTCTATCATGTTACCAAGACTCTGGCCTCTAAACGTCTGGCTGCTGATAGAAAACTGTTTTATGATTTAGCTTCTGGAATTTATAGTTTTGCCTGCTCTCTGTGGAATCATCATACAGACACATTCCTTCAGCAAGTTTCTTCTGGCAATGAAGCTGCAGTTCTAAGTTCACTAGAACGAACTCTACTGTCATTAAAAGTGCTGCGTAAGTTAACTGTTAATGGATTTGTGGAACCTCATAAGAATATGGAGGTGATGGGTTTTTTACATGGAATATTTGACCGTTTGAAACAATTTCTGGAATGCAGTAGAAAAATAGGTGCAGATAATGTATGTAGAGATAGACTGGAAAAGACCATTATTCTTTTTACTAAAGTGCTTTTGGACTTCTTGGATCAGCATCCCTTTTCATTTACTCCTCTAATTCAGAGATCACTGGAATTTTCTGTAACCTATGTATTTACAGAAGTTGGTGAAGGGGTTACATTTGAACGATTCATTGTCCAATGCATGAATCTTATTAAGATGATTGTCAAAAATTATGCTTATAAGCCATCCAAAAATTTTGAAGATAGCAGCCCTGAAACCCTTGAAGCTCATAAGATTAAGATGGCATTCTTCACATATCCCACTTTGACAGAGATGTGTAGGCGATTAGTCTCTCATTATTTTCTGTTAACTGAAGAAGAACTGACAATGTGGGAAGAAGACCCAGAAGGCTTTACAGTGGAAGAAACAGGAGGAGATTCTTGGAAATACAGTTTGAGGCCTTGCACTGAAGTACTATTTATAGATATATTCCATGAATATAATCAAACTCTTACTCCTGTACTTCTAGAAATGATGCAAACACTTCAAGGGCCCACTAATGTGGAAGATATGAATGCACTATTAATCAAAGATGCTGTGTATAATGCTGTTGGATTAGCGGCTTATGAGCTGTTTGACAGTGTTGATTTTGATCAGTGGTTTAAAAACCAACTTCTTCCTGAATTACAAGTCATTCACAATAGGTACAAGCCATTGCGACGCAGGGTGATTTGGCTCATCGGTCAGTGGATTTCTGTGAAATTCAAGTCTGACTTAAGACCCATGTTATACGAGGCAATTTGTAACTTGCTTCAAGACCAAGATTTAGTGGTCCGTATTGAAACAGCTACAACTCTGAAGTTAACT------------------------------------------------------------GTTGATGATTTTGAGTTTAGAACGGATCAGTTTCTACCGTATTTGGAAACCATGTTCACACTACTTTTTCAGTTACTGCAGCAAGTTACAGAATGTGACACAAAGATGCATGTTTTACATGTCCTTTCTTGTGTGATTGAAAGAGTCAACATGCAGATACGACCATATGTAGGATGTTTGGTGCAATATTTGCCTCTTCTTTGGAAGCAGAGTGAAGAACACAATATGTTGAGATGTGCTATTCTGACAACACTTATTCATCTTGTTCAGGGATTAGGAGCAGACAGCAAGAACCTGTACCCTTTCCTGCTCCCAGTTATTCAACTGAGTACAGATGTTTCCCAGCCTCCACATGTTTATCTTCTGGAAGATGGTTTAGAATTATGGTTAGTGACATTGGAAAACAGCCCATGTATTACACCAGAATTGCTTCGTATATTTCAGAATATGTCACCACTTCTTGAACTAAATTCAGAAAGTCTCAGAACCTGCTTTAAGATCATCAATGGTTATATCTTTTTATCATCAACAGAATTTTTACAGACATATGCAGTAGGTCTATGTCAGTCCTTTTGTGAGCTGCTAAATGAAATTACTACGGAAGGTCAAGTTCAAGTGCTCAAGGTTGTGGAAAATGCCCTTAAAGTGAACCCAGTATTAGGCCCGCAAATGTTTCAACCGATTCTACCCTGTGTTTTCAGAGGTATTATAGAAGGGGAGAGGTATCCTGTAGTGATGTCAACGTATCTCGGAGTCATGGGTCGAGTCCTGCTACAAAACACTAGTTTCTTTTCTTCACTTCTTACTGAGATGGCACATAAATTTAATCAGGAGATGGACCAACTTTTGGGAAATATGATCGAAATGTGGGTTGATCGCATGGACAACATTACCCAGCCTGAAAGAAGAAAACTTTCAGCTTTGGCCTTGCTTTCTCTTCTGCCATCTGATAATAGTGTTATCCAAGATAAATTCTGTGGGATTATAAACATCTCAGTGGAAGGCCTGCATGATGTCATGACGGAAGATCCTGAAACAGGAACTTATAAAGACTGTATGTTGATGTCTCATCTTGAAGAACCAAAAGTAACAGAAGATGAAGAACCACCCACAGAACAGGATAAGAGGAAAAAAATGCTGGCCCTGAAGGACCCGGTGCACACAGTGTCGCTGCAGCAGTTCATCTACGAGAAGCTCAAGGCGCAGCAGGAGCTGCTGGGAGAGCAAGGCTTCCAGTCCCTCATGGAAACCGTGGACACGGAGATCGTCACCCAGCTACAGGAATTCTTGCAAGGCTTC---
>HLequCab3
ATGGATCTCAATAGTGCCAGCACTGTTGTTCTTCAGGTCTTAACACAGGCCACCAGTCAGGATACTGCTGTGTTAAAGCCAGCTGAGGAGCAGTTGAAACAGTGGGAGACACAGCCAGGTTTCTATTCGGTGTTGCTGAATATTTTCACAAACCACACTCTGGATATAAATGTAAGGTGGCTCGCTGTGCTGTATTTTAAAAATGGAATTGATCGTTACTGGAGACGTGTAGCACCTCATGCTCTCTCAGAGGAAGAGAAATCTACGTTACGTGCAGGGTTAATCACCAACTTCAATGAACCAATAAACCAGATTGCAACTCAGATTGCAGTGCTGATTGCAAAAGTTGCTCGATTGGATTGTCCCAGACAGTGGCCTGAACTGATTCCCACTCTTATAGAATCTGTGAAAGTCCAAGATGATCTTCGACAGCACAGAGCATTACTTACCTTTTATCATGTTACCAAGACTCTGGCATCGAAACGTTTGGCTGCTGATAGAAAACTGTTTTATGATTTAGCTTCTGGAATTTATAATTTTGCCTGCTCTCTGTGGAATCATCATACAGATACATTCCTACAACAAGTTTCTTCTGGCAATGAAGCTGCAGTTCTAAGTTCACTAGAACGAACTCTACTATCATTGAAAGTGCTGCGTAAGTTAACAGTTAATGGATTTGTGGAACCTCATAAGAATATGGAGGTGATGGGTTTTTTACATGGAATATTTGACCGTCTGAAACAATTTCTGGAATGTAGTAGAAGTGTAGGTACAAATAATGTATGTAGAGATAGACTGGAAAAGACCATCATTCTTTTTACCAAAGTGCTTTTGGACTTCTTGGATCAGCATCCCTTTTCGTTTACTCCTCTAATTCAGAGATCACTGGAATTTTCTGTAAGCTATGTATTTACAGAAGTTGGTGAAGGCATTACATTTGAACGATTCATTGTCCAATGCATGAATCTTATTAAGATGATTGTCAAAAATTATGCTTACAAGCCATCCAAAAATTTTGAAGATAGCAGTCCTGAAACTCTTGAAGCTCATAAGATTAAGATGGCATTCTTTACATATCCCACTTTGACAGAAATATGTAGAAGATTAGTCTCTCATTATTTTCTCTTAACTGAAGAAGAACTGACAATGTGGGAAGAAGACCCAGAAGGCTTTACAGTGGAAGAAACAGGAGGAGATTCTTGGAAATACAGTTTGAGGCCTTGCACTGAAGTACTATTTATAGATATATTCCATGAATATAACCAGACTCTTACTCCTGTACTTCTAGAAATGATGCAGACACTTCAAGGGCCCACTAATGTGGAAGATATGAATGCACTATTAATCAAAGATGCTGTGTATAATGCTGTTGGATTAGCGGCTTATGAGCTGTTTGACAGTGTTGATTTTGATCAGTGGTTTAAAAACCAACTTCTTCCAGAATTACAAGTCATTCACAATAGGTATAAGCCATTGCGACGCAGGGTGATTTGGCTCATCGGTCAGTGGATTTCTGTGAAATTCAAGTCTGACTTAAGACCCATGTTATATGAGGCAATTTGTAACTTGCTTCAAGATCAGGACTTAGTGGTTCGTATTGAAACAGCTACAACTCTGAAGTTAAAT------------------------------------------------------------------GATTTTGAGTTTAGAACAGATCAGTTTCTACCGTATTTGGAAACCATGTTCACACTACTTTTTCAGTTACTGCAGCAAGTTACAGAATGTGACACAAAGATGCATGTTTTACACGTCCTTTCTTGTGTGATTGAAAGAGTCAACATGCAGATCCGACCATATGTAGGATGTTTGGTACAGTATTTGCCTCTTCTTTGGAAGCAGAGTGAAGAACACAATATGTTGAGATGTGCTATTCTTACAACACTTATTCATCTTGTTCAGGGATTAGGAGCAGACAGCAAGAACCTGTACCCTTTCCTGCTCCCAGTTATTCAACTGAGTACAGATGTTTCCCAGCCTCCACATGTTTATCTTCTGGAAGATGGTTTAGAATTATGGTTAGTGACTTTGGAAAACAGCCCATGTATTACCCCAGAGTTGCTTCGTATATTTCAGAATATGTCACCACTTCTTGAACGAAGTTCAGAAAATCTCAGAACCTGCTTTAAGATCATCAATGGTTATATCTTTTTATCATCAACAGAGTTTTTACAGACATATGCAGTAGGTCTATGTCAGTCCTTCTGCGAGCTGCTAAAGGAAATCACTACAGAAGGTCAAGTTCAAGTGCTCAAGGTTGTGGAAAACGCCCTTAAAGTGAACCCAGTATTAGGCCCGCAAATGTTTCAACCAATTCTGCCCTATGTTTTCAGAGGTATTATAGAAGGGGAGAGGTATCCTGTAGTGATGTCAACATATCTTGGGGTTATGGGCCGAGTCCTGCTACAAAACGCTAGTTTCTTTTCTTCACTTCTCAATGAGATGGCACATAAATTTAATCAGGAGATGGACCAGCTTTTGGGAAATATGATTGAAATGTGGGTTGATCGCATGGACAACATTACCCAGCCTGAAAGGAGAAAACTTTCAGCTTTGGCTTTGCTTTCTCTTCTACCATCTGATAATAGTGTTATCCAGGATAAATTCTGTGGGATTATAAACATCTCAGTGGAGGGCCTACACGATGTCATGACGGAAGATCCTGAAACAGGAACTTACAAAGACTGTATGTTGATGTCTCATCTTGAAGAACCAAAAGTAACAGAAGATGAAGAACCACCCACAGAACAGGATAAGAGGAAAAAGATACTGGCCCTGAAGGACCCGGTGCACACGGTGTCACTGCAGCAGTTCACCTACGAGAAGCTCAAGGCTCAGCAGGAGCTCCTGGGAGAGCAGGCCTTCCAGCCCCTCATGGAGACGGTGGACACAGAGATCGTCACCCAGCTCCAGGAGTTTCTGCAGGGCTTC---
>susScr11
ATGGATCTCAATAGTGCCAGTACTGTTGTCCTTCAGGTCTTAACACAGGCCACCAGTCAGGATACTGCTGTGTTAAAACCAGCCGAGGAACAGTTGAAACAGTGGGAAACACAGCCAGGTTTCTATTCAGTGTTGCTGAATATTTTCACAAATCACTCTCTGGATATAAATGTAAGGTGGCTTGCTGTGCTGTATTTTAAAAATGGAATTGATCGATACTGGAGACGTGTAGCACCTCATGCTCTTTCAGAGGAGGAGAAATCTACATTGCGTGCAGGGCTAATCACCAACTTTAATGAACCAATAAACCAGATTGCAACTCAGATTGCAGTGCTGATTGCAAAAGTTGCTCGGTTGGACTGCCCTAGGCAGTGGCCTGAATTGATTCCTACTCTTATAGAATCTGTGAAAGTCCAAGATGATCTCCGACAGCACAGAGCATTACTTACCTTTTATCATGTTACAAAGACTCTGGCATCTAAATGCCTGGCTGCTGATAGGAAACTGTTTTATGATTTAGCTTCTGGAATTTATAGTTTTGCCTGCTCTCTGTGGAATCACCATACAGACACATTCCTTCAGCAAGTTTCTTCTGGCAATGAAGCTGCAGTTCTAAGTTCGCTAGAGCGAACTCTACTGTCATTGAAAGTGCTGCGTAAATTAACTGTTAATGGATTTGTGGAACCTCATAAGAATATGGAGGTGATGGGTTTTTTACATGGAATATTTGAACGTCTAAAACAATTTCTGGAATGCAGTAGAAGTATAGGTACAGATAATGTATGTAGAGAGAGACTGGAAAAAACCATCATTCTTTTTACTAAAGTGCTTTTGGACTTCTTGGATCAACATCCCTTTTCATTTACTCCTTTAATTCAGAGATCACTGGAATTTTCTGTAAGCTATGTGTTTACAGAAGTTGGTGAAGGTGTTACATTTGAACGATTCATTGTTCAATGCATGAATCTTATTAAGATGATTGTCAAAAATTATGCTTATAAGCCCTCCAAAAATTTTGAAGATAGCAGTCCTGAGACTCTTGAAGCTCACAAGATTAAGATGGCATTCTTCACATATCCCACTTTGACAGAGATATGTAGAAGATTAGTCTCTCATTATTTTCTGTTAACTGAAGAAGAACTGACAATGTGGGAAGAAGACCCAGAAGGCTTTACAGTGGAAGAAACAGGAGGAGATTCTTGGAAATACAGTTTGAGGCCATGCACTGAAGTATTATTTATAGATATATTCCATGAATATAATCAGACTCTTACTCCTGTACTTTTAGAAATGATGCAAACACTGCAGGGGCCCACTAATGTCGAAGATATGAATGCACTATTAATCAAAGATGCTGTGTATAATGCTGTTGGATTAGCGGCTTTTGAGCTGTTTGACAGTGTTGATTTTGATCAGTGGTTTAAAAACCAGCTTCTTCCAGAATTACAAGTTGTTCACAATAGGTATAAACCATTGCGACGCAGGGTGATATGGCTCATCGGTCAGTGGATTTCTGTGAAATTCAAGTCTGACTTAAGACCCATGTTATATGAGGCAATTTGTAACTTGCTTCAGGATCAAGATTTAGTGGTCCGTATTGAAACAGCCACAACTCTGAAGTCAATA------------------------TTC---------------TTTAACTGCTCTTCACCTGTTGATGATTTTGAGTTTAGAACAGATCAGTTTCTTCCGTATTTGGAAACCATGTTCACACTACTTTTTCAGTTACTGCAGCAAGTTACAGAATGTGACACAAAGATGCATGTTTTACATGTCCTTTCTTGTGTGATTGAGAGAGTCAACGTGCAGATACGACCATACGTAGGATGTTTGGTACAGTATTTGCCTCTTCTTTGGAAGCAGAGTGAAGAACACAATATGTTGAGATGTGCTATTCTGACAACGCTTATTCATCTGGTTCAGGGATTAGGAGCAGACAGCAAGAACCTGTACCCTTTCCTGCTCCCAGTTATTCAACTGAGTACAGATGTTTCCCAGCCTCCACATGTTTATCTTCTGGAAGATGGTTTAGAATTATGGTTAGTGACTTTGGAAAACAGCCCATGTATTACCCCAGAGTTGCTTCGTATATTTCAGAATATGTCACCACTTCTAGAACTAAGTTCAGAAAATCTCAGAACCTGCTTTAAGATCATCAATGGTTATATCTTTTTATCGTCAACAGAATTTTTGCAGACATATGCAGTAGGTCTATGTCAGTCCTTTTGTGAACTGCTAGAGGAAATTACTTCAGAAGGTCAAGTTCAAGTGCTCAAGGTTGTGGAAAATGCCCTTAAAGTGAACCCAGTATTAGGCCCACAAATGTTTCAGCCAATTCTACCCTGTGTTTTCACAGGTATTATAGAAGGGGAGAGGTATCCTGTAGTGATGTCAACATATCTTGGAGTTATGGGTCGAGTCCTGCTACAAAACACTAGTTTCTTTTCTTCACTTCTTAATGAAATGGCACGTACATTTAATCAGGAGATGGACCAGCTTTTGGGAAATATGATTGAAATGTGGGTTGATCGCATGGACAATATTACCCAGCCTGAAAGAAGAAAACTTTCAGCTTTGGCTTTGCTATCTCTTCTACCGTCTGATAATAGTGTTATCCAAGATAAATTCTGTGGAATTATAAACATCTCAGTGGAGGGCCTACATGATGTTATGACGGAAGATCCTGAAACAGGAACTTATAAAGACTGTATGTTAATGTCTCATCTTGAAGAACCAAAAGTAACAGAAGATGAAGAGCCACCCACAGAACAGGATAAGAGGAAAAAGATGCTGGCCCTGAAGGACCCTGTGCACACCGTGTCACTGCAGCAGTTCATCTACGAGAAGCTCAAGGCCCAGCAGGAGCTGCTGGGAGAGCAAGGCTTCCAGTCCCTCATGGAAACGGTGGACACGGAGATCGTCACCCAGCTACAGGAGTTTTTGCAGGGCTTC---
>ailMel1
ATGGATCTCAATAGTGCCAGCACTGTTGTTCTTCAGGTCTTAACCCAGGCCACCAGTCAGGATACTGCTGTGTTAAAACCAGCAGAGGAGCAGTTGAAACAGTGGGAGACACAACCAGGTTTCTATTCAGTGTTGTTGAATATTTTCACAAACCACACTCTGGATATAAATGTAAGGTGGCTTGCCGTGCTGTATTTTAAGAATGGAATTGATCGTTACTGGAGACGTGTAGCGCCTCATGCTCTCTCGGAGGAGGAGAAATCTACTTTGCGTGCAGGGCTAATCACCAACTTCAATGAACCAGTAAACCAGATTGCAACTCAGATTGCAGTGCTGATTGCCAAAGTTGCTCGATTGGACTGTCCTAGACAGTGGCCTGAACTGATTCCCACTCTTATAGAATCTGTGAAAGTCCAAGATGATCTTCGACAGCACAGAGCATTACTTACCTTCTATCATGTTACCAAGACACTGGCTTCCAAACGTCTGGCTGCTGATAGGAAACTGTTTTATGATTTAGCTTCTGGAATTTATAATTTTGCCTGCTCTCTGTGGAATCACCATACAGACACATTCCTTCAACACGTTTCTTCTGTCAGTGAAGCTGCAGTTCTAAGTTCACTAGAACGAACTCTGCTGTCATTGAAAGTGCTGCGTAAATTAACTGTTAATGGATTTGTGGAGCCTCATAAGAATATGGAGGTGATGGGTTTTTTACATGGAATATTTGACCGTCTGAAACAATTTCTGGAATGCAGTAGAAATATAGGTACAGATAACGTATGTAGAGATAGACTGGAAAAGACCATCATTCTTTTTACTAAAGTGCTTTTGGACTTCTTGGATCAGCATCCATTTTCATTTACTCCTCTAATTCAGAGATCACTGGAATTTTCTGTAAGCTATGTATTTACAGAAGTTGGTGAAGGCGTTACGTTCGAACGATTCATTGTTCAATGCATGAATCTTATTAAGATGATTGTTAAAAATTATGCTTATAAGCCATCCAAAAATTTTGAAGATAGTAGCCCTGAAACTCTAGAAGCTCATAAGATTAAGATGGCATTCTTCACATATCCCACTTTGACAGAGATATGTAGAAGATTAGTCTCTCATTATTTTCTGCTAACTGAAGAGGAACTGACCATGTGGGAAGAAGACCCAGAAGGGTTTACAGTGGAAGAAACAGGAGGAGATTCTTGGAAATACAGTTTGAGGCCTTGCACTGAAGTACTATTTATAGATATATTCCATGAATATAATCAGACTCTTACTCCTGTACTTCTGGAAATGATGCAGACACTTCAAGGACCCACTAATGTGGAAGATATGAATGCACTATTAATCAAAGATGCTGTGTATAATGCTGTTGGATTAGCGGCTTATGAGCTGTTTGACAGTGTTGATTTTGATCAGTGGTTTAAAAACCAACTTCTTCCAGAATTACAAGTCATTCATAATAGGTATAAGCCATTGCGACGCAGGGTGATTTGGCTCATCGGTCAGTGGATTTCTGTGAAATTCAAGTCTGACTTAAGACCCATGTTATATGAGGCAATTTGTAATTTGCTTCAAGATCAAGACTTAGTGGTCCGTATTGAAACAGCTACAACACTGAAGTTAATT------------------------TTC---------------CTTAACTACTCTTTACCTGTTGATGATTTTGAATTTAGAACAGATCAATTTCTACCGTATTTGGAAACCATGTTCACACTACTTTTCCAGCTACTGCAGCAAGTTACAGAATGTGACACAAAGATGCATGTTTTGCATGTCCTTTCTTGTGTGATTGAAAGAGTCAACATACAGATACGACCATATGTAGGATGTCTGGTACAGTATTTGCCTCTTCTTTGGAAGCAGAGTGAAGAGCACAATATGCTGAGATGTGCTATTCTGACAACACTTATTCATCTTGTTCAGGGATTAGGAGCAGACAGCAAGAACCTGTACCCCTTCCTGCTCCCAGTTATTCAACTGAGTACAGATGTTTCCCAGCCTCCACATGTTTATCTTCTGGAAGATGGTTTAGAATTATGGTTAGTGACTTTGGAAAACAGCCCATGTGTTACACCAGAGTTGCTTCGTATATTTCAGAATATGTCCCCACTTCTTGAACTAAGTTCAGAAAATCTCAGAACCTGCTTTAAGATCATCAATGGTTATATCTTTTTATCATCAACAGAATTTCTACAGACATATGCAGTGGGTCTCTGTCAGTCCTTTTGTGAGCTGCTAAAGGAAATTACTACAGAAGGTCAAGTTCAAGTGCTCAAGGTTGTGGAAAATGCCCTTAAAGTGAACCCAGTATTAGGTCCACAAATGTTTCAACCGATTCTACCCTGTGTTTTCAGAGGTATTATAGAAGGAGAGAGGTATCCTGTTGTGATGTCAACATATCTTGGAGTTATGGGTCGAGTCCTGCTACAAAACACTAGTTTTTTTTCTTCACTTCTTAATGAGATGGCACATAAATTTAATCAGGAGATGGACCAGCTTTTGGGAAATATGATTGAAATGTGGGTTGATCGTATGGACAACATTACGCAGCCTGAAAGGAGAAAACTTTCAGCTTTGGCTTTGCTTTCTCTTCTGCCATCTGATAATAGTGTCATTCAAGATAAATTCTGTGGGATTATAAACATCTCAGTGGAGGGCCTACATGATGTCATGACAGAAGATCCTGAAACAGGAACTTATAAAGACTGTATGTTAATGTCTCATCTTGAAGAACCAAAAGTTACAGAAGATGAAGAACCACCCACAGAACAGGATAAGAGAAAAAAGATGCTGGCCCTGAAGGACCCGGTGCACACAGTGTCACTGCAGCAGTTCATCTACGAGAAGCTGAAGGCCCAGCAGGAGCTCCTGGGGGAGCAAGGCTTCCAGTCCCTCATGGAGACCGTGGACACAGAGATCGTCACGCAGCTACAGGAGTTTCTGCAGGGCTTC---
>lepWed1
ATGGATCTCAATAGTGCCAGCACTGTTGTTCTTCAGGTCTTAACACAGGCCACCAGTCAGGATACCGCTGTGTTAAAACCAGCAGAGGAGCAGTTGAAACAGTGGGAGACACAGCCAGGTTTCTATTCAGTGTTGCTGAATATTTTCACAAACCACACTCTGGATATAAATGTAAGGTGGCTTGCTGTGCTGTATTTTAAGAATGGAATTGATCGTTACTGGAGACGTGTAGCGCCTCATGCTCTCTCAGAGGAGGAGAAATCTACTTTGCGTGCAGGGCTAATCACCAACTTCAATGAACCAGTAAACCAGATTGCAACTCAGATTGCAGTGCTGATTGCAAAAGTTGCTCGATTGGACTGTCCTAGACAGTGGCCTGAACTTATTCCCACTCTTATAGAATCTGTGAAAGTCCAAGATGATCTTCGACAGCACAGAGCATTACTTACCTTCTATCATGTTACCAAGACTCTGGCTTCCAAACGTCTGGCTGCTGATAGGAAATTGTTTTATGATTTAGCATCTGGAATTTATAATTTTGCCTGCTCTCTGTGGAATCACCATACAGACACATTCCTTCAACACGTTTCTTCTGGCGGTGAAGCTGCAGTTCTAAGTTCACTAGAACGAACTCTGCTGTCATTGAAAGTGCTGCGTAAATTAACTGTTAATGGATTTGTGGAACCTCATAAGAATATGGAGGTGATGGGTTTTTTACATGGAATATTTGACCGTCTGAAGCAATTTCTGGAATGCAGTAGAAATATAGGTACAGATAACGTTTGTAGAGATAGATTGGAAAAGACCATCATTCTTTTTACTAAAGTGCTTTTGGACTTCTTGGATCAGCATCCGTTTTCATTTACTCCTCTAATTCAGAGATCACTGGAATTTTCTGTAAGCTATGTATTTACGGAAGTTGGTGAAGGCGTTACATTCGAACGATTCATTGTTCAGTGCATGAATCTTATTAAGATGATTGTTAAAAATTATGCTTATAAGCCATCCAAAAATTTTGAAGATAGCAGCCCTGAAACTCTAGAAGCTCATAAGATTAAGATGGCATTCTTCACATATCCCACTTTGACAGAGATATGTAGAAGATTAGTCTCTCATTATTTTCTGCTAACTGAAGAGGAACTGACAATGTGGGAAGAAGACCCAGAAGGCTTTACAGTGGAAGAAACAGGAGGAGATTCTTGGAAATACAGTTTGAGGCCTTGCACTGAAGTACTATTTATAGATATATTCCATGAATATAATCAGACTCTTACTCCTGTACTTCTAGAAATGATGCAGACACTTCAA------------------------------------------------GTGTATAATGCTGTTGGATTAGCGGCTTATGAGCTGTTTGACAGTGTTGATTTTGATCAGTGGTTTAAAAACCAACTTCTTCCAGAATTACAAGTCATTCATAATAGGTATAAGCCATTGCGACGCAGGGTGATTTGGCTCATCGGTCAGTGGATTTCTGTGAAATTCAAGTCTGACTTAAGACCCATGTTATATGAGGCAATTTGTAATTTGCTTCAAGATCAAGACTTAGTGGTCCGTATTGAAACAGCTACAACACTGAAGTTAATA------------------------TTC---------------CTTAACTACTCTTTACCTGTTGATGATTTTGAATTTAGAACAGATCAGTTTCTACCGTATTTGGAAACCATGTTCACACTACTTTTTCAGCTACTGCAGCAAGTTACAGAATGTGACACAAAGATGCATGTTTTGCATGTCCTTTCTTGTGTGATTGAAAGAGTCAACATACAGATACGACCATATGTAGGATGTCTGGTACAGTATTTGCCTCTTCTTTGGAAGCAGAGTGAAGAGCACAATATGTTGAGATGTGCTATTCTGACAACACTTATTCATCTTGTTCAGGGATTAGGAGCAGACAGCAAGAACCTGTACCCTTTCCTGCTCCCAGTTATTCAACTGAGTACAGATGTTTCCCAGCCTCCACATGTTTATCTTCTGGAAGATGGTTTAGAATTATGGTTAGTGACTTTGGAAAACAGCCCAAGTGTTACACCAGAGTTGCTTCGTATATTTCAGAATATGTCCCCACTTCTTGAACTAAGTTCAGAAAATCTCAGAACCTGCTTTAAGATCATCAATGGTTATATCTTTTTATCATCAACAGAATTTCTACAGACATATGCAGTGGGTCTCTGTCAGTCGTTTTGTGAGCTGCTAAAGGAAATTACTACAGAAGGTCAAGTTCAAGTACTCAAGGTTGTGGAAAATGCCCTTAAAGTGAACCCGGTATTAGGTGCACAAATGTTTCAACCGATTCTACCCTGTGTTTTCAGAGGTATTATAGAAGGAGAGAGGTATCCTGTCGTGATGTCAACATACCTTGGAGTTATGGGTCGAGTCCTGCTACAAAACACTAGTTTTTTTTCTTCACTTCTTAATGAGATGGCACATAAATTTAATCAGGAGATGGACCAGCTTTTGGGAAATATGATTGAAATGTGGGTTGATCGCATGGACAACATTACGCAGCCTGAAAGAAGAAAACTTTCAGCTTTGGCTTTGCTTTCTCTTCTGCCATCTGATAATAGTGTCATCCAGGATAAATTCTGTGGGATTATAAACATCTCAGTGGAAGGCCTACATGATGTCATGACAGAAGATCCTGAAACAGGAACTTATAAAGACTGTATGTTAATGTCTCATCTTGAAGAACCAAAAGTTACAGAGGATGAAGAACCACCCACAGAACAGGATAAGAGAAAAAAGATGCTGGCCCTGAAGGACCCGGTGCACACGGTGTCGCTGCAGCAGTTTATCTACGAGAAGCTTAAGGCACAGCAGGAGCTCCTGGGAGAGCAAGGCTTCCAGTCCCTCATGGAGACGGTGGACACAGAGATCGTCACCCAGCTACAAGAGTTTTTGCAGGGCTTC---
>bosTau8
ATGGATCTCAACAGCGCCAGTACTGTTGTTCTTCAGGTCCTAACACAGGCCACCAGTCAGGATACTGCCGTGTTAAAACCTGCTGAAGAGCAGCTGAAACAGTGGGAGACGCAGCCAGGCTTCTACTCAGTGTTGCTGAATATTTTCACAAACCACACTCTGGATATAAATGTACGGTGGCTTGCTGTGTTGTATTTTAAAAATGGAATTGATCGCTACTGGAGACGTGTAGCACCTCATGCTCTCTCAGAGGAGGAGAAGTCTACCTTGCGTGCAGGGCTAATCACCAACTTCAATGAACCGATAAACCAGATTGCAACTCAGATTGCAGTGCTGATTGCAAAAGTTGCTCGATTGGATTGTCCTCGACAGTGGCCTGAACTGATTCCCACTCTTATAGAATCTGTGAAAGTCCAAGATGATCTTCGACAACACAGAGCATTACTTACCTTCTATCATGTTACCAAGACTCTGGCGTCTAAACGACTGTCTGCTGATAGAAAACTGTTTTATGATTTAGCTTCTGGAATTTATAGTTTTGCCTGCTCTCTGTGGAATCACCACACAGACACATTCCTTCAACAAGTTTCTTCTGGCAATGAAGCTGCAGTTCTAAGTTCACTTGAACGAACTCTACTATCCTTGAAAGTGCTGCGTAAGTTAACTGTTAATGGAATTGTGGAACCTCATAAGAATATGGAGGTGATGGGTTTTTTACATGGAATATTTGAACGTTTAAAACAATTTTTGGAATGCAGTAGAAGTATAGGTGCAGATAATGTATGTAGAGATAGACTGGAAAAGACCATCATTCTTTTTACTAAAGTGCTTTTGGACTTCTTGGATCAGCATCCCTTTTCGTTTACTCCTCTAATTCAGAGATCACTGGAATTTTCTGTAAGCTATGTGTTTACAGAAGTTGGTGAAGGTGTTACATTTGAACGATTCATTGTCCAGTGCATGAATCTTATTAAGATGATTGTCAAAAATTATGCTTATAAGCCATCCAAAAATTTTGAAGATAGCAACCCTGCAACTCTGGAAGCTCATAAGATTAAGATGGCATTCTTCACATATCCTACTTTGACAGAGATATGTAGAAGATTAGTCTCTCATTATTTTCTGTTAACTGAAGAAGAACTGACAATGTGGGAAGAAGACCCAGAAGGCTTTACAGCGGAAGAAACAGGGGGAGATTCTTGGAAGTACAGTTTGAGGCCATGCACTGAAGTATTATTTATAGATATATTCCATGAATATAATCAGACTCTAACTCCTGTACTTTTAGAAATGATGCAAACACTTCAAGGTCCCACTAATGTGGAGGATATGAATGCACTATTAATCAAAGATGCTGTGTATAATGCTGTTGGATTAGCGGCTTATGAGTTGTTCGACAGTGTTGATTTTGATCAGTGGTTTAAAAACCAACTTCTTCCAGAATTGCAAGTCATTCACAACAGGTATAAGCCATTGCGACGCAGGGTGATTTGGCTCATCGGTCAGTGGATTTCTGTGAGATTCAAGTCTGACTTAAGACCCATGTTATATGAAGCGATATGTAACTTGCTTCAGGATCAAGACTTAGTGGTCCGTATTGAAACAGCTACAACTCTGAAATTAATA------------------------TTC---------------CTTAACCGCTCTTCACCTGTTGATGATTTTGAGTTTAGAACAGATCAGTTTCTGCCGTATTTGGAAACCATGTTCACACTACTCTTTCAGTTACTTCAGCAAGTTACAGAATGTGACACAAAGATGCATGTTTTACATGTCCTTTCTTGTGTGATTGAAAGAGTCAACGTGCAGATACGACCGTATGTAGGATGTTTGGTACAGTATTTGCCTCTTCTTTGGAAGCAGAGTGAAGAGCACAATATGTTGAGGTGTGCTATTCTGACAACACTTATTCATCTTGTTCAGGGATTAGGAGCAGACAGCAAGAACCTGTACCCTTTCCTGCTCCCAGTTATTCAACTGAGTACAGATGTTTCCCAGCCTCCACATGTTTATCTTCTGGAAGATGGTTTAGAATTATGGTTAGTGACTTTGGAAAACAGCCCATGTATTACACCAGAGTTGCTTCGTATATTTCAGAATATGTCACCACTTCTAGAACTAAGTTCAGAAAGTGTCAGAACCTGCTTTAAGATCATCAATGGTTATATCTTTTTATCATCAACTGAATTTTTACAGACCTATGCAGTAGGTCTATGTCAGTCCTTTTGTGAACTACTAAAGGAAATTACTACAGATGGTCAAGTTCAAGTGCTGAAGGTTGTGGAAAATGCCCTTAAGGTGAACCCAGTATTAGGTCCGCAAATGTTTCAACCAATTCTACCCTGTATTTTCAGAGGTATTATAGAAGGGGAGAGATATCCTGTAGTAATGTCAACATATCTTGGAGTTATGGGTCGAGTCCTGCTACAAAACACTAGTTTTTTTTCTTCACTTCTTAATGAGATGGCACATAAATTTAATCAAGAGATGGACCAGCTTTTGGGAAATATGATTGAAATGTGGGTTGATCGCATGGACAATATTACCCAGCCTGAAAGAAGAAAACTTTCAGCCTTGGCTTTGCTTTCTCTTCTGCCATCTGATAATAGTGTTATCCAGGATAAATTCTGTGGTATTATAAACATCTCAGTGGAGGGCCTACATGACGTCATGACTGAAGATCCTGAAACGGGAACTTACAAAGACTGTATGTTAATGTCTCATCTTGAAGAACCAAAAGTAACAGAAGATGAAGAACCACCCACAGAACAAGATAAGAGGAAAAAGATGCTGGCCCTGAAGGACCCCGTGCACACCGTGTCCCTGCAGCAGTTCATCTACGAGAAGCTCAAGGCCCAGCAGGAGCTGCTGGGAGAGCAAGGCTTCCAGTCCCTCATGGAGACGGTGGACACCGAGATCGTCACCCAGCTGCAGGAGTTTCTGCAGGGCTTC---
>triMan1
ATGGATCTCAATAGTGCCAGCACTATTGTTCTTCGGGTCTTAACACAGGCCACCAGTCAGGATACTGCTGTGTTAAAACCAGCTGAGGAGCAATTGAAACAGTGGGAGACACAGCCAGGTTTCTATTCAGTGTTGCTGAATATTTTCACCAATCACGCTCTGGATATAAATGTAAGGTGGCTTGCTGTGCTGTACTTTAAAAATGGAATTGATCGCTACTGGAGACGTGTAGCACCTCATGCTCTCTCAGAGGAGGAAAAATCTACATTGCGTGCAGGGCTCATCACCAACTTCAATGAACCAATAAACCAGATTGCAACTCAGATCGCAGTGCTGATTGCAAAAGTTGCTAGATTGGATTGTCCTAGACAGTGGCCTGAACTGATTCCCACTCTTATAGAATCTGTTAAAGTCCAAGATGATCTTCGACAGCACAGAGCATTACTCACCTTCTATCATGTTACGAAGACTCTGGCGTCTAAACGACTGGCTGCTGATAGGAAATTATTTTATGATTTAGCTTCTGGAATTTATAATTTTGCCTGCTCTCTGTGGAATCACCATACAGACACATTCCTGCAACAAGTTTCTTCTGGGAATGAAGCTGCAGTTCAAAGTTCACTAGAACGAACTTTACTATCATTGAAAGTGCTGCGTAAGTTAACTGTTAATGGATTTGTGGAGCCTCATAAGAATATGGAAGTGATGGGTTTTTTACTTGGAATATTTGAACGTCTAAAACAATTTCTGGATTGCAGTAGAAGTATAGGTACTGACAATATATGTAGAGATAGACTGGAAAAGACCATCATTCTTTTTACTAAAGTGCTTTTGGACTTCCTGGACCAGCATCCATTTTCATTTACTCCTCTAATTCAGAGATCACTGGAATTTTCTGTAAGCTATGTTTTTACAGAAGTTGGTGATGGGGTTACATTTGAGCGATTCATTGTCCAATGCATGAATCTTATTAAGATGATTGTCAAAAATTACGCTTATAAGCCATCAAAAAATTTTGAAGATAGTAGCCCTGAAACTCTTGAAGCTCATAAGATTAAGATGGCATTTTTCACATATCCCACTTTGACAGAGATTTGTAGGAGATTAGTGTCTCATTATTTTCTACTAACTGAAGAAGAACTAACAATGTGGGAAGAAGATCCAGAAGGCTTTACAGTGGAAGAAACAGGAGGAGATTCTTGGAAATATAGTTTAAGGCCTTGCACTGAAGTATTATTTATAGATATATTCCATGAATATAATCAAACTCTTACTCCTGTACTTCTAGAAATGATGCAGACACTTCAAGGGCCCACCAATGTGGAAGATATGAATGCACTCTTAATCAAAGATGCTGTGTATAATGCTGTGGGATTAGCTGCTTATGAGCTATTTGACAGTGTTGATTTTGATCAGTGGTTTAAAAACCAACTTCTTCCAGAACTACAAGTCATTCACAATAGGTATAAGCCATTGCGACGCAGGGTGATCTGGCTCATCGGTCAGTGGATTTCTGTGAAATTCAAGTCTGACTTAAGACCCATGCTATATGAAGCAATTTGTAACTTGCTTCAAGATCAAGATTTAGTGGTCCGTATTGAGACAGCTACAACTCTGAAGTTAATA------------------------TTC---------------CTTAACTGCTGTTCACCTGTTGATGATTTTGAGTTTCGAACAGATCAGTTTCTGCCGTATTTGGAAACCATGTTCACACTACTTTTTCAGTTACTGCAGCAAGTTACAGAATGTGACACAAAGATGCATGTTTTGCATGTCCTTTCTTGTGTGATCGAAAGAGTCAACATACAGATACGACCGTATGTAGGATGTCTGGTACAGTATCTGCCTCTACTTTGGAAGCAGAGTGAAGAACACAATATGCTGAGATGTGCTATTCTGACGACACTAATTCATCTTGTTCAGGGATTAGGAGCAGACAGCAAGAACCTGTACCCTTTCCTGCTCCCAGTTATTCAGCTGAGTACAGATGTTTCCCAGCCTCCACATGTTTATCTTCTGGAAGATGGTTTAGAATTATGGTTAGTGACATTGGAAAACAGCCCATGTATAACACCAGAGTTACTTCGTATATTTCAGAATATGTCAGCACTTCTTGAACTAAGTTCAGAAAATCTCAGAACCTGCTTCAAGATCATCAATGGTTATATCATTTTGTCATCAACAGAATTTTTACAGACATATGCAATAGGTCTATGTCAGTCCTTTTGTGAGCTGTTAAAGGAAATTACTACAGAAGGTCAAGTCCAAGTGCTCAAGGTTGTGGAAAATGCCCTTAAAGTGAACCCAGTATTAGGCCCGCAGATGTTTCAACCGATTCTACCCTGTGTTTTCAGGGGAATTATAGAAGGGGAGAGGTATCCTGTAGTGATGTCCACGTATCTTGGAGTTATGGGTCGAGTACTGCTACAAAACACTAGTTTTTTTTCTTCACTTCTTAATGAGATGGCACATAAATTTAATCAGAAGATGGACCAGCTTTTGGGAAATATGATTGAAATGTGGGTTGATCGCATGGACAACATTACCCAGCCTGAAAGAAGAAAACTTTCAGCTTTGGCTTTGCTTTCTCTTCTGCCATCTGATAATAGTGTTATCCAAGATAAATTCTGTGGAATTATCAACATCTCAGTAGAGGGCTTACATGATGTCATGACGGAAGATCCTGAAACAGGAACTTATAAAGACTGTATGTTGATGTCTCATCTTGAGGAACCAAAAGCCACAGAAGATGAAGAACCACCCACAGAGCAAGATAAGAGGGAAAAAATGCTGGCCCTGAAGGACCCAGTACACACGGTGTCGCTACAGCAGTTCATCTACGAGAAGCTCAAGGCACAGCAGGAGTTACTGGGAGAACAAGGCTTCCAGTCCCTCATGGAAACAGTGGACACAGAGATTGTCACCGAGCTACAGGAGTTTTTGCAGGGATTC---
>loxAfr3
ATGGATCTCAATAGCGCCAGCACTATTGTTCTTCGGGTCTTAACCCAGGCCACCAGTCAGGATACTGCTGTGTTAAAACCAGCTGAGGAACAATTGAAACAGTGGGAGACACAGCCAGGTTTCTATTCAGTGTTGCTGAATATTTTCACCAACCATGCTCTGGATATCAATGTAAGGTGGCTCGCTGTGCTGTATTTTAAAAATGGGATTGATCGCTACTGGAGACGTGTAGCACCTCATGCTCTCTCAGAGGAGGAGAAGTCTACATTGCGTGCAGGGCTCATCACCAACTTCAATGAACCAATAAACCAGATTGCAACTCAGATCGCAGTGCTGATTGCAAAAGTTGCTAGATTAGATTGCCCTAGACAGTGGCCTGAACTGATTCCCACTCTCATAGAATCTGTTAAAGTCCAAGATGATCTTCGACAGCACAGAGCATTACTCACCTTTTATCATGTTACCAAGACTCTGGCATCTAAACGACTGGCTGCTGATAGAAAATTGTTTTATGATTTAGCTTCTGGAATTTATAATTTTGCCTGCTCTCTGTGGAATCACCATACAGACACATTCCTGCAACAAGTTTCTTCTGGGGATGAAGCTGCAGTTCAAAGTTCACTAGAACGAACTTTACTATCATTGAAAGTGCTGCGTAAGTTAACTGTTAATGGATTTGTGGAGCCTCATAAGAATATGGAAGTGATGGGTTTTTTACATGGCCTATTTGAACGTCTGAAACAGTTTCTGGATTGCAGTAGAAGTATAGGTACAGATAATTTATGTAGAGATAGATTGGAAAAGACCATCATTCTTTTTACTAAAGTGCTTTTGGATTTCCTTGACCAGCATCCCTTTTCATTTACTCCTTTAATTCAAAGATCACTGGAGTTTTCTGTAAGCTATGTTTTTACAGAAGTTGGTGATGGGGTTACATTTGAACGATTCATTGTCCAGTGCATGAATCTTATTAAGATGATTGTCAAAAATTACGCTTATAAGCCATCGAAAAATTTTGAAGATAGTAGCCCTGAAACTCTTGAAGCTCATAAGATTAAGATGGCATTTTTCACATATCCCACTTTGACAGAGATTTGTAGGCGATTAGTCTCTCATTATTTTCTGCTAACTGAAGAAGAGCTGACAATGTGGGAAGAAGACCCAGAAGGCTTTACAGTGGAAGAAACAGGAGGAGATTCTTGGAAATATAGTTTAAGGCCTTGCACTGAAGTATTATTTATAGATATATTCCATGAATATAATCAAACTCTTACTCCTGTACTTCTAGAAATGATGCAGACACTTCAAGGGCCCACCAATGTGGAAGATATGAATGCACTCTTAATCAAAGATGCTGTGTATAATGCTGTGGGATTAGCTGCTTACGAGCTGTTTGACAGTGTTGATTTTGATCAGTGGTTTAAAAACCAGCTTCTTCCAGAACTACAGGTCATTCACAATAGGTATAAGCCATTGCGACGCAGGGTGATCTGGCTCATTGGTCAGTGGGTTTCTGTGAAATTCAAGTCTGACTTAAGACCAATGCTATATGAGGCAATTTGTAACTTACTTCAAGACCAAGATTTAGTGGTCCGTATCGAAACAGCTACAACTCTGAAGTTAATA------------------------TTC---------------CTTAACTGCTCTTCACCTGTTGATGATTTTGAATTTCGAACTGATCAGTTCCTACCGTATTTGGAAACCATGTTCACACTACTTTTTCAGTTACTGCAACAAGTTACAGAATGTGACACAAAGATGCATGTTTTGCATGTCCTTTCTTGTGTGATCGAAAGAGTCAACATACAGATCCGACCATATGTAGGATGTTTGGTACAGTATCTGCCTCTTCTTTGGAAGCAGAGTGAAGAACACAATATGCTGAGATGTGCTATTCTGACAACACTAATTCATCTTGTTCAGGGATTAGGAGCAGACAGCAAGAACCTGTACCCTTTCCTGCTCCCAGTAATTCAACTGAGTACAGATGTTTCCCAGCCTCCACATGTTTATCTTCTGGAAGATGGTTTAGAATTATGGTTAGTGACATTGGAAAACAGCCCATGTATAACACCGGAGTTACTTCGTATATTTCAGAATATGTCAGCACTTCTTGAACTAAGTTCAGAAAATCTCAGAACATGCTTTAAGATCATCAATGGTTATATCTTTTTGTCATCAACAGAATTTTTACAGACATATGCACTAGGTCTCTGTCAGTCCTTTTGTGAGCTGTTAAAGGAAATTACTACAGAAGGTCAAGTTCAAGTGCTCAAGGTTGTGGAAAATGCCCTTAAAGTGAACCCAGTATTAGGCCCGCAAATGTTCCAACCGATTCTACCTTGTGTTTTCAGGGGGATTATAGAAGGAGAGAGGTATCCTGTAGTGATGTCCACATATCTTGGAGTCATGGGTCGAGTACTGCTGCAAAACACTAGCTTTTTTTCTTCACTTCTTAATGAGATGGCACATAAATTTAATCAGGAGATGGACCAGCTTTTGGGAAATATGATTGAAATGTGGGTTGATCGCATGGACAACATTACCCAGCCTGAAAGAAGAAAACTTTCAGCTTTGGCTTTGCTTTCTCTTCTGCCATCTGATAATAGTGTTATCCAAGATAAATTCTGTGGGATTATAAACATCTCAGTGGAGGGCCTGCATGATGTGATGACGGAAGATCCTGACACAGGAACTTATAAAGACTGTATGCTGATGTCTCATCTTGAGGAACCAAAAGCAACAGAAGATGAAGAACCACCCACAGAGCAGGATAAGAGGGAAAAAATGCTGGCCCTGAAGGACCCCGTGCACACGGTGTCACTGCAGCAGTTCATCTACGAGAAGCTCAAGGCACAGCAGGAGTTACTGGGAGAACAAGGCTTCCAGTCCCTCATGGAAACAGTGGACACAGAGATCGTCACCGAGCTACAGGAGTTTTTGCAGGGATTC---
>oryAfe1
ATGGATCTCCATAGTGCCAGCACTGTTGTTCTTCGGGTCTTAACGCAGGCCACCAGTCAGGATACTGCTGTGTTAAAACCAGCTGAGGAACAGTTGAAACAGTGGGAGACACAGCCAGGTTTCTATTCAGTGTTGCTGAATATCTTCACAAACCACACTCTGGATATAAATGTAAGGTGGCTTGCTGTGCTGTATTTTAAAAATGGAATTGATCGCTACTGGAGACGTGTAGCACCTCATGCTCTTTCAGAGGAGGAGAAATCTACATTACGTGCAGGGCTCATCACCAACTTCAATGAACCAATAAATCAGATTGCAACTCAGATTGCAGTGCTGATTGCAAAAGTTGCTAGATTGGATTGTCCTAGACAATGGCCTGAGCTGATCCCCACTCTTATTGAATCTGTTAAAGTCCAAGATGATCTTCGACAGCACAGAGCATTACTTACCTTCTATCATGTTACCAAGACTTTGGCTTCTAAACGACTGGCTGCTGATAGAAAATTGTTTTATGATTTAGCTTCTGGAATTTATAATTTTGCCTGCTCTCTGTGGAATCACCATACAGACACATTCCTGCAACAAGTTTCTTCTGGGAATGAAGCTGCAGTTCAAAGTTCACTAGAACGAACTTTACTGTCATTGAAAGTTCTGCGTAAGTTAACCGTTAATGGATTTGTGGAGCCTCATAAGAATATGGAGGTGATGGGTTTTTTACATGGAATATTTGAACGTCTAAAACAATTTCTGGATTGCAGTAGAAGTATAGGTGCAGATAACATATGTAGAGATAGACTGGAAAAGACCATCATTCTTTTTACTAAAGTGCTTTTGGATTTCTTGGACCAGCATCCCTTTTCATTTACCCCTCTAATTCAGAGATCACTAGAATTTTCTGTAAGCTATGTTTTTACAGAAGTTGGTGAAGGGGTTACATTTGAGCGATTCATTGTCCAATGCATGAATCTTATTAAGATGATTGTCAAAAATTATGCTTATAAGCCATCAAAAAATTTTGAAGATAGTAGCCCTGAAACTCTTAAAGCTCATAAGATTAAGATGGCGTTTTTCACATATCCCACCTTGACAGAGATTTGTAGAAGATTAGTCTCTCATTATTTTCTGTTAACTGAAGAAGAACTGACAATGTGGGAAGAAGATCCAGAAGGCTTTACAGTGGAAGAAACAGGAGGAGACTCTTGGAAATATAGTTTGAGGCCTTGCACTGAAGTGCTGTTTATAGATATATTCCATGAATATAATCAAACTCTTACTCCTGTACTTCTGGAAATGATGCAGACACTTCAAGGGCCCACCAATGTGGAAGATATGAATGCACTATTAATCAAAGATGCTGTGTATAATGCTGTGGGATTAGCTGCTTATGAGCTGTTTGACAGTGTTGATTTTGATCAGTGGTTTAAAAACCAACTTCTTCCAGAATTACAAGTCACTCATAATAGGTATAAGCCATTGCGACGCAGGGTGATCTGGCTTATCGGTCAGTGGATTTCCGTGAAATTCAAGTCTGACTTAAGACCAATGCTATATGAGGCAATTTGTAACTTGCTTCAAGATCAGGATTTGGTGGTCCGTATTGAAACAGCAACAACTCTGAAGTTAATA------------------------TTC---------------CTTAACTGTTATTCACCTGTTGATGATTTTGAGTTTCGAACAGATCAGTTTTTACCGTATTTGGAAACCATGTTCACACTACTTTTTCAGTTACTGCAACAAGTTACAGAATGTGACACAAAGATGCATGTTTTGCATGTCCTTTCTTGTGTGATTGAAAGAGTCAACATGCAGATACGACCATATGTAGGATGTTTGGTACAGTATTTGCCTCTTCTCTGGAAGCAGAGTGAAGAACACAATATGTTGAGATGTGCTATTCTGACAACACTAATTCATCTTGTTCAAGGATTAGGAGCAGACAGCAAGAACCTGTACCCTTTCCTGCTCCCAGTTATTCAACTGAGTACAGATGTTTCACAGCCTCCACATGTTTATCTTCTGGAAGATGGTTTAGAATTATGGTTAGTGACATTGGAAAACAGCCCATGTATAACACCAGAGTTACTTCGTATATTTCAGAATATGTCACCACTTCTTGAACTAAGTTCAGAAAATCTCAGAACCTGCTTTAAGATCATCAATGGTTATATTTTTTTGTCATCAACAGAATTTTTACAGACATATGCATTAGGTCTATGTCAGTCCTTTTGTGATCTGTTAAAGGAAATTACTACAGAAGGTCAAGTTCAAGTACTCAAGGTTGTGGAAAATGCTCTGAAAGTGAACCCAGTGTTAGGTCCACAAATGTTTCAACCAATTCTACCCTGTGTTTTCAGGGGGATTATAGAAGGGGAGAGGTATCCTGTCGTGATGTCCACATATCTTGGAGTTATGGGACGAGTCCTGCTACAAAACACTAGTTTCTTTTCTTCACTTCTTAATGAGATGGCCCATAAATTTAATCAGGAGATGGACCAGCTTTTGGGAAATATGATTGAAATGTGGGTTGATCGCATGGACAACATTACCCAGCCTGAAAGAAGAAAACTTTCAGCTTTGGCTTTGCTTTCTCTTCTTCCATCTGATAACAGTGTTATCCAAGATAAATTCTGTGGAATTATAAACATCTCAGTGGAGGGCCTACATGATGTCATGACAGAAGATCCTGAAACAGGCACTTACAAAGACTGCATGTTGATGTCTCATCTTGAGGAACCAAAAGCAACAGAAGATGAAGAACCACCCACAGAGCAGGATAAGAGGGAAAAAATGCTGGCCCTGAAGGATCCTGTGCACACGGTGTCACTGCAGCAGTTCATCTACGAGAAGCTCAAGGCACAGCAGGAGTTGCTGGGAGAACAGGGCTTCCAGTCGCTCATGGAAACAGTCGACACGGAGATTGTCACCCAGCTACAGGAGTTTTTGCAGGGATTC---
>echTel2
ATGGATCTCAACAGTGCCAGCACTATTGTTCTTCGGGTCTTAACGCAGGCCACCAGTCAGGACACGGCTGTGTTAAAACCAGCTGAGGAGCAATTGAAACAGTGGGAGACTCAGCCAGGTTTCTATTCGGTGCTGCTGAATATTTTCACAAACCATACCCTGGATATAAATGTCAGGTGGCTTGCTGTGCTATATTTTAAAAATGGAATTGATCGCTATTGGAGACGTGTAGCACCTCATGCTCTCTCAGAGGAGGAGAAATCTACATTGCGTGCGGGACTCATCACCAACTTCAATGAGCCAATAAACCAGATTGCAACTCAGATCGCAGTGCTCATTGCAAAAGTTGCTAGATTGGACTGCCCTAGACAGTGGCCTGAACTGATTCCCACTCTCCTAGAGTCTGTGAAAGTCCAAGATGACCTTCGACAGCACCGAGCATTGCTTACCTTCTATCATGTTACCAAGACTTTGGCATCCAAGCGCCTGGCTGCTGATAGGAAGTTGTTTTATGATTTAGCTTCTGGAATTTATAATTTTGCCTGCTCTCTGTGGAACCACCATACAGACACATTCCTGCAACAAGTTTCTTCTGGGAATGAAGCTACAGTTCAGAGTTCATTAGAACGAACATTACTGTCTTTGAAAGTGCTGCGTAAGTTAACTGTTAATGGATTTGTGGAGCCTCATAAGAATATAGAGGTGATGGGCTTTTTACATGGAATATTTGATCGTCTAAAACAATTTCTGGATTGCAGTAGAAGTATAGGTGCAGATAATGTATGTAGAGATAGACTGGAAAAGACCATCATTCTCTTTACTAAAGTGCTTTTGGATTTCTTGGACCAGCATCCCTTTTCTTTTACTCCTCTAATTCAGAGATCACTAGAATTTTCTGTAAGCTATGTTTTTACAGAAGTTGGTGAAGGAGTTACATTTGAGCGATTCATTGTCCAGTGCATGAATCTTATTAAGATGATTGTGAAAAATTATGCATATAAGCCATCAAAAAATTTTGAAGATAGTAGCCCCGAAACTCTTAAAGCTCATAAGATTAAGATGGCGTTTTTCACGTATCCCACTCTGACGGAGATATGTAGGAGATTAGTCTCTCATTATTTTCTGCTAACTGAAGAAGAACTGACAATGTGGGACGAAGATCCGGAAGGCTTCACAGTGGAAGAAACTGGAGGAGATTCTTGGAAATATAGTTTGAGGCCTTGCACTGAAGTACTGTTTATAGATATATTCCATGAATATAATCAAACTCTTACTCCTGTACTTCTAGAAATGATGCAGACACTTCAAGGGCCGACCAATGTGGAAGATATGAATGCATTGTTAATCAAAGATGCTGTGTATAATGCTATGGGATTAGCTGCTTATGAGCTGTTTGACAGTGTTGATTTTGATCAGTGGTTTAAAAACCAACTTCTTCCAGAATTACAAGTAATTCATAATAGGTATAAGCCGTTGCGACGCAGGGTGATCTGGCTTATTGGTCAGTGGATTTCTGTGAAATTCAAGTCTGACTTAAGACCACTGCTATATGAAGCAATTTGTAACTTACTTCAAGATCAAGATTTAGTGGTTCGTATTGAAACAGCTACAACTCTGAAGTTAAGA------------------------TTC---------------CTTAACTGCCTTTCACCTGTTGATGATTTTGAGTTTCGGACAGACCAGTTTTTGCCGTATTTGGAAACCATGTTCACACTACTTTTTCAGTTACTGCAGCAAGTTACAGAGTGTGACACAAAGATGCATGTTTTGCATGTCCTTTCTTGTGTCATTGAAAGAGTCAACATGCAGATACGACCATATGTAGGTTGTCTGGTACAGTATTTGCCTCTTCTTTGGAAGCAGAGTGAGGAACACAATATGTTAAGATGTGCTATTTTGACCACACTAATTCATCTTGTTCAGGGATTAGGAGCAGACAGCAAGAACCTGTACCCTTTCCTGCTCCCAGTAATTCAACTGAGTACAGATGTTTCCCAGCCTCCACATGTTTATCTTCTGGAAGATGGTTTAGAATTATGGTTGGTGACATTGGAAAACAGCCCATGTATAACACCAGAGTTACTTCGAATATTTCAGAATATGTCGCCACTTCTTGAACTAAGTTCAGAAAATCTCAGAACCTGCTTTAAGATCATCAATGGTTATATCTTTTTGTCATCAACAGAATTTTTACAGACATATGCAATAGGTTTATGTCAGTCCTTTTGTGAGCTATTGAAGGAAATTACTACAGAAGGTCAAGTTCAAGTGCTCAAGGTTGTGGAAAATGCCCTTAAAGTGAACCCAGTATTAGGCCCGCAAATGTTTCAACCAATTTTACCCTGTGTTTTCAGGGGGATTGTAGAAGGGGAGAGGTATCCTGTAGTAATGTCTACGTATCTTGGAGTCATGGGCCGAGTACTGCTACAAAATACTAGTTATTTTTCTTCACTTCTTAATGAGATGGCACATAAATTCAATCAGGAGATGGACCAGCTTTTGGGAAGTATGATTGAAATGTGGGTTGATCGAATGGACAATATCACCCAGCCTGAAAGAAGAAAGCTTTCAGCTTTGGCTTTGCTTTCTCTTCTGCCTTCTGATAATAGTGTTATCCAAGATAAATTCTGTGGCATTATAAACATCTCGGTGGAGGGCCTACATGATGTCATGACGGAAGATCCTGAAACAAGAACTTATAAAGATTGCATGTTGATGTCTCATCTTGAGGAACCAAAAGCAACCGAAGATGAAGAGCCACCTACAGAACAGGATAAGAGGGAAAAGATGCTGGCCCTGAAGGATCCTGTCCACACAGTGTCCCTGCAGCAGTTCATCTACGAGAAGCTCAAGGCACAGCAGGAGCTGTTGGGCGAACAAGGCTTCCAGTCACTCATGGAAACCGTGGACACAGAGATTGTCACCCAGCTGCAGGAGTTTCTGCAGGGATTC---
>oryCun2
ATGGATCTTAATAGTGCCAGCACTGTTGTTCTTCAGGTCTTAACACAGGCCACCAGTCAGGATACTGCTGTGTTAAAACCAGCTGAGGAGCAGTTGAAACAGTGGGAGACACAGCCAGGTTTCTATTCAGTGTTGCTG------------------------------------------------------------------------------------------------------GCGCTCTCTGAGGAAGAGAAATCGACATTGCGTGCAGGGCTAATCACCAACTTCAATGAACCAATAAACCAGATTGCCACTCAGATTGCAGTGCTGATTGCAAAAGTTGCTAGATTAGATTGTCCTAGACAGTGGCCTGAACTGATTCCCACTCTTATCGAGTCTGTGAAAGTCCAAGATGATCTCCGACAGCACAGAGCGTTACTCACCTTCTATCATGTTACCAAGACACTGGCGTCTAAACGACTGGCTGCTGACAGAAAACTGTTTTATGATTTAGCTTCTGGAATTTATAGTTTTGCCTGCTCTCTGTGGAATCACCATACAGACACATTCCTGCAACAAGTTTCTTCAGGCAATGAAACTGCAGTTCTTAGTTCACTTGAACGAACTCTGCTGTCATTAAAAGTGTTACGTAAATTGACTGTTAATGGATTTGTGGAGCCACACAAGAATATGGAAGTGATGGGTTTTTTGCATGGAATATTTGAACGTTTAAAACAGTTTCTGGAATGCAGTAGAAATATAGGCACAGATAATGTATGTAGAGATAGATTGGAAAAGACCATCATTCTCTTTACTAAAGTGCTTCTGGACTTCTTGGATCAGCATCCCTTTTCATTTACTCCTCTAATTCAGAGATCACTGGAATTTTCTGTAAGCTATGTTTTTACCGACGTTGGTGAAGGTGTTACATTTGAGCGATTCATAGTCCAATGCATGAATCTTATCAAGATGATTGTCAAAAATTATGCTTATAAGCCATCTAAAAATTTTGAAGATAGCAGCCCTGAAACTCTTGAAGCCCATAAGATTAAGATGGCATTCTTCACATATCCCACTTTGACAGAGATCTGTCGAAGATTAGTCTCTCACTATTTTCTGTTAACTGAAGAAGAACTGACAATGTGGGAAGAAGACCCAGAAGGCTTTACAGTGGAAGAAACAGGAGGAGATTCTTGGAAATACAGTTTGAGGCCTTGCACTGAAGTCCTGTTTATAGATATATTCCATGAATATAATCAAACTCTTACTCCTGTGCTTCTGGAAATGATGCAGACACTTCAAGGACCCACCAATGTAGAAGATATGAATGCACTGTTAATCAAAGATGCTGTATATAATGCCGTTGGATTAGCTGCTTATGAGCTGTTTGACAGTGTTGACTTTGATCAATGGTTTAAAAACCAACTTATTCCAGAATTACAAGTCATTCATAATAGGTATAAGCCATTGAGACGCAGGGTGATTTGGCTGATTGGTCAGTGGATTTCTGTGAAATTCAAGTCTGACTTAAGACCCATGCTTTATGAAGCAATCTGTAACTTACTTCAAGATCAAGATTTAGTGGTCCGTATTGAAACAGCTACAACTCTGAAGTTAATA------------------------TTC---------------CTTAACTGTCTTTCACCTGTTGATGATTTTGAATTTAGAACAGATCAGTTTCTACCGTATTTGGAAACCATGTTCACGCTACTTTTTCAACTACTGCAGCAAGTTACAGAGTGTGACACAAAGATGCACGTTTTGCACGTACTTTCTTGTGTGATTGAAAGAGTCAACATGCAGATCCGACCGTATGTGGGATGTCTGGTACAATACTTGCCTCTTCTTTGGAAGCAGAGCGAAGAACACAATATGTTGCGATGTGCTATTCTGACCACACTAATTCATCTTGTTCAGGGATTAGGAGCAGACAGCAAGAACGTGTACCCTTTCCTGCTCCCTGTTATTCAACTGAGTACAGATGTTTCCCAGCCTCCACATGTTTATCTTCTGGAAGATGGTTTAGAATTATGGTTAGTAACATTGGAAAACAGTCCATGTATTACACCCGAGTTGCTTCGCATATTTCAGAATATGTCACCGCTTCTTGAACTAAGTTCAGAAAATCTCAGAACCTGCTTTAAGATCATCAATGGTTATATCTTTTTATCATCAACAGAATTTTTACAGACATATGCAGTAGGTCTGTGCCAGTCCTTTTGTGACTTGTTAAAGGAAATTACTACAGAAGGTCAAGTTCAAGTGCTCAAGGTTGTGGAAAATGCTCTTAAAGTGAATCCAGTATTAGGCCCGCAAATGTTTCAACCAATTTTACCCTGTGTTTTCAGGGGTATTATAGAAGGAGAGAGGTATCCTGTGGTGATGTCCACGTATCTTGGAGTTATGGGTCGAGTGCTACTACAAAATGCTAGTTTCTTCTCTTCACTGCTCAGTGAGATGGCACATAAATTTAATCAAGAGATGGACCAGCTTTTGGGAAACATGATTGAAATGTGGGTGGATCGAATGGACAACATTACCCAGCCCGAAAGAAGGAAACTTTCAGCTTTGGCTTTGCTGTCTCTCCTGCCATCTGATAACAGTGTTATCCAAGATAAATTCTGTGGGATTATAAACATCTCAGTGGAGGGCCTTCATGATGTCATGACGGAAGATTCTGAAACAGGCACTTACAAAGACTGTATGTTAATGTCTCATCTCGAAGAACCAAAAGTAACAGAAGACGAAGAACCGCCCACAGAACAAGATAAGAGGAAGAAGATGCTGGCCCTGAAGGACCCTGTGCACACGGTGTCACTGCAGCAGTTCATCTACGAGAAGCTCAAGGCCCAGCAAGAGTTACTGGGGGAACAGGGCTTCCAGTCCCTCATGGAGACGGTGGACACAGAGATTGTCACCCAGCTGCAGGAGTTTCTACAGGGATTC---
>HLmolMol2
ATGGATCTCAATAGTGCCAGCAGTGTTGTTCTTCAGGTCTTAACACAGGCCACCAGTCAGGACACTGCTGTATTAAAACCAGCTGAGGAGCAGTTGAAACAGTGGGAAACACAGCCAGGTTTCTATTCAGTGTTGCTGAATATTTTCACAAACCACACTCTGGATGTAAATGTAAGGTGGCTTGCTGTGCTGTACTTTAAAAATGGAATTGATCGTTATTGGAGACGTGTAGCACCTCATGCTCTCTCAGAGGAGGAGAAGTCTACGTTGCGTGCAGGGCTAATCACCAACTTCAATGAACCAATAAACCAGATCGCAACTCAGATTGCAGTGCTGATTGCAAAAGTTGCTCGATTGGACTGTCCCAGACAGTGGCCTGAACTGATTCCCACTCTTATAGAGTCTGTGAAAGTCCAAGATGATCTTCGACAGCACAGAGCATTACTTACCTTCTATCATGTTACCAAGACTTTGGCCTCTAAACGTCTGGCTGCTGATAGAAAACTGTTTTATGATTTAGCTTCTGGAATTTATAATTTTGCCTGCTCTCTGTGGAATCACCACACAGACACATTCCTTCAACAAGTTTCTTCTGGCAATGAAGCTGTAGTTCTAAATTCACTGGAACGAACCCTGCTATCTTTGAAAGTGCTGCGTAAGTTAACTGTTAATGGATTTGTGGAACCTCATAAGAATATGGAGGTGATGGGTTTTCTACATGGAATATTTGACCGTCTAAAACAATTTCTGGATTGCAGTAGAAGTATAGGTACAGATAATGTATGTAGAGATAGACTGGAAAAGACCATTATTCTTTTTACTAAAGTGCTTCTGGACTTCTTGGATCAGCATCCCTTTTCATTTACTCCTCTAATTCAGAGATCACTGGAATTTTCTGTAAGCTATGTATTTACAGAAGTTGGTGAAGGGGTTACATTTGAACGATTCATTGTCCAGTGCATGAATCTGATAAAGATGATTGTCAAAAATTATGCTTATAAACCATCCAAAAATTTTGAAGATAGCAGCCCTGAAACCCTTGAAGCTCATAAGATTAAGATGGCATTCTTCACATATCCCACTTTGACGGAGATTTGTAGAAGATTAGTCTCTCATTATTTTCTGTTAACTGAAGAAGAACTGACAATGTGGGAAGAAGACCCAGAAGGCTTTACAGTGGAAGAAACAGGAGGAGATTCTTGGAAATACAGTTTGAGGCCTTGCACAGAAGTACTATTTATAGATATATTCCATGAATATAATCAGACTCTTACTCCTGTACTTCTAGAAATGATGCAAACACTTCAAGGGCCCACTAATGTGGAAGATATGAATGCACTATTAATCAAAGATGCTGTGTATAATGCTGTTGGATTAGCAGCTTATGAGCTGTTTGACAGTGTTGATTTTGATCAGTGGTTTAAAAACCAACTTCTTCCAGAGTTACAAGTCATTCACAATAGGTATAAGCCATTGCGACGCAGGGTGATTTGGCTCATCGGTCAGTGGATTTCTGTGAAATTCAAGTCTGACTTAAGACCCATGTTATATGAGGCCATTTGTAACTTGCTTCGAGACCAAGACTTAGTGGTCCGTATTGAAACAGCTACAACTCTGAAGTTAATA------------------------TTC---------------CTTAACTGCTCTTTACCTGTTGATGATTTTGAGTTTAGAACGGATCAGTTTCTGCCGTATTTGGAAACGATGTTCACACTACTTTTTCAGTTACTGCAGCAAGTTACAGAATGTGACACAAAGATGCATGTTTTACATGTCCTTTCTTGTGTGATTGAAAGAGTCAACGTGCAGATACGGCCATATGTAGGATGCCTGGTGCAATATTTGCCTCTTCTTTGGAAGCAGAGTGAAGAACACAATATGTTGAGATGTGCTATTCTGACAACGCTTATTCATCTTGTTCAGGGATTAGGAGCAGACAGCAAGAACCTGTACCCTTTCCTGCTCCCAGTTATTCAACTGAGTACAGATGTTTCCCAGCCTCCACATGTTTATCTTCTGGAAGATGGTTTAGAATTATGGTTAGTGACTTTGGAAAACAGCCCATGCATTACACCAGAGTTGCTTCGTATCTTTCAGAATATGTCACCACTTCTTGAACAAAGTTCAGAAAATCTCAGAACCTGCTTTAAGATCATCAACGGTTATATCTTTTTATCATCAACAGAATTTTTACAGACATATGCAGTAGGTCTGTGTCAGTCCTTTTGTGAGCTGCTAAGGGACATTACTACAGAAGGTCAAGTTCAAGTGCTCAAGGTTGTGGAAAATGCCCTTAAAGTGAACCCAGTATTAGGTCCACAAATGTTTCAACCAATTCTACCCTGTGTTTTCAGAGGTATTATAGAAGGGGAGAGGTATCCTGTAGTGATGTCAACATATCTTGGAGTTATGGGTCGAGTCCTGCTACAAAACACTAGTTTCTTTTCTTCACTTCTTACTGAGATGGCACATAAATTTAATCAGGAGATGGACCAGCTTTTGGGAAATATGATTGAAATGTGGGTTGATCGCATGGACAACATTACTCAGCCTGAAAGAAGAAAACTTTCAGCTTTGGCTTTGCTTTCTCTTCTGCCATCTGATAATAGTGTTATCCAAGATAAATTCTGTGGGATTATAAACATCTCAGTGGAGGGCCTTCATGATGTCATGACAGAAGATCCTGAAACAGGAACTTATAAAGACTGTATGTTGATGTCTCATCTTGAAGAACCAAAAGCAACAGAAGATGAAGAACCACCCACAGAACAGGATAAGAGGAAAAAAGTGCTGGCCCTGAAGGACCCGGTGCACACGGTGTCCCTGCAGCAGTTCACCTACGAGAAGCTCAAGGCACAGCAGGAGCTCCTGGGAGAGCAAGGCTTCCAGTCCCTCATGGAAACGGTGGACACGGAGATCGTCACCCAGCTCCAGGAGTTTCTGCAGGGCTTC---
>hetGla2
------------------------------------------------------------------------------------------------------------------------------------------AATATTTTCACCAACCACAGCTTGGATATAAATGTAAGGTGGCTTGCTGTGCTGTATTTTAAACATGGAATTGACCGTTATTGGAGACGTGTAGCACCTCACGCTCTCTCAGAGGAGGAAAAATCTACATTGCGTGCAGGGCTCATCACCAACTTCAATGAACCAATAAACCAGATTGCAACTCAGATTGCAGTGCTAATTGCAAAAGTGGCTAGACTGGATTGTCCTAGACAATGGCCTGAACTCATTCCCACTCTTATAGAGTCTGTGAAAGTTCAAGATGATCTTCGACAGCACAGAGCGTTACTTACCTTCTATCATGTTACTAAGACACTGGCATCTAAACGTCTAGCTGCTGATAGAAAACTGTTTTATGATTTAGCTTCTGGAATTTATACTTTTGCCTGTTCTCTGTGGAATCACCATACAGACACATTCCTGCAACAGGTTTCTTCTGGCAATGAAGTTGCAGTTCTTAGTTCACTAGAACGAACTCTACTGTCATTAAAAGTGCTGCGTAAGCTAACTGTTAATGGATTTGTGGAACCTCATAAGAATATGGAGGTGATGGGTTTTTTACATGGAATATTTGAACGTCTAAAACAGTTTCTGGAATGTAGTAGAAATATAGGTACAGATAATGTATGTAGAGACAGACTGGAAAAAACCATCATTCTTTTTACTAAAGTGCTTTTGGACTTCTTGGATCAGCATCCCTTTTCATTTACACCTCTAATTCAGAGATCACTGGAATTTTCTGTAAGCTATGTGTTTACTGAAGTTGGTGAAGGCGTTACATTTGAACGATTCATTGTCCAATGCATGAATCTTATTAAGATGATTGTCAAAAATTATGCTTATAAGCCATCCAAAAATTTTGAAGATAGCAGCCCTGAAACTCTTGAAGCCCATAAGATCAAGATGGCATTCTTTACATATCCCACTTTGACGGAGATATGTAGAAGATTAGTTTCTCATTATTTCTTACTAACTGAAGAAGAACTGACAATGTGGGAAGAAGATCCAGAAGGCTTTACAGTGGAAGAAACAGGAGGAGATTCTTGGAAATATAGTTTGAGACCTTGCACTGAAGTACTATTTATAGATATATTCCATGAATATAATCAAACTCTTACTCCTGTACTTCTAGAAATGATGCAAACTCTTCAAGGGCCCACCAATGTGGAAGATATGAATGCACTGTTAATCAAAGATGCTGTGTATAATGCCGTTGGATTAGCTGCGTATGAGCTGTTTGATAGTGTTGATTTTGATCAGTGGTTTAAAAACCAACTTCTTCCAGAATTACAAGTCATTCACAATAGGTATAAGCCATTGCGACGCAGGGTGATTTGGCTTATTGGTCAGTGGATTTCTGTAAAATTCAAGTCTGACTTGAGACCCATGCTATATGAAGCAATCTGTAACTTACTCCAAGATCAAGATTTAGTGGTCCGAATTGAAACGGCTACAACTCTGAAGTTAACT------------------------------------------------------------GTTGATGATTTTGAATTTAGAACAGATCAGTTTCTACCGTATTTGGAGACCATGTTCACACTACTTTTTCAGTTATTGCAGCAAGTTACAGAATGTGACACAAAGATGCACGTTTTACATGTCCTTTCTTGTGTGATTGAAAGAGTCAATATGCAGATACGACCGTATGTAGGATGTTTGGTACAGTATTTGCCTCTTCTTTGGAAGCAGAGTGAAGAACACAATATGTTAAGATGTGCTATTCTGACAACACTTATTCATCTTGTTCAGGGATTAGGAGCAGACAGCAAGAACCTGTACCCTTTCCTGCTCCCAGTTATCCAACTGAGTACTGATGTTTCCCAGCCTCCACATGTCTATCTTCTGGAAGATGGTTTAGAATTATGGTTAGTAACGTTGGAAAACAGCCCATGTATTACACCAGAGTTGCTTCGGGTATTTCAGAATATGTCAGCATTACTTGAGCTAAGTTCAGAAAATCTCAGAACCTGCTTTAAGATTATCAATAGTTATATCTTTTTATCATCAACAGAATTTTTACAGACATACGCAGTAGGTCTTTGTCAGTCCTTTTGTGAGTTATTAAAGGAAATTACTACAGAAGGTCAAGTTCAAGTGCTCAAGGTTGTAGAAAATGCCCTTAAAGTGAACCCAGTATTAGGCCCACAAATGTTTCAGCCAATTTTACCCTGTGTTTTCAGAGGTATCATAGAAGGAGAGAGGTATCCTGTAGTCATGTCGACATATCTTGGAGTTATGGGTCGAGTCCTACTACAAAATGCTAGTTTCTTTTCTTCACTGCTTAATGAGATGGCACATAAATTTAATCAGGAGATGGACCAGCTTTTGGGAAACATGATTGAAATGTGGGTTGATAGAATGGACAACATTACCCAGCCTGAAAGAAGAAAACTTTCAGCTTTGGCTTTGCTTTCACTTCTTCCATCTGATAATAGTGTTATCCAAGATAAATTCTGTGGTATCATAAATATCTCAGTGGAAGGCCTTCATGATGTCATGACAGAAGACCCCGAGACACGAACATATAAAGACTGTATGTTGATGTCTCATCTTGAGGAACCAAAAGTAACAGAAGATGAAGAACCATTGACAGAACAAGATAAGAGGAAAAAGATGTTGGCCCTGAAGGACCCTGTGCATATGGTGTCACTGCAGCAGTTCGTCTATGAGAAACTCAAGGCACAGCAGGAGGTCCTGGGAGAACAAGGCTTCCAGTCTCTCATGGAAACAGTGGACACAGAGATTGTCACCCAGCTGCAAGAGTTTTTGCAAGGATTC---
>sorAra2
ATGGATCTCAATAGTGCCAGCAGTATTGTTCTTCAGGTCTTAACACAGGCTACCAGTCAAGATACCACTGTGTTAAAACCAGCGGAGGAGCAGTTGAAACAGTGGGAAACACAGCCAGGTTTCTATTCAGTGTTGCTGAATATTTTCACAAACCACACTCTGGATATAAATGTAAGATGGCTTGCTGTGCTGTATTTTAAGAATGGAATTGACCGTTACTGGAGACGGGTAGCACCTCATGCTCTCTCAGAGGAGGAGAAATCTACATTGCGTGCAGGGCTAATCACCAACTTCAATGAACCAATTAACCAGATTGCAACTCAGATTGCAGTTCTCATTGCAAAAGTTGCTCGATTGGACTGTCCCAGACAGTGGCCTGAATTGATACCCACTCTTATAGAATCTGTGAAAGTCCAAGATGATCTCCGACAGCACAGAGCACTACTTACCTTCTATCACGTTACTAAAACTTTGGCCTCTAAACGTCTGGCTGCTGATAGAAAACTTTTTTATGATTTAGCTTCTGAAATTTATAATTTTGCCTGCTCTCTGTGGAATCACCATACAGACACATTCCTTCAACATGTATCTTCTGGCAATGAAGCTGCAGTTCTGAGTTCACTAGAACGAACTCTACTATCATTGAAAGTGCTACGTAAGTTAACTGTTAATGGATTTATGGAACCTCATAAAAATGTGGAAGTAATGGGTTTTTTACATGGAATATTTGAACGTCTAAAACAGTTTCTGGAATGCAGTAGAAATATAGGTACAGATAACATATGTAGGGATAGACTGGAAAAGACCATCATTCTTTTTACTAAAGTGCTTTTGGACTTCTTGGATCAGCATCCCTTTTCATTTACTCCGCTAATTCAGAGATCGTTGGAATTTTCTGTAAGCTATGTATTTACAGAAGTTGGTGAAGGTGTTACATTTGAACGATTTATTGTCCAATGCATGAATCTTATTAAGATGATTGTCAAAAATTATGCTTATAAACCATCCAAAAATTTTGAAGATAGTAGTCCGGAAACTCTTGAAGCTCATAAAATTAAGATGGCATTCTTTACATTTCCCACTTTGACTGAGATCTGTAGAAGATTGGTGTCTCATTATTTTCTTTTAACTGAAGAAGAACTGACGATGTGGGAAGAAGACCCAGAAGGCTTTACAGTGGAAGAAACTGGAGGAGATTCTTGGAAATATAGCTTGAGGCCTTGCACTGAAGTACTATTTATAGATATATTCCATGAATATAATCAAACTCTTACTCCTGTACTTCTTGAAATGATGCAAACACTTCAAGGGCCTACTAATGTGGAAGATATGAATGCACTATTAATCAAAGATGCTGTATATAATGCCGTTGGATTAGCTGCATATGAGCTGTTTGACAGTGTTGATTTTGATCAGTGGTTTAAAAACCAACTTCTTCCGGAATTACAGGTTGTTCACAACAGATATAAACCATTACGACGCAGGGTGATATGGCTGATTGGTCAGTGGGTTTCTGTGAAATTCAAGTCTGATTTAAGACCAATGTTATATGAGGCAATTTGCAACTTACTTCAAGATCAAGACTTAGTGGTTCGCATTGAAACAGCTACAACTCTGAAGTTAATT------------------TTAATATTC---------------TTTAACTATCCTTTACCTGTTGATGATTTTGAGTTCAGAACAGATCAGTTTCTACCGTATTTGGAAACCATGTTCACACTGCTGTTTCAGTTACTGCAGCAAGTAACAGAATGTGACACAAAGATGCATGTTTTGCATGTCCTTTCTTGCGTGATTGAAAGAGTTAACATGCAGATACGACCATATGTGGGATGCTTGGTACAATATTTGCCTCTTCTTTGGAAGCAGAGTGAAGAACATAATATGTTGAGATGTGCTATTTTGACAACGCTTATACATCTTGTTCAGGGATTAGGAGCAGACAGCAAGAACCTGTACCCTTTCCTGCTCCCAGTTATTCAACTGAGTACAGATGTTTCCCAGCCTCCACATGTTTATCTTCTGGAAGATGGTTTAGAATTATGGTTAGTAACTTTGGAAAACAGCTCATGTATTACACCAGAATTGCTTCGTTTATTTCAGAATATGTCACCACTTCTTGAACTTGCTTCAGAAAATCTAAGAACTTGCTTAAAGATCATCAATGGTTATATCTTTTTATCATCAACAGAATTTTTACAGACATACGCACTAGGTCTGTGCCAATCCTTTTGTGAACTTCTAAAGGAAATCACTACAGAAGGTCAAGTTCAAGTTCTTAAGGTTGTGGAAAATACCCTTAAAGTAAACCCAGTATTAGGTCCACAAATGTTTCAACCTATTCTGCCCTGTGTTTTTAGAGGCATTATGGAAGGGGAGAGGTATCCTGTAGTGATGTCAACATATCTCGGAGTTATGGGTCGAGTCCTGCTACAGAACACTAGCTTTTTTTCTTCACTTCTTAATGAGATGGCGCATAAATTTAATCAGGAGATGGACCAACTTTTAGGAAATATGATTGAAATGTGGGTTGATCGTATGGACAACATTACCCAACCCGAAAGAAGAAAGCTTTCAGCATTGGCTCTACTTTCTCTTCTGCCATCTGATAATAGTGTTATCCAAGATAAATTCTGTGGGATTATAAACATCTCGGTGGAGGGTCTACACGATGTCATGACAGAAGATCCTGAAACAAGAACTTACAAAGACTGTATGTTGATGTCTCATCTGGAAGAACCAAAAGTAACAGGCGAGGAAGAACCACCCACAGAACAGGATAAGAGGAAAAAAATGCTGGCCCTGAAGGATCCCGTGCACACAGTGTCGCTGCAGCAGTTCATCTATGAGAAGCTCAAGGCACAGCAGGAGCTCCTGGGAGAGCAAGGGTTTCAGTCCCTCATGGAGACGGTGGACACGGAGATTGTCACCCAGCTGCAGGAGTTTTTGCAGGGCTTC---
>eriEur2
ATGGATCTCAACAGTGCCAGCACTGTTGTTCTTCAGGTGTTAACTCAGGCCACCAGCCAGGATACTGCTGTGCTCAAACCAGCAGAGGAGCAGTTGAAACAGTGGGAGACACAGCCAGGTTTCTATTCGGTCTTGCTGAATATTTTCACAAATCACACTCTGGATATAAATGTAAGATGGCTTGCTGTACTGTATTTTAAAAATGGAATCGATCGTTACTGGAGACGTGTCGCACCTCATGCTCTGTCAGAGGAGGAGAAGTCATCATTGCGTGCCGGGCTAATCACCAACTTCAATGAACCAATAAACCAGATTGCAACTCAGATTGCAGTGCTGATTGCCAAAGTTGCACGATTGGACTGTCCCAGACAGTGGCCGGAACTGATTCCCACTCTTATCGAATCTGTGAAAGTCCAAGATGATCTTCGACAACATAGAGCATTACTTACCTTCTATCATGTTACTAAGACTCTGGCTTCTAAACGCCTGGCTGCTGATAGAAAGCTGTTTTATGATTTAGCTTCTGAAATTTATAATTTTGCCTGCTCTCTGTGGAATCATCATACAGACACATTCCTTCAGCACGTTTCTTCTGGCAATGAAGCTGCAGTTCTGAGTTCACTAGAACGAACTCTACTGTCGTTGAAAGTGCTGCGAAAGTTGACTGTTAATGGATTTGTGGAACCTCATAAGAATTTGGAGGTGATGGGTTTTTTACGCGGGATATTTGAACGTCTAAAGCAGTTTCTGGAATGTAGTAGAAGTATAGGTACAGATAATGTATGTAGAGATAGATTGGAAAAGACCATTATTCTTTTCACTAAAGTGCTTTTGGACTTCTTGGATCAGCATCCATTTTCATTTACTCCTCTAATTCAGAGGTCCCTGGAGTTTTCTGTGTGCTATGTGTTTACAGAAGTTGGTGAAGGTCTTACATTTGAGCGATTCATTGTCCAGTGCATGAATCTCATTAAGATGATTGTCAAAAATTACGCTTACAAGCCATCCAAAAATTTTGAAGACAGCAGTCCTGAAACTCTTGAAGCTCATAAGATTAAGATGGCATTCTTCACATACCCCACTTTGACAGAGATTTGTAGAAGATTAGTCTCTCATTATTTTCTCTTGACTGAAGAAGAACTGACAATGTGGGAAGAAGACCCAGAAGGCTTTACAGTGGAAGAAACAGGAGGAGATTCTTGGAAGTACAGTTTGAGGCCTTGCACTGAAGTGCTATTTATAGATATATTCCATGAATATAATCAGACTCTTACTCCAGTACTTCTAGAGATGATGCAAACACTTCAAGGACCAACTAATGTGGAAGATATGAATGCATTATTAATTAAAGATGCTGTATATAATGCTGTTGGATTAGCTGCTTATGAGCTGTTTGACAGCGTTGATTTTGATCAGTGGTTTAAAAACCAACTTCTCCCTGAGTTACAAGTCATTCACAATAGATATAAGCCTCTGCGCCGCAGGGTGATTTGGCTCATTGGTCAGTGGATTTCTGTGAAATTCAAGTCTGACTTAAGACCCATGTTATATGAGGCAATTTGCAACCTGCTTCAAGATCAGGACTTAGTGGTCCGTATTGAGACAGCTACAACACTGAAGCTAATC------------------------TTCGTC------------CTTAACTGCTCCTTACCTGTTGATGATTTTGAATTTAGAACAGATCAGTTTCTACCGTACTTGGAAACCATGTTCACACTACTTTTTCAGTTGCTGCAACAAGTTACAGAATGTGACACAAAGATGCATGTTTTACATGTTCTTTCTTGTGTGATTGAAAGAGTCAACATCCAGATTCGACCTTATGTAGGATGTTTGGTACAGTATTTACCTCTTCTTTGGAAGCAGAGTGAAGAACACAATATGTTGAGGTGTGCTATTCTGACTACACTGATTCATCTTGTTCAGGGATTAGGAGCAGACAGCAAGAACCTGTACCCTTTCCTGCTCCCAGTTATTCAACTGAGTACAGATGTTTCTCAGCCTCCACATGTTTATCTTCTGGAAGATGGTTTAGAATTATGGTTAGTGACACTGGAAAACAGTCCATGTATTACTCCAGAGTTGCTTCGTATATTTCAGAATATGTCAGCACTTCTGGAACTAAGTTCCGAAAATCTCAGAACTTGCTTTAAGATCATCAATGGGTATATCTTTTTATCATCAACTGAATTTTTACAGACATATGCCATAGGTCTATGTCAGTCCTTCTGTGAGCTGCTAAAAGAAGTCACTACAGAAGGTCAAGTTCAAGTTCTCAAGGTTGTAGAAAATGTCCTGAAAGTAAACCCAGTGTTAGGACCACAAATGTTTCAACCAATTCTACCCTGTGTTTTTAGAGGCATTATAGAAGGGGAGAGGTATCCTGTAGTGATGTCAACTTATCTTGGCGTTATGGGTCGAGTCCTGCTACAAAACACTAGTTTCTTTTCTTCACTTCTTAATGAGATGGCACATAAATTTAATCAAGAGATGGATCAGCTTTTGGGTAGTATGATTGAAATGTGGGTTGACCGTATGGACAACATTACCCAACCAGAAAGAAGAAAACTTTCAGCTTTGGCTTTACTCTCTCTTCTACCTTCTGATAATAGTGTTATCCAAGATAAATTTTGTGGGATTATAAACATCTCAGTGGAGGGCCTACATGATGTCATGACAGAAGATCCTGAAACAAGAACATATAAAGATTGTATGCTGATGTCTCATCTTGAAGAGCCAAAAGTAACAGAAGATGAAGAACCACCTACAGAACAGGATAAGAGGAAAAAGATGCTGGCCCTGAAGGACCCGGTACACACCGTGTCGCTGCAGCAGTTCATCTACGAGAAGCTCAAGGCACAGCAGGAGCTCTTAGGAGAGCAAGGCTTCCAGTCCCTCATGGAAACGGTGGACACAGAGATCGTCACCCAGCTTCAAGAGTTTTTACAGGGCTTC---
>criGri1
ATGGATCTCCATAGTGCCAGCTCCGTAGTTCTGCAGGTCTTAACACAGGCCACAAGTCAGGATACTGCTGTTTTAAAGCCAGCCGAGGAACAGCTGAAACAGTGGGAGACACAGCCAGGGTTCTACTCAGTGTTGCTGAATATTTTTACGAACCACACCCTTGATATAAATGTAAGGTGGCTTGCTGTGCTGTATTTTAAACATGGAATTGATCGTTACTGGAGACGCGTAGCACCTCATGCTCTCTCAGAAGAGGAAAAGTCAACATTGCGAGCAGGGCTTATCACCAATTTTAATGAACCAATAAACCAGATTGCAACTCAGATTGCAGTGCTGATTGCAAAAGTTGCTCGATTGGATTGTCCCAGACAATGGCCTGAACTAATCCCCACTCTTGTAGAGTCTGTTAAAGTCCAGGATGATCTTCGACAGCATAGAGCACTACTTACTTTCTATCATGTTACCAAGACACTGGCATCTAAACGACTGGCTGCTGATAGAAAACTGTTTTATGATTTAGCTTCTGGAATTTATAATTTTGCCTGTTCTCTGTGGAATCATCATACGGACACATTCCTGCAGCAGGTTTCTTCTGGCAATGAGTCTGCAGTTCTCAGTTCACTAGAACGAACACTACTGTCCTTAAAAGTGCTACGTAAGTTAACTGTGAATGGATTTGTGGAACCTCATAAGAATATGGAGGTGATGGGTTTTTTACATGGAATATTTGAACGTCTCAAACAGTTTCTGGAGTGCAGTAGAAGTATAGGTACAGATAATGCATGTCGAGATAGACTGGAAAAGACCATCATTCTTTTTACTAAAGTGCTCTTGGACTTCTTGGATCAGCACCCCATTTCATTTACTCCTCTAATTCAGAGGTCACTGGAATTTTCTGTAAGCTATGTTTTTACTGAAGTTGGTGAAGGCGTTACATTTGAGCGATTCATTGTCCAGTGCATGAATCTTATTAAGATGATTGTCAAAAATTATGCTTATAAGCCATCCAAAAATTTTGAAGATAGCAGCCCTGAAACAATTGAAGCCCATAAGATTAAGATGGCATTCTTCACATATCCCACGTTGACAGAGATATGTCGAAGATTAGTCTCTCATTATTTTTTATTAACTGAAGAAGAACTGACAATGTGGGAGGAAGATCCTGAAGGCTTTACAGTGGAAGAAACAGGAGGAGACTCTTGGAAATACAGCTTGAGGCCTTGCACTGAAGTATTATTTATAGATATATTCCACGAATATAATCAAACTCTTACTCCAGTACTACTAGAAATGATGCAAACTCTACAAGGTCCAACCAATGTAGAAGATATGAATGCACTGTTAATCAAAGATGCTGTGTATAATGCTGTGGGATTAGCTGCTTTTGAGCTATTTGACAGTGTTGATTTTGATCAGTGGTTTAAGAACCAACTTCTTCCAGAATTACAAGTTTCTCATAATAGGTATAAGCCATTGCGGCGCAGGGTGATTTGGCTCATTGGTCAGTGGATTTCTGTGAAATTCAAGTCTGACTTGAGACCCATGCTGTATGAAGCAATCTGTAACTTGCTTCAAGATCAGGATTTAGTGGTCCGAATTGAAACAGCAACAACTCTGAAGTTAAATATCCTTCAAAAGGTTTTTATTTTGTTC---------------CTTAACTGTTTTTTACCTGTTGATGATTTTGAATTTAGAACAGATCAATTTTTACCGTATTTGGAGACCATGTTCACACTGCTCTTTCAGCTGCTTCAGCAAGTTACAGAATGTGACACAAAGATGCATGTTTTGCACGTCCTTTCCTGTGTGATTGAAAGAGTCAATGTACAGATACGACCATATGTAGGATGTTTGGTACAATATTTGCCTCTCCTTTGGAAGCAGAGTGAAGAGCACAACATGTTGCGATGTGCTATTCTGACAACACTTATCCATCTTGTTCAGGGATTAGGAGCAGACAGCAAGAACCTGTACCCTTTCCTGCTCCCAGTTATCCAGCTGAGTACAGATGTTTCCCAGCCTCCTCATGTCTACCTTCTGGAAGATGGCCTTGAGTTATGGTTAGTGACATTGGAAAACAGCCCATGTGTTACACCAGAATTGCTTCGTATATTTCAGAACATGTCACCACTTCTTGAACTAAGTTCGGAGAATCTCAGAACCTGCTTTAAGATCATCAATGGCTATATCTTTTTATCATCAACAGAATTTTTACAGACATATGCAGTAGGTCTGTGCCAGTCCTTTTGTGAGCTGCTACCAGAGATTACTACAGAAGGTCAAGTTCAAGTGCTCAAGGTTGTGGAAAGTGCCCTTAAAGTGAATCCAGTGTTAGGCCCACAGATGTTTCAACCAATTCTGCCGTATGTTTTCAGAGGTGTTATTGAAGGCGAGAGGTATCCAGTAGTGATGTCCATCTATCTTGCTGTTATGGGTCGAGTCTTACTACAAAATACCAGTTTCTTTTCTTCACTTCTTAATAAGATGGCACATGAGTTTAATCAGGAGATGGACCAGCTTTTAGGGAATGTGATTGAGATGTGGGTTGATCGAGTGGACAATATCACACAGCCTGAAAGGAAGAAGCTTTCAGCTTTGGCTTTGCTTTCTCTTCTGCCTTCTGATAATAGTGTTATCCAAGATAAATTCTGTGGAATTATAAATATCTCAGTGGAGGCCCTTCATGATGTCATGACAGAAGACCCTGAAACAAGGACTTACAAAGACTGTATGTTGATGTCTCATCATGAAGAACCAAAAGTAACAGAAGATGAAGAACCACCCACAGAACAAGACAAGAGGAAAAAAATGCTGGCCCTGAAGGACCCTGTGCACACAGTGTCACTGCAGCAGTTCATCTACGAGAAACTGAAGGCCCAGCAGGAGATGCTGGGGGAGCAAGGGTTCCAGTCTCTTATGGAAACAGTGGACACAGAGATTGTCACCCAACTGCAGGAATTTTTGCAAGGATTC---
>mm10
ATGGATCTCAATAGTGCCAGCTCTGTGGTTCTTCAGGTCCTAACACAGGCCACCAGTCAGGATACTGCTGTGTTGAAGCCAGCCGAGGAGCAGCTGAAACAGTGGGAGACACAGCCAGGTTTCTATTCAGTGTTGCTGAATATTTTTACGAATCACACCCTTGATATAAATGTACGGTGGCTTGCTGTGCTGTATTTTAAACATGGGATTGATCGTTACTGGAGGCGTGTCGCACCGCATGCTCTCTCAGAAGAGGAAAAGTCAACATTGCGTGCAGGGCTCATCACCAACTTTAATGAACCAATAAACCAGATTGCGACCCAGATCGCAGTGCTGATTGCCAAGGTTGCTCGGTTAGACTGTCCTAGGCAGTGGCCGGAGCTCATTCCCACTCTTGTAGAGTCTGTCAAAGTCCAGGATGACCTTCGCCAGCACAGAGCTCTGCTGACCTTCTACCATGTCACCAAGACGCTGGCATCCAAACGCCTGGCCGCTGACAGAAAGCTATTCTATGATTTAGCTTCTGGAATTTATAATTTTGCCTGTTCTCTGTGGAACCATCATACAGACACATTTCTGCAGCACGTTTCTTCTGGCAATGAAGCTGCGGTTCTGAGTTCACTAGAGCGAACACTGCTATCGTTAAAAGTGCTGCGGAAGTTAACTGTGAATGGATTTGTGGAACCTCATAAGAATATGGAGGTGATGGGTTTTTTACATGGAATATTTGAACGTCTAAAACAGTTTCTGGAGTGCAGCAGAAGTATAGGTACAGATAATGTGTGTCGAGATAGACTGGAAAAGACCATCATTCTTTTTACTAAAGTGCTCTTGGACTTCTTGGATCAACACCCCATTTCATTTACTCCTCTAATTCAGAGGTCACTGGAATTTTCTGTAAGCTATGTTTTTACTGAAGTTGGTGAAGGCGTTACATTTGAGCGATTCATTGTCCAGTGCATGAATCTTATTAAGATGATTGTCAAAAATTATGCTTATAAGCCATCCAAAAATTTTGAAGATAGCAGCCCTGAAACACTTGAAGCCCATAAGATTAAGATGGCATTCTTCACATATCCCACGTTGACAGAGATATGTCGACGATTAGTCTCTCATTATTTTTTATTAACGGAAGAAGAACTGACCATGTGGGAGGAAGATCCAGAAGGCTTTACAGTGGAAGAAACAGGAGGAGACTCTTGGAAATACAGTTTGAGGCCTTGCACTGAAGTATTATTTATAGATATATTCCACGAATATAATCAAACTCTTACTCCTGTACTTCTAGAAATGATGCAAACTCTTGAAGGTCCAACCAATGTAGAAGATATGAATGCACTGTTAATCAAAGATGCTGTGTATAATGCTGTGGGATTAGCTGCTTTTGAGCTGTTTGACAGTGTTGATTTTGATCAGTGGTTTAAAACCCAACTTCTTCCCGAATTACAAGTTTCTCATAATAGGTATAAGCCATTACGACGCAGGGTGATTTGGCTCATTGGTCAGTGGATTTCTGTGAAATTCAAGTCTGACTTGAGACCCATGCTGTATGAAGCAATCTGTAACTTGCTTCAAGATCAGGATTTAGTGGTCCGAATTGAAACAGCAACAACTCTGAAGTTAACT------------------------------------------------------------GTTGATGATTTTGAATTTAGGACAGATCAGTTTTTACCGTATCTGGAAACCATGTTCACACTGCTTTTCCAGTTGCTGCAGCAGGTTACAGAGTGTGATACAAAGATGCACGTGCTGCACGTCCTCTCCTGTGTGATCGAAAGAGTCAACGTGCAGATCCGACCATATGTGGGGTGTTTGGTACAGTATTTGCCTCTTCTCTGGAAGCAGAGCGAAGAACACAACATGCTGCGATGCGCTATTCTGACAACACTTATCCACCTTGTTCAGGGATTAGGAGCAGACAGCAAGAACCTGTACCCTTTCCTGCTCCCAGTTATCCAGCTGAGTACAGATGTGTCTCAGCCTCCACATGTCTATCTTCTGGAAGATGGCCTGGAGTTATGGTTAGTGACATTGGAGAACAGCCCATGTGTCACACCAGAGCTGCTTCGTATATTTCAGAACATGTCACCTCTTCTTGAATTAAGTTCAGAGAATCTCAGAACCTGCTTTAAGATCATCAATGGCTATATCTTTTTATCATCAACAGAATTTTTACAGACATATGCAGCAGGTTTGTGCCAGTCCTTTTATGAGCTGCTACCAGAGATTACTACAGAAGGTCAAGTTCAAGTGCTGAAGGTTGTGGAAAATGCCCTTAAAGTGAATCCAGTATTAGGCCCACAGATGTTTCAGCGAATTCTACCCTGTGTTTTCAGAGGTGTTATTGAAGGCGAGAGGTATCCAGTAGTGATGTCCATTTATCTTGCTGTCATGGGTCGAGTCTTACTCCAGAATACCAGCTTCTTTTCTTCACTTCTTAATGAGATGGGACACGAGTTTAATCAGGAGATGGACCAGCTTTTAGGAAATGTGATTGAAATGTGGGTCGATCGAATGGACAACATCACACAGCCCGAAAGAAAGAAACTCTCAGCTTTGGCTTTGCTTTCTCTTCTGCCTTCTGATAATAGTGTTATCCAAGATAAATTTTGTGGAATTATAAATATCTCAGTGGAGGCTCTTCATGATGTCATGACAGAAGACCCTGAAACAAGAACTTACAAAGATTGTATGTTGATGTCTCAACACGAGGAACCGAAAGTAACAGAAGATGAAGAGCCACCCACAGAACAAGACAAGAGGAAAAAGATGCTGGCCCTGAAGGACCCGGTGCACACAGTGTCTCTGCAGCAGTTCATCTATGAGAAGCTCAAGGCGCAGCAGGAGATCCTGGGGGAGCAAGGCTTCCAGTCCCTCATGGAAACGGTGGACACAGAGATTGTCACCCAGCTGCAGGAGTTTTTGCAAGGATTC---
>HLpipKuh2
ATGGATCTCAATAGTGCCAGCACTGTTGTTCTTCAGGTCTTAACACAGGCTACTAGTCAAGATACTGCTGTCTTAAAACCAGCTGAAGAGCAGTTGAAACAGTGGGAAACACAGCCAGGTTTCTATTCAGTGTTGCTGAATATTTTCACAAACCATGATTTGGATGTAAATGTAAGATGGCTGGCTGTGCTGTATTTTAAAAATGGAATTGATCGTTACTGGAGACGTGTAGCACCTCATGCTCTTTCAGAGGAGGAGAAATCTACATTGCGTGCAGGGCTAATCACCAACTTCAATGAACCAATAAATCAGATCGCAACTCAGATTGCAGTACTCATTGCGAAAGTTGCTCGATTGGACTGTCCCAGACAGTGGCCTGAACTGATTCCCATTCTTATAGAATCTGTGAAAGTCCAAGATGATCTTCGGCAGCACAGAGCATTACTTACCTTCTATCATGTAACCAAGACTCTGGCCTCTAAACGTCTGGCTGCTGATAGAAAACTGTTTTATGATTTAGCTTCTGGAATTTATAATTTTGCCTGCTCTCTGTGGAATCACCACACAGACACATTCCTTCAACACATTTCTTCTGGCAATGAAGCTGCAGCTCTAAATTCATTAGAACGAACTCTACTATCATTGAAAGTTCTGCGTAAGTTAACTGTTAATGGATTTATGGAACCTCATGAGAATATGGAGGTGATGGGTTTTTTACATGGAATATTTGACCGTCTCAAACAATTTCTGGAATGCAGTAGAAGTGTAGATACAGATACTGTATTTAGAGATAAACTGGAAAAGACCATTATCCTTTTTACTAAAGTGCTTTTGGACTTTTTGGATCAGCATCCCTTTTCATTTACTCCTCTAATTCAGAGATCTCTGGAATTTTCTGTAAGCTATGTATTTACAGAAGTTGGTGAAGGGGTTACATTTGAACGATTCATTGTCCAATGCATGAATCTGATTAAGATGATTGTCAAAAATTATGCTTATAAGCCATCCAAAAATTTTGAAGATAGCAGCCCTGAAACCCTTGAAGCTCATAAGATTAAGATGGCATTCTTCACATATCCCACTTTGACAGAGATTTGTAGAAGATTAGTCTCTCATTATTTTCTGTTAACTGAAGAAGAATTGACAATGTGGGAAGAAGACCCAGAAGGCTTTACAGTGGAAGAGACGGGAGGGGATTCTTGGAAATACAGTTTAAGGCCTTGCACTGAAGTACTATTTATAGATATATTCCATGAATATAATCAGACTCTTACTCCTGTACTTCTAGAAATGATGCAAAGACTTCAAGGGCCCACTAATGTGGAAGATATGAATGCACTATTAATCAAAGATGCTGTGTATAATGCTATTGGATTAGCAGCTTTTGAGCTGTTTGACAGTGTTGATTTTGATCAGTGGTTTAAAAACCAACTTCTTCCAGAATTACAAGTCACTCACAATAGGTATAAGCCATTGCGACGCAGGGTGATTTGGCTCATCGGTCAGTGGGTTTCTGTGAAATTCAAGTCTGACTTAAGACCCATGTTATACGAGGCAATTTGTAACTTACTTCAAGACCAAGACTTAGTGGTTCGTATTGAAACAGCTACAACCCTGAAGTTAATA------------------------TTC---------------CTTAACTACTCTTTACCTGTTGATGATTTTGAGTTTAGAACGGATCAGTTTCTACCGTATTTGGAAACCATGTTCACGCTACTTTTTCAGTTACTGCAGCAAGTCACAGAATGTGACACAAAGATGCATGTTTTACATGTCCTTTCTTGTGTGATTGAAAGAGTCAACATGCAGATACGGCCGTATGTAGGATGTTTGGTACAGTATTTGCCTCTTCTTTGGAAGCAGAGTGAAGAACACAATATGTTGAGATGTGCTATTCTGACAACACTTATTCATCTTGTTCAGGGATTAGGAGCAGACAGCAAGAACCTGTACCCCTTCCTGCTCCCAGTTATTCAACTGAGTACAGATGTTTCCCAGCCTCCACATGTTTATCTTCTGGAAGATGGTTTAGAATTATGGTTAGTGACTTTGGAAAACAGTCCATGCATTACACCAGAGTTGCTTCGTATATTTCAGAACATGCCACCACTTCTTGAACAAAGTTCAGAAAATCTCAGAACCTGCTTTAAGATCATCAACAGTTATATCTTTTTATCATCAACAGAATTTTTACAGACATATGCAGCAGGTCTGTGTCAGTCTTTTTGTGAGCTGCTAAATGACATTACTACAGAAGGTCAAGTTCAAGTGCTCAAGGTTGTGGAAAATGCCCTTAAAGTGAACCCAGTATTAGGCTCACAAATATTTCAACCGATTTTACCCTGTGTTTTCAGAGGTATTATAGAAGGGGAGAGGTATCCTGTGGTGATGTCCACATATCTCGGAGTTATGGGTCGAGTCATGCTACAAAACACGAGTTTCTTTTCTTCACTTCTTAATGTGATGGCACATAAATGTAATCAGGAGATGGATCAGCTTTTGGGAAATATGATTGAAATGTGGGTTGATCGTATGGATAACATTACTCAGCCTGAAAGAAGAAAACTTTCAGCTTTGGCTTTGCTTTCTCTTCTGCCATCTGATAATAGTGTTATCCAAGATAAATTCTGTGGAATTATAAACATTTCAGTGGAGGGCCTCCATGATGTCATGACAGAAGATCCTGAGACAAGAACATACAAAGACTGTATGTTGATGTCTCATCTTGAAGAACCAAAAGCAACAGAAGATGAAGAACCACCCACAGAACAGGATAAGAGGAAAAAAATGCTGGCCCTGAAGGACCCGGTGCACACCGTGTCCTTGCAGCAGTTCACCTACGAGAAGCTCAAGGCACAGCAGGAGCTCCTGGGTGAGCAGGGCTTCCAGTCCCTCATGGAAACGGTGGACACGGAGATCGTCACCCAGCTCCAGGAGTTCCTGCAGGGCTTC---
>HLmyoMyo6
ATGGATCTCAATAGTGCCAGCACTGTTGTTCTTCAGGTCTTAACACAGGCCACTAGTCAAGATACTGCTCTCTTAAAACCAGCAGAGGAGCAGTTGAAACAATGGGAAACACAGCCAGGTTTCTATTCAGTGCTGCTGAATATTTTCACAAATCACGATTTGGATGTTAATGTAAGGTGGCTTGCTGTGCTGTATTTTAAAAATGGAATTGATCGTTACTGGAGACGTGTAGCACCTCATGCTCTCTCAGAGGAGGAGAAATCTACATTGCGTGCAGGGCTAATCACCAACTTCAATGAACCAATAAATCAGATTGCAACTCAGATTGCAGTACTCATTGCCAAAGTTGCTCGGTTGGACTGTCCCAGACAGTGGCCTGAACTGATTCCCATTCTTATAGAATCTGTGAAAGTCCAAGATGATCTTCGACAGCACAGAGCTTTACTTACCTTCTATCATGTCACCAAGACTCTGGCCTCTAAACGTCTGGCTGCTGATAGAAAACTGTTTTCTGATTTAGCTTCGGGAATTTATAATTTTGCCTGCTCTCTGTGGAATCACCACACAGACACATTCCTTCATCATGTTTCTTCTGGCAATGAAGCTGCAGCTCTAAATTCACTAGAACGAACTCTACTATCATTGAAAGTTCTGCGTAAGTTAACTGTTAATGGATTTGTGGAACCTCATAGGAATATGGAGGTGATGGGTTTTTTACATGGAATATTTGATCGTCTGAAACAATTTCTGGAATGCAGTAGAAATGTAGATACAGATACTGTATTTAGAGATAAACTGGAAAAGACCATTATTCTTTTTACTAAAGTGCTTTTGGACTTTTTGGATCAGCATCCCTTTTCATTTACTCCTCTAATTCAGAGATCTCTGGAATTTTCTGTAAGCTATGTATTTACAGAAGTTGGTGAAGGGGTTACATTTGAACGATTCATTGTCCAATGCATGAATCTGATTAAGATGATTGTCAAAAATTATGCTTATAAGCCATCCAAAAATTTTGAAGATAGCAGCCCTGAAACCCTTGAAGCTCATAAGATTAAGATGGCATTCTTCACATATCCCACTTTAACAGAGATTTGTAGAAGATTAGTCTCTCATTATTTTCTGTTAACTGAAGAAGAATTGACAATGTGGGAAGAAGACCCAGAAGGCTTTACAGTGGAAGAAACAGGAGGGGATTCTTGGAAATACAGTTTGAGGCCTTGCACTGAAGTACTATTTATAGATATATTCCATGAATATAATCAGACTCTTACTCCTGTACTTCTAGAAATGATGCAAAGACTTCAAGGGCCCACTAATGTGGAAGATATGAATGCACTATTAATCAAAGATGCTGTGTATAATGCTGTTGGATTAGCGGCTTTTGAGCTGTTTGACAGTGTTGATTTTGATCAGTGGTTTAAAAACCAGCTTCTTCCAGAATTACAAGTCACTCACAATAGGTATAAGCCATTGCGACGCAGGGTGATTTGGCTCATCGGTCAGTGGGTTTCTGTGAAATTCAAGTCTGACTTAAGACCCATGTTATATGAGGCAATTTGTAACTTACTTCAAGACCAAGACTTAGTGGTCCGTATTGAAACAGCTACAACCCTGAAGTTAATA------------------------TTC---------------CTTAACTACTCTTTACCTGTTGATGATTTTGAGTTTAGAACGGATCAGTTTCTACCGTATTTGGAAACCATGTTCACGCTACTTTTTCAGTTACTGCAGCAAGTTACAGAATGTGACACAAAGATGCATGTTTTACATGTCCTTTCTTGTGTGATTGAAAGAGTCAACATGCAGATACGGCCGTATGTAGGATGTTTGGTGCAGTATTTGCCTCTTCTGTGGAAGCAGAGTGAAGAACACAATATGTTGAGATGTGCTATTCTGACAACGCTTATTCATCTTGTTCAGGGATTAGGAGCAGACAGCAAGAACCTGTACCCTTTCCTGCTTCCAGTTATTCAACTGAGTACAGATGTTTCCCAGCCTCCACATGTTTATCTTCTGGAAGATGGTTTAGAATTATGGTTAGTGACTTTGGAAAACAGCCCATGCATTACACCAGAGTTGCTTCGTATATTTCAGAACATGCCACCGCTTCTTGAACAAAGTTCAGAAAATCTCAGAACCTGCTTTAAGATCATCAATGGTTATATCTTTTTATCATCAACAGAATTTTTACAGACATATGCAGCAGGTCTGTGTCAGTCCTTTTGTGAGCTGCTAAGTGACATTACTACAGAAGGTCAAGTTCAAGTGCTCAAGGTTGTGGAAAATGCCCTTAAAGTGAACCCAGTATTAGGCTCGCAAATGTTTCAACCGATTCTACCCTGTGTTTTCAGAGGTATTATAGAAGGGGAGAGGTATCCTGTAGTGATGTCAACATATCTCGGAGTTATGGGTCGAGTCCTGCTACAAAACACGAGTTTCTTTTCTTCACTTCTTACTGTGATGGCACATAAATGTAATCAGGAGATGGATCAGCTCTTGGGGAATATGATTGAAATGTGGGTTGATCGTATGGATAACATTACTCAGCCTGAAAGAAGAAAACTTTCAGCTTTGGCTTTGCTTTCTCTTCTGCCATCTGATAATAGTGTTATCCAAGATAAATTCTGTGGAATTATAAACATTGCAGTGGAGGGCCTCCATGATGTCATGACGGAAGATCCTGAGACAGGAACACATAAAGACTGCATGTTGATGTCTCATCTTGAAGAACCAAAAGCAACAGAAGATGAAGAACCACCCACAGAACAGGATAAGAGGAAAAAAATGCTGGCCCTGAAGGACCCGGTGCACTCTGTGTCCTTGCAGCAGTTCACCTACGAGAAGCTCAAGGCACAGCAGGAACTCCTGGGCGAGCAGGGCTTCCAGTCCCTCATGGAAACGGTGGACACGGAGATCGTCACCCAGCTCCAGGAGTTCCTGCAGGGCTTC---
