# Supplementary material for: Six reference-quality genomes reveal evolution of bat adaptations
Source: Nature. 2020 Jul 22;583(7817):578–84. doi: 10.1038/s41586-020-2486-3 (PMC8075899; doi:10.1038/s41586-020-2486-3)
Supplement: Supplementary file 6 — Alignments of 12,931 protein-coding genes across 48 mammals. [file 41586_2020_2486_MOESM6_ESM.gz › suppDataFile/ENST00000373257.aln.fasta]

>lepWed1
ATGAACTACGTGGGGCAACTGGCAGGGACGGTGTTGGGGACAATGAAGGACATATACCAAGGCCTGAACCCGGCCACGCTGAGTGGTGGCATTGACGTGCTGGTGGTGAAGCAGGTGGACGGCTCCTTCCGATGCTCGCCCTTCCACGTGCGCTTCGGCAAGCTAGGCGTCCTGCGGTCTCGGGAGAAGGTGGTCGACATCGAGATCAACGGGGAGCCTGTGGACTTGCACATGAAGCTGGGGGACAGCGGGGAGGCCTTCTTCATCCAGGAGCTGGAGAGCGATGATGAACACGTACCTCCCTGTCTGTGCACATCGCCCATCCCTTGTGGAGACCTGTCTGGGCTCCCCTCAGACTCCCAGCTGAGCACAGCCAGTGAACCTGAGGCC---ATCTCTGACGGGGTGCCCTCCACTGGGCGGAAGAAGAGGCTTCGCAGGAGGAAGCCCAGGCGGAAGGAGGGCACGGTGGCAGCCAAT---TCTAGTTCGGAGGAGCTGGAGACAGGCACTGAGAGTGAGCTGTCCCTGCTGGAAAAGCCAAGGCCAGAGCCCCCAGGC------CCCCTCAGCAGC---------------ATCCAGTCAGAAGGGGAG---TCCTTACCGCAAGCCAGAGACATCTATCCCTACTCTGATGGCGAGTGGGGCCCCCAGTTCAGC---CTCCCGCCGGGTGGGCTC---ACATCCCCTAAGAGTGACTCAGAGCTGGAGCTGCGGACCCCTGAGCCCAGCCCCCCACGAGCTGAATCCCACATACAGTGGGCCTGGGGGAGGCTGCCGAAGGTAGCCAAAGCAGAGTGGCCTGAGTCCTCAAAGGTTGCTGATGGCAGGGCTGGGTCAGCCTGC------CCTCTTTGGGAAGAGCCCGGC---ACCCCCTCCGCT---TCTGTGGCTGGT---GCGGACCCT---TCGGGACCCCTAATCCTGCAAGCAGGGGCTGGTACC---GACCTTCCTCCTACTGACGCGGAGCCT------CCC------------GCTCTGGTGGGCTCC---CCTCTCCCCACTCCTGAGAGA---AAGGAGACCACGCCTCGGAGCTGCAGGGATGCAGGCCTGCCTCTTCCCTCGAAATCCTGGAGCTGGGCCACCCTGGAGGGCCCAGTGGCTACCAGGGAGCCAGAGGGGGGCTCCAGGAGGGAAGGCTCCCTGAAGAGAAGCCAGCATCTGGGCCCCAGTGACATCTATCTGGATGACTTGCCCTCTCTGGATTCTGAGAATGCAGCCCTTTACTTCCCCCAGAGTGACTGTGGACTGGGGCCCAGAAGGTGGAGTGAACCCAACAGCCAGAAGCCCCTGGGAGACCCCAACCCCGAACAGGAGCCAGAACCCACTCTGGACATGGTGGATATGATAGAGCTGTCCCTCTGTGGCGGACTCGCTGAGAGCCGGGACATCTCCCTGGAGAAGTTCAACCAGCACATCGTCTCCTACCAGGACCTCGTCCAAAACCCTGGCCTCCTTGAGCACCCAAACCTGGTGGTGAAGATCAATGAGAAGCATTATAACTGGGCTGTGGCCGCCCCCATGATCCTCTCCCTGCAAGCCTTCCAGAGAAACTTGCCCAAGAGCACTGTGGACAAACTGGAAAAGGAGAAGATGCCCCGGAAGGGTGGACGGTGGTGGTTTTCCTGGCGACGCCGGGACTTCCCCGCCAGGGAGAGCAGTGCCCAGACGGAGAAAACCACAGCCTGGGAGCAGCAG---GGGGAGAAGACTGATGTCCTGAGTAGTGAGGATGAT---------GCCCCAGAGAGCCCTGTGATCCTGGACGCCCCCTCTCTGCCACCCTCG------------ACACCCGCCTACAAGAAGTCCCTCCGCCTCTCCTCCAATCAGATACGGCGCCTGAACCTGCAAGAAGGTGCCAATGACGTGGTCTTCAGTGTGACCACCCAGTACCAGGGCACCTGCCGCTGCAGGGCCACCATCTATCTGTGGAAGTGGGACGACAAGGTGGTCATCTCGGACATCGACGGGACCATTACCAAGTCGGACGCTCTGGGCCACATTCTGCCCCAGCTGGGGAAAGACTGGACACACCAGGGAATCACCAGTCTCTACCACAAAATCCACCTAAACGGGTTCAAGTTCCTGTACTGCTCGGCACGGGCCATTGGCATGGCTGACCTCACCAAGGCCTACCTACAGTGGGTGAGCGAGCGGGGCTGCGGCCTCCCCAAGGGCCCCATCCTGCTGTCTCCCAGCAGCCTCTTCTCCGCCCTCCACAGGGAGGTGATTGAGAAGAAACCAGAGGTGTTCAAAATTGCCTGCCTGAGTGACATCCGGCAGCTGTTCCTGCCCAACGAACAGCCCTTCTATGCTGCCTTTGGGAACAGGCCCAACGATGTCACTGCCTACCGGCAGGTGGGCCTCCCTGAATCTCGAATCTTCACAGTCAACCCCCGGGGAGAGCTCATCCAGGAGCTCATGAAGAACCACAAATCCACGTATGAGCGGCTGGGCGAGGTGGTTGAGCTCCTCTTCCCACCTGTGGCCCGTGGCCCCAGCGCAGACCTGGCCAGCCCTGAATACAGCAACTTCTGCTACTGGCGGGAGCCACTGGTTACTGTGGACCTCGATGCCCTGGCC---
>micOch1
ATGAACTATGTGGGGCAGCTGGCAGAGACAGTGTTCGGAACTGTTAAGGAACTGTACAGGGGCCTAAACCCTGCCACGCTGAGCGGCGGCATCGATGTGCTGGTGGTGAGGCAGCCGGATGGCTCCTTCCGGTGCTCACCCTTCCATGTTCGCTTCGGCAAGCTGGGTGTCCTGCGGTCACGGGAGAAGGTGGTGGACATTGAAATCAATGGAGAACCTGTAGACTTGCACATGAAGCTGGGGGACAGTGGCGAGGCCTTCTTCGTCCAGGAGCTGGACAGCGATGAGGAAGAGGTACCTCCTCGCCTGTGCACCTCACCCATCCCATGGGGAGGCCTGTCAGGCTTTCCCTCAGACTCCCAGCTGGGCACAGCCAGTGAACCCGAGGGC---CTCGTTATC------------ACCGGGCGGAGAAAGAGGCGGCGCAGGAGAAAACCCAGGCGCAGGGAGGAT------GCTGTGGAC---TCCAGTTCTGAGGAGTTGGAGGCAGGTGCTGAGAGTGAGCTGCCCTCGCAGGAAAAGCCAACAGCAGAGTCCCCA------------------AGT---------------GCTCAGGGGGAGGAGGAG---TCCTCACCACAGCCGAAAGACATCTACCCTTACTCTGATGGCGAGTGCACCCCGCAGGCCAGC---CTCTCCTCCGGTGACCTA---ATGTCCCCTAAGAGTGACTCTGAGCTGGAGCTGCGGTCCTTGGAGCCAAGTCCCCTGAGAGCTGAGTCTCACATGCAATGGGCCTGGGGGAGACTGCCTAAGGTGGCGAAAACCGAGCGGCATGAGTTGTCTATGGTCCTCGACAGTATGGTCGAGGCAATCTCT------GCTCTTCCTGGGGAACCTGACCCTAGCCCTTCCTCC---TCTGCGGCTGGT---GTGGACATT---TCGAGACTCCCCACGCTACAACCAGTGGCCAGGGAG---GATACAGTGCTTCCTGATGTGGAGACACTAGTTCCTGATTGTGAGGAAACACTAGTGGGTTCT---CCCCTTGCTGCCCGAGAGACT---AAGGAAACCAAGACTCAGAATTCTAGGGGTGCGGGTCACCCTCCTGCCACTAAGTCATGGAGCTGGGCCACTCTGGAGAGCCACATTCCCTCTGGGCATCCAGAA---GTCTCCAAGGGAAAAGGTTCCCTGAAGAGAAACCACCACCTGGGCCCCAGTGACATCTACCTGGATGACCTGTCCTCCCTGGACTCTGAGAATGCAGCCCTTTATTTCCCCCAGAGTGACTGCGGGATGGGGCCCAGGAGGTGGAGTGAGCCCAGCAACCAGAAGCTCCTGGAGAACCCCAACCCTGAACACGTAGGCGAACCCACCCTGGACTCAGTGGACAAAGTAGCATTGTCCCTCTGTGGTGGACTGGCTGAAACCCGAAACATCCCCCCGGAGAAGTTCAACCAGCACGTGGTCTCCTATGAGGACCTCACTAAAAATCCCGGGCTCCTGGATGACCCAAACCTCGTGGTGAAAATCAATGAGAAGCATTATAACTGGGCTGTGGCCGCCCCCATGATCCTTTGTCTGCAAGCCTTCCAGAAGAACTTACCCAAGAGCACTGTGGACAAACTTGAGAAGGAGAAGATGCCTCGGAAGGGTGGCCGATGGTGGTTTTCCTGGAGGCGCAGGGACTTCCCAGCTGAGGAGCACAGTGCCCAGAGGGAGAAAACCGCAGCCAGGGAGCAGCAG---GGAGAGAAGACAGAAGTCCTAAGCAGCGATGACGAT---------GCCCCAGACAGTCCTGTGATCCTTGAAGTGCCCCGCCTGCCACCTCCCACTCCGGGCTGCGTCCCTACCTACAAGAAGTCCCTTCGCCTGTCTTCGGAGCAGATTCGGTATCTGAACCTGCACGAAGGAGCTAACGATGTCGTCTTCAGTGTGACTACCCAGTACCAAGGCACCTGCCGTTGCAAAGCCACCATCTACCTGTGGAACTGGGATGACAAGGTGGTCATCTCTGACATAGATGGCACCATCACCAAGTCCGATGCTCTCGGCCACATTCTGCCCCAGCTGGGGAAAGACTGGACACATCAGGGCATCACTAGTCTCTACCACAAAATCCATCTAAATGGGTACAAGTTCCTGTACTGCTCAGCACGGGCCATCGGCATGGCTGACCTCACCAAGGGGTATTTGCAGTGGGTGAGCGAGCATGGTTGTGGCCTTCCTAAGGGCCCCATCCTACTGTCTCCCAGCAGCCTCTTCTCTGCCCTCCACAGGGAAGTGATCGAGAAAAAGCCAGAGGTATTCAAGGTTGCCTGCCTGAGTGACATTCAACAGCTGTTTCTGCCCCAAGGACAACCCTTCTTTGCTGCCTTTGGGAACAGACCAAACGATGTTTTTGCCTACCGGCAGGTAGGCCTCCCTGAATCTCGGATCTTCACAGTCAACCCCCGGGGAGACCTCGTTCAGGAGCTCATAAAGAACCACAAATCCACGTACCAGCGGCTCGGGGAGGTGGTGGAACTTCTTTTCCCACCCGTGGTGCGTGGCCCCAGCACAGACCTGGCCAACCCTGAATACAGCAACTTCTGCTATTGGCGGGAACCCCTGCCACACGTGGACTTCGATGCCCTGGCT---
>mm10
ATGAACTATGTAGGGCAGCTGGCAGAGACAGTGTTTGGAACGGTTAAGGAGCTGTACAGGGGCCTGAACCCGGCCACACTGAGCGGCGGCATCGATGTGCTGGTGGTAAGGCAGCGGGACGGCTCCTTCCGATGCTCACCCTTCCACGTGCGCTTCGGCAAGCTGGGTGTCCTGCGGTCACGGGAGAAGGTGGTGGACATTGAGATCAATGGTGAGCCCGTGGACCTGCATATGAAACTGGGGGACAGCGGCGAGGCCTTCTTTGTCCAGGAGCTGGACAGTGATGAGGAAGATGTGCCTCCTCGTCTGTGCACCTCACCCATCCCATGGGGAGGCCTGTCGGGCTTTCCCTCAGACTCCCAGATAGGCACAGCCAGTGAGCCTGAGGGC---CTAGTCATT------------ACAGGGCGGAGAAAGAGGCGGCGAAGGAGGAAACCGAGGCGCAGGGAGGAGGAT---GCCGTGGAC---TCCAGTTCTGAAGAGTTGGAGGCAGGTGCGGAGAGTGAGCTGACATTGCTGGAAAAGCCAACACCAGAGTCCCCA------------------AGT---------------GCTCAGGAGGCAGAGGAG---CCCTCATCGCAGCCTAAGGACATACACCCCTACTCCGATGGCGAGTGTACCCCACAGGCCAAC---CTCTCCTCTGGTGACCTA---ATGTCCCCTAAGAGTGACTCAGAGCTAGAGCTGCGGTCCTTGGAGCCCAGTCCTCTGAGAGCTGAGTCTCACATGCAGTGGGTCTGGGGCAGACTGCCTAAGGTGGCGAAAGCTGAACGGCCTGAGTTCTCGTTGATCCTTGAAAGTATGGCTGAGGCGATCTGT------GCTCTTCCTGAGGAGCCTAGC---CCTTCCTCCTCTCCCTCTGAGGCTGGT---GTGGACACT---TTGAGTCCCCCGGTGCTGCACCCAGGAGTCAGGGCT---GATACATTCCATCCTGCTGTGGAGGCC------CAT---TGTGAGGAAACTGCAGTGGATTCT---CCTCTTGCTGCCCCAGAGAGT---AAGGAAACCAAGACTCAGAACTCCAGGGGTGCAGGCCACCCTCCTGCCACTAAATCATGGAGCTGGACTACTCCAGAGAGCCATACTCCCTCTGGGCATCCACAA---GTTTCCAGGGGAAAGGGTTCCCTGAAGAGAAACCAGCACTTGGGCCCAAGTGACATCTACCTGGATGATCTACCCTCCCTGGACTCTGAGAACGTAGCCCTTTATTTCCCCAAGAGTGAGTATGGGATGGGGGCCAGAAGGTGGAGTGAGCCCAGCAACCAGAAGCTCCTGGAGAGCCCCAACCCTGAGCACATAGCAGAATGCACTCTGGACTCAGTGGACAAAATAGAATTGTCCCTTTGTGGTGGACTGGCTGACAACCGAGATATCTCCCTGGAGAAGTTCACCCAGCACATGGTCTCCTATGAAGACCTCACTAAGAATCCCGGGCTCCTGGATGACCCAAACCTCGTGGTGAAAATCAACGAGAAGCATTACAACTGGGCTGTGGCTGCGCCCATGATTCTTTCTCTGCAAGCCTTCCAGAAGAACTTACCTGAGAGCACTGTGGACAAGCTGGAGAAGGAGAAGATGCCCCGGAAGGGTGGGCGATGGTGGTTTTCCTGGAGACGCAGGGACTTCCCAGCTGAGGAGCACAGTTCCCAGAGGGAGAAAGCCGCAACCAGGAAACAGCAG---GGAGAGAAGACAGAAGTCTTAAGCAGCGATGACGAT---------GTCCCAGACAGCCCTGTGATCCTTGAAGTCCCCCCACTGCCATCCTCCACTCCAGGCTATGTCCCGACCTACAAGAAGTCTCTTCGTCTCTCTTCTGATCAGATTCGGTGTCTAAACCTGAACGAAGGAGCTAACGATGTGGTCTTCAGTGTGACGACCCAGTACCAAGGCACCTGCCGTTGCAAAGCCACCATCTACCTGTGGAATTGGGATGACAAGGTGGTCATCTCTGACATAGATGGCACCATCACCAAGTCGGATGCTCTGGGCCACATTCTGCCCCAGCTGGGGAAAGACTGGACACACCAGGGCATTACTAGTCTCTACCACAAGATCCATCTAAATGGGTACAAGTTCCTGTACTGCTCAGCACGGGCTATCGGCATGGCTGACCTCACCAAGGGGTACTTGCAGTGGGTGAGCGAGCATGGCTGTGGCCTTCCTAAGGGCCCCATCTTGCTATCTCCCAGCAGCCTCTTCTCCGCTCTCCACAGGGAGGTAATCGAGAAAAAGCCGGAGGTGTTCAAGGTTGCCTGCCTGAGTGATATCCAGCAGCTGTTTCTGCCCCAAAGACAGCCCTTCCATGCTGCCTTTGGGAACAGGCCCAATGATGTTTTCGCCTACAGGCAGGTGGGCCTCCCTGAGTCCCGAATCTTCACAGTCAACCCCCGGGGGGAGCTCATCCAGGAGCTCATAAAGAGCCACAAATCCACGTACCAGCGGCTCGGAGAGGTGGTTGAGCTGCTCTTCCCACCTGTGGTGCGCGGTCCCAGCACAGACCTGGCCAGCCCTGAATACAGCAACCTCAGCTATTGGCGGAAGCCACTGCCGTATGTGGACTTTGAGGCCCTGGCT---
>ponAbe2
ATGAACTACGTGGGGCAGCTGGCGGAGACGGTGTTTGGGACGGTGAAGGAGCTGTACTGGGGCCTGAACCCAGCCACGCTGAGCGGCGGCATTGACGTGCTGGTGGTGAAGCAGGTGGACGGCTCGTTCCAGTGCTCACCCTTCCACGTGCGTTTTGGCAAGCTGGGCGTCCTGCGGTCACGGGAGAAGGTGGTAGACATTGAGATCAATGGGGAGCCTGTGGACTTGCACATGAAGCTTGGGGACAGCGGGGAGGCCTTCTTTGTTCAGGAGCTGGAAAGCAATGACGAACACGTGCCTCCCGGCCTGTGCACCTCACCCATCCCTTGGGGGGGTCTGTCTGGCTTCCCCTCGGACTCCCAGCTGGGCACTGCCAGTGAGCCTGAGGGCCTCGTCATGGCAGGCATGGCCTCCACTGGGCGGAGGAAGAGGCGTCACAGGAGGAAACCCAAGCAGAAGGAGGATGCAGTGGCAAATGAT---TCTAGTCCAGAGGAACTGGAGGCAGGCGCTGAGAGTGAGCTGTCTCTGCCGGAAAAGCTGAGGCCAGAGCCCCCAGGC---------------AGT---------------GTCCAGTTGGAAGAGAAG---TCTTCACCACAGCCCAAAGACATCTACCCCTACTCGGATGGCGAGTGGCCCCCCCAGGCCAGC---CTCTCAGCAGGTGAGCTA---ACATCCCCTAAGAGCGACTCGGAGCTGGAGGTGCGGACCCCGGAGCCCAGTACCCTGAGAGCCGAGTCCCACATGCAGTGGGCCTGGGGGAGGCTGCCTAAGGTGGCCAGAGCTGAGCGGCCCGAGTCCTCAATGGTCCTTGAAGGCAGAGCTGGGGCAACCTCT------CCTCCTTGGGGAGGACCCAGC---ACTCCCTCTACC---TCTGTGGCTGGCGACGTGGACCCT---TTGGGACTCCCAATCCAGCAAACAGATGCTGGTGCT---GACCTT---CAGCCTGACACAGAGGAT------CCC------------ACTCTAGTGGGTCCC---CCTCTCCACACCCCAGAGACA---GAGGAAACCAGGACTCAGAGCTCTGAGGACATGGGCCTCCCTCCTGCCTCCAAGTCATGGAGCTGGGCCACTCTGGAGGGTCCAGTTTCCACCGGGCAGCCAGAGAGGGTCTCCAGGGGGAAAGGCTCCCCAAAGAGAAGCCAGCACCTGGGCCCCAGTGACATCTACCTGGACGACTTGCCCTCCCTGGACTCTGAGAATGCAGTGCTTTACTTCCCCCAAAGTGAGTCTGGGCTGGGGGCCAGAAGATGGAGTGAACCCAGCAGTCAGAAGTCCCTGAGGGACCCCAACCCTGAACATGAACCTGAACCCACTCTGGACACAGTGGATACAATAGCACTGTCCCTCTGTGGCGGACTGGCTGACAGCCGGGACATCTCCCTAGAGAAATTCAACCAGCACAGCGTCTCTTACCAGGACCTCACCAAAAACCCTGGACTTTTGGATGACCCAAACCTAGTGGTGAAAATCAATGGAAAGCATTATAACTGGGCTGTGGCTGCCCCCGTGATCCTCTCCCTGCAAGCCTTCCAGAAAAACTTGCCCAAGAGCACCATGGACAAGCTGGAGAGGGAGAAGATGCCCCGGAAGGGCGGGCGATGGTGGTTTTCCTGGCGACGCAGGGACTTCCTGGCCGAGGAGTGCAGTGCCCAGAGGGAGAAGACTGCAGCCAAGGAGCAGCAG---GGGGAGAAGACAGAAGTCCTGAGCAGTGATGATGAT---------GCCCCAGACAGCCCTGTGATCCTCGAAATCCCCTCCTTGCTACCCTCC------------ACTCCTACCTACAAGAAGTCCCTCCGCCTCTCCTCCGATCAGATCCGGCGCCTGAACCTGCAAGAAGGTGCCAATGATGTGGTCTTCAGTGTGACCACTCAGTACCAGGGCACCTGCCGCTGCAAGGCCACCATCTACCTGTGGAAATGGGACGACAAGGTGGTCATCTCTGACATCGATGGCACCATCACCAAGTCGGATGCTCTGGGCCATATCCTGCCCCAGCTGGGGAAAGACTGGACACACCACGGCATCACCAGTCTCTATCACAAAATCCACCTAAATGGGTACAAGTTCCTGTACTGCTCAGCGCGGGCCATTGGCATGGCGGACCTCACCAAGGGGTACCTGCAGTGGGTGAGCGAGGGGGGCTGTAGCCTCCCCAAGGGCCCCATCCTTCTGTCTCCCAGCAGCCTCTTCTCTGCCCTCCACAGAGAGGTGATTGAGAAGAAACCAGAGGTGTTCAAGGTCGCCTGCCTGAGTGACATCCAGCAGCTGTTTCTGCCCCACGGACAGCCCTTCTATGCTGCCTTTGGGAACAGGCCCAACGATGTCTTTGCCTACCGGCAGGTGGGCCTCCCTGAGTCACGCATCTTCACAGTCAACCCCCAGGGAGAGCTCATCCAGGAGCTCATAAAGAACCACAAATCCACGTATGAGCGGCTTGGTGAGGTGGTCGAGCTCCTCTTCCCACCTGTGGCCCGTGGCCCCAGCACAGACCTGGTCAACCCTGAATACAGTAACTTCTGCTACTGGCGGGAGCCACTGCCTGCTGTGGACCTTGATACCCTGGAC---
>saiBol1
ATGAATTACGTGGGGCGAGTGTTGGAAACG------------ATGAAGGAGCTGTACCGGGGCCTGAACCCAGCCACACTGAGCGGCAGCATTGACGTGCTGGTGGTAAAGCAGGTGGATGGCTCGTTCCGGTGCTCACCTTTCCACGTGCGTTTTGGGAAGCTGGGTGTCCTGCGGTCACGGGAGAAGGTGGTAGACATTGAGATCAATGGGGAGCCTGTGGACTTGCACATGAAGCTCGGGGACAGTGGGGAGGCCTTCTTTGTCCAGGAGCTGGAGAGCGATGAGGAACATGTGCCTCCCCGCCTCTGCACCTCACCCATCCCTTGGGGGGGTCTGTCTGGCTTCCCCTCAGACTCCCAGCTGGGCACTGCCAGCGAGCCTGAGGGCCTCGTCATGGCGGGCACGGCCTCCACTGGGCGGAGGAAGAGGCGTCGCAGGAGGAAGCCCAAGCAGAAGGAGGATGCAGTGGCAACTGAT---TCTAGTTCAGAA---CTGGAGGCGGGTGCTGAGAGTGAGCTGTCCCTGCTGGAAAAGCGGAGGCCAGAGTGCTCAGGC---------------AGT---------------GTCCAGTTGGAAGGGAAG---TCAACACCGACACCTGAAGACATCTACCCCTACTCCGATGGCGAGTGGTCCCCCCAGGCCAGC---CTCTCAGCAAGTGAGCTA---ACATCCCCGAAGAGCGACTCGGAGCTGGAGGTGCGGACCCTGGAGCCCAGTCCCCTGAGAGCCGAGTCCCACATGCAGTGGGCCTGGGGGAGGCTGCCTAAGGTGGCCAGAGCTGAGCAGCCCAAGTCCTCAATGGTCCTTGAAGGCAGAGCCGGGGCAACCTCT------TCTCCCCAGGGAGGACCCAGC---ACTCCCTCTGCA---TCTGTGGCTGGCAGCGTGGACCCT---TTGGAACACCCAATCCTGCAAACAGAGGCTGGCCCT---GACCTGCTTCAGCTTGACACAGAGGAT------CCC------------ACTCTAGTGGGCCCC---CCTTTCCACACCCCAGAGACA---GAGGAAACCAAGACTCAGAGCTCTGGGGATGTGGGCCTCCCTCCTGCCTCCAAGTCATGGAGCTGGGCCACTCTAGAGGATCCAGTTCCCATCAAGCATTCAGAGAGGGTCTCCAGGGGGAAAGGCTCCCCAAAGAAAAGCCAGCACCTGGGCCCCAGCGACATCTACCTGGACGACTTGCCCTCACTGGACTCTGAGAATGCAGCGCTTTACTTCCCCCATAGTCACTCCGGCCTGGGGACCAGAAGATGGAGTGAACCCAGCAACCAGAAGCCCCTGAGGGACCCCAACCCTGAACACGAACCTGGACCCACTCCGGACACAGTGGAAACAATAGCACTGTCCCTCTGTGGTGGACTGGCTGACAGCAGGGACATCTCCCCAGAGAAATTCAACCAGCACAGCGTCTCCTACCAGGACCTCACCAAAAACCCCGGTCTTTTGGATGACCCAAACCTAGTGGTGAAAATCAATGGGAAGCATTATAACTGGGCTGTGGCTGCCCCCATGATCCTCTCTCTGCAAGCCTTCCAGAAAAGCTTGCCCAAGAGCACCATGGACAAGCTAGAGAAGGAGAAGATGCCGCGGAAGGGTGGGCGATGGTGGTTTTCCTGGCAACGCAGAGACTTCCTGGCTGAGGAGCACAGTGCCCAGAGGCAGAAGACTGCAGCTGAGGAGCAGCAG---GGGGAGAAGACAGAAGTCCTGAGCAGTGATGATGAT---------GCCCCAGACAGCCCTGTGATCCTCGAGATCCCCTCCCTGCCACCCTCCACTCCAGTCTCCACTCCTACCTACAAGAAGTCCCTCCGCCTCTCCTCCGATCAGATCCGGTGCCTGAACCTGCAAGAAGGTGCCAATGATGTGGTCTTCAGCGTGACCACTCAGTATCAGGGCACCTGCCGCTGCAGGGCCACCATCTACCTGTGGAAATGGGACGACAAGGTGGTTATCTCCGACATCGACGGCACCATCACCAAGTCGGATGCTCTGGGCCACATCCTGCCCCAGCTGGGGAAAGACTGGACACAGCAGGGCATCACCAGTCTCTATCGCAAAATCCACCTAAATGGGTACAAGTTCCTGTACTGCTCGGCGCGGGCCATCGGCATGGCAAACCTCACCAAGGGGTACCTGCAG---------------AGCTGTAGCCTCCCGGAGGGCCTCATCCTCCTGTCTCCCAGCAGCCTCTTCTCTGCCCTCCACAGAGAGGTGATTGAGAAGAAGCCAGAGGTGTTCAAGGTTGCCTGCCTGAGTGACATCCAGCAGCTGTTTCTGCCCCATGGACAGCCCTTCTATGCTGCCTTTGGGAACAGGCCCAACGATATCTTTGCCTACCGGCAGGTGGGCCTACCTGAGTCCCGCATCTTCACGGTCAACCCCCGGGGAGAGCTCACCCAGGAGCTCATAAAGAACCACAAATCCACGTATGAGAGGCTTGGCGAGGTGGTTGAGCTCCTCTTCCCACCTGTGGCCCGAGGCCCCAGCACAGACCTGGTCAACCCTGAATACAGTAACTTCTGCTACTGGAGGGAGCCACTGCCTGCCGTGGACCTTGATATCCTGGAC---
>tupChi1
ATGAACTACGTGGGGCAGCTGGCGGAGACAGTGTTCGGGACGGTGAAGGAGCTGTACCGGGGCCTGAACCCCGCCACGCTGAGCGGCGGTATCGACGTGCTGGTTGTGAAGCAGGCTGATGGCTCCTTCCGCTGCTCACCCTTCCACGTGCGTTTTGGGAAGCTGGGCGTCCTGCGGTCACGGGAGAAGGTGGTGGACATCGAGATCAATGGGGAGCCAGTGGACCTGCACATGAAGCTGGGAGACAGCGGTGAAGCCTTCTTCGTCCAGGAGCTGGAGAGCGATGAGGAACACGTGCCTCCTCGCCTGTGCACCTCACCCATCCCTTGGGGGGGCCTGTCTGGCTTCCCTTCAGACTCCCAGCTGGGCACAGCCAGCGAGCCCGAGAGCCTCGTTGTTGTGGGCGCGGCCTCCACGGGGCGGAAGAAGCGGCGCCGCAGGAAGAAACCCAGGCGGAAGGAGGATGCGGTGGCAAGTGAC---TCTAGTTCAGAGGAACTGGAGGCAGGCCCTGAGAGTGAGCTGTCCCTGCTGGAAAAGCCGAGGCCAGAGCTTTCAGGC---------------AGT---------------GTCCAGCTGGAAGGAGAA---CCCTCGCTGCAGCCCAAAGACATTTATCCCTACTCCGATGGCGAGTGGTCGCCGCAGGCCAGC---CTCTCGCCAGGTGGGCTG---TCATCCCCTAAGAGCGACTCGGAGTTGGAGCTGCGGACCCCGGAGCCCAGTCCACTGAGAGCTGAGTCCCACATGCAGTGGGCCTGGGGGAGGCTGCCCCAGGTGGCCAAAGCTGAGAGGCCCGAGTCCTCGATGGTCCCTGAATGCAGCACCAAGGCAGCTTCT------CTTCCA---GGGGGACCCAGC---ACCCCCTCTGTC---TCTATGGCTCAT---ATGGACCCT---TTGGGACCCTCAATCCTGCAGCCAGGAGCTGGCACT---GACCTGCTTCAGCCCGAGCTGAAGCCC------TAC---TTGAGTGAAACTCTGGTGGGTTCC---CCTCTCCCCACCCCAGAAAGT---GAGGAAGCCAAGACTCTGAGCTCCAAGGACACAGGCGTCCTTCCCATCTCTAAATCACAGAGCTGGGCCGCT---------------------CAGCAGCCAAAGAGGGCCTCCAGGGGGAAAGGTTCCCTGAAGAGAAGCCAGCACCTAGGTCCCAGTGACATCTACCTGGACGACTTACCCTCCCTGGACTCTGAGAATGCAGCCCTTTACTTCCCCCAGAGTGACTGTAGACTAGGGGCCAGGAGGTGGAGTGAACCTAGCAGCCAGAAGCTTCTGGGGGACTCCCTACCTGAACACACCCCAGAACCCACTGCTGACACTGTGGACACCATAGCACTATCCCTGTGTGGTGGACTGGCAGACAGCCGGGACATCTCCATAGAGAAGTTCAACCAGCACGTCGTCTCCTATGAGGACCTCACCCAAAACCCCAGTCTCCTGGACGACCCAAACCTAGTGGTGAAAATCAATAGGAAGCATTATAACTGGGCTGTGGCTGCCCCCATAATCCTGTCCCTGCAAGCCTTCCAGAAGAACCTTCCCAAGAGTACCGTGGACAAATTGGAGAAGGAGAAGATGCCTCGGAAGGGTGGGCGATGGTGGTTTTCCTGGCGACGCAGGGACTTCCCAGCTGTGGAGCACAGTGCCCAG---GAGAAAACCACAGCAGTGGAGCAGCCA---GGGGCAAAGGCCGAGGTCCTGAGCAGCGATGACGAT---------GCCCCAGACAGCCCTGTGATCCTCGAGGTCCCCTCCCTGCCACCCTCGACCTCGGCCTACACTCCTACCTACAAGAAGTCCCTCCGCCTCTCCTCCGATCAGATCCGACGCCTGAACCTGCAAGAAGGTGCCAATGATGTGGTCTTCAGTGTGACCACCCAGTACCAGGGCACCTGCCGCTGCAAGGCCACCATCTACCTGTGGCGGTGGGATGACAAGGTGGTCATCTCCGACATTGATGGCACCATTACCAAGTCAGATGCTCTGGGCCACATTCTGCCCCAGCTGGGGAAAGACTGGACACACCAGGGCATCACCAGTCTCTACCACAAAATCCACCTAAATGGGTACAAGTTCCTGTATTGCTCTGCGCGGGCCATCGGCATGGCTGACCTCACCAAGGGGTACCTGCAGTGGGTGAGCGAGCGGGGCTGCGGCCTCCCCAAGGGCCCCATCCTGTTGTCCCCTAGCAGCCTCTTCTCGGCCCTCCACAGAGAGGTGATTGAGAAGAAGCCAGAGGTGTTCAAGATCGCCTGCCTAAGTGATATCCAGCAGCTGTTCCTGCCCCAGGGCCAGCCCTTCTACGCCGCCTTTGGGAACAGGCCCAATGATGTCTTTGCGTACCAGCAAGTGGGCCTGCCTCAGTCCCGCATCTTCACTGTCAACCCACGCGGAGAGCTTATCCAGGAGCTCATGAAGAACCACAAATCCACGTACGAGCGGCTGAGCGAGGTGGTGGAGCTCCTCTTCCCGCCTGTGGCCCGTGGCCCCAGTGCAGACCTGGCCAACCCTGAGTACAGCAATTTCTGCTTCTGGCGGGAGCCACTGCCCACTGTGGACCTTGATGCCCTGGCC---
>micMur3
ATGAACTACGTGGGGCAGCTGGCCGAGACGGTGTTCGGGACGGTGAAGGATCTGTACCGCGGCCTGAACCCGGCCACGCTGAGCGGCGGCATCGACGTGCTGGTGGTGCGGCAGGTGGACGGCTCGTTCTGCTGCTCGCCCTTCCACGTGCGCTTCGGCAAGCTGGGCGTGCTGCGGTCGCGCGAGAAGGTGGTTGACATCGAGATCAATGGGGAGCCTGTGGACTTGCACATGAAGCTGGGTGACAGTGGGGAGGCCTTCTTTGTCCAGGAGCTGGAGAGCGACGAGGAACACGTGCCTCCCCGCCTGTGCACCTCCCCCATCCCGTGGGGGGGCCTGTCTGGCTTCCCCCCGGACTCCCAGCAGGGCACAGCCAGCAAGCCTGAGGGCCCCGTCATTGCGGGCACGGCTTCCACTGGGCGAAGGAAGAGGCGTCGGAGGAGGAAGCCCAGGCGCAAGGAGGATACGGTGGCAACTGAC---TCTAGTTCAGAGGAACTGGAGACAGGCCCCGAGAGCGAGCTGTCCCTGCTGGAGAAGCCAAGGCCAGAGTCCCCAGGT---------------------------------GTCCAGTTGGAAGGGGAC---TCCTCACCACAGCCCAAAGACATCTACCCCTACTCCGATGGCGACTGCTCCCCTGAGGCCAGC---CTCTCGGCAAGTGAGCTG---ACATCCCCTAAGAGCGACTCAGAGTTAGAGCTGCGGGCCTCGGAGCCCAGTCCCCTGAAAGCGGAGTCCCACATGCAGTGGGCCTGGGGGAGGCTGCCCAAGGTGGCCAAAGCTGAGCAGCCCGAGTCCTTGATGGTCCCTGAAGGCAGCATGGGGACAACCTCT------CCTCATCGGAGAGGACCCAGC---ACACCCTCCACC---TCTGTGGCTGGC---ATGGACCCTGCTTCAGGCCCCCCAGTCCTGGTGACAGGGGCTGGCGCT---GACCTGCTTCGGTGTGACGCAGAGGAT------CCT------------GCTCTGGTGGGTCCC---CCTCTGCACACCCCAGAGAGC---GCAGAAGCCAAGATGCAGAGCTGCAGGGATGCAGACCTCCCTCCTGCCTCCAAGTCCTGGAGCTGGGCCACTCTGGACGGCCCATTTCCCAGCGGGCGGCCAGAGGGGGCCTCCAGGGGCCAAGGCTCTTTGAAGAGAAGCCAGCACCTGGGCCCCAGTGACATCTACCTGGACGACCTGCCTTCCCTGGACTCTGAGAATGCAGCACTTTACTTCCCCCAGAGTGACTGTGGGCTGGGGGCCAGAAGGTGGAGTGAACCCAGCACCCAGAAGCCCCTGGGGTACCCCAACCCCGAACAGGTGCCAGAACCCACGGTGGACACGGTGGACACCATAGCACTGTCCCTCTGTGGTGGACTGGCCGACAGCCGGGACATCTCCCTGGAGAAGTTCAACCAGCACATCGTCTCCTACCAGGACCTCACCAAAAACCCCAGTCTCCTGGAGGACCCGAACCTAGTGGTGAAAATCAACAGGAAGCATTATAACTGGGCTGTGGCTGCTCCCATGATCCTCTCCCTGCAAGCCTTCCAGAAAAACTTGCCCAAGAGCACCGTGGACAAGCTGGAGAAGGAGAAGATGCCCCGCAAGGGTGGGCGATGGTGGTTTTCCTGGCGACGCAGGGACTTCCCGGCTGAGGAGCGCGGTGCCCAGAGGGAGAAAACCTCCGCCAGGGAGCAGCAG---GGGGAGAAGACCGAAGTCCTGAGCAGCGATGATGAT---------GGCCCAGACAGCCCCGTGATCCTCGAGGCCCCCTCCTCGCCACCTTCGACACCAGCCTACACTCCTGCCTACAAGAAGTCCCTCCGCCTCTCCTCCGATCAGATCCGGTGCCTGAACCTGCAAGAAGGTGCCAATGATGTGGTCTTCAGTGTGACCACCCAGTACCAGGGCACCTGCCGCTGCAAGGCCACCATCTACCTGTGGAAATGGGACGACAAGGTGGTCATCTCTGACATCGACGGCACCATCACCAAGTCGGATGCTCTGGGCCACATTCTGCCCCAGCTGGGGAAAGACTGGACACACCAGGGCATCACCAGTCTCTACCACAAAATCCACCTAAATGGGTACAAGTTCCTATACTGCTCCGCCCGGGCCATCGGCATGGCTGACCTCACCAAGGGGTACCTGCAGTGGGTGAGCGAGCGGGGCTGTGGCCTCCCCAAGGGCCCCATCCTGCTGTCTCCCACCAGCCTCTTCTCTGCCCTCCACAGAGAAGTGATTGAGAAGAAGCCGGAGGTGTTCAAGATCGCCTGCCTGAGTGACATCCAGCAGCTGTTTCTGCCCCACAGACAGCCCTTCTACGCTGCCTTCGGGAACAGGCCCAATGATGTCTTTGCCTACCGGCAGGTGGGCCTACCTGAGTCTCGAATCTTCACGGTCAACCCCCGGGGAGAGCTCATCCAGGAGCTCATGAAGAACCACAAATCCACGTACGAGCGGCTTGGTGAGGTGGTTGAGCTCCTCTTCCCTCCTGTGGCCCGTGGCCCAAGCACAGACCTGGCCCACCCTGAATACAGCCACTTCAGCTACTGGCGGGAGCCACTGCCAGCGGTGGACCTTGACATGCTGGAC---
>speTri2
ATGAACTACGTGGGGCAGCTGGCCGGGACAGTGTTTGGCACGATGAAGGAGCTGTATCGGGGCCTGAACCCCGCCACGCTGAGTGGCGGCATCGATGTGCTGGTGGTGAAGCAGGTGGACGGCTCCTTCCGGTGCTCACCCTTCCACGTGAGGTTTGGCAAGCTGGGCGTCCTGCGGTCCCGGGAGAAGGTGGTAGACATCGAGATCAATGGGGAGCCGGTGGACCTGCACATGAAGCTGGGGGACAGCGGGGAGGCCTTCTTTGTCCAGGAGCTGGATAGCGATGAGGAGGACGTGCCTCCCTGCCTGTGTACCTCACCCATCCCATGGGGTGGCCTGTCGGGTTTTCCCTCCAACTCCCTGCATGGCACAGCTAAGGAGCCCGAGGGCCTGGTCGTGGTGGGCTCGGCCTCTGCGGGGCGGAAGAAGAGGCGTCGCAGGAGGAAACCCAAGCGGAAGGAGGATGCAGTGGCAGCAGAT---TCTAGTTCTGAGGAACTCGAGGCAGGCACCGAGAGTGAGCTGTCCCCGCTGGAAAAGCCAAGGCCAGAGCCCCCAGGC---------------AGT---------------ATTCAGTTGGAAGGGGAA---TCCTCACCACAGTCCAAAGACATCTACCCCTACTCAGATGGCGAGTTTGCACCCCAAGCCGGC---CTCTTACCAGAAGGCTTA---CCGTCCCCTAAGAGTGACTCTGAGCTGGAGCTGCGGGCCCCAGAGTCCAGTCCCCTGAGAGCTGAGTCCCACATGCAGTGGGCGTGGGGAAGGCTGCCTAAGGTAGCCAAAGCTGAGCGGCCTGAGTCCACAGTGGTCCCTCCAGGTGGCGCTAGGACAATCTCT------GCTCTTCAGAAAGTACCCGGC---ACCTCCTGCTCT---TCTGTGGCTGCC---GTGGACCCT---TCGGGATCCCCAATCCTGCAAACAGGGGCAGGGGCT---GGCCTGTTTGTGGAGTCCCAATGGACA------GAG------------ACTCTGCTGGCCCCA------------------GAGAGC---GAGGAAACCAAGACTCAGAGCTCTGGGGATGCAGGCCTCTCTCCTGACTCCAAATCATGGAGCTGGGCCACCCTGGAGGGCCCTGTTCCCGCCGGGCAGCCAGAG---GCCTCTGTGGGGAAAGGCTCCCTGAAGAGAAGCCAGCATCTGGGCCCCAGTGACATCTACCTGGATGACTTGTCTTCCCTGGACTCTGAGAATGCAGCCCTTTACTTCCCCCAGAGTGACTGTGGGCTTGGGGCCAGGAGGTGGAGTGAACCCAGCAGCCAGAAGCTCCTGGGAAACACTAACCCCAAACCTGTGCCAGAATCCACTCTGGACTCCGTGGATACCATAACGCTGTCCCTCTGCGGTGGACTGGCTGACAGCCGGGATATCTCCCTGGAGAAGTTCAATCAGCATATGGTCTCCTACCAGGACCTCACTAAAAATCCCGGACTCCTGGATGATCCAAACCTAGTGGTGAAAATCAATGAGAAGCACTATAACTGGGCTGTGGCTGCCCCCATGATCCTTTCCCTACAAGCCTTTCAGAAGAATTTGCCTGAGAGTACCGTGGACAAGCTGGAGAAGGAGAAGATGCCCCGGAAGGGTGGGCGGTGGTGGTTTTCCTGGCGCCGCAGGGACTTCCCAGCAGAGGAGCGCAGTGCCCAGAGGGAGAAAACCACAGCCAGGGAGCAGCAG---GGGGAGAAGACTGAAGTCCTGAGCAGCGAGGACGAT---------GCCCCAGACAGCCCTGTGATCCTCGAGGTCCCCCTTCCACCACCCTGCACTCCAGCCTGCACGCTCACCCACAAGAAATCCCTGCGCCTCACTTCTGATCAGATTCGGCGCCTGAACCTTCATGAAGGTGCCAATGATGTGGTCTTCAGTGTGACCACCCAGTACCAGGGCACCTGCCGCTGCAAGGCCACCATCTACCTGTGGAAATGGGACGACAAGGTGGTCATCTCCGACATTGATGGCACCATCACCAAGTCAGATGCTCTGGGCCACATTCTGCCCCAGCTGGGGAAAGACTGGACACATCAGGGCATCACCAGTCTCTACCACAAAATCCACCTAAATGGGTACAAATTCCTGTATTGCTCAGCACGGGCCATCGGCATGGCTGACCTTACCAAGGGCTACCTGCAGTGGGTGAGCGAGGACGGCTGTGGCCTCCCCAAGGGCCCCATCCTGCTATCTCCCAGCAGCCTCTTCTCGGCCCTCCACAGGGAGGTAATCGAGAAGAAGCCAGAGGTGTTCAAGGTCGCCTGCCTGAGTGACATCCAGCAGCTCTTTCTGCCCCATGGACAACCCTTCCACGCAGCCTTTGGCAACAGGCCCAACGATGTCTTTGCCTACCGGCAGGTGGGCCTACCTGATTCCCGGATCTTCACAGTCAACCCCCGTGGAGAGCTCATCCAGGAGCTCATGAAGAACCACAAGTCCACGTACGAGCGGCTCAGCGAGGTGGTGGAGCTCCTCTTCCCGCCCGTGGCTCGTGGAGCCTGCGCAGACCTGGCCAACCCTGAATACAGCAGTTTCTGCTACTGGCGGAAGCCCCTGCCTGCCGTGGACTTTGACTCCCTTGCC---
>HLmolMol2
ATGAACTACGTGGGTCAGCTGGCGGGAACCGTGTTTGGGACGGTGAAGGAGCTGTACCAGGGCCTGAACCCGGCCACGCTGAGCGGCTGCATCGACGTGCTGGTGGTGAAGCAGGTGGACGGCTCCTTCCGATGCTCGCCCTTCCACGTGCGTTTCGGCAAGCTGGGTGTCCTGCGATCTCGGGAGAAGGTGGTAGACATCGAGGTCAATGGGGAGCCCGTGGACTTGCACATGAAGCTGGGGGACAGCGGGGAGGCCTTCTTCGTCCAGGAGCTGGAGAGTGATGAGGAACACGTGCCTCCCCGCCTGTGCACATCTCCCATCCCCTGGGGAGGCCTGTCTGGGTTCCCCTCCGACTCCCAGCTGGGTACAGCCAGCGAGTCCGAGCCC------GTCCTGGGCGTG---TCCACGGGAAGGAAGAAGAAGCTTCGCAGAAGGAAACCGCGGTGGAAGGAGGACATGATGGCAGACGAT---TCCAGTTCTGAGGAGCAGGAGGCAGGCGCCGAGAGCGAGCTGTCCCTGCTGGAAAAGCCGAGGCTGGAGTCCCCAGGC---------------AGC---------------ATCCAGCTGGAAGGGGAG---TCCTCGTCACAGCCCACGGACATCTACCCCTACTCCGACGGCGAGTGGCCCTCCCAGGCCAGC---CTGTCGTCGGATGGGCTA---ACATCCCCCAAGAGTGACTCAGAGCTGGAGGTGCGGACCCCCGAGCCCAGCCCCCTGAGAGCGGAGTCCCACATGCAGTGGGCCTGGGGGAGGCTGCCTAAGGTGGCCAAAGCTGAGCGGCTCCTGTCCTCCATGGTCCCTGATGGCAGCACCAAGGCAGCCTCA------CCT---CAGGGCGAGCCCAGC---ACCCCTGCCCTT------------------------------------------------------------------------------CAGCCTGACACGGAGGTG------CCC------------GCTCTGGTGGGTCCC---CCTCTCCCTGCCCCTCAGAGA---GAGAAAACCAAGACTCAGAGGTCCAGGGACGCAGGTCTCTCTCCGGCCTCCAAATCGTGGAGCTGGGCTGCTCTGGAGGGTCCAGCTCCCACCAGGCAGCCAGAGGGGGGCCCCAGGAGGAAAGGCTCCACGAAGAGAAGCCAGCACCTGGGCCCCAGTGACATCTACCTGGACGATTTGCCCTCTCTGGACTCTGAGGATGTAGCCCTTTACTTCCCCCAGAGTGACCGTGGGCTGGGGCCCAGGAGGTGGAGTGAACCCGGTAGCCAGAAGCCACTGGGGGACCCCAACCCCGAACAGGAGCCAGAACCCGCTCCGGACACAGTGGACACGGTAGTGCTGTCCCTCTGTGGTGGACTGGCTGACAGCCGGGACGTTTCCCTGGAGAAGTTCAACAAGCATGTAGTCTCCTACCAGGACCTCGCCCAAAACCCTGGGCTCCTGGACGACCCGAACCTGGTTGTGAGGATCAATGAGAAGCATTACAACTGGGCTGTAGCTGCCCCCATGGTCCTCTCTCTGCAAGCCTTCCAGAGGAGCCTGCCCAAGAGCACCGTGGACAAGCTGGAGAAGGAGAAAATGCCCAGGAAGGGTGGGCGGTGGTGGTTTTCCTGGCGACGCAGGGACTTCCCAGCCGAGGAGCGAAGTGCCCAGAGGGAGAAGACCCCAGCCCGGGAGCCAAGT---GGGGAGAAGACGGATGTCCTGAGCAGTGAGGACGAC---------GCCCCAGACAGCCCCGTGATCCTGGAGGCCCCCTCCCTGCCACCCTTGCCTCCAGCCTACACTCCTACCTACAAGAAGTCCCTCCGCCTCTCCTCGGATCAGATCCGGCAGCTGAACCTGCAAGAAGGTGCCAACGACGTGGTCTTCAGCGTGACAACCCAGTACCAGGGCACCTGCCGCTGCAGGGCCAACATCTACCTGTGGAAGTGGGACGACAAGGTGGTCATCTCAGACATCGATGGCACCATCACCAAGTCGGACGCGCTGGGCCACATCCTGCCCCAGCTGGGGAAAGACTGGACACACCAGGGCATCACGAGTCTCTACCACAAAATCCACCTGAATGGGTACAAGTTCCTGTACTGCTCGGCGCGGGCCATTGGCATGGCTGACCTCACCAAGGGGTACCTGCAGTGGGTGAGCGAGCGGGGCTGTGCCCTCCCCAAGGGCCCCATCCTGCTGTCTCCCAGCAGCCTCTTCTCCGCCCTGCACAGGGAGGTGATTGAGAAGAAGCCAGAGGTGTTCAAGATCGCCTGCCTGAGTGACGTCCAGCAGCTGTTCCTGCCCCACGGAAAGCCCTTCTATGCCGCCTTCGGGAACAGGCCCAACGATGTCACTGCCTACCGGCAGGTGGGCCTACCTGAATCCCGAATCTTCACCGTCAACCCCCGGGGAGAGCTCATCCAGGAGCCCATGAAGAACCACAAATCCACGTACGAGCGGCTCAGCGAGGTGGTGGAGCTCCTCTTCCCGCCCGTGGCGCGCGGCCCCAGCACCGACCTGGCCAACCCTGACTACAGCAGCTTCTGCTACTGGCGGGAGCCACTGGCTGCAGTGGACCTCGACGCCCTGGCC---
>HLpipKuh2
ATGAACTACGTGGGCCAGCTGGCGGGAACCGTGTTTGGGACGGTGAAGGAGCTGTACCAGGGCCTGAACCCGGCCACGCTGAGCGGCTGCATCGACGTGCTGGTGGTGAGGCAGGGGGACGGCTCCTTCCGATGCTCGCCCTTCCACGTGCGTTTCGGCAAGCTGGGTGTCCTGCGGTCCCGGGAGAAGGTGGTGGACATCGAGATCAACGGGGAGCCCGTGGACCTGCACATGAAGCTGGGGGACAGCGGGGAGGCCTTCTTCGTCCAGGAGCTGGAGAGCGATGAGGAGCACGTGCCTCCCCGCCTGTGCACGTCCCCCTTGCCGTGGGGAGGCCTGTCGGGGTTCCCCTCGGACTCCCAGCTGGGCACGGCCAGCGAATCCGAGCCC---GTGGTCCTGGGCGCGGCCTCCACGGGGAGGAAGAAGAGGCTTCGGAGGAGGAAGCCCAGGTGGAAGGAGGACACGGTGGCCGACGAC---TCCAGTTCCGAGGATCTGGAGGCGGGCGCCGAGAGCGAGCTGGCCCCGCTGGAGAAGCCGAGGCCGGAGCCCGCAGGC---------------------------------ATCCAGCGGGAAGAGGAG---TCCTTGTCGCAACCTGCAGACATCTACCCCCTCTCCGACGGCGAGTGGCCCTCCCCGGCCAGC---CTTTCGTCGGGTGAGCTC---ACATCCCCTAAGAGTGACTCGGAGCTGGAGGTGCGGACCCCGGAGCCCAGCCCCCTGAGAGCCGAGTCGCACATGCAGTGGGCCTGGGGCAGGCTGCCCAAGGTGGCCAAAGCCGAGAGGCCCGTGTCCTCGACGGTCCCCGATGGCAGCGCTGGAGCAGCCTCC------GCT---CACGGAGAGCCCAGC---ACCCAT---------------------------------------------------------------------------GACCTT---CCGGCCGTCGTGGAGGGG------CCC------------ACACTGGTGGGTCCC---CCTCTCGCTGCCCCCGAGAGAGAAGAGGAACTCAAGGCTCAGAGACCCAAGGACGCGGGTCTCTCTCCGGCCTCAAAGTCCTGGAGCTGGGCCTCGCTGGAGGGTCCGGCTCCTCCCGGGCAGCCAGAGGGCTTCTCCTGGAGGAAAGGCTCCCTGAAGAGAAGCCAGCACCTGGGCCCC------ATCTACCTGGATGACCTGTCCTCCCTGGATTCTGAGAATGCGGCCCTTTACTTCCCCAAGAGTGACCGTGGGCTGGGGCCCAGGAGGTGGAGTGAACCCGGTGGCCAGAAGCCAATGGGGGACCCCAACCCCGAACAGTTAGCAGAACCCGCTCCGGACACGGTGGACACGATCGTGCTGTCTCTCTGCGGAGGCCTGGCTGACAGCCGGGACATCTCCCTGGAGAAGTTCAACAAGCACGTGGTCTCCTACCAGGACCTCGTCCAGAACCCTGGCCTCTTGGACGACCCAAACCTGGTGGTGAAAATCAACGAGAAGCACTACAACTGGGCCGTGGCTGCCCCCATGGTCCTCTCCCTCCAAGCCTTCCAGAAGAACTTGCCCAAGAGCACCGTGGACAAGCTGGAGAAGGAGAAAATGCCCCGGAAGGGTGGGCGGTGGTGGTTCTCCTGGCGACGCAGGGACTTCCCGGCCGAGGAGAGAAGTGCCCCGAGGGAGAAGACCGCGGCCCTGGAGGCAGGG---GGGGAGAAGTCGGATGTCCTGAGCAGCGAGGAGGAC---------GCCCCCGACAGCCCCGTCATCCTGGAGGCGCCCTCCCGGCCGCCCTTGCCTCCTGCCTACACGCCCGCCTACAAGAAGTCCCTCCGCCTCTCCTCGGACCAGATCCGGCAGTTGAACCTGCAAGAAGGTGCCAACGAAGTGGTCTTCAGCGTGACCACCCAGTACCAGGGTACCTGCCGCTGCAGGGCCACCATCTACCTGTGGCAGTGGGACGACAAGGTGGTCATCTCGGACATCGACGGTACCATCACCAAGTCGGACGCTCTGGGCCACATCCTGCCCCAGCTGGGGAAAGACTGGACACACCAGGGCATCACGAGTCTCTACCACAAGATCCACCTAAACGGGTACAAGTTCCTGTACTGCTCAGCGCGGGCCATCGGCATGGCCGACCTCACCAAGGGGTACCTGCAGTGGGTGAGCGAGCGGGGCTGCGGACTCCCGAAGGGCCCCATCCTGCTGTCTCCCAGCAGCCTCTTCTCCGCCCTGCACAGGGAGGTGATTGAGAAGAAGCCAGAGGTGTTCAAGATCGCCTGCCTGAGCGACATCCAGCAGCTGTTTCTGCCCCACGGACAGCCCTTCTATGCCGCCTTTGGGAACAGACCCAACGACGTCACCGCCTACCAGCACGTGGGCCTGCCTGCATCACGGATCTTCACTGTCAACCCCCGGGGGGAGCTCATCCAGGAGCCCATGAAGAACCACAAATCCACGTACAAGCGGCTCAGCGAGGTGGTTGAGCTCCTCTTCCCGCCCTTGGACCGTGGCCCCAGCACAGACCTGGCCAGCCCTGAATACAGCAGCTTCTGCTACTGGCGGGAGCCGCTGACCACTGTGGACCTCGACACCCTGGCC---
>HLrouAeg4
ATGAACTACGTGGGGCAGCTGGCGGGCACGGTGTTCGGGACAGTGAAGGGGCTGGTCCAGGGCCTGAACCCGGCCACACTGAGTGGCGGCATCGACGTGCTGGTGGTGAAGCAAGTGGACGGCTCCTTTCGATGCTCGCCCTTCCACGTGCGTTTCGGCAAGCTGGGTGTGCTGCGGTCACGGGAGAAGGTGGTAGACATCGAGATTAATGGGGAGCCAGTGGACTTGCACATGAAGCTGGGGGACAGTGGGGAGGCCTTCTTTGTCCAAGAGCTGGAGAGTGATGAGGAGCACGTGCCTCCCCGCCTGTGCACATCACCCATCCCTTGGGGGAGCCTGTCTGGGTTCCCCTCGGAGTCCCAACTGGGTACAGCCAGTGAACCAGAGCCC---ATCATCATGGGTGTGGCTTCCACGGGGCGGAAGAAGAGGCTTCGTAGGAGGAAATCCAGGCGGAAGGAGGACATGACGGCGGCAGAT---TCCAGTTCTGAGGAGCTGGAGGCAGGCGCCGAGAGTGAACTGTCCCAGCTGGAAAAGCCAAGGCCTGAGTCCCCAGGC---------------AGT---------------GTCCTGTCGGAAGGGGAG---TCCTCACCGCAGCCCAGAGACATCTACCCCTACTCTGATGAAGAGTGGCCTCCGCAGGCCAGC---CTCTCGTGCAGTGGGCTA---ACAGCCCCTAAGAGCGACTCGGAGCTGGAGGTGCGGATCCCTGAGCCCAGCCCGCTGAGAGCTGAGTCCCACATGCAGTGGGCCTGGGGGAGGCTGCCTAAGGTGGCCAAAGCTGAGTGGCCCGCATCCTCGATGCTCCCTGATGGCAGCACCAGGAAAGCCTCT------CCTCCTCGGGGTGAGCCCAGC---TCCCCCTCCACC---TCTGCGCCTGGT---GATGGCCCT---TTGGGACCCCTAATCCTGCAAAGAGGGGTCAGCACT---GACCTT---CAGCCTGACACGGAGGTG------CCT------------ACTCTGGTGGGTCCG---CTTCTCCCTGCCCCTGAGAGA---GAGAAAACCGGAACTCAGAGGTCCCAGGATGCGGACCTACCTCCTGCCTCGAAATCCTGGAGCTGGGCTGCTCTGGAGGGTCCAGCTCCCACTGGACAGCCAGAGGGGGTCTCCAGGAGGAAAGGCTCCCTGAAGAGAAGCCAGCACCTGGGCCCCAGTGACATCTACCTGGATGACTTGTCCTCTCTGGATTCTGAGAATGCAGCCCTTTACTTCCCCCAGAGTGACCGTGGGCTGGGGGCCAGGAGGTGGAGTGAACCCAGCAGCCAGAAGCCCCTGGGGGACCCCAGCCCTGAACAGGAGCCAGAACCCACTCCAGACACG---------ATAGTGCTGTCCCTCTGTGGTGGACTGGCTGACAGACGAGACATTTCCCTGGAGAGGTTCAGCCAGCACATCGTCTCCTACCAGGACCTCACCCAAAACCCCGGCCTTCTGGATGACCCGAACCTGGTGGTAAAAATCAATGAGAAGCATTATAACTGGGCTGTAGCTGCCCCCATGATCCTCTCCCTGCAAGCATTCCAGAAGAACTTGCCCAAGAGCTCCGTGGACAAGCTGGAGAAGGAGAAGATGCCCCGGAAGGGTGGGCGGTGGTGGTTTTCCTGGCGACGCAGGGACTTCCCAGCTGAGGAGCACAGTGCCCAGAGGGACAAGACTGCAGCCAGGGAGCCACGG---GGGGAGAAGACGGATGCCCTGAGCAGCGAGGATGAC---------GCCCCAGACAGCCCTGTGATCCTGGAGGCCCCCTCCCTGCCGCCCTCACCTCCAGCCTACACTCCTACCTACAAGAAGTCCCTCCACCTCTCCTCCGATCAGATCCGGCAGCTGAACCTGCAAGAAGGTGCCAACGATGTGGTCTTCAGCGTGACAACCCAGTACCAGGGCACCTGCCGCTGCAGGGCCACCATCTACCTGTGGAAATGGGATGACAAGGTGGTCATCTCAGACATCGACGGCACCATCACCAAGTCAGACGCTCTGGGCCACATTCTGCCCCAGCTGGGGAAAGACTGGACACACCAGGGCATCACAAGTCTGTACCACAAAATCCACCTAAATGGGTACAAGTTCCTATATTGCTCGGCACGGGCCATCGGCATGGCTGACCTCACCAAGGGGTACCTGCAGTGGGTGAGCGAGCGGGGCTACGGCCTCCCCAAGGGCCCCATCCTGCTGTCTCCCAGCAGCCTCTTCTCCGCCCTGCACAGGGAGGTGATTGAGAAGAAGCCGGAGGTGTTCAAGATCGCCTGCCTGAGTGACATCCAGCGGCTCTTTCTGCCCCACGGACAGCCCTTCTATGCCGCCTTTGGAAACAGGCCCAACGATGTCGTTGCCTACCGGAAGGTGGGCCTACCTGAATCGCGCATCTTCACAGTCAACCCCCGGGGAGAACTCATCCAGGAGCCCATGAAGAATCACAAATCCACGTACGAGCGGCTCGGCGAGGTGGTTGAGCTCCTGTTTCCACCCGTGGCCTGTGGCCCCGGCACAGATCTGGCCAACCCTGAGTACAGCAACTTCTGCTACTGGCGCAAGCCACTGACCACTGTGGACCTTGACGCCCTGGCC---
>eriEur2
ATGAACTACGTAGGGCAGCTGGCTGAGACCGTGTTTGGGACAGTGAAGGAGCTGTACCGGGGCCTGAACCCTGCCACATTGAGTGGCGGCATCGATGTGCTGGTGGTGAAGCAGGCAGACGGCTCCTTCTGCTGCTCCCCCTTCCATGTGCGCTTCGGCAAACTGGGTGTCCTGAGGTCTCGGGAGAAGGTGGTGGACATCGAGATCAACGGAGAGCCAGTGGATTTGCATATGAAGCTGGGGGACAGTGGGGAGGCCTTTTTTGTCCAGGAGTTGGAAGATAGCGAAGAACATGTGCCTCCTCGCCTGTGCACATCACCCATCCCTTGGGGGGGCCTGCCCGGGTTCCCCTCAGACTCCCAGCTGGGCACAGTCAGGGAGCCTGAGGCT---ATCACCGTGGGTACCTCCTCCACGGGGCGGAAGAAGAAGCGTCGCAGGAGGAAGCCGAGGAGGAAAGAGGACACGGTGGCAACTGAC---TCTAGTTCAGAGGAGCTGGAGACAGGTGCCGAGAGTGAGCCATCCCCACTGGAAAAGCCACGGCCAGAGCACCCAGGC---------------AGT---------------GTTCACTTGGAGGAAGAA---TCTTCACCACAACCCAAAGATATCTACCCCTACTCTGATGGAGAGTGGCCCCCACAGACCAGC---TTCTTGCCTGATGGACTG---GCTTCCCCTAAGAGTGACTCAGAGCTTGAGATGCGGACCCCTGAACCCAGCCCCCTGAGAGCTGAGTCCCACATGCAGTGGACCTGGGGGCGACTTCCAAAGGTGACCAAAGCTGAGTGGCCTGAGTCCTTGGTGGCCCCTGATGACCACACCAGCTCAGTCTCT------CCTCCTCAGGGAGAGCCCAGC---AACCCCTCCACC---TCTGGAGCTGGC---CTGAGCCCT---GTGGAACCCCCAATTCTGCAAACGGAGGCTGACACT---GACCTTCTTCAGCCTGACATGGAGCTG------TCC------------ACTCTAGCTGGTCCTCTTCCTCTCCCTGCT---GAGAGA---GAGGAAAGCAAGGCTCAGAGCTCCAGCAACTCTGGTCCCCTTTCTGCTTCTAAATCATGGAGCTGGGCTGCTCTGGAGGTCCCCACTCCCACGCAGCAGCCAGAAAGAGTTTTCAGGAGGAAAGGCTCCCTGAAGAGAAGCCAGCACCTAGGCCCTACTGACATCTACCTGGACGACTTGCCCTCCCTGGACTCTGAGAATGCAGCCCTGTACTTTCCCCAGAGTGACTCTGGGCTGGGCCCCAGGAGGTGGAGTGAACCTGGCAGCCAGAAGACCCTGGGGGTCCCCAACCCCGAACAGGAGCCAGAACACATTCCAGATGCAGTGGACACAGTAGTCCTTTCCCTCTGTGGTGGGCTGGCTGACAGCCGGGATATCTCCCTGGAGAAATTCAACCAGCACGCCATCACCTACCAGGACCTTGCTAAGAACCCTGGCCTCTTAGACAACCCAAACCTGGTGGTGAAAGTCAATAAGAAGTATTATAACTGGGCAGTAGCTGCCCCCATGATCCTCTCCCTGCAAGCCTTCCAGAAAAACCTGCCCCAGAGCACCGTGGACAAGCTGGAGAAGGAGAAGATGCCCCGGAAGGGTGGACGGTGGTGGTTTTCCTGGCGACGCAGAGATTTCCCTGCTGAGGAGCGCAGCACCCAGAGGGAGAAGACCACAGCTAGGGAGCAGCTG---GGAGAGAAGACTGATGTCATGAGCAGTGAAGACGAT---------GCCCTGGACAGCCCTGTGATCCTTGAGGCCTCCTCTCCACCACCCTTACCTCCAGCCTACACTCCTACCTATAAGAAATCCCTCCGCCTCTCCTCTGACCAGATTCGGCGCCTGAACCTGCAAGAAGGTGCCAATGATGTGGTCTTCAGTGTGACCACCCAGTACCAGGGCACCTGTCGCTGCAAGGCCACCATCTACCTGTGGAAATGGGACGACAAGGTGGTCATCTCGGACATTGATGGCACCATCACCAAGTCTGACGCCCTGGGCCACATTCTGCCTCAGTTGGGGAAAGACTGGACACACCAGGGTATCACCAGCCTCTACCACAAAATCCACCTAAATGGTTACAAGTTCCTGTACTGCTCAGCAAGGGCCATTGGCATGGCTGATCTCACCAAAGGGTACCTGCGCTGGGTGAGCGAGCGGGGCTGTGGCCTCCCCAAGGGTCCCATCCTGCTGTCTCCCAGCAGCCTCTTCTCCGCACTCCACAGGGAGGTGATTGAGAAGAAGCCTGAGGTGTTCAAGATCGCCTGCCTGAGTGATATCCAGCGGCTGTTTCTGCCCCACAAACAGCCCTTCTATGCTGCTTTTGGGAACAGGCCTAACGATGTTACTGCCTACCGGCAGGTGGGCCTACCAGAGTCTCGCATCTTCACAGTCAACCCTCGGGGAGAGCTCATCCAGGAGCTCATAAAGAATCACAAATCCACGTACGAGCGTCTCAGTGAGGTGGTGGAGCTACTCTTCCCGCCGGTAACTCGTGGGCCCAGCACAGACCTTGTTGACCCAGAGTACAGCAACTTCTGCTACTGGCGGGAGCCGCTGGCCACGGTGGACCTGGACGCCCTGGCC---
>sorAra2
ATGAACTATGTGGGGCAGCTGGCGGAGACGGTGTTTGGGACGGTGAAGGAGCTGTACCGGGGCCTGAACCCGGCCACGCTGAGTGGTGGCATCGATGTGTTGGTGGTGCGGCAGGAGGACGGCTCCTTCCGGTGCTCCCCCTTCCACGTGCGCTTCGGCAAGCTGGGCGTCCTGCGGTCCCGGGAGAAGGTGGTGGACATCGAGATCAATGGGGAGCCAGTGGACTTGCACATGAAGCTGGGGGACAGCGGGGAGGCCTTCTTTGTCCAGGAGCTGCAGGATGAGGAGGAACACGTGCCCCCCCGCCTGTGCACTTCCCCCATCCCTTGGGGGGGCCTGCCTGGGCTCCCCTCGGGTTCCCAGGTGGGCACAGCCAGCGAGCCTGAGGCC---ATCATGGGGGGCACAGCCTCCACGGGGCGGAAGAAGAGGCGTCGCCGGAGGAAACCGCGGCGGAAGGAGGAGGCCGTGGCGACCGAC---TCGAGTTCCGAGGAGCTGGAGGCGGGCACCGAGCCTGAACTGTCCCCACCGGAGAAGCCGAGGCCGGAGCCCATGGGC---------------AGC---------------GTCCAGTTGGAAGGGGAG---TCCTCACCACAGCCCAAAGACATCTACCACTACTCGGATGGCGAGTGGCCCCCCCAGACCAGC---CTCTCGTCCGGTGATCTG---ACGTCCCCCAAGAGCGACTCTGAGCTGGAGCTGCGGACCCCCGAGCCCAGCCCCCTGCGAGCCGAGTCCCACATGCAGTGGGCCTGGGGGAGGCTCCCTAAGGTGGCCAAAGCCGAGCGCACGGAGTCCTCGGCCCTCCCCGAGAGCCGCATGGGAGACGTT---------CCTTCCCAAGGAGAGCCCAGC---GCGCCTCCCCCT---CCCGGGCCCGCT---CTCAGCCCT---GGGACCCCCCCAGTCCTGCACACCGGGCCTGACGCT---GAGCTC---CCGCCTCCCACAGAGGGG------CCT------------GTGGTGGTGGTTTCT---CCT---------------------TCCAAGCCCAAGCCTCACAGTGCCCGGGACCCCAGCCCCCCTCTTGCCTCGAAGTCCTGGAGCTGGGCAGCCCTGGAGGCCCCCGCTCCTCCCCGGCCACCAGAGGGGATCTCCGGGAGGAAAGGCTCACTGAGGAGAAGCCAGCACCTTGGCCCCAGTGACATCTACCTGGATGACCTTCCCTCCCTGGATTCCGAGAACGCTGCCCTGTACTTCCCCCAGAGCGACAGCGGGCTGGGCGCCAGGAGGTGGAGTGAGCCCAGCAGCCAGCCGCCCCCGGGGGACCCCAACCCTGAGCAGGAACCGGAGCCCAGTCGGGACACAGTTGACACGGTGGTGCTGTCCCTGTGCGGGGGCCTGGCCGACAGCCGCGACATCTCCCCAGAGAAGTTCCGGCAACACGCGGTAACCTACCAAGACCTCACCCAGAACCCCGGCCTGCTGGATGACCCGAACCTGGTGGTGAAAATGAATGAGAAACACTACAGCTGGGCGGTGGCTGCCCCCATGATCCTCTCCCTGCAGGCCTTCCAGAAGAACCTGCCCAAGAGCACCGTGGACAAGCTGGAGAAGGAGAAGATGCCGCGGAAGGGGGGCCGCTGGTGGTTTTCCTGGCGCCGCAGGGACTTCTCAGCTGAGGAGCGCAGTGCCCAGAGGGAGAAAACCAAAGCCCGGGAACAGCAG---GGGGAGAAGACGGACGTCCTGAGCAGTGAGGATGAC---------GCCCTGGACAGCCCTGTGGTCCTGGAGGTCCCCTCTCTGCCACCCTCGCCGCCAGCCTACACGCCGACCTACAAGAAGTCACTCCGCCTCTCCTCTGATCAGATCCGGCGGCTGAACCTGCAAGAGGGGGCCAATGACGTGGTCTTCAGCGTGACCACCCAGTACCAGGGCACCTGCCGCTGCACGGCCACCATCTACTTGTGGAAATGGGATGATAAGGTGGTCATCTCCGACATCGATGGCACCATCACCAAGTCAGACGCCCTGGGCCACATCCTGCCCCAGCTGGGAAAAGACTGGACACATCAGGGCATCACCAGCTTGTTCCACAAAATCCACCTAAACGGGTACAAGTTCCTGTACTGCTCGGCACGCGCCATCGGCATGGCTGACCTCACCAAGGGGTACCTGCGGTGGGTTAGCGAGCGGGGCTGTGGCCTTCCCAGAGGCCCCATCCTGCTGTCTCCCAGCAGCCTCTTCTCCGCCCTCCACAGGGAAGTGATCGAGAAGAAGCCAGAGGTGTTCAAGATCGCCTGCCTGAGCGACATCCAGCAGCTCTTC---GGGGGCCGACAGCCCTTCCACGCCGCCTTTGGGAACAGACCCAACGATGTCACAGCCTACCGGCAGGTGGGCCTCCCCAAGTCCCGCATCTTCACTGTCAATCCCCGGGGAGAACTCATCCAGGAGCTCATCAAGAACCACAAATCCACGTATGAGCGGCTCGGCGAGGTGGTGGAGCTCCTCTTCCCCCCCGTGGCCCGAGGCCCCCGCGTGGGCCTGGCTGACCCCGAGTACAGTGACTTCTGCTACTGGCGACAGCCCCCGACCACAGTGGACTTTGACGCCCTGGCC---
>conCri1
ATGAACTACGTGGGGCAGCTGGCGGAGACCGTGTTTGGGACGGTGAAGGAGCTGTACCGGGGCCTGAACCCGGCCACGCTGAGCGGCGGCATCGACGTGCTGGTGGTGAAGCAAGTGGACGGCTCCTTCCGCTGCTCGCCCTTCCACGTGCGTTTCGGCAAGCTGGGCGTCCTTCGCTCCCGGGAGAAGGTGGTGGACATCGAGATCAACGGGGAGCCAGTAGACTTGCACATGAAATTGGGGGACAGTGGAGAGGCCTTCTTTGTCCAGGAGCTGGAGAATGGTGAAGAACATGTGCCTCCCCGTCTGTGCACGTCGCCCATCCCTTGGGGGGGCCTGTCTGGGTTCCCCTCTGACTCCCAACTGGGCACAGCCAGCGAGCCAGAAGTG---GTGACTGCGGGCATGACCAACACAGGGCGGAAGAAGAAGCGTCGCAGGAGGAAACCCAGGCGGAAGGAGGACGCCGTGGCGACCGAC---TCCAGCTCCGAGGAGCTCGAGGCGGGCACTGAGAATGAGCTGTCCCTGCTGGAAAGGCCGAGGCCAGAGGCCCCAAGG---------------AGTGTGGGGCCCAGCAACATCCAGTCAGAAGACGAG---TCCTCATCACAGCCCAGAGACATCTACCCCTACTCAGACGGCGAGTGGCCTCCCCCAGCCAGC---CTCCCACCCAGTGCACTG---GAGTCCCCCAAGAGCGACTCGGAGCTGGAGCTGAGGACGCCTGAGCCCAGCTCCCTGAGAGCTGAGTCCCACATGCAGTGGGCCTGGGGGAGGCTCCCCAAGGTGGCTAAGGCCGAGTGGCCCGAGTCCTCAGTGCTCCCCAATGTCCATGCCGAGCCAGCCTCT------CCATGCCAGGGGGAGCCCAGC---TCCCCTCCTTCC---TCTGGAGCAACT---GTGGATCCT---TCAAGGCCCCCAACCTTGCAAACAGGGGCTGGTACT---GAACTTCTTCAGCTTAAAATAGAC---------CCT------------GATCTGGATGGTCAC---TCTCTCCTGGCCCCTGAGAGA---CTGGAAACCAAGACTCAGAGCTCCAGGGACACACGCCCCCTTCCTGCCTTGAAATCATGGAGCTGGACCACTCTGGACGTCTCTGTCCCCACCAGGCAGCCAGAGGGGGTGTCCAGAAGGAAAGGGTCCCTGAAGAGAAGCCAGCACCTGGGCCCCAGTGACATCTACCTGGATGACTTACCCTCGCTGGATTCTGCGAATGCAGCCCTGTACTTCCCCCAGAGTGACTGTGGGCTGGGGGCCAGGAGGTGGAGTGAACCCAGCAACCAGAAGACCCTGGGGGACCCCATCCCTGAACAGGAGCCAGAACATACTTCAGACACCCCAGACAAAATAGTACTGTCCCTCTGTGGAGGACTGACTGAGGGCCGGGACATCTCCCTGGAGAAGTTCAACCAGCACATCGTCTCCTACCAGGATCTCACCAAAAACCCCAGCCTCCTAGATGACCCGAACCTGGTGATCAGAGTCAATGAGAAGCATTATAACTGGGCTGTCGCTGCCCCCATGATCCTCTCCCTGCAAGCCTTCCAGAAAAACTTGCCCAAGAGCACCGTGGACAAGCTGGAAAAGGAGAAGATGCCCCGGAAGGGTGGGCGGTGGTGGTTTTCTTGGCGGCGCAGGGACTTCCCAGTGGAGGAGCGCAGCGCCCAGAGGGAGAAAAGCACAGCCCGGGAGCACCGG---GGGGAGAAGACTGATGTCCTGAGCAGCGAGGACGAC---------GCCCCCGACAGCCCTGTGATCCTTGAGGCCCCCTCCCCGCCACCCTCT---CCGGTCTGCACTCCTACCTACAAGAAGTCCCTCCGCCTCTCCTCAGATCAGATTCGGCGCCTGAACCTGCAAGAAGGTGCCAACGATGTGGTCTTCAGCGTGACCACTCAGTACCAGGGCACCTGCCGCTGCAAGGCCACCATCTACCTGTGGAAATGGGACGACAAGGTGGTCATCTCAGACATTGACGGCACCATCACCAAGTCAGATGCCCTGGGCCACATTTTGCCCCAGCTGGGGAAAGACTGGACACATCAGGGCATCACCAGCCTCTACCACAAAATTCACCTAAATGGGTACAAGTTCCTGTACTGCTCAGCCCGGGCCATCGGCATGGCTGACCTCACCAAGGGGTACCTGCGGTGGGTGAGTGAGCGGGGCTGTGGCCTCCCCAAGGGCCCCATCCTGCTGTCTCCCAGCAGCCTCTTCTCCGCCCTGCACAGAGAGGTGATTGAGAAGAAACCAGAGGTGTTCAAGATCGCCTGCCTGAGTGACATCCAACAGCTGTTTCTGCCCCATGGGCAGCCCTTCTACGCCGCCTTTGGGAACAGGCCCAACGATGTCATTGCCTACCGGCAGGTGGGCCTACCTGCATCTCGCATCTTCACAGTCAACCCCCGGGGAGAGCTTATCCAGGAGCTCATGAAGAACCACAAGTCCACGTACGAGCGGCTTGGCGAGGTGGTGGAGCTTCTCTTCCCGCCCGTGGCCCGAGGCCCCAGCACAGACCTGGCCAACCCTGAGTACAGCAACTTCTGCTACTGGCGGGCGCCGCTGGCCACCGTGGAACTTGACGCTCTGACC---
>felCat8
ATGAACTACGTGGGGCAGCTGGCAGAGACGGTGTTTGGGACAGTGAAGGAGATATACCGGGGCCTGAACCCGGCCACACTGAGTGGTGGCATCGACGTGCTGGTGGTGAAGCAGGTGGACGGCTCCTTCCGATGTTCGCCCTTCCACGTGCGTTTCGGCAAGCTGGGTGTCCTGCGGTCTCGAGAGAAGGTGGTAGACATTGAGATCAACGGGGAGCCCGTGGACTTGCACATGAAGCTGGGAGACAGCGGGGAGGCCTTCTTTGTCCAGGAGCTGGAGAGCGATGATGAACACGTGCCTCCCCGCCTATGCACATCACCCATCCCTTGTGGGGGCCTGTCTGGGTTCCCCTCAGACTCCCAGCTGAGCACAGACAGTGAGCCTGAAGCC---ATCATTGAGGGGGTGGCCTCCACGGGGCGGAAGAAGAGGCGTCGCAGGAGGAAACCCAGGCGGAAGGAGGACACGGTGGCAGCCAAT---TCCAGTTCTGAGGAGCTGGAGACAGGCGCTGAGAGTGAACTGTCTCTACTGGAAAAGCCAAGGCTGGAGCCCCCAGGC---------------AGT---------------GTCGAATCCGAAGGGGAG---TCCTCACCGCAAGCCAAAGACTTCTACCCCTACTCTGATGGCGAGTGGTGCCCCCAGGCCAGC---CTCTTGCCGGGTGTGCTAATGACATCCCCAAAGAGCGACTCAGAGCTGGAGCTGCGGACCCCTGAGCCCCGCCCCCTGCGAGCTGAGTCCCACATACAGTGGGCCTGGGGGAGGCTGCCCAAGGTGGCCAAAGCAGAATGGCCCGAGTGCTCGAAGATCGCTGATGGTGGTGTCAGGGCAGCTCCA------CCTCTGCAGGGAGAGCCCGGC---ACCCCCTCTGCT---CCTGTGGCTGGT---GTGGACCCT---TCGGGGCCCCTAATCCTGCAGACAGGGGCTGGTGCT---GACCTTCCTCCTACTGACACGGAGCCT------CCT------------GCTCTGGTGGGTCCC---CCTCTCCCCACCCCTGAGAGA---AAGAAAACCAAGACTCAGAGCCGAAGGGATCCAGGCCTCCCTCCTCCCTCGAAATCATGGAGCTGGGCCGCCCTGGAGGGCCCACTTCCCACCAGGCAGCCCGAGGGGGTCTCTAGCAGGAAAGGCTCCGTGAAGAGAAGCCAGCACCTGGGCCCCAGTGACATCTATCTGGACGACTTGCCCTCTCTGGATTCTGAGAATGCAGCCCTTTACTTCCCCCAGAGTGACTGTGGACTGGGGCCCAGAAGGTGGAGTGAACCCAACAGCCAGAAGCCTCTGGGGGACCCCAACCCTGAACAGGAGCCAGAACCC---------ACTTTGGACATGATAGTGCTTTCCCTCTGTGGTGGACTAGCTGACAGCCGGGACATCTCCCGGGAGAAATTCAACCAGCACATAGTCTCCTACGAGGACCTCGTCCAAAACCCTGGCCTCCTTGAGCACCCGAACCTGGTGGTGAAAATCAATGAGAAACATTATAACTGGGCTGTGGCTGCCCCCATGATCCTCTCCCTGCAAGCCTTCCAGAAGAACTTGCCCAAGAGCACTGTGGACAAACTGGAGAAGGAGAAGATGCCCCGGAAAGGTGGACGGTGGTGGTTTTCCTGGCGACGCAGGGACTTCCCGGCCGAGGAGCGCAGTGCCCAGGCAGAGAAAAGCACAGCCCGGGAGCAGCAG---GGGGCGAAGACTGATGTGCCGAGTAGTGAGGATGAC---------GCCCCAGAGAGCCCTGTGATCCTCGAGGTCCCCTCCCTGCCACCCTCGCCTCCAGCCTACCCTCCTACCTACAGGAAGTCCCTCCGCCTCTCCTCCAGCCAGATCCGGCGCCTGAACCTGCAAGAAGGTGCCAATGATGTGGTCTTCAGTGTGACCACCCAGTACCAGGGCACCTGCCGCTGCAGGGCCACCATCTACCTGTGGAAATGGGACGACAAGGTGGTCATCTCGGACATCGACGGGACCATTACCAAGTCGGACGCTCTGGGTCACATTCTGCCCCAGCTAGGGAAAGACTGGACACACCAGGGCATCACCAGTCTCTACCACAAAATCCACCTAAATGGGTACAAGTTCCTGTACTGCTCGGCACGGGCTATCGGCATGGCGGGCCTCACCAAGGGCTACCTGCAGTGGGTGAGCGAGCGGGGCTGCGGCCTCCCTGAGGGCCCCCTCCTGCTGTCTCCCAGCAGCCTCTTCTCCGCCCTCCACAGGGAGGTGATTGAGAAGAAACCAGAGGTGTTCAAAATCGCCTGCCTGAGTGATATCCAGCAGCTGTTCCTGCCCCACGGACAGCCCTTCTATGCTGCCTTTGGGAACAGGCCCAACGATGTCATCGCCTACCGGCAGGTGGGCCTACCTACGTCTCGAATCTTCACAGTCAACCCCCGGGGAGAGCTCATCCAGGAGCTCGTGAAGAACCACAAATCCACGTACGAACGGCTCGGCGAGGTGGTCGAGCTCCTCTTCCCGCCCGTGGCCCGTGGCCCCAGCACAGACCTGGCCCACCCTGAATACAGCAACTTCTGCTACTGGCGGGAGCCCCTGGTTGCTGTGGACTTTGATGCCCTGGCC---
>canFam3
ATGAACTACGTGGGGCAGCTGGCAGAGACGGTGTTTGGGACCATGAAGGACCTATACCGAGGCCTGAACCCGGCCACCCTGAGCGGTGGCATCGATGTGCTGGTGGTGCAGCAGGCGGACGGCTCCTTCTGCTGCTCGCCCTTCCACGTGCGCTTCGGCAAGCTGGGCGTCCTGCGGTCTCGGGAGAAGGTGGTAGACATGGAGATCAATGGGGAGCCTGTGGACTTGCACATGAAGCTGGGGGACAGCGGGGAGGCCTTCTTCGTCCAGGAGCTGGAGAGTGATGATGAACACGTGCCTCCCCGTCTCTGCACATCACCCATCCCTTGTGGGGCCCTGTCTGGGTTCCCCTCAGACTCCCAGCGGAGCACAGCCAGTGAGCCTGAGGCT---CTCCCTGAGGAGGTGCCCTCCACGGGGCGGAAGAAGAAGCTTCGCAGGAGGAAACCTAGGCGGAAGGAGGACACGGTGGCAGCCAAT---TCTAGTTCCGAGGAGCTGGAGACGGGCGCTGAGAGTGAGCTGTCCCTGCTGGAAAAGCCAAGGCCAGAACCCCCAGGC---------------AGC---------------GTCCAGTCAGAAGGGGAG---TCCTCACCGCAAGCCAAAGACATCTACCCCTACTCTGATGGCGAGTGGGGTCCCCAGGCCAGC---CTCCTGCCAGGTGGGCTG---ACATCCCCTAAGAGTGACTCAGAGCTGGAGCTGCGGACCCCCGAGCCCAGCCCTCCGCGAGCTGAGTCCCATATACAGTGGGCCTGGGGGAGGCTGCCGAAGGTGGCCAAAGCCGAGTGGCCCGAGTCCTCGAAGGTGGCTGATGGCAGTGCCGGGGCAGCCTCT------CCTCTTCAGGGGAAGCCCAGC---ACCCCCTCCGCT---TCTGTGTCTGGC---GTGGATCCT---TCGGGACCCCTTATCCTGCCAGCAGGGACTGCTGCT---AGCCTTCCTCCTACTGATGGGGAGCCT------CCC------------GCTCTGTTGGGTTCC---CCTCTCCCCATTCCTGAGACC---AAAGAAACCAAGACTCCGAGCCGCAGGGAGGCAGGCCTGCCTCTTCCTTCAAAATCATGGAGCTGGGCCAGCCTGGAGGACCCAGTTTCTGCTGGG---------------------AGGAAAGGCTCCATGAAGAGAAGCCAGCACCTGGGCCCCAGTGACATCTATCTGGATGACCTGCCCTCTCTGGATTCTGAGAATGCAGCCCTATACTTCCCCCGGAGTGACTATGGACTGGGGCCCAGACGGTGGAGTGCGCCCAACAGCCAGAAGCACCTAGGAGACCCCAACCCAGAACAGGAGCCAGAACCCACTCTGGACACGGTAGACATGATAGAGCTGTCCCTGTGTGGTGGCCTAGCTGACAGCCGGGACATCTCCCTGGAGAAGTTCAACCAGCACATCGTCTCCTACCAAGACCTCGTCCAAAACCCTGGCCTCCTGGAGCACCCAAACCTGGTGGTGAAAATCAATGAGAAGCATTATAACTGGGCTGTAGCTGCTCCCATGATCCTCTCCCTGCAAGCCTTCCAGAGAAACTTGCCCAAGAGCACCGTGGACAAACTGGAAAAGGAGAAGATGCCCCGGAAGGGTGGACGGTGGTGGTTTTCCTGGCGACGCAGGGACTTCCCGGTCCAGGAGCGCAGTGCCCAGACGGAGAAAACCACAGCCAGGGAGCAGCAG---GGGGAGAAGACTGATGTCCTGAGTAGTGAGGATGAT---------GCCCCAGAGAGCCCTGTGATCCTGGAGGCCCCGTCCCTGCCACCCTCGCCTCCAGCCTACACTCCCACCTACAAGAAGTCTCTGCGCCTCTCCTCCAATCAGATCCGGCGCCTGAACCTGCAAGAAGGTGCCAATGATGTGGTCTTCAGTGTGACCACCCAGTACCAGGGCACCTGCCGCTGCAGGGCCACCATCTATCTGTGGAAATGGGACGACAAGGTGGTCATCTCGGACATCGACGGGACCATTACCAAGTCAGACGCTCTGGGCCACATTTTGCCGCAGCTGGGGAAAGACTGGACACACCAGGGCATCACCAGTCTCTACCACAAAAACCACCTAAATGGGTACAAGTTCCTGTACTGCTCGGCGCGGGCCATCGGCATGGCAGACCTCACCAAGGGTTACCTGCGCTGGGTGAGCGAGCGGGGCTTTGGCCTCCCCAAGGGCCCCATCCTGCTGTCTCCCAGCAGCCTCTTCTCCGCTCTCCACAGGGAGGTGATTGAGAAGAAACCAGAGGTGTTCAAAATCGCCTGCCTGAGTGACATCCAGCAGCTGTTTCTGCCCAACAGACAGCCCTTCTATGCTGCCTTCGGAAACAGGCCCAACGATGTCACTGCCTACCGGCAGGTGGGCCTCCCAGAATCTCGCATCTTCACGGTCAATCCCCGGGGAGAGCTCATTCAGGAACTTGTGAAGAACCACAAATCCACGTACGAACGCCTAGGTGAGGTGGTTGAGCTCGTCTTCCCTCCTGTGGGCCGTGGCCCCAGCACAGACCTGGCCCACCCCGAATACAGCAACTTCTGCTACTGGCGGGAGCCACTGGTTCCTGTGGACCTCGATGCCCTGGCC---
>ailMel1
ATGAACTACGTGGGGCAGCTGGCAGGGACGGTGTTGGGGACGATGAAGGACATATACCGAGGCCTGAACCCGGCCACACTGAGTGGTGGCATTGACGTGCTGGTGGTGAAGCAGGTGGACGGCTCCTTCCAATGCTCGCCCTTCCACGTGCGCTTCGGCAAGCTGGGCGTCCTGCGGTCTCGGGAGAAGGTGGTAGACATCGAGATCAACGGGGAGCCTGTGGACTTGCACATGAAGCTGGGGGACAGCGGGGAGGCCTTCTTCGTCCAGGAGCTGGAGAGCGATGATGAACATGTGCCTCCCCGTCTGTGCACATCACCCATCCCTTGTGGGGACCTGTCTGGGTTCCCCCCAGACTCCCAGCTGAGCACAGCCAGTGAGCCTGAGGCC---ATCACTGAGGGGGTGCCCTCCACGGGGCGCAAGAAGAGGCTTCGCAGGAGGAAGCCCAGGCAGAAGGAGGACACGGTGGCAGCCAAT---TCTAGTTCGGAGGAGCTAGAGACAGGCGCTGAGAGTGAACTGTCCCTGCCGGAAAAGCCAAGGCCAGAGCCCCCAGGC---------------AGC---------------ATCCAGTCAGAAGGGGAG---TCCTCACCGCAAGCCAGAGACATCTACCCCTACTCTGATGGCGAGTGCAGCCCCCAGGCCAGC---CTCCCACCCAGTGGGCTC---ACGTCCCCTAAGAGTGACTCAGAGCTGGAGCTGCGGACCCCCGAGCCCAGCCCCCCGCGAGCTGAGTCCCACATACAGTGGGCCTGGGGGAGGCTGCCGAAGGTGGCCAAAGCAGAGTGGCCTGAGTCCTCGAAGGTCGCCGATGGCCGGGCTGGGGCAGCCCCT------CCTCTTCAGGGAGAGCCTGGC---ACCCCCTCTGCC---CCTGTGGCTGGT---GCGGAGCCT---TTGGGACCCCTAGTCCTGCAAGCAGGGGCCGATGCT---GACCTTCCTCCTGCTGACATGGAGCCT------CCC------------GCTCTGGGGGGCCCC---CTTTGCCCCACTCCCGAGAGG------GAGACCAAGCTTCAGAGCTGCCGGCCTAGCGGCCTGCCAGCACCCTCGAAGTCATGGAGCTGGACCACCCTGGAGGGCCCGGTTTCCACCAGGCAGCCGGAGGGGGGCCCCAGGAGGAAAGGCTCCCTGAAGAGAGGCCAGCACCTGGGCCCCAGTGACATCTATCTGGACGACTTGCCCTCTCTGGATTCTGAGAATGCAGCCCTTTACTTCCCCCAGAGTGACTATGGACTGGGGCCCCGAAGGTGGAGTGAACCCAACAGCCAGAAGCCCCTGGGAGACCCCAACCCCGAGCAGGAGCCAGAACCCTCTCTCGACATGGTGGATATGGTAGCGCTGTCCCTCTGTGGCGGGCTAGCTGACAGCCGGGACATCTCCCTGGAGAAGTTCAACCAGCACATCGTCTCCTACCAGGACCTCGTCCAAAACCCTGGCCTCCTTGAGCACCCAAACCTGGTGGTGAAAATCAGTGAGAAGCATTATAACTGGGCTGTGGCCGCCCCCATGATCCTCTCCCTGCAAGCCTTCCAGAGAAACTTGCCCAAGAGCACCGTGGACAAACTGGAAAAGGAGAAGATGCCCCGGAAGGGTGGACGGTGGTGGTTTTCCTGGCGACGCCGGGACTTCCCGGCCGAGGAGCGCCGAGCCCAGATGGAGAAAACTGCAGCCAGGGAGCAGCAG---GGGGAGAAGACTGATGTCCTGAGTAGTGAGGATGAT---------GCCCCAGAGAGCCCTGTGATCCTGGAGGCCCCCTCTCTGCCACCCTCGCCTCCAGCCTACACACCCACCTACAAGAAGTCCCTCCGCCTCTCCTCCAATCAGATCTGGCGCCTGAACCTGCAAGAAGGTGCGAATGATGTGGTCTTCAGTGTGACCACCCAGTACCAGGGCACCTGCCGCTGCAGGGCCACCATCTATCTGTGGAAATGGGACGACAAGGTGGTCATCTCGGACATCGACGGGACCATTACCAAGTCGGACGCTCTGGGTCACATTCTGCCCCAGCTGGGGAAAGACTGGACACACCAGGGCATCACCAGTCTCTACCACAAAATCCATCTAAATGGGTACAGGTTCCTGTACTGCTCGGCACGGGCCATCGGCATGGCGGACCTCACCAAGGCCTACCTACAGTGGGTGAGCGAGCGGGGCTGTGGCCTCCCCAAGGGCCCCATCCTGCTGTCTCCCAGCAGCCTCTTCTCTGCCCTCCACAGGGAGGTGATTGAGAAGAAACCAGAGGTGTTCAAAATCGCCTGCCTGAGTGACATCCGGCAGCTGTTCCTGCCCAACGAACAGCCCTTCTATGCCGCCTTTGGGAACAGGCCCAATGATGTCACTGCTTATCGGCAGGTGGGCCTCCCTGAATCTCGAATCTTCACAGTCAACCCCCGGGGAGAGCTCATCCAGGAGCTCACGAAGAACCACAAATCCACGTACGAACGGCTGGGTGAGGTGGTTGAGCTCCTGTTCCCACCTGTGGCCCGTGGCCCCAGCGCAGACCTGGCCCACCCTGAATTCAGCAACTTCTGCTACTGGCGGGAGCCGCTGGTTACTGTGGACCTTGAGGCCCTAGCA---
>balAcu1
ATGAACTACGTGGGGCAGCTGGCGGAGACTGTGTTTGGGACGGTGAAGGGGCTGTACCAGGGCCTGAACCCGGCCACGCTGACCGGGGGCATCGATGTGCTGGTGGTGAGGCAGGCGGACGGCTCCTTCCGGTGCTCGCCCTTCCACGTGCGCTTCGGCAAGCTGGGCGTCCTGCGCTCACGGGAGAAGGTGGTAGACATCGAGATCAATGGGGAGCCAGTGGACTTGCACATGAAGCTGGGGGACAGCGGGGAGGCCTTCTTCATCCAGGAGCTGGAGAGCGATGTGGAAGACATGCCTCCCCACCTGTGCACATCACCCATCCCTTGGGGGGGCCTGTCTGGGTTCCCTTCGGACTCCCAGCTGGGCACAGCCAGCGAGCCTGAGGCC---AGCATCGCGGGCACAACCTCCACGGGGTGGAAGAAGAAGCGTCGCAGGAGGAAACCCAGGCGGAAGGAGGACACGGTGGCAGCCGAT---TCTAGTTCGGAGGAGCTGGAGGCAGGCACTGGGAGTGAGCTATCCCTGCTGGAAAAGCCGAGGCCGGAGCCCCCAGGC---------------AGT---------------GTCCAGCCAGAAGGAGAG---TCCTCACCGCAGCCGAAAGACACCTACCCCTACTCCGATGGAGAGTGGCCCCCCCAAGCCAGC---CTCTCAACGGGTGGGCTA---ACATCCCCCAAGAGTGACTCGGAGCTGGAGCTGCGGACCCCCGAACCCATCCCCCTGAGAGCTGAGTCCCACATGCAGTGGGCCTGGGGGAGGCTGCCTAAGGTGGGCAAAGCTGAGTGGCCTGAGTCCTCAGTGGTCCCTGATGGCAGCTCCAAGACAGCCTCT------CCACCTCAGGGGGTGCCCAGC---ACCCCCTCTGCC---TCTGTGGTTGGC---GTGAACCCT---TCGGGAATTCCAATCCTGCAAACAGGGCCTGGCACC---GACCTTCTTCACCCTGACACGGAGGTG------CCT------------GCTCTGGTGGGTCCC---CCTCTCCAACCCCCTGAGAGA---GAGGAAACCAAGACTCAGAGTTCCGGGGATGTGGGCCTCCCTCCTCCCTCTGAGTCGTGGAGCTGGGCTGCATTGGAGGCCCCCGCTTGCACAGGGCAGCCAGAGGGGATCTCCAGGAGGAAAGGCTCCCTGAAGAGAAGCCAGCACCTGGGCCCCAGTGAAATCTACCTGGATGACTTGCCCTCCCTGGATTCTGAGAATGCAGCCCTTTACTTCCCCCAGAGCGACTGTGGGCGGGGGGCCAGGAAGTGGAGTGAAGCCGGAAGCCAAAAGTCTCTGGGAGGCTGCAACCCTGAGCGGGAGCCAGAGCCCGCTCCGGACACAGCGGACACAGTAGTGCTGTCCCTCTCTGGGGGCCTGGCTGACAGCGGAGACATCTCTGTGGAGAAGTTCAACCAGCACATCGTCTCCTACCAGGACCTCGCCCAAAACCCCGGCCTCCTGGACGACCCGAACCTGGTGGTGAAGATCAACGAGAAGCATTATAACTGGGCTGTAGCCGCCTCCATGATCCTCTCCCTGCAAGCCTTCCAGAGAAACTTGCCCAAGAGCACCGTGGACAAGCTGGAGAAGGAAAAGATGCCCCGGAAGGGAGGGCGGTGGTGGTTTTCCTGGCGATGCAGGGACTTTCCAGCCAAGGAGTGCAGTGCCCGGAGGGAGAAAACCACAGTGCAGCAGCAGCAGCTGGGGGAGAAGACCGAAGCCCCGAGCAGTGAGGACAAT---------GCCCCC---TCCCCG------------------------CCCCTCTCGCCTCCGGCCCACGCTCCTGCCTACAAGAAGTCCCTCCGCCTCTCCTCCAATCAGATTCGGCGCCTGAACCTGCAAGAAGGTGCCAACAGTGTGGTCTTCAGCGTGACCACCCAGTACCAGGGGACCTGCCGCTGTAGGGCCACCGTCTACCTGTGGAAATGGGATGACAGGGTGATCATCTCAGACATTGACGGCACCATCACCAAGTCGGATGCCTTGGGCCACATTCTGCCCCAGCTGGGGAAAGACTGGACACATCAGGGCATCACTAGGCTCTACCACAAAATCCACCTAAATGGGTACAAGTTCCTGTACTGCTCGGCACGGGCCATCGGCATGGCTGACCTCACCAAGGGGTACCTGCAGTGGGTGAACGAGCGGGGCTGTGGCCTCCCCGAGGGCCCCATCCTGCTGTCTCCCAGCAGCCTCTTCTCCGCCCTGCACAGGGAGGTGATTGAGAAGAAGCCGGAGGTGTTCAAGATTGCCTGCCTGAGTGACATCCAGCAGCTCTTTCTGCCCCAGGAACAGCCCTTCTATGCCGCCTTTGGGAACAGGCCCAATGATGTCACTGCCTACCGGCAGGTCGGCCTGCCTACATCCCGCATCTTCACAGTCAACCCCCGGGGAGAGCTCAGCCAGGAGCTCATGAGGAATCACAAGTCCACGTACGAACGGCTCGGCGAGGTGGTTGAACTCCTCTTCCCACCTGTGGCCCGTGGCCCCAGCACAGACTTGGCCAACCCTGAATACAGCAACTTCTGCTACTGGCGGGAGCCACTGGCCCCTGTGGACCTCGACGCCTTGGCC---
>criGri1
ATGAACTATGTGGGGCAGTTGGCAGAGACGGTGTTTGGAACAGTTAAGGAACTATACAGGGGCCTAAACCCTGCCACGTTGAGTGGCGGCATCGATGTGCTGGTGGTGAAGCAGACAGATGGCTCCTTCCGGTGCTCACCCTTCCACGTGCGATTTGGCAAGCTGGGTGTCCTGCGGTCACGGGAGAAGGTGGTGGACATTGAAATCAATGGAGAGCCCGTGGACTTGCACATGAAACTGGGGGACAGTGGCGAGGCCTTCTTTGTCCAGGAGCTGGACAGCGATGAGGAAGACATGCCTCCTCGCCTGTGCACCTCGCCCATCCCATGGGGAGGCCTGTCAGGCTTTCCCTCAGACTCCCAGCTGGGCACAGCCAGTGAGCCTGAGGGC---CTTGTCATC------------ACTGGGCGGAGAAAGAGGAGGCGCAGGAGGAAAGCCAGGCGCAGGGAGGAT------GCCATGGAC---TCCAGTTCTGAGGAGTTGGAGGCCAGTACTGAGAGTGAGCTGCCCTTGCAGGAAAAGCCAACACCAGAGTCCCCA------------------AGT---------------GCTCAGGAGGAAGAGGAG---TCCTCACTGCAGCCGAAGGACATCTATCCTTACTCTGATGGCGAGTGTACCCCACAGGCCAGC---CTTTCAGCAGGTGACCTA---ATGTCCCCTAAGAGTGACTCTGAGCTGGAGCTGCGGTCCTTAGAGTCCAGTCCCCTGAGAGCTGAGTCTCACATGCAGTGGGCCTGGGGGAGACTGCCTAAGGTGGCGAAAGCTGAGCGGCTTGAGCTGTCTATGGTCCTTGACAGTATGGCTGAGGCAATCTCTGCTCTTCCTGAAGAACCAGAACCTAAC---ACTTCGTCTTCCTCCTCTGTGGCTGGT---GTGGACACT---TTGAGACCCCCAGTGCTTCCGCCCAGGGCCAGCCCT---GACACACTGCATCCTGATGTGGAAACG------TAC---TGTGAGGGAACTCTAGTGGATTCT---CCCCTTGCTGCCCCAGAGAGT---AAGGAAACCAAGACTCAAAATTCTAGGGGTGCAGGCCACCCTCCTGCCACTAAATCCTGGAGCTGGACCACTCTGGAGAGCCATATTCCTTCTGGACATCCAGAT---GTCTCCAAGGGAAAAGGTCCCCTGAAGAGAAACCACCACCTGGGCCCTAGTGATATCTACCTGGATGACCTCTCCTCCCTGGACTCTGAGAACGCGGCCCTTTATTTCCCCCAGAGTGACTGTGGGATCGGGGTCAGGAGGTGGAGTGAGCCCAGCCACCAGAAGCTCCTGGAGAACTCCAACCCTGAGCACACAGCAGAACCCATTCTGGACTCAGTGGACAAAGTAGCGCTGTCCCTCTGTGGTGGACTGGCTGACACTAGAGACATCTCAATGGAGAAGTTCAACCAGCACATGGTCTCCTACGAGGACCTCATTAAAAATCCCGGGCTCCTGGATGACCCAAACCTCGTGGTGAAAATCAATAAGAAGCATTATAATTGGGCTGTAGCTGCTCCCATGATCCTTTCTCTGCAAGCCTTCCAGAAGAACTTACCAGAGAGCACTGTGGACAAGCTTGAGAAGGAGAAGATGCCCCGGAAGGGTGGGCGATGGTGGTTTTCCTGGAGACGCAGGGACTTCTCAGCTGAGGAGCACCGTGCCCAGAGGGAGAAAATCACAGCTAGGGAGCAGCAG---GGAGAGAAGACAGAAGTCCTAAGCAGTGATGACGAT---------GCCCCAGATAGCCCTGTGATCCTTGAAGTCCCCCCACTGCCAGCCTCAACTCCAGGCTACATTCCTACCTACAAGAAGTCCCTTCGTCTGTCTTCTGATCAGATTCGATGTCTGAACCTGCATGAAGGAGCTAACGATGTGGTCTTCAGTGTGACTACCCAGTACCAAGGCACCTGCCGTTGCAAAGCCACCATCTACCTGTGGAACTGGGATGACAAGGTGGTCATCTCTGACATAGATGGCACCATCACCAAGTCGGATGCTCTGGGCCACATTCTGCCCCAGCTGGGGAAAGACTGGACACATCAGGGCATTACTAGTCTCTACCACAAAATCCATCTAAATGGGTACAAGTTCCTGTACTGCTCAGCACGGGCCATCGGCATGGCTGACCTCACCAAGGGTTACTTGCAGTGGGTGAGCGAGCGTGGCTGTGGTCTTCCTAAGGGCCCCATCTTGTTGTCTCCCAGCAGCCTCTTCTCTGCCCTCCACAGAGAGGTGATTGAGAAAAAGCCAGAAGTATTCAAAGTTGCCTGCCTGAGTGACATCCAGCAGCTGTTTCTGCCTCAAGGCCAACCTTTCTATGCTGCCTTTGGGAACAGGCCAAATGATGTTTTTGCCTACCGACAAGTGGGCCTCCCTGAATCTCGAATCTTCACAGTCAACCCCCGGGGAGACCTTGTTCAGGAGCTCATAAAGAACCACAAATCCACGTACCAGCGGCTCGGGGAGATGGTTGAGCTTCTCTTCCCACCTGTGGTGCGAGGCCCCAGCACAGACCTGGGGCGGCCC------------------------------CCCCTGCCACATGTGGACTTTGATGCTCTAGTA---
>rn6
ATGAACTATGTGGGGCAGCTGGCAGAGACAGTGTTTGGAACAGTTAAGGAGCTATACAGGGGCCTGAACCCAGCCACACTGAGCGGCGGCATTGACGTGCTGGTGGTCAAGCAGGTGGATGGCTCCTTCCGATGCTCACCCTTCCATGTGCGGTTCGGCAAGCTGGGTGTCCTGCGGTCACGGGAGAAGGTGGTGGACATCGAGATCAATGGAGAGCCTGTGGACTTGCACATGAAGTTGGGGGACAGTGGCGAGGCCTTCTTTGTCCAGGAGCTGGACAGTGATGAGGAAGATGTGCCTCCTCGACTGTGCACCTCACCCATCCCGTGGGGAGGCCTGTCAGGCTTTCCCTCAGACTCCCAGCTGGGCACAGCGAGCGAGCCTGAGGGC---CTCGTCCTT------------ACGGGGCGGAGAAAGAGGCGGCGCAGGAGGAAACCCAGGCGCAGGGAGGAT------GCGGCGGAC---TCCAGTTCTGAAGAGCTGGAGGCAGGTGCCGAGAGTGAGCTGACCTTGCTGGAAAAGCCAATGCCAGAGTCCCCA------------------AGT---------------GCTTGGAAGGAAGAGGAG---CCCTCATCGCAGCCTAAAGACATCTACCCCTACTCTGATGGCGAGTGTACGCCCCAGGCCAAC---CTTTCATCTGCTGACCTA---ATGTCCCCTAAGAGTGACTCAGAACTAGAGCTGCGGCCCTTGGAGCCCAGTCCTCTGAGGGCTGAGTCTCATATGCAGTGGGCCTGGGGGAGGCTGCCTAAGGTGGCGAAAGCTGAGCATCCTGAGTTCTCGTTGGTCCTTGAAAGTATGGCTGAGGCAATCTGT------GCTCTTCCTGGGGAACCTAGC------CCTTCC------TCTATGGCTGGC---GTGGACACT---TTGAGATCCCCAGCGCTGCAACCAGGAGTCAGGGAA---GATATGTTTCATCCTGATGTGGAGGCA------TAT---CGTGAGGAAACTCCCATGGATTCT---CCTCTTGCTGCCCCAGAGAGT---AAGGAAACCAAGACTCAGAACCCCAGGGGTACAGGACACCCTCCTGCCACGAAATCATGGAGCTGGACCACTCCAGAGAGCCACACGCCCTCTGGACGTACAGAA---GTCTCCAGAGGAAGAGCTTCCCTGAAGAGAAGCCAGCACCTGGGCCCAAGTGATATCTACCTGGATGATCTGCCCTCCCTGGACTCTGAGAATGTGGCCCTCTATTTCCCTAAGAGTGACTGTGGGATGGGGGCCAGGAGGTGGAGCGAGCCCAGCAACCAGAAGCTGCTGGAGAACCCCAGCCGTGAGCACACAGCAGAGTGCACTCTGGACTCCGTGGACAGAATAGAATTGTCCCTCTGTGGTGGACTGGCCGACACTCGCGATATCTCCCTGGAGAAGTTCACCCAGCACATGGTCTCCTACGAGGACCTCACTAAGAACCCCGGGCTCCTGGATGACCCAAACCTCGTGGTGAAAATTAACGAGAAGCATTATAACTGGGCTGTGGCTGCCCCCATGATTCTTTCTCTGCAAGCCTTCCAGAAGAACTTACCTGAGAGCACTGTGGACAAGCTTCAAAAGGAGAAGATGCCCCGGAAAGGTGGGCGATGGTGGTTTTCCTGGAGACGCAGGGACTTCCCAGCTGAGGAGCGCAGTGCCCAGAGGGAGAAAGCAGCAACCAGGAAACAGCAG---GGAGAGAAGACAGAGGTCCTAAGCAGTGATGACGAT---------GTCCCAGATAGCCCTGTGATCCTCGAAGTGCCCCCACTGCCATCCTCCACTCCGGGCTATGTCCCTACCTACAAGAAGTCTCTTCGTCTCTCTTCCAATCAGATCCGGTGTCTAAACCTGAATGAAGGAGCTAACGATGTGGTCTTCAGCGTGACTACCCAGTACCAAGGCACCTGCCGTTGCAAAGCCACCATCTACCTGTGGAACTGGGATGACAAGGTGGTCATCTCTGACATAGACGGCACCATCACCAAGTCGGATGCTCTGGGCCACATTCTGCCCCAGCTGGGGAAAGACTGGACACACCAGGGCATTACTAGTCTCTACCACAAAATCCATCTAAATGGGTACAAGTTCCTGTACTGCTCTGCACGGGCTATCGGCATGGCTCACCTCACCAAGGGGTACCTGCAGTGGGTGAGCGAGCACGGCTGCGGCCTCCCTAAGGGCCCCATCCTGCTGTCTCCCAGCAGCCTCTTCTCCGCCCTCCACAGGGAAGTAATCGAGAAGAAGCCAGAGGTGTTCAAGGTTGCCTGCCTGAGTGATATCCAGCAGCTGTTTCTGCCCCAAAGACAGCCTTTCTATGCCGCGTTTGGGAACAGGCCTAACGATGTTTTTGCCTACAGGCAGGTGGGCCTCCCTGAGTCTCGAATCTTCACAGTCAACCCCCGGGGAGAGCTCATCCAAGAGCTCATAAAGAACCACAAATCCACGTACCAGCGGCTTGGAGAGGTGGTGGAGCTTCTCTTCCCGCCCGTGGTGCGCGGCCCCAGCACAGACCTGGCCAACCCTGAATACAGCAACCTCTGCTATTGGCGGAAGCCACTGCCGTGTGTGGACTTTGACACCCTGGTT---
>oryAfe1
ATGAACTATGTGGGACAGCTGGCAGGGACAGTGTTTGGGACAGTGAAGGAGCTGTACCAGGGCCTGAACCCGGCCACGCTGAGCGGTGGCATCGATGTGCTGGTGGTGGAACAGGAAGATGGCTCCTTCCGCTGCTCACCCTTCCACGTACGCTTCGGCAAGCTGGGTGTCCTGCGGTCAAGGGAGAAGGTGGTCGACATCGAGATCAATGGGGAGCCTGTGGACCTGCACATGAAGTTGGGGGACAGTGGGGAGGCCTTCTTTGTCCAGGAGCTGGAGAGCGATGAGGAACACGTGCCCGCTCGCCTGTGCACCTCGCCCATCCCTTGGGGGGGCCTGTCTGGCTTCCCCTCGGACTCCCAGCTGGGCACAACCAGTGAGCCTGAGGGCTCTGCTGTGGTGGGTGTGGCCTCCACAGGGCGGAAGAAGAGGCTCCGCAGGAGGAAACCCAGGCGGAAGGAGGACACTGTGGTCAATGAA---TCAAGTTCGGAGGAATTGGAGGCAGCCACCGAGAGTGGGCTGTCCCTGCTGGAAACGCCAAGGCCGGAGCCCTCAAGC---------------AGT---------------GTCCAGTTGGAAGGGGAG---TCCTCACCGCTGCCTAAAGACATCTACCCCTACTCTGATGGGGAGTGGGCCCCTCAGACCAGC---CTCACGTCAGATGGGCTG---ATAGCCCTTAAAAGTGACTCAGAGCTGGAGCTGCGGGCCTTGGAGCCTGGCCCTCTGAGAGCCGAGTCCCACATGCAGTGGTCCTGGGGAAGGCTGCCTAAGGTGGCCAAAGCTGAGCAGTCCGAGTGTTCGGTGTTTCCTGCAGGCAACACCAAGGTAACCTTT------CCTCCTCGGGGAGGGCCCAGC---ACCCTCTCTGTC---TCTGTGGCTGGC---ATGGACCCT---TTGGGATCCCCAATCCTACACACGGGGGCTGGCGTC---------------------------CCT------CCC------------------------------------CGCACACCAGAGAGT---GAGGAAACCAAGACTCAGAGTTCCAGGGACATGCATTTCCCTCCTGCCTCGAAATCATGGAGCTTGGCAGCTCTGGAGGTCCCAGTTCCTGCAAGGCCACCAGCAGCGATCTGC------------TCCCTGAAGAGAAGCCAGCACCTGGGCCCCAGCGACATCTACCTTGACGACTTACCCTCCCTGGACTCTGAGAATGTAACCCTTTACTTTCCTCAAAGTGATTGTGGGCTGGGGGCAAGGAGGTGGAGTGAACCTAGCAACCAGAAACTCCTAAGGGATCCGAACCCTGAACATGTACCAGAACCCAGTCTGGACACAGTGGACACAATAATGCTGTCCCTCTGTGGGGGACTGGCTGACAGCCGGGACATCTCCCTGGACAAGTTCAGCCAGCACATGGTCTCCTACCAGGACCTTGCCGAAAACCCCAGCCTCCTGGAGGACCCCAACCTTGTGGTGAAAATCAATGAGAAGCATTATAACTGGGCTGTGGCTGCCCCCATAATCCTCTCCCTGCAAGCCTTCCAGAAGAACCTGCCCAAGAACACTGTGGACAAGCTGGAGAAGGACAAGATGCCCCGGAAGGGTGGGCGGTGGTGGTTTTCCTGGCGACGCAAAGACTTCCCTGATGAGGAGCTCAGTGCCCAGACGGAGAAGAGCACAGTCAGGGAGGAGCGG---AGGGAGAAGGCAGATGCTCTGAGCAGCGAGGATGAT---------GGCCCAGACAGCCCTGTGATCCTTGAGGCCCCCTCCCTACCACCCTCACCTCCGGCCTTCATTCCCACCTACAAGAAGTCCCTCCGCCTCTCCTCCGAGCAGATCAGGCAGCTGAACCTACAAGAAGGCAGCAATGACGTGGTTTTCAGCGTGACCACCCAGTATCAGGGCACCTGCCGCTGCAAGGCCACCATCTACCGGTGGAAATGGAATGACCAGGTGGTCATCTCTGACATCGATGGCACCATCACCAAGTCGGATGCTCTGGGCCACATACTGCCCCAGTTGGGGAAAGACTGGACCCACCAGGGCATCACAAGTCTCTACCACAAAATCCACCAAAATGGATACAAATTCCTGTACTGTTCTGCGCGGGCCATTGGCATGGCTGACCTCACCAAGGGGTACCTGCAGTGGGTAAGCGAGCGGGGCTGTGGCCTCCCCAAGGGCCCCATTCTGCTGTCTCCAAGCAGCCTCTTCTCCGCCCTCCACAGAGAGGTGATTGAGAAGAAGCCGGAGGTGTTCAAGATCGCCTGCCTGAGTGACATCCAGCAGCTGTTTCTGCCCCACGGACAGCCCTTCTATGCAGCCTTTGGGAACCGGCCCAATGATGTCTTTGCCTATCGGCAGGTGGGCCTCCCTGACTCTCGCATCTTCACGGTCAATCCACGGGGAGAGCTTATCCAGGAGCTCGTGAAGAACCACAAGTCCACGTACGAACGGCTTAGCGAGGTGGTCGAGCTCATCTTCCCTCCTGTGGCCCGTGGCCCCTGCATGGACCTGGCCAAGCCAGAATACAGCACCTTCTGCTACTGGCGGAAGCCCCTGCCAGCTGTGGACCTGGATGTCCTGGCT---
>ochPri3
ATGAACTACGTGGGGCAGCTGGCGGAGACGGTATTTGGGACGGTGAAAGAGCTGTACCGGGGACTGAACCCAGCCACGCTGAGTGGGGGCATCGATGTGCTGGTGGTGAAACAGGCTGATGGTTCCTTCCGGTGTTCACCTTTCCACGTGCGCTTCGGCAAGCTGGGCGTGCTGCGGTCCCGGGAGAAGGTGGTGGACATCGAGATCAATGGGGAGCCGGTGGACTTGCACATGAAGCTGGGGGACAGTGGCGAGGCCTTCTTTGTGCAGGAGCTGGACAGCGATGAGGAAGATGTGCCTCCCTGCCTGTGTACCTCACCCCTCCCGTGGGGGACTCTTTCTGACTGG------GACTCCCAGCCAGGCACAGCTGGCAAGCCTGAGGGCCTCCTGGTGGCGGGTGCGGCCTCCGTGGGGCGGAGGAGGCGGCGGCGCAGGAAGAAAGCCAGGCGGAAGGAGGATGCA---GCGGTAAAT---TCGAGCTCGGAAGAAGTGGAGGCAGGGGCAGAGAGTGAGCCCGCTCTGCTGGCAGCGCCCTGGCCAGGGCCTGCAGGT---------------------------------GTCTGCTCGGAAGGGGAG---TCCTCGCCACAGCCTGGAGACATCTACCCCTACTCGGATGGCGAGTGGGCCCCACAGGCCAGC---CTCGCCTCAGAGGGACTA---GAGTCTCCTAAGAGTGACTCGGAGCTAGAACTGCGGGCCCTGGAGCCCAGCTCCCTGCGAGCTGAGTCGCACATGCAGTGGGCCTGGGGGAGGCTGCCCAAGGTGGCCAAAGCAGAACGGCCTGAGTCTTCGACTATTCTGGAAGGTGGCATGGAGCTGGCTTCT------CCTCTTCAGAGAGGACCCAGC---CCCTCTTCCTCC---TGTGGGCCAGGG---GAGGACCCT---CCAGGACCCCCAACCCCACAAGCAGAGGCTGCTGCT---GACTTGCTTCAGCCTGGTACACAGTCC------TGT---GAGAGGGGGACTGTGATGGGTCCC---CCTCTCACCATCCTGGAGAGC---GAGAAAAGCAAGACTCTGAGCTTTGGGGGTGCAGGCCTCCCTGTGGCCTCTAAATCCTGGAGCTGGACCACTCAGGAGAGTCCAGTTGCCACCAGGCAGCCAGAAGGATGCTCCAGGGAGACAGGTCCCCTGAAGAAAAGCCAGCACCTGGGCCCCAGCGACATCTACCTGGACGACTTGCCCTCCCTGGACTCTGAGGATGCAGCCCTCTACTTCCCCAACAGTGACTGTGAGCTGGGGGCCAGGAGATGGAGTGAACCCAGCAGCCAGAAGCTCCCGAGGGACCCCAGCCCTGAA------------CCCACTGCCAATGCAGCAGACACCATAGCACTGTCCCTCTGTGGTGGCCTGGCTCATAGCCGAGACATCTCCACGGAGAAGTTCAACCAGCACCTCGTCTCCTACCAGGACCTCGTCACAAACCCTGGGCTTCTAGAGGACCCGAACCTGGTGGTGAAAGTCAATGAGAAGTACTATAACTGGGCTGTGGCTGCCCCCATGCTTCTCTCCTTACAAGCCTTCCAGAAGAATTTGCCCAAGAGCACTGTGGACAAGCTCGAGAAGGAGAAGATGCCACGCAAGGGTGGGCGATGGTGGTTTTCCTGGCGACGCAGGGACTTTCCAGCTGAGGAGCCCAGTGCCCAGAGGGAGAGAACCACAGGCAAGGAGCCCGAG---GGGGAGACGACCAAAGCCCTGAGCAGTGAGGATGATGATGGTGGGGGCCCAGACAGCCCCGTGATCCTCGAGGCCCTCACGCCACCATCCGGGTCTCCTGTCTACATCCCTACCTACAAGAAATCCCTCCGCCTCTCTTCCTCTCAGATCCGGCGCCTGAACCTGCGAGAAGGGGCCAATGATGTGGTGTTCAGCGTGACCACACAGTACCAGGGCACCTGCCGCTGCAAGGCCACCATCTACCTGTGGAAATGGAACGACAAAGTGGTCATCTCCGACATCGACGGCACCATCACTAAGTCGGATGCTCTGGGCCACATCCTGCCTCAACTAGGGAAGGATTGGACTCACCAGGGCATCACCAGTCTCTACCACAAAATCCACCTGAACGGGTACAAGTTCCTGTACTGTTCTGCGCGGGCCATCGGCATGGCTAACCTCACCAAGGGCTACCTGCAGTGGGTGAGCGAGAGGGGGTGTGGCCTCCCCAAGGGCCCCATCCTGCTGTCTCCCAGCAGCCTGTTCTCCGCCCTGCACAGAGAGGTGATTGAGAAGAAGCCAGAAACATTCAAGATCGCCTGCCTGAGTGACATCCGGCAGCTGTTTCTACCCCAAGCACAACCCTTCCACGCTGCCTTTGGGAACAGGCCCAATGATGTCTTGGCCTACCGCCAGGTGGGCCTACCAGAAGCACGCATCTTCACTGTCAACCCCCGGGGAGAGCTTATCCAGGAGTTGCTGAAGAACCACAAATCCACGTACCAGCGGCTTAGCGAGGCAGTGGAGTTTCTTTTCCCACCAGTGGCTCGGGGCCCCAGCATGGACCTGGCCCACCCCGAGTACAGCAGCTTCTGCTACTGGCGGGAGCCACTGCCTGCTGCAGACCTTAACACCCTGGGC---
>oryCun2
ATGAACCTCGTGGGGCAGCTGGCAGAAACAGTGTTTGGGACTGTGAAGGAGCTGTACCGGGGCCTGAACCCGGCCACGCTGAGCGGCGGCATTGACGTGCTGGTGGTGAAGCAGGTGGATGGCTCATTCCGGTGCTCGCCCTTCCACGTGCGCTTCGGCAAGCTGGGGGTGCTGCGGTCCCGGGAGAAGGTGGTGGACATCGAGATCAATGGGGAGCCCGTGGACTTGCACATGAAGCTGGGGGACAGTGGGGAGGCCTTCTTCGTCCAGGAACTGGACAGTGATGAGGAAGATGTGCCTCCCCGCCTGTGCACCTCGCCCCTCCCCTGGGGGGCCCTGCCTGGCTGG------GACTCCCAGCTGCGCACAGCCGAGGGCCCCCTGGCG---GCGGGCACGGGCACGGCCTCTGTGGGACGGAGGAGGAAGCGGCGCAAGAAGAAAGCCCGTCGGAGGGAGGATGCCGGGGCGACGGAT---TCCAGCTCGGAGGAAGCCGAGGCTGGCGCCGAGAGGGAGTTGGCTCTGCTGGCGAAGCCCAGGCCGGAGCCTGCAGGT---------------------------------GTCCCGTCAGAAGGGGCG---TCCTCACCGCAGCCCAGAGACTTCTACCCCTATTCGGACGGCGAGTGGGCCCCGCAGGCCAGC---CTCACACCAGATGGGCTC---GTGTCCCCTAAGAGTGACTCAGAGCTGGAGCTCCGGGCCCTGGAGCCCAGTCCCCTGCGAGCCGAGTCCCACATGCAGTGGGCCTGGGGGAGTCTGCCGCAGGTGGCCAAAGCCGAGCGGCCCGAGTCTTCGGCGGTCCCGGAAGGCAGCGCGGGGGCAGCTTCT------CCT---CAGGGAGGACCCAGC---CCCTCCTCTTCC---TGTGTGCCTGGT---GTGGACCCG---TCAGGACCCCCAGTCCTGCAAGCAGGGGTCCGTGCT---GACTTGCTTCAGTCTGATGTGCAGTCC------CAC---TGGAGGGGGACAGCGGTGGGTCCC---CCTCTCCCCACCCCAGAGAGT---GAGAAAAGCGAGACTCAGAGCTTCAGGGATGCCGGCCTCCCTCCTACCTCGAAGTCCTGGAGCTGGGCGACCCTGGAGAGGCCGCCTGCCCCCAGGCCACCAGAGGGATGCTCCAGGGGGAAAGGTTCCCTGAAGAAAAGCCAGCACCTGGGCCCCAGCGACATCTACCTGGACCACCTGCCTTCCCTGGACTCTGAGGATGCAGCCCTTTACTTCCCCAAGAGTGACCATGGGCTGGGGCCCAGGAGGTGGAGTGAACCCAGCAGCCAGAAGCTCCCGAGGGAGCCCAACCCCGAACCTGGACCAGAACCCAGTGTAGACACGGTGGACACCATAGCACTATCACTCTGTGGTGGACTGGCAGACAGCCGCGACATCTCCCCAGAGAAGTTCAACCAGCACCTCGTCTCCTACCAGGACCTCATCACAAAACCTGGGCTCCTGGATGACCCGAACCTGGTGGTGAAAGTCAATGAGAAGTACTATAACTGGGCTGTGGCTGCCCCCATGATCCTCTCCCTGCAAGCCTTCCAGAAGAACTTGCCCAAGAGCACCGTGGACAAGCTGGAGAAGGAGAAGATGCCTCGCAAGGGGGGGCGATGGTGGTTTTCCTGGCGACGCAGGGACTTCCCGGCCGAGGAGCCCAGTGCCCAGAGGGAGAGACCCACAGGCAAGGAGCAGCAG---GGGGAGAAGACTGGAGTCCCCAGCAGCGATGACGAT---------GGCCCAGACAGCCCTGTGATCCTCGAGGTCCCCTCCCCTCCACCCAGGACTCCTGCCTACATCCCCACCTACAAGAAGTCCCTGCGCCTCTCTTCCGATCAGATCCGGCGCCTGAACCTGCAAGAAGGTGCCAATGATGTGGTCTTCAGTGTGACCACTCAGTACCAGGGCACCTGCCGCTGCAAGGCCACCATCTACCTGTGGAAATGGGACGACAAGGTGGTCATCTCTGACATCGACGGCACCATCACCAAGTCCGATGCTCTGGGCCACATTCTGCCCCAGCTGGGCAAAGACTGGACTCACCAGGGCATCACCAGTCTCTACCACAAAATCCACCTAAATGGGTACAAGTTCCTGTATTGCTCAGCGCGGGCCATCGGCATGGCTGACCTCACCAAGGGGTACCTGCAGTGGGTGAGCGAGAGGGGCTGTGGCCTCCCCAAGGGCCCCATCCTGCTGTCTCCCAGCAGCCTCTTCTCCGCCCTCCACAGGGAGGTGATTGAGAAGAAGCCGGAGGTGTTCAAGATCGCCTGCCTGAGTGACATCCAGCAGTTGTTTCTGCCCCACGGTCAGCCCTTCTATGCTGCCTTTGGGAACAGGCCCAACGACGTCGTGGCCTACCGCCAGGTGGGCCTGCCTGAAGCGCGCATCTTCACGGTTAACCCCAGGGGAGAGCTCAGCCAGGAGCTGCTGAAAAACCACAAATCCACGTACCAGCGGCTCAGCGAGGCGGTGGAACTTCTCTTCCCCCCTGTGGCCCGGGGCCCCAGCACAGACCTGACCCACCCTGAATTTAGCAGCTTCTGCTACTGGCGGGAGCCACTGCCTGCTGTGGACTTTAACGCCCTGGCC---
>HLmyoMyo6
ATGAACTACGTGGGCCAGCTGGCGGGGACCGTGTTTGGGACGGTGAAGGAGCTGTACCAGGGCCTGAACCCGGCCACACTGAGTGGTTGCATCGATGTGCTGGTGGTGGAGCAGGTGGACGGCTCCTTCCAGTGCTCGCCCTTCCACGTGCGCTTCGGCAAGCTGGGTGTCCTGCGGTCCCGGGAGAAGGTGGTGGACATCGAGATCAATGGGGAGCCCGTGGACTTGCACATGAAGCTGGGGGACAGCGGGGAGGCCTTCTTTGTCCAGGAGCTGGAGAGTGATGAGGAACACGTGCCCCCCCGCCTGTGCACGTCACCCTTACCTTGGGGAGGCCTGTCTGGGTTCCCCTCGGACTCCCAGCTGGGTACAGCCAGCGAATCCGAGCCC---ATCATCATGGGTGTGGCCTCCACGGGAAGGAAGAAGAGGCTTCGTAGGAGGAAACCCAGGTGGAAGGAGGACACGGTGGCTGACGAT---TCTAGTTCTGAGGAGCTGGAGGCAGGTGCTGAGAGTGAGCTGTCCCTGCTGGAGAAGCCGAGGCTGGAGACCACAGGATGTGTGGAGACCAGCAAT---------------ATCCAGTTGGAAGAGGAG---TCCTCGTCACTGCCTACAGACACCTACCCCTACTCCGATGGCGAGTGGCCCTCCCAGACCAGC---CTTTCGTCGGAAGGGCTA---ACATCCCCTAAGAGTGACTCGGAGCTGGAGGTGAAGACCCCGGAGCCCAGCCCCCTGAGAGCTGAGTCGCACATGCAGTGGGCCTGGGGGAGGCTGCCTAAGGTGGCCAAAGCTGAGAGGCCCATGTCCTCGATGGTCCCCGATGGCAGCACTGGAGCAGCCTCA------GCT---CAGGGAGACCCTAGC---ACCCCT---------------------------------------------------------------------------GACCTT---CGGCCTGACACGGAGGTG------CCC------------ACTCTGATGGGTCCC---CCTCTCCCTGCCCCCGAGAGA---GAAAAAACCAAGACTCAGAGATCCGGGGATGCGGGTCTCTCTCCTGCCTCAAAATCATGGAGCTGGGCCGCTCTGGAGGGTCCGGCTCCCACGGGGCCGCCAGAGGGGTTCTCCAGGAGGAAAGGCTCCCTGAAGAGAAGCCAGCACTTGGGCCCCAGCGACATCTACCTGGATGACTTGTCCTCTCTGGACTCTGAGAATGCAGCCCTTTACTTCCCCAAGAGTGACTGTGGGCTGGGGCCCAGGAGGTGGAGTGAACCCGGTAGCCAGAAGCCAATGGGGGGCCCCAACCCCGAACAGGAACCAGAACCCGCTCCGGACACAGTGGACACGATAGTGCTGTCTCTCTGTGGAGGACTGGCTGACAGCCGGGACATTTCCCTGGAGAAGTTCAACAAGCACATAGTCTCCTACCAGGACCTCGTCCAAAACCCTGGCCTCTTGGACGACCCAAACCTGGTGGTGAAAATCAACGAGAAGCACTATAACTGGGCTGTGGCTGCCCCCATGGTCCTCTCCCTCCAAGCCTTTCAGAAGAATTTGCCCAAGAGCACCGTGGACAAGCTGGAGAAGGAGAAAATGCCCAGGAAGGGTGGGCGGTGGTGGTTTTCCTGGCGACGCAGGGACTTCCCGGCCGAGGAGAGGAGCGCCCCGAGGGAGAAGACCACAGCCAGGGAGGCACGG---GGGGAGAAGACTGATGTCCTGAGTAGCGAGGATGAC---------GCCCCTGAGAGCCCTGTCATCCTTGAGGCTCCCTCCCTGCCGACCTTGCCTCCAGCCTATTCTCCTGCCTACAAGAAGTCCCTCCGCCTCTCCTCTGATCAGATCCGGCAGTTGAACCTGCAAGAAGGTGCCAACGATGTGGTCTTCAGCGTGACAACCCAGTACCAGGGTACCTGCCGCTGCAGGGCCACCATCTACCTGTGGAAGTGGGACGACAAGGTGGTCATCTCGGACATCGATGGTACCATCACCAAGTCGGACGCTCTGGGCCACATTCTGCCCCAGCTGGGGAAAGACTGGACGCACCAGGGCATCACGAGTCTCTACCACAAAATCCACCTCAACGGGTACAAGTTCCTGTACTGCTCAGCGCGGGCCATTGGCATGGCTGACATCACCAAGGGGTACCTACAGTGGGTGACGGAGCGGGGCTGCGGCCTCCCTAAGGGCCCCATCCTGCTGTCTCCCAGCAGCCTCTTCTCCGCCCTGCACAGGGAGGTGATTGAGAAGAAGCCGGAGGTGTTCAAGATCGCCTGCCTGAGCGACGTCCAGCAGTTGTTTCTGCCCCACGGACAGCCCTTCTATGCCGCCTTTGGGAACAGACCCAATGACGTCACTGCCTACCGGCAGGTGGGCCTACCTGAATCTCGGATCTTCACAGTCAACCCCCGGGGAGAGCTCATCCAGGAGCCCATGAAGAACCACAAATCCACGTACAAGCGGCTCAGCGAGGTGGTTGAGCTCCTCTTCCCGCCCTTGGACCGTGGCCCCAGCACAGACCTGGCCAACCCTGAATACAGCAGCTTCTGCTACTGGCGGGAGCCACTGACCACTGTGGACCTTGACACCCTGGCC---
>HLphyDis3
ATGAACTACGTGGGTCAGCTCGCGGGGACCGTGTTTGGGACGGTGAAGGAGCTGTACCAGGGCCTGAACCCAGCCACGCTGAGTGGCTGCATCGACGTGCTGGTGGTGAAGCAGGTGGACGGCTCCTTCCGGTGCTCGCCCTTCCACGTGCGTTTCGGCAAGCTGGGTGTCCTGCGGTCACGGGAGAAGGTGGTAGACATCGAGATCAATGGGGAGCCCGTGGACTTGCACATGAAGCTGGGGGATAGCGGGGAGGCCTTCTTTGTCCAGGAGCTGGAGAGTGATGAGGAACAGGTGCCTCCCCGCCTGTGCACATCGCCCATACCCTGGGGGGGCCTGTCTGGCTTCCCCTCGGACTCCCAGCTGGGTACGGCCAGCGAGCCCGAGCCC---ATCGTCTTGCCCGTGGCCTCCACGGGGAGGAAGAAGAAGCTTCGGAGGAGGAAAGCGAGGCGGAAGGAGGACACGGTGGCAGACGAT---TCTAGTTCTGAGGACCTGGAGGCAGGCGCTGAGAGTGAGCCGTCCCTGCTGGAAAAGCCGAGGCTGGAGCCCCCAGGC---------------AGT---------------ATCCAGTCGGAGGGGGAG---TCCTCATCACAGCCCACAGACATCCACCCCTACTCCGATGGCGAGTGGCCCTCCCAGGCCAGC---CTTTCGTCGGGTGGGCTG---ACGTCCCCCAAGAGCGACTCGGAGCTGGAGGTGAAGACCCCCGAGCCCAGCTCCCTGAGAGCTGAGTCCCACATGCAGTGGTCCTGGGGGAGGCTGCCCAAGGTGGCCAAAGCCGAGTGGCCCGTGTCCTCGATGGCCCCTGAAGGCAGCGCCCGGGCCGCTTCA------CCCCCTCCGGGAGAGCCCAGC---ACCCCC---------------------------------------------------------------------------GACCTT---CGGCCTGACACAGAGGTG------CCC------------GCTCTGGCAGGCCCC---CCTCTCCTGGCCCCCGAGGGA---GAAAAAACCAACACGCAGAGGTCCAGGGATGCAAGCCTCTCTCCTGCCTCAAAATCATGGAGCTGGGCCGGTCTGGAGGGCCTGGCTCCCACCGGCCAGCCAGAGGGGGTCTCGAGCAGAAAAGGCTCCACGAAGAGAAGCCAGCACCTGGGCCCCAGTGACATCTACCTGGATGACTTATCCTCCCTGGACTCTGAGAACGCAGCCCTTTACTTCCCCCAGAGTGACAGTGGGCTGGGAGCCAGGAGGTGGAGTGAACCCGGTAGCCAGAAGATGCTGGGGGACCCCAGCCCTGAACAGGAGCCAGAACCCACCCCGGACACGATGAACGCGATAGCACTGTCCCTCTGTGGTGGACTGGCCGACAGCCGGGACATTTCCCTCGAGAAGTTCAACAAGCACATAGTCTCCTACCAGGACCTCGCCCACAACCCTGGCCTCCTGGAGGACCCTAACCTGGTGGTGAAAGTCAATGAGAAGCACTACAACTGGGCTGTGGCTGCCCCCATGGTCCTCTCCCTGCAAGCCTTCCAGAAGAACTTGCCCAAGAGCACTGTGGACAAGCTGGAGAAGGAGAAGATGCCCAGGAAGGGTGGGCGGTGGTGGTTTTCCTGGCGACGCAGGGACTTCCCGGCCGAGGAGCAAAGTGCCCAGAGGGAGAAGACCACGGCCAGGGAGCCGAGG---GGGGAGAAGACGGATGTCCTGAGCAGTGAGGATGAC---------GCCCCAGACAGCCCCGTGATCCTCGAGGCTCCCTCCCTGCCACCCTTGCCTCCGGCCTACCCTCCCGCCTACAAGAAGTCCCTCCGCCTCTCCTCCGACCAGATCCGGCAGCTGAACCTGCAAGAAGGCGCCAACGAGGTGGTCTTCAGCGTGACAACCCAGTACCAGGGCACCTGCCGCTGCAGGGCCACCATCTACCTGTGGAGGTGGGATGACAAGGTGGTCATCTCGGACATCGACGGCACCATCACCAAGTCCGATGCTCTGGGCCACATCCTGCCCCAGCTGGGGAAAGACTGGACACACCAAGGCATCACGAGCCTCTACCACAGAATCCACCTAAACGGATACAAGTTCCTGTACTGCTCAGCGAGGGCCATTGGCATGGCAGACCTCACCAAGGGGTACCTGCAGTGGGTGAGCGAGCGGGGCTGTGGCCTCCCCAAGGGCCCCATCCTGCTGTCTCCCAGCAGCCTCTTCTCCGCCCTGCACAGGGAGGTGATCGAGAAGAAGCCAGAGGTGTTCAAGATCGCCTGCCTGAGCGACATCCAGCAGCTGTTCCTGCCCCAGGGACAGCCCTTCTATGCCGCCTTCGGGAACAGGCCCAACGACGTCACTGCCTACCGGCACGTGGGCCTCCCAGAATCTCGGATCTTCACAGTCAACCCCCGGGGAGAGCTCATCCGGGAGCCCATGAAGAACCACAAATCCACGTACGAGCGGCTCGGCGAGGTGGTCGAGCTCCTCTTCCCGCCCGTGGCCCGTGGCCCCAGCACAGATCTGGCCAACCCTGAGTACAGCAACTTCTGCTACTGGCGGGAGCCACTGACCGCTGTGGACCTTGACGCCCTGGCC---
>hg38
ATGAACTACGTGGGGCAGCTGGCGGAGACGGTGTTTGGGACGGTGAAGGAGCTGTACCGGGGCCTGAACCCAGCCACACTGAGCGGCGGCATTGACGTGCTGGTGGTGAAGCAGGTGGACGGCTCGTTCCGGTGCTCACCCTTCCACGTGCGTTTTGGCAAGCTGGGCGTCCTGCGGTCGCGGGAGAAGGTGGTAGACATTGAGCTCAATGGGGAGCCTGTGGACTTGCACATGAAGCTTGGGGACAGCGGGGAGGCCTTCTTTGTTCAGGAGCTGGAGAGCGATGATGAACATGTGCCTCCCGGCCTGTGCACCTCACCCATCCCTTGGGGGGGTCTGTCTGGCTTCCCCTCGGACTCCCAGCTGGGCACTGCCAGTGAGCCTGAGGGCCTCGTCATGGCAGGCACGGCCTCCACTGGGCGGAGGAAGAGGCGTCGCAGGAGGAAACCCAAGCAGAAAGAGGATGCAGTGGCAACTGAT---TCTAGTCCAGAGGAACTGGAGGCAGGCGCTGAGAGTGAGCTATCCCTGCCGGAAAAGCTGAGGCCAGAGCCCCCAGGT---------------------------------GTCCAGTTGGAAGAGAAG---TCTTCACTGCAGCCCAAAGACATCTACCCCTACTCGGATGGCGAGTGGCCCCCCCAGGCCAGC---CTCTCAGCAGGTGAGCTA---ACATCCCCTAAGAGCGACTCGGAGCTGGAGGTGCGGACCCCGGAGCCCAGTCCCCTAAGAGCCGAGTCCCACATGCAGTGGGCCTGGGGGAGGCTGCCTAAGGTGGCCAGAGCTGAGCGGCCCGAGTCCTCAGTGGTCCTTGAAGGCAGAGCTGGGGCAACCTCT------CCTCCTCGGGGAGGACCCAGC---ACTCCCTCTACC---TCTGTGGCTGGCGGCGTGGACCCT---TTGGGACTCCCAATCCAGCAAACAGAGGCTGGTGCC---GACCTT---CAGCCTGACACAGAGGAT------CCC------------ACTCTAGTGGGTCCC---CCTCTCCACACCCCAGAGACA---GAGGAAAGCAAGACTCAGAGCTCTGGGGACATGGGCCTCCCTCCTGCCTCCAAGTCATGGAGCTGGGCCACTCTGGAGGTTCCAGTTCCCACCGGGCAGCCAGAGAGGGTCTCCAGGGGGAAAGGCTCCCCAAAGAGAAGCCAGCACCTGGGCCCCAGTGACATCTACCTGGATGACTTGCCCTCCCTGGACTCTGAGAATGCAGCGCTTTACTTCCCCCAAAGTGACTCTGGGCTGGGGGCCAGAAGATGGAGTGAACCCAGCAGTCAGAAGTCCCTGAGGGACCCCAACCCTGAACATGAACCTGAACCCACTCTGGACACAGTGGATACAATAGCACTGTCCCTCTGTGGTGGACTGGCTGACAGCCGGGACATCTCCCTAGAGAAATTCAACCAGCACAGCGTCTCTTACCAGGACCTCACCAAAAACCCCGGACTTTTGGATGACCCAAACCTAGTGGTGAAAATCAATGGAAAGCATTATAACTGGGCTGTGGCTGCCCCCATGATCCTCTCCCTGCAAGCCTTCCAGAAAAACTTGCCCAAGAGCACCATGGACAAGCTGGAGAGGGAGAAGATGCCCCGGAAGGGTGGGCGATGGTGGTTTTCCTGGCGACGCAGGGACTTCCTGGCCGAGGAGCGCAGTGCCCAGAAGGAGAAGACTGCAGCCAAGGAGCAGCAG---GGGGAGAAGACAGAAGTCCTGAGCAGTGATGACGAT---------GCCCCAGACAGCCCTGTGATCCTGGAGATCCCCTCCTTGCCACCCTCCACTCCACCCTCCACTCCTACCTACAAGAAGTCCCTCCGCCTCTCCTCCGATCAGATCCGGCGCCTGAACCTGCAAGAAGGTGCCAATGATGTGGTCTTCAGCGTGACCACTCAGTACCAGGGCACCTGCCGCTGCAAGGCCACCATCTACCTGTGGAAATGGGACGACAAGGTGGTCATCTCTGACATCGACGGCACCATCACCAAGTCAGATGCTCTGGGCCATATCCTGCCCCAGCTGGGGAAAGACTGGACACACCAGGGCATCACCAGTCTCTATCACAAAATCCAACTAAATGGGTACAAGTTCCTGTACTGCTCGGCGCGGGCCATTGGCATGGCGGACCTCACCAAGGGGTACCTGCAGTGGGTGAGCGAGGGGGGCTGTAGCCTCCCCAAGGGCCCCATCCTTCTGTCTCCCAGCAGCCTCTTCTCTGCCCTCCACAGAGAGGTGATCGAGAAGAAACCAGAGGTGTTCAAGGTCGCCTGCCTGAGTGACATCCAGCAGCTGTTTCTGCCCCACGGACAGCCCTTCTATGCTGCCTTTGGGAATAGGCCCAATGATGTCTTTGCCTACCGGCAGGTGGGCCTGCCTGAGTCACGCATCTTCACAGTCAACCCCCGGGGAGAGCTCATCCAGGAGCTCATAAAGAACCACAAATCCACGTATGAGCGGCTTGGTGAAGTGGTCGAGCTCCTCTTCCCACCTGTGGCCCGTGGCCCCAGCACAGACCTGGCCAACCCTGAATACAGTAACTTCTGCTACTGGCGGGAGCCACTGCCTGCTGTGGACCTTGATACCCTGGAC---
>panTro5
ATGAACTACGTGGGGCAGCTGGCGGAGACGGTGTTTGGGACGGTGAAGGAGCTGTACCGGGGCCTGAACCCAGCCACGCTGAGCGGCGGCATTGACGTGCTGGTGGTGAAGCAGGTGGACGGCTCGTTCCGGTGCTCACCCTTCCACGTGCGTTTTGGCAAGCTGGGCGTCCTGCGGTCGCGGGAGAAGGTGGTAGACATTGAGCTCAATGGGGAGCCTGTGGACTTGCACATGAAGCTTGGGGACAGCGGGGAGGCCTTCTTTGTTCAGGAGCTGGAGAGCGATGATGAACATGTGCCTCCCGGCCTGTGCACCTCACCCATCCCTTGGGGGGGTCTGTCTGGCTTCCCCTCGGACTCCCAGCTGGGCACTGCCAGTGAGCCTGAGGGCCTCGTCAAGGCAGGCACGGCCTCCACTGGGCGGAGGAAGAGGCGTCGCAGGAGGAAACCCAAGCAGAAAGAGGATGCAGTGGCAACTGAT---TCTAGTCCGGAGGAACTGGAGGCAGGCGCTGAGAGTGAGCTGTCCCTGCCGGAAAAGCTGAGGCCAGAGCCCCCAGGC---------------AGT---------------GTCCAGTTGGAAGAGAAG---TCTTCACTGCAGCCCAAAGACATCTACCCCTACTCGGATGGCGAGTGGCCCCCCCAGGCCAGC---CTCTCAGCAGGTGAGCTA---ACATCCCCTAAGAGCGACTCGGAGCTGGAGGTGCGGACCCCGGAGCCCAGTCCCCTAAGAGCCGAGTCCCACATGCAGTGGGCCTGGGGGAGGCTGCCTAAGGTGGCCAGAGCTGAGCGGCCCGAGTCCTCAGTGGTCCTTGAAGGCAGAGCTGGGGCAACCTCT------CCTCCTCGGGGGGGACCCAGC---ACCCCCTCTACC---TCTGTGGCTGGCGGCGTGGACCCT---TTGGGACTCCCAATCCAGCAAACAGAGGCTGGTGCC---GACCTT---CAGCCTGACACAGAGGAT------CCC------------ACTCTAGTGGGTCCC---CCTCTCCACGCCCCAGAGACA---GAGGAAACCAAGACTCAGAGCTCTGGGGACATGGGCCTCCCTCCTGCCTCCAAGTCATGGAGCTGGGCCACTCTGGAGGTTCCAGTTCCCACCGGGCAGCCAGAGAGGGTCTCCAGGGGGAAAGGCTCCCCAAAGAGAAGCCAGCACCTGGGCCCCAGTGACATCTACCTGGATGACTTGCCCTCCCTGGACTCTGAGAATGCAGCGCTTTACTTCCCCCAAAGTGACTCTGGGCTGGGGGCCAGAAGATGGAGTGAACCCAGCAGTCAGAAGTCCCTGAGGGACCCCAACCCTGAACATGAACCTGAACCCACTCTGGACACAGTGGATACAATAGCACTGTCCCTCTGTGGTGGACTGGCTGACAGCCGGGACATCTCCCTAGAGAAATTCAACCAGCACAGCGTCTCTTACCAGGACCTCACCAAAAACCCCGGACTTTTGGATGACCCAAACCTAGTGGTGAAAATCAATGGAAAGCATTATAACTGGGCTGTGGCTGCCCCCATGATCCTCTCCCTGCAAGCCTTCCAGAAAAACTTGCCCAAGAGCACCATGGACAAGCTGGAGAGGGAGAAGATGCCCCGGAAGGGTGGGCGATGGTGGTTTTCCTGGCGACGCAGGGACTTCCTGGCCGAGGAGCGCAGTGCCCAGAGGGAGAAGACTGCAGCCAAGGAGCAGCAG---GGGGAGAAGACAGAAGTCCTGAGCAGTGATGACGAT---------GCCCCAGACAGCCCTGTGATCCTCGAGATCCCCTCCTTGCCACCCTCCACTCCACCCTCCACTCCTACCTACAAGAAGTCCCTCCGCCTCTCCTCCGATCAGATCCGGCGCCTGAACCTGCAAGAAGGTGCCAATGATGTGGTCTTCAGTGTGACCACTCAGTACCAGGGCACCTGCCGCTGCAAGGCCACCATCTACCTGTGGAAATGGGACGACAAAGTGGTCATCTCTGACATCGACGGCACCATCACCAAGTCAGATGCTCTGGGCCATATCCTGCCCCAGCTGGGGAAAGACTGGACACACCAGGGCATCACCAGTCTCTATCACAAAATCCACCTAAATGGGTACAAGTTCCTGTACTGCTCGGCGCGGGCCATTGGCATGGCGGACCTCACCAAGGGGTACCTGCAGTGGGTGAGCGAGGGGGGCTGTAGCCTCCCCAAGGGCCCCATCCTTCTGTCTCCCAGCAGCCTCTTCTCTGCCCTCCACAGAGAGGTGATCGAGAAGAAACCAGAGGTATTCAAGGTCGCCTGCCTGAGTGACATCCAGCAGCTGTTTCTGCCCCACGGACAGCCCTTCTATGCTGCCTTTGGGAATAGGCCCAACGATGTCTTTGCCTACCGGCAGGTGGGCCTGCCTGAGTCACGCATTTTCACAGTCAACCCCCGGGGAGAGCTCATCCAGGAGCTCATAAAGAACCACAAATCCACGTATGAGCGGCTTGGTGAAGTGGTCGAGCTCCTCTTCCCACCTGTGGCCCGTGGCCCCAGCACAGACCTGGCCAACCCTGAATACAGTAACTTCTGCTACTGGCGGGAGCCACTGCCTGCTGTGGACCTTGATACCCTGGAC---
>macFas5
ATGAACTACGTCGGGCAGCTGGCAGAGACGGTGTTTGGGACGGTGAAGGAGCTGTACCGGGGCCTGAACCCAGCCACGCTGAGCGGCAGCATTGACGTGCTGGTGGTGAAGCAGGTGGACGGCTCGTTCCGGTGCTCACCCTTCCACGTGCGTTTTGGCAAGCTGGGCGTCCTGCGGTCACGGGAGAAGGTGGTAGACATTGAGATCAATGGGGAGCCCGTGGACTTGCACATGAAGCTCGGCGACAGCGGGGAGGCCTTCTTCGTTCAGGAGCTGGAGAGCGATGAGGAACACGTGCCTCCCGGCCTGTGCACCTCACCCATCCCTTGGGGGGGTCTGTCTGGCTTCCCCTCAGACTCCCAGGTGGGCAATGCCAGTGAGCCTGAGGGCCTCGTCATGGCAGGCACGGCCTCCATTGGGCGGAGGAAGAGGCGTCGCAGGAGGAAGCCCAAGCAGAAGGAGGATGCAGTGGCAACTGAT---TCTAGTTCGGAGGAACTGGAGGCAGGCGCTGAGAGTGAGCTGTCCCTGCCGGAAAAGCCGAGGCCAGAGCCCCCAGGC---------------AGT---------------GTCCAGTTGGAAGAGAAG---TCTTCACCGCAGCCCAAAGACATCTACCCCTACTCGGATGGCGAGTGGTCCCCCCAGGCCAGC---CTCTCAGCAGGTGAGCTA---ACATCCCCTAAGAGCGACTCGGAGCTGGAGGTGCGGACCCCGGAGCCCAGTCCCCTGAGAGCCGAGTCCCACATGCAGTGGGCCTGGGGGAGGCTGCCTAAGGTGGCCAGAGCTGAGCGGCCCGAGTCCTCAATGGTCCTTGAAGGCAGAGCTGAGGCAACCTCT------CCTCCTCGGGGAGGACCCAGC---ACTCCCTCTACC---TCTGTGGCTGGCAGCATGGACCCT---TCGGGACCCCTAATCCAGCAAACAGAGGCTGGTGCC---GACCTT---CATCCTGACACAGAGGAT------CCC------------ACTCTAGTGGGTCCC---CCTCTCCACACCCCAGAGACA---GAGGAAACCAACACTCAGAGCTCTGGGGACATGGGCCTCCCTCCTGCCTCCAAGTCATGGAGCTGGGCCACTCTGGAGGGTCCAGTTCCCACTGGGCAGCCAGAGAGGGTCTCCAGGGGGAAAGGCTCCCCAAAGAGAAGCCAGCACCTGGGCCCCTGTGACATCTACCTGGACGACTTGCCCTCCCTGGACTCTGAGAATGCAGCGCTTTACTTCCCCCAGAGTGACTCTGGGCTGGGGGCCAGAAGATGGAGTGAACCCAGCAGTCAGAAGTCCCTGAGGGACCCCAACCCTGAACATGAACCTGAACCCACTCTGGACACAGTAGATACAATAGCACTGTCCCTCTGTGGTGGACTGGCTGACAGCCGGGACATCTCCCTAGAGAAATTCAGCCAGCACAGCGTCTCCTACCAGGACCTCACCAAAAACCCCGGACTTTTGGATGACCCAAACCTAGTGGTGAAAATCAATGGGAAGCATTATAACTGGGCTGTGGCTGCCCCCATGATCCTCTCCCTGCAAGCCTTCCAGAAAAACTTGCCCAAGAGCACCATGGACAAGCTGGAGAAGGAGAAGATGCCCCGGAAGGGTGGGCGATGGTGGTTTTCCTGGCGACGCAGGGACTTCCTGGCCGAGGAGCGCAGTGCCCAGAGGGAGAAGACTGCAGCCAAGGAGCAGCAG---GGGGAGAAGACAGATGTCCTGAGCAGTGATGACGAC---------GCCCCAGACAGCCCTGTGATCCTCGAGATCCCCTCCTTGCCACCCTCCACTCCACCCTCCACTCCCACCTACAAGAAGTCCCTCCGCCTTTCCTCCGATCAGATTCGGCGCCTGAACCTGCAAGAAGGTGCCAATGATGTGGTGTTCAGTGTGACCACTCAGTACCAGGGCACCTGCCGCTGCAAGGCCACCATCTACCTGTGGAAATGGGACGACAAGGTGGTCATCTCTGACATCGACGGCACCATCACCAAGTCGGACGCTCTGGGTCATATCCTGCCCCAGCTGGGGAAAGACTGGACACACCAGGGCATCACCAGTCTCTATCACAAAATCCACCTAAATGGGTACAAGTTCCTGTACTGCTCGGCGCGGGCCATTGGCATGGCGGACCTCACCAAGGGGTACCTGCAGTGGGTGAGCGAGGGGGGCTGTAGCCTCCCCACGGGCCCCATCCTTCTGTCTCCCAGCAGCCTCTTCTCTGCCCTCCACAGAGAGGTGATTGAGAAGAAACCAGAGGTGTTCAAGGTCGCTTGCCTGAGTGACATCCAGCAGCTGTTTCTGCCCCATGGACAGCCCTTCTATGCTGCCTTTGGGAACAGGCCCAATGATGTCTTTGCCTACCGGCAGGTGGGCCTACCTGAGTCACGCATCTTCACAGTCAACCCCCAGGGAGAGCTCATCCAGGAGCTCATGAAGAACCACAAGTCCACGTATGAGCGGCTTGGTGAGGTGGTCGAGCTCCTCTTCCCACCTGTGGCCCGTGGCCCCAGCACAGACCTGGCCAACCCTGAATACAGTAACTTCTGCTACTGGCGGGAGCCACTGCCCACTGTGGACCTTGATACCCTGGAC---
>tarSyr2
ATGAACTACGTGGGGCAGCTGGCAGAGACGGTGTTTGGGACGGTGAAGGAGCTGTACCGGGGCCTGAACCCAGCCACGCTGAGCGGTGGCATCGACGTGCTTGTGGTGAAGCAGATGGATGGCTCCTTTCAGTGCTCGCCCTTCCACGTGCGTTTCGGCAAGCTGGGCGTCCTGCGCTCACGGGAGAAGGTGGTAGACATCGAGATCAACGGGGAGCCAGTGGATTTGCACATGAAGCTGGGGGACAGTGGGGAGGCCTTCTTTGTACAGGAGCTGGAAAGCGATGAGGAACCTGTGCCTCCCCGCCTCTGCACCTCACCCATCCCTTGGGGGGGTCTGTCTGGCTTCCCCTCGGACTCCCAGCTGGGCACAGCCAGCGAGCCTGAGGGCCTCGTCATGGCAAGCACAGCCTCCACGGGGCGGAGGAAGCGGCGTCGTAGGAGGAAACCCAAGCGGAAGGAAGATGCCCTGGCAACTGAT---TCTAGTTCAGAGGAACTGGAGACAGGTGCTGAGAGTGAGCTGTCTCTACTGGAAAAGCTGAAGCCAGAGTCCCCAGGC---------------AGT---------------GTCCAGTTGGAAGAGGAG---TCCTCTCTGCAGCCCAAAGACATCTACCCATACTCCGATGGCGAGTGGTCCCCCCAGGCCAGT---CTCTCTCCAGGTGGGCTG---ACATCCCCTAAGAGTGACTCAGAGCTGGAACTGCGGACCCCGGAGCCCAGTCCCCTGAGAGCTGAGTCCCACATGCAGTGGGCCTGGGGGAGGCTGCCTAAGGTGGCCAAAGCTGAGCGGTTTGAGTCCCCGAAGGTCTTGGAAGGCAGCGCTGGGGCAATCTCT------CCTTCTCGGGAAGGACCCAGC---ACCCCCTCTGCC---TCTGTGGCTGGC---ATCAATCCT---TTGGGATGCCCAGTCCTGCAAACAGGAGCTCACACT---GACCTGCACCGGCCTGATGCAGGGGAT------CCC------------ACTCTGGTGGGTCCC---CCTTTCTACACCCCAGAGACA---GAGGAAACTAAGACTCAGAGCCCCAGAGATGTGGGCCTCCCTCCAGCCTCTAAGTCACAGAGCTGGGCTGCTCTGGAGGGTTCAGTTCCCATTGGGCAGCCAGAGGAAGTCTCCAGGAGGAAAGGCTCCCTGAAGAGAAGCCAGCACCTGGGACCCAGTGACATCTACCTGGATGATTTACCCTCCCTGGACTCCAAGAATGCAGCACTTTACTTCCCCCAGAGTGACTGTGGGCTGGGGGCCAGAAGGTGGAGTGAACCTGGCAGCCAGAAGCCTCTGGGGTACCCCAGCCCTGAACATGTGCCAGAACCCACTCTGGACACAGTGGACACGATAGCACTATCCCTCTGTGGCGGACTGGCTGAAAGCCGGGACATTTCCCTGGAGAAGTTCAACCAGCATGGCGTCTCCTACCAGGATCTCACCAAAAACCCCAGTCTCCTGGATGACCCAAACCTAGTGGTGAAAATCAATGGAAAACATTATAACTGGGCAGTGGCTGCTCCCATGATCCTCTCCCTGCAAGCCTTCCAGAAAAACTTGCCCCAGAGCACTGTGGACAAGTTGGAGAAGGAGAAGATGCCACGGAAGGGTGGGCGATGGTGGTTTTCCTGGCGACGCAGGGACTTCCCAACCGAGGAGAGTGGTGCCCAGAGGGAGAAAACCACAGCCAGGGAGCAGCAG---GGGGGGAAGACTGAAGTCCTGAGCAGCGATGATGAT---------GCCCCAGACAGCCCTGTGATCCTCGAGGTTCCCTCCCTGCCATCCTCCATTCCAGCCCACACTCCTACCTACAAGAAGTCCCTCCGGCTTTCTTCCGATCAGATCCGACACCTGAATCTGCAAGAAGGTGCCAATGATGTGGTCTTCAGTGTGACCACCCAGTACCAGGGCACCTGCCGTTGCAAGGCCACCATCTACCTGTGGAAATGGGACGACAAGGTGGTCATCTCTGACATTGACGGCACCATCACCAAGTCGGATGCTCTGGGCCACATTCTGCCCCAGCTAGGGAAAGACTGGACACACCAGGGCATCACCAGTCTTTACAACAAAATCCACCTAAATGGGTACAAGTTCCTGTACTGCTCAGCGCGGGCCATCGGCATGGCTGACCTCACCAAGGGGTACCTGCAGTGGGTGAGCGAGGGTGGCTGTGGCCTCCCCAAGGGCCCCATCCTGCTGTCTCCCAGTAGCCTCTTCTCCGCCCTCCACAGGGAGGTGATTGAGAAGAAGCCAGAGGTGTTCAAGACTGCCTGCCTGAGTGACATCCAGCAGCTGTTTTTGCCTAATGGACAACCTTTCTATGCTGCCTTTGGGAACAGGCCCAATGATGTCTTTGCCTACCGGCAGGTGGGCCTCCCTGAATCTCGCATCTTCACAGTCAACCCCCGGGGAGAGCTTATCCAAGAACTCATGAAGAACCACAAATCCACGTACGAACGGCTCAGTGAGGTGGTCGAGCTCCTCTTCCCGCCTGTGACCCGTGGCCCCAGCACAGACCTGGCGAACCCTGAATACAGCAACTTCTGCTACTGGCGGGAGCCATTGCCCACTGTGGACCTTGATGCCCTGGCC---
>otoGar3
ATGAACTATGTGGGACAACTGGCCGAGACGGTGTTTGGGACGGTGAAGGATCTGTACAGGGGCCTGAACCCGGCCACACTGAGCGGCGGCATCGACGTGCTGGTGGTGAAGCAGGCTGACGGCTCGTTCCAGTGCTCGCCCTTCCATGTGCGTTTTGGCAAGCTGGGTGTCCTGCGGTCCCGGGAGAAGGTGGTGGACATCGAGATCAATGGGGAACCTGTGGACTTGTACATGAAGCTGGGGGACAGTGGGGAGGCCTTCTTCGTTCAGGAGCTGGACAGCGATGAGGAGCACGTGCCTCCCCGCCTGTGTACCTCACCCATCCCATGGGGGGGCCTGTCAGACTTCCCCTCGGACTCCCGTCGGGACACAGCCAACAAGCCTGAGGGGCTTGTCATGTCGGGCATGGCCTCCATGGGGCGGAGGAAGAGACGTCGCAGGAGGAAACCCAGGCGGAAGGAGGATACGTTGGCAACCGAT---TCTAGTTCAGAGGAACTGGAGCCAGGCACTGAGAGTGAGCTGTCCCTGCTAGAGAAGCCAAAGCCAGAGCCCCCAGGC---------------------------------GTCCAGTTGGAAGGGAAG---TCCTCACCACAGCCCAAAGACATCTACCCCTACTCGGATGGTGACTGGGGCCCCCAGGCCAGC---CTCTCAGGGGGCAAGCTA---GCGTCCCCTAAGAGCGACTCGGAGCTGGAGCTGCGGGCCCCGGAGCCCAGTGCCCTGAGAGCGGAGTCCCACGTGCAGTGGGCCTGGGGGAGGCTACCTAAGGTGGCCAAAGCTGAGCAGCCGGAGTCCTTGATGGTCCTTGAAGACAGCATGGGGGCCACCTCT------CCCCCTCGGGGAGGACCCAGC---ACACCCTCTGCT---TCTGCGGCTGGC---CTGGACCCT---TCAGGTCCCACAATCCTGGTAACCGATGCTGGTGCTGTCCACCTGCTTCAGTCTGACACAGAGGAT------CCT------------TCTCTGGTGGGTCCC---CCTCTCCGCACCCCAGAGCTT---CAGGAAACCAAGACTCAGAATTCCAGGGATGCGAGCCTCCGTCCTGCTTCTAAGTCATGGAGTTGGGCTACTCTGGAGGGCCCAGTTCCCACTGGGCAGCCAGCGGGAGCTTCTAGGGGCCGAGGCTCCCTGAAGAGAAGCCAGCACCTGGGCCCCAGCGACATCTACCTGGACGACCTGCCCTCCCTGGACTCTGAGAACGCAGCACTTTATTTCCCCCAGAGTGACCGTGGGCTGGGTGTCAGAAGATGGAGTGAACCCGGTACCCAGAAGCCTCTGGGAGACTCCAACCCCGAGCACATGCCAGAACCCCTTCCAGACACAGCGGACACCATATCACTGTCCCTCTGTGGTGGGCTGGCTGATAGCCGGGACATCTCTCTGGAGAAGTTCAACCAGCACATCGTCTCCTACCAGGACTTCACCAAAAACCCCGGTCTCCTAGAGGACCCAAACCTAGTGGTGAAAATCAATGGGAAGCATTACAACTGGGCTGTGGCCGCTCCCATGCTCCTCTGCCTACAAGCCTTCCAGAAAAGCCTGCCCAAGAGCACCGTGGTCAAGCTGGAGAAGGAGAAGATGCCTCGGAAGGGCGGGAGGTGGTGGTTTTCCTGGCGCCGCAGGGACTTCCCGGCTGAGGAGCACAGGGCCCAGAAGGAGAAAAGCACAGCCAGCGAGGAGCAG---GGGGAGAAGATTGACATCCTAAGCAGCGATGACGAC---------ACTCCAGACAGCCCTGTGATCCTTGAGGTCCCCTCCCCGCCACCTTCAACTCCAGTCTACACTCCTACCTACAAGAAGTCCCTCCGCCTGTCCTCCGACCAGATCAGGCGCCTGAACCTCCAAGAAGGAGCCAACGATGTGGTCTTCAGTGTGACCACCCAGTACCAGGGCACCTGCCGCTGCAAGGCCACCATCTACCTGTGGAAATGGGACGACAAGGTGGTCATCTCTGACATCGATGGCACCATCACCAAGTCAGATGCTCTGGGCCATATTCTGCCCCAGTTGGGGAAAGACTGGACACACCACGGCATCACCAGTCTCTACCACAAAATCCACCTGAATGGGTACAAGTTCCTGTATTGCTCAGCGCGGGCCATCGGCATGGCTGACCTCACCAAGGGATACCTGCAGTGGGTGAGCGAGCGGGGCTGTGGCCTCCCTAAGGGCCCCATCCTGCTGTCTCCCAGCAGCCTCTTCTCCGCCCTCCACAGAGAGGTGATTGAGAAGAAGCCAGAGGTGTTCAAGATCGCCTGCCTGAGGGACATCCAGCAGCTGTTCCGGCCCCAGGTGCAGCCCTTCCACGCTGCCTTTGGGAACAGGCCCAATGATGTCTTTGCCTACCGGCAGGTGGGCCTCCCTGAGTCCCGCATCTTCACAGTCAACCCCCGGGGGGAGCTCATCCAGGAGCTCTTGAAGAACCACAAATCCACGTATGAGCGGCTCAGTGAGGTGGTCGAGCTCCTCTTCCCACCTACTGCCCGTGGCCCCAGCACAGACCTGGCCAACCCTGAATACAGCAACTTCTGCTACTGGCGGGAGCCACTGCCCACTGTGGACCTTGACACCCTGGCT---
>HLrhiFer5
ATGAACTACGTGGGGCAGCTGGCGGAGACGGTGTTCGGGACGGTGAAGGAGCTATACCAGGGCCTGAACCCAGCTACGCTGAGCGGTGGAATTGACGTGCTGGTGGTAAAGCAGGTGGACGGCTCCTTCCGCTGCTCGCCCTTCCACGTGCGTTTCGGCAAGCTGGGCGTCCTGCGGTCACGGGAGAAGGTGGTAGACATTGAAATCAACGGGGAGCCGGTGGACTTGCACATGAAGCTGGGGGACAGCGGGGAGGCCTTCTTCGTCCAGGAGCTGGAGAGTGACGAGGAACACGTGCCTCCCCGCCTGTGCACGTCACCCATCCCCTGGGGGGGCCTGTCTGGGTTCCCCTCGGACTCCCAGCTGGGTACAGCCAGTGAAGCAGAGCCC---ATCATCACCGGTGTGCCCTCCACGGGGCGGAAGAAGAGGCTTCGTAGGAGGAAACCCAGGCGGAAGGAGGACACAGTGGCAGCCGAT---TCTAGTTCTGAGGAGCTGGAGGCAGGCGCTGAGAGTGAGCTGTCCCTGCTGGAAAAGCCAAAGCCAGAGTCTCCCGGC---------------AGT---------------GTCCTGTCAGAAGGGGAG---TCCTCGCCGCAGCCCAAAGACATCTATCCCCTCTCTGATGGAGAGTGGTCCCCGCAGGCCAGC---CTCTCGTCAGGTGGGCTG---ACATCCCCTAAAAGCGACTCAGAGCTGGAGGTGCAGACGCCCGAGCCCCGCGCCCTGAGGGCTGAGTCCCACATGCAGTGGGCCTGGGGGAGGCTGCCTAAGGTGGCCAAGGCTGAGTGGCCAGTGTCCTCGACGGTCCCTGATGGCAGCACAGGGGCAGCCTCT------GCTCCTCAGGGAGAGCCCAGC---ACCGCCTCCACC---TCTGTGACTGGT---GTGGACCCT---TCTGGAGCCCTGCTCCTGCCAGCGGGGGCTGGCACT---GACCTCCTTCAGCCTGACATGGAGGTG------CCC------------GCTCTGGCGGGCCCC---CTTCTTACCATCCCTGAGAGA---ACAGAAACCAAGACTCAGAGGTCCAGGGGTACGGGTCACCCTCCTGCCTCTAAATCATGGAGCTGGGCCGCTCTGGAGGGTCCAGCTCCCACTGGGCAGCCAGAGGGATCCTCCAGGGGGAAAGGCCCCCTGAAGAGAAGCCAGCACCTGGGCCCCAGTGACATCTACCTGGATGACTTGCCGTCTCTGGATTCTGAGAACGCAGCCCTTTACTTCCCCCAGAGTGACTGGGGAATGGGGGCCAGGAGGTGGAGTGAACCCAGCAGCCAGAAGCTCTTGGAGGACCCCAACCCCAAACAGGAGCCAGAACCCACTCCGGACACAGTGGACACTGTAGTGCTGTCCCTTTGTGGGGGACTGGCTGACAGCCGGGACATTTCCCTGGAGAAATTCAACCAGCACATCGTCTCCTATCAGGACCTCACCAAAAACCCTGGCCTCCTGGAAGACCAGAACCTAGTGGTGAAAATCAATGAGAAGCATTATAACTGGGCTGTAGCTGCCCCCATGATCCTCTCCCTGCAAGCCTTCCAGAAGAACTTGCCCAAGGGCACCGTGGACAAGCTGGAGAAGGAGAAGATGCCCCGGAAGGGTGGGCGGTGGTGGTTTTCCTGGCGACGCCGGGATTTCTCAGCCGAGGAGCGCAATGCACAGAGGGAGAAGAACACAGCCAGGGAACCAGGG---GGGGACAAGCCTGATGTCCTGAGCAGTGAGGATGAC---------GCCCCAGACAGCCCTGTGATCCTTGAGGCTCCCTCCCTGCCACCCTCACCTCCAGTCTACACGCCTACCTACAAGAAATCCCTCCGACTCTCCTCCGATCAGATTCGGCAGCTGAACCTGCAAGAAGGTGCCAACGACGTGGTCTTCAGTGTGACAACCCAGTACCAGGGCACCTGCCGCTGCAGGGCCACCATCTACCTGTGGAAATGGGACGACAAAGTGGTCATCTCAGACATCGATGGCACCATCACCAAGTCGGATGCTCTGGGCCACATTCTGCCCCAGCTGGGGAAAGACTGGACACACCAGGGCATCACGAGTCTCTACCACAAAATCCACCTAAATGGGTACAAGTTCCTGTACTGCTCGGCACGGGCCATCGGCATGGCTGACCTCACCAAGGCGTACCTGCAATGGGTGAGCGAGCGCGGCTGTGGCCTCCCCAAGGGCCCCATCCTGCTGTCTCCCAGCAGCCTCTTCTCCGCCCTGCACAGGGAGGTGATTGAGAAGAAGCCAGAGGTCTTTAAGATCGCCTGCCTGAGTGACATCCAACAGCTGTTTCTGCCCCACGGCCAGCCCTTCTATGCCGCCTTCGGGAACAGGCCCAACGATATCACTGCCTACCGACAGGTGGGCCTACCTGAATCTCGCATCTTCACAGTGAATCCCCGGGGAGAGCTCACCCAGGAGCCCATGAAGAACCACAAATCCACATACGAGCGGCTGGGTGAGGTGGTTGAGCTCCTCTTCCCGCCGGTGGCCCGTGGCCCGAGCACAGACCTGGCCAACCCTGAATACAGCAACTTCTGCTACTGGCGGGAGCCACTGACCTCTGTGGACCTTGATGCCCTGGCC---
>HLequCab3
ATGAACTACATGGGGCAGCTGGCGGAGACGGTGTTTGGGACGGTGAAGGAGCTCTACCGGGGCCTGAACCCGGCCACGCTGAGTGGTGGCATTGACGTGCTGGTGGTGAAGCAGGCAGACGGCTCCTTCCGGTGCTCGCCCTTCCACGTGCGCTTTGGCAAGCTGGGCGTCCTGCGGTCACGGGAGAAGGTGGTAGACATCGAGGTCAACGGCGAGCCGGTGGACTTGCACATGAAGCTGGGGGACAACGGGGAGGCCTTCTTCATCCAGGAGCTGCAGAGCGATGAGGAACACGTGCCTCCCCCCCTGTGCACATCACCCCTCCCTTGGGGGGGCCTGTCCGGGTTCCCCTTGGACTCGCAGCTGGGCACAGCCAGCGAGCCTGAGCCC---GTCATGATGGGCATGGCCTCCACGGGGAGAAAGAAGAGGCGTCGCAGGAGGAAATCCAGGCGGAAGGAGGACGTGGTGGCAGTCGGT---TCTAGTTCTGAGGAGCGGGAGGCAGGTGACGAGAGTGAGCTGTCCCTGCTGGAAAAGCCAAGGCTGGAGACCCCAGGC---------------AGC---------------GTCCAGTCGGAAGGGGAG---TCCTTGCCGCAGCCCAAAGACATCTACGCCTTCTCCGATAGCGAGTGGCCGCCCCAGGCCAGC---TTCTCATTGGGTGGACTA---ACATCCCCTAAGAGTGACTCGGAGCTGGAGCTGCGGACCCCTGAGCCCAGCCCCCTGAGAGCTGAATCCCATATGCAGTGGGCCTGGGGGAGGCTGCCTAAGGTAACCAAAGCTGAGTGGCCCAAG---------GTCCCTGATGGCAGCACCTGGGCAGCCTCT------CCTCCTCAGGGAGAGCCCAGC---ACCCCCTCCATC---TCTGTGGCTGGC---GTCGACCCT---TTGGGATCCCCAGTTCTGCAAACAGGGGCTGGCACT---GACCTTCTTCAACTGGACACAGAGGCA------CCC------------GCTCTGGTGGGTCCC---TCTCTCCCTGCC---GAGAGA---GAGGAAACCAAGACTCAGAGGTCCGGGGATGCCAGCCTCCTTTCTACCTCTAAATCACAGAGCTGGGCTGCTCTGGAGGGCCCAGTTCCCACCGGGCAGCCACAGGGAGTCTCCAAGAGGAAAGGCTCCCTGAAGAGAAGCCAGCACCTGGGTCCCAGTGACATCTACCTGGATGACTTGCCCTCCCTGGATTCTGAGAATGCAGCCCTTTATTTCCCCCACAGTGACTGTGGGCTTGGGACCAGGACGTGGAGTGAACCAAGCAGCCAGAAGCCCCTGAGGGACCTCAACCCTGAGCAGGAGCCAGAACCCACTCCAGACACAGTGGACACGATAGTGCTGTCCCTCTGTGGTGGACTGGCTGACAGCCGGGACATCTCCCTGGAGAAGTTCAACCAGCACATCGTCTCCTACCAGGACCTCACCCAAAACCCTGGGCTCCTGGACGACCCGAACCTGGTGGTGAAAATCAATGAGAAGCATTATAACTGGGCTGTAGCTGCCCCCATGATACTCTCCCTGCAAGCCTTCCAGAAGAACTTGCCCAAGAGCACCATGGACAAGCTGGAGAAGGAGAAGATGCCCCGGAAGGGAGGGCGGTGGTGGTTTTCCTGGCGACGCAGGGACTTCCCAGCTGAGGAGCGCAGTGCCCAGAGGGAGGAACCCACAGCCAGGGAGCGGCCA---GGGGAGAAGACTGATGTCCTGAGCAGCGAGGATGAC---------GCCCGAGACAGCCCTGTGATCTTAGAGGCCCCCTCCCCGCCACCCTTGCCTCCAGCCTACACTCCTACCTACAAGAAGTCTCTCCGCCTTTCCTCTCATCAGATCCGTTGCCTGAACCTGCAAGAAGGAGCCAACGATGTGGTCTTCAGCGTGACCACCCAGTACCAGGGCACCTGCCGCTGCAAGGCCACCATCTACCTGTGGAGATGGGACGACAAGGTGGTCATCTCGGACATTGATGGCACCATTACCAAGTCAGACGCTCTGGGCCACATTCTGCCCCAGCTGGGGAAAGACTGGACGCACCAGGGCATCACCAGTCTCTACCACAAAATCCACCTAAATGGGTACAAGTTCCTGTACTGCTCAGCGAGGGCCATTGGCATGGCTGACCTCACCAAGGGGTACCTGCGGTGGGTGAGCGAGCGGGGCTGCGGCCTCCCCAAGGGCCCCATCCTGCTGTCTCCCAGCAGCCTCTTCTCCGCCCTCCACAGGGAGGTGATTGAGAAGAAGCCAGAGGTGTTCAAGATCGCCTGCCTGAGTGACATTCGGCAGCTCTTTCTGCCCCACGGACAGCCCTTCTATGCCGCCTTTGGGAACAGGCCTAACGATGTCACTGCCTACCGGCAGGTGGGTCTACCTGAATCTCGCATCTTCACAGTCAACCCCCGGGGAGAGCTCATCCAGGAGCTCATAAAGAACCACAAGTCCACGTACGAGCGGCTTGGGGAGGTGGTGGAGCTCCTCTTCCCGCCTGTGTCCCGGGGCCCCAGCGCAGACCTGGCCAACCCTGAATACAGCAACTTCTGCTACTGGCGGGAGCCACTGACCACGGTGGACCTCGATGCCCTGGCC---
>cerSim1
ATGAACTACGTGGGGCAGCTGGCAGGGACGGTGTTTGGGACGGTGAAGGAGCTGTACCGGGGCCTGAACCCGGCCACGCTGAGTGGTGGCATTGACGTGCTGGTGGTGAAGCAGGTGGACGGTTCCTTCCGATGCTCGCCCTTCCACGTGCGTTTCGGCAAGCTGGGTGTCCTGCAGTCCCGGGAGAAGGTGGTAGACATCGAGATCAACGGGGAGCCTGTGGACTTGCACATGAAGCTGGGGGACAGCGGGGAGGCCTTCTTCGTCCAGGAGCTGGAGAGCGATGAGGAACACGTGCCTCCCCGCCTGTGCACATCGCCCCTCCCTTGGGGGGGCCTGTGCGGGTTCCCCTTGGACTCCCAGCTGGGCACAGCCAGCAAGCCTGAGCCC---GTCGTCATGGGCGTGGCCTCCACAGGGCAAAAGAAGAGGCGTCGCAGGAGGAAATCCAGGCGGAAGGAGGACGCGGTGGCAGCCGAT---TCTAGTTCTGAGGAGCTGGAGGCGGTCACTGAGAGTGAGCTGTCCCCGCTAGAAAAGCCAAGGCCGGAGCCCCCAGGC---------------AGC---------------GTCCAGTCGGAAGAGGAC---TCCTCACCACAGCCCAAAGACATCTACTCCTTCTCTGATGGCGAGTGGCCCGCCCAGGCCAGT---CTCTCGTTGGGTGGGCTG---ACAACCCCTAAGAGCGACTCGGAGCTAGAGGTTCGGACCCCTGAGCCCAGCCCACTGAGAGCTGAGTCCCACATGCAGTGGACCTGGGGGAGGCTGCCTAAGGTGACCAAAGCCGAGTGGCCCGAGTCCTTGATGATCCCTGATGGCAGCACCGGGGCAGCCTCT------CCTCCTCAGGGAGGGCCCAGC---ACCTCCTCTGCC---TCTGTGGCTGGT---GTGGACCCC---TTGGGACCCCCAATCATGCAAACAGGGGCTGGCTCT---GACCTTCTTCGGCCAGACACAGAGGTG------CCC------------GCTCTGGTGGGTCCC---CCTGTCCCCGCCCCTGAGAGA---GAGGAGACCAAGACTCGGAGGTCCGGGGATGCAGGCCTCCCTCCTCCCTCTAAATCGTGGAGCTGGGCCGCTCTGGAGGGCCCAGTACCCACCGGGCAGCCAGAGGGGGTCTCCAGAAGGAAAGGCTCCCTGAAGAGAAGCCAGCACCTGGGCCCCAGTGATATCTACCTGGATGACTTGCCCTCCCTGGATTCTGAGAATGCGGCCCTTTACTTCCCCCACAGTGACTGTGGGCTTGGGGCCAGGACGTGGAATGAACCCAGCAGCCAGAAGCCCCTGGGGGACCCCAACCCCGAGCAGGAGCCAGAACCCACTCCGGACACAGTGGACACGATAGTGCTGTCCCTCTGTGGGGGACTAGCTGACAGCTGGGACATCTCCCTGGAGAAGTTCAATCAGCACATCGTCTCCTACCAGGACCTCGTCCAAAACCCTGGGCTCCTGGATGACCCGAACTTGGTAGTGAAAATCAATGAGAAGCATTATAACTGGGCTGTAGCCGCCCCCATGATCCTCTCCCTGCAAGCCTTCCAGAAGAACTTGCCCAAGAGCACTATGGACAAGTTGGAGAAGGAGAAGATGCCCCGCAAGGGAGGGCGGTGGTGGTTTTCCTGGAGACGCAGGGACTTCCCGGCCGAGGAGCACAGTGCCCAGAGGAAGAAAACCACAGCCAGAGAGCAGCCG---GGGGAGAAAACTGATGTCCTGAGCAGTGAGGATGAT---------GCCCCAGACAGCCCTGTGATCCTCGAGGCCCCCTCCCCACCACCCTCGCCTCCAGCCTACACTCCTACCTACAAGAAGTCCCTCCGCCTTTCCTCCGATCAGATCCGGCGCCTGAACCTGCAAGAAGGTGCCAACGATGTGGTCTTCAGCGTGACCACCCAGTACCAGGGCACCTGCCGCTGCAAGGCCACCATCTACCTGTGGAAATGGGATGACAAGGTGGTCATCTCGGACATTGATGGCACCATTACCAAGTCAGACGCTCTGGGCCACATTCTGCCCCAGCTAGGGAAAGACTGGACACACCAGGGCATCACCAGTCTTTACCACAAAATCCACCTAAACGGGTACAAGTTCCTGTACTGCTCAGCACGGGCCATCAGCATGGCTGACCTCACCAAGGGGTACCTGCAGTGGGTGAGCGAGCGGGGCTGCGGCCTCCCCAAGGGCCCCCTCCTGCTGTCTCCCAGCAGCCTCGTCTCTGCCCTCCACAGGGAGGTGATTGAGAAAAAGCCAGAGGTGTTCAAGATCGCCTGCCTGAGTGACATCCGGCAGCTGTTTCTGCCCCACAGACAGCCCTTCTATGCCGCCTTTGGGAACAGGCCTAATGATGTTATTGCCTACCAGCAGGTGGGCCTACCTGATTCTCGCATCTTCACTGTCAACCCCCGGGGAGAGCTCATCCAGGAGCTCATGAAGAACCACAAATCCACGTATGAGCGGCTCGGGGAGGTGGTGGAGCTCCTCTTCCCGCCCGTGGCCCGTGGCCCCAGCACAGACCTGGCCAACCCTGAATACAGCAACTTCTGCTACTGGCGGGAGCCACTGACCACGGTGGACCTTGATGCCCTGGCC---
>musFur1
ATGAACTACGTGGGGCAGCTGGCAGGGACAGTGTTGGGGACGATGAAGGACATATACCGAGGCCTGAACCCGGCCACGCTGAGCGGTGGCATTGACGTCCTGGTGGTGGAGCAGGCGGACGGCTCCTTCCGATGCTCGCCCTTCCACGTGCGCTTTGGCAAGCTGGGCGTCCTGCGGTCTCGGGAGAAGGTGGTAGACATCGAGATCAATGGGGAGCCTGTGGACTTGCACATGAAGCTGGGGGACAGTGGGGAGGCCTTCTTCGTTCAGGAGCTGGAGAGTGATGATGAACACGTGCCTCCCCGTCTGTGCACATCACCCATCCCTGGCGGGGACCTGTCCGGGTTCCCCTCAGACTCCCAGCTGAGCACAGCCAGTGAGCCCGAGGCC---CTCGCTGAGGGGGTGTCCTCCACGGGGCGGAAGAAGAGGCTCCGCAGGAGGAAACCCAGAAGGAAAGAGGACGCAGTCGCAGCCAGT---TCTAGTTCGGAGGAGCTGGAGACTGGCGCTGAGAGTGAGCTGTCCCTGCTGGAAAAGCCAAGGCCAGAGCCCTCAGGC---------------AGT---------------GTCCAGTCAGAAGGGGAG---TCCTCACCGCAAGCCAGAGACTTCTACCCCTACTCTGATGGCGAGTGGGGTCCCCAGGCCAGC---CTCCCGCCGGGTGGGTGC---ACGTCCCCCAAGAGTGACTCAGAGCTGGAGCTGCGGACCCCTGAGCCCGTCCCCCCACGAGCTGAGTCCCACATACAGTGGGCCTGGGGGAGGCTGCCGAAGGTGGCCAAAGCAGAGTGGCCTGAGTCCTTGAAGGTCGCTGATGGCAGGGCTGGGCCAGCCTCT------CCTCTTCAGGAAGAGCCCAGC---GCCCCCTCCGTG---TCTGTGGCCGGT---GCAGACCCT---TCGGGAACCCTGATCCTGCAAGCAGGGGCTTGTGTC---GACCTTCCTCCTACAGACGTGGACCCT------CCT------------GCTCTGGTGGGCTCC---CCTCTTCCCACTCCTGGGAGA---AAGCAGACCAAGCCTCAGAGCCGCAGGGAGGCAAGCCTGCCCCCTCCCTCGAAATCCCGGAGCTGGGCCACCCTGGAGGGCCCAGTTGCCGCCAGGCAGCCCGAGGGGAGCTCTGGGGGCAAAGGCCCGCTGAAGAGAAGCCAGCACCTGGGCCCCAGTGACATCTATCTGGACGACTTGCCCTCTCTGGATTCTGAGAATGCAGCCCTTTACTTCCCCCGCAGTGACTGTGGACTGGGGCCCAGGATGTGGAGTGAACCCAACAGCCAGAAGCCCCTGGGCGACCCCAGCCCCGAACGGGAGCCAGAACCCACTCCGGACGTGGTGGCTATGATCACGGTCTCCCTCTGTGGCGGGCTGGCTGACGGCCGGGACATCTCCCTGGAGAAGTTCAACCAGCACATCGTCTCCTATCAGGACCTCGTCCAAAACCCTGGCCTCCTTGAGCACCCAAACCTGGTGGTGAAAATCAATGAGAAGCATTATAACTGGGCTGTGGCCGCCCCTATGATCCTCTCCCTGCAAGCCTTCCAGAGGAACTTGCCCAAGAGCACCGTGGACAAGCTGGAGAAGGAGAAGATGCCCCGGAAGGGTGGGCGGTGGTGGTTTTCCTGGCGACGCCGGGACTTCCCAGCCGAGGAGCGCAGTGCCCAGACGGAGAAAACCACGGCCAGGGAGCAGCAG---GGGGGGAAGACTGATGTCCTGAGTAGTGAGGATGAA---------GCCCCGGAGAGCCCTGTGATCCTGGAGGCCCCCTCTCTGCCGCCCTCGCCTCCCGCCTACACTCCCACCTACAAGAAGTCCCTCCGGCTCTCCTCCAATCAGATCCGGCGCCTGAACTTGCAAGAAGGTGCCAATGACGTGGTCTTCAGTGTGACCACCCAGTACCAGGGCACCTGCCGGTGCAGGGCCACCATCTATCTGTGGAAGTGGGACGACAAGGTGGTCATCTCGGACATCGACGGGACCATTACCAAGTCGGATGCTCTGGGCCACATTCTGCCCCAGCTGGGGAAAGACTGGACACACCAGGGCATCACTAGTCTCTACCACAAAATCCACCTAAACGGGTACAAGTTCCTGTACTGCTCGGCACGGGCCATCGGCATGGCTGACCTCACCAAGGCCTACCTGCGGTGGGTGAGCGAGCGGGGTTGCGGCCTCCCCAAGGGCCCCATCCTGCTGTCTCCCAGCAGCCTCTTCTCTGCCCTCCACAGGGAGGTGATTGAGAAGAAACCAGAGGTGTTCAAAATTGCCTGCCTGAGTGACATCCGGCAGCTGTTCCTGCCCAACGAACAGCCCTTCTATGCTGCCTTTGGGAACAGGCCCAACGATGTCACTGCCTACCGGCAGGTGGGACTCCCTGAATCTCGCATCTTCACAGTCAACCCCCGGGGAGAGCTCATCCAGGAGCTCATGAAGAACCACAAATCCACGTATGAGCGGCTGGGCGAGGTGGTTGAGCTCCTCTTCCCACCTGTGGCCCGTGGCCCCAGCACAGACCTGGCCCATCCTGAATACAGCAGCTTCTGCTACTGGCGGGAGCCCCTGATGACTGTGGACCTCGATGCCCTGCCC---
>manPen1
ATGAACTATGTGGGGCAGCTGGCAGAGACGGTGTTTGGGACAGTCAAGGAGCTGTACCAGGGCCTGAACCCAGCCACGCTGAGTGGCGGCATCGATGTGCTGGTGGTGAAGCAGGTGGACGGCTCCTTCCGATGCTCGCCCTTCCACGTGCGCTTCGGCAAGCTGGGTGTCCTAAGGTCGCGGGAGAAGGTGGTAGACATCGAGATCAACGGGGAGCCGGTGGACTTGCACATGAAGCTGGGAGACAGTGGGGAGGCCTTCTTTGTCCAGGAGCTGGAGGGTGATGCGGAGCACATGCCTACCCACCGGTGCACATCACCCATCCCTTGTGGGGGCCTATCTGCATTCCCGTCGGCCTCCCAGCTGGGCACCGCCAGCGAGTCTGAGGCC---ATCAGTGAGGATGTGGCCTCCATGGGACGGAAGAAGAGGCGTCGCAGGAGGAAACCCAGGAGAAAGGAGGGCACCGGGGTGGCCGAT---TCTAGTTCTGAGGAGCCGGAGCCAGGCACCGACAGTGAGCCATCCCTGCTGGAAAAGCCAAGACCCGAGCCCCCAGGA---------------AGT---------------GTCCAGTCAGAAGGGGAGGAGTCCTCACCACAACCCAAAGACATCTACCCCTACTCTGATGGCGAGTGGCACGCCCAGGACAGT---ATCTCATCAGGTGGGCTA---ACGTCACCTAAGAGCGACTCAGAGCTGGAGCTGCGGACCCCCGAACCCAGTCCCCTGCGAGCTGAGTCCCACATGCAGTGGGCCTGGGGGAGGCTGCCTAAGGTGGCCAAAGCAGAGCGGCCTGAGTCCTGGACGGCCCCCGAGGGCAGCACCAGGGCCGTCCCT------CCTCCTCAGGACGGGCCTAGC---ACCCCCTGCATC---TCTCTGGCTGGC------------------------------------------------ACC---GACCTCGTTCAACCTGACATGGAGCCC------CTC------------ACTCTGGTGGGTCCC---CCTCTTCCTGCCCTTAAGAGA---GAGGAAACCAAGACTCAGAGTTCCAGGGAAACAGGCCTCCCTCCTGTGATGAAATCACTGAGCTGGGCTGCTCTGGAGGGCCCAGCTTCCTCTGGGCAGGCGGAAGGGGTCTCCAGGAAGGGAGGGTCCCTGAAGAGAAACCAGCACCTGGGCCCCAGCGATATCTACCTGGACGACTTGCCCTCTCTGGATTCTAAGAATGCAGCGCTTTACTTCCCCCAGAGTGACTGTGCGTTGGGGCCCAGGAGGTGGAGTGAACCCAGCAGCCAGAAGCCCCTGAGGGACTCCAGCCCTGAACAGGAGCCAGAACCCAGTCTGGACACAGTGGACACGATAGTGCTGTCCCTCTGTGGTGGCCTGGCTGACAGCCGGGACATCTCACTGGAGAAATTCAACCAGCACATCATCTCCTACCATGACCTCGCCAAAAACCCCGGCCTCCTGGACGACCCGAACCTGGTGGTGAAAATCAATGGGAAGCATTATAACTGGGCTGTCGCTGCCCCCATGATCCTCTCCCTGCAAGCTTTCCAGAAAAACTTACCCAAGAGCGCTGTGGACAAGCTGGAGAAGGAGAAGATGCCCCGGAAGGGTGGGCGGTGGTGGTTTTCCTGGCGACGCAGGGATTTCCCAGCCGAGGAGTGCAGTGCCCAGAGGGAGAAAACTGCAGCCAGGGAGCAGCGT---GGAGAGAAGACCGACATCCTTAGCAGCGAGGACGAC---------TCCCCAGACAGCCCCGTGATCCTCGAGGCCCCCTCCCTGCCCCCGTCGCCTCCAGCCTACACTCCCACCTACAGGAAGTCCCTCCGCCTCTCCTCCAGTCAGATTCGGCGCCTGAACTTGCAAGAAGGTGCCAATGATGTGGTCTTCAGTGTGACCACCCAGTACCAGGGCACCTGCCGGTGCAAGGCCACCATCTACTTGTGGAAGTGGGACGACAAGGTGGTCATCTCAGACATTGATGGCACCATTACCAAGTCAGATGCTCTGGGCCACATTCTGCCGCAGCTGGGCAAAGACTGGACACACCAGGGCATCGCCAGTCTCTACCACAAAATCCACCTAAATGGGTACAAGTTCCTGTACTGCTCAGCGCGGGCCATTGGCATGGCTGACCTCACTAAGGGGTACCTGCAGTGGGTGAGCGAGCGGGGCTGCGGCCTCCCCAAGGGCCCCATCCTGCTGTCTCCCAGCAGCCTCTTCTCCGCCCTCCACAGGGAGGTGATTGAGAAGAAGCCGGAGGTGTTCAAGATTGCCTGCCTGAGTGACATCCAGCAGCTGTTTCTGCCCCACAGACAGCCCTTCCATGCTGCCTTTGGGAACAGGCGGAATGATGTCACTGCCTACCGGCAGGGGGGCCTGCCTGAATCTCGCATCTTCACCGTCAATCCCCGGGGAGAGCTCATCCAGGAACTCATGAAGAACCACAAATCCACGTATGAGCGGCTCGGCGAGGTGGTGGAGCTCCTCTTCCCACCTGTGGCCCGTGGCCCCAGCACAGACCTGCCCAACCCTGAATACAGCAACTTCTGCTACTGGCGGGAGCCGTTGATCACTGTGGACCTTGATGTCCTGGCC---
>HLmanJav1
ATGAACTATGTGGGGCAGCTGGCAGAGACGGTGTTTGGGACAGTCAAGGAGCTGTACCAGGGCCTGAACCCAGCCACGCTGAGTGGTGGCATTGATGTGCTGGTGGTGAAGCAGGTGGATGGCTCCTTCCGATGCTCGCCCTTCCACGTGCGCTTTGGCAAGCTGGGTGTCCTGAGGTCGCGGGAGAAGGTGGTAGACATCGAGATCAACGGGGAGCCGGTGGACTTGCACATGAAGCTGGGAGACAGTGGGGAGGCCTTCTTTGTCCAGGAGCTGGAGGGTGATGAGGAGCACATGGCTACCCACCGGTGCACATCACCCATCCCTTGTGGGGGCCTAGCTGCGTTCCCGTCAGCCTCCCAGCTGGGAACCGCCAGTGAGTCTGAGGCC---ATCAGTGAGGACGTGGCCTCCATGGGACGGAAGAAGAGGCGTCGCAGGAGGAAACCCAGGAGAAAGGAGGGCACCGGGGCAGCCAAT---TCTAGTTCTGAGGAGCTGGAGCCAGGCACCGACAGTGAGCCATCCCTGCTGGAAAAGCCAAGACCCGAGCCCCCAGGA---------------AGT---------------GTCCAGTCAGAAGGGGAGGAGTCCTCACCACAACCCAAAGACATCTACCCCTACTCCGATGGCGAGTGGCACGCCCAGGACAGT---ATCTCATCAGGTGGGCTA---ACGTCACCTAAGAGCGACTCAGAGCTGGAGCTGCGGACCCCCGAGCCCAGTCCCCTGAGAGCTGAGTCCCACATGCAGTGGGCCTGGGGGAGGCTGCCTAAGGTGGCCAAAGCAGAGCGGCCTGAGTCCTTGATGGCCCCCATGGGCAGCACCGGGGCCGTCCCT------CCTCCTCAGGACGAGCCTAGC---ACCCCCTGCATC---TCTCTGGCTGGC------------------------------------------------ACC---GACCTCGTTCAACCTGACATGGAGCCC------CCC------------ACTCTGGTGGGCCCC---CCTCTTCCTGCCCCTAAGAGA---GAAGAAACCAAGACTCAGAGCTCCAGGGAAACAGGCCTCCCTCCTGTGATGAAATCACTGAGCTGGGCTGCTCTCGAGGGCCCCGTTTCCTCTGGGCAGGCAGAAGGGGTCTCCAGGAAGAGAGGGTCCCTGAAGAGAAACCAGCACCTGGGCCCCAGCGATATCTACCTGGACGACTTGCCCTCTCTGGATTCTGAGAATGCAGCCCTTTACTTCCCCCAGAGTGACTGTGCATTGGGGCCCAGGAGGTGGAGTGAACCCAGCAGCCAGAAGCCCCTGAGGGACTCCAACCCTGAACAGGAGCCAGAACCCAGTCTGGACACAGTGGACCCGATAGTGCTGTCCCTCTGTGGTGGACTGGCTGACAGCCGGGACATCTCACTGGAGAAATTCAACCAGCACATCATCTCCTACCATGACCTCGCCAAAAACCCCGGCCTCCTGGACGACCCGAACCTGGTGGTGAAAATCAATGGGAAGCATTATAACTGGGCTGTCGCTGCCCCCATGATCCTCTCCCTGCAAGCCTTCCAGAAAAACTTACCCAAGAGTGCTGTGGACAAGCTGGAGAAGGAGAAGATGCCCCGGAAGGGTGGGCGGTGGTGGTTTTCCTGGCGACGCAGGGACTTCCCAGCTGAGGAGGGCAGTGCCCAGAGGGAGAAAACTGAAGCCAGGGAGCAGCAT---GGGGAGAAGACCGACATCCTTAGCAGCGAGGACGAC---------TCCCCAGACAGCCCCGTGATCCTTGAGGCCCCCTCCCTGCCCCCGTCGCCTCCAGCCTACACTCCCACCTACAGGAAGTCCCTCCGCCTCTCCTCCAGTCAGATTCGGCACCTGAACTTGCAAGAAGGTGCCAATGATGTGGTCTTCAGTGTGACCACCCAGTACCAGGGCACCTGCAGGTGCAAGGCCACCATCTACTTGTGGAAATGGGACGACAAGGTGGTCATCTCGGACATTGATGGCACCATTACCAAGTCAGATGCTCTGGGCCACATTCTGCCACAGCTGGGCAAAGACTGGACACACCAGGGCATCGCCAGTCTCTACCACAAAATCCACCTAAATGGGTACAAGTTCCTGTACTGCTCGGCACGGGCCATTGGCATGGCTGACCTCACTAAGGGGTACCTGCAGTGGGTGAGCGAGCGGGGCTGCGGCCTCCCCAAGGGCCCCATCCTGCTGTCTCCCAGCAGCCTCTTCTCCGCCCTCCACAGGGAGGTGATTGAGAAGAGGCCAGAGGTGTTCAAGATTGCCTGCCTGAGTGACATCCAGCAGCTGTTTCTGCCCCACAGACAGCCCTTCCATGCTGCCTTTGGGAACAGGCGGAATGATGTCACTGCCTACCGGCAGGTGGGCCTACCTGAGTCTCGCATCTTCACCGTCAATCCCCGGGGAGAGCTCATCCAGGAACTCATGAAGAACCACAAATCCACGTATGAGCGGCTTGGCGAGGTGGTGGAGCTCCTCTTCCCACCTGTGGCCCGTGGCCCCAGCACAGACCTGCCCAACCCTGAATACAGCAACTTCTGCTATTGGCGGGAGCCGTTGATCACTGTGGACCTTGATGTCCTGGCC---
>HLturTru3
ATGAACTACGTGGGGCAGCTGGCAGAGACTGTGTTTGGG------AAGGGGCTGTACCGGGGCCTGAACCCGGCCACGCTGAGCGGGGGCATCGATGTGCTGGTGGTGAGGCAGGCGGACGGCTCCTTCCGGTGCTCGCCCTTCCACGTGCGCTTCGGCAAGCTGGGCGTCCTGTGCTCGCGGGAGAAGGTGGTAGACATCGAGATCAATGGGGAGCCAGTGGACTTGCACATGAAGCTGGGGGACAGCGGGGAGGCCTTCTTCATCCAGGAGCTGGAGAGCGATGTGGAAGACATGCCTCCCCACCTGTGCACATCACCCATCCCTTGGGGGGGCCTGTCTGGGTTCCCTTCGGACTCCCACCTGGGCACAGCCAGAGAGCCTGAGGCC---AGCATCGCGGGCACAGCCTCCACGGGGTGGAAGAAGAAGCGTCGCAGGAGGAAACCCAGGCGGAAGGAGGACGCGGTGGCAGCCGAT---TCTAGTTCGGAGGAGCTGGAGGCAGGCACTGGGAGTGAGCTATCCCTGCTGGAAAAGCCGAGGCCGGAGCCCCCGGGC---------------AGT---------------GTCCAGCCAGAAGGAGAG---GCCTCACCGCAGCCGAAAGACATCTACCCCTACTCCGATGGGGAGCGGCCCCCCCAGGCCAGC---CTCTCAACGGGTGGGTTA---ACATCCCCCAAGAGTGACTCGGAGCTGGAGCTGCGGACCCCCGAACCCATCCCCCTGAGAGCTGAGTCCCACATGCAGTGGGCCTGGGGGAGGCTGCCTAAGGTGGGCAACGCTGAGTGGCCCGCGTCCTCAGTGGTCCCTGATGGCAGCTCCAAGACAGCCTCT------CCACCTCAGGGGGCGCCCAGC---ACCCCCTCTGCC---TCTGTGGTTGGC---GTGGACCCT---TCGGGAATTCCAGTCCTGCAAACAGGGCCTGGCACC---CACCTTCTTCACCCTGACACGGAGGTG------CCT------------GCTCTGGTGGGTCCC---CCTCTCCAGCCCCCTGAGACA---GAGGAAACCAAGACTCAGAGTTCCGGGGATGTGGGCCTCCCTCCTCCCTCTGAGTCGTGGAGCTGGGCTGCTTTGGAGGCCCCCGCTTGCACAGGGCAGCCGGAGGGGATCTCCAGGAGGAAAGGCTCCCTGAAGAGAAGCCAGCACCTGGGCCCCAGTGAAATCTACCTGGATGACTTGCCCTCCCTGGATTCTGAGAATGCAGCCCTTTACTTCCCCCAGAGCGACTGTGGGCTGGGGGCCAGGAAGTGGAGTGAAGCCGGAAGCCAAAAGTCTCTGGGGGACTGCAACCCAGAG------------CCCACTCGGGACACAGTGGACACAGTAGTGCTGTCCCTCTCGGGGGGGCTGGCTGACAGCGGAGACATCTCTGTGGAGAAGTTCAACCAGCACATCGTCTCCTACCAGGACCTCGCCCAAAACCCCGGCCTCCTGGACGACCCGAACCTGGTGGTGAAGATCAACGAGAAGCATTATAACTGGGCTGTAGCTGCCTCCATGATCCTCTCCCTGCAAGCTTTCCAGAAAAACTTGCCCAAGAGCACCGTGGACAAGCTGGAGAAGGAAAAGATGCCCCGGAAGGGAGGGCGGTGGTGGTTTTCCTGGCGATGCAGGGACTTTCCGGCCAAGGAGTGCAGAGTCCGGAGGGAGAAAACCGCAGCGCGGCAGCAGCAGCTGGGGGAGAAGACGGAAGCCCCGAGCAGTGAGGACGAT---------GCCCCCGACAGCCCCATCCTTCTGGAGGCCCCCTCCCCACCCCTCTCGCCTCCAGCCCACACTCCTACCTACAAGAAGTCCCTCCGCCTCTCCTCCAATCAGATTCGGCGCCTGAACCTGCAAGAAGGTGCCAACGAGGTGGTCTTCAGCGTGACCACCCAGTACCAGGGCACCTGCCGCTGTAGGGCCACCATCTACCTGTGGAAATGGGACGACAGGGTGATCATCTCAGACATTGATGGTACCATCACCAAGTCGGATGTCCTGGGCCACATTCTGCCCCAGCTGGGGAAAGACTGGACACATCAGGGCATCACTAGTCTCTACCACAAAATCCACCTAAATGGGTACAAGTTCCTGTACTGCTCGGCACGGGCCATCGGCATGGCTGACCTCACCAAGGGGTACCTGCAGTGGGTGAGCGAGCGGGGCTGTGGCCTCCCTGAGGGCCCCATCCTGCTGTCTCCCAGCAGCCTCTTCTCTGCCCTGCACAGGGAGGTGATTGAGAAGAAGCCAGAGGTGTTCAAGATTGCCTGCCTGAGTGACATCCAGCAGCTCTTTCTGCCCCAGAAACAGCCCTTCTATGCCGCCTTTGGGAACAGGCCCAATGATGTCACTGCCTACCGGCAGGTCGGCCTGCCTACATCCCGCATCTTCACAGTCAACCCCCGAGGAGAGCTCAGCCAGGAGTTCATGAAGAATCACAAGTCCACGTACGAACGGCTCGGTGAGGTGGCTGAACTCTTCTTCCCACCTGTGGCCCGTGGCCCCAGCACAGACTTGGCCAGCCCCGAATACAGCAACTTCTGCTACTGGCGGGAGCCACTGGCCCCTGTGGACCTCGACACCTTGGCC---
>HLcamFer2
ATGAACTACGTGGGGCAGCTGGCAGAGACGGTGTTTGGAACCGTAAAGGAGCTGTACCGGGGCCTGAACCCGGCCACGCTGAGTGGTGGCATCGACGTGCTGGTGGTGAAGCAGGAGGACGGCTCCTTCCGATGCTCCCCCTTCCACGTGCGTTTCGGCAAGCTGGGCGTTCTGCAGTCGCGGGAGAAGGTGGTAGACATCGAGATCAATGGGGAGCCGGTGGACTTGCACATGAAGCTGGGGGACAGTGGGGAGGCCTTCTTCGTCCAAGAGCTGGAGAGCGATGAGGAACACGTGCCTCCCCGCCTTTGCACGTCACCCATCCCTTGGGGGGGCCTCTCTGGGTTCCCTTCGGACTCCCAGCCAGGCACAGCCAGCGAGCCTGAGGCC---AGCATCACGGGCATGGCCTCCACAGGGCGGAAGAAGAGGCGTCGCAGGAGGAAGCCCAGGCGGAAGGAGGATGTGGCGGCGGCCGATTATTCTAGTTCAGAAGAGCTGGAGGCAGGTGCTGAGAGTGAGCTGTCCCTGCTGGAAAAGCCAAGGCCAGAGCCCCCAGGC---------------AAT---------------GTCCAGCCAGAAGGAGAG---TCCTCACCACAGCCCAAGGACATCTACCCCTACTCGGATGGCGAGTGCTCCCCCCAGGCCAGCAGCCTCTCACTGGATGGGCTA---ACCCCCGCTAAGAGTGACTCAGAGCTGGAGCTACGGACCCCCGAACCCAGCCCCCTGAGAGCTGAGTCCCACCTGCAGTGGGCCTGGGGAAGGCTGCCTAAGGTGGGCAAAGCTGAGTGGCCTGAGTCCTCGATGGTCCCTGATGGCAGCTCCAGGACAGCCTCT------CCTCCTCAGGAAGTGCCCAGC---ACCCCCTCCACC---CCTGTG------------GATCCT---GCAGGACCTCCAGTCCTGCAAACAGGGGCTGGCGCT---GACCTT---CAGCCTGTCACAGAGGTG------CCC------------GCTCTGGTGGGGCCC---CCACTCCCCACCCATGAGAGA---GAGGAAACCAAGACTCAGAGGTCCAGAGATGCGGGTCTTCCTCCTGCCTCTAAATCATGGAGCTGGGTTGCTCTGGAGGCCCCTGCTCCCACCAGGCAGCCGGAGGGGGTCTCCAGGAGGAAAGGCTCCCTGAAGAGAAGCCAGCACCTGGGCCCCAGTGACGTCTACCTGGATGACTTGCCCTCCCTGGATTCTGAGAATGCAGCCCTTTACTTCCCCCAGAGAGACTGTGGGCTGGGGGCCAGGAGGTGGAGTGAACCCGAAAGCCAGAAGGCGCTGGGGGACTGCAACCCTGAGCAGGAACCAGAACCCGCTCCGGACACAGCAGACACCATGGTGCTTTCCCTCTGTGGGGGCCTGGCTGATAGCTGGGATATCTCTTTGGAGAAATTCAGCAAGCACATCGTCTCCTACCAGGACCTTGCCCAGAACCCCGGTCTCCTGGACAACCCGAACCTTGTGGTGAAAATCAATGAGAAGCATTATAACTGGGCTGTAGCTGCCCCCATGATCCTCTGTCTTCAAGCCTTCCAGAAGAACTTGCCCAAGAGCACCGTGGACAAGCTGGAGAAGGAGAAGATGCCTCGGAAGGGAGGGCGGTGGTGGTTTTCCTGGCGACGAAGGGACATCCCGGCCAAGGAGTACAGTGCCCAGAGGGAGAAACCCACAGCAAGGGAGCAGCGG---GGGGAAAGGACCAAAGCCCTGAGCAGTGAGGACGAC---------GACCCGGACAGCCCTGTCATCCTGGAGGCCCCCTCCCTGCCCCTCTCGCCTCCAGCCCACACTCCTACCTACAAGAAATCCCTCCACCTCTCCTCCAACCAGATCCGGCGCCTGAACCTGCAGGAAGGTGCCAACAGTGTGGTCTTCAGCGTGACCACACAGTACCAGGGCACCTGCCGCTGCAGGGCCACCATCTACCTGTGGAAATGGGACGACAAGGTGGTCATCTCCGACATCGATGGTACCATCACCAAGTCAGATGCTCTGGGCCACATTCTGCCCCAGCTGGGAAAAGACTGGACACACCAGGGCATCACTAGTCTCTACCATAAAATCCACCTAAACGGATACAAGTTCCTGTACTGCTCGGCCCGGACCATTGGCATGGCAGACCTCACCAAGGGCTACCTGCAGTGGGTGAGCGAGCGGGGCTGCAGCCTCCCCGAGGGTCCCATCCTACTGTCTCCCAGCAGCCTCTTCTCTGCCCTGCACAGGGAGGTGATTGAGAAGAAGCCAGAGGTGTTCAAGATCACCTGCCTCAGTGACATCCAGCAGCTCTTCCTGCCCCAGGGACAGCCCTTCTATGCTGCCTTTGGGAACAGGCCTAACGATGTCACTGCCTACCGGCAGGTCGGCCTACCTGAATCCCGCATCTTCACAGTCAACCCCCGAGGAGAACTCATCCAGGAGCTCATGAAGAACCACAAGTCCACGTATGAGCGACTCAGTGAGGTGGTTGAACTCCTCTTCCCGCCTGTGGCCCGTGGCCCCAGCACAGACCTGGCCAATCCTGAATACAGCAACTTCTGCTACTGGCGGGAGCCACTGGCCCCTGTGGACCTCAGTGCCTTGGCC---
>bosTau8
ATGAACTACATGGGGCAGCTGGCGGAGACCGTGTTCGGTACGGTGAAGGGCCTATACCGGGGCCTGAACCCGGCCACGCTGAGCGGGGGCATCGACGTGCTGGTGGTGAGGCAGGTGGACGGCTCCTTCCGATGCTCGCCTTTCCACGTGCGCTTTGGCAAGCTGGGCGTCCTGCGCTCGCGGGAGAAGGTGGTGGACATCGAGATCAACGGGGAGCCGGTGGACCTGCACATGAAGCTGGGGGACAGCGGGGAGGCCTTCTTTGTCCAGGAGCTGGAGAGCGATGAAGAAGACGTGCCTCCCCGCCTATGCACATCACCCATCCCTTGGGGGGGCCTGGCGGGGTTCCCTTCGGACTCCCAGCTGGGCACCACCAGCGAGCCTGACGCC---AGCATCGCGGGCATGGCCTCCAGTGGGCGGAAGAAGAAACGGCGCAGGAGGAAAACCAAGCGGAAGGAGGGCACGGTGGCAGCCGAT---TCTAGTTCAGAGGAGCTGGAGGCGGGCGCTGAGAGTGAGCCATCCCTGCTGGAAAAGCCAAGGCCGGAGCCCCCAGGC---------------AGC---------------ATCCAGCCAGAAGGGGAG---TCCCCTCCGGAGCCCAAAGACATCTACCCCTACTCTGACGGCGAGTGGCACCCCCAGGCCAGC---CTCTCACCAGGTGAGCTA---ACATCTCCCAAGAGTGACTCGGAGCTGGAACTGCGGACCCCCGAACCCAGTCCCCTGAGAGCGGAGTCCCACATGCAGTGGGCCTGGGGGAGGCTGCCGAAGGTGGGCAAAGCTGAGTGGCCCGAGTCCTCGGTGGTCGCTGATGCCAGCTCCAGGACAGCCTCT------CCGCCTCAGGGGGCGCCCAGC---ACCCCCTCCACC---TCTGTGATTGGT---GTGGACCCT---CCGGGACTCCCAACCCTGCAGAGAGGGGCTGGCACT---GACCTTCTTCAGCCTGACACGGAGGCG------CCC------------GCTCTGGCGGGTCCC---CCTCTTTCTGCCCCTGAGAGG---GAGGAAACCAAAACTCAGAGTTCTGGGGACGCGGGGCCCCGTCCTCCATCCAAATCCTGGAGCTGGGCTGCTTTGGAAGACCCCGCTCACACCCGGAAGCCGGAGGGGGTCTCCCAGAGAAAAGGTTCCCTGAAAAGAAGCCAGCACCTGGGCCCCAGTGACATCTACCTGGATGACCTGCCCTCCCTGGACTCTGAGAACGCAGCCCTTTACTTCCCCCAGAGCAACAGTGGGCTGGGGGCCGGGAAGTGGAGTGCACCGGACAGCCTGAAGCCCCTGGGGGACTGCAACCCCGAGCAGGAGCCAGAGCCCATTGCGGACACAGCAGACGCAGTGGCGCTGTCCCTCTGCGGGGGCCTGGCCGACAGCAGGGACGTCTCCGTGGAGAAGTTCAGCCAGCACCTGGTCTCCTACGAGGACCTCGCCCAAAACCCCGGCCTCCTAGACGACCCGAACCTGGTGGTGAAGATCAACAAGCAGCATTATAACTGGGCTGTAGCTGCCCCCATGATCCTGTCCCTGCAAGCCTTTCAGAAAAACCTGCCCAAGAGCACTGTGGACAAGCTGGAGAAGGAGAAGATGCCCCGGAAGGGAGGCCGGTGGTGGTTTTCCTGGCGACGCAGGGATTTCCCGGCCAAGGAGTGCAGCGCCCAGAGGGAGAAAACCGCAGTGCGGGAGCAGCGG---GGGGAGAAGACAGAAGCCCTGAGCAGCGAGGACGAC---------ACCCTGGACAGCCCCGTCATCCTGGAGGCCCCCTCCCCGCCCCCATCGCCCCCAGCCCACGCCCGTGCCTACAAGAAGTCCCTCCGCCTCTCCTCCAGTCAGATCCGGCGCCTGAACCTGCAAGAAGGTGCCAACGACGTGGTCTTCAGTGTGACCACCCAGTACCAGGGCACCTGCCGCTGCAGGGCCACCATCTACCTGTGGAAGTGGGACGACAAGGTGGTCATCTCCGATATTGACGGCACCATCACCAAGTCGGACGCTCTGGGCCACATTCTGCCCCAACTGGGGAAAGACTGGACACATCAGGGCATCACCAGTCTCTACCACAAAATCCACCTAAACGGGTACAAGTTCCTGTACTGCTCGGCACGGGCCATCGGCATGGCCAACCTCACCAAGGGGTACCTGCAGTGGGTGAGCGAGAGGGGCTGTGGCCTCCCTAAGGGCCCCATCTTGCTGTCCCCCAGCAGCCTCTTCTCTGCCCTGCACAGGGAGGTGATAGAGAGGAAGCCGGAGGTGTTCAAGATCGCCTGCCTGAGCGATGTCCAGCAGCTCTTTCTGCCCCAGGAACAGCCCTTCTATGCCGCCTTTGGGAACAGGCCCAATGATGTCACTGCCTACCGGCAGGTCGGCCTGCCTGCCTGCCGCATCTTCACAGTCAACCCCCGGGGAGAGCTCAGCCAGGAGCTGATAAAGAACCACAAGTCCACGTACGAGCGGCTCAGCGAGGTGGTGGAGCTCCTCTTCCCGCCTGTGGCCCGCGGCCCCAGCACAGACCTGGCCCACCCTGAATACAGCAACTTCTGCTACTGGCGGGAGCCGCTGGCCCCCGTGGACCTCGACGCCTTGGCC---
>loxAfr3
ATGAACTACGTGGGGCAGCTGGCGGAGACTGTGCTTGGGACAGTGAAGGAGCTGTACCGGGGTCTGAACCCAGCCACGCTGAGTGGCGGCATCGATGTGCTGGTGGTAAAGCAGGTGGATGGCTCCTTCCGCTGCTCACCCTTCCACGTGCGCTTCGGCAAGCTGGGCGTCCTGCGGTCACGGGAGAAGGTGGTAGACATTGAGATCAACGGGGAGCCAGTGGACCTGCATATGAAGCTGGGGGACAACGGGGAGGCCTTCTTTGTCCAGGAGCTGGAGAGCCAAGAGGAACATGTGCCTCCCCGCCTGTGCACCTCACCTATCCCTTGGGGGGCACTGCCTAGCTTCCCCTCGGACTCCCAGATGGGCACAGCCAGTAGGCCTGAGAGCCCTGCTATGGCGGGTATGGCCTCCATGGGGAGGAAGAAGAGGCGGCGCAGGAGGAAGCCCAGGCGGAAGGAGGACACCGTGACAGCTGAC---TCGAGTTTGGAAGAGCTGGAGGCAGGCACCGAGAGTGAGCTGTCCCTGCGGGAAAAGCCGAGGCTGGAGCCCCCAGGC---------------AGT---------------GTCCAGTCAGAAGGGGAG---TCCTTACTGCAGCCCAAAGATATCTACCCCTACTCCGATGGGGAGTGGGTCCCCCAGACCAGT---CTCATGGCAGGTGGGCTG---ATATCCCCTAAGAGTGACTCAGAGCTAGAGCTTCGGGCCTCAGAGCCCAGCCCCCTGCGAGCTGAGTCCCACATGCAGTGGCCCTGGGGGCGGCTGCCTAAGGTAGCCAAAGCTGAGCAGCCCGACTCCTTGATGGTCCTTGAAGGCAAGACCGAGGCAACCTCT------CCTTGTCGGGAAGGGCCTAGC---ACCCCTTTTGTC---TCTGTGGCTGGC---ATGGACTCC---TTGGAATCCCCAATCCTGCAGACAGAAGTTGGCAAT---GACCTGCTTCAGCCTGACGCAGAGGCT------CCC------------GCTTGGGTGGACATC---CCTCTCCCCACCCCGAAGAGG---GAGGAAACCAGGACTCAGAGCACCGGGGACACACACCTCCCTCCTGCCTCAAAATTGTGGACCTGGGCAGGTCTGGAGGGTCCAATTCCCACCAGGCCACCAGCGGGGGTCTGCAGAAGGAGAGGCTCCCTGAAGAGAAGCCAGCACCTGGGCCCCAGTGACATCTACCTCGATGACTTGCCCTCCCTGGACTCTGAGAACGTGGCCCTTTACTTCCCCCAAAGTGACTGTGAGCTGGGGGCCAGGACGTGGAGTGAACCCAGCAACCAGAAGCTCCTGGAGAACGCCAACCCTGAACACATGCCAGAACCCCCTCCAGATACAGTGGATACGATAGCGCTGTCCCTCTGTGGGGGACTGGCTGACAGCCAGGACATCTCCCTGGAGAAGTTCAGGCAGCACGTCGTCACCTACCAGGACCTTGCCAAAAACCCCAGCCTCCTGGACGACCCCAACCTCGTGGTGAAAATCAACAAGAAGCATTATAACTGGGCTGTGGCTGCCCCCATGATCCTCTCCCTACAAGCCTTCCAGAAGAACCTGCCCAAGAGCACCGTGGACAAGCTGGAGAAGGAGAAGATGCCCCGGAAGGGTGGGCGGTGGTGGTTTTCCTGGCGACGCAGGGACTTCCCTGCTGAAGAGTGCAGTGGCCAGAGGGTGAAGACTACAGCCAGGGAGGTGCAG---AGGGAGAAGGTAGATGTCCTGAGCAGTGAGGACGAT---------GGCCCAGACAGCCCTGTGATCCTTGAGGTCCCCTCCCCGCCACCCTCACCTCCAGCCTACACGCCCACCTACAAGAAGTCCCTCCGCCTCTCCTCTGAACAGATTCGGTGCCTGAACCTGCAGGAAGGTGCCAACGATGTGGTTTTCAGCGTGACCACCCAGTACCAGGGCACCTGCCGTTGCAAGGCCACCATCTACCTGTGGAAATGGGACGACAAGGTGGTCATCTCTGACATCGATGGCACCATCACCAAGTCGGATGCTCTGGGCCACATTCTGCCCCAGCTGGGGAAAGACTGGACACACCAGGGCATCGCCAGTCTCTACCACAAAATCCACCTAAATGGGTACAAGTTCCTGTACTGTTCTGCACGGGCGATCGGCATGGCTGACCTCACCAAGGGGTACCTGCAGTGGGTGAGCGAGCAAGGCTGTGGCCTCCCCAAGGGCCCCATCCTACTATCTCCCAGCAGCCTCTTCTCCGCCCTCCACAGAGAGGTGATTGAGAAGAAGCCAGAGGTGTTCAAGATCGCCTGCCTGAGTGACATCCGGCAGCTGTTCCTGCCCCATGGACAGCCTTTCTATGCCGCCTTTGGGAACCGACCCAACGATGTCTTTGCCTATCGGCAGGTGGGCCTCCCTGAGTCTCACATCTTCACAGTCAACCCGCGGGGGGAGCTCACCCAGGAGCTCATGAAGAGCCACAAATCCACATACGAGCGGCTTGGTGAGGTGGTCGGTCTCGTCTTCCCGCCTGTGGCCCGTGGCCCCAGTGTAGACCTGGCCGAGCCAGAATACAGTAGCTTCAGCTACTGGCGGGAGCCCCTGCCAGATGTGGACCTGGACTCCCTGGCC---
>triMan1
ATGAACTACGTGGGGCAGCTGGCGGAGACAGTGTTTGGGACAGTGAAGGAGCTGTACCAGGGCCTGAACCCAGCCACGCTGAGCGGTGGCATCGACGTGCTGGTGGTGAAGCAGGTGGATGGCTCCTTCCGCTGCTCGCCCTTCCACGTGCGCTTTGGCAAGCTGGGCATCCTGCGGTCGCGGGAGAAGGTGGTCGACATTGAGGTCAATGGGGAGCCAGTGGACCTGCACATGAAGCTGGGGGACAGCGGTGAGGCCTTCTTTGTCCAGGAGCTGGAGAGCGAAGAGGAACACGTGCCTCCCCGCCTGTGCACCTCACCCATCCCTTGGGGGGGCCTGTCTGGCTTCCCCCTGGACTCCCAGCTGGGCACAGCCGGTGAGCCTGAGGGCCCTGCTATGGTGGGTGCGGCCTCCACAGGACGGAAGAAAAGGCGGCGCAGGAGGAAGCCCAGGCTGAAGGAGGATGCGGTGGCAGCTGAC---TCGAGTTTGGAGGAGCTGGAGGCAGGCACCGACAGTGAGCCGTCCCCTCTGGACAAGCCGAGGCTGGAGCCCCCAGGC---------------AGT---------------GTCCAGTCAGAAGGGGAG---TCTTTCCTGCAGGCCAAAGACATCTATCCCTACTCCGATGGGGAGTGGGCACCCCAGACCAGC---CTCCCGGCAGGTGGGCTG---ACATCCCCTAAGAGCGACTCAGAGCTGGAGCTGCGGGCCTCAGAGCCCAGCCCCCTGAGAGCTAAGTCCCACATGCAGTGGTCCTGGGGGCGGCTGCCTAAGGTGGCTAAAGCTGAGCGGCCCGAGTCCTCGATGGCCCTTGAAGGCAACACTGAAGCAGCCTCT------CCTCCTCCAGAAGGGCCCAGC---ATCCCCTCTGTC---TCTGTGGCTGGC---ATGGACTCC---TCAGGATACCCCATCCTGCAAACAGGGGCTGGCACT---GACCTACTTCAGCCTGACACAGAGCCT------CCC------------TCTCTGGTGGGCACC---TCTTTCCCCACCCCACAGAGT---GAGGAAACCAAGACTCAGAGCTCCGAGAACACGCGCCCCCCTCCTGCCTCAAAATCATGGAGCTGGGCAGCTCTGAAGGGCCCAGTTCCCACCGAGCCGCCAGCGGGGGTCTGCAGGAGGAGAGGCTCCCTGAAAAGAAACGAGCACCTGGGCCCCAGTGACATCTACCTGGACGACTTGCCCTCCCTGGACTCTGAGAATGTGACCCTTTACTTGCCCCAGAGTAACTATGAGTTGGGGGCCAGGAGGTGGAGTGAACCCAGCAACCAGAAGCTCCTGGGGGACCCTAAACCTGAACACGTGCCAGAACCCACTCCAGACACAGTGGACACAATAGCGCTGTCCCTCTGTGGGGGACTGGCTGACAGCCGGGACATCTCCCTGGAGAAGTTCAGCCAGCACGTCGTCTCCTACCAGGACCTCACGGAAAACCCCAGCCTCCTGGACGACCCCAACCTTGTGGTGAAAATCAATGAGAAGCATTATAACTGGGCTGTGGCTGCCCCCATGATCCTCTCCCTGCAAGCCTTCCAGAAGAACCTGCCCGAGAGCACTGTGGGCAAGCTGGAGAAGGAGAAGATGCCTCAGAAGGGTGGGCGTTGGTGGTTTTCCTGGCGATGCAGGGATCTTCCCGCTGAAGAGCGCAGTGCCCAGAAGGAGAAGACCACAGCCAGGGAGACACGG---AGGGAGGAGGCAGACATCCTGAGCAGCGAGGACGAC---------GGTCCAGACAGCCCCATGATCCTCAAGGCCCCCTCCCTACCACGCTCACCTCCAGCCTACACTCCCACCTACAAGAAGTCCCTCCGCCTCTCCTCCGAACAGATTAGGCGCCTGAACCTGCAAGAAGGCGCCAACGACGTGGTTTTCAGCGTGACCACCCAGTACCAGGGCACCTGCCGCTGCAAGGCCACCATCTACCTCTGGAAATGGGACGACAAGGTTGTCATCTCTGACATCGATGGCACCATCACCAAGTCAGACGCTCTGGGCCACATTCTGCCCCAGCTGGGGAAAGACTGGACACACCAGGGCGTCACCAGTCTCTACCACAAAATCCACCTAAATGGGTACAAGTTCCTGTACTGTTCTGCGCGGGCCATCGGCATGGCTGACCTCACCAAGGGGTACCTGCAGTGGGTGAGCGAGCGGGGCTGTGGTCTCCCCAAGGGCCCCATCCTGCTATCTCCCGGCAGCCTCTTCTCCGCCCTCCACAGAGAGGTGATTGAGAACAAGCCGGAAGTGTTCAAGATCGCCTGCCTGAGTGACATCCGGCAGCTGTTTCTGCCCTACGGACAGCCCTTCTATGCCGCCTTTGGGAACCGGCCCAACGATGTCTCTGCCTATTGGCAGGTGGGCCTCCCTGAGTCTCGCATCTTCACAGTCAATCCACGGGGAGAGGTCATCCAGGAGCTCATGAAGAGCCACAAATCCACGTACGAGCGGCTTGGCGAGGTGGTCGAGCTCCTCTTCCCGCCTGTGGCCCGTGGCCCCAGCACAGACCTGACCGAGCCAGAATACAGCAACTTCTGCTACTGGCGGAAGCCCCTGCCAGATGTGGACCTGGACTCCCTGGCC---
>echTel2
ATGAACTACGTGGGGCAGCTGGCGGGGACGGTGTTCGGGACGGTGAAGGAGCTGTACCGGGGTCTGAACCCGGCCACGCTGAGCGGCGGCATCGACGTGCTGGTGGTGGAGCAGCAAGACGGCTCTTTCCGCTGCTCCCCCTTCCACGTGCGCTTCGGCAAGCTGGGTGTCCTGCGCTCTCGCGAGAAGGTGGTGGATATCGAGATCAATGGGGAGCCAGTGGACCTGCACATGAAGCTGGGGGACAGCGGGGAGGCCTTCTTCGTCCAGGAGCTGGAGAGTGATGAGGAACTTGTGCCTCCCCGGCTGTGCACCTCGCCCCTCCCCTGGGGGGGCCTGTCAGGCTTCCCCTCAGACTCCCAGTGGGGCACAGCCAGTGAGCCCGAGGGCTCTGTTGTGGCAGGGGGCGCCTCCACTGGGCGGAAGAAGCGCCGCCGCAGGAGGAAGCCCAGGTGGAAGGAGGGCGCAGCAACG---GAC---TCCAGTTCAGAGGAGCTGGAAGCAGGCGCCGAGAGCGGGCTGTCCCTGCTGGAAAAACCAAAGTCGGAGTCCCTAGGC---------------GGT---------------GCCCAGGCAGAAGGGGAG---TCCTCACCCCGGCTCAAAGACATCTACCCCTACTCTGATGGGGAGTGGACTCCCCAGACCAGC---TTCACATCAGATGGGCTG---GCCTCTCCCAAGAGCGACTCAGAGCTGGAGCTGCGGGCCTCAGAGCCCAGCCCCCTGAGAGCGGAGTCCCACATGCAGTGGTCCTGGGGACGGCTACCTAAGGTGGCCAAAGCAGAGCAGTCTGAA------------------GACAACACCGAGACCCTCTCT------CCTCCTCGGGGTGGGCCAAAC---ACCCGCTCTGCC---TCTGTGGTGGGC---ACGGACTCC---TCAGGACCCCCCGTCCTGCAAACCATGGCTGGCACT---GACCTGCTGTCGCCTGAT---GAGGCT------CCT------------GCTCTGGCAGGGGCC---CCACTCCCCAACCCCCAGAGC---GAGGCCTCCAAGATTCAGTGTTCTGGGGACATACGCCTCCGTCCTGCCACAAAATCATGGAGCTGGGCAGCTCTGGAGGACCCTGCTCCCCAGAGGCCACCAATGGGAGCCGGCAGAAGGGAAGGCTCCCTGAAGAGAAGCCAGCACCTGGGTCCTAGTGACATCTACCTGGATGACTTGCCCTCCCTGGATTCTGAGAACGTGGCCCTTTACTTCCCGCAAAGTGACTGTGGGCTGGGGGCCAGGAGGTGGAGTGAGCCCAGCAACCAGAAGCTCCTGGGAGCCCTGACCTCCGAGCCCAAGGCAGAACCCATCCCCGACGCGGTGGACACCATAGCGTTGTCCCTCTGTGGGGGACTGGCTGACAGCCGGAGCGTCTCCCCAGAGAAGTTCACCCAGCATGCCGTCTCCTATCAGGACCTCTGCAAGAACCCCAGCCTCCTGGAGGACCCCAACCTCGTGGTGGAAATCAACAAGAAGCATTATAATTGGGCTGTGGCTGCCCCCATGATCCTCTCCCTCCAAGCCTTCCAGAAGAACCTGCCTCAGAGTGCTGTGGACAAGCTGGAGAAGGAGAAGATGCCCCGGAAGGGGGGACGGTGGTGGTTCTCCTGGAGGCGCAGGGAC---------------------------------------------------------------------------------------------------------------------------------------------CTCCCTCCT------------------------------------------------------CAAGCGAGGTGCCTGAACCTACACAAAGGGGCCAATGACGTGGTCTTCAGTGTGACCACCCAGTACCAGGGCACCTGCCGCTGCAAGGCCACCATCTACCTGTGGAAATGGGACGACAAGGTGGTCATCTCGGACATTGACGGCACCATCACCAAGTCTGATGCTCTGGGCCACATCCTGCCCCAGCTGGGAAGAGACTGGACGCACCCGGGCATCACCAGTCTCTACCACAAAATCCACCTAAATGGGTACAAGTTCCTGTACTGCTCTGCAAGGGCCATCGGCATGGCTGACCTCACCAAGGGCTACTTGCGGTGGGTGAGCGAACGGGGCTATGGCCTCCCCAAGGGCCCCATTCTACTATCTCCCAGCAGCCTCTTCTCAGCCCTCCAC------------------------------------------------------------------------------------------------------------------------------------------------------------------------------------------------------------------------------------------------------------------------------------------------------------------------------------------------------------------------------
>hetGla2
ATGAACTACGTGGGGCAACTGGCGGAAACGGTGTTTGGGACTGTGAAGGAGCTCTACCGGGGCCTGAACCCCACCACCCTGAGTGGTGGCATCGACGTGCTGGTGGTGAAGCAGGTGGATGGCTCCTTCCGGTGCTCGCCCTTCCATGTCCGGTTTGGCAAACTGGGCGTCCTTCGATCTCGGGAGAAGGTGGTGGACATTGAGATCAATGGGGAGCCGGTGGACTTGCAAATGAAGCTGGGGGACAGTGGGGAGGCCTTCTTTGTCCAGGAGCTGGAGAGTGATGAGGAAGACGTGCCTCCCCGCCTGTGCACCTCCCCCATCCCCTGGGGCGGCCTGTCTGGCTTCCCCTCAGACTCCCAGGTTGGCACCACCAGTGAGCCTGAAGGC---CTCATCATC------------AAGGGCCGGAGGAAGAAGCGTCGAAGGAAGAAATCCAGGCGAAAGGAGGATGCAGTAGCAACTGAG---TCTAGTTCTGAGGAGCTGGAGGCTGGAGCCGAGAGTGAATTGTCCCCTCTGGGAAAGCTGAAGCCAGAGTCCCTAGGC---------------AGT---------------GCTCAGTTGGAAAGGGAA---TTGTCACTGCAGCCGAAAGACATCTACCCCTGCTCTGATGGCGAGTGCTTCCCCCAGGACAGT---CTCTTGTCAGGTGGCCTA---ATATTCCCTAAGAGTGACTCAGAGTTGGAGCTGCGGGCCTCAGAATCCAGTCCCTTGATAGCTGAGTCCCATATGCAGTGGGCCTGGGGGAGGCTGCCGAAGGTGGCCAAAGCTGAGCAGCCTGAGTCCTCAGTAGTCCCTGTATGTGGCACTGGAACAACCACT------CCTCTTCAAAGGGGACCCAGC---ACCTCTTTCTCC---TCTGTGGCTGCC---CTGGGCCCT---TTGGGACTCAAAATCCCACAAACAGGGGACAGTGCT---AATCTGTTTGGGCCTGATGTGGAGTCC------CGC---TGGAGGAAAACCCTGATGGATTGC---CCTCAGTCCTCCCCAGTGGGT---GAAGAAACAAAGGTTCAGAGCTCCAAGGATGCAAACCTCCTTCCTGCTGCTAAATCATGGAACTGGGCCCTTCTGGAGGATACTGCTCCCACTGGGCAGCCGGAA---GTCTCCAGGGGGAAAAGCTCTCAGAAGAAAGGCCAGCACTTGGGCCCCAGTGACATCTACCTGGATGACTTGTCCTCCCTGGACTCTGAGAATGCAGCTCTTTACTTCCCTCAAAGCAACTGTGGGCTAGGAGCCAGGCGGTGGAGTGAACCCTGCAGCCAGAAGCTCCTGGGGAGCCCCAACCCTGAACGTGAACCGGAATCCACTCCAGACTCAGTGGACATCATAGCACTGTCCCTCTGCGGTGGACTGGCTGACAGCCGGAACATTTCCCAGGAGAAATTCAACGAGCACATCGTCTCCTACCAGGATCTCACCAAAAACCCTGGGCTCCTGGATGACTCAAACCTCGTGGTGAAAATCAATGAGAAGTACTATAACTGGGCTGTGGCTGCCCCCATGATCCTTTCCCTGCAAGCTTACCAGAAGAACTTGCCCAAGAGCACCGTGGACAAGCTGGAGAAGGAGAAGATGCCCCAGAAGGGTGGGCGGTGGTGGTTTTCCTGGCGACGAAGGGATTTCCCAGCAGAGGAGCAGGGTGTCCAGAGGGAGAACCTCACAGCCAGGGAGCACCAG---GGGGAGAAGACAGAAGTCCCAAGCAGTGATGACGAT---------GCCCCAGACAGCCCTGTGATCCTGGAGGTCCCCTCCCCACCACCCTCAGCCCCAGCCTACATTCCTACCTACAAGAAGTCCCTCCGCCTCTCTTCTGATCAGATTCGGCGCCTGAACCTCCATGAAGGTGCCAATGATGTAGTCTTCAGCGTGACCACCCAGTACCAGGGCACCTGCCGCTGCAAGGCCACCATCTACCTGTGGAAATGGGATGACCAGGTGATCGTCTCTGACATCGATGGCACCATCACCAAGTCGGATGCTCTAGGACACATTCTGCCCCAGCTGGGGAAAGACTGGACACATCAAGGCATCATTAGTCTCTACAACAAAATCCACCTAAATGGGTACAAGTTCCTGTACTGCTCAGCAAGGGCTATTGGCATGGCTGACCTCACCAAGGGGTACCTGCAGTGGGTGAGCGAGGGTGGCTGCGGCCTCCCCAAGGGCCCCATCTTGCTGTCTCCCAGCAGCCTCTTCTCTGCCCTCCACAGGGAGGTGATTGAGAAGAAGCCAGAGGTGTTCAAGGTTGCCTGTCTGAGTGACATCCAGCAGCTCTTTCTGCCCCATGGACAGCCCTTCTATGCTGCCTTTGGGAACAGGGCTAATGATGTCTTTGCCTACCGACAGGTAGGCCTACCTGAATCTCGAATCTTCACAGTCAACCCCCGGGGAGAACTCATTCAGGAGCTCATGAAGAACCACAAATCCACGTATGAACGGCTTGGTGAGGTGGTTGAGCTCCTCTTCCCGCCTGTGGCCCGTGGCCCCAGCACAGACCTGATCAACCCTGAGTACAGCAATTTCTGCTACTGGCGGCAGCCATTACCTGCCGTGGACCTTGATACCCTGGCC---
