# Supplementary material for: Six reference-quality genomes reveal evolution of bat adaptations
Source: Nature. 2020 Jul 22;583(7817):578–84. doi: 10.1038/s41586-020-2486-3 (PMC8075899; doi:10.1038/s41586-020-2486-3)
Supplement: Supplementary file 6 — Alignments of 12,931 protein-coding genes across 48 mammals. [file 41586_2020_2486_MOESM6_ESM.gz › suppDataFile/ENST00000295598.aln.fasta]

>tupChi1
ATG------GGGAAGGGGGTTGGACGTGATAAA---TATGAGCCCGCGGCGGTTTCTGAACAGGGCAACAAG---AAG------GGCAAAAAGAAAGAGAGGGACATGGATGAACTGAAGAAAGAAGTTTCTATGGACGACCATAAACTTAGTCTTGATGAGCTTCATCGCAAATATGGAACAGACTTGAGCCGAGGCTTAACATCTGCCCGAGCGGCTGAGATCCTGGCCCGAGACGGTCCCAATGCCCTCACCCCCCCTCCCACTACTCCAGAATGGGTCAAATTCTGTCGGCAGCTGTTCGGGGGGTTTTCAATGCTACTGTGGATTGGAGCAATTCTTTGTTTCCTGGCTTACGGCATCCAAGCT---GCCACAGAAGAGGAACCTCAAAACGATAATCTGTATCTCGGCGTGGTGCTGTCCGCTGTTGTCATCATAACTGGTTGCTTCTCCTACTATCAAGAAGCTAAAAGCTCAAAGATCATGGAATCCTTCAAAAACATGGTCCCTCAGCAAGCTCTTGTCATTCGAAATGGTGAGAAAATGAGCATAAATGCGGAAGAAGTTGTGGTCGGGGATCTGGTGGAAGTCAAAGGAGGAGACCGAATCCCTGCGGATCTCAGGATCATATCTGCAAACGGCTGCAAGGTGGATAACTCTTCACTCACTGGTGAATCCGAACCCCAGACCAGGTCTCCAGATTTCACAAATGAAAACCCGTTGGAGACAAGGAACATTGCCTTTTTTTCAACCAACTGTGTTGAAGGCACTGCACGGGGCATTGTTGTATACACTGGGGATCGCACTGTGATGGGAAGAATCGCCACACTTGCTTCTGGGCTTGAAGGGGGCCAGACCCCCATTGCTGCAGAAATTGAACATTTCATCCACCTCATCACGGGCGTGGCTGTGTTCCTGGGCGTATCTTTCTTCATCCTTTCTCTGATCCTGGAATACACTTGGCTTGAAGCTGTCATCTTCCTCATTGGTATCATTGTAGCCAACGTGCCCGAAGGTTTGCTGGCCACCGTCACGGTGTGTCTGACACTTACTGCCAAGCGCATGGCAAGGAAAAACTGCTTGGTGAAGAACTTAGAAGCTGTGGAGACCTTGGGCTCCACGTCTACCATCTGCTCGGATAAAACCGGAACCCTGACTCAGAACCGAATGACTGTGGCCCACATGTGGTTTGACAATCAAATCCACGAAGCTGACACCACAGAGAACCAGAGCGGTGTCTCGTTTGACAAGACCTCAGCCACCTGGCTTGCTCTGTCGAGAATTGCAGGTCTTTGTAACAGGGCAGTGTTTCAGGCTAACCAGGAAAACCTACCTATTCTTAAGCGGGCAGTCGCGGGGGACGCCTCCGAGTCAGCGCTCCTGAAGTGCATTGAGCTGTGCTGCGGGTCTGTGAAGGAGATGAGGGAGAGATATGCCAAGATCGTCGAGATCCCCTTCAACTCCACCAACAAGTACCAGTTGTCCATTCACAAGAACCTCAATACATCTGAGCCCCGGCACCTGCTGGTGATGAAGGGTGCCCCAGAAAGGATCCTAGACCGTTGCAGCTCTATCCTTCTCCACGGCAAGGAACAGCCCCTGGATGAGGAGCTGAAAGATGCCTTCCAGAATGCCTACCTGGAGCTGGGTGGCCTTGGAGAACGAGTCCTAGGTTTCTGCCACCTTCTCCTGCCCGACGAGCAGTACCCTGAAGGGTTCCAGTTTGACACGGATGATGTGAATTTCCCTATCGATAATCTCTGCTTCGTTGGGCTCATCTCTATGATTGACCCCCCACGGGCTGCTGTTCCCGACGCCGTGGGCAAGTGTCGAAGTGCTGGAATTAAGGTCATCATGGTCACAGGAGACCATCCGATCACAGCCAAAGCCATTGCCAAAGGCGTGGGCATCATCTCAGAAGGCAATGAGACTGTGGAAGATATCGCTGCCCGCCTCAACATCCCAGTGAGCCAGGTGAACCCCAGAGATGCGAAGGCCTGCGTAGTCCACGGCAGTGACCTGAAGGACATGACCTCTGAGCAGCTGGATGACATTTTGAAGTACCACACCGAGATCGTGTTTGCCAGGACCTCTCCTCAGCAGAAGCTCATCATTGTGGAGGGCTGCCAGAGACAGGGTGCTATTGTGGCTGTGACTGGTGATGGTGTAAATGACTCTCCAGCTTTGAAGAAGGCAGACATTGGGGTTGCCATGGGGATTGCTGGCTCAGATGTGTCTAAGCAAGCTGCTGACATGATCCTTCTGGACGACAACTTTGCCTCCATTGTGACTGGAGTGGAGGAAGGTCGTCTGATCTTTGATAACTTGAAGAAATCCATTGCTTACACCCTAACTAGTAACATTCCGGAGATCACCCCCTTCCTGATATTTATTATTGCAAACATTCCACTACCACTGGGGACCGTCACCATCCTCTGCATCGACTTGGGCACTGACATGGTTCCTGCCATCTCCCTGGCTTATGAGCAAGCTGAGAGTGACATCATGAAGAGACAGCCCAGAAATCCCAAAACGGACAAACTTGTGAATGAGCGGCTGATCAGTATGGCCTATGGACAGATCGGTATGATCCAGGCCCTGGGGGGCTTCTTCACTTACTTTGTGATTATGGCCGAGAACGGCTTCCTCCCGATTCACCTGTTGGGCATCCGAGTGGATTGGGACGACCGCTGGATCAATGACGTGGAGGACAGCTACGGGCAGCAGTGGACCTACGAGCAGAGGAAGATCGTGGAGTTCACCTGCCACACAGCCTTCTTCGTCAGTATCGTGGTGGTGCAGTGGGCTGACTTGGTCATCTGTAAGACCAGGAGGAATTCAGTCTTCCAGCAGGGGATGAAGAACAAGATCTTAATATTTGGCCTCTTTGAAGAGACGGCTCTTGCTGCTTTCCTTTCCTACTGCCCCGGAATGGGTGTTGCCCTTAGGATGTATCCCCTCAAGCCTACCTGGTGGTTCTGTGCCTTCCCCTACTCTCTTCTCATCTTTGTGTATGACGAAGTCAGAAAACTCATCATCAGGCGACGCCCTGGCGGCTGGGTGGAGAAGGAGACCTACTAC---
>hg38
ATG------GGGAAGGGGGTTGGACGTGATAAG---TATGAGCCTGCAGCTGTTTCAGAACAAGGTGATAAA---AAGGGCAAAAAGGGCAAAAAAGACAGGGACATGGATGAACTGAAGAAAGAAGTTTCTATGGATGATCATAAACTTAGCCTTGATGAACTTCATCGTAAATATGGAACAGACTTGAGCCGGGGATTAACATCTGCTCGTGCAGCTGAGATCCTGGCGCGAGATGGTCCCAACGCCCTCACTCCCCCTCCCACTACTCCTGAATGGATCAAGTTTTGTCGGCAGCTCTTTGGGGGGTTCTCAATGTTACTGTGGATTGGAGCGATTCTTTGTTTCTTGGCTTATAGCATCCAAGCT---GCTACAGAAGAGGAACCTCAAAACGATAATCTGTACCTGGGTGTGGTGCTATCAGCCGTTGTAATCATAACTGGTTGCTTCTCCTACTATCAAGAAGCTAAAAGTTCAAAGATCATGGAATCCTTCAAAAACATGGTCCCTCAGCAAGCCCTTGTGATTCGAAATGGTGAGAAAATGAGCATAAATGCGGAGGAAGTTGTGGTTGGGGATCTGGTGGAAGTAAAAGGAGGAGACCGAATTCCTGCTGACCTCAGAATCATATCTGCAAATGGCTGCAAGGTGGATAACTCCTCGCTCACTGGTGAATCAGAACCCCAGACTAGGTCTCCAGATTTCACAAATGAAAACCCCCTGGAGACGAGGAACATTGCCTTCTTTTCAACCAATTGTGTTGAAGGCACCGCACGTGGTATTGTTGTCTACACTGGGGATCGCACTGTGATGGGAAGAATTGCCACACTTGCTTCTGGGCTGGAAGGAGGCCAGACCCCCATTGCTGCAGAAATTGAACATTTTATCCACATCATCACGGGTGTGGCTGTGTTCCTGGGTGTGTCTTTCTTCATCCTTTCTCTCATCCTTGAGTACACCTGGCTTGAGGCTGTCATCTTCCTCATCGGTATCATCGTAGCCAATGTGCCGGAAGGTTTGCTGGCCACTGTCACGGTCTGTCTGACACTTACTGCCAAACGCATGGCAAGGAAAAACTGCTTAGTGAAGAACTTAGAAGCTGTGGAGACCTTGGGGTCCACGTCCACCATCTGCTCTGATAAAACTGGAACTCTGACTCAGAACCGGATGACAGTGGCCCACATGTGGTTTGACAATCAAATCCATGAAGCTGATACGACAGAGAATCAGAGTGGTGTCTCTTTTGACAAGACTTCAGCTACCTGGCTTGCTCTGTCCAGAATTGCAGGTCTTTGTAACAGGGCAGTGTTTCAGGCTAACCAGGAAAACCTACCTATTCTTAAGCGGGCAGTTGCAGGAGATGCCTCTGAGTCAGCACTCTTAAAGTGCATAGAGCTGTGCTGTGGTTCCGTGAAGGAGATGAGAGAAAGATACGCCAAAATCGTCGAGATACCCTTCAACTCCACCAACAAGTACCAGTTGTCTATTCATAAGAACCCCAACACATCGGAGCCCCAACACCTGTTGGTGATGAAGGGCGCCCCAGAAAGGATCCTAGACCGTTGCAGCTCTATCCTCCTCCACGGCAAGGAGCAGCCCCTGGATGAGGAGCTGAAAGACGCCTTTCAGAACGCCTATTTGGAGCTGGGGGGCCTCGGAGAACGAGTCCTAGGTTTCTGCCACCTCTTTCTGCCAGATGAACAGTTTCCTGAAGGGTTCCAGTTTGACACTGACGATGTGAATTTCCCTATCGATAATCTGTGCTTTGTTGGGCTCATCTCCATGATTGACCCTCCACGGGCGGCCGTTCCTGATGCCGTGGGCAAATGTCGAAGTGCTGGAATTAAGGTCATCATGGTCACAGGAGACCATCCAATCACAGCTAAAGCTATTGCCAAAGGTGTGGGCATCATCTCAGAAGGCAATGAGACCGTGGAAGACATTGCTGCCCGCCTCAACATCCCAGTCAGCCAGGTGAACCCCAGGGATGCCAAGGCCTGCGTAGTACACGGCAGTGATCTAAAGGACATGACCTCCGAGCAGCTGGATGACATTTTGAAGTACCACACTGAGATAGTGTTTGCCAGGACCTCCCCTCAGCAGAAGCTCATCATTGTGGAAGGCTGCCAAAGACAGGGTGCTATCGTGGCTGTGACTGGTGACGGTGTGAATGACTCTCCAGCTTTGAAGAAAGCAGACATTGGGGTTGCTATGGGGATTGCTGGCTCAGATGTGTCCAAGCAAGCTGCTGACATGATTCTTCTGGATGACAACTTTGCCTCAATTGTGACTGGAGTAGAGGAAGGTCGTCTGATCTTTGATAACTTGAAGAAATCCATTGCTTATACCTTAACCAGTAACATTCCCGAGATCACCCCGTTCCTGATATTTATTATTGCAAACATTCCACTACCACTGGGGACTGTCACCATCCTCTGCATTGACTTGGGCACTGACATGGTTCCTGCCATCTCCCTGGCTTATGAGCAGGCTGAGAGTGACATCATGAAGAGACAGCCCAGAAATCCCAAAACAGACAAACTTGTGAATGAGCGGCTGATCAGCATGGCCTATGGGCAGATTGGAATGATCCAGGCCCTGGGAGGCTTCTTTACTTACTTTGTGATTCTGGCTGAGAACGGCTTCCTCCCAATTCACCTGTTGGGCCTCCGAGTGGACTGGGATGACCGCTGGATCAACGATGTGGAAGACAGCTACGGGCAGCAGTGGACCTATGAGCAGAGGAAAATCGTGGAGTTCACCTGCCACACAGCCTTCTTCGTCAGTATCGTGGTGGTGCAGTGGGCCGACTTGGTCATCTGTAAGACCAGGAGGAATTCGGTCTTCCAGCAGGGGATGAAGAACAAGATCTTGATATTTGGCCTCTTTGAAGAGACAGCCCTGGCTGCTTTCCTTTCCTACTGCCCTGGAATGGGTGTTGCTCTTAGGATGTATCCCCTCAAACCTACCTGGTGGTTCTGTGCCTTCCCCTACTCTCTTCTCATCTTCGTATATGACGAAGTCAGAAAACTCATCATCAGGCGACGCCCTGGCGGCTGGGTGGAGAAGGAAACCTACTAT---
>panTro5
ATG------GGGAAGGGGGTTGGACGTGATAAG---TATGAGCCTGCAGCTGTTTCAGAACAAGGTGATAAA---AAGGGCAAAAAGGGCAAAAAAGACAGGGACATGGATGAACTGAAGAAAGAAGTTTCTATGGATGATCATAAACTTAGCCTTGATGAACTTCATCGTAAATATGGAACAGACTTGAGCCGGGGATTAACATCTGCTCGTGCAGCTGAGATCCTGGCGCGAGATGGTCCCAACGCCCTCACTCCCCCTCCCACTACTCCTGAATGGATCAAGTTTTGTCGGCAGCTCTTTGGGGGGTTCTCAATGTTACTGTGGATTGGAGCGATTCTTTGTTTCTTGGCTTATAGCATCCAAGCT---GCTACAGAAGAGGAACCTCAAAACGATAATCTGTACCTGGGTGTGGTGCTATCAGCCGTTGTAATCATAACTGGTTGCTTCTCCTACTATCAAGAAGCTAAAAGTTCAAAGATCATGGAATCCTTCAAAAACATGGTCCCTCAGCAAGCCCTTGTGATTCGAAATGGTGAGAAAATGAGCATAAATGCGGAGGAAGTTGTGGTTGGGGATCTGGTGGAAGTAAAAGGAGGAGACCGAATTCCTGCTGACCTCAGAATCATATCTGCAAATGGCTGCAAGGTGGATAACTCCTCGCTCACTGGTGAATCAGAACCCCAGACTAGGTCTCCAGATTTCACAAATGAAAACCCCCTGGAGACGAGGAACATTGCCTTCTTTTCAACCAATTGTGTTGAAGGCACCGCACGTGGTATTGTTGTCTATACTGGGGATCGCACTGTGATGGGAAGAATTGCCACACTTGCTTCTGGGCTGGAAGGAGGCCAGACCCCCATTGCTGCAGAAATTGAACATTTTATCCACATCATCACGGGTGTGGCTGTGTTCCTGGGTGTGTCTTTCTTCATCCTTTCTCTCATCCTTGAGTACACCTGGCTTGAGGCTGTCATCTTCCTCATCGGTATCATCGTAGCCAATGTGCCGGAAGGTTTGCTGGCCACTGTCACGGTCTGTCTGACACTTACTGCCAAACGCATGGCAAGGAAAAACTGCTTAGTGAAGAACTTAGAAGCTGTGGAGACCTTGGGGTCCACGTCCACCATCTGCTCGGATAAAACTGGAACTCTGACTCAGAACCGGATGACAGTGGCCCACATGTGGTTTGACAATCAAATCCATGAAGCTGATACGACAGAGAATCAGAGTGGTGTCTCTTTTGACAAGACTTCAGCTACCTGGCTTGCTCTGTCCAGAATTGCAGGTCTTTGTAACAGGGCAGTGTTTCAGGCTAACCAGGAAAACCTACCTATTCTTAAGCGGGCAGTTGCAGGAGATGCCTCTGAGTCAGCACTCTTAAAGTGCATAGAGCTGTGCTGTGGTTCTGTGAAGGAGATGAGAGAAAGATACGCCAAAATCGTCGAGATACCCTTCAACTCCACCAACAAGTACCAGTTGTCTATTCATAAGAACCCCAACACATCGGAGCCCCGACACCTGTTGGTGATGAAGGGCGCCCCAGAAAGGATCCTAGACCGTTGCAGCTCTATCCTCCTCCACGGCAAGGAGCAGCCCCTGGATGAGGAGCTGAAAGACGCCTTTCAGAACGCCTATTTGGAGCTGGGGGGCCTCGGAGAACGAGTCCTAGGTTTCTGCCACCTCTTTCTGCCAGATGAACAGTTTCCTGAAGGGTTCCAGTTTGACACTGACGATGTGAATTTCCCTATCGATAATCTGTGCTTTGTTGGGCTCATCTCCATGATTGACCCTCCACGGGCGGCCGTTCCTGATGCCGTGGGCAAATGTCGAAGTGCTGGAATTAAGGTCATCATGGTCACAGGAGACCATCCAATCACAGCTAAAGCTATTGCCAAAGGTGTGGGCATCATCTCAGAAGGCAATGAGACCGTGGAAGACATTGCTGCCCGCCTCAACATCCCAGTCAGCCAGGTGAACCCCAGGGATGCCAAGGCCTGCGTAGTACATGGCAGTGATCTAAAGGACATGACCTCCGAGCAGCTGGATGACATTTTGAAGTACCACACTGAGATAGTGTTTGCCAGGACCTCCCCTCAGCAGAAGCTCATCATTGTGGAAGGCTGCCAAAGACAGGGTGCTATCGTGGCTGTGACTGGTGACGGTGTGAATGACTCTCCAGCTTTGAAGAAAGCAGACATTGGGGTTGCTATGGGGATTGCTGGCTCAGATGTGTCCAAGCAAGCTGCTGACATGATTCTTCTGGATGACAACTTTGCCTCAATTGTGACTGGAGTAGAGGAAGGTCGTCTGATCTTTGATAACTTGAAGAAATCCATTGCTTATACCTTAACCAGTAACATTCCCGAGATCACCCCGTTCCTGATATTTATTATTGCAAACATTCCACTACCACTGGGGACTGTCACCATCCTCTGCATTGACTTGGGCACTGACATGGTTCCTGCCATCTCCCTGGCTTATGAGCAGGCTGAGAGTGACATCATGAAGAGACAGCCCAGAAATCCCAAAACAGACAAACTTGTGAATGAGCGGCTGATCAGCATGGCCTATGGGCAGATTGGAATGATCCAGGCCCTGGGAGGCTTCTTTACTTACTTTGTGATTCTGGCTGAGAACGGCTTCCTCCCAATTCACCTGTTGGGCCTCCGAGTGGACTGGGATGACCGCTGGATCAACGATGTGGAAGACAGCTACGGGCAGCAGTGGACCTATGAGCAGAGGAAAATTGTGGAGTTCACCTGCCACACAGCCTTCTTCGTCAGTATCGTGGTGGTGCAGTGGGCCGACTTGGTCATCTGTAAGACCAGGAGGAATTCGGTCTTCCAGCAGGGGATGAAGAACAAGATCTTGATATTTGGCCTCTTTGAAGAGACGGCCCTGGCTGCTTTCCTTTCCTACTGCCCTGGAATGGGTGTTGCTCTTAGGATGTATCCCCTCAAACCTACCTGGTGGTTCTGTGCCTTCCCCTACTCTCTTCTCATCTTCGTATATGACGAAGTCAGAAAACTCATCATCAGGCGACGCCCTGGCGGCTGGGTGGAGAAGGAAACCTACTAT---
>gorGor5
ATG------GGGAAGGGGGTTGGACGTGATAAG---TATGAGCCTGCAGCTGTTTCAGAACAAGGTGATAAA---AAGGGCAAAAAGGGCAAAAAAGACAGGGACATGGATGAACTGAAGAAAGAAGTTTCTATGGATGATCATAAACTTAGCCTTGATGAACTTCATCGTAAATATGGAACAGACTTGAGCCGGGGATTAACATCTGCTCGTGCAGCTGAGATCCTGGCGCGAGATGGTCCCAACGCCCTCACTCCCCCTCCCACTACTCCTGAATGGATCAAGTTTTGTCGGCAGCTCTTTGGGGGGTTCTCAATGTTACTGTGGATTGGAGCGATTCTTTGTTTCTTGGCTTATAGCATCCAAGCT---GCTACAGAAGAGGAACCTCAAAACGATAATCTGTACCTGGGTGTGGTGCTATCAGCCGTTGTAATCATAACTGGTTGCTTCTCCTACTATCAAGAAGCTAAAAGTTCAAAGATCATGGAATCCTTCAAAAACATGGTCCCTCAGCAAGCCCTTGTGATTCGAAATGGTGAGAAAATGAGCATAAATGCGGAGGAAGTTGTGGTTGGGGATCTGGTGGAAGTAAAAGGAGGAGACCGAATTCCTGCTGACCTCAGAATCATATCTGCAAATGGCTGCAAGGTGGATAACTCCTCGCTCACTGGTGAATCAGAACCCCAGACTAGGTCTCCAGATTTCACAAATGAAAACCCCCTGGAGACGAGGAACATTGCCTTCTTTTCAACCAATTGTGTTGAAGGCACTGCACGTGGTATTGTTGTCTACACTGGGGATCGCACTGTGATGGGAAGAATTGCCACACTTGCTTCTGGGCTGGAAGGAGGCCAGACCCCCATTGCTGCAGAAATTGAACATTTTATCCACATCATCACGGGTGTGGCTGTGTTCCTGGGTGTGTCTTTCTTCATCCTTTCTCTCATCCTTGAGTACACCTGGCTTGAGGCTGTCATCTTCCTCATCGGTATCATCGTAGCCAATGTGCCGGAAGGTTTGCTGGCCACTGTCACGGTCTGTCTGACACTTACTGCCAAACGCATGGCAAGGAAAAACTGCTTAGTGAAGAACTTAGAAGCTGTGGAGACCTTGGGGTCCACGTCCACCATCTGCTCAGATAAAACTGGAACTCTGACTCAGAACCGGATGACAGTGGCCCACATGTGGTTTGACAATCAAATCCATGAAGCTGATACGACAGAGAATCAGAGTGGTGTCTCTTTTGACAAGACTTCAGCTACCTGGCTTGCTCTGTCCAGAATTGCAGGTCTTTGTAACAGGGCAGTGTTTCAGGCTAACCAGGAAAACCTACCTATTCTTAAGCGGGCAGTTGCAGGAGATGCCTCTGAGTCAGCACTCTTAAAGTGCATAGAGCTGTGCTGTGGTTCCGTGAAGGAGATGAGAGAAAGATACACCAAAATCGTCGAGATACCCTTCAACTCCACCAACAAGTACCAGTTGTCTATTCATAAGAACCCCAACACATCGGAGCCCCGACACCTGTTGGTGATGAAGGGCGCCCCAGAAAGGATCCTAGACCGTTGCAGCTCTATCCTCCTCCACGGCAAGGAGCAGCCCCTGGATGAGGAGCTGAAAGACGCCTTTCAGAACGCCTATTTGGAGCTGGGGGGCCTCGGAGAACGAGTCCTAGGTTTCTGCCACCTCTTTCTGCCAGATGAACAGTTTCCTGAAGGGTTCCAGTTTGACACTGACGATGTGAATTTCCCTATCGATAATCTGTGCTTTGTTGGGCTCATCTCCATGATTGACCCTCCACGGGCGGCCGTTCCTGATGCCGTGGGCAAATGTCGAAGTGCTGGAATTAAGGTCATCATGGTCACAGGAGACCATCCAATCACAGCTAAAGCTATTGCCAAAGGTGTGGGCATCATCTCAGAAGGCAATGAGACCGTAGAAGACATTGCTGCCCGCCTCAACATCCCAGTCAGCCAGGTGAACCCCAGGGATGCCAAGGCCTGCGTAGTACATGGCAGTGATCTAAAGGACATGACCTCCGAGCAGCTGGATGACATTTTGAAGTACCACACTGAGATAGTGTTTGCCAGGACCTCCCCTCAGCAGAAGCTCATCATTGTGGAAGGCTGCCAGAGACAGGGTGCTATCGTGGCTGTGACTGGTGACGGTGTGAATGACTCTCCAGCTTTGAAGAAAGCAGACATTGGGGTTGCTATGGGGATTGCTGGCTCAGATGTGTCCAAGCAAGCTGCTGACATGATTCTTTTGGATGACAACTTTGCGTCAATTGTGACTGGAGTAGAGGAAGGTCGTCTGATCTTTGATAACTTGAAGAAATCCATTGCTTATACCTTAACCAGTAACATTCCCGAGATCACCCCGTTCCTGATATTTATTATTGCAAACATTCCACTACCACTGGGGACTGTCACCATCCTCTGCATTGACTTGGGCACTGACATGGTTCCTGCCATCTCCCTGGCTTATGAGCAGGCTGAGAGTGACATCATGAAGAGACAGCCCAGAAATCCCAAAACAGACAAACTTGTGAATGAGCGGCTGATCAGCATGGCCTATGGGCAGATTGGTATGATCCAGGCCCTGGGAGGCTTCTTTACTTACTTTGTGATTCTGGCTGAGAACGGCTTCCTCCCACTTCACCTGTTGGGCCTCCGAGTGGACTGGGATGACCGCTGGATCAACGATGTGGAAGACAGCTACGGGCAGCAGTGGACCTATGAGCAGAGGAAAATCGTGGAGTTCACCTGCCACACAGCCTTCTTCGTCAGTATCGTGGTGGTGCAGTGGGCCGACTTGGTCATCTGTAAGACCAGGAGGAATTCGGTCTTCCAGCAGGGGATGAAGAACAAGATCTTGATATTTGGCCTCTTTGAAGAGACGGCCCTGGCTGCTTTCCTTTCCTACTGCCCTGGAATGGGTGTTGCTCTTAGGATGTATCCCCTCAAACCTACCTGGTGGTTCTGTGCCTTCCCCTACTCTCTTCTCATCTTCGTATATGACGAAGTCAGAAAACTCATCATCAGGCGACGCCCTGGCGGCTGGGTGGAGAAGGAAACCTACTAT---
>macFas5
ATG------GGGAAGGGGGTTGGACGTGATAAG---TATGAGCCTGCAGCTGTTTCAGAACAAGGTGATAAA---AAGGGCAAAAAGGGCAAAAAAGACAGGGACATGGATGAACTGAAGAAAGAAGTTTCTATGGATGATCATAAACTTAGCCTTGATGAACTTCATCGTAAATATGGAACAGACTTGAGCCGGGGATTAACATCTGCTCGTGCAGCTGAGATCCTGGCGCGAGATGGTCCCAACGCCCTCACTCCCCCTCCCACTACTCCTGAATGGATCAAGTTTTGTCGGCAGCTCTTTGGGGGGTTCTCAATGTTACTGTGGATTGGAGCGATTCTTTGTTTCTTGGCTTATAGCATCCAAGCT---GCTACAGAAGAGGAACCTCAAAATGATAATCTGTACCTGGGTGTGGTGCTATCAGCCGTTGTCATCATAACTGGTTGCTTCTCCTACTATCAAGAAGCTAAAAGTTCAAAGATCATGGAATCCTTCAAAAACATGGTCCCTCAGCAAGCCCTTGTGATTCGAAATGGTGAGAAAATGAGCATAAATGCAGAGGATGTTGTGGTTGGGGATCTGGTGGAAGTAAAAGGAGGAGACCGAATTCCTGCTGACCTCAGAATCATATCTGCAAATGGCTGCAAGGTGGATAACTCCTCACTCACTGGTGAATCAGAACCCCAGACTAGGTCTCCAGATTTCACAAATGAAAACCCCCTGGAGACGAGGAACATTGCCTTCTTTTCAACCAATTGTGTTGAAGGCACCGCACGTGGTATTGTTGTCTACACTGGGGATCGCACTGTGATGGGAAGAATTGCCACACTTGCTTCTGGGCTCGAAGGAGGCCAGACCCCCATTGCTGCAGAAATTGAACATTTTATCCACATCATCACGGGTGTGGCTGTGTTCCTGGGTGTGTCTTTCTTCATCCTTTCTCTCATCCTTGAGTACACCTGGCTTGAGGCTGTCATCTTCCTCATCGGTATCATCGTAGCCAATGTGCCGGAAGGTTTGCTGGCCACTGTCACGGTCTGTCTGACACTTACCGCCAAACGCATGGCGAGGAAAAACTGCTTAGTGAAGAACTTAGAAGCTGTGGAGACCTTGGGGTCCACATCCACCATCTGCTCGGATAAAACTGGAACTCTGACTCAGAACCGGATGACAGTGGCCCACATGTGGTTTGACAATCAAATCCATGAAGCTGATACGACAGAGAATCAGAGTGGTGTCTCTTTTGACAAGACTTCAGCTACCTGGCTTGCTCTGTCCAGAATTGCAGGTCTTTGTAACAGGGCAGTGTTTCAGGCTAACCAGGAAAACCTACCTATTCTTAAGCGGGCAGTTGCAGGAGATGCCTCTGAGTCAGCACTCTTGAAGTGCATAGAGCTGTGCTGTGGTTCCGTGAAGGAGATGAGAGAAAGATACGCCAAAATCGTCGAAATACCCTTCAACTCCACCAACAAGTACCAGTTGTCCATTCATAAGAACCCCAACACGTCAGAGCCCCGACACCTGTTGGTGATGAAGGGTGCCCCAGAAAGGATCCTAGACCGTTGCAGCTCTATCCTCCTCCACGGCAAGGAGCAGCCCCTGGATGAGGAGCTGAAAGACGCCTTTCAGAATGCCTATTTGGAGCTGGGGGGCCTCGGAGAACGAGTCCTAGGTTTCTGCCACCTCTTTCTGCCAGATGAACAGTTTCCTGAAGGGTTCCAGTTTGACACCGACGATGTGAATTTCCCTATCGATAATCTGTGCTTTGTTGGGCTCATCTCCATGATTGACCCTCCACGGGCGGCCGTTCCTGATGCTGTGGGCAAATGTCGAAGTGCTGGAATTAAGGTCATCATGGTCACAGGAGACCATCCAATCACAGCTAAAGCTATTGCCAAAGGTGTGGGCATCATCTCAGAAGGCAATGAGACCGTAGAAGACATTGCTGCCCGCCTCAACATCCCAGTCAGCCAGGTGAACCCCAGGGATGCCAAGGCCTGCGTAGTGCATGGCAGTGATCTAAAGGACATGACCTCCGAGCAGCTGGATGACATTTTGAAGTACCACACTGAGATAGTGTTTGCCAGGACCTCCCCTCAGCAGAAGCTCATCATTGTGGAAGGCTGCCAGAGACAGGGTGCTATTGTGGCTGTGACTGGTGATGGTGTGAATGACTCTCCAGCTTTGAAGAAAGCAGACATTGGGGTTGCTATGGGGATTGCTGGCTCAGATGTGTCCAAGCAAGCTGCTGACATGATTCTTTTGGATGACAACTTTGCCTCAATTGTGACTGGAGTAGAGGAAGGTCGTCTGATCTTTGATAACTTGAAGAAATCCATTGCTTATACCTTAACCAGTAACATTCCCGAGATCACCCCCTTCCTGATATTTATTATTGCAAACATTCCACTACCACTGGGGACTGTCACCATCCTCTGCATTGACTTGGGTACTGACATGGTTCCTGCCATCTCCCTGGCTTATGAGCAGGCTGAGAGTGACATCATGAAGAGACAGCCCAGAAATCCCAAAACAGACAAACTTGTGAATGAGAGGCTGATCAGCATGGCCTATGGGCAGATTGGTATGATCCAGGCCCTGGGCGGCTTCTTTACTTACTTTGTGATTCTGGCTGAGAACGGCTTCCTCCCACTTCACCTGTTGGGCCTCCGAGTGGACTGGGATGACCGCTGGATCAACGATGTAGAAGACAGCTACGGGCAGCAGTGGACCTATGAGCAGAGGAAAATCGTGGAGTTCACCTGCCACACAGCCTTCTTCGTCAGTATCGTGGTGGTGCAGTGGGCCGACTTGGTCATTTGTAAGACCAGGAGGAATTCGGTCTTCCAGCAGGGGATGAAGAACAAGATCTTGATATTTGGCCTCTTTGAAGAGACAGCCCTGGCTGCATTCCTTTCCTACTGCCCTGGAATGGGTGTTGCTCTTAGGATGTATCCCCTCAAACCTACCTGGTGGTTCTGTGCCTTCCCCTACTCCCTTCTCATCTTCGTATATGATGAAGTCAGAAAACTCATCATCAGGCGACGCCCTGGCGGCTGGGTAGAGAAGGAAACCTACTAC---
>calJac3
ATG------GGGAAGGGGGTTGGACGTGATAAA---TATGAACCTGCAGCTGTTTCGGAACAAGGTGATAAG---AAGGGCAAAAAGGTCAAAAAAGAAAGGGACATGGATGAACTGAAGAAAGAAGTTTCTATGGATGATCATAAACTTAGCCTTGATGAACTTCATCGTAAATATGGAACAGACTTGAGCCGGGGCTTAACATCTGCTCGAGCAGCTGAGATCCTGGCGCGAGATGGTCCCAACGCCCTCACTCCCCCTCCCACTACTCCTGAATGGATCAAATTTTGTCGGCAGCTCTTTGGGGGGTTCTCAATGTTACTGTGGATTGGAGCAATTCTTTGTTTCTTGGCTTATAGCATCCAAGCT---GCTACAGAAGAGGAACCTCAAAACGATAATCTGTACCTGGGTGTGGTGCTATCAGCCGTTGTCATTATAACTGGTTGCTTCTCCTACTATCAGGAAGCTAAAAGTTCAAAGATCATGGAATCCTTCAAAAACATGGTCCCTCAGCAAGCCCTTGTGATTCGAAATGGTGAGAAAATGAGCATAAATGCCGAGGAGGTTGTGGTTGGGGATCTGGTAGAAGTGAAAGGAGGAGACCGAATTCCTGCTGACCTCAGAATCATATCTGCAAATGGCTGCAAGGTGGATAACTCCTCACTCACTGGTGAATCAGAACCCCAGACGAGGTCTCCAGATTTCACAAATGAAAACCCCCTGGAGACTAGGAACATTGCCTTCTTTTCAACCAATTGTGTTGAAGGCACCGCACGTGGTATTGTTGTCTACACTGGGGATCGCACTGTGATGGGAAGAATTGCCACACTTGCTTCTGGGCTCGAAGGAGGCCAGACCCCCATTGCTGCAGAAATTGAACATTTTATCCACATCATCACGGGTGTGGCTGTGTTCCTGGGTGTGTCTTTCTTCATTCTTTCTCTCATCCTTGAGTACACCTGGCTTGAGGCTGTCATCTTCCTCATCGGTATCATCGTAGCCAATGTGCCAGAAGGTTTGCTGGCCACTGTCACGGTCTGTCTGACACTTACTGCCAAACGCATGGCGAGGAAGAACTGCTTAGTGAAGAACTTAGAAGCTGTGGAGACCTTGGGGTCCACATCCACCATCTGCTCGGATAAAACTGGAACTCTGACTCAGAACCGGATGACAGTGGCCCACATGTGGTTTGACAATCAAATCCATGAAGCTGATACGACAGAGAATCAGAGTGGTGTCTCTTTTGACAAGACTTCAGCTACCTGGCTTGCTCTGTCCAGAATTGCAGGTCTTTGTAACAGGGCAGTGTTTCAGGCTAACCAGGAAAACCTACCTATTCTTAAGCGGGCAGTTGCGGGAGATGCTTCTGAGTCAGCGCTCTTAAAATGCATCGAGCTGTGCTGTGGTTCTGTGAAGGAGATGAGAGAAAGATACGCCAAAATCGTCGAGATACCCTTCAACTCCACCAACAAGTACCAGTTGTCCATTCATAAGAACCCCAACACCTCGGAGCCCCGACACCTGTTGGTGATGAAGGGTGCCCCAGAAAGGATCCTAGACCGTTGCAGCTCTATCCTCCTCCATGGCAAGGAGCAGCCCCTTGATGAGGAGCTGAAAGATGCCTTTCAGAATGCCTACTTGGAGCTGGGGGGCCTCGGAGAACGAGTCTTAGGTTTCTGCCACCTCTTCCTGCCAGATGAGCAGTTTCCTGAAGGGTTCCAGTTTGACACCGACGATGTGAATTTCCCTGTCGACAATCTGTGCTTTGTGGGGCTCATCTCCATGATCGACCCTCCGCGGGCGGCCGTTCCCGATGCCGTGGGCAAATGTCGGAGCGCTGGGATCAAGGTCATCATGGTCACAGGAGACCATCCCATCACAGCTAAAGCTATTGCCAAAGGTGTGGGCATCATCTCAGAAGGCAATGAGACTGTAGAAGACATTGCTGCCCGCCTCAACATCCCAGTCAACCAGGTGAACCCCAGGGATGCCAAGGCCTGTGTAGTACATGGCAGTGATCTAAAGGACATGACCTCCGAGCAGCTGGATGACATTTTGAAGTACCATACTGAGATTGTGTTCGCCAGGACCTCCCCTCAGCAGAAGCTCATCATTGTGGAAGGCTGCCAGAGACAGGGCGCTATCGTGGCTGTGACAGGTGACGGTGTGAATGACTCTCCAGCTTTGAAGAAAGCAGACATTGGGGTTGCCATGGGGATTGCTGGCTCAGATGTGTCCAAGCAAGCTGCTGACATGATTCTTTTGGATGACAACTTTGCCTCAATTGTGACTGGAGTAGAGGAAGGTCGTCTGATCTTTGATAACTTAAAGAAATCCATTGCTTATACCTTAACCAGTAACATTCCCGAGATCACCCCCTTCCTGATATTTATTATCGCAAACATTCCACTACCACTGGGGACCGTCACCATCCTCTGCATTGACTTGGGCACTGACATGGTTCCTGCCATCTCCCTGGCTTATGAGCAGGCTGAGAGTGACATCATGAAGAGACAGCCCAGAAATCCCAAAACAGACAAACTTGTGAATGAGCGGCTGATCAGCATGGCCTATGGGCAGATTGGTATGATCCAGGCCCTGGGTGGCTTCTTTACTTACTTTGTGATTCTGGCTGAGAATGGCTTCCTCCCGCTTCACCTGTTGGGCCTCCGAGTGGACTGGGATGACCGCTGGATCAACGATGTGGAAGACAGCTACGGACAGCAGTGGACCTATGAGCAGAGGAAAATCGTGGAGTTCACTTGCCACACAGCCTTCTTCGTCAGTATCGTGGTGGTGCAGTGGGCTGACTTGGTCATCTGTAAGACCAGGAGGAATTCAGTCTTCCAGCAGGGGATGAAGAACAAGATCTTGATATTTGGCCTCTTTGAAGAGACTGCCCTGGCTGCTTTCCTTTCCTACTGCCCTGGAATGGGTGTTGCGCTTCGGATGTATCCCCTCAAACCTACCTGGTGGTTCTGTGCCTTCCCCTACTCTCTTCTCATCTTTGTATATGACGAAGTCAGAAAACTCATCATCAGGCGACGCCCTGGCGGCTGGGTGGAGAAGGAAACCTACTAC---
>saiBol1
ATGCTCACAGGGGCAGGGGTTGGACGTGATAAA---TATGAACCTGCGGCTGTTTCGGAACAAGGTGATAAA---AAGGGCAAAAAGGTCAAAAAAGAAAGGGATATGGATGAACTGAAGAAAGAAGTTTCTATGGATGATCATAAACTTAGCCTTGATGAACTTCATCGTAAATATGGAACAGACTTGAGCCGGGGCTTAACATCTGCTCGAGCAGCTGAGATCCTGGCGCGAGATGGCCCCAACGCCCTCACTCCCCCTCCCACTACTCCTGAATGGATCAAATTTTGTCGGCAGCTCTTTGGGGGCTTCTCAATGTTACTGTGGATTGGAGCGATTCTTTGTTTCTTGGCTTATAGCATCCAAGCT---GCTACAGAAGAGGAACCTCAAAACGATAATCTGTACCTGGGTGTGGTGCTATCAGCTGTTGTCATTATAACTGGTTGCTTCTCCTACTATCAGGAAGCTAAAAGTTCAAAGATCATGGAATCCTTCAAAAACATGGTCCCTCAGCAAGCCCTTGTGATTCGAAATGGTGAGAAGATGAGCATAAATGCCGAGGAAGTTGTGGTTGGGGATCTGGTAGAAGTAAAAGGGGGAGACCGAATTCCTGCTGACCTCAGAATCATATCTGCAAATGGCTGCAAGGTGGATAACTCCTCCCTCACTGGTGAATCAGAACCCCAGACTAGGTCTCCAGATTTCACAAATGAAAACCCCCTGGAGACTAGGAACATTGCCTTCTTTTCAACCAATTGTGTTGAAGGCACCGCCCGTGGCATTGTTGTCTACACTGGGGATCGCACTGTGATGGGAAGAATTGCCACACTTGCTTCTGGGCTCGAAGGAGGCCAGACCCCCATTGCTGCAGAAATTGAACATTTTATCCACATCATCACGGGTGTGGCTGTGTTCCTGGGTGTGTCTTTCTTCATCCTTTCTCTCATCCTTGAGTACACCTGGCTTGAGGCTGTCATCTTCCTCATCGGTATCATCGTGGCCAATGTGCCGGAAGGTTTGCTGGCCACTGTCACGGTCTGTCTGACGCTTACCGCCAAGCGCATGGCGAGGAAGAACTGCTTAGTGAAGAACTTAGAAGCGGTGGAGACTTTGGGGTCCACGTCCACCATCTGCTCGGATAAAACTGGGACTCTGACTCAGAACCGGATGACAGTGGCCCACATGTGGTTTGACAATCAAATCCATGAAGCTGATACGACAGAGAATCAGAGTGGTGTCTCTTTTGACAAGACTTCAGCTACCTGGCTTGCTCTGTCCAGAATTGCAGGTCTTTGCAACAGGGCAGTGTTTCAGGCTAACCAGGAAAACCTACCTATTCTTAAGCGGGCAGTTGCGGGAGATGCCTCTGAGTCAGCACTGTTAAAATGCATCGAGCTGTGCTGTGGTTCCGTGAAGGAGATGAGAGAAAGATATGCCAAAATCGTCGAGATACCCTTCAACTCCACCAACAAGTACCAGTTGTCCATTCATAAGAACCCCAATGCCTCGGAGCCCCGACACCTGTTGGTGATGAAGGGTGCCCCGGAAAGGATCCTGGACCGGTGCAGCTCCATCCTCCTACACGGCAAGGAGCAGCCCCTTGATGAGGAGCTGAAAGACGCCTTTCAGAATGCCTACTTGGAGCTGGGGGGCCTCGGGGAGCGAGTCTTAGGTTTCTGCCACCTCTTTCTGCCAGACGAACAGTTTCCTGAAGGGTTCCAGTTTGACACCGATGATGTGAATTTCCCTATCGATAATCTGTGCTTTGTTGGGCTCATCTCCATGATCGATCCTCCACGGGCGGCTGTTCCCGATGCTGTGGGCAAATGTCGAAGTGCTGGAATTAAGGTCATCATGGTCACAGGAGACCATCCCATCACAGCTAAAGCTATTGCCAAAGGTGTGGGCATCATCTCAGAAGGCAATGAGACCGTAGAAGACATCGCTGCCCGTCTCAACATCCCAGTCAACCAGGTGAACCCCAGGGATGCCAAGGCCTGTGTAGTTCATGGCAGTGATCTAAAGGACATGACCTCCGAGCAGCTGGATGACATTTTGAAGTACCACACTGAGATTGTGTTTGCCAGGACCTCCCCTCAGCAGAAGCTCATCATTGTGGAAGGCTGCCAGAGACAGGGTGCTATCGTGGCTGTGACAGGTGACGGTGTGAATGACTCTCCAGCTTTGAAGAAAGCGGACATTGGGGTTGCCATGGGGATTGCTGGCTCAGATGTGTCCAAGCAAGCTGCTGACATGATTCTTTTGGATGACAACTTTGCCTCAATTGTGACTGGAGTAGAGGAAGGTCGTCTGATCTTTGATAACTTAAAGAAATCCATTGCTTATACCTTAACCAGTAACATTCCCGAGATCACCCCCTTCCTGATATTTATTATTGCAAACATTCCACTACCACTGGGGACCGTCACCATCCTCTGCATTGACTTGGGCACTGACATGGTTCCTGCCATCTCCCTGGCTTACGAGCAGGCTGAGAGTGACATCATGAAGAGACAGCCCAGAAATCCCAAAACAGACAAACTTGTGAACGAGCGGCTGATCAGTATGGCCTATGGGCAGATTGGTATGATCCAGGCCCTGGGTGGCTTCTTTACGTACTTTGTGATTCTGGCTGAGAATGGCTTCCTCCCACTTCACCTGTTGGGCCTCCGAGTGGACTGGGATGACCGCTGGATCAACGACGTGGAAGACAGCTACGGACAGCAGTGGACCTATGAGCAGAGGAAAATCGTGGAGTTCACCTGCCACACAGCCTTCTTCGTCAGTATCGTGGTGGTGCAGTGGGCTGACTTGGTCATCTGTAAGACCAGGAGGAATTCAGTCTTCCAGCAGGGGATGAAGAACAAGATCTTGATATTTGGCCTCTTTGAAGAGACTGCCCTGGCTGCGTTCCTTTCCTACTGCCCTGGAATGGGTGTTGCTCTTAGGATGTATCCCCTCAAACCTACCTGGTGGTTCTGTGCCTTCCCCTACTCTCTTCTCATCTTCGTATATGACGAAGTCAGAAAACTCATCATCAGGCGACGCCCTGGCGGCTGGGTGGAGAAGGAAACCTACTAC---
>otoGar3
ATG------GGGAAGGGGGTTGGACGTGATAAA---TATGAGCCCGCAGCAGTTTCGGAACAGGGTGACAAA---AAGGGCAAAAAGGCCAAGAAAGACAGGGACATGGATGAACTAAAGAAAGAAGTGACTATGGATGACCATAAACTTAGCCTTGATGAACTTCATCGTAAATATGGAACAGACTTGAGCCGTGGCTTGACATCTGCTCGAGCAGCCGAAATCCTGGCCCGAGATGGTCCTAACGCACTCACACCCCCTCCCACTACTCCTGAATGGATCAAATTCTGTCGGCAGCTGTTTGGGGGTTTCTCAATGTTACTGTGGATTGGAGCGATCCTTTGTTTCTTGGCTTACAGCATCCAGGCT---GCCACGGAAGAGGAACCTCAAAATGATAACCTGTACCTTGGAGTGGTGCTGTCAGCGGTTGTCATCATAACTGGCTGCTTCTCCTACTATCAAGAAGCTAAAAGTTCAAAGATCATGGAATCCTTCAAAAACATGGTCCCTCAGCAAGCCCTTGTGATCCGAAATGGTGAGAAAATGAGCATCAATGCAGAGGAGGTCGTGGTCGGGGATCTGGTGGAAGTGAAAGGAGGGGACCGAATCCCCGCTGATCTCAGAATCATATCTGCGAACGGCTGCAAGGTGGATAACTCTTCACTCACTGGTGAATCGGAACCCCAGACGAGGTCTCCAGATTTCACAAATGAGAACCCTCTGGAGACGAGGAACATCGCCTTCTTTTCCACCAACTGTGTTGAGGGGACTGCACGTGGCATTGTCGTATACACTGGCGATCGCACTGTCATGGGAAGAATCGCCACACTGGCTTCTGGGCTAGAAGGCGGCCAGACCCCCATTGCTGCAGAAATTGAACATTTTATCCACCTGATCACGGGTGTGGCTGTGTTCCTGGGTGTGTCTTTCTTCATCCTTTCCCTGATCCTTGAGTACACCTGGCTTGAAGCTGTCATCTTCCTCATTGGTATCATTGTAGCCAATGTACCAGAGGGCCTGCTGGCCACTGTCACGGTGTGTCTGACACTCACTGCCAAGCGCATGGCAAGGAAAAACTGCTTAGTGAAAAACTTAGAAGCTGTGGAGACCTTGGGGTCCACATCCACCATCTGCTCGGATAAGACTGGAACTCTGACTCAGAACCGGATGACAGTGGCCCACATGTGGTTTGACAATCAAATCCACGAAGCTGATACAACCGAGAACCAGAGTGGTGTCTCTTTTGACAAGACTTCAGCCACCTGGCTTGCTCTCTCCAGAATTGCTGGTCTTTGTAACAGGGCAGTGTTTCAGGCTAACCAGGAGAACCTACCTATTCTTAAGCGGGCTGTTGCCGGAGATGCCTCTGAGTCAGCGCTTCTAAAATGCATTGAGGTGTGCTGTGGATCTGTGAAGGAGATGAGAGAAAGATATGCCAAAATCGTGGAGATACCCTTCAACTCCACCAACAAGTACCAGTTGTCCATTCATAAGAACCCCAACACGTCTGAGCCCCGACACCTTTTGGTGATGAAGGGCGCCCCAGAAAGAATCCTGGACCGTTGCAGCTCGATCCTGATCCACGGCAAGGAGCAGCCCCTGGACGAGGAGCTGAAGGACGCCTTTCAGAATGCCTACCTGGAGCTGGGCGGCCTCGGAGAGCGGGTGCTAGGTTTCTGCCACCTCCTTCTACCAGATGAGCAGTTTCCTGAAGGGTTCCAGTTCGACACTGATGATGTGAATTTCCCTGTGGATAACCTCTGCTTTGTCGGGCTCATCTCCATGATCGACCCTCCACGGGCGGCTGTTCCCGATGCTGTGGGCAAATGCCGAAGTGCTGGAATTAAGGTCATCATGGTCACGGGAGATCATCCAATCACAGCCAAAGCCATTGCCAAAGGTGTGGGCATCATCTCAGAAGGCAATGAGACCGTGGAAGACATTGCTGCCCGGCTCAACATCCCAGTCAGCCAGGTGAACCCCAGAGATGCCAAGGCCTGTGTGGTACATGGCAGTGATCTGAAGGACATGACCTCTGAGCAACTGGATGAGATTTTGAAGTACCACACGGAGATCGTGTTCGCCAGGACCTCCCCTCAGCAGAAGCTTATCATTGTGGAAGGCTGCCAGAGACAGGGTGCTATTGTGGCTGTCACTGGCGATGGTGTGAATGACTCCCCAGCTTTGAAGAAAGCGGACATCGGGGTTGCTATGGGGATTGCTGGCTCAGACGTGTCTAAGCAAGCTGCTGACATGATTCTTTTGGATGACAACTTTGCCTCCATTGTGACTGGAGTAGAAGAAGGTCGTCTGATCTTTGATAACTTGAAGAAATCCATTGCTTATACCCTAACCAGTAACATTCCAGAAATTACCCCCTTCCTGATATTTATTATTGCAAACATTCCACTACCACTGGGGACTGTCACCATCCTCTGCATTGACTTGGGCACTGACATGGTTCCTGCCATCTCCCTGGCTTATGAGCAGGCTGAGAGTGACATCATGAAGAGACAGCCCAGGAATCCCAAAACGGACAAACTCGTGAATGAGCGGCTGATCAGCATGGCCTATGGACAGATCGGTATGATCCAGGCCCTGGGGGGCTTTTTCACTTACTTTGTGATCCTGGCTGAGAATGGCTTCCTCCCAATTCACCTGTTGGGCCTCCGAGTGGACTGGGATGACCGCTGGATCAATGATGTGGAGGACAGCTATGGACAGCAGTGGACCTACGAGCAGAGGAAAATCGTGGAGTTCACCTGCCACACAGCCTTCTTCGTCAGTATCGTGGTGGTGCAGTGGGCCGACTTGGTCATCTGTAAGACCAGGAGGAATTCAGTCTTCCAGCAGGGGATGAAGAACAAGATCTTAATATTTGGCCTCTTTGAAGAGACGGCCCTTGCTGCTTTCCTTTCCTACTGCCCTGGAATGGGTGTCGCCCTTAGGATGTATCCCCTCAAACCTACCTGGTGGTTCTGTGCCTTCCCCTACTCTCTCCTCATCTTCGTATATGACGAAGTCAGAAAACTCATCATCAGGCGACGCCCTGGCGGCTGGGTGGAGAAGGAAACCTACTAC---
>micMur3
ATG------GGGAAGGGGGTTGGACGTGATAAA---TATGAGCCCGCAGCAGTTTCAGAACATGGTGACAAA---AAGGGCAAAAAGGCCAAGAAAGAGAGGGACATGGATGAACTGAAGAAAGAAGTTTCTATGGATGACCATAAACTTAGCCTTGATGAACTTCATCGTAAATATGGAACAGACTTGAGCCGTGGCTTGACATCTGCTCGAGCTGCTGAGATCCTGGCCCGAGACGGTCCCAATGCCCTCACGCCCCCTCCCACTACTCCTGAATGGGTCAAATTCTGTCGGCAGCTGTTTGGGGGTTTCTCGATGTTACTGTGGATTGGGGCGATTCTTTGTTTCTTGGCTTACAGCATCCAAGCT---GCCACAGAAGAGGAACCTCAGAATGATAATCTGTACCTTGGAGTGGTGCTGTCAGCGGTTGTCATCATAACTGGCTGCTTCTCCTACTACCAGGAAGCTAAAAGTTCGAAGATCATGGAATCCTTCAAAAACATGGTCCCTCAGCAAGCCCTTGTGATCCGAAACGGTGAGAAAATGAGCATAAACGCAGAGGAAGTTGTGGTTGGGGATCTGGTGGAAGTGAAAGGAGGGGACCGAATCCCCGCCGACCTCAGGATCATATCTGCAAATGGCTGCAAGGTGGACAACTCTTCACTCACTGGTGAATCGGAACCCCAGACTAGGTCTCCGGATTTCACAAATGAGAACCCCCTGGAGACGAGGAACATTGCCTTCTTTTCAACCAACTGTGTTGAAGGCACTGCACGTGGCATTGTTGTATACACTGGGGATCGCACTGTGATGGGAAGAATCGCCACACTTGCTTCTGGGCTAGAAGGGGGCCAGACCCCGATTGCTGCAGAAATTGAACATTTTATCCAACTCATCACGGGTGTAGCTGTGTTCCTGGGTGTGTCTTTCTTCATCCTTTCTCTGATCCTTGAGTACACCTGGCTTGAGGCTGTCATCTTCCTCATCGGTATCATCGTAGCCAACGTGCCAGAGGGCCTGCTGGCCACTGTCACGGTGTGTCTGACGCTTACTGCCAAACGCATGGCGAGGAAAAACTGCTTAGTGAAGAACTTAGAAGCCGTGGAGACTTTGGGGTCCACATCCACCATCTGCTCAGATAAAACTGGAACTCTGACTCAGAACCGGATGACAGTGGCCCACATGTGGTTTGACAATCAAATCCATGAAGCTGATACAACCGAGAATCAGAGTGGTGTCTCTTTTGACAAGACTTCAGCTACCTGGCTTGCTCTGTCCAGAATTGCAGGTCTTTGTAACAGGGCAGTGTTTCAGGCTAACCAGGAAAACCTCCCTATTCTTAAGCGGGCTGTTGCAGGAGATGCCTCTGAGTCAGCGCTCTTAAAATGCATCGAGCTGTGCTGTGGTTCTGTGAAGGAGATGAGAGAGAGATACGCCAAAATAGTAGAGATACCCTTCAACTCCACCAACAAGTACCAGTTGTCCATTCATAAGAACCCCAACACGTCTGAGCCCCGACACCTGTTGGTGATGAAGGGCGCTCCAGAAAGGATCCTGGACCGTTGCAGCTCTATTCTTCTCCACGGCAAGGAGCAGCCCCTGGATGAGGAGTTGAAAGACGCCTTTCAGAATGCCTACCTGGAGCTGGGTGGCCTCGGAGAGCGAGTGCTAGGTTTCTGCCACCTCTTTCTGCCAGATGAACAGTTTCCCGAAGGGTTCCAGTTTGACACCGATGATGTGAACTTCCCTGTTGATAATCTCTGCTTTGTTGGGCTCATCTCCATGATCGACCCTCCGCGGGCAGCTGTTCCTGATGCCGTGGGCAAATGTCGAAGTGCTGGAATTAAGGTCATCATGGTCACGGGAGACCATCCAATCACAGCCAAGGCCATCGCCAAGGGTGTGGGCATCATCTCAGAAGGCAATGAGACCGTGGAAGACATCGCTGCCCGCCTCAACATCCCAGTCAGCCAGGTGAACCCCAGAGATGCAAAGGCCTGCGTGGTACATGGCAGTGACCTGAAGGACATGACCTCGGAGCAACTGGACGAGATTCTCAAGTACCACACAGAGATCGTGTTTGCCAGGACCTCCCCTCAGCAGAAGCTTATCATCGTGGAAGGCTGCCAGAGACAGGGTGCCATCGTGGCTGTCACCGGCGACGGTGTAAACGACTCTCCAGCTTTGAAGAAAGCAGACATTGGGGTTGCCATGGGGATTGCTGGCTCAGATGTGTCTAAGCAAGCTGCTGACATGATTCTTCTGGATGACAACTTTGCCTCCATTGTGACTGGAGTAGAGGAAGGTCGTCTGATCTTTGATAACTTGAAGAAATCCATTGCTTACACCCTAACCAGTAACATTCCAGAGATCACCCCCTTCCTGATATTTATTATTGCAAACATTCCGCTACCACTGGGGACTGTCACCATCCTCTGCATCGACTTGGGCACTGACATGGTTCCTGCCATCTCCCTGGCTTACGAGCAAGCTGAAAGTGACATCATGAAGAGACAGCCCAGAAATCCCAAAACGGACAAGCTTGTGAATGAGCGGCTGATCAGCATGGCCTACGGACAGATTGGTATGATCCAGGCCCTGGGGGGCTTCTTCACTTACTTTGTGATTCTGGCTGAGAATGGCTTCCTCCCGATTCACCTGCTGGGCATCCGAGTGGACTGGGACGACCGCTGGATCAACGACGTGGAAGACAGCTATGGACAGCAGTGGACCTACGAGCAAAGGAAGATCGTGGAGTTCACCTGCCACACAGCCTTCTTCGTCAGTATTGTGGTGGTGCAGTGGGCTGACTTGGTCATCTGTAAGACCAGGAGGAATTCAGTTTTCCAGCAGGGAATGAAGAACAAGATCTTAATATTTGGCCTCTTCGAAGAGACAGCCCTTGCTGCTTTCCTTTCCTACTGCCCTGGAATGGGTGTTGCCCTTAGGATGTATCCCCTCAAACCTACCTGGTGGTTCTGTGCCTTCCCCTACTCTCTCCTCATCTTCGTGTATGACGAAGTCAGAAAACTCATCATCAGGCGACGCCCTGGCGGCTGGGTGGAGAAGGAAACCTACTAC---
>tarSyr2
GTT------------------GGACGTGATAAG---TATGAACCCGCCGCTGTTTCAGAGCAAGGCGATAAA---AAGGGCAAGAAAGCCAAGAAAGACAGGGACATGGATGAGCTGAAGAAAGAAGTTACTATGGATGACCATAAACTTAGCCTGGATGAACTTCACCGTAAATATGGAACAGACCTGAGCCGAGGCTTAACTTCTGCGCGAGCAGCTGAGATCCTGGCCCGAGATGGCCCCAATGCCCTCACTCCCCCTCCCACTACTCCTGAATGGATCAAATTTTGCCGGCAACTCTTTGGGGGATTTTCCATGCTACTGTGGATTGGAGCGATTCTTTGTTTCTTGGCTTATAGCATCCAGGCT---GCTACGGAGGAGGAACCTCAGAATGACAATCTGTACCTTGGTGTGGTGCTGTCAGCGGTTGTCATCATAACTGGTTGCTTCTCCTACTATCAAGAAGCTAAAAGTTCCAAGATTATGGAATCCTTCAAGAACATGGTCCCTCAGCAAGCCCTTGTGATTCGCAATGGTGAAAAGATGAGCGTCAACGCAGAGGAGGTGGTCGTGGGGGACCTGGTGGAAGTCAAAGGAGGGGACCGAATCCCTGCCGACCTCAGGATCATCTCTGCAAATGGCTGCAAGGTGGACAACTCCTCACTCACTGGCGAATCAGAACCCCAGACTCGGTCTCCGGATTTCACAAATGAAAACCCCCTGGAGACAAGGAACATTGCCTTCTTTTCAACCAATTGTGTCGAAGGCACTGCACGCGGCATCGTCGTCTACACTGGGGATCGCACTGTGATGGGAAGAATCGCCACACTTGCTTCTGGGCTCGAAGGAGGCCAGACCCCCATTGCTGCAGAAATTGAGCATTTCATTCACATCATCACGGGCGTGGCTGTGTTCCTGGGTGTGTCTTTTTTCATCCTTTCCCTGATCCTTGAGTACACCTGGCTTGAGGCTGTTATCTTCCTCATCGGCATCATCGTGGCCAACGTGCCAGAAGGTCTGCTGGCCACTGTCACGGTGTGTCTGACGCTCACTGCTAAGCGCATGGCGAGGAAAAACTGCCTCGTGAAGAACCTGGAAGCTGTGGAGACCTTGGGGTCCACATCTACCATCTGCTCGGATAAAACTGGAACTCTGACTCAGAACCGGATGACAGTGGCCCACATGTGGTTTGACAATCAAATCCACGAAGCTGATACGACAGAGAATCAGAGTGGTGTCTCATTCGATAAGACTTCAGCCACCTGGCTTGCTCTGTCCAGAATCGCGGGCCTATGCAACCGGGCGGTGTTTCAGGCTAACCAGGAAAACCTGCCTATTCTTAAGCGGGCGGTTGCAGGAGACGCCTCTGAGTCAGCACTCTTAAAATGCATCGAGCTGTGCTGCGGTTCTGTGAAGGAGATGCGAGATCGATACGCCAAAATTGTCGAGATCCCCTTCAACTCCACCAACAAGTACCAGCTGTCCATCCATAAGAGCCCCAACACGTCTGAGCCCCGGCACCTGTTGGTCATGAAGGGCGCCCCGGAGAGAATCCTGGACCGCTGCAGCTCCATCCTGCTCCATGGCAAGGAGCAGCCCCTGGATGAGGAGCTGAAGGACGCCTTTCAGAATGCCTACCTGGAGCTGGGCGGCCTCGGCGAGCGAGTCCTAGGTTTCTGCCACCTCTTCCTGCCAGACGAGCAGTTTCCAGAAGGGTTCCAGTTTGACACCGATGACGTGAATTTCCCTGTCGAGCACCTCTGCTTTGTCGGGCTCATCTCCATGATTGACCCTCCGCGGGCGGCTGTTCCCGACGCCGTGGGCAAATGCCGAAGTGCCGGAATCAAGGTCATCATGGTCACCGGAGACCATCCCATCACAGCCAAAGCCATTGCCAAAGGGGTGGGCATCATCTCCGAAGGCAACGAGACAATGGAAGACATCGCTGCCCGCCTCAACATCCCAGTCAGCCAGGTGAACCCCAGAGATGCCAAGGCCTGCGTAGTACATGGCAGTGATCTCAAGGACATGACCTCTGAGCAGCTGGATGACATTTTGAAGTACCACACTGAGATTGTGTTTGCCAGGACCTCCCCTCAGCAGAAGCTTATCATTGTGGAAGGCTGCCAGAGACAGGGCGCTATTGTGGCTGTGACCGGTGATGGCGTAAATGACTCTCCGGCCCTGAAGAAGGCGGACATCGGGGTTGCTATGGGGATCGCCGGCTCTGATGTGTCCAAGCAAGCTGCGGACATGATTCTTTTGGACGACAACTTTGCCTCGATCGTGACTGGGGTGGAGGAAGGTCGTCTGATCTTTGATAACTTGAAGAAATCCATTGCTTACACCCTAACCAGCAACATTCCAGAGATCACTCCCTTCCTGATATTTATTATTGCAAACATTCCACTGCCACTGGGGACCGTCACCATCCTCTGCATTGACTTGGGCACTGACATGGTTCCTGCCATCTCCCTGGCTTATGAGCAAGCTGAGAGTGACATCATGAAGAGACAGCCCAGAAATCCCAAAACAGACAAACTCGTCAACGAGCGGCTCATCAGCATGGCCTACGGACAGATCGGTATGATCCAGGCCCTGGGGGGCTTCTTCACCTACTTTGTGATTCTGGCTGAGAACGGCTTCCTCCCGATTCACCTGCTGGGCCTCCGAGTCGACTGGGATGACCGCTGGATCAACGATGTGGAAGACAGCTACGGGCAGCAGTGGACCTACGAGCAGAGGAAGATCGTGGAGTTCACCTGCCACACAGCGTTCTTCGTCAGTATCGTGGTGGTGCAGTGGGCCGACTTGGTCATCTGCAAGACCAGGAGGAATTCCGTCTTCCAGCAGGGGATGAAGAACAAGATCTTAATATTTGGCCTCTTCGAAGAGACGGCCCTCGCTGCTTTCCTCTCCTACTGCCCCGGAATGGGTGTGGCCCTTAGGATGTATCCCCTCAAACCTACCTGGTGGTTCTGTGCCTTCCCCTACTCTCTTCTCATCTTCGTATATGACGAAGTCAGAAAACTCATCATCAGGCGACGCCCTGGCGGCTGGGTGGAGAAAGAGACCTACTAC---
>sorAra2
GTT------------------GGACGTGATAAA---TATGAACCTGCTGCTGTGTCAGAGCAGGGCAACAAA---AAG------AAGCAGAAGAAGGAGAGGGATATGGATGAACTGAAGAAAGAAGTTTCTATGGATGACCATAAACTTAGCCTGGATGAGCTTCATCGGAAGTATGGAACAGACTTGAACCGAGGCTTAACCACTGCTCGTGCTGCCGAGATCCTGGCCCGAGATGGTCCCAATGCGCTCACCCCTCCTCCTACCACACCTGAGTGGATCAAATTCTGCCGGCAACTGTTCGGGGGGTTCTCAATGTTGTTGTGGATCGGCGCAATTCTTTGTTTCCTGGCTTATAGCATTCAAGCT---GCCACGGAAGAAGAACCTCAGAATGATAATCTGTATCTTGGGGTGGTGCTTTCAGCTGTCGTCATCATCACTGGTTGTTTCTCTTACTATCAAGAAGCTAAAAGCTCCAAGATCATGGAATCCTTCAAGAACATGGTTCCTCAGCAAGCGCTTGTCATTCGAAATGGTGAGAAGTTGAGCATCAATGCCGAGGAAGTTGTGGTTGGGGATCTGGTGGAGGTGAAGGGCGGTGACCGGATCCCTGCAGACCTGAGGATCATATCTGCGAACGGCTGTAAGGTGGACAACTCTTCACTCACTGGTGAATCAGAACCCCAGACCAGGTCTCCGGATTTCACCCACGAAAACCCCCTGGAGACAAGGAACATCGCCTTCTTCTCAACTAACTGTGTTGAAGGCACAGCCCGTGGCATCGTTGTGTACACTGGGGATCGCACTGTGATGGGGAGAATCGCCACCCTCGCCTCAGGCCTGGAGGGAGGCCAGACCCCAATTGCTGCAGAAATCGAGCACTTCATTCATCTCATTACTGGCGTGGCCGTGTTCCTGGGTGTGTCCTTCTTCATCCTGTCTCTGATCCTGGAGTACACCTGGCTGGAAGCTGTCATCTTCCTCATCGGTATCATTGTAGCCAACGTGCCAGAAGGGCTGCTGGCCACTGTCACGGTGTGCCTGACTCTCACTGCCAAACGCATGGCGCGGAAGAACTGCTTAGTGAAGAACTTAGAAGCTGTGGAGACCCTCGGGTCCACATCCACCATCTGCTCAGATAAAACTGGAACTCTGACCCAGAACCGGATGACAGTGGCCCACATGTGGTTTGACAATCAGATCCATGAAGCTGACACAACGGAGAACCAGAGTGGTGTCTCTTTCGACAAGACTTCAGCCACCTGGATTGCTCTGTCCAGGATTGCAGGTCTCTGCAACCGCGCTGTGTTCCAGGCGAACCAGGAGAACCTTCCTATCCTGAAGCGGGCTGTGGCGGGAGATGCCTCGGAGTCGGCGCTCCTGAAGTGCATCGAGGTGTGCTGCGGCTCTGTGAAGGAGATGCGGGAGCGCTACGCCAAGATCGTGGAGATCCCCTTCAACTCCACCAACAAGTACCAGCTGTCCATTCATAAAAACCCCAACACGAATGAGCCCCGACACCTGCTGGTGATGAAAGGTGCCCCCGAGAGGATCCTGGACCGCTGCAGCTCTATCCTCCTGCACGGCAAGGAGCAGCCCCTGGACGAGGAGCTCAAGGATGCCTTCCAGAACGCCTACCTGGAGCTGGGCGGCCTCGGAGAGCGCGTGCTAGGTTTCTGCCACCTCTTGCTGCCTGATGAGCAGTTTCCTGAAGGATTCCAGTTTGACACCGATGATGTGAACTTCCCCGTCGACAATCTCTGCTTTGTTGGGCTCATCTCCATGATTGACCCTCCTCGGGCAGCTGTCCCTGATGCTGTGGGCAAGTGCCGAAGTGCTGGAATTAAGGTCATCATGGTTACCGGAGACCATCCCATCACAGCCAAAGCCATTGCCAAAGGTGTAGGGATCATCTCAGAAGGCAATGAGACTGTGGAAGATATTGCTGCACGCCTCAACATCCCCGTGAGCCAGGTGAACCCCAGAGATGCCAAGGCATGCGTGGTACATGGAAGTGATCTGAAGGACATGACTTCTGAGCAGCTGGATGACATTCTTAAGTACCACACAGAGATCGTGTTTGCCAGAACCTCTCCTCAGCAGAAGCTTATCATTGTGGAGGGTTGCCAGAGGCAGGGAGCGATTGTGGCTGTGACTGGGGATGGCGTCAATGACTCCCCCGCTCTGAAGAAAGCAGACATTGGCGTCGCCATGGGGATTGCGGGCTCAGACGTGTCCAAGCAAGCCGCGGACATGATTCTCCTGGACGACAACTTCGCCTCCATTGTGACGGGGGTGGAAGAAGGTCGCCTGATCTTTGATAACTTGAAGAAATCCATCGCCTACACCCTGACCAGTAACATTCCAGAGATCACCCCCTTCCTGATATTTATTATTGCCAACATTCCACTCCCTCTGGGCACCGTTACCATCCTCTGCATCGATCTGGGCACAGACATGGTTCCCGCCATCTCCCTGGCTTATGAGCAAGCTGAAAGTGACATCATGAAGAGACAGCCCAGGAACCCCAAAACAGATAAGCTTGTGAATGAGCGTCTGATCAGCATGGCCTACGGGCAGATCGGCATGATCCAGGCCCTGGGGGGCTTCTTCACATACTTTGTGATTCTGGCGGAGAACGGCTTCCTCCCCATCCACCTGCTGGGTATCCGCGTGGACTGGGATGACCGTTGGATCAACGACGTGGAGGACAGCTATGGACAGCAGTGGACTTACGAGCAGAGGAAGATCGTGGAGTTCACCTGCCACACCGCCTTCTTTGTCAGCATCGTGGTGGTGCAGTGGGCCGACTTGGTCATCTGTAAGACCAGGAGGAATTCTGTGTTCCAGCAGGGCATGAAGAACAAGATCCTGATATTCGGCCTCTTTGAAGAGACAGCCCTGGCTGCCTTCCTTTCCTACTGCCCTGGAATGGGGGTGGCCCTGAGGATGTATCCCCTCAAACCTACCTGGTGGTTCTGTGCCTTCCCCTACTCCCTTCTCATCTTCGTGTATGACGAAGTCAGGAAGCTCATCATCAGGAGACGCCCTGGAGGCTGGGTAGAGAAGGAGACCTACTAC---
>musFur1
ATG------GGAAAAGGGGTCGGACGTGATAAA---TATGAACCCGCAGCCGTTTCAGAGCATGGCGACAAG---AAG------AAGGCCAAGAAAGAGCGGGATATGGATGAACTGAAGAAAGAAGTTTCTATGGATGACCATAAACTTAGCCTTGACGAACTTCATCGCAAATACGGAACAGACCTGAGTCGAGGCTTGACAACTGCTCGAGCTGCAGAGATCCTGGCTCGAGATGGCCCCAATGCTCTCACCCCACCTCCCACCACTCCCGAATGGGTCAAGTTCTGTCGGCAGCTCTTTGGGGGTTTCTCGATGTTACTGTGGATCGGAGCAATTCTTTGTTTCTTAGCTTACGGCATCCTGGCT---GCCACGGAAGAGGAACTTCAAAATGATAACCTTTATCTTGGTGTGGTACTATCAGCTGTCGTCATCATAACTGGTTGTTTCTCCTACTATCAAGAAGCTAAAAGTTCCAAGATCATGGAATCCTTCAAAAACATGGTCCCCCAGCAAGCCCTGGTGATTCGAAATGGTGAAAAAATGAGCATTAACGCGGAGGAAGTTGTAGTTGGGGATCTGGTGGAAGTGAAAGGAGGGGACCGAATTCCTGCTGACCTCAGAATCATCTCTGCCAACGGCTGCAAGGTGGACAACTCCTCACTCACTGGTGAATCAGAGCCCCAGACTAGGTCTCCAGACTTCACAAATGAAAACCCCCTGGAAACGAGGAACATTGCCTTCTTTTCAACCAACTGTGTGGAAGGCACCGCGTGTGGCATTGTCGTGTACACCGGGGATCGCACCGTGATGGGAAGAATTGCCACACTTGCTTCCGGGCTGGAAGGAGGACAGACTCCCATTGCTGCTGAAATTGAGCATTTTATCCACATCATCACGGGTGTGGCCGTGTTCCTAGGTGTGTCCTTCTTCATCCTTTCTCTTATCCTTGAGTACACCTGGCTCGAGGCCGTCCTCTTTCTCATCGGCATCATCGTAGCCAACGTGCCCGAAGGTCTGCTGGCCACTGTCACGGTATGTCTGACCCTTACTGCCAAACGCATGGCAAGGAAAAACTGCTTAGTGAAGAACTTAGAAGCCGTGGAGACCTTGGGGTCCACATCTACCATCTGCTCGGATAAAACTGGAACTCTGACTCAGAACCGGATGACAGTGGCCCACATGTGGTTCGACAATCAAATCCATGAAGCCGACACGACAGAGAATCAGAGTGGTGTCTCATTTGACAAGAGTTCAGCCACCTGGCTCGCTTTGTCCAGAATTGCGGGTCTCTGTAACAGGGCGGTGTTTCAGGCAAACCAGGAAAATCTACCTATCCTTAAGCGGGCAGTGGCAGGCGACGCCTCGGAGTCCGCGCTCTTGAAATGCATCGAGCTGTGCTGTGGCTCTGTGAAGGAGATGAGAGAGCGATACGCCAAGATCGTGGAGATCCCCTTCAACTCCACCAACAAGTACCAGCTGTCCATCCACAAGAACCCCAACACGTCTGAGCCCCGACACCTGTTGGTGATGAAGGGTGCCCCGGAAAGGATCTTGGACCGCTGCAGCTCCATCCTCCTGCACGGCAAAGAGCAGCCCCTGGATGAGGAGCTGAAGGATGCCTTCCAGAACGCCTACCTGGAGCTCGGCGGCCTCGGAGAGCGTGTGCTAGGTTTCTGCCACCTGTTTCTGCCCGATGAACAATTTCCTGAAGGGTTCCAGTTTGACACAGATGATGTGAACTTCCCTGTTGAGAACCTCTGCTTTGTGGGCCTCATCTCCATGATTGACCCTCCGCGGGCTGCTGTCCCTGACGCTGTGGGCAAATGTCGCAGTGCTGGCATTAAGGTCATCATGGTCACTGGAGACCATCCAATCACAGCCAAAGCCATCGCCAAAGGTGTGGGCATCATCTCAGAAGGCAATGAGACCGTGGAAGACATTGCCGCCCGCCTCAACATCCCAGTGAGCCAGGTGAACCCCAGAGATGCCAAGGCCTGCGTGGTGCATGGAAGCGACCTGAAGGACATGACCTCTGAGCAGCTGGATGACATTCTGAAGTACCACACAGAGATCGTGTTTGCCAGGACTTCTCCTCAGCAGAAGCTTATCATCGTGGAAGGCTGCCAGAGACAGGGGGCTATCGTGGCTGTAACTGGCGATGGCGTGAACGACTCTCCAGCCCTGAAGAAGGCAGACATTGGGGTTGCTATGGGGATCGCTGGCTCCGATGTGTCCAAGCAAGCTGCCGACATGATTCTTCTGGATGACAACTTTGCATCAATTGTAACTGGAGTAGAAGAAGGTCGTCTGATCTTTGATAACTTGAAGAAATCTATTGCCTACACCCTGACCAGTAACATTCCGGAGATCACCCCCTTCCTGATATTTATTATTGCAAACATTCCACTACCACTGGGGACCGTCACCATCCTCTGCATTGACTTGGGCACGGACATGGTTCCTGCCATCTCCCTGGCTTACGAGCAAGCGGAGAGCGACATCATGAAGAGACAGCCCAGAAACCCCAAAACGGACAAGCTTGTGAATGAGCGGCTGATCAGCATGGCCTACGGGCAGATCGGTATGATCCAGGCCCTGGGCGGCTTCTTCACATACTTTGTGATTTTGGCTGAGAACGGCTTCCTCCCGACCCACCTGCTGGGCATCCGCGTGGACTGGGATGACCGCTGGATCAACGACGTGGAGGACAGCTACGGGCAGCAGTGGACTTACGAACAGAGGAAGATCGTGGAGTTCACTTGCCACACAGCCTTCTTTGTCAGTATCGTCGTGGTGCAGTGGGCTGATTTGGTCATCTGTAAGACCAGGAGGAACTCTGTCTTCCAACAGGGGATGAAGAACAAGATCTTAATATTTGGCCTCTTTGAAGAGACGGCCCTTGCTGCTTTCCTCTCCTACTGCCCTGGAATGGGTGTTGCCCTGAGGATGTACCCCCTCAAACCTACCTGGTGGTTCTGTGCCTTCCCCTACTCTCTTCTCATCTTCGTGTACGATGAAGTCCGAAAACTCATCATCAGGCGACGCCCTGGAGGCTGGGTAGAGAAGGAGACCTACTAC---
>lepWed1
------------------------------------------------------------------------------------------------------------------------------------------------------------------------------------------------------------------------------------------------------------------------------------------------------------------------------------------------------------------------------------------------------------------------------------------------------------------------------------------------------------------------------------------------------------------------------------------------------------------------------------------------------------------------------------------------------------------------------------------------------------------------------------------------------------------------------------------------------------------------------------------------------------------------------------------------------------------------------------------------------------------------------------------------------------------------------GTATGTCTGACCCTTACTGCCAAACGCATGGCAAGGAAAAACTGCTTAGTGAAGAACTTAGAAGCCGTGGAGACCTTGGGGTCCACGTCCACCATCTGCTCGGATAAAACTGGAACTCTGACTCAGAACCGGATGACAGTGGCCCACATGTGGTTCGACAATCAAATCCATGAAGCCGACACAACGGAGAATCAGAGTGGTGTCTCATTTGACAAGAGTTCAGCCACCTGGCTCTCTCTTTCCAGAATTGCGGGTCTCTGTAATAGGGCGGTGTTTCAGGCAAACCAGGAAAACCTACCTATCCTTAAGCGGGCAGTTGCAGGCGACGCCTCGGAGTCCGCGCTCTTGAAATGTATCGAGGTGTGCTGTGGCTCAGTGAGGGAGATGAGAGAGCGATACGCCAAGATCGTGGAGATCCCCTTCAACTCCACCAACAAGTACCAGCTGTCCATCCACAAGAACCTCAACACGTCTGAGCCCCGACACCTGTTGGTGATGAAGGGTGCCCCAGAAAGGATCTTGGACCGCTGCAGCTCCATCCTCCTGCACGGCAAGGAGCAGCCCCTGGATGAGGAGCTGAAGGATGCCTTTCAGAACGCCTACCTGGAGCTGGGCGGCCTTGGAGAGCGAGTGCTAGGTTTCTGCCACCTCTTTCTGCCCGACGAACAGTTTCCTGAAGGGTTCCAGTTTGACACGGATGAGGTGAATTTCCCTGTTGAAAACCTCTGCTTTGTGGGGCTTATCTCCATGATTGACCCTCCGCGGGCCGCCGTCCCTGATGCCGTGGGCAAGTGTCGCAGCGCTGGTATTAAGGTCATCATGGTCACTGGAGACCATCCAATCACAGCCAAAGCCATTGCCAAAGGTGTGGGCATCATCTCAGAAGGCAATGAGACTGTGGAAGACATCGCTGCCCGCCTCAACATCCCAGTGAGCCAGGTGAACCCCAGAGATGCCAAGGCCTGCGTGGTACATGGAAGCGACCTGAAGGACATGACCGCTGAGCAGCTGGATGACATTCTGAAGTACCACACGGAGATCGTGTTTGCCAGGACCTCTCCTCAGCAGAAGCTTATCATCGTGGAAGGCTGCCAGAGACAGGGGGCTATCGTAGCTGTAACTGGCGATGGCGTGAACGATTCTCCAGCCTTGAAGAAGGCAGACATTGGGGTTGCTATGGGGATTGCTGGCTCCGACGTGTCTAAGCAAGCTGCAGACATGATTCTTCTGGATGACAACTTTGCGTCAATTGTAACTGGAGTAGAAGAAGGTCGTCTGATCTTTGATAACTTGAAGAAATCCATTGCCTACACCCTGACCAGTAACATTCCAGAGATCACCCCCTTCCTGATATTTATTATTGCAAACATTCCATTACCCCTGGGGACTGTCACCATCCTCTGCATTGACCTGGGCACGGACATGGTTCCTGCCATCTCCCTGGCTTACGAGCAAGCTGAGAGCGACATCATGAAGAGACAGCCCAGAAACCCCAAAACGGACAAGCTTGTGAACGAGCGGCTGATCAGCATGGCCTACGGGCAGATTGGTATGATCCAGGCCCTGGGGGGCTTCTTCACATACTTTGTGATTCTGGCTGAGAACGGCTTCCTCCCGACCCACCTGCTGGGCATCCGAGTGGACTGGGATGACCGCTGGGTCAACGATGTGGAGGACAGCTACGGGCAGCAGTGGACCTACGAACAGAGGAAGATCGTGGAGTTCACGTGCCACACAGCCTTCTTTGTCAGCATCGTGGTGGTGCAGTGGGCTGATCTGGTCATCTGTAAGACCAGGAGGAACTCTGTCTTCCAACAGGGGATGAAGAACAAGATCTTAATATTTGGCCTCTTTGAAGAGACGGCCCTTGCTGCTTTCCTTTCCTACTGCCCTGGAATGGGTGTTGCCCTGAGGATGTACCCCCTCAAACCTACCTGGTGGTTCTGTGCCTTCCCCTACTCTCTCCTCATCTTCGTGTACGACGAAGTCCGAAAACTCATCATCAGGCGACGCCCTGGCGGCTGGGTAGAGAAAGAAACCTACTAC---
>HLturTru3
ATG------GGGAAGGGGGTTGGACGTGATAAA---TATGAACCCGCAGCTGTTTCAGAGCATGGCGACAAA---AAG------AAGGCCAAGAAAGAGAGGGATATGGATGAGCTGAAGAAGGAAGTTTCCATGGATGACCATAAACTTAGCCTTGATGAGCTTCATCGCAAATACGGAACGGACTTGAGCCGAGGCTTAACAACTGCCCGAGCTGCTGAGATCCTGGCCCGAGACGGTCCCAACGCCCTCACTCCTCCTCCCACAACCCCCGAGTGGATCAAGTTCTGTCGGCAGCTGTTTGGGGGGTTCTCAATGTTGCTGTGGATTGGAGCAATTCTTTGTTTCTTGGCCTATGGCATCCAAGCT---GCTACAGAAGAGGAACCTCAAAATGATAATCTGTATCTTGGTGTGGTGCTGTCTGCCGTCGTCATCATAACTGGGTGTTTCTCCTATTATCAAGAAGCTAAAAGCTCAAAGATCATGGAGTCCTTCAAAAACATGGTTCCTCAGCAAGCCCTCGTGATTCGAAATGGTGAAAAAATGAGCATAAATGCAGAAGAAGTTGTCGTTGGGGATCTGGTGGAAGTGAAAGGAGGGGATCGAATCCCTGCTGATCTCAGAATCATCTCTGCGAACGGCTGCAAGGTGGATAACTCCTCACTCACTGGAGAATCAGAACCGCAGACCAGGTCTCCGGACTTCACCAATGAAAATCCCCTGGAGACACGGAACATTGCCTTTTTTTCAACCAACTGCGTTGAAGGTACTGCACGTGGCATTGTCGTGTACACGGGGGATCGCACCGTGATGGGCAGAATCGCCACGCTCGCTTCTGGGCTGGAAGGGGGCCAGACTCCCATTGCCGCGGAAATTGAACATTTTATCCACATCATCACGGGTGTGGCCGTGTTCCTGGGCGTGTCGTTCTTCATCCTTTCTCTGATCCTTGAGTACACCTGGCTTGAGGCCGTCATCTTCCTCATCGGCATCATTGTAGCCAATGTGCCAGAAGGTTTGCTGGCCACCGTCACGGTGTGCCTGACCCTGACCGCCAAGCGCATGGCCAGGAAGAACTGCTTAGTGAAGAACCTGGAGGCTGTGGAGACCTTGGGGTCCACGTCCACCATCTGCTCAGACAAAACCGGAACCCTGACCCAGAACCGGATGACGGTGGCCCACATGTGGTTCGACAATCAGATCCACGAGGCCGACACGACGGAGAATCAGAGTGGTGTCTCATTCGACAAGACCTCGGCCACCTGGCTCGCTCTGTCCAGAATTGCAGGGCTTTGTAACAGGGCCGTGTTCCAGGCTAACCAGGAGAACCTGCCTATCCTGAAGCGGGCTGTTGCAGGCGATGCGTCCGAGTCCGCGCTCCTGAAGTGCATTGAGCTGTGCTGCGGTTCTGTGAAGGAGATGAGAGAGAGATACACCAAGATCGTTGAGATACCCTTCAACTCCACCAACAAGTACCAGTTGTCCATCCACAAGAACCCCAACACAGCTGAGCCCCGGCACCTGCTGGTGATGAAAGGTGCCCCGGAAAGGATCCTGGACCGCTGCAGCTCCATCCTCATCCACGGCAAGGAGCAGCCCCTGGACGAGGAGCTGAAGGACGCCTTTCAGAACGCCTACCTGGAGCTGGGTGGTCTTGGAGAGCGCGTCCTGGGTTTCTGCCACCTTTCCCTGCCAGATGAACAGTTTCCCGAAGGCTTCCAGTTTGACACCGATGATGTGAATTTCCCTGTTGATAATCTCTGCTTCGTGGGCCTCATCTCCATGATCGACCCACCACGGGCTGCCGTCCCTGATGCCGTGGGCAAATGTCGAAGTGCTGGAATTAAGGTCATCATGGTCACCGGAGACCATCCAATCACAGCCAAAGCCATTGCCAAAGGTGTGGGCATAATCTCGGAAGGAAACGAGACTGTAGAAGACATCGCTGCCCGCCTCAACATTCCAGTGAGCCAGGTGAACCCCAGGGATGCCAAGGCCTGCGTGGTACATGGGAGTGATCTGAAGGACATGACTTCCGAGCAGCTGGATGACATTCTGAAGTACCACACGGAGATCGTGTTTGCCAGGACCTCTCCGCAGCAGAAGCTCATCATTGTGGAAGGCTGCCAGAGACAGGGCGCCATTGTGGCTGTAACTGGCGACGGTGTCAATGACTCTCCGGCTTTGAAGAAGGCTGACATCGGGGTTGCCATGGGGATTGCTGGCTCAGATGTGTCCAAGCAAGCTGCCGACATGATTCTCCTGGATGACAACTTTGCCTCAATTGTGACTGGAGTAGAGGAAGGTCGTCTGATTTTTGATAACTTGAAGAAATCCATTGCCTACACCCTCACCAGTAACATTCCAGAGATCACCCCCTTCCTGATATTTATTATTGCCAACATTCCACTACCCCTGGGGACTGTCACCATCCTCTGCATCGACTTGGGAACAGACATGGTTCCTGCCATCTCCCTGGCTTACGAGCAGGCTGAGAGCGACATCATGAAGAGACAGCCCAGAAACCCCCAGACGGACAAACTCGTGAACGAGCGGTTGATCAGCATGGCCTACGGACAGATTGGTATGATCCAGGCCCTGGGGGGCTTCTTCACTTACTTTGTGATTATGGCTGAGAACGGCTTCCTCCCGACTCACCTGCTGGGCGTCCGAGTAGACTGGGATGACCGCTGGATCAACGACGTGGAAGATAGCTACGGGCAGCAGTGGACCTACGAACAGAGGAAGATCGTGGAGTTCACCTGCCACACCGCCTTCTTTGTCAGCATCGTGGTGGTGCAGTGGGCCGACTTGGTCATCTGCAAGACCAGGAGGAATTCTGTCTTCCAGCAGGGGATGAAGAACAAGATCTTAATATTTGGCCTCTTCGAAGAGACGGCCCTTGCTGCTTTCCTTTCCTACTGCCCTGGAATGGGTGTTGCCCTGAGGATGTATCCCCTCAAACCTACCTGGTGGTTCTGTGCCTTCCCCTACTCTCTTCTCATCTTTGTGTATGACGAAGTCCGAAAGCTCATCATCAGGCGACGCCCTGGCGGCTGGGTAGAGAAGGAGACCTACTAC---
>susScr11
ATG------GGGAAGGGGGTTGGACGCGATAAA---TATGAGCCCGCAGCCGTGTCAGAGCATGGCGACAAA---AAG------AAGGCCAAGAAGGAGAGGGATATGGATGAGCTGAAGAAGGAAGTTTCTATGGATGACCATAAACTTAGCCTTGATGAGCTTCATCGCAAATACGGAACGGACTTGAGCCGAGGCTTAACACCTGCTCGAGCTGCTGAGATCCTGGCCCGAGACGGTCCCAATGCCCTGACGCCCCCTCCCACAACCCCCGAATGGGTCAAGTTCTGTCGGCAGCTCTTCGGAGGCTTCTCCATGTTACTGTGGATCGGAGCGATTCTTTGTTTCTTGGCCTATGGCATTCAAGCT---GCTACCGAAGAGGAACCTCAAAATGATAATCTGTACCTTGGTGTGGTGCTCTCCGCCGTCGTCATCATAACTGGCTGTTTCTCCTACTATCAAGAAGCGAAAAGCTCAAAGATCATGGAATCCTTCAAAAACATGGTTCCTCAGCAAGCCCTGGTGATTCGAAATGGTGAAAAGATGAGCATAAATGCAGAGGAAGTCGTCGTCGGGGATCTGGTGGAGGTGAAGGGAGGGGATCGAATCCCTGCTGACCTCAGGATCATATCTGCGAACGGCTGCAAGGTGGACAACTCCTCCCTCACCGGTGAATCAGAACCGCAGACCAGGTCTCCAGATTTCACCAATGAGAACCCCCTGGAGACTAGAAACATCGCCTTTTTTTCAACCAACTGTGTTGAAGGCACTGCACGTGGTATTGTGGTGTACACTGGCGATCGCACCGTGATGGGCAGAATCGCTACCCTTGCTTCCGGGCTGGAAGGGGGCCAGACTCCCATCGCTGCGGAGATTGAACATTTTATCCACATCATCACGGGCGTGGCCGTGTTCCTGGGCGTGTCCTTCTTCATCCTTTCTCTGATCCTCGAGTACACCTGGCTCGAGGCCGTCATCTTCCTCATCGGGATCATTGTAGCCAACGTGCCTGAAGGTTTGCTGGCCACCGTCACGGTGTGCTTGACCCTGACTGCCAAGCGCATGGCCAGGAAGAACTGCCTTGTGAAGAACTTGGAGGCTGTGGAGACCCTGGGGTCCACATCCACCATCTGCTCAGACAAAACCGGAACCCTCACCCAGAACCGAATGACAGTGGCCCACATGTGGTTCGACAATCAAATCCACGAGGCTGACACGACGGAAAATCAGAGCGGTGTCTCATTCGACAAGACTTCGGCCACCTGGCTTGCTCTGTCCAGAATTGCAGGTCTTTGTAACAGGGCAGTGTTCCAGGCCAACCAGGAAAACCTACCTATCCTGAAGCGGGCAGTGGCGGGCGACGCCTCCGAGTCCGCGCTCTTAAAGTGCATCGAGCTGTGCTGCGGGTCCGTGAAGGAGATGAGGGAGCGATACACCAAGATCGTCGAGATTCCCTTCAACTCCACCAACAAGTACCAGCTGTCCATCCACAAGAACCCCAACACGGCTGAGCCCCGGCACCTGCTGGTGATGAAAGGTGCTCCAGAAAGGATCCTGGACCGCTGCAGCTCCATCCTCATCCACGGCAAGGAGCAGCCCCTGGACGAGGAGCTGAAGGACGCCTTTCAGAACGCCTACCTGGAGCTGGGTGGCCTCGGGGAACGCGTGCTGGGTTTCTGCCACCTTTTCCTGCCGGACGAGCAGTTCCCCGAAGGCTTCCAGTTTGACACCGACGATGTGAATTTCCCTCTCGATAATCTCTGCTTCGTTGGGCTCATCTCCATGATTGACCCACCGCGAGCGGCCGTCCCGGATGCCGTGGGCAAATGTCGAAGCGCTGGCATTAAGGTCATCATGGTCACCGGCGATCATCCCATCACAGCCAAAGCCATTGCCAAAGGTGTGGGCATCATCTCGGAAGGCAATGAAACGGTCGAAGACATCGCTGCCCGCCTCAACATCCCAGTGAGCCAGGTGAACCCCAGGGATGCCAAGGCCTGCGTGGTCCATGGAAGCGATCTGAAAGACATGACCTCGGAGCAGCTGGATGACATCTTGAAGTACCACACGGAGATCGTGTTTGCCCGGACGTCTCCTCAGCAGAAGCTCATCATTGTGGAAGGCTGCCAGAGACAGGGCGCCATCGTGGCCGTGACTGGCGACGGTGTCAATGACTCTCCCGCTCTGAAGAAGGCAGACATCGGGGTTGCCATGGGGATTGCTGGCTCGGACGTGTCCAAGCAAGCTGCTGACATGATCCTCCTGGATGACAACTTCGCCTCCATTGTGACGGGAGTAGAGGAAGGTCGTCTGATCTTTGATAACTTGAAGAAATCCATTGCCTACACCCTCACCAGTAACATTCCAGAGATCACCCCCTTCCTGATATTTATTATTGCGAACATTCCACTGCCCCTGGGCACCGTCACCATCCTCTGCATCGACTTGGGCACAGACATGGTTCCTGCCATCTCCCTGGCGTATGAGCAGGCGGAGAGCGACATCATGAAGAGGCAGCCCCGAAACCCCAAGACAGACAAACTCGTCAATGAGCGACTCATCAGCATGGCCTACGGACAGATAGGTATGATCCAGGCCCTGGGCGGCTTCTTCACTTACTTTGTGATCCTGGCTGAGAACGGCTTCCTCCCGATTCACCTGCTGGGCCTCCGGGTGAACTGGGATGACCGCTGGATCAACGACGTGGAGGACAGCTACGGGCAGCAGTGGACCTACGAACAGAGGAAGATCGTGGAGTTCACCTGCCACACGGCCTTCTTTGTCAGCATCGTGGTGGTGCAGTGGGCCGACTTGGTCATCTGCAAGACCCGGAGGAATTCCGTCTTCCAGCAGGGGATGAAGAACAAAATCTTGATCTTTGGCCTCTTCGAAGAGACGGCCCTGGCTGCTTTCCTCTCCTACTGCCCCGGAATGGGCGTGGCCCTGAGGATGTACCCCCTCAAACCTACCTGGTGGTTCTGTGCCTTCCCCTACTCGCTCCTCATCTTCGTCTATGACGAAGTCAGGAAGCTCATCATCAGGCGACGCCCTGGCGGCTGGGTGGAGAAGGAAACCTACTAC---
>HLmanJav1
ATG------GGGAGAGGGGTTGGACGTGATAAA---TATGAACCTGCAGCCGTTTCAGAACATGGCGACAAA---AAA------AAGGCCAAGAAAGAGAAGGATATGGATGAGCTGAAGAAAGAAGTTTCTATGGATGACCACAAACTTAGCCTTGACGAACTACATCGCAAATACGGAACAGATTTGAGCCGAGGTTTAACAAGTGCCCGAGCTGCTGAGATCCTAGCCCGCGATGGTCCCAATGCCCTCACCCCGCCCCCCACCACGCCTGAGTGGGTCAAATTCTGTCGGCAGCTGTTCGGCGGGTTCTCAATGTTACTGTGGATTGGAGCCATTCTCTGTTTCTTGGCTTATGGCATCCAAGCT---GCCACAGAAGAAGAACCTCAGAATGATAATCTGTATCTTGGCGTGGTGCTATCAGCTGTTGTCATCATAACCGGCTGTTTCTCCTATTATCAAGAAGCTAAAAGTTCAAAGATCATGGAATCCTTCAAAAACATGGTTCCTCAGCAAGCCCTTGTGATTCGGAACGGTGAAAAAATGAGCATAAATGCAGAGGATGTTGTAGTTGGGGATCTGGTGGAAGTGAAAGGAGGGGACCGAATCCCTGCTGATCTCAGAATCATCTCTGCCAACGGCTGCAAGGTGGACAACTCTTCACTCACTGGAGAATCAGAGCCCCAGACCAGGTCTCCCGATTTCACAAATGAAAACCCCCTGGAGACGAGGAACATTGCCTTCTTTTCAACCAACTGTGTTGAAGGCACTGCACGTGGCATTGTCGTATACACTGGGGATCGCACTGTGATGGGAAGAATTGCAACACTGGCTTCTGGGCTGGAAGGGGGCCAGACTCCCATTGCTGCAGAGATTGAACATTTTATCCACATCATCACGGGTGTGGCTGTGTTCCTTGGTGTGTCCTTCTTCATCCTTTCTCTGATCCTCGAGTACACCTGGCTTGAGGCTGTCATCTTCCTCATTGGCATCATTGTAGCCAATGTGCCAGAAGGTCTGCTGGCCACTGTCACGGTGTGTTTGACACTTACAGCCAAACGCATGGCAAGGAAAAACTGCTTAGTGAAGAACTTGGAAGCTGTGGAGACCTTGGGGTCCACCTCCACCATCTGCTCAGATAAAACTGGAACTCTGACGCAGAACCGAATGACCGTGGCCCACATGTGGTTCGACAATCAAATCCATGAAGCTGATACAACAGAGAACCAGAGCGGTGTCTCATTTGACAAGACTTCAGCCACCTGGCTCTCACTGTCCAGGATTGCCGGTCTTTGTAACAGGGCAGTGTTTCAGGCTAACCAGGAAAACCTACCTATCCTTAAGCGGGCAGTCGCAGGCGATGCCTCTGAGTCAGCGCTTTTAAAATGCATTGAGCTGTGCTGCGGTTCTGTGAAGGAGATGAGAGAACGATACACCAAAATCGTGGAGATCCCCTTCAACTCCACCAATAAGTATCAGCTGTCCATTCATAAGAACCCCAACACGTCTGAGGCCCAGCACCTGCTGGTGATGAAAGGTGCTCCAGAAAGGATCCTGGACCGTTGCAGCTCCATCCTCCTCCACGGCAAGGAGCAGCCCCTGGATGAGGAGCTGAAGGATGCCTTTCAGAACGCCTACCTCGAGCTGGGTGGCCTCGGAGAACGAGTACTAGGTTTCTGCCACCTTTTTCTGCCCGATGAACAGTTTCCTGAAGGATTCCAATTTGACACCGATGATGTGAATTTCCCTGTCGATAATCTCTGCTTCGTCGGACTCATCTCCATGATTGACCCTCCACGGGCAGCTGTTCCCGATGCTGTGGGCAAATGTCGAAGTGCTGGAATTAAGGTTATCATGGTCACTGGAGACCATCCAATCACAGCCAAGGCCATTGCCAAAGGTGTGGGCATCATCTCAGAAGGCAATGAGACTGTAGAAGACATTGCTGCCCGCCTCAATATCCCAGTGAGCCAGGTGAACCCAAGAGATGCCAAGGCCTGCGTAGTACACGGAAGTGATCTGAAGGACATGACCTCTGAGCAGCTGGATGACATTTTGAAGTACCACACCGAGATTGTGTTTGCCAGGACCTCTCCTCAGCAGAAGCTTATCATTGTGGAAGGCTGTCAGAGACAGGGTGCTATTGTGGCTGTAACTGGTGATGGTGTAAATGACTCTCCAGCTTTGAAGAAGGCAGACATTGGAGTTGCTATGGGGATCGCTGGCTCTGACGTGTCTAAGCAAGCTGCCGATATGATTCTTTTGGATGACAACTTTGCCTCAATTGTCACAGGAGTCGAGGAGGGTCGTCTCATCTTTGATAACTTGAAGAAATCCATCGCCTACACCCTAACCAGTAACATTCCAGAGATCACCCCTTTCCTGATATTTATTATTGCAAACATTCCACTACCACTGGGGACCGTCACTATCCTCTGCATTGACTTGGGCACAGACATGGTTCCTGCCATCTCCTTAGCTTATGAGCAAGCCGAGAGCGACATTATGAAGAGACAGCCCAGAAACCCCCAAACAGATAAACTTGTGAACGAGCGGCTGATCAGCATGGCCTACGGACAAATTGGTATGATCCAAGCCTTGGGGGGCTTCTTCACTTACTTTGTGATTCTGGCTGAGAACGGCTTTCTCCCCATTCACCTGCTGGGCATCCGAGTGGACTGGGATGACCGCTGGATCAATGACGTGGAGGACAGCTACGGGCAGCAGTGGACCTACGAACAGAGGAAAATCGTGGAGTTCACCTGCCACACAGCCTTCTTCGTCAGTATCGTGGTGGTGCAGTGGGCTGACCTGGTCATCTGCAAAACCAGGAGGAATTCAGTCTTCCAGCAGGGCATGAAGAACAAGATCTTAATATTTGGCCTCTTTGAAGAGACGGCCCTTGCTGCTTTCCTTTCCTACTGCCCTGGAATGGGTGTTGCCCTGCGAATGTATCCCCTCAAACCTACTTGGTGGTTCTGTGCCTTCCCTTACTCTCTTCTCATCTTCGTGTATGACGAAGTCAGAAAACTCATCATCAGGCGACGTCCTGGAGGCTGGGTGGAGAAGGAGACCTACTAC---
>HLrouAeg4
ATG------GGGAAAGGGATCGGACGTGATAAA---TATGAACCCGCCGCCGTTTCAGAGCATGGCGACAAA---AAG------AAGGCCAAGAAAGAGAGGGATATGGACGAACTGAAGAAAGAAGTTTCTATGGATGACCATAAACTCAGCCTTGATGAACTTCATCGCAAATATGGAACAGACTTGAGCCGAGGCTTAACCAGTGCTCGAGCCGCTGAGATCCTGGCCCGCGACGGTCCCAACGCCCTCACCCCGCCTCCCACCACTCCCGAATGGGTCAAGTTCTGTCGGCAGCTGTTTGGGGGGTTCTCGATGTTACTGTGGATCGGGGCGATTCTTTGTTTCTTGGCTTATGGCATCCAAGCT---GCTACTGAAGAGGAACCTCAAAATGATAATCTGTACCTCGGCGTGGTGCTGTCTGCCGTCGTCATCATAACTGGCTGTTTCTCCTACTACCAAGAAGCCAAAAGCTCCAAGATCATGGAATCCTTCAAAAACATGGTTCCTCAGCAAGCCCTGGTGATTCGAAACGGCGAGAAAATGAGCATCAACGCAGAGGAAGTCGTCGTCGGGGACCTGGTGGAAGTGAAGGGCGGCGACCGCATCCCGGCCGACCTCAGGATCATATCTGCCAACGGCTGCAAGGTGGATAACTCCTCCCTCACCGGCGAGTCGGAACCGCAGACCAGGTCTCCGGACTTCACCAACGAAAACCCGCTAGAGACCAGGAACATCGCCTTCTTCTCCACCAACTGCGTGGAGGGAACTGCCCGGGGCATCGTCGTGTACACCGGGGACCGCACGGTGATGGGAAGAATCGCCACCCTCGCCTCTGGGCTGGAAGGGGGCCAGACTCCCATAGCTGCGGAAATCGAGCATTTCATCCACCTCATCACGGGCGTGGCTGTGTTCCTGGGGGTGTCCTTCTTCATCCTTTCCCTGATCCTCGAGTACACCTGGCTCGAGGCCGTCATCTTCCTCATCGGTATCATTGTCGCCAACGTGCCGGAAGGCTTGCTGGCCACTGTCACGGTGTGTCTGACCCTCACCGCCAAGCGCATGGCGAGGAAAAACTGCTTGGTGAAGAACCTGGAAGCCGTGGAGACCCTGGGGTCCACGTCCACCATCTGCTCCGACAAAACGGGGACTCTGACGCAGAACCGGATGACAGTGGCCCACATGTGGTTCGACAATCAAATCCATGAAGCCGACACAACAGAGAATCAGAGTGGTGTCTCATTCGACAAGTCATCAGCCACCTGGATCGCTCTGTCCAGAATCGCAGGTCTTTGTAACAGGGCAGTGTTCCAGGCGAACCAGGAAAACCTACCTATCCTTAAGCGGGCCGTTGCGGGTGATGCCTCCGAGTCGGCGCTGCTGAAGTGCATTGAGCTGTGCTGTGGGTCCGTGAAGGAGATGAGGGAGCAGTACGCCAAGATCGTGGAGATTCCCTTCAACTCCACCAACAAGTACCAGCTGTCCATTCACAAGAACCCCAACACGTCTGAGCCCCGACACCTGCTGGTGATGAAAGGTGCGCCGGAGAGGATCCTGGACCGCTGCAGCTCCATCCTGCTGCACGGCAAGGAGCAGCCTCTGGACGAGGAGCTGAAGGACGCCTTCCAGAACGCCTACCTGGAGCTGGGCGGCCTCGGGGAGCGAGTGCTAGGCTTCTGCCACCTCTTCCTGCCAGACGAGCAGTTCCCCGAGGGATTCCAATTTGACACCGATGACGTGAATTTCCCCGTCGAAAACCTCTGCTTCGTCGGGCTCATCTCCATGATTGACCCTCCGAGGGCTGCCGTCCCCGATGCCGTGGGCAAATGTCGGAGCGCTGGAATTAAGGTCATCATGGTCACCGGAGACCATCCGATCACAGCCAAAGCCATTGCCAAAGGCGTGGGCATCATCTCAGAGGGCAATGAGACTGTCGAAGACATTGCTGCCCGCCTCAACATCCCAGTGAGCCAGGTGAACCCCAGAGATGCCAAGGCCTGTGTGGTCCACGGAAGCGACCTGAAGGACATGACCTCCGAGCAGCTGGACGACATTCTCAAGTACCACACTGAGATCGTGTTTGCGAGGACCTCGCCGCAGCAGAAGCTCATCATCGTGGAGGGCTGCCAGAGACAGGGTGCTATCGTAGCTGTAACTGGCGACGGCGTAAATGACTCTCCGGCTCTGAAGAAGGCGGACATCGGGGTCGCCATGGGGATTGCTGGCTCGGACGTGTCTAAGCAAGCCGCCGACATGATTCTCTTAGACGACAACTTTGCCTCCATTGTGACCGGAGTAGAGGAAGGTCGCCTGATCTTCGATAACTTGAAGAAATCCATCGCCTACACCCTGACCAGTAACATTCCAGAGATCACCCCCTTCCTGATATTTATTATTGCAAACATTCCGCTGCCGCTGGGCACAGTCACCATCCTCTGCATCGACTTGGGCACGGACATGGTTCCCGCCATCTCCCTGGCTTACGAGCAAGCTGAGAGCGACATCATGAAGAGGCAGCCCCGGAACCCCAAGACGGACAAACTCGTGAACGAGCGGCTCATCAGCATGGCCTACGGGCAGATTGGCATGATCCAGGCCCTGGGGGGCTTCTTCACTTACTTCGTGATTCTGGCTGAGAACGGCTTCCTCCCCATTCACCTGCTGGGCATCCGCGTGGACTGGGATGACCGCTGGATCAACGACGTGGAGGACAGCTACGGGCAGCAGTGGACCTACGAGCAGAGGAAGATCGTGGAGTTCACCTGCCACACGGCCTTCTTCGTCAGCATCGTGGTGGTGCAGTGGGCCGACTTGGTCATCTGTAAGACCAGGAGGAACTCTGTCTTCCAGCAGGGGATGAAGAACAAGATCTTAATATTCGGCCTCTTCGAAGAGACGGCCCTTGCCGCTTTCCTCTCCTACTGCCCTGGGATGGGCGTCGCCCTGAGGATGTACCCCCTCAAACCTACCTGGTGGTTCTGTGCCTTCCCGTACTCTCTCCTTATCTTCGTGTACGACGAAGTCAGGAAACTCATCATCAGGCGAAGCCCTGGAGGCTGGGTGGAGAAGGAGACCTACTAT---
>felCat8
ATG------GGGAAAGGGGTTGGACGTGATAAA---TATGAACCTGCGGCTGTTTCAGAGCATGGCGACAAA---AAG------AAGGCCAAGAAAGAGAGGGATATGGATGAATTGAAGAAAGAAGTTTCTATGGATGACCATAAACTTAGCCTTGACGAACTTCACCGCAAATATGGAACAGACCTGAGCCGAGGCTTAACAACCGCTCGAGCTGCTGAGATCCTGGCCCGAGACGGCCCCAACGCCCTCACCCCACCGCCCACCACTCCCGAATGGGTCAAGTTCTGTCGGCAACTGTTTGGGGGGTTCTCAATGTTGCTGTGGATTGGAGCGATTCTTTGTTTCTTAGCTTACGGCATCCAGGCC---GCCACAGAAGAGGAACCTCAAAATGATAACCTGTATCTTGGCGTGGTCCTCTCCGCTGTCGTCATCATAACTGGGTGTTTCTCCTACTATCAAGAGGCTAAAAGTTCAAAGATCATGGAATCCTTCAAAAACATGGTCCCTCAGCAAGCCCTTGTGATTCGAAACGGTGAGAAGATGAGCATCAATGCCGAGGAGGTTGTAGTCGGGGATCTGGTGGAAGTGAAAGGAGGAGACCGAATCCCCGCCGATCTCAGAATCATATCTGCCAACGGCTGCAAGGTGGACAACTCCTCGCTCACTGGCGAATCAGAGCCCCAGACCAGGTCTCCGGACTTCACAAATGAAAACCCCCTGGAGACGAGGAACATCGCCTTCTTTTCAACCAACTGTGTGGAAGGCACCGCACGTGGCATTGTCGTGTACACTGGGGATCGCACGGTGATGGGAAGAATCGCGACACTCGCGTCCGGGCTGGAAGGCGGCCAGACCCCCATCGCTGCCGAAATTGAGCATTTTATCCACATCATCACGGGTGTGGCTGTGTTCCTGGGTGTGTCCTTCTTCATTCTTTCTCTGATCCTCGAGTACACCTGGCTCGAGGCCGTCATCTTTCTCATCGGTATCATTGTAGCCAACGTGCCAGAGGGTTTGCTGGCCACTGTCACGGTATGTCTGACCCTCACTGCCAAACGCATGGCAAGGAAAAACTGCTTGGTGAAGAACTTAGAAGCCGTGGAGACCTTGGGGTCTACGTCCACCATCTGCTCGGATAAAACTGGAACCCTCACCCAGAACCGGATGACAGTGGCCCACATGTGGTTCGACAATCAGATCCACGAAGCCGACACGACAGAGAATCAGAGCGGTGTGTCGTTCGACAAGAGTTCAGCCACCTGGCTCGCTCTGTCCAGGATCGCGGGTCTTTGTAACAGGGCGGTGTTTCAGGCTAACCAGGAAAACCTGCCTATCCTCAAGCGGGCAGTTGCAGGCGACGCCTCGGAGTCCGCGCTCTTGAAATGCATTGAGCTGTGCTGTGGCTCTGTGAAGGAGATGAGAGACAGATACACCAAAATCGTGGAGATACCCTTCAACTCCACCAACAAGTACCAGCTGTCCATCCATAAGAACCCCAACACGTCTGAGCCCCGGCACCTGCTGGTGATGAAGGGCGCCCCGGAGAGGATCCTGGACCGCTGTAGCTCCATCCTCCTGCACGGCAAGGAGCAGCCCCTGGACGAGGAGCTGAAGGACGCCTTTCAGAACGCCTACCTGGAGCTAGGTGGCCTCGGAGAGCGTGTGCTAGGTTTCTGCCACCTTTATCTGCCAGACGAACAGTTTCCTGAAGGCTTCCAGTTTGACACTGATGATGTGAATTTCCCTGTGGAAAACCTCTGCTTCGTGGGGCTCATCTCCATGATCGATCCTCCTCGGGCTGCTGTTCCCGATGCCGTGGGCAAATGCCGAAGTGCTGGAATTAAGGTTATAATGGTCACTGGAGACCACCCCATCACGGCCAAAGCCATTGCCAAGGGTGTGGGCATCATCTCAGAAGGCAACGAGACCGTGGAAGACATTGCTGCCCGCCTCAACATCCCAGTGAGCCAGGTGAACCCCAGAGATGCCAAGGCCTGCGTGGTCCACGGAAGCGACCTGAAGGACATGACCTCCGAGCAGCTGGATGACATTCTGAAGTACCACACGGAGATCGTGTTTGCCAGGACCTCTCCTCAGCAGAAGCTTATCATCGTGGAAGGCTGCCAGAGACAGGGGGCTATCGTGGCCGTGACTGGCGATGGTGTGAATGACTCTCCAGCCTTGAAGAAGGCAGACATCGGGGTTGCCATGGGGATCGCTGGCTCTGACGTGTCTAAGCAAGCTGCCGACATGATTCTTCTGGATGACAACTTTGCGTCCATTGTGACTGGAGTCGAAGAAGGTCGTCTGATCTTTGATAACTTGAAGAAATCCATTGCCTACACCCTGACCAGTAACATTCCAGAGATCACCCCCTTCCTGATATTTATTATTGCAAACATTCCACTACCACTGGGGACCGTCACCATCCTCTGCATTGACTTGGGCACGGACATGGTTCCTGCCATCTCCCTGGCTTACGAGCAAGCTGAGAGCGACATCATGAAGAGACAGCCCAGAAACCCCAAGACGGACAAGCTTGTGAACGAGCGGCTGATCAGCATGGCCTACGGGCAGATCGGGATGATCCAGGCTCTGGGAGGCTTCTTCACTTACTTCGTGATCCTGGCTGAGAACGGCTTCCTCCCGACCCACCTGCTGGGGCTCCGCGTGGACTGGGATGACCGCTGGATCAACGACGTAGAGGACAGCTACGGGCAGCAGTGGACGTACGAACAGAGGAAAATCGTGGAGTTCACTTGCCACACGGCCTTCTTCGTCAGCATCGTGGTGGTGCAGTGGGCTGACCTGGTCATCTGTAAGACCCGGAGGAACTCTGTCTTCCAGCAGGGGATGAAGAACAAGATCTTAATATTCGGCCTCTTTGAAGAGACGGCCCTTGCTGCCTTCCTTTCCTACTGCCCTGGAATGGGCGTGGCCCTGAGGATGTACCCCCTCAAACCTACCTGGTGGTTCTGTGCCTTCCCCTACTCTCTTCTCATCTTCGTGTACGACGAAGTCCGAAAACTCATCATCAGGCGACGCCCTGGCGGCTGGGTAGAGAAGGAAACCTACTAC---
>canFam3
ATG------GGAAACATGGTCGGACGTGATAAA---TATGAACCTGCGGCCGTTTCAGAGCATGGCGACAAA---AAA------AAGGCCAAGAAAGAAAGGGATATGGATGAACTGAAGAAAGAAGTTTCTATGGATGACCATAAACTGAGCCTTGATGAACTTCATCGCAAATATGGAACAGACCTGAGTCGAGGCCTAACAACCGCTCGAGCTGCTGAGATCCTGGCTCGAGATGGTCCCAATGCCCTCACCCCACCTCCCACCACTCCCGAATGGGTCAAGTTCTGTCGGCAGCTGTTTGGAGGTTTCTCGATGTTACTGTGGATTGGAGCGATTCTTTGTTTCTTAGCTTATGGCATCCAAGCT---GCCACGGAAGAGGAACCTCAAAATGATAATCTATATCTTGGTGTGGTACTATCAGCTGTTGTCATCATTACTGGCTGTTTCTCCTACTATCAAGAAGCTAAAAGTTCAAAGATCATGGAATCCTTCAAAAACATGGTTCCTCAGCAAGCACTTGTGATTCGAAATGGTGAAAAAATGAGCATCAACGCAGAGGAGGTTGTAGTCGGGGACTTGGTGGAAGTGAAAGGAGGAGACCGAATCCCTGCTGATCTCAGAATCATATCTGCCAACGGCTGCAAGGTGGATAACTCCTCGCTCACTGGTGAATCAGAGCCCCAGACTAGATCTCCAGACTTCACAAATGAAAACCCCCTGGAAACGAGGAATATTGCCTTCTTCTCAACGAACTGCGTGGAAGGCACTGCGCGCGGCATTGTTGTATACACTGGGGATCGCACTGTCATGGGAAGAATTGCCACACTTGCTTCTGGGCTGGAAGGAGGCCAGACTCCCATCGCTGCAGAAATTGAACATTTTATCCATATCATCACGGGTGTGGCTGTGTTTCTGGGCGTGTCCTTCTTTATCCTTTCTTTGATCCTTGAGTATACTTGGCTTGAGGCCGTCATCTTTCTCATCGGAATCATCGTAGCCAATGTGCCGGAAGGTCTGCTGGCCACTGTCACGGTATGTCTGACCCTCACTGCCAAACGCATGGCAAGGAAAAACTGCTTAGTGAAGAACTTAGAAGCTGTGGAGACCTTGGGATCCACGTCCACCATCTGCTCAGATAAAACTGGAACTCTGACTCAGAACCGGATGACCGTTGCCCACATGTGGTTCGACAATCAAATCCACGAAGCCGACACGACAGAGAATCAGAGTGGTGTCTCGTTCGATAAGAGTTCAGCCACCTGGCTCGCTCTGTCCAGAATTGCGGGTCTTTGTAACAGGGCGGTGTTTCAGGCTAACCAGGAAAACCTGCCTATCCTTAAGCGGGCAGTTGCAGGTGACGCCTCAGAGTCCGCACTCTTAAAATGCATCGAGCTGTGCTGTGGTTCTGTGAAGGAGATGAGAGATCGATATGCCAAGATTGTGGAGATCCCCTTCAACTCTACCAACAAGTACCAGCTGTCCATCCACAAGAACCCTAACACGTCTGAACCCCGACACCTGTTGGTGATGAAGGGTGCTCCGGAAAGGATCCTGGACCGCTGCAGCTCCATCCTCCTGCACGGCAAGGAGCAGCCTCTGGATGAGGAGCTGAAGGATGCCTTTCAGAATGCCTACCTGGAGCTGGGCGGCCTCGGAGAGCGAGTGCTGGGTTTCTGCCACCTTTTCCTGCCAGATGAACAGTTTCCTGAAGGGTTCCAGTTTGACACTGATGATGTGAATTTCCCTGTTGAGAACCTCTGCTTTGTTGGGCTCATCTCCATGATTGACCCTCCACGGGCTGCTGTTCCTGACGCTGTGGGCAAATGCCGAAGTGCTGGAATTAAGGTCATTATGGTCACTGGAGACCATCCGATCACAGCCAAAGCCATTGCCAAAGGTGTAGGCATCATCTCAGAAGGCAATGAGACCGTGGAAGACATTGCTGCCCGTCTCAACATCCCAGTGAGCCAGGTGAACCCCAGAGACGCCAAGGCCTGTGTGGTACATGGAAGCGACCTGAAAGACATGACCTCCGAGCAGCTGGATGACATTCTGAAGTACCACACGGAGATCGTGTTTGCCAGGACCTCTCCTCAGCAGAAGCTTATCATTGTGGAAGGCTGCCAGAGACAGGGGGCTATTGTGGCTGTAACTGGTGATGGCGTGAATGACTCTCCAGCCTTGAAGAAGGCAGACATTGGGGTTGCCATGGGGATTGCTGGCTCCGACGTGTCTAAGCAAGCTGCCGACATGATTCTTCTAGATGACAACTTTGCGTCAATTGTGACTGGAGTAGAAGAAGGTCGTCTGATCTTTGATAACTTGAAGAAATCCATTGCCTACACCCTGACCAGTAACATTCCAGAGATCACCCCCTTCCTGATATTTATTATTGCAAACATTCCACTACCACTGGGGACTGTCACCATCCTCTGCATTGACTTGGGCACAGACATGGTTCCTGCTATCTCCCTGGCTTATGAGCAAGCTGAGAGCGACATCATGAAGAGACAGCCCAGAAACCCCAAAACGGACAAGCTTGTGAATGAGCGGCTGATCAGCATGGCCTATGGACAGATCGGTATGATCCAGGCCTTGGGGGGCTTCTTCACTTACTTTGTGATTCTGGCTGAGAACGGCTTCCTCCCGACCCACCTGCTGGGCCTCCGAGTGGACTGGGATGACCGCTGGATCAACGACGTGGAGGACAGCTATGGGCAGCAGTGGACCTACGAACAGAGGAAAATCGTGGAGTTCACTTGCCACACGGCCTTCTTCGTCAGTATCGTGGTGGTGCAGTGGGCTGACTTGGTCATCTGTAAGACCAGGAGGAACTCAGTCTTCCAGCAGGGGATGAAGAACAAGATCCTAATATTTGGCCTCTTTGAAGAGACGGCCCTTGCTGCTTTCCTGTCCTACTGCCCTGGAATGGGTGTTGCCCTGAGGATGTACCCCCTCAAACCTACCTGGTGGTTCTGTGCCTTTCCCTACTCTCTTCTCATCTTCGTGTACGACGAAGTCCGAAAACTCATCATCAGGCGACGCCCTGGCGGCTGGGTAGAGAAAGAAACCTACTAC---
>ailMel1
ATG------GGGAAAGGGGTCGGACGTGATAAG---TACGAACCTGCAGCCGTTTCAGAGCATGTCGACAAA---AAG------AAGGCGAAGAAAGAGAGGGATATGGATGAACTGAAGAAAGAAGTTTCTATGGATGACCATAAACTTAGCCTTGACGAACTTCATCGCAAATACGGAACAGACCTGAGTCGAGGCTTAACAACTGCTCGAGCTGCTGAGATCCTGGCTCGAGACGGCCCCAATGCTCTCACCCCGCCTCCCACCACTCCCGAATGGGTCAAGTTCTGTCGGCAGCTGTTCGGGGGTTTCTCTATGTTACTGTGGATTGGAGCAGTTCTTTGTTTCTTAGCTTACGGCATCCAAGCT---GCTACAGAAGAGGAACCTCAGAATGATAACCTCTATCTTGGTGTGGTACTATCAGCTGTGGTCATCATAACGGGTTGTTTCTCCTACTATCAAGAAGCTAAAAGTTCCAAGATCATGGAATCCTTCAAAAACATGGTTCCCCAGCAAGCCCTTGTGATTCGAAATGGTGAGAAAATGAGCATCAACGCGGAGGAAGTTGTAGTCGGGGATCTGGTGGAAGTGAAAGGAGGAGACCGAATCCCTGCTGACCTCAGAATCATATCTGCCAACGGCTGCAAGGTGGACAACTCCTCGCTCACTGGTGAATCGGAGCCCCAGACCAGGTCTCCAGACTTCACAAACGAAAACCCCCTGGAAACGAGGAACATTGCCTTCTTTTCAACCAACTGTGTGGAAGGCACCGCGCGTGGCATTGTCGTGTACACTGGGGACCGCACGGTGATGGGAAGAATTGCCACACTTGCTTCTGGGCTGGAAGGAGGCCAGACTCCCATCGCTGCAGAAATTGAGCATTTCATCCATATCATCACGGGTGTGGCCGTGTTCCTGGGGGTGTCCTTCTTCATCCTTTCTCTGATCCTTGAGTACACCTGGCTCGAGGCCGTCATCTTTCTCATCGGCATCATCGTAGCCAATGTGCCGGAGGGGCTGCTGGCCACTGTCACGGTGTGTCTGACGCTTACTGCTAAACGCATGGCAAGGAAAAACTGCTTAGTGAAGAACTTAGAAGCCGTGGAGACCCTGGGGTCCACGTCCACCATCTGCTCGGATAAAACTGGAACTCTGACTCAGAACCGGATGACAGTGGCCCACATGTGGTTCGACAATCAAATCCATGAAGCTGACACAACAGAGAATCAGAGTGGTGTCTCATTTGACAAGAGTTCAGCCACCTGGCTCTCTCTGTCCAGAATTGCAGGTCTCTGTAACAGGGCGGTGTTTCAGGCAAACCAGGAAAACCTCCCTATCCTTAAGCGGGCAGTTGCGGGCGACGCGTCGGAGTCCGCGCTCTTGAAGTGCATCGAGCTGTGCTGCGGTTCTGTGAAAGAGATGAGAGAGCGCTACACCAAGATCGTGGAGATCCCCTTCAACTCCACCAACAAGTACCAGCTGTCCATCCACAAGAACCCCAACACGTCTGAGCCCCGACACCTGTTGGTGATGAAGGGCGCCCCCGAAAGGATCTTGGACCGCTGCAGCTCCATCCTCCTGCACGGCAAGGAGCAGCCCCTGGACGAGGAGCTGAAGGATGCCTTTCAGAATGCCTACCTGGAGCTGGGCGGCCTCGGAGAGCGAGTACTAGGTTTCTGCCACCTTTTCCTGCCTGACGAACAGTATCCTGAAGGGTTCCAGTTCGACACGGACGATGTGAATTTCCCTGTTGAAAACCTCTGCTTCGTGGGGCTCATCTCCATGATTGACCCTCCACGGGCTGCTGTCCCTGACGCCGTGGGCAAGTGTCGCAGTGCTGGCATTAAGGTCATCATGGTCACTGGAGACCATCCAATCACAGCCAAAGCCATTGCCAAAGGCGTGGGCATCATCTCAGAAGGCAACGAGACTGTGGAAGACATCGCTGCCCGTCTCAACATCCCAGTGAGCCAGGTGAACCCCAGAGACGCCAAGGCCTGCGTGGTACACGGAAGCGACCTGAAGGACATGACCTCTGAGCAGCTGGACGACATTCTGAAGTACCACACGGAGATCGTGTTTGCCAGGACCTCTCCTCAGCAGAAGCTTATCATCGTGGAAGGCTGCCAGAGACAGGGGGCTATCGTGGCTGTGACTGGCGACGGTGTGAACGACTCTCCAGCCTTGAAGAAGGCAGACATTGGGGTTGCCATGGGGATTGCTGGCTCCGACGTGTCTAAACAAGCTGCTGACATGATTCTTCTGGATGACAACTTTGCGTCAATTGTGACTGGAGTAGAAGAAGGTCGTCTGATCTTTGATAACTTGAAGAAATCCATTGCCTACACCCTGACCAGTAACATTCCAGAGATCACCCCCTTCCTGATGTTTATTATTGCAAACATTCCACTACCACTGGGGACCGTCACCATCCTCTGCATTGACTTGGGCACTGACATGGTTCCTGCCATCTCCCTGGCGTACGAGCAAGCCGAGAGCGACATCATGAAGAGACAGCCCAGAAACCCCAAAACGGACAAGCTTGTGAACGAGCGGCTGATCAGCATGGCCTACGGGCAGATTGGTATGATCCAGGCCCTGGGGGGCTTTTTCACCTACTTCGTGATTCTGGCTGAGAACGGCTTCCTCCCCACCCACCTGCTGGGCATCCGTGTGGAGTGGGATGACCGCTGGATCAACGATGTGGAAGACAGCTACGGGCAGCAGTGGACCTACGAACAGAGGAAAATCGTGGAGTTCACTTGCCACACAGCCTTCTTTGTCAGTATTGTGGTGGTGCAGTGGGCTGACTTGGTCATCTGTAAGACCAGGAGGAACTCCGTCTTCCAACAGGGGATGAAGAACAAGATCTTAATATTCGGCCTCTTCGAGGAGACGGCGCTTGCTGCTTTCCTCTCCTACTGCCCTGGGATGGGGGTGGCCCTGAGGATGTACCCCCTCAAACCTACCTGGTGGTTCTGTGCCTTCCCCTACTCTCTTCTCATCTTCGTGTACGACGAAGTCCGAAAACTCATCATCAGGCGACGCCCTGGCGGCTGGGTAGAGAAGGAGACCTACTAC---
>balAcu1
ATG------GGGAAGGGGGTTGGACGTGATAAA---TATGAACCCGCAGCTGTTTCAGAGCATGGCGACAAA---AAG------AAGGCCAAGAAAGAGAGGGATATGGACGAGCTGAAGAAAGAAGTTTCTATGGATGACCATAAACTTAGCCTTGATGAGCTTCACCGCAAATACGGAACGGACTTGAGCCGAGGCTTAACAACTGCCCGAGCTGCTGAGATCCTGGCCCGAGACGGTCCCAATGCCCTCACTCCCCCTCCCACGACCCCCGAATGGGTCAAGTTCTGTCGGCAGCTGTTCGGGGGGTTCTCAATGTTACTGTGGATTGGAGCAATTCTTTGTTTCTTGGCCTATGGCATCCAAGCT---GCTACAGAAGAGGAACCTCAAAATGATAATCTGTATCTTGGTGTGGTGCTGTCCGCCGTCGTCATCATAACTGGGTGTTTCTCCTACTATCAAGAAGCTAAAAGCTCAAAGATCATGGAGTCCTTCAAAAACATGGTTCCTCAGCAAGCCCTCGTGATTCGAAATGGTGAAAAAATGAGCATAAATGCAGAAGAAGTTGTCGTGGGGGATCTGGTGGAAGTGAAAGGAGGGGATCGAATCCCTGCTGATCTCAGAATCATCTCTGCGAACGGCTGCAAGGTGGATAACTCCTCACTCACTGGAGAATCGGAACCGCAGACCAGGTCTCCGGATTTCACCAATGAAAACCCGCTGGAGACACGGAACATTGCCTTTTTTTCAACCAACTGCGTTGAAGGTACTGCACGTGGCATTGTCGTGTACACGGGGGATCGCACCGTGATGGGCAGAATCGCCACGCTCGCTTCTGGGCTGGAAGGGGGCCAGACTCCCATCGCTGCGGAAATTGAACACTTTATCCACATCATCACGGGTGTGGCCGTGTTCCTGGGCATGTCGTTCTTCATCCTTTCTCTGATCCTCGAGTACACCTGGCTTGAGGCCGTCATCTTCCTCATCGGCATCATTGTAGCCAACGTGCCAGAGGGTTTGCTGGCCACCGTCACGGTGTGCCTGACCCTGACCGCCAAGCGCATGGCCAGGAAGAACTGCTTAGTGAAGAACCTGGAGGCTGTGGAGACCTTGGGGTCCACGTCCACCATCTGCTCAGACAAAACCGGAACTCTGACCCAGAACCGGATGACGGTGGCCCACATGTGGTTCGACAATCAAATCCACGAGGCCGACACGACGGAGAATCAGAGTGGTGTCTCATTCGACAAGACCTCGGCCACCTGGCTCGCTCTGTCCAGAATTGCAGGGCTTTGTAACAGGGCCGTGTTTCAGGCTAACCAGGACAACCTGCCTATCCTGAAGCGGGCCGTTGCAGGCGATGCGTCCGAGTCCGCACTCCTGAAGTGCATTGAGCTGTGCTGCGGTTCTGTGAAGGAGATGAGAGAGAGATACACCAAGATCGTCGAGATACCCTTCAACTCCACCAACAAGTACCAGTTGTCCATCCACAAGAACCTCAACACGGCTGAGTCCCGGCACCTGCTGGTGATGAAAGGTGCTCCGGAAAGGATCCTGGACCGCTGCAGCTCCATCCTCATCCACGGCAAGGAGCAGCCCCTGGACGAGGAGCTGAAGGACGCCTTTCAGAACGCCTACCTGGAGCTGGGTGGCCTCGGAGAGCGCGTGCTGGGTTTCTGCCACCTTTTCCTGCCAGATGAACAGTTTCCCGAAGGCTTCCAGTTTGACACCGATGATGTGAATTTCCCTGTTGATAATCTCTGCTTCGTGGGGCTCATCTCCATGATCGACCCACCACGGGCTGCGGTCCCTGATGCCGTGGGCAAATGTCGAAGTGCTGGAATTAAGGTCATCATGGTCACCGGAGACCATCCAATCACAGCCAAAGCCATTGCCAAAGGTGTGGGCATCATCTCGGAAGGAAACGAGACCGTAGAAGACATCGCTGCCCGCCTCAACATCCCCGTGAGCCAGGTGAACCCCAGGGATGCCAAGGCCTGCGTGGTACATGGCAGTGATCTGAAGGACATGACTTCCGAGCAGCTGGATGACATTCTGAAGTACCACACAGAGATCGTGTTTGCCAGGACCTCTCCGCAGCAGAAGCTCATCATTGTGGAGGGCTGCCAGAGACAGGGCGCCATCGTGGCTGTAACTGGCGATGGTGTCAATGACTCTCCGGCTTTGAAGAAGGCTGACATCGGGGTTGCCATGGGGATTGCTGGCTCAGACGTGTCTAAGCAAGCTGCCGACATGATTCTCCTGGATGACAACTTTGCCTCAATTGTGACTGGAGTAGAGGAAGGTCGTCTGATTTTTGATAACTTGAAGAAATCCATTGCCTACACCCTCACCAGTAACATTCCAGAGATCACCCCCTTCCTGATATTTATTATTGCAAACATTCCACTACCCCTGGGGACTGTCACCATCCTCTGCATCGACTTGGGGACAGACATGGTTCCTGCCATCTCCCTGGCTTATGAGCAGGCTGAGAGCGACATCATGAAGAGACAGCCCAGAAACCCCCAAACGGACAAACTCGTGAACGAGCGGCTGATCAGCATGGCCTACGGACAGATTGGTATGATCCAGGCCCTGGGGGGCTTCTTCACTTACTTTGTGATTATGGCTGAGAACGGCTTCCTCCCGACTCACCTGCTGGGCGTCCGAGTAGACTGGGATGACCGCTGGATCAACGACGTGGAAGATAGCTACGGGCAGCAGTGGACCTACGAACAGAGGAAGATCGTGGAGTTCACCTGCCACACAGCCTTCTTTGTCAGCATCGTGGTGGTGCAGTGGGCCGACTTGGTCATCTGCAAGACCAGGAGGAATTCTGTTTTCCAGCAGGGGATGAAGAACAAGATCTTAATATTTGGCCTCTTCGAAGAGACGGCCCTTGCTGCTTTCCTTTCCTACTGCCCTGGAATGGGTGTTGCCCTGAGGATGTACCCGCTCAAACCTACCTGGTGGTTCTGTGCCTTCCCCTACTCTCTTCTCATCTTCGTGTATGATGAAGTCCGAAAGCTCATCATCAGGCGACGCCCTGGCGGCTGGGTAGAGAAGGAGACCTACTAC---
>loxAfr3
------------------GTTGGACGTGATAAA---TATGAACCCGCAGCCGTTTCAGAGCATGGCGACAAA---AAG------AAGGCCAAGAAAGAGAGGGACATGGATGAGCTGAAGAAAGAAGTTACTATGGATGACCATAAACTTAGCCTTGATGAACTTCATCGCAAATATGGAACAGACTTGAGCCGAGGCTTAACAACTGCCCGAGCTGCAGAGATCCTGGCCCGAGACGGTCCCAATGCCCTCACACCCCCTCCCACTACTCCTGAATGGGTCAAGTTCTGTCGGCAGCTGTTTGGAGGATTCTCTATGTTACTGTGGATTGGAGCGATTCTTTGTTTCCTGGCTTATGGCATCCTAGCT---GCCACGGAAGAGGAACTCGAAAACGATAATCTTTATCTTGGTGTGGTGCTATCAGCTGTTGTCATCATAACTGGTTGTTTCTCTTACTATCAAGAAGCTAAAAGCTCCAAGATCATGGAGTCCTTCAAAAACATGGTTCCTCAGCAAGCCCTTGTGGTTCGAAACGGTGAGAAAATGAGCATCAATGCCGAAGACGTTGTCGTCGGGGATCTGGTGGAAGTGAAAGGAGGAGACCGAATCCCTGCTGATTTGAGAATCATATCTGCAAATGGCTGCAAAGTGGATAACTCCTCACTCACTGGAGAGTCAGAACCCCAGACCAGGTCTCCGGATTTCACAAATGAAAACCCCCTGGAGACAAGGAACATTGCCTTTTTTTCAACCAACTGCGTGGAAGGCACTGCACGTGGCATTGTTATATACACTGGGGACCGCACCGTGATGGGGCGTATTGCCACACTTGCTTCTGGACTAGAAGGAGGTCAGACTCCGATTGCTGCAGAAATTGAGCATTTTATCCACATCATCACGGGGGTGGCTGTGTTCCTGGGTGTGTCGTTCTTCATCCTGTCTCTCATCTTGGAATACACCTGGCTTGAGGCTGTCATTTTCCTCATCGGTATCATCGTAGCCAATGTGCCAGAAGGTTTGCTGGCCACTGTCACGGTGTGTCTGACGCTTACTGCCAAACGCATGGCAAGGAAAAACTGCCTAGTGAAGAACTTAGAAGCAGTGGAGACCTTGGGGTCTACATCCACCATTTGTTCTGATAAAACTGGAACTCTCACTCAGAACCGGATGACAGTTGCCCACATGTGGTTTGACAATCAAATCCATGAAGCTGATACCACAGAGAATCAGAGTGGTGTCTCATTTGACAAGTCTTCAATCACCTGGCTTGCCCTGTCCAGAATTGCAGGCCTTTGTAACCGGGCAGTGTTTCAGGCTAACCAGGAAAACATACCTATCCTTAAGCGGGCAGTTGCAGGAGATGCCTCTGAGTCAGCTCTCTTAAAATGCATTGAGTTGTGCTGTGGCTCTGTGAAGGAGATGAGGGAGCAGTACACCAAGATTGTGGAGATACCCTTCAACTCCACCAACAAGTACCAGCTGTCTATCCATAAGAACCCGAACACGTCTGAACCCCGGCACCTGTTGGTGATGAAGGGAGCTCCAGAGAGGATCCTGGACCGCTGCAGCTCTATCCTTCTCCACGGGAAGGAGCAGCCACTGGATGAGGAGCTAAAAGATGCCTTTCAGAATGCCTACCTGGAGCTGGGGGGCCTTGGAGAACGAGTGCTAGGTTTTTGCCACCTTTCTCTGCCAGATGAACAGTTTCCTGAAGGGTTTCAGTTTGACACCGATGATGTGAATTTCCCTGTCGATAACCTCTGCTTTGTCGGGCTCATCTCCATGATTGACCCTCCACGTGCTGCTGTTCCCGATGCCGTGGGCAAATGCCGAAGTGCTGGAATTAAGGTCATCATGGTCACAGGAGACCACCCAATCACAGCTAAAGCCATTGCCAAAGGTGTGGGCATCATCTCAGAGGGCAACGAGACAGTGGAAGACATCGCTGCTCGTCTCAACATCCCCGTGAGCCAGGTGAACCCCAGAGATGCCAAGGCCTGTGTGGTCCATGGAAGTGACCTGAAAGACATGACCCCTGAGCAGCTGGATGACATCCTGAAGTACCACACTGAGATTGTGTTTGCCAGAACCTCCCCTCAGCAGAAGCTCATCATTGTGGAAGGCTGCCAGAGACAGGGTGCAATTGTGGCCGTAACTGGTGATGGCGTAAATGACTCTCCAGCTTTGAAGAAAGCAGACATCGGGGTTGCTATGGGGATTGCTGGCTCAGATGTGTCTAAGCAAGCTGCTGACATGATCCTTTTGGATGACAACTTTGCCTCAATTGTGACTGGAGTAGAGGAAGGTCGTCTAATCTTTGATAACTTGAAGAAATCCATTGCTTACACCCTAACCAGTAACATTCCAGAGATCACCCCCTTCCTGATATTTATTATTGCAAACATTCCACTACCACTGGGGACCGTCACCATCCTCTGCATTGACTTGGGCACTGACATGGTTCCCGCCATTTCTCTGGCTTATGAGCAAGCTGAGAGTGACATCATGAAGAGGCAGCCTAGAAACCCCCAGACAGACAAACTAGTTAATGAGCGGCTGATCAGTATGGCATACGGACAGATAGGTATGATCCAGGCACTGGGAGGCTTCTTCACTTACTTTGTGATTATGGCTGAGAATGGCTTCCTCCCTATTGACCTGCTGGGCCTCCGAGTGGACTGGGATGACCGTTGGATCAATGATGTAGAAGACAGCTACGGGCAGCAGTGGACCTATGAGCAGAGGAAAATCGTGGAGTTCACCTGCCACACTGCCTTCTTTGTCAGCATTGTGGTGGTGCAGTGGGCTGACTTGGTCATCTGCAAGACCAGGAGGAATTCAGTATTCCAGCAGGGGATGAAGAACAAGATCTTAATTTTTGGCCTCTTTGAAGAGACAGCCCTTGCTGCTTTCCTTTCCTACTGCCCTGGCATGGGTGTGGCCCTGAGGATGTATCCCCTCAAACCTACCTGGTGGTTCTGTGCCTTCCCCTACTCCCTTCTCATCTTTGTATATGACGAAGTCCGAAAACTCATCATCAGACGACGCCCCGGCGGCTGGGTGGAGAAGGAAACCTACTAC---
>HLcamFer2
ATGGTG---GGGCCAGGGGTTGGACGCGATAAA---TATGAACCTGCTGCCGTTTCAGAGCATGGCGACAAA---AAG------AAGGCCAAGAAAGAGAGGGATATGGATGAGCTGAAGAAGGAAGTTTCCATGGATGACCATAAACTTAGCCTTGATGAGCTTCATCGCAAATACGGGACAGACTTGAGCCGGGGCTTAACAACCGCTCGAGCTGCTGAGATTCTGGCCCGTGACGGCCCCAACGCCCTCACTCCCCCCCCCACAACTCCCGAATGGGTCAAGTTCTGTCGACAGCTGTTCGGGGGGTTCTCAATGTTACTGTGGATTGGAGCAATTCTTTGTTTCCTGGCCTATGGCATCCAAGCT---GCTACAGAAGAGGAGCCTCAGAATGATAATCTGTATCTCGGTGTGGTGCTGTCAGCTGTCGTCATCATAACTGGGTGTTTCTCCTACTATCAAGAAGCTAAGAGCTCAAAGATCATGGAGTCCTTCAAAAACATGGTTCCTCAGCAAGCCCTCGTGATTCGAAATGGTGAAAAAATGAGCATAAACGCAGAGGACGTTGTAGTGGGGGATCTGGTGGAAGTGAAAGGAGGGGATCGAATCCCTGCCGATCTCAGAATCATATCTGCAAACGGCTGCAAGGTGGACAACTCCTCACTCACGGGTGAATCAGAGCCACAGACTAGGTCTCCGGATTTCACCAATGAAAACCCCCTGGAGACAAGGAACATTGCCTTTTTTTCAACCAACTGCGTGGAAGGCACCGCACGTGGCATTGTCGTGTACACTGGGGATCGCACTGTGATGGGCAGAATCGCCACGCTGGCTTCTGGACTGGAAGGAGGCCAGACTCCCATCGCTGCGGAAATCGAGCACTTTATCCATATCATCACGGGCGTGGCCGTGTTCCTGGGCGTGACCTTCTTCATCCTTTCTCTGATCCTGGAGTACACCTGGCTTGAGGCCGTCATCTTCCTCATCGGTATCATTGTAGCCAATGTGCCCGAAGGTTTGCTGGCCACTGTCACGGTGTGCCTGACGCTGACTGCCAAGCGCATGGCCAGGAAGAACTGCTTAGTGAAGAACTTGGAGGCCGTGGAAACCCTGGGCTCCACGTCCACCATCTGCTCAGACAAAACCGGAACTCTGACCCAAAACCGGATGACGGTGGCCCACATGTGGTTCGACAATCAAATCCACGAAGCCGACACAACGGAGAATCAGAGTGGTGTCTCGTTCGACAAGACCTCGGCCACCTGGCTCGCTCTGTCCAGAATTGCGGGTCTGTGTAACAGGGCGGTGTTTCAGGCTAACCAGGAGAACCTCCCTATCCTGAAGCGGGCAGTCGCAGGCGATGCCTCTGAGTCCGCACTCTTAAAGTGCATTGAGCTGTGCTGTGGATCTGTGAAGGAGATGAGAGAAAGATACGCCAAAATCGTTGAGATACCCTTCAACTCCACAAATAAGTACCAGTTGTCCATTCATAAGAACCTCAACACAGCTGAGCCCCGGCACCTGCTGGTGATGAAAGGTGCTCCGGAAAGGATCTTGGACCGCTGCAGCTCCATCCTCATCCACGGCAAGGAGCAGCCCCTGGATGAGGAGCTGAAAGACGCCTTCCAGAATGCCTACCTGGAGCTGGGCGGCCTTGGAGAGCGAGTTCTGGGTTTCTGCCACCTTCTCCTGCCAGACGAACAGTTTCCCGAAGGGTTCCAGTTTGACACCGACGATGTGAATTTCCCTCTTGATAACCTCTGCTTCGTGGGGCTCATCTCCATGATTGACCCGCCGAGGGCTGCTGTCCCTGACGCCGTGGGCAAGTGCCGAAGCGCCGGAATCAAGGTCATCATGGTCACTGGAGACCATCCCATCACAGCCAAAGCCATTGCCAAAGGTGTGGGCATCATCTCAGAAGGCAATGAGACCGTGGAAGACATTGCTGCCCGCCTCAACATCCCAGTGAGCCAGGTGAACCCCAGGGATGCCAAGGCCTGCGTGGTACATGGAAGCGATCTGAAGGACATGACTTCTGAGCAGCTGGATGACATTCTGAAGTACCACACCGAGATCGTGTTCGCCAGGACCTCTCCACAGCAGAAGCTTATCATTGTGGAAGGCTGCCAGAGACAGGGCGCTATCGTGGCCGTCACTGGCGACGGGGTCAACGACTCTCCAGCTCTGAAGAAGGCGGACATTGGGGTGGCCATGGGGATCGCTGGCTCTGATGTGTCTAAGCAGGCTGCCGACATGATTCTCCTGGACGACAACTTTGCCTCAATTGTGACTGGAGTAGAGGAAGGTCGTCTGATCTTTGATAACTTGAAGAAATCCATTGCCTACACCCTCACCAGTAACATTCCAGAGATCACCCCCTTCCTGATATTTATTATTGCAAACATTCCACTACCCCTGGGGACTGTTACCATCCTCTGCATTGACTTGGGCACGGACATGGTCCCTGCCATCTCCCTGGCTTATGAACAAGCAGAAAGTGACATTATGAAGAGACAGCCCAGAAACCCCAAAACTGACAAACTCGTGAACGAGCGGCTGATCAGCATGGCCTACGGACAGATCGGTATGATCCAGGCCCTGGGGGGCTTCTTCACTTACTTTGTGATTCTGGCCGAGAACGGCTTCCTCCCAATTCACCTGCTGGGCATCCGAGTGGACTGGGATGACCGCTGGGTCAACGACGTGGAGGACAGCTACGGGCAGCAGTGGACCTACGAGCAGAGGAAAATCGTGGAGTTCACCTGCCACACGGCCTTCTTCGTCAGTATCGTGGTGGTGCAGTGGGCTGACCTGGTCATCTGCAAGACCAGGAGGAACTCGGTCTTCCAGCAGGGGATGAAGAACAAGATCTTAATATTTGGCCTCTTCGAAGAAACGGCCCTGGCTGCCTTCCTTTCCTACTGCCCTGGAATGGGGGTGGCCCTGAGGATGTATCCCCTCAAACCTACCTGGTGGTTCTGTGCCTTCCCCTACTCTCTCCTCATCTTCGTGTATGATGAAGTCAGAAAACTCATCATCAGGCGACGCCCTGGCGGCTGGGTGGAGAAGGAAACCTACTAC---
>oryAfe1
ATG------GGGAAGGGGGTTGGACGTGACAAA---TATGAACCTGCAGCCGTTTCAGAGCATGGCAACAAA---AAG------AAGGCCAAGAAAGAGCGGGACATGGATGAGTTGAAGAAAGAAGTTTCTATGGATGACCACAAACTTAGCCTTGATGAACTTCATCGCAAATATGGAACAGACTTGAGCCGAGGCTTAACAACTGCACGAGCTGCAGAGATCCTGGCCCGAGATGGTCCCAATGCCCTCACTCCCCCTCCCACTACTCCTGAATGGGTCAAATTCTGTCGGCAGCTGTTTGGGGGGTTCTCAATGTTACTGTGGATTGGAGCGATTCTTTGTTTCTTGGCTTATGGCATCCAAGCT---GGAACAGAAGAAGATCCTCAAAACGATAATCTCTATCTTGGTGTGGTGCTATCAGCTGTTGTCATCATAACTGGTTGTTTCTCCTACTATCAAGAAGCTAAAAGTTCAAAGATCATGGAATCCTTCAAGAACATGGTTCCTCAGCAAGCCCTTGTGATTCGAAATGGTGAGAAAATGAGCATCAATGCAGAAGATGTTGTAGTTGGAGATCTAGTGGAAGTGAAAGGAGGAGACCGAATCCCTGCTGATTTGAGAATCATATCGGCAAATGGCTGCAAGGTGGATAACTCCTCACTCACTGGAGAGTCAGAACCCCAGACCAGGTCTCCGGATTTCACAAATGAAAACCCCCTGGAGACGAGGAACATTGCCTTTTTTTCAACCAACTGTGTTGAAGGCACTGCTCGGGGCATTGTCGTATATACCGGGGATCGCACTGTGATGGGACGTATTGCTACACTTGCTTCTGGACTGGAAGGGGGTCAGACTCCTATTGCTGCAGAAATTGAGCATTTTATCCACATCATCACGGGCGTGGCTGTGTTTCTCGGTGTGTCTTTCTTCATCCTGTCTCTGATCCTGGAGTACACCTGGCTTGAGGCTGTCATTTTCCTCATTGGTATCATTGTAGCCAATGTGCCAGAAGGTTTGCTGGCCACTGTCACGGTATGTCTGACGCTCACTGCCAAACGTATGGCAAGGAAAAACTGCCTCGTGAAGAACTTGGAAGCCGTGGAGACCTTAGGGTCCACATCCACCATCTGTTCTGATAAAACTGGAACTCTGACTCAGAATAGAATGACAGTTGCCCACATGTGGTTTGACAATCAAATTCATGAAGCTGATACTACAGAGAATCAGAGTGGTGTCTCATTTGACAAGACTTCAGTCACCTGGCTTGCATTGTCCAGAATTGCAGGTCTTTGTAACAGGGCAGTGTTTCAGGCTAACCAGGAAAACCTACCTATTCTTAAGCGGGCAGTTGCGGGAGATGCCTCTGAGTCAGCCCTCTTAAAATGCATTGAATTGTGCTGCGGTTCAGTGAAGGAGATGAGGGAGCAATACACCAAGATTGTTGAGATACCCTTCAACTCCACCAATAAGTACCAGTTGTCCATTCATAAGAACCCCAACACATCTGAACCCCGGCATCTGCTAGTGATGAAGGGAGCTCCAGAAAGGATCCTGGACCGCTGCAGCTCTATCCTTCTCCATGGCAAGGAGCAGCCACTGGATGAGGAGTTGAAAGATGCCTTTCAGAATGCCTACCTGGAGCTGGGGGGCCTTGGCGAGCGAGTGCTAGGTTTCTGTCACCTTTTCCTGCCAGATGAACAGTTTCCTGAAGGGTTCCAGTTTGACACTGATGATGTGAATTTCCCCGTGGATAACCTCTGCTTTGTTGGGCTCATCTCTATGATTGATCCTCCTCGAGCCGCTGTTCCTGATGCTGTGGGCAAATGCAGAAGTGCTGGAATTAAGGTCATCATGGTTACAGGAGATCACCCGATCACAGCTAAAGCCATTGCCAAAGGTGTGGGCATCATCTCAGAGGGCAATGAAACTGTAGAAGACATTGCTGCTCGCCTCAACATCCCGGTTAGCCAGGTGAACCCCAGAGATGCCAAGGCCTGTGTGGTCCATGGAAGTGACTTGAAAGACATGACCTCCGAGCAGCTGGATGACATACTGAAACACCACACCGAGATTGTGTTTGCCAGAACCTCCCCTCAGCAGAAGCTCATCATTGTAGAAGGCTGCCAGAGACAGGGTGCTATCGTGGCTGTAACTGGTGATGGTGTAAATGATTCTCCAGCTTTGAAGAAAGCAGACATTGGGGTTGCTATGGGGATTGCTGGCTCAGATGTATCTAAGCAGGCTGCTGACATGATTCTTTTGGATGACAACTTCGCCTCAATTGTGACTGGAGTAGAGGAAGGTCGTCTCATCTTTGATAACTTGAAGAAATCCATAGCTTACACCCTAACCAGTAACATTCCAGAGATCACCCCCTTCCTGATATTTATTATTGCAAACATTCCACTACCACTGGGAACTGTCACCATCCTCTGCATAGACTTGGGCACTGACATGGTACCTGCTATCTCTCTGGCTTATGAGCAAGCTGAGAGCGACATCATGAAGAGACAGCCAAGAAATCCCAAAACAGACAAACTTGTGAATGAGCGGCTGATCAGTATGGCGTACGGACAGATTGGTATGATCCAGGCTCTGGGAGGCTTCTTCACTTACTTTGTGATTCTGGCTGAGAATGGCTTCCTTCCTACTCACCTGCTGGGCATCCGAGTGGACTGGGATGACCGCTGGATCAATGACGTGGAGGACAGCTACGGGCAGCAGTGGACCTATGAGCAGAGGAAAATTGTGGAGTTCACCTGCCACACTGCCTTCTTTGTCAGCATCGTGGTGGTGCAGTGGGCTGACTTGGTCATCTGTAAGACCAGGAGGAATTCTGTCTTCCAGCAGGGAATGAAGAACAAGATCTTAATATTTGGCCTCTTTGAAGAGACTGCCCTTGCTGCTTTCCTTTCTTACTGCCCTGGCATGGGTGTAGCCCTGAGGATGTATCCCCTCAAACCTACCTGGTGGTTCTGTGCCTTCCCCTACTCTCTTCTCATCTTTGTATATGATGAAGTCAGAAAACTCATCATTAGGCGAAGCCCTGGTGGCTGGGTAGAGAAGGAAACCTACTAC---
>echTel2
ATG------GGAAGCGGTGTCGGACGTGACAAA---TATGAACCTGCGGCGGTTTCAGAGCATGGTGACAAG---AAG------AAGGCCAAGAAGGAGAAGGACATGGATGAGCTGAAGAAAGAAGTGTCGATGGATGACCATAAACTTAGCCTTGATGAACTTCATCGCAAATATGGAACAGACTTGAGCCGAGGCCTGACCCCCGCACGGGCAGCAGAGATCCTGGCCCGGGACGGTCCCAACGCCCTTACCCCGCCTCCCACCACCCCTGAGTGGGTCAAATTCTGCCGGCAGCTCTTCGGGGGCTTCTCAATGTTGCTGTGGATTGGAGCTATTCTTTGCTTCTTGGCCTATGGCATCCAAGCT---GGCACAGAAGAGGACCCTCAAAACGATAATCTCTATCTCGGTGTGGTGCTTTCCGCTGTGGTCATCATAACTGGCTGCTTCTCCTACTATCAAGAAGCTAAAAGCTCAAAGATCATGGAGTCCTTTAAGAACATGGTTCCTCAGCAAGCCCTTGTGATCCGGAATGGTGAGAAAATGAGCATCAACGCCGAAGACGTGGTCGTCGGGGATCTGGTGGAGGTGAAGGGAGGAGACCGGATCCCTGCCGATCTGAGAATCATCTCGGCAAACGGCTGCAAGGTGGACAACTCTTCCCTCACCGGAGAATCAGAACCCCAGACCAGGTCTCCGGATTTCACAAACGAAAACCCCCTGGAGACGAGGAACATCGCCTTCTTCTCCACCAACTGCGTGGAAGGCACTGCACGTGGCATTGTTGTGTACACTGGGGACCGCACCGTCATGGGGCGGATTGCCACGCTGGCTTCTGGACTGGAAGGGGGTCAGACGCCCATCGCTGCGGAAATCGAGCATTTCATCCACATCATCACGGGCGTGGCCGTCTTCCTCGGCGTGTCCTTCTTCATCCTGTCCCTGATCCTGGAGTACACCTGGCTGGAGGCCGTCATCTTCCTCATCGGGATCATTGTAGCCAATGTGCCAGAAGGCTTGCTGGCCACTGTCACGGTGTGCCTGACCCTCACCGCCAAGCGCATGGCAAGGAAAAACTGCCTAGTGAAGAACCTGGAGGCCGTGGAGACTTTGGGATCCACGTCCACCATCTGTTCCGACAAAACTGGAACGCTGACCCAGAATCGGATGACTGTGGCCCACATGTGGTTTGACAATCAAATCCATGAAGCTGATACCACAGAGAACCAGAGTGGTGTCTCGTTCGACAAGACTTCGGCTACCTGGATGGCTCTGTCCAGAATCGCAGGTCTTTGTAACAGGGCGGTGTTTCAGGCAAACCAGGAAAATGTGCCTATCCTGAAGCGGGCAGTTGCCGGAGACGCCTCGGAGTCCGCCCTCTTAAAGTGCATCGAGCTGTGCTGTGGCTCCGTGAAGCAGATGCGCGAGCAGTACGCCAAGATCGTGGAGATCCCCTTCAACTCCACCAACAAGTACCAGTTGTCCATTCATAAGAACCCCAACACCTCTGAGCCCCGGCACCTGCTGGTGATGAAGGGAGCCCCGGAACGGATCCTGGACCGCTGCAGCTCCATCCTGCTCCATGGCAAAGAGCAGCCGCTGGACGAGGAGCTGAAGGACGCCTTTCAGAACGCCTACCTGGAGCTGGGCGGCCTCGGAGAGCGAGTGCTAGGGTTCTGCCACCTTTCCCTGCCCGATGAGCAGTTTCCCGAAGGGTTCCAGTTCGACACCGATGATGTGAACTTCCCCGTCGACAACCTCTGCTTTGTGGGGCTCATCTCCATGATTGACCCTCCTCGCGCCGCCGTCCCTGACGCCGTGGGCAAGTGCCGCAGTGCTGGAATCAAGGTCATCATGGTCACAGGGGACCACCCAATCACAGCGAAAGCCATCGCCAAAGGTGTGGGCATCATCTCAGAGGGCAACGAAACCGTGGAAGACATTGCTGCTCGCCTCAACATCCCAGTGAGCCAGGTCAATCCCAGAGATGCCAAGGCCTGTGTGGTCCATGGAACTGACCTGAAGGACATGACGTCCGAGCAGCTGGATGACATTTTGAAGTACCACACGGAGATTGTGTTTGCCAGGACCTCCCCTCAGCAGAAGCTCATCATTGTGGAAGGCTGCCAGAGACAGGGTGCTATCGTGGCTGTCACCGGTGACGGTGTCAACGACTCTCCGGCCCTGAAGAAAGCAGACATCGGGGTTGCTATGGGCATCGCTGGCTCTGACGTGTCTAAGCAGGCTGCTGACATGATTCTTCTGGACGACAACTTCGCCTCCATCGTGACTGGAGTAGAGGAAGGTCGTCTGATCTTTGATAACTTGAAGAAATCCATTGCTTACACCCTGACCAGTAACATTCCAGAGATCACCCCCTTCCTGATATTTATTATTGCAAACATTCCACTACCGCTGGGGACCGTCACCATCCTCTGCATTGACCTGGGCACTGACATGGTCCCTGCCATCTCTCTGGCGTACGAGCAGGCCGAGAGTGACATCATGAAGAGGCAGCCCAGAAACCCCAAAACGGACAAGCTGGTGAACGAGCGGCTCATCAGCATGGCCTACGGGCAGATTGGTATGATCCAGGCCCTGGGCGGCTTCTTCACCTACTTTGTGATCCTGGCTGAGAACGGCTTCCTGCCCTTTCACCTGCTGGGCATCCGAGTGGACTGGGATGACCGCTGGGTCAATGATGTGGAGGACAGCTACGGGCAGCAGTGGACCTATGAGCAGAGGAAGATCGTGGAGTTCACCTGCCACACCGCCTTCTTCGTCAGCATCGTGGTGGTACAGTGGGCTGACCTGGTCATCTGCAAGACCAGGAGGAATTCCGTCTTCCAGCAGGGGATGAAGAACAAGATCCTGATATTTGGCCTCTTTGAAGAGACTGCCCTTGCTGCTTTCCTGTCTTACTGCCCTGGCATGGGGGTCGCCCTGAGGATGTATCCCCTCAAGCCGACCTGGTGGTTCTGTGCCTTCCCCTACTCACTCCTCATCTTCGTGTACGACGAAGTCCGCAAGCTCATCATCAGGCGGAGCCCTGGCGGCTGGGTGGAGAAGGAGACCTACTAC---
>HLrhiFer5
ATG------GGGAAGGGGATTGGACGTGATAAA---TATGAACCCGCGGCCGTGTCAGATCATGGCGACAAA---AAA------AAGGCCAAGAAAGAGAGGGATATGGATGAGCTCAAGAAAGAAGTTACTATGGATGACCATAAACTTAGCCTTGATGAACTTCATCGCAAATATGGAACAGACTTGAGCCGAGGCTTAACTCCTGCGCGAGCTGCCGAGATCCTGGCCCGCGATGGGCCAAACGCCCTCACGCCTCCTCCCACCACGCCAGAATGGGTCAAATTCTGTCGGCAGCTGTTTGGGGGGTTCTCGATGTTACTGTGGATTGGAGCGATCCTGTGTTTCTTGGCTTACGGCATCCAAGCT---GCCACAGAGGAGGAACCTCAGAATGATAACCTGTATCTCGGTGTGGTGCTGTCTGCTGTCGTCATCATAACGGGTTGTTTCTCTTACTATCAAGAAGCGAAAAGTTCAAAGATCATGGAATCCTTCAAAAACATGGTTCCTCAGCAAGCCCTGGTGATTCGAAATGGTGAGAAAATGAGCATAAATGCAGAGGAAGTCGTAGTCGGGGATCTGGTGGAAGTGAAAGGAGGAGATCGCATCCCCGCTGATCTCAGAATCATATCTGCAAACGGCTGCAAGGTGGATAACTCCTCCCTCACCGGTGAATCAGAACCCCAGACCCGGTCTCCAGATTTCACAAACGAGAACCCGCTGGAGACGAGGAACATTGCTTTCTTCTCCACCAACTGCGTTGAAGGCACTGCCCGGGGCATTGTTGTGTACACTGGGGACCGCACTGTGATGGGAAGAATCGCCACGCTCGCTTCCGGGCTGGAAGGGGGCCAGACTCCTATCGCTGCCGAAATTGAACACTTTATCCACCTCATCACGGGCGTGGCTGTGTTCCTGGGGGTGTCCTTCTTTATCCTTTCGCTGATCCTTGAGTACACCTGGCTTGAGGCTGTCATTTTCCTCATTGGTATCATTGTCGCCAACGTGCCAGAAGGTCTGCTGGCCACTGTCACGGTGTGTCTGACCCTTACTGCCAAACGCATGGCCAGGAAGAACTGCTTAGTGAAGAACTTAGAAGCTGTAGAGACCTTGGGGTCCACGTCCACCATCTGCTCCGACAAAACTGGAACTCTGACTCAGAACCGGATGACGGTGGCCCACATGTGGTTCGACAATCAAATCCATGAAGCCGACACCACGGAGAATCAGAGTGGTGTGTCGTTCGACAAGTCTTCAGCCACCTGGCTCGCTCTGTCCAGAATCGCGGGTCTTTGTAACAGGGCCGTGTTTCAGGCCAACCAGGAAAACCTACCCATCCTGAAGCGGGCGGTTGCAGGCGACGCCTCTGAGTCAGCACTCTTAAAATGTATCGAGCTGTGCTGCGGTTCTGTGAAGGAGATGAGAGAGCGATACGCCAAAATCGTTGAGATTCCCTTCAATTCCACCAACAAGTACCAGTTGTCCATTCACAAGAACCCCAACACGTCTGAGCCCCGACACCTGCTGGTGATGAAAGGTGCTCCAGAAAGGATCCTGGACCGCTGCAGCTCCATCCTTCTCCATGGCAAGGAGCAGCCCCTGGACGAGGAACTGAAGGATGCTTTCCAAAACGCCTACCTGGAGCTGGGCGGCCTGGGAGAGCGAGTGCTGGGTTTCTGCCACCTCATGCTGCCGGACGAACAGTTCCCCGAAGGGTTCCAGTTTGACACCGATGAAGTGAATTTCCCTGTTGAAAATCTCTGCTTCGTGGGACTCATCTCCATGATTGATCCTCCAAGGGCTGCTGTGCCCGACGCCGTGGGCAAGTGTCGGAGTGCTGGAATTAAGGTCATCATGGTCACCGGAGACCATCCCATCACCGCCAAAGCCATCGCCAAGGGTGTGGGCATCATCTCAGAGGGCAATGAGACTGTGGAGGACATTGCCGCTCGCCTCAACATCCCCGTGAGCCAGGTGAACCCCAGGGATGCAAAGGCCTGCGTGGTCCATGGAAGCGACCTGAAGGACATGACCTCCGAACAGCTGGATGACATTTTGAAGTACCACACTGAGATTGTGTTTGCCAGGACCTCTCCTCAGCAGAAGCTTATCATTGTGGAAGGCTGCCAGAGACAGGGTGCTATCGTAGCTGTAACTGGCGATGGTGTAAATGACTCCCCGGCTTTGAAGAAGGCGGACATTGGGGTTGCCATGGGGATTGCTGGCTCCGACGTGTCTAAGCAGGCTGCTGACATGATTCTCCTGGATGACAACTTTGCCTCCATTGTGACTGGAGTAGAGGAAGGTCGTCTGATCTTTGATAACTTGAAGAAATCCATTGCCTACACCCTAACCAGTAACATTCCTGAGATTACCCCCTTCCTGATATTTATTATCGCCAACATTCCGCTACCATTGGGGACCGTCACCATCCTCTGCATTGACTTGGGCACAGACATGGTTCCTGCTATCTCCCTGGCTTATGAGCAAGCTGAGAGTGACATCATGAAGAGACAGCCCAGAAACCCCAAGACGGACAAACTCGTGAACGAGCGGCTGATCAGCATGGCCTATGGACAGATTGGTATGATCCAGGCCCTGGGCGGCTTCTTCACTTACTTTGTGATTCTGGCTGAGAACGGCTTCCTCCCCATTCACCTGCTGGGCATCCGAGTGGACTGGGACGACCGCTGGGTCAACGACGTGGAGGACAGCTATGGGCAGCAGTGGACGTACGAGCAGAGGAAGATCGTGGAGTTCACCTGCCACACGGCCTTCTTCGTCAGCATCGTGGTGGTGCAGTGGGCTGACCTGGTCATCTGTAAGACCAGGAGGAACTCGGTCTTCCAGCAGGGCATGAAGAACAAGATCTTAATATTTGGCCTCTTTGAGGAGACGGCCCTTGCTGCTTTCCTTTCCTACTGCCCCGGAATGGGTGTTGCCCTGCGGATGTATCCCCTCAAACCTACCTGGTGGTTCTGTGCCTTCCCCTACTCTCTCCTTATCTTCGTGTATGACGAAGTCAGGAAACTCATCATCAGGCGAAGCCCTGGAGGCTGGGTGGAGAAGGAAACCTACTAT---
>HLpipKuh2
ATG------GGGAAGGGGGTTGGACGTGACAAA---TATGAGCCTGCGGCCGTCTCGGAGCATGGCAACAAG---AAG------AAGATAAAGAAGGAGAGGGACATGGATGAGCTGAAGAAAGAAGTGTCTATGGATGACCATAAGCTGAGCCTTGACGAGCTTCATCGCAAATACGGAACGGACTTGAGCCGAGGCCTGAGCACAGCTCGGGCTGCCGAGATCCTGGCTCGCGACGGCCCCAACGCCCTCACCCCCCCTCCCACCACCCCCGAGTGGGTCAAGTTCTGCCGCCAGCTGTTTGGGGGCTTCTCCATGCTGCTGTGGATCGGAGCGATTCTCTGTTTCCTGGCTTATGGCATCCAGGCT---GCTACGGAAGAGGAGCCTCAGAATGACAATCTGTACCTCGGCGTGGTGCTGTCGGCTGTCGTCATCATCACCGGCTGTTTCTCCTACTACCAAGAGGCCAAGAGCTCCAAGATCATGGAATCCTTCAAGAACATGGTCCCGCAGCAAGCCCTGGTGATCCGCAACGGTGAGAAAATGAGCATCAATGCGGAGGAGGTGGTGGTCGGGGACCTGGTCGAAGTGAAGGGCGGCGACCGGATCCCGGCTGACCTCCGGATCATCTCTGCCAACGGCTGCAAGGTGGATAACTCCTCGCTCACTGGCGAGTCGGAGCCCCAGACCCGGTCTCCCGACTTCACCCACGAGAACCCCCTGGAGACCAGGAACATCGCCTTCTTCTCCACCAACTGCGTGGAAGGCACTGCCCGCGGCATCGTCGTGTACACCGGCGACCGCACCGTCATGGGGCGGATCGCCACGCTGGCCTCGGGGCTGGAGGGCGGCCAGACGCCCATCGCCGCGGAGATCGAGCACTTCATCCAGCTCATCACGGGGGTGGCCGTGTTCCTGGGCGTGTCCTTCTTCATCCTCTCGCTCATCCTCGAGTACACCTGGCTGGAGGCCGTCATCTTCCTCATCGGCATCATCGTGGCCAACGTGCCCGAAGGTCTGCTGGCCACCGTCACGGTGTGTCTGACCCTCACGGCCAAGCGCATGGCCCGGAAGAACTGCCTGGTGAAGAACCTGGAGGCCGTGGAGACGCTGGGCTCCACGTCCACCATCTGCTCCGACAAGACCGGCACGCTGACGCAGAACCGCATGACCGTGGCCCACATGTGGTTCGACAACCAGATCCACGAGGCCGACACCACAGAGAACCAGAGCGGTGTTTCCTTCGACAAGTCCTCAGCCACCTGGCTCGCCCTGTCCAGAATCGCCGGCCTGTGTAACCGCGCCGTGTTCCAGGCCAACCAGGAGAACCTGCCCATCCTGAAGCGGGCGGTGGCGGGTGACGCCTCCGAGTCGGCGCTCCTGAAGTGCATTGAGCTGTGCTGCGGGTCCGTGAAGGAGATGAGGGAGCGGTACCCCAAACTCGTCGAGATCCCCTTCAACTCCACCAACAAGTACCAGCTGTCCATCCACAAGAACCCCAACACAGCCGAGCCCCGACACGTGCTGGTGATGAAGGGGGCCCCGGAGCGGATCCTGGACCGCTGCAGCTCCATCCTGCTGCACGGCAAGGAGCAGCCGCTGGACGAGGAGCTGAAGGATGCCTTCCAGAACGCCTACCTGGAGCTGGGCGGCCTGGGCGAGCGCGTGCTGGGCTTCTGCCACCTCCTGCTGCCGGACGAGCAGTTCCCCGAAGGGTTCCAGTTCGACACGGACGAGGTGAACTTCCCCGTGGAAAACCTCTGCTTCGTGGGGCTCATCTCCATGATCGACCCTCCCCGGGCCGCCGTCCCCGACGCCGTGGGCAAGTGCCGGAGCGCTGGGATCAAGGTCATCATGGTCACCGGGGACCATCCCATCACCGCCAAAGCCATCGCCAAAGGCGTGGGCATTATCTCCGAGGGCAACGAGACCGTGGAGGACATTGCTGCCCGCCTCAACATCCCCGTGAGCCAGGTGAACCCCAGGGACGCCAAGGCCTGCGTGGTGCACGGCACCGACCTGAAGGACATGACCTCCGAGCAGCTGGATGACATCCTCAAGTACCACACGGAGATCGTGTTCGCCAGGACCTCCCCGCAGCAGAAGCTCATCATCGTGGAGGGCTGCCAGCGGCAGGGCGCCATCGTGGCTGTGACCGGTGACGGTGTCAACGACTCCCCCGCCCTGAAGAAGGCGGATATCGGGGTTGCCATGGGGATCGCGGGCTCGGACGTGTCGAAGCAAGCCGCCGACATGATTCTCCTGGACGACAACTTTGCCTCCATCGTGACCGGAGTGGAGGAAGGTCGCCTCATCTTTGACAACTTGAAGAAATCCATTGCCTACACCCTGACCAGTAACATTCCAGAGATCACGCCCTTCCTGATATTTATTATCGCCAACATTCCGCTGCCGCTGGGCACCGTCACCATCCTCTGCATCGACCTGGGCACGGACATGGTCCCTGCCATCTCCCTGGCCTACGAGCAGGCGGAGAGCGACATCATGAAGAGACAGCCCCGAAACCCCAAGACGGACAAGCTGGTGAACGAGCGGCTCATCAGCATGGCCTACGGGCAGATCGGTATGATCCAGGCCCTGGGCGGCTTCTTCACGTACTTTGTGATCCTGGCCGAGAACGGCTTCCTCCCCATCAACCTGCTGGGCATCCGCGTGGACTGGGACGACCGCTGGGTCAATGACGTGGAGGACAGCTACGGGCAGCAGTGGACCTACGAGCAGAGGAAGATCGTGGAGTTCACCTGCCACACGGCCTTCTTCGTCAGCATCGTGGTGGTGCAGTGGGCCGACCTGGTCATCTGCAAGACCCGGCGGAACTCGGTCTTCCAGCAGGGCATGAAGAACAAGATCCTGATATTCGGCCTCTTTGAGGAGACGGCCCTCGCTGCTTTCCTTTCCTACTGCCCCGGGATGGGAGTCGCCCTGAGGATGTATCCCCTCAAACCTACCTGGTGGTTCTGTGCCTTCCCGTACTCCCTCCTCATCTTCGTGTACGACGAAGTCCGAAAGCTCATCATCCGGCGAAGCCCTGGAGGCTGGGTGGAGAAGGAGAGCTACTAC---
>HLmyoMyo6
ATG------GGGAAGGGGGTTGGACGTGACAAA---TATGAGCCTGCGGCCGTTTCAGAGCATGGCAACAAG---AAA------AAGGCCAAGAAAGAGAGGGATATGGATGAGCTGAAGAAAGAAGTGTCTATGGATGACCATAAACTGAGCCTGGACGAGCTTCATCGCAAATACGGAACAGACTTGAGCCGCGGCTTAAGCACTGCTCGAGCTGCCGAGATCCTGGCCCGCGACGGTCCCAACGCCCTCACTCCCCCTCCCACCACCCCCGAGTGGGTCAAGTTCTGCCGGCAGCTGTTCGGGGGGTTCTCCATGCTGCTGTGGATTGGAGCCATTCTTTGTTTCTTGGCTTATGGCATCCAAGCT---GCCACGGAAGAGGAGCCTCAGAATGACAATCTGTACCTGGGTGTGGTGCTGTCTGCTGTCGTCATCATCACCGGCTGTTTCTCCTACTACCAAGAAGCTAAGAGCTCGAAGATCATGGAATCCTTCAAAAACATGGTTCCGCAGCAAGCCCTGGTGATCCGCAACGGCGAGAAGATGAGCATCAACGCGGAGGAGGTGGTGGTTGGGGACCTGGTCGAAGTGAAAGGCGGGGATCGGATCCCTGCTGACCTCAGGATCATTTCTGCCAACGGCTGCAAGGTGGATAACTCTTCGCTGACTGGGGAGTCGGAGCCCCAGACCAGGTCTCCCGACTTCACACACGAAAACCCCCTGGAGACGAGGAACATCGCCTTCTTTTCCACCAACTGCGTTGAAGGCACTGCCCGCGGCATCGTCGTGTACACCGGGGACCGCACCGTCATGGGAAGAATCGCCACGCTGGCCTCTGGGCTGGAAGGCGGCCAGACGCCCATCGCTGCAGAAATCGAACATTTCATCCAGCTCATCACGGGGGTGGCCGTGTTCCTGGGAGTGTCCTTCTTCATCCTCTCCCTGATCCTCGAATACACCTGGCTCGAGGCCGTCATCTTCCTCATCGGAATCATTGTCGCCAATGTGCCCGAAGGTCTGCTGGCCACCGTCACGGTGTGTCTGACCCTGACTGCCAAGCGCATGGCCCGGAAAAACTGCTTAGTGAAGAACCTGGAAGCCGTGGAGACGCTGGGGTCCACGTCCACCATCTGCTCCGATAAGACCGGGACCCTGACGCAGAACCGCATGACGGTGGCCCACATGTGGTTTGACAATCAGATCCACGAAGCCGACACGACGGAGAATCAGAGCGGTGTCTCCTTCGACAAGTCCTCAGCCACCTGGCTCGCCCTGTCGAGAATCGCAGGCCTGTGTAACAGGGCCGTGTTTCAGGCCAACCAGGAAAACCTGCCCATCCTGAAGCGGGCCGTGGCGGGCGACGCCTCCGAGTCGGCGCTCTTGAAATGCATCGAGCTGTGCTGCGGGTCCGTGAAGGAGATGAGAGAGCGGTACCCCAAGCTCGTCGAGATACCCTTCAACTCCACCAACAAGTACCAGTTGTCCATTCACAAGAACCCCAACACGGCCGAGCCCCGGCACCTGCTGGTGATGAAGGGGGCCCCCGAGAGGATCCTGGACCGCTGCAGCTCCATCCTGCTCCAGGGCAAGGAGCAGCCGCTGGACGAGGAGATGAAGGACGCCTTCCAGAACGCCTACCTGGAGCTGGGCGGCCTGGGCGAGCGCGTGCTGGGTTTCTGCCACCTCCTCCTGCCGGACGAACAGTTCCCCGAAGGGTTCCAGTTCGACACGGATGAGCTGAATTTCCCTGTGGAAAACCTCTGCTTTGTGGGGCTCATCTCCATGATCGACCCTCCCCGGGCCGCCGTCCCCGACGCCGTGGGCAAGTGCCGGAGCGCCGGGATCAAGGTCATCATGGTCACCGGAGACCATCCCATCACAGCCAAAGCCATTGCCAAAGGTGTGGGCATCATCTCCGAGGGCAACGAGACCGTGGAGGACATTGCCGCCCGCCTCAACATCCCCGTGAGCCAGGTGAACCCCAGGGACGCCAAGGCCTGCGTGGTGCACGGGACTGACCTGAAGGACATGACTTCCGAGCAGCTGGACGACATCCTCAAGTACCACACGGAGATCGTGTTCGCCAGGACCTCCCCGCAGCAGAAGCTCATCATCGTGGAGGGCTGCCAGCGGCAGGGCGCCATCGTGGCTGTGACTGGCGACGGTGTCAACGACTCTCCAGCTTTGAAGAAGGCGGATATTGGGGTTGCCATGGGGATCGCCGGCTCGGACGTGTCTAAGCAAGCTGCCGACATGATTCTCCTGGACGACAACTTTGCCTCAATTGTGACTGGAGTTGAGGAAGGTCGTCTGATCTTCGACAACTTGAAGAAATCCATCGCCTACACCCTGACCAGTAACATTCCAGAGATCACCCCCTTCCTGATATTTATTATTGCGAACATTCCGCTGCCGCTGGGCACCGTCACCATCCTCTGCATCGACCTGGGCACGGACATGGTTCCTGCCATCTCCCTGGCCTACGAGCAGGCTGAGAGCGACATCATGAAGAGACAGCCCCGAAACCCCAAGACGGACAAGCTGGTGAACGAGCGGCTGATCAGCATGGCCTACGGGCAGATTGGTATGATCCAGGCCCTGGGGGGCTTCTTCACTTACTTTGTGATTCTGGCCGAGAACGGCTTCCTCCCGATCAACCTGCTGGGCATCCGCGTGGACTGGGACGACCGCTGGATCAACGACGTGGAGGACAGCTACGGGCAGCAGTGGACCTACGAACAGAGGAAGATCGTGGAGTTCACCTGCCACACGGCCTTCTTTGTCAGCATCGTGGTGGTGCAGTGGGCTGACCTGGTCATCTGCAAGACCCGGAGGAACTCTGTCTTCCAGCAGGGGATGAAGAACAAGATCCTGATATTCGGCCTCTTTGAGGAGACGGCCCTCGCTGCTTTCCTTTCCTACTGCCCCGGGATGGGAGTCGCCCTGAGGATGTATCCCCTCAAGCCTACCTGGTGGTTCTGTGCCTTCCCGTACTCTCTCCTCATCTTCGTGTACGACGAAGTCCGAAAACTCATCATCAGGCGAAGCCCTGGAGGCTGGGTGGAGAAGGAGAGCTACTAC---
>bosTau8
GTT------------------GGACGTGATAAA---TATGAACCGGCAGCTGTTTCAGAGCATGGGGACAAG---AAA------AAAGCCAAGAAAGAGAGGGATATGGACGAGCTGAAGAAAGAAGTTTCTATGGATGATCATAAACTTAGCCTTGATGAACTTCATCGCAAATATGGAACAGACTTGAGCCGAGGCTTAACAACTGCTCGAGCTGCCGAGATCCTAGCCAGAGATGGACCCAACGCCCTCACGCCCCCTCCCACGACCCCTGAATGGGTCAAGTTCTGTCGACAGCTGTTTGGGGGGTTCTCAATGTTACTGTGGATTGGAGCAGTTCTTTGCTTCCTGGCCTATGGTATCCAAGCT---GCTACAGAAGAGGAACCTCAAAATGATAATCTGTACCTTGGTGTGGTGCTGTCTGCTGTCGTCATCATAACCGGGTGTTTCTCCTACTATCAAGAAGCTAAAAGCTCAAAGATCATGGAGTCCTTCAAAAACATGGTTCCTCAGCAAGCCCTCGTGATTCGAAATGGTGAGAAAATGAGCATAAATGCGGAAGAGGTTGTCGTCGGAGATCTGGTGGAAGTGAAAGGAGGGGATCGAATTCCTGCCGATCTCAGGATCATTTCTGCAAATGGCTGCAAGGTGGATAACTCCTCACTCACGGGAGAATCAGAGCCACAGACCAGGTCTCCGGATTTCACCAATGAAAATCCCCTGGAGACACGGAACATTGCCTTTTTTTCAACTAACTGTGTTGAAGGCACTGCACGTGGCATTGTCGTGTATACTGGGGATCGAACCGTGATGGGCAGAATTGCCACGCTGGCTTCTGGGCTGGAGGGGGGCCAGACTCCCATCGCTGCGGAAATTGAACATTTTATCCACATCATCACGGGTGTGGCTGTGTTCCTGGGCGTGTCGTTCTTCATCCTTTCTCTGATCCTTGAGTACACCTGGCTGGAGGCTGTCATCTTCCTCATCGGCATCATTGTAGCCAACGTGCCAGAGGGTTTGCTGGCCACCGTCACGGTGTGCCTGACGCTGACTGCAAAGCGCATGGCCAGGAAAAACTGCTTAGTGAAGAACCTGGAGGCTGTGGAGACCTTGGGATCCACGTCCACCATCTGCTCAGACAAAACTGGAACTCTGACCCAGAACCGAATGACAGTGGCCCACATGTGGTTCGACAACCAAATCCACGAGGCGGACACGACAGAGAATCAGAGCGGTGTTTCATTTGACAAGACTTCGGCCACGTGGCTCGCTCTGTCCAGAATTGCAGGTCTTTGTAACAGGGCCGTGTTTCAGGCTAACCAGGATAACCTGCCTATCCTGAAGCGGGCTGTAGCGGGTGATGCCTCAGAGTCTGCGCTCCTGAAGTGCATTGAGGTGTGCTGCGGTTCTGTGAAGGAGATGAGAGAGAGATACACCAAGATCGTCGAGATCCCATTCAACTCCACCAACAAGTACCAGTTATCCATCCACAAGAACGCCAATGCAGGTGAGCCCCGGCACCTACTGGTGATGAAAGGTGCCCCAGAAAGGATCTTGGACCGCTGCAGCTCCATCCTCATCCATGGCAAGGAGCAGCCCCTGGACGAGGAGCTGAAGGACGCTTTTCAGAATGCCTACCTGGAGCTGGGTGGCCTCGGAGAGCGTGTGCTGGGTTTTTGCCACTTGCTGCTGCCAGATGAGCAGTTTCCTGAAGGCTTCCAGTTTGACACCGACGATGTGAACTTCCCTGTTGATAATCTCTGCTTCGTGGGACTCATCTCCATGATTGACCCACCACGGGCTGCTGTCCCAGATGCTGTGGGCAAATGCCGAAGTGCTGGAATCAAGGTCATCATGGTCACCGGAGACCATCCCATCACTGCCAAAGCCATTGCCAAAGGTGTGGGGATCATCTCAGAAGGTAATGAGACTGTAGAAGACATTGCTGCCCGCCTCAACATCCCAGTGAGCCAGGTGAACCCCAGGGATGCCCGGGCCTGCGTGGTACATGGAAGTGATCTGAAGGACATGACTCCCGAGCAGCTGGATGACATCTTGAAGTACCACACAGAGATTGTGTTCGCCAGGACCTCTCCGCAGCAGAAGCTCATCATTGTGGAAGGCTGCCAGAGACAGGGTGCCATCGTGGCTGTAACTGGAGACGGTGTCAATGACTCCCCGGCTTTGAAGAAGGCAGACATTGGGGTTGCCATGGGGATTGCAGGCTCAGACGTGTCTAAGCAAGCTGCTGACATGATTCTCCTAGATGACAACTTTGCCTCAATTGTGACTGGAGTAGAGGAAGGTCGTCTGATCTTTGATAACTTGAAGAAATCCATTGCTTATACCCTCACCAGTAACATTCCTGAGATTACCCCCTTCCTGATATTTATTATTGCAAACATTCCACTCCCTCTGGGGACCGTCACCATCCTCTGCATCGACTTGGGAACGGACATGGTCCCTGCTATCTCCTTGGCTTATGAGCAGGCTGAGAGCGACATCATGAAGAGGCAGCCCAGAAACCCCCAGACGGACAAACTCGTGAACGAGCGGCTGATCAGCATGGCCTATGGACAGATTGGTATGATCCAGGCCCTGGGGGGCTTCTTCACTTACTTTGTTATCATGGCTGAGAACGGCTTCCTCCCAAATCACCTGCTGGGCATCCGAGTGACCTGGGATGACCGTTGGATCAACGATGTGGAGGACAGCTATGGGCAGCAGTGGACCTATGAACAGAGGAAGATTGTGGAGTTCACCTGCCACACGGCCTTCTTTGTCAGTATCGTGGTGGTGCAGTGGGCTGACCTGGTCATCTGCAAGACCAGGAGGAATTCTGTCTTCCAGCAGGGGATGAAGAACAAGATCTTAATATTTGGCCTCTTTGAAGAGACAGCCCTTGCTGCTTTTCTTTCCTACTGCCCTGGAATGGGTGTTGCCCTGAGGATGTATCCCCTCAAACCTACCTGGTGGTTCTGTGCCTTCCCCTACTCTCTTCTCATCTTCGTGTATGACGAAGTCCGGAAGCTCATCATCAGGCGACGTCCTGGCGGTTGGGTGGAGAAGGAGACCTACTAC---
>HLequCab3
ATG------GGGAAGGGGGGTGGACGTGATAAA---TATGAACCCGCAGCGATTTCAGAGCATGGCAACAAG---AAA------AAGGCCAAGAAAGAGAGGGATATGGATGAACTGAAGAAAGAAGTCTCTATGGATGACCATAAACTTAGCCTTGATGAACTTCAGCGCAAATATGGAACAGACTTGAGCCGAGGCTTAACAACTGCTCGAGCTGCTGAGATCCTGGCCCGAGACGGTCCCAATGCCCTTACACCCCCTCCCACCACTCCTGAATGGGTCAAATTCTGTCGGCAGCTCTTTGGGGGTTTCTCAATGTTACTGTGGATTGGAGCAATTCTTTGTTTCTTGGCTTATGGCATCCAAGCT---GCTACAGAAGAGGAGCCTCAAAATGATAATCTGTATCTTGGCGTGGTGCTGTCAGCTGTCGTCATCATAACTGGCTGTTTCTCCTACTATCAAGAAGCTAAAAGTTCAAAGATCATGGAATCCTTCAAAAACATGGTTCCTCAGCAAGCACTTGTGGTTCGAAACGGTGAGAAGATGAGCATCAATGCGGAGGAAGTAGTGGTAGGGGATCTGGTGGAAGTGAAAGGAGGAGACCGGATCCCTGCTGATCTCAGGATCATATCTGCAAACGGTTGCAAGGTGGATAATTCCTCACTCACTGGCGAATCAGAACCCCAGACCAGGTCTCCAGATTTCACAAATGAAAACCCCCTGGAGACGAGGAACATTGCCTTTTTTTCAACCAACTGCGTTGAAGGCACTGCACGTGGCATTGTCGTGTACACGGGGGATCGCACCGTGATGGGAAGAATTGCCACACTTGCTTCTGGGCTGGAAGGGGGCCAGACTCCTATTGCTGCAGAAATTGAACATTTTATCCATATCATCACGGGTGTGGCCGTGTTCCTGGGTGTGACCTTCTTCATCCTTTCTCTGATCCTCGAGTACACTTGGCTTGAAGCTGTCATCTTCCTCATCGGTATCATTGTAGCCAATGTGCCAGAAGGTTTGCTGGCCACCGTCACGGTGTGCCTGACCCTCACTGCCAAGCGCATGGCGAGGAAGAACTGTTTAGTGAAGAACTTAGAAGCTGTGGAGACCTTGGGGTCCACATCCACCATCTGCTCGGATAAAACTGGAACGCTGACTCAGAACCGGATGACAGTGGCCCACATGTGGTTTGACAATCAAATCCACGAGGCCGACACGACTGAGAATCAGAGTGGTGTCTCATTCGACAAGACTTCAGCCACCTGGCTCTCTCTGTCCAGAATTGCGGGTCTTTGCAACAGAGCAGTGTTTCAGGCTAACCAGGAAAACATCCCCATCCTTAAGCGGGCCGTCGCAGGCGATGCCTCCGAGTCAGCACTCTTGAAATGCATCGAGCTGTGCTGCGGCTCTGTGAAGGAGATGAGGGACAGATACCCCAAGATCGTGGAGATTCCCTTCAACTCCACCAACAAGTACCAGTTGTCCATTCATAAGAACCCCAACACGTCTGAGCCCCAGCACCTGCTGGTGATGAAAGGTGCTCCGGAAAGGATCCTGGACCGCTGCAGCTCTATCCTCCTCAACGGCAAGGAGCAGCCCCTGGACGAGGAGCTGAAAGATGCCTTTCAGAACGCCTACCTGGAGCTGGGCGGCCTCGGAGAGCGAGTGCTCGGTTTCTGCCACCTTTTCCTGCCCGACGAACAGTTTCCCGAAGGCTTCCAGTTTGACACTGACGATGTGAATTTCCCTCTTGAAAATCTCTGCTTCGTTGGGCTCATCTCCATGATCGACCCTCCCCGAGCTGCCGTGCCTGATGCCGTGGGCAAATGTCGGAGCGCTGGGATTAAGGTCATCATGGTCACTGGAGACCATCCTATCACAGCCAAAGCCATTGCCAAAGGTGTGGGCATCATCTCAGAAGGCAATGAGACCGTAGAGGACATTGCTGCCCGCCTCAACATCCCAGTGAGCCAGGTGAACCCCAGAGATGCCAAGGCCTGCGTGGTTCATGGGAGTGATCTGAAGGACATGACCCCTGAGCAGCTGGATGACATCTTGAGGCACCACACTGAGATTGTGTTTGCCAGGACCTCCCCTCAGCAGAAGCTTATCATCGTGGAAGGCTGCCAGAGGCAGGGTGCCATTGTGGCTGTAACTGGCGATGGTGTCAATGACTCTCCAGCTTTGAAGAAGGCGGACATTGGGGTTGCTATGGGGATAGCTGGCTCAGACGTGTCTAAACAAGCTGCTGACATGATTCTTTTGGACGACAACTTTGCCTCAATTGTGACTGGAGTAGAGGAAGGTCGTCTGATCTTCGATAACTTGAAGAAATCCATTGCCTACACCCTGACCAGTAACATTCCAGAGATCACCCCCTTCCTGATATTTATTATTGCAAACATTCCACTGCCCCTGGGGACTGTCACCATCCTCTGCATTGACTTGGGCACAGACATGGTCCCCGCCATCTCCCTGGCTTATGAGCAAGCTGAGAGCGACATCATGAAGAGACAGCCCAGAAACCCCCAGACGGACAAACTTGTGAATGAGCGGCTGATCAGCATGGCCTACGGACAAATTGGTATGATCCAGGCCCTAGGGGGCTTCTTCACCTACTTTGTGATTCTGGCTGAGAATGGCTTCCTCCCAATTCACCTGCTGGGACTCCGCGTGGACTGGGATGACCGCTGGGTCAACGACGTGGAGGACAGCTACGGGCAGCAGTGGACTTACGAACAGAGGAAAATCGTGGAGTTCACCTGCCACACAGCATTCTTCGTCAGTATCGTGGTGGTACAGTGGGCCGACTTGGTCATCTGCAAGACCAGGAGGAACTCAGTCTTCCAGCAGGGGATGAAGAACAAGATCCTAATATTTGGCCTCTTCGAAGAGACGGCCCTTGCTGCCTTCCTTTCCTACTGCCCTGGAATGGGTGTGGCCCTGAGGATGTATCCCCTCAAGCCTACCTGGTGGTTCTGTGCCTTCCCGTACTCTCTTCTCATCTTCGTGTATGACGAAGTCAGAAAACTCATCATCAGGCGACGCCCTGGCGGCTGGGTGGAGAAGGAGACCTACTAC---
>HLmolMol2
ATG------GGGAAAGGGGTTGGACGAGACAAA---TATGAGCCTGCAGCCGTTTCAGAGCATGGCAACAAG---AAA------AAGATGAAGAAAGATAGGGATATGGATGAACTAAAGAAAGAAGTTTCTATGGATGACCATAAACTTAGCCTTGATGAACTTCATCGCAAATACGGAACAGACTTGAATAGAGGCTTAAGCTCTGCTCGAGCTGCTGAGATCCTGGCCCGAGATGGTCCCAACGCCCTCACTCCCCCTCCCACCACCCCCGAGTGGGTCAAATTCTGTCGGCAGCTGTTTGGGGGGTTCTCAATGTTACTGTGGATTGGAGCGATTCTTTGTTTCTTGGCTTACGGCATCCAAGCT---GCCACAGAAGAGGAACCTCAGAATGATAATCTGTACCTCGGTGTGGTGCTGTCTGCTGTTGTCATCATAACTGGTTGTTTCTCCTATTACCAAGAAGCTAAAAGTTCAAAGATCATGGAATCCTTCAAAAACATGGTTCCGCAGCAAGCCCTGGTGATTCGAAATGGTGAAAAAATGAGCATAAATGCAGAAGAGGTGGTTGTGGGGGATCTGGTGGAAGTGAAAGGCGGGGATCGGATCCCTGCTGATCTCAGGATCATATCTGCAAACGGCTGCAAGGTGGATAACTCCTCACTCACCGGTGAATCAGAACCCCAGACCAGGTCTCCGGATTTCACAAATGAAAACCCCCTGGAGACAAGGAACATTGCCTTCTTTTCAACCAACTGCGTTGAAGGCACTGCCCGTGGCATTGTCGTGTACACCGGAGATCGCACCGTGATGGGAAGAATCGCCACGCTGGCTTCTGGGCTGGAAGGCGGCCAGACTCCCATCGCTGCAGAAATTGAACATTTTATCCATCTCATCACGGGTGTGGCTGTGTTCCTAGGGGTGTCCTTCTTCATCCTCTCACTGATCCTCGAATACACCTGGCTTGAGGCTGTCATCTTCCTCATCGGCATCATTGTAGCCAATGTGCCCGAAGGTTTGCTGGCCACTGTCACGGTGTGTCTGACCCTTACTGCCAAACGCATGGCGAGGAAGAACTGCTTAGTGAAGAACTTAGAAGCTGTGGAGACCTTGGGGTCCACGTCTACCATCTGTTCTGATAAAACTGGAACTCTGACTCAGAACCGGATGACGGTGGCCCACATGTGGTTTGACAATCAAATCCATGAAGCCGACACGACAGAGAATCAGAGTGGTGTCTGCTTCGACAAGTCTTCAGTCACCTGGCTTGCTCTGTCCAGAATCGCAGGTCTTTGTAACAGGGCCGTGTTTCAGGCTAACCAGGAAAACGTGCCTATCCTTAAGCGGGCCGTGGCGGGCGATGCCTCGGAGTCGGCGCTGCTGAAGTGCATCGAGCTGTGCTGTGGGTCTGTGAAGGAGATGCGGGAGAGATACGCCAAGATCGTCGAGATACCCTTCAACTCCACCAACAAGTACCAGTTATCCATTCATAAGAACCCCAACACGGGTGAGCCCCGACACCTGCTGGTGATGAAGGGGGCTCCGGAGAGGATCCTGGACCGCTGCAGCTCGATCCTGCTCCACGGCAAGGAGCAGCCCCTGGACGAGGAGCTGAAGGACGCCTTCCAGAACGCCTACCTGGAGCTGGGCGGCCTGGGGGAGCGAGTGCTAGGTTTCTGTCACCTTTTCCTGCCAGACGAACAGTTTCCCGAAGGGTTCCAGTTTGACACCGATGATGTGAATTTCCCTGTCGAGAATCTCTGCTTTGTTGGGCTCATCTCCATGATCGACCCTCCACGAGCTGCTGTCCCTGACGCTGTGGGCAAATGTCGGAGCGCTGGGATCAAGGTCATCATGGTCACTGGAGACCATCCCATCACAGCCAAAGCCATTGCCAAAGGTGTGGGCATCATCTCCGAGGGCAATGAGACCGTAGAAGACATTGCTGCCCGCCTCAACATCCCAGTGAGCCAGGTGAACCCCAGAGATGCCAAGGCCTGCGTGGTCCACGGAAGTGACCTGAAGGACATGACCTCTGAGCAGCTGGATGACATTTTGAAGTACCACACGGAGATTGTGTTTGCCAGGACCTCTCCTCAGCAGAAGCTCATCATTGTAGAAGGCTGCCAGAGACAGGGCGCTATCGTAGCTGTAACCGGCGATGGTGTGAACGACTCTCCAGCTTTGAAGAAGGCGGATATTGGGGTTGCCATGGGGATCGCTGGCTCAGATGTGTCTAAGCAAGCTGCTGACATGATTCTCTTAGACGACAATTTTGCCTCAATTGTGACCGGAGTAGAGGAAGGTCGTCTGATCTTTGATAACTTGAAGAAATCCATTGCCTACACTCTAACCAGTAACATTCCAGAGATTACCCCTTTCCTGATATTTATTATTGCAAACATCCCACTGCCGCTGGGGACCGTCACCATCCTCTGCATTGACCTGGGCACAGACATGGTTCCTGCCATCTCCCTGGCTTACGAGCAAGCTGAGAGCGACATCATGAAGAGACAGCCCAGAAACCCCAAAACGGACAAACTGGTGAACGAGCGGCTGATCAGCATGGCCTACGGGCAGATTGGAATGATCCAGGCCCTGGGGGGTTTCTTCACTTACTTTGTGATTCTGGCTGAGAATGGCTTCCTCCCCATTAACCTGCTGGGCATCCGAGTGGACTGGGATGACCGCTGGATCAACGACGTGGAGGACAGCTATGGGCAGCAGTGGACCTACGAACAGAGGAAGATTGTGGAGTTCACCTGCCACACGGCCTTCTTCGTCAGTATCGTGGTGGTGCAGTGGGCTGACTTGGTCATCTGTAAGACCAGGAGGAATTCAGTCTTCCAGCAGGGGATGAAGAACAAGATCTTGATATTTGGCCTCTTTGAGGAGACAGCCCTCGCTGCCTTCCTCTCCTACTGCCCTGGAATGGGAGTCGCCCTGAGGATGTACCCCCTCAAACCTACCTGGTGGTTCTGTGCCTTCCCCTACTCTCTTCTCATCTTCGTGTATGACGAAGTCAGAAAACTCATCATCCGGCGAAGCCCTGGAGGCTGGGTGGAGAAGGAAACCTACTAC---
>conCri1
------------------GTTGGACGCGACAAG---TACGAGCCCGCAGCCATGTCCGAGCACGGCAACAAG---AAG------AAGATGAAGAAGGAGAGGGACATGGATGAGCTGAAGAAGGAAGTGTCCATGGATGACCACAAACTCAGCCTAGATGAACTTCATCGCAAGTATGGAACAGACCTGACCCGAGGCTTATCAACTGCTCGTGCAGCCGAGATCCTCGCCCGAGACGGTCCCAACGCCCTTACTCCGCCTCCCACCACCCCCGAGTGGATCAAATTCTGTCGGCAACTGTTTGGGGGCTTCTCCATGCTGCTGTGGATTGGAGCGATTCTCTGTTTCTTGGCTTACAGTATCCAGGCT---GCCACAGAAGAGGATCCTCAGAATGATAACCTGTATCTCGGTGTGGTGCTGTCTGCTGTCGTCATCATAACTGGCTGCTTCTCTTACTATCAAGAGGCTAAAAGTTCCAAGATCATGGAATCCTTCAAAAACATGGTTCCTCAGCAAGCCCTGGTCATTCGAAATGGCGAAAAGCTGAGCATCAACGCAGAGGAAGTCGTCGTCGGGGACCTGGTGGAAGTGAAAGGCGGGGACCGGATCCCCGCTGATCTCCGGATCATCTCTGCAAACGGCTGTAAGGTGGACAACTCCTCCCTCACCGGTGAATCGGAACCCCAGACCAGGTCTCCAGACTTCACTCATGAAAACCCCCTGGAGACGAGGAACATTGCCTTTTTCTCTACCAACTGCGTGGAAGGCACTGCGCGCGGGATTGTGGTGTACACCGGGGACCGCACCGTGATGGGGAGAATCGCCACGCTGGCTTCCGGGCTGGAAGGGGGCCAGACGCCCATTGCTGCAGAAATCGAGCACTTCATCCACCTCATCACGGGCGTGGCTGTGTTCCTGGGTGTGTCCTTCTTCATCCTGTCCCTCATCCTGGAGTACACCTGGCTGGAGGCCGTCATCTTCCTCATCGGCATCATTGTCGCCAATGTGCCAGAAGGGCTGCTGGCTACTGTCACGGTGTGCCTGACCCTCACCGCCAAGCGCATGGCCAGGAAAAACTGCTTGGTGAAGAACCTGGAAGCGGTGGAGACCTTGGGCTCCACGTCCACTATCTGCTCGGATAAAACTGGAACTCTCACTCAGAACCGGATGACAGTGGCCCACATGTGGTTTGACAATCAAATCCACGAAGCGGACACCACAGAGAACCAGAGCGGTGTCTCTTTTGACAAAACTTCAGCCACCTGGATTGCCCTGTCCAGAATCGCAGGTCTCTGTAACCGGGCCGTGTTCCAGGCAAACCAGGACAATCTGCCTATTCTTAAGCGGGCTGTGGCCGGGGACGCCTCTGAGTCTGCGCTGCTGAAATGCATCGAGGTGTGCTGTGGCTCCGTGAAGGAGATGAGGGAAAGATACACCAAGCTCGTGGAGATCCCCTTCAACTCCACCAACAAGTACCAGTTGTCCATCCACAAGAACCCCAACACCAACGAGCCCCGCCACCTGCTGGTGATGAAAGGCGCCCCCGAGAGGATCCTGGACCGCTGCAGCTCCATCCTCCTGCAGGGCAAGGAGCAGCCCCTGGACGAGGAGCTGAAGGACGCCTTCCAGAACGCCTACCTGGAGCTGGGCGGCCTCGGGGAGCGCGTGCTCGGCTTCTGCCACCTCCTCCTGCCCGATGAGCAGTTCCCCGAAGGCTTCCAGTTCGACACCGATGAGATCAACTTCCCCGTGGATAACCTCTGCTTCGTCGGGCTCATCTCCATGATCGACCCGCCTCGGGCTGCCGTCCCCGACGCCGTGGGCAAATGCCGGAGTGCCGGGATTAAGGTCATCATGGTCACTGGTGACCATCCCATCACAGCCAAAGCCATCGCCAAAGGCGTGGGCATCATCTCAGAAGGCAACGAGACCGTTGAGGACATCGCTGCCCGTCTCAACATCCCAGTGAGCCAGGTGAACCCCAGAGACGCCAAGGCCTGCGTGGTCCACGGGAGTGACCTGAAGGACATGACCGCGGAGCAGCTGGATGACATCCTCAAGTACCACACGGAGATCGTGTTCGCCCGGACCTCTCCGCAGCAGAAGCTCATCATTGTGGAGGGCTGCCAGAGGCAGGGCGCCATCGTGGCTGTCACCGGCGACGGTGTGAACGACTCCCCCGCCCTGAAGAAGGCGGACATCGGGGTCGCCATGGGGATCGCGGGCTCCGACGTGTCCAAGCAAGCTGCTGACATGATCCTCCTGGATGACAACTTTGCCTCCATTGTGACTGGGGTGGAGGAAGGTCGTCTGATCTTTGATAACTTGAAGAAATCCATCGCCTACACCCTCACCAGCAACATCCCGGAGATCACCCCCTTCCTGATATTTATTATTGCAAACATTCCACTCCCCCTGGGCACCGTCACCATCCTCTGCATTGACTTGGGCACAGACATGGTTCCTGCCATCTCCCTGGCTTACGAGCAAGCTGAGAGCGACATCATGAAGAGGCAGCCCAGGAACCCCAAGACGGACAAGCTTGTGAATGAGCGTCTGATCAGCATGGCCTATGGGCAGATAGGTATGATCCAGGCCCTGGGTGGCTTCTTCACTTACTTCGTGATTCTGGCCGAGAACGGCTTCCTCCCGACGGGCCTGCTGGGCATCCGCGTAGACTGGGATGACCGCTGGGTCAACGACGTGGAGGACAGCTACGGGCAGCAGTGGACCTACGAGCAGAGGAAGATCGTGGAGTTCACCTGCCACACAGCCTTCTTCGTCAGCATCGTGGTGGTGCAGTGGGCCGACTTGGTCATCTGTAAGACCAGGAGGAACTCTGTCTTCCAGCAGGGCATGAAGAACAAGATCTTAATTTTCGGCCTCTTCGAGGAGACGGCCCTGGCTGCCTTCCTGTCCTACTGCCCCGGCATGGGCGTCGCCCTGAGGATGTACCCCCTCAAGCCTACCTGGTGGTTCTGTGCCTTCCCCTACTCTCTCCTCATCTTCGTGTATGACGAAGTCAGAAAGCTGATCATCAGGCGGCGGCCTGGAGGCTGGGTGGAGAAGGAGACCTACTAC---
>ochPri3
ATG------GGGAAGGGGGTCGGACGTGATAAA---TATGAACCTGCCGCCGTTTCCGAACATGGCGATAAA---AAGGGCAAGAGGGCCAAGAAGGAGAGGGACATGGATGAGCTGAAGAAAGAAGTTTCTATGGATGACCATAAGCTAAGCCTTGATGAACTCCATCGGAAATACGGCACAGACCTGAACCGGGGCTTGACAACTGCTCGAGCTGCTGAGATCCTGGCCCGGGATGGCCCCAATGCACTCACTCCACCTCCCACCACTCCGGAATGGGTGAAGTTCTGCCGGCAGCTGTTTGGGGGCTTCTCTATGCTACTGTGGATTGGAGCAGTTCTTTGTTTCTTGGCTCATGGCATCCGAGCT---GCCACGGAGGAGGATTTTGACAATGATAATCTGTACCTTGGTGTGGTGCTGGCAGCTGTTGTCATCATAACTGGCTGTTTCTCCTACTATCAAGAAGCGAAAAGTTCAAAGATCATGGAATCCTTCAAAAACATGGTTCCTCAGCAAGCCCTGGTGATTCGGAATGGTGAAAAGTTAAGCATCAATGCAGAGGAAGTGGTAGTTGGGGATCTGGTGGAAGTTAAGGGGGGTGACCGCATCCCTGCTGACCTCAGGATCATCTCGGCGAATGGCTGCAAGGTGGATAACTCCTCGCTCACTGGGGAGTCAGAACCCCAGACAAGATCTCCAGATTTCACAAACGAAAACCCACTGGAGACAAGGAACATTGCTTTCTTCTCCACCAACTGCGTCGAAGGCACTGCACGTGGCATCGTTATATACACGGGGGATCGCACTGTGATGGGAAGAATTGCCACACTTGCCTCTGGCCTGGAAGGGGGCCAGACACCCATTGCTGCGGAAATTGAACATTTTATCCACATCATCACTGGCGTGGCTGTGTTCCTGGGCGTGTCTTTCTTCATCCTTTCCCTGATCCTTGAATACACCTGGCTTGAGGCCGTTATCTTCCTCATTGGCATCATCGTAGCCAACGTGCCAGAAGGCCTTCTGGCTACTGTCACGGTGTGTCTGACGCTTACTGCAAAGCGCATGGCACGGAAAAACTGCTTGGTGAAGAACTTGGAAGCGGTGGAGACCTTGGGGTCCACATCCACCATCTGCTCAGATAAAACTGGAACTCTGACCCAGAACCGGATGACAGTGGCTCACATGTGGTTTGACAATCAGATCCACGAAGCTGACACAACAGAGAACCAGAGTGGTGTCTCGTTCGACAAGACATCTGCCACCTGGCTCGCTTTGTCCAGAATCGCAGGTCTCTGTAACAGGGCGGTGTTTCAGGCTAACCAGGATAACGTGCCTATTCTTAAGCGAGCAGTTGCAGGCGACGCATCTGAATCGGCACTCCTGAAATGCATCGAGCTGTGCTGTGGTTCCGTGAAGGAGATGAGGGAGAGATACACCAAAATCGTTGAGATACCCTTCAACTCCACCAACAAATACCAGCTGTCCATTCACAAGAACGTCACTCCCAACGAGCCACGGCACCTGCTGGTGATGAAGGGTGCTCCAGAGAGGATCCTCGACCGGTGCAGCTCTATCCTCCTCCATGGCAAGGAGCAGCCTCTGGACGAGGAGCTGAAGGACGCCTTCCAGAATGCCTACCTGGAGCTGGGGGGCCTCGGCGAGCGAGTGCTAGGGTTCTGCCACCTCCTTCTGCCAGATGAGCAGTTTCCCGAAGGGTTCCAGTTTGACACAGATGAAGTGAACTTCCCTGTGGATAACCTGTGTTTTATTGGGCTCATCTCCATGATTGACCCTCCCCGAGCTGCCGTCCCCGATGCCGTGGGCAAGTGCCGTAGTGCTGGAATTAAGGTCATCATGGTCACAGGAGATCATCCAATCACAGCCAAAGCCATTGCCAAAGGTGTAGGCATCATCTCTGAAGGCAACGAGACCGTGGAAGACATTGCTGCCCGCCTCAACATCCCAGTGAGCCAGGTGAACCCCAGAGACGCCAAGGCCTGCGTTGTGCATGGCAGTGACCTGAAGGACATGACCTCTGAGCAGCTGGACGACATCCTGAAGTACCACACAGAGATCGTGTTTGCCAGGACCTCGCCACAGCAGAAGCTCATCATCGTGGAAGGCTGCCAGAGACAGGGTGCTATTGTGGCTGTCACTGGTGATGGTGTCAATGACTCACCGGCGCTGAAAAAAGCAGACATTGGAGTGGCCATGGGCATTGCAGGCTCCGACGTGTCCAAGCAGGCCGCGGACATGATCCTTCTGGACGACAACTTTGCTTCCATTGTGACAGGAGTAGAGGAAGGTCGTCTGATCTTCGATAACTTGAAGAAATCCATTGCATACACCCTGACCAGTAACATTCCAGAGATCACCCCCTTCCTGATATTTATTATTGCAAACATTCCACTACCACTGGGGACCGTCACCATCCTCTGCATCGACTTGGGCACTGACATGGTTCCTGCCATCTCCCTGGCTTACGAGCAGGCCGAGAGTGACATCATGAAGAGGCAGCCCAGAAACCCCAAAACAGACAAGCTGGTGAATGAGCGGCTCATCAGCATGGCCTATGGGCAGATCGGTATGATCCAGGCCCTCGGAGGCTTCTTCACATACTTCGTGATTCTCGCTGAGAATGGCTTCCTCCCCTTCCACCTGCTGGGCATCCGAGTGGACTGGGATGACCGCTGGATCAACGACGTGGAAGATAGCTACGGGCAGCAGTGGACCTATGAGCAGAGGAAGATCGTGGAGTTCACCTGCCACACGGCCTTCTTTGTCAGCATCGTGGTGGTGCAGTGGGCTGACTTGGTCATCTGCAAGACCAGGAGGAACTCAGTTTTCCAGCAGGGGATGAAGAACAAGATCTTGATCTTCGGCCTCTTTGAAGAGACGGCCCTGGCTGCCTTCCTCTCCTACTGCCCTGGCATGGGCGTTGCCCTGAGGATGTATCCTCTCAAACCTACCTGGTGGTTCTGTGCCTTCCCCTACTCTCTTCTCATCTTCGTGTACGATGAAATCAGAAAACTCATCATCAGGCGACGTCCTGGCGGCTGGGTGGAGAAGGAAACCTACTAC---
>HLphyDis3
ATG------GGGAAGGGGGTCGGACGTGACAAA---TATGAGCCTGCAGCCGTGTCAGAGCATGGTGACAAG---AAA------AAGCTCAAGAAGGAGAGAGATATGGATGAACTGAAGAAAGAAGTTTCTATGGATGACCATAAACTTAGCCTTGACGAACTTCATCGCAAATATGGAACAGACTTGAACCGAGGCTTGACCAGTGCTCGTGCTGCTGAGATCCTGGCCCGCGACGGCCCCAACGCCCTCACCCCCCCGCCCACCACCCCCGAGTGGGTCAAGTTCTGCCGGCAGCTCTTTGGGGGTTTCTCAATGTTACTGTGGATTGGAGCGATCCTCTGTTTCCTGGCTTACGGCATCCAGGCT---GCCACGGAAGAGGAACCTCAGAATGATAATCTGTACCTCGGTGTGGTGCTGTCCGCCGTCGTCATCATCACTGGTTGCTTCTCCTACTACCAAGAAGCCAAAAGTTCGAAGATCATGGAATCCTTCAAGAACATGGTTCCACAGCAAGCCCTGGTGATTCGAAATGGTGAGAAGATGAGCATAAACGCAGAGGATGTCGTCGTCGGGGATTTGGTGGAAGTGAAAGGCGGGGACCGGATCCCTGCTGACCTCAGGATCATATCTGCGAACGGCTGCAAGGTGGATAACTCCTCGCTCACCGGTGAATCGGAACCCCAGACCAGGTCTCCGGATTTCACCAATGAAAACCCCCTGGAGACGAGGAACATTGCCTTCTTTTCGACCAACTGCGTTGAAGGCACCGCCCGAGGCATTGTCGTGTACACTGGGGACCGCACCGTGATGGGGAGAATCGCCACACTGGCTTCGGGGCTGGAAGGCGGCCAGACCCCCATCGCTGCAGAAATCGAACATTTCATCCACATCATCACGGGCGTGGCTGTGTTTCTGGGGGTGTCCTTCTTCATCCTCTCCCTGATCCTCGAATACACCTGGCTGGAGGCCGTCATCTTCCTCATCGGTATCATTGTGGCCAATGTGCCCGAAGGTCTGCTGGCCACGGTGACGGTGTGTCTGACCCTTACTGCCAAACGCATGGCGAGGAAAAACTGCTTAGTGAAGAACCTGGAAGCTGTGGAGACCCTGGGGTCCACCTCCACCATCTGCTCGGACAAAACCGGAACTCTGACTCAGAACCGGATGACGGTGGCCCACATGTGGTTTGACAACCAAATCCACGAAGCCGACACGACAGAGAATCAGAGCGGTGTCTCGTTCGACAAGTCCTCAGCCACCTGGCTCGCCCTGTCCAGGATCGCGGGTCTCTGCAACAGGGCCGTGTTCCAGGCCAACCAGGACAACCTGCCCATCCTCAAGCGGGCCGTGGCGGGCGACGCCTCCGAGTCGGCGCTCCTGAAGTGCATCGAGCTGTGCTGCGGCTCCGTGAAGGAGATGCGGGAGCGGTACGCCAAGATCGTGGAGATCCCCTTCAACTCCACCAACAAGTACCAGCTGTCCATCCATAAGAACCCCAACACGTCGGAGCCCCGACACCTGCTGGTGATGAAAGGTGCCCCGGAGAGGATCCTGGACCGCTGCAGCTCCATCCTGCTGCATGGCAAGGAGCAGCCCCTGGACGAGGAGATGAAGGACGCCTTCCAGAACGCCTACCTGGAGCTGGGCGGCCTGGGGGAGCGCGTGCTCGGCTTCTGCCACCTCTACCTGCCAGATGACCAGTTCCCCGAAGGGTTCCAGTTCGACACGGACGACGTGAACTTCCCCGTGGAGAACCTCTGCTTCGTCGGGCTCATCTCCATGATCGACCCTCCGCGGGCAGCCGTGCCTGACGCTGTGGGCAAGTGCCGCAGCGCGGGGATTAAGGTCATCATGGTCACTGGAGACCATCCAATCACAGCCAAAGCCATTGCCAAAGGCGTGGGCATCATCTCAGAGGGCAACGAGACCGTGGAGGACATCGCTGCCCGCCTCAACATCCCAGTAAACCAGGTGAACCCCAGAGATGCCAAGGCCTGTGTGATCCATGGAAGTGACCTGAAGGACATGACGTCCGAACAGCTGGACGACATCCTGAAGCACCACACCGAGATCGTGTTCGCCAGGACCTCTCCACAGCAGAAGCTCATCATCGTGGAAGGCTGCCAGAGGCAGGGTGCTATCGTGGCTGTGACTGGCGACGGGGTAAATGACTCCCCAGCTTTGAAGAAGGCGGACATCGGGGTTGCCATGGGGATCGCCGGCTCGGACGTGTCGAAGCAAGCTGCTGACATGATTCTCTTAGACGACAACTTCGCTTCCATTGTGACTGGAGTAGAGGAAGGTCGTCTGATCTTCGATAACTTGAAGAAATCCATTGCCTACACCCTGACCAGTAACATTCCAGAGATTACCCCCTTCCTGATATTTATTATTGCAAACATTCCACTCCCACTGGGGACCGTCACCATCCTCTGCATTGACTTGGGCACGGACATGGTCCCTGCCATCTCCCTGGCTTATGAGCAGGCTGAGAGCGACATCATGAAGAGACAGCCCAGAAACCCCAAGACGGACAAGCTGGTGAACGAGCGGCTGATCAGCATGGCCTACGGGCAGATCGGTATGATCCAGGCCCTCGGGGGCTTCTTCACCTATTTTGTGATCCTGGCGGAGAATGGCTTCCTCCCGATCCACCTGCTGGGCCTCCGAGTGGACTGGGATGACCGCTGGATCAACGACGTGGAGGACAGCTATGGACAGCAGTGGACCTACGAGCAGAGGAAGATCGTGGAGTTCACCTGCCACACGGCCTTCTTCGTCAGCATCGTGGTGGTGCAGTGGGCCGACCTGGTTATCTGCAAGACCAGGAGGAACTCAGTCTTCCAGCAGGGGATGAAGAACAAGATCTTAATATTTGGCCTCTTCGAAGAGACGGCCCTTGCTGCTTTCCTCTCCTACTGCCCTGGAATGGGCGTCGCCCTGAGGATGTACCCCCTCAAACCCACCTGGTGGTTCTGTGCCTTCCCCTACTCCCTGCTCATCTTCGTGTACGACGAAGTCCGGAAACTCATCATCAGGCGAAGCCCTGGAGGCTGGGTGGAGAAGGAGACCTACTAC---
>cerSim1
ATG------GGGAAGGGGGTTGGACGTGATAAA---TATGAACCTGCGGCCGTTTCAGAGCATGGCAACAAA---AAA------AAGGCCAAGAAAGAGAGGGATATGGATGAATTGAAGAAAGAAGTTTCTATGGATGACCATAAACTTAGCCTTGACGAACTTCAGCGCAAATATGGAACAGACTTGAGCCGAGGCTTAACAACTGCTCGAGCTGCTGAGATCCTGGCCCGAGATGGTCCTAATGCCCTCACCCCACCTCCCACCACTCCTGAATGGGTCAAATTCTGTCGGCAGCTCTTTGGGGGCTTCTCAATGTTACTGTGGATTGGAGCCGTTCTTTGTTTCTTGGCTTATGGCATCCAAGCT---GCTACGGAAGAGGAACCTCAAAATGATAATCTCTATCTTGGTGTGGTACTGTCAGCTGTTGTCATCATAACTGGCTGTTTCTCCTACTATCAAGAAGCTAAAAGTTCAAAGATCATGGAATCCTTCAAAAACATGGTTCCTCAGCAAGCCCTTGTGGTTCGAAATGGTGAAAAAATGAGCATAAACGCAGAGGACGTTGTAGTTGGGGATCTGGTGGAAGTGAAAGGCGGAGACCGTATCCCTGCTGATCTCAGAATCATATCTGCAAACGGCTGCAAGGTGGACAATTCCTCACTCACTGGTGAATCAGAACCCCAGACCAGGTCTCCGGATTTCACAAATGAAAACCCTCTGGAGACGAGGAACATTGCCTTTTTTTCAACCAACTGCGTTGAAGGTACTGCACGAGGCATCGTCGTGTACACGGGGGATCGCACCGTGATGGGAAGAATTGCCACACTCGCTTCTGGGCTGGAAGGGGGCCAGACTCCTATTGCTGCAGAAATTGAACATTTTATCCATATCATCACGGGCGTGGCTGTGTTCCTGGGTGTGACCTTCTTCATCCTTTCTCTGATCCTGGAGTACACCTGGCTTGAAGCTGTCATCTTCCTCATCGGTATCATTGTAGCCAACGTGCCAGAAGGTTTGCTGGCCACTGTCACGGTGTGCCTGACCCTTACTGCCAAACGCATGGCAAGGAAAAACTGTTTAGTGAAGAACTTAGAGGCTGTGGAGACCCTGGGGTCCACATCCACCATCTGCTCGGATAAAACTGGAACTCTGACTCAGAACCGGATGACAGTGGCTCACATGTGGTTTGACAATCAAATCCATGAGGCCGATACGACAGAGAATCAGAGTGGTGTCTCATTTGACAAGACTTCGGACACCTGGCTCTGTCTATCCAGAATTGCAGGTCTTTGCAACAGAGCAGTGTTTCAGGCTAACCAGGAAAACCTCCCTATCCTTAAGCGGGCAGTTGCAGGGGACGCCTCGGAGTCAGCTCTCTTAAAGTGCATTGAACTGTGTTACGGCTCTGTGAAGGAGATGAGGGAGAGATACACCAAGATCGTGGAGATTCCCTTCAACTCCACCAACAAGTACCAGTTGTCCATCCATAAGAACCCCAACACGGCTGAGCCCCGGCACCTGTTGGTGATGAAAGGTGCTCCAGAAAGGATCCTGGACCGCTGCAGCTCTATTCTCCTGCACGGCAAGGAGCAGCCGCTGGATGAGGAGCTCAAAGACGCCTTTCAGAACGCCTACCTGGAGCTGGGCGGCCTTGGCGAGCGAGTGCTAGGTTTCTGCCACTTTTTCCTGCCAGACGAACAGTTTCCCGAAGGATTCCAGTTTGACACTGATGATGTGAATTTCCCTCTTGATAATCTCTGCTTTGTTGGACTCATCTCCATGATTGACCCGCCTCGCGCTGCTGTTCCCGACGCCGTGGGCAAATGTCGGAGTGCTGGAATTAAGGTCATCATGGTCACTGGAGACCATCCTATCACAGCCAAAGCCATTGCAAAAGGTGTAGGCATCATCTCAGAAGGCAATGAGACCGTAGAAGACATTGCTGCCCGCCTCAACATCCCAGTGAGCCAGGTGAACCCCAGAGATGCCAAGGCCTGCGTGGTTCATGGGAGTGATCTGAAGGACATGACCTCTGAGCAGCTGGATGAGATTTTGAAGCACCACACCGAGATTGTGTTTGCCAGGACCTCCCCTCAGCAGAAGCTTATCATTGTGGAAGGCTGCCAGAGACAGGGTGCTATCGTGGCTGTAACTGGCGATGGTGTCAATGACTCTCCAGCTTTGAAGAAGGCGGACATTGGGGTTGCGATGGGGATTGCTGGCTCAGACGTGTCTAAGCAAGCTGCTGACATGATTCTTTTGGATGACAACTTTGCCTCAATTGTGACTGGAGTTGAGGAAGGTCGTCTGATCTTTGATAACTTGAAGAAATCCATTGCCTACACCCTGACCAGTAACATTCCAGAGATCACCCCATTCCTGATATTTATTATTGCGAACATTCCACTACCCCTGGGGACTGTCACCATCCTCTGCATTGACTTGGGCACAGACATGGTCCCTGCCATCTCCCTGGCTTATGAGCAAGCTGAGAGCGACATCATGAAGAGACAGCCCAGAAACCCCCAGACAGACAAACTTGTGAACGAGCGGCTGATCAGCATGGCCTACGGGCAAATTGGTATGATCCAGGCCCTCGGCGGCTTCTTCACCTACTTTGTGATTCTGGCTGAGAACGGCTTCCTCCCAATTCACCTGCTGGGGCTCCGAGTGGACTGGGATGACCGCTGGATCAACGACGTGGAGGATAGCTACGGGCAGCAGTGGACCTACGAACAGAGGAAGATCGTGGAGTTCACATGCCACACAGCCTTCTTCGTCAGTATCGTGGTGGTGCAGTGGGCCGACTTGGTCATCTGCAAGACCAGGAGGAACTCAGTCTTCCAGCAGGGGATGAAGAACAAGATCCTAATATTTGGCCTCTTCGAAGAGACGGCCCTTGCTGCCTTCCTTTCCTACTGCCCTGGAATGGGTGTGGCCCTGAGGATGTATCCCCTCAAACCTACCTGGTGGTTCTGTGCCTTCCCCTACTCTCTTCTCATCTTCGTGTATGATGAAGTCAGAAAACTCATCATTAGGCGACGCCCTGGCGGCTGGGTGGAGAAGGAAACCTACTAC---
>speTri2
ATG------GGGAAGGGGGTTGGACGTGATAAG---TATGAACCTGCAGCCGTTTCAGAACATGTCGACAAA---AAGGGCAAAAAGGCCAAGAAGGAGAGGGATATGGATGAACTAAAGAAAGAAGTTTCTATGGATGACCATAAACTCAGCCTTGATGAACTTCATCGTAAATACGGAACAGACTTGAGCCGAGGCTTGACAACTGCACGAGCTGCTGAGATCCTGGCCCGAGATGGTCCTAATGCACTCACACCCCCTCCCACGACCCCTGAATGGGTCAAGTTCTGCCGGCAGCTCTTTGGGGGATTCTCAATGTTGCTATGGATTGGAGCAATTCTTTGTTTCTTGGCTTATGGCATTCAAGCT---GCCACAGAAGAGGAACCTCAAAACGATAATCTCTACCTTGGTGTGGTGCTGTCCGCTGTCGTCATCATAACTGGTTGTTTCTCCTACTATCAAGAAGCTAAAAGTTCAAAGATCATGGAATCCTTCAAAAACATGGTCCCTCAGCAAGCCCTTGTGATTCGAAATGGTGAGAAAATGAGCATAAACGCGGAAGAAGTTGTAGTTGGGGATCTGGTGGAAGTGAAAGGAGGAGACCGAATCCCTGCCGATCTCAGAATCATATCTGCCAATGGCTGCAAGGTGGATAACTCCTCACTCACGGGTGAATCGGAACCCCAGACTAGATCTCCAGATTTCACCAATGAAAACCCCCTGGAGACGAGGAACATTGCCTTTTTTTCAACCAACTGTGTTGAAGGCACTGCACGTGGTATTGTTGTGTACACCGGGGATCGCACTGTGATGGGAAGAATTGCCACCCTTGCTTCTGGGCTGGAAGGGGGCCAGACCCCCATTGCGGCAGAAATTGAACATTTTATCCAGCTCATCACGGGGGTGGCTGTGTTCCTGGGTGTGTCTTTCTTCATCCTTTCTCTGATCCTTGAGTACACCTGGCTTGAAGCCGTCATCTTCCTCATCGGTATCATTGTAGCCAACGTGCCCGAAGGTTTGCTGGCCACTGTCACGGTGTGTCTGACGCTTACCGCCAAACGCATGGCAAGGAAAAACTGCTTAGTGAAGAACCTGGAGGCTGTGGAGACCTTGGGGTCCACATCCACCATCTGCTCTGATAAAACTGGAACTCTGACTCAGAACCGGATGACGGTAGCCCACATGTGGTTTGACAATCAAATCCACGAAGCTGATACAACAGAGAATCAGAGCGGTGTCTCTTTCGACAAGACGTCCGCCACCTGGCTCGCTCTGTCCAGGATCGCAGGTCTTTGTAACAGGGCAGTGTTTCAGGCTAACCAGGAAAACCTGCCTATTCTTAAGCGGGCAGTTGCGGGAGATGCCTCAGAGTCGGCACTCTTAAAATGCATCGAGCTCTGCTGCGGCTCTGTGAAGGAGATGAGAGATAGATACGCCAAAATCGTCGAGATACCCTTCAACTCCACCAATAAGTACCAGTTGTCCATTCATAAGAACCTCAACGCCGGTGAGCCCCGACACCTGTTGGTGATGAAGGGCGCTCCTGAAAGGATCCTGGACCGCTGCAGCTCGATCCTCCTCCACGGCAAGGAGCAGCCCCTGGACGAGGAGCTGAAAGACGCCTTTCAGAACGCCTACCTGGAGCTGGGCGGCCTCGGAGAGCGCGTGCTAGGTTTCTGCCACCTCCTCCTGCCGGATGAGCAGTTTCCTGAAGGCTTCCAGTTCGACACTGATGAAGTGAACTTCCCTGTGGAAAACCTCTGCTTTGTTGGGCTCATCTCCATGATTGACCCTCCACGAGCTGCTGTGCCTGATGCCGTGGGCAAATGTCGAAGTGCTGGAATTAAGGTCATCATGGTCACAGGCGACCATCCAATCACAGCCAAAGCCATTGCCAAAGGTGTGGGCATCATCTCGGAAGGCAATGAGACTGTGGAAGACATCGCTGCCCGCCTCAACATCCCAGTGAACCAGGTGAACCCCAGAGATGCCAAAGCCTGTGTCGTGCATGGCAGTGATTTGAAGGACATGACACCCGAGCAGCTGGATGACATTTTGAAGTACCACACTGAGATTGTGTTTGCCAGGACCTCCCCTCAGCAGAAGCTTATCATCGTGGAAGGCTGCCAGAGACAGGGGGCTATCGTGGCTGTCACTGGTGATGGCGTTAATGACTCTCCAGCTCTGAAGAAAGCAGACATTGGGGTTGCTATGGGGATCGCCGGTTCAGATGTGTCTAAGCAGGCTGCCGACATGATTCTTTTGGATGACAACTTTGCCTCAATTGTGACTGGAGTAGAGGAAGGTCGTCTGATCTTTGACAACTTGAAGAAATCCATTGCTTATACCCTAACCAGTAACATTCCGGAAATCACCCCCTTCCTGATATTTATTATTGCAAACATTCCACTCCCACTGGGGACCGTCACCATCCTCTGCATTGACTTGGGCACTGACATGGTTCCTGCCATCTCCCTGGCATATGAGCAAGCTGAGAGTGACATCATGAAGAGACAGCCCAGAAATCCCAAAACTGACAAACTTGTGAATGAGCGGCTGATTAGCATGGCCTACGGACAGATTGGTATGATCCAGGCCCTGGGGGGCTTCTTCACTTACTTTGTGATTCTGGCCGAGAATGGCTTCCTCCCGATTCACCTGCTGGGCATCCGCGTGGACTGGGATGACCGCTGGATCAATGATGTGGAAGACAGCTATGGGCAGCAGTGGACCTATGAGCAGAGGAAAATCGTGGAGTTCACCTGCCACACAGCCTTCTTCGTCAGTATCGTGGTGGTACAGTGGGCCGACTTGGTCATCTGTAAGACCCGGAGGAATTCTGTGTTCCAGCAGGGGATGAAGAACAAGATCTTAATATTTGGCCTCTTTGAAGAGACAGCCCTCGCTGCTTTCCTTTCCTACTGCCCTGGAATGGGTGTCGCCCTTAGGATGTATCCCCTCAAGCCTACCTGGTGGTTCTGTGCCTTCCCCTACTCCCTCCTCATCTTCGTGTATGATGAAGTCAGGAAGCTCATCATCCGGCGACGCCCTGGCGGCTGGGTGGAGAAGGAAACCTACTAT---
>triMan1
ATG------GGGAAGGGGGTTGGACGCGATAAA---TATGAACCTGCAGCTGTTTCAGAGCATGGCGACAAA---AAG------AAGGCCAAGAAAGAGAGGGACATGGATGAGCTGAAGAAAGAAGTTTCTATGGATGACCATAAACTTAGCCTTGATGAACTTCATCGCAAATACGGAACAGACTTGAGCCGAGGCTTAACAACAGCTCGAGCTGCAGAGATCCTGGCCCGAGATGGTCCCAATGCCCTCACCCCGCCTCCCACTACTCCAGAATGGGTCAAATTCTGTCGGCAGCTGTTTGGGGGTTTCTCAATGTTACTGTGGATTGGAGCGATTCTTTGTTTCCTGGCTTACGGCATCCTAGCT---GCCACAGAAGAAGAGCTTGAAAATGATAATCTCTATCTTGGTGTGGTGCTATCAGCTGTTGTCATCATAACTGGTTGCTTCTCCTACTATCAAGAAGCTAAAAGTTCAAAGATCATGGAGTCTTTCAAAAACATGGTTCCTCAGCAAGCCCTTGTGGTTCGAAATGGTGAGAAAATGAGCATCAATGCAGAGGACGTTGTCGTCGGGGATCTGGTGGAAGTGAAGGGAGGAGACCGAATCCCTGCTGATTTGAGAATCATATCTGCAAATGGCTGCAAGGTGGATAATTCCTCGCTCACTGGAGAATCAGAACCCCAGACCAGGTCTCCAGATTTTACAAATGAAAACCCCCTGGAGACAAGGAACATTGCCTTTTTTTCAACCAACTGCGTTGAAGGCACTGCACGTGGCATTGTTATATACACTGGGGACCGCACTGTAATGGGACGTATTGCCACACTTGCTTCTGGACTGGAAGGAGGTCAGACTCCGATTGCTATAGAAATTGAGCATTTTATCCACATCATCACGGGTGTGGCTGTGTTCCTTGGCGTGTCTTTCTTCATCCTGTCTCTGATCCTGGAGTACACCTGGCTTCAGGCTGTCATTTTCCTCATCGGTATCATTGTAGCCAACGTGCCGGAAGGTTTGTTGGCCACTGTCACGGTGTGTCTGACGCTTACTGCCAAACGCATGGCAAGGAAAAACTGCCTAGTGAAGAACTTAGAAGCTGTGGAGACCTTGGGGTCCACATCTACCATTTGTTCTGATAAAACTGGAACTCTGACTCAGAATCGAATGACAGTTGCCCACATGTGGTTTGACAATCAAATCCATGAAGCTGATACTACAGAGAATCAAAGTGGTGTCTCGTTCGACAAGTCTTCAGCCTCCTGGCTTGCTCTGTCCAGAATTGCAGGTCTTTGTAACCGGGCAGTGTTTCAGGCTAACCAGGACAACCTACCTATTCTTAAGCGGGCAGTTGCAGGAGATGCCTCTGAGTCAGCCCTCTTAAAATGTATTGAATTGTGCTGCGGCTCTGTGAAGGAGATGAGGGAGCGCTACACCAAGATTGTTGAGATACCGTTTAACTCCACCAACAAGTACCAGCTGTCTATTCATAAGAACCCTAACACATCTGAACCCCGGCACCTGTTGGTGATGAAGGGAGCTCCAGAAAGGATCCTGGACCGCTGCAGCTCTATCCTTCTCCATGGCAAGGAGCAGCCATTGGATGAGGAGCTGAAAGACGCCTTTCAGAATGCCTACCTGGAGCTGGGGGGCCTCGGAGAGCGAGTGCTAGGTTTCTGCCACCTTTTTCTGCCAGATAAGGAGTTTCCTGAAGGGTTTCAGTTTGACACCGATGATGTGAATTTCCCTCTCGATAAACTCTGCTTCGTTGGGCTCATCTCCATGATTGACCCTCCGCGCGCTGCTGTTCCGGATGCTGTGGGCAAATGCCGGAGTGCTGGAATTAAGGTCATCATGGTCACAGGAGACCACCCAATCACAGCTAAAGCAATTGCCAAAGGTGTGGGCATCATCTCAGAGGGCAATGAGACTGTGGAAGACATCGCTGCTCGCCTCAACATCCCAGTGAGCCAGGTGAACGCCAGAGATGCCAAGGCCTGTGTGGTCCATGGAAGTGACCTGAAAGACATGACCTCTGAGCAGCTGGATGACATCTTGAAGCACCACACCGAGATTGTGTTTGCCAGAACCTCTCCTCAGCAGAAGCTCATCATTGTGGAAGGCTGCCAGAGACAGGGTGCTATCGTGGCTGTAACTGGTGATGGTGTAAATGATTCTCCAGCTTTGAAGAAAGCAGACATTGGGGTTGCTATGGGGATTGCTGGCTCAGATGTGTCGAAGCAAGCTGCAGACATGATTCTTTTGGATGACAACTTTGCCTCAATTGTGACTGGAGTAGAGGAAGGTCGTCTGATCTTTGATAACTTGAAGAAATCCATTGCTTATACCCTAACCAGTAACATTCCAGAGATCACTCCCTTCCTGATATTTATTATTGCAAACATTCCACTACCACTGGGGACTGTCACAATCCTCTGCATTGACTTGGGCACTGACATGGTTCCTGCCATCTCTCTGGCTTATGAGCAAGCTGAGAGTGACATCATGAAGCGGCAGCCTAGAAATCCCAAAACAGACAAACTTGTAAACGAGCGGCTGATCAGTATGGCCTATGGACAGATTGGTATGATCCAGGCCCTGGGAGGCTTCTTCACTTACTTTGTGATTCTGGCTGAGAATGGCTTCCTCCCTATTGACCTGCTGGGCATGCGAGTGAGCTGGGATGACCGCTGGATAAACGATGTGGAGGACAGCTACGGGCAGCAGTGGACCTATGAGCAGAGGAAGATTGTGGAGTTCACCTGCCACACTGCCTTCTTTGTCAGCATCGTGGTGGTGCAGTGGGCTGACTTGGTCATCTGCAAGACGAGGAGGAATTCGGTCTTCCAGCAGGGGATGAAGAACAAGATCTTGATATTTGGCCTCTTTGAAGAGACTGCCCTTGCTGCTTTCCTTTCCTACTGCCCTGGCATGGGTGTAGCCCTTAGGATGTATCCCCTCAAACCTACCTGGTGGTTCTGTGCCTTCCCCTACTCCCTTCTCATCTTTGTGTATGACGAAGTCCGAAAACTCATCATCAGGCGACGCCCTGGCGGCTGGGTGGAGAAGGAAACCTACTAC---
>eriEur2
ATG------GGGAAGGGGGTTGGACGTGATAAA---TATGAACCTGCTGCCGTGTCAGAGCACGGCAACAAA---AAG------AAGATGAAGAAGGAGAAGGATATGGATGAACTCAAGAAAGAAGTTTCTATGGATGACCATAAACTTAGCCTTGATGAGCTTCACCGCAAGTACGGAACAGACTTGAGCCGAGGATTAACAACTGCGCGAGCTGCTGAGATCCTGGCCCGAGATGGACCCAATGCCCTCACTCCTCCTCCCACCACTCCTGAGTGGGTCAAATTCTGCCGGCAGCTGTTTGGGGGCTTTTCAATGCTACTGTGGATTGGTGCAATTCTGTGTTTCCTGGCTTACGGCATCCGAGCT---GCCACTGAAGAGGAAGTTGATAATGATAATCTTTATCTCGGTGTGGTATTATCAGCTGTCGTCATCATTACTGGTTGTTTCTCCTACTATCAAGAAGCTAAAAGTTCAAAGATCATGGAATCTTTCAAAAACATGGTTCCTCAGCAAGCTCTCGTGATTCGAAATGGTGAGAAACTGAGCATAAATGCAGAAGAAGTTGTTGTGGGGGATCTGGTGGAAGTAAAAGGGGGAGACCGAATCCCCGCTGATCTCAGAATCATATCTGCAAATGGCTGCAAGGTGGATAACTCCTCCCTCACTGGGGAATCGGAGCCCCAGACCAGGTCTCCAGATTTCACACATGAAAACCCTCTGGAGACAAGGAACATTGCCTTTTTCTCAACCAATTGCGTTGAAGGTACTGCACGTGGCATCGTTGTGCACACTGGGGACCGCACCGTCATGGGGAGGATCGCCTCTCTGGCTTCAGGACTGGAAGGAGGCCAGACTCCCATTGCTGCAGAAATCGAGCACTTCATCCAGCTCATCACGGGTGTGGCTGTGTTCCTGGGGGTGTCCTTCTTCATCCTTTCTCTGATCCTGGGGTACACCTGGCTGGAAGCTGTCATCTTCCTCATCGGTATCATTGTAGCCAACGTGCCAGAAGGGTTGTTGGCCACTGTCACGGTATGCCTGACCCTTACTGCCAAGCGCATGGCAAGGAAGAACTGCTTGGTGAAGAACTTAGAAGCTGTGGAGACCCTGGGTTCCACATCCACCATCTGCTCGGATAAAACTGGAACTCTGACTCAGAATCGGATGACAGTGGCCCACATGTGGTTTGACAATCAAATCCATGAAGCGGACACAACAGAGAATCAGAGCGGTGTCTCATTTGACAAGACATCAGTCACCTGGGTCGCTCTGTCCAGGATTGCAGGTCTTTGTAACAGAGCAGTGTTTCAAGCCAACCAAGAAAACCTGCCTATTCTTAAGAGGGCTGTTGCTGGAGATGCCTCAGAGTCGGCGCTGTTGAAGTGCATTGAGGTGTGCTGTGGCTCTGTCAAGGAGATGCGCGAGAGATACGCCAAGATTGTGGAGATACCCTTCAACTCCACCAACAAGTACCAGTTGTCTATTCACAAGAATACCAACACAAATGAGCCCCGACACCTGCTAGTGATGAAAGGTGCCCCAGAAAGGATCCTGGACCGCTGCAGTTCTATCCTTCTCCACGGCAAGGAGCTACCCCTAGACGAGGAGATGAAAGATGCCTTCCAGAACGCCTACCTGGAGCTGGGTGGCCTCGGCGAGCGAGTACTAGGTTTCTGCCACCTTTACCTGCCAGATGAACAGTTTCCCGAGGGGTTCCAGTTTGACACTGATGATGTGAACTTCCCTGTTGACAATCTTTGCTTTGTGGGGCTTATTTCCATGATTGACCCTCCCCGGGCTGCTGTTCCTGATGCTGTGGGCAAGTGTCGAAGTGCTGGCATTAAGGTCATCATGGTCACTGGCGACCATCCAATCACAGCGAAAGCCATTGCCAAAGGTGTGGGTATCATCTCAGAAGGCAACGAGACCGTAGAAGACATTGCTGCCCGGCTCAACATCCCAGTGAGCCAGGTCAACCCCAGAGATGCCAAGGCCTGTGTGGTGCATGGAAGTGATCTGAAGGACATGACCTCAGAGCAGCTGGATGACATTTTGAAGTACCACACGGAGATCGTGTTTGCCCGGACCTCTCCTCAACAGAAGCTTATCATTGTGGAGGGCTGCCAGAGGCAGGGTGCTATTGTGGCTGTAACTGGGGATGGTGTAAATGACTCTCCGGCTCTGAAGAAGGCAGACATCGGGGTTGCCATGGGGATTTCTGGCTCCGATGTGTCTAAGCAAGCTGCAGACATGATTCTTCTGGATGACAACTTTGCCTCAATTGTGACTGGAGTGGAGGAAGGTCGTCTGATCTTTGATAACTTGAAGAAATCCATTGCCTATACCCTAACCAGTAACATTCCAGAGATCACCCCCTTCCTGATATTTATTATTGCAAACATTCCACTACCCCTGGGGACCGTCACTATCCTCTGCATTGACTTGGGCACAGACATGGTCCCTGCCATCTCCTTGGCTTATGAGCAAGCTGAAAGTGACATTATGAAGAGACAGCCCAGGAACCCTAAGACGGACAAACTAGTGAATGAGAGGCTGATCAGCATGGCCTATGGGCAGATTGGTATGATCCAGGCCCTGGGAGGCTTCTTCACCTACTTCGTAATTCTGGCTGAGAATGGTTTCCTTCCCATTCAACTGCTGGGCATTCGTGTGGACTGGGATGACCGTTGGGTCAATGATGTGGAAGATAGTTATGGGCAGCAGTGGACCTATGAACAGAGGAAAATCGTGGAGTTCACCTGCCACACAGCCTTCTTTGTCAGCATCGTGGTGGTACAGTGGGCCGACCTGGTTATCTGTAAGACCAGGAGGAATTCTGTCTTCCAGCAGGGGATGAAGAACAAAATCTTAATATTCGGCCTCTTTGAAGAGACCGCCCTTGCTGCTTTCCTTTCCTACTGTCCTGGAATGGGTGTTGCCCTGAGGATGTATCCCCTCAAACCTACCTGGTGGTTCTGTGCCTTCCCTTACTCTCTGCTCATCTTTGTGTATGATGAAGTCAGAAAACTCATCATCAGGCGACGCCCTGGAGGCTGGGTGGAGAAGGAAACCTACTAC---
>dasNov3
ATG------GGGACTGCAGTCGGACGTGATAAA---TATGAGCCTGCAGCTGTCTCAGAGCATGGCAACAAGGGCAAG------AAAGCCAAGAAGGAGAAAGACATGGACGAGCTCAAGAAGGAAGTTTCCATGGATGATCATAAACTTAGCCTTGATGAACTTCATCGCAAATATGGAACAGACTTGAGCCGAGGCCTGACGACTGCGCGCGCCGCGGAGATCCTGGCCCGGGACGGCCCCAACGCGCTCACGCCCCCTCCCACCACCCCCGAGTGGGTCAAGTTCTGCCGACAGCTGTTTGGGGGCTTCTCCATGCTGCTCTGGATCGGGGCGATTCTCTGCTTCCTGGCCTACGGCATCCAGGCC---GCCACGGAGGAGGAGCCTCAGAACGACAACCTCTATCTTGGTGTGGTGCTGTCAGCCGTCGTCATCATCACCGGGTGTTTCTCCTATTACCAAGAGGCGAAAAGCTCAAAGATCATGGAGTCCTTCAAGAACATGGTTCCGCAGCAAGCCCTTGTGATCCGAAATGGCGAGAAAATGAGCATCAACGCGGAGGACGTTGTGGTCGGAGACCTGGTGGAAGTGAAGGGCGGCGACAGAATCCCCGCTGACCTCCGCATCATCTCCGCCAACGGCTGCAAGGTGGATAACTCTTCGCTCACAGGCGAATCCGAGCCCCAGACCAGGTCTCCGGATTTCACGAATGAAAACCCCCTGGAGACGAGGAACATCGCCTTCTTCTCCACCAACTGTGTTGAAGGCACTGCGCGTGGCATCGTGGTCTACACTGGCGACCGCACCGTGATGGGCAGGATCGCCACCCTAGCCTCGGGCCTGGAGGGGGGCCAGACGCCCATCGCCGCCGAAATCGAGCACTTCATCCACATCATCACGGGCGTGGCCGTCTTCCTGGGCGTGTCCTTCTTCATCCTCTCGCTCATCCTCGAGTACACCTGGCTCGAGGCCGTCATCTTCCTCATCGGCATCATCGTCGCCAACGTGCCCGAGGGCTTGCTGGCCACCGTCACGGTGTGCCTGACGCTCACTGCCAAGCGCATGGCGAGGAAGAACTGCCTGGTGAAGAACTTGGAAGCGGTGGAGACCCTGGGCTCCACGTCCACCATCTGCTCTGACAAGACCGGGACCCTCACTCAGAACCGCATGACAGTTGCCCACATGTGGTTTGACAATCAGATCCATGAGGCCGACACCACGGAGAACCAGAGCGGTGTTTCGTTTGACAAGACCTCAGCCACCTGGCTTGCCCTGTCTCGAATCGCAGGTCTCTGTAACAGGGCGGTGTTTCAGGCCAACCAGGAAAACCTGCCTATTCTCAAGCGGGCTGTTGCGGGCGACGCCTCTGAGTCGGCCCTCTTGAAATGCATTGAATTGTGCTGCGGTTCTGTGAAGGAGATGAGGGAGAGGTACACCAAGATCGTGGAAATACCCTTCAATTCCACCAACAAGTACCAGNNNNNNNNNNNNNNNNNNNNNNNNNNNNNNNNNNNNNNNNNNNNNNNNNNNNNNNNNNNNNNNNNNNNNNNNNNNATGGACCGCTGCAGCTCTATCCTCCTGCACGGGAAGGAGCAGCCGCTGGACGAGGAGCTGAAGGACGCCTTCCAGAACGCTTACCTGGAGCTGGGTGGCCTCGGAGAGCGAGTGCTAGGCTTCTGCCACCTCCTCCTGCCCGATGACCAGTTCCCGGAGGGCTTCCAGTTCGACACCGATGACGTGAACTTCCCCGTCGACAACCTCTGCTTCGTGGGGCTCATCTCCATGATCGACCCTCCGCGGGCCGCCGTGCCCGACGCCGTGGGAAAGTGCCGCAGCGCCGGAATCAAGGTCATCATGGTCACAGGAGACCATCCAATTACAGCCAAAGCCATTGCCAAAGGCGTGGGCATCATCTCGGAGGGCAACGAGACTGTGGAGGACATCGCCGCCCGGCTCAACATCCCCGTGAGCCAGGTCAACCCCAGAGATGCCAAGGCCTGCGTGGTGCATGGGAGTGACCTCAAGGACATGACCTCGGAGCAGCTGGACGACATCCTGAAGTACCACACCGAGATCGTGTTCGCCAGGACCTCTCCTCAGCAGAAGCTCATCATCGTGGAGGGCTGCCAGAGACAGGGTGCCATTGTGGCTGTAACGGGCGATGGCGTGAATGACTCTCCAGCTCTGAAGAAGGCGGACATTGGGGTTGCGATGGGCATCGCTGGCTCCGACGTGTCTAAGCAGGCAGCCGACATGATTCTCTTGGACGACAACTTCGCCTCAATTGTAACTGGAGTAGAGGAAGGTCGTCTGATCTTTGATAACTTGAAGAAATCCATTGCTTACACCCTAACCAGCAACATTCCGGAAATCACCCCCTTCCTGATATTTATTATTGCAAACATTCCACTACCGCTGGGCACCGTCACCATCCTCTGCATCGACTTGGGCACCGACATGGTCCCTGCTATTTCCCTGGCTTATGAGCAAGCCGAGAGCGACATCATGAAGAGACAGCCCAGAAATCCCAAAACGGACAAACTCGTGAACGAGCGTCTGATCAGCATGGCCTACGGGCAGATTGGAATGATCCAGGCTCTGGGGGGCTTCTTCACGTACTTCGTGATCCTGGCCGAGAACGGCTTTCTCCCCATCAACCTGCTGGGCCTCCGCGTGGACTGGGACGACCGCTGGATCAATGACGTGGAGGACAGCTACGGGCAGCAGTGGACCTACGAGCAGAGGAAGATCGTGGAGTTCACCTGCCACACGGCCTTCTTCGTCAGTATCGTGGTGGTGCAGTGGGCAGACCTGGTCATTTGTAAGACCAGGAGGAATTCCGTCTTCCAGCAGGGCATGAAGAACAAGATCTTAATATTTGGCCTCTTTGAGGAGACGGCCCTTGCTGCTTTCCTTTCCTACTGCCCTGGAATGGGTGTTGCCCTGAGGATGTATCCCCTCAAGCCCACCTGGTGGTTCTGTGCCTTCCCCTACTCTCTTCTCATCTTCGTGTACGACGAAGTCCGAAAACTCATCATCAGGCGACGCCCTGGCGGCTGGGTGGAGAAGGAAACCTACTAC---
>cavPor3
ATG------GGGAAGGGGGTTGGACGTGATAAA---TATGAACCCGCAGCGGTTTCAGAACAAGGCGACAAA---AAGAGCAGGAAGGCCAAGAAAGACAGGGATATGGATGAACTGAAGAAAGAAGTTTCTATGGATGATCATAAACTTAGCCTTGATGAACTTCATCGTAAATATGGAACAGACTTGAGCCGAGGCTTAACCTCTGCTCGGGCTGCTGAGATCCTGGCCCGAGATGGTCCTAATTCCCTCACACCCCCTCCCACTACTCCTGAATGGGTCAAATTCTGCCGGCAACTATTTGGGGGCTTCTCGATGTTACTGTGGATTGGAGCAATTCTTTGCTTCTTGGCTTATGGCATTGAAAGCTTAAGCATGGAAGAGGGACCTTCAAATGATAATCTGTACCTTGGTGTTGTGCTGTCTGCTGTCGTCATCATAACTGGCTGTTTCTCCTACTATCAAGAAGCTAAAAGTTCAAAGATTATGGATTCTTTCAAAAACATGGTCCCTCAGCAAGCTCTCGTGATTCGAAATGGTGAGAAAATGAGCATAAATGCAGAGGACGTTGTAGTTGGGGATCTGGTGGAAGTAAAAGGAGGAGACCGAATCCCTGCTGATCTCAGAATCATATCTGCAAATGGCTGCAAGGTGGATAACTCCTCCCTCACTGGTGAATCAGAACCCCAAACTAGGTCTCCAGATTTCACAAATGAAAATCCCTTAGAGACCAGAAACATTGCCTTTTTTTCAACCAATTGTGTTGAAGGCACTGCTCGTGGCATTGTTGTGTACACTGGGGACCGCACTGTGATGGGAAGAATTGCTACCCTGGCTTCTGGACTAGAAGGAGGCCAGACACCCATTGCTGCAGAAATTGAACATTTTATCCACATAATCACGGGTGTGGCTGTGTTCTTGGGTGTTTCCTTCTTCATCCTCTCGCTGATCCTCGAGTACACCTGGCTTGAAGCAGTCATCTTCCTCATTGGCATCATCGTAGCCAATGTGCCGGAAGGTTTGCTGGCCACCGTCACGGTGTGTCTGACGCTTACTGCCAAACGCATGGCAAGGAAGAACTGCTTGGTGAAGAATTTAGAAGCTGTGGAGACTTTGGGGTCCACATCTACCATCTGCTCAGATAAAACTGGAACTCTGACTCAGAACCGAATGACAGTGGCCCACATGTGGTTTGACAATCAAATCCATGAAGCTGATACAACAGAGAATCAGAGTGGTGTCTCCTTCGACAAGACCTCAGCTACCTGGCTTGCTCTGTCCAGAATTGCAGGTCTTTGTAACAGGGCAGTGTTTCAGGCTAACCAGGAAAATGTACCTATTCTTAAGCGGGCAGTTGCAGGAGATGCCTCTGAGTCAGCACTGTTGAAATGCATTGAGCTCTGCTGCGGCTCTGTGAATGAGATGAGAGACAGATATGCTAAGATTGTCGAGATTCCGTTCAACTCCACTAACAAGTATCAGTTGTCCATTCATAAGAACCCCAACACGAATGAGCCACGACACTTGTTGGTGATGAAGGGTGCTCCTGAAAGGATCCTGGACCGCTGCAGCTCCATCCTCCTCCATGGCAAGGAACAGCCCCTGGACGAGGAGCTGAAGGATGCATTTCAGAATGCCTATCTGGAGCTGGGTGGCCTTGGAGAGCGAGTGCTGGGTTTCTGCCACCTTCTTCTGCCAGATGAACAGTTTCCCGAAGGGTTCCAGTTTGACACTGATGAAGTGAATTTCCCCCTGGATAACCTCTGCTTTGTTGGACTCATCTCCATGATCGACCCCCCTCGAGCGGCCGTTCCTGATGCCGTGGGCAAATGTCGAAGCGCTGGAATTAAGGTCATCATGGTCACGGGCGACCATCCAATCACAGCGAAAGCCATTGCCAAAGGTGTGGGCATCATCTCAGAGGGCAATGAGACTGTAGAAGACATTGCTGCCCGCCTCAACATCCCAGTGAGCCAGGTGAACCCGAGAGATGCCAAGGCCTGTGTCTTACACGGCAGTGATCTGAAGGACATGACCTCAGAGCAACTGGATGACATTTTGAAGCACCACACTGAGATTGTGTTTGCCAGAACATCCCCTCAGCAGAAGCTTATCATTGTGGAAGGCTGCCAGAGACAGGGTGCTATTGTAGCCGTGACTGGTGATGGTGTCAATGACTCTCCAGCTTTGAAGAAAGCAGACATTGGGGTTGCTATGGGGATTGCTGGCTCTGATGTGTCTAAACAAGCTGCTGACATGATTCTTTTGGATGACAACTTTGCCTCAATTGTGACTGGAGTAGAAGAAGGTCGTCTGATCTTTGATAACTTGAAGAAATCCATTGCCTATACCCTAACTAGTAACATTCCAGAGATCACCCCCTTCCTGATATTTATTATTGCAAACATTCCACTACCACTGGGGACCGTCACAATCCTCTGCATTGATTTAGGTACTGACATGGTCCCTGCCATCTCACTGGCATATGAGCAAGCTGAGAGTGACATCATGAAGAGACAACCCAGAAACCCCAAAACTGACAAGCTCGTGAATGAGCGGTTGATCAGCATGGCCTATGGACAGATTGGTATGATCCAGGCCCTGGGGGGCTTCTTCACTTACTTTGTGATTCTGGCTGAGAATGGCTTCCTTCCAATTCACCTGTTGGGCCTCCGTGTGGACTGGGATGACCGCTGGATCAATGATATGGAAGACAGCTACGGGCAGCAATGGACCTACGAGCAGAGGAAAATCGTGGAGTTCACCTGCCACACAGCCTTCTTCGTCAGTATTGTGGTGGTGCAGTGGGCTGACTTGATCATCTGTAAGACCAGGAGGAATTCAGTCTTCCAGCAGGGGATGAAGAACAAGATCTTAATATTTGGCCTCTTTGAAGAGACCGCCCTTGCTGCTTTCCTTTCCTACTGTCCTGGAATGGGTGTTGCCCTTCGGATGTATCCCCTCAAGCCTACCTGGTGGTTCTGTGCCTTCCCCTATTCTCTGCTCATCTTCGTGTATGACGAAGTCAGGAAGCTCATCATCAGGCGGCGCCCAGGCGGCTGGGTGGAGAAGGAAACCTACTAC---
>hetGla2
ATG------GGGAAGGGGGCTGGACGTGATAAA---TATGAACCCGCAGCAGTTTCAGAACAAGATGACAAA---AAGAACAAAAAGGCCAAGAAAGAAAGGGATATGGATGAACTGAAGAAAGAAGTTTCTATGGATGACCATAAACTTAGCCTTGATGAACTTCATCGTAAATATGGAACAGACTTGAGCCGAGGCTTAACCTCTGCCCGGGCTGCTGAGATCCTGGCCCGAGATGGTCCTAATGCCCTCACGCCCCCTCCCACTACTCCGGAATGGGTCAAATTCTGCCGGCAGCTGTTTGGGGGCTTCTCGATGTTACTGTGGATTGGAGCAGTTCTTTGCTTCTTGGCCTATAGCATTGAAACCTTAAGCATGGAAGAGATGCCATCAAATGATAATTTATATCTTGGTGTGGTGCTGTCTGCTGTTGTCATCATAACTGGCTGTTTCTCCTACTATCAAGAAGCTAAAAGTTCAAAGATTATGGATTCCTTTAAAAACATGGTCCCTCAGCAAGCCCTTGTGATTCGAAATGGTGAGAAAATGAGCATAAATGCAGAAGGTGTTGTGGTGGGGGATCTGGTGGAAGTCAAAGGAGGAGATCGAATCCCTGCTGATCTCAGAATCATATCTGCAAATGGCTGCAAGGTGGATAACTCCTCCCTCACTGGTGAATCGGAACCCCAGACTAGGTCTCCGGATTTCACAAATGATAATCCCTTGGAGACGAGGAACATTGCCTTTTTTTCAACCAACTGTGTGGAAGGCACTGCTCGTGGCATTGTTGTGTACACCGGGGACCGCACTGTGATGGGAAGAATCGCTACCCTGGCTTCTGGGCTGGAAGGAGGCCAGACACCCATAGCTGCAGAAATCGAACACTTCATCCACATCATCACAGGTGTGGCTGTGTTCCTGGGCGTGTCTTTCTTCATTCTCTCTCTGATCCTGGAGTACAGCTGGCTCGAGGCCGTCATCTTCCTCATCGGCATTATCGTAGCCAATGTGCCGGAAGGTCTGCTGGCCACTGTCACGGTGTGTCTCACGCTTACTGCCAAACGCATGGCACGGAAGAACTGCTTGGTGAAGAACTTAGAAGCTGTGGAGACACTGGGGTCCACATCTACCATCTGCTCGGATAAGACTGGCACTCTGACGCAGAACCGAATGACAGTGGCCCACATGTGGTTTGACAATCAAATCCACGAAGCTGATACGACAGAGAATCAGAGTGGTGTTACATTCGACAAGACCTCAGCCACCTGGCTTGCTCTGTCCAGAATTGCGGGTCTTTGTAACAGGGCAGTGTTTCAGGCTAACCAGGAAAACGTCCCTATTCTTAAGCGGGCAGTTGCAGGCGATGCCTCTGAGTCGGCACTGTTAAAATGCATTGAGCTGTGTTGTGGCTCTGTGAAGGAGATGAGAGACAGATATGCCAAGATCGTCGAGATACCATTCAACTCCACCAACAAGTATCAGTTATCCATTCATAAGAACCCCAACACGAACGAGCCCCGACACCTCCTGGTGATGAAGGGTGCTCCAGAAAGGATCCTGGACCGCTGCAGCTCTATCCTCCTCCATGGCAAGGAGCAGCCCCTGGATGAGGAGCTGAAGGACGCCTTTCAGAATGCCTACCTGGAGCTGGGTGGCCTCGGAGAGCGAGTGCTGGGTTTCTGCCACCTTCTTCTGCCCGACGAACAGTTCCCCGAAGGCTTCCAGTTTGACACTGATGAAGTGAATTTCCCTCTGGATAATCTCTGCTTTGTTGGGCTCATCTCCATGATTGACCCGCCCAGGGCTGCTGTTCCTGATGCTGTGGGCAAATGCCGAAGTGCTGGAATTAAGGTCATTATGGTCACGGGAGACCATCCAATCACAGCAAAAGCCATTGCCAAAGGTGTGGGCATCATCTCAGAGGGCAACGAGACTGTAGAAGACATCGCTGCCCGCCTCAACATCCCAGTGAGCCAGGTTAACCCCAGAGATGCCAAGGCCTGTGTCTTGCATGGCAGTGATCTGAAGGACATGAGCCCGGAGCAGCTAGATGACATTTTGAAGCACCACACTGAGATTGTGTTTGCAAGGACGTCCCCGCAGCAGAAGCTTCTTATTGTGGAAGGCTGCCAGAGACAGGGTGCTATTGTGGCCGTCACCGGTGATGGTGTCAATGACTCTCCAGCTTTGAAGAAAGCGGACATTGGGGTTGCTATGGGGATTGCTGGCTCCGATGTGTCTAAACAAGCCGCTGACATGATTCTTCTGGATGACAACTTTGCCTCAATTGTGACTGGAGTAGAGGAAGGTCGTCTGATCTTTGATAACTTGAAGAAATCCATTGCTTACACCCTAACCAGTAACATTCCGGAGATCACCCCCTTCCTGATATTTATTATTGCAAACATTCCACTACCGCTAGGGGTTGTCACCATCCTCTGCATCGACTTGGGCACTGACATGGTCCCTGCCATCTCACTGGCCTATGAGCAAGCTGAGAGTGACATCATGAAGAGACAGCCCAGAAACCCCAAAACCGACAAGCTAGTGAATGAGCGGCTGATCAGCATGGCCTATGGACAGATCGGTATGATCCAGGCCCTGGGGGGCTTCTTCGCTTACTTTGTGATTATGGCTGAGAATGGCTTCCTTCCAATTCACCTGTTGGGGCTCCGTTTGGACTGGGAAGACCGGTGGATCAATGATATGGAAGACAGCTATGGGCAGCAGTGGACCTACGAGCAGAGGAAGATTGTGGAGTTCACCTGCCACACAGCCTTCTTCGTCAGTATTGTGGTGGTGCAGTGGGCCGACTTGATCATCTGTAAGACCAGGAGGAATTCCGTCTTCCAGCAGGGGATGAAGAACAAGATCTTAATATTTGGCCTCTTTGAAGAGACAGCCCTTGCTGCTTTCCTTTCCTACTGCCCTGGAATGGGTGTCGCCCTTAGGATGTATCCCCTCAAACCTTCCTGGTGGTTCTGTGCCTTCCCTTACTCCCTGCTCATCTTCGTGTATGATGAAGTCAGGAAGCTCATCATCAGGCGGCGCCCTGGCGGCTGGGTGGAGAAGGAAACCTACTAC---
>micOch1
ATG------GGGAAGGGGGTTGGACGAGACAAA---TATGAGCCCGCGGCTGTGTCTGAGCATGTTGACAAG---AAGGGCAAAAAGGCTAAAAAGGAAAGGGACATGGATGAGCTGAAGAAGGAAGTCTCCATGGACGACCATAAACTCAGCCTTGATGAGCTCCATCGTAAATACGGAACAGACCTGAGCCGAGGCTTAACTCCTGCGAGGGCTGCTGAGATCCTGGCCCGGGATGGCCCCAACGCCCTCACACCCCCTCCCACCACTCCTGAATGGGTCAAGTTCTGTCGGCAGCTGTTTGGGGGCTTCTCCATGTTGCTGTGGATTGGAGCCATTCTTTGTTTCTTGGCTTATGGCATCCGAAGT---GCTACGGAAGAGGAACCGCCAAATGACGATCTATACCTCGGTGTGGTGCTATCTGCTGTAGTCATCATAACTGGCTGCTTCTCCTATTATCAAGAAGCTAAAAGTTCCAAGATTATGGAATCTTTCAAAAACATGGTCCCTCAGCAAGCACTTGTGATTCGGAATGGTGAGAAGATGAGCATCAACGCAGAAGATGTCGTAGTTGGCGATCTGGTGGAGGTGAAAGGTGGAGACCGGATTCCTGCTGATCTCAGGATCATATCTGCAAACGGCTGCAAGGTGGATAACTCCTCACTCACGGGGGAGTCGGAACCCCAGACTCGGTCCCCAGATTTCACCAACGAGAACCCCTTGGAGACAAGGAACATCGCCTTCTTCTCAACCAACTGTGTGGAAGGAACTGCCCGCGGTATTGTCGTGTACACTGGAGATCGAACTGTGATGGGCAGAATTGCCACACTTGCTTCCGGCTTGGAAGGGGGCCAGACACCCATTGCTGAAGAAATCGAACATTTCATCCACCTCATCACGGGTGTGGCTGTGTTCCTGGGGGTCTCTTTCTTCATCTTGTCCCTGATCCTTGAGTACACCTGGCTGGAGGCTGTCATCTTCCTCATCGGTATCATCGTAGCCAACGTGCCCGAAGGTTTGCTGGCCACTGTCACGGTATGCCTGACACTCACTGCCAAGCGCATGGCGAGGAAGAACTGCCTGGTCAAGAACTTGGAAGCTGTGGAGACCCTGGGGTCCACATCTACCATCTGCTCAGACAAAACTGGAACTCTGACTCAGAACCGGATGACAGTGGCCCACATGTGGTTTGACAATCAAATCCATGAAGCTGACACCACGGAGAATCAGAGCGGGGTCTCCTTTGACAAGACGTCAGCCACCTGGTTCGCTCTGTCCAGAATTGCTGGTCTCTGTAACAGGGCAGTGTTTCAGGCAAACCAAGAAAACCTGCCTATTCTTAAGCGGGCAGTCGCCGGAGACGCCTCCGAGTCGGCGCTCTTAAAGTGCATTGAGGTCTGCTGTGGCTCCGTGATGGAGATGCGGGAGAAATATGCCAAGATAGTGGAGATTCCCTTCAATTCCACCAACAAGTACCAGTTGTCCATTCACAAGAACCCAAACACGTCCGAGCCTAAACACCTGCTGGTGATGAAGGGTGCCCCAGAAAGGATCCTGGACCGCTGCAGCTCCATCCTCCTCCATGGCAAGGAGCAGCCGCTGGACGATGAGCTGAAAGACGCCTTCCAGAACGCCTACCTGGAACTGGGAGGACTTGGAGAGCGTGTGCTAGGTTTCTGCCACCTCCTTTTGCCTGATGAACAGTTCCCGGAAGGCTTCCAGTTTGACACTGATGAAGTCAATTTCCCTGTGGATAACCTCTGCTTTGTGGGTCTTATCTCCATGATCGACCCTCCTCGAGCTGCTGTCCCCGATGCTGTGGGCAAATGCCGCAGCGCTGGAATTAAGGTCATCATGGTCACAGGAGACCATCCAATCACAGCCAAAGCCATTGCCAAGGGTGTGGGTATCATCTCAGAAGGCAATGAAACTGTGGAAGACATTGCTGCCCGCCTCAACATTCCAGTGAACCAGGTGAACCCCAGAGATGCCAAGGCCTGTGTGGTACACGGAAGTGACTTGAAGGACATGACCTCTGAGGAGCTGGATGACATTTTGCGGTACCACACAGAGATCGTGTTTGCCAGGACCTCTCCTCAGCAGAAGCTCATCATCGTGGAGGGCTGCCAGAGACAGGGTGCCATCGTGGCCGTCACAGGCGATGGTGTCAATGACTCTCCGGCTCTGAAAAAAGCAGATATTGGGGTTGCCATGGGGATCGTGGGCTCAGATGTGTCCAAGCAAGCTGCTGACATGATTCTCCTGGATGACAACTTTGCCTCCATCGTGACCGGAGTGGAAGAAGGTCGCCTGATCTTTGATAACTTGAAGAAATCCATCGCTTACACCCTCACCAGTAACATTCCAGAAATCACCCCCTTCCTGATATTTATTATTGCGAACATTCCACTGCCCCTGGGGACTGTGACCATCCTCTGCATTGACTTGGGCACTGACATGGTTCCCGCCATCTCCCTGGCCTATGAACAGGCCGAGAGCGACATCATGAAGAGACAGCCCAGAAATCCCAAAACCGACAAACTTGTGAATGAGCGTCTGATCAGCATGGCCTATGGGCAGATTGGTATGATCCAGGCCCTGGGAGGCTTCTTCACTTACTTTGTGATTCTGGCCGAGAACGGTTTCCTCCCCTTTCACCTGCTGGGCATCCGAGAGACCTGGGATGACCGCTGGATCAACGATGTGGAAGACAGCTATGGGCAGCAGTGGACCTATGAGCAGAGGAAGATAGTGGAGTTCACCTGCCATACGGCCTTCTTCGTCAGTATTGTGGTGGTGCAGTGGGCTGACTTGGTCATCTGCAAGACCAGAAGGAACTCTGTCTTCCAGCAGGGGATGAAGAACAAGATCTTAATATTTGGCCTCTTTGAAGAGACGGCCCTTGCTGCTTTCCTGTCCTACTGCCCTGGGATGGGTGCTGCCCTTAGGATGTATCCCCTCAAACCTACGTGGTGGTTCTGTGCCTTCCCCTACTCCCTCCTCATCTTCGTGTATGACGAAGTGCGGAAGCTCATCATCAGACGGCGCCCTGGCGGCTGGGTGGAGAAGGAGACCTACTAC---
>criGri1
------------------GTTGGACGAGACAAA---TATGAGCCTGCAGCTGTATCAGAGCATGTCGACAAA---AAGGGTAAAAAGGCTAAGAAGGAAAGGGACATGGACGAACTGAAGAAGGAAGTTTCTATGGATGACCATAAACTCAGCCTTGATGAACTCCATCGTAAATACGGAACAGACTTGAGCCGAGGCTTAACCCCTGCAAGGGCTGCTGAGATCCTGGCCCGGGATGGCCCCAACGCCCTCACACCCCCTCCCACTACTCCTGAATGGGTCAAATTCTGTAGGCAACTGTTTGGGGGCTTCTCCATGTTGCTGTGGATTGGAGCCATTCTTTGTTTCTTGGCTTATGGCATCCGAAGT---GCTACAGAAGAGGAACCACCAAATGATGACCTGTACCTCGGTGTGGTGCTGTCAGCTGTGGTAATCATAACTGGCTGTTTCTCCTATTATCAAGAAGCAAAAAGTTCCAAGATCATGGAATCCTTCAAAAACATGGTCCCTCAGCAAGCGCTTGTGATTCGAAATGGCGAGAAGATGAGCATCAATGCAGAAGATGTCGTAGTTGGGGATCTGGTAGAGGTGAAAGGTGGAGACCGAATCCCTGCTGATCTCAGAATCATATCTGCAAACGGCTGCAAGGTGGATAACTCCTCACTCACGGGTGAGTCGGAACCCCAGACTCGGTCCCCAGATTTCACCAACGAGAACCCCTTGGAGACGAGGAACATTGCTTTCTTCTCAACCAACTGTGTGGAAGGAACTGCGCGTGGCATCGTTGTGTACACTGGGGATCGAACCGTGATGGGCAGAATCGCCACCCTTGCTTCTGGGCTGGAAGGGGGCCAGACACCCATTGCTGAGGAAATCGAACATTTCATCCACCTCATCACGGGCGTGGCCGTGTTCCTGGGGGTCTCTTTCTTCATCCTTTCCCTGATCCTTGAGTACACCTGGCTAGAGGCTGTCATTTTCCTCATTGGTATCATCGTGGCCAACGTGCCAGAAGGTTTGCTGGCCACTGTCACGGTATGCCTGACGCTCACTGCCAAGCGCATGGCAAGGAAGAACTGCCTGGTCAAGAACTTGGAAGCTGTGGAGACCTTGGGGTCCACGTCTACCATCTGCTCAGACAAAACTGGAACTCTGACTCAGAACCGGATGACAGTGGCCCACATGTGGTTTGACAATCAAATCCATGAAGCTGACACCACGGAGAATCAGAGTGGTGTCTCCTTTGACAAGACGTCAGCCACATGGTTCGCTCTGTCCAGAATTGCTGGTCTCTGTAACAGGGCTGTGTTTCAGGCAAACCAAGAAAACCTGCCTATTCTTAAGCGGGCAGTGGCAGGAGATGCCTCTGAGTCCGCGCTCTTGAAGTGCATTGAGGTCTGCTGCGGCTCCGTGATGGAGATGAGGGAGAAATACGCCAAGATAGTGGAGATCCCCTTCAACTCCACCAACAAGTACCAGTTGTCCATTCACAAGAACCCAAACACGTCTGAACCCAAACACCTGCTAGTGATGAAGGGCGCCCCAGAAAGGATCCTGGACCGCTGCAGCTCCATCCTCCTTCACGGCAAGGAGCAGCCACTGGACGATGAGCTGAAAGATGCCTTTCAGAATGCCTACCTGGAACTGGGAGGCCTTGGAGAGCGTGTGCTAGGTTTCTGTCACCTCCTTCTGCCTGATGAACAGTTTCCAGAAGGCTTCCAGTTTGACACTGATGAAGTCAATTTCCCTGTGGATAACCTCTGCTTTGTGGGTCTCATCTCCATGATTGACCCTCCTCGAGCTGCTGTCCCCGATGCCGTGGGCAAATGCCGCAGTGCTGGAATTAAGGTCATCATGGTCACAGGAGACCATCCAATCACAGCCAAAGCCATTGCCAAGGGTGTAGGTATCATCTCAGAAGGCAATGAAACTGTGGAAGACATTGCTGCCCGCCTCAACATTCCAGTGAACCAGGTGAACCCCAGAGATGCCAAGGCCTGTGTAGTACATGGCAGTGACTTGAAGGACATGACCTCTGAGGAGCTCGATGACATTTTGCGGTACCACACAGAGATTGTGTTCGCCAGGACCTCTCCTCAGCAGAAGCTCATTATTGTGGAGGGCTGCCAGAGGCAGGGTGCCATCGTGGCCGTCACGGGTGATGGTGTCAATGACTCTCCAGCTTTGAAAAAAGCAGATATTGGGGTTGCCATGGGGATTGTTGGCTCAGATGTGTCCAAGCAAGCCGCTGACATGATCCTTCTAGATGACAACTTTGCCTCCATTGTGACTGGAGTGGAAGAAGGTCGTCTGATCTTTGATAACTTGAAGAAATCCATTGCTTACACGCTCACCAGTAACATTCCAGAAATCACCCCCTTCCTGATATTTATTATTGCAAACATTCCGCTGCCCCTGGGGACCGTGACCATCCTCTGCATTGACTTGGGCACTGACATGGTTCCCGCCATCTCCCTGGCCTATGAACAGGCTGAGAGTGACATCATGAAGAGACAGCCCAGAAATCCCAAAACCGACAAACTTGTGAATGAGCGCCTGATCAGCATGGCCTATGGACAGATCGGTATGATCCAGGCCCTAGGGGGCTTCTTCACCTACTTTGTGATTCTGGCTGAGAACGGTTTCCTCCCCTTTCACCTGTTGGGCATCCGTGAGACCTGGGATGACCGCTGGATCAATGATGTGGAAGACAGCTATGGGCAGCAGTGGACCTACGAGCAGAGGAAGATTGTGGAGTTCACCTGCCATACAGCGTTCTTTGTCAGTATTGTGGTGGTGCAATGGGCTGACTTGGTCATCTGCAAGACCAGAAGGAATTCTGTCTTCCAGCAGGGCATGAAGAACAAGATCTTAATATTTGGCCTCTTTGAAGAGACGGCCCTCGCTGCTTTCCTGTCCTACTGCCCTGGGATGGGTGCCGCCCTTAGGATGTATCCCCTCAAACCTACTTGGTGGTTCTGTGCCTTCCCCTACTCCCTCCTCATCTTCGTGTATGATGAAGTTCGAAAGCTCATCATCAGGCGACGCCCTGGCGGCTGGGTGGAGAAGGAAACCTACTAC---
>mm10
ATG------GGGAAGGGGGTTGGACGAGACAAG---TATGAGCCTGCCGCTGTATCGGAGCATGGTGACAAA---AAGGGCAAAAAGGCCAAGAAGGAAAGGGATATGGATGAGCTCAAGAAGGAAGTGTCTATGGACGACCATAAACTCAGCCTGGATGAACTCCATCGTAAATACGGAACAGATTTGAGCCGAGGATTAACACCTGCAAGGGCCGCTGAGATCCTGGCCCGGGATGGCCCCAACGCCCTCACACCCCCTCCCACTACTCCCGAATGGGTGAAATTCTGCCGGCAGCTCTTTGGAGGCTTTTCCATGTTACTGTGGATCGGGGCCATTCTTTGTTTCCTGGCTTATGGCATCCGAAGT---GCTACAGAAGAGGAACCGCCAAACGATGATCTGTACCTCGGGGTGGTGCTCTCTGCTGTAGTCATCATAACTGGCTGTTTCTCCTATTATCAAGAAGCAAAAAGCTCCAAGATCATGGAATCCTTCAAGAACATGGTCCCTCAGCAAGCCCTTGTGATTCGAAATGGAGAGAAAATGAGCATCAATGCGGAGGATGTCGTCGTCGGGGATCTGGTGGAGGTGAAAGGGGGAGACCGGATCCCTGCTGATCTTAGAATCATATCTGCAAACGGCTGCAAGGTGGATAACTCCTCACTCACTGGTGAATCAGAACCCCAGACTCGGTCCCCGGATTTCACAAACGAGAACCCCTTGGAGACAAGGAACATTGCCTTCTTCTCAACCAACTGTGTGGAAGGAACCGCACGTGGCATCGTCGTGTACACTGGGGACCGCACCGTGATGGGCAGGATTGCCACGCTTGCCTCTGGGCTAGAAGGTGGCCAGACCCCCATTGCTGAAGAGATTGAGCATTTCATCCACCTCATCACCGGGGTGGCCGTGTTCCTGGGGGTGTCTTTCTTCATCCTTTCTCTGATCCTTGAGTACACCTGGCTCGAGGCTGTCATCTTCCTCATTGGTATCATCGTAGCCAACGTGCCAGAAGGTCTGCTGGCCACTGTCACGGTCTGTCTGACACTCACTGCCAAGCGCATGGCGAGGAAGAACTGCCTGGTGAAGAACTTGGAAGCTGTGGAGACCTTGGGGTCCACATCTACCATCTGCTCAGACAAGACGGGAACTCTGACTCAGAACCGGATGACAGTGGCCCACATGTGGTTTGACAATCAGATCCATGAAGCTGACACCACGGAGAATCAGAGTGGTGTCTCCTTTGACAAGACGTCAGCCACCTGGTTCGCTCTGTCCAGAATTGCTGGTCTCTGTAACAGGGCAGTGTTTCAGGCTAACCAAGAAAACCTGCCTATTCTTAAGCGGGCAGTAGCGGGAGATGCCTCTGAGTCGGCGCTCTTAAAGTGCATTGAAGTCTGCTGCGGCTCCGTGATGGAGATGAGGGAGAAATACAGCAAGATAGTGGAGATTCCCTTCAACTCCACCAACAAGTACCAGTTGTCCATTCACAAGAACCCAAATGCATCTGAGCCCAAACACCTGCTAGTGATGAAGGGCGCCCCAGAAAGGATCCTGGACCGCTGCAGCTCCATCCTTCTCCACGGCAAGGAGCAGCCACTGGATGAAGAGCTGAAGGACGCTTTTCAGAACGCCTACCTAGAGCTGGGGGGCCTTGGAGAACGTGTGCTAGGTTTCTGCCACCTCCTCCTGCCTGACGAACAGTTTCCCGAAGGCTTCCAGTTTGACACTGACGATGTCAATTTCCCCGTGGATAACCTCTGCTTCGTGGGTCTTATCTCCATGATTGACCCTCCCCGAGCTGCTGTCCCCGATGCTGTGGGCAAATGCCGCAGCGCTGGGATTAAGGTCATCATGGTTACAGGAGACCATCCAATCACAGCGAAAGCCATTGCCAAGGGGGTAGGCATTATCTCAGAAGGCAATGAGACTGTGGAAGACATTGCTGCCCGCCTCAACATTCCAGTGAACCAGGTGAACCCCAGAGATGCCAAGGCCTGTGTGGTCCACGGCAGTGACCTGAAGGACATGACCTCCGAGGAGCTGGATGACATCTTGCGGTACCACACAGAGATCGTCTTTGCCAGGACCTCTCCTCAGCAGAAGCTCATCATTGTGGAGGGCTGCCAGCGGCAGGGCGCCATCGTGGCCGTCACAGGGGATGGTGTCAATGACTCTCCAGCTTTGAAAAAGGCAGATATTGGGGTTGCCATGGGGATTGTTGGCTCTGATGTGTCCAAGCAAGCTGCTGACATGATCCTTCTGGATGACAACTTTGCCTCCATTGTGACTGGAGTAGAGGAAGGTCGTCTGATTTTTGATAACTTGAAGAAATCCATCGCTTACACCCTAACCAGTAACATTCCGGAAATCACCCCCTTCTTGATATTTATTATTGCAAACATTCCACTGCCCCTGGGGACTGTGACCATCCTCTGCATTGACTTGGGCACTGACATGGTTCCTGCCATCTCCCTGGCCTACGAGCAAGCTGAGAGCGACATCATGAAGAGGCAGCCCAGAAACCCCAAAACGGACAAACTTGTGAACGAGCGTCTGATCAGCATGGCCTATGGACAGATCGGTATGATCCAGGCCCTGGGAGGCTTCTTCACTTACTTTGTGATTCTGGCTGAGAACGGTTTCCTGCCCTTTCACCTGTTGGGCATCCGAGAGACCTGGGATGACCGCTGGGTCAACGATGTGGAGGACAGCTACGGGCAGCAGTGGACCTACGAGCAGAGGAAGATCGTGGAGTTCACCTGCCATACAGCGTTCTTTGTCAGTATTGTGGTAGTGCAGTGGGCCGACTTGGTCATCTGCAAGACCAGAAGGAATTCTGTCTTCCAGCAGGGAATGAAGAACAAGATCTTGATATTTGGCCTCTTTGAAGAGACAGCCCTTGCTGCTTTCTTATCCTACTGCCCCGGGATGGGGGCAGCCCTTAGGATGTATCCCCTCAAACCTACATGGTGGTTCTGTGCCTTCCCCTACTCCCTTCTCATCTTTGTGTATGACGAGGTGCGGAAGCTCATTATCAGGCGGCGCCCTGGCGGCTGGGTGGAGAAGGAAACCTACTAC---
>rn6
ATG------GGGAAGGGGGTTGGACGAGACAAG--CTATGAGCCCGCAGCTGTATCAGAACATGGGGACAAG---AAGAGCAAGAAGGCGAAGAAGGAAAGGGACATGGACGAACTCAAGAAGGAAGTGTCTATGGACGACCATAAACTCAGCCTGGATGAACTCCATCGTAAATACGGAACAGATTTGAGCCGAGGCCTAACACCCGCAAGGGCCGCTGAGATCCTGGCTCGGGATGGCCCCAACGCCCTCACGCCCCCTCCCACTACTCCCGAGTGGGTCAAATTCTGTCGGCAGCTGTTCGGTGGCTTCTCCATGTTACTGTGGATTGGAGCCATTCTTTGTTTCTTGGCTTATGGCATCCGAAGT---GCTACAGAAGAGGAACCACCAAATGATGATCTGTACCTCGGGGTCGTGCTGTCTGCTGTCGTCATCATAACTGGCTGTTTCTCCTATTATCAAGAAGCAAAAAGCTCCAAGATCATGGAATCCTTCAAGAACATGGTCCCTCAGCAAGCCCTCGTGATTCGAAATGGAGAGAAGATGAGCATCAACGCAGAGGATGTCGTCGTTGGTGATCTGGTGGAGGTGAAGGGCGGAGACCGAATCCCTGCTGATCTCAGAATCATATCTGCAAATGGCTGCAAGGTGGATAACTCCTCACTCACTGGTGAATCAGAACCCCAGACTCGGTCCCCGGATTTCACAAACGAGAACCCCTTGGAGACAAGGAACATTGCCTTCTTCTCAACCAACTGTGTTGAAGGAACTGCACGTGGCATCGTTGTGTACACTGGGGATCGCACCGTGATGGGCAGGATCGCCACCCTTGCTTCTGGGCTGGAAGGCGGCCAGACCCCCATTGCTGAAGAAATCGAGCACTTCATCCACCTCATCACGGGTGTGGCCGTGTTCCTGGGGGTGTCTTTCTTCATTCTCTCTCTGATCCTTGAGTACACCTGGCTCGAGGCTGTCATCTTCCTCATTGGTATCATCGTAGCCAACGTGCCGGAAGGTTTGCTGGCCACCGTCACGGTATGTCTGACGCTCACTGCCAAGCGCATGGCGAGGAAGAACTGCCTGGTGAAGAACCTGGAAGCTGTGGAGACCTTGGGGTCCACATCCACCATCTGCTCCGACAAGACTGGAACTCTGACTCAGAACCGGATGACAGTGGCTCACATGTGGTTTGACAATCAAATCCATGAAGCTGACACCACAGAGAATCAGAGTGGGGTCTCCTTTGACAAGACGTCAGCCACCTGGTTCGCTCTGTCCAGAATTGCTGGTCTCTGTAACAGGGCAGTGTTTCAGGCTAACCAAGAAAACCTGCCTATCCTTAAGCGTGCAGTAGCGGGAGATGCTTCCGAGTCGGCGCTCTTAAAGTGCATCGAGGTCTGCTGTGGCTCCGTGATGGAGATGAGGGAGAAGTACACCAAGATAGTGGAGATTCCTTTCAACTCCACCAACAAGTACCAGCTCTCCATTCACAAGAACCCAAACGCATCGGAGCCTAAGCACCTGCTAGTGATGAAGGGCGCCCCAGAAAGGATCCTGGACCGATGCAGTTCTATCCTCCTCCACGGCAAGGAGCAGCCCCTGGACGAAGAGCTGAAGGACGCCTTTCAGAATGCCTACCTAGAGCTGGGGGGCCTTGGAGAGCGTGTGCTAGGTTTCTGCCACCTCCTTCTGCCTGACGAACAGTTTCCCGAAGGCTTCCAGTTTGACACTGATGAAGTCAATTTCCCCGTGGATAACCTCTGCTTCGTGGGTCTTATCTCCATGATTGACCCTCCTCGAGCTGCTGTCCCCGATGCTGTGGGCAAATGCCGCAGCGCTGGGATTAAGGTCATCATGGTCACAGGAGACCATCCAATCACAGCCAAAGCCATTGCTAAGGGGGTGGGCATTATCTCAGAAGGTAACGAGACCGTGGAAGACATTGCTGCCCGCCTCAACATTCCAGTGAACCAGGTGAACCCCAGAGATGCCAAGGCCTGTGTAGTACATGGCAGTGACTTGAAGGACATGACCTCTGAGGAGCTGGATGACATTTTGCGGTACCACACGGAGATTGTCTTTGCTAGGACCTCTCCTCAACAGAAGCTCATCATTGTGGAGGGCTGCCAGCGGCAGGGTGCCATCGTGGCTGTCACAGGGGATGGTGTCAATGACTCTCCAGCTTTGAAAAAGGCAGATATTGGGGTTGCCATGGGGATTGTTGGCTCGGATGTGTCCAAGCAAGCTGCTGACATGATTCTTCTGGATGACAACTTTGCCTCCATCGTGACTGGAGTAGAAGAAGGTCGTCTGATATTTGATAACTTGAAGAAATCCATTGCTTACACCCTAACAAGTAACATTCCGGAAATCACCCCCTTCTTGATATTTATTATTGCAAACATTCCACTGCCCCTGGGCACCGTGACCATCCTCTGCATTGACTTGGGCACTGACATGGTTCCCGCCATCTCTCTGGCCTATGAACAGGCTGAAAGTGACATCATGAAGAGGCAGCCCAGAAATCCCAAAACGGACAAACTTGTGAACGAGCGTCTGATCAGCATGGCCTATGGACAGATCGGTATGATCCAGGCCCTGGGAGGCTTCTTCACTTATTTTGTGATTCTGGCTGAGAACGGTTTCCTGCCCTTTCACCTGTTGGGCATCCGAGAGACCTGGGATGACCGCTGGATCAATGATGTGGAGGACAGCTACGGGCAGCAGTGGACCTACGAGCAGAGGAAGATTGTGGAGTTCACCTGCCACACGGCCTTCTTTGTCAGTATCGTGGTAGTGCAGTGGGCTGACTTGGTCATCTGCAAGACCAGAAGGAATTCTGTCTTCCAGCAGGGAATGAAGAACAAGATCTTAATATTTGGCCTCTTTGAAGAGACAGCTCTTGCTGCTTTCCTGTCCTACTGCCCTGGGATGGGTGCAGCCCTTAGGATGTATCCCCTCAAACCTACTTGGTGGTTCTGTGCCTTCCCCTACTCCCTTCTCATCTTCGTGTATGACGAGGTGCGGAAGCTCATCATCAGGCGACGCCCTGGCGGCTGGGTGGAGAAGGAAACCTACTACTA-
