# Supplementary material for: Six reference-quality genomes reveal evolution of bat adaptations
Source: Nature. 2020 Jul 22;583(7817):578–84. doi: 10.1038/s41586-020-2486-3 (PMC8075899; doi:10.1038/s41586-020-2486-3)
Supplement: Supplementary file 6 — Alignments of 12,931 protein-coding genes across 48 mammals. [file 41586_2020_2486_MOESM6_ESM.gz › suppDataFile/ENST00000341184.aln.fasta]

>hetGla2
ATGAAGATGAGACGCTACAAGCTCTTTCTCGTGTTCTGTATGGCCGGTCTCTGCCTCATCTCCTTCCTACACTTCTTTAAGACCCTGTCCTATGTCACCTTTCCGCGGGAACTGGCCTCCCTCAGCCCTAACCTCGTGTCAAGCTTCTTCTGGAACAATGCCCCTGTCACCCCCCAGGCCAGCCCCGAGCCGGGGGGCCCTGGCCTGCTGCGAACCCCGCTGTACTCTCACTCGCCCCTGCTCCAGCCGCTGTCCCCCAGCAGGGCGACCGAGGAGCTCCATCGGGTGGACTTCGTGCTGCCCGAGGACACCACCGAGTATTTCGTGCGCACCAAAGCCGGCGGCGTGTGTTTCAAACCAGGTACCAAGATGCTGGAGAAGCCGCCC---------------------------------------TCGGGGCGGCCAGAGGAGAAGCCTGAGGGCGCTGACGGC------TCCTCGGGAGCCCGGGGTCCG---------------------GCACGGCGCCCC---------CCGCGG------------CACGTGCTGAGTGCCCGGGAGCACGCG---GGCAGCAGCCGGGGT---GCACGGCGCAAGTGGGTGGAGTGCGTGTGCCTCCCGGGCTGGCACGGGCCCAGCTGCGGAGTGCCCACCGTGGTGCAGTACTCCAACCTGCCCACCAAGGAGCGCCTGGTGCCCAGGGAGGTGCCG---------------------------------------------------------------CGGCGGGTCATCAACGCCATCAACATCAACCACGAGTTCGACCTGCTCGATGTGCGCTTCCACGAGCTGGGCGACGTGGTGGACGCCTTCGTGGTGTGCGAGTCCAACTTCACGGCTTACGGGGAGCCGCGGCCGCTCAAGTTCCGCGAGATGCTGACCAACGGCACCTTCGAGTACATCCGCCACAAGGTGCTCTACGTCTTCCTGGACCACTTCCCGCCCGGGGGCCGGCAGGACGGCTGGATTGCTGACGACTACCTGCGGACTTTCCTGACCCAGGACGGGGTCTCGCGCCTGCGCAACCTTCGGCCAGACGACGTCTTCATCATCGATGATGCCGACGAGATCCCTGCACGCGACGGTGTGCTCTTCCTCAAGCTCTATGATGGCTGGACGGAGCCCTTCGCCTTCCACATGCGCAAGTCGCTCTACGGCTTCTTCTGGAAGCAGCCGGGCACCCTGGAGGTGGTGTCTGGCTGCACGGTGGATATGCTGCAGGCCGTGTACGGGCTGGATGGCATCCGCCTGCGCCGCCGCCAATACTACACCATGCCCAACTTCCGCCAATACGAAAACCGCACGGGCCACATCCTGGTGCAGTGGTCACTGGGCAGCCCCCTGCACTTTGCTGGCTGGCATTGCTCCTGGTGCTTCACGCCCGAGGGCATCTACTTCAAACTAGTGTCCGCCCAGAACGGTGACTTTCCCCGCTGGGGTGACTATGAGGACAAGCGGGACCTCAATTACATCCGGAGCTTGATCCGAACCGGCGGCTGGTTTGATGGCACACAACAGGAGTACCCACCCGCAGACCCCAGTGAGCACATGTATGCCCCCAAGTACCTGCTCAAGAACTACGACCAGTTCCGTTACCTGCTGGACAACCCCTACCAGGCGCCCAAGAGCACTGCGGTGGGCGGG------CGCAGGAACAAGGGCACT---GAGGGCCGGCCACCC---GCAGCCAGGGACAAACTGGACACGGTTGAAGGC---
>cavPor3
ATGAAGATGAGACGCTACAAGCTCTTTCTCATGTTCTGTATGGCCGGCCTCTGCCTCATCTCCTTCCTGCACTTCTTTAAGACCCTTTCCTATGTCACCTTCCCCCGGGAACTGGCCTCCCTCAGCCCTAACCTGGTGTCCAGCTTCTTCTGGAACAATGCCCCCGTCACACCGCAGGCCAGCCCCGAGCCGGGTGGCCCCGACCTGCTGCGAACCCCTCTTTACTCTCACTCACCCCTGCTCCAGCCGCTGCCCCCCAGCAAGGCTGCTGAGGAGCTCCACCGGGTGGACTTCGTGCTGCCCGAGGACACCTCCGAGTATTTCGTGCGCACCAAAGCCGGGGGCGTCTGCTTCAAACCAGGCACCAAGATGCTGGAGAAGCCGCCC---------------------------------------TCGGGGCGGCCGGAGGAGAAGCCCGAGGGCTCCGAGGGC------TCCTCGGGGGCCCGGGGTTCG---------------------GCGCGGCGCCCC---------CCGCGT------------CACATGCTGAGCGCTCGGGAGCGCGCG---GGCAGCAGCCGGGGC---GCGCGGCGCAAGTGGGTGGAGTGCGTGTGCCTGCCGGGCTGGCACGGGCCCAGCTGCGGCGTGCCCACCGTGGTGCAGTACTCCAACCTGCCCACCAAGGAGCGCCTGGTGCCCAGGGAGGTGCCT---------------------------------------------------------------CGGCGCGTCATCAACGCCATCAACATCAACCACGAGTTCGACCTGCTGGCCGTGCGCTTCCACGAGCTGGGCGACGTGGTGGACGCCTTCGTGGTGTGCGAGTCCAACTTCACGGCCTACGGGGAGCCGCGGCCGCTCAAGTTCCGCGAGATGCTGACCAACGGCACCTTCGAGTACATCCGCCACAAGGTGCTCTACGTCTTCCTGGACCACTTCCCGCGCGGCGGCCGGCAGGACGGCTGGATTGCCGACGACTACCTGCGGACCTTCCTGACCCAGGACGGCGTCTCCCGGCTGCGCAACCTGCGGCCCGACGACGTCTTCATCATCAACGACGCGGACGAGATCCCCGCGCGCGACGGCGTGCTCTTCCTCAAGCTCTACGACGGCTGGACCGAGCCCTTCGCCTTCCACATGCGCAAGTCGCTCTACGGCTTCTTCTGGAAGCAGCCGGGCACCCTGGAGGTGGTGTCGGGCTGCACGGTGGACATGCTGCAGGCCGTGTACGGGCTGGACGGCATCCGCCTGCGCCGCCGCCAGTACTACACCATGCCCAACTTCCGCCAGTACGAGAACCGCACGGGCCACATCCTGGTGCAGTGGTCGCTGGGCAGCCCCCTGCACTTTGCAGGCTGGCATTGCTCCTGGTGCTTCACGCCCGAGGGCATCTACTTCAAGCTGGTGTCTGCCCAGAACGGTGACTTTCCCCGCTGGGGTGACTACGAGGACAAGCGGGACCTCAATTACATCCGGAGCTTGATTCGCACTGGCGGCTGGTTCGATGGCACGAAGCAGGAGTACCCACCTGCGGACCCCAGCGAGCACATGTACGCCCCCAAGTACCTGCTCAAGAACTACAACCAGTTCCGCTACCTGCTGGACAATCCCTACCAGGAGCCCAAGAGCACTGCGGTGGGTGGG------CGAAGGAGCAAGGGCCCC---GA-GGCAGGCCACCC---GCAGCCAGGGACAAATTGGATGGGGGTGAAGGCT--
>speTri2
ATGAAGATGAGACGCTACAAGCTCTTTTTCATGTTCTGTATGGCCGGCCTGTGCCTCATCTCCTTCTTGCACTTCTTTAAGACCCTGTCCTATGTCACCTTCCCCCGAGAACTGGCCTCTCTCAGCCCTAACCTCGTGTCCAGCTTCTTCTGGAACAATGCCCCCGTTACACCTCAGGCCAGCCCTGAGCCCGGTGGCCCGGACCTGCTGCGAACCCCACTCTACTCCCACTCGCCTCTGCTCCAGCCCTTGTCCCCCAGCAAGGCCACCGAGGAACTCCACCGGGTGGACTTTGTGCTGCCCGAGGACACCACCGAGTATTTTGTGCGCACCAAAGCGGGGGGCGTGTGCTTTAAGCCAGGGACCAAAATGCTGGATAAGCCACCC---------------------------------------TCAGGGCGGCCCGAGGAGAAACCCGAGGGGGCGTACGGC------CCCTCC------------------------------------ACCCGGGGCCCGCGGCGCCCTCCCCGG------------CACACGCTGACGGCCCGGGAGCGTGCG---AGCAGG---CAGGGC---GCCAGGCGCAAGTGGGTGGAGTGCGTGTGCCTGCCCGGCTGGCACGGGCCCAGCTGCGGGGTGCCCACGGTGGTGCAGTACTCCAACCTGCCCACCAAGGAGCGGCTGGTGCCCAGGGAGGTGCCG---------------------------------------------------------------CGGCGCGTCATCAACGCCATCAACATCAACCATGAGTTCGACCTGCTGGACGTGCGCTTCCACGAGCTGGGCGACGTGGTGGACGCCTTCGTGGTGTGCGAGTCCAACTTCACGGCCTACGGGGAGCCGCGGCCGCTCAAGTTCCGCGAGATGCTGACCAACGGCACCTTCGAGTACATCCGCCACAAGGTGCTCTACGTCTTCCTGGACCACTTCCCGCCCGGCGGCCGCCAGGACGGCTGGATCGCCGACGACTACCTGCGCACCTTCCTCACGCAGGACGGCGTCTCGCGCCTGCGCAACCTGCGGCCCGACGACGTCTTCATCATCGACGACGCCGACGAGATCCCGGCGCGCGACGGCGTCCTCTTCCTCAAGCTCTACGACGGCTGGACGGAGCCCTTCGCCTTCCACATGCGCAAGTCGCTCTACGGCTTCTTCTGGAAGCAGCCGGGCACCCTGGAGGTGGTGTCGGGCTGCACGGTGGACATGCTGCAGGCCGTGTACGGGCTGGACGGCATCCGCCTGCGCCGCCGCCAGTACTACACCATGCCCAACTTCCGCCAGTACGAGAACCGCACCGGCCACATCCTGGTGCAGTGGTCGCTGGGCAGCCCCCTGCACTTCGCCGGCTGGCACTGCTCCTGGTGCTTCACGCCCGAGGGCATCTACTTCAAGCTCGTGTCCGCCCAGAACGGCGACTTCCCCCGCTGGGGTGACTACGAGGACAAGCGGGACCTCAATTACATCCGGAGCTTGATCCGCACCGGCGGCTGGTTTGACGGCACGCAGCAGGAGTACCCGCCCGCCGACCCCAGCGAGCACATGTACGCCCCCAAGTACCTGCTCAAGAACTACGACCAGTTCCGCTACCTGCTCGACAACCCCTACCAGGAGCCCAAGAGCACCGAGGAAGGCGCG---------CGGAGCAAGGGCCCCCGCGAGGGAAGGCCACCC---GCCGCCAGGGGCCAATCGGACGTGGTCGAAGGC---
>bosTau8
ATGAAGATGAAACGCTACAAGCTGTTTCTCATGTTCTGTATGGCCGGCCTGTGTCTCATCTCCTTCCTGCACTTCTTTAAGACCCTGTCCTATGTCACCTTCCCCCGCGAACTAGCCTCTCTCAGCCCTAACCTGGTGTCCAGCTTCTTCTGGAACAATGCCCCGGTCACGCCCCAGGCCAGCCCGGAGCCGGGTAGCCCCGACCTGCTGCGGACCCCACTCTATTCCCACTCACCCCTGCTCCAGCCGCTGTCGCCGAGCAAGGCCACGGAGGAGCTCCACCGGATGGACTTCGTGCTGCCTGAGGACACCACCGAGTACTTCGTCCGCACCAAAGCCGGGGGCGTCTGCTTCAAGCCAGGTACCAAGATGCTGGAGAAGCCCCCA---------------------------------------TCGGGGCGGCCAGAGGAGAAGGTGGAGGCGGGCGACGGCGCATCGTCGTCG------------------------------------GCGCGGGGCCCG---------GGCCGG------------CAGCTACTGAGCACCCGGGAGCGAGCG---GGGAGC---CGCGGCGGCGCGCGGCGCAAGTGGGTGGAGTGCGTGTGCCTCCCGGGCTGGCACGGGCCGAGCTGCGGCGTGCCCACCGTGGTGCAGTACTCCAACCTGCCCACCAAGGAGCGCCTGGTGCCCCGGGAGGTGCCA---------------------------------------------------------------CGGCGGGTCATCAACGCCATCAACATCAACCATGAGTTCGACCTGCTGGACGTGCGCTTCCACGAGCTGGGCGACGTGGTGGACGCCTTCGTGGTGTGCGAGTCCAACTTCACAGCGTACGGGGAGCCGCGGCCGCTCAAGTTCCGCGAGATGCTGACCAACGGCACCTTCGAGTACATCCGGCACAAGGTGCTGTACGTCTTTCTGGACCACTTCCCGCTGGGCGGGCGGCAGGACGGCTGGATCGCAGACGACTACCTGCGCACCTTCCTGACGCAGGACGGCGTGTCGCGGCTGCGCAACCTACGGCCGGACGATGTCTTCATCATCGACGACGCCGACGAGATCCCCGCGCGCGACGGCGTGCTCTTCCTCAAGCTCTACGACGGCTGGACGGAGCCCTTCGCCTTCCACATGCGCAAGTCGCTGTACGGCTTCTTCTGGAAGCAGCCGGGCACCCTGGAGGTGGTGTCGGGCTGCACGGTGGACATGCTGCAGACGGTGTACGGGCTGGACGGCATCCGCCTGCGCCGCCGCCAGTACTACACCATGCCTAACTTCCGTCAGTATGAGAACCGCACGGGCCACATCCTGGTGCAGTGGTCGCTGGGGAGCCCCCTGCACTTTGCCGGCTGGCACTGCTCCTGGTGCTTCACGCCCGAGGGCATCTACTTCAAGCTCGTGTCGGCCCAGAACGGCGACTTCCCCCGCTGGGGCGACTACGAAGACAAGCGGGACCTCAACTACATCCGGAGCCTGATCCGCACGGGGGGCTGGTTCGACGGCACGCAGCAGGAGTACCCGCCGGCCGACCCCAGCGAGCACATGTACGCCCCCAAGTACCTGCTGAAGAACTACGACCAGTTCCGCTACCTGCTGGACAACCCCTACCGGGAGCCCAAGAGCACAGCGGCCGGTGGG------TGGCGGAACAAGGGTTCG---GAGGGAAGGCCACCC---GCC---AGGGGCAAATTGGATGTGGTTGAAGGC---
>eriEur2
ATGAAGATGAGACGCTACAAGCTCTTTCTCATGTTCTGTATGGCCGGCCTGTGCCTCATCTCCTTCCTGCACTTCTTTAAGACCCTGTCCTACGTCACCTTCCCCCGAGAACTCGCCTCCCTCAGCCCGAACCTCGTGTCCAGCTTCTTCTGGAACAATGCCCCCGTCACACCCCAGGCCAGCCCGGAGCCCGGGGCCCCGGACCTCCTGCGCACCCCACTCTATTCCCACTCGCCCCTGCTTCAACCGCTGCCGCCAAGCAAGGCCACCGAAGAGCTGCACCGGGTGGACTTTGTGCTGCCCGAGGACACCACCGAGTATTTTGTTCGCACCAAGGCCGGGGGCGTCTGCTTCAAGCCAGGCACGAAGACGCTGGAGAAGCCCCCA---------------------------------------GCAGGGCGGCCTGAGGAGAAGGCCGAGGGTGGGGAGGGC------TCCTCC------------------------------------GCGCGGGGGCCG---------GGCCGG------------AACATGCTGAGCACCCGGGAGCGGCCG---GGGGGC---CGTGGGGGCACGCGTCGGAAGTGGGTGGAGTGCGTGTGCCTCCCCGGCTGGCACGGGCCCAGCTGCGGGGTGCCCACGGTGGTGCAGTACTCCAACCTGCCCACCAAGGAGCGCCTGGTGCCCCGGGAGGTGCCG---------------------------------------------------------------CGGCGCGTCATCAACGCCATCAACATCAACCACGAGTTCGACCTGCTGGACGTGCGCTTCCACGAGCTGGGCGACGTGGTGGACGCCTTTGTGGTGTGCGAGTCCAACTTCACGGCCTACGGGGAGCCGCGGCCGCTCAAGTTCCGGGAGATGCTGACCAACGGCACCTTCGAGTACATCCGCCACAAGGTGCTGTACGTCTTCCTGGACCACTTCCCGCCCGGCGGCCGGCAGGACGGCTGGATCGCCGACGACTACCTGCGCACCTTCCTCACCCAGGACGGCGTGTCCCGGCTGCGCAACCTGCGGCCCGACGACGTCTTCATCATCGACGACGCTGACGAGATCCCGGCCCGAGACGGCGTCCTCTTCCTCAAGCTTTACGACGGCTGGACCGAGCCCTTCGCCTTCCACATGCGCAAGTCGCTCTACGGCTTCTTCTGGAAGCAGCCGGGCACCCTGGAGGTGGTGTCGGGCTGCACGGTGGACATGCTGCGGACGGTGTACGGGCTGGACGGCATCCGCCTGCGCCGCCGCCAGTACTACACCATGCCCGACTTCCGCCTCTACGAGAACCGCACAGGCCACATCCTGGTGCAGTGGTCGCTGGGCAGCCCCCTGCACTTCGCAGGCTGGCACTGCTCCTGGTGCTTCACGCCCGAGGGCATCTACTTCAAGCTCGTGTCGGCCCAGAATGGGGATTTTCCCCGGTGGGGCGACTATGAGGACAAGCGGGACCTCAACTACATCAGGAGCCTGATCCGCACCGGGGGCTGGTTTGACGGCACGCAGCAGGAGTACCCGCCTGCCGACCCCAGTGAGCACATGTACGCCCCCAAGTACCTGCTCAAGAACTACGAGCAGTTCCGCTACCTGCTGGACAACCCCTACCGAGCTCCCCGGAGCACGGCCGCCGGCGCCGGCAGCAGGCACGGCAAGGGCCCC---GAGGCCAGGTTGCCC---AAC---AGGGGCAGAGCAGAGGTG------------
>criGri1
ATGAAGATGAGACGCTACAAGCTCTTTCTCATGTTCTGTATGGCTGGCCTGTGCCTCATCTCCTTCTTACACTTCTTTAAGACCTTATCCTATGTCACCTTCCCCAGAGAACTGGCTTCCCTCAGTCCTAACCTTGTATCCAGCTTCTTCTGGAACAATGCCCCTGTCACTCCTCAGGCCAGTCCGGAGCCGGGCGGCCCCGACCTGTTGCGGACCCCACTCTACTCCCACTCCCCCTTGTTACAGCCACTGTCCCCCAGCAAGGCCACCGAGGAATTGCACCGTATGGACTTTGTGTTGTCTGAAGACACCACTGAGTATTTTGTGCGCACCAAAGCCGGTGGTGTTTGCTTCAAACCAGGTACCAAGATGCTGGAGAAACCT------------------------------------------TCAGGGCGCAGAGAAGAGAAGCCTGAGGTGGCTGAGGGC------TCCTCT------------------------------------GCCCGGGGCCCC---------GCTCGGAGGCCCATGCGGCACGTGTTGAATACGCCAGAGCGCCTG---GGTAGC---CGGGGC---ACTAGGCGCAAGTGGGTTGAATGTGTGTGCTTGCCAGGCTGGCATGGACCCAGCTGTGGGGTGCCCACCGTGGTGCAGTATTCCAACCTACCCACCAAGGAGCGCCTGGTACCCAGGGAAGTGCCG---------------------------------------------------------------AGGCGGGTTATCAATGCCATCAATATCAACCATGAGTTCGACCTGTTGGACGTGCGTTTCCACGAGCTGGGCGATGTGGTGGACGCTTTCGTGGTGTGCGAGTCGAACTTCACCGCCTACGGGGAGCCACGGCCGCTCAAGTTCCGAGAGATGCTGACCAATGGCACCTTCGAGTACATCCGACACAAGGTGCTCTATGTCTTCCTGGACCACTTCCCACCCGGTGGCCGGCAGGATGGCTGGATTGCAGACGACTACTTGCGTACCTTCCTCACCCAGGATGGTGTCTCCCGCCTGCGCAACCTGCGGCCGGATGATGTCTTCATCATCGATGATGCAGACGAAATCCCTGCGCGTGATGGTGTGCTGTTTCTCAAGCTCTATGATGGCTGGACGGAGCCCTTCGCCTTCCACATGCGCAAGTCCCTGTATGGCTTCTTCTGGAAGCAACCGGGCACACTGGAGGTGGTGTCGGGCTGCACTGTGGACATGTTGCAGACCGTGTATGGACTGGATGGCATCCGCCTGCGCCGCCGCCAATACTACACCATGCCCAACTTCCGGCAGTATGAGAACCGCACAGGCCACATCCTCGTGCAGTGGTCCCTCGGCAGCCCCCTGCACTTTGCGGGCTGGCATTGCTCCTGGTGCTTCACACCCGAGGGCATCTACTTCAAGCTTGTGTCGGCTCAGAATGGTGACTTCCCACGCTGGGGTGACTATGAAGACAAGAGAGACCTCAATTACATCCGCAGCTTGATTCGCACTGGGGGCTGGTTCGATGGCACACAGCAGGAGTACCCTCCCGCAGACCCCAGTGAGCACATGTATGCTCCCAAATACCTGCTCAAGAACTATAACCAATTCCGCTACCTGTTGGACAACCCTTACCAGGAGCCAAAGAGCACTGCGGGGAGTGGT------CCCCGGAACCTGGGCTCC---GAGGGAAGGTCATCATCTGCC---AGGGGCAGGTTGGATACAGTGGAGGGC---
>micOch1
ATGAAGATGAGACGCTACAAGCTCTTTCTCATGTTCTGTATGGCCGGCCTGTGCCTCATCTCCTTCCTACACTTCTTTAAGACCTTATCCTATGTCACCTTCCCCAGAGAACTGGCCTCCCTCAGCCCTAACCTGGTTTCCAGCTTCTTCTGGAACAATGCCCCTGTCACTCCCCAGGCCAGTCCGGAACCGGGTGGCCCGGACCTGTTGCGAACCCCTCTCTACTCCCACTCCCCATTGCTCCAGCCACTGTCCCCCAGCAAGGCCACGGAGGAATTGCACCGGATGGACTTCGTGTTGTCGGAGGACACCACTGAGTATTTTGTGCGCACCAAAGCCGGTGGTGTGTGCTTCAAACCAGGTACCAAGATGCTGGAGAAACCT------------------------------------------TCAGGGCGCACAGAGGAGAAGCCCGAGGTGGCGGAGGGC------TCCTCA------------------------------------GCTAGGGGCCCT---------GGTCGGAGGCCCATGCGGCATGTGTTGAGTACACGAGAACGCCTG---GGTAGC---CGGGGC---ACTAGGCGCAAGTGGGTCGAGTGTGTGTGCCTCCCAGGCTGGCACGGACCCAGCTGCGGGGTGCCCACCGTAGTGCAGTATTCCAACCTGCCCACCAAGGAGCGCCTGGTACCCAGGGAGGTGCCA---------------------------------------------------------------AGGCGGGTTATCAACGCCATCAACATTAACCATGAGTTTGACCTGCTGGACGTGCGTTTCCATGAGTTGGGCGATGTGGTGGATGCCTTCGTGGTGTGCGAGTCCAACTTCACGGCCTACGGGGAGCCGCGGCCTCTCAAGTTCCGAGAGATGCTGACCAATGGCACCTTCGAGTACATCCGCCACAAAGTGCTCTACGTCTTCCTGGACCACTTCCCACCCGGTGGCCGGCAGGATGGCTGGATTGCAGATGACTACCTGCGCACTTTCCTCACCCAGGATGGCGTCTCCCGCCTACGCAATTTGCGGCCGGATGACGTCTTCATCATCGATGACGCAGATGAGATCCCCGCACGTGATGGTGTGCTGTTCCTCAAGCTCTATGACGGCTGGACGGAGCCCTTTGCCTTCCACATGCGCAAGTCCCTGTACGGCTTCTTCTGGAAGCAACCGGGCACGCTGGAAGTGGTGTCGGGTTGCACCGTGGACATGTTGCAGGCCGTGTATGGACTGGATGGCATCCGTCTGCGCCGCCGCCAGTACTACACCATGCCCAACTTCCGACAGTATGAGAACCGCACAGGTCACATCCTAGTGCAGTGGTCTCTCGGCAGCCCCCTGCACTTTGCAGGCTGGCATTGCTCCTGGTGCTTCACACCCGAGGGCATCTACTTCAAGCTTGTGTCCGCTCAGAATGGCGACTTTCCACGCTGGGGTGACTATGAGGACAAGAGGGACCTCAACTACATCCGCAGCTTGATTCGCACTGGGGGCTGGTTCGACGGCACGCAGCAGGAGTACCCTCCTGCAGACCCCAGTGAACACATGTATGCTCCCAAATACTTGCTCAAGAACTATGACCAATTCCGCTACCTGTTGGACAACCCCTACCGGGAGCCAAAGAGCACTGTGGAGGGTGGG------CGCCGGAACCTGGGCTCC---GAGGGAAGGTTACCT---GCTGTCAGGGGCAAGTTAGATGCAGTAGAGGGT---
>mm10
ATGAAGATGAGACGCTACAAGCTCTTTCTCATGTTCTGTATGGCTGGCCTGTGCCTCATATCCTTCCTGCACTTCTTTAAGACCTTATCCTATGTCACCTTCCCGAGAGAACTGGCCTCCCTCAGCCCTAACCTCGTATCCAGCTTCTTCTGGAACAATGCCCCTGTCACTCCCCAGGCCAGTCCGGAGCCGGGTGGCCCCGACCTATTGCGGACACCCCTCTACTCCCACTCTCCCCTGCTCCAGCCACTGTCCCCGAGCAAGGCCACAGAGGAACTGCACCGGGTGGACTTCGTGTTGCCGGAGGACACCACGGAGTATTTTGTGCGCACCAAAGCTGGTGGTGTGTGCTTCAAACCAGGTACCAGGATGCTGGAGAAACCTTCG---------------------------------------CCAGGGCGGACAGAGGAGAAGCCCGAAGTGTCTGAGGGC------TCCTCA------------------------------------GCCCGGGGACCT---------GCTCGGAGGCCCATGAGGCACGTGTTGAGTACGCGGGAGCGCCTG---GGCAGC---CGGGGC---ACTAGGCGCAAGTGGGTTGAGTGTGTGTGCCTGCCAGGCTGGCACGGGCCCAGTTGCGGGGTGCCCACGGTGGTGCAGTATTCCAACCTGCCCACCAAGGAACGCCTGGTACCCAGGGAGGTACCG---------------------------------------------------------------AGGCGGGTTATCAACGCCATCAACATCAACCACGAGTTCGACCTGCTGGATGTGCGTTTCCATGAGCTGGGAGATGTTGTGGACGCCTTCGTGGTCTGTGAATCTAATTTCACCGCCTACGGGGAGCCTCGGCCGCTCAAGTTCCGAGAGATGCTGACCAATGGCACCTTCGAGTACATCCGCCACAAGGTGCTCTATGTCTTCCTGGACCATTTCCCACCTGGTGGCCGTCAGGACGGCTGGATTGCGGATGACTACCTGCGCACCTTCCTCACCCAGGATGGCGTCTCCCGCCTGCGCAACCTGCGGCCCGATGACGTCTTTATCATCGACGATGCGGACGAGATCCCTGCGCGTGATGGTGTGCTGTTCCTCAAACTCTACGATGGCTGGACAGAGCCCTTCGCCTTCCACATGCGGAAGTCCCTGTATGGTTTCTTCTGGAAGCAGCCGGGCACACTGGAGGTGGTGTCAGGCTGCACCATGGACATGCTGCAGGCCGTGTATGGGCTGGATGGCATCCGCCTGCGCCGCCGCCAGTACTACACCATGCCCAACTTCCGGCAGTATGAGAACCGCACCGGCCACATCCTAGTGCAGTGGTCTCTCGGCAGCCCCCTGCACTTCGCGGGCTGGCATTGCTCCTGGTGCTTCACACCCGAGGGCATCTACTTTAAACTCGTGTCAGCCCAGAATGGCGACTTCCCCCGCTGGGGTGACTATGAGGACAAGAGGGACCTCAATTACATCCGCAGCTTGATCCGCACTGGGGGATGGTTCGACGGAACGCAGCAGGAGTACCCTCCTGCGGACCCCAGTGAGCACATGTATGCTCCTAAATACCTGCTCAAGAACTATGACCAGTTCCGCTACTTGCTGGAAAATCCCTACCGGGAGCCCAAGAGCACTGAAGAGGGTGGG------CGCCGGAACCAGGGCTCA---GATGGAAGGCCATCT---GCTGTCAGGGGCAAGTTGGATACAGTGGAGGGC---
>rn6
ATGAAGATGAGACGCTACAAGCTTTTTCTCATGTTCTGTATGGCCGGCCTGTGCCTCATCTCCTTCCTGCACTTCTTTAAGACGTTATCCTATGTCACCTTCCCGAGAGAACTGGCCTCCCTCAGCCCTAACCTCATATCCAGCTTCTTCTGGAACAATGCCCCTGTCACTCCCCAGGCCAGTCCGGAGCCCGGTGACCCCGACTTGTTACGGACTCCACTCTACTCCCACTCCCCCCTGCTCCAGCCACTGTCCCCTAGCAAGGCCACCGAAGAACTGCACCGGGTGGACTTCGTGTTGCCGGAGGACACCACAGAGTATTTTGTGCGCACCAAAGCTGGCGGTGTGTGCTTCAAACCAGGTACCAGGATGCTGGAGAAACCTTCT---------------------------------------CCAGGGCGGACAGAGGAGAAGACCAAGGTGGCTGAGGGG------TCCTCG------------------------------------GTCCGGGGTCCT---------GCTCGGAGGCCTATGCGGCATGTGTTGAGTGCACGGGAGCGCCTG---GGAGGC---CGGGGC---ACTAGGCGCAAGTGGGTTGAGTGTGTGTGCCTGCCAGGCTGGCACGGGCCCAGCTGCGGGGTGCCCACTGTGGTCCAGTATTCCAACCTGCCCACCAAGGAGCGCCTGGTACCCAGGGAGGTGCCG---------------------------------------------------------------AGGCGGGTTATCAACGCCATCAACATCAACCATGAGTTCGACCTGCTGGATGTGCGCTTCCATGAGCTGGGCGATGTTGTGGACGCCTTTGTGGTCTGCGAATCCAATTTCACCGCCTACGGGGAGCCTCGGCCGCTCAAGTTCCGAGAGATGCTGACCAATGGCACCTTCGAGTACATCCGCCACAAGGTGCTCTACGTCTTCCTGGACCACTTCCCACCTGGTGGCCGTCAGGACGGCTGGATTGCAGACGACTACCTGCGTACCTTCCTCACCCAGGATGGTGTCTCCCGCCTGCGCAACCTGCGACCTGATGACGTCTTTATCATCGACGACGCGGACGAGATCCCTGCGCGTGATGGTGTGCTGTTCCTCAAGCTCTACGATGGCTGGACAGAGCCCTTCGCCTTCCATATGCGCAAGTCCCTGTATGGTTTCTTTTGGAAGCAACCAGGCACACTGGAGGTGGTGTCAGGCTGCACCATTGACATGCTGCAGGCTGTGTATGGGCTGGACGGCATCCGCCTGCGCCGCCGTCAGTACTACACCATGCCCAACTTTCGACAGTATGAGAACCGCACCGGCCACATCCTAGTGCAGTGGTCTCTCGGCAGCCCCCTGCACTTCGCGGGCTGGCACTGCTCCTGGTGCTTCACACCCGAGGGCATCTACTTCAAACTCGTGTCGGCCCAGAATGGTGACTTCCCCCGCTGGGGTGACTACGAGGACAAGAGGGACCTCAATTACATCCGAAGCTTGATTCGCACTGGGGGATGGTTCGACGGCACGCAGCAGGAGTACCCTCCTGCAGACCCCAGTGAACACATGTATGCTCCTAAGTACCTGCTCAAGAACTATGACCAGTTCCGCTACTTGCTCGAAAATCCCTACCGGGAGCCCAAGAGCACTGTAGAGGGTGGG------CGCCGGAACCAGGGCTCA---GACGGAAGGTCATCT---GCTGTCAGGGGCAAGTTGGATACAACGGAGGGC---
>hg38
ATGAAGATGAGACGCTACAAGCTCTTTCTCATGTTCTGTATGGCCGGCCTGTGCCTCATCTCCTTCCTGCACTTCTTCAAGACCCTGTCCTATGTCACCTTCCCCCGAGAACTGGCCTCCCTCAGCCCTAACCTGGTGTCCAGCTTTTTCTGGAACAATGCCCCGGTCACGCCCCAGGCCAGCCCCGAGCCAGGAGGCCCTGACCTGCTGCGTACCCCACTCTACTCCCACTCGCCCCTGCTGCAGCCGCTGCCGCCCAGCAAGGCGGCCGAGGAGCTCCACCGGGTGGACTTGGTGCTGCCCGAGGACACCACCGAGTATTTCGTGCGCACCAAGGCCGGCGGCGTCTGCTTCAAACCCGGCACCAAGATGCTGGAGAGGCCGCCC---------------------------------------CCGGGACGGCCGGAGGAGAAGCCTGAGGGGGCCAACGGC------TCCTCG------------------------------------GCCCGGCGGCCA---------CCCCGG------------TACCTCCTGAGCGCCCGGGAGCGCACG---GGGGGC---CGAGGC---GCCCGGCGCAAGTGGGTGGAGTGCGTGTGCCTGCCCGGCTGGCACGGACCCAGCTGCGGCGTGCCCACTGTGGTGCAGTACTCCAACCTGCCCACCAAGGAGCGGCTGGTGCCCAGGGAGGTGCCG---------------------------------------------------------------CGCCGCGTCATCAACGCCATCAACGTCAACCACGAGTTCGACCTGCTGGACGTGCGCTTCCACGAGCTGGGCGACGTGGTGGACGCCTTTGTGGTGTGCGAGTCCAACTTCACGGCTTATGGGGAGCCGCGGCCGCTCAAGTTCCGGGAGATGCTGACCAATGGCACCTTCGAGTACATCCGCCACAAGGTGCTCTATGTCTTCCTGGACCACTTCCCGCCCGGCGGCCGGCAGGACGGCTGGATCGCCGACGACTACCTGCGCACCTTCCTCACCCAGGACGGCGTCTCGCGGCTGCGCAACCTGCGGCCCGACGACGTCTTCATCATTGACGATGCGGACGAGATCCCGGCCCGTGACGGCGTCCTTTTCCTCAAGCTCTACGATGGCTGGACCGAGCCCTTCGCCTTCCACATGCGCAAGTCGCTCTACGGCTTCTTCTGGAAGCAGCCGGGCACCCTGGAGGTGGTGTCAGGCTGCACGGTGGACATGCTGCAGGCAGTGTATGGGCTGGACGGCATCCGCCTGCGCCGCCGCCAGTACTACACCATGCCCAACTTCAGACAGTATGAGAACCGCACCGGCCACATCCTGGTGCAGTGGTCGCTGGGCAGCCCCCTGCACTTCGCCGGCTGGCACTGCTCCTGGTGCTTCACGCCCGAGGGCATCTACTTCAAGCTCGTGTCCGCCCAGAATGGCGACTTCCCACGCTGGGGTGACTACGAGGACAAGCGGGACCTGAACTACATCCGCGGCCTGATCCGCACCGGGGGCTGGTTCGACGGCACGCAGCAGGAGTACCCGCCTGCAGACCCCAGCGAGCACATGTATGCGCCCAAGTACCTGCTGAAGAACTACGACCGGTTCCACTACCTGCTGGACAACCCCTACCAGGAGCCCAGGAGCACGGCGGCGGGCGGG------TGGCGCCACAGGGGTCCC---GAGGGAAGGCCGCCC---GCC---CGGGGCAAACTGGACGAGGCGGAAGTC---
>panTro5
ATGAAGATGAGACGCTACAAGCTCTTTCTCATGTTCTGTATGGCCGGCCTGTGCCTCATCTCCTTCCTGCACTTCTTCAAGACCCTGTCCTATGTCACCTTCCCCCGAGAACTGGCCTCCCTCAGCCCTAACCTGGTGTCCAGCTTCTTCTGGAACAATGCCCCGGTCACGCCCCAGGCCAGCCCCGAGCCAGGGGGCCCTGACCTGCTGCGTACCCCACTCTACTCCCACTCGCCCCTGCTGCAGCCGCTGCCGCCCAGCAAGGCGGCCGAGGAGCTCCACCGGGTGGACTTGGTGCTGCCCGAGGACACCACCGAGTATTTCGTGCGCACCAAGGCCGGCGGCGTCTGCTTCAAACCCGGCACCAAGATGCTGGAGAGGCCGCCC---------------------------------------CCAGGACGGCCGGAGGAGAAGCCTGAGGGGGCCAACGGC------TCCTCG------------------------------------GCCCGGCGGCCA---------CCCCGG------------TACCTCCTGAGCGCCCGGGAGCGCACG---GGGGGC---CGAGGC---GCGCGGCGCAAGTGGGTGGAGTGCGTGTGCCTGCCCGGCTGGCACGGACCCAGCTGCGGCGTGCCCACCGTGGTGCAGTACTCCAACCTGCCCACCAAGGAGCGGCTGGTGCCCAGGGAGGTGCCG---------------------------------------------------------------CGCCGCGTCATCAACGCCATCAACGTCAACCACGAGTTCGACCTGCTGGACGTGCGCTTCCACGAGCTGGGCGACGTGGTGGACGCCTTTGTGGTGTGCGAGTCCAACTTCACGGCTTACGGGGAGCCGCGGCCGCTCAAGTTCCGGGAGATGCTGACCAATGGCACCTTCGAGTACATCCGCCACAAGGTGCTCTATGTCTTCCTGGACCACTTCCCGCCCGGCGGCCGGCAGGACGGCTGGATCGCCGACGACTACCTGCGCACCTTCCTCACCCAGGACGGCGTCTCGCGGCTGCGCAACCTGCGGCCCGACGACGTCTTCATCATTGACGATGCGGACGAGATCCCGGCCCGTGACGGCGTCCTTTTCCTCAAGCTCTACGATGGCTGGACCGAGCCCTTCGCCTTCCACATGCGCAAGTCGCTCTACGGCTTCTTCTGGAAGCAGCCGGGCACCCTGGAGGTGGTGTCGGGCTGCACGGTGGACATGCTGCAGGCAGTGTATGGGCTGGACGGCATCCGCCTGCGCCGCCGCCAGTACTACACCATGCCCAACTTCAGACAGTATGAGAACCGCACCGGCCACATCCTGGTGCAGTGGTCGCTGGGCAGCCCCCTGCACTTCGCCGGCTGGCACTGCTCCTGGTGCTTCACGCCCGAGGGCATCTACTTCAAGCTCGTGTCCGCCCAGAATGGCGACTTCCCACGCTGGGGTGACTACGAGGACAAGCGGGACCTGAACTACATCCGCGGCCTGATCCGCACCGGGGGCTGGTTCGACGGCACGCAGCAGGAGTACCCGCCTGCAGACCCCAGCGAGCACATGTATGCGCCCAAGTACCTGCTGAAGAACTACGACCGGTTCCACTACCTGCTGGACAACCCCTACCAGGAGCCCAGGAGCACGGCGGCGGGCGGC------CGGCACCACAGGGGTCCC---GAGGGAAGGCCGCCC---GCC---CGGGGCAAACTGGACGAGACGGAAGTC---
>ponAbe2
------ATGAGACGCTACAAGCTCTTTCTCATGTTCTGTATGGCCGGCCTGTGCCTCATCTCCTTCCTGCACTTCTTCAAGACCCTGTCCTATGTCACCTTCCCCCGAGAACTGGCCTCCCTCAGCCCTAACCTGGTGTCCAGCTTCTTCTGGAACAATGCCCCGGTCACGCCCCAGGCCAGCCCCGAGCCAGGAGGCCCTGACCTGCTGCGTACCCCGCTCTACTCCCACTCGCCCCTGCTGCAGCCGCTGCCGCCCAGCAAGGCGGCCGAGGAGCTCCACCGGGTGGACTTGGTGCTGCCTGAGGACAACACCGAGTATTTCGTGCGCACCAAGGCCGGCGGCGTCTGCTTCAAACCCGGCACCAAGATGCTGGAGAGGCCGCCC---------------------------------------CCGGGACGGCCGGAGGAGAAGCCCGAAGGGGCCAACGGC------TCCTCG------------------------------------GCCCGGCGGCCA---------CCCCGG------------TACCTGCTGAGTGCTCGGGAGCGCACT---GGGGGC---CGGGGC---GCGCGGCGCAAGTGGGTGGAGTGCGTGTGCCTGCCCGGCTGGCACGGACCCAGCTGCGGCGTGCCCACCGTGGTGCAGTACTCCAACCTGCCCACCAAGGAGCGGCTGGTGCCCAGGGAGGTGCCG---------------------------------------------------------------CGCCGCGTCATCAACGCCATCAACGTGAACCACGAGTTCGACCTGCTGGACGTGCGCTTCCACGAGCTGGGCGACGTGGTGGACGCCTTTGTGGTGTGCGAGTCCAACTTCACGGCTTACGGGGAGCCGCGGCCGCTCAAGTTCCGGGAGATGCTGACCAATGGCACCTTCGAGTACATCCGCCACAAGGTGCTCTATGTCTTCCTGGACCACTTCCCGCCTGGCGGCCGGCAGGACGGCTGGATCGCCGACGACTACCTGCGCACCTTCCTCACCCAGGACGGCGTCTCGCGGCTGCGCAACCTGCGGCCCGACGACGTCTTCATCATTGACGATGCGGACGAGATCCCGGCCCGCGACGGCGTCCTCTTCCTCAAGCTCTACGATGGCTGGACCGAGCCCTTCGCCTTCCACATGCGCAAGTCGCTCTACGGCTTCTTCTGGAAGCAGCCGGGCACCCTGGAGGTGGTGTCCGGCTGCACGGTGGACATGCTGCAGGCAGTGTACGGGCTGGACGGCATCCGCCTGCGCCGCCGCCAGTACTACACCATGCCCAACTTCAGGCAGTACGAGAACCGCACCGGCCACATCCTGGTGCAGTGGTCGCTGGGCAGCCCCCTGCACTTCGCCGGCTGGCACTGCTCCTGGTGCTTCACGCCCGAGGGCATCTACTTCAAGCTCGTGTCCGCCCAGAATGGCGACTTCCCACGCTGGGGTGACTACGAGGACAAGCGGGACCTGAACTACATCCGCGGCCTGATCCGCACCGGGGGCTGGTTCGACGGCACGCAGCAGGAGTACCCGCCCGCAGACCCCAGCGAGCACATGTATGCGCCCAAGTACCTGCTGAAGAACTACGACCGGTTCCACTACCTGCTGGACAACCCCTACCAGGAGCCCAGGAGTACGGCGGCGGGCGGA------CGGCGCCACAGGGGTCCC---GAGGGAAGGTCGCCC---GCC---CGGGGCAAACTGGACGAGACGGAAGTC---
>macFas5
ATGAAAATGAGACGCTACAAGCTCTTTCTCATGTTCTGTATGGCCGGCCTGTGCCTCATCTCCTTCCTGCACTTCTTCAAGACCCTGTCCTATGTCACCTTCCCCCGAGAACTGGCCTCCCTCAGCCCTAACCTGGTGTCCAGCTTCTTCTGGAACAATGCGCCGGTCACGCCCCAGGCCAGCCCCGAGCCAGGAGACCCCGACCTGCTGCGCACCCCGCTCTACTCGCACTCTCCCCTGCTGCAGCCGCTACCGCCCAGCAAGGCGGCGGAGGAGCTCCACCGGGTGGACTTCGTGCTGCCCGAGGACACCACCGAGTATTTCGTGCGCACCAAGGCTGGCGGCGTCTGCTTCAAACCCGGCACCAAGATGCTGGAGAGGCCGCCC---------------------------------------CCAGGACGGCCGGAGGAGAAGCCCGAGGGGGCCAACGGC------TCCTCG------------------------------------GCCCGGCGCCCA---------CCCCGG------------TACCTGCTGAGCGCCCGGGAGCGCACG---GGCGGC---CGGGGC---GCGCGGCGCAAGTGGGTGGAGTGCGTGTGCCTGCCCGGCTGGCATGGACCCAGCTGCGGTGTGCCCACCGTGGTGCAGTACTCCAACCTGCCCACCAAGGAGCGGCTGGTGCCCAGGGAGGTGCCG---------------------------------------------------------------CGCCGCGTCATCAATGCCATCAACGTCAACCACGAGTTCGACCTGCTGGACGTGCGCTTCCACGAGCTGGGTGACGTGGTGGACGCCTTCGTGGTGTGTGAGTCCAACTTCACAGCTTACGGGGAGCCGCGGCCACTCAAGTTCCGGGAGATGCTGACGAACGGCACCTTCGAGTACATCCGCCACAAGGTGCTCTATGTCTTCCTGGACCACTTCCCGCCCGGCGGCCGGCAGGACGGCTGGATCGCCGACGACTACCTGCGCACCTTCCTCACCCAGGACGGCGTCTCGCGGCTGCGCAACCTGCGGCCCGACGACGTCTTCATCATTGACGACGCGGACGAGATCCCGGCCCGGGACGGCGTCCTCTTCCTCAAGCTCTACGACGGCTGGACCGAGCCCTTCGCCTTCCACATGCGCAAGTCACTCTACGGCTTTTTCTGGAAGCAGCCGGGCACCCTGGAGGTGGTGTCGGGCTGCACGGTGGACATGCTGCAGGCAGTGTACGGGCTGGACGGCATCCGCCTGCGCCGCCGCCAGTACTACACCATGCCCAACTTCAGGCAGTACGAGAACCGCACCGGCCACATCCTGGTGCAGTGGTCGCTGGGCAGCCCCCTGCACTTCGCCGGCTGGCACTGCTCCTGGTGCTTCACGCCCGAGGGCATCTACTTCAAGCTCGTGTCCGCCCAGAATGGTGACTTCCCGCGCTGGGGTGACTACGAGGACAAGCGGGACCTGAACTACATCCGCGGCCTGATCCGCACCGGGGGCTGGTTCGACGGCACGCAGCAGGAGTACCCGCCCGCGGACCCCAGCGAGCACATGTATGCGCCCAAGTACCTGCTGAAGAACTACGACCAGTTCCGCTACCTGCTGGACAACCCCTACCAGGAGCCCAGGAGCACGGCGGCGGGAGGG------CGGCGCCACAGGGGTCCC---GAGGGAAGGCTGCCC---GCC---CGGGGCAAACTGGATGAGGCTGAAGGC---
>calJac3
ATGAAAATGAGACGCTACAAGCTCTTTCTCATGTTCTGTATGGCTGGCCTGTGCCTCATTTCCTTCCTGCACTTCTTCAAGACCCTGTCCTATGTCACCTTCCCCCGAGAACTGGCCTCCCTCAGCCCTAACCTGGTGTCCAGCTTCTTCTGGAACAATGCGCCGGTCACGCCCCAGGCCAGCCCCGAGCCAGGAGGCCCGGATCTGCTGCGCACCCCGCTCTACTCCCACTCGCCTCTGCTGCAGCCGCTGCCGCCCAGCAAGGCAGCCGAGGAGCTCCACCGGGTGGCCTTCGTGCTACCCGAGGACACCACGGAGTATTTCGTGCGCACCAAGGCCGGCGGCGTCTGCTTCAAACCCGGTACCAAGATGCTGGAGAGGCCGCCC---------------------------------------CCGGGACGGCCAGAGGAGAAGCCAGAGCGGGCCAATGGC------TCCTCT------------------------------------GCCCGGCGTCCA---------CCCCGG------------TACCTGCTGAGCGCCCGGGAGCGCACT---GGGGGC---CGGGGC---GCGCGGCGCAAGTGGGTGGAGTGCGTGTGCCTGCCCGGCTGGCACGGACCCAGCTGCGGCGTGCCCACCGTGGTGCAGTACTCCAACCTGCCCACCAAGGAGCGGCTGGTGCCCAGGGAGGTGCCG---------------------------------------------------------------CGCCGCGTCATCAACGCCATCAATGTCAACCACGAGTTTGACCTGCTGGACGTGCGTTTCCACGAGCTGGGCGACGTGGTGGACGCCTTCGTGGTGTGCGAGTCCAACTTCACCGCCTACGGGGAGCCGCGGCCGCTGAAGTTCCGGGAGATGCTGACCAACGGCACCTTCGAGTACATCCGCCACAAGGTGCTGTACGTCTTCCTGGACCACTTCCCACCCGGAGGCCGGCAGGATGGCTGGATCGCCGATGACTACCTGCGCACCTTCCTCACCCAGGACGGCGTCTCGCGGCTGCGCAACCTACGGCCCGACGACGTCTTCATCATCGACGACGCCGACGAGATCCCGGCCCGCGACGGCGTCCTCTTCCTCAAGCTCTACGACGGCTGGACCGAGCCCTTCGCCTTCCACATGCGCAAGTCGCTCTACGGCTTCTTCTGGAAGCAGCCGGGCACCCTGGAGGTGGTGTCGGGCTGCACAGTGGACATGCTGCAGGCCGTGTACGGCCTGGACGGCATCCGCCTGCGCCGCCGCCAGTACTACACCATGCCCAACTTCAGGCAGTACGAGAACCGCACCGGCCACATCCTGGTGCAGTGGTCACTGGGCAGCCCCCTGCACTTCGCCGGCTGGCACTGCTCCTGGTGCTTCACGCCTGAGGGCATCTACTTCAAGCTTGTGTCCGCCCAGAACGGCGACTTCCCGCGCTGGGGTGACTACGAGGACAAGCGGGACCTGAACTACATCCGTGGCCTGATCCGCACGGGGGGCTGGTTCGACGGCACACAGCAGGAGTACCCGCCCGCAGACCCCAGTGAGCACATGTACGCGCCCAAGTACCTGCTCAAGAATTACAACCAGTTCCGCTACCTGCTGGACAACCCCTACCAGGAGCCCAGGAGCACGGCGGCAGGTGGG------CGGCGCCACAGGGGTCCC---GAGGGAAGGCTGCCC---GCC---CGGGGCAAACTGGACGAGACAGAAGGC---
>saiBol1
ATGAAAATGAGACGCTACAAGCTCTTTCTCATGTTCTGTATGGCCGGCCTGTGCCTCATTTCCTTCCTGCACTTCTTCAAGACCCTGTCCTATGTCACCTTCCCCCGAGAACTGGCCTCCCTCAGCCCTAACCTGGTGTCCAGCTTCTTCTGGAACAATGCGCCGGTCACGCCCCAGGCCAGCCCCGAGCCGGGAGGCCCAGATCTGCTGCGCACCCCGCTCTACTCCCACTCGCCTCTGCTGCAACCGCTGCCGCCCAGCAAGGCGACCGAGGAGCTCCACCGGGTGGCCTTCGTGCTACCCGAGGACACCACCGAGTATTTCGTGCGCACCAAGGCGGGCGGCGTCTGCTTCAAACCCGGTACCAAGATGCTGGAGAGGCCGCTC---------------------------------------CCAGGACGGCCAGAGGAGAAGCCAGAGCGGGCCAATGGC------TCCTCT------------------------------------GCCCGGCGCCCA---------CCCCGG------------TACCTGCTGAGCGCCCGGGAGCGCACT---GGGGGC---CGGGGC---GCGCGGCGCAAGTGGGTGGAATGCGTGTGCCTGCCCGGCTGGCACGGACCCAGCTGCGGCGTGCCCACTGTGGTGCAGTACTCCAACCTGCCCACCAAGGAGCGGCTGGTGCCCAGGGAGGTGCCG---------------------------------------------------------------CGCCGCGTCATCAACGCCATCAACGTCAACCACGAGTTTGACCTGCTGGACGTGCGCTTCCACGAGCTGGGCGACGTGGTGGACGCCTTTGTGGTGTGCGAGTCCAACTTCACCGCCTACGGGGAGCCGCGGCCGCTCAAGTTCCGGGAGATGCTGACCAACGGCACCTTCGAGTACATCCGACACAAGGTGCTGTACGTCTTCCTGGACCACTTCCCGCCCGGAGGGCGGCAGGACGGCTGGATCGCCGATGACTACCTGCGCACCTTCCTCACCCAGGACGGCGTCTCGCGACTGCGCAACCTACGGCCCGACGACGTCTTCATCATCGACGACGCCGACGAGATCCCGGCCCGCGACGGCGTCCTCTTCCTCAAGCTCTACGACGGCTGGACCGAGCCCTTCGCCTTCCACATGCGCAAGTCGCTCTACGGCTTCTTCTGGAAGCAGCCGGGCACCCTGGAGGTGGTGTCGGGCTGCACTGTGGACATGCTGCAGGCCGTGTACGGGCTGGATGGCATCCGCCTGCGCCGCCGCCAGTATTACACCATGCCCAACTTCAGGCAGTACGAGAACCGCACCGGCCACATCCTGGTGCAGTGGTCACTGGGCAGCCCACTGCACTTCGCTGGCTGGCACTGCTCCTGGTGCTTCACGCCCGAGGGCATCTACTTCAAGCTTGTGTCCGCCCAGAACGGCGACTTCCCGCGCTGGGGTGACTACGAGGACAAGCGGGACCTGAACTACATCCGCGGCCTCATCCGCACGGGGGGCTGGTTCGACGGCACACAGCAGGAGTATCCGCCCGCAGACCCCAGCGAGCACATGTACGCGCCCAAGTACCTGCTCAAGAACTACAACCAATTCCGCTACCTGCTGGACAACCCCTACCAGGAGCCCAGGAGCACGGCGGCAGGTGGG------CGGCGCCACAGGGGTCCC---GAGGGAAGGCTGCCC---ACC---CGGGGCAAACTGGACCAGGCAGAAGGC---
>otoGar3
ATGAAGATGAGACGCTACAAGCTCTTTCTCATGTTCTGTATGGCTGGCCTGTGCCTCATCTCCTTCCTGCACTTCTTTAAGACCCTGTCCTATGTCACGTTCCCCCGAGAACTGGCCTCCCTCAGCCCTAACCTAGTGTCCAGCTTCTTCTGGAACAATGCCCCCGTCACGCCCCAGGCCAGCCCGGACCCGGGAGGCCCTGACCTGCTGCGGACCCCCCTCTACTCACACTCACCCCTGCTGCAGCCACTGTCACCAAGCAAGGCCACTGAGGAACTCCACCGGGTGGACTTCGTGCTGCCTGAGGATACCACCGAGTATTTTGTACGCACCAAAGCTGGGGGCGTCTGCTTCAAACCAGGCACCAAAATGCTGGAGAAGCCGCCA---------------------------------------CAGGGGCGACCAGAGGAGAAGCCCGAGGGAGCCAACGGC------TCCTCG------------------------------------GCCAAGCGCTCG---------CCCCGG------------TACCTGCTGAGCACCCGGGATCGCGCG---GGCAGC---CGGGGC---CTGAGGCGCAAGTGGGTCGAGTGCGTGTGCCTGCCCGGCTGGCACGGGCCCAGCTGCGGCGTGCCCACCGTGGTGCAGTACTCCAACCTGCCCACCAAGGAGCGGCTGGTGCCCCGGGAGGTGCCG---------------------------------------------------------------CGCCGGGTTATCAACGCCATCAACATCAACCACGAGTTCGACCTGCTGGACGTTCGCTTTCACGAGCTGGGCGACGTGGTAGACGCCTTTGTGGTGTGCGAGTCCAACTTCACAGCCTACGGGGAGCCGCGGCCGCTCAAGTTCCGCGAGATGCTGACCAACGGCACCTTCGAGTACATCCGCCACAAGGTGCTCTACGTATTCCTGGACCACTTCCCGCCGGGCGGCCGGCAGGACGGCTGGATAGCCGACGACTACCTGCGCACCTTCCTCACCCAGGACGGCGTCTCGCGGCTGCGCAACCTGAGGCCGGATGACGTCTTCATCATCGACGACGCCGACGAGATCCCGGCCCGCGACGGCGTCCTCTTTCTCAAGCTCTATGACGGCTGGACCGAGCCCTTCGCCTTTCACATGCGCAAGTCGCTCTACGGCTTCTTCTGGAAGCAGCCGGGCACGCTGGAGGTGGTGTCGGGCTGCACTGTGGACATGCTGCAGGCCGTGTACGGGCTGGACGGCATCCGCCTGCGCCGCCGCCAGTACTACACCATGCCCAACTTCCGCCAGTACGAGAACCGCACGGGCCACATCCTGGTGCAGTGGTCGCTTGGCAGCCCCCTGCACTTCGCGGGCTGGCACTGCTCCTGGTGCTTCACGCCCGAGGGCATCTACTTCAAGCTGGTGTCTGCCCAGAACGGTGACTTCCCCCGGTGGGGTGACTACGAGGACAAGCGGGACCTCAATTACATCCGGAACTTGATCCGCACCGGGGGCTGGTTTGACGGCACGCAGCAGGAGTACCCGCCAGCCGATCCCAGTGAACACATGTACGCCCCTAAGTACCTACTCAAGAACTACGACCAGTTCCGCTACCTGCTGGACAACCCCTACCAGCAGCCCAAGAGCACCGCGCAAGGCGGG------CGGCGCCACAAGGGCCCG---GAGGGGAGGCCACCT---GCC---CGGGGCAAATCGGACGAGGTTGAAGGC---
>tarSyr2
ATGAAGATGAGACGCTACAAGCTCTTTCTCATGTTCTGTATGGCCGGCCTGTGCCTCATCTCCTTCCTGCACTTCTTCAAGACCCTGTCCTATGTCACGTTCCCCCGAGAACTGGCGTCCCTCAGCCCTAACTTGGTGTCCAGCTTCTTCTGGAACAATGCCCCGGTCACGCCCCAGGCCAGCCCCGAACCAGGGGGCTCCGACCTGCTGCGCACCCCCCTCTACTCCCACTCACCTTTGCTCCAGCCTCTGTCGCCCAGCAAGGCGGCCGAGGAACTCCACCGGGTGGACTTTGTGCTGCCGGAGGACACCACCGAGTATTTCGTGCGCACCAAAGCCGGAGGTGTCTGCTTCAAACCCGGGACCAAGATGCTGGAGAAGCCGCCC---------------------------------------CCGGGGCGGCCCGAGGAGAAGCCCGAGGGGGCCAACGGC------TCCACC------------------------------------GCCCGGCGCCCG---------CCGAGG------------TACCTGCTGAGCACCCGGGAGCGCACG---GGGGCC---CGGGGC---GCACGGCGCAAGTGGGTGGAGTGTGTGTGCCTGCCGGGCTGGCACGGGCCCAGCTGTGGCGTGCCCACCGTGGTGCAGTACTCCAACCTGCCCACCAAGGAGCGGCTGGTGCCCCGGGAGGTGCCA---------------------------------------------------------------CGCCGCGTCATCAACGCCATCAACATCAACCACGAGTTCGACCTGCTGGCCGTGCGCTTCCACGAGCTGGGCGACGTGGTGGACGCCTTCGTGGTGTGCGAGTCCAACTTCACGGCCTACGGGGAGCCGCGGCCGCTCAAGTTCCGGGAGAGGCTGACCAACGGCACCTTCGAGTACATCCGCCACAAGGTGCTGTATGTCTTCCTGGACCACTTCCCGCCGGGCGGCCGGCAGGACGGCTGGATCGCCGACGACTACCTGCGCCCCTTCCTCACCCAGGACGGCATCTCGCGCCTGCGCAACCTGCGGCCGGACGACGTCTTCATCATTGACGATGCCGACGAGATCCCGGCCCGCGACGGCGTCCTCTTCCTCAAGCTCTACGACGGCTGGACCGAGCCCTTCGCCTTCCACATGCGCAAGTCGCTCTACGGCTTCTTCTGGAAGCAGCCGGGCACCCTGGAGGTGGTGTCGGGCTGCACGGTGGACATGCTGCAGGCCGTGTACGGGCTTGATGGCATCCGCCTGCGTCGCCGCCAGTACTATACCATGCCCAACTTCAGGCAGTACGAGAACCGCACTGGCCACATCCTGGTGCAGTGGTCGCTGGGCAGCCCCCTGCACTTCGCGGGCTGGCACTGTTCCTGGTGCTTCACGCCCGAGGGCATCTACTTCAAGCTGGTGTCTGCCCAGAACGGCGACTTCCCCCGCTGGGGTGACTATGAGGACAAGCGGGACCTCAAGTACATCCGGAGCTTGATCCGCACCGGGGGCTGGTTTGACGGCACGCAGCAGGAATACCCGCCCGCCGACCCCAGCGAACACATGTATGCCCCTAAGTACCTGCTCAAGAACTACAACCAGTTCCGCTACCTGCTAGACAACCCCTATCAGGAGCCCAAGAGCACAGCCGCTGGCAGG------CGGCGGAACAGGGGTCCC---GAGGGAAGACCACCC---GCT---GGAGGAAGGTTGGACGTGGCTGAAGGC---
>micMur3
ATGAAGATGAGACGCTACAAGCTCTTTCTCATGTTCTGTATGGCCGGCCTGTGCCTCATCTCCTTCCTGCACTTCTTTAAGACCCTGTCCTATGTCACCTTCCCCAGAGAACTGGCCTCCCTCAGCCCTAACCTTGTATCCAGCTTCTTCTGGAACAATGCCCCGGTCACGCCCCAGGCCAGCCCCGAGCCAGAAAGCCCCGACCTGCTGCGGACCCCCCTCTACTCCCACTCGCCCCTGCTGCAGCCCCTGTCACCAAGCAAGGCCACCGAGGAACTCCACAGGGTGGACTTCGTGCTGCCCGAGGACACCACCGAGTATTTCGTGCGCACCAAAGCCGGGGGGGTCTGCTTCAAACCAGGCACCAAGATGCTGGAGAAGCCGCCC---------------------------------------CCCGGGCGGCCGGAGGAGAAGCACGAGGGGGCCAAAGGC------TCCTCG------------------------------------GCCAGGCGCCCG---------CCCCGG------------TACCTGCTGAGCGCCCGCGAGCGCGCG---GGCGGC---CGGGGC---CCGCGGCGCAAGTGGGTGGAGTGCGTGTGCCTGCCCGGCTGGCACGGGCCCAGCTGCGGCGTGCCCACCGTGGTGCAGTACTCCAACCTGCCCACCAAGGAGCGGCTGGTGCCGCGCGAGGTGCCG---------------------------------------------------------------CGCCGCGTCATCAACGCCATCAACGTCAACCACGAGTTCGACCTGCTGGACGTGCGCTTCCACGAGCTGGGCGACGTGGTGGACGCCTTCGTGGTGTGCGAGTCCAACTTCACGGCCTACGGCGAGCCGCGGCCGCTCAAGTTCCGCGAGATGCTGACCAACGGCACCTTCGAGTACATCCGCCACAAGGTGCTCTACGTCTTCCTGGACCACTTCCCGCCGGGCGGCCGGCAGGACGGCTGGATCGCCGACGACTACCTGCGCACCTTCCTCACCCAGGACGGCGTCTCGCGGCTGCGCAACCTGCGGCCCGACGACGTGTTCATCATCGACGACGCCGACGAGATCCCGGCGCGCGACGGCGTGCTCTTCCTCAAGCTCTACGACGGCTGGACCGAGCCCTTCGCCTTCCACATGCGCAAGTCGCTGTACGGCTTCTTCTGGAAGCAGCCGGGCACGCTGGAGGTGGTGTCGGGCTGCACGGTGGACATGCTGCGCGCCGTGTACGCGCTGGACGGCATCCGCCTGCGCCGCCGCCAGTACTACACCATGCCCAACTTCCGCCAGTACGAGAACCGCACGGGCCACATCCTGGTGCAGTGGTCGCTCGGCAGCCCGCTGCACTTCGCGGGCTGGCACTGCTCCTGGTGCTTCACGCCCGAGGGCATCTACTTCAAGCTCGTGTCCGCCCAGAACGGCGACTTCCCCCGCTGGGGCGACTACGAGGACAAGCGCGACCTCAACTACATCCGGAGCCTGATCCGCACGGGCGGCTGGTTCGACGGCACGCAGCAGGAGTACCCGCCCGCCGACCCCAGCGAGCACATGTACGCGCCCAAGTACCTGCTCAAGAACTACGAGCAGTTCCGCTACCTGCTGGACAACCCCTACCAGGAGCCCAGGAGCACGGCGCAAGGCGGG------CGGCGCGGCAGGCTTCCG---GAGGGACGGCCACCT---GCC---CCCGGCAAATCGGACGAGGTTGAAGGC---
>HLmanJav1
ATGAAGATGAGACGCTACAAGCTCTTTCTGATGTTCTGTATGGCCGGCCTGTGCCTCATCTCCTTCCTGCACTTCTTTAAGACCCTGTCCTATGTCACTTTCCCCCGAGAACTGGCCTCCCTCAGCCCTAATCTCGTGTCCAGCTTCTTCTGGAACAATGCCCCCGTCACGCCCCAGGCCAGCCCAGAGCCAGGCAGTCCTGACCTGCTGCGTACCCCGCTTTATTCCCACTCTCCCCTACTCCAGCCGCTCTCACCAAGCAAGGCCACCGAGGAACTCCACCGGATGGACTTTGTACTGCCCGAGGACACCACCGAGTATTTCGTCCGAACCAAAGCCGGGGGCATCTGCTTCAAACCCGGTACCAAGATGCTGGAGAAGCCCCCA---------------------------------------TCAGGGCGGCCAGAGGGGAAGACGGAGGGGGGCGACGGC------TCGTCA------------------------------------GCCCGGGGCCCC---------GCCCGG------------CACCTGCTGAGCGCGCGGGAGCGCCCG---GGGGGC---CGCGGC---GCGCGGCGCAAGTGGGTGGAGTGCATGTGCCTCCCGGGCTGGCACGGGCCCAGCTGCGGCGTGCCCACCGTGGTGCAGTACTCCAACCTGCCCACCAAGGAGCGCCTGGTGCCCCGGGAGGTGCCG---------------------------------------------------------------CGGCGGGTCATCAACGCCATCAACGTCAACCACGAGTTCGACCTGCTGGACGTGCGCTTCCACGAGCTGGGCGACGTGGTGGACGCCTTCGTGGTGTGCGAGTCCAACTTCACAGCCTACGGGGAACCGCGGCCGCTCAAGTTCCGGGAGATGCTGTCCAACGGCACGTTCGAGTACATCCGGCACAAGGTGCTCTACGTCTTCCTGGACCACTTCCCGCCGGGCGGGCGGCAGGACGGCTGGATCGCCGATGACTACCTGCGCACCTTCCTGACGCAGGATGGCGTGTCGCGGCTGCGCAACCTGCGGCCCGATGACGTCTTCATCATCGACGACGCCGACGAGATCCCCGCACGGGACGGCGTGCTCTTCCTCAAGCTCTACGACGGCTGGACGGAACCCTTCGCCTTCCACATGCGTAAGTCGCTGTACGGCTTCTTCTGGAAGCAGCCGGGCACCCTGGAGGTGGTGTCAGGCTGCACGGTGGACATGCTGCAGACGGTCTATGGGCTGGACGGCATCCGCCTGCGCCGCCGCCAGTACTACACCATGCCCAACTTCCGGCAGTACGAGAACCGCACGGGCCACATCCTGGTGCAGTGGTCTCTGGGCAGCCCCCTACACTTTGCCGGCTGGCACTGCTCCTGGTGCTTCACGCCCGAGGGCATCTACTTCAAGCTCATATCCGCCCAGAACGGAGACTTCCCCCGCTGGGGGGACTACGAGGACAAGCGGGACCTCAATTACATCCGGAGCTTGATCCGCACCGGGGGCTGGTTCGACGGCACGCAGCAGGAATACCCGCCGGCCGACCCCAGTGAACACATGTATGCACCTAAGTACCTGCTCAACAACTATGCCCAGTTCCGCTACCTGCTGGACAACCCCTACCAGGAGCCCAAGAGCACAGCAGCAGGTGGG------CGGCGGAGCAAGAGTCTG---GAGGGCAGGCCACCC---GCC---AGGGGCAAATTGGATGCAGTTGGAGGT---
>manPen1
ATGAAGATGAGACGCTACAAGCTCTTTCTGATGTTCTGTATGGCCGGCCTGTGCCTCATCTCCTTTCTGCACTTCTTTAAGACCCTGTCCTACGTCACCTTCCCCCGAGAACTGGCCTCCCTCAGCCCTAATCTCGTGTCCAGCTTCTTCTGGAACAATGCCCCCGTCACGCCCCAGGCCAGCCCAGAGCCAGGTAGTCCTGACCTGCTGCGTACCCCGCTTTATTCCCACTCTCCGCTACTCCAGCCGCTGTCACCAAGCAAGGCCACCGAGGAACTCCACCGGATGGACTTTGTACTGCCCGAGGACACCACCGAGTATTTTGTCCGAACCAAAGCCGGGGGCATCTGCTTCAAACCCGGTACCAAGATGCTGGAGAAGCCCCCA---------------------------------------TCAGGGCGGCCAGAGGAGAAGATGGACGGGGGCGACGGC------TCGTCA------------------------------------GCCCGGGGCCCC---------GCCCGG------------CACCTG------------------------------------------------------------------------------------------------------------------------------------------------------------------------------------------------------------------------------------------------------------------------------------------------------------------------------------------------------------------------------------------------------------------------------------------------------------------------------------------------------------------------------------------------------------------------------------------------ATCCCCGCGCGGGACGGCGTGCTCTTCCTCAAGCTCTACGACGGCTGGACGGAGCCCTTCGCCTTCCACATGCGTAAGTCGCTGTACGGCTTCTTCTGGAAGCAGCCGGGCACCCTGGAGGTGGTGTCGGGCTGCACGGTGGACATGCTGCAGACGGTCTATGGGCTGGACGGCATCCGCCTGCGCCGCCGCCAGTACTATACCATGCCCAACTTCCGGCAGTACGAGAACCGCACGGGCCACATCCTGGTGCAGTGGTCTCTGGGCAGCCCCCTACACTTTGCCGGCTGGCACTGCTCCTGGTGCTTCACGCCCGAGGGCATCTACTTCAAGCTCATATCCGCCCAGAACGGAGACTTCCCCCGCTGGGGGGACTACGAGGACAAGCGGGACCTCAATTACATCCGGAGCTTGATCCGCACCGGGGGCTGGTTCGACGGCACGCAGCAGGAGTACCCGCCAGCCGACCCCAGTGAACACATGTATGCACCTAAGTACCTGCTCAACAACTATGCCCAGTTCCGCTACCTGCTGGACAACCCCTACCAGGAACCCACGAGCACAGCAGCAGGTGGG------CGGCGGAGCAAGGGTCCG---GAGGGCAGGTCACCC---GCC---AGGGCCAAATTGGATGCAGTTGGAGGT---
>felCat8
ATGAAGATGAGACGCTACAAGCTCTTTCTCATGTTCTGTATGGCCGGCCTGTGCCTCATCTCCTTCCTGCACTTCTTTAAGACCCTGTCCTATGTCACCTTCCCCCGGGAACTGGCCTCCCTCAGCCCGAACCTCGTGTCTAGCTTCTTCTGGAACAATGCCCCCGTCACGCCCCAGGCCAGCCCGGAGCCGGGTAGCCCCGACCTGCTGCGAACGCCGCTCTATTCCCACTCGCCCCTGCTCCAGCCCCTGTCGCCGAGCAAGGCCACCGAGGAGCTCCACCGGGTGGACTTCGTGCTGCCCGAGGACACCACCGAGTATTTCGTCCGCACCAAGGCCGGCGGCGTCTGCTTCAAACCGGGCACCAAGATGCTGGAGAAGCCCCCC---------------------------------------TCGGGGCGGCCCGACGAGAAGGCCGAGGGCGCCGACGGC------TCCTCG------------------------------------GCCCGGGGCCCC---------GCGCGG------------CACCTGCTGAGCACCCGCGAGCGCCCG---GGGCCC---CGCGGC---GCGCGGCGCAAGTGGGTGGAGTGCGTGTGCCTCCCGGGCTGGCACGGGCCCAGCTGCGGCGTGCCCACCGTGGTGCAGTACTCCAACCTGCCCACCAAGGAGCGCCTGGTGCCCCGGGAGGTGCCG---------------------------------------------------------------CGGCGGGTCATCAACGCCATCAACGTCAACCACGAGTTCGACCTGCTGGACGTGCGCTTCCACGAGCTGGGCGACGTGGTGGACGCGTTCGTGGTGTGCGAGTCCAACTTCACCGCGTACGGGGAGCCGCGGCCGCTCAAGTTCCGCGAGATGCTGACCAACGGCACCTTCGAGTACATCCGGCACAAGGTGCTCTACGTCTTCCTGGACCACTTCCCGCCGGGCGGGCGGCAGGACGGCTGGATCGCCGACGACTACCTGCGCACCTTCCTGACGCAGGACGGCGTGTCGCGGCTGCGCAACCTGCGGCCCGACGACGTCTTCATCATCGACGACGCCGACGAGATCCCCGCGCGCGACGGCGTGCTCTTCCTCAAGCTGTACGACGGCTGGACGGAGCCCTTCGCCTTCCACATGCGCAAGTCGCTCTACGGCTTCTTCTGGAAGCAGCCGGGCACCCTGGAGGTGGTGTCGGGCTGCACCGTGGACATGCTGCAGACGGTGTACGGGCTGGACGGCATCCGCCTGCGCCGCCGCCAGTACTACACCATGCCCAACTTCCGCCAGTACGAGAACCGCACCGGCCACATCCTGGTGCAGTGGTCGCTGGGCAGCCCCCTGCACTTCGCCGGCTGGCATTGCTCCTGGTGCTTCACGCCCGAGGGCATCTACTTCAAGCTCGTGTCCGCCCAGAACGGCGACTTCCCCCGCTGGGGCGACTACGAGGACAAGCGGGACCTCAATTACATCCGGAGCCTGATCCGCACGGGCGGCTGGTTCGACGGCACGCGGCAGGAGTACCCGCCGGCCGACCCCAGCGAACACATGTACGCCCCTAAGTACCTGCTCAGCAACTACGCCCAGTTCCGCTACCTGCTGGACAACCCCTACCGGGAGCCCAAGGGCACAGCGGAAGGTGGG------CGGCGGAACAGGGGGCCC---GAGGGAAGGCCGCCC---GCC---AGGGGCAGATCGGATGTGGTCGAAGGC---
>canFam3
ATGAAGATGAGACGCTACAAGCTCTTTCTCATGTTCTGTATGGCCGGCCTGTGCCTCATCTCCTTCCTGCACTTCTTTAAGACCCTGTCCTATGTCACTTTCCCCCGGGAACTGGCCTCCCTGAGCCCGAACCTCGTGTCCAGCTTCTTCTGGAACAATGCCCCCGTCACGCCCCAGGCCAGCCCGGAGCCGGGCAGCCCTGACCTGCTGCGAACGCCGCTCTATTCGCACTCGCCCCTGCTGCAGCCGCTGTCTCCGAGCAAGGCCACCGAGGAGCTCCACCGGGTGGACTTCGTGCTGCCCGAGGACACCACCGAGTACTTCGTGCGCACCAAGGCGGGGGGCGTCTGCTTCAAACCGGGCACCAAGATGCTGGAGAGGCCCCTC---------------------------------------TCGGGGCGGCCCGAGGAGAAGGCCGAGGGCGCCGACGGC------TCCCCG------------------------------------GCCCGCGGCCCG---------GCCCGG------------CACCTGCTGAGCACCCGCGAGCGCCCG---GGGGCC---CGAGGC---GCGCGGCGCAAGTGGGTGGAGTGCGTGTGCCTGCCGGGCTGGCACGGGCCGAGCTGCGGCGTGCCCACCGTGGTGCAGTACTCCAACCTGCCCACCAAGGAGCGCCTGGTGCCCCGCGAGGTGCCG---------------------------------------------------------------CGGCGCGTCATCAACGCCATCAACATCAACCACGAGTTCGACCTGCTGGACGTGCGCTTCCACGAGCTGGGCGACGTGGTGGACGCCTTCGTGGTGTGCGAGTCCAACTTCACGGCCTACGGGGAGCCGCGGCCGCTCAAGTTCCGCGAGATGCTGACCAACGGCACCTTCGAGTACATCCGGCACAAGGTGCTCTACGTCTTCCTGGACCACTTCCCGCTGGGCGGGCGGCAGGACGGCTGGATCGCCGACGACTACCTGCGCACCTTCCTGACCCAGGACGGCGTGTCGCGGCTGCGCAACCTGCGGCCCGACGACGTCTTCATCATCGACGACGCCGACGAGATCCCGGCCCGCGACGGCGTGCTCTTCCTCAAGCTGTACGACGGCTGGACCGAGCCCTTCGCCTTCCACATGCGCAAGTCGCTGTACGGCTTCTTCTGGAAGCAGCCGGGCACCCTGGAGGTGGTGTCGGGCTGCACGGTGGACATGCTGCAGACGGTGTACGGGCTGGACGGCATCCGCCTGCGCCGCCGCCAGTACTACACCATGCCCAACTTCCGGCAGTACGAGAACCGCACGGGCCACATCCTGGTGCAGTGGTCGCTCGGCAGCCCCCTGCACTTCGCCGGCTGGCACTGCTCCTGGTGCTTCACGCCCGAGGGCATCTACTTCAAGCTCGTGTCCGCCCAGAACGGCGACTTCCCCCGCTGGGGCGACTACGAGGACAAGCGGGACCTCAACTACATCCGCAGCCTGATCCGCACCGGGGGCTGGTTCGACGGCACGCAGCAGGAGTACCCGCCGGCCGACCCCAGCGAACACATGTACGCCCCGAAGTACCTGCTCAACAACTACGCCCAGTTCCGCTACCTGCTGGACAACCCCTACCAGGAGCCCAAGAGCACCGCGGAAGGTGGG------CGGCGGAACAGGGGTCCC---GAGGGAAGGCCACCC---GCC---AGGGGCAAATTGGATGTGGTCGAAGGC---
>musFur1
ATGAAGATGAGACGCTACAAGCTCTTTCTCATGTTCTGTATGGCCGGCCTGTGCCTCATCTCCTTCCTGCACTTCTTTAAGACCCTGTCCTATGTCACCTTCCCCCGAGAACTGGCCTCCCTCAGCCCGAACCTCGTGTCCAGCTTCTTCTGGAACAATGCCCCCGTCACGCCCCAGGCCAGCCCGGAGCCGGGCAGCCCCGATCTGCTGCGAACGCCGCTCTACTCCCACTCGCCCCTGCTCCAGCCGCTGTCCCCAAGCAAGGCCAGTGAGGAGCTCCACCGGATGGACTTCGTGCTGCCCGAGGACACCACCGAGTACTTCGTCCGCACCAAGGCGGGAGGCGTCTGCTTCAAACCAGGCACCAAGATGCTGGAGAAGCCCTCC---------------------------------------TCGGGGCGGCCCGAGGAGAAGGCGGAGGGGGCCGATGGC------TCCTCT------------------------------------GCCCGGGGCCCG---------GCCCGG------------CACCTGCTGAGCGCCCGTGAGCGCCCG---GGCGCC---CGCAGC---CCGCGGCGCAAGTGGGTGGAGTGCGTGTGCCTCCCGGGCTGGCACGGGCCGAGCTGCGGCGTGCCCACCGTGGTGCAGTACTCCAACCTGCCCACCAAGGAGCGCCTGGTGCCCCGCGAGGTGCCG---------------------------------------------------------------CGGCGGGTCATCAACGCCATCAACATCAACCACGAGTTCGACCTGCTGGACGTGCGCTTCCACGAGCTGGGCGACGTGGTGGACGCCTTTGTGGTGTGCGAGTCCAACTTCACGGCCTACGGGGAGCCGCGGCCGCTCAAGTTCCGCGAGATGCTCACCAACGGCACGTTCGAGTACATCCGGCACAAGGTGCTCTACGTCTTCCTGGACCACTTCCCGCTGGGCGGGCGGCAGGACGGCTGGATCGCCGACGACTACCTGCGCACCTTCCTGACCCAGGACGGCGTGTCGCGCCTGCGCAACCTGCGGCCCGACGACGTCTTCATCATTGACGACGCCGACGAGATCCCCGCGCGCGACGGCGTGCTCTTCCTCAAGCTGTACGACGGCTGGACGGAGCCGTTCGCCTTCCACATGCGCAAGTCGCTGTACGGCTTCTTCTGGAAGCAGCCGGGCACCCTGGAGGTGGTGTCGGGCTGCACGGTGGACATGCTGCAGACGGTGTACGGGCTGGACGGCATCCGCCTGCGCCGCCGCCAGTACTACACCATGCCCAACTTCCGGCAGTACGAGAACCGCACGGGCCACATCCTGGTGCAGTGGTCGCTCGGCAGCCCCCTGCACTTCGCCGGCTGGCACTGCTCCTGGTGCTTCACGCCCGAGGGCATCTACTTCAAGCTCGTGTCGGCCCAGAACGGCGACTTCCCCCGCTGGGGCGACTACGAGGACAAGCGGGACCTTAATTACATCCGGGGCCTGATCCGCACCGGGGGCTGGTTCGATGGCACGCAGCAGGAGTACCCGCCGGCCGACCCCAGCGAGCACATGTACGCCCCGAAGTACCTGCTCAGCAACTACGCCCAGTTCCGCTACCTGCTGGACAACCCCTACCAGGAGCCCAGGAGCACGGCGGAAGGTGGG------CGGCGGCCCAGGGCTCCC---GAGGGAAGGCCCCCA---GCC---AGGGGCAAATCGGATGTGGTTGAAGGC---
>HLrhiFer5
ATGAAGATGAGACGCTACAAGCTGTTTCTCATGTTCTGTATGGCCGGCCTGTGCCTCATCTCCTTCCTGCACTTCTTTAAGACCCTGTCCTATGTCACCTTCCCCAGAGAACTGGCCTCCCTCAGTCCTAACCTCGTGTCCAGCTTCTTCTGGAACAATGCCCCCGTCACACCCCAGGCCAGCCCAGAGCCTGGGAGCTCCGACCTGCTGCGTACCCCACTCTATTCCCACTCGCCCCTGCTCCAGCCACTTTCACCAAGCAAGGCCACCGAGGAACTGCACCGGATGGACTTCGTGCTGCCAGAGGACACCACTGAGTATTTCGTCCGCACCAAAGCCGGGGGTGTCTGCTTCAAACCAGGTACCAAGATGCTGGAGAAGCCCCCA---------------------------------------TCGGGGAGGCCAGAAGAGAAGGCGGAGGGGGTAGACGGC------TCGTCT------------------------------------GCCAGGGGCCCG---------GCCCGG------------CACCTGCTGAGCGCCCGGGAGCGCACG---GGGGGA---CGGGGC---GCACGGCGCAAGTGGGTGGAGTGCGTGTGCCTCCCGGGCTGGCACGGGCCCAGCTGCGGCGTGCCCACCGTGGTGCAGTACTCCAACCTGCCCACCAAGGAGCGCCTGGTGCCCAGGGAGGTGCCG---------------------------------------------------------------CGGCGGGTCATCAATGCCATCAACATCAATCACGAGTTCGACCTGCTGGACGTGCGCTTCCACGAGCTGGGGGACGTGGTGGACGCCTTCGTGGTGTGCGAGTCCAACTTCACGGCCTACGGGGAGCCTCGGCCGCTCAAGTTCCGGGAGATGCTGACCAACGGCACGTTCGAGTACATCCGACACAAGGTGCTCTACGTCTTCCTGGACCACTTCCCGCTGGGCGGGCGGCAGGACGGCTGGATCGCGGACGACTACCTGCGCACCTTCCTGACGCAGGACGGGGTGGCGCGGCTGCGCAACCTGCGGCCCGACGACGTCTTCATCATCGACGACGCCGACGAGATCCCCGCGCGCGACGGCGTGCTCTTCCTCAAGCTCTACGATGGCTGGACCGAGCCCTTCGCCTTCCACATGCGCAAGTCGCTGTACGGCTTCTTCTGGAAGCAGCCGGGCACCCTGGAGGTGGTGTCGGGCTGCACGGTGGACATGCTGCAGTCGGTGTACGGGCTGGACGGCATCCGCCTGCGCCGCCGCCAGTATTACACCATGCCCCACTTCCGGCAGTACGAGAACCGCACCGGCCACATCCTGGTGCAGTGGTCGCTGGGCAGCCCCCTGCACTTCGCCGGCTGGCACTGCTCCTGGTGCTTCACGCCCGAGGGCATCTACTTCAAGCTCGTGTCGGCCCAGAACGGCGACTTCCCTCGCTGGGGGGATTACGAGGACAAGCGGGACCTCAATTACATCCGGAGCTTGATTCGCACCGGGGGCTGGTTCGACGGCACGCAGCAGGAGTACCCGCCGGCGGACCCCAGCGAACACATGTATGCCCCCAAGTACCTGCTCCAGAACTACGACCAGTTCCGCTACCTGCTGGACAACCCCTACCAGGAGCCCAAGAGCACGGTGGAAGGTGGG------CGGCGGATCAGAAATCCC---GAGGGAAGGCCACCC---GCC---AGGGCCAAATTGGAAATGGTGGGAGGC---
>susScr11
ATGAAGATGAGACGCTACAAGCTCTTTCTCATGTTCTGCATGGCCGGCCTGTGCCTCATCTCCTTCCTGCACTTCTTTAAAACCCTGTCCTATGTCACCTTCCCCAGGGAACTGGCCTCCCTCAGCCCTAACCTCGTGTCCAGCTTCTTCTGGAACAATGCCCCGGTTACACCCCAGGCCAGCCCCGAGCCAGGTAGCCCAGACCTGCTGCGAACCCCTCTCTATTCCCACTCGCCCCTGCTCCAGCCGCTGTCCCCGAGCAAGGCCACGGAGGAACTCCACCGTATGGACTTTGCGATGCCGGAGGACACCGCGGAGTATTTCGTGCGCACCAAAGCGGGGGGCGTCTGCTTCAAGCCAGGTACCAAGACGCTGGAGAAGCCCCCA---------------------------------------TCCGGGCGGCCAGAGGAGAAGGCGGAGGTGGGCGACGGC------TCGTCC------------------------------------GCGCGGGGCCCG---------GCCCGG------------CACCTGCTGAGCACGCGGGAGCGGCCG---GGGGCC---CGCAGC---GCGCGGCGCAAGTGGGTGGAGTGCGTGTGCCTCCCGGGCTGGCACGGGCCGAGCTGCGGTGTGCCCACAGTGGTGCAGTACTCCAACCTGCCCACCAAGGAGCGCCTGGTGCCCCGGGAGGTGCCG---------------------------------------------------------------CGGCGGATCATCAACGCCATCAACATCAACCACGAGTTCGACCTGCTGGACGTGCGCTTCCACGAGCTGGGCGACGTGGTGGACGCCTTCGTGGTGTGTGAGTCCAACTTCACGGCCTACGGGGAGCCGCGGCCGCTCAAGTTCCGCGAGATGCTGACCAACGGCACCTTCGAGTACATCCGGCACAAGGTGCTCTACGTCTTCCTGGACCACTTCCCGCTGGGCGGGCGGCAGGACGGCTGGATCGCCGACGACTACCTGCGCACCTTCCTGACGCAGGACGGCGTGTCGCGGCTGCGCAACCTGCGGCCCGACGACGTCTTCATCATCAACGACGCCGACGAGATCCCCGCGCGCGACGGCGTGCTCTTCCTCAAGCTCTACGACGGCTGGACGGAGCCCTTCGCCTTCCACATGCGCAAGTCGCTGTACGGCTTCTTCTGGAAGCAGCCGGGCACCCTGGAGGTGGTGTCGGGCTGCACGGTGGACATGCTGCAGACGGTGTACGGGCTGGACGGCATCCGCCTGCGCCGCCGCCAGTACTACACCATGCCCAACTTCCGCCAGTACGAGAACCGCACGGGCCACATCCTGGTACAGTGGTCGCTGGGCAGCCCCCTGCACTTCGCCGGCTGGCACTGCTCCTGGTGCTTCACGCCCGAGGGCATCTACTTCAAGCTCGTGTCTGCCCAGAACGGCGACTTCCCCCGCTGGGGTGACTACGAGGACAAGCGGGACCTCAATTACATCCGGAGCTTGATCCGCACGGGGGGCTGGTTCGACGGCACGCAGCAGGAGTACCCGCCCGCGGACCCCAGCGAGCACATGTATGCCCCTAAGTACCTGCTCAAGAACTACGACCAGTTCCGCTACCTGCTGGACAACCCCTACCAGGAGCCCAAGAGCACAGCGGACGGTGGG------AGGCGGAACAAGGGTCCC---CAGGGAAGGCCGCCC---GCC---AGAGACAAATTGGACGTGGTCGAAGGC---
>HLturTru3
ATGAAGATGAGACGCTACAAGCTCTTTCTCATGTTCTGTATGGCCGGCCTGTGCCTCATCTCCTTCCTGCACTTCTTTAAGACCCTGTCCTATGTCACCTTCCCCCGAGAACTGGCCTCCCTCAGCCCTAACCTGGTGTCCAGCTTCTTCTGGAACAATGCCCCGGTCACGCCCCAGGCCAGCCCCGAGCCGGGCAGCCCCGACCTGCTGCGTACCCCGCTCTATTCCCACTCGCCCCTGCTCCAGCCGCTGTCGCCAAGCAAGGCCACGGAGGAAATCCACCGGATGGACTTCGTGCTGCCCGAGGACACCACCGAGTACTTCCTCCGCACCAAAGCCGGGGGCGTCTGCTTCAAGCCAGGTACCAAGACGCTGGAGAAGCCGCCA---------------------------------------TCAGGGCGGCCAGAGGAGAAGGCAGAGGCGGGCGAAGGC------GCGTCG------------------------------------GCGCGGGGCCCG---------GGCCGG------------CAGCTGCTGAGCGCCCGGGAGCGGCCG---GGGGGG---CGCGGC---GCGCGGCGCAAGTGGGTGGAGTGCGTGTGCCTCCCGGGCTGGCACGGGCCGAGCTGCGGCGTGCCCACCGTGGTGCAGTACTCCAACCTGCCCACCAAGGAGCGCCTGGTGCCCCGGGAGGTGCCA---------------------------------------------------------------CGGAGGGTCATCAACGCCATCAACATCAACCATGAGTTCGACCTGCTGGACGTGCGCTTCCACGAGCTGGGCGACGTGGTGGACGCCTTCGTGGTGTGCGAGTCCAACTTCACGGCCTACGGGGAGCCGCGGCCGCTCAAGTTCCGCGAGATGCTGACCAACGGCACCTTCGAGTACATCCGGCACAAGGTGCTCTACGTCTTCCTGGACCACTTCCCGCTGGGCGGGCGGCAGGACGGCTGGATCGCCGACGACTACTTGCGCACCTTCCTGACGCAGGATGGCGTGTCGCGGCTGCGCAACCTGCGGCCCGATGACGTCTTCATCATCGACGACGCCGACGAGATCCCTGCTCGCGACGGCGTGCTCTTTCTCAAGCTCTACGACGGCTGGACGGAGCCCTTCGCCTTCCATATGCGCAAGTCACTGTACGGCTTCTTCTGGAAGCAGCCGGGCACCCTAGAGGTGGTGTCGGGCTGCACGGTGGACATGCTGCAGACGGTGTACGGGCTGGACGGCATCCGCCTGCGCCGCCGCCAGTACTACACCATGCCCAACTTCCGCCAGTACGAGAACCGCACGGGCCACATCCTGGTGCAGTGGTCGCTGGGCAGCCCCCTGCACTTCGCCGGCTGGCACTGTTCCTGGTGCTTCACGCCTGAGGGCATCTACTTCAAGCTGGTGTCCGCCCAGAACGGCGACTTCCCCCGCTGGGGTGACTACGAGGACAAGCGGGACCTCAATTACATCCGGAGCTTGATCCGCACAGGGGGCTGGTTCGACGGCACGCAGCAGGAGTACCCGCCGGCCGACCCCAGCGAACACATGTATGCCCCTAAGTACCTGCTCAAGAACTACCACCAGTTCCGCTACCTGCTGGACAACCCCTATCAGGAGCCCAAGAGCACAGCAGACGGTGGG------CGGCGGAGCAAGCGTCCG---GAGGGAAGGCCGCCC---GCC---AGGAGCAAATTGGACGTGGTTGAAGGC---
>balAcu1
ATGAAGATGAGACGCTACAAGCTCTTTCTCATGTTCTGTATGGCCGGCCTGTGCCTCATCTCCTTCCTGCACTTCTTTAAGACCCTGTCCTATGTCACCTTCCCCCGAGAACTGGCCTCCCTCAGCCCTAACCTGGTGTCCAGCTTCTTCTGGAACAATGCCCCGGTCACGCCCCAGGCCAGCCCCGAGCCAGGCAGCCCTGACCTGCTGCGTAACCCGCTCTATTCCCACTCGCCCCTGCTCCAGCCGCTGTCGCCAAGCAAGGCCACGGAGGAAATCCACCGGATGGACTTTGTGCTTCCCGAGGACACCACCGAGTACTTCCTCCGCACCAAAGCCGGGGGCATCTGCTTCAAGCCAGGTACCAAGATGCTGGAGAAGCCGCCA---------------------------------------TCAGGGCGGCCAGAGGAGAAGGCAGAGGCGGGCGAAGGC------GCGTCA------------------------------------GCGCGGGGCCCG---------GGCCGG------------CAGCTGCTGAGCACCCGGGAGCGGCCG---GGGGGG---CGCGGC---GCGCGGCGCAAGTGGGTGGAGTGCGTGTGCCTCCCGGGCTGGCACGGGCCGAGCTGCGGCGTGCCCACCGTGGTGCAGTACTCCAACCTGCCCACCAAGGAGCGCCTGGTGCCCCGGGAGGTGCCG---------------------------------------------------------------CGGCGGGTCATCAACGCCATCAACATCAACCATGAGTTCGACCTGCTGGACGTGCGCTTCCACGAGCTGGGCGACGTGGTGGACGCCTTCGTGGTGTGCGAGTCCAACTTCACGGCCTACGGGGAGCCGCGGCCGCTCAAGTTCCGCGAGATGCTGACCAACGGCACCTTCGAGTACATCCGGCACAAGGTGCTCTACGTCTTCCTGGACCACTTCCCGCTGGGCGGGCGGCAGGACGGCTGGATCGCCGACGACTACCTGCGCACCTTCCTGACGCAGGACGGCGTGTCGCGGCTGCGCAACCTGCGGCCCGACGACGTCTTCATCATCGACGACGCCGACGAGATCCCCGCTCGCGACGGCGTGCTCTTCCTCAAGCTCTACGACGGCTGGACGGAGCCCTTCGCCTTCCACATGCGCAAGTCACTGTACGGCTTCTTCTGGAAGCAGCCGGGCACCCTGGAGGTGGTGTCGGGCTGCACGGTGGGCATGCTGCAGACGGTATACGGGCTGGACGGCATCCGCCTGCGCCGCCGCCAGTACTACACCATGCCCAACTTCCGCCAGTACGAGAACCACACGGGCCACATCCTGGTGCAGTGGTCGCTGGGCAGCCCCCTGCACTTCGCCGGCTGGCACTGCTCCTGGTGCTTCACGCCCGAGGGCATCTACTTCAAGCTGGTGTCCGCCCAGAACGGCGACTTCCCCCGCTGGGGTGACTACGAGGACAAGCGGGACCTCAATTACATCCGGAGCTTGATCCGCACAGGGGGCTGGTTCGACGGCACGCAGCAGGAGTACCCGCCGGCCGACCCCGGCGAACACATGTATGCCCCTAAGTACCTGCTCAAGAACTACGACCAGTTCCGCTACCTGCTGGACAACCCCTACCAGGAGCCCAAGAGCACAGCAGACGGTGGG------CGGTGGAGCAAGGGTCTG---GAGGGAAGGCCACCC---GCC---AGGAGCAAATTGGACATGGTTGAAGGC---
>HLpipKuh2
ATGAAGATGAGACGCTACAAGCTCTTCCTCATGTTCTGTATGGCCGGCCTGTGCCTCATCTCCTTCCTGCACTTCTTTAAGACCCTGTCCTATGTCACCTTCCCCAGGGAACTGGCCTCCCTCAGCCCCAACCTCCTGTCCAGCTTCTTCTGGAACAATGCCCCCGTCACGCCCCAGGCCAGCCCGGAGCCGGGGAGCCCCGACCTGCTGCGCACCCCACTCTATTCCCACTCGCCCCTGCTCCAGCCGCTGTCCCCGAGCAAGGCCGCCGAGGACCTCCACCGCATGGACTTTGTGCTCCCCGAGGACACCACCGAGTACTTCGTCCGCACCAAGGCGGGGGGCGTCTGCTTCAGACCGGGCACCAAGGTGCTGGAGAAGCCGCCG---------------------------------------TCGGGGCGGCCGGAGGAGAAGACGGAGGGGGGCGACGGC------TCGTCC------------------------------------GCCAGGGGCCCC---------GCCCGG------------CACCTGCTGAGCACCAGGGAGCGCGCG---GGGGCC---CGGGGC---CCGCGGCGCAAGTGGGTGGAGTGCGTGTGCCTGCCGGGCTGGCACGGGCCCAGCTGCGGGGTGCCCACCGTGGTGCAGTACTCCAACCTGCCCACCAAGGAGCGCCTGGTGCCCCGGGAGGTGCCG---------------------------------------------------------------CGGCGCGTCATCAACGCCATCAACATCAACCACGAGTTCGACCTGCTGGACGTGCGCTTCCACGAGCTGGGCGACGTGGTGGACGCCTTCGTGGTGTGCGAGTCCAACTTCACGGCCTACGGGGAGCCGCGGCCCCTCAAGTTCCGGGAGATGCTCAGCAACGGCACGTTCGAGTACATCCGGCACAAGGTGCTGTACGTCTTCCTGGACCACTTCCCGCCGGGCGGCCGGCAGGACGGCTGGATCGCCGACGACTACCTGCGCACCTTCCTGACGCAGGACGGCGTGGCCCGGCTGCGCAACCTGCGGCCGGACGACGTGTTCATCATCGACGACGCGGACGAGATCCCTGCGCGCGACGGCGTGCTCTTCCTCAAGCTCTACGACGGCTGGACCGAGCCCTTCGCCTTCCACATGCGCAAGTCGCTGTACGGCTTCTTCTGGAAGCAGCCGGGCACGCTGGAGGTGGTGTCGGGCTGCACGGTGGACATGCTGCGCTCGGTGTACGGGCTGGACGGCATCCGCCTGCGCCGCCGCCAGTACTACACCATGCCCGCCTTCCGGCAGTACGAGAACCGCACGGGCCACATCCTGGTGCAGTGGTCGCTGGGCAGCCCCCTGCACTTCGCCGGCTGGCACTGCTCCTGGTGCTTCACCCCCGAGGGCATCCACTTCAAGCTCGTGTCCGCCCAGAACGGGGACTTCCCGCGCTGGGGCGACTACGAGGACAAGCGGGACCTCAACTACATCCGCAGCCTGATCCGCACCGGCGGCTGGTTCGACGGCACGCAGCAGGAGTACCCGCCCGCCGACCCCGGCGAGCACATGTACGCCCCCAAGTACCTGCTGCAGAACTACCACCGGTTCCGCTACCTGCTGGACAACCCCTACCAGGGCCCCAGGAGCACGGCGGAGGGCGGG------CCGCGGAGCAGGGGCGGC---GAGGGGAGGCCCCCC---GCC---AGGGCCAAGGCGGAGGCGGTGGAAGGC---
>HLmyoMyo6
ATGAAGATGAGACGCTACAAGCTCTTTCTCATGTTCTGTATGGCCGGCCTGTGCCTCATCTCCTTCCTGCACTTCTTTAAGACCCTGTCCTACGTCACCTTCCCCAGAGAACTGGCCTCCCTCAGCCCTAACCTCCTGTCCAGCTTCTTCTGGAACAATGCCCCCGTCACGCCCCAGGCCAGCCCAGAGCCGGGGAGCCCCGACCTGCTGCGTACCCCACTCTATTCCCACTCACCCCTGCTCCAGCCGCTGCCCCCCAGCAAGGCCGCCGAGGAACTCCACCGCATGGACTTCGTGCTCCCCGAGGACACCACCGAGTATTTCGTCCGCACCAAAGCCGGGGGTGTCTGCTTCAAACCGGGCACCAAGGTGCTGGAGAAGCCCCCG---------------------------------------TCGGGGCGGCCAGAGGAGAAGACGGAGGGGGGCGATGGC------TCATCT------------------------------------GCCCGCGGCCCA---------GCCCGG------------CACCTGCTGAGTGCCCGGGAGCGCACG---GGGGGC---CGGGGC---ACGCGGCGCAAGTGGGTGGAGTGCGTGTGCCTGCCAGGCTGGCACGGGCCCAGCTGCGGGGTGCCCACCGTGGTGCAGTACTCCAACCTGCCCACCAAGGAGCGCCTGGTGCCCAGGGAGGTGCCG---------------------------------------------------------------CGGCGCGTCATCAACGCCATCAACGTCAACCACGAGTTCGACCTGCTGGACGTGCGCTTCCACGAGCTGGGCGACGTGGTGGACGCCTTCGTGGTGTGCGAGTCCAACTTCACGGCCTACGGGGAGCCCCGGCCGCTCAAGTTCCGGGAGATGCTGACCAACGGCACGTTCGAGTACATCCGGCACAAGGTGCTCTACGTCTTCCTGGACCACTTCCCGCCGGGCGGGCGGCAGGACGGCTGGATCGCCGACGACTACCTGCGCACCTTCCTCACCCAGGACGGCCTGGCGCGGCTGCGCAACCTGCGGCCCGACGACGTGTTCATCATCGACGACGCGGACGAGATCCCCGCGCGCGACGGCGTGCTCTTCCTCAAGCTCTACGACGGCTGGACCGAGCCCTTCGCCTTCCACATGCGCAAGTCCCTCTACGGCTTCTTCTGGAAGCAGCCGGGCACGCTGGAGGTGGTGTCGGGCTGCACCGTGGACATGCTGCGCTCGGTGTACGGGCTGGACGGCATCCGCCTGCGCCGCCGCCAGTACTACACGATGCCCGCCTTCCGGCAGTACGAGAACCGCACGGGCCACATCCTGGTGCAGTGGTCGCTGGGCAGCCCCCTGCACTTCGCCGGCTGGCACTGCTCCTGGTGCTTCACCCCCGAGGGCATCTACTTCAAGCTCGTGTCTGCCCAGAACGGGGACTTCCCGCGCTGGGGCGACTACGAGGACAAGCGGGACCTCAATTACATCCGGAGCCTGATCCGCACCGGGGGCTGGTTCGACGGCACGCAGCAGGAGTACCCGCCGGCCGACCCCAGCGAGCACATGTACGCCCCAAAGTACCTGCTGCAGAACTACAACCAGTTCCGCTACCTCCTGGACAACCCCTACCAGGGGCCCAGGAGCACGGCCGCAGGGGGG------CCGCGGAGCAGGGGCTCA---GAGGGAAGGCCCCCC---GCC---AGGGCCAAGTCGGACGCGGTGGAAGGC---
>HLmolMol2
ATGAAGATGAGACGCTACAAGCTCTTTCTCATGTTCTGTATGGCCGGCCTGTGCCTCATCTCCTTCCTGCACTTCTTTAAGACCCTGTCCTATGTTACCTTCCCCCGAGAACTGGCCTCTCTCAGCCCTAACCTCGTGTCCAGCTTCTTCTGGAACAATGCCCCTGTCACGCCCCAGGCCAGCCCAGAGCCGGGGAGCCCCGACCTGCTGCGTACCCCACTCTATTCCCACTCACCCCTGCTCCAGCCACTGTCACCAAGCAAGGCCATGGAGGATCTCCACCGCATGGACTTCGTGCTTCCAGAGGACACCACCGAATATTTCGTCCGCACCAAAGCCGGGGGTGTCTGCTTCAAACCAGGCACCAAGATGCTGGAGAAGCCCCCA---------------------------------------TCAGGGCGGCCAGAGGAGAAGGCAGAGGGGGGCGAAGGT------TCATCT------------------------------------GCCCGCGGCCCA---------GTCCGG------------CATCTGCTGAGTGCCCGGGAGCGCACA---GGGGCC---CGAGGC---GTGCGGCGCAAGTGGGTGGAGTGCGTGTGCCTCCCGGGCTGGCACGGGCCCAGCTGCGGCGTGCCCACCGTGGTGCAGTACTCCAACCTGCCCACCAAGGAGCGCCTGGTGCCCAGGGAGGTGCCG---------------------------------------------------------------CGGCGGGTCATCAACGCCATCAACATCAACCACGAGTTCGACCTGCTGGACGTGCGCTTCCACGAGCTGGGCGACGTGGTGGACGCCTTCGTGGTGTGCGAGTCCAACTTCACGGCCTACGGGGAGCCGCGGCCGCTCAAGTTCCGCGAGATGCTGACCAACGGCACGTTCGAGTACATCCGGCACAAGGTGCTCTACGTGTTCCTGGACCACTTCCCGCCGGGCGGGCGGCAGGACGGCTGGATCGCCGACGACTACCTGCGCACCTTCCTGACGCAGGACGGCGTGGCGCGCCTGCGCAACCTGCGGCCCGACGACGTCTTCATCATCGACGACGCCGACGAGATCCCCGCGCGCGACGGCGTGCTCTTCCTCAAGCTCTACGACGGCTGGACCGAGCCCTTCGCCTTCCACATGCGCAAGTCGCTCTACGGCTTCTTCTGGAAGCAGCCGGGCACGCTGGAGGTGGTGTCGGGCTGCACGGTGGACATGCTGCAGTCGGTGTACGGGCTGGACGGCATCCGCCTGCGCCGCCGCCAGTACTACACCATGCCCAACTTCCGGCACTACGAGAACCGCACCGGCCACATCCTGGTGCAGTGGTCGCTGGGCAGCCCCCTGCACTTCGCCGGCTGGCACTGCTCCTGGTGCTTCACGCCCGAGGGCATCTACTTCAAGCTCGTGTCGGCCCAGAACGGTGACTTCCCCCGCTGGGGCGACTACGAGGACAAGCGGGACCTCAATTACATTCGGAGCCTGATCCGTACCGGGGGCTGGTTCGATGGCACGCAGCAGGAGTACCCCCCGGCGGATCCCAGCGAACACATGTATGCCCCTAAGTACCTGCTCCAGAACTACAACCAGTTCCGCTACCTGCTGGACAACCCCTACCAGCAGCCCAAGAGCACGGCGGAAGGTGGG------CCGCGGAACAGGGGTTCC---GAGGGAAGACCCCCC---GCC---AGGGCCAACTTGGAAGTGGTGGAAAGC---
>HLphyDis3
ATGAAGATGAGACGCTACAAGCTCTTCCTCATGTTCTGTATGGCCGGCCTGTGCCTCATCTCCTTCCTGCACTTCTTTAAGACCCTGTCCTACGTCACCTTCCCCCGGGAACTGGCCTCCCTCAGCCCGAACCTGGTGTCCAGCTTCTTCTGGAACAATGCCCCCGTCACGCCCCAGGCCAGCCCAGAGCCGGGGAGCCCCGACCTGCTGCGGACCCCGCTGTATTCCCACTCGCCCCTGCTCCAGCCACTGTCGCCAAGCAGGGCCACCGAGGAGCTCCACCGGGTGGACTTCGTGCTGCCCGAGGACACCACCGAGTATTTCGTGCGCACCAAGGCCGGGGGTGTCTGCTTCAAACCGGGCACCAAGATGCTGGAGAAGCCCCCA---------------------------------------TCCGGGCGGCCAGAGGAGAAGGCGGAGGGGGGCGATGGC------TCCTCC------------------------------------GCCCGGGGCCCA---------GTGCGG------------CACCTGCTGAGCGCCCAGGAGCGCGTG---GGGAGT---CGCGGC---GCGCGGCGCAAGTGGGTGGAGTGCGTGTGCCTCCCGGGCTGGCACGGGCCCAGCTGCGGCGTGCCCACCGTGGTGCAGTACTCCAACCTGCCCACCAAGGAGCGCCTGGTGCCCAGGGAGGTGCCG---------------------------------------------------------------CGGCGCGTCATCAACGCCATCAACATCAACCACGAGTTCGACCTGCTGGACGTGCGCTTCCACGAGCTGGGCGACGTGGTGGACGCCTTTGTGGTGTGCGAGTCCAACTTCACGGCGTACGGGGAGCCGCGGCCGCTGAAGTTCCGGGAGATGCTGACCAACGGCACGTTCGAGTACATCCGCCACAAGGTGCTCTACGTCTTCCTGGACCACTTCCCGCCGGGCGGGCGGCAGGACGGCTGGATCGCCGACGACTACCTGCGCACCTTCCTGACGCAGGACGGCGTGGCGCGGCTGCGCAACCTGCGGCCCGATGACGTCTTCATCATCGACGACGCCGACGAGATCCCCGCGCGCGACGGCGTGCTCTTCCTCAAGCTCTACGACGGCTGGACCGAGCCGTTCGCCTTCCACATGCGCAAGTCGCTCTACGGCTTCTTCTGGAAGCAGCCGGGCACCCTGGAGGTGGTGTCGGGCTGCACGGTGGACATGCTGCAGTCGGTGTACGGGCTGGACGGCATCCGCCTGCGCCGCCGCCAGTACTACACCATGCCCAACTTCCGCCAGTACGAGAACCGCACGGGCCACATCCTGGTGCAGTGGTCGCTGGGCAGCCCCCTGCACTTCGCCGGCTGGCACTGCTCCTGGTGCTTCACGCCCGAGGGCATCTACTTCAAGCTCGTGTCGGCCCAGAACGGTGACTTCCCCCGCTGGGGGGACTACGAGGACAAGCGGGACCTCAACTACATCCGGAGCCTGATCCGCACGGGGGGCTGGTTTGACGGCACGCAGCAGGAGTACCCGCCGGCCGACCCCAGCGAACACATGTACGCCCCCAAGTACCTGCTCCAGAACTACAACCAGTTCCGCTACCTGCTGGACAACCCCTACCAGGAGCCCAAGAGCACGGCGGGAGGTGCG------CCGCGGCACAGGGGCTCG---GACGGACGGCCGCCT---GCC---AGGGCCAAATCGGAAGTGATGGAAGGC---
>conCri1
ATGAAGATGAGACGCTACAAGCTCTTTCTCATGTTCTGTATGGCCGGCCTGTGCCTCATCTCCTTCCTGCATTTCTTTAAGACCTTGTCCTATGTCACCTTCCCCCGGGAACTGGCCTCCCTCAGCCCGAACCTGGTGTCCAGCTTCTTCTGGAGCAATGCGCCCGTCACGCCCCAAGCCAGCCAGGAGCCCGGGGGCCCAGACCTGCTGCGCACCCCACTTTATTCCGACTCGCCCCTGCTGCAGCCGCTGTCACCCAGCAAGGCCACGGAGGAGCTCCACCGGATGGACTTCGTGCTGCCCGAGGACACCACCGAGTACTTCGTGCGCACCAAAGCCGGGGGCGTCTGCTTCAAACCCGGCACCAAGATGCTGGAGAAGTCCCCG---------------------------------------TCGGGGCGGCCGGAGGAGAAGGCGGAGGGGGGCGAGGGC------GCCCCC------------------------------------GCGCGGCAGCCC---------GGGCGG------------CGCGCGCTGAGCACCCGGGAGCGCGCG---GGCGGC---CGCGGC---GCGCGCAGGAAGTGGGTGGAGTGCGTGTGCCTGCCCGGCTGGCACGGGCCGAGCTGCGGCGTGCCCACGGTGGTGCAGTACTCCAACCTGCCCACCAAGGAGCGCCTGGTGCCGCGCGAGGTGCCG---------------------------------------------------------------CGGCGCGTCATCAACGCCATCAACATCAACCACGAGTTCGACCTGCTGGACGTGCGCTTCCACGAGCTGGGCGACGTGGTGGACGCCTTCGTGGTGTGCGAGTCCAACTTCACGGCGTACGGGGAGCCGCGGCCGCTCAAGTTCCGGGAGATGCTGACCAACGGCACCTTCGAGTACATCCGCCACAAGGTGCTCTACGTCTTCCTGGACCACTTCCCGCTGGGCGGGCGGCAGGACGGCTGGATCGCCGACGACTACCTGCGCACCTTCCTGACCCAGGACGGCGTGTCCCGACTGCGCAACCTGCGGCCCGACGACGTCTTCATCATCGACGACGCGGACGAGATCCCCGCGCGCGACGGCGTGCTGTTCCTCAAGCTGTACGACGGCTGGACGGAGCCCTTCGCCTTCCACATGCGCAAGTCGCTCTACGGCTTCTTCTGGAAGCAGCCGGGCACGCTGGAGGTGGTGTCGGGCTGCACGGTGGACATGCTGCGGACGGTGTACGGGCTGGACGGCATCCGCCTGCGCCGCCGCCAGTACTACACCATGCCCAACTTCCGGCAGTACGAGAACCGCACCGGCCACATCCTGGTGCAGTGGTCGCTGGGCAGCCCGCTGCACTTCGCCGGCTGGCACTGCTCCTGGTGCTTCACGCCCGAGGGCATCTACTTCAAGCTGGTGTCGGCCCAGAACGGCGACTTCCCCCGCTGGGGTGACTACGAGGACAAACGGGACCTCAACTACATCCGGAGTCTGATCCGCACGGGGGGCTGGTTCGATGGCACTCAGCAGGAGTACCCGCCCGCGGACCCTACCGAGCACATGTACGCCCCCAAGTACCTGCTCAAGAACTACGACCAGTTCCGCTACCTGCTGGACAACCCCTACCGGGAGCCC------------------------------------AAGGGCCCC---CCCGGGAGGCCCCCC---TCC---GGGAGCAAACCCGGTGTGGTGGAAGGC---
>HLequCab3
ATGAAGATGAGACGCTATAAGCTGTTCCTCATGTTCTGTATGGCCGGCCTGTGCCTCATCTCCTTCCTGCACTTCTTTAAGACCCTGTCCTATGTCACCTTCCCCCGAGAACTGGCCTCCCTCAGCCCGAACCTCGTGTCCAGCTTCTTCTGGAACAATGCCCCCGTCACGCCCCAGGCCAGCCCGGAGCCGGGTAGCCCGGACCTGCTGCGGACCCCACTCTATTCCCACTCGCCCCTGCTCCAGCCGCTGCCGCCAAGCAAGGCCACGGAGGAGCTCCACCGCATGTACTTCGTGCTGCCCGAGGACACCACCGAGTATTTCGTCCGCACCAAAGCCGGGGGCGTCTGCTTCAAACCAGGTACCAAGATGCTAGAGAAGCCCCCC---------------------------------------CTGGGGCGGCCAGAGGAGAAGGCGGAGGGGGGCGACGGGGGC---TCCTCG------------------------------------GCCCGGGGCCCG---------GCCCGG------------CACCTGCTGAGCGCCCGGGAGCGCGCG---GGCGGC---CGCGGGGGCGCGCGGCGCAAGTGGGTGGAGTGCGTGTGCCTGCCGGGCTGGCACGGGCCGAGCTGCGGCGTGCCCACCGTGGTGCAGCACTCCAACCTGCCCACCAAGGAGCGCCTGGTGCCCCGGGAGGTGCCG---------------------------------------------------------------CGGCGCGTCATCAACGCCATCAACATCAACCACGAGTTCGACCTGCTGGACGTGCGCTTCCACGAGCTGGGCGACGTGGTGGACGCCTTCGTGGTGTGCGAGTCCAACTTCACGGCCTACGGGGAGCCGCGGCCGCTCAAGTTCCGGGAGATGCTGACCAACGGCACGTTCGAGTACATCCGGCACAAGGTGCTGTACGTCTTCCTGGACCACTTCCCGCTGGGCGGGCGGCAGGACGGCTGGATCGCCGACGACTACCTGCGCACCTTCCTGACGCAGGACGGCGTGTCCCGGCTGCGCAACCTGCGGCCCGACGACGTCTTCATCATCGACGACGCCGACGAGATCCCCGCGCGCGACGGCGTGCTCTTCCTCAAGCTCTACGACGGCTGGACCGAGCCCTTCGCCTTCCACATGCGCAAGTCGCTGTACGGCTTCTTCTGGAAGCAGCCGGGCACCCTGGAGGTGGTGTCGGGCTGCACGGTGGACATGCTGCAGACGGTGTACGGGCTGGACGGCATCCGCCTGCGCCGCCGCCAGTACTACACCATGCCCAACTTCCGGCAGTACGAGAACCGCACCGGCCACATCCTGGTGCAGTGGTCGCTCGGCAGCCCCCTGCACTTCGCCGGCTGGCACTGCTCCTGGTGCTTCACGCCCGAGGGCATCTACTTCAAGCTCGTGTCCGCCCAGAACGGCGACTTCCCCCGCTGGGGAGACTATGAGGACAAGCGGGACCTCAACTACATCCGGGGTCTGATCCGCACCGGGGGCTGGTTTGACGGCACGCAGCAGGAGTACCCCCCCGCCGACCCCAGCGAGCACATGTACGCCCCTAAGTACCTGCTCAAGAACTACGACCAGTTCCGCTACCTGCTGGACAACCCCTACCAGAAGCCCAAGAGCGCGGAGGAGGCTGGG------CAGCGCAACAAGGGTCCC---GAGGGAAGGCCATCT---GCT---AGGGGCAAATTGGACACGGTCGAAGGC---
>oryAfe1
ATGAAGATGAGACGTTATAAGCTCTTCCTCATGTTCTGTATGGCCGGCCTGTGCCTCATCTCCTTCCTGCACTTCTTTAAGACTCTTTCCTATGTCACCTTCCCTCGTGAACTGGCCTCCCTCAGCCCTAACCTGGTGTCAAGCTTCTTCTGGAACAATGCCCCCGTCACCCCCCAGTCCAGCCCCGAGCCGGGTGGCCCAGACCTCCTGCGCACACCACTTTACTCCCACTCACCCTTGCTCCAGCCGCTGTCCCCAAGCAAGGCCACCGAGGAGCTCCACCGGGTGAGCTTAGTGCTACCCGAGGACACCACCGAGTATTTCGTCCGCACCAAAGCCGGGGGTGTCTGCTTCAAGCCAGGTACCAAGATGTTGGAGAAGCTGCCA---------------------------------------CCGGGGCGGCCGGAGGAGAAGCCAGAGGGTGGGGATGGC------TCCTCG------------------------------------GCCCGGGGCCCT---------GCTCGG------------CACCTGCTGAGCGCCAGAGAGCGGCCGCCCGGGAGC---CGGGGC---GCACGGCGCAAGTGGGTGGAGTGTGTGTGCCTGCCCGGCTGGCACGGGCCCAGCTGCGGGGTGCCCACCGTGGTGCAGCACTCCAACCTGCCTACCAAGGAGCGGCTGGTGCCCAGGGAGGTTCCA---------------------------------------------------------------CGGCGGGTCATCAACGCCATCAACATCAACCACGAGTTCGACCTGCTGGACGTGCGCTTCCACGAGCTGGGGGACGTGGTGGACGCCTTTGTGGTGTGTGAGTCCAACTTCACCGCCTACGGGGAGCCGCGGCCGCTCAAGTTCCGTGAGATGCTGACCAACGGCACCTTTGAGTACATCCGCCATAAGGTGCTGTACGTCTTCCTGGACCACTTCCCGCTGGGGGGGCGGCAGGACGGCTGGATCGCCGACGACTACCTGCGCACCTTCCTGACGCAGGATGGTGTGTCCCGGCTGCGCAACCTGCGGCCGGACGACGTCTTCATCATCGACGATGCCGACGAGATCCCCGCCCGCGACGGCGTCCTCTTCCTCAAGCTGTACGACGGCTGGACGGAACCTTTTGCCTTCCACATGCGCAAGTCGCTCTACGGCTTCTTCTGGAAGCAGCCGGGCACCCTGGAGGTCGTGTCGGGCTGCACCGTGGACATGCTGCAGACGGTCTACGCGCTGGATGGCATCCGCCTGCGCCGCCGCCAGTACTACACCATGCCCAACTTCCGGCAGTACGAGAACCGCACGGGCCACATCCTGGTGCAGTGGTCACTGGGCAGCCCGCTGCACTTCGCCGGCTGGCACTGTTCCTGGTGCTTCAGCCCAGAGGGCATCTACTTCAAACTTGTGTCTGCCCAGAATGGTGACTTCCCCCGCTGGGGGGACTACGAGGACAAACGGGACCTCAACTACATCCGGAGCCTGATCCGCACCGGTGGCTGGTTTGATGGCACGCAGCAGGAGTACCCACCGGCCGACCCCAGTGAACACATGTACGCCCCTAAGTACTTGCTGAAGAACTACCATCGGTTCCGTTACCTGCTGGAAAACCCCTACCAGGAGCCCAGGAGTACCGCGGCTGGTGCC------CAGCAGAACAAGGAAGCC---GAGGGCAGGCCGCTG---GCC---AGGGGCGAGTTGGACATGGTTGAAGGC---
>triMan1
ATGAAGATGAGACGCTACAAGCTCTTTCTCATGTTCTGTATGGCCGGCCTGTGCCTCATCTCCTTCCTGCACTTCTTTAAGACCCTGTCCTACGTCACCTTCCCACGTGAACTGGCCTCTCTCAGTCCTAACCTCGTGTCCAACTTTTTCTGGAACAATGCTCCTGTCACGCCCCAGGCCAGCCCCCAGCCGGATGGCCCAGACCTGCTGCGCACCCCGCTCTACTCTCACTCGCCCTTGCTCCAGCCACTGTCCCCGAGCAAGGCCGCTGAGGAGCTCCACCGGATGGACTTCGTGCTGCCCGAGGACACCACCGAGTACTTCGTCCGCACCAAAGCTGGGGGCGTCTGCTTCAAGCCAGGTACCAAGATGTTGGAGAAGCCGCCC---------------------------------------CCGGGGCGGCCGGAGGAAAAGCCAGAGGGCGGGGATGGT------TCCTCA------------------------------------GCCCGGGGCCCT---------GCTCGG------------CACCTACTGAGCACCAAGGAGCGGCTG---GGGAGC---CGATCC---GCGCGGCGCAAGTGGGTGGAGTGCGTGTGCCTGCCCGGCTGGCATGGGCCCAGCTGCGGGGTGCCCACTGTGGTGCAGTACTCGAACCTGCCCACCAAGGAGCGGCTGGTGCCCCGGGAGGTGCCA---------------------------------------------------------------CGGCGGGTCATCAATGCCATCAACATCAACCACGAGTTCGACCTTTTGGACGTGCGCTTCCATGAGCTGGGCGACGTGGTGGATGCCTTCGTGGTGTGCGAGTCCAACTTCACTGCCTATGGCGAGCCGCGGCCGCTGAAGTTCCGGGAGATGCTGACCAACGGCACCTTCGAGTACATCCGGCACAAGGTGCTTTACGTCTTCCTGGACCACTTCCCGCTAGGGGGGCGGCAGGACGGCTGGATCGCCGACGACTACCTGCGCACCTTCCTGACGCAGGACGGCGTGTCCCGGCTGCGCAACCTGCGGCCCGACGATGTCTTCATCATCGATGACGCCGATGAGATCCCCGCCCACGACGGCGTCCTCTTCCTCAAGCTCTACGATGGCTGGACGGAGCCCTTCGCCTTCCACATGCGCAAGTCGCTCTACGGCTTCTTCTGGAAGCAGCCGGGCACCCTGGAGGTGGTGTCGGGCTGCACTGTGGACATGCTGCAGACGGTCTACGGGCTGGACGGCATCCGCCTGCGCCGCCGCCAGTACTACACCATGCCCAACTTCCGGCAGTACGAGAACCGTACGGGCCACATCCTGGTGCAGTGGTCGCTGGGCAGCCCGCTGCACTTCGCCGGCTGGCACTGCTCCTGGTGCTTCACCCCCGAGGGCATCTACTTCAAGCTCGTGTCTGCCCAGAATGGCGACTTCCCCCGCTGGGGAGACTATGAGGACAAGCGGGACCTCAACTATATCCGGAGCCTGATCCGCACCGGCGGCTGGTTTGATGGCACGCAGCAAGAGTACCCACCAGCCGATCCCAGTGAACACATGTACGCCCCTAAGTACCTGCTCAAGAACTACAAACGGTTCCGCTACCTGCTGGAAAACCCCTACCAGGAGCCCAGGAGTACCGCGGCAGGCGGC------CGGGGGAACAAGGATGCT---GAGGGCAGGCCGCCA---GCC---AGGGGCGAGTTGGACACGGTTGAAGGC---
>HLrouAeg4
------ATGAGACGCTACAAGCTCTTTTTCATGTTCTGTATGGCCGGCCTGTGCCTCATCTCCTTCCTGCACTTCTTTAAGACCCTGTCCTATGTCACCTTCCCCCGAGAACTGGCCTCCCTCAGTCCTAACCTCGTGTCCAGCTTCTTCTGGAACAATGCCCCCGTCACTCCCCAGGCTAGCCCGGAGCCCGGGATCCCCGACCTGTTGCGTACCCCACTCTATTCCCACTCGCCCTTGCTCCAGCCGCTGCCGCCGAGCAAGGCCACCGAAGAACTCCACCGGATGGACTTCGTGTTGTCCGAGGACACCACCGAGTATTTCGTCCGCACCAAAGCAGGTGGCGTCTGCTTCAAACCAGGTACCAAGATGCTGGAGAAGCCCCCA---------------------------------------CCCGGGCGGCCAGAGGAGAAGGCAGAGGCGGGCGACGGC------TCATCC------------------------------------GCCAGGGGCCCG---------GCCCGG------------CACCTGCTGAGCAACCGTGAGCGCGCG---GGAGGC---CGCGGC---GCTCGGCGCAAGTGGGTGGAGTGCGTGTGCCTCCCGGGCTGGCACGGGCCCAGCTGCGGCGTGCCCACCGTGGTGCAGTACTCCAACCTGCCCACCAAGGAGCGCCTGGTGCCCAGGGAGGTGCCG---------------------------------------------------------------CGGCGGGTCATCAATGCCATCAACATCAACCACGAGTTCGACTTGCTGGACGTGCGCTTCCACGAGCTGGGCGACGTGGTGGACGCCTTCGTGGTGTGCGAGTCCAACTTCACGGCCTACGGGGAGCCGCGGCCGCTCAAGTTCCGGGAGATGCTGACCAACGGCACGTTCGAGTACATCCGGCACAAGGTGCTCTACGTCTTCCTGGACCACTTCCCCCCCGGCGGGCGGCAGGACGGCTGGATCGCCGACGACTACCTGCGCACCTTCCTGACGCAGGACGGCGTGGCGCGGCTGCGCAACCTGCGGCCCGACGACGTGTTCATCATCGACGACGCCGACGAGATCCCCGCGCGCGACGGCGTGCTCTTCCTCAAGCTCTACGACGGCTGGACCGAGCCCTTCGCCTTCCACATGCGCAAGTCGCTCTACGGCTTCTTCTGGAAGCAGCCGGGCACCCTGGAGGTGGTGTCGGGCTGCACCGTGGACATGCTGCAGTCGGTGTACGGGCTGGACGGCATCCGCCTGCGCCGCCGCCAGTACTACACCATGCCCGACTTCCGCCACTACGAGAACCGCACCGGCCACATCCTGGTGCAGTGGTCCCTGGGCAGCCCCCTGCACTTCGCCGGCTGGCACTGCTCCTGGTGCTTCACGCCCGAGGGCATCTACTTCAAGCTCGTGTCCGCTCAGAATGGCGACTTCCCCCGCTGGGGCGACTACGAGGACAAGCGGGACCTCAACTACATCCGGAGCTTGATCCGCACCGGGGGCTGGTTCGACGGCACGCAGCAGGAGTACCCGCCCGCCGACCCCAGCGAACACATGTACGCCCCTAAGTACCTGCTCCAGAACTACGACCAGTTCCGCTACCTGCTGGACAACCCTTACCAGGAGCCCAAGGACACGCCAGAAGATGGG------CGGCGGAACAAAGGCCTT---GAGGGGAGGCCACCT---GCC---AGGGCCAAATTGGGAGTGGCGGAAGGC---
>dasNov3
ATGAAGATGAGACGCTACAAGCTCTTCCTCTCGCTCTGCATGGCCGGCCTCTGCCTCATCTCCTTCCTGCACTTCTTTAAGACCCTGTCGTACATCACCTTCCCCCGCGAGCTGGCCTCCCTCAGCCCCAACCTGGTGTCCAGCTTCTTCTGGAACAATGCCCCCGTCACGCCCCAGGCCAGCCCCGAGCCGGGTGGCCCCGACCTGCTGCGGACCCCTCTCTATTCCCACTCGCCCCTGCTCCAGCCGCTGCCACCCAGCAAGGCCGCCGAGGAGCTCCACCGGGTGGACTTCATGCTGCCCGAGGACACGACCGAGTACTTCGTCCGCACCAAGGCGGGCGGCGTGTGCTTCAAGCCGGGTACCAAGACGCTGGAGAAGCCCCCG---------------------------------------CCGGGGCGGCCGGAGGAGAAGCCGGAGGCGGGGGACGGC------GCCTCG------------------------------------GCCAAGGGCCCA---------GCCCGC------------CACCTGCTGAGCGCCCGCGAGCGCCCG---GGCGGC---CGCGGG---CCGCGGCGCAAGTGGGTGGAGTGCGTGTGCCTGCCCGGCTGGCACGGGCCCAGCTGCGGGGTGCCCACGGTGGTGCAGTACTCCAACCTGCCCACCAAGGAGCGCCTGGTGCCCCGCGAGGTGCCG---------------------------------------------------------------CGGCGCGTCATCAACGCCATCAACATCAACCACGAGTTCGACCTGCTGGCCGTGCGCTTCCACGAGCTGGGCGACGTGGTGGACGCCTTCGTGGTGTGCGAGTCCAACTTCACGGCCTACGGCGAGCCGCGGCCGCTCAAGTTCCGCGAGATGCTGACCAACGGCACCTTCGAGTACATCCGGCACAAGGTGCTCTACGTCTTCCTGGACCACTTCCCGCCCGGCGGCCGGCAGGACGGCTGGATCGCCGACGACTACCTGCGCACCTTCCTGACGCAGGACGGCGTGTCGCGCCTGCGCAACCTGCGGCCCGACGACGTCTTCATCATCGACGACGCCGACGAGATCCCCGCGCGCGACGGCGTCCTCTTCCTCAAGCTCTACGACGGCTGGACGGAGCCCTTCGCCTTCCACATGCGCAAGTCTCTCTACGGCTTCTTCTGGAAGCAGCCGGGCACGCTGGAGGTGGTGTCGGGCTGCACGGTGGACATGCTGCGGACGGTGTACGCGCTGGACGGCATCCGCCTGCGGCGCCGCCAGTACTACACCATGCCCAACTTCCGGCAGTACGAGAACCGCACGGGCCACATCCTGGTGCAGTGGGCCCTGGGCAGCCCGCTGCACTTCGCCGGCTGGCACTGCTCCTGGTGCTTCACCCCCGAGGGCATCTACTTCAAGCTCGTGTCCGCCCAGAACGGCGACTTCCCGCGCTGGGGCGACTACGAGGACAAGCGGGACCTCAATTACATCCGGGGCCTGATCCGCACGGGGGGCTGGTTCGACGGCACGCAGCAGGAGTACCCGCCGGCCGACCCCAGCGAGCACATGTACGCCCCCAAGTACCTGCTCAAGAACTACCGCCAGTTCCGCTACCTGCTGGAGAACCCCTACGAGGAGCCCAGGAGCACCGCGGAGGGCCGG------CGGCCGGGCGGGGACGCC---GAGGACAGGCCGCCGCCGGCC---GCGGGCAAGCCCGACGCGGTGGAAGGC---
>HLcamFer2
ATGAAGATGAGACGCTACAAGCTCTTTCTCATGTTCTGTATGGCCGGCCTGTGCCTCATCTCCTTTCTGCACTTCTTTAAGACCCTGTCCTATGTCACCTTTCCCCGAGAACTGGCCTCACTCAGCCCTAATCTGGTTTCCAGTTTCTTCTGGAACAATGCCCCGGTCACACCGCAGTCCAGCCCGGAGCCAGGTAGCCCCGACCTGCTGCGAACCCCACTCTATTCCCACTCGCCCCTGCTCCAGCCATTGTCACCAAGCAAGGCCGCCGAGGAACTCCACCGGATGAACTTTGTGCTACCCGAGGACACCACCGAGTATTTCGTCCGCACCAAAGCGGGAGGCGTCTGCTTCAAGCCAGGTACTAAGATGCTG---------------------------------------------------------------------------------------------------------------------------------------------------------------------------------------------------------------------------------G-GCGGCGCAAGTGGGTGGAGTGCGTGTGCCTGCCGGGCTGGCACGGGCCGAGCTGCGGTGTGCCCACCGTGGTGCAGTACTCCAACCTGCCCACCAAGGAGCGCCTGGTGCCCAGGGAGGCGCCG--GATGCAGGGTCCATCTGTCTCTCTGTCTTTCGGTCCAAGGAATGAGAATCCGCCTGGCCCGAGGGCTGTACACAACGCCATCAACATCAACCACGAGTTCGACCTGTTGGACGTGCGCTTCCACGAGCTGGGCGACGTGGTGGACGCCTTCGTGGTGTGCGAGTCG------------------------CGGCCGCTCAAGTTCCGCGAGATGCTGACCAACGGCACCTTCGAGTACATCCGGCACAAGGTGCTCTACGTCTTCCTGGACCACTTCCCGCTGGGCGGGCGGCAGGACGGCTGGATCGCTGACGACTACCTGCGCACCTTCCTGACGCAGGACGGCGTGTCGCGGCTGCGCAACCTGCGGCCCGACGACGTCTTCATCATCGACGACGCCGACGAGATCCCCGCGCGCGACGGCGTGCTCTTCCTCAAGCTCTACGACGGCTGGACGGAGCCCTTCGCCTTCCACATGCGCAAGTCGCTATACGGCTTCTTCTGGAAGCAGCCGGGCACCCTGGAGGTGGTGTCGGGCTGCACGGTGGACATGCTGCAGACGGTGTACGGGCTGGACGGCATCCGCCTGCGCCGCCGTCAGTATTACACGATGCCCAACTTCCGCCAGTACGAGAACCGCACGGGCCACATCCTGGTGCAGTGGTCTCTGGGCAGCCCCCTGCACTTCGCCGGCTGGCACTGCTCCTGGTGCTTCACGCCCGAGGGCATCTACTTCAAGCTCGTGTCCGCCCAGAACGGCGACTTCCCCCGTTGGGGTGACTACGAGGACAAGCGGGACCTCAATTACATCCGGAGCTTGATCCGCACGGGGGGCTGGTTCGACGGCACACAGCAGGAGTACCCGCCGGCCAACCCCAGCGAACACATGTACGCCCCTAAGTACCTGCTCAAGAACTATGACCAGTTCCGCTACCTGCTGGACAACCCCTACCAGGAACCCAAGAGCACAGCGGCAGGTGGG------CGGAGGAGCAAGGGTCCT---GAGGGAAGGCCACTG---GCC---AGGGGCAAATTGGACGTGGTTGAAGGC---
>ochPri3
ATGAAGATGAGGCGCTACAAGCTCTTTCTCGTCTTCTGTATGGCCGGCCTGTGCCTCATCTCCTTCCTGCACTTCTTTAAGACCCTGAGCTATGTCACCTTCCCCCGGGAACTGGCTTCCCTCAGCCCCAACCTGGTGTCCTGCTTCTTCTGGAACAGTGCCCCCGTCACGCCGCAGGCCAGCGCCGAGCCGGCCGGCCCAGACCTGCTGCGTACCCCGCTCTACTCGCACTCGCCCCTGCTGCAGCCGCTGCCGCCCAGCAAGGCCGCAGAGGAGCTGCACCGCGTGGACTTCGTGCTGCCCGAGGACACCACCGAGTACTTCGTGCGCACCAAAGCCGGTGGCGTCTGCTTCAAGCCGGGCACCAAGATGCTGGAGAAGCCATCGGCGGCGGCGGTAGCAGCCGGGGCAGCTGGGGCAGCGGCAGCAGGGCGGCCAGAGGAGAAGCCCGAGGGGGCCGAGGGG------GCCGGGGCAGCGGCAGCAGCAGGTGCAGCGGCAGGGACAGGGGCGCGGCGCTCG---------CCACGA------------CACAGCCTGAGCGCACGGGAGCGTGCG---------------------CCACGGCGCAAGTGGGTGGAGTGCGTGTGCCTGCCGGGCTGGCACGGGCCCAGCTGCGGCGTGCCCACCGTGGTGCAGTACTCGAACCTGCCCACCAAGGAGCGCCTGGTGCCTCGCGAGGTGCCG---------------------------------------------------------------CGGCGCGTCATCAACGCCATCAACGTCAATCACGAGTTTGACCTGCTGGACGTGCGCTTCCACGAGCTGGGCGACGTGGTGGACGCCTTCGTGGTGTGCGAGTCCAACTTCACGGCCTATGGCGAGCCGCGGCCGCTCAAGTTCCGTGAAATGCTGACCAACGGCACCTTCGAGTACATCCGCCACAAGGTGCTCTACGTCTTCCTGGACCACTTCCCGCCGGGCGGCCGCCAGGACGGCTGGATCGCCGACGACTACCTGCGCACCTTCCTCACGCAGGACGGCGTGTCTCGCCTGCGCAACCTGCGCCCCGACGACGTCTTCATCATCGACGACGCAGACGAGATCCCTGCGCGCGACGGGGTCCTCTTCCTCAAGCTCTACGACGGCTGGACCGAGCCCTTCGCCTTCCACATGCGCAAGTCGCTCTACGGCTTCTTCTGGAAGCAGCCAGGCACCTTGGAGGTGGTGTCGGGCTGCACGGTGGACATGCTGCGCGCCGTCTACGGCCTGGACGGCATCCGCCTGCGGCGCCGCCAGTACTACACCATGCCCAACTTCCGACAGTACGAGAACCGCACGGGCCACATCTTGGTGCAGTGGTCGCTGGGCAGCCCGCTGCACTTCGCCGGCTGGCATTGCTCCTGGTGCTTCACGCCCGAGGGCATCTACTTCAAGCTCGTGTCGGCCCAGAACGGCGACTTCCCGCGCTGGGGCGACTACGAGGACAAGCGCGACCTCAACTACATCCGCAGCCTCATCCGCACGGGCGGCTGGTTCGACGGCACGCGCCAGGAGTACCCGCCCGCCGACCCCAGCGAGCACATGTACGCACCCAAGTACTTGCTCAAGAACTACGACCAGTTCCGATACTTGCTGGACAACCCCTAC---------------------------------------------------------------------------------------------------------------
