# Supplementary material for: Six reference-quality genomes reveal evolution of bat adaptations
Source: Nature. 2020 Jul 22;583(7817):578–84. doi: 10.1038/s41586-020-2486-3 (PMC8075899; doi:10.1038/s41586-020-2486-3)
Supplement: Supplementary file 6 — Alignments of 12,931 protein-coding genes across 48 mammals. [file 41586_2020_2486_MOESM6_ESM.gz › suppDataFile/ENST00000225842.aln.fasta]

>HLturTru3
ATGAAGGTCATCACCGCC------------GCTCTGGTGTGCCTGCTGCTGGCCGGGGCATGGCTACAGGATGTGGATGCCAAGAGCATGCATGTGCCATCCTCCAAGTGTTGTTTCACACTGGTGGAGAGAAAGATGTCCCTGCAGAGCATCCAGTGTTACAAGAACACCAGCTCCACCTGCTCCTACAAA---AACCATCTA---------------------------------------------------------------------------------------------------------------------------
>susScr11
------------------------------------------------------------------------GTGGACAGCAAGAGCATGCATGTGTCGTCCTCCAATTGTTGTTACACATTTATGGAGAAGAGGATTTCCCTGCAGAAGATCCAGTGTTACCGGAACACCAGCTCCACCTGCCCCTACCAAAAAAGCCTGATATTGAAGCTGATCGGAGGCCGCCAGACCTGTGTCTTGCAGACAAAGCCATGGGTTCGGGCTTATTTCAAAAGAATAAAGCCCTGCCCGAGT---------------------------------
>HLequCab3
ATGAAGTTCATCGCTGTG------------GCCCTGGTGTGCCTGCTGCTGGCTGGGGTGTGGCTGCAGGATGCGGACAGCAAAAGCATGCACGTGTCGTCCTCCAATTGCTGCTTTACATTTATGAAGAAAAAGATTTCCCAGGAGAAAATACGGTGTTACAGAAACACCAGCTCCACCTGCCCCTACGGTGATCGTCTCATACTCCAGCTGAGGGGAGGCAGACAGAGCTGTGCCTTGAAGACAGCCCGATGGGTTCAGGAGTATTTAAAAAGCATGAAAACCTGCCTGCTA---------------------------------
>manPen1
ATGAAGCTCGTCACTACG------------GCCCTGGCATGTCTGCTGCTGGCTACGATGTGGCCGCAGGATGTGGACAGCAAGAGCATGATTGTGTCATCCTCCAACTGTTGCTACACATTTGTGGAGAAAAAGATTTCCCAGAAGAGAGTTCAGTGTTACAGAAACACCAGTTCCTCCTGCCCCTACCATGCTGGTATAATAGTCGAGCTGAAGGGAGGCCAAAAGATCTGTGCCTTGAACACAGCCCGATGGATTAAGAATGTGTTAAAAGGGATAAAAACCTGCCCG------------------------------------
>eriEur2
ATGAAGCTCCTCACCATCACC---------ACTCTTCTGTGCCTGATGTTGGCTGTGCTGTGGCTGCAGGAAGCTGACTGCATGAGCTTGCATGTGTCAAGCTCCAAGTGTTGCTTTAACTTTGTGGAGAAAAGGATTCACAAATCAAGGATCAGGTGTTACAGAAACACCAGCTCTACTTGCCCCCAGACTGATGGTGTGATATTCAAGCTGAAAGGAGGCAGAAAA---------------------------------------------------------------------------------------------------
>hetGla2
ATGAAGCTCACTACTATG------------GCCCTGACATGTCTGCTGCTGGCTGCAGTGTGGCCACAAGATGTGAACAGCATGAGCTTGCACGTGGCCTCCTCCCACTGCTGCTACTCATTTGTGCAGAAG---ATCTCCCTGCAGAGAATCCAGTGTTACAAAGACACCAGTGTCACCTGCCCTTACAAA---GCTGTGATATTCAAGCTTATGAGAGGCAGAGAAGTCTGTGCCTTGCAGACACTTGGGTGGGTTCAAGGTTACTTGAAAAAGATGAAGCCCTGC---------------------------------------
>cavPor3
ATGAAGGTTGCTGCTGTG------------GCCCTGGTGTGCCTGCTGCTGGCTACGGTGTGGGCAAAAGATGTGGACAGCATGAGCTTGCACGTGGCCTCTTCCCGGTGCTGCTACTCATTTGTGGAGAGAAAGATCTCCCATCACAGAATTCAGAGTTACAAAGGCACCAGCTCCTCCTGTCCTTACGAA---GCTGTGATATTCAAGCTTAAGGGTGGCAGAGAAATCTGCGCCTTGAAGACAATTGAATGGGTTCAAGATTACTTGACAAAGAAGAAGATCCTCAGGCTGAAGGGAAAA------------------------
>HLpipKuh2
ATGAAGCTCACCACCACA------------GCCCTGGTGTGCCTGCTGCTGACGGGG---------------------------------------------------------------------------------------------ATCCAGTGTTACCAAAACTCCAGTTCCTCCTGCTCCCACCAGGATCGTATAATATTCAAGATGAAAAGAGGCAGGAAGAGCTGTGCCTTGAAGACAGACAAATGGGTTACCGCTAACTTATGGAAGATAAAACCTTGCTCACCGACACAAGTG------------------------
>HLmyoMyo6
ATGAAGCTCACCACCACG------------GCCCTGGTGTGCCTGCTGCTGGTGGGGACGTGGCTGCAGGATGGGAACAGCTGGAGCCTGCACGTGCCGTCTTCCAATTGTTGCTTCACGTTTGTAAGGAAAGCGATTTCCCTGAAGAGCATCCAGTGTTACAGAAACTCCAGTTCCTCCTGCTCCCACCAGGATCGTCTAATATTCAAATTGAAAGGAGGCAAGAAGAGCTGTGCCTTGAAGACAGACAAATGGGTTACCGCTATCTTACGGAAGATAAAACCCTGCTTGCCGACGGAAATG------------------------
>felCat8
ATGAAGCTCATCACCGTG------------GCCCTGGTGTGCCTGCTGCTGGCTGGGATGTGGCTGCGCGAGGCGGACAGCAGGAGCATGCACGTATCGTCCTCCAACTGTTGCTTCACGTTTGTGGAGAAGAAGATTTCCTCGCAGAGAATCCAGTGTTACAAAAACACCAGCTCCGCGTGCTCCCGCAGT---AGTCTAATAATCAAGCTGAAGGGAGGCAGAGAGACCTGTGTCTTGCCGACAGCCCGATGGGTTAAGCAATCTTTAAAGTCCAAGAAACCATGCCTGCTAAAG------------------------------
>hg38
ATGCAGATCATCACCACA------------GCCCTGGTGTGCTTGCTGCTAGCTGGGATGTGGCCGGAAGATGTGGACAGCAAGAGCATGCAGGTACCCTTCTCCAGATGTTGCTTCTCATTTGCGGAGCAAGAGATTCCCCTGAGGGCAATCCTGTGTTACAGAAATACCAGCTCCATCTGCTCCAATGAG---GGCTTAATATTCAAGCTGAAGAGAGGCAAAGAGGCCTGCGCCTTGGACACAGTTGGATGGGTTCAGAGGCACAGAAAAATGCTGAGGCACTGCCCGTCAAAAAGAAAA------------------------
>panTro5
ATGCAGATCATCACCACA------------GCCCTGGTGTGCTTGCTGCTAGCTGGGATGTGGCCAGAAGATGTGGACAGCAAGAGCATGCAGGTACCCTTCTCCAGATGTTGCTTCTCATTTGCGGAGCAAGAGATTTCCCTGAGGGCAATCCTGTGTTACAGAAATACCAGCTCCATCTGCTCCAATGAG---GGCTTAATATTCAAGCTGAAGAGAGGCAAAGAGGCCTGCGCCTTGGACACAGTTGGATGGGTTCAGAGGCACAGAAAAATGCTGAGGCACTGCCCGTCAAAAATAAAA------------------------
>gorGor5
ATGCAGATCATCACCACA------------GCCCTGGTGTGCTTGCTGCTAGCTGGGATGTGGCCAGAAGATGTGGACAGCAAGAGCATGCAGGTACCCTTCTCCAGATGTTGCTTCTCATTTGCGGAGCAAGAGATTTCCCTGAGGGCAATCCTGTGTTACAGAAATACCAGCTCCATCTGCTCCAATGAG---GGCTTAATATTCAAGCTGAAGAGAGGCAAAGAGGCCTGCGCCTTGGACACAGTTGGATGGGTTCAGAGGCACAGAAAAATGCTGAGGCACTGCCCGTCAAAAACAAAA------------------------
>ponAbe2
ATGCAGATCATCACCACA------------GCCCTGGTGTGCTTGCTGCTAGCTGGGATGTGGCCAGAAGATGTGGACAGCAAAAGCATGCAGGTACCCTTCTCCAGATGTTGCTTCTCATTTGTGGAGCAAGAGATTTCCCTGAGGGCAATCCTGTGTTACAAAAATACCAGCTCCATCTGCTCCAATGAG---GGCTTAATATTCAAGCTGAAGAGAGGCAAAGAGGTCTGCGCCTTGGACACCGTTGGATGGGTTCAGAGGCGCAGAAAAATGCTGAGCCACTGCCCGTCAAAAAGAAAA------------------------
>macFas5
ATGCAGATCATCACCACG------------GCCCTGGTGTGCTTGCTGCTAGCTGGGATGTGGCCGCAAGACGTGGACAGCAAGAGCATGCAGGTACCCTTCTCCAGATGTTGCTTCTCATTTGTGGAGAAAGAGATTTCCCTGCGGGCAATCCAGTGTTACAGAAATACCAGCTCCAGCTGCTCCAATGAG---GGCTTAATATTCAAGCTGAAGAGAGGCAACGAGGCCTGCGCCTTGAACCAGGCTAGATGGGTTCAGAATCACATTAAAAAGCTGAGCCACTGCCTGCCAAAAAGAAAA------------------------
>oryAfe1
ATGAAGCTCATCTCCATG------------GCCCTGGTGTGTCTGCTATTGGCTGGGATGTGGACACAAGACGTGGACAGCAAGAGCATGCATGTATCATCCTCCAACTGCTGCTTCAAGTTTGTGGAGAAACAGATTTCCCTGAAGAACATCCAGTGTTATAAAAACACCAGCTCTACCTGCCCCTACGAT---GCCTTAATATTGAAGCTGAAGAGGGGCAGAGAGAGCTGTGTCTTGAAGAAAGCCCAGTGGGTCCAGGATAATATCAATAAGATGAAATTCTGTTTGCCAAAG------------------------------
>loxAfr3
ATGAAGCTCATCACCGTG------------GCCCTGGTGTGTCTGCTGTTGGCTGGGATGTGGACTCAAGCCGTGGACAGCAAAAGTATGCATGTGTCGTCCTCCAACTGCTGCTACAAGTTTATGAACAAAAGTATTTCCCTGAAGAATATCCAGTGTTATAAAAACACCAGCTCCACCTGCCCCTACGAT---GCCTTAATATTGAAGCTGAAGAAGGGCAGAGAGAGCTGTGTATTGAAGACAGTCAAATGGGTCCAGGATAATTTCAGCAAGATGAAACTCTGCCTGCCAAAGAGAGTA------------------------
>triMan1
ATGAAGCTCATCACCGTG------------GCCCTGGTGTATCTGCTATTGGCTGGGATGTGGACACGAGATGTAGACAGCAGGAGCATGCATGTCTCATCCTCCAACTGCTGCTACCAGTTTGCGGACAAAAGGATTGCCCTGAAGACTATCCAGTGTTATAAAAACACCAGCTCCACCTGCCCCTACGAT---GCCTTTATATTGAAGCTGAAGAAGGGCAGAGAGAGCTGTGTCTTGAAGACAGTCAGATGGGTCCAGGATAATTTCAGTAAGATGAAACCCTGCCTGCCAAAGACAGTA------------------------
>HLmolMol2
ATGAAGCTCATCACCTTG------------GCCCTGGTGTGCCTGCTGGTGGCGGGGGTGTGGCTGCAGGATGCGAACGGCTTGAGCTTGCAGAGTTCACTCTCCAAATGTTGCTTCAGTTTTTTGAAGAAACATATTTCCCCGAAGAGAATCCGGTGCTACAGAAACTCTAGTTCCTCCTGCTCCTACGAGGACGGCGTCAT----------------------------------------------------------------------------------------------------------------------------
>HLcamFer2
ATGAAGCTCATCACTGTG------------GCCCTGGTGTGCCTGCTGCTGGCTGGGATGTGGCTACAGGATGTGAACAGCAAGAGCATGCATGTGTCATCCTCCAATTGTTGCTTCAGATTTACAGAGAGGAAGATTCCCCTGCAGAAAATCCGGTGTTACAGGAACACCAGCTCCACCTGCTCCTACAAAAACGGTCTAATACTGAAGCTGATTGGAGGCCAAGAGACCTGTGTCTTGCAGACA---------------------------------------------------------------------------------
>cerSim1
ATGAAGCTCATCACCATG------------GCCCTGGTGTGCCTGCTGCTGGCCGGGATGTGGCTGCCGGACGTGGACAGCAAGAGCATGCACGTGTCATCCTCCAATTGTTGCTTTATATTTGTGAAGAAAAAGATTTCCCAGCAGAAAATCCAGTGTTACAGAGACACCAGCTCTACCTGCTCCTACAAAGACGGTGTTATATTCAAGATGAAGGGAGGCAGAAAGAGCTGTGTCTTGAAGACAGACTCATGGGTTAAGGATTATTTAAAAAGTATGAAACGCTGCCCATCAAAGGAAGTA------------------------
>lepWed1
ATGAAGCTCGTCACCATG------------GCCCTGGCGTGCATGCTGCTGGCTGGGATGTGGCTTCGAGACGTGGAAGGCAGGAGCATGCATGTGTCATCCTCCAACTGTTGTTTCGTCTTTGTGGAGAGAAAGATTCCTCAGCAGATAATCCAGTGTTATAAACGCACCAGCTCCACCTGCTCCCACAGG---AGTCTAATAATCAAGCTGAGGGGCGGCAGAGAGACATGTGTCTTGGAGACAGCCTCATGGGTTAAACATCATTTAAAAACTATGAAACCGTGCCCGCTAAAG------------------------------
>ailMel1
ATGAAGGTCCTCACCATG------------GCCCTGGCGTGCCTGCTACTGGCTGGGATGTGGCTTCGAGACGTGGACGGCAGGAGCATGCTTGTGTCGTCCTCCAACTGTTGCTTCAAGTTTGCGGATAAAAAGATTTCCCAGCAGCACATCCAGTGTTACAAACATACCAGCTCCACCTGCTCCCGCAGG---AGTCTAATACTCAAGCTGAAGGGCGGCAGAGAGACCTGTGTCATGGAGTCAGCCCCATGGGTTAAGCCTCATTTAAAAACTGTGAAACCGTGCCCTCCAAAG------------------------------
>canFam3
ATGAAGCTTATCACCGTG------------GCCCTGGCGTGCCTGCTGCTGGCTGGAATGTGGCTGCATGATGTGGACGGCAGGAGCATGCACGTGTCGTCCTCCAACTGTTGCTTCAACTTTTCAGAGAAGAGGATCGCCCCGCAGAGAATCCGGTGTTACAAACACACCAGCTCCACCTGCTCCCGGAGG---GGTCTAATACTCAAGATGAAGAAAGGTAGAGAGACATGCGTCTTACAGACAGCCCAATGGATTAAGGATTATTTTAAAACTATGAAACCATGCCTGCTGATG------------------------------
>dasNov3
ATGAAACTCGTCGCCGTG------------GCCCTGGTGTGCCTGCTGCTGGCTGGGATGTGGTCACCGGAGGTGGACGGCAACAGCATACTTGTGCCATCTTCCAACTGCTGCTTCAGATTCATGGAGAAAAGGATTTCCCCGCAGAGGATCTCGTGTTACAGAAACACCAGCTCCACCTGCCCCTACGAG---GGCCTAATATTCAAGCTGAAAGGGGGCAGAGAGAGCTGTGTCCTGAAGAAAGTCAGATGGATTCAGAGTTATTTAAAATCCGTAAAACCCTGCCTGCCGAAGAGAATG------------------------
>tupChi1
ATGAAGCTCCACACCATG------------GCTCTGATGTGTCTCCTGCTGGTCGGGACGTGGCCACAAGACGTGGACAGCAAAAGCATGCATGTGCCCTCCTCCAACTGCTGCTTCTCATTTGTGAAGAGAAAGATTTCCCCAGAGAAAATCCAGTGCTACCGGAATAGCAGCTCCACCTGCTCCTACCGC---TCTGTAAAGCTCAAGATGAAGAAAGGGAGGGAGATCTGTGCCTTG---------------------------------------------------------------------------------------
>calJac3
ATGCAGATCATCGCCATG------------GCCCTGGTGTGCCTGCTGCTAGCTGGGATGTGGCCACAAGATGTGGACGGCAAGAGCATGCATGTGTCCTTCGCCAGCTGTTGCTTCTCATTTATGAGGAAACAGATTTCCCTGGGGGCAATCCAGTGTCACAGAAACACCAGCTCCAGCTGCCCCCATGAT---GGTTTCATATTCAAGCTGAAGGGAGGCAAGGAAGCCTGTGCCTTGAAGACGGACAAATGGGCTCAGAAGTACATAAAAAAGCTGAGCTACTGCCCGCCAAAAAGAAAACAAGCAGATTTCTTTTTATCA---
>saiBol1
ATGCAGATCATCACCATG------------GCCCTGGTGTGCTTGCTGCTAGCTGGGATGTGGCCACAAGATGTGGACAGCCAGAGCATGCATGTGTCCTTCTCCAGATGTTGCTTCTCATTTGTGAGGAAAAAGATTTCCCTGGGGGCAATCCAGTGTTACAGAAACACCAGCTCCAGCTGCCCGCATCGT---GGTTTCATATTCAAGCTGAAGAGAGGCAAGGAAGCCTGTGCCTTGAAGACAGACAAATGGGCTCAGAAGTACGGAGAAAAGCTGAGCTACTGCCCGCCAGAAAGAAAA------------------------
>tarSyr2
ATGAAGCTCGTCACCGTCACCGTCACCGTGGCCCTGGTATGCCTGATGCTGGCCGGGATGTGGCCACACGCTGTGAGCAGCAAGAGCATGCATGTGTCTTCCTCCAACTGTTGCTTCTCATTTGTGGAGAAAAAGATTTCCCCGAGGATAATCCAATGTTTCAAAAGCACCAGCTCCATCTGCCCCTACGAA---GCCTTCATATTCAAGCTGAAGGGAGGCAGAGAGACCTGTGCCTTGAAGACAGTTGGATGGGTTCAGGAATACCTGAGAAAAGTGAAACACTGCCTGCCAAAGAAAATA------------------------
>HLrhiFer5
ATGAAGCTCATCACCATG------------GCCCTGGTGTGCCTGCTGGTGGCAGGGATGTGTCTGCAGGCTGTGGACAGCAGGAGCTTGCATGTGTCGACCTCCCATTGTTGCTTTGCATTTGCGAAGAAAAAGATTCCCCTGAAGAAAATCCACTGTTACAAATACCCCAGTTCCTCCTGCTCCCAC------------------------------------------------------------------------------------------------------------------------------------------
>HLrouAeg4
ATGAAGCTCATCACCATG------------GCTCTGTTCTGCCTGCTGGTGGCAAGAATGTGGCTGCAGGATGTGGACGGCAGGAGCTTTCATGTGCCGTCCTCCAATTGCTGCTTCAACTTTGTGAAGAAAAGAATTTCACTGGGCAAAATCCAGTGTTACAGAAACTCCAGTTCTTCCTGCTCCAATCCTGATGTTGTAATACTGAAGATGAACGAAGGCATGGAGAGCTGTGCCTGGAAGACAACACGATGGGTTAAGGATAGTTTACAAAAGATAAAACCCTGCCCA------------------------------------
>echTel2
ATGACCCCCACCACCGTG------------GTCCTGGTGTGTCTGCTGCTCGCTGGGATGTGGACCAGAGATGGGGACAGCAAGAGCATTCACCTGTCGTCTTCCAACTGCTGCTTCCACTTTGTGAACAGGGCGATCCCCTGGAGGAGCATCCAGTGCTACAGAAAGACCAGCTCCACCTGTGCCTACAAGAACGCCCTCATATTGAAGCTGAAGAGGGGCCAAGAAAACTGTGTCCTGAAGACGGCTAGATGGGTCCAGCACCATTTAAATAGGACGAAACCCTGCCTGCCCAAGGGGGAA------------------------
>sorAra2
ATGAAGCAGATCAAGGTG------------GCCCTGCTGTGCCTGCTGTTGCTCGGGGCCAGCCTGCAGGGCACAGGAGGCAACACCATGCACGTGTCCTCCTCCAGGTGTTGCTACACTTTCCAGAGGCAAAGGATTGCCCAGGTGAAGATTGAGTGTTACAGGAACACCAGCTCCTCCTGCTCCTACAAT---GGTGTGATATTCAGGCTGAAGGCCGGCAGAGAGAGTTGTGTTTCCAAGGCACAGACATGGGTTATGAGTTACCTGAGCCAGGTGAAGTCCTGCCCC------------------------------------
>balAcu1
------------------------------------------------------------------------------GCCAAGAGCATGCATGTGCCAGCCTCCAATTGTTGTTTCACATTGGTGGAGAGAAAGATGTCCCTGCAGAGAATCCAGTGTTACAAGAGCACCAGCTCCACCTGCTCCTACAAAAACCGTCTAATATTGAAGCTGAACGGAGGCCGAGAGGCTTGTGTCTCACAGACAAAATCATGGGTTCAGGCTTATTTAAAAAGGATAAACCCCTGCCAG------------------------------------
>bosTau8
ATGAAGCTCATCATCGCC------------GCACTGGTGTGCCTGCTGCTGGCCGGGATGTGGTTACAGGATGTGGACGCCAAGAGCATGCATGTGCCATCCTCCAATTGCTGTTTCAGAACGGTGAAGGGAAAAATTTCTCCCAAGAAAATCCAGTGTTACAAGAACATCAGCTCCACCTGCTCCTACAACGACCGTCTGATATTCAAGCTGACTGGAGGCCTACAGTCTTGTGTCTTGCAAAAAGATTTATGGGTTCAGGCTTATTTAAAGAGGATAAACCTCTGCCAG------------------------------------
>speTri2
ATGAAACTGACCTCCGTA------------GCCCTGCTGTGCCTGCTGCTGGCTGCAACATGGCCTCAAGACGTGGACAGCAAGAGCATGCACGTCTCTTCCTCCCGATGCTGCTTCTCATTTGCGCAGAAAAGGATTTCCCAGAAGACAATCCAGTGTTACAGAGAAACCAGCTCCACCTGCCCTTACCAG---GCTGCAATTTTCAGGCTGAAGGGAGGCAGAGAGAGCTGTGCCTTGAAGACGGAGAGATGGGTTCAGGGTTACTTGGGAAAAGTAAAACCCTGCCTGCTGGTG------------------------------
>oryCun2
ATGAAGCTTGTCCCCGTG------------GCTCTGGCGTGCCTGCTGCTGGTCGCGATGTGGCCTCAAGACGTGGATGGCAAGAGCATGCACGTATCCTCCTCCAACTGCTGCTTCTCCTTCGTGGAGAAAAGGATTCCCCTGAAGACCATCCACTGCTACAGAAGGAGCAGCTCCACCTGCCCCTACGAC---GCCATCATATTCAAGCTGAGAGGAGGCAGAGAAAGCTGTGCCTTGAAGACAGTGGGCTGGCTCCAGGGCTACTTTAAAAAGATGAAGCCCTGCCTGCCAAAGGGACCC------------------------
>ochPri3
ATGAAGCTGACTCTCGTG------------GCCCTGGCATGCCTGCTGCTGGCCGCAGTATGGCTCCAAGAAGTGGACGGCAGGAGCATGCATGTGTCCTCCTCCAACTGCTGCTTTTCCTTCGTGGAGAGAAAGATTCCCCTGAAGATGATTCACTGCTACAGAAAAACCAGCTCCACCTGCCCCTATGAC---GCCTTCATATTCAAGCTGAAAGGAGGCAGAGAAAGCTGTGCCTTGAACACGGAGGGTTGGGTCCAGGGTTACCTCAAAAAGATTAAGCCCTGCCTGCCCAAGGGGAAA------------------------
>musFur1
ATGAAGCTGGTCACCATG------------GCCCTGGCGTGCCTGCTGTTGGCTGGGCTGTGGCTTCCGGATGCGGACGGCAGGAGCATGCATGTGTCATCCTCCACCTGTTGCTTCGTCTTTGTGGAGAAAAGGATTCCCCAGCATATAATCCAGTGTTACAAACCCACCAGCTCCTCCTGCTTCCACAAG---GGTCTAATAATCAAGCTGAAGGGCGGCCGAGAGACGTGTGTCTCAGACTCAGCCGCATGGGTTAAGCGTTATTTAAAAACTGCAAAATCGTGCTGGGTGAAGCGAACG------------------------
>mm10
ATGAAACCCACTGCCATG------------GCACTGATGTGCCTGCTGCTGGCTGCCGTGTGGATACAGGATGTTGACAGCAAGAGCATGCTTACGGTCTCCAATAGCTGCTGCTTGAACACCTTGAAGAAAGAGCTTCCCCTGAAGTTTATCCAGTGTTACAGAAAGATGGGCTCCTCCTGTCCTGATCCCCCAGCTGTGGTATTCAGGCTGAACAAAGGTAGAGAAAGCTGCGCCTCAACTAACAAAACGTGGGTTCAAAATCACCTGAAGAAGGTGAACCCCTGC---------------------------------------
>micOch1
ATGAAACTCATCAGCATG------------GCCCTGATGTATCTGCTGCTGGCTGCCATGTGGCCACAAGATGTGGACAGCAAGAGCATGCACGTGGCCTCCTCTCGCTGCTGCTTCAGATTTCTGAAGAAAACGCCTCCCCAGAAGTCAATCCAGTGTTACAGAGAAATCAGCCCCTCCTGTTCCCACCGA---GCTGTTGTATTCAGGATGAAGAAAGGTCAAGAAAGCTGTGCCAAGAGTACAGATGCATGGGTTCAGCGTTACCTGAAGGAGGTGAAACCCTGCCCGCTGAGG------------------------------
>criGri1
ATGAAAGTCATCACCACA------------GCCCTAATGTGCCTGCTGCTGGCTGCCATGTGGCCACAAGATGTGGACAGCAAGAGCATGCACGTGCCCTCTTCTCGCTGCTGCTTCAGATTTCTGAAGAAAATGCCTCCCCAGAAGTTAATTCAGTGTTACAGAGAGATCAGCTCCTCCTGTTCCCACCCA---GCTGTGGTATTCAGGCTGAAGAAAGGCCTAGAAAGCTGTGCCTTGACTACAACCACTTGGGTTCAAGATTACCTGAAGAAGGTGAAACCCTGC---------------------------------------
>rn6
ATGAAACTCCTCAACATG------------GTACTGGTGTGCCTGCTGGTGGCTGCCATGTGGCTACAGAATGTGGACAGCAAGAGCATGCACGTG---------------------------------------------------------------------------------------------------GCTGTAATATTCAGGCTGATAAAAGGTAGAGAAAGCTGCGCCTTAACTAACACCACGTGGGTTCAAGATTACCTGAAGAAGGTGAAGCCCTGC---------------------------------------
>HLphyDis3
ATGAAGCTCATTACCGTG------------GCCCTGGTGTGCCTGCTGGTGGCGGGGATGTGGCCGCAGGATGCGGACAGCAGGAGCCTGCTGGTGCAGGCCCCCAGATGCTGCTTCCGGTTTGTGAAGAGAAACATTCACCCGAGCACTGTCCACTGTTACAGGTTCTCCAGCTCCTCCTGCTCCCACGGGAAAGCAGTCATATTCAAGATGAAAAGAGGCAAAGAGGCATGTGCTTCCCACACGGAGCGGTGGGTTAACAGTTCGTTATCTAAGCTAGAATACTGCAAG------------------------------------
>otoGar3
ATGAAGCTCATGGCCATG------------GCCCTGGTGTGCCTGCTGCTGGTCGGGATGTGGCCATGCCACGTGGAAAGT---AGCATACTCACGCGTTCCTCCAGCTGTTGCTATTCATTTGTGGAGAGAAAGATTCCCATGAAGATAATCCGGTGTGGCCGAGAAACCAGTTCCAGCTGCCTGGATAAA---GCTGTCATATTTCATCTGAAGAAAGGCAACAAGACCTGTGGCCTGAAGAAGCACGCCTGGGTCCGGGAGTACCTTGAAAAGGTGGAGTCCTGTCTGCCA---------------------------------
