# Supplementary material for: Six reference-quality genomes reveal evolution of bat adaptations
Source: Nature. 2020 Jul 22;583(7817):578–84. doi: 10.1038/s41586-020-2486-3 (PMC8075899; doi:10.1038/s41586-020-2486-3)
Supplement: Supplementary file 6 — Alignments of 12,931 protein-coding genes across 48 mammals. [file 41586_2020_2486_MOESM6_ESM.gz › suppDataFile/ENST00000320578.aln.fasta]

>hg38
ATGGAGACCATCTGGATCTACCAGTTCCGCCTCATCGTGATCGGGGACTCCACCGTGGGCAAGTCCTGCCTCCTGCACCGCTTCACCCAGGGCCGCTTCCCCGGGCTGCGCTCCCCCGCCTGCGACCCCACCGTCGGCGTGGACTTCTTCTCCCGCCTGCTGGAGATCGAGCCGGGCAAGAGGATCAAGCTACAGCTCTGGGACACGGCGGGACAGGAGCGGTTCAGATCAATAACCCGATCTTATTACCGCAACTCAGTTGGTGGATTTTTAGTATTTGACATTACTAACCGACGATCTTTTGAACATGTGAAAGATTGGCTAGAAGAAGCAAAAATGTATGTACAGCCATTTCGGATTGTATTTCTGCTAGTGGGACATAAATGTGATTTAGCTTCACAACGTCAAGTTACAAGGGAAGAAGCTGAAAAACTGTCAGCAGACTGTGGAATGAAGTATATAGAAACCTCAGCAAAGGATGCTACAAATGTTGAAGAATCCTTCACAATCTTGACGAGAGACATATATGAACTTATTAAAAAGGGAGAAATTTGTATTCAGGATGGCTGGGAAGGGGTTAAAAGTGGTTTTGTTCCAAATACTGTGCATTCTTCTGAGGAAGCAGTAAAGCCCAGGAAAGAATGCTTCTGC---
>panTro5
ATGGAGACCATCTGGATCTACCAGTTCCGCCTCATCGTGATCGGGGACTCCACCGTGGGCAAGTCCTGCCTCCTGCACCGCTTCACCCAGGGCCGCTTCCCCGGGCTGCGCTCCCCCGCCTGCGACCCCACCGTCGGCGTGGACTTCTTCTCCCGCCTGCTGGAGATCGAGCCGGGCAAGAGGATCAAGCTACAGCTCTGGGACACGGCGGGACAGGAGCGGTTCAGATCAATAACCCGATCTTATTACCGCAACTCAGTTGGTGGATTTTTAGTATTTGACATTACTAACCGACGATCTTTTGAACATGTGAAAGATTGGCTAGAAGAAGCAAAAATGTATGTACAGCCATTTCGGATTGTATTTCTGCTAGTGGGACATAAATGTGATTTAGCTTCACAACGTCAAGTTACAAGGGAAGAAGCTGAAAAACTGTCAGCAGACTGTGGAATGAAGTATATAGAAACCTCAGCAAAGGATGCTACAAATGTTGAAGAATCCTTCACAATCTTGACGAGAGACATATATGAACTTATTAAAAAGGGAGAAATTTGTATTCAGGATGGCTGGGAAGGGGTTAAAAGTGGTTTTGTTCCAAATACTGTGCATTCTTCTGAGGAAGCAGTAAAGCCCAGGAAAGAATGCTTCTGC---
>gorGor5
ATGGAGACCATCTGGATCTACCAGTTCCGCCTCATCGTGATCGGGGACTCCACCGTGGGCAAGTCCTGCCTCCTGCACCGCTTCACCCAGGGCCGCTTCCCCGGGCTGCGCTCCCCCGCCTGCGACCCCACCGTCGGCGTGGACTTCTTCTCCCGCCTGCTGGAGATCGAGCCGGGCAAGAGGATCAAGCTACAGCTCTGGGACACGGCGGGACAGGAGCGGTTCAGATCAATAACCCGATCTTATTACCGCAACTCAGTTGGTGGATTTTTAGTATTTGACATTACTAACCGACGATCTTTTGAACATGTGAAAGATTGGCTAGAAGAAGCAAAAATGTATGTACAGCCATTTCGGATTGTATTTCTGCTAGTGGGACATAAATGTGATTTAGCTTCACAACGTCAAGTTACAAGGGAAGAAGCTGAAAAACTGTCAGCAGACTGTGGAATGAAGTATATAGAAACCTCAGCAAAGGATGCTACAAATGTTGAAGAATCCTTCACAATCTTGACAAGAGACATATATGAACTTATTAAAAAGGGAGAAATTTGTATTCAGGATGGCTGGGAAGGGGTTAAAAGTGGTTTTGTTCCAAATACTGTGCATTCTTCTGAGGAAGCAGTAAAGCCCAGGAAAGAATGCTTCTGC---
>macFas5
ATGGAGACCATCTGGATCTACCAGTTCCGCCTCATCGTGATCGGGGACTCCACCGTGGGCAAGTCCTGCCTCCTGCACCGCTTCACCCAGGGCCGCTTCCCCGGGCTGCGCTCCCCCGCCTGCGACCCCACCGTCGGCGTGGACTTCTTCTCCCGCCTGCTGGAGATCGAGCCGGGCAAGAGGATCAAGCTGCAGCTCTGGGACACGGCGGGACAGGAGCGGTTCAGATCAATAACCCGATCTTATTACCGCAACTCAGTTGGTGGATTTTTAGTATTTGACATTACCAACCGGCGATCTTTTGAACATGTGAAAGATTGGCTAGAAGAAGCAAAAATGTATGTACAGCCGTTTCGGATTGTATTTCTGCTAGTGGGACATAAATGTGATTTAGCTTCACAACGTCAAGTTACAAGGGAAGAAGCTGAAAAACTGTCAGCAGACTGTGGAATGAAGTATATAGAAACCTCAGCAAAGGATGCTACAAATGTTGAAGAATCCTTCACAATCTTGACAAGAGACATATATGAACTTATTAAAAAGGGAGAAATTTGTATTCAGGATGGCTGGGAAGGGGTTAAAAGTGGTTTTGTTCCAAATACTGTGCATTCTTCTGAGGAAGCAGTAAAGCCCAGGAAAGAGTGCTTCTGC---
>tarSyr2
ATGGAGACCATCTGGATCTACCAGTTCCGCCTCATCGTGATCGGGGACTCCACCGTGGGCAAGTCGTGCCTCCTGCACCGCTTCACCCAGGGCCGCTTCCCGGGGCTGCGCTCCCCCGCCTGCGACCCCACCGTCGGCGTGGACTTCTTCTCCCGCCTGCTGGAGATCGAGCCCGGCAAGAGGATCAAGCTGCAGCTCTGGGACGCGGCGGGACAGGAGCGGTTCAGATCCATAACTCGATCTTATTACCGCAACTCAGTTGGTGGATTCTTAGTGTTTGACATTACTAACCGACGATCTTTTGAGCATGTGAAAGATTGGCTAGAGGAAGCAAAAATGTATGTGCAGCCGTTCCGGATTGTGTTTCTGCTGGTGGGACACAAGTGTGATTTAGCTTCACAGCGTCAAGTTACCAGGGAAGAGGCGGAAAGACTGTCAGCAGACTGTGGCATGAAGTACATAGAAACCTCAGCCAAAGATGCCACAAATGTCGAAGAATCCTTCACAATCTTGACAAGAGACATCTACGAACTCATTAAAAAGGGAGAGATCTGTATTCAGGATGGCTGGGAAGGGGTTAAAAGTGGTTTTGTTCCGAATACTGTGCATTCTTCCGAGGAAGCCGTGAAGCCCAGGAAAGAGTGCTTCTGC---
>otoGar3
ATGGAGACCATCTGGATCTACCAGTTCCGCCTCATCGTGATCGGGGACTCCACCGTTGGCAAGTCGTGCCTCCTGCACCGCTTCACCCAGGGCCGCTTCCCCGGGCTGCGCTCCCCCGCCTGCGACCCCACCGTCGGCGTGGACTTCTTCTCCCGTCTGCTGGAGATCGAGCCCGGCAAGAGGATAAAGCTGCAGCTCTGGGACACGGCGGGACAGGAGCGGTTCAGATCAATAACTCGGTCTTATTACCGAAACTCAGTTGGTGGATTTTTAGTATTTGACATTACTAACCGGCGATCTTTTGAACATGTGAAAGATTGGCTAGAAGAAGCAAAAATGTATGTACAGCCATTTCGGATTGTGTTTCTCCTAGTGGGACATAAATGTGATTTAGCTTCACAACGTCAAGTTACAAGGGAAGAGGCTGAAAAACTCTCAGCAGACTGTGGAATGAAATATATCGAAACATCAGCAAAGGATGCGACAAATGTTGAAGAATCCTTCACAATATTGACAAGAGACATATACGAACTTATTAAAAAGGGAGAAATTTGTATTCAGGATGGCTGGGAAGGGGTTAAAAGTGGTTTCGTTCCAAATACTGTGCATTCTTCTGAGGAAGCAGTAAAGCCCAGGAAAGAGTGCTTCTGC---
>loxAfr3
ATGGAGACCATCTGGATCTACCAGTTCCGCCTCATCGTGATCGGGGACTCCACCGTGGGCAAGTCGTGCCTCCTGCACCGCTTTACCCAGGGCCGCTTCCCGGGGCTGCGCTCCCCCGCCTGCGACCCCACCGTCGGCGTGGACTTCTTCTCCCGCCTGCTGGAGATCGAGCCGGGCAAGAGGATCAAGCTTCAGCTGTGGGACACGGCGGGGCAGGAGCGGTTCAGATCAATAACTCGATCTTATTACCGCAACTCAGTTGGTGGATTTTTAGTATTTGACATTACTAACCGACGATCCTTTGAACATGTGAGAGATTGGCTAGAAGAAGCAAAAATGTATGTACAGCCATTTCGGATTGTATTTCTGCTAGTTGGACACAAATGTGATTTAGCTTCACAACGTCAAGTTACAAGGGAAGAAGCGGAAAAACTGTCAGCGGACTGTGGTATGAAGTATATAGAAACCTCAGCAAAAGATGCCACAAATGTTGAGGAATCCTTCACAATCTTGACGAGAGACATATATGAACTTATTAAAAAGGGAGAAATTTGTATTCAGGATGGTTGGGAAGGGGTGAAAAGCGGTTTTGTTCCAAATACTGTGCATTCTTCTGAGGAAGCAGTAAAGCCCAGGAAAGAGTGCTTCTGC---
>micMur3
ATGGAGACCATCTGGATCTACCAGTTCCGCCTCATCGTGATCGGGGACTCCACCGTGGGCAAGTCGTGCCTGCTGCACCGCTTCACGCAGGGCCGCTTCCCGGGGCTGCGCTCCCCCGCCTGCGACCCCACCGTCGGCGTGGACTTCTTCTCGCGCCTGCTGGAGATCGAGCCCGGCAAGAGGATCAAGCTGCAGCTCTGGGACACGGCGGGGCAGGAGCGGTTCAGATCAATAACTCGATCTTATTACCGCAACTCAGTTGGTGGCTTTTTAGTATTTGACATTACTAACCGACGATCTTTTGAACATGTGAAAGATTGGCTAGAAGAAGCAAAAATGTATGTACAGCCATTTCGGATTGTATTTCTGCTAGTGGGACATAAATGTGATTTAGCTTCACAACGTCAAGTTACAAGGGAAGAAGCTGAAAAACTATCGGCAGACTGTGGAATGAAATATATAGAAACCTCAGCAAAAGATGCTACAAATGTTGAAGAATCCTTCACAATCTTGACAAGAGACATATATGAACTTATTAAAAAGGGAGAAATTTGTATTCAAGATGGCTGGGAAGGGGTTAAAAGTGGTTTTGTTCCAAATACTGTGCATTCTTCTGAGGAAGCAGTGAAGCCCAGGAAAGAGTGCTTCTGC---
>HLequCab3
ATGGAGACCATCTGGATCTACCAGTTCCGTCTCATCGTGATCGGGGACTCCACCGTGGGCAAGTCATGCCTCCTGCACCGCTTCACCCAGGGCCGCTTTCCCGGGCTGCGCTCCCCCGCCTGCGACCCCACCGTCGGCGTGGACTTCTTCTCCCGCCTGCTGGAGATCGAGCCCGGCAAGAGGATCAAGCTGCAGCTCTGGGACACGGCAGGACAGGAGCGGTTCAGATCAATAACTCGATCTTATTACCGCAACTCAGTTGGTGGATTCTTAGTGTTTGACATTACTAACCGACGGTCTTTTGAACATGTGAAAGATTGGCTAGAAGAAGCAAAAATGTATGTACAGCCATTTCGGATTGTATTTCTGCTAGTGGGACATAAATGTGATTTAGCTTCACAACGTCAAGTTACAAGGGAAGAAGCTGAGAAACTGTCAGCAGACTGTGGTATGAAGTATATAGAAACCTCTGCAAGAGATGCTACGAATGTTGAGGAATCCTTCACGATCTTGACAAGAGACATATATGAGCTGATTAAAAGGGGAGAAATTTGTATTCAGGATGGCTGGGAAGGGGTTAAAAGTGGTTTTGTTCCAAATACTGTGCATTCTTCTGAGGAAGCAGTCAAGCCCAGGAAAGAGTGCTTCTGC---
>cerSim1
ATGGAGACCATCTGGATCTACCAGTTCCGCCTCATCGTGATCGGGGACTCCACCGTGGGCAAGTCGTGCCTCCTGCACCGCTTCACCCAGGGCCGCTTTCCCGGGCTGCGCTCCCCCGCCTGCGACCCCACCGTCGGCGTGGACTTCTTCTCCCGCCTGCTGGAGATCGAGCCGGGCAAGAGGATCAAGCTGCAGCTCTGGGACACGGCGGGACAGGAGCGGTTCAGATCAATAACTCGATCTTATTATCGCAACTCAGTTGGTGGATTTTTAGTATTTGACATTACCAACCGACGATCTTTTGAACATGTGAAAGATTGGCTAGAAGAAGCAAAAATGTATGTACAGCCGTTTCGGATTGTATTTCTGCTAGTGGGACATAAATGTGATTTAGCTTCAAAACGCCAAGTTACAAGGGAAGAAGCTGAAAAACTGTCAGCAGACTGTGGTATGAGGTATATAGAAACCTCAGCAAAAGATGCTACGAATGTTGAGGAATCCTTCACGATCTTAACAAGAGACATATATGAGCTTATTAAAAGGGGAGAAATTTGTATTCAGGATGGCTGGGAAGGGGTTAAAAGTGGTTTTGTTCCAAATACTGTGCATTCTTCTGAGGAAGCAGTCAAGCCCAAGAAAGAGTGCTTCTGC---
>HLmolMol2
ATGGAAACAATTTGGATCTACCAGTTCCGCCTCATCGTGATCGGGGACTCCACCGTTGGCAAGTCGTGCCTCCTGCACCGCTTCACCCAGGGCCGCTTCCCTGGGCTGCGTTCCCCCGCCTGCGACCCTACAGTCGGAGTGGACTTCTTCTCTCGCCTGCTGGAGATCGAGCCGGGCAAGAGGATCAAGCTGCAGCTCTGGGACACGGCGGGGCAGGAGCGCTTCAGATCAATAACTCGATCTTATTACCGAAACTCAGTTGGTGGATTTTTAGTATTTGACATTACTAACCGACAATCTTTTGAACATGTGAAAGATTGGCTGGAAGAAGCAAAAATGTACGTACAACCATTTCGGATTGTATTTCTGCTAGTGGGACACAAATGTGATTTAGCTTCACAACGTCAAGTTACAAGGGAAGAAGCTGAAAAACTGTCAGCAGACTGTGGCATGAAGTATATAGAAACCTCAGCAAAAGATGCTACAAATGTTGAGGAATCCTTCACTATCTTGACAAGAGACATATATGAACTTATCAAAAGGGGAGAGATTTGTATTCAGGATGGCTGGGAAGGAGTTAAAAGTGGTTTTGTTCCGAATACTGTGCATTCTTCTGAGGAAGCAGTGAAGCCCAGGAAAGAGTGCTTCTGC---
>dasNov3
ATGGAGACCATCTGGATCTACCAGTTCCGTCTCATCGTGGTCGGGGACTCCACGGTGGGCAAGTCGTGCCTCCTGCACCGCTTCACGCAGGGCCGCTTCCCGGGGCTGCGCTCCCCCGCCTGCGACCCCACGGTCGGCGTGGACTTCTTCTCCCGCCTGCTGGAGATCGAGCCGGGCAAGCGCATCAAGCTGCAGCTGTGGGACACGGCGGGGCAAGAGCGCTTCAGATCAATAACTCGATCTTATTACCGCAACTCAGTTGGTGGATTTTTAGTGTTTGACATTACTAACCGACGATCTTTTGAACATGTGAGAGATTGGCTAGAAGAAGCAAAAATGCATGTACAGCCATTTCAGATTATATTTCTGCTAGTTGGACATAAATGTGATTTAGCTTCACAACGTCAAGTTACAAGGGAAGAAGCTGAAAAACTGTCAGCAGACTGTGGTATGAAGTATATAGAAACTTCAGCAAAAGATGCTACAAACGTAGAAGAATCCTTCACAATCTTGACAAGAGACATATATGAACTTATTAAAAAGGGAGAGATTTGTATTCAGGATGGCTGGGAAGGGGTTAAAAGTGGTTTTGTTCCAAATACTGTGCATTCTTCTGAGGAAGCAGTAAAGCCCAGGAAAGAGTGCTTCTGC---
>oryAfe1
ATGGAGACCATCTGGATCTACCAGTTCCGCCTCATCGTGATCGGAGACTCCACCGTGGGCAAGTCGTGCCTCCTACACCGCTTCACCCAGGGCCGCTTCCCGGGACTGCGCTCCCCTGCCTGCGACCCAACCGTCGGCGTGGACTTCTTCTCCCGCCTGCTGGAGATCGAGCCGGGCAAGAGGATCAAGCTGCAGCTGTGGGACACAGCGGGGCAGGAACGGTTCAGATCAATAACTCGATCTTATTACCGCAACTCAGTTGGTGGATTTTTAGTATTTGACATTACTAATCGACGATCCTTTGAACATGTGAGAGATTGGCTAGAAGAAGCAAAAATGCATGTACAGCCATTTCGGATTGTATTTCTGCTAGTGGGACATAAATGTGATTTAGCTTCACAACGCCAAGTTACAAGGGAAGAAGCTGAAAAACTGTCAGCAGACTGTGGCATGAAGTATATAGAAACCTCAGCAAAAGATGCCACAAATGTTGAAGAATCCTTCACAATGTTGACAAGAGACATATATGAACTTATTAAAAAGGGAGAAATTTGTATTCAGGATGGCTGGGAAGGGGTTAAAAGTGGTTTTGTTCCAAATACTGTGCATTCTTCTGAGGAAGCAGTAAAGCCCAGGAAGGAGTGCTTCTGC---
>ponAbe2
ATGGAGACCATCTGGATCTACCAGTTCCGCCTCATCGTGATCGGGGACTCCACCGTGGGCAAGTCCTGCCTCCTGCACCGCTTCACCCAGGGCCGCTTCCCCGGGCTGCGCTCCCCCGCCTGCGACCCCACCGTCGGCGTGGACTTCTTCTCCCGCCTGCTGGAGATCGAGCCGGGCAAGAGGATCAAGCTACAGCTCTGGGACACGGCGGGACAGGAGCGGTTCAGATCAATAACCCGATCTTATTACCGCAACTCAGTTGGTGGATTTTTAGTATTTGACATTACTAACAGACGATCTTTTGAACATGTGAAAGATTGGCTAGAAGAAGCAAAAATGCATGTGCAGCCATTTCGGATTGTATTTCTGCTCGTGGGACATAAATGTGATTTAGCTTCACGACGTCAAGTTACAAGGGAAGAAGCTGAAAAACTGTCAGCAGACTGTGGAATGAAGTATATAGAAACCTCAGCAAAGGATGCTACAAATGTTGAAGAATCCTTCACAATCTTGACAAGAGACATATATGAACTTATTAAAAAGGGAGAAATTTGTATTCAGGATGGCTGGGAAGGGGTTAAAAGTGGTTTTGTTCCAAATACTGTGCATTCTTCTGAGGAAGCAGTAAAGCCCAGGAAAGAATGCTTCTGC---
>HLphyDis3
ATGGAGACCATATGGGTCTACCAGTTCCGCCTCATCGTGATCGGGGACTCCACCGTGGGCAAGTCGTGCCTCCTGCACCGTTTCACTCAGGGCCGCTTTCCCGGGCTGCGCTCCCCCGCCTGCGACCCCACCGTCGGGGTAGACTTCTTCTCCCGCCTGCTGGAGATCGAACCTGGCAAAAGGATCAAGCTGCAGCTCTGGGACACGGCGGGTCAGGAGCGGTTCAGATCAATAACTCGATCTTATTACCGCAACTCAGTTGGTGGATTTTTAGTATTTGACATAACTAACCGACGATCTTTTGAACATGTGAAAGATTGGCTAGAAGAAGCAAAAATGCACGTACAGCCATTTCGGATTGTATTTCTGCTAGTGGGACACAAATGTGATTTAGCTTCACAACGTCAAGTCACAAGAGAAGAAGCTGAAAAACTGTCAGCAGACTGTGGAATGAAGTATATAGAAACCTCAGCAAAAGATGCTACAAATGTTGAGGAATCCTTCACTATCTTAACAAGAGACATATATGAACTTATCAAAAGGGGAGAGATTTGTATTCAGGATGGCTGGGAAGGGGTTAAAAGTGGTTTTGTCCCAAATACTGTGCATTCTTCTGAAGAAGCAGTGAAACCCAGGAAAGAGTGCTTCTGC---
>HLrhiFer5
ATGGAGACCATCTGGATCTACCAGTTCCGCCTCATAGTGATCGGGGACTCCACCGTGGGCAAGTCGTGCCTCCTGCACCGCTTCACCCAGGGCCGCTTTCCCGGACTGCGCTCCCCAGCCTGCGACCCTACGGTCGGCGTGGACTTCTTCTCCCGCTTGCTGGAGATCGAACCCGGCAAGAGGATCAAGCTGCAGCTCTGGGACACGGCGGGACAGGAGCGGTTCAGATCAATAACTCGATCTTACTACCGCAACTCAGTTGGTGGATTTTTAGTATTTGACATTACTAACCGACGATCTTTTGAACATGTGAAAGATTGGCTAGAAGAAGCAAAAATGCACGTGCAGCCATTTCAGATTATATTTCTGCTAGTGGGACATAAATGTGATTTAGCTTCACAACGTCAAGTTACAAGGGAAGAAGCTGAAAAACTGTCAGCAGACTGTGGTATGAAGTATATAGAAACCTCAGCAAAAGATGCTACAAATGTTGAGGAATCCTTCACGATCTTGACAAGAGACATATATGAACTTATCAAAAGGGGAGAAATTTGTATTCAGGATGGCTGGGAAGGGGTTAAAAGTGGTTTTGTTCCAAATACTGTACATTCTTCTGAGGAAGCAGTGAAGCCCAGGAAAGAGTGCTTCTGC---
>HLrouAeg4
ATGGAGACCATCTGGATCTACCAGTTCCGCCTCATCGTGATCGGGGACTCCACCGTGGGCAAGTCGTGCCTGCTGCATCGCTTCACCCAGGGCCGCTTTCCTGGGCTGCGCTCCCCCGCCTGTGACCCCACCGTCGGCGTGGACTTCTTCTCTCGCCTGCTGGAAATCGAGCCGGGCAAGAGGATAAAGCTGCAGCTCTGGGACACGGCGGGACAGGAGCGGTTCAGATCAATAACTCGATCTTATTACCGCAACTCAGTTGGTGGATTTTTAGTATTTGACATTACTAACCGGCGATCTTTTGAACATGTGAAAGATTGGCTAGAAGAAGCAAAAATGCACGTACAGCCGTTTCAGATTGTATTTCTGCTAGTGGGACATAAATGTGATTTAGCTTCAAAACGTCAAGTTACAAGGGAAGAAGCTGAAAAACTGTCAGCAGACTGTGGTATGAAGTATATAGAAACCTCAGCAAAAGATGCTACAAATGTTGAGGAATCCTTCACGATCTTGACAAGAGACATATATGAACTTATCAAAAGGGGAGAAATTTGTATTCAGGATGGCTGGGAAGGGGTTAAAAGTGGTTTTGTTCCAAATACTGTGCATTCTTCTGAGGAAGCTGTGAAGCCCAGGAAAGAGTGCTTCTGC---
>calJac3
ATGGAGACCATCTGGATCTACCAGTTCCGCCTCATCGTGATCGGGGACTCCACCGTGGGCAAGTCCTGCCTCCTGCACCGCTTCACCCAGGGCCGCTTCCCCGGGCTGCGCTCCCCCGCCTGCGACCCCACCGTCGGCGTGGACTTCTTCTCCCGCCTGCTGGAGATCGAGCCGGGCAAGAGGATCAAGCTGCAGCTCTGGGACACGGCGGGACAGGAGCGGTTCAGATCAATAACTCGATCTTATTACCGCAACTCAGTTGGTGGATTTTTAGTATTTGACATTACTAACCGACGATCTTTTGAACACGTGAAAGATTGGCTAGAAGAGGCAAAAATGCACGTACAGCCATTTCGGATTGTATTTCTGCTAGTGGGACATAAATGTGATTTAGCTTCACAACGTCAGGTTACAAGGGAAGAAGCTGAAAAACTGTCAGCAGACTGTGGAATGAAGTATATAGAAACCTCAGCAAAGGATGCTACAAACGTCGAAGAATCCTTCACAATCTTGACAAGAGACATATATGAACTTATTAAAAAGGGAGAAATTTGTATTCAGGATGGCTGGGAAGGGGTTAAAAGTGGTTTTGTTCCAAATACTGTGCATTCTTCTGAGGAAGCGGTAAAGCCCAGGAAACAGTGCTTCTGC---
>saiBol1
ATGGAGACCATCTGGATCTACCAGTTCCGCCTCATCGTGATCGGGGACTCCACCGTGGGCAAGTCCTGCCTCCTGCACCGCTTCACCCAGGGCCGCTTCCCCGGGCTGCGCTCCCCCGCCTGCGACCCCACCGTCGGCGTGGACTTCTTCTCCCGCCTGCTGGAGATCGAACCGGGCAAGAGGATCAAGCTGCAGCTCTGGGACACGGCGGGACAGGAGCGGTTCAGATCAATAACTCGATCTTATTACCGCAACTCAGTTGGTGGATTTTTAGTATTTGACATTACTAACCGACGATCTTTTGAACATGTGAAAGATTGGCTAGAAGAAGCAAAAATGCACGTACAGCCATTTCGGATTGTATTTCTGCTAGTGGGACATAAATGTGATTTAGCTTCACAACGCCAAGTTACAAGGGAAGAAGCTGAAAAACTGTCAGCAGACTGTGGAATGAAGTATATAGAAACCTCAGCAAAGGATGCTACAAATGTTGAAGAATCCTTCACAATCTTGACAAGAGACATATATGAACTTATTAAAAAGGGAGAAATTTGTATTCAGGATGGCTGGGAAGGGGTTAAAAGTGGTTTTGTTCCAAATACTGTGCATTCTTCTGAGGAAGCAGTAAAGCCCAGGAAAGAGTGCTTCTGC---
>triMan1
ATGGAGACCATCTGGATCTACCAGTTCCGCGTCATCGTGATCGGAGACTCCACCGTGGGCAAGTCGTGCCTCCTGCACCGCTTCACCCAGGGCCGCTTCCCGGGGCTGCGCTCCCCCGCCTGCGACCCCACCGTCGGCGTGGACTTCTTCTCCCGCCTGCTGGAGATCGAGCCGGGCAAGAGGATCAAGCTGCAGCTGTGGGACACGGCGGGGCAGGAGCGGTTCAGATCAATAACTCGATCTTATTACCGCAATTCAGTTGGTGGATTTTTAGTATTTGATATTACTAACCGACGATCCTTTGAACATGTGAGAGACTGGCTAGAAGAAGCAAAAATGCATGTACAGCCATTTCGAATTGTATTTCTCCTAGTGGGACATAAATGTGATTTAGCCTCACAACGTCAAGTTACAAGGGAAGAAGCGGAAAAACTGTCAGCAGACTGTGGTATGAGATATATAGAAACCTCAGCAAAAGATGCCACAAATGTTGAGGAATCCTTCACAATCTTGACAAGAGACATATATGAACTTATTAAAAAGGGAGAAATTTGTATTCAGGATGGCTGGGAAGGGGTTAAAAGCGGTTTTGTTCCAAATACTGTGCATTCTTCTGAGGAAGCAGTGAAGCCCAGGAAAGAGTGCTTCTGC---
>felCat8
ATGGAGACCATCTGGATCTACCAGTTCCGCCTCATCGTGATCGGGGACTCGACGGTGGGCAAGTCGTGCCTCCTGCACCGCTTCACGCAGGGCCGCTTCCCGGGGCTGCGCTCGCCCGCCTGCGACCCCACGGTCGGCGTGGACTTCTTCTCCCGCCTGCTGGAGATCGAGCCGGGCAAGAGGATCAAGCTGCAGCTGTGGGACACGGCGGGGCAGGAGCGCTTCAGATCAATAACTCGATCTTATTACCGCAACTCAGTTGGCGGATTTTTAGTATTTGACATTACCAACCGACGATCTTTTGAACACGTGAAAGATTGGCTGGAAGAAGCAAAAATGCACGTACAGCCATTTCGGATTGTGTTTCTGCTGGTGGGACATAAATGTGACCTGGCTTCGCGACGTCAGGTTACAAGGGAAGAAGCTGAAAAGCTGTCAGCAGACTGTGGTATGAAGTATATAGAAACCTCAGCGAAGGATGCCACAAATGTGGAGGAATCCTTTACAATCCTGACCAGAGACATATATGAACTTATCAAAAGGGGAGAGATTTGTATTCAAGATGGCTGGGAAGGGGTTAAAAGCGGCTTTGTTCCGAATACGGTGCATTCTTCTGAGGAAGCGGTAAAACCCAGGAAAGAATGCTTCTGC---
>hetGla2
ATGGAGACCATCTGGATCTACCAGTTCCGCCTCATCGTGATCGGGGACTCCACGGTGGGCAAGTCTTGTCTGCTGCACCGCTTCACCCAGGGCCGCTTCCCCGGGCTGCGCTCCCCCGCCTGCGACCCCACGGTCGGCGTGGACTTCTTCTCCCGCCTGCTGGAGATCGAGCCGGGCAAGAGGATCAAGCTGCAGCTCTGGGACACTGCGGGGCAGGAGCGGTTCAGATCAATAACTCGATCCTATTATCGCAACTCAGTTGGTGGATTTTTAGTATTTGACATTACTAACCGACGATCTTTTGAACATGTGAAAGATTGGCTAGAAGAAGCAAAAATGCATGTACAGCCATTTCAGATTGTATTTCTGCTGGTGGGACACAAATGCGATTTAGCTTCACAACGTCAAGTCACAAGGGAAGAAGCTGAAAAACTGTCTGCAGACTGTGGAATAAAGTATATAGAAACCTCTGCCAAAGATGCAACAAACATTGAGGAATCCTTCACAATCTTGACCCGAGACATTTATGAACTTATTAAAAAGGGAGAAATTTGTATTCAGGATGGTTGGGAAGGGGTTAAAAGTGGTTTTGTTCCAAATACTGTGCATTCTTCTGAGGAAGCAGTGAAGCCCAGGAAAGAGTGCTTCTGT---
>speTri2
ATGGAGACCATCTGGATTTACCAGTTCCGCCTCATCGTGATCGGGGACTCCACCGTGGGCAAGTCGTGCCTCTTGCACCGCTTCACCCAGGGCCGCTTCCCCGGGCTGCGCTCCCCTGCCTGCGACCCCACGGTCGGCGTGGACTTCTTCTCCCGCCTGCTGGAGATCGAGCCGGGCAAAAGGATAAAGCTGCAGCTCTGGGACACGGCGGGACAGGAGCGGTTCAGATCAATAACTCGATCCTATTACCGCAACTCAGTTGGTGGATTTTTAGTATTTGACATTACTAACCGACGATCTTTTGAACATGTAAAAGATTGGCTAGAAGAAGCAAAAATGCACGTACAGCCATTTCAGATTGTATTTCTACTGGTGGGACATAAGTGTGATTTAGCTTCACAACGTCAAGTGACAAGGGAAGAAGCTGAAAAACTGTCAGCAGACTGTGGAATGAAGTATATAGAAACCTCAGCAAAAGATGCTACAAATGTAGAGGAATCCTTCACAATCTTGACAAGAGACATATATGAACTTATTAAAAAGGGAGAAATTTGTATTCAGGATGGCTGGGAAGGAGTTAAAAGTGGTTTTGTTCCAAATACTGTGCATTCTTCCGAGGAAGCAGTAAAGCCCAGGAAGGAGTGCTTTTGC---
>susScr11
ATGGAGACCATCTGGATCTACCAGTTCAGACTCATCGTGATAGGGGACTCCACCGTGGGCAAGTCGTGCCTCCTGCACCGCTTCACTCAGGGCCGCTTCCCCGGGCTGCGCTCCCCCGCCTGCGACCCCACTGTCGGCGTGGACTTCTTCTCCCGCCTGTTGGAAATCGAGCCGGGCAAGAGGATCAAGCTGCAGCTCTGGGACACGGCGGGACAGGAGCGGTTCAGATCAATAACTCGATCTTATTACCGCAACTCGGTTGGTGGATTTTTAGTATTTGACATTACTAACCGACGATCTTTTGAACATGTGAAAGATTGGCTAGAAGAAGCAAAAATGCACGTACAGCCATTTCGAATTGTCTTTCTGCTAGTGGGACATAAATGTGATTTAGCTTCACAACGTCAAGTTACAAGGGAAGAAGCCGAAAGACTGTCAGCAGACTGTGGTATGAAGTATATAGAAACCTCAGCAAAAGATGCTACAAATGTTGAGGAATCCTTCACTATCTTGACAAGAGACATATATGAGCTTATTAAACGGGGAGAAATTTGTATTCAGGATGGCTGGGAAGGGGTTAAAAGTGGTTTCGTTCCAAATACTGTGCATTCTTCTGAGGAAGCAGTAAAGCCCAGGAAAGAGTGCTTCTGC---
>bosTau8
ATGGAGACCATCTGGATCTACCAGTTCCGCCTCATCGTCATCGGGGACTCCACCGTGGGAAAGTCGTGCCTCCTGCACCGCTTCACTCAGGGCCGCTTTCCTGGGCTGCGCTCCCCAGCCTGCGACCCCACCGTCGGCGTGGACTTCTTCTCCCGCCTGCTGGAGATCGAGCCCGGCAAGAGGATAAAGCTGCAGCTCTGGGACACGGCGGGACAGGAACGGTTCAGATCAATAACTCGATCTTATTACCGCAACTCGGTTGGTGGATTTTTAGTATTTGACATTACTAACCGACGGTCTTTTGAACACGTGAAAGATTGGCTGGAAGAAGCAAAAATGCACGTGCAGCCATTTCAGATTGTATTTCTGCTAGTGGGACATAAATGTGATTTAGCTTCACAACGTCAAGTTACACGGGAAGAAGCTGAAAAACTGTCAGCAGACTGTGGTATGAAGTATATAGAAACCTCAGCAAAAGATGCTACGAATGTTGAGGAATCCTTCACTATCTTGACAAGAGACATATATGAACTTATTAAAAGGGGAGAGATTTGTATTCAGGATGGCTGGGAAGGGGTTAAAAGTGGTTTTGTTCCAAATACTGTGCATTCTTCTGAGGAAGCAGTAAAGCCCAGGAAAGAGTGCTTCTGC---
>HLcamFer2
---------------------------------------------------------------------------------------------------------------------------------------------------------------------------------------------------------------------------------A--TCAATAACTCGATCTTATTACCGCAACTCGGTTGGTGGATTTTTGGTATTTGACATTACTAACCGACGATCTTTTGAGCATGTGAAAGACTGGCTAGAAGAAGCAAAAATGCATGTACAGCCATTTCGGATTGTGTTTCTGCTGGTGGGACATAAATGTGATTTAGCCTCGCAACGTCAAGTCACAAGGGAAGAAGCCGAAAGACTGTCCGCAGACTGTGGGATGAAGTATATAGAAACCTCGGCAAAAGATGCTACAAATGTAGAGGAATCCTTCACCATCTTGACAAGAGACATCTACGAGCTTATTAAACGGGGAGAAATTTGTATTCAGGATGGCTGGGAAGGGGTTAAAAGCGGTTTTGTTCCAAATACCGTGCATTCTTCTGAGGAAGCAGTAAAGCCCAGGAAAGAGTGCTTCTGTTG-
>cavPor3
ATGGAGACCATCTGGGTCTACCAGTTCCGCCTCATCGTGATCGGGGACTCCACCGTGGGCAAGTCGTGCCTGCTGCACCGCTTCACCCAGGGCCGCTTCCCCGGGCTGCGCTCCCCCGCCTGCGACCCCACCGTCGGCGTGGACTTCTTCTCCCGCCTGCTGGAGATCGAGCCGGGCAAGAGGATCAAGCTGCAGCTCTGGGACACGGCGGGGCAGGAGCGGTTCAGATCAATAACTCGATCATATTACCGCAACTCAGTTGGTGGATTTTTAGTATTTGACATTACTAACCGACGATCTTTCGAACATGTGAAAGATTGGCTAGAAGAAGCAAAAATGCACGTACAGCCATTTCAGATCGTATTTCTGCTAGTGGGACATAAATGCGATTTAGCTTCACAACGTCAGGTTACAAGGGAAGAAGCTGAAAAACTTTCTGCAGACTGTGGAATGAAATACATTGAAACCTCAGCCAAAGATGCAACAAACGTTGAGGAATCCTTCACAATCCTGACACGAGACATTTATGAACTTATTAAAAAGGGAGAAATTTGTATTCAGGATGGCTGGGAAGGGGTTAAGAGTGGTTTTGTTCCAAATACTGTACATTCTTCTGAGGAAGCAGTGAAGCCCAGGAAGGAGTGCCTCTGC---
>mm10
ATGGAGACTATTTGGATCTATCAGTTCCGCCTTATTGTGATCGGAGACTCCACGGTGGGCAAGTCGTGCCTTCTGCACCGCTTCACCCAGGGCCGCTTCCCAGGGCTGCACTCCCCCGCCTGCGACCCCACAGTCGGCGTGGACTTCTTCTCGCGCCTGCTGGAGATTGAGCCGGGCAAGAGGATCAAGCTGCAGCTCTGGGACACGGCGGGGCAGGAGCGCTTCAGATCAATAACTCGATCCTATTACCGCAACTCAGTTGGAGGATTTTTAGTGTTTGACATTACTAACCGACGGTCTTTTGAACATGTGAAAGATTGGCTAGAAGAAGCAAAAATGCATGTACAGCCTTTTCAGATTGTATTTCTACTGGTGGGACATAAATGTGACCTGGCTTCGCAACGCCAGGTTTCAAGGGAAGAAGCTGAAAGACTGTCAACAGACTGTGGAATGAAGTACATAGAGACCTCAGCCAAGGACGCGACAAACGTTGAAGAGTCCTTTACAATCCTGACAAGAGACATATATGAGCTTATCAAAAAAGGAGAGATTTGTATTCAGGATGGATGGGAAGGGGTTAAAAGTGGTTTCGTTCCAAATACTGTGCATTCTTCTGAGGAAGCAGTCAAGCCCAGAAAAGAGTGCTTCTGT---
>musFur1
ATGGAGACCATCTGGATCTACCAGTTCCGCCTCATCGTGATCGGGGACTCCACGGTGGGCAAGTCGTGCCTCCTGCACCGCTTCACGCAGGGCCGCTTCCCCGGGCTGCGCTCCCCCGCCTGCGACCCCACGGTCGGCGTGGACTTCTTCTCCCGCCTGCTGGAGATCGAGCCCGGCAAGCGGATCAAGCTGCAGCTGTGGGACACGGCGGGGCAGGAGCGCTTCAGATCAATAACACGATCTTACTACCGCAACTCAGTTGGTGGGTTTTTGGTGTTTGACATCACCAACCGACGGTCTTTCGAACACGTGAAAGATTGGCTGGAGGAGGCAAAAATGCACGTGCAGCCGTTTCGGATTGTGTTTCTGCTGGTGGGGCACAAGTGTGACTTGGCTTCGCGACGTCAGGTGACGAGGGAAGAAGCCGAAAACCTGTCCGCAGACTGTGGTATGAAGTATATAGAAACCTCTGCCAAAGACGCCACAAATGTCGAGGAATCCTTCACCATCTTGACGAGAGACATTTATGAGCTTATTAAAAGGGGGGAAATTTGTATTCAGGATGGCTGGGAAGGGGTTAAAAGTGGTTTTGTTCCAAATACTGTGCATTCTTCCGAGGAGGCAGTGAAGCCCAGAAAAGAGTGCTTCTGC---
>eriEur2
ATGGAGACCATCTGGATCTATCAGTTCCGCCTCATCGTGATCGGGGACTCCACCGTGGGCAAGTCGTGCCTGCTGCACCGCTTCACCCAGGGCCGCTTCCCGGGGCTGCGCTCGCCCGCCTGCGACCCCACGGTCGGCGTAGACTTCTTCTCGCGCCTGCTGGAGATCGAGCCCGGCAAGCGCATCAAGCTGCAGCTCTGGGACACTGCGGGGCAGGAGCGCTTCAGATCAATAACTCGATCTTATTACCGCAACTCAGTTGGTGGGTTCTTAGTATTTGATATTACTAACCGGCGATCGTTTGAACATGTGAAAGATTGGCTAGAAGAAGCAAAAATGCACGTACAGCCGTTTCGGATTATCTTTTTGCTTGTGGGACATAAATGTGACTTAGCTTCACGACGGCAGGTCACAAGAGAAGAAGCTGAAAAACTGTCAGCAGACTGTGGCATGAAGTACATAGAAACATCAGCAAAAGATGCTACTAATGTTGAGGAGTCCTTCACAATCCTGACAAGAGAAATATATGAACTTATTAAAAGGGGAGAAATTTGTATTCAGGATGGCTGGGAAGGGGTTAAAAGTGGTTTTGTTCCAAACACTGTGCATTCTTCTGAGGAAGCAGTAAAGCCCAGGAAAGAGTGCTTCTGC---
>micOch1
ATGGAGACTATCTGGATCTACCAGTTCCGCCTCATCGTGATCGGGGACTCCACGGTGGGCAAGTCTTGCCTCCTGCACCGCTTCACCCAGGGCCGCTTCCCAGGTCTGCGCTCCCCCGCCTGCGACCCCACGGTTGGAGTCGACTTCTTCTCGCGCCTACTGGAAATTGAGCCCGGCAAGAGGATCAAGCTGCAGCTCTGGGACACGGCGGGGCAGGAGCGCTTCAGATCAATAACTCGATCCTATTATCGCAACTCAGTTGGAGGATTTTTAGTATTTGACATTACTAACCGACGGTCTTTTGAACATGTGAAAGATTGGCTGGAAGAAGCGAAAATGCACGTACAGCCTTTTCATATTATATTTCTCCTGGTGGGACACAAATGTGATTTAGCATCACAACGTCAGGTGTCAAGGGAAGAAGCCGAGAAACTATCGACAGACTGTGGAATGAAATATATAGAAACCTCAGCAAAAGATGCTACAAATGTTGAGGAGTCCTTCACAATCTTGACAAGAGACATATATGAACTTATTAAGAAGGGAGAGATTTGTATTCAGGATGGCTGGGAAGGGGTTAAAAGTGGTTTTGTTCCAAATACTGTGCATTCTTCTGAGGAGGCAGTTAAGCCCAGGAGAGAGTGCTTCTGC---
>criGri1
ATGGAGACTATCTGGATCTACCAGTTCCGCCTCATCGTGATCGGGGACTCTACGGTGGGCAAGTCGTGCCTCCTGCACCGCTTCACCCAGGGCCGCTTCCCAGGGCTGCGCTCCCCTGCCTGCGACCCCACGGTTGGAGTCGACTTCTTCTCGCGCCTGCTGGAGATTGAGCCTGGCAAGAGGATCAAGCTGCAGCTCTGGGACACCGCAGGGCAGGAGCGCTTCAGATCAATAACTCGATCCTATTACCGCAACTCTGTTGGTGGATTTTTAGTATTTGACATTACTAACCGACGGTCTTTTGAACATGTGAAAGATTGGCTAGAAGAAGCGAAAATGCATGTACAGCCTTTTCATATTATATTTCTACTGGTGGGACATAAATGTGACTTAGCTTCACAACGCCAGGTGTCAAGGGAAGAAGCTGAGAAGTTATCAACAGACTGTGGAATGAAGTATATAGAAACCTCAGCAAAAGACGCTACAAATGTTGAGGAATCCTTCACAATCTTGACAAGAGACATCTATGAACTTATTAAGAAGGGAGAGATTTGTATTCAGGATGGCTGGGAAGGTGTTAAAAGTGGTTTTGTTCCGAATACTGTGCATTCTTCTGAGGAAGCAGTAAAGCCCAGGAGAGAGTGCTTCTGC---
>HLturTru3
ATGGAGACCATCTGGATCTACCAGTTCCGCCTCATCGTGATCGGGGACTCCACAGTGGGCAAGTCGTGCCTCCTGCACCGCTTCACTCAGGGCCGCTTTCCCGGGCTGCGCTCCCCAGCCTGCGACCCCACTGTCGGCGTGGACTTCTTCTCCCGCCTGCTGGAGATCGAGCCGGGCAAGAGGATCAAGCTGCAGCTCTGGGACACGGCGGGACAGGAGCGGTTCAGATCAATAACTCGATCTTATTACCGCAACTCGGTTGGTGGATTTTTAGTATTTGACATTACTAACCGACGATCTTTTGAACATGTGAAAGATTGGCTAGAAGAAGCAAAAATGCGTGTACATCCATTTCAGATTGTATTTCTGCTAGTGGGACATAAATGTGATTTAGCTTCACAACGTCAAGTTACAAGGGAAGAAGCTGAAAGACTGTCAGCAGACTGTGGTATGAAGTATATAGAAACCTCAGCAAAAGATGCTACAAATGTTGAGGAATCCTTCACTATCTTGACAAGAGACATATATGAGCTTATTAAAAGGGGAGAAATTTGTATTCAGGATGGCTGGGAAGGGGTTAGAAGTGGTTTCGTTCCAAATACTGTGCATTCTTCTGAGGAAGCAGTAAAACCAAGGAAAGAGTGCTTCTGC---
>oryCun2
ATGGAGACCATCTGGATCTACCAGTTCCGCCTCATCGTGATCGGGGACTCCACCGTGGGCAAGTCGTGCCTCCTGCACCGCTTCACCCAGGGCCGCTTCCCCGGGCTGCGCTCCCCTGCCTGCGACCCCACAGTCGGCGTGGACTTCTTCTCGCGCCTGCTGGAGATCGAGCCGGGCAAGAGGATCAAGCTGCAGCTCTGGGACACGGCGGGACAGGAGAGGTTCAGGTCAATAACTCGATCTTACTACCGCAACTCAGTTGGTGGATTTTTAGTATTTGACATTACTAACCGGCGATCTTTTGAACACGTGAAAGATTGGTTGGAGGAGGCAAAAATGTATGTACAACCATTCCGGATTGTGTTTCTGCTAGTGGGACATAAATGTGATTTAGCTTCACAACGTCAAGTTACAAGGGAAGAAGCTGAAAAATTGTCAGCAGACTGTGGTATGAAGTACATAGAAACCTCAGCCAAAGATGCTACGAATGTTGAGGAGTCCTTCACCATCTTGACAAGAGACATATATGAACTAATTAAAAAGGGAGACATTTGTATTCAGGATGGCTGGGAAGGGGTTAAAAGTGGTTTTGTTCCAAATACTGTGCATTCTTCTGAGGAAGCAGTAAAGCCCAGGAAAGAGTGCTTTTGC---
>ochPri3
ATGGAGACCATCTGGATCTACCAGTTCCGCCTCATCGTGATCGGGGACTCCACGGTGGGCAAGTCGTGCCTCCTGCACCGCTTCACCCAGGGCCGCTTCCCGGGACTACGCTCGCCCGCCTGCGACCCCACAGTCGGCGTGGACTTCTTCTCGCGCCTGCTGGAGATCGAGCCGGGCAAGAGGATCAAGCTGCAGCTCTGGGACACGGCGGGACAGGAGAGGTTCAGATCAATAACTCGATCTTACTACCGCAACTCAGTTGGTGGATTTTTAGTATTTGACATTACTAACCGTCGATCTTTTGAACACGTGAAAGATTGGCTGGAAGAAGCAAAAATGTATGTGCAGCCATTTCGGATTGTGTTTCTGCTAGTGGGACATAAATGTGATCTAGCTTCACAACGTCAGGTTACAAGGGAAGAAGCTGAAAAACTGTCAGCAGACTGTGGTATGAAGTACATAGAAACCTCAGCCAAAGATGCTACGAATGTTGAAGAATCCTTCACCATCCTGACAAGAGATATCTATGAGCTTATCAAAAAGGGCGACATTTGTATTCAGGATGGCTGGGAAGGGGTTAAAAGTGGTTTTGTTCCGAATACTGTGCATTCTTCTGAGGAAGCAGTGAAACCCAGGAAGGAGTGTTTCTGC---
>echTel2
ATGGAGACCATCTGGATCTACCAGTTCCGCCTCATCGTGATCGGAGACTCCACCGTGGGCAAGTCATGCCTCCTGCACCGCTTCACCCAGGGCCGCTTTCCGGGCCTGCGCTCCCCCGCCTGCGACCCCACAGTGGGCGTGGACTTCTTCTCCCGCCTGCTGGAGATCGAGCCCGGCAAGAGGATCAAGCTGCAGCTGTGGGACACGGCGGGGCAGGAGCGGTTCAGGTCAATAACTCGCTCTTACTACCGCAACTCAGTTGGTGGATTTTTAGTATTTGACATCACTAACCGACGATCCTTTGAACATGTGAGAGATTGGCTAGAAGAAGCAAAAATGTATGTACAGCCATTTCGGATTGTGTTTCTGCTAGTTGGACACAAGTGTGATTTAGCTTCACACCGTCAAGTTTCAAGGGAAGAAGCTGAAAAACTGTCCGCAGACTGTGGCATGAAATATATAGAAACCTCAGCAAAAGACGCCACAAATGTTGAAGAATCGTTCACAATCTTGACAAGAGACATCTATGAACTTATTAAAAAGGGAGAGATTTGTATTCAGGATGGCTGGGAAGGGGTCAAAAGTGGTTTTGTTCCGAATACTGTGCATTCTTCTGAGGAAGCAGTAAAGCCCAGGAAAGAGTGCCTATGC---
>HLmanJav1
---------------------------------------------------------------------------------------------------------------------------------------------------------------------------------------------------------------------------------A--TCAATAACTCGATCTTACTACCGCAACTCAGTTGGTGGATTTTTAGTATTTGACATTACCAACCGACGGTCTTTTGAACACGTGAAAGATTGGCTAGAAGAAGCAAAAATGCACATACAGCCATTTCGGATTGTATTTCTGTTAGTGGGACACAAATGTGACTTAGCTTCACAGCGCCAAGTTACAAGGGAAGAAGCTGAAAAATTGTCAGCAGACTGTGGTATGAAGTATATAGAAACTTCAGCAAAAGATGCTACAAATGTTGAGGAATCCTTTACGATTTTGACACGAGATATATATGAACTTATTAAAAGAGGAGAAATCCGTATTCAGGATGGCTGGGAAGGGGTTAAAAGTGGTTTTGTTCCAAATACTGTGCATTCTTCTGAGGAAGCAGTAAAGCCCAGAAAAGAGTGCTTCTGCTG-
>rn6
ATGGAGGCTATTTGGATCTACCAGTTCCGCCTCATCGTGATCGGTGACTCCACGGTAGGCAAGTCGTGCCTTCTGCACCGCTTCACCCAAGGCCGCTTCCCAGGGCTGCGCTCCCCGGCCTGCGACCCCACAGTCGGCGTGGACTTCTTCTCGCGCCTCCTGGAGATTGAGCCAGGCAAGAGGATCAAGCTGCAGCTTTGGGACACGGCGGGGCAGGAGCGATTCAGATCAATAACTCGATCCTATTACCGCAACTCAGTTGGAGGATTTTTAGTGTTTGACATTACTAACCGACGGTCTTTTGAACATGTGAAAGATTGGCTAGAAGAAGCAAAAATGCATGTGCAGCCTTTTCAGATTGTATTTCTACTGGTGGGACATAAATGTGATCTAGCTTCACAACGTCAGGTTTCAAGGGAGGAAGCTGAGAAACTGTCAAAGGACTGTGGAATGAAGTACATAGAAACCTCAGCAAAGGATGCCACGAATGTTGAAGAGTCCTTTACAATCTTGGCAAGAGACATATATGAACTTATTAAAAAAGGAGACATTTGTATTCAGGATGGATGGGAAGGGGTTAAAAGTGGTTTCGTTCCAAATACTGTGCATTCTTCTGAGGAAGCAGTGAAGCCTAGAAAACAGTGCTTCTGT---
>HLmyoMyo6
ATGGAGACCATTTGGATCTACCAGTTCCGCCTCATCGTGATTGGGGACTCCACGGTGGGCAAGTCGTGCCTCCTGCACCGCTTCACCCAGGGCCGCTTCCCGGGGCTGCGCTCCCCCGCCTGCGACCCCACCGTCGGCGTGGACTTCTTCTCCCGCCTGCTGGAGATCGAGCCGGGCAAGCGGATCAAGCTGCAGCTCTGGGACACGGCGGGGCAGGAGCGCTTCAGATCAATAACTCGATCTTATTACCGCAACTCAGTTGGTGGATTTTTAGTATTTGACATTACTAACCGACGATCTTTTGAACATGTGAAAGATTGGCTGGAAGAAGCAAAAATGCACGTACAGCCATTTCGGATTGTATTTTTGCTAGTGGGACACAAATGCGACTTAGCTTCAATACGTCAAGTTACAAGGGAAGAAGCTGAAAAGCTGTCAGCGGACTGTGGTATGAAGTATATAGAAACCTCAGCAAAAGATGCTACCAATGTTGAGGAATCCTTCACTATCTTGACAAGAGACATCTATGACCTTATCAAAAGGGGAGAGATTTGTATTCAGGATGGCTGGGAAGGGGTGAAAAGTGGTTTTGTTCCAAATACTGTGCATTCTTCTGAGGAAGCAGTGAAGCCCAGGAAAGAGTGCTTCTGC---
>sorAra2
ATGGAGACCATCTGGATCTACCAGTTCCGCCTCATCGTGATCGGGGACTCCACTGTGGGCAAGTCGTGCCTTCTGCACCGCTTCACCCAGGGCCGCTTTCCCGGGCTGCGCGCCCCCGCCTGCGACCCCACAGTCGGCGTGGACTTCTTCTCCCGCCTGCTGGAGATCGAGCCGGGCAAGAGGATCAAGCTGCAGCTCTGGGACACGGCGGGACAGGAGCGGTTCAGATCCATCACTCGCTCTTACTACCGCAACTCAGTGGGTGGATTTTTGGTCTTCGACATCACCAACCGACGCTCTTTCGAACACGTGAAGGACTGGCTGGAGGAAGCCCGGATGCACGTACAGCCCTTCCGGATCGTGTTTCTGCTGGTGGGACACAAGTGTGACTTGGCATCCCAGCGCCAGGTGACGAGGGAAGAAGCTGAGCAGTTGTCCGCAGACTGCGGGATGAAGTACATGGAGACCTCGGCCAAAGATGCCACCAATGTGGAGGAGTCCTTCACCGCCCTCACCAGGGACATCTACGAGCTCGTGAAAAGGGGAGAGATTTGCATCCAGGATGGCTGGGAAGGGGTGAAAAGTGGCTTTGTGCCAAATACTGTGCATTCTTCCGAGGAGGCTGTGAAGCCTCGAGCAGAGTGTCTCTGC---
>tupChi1
ATGGAGACCATCTGGATCTACCAGTTCCGCCTCATCGTCATAGGGGACTCCACCGTGGGCAAGTCGTGCCTCCTGCACCGCTTCACCCAGGGCCGCTTCCCGGGTCTGCGCTCCCCCGCCTGCGACCCCACCGTCGGCGTGGACTTCTTCTCCCGCTTGCTAGAGATCGAGCCAGGCAAGAGGATCAAGCTGCAGCTGTGGGACACGGCGGGACAAGAGCGGGTCCGATCAATAACTCGATCTTACTATCGCAACTCAGTTGGTGGATTTTTAGTATTTGATATTACTAACCGGCGATCCTTTGAACATGTGAAAGATTGGCTAGAAGAAGCAAAAATGCATGTACAGCCATTTCGGATTGTATTTCTGCTAGTGGGACATAAATGTGATTTAGCTTCACAGCGTCAAGTTACAAGAGAAGAGGCTGAAAAACTATCAGCGGACTGTGGTATGAAGTATATCGAAACCTCAGCCAAAGATGCTACAAATGTTGAAGAATCTTTCACAATCTTGACAAGAGACATATATGAACTTATTAAAAAGGGAGAAATTTGTATTCAGGATGGCTGGGAAGGGGTTAAAAGTGGCTTTGTTCCAAATACTGTGCATTCTTCTGAGGAAGCAGTAAAGCCCNNNNNNNNNNNNNNNNNNNNN
>balAcu1
ATGGAGACCATCTGGATCTACCAGTTCCGCCTCATCGTGATCGGGGACTCCACAGTGGGCAAGTCGTGCCTCCTGCACCGCTTCACTCAGGGCCGCTTTCCTGGGCTGCGCTCCCCAGCCTGCGACCCCACCGTCGGCGTGGACTTCTTCTCCCGCCTGCTGGAGATCGAGCCGGGCAAGAGGATCAAGCTGCAGCTCTGGGACACGGCGGGACAGGAGCGGGTCAGATCAATAACTCGATCTTATTACCGCAACTCGGTTGGTGGATTTTTAGTATTTGACATTACTAACCGACGATCTTTTGAACATGTGAAAGATTGGCTAGAAGAAGCAAAAATGCATGTACAACCATTTCAGATTGTATTTCTGCTAGTGGGACATAAATGTGATTTAGCTTCACAACGTCAAGTTACAAGGGAAGAAGCTGAAAGACTGTCAGCAGACTGTGGTATGAAGTATATAGAAACCTCAGCAAAAGATGCTACAAATATTGAGGAATCCTTCACTATCTTGACAAGAGACATATATGAGCTTATTAAAAGGGGAGAAATTTGTATTCAGGATGGCTGGGAAGGGGTTAAAAGTGGTTTCGTTCCTAATACTGTGCATTCTTCTGAGGAAGCAGTAAAACCCAGGACAGAGTGCTTCTGC---
>conCri1
ATGGAGACCATCTGGATCTACCAATTCCGCCTCATCGTGATCGGGGACTCCACCGTGGGCAAGTCGTGCCTCCTGCACCGCTTCACCCAGGGCCGCTTTCCGGGGCTACGCTCCCCTGCTTGCGACCCCACCGTCGGTGTGGACTTCTTTTCCCGCCTGCTGGAAATCGAGCCCGGCAAGAGGATCAAGCTGCAGCTCTGGGACACGGCAGGACAGGAGCGGTTCAGGTCAATAACTCGATCTTACTACCGCAATTCGGTTGGTGGATTTTTAGTATTTGATATTACTAACCGCCGGTCTTTTGAACACGTGAAAGATTGGCTAGAAGAAGCAAAACTGCACGTGCAGCCATTTCGGATAGTGTTTCTGCTGGTGGGACATAAATGTGATCTAGCTTCACAACGTCAAGTCACAAGGGAAGAAGCTGAAATACTGTCTGCAGACTGTGGTATGAGGTATATAGAAACCTCAGCAAAAGATGCCACAAATGTTGAGGAATCCTTCACCATCTTGACAAGAGAGATTTATGAACTGATTAAGAGGGGAGAGATTTGTATTCAGGATGGTTGGGAAGGGGTTAAAAGTGGGTTTGTTCCTAACACGGTGCATTCCTCTGAGGAAGCTGTGAAGCCCAGAAAAGAGTGCTTGTGC---
>lepWed1
ATGGAGACCATCTGGATCTACCAGTTCCGCCTCATCGTGATCGGGGACTCCACGGTGGGCAAGTCGTGCCTCCTGCACCGCTTCACCCAGGGCCGCTTCCCCGGGCTGCGCTCCCCCGCCTGCGACCCCACGGTCGGCGTGGACTTCTTCTCCCGCCTGCTGGAGATCGAGCCGGGCAAGCGGATCAAGCTGCAGCTGTGGGACACGGCGGGGCAGGAGCGCTTCAGATCAATAACTCGATCTTATTACCGCAACTCAGTTGGTGGGTTTTTAGTGTTTGACATCACCAACCGACGCTCTTTCGAACATGTGAAGGATTGGCTAGAAGAGGCAAAAATGCACGTGCAGCCGTTTCGGATTGTGTTTCTGCTGGTGGGACACAAGTGTGACTTGGCTTCACAGCGACAGGTGACTAGGGAAGAAGCCGAAAACCTGTCTGCAGACTGTGGTATGAAGTATATAGAAACCTCCGCAAAAGATGCCACAAACGTCGAGGAGTCCTTTACGATCTTGACAAGAGAGATTTATGAACTTATTAAAAGGGGGGACATTTGTATTCAAGATGGCTGGGAAGGGGTTAGGAGTGGTTTTGTTCCAAATACTGTGCATTCTTCCGAAGAGGCAGTGAAGCCCAGAAAAGAGTGCTTCTGC---
>HLpipKuh2
ATGGAGACCATCTGGATCTACCAGTTCCGCCTCATCGTGATCGGCGACTCCACGGTGGGCAAGTCGTGCCTCCTGCACCGCTTCACGCAGGGCCGCTTCCCGGGGCTGCGCTCCCCCGCCTGCGACCCCACGGTCGGCGTGGACTTCTTCTCGCGCCTGCTGGAGATCGAGCCCGGCAAGAGGATCAAGCTGCAGCTCTGGGACACGGCGGGGCAGGAGCGCTTCAGATCAATAACTCGATCTTATTACCGCAACTCAGTTGGTGGATTTTTAGTATTTGACATTACTAACCGACAATCTTTTGAACATGTGAAAGATTGGCTGGAAGAAGCAAAAATGTATGTACAGCCATTTCGGATTGTATTTTTGCTAGTGGGACACAAATGCGACTTAGCTTCAAAACGACAAGTTACAAGGGAAGAAGCTGAAAAGCTGTCCGCGGACTGTGGTATGAAATATATAGAAACCTCAGCAAAAGATGCTACAAATGTTGAAGAATCCTTCACTATCCTGACAAGAGACATATATGACCTTATCAAAAGGGGAGAGATTTGTATTCAGGATGGCTGGGAAGGGGTGAAAAGTGGTTTTGTTCCAAATATTGTGCATTCTTCTGAGGAAGCAGTGAAGCCCAGGAAAGGATGCTTCTGC---
