# Supplementary material for: Six reference-quality genomes reveal evolution of bat adaptations
Source: Nature. 2020 Jul 22;583(7817):578–84. doi: 10.1038/s41586-020-2486-3 (PMC8075899; doi:10.1038/s41586-020-2486-3)
Supplement: Supplementary file 6 — Alignments of 12,931 protein-coding genes across 48 mammals. [file 41586_2020_2486_MOESM6_ESM.gz › suppDataFile/ENST00000382038.aln.fasta]

>criGri1
ATGCCTCTCCTAACCCAGCACGTTCAGGACGAGGACGAACAGTACTGCTTAGTGGCCAGCCTTGACAACGTTAGGAATCTCTCCACTGTCTTGAAAGCCATTCATTTCAAAGAACATGCCGCGTGTTTTGCTACTAAAAACGGACTCAAGGTTACAGTGGAAAATGCGAAGTGCGTGCAAGCAAATGCCTTTATTCAGGCTGAAGTGTTTCAAGAGTTTATCATTCGGGAAGAATCTGTTACTTTCAGAGTTAACTTAACTATCCTTTTAGACTGTTTATCTATTTTTGGATCAAGTCCTACACCAGGTACTTTAACTGCACTTCGGATGTGTTACCAAGGTTATGGTCACCCTTTGATGCTATTTCTAGAAGAAGGAGGAGTGGTGACAGTTTGCAAAATTAACACCCAGGAACCTGAAGAGACTCTGGATTTTGATTTCTGTAGCACCAATGTTATGAATAAAATTATCCTGCAGTCAGAGGGTCTCCGTGAAGCATTTTCCGAGTTGGACATGACAAGTGATGTTCTGCAGATCACCGTGTCTCCTGACAAGCCCTATTTCAGGTTATCTACTTTTGGAAATGCAGGAAGCTCCCACCTTGACTATCCCAAAGATTCTGACTTGATGGAAGCATTTCACTGTAATAAGACCCAGGTCAACAGATACAAACTTTCTTTACTGAAACCCTCTACAAAGGCATTAGCTTTATCCTGTAAAGTATCTATTCGGACAGATAATCGAGGATTCCTCTCATTACAGTACATGATTAGAAATGAAGATGGGCAAATATGTTTTGTGGAATATTACTGCTGTCCCGATGAAGAC---GTT---------GAGTCT---------
>hg38
ATGCCCCTTCTGACCCAACAGATCCAAGACGAGGATGATCAGTACAGCCTTGTGGCCAGCCTTGACAACGTTAGGAATCTCTCCACTATCTTGAAAGCTATTCATTTCCGAGAACATGCCACGTGTTTCGCAACTAAAAATGGTATCAAAGTAACAGTGGAAAATGCAAAGTGTGTGCAAGCAAATGCTTTTATTCAGGCTGGAATATTTCAGGAGTTTAAAGTTCAGGAAGAGTCTGTTACTTTTCGAATTAATTTAACTGTCCTTTTAGACTGTTTATCTATTTTTGGATCAAGTCCTATGCCAGGGACTTTAACTGCACTTCGAATGTGTTACCAAGGTTATGGTTACCCTTTGATGCTGTTCCTGGAAGAAGGAGGAGTGGTGACAGTCTGCAAAATCAATACACAGGAACCTGAGGAGACCCTGGACTTTGATTTCTGCAGCACCAATGTTATTAATAAAATTATTCTGCAGTCAGAGGGGCTCCGTGAAGCATTTTCTGAATTGGATATGACGAGTGAAGTCCTACAAATTACCATGTCTCCTGACAAGCCTTATTTCAGGTTATCTACTTTTGGAAATGCAGGAAGTTCCCACCTTGACTATCCCAAAGATTCTGATTTGATGGAAGCATTTCATTGTAATCAGACCCAAGTCAACAGATACAAGATTTCCTTACTGAAACCCTCTACAAAGGCATTAGTCCTATCTTGTAAGGTATCTATTCGGACAGATAACAGAGGCTTCCTTTCATTACAGTATATGATTAGAAATGAAGATGGACAAATATGTTTTGTGGAATATTACTGCTGCCCTGATGAAGAA---GTTCCTGAATCTGAGTCT---------
>panTro5
ATGCCCCTTCTGACCCAACAGATCCAAGACGAGGATGATCAGTACAGCCTTGTGGCCAGCCTTGACAACGTTAGGAATCTCTCCACTATCTTGAAAGCTATTCATTTCCGAGAACATGCCACGTGTTTCGCAACTAAAAATGGTATCAAAGTAACAGTGGAAAATGCAAAGTGTGTGCAAGCAAATGCTTTTATTCAGGCTGGAATATTTCAGGAGTTTAAAGTTCAGGAAGAGTCTGTTACTTTTCGAATTAATTTAACTGTCCTTTTAGACTGTTTATCTATTTTTGGATCAAGTCCTATGCCAGGGACTTTAACTGCACTTCGGATGTGTTACCAAGGTTATGGTTACCCTTTGATGCTGTTCCTGGAAGAAGGAGGAGTGGTGACAGTCTGCAAAATCAATACACAGGAACCTGAGGAGACCCTGGACTTTGATTTCTGCAGCACCAATGTTATTAATAAAATTATTCTGCAGTCAGAGGGGCTCCGTGAAGCATTTTCTGAATTGGATATGACGAGTGAAGTCCTACAAATTACCATGTCTCCTGACAAGCCTTATTTCAGGTTATCTACTTTTGGAAATGCAGGAAGTTCCCACCTTGACTATCCCAAAGATTCTGATTTGATGGAAGCATTTCATTGTAATCAGACCCAAGTCAACAGATACAAGATTTCCTTACTGAAACCCTCTACAAAGGCATTAGTCCTATCTTGTAAGGTATCTATTCGGACAGATAACAGAGGCTTCCTTTCATTACAGTATATGATTAGAAATGAAGATGGACAAATATGTTTTGTGGAATATTACTGCTGCCCTGATGAAGAA---GTTCCTGAATCTGAGTCT---------
>gorGor5
ATGCCCCTTCTGACCCAACAGATCCAAGACGAGGATGATCAGTACAGCCTTGTGGCCAGCCTTGACAACGTTAGGAATCTCTCCACTATCTTGAAAGCTATTCATTTCCGAGAACATGCCACGTGTTTCGCAACTAAAAATGGTATCAAAGTAACAGTGGAAAATGCAAAGTGCGTGCAAGCAAATGCTTTTATTCAGGCTGGAATATTTCAGGAGTTTAAAGTTCAGGAAGAGTCTGTTACTTTTCGAATTAATTTAACTGTCCTTTTAGACTGTTTATCTATTTTTGGATCAAGTCCTATGCCAGGGACTTTAACTGCACTTCGGATGTGTTACCAAGGTTATGGTTACCCTTTGATGCTGTTCCTGGAAGAAGGAGGAGTGGTGACAGTCTGCAAAATCAATACACAGGAACCTGAGGAGACCCTGGACTTTGATTTCTGCAGCACCAATGTTATTAATAAAATTATTCTGCAGTCAGAGGGGCTCCGTGAAGCATTTTCTGAATTGGATATGACGAGTGAAGTCCTACAAATTACTATGTCTCCTGACAAGCCTTATTTCAGGTTATCTACTTTTGGAAATGCAGGAAGTTCCCACCTTGACTATCCCAAAGATTCTGATTTGATGGAAGCATTTCATTGTAATCAGACCCAAGTCAACAGATACAAGATTTCCTTACTGAAACCCTCTACAAAGGCATTAGTCCTATCTTGTAAGGTATCTATTCGGACAGATAACAGAGGCTTCCTTTCATTACAGTATATGATTAGAAATGAAGATGGACAAATATGTTTTGTGGAATATTACTGCTGCCCTGATGAAGAA---GTTCCTGAATCTGAGTCT---------
>ponAbe2
ATGCCCCTTCTGACCCAACAGATCCAAGACGAGGATGATCAGTACAGCCTTGTGGCCAGCCTTGACAACGTTAGGAATCTCTCCACTATCTTGAAAGCTATTCATTTCCGAGAACATGCCACGTGTTTCGCAACTAAAAATGGTATCAAAGTAACAGTGGAAAATGCAAAGTGTGTGCAAGCAAATGCTTTTATTCAGGCTGGAATATTTCAGGAGTTTAAAGTTCAGGAAGAGTCTGTTACTTTTCGAATTAATTTAACTGTCCTTTTAGACTGTTTATCTATTTTTGGATCAAGTCCTATGCCAGGGACTTTAACTGCACTTCGGATGTGTTACCAAGGTTATGGTTACCCTTTGATGCTGTTCCTGGAAGAAGGAGGAGTGGTGACAGTCTGCAAAATCAATACACAGGAACCTGAAGAGACCCTGGACTTTGATTTCTGCAGCACCAATGTTATTAATAAAATTATTCTGCAGTCAGAGGGGCTCCGTGAAGCATTTTCTGAATTGGATATGACGAGTGAAGTCCTACAAATTACCATGTCTCCTGACAAGCCTTATTTCAGGTTATCTACTTTTGGAAATGCCGGAAGTTCCCACCTTGACTATCCCAAAGATTCTGATTTGATGGAAGCATTTCATTGTAATCAGACCCAAGTCAACAGATACAAGATTTCCTTACTGAAACCCTCTACAAAGGCATTAGTCCTATCTTGTAAGGTATCTATTCGGACAGATAACAGAGGCTTCCTTTCATTACAGTATATGATTAGAAATGAAGATGGACAAATATGTTTTGTGGAATATTACTGCTGCCCTGATGAAGAA---GTTCCTGAATCTGAGTCT---------
>saiBol1
ATGCCCCTTCTGACCCAACAGATCCAAGACGAGGATGATCAGTACAGCCTTGTGGCCAGCCTTGACAACGTTAGGAATCTCTCCACTATCTTGAAAGCTATTCATTTCCGTGAACATGCCACGTGTTTTGCAACTAAAAATGGAATCAAAGTAACAGTGGAAAATGCAAAGTGTGTGCAAGCAAATGCTTTTATTCAGGCTGGAATATTTCAGGAGTTTAAAGTTCAGGAAGAATCTGTTACGTTTCGAATTAATTTAACTGTCCTTTTAGACTGTTTATCTATTTTTGGATCAAGTCCTATGCCAGGGACTTTAACTGCTCTTCGGATGTGTTACCAAGGTTACGGTTACCCTTTGATGCTGTTCCTAGAAGAAGGAGGAGTGGTGACGGTCTGCAAAATCAATACGCAGGAGCCTGAGGAGACCCTGGACTTTGACTTCTGCAGCACCAATGTTATTAATAAAATTATTCTGCAGTCAGAGGGGCTCCGTGAAGCATTTTCTGAATTGGATATGACGAGTGAAGTCTTACAAATTACGATGTCTCCTGACAAGCCTTATTTCAGGTTATCTACTTTTGGAAATGCAGGAAGTTCTCACCTTGACTATCCCAAAGATTCTGATTTGATGGAAGCATTTCATTGTAATCAGACCCAAGTCAACAGATACAAGATTTCCTTACTGAAACCCTCTACAAAGGCATTAGTCCTATCTTGTAAGGTATCTATTCGGACAGATAACAGAGGCTTCCTTTCATTGCAGTATATGATTAGAAATGAAGATGGACAAATATGTTTTGTAGAATATTACTGCTGCCCTGATGAAGAA---GTTCCTGAATCTGAATCTAGAATA---
>HLequCab3
ATGCCCCTCCTAACCCAACAGATCCAAGATGAGAATGAC---TACAGCTTAGTGGCCAGCCTTGACAACGTTAGGAATCTCTCCACTGTCTTGAAGGCTATTCATTTCCGGGAACATGCCACTTGTTTCGCCACTAAAAATGGAATCAAGGTTACAGTGGAAAATGCAAAGTGTGTGCAAGCAAATGCTTTTATTCAGGCTGGAATATTTCAAGAGTTTACAGTTCAGGAAGAGTCTGTTACTTTTCGAATTAATTTAACTGTCCTTTTAGACTGTTTATCTATTTTTGGATCAAGTCCTATGCCAGGCACTTTAACTGCACTTCGGATGTGTTACCAAGGGTATGGTTACCCTTTGATGCTGTTTCTGGAAGAAGGAGGAGTGGTGACAGTCTGTAAAATCAATACTCAGGAGCCCGAGGAAACTCTGGATTTTGATTTCTGCAGCACTAATGTTGTTAATAAAGTTATTCTGCAGTCAGAGGGGCTCCGTGAAGCGTTTTCCGAATTGGATATGACGAGTGAGGTCCTGCAGATCACCATGTCTCCTGACAAGCCTTATTTCAGGTTATCTACTTTTGGAAATGCAGGAAGCTCCCACCTTGACTATCCCAAAGATTCTGATTTGATGGAATCATTTCATTGTAATCAGACTCAGGTCAACAGATACAAGATTTCTTTACTGAAACCCTCTACAAAGGCATTAGTCCTGTCTTGTAAGGTATCTATTCGGACAGATAACCGAGGATTCCTCTCATTACAATATATGATTAGAAATGAAGATGGGCAAATATGTTTTGTGGAATATTACTGCTGCCCTGACGAAGAA---GTTCCTGAATCTGAGTCT---------
>calJac3
ATGCCCCTTCTGACCCAACAGATCCAAGACGATGATGATCAGTACAGCCTCGTGGCCAGCCTTGACAACGTTAGGAATCTCTCCACTATCTTGAAAGCTATTCATTTCCGAGAACATGCCACATGTTTTGCAACTAAAAATGGAATCAAAGTAACTGTGGAAAATGCAAAGTGTGTGCAGGCAAATGCTTTTATTCAGGCTGGAATATTTCAGGAGTTTAAAGTTCAGGAAGAATCTGTTACGTTTCGAATTAATTTAACTGTCCTTTTAGACTGTTTATCTATTTTTGGATCAAGTCCTATGCCAGGGACTTTAACTGCTCTTCGGATGTGTTACCAAGGTGATGGTTACCCTTTGATGCTGTTCCTAGAAGAAGGAGGGGTGGTAACAGTCTGCAAAATCAATACGCAGGAACCTGAGGAGACCCTGGACTTTGACTTCTGCAGCACCAATGTTATTAATAAAATTATTCTGCAGTCAGAGGGACTCCGTGAAGCATTTTCTGAATTGGATATGACGAGTGAAGTCTTACAGATTACGATGTCTCCTGACAAGCCTTATTTCAGGTTATCTACTTTTGGAAATGCAGGAAGTTCCCACCTTGACTATCCCAAAGATTCTGATTTGATGGAAGCATTTCATTGTAATCAGACCCAAGTCAACAGATACAAGATTTCCTTACTGAAACCCTCTACAAAGGCATTAGTCCTATCTTGTAAAGTATCTATTCGGACAGATAACAGAGGCTTCCTTTCATTGCAGTATATGATTAGAAATGAAGACGGACAAATATGTTTTGTAGAATATTACTGCTGCCCTGATGAAGAA---GTTCCTGAATCTGAATCTTCAATA---
>susScr11
ATGCCCCTCCTAACACAACAGATCCCAGATGAGAGTGAT---TACAGTTTAGTGGCCAGCCTCGACAACGTGAGGAATCTCTCCACTATCTTGAAGGCTATTCATTTCCGAGAACATGCCACCTGTTTCGCTACTAAAAATGGAATCAAGGTCACAGTGGAAAATGCAAAGTGTGTGCAAGCAAATGCTTTTATTCAGGCTGGAATATTTCAAGAGTTTACAGTTCAAGAAGAGTCTGTTACTTTTCGAATTAATTTAACCGTCCTTTTAGACTGTTTATCTATTTTTGGATCAAGTCCTGTGCCAGGAACTTTAACTGCACTTCGGATGTGTTACCAAGGTTATGGCTACCCTTTGATGCTATTTCTGGAAGAAGGAGGAGTGGTGACAGTCTGTAAAATCAATACTCAAGAGCCTGAGGAGACTCTGGATTTTGACTTCTGCAGCACCAATGTTATTAATAAAATCATTCTGCAGTCAGAGGGGCTCCGTGAAGCATTTTCTGAATTGGATATGACGAGTGAGGTCCTACAGATCACCATGTCTCCCGATAAGCCTTATTTCAGGTTATCTACTTTTGGGAATGCGGGAAGCTCCCACCTTGACTATCCCAAAGATTCTGATTTGATGGAATCATTTCACTGTAATCAGACTCAGGTCAACAGATACAAAATATCTTTATTGAAACCCTCTACAAAGGCGCTAGTCCTGTCTTGTAAGGTATCTATTCGGACAGATAACCGAGGATTCCTCTCATTGCAGTATATGATTAGAAATGAAGATGGACAGATATGTTTTGTGGAATATTACTGCTGTCCCGACGAAGAA---GTTCCTGAATCTGAGTCT---------
>HLturTru3
ATGCCCCTCCTAACCCAGCAGATCCCAGATGAGAATGAT---TACAGCTTAGTGGCTAGCCTTGACAACGTCAGGAATCTCTCCACTATCTTGAAGGCCATTCATTTCCGAGAACATGCCACGTGTTTCGCTACTAAAAATGGAATCAAGGTTACAGTGGAAAACGCAAAGTGTGTGCAAGCAAATGCTTTTATTCAGGCTGGAATATTTCAAGAGTTTAGAGTTCAAGAAGAGTCTGTTACTTTTCAAATTAATTTAAACATCCTTTTAGACTGTTTATCTATTTTTGGATCAAGCCCTATGCCAGGGACTTTAACTGCACTTAGGATGTGTTACCAAGGTTATGGTTACCCTTTGATGCTATTTCTGGAAGAAGGAGGAGTGGTGACAGTCTGTAAAATCAACACTCAGGAGCCCGAGGAGACTCTGGATTTTGATTTCTGCAGCACCAATGTCATTAATAAAATTATTCTGCAGTCAGAGGGACTCCGTGAAGCATTTTCCGAATTGGATATGACAAGTGAGGTCCTACAGATCACCATGTCTCCAGATAAACCTTATTTCAGGTTATCTACTTTTGGGAATGCAGGAAGCTCCCACCTTGACTATCCGAAAGATTCTGATTTGATGGAATCATTTCACTGTAATCAGACCCAGGTCAACAGATACAAGATTTCTTTACTGAAACCCTCTACAAAGGCATTAGTCCTATCTTGTAAGGTATCTATTCGAACAGATAACCGAGGATTCCTCTCATTACAGTATATGATTAGAAATGAAGATGGACAAATATGTTTTGTGGAATATTACTGCTGTCCTGATGAAGAA---GTTCCTGAATCT---------------
>balAcu1
ATGCCCCTCCTAACCCAGCAGATCCCAGATGAGAATGAC---TACAGCTTAGTGGCCAGCCTTGACAACGTCAGGAATCTCTCCACTATCTTGAAGGCCATTCATTTCCGAGAACATGCCACGTGTTTCGCTACTAAAAATGGAATCAAGGTTACAGTGGAAAACGCAAAGTGTGTGCAAGCAAATGCTTTTATTCAGGCTGGAATATTTCAAGAGTTTCGAGTTCAAGAAGAGTCTGTTACTTTTCGAATTAATTTAACCGTCCTTTTAGACTGTTTATCTATTTTTGGATCAAACCCTATGCCAGGGACTTTAACTGCACTTAGGATGTGTTACCAAGGTTACGGTTACCCTTTGATGCTATTTCTGGAAGAAGGAGGAGTGGTGACAGTCTGTAAAATCAATACTCAGGAGCCCGAGGAGACTCTGGATTTCGATTTCTGCAGCACCAATGTCATTAATAAAATTATTCTGCAGTCAGAGGGACTCCGTGAAGCATTTTCCGAATTGGATATGACAAGTGAGGTCCTACAGATCACCATGTCTCCAGATAAACCTTATTTCAGGTTATCTACTTTTGGGAATGCAGGAAGCTCCCACCTTGACTATCCCAAAGATTCTGATTTGATGGAATCATTTCACTGTAATCAGACCCAGGTCAACAGATACAAGATTTCTTTACTGAAACCCTCTACAAAGGCATTAGTCCTATCTTGTAAGGTATCTATTCGAACAGATAACCGAGGATTCCTCTCATTACAGTATATGATTAGAAATGAAGATGGACAAATATGTTTTGTGGAATATTACTGCTGTCCTGATGAAGAA---GTTCCTGAATCT---------------
>micMur3
ATGCCCCTCCTAACCCAGCATATCCAAGATGAGAATGATCAGTACAGCTTAGTGGCCAGCCTGGACAACGTTAGGAATCTCTCCACTATCTTGAAAGCTATTCATTTCAGAGAACATGCCACGTGTTTCGCTACTAAAAATGGAATCAAAGTTACCGTGGAAAATGCAAAGTGTGTGCAAGCAAATGCTTTTATTCAGGCTGGAATATTTCAAGAGTTTACAGTTCAGGAAGAGTCTGTTACTTTTCGAATTAATTTAACTGTCCTTTTAGACTGTTTATCTATTTTTGGATCAAATCCTATGCCAGGGACTTTAACTGCACTTCGGATGTGTTACCAAGGTTATGGTTACCCTTTGATGCTGTTCCTGGAGGAAGGAGGAGTGGTGACGGTCTGCAAAATCAATACTCAGGAGCCTGAGGAGACACTGGACTTTGATTTCTGCAGCACCAATGTTATTAATAAAATTATTCTGCAGTCAGAGGGGCTCCGTGAAGCATTTTCCGAATTGGATATGACAAGTGAGGTCCTACAGATTACCATGTCTCCCAACAAGCCTTATTTCAGGTTATCTACTTTTGGAAATGCAGGAAGTTCCCATCTTGACTATCCCAAAGATTCTGATTTGATGGAAGCATTTCATTGTAATCAGACCCAGGTCAACAGATACAAGATTTCTCTACTGAAACCATCTACAAAGGCATTAGTTCTATCTTGTAAGGTATCTATTCGGACAGATAACCGAGGATTCCTTTCACTGCAGTATATGATTAGAAATGAAGACGGACAAATATGTTTTGTGGAATATTACTGCTGCCCTGATGAAGAA---GTTCCTGAATCTGAGTCC---------
>felCat8
ATGCCCTTCCTAACTCCACAGATCCAAGATGAGAATGAT---TACAGCTTAGTGGCCAGCCTTGACAACGTTAGGAATCTCTCCACTGTCTTGAAGGCTATTCATTTCCGAGAACACGCTACCTGTTTCGCTACTAAAAATGGAATCAAGGTTACAGTGGAAAATGCAAAGTGTGTGCAAGCAAATGCTTTTATTCAGGCTGGAATATTTCAAGAGTTTATAGTTCAGGAAGAGTCTGTTACTTTTCGAATAAATTTAACTGTCCTTTTAGACTGTTTATCTATATTTGGATCAAGTCCTATGCCAGGGACTTTAACTGCACTGCGGATGTGTTACCAAGGTTATGGTTACCCTTTGATGCTCTTTCTGGAAGAAGGAGGGGTGATGACAGTCTGTAAAATCAATACTCAGGAGCCTGAGGAGACTCTGGATTTTGATTTCTGCAGCACCAATGTTATTAATAAAATTATTCTGCAGTCAGAGGGGCTCCGTGAAGCATTTTCCGAATTGGATATGACGAGTGAGGTCCTACAGATCACCATGTCTCCCAACAAGCCTTATTTCAGGTTATCTACTTTTGGGAATGCAGGAAGTTCCCACCTTGATTATCCCAAAGATTCTGATTTGATGGAATCATTTCAATGTAATCAGACCCAGGTCAACAGATACAAGATTTCTTTACTGAAACCCTCTACAAAGGCATTAGTCCTATCTTGTAAGGTGTCTATTCGAACAGATAACCGAGGATTCCTCTCATTACAGTATATGATTAGGAATGAAGATGGACAGATATGTTTTGTGGAATATTACTGCTGCCCTGACGAAGAG---GTTCCTGAATCAGAGTCT---------
>musFur1
ATGCCCCTCCTAACCCCACAGATCCAAGACGAGAATGAC---TACAGCTTAGTGGCCAGCCTTGACAACGTTAGGAATCTCTCCACTATCTTGAAGGCTATTCATTTCCGAGAGCATGCTACGTGCTTCGCTACTAAAAACGGAATCAAGGTTACAGTGGAAAATGCAAAGTGTGTGCAAGCAAATGCTTTCATTCAGGCTGGAATATTTCAAGAGTTTATAGTTCAGGAAGAATCTGTTACTTTTCGAATAAATTTAACTGTCCTTTTAGACTGTTTATCAATTTTCGGATCAAGTCCTATGCCAGGGACTTTAACTGCACTTCGGATGTGTTACCAAGGTTATGGTTACCCTTTGATGCTATTTCTGGAAGAAGGAGGAGTGGTGACAGTCTGTAAAATCAATACTCAGGAGCCTGAGGAGACTCTGGATTTTGATTTCTGCAGCACCAATGTTATCAATAAGATTATTCTGCAGTCAGAGGGGCTCCGTGAAGCATTTTCTGAATTGGATATGACAAGTGAGGTGCTACAGATCACCATGTCTCCCGACAAGCCTTATTTCAGATTATCTACTTTTGGGAATGCGGGAAGCTCCCACCTTGATTATCCCAAAGATTCTGATTTGATGGAATCATTTCATTGTAACCAGACCCAGGTCAACAGATACAAGATTTCTTTACTGAAACCTTCTACAAAGGCCTTAGTCCTGTCTTGTAAGGTATCTATTCGAACAGATAACCGAGGATTCCTCTCATTACAGTATATGATTAGAAATGAAGACGGACAGATCTGTTTTGTGGAATATTACTGCTGCCCTGACGAGGAA---GTTCCAGAATCAGAGTCT---------
>lepWed1
ATGCCCCTCCTAACCCCACAGATCCAAGACGAGAATGAC---TACAGCTTAGTGGCCAGCCTTGACAACGTTAGGAATCTCTCCACTATCTTGAAGGCTATTCATTTCCGAGAACATGCTACGTGTTTCGCTACTAAAAATGGAATCAAGGTTACAGTGGAAAATGCAAAGTGTGTGCAAGCAAATGCTTTTATTCAGGCTGGAATATTTCAAGAGTTTATAGTTCAGGAAGAGTCTGTTACTTTTCGAATAAATTTAACTGTCCTTTTAGACTGTTTATCTATTTTTGGATCAAGTCCTATGCCAGGGACTTTAACTGCACTTCGGATGTGTTACCAAGGTTATGGTTACCCTTTGATGCTATTTCTGGAAGAAGGAGGAGTGGTGACAGTCTGTAAAATCAATACTCAGGAACCCGAGGAAACTCTGGATTTTGATTTCTGCAGCACCAATGTTATCAATAAAATTATTCTGCAGTCAGAGGGGCTCCGTGAAGCATTTTCTGAATTGGATATGACAAGTGAAGTGCTACAGATCACCATGTCTCCCGACAAGCCTTATTTCAGGTTATCTACTTTTGGGAATGCGGGAAGCTCCCACCTTGATTATCCCAAAGATTCTGATTTGATGGAATCATTTCATTGTAACCAGACCCAGGTGAACAGATACAAGATTTCCTTACTGAAACCCTCCACAAAGGCCTTAGTCCTGTCTTGTAAGGTATCTATTCGAACAGATAACCGAGGATTCCTCTCATTACAGTATATGATTAGAAATGAAGATGGACAGATATGTTTTGTGGAATATTACTGCTGCCCTGATGAGGAA---GTTCCTGAATCAGAGTCT---------
>ailMel1
ATGCCCCTCCTAACCCCACAGATCCAGGACGAGAATGAC---TACAGCTTAGTGGCCAGCCTTGACAATGTTAGGAATCTCTCCACTATCTTGAAGGCTATTCACTTCCGAGAACATGCTACATGTTTCGCTACTAAAAATGGAATCAAGGTTACAGTGGAAAATGCAAAGTGTGTGCAAGCAAATGCTTTTATTCAGGCTGGAATATTTCAAGAGTTTATAGTTCAGGAAGAATCTGTTACTTTTCGAATAAATTTAACTGTCCTTTTAGACTGTTTATCTATTTTTGGATCAAGTCCTATGCCAGGGACTTTAACTGCACTTCGGATGTGTTACCAAGGTTATGGTTACCCTTTGATGCTATTTCTGGAAGAAGGAGGAGTGGTGACAGTCTGTAAAATCAATACTCAGGAGCCCGAGGAGACTCTGGATTTTGATTTCTGCAGCACCAATGTTATCAATAAAATTATTCTGCAGTCAGAGGGGCTCCGTGAAGCATTTTCCGAGTTGGATATGACGAGTGAGGTCCTGCAGATCACCATGTCTCCCGACAAGCCTTATTTCAGGTTATCTACTTTTGGGAATGCGGGAAGCTCCCACCTTGATTATCCCAAAGATTCTGATTTGATGGAATCATTTAATTGTAACCAGACGCAGGTCAACAGATACAAGATTGCTTTACTGAAACCCTCCACAAAGGCCTTAGTCCTGTCTTGTAAGGTATCTATTCGAACAGATAACCGAGGATTCCTCTCATTACAGTATATGATTAGAAATGAAGATGGACAGATATGCTTTGTGGAATATTACTGCTGTCCTGATGAAGAA---GTTTCCGAATCAGAGTCT---------
>HLrouAeg4
ATGCCCCTCCTAAACCAACAGATCCAAGATGAGAAGGAT---TACAGCTTGGTGGCCAGCCTCGACAACGTTAGGAATCTCTCCACTATCTTGAAGGCTATTCATTTCCGAGAACATGCTACGTGTTTCGCTACTAAAAATGGAATCAAGGTTACAGTGGAAAATGCAAAGTGTGTGCAAGCAAATGCTTTTATTCAGGCTGGTATATTTCAAGAGTTTCAAGTTCAGGAAGAGCCTGTTACTTTTCGAATTAATTTAACTGTCCTTTTAGACTGCTTATCTATTTTTGGATCAAGTCCTATGCCAGGGACTTTAACTGCACTTCGAATGTGTTACCAAGGTTATGGTTACCCTTTGATGCTATTTCTGGAAGAAGGCGGAGTGGTGACAGTCTGTAAACTCAATACTCAGGAGCCTGAGGAAACTCTGGATTTTGATTTCTGCAGCACCAATGTTATTAATAAAATCATTCTGCAATCAGAGGGCCTCCGTGAAGCATTTTCCGAATTGGACATGACAAGCGAGGTCCTTCAGATCACCATGTCTCCTGACAAGCCTTATTTTAGGTTATCTACTTTTGGGAATGCAGGAAGCTCCCACCTTGACTATCCCAAAGATTCTGATTTGATGGAATCATTCAATTGTAATCAGACCCAGGTCAACAGATACAAGATTTCTTTACTGAAACCCTCTACAAAGGCATTAGTCCTATCCTGTAAGGTATCTATTCGGACAGATAACCGAGGATTCCTCTCATTACAGTATATGATTAGAAATGAAGATGGACAAATATGTTTTGTGGAATATTATTGCTGCCCTGACGAAGAA---ATTCCTGAATCTGAATCT---------
>cerSim1
ATGCCCCTCCTAACGCAACAGATCCAAGATGAGAATGAC---TACAGCTTAGTGGCCAGCCTTGACAACGTTAGGAATCTCTCCACTATCTTGAAGGCTATTCATTTCCGGGACCATGCCACCTGTTTCGCTACTAAAAATGGAATCAAGGTTACAGTGGAAAATGCAAAGTGTGTGCAAGCAAATGCTTTTATTCAGGCTGGAATATTTCAAGAGTTTACGGTTCAGGAAGAGTCTGTTACTTTTCGAATTAATTTAACTGTCCTTTTAGACTGCTTATCTATTTTTGGATCAAATCCTACGCCAGGGACTTTTACTGCACTTCGGATGTGTTACCAAGGTTATGGTTACCCTTTGATGCTATTTCTGGAAGAAGGAGGAGTGGTGACAGTCTGTAAAATCAATACTCAGGAGCCTGAAGAGACTCTGGATTTTGATTTCTGCAGCACTAATGTCATTAATAAAGTTATCCTGCAGTCAGAGGGGCTCCGTGAAGCATTTTCCGAGTTGGATATGACGAGTGAGGTCCTGCAGATCACCATGTCTCCTGACAAGCCTTATTTCAGGTTATCGACTTTTGGAAATGCAGGAAGCTCCCACCTTGACTATCCCAAAGATTCTGATTTGATGGAATCATTTCATTGTAATCAGACTCAGGTCAACAGATACAAGATTTCTTTACTGAAACCCTCTACAAAAGCATTAGTCCTATCTTGTAAGGTATCTATTCGGACAGATAACCGAGGATTCCTCTCGCTACAGTATATGATTAGAAATGAAGATGGACAAATATGTTTTGTGGAATATTACTGCTGCCCTGATGAAGAA---CTTCCTGAATCTGAGCCT---------
>sorAra2
ATGCCCCTGGAGACCACCCAGGCGCAGGACGAGGAGGCG---TACAGCCTGGTGGCCAGCCTGGACAACGTCCGCAACCTCTCCACCATCCTCAGGGCCATCCACTTCCGCGAGCACGCCACGTGCTTCGCCACCCAGAACGGCCTCAAGGTGACGGTGGAAAACGCCAAGTGCGTGCAAGCCAACGCTTTCATTCAGGCTGGGGTATTTCAAGAATTTTCAGTTCAGGAAGAATCTGTTACTTTTCGAATTAATTTAACTGTCCTTTTAGACTGTTTATCTATTTTTGGATCAAGTCCTATGCCAGGGACTTTAACTGCACTCCGCTTGTGCTACCAAGGTTATGGTTACCCTTTGATGTTATTTCTGGAAGAAGGGGGAGTGGTGACCGTCTGTAAAATCAATACTCAGGAGCCTGAGGAAACTCTGGATTTTGATTTCTGCAGCACCAATGTTATTAATAAAATTATTCTACAGTCCGAGGGACTCCGTGAAGCATTTTCCGAACTGGATATGACAAGTGAGGTCCTCCAGATCACCATGTCTCCTGACAAACCTTACTTCAGGTTATCCACTTTCGGAAATGCTGGAAGCTCTCATCTTGACTATCCCAAAGATTCTGATTTGATAGAGTCATTCCAGTGTAGTCAGACTCAGGTCAACAGATACAAGATTTCTTTACTGAAGCCCTCCACAAAGGCCTTAGTTCTGTCTTGTAAAGTGTCTATTCGGACAGATAACCGAGGATTCCTCTCTTTACAGTATATGATTAGAAATGAAGATGGACAAATATGTTTTGTGGAATATTACTGTTGCCCGGATGAAGAA---GTTCCTGAATCTGAGTCT---------
>HLcamFer2
ATGCCCCTCCTAACCCAGCCGATCCCAGATGAGAGTGAT---TACAGCTTAGTGGCCAGCCTTGACAACGTCAGGAATCTCTCCACTATCTTGAAGGCCATTCATTTCCGAGAACATGCCACGTGTTTCGCTACTAAGAATGGAATCAAGGTGACAGTGGAAAACGCAAAATGTGTGCAAGCAAATGCTTTTATTCAGGCTGGAATATTTCAAGAATTTACAGTTCAAGAAGAGTCTGTTACTTTTCGAATTAATTTAACCGTCCTCTTAGACTGTTTATCTATTTTTGGATCAAGTCCTACTCCAGGGACTTTAACTGCACTTCGGATGTGTTACCAAGGCTACGGTTACCCTTTGATGCTATTTCTGGAAGAAGGTGGAGTGGTGACAGTCTGTAAAATCAATACACAGGAGCCTGAGGAGACCCTGGACTTTGATTTCTGCAGCACCAATGTTATTAATAAAATTATTCTGCAGTCAGAGGGGCTCCGTGAAGCATTTTCCGAATTGGATATGACGAGCGAGGTCCTACAGATCACCATGTCTCCAGATAAGCCTTATTTCAGGTTATCTACTTTTGGGAATGCAGGAAGCTCACACCTTGACTATCCCAAAGATTCTGATTTGATGGAATCATTTCAGTGTACTCAGACCCAGGTCAACAGATACAAGATTTCTTTACTGAAGCCCTCTACAAAGGCATTAGTCCTGTCTTGTAAGGTGTCTATTCGGACAGATAACCGAGGATTCCTCTCATTACAGTATATGATTAGAAATGAAGACGGACAGATATGTTTTGTGGAATATTACTGCTGTCCTGACGAAGAA---GTTCCTGAGTCTGAGTCT---------
>bosTau8
ATGCCCCTCCTAACCCAGCGGATCCCAGACGAGAATGAT---TACTGCTTAGTGGCCAGCCTTGACAACGTCAGGAACCTCTCCACTATCTTGAAGGCTATTCATTTCCGAGAACATGCCACGTGTTTCGCTACTAAAAATGGAATCAAGGTTACAGTGGAAAACGCAAAATGTGTACAAGCAAATGCTTTTATTCAGGCTGGAATATTTCAAGAGTTTAGAGTTCAAGAAGAGTCTGTTACTTTTCGAATTAATTTAACTGTCCTTTTAGACTGTTTATCTATTTTTGGATCAAGTCCTGTGCCAGGGACTTTTACTGCACTTCGGATGTGTTACCAAGGTTATGGTTACCCTCTGATGCTGTTTCTGGAAGAAGGAGGCGTGGTGACAGTGTGTAAAATCAACACTCAGGAGCCTGAGGAGACTCTGGATTTTGATTTCTGCAGCACCAATGTCATTAATAAAATTATTCTGCAGTCAGAGGGGCTCCGTGAAGCATTTTCCGAGTTGGATATGACGAGTGAGGTCCTGCAGATCACCATGTCTCCAGATAAACCTTATTTCAGGTTATCTACTTTTGGGAATGCAGGAAGCTCCCACCTTGACTATCCCAAAGATTCTGATTTGATGGAATTATTTCACTGCAATGAGACCCAGGTCAACAGATACAAGATTTCTTTACTGAAACCCTCTACAAAGGCATTAGTCCTGTCTTGTAAGGTATCTATTCGAACAGATAACCGAGGATTTCTCTCATTACAGTATATGATTAGAAATGAAGATGGACAAATATGCTTTGTGGAATATTACTGCTGTCCTGATGAAGAA---GTTCCTGACTCT---------------
>manPen1
ATGCCTCTCCTAACCCAACGGATCCAAGATGAGAATGAT---TACAGCTTAGTGGCCAGCCTTGACAACGTTAGGAATCTCTCCACTATCTTGAAGGCTATTCACTTCCGAGAACATGCTACATGTTTCGCTACTAAAAATGGAATCAAGGTTACGGTAGAAAATGCAAAGTGTGTGCAAGCAAATGCTTTTATTCAGGCCGGAATATTTCAAGAGTTTACAGTTCAGGAAGAGTCTGTTACTTTTCGAATTAATTTAACTGTCCTTTTAGACTGTTTATCTATTTTTGGATCAAATCCAATGCCAGGAACTTTAACTGCACTTCGAATGTGTTACCAGGGTTATGGTTACCCTTTGATGCTATTTCTGGAAGAAGGAGGAGTGGTAACAGTCTGTAAAATCAATACTCAGGAGCCTGAGGAGACTCTAGATTTTGATTTCTGCAGCACCAATGTTATTAATAAAATTATTCTGCAGTCAGAGGGGCTCCGTGAAGCATTTTCTGAATTGGATATGACGAGTGAGGTCCTACAGATCACGATGTCTCCTGACAAGCCTTATTTCCGGTTATCTACTTTTGGGAATGCAGGAAGTTCCCACCTTGACTATCCCAAAGATTCTGATTTGATTGAATTATTTCATTGTAATCAGACCCAGGTCAACAGATACAAGATTTGTTTACTGAAACCCTCTACAAAGGCATTAGTCCTGTCTTGTAAGGTATCTATTCGGACTGATAACCGAGGATTCCTCTCATTGCAGTATATGATTAGAAATGAAGATGGTCAGATATGTTTTGTGGAATATTATTGCTGCCCTGATGAAGAA---ATTTGTGAATCTGAGTCT---------
>HLmanJav1
ATGCCTCTCCTAACACAACGGATCCAAGATGACAATGAT---TACAGCTTAGTGGCCAGCCTTGACAACGTTAGGAATCTCTCCACTATATTGAAGGCTATTCACTTCCGAGAACATGCTACATGTTTCGCTACTAAAAATGGAATCAAGGTTACGGTAGAAAATGCAAAGTGTGTGCAAGCAAATGCTTTTATTCAGGCCGGAATATTTCAAGAGTTTACAGTTCAGGAAGAGTCTGTTACTTTTCGAATTAATTTAACTGTCCTTTTAGACTGTTTATCTATTTTTGGATCAAATCCAATGCCAGGAACTTTAACTGCACTTCGGATGTGTTACCAAGGTTATGGTTACCCTTTGATGCTATTTCTGGAAGAAGGAGGAGTGGTAACAGTTTGTAAAATCAATACTCAGGAGCCTGAGGAGACCCTAGATTTTGATTTCTGCAGCACCAATGTTATTAATAAAATTATTCTGCAGTCAGAGGGGCTCCGTGAAGCATTTTCTGAATTGGATATGACGAGTGAGGTCCTGCAGATCACGATGTCTCCTGACAAGCCTTATTTCCGGTTATCTACCTTTGGGAATGCAGGAAGTTCCCACCTTGACTATCCCAAAGATTCTGATTTGATTGAATTATTTCATTGTAATCAGACCCAGGTCAACAGATACAAGATTTGTTTACTGAAACCCTCTACAAAGGCATTAGTCCTGTCTTGTAAGGTATCTATTCGGACTGATAACCGAGGATTCCTCTCATTGCAGTATATGATTAGAAATGAAGATGGTCAGATATGTTTTGTGGAATATTATTGCTGCCCTGATGAAGAA---ATTTGTGAATCTGTGTCT---------
>canFam3
ATGCCCCTCCTAACCCCACAGACCCAAGAGGACGGCGAC---TACAGCCTGGTGGCCAGCCTTGACAACGTCAGGCATCTCTCCACTATCCTGAAGGCTATTCATTTCCGAGATCATGCGACGTGTTTCGCCACTAAAAACGGAATCAAGGTTACGGTGGAAAATGCAAAGTGTGTGCAAGCAAATGCTTTTATTCAGGCTGGAATATTTCAAGAGTTTATAGTTCAAGAAGAGTCTGTTACTTTTCGAATAAATTTAACTATCCTTTTAGACTGTTTATCTATTTTTGGATCAAGTCCTATGCCAGGGACTTTAACTGCACTTCGGATGTGTTACCAAGGTTATGGCTACCCTTTGATGCTCTTTCTAGAAGAAGGAGGAGTGGTGACAGTCTGCAAAATCAATACTCAGGAGCCGGAGGAGACTCTGGATTTTGATTTCTGCAGCACCAATGTCATTAATAAAATTATTCTGCAGTCAGAGGGGCTCCGTGAAGCATTTTCTGAATTGGATATGACGAGTGAGGTCCTACAGATCACCATGTCTCCCAACAAGCCTTATTTCAGGTTATCTACTTTTGGAAATGCAGGAAGCTCCCATCTTGATTATCCCAAAGATTCTGATTTGATGGAATCATTTCAGTGTAACCAAACCCAGGTCAACAGATACAAGATTTCTTTACTGAAACCCTCTACAAAGGCCTTAGTCCTGTCGTGTAAGGTATCTATCCGAACAGATAACCGAGGGTTTCTCTCATTACAGTATATGATTAGGAATGAGGATGGACAGATATGTTTTGTGGAATATTACTGCTGCCCTGATGAAGAA---GTTTCTGAATCAGAGTCT---------
>speTri2
ATGCCCCTCCTAACCCAACAGATCCAAGATGAGAATGAG---AACAGCTTAGTGGCCAGCCTTGACAATGTCAGGAATCTCTCTACTATCTTGAAAGCTATTCATTTCAAAGACTTTGCCACATGTTTCGCTACTAAAAATGGAATCAAGGTTACAGTGGAAAATGCAAAGTGTGTGCAAGCAAATGCTTTTATTCAGGCTGAAATATTTCAAGAGTTTGTGGTTCAGGAAGAGTCTGTTACTTTTCGAATTAATTTAACAGTCCTTTTGGACTGCTTATCTATTTTTGGATCAAGTCCTATGCCAGGGACTTTAACTGCACTTCGAATGTGTTACCAAGGCTATGGTCACCCTTTGATGTTATTTCTGGAAGAGGGAGGAGTGGTAACCGTCTGCAAAATCAATACTCAGGAGCCTGAGGAGACTCTTGATTTTGATTTCTGTAGCACCAATGTTATTAATAAAATTATTCTGCAGTCAGAAGGGCTCCGTGAAGCATTTTCTGAATTGGATATGACAAGTGAGGTCCTCCAGATCACCATGTCTCCTAATAAGCCATATTTCAGGTTATCTACTTTTGGAAATGCAGGAAGCTCCCACCTTGATTATCCCAAAGATTCTGATTTGATGGAAGCATTTCATTGTAATCAGACCCAGGTTAACAGATACAAGATTTCTTTACTGAAACCCTCTACCAAGGCATTAGTTTTATCTTGTAAGGTATCTATTCGGACAGATAACCGGGGATTCCTCTCATTACAGTACATGATTAGAAATGAAGATGGACAAATATGTTTTGTAGAATATTACTGTTGCCCTGATGAAGAA---GTTCCTGAATCT---------------
>HLmyoMyo6
ATGCCCCTCGTCAGCCAGCGGGTCCCCGACGACGGCGGC---TGCAGCCTGGTGGCCAGCCTCGACAACGTGAGGAACCTCTCCACGGTCCTGAAGGCCATTCATTTCCGGGATCACGCCACCTGTTTCGCCACCAAAAATGGCATCAAGGTGACGGTGGAAAATGCGAAGTGCGTGCAGGCGAATGCGTTCATCCAGGCTGGAATATTTCAAGAGTTTAAAGTTCAGGAAGAGCCTGTTACTTTCCGAATTAATTTAACTGTCCTTTTAGACTGCTTATCTATTTTTGGATCAAGTCCTATGCCAGGGAATTTAACCGCACTTCGAATGTGTTACCAAGGTTATGGTTGCCCCTTGATGCTATTTCTGGAAGAAGGAGGAGTGGTGACCGTCTGTAAAATCAATACCCAGGAGCCTGAGGAAACTCTGGATTTTGATTTCTGCAGCACCAATGTGATTAACAAAATTATTCTGCAGTCAGAGGGGCTCCGTGAAGCATTTTCCGAATTGGATATGACGAGTGAGGTCCTGCAGATCACCATGTCTCCTGACAAGCCTTATTTCAGGTTATCTACTTTTGGGAATGCAGGAAGCTCCCACCTTGACTATCCCAAAGATTCTGATTTGATGGAATCCTTTAATTGTAACGAAACCCAAGTTAACAGATACAAGATTTCTTTACTGAAGCCCTCTACGAAGGCATTGGTCCTGTCATGCAAGGTGTCTATTCGGACAGATAACCGAGGCTTCCTCTCGTTACAGTATATGATTAGGAATGAAGATGGACAGATATGTTTTGTGGAGTATTACTGCTGCCCTGATGAAGAA---GTTCCTGATTCAGAATCT---------
>HLpipKuh2
ATGCCCCTCGTTAGCCAGCGGGTCCCGGACGAGAGCGGC---TACAGCCTGGTGGCCAGCCTGGACAACGTGCGGAACCTGTCCACCGTGCTCAAGGCCATCCACTTCCGGGAGCACGCCACCTGCTTCGCCACCAAGAACGGGATCAAGGTGACGGTGGAGAATGCCAAGTGTGTGCAAGCGAATGCTTTTATCCAGGCTGGAATATTTCAAGAGTTTAAAGTTCAGGAAGAGCCTGTTACTTTCCGAATTAATTTAACTGTCCTTTTAGACTGCTTATCTATTTTTGGATCAAGTCCTATGCCAGGGAACTTAACTGCACTTCGGATGTGTTACCAAGGTTATGGTTGCCCCTTGATGCTGTTTCTGGAAGAAGGAGGTGTGGTGACAGTCTGTAAAATCAATACCCAGGAGCCTGAGGAAACGCTGGATTTTGATTTCTGCAGCACCAATGTGATTAATAAGATTATTCTGCAGTCAGAGGGGCTCCGTGAAGCATTTTCCGAATTGGATATGACGAGTGAGGTCCTACAGATCACCATGTCTCCTGACAAGCCTTACTTCAGGTTGTCTACTTTTGGGAATGCAGGAAGCTCCCACCTCGATTATCCCAAAGATTCTGATCTGATGGAGTCCTTTAATTGTAACGAAACCCAAGTTAACAGATACAAGATTTCTTTACTGAAGCCGTCTACAAAGGCATTGGTCCTGTCGTGCAAGGTGTCTATTCGGACAGATAACCGAGGATTCCTCTCCTTACAGTATATGATTCGGAATGAAGATGGACAGATATGTTTTGTGGAGTATTACTGCTGCCCTGATGAAGAA---GTTCCTGATTCAGAAGCT---------
>oryCun2
ATGCCGCTGCTCACCCAGCGGATCCAGGACGAGAGTGTCCAGTACAGCCTAGTGGCCAGCCTGGACAACGTCAGGAACCTCTCCACGATCCTGAAAGCCATTCACTTCCGCGAGCACGCCACCTGCTTCGCTACTAAGAATGGAATCCGAGTCACAGTGGAAAATGCAAAGTGTGTGCAAGCCAACGCTTTCATCCAGGCTGGAATATTTCAAGAGTTCATAGTTCAGGAAGAGTCCATTACTTTTCGCATTAATTTAACTGTCCTTTTAGACTGCTTATCAATTTTTGGATCAAGTCCTACGCCAGGGACTCTAACTGCACTTCGGATGTGTTACCAGGGTTACGGCCACCCTTTGATGCTGTTTCTGGAAGAAGGCGGAGTGGTGACAGTCTGCAAGATCAATACTCAGGAGCCTGAGGATACTCTGGATTTTGATTTTTGCAGCACCAACGTTATTAATAAAATTATTCTGCAGTCAGAGGGACTCCGGGAGGCATTTTCCGAGTTGGATATGACAAGTGAGGTCCTACAGATCACCATGTCTCCTGACAAGCCTTATTTCAGGTTGTCTACTTTTGGAAATGCAGGAAGCTCCCACCTTGACTATCCCAAAGATTCTGATTTGATGGAAACATTCCTTTGTAATCAGACTCAAGTTAACAGGTACAAGATCTCTCTACTGAAACCCTCTACAAAGGCCTTAGTCCTGTCTTGTAAAGTATCCATTCGGACAGATAACCGAGGATTCCTCTCATTACAGTACATGATTAAAAATGAAGATGGACAAATATGTTTTGTGGAATATTACTGCTGCCCAGATGAAGAA---GTTTGTGAATCTGAGTAC---------
>ochPri3
ATGCCCCTGCTCACGCAGCACGCCCAGGACGAGGGCGAGCGGTACAGCCTAGTGGCCAGCCTCGACAACGTGCGGAATCTCTCCACCGTCCTGAAAGCCATTCACTTCCAAGAACACGCCACCTGCTTCGCCACTAAAAACGGGCTCCGAGTGACGGTGGAAAATGCGAAGTGTGTGCAAGCCAATGCTTTTATTCAGGCTGGAATATTTCAAGAGTTTACCGTTCAGGAAGAGTCAGTTACATTTCGAATTAACTTAACTGTCCTTTTAGACTGCTTGTCGATTTTTGGATCAAGCCCTATGCCAGGGACGTGCACGGCCCTGCGGATGTGTTACCAGGGCTACGGTCACCCCCTGATGCTGTTCCTTGAGGAAGGAGGAGTGGTGACCGTCTGCAAAATCAGCACTCAGGAGCCTGAGGAGACTCTGGACTTTGATTTCTGCAGCACCAATGTGATCAATAAAATTATTCTGCAGTCTGAGGGGCTCCGAGAAGCATTTTCCGAGTTGGATATGACAAGCGAGGTCCTTCAGATCACCATGTCTCCTGACAAGCCATATTTCAGGTTGTCTACTTTTGGAAATGCAGGAAGCTCCCACCTCGACTATCCCAAAGATTCTGACTTGATGGAAACATTCCTTTGTAACCAGACCCAAGTGAACAGGTACAAGATTTCTTTACTGAAGCCCTCTACAAAGGCATTAGTCCTATCTTGTAAAGTTTCCATTCGGACAGATAACCGAGGATTCCTCTCACTACAGTACATGATTAAAAATGAAGATGGACAGATATGCTTTGTGGAATATTACTGCTGCCCGGATGAGGAA---GTTCCTGAATCAGAGTCTGGAGTG---
>eriEur2
ATGCCTCTCATAACCACACAGGCTGAAGAGGAGAATGAT---TACAGCTTAGTGGCCAGCCTTGATAATGTCAGGAATTTCTCTACCATCCTCAAGGCTATTCATTTCCGAGAACATGCCACGTGTTTCGCAACTAAAAATGGTATCAAGGTTACAGTGGAAAATGCAAAGTGTGTGCAAGCAAATGCTTTTATTCAGGCTGGAATATTTCAAGAATTTAAAGTTCAGGAAGAGTCCGTTACTTTTCGAATTAATTTAACTGTCCTTTTGGATTGTTTATCTATTTTTGGATCAAGTCCTATGCCAGGGATTTTAACTGCACTTCGGATGTGCTACCAAGGTTATGGTTACCCTTTGATGCTATTTCTGGAAGAAGGAGGAGTCGTAACCGTGTGTAAAATCAATACTCAAGAGCCTGAAGAGACTCTGGATTTTGATTTCTGCAGCACCAATGTTACTAATAAAATTATTCTCCAGTCAGAGGGGCTCCGTGAGGCATTTTCTGAATTGGATATGACAAGTGAGGTCCTACAAATCACTATGTCTCCCGACAAGCCTTATTTCAGGTTATCAACTTTTGGAAATGCAGGAAGTTCTCACCTTGACTACCCAAAAGATTCTGATTTAATGGAATCATTTCAGTGTAATCAGACCCAAGTCAACAGATACAAGATTTCCTTACTGAAGCCCTCCACAAAGGCATTAGTCCTGTCTTGCAAGGTGTCTATTCGAACAGACAACCGAGGATTCCTTTCATTACAGTATATGATTAGAAATGAAGATGGACAAGTATGCTTTGTGGAATATTACTGCTGCCCTGATGAAGAA---GTTCCTGAATCCGAGTCT---------
>tarSyr2
ATGCCCCTCCTCACCCAGCATATCCAAGATGAGAATGATCAGTACAGCCTTGTGGCCAGCCTTGACAACGTTAGGAACCTCTACACTATCTTAAAAGCTATTCATTTCCGAGATCATGCCGCGTGTTTCGCTACTAAAAATGGAATCAAGGTGACAGTGGAAAATGCAAAGTGTGTGCAAGCAAATGCTTTTATCCAGGCTGGGATATTTCAAGAATTTACCGTTCAGGAAGAGTCTGTTACTTTTCGAATTAATTTAACTGTCCTTTTAGACTGTTTATCTATATTTGGATCAAGTCCAACGCCAGGGACTTTAACTGCACTTCGGATGTGTTACCAAGGTTATGGTTACCCTTTGATGCTGTTCCTGGAAGAAGGGGGCGTGGTGACAGTCTGCAAAATCAATACTCAGGAGCCCGAGGAGACTCTGGACTTTGATTTCTGCAGCACCAATGTTATTAATAAAATTATTCTGCAGTCAGAGGGGCTCCGTGAAGCATTTTCCGAATTGGATATGACAAGTGACGTCCTACAGATTACCATGTCTCCTGACAAGCCTTATTTCAGGTTGTCTACTTTTGGAAATGCAGGAAGTTCTCACCTTGACTATCCCAAAGATTCTGATTTGGTGGAAGCATTTCATTGTAATCAGACCCAGGTCAACAGATACAAGATTTCATTACTGAAGCCCTCTACAAAGGCATTAGTCCTATCTTGTAAGGTATCTATTCGAATAGATAACCGAGGATTCCTTTCATTACAGTATATGATCAGAAATGAAGATGGACAAATATGTTTTGTGGAATATTACTGCTGCCCTGATGAAGAA---GTTTCTGAATCCGAGTCA---------
>conCri1
ATGCCCCTCCTGACCACGCAGGTGCAAGACGAGAACGAC---TATAGCTTAGTGGCCAGCCTCGACAATGTCAGGAATCTCTCCACTATCCTGAAGGCGATTCACTTCCAAGACCATGCCACGTGTTTCGCCACCAAAAATGGAATCAAGGTTACAGTGGAAAATGCAAAGTGCGTGCAAGCCAATGCTTTTATTCAGGCTGGAATATTTCAAGAGTTTACAATACAAGAAGAGTCTGTTACTTTTCGAATTAATCTAACTATCCTTTTAGACTGTTTATCTATTTTTGGATCAAGTCCTACTCCAGGGACTTTAACGGCACTTCGGATGTGCTACCAAGGTTATGGTTACCCTTTGATGCTGTTTCTGGAAGAAGGAGGTGTGGTAACAGTGTGTAAAATCAACACTCAGGAACCTGAGGAGACTCTGGATTTTGATTTCTGCAGCACCAATGTTATTAATAAAATTATTCTTCAGTCAGAGGGACTCCGTGAAGCATTTTCTGAATTGGATATGACAAGTGAGGTCCTACAAATCACCATGTCTCCTGACAAACCGTATTTCAGGTTATCTACTTTTGGGAATGCAGGAAGCGCCCACCTTGACTATCCCAAAGATTCTGACTTGATGGAATCATTTCATTGTAATCAGACGCAGGTCAGCAGATACAAGATTTCTTTGCTGAAGCCCTCCACAAAGGCATTAGTCTTGTCTTGTAAGGTGTCTATTCGGACAGATAATCGCGGATTCCTGTCATTACAGTATATGATTAGAAATGAAGATGGACAAGTATGTTTTGTGGAATATTACTGCTGCCCTGACGAAGAA---GTTTCTGAATCTGAGTCG---------
>oryAfe1
ATGCCCCTCCTAACCCAGCAGATCGAAGCTGATTATGATCAGTACAGCCTGGTGGCCAGCCTTGACAACGTCAGGAATTTCTCCACTATCTTGAAAGCTATTCATTTCCAAGATCATGCCACGTGTTTTGCTACCAGAAATGGAATCAAGGTTACAGTGGAAAAAGCAAAGTGTGTGCAAGCCAACGCTTTTATTCAGGCTGGGATATTTCAAGAATTTATGGTTCATGAAGAGTCTGTTACATTTCGAATTAATTTAACAGTCCTTTTAGACTGTTTATCTATTTTTGGATCCAGTCCTATGCCAGGCACTTTAACTGCACTTCGGATGTGTTACCAAGGTTATGGTTACCCTTTGATGCTGTTTTTGGAAGAAGGAGGAGTGGTGACTGTCTGCAAAATCAATACTCAGGAGCCTGAGGAGACTTTGGACTTTGATTTCTGCAGCACCAATGTTATTAACAAAATCATTCTGCAGTCAGAGGGTCTCCGTGAAGCATTTTCCGAATTAGATATGACAAGTGAGGTCCTACAGATCACTATGTCTCCTGACAAGCCTTATTTCAGGTTATCTACTTTTGGAAATGCAGGAAGCTCCCATCTTGACTATCCCAAAGATTCTGATTTGATGGAAGCATTTCATTGTAATCAGACCCAGATCAATAGATACAAGATTTCTTTACTGAAACCATCTACAAAGGCATTAGTCCTATCTTGTAAGGTATCTATTCGGACAGATAACAGAGGATTCCTCTCATTACAGTACATGATTAGAAATGAAGATGGACAAATAAGTTTTGTGGAATATTACTGCTGCCCTGATGAA------GTCCCTGAATCTGAATCT---------
>triMan1
ATGCCCCTCCTAACCCAACAGATCCAAGCGGAGGATGAGCAGTACAGCTTGGTGGCCAGCCTTGACAACGTTAGGAATCTCTCCACTATCTTGAAAGCTATTCATTTCCAAGATTATGCCACGTGTTTTGCTACTAAAAATGGAATCAAGGTTACAGTGGAAAAAGCCAAGTGTGTGCAAGCAAATGCTTTTATTCAGGCTGGAATATTTCAAGAATTTATGGTTCAGGAAGACTCTGTTACATTTAGAATTCATTTAACAGTCCTTTTAGACTGTTTATCTATTTTTGGATCAAGTCCTATGCCAGGCACTTTAACTGCACTTCGGATGTGTTACCAAGGTTATGGTTACCCTTTGATGCTCTTTTTGGAAGAAGGAGGAGTGGTGACCGTTTGCAAAATCAATACTCAGGAGCCTGAGGAGACTCTGGATTTTGATTTCTGCAGCACCAATGTTATTAACAAAATCATCCTGCAGTCAGAGGGACTCCGTGAAGCATTTTCCGAATTGGATATGACAAGTGAGGTCCTACAGATCACCATGTCTCCTGACAAGCCTTATTTCAGGTTATCTACTTTTGGAAATGCAGGAAGCTCCCACCTTGACTATCCCAAAGATTCTGATTTGATGGAAGCATTTCATTGTACTCAGACCCAGATCAACAGATACAAGATCTCTTTACTGAAACCGTCTACGAAGGCATTAGTCCTATCTTGTAAGGTGTCTATTCGGACAGATAACCGAGGATTCCTCTCATTACAGTATATGATTAGAAATGAAGACGGACAAATAAGTTTTGTGGAATATTACTGCTGCCCTGATGAA------GTCCCTGAATCTGAGTCT---------
>loxAfr3
ATGCCCCTTCTAACCCAACAGATTCAAGCTGAAGACGATCAGTACAGCTTGGTGGCCAGCCTTGACAACGTGAGGAATCTCTCCACTATCTTGAAAGCTATTCATTTCCAAGATTATGCCACATGTTTTGCTACTAAAAATGGAATTAAGGTCACAGTGGAAAAAGCGAAGTGTGTGCAAGCAAATGCTTTTATTCAGGCTGGAATATTTCAAGAATTTATGGTTCGGGAAGAATCTGTTACATTTCGAATTCATTTAACAGTCCTTTTAGACTGTTTATCTATTTTTGGATCAAGTCCTATGCCAGGCACTTTAACTGCACTTCGAATGTGTTACCAAGGTTATGGTTACCCTTTGATGCTATTTTTGGAAGAAGGAGGAGTGGTGACTGTTTGCAAAATCAATACTCAGGAGCCTGAGGAAACTCTGGATTTTGATTTCTGCAGCACCAATGTTATTAACAAAATCATTCTGCAGTCAGAGGGACTCCGTGAAGCATTTTCTGAATTGGATATGACAAGTGAGGTCCTACAGATCACCATGTCTCCTGACAAGCCTTATTTCAGGTTATCTACTTTCGGAAATGCAGGAAGCTCCCACCTTGACTATCCCAAAGATTCTGATTTGATGGAAGCATTTCATTGTAATCAGACCCAGATCAACAGATACAAGATTTCTTTACTGAAACCATCCACAAAGGCATTAGTCCTATCTTGTAAGGTGTCTATTCGGACAGATAACCGAGGATTCCTCTCATTACAGTATATGATTAGAAATGAAGATGGACAGATAAGTTTTGTGGAATATTACTGCTGCCCTGATGAAGAA---GTCCCTGAATCTGAGTCT---------
>HLrhiFer5
ATGCCCCTCCTCAACCAGCAGATCGAAGAGGAGAATGAT---TACAGCTTGACGGCCAGCCTTGACAACGTTAGGAATCTCTCCACTATCTTAAAGGCTATTCATTTCCGAGAACATGCCACGTGTTTTGCTACTAAAAATGGAATCAAGGTTACAGTGGAAAATGCAAAGTGTGTGCAAGCAAATGCTTTTATTCAGGCTGGAATATTTCAAGAGTTTAAAGTTCAGGAAGAGCCTGTTACTTTTCGAATTAATTTAACTGTCCTTTTAGACTGCTTATCTATTTTTGGATCAAGTCCTATGCCAGGGATTTTAACTGCACTTCGAATGTGTTATCAAGGTTATGGTTACCCTCTGATGCTGTTTCTTGAAGAAGGAGGAGTGGTGACAGTCTGTAAAATCAATACGCAGGAGCCTGAGGAAACTCTGGATTTTGATTTCTGCAGCACCAATGTTATTAATAAAATCATTCTGCAGTCCGAGGGGCTCCGTGAAGCATTTTCTGAATTGGATATGACAAGTGAGGTCCTACAGATCACCATGTCTCCTGACAAGCCTTACTTCAGGTTATCTACTTTTGGGAATGCAGGAAGCTCCCACCTTGACTATCCCAAAGATTCTGATTTGATGGAGTCATTTAATTGTACTCAGACCCAGGTCAACAGATACAAGATTTCTTTACTGAAACCCTCTACAAAGGCATTAGTCCTGTCTTGTAAGGTATCTATTCGGACAGATAACCGGGGATTCCTCTCATTACAGTATATGATTAGAAACGAAGATGGACAGATATGTTTTGTGGAATATTACTGCTGCCCTGACGAA------GTTCCTGAATCTGAATCT---------
>otoGar3
ATGCCTCTCCTAACCCAGCATATCGAAGATGAGAATGATCAGTACAGCTTAGTGGCCAGCCTTGACAACGTCAGGAATCTCTCCACTATCTTGAAAGCTATTCATTTCCAAGACTATGCCACGTGTTTCGCCACTAAAAATGGAATTAAGGTTACCGTCGAAAATGCAAAGTGTGTGCAAGCAAATGCTTTTATTCAGGCTGGAATATTTCAAGAGTTTACAGTTCAGGAAGAATCTATTACTTTTCGAATTAATTTAACCGTCCTTTTAGACTGTTTATCTATTTTTGGATCAAGTCCTACACCAGGGACTTTAACTGCCCTTCGGATGTGTTACCAGGATTATGGTTATCCTTTGATGCTGTTTCTGGAAGAAGGAGGAGTGGTAACAGTCTGCAAAATCAATACTCAGGAGCCAGTGGAGACTCTGGACTTTGATTTCTGTAGTACCAATGTTATTAATAAAATTATCCTGCAGTCAGAGGGGCTCCGTGAAGCCTTTTCCGAACTGGATATGACGAGTGAGGTCCTCCAGATAACCATGTCTCCTGAAAAGCCTTACTTCAGGTTATCTACTTTTGGAAATGCAGGAAGTTCCCATCTTGACTATCCCAAAGATTCTGATTTGATGGAAGCATTTCATTGTAATGAGACACAAGTCAACAGATACAAGATTTCTCTTCTGAAACCATCTACAAAGGCATTAGTTCTATCTTGTAAGGTATCTATTCGGACAGATAACCGAGGCTTCCTTTCACTGCAGTATATGATTAGAAATGAAGATGGACAAATATGTTTTGTGGAATATTACTGCTGCCCTGATGAAGTA---GTTCCTGAATCTGAGTCT---------
>tupChi1
ATGCCTCTCCTAACACAGCAGTACCAGGACGAGAATGAGCAGTACAGTTTAGCGGCCAGCCTTGACAACGTTAGGAATCTCTCCACTATCTTGAAAGCTATTCATTTCCGAGAACATGCCACGTGTTTTGCTACAAAAAATGGAATCAAGGTTACAGTGGAAAATGCAAAATGTGTGCAAGCAAATGCTTTCATTCAGGCTGCAATATTTCAAGAGTTTACAGTTCAGGAAGAGTCTGTTACCTTTCGAATTAATTTAACTGTCCTTTTGGACTGCTTATCAATTTTTGGATCAAGTCCTATTCCAGGGACTTTCACTGCACTTCGGATGTGTTACCAAGGTTATGGTTACCCTTTGATGCTATTTCTGGAAGAAGGAGGAGTGGTGACAGTTTGCAAAATCAACACTCAGGAGCCTGAGGAGACTCTGGATTTTGGTTTCTGCAGCACTAATGTTATTAACAAAATCATTCTGCAGTCAGAAGGGCTCCGGGAAGCATTTTCTGAACTGGATATGACAAGTGAAGTCCTGCAGATTACCATGTCTCCTGAGAAGCCTTATTTCAGGTTATCTACTTTTGGAAATGCAGGAAGCTCCCACCTTGACTATCCCAAAGATTCTGATTTGATGGAAGCATTTCACTGTAATCAGACCCAGGTCAACAGATATAAGATTTCTTTACTGAAACCCTCTACCAAGGCATTAGTCCTGTCTTGTAAGGTTTCTATTCGGACAGATAACCGAGGATTCCTCTCGTTACAATATATGATTAGAAATGAAGATGGACAAATATGTTTTGTGGAATATTATTGCTGCCCTGATGAAGAA---ATACCTGAATCTGAGTCT---------
>HLmolMol2
ATGCCGCTCATAGCCCAGCCGGCCCCGGCCGAGAGTGAC---TACAGCTTGGTGGCCTGCCTCGACAACGTCAGGAACCTCTCCACCGTCCTGAAGGCCATCCACTTCCGCGAGCACGCCACCTGCTTCGCCACCAAAAACGGGATCAAGGTGACAGTGGAAAATGCGAAGTGCGTGCAGGCGAATGCTTTCATTCAGGCTGCAATATTTCAAGAATTTAAAGTTCAAGAAGAACCGGTTACTTTTCGAATTAATTTAACTGTTCTTTTAGACTGCTTATCTATTTTTGGATCAAATCCTATGCCAGGGAATTTAACTGCCCTTCGGATGTGTTACCAAGGCTATGGTTACCCCCTGATGTTGTTTCTGGAAGAAGGAGGAGTGGTGACAGTCTGTAAAATCAATACTCAGGAGCCTGAGGAAACTCTGGATTTTGATTTCTGCAGCACCAATGTGATTAATAAAATTATTCTGCAGTCAGAGGGGCTCCGTGAAGCATTTTCCGAATTGGATATGACAAGTGAGATCCTACAGATCACCATGTCTCCTGACAAGCCTTATTTCAGGTTATCTACTTTTGGGAATGCAGGAAGCTCCCACCTTGACTATCCCAAAGATTCTGATTTGATGGAATCATTTAATTGTAATCAGACCCAAGTCAACAGATACAAGATTTCTTTGCTGAAACCCTCTACAAAGGCGTTAGTTCTGTCTTGTAAGGTGTCTATTCGGACAGATAACCGAGGGTTCCTCTCACTGCAGTATATGATTAGAAACGAAGATGGACAGGTCTGTTTTGTGGAGTATTACTGCTGCCCTGATGAAGAA---GTTCCTGAATCTGAATCT---------
>HLphyDis3
ATGCCGCTCGTGCCCCAGCGGGCCCCCGAGCAGAGTGAC---TGCGGCTTGGTGGCCAGTCTCGACAACGTCAGGAACCTCTCCACGGTCCTGAAGGCCATTCATTTCCGGGACCATGCCACGTGTTTCGCCACCAAAAATGGAATCAAGGTGACAGTGGAAAACGCCAAGTGTGTGCAAGCGAACGCCTTTATCCAGGCTGGAATATTTCAAGAGTTTAAAGTTCAGGAAGAGCCTGTTACTTTTCGAATTAATTTAACTGTCCTTTTAGACTGTTTATCTATTTTTGGATCAAATCCTGTGCCAGGGAATTTAACGGCGCTGCGCATGTGCTACCAAGGGTACGGCTACCCGCTGATGCTCTTCCTGGAGGAAGGAGGAGTGGTGACGGTCTGTAAAATCAGTACTCAGGAGCCCGAGGAAACTCTGGATTTCGATTTCTGCAGCACCAACGTTGTCAATAAAATTATTCTGCAGTCAGAGGGGCTCCGTGAAGCGTTTTCCGAGTTGGATATGACCAGCGAGGTCCTGCAGATCACCATGTCCCCCGACAAGCCGTACTTCAGGTTGTCTACTTTTGGGAACGCAGGAAGCTCCCACCTCGACTATCCCAAAGACTCTGATTTGATGGAATCATTTCACTGTAATCAGACCCAGGTCAACAGGTACAAGATCTCGCTGCTGAAACCCTCTACGAAGGCACTGGTCCTGTCCTGCAAGGTGTCTGTCCGCACGGACAACCGGGGGTTCCTGTCGCTGCAGTACATGATCAGGAACGAGGACGGGCAGGTGTGTTTCGTGGAGTACTACTGCTGCCCTGACGAAGAG---CCCCCCGAGTCTGAGTCC---------
>dasNov3
ATGCCCCTCCTAACTTCACAGATCGAAGCTGAGAATGATCAGTACAGCTTAGTGGCCAACCTTGACAACGTTAGGAATCTCTCCAATATCTTGAAAGCCATTCATTTCCGAGAACATGCCACATGTTTTGCTACTAAAAATGGAATCAAGGTTACAGTGGAAAATGCAAAGTGTGTACAAGCAAATGCTTTTATTCAGGCTGGAATATTTCAAGAATTTATGGTTCGGGAAGAGTCTGTTACATTTCGAATTAATTTAACTGTTCTTTTAGACTGTTTATCTATTTTTGGATCAAATCCGATGACAGGGACTTTAACTGCACTTCGGATGTGTTACCAAGGTTATGGTTACCCTTTGATGCTATTTCTAGAAGAAGGAGGAGTAGTGACAGTTTGTAAAATCAATACTCAGGAGCCTGAGGAGACTCTGGATTTTGATTTCTGTAGCACCAATGTGATTAATAAAATTATTCTGCAGTCAGAGGGACTCCGTGAAGCATTTTCGGAATTGGATATGACGAGTGAGGTCCTACAGATCACCATGTCTCCTGACAAACCTTATTTCAGGTTATCTACCTTTGGAAATGCTGGAAGCTCCCACCTTGACTATCCCAAAGATTCTGATTTGATGGAAGCATTTCATTGTAATCAGACTCAGGTCAACAGCTACAAGATTTCCTTACTGAAACCCTCCACAAAGGCATTAGTTCTATCTTGTAAGGTATCTATTCGAACTGATAACCGAGGATTCCTCTCATTACAGTATATGATTAGAAATGAAGATGGACAAATATGTTTTGTGGAATATTACTGCTGCCCTGATGAAGTT---GTTCCTGAATCTGAGTCT---------
>mm10
ATGCCTCTCCTAACCCAGTACAATGAAGAGGAGTACGAACAGTACTGCTTAGTGGCCAGCCTTGACAACGTTAGGAATCTCTCCACTGTCTTGAAAGCCATTCATTTCAGAGAACACGCCACGTGTTTTGCTACCAAAAACGGAATCAAGGTTACAGTGGAGAATGCAAAGTGTGTGCAAGCAAATGCCTTTATTCAGGCTGACGTGTTTCAGGAATTTGTCATTCAGGAAGAATCTGTTACTTTTCGAATTAACTTAACTATCCTTTTAGACTGTTTATCTATTTTTGGATCAAGTCCTACACCAGGGACTTTGACTGCGCTTCGGATGTGTTACCAAGGTTATGGTCACCCACTGATGCTATTTCTAGAAGAAGGAGGAGTGGTGACGGTCTGCAAAATTACCACTCAGGAGCCTGAGGAGACACTGGATTTTGATTTCTGCAGCACCAATGTTATGAATAAAATTATCCTGCAGTCAGAGGGGCTCCGGGAAGCCTTTTCTGAGCTGGACATGACAGGTGATGTCCTACAGATCACTGTGTCTCCTGACAAGCCCTATTTCAGGTTGTCTACTTTTGGAAATGCAGGAAACTCCCATCTTGACTATCCCAAAGATTCCGACTTGGTGGAAGCCTTTCACTGTGATAAGACCCAGGTCAACAGATACAAGCTGTCGCTACTGAAGCCCTCTACAAAGGCACTAGCTTTATCCTGTAAAGTGTCTATCCGGACAGATAACCGAGGCTTCCTCTCCTTACAGTACATGATTAGAAATGAAGATGGGCAGATATGTTTTGTGGAATATTACTGCTGCCCTGATGAAGAA---GTTCCTGAGTCT---------------
>rn6
ATGCCTCTCCTAACCCAGTACAATGAGGATGAGTACGAACAGTACTGCTTAGTGGCCAGCCTTGACAACGTTAGGAATCTCTCCACTGTCTTGAAAGCCATTCACTTCAAAGAACACGCCACGTGTTTTGCTACTAAAAATGGAATCAAGGTTACCGTGGAAAATGCAAAGTGTGTGCAAGCCAATGCCTTTATTCAGGCTGATGTATTTCAAGAATTTATCATTCAGGAAGAATCCGTTACTTTTCGAATTAACTTAACTATCCTTTTAGACTGTTTATCTATTTTTGGATCAAGTCCTACACCAGGGACTTTAACTGCACTTCGGATGTGTTACCAAGGTTATGGTCACCCACTGATGCTATTTCTAGAAGAAGGAGGAGTAGTGACGGTCTGCAAAATTACCACTCAGGAGCCTGAGGACACACTGGATTTTGATTTCTGCAGCACCAATGTTATGAATAAAATTATCCTGCAGTCCGAGGGACTCCGGGAAGCCTTTTCTGAGTTGGACATGACAGGTGATGTCCTACAGATCACCGTGTCTCCTGACAAGCCCTACTTCAGGTTGTCTACTTTTGGAAATGCAGGAAACTCCCATCTTGACTATCCCAAAGATTCGGATTTGGTGGAAGCATTTCACTGTAATAAGACCCAGATCAACAGATACAAACTTTCTTTACTGAAACCTTCTACAAAGGCATTAGCTTTATCTTGTAAAGTGTCTATTCGGACAGATAATCGAGGATTCCTCTCATTACAGTACATGATTAGAAATGAGGATGGGCAAATATGCTTTGTGGAATATTACTGCTGCCCTGATGAAGAA---GTCCCTGAGTCT---------------
>micOch1
ATGCCTCTCCTAACCCAGCGCGTTCCGGACGAGGACGAGCAGTACTGCTTAGTGGCCAGCCTCGACAACGTTAGGAATCTCTCCACCGTCTTGAAAGCCATTCATTTCAAAGAACACGCCGCGTGTTTTGCTACCAAAAATGGACTCAAAGTTACCGTTGAAAATGCAAAGTGTGTGCAAGCCAATGCCTTTATTCAGGCTGAAGTGTTTCAAGAATTTACCATTCAGGAAGAATCTGTTACTTTCCGAATTAACTTAACTATCCTTTTAGACTGTTTATCTATTTTTGGATCAAGTCCTACTCCAGGGACTTTAACTGCACTTCGGATGTGTTACCAAGGCTATGGTCATCCTTTGATGCTGTTTCTAGAAGAAGGAGGAGTGGTAACAGTCTGCAAAATTAACACCCAGGAGCCTGAAGAGACTCTCGATTTTGATTTCTGTAGCACCAATGTTATAAATAAAATTATCCTGCAGTCAGAGGGGCTGCGGGAAGCGTTTTCTGAGCTGGACATGACGAGTGATGTTCTACAGATCACCGTGTCTCCTGACAAGCCCTACTTCAGGCTATCTACTTTTGGAAATGCTGGAAGTTCTCACCTTGACTATCCCAAAGATTCTGACTTGGTGGAAGCATTTCACTGTAATAAGACCCAGATCAACAGATACAAACTTGCTTTACTGAAACCCTCTACAAAGGCATTAGCTCTATCCTGTAAAGTATCTATTCGGACAGATAATCGAGGATTCCTCTCGCTACAGTACATGATTAGAAATGAAGATGGGCAGATATGTTTTGTGGAGTATTACTGCTGCCCTGATGAAGAC---GTTCCTGAGTCT---------------
>echTel2
ATGCCCCTCCTAACCCAGCACCTCCCAGGCGACGACGAACAGTACAGCTTGGTGGCCAGCCTGGACAACGTGAGGAATCTCTCCACGGTTTTGAAAGCGATTCATTTCCAAGATCACGCCACGTGTTTTGCTACTGTAAATGGAATCAAGGTTACAGTAGAAAAGGCGAAGTGTGTGCAAGCGAATGCTTTTATTCAGGCTGAAATATTTCAAGAATTTAAAGTTCAGGAAGAATCGGTTACATTTCGAATTAACTTGGGTGTCCTTTTAGACTGCCTCTCTATTTTTGGATCCAGCCCTATGCCAGGCACTTTCACTGCCCTCCGGATGTGCTACCAGGGCTACGGGCACCCTTTAATGCTGTTTTTGGAAGAAGGCGGCGTGGTGACCGTCTGCAAAATCAATACTCAGGAGCCCGAGGACACGCTGGATTTTGATTTCTGCAGCACCAACGTCATTAACAAGGTCATCCTGCAGTCAGAGGGGCTCCGCGAAGCGTTTTCTGAATTGGATATGACGAGTGACGTCTTACAGATCACCATGTCCCCAGAGAAGCCTTACTTCAGGTTATCCACTTACGGAAATGCGGGAAGTGCCCACCTTGACTATCCCAAAGATTCCGATTTGATGGAAGCATTTCATTGTAATGAGACACAGGTCAACAGATACAAGATTTCTTTACTGAAACCATCAACAAAGGCCCTAGTCCTTTCTTGTAAAGTGTCTATTCGGACAGATAACCGAGGATTCCTCTCGCTACAGTACATGATTAGAAATGAAGATGGACAGATAAGCTTTGTGGAATATTACTGCTGCCCTGATGAGGAAGAAGTCTCGAAATCGGAGCCT---------
>hetGla2
ATGCCCCTCCTGACCCAGCATACCCAAGATGAGAATGATCAGTACTGCTTAGTGGCCAGCCTTGACAACGTTAGGAATTTCTCCACTATTTTGAAAGCTATTCATTTCCAAGAACATGCCACGTGTTTCACTACCAAAAATGGAATCAAGGTTACTGTGGAAAATGCAAAGTGTGTGCAAGCCAATGCTTTTATTCAGGCTGAAGTATTTCAAGAGTTTCTGGTTCGGGAAGAGTCTGTTATATTTCGAATTAATTTAACTGTCCTTCTAGACTGTTTATCTATTTTTGGATCAAACCCTATGCCAGGGACTTTAACTGCACTTCGGATGTGTTACCAAGGATACGGTCACCCTTTGATGCTATTTCTGGAAGAAGGAGGAGTGGTGACCATCTGCAAAATCAATACTCAGGAGCCTCAGGAAACTTTGGATTTTGATTTCTGCACCACCAATGTTATCAGTAAAATTATTCTGCAGTCCGAGGGGCTCCGTGAAGCATTTTCTGAACTGGATATGACAAGTGAGGTCCTACAGATCACTATATCTCCTGACAAGCCATATTTCAGGTTATCTACTTTTGGAAATGCAGGAAGCTCGCACCTTGACTATCCCAAAGATTGTGATTTGATGGAAGCATTTCACTGTAATCAGACCCAGGTCAACAGGTACAAGATTTCCTTACTGAAACCCTCTACAAAGGCATTAGTTTTATCATGTAAGGTATCTATCAGGACAGATACCCGAGGATTCCTCTCATTACAGTATATGATTAGAAATGAAGATGGACGAGTATGTTTTGTGGACTATTACTGTTCCCCAGATGAAGAC---ATTCCAGAACCTGAGTCC---------
>cavPor3
ATGCCCCTCCTAACTCAACACGTCCGAGATGAGAACCGTCAGTACTGCTTAGTGGCCAGCCTTGACAACGTTAGGAATTTCTCCACTGTGTTGAAAGCTATTCATTTCCAAGAACATGCCACATGTTTCGCTACTAAAAATGGAATCAAGGTTACTGTGGAAAATGCAAAATGTGTGCAAGCCAATGCTTTTATTCAGGCTGAAGTATTTCAAGAGTTTCGGGTTGAGGAAGAGTCTGTTATATTTCGAATAAACTTAACTATCCTTTTAGACTGTCTATCTATTTTTGGATCAAATCCTATGCCAGGGACTTTCACTGCACTTCGGATGTGTTACCAAGGACATGGTCAGCCTTTGATGCTATTTCTAGAAGAAGGAGGAGTGGTGACAGTCTGCAAAATCAATACTCAGGAGCCTGTAGGAACTTTAGACTTTGATTTCTGCAGCACCAATGTTATCAGTAAAATTATTCTGCAGTCAGAGGGGCTCCGTGAGGCCTTTTCTGAATTGGATATGACGAGTGAGATCCTACAGATGACCATATCTCCTGACAGGCCCTATTTCAGGTTATCTACTTTTGGAAATGCAGGAAGCTCCCACCTTGACTATCCCAAAGACTGTGATTTGATGGAATCTTTTCACTGTAATCATACCCAGGTCAACAGGTACAAGCTTTCCTTACTGAAACCCTCTACAAAGGCATTGGTTTTATCGTGTAAAGTATCTATCAGGACAGATAACCGAGGATTCCTTTCATTACAGTATATGATTAAAAATGAAGATGGACAAATATCTTTTGTGGACTATTACTGCTGCCCAGATGAAGAC---ATTCCTGAATCTGAGTCC---------
