# Supplementary material for: Six reference-quality genomes reveal evolution of bat adaptations
Source: Nature. 2020 Jul 22;583(7817):578–84. doi: 10.1038/s41586-020-2486-3 (PMC8075899; doi:10.1038/s41586-020-2486-3)
Supplement: Supplementary file 6 — Alignments of 12,931 protein-coding genes across 48 mammals. [file 41586_2020_2486_MOESM6_ESM.gz › suppDataFile/ENST00000232888.aln.fasta]

>micMur3
ATGTCTGCATCTGTGGCAGCTTATAAGCGGGGAAAGTCGGCCTCCAGCGCCAGTGCG------GGGGCC------AGC------AAGCGACGGAGAAAGGCCGACTCTGCGGGGGACAAGGGCAAATCCAAGGGTGGCGGCAAGATGAATGAGGAGATTTCCAGCGACTCTGAGAACGAGAGCCCAGCTCCGAGGAGGACT---GAG---GAGGAGGAGGAGGAG---GAG---CTGGAGGAGACTGCACAGGAGAAGAAGCTACGCTTGGCCAAGCTCTACCTTGAGCAGCTCCGGCAGCAAGAGGATGAGAAGGCTGAGGCCTTTGCGTTTGAGGAGGACCAGGTGGCAGGGCGCCTGAGGGAGGATGTGCTTGAGCAGAAAGGCAGGCTGCAGAAGTCAGTGGCAAAAGAGATCCAGGCCCCTGCCCTGTCTGACATTCGAGTTTTACGGGGCCACCAGCTCTCCATCACGTGTTTGGTCATCACTCCCGATGACTTGGCCATTTTCTCCGCCGCCAAAGACTGCAGCATCATTAAGTGGAGCGTGGAGAGTGGACGGAAGCTGCATGTGATTCCTCGAGCCAAGAAGGGTGCCGAGGGACAGCCCCCTGGCCATAGCAGCCACGTGCTCTGTATGGCCATCTCCTCGGACGGCAAGTATCTTGCCTCTGGTGACCGCAGCAAGCTCATTCTCATTTGGGAGGCCCAGAGCTGCCGGCACCTGTACACCTTCACAGGACACCGGGACGCTGTGTCGGGGCTGGCGTTCCGCAGAGGCACTCACCAGCTCTACAGCGCGTCCCACGACCGCGCCGTGAAGGTGTGGAACGCGGCGGAGAATTCCTACGTGGAGACGCTCTTCGGGCATCAGGACGCAGTGGCTGCCCTGGATGCCCTGAGCCGGGAGTGCTGTGTGACAGCTGGGGGCCGGGACGGGACTGTTCGTGTGTGGAAGATCCCTGAGGAGTCCCAGCTTGTCTTCTATGGCCACCAGGGCTCCATCGACTGCATCCATCTCATCAATGAGGAGCACATGGTGTCAGGTGCAGACGATGGCTCGGTGGCCTTGTGGGGCCTCTCCAAGAAGCGGCCACTTGCCCTGCAGCGTGAAGCTCACGGGCTGCGGGGGGAGCCAGGCCTGGAGCAGCCCTTCTGGGTGTCGTCGGTGGCAGCCCTACTCAACACAGACCTTGTGGCCACAGGCTCCCACAGCTCCTGCGTGCGGCTTTGGCAGTGCGGGGAGGGCTTCCGGCAGCTTGACCATCTCTGTGACATCCCCCTGGTGGGTTTTATCAACAGCCTCAAGTTCTCCAGCACTGGGGACTTCCTGGTGGCTGGGGTGGGGCAGGAGCACAGGCTTGGCCGATGGTGGCGGATCAAAGAGGCTCGGAACTCGGTCTGCATCATCCCGCTCCGCAGGGTCCCCGCAGCCCCAGCTGCCCCAGCTGCCGGCTCC---
>HLequCab3
ATGTCAGCGACAGCGGCGGCTCGAAAGCGGGGAAAGCCGGCCTCGGGGGCGGGGGCCGGGGCCGGTGCGGGGGCCGGC------AAGCGGCGGCGAAAGGCCGACTCTGCTGGGGACAGGGGCAAGTCCAAGGGTGGCGGCAAGATGAATGAGGAGATCTCTAGCGACTCAGAGAGTGAGAGCCTAGCTCCCAGGAGGACT---GAG---GAGGAGGAGGAGGAG---GAG---CTGGAGGAGACCGCCCAGGAAAAGAAGCTGCGTTTGGCCAAGCTCTACCTTGAGCAGCTCAAGCAGCAAGAGGAGGAGAAGGCTGAGGCCCGCGAATTTGAGGAGGACCAGGTGGCGGGACGCCTGAAGGAGGATGTGCTCGAGCAGAGGGGCAGGCTGCAGAAGTCGGTGGCAAAGGAGATCCAGGCACCAGCGCCAACCGACATTCGAATGTTACGGGGCCACCAGCTCTCCATCACGTGTTTGGTTATCACCCCAGATGACTCGGCCATCTTTTCCGCTGCCAAAGACTGCACCATTATCAAATGGAGCGTGGAGAGTGGACGGAAGCTTCATGTGATCCCACGAGCCAAGAAGGGTGCTGAGGGGCAGCCCCCTGGCCACAGCAGCCACATCCTTTGCATGGCCATCTCCTCTGACGGCAAGTACCTTGCCTCAGGCGACCGCAGCAAACTCATTCTCATTTGGGAGGCCCAGAGCTGCCGGCACCTGTACACCTTCACGGGACACCGGGATGCTGTGTCGGGACTGGCGTTCCGCAGAGGCACGTACCAGCTCTACAGCACGTCCCATGACCGCTCTGTGAAGGTGTGGAACGTGGCGGAGAACTCCTACGTGGAGACACTTTTCGGACACCAGGATGCCGTGGCTGCATTGGATGCCTTGAGCAGAGAGTGCTGTGTGACAGCTGGGGGCCGGGATGGGACTGTGCGTGTATGGAAGATCCCTGAGGAGTCCCAGCTTGTCTTCTATGGCCATCAGGGCTCCATCGACAGCATCCAGCTCATCAATGAGGAGCACATGGTGTCGGGCGCAGATGATGGCTCCGTGGCCTTGTGGGGACTCTCCAAGAAGCGGCCACTTGCCCTGCAACGTGAGGCCCATGGGCTGCGGGGGGAGCCGGGCTTGGAGCAGCCCTTCTGGGTGTCATCGGTGGCAGCCCTGCTCAACACAGACCTCGTGGCCACAGGCTCCCACAGCTCCTCCGTGCGGCTCTGGCAGTGTGGGGAGGGCTTCCGGCGGCTTGACCTTCTCTGCGATATCCCCCTGGTGGGCTTTATCAATAGCCTCAAGTTCTCCAGCACTGGGGACTTCCTGGTGGCTGGGGTGGGGCAGGAGCACAGGCTTGGCCGATGGTGGCGGATCAAAGAGGCTCGAAACTCTGTCTGCATCGTCCCACTCCGCAGG---------GCCCCCAGACCCCCAGCCGCTGGCTCC---
>musFur1
ATGTCGGCAGCAGCCGTGGCTCGAAAGCGGGGAAGGTCGGCCCCGGGGGCGGGTGCA------GGGACC------GGC------AAGCGGCGGCGAAAGACTGACTCTGCCGGGGACCGGGGCAAGTCCAAGGGAGGCGGCAAGATGAATGAGGAGATCTCCAGTGACTCTGAGAGTGAGAGCCTGCCTCCCAGGAGGACT---GAG---GAGGAGGACGACGAG---GAG---CTGGAGGAGACAGCCCAGGAGAAGAAGCTGCGCTTGGCCAAGCTCTACCTCGAGCAGCTCAGGCAGCAAGAGGAGGAGAAGGCGGAGGCCCGGAAGTTTGAGGAGGACCAGGTGGCTGGGCGATTGAAGGAGGATGTGCTGGAGCAGCGGGGCAGGCTGCAGAAGTCGGTGGCAAAGGAGATTCAGGCCCCAGCCCCAGCCGACATCCGAGTCTTACGGGGGCACCAGCTCTCCATCACGTGCGTGGTCATCACCCCTGATGACGCGGCCATCTTCTCTGCTGCCAAAGACTGCACCATTATCAAGTGGAGTGTGGAGAGTGGACGGAAGCTCCATGTGATCCCACGAGCCAAGAAGGGTACTGAGGGGCAGCCCCCCGGCCATGACAGCCACATCCTCTGCATGGCCATCTCCTCTGACGGCAAATACCTTGCCTCGGGTGACCGCAGCAAGCTCATTCTCATCTGGGAGGCCCAGAGCTGCCGGCACCTGTACACGTTCACAGGACACCGGGACGCTGTGTCGGGTCTGGCTTTCCGCAGAGGCACCCACCAGTTGTACAGCACGTCCCACGACCGCTCCGTGAAGGTGTGGAACGTGGCGGAGAACTCCTACGTGGAGACGCTCTTCGGGCACCAGGATGCCGTGGCTGCGCTGGACGCCCTGAGCCGGGAGTGCTGTGTGACGGCCGGGGGCCGGGACGGCACGGTGCGTGTGTGGAAGATTCCTGAGGAGTCCCAGCTTGTCTTCTATGGCCACCAGGGCTCCATCGACAGCATCCAGCTTATCAACGAGGAGCACATGGTGTCGGGCGCAGACGACGGCTCCGTGGCCTTGTGGGGCCTCTCCAAGAAGCGGCCACTCGCCCTGCAGCGTGAGGCCCATGGGCTGCGGGGGGAGCAGGGCCTGGAGCAGCCCTTCTGGGTGTCGTCGGTGGCAGCCCTGCTCAACACGGACCTGGTGGCCACAGGCTCCCACAGCTCCTGCGTGAAGCTCTGGCAGTGCGGGGAGGGCTTTCGGCGGCTTGACCCGCTCTGCGACATTCCCCTGGTGGGCTTTATCAACAGCCTCAAGTTCTCCAGCTCGGGGGATTTCCTGGTGGCTGGGGTGGGGCAGGAGCACAGGCTTGGCCGCTGGTGGCGCATCAAAGAGGCCCGGAACTCCGTCTGCATCATCCCGCTCCACAGG---------ACCCCCAGGCCCCCCGCTGCCGGCTCC---
>ailMel1
ATGTCGGCGGCAGCGGCGGCTCGAAAGCGGGGAAGGTCGGCCTCGGGGGCCGGGGCC------GGTGGAGGGACTGGC------AAGCGGCGGCGAAAGGCCGACTCTGCCGGGGATCGGGGCAAGTCCAAGGGAGGCGGCAAGATGAATGAAGAGATCTCCAGCGACTCTGAGAGTGAGAGCCTGCCTCCCAGGAGGACT---GAA---GAGGAGGACGAGGAG---GAG---CTGGAGGAGACAGCCCAGGAGAAGAAGCTGCGCTTGGCCAAGCTCTACCTGGAGCAGCTCAGGCAGCAAGAGGAAGAGAAGGCTGAGGCTCGGGCGTTTGAGGAGGACCAGGTGGCCGGGCGCCTGAAGGAGGACGTGCTGGAGCAGCGGGGCAGGCTGCAGAAGTCCGTGGCAAAGGAGATTCAGGCCCCAGCCCCGGCCGACATCCGAGTCTTACGGGGACACCAGCTCTCCATCACGTGCGTGGTCATCACCCCCGATGACTCGGCCATCTTCTCTGCTGCCAAAGACTGCACCATTATCAAGTGGAGTGTGGAGAGTGGACGGAAGCTTCATGTGATCCCACGAGCCAAGAAGGGGGCAGAGGGACAGCCCCCCAGCCACAGCAGCCACATTCTCTGCATGGCCATCTCCTCTGACGGCAAGTACCTTGCCTCGGGTGACCGCAGCAAGCTCATTCTCATCTGGGAGGCCCAGAGCTGCCGGCACTTGTACACTTTCACGGGACACCGGGACGCCGTGTCGGGGCTGGCGTTCCGCAGAGGCACCCACCAGCTCTACAGCACGTCCCACGACCGCTCGGTGAAGGTGTGGAACGTGGCGGAGAACTCCTACGTGGAGACGCTCTTCGGGCACCAGGATGCCGTGGCTGCGCTGGACGCCCTGAGCAGGGAGTGCTGTGTGACGGCCGGCGGCCGGGACGGCACGGTGCGTGTGTGGAAGATCCCCGAGGAGTCCCAGCTTGTCTTCTATGGCCACCAC---------------ATCCAGCTTATCAACGAGGAGCACATGGTGTCGGGCGCAGATGATGGCTCCGTGGCCTTGTGGGGCCTCTCCAAGAAGCGGCCACTCGCCCTGCAGCGTGAGGCCCACGGGCTGCGGGGGGAGCCGGGCCTGGAGCAGCCCTTCTGGGTGTCGTCGGTGGCAGCCCTGCTCAACACAGACCTCGTGGCCACAGGCTCCCACAGCTCCTGTGTGAGGCTCTGGCAGTGTGGGGAGGGCTTCCGGCGGCTTGACCCTCTCTGCGACATTCCCCTGGTGGGCTTTATCAATAGCCTGAAGTTCTCCAGCTCGGGGGATTTCCTGGTGGCTGGGGTGGGGCAGGAGCACAGACTTGGCCGCTGGTGGCGGATCAGAGAGGCTCGGAACTCCATCTGCATCATCCCGCTCCACAGG---------GCCCCCAGGCCCCCC---GCTGGCTCC---
>otoGar3
ATGTCTGCAACCGCAGCACCTCGTAAGCGGGGAAAGTCGGCCTCCGCGGCTGGTGCA------GGGGCC------AAC------AAGCGGCGGAGAAAGGCTGACTCTGCGGGGGACAGGGGCAAATCCAAGGGTGGCGGCAAGATGAATGAGGAGATTTCCAGCGACTCTGAGACTGAGAGCCTAGCTCCAAGGAGGACT---GAG---GAGGAGGAGGAGGAACAGGAG---CTGGAGGAGACTGCACAGGAGAAGAAGCTGCGCTTGGCCAAGCTCTACCTTGAGCAGCTCCGACAACAAGAGGAGGAGAAGGCTGAGGCTCATGCATTTGAGGAAGACCAGGTGGCAGGGCGCCTGAAGGAGGATGTGCTCGAGCAGAGGGGCAGGCTGCAGAAGTCAGTGGCGAAAGAGATCCAGGCCCCAGCCCCAGCTGACATTCGAGTTTTACGGGGCCACCAGCTTTCCATCACATGTTTGGTTATCACCCCTGATGACTTGGCCATTTTCTCTGCCGCCAAAGACTGCAGTATCATTAAGTGGAGTGTGGAGAGTGGACGGAAGCTGCATGTGATTCCTCGAGCCAAGAAGGGTGCTGACGGGCAGTCCCCTGGCCATAGTAGCCATGTCCTCTGCATGGCCATCTCCTCGGACGGCAAGTATCTTGCCTCTGGTGACCGCAGCAAACTCATTCTCATTTGGGAGGCTCAGAGCTGCCGGCACCTGTACACCTTCACAGGACACCGAGATGCTGTGTCGGGGCTGGCGTTCCGCAGAGGCACTCACCAGCTCTATAGCACGTCCCACGATCGCTCTGTGAAGGTGTGGAATGTAGCGGAGAACTCCTACGTGGAGACTCTTTTCGGGCATCAGGATGCTGTGGCTGCATTGGATGCCCTGAGCCGGGAGTGCTGTGTGACAGCTGGGGGCCGGGACGGGACTGTTCGTGTGTGGAAGATCCCCGAGGAGTCCCAGCTTGTCTTCTATGGTCACCAAGGCTCTATCGACTGCATTCATCTCATCAATGAGGAGCACATGGTGTCAGGTGCTGATGATGGCTCTGTGGCCTTGTGGGGCCTCTCCAAGAAGCGGCCACTTGCCCTGCAGCGTGAAGCTCATGGGCTGCGGGGGGAGCCAGGCCTGGAGCAGCCCTTCTGGGTGTCATCGGTGGCAGCCCTGCTCAACACAGACCTAGTGGCCACAGGCTCCCACAGCTCCTCCGTGCGGCTTTGGCAGTGTGGGGAGGGCTTCCGGCAGCTCGACCTTCTCTGTGACATCCCCCTGGTGGGTTTTATCAACAGCCTCAAGTTCTCCAGCACTGGGGACTTCCTGGTAGCTGGGGTGGGACAGGAGCACAGGCTTGGCCGATGGTGGCGGATCAAAGAGGCTCGGAACTCTGTCTGTGTCATTCCGCTCCGCAGG---------GTGCCTGTAGCCCCAGCTGCTGGCTCC---
>loxAfr3
ATGTCGGCGACAGTGGCGGCTCGCAAGCGGGGAAAGCCGGCCTCGGGAATCGGCGCC------GGTTCAGGGGCCGGC------AAGCGGCGGCGGAAGGCCGATTCTGCTGGGGCCAGGGACAAGGCCAAGGGTGGCGGAAAGATGAATGAGGAAATCTCCAGTGATTCTGAGAGCGAGAGCCTGGCTCCAAGGAGGACT---GAG---GAGGAGGAGGAAGAG---GAG---CTGGAGGAGACCGTGCAGGAGAAGAAGCTGCGCTTGGCCAAGCTCTACCTTGAGCAGCTCAAGCAGCAAGAGGAGGAGAAGGCTGAGGCCCGTGCGTTTGAGGAGGACCAGGTGGCAGGGCGGCTAAAGGAGGATGTGCTTGAGCAGAGGGGCAGGCTTCAGAAGTTGGTGGCAAAGGAGATCCAGGCCCCAGCCCCGGCCGAAATTCAGGTCTTGCGGGGCCACCAGCTCTCTATCACCTGTTTGGTCATCACCCCCGATGACTCAGCCATTTTCTCTGCCGCCAAGGACTGCACCATCATTAAGTGGAGCAGGGAGAGTGGACGGAAGCTGCATGTGATTCCTCGAGCTAAGAAGAGTGCTGAGGGACAGCCGCTAGGCCACAGTAGCCACATTCTCTGCATGGCTATCTCCTCCGATGGCAAGTACCTTGCCTCAGGCGACCGCAGCAAGCTCATCCTTATCTGGGAGGCTGAGAGCTGCCGGCACCTGTATACCTTCACAGGACACCGGGATGCCGTGTCGGGGCTGGCGTTCCGCAGAGGCACTCACCAGCTCTATAGCACATCCCATGACCGTTCTGTGAAGGTGTGGAACGTGGCGGAGAACTCCTACGTGGAGACGCTCTTCGGGCACCAGGATGCAGTGGCTGCACTAGATGCACTGAGCCGGGAGTGCTGTGTGACAGCTGGAGGCCGGGATGGGACCGTGCGGGTGTGGAAGATCCCTGAGGAGTCCCAGCTTGTCTTCTATGGCCACCAGGGCTCCATCGACTGCATCCAGCTCATCAACGAGGAGCACATGGTGTCGGGCGCAGACGACGGCTCTGTGGCCTTGTGGGGCCTCTCCAAGAAGCGGCCACTTGCCCTGCAGCGTGAGGCCCATGGGCTGCGGGGGGAGCCGGGCCTGGAGCAGCCCTTCTGGGTGTCCTCGGTGGCCGCCCTGCTCAACACAGACCTCGTGGCCACAGGCTCGCACAGCTCCTGCGTGCGGCTCTGGCAATGCGGGGAGGGCTTCCGGCGGCTGGACCACCTCTGCGACATCCCCCTGGTGGGCTTTATCAACAGCCTCAAGTTCTCCACCGCAGGGGACTTCCTGGTGGCTGGGGTGGGGCAGGAGCACAGACTCGGCCGATGGTGGCGGATCAAAGAGGCTAGGAACTCCATCTGTATCATCCCTCTCCGCAGG---------CCTCCGTGCCCCCGGCTGCTG---GCTCGT
>cavPor3
ATGTCGGCCACAGTGGCAGCTCGAAAGCGGAGAAAGCCGGCCTCCGGGGTTGGGGCT------------------GGC------AAGAGGCCGCTAAAGGTCGACCCTGTGGGTGACTCGAGCAAGTCCAAAGGCAGCGGCAAGATGAACGAGGAGATCTCCAGCGACTCTGAGAGTGAGAGCTTGGCTCCAAAGAGGACTAAGGAG---GAGGAAGAAGAGGAG---GAA---CTGGAGGAAACTGCCCAGGAGAAGAAGCTGCGTTTGGCTAAACTTTACCTTGAGCAGCTGAGACAGCAGGAGGAGGAGAAGGCTGAGGCACGGGCATTTGAAGAGGACCAAGTGGCAGGGCGCCTGAAGGAGGATGTGCTTGAGCAGAGGGGCAGGTTGCAGAAGGCAGTGGCGAAGGAGATCCAGACCCCAGGTCCAGCAGACATTCGGGTTTTACGGGGCCACCAACTCTCCATCACGTGTTTGGTGATCACTCCTGATGATTCGGCCATCTTCTCTGCCGCCAAAGACTGCACTATCATTAAATGGAGCGTGGAGAGTGGACGGAAGCTGCATGTGATTCCAAGGGCCAAAAAGGGTGTGGAGGGGCAGGCCCCTGGCCACAGCAGCCACATCCTCTGCATGGCCATCTCCTCCGACGGCAAGTACCTTGCCTCCGGTGATCGCAGCAAGCTTATTCTCATTTGGGAAGCCCAGAGCTGCTGCCACTTGTACACCTTCACAGGACATCGGGATGCTGTGTCGGGGCTGGCATTCCGCAGGGGCACCCACCAGCTCTACAGCACTTCCCACGACCGCTCTGTGAAGGTGTGGAACGTGGCGGAGAACTCCTACGTGGAGACGCTCTTTGGGCATCAGGATGCTGTGGCTGCGCTGGACGCCCTGAGCCGAGAGTGCTGTGTGACAGCTGGGGGCCGGGATGGCACCGTGCGTGTGTGGAAGATCCCTGAGGAGTCCCAGCTGGTCTTCTATGGCCACCAGGGCTCCATTGACTGCCTCCATCTCATCAACGAGGAGCATATGGTGTCGGGTGCAGACGACGGCTCTGTAGCCTTGTGGGGCCTCTCTAAGAAGCGGCCACTTGCCCTGCAGCGGGAAGCTCACGGGCTGCAGGGAGAGCCGGGCCTGGAGCAGCCGTTCTGGGTATCATCAGTGGCAGCCCTCCTTAATACGGACCTTGTGGCTACAGGCTCCCACAGCTCTTGTGTGCGGCTCTGGCAGTGTGGCGAGGGCTTCAGGAAGCTTGATCACCTCTGTGACATCCCCCTGGTGGGTTTTATCAACAGCCTCAAGTTCTCTAGCACTGGGGACTTCCTAGTGGCCGGAGTAGGCCAGGAACACAGGCTTGGCCGATGGTGGCGGATCAAAGAAGCCCGGAACTCAGTCTGCATCATTCGACTCCATAGG---------GTCCCTGTGCCCCCCGCGGCTGGCTCG---
>hetGla2
ATGTCTGCTACTGTAGCAGCTCGAAAGCGGGGAAAGCCGGCCTCCGGGGTTGGGGCC------GCTGCAGGGGCTGGC------AAACGACGGCGAAAGGTCGACTCTGTGGGGAACAGGGGCAAGTCCAAAGGCGGCGGCAAGATGAATGAGGAGATCTCCAGCGACTCTGAGAACGAGAGCCTAGCTCCAAGGAGGACT---GAG---GAAGAGGAGGAAGAG---GAGGAGCTGGAGGAAACCGCCCAGGAGAAGAAGCTGCGCTTGGCTAAGCTTTACCTTGAGCAGCTGAGGCAGCAGGAGGAGGAGAAGGCTGAGGCTCAAGCGTTTGAAGAGGACCAAATAGCAGGGCGCCTGAAGGAGGATGTGCTGGAGCAGAGGGGCAGGCTGCAGAAGTCAGTGGCAAAGGAGATCCAGACCCCAGGCCCAGCTGACATTCGGGTCTTACGGGGCCACCAGCTCTCCATCACATGTTTGGTGATCACCCCTGACGACTTGGCCATCTTCTCCGCTGCCAAAGACTGCACTCTCATTAAGTGGAGTGTGGAGACTGGGCGGAAGCTGCATGTGATTCCAAAGGCCAAGAATGGTGCCGAGGGGAAGGCCCCTGGCCACAGCAGCCATGTCCTCTGCATGGCCATCTCCTCCGACGGCAAGTACCTTGCCTCCGGTGACCGCAGCAAGCTCATTCTCATTTGGGAAGCCCAGAGCTGCTGCCACTTGTACACCTTCACGGGACATCGGGATGCTGTGTCGGGGCTGGCGTTCCGCAGAGGCACCCACCAGCTCTATAGCACCTCCTACGACCGCTCTGTGAAGGTGTGGAATGTGGCAGAGAACTCCTATGTGGAGACACTCTTTGGACATCAAGATGCTGTGGCTGCACTGGATGCCCTGAGCCGGGAGTGCTGTGTGACAGCTGGGGGCCGGGACGGGACCGTGCGTGTGTGGAAGATCCCTGAGGAGTCCCAACTGGTCTTCTATGGCCACCAGGGCTCCATCGACTGCCTCCATCTCATCAACGAGGAGCACATGGTGTCAGGTGCAGACGATGGCTCTGTGGCCTTGTGGGGCCTCTCTAAGAAGCGGCCACTCGCCCTGCAGCGGGAAGCTCACGGGCTGCAGGGGGAGCCAGGCCTGGAGCAGCCCTTCTGGGTGTCATCGGTGGCAGCCCTCCTTAACACCGACCTTGTGGCTACAGGCTCCCACAGCTCTTGTGTGAGGCTTTGGCAGTGTGGTGAGGGCTTCCGGCGGCTCGATCACCTCCTCGACATCCCTCTGGTGGGTTTTATCAACAGCCTCAAGTTCTCCAGTGGTGGGGACTTCCTAGTGGCCGGAGTAGGGCAGGAGCACAGGCTTGGCCGATGGTGGCGGATCAAAGAGGCTCGGAACTCAGTTTGCATCATCCGGCTCCTTATT---------------------------------------
>hg38
ATGTCGGCAACAGCGGCTGCTCGTAAGCGGGGAAAGCCGGCCTCTGGGGCCGGGGCT------GGCGCGGGGGCCGGC------AAGCGGCGGCGAAAGGCCGACTCTGCGGGGGACAGGGGCAAATCCAAGGGTGGCGGCAAGATGAATGAGGAGATCTCCAGCGACTCTGAGAGCGAGAGCCTAGCTCCAAGGAAGCCT---GAG---GAGGAGGAGGAGGAG---GAG---CTGGAGGAAACTGCACAGGAAAAGAAGCTGCGCTTGGCCAAGCTCTACCTAGAGCAGCTCCGTCAGCAAGAGGAGGAGAAGGCTGAGGCCCGTGCATTTGAGGAGGACCAGGTGGCGGGGCGCCTGAAGGAGGATGTGCTTGAGCAGAGGGGCAGGCTGCAGAAGTTGGTGGCAAAAGAGATCCAGGCCCCAGCCTCAGCTGACATTCGCGTTTTACGGGGGCACCAGCTCTCTATCACATGTTTGGTCGTCACCCCCGATGACTCAGCCATCTTCTCTGCTGCCAAAGACTGCAGCATCATTAAGTGGAGCGTGGAGAGTGGACGGAAGCTGCATGTGATTCCTCGAGCCAAGAAGGGTGCCGAGGGAAAGCCCCCTGGCCACAGCAGCCACGTCCTCTGCATGGCCATCTCCTCCGACGGCAAGTACCTTGCCTCTGGTGACCGCAGCAAGCTCATTCTCATTTGGGAGGCCCAGAGCTGCCAGCACTTGTACACCTTCACAGGACACCGGGATGCAGTGTCGGGTCTGGCATTCCGCAGAGGCACCCACCAGCTCTACAGCACATCCCACGATCGCTCCGTGAAGGTGTGGAATGTGGCAGAGAACTCCTACGTGGAGACGCTCTTCGGACACCAGGACGCTGTGGCTGCACTGGATGCCTTGAGCCGGGAGTGCTGTGTGACGGCTGGGGGCCGGGATGGGACTGTACGTGTGTGGAAGATCCCCGAGGAGTCCCAGCTTGTCTTCTATGGCCACCAGGGCTCCATCGACTGCATCCACCTAATCAATGAGGAGCACATGGTGTCCGGCGCGGACGATGGCTCTGTGGCCTTGTGGGGTCTCTCCAAGAAGCGACCACTTGCCCTGCAGCGTGAAGCTCACGGGCTGCGGGGAGAGCCAGGCCTGGAGCAGCCCTTCTGGATATCGTCGGTGGCAGCCCTCCTCAACACAGACCTTGTGGCCACAGGCTCCCACAGCTCCTGTGTGCGGCTTTGGCAGTGTGGGGAAGGCTTCCGGCAGCTTGACCTTCTCTGTGACATCCCCCTGGTGGGTTTTATCAACAGCCTCAAGTTCTCCAGCTCTGGGGACTTCCTGGTGGCTGGGGTAGGGCAGGAGCACAGGCTTGGCCGATGGTGGAGAATCAAAGAGGCTCGGAATTCTGTCTGCATCATCCCACTCCGCAGG---------GTCCCTGTACCCCCAGCTGCTGGTTCC---
>panTro5
ATGTCGGCAACAGCGGCTGCTCGTAAGCGGGGAAAGCCGGCCTCTGGGGCCGGGGCT------GGCGCGGGGGCCGGC------AAGCGGCGGCGAAAGGCCGACTCTGCGGGGGACAGGGGCAAATCCAAGGGTGGCGGCAAGATGAATGAGGAGATCTCCAGCGACTCTGAGAGCGAGAGCCTAGCTCCAAGGAAGCCT---GAG---GAGGAGGAGGAGGAG---GAG---CTGGAGGAAACTGCACAGGAAAAGAAGCTGCGCTTGGCCAAGCTCTACCTAGAGCAGCTCCGTCAGCAAGAGGAGGAGAAGGCTGAGGCCCGTGCATTTGAGGAGGACCAGGTGGCGGGGCGCCTGAAGGAGGATGTGCTCGAGCAGAGGGGCAGGCTGCAGAAGTTGGTGGCAAAAGAGATCCAGGCCCCAGCCTCAGCTGACATTCGCGTTTTACGGGGGCACCAGCTCTCTATCACATGTTTGGTCATCACCCCCGATGACTCAGCCATCTTCTCTGCTGCCAAAGACTGCACCGTCATTAAGTGGAGCGTGGAGAGTGGACGGAAGCTGCATGTGATTCCTCGAGCCAAGAAGGGTGCCGAGGGAAAGCCCCCTGGCCACAGCAGCCACGTCCTCTGCATGGCCATCTCCTCCGACGGCAAGTACCTTGCCTCTGGTGACCGCAGCAAGCTCATTCTCATTTGGGAGGCCCAGAGCTGCCAGCACTTGTACACCTTCACAGGACACCGGGATGCAGTGTCGGGTCTGGCATTCCGCAGAGGCACCCACCAGCTCTACAGCACATCCCACGATCGCTCCGTGAAGGTGTGGAATGTGGCAGAGAACTCCTACGTGGAGACGCTCTTCGGACATCAGGACGCTGTGGCTGCGCTGGATGCCTTGAGCCGGGAGTGCTGTGTGACGGCTGGGGGCCGGGATGGGACTGTACGTGTGTGGAAGATCCCCGAGGAGTCCCAGCTTGTCTTCTATGGCCACCAGGGCTCCATCGACTGCATCCACCTAATCAATGAGGAGCACATGGTGTCCGGCGCGGACGATGGCTCTGTGGCCTTGTGGGGTCTCTCCAAGAAGCGACCACTTGCCCTGCAGCGTGAAGCTCATGGGCTGCGGGGAGAGCCAGGCCTGGAGCAGCCCTTCTGGATATCGTCGGTGGCAGCCCTCCTCAACACAGACCTTGTGGCCACAGGCTCCCACAGCTCCTGTGTGCGGCTTTGGCAGTGTGGGGAAGGCTTCCGGCAGCTTGACCTTCTCTGTGACATCCCCCTGGTGGGTTTTATCAACAGCCTCAAGTTCTCCAGCTCTGGGGACTTCCTGGTGGCTGGGGTAGGGCAGGAGCACAGGCTTGGCCGATGGTGGAGAATCAAAGAGGCTCGGAATTCTGTCTGCATCATCCCACTCCGCAGG---------GTCCCTGTACCCCCAGCTGCTGGTTCC---
>gorGor5
ATGTCGGCAACAGCGGCTGCTCGTAAGCGGGGAAAGCCGGCCTCTGGGGTCGGGGCT------GGCGCGGGGGCCGGC------AAGCGGCGGCGAAAGGCCGACTCTGCGGGGGACAGGGGCAAATCCAAGGGTGGCGGCAAGATGAATGAGGAGATCTCCAGCGACTCTGAGAGCGAGAGCCTAGCTCCAAGGAAGCCT---GAG---GAGGAGGAGGAGGAG---GAG---CTGGAGGAAACTGCACAGGAAAAGAAGCTGCGCTTGGCCAAGCTCTACCTAGAGCAGCTCCGTCAGCAAGAGGAGGAGAAGGCTGAGGCCCGTGCATTTGAGGAGGACCAGGTGGCGGGGCGCCTGAAGGAGGATGTGCTCGAGCAGAGGGGCAGGCTGCAGAAGTTGGTGGCAAAAGAGATCCAGGCCCCAGCCTCAGCTGACATTCGCGTTTTACGGGGGCACCAGCTCTCTATCACATGTTTGGTCGTCACCCCCGATGACTCAGCCATCTTCTCTGCTGCCAAAGACTGCACCATCATTAAGTGGAGCGTAGAGAGTGGACGGAAGCTGCGTGTGATTCCTCGAGCCAAGAAGGGTGCCGAGGGAAAGCCCCCTGGCCACAGCAGCCACGTCCTCTGCATGGCCATCTCCTCCGACGGCAAGTACCTTGCCTCTGGTGACCGCAGCAAGCTCATTCTCATTTGGGAGGCCCAGAGCTGCCAGCACTTGTACACCTTCACAGGACACCGGGATGCAGTGTCGGGTCTGGCATTCCGCAGAGGCACCCACCAGCTCTACAGCACATCCCACGATCGCTCCGTGAAGGTGTGGAATGTGGCAGAGAACTCCTACGTGGAGACGCTCTTCGGACACCAGGACGCTGTGGCTGCGCTGGATGCCTTGAGCCGGGAGTGCTGTGTGACGGCTGGGGGCCGGGATGGGACTGTACGTGTGTGGAAGATCCCCGAGGAGTCCCAGCTTGTCTTCTATGGCCACCAGGGCTCCATCGACTGCATCCACCTAATCAATGAGGAGCACATGGTGTCCGGCGCGGACGATGGCTCTGTGGCCTTGTGGGGCCTCTCCAAGAAGCGACCACTTGCCCTGCAGCGTGAAGCTCACGGGCTGCGGGGAGAGCCAGGCCTGGAGCAGCCCTTCTGGATATCGTCGGTGGCAGCCCTCCTCAACACAGACCTTGTGGCCACAGGCTCCCACAGCTCCTGTGTGCGGCTTTGGCAGTGTGGGGAAGGCTTCCGGCAGCTTGACCTTCTCTGTGACATCCCCCTGGTGGGTTTTATCAACAGCCTCAAGTTCTCCAGCTCTGGGGACTTCCTGGTGGCTGGGGTAGGGCAGGAGCACAGGCTTGGCCGATGGTGGAGAATCAAAGAGGCTCGGAATTCTGTCTGCATCATCCCACTCCGCAGG---------GTCCCTGTACCGCCAGCTGCTGGTTCC---
>ponAbe2
ATGTCGGCAACAGCGGCTGCTCGTAAGCGGGGAAAGCCGGCCTCTGGGGCCGGGGCT------GGCGCGGGGGCTGGC------AAGCGGCGGCGAAAGGCCGACTCTGCGGGGGACAGGGGCAAATCCAAGGGTGGCGGCAAGATGAATGAGGAGATCTCCAGCGACTCTGAGAGCGAGAGCCTAGCTCCAAGGAAGCCT---GAG---GAGGAGGAGGAGGAA---GAG---CTGGAGGAAACTGCACAGGAAAAGAAGCTGCGCTTGGCCAAGCTCTACTTAGAGCAGCTCCGTCAGCAAGAGGAGGAGAAGGCTGAGGCCCGTGCATTTGAGGAGGACCAGGTGGCGGGGCGCCTGAAGGAGGATGTGCTCGAGCAGAGGGGCAGGCTGCAGAAGTTGGTGGCAAAGGAGATCCAGGCCCCAGCCTTGGCTGACATTCGCGTTTTACGGGGGCATCAGCTGTCTGTCACATGTTTGGTCATCACCCCCGATGACTCAGCCATCTTCTCTGCTGCCAAAGACTGCACCATCATTAAGTGGAGCGTGGAGAGTGGACGGAAGCTGCGTGTGATTCCTCGAGCCAAGAAGGGTGCCGAGGGAAAGCCCCCTGGCCACAGCAGCCACGTCCTCTGCATGGCCATCTCCTCCGACGGCAAGTACCTTGCCTCCGGTGACCGCAGCAAGCTCATTCTCATTTGGGAGGCCCAGAGCTGCCAGCACCTGTACACCTTCACAGGACACCGGGATGCAGTGTCGGGTCTGGCATTCCGTAGAGGCACCCACCAGCTCTACAGCACGTCCCACGATCGCTCTGTGAAGGTGTGGAATGTAGCAGAGAACTCCTACGTGGAGACGCTCTTCGGACACCAGGATGCTGTGGCTGCGCTGGATGCCTTGAGCCGGGAGTGCTGTGTGACGGCTGGAGGCCGGGACGGGACTGTACGTGTGTGGAAGATCCCTGAGGAGTCCCAGCTTGTCTTCTATGGCCACCAGGGCTCCATCGACTGCATCCACCTAATCAATGAGGAGCACATGGTGTCCGGCGCGGACGATGGCTCTGTGGCCTTGTGGGGCCTCTCCAAGAAGCGACCACTTGCCCTGCAGCGTGAAGCTCACGGGCTGCGGGGAGAGCCAGGCCTGGAGCAGCCCTTCTGGATATCGTCGGTGGCAGCCCTCCTCAACACAGACCTTGTGGCAACAGGCTCCCACAGCTCCTGCGTGCGGCTTTGGCAGTGTGGGGAAGGCTTCCGGCAGCTTGACCTTCTCTGTGACATCCCCCTGGTGGGTTTTATCAACAGCCTGAAGTTCTCCAGCTCTGGGGACTTCCTAGTGGCTGGGGTAGGGCAGGAGCACAGGCTTGGCCGATGGTGGAGAATCAAAGAGGCTCGGAATTCTGTCTGCATCATCCCACTCCGCAGG---------GTCCCCGTACCCCCAGCTGCTGGTTCC---
>macFas5
ATGTCGGCAACAGCGGGAGCTCGTAAGCGGGGAAAGCCGGCCTCTGGGGCCGGGGCT------GGCGCGGGGGCCGGC------AAGCGGCGGCGAAAGGCCGACTCTGCGGGGGACAGAGGCAAATCCAAGGGTGGCGGCAAAATGAATGAGGAGATCTCCAGTGACTCTGAGAGCGAGAGCCTAGCTCCAAGGAAGCCT---GAA---GAGGAGGAGGAAGAG---------CTGGAGGAAACTGCACAGGAAAAGAAGCTGCGCTTGGCCAAGCTCTACCTAGAGCAGCTCCGTCAGCAAGAGGAGGAGAAGGCTGAGGCCCGTGCATTTGAGGAGGATCAGGTGGCAGGGCGCCTGAAGGAGGATGTGCTCGAGCAGAGGGGCCGGCTGCAGAAGTCGGTGGCAAAGGAGATCCAGGCCCCAGCCTCAGCTGACATTCGTGTTTTACGGGGGCACCAGCTCTCTATCACATGTTTGGTCATCACCCCCGATGACTCGGCCATCTTCTCTGCTGCCAAAGACTGCACCATCATTAAGTGGAGCATGGAGAGTGGACGGAAGCTTCATGTGATTCCTCGAGCCAAGAAGGGTGCCGAGGGAAAACCCCCTGGCCACAGCAGCCATGTCCTCTGCATGGCCATCTCCTCCGACGGCAAGTACCTTGCCTCGGGTGACCGCAGCAAGCTCATTCTCATTTGGGAGGCCCAGAGCTGCCAGCATCTGTACACCTTCACAGGACACCGTGATGCAGTGTCGGGGCTGGCATTCCGCAGGGGCACCCACCAGCTCTACAGCACATCCCACGATCGCTCCGTGAAGGTGTGGAATGTGGCGGAGAACTCCTATGTGGAGACACTCTTTGGACACCAGGACGCAGTGGCTGCTCTGGATGCCTTGAGCCGGGAGTGCTGTGTGACGGCTGGGGGCCGGGATGGGACTGTACGTGTGTGGAAGATCCCTGAGGAGTCCCAGCTTGTCTTCTATGGCCACCAGGGCTCCATCGACTGCATCCACCTAATCAATGAGGAGCACATGGTGTCTGGCGCGGATGATGGCTCTGTGGCCTTGTGGGGCCTCTCCAAGAAGCGACCACTTGCCCTGCAGCGTGAAGCTCACGGGCTGCGGGGAGAACCAGGCCTGGAGCAACCCTTCTGGATATCGTCGGTGGCAGCCCTCCTCAACACAGATCTCGTGGCTACAGGCTCCCACAGCTCCTGCGTGCGGCTTTGGCAGTGTGGGGAAGGCTTCCGGCAGCTTGACCTTCTCTGCGACATTCCCCTGGTGGGTTTTATCAACAGCCTCAAGTTCTCCAGCTCTGGTGACTTCCTGGTGGCTGGGGTGGGGCAAGAGCACAGGCTTGGCCGATGGTGGAGAATCAAAGAGGCTCGGAATTCTGTCTGCATCATCCCACTCCGCAGG---------GTCCCCGTACCCCCAGCTGCTGGTTCC---
>tupChi1
------TCCGCAGCGGCGGCTCGTAAGCGAGGAAAGCCGGCCTCTGGGGCCAGTGCT------GGTGCAGGGGCAGGC------AAGCGGCGGCGGAAGGCCGACTCTGCGGGGGACAGGAACAAGTCCAAGGGTGGCGGCAAGATGAACGAGGAGATCTCCAGCGACTCTGAGAGCGAGAGCCTGGCTCCAAGGAGGACC---GAA---GAGGAGGAGGAGGAG---GAG---CTGGAGGAAACCGCGCAGGAGAAGAAACTACGCTTGGCCAAGCTCTACCTGGAGCAGCTCAGGCAGCAAGAGGAGGAGAAAGCCGAGGCCCGTGCATTTGAGGAGGACCAGGTGGCCGGACGCCTGAAGGAGGACGTGCTCGAGCAGAGGGGCAGGCTGCAGAAGTCGGTGGCAAAGGAGATCCAGGCTCCAGCCCCGGCTGACATTCGAGTTTTACGGGGCCACCAGCTGTCCATCACGTGTTTGGTCATTACCCCCGACGACTCAGCCATCTTCTCCGCTGCGAAAGACTGCACCATCATTAAGTGGAGCGTGGAGAGTGGACGGAAGCTGCATGTCATTCCTCGAGCCAAGAAGGGCACTGAGGGCCAGCCTCCCGGCCACAGCAGCCACATCCTCTGCATGGCCATCTCCTCTGACGGCAAGTACCTTGCCTCGGGTGACCGCAGCAAACTCATTCTCATCTGGGAGGCCCAGAGCTGCAGGCACCTGTACACCTTCACGGGACATCGGGACGCCGTGTCGGGGCTGGCATTCCGCCGAGGCACCCACCAGCTCTACAGCACATCCCATGACCGCTCTGTGAAGGTGTGGAACGTGGCAGAGAACTCCTACGTGGAGACGCTCTTTGGGCACCAGGACGCTGTGGCTGCGCTGGACGCCCTGAGCCGGGAGTGCTGTGTGACAGCTGGGGGCCGGGACGGCACTGTGCGCGTGTGGAAGATCCCTGAGGAATCCCAGCTTGTCTTCTACGGCCACCAGGGTTCCATCGACTGCATTCACCTCATCAATGAGGAGCACATGGTGTCGGGGGCAGATGACGGCTCCGTGGCCCTGTGGGGCCTCTCCAAGAAGCGGCCACTTGCCCTGCAGCGTGAGGCTCATGGGCTGCGGGGGGAGCCAGGCCTGGAGCAGCCCTTCTGGGTGTCATCAGTAGCAGCCCTACTCAATACAGACCTCGTGGCCACAGGCTCCCACAGCTCCTGTGTGCGGCTCTGGCAGTGTGGGGAGGGCTTCCGGCGCCTTGACCACCTCTGTGACATCCCCCTGGTGGGTTTTATCAACAGCCTCAAGTTCTCCAGTGCTGGGGACTTCCTGGTGGCTGGGGTGGGACAGGAACACAGACTTGGCCGATGGTGGCGGATCAAAGAGGCTCGGAACTCTGTCTGCATCATCCCACTCCCCAGG---------GCCCCCGAGCCCGCAGCAGCCGGCTCC---
>cerSim1
ATGTTGGCGACAGCGGCAGCACGAAAGCGGGGAAAGCCGGCCTCGGGGGCCGGGGCC------AGTGCGGGGGCCGGC------AAGCGGCGGCGAAAGGCCGACTCTACTGGAGACAGAGGCAAGTCCAAGGGTGGCAGCAAGATGAATGAGGAGATCTCCAGCGACTCGGAGAGTGAGAGCCTAGCTCCCAGGAGGACT---GAG---GAGGAGGAGGAGGAG---------CTAGAGGAGACTGCACAGGAGAAGAAGCTGCGCTTGGCCAAGCTCTACCTTGAGCAGCTCAGGCAGCAAGAGGAGGAGAAAGCTGAAGCCCGTGAATTTGAGGAGGACCAGGTGGCGGGACGCCTGAAGGAGGATGTGCTCGAGCAGAGGGGCAGGCTGCAGAAGTCGGTGGCAAAGGAGATCCAGGCCCCAGCAGCAGCCGACATTCGAATCTTACGGGGCCACCAGCTCTCCATCACGTGTTTGGCTATCACCCCTGATGACTCGGCCATCTTTTCCGCTGCCAAAGACTGCACCATTATTAAGTGGAGCATGGAGAGTGGACGGAAGCTTCATGTGATCCCACGAGCCAAGAAGGGTGCTGAGGGGCAGCCCCCTGGCCATAGCAGCCATGTCCTTTGCATGGCCATCTCCTCCGACGGCAAGTACCTTGCCTCTGGCGACCGCAGCAAACTCATTCTCATTTGGGATGCCCAGAGCTGCCGGCACCTGTACACCTTCACGGGACACCGGGATGCCGTGTCGGGGCTGGCGTTCCGCAGAGGCACCCACCAGCTCTACAGCACGTCGCACGACCGCTCTGTGAAGGTTTGGAACGTGGCAGAGAACTCCTACGTGGAGACCCTTTTCGGACACCAGGACGCTGTGGCTGCACTGGATGCCCTGAGCAGGGAGTGCTGTGTGACGGCCGGGGGCCGGGACGGGACTGTCCGAGTGTGGAAGATCCCTGAGGAGTCCCAGCTTGTCTTCTATGGCCACCAGGGCTCCATTGACAGCATCCAGCTCATCAACGAGGAGCACATGGTGTCGGGCGCAGACGATGGCTCCGTGGCCTTGTGGGGCCTCTCCAAGAAGCGGCCACTTGCCCTGCAGCGTGAGGCCCATGGACTGCGGGGGGAGCTGGGCTTGGAGCAGCCCTTCTGGGTGTCGTCAGTGGCAGCCTTGCTCAATACAGACCTCGTGGCCACAGGCTCCCACAGCTCCTGTGTGCGGCTCTGGCAGTGTGGGGAGGGCTTCCGGCGGCTTGACCTTCTTTGCGACATCCCCCTGGTGGGCTTTATCAATAGCCTCAAGTTCTCCAGCACTGGGGACTTCCTGGTGGCCGGGGTGGGGCAGGAGCACAGGCTTGGCCGATGGTGGCGGATCAAGGAGGCTCGGAACTCTGTCTGCATCATCCCACTCCGCAGG---------GCCCCCAGGCCCCCGGCCGCTGGCTCC---
>HLrhiFer5
ATGTCGGCCACAGCGGTAGCTCGAAAGCGCGGAAAGCCGGCCACGGGGGCCCGGGTC------GGTTCAGGGGCCGGC------AAGCGGCGGCGAAAGGCCGACTCTGCTGGGGACAGGGGCAAGACCAAGGGTGGCGGCAAGATGAATGAGGAGATCTCCAGCGACTCCGAGAATGAGAGCCTAACTCCCAGGAGGACG---GAG---GAAGAGGAGGGTGAG---GAG---CTGGAAGAAACCGCACAGGAGAAGAAGCTGCGCTTGGCCAAGCTCTACCTTGAGCAGCTCAGGCAGCAAGAGGAGGAGAAGGCAGAAGCCCATGAGTTTGAGGAGGACCAGGTGGCAGGGCGCCTGAAGGAGGACGTGCTTGAACAGAGGGGCAGGCTGCAGAAGTCCGTGGCGAAGGAGATCCAGACCCCAGCCCCGGCTGACATTCGAGTCTTACGGGGTCACCAGCTCTCCATCACATGTTTGGTTATCACCCCCGACGACTCGGCCATCTTTTCCGCTGCCAAGGACTGCACCATTATTAAGTGGAGCGTGGAGAGTGGACGGAAGCTTCATGTGATCCCACGAGCCAAGAAGGGTGCCGAGGGGAAGCCCCCCGGCCACAGCAGCCACGTCCTCTGCATGGCCATCTCCTCTGACGGCAAGTACCTTGCCTCCGGCGACCGCAGCAAGCTCATTCTGATTTGGGAGGCCCAGAGCTGCCGGCACCTGTATACCTTCACGGGACACCGGGACGCTGTGTCGGGGCTGGCGTTCCGTAGAGGCACCCACCAGCTCTACAGCACGTCCCACGACCGCTCTGTGAAGGTGTGGAATGTGGCAGAGAACTCCTACGTGGAGACGCTCTTCGGGCACCAGGACGCTGTGGCAGCGCTGGATGCTCTGGGCAGGGAGTGCTGCGTGACAGCTGGGGGCCGGGACGGGACTGTGCGTGTGTGGAAGATCCCTGAGGAGTCCCAGCTTGTCTTCTACGGCCACCAGGGCTCCATCGACAGCATCCAGCTCATCAATGAGGAGCACATGGTGTCGGGCGCAGACGATGGCTCTGTGGCCTTGTGGGGCCTTTCCAAGAAACGGCCACTTGCCTTGCAGCGTGACGCCCATGGGCTGCGGGGGGAGCCGGGCCTGGAGCAGCCCTTCTGGGTGTCGTCAGTGGCAGCCCTGCTCAACACAGACCTCGTGGCCACAGGCTCCCACAGCTCCTGCGTGCGCCTCTGGCAGTGTGGAGAGGGCTTCCGGCGGCTTGACCTTCTCTGCGATATCCCCCTGGTGGGCTTTATCAATAGCCTCAAGTTCTCCAGCTCTGGGGACTTCCTGGTGGCTGGAGTGGGGCAGGAACACAGGCTGGGCCGATGGTGGCGGATCAAAGAGGCTCGGAACTCCGTCTGCATCATCCCACTCCGGAGG---------GCCCCCAGGCCCACGGCGGTGGGCTCC---
>HLmyoMyo6
ATGTCGGCGACTGCGGTGGCTCGAAAGCGGGGGAAGCCGGCCTCGGGGGCCCGAGCC------GGTGCGGGGGCCGGC------AAGCGGCGGCGAAAGGCCGACTCCGCCCGGGACCGGGGCAAGTCGAAGGGTGGCGGCAAGATGAACGAGGAGATCTCCAGTGACTCCGAGAGCGAGAGCCTCGCTCCCAGGAGGACA---GAG---GAGGAGGAGCAGGAG---GAG---CTGGAGGAGACCGCGCAGGAGAAGAAGCTGCGCCTGGCCAAGGTCTACCTTGAGCAGCTCCGGCAGCAAGAGGACGAGAAGGCCGAGGCCCGCGAGTTTGAGGAGGACCAGGTGGCGGGGCGCCTGAAGGAGGACGTGCTCGAGCAGAGGGGCAGGCTGCAGAAGTCGGTGGCGAAGGAGATCCAGGCCCCAGCCCCGGCCGACATTCGAGTCTTACGGGGCCACCAGCTCTCCATCACATGCTTGGTCATCACCCCCGACGACTTGGCCATCTTCTCCGCCGCCAAAGACTGCACCATCATTAAGTGGAGCGTGGAGAGTGGACGGAAGCTTCACGTGATCCCACGTGCCAAGAAGGGTGCAGAGGGCCAGTCCCCCGGCCACAGCAGCCACGTGCTCTGCATGGCCATCTCCTCCGACGGCAAGTACCTGGCCTCGGGCGACCGCAGCAAGCTCATCCTCATCTGGGAGGCCCCGAGCTGCAGGCACCTGTACACCTTCACGGGGCACCGGGACGCCGTGTCGGGGCTGGCGTTCCGCCGAGGCACCCACCAGCTCTACAGCACGTCCCACGACCGCTCGGTGAAGGTGTGGAACGTGGCGGAGAACTCCTACGTGGAGACGCTCTTCGGGCACCAGGACGCGGTGGCTGCGCTGGACGCTCTGAGCAGGGAGTGCTGCGTGACGGCGGGCGGCCGGGACGGCACCGTGCGCGTGTGGAAGATCCCCGAGGAGTCCCAGCTCGTCTTCTACGGTCACCAGGGCTCCATTGACAACATTCAGCTCATCAACGAGGAGCACATGGTGTCGGGCGCCGACGACGGCTCCCTGGCCTTGTGGGGCCTCTCCAAGAAACGGCCGCTGGCCCTGCAGCGGGAGGCCCACGGGCTGCGGGGCGAGCCGGGCCTGGAGCAGCCCTTCTGGGTGTCGTCAGTGGCCGCCCTGCTCAACACAGACCTCGTGGCCACCGGCTCCCACAGCGCCTGCGTGCGGCTCTGGCGGTGCGGGGAGGGCTTCCGGCAGCTCGACCCTCTCTGCGACATCCCCCTGGTGGGCTTCATCAATAGCCTCAAGTTCTCCAGCACCGGGGACTTCCTGGTGGCCGGGGTGGGGCAGGAGCACAGGCTGGGCCGATGGTGGCGGATCAAAGAGGCTCGGAACTCCGTGTGCATCATCCCCTTGCGGAGG---------GCCCCCAGGCCCACGGCCGCAGGCTCC---
>HLrouAeg4
ATGTCGGCGGCAGCGGTGGCTCGAAAGCGGGGAAAGCCGGCCTCGGGCGCCCGCGCT------GGTGCGGGCGCCGGC------AAGCGGCGGCGGAAGGCCGACTCTGCCGGGGACAGGGGCAAGTCCAAAGGTGGCGGCAAGATGAATGAGGAGATCTCCAGCGATTCCGAGAGTGAGAGCCTCGCTCCCAGGAACATG---GAG---GAGGAGGAG---------GAG---CTGGAGGAGACCGCACAGGAGAAGAAGCTGCGCTTGGCCAAGCTCTACCTGGAGCAGCTGAGGCAGCAAGAGGAGGAGAAGGTGGACGCCCGTGAGTTTGAAGAGGACCAGGTGGCGGGGCGCCTGAAGGAGGACGTGCTGGAGCAGAGGGGCAAGCTGCAGAAGTCAGTGGCAAAGGAGATCCAGGCCCCAGCCCCAGGCGACATTCGAATCTTACGGGGCCACCAGCTCTCCATCACGTGTCTGGTTATCACCCCCGACGACTTGGCCATCTTTTCTGCTGCCAAAGATTGCACCATCATTAAGTGGAGCGTGGAGAGTGGACGGAAGCTTCACGTGATCCCACGAGCCAAGAAAGGGGCCGAGGGACAGCCCCCCGGGCACAGCAGCCACGTCCTCTGCATGGCCATCTCCTCCGACGGCAAGTACCTCGCCTCGGGCGACCGCAGCAAGCTCATCCTGATTTGGGAGGCCCGGAGCTGCCAGCACCTGCACACCTTCACGGGGCACCGGGACGCCGTGTCGGGGCTGGCGTTCCGCAGAGGCACCCACCAGCTCTACAGCACGTCCCACGACCGTTCCGTGAAGGTGTGGAACGTGGCAGAGAACTCCTACGTGGAGACCCTCTTCGGGCACCAGGACGCGGTGGCTGCGTTGGACGCCCTGAGCCGGGAGTGCTGCGTGACGGCGGGGGGCCGGGACGGGACCGTGCGTGTGTGGAAAATCCCCGAGGAGTCGCAGCTTGTCTTCTACGGCCACCAGGGCTCCATCGACAGCATCCAGCTCATCAACGAGGAGCACATGGTGTCGGGCGCAGACGATGGCTCTGTGGCTTTGTGGGGCCTCTCCAAAAAACGGCCACTCGCTCTGCAGCGTGAAGCCCACGGGCTGCGGGGGGAGCCAGGCCTGGAGCAGCCCTTCTGGGTGTCATCGGTGGCTGCCCTGCTCAACACAGACCTCGTGGCCACAGGCTCCCACAGCTCTTGTCTGCGGCTCTGGCAGTGCGGGGAGGGCTTCCGGCGGCTTGACCCTCTCTGCGACATCCCCCTGGTGGGCTTCATCAATAGCCTCAAGTTCTCCAGCGCTGGGGACTTCCTCGTGGCCGGGGTGGGGCAGGAGCACAGGCTGGGCCGCTGGTGGCGAATCAGAGAGGCTCGGAACTCCGTCTGCATCATCCGGCTTCGGAGG---------GTCCCCCGGCCCGCGGCCGCCGGCTCC---
>HLphyDis3
ATGCCCGCGACAGCGGTGGCTCGGAAGCGGGGAAAGCCGGCTTCGGGGGAGCGGGCC------GGTGCGGGAGCTGGC------AAGCGGCGGCGGAAGGCCGACTCTTCCGGGGACAAGGGCAAGTCCAAGGGCGGCGGCAAGATGAATGAGGAGATCTCCAGCGACTCTGAGAGTGAGAGCGTAGCTCCTAGGAGGGCA---GAG---GAGGAGGAGCAGGAG---GAG---CTGGAGGAGACCGCACAGGAGAGGAAGCTGCGCTTGGCCAAGCTCTACCTGGAACAGCTGAGGGAGCAAGAGGAGGAGAAGGCTGAAGCCCAGGAGTTTGCGGAGGACCAGGTGGCGGGGCGCCTGAAGGAGGACGTGCTGGAGCAGAGGGGCAGGCTGCAGAAGTCGGTGGCGAAGGAGATCCAGGCCCCAGCCCCGGGCGACATCCGAGTCTTGCGCGGCCACCAGCTCTCCATCACGTGTTTGGTCGTCACCCCCGACGACTTGGCCATCTTTTCCGCCGCCAAAGACTGCACCATCATTAAGTGGAGTGTGGAGAGTGGACGGAAGCTTCACGTGATCCCACGAGCCAAGAAGGGTGCGGAGGGGCAGCCCCCGGGCCACAGCAGCCACGTGCTCTGCATGGCCATCTCCTCTGACGGCAAGTACCTCGCCTCAGGCGACCGCAGCAAGCTCATCCTCATCTGGGAGGCCCAGAGCTGCAGGCACCTGTACACCTTCACGGGACACCGGGACGCCGTGTCGGGGCTGGCGTTCCGCAGGGGCACCCACCAGCTCTACAGCACGTCCCACGACCGCTCCGTGAAGGTGTGGAACGTGGCGGAGAACTCCTACGTGGAGACACTCTTCGGGCACCAGGACGCGGTGGCCGCCCTGGACGCCCTGAGCAGGGAGTGCTGCGTGACGGCGGGGGGCCGCGACGGGACCGTGCGGGTGTGGAAGATCCCCGAGGAGTCCCAGCTCGTCTTCTACGGCCACCAGGGCTCCATCGACAGCATCCAGCTCGTCAATGAGGAGCACATGGTGTCGGGCGCGGATGACGGCTCTGTGGCCCTGTGGGGCCTCTCCAAGAAACGGCCGCTTGCCCTGCGGCGTGAGGCCCATGGGCTGCGCGGGGAGCCGGGCCTGGAGCAGCCCTTCTGGGTGTCGTCGGTGGCGGCCCTGCTCAACACGGACCTGGTGGCCACAGGCTCCCACAGCTCCTGCGTGCGGCTCTGGCAGTGCGGCGAGGGCTTCCGGCAGCTCGACCTTCTCTTCGACATCCCCCTGGTGGGCTTTATCAATAGCCTCAAGTTCTCCAGCTCCGGGGACTTCCTGGTGGCCGGGGTGGGGCAGGAGCACAGGCTGGGCCGCTGGTGGCGGATCAAAGAGGCCCGGAACTCCGTCTGCATCATCCCTCTGCCAAGG---------GCCCCCAGGCCCACAGCCGCAGGCTCC---
>lepWed1
ATGTCGGCGGCAGCGGCGGCTCGAAAGCGGGGAAGGTCGGCATCGGGGCCCGGGGCC------GGTGCAGGGTCCGGC------AAGCGGCGGCGAAAGGCCGACTCTGCCGGGGACCGGGGCAAGTCCAAGGGAGGCGGCAAGATGAATGAGGAGATCTCCAGCGACTCTGAAAGTGAGAGCCTGCCTTCCAGGAGGACT---GAG---GAGGAGGAGGAGGAG---GAA---CAGGAGGAGACAGCCCAGGAGAAGAAGCTGCGCTTGGCCAAGCTCTACCTGGAGCAGCTCAGGCAGCAAGAGGAGGAGAAGGCTGAGGCTCGGGCGTTTGAGGAGGACCAGGTGGCCGGACGCCTGAAGGAGGACGTGCTGGAGCAGCGGGGCAGGCTGCAGAAGTCGGTGGCAAAGGAGATCCAGGCCCCAGCCCCGGCCGACATCCGAGTCTTACGGGGGCACCAGCTCTCCATCACGTGCGTGGTCATCACCCCCGATGACGCGGCCATCTTCTCTGCTGCCAAAGACTGCAGCATTATCAAGTGGAGTGTGGAGAGTGGACGGAAGCTTCATGTGATCCCACGGGCCAAGAAGGGTGCCGAGGGGCAGCCCCCCGGCCACAGCAGCCCCATCCTCTGCATGGCCATCTCCTCCGACGGCAAGTACCTTGCCTCGGGTGACCGCGGCAAGCTCATTCTCGTCTGGGAGGCCCAGAGCTGCTGGTACCTGTACACGTTCACGGGGCACCGGGACGCCGTGTCGGGCCTGGCTTTCCGCAGAGGCACCCACCAGCTCTACAGCACGTCCCACGACCGCTCCGTGAAGGTGTGGAACGTGGCGGAGAACTCCTACGTGGAGACGCTCTTTGGGCACCAGGATGCCGTGGCTGCGCTGGACGCCCTGAGCCGGGAGTGCTGCGTGACGGCCGGGGGCCGGGACGGCACGGTGCGCGTGTGGAAGATCCCCGAGGAGTCCCAGCTTGTCTTCTATGGCCACCAGGGCTCCATCGACAGCATCCAGCTTATCAACGAGGAGCACATGGTGTCGGGCGCCGATGATGGCTCCGTGGCCTTGTGGGGCCTCTCCAAGAAGCGGCCACTTGCCCTGCAGCGTGAGGCCCATGGGCTGCGAGGGGAGCCGGGCCTGGAGCAGCCCTTCTGGGTGTCGTCGGTGGCGGCCCTACTCAACACAGACCTTGTGGCCACAGGCTCCCACAGCTCCTGTGTGCGGCTCTGGCAGTGTGGGGAGGGCTTCCGGCGGCTTGATCCTCTCTGTGACATTCCCCTGGTGGGCTTTATCAATAGCCTCAAGTTCTCCAGCTCCGGGGATTTCCTGGTGGCTGGGGTGGGGCAGGAGCACAGGCTTGGCCGCTGGTGGCGCATCAAAGAGGCTCGGAACTCCATCTGCATCATCCCGCTCCACAGG---------ACCTCCAGGCCCGCCACTGCCGGCTCC---
>felCat8
ATGTCGGCGGCAGCGGCGGCTCGAAAACGCGGAAGGTCGGCCTCGGGGGCCGGGGCC------GGTGCAGGGGTCGGC------AAGCGGCGGCGGAAGGCGGATTCTGCCGGGGAGAAGGGCAAGTCCAAGGGAGGCGGCAAGATGAATGAGGAGATCTCCAGCGACTCCGAGAGTGAGAGCCTAGCTCCCAGGAGGACT---GAG---GAGGAAGAGGAGGAG---GAG---CTGGAGGAGACAGCCCAGGAAAAGAAGCTGCGCTTGGCCAAACTCTACTTGGAGCAGCTCAGGCAACAAGAGGAGGAGAAGGCTGAGGCCCAGGCATTTGAGGAGGACCAGGTGGCAGGGCGCCTGAAGGAGGACGTGCTCGAGCAGAGAGGCAGGCTGCAGAAGTCGGTGGCAAAGGAGATTCAGGCCCCAGCCCCAGCTGACATCCAAGTCTTGCGGGGGCACCAGCTCTCCATCACATGCGTGGTCATCACCCCCGACGACTCAGCCATCTTCTCTGCTGCCAAAGACTGCACCATTATCAAGTGGAGTGTTGAGAGCAGACGGAAGCTTCATGTGATCCCACGAGCCAAGAAGGGTGTGGAGGGGCAGCCCCCCGGCCACGGCAGCCACATCCTCTGCATGGCCATCTCCTCTGACGGCAAGTACCTTGCCTCGGGTGACCGCAGCAAGCTTATTTTCATTTGGGAGGCCCAGAGCTGCCGGCACCTGTACACTTTCACGGGACACCGGGACGCTGTGTCGGGGCTGGCCTTCCGCAGAGGCACCCACCAGCTCTACAGCACGTCCCACGACCGCTCTGTGAAGGTGTGGAATGTGGCGGAGAACTCCTATGTGGAGACACTCTTTGGGCACCAGGACGCTGTGGCCGCGCTGGATGCCCTGAGCAGGGAGTGCTGCGTGACGGCCGGGGGCCGAGACGGGACGGTGCGCGTGTGGAAGATCCCGGAGGAGTCCCAGCTTGTCTTCTATGGCCACCAGGGCTCCATCGACAGCATCCAGCTCATCAATGAGGAGCACATGGTGTCGGGTGCAGATGATGGCTCTGTGGCCTTGTGGGGCCTCTCTAAGAAGCGGCCACTTGCCCTGCAGCGTGAGGCCCATGGGCTGCGGGGGGAGCCAGGCCTGGAGCAGCCCTTCTGGGTGTCATCGGTGGCAGCCCTTCTCAACACGGACCTTGTGGCTACAGGCTCCCACAGCTCTTGCGTGCGGCTCTGGCAGTGTGGGGAGGGCTTCCGACGGCTTGACCCTCTCTGTGACATTCCCTTGGTGGGCTTCATCAATAGCCTCAAGTTCTCCACCTCTGGGGATTTCCTGGTGGCTGGGGTGGGGCAGGAGCACAGGCTTGGCCGCTGGTGGCGCATCAAAGAGGCTCGGAACTCCGTCTGCATCATCCCCCTCCGCAGG---------GCCCCCAGGCCCCCCACTGCCGGCTCC---
>oryCun2
ATGTCGGCAACAGCGGCGTCTCGGAAGCGGGGAAAGTCTGCGTTGGGGAGCGGAGCC------GGTGCTGGCCCCGGC------AAAAGACGCCGAAAGGCAGACTCTGCGGGGGACAGGGGCAAGTCCAAAGGTGGAGGCAAGATGAATGAGGAGATCTCCAGCGACTCCGAGAGCGAGAGCCTGGCTCCAAGGAGAAGA---GAG---GAGGAGGAGGAGGAG---GAGGAGCTGGAGGAGACTGCCCAGGAGAAGAAGCTGCGCTTGGCCAAACTCTACCTCGAGCAGCTCAGGCAGCAAGAGGAGGAGAAGGCCGAGGCGCGTGCATTTGAGGAGGACCAGGTGGCAGGGCGCCTGAAGGAGGACGTGCTGGAGCAGAGGGGCAGGCTGCAGAAGTCAGTGGCAAAGGAGGTCCAGGCCCCAGCCCCAGCCGACATTCGGGTTTTGCGGGGCCACCAGCTCTCCATCACCTGCTTGGTCATTACCCCTGATGACTCGGCCATCTTCTCCGCTGCCAAAGACTGCACCATCATTAAGTGGAGCGTGGAGACCGGACGGAAGCTGCATGTGATTCCTCGTGCCAAGAAGGGCGCCGAGGGGCAGCCCCCTGGCCACAGCAGCCATGTCCTTTGCATGGCCATCTCCTCCGACGGCAAGTACCTGGCCTCGGGCGACCGCAGCAAGCTCATTCTCATCTGGGAGGCCCAGAGCTGCCGGCACCTGTACACCTTCACAGGACACCGGGACGCCGTGTCGGGGCTGGCGTTCCGCAGAGGCACCCACCAGCTCTACAGCACCTCGCACGACCGCTCCGTGAAGGTGTGGAACGTGGCGGAGAACTCCTACGTGGAGACGCTCTTCGGGCACCAGGATGCCGTGGCCGCCCTGGACGCCTTGAGCCGGGAGTGCTGTGTGACGGCGGGGGGCCGGGACGGGACGGTGCGCGTGTGGAAGATCCCTGAGGAGTCCCAGCTTGTCTTCTACGGCCACCAGGGCTCCATTGACTGCATCCATCTCATCAACGAGGAGCACATGGTGTCAGGTGCAGACGACGGCTCCGTGGCTCTGTGGGGCCTTTCCAAGAAGCGGCCCCTCGTCGTGCAGCGAGATGCCCATGGGCTGCGTGGGGAGCCGGGCCTGGAGCAGCCCTTCTGGGTGTCGTCAGTGGCAGCGCTTCTCAACACAGACCTCATAGCCACAGGCTCCCACAGCTCCTGTGTGCGGCTTTGGCAGTGTGGGGAGGGCTTCCGGCAGCTCAGCCATCTCTGTGACATCCCCCTGGTGGGTTTCATCAACAGCCTCAGGTTCTCTAGCACGGGGGACTTTCTGGTGGCTGGGGTCGGGCAGGAACACAGGCTTGGCCGATGGTGGCGGATCAAAGAGGCGCGCAACTCGGTGTGCATCATCCCTCTGCGCAGG---------GCCCCGGCGCCCGAAGCTGCTGGCTCC---
>ochPri3
ATGTCTGCCACCACTGGAGCTCGCAAGCGGGGAAAGTCGGCCTCGGGGATCGGGGCC------GGGGCAGGGCCCGGC------AAGCGACGCCGAAAGGCGGACTCTGCAGGGGACAGGGGCAAGTCCAAGGGTGGAGGCAAGATGAACGAGGAGATCTCCAGCGACTCAGAGAGCGAGAGCCTAGCTCCAAGGAGAACA---GAG---GAAGAGGAGGAGGAA---GAG---CTGGAGGAGACCGCCCAGGAGAAGAAGCTGCGCTTGGCTAAACTCTACCTTGAGCAGCTCAGGCAGCAAGAGGAGGAAAAGGCTGAGGTCCGCACCTTTGAAGAGGACCAGGTTGCAGGGCGCTTGAAGGAGGATGTGCTTGAGCAGAGGGGCAGGCTGCAGAAGTCGGTGGCAAAGGAGGTCCAGGCCCCAGCCCCAGCTGACATCCGAGTTTTGCGGGGCCATCAGCTCTCCATCACCTGTTTGGTCATCACTCCTGATGACTTGGCCATCTTTTCTGCTGCCAAAGATTGTACCATCATTAAGTGGAGCGTGGAGACTGGCCGGAAGCTGCACGTGATCCCGCGTGCCAAGAAGGGCGCCGAGGGGCAGCCACCTGGCCACAGCAGCCATATCCTCTGCATGACCATCTCTTCGGACGGCAAGTACCTGGCCTCGGGCGACCGCAGCAAGCTAATCCTCATCTGGGAGGCCCAGAGCTGCCGGCACCTGTACACTTTCACAGGGCATCGGGATGCAGTGTCGGGGCTGGCGTTCCGCAGAGGCACCCACCAGCTCTATAGTACTTCCCACGACCGCTCCGTGAAGGTGTGGAACGTGGCTGAGAATTCCTACGTGGAAACACTCTTTGGCCACCAGGACGCCGTGGCTGCCTTGGATGCCTTGAGCCGGGAGGCCTGTGTGACGGCCGGGGGCCGGGATGGGACTGTGCGCGTGTGGAAGATCCCCGAAGAGTCCCAGCTCGTTTTCTACGGGCACCAGGGCTCCATTGACTGCATCCATCTCATCAATGAGGAGCACATGGTGTCTGGTGCCGACGATGGCTCTGTGGCTCTGTGGGGACTCTCCAAGAAGCGGCCGCTTGTCGTGCAGCGCGACGCCCACGGGCTGCGAGGAGAGCCAGGCCTGGAGCAGCCCTATTGGGTGTCATCTGTAGCAGCCCTGCTCAATACCGACCTCGTGGCTACAGGCTCCCACAGCTCTTGTGTGCGGTTGTGGCAGTGTGGGGAGAGCTTCCGGCAGCTCAGCCATCTCTGCGACATCCCCCTGGTGGGTTTCATCAACAGCCTCAAGTTCTCCAGCACAGGGGATTTTCTGGTGGCTGGGGTGGGGCAGGAGCACAGACTTGGCCGCTGGTGGCGGATCAAAGAGGCTCGCAACTCCGTGTGTATCATCCCGCTGCGCAGG---------GTTCCGGGGCCTGTGGCTGCTGGCTCC---
>conCri1
ATGTCGGGGACAGCTGCGGCTCGTAAGCGGGGAAAGCCGACCTCAGGGGCCGGGGCCACTGTTGGTGCCGGAGCCAGT------AAGCGGCGGCGGAAGGCCGACTCTGCTGGGGACAGGGGCAAGTCCAAGGGCGGCGGCAGGATGAATGAGGAGATCTCCAGCGACTCTGAGACTGAGAGCCTGGCTCCTAGGAGGACT---GAG---GAGGAGGAGGAGGAG---GAA---CTAGAGGAAACTGCACAGGAGAAGAAGCTGCGCTTGGCCAAGCTCTACCTTGAGCAGCTCAGGCAGCAAGAGGAGGAAAAGGCTGAGGCTCGAGAATTTGAGGAGGACCAGGTGGCTGGGCGCCTGAAGGAGGATGTGCTGGAACAGAGGGGAAGACTCCAGAAGACAGTGGCAAAGGAGATCCAGGCCCCAGCCCCGGCTGACATTCGAATCTTACGGGGTCACCAACTCCCCATCACATGTTTGGTCATCACCCCAGACGATTTAGCCATCTTCTCTGCTGCCAAAGACTGCACCATTATTAAGTGGAGTGTGGAAAGTGGAAGGAAGCTTCATGTGATCCCCCGAGCCAAGAAGGGTGCCGAGGGGCAGCCCCCTGGCCACAGCAGCCACGTCCTCTGCATGGCCATTTCCTCTGATGGCAAATACCTCGCTTCCGGTGACCGCAGCAAGCTCATTCTCATCTGGGAGGCCCAGAGCTGCCGGCACCTGTACACCTTCACAGGACACCGTGACGCCGTGTCGGGCCTGGCATTCCGCAGAGGCACCCACCAGCTCTACAGTACCTCCCACGACCGCTCGGTGAAGGTGTGGAACGTCGCGGAGAACGCCTATGTGGAGACGCTCTTCGGGCACCAGGATGCCGTGGCAGCGCTGGATGCCCTGAGCAGGGAGTGCTGTGTGACAGCTGGGGGCCGCGATGGGACCGTGCGTGTGTGGAAGATCCCCGAGGAGTCCCAGCTTGTCTTCTACGGCCACCAGGGCTCCATCGACTGCCTCCAGCTCATCAACGAGGAGCACATGGTGTCTGGCGCAGATGATGGCTCTGTGGCCGTGTGGGGCCTCTCCAAGAAGCGGCCACTTGCCCTGCAGCGTGATGCCCATGGGCTAAGGGGGGAGCCGGGCCTGGAACAGCCCTTCTGGGTGTCATCAGTGGCAGCCCTGCTCAACACAGACCTGGTGGCCACAGGCTCCCACAGCTCTGGTGTGCGGCTTTGGCAGTGTGGAGAGGGCTTCCGGCGGCTTGACCTTCTCTGTGAGATCCCCTTGGTGGGCTTTATCAATAGCCTCAAGTTCTCCAGTGCTGGGGACTTCCTGGTCGCTGGGGTAGGCCAGGAGCACAGGCTCGGCAGATGGTGGCGGATCAAAGAGGCTCGGAACTCTGTCTGCATCATTCCCCTCCGCAGG---------ACCCCCAGATCCCCCGCTGCTGGCTCC---
>manPen1
ATGTCCTCCGCAGCGGCGGCTCGGAAGCGGGGAAAGCCGACTTCGGGGGCTGGGGCC------------------GGC------AAGCGGCGGCGAAAAGCCGACTCTGCCGGGGACAGGGGCAAGGCCAAGAGTGGCGGCAAGATGAATGAAGAGATCCCCAGCGACTCTGAGAGTGAGAGCGTGGCTCCCAGGAGGACT---GAG---GAGGAGGAGGAGGAG---GAG---CTGGAGGAGACGGCGCAGGAGAAGAAGCTGCGCCTGGCCAAGCTCTACCTTGAGCAGCTCCGGCATCAGGAGGAGGAGAAGGCTGAGGCTCGGGAATTTGAAGAGGACCAGGTGGCAGGGCGCCTGAAGGAGGATGTGCTCGAGCAGCGGGGCAGGCTGCAGAAGTCGGTGGCAAAGGAGGTCCAGGCCCCAGCCCCGGCCGACATTCGAGTCTTACGGGGCCACCAGCTCTCTATCACGTGCTTGGTCATCACCCCCGACGACCTGGCCATCTTTTCTGCCGCCAAAGACTGCACCATCATTAAGTGGAGCGTGGAGAGTGGACGGAAGCTTCATGTAATCCCACGAGCCAAGAAGGGCCCCGAGGGGCAGTCCCCTGGCCACAGCAGCCACGTCCTTTGCATGGCTGTCTCCTCCGACGGCAAGTACCTTGCCTCAGGCGACCGCAGTAAGCTGATTCTCATTTGGGAGGCCCAGAGCTGCCGGCACCTCTACACCTTCACGGGACACCGGGACGCCGTGTCGGGGCTGGCCTTCCGCAGGGGCACCCACCAGCTGTACAGCACGTCCCATGACCGCTCCGTGAAGGTGTGGAATGTGGCCGAGAACGCCTACGTGGAGACA---------------------------------------------------------------------------------------------------------------------------------------------------------------------------------------------------------------------------------------------------------------------------------------------------------------------------------------------------------------------------------------------------------------------------------------------------------------------------------------------------------------------------------------------------------------------------------------------------------------------------
>HLmanJav1
ATGTCGTCCACAGCGGCGTCTCGGAAGCGGGGAAAGCCGACTTCGGGGGCTGGGGCC------------------GGC------AAGCGGCGGCGAAAAGCCAACTCTGCCGGGGACAGGGGCAAGGCCAAGAGTGGCGGCAAGATGAATGAGGAGATCCCCAGCGACTCTGAGAGTGAGAGTGTGGCTCCCAGGAGGACT---GAG---GAGGAGGAGGAGGAG---GAG---CTGGAGGAGACGGCGCAGGAGAAGAAGCTGCGCCTGGCCAAGCTCTACCTTGAGCAGCTCCGGCATCAGGAGGAGGAGAAGGCTGAGGCCCGGGAATTTGAAGAGGACCAGGTGGCAGGGCGCCTGAAGGAGGATGTGCTCGAGCAGCGGGGCAGGCTGCAGAAGTCGGTGGCAAAGGAGGTCCAGCCCCCAGCCCCCTCCGACATTCGAGTCTTACGGGGCCACCAGCTCTCTATCACGTGCTTGGTCATCACCCCCGACGACTTGGCCATCTTTTCTGCCGCCAAAGACTGCACCATCATTAAGTGGAGCGTGGAGAGTGGACGGAAGCTTCATGTAATCCCACGAGCCAAGAAGGGCCCCGAGGGGCAGCCCCCTGGCCACAGCAGCCACGTCCTTTGCATGGCCGTCTCCTCCGACGGCAAGTACCTTGCCTCAGGTGACCGCAGTAAGCTGATTCTCATTTGGGAGGCCCAGAGCTGCCGGCACCTCTACACCTTCACGGGACACCGGGATGCTGTGTCGGGGCTGGCCTTCCGCAGGGGCACCCACCAGCTGTACAGCACATCCCATGACCGCTCCGTGAAGGTGTGGAATGTGGCCGAGAACTCCTACGTGGAGACGCTCTTTGGGCACCAGGACGCCGTGGCTGCGCTGGACGCCCTGAGCAGGGAGTGCTGCGTGACGGCCGGCGGCCGGGACGGGACAGTGCGTGTGTGGAAGATCCCTGAGGAGTCCCAGCTTGTTTTCTATGGCCACCAGGGCTCCATTGACAGCGTCCAGCTGGTCAACGAGGAGCACATGGTGTCCGGCGCAGACGATGGCTCCGTGGCCTTGTGGGGTCTCTCCAAGAAGCGGCCACTTGCCCTGCGGCGTGAGGCACACGGGCTGCGGGGGGAGCCGGGCCTGGAGCAGCCCTTCTGGGTGACATCAGTGGCAGCTCTGCTCAACACGGACCTTGTGGCTACAGGCTCCCACAGCTCCTGCCTGCGGCTCTGGCAGTGTGGGGAGGGCTTCCGGCAGCTTGACCTTCTCTGCGACATCCCCCTGGTGGGCTTTATCAACAGTCTCAAGTTCTCCAGCTCTGGGAACTTCCTGGTGGCTGGGGTGGGACAGGAGCACAGGCTTGGCCGGTGGTGGCGGATCAAAGAAGCTCGGAACTCGGTCTGCATCATCCCACTCCGCAGG---------GCCCCCAGGCCCCCCACTGCCGGCCCC---
>HLcamFer2
ATGTCTGCGACAGCGGCAGCTCGAAAGCGGGGAAAGCCAGCCTCCGGGGCCGGGGCC------GGGGCCGGCGCAGGGGCCAGCAAGCGGCGGCGAAAGGGCGATTCTGCCGGGGACAAGAGCAAGTCCAAGGGTGGCAGCAAGATGAATGAAGAGATCTCCAGCGACTCGGAAACTGAGAGCCTGGCTCCCAGGAGGACT---GAG---GAGGAGGAGGAAGAG---GAG---CTGGAGGAGACTGCACAGGAGAAGAAGCTGCGCTTGGCCAAGCTCTACCTTGAGCAGCTCAGGCAGCAAGAGGAGGAGAAGGCTGAAGCCCGTGAATTTGAGGAGGACCAGGTGGCGGGGAGGCTGAAGGAGGATGTGCTTGAGCAGAGGGGCAGGCTGCAGAAGTCGGTGGCAAAAGAGGTTCAGGCCCCAGCCCCAGCCGACATTCGAATCTTACGGGGCCACCAGCTGTCCATCACATGTTTGGTTATCACCCCAGATGACCTGGCCATCTTTTCTGCCGCCAAAGACTGCACCATTATTAAGTGGAGCGTGGAGAGTGGCCGGAAGCTTCACGTGATCCCTCGGGCCAAGAAGGGTGCCGACGGAAAGCCCTCCAGCCACAGCAGCCACATCCTCTGCATGGCCATCTCCTCCGACGGCAAGTACCTGGCCTCAGGTGACCGCAGCAAGCTCATTCTCATTTGGGACGCCCAGAGCTGCCAGCACCTGTACACCTTCACCGGACACCGGGATGCCGTTTCGGGGCTGGCGTTCCGCAGAGGAACCCACCAGCTCTACAGCACATCCCACGATCGCTCTGTGAAGGTGTGGAACGTGGCGGAGAACTCCTACGTGGAGACGCTTTTTGGGCACCAGGATGCAGTGGCTGCACTGGACGCCCTGAGCAGGGAGTGCTGCGTGACTGCCGGGGGGCGAGATGGGACCGTGCGTGTGTGGAAGATCCCCGAGGAGTCCCAGCTGGTCTTCTATGGCCACCAGGGCTCCATCGACAGTATCCAGCTCATCAACGAAGAGCACATGGTGTCGGGTGCAGACGATGGCTCTGTGGCCTTGTGGGGCCTCTCCAAGAAGCGGCCACTTGCCCTGCAGCGTGAGGCCCATGGGCTACGGGGGGAGCCAGGCTTGGAGCAGCCCTTCTGGGTGTCATCGGTGGCAGCCCTGCTCAACACAGATCTCGTGGCCACAGGCTCTCATAACAACTCTGTGCGGCTCTGGCGGTGCGGAGAGGGCTTCCGGCAGCTTGACCTTCTCTGCGACATTCCCCTGGTGGGCTTTATCAATAGCCTCAAGTTCTCCAGCGCTGGGGACTTCCTGGTGGCTGGGGTGGGGCAGGAGCACAGGCTTGGCCGGTGGTGGCGGATCAAAGAGGCTCGGAACTCTGTCTGTATCATCCCTCTCCGCAGG---------GCCCCCAGGCCCCCCACTGCTGGCTCC---
>bosTau8
ATGTCGGCGACACGGGCGGCTCGTAAGAGGGGAAAGCCGGCCTCAGGGGCCGGGGCT------GGTGCGGAGGCCTTC------AAGCGGCGGCGAAAGGGCGACTCCTCTGGGGACAAAGTCAAGTCCAAGGGTGGCGGCAAGATGAATGAGGAGATCTCGAGCGACTCGGAGAGTGAGAGTCTAGCTCTCAGGAGGACT---GAG---GAGGAGGAGGAAGAG---GAG---CTGGAGGAGACCGCACAGGAGAAGAAGCTGCGCTTGGCCAAGGTCTACCTGGAGCAGCTCAGGCAGCAAGAGGAGGAGAAGGCTGAGGCCCGCGAATTTGAGGAGGACCAGGTGGCAGGGAGGCTGAAGGAGGATGTGCTCGAGCAGAGGGGCAGGCTGCAGAAGTCAGTGGCAAAGGAGATCCAGGCCCCAGACCCGGCTGACATTCGAATCCTACGTGGCCACCAGCTGTCTATCACGTGTTTGGTTGTCACCCCTGATGACCTGGCCATCTTTTCTGCTGCCAAAGACTGCACCATTATTAAGTGGAGCGTGGAGAGTGGACGGAAACTTCATGTGATCCCTCGAGCCAAGAAGGGCACTGAGGGGCAACCCCCCGGCCACAGCACCCATGTCCTCTGCATGGCCATCTCTTCCGATGGCAAGTACTTGGCTTCAGGCGACCGCAGCAAGCTCATTCTCATTTGGGAGGCCCAGAGCTGCCAGCACCTGTACACCTTCACGGGACACCGGGACGCTGTGTCGGGGCTGGCGTTCCGCAGAGGCACCCACCAGCTCTACAGCACATCCCACGACCGCTCTGTGAAGGTGTGGAATGTGGCAGAGAACTCCTATGTGGAGACGCTCTTCGGGCACCAGGACGCTGTGGCCGCACTGGATGCTCTGAGCAGGGAGTGCTGTGTGACCGCCGGGGGCCGGGACGGGACCGTGCGTGTGTGGAAGATCCCCGAGGAGTCCCAGCTTGTCTTCTATGGCCACCAGGGCTCCATCGACAGCATCCAGCTCATCAACGAGGAGCACATGGTGTCGGGTGCAGACGACGGTTCCGTGGCCCTGTGGGGCCTCTCCAAGAAGCGGCCACTTGCCCTGCAGCGTGAGGCCCATGGGCTGCGGGGGGAGCCGGGCTTGGAGCAGCCCTTCTGGGTGTCGTCAGTCGCAGCCCTGCTCAACACAGACCTTGTGGCCACAGGCTCCCACAACAATTCTGTGCGGCTCTGGCAATGTGGAGAGGGCTTCCGGCAGCTTGACCTTCTCTATGACATCCCCCTGGTGGGCTTTGTCAATAGCCTCAAGTTTTCCAGTGCTGGGGACTTCCTGGTGGCTGGGGTGGGGCAGGAGCACAGGCTTGGCCGGTGGTGGCGGATCAAAGAGGCCCGGAACTCTGTCTGCATCATCCCTCTCCGCAGG---------GCCCCCAGGCCCCCGGCTGCTGGCTCC---
>susScr11
ATGTCGGCGACCGTGGCGGCTCGAAAGCGGGGAAAGTCAGCCTCAGGAGCCGGGGCT------GGTGCGGGGGCCGGC------AAGCGGCGGCGAAAGGGCGACTCTTCTGGGGACAAGGGCAAGTCCAAGGGTGGCGGCAAGATGAATGAGGAAATATCCAGTGACTCGGAAAATGAAAGCATAGCTCCCAGGAAGACT---GAG---GAGGAGGAGGAGGAA---GAG---TTGGAAGAGACTGCACAGGAGAAGAAGTTGCGCTTGGCCAAGCTTTATCTTGAGCAGCTCAAGCAGCAAGAGGAGGAGAAGGCTGAGGCCCGTGAATTTGAGGAGGACCAGGTGGCGGGAAAACTGAAGGAGGACGTGCTCGAGCAGAGGGGCAGGCTGCAGAAGTCGGTGGCAAAGGAGATCCAGGCCCCAGCCCCAGCCGACATCCGAATCTTACGGGGCCACCAGCTTTCCATCACATGTTTGGTTATCACCCCTGACGACCTGGCCATCTTTTCTGCCGCCAAAGACTGCACCATTATTAAGTGGAGCGTGGAGAGTGGACGGAAGCTTCATGTCATCCCTCGAGCCAAGAAGGGTGCTGAGGGGCAGCCCCCTGGCCACAGCAGCCACATCCTTTGCATGGCCATCTCTTCTGATGGCAAGTACCTGGCCTCAGGTGACCGCAGCAAGCTCATTCTCATCTGGGAGGCGCAGAGCTGCCGGCACCTGTACACCTTCACAGGACACCGGGACGCCGTGTCGGGGCTGGCGTTCCGTAGAGGCACCCACCAGCTCTACAGCACGTCCCATGACCGCTCCGTGAAGGTGTGGAATGTGGCAGAGAACTCCTACGTGGAGACACTCTTCGGGCACCAGGATGCTGTGGCTGCACTGGATGCCCTGAGCAGGGAGTGCTGCGTGACAGCGGGGGGCCGGGATGGGACTGTGCGTGTGTGGAAGATCCCTGAGGAGTCTCAGCTTGTCTTCTACGGCCACCAGGGCTCCATCGACAGCATCCAGCTCATCAACGAGGAGCACATGGTGTCAGGTGCTGATGATGGCTCTGTGGCCTTGTGGGGCCTCTCCAAGAAGCGGCCGCTTGCCCTGCAGCGTGAGGCCCATGGGCTGCGGGGGGAGCAGGGCTTGGAGCAGCCCTTCTGGGTGTCGTCAGTGGCGGCCCTGCTCAACACAGACCTCATAGCCACAGGCTCCCACAACAACTCTGTGCGGCTCTGGCAGTGCGGGGAGGGCTTCCGGCAGCTTGACCTTCTCTGCGACATCCCCTTGGTGGGCTTTATCAATAGTCTCAAGTTCTCCAGTGCTGGGGACTTCCTGGTGGCCGGGGTGGGGCAGGAGCACAGGCTTGGCCGGTGGTGGCGGATCAAAGAGGCCCGGAATTCTGTCTGCATCATCCCTCTCCACAGG---------GCCCCCAGGCCCCCGGCTGCTGGCTCC---
>balAcu1
ATGTCGGCGACAGGGGCGGCTCGAAAGAGGGGAAAGCCGGCCTCGGGGGCCGGGGCT------GGTGCGGGGGCCGGC------AAGCTGCGGCGAAAGGGCGACTCTTCTGGGGACAAGGGCAAGTCGAAGGGTGGCGGCAAGATGAATGAGGAGATCTCCAGCGACTCGGAGAGTGAGAGCCTAGTTCCCAGGAGGACT---GAG---GAGGAGGAGGAGGAG---GAGGAGCTGGAGGAGACCGCACAGGAGAAGAAGCTGCGCTTGGCCAAGCTCTACCTTGAACAGCTTAAGCAGCAAGAGGAGGAGAAGGCCGAGGCCCGCGAATTTGAGGAGGACCAGGTGGCGGGGAGGCTGAAGGAGGACGTGCTTGAGCAGAGAGGCAGGCTGCAGAAGTCGGTGGCAAAGGAGATCCAGGCCCCAGACCCTGCTGACTTTCGAATCCTACGGGGTCACCAGCTGTCCATCACATGTTTGGTTATCACCCCTGACGACCTGGCCATCTTTTCTGCCTCCAAAGACTGCACCATTATTAAGTGGAGCGTGGAAAGTGGATGGAAGCTTCATGTGATCCCTCGAGCCAAGAAGGGTGCCGAGGGGCAGCCCTCCGGCCACAGTAGCCACGTCCTCTGCATGGCCATCTCCTCCGATGGCAAGTACCTGGCCTCGGGTGACCGCAGCAAGCTCATTCTCATTTGGGAGGCCCAGAGCTGCCAGCACCTGTACACCTTCACAGGACACCGGGATGCTGTGTCGGGGCTGGCATTCCGCAGAGGCACCCACCAGCTCTACAGCACGTCCCACGACCGCTCTGTGAAGGTGTGGAATGTGGCGGAGAACTCCTACGTGGAGACGCTCTTCGGGCACCAGGATGCTGTGGCTGCACTGGATGCTCTGAGCAGGGAGTGCTGCGTGACCGCCGGGGGCCGGGATGGGACCGTGCGTGTGTGGAAGATCCCCGAGGAGTCCCAGCTTGTCTTCTACGGCCACCAGGGCTCCATCGACAGCATCCAGCTCATCAATGAGGAGCACATGGTGTCAGGTGCAGATGATGGTTCTGTAGCCTTGTGGGGCCTCTCTAAGAAGCGGCCACTTGCCCTGCAGCGTGAGGCCCATGGGCTGCGGGGGGAGCTGGGCTTGGAGCAGCCCTTCTGGGTGTCATCGGTGGCAGCCCTGCTCAACACAGACCTCGTGGCCACAGGCTCTCACAGCAACTCTGTGCGGCTCTGGCAATGCGGGGAGGGCTTCCGGCAGCTTGACCTTCTCTGCGACATCCCCCTGGTGGGCTTTATCAATAGCCTCAAGTTCTCCAGTGCTGGGGACTTCCTGGTGGCTGGGGTAGGGCAGGAGCACAGGCTTGGCCGGTGGTGGCGGATCAAAGAGGCCCGGAACTCCGTCTGCATCATCCCTCTCCACAGG---------GCCCCCAGGCCCCCTGCTGCTGGCTCC---
>calJac3
ATGTCGGCAAAAGCGGCGGCTCGTAAGCGGGGAAAGCTGGTTTCGGGGGCCGGGGCT------GGTGCGGCGGCCGGC------AAGCGGCGGCGAAAGGCCGCCTCCGCGGGGAACAGGGGCAAATCCAAAGGTGGCACCAAGATGAATGAGGAGATCTCCAGTGACTCTGAGAGCGAGAGCCTACCTCCAAGGAGGCCT---GAG---GAGGAGGAGGAGGAA---GAG---CTGGAGGAAACAGCCCAGGAGAAGAAGCTGCGCTTGGCCAAGCTCTACCTAGAGCAGCTCCGACAGCAAGAGGAGGAGAAGGCTGAGGCCCAAGCATTTGAGGAGGACCAGGTGGCGGGGCGCCTGAAGGAGGATGTGCTCGAGCAGAGGGGCAGGCTGCAGAAGTCGGTGGCAAAGGAGATCCAGGCCCCAGCCTCGACTGACATTCGCATTTTACGGGGGCACCAGCTCTCGATCACATGTTTGGTCATCACCCCCGATGACTCGGTCATCTTCTCTGCTGCTAAAGACTGCACCATCATTAAGTGGAGTGTGGAGAGTGGACGGAAGCTGCATGTGATTCCTCGAGCCAAGAAGGGTGCCGAGGGAAAGTCCCCTGGCCACAGCAGCCACATCCTCTGCATGGCCATCTCCTCTGACGGCAAGTACCTTGCCTCTGGTGACTGCAGCAAGCTCATTCTCATTTGGGAGGCCCAGAGCTGCCAGAACCTGTACACCTTCACAGGACACCGGGATGCAGTGTCGGGGCTGGCGTTCCGCAGAGGCACCCACCAGCTCTACAGCACATCCCATGACCGCTCTGTGAAGGTGTGGAACGTGGCGGAGAACTCCTACGTGGAGACTCTCTTCGGGCACCAGGACTCTGTGGCTGCACTAGATGCCCTGAGCCGAGAGTGCTGTGTGACGGCCGGGGGCCGGGATGGGACTGTACGTGTGTGGAAGATCCCTGAGGAGTCCCAGCTTGTCTTCTACGGCCACCAGGGCTCTATCGACTGCATCCACCTAATCAACGAGGAGCACATGGTGTCTGGCGCAGACGATGGTTCTGTGGCCTTGTGGGGCCTCTCCAAGAAGCGACCACTTGCCCTGCAGCGTGAAGCTCACGGGCTGCGGGGGGAGCCAGGCCTGGAGCAGCCCTTCTGGATATCATCGGTGGCAGCCCTCCTCAACACAGATCTCGTGGCCACAGGCTCCCACAGCTCCTGCGTGCGGCTTTGGCAGTGTGGGGAAGGTTTCCGGCGGCTTGACCTTCTCTGTGACATCCCCATGGTGGGTTTTATTAACAGCCTCAAGTTCTCCAGCTCTGGGGACTTCCTGGTAGCTGGGGTGGGGCAGGAACACAGGCTTGGCCGATGGTGGCGAATCAAAGAGGCTCGGAACTCTGTCTGCATCATCCCACTCCGCAGG---------GTCCCTGCACCCCCGGCTGCCGGCTCC---
>saiBol1
ATGTCGGCAAAAGCAGCGGCTCGTAAGCGGGGAAAGCCGGCTTTGGGGGCCGGGGCT------GGTGCGGCGGCCGGC------AAGCGGCGGCGAAAGGCCGTCTCTGCGGGGGACAGGGGCAAAACCAAAGGTGGCACCAAGATGAATGAGGAGATCTCCAGCGACTCTGAGAGCGAGAGCCTACCTCCAAGGAGGCCT---GAG---GAGGAGGAGGAGGAG---GAAGAGCTGGAGGAAACTGCACAGGAGAAGAAGCTGCGCTTGGCCAAGCTCTACCTAGAGCAGCTCCGACAGCAAGAGGAGGAGAAGGCTGAGGCCCGAGCATTTGAGGAGGACCAGGTGGCAGGGCGCCTGAAGGAGGATGTGCTCGAGCAGAGGGGCAGGCTGCAGAAGTCAGTGGCAAAGGAGATCCAGGCTCCAGCCTCGACTGACATTCGCGTTTTACGGGGGCACCAGCTCTCTATCACATGTTTGGTCATCACCCCCGATGACTTGGCCATCTTCTCTGCTGCTAAAGACTGCACCATCATTAAGTGGAGTGTTGAGAGTGGACGGAAGCTGCATGTAATTCCTCGAGCCAAGAAGGGTGCCGAGGGAAAGTCCCCTGGCCACAGTAGCCACGTCCTCTGCATGGCCATCTCCTCCGACGGCAAGTACCTTGCCTCGGGTGACCGCAGCAAGCTCATTCTCATTTGGGAGGCCCAGAGCTGCCAGAACCTGTACACCTTCACAGGACACCGGGATGCAGTGTCGGGGCTGGCGTTCCGCAGAGGCACCCACCAGCTCTACAGCACATCCCATGACCGCTCCGTGAAGGTGTGGAACGTGGCAGAGAACTCCTACGTGGAGACTCTCTTCGGGCACCAGGACTCTGTGGCTGCACTAGATGCCTTGAGCCGGGAGTGCTGTGTGACGGCTGGGGGCCGGGATGGGACTGTACGTGTGTGGAAGATCCCTGAGGAGTCCCAGCTTGTCTTCTACGGCCACCAGGGCTCCATCGACTGCATCCACCTAATCAACGAGGAGCACATGGTGTCCGGCGCAGACGATGGTTCTGTGGCCTTGTGGGGCCTCTCCAAGAAGCGACCACTTGCCCTGCAGCGTGAAGCTCATGGGCTGCGGGGGGAGCCAGGCCTGGAGCAGCCCTTCTGGATATCATCGGTGGCAGCCCTCCTCAACACAGATCTCGTGGCCACAGGCTCCCACAACTCCTGCGTGCGGCTTTGGCAGTGTGGGGAAGGCTTCCGGCGGCTTGACCTTCTCTGTGACATCCCCCTGGTGGGTTTTATTAACAGCCTCAAGTTCTCCGGCTCTGGGGACTTCCTGGTAGCTGGGGTGGGGCAGGAGCACAGGCTCGGCCGATGGTGGCGAATCAAAGAGGCTCGGAACTCTGTCTGCATCATCCCACTCCGCAGG---------GTCCCTGCACCCCCAGCTGCCGGCTCC---
>triMan1
ATGTCTGCGACAGCGGCGCCTCGCAAGCGGGGAAAGCCGGCCTCGGGGCTTGGGGCC------AGTGCAGGGGCAGGC------AAGCGACGGCGGAAGGCCGATTCTGCTGGGGCCAGGGGCAAGGCCAAGGGTGGCGGCAAGATGAATGAGGAGATCTCCAGCGATTCTGAGAGCGACAGCCTGGCTCCGAGGAAGACC---GAG---GAGGAGGAGGAGGAG---GAG---CTGGAGGAGACCGCGCAGGAGAAGAAGCTGCGCCTGGCCAAGCTCTACCTTGAGCAGCTCAAGCAGCAAGAGGAGGAGAAGGCCGAGGCCCGCGCGTTTGAGGAGGACCAGGTGGCAGGACGCCTGAAGGAGGATGTGCTCGAGCAGAGGGGCAGGCTGCAGAGGTCGGTGGCAAAGGAGATCCAGGCCCCAGCCCTGGCTGACATTCGGGTCTTGCGGGGCCACCAGCTCTCCATCACCTGTTTGGTCATCACCCCCGACGACTTGGCCATCTTCTCCGCCGCTAAGGACTGTACCATCATTAAGTGGAGCGTGGAGAGTGGACGGAAGCTGCGTGTGATCCCTCGAGTCAAGAAGGGTGTCGAGGGGCAGCCGCCCGGCCACAGTAGCCACATCCTCTGCATGGCCATCTCCTCCGACGGCAAGTACCTCGCCTCGGGCGACCGCAGCAAGCTCATCCTCATCTGGGAGGCTGAGAGCTGCCGGCACCTGTACACCTTCACGGGACACCGGGACGCCGTGTCGGGGTTGGCATTCCGCAGAGGCACCCACCAGCTCTACAGCACATCCCACGACCGTTCTGTGAAGGTGTGGAACGTGGCGGAGAATTCCTATGTGGAGACGCTCTTCGGGCACCAGGACGCGGTGGCTGCGCTGGATGCACTGAGCCGGGAATGCTGCGTGACAGCTGGCGGCCGGGATGGGACCGTGCGGGTGTGGAAGATTCCTGAGGAATCCCAGCTTGTTTTCTACGGCCACCAGGGCTCCATTGACTGCGTCCAGCTCATCAATGAGGAGCATATGGTGTCGGGTGCAGATGACGGCTCTGTGGCCTTGTGGGGCCTCTCCAAGAAGCGACCGCTTGCCCTGCAGCGTGAGGCCCACGGGCTGCGGGGAGAGCCGGGCCTGGAGCAGCCCTTCTGGGTGTCCTCTGTGGCCGCCCTGCTCAACACAGACCTCGTGGCCACAGGCTCCCACAGCTCCCGTGTACGGCTCTGGCAGTGCGGGGAGGGCTTCCGGCGGCTGGACCACCTCTGCGACATCCCCCTGGTTGGCTTTATCAACAGCCTTAAGTTCTCCAGTGCTGGGGACTTCCTGGTGGCTGGGGTGGGGCAGGAGCACAGACTCGGCCGATGGTGGCGGATCAAAGAGGCTCGGAACTCCGTCTGTATCATCCCCCTCCGCAGG---------GCCCCCACGCCCCTGGCTGCTGGCTCC---
>dasNov3
ATGTCGGCGACAGCGGCCGCTCGAAAGCGGGGGAAGCCGGCCTCGGGGGCCGGGGCC------GGGGCGGGAGCCAGC------AAGCGGCGGCGAAAGGCCGACTCTTCTGGGGACAGGAGCAAGGCCAAGGGTGGCGGCAAGATGAACGAGGAGATCTCCAGCGACTCTGAGAGCGAGAGCCTGGCTCCAAGAAAGACT---GAG---GAAGAGGAGGAGGAG---GAG---CTGGAGGAGACTGCACAGGAGAAGAAGCTGCGCTTGGCCAAGCTCTACCTTGAGCAGCTGAGGCAGCAGGAGGAGGAGAAGGCCGAGGCCCGCGCATTCGAGGAGGACCAGGTGGCGGGGCGGCTGAAGGAAGATGTGCTCGAGCAGAGGGGCAAGCTGCAGAAGTCGGTGGCAAAGGAGATCCAGGCCCCGGCCCCGGCCGACGTGTGCGTCTTGCGGGGCCACCAGCTCTCCATCACCTGCTTGGTCATCACCCCTGACGACTTGGCCATCTTCTCTGCCGCCAAGGACTGCACCATCATTAAGTGGAGCGTCGAGAACCACCGGAAGCTGCACGTGATCCCGCGAGCCAAGAAGGGTGCTGAGGGGCAGCCCCCCGGCCACAGCAGCCATGTCCTCTGCATGGCCATCTCCTCCGACGGCAAGTACCTCGCCTCGGGCGACTGCAGCAAGCTCATCCTCATCTGGGAGGCCGAGAGCTGCCGGCACCTGTACACCTTCACGGGACACCGCGACGCCGTGTCGGGGCTGGCGTTCCGCAGAGGCACCCACCAGCTCTACAGCACATCCCGCGACCGCTCTGTGAAGGTGTGGAATGTGGCGGAGAACTCCTACGTGGAGACGCTTTTCGGGCACCAGGACGCCGTGGCCGCCATGGACGCGCTGAGCCGGGAGTGCTGTGTGACAGCCGGGGGCCGGGACGGGACTGTCCGCGTGTGGAAGATCCCGGAAGAGTCCCAGCTTGTCTTCTACGGCCACCAGGGCTCCATCGACTGCGTGCAGCTCATCAACGAGGAGCACATGGTGTCGGGCGCAGACGACGGCTCCGTGGCCTTGTGGGGCCTCTCCAAGAAGCGGCCGCTGGCCCTGCAGCGTGAGGCCCATGGGCTGCGGGGGGAGCCGGGCCTGGAGCAGCCCTTCTGGGTGTCGTCGGTGGCGGCCCTGCTCAACACGGACCTCGTGGCCACAGGT------------------------------------------------------------------------------G--GGCTTCATCAACAGCCTCAAGTTCTCCAGCACTGGGGACTTCCTGGTGGCCGGGGTGGGCCAGGAGCACAGGCTTGGCCGATGGTGGCGCATCAAAGAGGCGCGGAACTCTGTGTGCATCATCCCCCTCCGCAGA---------GCCCCCGGGCCCCCCGCTGCCGGCTCCTG-
>sorAra2
ATGTCGGCGAAAAGTGCGGCTCGGAAGCGGGGAAAGCCAAACTCGGGGGTTGTGGCA------GGAGCCGGGGCCAGC------AAGCGGCGACGGAAGGCCGACCCTGCCGGGGACAGAGGCAAGTCCAAGGGCGGCGGCAAGATGAACGAAGAGATCTCCAGCGATTCTGAGAGTGAGAGCCTAGCTCCCCAGAGGACG---GAG---GAGGAGGAGGAGGAA---GAGGAGCTGGAGGAGACCGCACAGGAGAAGAAGCTGCGCTTGGCCAAGCTCTACCTCGAACAGCTCAGGCAGCAGGAGGAGGAGAAGGCCGAGGCCCGGGAATTTGAGGAGGACCAGGTTGCGGGGCGCCTGAAGGAGGATGTGCTGGAGCAGAGGGGCAGGCTGCAGAAGTCGGTGGCAAAGGAGATCCAGACCCCGGCCCCCGCAGACATCCGAGTTTTAAGGGGCCACAAGCTCTCCATCACATGCTTGGTCATCACTCCGGACGACTTGGCCATCTTCTCCGCCTCCAAAGACTGCACCATTATTAAGTGGAGCGTGGAGAGTGCCCGCAAGCTTCATGTGATCCCACGAGTCAAAAAAGGGGCCGAGGGGCAGCCACCCGGCCACAGCAGCCCCGTGCTCTGCATGGCCATTTCCTCAGACGGCAAATACCTGGCATCTGGTGACTGCAGCAAGCTCATCCTCATCTGGGAGGCACAGAGCTGCCGGCACCTGTACACCTTCACGGGGCACCGGGACGCCGTGTCGGGGCTGGCATTCCGCAGGGGCACCCACCAGCTCTACAGCACGTCCCACGACCGCTCGGTGAAGGTGTGGAACGTGGCCGAGAACTCCTACGTGGAGACGCTCTTTGGGCACCAGGACGCCGTGGCCGCGCTGGATGCGCTGAGCAGGGAGTGCTGTGTGACCGCGGGGGGCCGTGACGGGACCGTGCGCGTGTGGAAGATTCCCGAGGAGTCCCAGCTGGTCTTCTACGGCCACCAGGGCTCCATTGACTGCATCCAGCTCATCAACGAGGAGCACATGGTGTCAGGCGCAGACGACGGATCCGTCGCCGTGTGGGGTCTCTCCAAGAAGCGGCCACTGGCCCTGCAGCGTGAGGCCCACGGGCTGCGGGGGGAGCCGGGCCTGGAGCAGCCCTTCTGGGTGTCATCGGTAGCGGCCCTGCTCAACACAGACCTCGTTGCCACAGGCTCCCACAACTCCTGCGTGCGGCTCTGGCAGTGCGGGGAGGGCTTCCGGCAGCTGGACCCCCTCTGTGACATCCCCCTGGTGGGCTTTATCAACAGCCTCAAGTTCTCCAGTGCCGGGGACTTCCTGGTGGCTGGGGTGGGGCAGGAGCACAGGCTTGGCCGGTGGTGGCGGATCAAAGAGGCCCGGAACTCTGTCTGCATCATCCCGCTCCGCAGG---------GCCCCCAGGTCCCCGGCTGCCGGCTCC---
>micOch1
ATGTCCACTGCCGTGGCAACTCGTAAGCGGGCAAAGCCGGCCCCCGGACCCGGGGCC------GCTGCGGGGGCCGGC------AAGCGGCGGCGAAAGGTCGACTCTGCTGGGGACAGAGGCAAATCCAAGGGTGGCGGCAAGATGAATGAAGAAATTTCCAGTGATTCTGAGACTGAGAGTTTGGCTCCAAGGAAAACA---GAG---GAAGAGGAGGAGGAG---GAG---CTAGAGGAGACTGCACAGGAGAAGAAGCTACGTTTGGCCAAACTCTACCTTGAGCAGCTTAGGCAGCAAGAGGAGGAGAAGGCTGAAGCTCGTGAATTTGAGGAGGATCAGGTGGCGGGACGCTTAAAAGAAGACGTGCTCGAGCAGAGAGGCAGGTTACAGAAGTCGGTGGCAAAGGAGATCCAGGCCCCGGCTCCCACCGACATTCGAGTTTTACGGGGCCACCAGCTCTCCATCACGTGCTTGGTTATCACTCCTGATGACCTGGCCATCTTCTCCGCCGCCAAAGACTGCACCATCATTAAGTGGAGTGTAGAGACTGGGCGGAAACTGCATGTAATTCCTCGAGCCAAGAAGGGTACCCAGGGGCAGCCTTCAGGCCACAGCAGCCACATCCTCTGCATGGCCATCTCCTCTGATGGCAAGTACCTTGCCTCTGGTGACCGAAGCAAACTCATTCTAATTTGGGAGGCCCAGAGCTGCCAGCACCTGTACACCTTCACGGGACACCGGGATGCTGTGTCGGGACTGGCCTTCCGAAAAGGTACCCACCAGCTCTACAGCACTTCCCACGACCGCTCAGTGAAGGTGTGGAACGCAGCCGAGAACTCCTATGTGGAGACCCTCTTTGGGCACCAGGATGCTGTGGCCGCATTGGATGCCCTGAGCCGAGAGTGCTGTGTGACAGCCGGGGGCAGGGATGGGACTGTGCGTGTGTGGAAGATCCCAGAGGAATCCCAGCTTGTCTTCTATGGCCACCAGGGCTCCATTGACTGTATCCATCTGATCAATGAGGAGCACATGGTGTCCGGTGCAGATGATGGCTCCGTGGCCTTGTGGGGCCTCTCCAAGAAACGGCCGCTTGCCCTCCAGCGGGAAGCTCACGGACTGCATGGGGAGCCAGGCCTGGAGCAGCCCTACTGGGTGTCATCGGTGGCAGCCCTGCTTAATACAGACCTTGTGGCCACAGGCTCCCACAATGCCTGTGTGCGGCTTTGGCAGTGTGGAGAGGGCTTCCGACAGCTTGACCCTCTTTGTGACATCCCCCTGGTTGGTTTTATCAACAGCCTCAAGTTCTCCAGTGCTGGGGACTTCTTGGTGGCTGGAGTGGGCCAGGAGCACAGGCTTGGCCGGTGGTGGAGGATCAAAGAGGCTCGGAATTCAGTCTGCATCATCCCTCTGCGCAGA---------GTCCCTGCGGCCCCTGTTGCTGGCTCC---
>mm10
ATGTCGACCGCCGTGGCAACTCGTAAGCGGGCAAAGCCAGCTCCCGGGCCCGGGGCG------GCTCCGGTGGCCGGC------AAGCGGCGGCGAAAGGTAGACTCTGCTGCGGACAGGGGCAAGTCCAAGGGTGGCGGCAAAATGAATGAAGAGATTTCCAGCGATTCTGAGAGCGAGAGCTTGGCTCCAAGGAAAACA---GAG---GAAGAGGAGGAGGAA---GAG---CTGGAAGAGACCGCACAGGAAAAGAAGCTACGCTTGGCCAAACTCTACCTTGAACAACTCAGGCAGCAAGAGGAGGAGAAGGCTGAAGCCCGTGCATTCGAGGAGGATCAGGTGGCCGGGCGCTTGAAGGAGGATGTGCTGGAGCAGAGAGGCAGGTTGCAGAAGTCGGTGGCCAAGGAGATCCAGGCCCCAGCTCCCACCGACATTCGAGTTTTGCGGGGCCACCAGCTCTCCATTACGTGCTTGGTCATCACTCCTGATGACCTGGCCATCTTCTCCGCCGCCAAAGACTGCACCATCATCAAGTGGAGTGTAGAGACTGGGCGGAAGCTGCATGTGATCCCTCGAGCCAAGAAGGGTGCTCAGGGCCAGCCCGCAGGCCACAGCAGCCACGTCCTCTGCATGGCCATCTCCTCTGATGGCAAGTACCTCGCCTCTGGCGACCGCAGCAAGCTCATTCTCATTTGGGAGGCCCAGAGCTGCCAGCACCTGTACACCTTCACGGGACACCGGGACGCTGTGTCGGGACTAGCCTTCCGAAAAGGTACCCACCAGCTCTACAGCACTTCCCACGACCGCTCTGTGAAGGTGTGGAATGCAGCCGAGAACTCCTACGTGGAGACGCTGTTCGGGCACCAGGATGCTGTGGCTGCATTGGATGCCCTGAGCCGAGAGTGCTGTGTGACAGCTGGGGGCCGGGATGGGACCGTGCGTGTGTGGAAGATCCCCGAGGAGTCCCAGCTTGTCTTCTATGGCCACCAGGGTTCCATTGACTGTATCCATCTCATCAACGAGGAGCACATGGTGTCGGGCGCAGATGATGGCTCTGTGGCCTTGTGGGGCCTCTCCAAGAAACGGCCACTCGCCCTCCAGCGCGAAGCTCATGGGCTTCACGGGGAGCCAGGCCTGGAGCAACCCTTCTGGGTGTCATCCGTAGCCGCCCTGCTCAATACAGACCTGGTGGCCACAGGCTCCCATAATGCCCGTGTGCGACTTTGGCAGTGTGGAGAGGGCTTCCGGCAGCTTGACCCTCTCTGTGACATCCCCCTGGTTGGTTTTATCAACAGCCTCAAGTTCTCCAGTGCTGGGGACTTCTTGGTGGCAGGCGTGGGACAGGAGCACAGGCTTGGCCGGTGGTGGAGGATCAAAGAGGCCCGGAACTCAGTCTGCATCATCCCACTCCGCAGG---------CTCCCTGTGTCCCCTGTTGCCGGCTCC---
>rn6
ATGTCGACCGCCGTGGCAACTCGTAAACGGGCAAAGCCAGCTCCCGGGCCCGGGGCG------GCCCCGGTGGACGGC------AAGCGGCGGCGAAAGGTAGACTCTGCTGCAAGCAGAGGCAAGTCCAAAGGTGGCGGCAAAATGAATGAGGAGATTTCCAGCGATTCTGAGAGTGAGAGCTTGGCTCCAAGGAAAACA---GAG---GAAGAGGAGGAGGAA---GAG---CTGGAAGAGACTGCACAAGAAAAGAAGCTACGCTTGGCCAAACTCTACCTAGAACAGCTTAGGCAGCAAGAGGAGGAGAAGGCTGAAGCCCGTGCATTTGAGGAGGATCAGGTGGCCGGGCGCTTGAAGGAGGATGTGCTCGAGCAGAGAGGCAGGTTACAGAAATTGGTGGCAAAGGAGATCCAGGCCCCAGCTCCCACTGACATTCGAGTTTTGCGGGGCCACCAGCTCTCCATTACGTGCTTGGTCATCACTCCCGATGACCTGGCCATCTTCTCTGCCGCCAAAGACTGCACCATCATAAAGTGGAGTGTAGAGACTGGGCGGAAGCTGCATGTGATCCCTCGAGCCAAGAAGGGCACCCAGGGGCAGCCTTCAGGCCACAGCAGCCATATCCTGTGCATGGCCATCTCCTCTGATGGCAAGTACCTCGCCTCTGGAGACCGGAGCAAGCTCATTCTGATATGGGAGGCCCAGAGCTGCCAGCACCTGTACACCTTCACGGGACACCGGGACGCTGTGTCGGGACTGGCCTTCCGAAGAGGTACCCACCAGCTCTACAGCACTTCCCACGACCGCTCTGTGAAGGTGTGGAATGCAGCCGAGAACTCCTATGTGGAGACACTGTTCGGGCACCAGGATGCTGTGGCTGCATTGGACGCCTTGAGCCGAGAGTGCTGTGTGACAGCCGGGGGCCGGGACGGGACCGTGCGTGTGTGGAAGATCCCAGAGGAATCTCAGCTTGTCTTCTATGGCCACCAGGGTTCCATTGACTGCATCCATCTGATCAACGAGGAGCACATGGTGTCGGGTGCAGACGATGGCTCTGTGGCCTTGTGGGGCCTCTCCAAGAAGAGGCCACTCGCCCTCCAGCGCGAAGCTCATGGGCTTCACGGGGAGCCGGGCCTGGAGCAGCCCTTCTGGATATCGTCCGTGGCAGCCCTGCTTAATACAGACCTTGTAGCCACAGGCTCCCATAATGCCTGTGTGCGACTTTGGCAGTGTGGAGAGGGCTTCCGGCAGCTTGATCCTCTCTGTGACATCCCCCTGGTTGGATTTATCAACAGCCTCAAGTTCTCCAGTGGTGGGGACTTCTTGGTGGCTGGAGTAGGACAGGAACACAGGCTGGGTCGATGGTGGAGGATCAAAGAGGCTCGGAACTCAGTCTGCATCATCCCGCTCCGAAGG---------GTCCCCGTGTCCCCTGTTGCTGGCTCC---
>criGri1
ATGTCCACCGCTATGGCAACTCGTAAGCGGGCAAAGCCGGCCCCCGGGTCCGGGGCC------GATGCGGTGGCCGGC------AAGCGGCGGCGAAAGGTCGACTCTGCCCGGGACAGAGGCAAATCCAAGGGTGGTGGCAAGATGAATGAAGAAATTTCCAGCGATTCTGAGACTGAGAGCTTGGCTCCAAGGAAAACA---GAG---GAAGAGGAGGAGGAG---GAG---CTAGAGGAGACTGCACAAGAGAAGAAGCTACGCTTGGCTAAACTCTACCTTGAACAGCTCAGGCAGCAAGAGGAAGAGAAGGCCGAAGCTCGTGCATTTGAGGAGGATCAGGTGGCAGGGCGCTTGAAGGAGGACGTGCTGGAGCAGAGAGGCAGGTTACAGAAGTCGGTGGCAAAGGAGATCCAGGCCCCAGCTCCCACTGACATTCGAGTTTTACGTGGCCACCAGCTCTCCATCACATGCTTGGTTGTCACTCCCGACGACCTGGCCATCTTCTCCGCCGCCAAAGACTGCACCATCATTAAGTGGAGTGTAGAGAGTGGGCGGAAGCTGCGTGTGATCCCTCGAGCCAAGAAGGGGACCCAGGGGCAGCCTGCAGGCCACAGCACCCACATCCTCTGCATGGCCATCTCCTCTGATGGCAAGTACCTTGCCTCTGGTGACCGTAGCAAACTCATTCTAATTTGGGACGCCCAGAGCTGCCAGCACCTGTACACCTTCACGGGACACCGGGACGCTGTGTCGGGACTGGCCTTCCGGAGGGGTACCCACCAGCTCTACAGCACTTCCCACGACCGCTCTGTGAAGGTGTGGAACGTAGCAGAGAACTCGTACGTGGAGACACTCTTCGGGCACCAGGATGCTGTGGCTGCATTGGATGCCCTGAGCCGAGAGTGCTGTGTGACAGCTGGGGGCCGGGATGGGACTGTGCGTGTGTGGAAGATCCCGGAGGAATCCCAGCTTGTCTTCTATGGCCACCAGGGCTCCATTGACTGCATCCATCTGATCAATGAGGAGCACATGGTGTCGGGTGCAGACGATGGCTCCGTGGCCTTGTGGGGCCTCTCCAAGAAACGGCCACTTGCCCTCCAGCGTGAGGCTCACGGGCTACATGGGGAGCCAGGCCTGGAGCAGCCCTTCTGGGTGTCATCGGTAGCAGCCCTACTCAATACAGACCTTGTGGCCACAGGCTCCCATAATGCCTGTGTGCGGCTTTGGCAGTGTGGAGAGGGCTTCCGGCAGCTTGACCCTCTTTGTGACATCCCCTTGGTTGGTTTTATCAACAGCCTCAAGTTCTCCAGTGCCGGGGACTTCTTAGTGGCTGGAGTGGGGCAGGAACACAGGCTTGGCCGATGGTGGAGGATCAAAGAGGCTCGGAACTCAGTCTGCATCATCCCACTGCGCAGA---------CTCCCTGCACCCCCTGTTGCTGGCTCC---
>tarSyr2
ATGTCCGCTACGGTGGCGGCTCGTAAGCGCGGAAAGCCGATCTCGGCGGCTGGGGTC------GGTGTAGGTGCCGGC------AAGCGGCGGCGAAAGGCTGAGTCTGCGGGGGACAGGGGCAAACCCAAGGTTGGCGGCAAGATGAATGAGGAGATCTCCAGTGACTCTGAGAGTGAGAGCTTAGCTCCAAGGAGGCCT---GAG---GAGGAAGAGGAGGAA---GAG---CTGGAGGAGACTGCACAGGAAAAGAAGCTGCGCTTGGCCAAGCTTTACTTGGAACAGCTCCGGCAGCAAGAGGAGGAGAAGGCCGAGGCCCGAGCCTTTGAGGAGGACCAGGTGGCAGGGCGCCTGAAGGAGGATGTGCTTGAGCAGAGAGGCAGGCTGCAGAAGTCCGTGGCAAAGGAGATCCAGGTCCCCACTCCAGGTGACATTCGAGTTTTACGGGGCCACCAGCTCTCCATCACATGTTTGGTCATCACTCCAGATGACTTGGCGATCTTCTCTGCCGCCAAAGACTGCACCATCATTAAATGGAGTATGGAGAGTGGACGGAAGCTGCATGTGATTCCTCGAGCCAAGAAAAGTGCTGAGGGACAGCCCCCTGGCCACAGCAGCCACATCCTCTGCATGGCCATCTCCTCTGATGGCAAGTACCTTGCCTCGGGTGACCGCAGTAAGCTCATTCTCATTTGGGAGGCCCAGAGCTGCAGGCATCTGTACACCTTCACTGGGCACCGGGACGCTGTGTCGGGGCTAGCATTCCGCAGAGGCACCCACCAGCTCTACAGCACATCCCATGACCGCTCTGTGAAGGTGTGGAATGTGGCGGAGAATGCCTATGTGGAGACACTCTTCGGGCACCAGGATGCTGTGGCTGCACTGGATGCCCTGAGTCGGGAGTGCTGTGTGACAGCCGGAGGCCGGGATGGGACTGTGCGTGTGTGGAAGATCCCTGAAGAGTCCCAGCTTGTTTTCTATGGCCACCAGGGCTCCATTGACTGCATCCATCTAATCAATGAGGAACACATGGTGTCAGGTGCAGATGATGGATCCGTGGCCTTGTGGGGCCTCTCCAAGAAGCGGCCACTTGCCTTGCAGCGTGAAGCTCATGGGCTGCATGGGGAGCCAGGTCTGGAGCAACCCTTCTGGGTATCGTCAGTGGCAGCCCTACTCAACACAGACCTTGTGGCCACAGGCTCCCACAGCTCTTGCGTGCGGCTTTGGCAGTGTGGGGAGGGCTTCCGGCGGCTTGACCATCTCTGCGACATTCCCATGATGGGTTTTATCAACAGCCTGAAGTTCTCCAGTGCTGGGGACTTCCTGGTAGCTGGAGTGGGGCAGGAGCACAGACTTGGCCGATGGTGGCGAATCAAAGAGGCTCGGAACTCTGTCTGCATCATCCCACTCCGAAGG---------GTCCCTGTGCCCCCGGCTGCTGGCTCC---
>HLmolMol2
ATGTCGGCAACAGCAGTGGCTCGAAAGCGGGGAAAACCGGCCCCGGGGGCCCGGGCC------GGTGCGGGGGCCGGC------AAGCGGCGGCGAAAGGCCGATTCTGTCGGGGACAGGGGCAAGCCCAAGGGTGGCGGCAAGACGAATGAAGAGATCTCCAGCGACTCCGAGAGTGAGAGCCTAGCTCCCGGAAGGACA---GTG---GAAGAGGAGCAGGAG---GAG---CTGGAGGAGACCGCACAGGAGAAGAAGCTGCGCTTGGCCAAGCTGTACCTTGAGCAGCTCAGGCAGCAAGAAGAGGAGAAGGCTGAGGCCCGCGAGTTTGAGGAGGACCAGGTGGCAGGGCGCCTGAAGGAGGAGGTGCTCGAGCAGAGGGGCAAGCTGCAGAAGTCGGTGGCGAAGGAGATCCAGGCCCCAGCCCCGGCCGACATTCGAGTCTTACGGGGCCACCAGCTCTCCGTCACATGTTTGGTTATCACCCCTGACGACTTGGCCATCTTCTCTGCTGCCAAGGACTGCACCATTATTAAGTGGAGCGTGGAGAGTGGACGGAAGCTTCACGTGATCCCGCGAGCCAAGAAGGGCGCCGAGGGGCAGCCCCCCGGCCACAGCAGCCACATCCTCTGCATGGCCATCTCTTCCGATGGCAAGTACCTGGCCTCGGGGGACCGCAGCAAGCTCATTCTCATTTGGGAGGCGCAGAGCTGCAAGCACCTGTACACCTTCACGGGACACCGGGACGCCGTGTCGGGGCTGGCGTTCCGCAGAGGCACCCACCAGCTCTGCAGCACATCCCACGACCGCTCTGTGAAGGTGTGGAACGTGGCGGAGAACTCCTACGTGGAGACCCTCTTCGGGCACCAGGACGCTGTGGCCGCACTGGACGCTCTGAGCAGGGAGCGCTGTGTGACAGCGGGCGGCCGGGACGGGACCGTGCGTGTGTGGAAGATCCCCGAGGAGTCGCAGCTCGTCTTCTACGGCCACCAGGGCTCCATCGACAGCATCCAGCTCATCAATGAGGAGCACATGGTGTCGGGCGCAGACGACGGCTCTGTGGCCTTGTGGGGCCTCTCCAAGAAAAGGCCACTTGCCCTGCAGCGTGAGGCCCATGGGCTACGGGGGGAACCGGGTCTGGAGCAGCCCTTCTGGGTGTCGTCAGTCGCAGCCTTGCTCAACACAGACCTCGTGGCCACAGGCTCCCACAGCTCCTGCGTGCGGCTCTGGCAGTGCGGGGAGGGCTTCCGGCGGCTCGACCCTCTCTGTGACATCCCTCTGGTGGGCTTTATCAACAGCCTCAAGTTCTCCAGCGCTGGGGACTTCCTGGTGGCCGGGGTGGGGCAGGAGCACAGGCTGGGCCGGTGGTGGCGGATCAGAGAGGCTCGGAACTCCGTCTGCATCATCCCCCTCCGGAGG---------GCGCCCAGGCCCACCGCCGCAGGCTCC---
>oryAfe1
ATGTCGGCAACAGCAGCAGCTCGCAAACGGGGAAAACTGGTCTCCGGGGCCGGGGCG------GGTGCAGGGGCCGTC------AAGAGGCGGCGGAAGGCCGATTCTGCTGTGGCCAAGACCAGGACCAGGGGTAGCGGCAAGATGAATGAGGAGATCTCCAGCGATTCAGAGAGCGAGAGCCTGACTCCGAGGAAGACTGTGGAG---GAAGACGAGGAGGAG---GAG---TTGGAGGAAACTGTGCAGGAGAAGAAGCTGCGCTTGGCTAAGCTCTATCTTGAGCAGCTCAAGCAGCAAGAGGAGGAAAAGGCTGAAGCCCGTGCATTTGAGGAGGACCAGGTGGCAGGGCGCCTGAAGGAGGATGTACTTGAGCAGAGGGGCAGGCTGCAGAAGTCGGTGGCAAAGGAGATCCAGGCCCCAGCCCTGGCCGACATTCGGGTCTTGAGGGGCCACCAGCTCTCCATCACCTGTTTGGTCATCACCCCTGACGACTCAGCCATCTTCTCTGCCTCTAAGGATTGCACTATCATTAAGTGGAGCGTGGAGAGTGGACGGAAGTTGCATGTGATCCCTCGAGCCAAGAAGGGTGTTGAGGGGCAGCCGCCTGGCCACAGCAGCCACGTCCTCTGCATGGCCATCTCATCTGATGGCAAGTACCTTGCCTCGGGTGACTGTAGCAAGCTCATCCTCATTTGGGAGGCTGAGAGCTGCCAGCATCTGTATACCTTCACAGGGCACCGGGACTACGTGTCGGGGCTAGCATTCCGCAGAGGCACACACCAGCTCTATAGCACGTCCTACGATCGTTCTGTGAAGGTGTGGAATGTGGCCGAGAACTCCTACGTGGAGACACTCTTTGGGCACCAGGATGCGGTAGCTGCACTGGATGCGTTGAGCCGGGAGTGCTGCGTGACTGCTGGCGGCCGGGATGGGACTGTGCGGGTGTGGAAGATCCCTGAGGAGTCCCAGCTTGTCTTCTATGGCCACCAGGGCTCCATAGACTGTGTCCAGCTCATCAACGAGGAGCACATGGTGTCGGGTGCAGACGATGGCTCTGTGGCCTTGTGGGGTCTCTCCAAGAAGCGGCCACTTGCCCTGCAGCGTGAGGCGCACGGGCTGCGGGGGGAGCCGGGCCTGGAACAGCCCTTTTGGGTGTCTTCAGTGGCAGCCCTTCTCAACACAGACCTTGTGGCCACAGGCTCCCACAGCTCCTGTGTGCGGCTCTGGCAGTGTGGAGAAGGCTTCCGGCAGCTGGTCCATCTCTGTGACATTCCCCTGGTGGGTTTTATCAACAGCCTCAAGTTCTCCAGTACCGGGGACTTCCTGGTGGCTGGGGTGGGACAGGAACACAGACTCGGCAGATGGTGGCGGATCAAAGAGGCTCGGAACTCTGTCTGTATCATCCCGCTCCGCAGG---------GCCCCTGTACCTCCAGCTGCTGGCTCC---
>eriEur2
ATGTCGGCGGCAAGTGCGGCGCGAAAGCGGGGGAAGCCGAACTCAGGTTCCGGGGCG------GCTATGGCGGCCAGC------AAGCGGCGGCGAAAGGCCGAGTCTGCCGGGGACAAGGGCAAGTCCAAGCGAGGCAGCAGAATGAATGAAGAGGTCTCCAGCGACTCCGAGAGTGAGAGCGTAGCTCCTAGGAGAACT---GAG---GAGGAGGAAGAGGAA---GAG---CTGGAGGAGACAGCGCAGGAGAAGAAGCTGCGTTTGGCCAAGCTGTATCTTGACCAGCTCAGACAACAAGAGGAGGAGAAGGCTGAGGCCCGTGAATTCGAGGAGGACCAAGTGGCAGGACGGCTGAAGGAGGACGTGCTGGAGCAGAGGGGCAGGCTTCAGAAGACAGTGGCAAAGGAGATCCAGGCCCCAGACCCAGGCGACATTCGAATCTTACGGGGCCACCAGCTCCCCATCACGTGTCTGGTTATCACCCCTGACGACTTGGCCATCTTTTCTGCCGCCAAGGACTGCACCATTATTAAGTGGAGCGTGGAGAGTGGGAGGAAGCTTCATGTGATCCCTCGAGCCAAGAAAGATGTGGAGGGGCAGCCCCCCGGCCACAGAAGCCACGTCCTCTGCATGGCCATCTCCTCCGACGGCAAGTATCTTGCCTCGGGCGACCGCAGCAAACTCATCCTCATCTGGGAGGCGCAGAACTGCCGGCACCTGTACACGTTCACGGGACACCGGGACGCCGTGTCGGGCCTGGCATTCCGCAGAGGGACCCACCAGCTCTACAGCACGTCCCATGACCGCTCCGTGAAGGTGTGGAACGTGGCAGAGAACTCCTACGTGGAGACGCTCTTCGGGCACCAGGACGCCGTGGCCGCGATGGATGCCCTGAGTCGGGAGTGCTGTGTGACGGCCGGGGGCCGGGACGGCACCGTGCGTGTGTGGAAGATCCCCGAGGAGTCCCAGCTTGTCTTCTACGGCCACCAGGGCTCCATCGACTGCATCCAGCTCATCAACGAGGAGCACATGGTGTCAGGTGCCGACGATGGGTCTGTGGCCGTGTGGGGCCTCTCCAAGAAGCGGCCGCTTGCCCTGCAGCGTGAGGCCCACGGGCTGCGAGGGGAGGAGGGCTTGGAGCAGCCCTACTGGGTGTCGTCAGTGGCAGCGTTGCTCAACACAGACCTCGTGGCCACAGGCTCCCACAGCTCCTGTGTGCGCCTCTGGCAGTGTGGCGAGGGCTTCCGGCAGCTGGATCACCTCTGTGACATCCCCCTGGTGGGCTTTATCAATAGCCTCAAGTTCTCCAGCGCTGGGGACTTCTTGGTGGCCGGGGTCGGGCAGGAGCACAGGCTTGGCCGATGGTGGCGGATCAAAGAGGCCCGGAACTCCGTCTGCATCATCCCGCTCCGCAGG---------GCCCCCCAGTCGCCAGCTGCGGGCTCC---
>HLpipKuh2
ATGTCGGCGGCTGCGGGGGCTCGGAAGCGGGGGAAGCCGGCCTCGGGGGCCCGAGCC------GGCGCGGGGCCCGGC------AAGCGGCGGCGAAAGGCCGACTCCGCCCGGGACAGGGGCAAGTCCAAGGGCGGCGGCAAGATGAACGAGGAGATCTCCAGCGACTCCGAGGGCGAGAGCCCCGCTCCCAGGAGGACG---GAG---GAGGAGGAGCAGGAG---GAG---CTGGAGGAGACCGCGCAGGAGAAGAAGCTGCGCCTGGCCAAGCTCTACCTGGAGCAGCTCCGGCAGCAAGAGGACGAGAAGGCCGAGGCCCGCGAGTTTGAGGAGGACCAGGTGGCGGGGCGCCTGAAGGAGGACCTGCTGGAGCAGAGGGGCAGGCTGCAGAAGTCGGTGGCGAAGGAGGTCCAGGCCCCGGCCCCGGGCGACATGCGCGTCCTTCGGGGCCACCAGCTCTCCGTCACCTGCTTGGTCATCACCCCCGACGACTCGGCCGTCTTCTCCGCCGCCAAAGACTGCTCCATCATTAAGTGGAGTGTGGAGAGTGGACGGAAGCTTCACGTGATCCCACGCGCCAAGAAGGGCGCCGAGGGGCAGCTCCCAGGCCACAGCAGCCACGTGCTCTGCATGGCCATCTCCTCCGACGGCAAGTACCTGGCCTCGGGCGACCGCAGCAAGCTCATCCTCATCTGGGAGGCCTCGAGCTGCAGGCACCTGCACACCTTCACAGGACACCGCGACGCCGTGTCGGGGCTGGCGTTCCGCAGAGGCACCCACCAGCTCTACAGCACGTCCCACGACCACTCGGTGAAGGTGTGGGACGTGGCGGAGAACTCCTACGTGGAGACGCTCTTCGGGCACCAGGACGCGGTGGCCGCGCTGGACGCGCTGAGCCGGGAGTGCTGCGTGACGGCGGGCGGCCGGGACGGCACGGTGCGCGTGTGGAAGATCCCCGAGGAGTCCCAGCTCGTCTTCTACGGCCACCAGGGCTCCATCGACAGCATTCAGCTCATCAACGAGGAGCACATGGTGTCGGCCGCAGACGACGGCTCCCTGGCCTTGTGGGGCCTGGCTAAGAAGCGGCCGCTGGCCCTGCGGCGGGAGGCGCACGGGCTGCGCGGGGAGCCGGGCCTGGAGCAGCCTTTCTGGGTGTCGGCGGTGGCCGCCCTGCTCAACACGGACCTGGTGGCCTCCGGCTCCCACAGCGGCTGCGTGCGGCTCTGGCGGTGCGGGGAGGGCTTCCGGCAGCTCGACCCTCTCTGCGACATCCCCCTGGTGGGCTTCGTCAACAGCCTCAAGTTCTCCAGCGCCGGGGACTTCCTGGTGGCCGGGGTGGGGCAGGAGCACAGGCTGGGCCGCTGGTGGCGGATCAGAGAGGCTCGGAACTCCGTGTGCATCATCCCCCTGCGGAGG---------GCCCCGCGGCCCCCGGCCGCCGGCTCC---
>echTel2
ATGTCGTCCACAGCAGTGGCTCGCAAGCGGGGAAAGCCCACCTCGGGGGCCGGGGCT------GGTGCAGTGGCCAGC------AAGCGGCGACGGAAGACCGATTCTGTCGGGGCCAAGGGCAAAGCCAAAGGTGGAGGCAAGATGAATGAGGAGATCTCCAGCGATTCCGAGAGCGAGAGCCTGCCTCCACGGAAGGCG---GAGGGGGAGGAGGAAGAGGAG---GAG---CTGGAAGAGACTGTGCAGGAGAAGAAGCTCCGCCTGGCCAAGCTCTACCTTGAGCAGCTCAAGCAGCAAGAGGAGGAGAAGGCTGAGGCCCGAGCCTTTGAAGAGGACCAGGTGGCTGGGCGTCTGAAGGAGGATGTGCTTGAGCAGAGGGGGCGGCTGCAGAAGTCGGTGGCAAAGGAGATCCAGGCCCCAGCCCAGGCCGACATCCGCGTCCTGCGGGGCCACCAGCTCTCCATCACTTGTTTGGTCATCACCCCTGACGACTCGGCCGTTTTCTCTGCCGCTAAGGATTGCACCATTGTGAAGTGGAGCATCGAGAGCGGACGCAAGCTGCATGTGATCCCTCGAGCCAAGAAGGACGCGGAGGGGAAGCCCCGCGGCCACAGCAGCCACGTCCTCTGCATGGCCATCTCCTCTGATGGCAAGTACCTCGCCTCGGGCGACCGAAGCAAGCTCATCCTCATTTGGGAGGCTGAGAGCTGCCAGCACCTGTATACCTTCACGGGACACCGGGACTCCGTGTCGGGGCTGGCGTTCCGCAGGGGCACCCACCAGCTCTTCAGCACGTCCCACGACCGCTCCGTGAAGGTGTGGAACGTGGCCGAGAACGCCTATGTGGAGACCCTG---------------------------------------------------------------------------------------------------------------------------------------GGCTCCATCGACTGCCTCCAGCTCATCAACGAGGAGCACATGGTGTCGGGCGCTGATGACGGTTCCGTGGCCGTGTGGGGCCTCTCCAAGAAGCGGCCGCTTGCCCTGCAGCGCGAGGCCCACGGGCTGCGCGGGGAGCCGGGTCTGGAGCAGCCCTTCTGGGTGTCCGCGGTGGCAGCGCTGCCCAACACAGACCTCGTGGCCACAGGCTCCCACAGTTCCTGCGTGCGGCTCTGGCAGTGTGGGGAGGGCTTCCGGCGCCTGGCCCCCCTCTGCGACATCCCCCTGGTGGGCTTCATTAACAGCCTTAAGTTCTCAAGCACCGGGGACTTCCTGGTGGCGGGGGTCGGACAGGAGCACAGACTCGGCCGGTGGTGGCGGGTCAAAGAGGCTCGGAACTCTGTCTGTATCATCCCCCTGCGCAGG---------GTGCCCGCGTCCCCTGCCGCCGGCTCC---
>speTri2
---------------------------------------------------------------------------AGC------AAGCGGCGACGAAAGGCCGACTCTGCGGGGAACAGGAAGAAGCTCAAGGATGGCGGCAAGATGAATGAGGAGATCTCTAGCGACTCTGAGGCTGAGAGCCCAGCTCAAGGGAAGATT---GAG---GAGGAAGAAGAGGAG---GAG---CTGGAGGAGACTGTGCAAGAGAAGAAGCTGCGCTTGGCCAAACTCTACCTTGAGCAGCTCAGGCAGCAAGAGGAGGAGAAGGCTGAGGCTCGTGAATTTGAGGAGGACCAGGTGGCAGGACGCCTGAAAGAGGATGTGCTTGAGCAGAGAGGCCAGTTGCAGAAGTCAGTTGCAAAGGAGATCCAGGCCCCAGCCCCGGACGACATTCGAGTTTTACGGGGCCACCAGCTGTCCATCACGTGTTTGGTCATCACTCCTGATGACTTGGCCATATTCTCCGCCGCCAAAGACTGCACAATCATTAAGTGGAGTGTGGAGAGTGGACAGAAACTGCATGTGATCCCACGTGTCAAGAAGGATACTGAGGGCCAGCCTCCTGGCCATTGCACCCACATACTCTGCATGGCCATCTCTTCTGACGGCAAGTATCTTGCCTCGGGCGACCGCAGTAAGCTCATTCTCATTTGGGAGGCTGAGAGCTGCCAGCACCTATATACCTTCACAGGACACCGGGATGCTGTGTCGGGGCTGGCATTCCGCAAAGGCACCCACCAGCTTTATAGCACATCCCATGACCGCTCTGTGAAGGTGTGGAATGTGGCAGAGAACTCCTATGTGGAGACACTCTTTGGGCACCAGGATGCTGTGGCTGCACTGGATGCTCTGAGCCGGGAGTGCTGTGTGACAGCTGGTGGCCGGGATGGGACTGTGCGTGTATGGAAGATCCCTGAGGAGTCTCAGCTTGTCTTCTATGGCCATCAGGGTTCCATTGACTGTATCCATCTCATCAATGAGGGGCACATGGTGTCAGGTGCAGATGATGGCTCTGTGGCCTTATGGAGCCTCTCTAAGAAGCGGCCACTTGTCCTACATCGTGAAGCTCATGGACTGCAGGGGATGCCAGGCCTGGAGCAGCCCTTCTGGGTGTCATCAGTGGCAGCCTTACTTAACACGGACCTGGTGGCCACAGGCTCCCACAATAACTGTGTGAAGCTTTGGCAATGCGGGGAGGGCTTCCAGCGTCTTGACCCTCTCTTTGACATCCCCCTGGTGGGTTTTATCAACAGTCTCAAGTTTTCCAGTTCTGGGGACTTCCTGGTAGCTGGAGTAGGACAGGAACACAGGCTTGGCCGTTGGTGGCGGATCAAAGAGGCACAGAACTCAGTCTGCATCATCCCACTCCGCAGG---------GTTGCCGGACCCCCAGCCTCCAGCTCC---
