# Supplementary material for: Six reference-quality genomes reveal evolution of bat adaptations
Source: Nature. 2020 Jul 22;583(7817):578–84. doi: 10.1038/s41586-020-2486-3 (PMC8075899; doi:10.1038/s41586-020-2486-3)
Supplement: Supplementary file 6 — Alignments of 12,931 protein-coding genes across 48 mammals. [file 41586_2020_2486_MOESM6_ESM.gz › suppDataFile/ENST00000313349.aln.fasta]

>bosTau8
ATGTTGGGGAAAGGAGGAAAACGGAAGTTTGACGAGCATGAAGATGGGCTGGAAGGCAAAATCGTGTCCCCGTCAGACGGTCCGTCCAAGGTGTCTTACACCTTACAGCGCCAGACTATCTTCAACATTTCCCTTATGAAGCTCTACAACCACAGGCCCCTCACCGAGCCCAGCCTGCAAAAGACCGTGCTCATCAACAACATGTTGCGGCGCATCCAGGAGGAGCTGAAGCAGGAGGGCAGCCTGCGGCCCGCGTTCCCCGCCTCC---GCGCCGCCCGCCGCCGCCGCCGACCCGCTGGGCTCCAGCTCCCGGGAGGCGCCGCCC------GCCTTCAGCCAGCCCGCT------------CCCGCG---CCCTGCGAGCTG---------GGCGGCGCCGCGGCCCTGGAGGCCTGCCTCACCCCCGCCTCGCTGCTCGAGGACGAC------GACCCGGACACC---TTTTGCACTTCGTCG------------------------------CCGGCCGCCCCCGCCAGACTCGCGCCTCCCGCCCTCCTC---------CCGCCGGAAAAGGACAGCTTCTCCTCCGCCCTGGACGAGATCGAGGAGCTCTGTCCCACATCTACCTCCACGGAGGCC---------------------------GCG---------GAGGCC------GACGGCCCGAAAGGG---GACTCCTCCTCCGGGGGGCCCGGCGCGCCTCAGAGACCCGAGGGG------CTGCAGGAGGGCGGCCGGCCCGAGGACCCGAAACTGATGGACTCCCTGCCTGGCAACTTTGAGATCACCGCGTCCACGGGCTTCCTCACAGACTTGACCCTGGACGACATCCTGTTCGCCGACATTGACACGTCCATGTACGACTTCGACCCCTGCACGTCCGCGTCGGGGACCGCCTCCAAGATGTCCCCCGTATCGGCCGATGACCTCCTCAAGACGCTGGCCCCCTACAGCAGCCAGCCCGTCGCCCCGAGCCAGCCTTTCAAGATGGACCTCACCGAGCTGGACCACATCATGGAGGTGCTGGTCGGATCC---
>HLmyoMyo6
ATGTTGGGTAAAGGAGGAAAACGGAAGTTTGATGAGCATGAAGATGGGCTGGAAGGCAAAATCCTGTCTCCCTCCGACGGTCCGTCCAAGGTGTCTTACACCTTACAGCGCCAGACTATCTTCAACATTTCCCTTATGAAGCTCTACAACCAGAGGCCCCTCACCGAGCCCAGCCTGCAGAAGACCGTCTTAATCAACAACATGCTGCGGCGGATCCAGGAGGAGCTCAAGCAGGAGGGCAGCCTGCGGCCCGCCTTCACCCCGTCC---TCCCAGCCCGGC------GCCTCCTCGCTGAGCGGCGGCTACCGGGAGGCCCCGCCC------GCCTTCAGCGCCCCCGCG---CCCCCG---CCCGCGCACCCCGGGGACCTG---------GCCAGCACTACACCCCTGGAGGCCTGCCTCACCCCGGCCTCGCTGCTCGAGGACGAC------GAC---GACACT---TTTTGCACTTCCCCG---GCCGCCCCGCCGCCG------------CCCGCGGCCCCCCCCAGACTCCCCTCCCCGGCCCTC------------CCGCCCGAGAAGGACAGCTTCTCCTCCGCCTTGGACGAGATCGAGGAGCTCTGTCCCACATCTACCTCC------GCC---------------------------GCC---------GGGGCCGCCACTGACAGCTCCAAAGGG---GGCGCCAGCGAGGCCAGCGCC---------CCGAAACCCGAGGGG------CTCCCCGACGGC---CGCCCCGACGACCCCAAACTGATGGACTCTCTGCCCGGGAATTTCGAGGTCACCACGTCCACGGGGTTTCTGACGGACCTGACCCTGGATGACATCCTGTTCGCCGACATTGACACGTCCATGTATGATTTCGACCCCTGCACCTCCGCCTCGGGCACAGCCGCGAAGATGGCCCCCGTGTCGGCGGACGACCTCCTCAAGACCCTCGCCCCCTACAGCAGCCAGCCCGTCGCCCCGAGTCAGCCTTTCAAAATGGACCTCACGGAGCTGGACCACATCATGGAGGTGCTCGTGGGGTCC---
>susScr11
ATGTTGGGGAAAGGAGGAAAACGGAAGTTTGATGAGCATGAAGATGGGCTGGAAGGCAAAATCGTGTCCCCCTCCGACGGTCCGTCCAAGGTGTCTTACACCTTACAGCGCCAGACTATCTTCAACATTTCCCTTATGAAACTCTACAACCACAGGCCCCTCACAGAGCCCAGCTTGCAAAAGACTGTGCTCATCAACAACATGCTGCGGCGGATCCAGGAGGAGCTGAAGCAGGAAGGCAGCCTGAGGCCCGCGTTCCCCGCCTCC---TCACCGCCTGACCCGAGGGGCGCCGGCTTGGGCGCTGGCTCCCGGGAGGCACCGCCT------GCCTTCAGCGCCCCCGCG---GCCCCG---CCCGCGCCCCCCTGCGAGCTG---------GGCGGCCCCGCGCCCCTAGAGGCCTGCCTCACCCCTGCCTCGCTGCTTGAGGACTAC------GAT---GACACT---TTTTGCACTTCCCCC---GCCGCGCCG------------------CCCGTGGCCCCCGCCCGACTCGCGCCTCCTGCCCTC------------CCGCCGGAAAAGGACAGCTTCTCCTCCGCCCTGGACGAGATCGAGGAGCTCTGTCCCACACCTACCTCCGCGGAGGCC---------------------------GCG------------------ACGGACGGCTCGAAAGGG---GGCTCCGGTGGGGCCGGCGCT---------CAGAGACCCGAGGGG------------GACTCC---CGGCCCGACGACCCCAAACTGATGGACTCCCTGCCCGGCAACTTCGAGATCACCACGTCCACGGGGTTCCTGACGGACTTGACCCTGGACGACATCCTGTTTGCCGACATCGACACATCCATGTACGACTTTGACCCCTGCACGTCCGCATCGGGGACATCCTCGAAAATGGCCCCGGTGTCGGCGGACGACCTCCTCAAGACGCTGGCACCCTACAGCAGCCAGCCAGTCACCCCGAGCCAGCCTTTCAAGATGGACCTCACAGAGCTGGACCATATCATGGAGGTGCTGGTCGGGTCC---
>triMan1
ATGTTGGGTAAAGGAGGAAAACGGAAGTTTGATGAGCATGAAGATGGGCTGGAAGGCAAAATCGTGTCTCCCTCTGACGGTCCATCTAAGGTGTCCTACACCTTACAGCGCCAGACTATCTTCAACATTTCCCTTATGAAGCTCTACAACCACAGGCCCCTGACAGAGCCCAGCTTGCAGAAGACTGTTTTAATTAACAACATGTTGAGGCGGATCCAGGAGGAACTCAAGCAGGAAGGCAGCCTGAGGCCCATGTTCGCCCCCTCT---TCTCAGCCA---------AGCGATTCACTCAGCGACAGCTACCGAGAGACTCCGCCC------GCCCTCAGCCACCCTGCA---TCCCCG---CCCACCCATCCCTGCGACCTG---------GGAAGCACTACGCCCCTGGAGGCCTGCCTCACCCCAGCCTCGCTGCTCGAGGACGAC------GAT---GACACT---TTTTGCACTACCCAG---GCCACG---------------------CCTGTGGTGCCCACCAAACTCTCGCCTCCAGCTCTC------------CTGCCGGAAAAGGACAGTTTCTCCTCGGCCTTAGACGAGATCGAGGAGCTCTGTCCCACATCTACCTCCACAGAGGCC---------------------------ACA---------GCAGCCACGACTGACAGCTTGAAAGGG---AGCTCCAGTGAGCCCAGTGCC---------CCGAAACCCGAGGGC------CTCCCTGAGGGC---CGGACGGACGACCCGAAGCTGATGGACTCTCTGCCCGGGAACTTTGAAATAACCACGTCCACGGGGTTTCTGACAGACTTGACCCTGGATGACATCCTGTTTGCTGACATTGACACGTCGATGTATGATTTTGACCCCTGCACGTCCGCATCCGGGACAGCCTCAAAAATGGCCCCCGTGTCGGCTGATGACCTCCTCAAGACTCTCGCCCCTTACAGCAGTCAGCCCGTTGCCCCGAGTCAGCCTTTCAAAATGGACCTCACGGAACTGGACCACATCATGGAGGTGCTCGTGGGGTCC---
>loxAfr3
ATGTTGGGTAAAGGAGGAAAACGGAAGTTTGATGAGCATGAAGATGGGCTGGAAGGCAAAATTGTGTCTCCCTCTGACGGTCCATCTAAGGTGTCCTACACCTTACAGCGCCAGACTGTCTTCAACATTTCCCTTATGAAGCTCTACAACCACAGGCCCCTGACAGAGCCCAGCCTTCAGAAGACTGTTTTAATTAACAACATGTTGAGGCGGATCCAGGAGGAACTCAAACAGGAAGGCAGCCTGAGGCCCGTGTTTGCCCCCTCT---TCTCAGCCA---------AGCGACTCGCTTAGCGACAGCTACCGAGAGACCCCGCCT------GCCTTCAGCCACCCTGCA---TCCCCA---CCCACCCACCCCTGTGACCTC---------GGAAGCACTACGCCCCTGGAGGCCTGCCTCACCCCAGCCTCACTGCTCGAGGACGAC------GAT---GACACT---TTTTGCACTGCCCAG---GCTGCG---------------------CCTGTGGTGCCCACCAAACTCTCACCTCCAGCTCTC------------CCGCCGGAAAAGGACAGCTTCTCCTCGGCCTTGGATGAGATCGAGGAGCTCTGTCCCACATCTACCTCCACAGAGGCC---------------------------ACA---------GCAGCCGTGACTGACAGCTCAAAGGGG---AGTTCTAGTGAGCCCAGTGCC---------CTGAAACCCGAGGGG------CTCCCTGAGGGC---CGGACAGACGACTCGAAGCTGATGGACTCTCTGCCTGGGAACTTTGAAATAACCACGTCCACGGGGTTTCTGACAGACTTGACCCTGGATGACATCCTGTTTGCTGACATTGACACGTCGATGTATGATTTTGACCCCTGCACGTCTGCGTCAGGGTCAGCCTCCAAAATGGCCCCAGTGTCGGCCGACGACCTCCTCAAGACTCTTGCCCCTTACAGCAGTCAGCCGGTTGCCCCGAGTCAGCCTTTCAAGATGGACCTCACGGAACTGGACCACATCATGGAGGTGCTTGTGGGGTCC---
>conCri1
ATGTTGGGTAAAGGAGGAAAACGGAAGTTTGATGAGCATGAAGATGGGCTGGAAGGCAAAATTGTGTCTCCCTCTGACGGGCCATCCAAGGTGTCTTACACCTTACAGCGCCAGACTATCTTCAACATTTCCCTTATGAAACTCTATAATCACAGGCCCCTCACTGAGCCCAGCTTGCAAAAGACCGTGTTAATCAACAACATGTTGAGGCGGATCCAGGAGGAGCTCAAACAGGAAGGCAGCCTGAGGCCTGTGTTCGCCCCCTCC---TCCCAGCCG---------ACCGATGCGCTGAGTGACAGCTACCGCGAGGCTCCCCCG------GCCCTCAGCCACCCCGCG---GGCCCG---GCCACGCACCCCTGTGACCTC---------GGAAGCACTACGCCCCTGGAGGCCTGCCTCACCCCGGCCTCCCTGCTCGAGGAGGAC------GAT---GACACT---TTTTGCACTTCCCAG---GCCCTG---------------------CCTGTGTGTCCTACCAAACTCTCACCTCCAGCCCTC------------CCGCCGGAGAAGGACAGCTTCTCCTCCGCCTTGGACGAGATTGAGGAGCTCTGTCCCACATCTACCTCCACAGAGGCC---------------------------GCC------------GCGGCGACTGACAGCGCGAAAGGGGACGCCGCCGCCCAGTCCAGCCTC---------CAGAAACACGACGGG------CTCCCCGAGGGC---CGAGCCGACGATTCCAGACTGATGGATTCGCTGCCTGGGAATTTTGAGATCACGACGTCCACGGGGTTTCTGACAGACTTGACCTTGGACGACATCCTCTTTGCAGACATCGACACGTCCATGTACGATTTTGACCCCTGCACATCCTCGTCGGGCACGGCCTCAAAAATGGCCCCTGTGTCCGCCGACGACCTCCTCAAGACTCTCGCCCCTTACAGCAGTCAGCCCGTTGCTCCGAGTCAGCCTTTCAAAATGGACCTCACGGAGCTGGACCACATCATGGAGGTGCTGGTCGGGTCT---
>cerSim1
ATGTTGGGTAAAGGAGGAAAACGGAAGTTTGACGAGCATGAAGATGGGCTGGAAGGCAAAATCGTGTCTCCCTCCGACGGTCCATCCAAGGTGTCTTACACCTTACAGCGCCAGACTATCTTCAACATTTCCCTTATGAAACTCTACAACCACAGGCCCCTCACAGAGCCCAGCTTGCAAAAGACCGTGCTCATCAACAACATGTTGAGGCGCATCCAGGACGAGCTCAAACAGGAAGGCAGCCTGAGGCCTGTGTTCACTGCCTCC---TCCCAGCCG---------GCCGACTCGCTGAGCGACAGCTACCGAGAGGCCCCGCCC------GCCCTCGGCCACCCCGCA---TCCCCA---CCCGCACACCCCTGCGACCTC---------GGAAGCACTACGCCCCTGGAGGCCTGCCTCACCCCGGCCTCGCTGCTCGAGGACGAT------------GACACT---TTTTGCACTTCCCCG---GCCGTGCCG------------------CCCGCGGCTCCCACCAGACTGTCCCCTCCAGCCCTC------------CTGCCGGAGAAGGACAGCTTCTCCTCGGCCTTGGATGAGATCGAGGAGCTCTGTCCCACATCTACCTCCACAGAGGCC---------------------------GCC------ACCGTGGCAGCGACTGACAGCCCGAAGGGG---GGTTCCAGCGAGTCCAGCCTC---------CAGAAACCCGAGGGG------CTCCAGGAGGGC---CGGCCCGAGGACTCGAAACTGATGGACTCACTGCCTGGGAACTTTGAGATCACAACGTCCACGGGGTTCCTGACAGACTTGACCCTGGACGACATCCTGTTTGCCGACATCGACACGTCGATGTATGATTTTGACCCCTGCACGTCCACGTCGGGGACAGCCTCAAAAATGGCCCCAGTGTCAGCCGACGACCTCCTCAAGACTCTGGCTCCTTACAGCAGTCAGCCCGTTGCCCCGAGTCAGCCTTTCAAAATGGACCTCACAGAGCTGGACCACATCATGGAGGTGCTCGTCGGATCC---
>sorAra2
ATGTTGGGTAAAGGAGAAAAACGGAAGTTTGATGAGTATGAAGATGGGCTGGAAGGCAAAATTGTGTCTCCCTCTGACGGGCCATCCAAGGTGTCTTACACCTTACAGCGCCAGACTATCTTCAACATTTCCCTTATGAAACTCTACAACCACAGGCCCCTCACAGAGCCCAGCTTGCAAAAGACCGTTCTGATCAACAACATGTTGAGGCGGATCCAGGAGGAGCTCAAACAGGAAGGCAGCCTGCGGCCGGTGTTCACCCCGGCT---TCCCAGCCG---------GCCGACTCGCTGAGTGACAGCTTCCGCGAGGCCCCGCCC------ACCTTCAGCCACCCGCCG---GCCCCG---CCCACTCACCCCTGCGACCTC---------GGAAGCACTACACCCCTGGAGGCTTGCCTCACCCCGGCCTCGCTGCTCGAGGCGGAC------GAT---GACACG---TTTTGCACTTCCCCCGCCGCCGTGCCG------------------CCTGCGGCGCCCACCAAACTGTCACCTCCAGCCCTG------------CCGCCGGAAAAGGACAGCTTCTCCTCGGCCCTGGACGAGATCGAGGAGCTCTGCCCCACATCTACCTCCCCCGAGGCC---------------------------GCC---------GCCTCGGCGCCCGACGGCTCCAAAGGG------------GACCCCAGCCTG---------CAGAAACTCGAAGGG------CTCCCCGAGGGC---CGCGCCGACGACTCGAAACTGATGGACTCGCTGCCCGGGAATTTCGAGATCACGACGTCCACGGGCTTCCTGACGGACTTGACGCTGGACGACATCCTGTTCGCCGACATCGACACCTCCATGTATGATTTTGACCCCTGCACCTCGGCGTCGGGGACCGCCTCCAAAATGTCCCCCGTGTCCGCCGACGACCTCCTCAAGACTCTCGCCCCCTACAGCAGCCAGCCCGTCGCCCCGAGTCAGCCTTTCAAAATGGACCTCACAGAGCTGGACCACATCATGGAGGTGCTTGTCGGGTCC---
>criGri1
ATGTTGGGTAAAGGAGGAAAACGGAAGTTTGATGAGCATGAAGATGGGCTGGAAGGCAAAATTGTGTCCCCCTCCGATGGCCCATCCAGGGTGTCTTACACCTTACAGCGCCAGACTGTCTTCAACATTTCCCTTATGAAACTGTATAACCACAGGCCCCTGACAGAGCCCAGCTTGCAGAAGACTGTCTTAATTAACAACATGTTGAGGCGGATTCAGGAGGAACTCAAGCAGGAAGGCAGCCTGAGGCCTGCATTCACCCCCACT---TCCCAGCCC---------AGCGACTCACTGAGCGACAGCTACAGGGAGGCCCCACCT------GCCTTCACCCACCTGGCC---TCGCCT---CCTGCTCACCCCTGTGACCTA---------GGAAGCACTACACCCCTGGAGGCCTGCCTCACCCCTGCCTCACTGCTAGAGGACGAT------GAT---GACACT---TTTTGCACTTTGCAG---GCTGCGCCC------------------CCTGCAGCTCCTACCAGACTGCCTTGTGCAGCCCTC------------CCACCAGAAAAGGACAGCTTCTCCTCAGCCTTGGATGACATTGAGGAGCTCTGTCCCACATCTACCTCCACAGAGGCT---------------------------GCCGTGGCCTCGTCAGCGGCGCCTGACAGCCTGAAAGGA---ACCTCCAGTGAGTCCAGCATC---------CAGAAGCCCGAGGGG------CCCCAGGAAGGC---CGCACAGATGACTCAAGATTCATGGACTCCCTGCCTGGGAATTTTGAAATAACAACGTCCACAGGTTTCCTGACAGACTTGACCCTGGACGACATCTTGTTTGCTGACATTGACACATCCATGTACGATTTTGACCCTTGCGCATCTACATCAGGGACAGCCTCAAAAATGGCCCCTGTGTCAGCTGATGAGCTCCTCAAGACCCTGGCCCCCTATAGCGGTCAGCCTGTTGCCCCAAGTCAGCCTTTCAAAATGGATCTCACAGAGCTAGACCACATCATGGAGGTGCTTGTTGGATCC---
>ochPri3
ATGTTGGGTAAAGGAGGAAAACGTAAGTTTGATGAGCATGAAGATGGGCTGGAAGGCAAAATCGGCTCTCCCTCCGACGGTCCGTCCAAGGTGTCTTACACCTTACAGCGCCAGACTATCTTCAACATTTCCCTTATGAAGCTCTACAGCCAGAGGCCCCTGACGGAGCCCAGCCTGCAGAAGACCGTGCTCATTAACAACATGCTCAGGCGCATCCAGGAGGAACTGAAGCAGGAGGGCAGCCTGCGGCCCGCCTTCGGGCCCGCC---TCCCCGCCC---------GCCACCTCC------------------------CCGCCGGGCGGCAGCTTCGGGGTCACGTTG---GAGCCAGCGCCCACGCACCCCTGCGACCCT---------GGAAGCACTACGCCCCTGGAGGCCTGCCTCACGCCTGCCTCGCTGCTGGAGGAGGAC------AAC---GACACT---TTTTGCACTTCCCCCGGGGCCGTGCCG------------------CCCGCGGCTCCCGCCAGACTCTCCCCTGTAGCCCTGCTCCCGCCACCGCCACCCGAGAAGGACAGCTTTTCCTCCGCCTTGGACGAGATTGAGGAGCTCTGTCCCACATCTACCTCCACAGAGGCC---------------------------GCC---------CTGGCCGCC------GGCTCCACTGGG---ACCTCCAGCGAGGCCGCCGGC---------------CCGAAAGGC---------GCCGAGGGT------------GACTCAAAACTCATGGACTCTCTGCCTGGGAACTTTGAAATCACCACATCCACGGGTTTCCTGACAGACTTGACCCTGGACGACATCCTGTTCGCCGACATTGACACGTCCATGTATGATTTTGACCCCTGCACTTCTGCTGCAGGGACAGCCTCGAAAATGGCCCCCGTGTCAGCAGACGACCTCCTCAAGACCCTGGCTCCTTACAGCAGCCAGCCTGTCACCCCGAGTCAGCCTTTCAAGATGGACCTCACGGAGCTGGACCACATCATGGAGGTGCTGGTGGGGTCC---
>micOch1
ATGTTGGGTAAAGGAGGGAAGCGGAAGTTTGATGACCATGAAGATGGGCTGGAAGGCAAAATCGTGTCCCCCTCCGACGGTCCATCCAGGGCGTCCTACACCTTACAGCGTCAGACTGTCTTCAACATTTCCCTTATGAAACTGTACAACCACAGGCCCCTGACAGAGCCCAGCTTGCAGAAGACTGTCTTAATTAACAACATGTTGAGGCGGATCCAGGAGGAACTCAAGCAGGAAGGCAGCCTGAGGCCTGCGTTCACCCCCACT---TCCCAGCCC---------AGCGACTCGCTGGCTGACAGCTGCAGGGAGGCCCCACCT------GCCTTCACGCACCCGGCC---GTGCCT---CCCGCTCACCCCTGTGACCCA---------GGAAGCACTGCACCCCTGGAGGCCTGCCTCACCCCTGCCTCCCTGCTAGAGGACGAC------------GACACT---TTTTGCACTTTGCCG---GCTGCGCCG------------------CTCGCGGCTCCTCCCAGACTCTCTCCTCCAGCCCTC------------CCGCCGGAAAAGGACAGCTTCTCTTCCGCCCTGGACGAGATCGAGGAGCTCTGCCCCACATCTACCTCCACAGAGGCT---------------------------GTCGTG---ACGTCAGCGGCGCCCGACAGCCCGAAAGGA---ACCTCCAGTGAGTCTGGCGTC---------CAGAAGCCTGAGGGG------CCGCAGGAAGGC---CGCCCGGATGACTCACGATTCATGGACTCGCTGCCTGGGAATTTTGAAATCACCACGTCCACAGGTTTCCTGACAGACTTGACCCTGGACGACATCTTGTTTGCTGACATTGACACATCCATGTATGATTTCGACCCCTGCACATCCACATCAGGGACATCCTCCAAAATGGCCCCCGTGTCAGCTGACGACCTCCTCAAGACCCTGGCCCCCTACAGCAGTCAGCCAGTCGCCCCAAGTCAGCCTTTCAAAATGGATCTCACGGAGCTAGACCACATCATGGAGGTTCTTGTCGGGTCC---
>calJac3
ATGTTGGGTAAAGGAGGAAAACGGAAGTTTGATGAGCATGAAGATGGGCTGGAAGGCAAAATCATGTCTCCCTGTGACGGTCCATCCAAGGTGTCTTACACCTTACAGCGCCAGACTATCTTCAACATTTCCCTTATGAAACTCTATAACCACAGGCCCCTGACAGAGCCAAGCTTGCAAAAGACCGTTTTAATTAACAACATGTTGAGGCGGATCCAGGAGGAACTCAAACAGGAAGGCAGCCTGAGGCCCGTGTTCACCCCCTCC---TCCCAGCCC---------ACCACAGAGCCCAGCGACAGCTACCGCGAGGCCCCACCC------GCCTTCAGCCACCTGGCG---TCCCCG---TCTGCCCACCCCTGCGACCTC---------GGAAGCACTACGCCCCTGGAGGCTTGCCTCACCCCGGCCTCGCTGCTCGAGGACGAC------------GACACG---TTTTGCACCCCCCAG---GCCATGCAG------------------CCCGCGGCTCCCACCAAACTCTCACCTCCAGCCCTC------------CCGCCAGAAAAGGACAGTTTCTCCTCCGCCTTGGACGAGATCGAGGAGCTCTGTCCCACATCTACCTCCACAGAGGCG---------------------------GCC---------GCGGCTGCGACTGACAGCGCGAAGGGG---ACCTCCAGTGAGGCCGGCGCC---------CAGAAACCCGAGGGC------CCTCAAGAGAGC---CGCGCAGACGACTCGAAACTGATGGACTCTCTGCCTGGGAATTTTGAAATAATGACGTCCACAGGTTTCCTGACAGACTTGACCCTGGATGACATCCTGTTCGCTGACATTGATACGTCCATGTATGATTTTGACCCCTGCACTTCCGCATCAGGGACAGCCTCAAAAATGGCCCCTGTGTCTGCCGACGACCTCCTCAAAACTCTGGCTCCTTACAGCAGTCAGCCTGTCGCCCCAAGTCAGCCTTTCAAAATGGACCTCACAGAGCTGGACCACATCATGGAGGTGCTTGTCGGGTCC---
>saiBol1
ATGTTGGGTAAAGGAGGAAAACGGAAGTTTGATGAGCATGAAGATGGGCTGGAAGGCAAAATCATGTCTCCCTGTGACGGTCCATCCAAGGTGTCTTACACCTTACAGCGCCAGACTATCTTCAACATTTCCCTTATGAAACTCTATAACCACAGGCCCCTGACAGAGCCAAGCTTGCAAAAGACCGTTTTAATTAACAACATGTTGAGGCGGATCCAGGAGGAACTCAAACAGGAAGGCAGCCTGAGGCCCGTGTTCACCCCCTCC---TCCCAGCCC---------ACCGCCGAGCCCAGCGACAGCTACCGCGAGGCCCCGCCC------GCCTTCAGCCACCCGGCG---TCCCCG---TCCGCCCACCCCTGCGACCTC---------GGAAGCACTACGCCCCTGGAGGCTTGCCTCACCCCGGCCTCGCTGCTCGAGGACGAC------------GACACG---TTTTGCACCCCCCAG---GCCTTGCAG------------------ACCGCGGCTCCCACCAAACTCTCACCTCCAGCCCTC------------CCGCCAGAAAAGGACAGTTTCTCCTCCGCCTTGGACGAGATCGAGGAGCTCTGTCCCACATCTACCTCCGCAGAGGCG---------------------------GCC---------GCGGCTGCAGCTGACGGCGCCAAAGGG---ACCTCGAGTGAGGCCGGCGCC---------CAGAAACCCGAGGGC------CCTCAGGAGAGC---CGCGCAGACGACTCGAAACTGATGGACTCTCTGCCTGGGAACTTTGAAATAATGACATCCACGGGTTTCCTGACAGACTTGACCCTGGATGACATCCTGTTCGCTGACATTGATACGTCCATGTATGATTTTGACCCCTGCACTTCCGCATCAGGGACAGCCTCAAAAATGGCCCCTGTGTCTGCCGATGACCTCCTCAAAACTCTGGCTCCTTACAGCAGTCAGCCTGTCGCCCCAAGTCAGCCTTTCAAAATGGACCTCACAGAGCTGGACCACATCATGGAGGTGCTTGTCGGGTCC---
>mm10
ATGTTGGGTAAAGGAGGAAAACGGAAGTTTGATGAGCATGAAGATGGGCTGGAAGGCAAAATCGTGTCCCCCTCCGACGGTCCATCCAGGGTGTCTTACACCTTACAGCGCCAGACTATCTTCAACATTTCCCTTATGAAACTGTATAACCACAGGCCTCTGACAGAGCCCAGCTTGCAGAAGACTGTCTTAATTAACAACATGTTGAGGCGGATCCAGGAGGAACTCAAGCAGGAAGGCAGCCTGAGGCCTGCATTCACCCCCTCT---TCCCAGCCG---------AGCAACTCACTGAGCGACAGCTACCAGGAGGCCCCGCCT------------------------------CCT---GCTCCTCACCCCTGTGACCTC---------GGAAGCACTACACCCTTGGAGGCCTGCCTCACCCCTGCCTCCCTGCTCGAGGACGAC---AACGAT---GACACT---TTTTGCACTTTGCAG---GCTGTGCAC------------------CCTGCAGCTCCCACTAGACTCTCTTCTGCAGCCCTC------------CCAGCAGAGAAGGACAGCTTCTCCTCCGCCTTGGATGAGATCGAGGAGCTCTGTCCCACATCTACCTCCACAGAGGCT---------------------------GCC------CACACAGCAGCCCCTGAGGGCCCGAAAGGA---ACCTCCAGTGAGTCCAGTGTC---------CAGAAACCTGAGGGG------CCCGAGGAAGGC---CGCACAGATGACTCACGATTCATGGACTCTCTGCCTGGGAATTTTGAAATAACAACGTCCACGGGTTTCCTGACAGACTTGACCCTGGATGACATCTTGTTTGCTGACATTGATACATCCATGTACGATTTTGACCCCTGCACATCTGCATCGGGGACAGCCTCAAAGATGGCCCCTGTGTCAGCTGATGACCTCCTCAAGACCCTGGCTCCTTACAGCAATCAGCCTGTTGCCCCAAGTCAGCCTTTCAAAATGGATCTCACGGAGCTGGACCACATCATGGAGGTGCTTGTTGGCTCC---
>rn6
ATGTTGGGTAAAGGAGGAAAGCGGAAGTTTGACGAGCATGAAGATGGGCTGGAAGGCAAAGTCGTGTTCCCCTCCGATGCTCCATCCAGGGTGTCTTACACCTTACAGCGCCAGACTATCTTCAACATTTCCCTTATGAAACTGTATAACCACAGGCCTCTGACAGAGCCCAGCTTGCAGAAGACTGTCTTAATTAACAACATGTTGAGGCGGATCCAGGAGGAACTCAAGCAGGAAGGCAGCCTGAGGCCTACATTCACCCCCACT---TCCCAGCCC---------AGCGACTCACTGAGTGACAGCTACCGGGAGGCCCCACCT------GCCTTCACCCCCCTGGCC---TCGCCT---CCTGCTCACCCCTGTGACCTA---------GGAAGCACTACACCCTTGGAGGCCTGCCTCACCCCTGCCTCGCTGCTCGAGGGCGAC------GAT---GACACT---TTTTGCACTTTGCAG---GCTGTGCAC------------------CCTGCGGCTCCCACCAGACTCTCTTCTCCAGCTCTC------------TCAGCAGAGAAGGACAGCTTCTCCTCCGCCTTGGACGAGATCGAGGAGCTCTGTCCTACATCTACCTCCACAGAGGCT---------------------------GCC------GCAGCAGCAGCCCCTGAGGGCTCGAAAGGA---ACCTCCAGTGAGACCAGTGTC---------CAGAAACCCGAGGGG------CCCCAGGAAGGC---CGCACAGACGACTCAAGATTCATGGACTCTCTGCCTGGGAATTTTGAAATAACAACGTCCACGGGTTTCCTGACAGACTTGACCCTGGATGACATCTTGTTTGCTGACATTGATACATCCATGTATGATTTTGACCCCTGCACATCTGCATCAGGGACAGCCTCAAAGATGGCCCCTGTGTCAGCTGATGACCTCCTCAAGACCCTGGCTCCCTACAGCAATCAGCCTGTTGCCCCAAGTCAGCCTTTCAAAATGGATCTCACAGAGCTGGACCACATCATGGAGGTACTTGTTGGCTCC---
>HLpipKuh2
ATGTTGGGCAAAGGAGGAAAGCGGAAGTTTGATGAGCATGAAGATGGGCTGGAAGGCAAAATCCTGTCTCCCTCCGACGGTCCGTCCAAGGTGTCGTACACCTTACAGCGCCAGACCATCTTCAACATTTCCCTCATGAAGCTCTACCAGCAGCGGCCGCTCAGCGAGCCCAGCCTGCAGCGGACGGTGCTCATCAACAACATGCTGCGGCGCATCCAGGAGGAGCTGCGGCGGGAGGGCAGCCTGCGGCCCGCG---------------------------------------------------------------------------------------------------------------------------------------------------GCCCCGCTGGAGGCCTGCCTCACCCCGGCCTCGCTGCTGGAGGACGACGGCGACCAG---GACACG---TTTTGCACTTCCCCG---GCGGCGGCGGCGGCGGCGGCGGTGCAGCCCGCGGCCCCCGCCAGGCTCCCGTCCCCGGCGCTC------------CCGCCGGAGAAGGACAGCTTCTCCTCCGCCCTGGACGAGATCGAGGAGCTCTGCCCCACACCTACCTCCGCCCAGGCCGCCGCCAGCGCCACCCTGGCCGCCGCCGCC---------GCCGCCGCCACCGACGGCTCCAAAGGG---GGCGCCGCCCCC------------------CCGAAACCCGACGGGCTGCTGCTCCCCGAGGCC---CGCCCCGACGACCCCAAGCTGATGGACTCCCTGCCCGGGAACTTCGAGGTCACCACGTCCACGGGCTTCCTCACGGACCTGACCCTGGACGACATCCTGTTCGCCGACATCGACACGTCCATGTACGACTTCGACCCCTGCACCTCGGCCGCGGGCGCCGCCTCCAAGGTGGCCCCCGTGTCCGCCGACGACCTCCTCAAGACCCTGGCCCCCTACAGCAGCCAGCCCGTCGCCCCGAGCCAGCCTTTCAAAATGGACCTCACGGAGCTGGACCACATCATGGAGGTGCTTGTGGGGTCC---
>HLturTru3
ATGTTGGGGAAAGGAGGAAAACGGAAGTTTGACGAGCATGAAGATGGGCTGGAAGGCAAAATTGTGTCCCCCTCCGACGGTCCGTCCAAGGTGTCTTACACCTTACAGCGCCAGACTATCTTCAACATTTCCCTTATGAAACTCTACAACCACAGGCCCCTCACAGAGCCCAGCTTGCAAAAGACCGTGCTCATCAACAACATGTTGAGGCGGATCCAGGAGGAGCTGAAGCAGGAGGGCAGCCTGAGGCCCGCGTTCCCCGCCTCT---TCGCCGCCC---------GCCGACCCGCTGGGCTCCAGCTACCGGGAGGCACCGCCT------GCCTTCAGCCACCCCGCG------------CCCGCG---CCCTGCGAGCTG---------GGCGGCGCTGCGCCCCTGGAGGCCTGCCTCACCCCCGCCTCACTGCTCGAGGACGAC------CAG---GACACG---TTTTGCACTTCCCCG---GCCGCGCAG------------------CCTGCGGCCCCCGCCAGACTCGCACCTCCTGCCCTC------------CCGCCGGAAAAGGACAGCTTCTCCTCCGCCCTGGACGAGATCGAGGAGCTCTGTCCCACATCTACCTCCATGGAGGCC---------------------------GCG---------GAGGCCACCACCGACGACCCGAAAGGG---GACTCCGGCGGGCCCGGCGCG---------CAGAGACCCGAGGGG------CTCCAGGACGGC---CGGCCCGACGACCCGAAACTGATGGACTCCCTGCCCGGCAACTTTGAGATCACCACGTCCACGGGCTTCCTGACAGACTTGACCCTGGACGACATCCTGTTTGCCGACATTGACACGTCCATGTACGACTTTGACCCCTGCACGTCCGCGTCGGGGACATCCTCAAAAATGTCCCCCGTGTCGGCCGACGACCTCCTCAAGACCCTGGCTCCCTACAGCAGCCAGCCCGTCGCCCCGAGCCAGCCTTTCAAGATGGACCTCACGGAGCTGGACCACATCATGGAGGTGCTGGTCGGGTCC---
>balAcu1
ATGTTGGGGAAAGGAGGAAAACGGAAGTTTGACGAGCATGAAGATGGGCTGGAAGGCAAAATCGTGTCCCCCTCCGACGGTCCGTCCAAGGTGTCTTACACCTTACAGCGCCAGACTATCTTCAACATTTCCCTTATGAAACTCTACAACCACAGGCCCCTCACAGAGCCCAGCTTGCAAAAGACCGTGCTCATCAACAACATGTTGAGGCGGATCCAGGAGGAGCTGAAGCAGGAGGGCAGCCTGAGGCCCGCGTTCCCCGCCTCC---TCGCCGCCC---------GCCGACCCGCTGGGCTCCAGCTACCGGGAGGCGCCGCCT------GCCTTCAGCCACCCCGCG------------CCCGCG---CCCTGCGAGCTG---------GGCGGCGCTGCGCCCCTGGAGGCCTGCCTCACCCCCGCCTCACTGCTCGAGGACGAC------CAG---GACACG---TTTTGCACTTCCCCG---GCCGCGCAG------------------CCTGCGGCCCCCGCCAGACTCTCACCTCCTGCCCTC------------CCCCCAGAAAAGGACAGCTTCTCCTCCGCCCTGGACGAGATCGAGGAGCTCTGTCCCACATCTACCTCCACGGAGGCC---------------------------GCG---------GAGGCCACCACCGACGACCCGAAAGGG---GACTCCGGCGGGCCCGGCGCG---------CAGAGACCCGAGGGG------CTCCAGGACGGC---CGGCCCGACGACCCGAAACTGATGGACTCCCTGCCCGGCAACTTTGAGATCACCACGTCCACGGGCTTCCTGACAGACTTGACCCTGGACGACATCCTGTTTGCCGACATTGACACGTCCATGTACGACTTTGACCCCTGCACGTCCGCGTCGGGGACATCCTCAAAAATGTCCCCCGTGTCGGCCGACGACCTCCTCAAGACGCTGGCCCCCTACAGCAGCCAGCCCGTCGCCCCGAGCCAGCCTTTCAAGATGGACCTCACGGAGCTGGACCACATCATGGAGGTGCTGGTCGGGTCC---
>hg38
ATGTTGGGTAAAGGAGGAAAACGGAAGTTTGATGAGCATGAAGATGGGCTGGAAGGCAAAATCGTGTCTCCCTGTGACGGTCCATCCAAGGTGTCTTACACCTTACAGCGCCAGACTATCTTCAACATTTCCCTTATGAAACTCTATAACCACAGGCCCCTGACAGAGCCCAGCTTGCAAAAGACCGTTTTAATTAACAACATGTTGAGGCGGATCCAGGAGGAACTCAAACAGGAAGGCAGCCTGAGGCCCATGTTCACCCCCTCC---TCCCAGCCC---------ACCACCGAGCCCAGCGACAGCTACCGAGAGGCCCCGCCG------GCCTTCAGCCACCTGGCG---TCCCCG---TCCTCCCACCCCTGCGACCTC---------GGAAGCACTACGCCCCTGGAGGCCTGCCTCACCCCGGCCTCACTGCTCGAGGACGAC------GAT---GACACG---TTTTGCACCTCCCAG---GCCATGCAG------------------CCCACGGCTCCCACCAAACTGTCACCTCCAGCCCTC------------TTGCCAGAAAAGGACAGTTTCTCCTCTGCCTTGGACGAGATCGAGGAGCTCTGTCCCACATCTACCTCCACAGAGGCG---------------------------GCC---------ACGGCTGCGACTGACAGTGTGAAAGGG---ACCTCCAGCGAGGCTGGCACC---------CAGAAACTCGACGGT------CCTCAAGAGAGC---CGCGCAGATGACTCAAAACTGATGGACTCTCTGCCTGGGAATTTTGAAATAACGACGTCCACGGGTTTCCTGACAGACTTGACCCTGGATGACATCCTGTTTGCTGACATTGATACGTCCATGTATGATTTTGACCCCTGCACTTCCTCATCAGGGACAGCCTCAAAAATGGCCCCTGTGTCTGCCGACGACCTCCTCAAAACTCTGGCTCCTTACAGCAGTCAGCCTGTCACCCCAAGTCAGCCTTTCAAAATGGACCTCACAGAGCTGGACCACATCATGGAGGTGCTTGTTGGGTCC---
>panTro5
ATGTTGGGTAAAGGAGGAAAACGGAAGTTTGATGAGCATGAAGATGGGCTGGAAGGCAAAATCGTGTCTCCCTGTGACGGTCCATCCAAGGTGTCTTACACCTTACAGCGCCAGACTATCTTCAACATTTCCCTTATGAAACTCTATAACCACAGGCCCCTGACAGAGCCCAGCTTGCAAAAGACCGTTTTAATTAACAACATGTTGAGGCGGATCCAGGAGGAACTCAAACAGGAAGGCAGCCTGAGGCCCATGTTCACCCCCTCC---TCCCAGCCC---------ACCACCGAGCCCAGCGACAGCTACCGAGAGGCCCCGCCG------GCCTTCAGCCACCTGGCG---TCCCCG---TCCTCCCACCCCTGCGACCTC---------GGAAGCACTACGCCCCTGGAGGCCTGCCTCACCCCGGCCTCACTGCTCGAGGACGAC------GAT---GACACG---TTTTGCACCTCCCAG---GCCATGCAG------------------CCCACGGCTCCCACCAAACTGTCACCTCCAGCCCTC------------TCGCCAGAAAAGGACAGTTTCTCCTCTGCCTTGGATGAGATCGAGGAGCTCTGTCCCACATCTACCTCCACAGAGGCG---------------------------GCC---------GCGGCTGCGACTGACAGTGTGAAAGGG---ACCTCCAGCGAGGCTGGCACC---------CAGAAACTCGACGGT------CCTCAAGAGAGC---CGCGCAGATGACTCAAAACTGATGGACTCTCTGCCTGGGAATTTTGAAATAACGACGTCCACGGGTTTCCTGACAGACTTGACCCTGGATGACATCCTGTTTGCTGACATTGATACGTCCATGTATGATTTTGACCCCTGCACTTCCTCATCAGGGACAGCCTCAAAAATGGCCCCTGTGTCTGCCGACGACCTCCTCAAAACTCTGGCTCCTTACAGCAGTCAGCCTGTCGCCCCAAGTCAGCCTTTCAAAATGGACCTCACAGAGCTGGACCACATCATGGAGGTGCTTGTTGGGTCC---
>gorGor5
ATGTTGGGTAAAGGAGGAAAACGGAAGTTTGATGAGCATGAAGATGGGCTGGAAGGCAAAATCGTGTCTCCCTGTGACGGTCCATCCAAGGTGTCTTACACCTTACAGCGCCAGACTATCTTCAACATTTCCCTTATGAAACTCTATAACCACAGGCCCCTGACAGAGCCCAGCTTGCAAAAGACCGTTTTAATTAACAACATGTTGAGGCGGATCCAGGAGGAACTCAAACAGGAAGGCAGCCTGAGGCCCATGTTCACCCCCTCC---TCCCAGCCC---------ACCACCGAGCCCAGCGACAGCTACCGAGAGGCCCCGCCA------GCCTTCAGCCACCTGGCG---TCCCCG---TCCTCCCACCCCTGCGACCTC---------GGAAGCACTACGCCCCTGGAGGCTTGCCTCACCCCGGCCTCACTGCTCGAGGACGAC------GAT---GACACG---TTTTGCACCTCCCAG---GCCATGCAG------------------CCCACGGCTTCCACCAAACTGTCACCTCCAGCCCTC------------TCGCCAGAAAAGGACAGTTTCTCCTCTGCCTTGGATGAGATCGAGGAGCTCTGTCCCACATCTACCTCCACAGAGGCG---------------------------GCC---------GCGGCTGCGACTGACAGTGTGAAAGGG---ACCTCCAGCGAGGCTGGCACC---------CAGAAACTCGACGGT------CCTCAAGAGAGC---CGCGCAGATGACTCAAAACTGATGGACTCTCTGCCTGGGAATTTTGAAATAACGACGTCCACGGGTTTCCTCACAGACTTGACCCTGGATGACATCCTGTTTGCTGACATTGATACGTCCATGTATGATTTTGACCCCTGCACTTCCTCATCAGGGACAGCCTCAAAAATGGCCCCTGTGTCTGCCGACGACCTCCTCAAAACTCTGGCTCCTTACAGCAGTCAGCCTGTCGCCCCAAGTCAGCCTTTCAAAATGGACCTCACAGAGCTGGACCACATCATGGAGGTGCTTGTTGGGTCC---
>ponAbe2
ATGTTGGGTAAAGGAGGAAAACGGAAGTTTGATGAGCATGAAGATGGGCTGGAAGGCAAAATCGTGTCTCCCTGTGACGGTCCATCCAAGGTGTCTTACACCTTACAGCGCCAGACTATCTTCAACATTTCCCTTATGAAACTCTATAACCACAGGCCCCTGACAGAGCCCAGCTTGCAAAAGACCGTTTTAATTAACAACATGTTGAGGCGGATCCAGGAGGAACTCAAACAGGAAGGCAGCCTGAGGCCCATGTTCACCCCCTCC---TCCCAGCCC---------ACCACCGAGCCCAGTGACAGCTACCGAGAGGCCCCGCCG------GCCTTCAGCCACCTGGCG---TCCCCG---TCCTCTCACCCCTGCGACCTC---------GGAAGCACTACACCCCTGGAGGCCTGCCTCACCCCAGCCTCGCTGCTCGAGGACGAC------GAT---GACACG---TTTTGCACCTCCCAG---GCCATGCAG------------------CCCACGGCTCCCACCAAACTGTCACCTCCAGCCCTC------------TCGCCAGAAAAGGACAGTTTCTCCTCTGCCTTGGACGAGATCGAGGAGCTCTGTCCCACATCTACCTCCACAGAGGCG---------------------------GCC---------GCGGCTGCGACTGACAGTGTGAAAGGG---ACCTCCAGCGAGGCTGGCACC---------CAGAAACCCGACAGT------CCTCAAGAGAGC---CGTGCAGATGACTCGAAGCTGATGGACTCTCTGCCTGGGAATTTTGAAATAACGACATCCACGGGTTTCCTGACAGACTTGACCCTGGATGACATCCTGTTTGCTGACATTGATACGTCCATGTATGATTTTGACCCCTGCACTTCCTCATCAGGGACAGCCTCAAAAATGGCCCCTGTGTCTGCCGACGACCTCCTCAAAACTCTGGCTCCTTACAGCAGTCAGCCTGTCGCCCCAAGTCAGCCTTTCAAAATGGACCTCACAGAGCTGGACCACATCATGGAGGTGCTTGTTGGGTCC---
>macFas5
ATGTTGGGTAAAGGAGGAAAACGGAAGTTTGATGAGCATGAAGATGGGCTGGAAGGCAAAATCGTGTCTCCCTGTGACGGTCCATCCAAGGTGTCTTACACCTTACAGCGTCAGACTATCTTCAACATTTCCCTTATGAAACTCTATAACCACAGGCCCCTGACAGAGCCCAGCTTGCAAAAGACCGTTTTAATTAACAACATGTTGAGGCGGATCCAGGAGGAACTCAAACAGGAAGGCAGCCTGAGGCCCATGTTCACCCCCTCC---TCCCAGCCC---------ACCACCGAGCCCAGTGACAGCTACCGAGAGGGCCCGCCG------GCCTTCAGCCACCTGGCG---CCCCCA---TCCTCCCACCCCTGCGACCTC---------GGAAGCACTACGCCCCTGGAGGCCTGCCTCACCCCAGCCTCGCTGCTCGAGGACGAC------GAT---GACACA---TTTTGCACCTCCCAG---GCCATGCAG------------------CCCACGGCTCCCACCAAACTGTCACCTCCAACCCTC------------TCGCCAGAAAAGGACAGTTTCTCCTCTGCCTTGGACGAGATCGAGGAGCTCTGTCCCACATCTACCTCCACAGAGGCG---------------------------GCC---------GCGGCTGCGACGGACAGCGTGAAAGGG---ACCTCCAGCGAGGCTGGTGCC---------CAGAAACCCGACGGT------CCTCAAGAGAGC---CGCGCAGATGACTCAAAACTGATGGACTCTCTGCCTGGGAATTTTGAAATAACGACGTCCACGGGTTTCCTCACAGACTTGACCCTGGATGACATCCTGTTTGCTGACATTGATACGTCCATGTATGATTTTGACCCCTGCACTTCCTCATCAGGGACAGCCTCAAAAATGGCCCCTGTGTCTGCCGACGACCTCCTCAAAACTCTGGCTCCTTACAGCAGTCAGCCTGTCGCCCCAAGTCAGCCTTTCAAAATGGACCTCACAGAGCTGGACCACATCATGGAGGTGCTTGTCGGGTCC---
>tarSyr2
ATGTTGGGTAAAGGAGGAAAACGGAAGTTTGATGAGCATGAAGATGGGCTGGAAGGCAAAATCCTGTCTCCCTCTGACGGTCCATCCAAGGTGTCTTACACCTTACAGCGCCAGACTATCTTCAACATTTCCCTTATGAAACTCTATAACCACAGGCCCCTGACAGAGCCCAGCTTGCAAAAGACCGTTTTAATTAACAACATGTTGAGGCGGATCCAGGAGGAACTCAAACAGGAAGGCAGCCTGAGGCCCATGTTCACCCCCTCC---TCCCAGTCC---------ACCGACGAGCTGAGCGACAGCTACCGAGAGGCCCCTCCG------GCCTTCAGCCACCTTGTG---TCCCCT---CCCACCCACCCCTGTGACCTG---------GGAAGCACTACACCCCTGGAGGCCTGCCTCACCCCGGCCTCACTGCTCGAGGACGAC------GAT---GACACT---TTTTGCACTTCGCAG---GCCGTGCAG------------------CCCACGGCTCCTACCAAACTCTCACCTCCAGCCCTC------------CCGCCAGAAAAGGACAGTTTCTCCTCTGCCTTGGATGAGATCGAGGAGCTCTGTCCCACATCTACCTCCGCAGAGGCC---------------------------GCA---------GCAGCAGTGACTGACAGCTCGAAAGGG---ACCTCCAGTGAGTCCAGTGTC---------CAGAAACTTGAGGGG------CCCCTGGAGAGC---CGCACGGATGACTCGAAACTAATTGACTCTCTGCCTGGGAATTTTGAAATCACAACGTCCACGGGCTTCCTGACAGACTTGACCCTGGACGACATCCTGTTCGCTGACATCGATACGTCCATGTATGACTTTGACCCCTGCACATCTTCGTCGGGGACAGCCTCAAAAATGGCCCCGGTGTCGGCTGATGACCTCCTCAAAACCCTGGCCCCTTACAGCAGTCCGCCCGTCACCCCGAATCAGCCTTTCAAAATGGACCTCACAGAGCTGGACCACATCATGGAGGTACTCGTGGGGTCC---
>micMur3
ATGTTGGGTAAAGGAGGAAAACGGAAGTTTGATGAGCATGAAGATGGGCTGGAAGGCAAAATCGTGTCTGCCTCTGACGGTCCATCCAAGGTGTCTTACACCTTACAGCGCCAGACTATCTTCAACATTTCCCTTATGAAGCTCTATAACCACAGGCCCCTGACAGAGCCCAGCTTGCAAAAGACCGTTTTAATTAACAACATGTTGAGGCGGATCCAGGAGGAACTCAAACAGGAAGGCAGCCTGAGGCCTGCGTTCACTCCCTCC---TCCCAGCCC---------ACCGAGGAGCTGAGTGACAGCTACCAAGAGGCCCCACCT------GCCTTCAGCCACCTCGGG---TCCCCT---CCTGCGCACCCCTGCGACCTC---------GGCAGCACTACACCCCTGGAGGCCTGCCTCACCCCAGCCTCACTCCTCGAGGATGAC------GAT---GACACT---TTTTGCACTTCCCAG---GCCGTGCAG------------------CCCACGGCTCCCACCAAACTCTCACCTCCAGCCCTC------------CCGCCAGAAAAGGACAGTTTCTCCTCTGCCTTGGACGAGATTGAGGAGCTCTGTCCCACATCTACCTCCACAGAGGCC---------------------------ACA---------GCAGCAGTGACTGACAGCTCCAAAGGG---ACCCCCATCGAGTCCAGCATC---------CAGAAACCCGAGGGA------CCCCAAGAGAGC---CGCACGGACGATTCGAAACTGATAGACTCTCTGCCTGGGAATTTCGAAATAACAACGTCCACGGGTTTCCTGACAGACTTGACCCTGGACGACATCCTGTTTGCAGACATCGATACGTCCATGTATGATTTTGACCCCTGCACGTCCTCGTCAGGGACAGCCTCAAAGATGGCCCCTGTGTCAGCCGACGACCTCCTCAAAACTCTGGCTCCTTACAGCAGCCAGCCCGTCACCCCGAGTCAGCCTTTCAAAATGGACCTCACAGAGCTGGACCACATCATGGAGGTGCTCGTCGGGTCC---
>dasNov3
ATGTTGGGTAAAGGAGGAAAACGGAAGTTTGATGAGCATGAAGATGGGCTGGAAGGCAAAATCGTGTCTCCCTCTGACGGTCCATCTAAGGTGTCCTACACCTTACAGCGCCAGACTATCTTCAACATTTCCCTTATGAAGCTGTATAACCACAGGCCCCTAACAGAGCCCAGCTTGCAAAAGACTGTTTTAATTAACAACATGTTGAGGCGGATCCAGGAGGAACTCAAACAGGAAGGCAGCCTGAGGCCCGTGTTCGCCGCCTCC---TCGCAGCCT---------GCAGATCCCCTGAGCCACAGCTACCGGGAGGCGCCCCCT------GCCTTCAGCCACCCCGCG---TCCCCG---CCCGCTCACCCCTGCGACCTCGACGACCTCGGAAGCACTACACCCCTGGAGGCCTGTCTCACCCCGGCCTCCCTGCTCGAGGACGAC------CAC---GACACT---TTTTGCACTTCCCAG---GCCTTGCCG------------------CCTGTGGCTCCTACCAAACCCTTACCTCCAGCTCTC------------CCCCCGGAAAAGGACAGTTTCTCCTCCGCCTTGGACGAGATTGAGGAGCTCTGTCCCACATCTACCTCCACAGAGGCC---------------------------GCG---------GCAGCCGCAGCGGACAGCTCGAAAGGG---AGCTCCAGCGAGGGCGGCCTC---------CAGAAACCCGAGGGG------CTCCCTGAGGGC---CGCACCGATGACTCAAAGCTGATGGACTCCCTGCCTGGGAATTTTGAAATAACTACGTCCACGGGTTTTCTGACAGACTTGACTCTGGACGACATCCTCTTTGCTGACATTGACACGTCGATGTATGATTTCGATCCCTGCACGTCCGCGTCAGGGACAGCCTCAAAAATGGCCCCGGTGTCGGCCGACGACCTCCTCAAGACGCTCGCTCCTTACAGCAGTCAGCCTGTCACCCCGAGTCAGCCTTTCAAAATGGACCTCACGGAACTGGACCACATCATGGAGGTGCTCGTTGGGTCC---
>oryAfe1
ATGTTGGGTAAAGGAGGAAAACGGAAGTTTGATGAGCATGAAGATGGGCTGGAAGGCAAAATTGTGTCTCCCTCTGACGGTCCATCTAAGGTGTCTTACACCTTACAGCGCCAGACTATCTTCAACATTTCCCTTATGAAACTCTATACCCACAGGCCCCTAACAGAGCCCAGCTTGCAAAAGACTGTTTTAATTAACAACATGTTGAGGCGGATCCAAGAGGAACTCAAACAGGAAGGCAGCCTGAGGCCCGTGTTTGCTCCTTCT---TCTCAGCCG---------AGTGACACACTGAGTGACAGCTACCGAGAAGCCCCACCT------GCCTTTAGCCACCCCGCA---TCCCTG---CCCAACCACCCCTGCGACCTC---------GGAAGCACTACGCCCCTGGAGGCCTGCCTCACCCCAGCCTCACTGCTCGAGGATGAC------GAT---GACGCT---TTTTGCACTGCCCAG---GCCACACCG------------------CCTGTGGTGCCCACCAAACTCTCACCTCCAGCTCTC------------CCGCCGGAAAAGGACAGTTTCTCCTCGGCCTTGGATGAGATCGAGGAACTCTGTCCCACATCTACCTCCACAGAGGCT---------------------------GTG---------GCAGCCACGACTGACAGCTCGAAAGGG---AGCTCCAGTGAGCCCAGCGCT---------CTAAAACCTGAGGGG------CTCCCAGAGGGC---CGGACAGATGACTCGAAGCTGATGGACTCTCTGCCTGGTAATTTTGAAATAACCACGTCCACGGGTTTTCTGACAGACTTGACCCTGGATGACATCCTGTTTGCTGACATTGACACGTCAATGTATGACTTTGACCCCTGTACGTCCACATCGGGGACAGCCTCAAAAATGGCCCCTGTGTCAGCCGACGACCTCCTCAAGACTCTAGCCCCTTACAGCAGTCAGCCCGTTGCCCCAAGTCAGCCTTTCAAAATGGACCTCACAGAACTGGACCACATCATGGAGGTGCTTGTGGGGTCC---
>HLrouAeg4
ATGTTGGGTAAAGGAGGAAAACGGAAGTTTGATGAGCATGAAGATGGGCTGGAAGGCAAAATCCTGTCTCCCTCCGACGGTCCATCCAAGGTGTCTTACACCTTACAGCGCCAGACTATCTTCAACATTTCCCTTATGAAACTCTACAACCACAGGCCCCTCACAGAGCCCAGCTTGCAAAAGACCGTCTTAATCAACAACATGTTGCGGAGGATCCAGGAGGAACTCAAACAGGAAGGCAGCCTGAGGCCGGTGTTCACCCCCTCC---TCCCAGCCC---------AGCGACTCGCTGAGCGACAGCTACCGAGAGGCCCCGCCC------GCCTTCAGCCCCGCCGCG---CCCCCG---CCGGCCCACCCCTGCGACCTC---------GGAAGCACTACGCCCCTGGAGGCCTGCCTCACCCCGGCCTCGCTGCTCGAGGACGAC------GAT---GACACT---TTTTGCACTTCCCCG---GCCCTGCCG------------------CCTGCGGCTCCTACTAAACTCTCACCTCCAGCGCTC------------CCACCGGAGAAGGACAGCTTCTCCTCCGCCTTGGACGAGATCGAGGAGCTCTGTCCCACATCTACCTCCACAGAGGCC---------------------------GCA---------GTGGCAGCGACTGACAGCGCGAAAGGG---GGCGCCGGCGAGCCCAGCGTT---------CAGAAACCCGAGGGG------CTCCCAGAGGGC---CGCCCGGACGACCCGAAACTGATGGACTCTCTGCCTGGGAATTTCGAAATCACTACGTCCACGGGGTTTCTGACGGACTTGACCTTGGACGACATCCTGTTTGCCGACATAGATACGTCGATGTATGATTTCGACCCCTGCACATCCGCGTCGGGGACAGCCTCCAAAATGGCCCCCGTGTCGGCGGACGACCTCCTCAAGACTCTCGCTCCCTACAGCAGCCAGCCCGTCACCCCGAGTCAGCCTTTCAAAATGGACCTCACAGAGCTGGACCACATCATGGAGGTGCTCGTCGGGTCC---
>HLrhiFer5
ATGTTGGGTAAAGGAGGAAAACGGAAGTTTGATGAGCATGAAGATGGGCTGGAAGGCAAAGTCCTGTCTCCCTCTGACGGTCCATCCAAGGTGTCTTACACCTTACAGCGCCAGACTATCTTCAACATTTCCCTTATGAAACTCTACAACCACAGGCCCCTCACAGAGCCCAGCTTGCAAAAGACCGTCTTAATCAACAACATGTTGCGGCGGATCCAGGAGGAGCTCAAACAGGAAGGCAGCCTGAGGCCGGTGTTCACCCCGTCG---GCCCAGCCC---------AGCGACTCGCTGAGCGACAGCTACCGAGAGGCCCCGCCC------GCCTTCAGCCACCCTGCG---TCCCCG---CCCACTCACCCCTGCGACCTG---------GGAAGCACTACTCCCCTGGAGGCCTGCCTCACCCCGGCCTCGCTGCTCGAGGACGAC------GAT---GACACT---TTTTGCACTTCCCCC---GCCGTGCAG------------------CCTGCGGCGCCTACCAAACTCTCGCCTCCAGCTCTC------------CCGCCGGAAAAGGACAGCTTCTCCTCCGCCTTGGACGAGATCGAGGAGCTCTGTCCCACATCTACCTCCACAGAGGCC---------------------------GCC---------GTGGCAGCGACTGACAGCTCGAAAGGG---GGCGCCAGCGAGTCCAGCGTT---------CCGAAACCCGAAGGG------CTCCAAGAGGGC---CGCCCCGACGACCCGAAACTGATGGACTCTCTGCCTGGGAATTTTGAAATCACCACGTCCACGGGGTTTCTCACGGACCTGACCCTAGACGACATCCTGTTCGCCGACATTGACACGTCGATGTATGATTTTGACCCCTGCACATCCGCGTCGGGGACAGCCTCAAAAATGGCCCCCGTGTCCGCGGACGACCTCCTCAAGACTCTCGCTCCTTACAGCAGCCAGCCCGTCGCCCCGAGTCAGCCTTTCAAAATGGACCTCACAGAGCTGGACCACATCATGGAGGTGCTCGTCGGGTCC---
>HLmolMol2
ATGTTGGGTAAAGGAGGAAAACGGAAGTTTGATGAGCATGAAGATGGGCTGGAAGGCAAAATCCTGTCTCCCTCTGACGGTCCATCCAAGGTGTCTTACACCTTACAGCGCCAGACTATCTTCAACATTTCCCTTATGAAACTCTACAACCACAGGCCCCTCACAGAGCCCAGCTTGCAAAAGACCGTCTTAATCAACAACATGTTGCGACGGATCCAAGAGGAGCTCAAACAGGAAGGCAGCCTGAGGCCCATGTTCACCCCCTCC---TCCCAGCCC---------AGCGACTCGCTAAGTGACAGCTACCGAGAGGCCCCGGCC------GCCCTCAGCCCCGCTGCG---CCCCCG---CCTGCGCACCCCTGCGACCTC---------GCAAGCACTACACCCCTGGAGGCCTGCCTCACCCCAGCGTCGCTGCTCGAGGACGAC------GAT---GACACT---TTTTGCACTTCCCCC---GCCGTGCCC------------------CCCGCGGCTCCTACCAAACTGCCCCCTCCAGCTCTC------------CCTCCGGAAAAGGACAGCTTCTCCTCTGCCTTGGACGAGATCGAGGAGCTCTGTCCCACATCTACCTCCACAGAGGCC---------------------------GCA---------GTGGCAGCGACTGACAGCTCGAAAGGG---GGCGCCGGCGAGTCCAGCGCC---------CCGAAACCCGAGGGG------CTCCAAGAGGGT---CGCCCCGACGACCCGAAACTGATGGACTCTCTGCCTGGGAATTTTGAGATCACCACGTCCACGGGGTTTCTGACGGACCTGACCCTGGACGACATCCTGTTTGCAGACATCGACACGTCCATGTATGATTTTGACCCCTGCACCTCGGCATCCGGGACAGCCTCGAAGATGGCCCCCGTGTCTGCGGACGACCTCCTCAAGACTCTCGCCCCCTACAGCAGCCAGCCCGTCGCCCCAAGTCAGCCTTTCAAAATGGACCTCACAGAGCTGGACCACATCATGGAGGTGCTCGTCGGGTCC---
>manPen1
ATGTTGGGTAAAGGAGGAAAACGGAAGTTTGATGAGCATGAAGATGGGTTGGAAGGCAAAATCATGTCTCCCTCTGATGGTCCATCTAAGGTGTCTTACACCTTACAGCGCCAGACTATCTTCAACATTTCCCTTATGAAACTCTACAACCACAGGCCCCTCACCGAGCCCAGCTTGCAAAAGACCGTTTTAATCAACAACATGTTACGGCGCATCCAGGAGGAGCTCAAACAGGAAGGCAGCCTGAGGCCTGTGTTCACCTCCTCC---TCCCAGCCA---------GCTAACTCCCTGAGCGACAGCTACCGGGAGGCGCCACCC------ACCTTCAGCCACCCTGCG---TCCCCG---CCCCTGCACCCCTGCGACCTC---------GGAAGCACTACACCCCTGGAGGCCTGCCTCACCCCGGCCTCCCTGCTCGAGGACGAC------GAC---GACAGT---TTTTGCACTTCCCCG---GCTGTGCAG------------------CCTGCGGCTCCTACCAAACTCTCACCTCCAGCTCTC------------CCGCCAGAAAAGGACAGCTTCTCCTCCGCCCTGGACGAGATTGAGGAGCTCTGCCCCACATCTACCTCCACAGAGACG---------------------------GCG------------GCCGCGACTGACAGCTTGAAA---------CCCAGCGAGTCCAGTGCC---------CCGAAACCCGAGGGG------CTCCCCGAGGGC---CGGCCCGACGACCCGAGGCTGATGGACTCTCTGCCCGGGAACTTTGAAATCACAACGTCCACGGGGTTTCTCACAGACTTGACCCTGGACGACATCCTCTTTGCCGACATCGATACATCGATGTATGACTTTGACCCCTGCACGTCCGCGTCAGGGACAGCCTCAAAAATGGCCCCTGTGTCGGCCGACGACCTCCTCAAGACTCTGGCCCCTTACAGCAGTCAGCCCGTCACCCCGAGCCAGCCTTTCAAAATGGACCTCACAGAGCTGGACCACATCATGGAGGTGCTGGTCGGGTCC---
>HLmanJav1
ATGTTGGGTAAAGGAGGAAAACGGAAGTTTGATGAGCATGAAGATGGGCTGGAAGGCAAAATCATGTCTCCCTCTGATGGTCCATCTAAGGTGTCTTACACCTTACAGCGCCAGACTATCTTCAACATTTCCCTTATGAAACTCTACAACCACAGGCCCCTCACTGAGCCCAGCTTGCAAAAGACCGTTTTAATCAACAACATGTTACGGCGCATCCAGGAGGAGCTCAAACAGGAAGGCAACCTGAGGCCTGTGTTCACCCCCTCC---TCCCAGGCA---------GCTAACTCCCTGAGTGACAGCTACCGGGAAGCGCCACCT------GCCTTCAGCCATCCCGCG---TCCCCA---CCCGCGCACCCCTGCGACCTC---------GGAAGCACTACACCCCTGGAGGCCTGCCTCACCCCGGCCTCGCTGCTCGAGGACGAT------GAC---GACACT---TTTTGCACTTCCCCG---GCCCTGCAG------------------CCTGCGGCTCCTACCAAACTCTCACCTCCAGCTCTC------------CCGCCAGAAAAGGACAGCTTCTCCTCCGCCCTGGACGACATTGAGGAGCTCTGCCCCACATCTACCTCCACAGAGACG---------------------------GCG------------GCCGCGACTGACAGCTTGAAA---------CCCAGCAAGTCCAGTGCC---------CCGAAACCCGAGGGG------CTCCCCGAGGGC---CGGCCCGATGACCCGAGGCTGATGGACTCTCTGCCTGGGAACTTTGAAATCACAACGTCTACGGGGTTTCTCACAGACTTGACCCTGGACGACATCCTCTTTGCCGACATCGATACATCGATGTATGACTTTGACCCCTGCACATCCGCATCAGGGACAGCTTCAAAAATGCCCCCTGTGTCGGCCGATGACCTCCTCAAGACTCTGGCCCCTTACAGCAGTCAGCCCGTCACCCCAAGCCAGCCTTTCAAAATGGACCTCACAGAGCTGGACCACATCATGGAGGTGCTGGTCGGTTCC---
>HLequCab3
ATGTTGGGTAAAGGAGGAAAACGGAAGTTTGACGAGCATGAAGATGGGCTGGAAGGCAAAATCGTGTCTCCCTCCGACGGTCCGTCCAAGGTGTCTTACACCTTACAGCGCCAGACTATCTTCAACATTTCCCTTATGAAACTCTATAACCACAGGCCCCTCACAGAGCCCAGCTTGCAGAAGACCGTGCTCATCAACAACATGTTGAGGCGGATCCAAGAGGAGCTCAAACAGGAAGGCAGCCTGAGGCCTGTGTTCCCCGCCTCC---TCCCAGCCG---------GCCGACTCGCTGAGCGACAGCTACCGAGAGGCCCCGGCC------CCCCTCAGCCACCCCGCG---TCCCCT---TCTGCGCACCCCTGCGACCTC---------GGAAGCACTACGCCCCTGGAGGCCTGCCTCACCCCGGCCTCGCTGCTCGAGGACGAT------GAT---GACACT---TTTTGCACTTCCCCG---GCCATGCCG------------------CCGGCTGCTCCCGCCAGAGTCTCCCCTCCAGCCCTC------------CCACCGGAGAAGGACAGCTTCTCCTCGGCCTTGGACGAGATCGAGGAGCTCTGTCCCACATCTACCTCCACCGAGGCC---------------------------ACC------ACCGTGGCAGTGACTGACAGCCCGAAGGGG---GACTCCAGCGAGTCCAGCCTC---------CAGAAACCCGAGGGG------CTCCAGGAGGGC---CGGCCTGACGACTCGAAACTGATGGACTCTCTACCCGGGAACTTTGAAATCACGACGTCCACAGGCTTTCTGACAGACTTGACCCTGGACGACATCCTGTTTGCCGACATCGACACGTCGATGTATGATTTTGACCCCTGCACGTCCACGTCGGGGACAGCCTCAAAAATGGCCCCGGTGTCCGCCGACGACCTCCTCAAGACTCTGGCTCCTTACAGCAGTCAGCCCGTCGCCCCGAGTCAGCCTTTCAAAATGGACCTCACAGAGCTGGACCACATCATGGAGGTGCTCGTCGGGTCC---
>hetGla2
ATGTTGGGTAAAGGAGGAAAACGGAAGTTTGATGAGCATGAAGATGGGCTGGAAGGCAAAATTGTGTCTCCCTCCGACGGTCCGTCCAAGGTGTCTTACACCTTACAGCGCCAGACTATCTTCAACATTTCCCTTATGAAACTCTATAACCACAGGCCCCTGACAGAGCCCAGCTTGCAAAAGACGGTTTTAATTAACAACATGTTGAGGCGGATCCAGGAGGAACTCAAGCAGGAAGGCAGCCTGAAGCCCATGTTCACCCCCTCC---TCCCAGCCC---------AGCGACTCACTGAGCGACAGCTACCGAGAGGCACCACCT------GCCTTCAGCCACCTCTCA---TCCCCT---CCCACTCACCCCTGTGATCTG---------GGAAGCACTACACCCCTGGAGGCCTGCCTCACCCCAGCCTCGCTGCTCGAGGATGAC------GAT---GACACG---TTTTGCACTTCGCAG---ACTGTGCAG------------------CCCGCATCTCCTACCAGACTCTCCTCTCCGGCCCTT------------CCGCAGGAAAAGGACAGCTTCTCCTCAGCCTTGGATGAGATCGAGGAGCTCTGTCCCACATCTACCTCCACAGAGGCT---------------------------GCA---------GTGGCAGTGACAGACAACTTGAAAGGG---ACCTCCAGCGAGTCTAGCATC---------CTGAAACCTGAGGGA------TCCCAGGAAGGC---CGCGCGGATGACTCAAAACTGATGGACTCTCTGCCTGGTAATTTTGAAATAACAACATCCACAGGTTTCCTGACAGACTTGACCTTGGATGACATCCTGTTTGCTGACATTGACACGTCCATGTATGATTTTGACCCCTGCACATCTGCGTCAGGGACAGCCTCCAAAATGGCCCCTGTGTCGGCCGATGACCTCCTTAAGACCCTGGCTCCTTATAGCAGTCAGCCCGTCACCCCAAGTCAGCCTTTCAAAATGGACCTCACAGAGTTGGACCACATCATGGAGGTGCTCGTTGGGTCC---
>cavPor3
ATGTTGGGTAAAGGAGGAAAACGGAAGTTTGATGAGCATGAAGATGGGCTGGAAGGCAAAATCGTGTCTCCCTCCGACGGTCCATCCAAGGTGTCTTACACCTTACAGCGCCAGACTATCTTCAACATTTCCCTTATGAAACTCTATAACCACAGGCCCCTAACAGAGCCCAGCTTGCAAAAGACCGTTTTAATTAACAACATGTTGAGGCGGATCCAGGAGGAACTCAAGCAGGAAGGCAGCCTGAGGCCCGTGTTCACCCCCTCC---TCCCAGCCC---------AGCGACGCGCTGAGCGACAGCTACCGAGAGGCGCCGCCA------GCCTTCAGCCACCTCGCG---TCCCCT---CCCACTCACCCCTGTGACCTG---------GGAAGCACTACACCCCTGGAGGCCTGCCTCACCCCGGCCTCACTGCTCGAGGATGAC------GAT---GACACT---TTTTGCACTTCGCAG---ACTGTGCCG------------------CCCACATCTCCTCCCAGACTCTCCCCTCCAGACCTT------------CCGCAGGAAAAGGACAGCTTCTCCTCGGCCTTAGATGAGATCGAGGAGCTCTGTCCCACATCTACCTCCACAGAGGCC---------------------------ACA---------GTGGCAGTGACTGACAACTTGAAAGGG---AGCTCCAGCGGGTCTAGCATC---------CCAAAACCTGAGGGG------TCCCAGGAGGGC---CGCACGGATGACTCAAAACTGATGGACTCTCTGCCTAGCAATTTTGAGATAACAACATCCACAGGTTTCCTGACAGACTTGACCTTGGATGACATCCTGTTTGCTGACATCGATACGTCCATGTATGATTTTGACCCCTGCACGTCCGCATCGGGGACAGCCTCAAAAATGGCCCCTGTGTCGGCCGATGACCTCCTTAAGACCCTGGCTCCTTACAGCAGTCAGCCCGTCACCCCAAGTCAGCCTTTCAAAATGGACCTCACAGAGCTGGACCACATCATGGAGGTGCTCGTCGGGTCC---
>tupChi1
ATGTTGGGTAAAGGAGGAAAGCGGAAGTTTGATGAGTATGAAGATGGGCTGGAAGGCAAAATCGTGTCTCCCTCTGACGGTCCGTCCAAGGTGTCTTACACCTTACAGCGCCAGACTATCTTCAACATTTCCCTTATGAAACTCTACAACCACAGGCCCCTGACAGAGCCCAGCCTGCAGAAGACCGTTTTAATTAACAACATGTTGAGGCGGATCCAGGAGGAACTCAAACAGGAAGGCAGCCTGAGGCCTGTGTTCACCCCCTCC---TCCCAGCCC---------ACTGACTCGCTGAGCGACAGCTACCGGGAGGCCCCAGCC------GCCCTCAGCCACCTGGCG---TCCTCC---GCTGTGCACCCCTGCGACCTC---------GGAAGCACTACACCCCTGGAGGCCTGCCTCACCCCAGCCTCGCTGCTGGAGGAGGAC------GAT---GACACT---TTTTGCACTTCCCAG---GCCGTGCAG------------------CCCACGGCTCCTACCAAACTCTCACCTCCAGCCCTC------------CCACCCGAAAAGGACAGTTTCTCCTCCGCCTTGGACGAGATCGAGGAGCTCTGTCCCACATCTACCTCCACAGAGGCC---------------------------ACA---------------GTGACTGACAGCTCCAAAGGG---ACCTCCGGCCAGTCCAGCAGC---------CAGAAACCCGACGGG------CCCCAGGAGGGC---CGCACGGATGACTCCAAACTGATGGACTCCCTGCCGGGGAACTTTGAAATCACCACGTCCACGGGTTTCCTGACAGACTTGACCCTAGACGACATCCTGTTTGCCGACATCGATACATCCATGTATGATTTTGACCCCTGCACGTCCTCGTCGGGCACAGCCTCCAAAATGGCCCCCGTGTCGGCCGACGACCTCCTCAAAACCCTGGCACCCTACAGCAGTCAGCCTGTCACCCCGAGTCAGCCTTTCAAAATGGACCTCACAGAGCTGGACCACATCATGGAGGTGCTCGTTGGGTCC---
>speTri2
ATGTTGGGTAAAGGAGGAAAACGGAAGTTTGATGAGCATGAAGATGGGCTGGAAGGCAAAATCGTGTCTCCCTCCGACGGTCCATCCAAGGTGTCTTACACCTTACAGCGCCAGACTATCTTCAACATTTCCCTTATGAAACTCTATAACCACAGGCCCCTGACAGAGCCCAGCTTGCAAAAGACCGTTTTAATTAACAACATGTTGAGGCGGATCCAGGAGGAACTCAAGCAGGAAGGCAGCCTGAGGCCCGGGTTCACCCCCTCC---TCCCAGCCC---------AGTGATTCCCTGAGCGACAGCTACCGAGAGGCCCCGCCT------GCCTTCAGCCACCTCGCA---CCCCCT---CCCGCCCTTCCCTGTGACCTC---------GGAAGCACTACACCCCTGGAGGCCTGCCTCACCCCGGCCTCCCTGCTGGAGGACGAC------GAT---GACACT---TTTTGCACTTCGCAG---GTTGTGCAG------------------CCCGCAGCTCCTACCAGACTCTCCCCTCCAGCCCTC------------CCGCCCGAGAAGGACAGCTTCTCCTCTGCCTTGGACGAGATCGAGGAGCTCTGTCCCACATCTACCTCCACAGAGGCC---------------------------ACC---------GTGGCAGCGACTGACAGCTTGAAAGGG---ACCTCCAGTGAGTCCAGCATC---------CAGAAACCCGAGGGG------CCCCAGGAGGGC---CGTACGGATGACTCAAAACTGATGGACTCTCTGCCTGGGAATTTTGAAATAACCACGTCCACGGGTTTCCTGACAGACTTGACCCTGGACGACATCCTGTTTGCTGACATTGACACGTCCATGTATGATTTTGACCCCTGCACATCTGCGTCGGGGGCAGCCTCAAAAATGGCCCCTGTGTCGGCCGATGACCTCCTCAAGACTCTGGCTCCTTATAGCAGTCAGCCCGTCACCCCGAGTCAGCCTTTCAAAATGGACCTCACAGAACTGGACCACATCATGGAGGTGCTCGTTGGGTCC---
>HLphyDis3
ATGTTGGGTAAAGGAGGAAAACGGAAGTTTGATGAGCATGAAGATGGGCTGGAAGGCAAAATCCTGTCTCCCTCTGACGGTCCATCCAAGGTGTCTTACACCTTACAGCGCCAGACTATCTTCAACATTTCCCTTATGAAACTCTACAACCACAGGCCCCTCACAGAGCCCAGCTTACAAAAGACCGTCTTAATCAACAACATGTTGCGGCGTATCCAGGAGGAGCTCAAACAGGAAGGCAGCCTGAGGCCTGCGTTTGCCCCCTCC---TCCCAGCCC---------AGCGACTCGCTGAGTGACAGCTGCCGAGAGGCCCCGCCC------GCGCTCAGCCACTCCGTG---GCCCCG---CCCGCTCACCCCGGTGACCTC---------GGAAGCACTACACCCCTGGAGGCCTGCCTCACCCCGGCCTCGCTGCTCGAGGACGAC------GAC---GACACT---TTTTGCACTTCTCCG---GCTGTGCCA------------------CTCATGGCTCCTACCAGACTCTCACCTCCAGCTCTC------------CCGTCGGCAAAGGACAGCTTCTCCTCGGCCTTGGACGAGATCGAGGAGCTCTGTCCCACATCTACCTCCACAGAGGTC---------------------------GCC---------GTGGCAGCGACTGACGGCTCAAAAGGG---GGCGCCGGACTCGCCGGCGCC---------CTGAAACCTGAGGGG------CTTCAAGAGGGC---CGCCCGGACGACCCAAAACTGATGGACTCTCTGCCTGGGAATTTTGAAATCACCACGTCCACGGGATTTCTGACGGACCTGACCCTGGACGACATCCTGTTTGCTGACATTGACACGTCAATGTATGATTTTGACCCCTGCACCTCCGCGTCGGGGACAGCCTCGAAAATGGCCCCCGTGTCAGCGGACGACCTCCTCAAGACTCTCGCCCCTTACAGCAGCCAGCCCGTCGCCCCGAGCCAGCCTTTCAAAATGGACCTCACAGAGCTGGACCACATCATGGAGGTGCTCGTCGGGTCC---
>eriEur2
ATGTTGGGTAAAGGAGAAAAGCGGAAGTTTGATGAGCATGAAGATGGGCTGGAAGGCAAAGTTGTATCTCCCTCTGATGGGCCATCCAAGGTGTCTTACACCTTACAGCGCCAGACTATCTTCAACATTTCCCTTATGAAACTCTATAACCACAGGCCCCTCACTGAGCCCAGCTTGCAAAAGACCGTTTTAATCAACAACATGTTGAGGCGGATCCAGGAGGAGCTGAAACAGGAAGGCAGCTTGAGGCCTGTGTTCACCCCCTCC---TCCCAGCCC---------AGCGACTCGCTGAGTGACAGCTACCGAGAGCCACCACCC------ACACTTAGCCACCCTGTG---TCCCAG---CCACCTCACCCCTGTGACCTG---------AGCAGCACTACACCCCTGGAGGTCTGCCTCACCCCAGCCTCTCTGCTTGAGGACGAC------GAT---GACACT---TTTTGCACTTCCCAG---GCCATACAG------------------CCTGCACCTCCCACCAAACTCTCCCCTCCAGCTCTG------------------GAAAAGGACAGCTTCTCCTCTGCCCTGGACGAGATTGAGGAGCTCTGTCCCACATCTACCTCCACAGAGGCT---------------------------GCA---------GTCACAGCGACTGACGGCTCAAAAGGG---GTCCCCAGTGAGTCCAGCCTT---------CAGAAACCCGAGGAG------CCCCCAGAGAGC---CGAACCGATGACTCAAAACTGATGGACTCGCTGCCTGGGAATTTTGAAATCACGACGTCCACGGGGTTCCTGACAGACTTGACCCTGGATGACATCCTGTTTGCTGACATTGACACATCCATGTATGATTTTGACCCCTGCACATCCTCATCGGGGGCAGCCTCAAAAATGGCCCCTGTGTCAGCCGACGACCTCCTCAAGACTCTTGCTCCTTACAGCAGTCAGCCTGTCGCCCCGAGCCAGCCTTTCAAAATGGACCTCACAGAGCTGGACCACATCATGGAGGTGCTGGTTGGGTCC---
>oryCun2
ATGTTGGGTAAAGGAGGAAAACGCAAGTTTGACGAGCATGAAGATGGGCTGGAAGGCAAAATCGGGTCTCCCTCCGACGGTCCGTCCAAGGTGTCTTACACCTTACAGCGCCAGACTATCTTCAACATTTCCCTTATGAAGCTCTACAGCCACCGGCCGCTGACCGAACCCAGCCTGCAGAAGACCGTGCTCATCAACAACATGCTGCGGCGCATCCAGGACGAGCTGAAGCAGGAAGGGAGCCTGCGGCCCGCCTTCGCGCCCTCC---GCACAGCCC---------GCCGCCGCGCCGGGCGACAGCTTCCGGGACACG------------------------------------GCG---CCCGCGCACCCCTGCGACCCC---------GGAAGCACTACGCCCCTGGAGGCCTGCCTCACCCCCGCGTCGCTGCTCGAGGACGAC------GAC---GACACT---TTTTGCACTTCCCCGGCGGCCGTGCCG------------------CCCGCGGCTCCCGCCAGACTCTCCCCTCCAGCCCTCCTC---------CCGCCGGAGAAGGACAGCTTCTCCTCCGCCCTGGACGAGATCGAGGAGCTGTGTCCCACATCTACCTCCACAGAGGCC---------------------------GCC---------GCGGCCGCCACGGACGCCTCGAAAGGG---ACCTCCAGCGAGTCCGGGGGC---------CCGAAGGCCGAGGGG------CCCCCGGAGTGC---CGCGCGGACGACTCGAAACTCATGGACTCTCTGCCTGGGAACTTTGAAATAACGACGTCCACTGGTTTCCTGACAGACTTGACCCTGGACGACATCCTGTTCGCCGACATCGACACGTCCATGTATGATTTTGACCCCTGCACCTCCGCTGCGGGGACGGCCTCAAAGATGGCCCCCGTGTCGGCCGACGACCTCCTCAAGACCTTGGCCCCTTACAGCAGCCAGCCGGTCACCCCGAGTCAGCCTTTCAAAATGGACCTCACAGAGCTGGACCACATCATGGAGGTGCTGGTAGGGTCC---
>musFur1
ATGTTGGGTAAAGGAGAAAAACGGAAGTTTGATGAGCATGAAGATGGGCTGGAAGGCAAAATCGTGTCTCCCTCCGATGGTCCATCCAAGGTGTCTTACACCTTACAGCGCCAGACTATCTTCAACATTTCCCTTATGAAACTCTATAACCACAGGCCCCTCACCGAGCCCAGCTTGCAAAAGACCGTTCTGATCAACAACATGTTGCGGCGGATCCAGGAGGAGCTCAAACAGGAAGGCAGCCTGAGGCCGGTGTTGGCCGCCGCTGCCTCGCCCCCG---------CCCGACTCGCTGAGCGCCAGCTACCGGGAGGCGCCGGCC------GTGCTCCGCGCCCCCGCGCCGCCTCCG---CCTGCGCTGGCCAGCGACCTC---------GGAAGCACTACGCCCCTGGAGGCCTGCCTCACGCCTGCCTCGCTGCTGGAGGACGAC------AAC---GATGCCCCGTTTTGCACTTCCCCG---GCCGCGCCG------------------CCCGCGGCTCCCGCCAGACTCCCGGCTCCAGCGCCC------------CCGCCGGAGAAGGACAGCTTCTCCTCCGCCCTGGACGAGATCGAGGAGCTCTGTCCCACATCTACCTCCCCAGGGGCC---------------------------GCC---------GCGGCTGCGCCCGACACCTCCCGAGGG---GGCTCTGGTGCGCCGAGCGTC---------------CCG---------------------------AGGCCCGACGACCCCAAGCTGATGGACTCTCTGCCCGGGAACTTTGAAATCACGACGTCCACGGGCTTTCTGACAGACTTGACCTTGGACGACATCCTGTTTGCAGACATCGACACGTCCATGTATGACTTCGACCCCTGCACGTCCGCGGCAGGGACAGCCTCCAAGATGGCCCCGGTGTCGGCCGACGATCTCCTCAAGACTCTGGCCCCGTACAGCAGCCAGCCGGTGGCCCCGAGTCAGCCTTTCAAAATGGACCTCACGGAGCTGGACCACATCATGGAGGTGCTGGTCGGCTCC---
>echTel2
ATGTTGGGTAAAGGAGCAAAGCGGAAGCTTGATGAGCATGAAGATGGGCTGGAAGGCAAAGTGCTGTCTCCCTCTGATGGTCCTTCGAAGGTGTCCTACACCTTACAGCGCCAGACTATCTTCAACATTTCCCTTATGAAACTCTATAGCCACCGGCCCCTGACGGAGCCGAGCTTGCAGAAGACTGTTTTAATTAACAACATGTTGAGGCGGATCCAGGAGGAACTGAAGCAGGAAGGCAGCCTGAGGCCTGTGCTCGCCGCCTCT---CCTCAGCCA---------AGCGACCCGCTGAGCGACACCTACCGAGAGGCCCCACCT------GCCTTCAGCCACCCCACG---CCCCTG---CCCGCCCACCCCTGCGACCTG---------GGCAGCACGACACCCCTGGAGGCCTGCCTCACGCCGGCCTCCCTGCTCGAGGTCGAA------GAT---GACGCT---TTTGGCCCCCCCCAA---GCAGTGCCG------------------CCTGCGGTGCCCACCAAACTCGCGCCTCCAGCTCCC------------GTGCTGGAAAAGGACAGCTTCTCCTCGGCCCTGGACGAGATCGAGGAGCTCTGCCCCACATCTACCTCCACGGAGGCC---------------------------GCC------------GCCGCCGCCGACTACTCCAAGGGG---AGCCCTGGCACGCTCGGTGCC---------CCGAAACACGGGGGG------CTCCCCGAAGGC---CGGCCGGACGACCCCAAGCTGATGGACTCTCTGCCCGGCAACTTTGAAATCACCACATCCACGGGTTTTCTGACAGACTTGACCCTGGATGACATCCTGTTTGCTGACATTGACACGTCCATGTATGATTTTGACCCCTGCACGTCCTCGTCGGGGACAGCCTCAAAAATGGCCCCCGTGTCAGCCGACGACCTCCTCAAGACCCTGGCCCCTTACAGCAGTCAGCCCGTCGCCCCGAGCCAGCCTTTCAAAATGGACCTCACAGAACTGGATCACATCATGGAGGTGCTTGTCGGGTCC---
