# Supplementary material for: Six reference-quality genomes reveal evolution of bat adaptations
Source: Nature. 2020 Jul 22;583(7817):578–84. doi: 10.1038/s41586-020-2486-3 (PMC8075899; doi:10.1038/s41586-020-2486-3)
Supplement: Supplementary file 6 — Alignments of 12,931 protein-coding genes across 48 mammals. [file 41586_2020_2486_MOESM6_ESM.gz › suppDataFile/ENST00000375151.aln.fasta]

>cerSim1
---ATGGCGGATGCTGGAGAAGATTCCAGAGCGCTCTTCCGGGCTGGCGTCCGCGCGGCGCTGGAGGCCTGGCCGGCCTTGCAGATCGCTGTGGAGAATGGCTTTGGGGGCGTGCACAGCCAGGAGAAGGCTGAGTGGCTGGGGGGTGCAGTGGAGGAGTACTTCTTCCGCAATGCTGACTTGGAGCTAGATGAGGTGGAGGACTTCCTCGGGGAGCTCATGACGAATGAGTTTGATACAGTTGTGGAGGATGGAAGTCTGCCCCAGGTGAGCCAGCAGCTGCAGACCATGTTCTACCACTTCCAGAGGGGTGATGGGGCTGCTCTGAAGGAGATGGCCTCCCACATCACCCAAAGAAAGTGCAAGGTCAGAGCCACTGCACTTACACCAGCCAGAGAGACTGATGAG---GATGCGGATGCGGACAGCGTGGAGGAGATGGAGGTCACAGCCACGAATGATGGGGCAGCTACAGATGGGGTCTGCCCCCAGCCTGAGCCCTCTGGTCCAGACTGC---CAGACTATTAAGGAAGAGGATATAGTGGAGGATGGCTGGACCATTGTCCGGAGAAAAAAA---
>HLequCab3
---ATGGCCGGCGCTGGGGAAGACCTGCGAGCCCTTTTCCGGGCTGGCGTCCGCGCCGCGCTGGAGGCTTGGCCGGCCTTGCAGATCGCTGTGGAGAATGGCTTTGGGGGCGTACACAGCCAGGAGAAGGCCGAGTGGCTGGGGGCTGCAGTGGAGGAGTACTTCTTCCGCAATGCTGACTTGGAGCTAGATGAGGTGGAGGACTTCCTCGGGGAGCTCATGACGAATGAGTTTGATACGGTTGTGGAGGATGGAAGTCTGCCCCAGGTGAGCCAGCAGCTGCAGACCATGTTCTCCCATTTCCAGAGGGGTGATCGAGCTGCTCTAAAGGAGATGGCCTCCCACATCACCCAAAGAAAATGCAAGGTCAGAGCCACTGCACTTACGACAGCCAGAGAGACTGATGAG---GATGAGGATGCGGACAGCGTGGAGGAGATGGAGGTCACAGCTACGAATGATGGGACAGCTACAGATGGGGTCTGCTCCCAGCCTGAACCCTCTGGTCAAGACTCC---AAGACTATTAAGGAAGAGGATATAGTGGAGGATGGCTGGACCATTGTCCGGAGAAAGAAA---
>hg38
---ATGGCGGGCGCTGCAGAAGATGCGCGAGCTCTTTTCCGGGCTGGGGTCTGCGCGGCCCTGGAGGCCTGGCCGGCCTTGCAGATCGCTGTGGAGAATGGCTTCGGGGGTGTGCACAGCCAGGAGAAGGCCAAGTGGCTGGGGGGTGCAGTGGAGGATTACTTCATGCGCAATGCTGACTTGGAGCTAGATGAGGTGGAAGACTTCCTTGGAGAGCTGTTGACCAACGAGTTTGATACAGTTGTGGAAGACGGGAGTCTGCCCCAGGTGAGCCAGCAACTGCAGACCATGTTCCACCACTTCCAGAGGGGTGATGGGGCTGCTCTGAGGGAGATGGCCTCCTGCATCACTCAGAGAAAATGCAAGGTCACAGCCACTGCACTTAAGACAGCTAGAGAGACTGATGAGGATGAAGATGATGTGGACAGTGTGGAAGAGATGGAGGTCACAGCTACGAATGATGGGGCTGCTACAGATGGGGTCTGCCCCCAGCCTGAACCCTCTGATCCAGACGCT---CAGACTATTAAGGAAGAGGATATAGTGGAAGATGGCTGGACCATTGTCCGGAGAAAAAAA---
>panTro5
---ATGGCGGGCGCTGCAGAAGATGCGCGAGCTCTTTTCCGGGCTGGGGTCTGCGCGGCCCTGGAGGCCTGGCCGGCCTTGCAGATCGCTGTGGAGAATGGCTTCGGGGGTGTGCACAGCCAGGAGAAGGCCAAGTGGCTGGGGGGTGCAGTGGAGGATTACTTCATGCGCAATGCTGACTTGGAGCTAGATGAGGTGGAAGACTTCCTTGGAGAGCTGTTGACCAACGAGTTTGATACAGTTGTGGAAGACGGGAGTCTGCCCCAGGTGAGCCAGCAACTGCAGACCATGTTCCACCACTTCCAGAGGGGTGATGGGGCTGCTCTGAGGGAGATGGCCTCCTGCATCACTCAAAGAAAATGCAAGGTCACAGCCACTGCACTTAAGACAGCTAGAGAGACTGATGAGGATGAAGATGATGTTGACAGTGTGGAAGAGATGGAGGTCACAGCTACGAATGATGGGGCTGCTACAGATGGGGTCTGCCCCCAGCCTGAACCCTCTGATCCAGACGCT---CAGACTATTAAGGAAGAGGATATAGTGGAAGATGGCTGGACCATTGTCCGGAGAAAAAAA---
>ponAbe2
---ATGGCGGGCGCTGCAGAAGATGCGCGAGCTCTTTTCCGGGCTGGGGTCTGCGCGGCCCTGGAGGCCTGGCCGGCCTTGCAGATCGCTGTGGAGAATGGCTTCGGGGGTGTGCACAGCCAGGAGAAGGCCAAGTGGCTGGGGGGTGCAGTGGAGGATTACTTCATGCGCAATGCTGACTTGGAGCTAGATGAGGTGGAAGACTTCCTTGGAGAGCTGTTGACCAACGAGTTTGATACAGTTGTGGAAGACGGGAGTCTGCCCCAGGTGAGCCAGCAACTGCAGACCATGTTCCACCACTTCCAGAGGGGTGATGGGGCTGCTCTGAGGGAGATGGCCTCCTGCATCACTCAAAGAAAATGCAAGGTCACAGCCACTGCACTTAAGACAGCTAGAGAGACTGATGAGGATGAAGATGATGTGGACAGTGTGGAAGAGATGGAGGTCACAGCTACGAATGATGGGGCTGCTACAGATGGGGTCTGCCCCCAGCCTGAACCCTCTGATCCAGATGCT---CAGACTATTAAGGAAGAGGATATAGTGGAAGATGGCTGGACCATTGTCCGGAGAAAAAAA---
>macFas5
---ATGGCGGGCGCTGCAGAAGATGCGCGAGCTCTTTTCCGGGCTGGGGTCTGCGCGGCCCTGGAGGCCTGGCCGGCCTTGCAGATCGCTGTGGAGAATGGCTTCGGGGGTGTGCACAGCCAGGAGAAGGCCAAGTGGCTGGGGGGTGCAGTGGAGGATTACTTCATGCGCAATGCTGACTTGGAGCTAGATGAGGTGGAAGACTTCCTTGGAGAGCTGTTGACCAATGAGTTTGATACAGTCGTGGAAGATGGGAGTCTGCCCCAGGTGAGCCAGCAACTGCAGACCATGTTCCACCACTTCCAGAGGGGTGACGGGGCTGCTCTGAGGGAGATGGCCTCTCGCATCACTCAAAGAAAATGCAAGGTCACAGCCACTGCACTTAAGACAGCTAAAGAGACTGATGAGGATGAAGATGATGTGGACAGTGTGGAAGAGATGGAGGTCACAGCTACGAATGATGGGGCTGCTACAGATGGGGTCTGCTCCCAGCCTGAACCCTCTGATCCAGACGCT---CAGACTATTAAGGAAGAGGATATAGTGGAAGATGGCTGGACCATTGTCCGGAGAAAAAAA---
>tupChi1
---ATGGCGGGCGCTGGGGAAGATGCGCGAGCTCTCTTCAGGGCTGGCGTCTGCGCAGCGCTGGAGGCCTGGCCCGCCTTGCAGATCGCTGTGGAGAATGGCTTCGGGGGCGTGCACAGTCAGGAGAAGGCCGAGTGGCTAGGGGGTGCAGTGGAGGATTACTTCATCCGTAATGCTGACTTGGAGCTAGATGAGGTGGAGGACTTCCTCGGGGAGCTGATGACCAATGAGTTTGATACTGTGGTGGAGGATGGGAGTCTGCCCCAGGTGAGCCAGCAGCTGCAGACCATGTTCCACCACTTCCAGAGGGGTGATGGGTCTGCTCTCAGGGAGATGGCCTCCCACATCACCCAAAGAAAGTGTAGGGTCACAGCCACCACGCTTAAGACAACCAAAGAGACTGATGAGGATGAAGATGATATGGACAGTGTGGAAGAGATGGAGCTTACAGCTACGAATGATGGGGCCACTACAGATGGAGTTTGCCTCCAGCCTGAACCCTCTGATCCAGACACC---CAGACTATTAAGGAAGAGGATATAGTAGAAGATGATTGGACCATTGTCCGGAGAAAGAAA---
>calJac3
---ATGGCGGGCGCTGCAGAAGATGCGCGATCGCTTTTTCGGGCTGGGGTCCGCGCGGCCCTGGAGGCCTGGCCGGCCTTGCAGATCGCTGTGGAGAATGGCTTCGGGGGTGTGCACAGCCAGGAGAAGGCCGAGTGGCTGGGGGGTGCAGTGGAGGATTACTTCATGCGCAATGCCGACTTGGAGCTACAGGAGGTAGAAGACTTCCTTGGGGAGCTGATGACCAATGAGTTTGATACAGTTGTGGAAGATGGGAGTCTACCCCAGGTGAGCCAGCAACTGCAGACCATGTTCCACGACTTCCAGAAGGGCGATGGGGCTGCTCTGCGAGAGATGACCTCCCGCATCACTCAAAGAAAATGCAAGGTCACAGCCACCGCACTTAAGGCAGCTAGAGAGACTGACGAGGATGAAGATGACGCGGACAGTGTGGAAGAGATGGAGGTCACAGCTACGAGTGATGGGGCTGCTACCGATGGGGTCTGCCCCCAGCCTGAACCCTCCGATCCAGAGGCT---CAGACTATTAAGGAAGAGGATATAGTGGAAGATGGCTGGACCATTGTCAGGAGAAAAAAA---
>saiBol1
---ATGGCGGGCGCTGCAGAAGATGCGCGATCGCTTTTTCGGGCTGGGGTCCGCGCGGCTCTGGAGGCCTGGCCGGCCTTGCAGATCGCTGTGGAGAATGGCTTCGGGGGTGTGCACAGCCAGGAGAAGGCCGAGTGGCTGGGGGGTACAGTGGAGGATTACTTCATGCGCAATGCCGACTTGGAGCTACAGGAGGTCGAAGACTTCCTTGGGGAGCTGATGACCAATGAATTTGATACAGTTGTGGAAGACGGGAGTCTGCCCCAGGTGAGCCAGCAACTGCAGACCATGTTCCACGACTTCCAGAGGGGCGATGGGGCTGCTCTTCGAGAGATGACCTCCCGCATCACTCAAAGAAAATGCAAGGTTACAGCCACCGCACTTAAGGCAGCTAGAGAGACCGACGAGGATGAAGATGATGCGGACAGTGTGGAAGAGATGGAGGTCACAGCTACGAATGATGGGGCTGCTACCGATGGGGTCTGCCCCCAGCCTGAACCCTCTGATCCAGAGGCT---CAGACTATTAAGGAAGAGGATATAGTGGAAGATGGCTGGACCATTGTCCGGAGAAAAAAA---
>speTri2
---ATGGCGGGCGCCGGGGAAGATGCACGAGCCCTCTTCAGGGCTGGCGTCCGCGCGGCGTTGGAGGCTTGGCCTGCTTTACAGATCGCTGTAGAGAATGGATTCGGGGGCGTGCACAGCCAAGAGAAGGCGGAGTGGCTGGGGGGTGCAGTGGAGGATTACTTCATCCGCAATGCTGACTTGGAGCTGGATGAGGTGGAAGACTTCCTTGGGGAGCTGATGACAAATGAGTTTGATACAGTTGTGGAGGATGGGAGTCTGCCCCAGGTGAGCCAGCAGTTGCAGACCATGTTCCACCACTTCCAGAAGGGTGATGGGGCTGCTCTGAGGGAGATGGCCTCCCACATCACCCAAAAAAAGTGCAAAGTCAAAGCCACTGCACTCAAGGCAGCCAAAGAGACTGATGGGGATCAAGATGATGCAGACAGCGTGGAAGAGATGGAGGTCACAGCTACAAATGATGGGGCTACCACAGATGGGGTCTCCCCCCAGCCTGAACCCTCTGATCCAAACTCC---CAGAATATTAAGGAAGAGGATATAGTGGAAGATGGTTGGACCATTGTCCGGAGAAAGAAA---
>micMur3
---ATGGCGGGTGCTGGGGATGATGCGCGAGCTCTTTTCCGGGCTGGGGTTCGTGCGGTGCTGGAGGCCTGGCCGGCGTTGCAGATCGCTGTGGAGAATGGCTTCGGGGGCGTGCACAGTCTGGAGAAGGCTGAATGGCTGGGGGGTGCAGTGGAGGATTACTTCATCCGCAATGCTGACTTGGAGCTAGATGAGGTGGAGGACTTCCTCGGGGAGCTAATGACCAATGAATTTGATACAGTAGTGGAGGATGGGAGTCTGCCCCAGGTGAGCCAGCAGCTGCAGACCATGTTCTACCACTTCAAGAGAGGTGATGGGGCTTCTCTGAGGGAGATGGCTTCCCACATCACTCAGAGAAAGTGCAGGGTCACAGCCACTGCACTTAAGACAGCCAGAGAGACTAATGAGGATGAAGATGATGGGGGCAGTGTGGAAGAGATGGAGGTCTCAGCTACAAATGATGGGGCTGCTACAGATGGAGTCTGCTCCCAGCCTGAACCCTCTGATCCAGAGTCT---CAGACTATTAAGGAAGAAGATATAGTGGAAGATGGCTGGACCATTGTCCGGAGAAAGAAA---
>otoGar3
---ATGGCGGGAGCTGCAGAAGATGTACGAACGCTTTTCCGGGCTGGGATACGCGTGGTACTGGAGGCCTGGCCGGCCCTGCAGATTGCTGTGGAGAATGGCTTCGGGGGCCTGCACAGTCAAGAGAAGGCCGAGTGGCTGGGAGGTGCAGTGGAGGATTACTTCATTCACAATGCCAACCTGGAGCTAGATGAGGTACAAGACTTCCTCGGGGAGCTGATGACCAACGAATTTGATACAGTTGTGGAGGATGGGAGTCTGCCCCAGGTGAGCCAGCAGCTGCAGACCATGTACCACCACTTCCAGAGGGGTGATGGGGCTGCTCTGAGGGAGATGGCCTCCCAAATCACTCAAAGAAAGTGCAGAGTCACAGCCTCTGCACTTAGGACAACCAGAAAGATTGATGAGGATGAGGATGATACAGACAGTGTGGAAGAAATGGAGGTCTCAGCAACAAATGATGGGACTGCTACAGATGGGGTTTGCTCCCAGCCTGAACCCTGTGATCCAGCCTCT---CAGGCTATTAAGGAAGAAGATATAGTGGAAGATGGCTGGACCATTGTCCGGAGAAAGAAA---
>oryAfe1
------------------------------------------------------------------------------------ATCGCTGTGGAGAATGGCTTCGGGGGCGTGCACAGCCAGGAGAAGGCCGAGTGGCTGGGGGGTGCAGTGGAGGAGTATTTCATCCGCAACGCTGACTTGGAGCTAGATGAGGTGGAGGACTTCCTCGGGGAGCTCATGACCAACGAGTTTGATACAGTTGTGGAGGATGGGAGTCTGCCCCAGGTGAGCCAGCAGCTGCAGACCATGTTTCACCACTTCCAGAGGGGTGATGGTGCTGCTCTGAGGGAGATGGCCTCTCACATCACCCAAAGAAAGTGCAGGGTCACAGCCACTGCACTTATGACAACCAGAGAAACTGATGAGGATGAGGATGATGCAGACAGCACGGAGGAGATGGAGGTCACAGCTACGAACGATGGGGCAGCTACAGATGGGGTCTGCCTCCAGCCTGAACCCTCTGGCCCAGACTCC---CAAACCATTAAGGAAGAGGATATAGTGGAGGATGGCTGGACCATTGTCCGGAGAAAGAAA---
>triMan1
---ATGGCGGGCGTTGGTGAGGATTCGTTGGCGCTCTTTGGAGCTGGCGTCCGCGCAGCGTTGGAGGCCTGGCCGGCTTTACAGATCGCTGTGGAGAATGGCTTCGGGGGCGTGCACAGCCAAGAGAAGGCCGAGTGGCTGGGGGGTGCAGTGGAGGAGTATTTCATCCGCAACGCTGACCTGGAGCTAGATGAGGTGGAGGACTTCCTCGGGGAGCTCATGACCAACGAGTTTGATACAGTTGTGGAGGATGGGAGTCTGCCCCAGGTGAGCCAGCAGCTACAGACCATGTTCCACCACTTCCGGAGGGGTGATGGGGCTGCTCTGAGGGAGATGGCCTCCCACATCACCCAAAGAAAGTGCAGGGTCACAGCCACTGCACTTATGACAGCCAGAGAAACTGATGATGAGGAGGAGGATGCAGACAGCACGGAGGAGATGGAGGTCACAGCTACGAATGATGGGGCAGCTACAGATGGGGTCTGCCCCGAGCCTGAACCCTCTGGCCCAGACTCC---CAGACTATTGAAGAAGAGGATATAGTGGAGGATGGCTGGACCATTGTCCGGAGAAAGAAA---
>oryCun2
---ATGGCGGGCGCTGGGGAAGATGCGCGAGCGCTCTTCAGGGCCGGCGTCCGTGCCGCACTGGAGGCTTGGCCTGCCTTGCAGATCGCGGTGGAGAATGGCTTCGGGGGCGTGCACAGCCAGGAGAAGGCCGAGTGGCTGGAGGGGGCAGTGGAAGATTACTTCATCCGCAATGCTGACTTGGAGCAAGAGGAGGTGGAAGACTTCCTTGGGGAGCTGATGACCAACGAGTTTGATACGGTTGTGGAGGATGGGAGTCTGCCCCAGGTGAGCCAGCAGCTACAGACCATGTTCGGCCACTTCCAGAGGGGTGATGGGGCTGCTTTAAGGGAGATGGCCTCCCACATCACTCAAAAAAAGTGCAAGGTCACAGCCACAGCTGTTATGACAGCCAAAGAAACTGATGAGGATGAGGTGGATGCGGACAGCGTGGAAGAGATGGAGGTCACGGCTATGAATGATGGAGCTGCTACAGATGGGGTCCGCCCCCAGCCTGAGCCCTCTGATCCCAACTCC---CAGACTATTAAGGAAGAGGATATAGTGGAAGATGGCTGGACCATTGTCCGGAGAAAGAAA---
>eriEur2
---ATGGCGGGCGGAGGGGAAGACTCACGAGCTCTCTTCCGGGCTGGGGTCCGTGCGGCTCTACAAGGTTGGCCAGCCTTGCAGATTGCTGTGGAGAATGGCTTCGGGGGCATACACAGCCAGGAGAAGGCCGAGTGGCTGGGAGGTGCTGTGGAGGAGTACTTCCTCCGCAATGCTGACTTGGAACTAGATGAGGTGGAAGACTTCCTTGGTGAACTCATGACCAATGAGTTTGATACAGTTGTGGAGGATGGAAGTTTGCCCCAGGTGAGCCAGCAGCTGCAGACCATGTTCCATCACTTCCAGAGGGGTGATGAGGCTGCACTGAGGGAGATGGCCTCTCACATTGCCCAAAGAATGCACAGAGTCAGAGCCACCATGGTTACAACAGCTAGGGAAGCCGATGAGGATGAAGACGACGTGGACAGTATGGAAGAAATGGAGGTTACAGCTATGAATGATGGGACAGCAACAGATGGGGTCTGCCCCCAACCTGAACCCTCTAATCCAGACTCC---CAGACCATTAAGGAAGAAGATATAGTAGAAGATGGCTGGACCATTGTCCGTAGAAAGAAA---
>loxAfr3
---ATGGCGGGCGCTAGTGGAGATTTGTGGGCGCTCTTTGGAGCTGGCGTCCGCGCTGCGCTGGAGGCTTGGCCGGCCTTACAGATCGCTGTGGAGAATGGCTTCGGGGGCGTGCACAGCCAGGAGAAGGCCGAGTGGCTGGGGGATGCAGTGCAGGAGTACTTCAGCCGCAACGCTGACTTGGAGCTGGATGAGGTGGAGGACTTCCTTGGGGAACTCATGACCAACGAGTTTGATACAGTTGTGGAGGATGGGAGTCTGCCCCAGGTGAGCCAGCAGCTACAGACCATGTTCCACCACTTCCAGAGGGGTGATGGGGCTGCTCTGAGGGAGATGGCCTCCCACATCACCCAAAGAAAGTGCAGAGTCACAGCCACTGCACTTACGACAGCCAGAGAGACTGATGAGGATGAGGATGATGCAGACAGCATGGAGGAGATGGAGGTCACAGCTACAAATGGTGGGGCCACTACAGATGGGGTCTGCCCCCAGCCTGAACCTTCTGACCTGGACTCC---CAG------AAGGAAGAGGATATAGTGGAGGATGGCTGGACCATTGTCCGGAGAAAGAAA---
>conCri1
---ATGGCGGGCGAGGGGGAAGACTCGCGGGCGCTCTTCGGGGCTGGCGTCCGCGCGGCGCTGGAGGCTTGGCCGGCCTTGCAGATTGCTGTGGAGAACGGCTTCGGGGGTGTGCACAGCCAGGAGAAAGCCGAGTGGCTGGGAGGTGCCGTGGAGGAATACTTTTTCCGCAATGCTGACTTGGAACTAGATGAGGTGGAAGACTTCCTCGGTGAGCTCATGACCAATGAATTTGATACAGTTGTGGAGGATGGAAGCCTGCCCCAGGTGAGCCAACAGCTGCAGACCATGTTCCATCACTTCCAGAGGGGTGATGGGACTGCTCTGAGGGAGATGGCCTCCTTTATCACCCAGAGGAAGTGCAAAGTCAGAGCCACCGCACTTACAACAGCCAGAGAGACTGACGAA------GATGATGCAGACGATGTGGAGGAGATGGAGGTCACAGCTACGATTGATGGGGCAGCAACAGGTGGGGTTGGCCCCCAGCTTGAACCAGAGGGTCCAGACTCC---CAGACTATTAAGGAAGAAGATATAGTGGAGGATGGCTGGACCATTGTCCGGAGAAAGAAA---
>HLrhiFer5
---ATGGCGGGCGCTGGGGAAGATTCGAGAGCGCTCTTCGGCGCTGGCGTCCGCGCGGCGCTGGAGGCCTGGCCGGCATTGCAGATCGCTGTGGAGAACAGCTTCGGGGGCGTGCACAGCCAGGAGAAGGCCGAGTGGCTGGGGGGTGCCGTGGAAGAGTACTTCTTCCGCAATGCTGACTTGGAGCTAGAGGAGGTGGAGGACTTCCTTGGTGAGCTCATGACGAACGAGTTTGACACAGTGGTGGAGGACGGGAGTCTGCCCCAGGTGAGCCAACAGCTGCAGACCATGTTCCAGCACTTCCAGAGGGGTGATGGGGCCGCTCTGAAGGAGATGGCCTCCCACATCACCCAAAGAAAGTGCAAGGTTAGAGCCACCGCACTTACGACATCCAGCGAGGCAGATAAG------GATGATGCAGACAGCGTGGAGGAGATGGAGGTCACAGCTACAAATGATGGGGCAGCTACTGATGGAGTATGCCCCCAGCCTGAACCCTCTGGTCCAGACTCC---CAGACTATTAAGGAAGAGGATATAGTGGAGGATGGCTGGACCATTGTTCGGAGAAAGAAA---
>HLmolMol2
ATGATGGCGGGTGCCGGGGAAGGTTTGAGAGCCCTCTTCGGAGCTGGCGTGCGCGCGGCGCTGGAGGCCTGGCCCGCCCTGCAGATCGCCGTGGAGAATGGCTTCGGGGGTGTGCACAGCCAGGAGAAGGCCGAGTGGCTGGGAGGTGCCGTGGAGGAGTACTTCTTCCGCAATGCTGACTTGGAGCTAGATGAGGTGGAGGACTTCCTTGGGGAGCTCATGACCAACGAGTTTGATACAGTTGTGGAGGACGGGAGTCTGCCCCAGGTGAGCCAGCAGCTGAAGACCATGTTCCACCACTTCCAGAGGGGTGATGGGGCCACTCTGAAGGAGATGGCCTCCCACATCACCCAAAGAAAGTGCAGGGTTAGAGCCACCGCACTTAACACAGCCAGAGAGACAGATGAG------GATGATGCGGACAGCGTGGAGGAGATGGAGGTCACAGCTATGAATGATGGGGCAGCTACCGATGGAGTCTGCCCCCAGCCTGAACCCTCTGGTGCAGACTCC---CAGACTATTAAGGAAGAAGATATAGTGGAGGATGGCTGGACCATTGTCCGAAGAAAGAAA---
>felCat8
---ATGGCCGGAGCGGGGGAAGATTCTCGAGCACTTTTCGGGGCTGGCGTCCGCGCGGCGCTGGAGGCCTGGCCGGCTTTGCAGATCGCCGTGGAGAATGGCTTCGGGGGCGTGCACAGCCAGGAGAAGGCCGAGTGGCTGGGGGGTGCAGTGGAGGAGTACTTCTTCCGCAACGCTGACTTGGAGCTAGATGAGGTGGAAGACTTCCTCGGGGAGCTCATGATGAACGAATTTGATACTGTTGTGGAGGATGGGAGTCTGCCCCAGGTGAGCCAGCAGCTACAGACCATGTTCCACCACTTCCAGAGGGGTGATGGGGCTGCTCTGAAGGAGATGGCCTCCCACATCACCCAAAGAAAGTGCAAGGTCAGAGCCACTGCAGTTACAACAGCCAGAGAGACAGATGAG------GATGACGCGGACAGCGTGGAGGAGATGGAGGTCACAGCTATGAATGATGGGGCAGCTACAGATGGGGTTTGCCTCCAGCCTGAATCCTCTGGTCCAGACTCC---CAGACTATTAAAGAAGAGGATATAGTGGAGGATGGCTGGACCATTGTCCGGAGAAAGAAA---
>musFur1
---ATGGCCGGAGTTGGGGAAGATTCGCGGGCGCTCTTTGGGGCTGGCGTCCGTGCGGCGCTGGAAGCCTGGCCGGCCTTGCAGATCGCTGTGGAGAATGGCTTCGGGGGCGTGCACAGCCAAGAGAAGGCCGAGTGGCTGGGGGGTGCAGTAGAAGAGTACTTCTTCCGCAATGCTGACTTGGAGCTAGATGAGGTGGAGGACTTCCTCGGGGAGCTCATGACGAACGAATTTGATACGGTTGTGGAAGATGGAAGTCTGCCCCAGGTGAGCCAGCAGCTACAGACCATGTTCTACCACTTCCAGAGGGGTGATGGGGCTGCTCTGAAGGAGATGGCCTCTCACATTACCCAAAGAAAGTACAGCATCAGAGCCACTGCAGTTACAACAGCCAGAGAAACGGATGAA------GATGATGCGGACAGCGTGGAGGAAATGGAGGTTACAGCTACGAATGATGGGGCAGCTACAGATGGGGTTTGCCCCCAGCCTGAATCCTCTGGTCCAGACTCC---CAGACTATTAAAGAAGAGGATATAGTGGAGGATGGCTGGACCATTGTCCGGAGAAAGAAA---
>lepWed1
---ATGGCAGGAGCTGGGGAAGATTCGCGGGCGCTCTTCGGGGCTGGCGTCCGCGCGGCGCTGGAAGCCTGGCCGGCCTTGCAAATCGCTGTGGAGAATGGCTTCGGGGGCGTGCACAGCCAGGAGAAGGCCGAGTGGCTGGGGCGTGCAGTAGAGGAGTACTTCTTCCGCAATGCTGACTTGGAGCTAGATGAGGTGGAGGATTTCCTCGGGGAGCTCATGACGAACGAATTTGATACAGTTGTGGAGGATGGGAGTCTGCCCCAGGTGAGCCAGCAGCTACAGACCATGTTCTACCACTTCCAGAGGGGTGATGGGGCTGCTCTGAAGGAGATGGCCTCTCACATCACCCAAAGAAAGTGCAGGGTCAGAGCCACTGCAGTTACAACAGCCAGAGAAACGGATGAA------GATGATGCGGACAGCGTGGAGGAGATGGAGGTCACAGCTACGAATGATGGGGCAGCTACAGATGGGGTTTGCCCCCAGCCTGAATCCACTGGTCCAGACTCC---CAGACTATTAAAGAAGAGGATATAGTGGAGGATGGCTGGACCATTGTCCGGAGAAAGAAA---
>ailMel1
---ATGGCCGGAGCTGGGGAAGATTCCCGGGCGCTGTTTGGGGCTGGCGTTCGCGCGGCGCTGGAGGCCTGGCCGGCCTTGCAGATCGCTGTGGAGAATGGCTTCGGAGGCGTGCACAGCCGGGAGAAGGCCGAATGGCTGGGGGGTGCAATAGAGGAGTACTTCTTCCGCAATGCTGACTTGGAGCTAGATGAGGTGGAGGACTTCCTCGGGGAGCTCATGACGAATGAATTCGATACAGTTGTGGAGGATGGGAGTCTGCCCCAGGTGAGCCAGCAGCTACAGACCATGTTCTACCACTTCCAGAGGGGTGATGGGGCTGCTCTGAAGGAGATGGCCTCCCACATCACCCAAAGAAAGTGCAGGGTCAGAGCCACTGCAGTTACAACAGCCAGAGAAACGGATGAA------GATGATGCGGACAGCGTGGAGGAGATGGAGGTCACAGCTACGAGTGATGGGGCAACTACAGATGGGGTTTGCCCCCAGCCTGAATCCTTTTGTCCAGACTCC---CAGACTATTAAAGAAGAGGATATAGTGGAGGATGGCTGGACCATTGTCCGGAGAAAGAAA---
>canFam3
---ATGGCTGGAGCTGGGGAAGATTCACGGGCGCTCTTCGGAGCTGGTGTCCGGGCGGCGCTGGAGGCCTGGCCAGCTTTGCAGATCGCTGTGGAGAATGGCTTCGGGGGCGTGCACAGCCAGGAGAAGGCCGAGTGGCTGGGGGGTGCAGTAGAGGAGTACTTCTTCCGCAATGCTGACTTGGAGCTAGGTGAGGTGGAAGACTTCCTTGGGGAACTCATGACGAACGAATTTGATACAGTTGTGGAGGATGGGAGTCTGCCCCAGGTGAGCCAGCAGCTACAGACCATGTTCCACCACTTCCAGAGGGGTGATGGGGCTGCTCTGAAGGAGATGGCCTCCCACATCACCCAGAGAAAGTACAGGGTCAGAGCCACTGCAGTTGCAACAGCCAGAGAGACGGATGAA------GATGATGTGGACAGCATGGAGGAGATGGAGGTCACAGATACGAATGATGGGGCAGCTACAGATGGGGTTTGCCCCCAGCCTGCATCCTCTGGTCCAGACTCC---CAGACTATTAAAGAAGAGGATATAGTGGAGGATGGCTGGACCATTGTCCGGAGAAAGAAA---
>HLphyDis3
---ATGGCGGGCGCCGGGGAAGATTTGAGAGCCCTCTTCGGAGCTGGCGTCCGCGCTGCCCTGGAGGCCTGGCCTGCCTTGCAGATCGCTGTGGAGAATGGCTTCGGGGGAGTGCACAGCCAGGAAAAGGCCGAGTGGCTGGGAGGTGCGGTGGAAGAGTACTTCTTCCGCAATGCTGACTTGGAGCTAGATGAGGTGGAGGACTTCCTTGGGGAACTCATGACGAATGAGTTTGATACAGTTGTGGAGGATGGGAGTCTGCCCCAGGTGAGCCAGCAGCTGAATACCATGTTCCACCACTTCCAAAGGGGTGATGGGACCGCTCTGAAGGAGATGGCTTCCAGCATCACCCAAAGAAAGTGCAGGGTTAGAGCGACCACACTTACGACAGCCAGAGAGACAGATGAG------GATGATGCGGACAGCGTTGAGGACATGGAGGTCACAGCTACGAATGATGGGGCAGCTGCTGATGGGGTCTGTCCCCAGCCTGAATCCTCTGGTCCAGATTCC---CAGACTATTAAGGAAGAGGATATAGTAGAGGATGGTTGGACCATTGTCCGGAGAAAGAAA---
>HLrouAeg4
---ATGGCGGGCGCTGGGGAAGATTCGCGAGCGCTCTTCCGCGCTGGAGTCCGCGCAGCGCTGGAGGCCTGGCCGGCCTTGCAGATCGCTGTGGAGAATGGCTTCGGGGGCGTGCACAGCCAGGAGAAGGCCGAGTGGCTGGGGGGTGCAGTAGAGGAGTATTTCTTCCGCAATGCTGACTTGGAGCTAAATGAGGTGGAAGACTTCCTTGGAGAGCTCATGACAAATGAATTTGACACAGTTGTGGAGGATGGGAGTCTGCCCCAGGTGAGTCAGCAGCTGCAGACCCTGTTCCACCACTTCCAGAGGGGTGATGGCGCTGCTCTGAAGGAGATGGCCTCCCACATCACTCAAAAAAAGCGTGAGGTTAGAGCCACTGCACTTACAGCAGCTAGCGAGACTGATAAG------GATGATGCAGACAATGTGGAGGAGATGGAGGTCACAGCTGTGAATGATGGGGCAGCTACAGATGGAGTCAGCCCCCAGCCTGAACCCTCTGGTCCAGACTCC---CAGACTATTAAGGAAGAGGATATAGTGGAGGACGGCTGGACCATCGTCCGGAGAAAGAAA---
>HLcamFer2
---ATGGCGGGTGCTGCTGAAGATTCCCGAGCGCTTTTCGGAGCTGGAGTCCGCGCGGCCTTGGAGGCTTGGCCCGCCTTGCAGATCGCTGTGGAGAACGGCTTCGGGGGTGTGCACAGCCAGGAGAAAGCTGAGTGGCTGGGGGGTGCAGTGGAGGAGTACTTCTTCCGCAATGCTGACTTGGAGCTAGATGAGGTGGAGGACTTCCTCGGGGAGCTCATGACAAACGAGTTTGATACGGTTGTGGAGGATGGGAGTCTGCCCCAGGTGAGCCAGCAGCTGCAGACCATGTTCCACCACTTCCAGAGGGGTGATAAGGATGCTCTGAAGGAGATGGCCTCTCTCATCACCCAAAGAAAGTGCAGAGTCAGAGCCACTGCACTTGCAGCAGCCAAAGAGACTGATGAGGGTGAGGATGATGCAAACAGCGTGGAGGAGATGGAGGTCACAGCTACGAATGATGGGGCAGCTACAGATGGTATCTGCCCCCAGCCTGAACCCTCTGGACCAGGCTCC---CAGACTATTAAGGAAGAGGATATAGTGGAGGATGGCTGGACCATTGTCCGGAGAAAGAAA---
>HLturTru3
---ATGGCGGGCGCTGCTGAAGATTTGCGAGCGCTCTTCGGGGTTGCTGTCCGCGCGGCGCTGGAGGCCTGGCCCGCCTTGCAGATCGCTGTGGAGAACGGCTTCGGGGGTGTGCACAGCCAGGAGAAGGCTGAGTGGCTGGGGGGTGCAGTGGAGGAGTACTTCTTCCGCAATGCTGACTTGGAGCTAGATGAGGTGGAGGACTTCCTCGGGGAGCTAATGACAAACGAGTTTGATACGGTTGTGGAGGATGGGAGTCTGCCCCAGGTGAGCCAGCAGCTACAGACCATGTTCCACCACTTCCAGAGGGGTGATAGGGCTGCTCTGAAGGAGATGGCCTCTCTCATCACCCAAAGAAAGTGCAAGGTCAGAGCCACCGCACTGACGACAGCCAGAGAGACTGATGAG---GATGATGATGCAAACAGCGTGGAGGAGATGGAGGTCGCAGCTACGAATGATGGGGCAGCTACAGATGGGGTCTGCCCCCAGCCT---------GGTCCAGACTCC---CAGACTATTAAGGAAGAGGAGATAGTGGAGGATGGCTGGACCATTGTCCGGAGAAAGAAA---
>balAcu1
---ATGGCGGGCGCTGCTGAAGATTCGCGAGCGCTCTTCGGGGGTGCTGTCCGCGCGGCGCTGGAGGCCTGGCCCGCTTTGCAGATCGCTGTGGAGAACGGCTTCGGGGGTGTGCACAGCCAGGAGAAGGCTGAGTGGCTGGGGGGTGCAGTGGAGGAAAACTTCTTCCGCAATGCTGACTTGGAGCTAGATGAGGTGGAGGACTTCCTCGGGGAGCTAATGACAAACGAGTTTGATACGGTTGTGGAGGATGGGAGTCTGCCCCAGGTGAGCCAGCAGCTACAGACCATGTTCCACCACTTCGAGAGGGGTGATAGGGCTGCTCTGAAGGAGATGGCCTCTCTCATCACCCAAAGAAAGTGCAAGGTCAGAGCCACCGCACTGACGACAGCCAGAGAGACTGATGAG---GATGATGATGCAAACAGCGTGGAGGAGATGGAGGTCGCAGCTACGAATGATGGGGCAGCTACAGATGGGGTCTGCCCCCAGCCT---------GGTCCAGACTCC---CAGACTATTAAGGAAGAGGATATAGTGGAGGATGGCTGGACCATTGTCCGGAGAAAGAAA---
>bosTau8
---ATGGCGGACGCTGCTGAAGATTCGCGAGCGCTCTTCGGGGCGGCAGTCCGTGCGGCGCTGGAGGCCTGGCCCGCCTTGCAGATCGCTGTGGAGAACGGCTTCGGAGGTGTGTATAGCCAAGAGAAGGCTGAGTGGCTCGGGGGTGCAGTGGAGGAGTATTTCTTCCGCAATGCTGACTTGGAGCTAGATGAGGTGGAGGACTTCCTCGGGGAGCTAATGATGAACGAGTTTGATACAGTTGTGGAGGATGGGAGTCTGCCCCAGGTGAGCCAGCAGCTGCAGACCATGTTCCACCACTTCCAGAAGGGTGATAGGGCTGCTCTGAAGGAGATGGCCTCTCTCATCACCCAAAGAAAGTGCAAGGTCAGAGCCACTGCACTGCCGACAGCTGGAGAGACCGATGAG---GATGATGATGCAAACAGCGTGGAGGAGATGGAGGTTGCAGCTACGAATGATGGGGCAGCTACAGATGGGGTCTGCCCCCAGCCTGAACCCTCTGGTCCAGACTCC---CAGACTATTAAGGAAGAGGATATAGTGGAGGATGGCTGGACCATTGTCCGGAGAAAGAAG---
>HLpipKuh2
---ATGGCGGGCGCCGGGGAGGATTTGAGAGCGCTCTTCAGGGCTGGCGTCCGCGCGGCGCTGGAGGCCTGGCCGGCCTTGCAGATCGCCGTGGAGAATGGCTTCGGGGGTGTGCACAGCCAGGAGAAGGCCGAGTGGCTGGGAGGTGCCGTGGAGGAGTACTTCTCCCGCAATGCTGACTTGGAGCTGGATGAGGTGGAGGACTTCCTCGGGGAGCTCATGACCAACGAGTTTGACACGGTTGTGGAGGACGGGAGCCTGCCCCAGGTGAGCCAGCAGCTGCAGACCATGTTCTACCACTACCAGAGGGGTGATGGGGCCACCATGAAGGAGCTGACCTCCCACATCATCCAGAGGAAGCGCAGGGTTAGAGCCACGGCACTTGCGACAGATAAGCAGGCGGATGAT------AATAATGCGGACAGCGCGGAGGAGATGGAGGTCACAGCTACAAATGATGGGGCAGCTACTGGTGGGGTCTGCCCCCAGGCTGAACCCTCTGGGCCAGACACC---CAGACTATTAAGGAAGAAGATATAGTGGAGGATGGTTGGACCATTGTCCGGAGAAAGAAA---
>HLmyoMyo6
---ATGGCGGGCGCTGGGGAAGATTTGAGAGCTCTCTTCAGGGCGGGCATCCGCGCGGCGCTGGAGGCCTGGCCGGCCTTGCAGATCGCGGTGGAGAATGGCTTCGGGGGTGTGCACAGCCAGGAAAAGGCCGAGTGGCTGGGAGGTGCCGTGGAGGAGTACTTCTTCCGCAATGCTGACTTGGAGCTAGATGAGGTGGAGGACTTCCTCGGGGAGCTCATGACCAACGAGTTTGATACAGTTGTGGAGGATGGGAGTCTGCCGCAGGTGAGCCAGCAGCTGCAGACCATGTTCTACCACTTCCAGAGGGGGGATGGGGCCACTATGAAGGAGTTGGCCTCCCACATCACCCAAAGAAAGCGCAGGGTTAGAGCCACTGCACTTTCGACAGACAGACAGACGGATGAT------GATAATGCGGACAGCGCGGAGGAGATGGAGGTCACAGCTACGAATGATGGGGCAGCTACTGGTGGGGTCTGCCCCCAGCCTGAACCCTCTGGTCCAGACCCC---CAGACTATTAAGGAAGAAGATATAGTGGAGGATGGTTGGACCATTGTCCGGAGAAAGAAA---
>susScr11
ATGATGGCGGGCGCTGCAGAGGAGTCTCTAACGCTTTTCCGGGCTGGCATCCGCGCAGCGTTGGAGGCTTGGCCCGCCTTGCAGATCGCTGTGGAGAACGGCTTTGGAGGTGTGCATAGCCAGGAGAAGGCTGAGTGGCTAGGGGGTGCAGTGGAGGAGTATTTCTTCCGCAATGCTGACTTGGAGCTAGAGGAGGTGGAGGACTTCCTCGGGGAGCTCATGACGAATGAGTTTGATACGGTTGTGGAAGATGGGAGTCTGCCCCAGGTGAGCCAGCAGCTACAGACCATGTTCCGCCACCTCCAGAGGGGTGATAGGGCTGCTCTGAAGGAAATGGCCTCTTTCATCACACAAAGAAAGTGCAAAGTTAGAGCCACTGCACTAACTACAGCCAGAGAGACTGATGAAGATGAGGATGATGCAAACAGCGTGGAGGAGATGGAGGTTGCAGCTATGAATGATGGGGCAGTTACAGATGGGGTCTGCCCCCAGCCA------------CCAGACTCC---CAGACTATTAAGGAAGAGGATATAGTAGAGGATGGCTGGACTATTGTCCGGAGAAAGAAA---
>tarSyr2
---ATGGCGGGCGCCGGGGATGATGCGCGATCGCTTTTTCAGGCTGGTATCCGTGCGGCCCTGGAGGCCTGGCCAGCCTTGCAGATCGCTGTGGAGAATGGCTTCGGGGGCGTGCACAGCCAGGAGAAGGCCGAGTGGCTGGGGGGTGCAGTGGAGGATTACTTCATGCGCAATGCCAACCTGGAGCTAGATGAGGTCGAGGACTTCCTCGGGGAGCTGATGACCAATGAGTTTGACACTGTTGTGGAGGATGGGAGTCTGCCCCAGGTGAGCCAGCAGCTGCAGACCATGTTCCACTACTTCCAGAGGGGTGATAGAACTGCTCTGAAGGAGATGGTCTCCCACATCACTCAAAGAAAGTACAAGGTCACAGCCACTACACTTAGGACAGCCAGACAGACTGAAGAG---GATGATGATGCAGACAGCGTGGAAGAGATGGAGGTCACAGCTATGAATGATGGAGCTGCTACAGATGGGGCCTGCCCTCAGCCTGAACCCTCTGGTCCAGATGCC---CAGACTATTAAGGAAGAGGATATAGTGGAGGATGGCTGGACCATTGTCCGAAGAAAGAAA---
>echTel2
---ATGGCGGGTGCTAGAGAAGATTCGCGGGCGCTCTTTGGAGCGGGCGTTCGCGCGGCGTTGGAAGCCTGGCCGGCCTTACAGATCGCTGTGGAGAATGGTTTCGGGGGCGTGCACAGCCAGGAGAAGGCCGAATGGCTGGGGGGTGCAATGGAAGAGTATTTCATCCGCAATGCTGACTTGGAGCTAGATGAGGTGGAGGACTTCCTTGGGGAGCTCATGACCAACGAGTTTGATACAGTTGTGGAGGATGGGAGTCTGCCCCAGGTAAGCCAGCAGCTGCAGACCATGTTTCACCATTTCCAGAGGGGTGATGGCGCTGCTCTGAGGGAAATGGCCTCTTACATCACCCAAAGAAAGAACAGGATCACAGCCACTGCACTTACAACAGCCAGAGAAATGGATGAA------GATGGTGCAGACAGCACAGAAGAGATGGAGGTCACAGCTACAAATGATGCGGCAGCTACAGCTGGGATCTGCTCTCAGCCTGAACCTTCTGACCCAGACTCGCCCAAGACTATTCAGGAAGAGGATATAGTGGAGGATGGCTGGACCATTGTCCGGAGAAAGAAA---
>manPen1
---ATGGCGGGTGCTGGAGCTGATTTGCGAGGTCACTTCAGGGCTGGCGTCCGCGCAGCCCTGGAGGCCTGGCCGGCTTTGCAGATTGCTGTGGAGAATGGCTTCGGGGGCGTGCACAGCCAGGAGAAGGCCGAGTGGCTGGGGCATGCAGTAGAGGAGTACTTCTTCCGCAATGCTGACTTGGAGCTAGATGAGGTGGAGGACTTCCTCGGGGAGCTCATGACGAACGAGTTTGATACAGTTGTAGAGGATGGGAGTCTGCCCCAGGTGAGCCAACAGCTCCAGACCATGTTCCATCACTTCCAGAGGGGTGATGGGGCAGCTTTGAAGGAGATGGTCTCGTGCATCACCCAGAGAAAGTGCAGGGTCAGAGCCACTGCACTTAAGACAGCCAGAGAGATGGATGAG------ACTGATGCGGACAGTGTGGAAGAGATGGAGGTCACAGCTACGAATGATGGGGCAGTTACAGATGGGTTCTGTCCCCAGCCTGAATACTCTGGTTCAGACTTC---CAGACTATTAAAGAAGAGGATATAGTGGAGGATGGCTGGACTATTGTTCGCAGAAAGAAA---
>HLmanJav1
---ATGGCGGACGCTGGGGCGGATTTGCGAGGTCACTTCAGGGTTGGCGTCCGCGCAGCCCTGGAGGCCTGGCCGGCTTTGCAGATTGCTGTGGAGAATGGCTTCGGGGGCGTGCACAGCCAGGAGAAGGCCGAGTGGCTGGGGGATGCAGTAGAGGAGTACTTCTTCCGCAATGCTGACTTGGAGCTAGATGAGGTGGAGGACTTCCTCGGGGAGCTCATGACGAATGAGTTTGATACAGTTGTAGAGGATGGGAGTCTGCCCCAGGTGAGCCAACAGCTCCAGACCATGTTCCATCACTTCCAGAGGGGTGATGGGGCAGCTTTGAAGGAGATGGTCTCGTGCATCACCCAGAGAAAGTGCAGGGTCAGAGCCACTGCACTTAAGACAGCCAGAGAGATGGATGAG------ACTGATGCCGACAGTGTGGAAGAGATGGAGGTCACAGCTACGAATGATGGGGCAGTTACAGATGGGTTCTGTCCCCAGCCTGAATCCTCTGGTTCAGACTTC---CAGACTATTAAAGAAGAGGATATAGTGGAGGATGGCTGGACCATTGTTCGCAGAAAGAAA---
>cavPor3
---ATGGCGGGCGCTGGGGAGGATACGCTAGGGCTCTTTAGAGCTGGGGTTCGCGTGGCGCTGGAGGCCTGGCCCGCTTTGCAGATCGCTGTGGAGAATGGTTTCGGAGGCGTACACAGCCGGGAGAAAGCCGAGTGGCTGGGGAGTGCAGTGGAGGATTACTTCATCCGCAATGCTGACTTGGATCTAGATGAGATAGAAGACTTCCTTGGGGAGCTGATGACCACTGAGTTTGATACCGTTGTGGATGATGGGAGTCTGCCCCAGGTGAGCCAGCAGCTACAAACCATGTTTCACCACTTCCAGAGGGATGATGGGGCTGCTCTGAAGGAGATGGCCTCCCACATCACCCAACGAAAGTGCAAAGTCACAGCCACTGCACTTAAGACAGCCAGAGAGACTGATGAGGATGAAGATGATGCAGACAGTGTGGAAGAGATGGAGGTTACAGCTACGAATGATGTGGCTGCTGTG---------------CAGCCTGAAACTTGTGATCCAAACTCT---CAGACTATTAAGGAAGAGGATATAGTAGAAGATGGCTGGACCATTGTCCGGAGAAAGAAA---
>hetGla2
---ATGGCAGGCGCTGGGGAAGCTGTGCGAACGCTCTTCAGAGCTGGGGTTCGCGTGGTCCTGGAGGCCTGGCCCGCTTTGAAGATCGCAGTGGAGAATGGTTTCGGGGGCGTGCACAGCCAGGAGAAGGCCGAGTGGCTGGAAAGTGCAGTGGAAGATTACTTCATCTGCAATGCTGACTTGGAACTAGATGAAGTAGAAGACTTCCTCGAGGAGCTGATGACCAATGAGTTTGATACCATTGTGGAGGATGGGAGTCTGCCCCAGGTGAGCCAGCAGCTACAGACTATGTTCCACCACTTCCAGAGGGGTGATGGGGCTGCTCTGAAGGAGATGGCCTCCCACATCACCCAAAGAAAGTGCAGA------GCCACTGCACTTAAGACAGCCAGAGAGACCAATGAGGATGAAGACGATGCAGACAGTGTGGAAGAGATGGAGGTCACAGCTACGAATGATGTGGCTGCTCTG---------------CAGCCTGAAACTTCTGATTCAAACTCT---CAGACTATTAAGGAAGAGGATATAGTGGAAGATGGCTGGACCATTGTCCGGAGAAAGAAA---
>ochPri3
---ATGGCGGGCTCCGGGGAGGATGTACGAGAGCTCTTCAAGGCTGGTGTCCGCGCTGCGCTGGAAGCCTGGCCGGCCTTGCAGATCGCGGTGGACAATGGCTTCGGGGGCGTGCACAGCCAGGAGAAGGCCGAGTGGCTGGGGGGTGCGGTGGAAGATTACTTCCTGCGCAATGCTGACTTGGAGCTTGAGGAGGTGGAGGACTTCCTTGGCGAGCTGATGACCAACGAGTTTGATACGGTCGTGGAGGATGGCAGCCTGCCCCAGGTGAGCCAGCAGCTGCAGACCTTGTTCTGCCACTTCCAGAGGGGCGACGGGGCTGCCTTGAAGGAGATGGCCTCCCACATCACACAGAAAAAGTGCAAGGTCACAGCCACCGCCGTTAGCACCCCAAAAGAAGCTGATGAGATTGAAGCTGATGTGGACAGTGTGGAAGAGATGGAGGTCACGGCGACAAGTGATGCAGGTGTTCCTGGAGAGGCTCGCCCCCAGCCTGAGCGCGCTGATCCAAGTGTG---CCCACCATTAAGGAAGAGGATATAGTGGAAGATGGCTGGACCATTGTCCGGAGAAAGAAA---
>micOch1
ATGATGGCGGGCGCGGCAGAAGACTTGCGAGAGCTCTTCGGAGCTGCTGTCCGAGCGGCTCTAGATGCTTGGCCTGCTTTGCAGATCGCTGTGGAGAATGGCTTCGGGGGCGTGCACAGCCAGGAGAAGGCCGAGTGGCTGGGGGGTGCAATGGAGGATTACTTCATCGCCAATGATGACTTAGAGCTGGAAGAGGTGGAAGATTTCCTTGGGGAGCTGATGACCACTGAGTTTGATACAGTTGTGGAAGATGGGAGCTTGCCCCAGGTGAGTCAGCAGCTACAGACCATCTTCCACCACTTCCAGAATGGTGATGTAGCTGCTCTGCTGGAGCTGACCTCTGAGATCGACGAGAAGAGGTGCACAGTCACTGCTACCCCAGGACAGACAGCCAGAGAAACTGATGTGGATGAAGATGAAGTAGACAGCGTGGAAGAAATGGAGGTGACAGCTACAAATGATGGGGCCATGATGGATGGGATCTGCCCCCAGCCTCAACCGCCTGAGCCAGACTCC---CAGACTATTAAGGAAGAGGATATAGTGGAAGACGGTTGGACCATTGTCCGGAGAAAGAAA---
>criGri1
---ATGGCGGGCGCAGCAGAAGACGTGCGAACGCTCTTCGGAGCTGCTATCCGCGCGGCTCTGGAGGCTTGGCCTGCATTACAGATCGCTGTGGAGAATGGCTTCGGGGGCGTACACACCCAGGAGAAGGCCGAATGGCTGGGGGGTGCAGTGGAGGATTACTTCATCGCCAATGTTGACTTGGCGCTGGAAGAGATAGAAGATTTCCTTGGAGAGCTGATGACCACTGAGTTTGATACAGTTGTGGAAGATGGGAGCCTGCCCCAGGTGAGTCAGGAGCTGCAGACCATGTTCCAACACTTCCAGAAGGGTGATGGGGCTGCTCTGCAGGAGATGACTTCTAACATCAACCAAAAAAAGTGCAAGGTCACGGCTACCCCACTTAAGACAGCCAAAGAAACTGGGGTGGATGAAGAAGATGTGGACAGCGTGGAAGAAATGGAGGTGACAGCTACAAATGATGGGACCACAACAGATGTGGTCTGCCCCCAGCCTCAACCTTCTGATCCAGACCCC---CAGACTATTAAGGAAGAGGATATAGTAGAAGATGGTTGGACCATTGTCCGGAGAAAGAAA---
>mm10
---ATGGCGGGCGCCGCTGAAGATGTGCGTGTGCTCTTCGGAGCTGCAGTCCGAGCTGCGCTGGAGGCTTGGCCTGCTTTACAGATCGCTGTGGAGAATGGCTTCGGGGGCGTGCACAGCCAGGAGAAGGCCGAGTGGCTAGGGGGTGCAGTGGAGGATTACTTCATCGCCAATGCTGACTTGGAGCTGGAAGAGATAGAAGATTTTCTTGGGGAGCTGATGACCACTGAGTTTGATACAGTTGTGGAAGATGGGAGTCTGCCCCAGGTGAGCCAACAGCTACAGACCATGTTCCACCACTTCCAGAAGGGTGATGGGGCTGCTCTTCAGGAGATGACCTCTCAGATCAACCAAAAAAAGTGCAAAGTCACGGCTACCCCACTTATGACAGCCAAAGAAACTGATGTGGCTGAAGATGATGTGGACAGCGTGGAAGAAATGGAGGTGACAGCTACTAATGATGGGGCCACAACTGACGAGGTCTGCCCACAGCCTCAACCCTCTGATCCAGACACC---CAGACTATTAAGGAAGAGGATATAGTTGAAGACGGTTGGACCATTGTCCGGAGAAAGAAA---
>sorAra2
---ATGGCGGGCGCCGGGGAGGACTCGCTAGCGCTCTTCGCAGCCGGCGTTCGGGCGGCGCTGGAAACCTGGCCGGCCTTGCAGATCGCCGTGGAAAATGGCTTCGGGGGTGTGCACAGCCAGGAGAAGGCCGTGTGGCTAGGGGATGCAATAGAGGAGTACTTTATGCGCAATGCTGACTTGGAGCTAGATGAAGTGGAAGACTTCATTGGGGAACTTATGACCAATGAATTTGATACAATTGTGGAAGATGGGAGTCTGACCCAGGTGAGTCAGCAGCTGCAGACAATGTTCCATTACTTCCAGAAGGGTGATGGGGCTGCTCTGAGGGACATGGTCTCTCACATCATCCAAAGAAAATGCAGGGTCAGAGCCACCACACTTACAGCAGCCAAAGACGACGAT---------AATGACGTGGACAGCGTGGAGGAGATGGAGGTCACAACTACCAGTAATGGAGAAGCTACAAATGGGTTATGTTCCCAGCCTGACTCCTCCAGACCAGACTTT---GAGAGTATTAAGGAAGAAGATATAGTGGAGGATGGCTGGACTATTGTACGAAGAAAGAAA---
>dasNov3
---ATGGCTGGCGCTGGGGAGGATTCGCGCGCTCTCTTCGGGGCTGGCGTCCGGGCGGCGCTGGAGGCCTGGCCGGCTTTGCAGATCGCCGTGGAGAATGGCTTCGGGGGCGCACACAGCCTGGAGAAGGCCGAGTGGCTTGGGAATGCAGTGGAGGAGTACTTCATCCGCAATG--------------------------------------------------------------------------------------------GTGAGCCAGCAGCTGCAGACCATGTTCCACCACTTCCAGAGGGGTGATGGTGCTGCTCTGAGGGAGATGGCCTCCCATATCATCCAAAGAAAGTGCAGGGTCTCGGCCACGGCACTTCCGACAACCAGAGAGACTGATGAGGATGAAGATGAAGTGGACAGTGTGGAGGAGATGGAGGTCTCAGCTACGAATGATGGGGCAGCTACAGACAGGGTCTGTGTCCAGGCTGAATCCTCTGGTCCAGACTCC---CCGACTATTAAGGAAGAGGATATAGTGGAGGATGGCTGGACCATTGTCCGGAGGAAGAAATG-
