# Supplementary material for: Six reference-quality genomes reveal evolution of bat adaptations
Source: Nature. 2020 Jul 22;583(7817):578–84. doi: 10.1038/s41586-020-2486-3 (PMC8075899; doi:10.1038/s41586-020-2486-3)
Supplement: Supplementary file 6 — Alignments of 12,931 protein-coding genes across 48 mammals. [file 41586_2020_2486_MOESM6_ESM.gz › suppDataFile/ENST00000262316.aln.fasta]

>eriEur2
ATGAATGAGGCCCGCAGGGACAGCACGAGCAGCCTGCAGCGCAAGAAGCCGCCCTGGCTGAGGTTGGACATCCCTGTGGCCGCCCCAGTG------------------------GAGGAGCCCAGCTTCCTGCAGCCCCTGCGACGCCAGGCCTACCTGCGAAGCGTGAGCATGCCAATGGAGACGGCACGTGGCCCCTCGCCCCCCCATGAGTCCCGGCGAACCGCGCTGCAGCGTCAGCTCTCCATCACACAGACCATCCGCAGGAGCACTGCTGACTGGTTCGGGGTCAGCAAGGACAGTGACAGCACCCAAAAGTGGCAGCGCAAGAGCCTGCGGCACTGCAGCCAGCGCTATGGCAAGCTCAAGCCACAGGTGCTCCGCGAGCTGGACCTGCCCAGCCAGGACAACGTGTCCCTGACCAGCACAGAGACGCCCCCACCCCTCTACGTGGGGCCAAGCCAGCTGGGCATGCAGAAGATCATCGACCCCCTGGCCCGGGGCCGAGCCTTCCGTGTGGCAGATGACACCATGGATGGGCTGAGCGTCCCCCACACACCCGTTACCCCGGGAGCCGCCTCCCTCTGCTCCTTCTCCAGCTCCCGCTCAGGCTTCAACCGGCTCCCGCGGAGGCGCAAGCGTGAGTCGGTGGCCAAGATGAGCTTCCGGGCGGCAGCAGCTCTGGTGAAGGGCCGCTCAGTCAGGGAC---AGCACGCTGCGCCGGGCCCAGCGCCGGAGCTTCACCCCCGCTAGCTTCCTGGAGGAGGACACGGCTGACTTCCCTGAGGAGCTGGACACGTCCTTC---TTTGCCCGGGAAGGTGTCCTCCATGAGGAGCTGTCCACGTACCCGGACGAGGTGTTTGAGTCCCCGTCAGAGGCCGCCATCAAAGACTGGGAGCGGGCACCGGAGCAGGCGGACCTCACTGGCGGTGCCCTGGAGCGCAGCGAGCTGGAGCGCAGCCACCTCATGCTGCCCCTGGAACGCGGCTGGCGGAAGCAGAAGACGGGAGCGGTGGGCGCTGCTGCAGTCTCAACGCCCAGGGTGCGGCTGCGGCAGGAGGTGGTGAGCGCTGCAGGGCAGCGGCGGGGCCAGCGCATAGCGGTGCCAGTGAGCAAGCTCTTCGCGCGGGAGAAGCGGCCCTACGGACTGGGCATGGTGGGCCGGCTAACCAATCGCAGCTACCGCAAGCGCCTGGACAGCTACGTCAAACGGCAGATCGAAGACATGGATGACCACAGGCCCTTCTTCACCTACTGGCTCACCTTCGTGCACTCGCTGGTCACCATCCTGGCCGTGAGCATCTATGGCATCGCGCCCGTGGGCTTCTCTCAACACGAGACCGTGGACTCAGTGCTACGGAACCGTGGGGTCTACGAGAATGTCAAGTACGTGCAACAGGAGAACTTCTGGATCGGGCCCAGCTCGGAGGCGCTGATTCACCTGGGCGCCAAGTTCTCGCCCTGCATGCGCCAGGACCCCCAAGTGCACAGTTTTATCCTGGCGGCGCGGGAGCGCGAGAAGCACTCGGCCTGCTGCGTGCGGAACGACAGGTCCGGCTGCGTGCAGACCTCAGAGGAGGAGTGCTCGTCCACTCTGGCCGTGTGGGTGAGGTGGCCATCCCATCCCAGCACCCCAGACCTAGCTGGCCACAAGAGGCAGTCTGGCTCCGTGTGCCACCAAGACCCAAGAGTCTGTGATGAGCCCTCCTCTGAGGATCCCCATGAGTGGCCGGATGACATCACCAAGTGGCCGATCTGCACCAAGAGCAGCGCGGGGAACCACACCAACCATCCCCACATGGACTGTGTCATCACAGGCCGGCCGTGCTGTATCGGCACGAAGGGCAGGTGTGAGATCACCTCCCGGGAGTACTGCGACTTCATGAGGGGCTACTTCCACGAGGAAGCCACACTCTGCTCGCAG---------------------------------GTGCATTGTATGGACGACGTGTGTGGGCTCCTGCCTTTCCTCAACCCTGAGGTGCCTGACCAGTTCTACCGCCTGTGGCTGTCCCTCTTCCTGCACGCTGGAGTCCTGCACTGTCTGGTGTCTGTCTGCTTCCAGATGACTGTGTTGCGGGACCTGGAGAAGCTGGCAGGCTGGCACCGCATCGCCATCATCTACCTGCTGAGTGGCATCACGGGCAACCTGGCCAGCGCCATCTTCCTCCCGTACAGGGCCGAGGTGGGTCCGGCCGGCTCGCAGTTTGGCATCCTGGCCTGCCTCTTCGTGGAGCTCTTCCAGAGCTGGCAGATCCTGGCGCGGCCATGGCGTGCCTTCTTCAAGCTGCTGGCCGTGGTGCTGTTCCTCTTTGCCTTTGGGCTGCTGCCCTGGATCGACAACTTTGCCCACATCTCGGGCTTCGTCAGTGGCCTCTTCCTGTCCTTCGCCTTCCTGCCCTACATCAGCTTTGGCAAGTTTGACCTGTTCCGAAAGCGCTGCCAGATCATCGTGTTCCAGGTGGTCTTTCTGGGGCTCCTGGCGGGCCTGCTGCTGCTCTTCTACGTGCACCCTGTGCGCTGCAAGTGGTGCGAGTTCCTCACCTGCATCCCCTTCACAGACAAGTTCTGTGAGAAGTATGAGCTGGATGCCCAGCTGCAC---
>speTri2
ATGAGTGAGGGCCGCAGGGACAGCACAAGCAGTCTGCAGCGCAAGAAGCCACCCTGGCTGAAGCTGGACATACCGGCTGTGATGCCGCCC------------------CCAGCAGAGGAGCCCAGCTTCCTGCAGCCCCTGAGGTGCCAGACTTTCCTGCGGAGTGTGAGTATGCCAGCTGAGACGGCCCACGTCCCTTCGCCCCACCATGAGCCTCGGCGGCCTGTGCTCCAGCGCCAGACATCTATCACACAGACCATCCGCAGGGGGACAGCTGACTGGTTTGGAGTGAGCAAGGACAGTGACAGCACCCAGAAGTGGCAGCGCAAAAGCATCCGTCACTGCAGCCAGCGCTATGGGAAGCTGAAACCCCAGGTCATTCGGGAGCTGGATCTGCCTAGCCAGGACAATGTGTCGCTGACCAGCACGGAGACACCACCCCCACTGTACGTGGGGCCATGCCAGCTGGGCATGCAGAAGATCATAGACCCTCTGGCCCGCGGCCGGGCCTTCCGCATGGCAGATGACACTGCTGATGGCCTGAGCGCTCCGCACACTCCGGTCACACCAGGTGCTGCCTCCCTCTGCTCCTTCTCCAGCTCCCGCTCAGGTTTTAACCGGCTTCCTCGGCGGCGCAAGCGTGAATCTGTGGCCAAGATGAGCTTCAGGGCGGCTGCAGCACTGGTGAAGGGCCGCTCTGCTAAGGAT---GGCACCTTACGCCGGGCACACCGACGAAGCTTCACTCCTGCCAGTTTCCTGGAGGAGGACACAGCAGATTTCCCTGAGGAGTTAGACACATCCTTC---TTTGCTCGGGAAGGTGTCCTCCATGAGGAGCTGTCCACATACCCGGATGAGGTGTTTGAGTCCCCATCGGAGGCTGCACTCAAAGACTGGGAGAAAGCCCCAGAGCAGGCTGACCTCACGGGTGGGGCCCTGGACCGCAGTGAGCTTGAGCGCAGCCACTTGATGCTGCCCCTGGAGCGAGGCTGGCGGAAACAGAAGGAGGGT------GGCACA---GCT---CCGCAGCCCAAGGTACGGCTTCGACAGGAGGTGGTGAGCGCTGTGGGGCCCAGGCGGGGCCAGCGCATTGCAGTGCCAGTGCGCAAGCTCTTTGCCAGGGAGAAGCGGCCATATGGGCTGGGCATGGTGGGCCGGCTTACTAACCGCACCTACCGCAAGCGAATTGACAGCTATGTGAAGCGCCAGATCGAGGACATGGACGACCACAGGCCCTTCTTCACCTACTGGCTTACCTTCGTGCACTCGCTGGTCACCATTCTAGCAGTGTGTATCTATGGCATCGCGCCCGTGGGCTTCTCGCAACATGAGACAGTGGACTCGGTGCTGCGGAACCGTGGTGTCTACGAAAATGTCAAGTATGTGCAGCAAGAAAACTTCTGGATCGGTCCCAGCTCGGAGGCCCTTATTCACCTGGGTGCCAAGTTCTCGCCCTGCATGCGCCAGGACCCACAGGTGCACAGCTTCATCAGTGCTGCTCGTGAACGTGAGAAGCACTCGGCCTGTTGCGTGCGAAATGACCGATCTGGCTGTGTGCAGACCTCAGAGGAGGAGTGCTCGTCCACCCTAGCAGTGTGGGTGAAGTGGCCTGTCCATCCCAGCGCCCCAGACCTTGCTGGCCACAAGAGGCAGTTTGGCTCTGTCTGCCACCAGGACCCCAGGGTGTGTGATGAACCCTCCTCTGAGGACCCCCATGAGTGGCCAGAAGACATCACTAAGTGGCCGATCTGCACTAAAAGCAGTGCCGGGAACCACACCAACCACCCTCACATGGACTGTGTCATAACAGGCCGACCCTGCTGCGTCGGCACCAAGGGCAGGTGCGAGATCACCTCCCGGGAGTATTGTGACTTCATGAGGGGTTATTTCCACGAGGAGGCCACACTCTGCTCTCAG---------------------------------GTGCACTGCATGGACGATGTGTGTGGCCTCCTGCCTTTCCTCAACCCTGAGGTGCCTGACCAGTTCTACCGCCTGTGGCTGTCCCTGTTCCTGCACGCTGGGATCTTGCACTGCCTAGTGTCCATCTGCTTCCAGATGACTGTGCTGCGAGACCTGGAGAAGCTGGCCGGCTGGCACCGCATAGCCATCATCTACCTGCTGAGTGGTGTCACTGGCAACCTGGCCAGTGCCATCTTCCTGCCATACAGGGCAGAGGTAGGCCCCGCCGGCTCTCAGTTTGGCATCCTGGCCTGCCTCTTTGTGGAGCTCTTCCAGAGCTGGCAGATCCTGGCACGGCCCTGGCGTGCCTTCTTCAAGCTGCTGGCTGTGGTGCTCTTCCTCTTTGCCTTTGGGCTGCTGCCCTGGATTGACAATTTCGCCCACATCTCAGGCTTCATCAGCGGCCTCTTCCTCTCCTTTGCCTTCCTGCCCTACATAAGCTTCGGCAAGTTTGACCTGTACCGCAAGCGCTGCCAGATCATCATCTTCCAGGTGGTCTTCCTAGGCCTGCTGGCCGGCCTGGTGGTCCTCTTCTACTTCTATCCTGTCCGCTGTGAGTGGTGCGAGTTCCTCACCTGTATCCCCTTCACCGACAAGTTCTGTGAGAAGTACGAACTGGATGCTCAGCTCCAC---
>susScr11
ATGAGTGAGGCCCGCAGGGACAGCACCAGCAGCCTGCAGCGCAAGAAGCCCCCGTGGCTAAAGCTGGACATTCCAGCTGTGGGGTCCCCGGTGGCGGCGGCGGTGGCAGCAGCAGAGGAACCCAGTTTCCCGCAGCCCCTGCGACGCCAGGCCTTCCTGCGCAGCGTGAGTATGCCCGCTGAGCCGGCCCGCGTGCCCTCGCCCCACCATGAGCTGCGGCGGCCGGGGCTGCACCGCCAGATGTCCATCACCCAGACCATCCGCAGGGGCACCGCTGACTGGTTCGGAGTGAGCAAGGACAGTGACAGCACCCAGAAGTGGCAGCGCAAGAGCATCCGTCACTGCAGCCAGCGCTACGGGAAGCTGAAGCCCCAGGTCATCCGGGAGCTGGACTTGCCCAGCCAGGACAATGTGTCGCTGACCAGCACCGAGACGCCCCCTCCTCTGTATGTGGGGCCGTGCCAGCTGGGCATGCAGAAGATCATAGACCCCCTGGCCCGGGGCCGGGCCTTCCGCATGGCGGATGACGCCGCCGACGGCCTGAGTGCCCCGCACACTCCCGTCACTCCGGGCGCTGCCTCCCTCTGCTCCTTCTCCAGCTCCCGCTCGGGTTTCAGCCGGCTCCCACGGCGGCGCAAGCGTGAGTCAGTGGCCAAGATGAGCTTCCGGGCGGCTGCTGCGCTGGTGAAGGGCCGCTCCGTTAGGGAT---GGCACGTTGCGCCGGGTGCAGCGCCGAAGCTTCACCCCTGCCAGCTTCCTGGAGGAGGACACGGCTGACTTTCCCGACGAGCTGGACACGTCCTTC---TTTGCCCGGGAAGGTGTCCTCCACGAGGAGCTGTCCACGTACCCAGACGAGGTGTTCGAGTCCCCGTCAGAGGCGGCGCTCAAGGACTGGGAGAGGGCCCCGGAGCAGGCGGACCTCACGGGCGGGGCCCTGGACCGCAGCGAGCTGGAGCGCAGCCACCTGATGCTGCCCCTGGAACGTGGCTGGCGCAAGCAGAAGGAGGGC------GGCGCAGGGGCC---GGGCAGCCCAAGGTGCGGCTGCGGCAGGAGGTGGTGAGCGCGGCCGGGCAGCGGCGGGGCCAGCGCATTGCGATGCCCGTGCGCAAGTTCTTCGCCAGGGAGAAGCGGCCCTACGGTCTGGGCATGGTGGGCCGGCTCACCAACCGCACTTACCGCAAGCGAATCGACAGCTACGTCAAACGCCAGATCGAGGACATGGACGACCACAGGCCCTTCTTCACCTACTGGCTCACCTTCGTGCACTCGCTCGTCACCATTCTAGCCGTGTGCATCTACGGCGTGGCGCCCGTAGGCTTCTCACAGCACGAGACCATGGACTCGGTGCTGCGGAACCGCGGGGTCTATGAGAACGTCAAGTACGTGCAGCAGGAGAACTTCTGGATCGGGCCCAGCTCGGAGGCGCTCATTCACCTGGGTGCCAAGTTCTCACCCTGCATGCGCCAGGACCCGCAGGTGCATAGTTTCATCCACGCTGCGCGCGAGCGCGAGAAGCATTCGGCCTGCTGCGTGCGCAACGACCGGTCTGGCTGCGTGCAGACCTCAGAGGAGGAGTGCTCGTCCACGCTGGCAGTGTGGGTGAAGTGGCCCCTCCATCCCAGCGCCCCAGACTTTGCCGGCCACAAGAGGCAGTTCGGCTCTGTCTGCCACCAGGACCCCAGGGTATGCGATGAGCCTTCCTCTGAGGACCCCCACGAGTGGCCAGATGACATTACCAAGTGGCCGATTTGCACCAAAAGCAGTGCTGGGAATCACACCAACCACCCCCACATGGACTGCGTCATCACGGGCCGGCCCTGCTGCATTGGCACCAAGGGCAGGTGTGAGATCACGTCCCGGGAGTACTGTGACTTCATGAGGGGCTACTTCCACGAGGAGGCCACGCTCTGCTCGCAG---------------------------------GTGCACTGCATGGACGACGTGTGTGGGCTCCTGCCCTTCCTCAACCCCGAGGTGCCCGACCAGTTCTACCGCCTCTGGCTGTCCCTCTTCTTGCACGCTGGGATCCTGCACTGCCTGGTGTCTGTCTGCTTCCAGATGACTGTCCTGCGGGACCTGGAGAAGCTGGCAGGCTGGCACCGCATAGCCATCATCTACCTGCTGAGTGGCGTCACTGGTAATCTGGCCAGTGCCATTTTCCTGCCATACCGGGCAGAGGTGGGCCCAGCCGGCTCGCAGTTCGGCATCCTGGCCTGCCTCTTCGTGGAGCTTTTCCAGAGCTGGCAGATCCTGGCCCGGCCCTGGCGCGCTTTCTTCAAGCTGCTTGCCGTGGTGCTCTTCCTCTTCGCCTTCGGGCTGCTGCCCTGGATCGACAACTTCGCCCACATCTCGGGCTTTGTCAGTGGCCTCTTCCTCTCCTTCGCCTTCCTGCCCTACATCAGCTTCGGCAAGTTCGACCTGTACCGCAAGCGCTGCCAGATCATCGTCTTCCAGGTGGTCTTCCTGGGCCTCCTGGCTGGCCTGGTGGTCCTCTTCTACGTCCACCCTGTCCGCTGTGAGTGGTGCGAGTTCCTCACCTGCATCCCCTTCACCGACAAGTTCTGTGAGAAGTACGAGCTGGACGCGCAGCTGCAC---
>HLpipKuh2
ATGAGCGAGGCCCGCAGGGACAGCACGAGCAGCCTGCAGCGCAAGAAGCCCCCCTGGCTGAAGCTGGACATCCCAGCCGTGGTGCCGGCG---GCGGCGGCTGTG---GCGGCCGAGGATCCCGGCTCCCTGCCGCCCCCGAGACGCCAGGCTTTCTTGCGGAGCGTGAGCATGCCGGCTGAGACCGCCCACGTCCCTTCGCCTTACCACGAGCCCCCGCGGCCGGTGCTGCATCGGCAGACATCCATCACGCAGACCATCCGCAGGGGCACCGCGGACTGGTTCGGAGTGAGCAAGGACAGTGACAGCACCCAGAAGTGGCAGCGCAAGAGCATCCGCCACTGCAGCCAGCGCTACGGGAAGCTGAAGCCCCAGGTCATCCGGGAGCTGGACCTGCCCAGCCAGGACAACGTGTCGCTCACCAGCACGGAGACGCCCCCGCCGCTGTATGTGGGGCCATGCCAGCTGGGCATGCAGAAGATCATAGACCCCCTGGCCCGGGGCCGGGCCTTCCGCATGGCGGATGACACCGCGGACGGCCTGAGCACCCCGCACACGCCCGTCACCCCCGGCGCCGCCTCCCTCTGCTCCTTCTCCAGCTCCCGCTCAGGCTTCAACCGGCTCCCGCGGAGGCGCAAGCGTGAGTCTGTGGCCAAGATGAGCTTCCGCGCGGCCGCGGCGCTGGTGAAGGGGCGCTCCGGGCGGGAC---GGCACCCTGCGCCGGGCGCAGCGCCGCAGCTTCACCCCCGCCAGCTTCCTGGAGGAGGACACGGCGGACTTCCCCGAGGAGCTGGACACGTCCTTC---TTCGCCCGGGAAGGTGTCCTCCACGAGGAGCTGTCCACGTACCCAGACGAGGTGTTCGAGTCCCCCTCGGAGGCGGCGCTCAAGGACTGGGAGAAGGCGCCGGACCAGGCGGACCTCACGGGCGGCGCCCTGGACCGCTCGGAGCTGGAGCGCAGCCACCTGATGATGCCCCTGGAGCGCGGCTGGCGGAAGCAGAAGGAGGGC---------GCGGCGGCC---CCGCAGCCCAAGGTGCGGCTGCGGCAGGAGGTGGTGAGCGCCGCGGGGCAGCGGCGCGGCCAGCGCATCGCCATGCCGGTGCGCAGGTTCTTCGCCCGGGAGAAGCGGCCGTACGGGCTGGGCATGGTGGGCCGCCTCACCAACCGCACCTACCGCAAGCGCATCGACAGCTACGTCAAGCGCCAGATCGAGGACATGGATGACCACAGGCCCTTCTTCACCTACTGGCTCACCTTCGTGCACTCACTCGTCACCATCCTCGCCGTGTGCATCTACGGCATCGCGCCCGTGGGCTTCTCGCAGCACGAGACCGTGGACTCGGTGCTGCGGAACCGCGGGGTCTATGAGAACGTCAAGTATGTGCAGCAGGAGAACTTCTGGATCGGGCCCAGCTCGGAGGCGCTCATCCACCTGGGCGCCAAGTTCTCGCCCTGCATGCGCCAGGACCCGCAGGTGGACAGCCTCATCCGCGCCGCCCGGGAGCGCGAGAAGCACTCGGCCTGCTGCGTGCGCAACGACCGGTCGGGCTGCGTGCAGACGTCGGAGGAGGAGTGCTCGTCCACGCTGGCGGTGTGGGTGAAGTGGCCCTCTCATCCCAGCGCTCCCGACCTGGCGGGCCACAAGAGGCAGTTTGGCTCTGTCTGTCACCAGGACCCCAGGGTGTGTGATGAGCCCTCCTCCGAGGACCCCCATGAGTGGCCAGATGACATCACCAAGTGGCCGATCTGCACCAAAAGCAGCGCCGGGAACCACACCAACCACCCCCACATGGACTGCGCCATCACGGGCCGGCCCTGCTGCATCGGCACCAAGGGCAGGTGTGAGATCACCTCCCGGGAGTACTGTGACTTCATGAGGGGCTACTTCCACGAGGAGGCCACGCTCTGCTCTCAG---------------------------------GTGCACTGCATGGATGACGTGTGCGGGCTCCTGCCCTTCCTCAACCCCGAGGTGCCCGACCAGTTCTACCGCCTGTGGCTGTCCCTCTTCTTGCACGCTGGCATCCTGCACTGCCTGGTGTCCGTCTGCTTCCAGATGACCGTCCTGCGGGACCTGGAGAAGCTGGCAGGCTGGCACCGCATAGCCATCATCTACCTGCTGAGTGGCGTCACTGGGAACCTGGCCAGTGCCATTTTCCTGCCGTACCGGGCAGAGGTGGGCCCGGCCGGCTCGCAGTTTGGCATCCTGGCCTGCCTCTTCGTGGAGCTCTTCCAGAGCTGGCAGATCCTGGCGCGGCCCTGGCGCGCCTTCTTCAAGCTGCTGGCGGTGGTGCTCTTCCTCTTCACCTTCGGGCTGCTGCCCTGGATCGACAACTTCGCCCACATCTCGGGCTTCATCAGCGGCCTCTTCCTCTCCTTCGCCTTCCTGCCCTACATCAGCTTCGGCAGGTTCGACCTGTACCGGAAGCGCTGCCAGATCATCGTCTTCCAGGTGGTGTTCCTGGGCCTGCTGGCCGGCCTGGTGGTCCTCTTCTACTTCTACCCGGTGCGCTGCGAGTGGTGCGAGTTCCTCACCTGCATCCCCTTCACCGACAAGTTCTGCGAGAAGTACGAGCTGGACGCCCAGCTCCAC---
>tarSyr2
ATGAGTGAGGCCCGCAGGGACAGCACCAGCAGTCTGCAGCGCAAGAAGCCTCCGTGGCTGAAGCTGGACATCCCAGCTGTGGTGCCCTTG------------------GCAGCAGAGGAGCCCGGCTTCCTGCAGCCCCTGAGGCGCCAGGCCTTCCTGCGGAGTGTGAGCATGCCAGCTGAGGCGGTCCACGTCTCTTCGCCCCACCATGAGCCCCGGCGGCCAGTGCTGCAGCGCCAGATGTCCATCACACAGACCATCCGCAGGGGGACAGCTGACTGGTTTGGGGTCAGCAAGGACGGTGACAGTACCCAGAAGTGGCAGCGCAAGAGCATCCGGCACTGCAGCCAGCGCTATGGGAAGCTGAAGCCCCAAGTCATCCGGGAGCTGGACTTGCCCAGCCAGGACAACGTGTCACTGACCAGCACAGAGACGCCACCCCCGCTGTATGTGGGGCCGTGCCAGCTGGGCATGCAGAAGATCATAGACCCCCTTGCCCGCGGCCGGGCTTTCCGCGTGGCTGATGACACTGTGGATGGCCTGAGTGCCCCGCACACGCCCATCACACCAGGGGCTGCCTCCCTCTGCTCCTTCTCCAGCTCCCGCTCAGGTTTCAACCGGCTTCCCCGACGGCGCAAGCGCGAGTCAGTGGCCAAGATGAGCTTCCGGGCAGCTGCAGCCCTGGTGAAGGGCCGCTCGGTTAGGGAT---GGCACGTTGCGCCGGGCGCCGCGGCGAAGCTTTACTCCTGCCAGCTTTCTGGAGGAAGACACGGCTGACTTCCCTGAGGAGCTGGACACATCCTTC---TTTGCCCGGGAAGGTATCCTCCATGAGGAGCTGTCCACCTACCCAGATGAAGTTTTTGAGTCCCCATCGGAGGCAGCACTCAAGGACTGGGAGGAGACCCCAGAGCAGGCAGACCTCACGGGCGGGGCCCTGGAGCGCCGCGAGCTTGAGCGCAGCCACCTGATGCTGCCCCTGGAGCGTGGCTGGCGGAAGCAGAAGGAGGGC------------GTGGCC---CCGCAGCCCAAGGTGCGGCTGCGGCAGGAGGTGGTGAGCGCGGCCGGGCCCCGGCGGGGCCAGCGCATCGCGGTGCCCGTGCGCAAGCTCTTCGCCAGGGAGAAACGGCCGTACGGGCTGGGCATGGTGGGCCGGCTCACCAACCGCACCTACCGCAAGCGCATCGACAGCTACGTCAGGCGCCAGATCGAGGACATGGATGACCACAGGCCCTTCTTCACCTACTGGCTCACCTTCGTGCACTCGCTTGTCACTGTGCTGGCCGTGTGCATCTACGGCATCGCGCCCGTGGGCTTCTCGCAGCACGAGACGGTGGACTCGGTGCTGCGGAACCGCGGGGTCTACGAGAACGTCAAGTACGTGCAGCAGGAGAACTTCTGGATCGGGCCCAGCTCGGAGGCCCTCATCCACCTGGGCGCCAAGTTCTCGCCCTGCATGCGCCAAGACCCGCAGGTGCACAGCTTCATTCGCGCAGCGCGCGAGCGCGAGAAGCACTCAGCCTGCTGCGTGCGCAACGACCGGTCGGGCTGCGTGCAGACCTCCGAGGAGGAGTGCTCGTCCACGCTGGCAGTGTGGGTGAAGTGGCCCATCCATCCCAGTGCCCCAGACCTTGCTGGCCACAAGAGACAGTTTGGTTCTGTCTGCCACCAGGATCCCAGGGTGTGTGATGAACCCTCTTCTGAAGACCCCCACGAGTGGCCAGAAGACATCACCAAGTGGCCGATCTGCACCAAAAACAGTGCTGGGAACCACACCAACCATCCTCACATGGACTGTGTCATCACGGGCAGACCCTGCTGCATCGGCACCAAGGGCAGGTGTGAGATCACCTCCCGGGAGTACTGTGACTTCATGAGGGGCTACTTCCACGAGGAGGCCACACTCTGCTCTCAGCAACTGTGGCTGCTGATGTGCCATTCTGCACAGGTGCACTGCATGGATGACGTGTGTGGGCTCCTACCTTTCCTCAACCCTGAGGTGCCTGACCAGTTCTACCGCCTGTGGCTGTCCCTCTTCCTGCACGCAGGGATCCTGCACTGCCTGGTGTCCGTGTGCTTCCAGATGACTGTCCTGAGGGACCTGGAGAAGCTGGCAGGCTGGCACCGCATTGCCATCATCTACTTGCTGAGTGGTGTCACTGGCAACTTGGCCAGTGCTATCTTTCTGCCCTACCGGGCAGAGGTGGGCCCGGCTGGCTCACAGTTTGGCATCCTAGCCTGCCTCTTTGTGGAGCTCTTCCAGAGCTGGCAGATCCTGGCACGGCCCTGGCGCGCCTTCTTCAAGCTGCTAGCTGTGGTGCTCTTCCTCTTCACCTTTGGGCTGCTGCCCTGGATCGACAACTTCGCCCACATCTCGGGCTTCATCAGTGGCCTCTTCCTCTCCTTTGCCTTCCTGCCCTACATCAGCTTCGGCAAGTTTGACCTGTACCGCAAGCGCTGCCAGATCATCGTCTTTCAGGTGGTCTTCTTGGGCCTCCTGGCTGGCCTGGTAGTCCTTTTCTACTTCTATCCTGTGCGCTGTGAGTGGTGCGAGTTCCTCACCTGCATCCCCTTCACTGACAAGTTCTGTGAGAAGTATGAACTGGATGCCCAGCTCCAC---
>hg38
ATGAGTGAGGCCCGCAGGGACAGCACGAGCAGCCTGCAGCGCAAGAAGCCACCCTGGCTAAAGCTGGACATTCCCTCTGCGGTGCCCCTG------------------ACGGCAGAAGAGCCCAGCTTCCTGCAGCCCCTGAGGCGACAGGCTTTCCTGAGGAGTGTGAGTATGCCAGCCGAGACAGCCCACATCTCTTCACCCCACCATGAGCTCCGGCGGCCGGTGCTGCAACGCCAGACGTCCATCACACAGACCATCCGCAGGGGGACCGCCGACTGGTTTGGAGTGAGCAAGGACAGTGACAGCACCCAGAAATGGCAGCGCAAGAGCATCCGTCACTGCAGCCAGCGCTACGGGAAGCTGAAGCCCCAGGTCCTCCGGGAGCTGGACCTGCCCAGCCAGGACAACGTGTCGCTGACCAGCACCGAGACGCCACCCCCACTCTACGTGGGGCCATGCCAGCTGGGCATGCAGAAGATCATAGACCCCCTGGCCCGTGGCCGTGCCTTCCGTGTGGCAGATGACACTGCGGAAGGCCTGAGTGCCCCACACACTCCCGTCACGCCGGGTGCTGCCTCCCTCTGCTCCTTCTCCAGCTCCCGCTCAGGTTTCCACCGGCTCCCGCGGCGGCGCAAGCGAGAGTCGGTGGCCAAGATGAGCTTCCGGGCGGCCGCAGCGCTGATGAAAGGCCGCTCCGTTAGGGAT---GGCACCTTTCGCCGGGCACAGCGTCGAAGCTTCACTCCAGCTAGCTTTCTGGAGGAGGACACAACTGATTTCCCCGATGAGCTGGACACATCCTTC---TTTGCCCGGGAAGGTATCCTCCATGAAGAGCTGTCCACATACCCGGATGAAGTTTTCGAGTCCCCATCGGAGGCAGCGCTAAAGGACTGGGAGAAGGCACCGGAGCAGGCGGACCTCACCGGCGGGGCCCTGGACCGCAGCGAGCTTGAGCGCAGCCACCTGATGCTGCCCTTGGAGCGAGGCTGGCGGAAGCAGAAGGAGGGC---------GCCGCAGCC---CCGCAGCCCAAGGTGCGGCTCCGACAGGAGGTGGTGAGCACCGCGGGGCCGCGACGGGGCCAGCGTATCGCGGTGCCGGTGCGCAAGCTCTTCGCCCGGGAGAAGCGGCCGTATGGGCTGGGCATGGTGGGACGGCTCACCAACCGCACCTACCGCAAGCGCATCGACAGCTTCGTCAAGCGCCAGATCGAGGACATGGACGACCACAGGCCCTTCTTCACCTACTGGCTTACCTTCGTGCACTCGCTCGTCACCATCCTAGCCGTGTGCATCTATGGCATCGCGCCCGTGGGCTTCTCGCAGCATGAGACGGTGGACTCGGTGCTGCGGAACCGCGGGGTCTACGAGAACGTCAAGTACGTGCAGCAGGAGAACTTCTGGATCGGGCCCAGCTCGGAGGCCCTCATCCACCTGGGCGCCAAGTTTTCGCCCTGCATGCGCCAGGACCCGCAGGTGCACAGCTTCATTCGCTCGGCGCGCGAGCGCGAGAAGCACTCCGCCTGCTGCGTGCGCAACGACAGGTCGGGCTGCGTGCAGACCTCGGAGGAGGAGTGCTCGTCCACGCTGGCAGTGTGGGTGAAGTGGCCCATCCATCCCAGCGCCCCAGAGCTTGCGGGCCACAAGAGACAGTTTGGCTCTGTCTGCCACCAGGATCCCAGGGTGTGTGATGAGCCCTCCTCCGAAGACCCTCATGAGTGGCCAGAAGACATCACCAAGTGGCCGATCTGCACCAAAAACAGCGCTGGGAACCACACCAACCATCCCCACATGGACTGTGTCATCACAGGACGGCCCTGCTGCATTGGCACCAAGGGCAGGTGTGAGATCACCTCCCGGGAGTACTGTGACTTCATGAGGGGCTACTTCCATGAGGAGGCCACGCTCTGCTCTCAG---------------------------------GTGCACTGCATGGATGATGTGTGTGGGCTCCTGCCTTTTCTCAACCCCGAGGTGCCTGACCAGTTCTACCGCCTGTGGCTATCCCTCTTCCTGCACGCCGGGATCTTGCACTGCCTGGTGTCCATCTGCTTCCAGATGACTGTCCTGCGGGACCTGGAGAAGCTGGCAGGCTGGCACCGCATAGCCATCATCTACCTGCTGAGTGGTGTCACCGGCAACCTGGCCAGTGCCATCTTCCTGCCATACCGAGCAGAGGTGGGTCCTGCTGGCTCCCAGTTCGGCATCCTGGCCTGCCTCTTCGTGGAGCTCTTCCAGAGCTGGCAGATCCTGGCGCGGCCCTGGCGTGCCTTCTTCAAGCTGCTGGCTGTGGTGCTCTTCCTCTTCACCTTTGGGCTGCTGCCGTGGATTGACAACTTTGCCCACATCTCAGGGTTCATCAGTGGCCTCTTCCTCTCCTTCGCCTTCTTGCCCTACATCAGCTTTGGCAAGTTCGACCTGTACCGGAAACGCTGCCAGATCATCATCTTTCAGGTGGTCTTCCTGGGCCTCCTGGCTGGCCTGGTGGTCCTCTTCTACGTCTATCCTGTCCGCTGTGAGTGGTGTGAGTTCCTCACCTGCATCCCCTTCACTGACAAGTTCTGTGAGAAGTACGAACTGGACGCTCAGCTCCAC---
>gorGor5
ATGAGTGAGGCCCGCAGGGACAGCACGAGCAGCCTGCAGCGCAAGAAGCCACCCTGGCTAAAGCTGGACATTCCCTCTGCGGTGCCCCTG------------------ACGGCAGAAGAGCCCAGCTTCCTGCAGCCCCTGAGGCGACAGGCTTTCCTGAGGAGTGTGAGTATGCCAGCCGAGACAGCCCACATCTCTTCGCCGCACCATGAGCTCCGGCGGCCGGTGCTGCAACGCCAGACGTCCATCACACAGACCATCCGCAGGGGGACCGCCGACTGGTTTGGAGTGAGCAAGGACAGTGACAGCACCCAGAAATGGCAGCGCAAGAGCATCCGTCACTGCAGCCAGCGCTACGGGAAGCTGAAGCCCCAGGTCCTCCGGGAGCTGGACCTGCCCAGCCAGGACAACGTGTCGCTGACCAGCACCGAGACGCCACCCCCACTGTACGTGGGGCCGTGCCAGCTGGGCATGCAGAAGATCATAGACCCCCTGGCCCGTGGCCGTGCCTTCCGTGTGGCAGATGACACTGCGGAAGGCCTGAGTGCCCCACACACTCCCGTCACGCCGGGTGCTGCCTCCCTCTGCTCCTTCTCCAGCTCCCGCTCAGGTTTCCACCGGCTCCCGCGGCGGCGCAAGCGAGAGTCGGTGGCCAAGATGAGCTTCCGGGCGGCCGCAGCACTGATGAAAGGCCGCTCCGTCAGGGAT---GGCACCTTTCGCCGGGCACAGCGTCGAAGCTTCACTCCAGCTAGCTTTCTGGAGGAGGACACAACTGATTTCCCCGATGAGCTGGACACATCCTTC---TTTGCCCGGGAAGGTATCCTCCACGAAGAGCTGTCCACATACCCGGATGAAGTTTTCGAGTCCCCATCGGAGGCAGCGCTAAAGGACTGGGAGAAGGCACCGGAGCAGGCGGACCTCACCGGCGGGGCCCTGGACCGCAGCGAGCTTGAGCGCAGCCACCTGATGCTGCCCTTGGAGCGAGGCTGGCGGAAGCAGAAGGAGGGC---------GCCGCAGCC---CCGCAGCCCAAGGTGCGGCTCCGACAGGAGGTGGTGAGCACCGCGGGGCCGCGACGGGGCCAGCGTATCGCGGTGCCGGTGCGCAAGCTCTTCGCCCGGGAGAAGCGGCCGTATGGGCTGGGCATGGTGGGACGGCTCACCAACCGCACCTACCGCAAGCGCATCGACAGCTTCGTCAAGCGCCAGATCGAGGACATGGACGACCACAGGCCCTTCTTCACCTACTGGCTTACCTTCGTGCACTCGCTCGTCACCATTCTAGCCGTGTGCATCTATGGCATCGCGCCCGTGGGCTTCTCGCAGCATGAAACGGTGGACTCGGTGCTGCGGAACCGCGGGGTCTACGAGAACGTCAAGTACGTGCAGCAGGAGAACTTCTGGATCGGGCCCAGCTCGGAAGCCCTCATCCACCTGGGCGCCAAGTTTTCGCCCTGCATGCGCCAGGACCCGCAGGTGCACAGCTTCATTCGCTCAGCGCGCGAGCGCGAGAAGCACTCCGCCTGCTGCGTGCGCAACGACAGGTCGGGCTGCGTGCAGACCTCGGAGGAGGAGTGCTCGTCCACGCTGGCAGTGTGGGTGAAGTGGCCCATCCATCCCAGCGCCCCAGAGCTTGCGGGCCACAAGAGACAGTTTGGCTCTGTCTGCCACCAGGATCCCAGGGTGTGTGATGAGCCCTCCTCCGAAGACCCTCATGAGTGGCCAGAAGACATCACCAAGTGGCCGATCTGCACCAAAAACAGCGCCGGGAACCACACCAACCATCCCCACATGGACTGTGTCATCACAGGACGGCCCTGCTGCATTGGCACCAAGGGCAGGTGTGAGATCACCTCCAGGGAGTACTGTGACTTCATGAGGGGCTACTTCCATGAGGAGGCCACGCTCTGCTCTCAG---------------------------------GTGCACTGCATGGATGATGTGTGTGGGCTCCTGCCTTTCCTCAACCCCGAGGTGCCTGACCAGTTCTACCGCCTGTGGCTATCCCTCTTCCTGCACGCCGGGATCTTGCACTGCCTGGTGTCCATCTGCTTCCAGATGACTGTCCTGCGGGACCTGGAGAAGCTGGCAGGCTGGCACCGCATAGCCATCATCTACCTGCTGAGTGGTGTCACCGGCAACCTGGCCAGTGCCATCTTCCTGCCATACCGAGCAGAGGTGGGTCCTGCTGGTTCCCAGTTCGGCATCCTGGCCTGCCTCTTCGTGGAGCTCTTCCAGAGCTGGCAGATCCTGGCGCGGCCCTGGCGTGCCTTCTTCAAGCTGCTGGCTGTGGTGCTCTTCCTCTTCACCTTTGGGCTGCTGCCGTGGATTGACAACTTTGCCCACATCTCGGGGTTCATCAGTGGCCTCTTCCTCTCCTTCGCCTTCTTGCCCTACATCAGCTTTGGCAAGTTCGACCTGTACCGGAAACGCTGCCAGATCATCATCTTTCAGGTGGTCTTCCTGGGCCTCCTGGCTGGCCTGGTGGTCCTCTTCTACGTCTATCCTGTCCGCTGTGAGTGGTGTGAGTTCCTCACCTGCATCCCCTTCACTGACAAGTTCTGTGAGAAGTACGAACTGGACGCTCAGCTCCAC---
>panTro5
ATGAGTGAGGCCCGCAGGGACAGCACGAGCAGCCTGCAGCGCAAGAAGCCACCCTGGCTAAAGCTGGACATTCCCTCTGCGGTGCCCCTG------------------ACGGCAGAAGAGCCCAGCTTCCTGCAGCCCCTGAGGCGACAGGCTTTCCTGAGGAGTGTGAGTATGCCAGCCGAGACAGCCCACATCTCTTCGCCCCACCATGAGTTCCGGCGGCCGGTGCTGCAACGCCAGACGTCCATCACACAGACCATCCGCAGGGGGACCGCCGACTGGTTTGGAGTGAGTAAGGACAGTGACAGCACCCAGAAATGGCAGCGCAAGAGCATCCGTCACTGCAGCCAGCGCTACGGGAAGCTGAAGCCCCAGGTCCTCCGGGAGCTGGACCTGCCCAGCCAGGACAACGTGTCGCTGACCAGCACCGAGACGCCACCCCCACTCTACGTGGGGCCATGCCAGCTGGGCATGCAGAAGATCATAGACCCCCTGGCCCGTGGCCGTGCCTTCCGCGTGGCAGATGACACTGCGGAAGGCCTGAGCGCCCCACACACTCCCGTCACGCCGGGTGCTGCCTCCCTCTGCTCCTTCTCCAGCTCCCGCTCAGGTTTCCACCGGCTCCCGCGGCGACGCAAGCGAGAGTCGGTGGCCAAGATGAGCTTCCGGGCGGCCGCGGCACTGATGAAAGGCCGCTCCGTCAGGGAT---GGCACCTTTCGCCGGGCACAGCGTCGAAGCTTCACTCCAGCTAGCTTTCTGGAGGAGGACACAACTGATTTCCCCGATGAGCTGGACACATCCTTC---TTTGCCCGGGAAGGTATCCTCCATGAAGAGCTGTCCACATACCCAGATGAAGTTTTCGAGTCCCCATCGGAGGCAGCGCTAAAGGACTGGGAGAAGGCACCGGAGCAGGCGGACCTCACCGGCGGGGCCCTGGACCGTAGCGAGCTTGAGCGCAGCCACCTGATGCTGCCCTTGGAGCGAGGCTGGCGGAAGCAGAAGGAGGGC---------GCCGCAGCC---CCGCAGCCCAAGGTGCGGCTCCGACAGGAGGTGGTGAGCACCGCGGGGCCGCGACGGGGCCAGCGTATCGCGGTGCCGGTGCGCAAGCTCTTCGCCCGGGAGAAGCGGCCGTATGGGCTGGGCATGGTGGGACGGCTCACCAACCGCACCTACCGCAAGCGCATCGACAGCTTCGTCAAGCGCCAGATCGAGGACATGGACGACCACAGGCCCTTCTTCACCTACTGGCTTACCTTCGTGCACTCGCTCGTCACCATTCTAGCCGTGTGCATCTATGGCATCGCGCCCGTGGGCTTCTCGCAGCATGAAACGGTGGACTCGGTGCTGCGGAACCGCGGGGTCTACGAGAACGTCAAGTACGTGCAGCAGGAGAACTTCTGGATCGGGCCCAGCTCGGAGGCCCTCATCCACCTGGGCGCCAAGTTTTCGCCCTGCATGCGCCAGGACCCGCAGGTGCACAGCTTCATCCGCTCAGCGCGCGAGCGCGAGAAGCACTCCGCCTGCTGCGTGCGCAACGACAGGTCGGGCTGCGTGCAGACCTCGGAGGAGGAGTGCTCGTCCACGCTGGCAGTGTGGGTGAAGTGGCCCATCCATCCCAGCGCCCCAGAGCTTGCGGGCCACAAGAGACAGTTTGGCTCTGTCTGCCACCAGGATCCCAGGGTGTGTGATGAGCCCTCCTCCGAAGACCCTCATGAGTGGCCAGAAGACATCACCAAGTGGCCGATCTGCACCAAAAACAGCGCCGGAAACCACACCAACCATCCCCACATGGACTGTGTCATCACAGGACGGCCCTGCTGCATTGGCACCAAGGGCAGGTGTGAGATCACCTCCCGGGAGTACTGTGACTTCATGAGGGGCTACTTCCATGAGGAGGCCACGCTCTGCTCTCAG---------------------------------GTGCACTGCATGGATGATGTGTGTGGGCTCCTGCCTTTCCTCAACCCCGAGGTGCCTGACCAGTTCTACCGCCTGTGGCTATCCCTCTTCCTGCACGCCGGGATCTTGCACTGCCTGGTGTCCATCTGCTTCCAGATGACTGTCCTGCGGGACCTGGAGAAGCTGGCAGGCTGGCACCGCATAGCCATCATCTACCTGCTGAGTGGTGTCACCGGCAACCTGGCCAGTGCCATCTTCCTGCCATACCGAGCAGAGGTGGGTCCTGCTGGCTCCCAGTTTGGCATCCTGGCCTGCCTCTTCGTGGAGCTCTTCCAGAGCTGGCAGATCCTGGCGCGGCCCTGGCGTGCCTTCTTCAAGCTGCTGGCTGTGGTGCTCTTCCTCTTCACCTTTGGGCTGCTGCCGTGGATTGACAACTTTGCCCACATCTCGGGGTTCATCAGTGGCCTCTTCCTCTCCTTCGCCTTCTTGCCCTACATCAGCTTTGGCAAGTTCGACCTGTACCGGAAACGCTGCCAGATCATCATCTTTCAGGTGGTCTTCCTGGGCCTCCTGGCTGGCCTGGTGGTCCTCTTCTACGTCTATCCTGTCCGCTGTGAGTGGTGTGAGTTCCTCACCTGCATCCCCTTCACTGACAAGTTCTGTGAGAAGTACGAACTGGACGCTCAGCTCCAC---
>ponAbe2
ATGAGTGAGGCCCGCAGGGACAGCACCAGCAGTCTGCAGCGCAAGAAGCCACCCTGGCTAAAGCTGGACATTCCCTCTGCGGTGCCCCCG------------------ACAGCGGAAGAGCCCAGCTTCCTGCAGCCCCTGAGGCGACAGGCTTTCCTGAGGAGTGTGAGTATGCCAGCCGAGACAGCCCACATCTCTTCGCCCCACCATGAGCTCCGGCGGCCGGTGCTGCAGCGCCAGACGTCCATCACACAGACCATCCGCAGGGGGACCGCTGACTGGTTTGGAGTGAGCAAGGACAGTGACAGCACCCAGAAATGGCAGCGCAAGAGCATCCGTCACTGCAGCCAGCGCTACGGGAAGCTGAAGCCCCAGGTCCTCCGGGAGCTGGACCTGCCCAGCCAGGACAACGTGTCGCTGACCAGCACTGAGACGCCACCCCCACTCTATGTGGGGCCATGCCAGCTGGGCATGCAGAAGATCATAGACCCCCTGGCCCGTGGCCGCGCCTTCCGTGTGGCAGATGACATTGGGGAAGGCCTGAGTGCCCCACACACTCCCGTCACGCCAGGGGCTGCCTCCCTCTGCTCCTTCTCCAGCTCCCGCTCAGGTTTCCACCGGCTCCCGCGGCGGCGCAAGCGAGAGTCGGTGGCCAAGATGAGCTTCCGGGCGGCCGCAGCACTGATGAAAGGCCGCTCCGTGAGGGAT---GGCACCTTGCGCCGGGCACAGCGTCGAAGCTTCACTCCAGCTAGCTTTCTGGAGGAGGACACAACTGATTTCCCCGATGAGCTGGACACATCCTTC---TTTGCCCGGGAAGGTATCCTCCATGAAGAGCTGTCCACATACCCGGATGAAGTTTTCGAGTCCCCATCGGAGGCGGCGCTAAAGGACTGGGAGAAGGCACCGGAGCAGGCGGACCTCACCGGCGGGGCCCTGGACCGCAGCGAGCTTGAGCGCAGCCACCTGATGCTGCCCTTGGAGCGAGGCTGGCGGAAGCAGAAGGAGGGC---------GCCGCAGCC---CCGCAGCCCAAGGTGCGGCTCCGACAGGAGGTGGTGAGCACCGCGGGGCCGCGGCGGGGCCAGCGTATCGCGGTGCCCGTGCGCAAGCTCTTCGCCCGGGAGAAGCGGCCGTATGGGCTGGGCATGGTGGGACGGCTCACCAACCGCACCTACCGCAAGCGCATCGATAGCTTCGTCAAGCGCCAGATCGAGGACATGGACGACCACAGGCCCTTCTTCACCTACTGGCTTACCTTCGTGCACTCGCTCGTCACCATTCTAGCCGTGTGCATCTATGGCATCGCGCCCGTGGGCTTCTCGCAGCATGAAACGGTGGACTCGGTGCTTCGGAACCGCGGGGTCTACGAGAACGTCAAGTACGTGCAGCAGGAGAACTTCTGGATCGGGCCCAGCTCGGAGGCCCTCATCCACCTGGGCGCCAAGTTTTCGCCGTGCATGCGCCAGGACCCGCAGGTGCACAGCTTCATTCGCTCAGCGCGCGAGCGCGAGAAGCACTCCGCCTGCTGCGTGCGCAACGACAGGTCGGGCTGCGTGCAGACCTCGGAGGAGGAGTGCTCGTCCACGCTGGCAGTGTGGGTGAAGTGGCCCATCCATCCCAGCGCCCCAGAGCTTGCGGGCCACAAGAGACAGTTTGGCTCTGTCTGCCACCAGGATCCCAGGGTGTGTGATGAGCCCTCCTCCGAAGACCCTCATGAGTGGCCAGAAGACATCACCAAGTGGCCGATCTGCACCAAAAACAGCGCCGGAAACCACACCAACCATCCCCACATGGACTGTGTCATCACAGGACGGCCCTGCTGCATTGGCACCAAGGGCAGGTGTGAGATCACCTCCCGGGAGTACTGTGACTTCATGAGGGGTTACTTCCACGAGGAGGCCACACTCTGCTCTCAG---------------------------------GTGCACTGCATGGATGATGTGTGTGGACTCCTGCCTTTCCTCAACCCCGAGGTGCCTGACCAGTTCTACCGCCTGTGGCTATCCCTCTTCCTGCACGCCGGGATCCTGCACTGCCTGGTGTCCATCTGCTTCCAGATGACTGTCCTGCGGGACCTGGAGAAGCTGGCAGGCTGGCACCGCATAGCCATCATCTACTTGCTGAGTGGTGTCACCGGCAACCTGGCCAGTGCCATCTTCCTGCCATACCGAGCAGAGGTGGGTCCTGCTGGCTCCCAGTTTGGCATCCTGGCCTGCCTCTTCGTGGAGCTCTTCCAGAGCTGGCAGATCCTGGCGCGGCCCTGGCGTGCCTTCTTCAAGCTGCTGGCTGTGGTGCTCTTCCTCTTCACCTTTGGGCTGCTGCCGTGGATTGATAACTTTGCCCACATCTCGGGGTTCATCAGTGGCCTCTTCCTCTCCTTCGCCTTCTTGCCCTACATCAGCTTTGGCAAGTTCGACCTGTACCGGAAACGCTGCCAGATCATCATCTTTCAGGTGGTCTTCCTGGGCCTCCTGGCTGGCCTGGTGGTCCTCTTCTACTTCTATCCTGTCCGCTGTGAGTGGTGTGAGTTCCTCACCTGCATCCCCTTCACTGACAAGTTCTGCGAGAAGTACGAACTGGACGCTCAGCTCCAC---
>macFas5
ATGAGTGAGGCCCGCAGGGACAGCACGAGCAGCCTGCAGCGCAAGAAGCCACCGTGGCTAAAGCTGGACATTCCCTCTGCGGCGCCCCCG------------------ACAGCAGAAGAGCCCAGCTTTCTGCAGCCCCTGAGGCGACAGGCTTTCCTGAGGAGTGTGAGTATGCCAGCCGAGACAGCCCACATCTCTTCGCCCCACCATGAGCTCCGGCGGTCGGTGCTGCAGCGCCAGACGTCCATCACACAGACCATCCGCAGGGGGACCGCTGACTGGTTTGGAGTGAGCAAGGACAGTGACAGCACCCAGAAATGGCAGCGCAAGAGCATCCGTCACTGCAGCCAGCGCTACGGAAAGCTGAAGCCCCAGGTCCTCCGGGAGCTGGACCTGCCCAGCCAGGACAACGTGTCGCTGACCAGCACCGAGACGCCACCCCCACTCTATGTGGGGCCATGCCAGCTGGGCATGCAGAAGATCATAGACCCCCTGGCCCGTGGTCGGGCCTTCCGTGTGGCAGATGACACTGCAGAAGGCCTGAGTGCCCCTCACACTCCCGTCACACCGGGTGCTGCCTCCCTCTGCTCCTTCTCCAGCTCCCGCTCCGGTTTCCACCGGCTCCCGCGGCGGCGCAAGCGAGAGTCGGTGGCCAAGATGAGCTTCCGGGCGGCTGCAGCACTGATGAAAGGCCGCTCTGTTAGGGAT---GGCACCTTGCGCCGGGCACAGCGCCGAAGCTTCACTCCAGCTAGCTTTCTGGAGGAGGACACAACTGATTTCCCCGATGAGCTGGACACATCCTTC---TTTGCCCGGGAAGGTATCCTCCATGAAGAGCTCTCCACATACCCAGACGAAGTTTTTGAGTCCCCATCGGAGGCAGCACTAAAGGACTGGGAGAAGGCACCGGAGCAGGCGGACCTCACCGGCGGGGCCCTGGACCGCAGTGAGCTTGAGCGTAGCCATCTGATGCTGCCCCTGGAGCGAGGCTGGCGGAAGCAGAAGGAGGGC---------GCCGCAGCT---CCGCAGCCCAAGGTGCGGCTCCGACAGGAGGTGGTGAGCACCGCCGGGCCGCGGCGGGGCCAGCGCATCGCGGTGCCGGTGCGCAAGCTCTTCGCCCGGGAGAAGCGGCCATATGGGCTGGGCATGGTGGGACGGCTCACCAACCGCACCTACCGCAAGCGCATCGACAGCTTTGTCAAGCGCCAGATCGAGGACATGGACGACCACAGGCCCTTCTTCACCTACTGGCTTACCTTCGTGCACTCGCTCGTCACCATTCTAGCCGTGTGCATCTATGGCATCGCGCCAGTGGGCTTCTCGCAGCATGAAACGGTGGACTCGGTGCTGCGGAACCGCGGGGTCTACGAGAACGTCAAGTACGTGCAGCAGGAGAACTTCTGGATCGGGCCCAGCTCGGAGGCCCTCATCCACCTGGGCGCCAAGTTTTCGCCCTGCATGCGCCAGGACCCGCAGGTGCACAGCTTCATTCGCTCAGCTCGTGAGCGCGAGAAGCACTCGGCCTGCTGCGTGCGCAACGACAGGTCGGGCTGCGTACAAACCTCGGAGGAGGAGTGCTCGTCCACGCTGGCAGTGTGGGTGAAGTGGCCCATCCATCCCAGCGCCCCAGAGCTTGCCGGCCACAAGAGACAGTTTGGCTCTGTCTGCCACCAGGATCCCAGGGTATGTGATGAGCCCTCCTCTGAAGACCCCCATGAGTGGCCAGAAGATATCACCAAGTGGCCGATCTGCACCAAAAACAGCGCCGGGAACCACACTAACCATCCCCATATGGACTGTGTCATCACAGGACGGCCCTGCTGCATTGGCACCAAGGGCAGGTGTGAGATCACCTCCCGGGAGTACTGTGACTTCATGAGGGGCTACTTCCATGAGGAGGCCACGCTATGCTCTCAG---------------------------------GTGCACTGCATGGATGATGTGTGTGGGCTCCTGCCTTTCCTCAACCCCGAGGTGCCTGACCAGTTCTACCGCCTGTGGCTGTCCCTCTTCCTGCACGCCGGGATCCTGCACTGCCTGGTGTCCATCTGCTTCCAGATGACCGTCCTGCGGGACCTGGAGAAGCTGGCAGGCTGGCACCGCATAGCCATCATCTACCTGCTGAGTGGTGTCACCGGCAACCTGGCCAGTGCCATCTTCCTGCCGTACCGAGCAGAGGTGGGTCCGGCTGGCTCCCAGTTTGGCATCCTGGCCTGCCTCTTTGTGGAGCTCTTCCAGAGCTGGCAGATCCTGGCGCGGCCCTGGCGTGCCTTCTTCAAGCTGCTGGCTGTGGTGCTCTTCCTCTTCACCTTTGGACTGCTGCCCTGGATCGACAACTTTGCCCACATCTCAGGGTTCATCAGTGGCCTCTTCCTCTCCTTCGCCTTCTTGCCCTATATCAGCTTTGGCAAGTTCGACCTGTACCGGAAACGCTGCCAGATCATCATCTTTCAGGTGGTCTTCCTGGGCCTCCTGGCTGGCCTGGTGGTCCTCTTCTACTTCTATCCTGTCCGCTGTGAGTGGTGCGAGTTCCTCACTTGCATCCCCTTCACTGACAAGTTCTGCGAGAAGTACGAACTGGACGCTCAGCTCCAC---
>saiBol1
ATGAGTGGG---------GACAGCACGAGTAGCCTGCAGCGCAAGAAGCCGCCCTGGCTAAAGCTGGACATTCCCTCTGCAGCGCCCCCG------------------ACAGCAGAAGAGCCCAGCTTCCTGCAGCCCCTGAGGCGACAGGTTTTCCTGAGGAGTGTGAGTATGCCAGCTGAGACAGCCCACATCTCTTCACCCCACTGTGAGCTCCGGCGGCCGGGGCTGCAGCGCCAGACGTCCATCACACAGACCATCCGCAGGGGGGCCGCTGACTGGTTTGGAGTGAGCAAGGAGAGTGACAGCACCCAGAAATGGCAGCGCAAGAGCATCCGTCACTGCAGCCAGCGCTATGGGAAGCTGAAGCCCCAGGTCCTCCGGGAGCTGGACCTGCCCAGCCAGGACAACGTGTCGCTGACCAGCACCGAGACACCACCCCCACTCTATGTGGGGCCATGCCAGCTGGGAATGCAGAAGATCATAGATCCCCTGGCGCGTGGCCGGGCCTTCCGGGTGGCAGATGATACTGCGGAAGGCCTGAGTGCCCCGCACACTCCTGTCACGCCAGGTGCTGCCTCCCTCTGCTCCTTCTCCAGCTCCCGCTCAGGTTTCCACCGGCTCCCGCGGCGGCGCAAGCGAGAGTCGGTGGCTAAGATGAGCTTCCGGGCAGCCGCGGCACTGATGAAAGGCCGCTCTGTTAGGGAT---GGCACCTTGCGCCGGGCACAGCGTCGAAGCTTCACTCCCGCCAGCTTTCTGGAGGAGGACACGACTGATTTCCCTGATGAGCTGGACACGTCCTTC---TTTGCCCGGGAAGGTATCCTCCATGAAGAGCTGTCCACCTACCCGGACGAAGTTTTTGAGTCCCCATCAGAGGCAGCACTCAAGGACTGGGAGAAGGCGCCGGAGCAGGCGGACCTCACGGGCGGGGCCCTGGACCGCAGTGAGCTTGAGCGCAGCCACCTGATGCTGCCCCTGGAGCGAGGCTGGCGGAAGCAGAAGGAGGGC---------GCCGCAGCC---CCGCAGCCCAAGGTGCGGCTCCGACAGGAGGTGGTGAGCAGCGCGGGGCCGCGGCGGGGCCAGCGCATCGCGGTGCCGGTGCGCAAGCTCTTCGCCCGGGAGAAGCGGCCGTATGGGCTGGGCATGGTGGGACGCCTCACCAACCGCACCTACCGCAAGCGCATCGACAGCTTCGTCAAGCGCCAGATTGAGGACATGGACGACCACAGGCCCTTCTTCACCTACTGGCTCACCTTCGTGCACTCGCTCGTCACCATTCTGGCCGTGTGCATCTACGGCATCGCCCCCGTGGGCTTCTCGCAGCATGAAACGGTGGACTCGGTGCTGCGGAACCGCGGGGTCTACGAGAACGTCAAGTACGTGCAGCAGGAGAACTTCTGGATTGGTCCTAGCTCGGAGGCCCTCATCCACCTGGGCGCCAAGTTTTCGCCCTGCATGCGCCAGGACCCGCAGGTGCACAGCTTCATTCGGGCAGCGCGCGAGCGCGAGAAGCACTCGGCCTGCTGCGTGCGCAACGACAGGTCGGGCTGCGTGCAGACCTCGGAGGAGGAGTGCTCGTCCACGCTGGCAGTGTGGGTGAAGTGGCCCGTCCATCCCAGTGCCCCAGAGCTTGCCGGCCACAAGAGACAGTTTGGTTCTGTCTGCCACCAGGATCCCAGGGTGTGTGATGAGCCCTCCTCTGAAGACCCCCATGAGTGGCCAGAAGACATCACCAGGTGGCCGATCTGCACCAAAAACAGTGCCGGGAACCACACCAACCATCCGCATATGGACTGTGTCATCACAGGGCGGCCTTGCTGCATCGGCACCAAGGGCAGGTGTGAGATCACCTCCCGGGAGTACTGTGACTTCATGAGGGGCTACTTCCATGAGGAGGCCACGCTCTGCTCTCAG---------------------------------GTGCACTGCATGGATGATGTGTGTGGGCTCCTGCCTTTCCTCAACCCTGAGGTGCCTGACCAGTTCTACCGCCTGTGGCTGTCCCTCTTCCTGCACGCCGGGATCCTGCACTGCCTGGTGTCCATCTGCTTCCAGATGACCGTCCTGCGGGACCTGGAGAAGCTGGCAGGCTGGCACCGCATAGCCATCATCTACCTGCTGAGTGGTGTCACTGGCAACCTGGCCAGTGCCATCTTCCTGCCGTACCGAGCAGAGGTGGGTCCAGCTGGCTCCCAGTTTGGCATCCTGGCCTGCCTCTTTGTGGAGCTCTTCCAGAGCTGGCAGATCCTGGCACGGCCCTGGCGTGCCTTCTTCAAGCTGCTGGCTGTGGTGCTCTTCCTCTTCACCTTCGGGCTGCTGCCCTGGATCGACAACTTTGCCCACATCTCGGGGTTCATCAGTGGCCTCTTCCTCTCCTTCGCCTTCTTGCCCTACATCAGCTTCGGCAAGTTCGACTTGTACCGGAAACGCTGCCAGATCATCGTCTTTCAGGTGGTCTTCCTGGGCCTCCTGGCTGGCCTGGTGGTCCTCTTCTACGTCTATCCTGTCCGCTGCGAGTGGTGCGAGTTCCTCACCTGCATCCCCTTCACTGACAAGTTCTGTGAGAAGTACGAACTGGATGCTCAGCTCCAC---
>otoGar3
ATGAGTGAGGCTCGCAGAGACAGCACGAGCAGTCTGCAGCGCAAGAAGCCCCCCTGGCTGAAGCTAGACATCCCGGCTGCAGCACCCCCA------------------GCAGCAGAGGAGCCCGGCTTCCTGCAGCCCCTGAGGCGCCAGGCTTTCCTGCGGAGTGTGAGCATGCCAGCTGAGACAGTCCATGTCCCTTCACCCCACCCTGAGCCCCGGAGGCCCGTGCTGCAGCGCCAGACATCCATCACACAGACCATTCGCAGGGGGACAGCTGACTGGTTTGGAGTGAGCAAGGACAGCGACAGCACCCAGAAATGGCAACGCAAGAGCATCCGTCACTGCAGCCAGCGCTATGGGAAACTGAAGCCCCAAGTCATCCGGGAATTGGACCTGCCTAGCCAGGACAATGTGTCGCTGACCAGCACTGAGACACCACCCCCACTATATGTGGGGCCATGCCAGCTGGGCATGCAGAAGATCATAGACCCCCTAGCCCGTGGTCGGGCCTTCCGGGTGGCAGATGATGCTGTGGATGGCCTGAGTGCCCCGCACACGCCCATCACGCCAGGTGCTGCCTCCCTCTGCTCCTTCTCCAGCTCCCGTTCAGGTTTCAACCGGCTCCCGCGGCGGCGCAAGCGTGAGTCGGTGGCCAAGATGAGCTTCCGGGCAGCAGCAGCACTGGTGAAGGGCCGCTCGATTAGGGAT---GGCACCTTGCGCCGGGCTCAGCGCCGAAGCTTTACTCCGGCCAGCTTTCTGGAGGAGGACACAGCTGATTTCCCAGATGAGTTGGATACATCCTTC---TTTGCCCGGGAAGGTATCCTCCACGAGGAGCTGTCCACGTACCCAGATGAAGTGTTTGAGTCCCCCTCAGAAGCAGCGCTCAAGGACTGGGAGAAAGCCCCAGAGCAGGCAGACCTCACCGGTGGGGCCCTAGACCGCAGTGAGCTTGAGCGCAGCCACCTGATGCTGCCCCTGGAGCGTGGCTGGCGGAAGCAGAAGGAAGGC------AGTGCAGCAGCC---TCACAGCCCAAGGTGCGGCTTCGGCAGGAGGTAGTGAGCACCGCGGGGCCCCGCCGGGGCCAGCGCATCGCGGTGCCTGTGCGCAAACTTTTCGCCAGAGAGAAGCGGCCGTATGGGCTGGGCATGGTGGGACGGCTCACTAACCGCACCTACCGCAAGCGCATAGACAGCTATGTCAAGCGCCAGATAGAGGACATGGATGACCACAGGCCCTTCTTCACCTACTGGCTCACCTTCGTGCACTCACTGGTCACCATTCTAGCCGTGTGCATCTATGGCATCGCGCCCGTGGGCTTCTCACAGCATGAGACGGTGGATTCGGTGCTGCGGAACCGCGGGGTCTATGAGAACGTAAAGTATGTGCAGCAGGAGAACTTCTGGATCGGGCCCAGCTCGGAGGCCCTCATTCATCTGGGCGCCAAGTTTTCACCTTGCATGCGCCAGGACCCGCAGGTGCACAGCTTCATCCATGCGGCCCGTGAGCGGGAAAAGCACTCGGCCTGCTGCGTGCGGAATGACAGGTCGGGCTGCGTTCAGACCTCGGAGGAGGAGTGCTCGTCCACCCTGGCAGTGTGGGTGAAGTGGCCCATCCATCCTAGCGCCCCAGACTTTGCAGGCCAAAAGAGACAGTTTGGCTCTGTCTGCCACCAGGATCCCAGGGTGTGTGATGAACCCTCCTCTGAAGATCCCCATGAGTGGCCAGAAGACATCACCAAGTGGCCAATCTGCACCAAAAACAGTGCTGGAAACCACACCAACCATCCCCACATGGATTGTGTCATAACAGGCCGGCCCTGCTGCATTGGCACCAAGGGCAGGTGTGAGATCACCTCCCGGGAATACTGTGACTTCATGAGGGGCTACTTCCATGAGGAGGCCACACTCTGCTCTCAG---------------------------------GTGCACTGCATGGATGATGTGTGTGGGCTCCTGCCTTTCCTCAACCCGGAGGTGCCTGACCAGTTCTACCGCCTGTGGCTGTCCCTTTTCCTGCACGCTGGGATCCTGCACTGCCTGGTGTCCGTTTGCTTCCAGATGACCGTCCTGCGGGACCTGGAAAAGCTGGCAGGCTGGCACCGAATAGCCATCATCTACCTGTTGAGTGGTGTCACTGGCAACTTGGCCAGTGCCATTTTCTTGCCATACCGGGCAGAGGTGGGCCCAGCGGGCTCGCAGTTTGGCATCCTGGCCTGCCTCTTTGTGGAGCTCTTTCAGAGCTGGCAGATTCTGGTGCGGCCCTGGCGTGCCTTCTTCAAGCTTCTCGCCGTGGTGCTCTTCCTCTTCACCTTTGGGCTGCTGCCCTGGATCGACAACTTTGCCCACATCTCAGGCTTCATCAGTGGCCTCTTCCTCTCCTTTGCCTTCCTGCCCTACATTAGCTTTGGCAAGTTTGACCTGTACCGTAAGCGCTGCCAGATCATCATCTTTCAGGTGGTCTTCCTGGGACTCCTAGCTGGACTGGTGGTCCTCTTCTACTTCTATCCTGTCCGCTGTGAGTGGTGTGAGTTCCTCACCTGCATCCCCTTCACTGACAAGTTCTGTGAGAAGTATGAACTGGACGCTCAGCTCCAT---
>micMur3
ATGAGTGAGGCCCGCAGAGACAGCACGAGCAGTCTGCAGCGCAAGAAGCCTCCCTGGCTGAAGCTGGACATCCCAGCTGTGGTGCCCCCG------------------GCTGCAGAGGAGCCCAGCTTCCTGCAGCCCCTGAGGCGCCAGGCTTTCCTGCGGAGTGTGAGTATGCCAGCGGAGACAGCCCGCGTCCCTTCGCCCCACCCTGAGCCCCGGCGGCCAGTGCTGCAGCGCCAGACGTCCATCACACAGACCATTCGCAGGGGGACAGCTGACTGGTTTGGAGTGAGCAAGGACAGTGACAGCACCCAGAAGTGGCAGCGCAAGAGCATCCGTCACTGCAGCCAGCGCTATGGGAAGCTGAAGCCCCAAGTCATCCGGGAACTGGACCTGCCCAGCCAGGACAATGTGTCGCTGACCAGCACCGAGACGCCGCCCCCACTGTATGTGGGGCCTTGCCAGCTGGGCATGCAGAAGATTATAGACCCCCTGGCCCGAGGCCGGGCCTTCAGGGTGGCCGATGACGCTGTGGATGGCCTGAGTGCCCCGCACACTCCCATCACGCCAGGTGCTGCCTCCCTCTGCTCCTTCTCCAGCTCCCGCTCAGGTTTCAACCGGCTCCCGCGGCGGCGCAAGCGTGAGTCGGTGGCCAAGATGAGCTTCCGGGCAGCAGCGGCGCTGGTGAAGGGCCGCTCGGTTAGGGAT---GGCACATTGCGCCGGGTGCAGCGCCGAAGCTTCACTCCTGCCAGCTTTCTGGAGGAAGACACAGCTGACTTCCCCGATGAGCTGGACACGTCCTTC---TTTGCCCGGGAAGGTATCCTCCACGAGGAGCTGTCCACATACCCAGACGAAGTTTTTGAGTCGCCATCAGAGGCAGCGCTCAAGGACTGGGAGAAAGCCCCGGAGCAGGCGGACCTCACTGGGGGGGCCCTAGACCGCAGCGAGCTGGAACGCAGCCACCTGATGCTGCCCCTGGAGCGTGGCTGGCGGAAGCAGAAGGAGGGT---------GCCGCAGCC---CCACAGCCCAAGGTGCGGCTTCGGCAGGAGGTGGTGAGCACCACCGGGCAGCGACGGGGCCAGCGCATCGCAGTGCCAGTGCGCAAGCTTTTCGCCAGGGAGAAGCGGCCGTATGGGCTGGGCATGGTGGGACGGCTCACCAACCGCACCTACCGCAAGCGCATCGACAGCTACGTCAAGCGCCAGATTGAGGACATGGATGATCACAGGCCCTTCTTCACCTACTGGCTCACCTTCGTGCACTCGCTCGTCACCATTCTAGCCGTGTGCATCTATGGCATCGCGCCTGTGGGCTTCTCGCAGCATGAGACGGTGGACTCGGTGCTGCGGAACCGCGGCGTCTACGAGAACGTCAAGTACGTGCAGCAGGAGAACTTCTGGATCGGGCCCAGCTCGGAGGCCCTCATTCATCTGGGCGCCAAGTTCTCGCCCTGCATGCGCCAGGACCCGCAGGTGCACAGCTTCATCCATGCGGCGCGCGAGCGCGAAAAGCACTCAGCCTGCTGCGTGCGCAACGACAGGTCGGGCTGCGTGCAGACGTCGGAGGAGGAGTGCTCGTCCACCCTGGCAGTGTGGGTGAAGTGGCCCATCCATCCCAGTGCGCCAGACCTTGCAGGCCACAAGAGGCAGTTTGGCTCCGTCTGCCACCAGGATCCCAGGGTTTGTGATGAACCCTCATCCGAAGACCCCCACGAGTGGCCAGAAGACATCACCAAATGGCCGATCTGCACCAAAAACAGCGCTGGGAACCACACCAACCATCCCCACATGGACTGTGTCATAACAGGCCGGCCCTGCTGCATTGGCACCAAGGGCAGGTGTGAGATCACCTCCCGTGAGTACTGTGACTTCATGAGGGGCTACTTCCATGAGGAGGCCACACTTTGCTCTCAGCCACTGTGGGTCCTGATGGGCCACTCTGCACAGGTGCACTGCATGGATGACGTGTGTGGGCTCCTGCCTTTCCTCAACCCTGAGGTGCCTGACCAGTTCTACCGCCTGTGGCTATCCCTCTTTCTGCACGCCGGGATCCTGCACTGCCTGGTGTCCATCTGCTTCCAGATGACCGTCTTGCGGGACCTGGAGAAGCTGGCAGGTTGGCACCGCATAGCCATCATCTACCTGTTGAGCGGTGTCACTGGCAACCTGGCCAGTGCCATTTTCTTGCCATACCGGGCAGAGGTGGGCCCTGCCGGCTCGCAGTTTGGCATCCTGGCCTGCCTCTTTGTGGAGCTCTTCCAGAGCTGGCAGATCCTGGCGCGGCCCTGGCGTGCCTTCTTCAAGCTGCTTGCTGTGGTGCTCTTCCTCTTCACCTTTGGGCTGCTGCCCTGGATTGACAACTTTGCCCACATCTCGGGCTTCATCAGTGGCCTCTTCCTCTCCTTTGCCTTCCTGCCCTACATCAGCTTTGGCAAGTTCGACCTGTACCGCAAGCGCTGCCAGATCATCATCTTTCAGGTGGTCTTCCTGGGCCTCCTAGCTGGCCTGGTGGTCCTCTTCTACTTCTATCCTGTCCGCTGTGAGTGGTGTGAGTTCCTGACCTGCATCCCCTTCACCGACAAGTTCTGTGAGAAGTACGAACTGGATGCTCAGCTCCAC---
>micOch1
ATGAGCGAGGCCCGAAGAGACAGTACTAGCAGCCTGCAGCGCAAGAAGCCCCCTTGGCTCAAGCTGGACATCCCAGCCGTGGCGCCCCCA------------------GCAGCAGAAGATCCCAGCTTCCTGCAGCCCCTGCGGCGGCAGGCTTTCTTGCGGAGTGTGAGTATGCCAGCTGAGACAGCCCGTGTCCCATCACCCCACCATGAGCCCCGGCGGCTGGTGTTACAGCGTCAGACATCCATCACGCAGACCATCCGCAGGGGGACAGCGGACTGGTTCGGAGTGAGCAAGGACAGTGACAGCACCCAGAAATGGCAGCGCAAGAGCATCCGTCACTGCAGCCAGCGGTACGGGAAGCTAAAACCACAGGTCATTCGGGAGCTGGACCTGCCCAGCCAGGACAATGTGTCGCTGACCAGCACCGAGACGCCACCGCCGCTCTATGTGGGACCATGCCAGTTGGGCATGCAGAAGATCATAGACCCTCTGGCCCGTGGCCGGGCCTTCCGCATGGCTGATGACACTGCCGATGGCCTGAGCGCCCCCCACACTCCAGTCACACCAGGTGCCGCCTCCCTCTGCTCCTTCTCCAGCTCCCGCTCAGGTTTCAATCGACTCCCTCGGCGGCGCAAACGTGAATCAGTGGCCAAGATGAGCTTCCGGGCTGCTGCGGCACTGGTGAAGGGTCGGTCTATTAGGGAT---GGCACTTTACGGAGGGGACAGCGTCGAAGCTTTACCCCGGCCAGCTTCCTGGAGGAAGACATGGTGGACTTCCCTGATGAGCTGGATACGTCTTTC---TTCGCCCGGGAAGGTGTCCTCCATGAGGAGCTGTCCACATACCCAGATGAGGTGTTTGAGTCCCCATCAGAGGCAGCGCTCAAGGACTGGGAGAAAGCCCCAGAGCAGGCCGACCTCACGGGCGGGGCCCTGGACCGCAGCGAGCTTGAGCGAAGCCACTTGATGCTGCCCCTGGAGCGAGGCTGGCGGAAGCAGAAGGAGGGT------AGCTCGTTAGCC---CCACAGCCCAAGGTGCGGCTTCGCCAGGAGGTGGTCAGTGCGGCTGGACCCAGGAGGGGTCAGCGCATTGCTGTACCAGTACGCAAGCTCTTCGCCCGGGAAAAGCGGCCCTATGGTTTGGGAATGGTGGGAAGGCTCACCAACCGCACCTACCGGAAACGTATTGACAGCTATGTCAAGCGGCAGATAGAGGACATGGATGATCACAGGCCCTTCTTCACTTACTGGCTCACCTTTGTGCACTCACTGGTCACCATTCTGGCTGTGTGCATCTACGGTATTGCGCCTGTGGGCTTCTCGCAGCACGAGACAGTGGACTCGGTACTAAGGAAACGGGGCGTCTATGAGAATGTCAAATACGTTCAGCAGGAGAACTTCTGGATCGGCCCCAGCTCGGAGGCCCTCATTCACCTGGGGGCCAAGTTTTCACCCTGCATGCGCCAGGACCCACAGGTGCACAGCTTCATCCTTGCTGCCCGGGAGCGTGAGAAGCACTCAGCTTGCTGTGTACGCAATGACCGCTCTGGCTGCGTGCAGACTTCGAAGGAGGAGTGCTCGTCTACGCTGGCAGTGTGGGTGAAGTGGCCCACTCATCCCAGTGCTCCAGACCTTGCAGGCAACAAGAGGCAGTTTGGTTCTGTCTGCCACCAGGACCCCAGGGTGTGTGACGAGCCTTCCTCTGAGGATCCTCATGAGTGGCCAGAAGATATCACCAAGTGGCCGATCTGCACCAAAAACAGTGCTGGGAACCACACTAACCACCCTCATATGGACTGTGTCATAACAGGCCGGCCCTGCTGCATCGGCACCAAAGGCAGGTGTGAAATCACCTCCCGGGAGTACTGTGACTTCATGAGGGGCTACTTCCACGAGGAGGCCACACTCTGCTCTCAG---------------------------------GTGCACTGCATGGACGACGTCTGTGGCCTCCTGCCTTTCCTCAATCCCGAGGTGCCTGACCAGTTCTACCGCCTGTGGCTGTCCCTCTTCCTGCACGCTGGGATCCTGCATTGTTTGGTATCCGTCTGCTTCCAGATGACAGTTCTGCGGGACCTGGAGAAGCTGGCAGGCTGGCACCGCATAGCCATCATTTACCTGCTGAGTGGTATCACAGGCAACCTAGCCAGTGCCATCTTCCTGCCATACCGGGCAGAGGTAGGTCCGGCTGGCTCGCAGTTTGGTATCTTGGCCTGCCTCTTCGTGGAGCTGTTCCAGAGCTGGCAGATCCTGGCTCGACCCTGGCGTGCCTTCTTCAAGCTCTTGGCCGTGGTGCTCTTCCTCTTTGCCTTTGGCCTGCTGCCCTGGATCGACAACTTCGCCCATATCTCAGGCTTCATCAGTGGCCTTTTCCTTTCCTTTGCCTTCTTGCCGTACATCAGCTTTGGCAAGTTTGACCTGTACCGCAAGCGCTGCCAGATCATCGTTTTCCAGGCGGTCTTCCTGGGCCTGCTGGCTGGCCTGGTGGTACTCTTCTACTTCTACCCGGTCCGCTGTGAGTGGTGCGAGTTTCTCACCTGCATCCCTTTCACCGACAAGTTCTGTGAGAAGTACGAACTGGATGCTCAGCTCCAC---
>criGri1
ATGAGTGAGGCCCGAAGAGATAGTACTAGCAGTCTGCAACGCAAGAAGCCCCCGTGGCTCAAATTGGACATCCCAGCTGTGGCGCCCCCA------------------GCACCAGAAGAGCCTAGCTTTTTGCAGCCTCTGCGGCGTCAGGCTTTTTTGCGGAGTGTGAGTATGCCAGCTGAGACAGCCCGTGTCCCATCACCCCACCATGAGTCTCGGCGGCTGGTACTCCAGCGTCAAACGTCCATCACACAGACCATCCGCAGGGGGACAGCAGACTGGTTTGGAGTGAGCAAGGACAGTGACAGCACCCAGAAGTGGCAGCGCAAGAGCATCCGTCACTGCAGCCAGCGGTATGGGAAGCTAAAACCTCAGGTCATTCGGGAACTGGACCTGCCCAGCCAGGACAACGTGTCGCTGACCAGCACTGAGACTCCACCTCCACTCTATGTGGGGCCATGCCAGCTGGGCATGCAGAAGATCATAGACCCTCTGGCCCGTGGCCGGGCCTTCCGCATGGCTGATGACACCGCTGATGGTCTGAGTGCTCCCCACACCCCTGTCACACCGGGTGCTGCCTCCCTCTGCTCCTTCTCTAGCTCCCGCTCAGGTTTTAATCGGCTCCCTAGGCGGCGCAAACGTGAATCAGTGGCCAAGATGAGCTTCCGGGCTGCTGCAGCGCTGGTGAAGGGTCGGTCTATTAGGGAT---GGCACTTTACGAAGGGGACAGCGTCGAAGCTTTACGCCTGCCAGCTTCCTGGAGGAAGACATGGTGGACTTCCCTGATGAGTTGGATACGTCTTTC---TTCGCCCGGGAAGGTGTCCTCCATGAGGAGCTGTCCACATACCCAGATGAGGTGTTTGAGTCCCCATCAGAGGCAGCGCTGAAGGACTGGGAGAAAGCCCCAGAGCAGGCCGACCTCACGGGTGGGGCCCTGGACCGCAGTGAACTTGAACGAAGCCACTTGATGCTGCCCCTGGAGCGAGGCTGGCGGAAGCAGAAGGAGGGC------AGCACATTAGCC---CCGCAGCCCAAGGTGCGGCTTCGCCAGGAGGTAGTCAGTGCGGCTGGACCCAGGAGGGGTCAGCGCATCGCTGTGCCAGTACGAAAGCTCTTCGCCCGGGAAAAGCGGCCCTATGGTTTGGGGATGGTGGGAAGGCTCACCAACCGCACCTACCGGAAACGTATTGACAGCTATGTCAAGCGGCAGATCGAGGACATGGATGACCACAGGCCCTTCTTCACTTACTGGCTCACCTTCGTGCACTCACTGGTCACCATTCTGGCTGTGTGCATCTATGGTATTGCTCCTGTGGGCTTCTCGCAGCATGAGACAGTGGACTCG---------------------------------------------------------------------------GAGGCCCTCATTCACCTGGGTGCCAAGTTTTCACCCTGTATGCGCCAGGACCCACAGGTGCACAGCTTCATCCTTGCTGCCCGGGAGCGTGAAAAGCACTCAGCTTGCTGTGTACGCAATGACCGGTCTGGCTGTGTGCAGACTTCGAAGGAGGAGTGCTCGTCTACGTTGGCAGTATGGGTGAAGTGGCCCATTCATCCCAGTGCCCCAGACCTTGCAGGCAACAAGAGGCAGTTTGGTTCTGTCTGCCACCAGGACCCCAGGGTATGTGACGAGCCTTCCTCCGAGGACCCTCATGAGTGGCCAGAAGATATCACCAAGTGGCCGATCTGCACCAAAAACAGTGCTGGGAACCACACTAACCACCCTCATATGGACTGTGTCATCACGGGCCGGCCCTGCTGCATCGGCACCAAAGGCAGGTGTGAGATCACTTCCCGGGAGTACTGTGACTTCATGAGGGGCTACTTCCATGAGGAGGCCACACTCTGCTCTCAG---------------------------------GTGCACTGCATGGATGACGTCTGTGGCCTCCTGCCTTTCCTCAATCCCGAGGTGCCTGACCAGTTCTACCGCCTGTGGCTGTCCCTCTTCCTGCACGCTGGGATCCTGCATTGTTTGGTATCCGTCTGCTTCCAGATGACAGTCCTGCGGGACCTGGAGAAGCTGGCAGGCTGGCACCGCATAGCCATCATTTACCTGCTGAGTGGTGTCACAGGCAACCTAGCCAGTGCCATCTTCCTGCCATACCGGGCGGAGGTAGGTCCCGCTGGCTCACAGTTTGGTATCTTGGCCTGCCTCTTTGTGGAGCTGTTCCAGAGCTGGCAGATCCTGGCTCGACCCTGGCGTGCCTTCTTCAAGCTCTTGGCCGTGGTGCTTTTCCTCTTTGCCTTTGGCCTGCTGCCCTGGATCGACAACTTCGCCCACATCTCAGGCTTCATCAGTGGCCTCTTCCTTTCCTTTGCCTTCTTGCCTTACATCAGCTTTGGCAAGTTTGACCTGTACCGCAAGCGTTGCCAGATCATCATCTTCCAGGCCGTCTTCCTGGGGCTGCTAGCTGGCCTGGTGGTTCTCTTCTACGTCTACCCAGTCCGCTGTGAGTGGTGTGAGTTTCTCACCTGCATCCCCTTCACCGACAAGTTCTGTGAGAAGTACGAGCTGGATGCTCAGCTCCAC---
>mm10
ATGAGTGAAGCCAGGAGAGACAGTACTAGCAGCCTGCAACGCAAGAAACCCCCATGGCTCAAGTTGGACATCCCAGCCGCGGTGCCCCCG------------------GCAGCAGAGGAGCCCAGCTTCCTGCAGCCCCTGCGGCGACAGGCTTTCTTGCGGAGTGTGAGTATGCCAGCTGAGACAGCCCGGGTCCCATCACCCCACCATGAGCCTCGCCGGCTGGTGCTGCAGCGTCAGACATCCATCACACAGACCATCCGCAGGGGGACAGCAGACTGGTTTGGAGTGAGCAAGGACAGTGACAGCACCCAGAAGTGGCAGCGCAAGAGCATCCGTCACTGCAGCCAGCGGTATGGGAAGCTAAAGCCGCAGGTCATCCGGGAGCTGGACCTGCCCAGCCAGGACAATGTGTCCCTAACCAGCACCGAGACACCACCTCCCCTCTACGTGGGGCCATGCCAGCTGGGCATGCAGAAGATCATAGACCCTCTGGCCCGAGGCCGGGCCTTTCGCATGGCTGATGACACTGCTGATGGCCTGAGTGCCCCCCACACTCCCGTCACACCAGGTGCAGCCTCCCTCTGCTCTTTCTCCAGCTCCCGCTCAGGTTTCAACCGACTCCCTCGGCGTCGCAAACGTGAATCGGTGGCCAAGATGAGCTTCCGGGCCGCTGCAGCATTGGTGAAGGGTCGGTCTATTAGGGAT---GGCACTTTACGAAGGGGACAGCGCCGAAGCTTTACCCCTGCCAGCTTTCTTGAGGAAGACATGGTGGACTTCCCTGATGAGTTGGATACATCTTTC---TTTGCTCGGGAAGGTGTCCTCCACGAGGAGATGTCCACGTACCCAGATGAGGTGTTTGAGTCCCCATCAGAGGCAGCGCTCAAGGACTGGGAGAAAGCCCCGGATCAGGCCGACCTCACGGGTGGGGCCCTGGACCGCAGTGAGCTTGAGAGAAGCCACTTGATGTTGCCCCTGGAACGAGGCTGGAGAAAGCAGAAGGAAGGC------GGCCCTCTAGCC---CCGCAGCCCAAGGTGCGGCTTCGCCAGGAGGTGGTCAGTGCGGCGGGACCCAGGAGGGGTCAGCGTATCGCTGTGCCAGTGCGCAAACTCTTCGCTCGGGAAAAGCGGCCTTATGGTCTGGGGATGGTGGGACGGCTCACCAACCGCACGTACCGGAAACGCATCGACAGCTATGTCAAGCGGCAGATCGAGGACATGGATGATCACAGGCCCTTCTTCACTTACTGGCTCACCTTTGTGCACTCACTGGTCACCATTCTGGCTGTGTGCATCTATGGCATAGCGCCCGTGGGCTTCTCGCAGCATGAGACGGTGGACTCGGTACTTCGGAAGCGGGGTGTCTATGAGAATGTCAAATACGTCCAGCAGGAGAACTTCTGGATTGGCCCCAGCTCGGAGGCCCTCATTCACTTGGGTGCCAAGTTCTCACCCTGCATGCGTCAGGACCCACAGGTGCACAGCTTCATCCTGGCTGCCCGGGAGCGTGAAAAGCACTCGGCTTGCTGTGTACGCAATGATCGGTCTGGGTGTGTGCAGACTTCCAAGGAGGAGTGCTCGTCCACGTTGGCGGTGTGGGTGAAGTGGCCCGTTCATCCTAGTGCCCCAGACCTTGCAGGCAACAAGAGACAGTTTGGTTCTGTCTGCCACCAGGACCCCAGGGTATGTGACGAGCCTTCCTCTGAGGATCCCCACGAGTGGCCAGAAGATATCACCAAGTGGCCGATCTGCACCAAAAGCAGCGCGGGGAACCACACTAACCACCCTCACATGGATTGTGTCATAACAGGCCGGCCTTGCTGCATCGGCACCAAGGGCAGGTGTGAGATCACCTCCCGGGAGTACTGTGACTTCATGAGGGGCTACTTCCATGAGGAGGCCACACTCTGCTCTCAG---------------------------------GTGCACTGCATGGACGATGTCTGTGGCCTCCTGCCTTTCCTCAATCCTGAGGTGCCTGACCAGTTCTACCGCCTGTGGCTGTCCCTCTTCCTGCACGCTGGGATCCTGCACTGCTTGGTGTCCGTCTGCTTCCAGATGACGGTCCTGCGGGACCTGGAGAAGCTGGCAGGCTGGCACCGCATAGCCATCATCTACCTGCTGAGTGGTATCACGGGCAATCTAGCCAGTGCCATCTTCCTGCCATACCGGGCAGAGGTAGGTCCGGCCGGCTCCCAGTTTGGCATCCTGGCCTGCCTCTTTGTGGAGTTGTTCCAGAGCTGGCAGATCCTGGCCCGACCCTGGCGTGCCTTCTTCAAGCTCCTGGCCGTGGTGCTCTTCCTCTTTGCCTTTGGGCTGCTGCCCTGGATCGACAACTTCGCCCACATCTCGGGCTTTGTCAGCGGCCTCTTCCTTTCCTTTGCCTTCCTGCCTTACATCAGCTTTGGCAAGTTCGACCTGTACCGCAAGCGCTGCCAGATCATCATCTTCCAGGTCGTCTTCCTGGGCCTGCTGGCCGGCCTGGTGGTCCTCTTCTACTTCTACCCGGTGCGCTGTGAATGGTGCGAGTTCCTCACCTGCATCCCTTTCACGGACAAGTTCTGTGAAAAGTACGAGCTGGACGCTCAGCTCCAC---
>rn6
ATGAGCGAAGCCCGGAGAGACAGTACTAGCAGTCTGCAACGCAAGAAACCCCCGTGGCTCAAGTTGGACATCCCAGCTGTGGTGCCCCCA------------------GCAGCAGAAGAGCCCAGCTTCCTGCAGCCCCTGCGGCGACAGGCTTTCCTGCGGAGTGTGAGTATGCCGGCTGAGACAGCCCGTGTCCCGTCACCCCACCATGAGCCTCGGCGGCTGGCGCTGCAGCGTCAGACATCCATCACGCAGACCATCCGCAGGGGGACAGCTGACTGGTTTGGAGTGAGCAAGGACAGTGACAGCACCCAGAAGTGGCAGCGTAAGAGCATCCGTCACTGCAGCCAGCGATATGGGAAGCTAAAGCCACAGGTCATCCGGGAGCTGGACCTGCCCAGCCAGGACAATGTGTCGCTGACCAGCACTGAGACACCGCCTCCACTCTATGTGGGGCCATGCCAGCTGGGAATGCAGAAGATCATAGACCCTCTGGCCCGAGGCCGGGCCTTCCGCATGGCCGATGACACCGCCGATGGCCTGAGTGCCCCCCACACTCCCGTCACACCAGGTGCTGCCTCCCTCTGTTCCTTCTCCAGCTCCCGCTCAGGTTTCAACCGGCTCCCTCGGCGTCGCAAACGTGAATCCGTGGCCAAGATGAGCTTCCGGGCCGCTGCAGCGCTGGTGAAGGGTCGGTCTATTAGGGAT---GGCACTTTACGAAGGGGACAGCGTCGGAGCTTTACTCCTGCCAGCTTCCTGGAGGAAGACATGGTGGACTTCCCTGATGAGCTGGATACATCTTTC---TTTGCCCGGGAAGGTGTCCTCCATGAGGAGCTGTCCACGTACCCAGATGAGGTGTTTGAGTCCCCATCAGAAGCAGCGCTCAAGGACTGGGAGAAAGCCCCGGATCAGGCAGACCTTACGGGTGGGGCCCTGGACCGCAGCGAGCTCGAGCGAAGCCACTTGATGTTACCCCTGGAACGAGGCTGGAGGAAGCAGAAGGAAGGC------GGCACGCTAGCC---CCGCAGCCCAAGGTGCGGCTTCGCCAGGAGGTGGTCAGTGCGGCTGGCCCCAGGAGGGGTCAGCGTATCGCTGTGCCAGTGCGCAAGCTCTTCGCCCGGGAAAAACGGCCGTATGGTCTGGGGATGGTGGGACGGCTCACCAACCGCACGTACCGGAAACGGATTGACAGCTACGTCAAGCGGCAGATAGAAGACATGGATGATCACAGGCCCTTCTTCACTTACTGGCTCACCTTCGTGCACTCCCTGGTCACCATTCTGGCTGTGTGTATCTACGGCATCGCGCCTGTGGGCTTCTCGCAGCACGAGACGGTGGACTCGGTACTTCGGAAGCGGGGTGTCTATGAGAATGTCAAATACGTCCAGCAGGAGAACTTCTGGATTGGCCCCAGCTCGGAGGCCCTCATTCACCTGGGTGCCAAGTTCTCCCCCTGCATGCGCCAGGACCCACAGGTGCACAACTTTATCCTTGCTGCCCGGGAGCGTGAAAAGCACTCAGCCTGCTGTGTGCGCAATGACCGGTCTGGCTGTGTGCAGACGTCGAAGGAGGAGTGCTCGTCTACGTTGGCAGTGTGGGTGAAGTGGCCGGTTCATCCTAGTGCTCCCGACCTGGCAGGCAACAAGAGGCAGTTTGGTTCTGTCTGCCACCAGGACCCCAGGGTGTGTGATGAGCCTTCCTCTGAGGATCCCCACGAGTGGCCAGAAGATATCACCAAGTGGCCGATCTGCACCAAAAACAGCGCGGGGAACCACACTAACCACCCTCACATGGACTGTGTCATAACGGGCAGGCCCTGCTGCATCGGCACCAAGGGCAGGTGTGAGATCACCTCCCGGGAGTACTGTGACTTCATGAAGGGCTACTTCCATGAGGAGGCCACACTCTGCTCTCAG---------------------------------GTGCACTGCATGGACGATGTCTGTGGCCTCCTGCCTTTCCTCAATCCCGAGGTGCCTGACCAGTTCTACCGCCTGTGGCTGTCCCTCTTCCTGCACGCTGGGATCCTGCACTGTTTGGTGTCCGTCTGCTTCCAGATGACGGTCCTGCGGGACCTGGAGAAGCTGGCAGGCTGGCACCGCATAGCCATCATCTACCTGCTGAGCGGTGTCACGGGCAATCTAGCCAGCGCCATCTTTCTGCCGTACCGGGCAGAGGTAGGTCCGGCCGGCTCCCAGTTTGGTATCCTGGCCTGTCTCTTTGTGGAGCTATTCCAGAGCTGGCAGATCCTGGCCCGACCCTGGCGTGCCTTCTTCAAGCTCCTGGCCGTGGTGCTCTTCCTCTTTGCCTTTGGGCTGCTGCCCTGGATCGACAACTTCGCCCACATCTCAGGTTTCGTCAGCGGCCTCTTCCTTTCCTTTGCCTTCCTGCCTTACATCAGCTTTGGCAAGTTCGACCTGTACCGCAAGCGTTGCCAGATCATCATCTTCCAGGCCGTCTTCCTGGGCCTGCTGGCCGGCCTGGTGGTCCTCTTCTATTTCTACCCAGTGCGCTGTGAATGGTGTGAGTTCCTCACCTGCATCCCCTTCACAGACAAGTTCTGTGAGAAGTACGAGCTGGATGCTCAGCTCCAT---
>oryCun2
ATGAGCGAGTGCCGCCGGGACAGCACGAGCAGCCTGCAGCGCAAGAAGCCACCCTGGCTGAAGCTGGACATTCCCGCCGTGGCGCCCCCG------------------GCGGCGGAGGAGCCCAGTGTTCTGCAGCCCCTGCGGCGCCAGGCTTTCCTGCGGAGCGTGAGCATGCCTGCGGAGACGGCACACGTGCCCTGCGCTCACCCTGAGCCCCGGCGGCCCGTGCTGCAGCGCCAGGCCTCCATCACTCAGACCATCCGCAGGGGCACAGCCGACTGGTTCGGCGTGAGCAAGGACAGCGACAGCACCCAGAAGTGGCAGCGCAAGAGCATCCGCCACTGCAGCCAGCGCTACGGGAAGCTGAAGCCCCAGGTCATCCGGGAGCTGGACCTGCCCAGCCAGGACAACGTGTCGCTGACCAGCACCGAGACCCCCCCGCCGCTCTATGTGGGGCCGTGCCAGCTGGGCATGCAGAAGATCATAGACCCCCTGGCCCGGGGGCGGGCGTTCCGTGTGGCTGACGACGCTGCCGACGGCCTGAGCGCCCCGCACACTCCCATCACGCCGGGGGCCGCCTCCCTCTGCTCCTTCTCCAGCTCCCGCTCAGGTTTCAGCCGGCTCCCCCGGCGGCGCAAGCGGGAGTCGGTGGCCAAGATGAGCTTCAGGGCCGCCGCCGCGCTGGTGAAGGGGCGCTCCATTAGAGAT---GGCACCCTGCGCCGGGCACAGCGCCGCAGCTTCACGCCGGCCAGCTTCCTGGAGGAGGACACGGCAGACTTCCCCGACGAGCTGGACACGTCCTTC---TTCGCCCGGGAAGGTGTCCTCCACGAGGAGCTGTCCACGTACCCGGACGAGGTGTTCGAGTCCCCGTCGGAGGCCGCACTCAAGGACTGGGAGAAGGCCCCGGAGCAGGCGGAGCTCACCGGCGGGGCCCTGGACCGCAGTGAGCTGGAGCGCAGCCATCTGATGCTGCCCCTGGAGCGAGGGTGGCGGAAGCAGAAGGATGGT------GGTGCTGTGGCC---CCGCAGCCCAAGGTGCGGCTTCGGCAGGAGGTAGTGAGCCCGCCCGGGGCGCGGCGGGGCCAGCGCATCGCCGTGCCAGTGCGCAAGCTCTTCGCCCGGGAGAAGCGGCCCTACGGCCTGGGCATGGTGGGCCGGCTCACCAACCGCACCTACCGCAAGCGCATCGACAGCTACGTCAGGCGCCAGATCGAGGACATGGACGACCACAGGCCCTTCTTCACCTACTGGCTCACCTTCGTACACTCGCTGGTCACCATCCTCGCCGTGTGCATCTACGGCATCGCGCCCGTGGGCTTCTCACAGCACGAGACCGTGGACTCGGTGCTTCGGAACCGCGGTGTCTACGAGAACGTGAAGTACGTGCAGCAGGAGAACTTCTGGATCGGGCCCAGCTCGGAGGCCCTCATTCACCTGGGCGCCAAGTTCTCACCGTGCATGCGCCAGGACCCGCAGGTGCACAGTTTTATCCGCGCCGCGCGGGAGCGCGAGAAGCACTCGGCGTGCTGCGTGCGCAACGACCGCTCGGGCTGTGTGCAGACCTCGGAGGAGGAGTGCTCGTCCACACTTGCAGTTTGGGTGAAGTGGCCCATTCATCCTAGTGCCCCGGACCTTGCTGGCCAGAAGAGGCAGTTTGGCTCTGTCTGCCACCAGGACCCCAGGGTGTGTGACGAGCCCTCCTCTGAGGACCCCCATGAGTGGCCAGAAGACATCACCAAGTGGCCGATCTGCACGAAAAGCAGTGCTGGCAACCACACCAACCATCCGCACATGGACTGTGTCCTAACAGGCCGGCCCTGCTGCATCGGCACCAAGGGCAGGTGTGAGATCACCTCCCGGGAGTACTGTGACTTCATGAGAGGCTACTTCCACGAGGAGGCCACTCTGTGCTCCCAG---------------------------------GTGCACTGCATGGATGACGTGTGCGGGCTCCTGCCCTTCCTCAACCCCGAGGTGCCCGACCAGTTCTACCGCTTGTGGCTGTCCCTCTTCCTGCACGCAGGGATCCTGCACTGCCTGGTGTCCGTCTGCTTCCAGATGACGGTGCTGCGGGACCTGGAGAAGCTGGCGGGTTGGCACCGCATCGCCATCATCTACCTGCTGAGCGGTGTCACTGGCAACCTGGCCAGTGCCATCTTCCTGCCATACCGGGCAGAGGTGGGCCCGGCCGGCTCTCAGTTTGGCATCCTGGCCTGCCTCTTCGTGGAGCTCTTCCAGAGCTGGCAGATCCTGGCGCGGCCCTGGCGAGCCTTCTTCAAGCTGCTGGCCGTGGTGCTCTTCCTGTTCACCTTCGGGCTGCTGCCCTGGATCGACAACTTCGCACACGTCTCTGGCTTCGTCAGCGGCCTCTTCCTCTCCTTTGCCTTCCTGCCCTACATCAGCTTCGGCAAGTTTGACCTGTACCGCAAGCGCTGCCAGATCATCGTCTTCCAGCTGGTCTTCCTGGGCCTCCTGGCTGGCCTGGTGGTCCTGTTCTACTTCTACCCCGTGCGCTGTGAGTGGTGCGAGTTCCTCACCTGCATCCCCTTCACCGACAAGTTCTGTGAGAAGTACGAGCTGGACGCTCAGCTCCAC---
>bosTau8
ATGGGCGAGGCCCGCAGGGACAGCAGCAGCAGCCTGCAGCACAAGAAGCCGCCGTGGCTGAAGCTGGACATCCCGGCCGTGGTGCCCCCG------------------GCAGCAGAGGAGCCCAGCTTCCTGCAGCCCTTGAGACGCCAGGCATTCCTGCGGAGCGTGAGCATGCCGGCCGAGCCCGCCCGCGTCCCTTCGCCCCACCAGGAGCCCCGGCGGCCGGTGCTACAGCGCCAGATGTCCATCACACAGACCATCCGCAGGGGCACGGCCGACTGGTTTGGAGTGAGCAAGGACAGTGACAGCACCCAGAAGTGGCAGCGCAAGAGCATCCGCCACTGCAGCCAGCGCTACGGGAAGCTGAAGCCCCAGGTCATCCGCGAGCTAGACCTGCCTAGCCAGGACAACGTGTCGCTGACCAGCACTGAGACGCCGCCTCCTCTGTACGTGGGGCCGTGCCAGCTGGGCATGCAGAAGATCGTAGACCCCCTGGCCCGGGGCCGGGCCTTCCGCTTGGCGGATGATGCCGCCGACGGCCCGAGCGCCCCGCACACGCCCGTCACGCCGGGTGCCGCCTCCCTCTGCTCCTTCTCCAGCTCCCGCTCCGGTTTCAACCGGCTCCCGCGGCGGCGCAAGCGCGAGTCGGTGGCCAAGATGAGCTTCCGGGCAGCTGCTGCGCTGGTGAAGGGTCGCTCGGTTAGGGAT---GGCACGTTACGCCGCGCCCAGCGCCGAAGCTTCACTCCTGCCAGCTTCCTGGAAGAGGACACGGCTGACTTCCCTGACGAGCTGGACACGTCCTTC---TTTGCTCGGGAAGGTGTCCTCCACGAGGAGCTGTCCACTTACCCGGACGAGGTGTTCGAGTCCCCATCGGAGGCAGCGCTTAAAGACTGGGAGCGAGCCCCAGAGCAGGTGGACCTCACGGGCGGCGCCCTGGACCGCAGCGAGCTGGAGCGCAGCCACCTGATGCTGCCCCTGGAACGTGGCTGGCGCAAGCAGAAGGAGGGC------GGCGCAGCGGCC---CCGCAGCCCAAGGTGCGGCTGCGGCAGGAGGTGGTGAGCACGGCGGGGCAGCGGCGGGGCCAGCGCATCGCGATGCCGGTGCGCAAGTTGTTTGCCAGGGAGAAGCGGCCGTACGGGCTGGGCATGGTGGGCCGGCTAACCAACCGCACTTACCGCAAGCGAATAGACAGCTATGTCAAACGCCAGATTGAGGACATGGACGACCACAGGCCCTTCTTCACCTACTGGCTGACCTTCGTGCACTCGCTCGTCACCATCCTAGCCGTGTGCATCTATGGCGTGGCGCCCGTGGGCTTCTCACAGCACGAGACCGTAGACTCGGTGCTGCGCAACCGTGGGGTCTACGAGAATGTCAAGTACGTGCAACAGGAGAACTTCTGGATCGGGCCCAGCTCGGAGGCCCTCATTCACCTGGGTGCCAAGTTCTCGCCGTGCATGCGCCAGGACCCGCAGGTGCATAGTTTCATCCATGCTGCGCGCGAGCGCGAGAAGCACTCGGCCTGCTGCGTGCGTAACGACCGGTCAGGCTGCGTGCAGACCTCGGAGGAGGAGTGCTCGTCCACGCTGGCAGTGTGGGTGAAGTGGCCCCTGCATCCCAGTGCCCCAGACCTTGCTGGCCAAAAGAGGCGGTACGGCTCTGTCTGCCACCAGGATCCCAGGGTGTGTGATGAGCCTTCTTCTGAGGACCCCCATGAGTGGCCAGATGACATCACCAAGTGGCCGATCTGCACCAAAAGCAGTGCTGGGAACCACACCAACCACCCGCACATGGACTGCGTCATCACGGGCCGGCCCTGCTGCATCGGCACCAAGGGCAGGTGTGAGATCACCTCCCGGGAGTACTGTGACTTCATGAGGGGTTACTTCCACGAGGAGGCCACACTCTGCTCCCAG---------------------------------GTGCACTGCATGGACGACGTGTGTGGGCTCCTGCCCTTCCTCAACCCCGAGGTGCCTGACCAGTTCTACCGCCTGTGGCTGTCCCTCTTCTTGCACGCTGGGGTCCTGCACTGCCTGGTGTCCGTCTGCTTCCAGATGACAGTCCTGCGAGACCTGGAGAAGCTGGCGGGCTGGCACCGCATAGCCATCATCTACCTGCTCAGTGGCGTCACTGGTAACCTGGCTAGTGCCATTTTCCTGCCATACCGGGCAGAGGTGGGCCCAGCTGGCTCGCAGTTTGGCATCCTGGCCTGCCTCTTCGTGGAGCTCTTCCAGAGCTGGCAGATTCTGGCGCGGCCCTGGCGCGCCTTCTTCAAGCTGCTGGCCGTGGTGCTCTTCCTCTTCACCTTCGGCCTGCTGCCCTGGATCGACAACTTCGCCCACATCTCAGGCTTCATCAGCGGCCTCTTCCTCTCCTTTGCCTTCCTGCCCTACATTAGCTTCGGCAAGTTCGACCTGTACCGCAAGCGCTGCCAGATCATCGTCTTTCAGCTGGTCTTCCTGGGCCTGCTGGCTGGCCTGGTGGTCCTCTTCTACTTCTACCCTGTCCGCTGCGAGTGGTGTGAGTTCCTCACCTGCATCCCCTTCACTGACAAGTTCTGTGAGAAGTACGAGCTGGATGCTCAGCTCCAC---
>musFur1
ATGAGCGAGGCCCGCAGGGACAGCACCAGCAGCCTGCAGCGCAAGAAGCCACCCTGGCTGAGGCTGGACATCCCGGCGGCGGCGCCCCCA------------------GCGGCGGAGGAGCCTGGCCTCTTCCAGCCCCTGAGACGTCAGGCTTTCCTGCGGAGTGTGAGTATGCCCGCCGAGACCGCCCGTGTCCCCTCGCCCCACCGTGAGCCCCGGCGGCCTGTCCTGCAGCGCCAGACGTCCATCACACAGACCATCCGCAGGGGCACCGCGGACTGGTTCGGGGTGAGCAAGGACAGCGACAGCACCCAGAAGTGGCAGCGGAAGAGCATCCGTCACTGCAGCCAGCGCTACGGAAAGCTGAAGCCCCAGGTCATGCGGGAGCTCGACCTGCCCAGCCAGGACAACGTGTCTCTGACCAGCACGGAGACGCCCCCTCCACTGTATGTGGGCCCGTGTCAGCTGGGCATGCAGAAGATCATAGACCCCCTGGCCCGGGGCCGGGCCTTCCGCGTGGCGGATGACACGGCCGATGGCCTGAGTACCCCGCACACACCTGTCACGCCGGGTGCCGCTTCCCTCTGCTCCTTCTCCAGCTCCCGCTCGGGCTTCAGCCGGCTCCCGCGGCGACGCAAGCGCGAATCAGTGGCCAAAATGAGCTTCCGGGCAGCCGCGGCCCTGGTGAAGGGCCGCTCTCTTAGGGAC---GGCACGTTACGCCGGGTGCAGCGCCGAAGCTTTACTCCTGCCAGTTTCCTGGAGGAGGACACGGCGGACTTCCCTGACGAGCTGGACACGTCCTTC---TTTGCCCGGGAAGGAGTCCTCCATGAGGAGCTGTCCACGTACCCGGACGAGGTGTTCGAATCCCCTTCGGAGGCTGCACTCAAGGACTGGGAGAAGGCCACGGAGCAGGCTGACCTCACGGGTGGGGCCCTGGACCGCAGTGAGCTCGAGCGCAGTCACCTAATGCTGCCCCTGGAAAGAGGCTGGCGGAAGCAGAAGGAGGGG------GGTGCAGCGGCC---CCGCAACCGAAGGTGCGGCTGCGGCAGGAGGTGGTGAGTGCGGCGGGCCAGCGGCGGGGCCAGCGTATCGCCATGCCGGTGCGCAAGTTCTTTGCCCGGGAGAAGCGGCCATACGGGCTGGGCATGGTGGGCCGGCTCACCAACCGCACCTACCGCAAGCGGATCGACAGCTACGTCAAGCGGCAGATCGAGGACATGGACGACCACAGGCCGTTCTTCACCTACTGGCTCACCTTCGTGCATTCGCTCGTCACCATCCTGGCGGTGTGCATCTACGGCATCGCGCCCGTGGGCTTCTCGCAGCACGAGACCGTGGACTCGGTGCTGCGGAACCGCGGGGTCTATGAGAACGTCAAGTACGTGCAGCAGGAGAACTTTTGGATCGGGCCCAGCTCGGAGGCGCTCATTCACCTGGGCGCCAAGTTCTCGCCCTGCATGCGCCAGGACCCGCAGGTGCACAGTTTCATCCGCGCTGCGCGGGAGCGGGAGAAGCACTCGGCCTGCTGCGTGCGCAACGACCGGTCGGGCTGCGTGCAGACATCAGAGGAGGAGTGCTCGTCCACGCTGGCAGTGTGGGTGAAGTGGCCCTTGCATCCCAGTGCCCCAGACCTTGCCGGCCACAAGAGGCAGTTTGGCTCTGTCTGCCACCAGGACCCCAGAGTGTGTGATGAGCCTTCCTCGGAGGACCCCCATGAGTGGCCAGATGACATCACCAAGTGGCCGATCTGCACCAAAAACAGTGCCGGGAACCACACCAACCACCCGCACATGGACTGTGTCCTCACGGGCCGGCCGTGCTGCATCGGAACCAAGGGCAGGTGTGAGATCACGTCTCGGGAGTACTGTGACTTCATGAGGGGCTACTTCCACGAGGAGGCCACGCTGTGCTCGCAG------TGGGTGCTGACAGGCCACTCTGCACAGGTGCACTGCATGGATGACGTGTGTGGGCTCCTGCCCTTCCTCAACCCCGAGGTGCCTGACCAGTTCTACCGCCTGTGGCTCTCCCTCTTCTTGCACGCCGGGATCCTGCACTGCCTGGTGTCCGTCTGCTTCCAGATGACCGTCCTGCGGGACCTGGAGAAGCTGGCCGGCTGGCACCGCATAGCCATCATCTACCTGCTGAGTGGGGTCACTGGTAACCTGGCCAGTGCCATCTTCCTGCCATACCGGGCAGAGGTGGGCCCGGCCGGCTCCCAGTTCGGGATCCTGGCCTGCCTCTTTGTGGAGCTCTTCCAGAGCTGGCAGGTCCTGGCGCGGCCCTGGCGAGCCTTCTTCAAGCTGTCGGCGGTGGTCCTCTTCCTGTTCACCTTCGGGCTGCTGCCCTGGATCGACAACTTTGCACACATCTCGGGCTTCATCAGCGGCCTCTTCCTGTCCTTCGCCTTCCTGCCCTACATCAGCTTCGGCAAGTTCGACCTGTACCGCAAGCGCTGTCAGATCGTCGTCTTCCAGGCAGTCTTCCTGGGCCTCCTGGCCGGCCTGGTGGTGCTCTTCTACTTCTACCCCGTGCGCTGCGAGTGGTGCGAGTTCCTCACCTGCATCCCCTTCACCGACAAGTTCTGCGAGAAGTACGAGCTGGACGCACAGCTCCAC---
>canFam3
ATGAGTGAGGCCCGCAGGGACAGCGCGAGCAGCCTGCAGCGCAAGAAGCCACCCTGGCTGAAGCTGGACATCCCGGCCGCAGCACCCCCG------------------GCCCCGGAGGAGCCCAGCTGCTTGCAGCCCCTGAGACGCCAGGCCTTCCTGCGGAGCGTGAGTATGCCGGCAGAGACCGCCCCCGTGCCCTCACCCCACCCGGAGCTCCGGCGGCTGGGGCTGCAGCGCCAGACGTCCATCACGCAGACCATCCGCAGGGGCACAGCTGACTGGTTTGGAGTGAGCAAGGACAGTGACAGCACCCAGAAGTGGCAGCGCAAGAGCATCCGCCACTGTAGCCAGCGCTATGGAAAGCTGAAGCCTCAGGTCATCCGGGAGCTAGACCTGCCTAGCCAGGACAACGTGTCCCTGACCAGTACTGAGACCCCCCCTCCACTGTATGTGGGGCCGTGCCAGCTGGGCATGCAGAAGATCATAGACCCCCTGGCCCGGGGCCGGGCCTTCCGCGTGGCGGATGACACGGCCGATGGCCTGAGTACCCCGCACACACCTGTCACGCCTGGTGCCGCTTCCCTCTGCTCCTTCTCCAGCTCCCGCTCGGGCTTCAACCGGTTCCCGCGGCGACGCAAGCGTGAATCGGTGGCCAAGATGAGCTTCCGGGCAGCCGCGGCCCTAGTGAAGGGCCGCTCTGTTAGGGAT---GGCACGTTGCGCCGGGTGCAGCGCCGAAGCTTCACTCCCGCCAGCTTCCTGGAGGAGGACACAGCTGACTTCCCCGACGAGCTTGACACGTCCTTC---TTCGCCCGGGAAGGAGTCCTCCATGAAGAGCTGTCCACGTACCCAGACGAGGTGTTTGAGTCCCCCTCGGAGGCAGCGCTCAAGGACTGGGAGAAAGCCACGGAGCAGGGCGACCTCACGGGGGGCGCCCTGGACCGCAGCGAGCTTGAGCGCAGCCACCTGATGCTGCCCCTGGAACGAGGCTGGAGGAAGCAGAAGGAGGGT------GGAGCAGCTGTC---CCTCAGCCTAAGGTGCGGCTGCGGCAGGAGGTCGTGAGCACGGCGGGTCAGCGGCGCGGCCAGCGCATCGCCATGCCGGTGCGCAAGTTCTTTGCCAGGGAGAAGCGGCCGTATGGGCTAGGCATGGTGGGCCGGCTGACCAACCGCACGTACCGCAAGCGCATCGACAGCTACGTCAAACGCCAGATCGAGGACATGGATGACCACAGGCCGTTCTTCACCTACTGGCTCACCTTCGTGCACTCGCTCGTCACCATTCTGGCCGTGTGCATCTACGGTATCGCACCTGTGGGCTTCTCGCAGCACGAGACCGTGGACTCGGTGCTGCGGAACCGCGGGGTCTATGAGAATGTCAAGTATGTGCAGCAGGAGAACTTCTGGATCGGGCCCAGCTCGGAGGCTCTCATTCACCTGGGTGCCAAGTTCTCGCCCTGCATGCGTCAGGACCCGCAGGTGCACAGTTTCATCCGTGCTGCGCGGGAGCGTGAGAAGCACTCAGCCTGCTGCGTGCGCAATGACCGGTCGGGCTGTGTGCAGACATCGGAGGAGGAGTGCTCGTCCACGCTGGCTGTGTGGGTGAAGTGGCCCTTGCACCCCAGTGCCCCAGACCTTGCTGGCCACAAGAGGCAGTTTGGCTCTGTCTGCCACCAGGACCCCAGGGTGTGTGATGAGCCCTCCTCAGAGGACCCCCACGAGTGGCCAGATGACATCACCAAGTGGCCGATCTGCACCAAAAACAGCGCCGGGAACCACACCAACCACCCGCACATGGACTGTGTCCTCACAGGCCGGCCCTGCTGCATTGGCACCAAGGGCAGGTGTGAGATCACCTCCCGGGAGTACTGTGACTTCATGAGGGGCTACTTCCACGAGGAGGCCACACTGTGCTCCCAGCCACAGTGGGTGCTGATGGGCCACTCTGCACAGGTGCATTGCATGGATGACGTGTGTGGGCTCCTGCCCTTCCTGAACCCTGAGGTGCCCGACCAGTTCTACCGCCTGTGGCTGTCCCTCTTCTTGCACGCTGGGATCCTGCACTGCCTGGTGTCCGTCTGCTTCCAGATGACCGTCCTGCGGGACCTGGAGAAGTTGGCAGGCTGGCACCGCATAGCCATCATCTACCTGTTGAGTGGTGTCACTGGTAACCTGGCCAGTGCCATTTTCCTGCCATACCGGGCAGAGGTGGGCCCAGCCGGCTCGCAGTTTGGCATCCTGGCTTGCCTGTTCGTGGAGCTTTTCCAGAGCTGGCAGGTCCTGGCACGGCCCTGGCGTGCCTTCTTCAAGCTGTCGGCTGTGGTCCTCTTCCTGTTCACCTTCGGGCTGCTGCCCTGGATCGACAACTTCGCTCACATCTCAGGCTTCATCAGCGGCCTCTTCCTGTCCTTCGCCTTCCTGCCCTACATCAGCTTCGGCAAGTTTGACTTGTACCGCAAGCGCTGCCAGATCATCGTCTTCCAGGTGGTCTTCCTGGGCCTCCTGGCCGGCCTGGTGATCCTCTTCTACTTCTACCCCGTGCGCTGCGAGTGGTGCGAGTTCCTCACCTGCATCCCCTTCACCGACAAGTTCTGCGAGAAGTACGAGCTGGATGCCCAGCTCCAC---
>HLrhiFer5
ATGAGCGAGGTCCGCAGGGACAGCACAAGCAGCCTGCAGCGCAAGAAGCCGCCCTGGCTGAAGCTGGACATTCCAGCTGTGGCGCCCCCC------------------GCGGCCGAGGAACCCAGCTTCCTGCAGCCCCTGAGACGCCAGGCTTTCTTGCGGAGTGTGAGTATGCCGGCCGAGACAGCCCACGTCCCTTCGCCTTACCATGAGCCCCGCCGGCCGGTGCTGCAGCGTCAGATATCCATCACACAGACCATCCGCAGGGGCACAGCTGATTGGTTCGGAGTGAGCAAGGACAGTGACAGCACCCAGAAGTGGCAACGCAAGAGCATTCGTCACTGCAGCCAGCGCTATGGGAAGCTGAAGCCCCAGGTCATGCGGGAGCTAGACCTGCCCAGCCAGGATAATGTGTCGCTGACCAGCACTGAGACCCCTCCCCCGCTCTATGTGGGGCCGTGCCAGCTGGGCATGCAAAAGATCATAGACCCCCTGGCCCGGGGCCGGGCCTTCCGCATGGCGGATGACACCGCCGACGGCCTGAGCACCCCGCACACGCCCGTTACGCCCGGTGCTGCCTCCCTCTGCTCCTTCTCCAGCTCCCGCTCGGGTTTCAACCGGCTTCCACGGCGGCGCAAGCGTGAGTCTGTGGCCAAGATGAGCTTCCGGGCGGCCGCAGCGCTGGTGAAGGGCCGCTCGGTTAGGGAT---GGCACGTTGCGCCGGGTGCAGCGCCGAAGCTTCACGCCTGCCAGCTTCTTGGAGGAGGACACGGCTGATTTCCCCGATGAGCTGGACACGTCCTTC---TTCGCCCGGGAAGGAGTCCTTCATGAGGAGCTGTCCACATACCCAGACGAGGTGTTCGAGTCGCCATCGGAGGCAGCGCTCAAGGAGTGGGAGAAAGCCCCAGATCAGGCGGACCTCACGGGTGGGGCCCTGGACCGCACGGAGCTGGAGCGCAGCCACCTGATGCTGCCCCTGGAACGCGGCTGGCGCAAGCAGAAGGAGGGT------GGCGCCGCTGCC---ACGCAGCCCAAGGTGCGGCTGCGGCAGGAGGTGGTGAGCGCGGCGGGGCAGCGGCGGGGCCAGCGCATCGCGATGCCGGTGCGCAAGTTCTTCGCCAGGGAGAAGCGGCCGTACGGGCTGGGCATGGTGGGCCGGCTCACCAACCGCACCTACCGCAAGCGTATCGACAGCTACGTCAAGCGCCAGATCGAGGATATGGACGACCACAGGCCTTTCTTCACCTACTGGCTCACCTTCGTGCACTCGCTCGTCACCATTCTAGCTGTGTGCATCTATGGCATCGCGCCCGTGGGCTTCTCGCAGCATGAGACGGTGGACTCGGTGCTGCGGAACCGCGGGGTCTATGAGAATGTCAAGTACGTGCAGCAAGAGAACTTCTGGATTGGGCCCAGCTCGGAGGCCCTCATTCACCTGGGTGCCAAGTTCTCGCCCTGCATGCGCCAGGACCCGCAGGTGCATAGTTTCATCCGAGCCGCGCGGGAGCGGGAGAAGCACTCAGCTTGCTGCGTTCGCAATGACCGGTCCGGCTGCGTGCAGACCTCGGAGGAGGAGTGCTCGTCCACGCTCGCGGTGTGGGTCAAGTGGCCCTTTCATCCCAGCGCCCCAGACCTTGCCGGCCAGAAGAGGCAGTTCGGTTCTGTCTGCCACCAGGACCCCAGGGTGTGTGATGAGCCCTCCTCTGAGGACCCCCACGAGTGGCCGGATGACATCACCAAGTGGCCGATCTGCACCAAAAACAGCGCGGGGAACCATACGAACCACCCGCACATGGATTGTGCCATCACAGGCCGGCCCTGCTGCATTGGCACCAAGGGCAGGTGTGAGATCACCTCCCGGGAGTACTGTGACTTCATGAGGGGTTATTTCCATGAGGAGGCCACACTCTGCTCTCAG---------------------------------GTGCACTGCATGGATGACGTGTGCGGGCTTCTGCCCTTCCTCAATCCCGAGGTGCCCGACCAGTTCTACCGCCTGTGGCTGTCCCTCTTCTTACACGCTGGCATCCTGCACTGCCTGGTGTCCGTCTGCTTCCAGATGACCGTCCTGCGGGACCTGGAGAAGCTGGCGGGCTGGCACCGAATCGCCATCATTTACCTGCTGAGTGGCGTCACCGGGAACCTAGCCAGTGCCATTTTCCTGCCGTACCGGGCAGAGGTGGGCCCGGCCGGCTCGCAGTTCGGCATCCTGGCGTGCCTCTTCGTGGAGCTCTTCCAGAGCTGGCAGATCCTGGCCCGGCCCTGGCGCGCCTTCTTCAAGCTGCTGGCGGTGGTGCTCTTCCTGTTCACGTTTGGGCTGCTGCCCTGGATCGACAACTTCGCCCACATCTCGGGCTTCGTCAGCGGCCTCTTCCTGTCCTTCGCCTTCTTGCCCTACGTCAGCTTTGGCAGGTTCGACCTGTACCGCAAGCGCTGCCAGATCCTCATCTTCCAGGCCGTGTTCCTGGGCCTGCTGGCCGGCCTGGTGGTCCTCTTCTACTTCTACCCCGTGCGCTGTGAGTGGTGTGAGTTCCTCACCTGCATCCCCTTCACCGACAAGTTCTGCGAGAAGTACGAGCTGGACGCCCAGCTCCAC---
>HLcamFer2
ATGAGCGAGGCCCGCAGGGACAGCACCAGCAGCCTGCAGCGGAAGAAGCCACCGTGGCTGAAGCTAGATATCCCAGCTGTGGTGCCCCCG------------------GCTGCCGAGGAGCCCAGCTTCCTGCAGCCCCTAAGACGCCAGGCATTCTTGCGGAGTGTGAGTATGCCAGCCGAGACCGCCCACCTGCCCTCGCCCCACCATGAGCCCCGGCGGCCGGTGCTGCAGCGCCAGATGTCCATCACGCAGACCATCCGCAGGGGCACCGCTGACTGGTTTGGAGTGAGCAAGGACAGTGACAGCACCCAGAAGTGGCAGCGCAAGAGCATCCGTCACTGCAGCCAGCGCTATGGGAAGCTGAAGCCCCAGGTCATCCGGGAGCTGGACCTGCCCAGCCAGGACAACGTGTCGCTGACCAGCACTGAGACGCCCCCTCCACTGTATGTGGGGCCATGCCAGCTGGGCATGCAGAAGATCATAGACCCCCTGGCCCGGGGCCGGGCCTTCCGCTTGGCAGATGACGCCACCGATGGCCTGAGTGCCCCGCACACGCCTGTCACGCCGGGTGCTGCGTCCCTCTGCTCCTTCTCCAGCTCCCGCTCTGGTTTCAACCGGCTCCCGCGGCGGCGCAAGCGCGAGTCGGTGGCCAAGATGAGCTTCCGGGCGGCCGCTGCGCTGGTGAAGGGCCGCTCGGTTAGGGAT---GGCACCTTGCGCCGAGTGCAGCGCCGAAGCTTCACTCCTGCCAGCTTCTTGGAGGAGGACACAGCTGACTTCCCTGACGAGCTAGACACGTCCTTC---TTTGCTCGGGAAGGTGTCCTCCACGAGGAGCTGTCCACGTACCCGGACGAGGTGTTTGAATCCCCATCAGAGGCAGCGCTCAAGGAGTGGGAGAAAGCCCCAGAGCAGGCGGACCTCACGGGTGGGGCCCTGGACCGCAGCGAGCTTGAGCGCAGCCATCTGATGTTGCCTCTGGAACGTGGCTGGCGCAAGCAGAAGGAGGGT------GGCGCGGCGGCC---TCGCAGCCCAAGGTGCGGCTGCGGCAGGAGGTGGTGAGCACAGTAGGGCAGCGGCGTGGCCAGCGCATTGCGATGCCGGTGCGAAAGTTCTTCGCCAGGGAGAAGCGGCCTTACGGACTGGGCATGGTGGGCCGGCTCACCAACCGCACTTACCGCAAGCGAATCGACAGCTATGTCAAACGGCAGATTGAGGACATGGACGACCACAGGCCTTTCTTCACCTACTGGCTCACCTTCGTGCACTCACTCGTCACCATTCTAGCCGTGTGCATCTATGGTATAGCACCGGTAGGCTTCTCACAGCACGAGACCGTGGACTCGGTGCTGCGGAACCGCGGGGTCTATGAGAATGTCAAGTACGTGCAGCAGGAGAACTTCTGGATCGGGCCCAGCTCGGAGGCTCTCATTCACCTGGGTGCCAAGTTCTCGCCCTGCATGCGCCAGGATCCGCAGGTGCATAGTTTCATCCACGCTGCGCGTGAACGCGAAAAGCACTCGGCCTGCTGCGTGCGCAACGACCGATCTGGCTGCGTGCAGACCTCGGAGGAAGAGTGCTCGTCCACGCTGGCAGTGTGGGTGAAGTGGCCCTTCCATCCCAGTGCCCCAGACCTTGCTGGCCACAGGAGGCAGTTCGGCTCTGTCTGCCATCAGGACCCCAGGGTGTGTGACGAGCCTTCCTCCGAGGACCCCCATGAGTGGCCCGATGACATCACCAAGTGGCCGATCTGCACCAAAAACAGTGCTGGCAACCACACCAACCACCCTCACATGGACTGTGTCATCACGGGCCGGCCCTGCTGCATTGGCACCAAGGGCAGGTGTGAGATCACCTCCCGGGAGTACTGTGACTTCATGAGGGGCTACTTCCATGAGGAAGCCACACTCTGCTCTCAG---------------------------------GTACACTGCATGGACGACGTGTGTGGGCTCCTGCCCTTCCTCAACCCCGAGGTGCCTGACCAGTTCTACCGCCTGTGGCTGTCCCTCTTCTTGCACGCTGGGATCCTGCACTGCCTGGTATCTGTCTGCTTCCAGATGACTGTCCTGCGGGACCTGGAGAAGCTGGCCGGCTGGCACCGCATAGCCATCATCTACCTGCTAAGTGGTATCACTGGTAACCTGGCCAGTGCCATCTTCCTGCCATACCGGGCGGAGGTGGGCCCGGCCGGCTCACAGTTCGGCATCCTGGCCTGCCTCTTCGTGGAGCTCTTCCAGAGCTGGCAGATCCTGGCGCGACCCTGGCGGGCCTTCTTCAAGCTGCTGGCCGTGGTGCTCTTCCTCTTCACCTTCGGGCTGCTACCCTGGATTGACAACTTTGCCCACATCTCGGGCTTCATCAGCGGCCTCTTCCTCTCCTTTGCCTTCCTGCCCTATATCAGCTTCGGCAAGTTCGACCTGTACCGCAAGCGCTGCCAGATCATCGTCTTCCAGGTGGTCTTCCTGGGCCTCCTGGCTGGCCTGGTGGTCCTCTTCTACTTCTACCCTGTCCGCTGTGAGTGGTGTGAGTTCCTCACCTGCATCCCCTTCACTGACAAGTTCTGCGAGAAGTATGAGCTGGACGCTCAGCTCCAC---
>HLturTru3
-------------------------------------------------------------------------------------------------------------------------------------------------------------------------------------------------------------------------------------------------------------------------G-GGCACTGCTGACTGGTTTGGAGTGAGCAAGGACAGTGACAGCACCCAGAAGTGGCAGCGCAAGAGCATCCGTCACTGCAGCCAGCGCTACGGGAAGCTGAAGCCCCAGGTCATCCGGGAGCTAGACCTGCCCAGCCAGGACAACGTGTCGCTGACCAGCACTGAGACGCCCCCTCCTCTGTACGTGGGGCCATGCCAGCTGGGCATGCAGAAGATCATAGACCCCCTGGCCCGGGGCCGGGCCTTCCGCTTGGCGGATGATGCCGCCGATGGCCTGAGTGCCCCGCACACGCCGGTCACGCCGGGTGCCGCCTCCCTCTGCTCCTTCTCCAGCTCCCGTTCGGGTTTCAACCGGCTCCCGCGGCGGCGCAAGCGCGAGTCGGTGGCCAAGATGAGCTTCCGGGCAGCCGCTGCGCTGGTGAAGGGCCGCTCGGTTAGGGAT---GGCACACTGCGCCGGGTCCAGCGCCGAAGCTTCACTCCTGCCAGCTTCCTGGAGGAGGACACGGCTGACTTCCCCGACGAGCTGGACACATCCTTC---TTTGCCCGGGAAGGTGTCCTCCACGAGGAGCTGTCCACATACCCAGATGAGGTGTTCGAGTCCCCATCGGAGGCAGCGCTTAAGGACTGGGAGAGAGCCCCAGAGCAGGCGGACCTCACGGGTGGGGCCCTGGACCGCAGCGAGCTGGAGCGCAGCCACCTGATGTTGCCCCTGGAACGTGGCTGGCGCAAGCAGAAGGAGGGC------GGTGCAGCGGCC---CCGCAGCCCAAGGTGCGGCTGCGGCAGGAGGTGGTGAGCGCCGCGGGTCAGCGGCGGGGCCAGCGCATCGCGATGCCGGTGCGCAAGTTCTTCGCCAGGGAGAAGCGGCCGTATGGGCTGGGCATGGTGGGCCGGCTAACCAACCGCACTTACCGCAAGCGAATCGACAGCTATGTCAAACGCCAGATTGAAGACATGGACGACCACAGGCCCTTCTTCACCTACTGGCTCACCTTCGTGCACTCGCTCGTCACCATTCTAGCCGTTTGCATCTATGGCGTGGCGCCCGTAGGCTTCTCACAGCACGAGACCGTAGACTCGGTGCTGCGCAACCGAGGGGTCTATGAGAATGTCAAGTACGTTCAGCAGGAGAACTTCTGGATCGGGCCCAGCTCGGAGGCTCTCATTCACCTGGGTGCCAAGTTCTCGCCCTGCATGCGCCAGGATCCGCAGGTACATAGTTTCATCCACGCTGCGCGCGAGCGTGAGAAGCACTCGGCCTGCTGTGTGCGCAACGACCGGTCTGGCTGCGTGCAGACCTCGGAAGAGGAGTGCTCGTCCACGCTGGCAGTGTGGGTGAAGTGGCCCTTCCATCCCAGCGCCCCAGACCTTGCTGACCACAAGAGGCACTTTGGCTCTGTCTGTCACCAGGACCCCAGGGTGTGTGATGAGCCTTCCTCCGAGGACCCCCATGAGTGGCCAGATGACATCACCAAGTGGCCGATCTGCACCAAAAACAGCGCTGGGAACTACACCAACCACCCGCACATGGACTGTGTCATCACAGGCCGGCCCTGCTGCATTGGCACCAAGGGCAGGTGTGAGATCACCTCCCGGGAGTACTGTGACTTCATGAGGGGCTACTTCCACGAGGAGGCCACACTCTGCTCTCAG---------------------------------GTGCACTGCATGGACGACGTGTGTGGCCTGTTGCCCTTCCTCAACCCCGAGGTGCCCGACCAGTTCTACCGCCTGTGGCTGTCCCTATTCTTGCACGCTGGGATCCTGCACTGCCTGGTGTCTGTCTGCTTCCAGATGACTGTCCTGCGGGACCTGGAGAAGCTGGCAGGCTGGCACCGCATAGCCATCATCTACCTGCTGAGTGGCATCACTGGTAACCTGGCCAGTGCCATTTTCCTGCCATACCGGGCAGAGGTGGGCCCCGCCGGCTCGCAGTTCGGCATCCTGGCCTGCCTCTTCGTGGAGCTCTTCCAGAGCTGGCAGGTCCTGGCGCGGCCCTGGCGTGCCTTCTTCAAGCTGCTGGCTGTGGTGCTCTTCCTGTTCACCTTCGGGCTGCTGCCCTGGATCGACAACTTCGCCCACATCTCGGGCTTCGTCAGCGGGCTCTTCCTCTCCTTTGCCTTCTTGCCCTACATCAGCTTTGGCAAGTTTGACCTGTACCGCAAGCGCTGTCAGATCATCATCTTTCAGGTGGTCTTCCTGGGCCTCCTGGCTGGCCTGGTGGTCCTCTTCTACTTCTACCCTGTGCGCTGTGAGTGGTGCGAGTTCCTCACCTGCATCCCCTTCACTGACAAGTTCTGTGAGAAGTACGAGCTGGACGCTCAGCTCCACTG-
>cerSim1
ATGAGTGAGGCCCGCAGGGACAGCACGAGCAGCTTGCAGCGCAAGAAGCCGCCCTGGCTGAAGCTGGACATCCCAGCGGTGGTGCCCCCC------------------GTGGTGGAGGAACCCAGCCTCCTGCAGCCCCTGAGACGCCAGGCTTTCTTGCGGAGTGTGAGCATGCCGGCCGAGACAGCCCGCGTCCCCTCGCCCCATCACGAGCCCCGGCGGCCGGGGCTGCAGCGCCAGACGTCCATCACGCAGACCATCCGCAGGGGCACAGCGGACTGGTTTGGAGTGAGCAAGGATAGTGACAGCACCCAGAAGTGGCAGCGCAAGAGCATCCGTCACTGCAGCCAGCGCTATGGGAAGCTGAAGCCCCAGGTCATCCGGGAGCTGGACCTGCCTAGCCAGGACAACGTGTCGCTGACCAGCACTGAGACGCCCCCTCCACTGTACGTGGGGCCGTGCCAGCTGGGCATGCAGAAGATCATAGACCCGCTGGCCCGGGGCCGGGCCTTCCGCGTGGCGGATGACACTGCCGACGGCCTGAGCACCCCGCACACGCCTGTCACGCCCGGTGCTGCCTCCCTCTGCTCCTTCTCCAGCTCCCGCTCGGGTTTCAACCGGCTCCCCCGGCGACGCAAGCGCGAGTCGGTAGCCAAGATGAGCTTCCGGGCGGCTGCAGCGCTGATGAAGGGCCGCTCCGTTAGAGAT---GGCACGTTGCGTCGGGCACAGCGCCGAAGCTTCACTCCTGCCAGCTTCCTAGAGGAGGACACAGCTGACTTCCCCGAGGAGCTGGACACGTCCTTC---TTTGCCCGGGAAGGTGTCCTCCACGAGGAGCTGTCCACCTACCCAGACGAGGTGTTCGAGTCCCCGTCGGAGGCAGCGCTCAAGGACTGGGAGAAGGCCCCGGAGCAGGCAGACCTCACGGGTGGGGCCCTGGACCGCAGCGAGCTGGAGCGCAGCCACCTAATGCTGCCCCTGGAACGCGGCTGGCGGAAGCAGAAGGAAGGG------GGCACGGCCGCC---CCGCAGCCCAAGGTGCGGCTGCGGCAGGAGGTGGTGAGCACAGCGGGGCAGCGGCGGGGCCAGCGCATCGCGATGCCGGTGCGCAAGTTCTTCGCCCGGGAGAAGCGGCCGTATGGGCTGGGCATGGTGGGCCGGCTGACCAACCGCACTTACCGCAAGCGTATCGACAGCTATGTCAAACGCCAGATCGAGGACATGGATGACCACAGGCCCTTCTTCACCTACTGGCTCACCTTCGTGCACTCGCTCGTCACCATTCTAGCCGTGTGCATCTACGGTATCGCTCCCGTGGGCTTCTCGCAGCATGAGACTGTGGACTCGGTGCTGCGGAACCGCGGGGTCTATGAGAATGTCAAGTATGTGCAGCAGGAGAACTTCTGGATTGGGCCCAGCTCGGAGGCTCTCATTCACCTGGGTGCCAAGTTCTCACCCTGCATGCGCCAGGATCCACAGGTGCATAGTTTCATCCGTGCTGCGCGCGAGCGCGAGAAGCACTCGGCCTGCTGCGTGCGCAACGACCGGTCCGGCTGCGTGCAGACCTCGGAGGAGGAGTGCTCGTCCACACTGGCAGTCTGGGTGAAGTGGCCCTTCCATCCCAGTGCTCCAGACCTTGCTGGCCACAAGAGACAGTTCGGCTCTGTCTGCCACCAGGACCCCAGGGTGTGTGATGAGCCCTCCTCCGAGGACCCCCATGAGTGGCCAGATGACATCACGAAGTGGCCGATCTGCACCAAAAACAGCGCTGGGAACCATACCAACCACCCCCACATGGACTGTGTCATCACGGGCCGGCCCTGCTGCATCGGCACCAAGGGCAGGTGCGAGATCACCTCCCGGGAGTACTGTGACTTCATGAGGGGCTACTTCCACGAGGAGGCCACGCTCTGCTCTCAGCTGCGGCGGGCGCTGACAGGCCACTCTGCACAGGTGCACTGCATGGATGACGTGTGCGGGCTCCTGCCCTTCCTTAACCCCGAGGTGCCCGACCAGTTCTACCGCCTGTGGCTGTCCCTCTTCCTGCACGCTGGAATCCTGCACTGCCTGGTGTCCGTCTGCTTCCAGATGACTGTCCTGCGGGACCTGGAGAAACTGGCAGGCTGGCACCGCATAGCCATCATCTACCTGCTGAGTGGCGTCACCGGTAACCTGGCCAGTGCCATCTTCCTGCCGTACCGGGCAGAGGTGGGCCCAGCTGGCTCGCAGTTCGGCATCCTGGCCTGCCTCTTCGTGGAGCTCTTCCAGAGCTGGCAGATCCTGGCCCGGCCCTGGCGCGCCTTCTTCAAGCTGTTGGCCGTGGTGCTCTTCCTCTTCGCCTTCGGGCTGCTGCCCTGGATCGACAACTTTGCACACATCTCCGGCTTCGTCAGTGGCCTCTTCCTCTCCTTTGCCTTCCTGCCCTACATCAGCTTTGGCAGGTTTGACCTGTACCGCAAGCGCTGCCAGATCATCGTCTTCCAGCTGGTTTTCCTGGGCCTCCTGGCTGGCCTGGTGGTCCTCTTCTATTTCTACCCCGTCCGCTGCGAGTGGTGTGAGTTCCTCACCTGCATCCCCTTCACTGACAAGTTCTGTGAGAAGTACGAGCTGGACGCTCAGCTCCAC---
>felCat8
ATGAGTGAGGCCCGCAGGGACAGCACGAGCAGCCTGCAGCGCAAGAAGCCACCCTGGCTGAAGCTGGACATACCAGCTGTAGCGCCCCCA------------------GTGACCGAGGAACCCAGCTTCTTACAGCCCCTGAGACGCCAGGCTTTCTTGCGGAGTGTGAGTATGCCGGCTGAGACAGCCCATATCCCCTCGCCCCACCATGAGGTCCGGCGGCCAGTTTTGCAGCGCCAGACGTCCATCACCCAGACCATCCGCAGGGGCACAGCTGACTGGTTCGGAGTGAGCAAGGACAGCGACAGCACCCAGAAATGGCAGCGCAAGAGCATCCGCCACTGCAGCCAGCGCTATGGAAAGCTGAAGCCGCAGGTCATCCGGGAGCTAGACCTGCCTAGCCAGGACAACGTGTCTCTGACCAGCACTGAGACGCCCCCGCCACTGTACGTGGGGCCATGCCAGCTGGGCATGCAGAAGATCATAGATCCCCTGGCCCGGGGCCGGGCCTTCCGAGTGGCAGATGACACGGCTGACGGCCTGAGTACCCCACACACACCTGTCACGCCTGGTGCTGCTTCCCTCTGCTCCTTCTCCAGCTCCCGCTCGGGCTTCAACCGGCTCCCGCGGCGACGCAAGCGTGAATCGGTGGCCAAGATGAGCTTCCGGGCAGCTGCAGCCCTGGTGAAGGGCCGCTCTGTTAGGGAT---GGCACATTGCGCCGGGTGCAGCGCCGAAGCTTCACTCCCGCCAGCTTCCTGGAGGAGGACACAGCTGACTTCCCCGACGAGTTGGACACGTCCTTC---TTTGCCCGGGAAGGAGTCCTCCACGAGGAGCTGTCCACGTACCCAGACGAGGTGTTTGAGTCCCCTTCGGAGGCAGCACTCAAAGACTGGGAGAAAGCCACAGAGCAGGCAGACCTCACGGGTGGGGCCCTGGACCGCAGTGAGCTTGAGCGCAGCCACCTGATGCTGCCCCTGGAACGAGGCTGGAGGAAGCAGAAGGAGGGT------GGCGCAGCGGCC---CCACAGCCCAAGGTGCGGCTGCGGCAGGAGGTAGTGAGCACGGCGGGTCAGCGGCGGGGCCAGCGCATCGCGATGCCCGTGCGCAAGTTCTTTGCCAGGGAGAAGCGGCCGTATGGGCTGGGCATGGTGGGCCGGCTGACCAACCGCACTTACCGCAAGCGTATCGACAGTTACGTCAAGCGCCAGATTGAGGACATGGACGACCACAGGCCCTTCTTCACCTACTGGCTCACCTTCGTGCACTCACTCGTCACCATTCTAGCCGTGTGCATCTACGGCATCGCGCCTGTGGGCTTCTCGCAGCATGAGACTGTGGACTCGGTACTGCGGAACCGCGGGGTCTATGAGAACGTCAAGTACGTGCAGCAGGAGAACTTCTGGATCGGGCCCAGCTCGGAGGCTCTCATTCACCTGGGTGCCAAGTTCTCGCCCTGCATGCGCCAGGACCCGCAGGTACACAGTTTCATCCGCGCTGCGCGTGAGCGTGAGAAGCACTCGGCCTGCTGCGTGCGCAATGACCGGTCGGGCTGCGTGCAGACCTCGGAGGAGGAGTGCTCGTCCACGCTGGCAGTGTGGGTGAAGTGGCCCTTCCACCCCAGTGCCCCAGATCTTGCGGGCCGCAAGAGGCAGTTTGGCTCTGTCTGCCACCAGGACCCCAGGGTGTGTGATGAGCCTTCCTCCGAGGACCCCCACGAGTGGCCAGATGACATCACCAAGTGGCCGATCTGCACCAAAAACAGCGCCGGGAACCACACCAACCACCCTCACATGGACTGTGTCATCACGGGCCGGCCCTGCTGCATCGGCACAAAGGGCAGGTGTGAGATTACCTCCCGGGAGTACTGTGACTTCATGAGGGGCTACTTCCACGAGGAGGCCACACTGTGCTCCCAGCCACTGTGGGTGCTGACGGGCCACTCTGCACAGGTGCACTGCATGGATGACGTGTGTGGGCTCCTGCCCTTTCTCAACCCTGAGGTGCCTGACCAGTTCTACCGCCTGTGGCTGTCCCTCTTCTTGCACGCTGGGATCCTGCACTGCCTGGTGTCAGTCTGCTTCCAGATGACTGTCCTGCGGGACCTGGAGAAGTTGGCAGGCTGGCACCGAATAGCCATCATCTACCTGCTGAGCGGGGTCACTGGTAACCTGGCCAGTGCCATTTTCCTGCCATACCGGGCAGAGGTGGGCCCAGCCGGCTCGCAGTTTGGCATCCTGGCCTGCCTGTTCGTGGAGCTCTTCCAGAGCTGGCAGGTCCTGGCAAGGCCCTGGCGTGCCTTCTTCAAGCTGTCGGCTGTGGTCCTCTTCCTGTTCACCTTTGGGCTGCTGCCCTGGATCGACAACTTCGCTCACATCTCGGGCTTCATCAGCGGCCTCTTCCTCTCCTTTGCCTTCCTGCCCTACATCAGCTTCGGCAAGTTTGACCTGTACCGCAAGCGCTGCCAGATCATCGTCTTTCAGGTGGTCTTCCTGGGCCTCCTGGCCGGCCTGGTGGTCCTCTTCTACTTCTACCCCGTCCGCTGTGAGTGGTGTGAGTTCCTCACCTGCATCCCCTTCACTGACAAGTTCTGTGAGAAGTACGAGCTGGATGCTCAGCTCCAC---
>HLmanJav1
ATGAGTGAGGCCCGCAGGGACAGCACAAGCAGCCTGCAACGCAAGAAGCCGCCCTGGCTGAAGCTGGACATCCCAGCTGTGGCGGCTCCA------------------GTGTCAGAGGAGCCCAGCTTCCTGCAGCCCCTGAGACGGCAGGCTTTCTTGCGAAGCGTGAGTATGCCCGCTGAGGCGGCCCGCATGCCCTCGCCCCACCATGAGCCGCGGCGGCCGGTGCTGCAGCGCCAGACCTCCATCACTCAGACCATCCGCAGAGGCACGGCTGACTGGTTTGGAGTGAGCAAGGACAGTGAGAGCACCCAGAAGTGGCAGCGCAAGAGCATCCGTCACTGCAGCCAGCGCTATGGGAAGCTGAAGCCCCAGGTCATCCGGGAGTTAGATCTGCCTAGCCAGGACAACGTGTCGCTGACGAGCACTGAGACGCCCCCTCCCCTGTACGTGGGGCCATGCCAGCTGGGCATGCAGAAGATCATAGACCCCCTGGCCCGGGGCCGGGCCTTCCGCGTGGCAGATGACGCTGCTGATGGCCTGAGCACCCCACACACGCCCGTCACGCCGGGTGCTGCCTCCCTCTGCTCCTTCTCCAGCTCCCGCTCGGGTTTTAGCCGGCTACCGCGGCGACGCAAGCGTGAGTCTGTGGCCAAGATGAGCTTCCGGGCAGCAGCCGCGCTGGTGAAGGGCCGCTCGGTTAGGGAT---GGCACATTGCGCCGGCTGCAGCGCCGAAGCTTTACTCCCGCCAGCTTCCTGGAAGAGGACACGGCTGACTTCCCTGACGAGCTGGACACATCCTTC---TTTGCCCGGGAAGGTGTCCTCCATGAGGAGCTGTCCACCTACCCGGATGAGGTGTTCGAGTCCCCGTCGGAGGCGGCACTCAAAGACTGGGAGAAAGCCGCTGAGCAGGCGGACCTGACAGGCGGGGCACTCGATCGCAGCGAGCTCGAGCGCAGCCACCTGATGCTGCCCCTGGAACGTGGCTGGAGGAAGCAGAAGGAGGGT------GGTGCGGCGGCC---CCGCAGCCCAAGGTGCGGCTGCGGCAGGAGGTGGTGAGCGCGGCAGGGCAGCGGCGGGGGCAGCGCATCGCAATGCCGGTGCGCAAGTTCTTTGCCAGGGAGAAGCGACCGTACGGGCTCGGCATGGTGGGCCGGCTAACTAACCGCACCTACCGCAAGCGTATCGACAGCTATGTCAAACGCCAGATTGAGGACATGGACGACCACAGGCCCTTCTTCACCTACTGGCTCACCTTTGTGCACTCGCTGGTCACCATTTTAGCCGTGTGCATCTATGGCATCGCGCCTGTGGGCTTCTCGCAGCATGAAACAGTGGACTCGGTGCTGCGTAACCGCGGGGTCTATGAGAACGTCAAGTATGTGCAGCAGGAGAACTTCTGGATCGGGCCCAGCTCGGAGGCTCTCATTCACCTGGGTGCCAAGTTCTCGCCCTGCATGCGTCAGGATCCACAGGTGCACAGTTTCATCCGCGCCGCACGCGAGCGTGAGAAGCACTCAGCCTGCTGTGTGCGCAATGACCGGTCTGGCTGCGTGCAAACCTCAGAGGAGGAGTGCTCGTCTACCCTGGCAGTGTGGGTGAAGTGGCCCTTCCATCCCAGCGCCCCAGACCTTGCCGGCCACAAGAGACCATTTGGCTCTGTCTGCCACCAGGACCCCAGGGTATGTGATGAGCCTTCCTCCGAGGACCCCCATGAGTGGCCAGATGACATCACCAAGTGGCCGATCTGCACCAAAAATAGTGCTGGGAACCACACCAACCACCCCCACATGGATTGTGTCATCACAGGCCGGCCCTGCTGCATCGGCACGAAGGGCAGGTGTGAGATAACCTCACGCGAGTACTGTAACTTCATGAGGGGCTACTTCCATGAGGAGGCCACGCTCTGCTCTCAG------TGGGTGCTGACGGGCCACTCTGCACAGGTGCACTGCATGGATGATGTGTGCGGGCTCCTGCCCTTCCTCAACCCTGAGGTGCCTGACCAGTTCTACCGTCTGTGGCTGTCCCTCTTCTTGCACGCTGGGATCCTGCACTGCCTCGTGTCCGTCTGCTTCCAGATGACTGTCTTGCGGGACCTGGAGAAACTGGCCGGCTGGCACCGCATCGCCATCATCTACTTGTTGAGCGGTGTCACCGGTAACCTTGCCAGTGCGATCTTCTTGCCATACCGCGCAGAGGTGGGCCCGGCCGGCTCGCAGTTTGGCATCCTGGCCTGCCTCTTCGTGGAGCTCTTCCAGAGCTGGCAGATCCTGGCCCGGCCCTGGCGAGCCTTCTTCAAGCTGTTGGCCGTGGTGCTTTTCCTCTTCACCTTCGGACTGCTGCCGTGGATTGATAACTTTGCCCACATCTCAGGCTTCATCAGCGGTCTCTTCCTCTCCTTTGCCTTCCTGCCTTACATCAGCTTCGGCAAGTTCGATCTGTACCGCAAGCGCTGCCAGATCATTGTCTTCCAGGTGGTCTACCTGGGCCTTCTGGCCGGCCTGGTGGTCCTTTTCTACTTCTATCCCGTCCGCTGTGAGTGGTGCGAGTTCCTCACCTGCATCCCTTTCACTGACAAGTTCTGTGAGAAGTATGAGCTCGACGCCCAGCTCCAC---
>HLphyDis3
ATGAGTGAGGCCCGCAGGGACAGCACCAGCAGCCTGCAGCGCAAGAAGCCACCCTGGCTGAAGCTGGACATTCCAGCCGTGGTGCCCCCT------------------GTGGCAGAGGAACCCAGCTTCCTGCAGCCCCTGAGACGCCAGGCTTTCTTGCGGAGTGTGAGTATGCCGGCTGAGACGGCCCACATCCCTTCGCCTTACCACGAGCCCCGCAGGCCGGTGCTGCAGCGCCAGGCATCCATCACACAGACCATCCGCAGGGGCACAGCTGACTGGTTCGGAGTGAGCAAGGACAGTGACAGTACCCAGAAGTGGCAGCGCAAGAGCATTCGTCACTGCAGCCAGCGCTATGGGAAGCTGAAGCCGCAAGTCATCCGGGAGCTAGACCTGCCCAGCCAGGACAATGCGTCACTGACCAGCACGGAGACGCCCCCGCCGCTCTATGTCGGACCATGCCAGCTGGGCATGCAAAAGATCATAGACCCCCTGGCCCGGGGCCGGGCCTTCCGCATGGCGGATGACACCGCCGATGGCCTGAGTACCCCGCACACGCCCGTCACTCCGGGCGCTGCCTCCCTCTGCTCCTTCTCCAGCTCCCGCTCGGGTTTCAACCGGCTCCCACGGCGGCGCAAGCGTGAGTCTGTGGCCAAGATGAGCTTCCGAGCAGCTGCAGCGCTGGTGAAGGGCCGCTCGGTTAGGGAC---GGCACATTGCGCCGGGTGCAGCGCCGAAGCTTCACCCCTGCCAGCTTCCTGGAGGAGGACACAGCTGACTTCCCTGACGAGCTGGACACGTCCTTC---TTTGCCCGGGAAGGTGTCCTCCACGAGGAGCTGTCCACATACCCAGATGAGGTGTTCGAGTCCCCATCAGAGGCAGCGCTCAAGGACTGGGAGAAAGCCCCAGACCAGGCGGACATGACAGGAGGGGCCCTGGACCGCACGGAGCTGGAGCGCAGCCACCTGATGCTGCCCCTGGAACGCGGCTGGCGGAAGCAGAAGGAGGGT------GGCCCCGTGGCC---CTGCAGCCCAGGGTGCGGCTGCGTCAGGAGGTGGTGAGCACGGCGGGGCAGCGGAGGGGCCAGCGCATCGCTATGCCGGTGCGCAGGTTCTTTGCCCGGGAGAAGAGGCCTTATGGGCTGGGCATGGTGGGCCGGCTAACCAACCGCACCTACCGCAAGCGGATCGACAGCTATGTCAAACGCCAGATCGAGGACATGGACGACCACAGGCCCTTCTTCACCTACTGGCTCACCTTCGTGCACTCACTGGTCACCATTCTGGCCGTGTGCATCTACGGCATCGCACCTGTGGGCTTCTCGCAGCATGAGACCGTGGACTCGGTGCTGCGGAACCGTGGGGTCTATGAGAATGTCAAGTACGTGCAGCAAGAGAACTTCTGGATCGGGCCCAGCTCGGAGGCTCTCATTCACCTGGGCGCCAAGTTCTCGCCCTGCATGCGCCAGGACCCACAGGTGCACAGTTTCATCCTGGCTGCGCGGGAGCGGGAGAAGCACTCCGCCTGCTGTGTGCGCAATGACCGGTCGGGCTGCGTGCAGACGTCGGCGGAGGAATGCTCGTCCACGCTGGCCGTGTGGGTGAAGTGGCCTTTCCATCCCAGCGTCCCAGACCTCGCTGGCCACAAGCGGCAGTTCGGTTCTGTCTGTCACCAGGACCCCAGGGTGTGTGATGAGCCCTCCTCAGAGGACCCCCATGAGTGGCCGGATGACATCACCAAGTGGCCGATATGCACCAAAAACAGCGCGGGGAACCACACCAACCACCCTCACATGGACTGCGTCATCACGGGCCGGCCCTGCTGCATCGGCACCAAGGGCAGGTGCGAGATCACCTCCCGGGAGTACTGTGACTTCATGAGGGGTTACTTCCACGAGGAGGCCACACTCTGCTCTCAG---------------------------------GTGCACTGCATGGATGACGTGTGCGGGCTCCTGCCCTTCCTCAACCCCGAGGTGCCCGACCAGTTCTACCGCCTCTGGCTGTCCCTCTTCCTGCACGCTGGCATCCTGCACTGCCTGGTGTCCGTCTGCTTCCAGATGACTGTGCTGAGGGACCTGGAGAAGCTAGCGGGCTGGCACCGCATAGCCATCATCTACCTGCTGAGTGGCGTCACCGGTAACCTAGCCAGTGCCATATTCCTGCCATACCGGGCAGAGGTGGGCCCGGCCGGCTCGCAGTTTGGCATCCTGGCGTGCCTCTTCGTGGAGCTCTTTCAGAGCTGGCAGATTCTGGCTCGGCCCTGGCGTGCCTTCTTCAAGCTGCTGGCGGTGGTCCTCTTCCTCTTCGCCTTCGGGCTGCTGCCCTGGATCGACAACTTCGCGCACATCTCCGGCTTCGTCAGCGGCCTCTTCCTCTCCTTTGCCTTCCTGCCCTACATCAGCTTCGGCAGGTTCGACCTGTACCGCAAACGCTGCCAGATCATCGTCTTCCAGGTGGTCTTCCTGGGCCTCCTGGCCGGCCTGGTGGTCCTCTTCTACTTCTACCCCGTGCGCTGCGAGTGGTGCGAGTTCCTCACCTGCATTCCCTTCACCGACAAGTTCTGTGAGAAGTACGAGCTGGACGCCCAGCTCCAC---
>HLmolMol2
ATGAGCGAGGCCCGCAGGGACAGCACGAGCAGCCTGCAGCGCAAGAAGCCACCCTGGCTGAAGCTGGACATCCCAGTTGTGGTGCCCCCG------------------GTGGCAGAGGAACCCAGCTTCCTGCAGCCCCTGAGACGCCAGGCTTTCTTGCGGAGTGTGAGCATGCCGGCTGAGACAGCCCACGTCCCTTCGCCTTACCATGAGCCCCGCCGGCCGGCGCTGCAGCGCCAGACATCCATCACACAGACCATCCGCAGGGGCACAGCTGACTGGTTTGGAGTGAGCAAGGACAGTGACAGCACCCAAAAGTGGCAGCGCAAGAGCATCCGTCACTGCAGCCAGCGCTATGGGAAGCTGAAGCCGCAGGTCATCCGGGAGCTAGACCTACCTAGCCAGGACAATGTGTCGCTGACCAGCACTGAGACACCTCCTCCGCTGTATGTTGGGCCATGCCAGCTGGGCATGCAAAAGATCATAGACCCCCTGGCCCGGGGCCGGGCCTTCCGCATGGCGGATGACACCGCCGATGGCCTGAGTACCCCGCACACGCCCGTCACTCCCGGTGCTGCCTCCCTCTGCTCCTTCTCCAGCTCCCGCTCGGGTTTCAACCGGCTTCCACGGAGACGCAAGCGCGAGTCTGTGGCCAAGATGAGCTTCCGGGCGGCCGCAGCGCTGGTGAAGGGTCGCTCGGTTAGAGAT---GGCACATTGCGCCGGGTGCAGCGCCGAAGTTTCACTCCCGCCAGCTTCCTGGAGGAGGACACGGCTGACTTCCCCGACGAGCTGGACACCTCCTTC---TTTGCCCGGGAAGGTGTCCTTCACGAGGAGCTGTCCACGTACCCCGACGAGGTATTCGAGTCCCCGTCGGAGGCAGCGCTCAAGGACTGGGAGAAAGCCCCGGACCAGGCTGACCTCACGGGAGGGGCCCTGGACCGCACAGAGCTGGAGCGCAGCCACCTGATGCTGCCCCTGGAACGCGGCTGGCGGAAGCAGAAGGAGGGT------GGCCCGGTGGCC---CCGCAGCCCAAGGTGCGGCTGCGTCAGGAGGTGGTGAGCACCGTGGGGCAGCGGCGGGGCCAGCGCATCGCAGTGCCCGTGCGCAAGTTCTTCGCCAGGGAGAAGAGGCCTTACGGGCTGGGCATGGTGGGCCGGCTAACCAACCGCACCTACCGCAAGCGCATCGACAGCTATGTCAAACGCCAGATTGAGGACATGGATGACCACAGGCCCTTCTTCACCTACTGGCTCACCTTCGTGCACTCACTCGTCACCATTCTAGCAGTGTGCATCTATGGCATCGCACCTGTGGGCTTCTCACAGCACGAGACGGTGGACTCGGTGCTGCGGAATCGCGGGGTCTATGAGAATGTCAAGTATGTGCAGCAGGAGAACTTCTGGATCGGGCCCAGCTCGGAGGCTCTCATTCACCTGGGTGCCAAGTTCTCCCCCTGCATGCGCCAGGATCCGCAGGTGCATAGTTTCATCCGGGCGGCGCGGGAGCGGGAGAAGCACTCGGCCTGCTGTGTGCGCAACGACCGGTCGGGCTGCGTGCAGACTTCGGAGGAGGAGTGCTCGTCCACCCTGGCAGTGTGGGTGAAGTGGCCTTTGCATCCCAGCGCCCCAGACCTTGCTGGCCACAAGAGGCAGTTCGGTTCTGTCTGTCACCAGGACCCCAGGGTGTGTGATGAGCCCTCCTCTGAGGACCCCCATGAGTGGCCAGATGACATCACCAAGTGGCCGATCTGTACCAAAAACAGCGCTGGGAACCACACCAACCACCCCCACATGGACTGTGTCATCACAGGCCGACCCTGCTGCATCGGCACCAAGGGCAGGTGTGAGATCACCTCCCGGGAGTACTGTGACTTCATGAGGGGCTACTTCCACGAGGAGGCCACACTCTGCTCTCAG---------------------------------GTGCACTGCATGGATGACGTGTGCGGGCTCCTGCCCTTCCTCAACCCCGAGGTGCCTGACCAGTTCTACCGCCTGTGGCTGTCCCTCTTCTTGCACGCTGGCATCCTGCACTGCCTGGTGTCGGTCTGCTTCCAGATGACTGTCCTTCGAGACCTGGAGAAGCTAGCAGGCTGGCACCGCATAGCCATCATCTACTTGTTGAGTGGTGTCACCGGTAACCTAGCCAGTGCCATTTTCCTGCCATACCGGGCAGAGGTGGGCCCAGCCGGCTCGCAGTTCGGCATCCTGGCATGCCTCTTCGTGGAGCTCTTCCAGAGCTGGCAGATCCTGGCTCGGCCCTGGCGCGCCTTCTTCAAGCTGCTGGCGGTGGTCCTCTTCCTCTTCACCTTCGGCCTGCTGCCCTGGATCGACAACTTTGCCCACATCTCCGGCTTCGTCAGCGGCCTCTTCCTGTCCTTTGCCTTCCTGCCCTACATCAGCTTCGGCAGGTTCGACTTGTACCGTAAACGCTGCCAGATCATCGTCTTCCAGGTGGTCTTCCTGGGCCTCCTGGCTGGCCTGGTGGTCCTCTTCTACTTCTACCCCGTGCGCTGCGAGTGGTGCGAGTTCCTCACCTGCATCCCCTTCACTGACAAGTTCTGTGAGAAGTACGAGCTGGACGCCCAGCTCCAC---
>HLequCab3
ATGAGCGAGGCCCGCAGGGACAGCACGAGCAGCTTGCAGCGCAAGAAGCCACCCTGGCTGAAGCTGGACATCCCAGCTGTGGTGCCCCCG------------------GCAGTGGAGGAGCCCAGCTTCCTGCAGCCCCTGCGACGCCAGGCTTTCTTGCGGAGCGTGAGTATGCCAGCTGAGACGGCCCACGTCCCCTCGCCCCATCACGAGCCCCGGCGGCCGGTGCTGCAGCGCCAGACGTCCATCACGCAGACCATCCGCAGGGGCACAGCTGACTGGTTCGGAGTGAGCAAGGACAGTGATAGCACCCAGAAGTGGCAGCGCAAGAGCATCCGTCACTGCAGCCAGCGCTATGGGAAGCTGAAGCCCCAGGTCATCCGGGAGCTGGACCTGCCTAGCCAGGACAACGTGTCGCTGACCAGCACCGAGACGCCCCCTCCACTGTACGTGGGGCCATGCCAGCTGGGCATGCAGAAGATCATAGACCCCCTGGCCCGGGGCCGGGCGTTCCGGGTGGCGGATGACACCGCCGACGGCCTGAGTACCCCGCACACGCCCGTCACGCCGGGTGCTGCCTCCCTCTGCTCCTTCTCCAGCTCCCGCTCTGGTTTCAGCCGGCTCCCGCGGCGACGCAAGCGCGAGTCGGTGGCCAAGATGAGCTTCCGGGCGGCCGCGGCGCTGGTGAAGGGCCGCTCCGTTAGAGAC---GGTACATTGCGCCGGGCGCAGCGCCGAAGCTTCACCCCCGCCAGCTTCCTGGAGGAGGACACGGCGGACTTCCCCGAGGAGCTGGACACGTCCTTC---TTCGCCCGGGAAGGTGTCCTCCACGAGGAGCTGTCCACCTACCCAGATGAGGTGTTCGAGTCCCCATCGGAGGCGGCGCTCAAGGACTGGGAGAAGGCCCCGGAGCAGGGGGACCTCACGGGCGGGGCCCTGGACCGCAGTGAGCTGGAGCGCAGTCACCTGATGCTGCCCCTGGAACGCGGCTGGCGGAAGCAGAAGGAGGGT------GGCCCGACCGCC---CCGCAGCCCAAGGTGCGGCTGCGGCAGGAGGTGGTGAGCGCGGCGGGACAGCGGCGGGGCCAGCGCATCGCGATGCCGGTGCGCAAGTTCTTTGCCAGGGAGAAGCGGCCGTATGGGCTGGGCATGGTGGGGCGGCTAACCAACCGCACCTACCGCAAGCGCATCGACAGCTATGTCAAACGCCAGATCGAGGACATGGACGACCACAGGCCCTTCTTCACCTACTGGCTCACCTTCGTGCACTCGCTCGTCACCATTCTGGCCGTGTGCATCTATGGCATCGCACCCGTGGGCTTCTCGCAGCATGAGACGGTGGACTCGGTGCTGCGGAACCGCGGGGTGTATGAGAATGTCAAGTATGTGCAGCAGGAGAACTTCTGGATCGGGCCCAGCTCGGAGGCTCTCATTCACCTGGGTGCCAAGTTCTCGCCCTGCATGCGCCAGGACCCGCAGGTGCATAGTTTCATCCGGGCTGCGCGTGAGCGCGAGAAGCACTCGGCCTGCTGCGTGCGCAACGACCGGTCCGGCTGTGTGCAGACCTCGGAGGAGGAGTGCTCGTCCACACTGGCAGTGTGGGTGAAGTGGCCCCTCCATCCCAGTGCCCCAGACCTTGCTGGCCACAAGAGACAGTTTGGCTCTGTCTGCCACCAGGACCCCAGGGTGTGTGATGAGCCCTCCTCTGAGGACCCCCATGAGTGGCCAGATGACATCACCAAGTGGCCAATCTGCACCAAAAACAGTGCTGGGAACCACACCAACCACCCACACATGGACTGTGTCATCACAGGCCGGCCCTGCTGCATTGGCACCAAGGGCAGATGCGAGATCACCTCCCGGGAGTACTGTGACTTCATGAGGGGCTACTTCCACGAGGAGGCCACACTCTGCTCTCAGCCACGGCGGGTGCTGACCAGCCACTCTGCACAGGTGCACTGCATGGATGACGTGTGTGGGCTCCTGCCCTTCCTCAACCCCGAGGTGCCCGACCAGTTCTACCGCCTGTGGCTGTCCCTCTTCTTGCACGCTGGGATCCTGCACTGCCTGGTGTCCGTCTGCTTCCAGATGACTGTCCTGCGGGATCTGGAGAAGCTGGCAGGCTGGCACCGCATAGCCATCATCTACCTGCTGAGTGGCGTCACCGGTAACCTGGCCAGTGCCATTTTCCTGCCGTACCGGGCAGAGGTGGGCCCAGCCGGCTCGCAGTTTGGCATCCTCGCCTGCCTCTTCGTGGAGCTCTTCCAGAGCTGGCAGATCCTGGCGCGGCCCTGGCGTGCCTTCTTCAAGCTCTTGGCCGTGGTGCTCTTCCTCTTCACCTTTGGGCTGCTGCCCTGGATCGACAACTTCGCCCATATCTCAGGCTTCATCAGCGGCCTCTTCCTCTCCTTTGCCTTCCTGCCCTACATCAGCTTCGGCAAGTTCGACCTGTACCGCAAGCGCTGCCAGATCATCGTCTTTCAGGCGGTCTTCCTGGGCCTCCTGGCTGGCCTGGTGGTCCTCTTCTACTTCTACCCTGTGCGCTGCGAGTGGTGCGAGTTCCTCACCTGCATCCCTTTCACCGACAAGTTCTGTGAGAAGTACGAGCTGGACGCTCAGCTCCAC---
>HLrouAeg4
ATGAGCGAGGCCCGCAGAGACAGCACTAGCAGCCTGCAGCGAAAGAAGCCGCCCTGGCTGAAGCTGGACATTCCAGCTGTGGCAGCTCCA------------------GTGGCTGAGGAACCCAGCTTTCTGCAGCCCCTGAGACGCCAGGCTTTCTTGAGGAGTGTGAGTATGCCGGCTGAGACAGCCCACGTCCCTTCGCCCTACTATGAGCCCCGCCGGCCAGTGCTGCAGCGCCAGACATCTATCACACAGACCATCCGCAGGGGCACAGCTGACTGGTTTGGAGTGAGCAAGGACAGTGACAGCACCCAGAAGTGGCAGCGCAAGAGCATCCGTCACTGCAGCCAGCGCTATGGGAAGCTGAAGCCCCAGGTCATCCGGGAGCTAGACCTGCCTAGCCAGGACAATGTGTCGCTGACCAGCACTGAGACACCTCCTCCACTGTATGTGGGGCCCTGCCAGCTGGGTATGCAAAAGATCATAGACCCCTTGGCCCGGGGCCGGGCCTTTCGCATGGCGGATGACACCGCCGACGGCCTGAGTACCCCGCACACGCCCGTCACGCCGGGTGCTGCCTCCCTCTGCTCCTTCTCCAGCTCCCGCTCGGGTTTTAACCGGCTTCCGCGGAGGCGCAAGCGTGAGTCGGTGGCCAAGATGAGCTTCCGGGCAGCTGCAGCACTGGTGAAGGGCCGCTCGGTTAGGGAT---GGTACATTGCGCCGCGTGCAGCGCCGAAGCTTCACTCCCGCCAGCTTCCTGGAGGAGGACACTGTGGACTTCCCCGACGAGCTGGACACGTCTTTC---TTTGCCCGGGAAGGTGTCCTTCATGAGGAGCTGTCCACATACCAAGACGAGGTGTTTGAGACCCCATCGGAGGCGGCGCTCAAGGACTGGGAGAAAGCCCCAGAACAAGGGGACCTCACGGGTGGGGCCCTGGATCGCACAGAACTGGAGCGCAGCCACCTGATGCTGCCCCTGGAACGTGGCTGGCGGAAGCAGAAAGAGGGT------GGCGCCGCAGCC---CCGCAGCCCAAGGTGCGGCTGCGCCAGGAGGTAGTGAGCGCGGCTGGGCAGCGGCGGGGCCAGCGCATCGCAATGCCGGTGCGCAAGTTCTTTGCTAGGGAGAAGCGGCCATATGGGCTGGGCATGGTGGGCCGGCTAACCAACCGCACCTACCGCAAGCGAATCGATAGCTATGTCAAACGCCAGATCGAGGACATGGACGACCACAGGCCCTTCTTCACCTACTGGCTCACCTTTGTGCACTCGCTCGTCACCATTCTAGCCGTGTGCATCTATGGCATTGCACCCGTAGGCTTCTCGCAGCATGAGACTGTTGACTCGGTGCTGCGGAACCGTGGGGTCTATGAGAATGTCAAGTACGTGCAGCAAGAGAACTTCTGGATTGGGCCCAGCTCGGAGGCTCTCATTCACCTGGGTGCCAAGTTCTCGCCCTGCATGCGCCAGGATCCGCAGGTGTATAGTTTTATCCGTGCCTCGCGGGAGCGTGAGAAGCACTCAGCCTGCTGCGTTCGCAATGACCGGTCTGGCTGTGTGCAGACCTCGGAGGAGGAGTGCTCGTCCACGCTGGCAGTGTGGGTGAAGTGGCCCTTTCATCCCAGTGCCCCAGACCTTGCTGGCCACAAGAGGCAGTTTGGTTCTGTCTGCCACCAGGACCCCAGGGTGTGTGATGAGCCTTCCTCTGAGGACCCTCATGAGTGGCCAGATGACATCACCAAGTGGCCGATCTGCACCAAAAACAGTGCTGGGAACCACACCAACCATCCTCACATGGACTGTGTCATCACAGGCCGGCCCTGTTGCATTGGCACCAAGGGCAGGTGTGAGATCACCTCTCGGGAGTACTGTGACTTCATGAGGGGCTACTTCCATGAGGAGGCCACACTCTGCTCTCAGCCACGGAGGGTGCTGACAGGCCACTCTGCACAGGTGCACTGCATGGATGATGTGTGTGGGCTCCTGCCCTTCCTCAACCCCGAGGTGCCTGATCAGTTCTACCGCCTCTGGCTGTCCCTCTTCTTACATGCTGGCATCCTGCACTGCCTGGTGTCCGTCTGCTTCCAGATGACTGTCCTGCGGGACCTGGAGAAGCTGGCAGGCTGGCACCGAATAGCCATCATTTACCTGCTGAGTGGCGTCACTGGTAACCTAGCTAGTGCCATTTTCCTGCCGTACCGGGCAGAGGTGGGCCCGGCTGGCTCGCAGTTCGGCATCTTGGCGTGCCTCTTCGTGGAGCTCTTCCAGAGCTGGCAGATCCTGGCTCGGCCCTGGCGTGCCTTCTTCAAGCTGCTGGCGGTGGTGCTCTTCCTCTTCACCTTTGGGCTGCTGCCCTGGATCGACAACTTCGCCCACATCTCTGGCTTCGTCAGTGGTCTCTTCCTCTCCTTTGCCTTCTTGCCCTACATCAGCTTCGGCAGGTTTGACCTGTACCGCAAGCGCTGCCAGATCATCGTCTTCCAGGCCATCTTCCTGGGCCTCCTGGCTGGCCTGGTGGTCCTCTTCTACTTTTACCCTGTCCGCTGTGAGTGGTGTGAGTTCCTCACTTGCATCCCCTTCACCGATAAGTTCTGTGAGAAGTATGAGCTGGATGCCCAGCTCCAC---
>HLmyoMyo6
ATGAGCGAGGCCCGCAGGGACAGCACGAGCAGCCTGCAGCGCAAGAAGCCCCCCTGGCTGAAGCTGGACATTCCAGCTGTGGTGCCCCCG------------------GCGGCGGAGGACCCCAGCTTCCCGCAGCCCCTGAGACGCCAGGCTTTCTTGCGGAGTGTGAGCATGCCGGCTGAGACAGCTTACGTCCCTTCCCCTTACCATGAGCCCCGCCGGCCGGTGCTGCATCGCCAGACATCGATCACACAGACCATCCGCAGGGGCACCGCCGACTGGTTCGGAGTGAGCAAGGACAGTGACAGCACCCAGAAGTGGCAGCGCAAGAGCATCCGCCACTGCAGCCAGCGCTATGGGAAGCTGAAGCCCCAGGTCATCCGGGAGCTGGACCTGCCCAGCCAGGACAACGTGTCGCTCACCAGCACGGAGACGCCCCCTCCGCTGTACGTCGGGCCATGCCAGCTGGGCATGCAAAAGATCATAGACCCCCTGGCCCGGGGCCGGGCCTTCCGCATGGCGGATGACACCGCCGACGGCCTGAGCACCCCGCACACGCCCGTCACTCCCGGTGCCGCCTCCCTCTGCTCCTTCTCCAGCTCCCGCTCGGGCTTCAACCGGCTTCCGCGGAGGCGCAAGCGTGAGTCTGTGGCCAAGATGAGCTTCCGCGCGGCCGCAGCGCTGGTGAAGGGTCGCTCGGTGAGGGAC---GGCACCTTGCGCCGGGCGCAGCGCCGAAGCTTCACCCCCGCCAGCTTCCTGGAGGAGGACACGGCGGACTTCCCCGATGAGCTGGACACCTCCTTC---TTCGCCCGGGAAGGTGTCCTCCACGAGGAGCTGTCCACATACCCAGACGAGGTGTTCGAGTCCCCGTCAGAGGCAGCGCTCAAGGACTGGGAGAAGGCCCCGGACCAGGCGGACCTCACGGGCGGGGCCCTGGACCGCTCGGAGCTGGAGCGCAGCCACCTGATGCTGCCCCTGGAGCGCGGCTGGCGGAAGCAGAAGGAGGGC------GGCCCCGTGGCC---CCGCAGCCCAAGGTGCGGCTGCGCCAGGAGGTGGTGAGCACGGCGGGGCAGCGGCGGGGCCAGCGGATCGCGATGCCGGTGCGCAGGTTCTTCGCCAGGGAGAAGCGGCCGTACGGGCTGGGCATGGTGGGCCGCCTCACCAACCGCACCTACCGCAAGCGCATCGACAGCTACGTCAAGCGCCAGATCGAGGACATGGATGATCACAGGCCCTTCTTCACCTACTGGCTCACCTTCGTGCACTCGCTCGTCACCATCCTCGCCGTCTGCATCTACGGCATCGCACCCGTGGGCTTCTCGCAGCACGAGACGGTGGACTCGGTGCTGCGGAACCGAGGGGTCTATGAGAATGTCAAGTATGTGCAGCAGGAGAACTTCTGGATCGGGCCCAGCTCGGAGGCCCTCATTCACCTGGGCGCCAAGTTCTCGCCCTGCATGCGCCAGGACCCGCAGGTGGATAGTTTCATCCGCGCCGCGCGGGAGCGGGAGAAGCACTCGGCCTGCTGCGTGCGCAATGACCGGTCCGGCTGCGTGCAGACCTCGGAGGAGGAGTGCTCGTCCACGCTGGCAGTGTGGGTGAAGTGGCCTTCCCATCCCAGCGCCCCCGACCTCGCCGGCCACAAGAGGCAGTTTGGTTCTGTCTGTCACCAGGACCCCAGGGTGTGTGACGAGCCCTCCTCCGAGGACCCCCATGAGTGGCCAGATGACATCACCAAGTGGCCGATCTGCACCAAAAGCAGCGCCGGGAACCACACCAACCACCCCCACATGGACTGTGCCATCACGGGCCGGCCCTGCTGCATCGGCACCAAGGGCAGGTGTGAGATCACCTCCCGGGAGTACTGCGACTTCATGAGGGGCTACTTCCACGAGGAGGCCACGCTCTGCTCTCAG---------------------------------GTGCACTGCATGGATGACGTGTGCGGGCTCCTGCCCTTCCTCAACCCCGAGGTGCCTGACCAGTTCTACCGCCTGTGGCTGTCCCTCTTCTTGCACGCTGGCATCCTGCACTGCCTGGTGTCTGTCTGCTTCCAGATGACGGTCCTGCGGGACCTGGAGAAGCTAGCAGGCTGGCACCGCATAGCCATCATCTACCTGTTGAGTGGCATCACTGGTAACCTGGCCAGTGCCATTTTCCTGCCATACCGGGCAGAGGTGGGCCCGGCCGGCTCGCAGTTTGGCATCCTGGCCTGCCTCTTCGTGGAGCTCTTCCAGAGCTGGCAGATCCTGGCCCGGCCCTGGCGCGCCTTCTTCAAGCTGCTGGCGGTGGTACTCTTCCTCTTCACCTTTGGGCTGCTGCCCTGGATCGACAACTTCGCCCACATCTCGGGCTTCATCAGCGGCCTCTTCCTCTCCTTTGCCTTCCTGCCCTACATCAGCTTCGGCAGGTTCGACCTGTACCGGAAGCGCTGCCAGATCATCGTCTTCCAGGTGGTCTTCCTGGGCCTCCTGGCCGGCTTGGTGGTCCTCTTCTACTTCTACCCCGTCCGCTGCGAGTGGTGCGAGTTCCTCACCTGCATCCCCTTCACCGACAAGTTCTGTGAGAAGTATGAGCTGGACGCCCAGCTCCAC---
>hetGla2
ATGAATGAAGCCCGCAGGGACAGCACAAGCAGTCTGCAGCGCAAGAAGCCACCCTGGTTAAAACTGGACATTCCAGCTGCAGTGCCCCTG------------------GCTACAGAGGAACCTGGCTTCCTGCAGCCCTTAAGACGCCAGGCTTTCCTGCGGAGTGTGAGCATGCCAGCTGAAACGGCCCATGTGCCTTCACCCTACCATGAGCCCCGGCGGCCTGTGCTGCAGCGGCAGACGTCTATCACACAGACCATCCGCAGGGGGACAGCTGATTGGTTCGGAGTGAGCAAAGACAGTGACAGTACCCAGAAGTGGCAACGCAAAAGCATCCGTCACTGCAGCCAGCGATATGGGAAGCTGAAGCCTCAGGTCATCCGGGAACTGGACCTACCCAGCCAGGACAATGTGTCGCTGACCAGTACTGAGACTCCACCTCCACTATATGTGGGGCCATGCCAGCTGGGCATGCAGAAGATCATAGACCCTCTAGCCCGGGGCCGGGCCTTCCGCCAGCCAGATGATACTGCTGATGGCCTGAGTGCTCCACACACTCCTGTCACGCCAGGTGCTGCCTCCCTCTGCTCCTTCTCCAGCTCCCGCTCAGGTTTCAACCGGCTCCCTCGGAGACGAAAGCGCGAATCTGTGGCCAAGATGAGCTTCCGGGCAGCCGCAGCACTAGTGAAGGGCCGCTCTGTTAGGGAT---GGCACATTGCGCCGGGCACAGCGCCGAAGCTTTACTCCTGCCAGCTTCCTGGAGGAGGACACAGTGGACTTCCCTGATGAGCTGGACACATCTTTC---TTTGCCCGGGAAGGTGTCCTCCACGAGGAGCTGTCCACATACCCGGACGAGGTGTTTGAGTCCCCATCAGAGGCAGCGCTCAAGGACTGGGAGAAAGCCCCTGAGCAGGCTGACCTCACGGGTGGGGCCCTGGACCGAAGCGAGCTGGAGCGCAGCCACTTGATGCTGCCCCTGGAGCGCGGCTGGCGGAAGCAAAAGGACGGT------GGCACAGTGGCC---CCACAGCCCAAAGTGCGGCTTCGACAGGAGGTCGTGAGCCCTGTGGGGCCACGACGGGGCCAGCGCATTGCTGTTCCTGTGCGGAAGCTCTTTGCCCGTGAGAAGCGGCCATATGGGCTGGGTATGGTGGGGCGCCTCACCAACCGCACCTACCGAAAGCGTATTGACAGCTACGTCAAGCGCCAGATCGAAGACATGGATGACCACAGGCCTTTCTTCACCTACTGGCTCACCTTCGTGCACTCGCTCGTCACCATTCTAGCCGTTTGCATCTATGGCATCGCGCCTGTGGGCTTCTCACAGCATGAGACGGTGGACTCGGTATTGCGGAACCGGGGCGTTTACGAGAATGTCAAGTACGTGCAGCAGGAGAACTTCTGGATCGGCCCCAGCTCGGAGGCCCTCATTCACCTGGGTGCCAAGTTCTCACCCTGCATGCGCCAGGATCCACAGGTGCACAGCTTCATCAGCGCTGCCCGTGAGCGGGAGAAGCACTCGGCCTGCTGCGTGCGCAATGACCGGTCGGGCTGTGTGCAGACATCAGAGGAGGAGTGCTCGTCCACGCTGGCAGTGTGGGTGAAGTGGCCCAGGCATCCCAGCGCCCCAGACCTTGCTGGTCACAAGAGGGAGTTTGGCTCTGTCTGCCACCAAGACCCCAGGGTGTGTGATGAGCCCTCCTCTGAGGATCCCCATGAGTGGCCAGAAGACATCACCAAGTGGCCGATCTGCACCAAAAACAGTGCTGGGAACCACACCAATCATCCTCACATGGACTGTGTCATAACGGGCCGGCCCTGCTGCATTGGCACCAAGGGCAGGTGTGAAATCACCTCCCGGGAGTACTGTGACTTCATGAGAGGCTACTTCCATGAGGAGGCCACACTCTGCTCTCAG---------GTACTGACTGGCCACTCTGCACAGGTGCACTGCATGGATGATGTGTGTGGTCTCCTGCCTTTCCTCAACCCCGAGGTGCCTGACCAGTTCTACCGTCTGTGGCTGTCCCTCTTCCTGCACGCTGGGATTCTGCACTGCCTGGTGTCCGTTTGCTTCCAGATGACTGTCCTGCGTGACCTGGAAAAGCTGGCAGGCTGGCACCGCATAGCCATCATCTATCTTCTGAGTGGTATCACTGGCAACCTGGCCAGTGCCATCTTCCTGCCGTACAGGGCGGAGGTGGGCCCAGCCGGCTCGCAGTTTGGCATCCTGGCCTGCCTCTTCGTGGAGCTCTTCCAGAGCTGGCAGATCCTGGCACGGCCCTGGCGTGCCTTCTTCAAGCTGCTGGCTGTGGTGCTCTTCCTCTTCGCCTTTGGGCTGCTACCCTGGATTGACAACTTTGCCCACATCTCAGGCTTCATCAGTGGCCTCTTCCTCTCCTTTGCCTTCCTGCCCTACATCAGCTTCGGCAAGTTTGACTTGTACCGCAAACGCTGCCAGATTATCATCTTCCAGGCAGTCTTCCTGGGCCTGCTGGCTGGCCTGGTGATCCTCTTCTACTTCTATCCCGTCCGCTGTGAGTGGTGCGAGTTCCTCACCTGCATCCCCTTCACCGACAAGTTCTGTGAGAAGTATGAGCTGGATGCTCAGCTCCAC---
>cavPor3
ATGAATGAGGCCCGCAGGGACAGTACAAGCAGTCTGCAGCGCAAGAAGCCACCCTGGTTAAAGCTGGACATCCCAGCTGTGGTGCCCCCA------------------GCAGCAGAGGAACCTGGCTTCCTGCAGCCCTTAAGACGCCAGGCTTTCCTGCGAAGTGTGAGCATGCCAGCTGAAACAGCCCACGTGCCTTCACCCTACCATGAGTCCCGGCGGCCTGTGCTGCAGCGACAGACGTCCATCACACAGACTATCCGCAGGGGGACAGCTGATTGGTTCGGAGTAAGCAAAGACAGTGACAGTACCCAGAAGTGGCAACGCAAAAGCATCCGTCACTGCAGCCAGCGATATGGGAAACTGAAGCCTCAGGTCATCCGGGAACTGGATCTACCCAGCCAGGACAATGTGTCTCTGACCAGTACTGAGACACCACCTCCACTCTATGTGGGGCCGTGCCAGCTGGGCATGCAGAAGATCATAGACCCTCTTGCCCGAGGCCGGGCCTTCCGCATGGCAGATGACACTGCTGATGGCCTGAGTGCTCCGCACACTCCTGTCACGCCAGGTGCTGCCTCCCTCTGCTCCTTCTCTAGCTCCCGCTCAGGTTTTAATCGGCTCCCTCGGAGACGCAAGCGTGAGTCTGTGGCCAAGATGAGCTTCCGGGCAGCTGCAGCACTAGTGAAGGGTCGCTCTATTAAGGAT---GGCACATTGCGCCGGGTACAGCGCCGAAGCTTTACTCCTGCTAGCTTCCTGGAGGAGGACACGGTGGACTTCCCTGATGAGCTGGACACATCCTTC---TTTGCCCGGGAAGGTATCCTCCACGAGGAGCTGTCCACGTACCCGGATGAGGTGTTTGAGTCCCCATCAGAGGCAGCGCTCAAGGACTGGGAGAAAGCTGCTGAGCAGCCTGACCTCACGGGTGGAGCGCTGGACCGCAGCGAGCTAGAGCGAAGCCACTTGATGCTGCCTCTGGAGCGTGGCTGGCGGAAGCAAAAGGAGGGC------GGCACAGGGGCC---CCACAGCCCAAGGTACGGCTTCGACAGGAGGTGGTGACCCCCTCGGGACCACGAAGAGGCCAACGCATCGCTGTGCCCGTTCGGAAGCTCTTTGCCCGAGAGAAGCGGCCATATGGGCTGGGCATGGTGGGGCGCCTCACCAACCGCACCTACCGCAAGCGCATCGACAGCTATGTCAAGCGCCAAATCGAGGACATGGATGACCACAGGCCCTTCTTCACCTACTGGCTCACCTTCGTGCACTCACTCGTCACCATTCTAGCCGTGTGCATCTATGGCATCGCGCCCGTGGGCTTCTCCCAGCATGAGACCGTGGACTCGGTGTTGAGGAATCGTGGCGTTTACGAGAATGTCAAGTACGTGCAGCAGGAGAACTTCTGGATCGGCCCCAGCTCGGAGGCCCTCATTCACCTGGGTGCCAAGTTCTCACCCTGCATGCGCCAGGACCCGCAGGTGCACAGCTTCATCAGTGCTGCCCGTGAACGAGAGAAGCATTCTGCCTGCTGCGTGCGCAATGATCAGTCAGGCTGTGTGCAGACCTCAGAGGAGGAGTGCTCGTCCACGCTGGCAGTGTGGGTGAAATGGCCCAGGCATCCCAGCGCCCCAGACCTTGCTGGTCAGAAGAGGCAATTCGGCTCTGTCTGCCATCAAGACCCCAGAGTGTGTGATGAGCCCTCTTCTGAGGATCCGCACGAGTGGCCAGAAGACATCACCAAGTGGCCGATCTGCACCAAAAACACTGCTGGGAACCACACCAATCACCCTCACATGGACTGTGTCATAACAGGCCGGCCTTGCTGCATTGGCACCAAGGGCAGGTGTGAAATCACCTCCCGGGAATACTGTGACTTCATGAGAGGCTACTTCCATGAGGAAGCCACACTCTGCTCACAG---------GTACTGACTGGCTACTCTGCACAGGTGCATTGCATGGATGATGTGTGTGGTCTCCTGCCCTTTCTCAACCCTGAGGTGCCTGACCAGTTCTACCGCCTATGGCTGTCCCTCTTCCTGCACGCTGGGATTCTGCACTGCCTGGTGTCCATCTGCTTCCAGATGACTGTTCTGCGTGACCTGGAAAAGCTGGCAGGCTGGCACCGCATAGCCATCATCTATCTGTTGAGTGGTGTCACTGGCAACCTGGCCAGTGCCATCTTCTTGCCATACAGGGCGGAGGTGGGCCCGGCTGGCTCACAGTTTGGCATCCTGGCCTGCCTCTTCGTGGAGCTCTTCCAGAGCTGGCAGATCCTGGCACGGCCCTGGCGTGCCTTCTTCAAGCTGTTGGCTGTGGTGCTCTTCCTCTTCGCCTTCGGACTGTTACCCTGGATCGACAACTTTGCCCACATCTCAGGCTTCATAAGTGGCCTCTTCCTCTCCTTTGCCTTCTTGCCCTACATCAGCTTTGGCAAGTTTGACCTGTATCGCAAACGCTGCCAAATCATCATCTTCCAGGCAGTTTTCCTGGGCCTGCTGGCTGGCCTGGTGATCCTCTTCTACTTCTATCCCGTCCGCTGTGAATGGTGCGAGTTCCTCACCTGCATCCCCTTCACTGACAAGTTCTGTGAGAAGTATGAACTGGATGCTCAGCTCCAC---
>sorAra2
ATGAGTGAGGCCCGGAGAGACAGCACGAGCAGCCTGCAGCGCAAAAAGCCATCCTGGCTGAAGCTGGACATCCCAGTGGCTGTGCCCCCC------------------ACGCCTGAGGAGCCCAGCTCCATGCAGCCCCTGAGACGCCAGGCTTTCCTGCGGAGTGTGAGTATGCCGGCTGAGGCGGCCCACATCTCCTCGCCCCACCACGAGCCCCGGCGACCGGCACTGCAGCGCCAGATGTCCATCACACAGACCATCCGCAGGGGCACCGCTGACTGGTTTGGAGTGAGCAAGGACAGTGACAGCACCCAGAAGTGGCAGCGCAAGAGCCTCCGCCACTGCAGCCAGCGCTACGGGAGGCTGAAACCCCAGGTCATGCGGGAGCTGGACCTGCCTAGCCAGGACAACGTGTCCCTGACCAGCACAGAGACACCCCCACCCCTGTATGTGGGGCCATGCCAGCTGGGCATGCAGAAGATCATAGACCCCCTGGCCCGGGGTAGGGCCTTCCGCGTGGCGGATGATGCCGCCGATGGCCTGAGCACCCCACACACGCCCATCACGCCGGGTGCTGCCTCCCTCTGCTCCTTCTCCAGCTCCCGCTCGGGTTTCAACCGGCTCCCGCGGAGACGCAAGCGCGAGTCGGTGGCCAAGATGAGCTTCCGGGCAGCTGCAGCCCTGGTGAAGGGCCGGTCTGTGAGGGAT---GGCACGCTACGACGGGCACAGCGCCGAAGCTTCACCCCTGCCAGCTTCCTGGAGGAGGACACGGCCGAGTTCCCTGAGGAGCTGGACACGTCCTTT---TTTGCTCGGGAAGGTGTCCTCCATGAGGAGCTGTCCACGTACCCAGATGAGGTGTTTGAGTCTCCCTCGGAGGCAGCACTCAAGGACTGGGAGAAGGCCCCCGAGCAGGCTGGCCTCACGGGGGGTGCTCTGGACCGCAGTGAGCTGGAGCGCAGTCACCTGATGCTGCCTCTGGAGCGTGGCTGGAGGAAGCAGAAAGAGGGG------TGTGCTGGCGGC---CCACAGCCCAAGGTGCGACTGCGGCAGGAGGTGGTGAGTGCTGCTGGGCAGCGCCGGGGCCAGCGCATCGCCGTACCCGTGCGCAAGTTCTTCGCCAGGGAGAAGCGGCCGTACGGGCTGGGCATGGTGGGCCGGCTCACCAACCGCACTTACCGCAAGCGCATCGACAGCTACGTGAAGCGCCAGATCGAGGACATGGATGACCACAGGCCCTTCTTCACCTATTGGCTCACCTTCGTTCACTCGCTCGTCACCATTCTGGCCGTGTGCATCTACGGCATTGCACCAGTGGGCTTCTCGCAGCACGAGACTGTGGACTCGGTGCTGCGGAACCGAGGAGTCTATGAGAATGTGAAGTACGTGCAGCAGGAGAACTTCTGGATCGGGCCCAGCTCGGAGGCACTCATCCACCTGGGCGCCAAGTTCTCGCCCTGCATGCGCCAGGACCCACAGGTGCACAGCTTTGTGCGGGCCGCGCGGGAGCGGGAGAAGCACTCGGCCTGCTGTGTCCGCAACGACAGGTCCGGCTGTGTGCAGACCTCGGAGGAGGAGTGCTCGTCCACGCTGGCAGTGTGGGTGAGGTGGCCTGCCCACCCCAGTGCCCCAGAACTTGCTGGCCACAAGAGACAGTTTGGCTCCGTCTGTCACCAGGACCCCAGGGTATGTGATGAACCCTCCTCCGAGGACCCCCATGAGTGGCCAGACGACATCACCAAGTGGCCGATCTGCACTAAAAGCAGCGCTGGGAACCACACCAACCATCCCCACATGGACTGTGTCATCACGGGCAGACCCTGCTGCATCGGCACCAAGGGCAGGTGTGAGATCACCTCTCGGGAGTACTGTGACTTCATGAGGGGCTACTTCCATGAGGAGGCCACCCTCTGCTCTCAG---------------------------------GTGCACTGCATGGACGATGTGTGCGGTCTCCTGCCCTTCCTCAACCCTGAAGTGCCTGACCAGTTCTACCGCCTGTGGCTATCCCTCTTCCTGCATGCTGGGGTCCTGCATTGCCTGGTTTCTGTCTGCTTCCAGATGACCGTACTGCGAGATCTGGAGAAGCTGGCCGGCTGGCACCGTATTGCCATCATCTACCTGCTGAGTGGTATCACAGGGAACCTTGCCAGTGCCATTTTCCTGCCATACCGGGCAGAGGTGGGCCCAGCCGGCTCGCAGTTTGGCATCCTGGCCTGCCTCTTTGTGGAGCTCTTCCAGAGCTGGCAAATCCTGGCGCGGCCGTGGCGTGCCTTCTTCAAGCTGCTGGCTGTGGTGCTCTTCCTGTTCACCTTCGGGCTGCTGCCATGGATCGACAACTTCGCCCACATCTCCGGCTTCATCAGTGGCCTCTTCCTCTCCTTTGCCTTCCTGCCTTACATCAGCTTTGGCAAGTTCGACCTGTACCGCAAGCGCTGCCAGATCATCGTCTTTCAGGTGGTCTTCCTGGGCCTCCTGGCTGGCCTGGTGGTCCTCTTCTACTTCTACCCTGTCCGGTGTGAATGGTGCGAGTTCCTCACCTGCATTCCCTTCACCGACAAGTTCTGTGAGAAGTATGAGCTGGATGCGCAGCTCCAC---
>oryAfe1
ATGAGTGAGGTACGAAGGGACAGCACCAGCAGCCTTCAGCGCAAGAAGCCGCCCTGGCTGAAGCTGGACATCCCGGCTGTGGCCCCCCCA------------------GCTACTGAGGAGCCCAGCTTCTTGCAGCCCCTGAGGCGCCAGGTTTTCCTTCGGAGTGTGAGCATGCCAGCCGAGACCGCCCGCGTGCCCTCGCCCCACCCTGAGCCTAGGCGGCCTGTGCTGCAGCGCCAGGCGTCCATCACACAGACCATCCGCAGGGGCACAGCCGACTGGTTTGGCGTGAGCAAGGACGGTGACAGCACTCAGAAGTGGCAGCGGAAAAGCATCCGCCACTGCAGCCAGCGCTATGGGAAGCTGAAGCCTCAGGTCATCCGGGAGCTGGACCTGCCCAGCCAGGACAACGTCTCACTGACCAGCACGGAGACGCCACCCCCGCTGTACGTGGGGCCATGCCAGCTGGGCATGCAGAAGATCATCGACCCCCTGGCCCGGGGCAGGGCTTTCCGCTTGGTGGAGGACACCTCCGATGGCCTGAGTGCCCCCCACACACCCATCACTCCCGGTGCCGCCTCCCTCTGCTCCTTCTCTAGCTCCCGCTCAGGCTTCAACCGGCTCCCCCGGCGGCGGAAGCGAGAGTCCGTGGCCAAGATGAGCTTCCGCGCAGCCGCGGCGCTGGTGAAGGGCCGCTCGGTGCGGGAT---GGCACGGGCCGCAGGCTGCAGCGTCGCAGCTTCACTCCCGCCAGCTTCCTGGAGGAGGACACGGCTGACTTCCCTGAGGAGCTGGACACGTCCTTC---TTTGCCCGGGAAGGAGTCCTCCACGAGGAGCTGTCCACCTACCCGGATGAGGTGTTCGAGTCCCCGTCCGAGGCGGCACTCAAGGACTGGGAGAAAGGCCCGGAGCAGGCAGACCTCACGGGCGGGGCCCTGGAGCGCAGTGAGCTGGAGCGCAGCCACCTGATGCTGCCTCTGGAGCGCGGCTGGCGCAAGCAGAAGGAGGGC------AGCCCCGCAGCC---CCGCAGCCCAAGGTGCGCCTGCGGCAGGAGGTGGTGAGCGCAGCGGGGCCGCGGCGGGGCCAGCGCATCGCTGTGCCAGTGCGCAAGCTGTTTGCCCGGGAGAAGCGGCCGTACGGGCTGGGCATGGTGGGCCGCCTCACCAACCGCACCTACCGCAAGCGCATCGACAGTTACGTCAAGAGGCAGATCGAGGACATGGATGACCACAGGCCGTTCTTCACCTACTGGCTCACCTTCGTGCACTCGCTTGTCACCATCCTGGCGGTCTGCATCTACGGCATCGCTCCCGTGGGCTTCTCGCAGCATGAGACGGTGGACTCGGTGCTACGGAACCGCGGCGTCTATGAGAACGTCAAATACGTGCAGCAGGAGAACTTCTGGATCGGGCCCAGCTCGGAGGCCCTCATCCACCTGGGCGCCAAGTTCTCGCCCTGCATGCGCCAGGACCCGCAGGTGCACAGCTTCATCCGCGCGGCTCGCGAGCGCGAGAGGCACTCGGCCTGCTGTGTGCGCAACGACCGCTCGGGCTGCGTGCAGACCTCGGAGGAGGAGTGCTCGTCCACACTGGCAGTTTGGGTTAAGTGGCCTGTTCACCCCAGTGCCCCAGACCTCGCTGGGCACAAGAGGCAGTTTGGTTCCGTCTGCCACCAGGACCCCAGGGTGTGCGATGAACCCTCCTCTGAAGACCCTCATGAATGGCCTGATGACATCACCAAGTGGCCGATCTGCACCAAAAACAGTGCTGGGAACCACACCAACCACCCCCACATGGACTGTGTCATCACGGGACGTCCCTGCTGCATTGGCACCAAGGGCAGGTGTGAGATCACCTCCCGGGAGTACTGTGACTTCATGAGAGGCTACTTTCACGAGGAGGCCACGCTCTGCTCTCAG---------------------------------GTGCACTGCATGGACGATGTGTGTGGGCTCCTGCCCTTCCTCAACCCCGAGGTGCCTGACCAGTTCTACCGCCTGTGGTTGTCCCTCTTCTTGCACGCAGGGGTCCTGCACTGCCTGGTGTCCGTCTGCTTCCAGATGACCATCCTGCGGGATCTGGAGAAGCTGGCGGGCTGGCACCGCATCTCCATCATCTACCTGCTGAGTGGCATCACCGGCAACCTGGCCAGTGCCATCTTTCTGCCATACCGGGCGGAGGTGGGCCCGGCTGGCTCGCAGTTTGGCATCCTGGCCTGCCTCTTCGTGGAGCTGTTCCAGAGCTGGCAGATCCTCGCGCGGCCCTGGCGTGCCTTCTTCAAGCTGCTGGCTGTGGTCCTCTTCCTCTTTGCCTTCGGGCTGCTGCCCTGGATCGACAACTTCGCCCACGTCTCCGGGTTCGTCAGCGGCCTCTTCTTGTCCTTCGCCTTCCTGCCCTACGTCAGCTTTGGCAGGTTCGACCTGTACCGGAAGCGCTGCCAGATCATCGTCTTCCAGGCGGTATTCCTGGGGCTGCTCGCCGGCCTGGTGGTGCTCTTCTACTTTTACCCGGTGCGCTGCGAGTGGTGCGAGTTCCTCACCTGCATCCCCTTCACCGACAAGTTCTGTGAGAAGTACGAACTGGATGCACAGCTGCAC---
>triMan1
ATGAGTGAGGTTCGCAGGGACAGCACGAGCAGCCTGCAGCGCAAGAAGCCGCCCTGGCTGAAGCTGGACATTCCAGCTGCGGTGCCCCTG------------------GCCACAGAGGAGCCCAGCTTCCTGCAGCCCCTGAGGCGCCAGGTCTTCCTTCGGAGTGTGAGCATGCCGGCTGAGACCACCCACATGCCCTCGCCCCACCCTGAGCCCCGGCGGCCCGTGCTGCAGCGCCAGACATCCATCACGCAGACCATCCGCAGGGGCACGGCTGACTGGTTTGGAGTGAGCAAGGACAGTGACAGCACCCAGAAGTGGCAGCGCAAGAGCATCCGCCACTGCAGCCAGCGCTATGGGAAGCTGAAGCCCCAGGTCATCCGGGAGCTGGACCTGCCCAGCCAGGACAACGTCTCACTCACCAGCACCGAGACACCACCCCCGCTGTACGTGGGGCCGTGCCAGCTGGGCATGCAGAAGATCATCGACCCCCTGGCCAGGGGCAGGGCTTTCCGATTGGCAGACGACACCCCCGATGGCCTGAGCGCCCCGCACACACCCATCACGCCCGGTGCCACCTCCCTCTGCTCCTTCTCCAGCTCCCGCTCGGGCTTCAACCGGCTCCCCCGGAGGCGGAAGCGGGAGTCGGTGGCCAAGATGAGCTTCCGGGCAGCCGCAGCACTGGTGAAGGGCCGCTCGGTGCGGGAC---GGCGTGGGGCGCAGGACACATCGCCGCAGCTTCACTCCCGCCAGCTTTCTGGAGGAGGACACGGCTGACTTCCCCGACGAGCTGGACACGTCCTTC---TTTGCCCGGGAAGGAGTCCTCCACGAGGAGCTGTCCACCTACCCAGATGAGGTGTTCGAATCCCCGTCAGAGGCAGCGCTCAAGGACTGGGAGAAGGCCCCGGAGACGGCGGAGCTCACGGGCGGAGCCCTGGAGCGCAGCGAGCTGGAGCGCAGCCACTTGATGCTGCCTCTGGAGCGTGGCTGGCGAAAGCAAAAGGAGGGC------GGCGCGGCGGCC---CCGCAGCCCAAGGTGCGGCTGCGGCAGGAGGTGGTGAGCGCGGCAGGGCCGCGGAGGGGCCAGCGCATCGCGGTGCCAGTGCGCAAGCTCTTCGCCCGGGAGAAGCGGCCTTACGGGCTGGGCATGGTGGGCCGGCTCACCAACCGCACCTATCGCAAGCGCATCGACAGCTACGTCAAGCGGCAGATCGAGGACATGGACGACCACAGGCCCTTTTTCACCTACTGGCTCACCTTCGTGCACTCGCTGGTCACCATCCTGGCCGTCTGCACTTACGGCATCGCTCCAGTGGGCTTCTCGCAGCACGAGACAGTGGACTCGGTGCTGCGGAACCGCGGCGTCTATGAAAACGTCAAGTACGTGCAGCAGGAGAACTTTTGGATCGGGCCCAGCTCGGAGGCTCTCATCCACCTGGGCGCCAAGTTCTCGCCCTGCATGCGCCAGGACCCGCAGGTGCACAGCTTCATCCGCGCGGCTCGCGAGCGCGAGAGGCACTCGGCCTGCTGCGTGCGCAACGACCGCTCGGGCTGCGTGCAGACCTCGGAGGAGGAGTGCTCGTCCACACTGGCAGTTTGGGTTAAGTGGCCCGTCCACCCCAGTGCCCCAGACCTCGCTGGCCACAAGAGGCAGTTCGGCTCCGTCTGCCACCAGGACCCGAGGGTGTGCGATGAGCCTTCCTCTGAGGACCCCCACGAGTGGCCTGACGACATCACCAAGTGGCCGATCTGCACCAAAAACAGTGCCGGGAACCACACCAACCACCCCCACATGGACTGTGCCATCACGGGTCGGCCTTGCTGCATTGGCACCAAGGGCAGGTGTGAGATCACTTCCCGGGAGTACTGTGACTTCATGAGGGGCTACTTTCACGAGGAGGCCACACTCTGCTCTCAG---------------------------------GTGCACTGCATGGATGACGTGTGCGGGCTCCTGCCCTTCCTCAACCCCGAGGTGCCCGACCAGTTCTACCGCCTGTGGCTGTCCCTCTTCTTGCACGCAGGGATCCTGCACTGCCTGGTGTCCGTCTGCTTCCAGATGACCATCCTGCGGGACCTGGAAAAGCTGGCTGGCTGGCACCGCATCTCTCTCATCTACCTGCTGAGCGGCATCACCGGCAACCTTGCCAGCGCTATCTTCCTGCCGTACCGTGCAGAGGTGGGCCCGGCTGGCTCGCAGTTTGGCATCCTGGCCTGCCTCTTCGTGGAGCTGTTCCAGAGCTGGCAGATCCTGGCGAGGCCATGGCGTGCCTTCTTCAAGCTGCTGGCTGTGGTACTCTTCCTCTTCGCCTTTGGGCTGCTGCCCTGGATCGACAACTTTGCCCACATCTCTGGCTTTGTCAGTGGCCTCTTCCTCTCCTTTGCCTTCCTGCCCTACATCAGCTTTGGCAAGTTTGACCTGTACCGCAAGCGCTGCCAGATCATCATCTTCCAGGCCGTGTTCCTGGGGCTGCTCGCCAGCCTGGTGGTCCTCTTCTACTTCTACCCTGTACGCTGCGAGTGGTGCGAGTTCCTCACCTGTATCCCCTTCACTGACAAGTTCTGCGAGAAGTACGAGCTAGATGCACAGCTGCAC---
>loxAfr3
ATGAGTGAGGTTCGCAGGGACAGCACAAGCAGCCTGCAGCGCAAGAAGCCGCCCTGGCTGAAGCTGGACATTCCAGCTGCAGCACCCCCA------------------GCCACAGAGGAGTCCAGCTACCTGCAGCCCCTGAGGCGCCAGGTTTTCCTTCGGAGTGTGAGCATGCCAGCCGAGACCGTCCGCGTGCCTTCGCCCCACCCTGAGCTCCGGAGACCTGTGCTGCAGCGCCAGACGTCCATCACGCAGACCATCCGCAGGGGCACTGCTGACTGGTTTGGAGTGAGCAAGGACAGTGACAGTACCCAGAAGTGGCAGCGCAAGAGCATCCGCCACTGCAGCCAGCGCTATGGGAAGCTGAAGCCCCAGGTCATCCGGGAGCTGGACTTGCCCAGCCAGGACAACATCTCACTGACCAGCACCGAGACGCCACCCCCACTGTACGTGGGGCCGTGCCAGCTGGGCATGCAGAAGATCATTGACCCCCTGGCCAGGGGCAGGGCTTTCCGATTGGTGGATGACACCTCTGATGGCCTGAGCGCCCCGCACACACCCATCACGCCTGGCGCCACCTCCCTCTGCTCCTTCTCCAGCTCCCGCTCGGGCTTCAACCGGCTCCCCCGGCGGCGGAAGCGAGAGTCGGTGGCCAAGATGAGCTTCCGGGCAGCTGCGGCACTGGTGAAGGGCCGCTCGGTGCGGGAT---GGCGTGGGGCGCAGGGCACATCGCTGCAGCTTCACTCCCGCCAGTTTCCTGGAGGAGGACACGGCTGACTTCCCTGACGAGCTGGACACGTCCTTC---TTTGCCCGGGAAGGAGTCCTCCACGAGGAGCTGTCCACCTACCCAGATGAAGTGTTTGAGACCCCATCGGAGGCGGCGCTCAAGGACTGGGAGAAGGCCCCGGAGCAGGCGGACCTCACGGGCGGGGCTCTGGAGCGCAGTGAGCTGGAGCGCAGCCACCTGATGCTGCCTCTGGAGCGTGGGTGGCGAAAGCAGAAGGAGGGC------GGCACGGTGGCC---ACGCAGCCCAAGGTGCGGCTGCGGCAGGAGGTGGTGAGCGCAGTAGGGCCGCGGCGGGGCCAGCGCATCGCAGTGCCAGTGCGCAAGCTCTTCGCCCGAGAGAAGCGTCCTTACGGACTGGGAATGGTGGGCCGGCTCACCAACCGCACCTATCGTAAGCGCATCGACAGCTACGTCAAGCGGCAGATCGAGGACATGGACGACCACAGGCCCTTCTTCACCTACTGGCTCACCTTTGTGCACTCGCTTGTCACCATCCTGGCGGTCTGCACTTACGGCATCGCTCCAGTGGGCTTCTCGCAGCATGAGACGGTGGACTCGGTGCTGCGGAATCGCGGCGTCTATGAAAACGTCAAGTACGTGCAGCAGGAGAACTTCTGGATCGGGCCCAGCTCGGAGGCCCTCATCCACCTGGGCGCCAAGTTCTCACCCTGCATGCGACAGGACCCGCAGGTGCACAGCTTCATCCGCGCGGCTCGCGAGCGCGAGAAGCACTCCGCCTGCTGCGTGCGCAACGACCGCTCTGGCTGTGTGCAGACCTCCGAGGAAGAGTGCTCGTCCACACTGGCACTTTGGGTTAAGTGGCCCATCCATCCCAGCGCCCCAGAGCTCGCTGGCCACAAGAGGCAGTTTGGCTCTGTCTGCCACCAGGACCCCAGGGTGTGTGATGAGCCTTCCTCTGAGGACCCCCATGAGTGGCCTGATGACATCACCAAGTGGCCGATCTGCACCAAAAACAGCGCCGGGAACCACACCAACCATCCCCACATGGACTGTGCCATCACAGGTCGGCCCTGCTGCATCGGCACCAAGGGCAGGTGTGAGATCACCTCCCGGGAGTACTGTGACTTCATGAGGGGCTACTTTCACGAGGAGGCCACACTTTGCTCTCAG---------------------------------GTGCACTGCATGGATGATGTGTGCGGGCTCCTGCCCTTCCTCAACCCTGAGGTGCCCGACCAGTTCTACCGCCTGTGGTTGTCCCTCTTCTTGCACGCAGGGATCCTGCACTGCCTGGTGTCCGTCTGCTTCCAGATGACCATCCTGCGGGACTTGGAGAAGCTTGCCGGTTGGCACCGCATCTCCATCATCTACCTGCTGAGTGGCATCACTGGCAACCTGGCCAGTGCCATCTTCTTGCCTTACCGTGCAGAGGTGGGCCCGGCTGGGTCGCAGTTTGGCATTCTGGCCTGCCTCTTTGTGGAGCTGTTCCAGAGCTGGCAGATCCTGGCGAGTCCGTGGCGTGCTTTCTTCAAGCTGCTGGCTGTGGTACTCTTCCTCTTCACCTTTGGGCTGCTGCCTTGGATCGACAACTTTGCCCACATCTCTGGCTTTGTCAGTGGCCTCTTCCTCTCCTTTGCCTTCCTGCCATACATCAGCTTTGGCAAGTTTGACCTGTACCGCAAGCGCTGCCAGATCATCATCTTCCAGGCCGTGTTCCTGGGGTTGCTCGGCAGCCTGGTGGTCCTCTTCTACTTCTACCCTGTACGTTGTGAGTGGTGTGAGTTCCTCACCTGTATCCCCTTCACTGACAAGTTCTGTGAGAAGTACGAGCTAGATACGCAGCTGCAC---
>lepWed1
ATGAGCGAGGCCCGCAGGGACAGCACAAGCAGCCTGCAGCGCAAGAAGCCGCCCTGGCTGAGGCTGGACATCCCGGCTGTGGTGCCCCCG------------------GCAACAGAGGAACCCGGCTTCTTCCAGCCCCTGAGACGGCAGGCTTTCCTGCGGAGTGTGAGTATGCCTGCCGAGACGGCCCACGTCCCCGCGTCTCACCATGAGCTCCGGCGGCCGCCGCTGCAGCGCCAGATGTCCATCACGCAGACCATCCGCAGGGGCACCGCGGACTGGTTCGGAGTGAGCAAGGACAGTGACAGCACCCAGAAGTGGCAGCGGAAAAGCATCCGCCACTGCAGCCAGCGCTATGGAAAGCTGAAGCCCCAGGTCATCCGGGAGCTGGACCTGCCCAGCCAGGACAATGTGTCTCTGGCCAGCACTGAGACGCCCCCTCCGCTGTACGTGGGGCCGTGCCAGCTGGGCATGCAGAAGATCGTAGACCCCCTGGCCCGGGGCCGGGCCTTCCGCGTGGCGGATGACACGGCTGATGGCCTGAGTACCCCGCACACGCCTGTCACGCCTGGTGCCGCTTCCTTCTGCTCCTTCTCCAGCTCCCGCTCGGGCTGCAGCCGGTTCCCGCGGCGACGCAAGCGCGAATCGGTGGCCAAGATGAGCTTCCGGGCGGCCGCGGCCCTGATGAAGGGCCGCTCTTTTAGGGAT---GGCACGTTGCGCCGGGCGCAGCGCCGAAGCTTTACTCCTGCCAGCTTCCTGGAGGAGGACACAGCTGACTTCCCCGACGAGTTGGACACGTCCTTC---TTTGCCCGGGAAGGAGTCCTCCATGAGGAGCTGTCCACGTACCCAGACGAGGTGTTCGAGTCCCCTTCGGAGGCGGCGCTCAAGGACTGGGAGAAAGCCATGGAGCAGGCCGACCTCACGGGTGGGGCCCTGGACCGCAGTGAACTTGAGCGCAGCCATCTGATGCTGCCCCTAGAACGAGGCTGGCGGAAGCAGAAGGAGGGT------GGAGCAGCAGCC---CCGCAACCTAAGGTGCGGCTACGGCAGGAGGTAGTGAGCACGGCGGGTCAGCGGCGGGGCCAGCGCATCGCGATGCCCGTGCGCAAGTTCTTTGCCAGGGAGAAGCGGCCGTACGGGCTGGGCATGGTAGGCCGGCTCACCAACCGCACTTACCGCAAGCGTATCGACAGCTATGTCAAACGTCAGATCGAGGACATGGATGACCACAGGCCCTTCTTCACCTACTGGCTCACCTTCGTGCACTCGCTCGTCACCATTCTAGCCGTGTGCATCTACGGCATTGCGCCTGTGGGCTTCTCGCAGCATGAGACCGTGGACTCGGTCCTGCGGAACCGCGGGGTCTATGAGAACGTCAAGTATGTGCAGCAGGAGAACTTCTGGATCGGGCCCAGCTCGGAGGCTCTCATTCACCTCGGTGCCAAGTTCTCGCCCTGCATGCGCCAGGACCCGCAGGTGCACAGTTTTATCCGCGCCGCGCGGGAGCGTGAGAAGCACTCGGCCTGCTGCGTGCGCAACGACCGGTCGGGGTGCGTGCAGACATCGGAGGACGAGTGCTCGTCCACACTGGCAGTGTGGGTGAAGTGGCCCTTACACCCCAGTGCCCCAGACTTTGGCGGCCACAAGAGGCAGTTTGGCTCTGTCTGCCACCAGGACCCCAGGGTGTGTGATGAGCCCTCCTCAGAGGACCCCCACGAGTGGCCAGATGACATCACCAAGTGGCCGATCTGCACCAAAAACAGCGCTGGGAACCACACCAACCACCCGCACATGGACTGTGCCCTCACGGGCCGGCCCTGCTGCATCGGCACAAAGGGCAGGTGTGAGATCACCTCCCGGGAGTACTGTGACTTCATGAGGGGCTACTTCCATGAGGAGGCCACACTGTGCTCGCAGCCACAGCGGGTGCTGATGGGCCACTCTGCACAGGTGCACTGCATGGATGACGTGTGTGGGCTCCTACCCTTCCTCAACCCTGAGGTGCCTGACCAGTTCTACCGCCTGTGGCTGTCCCTCTTCTTGCACGCTGGGATCCTGCACTGCCTGGTGTCCGTCTGCTTCCAGATGACCGTCCTGCGGGACCTGGAGAAGCTGGCAGGCTGGCACCGCATAGCCATCATCTACCTGTTGAGTGGTGTCACTGGTAACCTGGCCAGTGCCATTTTCCTGCCATACCGGGCAGAGGTGGGCCCAGCCGGCTCGCAGTTTGGCATCCTGGCCTGCCTGTTCGTGGAGCTCTTCCAGAGCTGGCAGGTCCTGGCACGGCCCTGGCGTGCCTTCTTCAAGCTGTCGGCTGTGGTCCTCTTCCTGTTCACCTTTGGCCTGCTGCCCTGGATCGACAACTTCGCTCACATCTCGGGCTTCATCAGCGGCCTCTTCCTGTCCTTTGCCTTCCTGCCCTACATCAGCTTCGGCAAGTTTGACCTGTACCGCAAGCGCTGCCAGATCATCGTCTTTCAGGTGGTCTTCCTGGGCCTCCTGGCCGGCCTGGTGGTCCTCTTCTACTTCTACCCCGTCCGCTGTGAGTGGTGTGAGTTCCTCACCTGCATCCCCTTCACTGACAAGTTCTGTGAGAAGTACGAGCTGGACGCCCAGCTCCAC---
>ochPri3
ATGAGTGAGGTCCGCCGGGACAGCACGAGCAGTCTGCAGCGCAAGAAGCCCCCCTGGCTGAAGCTGGACATCCCAGCCGCAGCCCCCGCA------------------------GAGGAGCCCAGTGTCCTGCAGCCCCTGCGACGCCAAGCTTTCCTGAGGAGCGTGAGCATGCCGGCTGAGACC---CATCCCCCCTGTGTGTACCACGAGTCCCGACGGCCTGCGCTGCAGCGCCAAGCCTCCATCACACAGACCATCCGCAGGGGCACCGCCGACTGGTTTGGCGTGAGCAAGGACTCCGACAGCACCCAGAAGTGGCAACGCAAGAGCATCCGTCATTGCAGCCAGCGCTATGGGAAGCTGAAGCCCCAGGTCATCCGGGAGCTGGACCTGCCCAGCCAGGACAACGTGTCGCTGGCCAGCACTGAGACCCCTCCTCCACTCTACGTGGGGCCATGCCAACTGGGCATGCAGAGGATCATAGACCCCTTGGCCCGTGGCCGGGCTTTCCGTGTGGCCGATGACACTGCCGATGGCCTGAGTGCCCCGCACACCCCCATCACGCCGGGGGCCGCCTCCCTCTGCTCCTTCTCCAGCTCCCGCTCCGGGTTCAACCGGCTCCCGCGGCGGCGCAAGCGTGAGTCGGTGGCCAAGATGAGCTTCCGGGCGGCTGCAGCCCTGGTGAAGGGCCGCTCTGGGAGGGAC---GGCACCCTGCGGCGGGCCCAGCGCCGGAGCTTTACGCCAGCCAGCTTCCTGGAAGAGGACACAACCGACTTCCCTGACGAGTTGGATACATCCTTC---TTTGCCCGGGAAGGGGTCCTCCACGAGGAGCTGTCCACCTATCCGGACGAGGTATTCGAGTCCCCATCGGAGGCAGCGCTGGCTGACTGGGAGAAAGCCGCGGAGCAGGCCGAGCTTACTGGGGGCGCCCTGGGCCGCAGCGAGCTGGAGCGCAGTCACCTGATGCTGCCCTTGGAACGCGGGTGGCGGAAGCAGAGGGATGGC------GGCTCTGGAACC---GCACAACCAAAAGTGCGGCTTCGGCAGGAGGTAGTAAGCCCACCAGGGCCCAGGCGGGGCCAGCGCATCGCTGTGCCTGTGCGTAAGCTCTTCGCCAGGGAGAAGCGACCCTATGGCCTCGGCATGGTGGGGCGGCTCACTAACCGCACCTATCGGAAGCGCATCGACAGTTATGTCAAGCGGCAGATTGAGGACATGGATGACCACAGGCCCTTCTTCACCTACTGGCTCACCTTCGTGCACTCTCTGGTCACCATTCTTGCTGTGTGCATCTACGGCATCGCGCCTGTTGGTTTCTCCCAGCATGAGACCGTCGACTCGGTGCTGCGGAATCGGGGCGTCTATGAGAATGTGAAGTACGTGCAGCAGGAAAACTTCTGGATTGGGCCCAGCTCGGAGGCCCTCATTCACTTGGGCGCCAAGTTCTCACCCTGCATGCGCCAGGACCCACAGGTGCACAGCTTTATTCGCGCTGCGCGGGAGCGTGAGAAGCACTCAGCGTGCTGTGTGCGCAACGACCGCTCGGGCTGCGTGCAGACTTCAGAGGAAGAGTGCTCGTCCACCCTGGCCGTATGGGTGAAGTGGCCTGTTCATCCCAGTGCACCTGACCTTGCTGGCCACAAGAGGCTGTTTGGTTCTGTCTGCCACCAGGACCCCAGGGTGTGTGATGAGCCCTCCTCTGAGGACCCCCACGAGTGGCCAGAAGATATCACCAGATGGCCGATCTGCACCAAGAGCAGTGCGGGCAACCACACCAACCACCCCCACATGGACTGTGTTCTAACAGGCCGGCCCTGCTGCATCGGTACCAAGGGCAGGTGCGAGATCACCTCCCGAGAGTACTGTGACTTCATGAGGGGCTACTTTCACGAGGAGGCCACACTGTGCTCCCAG---------------------------------GTGCACTGCATGGACGACGTGTGTGGGCTCCTCCCCTTCCTGAACCCCGAGGTGCCCGACCAGTTCTACCGGCTGTGGCTGTCCCTCTTTCTGCACGCTGGGATCCTGCACTGCCTGGTGTCTGTCTGCTTCCAGATGACAGTCCTGCGGGACCTAGAGAAGCTGGCGGGCTGGCACCGCATCGCCATCATCTACTTACTGAGTGGCATCACTGGCAACCTGGCCAGTGCCATCTTCCTGCCGTACAGGGCAGAGGTGGGCCCGGCCGGCTCCCAGTTTGGCATCCTGGCCTGCCTCTTCGTGGAGCTCTTCCAGAGCTGGCAGATCCTGGCGCGGCCCTGGCGGGCTTTCTTCAAGCTTTTGGCCGTGGTGCTCTTCCTCTTCGCCTTCGGGCTGCTGCCCTGGATTGACAACTTCGCCCACATCTCAGGCTTCATCAGCGGCCTCTTCCTCTCCTTCGCCTTCCTGCCTTACATCAGTTTCGGCAAGTTTGACCTGTACCGCAAGCGCTGCCAGATCATCATCTTCCAGGCCGTGTTCCTGGGGCTCCTGGCCGGCCTGGTAGTTCTCTTCTACGTCTACCCAGTGCGCTGTGAGTGGTGCGAGGCCCTCACCTGCATACCCTTCACCGACAAGTTCTGCGAGAAGTATGAGCTGGACGCACAGCTGCAC---
>dasNov3
ATGAGCGAGGCCCGCAGGGACAGCACGAGCAGCCTGCAGCGCAAGAAGCCGCCCTGGCTGAAGCTGGAGATCCCGGCCGCGGCCCCCCCG------------------GTGGCCGAGGAGCCCGCCTTCCTGCAGCCGCTGAGGCGCCAGGTTTTCCTGCGGAGCGTGAGCATGCCGGCTGAGACCGCCCGTGTCCCCTCGCCGCACCACGAGGCCCGGCGCGCGGTGCTGCAGCGCCAGATGTCCATCACGCGGACCATTCGCAGGGGCACCGCTGACTGGTTCGGGGTGAGCAAGGACGGCGACAGCACCGAGAAGTGGCAGCGCAAGAGCATCCGGCACTGCAGCCGGCGCTACGGCAGGCTGAAGCCCCGGGTCCTGCGCGAGCTCGACCTGCCCAGCCAGGACAACGTGTCGCTGACCAGCGCAGAGACGCCGCCCCCGCTCTACGTGGGCCCCTGCCAGCTGGGCATGCAGAAGATCGTCGACCCGCTGGCCCGCGGTCGGGCCTTCCGTGTGGCGGATGACCCCGCCGACGGCCTGAGCGCCCCGCACACGCCCATCACGCCGGGCGCCGCCTCCCTCTGCTCCTTCTCCAGCTCCCGCTCGGGCTTCAACCGGCTCCCGCGGAGGCGCAAGCGCGAATCGGTGGCCAAGATGAGCTTCCGGGCGGCCGCGGCACTGGTGAAGGGCCGCTCCGTTAGGGAT---GGCACGTTGCGCCGCGCGCAGCGCCGCAGCTTCACTCCCGCCAGCTTCCTGGAGGAGGACACCGCCGAGTTTCCCGACGAGCTGGACACGTCCTTC---TTTGCCCGGGAAGGTGTCCTCCACGAGGAGCTGTCCACGTGCCCCGACGAGGTGTTCGAGTCCCCGTCGGAGGCGGCGCTCAAGGACTGGGAGAAGGCCCCGCAGCAGGCGGACCTCACGGGCGGGGCCCTGGACCGCAGCGAGCTGGAGCGGAGCCACCTGATGCTGCCCCTGGAGCGCGGCTGGCGGAAGCAGAAGGAGGGC------TGGGCGGCGACC---TCGCAGCCCAAGGTGCGGCTGCGCCAGGAGGTGGTGAGCGCGGCGGGGCCGCGGCGGGGCCAGCGCATCGCCGTGCCGGTGCGCAAGCTCTTCGCGCGCGAGAAGCGGCCGTACGGGCTGGGCATGGTGGGCCGCCTCACCAACCGCGCCTACCGCAAGCGCATCGACAGCTACGTCAAGCGCCAGATCGAGGACATGGACGACCACAGGCCCTTCTTCACCTACTGGCTCACCTTCGTGCACTCGCTCGTCACCATCCTCGCCGTGAGCATCTACGGCATCGCGCCCGTGGGCTTCTCGCAGCACGAGACGGTGGACTCGGTGCTGCGGAACCGCGGGGTCTACGAGAACGTCAAGTACGTGCAGCAGGAGAACTTCTGGATCGGGCCCAGCTCGGAGGCCCTCATCCACCTGGGCGCCAAGTTCTCGCCCTGCATGCGCCAGGATCCGCAGGTACACAGCTTCATCCGCGCGGCGCGGGAGCGCGAGAAGCACTCGGCCTGCTGCGTGCGCAACGACCGCTCGGGCTGCGTGCAGACCTCGGAGGAGGAGTGCTCGTCCACCCTGGCCGTGTGGGTGAAGTGGCCTGCACACCCCAGCACCCCAGACCTTGCCGGCCACAAGAGGCAGTTTGGCTCCGTCTGCCACCAGGACCCCAGGGTGTGTGATGAGCCCTCCTCCGAGGACCCCCACGAGTGGCCGGACGACATCACCAAGTGGCCGATCTGCACAAAGAACAGCGCCGGGAACCACACCAACCACCCCCACATGGACTGCGCCATCACGGGCCGGCCCTGCTGCATCGGCACCAAGGGCAGGTGCGAGATCACCTCCCGGGAGTACTGTGACTTCATGCGGGGCTACTTCCATGAGGAGGCCACGCTCTGCTCGCAG---------------------------------GTCCACTGCATGGACGACGTGTGTGGGCTCCTACCCTTCCTCAACCCCGAGGTGCCCGACCAGTTCTACCGCCTGTGGCTGTCCCTCTTCCTGCACGCTGGGATCCTGCACTGCCTGGTGTCCATCTGCTTCCAGATGACCATTCTGCGAGACCTGGAGAAGCTGGCAGGCTGGCACCGCATCTCCATCATCTACCTGCTGAGCGGCATCACCGGCAACCTGGCCAGTGCCATCTTCCTGCCGTACCGGGCAGAGGTGGGCCCGGCCGGCTCGCAGTTTGGCATCCTGGCCTGCCTCTTCGTGGAGCTCTTCCAGAGCTGGCAGGTGCTGGCTCGGCCCTGGCGCGCCTTCTTCAAGCTGCTGGCGGTGGTGCTCTCTCTCTTCACCTTCGGGCTGCTCCCCTGGATCGACAACTTCGCCCACATCTCGGGCTTCGTCAGCGGCCTCTTCCTCTCCTTCGCCTTCCTGCCTTATATCAGCTTCGGCAAGTTTGACCTGTACCGCAAGCGCTGCCAGATCATTGTGTTCCAGGCGGTCTTCCTGGGCCTCCTTGCCGGCCTGGTGGTCCTTTTCTACGTCTACCCGGTCCGCTGTGAGTGGTGTGAGCTCCTCACCTGCATCCCCTTCACCGACAAGTTCTGCGAGAAGTATGAGCTGGACGCTCAGCTCCAC---
>calJac3
ATGAGTGAGGCCCGCCGGGACAGCACAAGTAGCCTGCAGCGCAAGAAGCCGCCCTGGCTAAAGCTGGACATTCCCTCTGCAGCACCCGCG------------------ACAGCAGAAGAGCCCAGCTTCCTGCAGCCCCTGAGGCGACAGGTTTTCCTGAGGAGTGTGAGTATGCCAGCGGAGACAGCCCACATCTCTTCGCCCCACTATGAGCTCCGGCGGCCGGTGCTGCAGCGCCAGACGTCCATCACACAGACCATCCGCAGGGGGGCCGCTGACTGGTTTGGAGTGAGCAAGGAGAGTGACAGCACCCAGAAATGGCAGCGCAAGAGCATCCGTCACTGCAGCCAGCGCTATGGGAAGCTGAAGCCCCAGGTCCTCCGGGAGCTGGACCTGCCCAGCCAGGACAATGTGTCGCTGACCAGCACCGAGACACCACCCCCACTGTACGTGGGGCCATGCCAGCTGGGAATGCAGAAGATCATAGATCCCCTGGCCCGTGGCCGGGCCTTCCGGGTGGCAGATGACACTGCGGAAGGCCTGAGTGCCCCACACACTCCTGTCACGCCAGGTGCTGCCTCCCTCTGCTCCTTCTCCAGCTCCCGCTCAGGTTTCCACCGGCTCCCGCGGCGGCGCAAGCGAGAGTCGGTGGCTAAGATGAGCTTCCGGGCGGCCGCGGCACTGATGAAAGGCCGCTCTGTTAAGGAA-TGGGCACCTTGCGCCGGGCACAGCGTCGAAGCTTCACTCCCGCCAGCTTTCTGGAGGAGGACACGACTGATTTCCCTGATGAGCTGGACACGTCCTTT--CTTTGCCCGGGAAGGTATCCTCCATGAAGAGCTGTCCACCTACCCGGACGAAGTTTTCGAGTCCCCATCGGAGGCAGCACTCAAGGACTGGGAGAAGGCGCCGGAGCAGGCAGACCTCACCGGCGGGGCCCTGGACCGCAGTGAGCTTGAGCGCAGCCACCTGATGCTGCCCCTGGAGCGAGGCTGGCGGAAGCAGAAGGAGGGT---------GCGGCAGCC---CAGCAGCCCAAGGTGCGGCTCCGACAGGAGGTGGTGAGCACCGCGGGGCCGCGGCGGGGCCAGCGCATCGCGGTGCCGGTGCGCAAGCTCTTTGCCCGGGAGAAGCGGCCGTATGGGCTGGGCATGGTGGGACGGCTCACCAACCGCACCTACCGCAAGCGCATTGACAGCTTCGTCAAGCGCCAGATTGAGGACATGGACGACCACAGGCCCTTCTTCACCTACTGGCTCACCTTCGTGCACTCGCTCGTCACCATTCTAGCCGTGTGCATCTACGGCATCGCCCCCGTGGGCTTCTCGCAGCATGAAACGGTGGACTCGGTGCTGCGGAACCGCGGGGTCTACGAGAACGTCAAGTACGTGCAGCAGGAGAACTTCTGGATCGGCCCTAGC------------------------------------------------------------------------------------------------------------------------------------------------------------------TCGTCCACGCTGGCAGTGTGGGTGAAGTGGCCTGTCCATCCCAGTGCCCCAGAGCTTGCCGGCCACAAGAGACAGTTTGGTTCTGTCTGCCACCAGGATCCCAGGGTGTGTGATGAGCCCTCCTCTGAAGACCCCCATGAGTGGCCAGAAGACATCACCAGGTGGCCGATCTGCACCAAAAACAGTGCCGGGAACCACACCAACCATCCGCATATGGACTGTGTCATCACAGGGCGGCCCTGCTGCATCGGCACCAAGGGCAGGTGTGAGATCACCTCCCGGGAGTACTGTGACTTCATGAGGGGCTACTTCCATGAGGAGGCCACACTCTGCTCTCAG---------------------------------GTGCACTGCATGGATGATGTGTGTGGGCTCCTGCCTTTCCTCAACCCTGAGGTGCCTGACCAGTTCTACCGCCTGTGGCTGTCCCTCTTCCTGCACGCCGGGATCCTGCACTGCCTGGTGTCCATCTGCTTCCAGATGACCGTCCTGAGGGACCTGGAGAAGCTGGCAGGCTGGCACCGTATAGCCATCATCTACCTGCTGAGTGGTGTCACTGGCAATCTGGCCAGTGCCATCTTCCTGCCGTACCGAGCAGAGGTGGGTCCGGCTGGCTCCCAGTTTGGCATCCTGGCCTGCCTCTTTGTGGAGCTCTTCCAGAGCTGGCAGATCCTGGCACGGCCGTGGCGTGCCTTCTTCAAGCTGCTGGCTGTGGTGCTCTTCCTCTTCACCTTTGGGCTGCTGCCCTGGATCGACAACTTTGCCCACATCTCAGGGTTCATCAGCGGCCTCTTCCTGTCCTTCGCCTTCTTGCCCTACATCAGCTTCGGCAAGTTCGACTTGTACCGGAAACGCTGCCAGATCATCGTCTTTCAGGTGGTCTTCCTGGGCCTCCTGGCTGGCCTGGTGGTCCTCTTCTACGTCTATCCTGTCCGCTGCGAGTGGTGCGAGTTCCTCACCTGCATCCCCTTCACCGACAAGTTCTGTGAGAAGTACGAACTGGACGCTCAGCTACAC---
>echTel2
ATGACTGAGGCCTGCAGGGACAGCACCAGCAGCCTACAGCGTAAGAAACCGCCCTGGCTGAAGCTCGACATCCCAGCTGCAGCGGCCCCG------------------GCCACGGAGGAGGCCAGCTTTCTGCAGCCCCTGAGACGCCAGGTTTTCCTCCGGAGTGTCAGCATGCCTGCCGAGACGGCCCGAGTGCCCTCGCCCCACCCGGAGCCCCGGAGGCCTGTGCTGCAGCGTCAGGCTTCTATCACACAGACCATCCGCAGGGGCACTGCCGACTGGTTCGGCGTGAGCAAGGACAGTGACAGCACACAGAAATGGCAGCGGAAGAGCATCCGACACTGCAGCCAGCGCTATGGGAAGCTGAAACCACAGGTCATCCGGGAGCTGGACCTGCCCAGCCAGGACAATGTCTCCATGACCAGCACCGAGACGCCTCCCCCACTGTATGTCGGGCCGTCCCAGCTGGGCATGCAGAAGATCATCGACCCCTTGGCACGCGGACGGGCTTTCCGCCTGGCGGATGACACCTGCGACGGCTTGAGTGCGCCTCACACACCTATCACGCCAGGCGCAGCCTCCCTTTGCTCCTTCTCCAGTTCCCGCTCCGGCTTCAACCGGTTCCCTCGGCGGCGGAAGCGAGAGTCTGTGGCCAAGATGAGCTTTCGGGCTGCCGCTGCGCTGGTGAAGGGCCGCTCGGTTCGCGAC---GGCGCAGGGCGCAGGGCCCAGCGCCGCAGCTTCACCCCGGCCAGCTTCTTGGAGGAGGACACGGTGGACTTCCCTGATGAGCTGGATACGTCCTTC---TTCGCCAGGGAAGGAGTCCTCCACGAGGAACTGTCCACCTACCCGGATGAGGTTTTCGAGTCCCCGTCCGAGGCGGCGCTCAAGGAGTGGGACAAGGCCCCCGAGCAGGCCGACCTCACGGGTGGGGCCCTGGACCGCAGCGAGCTCGAACGCAGCCATCTGATGCTGCCCCTGGAACGAGGCTGGCGGAAGCAGAAGGAGGGC------GGCCTGGCGGCC---CAGCAGCCCAAAGTCCGGCTGCGGCAGGAGGTGGTCAGTGCGGCAGGTCCGCGGCGCGGCCAGCGTATTGCGGTGCCAGTGCGCAAGCTCTTTGCCCGAGAGAAGCGGCCGTACGGGCTGGGCATGGTGGGCCGCCTCACCAACCGCACGTACCGCAAGCGCATCGACAGCTACGTCAAGCGGCAGATCGAGGACATGGATGACCACAGGCCCTTCTTCACCTACTGGCTTACGTTCGTGCACTCGCTCATCACCATCCTGGCCGTCTGCATCTATGGCATCGCGCCTGTGGGCTTCTCACAGCACGAAACAGTGGACTCGGTGCTGCGGAACCGCGGCGTCTATGAGAACGTCAAGTACGTGCAGCAGGAGAACTTCTGGATTGGACCTAGCTCGGAGGCTCTCATCCACCTGGGTGCCAAGTTCTCCCCCTGCATGCGCCAGGACCCGCAGGTGCACAGCCTCATCCGCACGGCACGCGAGCGCGAGAGGCACTCGGCCTGCTGCGTGCGCAACGACCGCTCGGGCTGCGTGCAGACCTCGGAGGAGGAGTGCTCGTCCACCCTGGCTGTTTGGGTTAAGTGGCCTGTCCACCCCAGTGCCCCAGACCTTGATGGCCGCAAGAGGCAGTTTGGTTCCGTCTGCCACCAGGACCCCAGGGTGTGTGATGAGCCCTCTTCCGAGGACCCTCATGAGTGGCCTGATGACATCACCAAGTGGCCGATCTGCACGAAAAGCAGTGCCGGGAACCACACCAACCACCCCCACATGGACTGTGTCATCACCGGCCGCCCCTGTTGCATCGGCACCAAGGGCAGGTGTGAGATCACCTCCCGGGAGTACTGTGACTTCATGAGGGGTTACTTTCATGAAGAGGCCACCCTCTGCTCACAG---------------------------------GTGCACTGCATGGATGATGTTTGTGGGCTCCTGCCCTTCCTCAACCCCGAGGTCCCTGACCAGTTCTACCGCCTGTGGCTGTCGCTCTTCTTGCACGCAGGGGTCCTGCACTGCCTGGTGTCCGTGTGCTTCCAGATGACCATCCTGCGGGACCTGGAGAAGCTGGCTGGCTGGCATCGCATCTCCATCATCTACCTGCTGAGCGGCATCACTGGGAACCTGGCCAGCGCCATCTTCCTGCCGTACCGGGCTGAG------------------------------------------------------------------------------------------------------------------------------------------------------------------------------------------------------------------------------------------------------------------------------------------------------------------------------------------------------------------------------------------------------------------------------------
>conCri1
-------------------------------------------------------------------------------------------------------------------------------------------------------------------------------------------------------------------------------------------------------------------------G-GGCACCGCGGACTGGTTCGGCGTGAGCAAGGACAGCGACAGCACCCAGAAGTGGCAGCGCAAGAGCATGCGCCACTGCAGCCAGCGCTACGGGCGGCTGAAGCCCCAGGTCATGCGGGAGCTGGACCTGCCCAGCCAGGACAGCGTGTCGCTGGCCAGCGCCGAGACGCCGCCCCCGCTGTATGTGGGGCCGTGCCAGCTGGGCATGCAG------------------------------------------------------------------------------------------------------------------------------------------------------------------------------------------------------------------AAGGGCCGCTCGGGGCGGGAC---GGCACCCTGCGCCGAGTGCCGCGCCGCAGCTTCACGCCGGCCAGCTTCCTGGAGGAGGACACGGCCGACTTCCCGGACGAGCTGGACACCTCCTTC---TTCGCCCGGGAAGGAGTCCTCCACGAGGAGCTGTCCACGTACCCCGACGAGGTGTTTGAGTCCCCCTCAGAGGCCGCGCTCAAGGACTGGGAGAAAGCGCGGGAGCAGGCCGACCTCACCGGGGGCGCCCTGGCGCGCAGCGAGCTGGAGCGCAGCCACCTGATGCTGCCCCTGGAGCGCGGCTGGAGGAAGCAGAAGGACGGC------GGCTCGGCCGGG---CCACAGCCCAAGGTGCGCCTGCGGCAGGAGGTGGTGAGCGCGGCCGGGCAGCGGCGGGGCCAGCGCATCGCGATGCCGGTGCGCAAGTTCTTCGCCCGCGAGAAGCGGCCCTACGGGCTGGGCATGGTGGGCCGACTGACCAACCGCACCTACCGCAAGCGCATCGACAGTTATGTCAAGCGGCAGATCGAGGACATGGACGACCACAGGCCCTTCTTCACCTACTGGCTCACCTTCGTGCATTCGCTCGTCACCATCCTGGCCGTGTGCATCTACGGCATCGCGCCGGTGGGCTTCTCCCAGCACGAGACGGTGGACTCGGTGCTGCGCAACCGCGGGGTCTATGAGAACGTCAAGTACGTCCAGCAGGAGAACTTCTGGATCGGGCCCAGCTCGGAGGCCCTCATTCACCTGGGTGCCAAGTTTTCGCCCTGCATGCGCCAGGACCCGCAGGTGCACAGCTTCATCCGCGCCGCGCGCGAGCGGGAGAAGCACTCGGCCTGCTGCGTGCGCAACGACAGGTCCGGCTGCGTGCAGACCTCGGAGGAGGAGTGCTCGTCCACGCTGGCGGTGTGGGTGAGGTGGCCCTTCCACCCCAGTGCCCCGGACCTTGCTGGCCACAAGAGGCAGTTTGGCTCCGTCTGCCACCAGGACCCCAGGGTGTGTGACGAGCCCTCCTCCGAGGACCCCCACGAATGGCCAGACGACATCACCAAGTGGCCGATCTGCACCCAGAGCAGCGCCGGGAATCGCACCAACCACCCCCACATGGACTGCGCCATCACGGGCCGGCCCTGCTGCATCGGCACCAAGGGCAGGTGTGAGATCACCTCGCGGGAGTACTGCGACTTCATGAGGGGCTACTTCCACGAGGAGGCCACGCTCTGCTCGCAG---------------------------------GTGCACTGCATGGACGACGTGTGCGGGCTGCTGCCCTTCCTCAACCCCGAGGTGCCCGACCAGTTCTACCGCCTGTGGCTGTCCCTCTTCCTGCACGCCGGGATCCTGCACTGCTTGGTGTCCGTCTGCTTCCAGATGACCGTCCTGCGGGACCTGGAGAAGCTGGCCGGCTGGCACCGCATCGCCATCATCTACCTGCTGAGCGGCGTCACGGGCAACCTGGCCAGCGCCATTTTCCTGCCTTACCGGGCGGAGGTGGGCCCCGCGGGCTCGCAGTTCGGCATCCTGGCCTGCCTCTTCGTGGAGCTCCTGCAGAGCTGGCAGATCCTGGCCCGGCCCTGGCGGGCCCTCTTCAAGCTGCTGGCCGTGCTGCTCTCGCTCTTCGCCTTCGGGCTGCTGCCCTGGATCGACAACGTCGCCCACATCTTCGGCTTCCTCAGCGGCCTGCTGCTGGCCTTCGCCTTCCTGCCCTACGTCAGCTTCGGCAAGTTCGACCTGTACCGCAAGCGCTGCCAGATCGTCGTCTCCCAGGCGGTCTTCCTGGGCCTCCTGGCCGGCCTGGTGGTCCTCTTCTACGTCTACCCCGTCCGCTGCGAGTGGTGCGAGTTCCTCACCTGCATCCCCTTCACCGACAAGTTCTGTGAGAAGTACGAGCTGGACGCCCAGCTGCACTG-
>tupChi1
ATGATCGAGGCCCGCAGGGACAGCTCGAGCAGTCTGCAGCGCAAGAAGCCGCCCTGGCTGAAGCTGGACATCCCGGCCCTGGTGCCCCCG------------------GCCGTAGAGGAACCCGGCTTCCTACAGCCCTTGAGGCGGCAGGCTTTCCTGAGGAGTGCGAGCATGCCAGTGGAGACCGCTCACGCCCCTTCGCCTCATCGCGAGCCCCGGCGGCCAGCGCTGCAGCGCCAGGCGTCCATCACACAGACCATCCGCAGNNNNNNNNNNNNNNNNNNNNNNNNNNNNNNNNNNNNNNNNNNNNNNNNNNNNNNNNNNNNNNNNNNNNNNNNNNNNNNNNNNNAGCGCTACGGGAAGCTGAAGCCCCAGGTCATCCGGGAACTGGACCTGCCGAGCCAGGACAATGTGTCACTGACCAGCACCGAGACGCCACCCCCGCTGTACGTGGGGCCGTGCCAGCTGGGCATGCAGCGGATCATAGACCCCCTGGCCCGTGGCCGGGCCTTCCGCATGGCTGAGGACACTGCTGATGGCCTGAGCGCCCCGCACACGCCTGTCACGCCAGGCGCTGCCTCCCTCTGCTCCTTCTCCAGCTCCCGCTCAGGTTTCAACCGGCTCCCGCGGCGGCGCAAGCGCGAGTCGGTGGCCAAGATGAGCTTCCGAGCAGCCGCAGCCCTGGTCAAAGGCCGCTCCACTCGGGAC---GGCACGTCCTGCCGGGTGCAGCGCCGGAGCTTTACCCCTGCCAGCTTCCTGGAGGAGGACACGGCAGACTTCCCTGACGAGCTCGACACTTCCTTC---TTTGCCCGGGAAGGTGTCCTCCATGAGGAGTTGTCCACGTACCCGGACGAGGTGTTTGAGTCTCCGTCGGAGGCGGCACTC---GAGTGGGAGAAAGCCCCGGAGCAGGCGGACCTCACGGGGGGCGCCCTGGCCCGCAGCGAGCTGGAGCGCAGCCACCTGCTGCTGCCCCTGGAACGAGGTTGGCGGAAGCCGAAGGAGGGC------------TGCACC---CCTCAGCCCAAGGTGCGCCTTCGACAGGAGGTGGTGAGCACCACGGGGCCGCGGCGGGGCCAGCGTATCACGGTGCCTGTTCGCAAGCTCTTTGCCAGGGAGAAGCGGCCTTACGGGCTGGGCATGGTGGGCAGGCTCACCAACCGCACCTACCGCAAGCGCATCGACAGCTACGTCAGGCGCCAGATCGAGGACATGGATGACCACAGGCCCTTCTTCACCTACTGGTTGACCTTCGTGCACTCGCTTGTCACCGTCCTGGCTGTGTGCATCTACGGCATTGCGCCTGTGGGCTTCTCGCAGCACGAGACGGTGGACTCGGTGCTCCGTAACCGGGGGGCCTATGAGAACGTGAAGTACGTGCAGCAGGAGAACTTCTGGATCGGCCCGAGCTCGGAGGCCCTCATCCACCTGGGCGCCAAGTTCTCGCCCTGCATGCGCCAGGACCCGCAGGTGCACAACTCCATCCGCACGGCTCGCGAGCGTGAGAGACACTCGGCCTGCTGTGTGCGCAACGACCGGTCGGGCTGCGTGCAGACCTCAGAGGAGGAGTGCTCGTCCACACTGGCCGTGTGGGTGAAGTGGCCCGCCCACCCCAGCACCCCAGACCTGGCTGGCCACAAGAGGCAGTTCGGCTCTGTCTGCCACCAGGACCCCAGGGTGTGTGATGAGCCCTCCTCTGAGGACCCGCATGAGTGGCCTGAAGACATCACCAAGTGGCCGATCTGCACCAAGAGCAGTGCTGGGAACCACACCAACCACCCGCACATGGACTGCGTCATCACGGGCCGGCCCTGCTGCATTGGCACCAAGGGCAGGTGTGAGATCACTTCCCGAGAATACTGTGACTTCATGAGGGGGTACTTCCACGAGGAGGCCACGCTCTGCTCTCAG---------------------------------GTGCACTGCATGGACGACGTGTGTGGGCTCCTGCCTTTCCTCAACCCGGAGGTGCCTGACCAGTTCTACCGCCTGTGGCTGTCCCTCTTCCTGCATGCTGGGGTCCTGCACTGCTTGGTATCTGTCTGCTTCCAGATGACCGTCCTGCGTGACCTGGAGAAGCTGGCCGGCTGGCACCGCATTGCCATCATCTACCTGCTGAGCGGTGTCACTGGCAACCTGGCCAGCGCCATCTTCCTGCCATACCGGGCAGAGGTAGGCCCGGCCGGCTCCCAGTTTGGTATCCTGGCCTGCCTCTTCGTGGAGCTCTTCCAGAGCTGGCAGGTCCTGGCGCGGCCCTGGCGGGCCTTCTTCAAGCTGCTGGCCGTGGTGCTCTCCCTCTTCGCCTTCGGGCTGCTGCCCTGGATTGATAACTTCGCCCACATCTCCGGCTTCATCAGCGGCCTCTTCCTCTCCTTTGCCTTCCTGCCCTACATCAGCTTCGGCAAGTTCGACCTGTACCGCAAACGCTGCCAGATAATCGTCTTTCAGGTGGTCTTTCTGTGCCTCCTGGCTGGCCTGGTGGTCCTCTTCTACTTCTCTCCCGTCCGCTGTGAGTGGTGTGAGCTCCTCACCTGCATACCCTTCACCGACAAGTTCTGCGAGAAGTACGAGCTGGACGCTCAGCTACAC---
