# Supplementary material for: Six reference-quality genomes reveal evolution of bat adaptations
Source: Nature. 2020 Jul 22;583(7817):578–84. doi: 10.1038/s41586-020-2486-3 (PMC8075899; doi:10.1038/s41586-020-2486-3)
Supplement: Supplementary file 6 — Alignments of 12,931 protein-coding genes across 48 mammals. [file 41586_2020_2486_MOESM6_ESM.gz › suppDataFile/ENST00000370445.aln.fasta]

>criGri1
ATGACAGCAATGGAAGGGACCAGCGGGTCGAGTTTTGGAATAGACACGATTTTGTCCGGTGCTGGTTCCGGCAGCCCGGGCATGATGAACGGAGATTTCCGCCCTCTCGGT------GAAGCTAGGACCACGGATTTTAGGAGCCAAGCCACCCCGTCACCCTGTTCGGAGATTGATACCGTGGGAACGGCGCCCTCTTCTCCGATCTCGGTCACCTTGGAGCCCCCCGAGCCGCATCTTGTGACAGACGGGCCT---------------------------------CCCCCCCCCAAC---------------------------------CACCCC---------------CCCCCGCCGCAGCCACAG------------------------------------------TCGGCA---------------GCCCAACAGCTGGGGTCGGCCGCCTCAGCCCCCAGGACTTCCACCTCTTCATTTTTAATTAAGGACATCTTGGGGGACAGTAAACCTCTGGCGGCTTGTGCACCCTACAGCACCAGCGTC---TCTCCTCATCACACGCCGAAGCAGGAGAGCAACGCGGCGCACGAGAGCTTCAGGCCAAAGCTGGAGCAGGAGGATAGCAAAACCAAGCTGGACAAG---AGGGAAGACTCCCAAAGCGACATCAAATGCCACGGAACAAAGGAAGAAGGAGACCGGGAGATTACAAGTAGCCGAGAGAGTCCCCCTGTGAGAGCCAAGAAACCCCGAAAAGCCAGGACAGCTTTCTCGGACCATCAGCTGAACCAGCTGGAGCGTAGCTTCGAGCGGCAGAAGTACCTGAGTGTCCAGGACCGCATGGACCTGGCAGCTGCACTGAACCTCACTGACACCCAAGTCAAGACTTGGTACCAGAACCGCAGAACCAAATGGAAGCGGCAGACCGCAGTGGGCCTGGAGCTGCTGGCCGAAGCCGGGAACTACTCCGCTCTGCAGAGGATGTTTCCGTCGCCTTATTTCTACCACCCAAGCCTGCTGGGCAGCATGGACAGCACCACGGCGGCGGCGGCGGCCGCGGCCATGTACAGCAGTATGTACCGGACTCCTCCGGCACCCCACCCGCAGCTGCAGCGGCCTCTGGTGCCCCGCGTGCTTATCCACGGCCTGGGGCCTGGGGGACAGCCGGCCCTCAACCCTTTGTCCAATCCCATCCCAGGCACCCCGCATCCCCGG---
>hetGla2
ATGACAACAATGGAAGGGGCCAGCGGGTCTAGTTTTGGAATAGACACGATTTTGTCCAGTGCCAGTTCGGGCAGCCCTGGCATGATGAATGGAGATTTCCGCTCGCTCGGG------GAGGCGAGGACCGCGGATTTTAGGAGTCAGGCCACCCCGTCCCCCTGCTCGGAGATTGATACCGTAGGAACTGCACCTTCTTCTCCCATCTCGGTCACCATGGAGCCCCCGGAGCCGCATCTGGTAGCAGACGGGCCCCAGCATCACCACCACCTCCACCACAGCCAGCCGGCGCCGCCGCCA---------GCCGCGGCCCCAACGCAAAGTTTGCAGCCTTCGCCCCAACAGCAGCCGCCGCCG---------------------------------------------------CCCGCC---------------GCCCAGCAGCTGGGATCGGCTGCCTCGGCCCCCAGGACTTCCACCTCTTCTTTTTTAATTAAGGACATCTTGGGCGACAGCAAACCTCTGGCGGCGTGTGCACCCTACAGCACCAGCGTCTCCTCTCCCCACCACACCCCGAAGCAGGAGAGCAACGCAGCGCAGGAGAGCTTCAGGCCAAAGCTGGAGCAGGAGGACAGCAAAACCAAACTCGACAAG---CGGGAAGATTCCCAGAGCGACATCAAATGCCACGGAACAAAGGAGGAAGGAGACCGGGAGATTACAAGTAGCCGAGAGAGTCCCCCTGTAAGAGCTAAGAAGCCTCGAAAAGCCAGGACAGCTTTCTCAGACCACCAGCTCAATCAGTTGGAGCGTAGCTTTGAACGGCAGAAGTACCTGAGTGTCCAGGACCGCATGGACCTGGCAGCTGCACTCAATCTCACTGACACCCAAGTCAAGACCTGGTACCAGAACCGCAGGACCAAGTGGAAGCGGCAGACTGCGGTGGGCCTGGAGCTTCTGGCTGAGGCGGGGAACTACTCAGCGTTGCAGAGGATGTTTCCTTCACCTTATTTCTATCACCCAAGCCTTCTGGGCAGCATGGACAGTACTACAGCGGCGGCAGCTGCGGCTGCCATGTACAGCAGCATGTACCGGACTCCTCCAGCACCCCATCCCCAGCTGCAGCGGCCCCTGGTGCCCCGGGTGCTCATTCATGGCCTGGGTCCAGGGGGACAACCAGCCCTCAATCCCTTGTCCAACCCCATCCCAGGCACCCCACATCCCCGG---
>HLmanJav1
ATGACAACAATGGAAGGGGCCAGCGGGTCGAGTTTTGGAATAGACACGATTTTGTCCAGTGCCAGTTCGGGCAGTCCCGGCATGATGAATGGAGATTTCTGCCCGCTCAGC------GAGGCCAGGACCGCGGATTTTAGGAGTCAGGCCACTCCGTCCCCCTGTTCGGAGATTGATACCGTAGGAACGGCGCCTTCTTCTCCCATCTCGGTCACCATGGAGCCCCCGGAGCCGCATCTGGTAGCAGAAGGGCCCCAGCATCACCACCATCTCCGCCACAGCCAACAGCCCCCGCCGGCG---------GCTGCGGCCCCCACGCAAAGTTTGCAGCCTTCTCCGCAACAGCAGCCGCCACCG---------------------------------------------------CCGCCT---------------GCCCAGCAGCTGGGCTCGGCCGCCTCAGCCCCCAGGACTTCCACCTCTTCTTTTTTAATTAAGGACATCTTGGGCGACAGCAAACCTCTGGCGGCGTGTGCACCCTACAGCACCAGCGTCTCCTCTCCCCACCACACCCCGAAGCAGGAGAGCAACGCAGCACACGAGAGCTTCAGGCCAAAGTTCGAGCAGGAGGACAGTAAGACCAAACTCGACAAG---AGGGAAGATTCCCAGAGCGACATCAAATGCCACGGAACAAAGGAGGAAGGAGACCGGGAGATTACAAGCAGCCGAGAGAGTCCCCCTGTGAGAGCCAAGAAGCCTCGGAAAGCCAGGACGGCTTTCTCCGACCACCAACTCAATCAACTGGAGCGGAGCTTTGAGAGGCAGAAGTACTTGAGTGTGCAGGACCGCATGGACCTGGCAGCTGCGCTCAACCTCACAGACACCCAGGTCAAGACCTGGTACCAGAACCGCAGGACCAAGTGGAAGCGGCAGACGGCGGTGGGCCTGGAGCTGTTAGCCGAGGCGGGGAACTACTCGGCACTGCAGAGGATGTTTCCCTCGCCGTATTTCTACCACCCGAGCTTGCTGGGCAGCATGGACAGCACAACCGCTGCAGCGGCCGCCGCCGCCATGTACAGCAGCATGTACCGGACTCCTCCCGCGCCGCATCCCCAGCTGCAGCGGCCCCTGGTGCCCCGCGTGCTCATCCATGGCCTGGGGCCTGGGGGACAGCCGACCCTCAATCCCTTGTCCAACCCCATCCCAGGCACCCCGCATCCCCGG---
>ochPri3
ATGACAACAATGGAAGGGGCCAGCGGGTCGAGTTTTGGAATAGACACGATTTTGTCCAGTGCCAGCTCGGGCAGCCCCGGCATGATGAATGGAGATTTCCGCTCGCTTGGT------GAGGCCAGGACCACGGATTTTAGGAATCAGGCCACCCCGTCCCCCTGTTCGGAGATCGATACTGTAGGAACAGCTCCTTCTTCTCCTATCTCGGTCACCATGGAGCCCCCGGAGCCGCACCTGGTGGCAGATGGACCCAAGCATCACCACCTCCTCCACCACAGCCAACAGCCT------------------GCTGCGGCTCCGACGCAAAGTTTGCAACCTTCGCCCCAGCAGCAGCAGCCGCCGCCACAGCAGCCG---------------------------------CCGCCGCCGCCT---------------GCCCAGCAGCTGGGCTCGGCCGCCTCCGCCCCCAGGACTTCCACGTCTTCTTTTTTAATTAAGGACATCTTGGGCGACAGCAAACCTCTGGCGGCCTGCGCACCCTACAGCACCAGCGTCTCATCTCCCCATCACACCCCGAAGCAGGAGAGCAACGCCGTACACGAGAACTTCAGGCCAAAGCTGGAGCAGGAGGACAGCAAGAGCAAACTGGACAAG---CGGGAGGACTCCCAGGGCGACATCAAATGCCACGGAACAAAGGAGGAGGGAGACAGGGAGATTACTAGTAGCCGAGAGAGTCCCCCTGTGAGAGCCAAGAAGCCTCGGAAGGCCAGAACAGCGTTCTCAGACCACCAGCTCAACCAACTAGAGCGTAGCTTTGAGCGGCAGAAGTATCTGAGCGTGCAGGACCGCATGGACCTGGCAGCCGCGCTGAATCTCACCGACACCCAAGTCAAGACCTGGTACCAGAATCGCAGGACCAAGTGGAAGCGGCAGACCGCTGTCGGCCTGGAGCTGCTGGCTGAGGCAGGGAACTACTCAGCGCTGCAGAGGATGTTCCCGTCGCCTTATTTCTATCACCCTAGCCTGCTGGGCAGCATGGACAGCACGACAGCCGCGGCGGCAGCCGCTGCCATGTACAGCAGCATGTACCGGACTCCTCCTGCACCCCACCCCCAGCTGCAGCGGCCCCTGGTGCCCCGCGTGCTCATCCACGGCCTGGGGCCTGGGGGACAGCCAGCCCTCAACCCCTTGTCCAACCCTATCCCGGGCACCCCGCATCCCCGG---
>canFam3
ATGACAACAATGGAAGGGGCCAGCGGGTCGAGTTTTGGAATAGACACGATCTTGTCCAGTGCCAGTTCGGGCAGCCCCGGCATGATGAACGGAGATTTCCGCCCGCTCGGC------GAGGCCAGGACCGCGGATTTTAGGAGTCAGGCCACTCCGTCCCCCTGCTCGGAGATTGATACAGTAGGAACGGCGCCTTCTTCTCCCATCTCGGTCACCATGGAGCCCCCGGAGCCGCACCTGGTGGCGGAAGGGCCCCCGCACCACCACCACCTGCACCACGGCCAG---CCGCCGCCGCCC---------GCCGCGGCCCCCGCGCAAAGTTTGCAGCCTTCCCCGCAGCAGCAGCCGCCGCCGCCGCCGCCGCCGCCGCCCCAGCAGCCGCCGCCCCAGCAGCCGCCGCCGCCGCCACCG---------------GCCCAGCAGCTGGGCTCGGCCGCCTCGGCCCCCAGGACTTCCACCTCTTCTTTTTTAATTAAGGACATCTTGGGCGACAGCAAACCCCTGGCGGCGTGTGCGCCCTACAGCACCAGCGTGTCCTCGCCCCACCACACCCCGAAGCAGGAGAGCAACGCCGCGCACGAGAGCTTCAGGCCGAAGCTCGAGCAGGAGGACGGCAAGACCAAGCTCGACAAG---CGGGAAGACGCGCAGAGCGACCTCAAATGCCACGGAACAAAGGAGGAGGGAGACCGGGAGATTACAAGTAGCCGAGAGAGTCCCCCTGTGAGAGCCAAAAAGCCTCGCAAAGCCAGGACAGCTTTCTCCGATCACCAACTCAATCAGCTGGAGCGTAGCTTTGAGCGGCAGAAGTATCTGAGTGTGCAGGACCGCATGGACCTTGCAGCTGCGCTCAACCTCACGGACACCCAAGTCAAGACTTGGTACCAGAACCGAAGGACCAAGTGGAAGCGGCAGACCGCGGTGGGCCTGGAGCTGCTGGCCGAGGCGGGGAACTACTCGGCGCTGCAGAGGATGTTTCCGTCGCCTTATTTCTACCACCCAAGCCTGCTGGGCAGCATGGACAGCACTACGGCCGCCGCGGCTGCCGCAGCCATGTACAGCAGCATGTACCGGACTCCTCCCGCGCCCCATCCCCAGCTGCAGCGGCCCCTGGTCCCCCGCGTGCTCATCCACGGCCTGGGGCCCAGGGGCCAGCCGGCCCTCAATCCCTTGTCCAACCCCATCCCAGGCACCCCGCACCCCCGG---
>tarSyr2
ATGACAACAATGGAAGGGGCCAGCGGGTCGAGTTTTGGAATAGACACGATTTTGTCCAGTGCCAGTTCGGGCAGCCCCGGCATGATGAACGGAGACTTCCGCCCGCTCGGT------GAGGCCAGGACCGCGGATTTCAGGAGTCAGGCCACCCCGTCCCCCTGTTCGGAGATCGATACCGTCGGAACGGCGCCCTCCTCTCCGATCTCGGTCACCATGGAGCCCCCGGAGCCGCATCTGGTGGCAGACGGGCCTCAGCACCACCACCACCTCCACCACGGCCCG---CCGCCGCCGCCC---------GCCGCGGCCCCGACGCAAAGTTTGCAGCCTTCGCCCCAGCAGCAGCCGCCGCCGCCGCCGCCGCAG---------CAGCCGCCGCCG------------CCGCCGCCGCCC---------------GCCCAGCAGCTGGGCTCGGCCGCCTCGGCCCCCAGGACTTCCACCTCTTCTTTTTTAATTAAGGACATCTTGGGCGACAGCAAACCTCTGGCGGCGTGTGCGCCCTACAGCACCAGCGTCTCCTCTCCCCTGCACACCCCGAAGCAGGAGAGCCACGCGGTGCACGAGAGCTTCAGGCCAAAGCTGGAGCAGGAGGACGGCAAAACCAAGCTCGACAAG---CGGGAGGATTCCCAGAGCGACATCAAATGCCACGGAACAAAGGAGGAAGGAGACCGGGAGATTACGAGTAGCCGAGAGAGTCCCCCTGTGAGAGCCAAGAAGCCTCGGAAAGCCAGGACAGCTTTCTCGGACCACCAGCTCAATCAGTTGGAGCGTAGCTTTGAACGGCAGAAGTACCTGAGCGTGCAGGATCGCATGGACCTGGCTGCTGCGCTCAACCTCACTGATACCCAAGTCAAGACCTGGTACCAGAACCGCAGGACCAAGTGGAAGCGGCAGACCGCGGTGGGCCTGGAGCTGCTGGCCGAGGCGGGGAACTACTCGGCGCTGCAAAGGATGTTTCCGTCGCCTTATTTCTATCACCCGAGCCTGCTGGGCAGCATGGACAGTACCACGGCGGCGGCGGCTGCCGCTGCCATGTACAGCAGCATGTATCGGACTCCTCCAGCACCACATCCCCAGCTGCAGCGGCCCCTGGTGCCCCGGGTGCTCATCCACGGCCTGGGGCCCGGGGGACAGCCGGCCCTCAATCCCCTGTCCAACCCCATCCCGGGCACCCCGCATCCCCGG---
>cavPor3
ATGACAACAATGGAAGGGACCAGCGGGTCTAGTTTTGGAATAGACACGATTTTGTCCAGTGCCAGTTCGGGCAGCCCCGGCATGATGAATGGAGATTTCCGTCCTCTCGGG------GAGGCGAGGACCACGGATTTTAGGAGTCAGGCCACTCCGTCCCCATGCTCGGAGATTGATACCGTAGGAACGGCGCCTTCTTCTCCCATCTCGGTCACCATGGAGCCCCCGGAGTCGCATCTGGTAGCAGAAGGGCCCCAGCATCACCACCACCTCCACCACAGTCAGCTGCCACCACCGCCA---------GCCCCGGCCCCGACGCAAAGTTTGCAGCCTTCGCCCCAACAGCAGCCGCCGCCGCCGCCT---------------------------------------------CCAGCC---------------GCCCAGCAGCTGGCCTCCGCTGCCTCGGCCCCGAGGACTTCCACCTCTTCTTTTTTAATTAAGGACATCTTGGGCGACAGCAAACCTCTGGCGGCGTGTGCACCCTACAGCACCAGCGTCTCCTCTCCCCACCACACCCCGAAGCAGGAGAGCAATGCAGCGCACGAGAGCTTCAGGCCAAAACTGGAGCAGGAGGACAGCAAAACCAAACTCGACAAG---CGGGAAGATTCCCAGAGCGACATCAAATGCCACGGAACAAAGGAGGAAGGAGACCGGGAGATTACAAGTAGCCGGGAGAGCCCCCCTGTAAGAGCTAAGAAGCCTCGAAAAGCCAGAACAGCTTTCTCAGACCACCAGCTCAATCAGTTGGAACGTAGCTTTGAACGGCAGAAGTACCTGAGTGTCCAAGACCGCATGGACCTGGCAGCTGCACTCAATCTTACTGACACCCAAGTCAAGACCTGGTACCAGAATCGCCGGACCAAGTGGAAGAGGCAAACTGCGGTAGGCCTGGAGCTTCTCGCTGAGGCGGGGAACTACTCAGCGTTGCAGAGAATGTTTCCTTCACCTTATTTCTATCACCCAAGCCTTCTGGGCAGCATGGACAGCACCACAGCGGCGGCAGCTGCCGCTGCCATGTACAGCAGCATGTACCGGACTCCTCCAGCACCTCATCCCCAGCTACAGCGGCCACTGGTGCCCCGAGTGCTCATCCATGGCCTGGGGCCAGGGGGACAGCCAGCCCTCAATCCCCTGTCCAACCCCATCCCAGGCACCCCACATCCCCGG---
>HLphyDis3
ATGACAACAATGGAAGGGGCCAGCGGGTCGAGTTTTGGAATAGACACGATTTTGTCCAGTGCCAGTTCGGGCAGCCCCGGCATGATGAATGGAGATTTCCGCCCACTCGGC------GAGACTAGGACCGCGGATTTTAGAAATCAGGCCACTCCATCCCCCTGTTCAGAGATTGATACGGTAGGAACGGCGCCTTCCTCTCCCATCTCTGTCACCATGGAGCCTCCGGAGACGCATCTGGTAGCAGACGGGCCCCAGCATCACCACCACCTCCACCACAGCCAGCAGCCGCCGCCACCA---------GCCGCAGCCCCAACGCAAAGTTTGCAGCCTTCGCCGCCGCAGCAGCCGCCGCCGCCGCAG---------------------------------------------CCATCG---------------GCTCAGCAGCTGGGCTCGGCCGCCTCGGCCCCCAGGACTTCCACCTCTTCTTTTTTAATTAAAGACATCCTGGGCGACAGCAAACCTCTGGCCGCGTGTGCACCCTACAGCACCAGCGTGTCTTCTCCTCACCACACCCCGAAGCAGGAGAGCAACGCAGCGCACGAGAGCTTCAGGCCAAAGCTGGAGCAGGAGGACAGCAAAACCAAACTCGACAAG---CGGGAAGATTCCCAGAGCGACATCAAATGCCACGGAACAAAGGAGGAAGGAGACCGGGAGATTACAAGTAGCCGAGAGAGTCCCCCTGTGAGAGCCAAAAAGCCACGCAAAGCCAGGACGGCTTTCTCTGATCACCAACTCAATCAACTGGAGCGTAGCTTTGAGCGGCAGAAGTACCTGAGCGTGCAGGACCGCATGGACCTGGCTGCCTCACTGAACCTTACTGACACCCAGGTCAAGACCTGGTACCAGAACCGCAGGACCAAGTGGAAGCGGCAGACCGCCGTGGGCCTGGAGCTGCTGGCCGAGGCGGGGAACTATTCGGCACTGCAGAGGATGTTTCCGTCGCCTTACTTCTACCATCCCAGCCTCCTGGGCAGCATGGACAGTACTACCGCAGCCGCAGCGGCCGCCGCCATGTACAGCAGCATGTACCGGACTCCTCCCGCGCCCCACCCCCCGCTGCAGCGGCCCCTGGTGCCCCGCGTGCTCATCCACGGTCTGGGGCCCGGGGCACAGCCCGCTCTCAACCCCCTGTCCAACCCCATTCCAGGCACCCCGCACCCCCGG---
>micOch1
ATGACAGCAATGGAAGGGGCCAGCGGGTCGAGTTTTGGAATAGACACGATTTTGTCCGGTGCCGGTTCCGGCAGCCCCGGCATGATGAACGGAGATTTCCGCCCTCTCGGT------GAAGCTAGAACCACGGATTTTAGGAGCCAGGCCACCCCGTCACCCTGTTCGGAGATTGATACCGTGGGAACGGCGCCCTCTTCTCCGATCTCGGTCACCTTGGAGCCCCCGGAGCCGCATCTTGTGACAGACGGACCCCAGCATCACCATCACCTCCACCATGGCCAACAGCCGCCGCCGCCGCCGCCA---GCCGCGGGCCCCGCACAAAGTTTGCAGCCTTCGCCCCAACAGCAACCGCCTCCGCAGCCACCG------------------------------------------TCAGCA---------------GCCCAACAGCTGGGCTCAGCCGCCTCGGCCCCCAGGACTTCCACCTCTTCATTTCTAATTAAGGACATCTTGGGGGACAGCAAACCTCTGGCGGCTTGTGCGCCCTACAGCACCAGCGTC---TCTCCTCATCACACGCCGAAACAGGAGAGCAACGCGGCGCACGAGAGCTTCAGGCCAAAGCTGGAGCAGGAGGACAGCAAAACGAAGCTGGACAAG---AGGGAGGACTCCCAGAGCGACATCAAATGCCACGGAACAAAGGAAGAAGGAGATCGGGAGATTACAAGTAGCCGAGAGAGTCCCCCTGTGAGAGCCAAGAAACCTCGAAAAGCCAGGACAGCTTTCTCGGACCACCAGCTCAATCAGCTGGAGCGGAGCTTCGAGAGGCAGAAGTACCTGAGTGTCCAGGACCGTATGGACTTGGCAGCGGCACTCAACCTCACTGACACTCAAGTCAAGACTTGGTACCAGAACCGCAGAACCAAGTGGAAGCGACAGACCGCAGTGGGCCTGGAGCTGCTGGCAGAGGCCGGGAACTACTCCGCTCTGCAGAGGATGTTCCCGTCGCCTTATTTCTACCACCCAAGCCTGCTGGGCAGCATGGACAGCACCACAGCGGCGGCGGCGGCCGCGGCCATGTACAGCAGCATGTACCGGACTCCTCCGGCACCCCACCCGCAGCTGCAGCGGCCGCTGGTGCCCCGCGTCCTCATCCACGGCCTGGGGCCTGGGGGACAGCCGGCCCTCAACCCTTTGTCCAACCCCATCCCAGGCACTCCGCATCCCCGG---
>mm10
ATGACAGCAATGGAAGGGGCCAGCGGGTCGAGTTTTGGAATAGACACTATTTTGTCCGGTGCCGGTTCCGGGAGCCCCGGCATGATGAACGGGGATTTCCGATCGCTCGGT------GAAGCGAGGACAACGGATTTTAGGAGCCAGGCCACCCCGTCACCCTGTTCGGAGATTGATACCGTGGGAACGGCGCCCTCTTCACCGATCTCGGTCACCCTGGAACCCCCGGAGCCGCATCTTGTGACAGACGGACCCCAGCATCACCATCACCTCCACCACAGCCAACAGCCGCCGCCACCA---------TCCGCGGTCCCCGCGCAAAGTTTGCAGCCTTCGCCCCAACAGCAACCGCCGCCGCAGCCGCAG------------------------------------------TCAGCA---------------GCCCAGCAGCTGGGCTCGGCCGCCGCGGCCCCCAGGACTTCCACCTCTTCCTTTTTAATTAAGGACATCTTGGGAGACAGCAAACCCCTGGCGGCTTGTGCACCCTACAGCACCAGCGTTTCTTCTCCTCATCACACCCCGAAGCAGGAGAGCAACGCGGCACACGAGAGCTTCAGGCCAAAGCTTGAGCAGGAGGACGGCAAAACCAAGCTGGACAAG---AGAGAAGACCCCCAGAGCGACATCAAATGCCACGGAACAAAGGAGGAAGGAGACCGGGAGATTACAAGTAGCCGAGAGAGTCCCCCCGTGAGAGCCAAGAAACCTCGAAAGGCCAGGACAGCTTTCTCAGACCACCAGCTCAACCAGCTGGAGCGTAGCTTTGAGCGGCAGAAGTACCTAAGTGTCCAGGACCGAATGGACCTGGCGGCCGCACTCAACCTCACTGACACCCAAGTCAAGACCTGGTACCAGAACCGAAGAACCAAGTGGAAGCGGCAGACTGCAGTGGGCCTGGAGCTGCTAGCCGAGGCCGGGAACTACTCCGCGCTGCAGAGGATGTTTCCGTCGCCTTATTTCTATCACCCAAGCCTGCTGGGGAGCATGGACAGCACCACGGCGGCGGCGGCGGCCGCGGCCATGTACAGCAGCATGTACCGAACTCCTCCAGCACCTCATCCGCAGCTGCAGCGGCCGCTGGTACCCCGCGTGCTCATCCACGGCCTGGGGCCTGGGGGACAGCCGGCCCTCAACCCTTTGTCCAACCCCATCCCAGGCACCCCGCATCCCCGG---
>rn6
ATGACAGCAATGGAAGGGGCCAGCGGGTCGAGTTTTGGAATAGACACGATTTTGTCCGGTGCCGGTTCCGGCAGTCCGGGCATGATGAACGGAGATTTCCGATCGCTCGGT------GAAGCGAGGACCACGGATTTTAGGAGCCAGGCCACCCCGTCACCCTGTTCGGAGATTGATACCGTGGGAACGGCGCCCTCTTCACCGATCTCGGTCACCCTGGAGCCCCCGGAGCCGCATCTTGTGACAGACGGACCCCAGCATCACCATCACCTCCACCACGGCCAACAGCCACCGCCACCG---------TCCGCGCCCCCCGCGCAAAGTTTGCAGCCTTCTCCCCAACAGCAACCGCCGCCGCAGCCGCAG------------------------------------------TCTGCA---------------GCCCAGCAACTGGGCTCGGCCGCCGCGGCCCCCAGGACTTCCACCTCTTCCTTTTTAATTAAGGACATCTTGGGAGACAGCAAACCCCTGGCGGCTTGTGCACCCTACAGCACCAGCGTTTCTTCTCCTCATCACACCCCGAAGCAGGAGTGCAACGCGGCGCACGAGAGCTTCAGGCCAAAGCTGGAGCAGGAGGACAGCAAAACCAAGCTGGACAAG---AGGGAAGACTCTCAGAGCGACATCAAATGCCACGGAACAAAGGAGGAAGGAGACCGGGAGATTACAAGTAGCCGAGAGAGTCCCCCTGTGAGAGCCAAGAAACCTCGAAAGGCCAGGACAGCTTTCTCGGACCACCAGCTCAATCAACTGGAACGTAGCTTTGAGCGGCAGAAGTACCTCAGTGTACAGGACCGCATGGACCTGGCAGCTGCACTCAACCTCACTGATACCCAAGTCAAGACCTGGTACCAGAACCGCAGAACCAAGTGGAAGCGGCAGACTGCAGTGGGCCTGGAGTTGCTTGCCGAGGCGGGGAACTACTCCGCGCTGCAGAGGATGTTTCCGTCGCCTTATTTCTACCACCCAAGCCTGCTGGGGAGCATGGACAGCACGACGGCGGCCGCGGCGGCCGCGGCAATGTACAGCAGCATGTACCGAACTCCTCCTGCACCCCATCCGCAGCTGCAGCGGCCACTGGTGCCCCGCGTGCTCATCCACGGCCTGGGGCCTGGGGGACAGCCGGCCCTCAACCCTTTGTCCAACCCCATCCCAGGCACCCCGCATCCCCGG---
>dasNov3
ATGACAACAATGGAAGGGGCCAGCGGGTCGAGTTTTGGAATAGATACGATTTTGTCCAGTGCCAGTTCGGGCAGCCCCGGCATGATGAATGGAGATTTCCGCCCTCTCGGA------GAGGCCAGGACCGCGGATTTCAGGAGTCAGACCACCCCGTCCCCCTGCTCGGAGATCGATACCGTAGGAACGGCGCCTTCTTCTCCCATCTCGGTCACCATGGAGCCCCCGGAGCCGCATCTCGTAGGAGAAGGGCCCCAGCACCACCTCCACCTCCACCACGGCCAGCAGCCACCGCCTCCA---------GCCGCGGCTCCGGCGCAAAGTTTGCAGCCTTCGCCGCAACAACAGCCGCCGCCGCCGCAGCAG---------------------------------------CCGCCGCCG---------------GCCCAGCAGCTGGGCTCGGCCGCCTCGGCCCCCAGGACTTCCACCTCTTCTTTTTTAATTAAGGACATCTTGGGCGACAGCAAACCTCTGGCGGCGTGTGCACCCTACAGTACCAGCGTCTCTTCTCCCCACCACACCCCGAAGCAAGAGGGCACCGCAGCGCACGAGAGCTTCAGGCCGAAGCTCGAGCAGGAGGACGGCAAAACCAAACTCGACAAG---CGGGAAGATTCTCAGAACGACATCAAATGCCACGGAACAAAGGAGGAAGGAGACCGGGAGATTACCAGTAGCCGAGAGAGTCCCCCCGTGAGAGCCAAGAAGCCTCGGAAAGCCAGGACGGCTTTCTCGGACCACCAGCTCAATCAATTGGAGCGTAGCTTTGAGCGGCAAAAGTACCTGAGCGTGCAGGATCGCATGGACTTGGCTGCTGCGCTCAACCTCACTGACACCCAGGTCAAGACCTGGTACCAGAACCGCAGGACCAAGTGGAAGCGGCAGACGGCGGTGGGCCTGGAGCTGCTAGCCGAGGCGGGGAACTACTCGGCGCTGCAGAGGATGTTTCCGTCGCCTTATTTCTACCACCCGAGCCTGCTGGGCAGCATGGACAGCACCACGGCCGCCGCGGCCGCCGCTGCCATGTACAGCAGCATGTACCGGACTCCGCCGGCGCCGCACCCCCAGCTGCAGCGGCCGCTCGTGCCCCGCGTGCTCATCCACGGCCTGGGCCCCGGGGGGCAGCCGGCCCTTAACCCTTTGTCTAACCCCATCCCGGGCACCCCGCACCCCCGG---
>saiBol1
ATGACAACAATGGAAGGGGCCAGCGGGTCGAGTTTTGGAATAGACACGATTTTGTCCAGTGCCAGTTCGGGCAGCCCAGGCATGATGAATGGAGATTTCCGCCCTCTCGGG------GAGGCCAGGACCGCGGATTTTAGGAGTCAGGCCACCCCGTCTCCCTGTTCGGAGATTGATACCGTAGGGACTGCGCCTTCTTCTCCTATCTCGGTCACCATGGAGCCCCCGGAGCCGCATCTGGTAGCAGACGCGCCCCAGCATCATCACCATCTCCACCACAGCCAGCAGCCGCCGCCGCCC---------------------------------------------------------------------------------------------------------------------------------------GCCCAGCAGCTGGGCTCCGCTGCCTCAGCCCCCAGGACTTCCACATCTTCTTTCTTAATTAAGGACATCTTGGGCGACAGCAAACCTCTGGCGGCATGTGCACCCTACAGCACCAGTGTATCCTCTCCCCACCACACCCCGAAGCAGGAGAGCAACGCAGTGCACGAGAGCTTCAGGCCAAAGCTCGAGCAGGAGGATGGCAAAACCAAACTCGACAAG---CGGGAGGATTCCCAGAGCGACATCAAATGCCACGGGACAAAGGAGGAAGGAGACCGGGAGATTACGAGTAGCCGTGAGAGTCCCCCTGTGAGAGCCAAGAAGCCTCGAAAAGCAAGGACTGCTTTTTCCGACCACCAGCTCAATCAACTGGAGCGTAGCTTTGAGCGGCAGAAGTACCTGAGTGTGCAGGATCGCATGGACCTGGCTGCAGCGCTCAACCTCACTGACACCCAAGTCAAGACCTGGTACCAGAACCGCAGGACCAAGTGGAAGCGGCAGACGGCGGTGGGCCTGGAGCTGCTGGCTGAGGCAGGGAACTACTCGGCGCTGCAGAGGATGTTTCCGTCGCCTTATTTCTATCACCCCAGCCTGCTGGGCAGCATGGACAGCACTACGGCGGCGGCGGCTGCCGCTGCCATGTACAGCAGCATGTACCGGACTCCTCCAGCACCCCATCCCCAGCTGCAGCGGCCCCTGGTGCCCCGCGTGCTCATCCACGGCCTAGGGCCTGGGGGACAGCCAGCCCTTAATCCCTTGTCCAGCCCAATCCCGGGCACCCCACACCCCCGG---
>macFas5
ATGACAACAATGGAAGGGGCCAGCGCGTCGAGTTTTGGAATAGACACGATTTTATCCAGTGCCAGTTCAGGCAGCCCGGGCATGATGAATGGAGATTTCCGTCCGCTCGGT------GAGGCCAGGACCGCGGATTTTAGGAGTCAGGCCACCCCATCTCCCTGTTCGGAGATTGATACCGTAGGGACGGCGCCTTCTTCTCCTATTTCAGTCACCATGGAGCCCCCGGAGCAGCATCTGGTAGCAGACGCGACCCAGCATCATCACCACCTCCACCACAGCCAGCAGCCGCCGCCACCG---------GCCGCAGCCCCGACCCAAAGTTTGCAGCCTTCGCCCCAACAGCAGCCGCCGCCGCCGCCGCCA------------------------------CAGCAGCCGCCGCCGCCC---------------GCCCAGCAGCTGGGCTCGGCCGCCTCGGCCCCCAGGACTTCTACGTCTTCTTTTTTAATTAAGGACATCTTGGGCGACAGCAAACCTCTGGCGGCATGTGCACCCTACAGCACCAGCGTATCCTCTCCCCACCACACCCCGAAGCAGGAGAGCAACGCAATGCACGAGAGCTTCAGGCCAAAGCTCGAGCAGGAGGACAGCAAAACCAAACTCGACAAG---CGGGAGGATTCCCAGAGCGACATCAAATGCCATGGGACAAAGGAGGAAGGAGACCGGGAGATTACGAGTAGCCGTGAGAGTCCCCCTGTGAGAGCCAAGAAGCCTCGAAAAGCAAGGACAGCTTTTTCCGACCACCAGCTCAATCAACTGGAGCGTAGCTTTGAGCGGCAGAAGTACCTGAGTGTGCAGGATCGCATGGACCTGGCTGCAGCGCTCAACCTCACTGACACCCAAGTCAAGACCTGGTACCAGAACCGCAGGACCAAGTGGAAGCGGCAGACAGCGGTGGGCCTGGAATTGCTGGCCGAGGCAGGGAACTACTCAGCGCTGCAGAGGATGTTTCCATCGCCTTATTTCTATCACCCAAGCCTGCTGGGCAGCATGGACAGCACTACGGCGGCGGCGGCTGCCGCTGCCATGTACAGCAGCATGTACCGGACTCCTCCAGCACCCCATCCCCAGCTGCAGCGGCCCCTGGTGCCCCGCGTGCTCATCCACGGCCTAGGGCCTGGGGGACAGCCAGCCCTTAATCCCTTGTCCAGCCCCATCCCGGGCACTCCACACCCCCGG---
>otoGar3
ATGACAACAATGGAAGGGGCCAGCGGGTCGAGTTTTGGAATAGATACGATTTTATCCAGTGCCAGTTCGGGCAGTCCCGGCATGATGAATGGAGATTTCCGCCCGCTCGGT------GAGGCCAGGACTGCGGATTTTAGGAGTCAGGCTACCCCGTCCCCCTGTTCGGAGATTGATACCGTAGGAACGGCGCCTTCTTCTCCGATCTCCGTCACCATGGAGCCCCCGGAGCCGCATCTAGTAGCAGACGGGCCTCAGCATCACCACCACCTTCACCATAGCCAACAGCCTCCGCCTCCA---------GCAGCGGCCCCGACGCAAAGTTTGCAGCCTTCGCCCCAACAGCAGCCGCCGCCGCCGCCGCCA------------------------------------------CCGCCGCAACAGCCACAGTCCGCGCAGCAGCTGGGCTCGGCCGCCTCGGCCCCCAGGACTTCCACCTCTTCTTTTTTAATTAAGGACATCTTGGGCGACAGCAAACCTCTGGCGGCGTGTGCACCCTACAGCACCAGCGTCTCCTCTCCCCACCACACCCCGAAGCAGGAGAGCAATGTAGTGCACGAGAGCTTCAGGCCAAAGCTCGAGCAGGAGGACAGCAAAACCAAACTCGACAAG---CGGGAAGATTCCCAGAGCGACATCAAATGCCACGGAACAAAGGAGGAAGGAGACCGAGAGATTACAAGTAGTCGAGAGAGTCCGCCCGTGAGAGCAAAGAAGCCTCGAAAAGCCAGGACAGCTTTCTCCGACCATCAGCTCAATCAACTTGAGCGTAGTTTTGAGCGGCAGAAGTACCTGAGTGTGCAAGACCGCATGGACCTGGCTGCTGCGCTCAACCTCACTGACACCCAAGTCAAGACCTGGTACCAGAACCGCAGGACCAAGTGGAAACGGCAGACGGCGGTGGGCCTGGAGCTTCTGGCCGAGGCGGGGAACTACTCAGCACTGCAGAGGATGTTCCCGTCGCCTTATTTCTATCACCCAAGCCTGCTGGGCAGCATGGACAGCACTACGGCGGCGGCCGCCGCCGCTGCCATGTACAATAGCATGTACCGGACTCCCCCGGCACCCCATCCCCAGCTACAGCGGCCCCTGGTGCCCAGAGTGCTCATCCACGGTCTGGGGCCCGGCGGACAGCCCGCCCTCAATCCCCTGTCCAGCCCCATCCCAGGCACCCCGCACCCCCGG---
>triMan1
ATGACAACAATGGAAGGGGCCAGCGGGTCGAGTTTTGGAATAGACACGATTTTGTCCAGTGCCAGTTTGGGCAGCCCCGGCATGATGAATGGAGATTTCCGCCCGCTCGGC------GAGGCCAGGACTGCGGATTTTAGGGGTCAGGCCACCCCGTCCCCTTGTTCGGAGATCGATACCGTAGGAACGGCGCCTTCTTCTCCCATCTCGGTCACCTTGGAGCCCCCGGAGCCGCATCTAGTCGCAGACGGGCCCCAGCACCACCACCACCTCCACCACAGCCAACAGCCGCCGCCGCCGCCA------GCCGCGGCCCCGACGCAAAGTTTGCAGCCTTCGCCCCAACAGCAGCCGCCGCCGCAGCAGCAGCAG---------------------------------CCGCCGCCGCCT---------------CCCCAGCAACTCGGCTCGGCCGCCTCGGTCCCCAGGACTTCCACCTCTTCTTTTTTAATTAAGGACATCTTGGGCGACAGTAAACCTCTGGCGGCGTGTGCACCCTACAGCACCAGCGTGTCCTCTCCGCATCATACCCCGAAGCAGGAGACCAATGCAGCGCACGAGAGCTTCAGGCCAAAGCTGGAGCAGGAGGACAGCAAAACCAAACTCGACAAG---CGGGAAGAGTCCCAGAGTGACATCAAATGCCACGGAACAAAGGAGGAAGGAGACCGGGAGATTACGAGTAGCCGAGAGAGTCCCCCTGTGAGAGCCAAGAAGCCTCGAAAAGCCAGGACGGCTTTCTCTGACCACCAGCTCAATCAACTGGAACGTAGCTTTGAGCGGCAGAAATACCTGAGTGTGCAGGACCGCATGGACCTGGCTGCCGCACTCAACCTCACTGATACCCAGGTCAAGACCTGGTATCAGAACCGCAGGACCAAGTGGAAGCGGCAGACCGCGGTGGGCCTGGAGCTGCTGGCCGAAGCGGGAAACTACTCGGCGCTGCAGAGGATGTTTCCGTCGCCTTATTTCTACCACCCAAGCCTGCTGGGCAGCATGGACAGCACCACGGCGGCCGCCGCGGCCGCTGCCATGTACAGCAGCATGTACCGGACTCCTCCGGCGCCCCATCCCCAGCTGCAGCGGCCCCTCGTGCCCCGCGTGCTCATCCACGGCTTGGGGCCCGGGGGGCAGCCGGCCCTCAATCCCTTGTCCAACCCTATTCCGGGCACTCCGCATCCCCGG---
>susScr11
ATGACAACAATGGAAGGGGCCAGCGGGTCGAGTTTTGGAATAGACACGATTTTGTCCAGTGCCAGTTCGGGCAGCCCCGGCATGATGAATGGAGATTTCCGCCCGCTCGGC------GAGGCCCGGACCGCGGATTTTAGGAGTCAGGCCACTCCGTCCCCCTGTTCGGAGATTGATACCGTAGGAACGGCGCCTTCTTCTCCGATCTCCGTCACCATGGAGCCCCCGGAGCCGCATCTGGTGGCAGACGGGCCCCAGCATCACCACCACCTCCACCACAGCCAGCAGCCGCCGCCGCCG---------GCCGCGGCCCCCACGCAAAGTTTGCAGCCTTCGCCCCAACAGCAGCCGCCGCCGCCGCCGCCG------------------------------------------CCCCCG---------------GCCCAGCAGCTGGGCTCGGCCGCCTCGGCCCCCAGGACTTCCACCTCTTCTTTTTTAATCAAGGACATTCTGGGCGACAGCAAACCTCTGGCAGCGTGTGCACCCTACAGCACCAGCGTCTCCTCCCCCCACCACACCCCGAAGCAGGAGAGCAACGCAGCCCACGAGAGCTTCCGGCCAAAGCTCGAGCAGGAGGACAGCAAAACCAAACTGGACAAG---CGGGAAGAGTCCCAGAGCGACATCAAATGCCACGGAACAAAGGAGGAAGGAGACCGGGAGATTACGAGCAGCCGAGAGAGTCCCCCTGTGAGAGCCAAAAAGCCCCGCAAAGCCAGGACAGCTTTCTCTGACCACCAACTCAATCAACTGGAGCGTAGCTTTGAGCGACAGAAGTACCTGAGTGTGCAGGACCGCATGGACCTGGCGGCTGCACTCAACCTCACTGACACCCAGGTCAAGACCTGGTACCAGAACCGCAGGACCAAGTGGAAGCGGCAGACGGCGGTGGGCCTGGAGCTGCTGGCCGAGGCGGGCAATTACTCGGCGCTGCAGAGGATGTTTCCGTCGCCGTATTTCTACCACCCGAGCCTGCTGGGCAGCATGGACAGCACGACGGCCGCGGCGGCCGCCGCCGCGATGTACAGCAGCATGTACCGGACTCCGCCCGCGCCCCACCCCCAGCTGCAGCGGCCCCTGGTGCCCCGGGTGCTCATCCACGGCCTGGGGCCCGGGGGACAGCCGGCCCTCAACCCCCTGTCCAACCCCATCCCGGGCACCCCGCACCCCCGG---
>lepWed1
ATGACAACAATGGAAGGGGCCAGCGGGTCGAGTTTTGGAATAGACACGATTTTGTCCAGTGCCAGTTCGGGCAGCCCCGGCATGATGAATGGAGATTTCCGCCCGCTTGGC------GAGGCCAGGACCGCGGATTTTAGGAGTCAGGCCACTCCGTCCCCCTGTTCGGAGATTGATACCGTAGGAACGGCGCCTTCTTCTCCCATCTCGGTCACCATGGAGCCCCCGGAGCCGCATCTGGTAGCAGAAGGGCCCCAGCATCACCACCACCTCCACCACAGCCAACCGCCGCCGCCGCCC---------GCCGCGGCCCCCACGCAAAGTTTGCAGCCTTCTCCCCAACAGCAGCCGCCGCCGCAGCAA------------------------------------------------CCG---------------GCCCAGCAGCTGGGCTCGGCCGCCTCGGCCCCCAGGACTTCCACCTCTTCTTTTTTAATTAAGGACATCTTGGGCGACAGCAAACCTCTGGCGGCGTGTGCACCCTACAGCACCAGCGTGTCCTCTCCCCACCACACCCCGAAGCAGGAGAGCAACGCAGCACACGAGAGCTTCAGGCCAAAGCTCGAGCAGGAGGACAGCAAAACCAAACTCGACAAG---CGGGAAGATTCCCAGAGCGACATCAAATGCCACGGAACAAAGGAAGAAGGAGACCGGGAGATTACGAGCAGCCGAGAGAGTCCCCCTGTGAGAGCCAAAAAGCCTCGCAAAGCCAGAACAGCTTTCTCTGACCACCAACTCAATCAACTGGAGCGTAGCTTTGAGCGGCAGAAGTACCTGAGTGTGCAGGACCGCATGGACCTGGCAGCAGCGCTCAACCTCACGGACACCCAAGTCAAGACCTGGTACCAGAACCGCAGGACCAAGTGGAAGCGGCAGACCGCGGTGGGCCTGGAGCTGCTGGCCGAGGCGGGCAACTACTCGGCCCTGCAGAGGATGTTTCCGTCGCCTTATTTCTACCACCCGAGCCTGCTGGGCAGCATGGACAGCACTACGGCCGCCGCGGCTGCCGCAGCCATGTACAGCAGCATGTACCGGACTCCTCCCGCGCCCCATCCCCAGCTGCAGCGGCCCCTGGTGCCCCGCGTGCTCATCCACGGCCTGGGGCCCGGGGGGCAGCCGGCCCTCAACCCCTTGTCCAACCCCATCCCAGGCACCCCGCACCCCCGG---
>loxAfr3
ATGACAACAATGGAAGGGGCCAGCGGGTCGAGTTTTGGAATAGACACGATTTTGTCCAGTGCCAGTTCAGGCAGCCCCGGCATGATGAATGGAGATTTCCGCCCTCTCGGC------GAGGCCAGGACTGCGGATTTTAGGAGTCAGGCCACCCCATCCCCTTGTTCGGAGATCGATACTGTAGGAACGGCGCCTTCTTCTCCCATCTCGGTCACCATGGAGCCCCCGGAGCCGCATCTGATAGCAGACGGGTCCCAACACCACCACCACCTCCACCCCAGCCAACAGCCGCCGCCGCCA---------GCCGGGGCCCCGACG---------CAGCCTTCACCCCCACAGCAGCCGCCACCGCAGCCGCCG------------------------------------------CCGCCT---------------GCCCAGCAACTGGGCTCGGCCGCCTCAGCCCCCAGGACTTCCACCTCTTCTTTTTTAATTAAGGACATCTTGGGCGACAGTAAACCTCTGGCGGCGTGTGCACCTTACAGCACCAGCGTCTCCTCTCCGCACCACACCCCGAAGCAGGAGACCAATGCAGCGCACGAGAGCTTCAGGCCAAAGCTGGAGCAGGAGGACAGCAAAACCAAACTCGACAAGCAGCGGGAAGAGTCCCAGAGTGACATCAAATGCCACGGAACAAAGGAGGAAGGAGATCGGGAGATTACAAGTAGCCGAGAGAGTCCCCCTGTGAGAGCCAAGAAGCCTCGAAAAGCCAGAACGGCTTTCTCTGACCACCAGCTCAATCAACTGGAACGTAGCTTTGAGCGGCAGAAATACCTGAGCGTCCAGGACCGCATGGACCTGGCTGCTGCACTCAACCTCACTGATACCCAGGTTAAGACCTGGTACCAGAACCGCAGGACCAAGTGGAAGCGGCAGACTGCGGTAGGCCTGGAGCTGCTGGCCGAAGCGGGGAACTACTCGGCGCTGCAGAGAATGTTTCCATCGCCTTATTTCTACCACCCGAGCCTGCTGGGCAGCATGGACAGCACCACGGCGGCTGCGGCGGCCGCCGCCATGTACAGCAGCATGTACCGGACTCCCCCGGCACCCCATCCCCAGCTGCAGCGGCCCCTCGTGCCCCGTGTGCTCATCCACGGCCTGGGGCCCGGGGGTCAGCCAGCCCTCAATCCCTTGTCCAACCCTATCCCGGGCACTCCGCATCCCCGG---
>HLmyoMyo6
ATGACAACAATGGAAGGGGCCAGCGGGTCGAGTTTCGGAATAGACACGATTCTGTCCAGCGCCAGCTCGGGCAGCCCCGGCATGATGAACGGAGATTTCCGCCCGCTCGGC------GAGGCGAGGACCGCGGATTTTAGGAGTCAGGCCACTCCGTCCCCCTGTTCAGAGATTGATACGGTCGGAACGGCGCCTTCCTCTCCCATCTCGGTCACCATGGAGCCTCCGGAGCCGCATCTGGTAGCCGACGGGCCCCAGCATCACCACCACCTGCACCACAGCCAGCCGCCGCCGCCGCCC---------GCCGCGGCCCCCGCGCCAAGTTTGCAGCCTTCGCCGCCG---CAGCCGCCGCCGCCGCCGCAG------------------------------------------CCTCCC---------------GCCCAGCATCCGGGCTCGGCCGCCTCAGCCCCCAGGACTTCCACCTCCTCCTTCTTAATTAAGGACATCCTGGGCGACAGCAAACCTCTGGCGGCGTGCGCGCCCTACAGCACCAGCGTCTCCTCGCCCCACCACACCCCGAAGCCGGAGAGCAATGCGGCGCACGAGAGCTTCAGGCCCAAGCTGGAGCAGGAGGACAGCAAAAGCAAGCTGGACAAG---CGGGAGGATTCCCAGGGCGACCTCAAATGCCACGGAACAAAGGAGGAAGGAGACCGGGAGATTACGAGTAGCCGAGAGAGTCCCCCTGTGAGAGCCAAAAAGCCTCGCAAAGCCAGGACGGCTTTTTCTGATCACCAACTCAACCAACTGGAGCGTAGCTTTGAGCGGCAGAAGTACCTGAGCGTGCAGGACCGCATGGACCTGGCAGCTTCGCTCAACCTCACTGACACCCAGGTCAAGACCTGGTACCAGAACCGCAGGACCAAGTGGAAGCGGCAGACGGCGGTGGGCCTGGAGCTGCTGGCCGAGGCGGGGAACTACTCGGCGCTGCAGAGGATGTTCCCGTCGCCCTACTTCTACCACCCGAGCCTGCTGGGCAGCATGGACAGCACGACCGCCGCCGCGGCCGCCGCCGCCATGTACAGCAGCATGTACCGGACTCCCCCCGCGCCCCACCCCCAGCTGCAGCGGCCCCTGGTGCCCCGAGTGCTCATCCACGGCCTGGGGCCCGGGGGCCAGCCGGCTCTCAACCCTTTGTCCAACCCCATGCCCGGCACCCCGCACCCCCGG---
>HLpipKuh2
ATGACAACAATGGAAGGGGCCAGCGGGTCGAGCTTTGGGATAGACACGATCCTGTCCGGTGCCGGCTCGGGCAGCCCGGGCATGATGAACGGAGATTTCCGCCCGCTCGGCGGCGAGGCGGCGAGGACCGCGGATTTTAGGAGCCAGGCCACTCCGTCGCCCTGTTCCGAGATCGACACCGTGGGAACGGCGCCTTCCTCTCCCATCTCGGTCACCATGGAGCCCCCGGAGCCGCATCTGGTGGCGGACGGGCCCCCTCACCACCACCACCTGCACCACGGCCAGCCGCCGCCGCCGCCC---------GCCGCGGCCCCCGCGCCGAGTTTGCAGCCTTCGCCG------------CCGCAGCCGCCGCAG------------------------------------------CCGCCC---------------GCGCAGCAGCTGGGCTCGGCCGCCTCCGCCCCCCGGACCGCCACCTCTTCCTTTCTAATCAAGGACATCCTGGGCGACAGCAAGCCCCTGGCGGCGTGCGCGCCCTACAGCACCAGCGTCCCCTCGCCCCACCACACCCCGAAGCCGGAGGGCCCCGCCGCGCACGAGAGCTTCAGGCCGAAGCTGGAGCAGGAGGACAGCAAAACCAAGCTGGACAAG---CGGGAGGATTCCCAGAGCGACATCAAATGCCACGGAACAAAGGAGGAAGGAGACCGGGAGATCACGAGTAGCCGGGAGAGTCCCCCTGTGAGAGCCAAAAAGCCTCGCAAAGCCAGGACAGCTTTCTCCGACCACCAGCTCAATCAGCTGGAGCGTAGCTTTGAGCGGCAGAAGTACCTGAGCGTGCAGGACCGCATGGACCTGGCGGCTTCGCTCAACCTCACGGACACCCAGGTCAAGACCTGGTACCAGAACCGCAGGACCAAGTGGAAGCGGCAGACGGCGGTGGGCCTGGAGCTGCTGGCCGAGGCGGGCAACTACTCGGCGCTGCAGCGGATGTTCCCGTCGCCCTACTTCTACCACCCGAGCCTGCTGGGCGGCGTGGACAGCAGCGCGGCCGCCGCGGCCGCCGCCGCCATGTACAGCAGCATGTACCGGACTCCGCCCGCGCCGCACCCGCAGCTGCAGCGGCCGCTGGTGCCCCGCGTGCTCATCCACGGCCTGGGCCCCGGCGGCCAGCCGGCCCTCAACCCGCTGTCCAACTCCATGCCGGGCACCCCGCACCCCCGG---
>HLturTru3
ATGACAACAATGGAAGGGGCCAGCGGGTCGAGTTTTGGAATAGACACGATTTTGTCCAGTGCCAGTTCGGGCAGCCCCGGCATGATGAATGGAGATTTCCGCCCGCTCGGC------GAGGCCAGGACCGCGGATTTTAGGAGTCAGGCCACTCCGTCTCCCTGTTCGGAGATTGATACTGTAGGAACGGCGCCTTCCTCTCCTATCTCGGTCGCCATGGAGCCCCCGGAACCGCATGTGATAGCGGACGGCCCCCAGCATCACCACCACCTCCACCACAGCCAACAGCCGCCGCCGCCA---------GCCGCGGCCCCCACGCAAAGTTTGCAGCCTTCGCCGCAA---------CCGGCGCCGCCGCAG------------------------------------------CCACCC---------------GCCCAGCAGCTGGGCTCGGCCGCCTCGGTCCCCAGGACTTCCACCTCTTCTTTTTTAATTAAGGACATCTTGGGCGACAGCAAACCTCTGGCGGCGTGTGCACCGTACAGCACCAGCGTCTCCTCTCCCCACCACACCCCGAAGCAGGAGAGCAACGCAGCACACGAGAGCTTCAGGCCAAAGCTCGAGCAGGAGGACAGCAAAACCAAACTCGACAAG---CGGGAAGAGTCCCAGAGCGACATCAAATGCCACGGAACAAAGGAGGAAGGAGACCGGGAGATTACGAGTAGCCGAGAGAGTCCCCCTGTGAGAGCCAAAAAACCTCGCAAAGCCAGGACGGCTTTCTCCGACCACCAACTCAATCAACTGGAGCGTAGCTTTGAGCGACAGAAGTACCTGAGTGTGCAGGACCGCATGGACCTGGCAGCTGCGCTCAATCTCACTGACACCCAGGTCAAGACCTGGTACCAGAACCGCAGGACCAAGTGGAAGCGGCAGACTGCGGTGGGCCTGGAGCTGCTGGCCGAGGCAGGGAATTACTCGGCACTGCAGAGGATGTTTCCGTCGCCTTATTTCTACCACCCAAGCTTGCTGGGCAGCATGGACAGTACTACCGCCGCGGCGGCCGCCGCCGCCATGTACAGCAGCATGTACCGGACTCCTCCTGCACCCCATCCCCAGCTGCAGCGGCCCCTGGTGCCCCGAGTGCTCATCCACGGCCTGGGGCCTGGGGGACAGCCGGCCCTCAATCCCCTGTCCAACCCCATCCCAGGCACCCCGCATCCCCGG---
>balAcu1
ATGACAACAATGGAAGGGGCCAGCGGGTCGAGTTTTGGAATAGACACGATTTTGTCCAGTGCCAGTTCGGGCAGCCCCGGCATGATGAATGGAGATTTCCGCCCGCTCGGC------GAGGCCAGGACCGCGGATTTTAGGAGTCAGGCCACTCCGTCTCCCTGTTCGGAGATTGATACTGTAGGAACGGCGCCTTCCTCTCCCATCTCGGTCGCCATGGAGCCCCCGGAACCGCATGTGATAGCGGACGGCCCCCAGCATCACCACCACCTCCACCACAGCCAACAGCCGCCGCCGCCGCCGCCA---GCCGCGGCCCCCACGCAAAGTTTGCAGCCTTCGCCGCAA---------CCGCCGGCGCCGCAG------------------------------------------CCACCC---------------GCCCAGCAGCTGGGCTCGGCCGCCTCGGTCCCCAGGACTTCCACCTCTTCTTTTTTAATTAAGGACATCTTGGGCGACAGCAAACCTCTGGCGGCGTGTGCACCGTACAGCACCAGCGTCTCCTCTCCCCACCACACCCCGAAGCAGGAGAGCAACGCAGCACACGAGAGCTTCAGGCCAAAGCTCGAGCAGGAGGACAGCAAAACCAAACTCGACAAG---CGGGAAGAGTCCCAGAGCGACATCAAATGCCACGGAACAAAGGAGGAAGGAGACCGGGAGATTACGAGTAGCCGAGAGAGTCCCCCTGTGAGAGCCAAAAAGCCTCGCAAAGCCAGGACGGCTTTCTCCGACCACCAACTCAATCAACTGGAGCGTAGCTTTGAGCGACAGAAGTACCTGAGTGTGCAGGACCGCATGGACCTGGCAGCTGCGCTCAATCTCACTGACACCCAGGTCAAGACCTGGTACCAGAACCGCAGGACCAAGTGGAAGCGGCAGACTGCAGTGGGCCTGGAGCTGCTGGCCGAGGCAGGGAATTACTCGGCACTGCAGAGGATGTTTCCGTCGCCTTATTTCTACCACCCAAGCTTGCTGGGCAGCAGGGACAGTACTACCGCCGCGGCGGCCGCCGCAGCCATGTACAGCAGCATGTACCGGACTCCTCCTGCGCCCCATCCCCAGCTGCAGCGGCCCCTGGTGCCCCGAGTGCTCATCCACGGCCTGGGGCCTGGGGGACAGCCGGCCCTCAATCCCCTGTCCAACCCCATCCCAGGCACCCCGCATCCACGG---
>hg38
ATGACA---ATGGAAGGGGCCAGCGGGTCGAGTTTTGGAATAGACACGATTTTGTCCAGTGCCAGTTCAGGCAGCCCAGGCATGATGAATGGAGATTTCCGCCCGCTCGGT------GAGGCCAGGACCGCGGATTTTAGGAGTCAGGCCACCCCATCTCCCTGTTCGGAGATTGATACCGTAGGGACGGCGCCTTCTTCTCCTATCTCAGTCACCATGGAGCCCCCGGAGCCGCATCTGGTAGCAGACGCGACCCAGCATCATCACCACCTCCACCACAGCCAGCAGCCGCCGCCGCCG---------GCCGCGGCCCCGACGCAAAGTTTGCAGCCTTTGCCCCAACAGCAGCAGCCGCTGCCGCCACAG------------------------------CAGCCGCCGCCGCCGCCC---------------CCCCAGCAGCTGGGCTCGGCCGCCTCGGCCCCCAGGACTTCCACGTCTTCTTTTTTAATTAAGGACATCTTGGGCGACAGCAAACCTCTGGCGGCATGTGCACCCTACAGCACCAGCGTATCCTCTCCCCACCACACCCCGAAGCAGGAGAGCAACGCAGTGCACGAGAGCTTCAGGCCAAAGCTCGAGCAGGAGGACAGCAAGACCAAACTCGACAAG---CGGGAGGATTCCCAGAGCGACATCAAATGCCACGGGACAAAGGAGGAAGGAGACCGGGAGATTACGAGTAGCCGTGAGAGTCCCCCTGTGAGAGCCAAGAAGCCTCGAAAAGCAAGGACAGCTTTTTCCGACCACCAGCTCAATCAACTGGAGCGTAGCTTTGAGCGGCAGAAGTACCTGAGCGTGCAGGATCGCATGGACCTGGCTGCAGCGCTCAACCTCACTGACACCCAAGTCAAGACCTGGTACCAGAACCGCAGGACCAAGTGGAAGCGGCAGACAGCGGTGGGCCTGGAGTTGCTGGCCGAGGCAGGGAACTACTCGGCGCTGCAGAGGATGTTTCCATCGCCTTATTTCTATCACCCAAGCCTGCTGGGCAGCATGGACAGCACTACGGCGGCGGCGGCTGCCGCTGCCATGTACAGCAGCATGTACCGGACTCCTCCAGCACCCCATCCCCAGCTGCAGCGGCCCCTGGTGCCCCGTGTGCTCATCCACGGCCTAGGGCCTGGGGGACAGCCAGCCCTTAATCCATTGTCCAGCCCCATCCCAGGCACCCCACACCCCCGG---
>panTro5
ATGACA---ATGGAAGGGGCCAGCGGGTCGAGTTTTGGAATAGACACGATTTTGTCCAGTGCCAGTTCAGGCAGCCCAGGCATGATGAATGGAGATTTCCGCCCGCTCGGT------GAGGCCAGGACCGCGGATTTTAGGAGTCAGGCCACCCCATCTCCCTGTTCGGAGATTGATACCGTAGGGACGGCGCCTTCTTCTCCTATCTCAGTCACCATGGAGCCCCCGGAGCCGCATCTGGTAGCAGACGCGACCCAGCATCATCACCACCTCCACCACAGCCAGCAGCCGCCGCCGCCG---------GCCGCGGCCCCGACGCAAAGTTTGCAGCCTTCGCCCCAACAGCAGCAGCCGCTGCCGCCACAG------------------------------CAGCCGCCGCCGCCGCCC---------------GCCCAGCAGCTGGGCTCGGCCGCCTCGGCCCCCAGGACTTCCACGTCTTCTTTTTTAATTAAGGACATCTTGGGCGACAGCAAACCTCTGGCGGCATGTGCACCCTACAGCACCAGCGTATCCTCTCCCCACCACACCCCGAAGCAGGAGAGCAACGCAGTGCACGAGAGCTTCAGGCCAAAGCTCGAGCAGGAGGACAGCAAAACCAAACTCGACAAG---CGGGAGGATTCCCAGAGCGACATCAAATGCCACGGGACAAAGGAGGAAGGAGACCGGGAGATTACGAGTAGCCGTGAGAGTCCCCCTGTGAGAGCCAAGAAGCCTCGAAAAGCAAGGACAGCTTTTTCCGACCACCAGCTCAATCAACTGGAGCGTAGCTTTGAGCGGCAGAAGTACCTGAGCGTGCAGGATCGCATGGACCTGGCTGCAGCGCTCAACCTCACTGACACCCAAGTAAAGACCTGGTACCAGAACCGCAGGACCAAGTGGAAGCGGCAGACAGCGGTGGGCCTGGAGTTGCTGGCCGAGGCAGGGAACTACTCGGCGCTGCAGAGGATGTTTCCATCGCCTTATTTCTATCACCCAAGCCTGCTGGGCAGCATGGACAGCACTACGGCGGCGGCGGCTGCCGCTGCCATGTACAGCAGCATGTACCGGACTCCTCCAGCACCCCATCCCCAGCTGCAGCGGCCCCTGGTGCCCCGCGTGCTCATCCACGGCCTAGGGCCTGGGGGACAGCCAGCCCTTAATCCATTGTCCAGCCCCATCCCGGGCACCCCACACCCCCGG---
>ponAbe2
ATGACAACAATGGAAGGGGCCAGCGGGTCGAGTTTTGGAATAGACACGATTTTGTCCAGTGCCAGTTCAGGCAGCCCGGGCATGATGAATGGAGATTTCCGCCCGCTCGGT------GAGGCCAGGACCGCGGATTTTAGAAGTCAGGCCACCCCATCTCCCTGTTCGGAGATTGATACTGTAGGGACGGCGCCTTCTTCTCCTATCTCAGTCACCATGGAGCCCCCGGAGCCGCATCTGGTAGCAGACGCGACCCAGCATCATCACCACCTCCACCACAGCCAGCAGCCGCCGCCGCCG---------GCCGCGGCCCCGACGCAAAGTTTGCAGCCTTCGCCCCAACAGCAGCCGCCGCCGCCGCCACAGCAG---------------------------------CCGCCGCCTCCC---------------GCCCAGCAGCTGGGCTCGGCCTCCTCGGCCCCCAGGACTTCCACGTCTTCTTTTTTAATTAAGGACATCTTGGGCGACAGCAAACCTCTGGCGGCATGTGCACCCTACAGCACCAGTGTATCCTCTCCCCACCACACCCCGAAGCAGGAGAGCAACGCAGTGCACGAGAGCTTCAGGCCAAAGCTCGAGCAGGAGGACAGCAAAACCAAACTCGACAAG---CGGGAGGATTCCCAGAGCGACATCAAATGCCACGGGACAAAGGAGGAAGGAGACCGGGAGATTACGAGTAGCCGTGAGAGTCCCCCTGTGAGAGCCAAGAAGCCTCGAAAAGCAAGGACAGCTTTTTCCGACCACCAGCTCAATCAACTGGAGCGTAGCTTTGAGCGGCAGAAGTACCTGAGCGTGCAGGATCGCATGGACCTGGCTGCAGCGCTCAACCTCACTGACACCCAAGTCAAGACCTGGTACCAGAACCGCAGGACCAAGTGGAAGCGGCAGACAGCGGTGGGCCTGGAGTTGCTGGCCGAGGCAGGGAACTACTCCGCGCTGCAGAGGATGTTTCCATCGCCTTATTTCTATCACCCAAGCCTGCTGGGCAGCATGGACAGCACTACGGCGGCGGCGGCTGCCGCTGCCATGTACAGCAGCATGTACCGGACTCCTCCAGCACCCCATCCCCAGCTGCAGCGGCCCCTGGTGCCCCGCGTGCTCATCCATGGCCTAGGGCCTGGGGGACAGCCAGCCCTTAATCCATTGTCCAGCCCCATCCCGGGCACCCCACACCCCCGG---
>micMur3
ATGACAACAATGGAAGGGGCCAGCGGGTCGAGTTTTGGAATAGACACGATTTTGTCCAGTGCCAGTTCGGGCAGCCCCGGCATGATGAATGGAGATTTCCGCCCGCTCGGC------GAGGCCAGGACCGCGGATTTTAGGAGTCAGGCCACCCCGTCCCCCTGTTCGGAGATTGATACCGTAGGAACGGCGCCTTCTTCTCCTATCTCGGTCACCATGGAGCCCCCGGAGTCTCATCTGGTAGCGGACGGGCCCCAGCATCACCACCACCTCCACCACAGCCAACAGCCGCCGCCGCCA---------GCAGCGGCCCCGACGCAAAGTTTGCAGCCTTCGCCCCAACAGCAGCCGCCGCCGCCGCCACAGCAG---------------------------------CCGCCGCCGCCC---------------GCCCAGCAGCTGGGCTCGGCCGCCTCGGCCCCCAGGACTTCCACCTCTTCTTTTTTAATTAAGGACATCTTGGGCGACAGCAAACCTCTGGCGGCGTGTGCACCCTACAGCACCAGCGTCTCCTCTCCCCACCACACCCCGAAGCAGGAGAGCAACGCAGTGCACGAGAGCTTCAGGCCAAAGCTCGAGCAGGAGGACAGCAAAACCAAACTCGACAAG---CGGGAAGATTCCCAGAGCGACATCAAATGCCACGGAACAAAGGAGGAAGGAGACCGGGAGATTACAAGTAGCCGAGAGAGTCCCCCTGTGAGAGCCAAGAAGCCTCGTAAAGCCAGGACTGCTTTCTCCGACCATCAGCTTAATCAACTCGAGCGTAGTTTTGAGCGGCAGAAGTACCTGAGTGTGCAAGACCGCATGGACCTGGCTGCTGCGCTCAACCTCACTGACACCCAAGTTAAGACCTGGTACCAGAACCGCAGGACCAAGTGGAAACGGCAGACTGCGGTGGGCCTGGAGCTGCTGGCTGAGGCGGGAAACTACTCGGCGCTGCAGAGGATGTTTCCGTCCCCTTATTTCTATCACCCCAGCCTGCTAGGCAGCATGGACAGCACTACCGCAGCGGCCGCTGCCGCTGCCATGTACAGCAGCATGTACCGGACTCCCCCGGCACCCCATCCCCAGCTGCAGCGGCCCCTGGTGCCCAGAGTGCTCATCCATGGCCTGGGGCCTGGGGGACAGCCAGCCCTCAATCCCTTGTCTAGCCCCATCCCAGGCACCCCACACCCCCGG---
>calJac3
ATGACAACAATGGAAGGGGCCAGCGGGTCGAATTTTGGAATAGACACGATTTTGTCCAGTGCCAGTTCGGGCAGTCCAGGCATGATGAATGGAGATTTCCGCCCTCTCGGT------GAGGCCAGGACCGCGGATTTTAGGAGTCAGGCCACCCCGTCTCCCTGTTCAGAGATTGATACCGTAGGGACTGCGCCGCCTTCTCCTATCTCGGTCACGATGGAGCCCTCGGAGCCGCATCTGGTAGCAGACGCGCCCCAGCATCATCACCATCTCCACCACAGCCAGCAGCCGCCGCCGCCGCCGCCGCCGGCCGCGGCCCCGACGCAAAGTTTGCAGCCTTCGCCCCAGCAGCAGCCGCCGCCGCCGCCACAGCAG---------------------------------CCGCCGCCGCCC---------------GCCCAGCAGCTGGGCTCCGCTGCCTCAGCCCCCAGGACTTCCACATCTTCTTTCTTAATTAAGGACATCTTGGGCGACAGCAAACCTCTAGCGGCATGTGCACCCTACAGCACCAGTGTATCCTCTCCCCACCACACCCCGAAGCAGGAGAGCAACGCAGTGCACGAGAGCTTCAGGCCAAAGCTCGAGCAGGAGGACAGCAAAACCAAACTCGACAAG---CGGGAGGATTCCCAGAGCGACATCAAATGCCACGGGACAAAGGAGGAAGGAGACCGGGAGATTACGAGTAGCCGTGAGAGTCCCCCTGTGAGAGCCAAGAAGCCTCGAAAAGCAAGGACTGCTTTTTCCGACCACCAGCTCAATCAACTGGAGCGTAGCTTTGAGCGTCAGAAGTACCTGAGTGTGCAGGATCGCATGGACCTGGCTGCAGCGCTCAACCTCACTGACACCCAAGTCAAGACCTGGTACCAGAACCGCAGGACCAAGTGGAAGCGGCAGACGGCGGTGGGCCTGGAGCTGCTGGCTGAGGCAGGGAACTACTCGGCGCTGCAGAGGATGTTTCCGTCGCCTTATTTCTATCACCCAAGCCTGCTGGGCAGCATGGACAGCACTACGGCTGCGGCGGCTGCCGCTGCCATGTACAGCAGCATGTACCGGACTCCTCCAGCACCCCATCCCCAGCTGCAGCGGCCCCTGGTACCCCGCGTGCTCATCCACGGCCTAGGGCCTGGGGGACAGCCAGCCCTTAATCCCTTGTCCAGCCCAATCCCGGGCACCCCACACCCCCGG---
>speTri2
ATGACAACAATGGAAGGGGCCAGCGGGTCGAGTTTTGGAATAGACACGATTTTGTCCAGTGCCAGTTCTGGCAGTCCCGGCATGATGAATGGAGATTTCCGCCCGCTCGGC------GAGGCGAGGACCGCGGATTTTAGGAGTCAGGCTACCCCGTCTCCCTGTTCGGAGATTGATACCGTAGGAACGGCACCTTCTTCTCCTATCTCGGTCACCATGGAGGCCCCGGAGCCGCATCTCGTAGCAGACGGGCCCCAGCATCACCACCATCTCCATCACAGCCAACAGCCGCCGCCGCCGCCA------GCCCCGGCCCCGACGCAAAGTTTGCAGCCTTCGCCCCAACAGCAACCGCCGCCGCCGCAGCAGCAA---------------------------------CAACAGCCAGCA---------------GCCCAGCAGCTGGGCTCGGCCGCCTCGGCCCCCAGGACTTCCACCTCTTCTTTTTTAATTAAGGACATCTTGGGCGACAGTAAACCTCTGGCGGCGTGTGCACCCTACAGCACTAGTGTCTCCTCTCCCCACCACACCCCGAAGCAGGAGAGCAATGCAGCGCACGAGAGCTTTAGGCCAAAGCTCGAGCAGGAGGACAGCAAAACCAAACTCGACAAG---CGAGAAGATTCCCAGAGCGACATCAAATGCCACGGAACAAAGGAGGAAGGAGACCGAGAGATTACAAGTAGCCGTGAGAGTCCCCCTGTGAGAGCCAAGAAGCCTCGAAAAGCCAGGACAGCTTTCTCTGACCACCAGCTTAATCAATTGGAGCGTAGCTTTGAGCGGCAGAAGTACCTGAGTGTTCAGGACCGCATGGATCTGGCAGCTGCACTCAACCTTACTGACACCCAAGTCAAGACTTGGTATCAGAACCGAAGGACCAAATGGAAGAGGCAGACTGCGGTGGGCCTGGAGCTGCTGGCAGAGGCAGGGAACTACTCAGCGCTGCAGAGGATGTTTCCTTCACCTTATTTCTATCACCCAAGTCTGCTGGGCAGCATGGACAGTACGACAGCCGCGGCAGCTGCAGCTGCCATGTACAGCAGCATGTACCGGACTCCTCCAGCACCCCATCCCCAGCTGCAGCGGCCCCTGGTACCCCGAGTGCTCATTCATGGCCTGGGACCCGGGGGACAACCAGCCCTCAATCCCTTGTCCAACCCCATCCCAGGCACCCCACATCCCCGG---
>HLequCab3
ATGACAACAATGGAAGGGGCCAGCGGGTCGAGTTTTGGAATAGACACGATTTTGTCCAGTGCCAGTTCGGGCAGCCCCGGCATCATGAATGGAGATTTCCGCCCGCTCGGC------GAGGCCAGGACCGCGGATTTTAGGAGTCAGGCCACTCCGTCCCCCTGTTCGGAGATTGATACCGTAGGAACGGCGCCTTCTTCTCCCATCTCGGTCACCATGGAATCCCCGGAGCCGCATCTGGTGGCAGACGGGCCCCAGCATCACCACCACCTCCACCACAGCCAGCAGCCGCCGCCG------------GCCGCGGCCCCCACGCAAAGTTTGCAGCCTTCGCCCCAGCAGCAGCCGCCGCCACCGCCGCCGCCA---------------------------------CAGCAGCCACCG---------------GCCCAGCAGCTGGGCTCGGCCGCCTCGGCCCCCAGGACTTCCACCTCTTCTTTTTTAATTAAGGACATCTTGGGCGACAGCAAACCTCTGGCGGCGTGTGCGCCCTACAGCACCAGCGTCTCCTCTCCCCATCACACCCCGAAGCAGGAGAGCAACGCGGCACACGAGAGCTTCAGGCCAAAGCTCGAGCAGGAGGACAGCAAAAGCAAACTCGACAAG---AGGGAAGATTCCCAGAGCGACATCAAATGCCACGGAACAAAGGAGGAAGGAGATCGGGAGATTACAAGTAGCCGAGAGAGTCCCCCTGTAAGAGCCAAAAAGCCTCGCAAAGCCAGGACGGCTTTCTCTGACCACCAACTCAATCAGCTGGAGCGTAGCTTTGAGCGGCAGAAGTACCTGAGCGTGCAGGACCGCATGGACCTGGCGGCTGCGCTCAACCTCACAGACACCCAGGTCAAGACGTGGTACCAGAACCGCAGGACCAAATGGAAGCGGCAGACCGCGGTGGGCCTGGAGCTGCTGGCCGAGGCGGGGAACTACTCGGCACTGCAGAGGATGTTTCCGTCGCCTTATTTCTACCACCCAAGCCTGCTGGGCAGCATGGACAGCACGACCGCCGCGGCGGCTGCCGCCGCCATGTACAGCAGCATGTACCGGACTCCTCCTGCGCCCCATCCCCAACTGCAGCGGCCCCTGGTGCCCCGCGTACTCATCCACGGCCTGGGGCCTGGGGGACAGCCGGCCCTCAATCCCTTGTCCAACCCCATCCCAGGCACCCCGCACCCCCGG---
>cerSim1
ATGACAACAATGGAAGGGGCCAGCGGGTCGAGTTTTGGAATAGACACGATTTTGTCCAGTGCCAGTTCGGGCAGCCCCGGCATGATGAATGGAGATTTCCGCCCGCTCGGC------GAGGCCAGGACCGCGGATTTTAGGAGTCAGGCCACTCCGTCCCCCTGTTCGGAGATTGACACCGTAGGAACGGCGCCTTCTTCTCCCATCTCGGTCACCATGGAGCCCCCGGAGCCGCATCTGGTCGCAGACGGGCCCCAGCATCACCACCACCTCCACCACAGCCAGCAGCCGCCGCCC------------GCCGCGGCCCCCACGCAAAGTTTGCAGCCTTCGCCCCAACAGCAGCCGCCGCCGCCGCCACCGCCG---------------------------------CAGCAGCCACCG---------------GCCCAGCAGCTGGGCTCGGCCGCCTCGGCCCCCAGGACTTCCACCTCTTCTTTTTTAATTAAGGACATCTTGGGCGACAGCAAACCTCTGGCGGCGTGTGCGCCCTACAGCACCAGCGTCTCCTCTCCCCACCACACCCCGAAGCAGGAGAGCAACGCAGCACACGAGAGCTTCAGGCCAAAGCTCGAGCAGGAGGACAGCAAAACCAAACTCGACAAG---CGGGAAGATTCCCAGGGCGACATCAAATGCCACGGAACAAAGGAGGAGGGAGACCGGGAGATTACGAGTAGCCGAGAGAGTCCCCCTGTGAGAGCCAAAAAGCCTCGCAAAGCCAGGACAGCTTTCTCCGACCACCAACTCAACCAGCTGGAGCGTAGCTTTGAGCGGCAGAAGTACCTGAGCGTGCAGGACCGCATGGACCTGGCGGCTGCGCTCAACCTCACAGACACCCAGGTCAAGACCTGGTACCAGAACCGCAGGACCAAATGGAAGCGGCAGACCGCGGTGGGCCTGGAGCTGCTGGCCGAGGCGGGGAACTACTCGGCACTGCAGAGGATGTTTCCGTCGCCTTATTTCTACCACCCAAGCCTGCTGGGCAGCATGGACAGCACTACGGCCGCGGCGGCCGCCGCCGCCATGTACAGCAGCATGTACCGGACTCCTCCTGCTCCCCACCCCCAGCTGCAGCGGCCCCTGGTGCCCCGCGTACTCATCCACGGCCTGGGGCCCGGGGGACAGCCGGCCCTCAATCCCTTGTCCAACCCCATCCCAGGCACCCCACATCCCCGG---
>HLrouAeg4
ATGACAACAATGGAAGGGGCCAGCGGGTCGAGTTTTGGAATAGACACGATTTTGTCCAGTGCCAGTTCGGGCAGCCCCAGCATGATGAATGGAGATTTCCGCCCGCTTGGC------GAGGCTAGGACCGCGGATTTTAGGAGTCAGGCCACTCCTTCCCCCTGTTCGGAGATTGATACCGTAGGAACGGCGCCTTCTTCTCCCATCTCGGTCACCATGGAGCCCCCGGAGCCGCATCTGGTAGCGGATGGGCCCCAGCATCACCACCACCTCCACCACAGCCAACAGCCGCCACCGCCA---------GCCGCGGCCCCCACGCAAAGTTTGCAGCCTTCACCCCAGCAGCAGCCGCCACCGCCACCGCCACCG---------------------------------CAGCAGCCACCC---------------GCCCAGCAGCTGGGCTCCGCTGCCTCGGCCCCCAGGACTTCCACCTCTTCTTTTTTAATTAAGGACATCCTGGGCGACAGCAAACCTCTGGCGGCCTGTGCACCCTACAGCACCAGCGTCTCCTCTCCCCACCACACCCCGAAGCAGGAGAGCAACGCAGCCCACGAGAGCTTCAGGCCAAAGCTGGAGCAGGAGGACAGCAAAAACAAACTCGACAAG---CGGGAAGATTCCCAGAGCGACATCAAATGCCACGGAACAAAAGAGGAAGGAGACCGGGAGATTACGAGTAGCCGAGAGAGTCCCCCAGTGAGAGCCAAAAAGCCTCGCAAAGCCAGGACGGCTTTCTCGGACCACCAACTGAATCAACTGGAACGGAGCTTTGAGCGACAGAAGTACCTGAGTGTGCAAGACCGCATGGACCTGGCGGCTGCGCTCAACCTTACGGACACCCAGGTCAAGACCTGGTACCAGAACCGCAGGACCAAGTGGAAGCGGCAGACGGCGGTGGGCCTGGAGCTGCTGGCCGAGGCGGGGAACTACTCGGCACTGCAGAGGATGTTTCCGTCGCCGTATTTCTACCACCCAAGCCTGCTGGGCAGCATGGACAGCACTACCGCAGCGGCCGCTGCCGCCGCCATGTACAGCAGCATGTACCGGACTCCTCCCGCGCCCCATCCCCAGCTGCAGCGGCCCCTGGTGCCTCGCGTGCTCATCCACGGCCTGGGGCCCGGGGGACAGCCCGCCATCAATCCCTTGTCCAACCCCATTCCAGGAACCCCGCACCCCCGG---
>HLrhiFer5
ATGACAACAATGGAAGGGGCCAGCGGGTCGAGTTTTGGAATAGACACGATTTTGTCCAGTGCTAGTTCGGGCAGCCCCAGCATGATGAATGGAGATTTCCGCCCGCTTGGC------GAGGCTAGGACCGCGGATTTTAGGAGTCAGGCCACTCCGTCTCCCTGTTCGGAGATTGATACCGTAGGAACGGCGCCTTCTTCTCCCATCTCGGTCACGATGGAGGCCCCAGAACCGCATCTGGTAGCAGACGGACCCCAGCATCACCACCACCTCCACCACAGCCAACAGCCGCCGCCGCCA---------GCCGCGGCCCCCACGCAAAGTTTGCAGCCTTCGCCCCAGCAGCAGCTGCCGCCGCCACCGCCA------------------------------------CAGCAGCCTCCC---------------GCCCAGCAGCTGGGCTCCGCCGCCTCGGCCCCCAGGACTTCCACCTCTTCTTTTTTAATTAAGGACATCCTGGGCGACAGCAAACCTCTGGCTGCGTGTGCACCCTACAGCACCAGCGTCTCCTCTCCCCACCACACCCCGAAGCAGGAGAGCAACGCAGCACACGAGAGCTTCAGGCCAAAGCTGGAGCAGGAGGACAGCAAAACCAAACTCGACAAG---CGGGAAGATTCCCAGAGCGACATCAAATGCCACGGAACAAAGGAGGAAGGAGACCGGGAGATTACGAGTAGCCGAGAGAGTCCCCCTGTGAGAGCCAAAAAGCCTCGCAAAGCCAGGACGGCCTTCTCCGACCACCAACTCAATCAACTGGAACGTAGCTTTGAGCGGCAGAAGTATCTGAGTGTGCAGGACCGAATGGACCTGGCAGCTGCACTCAACCTCACAGACACCCAGGTCAAGACCTGGTACCAGAACCGCAGGACCAAGTGGAAGCGGCAGACCGCTGTGGGCCTGGAGCTGCTGGCCGAAGCGGGGAACTACTCGGCACTGCAGAGAATGTTTCCGTCGCCTTATTTCTACCACCCAAGCCTACTGGGCAGCATGGACAGCACTACCGCAGCGGCGGCTGCCGCCGCCATGTACAGCAGCATGTACCGGACTCCTCCCGCACCCCATCCCCAGCTGCAGCGGCCCCTGGTGCCCCGTGTGCTCATCCACGGTCTGGGGCCCGGGGGACAGCCGGCCATCAATCCCTTGTCCAACCCCATTCCAGGCACCCCGCACCCCCGG---
>felCat8
ATGACAACAATGGAAGGGGCCAGCGGGTCGAGTTTTGGAATAGACACGATTTTGTCCAGTGCCAGTTCGGGCAGCCCCGGCATGATGAATGGAGATTTCCGCCCGCTCGGC------GAGGCCAGGACCGCGGATTTTAGGAGTCAGGCCACTCCGTCCCCCTGTTCGGAGATTGATACCGTAGGAACGGCGCCTTCTTCTCCCATCTCCGTCACCATGGAGCCCCCGGAGCCGCATCTGGTAGCAGAAGGGCCCCAGCATCACCACCACCTCCACCACAGCCAGCAGCCGCCGCCGCCA---------GCCGCGGCCCCCACGCAAAGTTTGCAGCCTTCACCCCAACAGCAGCCGCCGCCGCCGCCGCAG------------------------------------CAGCAGCCACCG---------------GCCCAGCAGCTGGGCCCGGCCGCCTCGGCCCCCAGGACTTCCACCTCTTCTTTTTTAATCAAGGACATCTTGGGCGACAGCAAACCTCTGGCGGCGTGTGCGCCCTACAGCACCAGCGTCTCCTCTCCCCACCACACCCCGAAGCAGGAGAGCAATGCGGCGCACGAGAGCTTCAGGCCAAAGCTGGAGCAGGAGGACAGCAAAACCAAACTCGACAAG---CGGGAAGATTCCCAGAGCGACATCAAATGCCACGGAACAAAGGAGGAAGGAGACCGGGAGATTACAAGTAGCCGGGAGAGTCCCCCTGTGAGAGCCAAAAAGCCTCGAAAAGCCAGGACAGCTTTCTCTGACCATCAACTCAATCAACTGGAGCGTAGCTTTGAGCGGCAGAAGTACCTGAGTGTGCAGGACCGCATGGACCTGGCAGCTGCACTCAACCTCACAGACACCCAAGTCAAGACCTGGTACCAGAACCGCAGGACCAAGTGGAAGCGGCAGACCGCGGTGGGCCTGGAGCTGCTGGCCGAGGCGGGAAACTACTCGGCCCTGCAGAGGATGTTTCCGTCGCCTTATTTCTACCACCCAAGCCTGCTGGGCAGCATGGACAGCACCACGGCCGCCGCGGCCGCCGCAGCCATGTACAGCAGCATGTACCGGACTCCTCCCGCGCCCCACCCCCAGCTGCAGCGGCCCCTGGTGCCCCGCGTGCTCATCCACGGCCTGGGGCCTGGGGGACAGCCGGCCCTCAATCCCTTGTCCAACCCCATCCCAGGCACCCCGCACCCCCGG---
>bosTau8
---------ATGGAAGGGGCCAGCGGGTCGAGTTTTGGAATAGACACGATTTTGTCCAGTGCCAGTTCGGGCAGCCCAGGCATGATGAATGGAGATTTCCGCCCGCTCGGC------GAGGCCAGGACCGCGGATTTTAGGAGTCAGGCCACTCCGTCCCCCTGTTCGGAGATTGATACCGTAGGAACGGCGCCTTCCTCTCCCATCTCGGTCACCATGGAGCCCCCGGAACCGCATCTGATAGCGGACGGGCCCCAGCATCACCACCACCTGCACCACAGCCAGCAGCCTCCGCCA------------GCCGCGGCCCCTCCGCAAAGTTTGCAGCCTTCGCCCCAGCAGCAGCAGCAGCCGCCGCCGCCG------------------------------------------CCAGCG---------------GCCCAGCAGCTGGGCTCGGCCGCCTCGGCCCCCAGGACTTCCACCTCTTCTTTTTTAATTAAGGACATCTTGGGCGACAGCAAACCTCTGGCGGCGTGTGCACCGTACAGCACCAGCGTCTCCTCTCCCCACCACACCCCAAAGCAGGAGAGCAATGCAGCGCACGAGAGCTTCAGGCCAAAGCTGGAGCAGGAGGACAGCAAAACCAAACTGGACAAG---CGGGAAGAGTCCCAGAGCGACGTCAAATGCCACGGAACAAAGGAGGAAGGAGACCGGGAGATTTCAAGTAGCCGAGAGAGTCCCCCTGTGAGAGCCAAAAAGCCTCGTAAAGCCAGGACGGCTTTCTCCGACCACCAACTCAATCAACTGGAGCGTAGCTTTGAACGACAGAAGTACCTGAGTGTGCAGGATCGCATGGACCTGGCGGCTGCACTCAACCTCACTGATACCCAGGTCAAGACCTGGTACCAGAACCGCAGGACCAAGTGGAAGCGGCAGACCGCGGTGGGCCTGGAGCTACTGGCTGAGGCGGGGAATTACTCGGCACTGCAGAGGATGTTTCCATCGCCTTATTTCTACCACCCAAGCCTGCTGGGCAGCATGGACAGCACGACCGCGGCGGCGGCCGCTGCCGCCATGTACAGCAGCATGTACCGGACTCCTCCCGCGCCCCATCCCCAGCTGCAGCGGCCCCTGGTGCCCCGAGTGCTCATCCATGGCCTGGGGCCCGGGGGACAGCCAGCCCTCAACCCCTTGTCCAACCCCATCCCAGGTACCCCGCACCCCCGG---
>oryCun2
ATGACAACAATGGAAGGGGCCAGCGGGTCGAGTTTTGGAATAGACACGATTTTGTCCAGCGCCAGCTCGGGCAGCCCCGGAATGATGAATGGAGATTTCCGCCCGCTCGGT------GAGGCCAGGACCGCGGATTTTAGGAGTCAGGCTACCCCGTCCCCTTGTTCGGAGATCGATACCGTAGGAACAGCGCCTTCTTCTCCTATCTCGGTCACCATGGAGCCCCCGGAGCCGCACCTGGTGGGAGACGGGCCCCAGCATCACCACCACCTCCACCACAGCCAGCAGCCGCCGCCGCCT---------GCAGCGGCTCCGACGCAAACTTTGCAGCCTTCGCCCCAGCAGCAGGCGCCGCCGCCGCCACAGCAG---------------------------------CCGCCACCGCCC---------------GCCCAGCAGCTGGGCACGGCCGCCTCGGCCCCCAGGACTTCCACCTCTTCTTTTTTAATTAAGGACATCTTGGGCGACAGCAAACCTCTGGCGGCGTGTGCACCCTACAGCACCAGCGTCTCCTCTCCCCACCACACCCCGAAGCAGGAGGGCAACGCGGCGCACGAGAGCTTCAGGCCAAAGCTGGAGCAGGAAGACAGCAAAACCAAACTCGACAAG---CGGGAGGACTCCCAGGGCGACATCAAATGCCACGGAACAAAGGAGGAAGGAGACAGGGAGATCACTAGTAGCCGAGAGAGTCCCCCCGTGAGAGCCAAGAAGCCTCGAAAAGCCAGGACGGCTTTCTCGGACCACCAGCTCAACCAACTGGAGCGTAGCTTTGAGCGGCAAAAGTACCTGAGTGTGCAGGACCGCATGGACCTGGCAGCTGCGCTGAACCTCACTGACACCCAAGTGAAGACCTGGTACCAGAATCGCAGGACCAAGTGGAAGCGGCAGACCGCCGTGGGCCTGGAGCTACTGGCCGAGGCCGGGAACTACTCAGCGCTGCAGAGGATGTTTCCGTCGCCTTATTTCTATCACCCCAGCCTGCTGGGCAGCATGGACAGCACGACGGCGGCGGCGGCTGCCGCGGCCATGTACAGCAGCATGTACCGGACTCCTCCAGCTCCCCACCCCCAGCTGCAGCGGCCCCTGGTGCCCCGCGTGCTCATCCACGGCCTCGGGCCTGGGGGACAGCCGGCGCTCAACCCCTTGTCCAACCCCATCCCTGGCACCCCGCACCCCCGG---
>oryAfe1
ATGACAACAATGGAAGGGGCCAGCGGGTCGAATTTTGGAATAGATACGATTTTGTCCAGTGCCAGTTCGGGCAGCCCCGGCATAATGAATGGAGATTTCCGCCCTCTCGGC------GAGGCTAGGACTGCGGATTTTAGGAGTCAGGCCACCCCGTCCCCTTGTTCGGAGATCGATACCGTAGGAACGGCGCCTTCTTCTCCCATCTCGGTCACCATGGAGCCCCCGGAGCCGCATCTGGTAACAGACGGCCCCCAGCACCACCACCACCTCCATCACAGCCAACAGCCGCCGCCGCCGCCA------GCCGCGGCCCCGACGCAAAGTTTGCAGCCATCGCCCCAACAGCAGCCGCCGCAGCAGCAGCCG------------------------------------------CCTCCC---------------GCCCAGCAAGTAGGCTCGGCCGCCTCAGCCCCCAGGACTTCCACCTCTTCTTTTTTAATTAAGGACATCTTGGGCGACAGCAAACCTCTGGCGGCGTGTGCACCCTACAGCACTAGCGTCTCCTCTCCGCACCACACCCCGAAGCAGGAGGCCAATGTAGCGCACGAGAGCTTCAGGCCAAAGCTGGAGCAGGACGACAGCAAAACCAAACTCGACAAG---CGGGAAGATTCCCAGAGCGACATCAAATGCCACGGAACAAAGGAGGAAGGAGATCGAGAGATTACAAGTAGTCGAGAGAGTCCCCCTGTGAGAGCCAAGAAGCCTCGAAAAGCCAGGACAGCTTTCTCTGACCATCAGCTCAATCAACTGGAACGTAGCTTTGAGCGGCAAAAATACCTGAGCGTGCAGGACCGCATGGACCTGGCTGCCGCCCTCAACCTCACTGATACCCAGGTCAAGACCTGGTACCAGAACCGCAGGACTAAGTGGAAGCGGCAGACCGCGGTGGGTCTGGAGCTGCTGGCTGAAGCGGGGAACTACTCGGCGCTTCAGAGGATGTTTCCCTCACCTTATTTCTACCACCCAAGCCTGCTGGGCAGCATGGACAGCACCACGGCGGCAGCAGCGGCCGCCGCCATGTATAGCAGCATGTACCGGACTCCTCCAGCGCCTCACCCCCAGCTGCAGCGGCCCCTCGTGCCCCGCGTGCTCATCCATGGCCTGGGGCCTGGGGGGCAGCCAACCCTCAATCCCTTATCCAACCCCATCCCAGGCACCCCGCATCCTCGG---
>ailMel1
ATGACAACAATGGAAGGGGCCAGCGGGTCGAGTTTTGGAATAGACACGATTTTGTCCAGTGCCAGTTCGGGCAGCCCCGGCATGATGAATGGAGATTTCCGCCCGCTCGGC------GAGGCCAGGACCGCGGATTTTAGGAGTCAGGCCACTCCGTCCCCCTGTTCGGAGATTGATACCGTAGGAACGGCGCCTTCTTCTCCCATCTCGGTCACCATGGAGCCCCCGGAGCCGCATCTGGTGGCAGAAGGGCCCCAGCATCACCACCACCTCCACCACAGCCAACAGCCACCGCCGGCC---------GCGGCAGCCCCCACGCAAAGTTTGCAGCCTTCTCCCCAACAGCAGCCGCCGCCGCCGCCGCAG---------------------------------------CAACCACCC---------------GCCCAGCAGCTGGGCTCGGCCGCCTCGGCCCCCAGGACTTCCACATCTTCGTTTTTAATTAAGGACATCTTGGGCGACAGCAAACCTCTGGCGGCGTGTGCACCCTACAGCACCAGCGTGTCCTCTCCCCACCACACCCCGAAGCAGGAGAGCAACGCAGCACACGAGAGCTTCAGGCCAAAGCTCGAGCAGGAGGACAGCAAAACCAAACTCGACAAG---CGGGAAGATTCCCAGAGCGACATCAAATGCCACGGAACAAAGGAGGAAGGAGACCGGGAGATTACGAGTAGCCGAGAGAGTCCCCCAGTGAGAGCCAAAAAGCCTCGCAAAGCCAGAACAGCTTTCTCTGACCACCAACTCAATCAACTGGAGCGTAGCTTTGAGCGGCAGAAGTATCTGAGTGTGCAGGACCGCATGGACCTGGCAGCTGCACTCAACCTCACGGACACCCAAGTCAAGACCTGGTACCAAAACCGCAGGACCAAGTGGAAGCGGCAGACCGCGGTGGGCCTGGAGCTGCTGGCCGAGGCGGGGAACTACTCGGCACTGCAGAGGATGTTTCCATCGCCTTATTTCTACCACCCAAGCCTGCTGGGCAGCA-G---------------------GCTGCCGCAGCCATGTACAGCAGCATGTACCGGACTCCTCCCGCGCCCCATCCCCAGCTGCAGCGGCCCCTGGTGCCCCGCGTGCTCATCCACGGCCTGGGGCCTGGGGGACAGCCGGCCCTCAATCCCTTGTCCAACCCCATCCCAGGCACCCCGCACCCTCGGT--
>HLmolMol2
ATGACAACAATGGAAGGGGCCAGCGGGTCGAGTTTTGGAATAGACACGATTTTGTCCAGTGCCAATTCGGGCAGCCCCGGCATGATGAATGGAGATTTCCGCCCGCTCAGT------GAGGCTAGGACTGCGGATTTTAGGAGTCAGGCCACTCCGTCCCCCTGTTCAGAGATCGATACCGTAGGAACTGCGCCTTCCTCTCCCATCTCGGTCACCATGGAGGCTCCGGAGCCGCATCTGGTAGCAGACGGGCCCCAGCATCACCATCACCTCCACCACAGCCAACAGCCGCCGCAGCCG---------GCCGCGGCCCCCACGCAAAGTTTGCAGCCTTCGCCGCCGCAGCAGCCGCCGCCGCCGCCTCAA------------------------------------------CCACCG---------------GCTCAGCAGCTGGGCCCGGCCGCGTCGGCCCCCAGGACTTCCACCTCTTCTTTTTTAATTAAGGACATCCTGGGCGACAGCAAACCTCTGGCGGCATGCGCACCCTACAGCACCAGCGTCTCTTCTCCCCACCACACCCCGAAGCAGGAGAGCAACACAGCACACGAGAGCTTCAGGCCAAAGCTGGAGCAGGAGGACAGCAAAACCAAACTCGACAAG---CGGGAAGATTCCCAGAGCGACATCAAATGCCACGGAACAAAGGAGGAAGGAGACCGGGAGATTACGAGTAGCCGAGAGAGTCCCCCTGTGAGAGCCAAAAAGCCTCGCAAAGCCAGGACGGCTTTCTCTGACCACCAACTCAATCAGCTGGAGCGTAGCTTTGAGCGGCAGAAGTACCTGAGTGTGCAGGACCGCATGGACCTGGCAGCTTCGCTCAACCTCACTGACACCCAGGTCAAGACCTGGTACCAGAACCGCAGGACCAAGTGGAAGCGGCAGACCGCCGTGGGCCTGGAGCTGCTGGCCGAGGCGGGGAACTACTCGGCTCTGCAGAGGATGTTTCCGTCGCCTTATTTCTACCACCCAAGCCTGTTGGGCAGTATGGACAGCAGTACTGCAGCCGCGGCTGCCGCCGCCATGTACAGCAGCATGTACCGGACTCCTCCCGCGCCCCATCCCCAGCTGCAGCGGCCCCTGGTGCCCCGAGTGCTCATCCACGGCCTGGGGCCCGGGGGACAGCCGGCTCTCAATCCCTTGTCCAATCCCATTCCAGGCACCCCGCATCCCCGG---
>conCri1
ATGACAACAATGGAAGGGGCCAGCGGGTCGAGTTTTGGAATAGACACGATTTTGTCCAGTGCCAGCTCGGGCAGCCCCGGCATGATGAATGGAGATTTCCGCCCGCTCGGC------GAGCCCAGGACCGCGGATTTTAGGAGTCAGGCCACTCCGTCCCCCTGTTCGGAGATCGATACCGTAGGAACGGCGCCTTCTTCTCCCATCTCGGTCACCATGGAACCCCCGGAGCCGCATCTGGTAGCAGACGGGTCCCAGCACCACCACCATCTCCACCACAGCCAACAGCCCCCGCCA------------GGCGCGGCCCCGACGCAAACTTTGCAGCCTTCGTCCCAGCAGCAGCAGCCACCGCCGCCGCCACCG---CAGCAGCAACAGCAGCCG------CCACCGCAGCCGCCACCG---------------GCCCAGCAGCTAGGCTCGGCCGCCTCGGCCCCCAGGACTTCCACCTCTTCTTTTTTAATTAAGGACATCTTGGGCGACAGCAAACCTCTGGCGGCGTGTGCACCCTACAGCACCAGCGTCTCCTCTCCTCACCACACCCCCAAGCAGGAGAGCAACGCGGCACTCGAGAGCTTCAGGCCAAAGCTCGAACAGGAGGACGGCAAAACCAAACTCGACAAG---CGGGAAGATGCCCAGAGCGACATCAAATGCCACGGAACAAAGGAAGAAGGAGACCGGGAGATCACGAGTAGCCGGGAGAGCCCCCCTGTGAGAGCCAAAAAGCCCCGAAAAGCCAGGACGGCTTTTTCTGATCACCAACTCAATCAACTGGAACGTAGCTTTGAGCGGCAGAAGTACCTGAGCGTGCAAGACCGCATGGACCTAGCAGCTGCGCTCAACCTCACTGACACCCAGGTTAAGACCTGGTACCAGAACCGCAGAACTAAGTGGAAGCGGCAGACGGCTGTGGGCCTAGAGCTGCTGGCGGAGGCAGGAAACTACTCCGCACTGCAGAGGATGTTTCCGTCGCCTTATTTCTACCACCCGAGCCTGTTGGGCAGCATGGACAGCACTACTGCGGCAGCGGCGGCCGCAGCCATGTACAGCAGCATGTACCGGACTCCTCCTGCTCCCCATCCCCAGCTGCAGCGGCCCCTGGTGCCCCGAGTGCTCATCCACGGCCTGGGGCCTGGGGGGCAGCCTGCCCTCAACCCCTTATCCAACCCTATCCCAGGAACCCCGCACCCCCGG---
>eriEur2
ATGACAACAATGGAAGGGGCCAGCGGGTCGAGTTTTGGAATAGACACGATCCTGTCCAGTGCCAGTTCGGGCAGCCCCGGCATGATGAATGGAGATTTCCGCCCGCTCGGC------GAGCCCAGGACCGCGGATTTTAGGAGTCAGGTCACCCCATCCCCCTGCTCGGAGATTGACACCGTAGGAACCGCGCCGTCTTCTCCCATCTCGGTCACCATGGAGCCCCCCGAGCCGCATCTGGTGGCAGACGGGCCTCAGCACCACCTCCACCTCCACCACGGCCAG------CCGCCGCCC---------GCCGCGGGCCCCACGCAAAGTTTGCAGCCTTCGCCCCAACTGCAGCCGCCGCCGCCGCAACAG------------------------------------------CCGCCC---------------GCCCCGCAGCTGGGCTCAGCCTCCTCGGCCCCCAGGACTTCCACCTCTTCCTTTTTAATTAAGGACATCTTGGGCGACAGCAAACCTCTGGCGGCGTGCGCGCCCTACAGCACCAGCGTCTCCTCTCCCCACCACACCCCGAAGCAGGAGAGCAACGTGGCGCACGAGAGCTTCAGGCCAAAGCTGGAGCAGGAGGACAGCAAGACCAAACTCGACAAG---CGGGAAGATTCCCAGGGCGACATCAAATGCCATGGAACAAAGGAAGAAGGAGACCGGGAGATTACTAGTAGCCGAGAAAGTCCCCCTGTGAGAGCCAAAAAGCCTCGAAAAGCCAGGACAGCTTTCTCTGACCACCAACTCAATCAACTGGAACGTAGCTTTGAGAGGCAGAAGTACCTGAGTGTGCAGGACCGCATGGACCTAGCGGCTGCGCTCAACCTCACTGACACACAGGTCAAGACTTGGTACCAGAACCGCAGGACCAAGTGGAAGCGGCAGACTGCAGTGGGCCTGGAGTTGCTGGCCGAGGCTGGGAACTACTCAGCACTGCAGAGGATGTTCCCATCACCATATTTCTATCACCCAAGCCTGCTGGGCAGTATGGACAGCACCACTGCGGCCGCTGCAGCTGCTGCCATGTACAGCAGCATGTATCGGACTCCTCCTGCCCCCCATCCTCAGCTGCAGCGGCCCCTTGTGCCTCGAGTGCTCATCCACGGTTTGGGGCCTGGGGGACAACCAACTCTCAACCCCTTGTCCAACCCCATCCCTGGTACCCCACACCCTCGG---
>sorAra2
ATGACAACAATGGAAGGGGCCAGCGGGTCGAGTTTTGGAATAGACACGATTTTGTCCAGTGCCAGTTCGGGCAGCCCCGGCATGATGAATGGAGATTTCCGCCCGCTCGGC------GAGCCCAGGACCGCGGATTTTAGGAGTCAGGCCACTCCGTCGCCCTGCTCAGAGATTGATACCGTAGGAACTGCGCCTTCTTCTCCCATCTCGGTCACCATGGAGCCCCCGGAGCCGCCTCTGGTCGCAGATGGGCCCCAGCATCACCACCACCTCCACCACGGCCCGCAGCCACCGCCGTGC---------GCCGCGGCCCCCACGCAAAGTTTGCAGCCTTCGCCCCAACAGCAACCGCCGCCGTCGGCGCCCCAG---------------------------------CCGCCTCCGGCG---------------GCCCAGCAGCTCGGCTCGGCCGCCTCAGCCCCCAGGACTTCCACCTCTTCTTTTTTAATCAAGGACATCTTGGGCGACTGCAAACCTCTGGCGGCGTGTGCACCCTACAGCACCAGCGTCTCCTCTCCACACCCCACCCCGAAGCAAGAGAGCAACGCAGCGCACGAGAGCTTCAGGCCCAAGCTCGAGCAGGAGGAAGGCAAAACCAAACTTGACAAG---CGGGAAGATGCCCAGGGCGACATCAAATGCCACGGAACAAAGGAAGAAGGCGACCGGGAGATTACGAGTAGCCGAGAGAGTCCCCCAGTGAGGGCCAAAAAGCCTCGAAAAGCCCGCACAGCTTTCTCTGACCACCAACTTAATCAGCTGGAAAGGAGCTTTGAGCGGCAGAAGTACCTGAGTGTGCAGGACCGCATGGACCTGGCGGCCGCGCTCAACCTCACTGACACCCAGGTCAAGACCTGGTACCAAAACCGCAGGACCAAGTGGAAGCGGCAGACGGCGGTGGGCCTGGAGCTGCTGGCCGAGGCTGGGAACTACTCGGCCCTGCAGAGGATGTTTCCGTCGCCGTATTTCTACCACCCGAGCCTGCTGGGCAGCATGGACAGCACCACGGCGGCTGCCGCGGCCGCGGCCATGTACAGCAGCATGTACCGGACTCCGCCGGCGCCCCACCCCCAGCTACAGCGGCCCCTGGTGCCCCGCGTGCTCATCCACGGCCTGGGCCCGGGGGGACAGCCGGCCCTGAATCCCTTGTCCAATCCCATCCCGGGCACCCCGCACCCCCGG---
