# Supplementary material for: Six reference-quality genomes reveal evolution of bat adaptations
Source: Nature. 2020 Jul 22;583(7817):578–84. doi: 10.1038/s41586-020-2486-3 (PMC8075899; doi:10.1038/s41586-020-2486-3)
Supplement: Supplementary file 6 — Alignments of 12,931 protein-coding genes across 48 mammals. [file 41586_2020_2486_MOESM6_ESM.gz › suppDataFile/ENST00000537466.aln.fasta]

>cavPor3
---ATGCCTCGGTATGCGCAGCTGGTCATGGGCCCCGCAGGCAGCGGGAAGGTAAGG------------------------------------------------------------------AGA------------------AGCACCTACTGTGCCACTATGGTCCAGCACTGTGAAGCCCTCAACCGCTCTGTCCAGGTAGTAAACCTCGATCCTGCCGCAGAACACTTCAGCTACCCCGTGATGGCTGACATCCGGGAACTGATTGAAGTGGATGATGTGATGGAGGATGACTCTCTGCGGTTTGGTCCCAATGGAGGATTGGTGTTTTGCATGGAGTATTTCGCCAATAATTTCGACTGGCTGGAGAACTGTCTTGGCCATGTGGAAGATGACTACATCCTTTTCGACTGTCCAGGTCAGATCGAGTTGTACACTCACCTGCCTGTGATGAAGCAGCTGGTCCAGCAGCTGGAACAGTGGGAGTTCCGAGTCTGTGGCGTGTTCCTTGTTGATTCTCAGTTCATGGTAGAGTCCTTTAAGTTTATTTCCGGCATCCTGGCTGCTCTGAGTGCCATGATCTCTTTAGAAATCCCACAAGTTAACATCATGACGAAAATGGATCTGCTGAGTAAAAAAGCGAAAAAGGAAATTGAGAGGTTTCTAGATCCAGATATGTATTCTTTGTTAGAAGATTCAACCAGTGATCTAAAAAGCAAAAAATTCAAAAAATTGACTAAAGCTGTATGTGGCCTGATTGATGACTACAGCATGGTCCGGTTTTTACCCTATGATCAGTCAGATGAAGAAAGCATGAACATTGTGTTACAGCACATCGATTTTGCCATTCAGTATGGGGAGGACTTGGAATTTAAAGAACCACGGGAGCATGAAGATGAA---TCTTCCTCCTCTATGTTTGATGAATATTTT---CAAGAAAGCCAGAATGAA---
>HLrhiFer5
---ATGCCTCGGTATGCGCAGCTGGTCATGGGCCCCGCAGGAAGCGGGAAGGTGAGGACTTGG------------------------CGGGAGAAGGAGGGA---------------------CAAATC---------------AGCACCTACTGTGCCACCATGGTCCAGCACTGTGAAGCCCTGCACCGGTCTGTGCAAGTTGTGAACCTGGATCCTGCAGCGGAACACTTCAACTACTCCGTAATGGCTGACATACGGGAACTGATTGAGGTGGATGACGTAATGGAGGACGATTCTCTGCGGTTCGGTCCCAATGGAGGACTGGTATTTTGCATGGAGTACTTTGCGAATAACTTTGACTGGCTGGAGAACTGTCTTGGTCATGTTGAGGACGACTACATTCTTTTTGACTGTCCAGGTCAGATTGAGTTGTACACGCACCTGCCCGTGATGAAACAGCTGGTCAAGCAGCTAGAACAGTGGGAGTTCCGAGTCTGTGGAGTTTTTCTGGTTGACTCTCAGTTTATGGTGGAGTCGTTCAAGTTTATTTCTGGCATCTTGGCAGCGCTGAGCGCTATGATCTCTCTAGAAATTCCACAAGTTAACATCATGACAAAAATGGATCTGCTGAGTAAGAAAGCGAAAAAAGAAATTGAGAAGTTTCTAGATCCAGACATGTATTCTTTATTAGATGATTCTACAAGTGACTTAAGAAGCAAAAAATTCAAAAAATTGACTAAAGCTATATGTGGACTGATTGACGACTACAGCATGGTTCGATTTTTGCCATACGATCAGTCAGATGAAGAAAGCATGAATATTGTATTACAGCATATTGATTTTGCCATTCAGTATGGAGAAGACTTGGAATTTAAAGAACCAAAGGAACATGAAGATGAG---TCTTCT------AGGTTTGATGAATATTTT---CAAGAACACCAGAATGAA---
>HLcamFer2
---ATGCCTCGGTATGCGCAGCTGGTCATGGGCCCCGCAGGCAGCGGGAAGGTGAGGATTTGG------------------------CGGGAGAAGGAGAAA---------------------AAAAGTTTGAGTTTGTGGGAGAGCACCTACTGTGCCACCATGGTCCAGCACTGTGAAGCCCTCAATCGGTCTGTCCAAGTTGTGAACCTAGATCCTGCAGCAGAACACTTCAGCTACTCCGTGATGGCTGATATCCGGGAGCTGATCGAGGTGGATGATGTGATGGAAGACAATTCTCTGCAGTTCGGTCCCAATGGAGGATTGGTGTTCTGCATGGAGTACTTTGCCAATAATTTTGACTGGCTGGAGAACTGTCTTGGGCATGTGGAGGACGACTACATCCTTTTTGACTGTCCAGGTCAGATTGAGTTGTACACTCACCTGCCCGTGATGAAACAGCTGGTCCAACAGCTAGAACAGTGGGAGTTTCGAGTCTGTGGAGTTTTTCTTGTTGATTCTCAATTCATGGTGGAGTCATTCAAGTTTATTTCTGGCATCTTGGCAGCCCTGAGTGCTATGGTCTCTCTAGAAATTCCTCAAGTCAACATCATGACAAAAATGGATCTGCTGAGTAAGAAAGCTAAAAAGGAAATTGAAAAGTTTCTAGATCCAGACATGTATTCTCTATTAGATGATTCTACAAGTGACTTGAGAAGCAAAAAATTCAAAAAATTGACTAACGCTATATGTGGACTGATCGATGACTACAGCATGGTTCGATTTTTGCCTTACGATCAGTCAGATGAAGAAAGCATGAACATTGTATTACAGCACATTGATTTTGCCATTCAGTATGGAGAAGACTTGGAATTTAAAGAACCAAAGGAACATGAAGATGAG---TCTTCT------ATGTTTGATGAATATTTT---CAAGAACACCAGAATGAA---
>susScr11
---ATGCCTCGCTATGCGCAGCTGGTCATGGGCCCCGCTGGCAGCGGAAAGGTGAGGATTTGG------------------------CGGGAGAAAAGTCGAGGTTCGTGGAAGGAAGGAAGGAAG------------------AGCACCTACTGTGCCACCATGGTCCAGCACTGTGAAGCCCTCAATCGGTCTGTCCAAGTTGTGAACCTAGATCCTGCAGCAGAACACTTCAGCTATTCCGTGATGGCTGACATCCGGGAACTGATTGAGGTGGATGACGTGATGGAGGACAATACTCTGCAGTTCGGTCCCAATGGAGGATTGGTATTTTGCATGGAGTACTTTGCCAATAATTTTGACTGGCTAGAGAATTGCCTTGGCCATGTAGAGGATGACTACATCCTTTTTGACTGTCCAGGTCAAATTGAATTGTACACTCACCTGCCTGTGATGAAACAGCTGGTCCAGCAGCTAGAACAGTGGGAGTTTCGAGTCTGTGGAGTTTTTCTTGTTGATTCTCAATTCATGGTGGAGTCATTTAAGTTTATTTCTGGCATCTTGGCAGCCCTGAGTGCTATGATCTCTCTAGAAATTCCTCAAGTTAACATCATGACAAAAATGGACCTGCTGAGTAAGAAAGCTAAAAAGGAAATTGAGAAATTTCTAGATCCAGACATGTATTCTTTATTAGATGACTCTACAAGTGAGTTAAGAAGTAAAAAATTCAAAAAATTGACCAACGCTATATGTGGACTGATTGACGACTATAGCATGGTTCGATTTTTGCCTTACGATCAGTCAGATGAAGAAAGCATGAACATCGTATTACAGCATATTGATTTTGCCATTCAGTATGGAGAAGACTTAGAATTTAAAGAACCAAAGGAACATGAAGATGAG---TCATCGTCA---ATGTTTGATGAATATTTT---CAAGAACACCAGAATGAA---
>loxAfr3
---ATGCCTCGGTATGCGCAACTGGTCATGGGCCCCGCAGGCAGCGGGAAGGTGAGGATTTG-------------------------------AAGGAGAGA---------------------AAA------------------AGCACCTACTGTGCCACCATGGTCCAGCACTGTGAAGCCCTCAATCGGTCTGTCCAAGTCGTGAACTTAGATCCTGCAGCAGAGCACTTCAACTACTCTGTGATGGCCGACATCCGGGAACTGATTGAGGTCGATGATGTGATGGAGGATGACTCCCTGCGGTTCGGTCCCAATGGAGGATTGGTATTTTGCATGGAGTACTTTGCTAATAATTTTGACTGGCTGGAGAACTGTCTGGGCCATGTCGAGGACGACTACATCCTTTTTGATTGTCCAGGTCAGATTGAGTTGTACACGCACCTGCCTGTGATGAAACAGCTGATTCAGCAGCTCGAACAGTGGGAGTTCCGAGTCTGCGGGGTTTTCCTTGTTGACTCTCAGTTCATGGTGGAGTCATTCAAGTTTCTTTCTGGCGTCATGGCAGCCCTGAGTGCAATGATCTCTCTAGAAATTCCACAAGTTAACATCATGACAAAAATGGATCTGCTGAGTAAGAAAGCTAAAAAGGAAATTGAGAAGTTTCTAGATCCAGATGTGTACTCCTTGTTAAATGATTCTACAAGTGACTTACGAAGCAAAAAATTCAAAAAATTGACTAAAGCTATATGTGGACTGATCGATGACTACAGCATGGTGCGGTTCTTACCTTACGACCAGTCAGATGAAGAAAGCATGAACGTTGTATTACAGCATATTGATTTTGCCATTCAGTATGGAGAAGACTTGGAATTTAAAGAACCAAAGGAACATGAAGAGGAG---TCATCTTCT---ATGTTCGATGAATATTTT---CGAGAACGCCAGAATGAGT--
>hg38
---ATGCCTCGGTATGCGCAGCTGGTCATGGGCCCCGCGGGCAGCGGGAAGGTGAGGATCTGC------------------------GGGGACAAGGAGAGA---------------------AAA------------------AGCACCTACTGTGCCACCATGGTCCAGCACTGTGAAGCCCTCAACCGGTCTGTCCAAGTTGTAAACCTGGATCCAGCAGCAGAACACTTCAACTACTCCGTGATGGCTGACATCCGGGAACTGATCGAGGTGGATGATGTAATGGAGGATGATTCTCTGCGATTCGGTCCCAACGGAGGATTGGTATTTTGCATGGAGTACTTTGCCAATAATTTTGACTGGCTGGAGAACTGTCTTGGCCATGTAGAGGACGACTATATCCTTTTTGATTGTCCAGGTCAGATTGAGTTGTACACTCACCTGCCTGTGATGAAACAGCTGGTCCAGCAGCTCGAGCAGTGGGAGTTCCGAGTCTGTGGAGTTTTTCTTGTTGATTCTCAGTTCATGGTGGAGTCATTCAAGTTTATTTCTGGCATCTTGGCAGCCCTGAGTGCCATGATCTCTCTAGAAATTCCGCAAGTCAACATCATGACAAAAATGGATCTGCTGAGTAAAAAAGCAAAAAAGGAAATTGAGAAATTTTTAGATCCAGACATGTATTCTTTATTAGAAGATTCTACAAGTGACTTAAGAAGCAAAAAATTCAAGAAACTGACTAAAGCTATATGTGGACTGATTGATGACTACAGCATGGTTCGATTTTTACCTTACGATCAGTCAGATGAAGAAAGCATGAACATTGTATTGCAGCATATTGATTTTGCCATTCAATATGGAGAAGACCTAGAATTTAAAGAACCAAAGGAACGTGAAGATGAG---TCTTCCTCT---ATGTTTGACGAATATTTT---CAAGAATGCCAGGATGAA---
>panTro5
---ATGCCTCGGTATGCGCAGCTGGTCATGGGCCCCGCGGGCAGCGGGAAGGTGAGGATCTGC------------------------GGGGACAAGGAGAGA---------------------AAA------------------AGCACCTACTGTGCCACCATGGTCCAGCACTGTGAAGCCCTCAACCGGTCTGTCCAAGTTGTAAACCTGGATCCAGCAGCAGAACACTTCAACTACTCCGTGATGGCTGACATCCGGGAACTGATCGAGGTGGATGATGTAATGGAGGATGATTCTCTGCGATTCGGTCCCAACGGAGGATTGGTATTTTGCATGGAGTACTTTGCCAATAATTTTGACTGGCTGGAGAACTGTCTTGGCCATGTAGAGGATGACTATATCCTTTTTGATTGTCCAGGTCAGATTGAGTTGTACACTCACCTGCCTGTGATGAAACAGCTGGTCCAGCAGCTCGAGCAGTGGGAGTTCCGAGTCTGTGGAGTTTTTCTTGTTGATTCTCAGTTCATGGTGGAGTCATTCAAGTTTATTTCTGGCATCTTGGCAGCCCTGAGTGCCATGATCTCTCTAGAAATTCCGCAAGTCAACATCATGACAAAAATGGATCTGCTGAGTAAAAAAGCAAAAAAGGAAATTGAGAAATTTTTAGATCCAGACATGTATTCTTTATTAGAAGATTCTACAAGTGACTTAAGAAGCAAAAAATTCAAGAAACTGACTAAAGCTATATGTGGACTGATTGATGACTACAGCATGGTTCGATTTTTACCTTACGATCAGTCAGATGAAGAAAGCATGAACATTGTATTGCAGCATATTGATTTTGCCATTCAATATGGAGAAGACCTAGAATTTAAAGAACCAAAGGAACGTGAAGATGAG---TCTTCCTCT---ATGTTTGACGAATATTTT---CAAGAATGCCAGGATGAA---
>ponAbe2
--ATGCCTTCGGTATGCGCAGCTGGTCATGGGCCCCGCGGGCAGCGGGAAGGTGAGGATCTGC------------------------GGGGACAGGGAGAGA---------------------AAA------------------AGCACCTACTGTGCCACCATGGTCCAGCACTGTGAAGCCCTCAACCGGTCTGTCCAAGTTGTAAACCTGGATCCAGCAGCAGAACACTTCAACTACTCCGTGATGGCTGACATCCGGGAACTGATCGAGGTGGATGATGTAATGGAGGATGATTCTCTGCGATTCGGTCCCAATGGAGGATTGGTATTTTGCATGGAGTACTTTGCCAATAATTTTGACTGGCTGGAGAACTGTCTTGGCCACGTAGAGGACGACTATATCCTTTTTGATTGTCCAGGTCAGATTGAGTTGTACACTCACCTGCCTGTGATGAAACAGCTGGTCCAGCAGCTCGAGCAGTGGGAGTTCCGAGTCTGTGGAGTTTTTCTTGTTGATTCTCAGTTCATGGTGGAGTCATTCAAGTTTATTTCTGGCATCTTGGCAGCCCTGAGTGCCATGATCTCTCTAGAAATTCCACAAGTCAACATCATGACAAAAATGGATCTGCTGAGTAAAAAAGCAAAAAAGGAAATTGAGAAATTTTTAGATCCAGACATGTATTCTTTATTAGAAGATTCTACAAGTGACTTAAGAAGCAAAAAATTCAAGAAACTGACTAAAGCTATATGTGGACTGATTGATGACTACAGCATGGTTCGATTTTTACCTTACGATCAGTCAGATGAAGAAAGCATGAACATTGTATTGCAGCATATTGATTTTGCCATTCAATATGGAGAAGACCTAGAATTTAAAGAACCAAAGGAACGTGAAGATGAG---TCTTCCTCT---ATGTTTGACGAATATTTT---CAAGAATGCCAGGATGAATG-
>tarSyr2
---ATGCCTCGGTATGCGCAGCTGGTCATGGGACCGGCAGGCAGCGGGAAGGTGAGGATTTGG------------------------GGGGAAAAGGAGGAG---------------------TTC------------------AGCACCTACTGTGCCACCATGGTCCAGCACTGTGAAGCCCTCAACCGGTCTGTCCAAGTTGTAAACCTGGATCCAGCAGCAGAGCATTTCAACTACCCGGTGATGGCTGACATCCGGGAATTGATCGAAGTAGATGATGTGATGGAGGATGATTCTCTGCGGTTCGGTCCCAATGGAGGACTGGTATTTTGCATGGAGTACTTTGCCAATAATTTTGACTGGCTAGAAAGCTGTCTTGGCCACGTCGAGGATGACTATATCCTTTTCGATTGTCCAGGTCAGATTGAGTTGTATACTCACCTGCCTGTGATGAAACAGCTGGTCCAGCAGCTCGAGCAGTGGGAATTCCGAGTCTGTGGAGTTTTTCTTGTTGATTCTCAGTTCATGGTGGAATCATTTAAGTTTATATCTGGCATCTTGGCAGCCCTGAGTGCCATGATCTCTCTAGAAATTCCACAAGTTAACATCATGACGAAAATGGATCTGCTGAGTAAGAAAGCTAAAAAGGAGATTGAGAAGTTTCTAGATCCAGACATGTATTCTCTATTAGAAGATTCTACAAGTGACTTAAGGAGCAAAAAATTCAAAAAATTGACTAATGCTATATGTGGACTGATTGATGACTACAGCATGGTTCGATTTTTACCTTATGATCAGTCAGATGAAGAAAGTATGAACATTGTATTACAACATATCGATTTTGCCATTCAGTATGGAGAAGACTTGGAATTTAAAGAACCAAAGGAACATGAAGATGAG---TCTTCCTCT---ATGTTTGATGAATATTTT---CAAGAACACCAGGATGAA---
>micMur3
---ATGCCTCGGTACGCGCAGCTGGTCATGGGCCCCGCAGGCAGCGGGAAGGTGAGGATTTGG------------------------GGAGAGTCGGAGCTC------------------------------------------AGCACCTATTGTGCCACCATGGTCCAGCACTGTGAAGCCCTCAATAGGTCGGTCCAAGTTGTAAACCTAGATCCAGCAGCAGAACACTTCAACTACCCCGTGATGGCTGACATCCGAGAACTGATCGAGGTGGATGATGTGATGGAGGATGATTCTCTGAGGTTTGGTCCCAACGGAGGATTGGTATTTTGCATGGAGTACTTTGCCAATAATTTTGACTGGCTAGAGAACTGTCTTGGCCATGTAGAGGACGACTACATCCTTTTTGATTGTCCAGGTCAGATTGAGTTGTACACTCACCTGCCTGTGATGAAACAGCTGGTCCAGCAGCTGGAACAGTGGGAGTTCCGAGTCTGTGGAGTTTTTCTTGTTGATTCGCAGTTCATGGTGGAGTCATTCAAGTTTATTTCTGGCATTTTGGCAGCCCTGAGTGCCATGGTCTCTCTAGAAATTCCACAAGTTAACATCATGACAAAAATGGATCTGCTCAGTAAGAAAGCGAAAAAGGAAATTGAGAAATTTCTAGATCCAGACATGTATTCTTTGTTAGAAGATTCTTCAAGTAACTTAAGAAGCAAAAAATTCAAAAAATTAACTAAAGCTATATGTGGACTGATTGATGACTACAGCATGGTTCGATTTTTACCTTATGATCAGTCAGATGAAGAAAGCATGAACATTGTATTACAGCATATTGATTTTGCCATTCAATATGGTGAAGACTTGGAATTTAAAGAACCAAAGGAACATGAAGATGAG---TCTTCCTCT---ATGTTTGATGAATATTTT---CAAGAATGCCAGGGTGAA---
>hetGla2
---ATGCCCCGGTATGCGCAGCTGGTCATGGGCCCCGCAGGCAGTGGGAAG---------------------------------------------------------------------------------------------AGCACCTACTGTGCCACCGTGGTCCAGCACTGTGAAGCCCTCAACCGGTCTGTCCAGGTGGTCAACCTAGATCCGGCAGCAGAACACTTCAACTACCCTGTGATGGCTGATATCCGGGAACTGATTGAGGTAGATGATGTGATGGAGGATGACTCTCTGCGGTTCGGTCCCAATGGAGGATTGGTGTTTTGCATGGAGTATTTTGCCAATAATTTTGACTGGCTAGAGAACTGTCTTGGCCATGTGGAAGATGACTACATCCTTTTCGACTGTCCAGGTCAGATCGAGTTGTACACTCACCTGCCTGTGATGAAACAGCTGGTCCAGCAGCTGGAACAGTGGGAGTTCCGAGTCTGTGGTGTGTTCCTTGTTGATTCCCAGTTCATGGTAGAGTCCTTTAAGTTTATATCTGGCATCCTGGCAGCCCTGAGCGCCATGGTCTCTTTAGAAATCCCACAAGTTAACATCATGACGAAAATGGATCTGCTGAGTAAGAAAGCTAAAAAGGAAATTGAGAAGTTTCTAGATCCAGATATGTATTCTTTGTTAGAAGATTCAACGAGTGACCTACGAAGCAAAAAATTCAAAAAATTGACTAAAGCTGTATGTGGACTGATTGATGACTACAGCATGGTTCGCTTTTTACCTTATGATCAGTCAGATGAAGAAACCATGAACATCGTATTACAGCATATTGATTTTGCCATTCAGTATGGGGAAGACTTGGAATTTAAAGAACCAAAGGAGCATGAAGATGAG---TCTTCCTCT---ATGTTTGATGAATATTTC---CAAGAAGGCCAGAATGAA---
>cerSim1
---ATGCCTCGATATGCGCAGCTGGTCATGGGTCCCGCGGGCAGCGGGAAGGTGAGGATTTGG------------------------CGGGAGAAGGAGAGA---------------------AAA------------------AGCACCTACTGTGCCACCATGGTCCAGCACTGTGAAGCCCTCAATCGGTCTGTCCAGGTTGTGAACCTAGATCCTGCAGCAGAACACTTCAACTACCCCGTGATGGCTGACATCCGGGAACTGATCGAGGTGGATGATGTAATGGAGGACGATTCTCTGCGGTTTGGTCCCAATGGAGGATTAGTATTTTGCATGGAGTACTTTGCCAATAATTTTGACTGGCTAGAGAACTGTCTTGGCCATGTAGAGGATGACTACATCCTTTTTGACTGTCCAGGTCAGATTGAGTTGTACACCCACCTGCCCGTGATGAAACAGCTGGTCCAGCAGCTAGAACAGTGGGAGTTCCGAGTCTGTGGAGTTTTTCTTGTTGATTCTCAGTTCATGGTGGAGTCGTTCAAGTTTATTTCTGGCATCTTGGCAGCCCTGAGTGCTATGATCTCTCTAGAAATTCCACAAGTTAACATCATGACGAAAATGGATCTGCTGAGTAAGAAAGCAAAAAAGGAAATAGAGAAGTTTCTGGATCCAGATATGTATTCTTTATTAGAAGATTCTACAAGTGACTTAAGAAGCAAAAAATTCAAAAAATTGACTAAAGCTGTATGTGGACTGATTGATGACTACAGCATGGTTCGATTTTTGCCTTACGATCAGTCAGATGAAGAAAGCATGAACATTGTATTACAGCATATTGATTTTGCCATTCAGTATGGAGAAGACTTAGAATTCAGAGAACCAAAGGAACATGAAGATGAG---TCTTCTTCT---ATGTTTGATGAATATTTT---CAAGAACACCAGAATGAA---
>HLphyDis3
---ATGCCTCGGTATGCGCAGCTGGTCATGGGCCCGGCAGGCAGCGGGAAGGTGAGGATTTGG------------------------CAGAAGAAGGAGGGA---------------------AACATC------------GGAAGCACCTACTGTGCCACCATGGTCCAGCACTGTGAAGCCCTCAACCGGTCCGTTCAAGTCGTGAACCTTGATCCCGCGGCAGAACACTTCAACTACCCCGTAATGGCCGACATCCGGGAACTGATCGAAGTGGACGACGTCATGGAGGACGCTTCTCTGCGGTTCGGTCCCAACGGAGGATTGGTATTTTGCATGGAGTACTTTGCCAATAATTTTGACTGGCTAGAGAGCTGTCTTGGCCACGTAGAGGACGACTACATCCTTTTTGACTGTCCGGGCCAGATTGAGCTGTATACGCACCTGCCCGTGATGAAGCAGCTGGTGCAGCAGCTGGAACAGTGGGAGTTCCGAGTCTGCGGAGTCTTCCTGGTCGATTCCCAGTTCATGGTGGAGTCGTTCAAGTTCATTTCTGGCATCTTGGCAGCTCTGAGTGCTATGATCTCTCTAGAAATCCCACAAGTTAACATCATGACGAAAATGGACCTGCTGAGTAAGAAGGCTAAGAAGGAAATTGAGAAGTTTCTAGATCCAGACATGTATTCTTTATTAGAGGATTCTACAAGTGACTTGAGAAGCAAAAAATTCAAAAAATTGACTAAAGCTATATGTGGACTGATTGATGACTACAGCATGGTTCGGTTCCTGCCGTACGATCAGTCGGACGAAGAGAGCATGAACATTGTGCTACAGCATATCGATTTTGCCATTCAGTATGGAGAAGACTTGGAATTTAAAGAACCAAAGGAACATGAAGATGAG---TCATCTTCC---ATGTTTGATGAATATTTT---CAAGAGCACCAGAAAGAA---
>HLequCab3
---ATGCCTCGCTATGCGCAGCTGGTCATGGGTCCCGCCGGCAGCGGGAAGGTGAGGATTTGG------------------------CGGGAGAAGGGGAGA---------------------GAA------------------AGCACCTACTGTGCCACCATGGTCCAGCACTGTGAAGCCCTCAATCGGTCTGTCCAAGTTGTGAACCTAGATCCTGCAGCAGAACACTTCAACTACCCCGTGATGGCTGACATCCGGGAACTGATCGAGGTGGACGATGTGATGGAGGACGGTTCTCTGCGGTTCGGTCCTAATGGAGGATTGGTATTTTGCATGGAGTACTTTGCCAATAATTTTGACTGGCTAGAGAACTGTCTTGGCCATGTGGAGGACGACTACATCCTTTTTGACTGTCCAGGTCAGATTGAGTTGTACACCCACCTGCCCGTGATGAAACAGCTGGTCCAGCAGCTAGAACAGTGGGAGTTCCGAGTCTGTGGAGTTTTTCTTGTTGATTCTCAGTTCATGGTGGAGTCATTCAAGTTTATTTCTGGCATCTTGGCAGCCCTGAGTGCTATGATCTCTCTAGAAGTTCCACAAGTTAACATCATGACAAAAATGGATCTGCTGAGTAAGAAAGCAAAAAAGGAAATTGAGAAGTTTCTAGATCCAGACATGTATTCTTTATTGGATGATTCTACAAGTGACTTAAGGAGCAAAAAATTTAAAAAATTGACTAAAGCTATCTGTGGACTGATTGACGACTACAGCATGGTTCGATTTTTGCCTTACGATCAATCAGATGAAGAAAGCATGAACATTGTATTACAGCATATTGATTTTGCCATTCAGTATGGAGAAGACTTAGAATTCAAAGAACCAAAGGAACATGAAGATGAG---TCTACTTCT---ATGTTTGATGAATATTTT---CAAGAATGCCAGAATGAA---
>conCri1
------------------------------------------------------------------------------------------------------------------------------------------------AGCACCTATTGCGCCACCATGGTCCAACACTGTGAGGCCCTCAACCGCTCTGTCCAGGTGGTCAATCTGGATCCAGCAGCAGAGCATTTCAACTATCCTGTGATGGCTGATATCCGGGAACTGATTGAGGTGGATGACGTGATGGAGGATGATTCTCTGCGGTTTGGCCCCAATGGAGGACTGGTATTTTGCATGGAGTACTTTGCCAATAATTTTGACTGGCTAGAAAACTGCCTTGGCCATGTAGAGGATGATTACATCCTTTTTGACTGTCCAGGTCAGATTGAACTGTACACTCACCTGCCGGTCATGAAACAGCTGGTGCAGCAGCTGGAACAGTGGGAGTTCCGCGTCTGTGGCGTTTTTCTGGTTGATTCTCAGTTCATGGTGGAGTCGTTCAAGTTTATTTCTGGCATCTTGGCAGCCCTGAGTGCGATGATATCTCTAGAGATCCCACAAGTGAACATTATGACAAAAATGGATCTGCTGAGCAAGAAAGCTAAAAAAGAAATTGAGAAGTTTTTAGATCCAGACATGTATTCTTTACTAGATGATTCTACAAGTGACTTCAGAAGCAAAAAATTCAAAAAGTTGACTCAAGCCATTTGTGGACTGGTTGACGACTACAGCATGGTTCGGTTTTTACCTTATGACCAGTCGGATGAAGAAAGCATGAACATTGTGCTACAGCACATTGATTTCACCATTCAGTATGGGGAAGACTTGGAATTCAAAGAACCTAAGGAACATGAAGATGAA---TCATCTTCC---ATGTTTGATGAGTACTTT---CAAGAGCATCAGAATGAT---
>HLrouAeg4
---ATGCCTCGGTATGCGCAGCTGGTCATGGGCCCCGCAGGCAGCGGGAAGGTGAGCACTTGG------------------------CGGGAGAAGTCAGAG---------------------TTC------------------AGCACCTACTGCGCCACCATGGTCCAGCACTGTGAAGCCCTCAATCGGTCTGTCCAGGTTGTGAACCTCGATCCTGCAGCAGAACACTTCAACTACTCCGTAATGGCTGACATCCGGGAACTGATCGAGGTGGATGACGTGATGGAGGACCATTCCCTGCGGTTCGGTCCCAATGGAGGATTGATATTTTGCATGGAGTACTTTGCCAATAATTTTGATTGGCTAGAGAACTGTCTTGGTCACGTAGAGGACGACTACATCCTTTTTGACTGTCCAGGTCAGATCGAGTTGTACACACACCTGCCCGTGATGAAGCAGCTGGTCCAGCAGCTAGAACAGTGGGAGTTCCGAGTCTGCGGGGTTTTTCTGGTTGATTCTCAGTTCATGGTGGAGTCGTTCAAGTTTATTTCTGGCATCTTGGCAGCCCTGAGTGCTATGATCTCTCTAGAAATTCCACAAGTTAACATCATGACGAAAATGGATCTGCTGAGTAAGAAAGCTAAAAAGGAAATTGAGAAGTTTCTAGATCCAGACATGTATTCTTTATTAAATGATTCTACAAGTGACCTAAGAAGCAAAAAATTCAAAAAGTTGACTAAAGCCATATGTGGATTGATTGACGACTACAGCATGGTTCGATTTTTGCCTTATGATCAGTCAGATGAAGAAAGCATGAACATTGTCCTCCAGCATATTGATTTTGCCATTCAGTATGGAGAAGACTTGGAATTTAAAGAACCAAAGGAACATGAAGATGAG---TCTTCTTCT---CTGTTTGATGAATATTTT---CAAGAACACCAAAATGAA---
>HLmolMol2
---ATGCCTCGGTATGCGCAGCTGGTCATGGGCCCCGCAGGCAGCGGGAAGGTGAGGCTTTGG------------------------CGGAAGAAGGAGGGA---------------------AAA------------------AGCACTTACTGTGCCACCATGGTACAGCACTGTGAAGCCCTCAATCGTTCTGTTCAAGTTGTGAACCTTGATCCTGCAGCAGAACACTTCAACTACTCCGTGATGGCTGACATCCGGGAACTGATCGAGGTGGATGACGTGATGGAGGACGATTCTCTGCGATTCGGTCCCAATGGAGGATTAGTATTTTGCATGGAGTACTTTGCCAATAACTTTGACTGGCTAGAGAACTGTCTTGGCCACGTAGAGGACGACTACATCCTTTTTGACTGTCCAGGTCAGATTGAGTTGTATACGCACCTGCCTGTGATGAAACAACTAATCCAGCAACTAGAACAGTGGGAGTTCCGAGTCTGTGGAGTTTTCCTGGTTGATTCCCAGTTTATGGTGGAGTCGTTCAAGTTTATTTCTGGCATTTTGGCAGCCCTGAGCGCTATGATCTCTCTAGAAATTCCACAAGTTAACATCATGACAAAAATGGACCTGCTGAGTAAGAAAGCTAAAAAGGAAATTGAGAAGTTTCTGGATCCAGACATGTATTCTTTATTAGATGATTCTACAAGTGACTTAAGAAGTAAAAAATTCAAAAAATTGACGAAAGCTATTTGTGGACTGATTGACGACTACAGCATGGTTCGATTTTTGCCTTACGATCAGTCAGATGAAGAAAGCATGAACATTGTATTACAGCATATTGATTTTGCCATTCAGTATGGAGAAGACTTGGAATTTAAAGAACCCAAGGAACATGAAGATGAG---TCATCGTCA---ATGTTTGATGAGTATTTT---CAAGAACATCAGAATGAA---
>HLmyoMyo6
---ATGCCTCGGTATGCGCAGCTGGTCATGGGCCCCGCAGGCAGCGGGAAGGTGAGGATTTGG------------------------CGGAAGAAGGAGGGG---------------------AGA------------------AGTACTTACTGCGCCACCATGGTCCAGCACTGCGAAGCCCTCAATCGGTCTGTCCAGGTCGTGAACCTTGATCCTGCAGCGGAACACTTCAACTACTCCGTAATGGCTGACATCCGGGAACTGATCGAGGTGGATGACGTGATGGAGGATGATTCTCTGCGGTTTGGTCCCAATGGAGGATTGGTGTTTTGCATGGAGTACTTTGCCAATAATTTTGACTGGCTAGAGAGCTGTCTTGGCCACGTAGAAGATGACTACATCCTTTTTGACTGTCCAGGTCAGATCGAGTTGTATACGCATCTGCCTGTGATGAAACAACTGGTCCAGCAGCTAGAACAGTGGGAGTTCCGAGTCTGTGGAGTTTTTCTCGTCGATTCACAGTTTATGGTGGAGTCTTTTAAGTTTATTTCTGGCATCTTGGCGGCCCTGAGCGCTATGATCTCTCTAGAAATTCCACAAGTTAACATCATGACGAAAATGGACCTGCTGAGTAAGAAAGCTAAGAAGGAAATTGAGAAGTTTCTAGATCCAGACATGTATTCTTTATTAGATGATTCCACAAGTGACTTAAGAAGCAAAAAATTCAAAAAATTGACTAAAGCTGTATGTGGACTGATTGACGACTACAGCATGGTTCGATTTTTGCCTTACGATCAGTCAGATGAAGAAAGCATGAACATTGTATTACAGCATATTGATTTTGCCATTCAGTATGGAGAAGACTTGGAATTTAAAGAACCAAAGGAACATGAAGATGAG---TCGTCTTCT---ATGTTGGATGAATATTTT---CAAGAACATCAGAATGAA---
>felCat8
---ATGCCTCGGTATGCGCAGCTGGTCATGGGCCCGGCAGGCAGCGGGAAGGTGAGCATTTGG------------------------CGGGAGAAGAAGAGA---------------------AAA------------------AGCACCTACTGTGCCACCATGGTCCAGCACTGTGAAGCCCTGAATCGATCTGTCCAAGTTGTGAACCTAGATCCTGCAGCAGAACACTTCAACTACTCCGTGATGGCTGACATTCGAGAGCTGATCGAGGTGGATGATGTCATGGAGGATGACTGTCTGCGGTTTGGTCCCAATGGAGGATTGGTATTTTGCATGGAATACTTTGCCAATAATTTTGACTGGCTAGAGAACTGTCTTGGCCACGTAGAGGATGACTATATCCTTTTTGACTGTCCAGGTCAGATTGAGCTGTATACGCACCTGCCTGTGATGAAACAACTAGTCCAGCAACTGGAACAGTGGGAGTTCCGAGTCTGTGGAGTTTTTCTCGTTGACTCTCAGTTCATGGTGGAGTCATTCAAGTTCATCTCTGGCATCTTGGCAGCCCTGAGTGCCATGATCTCTCTAGAAATTCCACAAGTTAACATCATGACAAAAATGGATCTGCTGAGCAAGAAAGCTAAAAAGGAAATTGAAAAGTTTCTAGATCCAGACATGTATTCTTTATTAGATGATTCTGCAAGTGACTTAAGAAGCAAAAAGTTCAAAAAATTGACTAAAGCTATTTGTGGACTGATTGATGACTACAGCATGGTTCGATTTTTACCTTATGATCAGTCAGATGAAGAAAGCATGAACATTGTGTTACAGCATATTGATTTTGCCATTCAGTATGGAGAAGACTTAGAATTCAAAGAACCAAAGGAACATGAAGACGAG---TCTTCTTCT---ATGTTTGATGAATATTTT---CAAGGACACCGGAATGAA---
>canFam3
---ATGCCTCGGTACGCGCAGCTGGTCATGGGCCCGGCAGGAAGCGGGAAG---------------------------------------------------------------------------------------------AGCACCTACTGTGCCACTATGGTCCAACACTGTGAAGCCCTCAATCGGTCTGTCCAAGTTGTGAACCTAGATCCTGCAGCAGAACACTTCAACTACTCCGTGATGGCTGATATTCGGGAACTGATTGAGGTGGATGATGTCATGGAGGATGACTCTCTCCGCTTTGGTCCCAATGGAGGATTGGTATTTTGCATGGAGTACTTTGCCAATAATTTTGACTGGCTAGAGAACTGCCTTGGCCATGTAGAGGATGACTACATCCTTTTTGACTGTCCAGGTCAGATTGAGTTGTATACGCACCTGCCTGTGATGAAACAGCTGGTCCAACAGCTGGAACAGTGGGAGTTCCGAGTCTGTGGAGTTTTTCTTGTTGATTCTCAGTTCATGGTGGAGTCGTTCAAGTTTATTTCTGGCATCTTGGCAGCCCTGAGTGCTATGATCTCCCTAGAAATTCCACAAGTTAACATCATGACAAAAATGGATCTGCTTAGCAAGAAAGCCAAAAAGGAAATTGAAAAATTTTTAGACCCAGACATGTATTCTTTATTAGACGATTCTGCAAGTGACTTAAGAAGCAAAAAATTCAAAAAATTGACTAAAGCTATATGTGGACTGATTGATGACTATAGCATGGTTCGATTTTTGCCTTATGATCAGTCAGATGAAGAAAGCATGAATATTGTGTTACAGCATATTGATTTTGCCATTCAGTATGGAGAAGACTTAGAATTCAAAGAACCAAAGGAACATGAAGATGAA---TCTTCTTCT---ATGTTTGATGAATATTTT---CAAGGACACCAAAATGAA---
>ailMel1
---ATGCCTAGATATGCGCAGCTGGTCATGGGCCCGGCAGGCAGCGGGAAGGTGAGGATTTGG------------------------CGGGAGAAGAGGAGA---------------------AAA------------------AGCACCTACTGTGCCACCATGGTCCAGCACTGTGAAGCCCTCAATCGGTCTGTCCAAGTTGTGAACCTGGATCCTGCAGCAGAACACTTCAACTACTCCGTGATGGCTGACATCCGGGAACTGATTGAGGTGGATGATGTCATGGAGGATGACTCGCTGCGGTTTGGCCCCAATGGAGGATTGGTGTTTTGCATGGAGTACTTCGCCAACAATTTTGACTGGCTAGAGAACTGTCTTGGCCACGTAGAGGACGACTATATCCTTTTTGACTGTCCAGGTCAGATTGAGTTGTATACGCACCTGCCCGTGATGAAACAGCTGGTCCAACAGCTGGAACAGTGGGAGTTCCGAGTCTGTGGAGTTTTTCTCGTTGATTCCCAGTTCATGGTGGAGTCGTTCAAGTTTATTTCTGGCATCTTGGCAGCTCTGAGTGCTATGATCTCTCTAGAAATTCCACAAGTTAACATCATGACAAAAATGGATCTGCTGAGCAAGAAAGCTAAAAAGGAAATTGAAAAGTTTCTAGACCCAGACATGTATTCTTTATTAGATGATTCTGCAAGTGACTTAAGAAGCAAAAAATTCAAAAAATTGACTAAAGCTATATGTGGACTGATTGATGACTACAGCATGGTTCGATTTTTGCCTTACGATCAGTCGGATGAAGAAAGCATGAACATTGTGTTACAGCATATTGATTTTGCCATTCAGTATGGAGAAGACTTAGAATTCAAAGAACCAAAGGAACATGAAGATGAA---TCATCTTCT---ATGTTTGATGAATATTTT---CAAGGACACCAGAGTGAA---
>lepWed1
---ATGCCTCGGTATGCGCAGCTGGTCATGGGCCCGGCAGGCAGCGGGAAGGTGAGGATTTGG------------------------CGGGAGAAGAAGAGA---------------------AAG------------------AGCACCTACTGTGCCACCATGGTCCAGCACTGTGAAGCCCTCAATCGGTCTGTGCAAGTTGTGAACCTCGATCCTGCAGCAGAACACTTCAACTATTCCGTGATGGCTGACATACGGGAACTGATTGAGGTGGATGATGTCATGGAGGATGACTCTCTGCGGTTTGGTCCCAATGGAGGATTGGTATTTTGCATGGAGTACTTTGCCAATAATTTTGACTGGCTAGAGAACTGTCTTGGCCACATAGAGGACGACTATATCCTTTTTGACTGTCCAGGTCAGATTGAGTTGTATACGCACCTGCCCGTGATGAAACAGCTGGTCCAACAGCTGGAACAGTGGGAGTTCCGAGTTTGTGGAGTTTTTCTCGTTGATTCTCAGTTCATGGTGGAGTCGTTCAAGTTTATTTCTGGCATCTTGGCAGCCCTGAGTGCTATGATCTCTCTAGAAATTCCACAAGTTAACATCATGACAAAAATGGATCTGCTGAGCAAGAAAGCTAAAAAGGAAATTGAAAAGTTTCTAGACCCAGACATGTATTCTTTATTAGACGATTCTGCAAGTGACTTGAGAAGCAAAAAATTCAAAAAATTGACTAAAGCTATATGTGGACTGATTGATGACTACAGCATGGTTCGATTTTTGCCTTACGATCAGTCGGATGAAGAAAGCATAAACATTGTGTTACAGCATATTGATTTTGCCATTCAGTATGGAGAAGACTTAGAATTCAAAGAACCAAAGGAACATGAAGATGAC---TCTTCTTCT---GTGTTTGATGAATATTTT---CAAGGACAGCAGAAGGAA---
>HLturTru3
---ATGCCTCGGTATGCGCAGCTGGTCATGGGCCCCGCAGGCAGCGGGAAGGTGAGGCTTTGG------------------------CGGAAGAAGGAGAGA---------------------AAT------------------AGCACCTATTGTGCCACCATTGTCCAGCACTGTGAAGCCCTCAATCGGTCTGTCCAAGTTGTGAACCTAGATCCTGCAGCAGAACATTTCAACTACTCCGTGATGGCTGACATCCGGGAATTGATTGAGGTGGATGACGTGATGGAGGACAATACTCTGCAGTTCGGTCCCAATGGAGGATTGGTATTTTGCATGGAATACTTTGCCAATAATTTCGATTGGCTAGAGGACTGTCTCGGCCATGTAGAGGATGACTACATCCTTTTTGACTGTCCAGGTCAGATTGAATTGTACACTCACCTGCCCGTGATGAAACAGCTGGTCCAGCAACTAGAACAGTGGGAGTTTCGAGTCTGTGGAGTTTTTCTTGTTGATTCTCAGTTCATGGTGGAGTCGTTCAAGTTTATTTCTGGCATCTTATCAGCCCTGAGTGCTATGATCTCTCTAGAAATTCCTCAAGTTAACGTCATGACGAAAATGGATCTGCTGAGTAAGAAAGCTAAAAAGGAAATTGAGAAGTTTCTAGATCCAGACATGTATTCTTTATTAGATGACCCTACAAGCGACTTAAGAAGCAAAAAATTCAAAAAATTGACTAACGCTATATGTGGACTGATTGACGACTACAGCATGGTTCGATTTTTGCCTTACGATCAGTCAGATGAAGAAAGCATGAACATCGTATTACAGCATATTGATTTTGCCATTCAGTATGGAGAAGACTTGGAATTTAAAGAACCGAAGGAACATGAAGATGAG---TCATCTTCC---GTGTTTGACGAATATTTT---CAAGAACACCAGAATGAA---
>balAcu1
---ATGCCTCGGTATGCGCAGCTGGTCATGGGCCCCGCAGGCAGCGGGAAGGTGAGGCTTTGG------------------------CGGGAGAAGGAGAGA---------------------AAT------------------AGCACCTATTGTGCCACCATCGTCCAGCACTGCGAAGCCCTCAATCGGTCTGTCCAAGTTGTGAACCTAGATCCTGCAGCAGAACATTTCAACTACTCTGTGATGGCTGACATCCGGGAATTGATTGAAGTGGATGACGTGATGGAGGACAATACTCTGCAGTTCGGTCCCAATGGAGGATTGGTATTTTGCATGGAATACTTTGCCAATAATTTCGATTGGCTAGAGGACTGTCTCGGCCATGTAGAGGATGACTACATCCTTTTTGACTGTCCAGGTCAGATTGAATTGTACACTCACCTGCCCGTGATGAAACAGCTGGTCCAGCAACTAGAACAGTGGGAGTTTCGAGTCTGTGGAGTTTTTCTTGTTGATTCTCAATTCATGGTGGAGTCGTTCAAGTTTATTTCTGGCATCTTGTCAGCCCTGAGCGCTATGATCTCTCTAGAAATTCCTCAAGTTAACGTCATGACGAAAATGGATCTGCTGAGTAAGAAAGCTAAAAAGGAAATTGAGAAGTTTCTAGATCCAGACATGTATTCTTTATTAGATGACCCTACAAGCGACTTAAGAAGCAAAAAATTCAAAAAATTGACTAATGCTATATGTGGACTGATTGACGACTACAGCATGGTTCGATTTTTGCCTTACGATCAGTCAGATGAAGAAAGCATGAACATCGTATTACAGCATATTGATTTTGCCATTCAGTATGGAGAAGACTTGGAATTTAAAGAACCGAAGGAACATGAAGATGAG---TCATCTTCC---GTGTTTGACGAATATTTT---CAAGAACACCAGAATGAA---
>bosTau8
---ATGCCTCGGTACGCTCAGCTGGTTATGGGCCCCGCCGGCAGCGGGAAGGTGAGGATTTGG------------------------CAGGCGAAGGAGGGA---------------------AAT------------------AGCACTTACTGTGCCACCATGGTGCAGCACTGTGAAGCCCTCAATCGATCTGTCCAAGTTGTGAACCTAGATCCTGCAGCAGAACATTTCAACTATTCCGTGATGGCTGACATCCGAGAACTGATTGAGGTGGATGACGTGATGGAGGACAGTACTCTGCAGTTTGGTCCCAATGGAGGATTGGTATTTTGCATGGAGTACTTTGCCAATAATTTTGACTGGCTGGAGAACTGTCTTGGCCATGTAGAGGATGACTACATCCTTTTTGATTGTCCAGGTCAGATTGAGTTGTACACTCACCTGCCTGTGATGAAACAGCTGGTCCAGCAGCTGGAACAGTGGGAGTTTCGAGTCTGTGGAGTTTTTCTTGTTGATTCTCAGTTCATGGTGGAGTCATTCAAGTTTATATCTGGCATTTTGGCAGCTCTGAGTGCTATGATCTCTCTAGAAATTCCTCAAGTTAACGTCATGACGAAAATGGATCTGCTGAGTAAGAAAGCTAAAAAGGAAATTGAGAAGTTTCTAGATCCAGACATGTATTCTTTATTAGATGACTCTACAAGTGACTTAAGAAGCAAAAAATTCAAAAAATTGACTAACGCTATATGTGGACTGATTGATGACTACAGCATGGTTCGATTTTTGCCTTATGATCAGTCAGATGAAGAAAGCATGAACATTGTATTACAGCATATTGATTTTGCCATCCAGTATGGAGAAGACTTGGAATTTAAAGAACCAAAGGAACATGAAGATGAG---TCTTCTTCT---ATGTTTGACGAATATTTT---CAAGAACACCAGAATGAA---
>dasNov3
---ATGCCTCGGTATGCGCAGCTGGTCATGGGCCCCGCAGGCAGCGGAAAG---------------------------------------------------------------------------------------------AGCACCTACTGTGCCACCATGGTCCAGCACTGTGAAGCCCTCAATCGATCTGTCCAAGTTGTCAACCTCGATCCTGCAGCTGAACACTTCAACTACTCTGTGATGGCTGACATCCGGGAACTGATAGAGGTCGACGATGTGATGGAAGATGACTCTCTGCGGTTCGGTCCCAATGGAGGATTGGTGTTTTGCATGGAGTACTTTGCTAATAATTTTGACTGGCTGGAGAACTGTCTTGGCCATGTAGAAGATGACTACATCCTTTTTGATTGTCCAGGTCAGATTGAGTTGTACACTCACCTGCCTGTGATGAAACAGCTGGTCCAGCAGCTGGAACAGTGGGAGTTCCGAGTCTGTGGTGTTTTTCTTGTTGATTCTCAGTTTATGGTGGAGTCATTCAAGTTTCTCTCTGGCATCTTGGCGGCCCTGAGTGCAATGATCTCTCTAGAAATTCCGCAAGTTAACATCATGACGAAGATGGATCTTCTGAGTAAGAAAGCTAAAAAAGAGATTGAAAAGTTTCTAGATCCCGATGTATATAGTTTGTTAGAAGACCCTACAAGTGGCTTAAGAAGCGCAAAGTTCAAAAAATTATCTAATGCTATATGTGGACTGATTGATGACTACAGCATGGTTCGATTTTTACCTTACGATCAGTCAGACGAAGAAAGCATGAACATTGTATTACAGCATATTGATTTCGCCATTCAGTATGGAGAAGATTTGGAATTTAAAGAACCGAAGGAACATGAAGATGAA---TCATCTTCT---ATGTTTGATGAATATTTT---CAAGAATGCCAGAATGAA---
>speTri2
---ATGCCTCGGTATGCGCAGCTGGTCATGGGCCCCGCAGGCAGCGGGAAGGTGAGG------------------------------AGAAAGAAGTCGTCG---------------------TTC------------------AGCACCTACTGTGCCACCATGGTCCAACACTGTGAAGCCCTCAACCGGTCTGTCCAGGTGGTCAACCTAGATCCAGCAGCAGAACACTTCAACTACCCTGTGATGGCTGACATCCGGGAACTGATCGAGGTGGATGATGTGATGGAGGATGATTCTTTAAGGTTTGGTCCCAATGGAGGATTGGTATTTTGCATGGAGTACTTTGCCAATAATTTTGACTGGCTAGAGAACTGTCTGGGCCATGTAGAGGACGACTACATTCTTTTTGATTGCCCAGGTCAGATTGAGCTGTACACTCACCTGCCTGTGATGAAACAGCTGGTCCAGCAACTGGAGCAGTGGGAATTCCGAGTGTGTGGAGTTTTTCTTGTTGATTCTCAGTTCATGGTGGAGTCATTCAAGTTTATTTCTGGCATCTTGGCAGCCCTGAGTGCTATGATATCTCTAGAAATTCCACAAGTTAACATCATGACGAAAATGGATCTGCTGAGTAAGAAAGCTAAAAAGGAAATTGAGAAGTTTCTAGACCCAGACATGTACTCCTTCTTAAAAGATTCGACAAGTGATTTTAGAAGCAAAAAATTCAAAAAGTTGACGAAAGCAATTTGTGGACTGATTGATGACTACAGCATGGTTCGATTTCTACCTTATGATCAGTCAGATGAAGAAAGCATGAACATTGTATTACAGCATATTGATTTTGCCATTCAGTATGGAGAAGACTTAGAATTTAAAGAACCCAAGGAACATGAAGATGAG---TCTTCCTCT---TTGTTTGATGAATATTTT---CAAGAACGCCAGAATGAA---
>musFur1
---ATGCCTCGGTATGCGCAGCTGGTCATGGGCCCGGCCGGCAGCGGGAAGGTGAGGATTTGG------------------------TCGGAGAAGAGAAAA------------------------------------------AGCACCTACTGTGCCACCATGGTCCAGCACTGTGAAGCCCTCAATCGGTCCGTGCAAGTTGTGAACCTAGATCCTGCAGCAGAACACTTCAACTACTCCGTGATGGCTGACATCCGGGAACTGATTGAGGTAGATGACGTCATGGAGGACGACTCTCTGCGATTTGGTCCCAACGGAGGATTGGTATTTTGCATGGAGTACTTTGCTAATAATTTTGACTGGCTAGAGAGCTGTCTTGGCCACGTGGAGGATGACTATATCCTTTTTGACTGTCCAGGTCAGATTGAGCTGTATACACACCTGCCCGTGATGAAACAGCTGGTCCAGCAGCTGGAACAATGGGAGTTCCGAGTCTGCGGAGTTTTTCTCGTCGATTCTCAGTTCATGGTGGAGTCATTCAAGTTTATTTCTGGCATTTTGGCAGCGCTGAGTGCTATGATCTCTCTAGAAATTCCACAAGTTAACATCATGACAAAAATGGATCTGCTGAGCAAGAAAGCTAAAAAGGAAATTGAAAAGTTTCTAGACCCAGACATGTATTCTTTATTAGATGATTCCGCAAGTGGCTTACGAAGCAAAAAATTCAAAAAGTTGACTAAAGCTATATGTGGACTGATTGATGACTACAGCATGGTTCGATTTTTGCCTTACGATCAGTCGGACGAAGAAAGCATGAACATTGTGTTACAGCATATTGATTTTGCCATTCAGTATGGAGAAGACTTAGAATTCAAAGAACCAAAGGAACATGAAGACGAC---TCTTCTGCT---ATGTTTGATGAATATTTT---CAAGGACACCAGAATGAG---
>micOch1
---ATGCCTCGGTACGCGCAGCTAGTTATGGGGCCTGCGGGCAGCGGGAAGGTGAGGCTC------------------------------GAGGAGCTGCGG---------------------TTC------------------AGCACCTACTGTTCCACCATGGTTCAGCACTGTGAAGCCCTCAACCGCTCTGTCCAGGTGGTCAACCTGGACCCTGCAGCAGAGCACTTCAGCTACCCTGTGATGGCTGACATCCGGGAACTGATCGAGGTGGACGATGTGATGGAGGATGATTCTCTGCGGTTTGGTCCCAATGGAGGATTGGTATTCTGCATGGAGTACTTTGCCAACAACTTTGACTGGCTGGAAAACTGCCTGGGACACGTTGAAGATGATTACATCCTTTTTGACTGTCCAGGTCAGATCGAGCTGTACACACATCTGCCTGTGATGAAGCAGCTGGTCCAGCAGCTTGAACAGTGGGAATTTCGAGTGTGCGGAGTATTCCTTGTTGATTCTCAGTTCATGGTGGAATCTTTCAAGTTTATTTCTGGCATCCTGGCGGCTCTCAGTGCCATGATTTCTCTAGAAATCCCACAAGTTAACATCATGACGAAGATGGACCTGCTGAGTAAGAAAGCCAAAAAGGAAATTGAGAAGTTTCTTGATCCAGACATGTACTCTCTGCTAGAAGATTCAACAGGTGATTTAAGAAGCCAAAAATTCAAGAAATTGACAGAAGCTGTGTGTGGCTTGATCGACGACTACAGCATGGTTCGGTTTCTGCCATACGATCAGTCAGACGAGGAGAGCATGAACATTGTGCTCCAGCACATCGACTTTGCCATTCAGTATGGCGAGGACTTGGAGTTTAAGGAGCCAAAGGAACAGGAAGAAGAG---TCTTCCTCC---ATGTTTGATGAGTATTTT---CAGGAACGGCAGAACGAG---
>rn6
---ATGCCTCGGTATGCGCAGCTTGTCATGGGCCCCGCGGGCAGCGGGAAGGTGAGGCTG------------------------------GAGGACCTGCGG---------------------CTC------------------AGCACCTACTGTTCCACCATGGTTCAGCACTGCGAAGCCCTCAACCGATCTGTCCAGGTAGTCAACCTGGACCCAGCGGCAGAACACTTCAACTATCCTGTGATGGCTGACATCCGGGAACTGATTGAGGTGGACGACGTGATGGAGGACGATTCTCTGCGGTTTGGTCCCAACGGAGGGTTGGTGTTCTGCATGGAGTACTTTGCCAATAACTTTGACTGGCTGGAGAACTGTCTGGGCCACGTCGAGGACGACTACATCCTATTTGACTGTCCAGGTCAGATTGAGCTCTACACCCACCTGCCCGTCATGAAGCAGCTGGTCCAGCAGCTTGAACAGTGGGAGTTCCGAGTGTGCGGGGTGTTCCTGGTTGATTCTCAGTTCATGGTGGAGTCATTCAAGTTTATCTCTGGCATCCTGGCAGCCTTGAGTGCCATGATCTCCCTGGAAATCCCACAGGTTAACATCATGACGAAGATGGACCTGCTGAGCAAGAAAGCCAAGAAGGAAATTGAGAAGTTTCTAGATCCAGACATGTACTCTCTGCTAGAAGATTCAACAGGTGACTTAAGAAGTCAGAAATTCAAGAAGTTGACGAAGGCCGTGTGTGGTCTGGTTGATGACTACAGCATGGTTCGGTTTCTGCCGTACGATCAGTCAGATGAGGAGAGCATGAACATCGTGCTCCAGCACATTGACTTCGCCATTCAGTACGGGGAGGACTTGGAGTTTAAGGAGCCCAAGGAGCATGAAGAAGAG---TCTTCCTCC---ATGTTTGATGAGTATTTT---CAAGAACGGCAGAATGAG---
>criGri1
---ATGCCTCGGTATGCGCAGCTAGTTATGGGCCCCGCGGGCAGCGGGAAG---------------------------------------------------------------------------------------------AGCACCTACTGTTCCACCATGGTTCAGCACTGCGAAGCCCTCAACCGCTCTGTCCAGGTGGTCAACCTGGATCCAGCAGCAGAGCACTTCAACTACCCTGTGATGGCTGACATCCGGGAACTGATCGAGGTGGACGATGTGATGGAGGACAGTTCTCTGCGGTTTGGTCCCAATGGAGGATTGGTATTCTGCATGGAGTACTTTGCCAACAACTTTGACTGGCTAGAGAACTGCCTGGGACACGTTGAGGACGATTACATCCTTTTTGACTGTCCAGGTCAGATTGAACTGTATACACACCTGCCTGTGATGAAGCAATTGGTCCAGCAGCTTGAACAGTGGGAGTTCCGAGTGTGTGGAGTGTTCCTTGTTGATTCTCAATTCATGGTGGAGTCTTTCAAGTTTATTTCTGGCATCCTGGCGGCTCTAAGCGCCATGATTTCTCTAGAAATCCCACAAGTTAACATCATGACAAAGATGGACCTGCTGAGTAAGAAAGCCAAGAAGGAAATTGAGAAGTTTCTAGATCCAGACTTATACTCTCTGCTAGAAGATTCAACAGGTGACTTAAGAAGCCAAAAATTCAAGAAGTTGACGAAAGCTGTGTGTGGCCTGATTGATGACTACAGCATGGTTCGGTTTCTGCCATATGATCAGTCGGATGAGGAGAGCATGAGCATCGTGCTGCAGCACATCGACTTTGCCATTCAGTATGGGGAGGACTTGGAGTTTAAGGAGCCAAAGGAACAGGAAGAAGAG---TCTTCCTCC---ATGTTTGACGAATATTTT---CAAGAACGGCAGAATGAG---
>mm10
---ATGCCTCGATATGCGCAGCTCGTCATGGGCCCCGCGGGCAGCGGGAAGGTGAGCCTG------------------------------GAGGAGCTGCGG---------------------TGC------------------AGCACCTACTGTTCCACCATGGTTCAGCACTGTGAAGCCCTCAACCGATCTGTCCAGGTGGTCAACCTGGACCCGGCGGCAGAACACTTCAACTACCCTGTCATGGCCGACATCCGGGAGCTGATCGAGGTGGACGATGTGATGGAGGACGAGTCTCTGCGGTTCGGCCCCAACGGAGGCCTGGTCTTCTGCATGGAGTACTTTGCCAATAACTTTGACTGGCTGGAGAACTGCCTGGGCCACGTCGAGGACGATTACATCCTTTTTGACTGTCCAGGTCAGATTGAGCTCTACACCCACCTGCCTGTCATGAAGCAGCTGGTCCAGCAGCTTGAGCAGTGGGAGTTCCGAGTGTGCGGAGTGTTCCTTGTTGATTCTCAGTTCATGGTGGAGTCATTCAAGTTTATCTCCGGCATCCTGGCAGCCTTGAGTGCCATGGTTTCTCTAGAGATCCCACAGGTTAACATCATGACGAAGATGGACCTGCTGAGTAAGAAAGCCAAGAAGGAGATTGAGAAGTTTCTAGATCCAGACATGTACTCTCTGATAGACGATTCAACCGGTGACTTAAGAAGCCAAAAGTTTAAGAAGTTGACGAAGGCCGTGTGTGGCCTGGTGGATGACTACAGCATGGTCCGCTTCCTGCCATACGACCAGTCAGACGAGGAGAGCATGAACATCGTGCTCCAGCACATCGACTTCGCCATTCAGTACGGGGAGGACTTGGAGTTCAAGGAGCCGAGGGAGCATGAAGAAGAG---TCTTCCTCC---ATGTTTGATGAGTATTTC---CAAGAACGGCAGAATGAG---
>triMan1
---ATGCCGCGGTATGCGCAGTTGGTCATGGGCCCCGCAGGCAGCGGGAAGGTGAGGATTTG-------------------------AAGGAGAGAAAAATC---------------------GGA------------------AGCACCTACTGTGCCACCATGGTCCAGCACTGTGAAGCCCTCAATCGGTCTGTCCAAGTTGTGAACCTAGATCCTGCTGCAGAGCACTTTAGCTACTCCGTGATGGCTGACATCCGGGAACTGATCGAGGTGGATGATGTGATGGAGGATGACTCCCTACGGTTTGGTCCCAATGGAGGATTGGTATTTTGCATGGAGTACTTTGCTAATAATTTTGACTGGCTCGAGAACTGTCTGGGTCATGTCGAGGACGACTACATCCTTTTTGATTGCCCAGGTCAGATTGAGTTGTACACTCACCTGCCTGTGATGAAACAGCTGATTCAGCAGCTAGAACAGTGGGAGTTCCGAGTCTGCGGGGTTTTTCTTGTTGATTCTCAGTTCATGGTGGAGTCATTCAAGTTTCTCTCTGGTGTCATGGCAGCCCTGAGTGCAATGATCTCTCTAGAAATTCCGCAAGTTAACATCATGACGAAAATGGATCTGCTAAGTAAGAAAGCTAAAAAGGAAATTGAGAAGTTTCTAGATCCAGATGTGTATTCTTTGTTGGATGATTGTACAAGTGACTTAAGAAGCAAAAAATTCAAAGAATTGACTAAAGCTATATGTGGACTGATTGACGACTACAGCATGGTGCGATTTTTACCTTATGACCAGTCAGATGAAGAAAGCATGAACATTGTATTACAGCATATTGATTTTGCCATTCAGTATGGAGAAGACTTGGAATTTAAAGAACCAAAGGAACATGAAGACGAG---TCATCTTCT---GTGTTTGATGAATATTTT---CAAGAACGCCAGAATGAAT--
>HLpipKuh2
---ATGCCTTGGTATGCGCAGCTCGTCATGGGCCCCGCAGGCAGCGGGAAGGTGAGGATCTGG------------------------CGAAAGAAGGAGGGG---------------------AAA------------------AGCACTTACTGTGCCACCATGGTCCAGCACTGCGAAGCCCTCAATCGGTCTGTCCAGGTCGTGAACCTTGATCCTGCAGAAGAACACTTTAACTATTCCGTAATGGCTGACATCCGGGAGCTGATCGAGGTGGATGACGTGATGGAGGACGATGCTCTGCGGTTCGGCCCCAATGGGGGGCTGGTGTTTTGCATGGAGTACTTCGCCAATAACTTCGACTGGCTGGAGAGCTGCCTTGGCCACGTAGAGGATGACTACATCCTTTTTGACTGTCCAGGTCAGATCGAGCTGTACACGCACCTGCCTGTGATGAAACAGCTGGTCCAGCAGCTAGAACAGTGGGAGTTTCGAGTCTGTGGAGTTTTTCTGGTCGATTCACAGTTTATGGTGGAGTCTTTTAAGTTTATTTCTGGCATCTTGGCGGCCCTGAGCGCTATGATCTCTCTAGAAATTCCACAAGTTAACATCATGACGAAGATGGACCTGCTGAGTAAGAAAGCTAAGAAGGAAATTGAGAAGTTTCTAGATCCAGACATGTATTCTTTATTAGATGATTCCACAAGTGACTTTAGAAGCAAAAAATTCAAAAAATTGACTAAAGCTATATGTGGACTGATTGACGACTACAGCATGGTTCGATTTTTGCCTTATGATCAATCAGATGAAGAAAGCATGAACATTGTATTACAGCATATTGATTTTGCCATTCAGTATGGAGAAGACTTGGAATTTAAAGAACCAAAGGAACATGAAGATGAG---TCTTCTTCT---ATGTTTGATGAATATTTT---CAAGAACGTCAGAATGAA---
>eriEur2
---ATGCCGCGGTACGCGCAGCTCGTCATGGGCCCCGCAGGCAGCGGCAAG---------------------------------------------------------------------------------------------AGCACCTACTGTGCCACCATGGTCCAGCACTGCGAAGCCCTCAACCGGTCTGTCCAGGTTGTGAACCTAGATCCTGCAGCAGAACATTTCAACTACTCTGTGATGGCTGACATCCGGGAACTGATCGAGGTGGATGATGTGATGGAGGATGATTCTCTTCGGTTCGGTCCCAATGGAGGATTGGTTTTTTGCATGGAGTACTTTGCCAATAACTTTGACTGGCTAGAGAACTGTCTTGGCCATGTAGAGGATGATTACATCCTTTTTGACTGTCCAGGTCAGATTGAGTTGTATACTCACCTGCCTGTGATGAAACAGCTGGTTCAGCAGCTAGAACAATGGGAGTTTCGAGTCTGTGGAGTTTTTCTTGTTGATTCTCAGTTCATGGTGGAGTCATTCAAGTTTATTTCTGGCATCTTGGCAGCTCTGAGTGCTATGGTTTCTCTAGAAATTCCACAAGTTAACATCATGACAAAAATGGATCTGCTGAGTAAGAAAGCTAAAAAGGAAATTGAGAAGTTTCTAGATCCAGATATGTATTCTTTAATTGATGATTCTACACGTGACTTAAGAAGCAAAAAATTCAAAAAACTGACCAGTGCCATATGTGGACTGATTGATGACTACAGCATGGTTCGATTTTTGCCTTATGATCAGTCAGATGAAGAAAGCATGAGCATTGTATTACAACATATTGATTTTGCCATCCAGTATGGAGAAGACTTGGAATTTAAAGAACCAAGGGAACATGAAGAGGAGGAGTCTTCTAAT---ATGTTTGATGAATATTTT---CAAGAACGCCAGAATGAA---
>sorAra2
---ATGCCTCGCTACGCGCAGCTGGTTATGGGCCCCGCCGGCAGCGGGAAG---------------------------------------------------------------------------------------------AGCACCTACTGTGCCACCATGGTCCAGCACTGTGAAGCCCTCGGCCGATCTGTCCAGGTGGTGAACTTAGATCCCGCCGCGGAGCATTTCAACTACGCCGTGATGGCCGACATCCGGGAGCTGATTGAGGTGGACGATGTGATGGAGGACGGCTCCCTGCGCTTTGGTCCCAATGGAGGACTGGTGTTTTGCATGGAGTACTTCGCCAATAACTTTGACTGGCTGGAGAGCTGCCTTGGCCATGTCGAGGATGACTACATCCTTTTTGACTGTCCAGGTCAGATTGAGTTGTACACACACCTGCCCGTGATGAAACAGCTGGTTCAGCAGCTGGAACAATGGGAGTTCCGAGTCTGTGGAGTGTTTCTTGTTGATTCTCAGTTCATGGTGGAGTCGTTCAAGTTTATTTCTGGCATCTTGGCGGCCTTGAGTGCTATGGTATCTCTAGAAATTCCGCAAATTAACATCATGACGAAAATGGACCTGCTGAGTAAAAGAGCTAAAAAGGAAATTGAGAAGTTTCTAGATCCAGACATGTATTCTTTATTAGATGATTCTACAGGTAACTTCAGAAGCAAAAAATTCAAAAAATTGACCAACGCCATATGTGGCCTGATTGATGACTACAGCATGGTTCGATTTTTGCCTTACGATCAGTCAGATGAAGAAAGCATGAACATTGTATTACAGCATATTGATTTTGCCATTCAGTACGGAGAAGACTTGGAATTCAAAGAACCCAAGGAGCATGAAGAAGAA---TCGTCTTCT---ATGTTTGATGAATATTTT---CAAGAATGCCAGAACAAA---
>calJac3
---ATGCCTCGGTATGCGCAGCTGGTCATGGGCCCCGCTGGCAGCGGGAAGGTGAGGATCTA-GGG------------------GGACAGGGAGAGGAGAGA---------------------AAA------------------AGTACCTACTGTGCCACCATGGTCCAGCACTGTGAAGCCCTCAACCGCTCTGTTCAAGTTGTAAACCTGGATCCAGCAGCAGAACACTTCAACTACTCCGTGATGGCTGACATTCGGGAACTGATTGAGGTGGATGATGTAATGGAGGATGATTCTCTGAGATTTGGTCCCAATGGAGGATTGGTATTTTGCATGGAGTACTTTGCCAATAATTTTGACTGGCTAGAGAACTGTCTTGGCCATGTAGAAGATGACTATATCCTTTTTGATTGCCCAGGTCAGATTGAGTTGTACACTCACCTGCCTGTGATGAAACAGCTGGTCCAGCAGCTCGAGCAGTGGGAATTCCGAGTCTGTGGAGTTTTTCTTGTTGATTCTCAGTTCATGGTGGAGTCATTCAAGTTTATTTCTGGCATCTTGGCAGCCCTGAGTGCCATGGTCTCTCTAGAAATTCCACAGGTCAACATCATGACAAAAATGGATCTGCTGAGTAAAAAAGCTAAAAAGGAAATTGAGAAGTTTTTAGATCCAGACATGTATTCTTTATTAGAAGATTCTACAAGTGACTTAAGAAGCAAAAAATTCAAGAAACTGACTAAAGCTATATGTGGACTGATTGATGACTACAGCATGGTTCGATTTTTACCTTACGATCAGTCAGATGAAGAAAGTATGAACATTGTGTTACAGCATATTGATTTTGCCATTCAGTACGGAGAAGACCTGGAATTTAAAGAACCAAAGGAACGTGAAGATGAG---TCTTCT------ATGTTTGACGAATATTTT---CAAGAATGCCAGGGTGAAT--
>saiBol1
---ATGACCCGGTATGCGCAACTGGTCATGGGCCCCGCTGGCAGCGGGAAGGTGAGGCTCTA-GGG------------------GGACAGGGAGAGGAGACA---------------------AAA------------------AGTACCTACTGTGCCACCATGGTCCAGCACTGTGAAGCCCTCAACCGCTCTGTTCAAGTTGTAAACCTGGATCCAGCAGCAGAACACTTCAACTACTCCGTAATGGCTGACATTCGGGAACTGATTGAGGTGGATGACGTAATGGAGGATGATTCTCTGAGATTCGGTCCCAATGGAGGATTGGTATTTTGCATGGAGTACTTTGCCAATAATTTCGACTGGCTAGAGAACTGTCTTGGCCACGTAGAAGACGACTATATCCTTTTTGATTGCCCAGGTCAGATTGAGTTGTACACTCACCTGCCTGTGATGAAACAGCTGGTCCAGCAGCTCGAGCAGTGGGAATTCCGAGTCTGTGGAGTTTTTCTTGTTGATTCTCAGTTCATGGTGGAGTCATTCAAGTTTATTTCTGGCATCTTGGCAGCCCTGAGTGCCATGATCTCTCTAGAAATTCCACAGGTCAACATCATGACAAAAATGGATCTGCTGAGTAAAAAAGCTAAAAAGGAAATTGAGAAGTTTTTAGATCCAGACATGTATTCTTTATTAGAAGATTCTACAAGTGACTTAAGAAGCAAAAAATTCAAGAAACTGACTAAAGCTATATGTGGACTGATTGACGACTACAGCATGGTTCGATTTTTACCTTACGATCAGTCAGATGAAGAAAGTATGAACATTGTATTACAGCATATTGATTTTGCCATTCAATACGGAGAAGACCTGGAATTTAAAGAACCAAAGGAACGTGAAGATGAG---TCTTCT------ATGTTTGATGAATATTTT---CAAGAATGCCAGGGTGAAT--
>echTel2
---ATGCCTCGGTATGCGCAGCTGGTCATGGGCCCCGCGGGCAGCGGGAAG---------------------------------------------------------------------------------------------AGTACCTACTGTGCCACAATGGTCCAACACTGCGAAGCTCTCAGTCGGTCTGTCCAGGTTGTGAACCTGGATCCTGCAGCAGAGCACTTCAACTACCCTGTGATGGCCGACATCCGGGAACTGATTGAGGTAGACGATGTGATGGAAGATAGCTCCCTGCGGTTTGGTCCCAATGGAGGGCTGATATTTTGCATGGAGTACTTCGCTAGCAATTTTGACTGGCTCGAGAACTGCCTAGGCCACGTCGAGGATGACTATATCCTGTTTGACTGTCCAGGTCAGATTGAGCTGTACACTCACCTGCCTGTGATGAAGCAGCTGATTCAGCAGCTGGAGCAGTGGGAGTTCCGAGTCTGTGGGGTTTTCCTTGTGGATTCTCAGTTCATGGTTGAGTCATTCAAGTTCCTTTCTGGCATCATGGCAGCTCTGAGTGCAATGATCTCTCTAGAAATTCCACAAGTGAACATCATGACGAAAATGGATCTGCTGAGTAAGAAAGCTAAAAAAGAAATCGAGAAGTTTCTAGATCCAGATGTGTATTCTTTGTTAGATGATTCTACAAGTGTCTTAAGAAGCAAAAAATTCAAGAAATTGACTAAAGCTATATGTGGATTGATCGATGACTACAGCATGGTGAGGTTTTTACCTTACGACCAGTCAGATGAAGAAAGCATGAACATTGTGTTACAGCACATTGATTTTGCCATTCAGTATGGAGAAGACTTGGAATTTAAAGAACCAAAGGAGCATGAAGATGCA---TCCTCATCT---ATGTTTGATGAATACTTTGGAGAACAACACCAGAATGAT---
>otoGar3
---ATGCCTCGGTACGCGCAGCTCGTCATGGGCCCTGCAGGCAGCGGGAAGGTGAGGATTTGGGGACAGTCGGAGCTCATGGGAAGCAAGGAGAAGAGGGAT---------------------TCG------------------AGCACCTATTGTGCCACCATGGTCCAGCACTGTGAAGCCCTCAACAGGTCAGTCCAAGTTGTAAACCTAGATCCAGCAGCAGAACACTTCAACTACCCTGTGATGGCTGACATCCGGGAACTGATCGAGATAGATGATGTGATGGAAGATGAGTCTCTGAGGTTCGGTCCCAATGGAGGATTGGTATTTTGCATGGAATACTTTGCCAATAATTTTGACTGGCTAGAGAACTGTCTTGGTCATGTGGAGGATGACTATATCCTTTTTGATTGTCCAGGTCAGATTGAGTTGTACACTCACCTACCTGTGATGAAACATCTGGTCCAACAATTAGAACAGTGGGAGTTCCGAGTCTGTGGAGTTTTTCTTGTTGATTCTCAGTTCATGGTGGAGTCATTCAAGTTTATTTCTGGCATTTTGGCAGCCTTGAGTGCCATGATCTCTCTAGAAATTCCACAAGTTAACATCATGACAAAAATGGATCTGCTGAGTAAGAAAGCAAAAAAGGAAATTGAAAAATTTCTAGATCCAGACATGTATTCTTTGTTAGAAGATTCTACAAGTGCCTTAAGAAGCAAAAAATTCAAAAAACTCACTAAAGCTGTATGTGGACTG---------------------------------------------------------------------------------------------------------------------------------------------------------------------------------------------------------
>ochPri3
------------------------------------------------------------------------------------------------------------------------------------------------AGCACTTACTGTGCCACCATGGTCCAGCACTGCGAAGCCCTGCACCGGTCCGTGCAGGTCGTCAACCTAGACCCAGCGGCAGAACACTTCAGCTACCCCGTGATGGCCGACATTCGGGAACTGATTGAGGTGGACGACGTGATGGAGGACGACTGTCTGCGGTTCGGGCCCAATGGCGGCCTGGTGTTTTGCATGGAGTACTTTGCCAATAATTTTGACTGGCTCGAGAACTGCCTTGGNNNNNNNNNNNNNNNNNNNNNNNNNNNNNNNNNNNNNNNNNNNNNNNNNNNNNNNNNNNNNNNNNNNNTGATGAAGCAGCTGGTCCAGCAGCTCGAGCAGTGGGAGTTCCGCGTCTGTGGAGTTTTCCTTGTTGATTCGCAGTTCATGGTGGAGTCGTTCAAGTTTATTTCCGGCATCTTGGCAGCCCTGAGTGCCATGATCTCTCTAGAAATTCCACAGATTAACATCATGACAAAAATGGATCTGCTGAGTAAGNNNNNNNNNNNNNNNNNNNNNNNGTTTCTAGATCCAGACATGTATTCTTTGTTAGAAGATTCTACAAGTGGCTTAAGAAGCAAAAAATTCAAAAAACTGACTAATGCTATATGTGGACTGATAGACGACTACAGCATGGTGCGGTTCTTACCGTACGATCAGTCAGACGAAGAGAGCATGAACATCGTGTTGCAGCATATCGATTTTGCCATTCAGTACGGTGAGGACCTGGAGTTTAAAGAACCCAAGGAACATGAGGAGGAG---TCAGCCTCT---TTGTTTGATGAATATTTT---CAAGAACGGCAG---------
