# Supplementary material for: Six reference-quality genomes reveal evolution of bat adaptations
Source: Nature. 2020 Jul 22;583(7817):578–84. doi: 10.1038/s41586-020-2486-3 (PMC8075899; doi:10.1038/s41586-020-2486-3)
Supplement: Supplementary file 6 — Alignments of 12,931 protein-coding genes across 48 mammals. [file 41586_2020_2486_MOESM6_ESM.gz › suppDataFile/ENST00000345378.aln.fasta]

>manPen1
---------------------------------------------------GTGGAGCAGATCCTGGCTGAGTTCCAGCTGCAGGAGGAAGACCTGAAGAAGGTGATGAGGCGGATGCAGAAGGAAATGGACCGAGGCCTGAGGCTGGAGACCCACGAGGAGGCCAGTGTGAAGATGCTGCCCACCTATGTGCGCTCCACCCCTGAAGGCTCAGAAGTTGGGGACTTCCTCTCCTTGGACCTGGGTGGCACCAACTTCCGGGTGATGCTGGTGAAGGTGGGGGAGGGGGAGGCAGGGCAGTGGAACGTGAAGACCAAGCACCAGATGTATTCCATCCCTGAGGATGCCATGACCGGCACCGCCGAGATGCTCTTCGATTACATCTCCGAGTGCATCTCCGACTTCCTGGACAAGCATCAGATGAAACATAAGAAGCTGCCCTTGGGCTTTACCTTTTCCTTTCCTGTGAGGCATGAAGACATCGACAAGGGTATTCTTCTCAACTGGACCAAGGGCTTCAAGGCCTCAGGAGCAGAGGGGAACAACATCGTGGGACTCTTGAGGGATGCCATCAAACGGAGAGGGGACTTTGAAATGGATGTGGTGGCAATGGTGAATGACACTGTGGCCACAATGATCTCCTGCTACTATGAAGACCGCCGGTGTGAGGTTGGCATGATTGTGGGCACAGGCTGCAATGCCTGCTACATGGAGGAGATGCAGAATGTGGAGCTGGTGGAAGGGGATGAGGGCCGTATGTGCGTCAACACCGAGTGGGGCGCCTTTGGGGACTCGGGCGAGCTAGACGAGTTTCTGCTGGAGTACGACCGCGTGGTGGATGAGAACTCGCTGAACCCAGGCCAGCAGCTGTACGAGAAGCTCATCGGCGGCAAATACATGGGCGAGCTGGTGAGGCTCGTGCTGCTCAAGCTCGTGGACGAAAACCTGCTCTTCCACGGGGCGGCCTCGGAGCAGCTGCGCACGCGCGGTGCCTTCGAAACACGCTTCGTGTCGCAGGTGGAG------------------------------------------------------------------------------------------------------------------------------------------------------------------------------------------------------------------------------------------AGCTTCAAGGAGCGGTTCCACTCCAGCGTGCGCAGGCTGACGCCCAGCTGCGAGATCACCTTCATCGAGTCCGAGGAGGGCAGTGGCCGGGGCGCGGCCCTGGTTTCTGCGGTGGCCTGTAAGAAGGCCTGCATGCTGGGCCAG---
>speTri2
------ATGGAGTACATG---AGGAGCCTGACTCAGACAGCCTTGACCCTGGTGGAGCAGATCCTGGCAGAGTTCCAACTGCAGGAGGAAGACCTGAAGAAGGTGATGAGACGGATGCAGAAGGAGATGGACCGTGGCCTGAGGCTGGAGACCCACGAAGAGGCCAGCGTGAAGATGCTGCCCACCTACGTGCGTTCCACCCCAGAAGGCTCAGAAGTTGGAGACTTCCTTTCCCTGGACCTGGGCGGCACCAACTTCAGGGTGATGCTGGTGAAGGTGGGGGAGGGTGAGGCAGGGCAGTGGAGTGTGAAGACCAAACATCAGATGTACTCCATCCCCGAGGACGCCATGACGGGCACTGCAGAGATGCTCTTTGACTATATCTCTGAGTGCATCTCCGACTTCCTGGACAAGCATCAAATGAAGCACAAGAAACTACCCTTGGGCTTCACTTTCTCATTCCCTGTGAGGCACGAAGACATTGACAAGGGCATCCTTCTCAACTGGACCAAGGGCTTCAAGGCCTCTGGAGCAGAAGGAAACAACATTGTCGGGCTTCTGCGAGATGCCATCAAGAGGAGAGGGGACTTTGAGATGGATGTGGTGGCAATGGTGAATGACACTGTGGCCACAATGATCTCCTGCTACTATGAAGACCGCCAGTGTGAGGTTGGCATGATTGTAGGTACAGGCTGCAATGCCTGCTACATGGAGGAGATGCAGAATGTGGAGCTGGTAGAAGGGGATGAGGGCCGCATGTGTGTCAACACTGAGTGGGGTGCCTTCGGGGACTCAGGTGAACTGGATGAGTTCCTGCTGGAATATGACCGCATGGTGGATGAGAGCTCTGCGAATCCCGGTCAGCAGCTGTATGAGAAGCTCATTGGCGGGAAGTATATGGGAGAGTTGGTGCGCCTCGTGCTTCTCAAACTGGTGGATGAGAACCTGCTGTTCCACGGGGAAGCCTCAGAGCAGCTACGGACTCGCGGCGCTTTCGAGACCCGATTTGTATCGCAGGTGGAGAGCGACTCAGGTGACCGCAAGCAGATCCATAACATTCTGAGCACACTGGGGCTGAGGCCCTCCGCCACTGACTGCGACATTGTGCGCCGCGCCTGCGAGAGCGTGTCCACGCGAGCAGCGCACATGTGCTCAGCAGGGCTGGCGGGTGTCATCAACCGCATGCGCGAGAGCCGCAGCGAGGACGTGATGCGAATCACCGTGGGTGTGGATGGCTCTGTGTACAAGTTGCACCCCAGCTTCAAAGAGCGATTCCACGCCAGTGTACGCAGGCTGACGCCCAGCTGTGAGATCACTTTCATCCAGAGTGAAGAGGGTAGCGGCAGGGGTGCGGCCTTGGTTTCAGCAGTGGCCTGTAAGAAGGCCTGCATGCTGGGCCAA---
>criGri1
ATGGCTACGGCTACTACA---AGGAGTCAG------------TTGACCCTGGTAGAGCAGATCCTGGCAGAGTTCCAGCTGCGGGAAGAAGACCTGAAGAAGGTGATGAGGCGGATGCAGAAGGAGATGGACCGTGGCCTGAGGCTGGAGACCCACGAGGAGGCCAGTGTCAAGATGTTACCCACCTACGTGCGTTCCACCCCAGAAGGCTCAGAAGTTGGAGACTTTCTCTCCTTGGACCTGGGAGGAACCAACTTCAGGGTGATGCTAGTGAAGGTGGGCGAGGGGGATGCAGGACAGTGGAGTGTGAAGACCAAGCAACAGATGTACTCCATCCCCCAGGATGCCATGACGGGCACTGCAGAGATGCTCTTTGACTACATCTCCGAGTGCATCTCTGACTTCCTGGATAAGCATCAGATGAAGCACAAGAAACTACCCCTGGGCTTCACCTTCTCCTTCCCTGTAAGGCATGAAGACATAGACAAGGGCATCCTCCTCAACTGGACCAAGGGCTTCAAGGCCTCTGGGGCAGAAGGGAACAACATCGTGGGACTTCTCCGAGATGCAATCAAGAGGAGAGGGGACTTTGAGATGGATGTGGTGGCAATGGTGAATGACACAGTAGCCACGATGATCTCTTGCTACTATGAAGACCGCCAATGCGAGGTCGGCATGATTGTGGGCACTGGCTGCAATGCCTGCTACATGGAGGAGATGCAGAATGTGGAGCTGGTAGAAGGGGATGAGGGACGCATGTGTGTCAACACTGAGTGGGGCGCCTTCGGGGACTCAGGCGAGCTGGATGAGTTCCTGCTGGAGTATGACCGGATGGTGGATGAAAGCTCAGCGAACCCCGGTCAGCAACTGTACGAAAAGCTCATTGGTGGAAAGTACATGGGCGAGCTGGTACGACTTGTGCTGCTCAAGCTGGTTGATGAGAATCTTCTGTTCCACGGAGAAGCCTCGGAGCAGCTGCGCACGCGTGGCGCCTTCGAGACCCGTTTTGTGTCGCAGGTGGAGAGCGACTCGGGCGACCGCAAGCAAATCCACAACATCCTGAGCACTCTGGGGCTTCGGCCCTCGGTCACCGACTGCGACATCGTACGCCGCGCCTGCGAAAGCGTGTCCACGCGTGCCGCCCACATGTGCTCAGCGGGACTAGCCGGGGTCATAAATCGCATGCGCGAAAGCCGCAGTGAGGACGTGATGCGCATCACGGTGGGCGTGGATGGCTCCGTGTACAAGTTGCACCCTAGCTTCAAGGAGCGGTTCCATGCCAGTGTGCGCAGGCTGACACCCAACTGCGAAATCACCTTCATCGAATCAGAGGAGGGCAGCGGCAGGGGAGCAGCGCTGGTCTCTGCTGTGGCCTGCAAGAAGGCCTGCATGCTGGGCCAG---
>musFur1
ATAGCGACGGATGCCCAG------------------ACAGCCTCGAGTCTGGCCGAGCAGATCCTGGCAGACTTCCAGCTGCAGGAGGCGGACCTGAAGAAGGTGATGCGGCGGATGCAGACGGAGATGGCGCGGGGCCTGCGGCTGCAGACCCACGAGGAGGCCAGCGTGAAGATGCTGCCCACCTATGTGCGCTCCACCCCGGAGGGCTCAGAAGTCGGGGACTTCCTCTCCCTGGACCTGGGCGGCACCAACTTCAGGGTGATGCTGGTGAAGGTGGGGGAGGGCGCGGAGGGGCAATGGAGCGTGACGACCAAGCACCAGATGTACTCCATCCCCGAGGACGCTATGACCGGCACCGCGGAGATGCTGTTCGACTACATCTCCGAGTGTATCTCCGACTTCCTGGACAAGCATCAGATGAAGCACAAGAAACTGCCCTTGGGCTTCACATTCTCCTTCCCTGTGAGGCATGAAGACATCGACAAGGGCATCCTCCTCAATTGGACCAAGGGCTTCAAGGCCTCTGGAGCAGAAGGGAACAACATCGTGGGGCTCCTCCGTGACGCCATCAAACGGAGAGGGGACTTCGAAATGGACGTGGTAGCGATGGTCAACGATACAGTGGCCACCATGATCTCCTGCTACTACGAAGACCGCCGGTGTGAGGTCGGCATGATTGTGGGCACAGGCTGTAACGCCTGCTACATGGAGGAGATGCAGAATGTGGAGCTCGTGGAAGGGGACGAGGGCCGCATGTGCGTCAACACTGAGTGGGGCGCCTTCGGGGACTCTGGGGAGCTGGACGAGTTCCTGCTGGAGTACGACCGTGTGGTGGACGAGAACTCCCTGAACCCCGGCCAGCAGCTGTACGAGAAGCTCATTGGCGGCAAGTACATGGGCGAGCTGGTGCGGCTCGTGCTGCTCAAACTCGTGGACGAAAACCTGCTTTTCCGCGGGGAGGCCTCGGAACAGCTGCGCACGCGCGGTGCCTTCGAGACACGCTTCGTGTCGCAGGTGGAGAGTGACTCTGGCGACCGCAAGCAGATCTACAACATCCTGAGCACGCTGGGGCTGCGGCCCTCGGCCACCGACTGCGACATCGTGCGCCGCGCCTGCGAGAGCGTGTCCACGCGCGCCGCGCACATGTGCGCTGCGGGGCTGGCGGGTGTCATCAACCGCATGCGCGAGAGCCGCAGCGAGGACGTGATGCGCATCACCGTGGGCGTGGACGGCTCGGTGTACAAGCTGCACCCCAGCTTCAAGGAGAGGTTCCATGCCAGCGTACGCAGGCTGACGCCCTTCTGCGAGATCACCTTCATCGAGTCGGAGGAGGGCAGCGGTCGGGGCGCGGCGCTGATCTCCGCCGTGGCCTGCAAAAAGGCCTGCATGCTGGGCCAG---
>hg38
ATGGCGATGGATGTCACA---AGGAGCCAGGCCCAGACAGCCTTGACTCTGGTAGAGCAGATCCTGGCAGAGTTCCAGCTGCAGGAGGAGGACCTGAAGAAGGTGATGAGACGGATGCAGAAGGAGATGGACCGCGGCCTGAGGCTGGAGACCCATGAAGAGGCCAGTGTGAAGATGCTGCCCACCTACGTGCGCTCCACCCCAGAAGGCTCAGAAGTCGGGGACTTCCTCTCCCTGGACCTGGGTGGCACTAACTTCAGGGTGATGCTGGTGAAGGTGGGAGAAGGTGAGGAGGGGCAGTGGAGCGTGAAGACCAAACACCAGATGTACTCCATCCCCGAGGACGCCATGACCGGCACTGCTGAGATGCTCTTCGACTACATCTCTGAGTGCATCTCCGACTTCCTGGACAAGCATCAGATGAAACACAAGAAGCTGCCCCTGGGCTTCACCTTCTCCTTTCCTGTGAGGCACGAAGACATCGATAAGGGCATCCTTCTCAACTGGACCAAGGGCTTCAAGGCCTCAGGAGCAGAAGGGAACAATGTCGTGGGGCTTCTGCGAGACGCTATCAAACGGAGAGGGGACTTTGAAATGGATGTGGTGGCAATGGTGAATGACACGGTGGCCACGATGATCTCCTGCTACTACGAAGACCATCAGTGCGAGGTCGGCATGATCGTGGGCACGGGCTGCAATGCCTGCTACATGGAGGAGATGCAGAATGTGGAGCTGGTGGAGGGGGACGAGGGCCGCATGTGCGTCAATACCGAGTGGGGCGCCTTCGGGGACTCCGGCGAGCTGGACGAGTTCCTGCTGGAGTATGACCGCCTGGTGGACGAGAGCTCTGCAAACCCCGGTCAGCAGCTGTATGAGAAGCTCATAGGTGGCAAGTACATGGGCGAGCTGGTGCGGCTTGTGCTGCTCAGGCTCGTGGACGAAAACCTGCTCTTCCACGGGGAGGCCTCCGAGCAGCTGCGCACACGCGGAGCCTTCGAGACGCGCTTCGTGTCGCAGGTGGAGAGCGACACGGGCGACCGCAAGCAGATCTACAACATCCTGAGCACGCTGGGGCTGCGACCCTCGACCACCGACTGCGACATCGTGCGCCGCGCCTGCGAGAGCGTGTCTACGCGCGCTGCGCACATGTGCTCGGCGGGGCTGGCGGGCGTCATCAACCGCATGCGCGAGAGCCGCAGCGAGGACGTAATGCGCATCACTGTGGGCGTGGATGGCTCCGTGTACAAGCTGCACCCCAGCTTCAAGGAGCGGTTCCATGCCAGCGTGCGCAGGCTGACGCCCAGCTGCGAGATCACCTTCATCGAGTCGGAGGAGGGCAGTGGCCGGGGCGCGGCCCTGGTCTCGGCGGTGGCCTGTAAGAAGGCCTGTATGCTGGGCCAG---
>panTro5
ATGGCGATGGATGTCACA---AGGAGCCAGGCCCAGACAGCCTTGACTCTGGTAGAGCAGATCCTGGCAGAGTTCCAGCTGCAGGAGGAGGACCTGAAGAAGGTGATGAGACGGATGCAGAAGGAGATGGACCGTGGCCTGAGGCTGGAGACCCATGAAGAGGCCAGTGTGAAGATGCTGCCCACCTACGTGCGCTCCACCCCAGAAGGCTCAGAAGTCGGGGACTTCCTCTCCCTGGACCTGGGTGGCACTAACTTCAGGGTGATGCTGGTGAAGGTGGGAGAAGGTGAGGAGGGGCAGTGGAGCGTGAAGACCAAACACCAGATGTACTCCATCCCCGAGGACGCCATGACCGGCACTGCTGAGATGCTCTTCGACTACATCTCTGAGTGCATCTCCGACTTCCTGGACAAGCATCAGATGAAGCACAAGAAGCTGCCCCTGGGCTTCACCTTCTCCTTTCCTGTGAGGCACGAAGACATCGATAAGGGCATCCTTCTCAACTGGACCAAGGGCTTCAAGGCCTCAGGAGCAGAAGGGAACAATGTCGTGGGGCTTCTGCGAGACGCTATCAAACGGAGAGGGGACTTTGAAATGGATGTGGTGGCAATGGTGAATGACACGGTGGCCACGATGATCTCCTGCTACTACGAAGACCATCAGTGCGAGGTCGGCATGATCGTGGGCACGGGCTGCAATGCCTGCTACATGGAGGAGATGCAGAATGTGGAGCTGGTGGAGGGGGACGAGGGCCGCATGTGCGTCAATACCGAGTGGGGCGCCTTCGGGGACTCCGGCGAGCTGGACGAGTTCCTGCTGGAGTATGACCGCCTGGTGGACGAGAGCTCTGCAAACCCCGGTCAGCAGCTGTATGAGAAGCTCATAGGTGGCAAGTACATGGGCGAGCTGGTGCGGCTCGTGCTGCTCAGGCTCGTGGACGAAAACCTGCTCTTCCACGGGAAGGCCTCCGAGCAGCTGCGCACACGCGGAGCCTTCGAGACGCGCTTCGTGTCGCAGGTGGAGAGCGACACGGGCGACCGCAAGCAGATCTACAACATCCTGAGCACGCTGGGGCTGCGACCCTCGACCACCGACTGCGACATCGTGCGCCGCGCCTGCGAGAGCGTGTCTACGCGCGCTGCGCACATGTGCTCGGCGGGGCTGGCGGGCGTCATCAACCGCATGCGCGAGAGCCGCAGCGAGGACGTAATGCGCATCACTGTGGGCGTGGATGGCTCCGTGTACAAGCTGCACCCCAGCTTCAAGGAGCGGTTCCATGCCAGCGTGCGCAGGCTGACGCCCAGCTGCGAGATCACCTTCATCGAGTCGGAGGAGGGCAGTGGCCGGGGTGCGGCCCTGGTCTCGGCGGTGGCCTGTAAGAAGGCCTGTATGCTGGGCCAG---
>ponAbe2
ATGGCGATGGATGTCACA---AGGAGCCAGGTCCAGACAGCCTTGACTCTGGTAGAGCAGATCCTGGCAGAGTTCCAGCTGCAGGAGGAGGACCTGAAGAAGGTGATGAGACGGATGCAGAAGGAGATGGACCGTGGCCTGAGGCTGGAGACCCATGAAGAGGCCAGTGTGAAGATGTTGCCCACCTACGTGCGCTCCACCCCAGAAGGCTCAGAAGTCGGGGACTTCCTCTCCCTGGACCTGGGTGGCACTAACTTCAGGGTGATGCTGGTGAAGGTGGGAGAAGGTGAGGAGGGGCAGTGGAGCGTGAAGACCAAACACCAGATGTACTCCATCCCCGAGGACGCCATGACCGGCACTGCTGAGATGCTCTTCGACTACATCTCCGAGTGCATCTCCGACTTCCTGGACAAGCATCAGATGAAGCACAAGAAGCTGCCCCTGGGCTTCACCTTCTCCTTTCCTGTGAGGCACGAAGACATCGATAAGGGCATCCTTCTCAACTGGACCAAGGGCTTCAAGGCCTCAGGAGCAGAAGGGAACAATGTCGTGGGGCTTCTGCGAGACGCCATCAAACGGAGAGGGGACTTTGAAATGGATGTGGTGGCAATGGTGAATGACACGGTGGCCACGATGATCTCCTGCTACTATGAAGACCATCAGTGCGAGGTCGGCATGATTGTGGGTACAGGCTGCAATGCCTGCTACATGGAGGAGATGGAGAATGTGGAGCTGGTGGAGGGGGACGAGGGCCGCATGTGCGTCAACACTGAGTGGGGCGCCTTCGGGGACTCCGGCGAGCTGGACGAGTTCCTGCTGGAGTATGACCGCCTGGTGGACGAGAGCTCTGCAAACCCCGGTCAGCAGCTGTATGAGAAGCTCATAGGTGGCAAGTACATGGGCGAGCTGGTGCGGCTCGTGCTGCTCAGACTAGTGGACGAAAACCTGCTCTTCCACGGGGAGGCCTCCGAGCAGCTGCGCACACGCGGAGCCTTCGAGACGCGCTTCGTGTCGCAGGTGGAGAGCGACACGGGCGACCGCAAGCAGATCTACAACATCCTGAGCACGCTGGGGCTGCGACCCTCGACCACCGACTGTGACATCGTGCGCCGCGCCTGCGAGAGCGTGTCTACGCGCGCTGCGCACATGTGCTCGGCGGGGCTGGCGGGTGTCATCAATCGCATGCGCGAGAGCCGCAGCGAGGACGTAATGCGCATCACTGTGGGCGTGGATGGCTCCGTGTACAAGCTGCACCCCAGCTTCAAGGAGCGGTTCCACGCTAGCGTGCGCAGGCTGACGCCCAGCTGCGAGATCACCTTCATCGAGTCGGAGGAGGGCAGTGGCCGGGGCGCAGCCCTGGTCTCGGCGGTGGCCTGTAAGAAGGCCTGCATGCTGGGCCAG---
>macFas5
ATGGCGATGGATGCCACA---AGGAGCCAGGCCCAGACAGCCTTGACTCTGGTAGAGCAGATCCTGGCGGAGTTCCAGCTGCAGGAGGAGGACCTGAAGAAGGTGATGAGACGGATGCAGAAGGAGATGGACCGTGGCCTGAGGTTGGAGACCCATGAAGAGGCCAGTGTGAAGATGCTGCCCACCTACGTGCGCTCCACCCCAGAAGGCTCAGAAGTCGGGGACTTCCTCTCCCTGGACCTGGGTGGCACCAACTTCAGGGTGATGCTGGTGAAGGTGGGAGAAGGTGAGGAGGGGCAGTGGAGCGTGAAGACCAAACACCAGATGTACTCCATCCCCGAGGACGCCATGACCGGCACTGCTGAGATGCTCTTCGACTACATCTCCGAGTGCATCTCCGACTTCCTGGACAAGCATCAGATGAAGCACAAGAAGCTGCCCCTGGGCTTCACCTTCTCCTTTCCTGTGAGGCATGAAGACATCGATAAGGGCATCCTTCTCAACTGGACCAAGGGCTTCAAGGCCTCAGGAGCAGAAGGGAACAATGTCGTGGGGCTTCTGCGAGATGCCATCAAACGGAGAGGGGACTTCGAAATGGATGTGGTGGCAATGGTGAATGACACGGTGGCCACGATGATCTCCTGCTACTACGAAGACCATCAGTGCGAGGTCGGCATGATTGTGGGCACGGGCTGCAACGCCTGCTACATGGAGGAGATGCAGAATGTGGAGCTGGTGGAGGGGGACGAGGGCCGCATGTGCGTCAACACCGAATGGGGCGCCTTCGGGGACTCGGGCGAGCTGGACGAGTTCCTGCTGGAGTATGACCGCCTGGTGGACGAGAGCTCTGCAAACCCCGGTCAGCAGCTGTATGAGAAGCTCATAGGTGGCAAGTACATGGGCGAGCTGGTGCGGCTCGTGCTGCTCAGGCTCGTGGACGAAAACCTGCTCTTCCACGGGGAGGCCTCCGAGCAGCTGCGCACACGCGGAGCCTTCGAGACACGCTTCGTGTCGCAGGTGGAGAGCGACACGGGCGACCGCAAGCAGATCTACAACATCCTGAGCACGCTGGGGCTACGACCCTCGGCCACTGACTGCGACATCGTGCGCCGCGCCTGCGAGAGCGTGTCTACGCGCGCTGCACACATGTGCTCGGCGGGGCTGGCGGGCGTCATCAACCGCATGCGCGAGAGCCGCAGCGAGGACGTAATGCGCATCACTGTGGGCGTGGATGGCTCCGTGTACAAGCTGCACCCCAGCTTCAAGGAGCGGTTCCACGCTAGCGTGCGCAGGCTGACGCCCAGCTGCGAGATCACCTTCATCGAGTCGGAGGAGGGCAGTGGCCGGGGCGCGGCCCTGGTCTCGGCGGTGGCCTGTAAGAAGGCCTGCATGCTGGGCCAG---
>conCri1
---------------------------------------------------GCAGAGCACATCCTGGCAGAGTTCCAGCTGCAAGAAGAAGACTTGAAAAAGGTGATGAGACGGATGCAGAAGGAAATGGACAGAGGCCTGAGACTGGAGACCCACGAGGAGGCCAGTGTGAAGATGCTGCCCACGTATGTGCGCTCCACCCCGGAAGGCTCAGAAGTCGGGGACTTTCTCTCCCTGGACCTGGGCGGCACCAACTTCAGGGTGATGCTGGTGAAGGTGGGGGAGGGCGAGGCGGGACAGTGGAGTGTGAAAACCAAGCACCAGATGTACTCCATCCCCGAGGACGCCATGACGGGCACAGCCGAGATGCTCTTCGACTACATCTCCGAGTGCATCTCTGACTTCCTGGACAAGCATCAGTTGAAGCACAAGAAGCTGCCCTTGGGCTTCACCTTCTCCTTTCCTGTGAGACATGAAGACCTTGACAAGGGCATCCTCCTCAACTGGACTAAGGGCTTCAAGGCTTCAGGAGCAGAAGGGAACAACATCGTGGGGCTCCTGCGAGATGCCATCAAACGAAGAGGGGACTTTGAGATGGACGTGGTGGCGATGGTGAATGATACCGTGGCCACGATGATCTCCTGCTACTACGAGGACCATCGGTGTGAGGTTGGCATGATTGTGGGCACGGGCTGCAATGCCTGCTACATGGAGGAGATGCAGAACGTGGAGCTGGTGGAGGGAGACGAGGGCCGGATGTGCGTCAACACGGAGTGGGGAGCCTTTGGAGACTCAGGCGAGCTGGACGAGTTCCTGCTGGAATATGACCGTGTGGTGGACGAGAACTCCCTGAACCCAGGCCAGCAGCTGTTTGAGAAGCTCATCGGGGGCAAGTACATGGGCGAGCTGGTGCGGCTGGTGCTGCTGAAGCTCGTGGATGAGAACCTGCTTTTCCACGGGGAGGCCTCGGAGCAGCTGCGAACCCGAGGTGCCTTCGAGACCCGCTTTGTATCCCAGGTGGAGAGCGACTCAGGAGACCGGAAGCAGATCTACAACATCCTGAGCACGCTGGGGCTGAGGCCCTCCGCCACTGACTGTGACCTCGTGCGCCGGGCCTGCGAGAGCGTGTCCACTCGCGCAGCACACATGTGCGCCGCCGGCCTGGCCGGGGTCATCAACCGCATGCGCGAGAGTCGCAGCGAGGACGTGATGCGTATCACCGTGGGTGTGGACGGCTCGGTGTACAAGCTGCATCCCAGCTTCAAGGAGCGGTTCCATGCCAGCGTTCGCAGGCTGACGCCCAGCTGCGAGATCACTTTCATCGAGTCAGAGGAGGGCAGTGGCCGGGGTGCAGCGCTCGTCTCCGCGGTGGCCTGTAAGAAGGCCTGCATGCTGGGGCAT---
>calJac3
ATGGCCATGGATGTCACA---AAGAACCAGGACCAGACAGCCTTGACTCTGGTGGAGCAGATCCTGGCAGAGTTCCAGCTGCAGGAGGAGGACCTGAAAAAGGTGATGAGGCGGATGCAGAAGGAGATGGACCGTGGCCTGAGGCTGGAGACCCACGAGGAGGCCAGTGTGAAGATGCTGCCCACCTATGTGCGCTCCACCCCAGAAGGCTCAGAAGTCGGGGACTTCCTCTCTCTGGACCTGGGTGGCACCAACTTCAGGGTAATGCTGGTGAAGGTGGGAGAAGGTGAGGAGGGGCAGTGGAGTGTGAAGACCAAACACCAGATGTACTCCATCCCCGAGGACGCCATGACCGGCACTGCTGAGATGCTCTTTGACTATATCTCCGAGTGCATCTCCGACTTCCTGGATAAGCATCAGATGAAGCACAAGAAGCTGCCCCTGGGCTTCACCTTCTCCTTTCCCGTGAGGCATGAAGACATCGACAAGGGCATCCTTCTCAACTGGACCAAGGGCTTCAAGGCCTCAGGAGCAGAAGGGAACAACGTCGTGGGGCTTCTGAGAGACGCCATCAAACGGAGAGGGGACTTCGAAATGGATGTGGTGGCGATGGTGAATGACACAGTGGCCACAATGATCTCCTGTTACTATGAAGACCATCAGTGCGAGGTCGGCATGATTGTGGGCACAGGCTGCAATGCCTGCTACATGGAGGAGATGCAGAATGTGGAGCTGGTGGAGGGGGACGAGGGCCGCATGTGCGTCAACACCGAGTGGGGTGCCTTCGGGGACTCCGGCGAGCTGGACGAGTTCCTGCTGGAGTATGACCGCCTGGTGGACGAGAGCTCTGCGAACCCCGGTCAGCAGCTGTATGAGAAGCTCATAGGCGGCAAGTACATGGGCGAGCTGGTGCGGCTGGTGCTGCTCAGGCTCGTGGACGAAAACCTGCTCTTCCACGGGGAGGCCTCCGAGCAGCTGCGCACAAGGGGAGCCTTCGAGACGCGCTTCGTGTCGCAGGTGGAGAGCGACACGGGCGACCGCAAGCAGATCTACAACATCCTGAGCACGCTGGGGCTGCGACCCTCGGCCACCGACTGCGACATCGTGCGCCGAGCCTGTGAGAGCGTGTCTACGCGCGCTGCGCACATGTGCTCGGCGGGGCTGGCGGGCGTCATCAACCGCATGCGGGAGAGCCGCAGCGAGGACGTGATGCGCATCACCGTGGGCGTGGACGGCTCCGTGTACAAGCTGCACCCCAGCTTCAAGGAGCGGTTCCATGCCAGCGTGCGCCGACTGACGCCCAGCTGCGAGATCACCTTCATCGAGTCAGAGGAGGGCAGTGGCCGGGGCGCAGCCCTGGTCTCGGCTGTGGCCTGTAAGAAGGCCTCTATGCTGGGCCAG---
>saiBol1
ATGGCCATGGATGTCACA---AAGAACCAGGACCAGACAGTCTTGACTCTGGTGGAGCAGATCCTGGCAGAGTTCCAGCTGCAGGAGGAGGACCTGAAAAAGGTGATGAGGCGGATGCAGAAGGAGATGGACCGTGGCCTGAGGCTGGAGACCCATGAGGAGGCCAGTGTGAAGATGCTGCCCACCTATGTGCGCTCCACCCCAGAAGGCTCAGAAGTCGGGGACTTCCTCTCTCTGGACCTGGGTGGCACCAACTTCAGGGTAATGCTGGTGAAGGTGGGAGAAGGTGAGGAGGGGCAGTGGAGCGTGAAGACCAAACACCAGATGTACTCCATCCCCGAGGACGCCATGACCGGCACTGCTGAGATGCTCTTTGACTACATCTCCGAGTGCATCTCCGACTTCCTGGATAAGCATCAGATGAAGCACAAGAAGCTGCCCCTAGGCTTCACCTTCTCCTTTCCCGTGAGGCACGAAGACATCGACAAGGGCATCCTTCTCAACTGGACCAAGGGCTTCAAGGCCTCAGGAGCAGAAGGGAACAACGTCGTGGGGCTTCTGCGAGACGCTATCAAACGGAGAGGGGACTTCGAAATGGATGTGGTGGCGATGGTGAACGACACAGTGGCCACGATGATCTCCTGCTACTACGAAGACCATCAGTGTGAGGTCGGCATGATCGTGGGCACGGGCTGCAATGCCTGCTACATGGAGGAGATGCAGAACGTGGAGCTGGTGGAGGGGGACGAGGGCCGCATGTGCGTCAACACCGAGTGGGGTGCCTTCGGGGATTCCGGCGAGCTGGACGAGTTCCTGCTGGAGTATGACCGCCTGGTGGACGAGAGCTCTGCAAACCCCGGTCAGCAGCTGTATGAGAAGCTCATAGGCGGCAAGTACATGGGCGAGCTGGTGCGGCTGGTGCTGCTCAGGCTTGTGGACGAAAACCTGCTCTTCCACGGGGAGGCCTCGGAGCAGCTGCGCACACGCGGAGCCTTCGAGACGCGCTTCGTGTCGCAGGTGGAGAGCGACACGGGCGACCGCAAGCAGATCTACAACATCCTGAGCACGCTGGGGCTGCGACCCTCGGCCACCGACTGCGACATCGTGCGCCGAGCCTGTGAGAGCGTGTCTACGCGCGCGGCGCACATGTGCTCGGCGGGGCTGGCGGGCGTCATCAACCGCATGCGGGAGAGCCGTAGCGAGGACGTGATGCGCATCACCGTGGGCGTGGACGGCTCAGTGTACAAGCTGCACCCCAGCTTCAAGGATCGGTTCCATGCCAGCGTGCGCCGGCTGACGCCCAGCTGCGAGATCACCTTCATCGAGTCGGAGGAGGGCAGTGGCCGGGGCGCGGCCCTGGTCTCAGCGGTGGCCTGTAAGAAGGCCTCTATGCTGGGCCAG---
>balAcu1
ATGGCGATGGAGGCCACA---AGGAGCTGGGCCCAGACAGCTTTGAATCTGGTGGAACAGATCCTGGCGGAGTTCCAGCTGCAGGAGGAGGACTTGAAGAAGGTGATGAGGCGGATGCAGGAGGAGATGGACCGAGGCCTGAGGCTGGAGACCCACGAGGAGGCCAGTGTGAAGATGCTGCCCACCTACGTGCGCTCCACCCCGGAAGGCTCAGAAGTCGGGGACTTCCTCTCCCTGGACCTGGGCGGCACCAACTTCAGGGTGATGCTTGTGAAGGTGGGGGAAGGGGAGGAGGGACAGTGGAGTGTGAAAACCAAGCACCAGATGTACTCCATCCCCGAGGACGCCATGACGGGCACTGCTGAGATGCTCTTTGACTACATCTCTGAGTGCATCTCCGACTTCCTGGACAAGCATCAGATGAAGCACAAGAAGCTGCCCTTGGGCTTCACCTTCTCCTTTCCTGTAAGGCACGAAGACATCGACAAGGGCATCCTTCTCAACTGGACCAAGGGCTTCAAGGCCTCAGGAGCAGAAGGGAACAACATCGTGGGGCTCCTGCGAGATGCCATCAAACGGAGAGGGGACTTTGAGATGGACGTGGTGGCGATGGTGAACGACACTGTGGCCACGATGATCTCCTGCTACTACGAAGACCGCCGGTGTGAGGTTGGCATGATTGTGGGCACGGGCTGCAACGCCTGCTACATGGAGGAGATGCAGAACGTGGAGCTGGTGGAAGGGGACGAGGGCCGCATGTGTGTCAACACCGAGTGGGGTGCCTTCGGGGACTCGGGCGAGCTGGACGAGTTCCTGCTGGAGTACGACCGTGTGGTGGACGAGAACTCCCTGAACCCCGGCCAGCAGCTGTACGAGAAGCTCATCGGAGGCAAGTACATGGGCGAGCTGGTGCGGCTCGTGCTGCTGAAGCTTGTGGACGAGAACCTGCTCTTCCACGGGGAGGCCTCGGAGAAGCTGCGCACGCGCGGCGCCTTCGAGACACGCTTCGTGTCGCAGGTGGAGAGTGACTCGGGCGACCGCAAGCAGATCTACAACATCCTGAGCACGCTGGGGCTGAGGCCGTCGGCCACCGACTGCGACATCGTGCGCCGCGCCTGCGAGAGCGTGTCCACCCGCGCCGCGCGCATGTGCTCCGCGGGGCTGGCGGGCGTCATCAACCGCATGCGCGAGAGCCGCAGCGAGGACGTGATGCGCATCACCGTGGGCGTGGACGGCTCAGTGTACAAGCTGCACCCCAGCTTCAAGGAGCGGTTCCACGCCAGTGTGCGCAGGCTGACGCCCAGCTGTGAAATCACCTTCATCGAGTCGGAGGAGGGCAGCGGCCGGGGTGCCGCCTTGATCTCCGCGGTGGCCTGTAAGAAGGCTTGCATGCTGGGCCAG---
>HLmanJav1
---------------------------------------------------GTGGAGCAGATCCTGGCTGAGTTCCAGCTGCAGGAGGAAGACCTGAAGAAGGTGATGAGGCGGATGCAGAAGGAAATGGACCGAGGCCTGAGGCTGGAGACCCACGAGGAGGCCAGTGTGAAGATGCTGCCCACCTATGTGCGCTCCACCCCTGAAGGCTCAGAAGTTGGGGACTTCCTCTCCTTGGACCTGGGCGGCACCAACTTCCGGGTGATGCTGGTGAAGGTGGGGGAGGGGGAGGCAGGGCAGTGGAACGTGAAGACCAAGCACCAGATGTATTCCATCCCTGAGGATGCCATGACTGGCACCGCTGAGATGCTCTTCGATTACATCTCCGAGTGCATCTCTGACTTTCTGGACAAGCATCAGATGAAACATAAGAAGCTGCCCTTGGGCTTTACCTTTTCCTTTCCTGTGAGGCACGAAGACATCGACAAGGGTATTCTTCTCAACTGGACCAAGGGCTTCAAGGCCTCAGGAGCAGAGGGGAACAACATCGTGGGACTCTTGAGGGATGCCATCAAACGGAGAGGGGACTTTGAAATGGATGTGGTGGCGATGGTGAATGACACCGTGGCCACAATGATCTCCTGCTACTATGAAGACCGCCGGTGTGAGGTTGGCATGATTGTGGGCACAGGCTGCAATGCCTGCTACATGGAGGAGATGCAGAATGTGGAGCTGGTGGAAGGGGATGAGGGCCGTATGTGCGTCAACACCGAGTGGGGCGCCTTTGGGGACTCTGGCGAGCTAGACGAGTTTCTGCTGGAGTACGACCGCGTGGTGGATGAGAACTCGCTGAACCCAGGCCAGCAGCTGTACGAGAAGCTCATCGGCGGCAAATACATGGGCGAGCTGGTGAGGCTCGTGCTGCTCAAGCTCGTGGACGAAAACCTGCTCTTCCACGGGGAGGCCTCGGAGCAGCTGCGCACGCGCGGTGCCTTCGAAACACGCTTCGTGTCGCAGGTGGAGAGCGACTCGGGCGACCGCAAGCAGATCTACAACATCCTAAGCACGTTGGGGCTGTGCGCCTCGGCCGCCGACTGCGACCTGGTGCGCCGCGCCTGCGAGAGCGTGTCCACGCGCGCCGCGCGCATGTGCGCCGCGGGGCTGGCGGGCGTCATCAACCGCATGCGGGAGAGCCGCAGTGAAGACGTGATGCGCATCACCGTGGGCGTGGACGGCTCGGTGTACAAGCTGCACCCCAGCTTCAAGGAGCGGTTCCACTCCAGCGTGCGCAGGCTGACGCCCAGCTGCGAGATCACCTTCATCGAGTCCGAGGAGGGCAGCGGCCGGGGCGCGGCCCTGGTTTCTGCGGTGGCCTGTAAGAAGGCCTGCCTGCTGGGCCAG---
>bosTau8
------ATGGAAGCCACA---AGGAGCCAGGCCCAGACAGCTCTGAACCTGGCGGAACAGATCCTGGCAGAGTTCCAGCTGCAGGAGGAGGACTTGAAGAAGGTGATGAGGCGGATGCAGAAGGAGATGGACCGAGGCCTGAGGCTGGAGACCCACAAGGAGGCCAGTGTGAAGATGCTGCCCACCTATGTGCGCTCCACCCCAGAGGGCTCAGAAGTTGGGGACTTCCTCTCCCTGGACCTGGGTGGCACCAACTTCCGGGTGATGCTGGTGAAGGTGGGAGAAGGCGAGGCGGGACAGTGGAGTGTGAAGACCACGCACCAGATGTACTCCATCCCCGAGGATGCCATGACGGGTACTGCTGAGATGCTCTTTGACTACATCTCTGAGTGCATCTCTGACTTCCTGGATAAGCATCAGATGAAGCATAAGAAGCTGCCCTTGGGCTTCACCTTCTCCTTTCCCGTGAGGCATGAAGACATTGACAAGGGCATCCTTCTCAACTGGACCAAGGGCTTCAAGGCCTCGGGAGCAGAAGGCAACAACATTGTGGGGCTCCTGCGAGATGCCATCAAGCGGAGAGGTGACTTTGAGATGGACGTGGTGGCCATGGTGAATGACACTGTGGCCACGATGATCTCCTGCTACTATGAAGACCGCCGGTGTGAGGTTGGCATGATTGTGGGCACGGGCTGCAACGCTTGCTACATGGAGGAGATGCAGAACGTGGAGCTGGTGGAAGGGGACGAGGGCCGCATGTGTGTCAACACCGAGTGGGGCGCCTTCGGGGACTCAGGCGAGCTGGACGAGTTCCTGCTGGAGTACGACCGCGTGGTGGATGAGAACTCCCTGAACCCTGGCCAGCAGCTGTACGAGAAACTCATCGGTGGCAAGTACATGGGCGAGCTGGTGCGGCTTGTGCTGCTGAAGCTTGTGGACGAGAATCTGCTCTTCCACGGAGAGGCCTCGGAGCAGCTGCGCACGCGCGGCGCCTTCGAGACACGCTTCGTGTCTCAGGTGGAGAGCGATTCCGGTGACCGCAAGCAGATCTACAATATCCTGAGCACTCTAGGGCTGCGACCCTCGGCCACTGACTGTGACATCGTGCGCCGAGCCTGCGAGAGCGTGTCCACGCGCGCCGCGCACATGTGCGCCGCGGGACTGGCGGGCGTCATCAACCGGATGCGCGAAAGCCGCAGCGAGGACGTGATGCGCATCACCGTGGGCGTGGACGGCTCCGTGTACAAGCTGCACCCTAGCTTCAAGGAGCGGTTCCACGCCATCGTGCGCAGGCTGACGCCCAGCTGTGAAATCACCTTCATTGAGTCGGAGGAGGGCAGCGGCCGGGGCGCGGCCTTGATCTCCGCGGTGGCCTGTAAGAAGGCCTGCATGCTGGGCCAG---
>susScr11
ATGGCAACGGAGGCCACA---AGGAACTGGGCCTGGACAGCCTTGAATCTGGCGGAGCAGATCCTGGCGGAGTTCCAGCTGCAGGAGGAGGACCTGAAAAAGGTGATGAGGCGGATGCAGAAGGAGATGGACCGAGGCCTGAGGCTGGAGACCCACGAAGAGGCCAGTGTGAAGATGCTGCCCACCTACGTACGCTCCACCCCAGAAGGCTCAGAGGTTGGGGACTTCCTCTCCCTGGACCTGGGCGGCACCAACTTCAGGGTGATGCTGGTGAAGGTGGGGGAAGGCGAGGAGGGGCAGTGGAGTGTGAAGACCAAGCACCAGATGTACTCCATCCCCGAGGACGCCATGACCGGCACTGCTGAGATGCTCTTTGACTACATCTCCGAGTGCATCTCCGACTTCCTGGACAAGCATCAGATGAAGCACAAAAAGCTGCCCTTGGGCTTCACCTTCTCCTTTCCCGTGAGGCACGAAGACATCGACAAGGGCATCCTTCTCAACTGGACCAAGGGCTTCAAGGCCTCGGGAGCAGAAGGGAACAACATCGTGGGGCTCCTGCGAGATGCCATCAAACGGAGAGGGGACTTTGAGATGGACGTGGTGGCAATGGTGAATGACACTGTGGCCACGATGATCTCCTGCTACTATGAAGACCGCCGATGTGAGGTTGGCATGATTGTGGGCACGGGCTGCAACGCCTGCTACATGGAGGAGATGCAGAACGTGGAGCTGGTGGAAGGGGACGAGGGCCGCATGTGTGTCAACACTGAGTGGGGCGCCTTTGGGGACTCGGGAGAGCTGGACGAGTTCCTGCTGGAGTATGACCGCGTGGTGGACGAGAACTCCCTGAACCCGGGCCAGCAGCTGTACGAGAAGCTCATCGGTGGCAAGTACATGGGCGAGCTGGTGCGACTCGTGCTGCTGAAGCTCGTGGACGAGAACCTGCTTTTCCACGGGGAGGCCTCGGAGCAGCTGCGCACGCGCGGCGCCTTCGAGACGCGCTTCGTGTCACAGGTGGAGAGCGACTCGGGCGACCGCAAGCAGATCTACAACATCCTGAGCACGCTGGGGCTGAGGCCCTCGGCCACCGACTGCGACATCGTGCGCCGCGCCTGCGAGAGCGTGTCCACGCGCGCCGCGCACATGTGCGCCGCGGGGCTGGCAGGCGTCATCAACCGCATGCGCGAGAGCCGCAGCGAGGACGTGATGCGCATCACCGTGGGCGTGGACGGCTCCGTGTACAAGCTGCACCCCAGCTTCAAGGAGCGGTTCCACGCCAGCGTGCGCAGGCTGACGCCCAGCTGCGAAATCACCTTCATCGAGTCGGAGGAGGGCAGCGGCCGGGGCGCGGCCTTGATCTCCGCGGTGGCGTCTAAGAAGGCCTGCATGCTGGGCCAG---
>otoGar3
ATGGCAGTGGATACCACA---AGAAGCCAAGCCCAGACAGCTTTGACTCTGGTGGAACAGATCCTGGCAGAGTTCCAGCTGCAGGAGGAGGACTTGAAGAAAGTGATGAGACGAATGCAGAAGGAGATGGACCGTGGCCTAAAGCTAGAGACCCACGAGGAGGCCAGTGTGAAGATGTTGCCCACTTACGTGCGCTCCACCCCAGAAGGCTCAGAAGTTGGGGACTTCCTCTCCCTGGACCTGGGCGGCACCAACTTCAGGGTGATGCTGGTTAAGGTGGGGGAGGGTGAGGCGGGGCAGTGGAGCGTGAAGACCAAGCACCAGATGTACTCCATCCCCGAGGACGCTATGACGGGCACAGCCGAAATGCTCTTTGACTACATCTCCGAGTGCATCTCTGACTTCCTGGACAAGCATCAGATGAAGCACAAGAAGCTGCCCCTGGGTTTCACCTTCTCCTTTCCTGTGAGGCATGAAGACATTGACAAGGGCATCCTTCTCAACTGGACCAAGGGCTTCAAAGCCTCGGGAGCAGAGGGGAACAACATCGTGGGGCTTCTACGGGATGCCATCAAACGGAGAGGAGACTTTGAGATGGATGTAGTGGCGATGGTAAATGACACGGTGGCCACAATGATCTCCTGCTACTATGAAGACCGCCAGTGTGAGGTCGGCATGATTGTGGGCACAGGCTGCAATGCCTGCTACATGGAAGAGATGCAGAATGTGGAGCTGGTGGAAGGGGACGAGGGCCGAATGTGTGTCAACACCGAGTGGGGCGCCTTCGGAGACTCTGGCGAGCTGGACGAGTTCCTGCTGGAGTATGACCGCCTGGTGGACGAGAGCTCCGCGAACCCCGGTCAGCAGCTGTACGAGAAGCTCATCGGCGGCAAGTACATGGGCGAGCTGGTGCGGCTCGTGCTACTCAGGCTAGTGGACGAGAACTTGCTCTTTCAAGGGGAGGCTTCTGAGCAGCTGCGCACGCGCGGTGCCTTTGAAACGCGCTTCGTGTCACAGGTGGAGAGCGACTCGGGAGACTACAAGCAAATCCACAACATCCTGAGCACACTGGGGCTTCGGCCCTCCACCACCGACTGTGACATCGTGCGCCGTGCCTGTGAGAGCGTGTCCACGCGCGCCGCACACATGTGCTCGGCCGGGTTAGCGGGCGTCATCAACCGCATGCGCGAGAGCCGCAGCGAGGAGGTGATGCGCATTACCGTGGGTGTGGACGGCTCCGTATACAAGCTGCACCCCAGCTTCAAGGAGCGGTTCCACGCCAGCGTGCGCCGGTTGACGCCCAGCTGCGAGATCACCTTCATCCAGTCAGAGGAGGGCAGCGGCCGGGGGGCGGCCCTGGTCTCCGCAGTGGCCTGTAAAAAGGCCTGCATGCTGGGACAG---
>micMur3
ATGGCAGTGGATGCCACA---AGAAGCAAGTCCCAGACAGCCTTGACTCTGGTGGAGCAGATCCTGGCGGAGTTCCAGCTGCAGGAGGAGGACCTAAAGAAAGTGATGAGGCGGATGCAGAAGGAGATGGACCGCGGCCTGAAGCTGGAGACCCACGAGGAGGCCAGCGTGAAGATGCTGCCCACCTACGTGCGCTCCACTCCAGAAGGCTCAGAAGTTGGGGACTTCCTCTCCCTGGACCTGGGCGGCACCAACTTCAGAGTGATGCTGGTTAAGGTGGGGGAGGGCGAGGCAGGGCAGTGGAGCGTGAAGACCAAGCACCAGATGTACTCCATCCCCGAGGACGCCATGACAGGCACCGCTGAGATGCTCTTTGACTACATCTCCGAGTGCATCTCCGACTTCCTGGACAAGCATCAGATGAAGCACAAGAAGCTGCCCCTGGGCTTCACCTTCTCCTTTCCTGTGAGGCATGAAGACATCGACAAGGGCATCCTTCTCAACTGGACCAAGGGCTTCAAGGCTTCGGGAGCAGAAGGGAACAACATCGTGGGGCTTCTGCGAGACGCCATCAAACGGAGAGGGGACTTTGAGATGGACGTGGTGGCCATGGTAAATGACACGGTGGCCACAATGATCTCCTGCTACTACGAAGACCGCCAGTGCGAGGTCGGCATGATTGTGGGCACAGGCTGCAACGCCTGCTACATGGAGGAGATGCAGAACGTGGAGCTGGTGGAAGGGGATGAGGGCCGCATGTGCGTCAACACTGAGTGGGGTGCCTTCGGGGACTCGGGAGAGCTGGACGAGTTCCTGCTGGAGTATGACCGCCTGGTGGACGAGAGCTCCGCGAACCCCGGTCAGCAGCTGTACGAGAAGCTCATCGGCGGCAAGTACATGGGCGAGCTGGTGCGGCTCGTGCTGCTCAGGCTAGCGGACGAGAACTTGCTCTTCCACGGGGAGGCCTCGGAGCAGCTTCGCACGCGCGGCGCCTTCGAGACGCGCTTCGTGTCGCAGGTGGAGAGCGACTCGGGCGACTGCAAGCAGATCCACAACATCCTAAGCACGCTGGGGCTGCGGCCCTCGGTGGCGGACTGCGACATCGTGCGCCGCGTCTGTGAGAGCGTGTCCACGCGCGCCGCGCACATGTGCTCGGCCGGGCTGGCGGGCGTCATCAACCGCATGCGCGAGAGCCGCAGCGAGGACGTGATGCGCATCACCGTGGGCGTGGACGGCTCGGTGTACAAGCTGCACCCCAGCTTCAAGGAGCGGTTCCACGCCAGCGTGCGCAGGTTGACGCCCAGCTGCGAGATCACCTTCATCGAGTCGGAGGAGGGCAGTGGCCGCGGCGCGGCCCTGGTCTCCGCGGTGGCCTGTAAGAAGGCCTGCATGCTGGGCCAG---
>tarSyr2
ATGGCAATGGCTGCCACA---AGGAGCCGGACTCAGATAGCCTTGACTCCAGTGGAGCAGATCCTGGCGGAGTTCCAGTTGCAGGAGGAGGACCTGAAAAAGGTGATGAGGCGGATGCAGAAGGAGATGGACCGAGGCCTGAGGCTGGAGACCCACGAGGAGGCCAGTGTGAAGATGCTGCCCACCTATGTGCGGTCCACCCCAGAAGGCTCAGAAGTCGGGGACTTCCTCTCCCTGGACCTAGGTGGCACCAACTTCAGAGTGATGCTGGTGAAGGTGGGAGAGGGCGAGGGGGGACAGTGGAGCGTGAAGACCAAGCACCAGATGTACTCCATCCCTGAGGACGCCATGACTGGCACTGCTGAGATGCTCTTCGACTACATCTCCGAGTGCATCTCCGACTTCCTGGACAAGCATCAGATGAAGCACAAGAAACTGCCCCTGGGCTTCACCTTCTCCTTTCCCGTGAGGCACGAAGACATCGACAAGGGCATCCTTCTCAACTGGACCAAAGGTTTCAAGGCCTCGGGAGCAGAAGGGAACAATGTCGTGGGGCTTCTGAGAGACGCCATCAAACGGAGAGGGGACTTTGAAATGGATGTGGTGGCAATGGTGAATGACACAGTGGCCACAATGATCTCCTGCTACTACGAAGACCGCCAGTGCGAGGTCGGCATGATTGTGGGCACAGGCTGCAACGCCTGCTACATGGAGGAGATGCAGAACGTGGAGCTGGTGGAGGGGGATGAGGGCCGCATGTGTGTCAACACCGAGTGGGGCGCCTTCGGGGACTCTGGCGAGCTGGATGAGTTCCTGCTGGAGTATGACCGTCTGGTGGACGAGAGCTCTGCGAACCCCGGTCAGCAGCTGTACGAGAAACTCATAGGCGGCAAGTACATGGGCGAGTTGGTGCGTCTCGTGCTACTCAGGCTTGTGGACGAGAACCTGCTCTTCCACGGCGAGGCCTCCGAGCAGCTGCGCACGCGCGGCGCCTTCGAGACGCGCTTCGTGTCGCAGGTGGAGAGCGACTCGGGGGACCGCAAGCAGATCCACAACATCCTGAGCACGCTGGGCCTGCGACCCTCGGCCACGGACTGCGACATCGTGCGCCGCGCCTGCGAGAGCGTGTCTACGCGCGCCGCGCACATGTGCTCGGCGGGGCTGGCTGGCGTCATCAACCGCATGCGCGAGCGCCGCAGCGAGGACGTGATGCGCATCACCGTGGGCGTGGACGGCTCCGTGTACAAGCTGCACCCCAGCTTCAAGGAGCGGTTCCACGCCAGCGTGCGCAGGCTGACGCCCAGCTGCGAGATCACCTTCATCGAGTCAGAGGAGGGCAGCGGCCGTGGCGCGGCCTTGGTCTCGGCAGTGGCCTGTAAGAAGGCCTGCATGCTGAGCCAG---
>tupChi1
ATGGCGTCAGATCACACAGCAAAGAACCAGCCCCAGACAGCCTTGACTCTGGTGGAGCAGATCCTGGCGGAGTTCCAGCTACAAGAGGAGGACCTGAAGAAGGTGATGAGGCGGATGCAGAAGGAGATGGCCCGTGGCCTGAGGCTAGAGACCCACGAGGAGGCCAGTGTGAAGATGCTACCCACCTACGTGCGTTCCACCCCGGAAGGCTCAGAAGTCGGCGACTTTCTCTCCCTGGACCTGGGCGGCACCAACTTCAGGGTGATGCTGGTGAAGGTGGGGGAGGGCGAGGCAGGCCAGTGGAGCGTGAAGACCACGCACCAGATGTACTCCATCCCCGAGGACGCCATGACGGGCACCGCTGAGATGCTCTTCGACTACATCTCTGAGTGCATCTCTGACTTCTTGGACAAGCATCAGATGAAGCACAAGAAACTGCCCCTGGGCTTTACCTTTTCCTTCCCCGTGAGGCATGAGGACATCGACAAGGGCATCCTTCTCAACTGGACCAAGGGCTTCAAGGCCTCAGGAGCTGAAGGGAACAACATTGTGGGGCTTCTACGAGATGCCATTAAAAGGAGAGGGGACTTTGAGATGGACGTGGTGGCAATGGTGAACGACACAGTAGCCACGATGATCTCCTGCTACTACGAAGACCACAAGTGTGAGGTCGGCATGATTGTGGGCACTGGCTGCAACGCCTGCTACATGGAGGAGATGCAGAACGTGGAGCTGGTGGAGGGCGACGAGGGCCGCATGTGTGTCAATACGGAGTGGGGCGCCTTTGGGGACTCGGGCGAGCTGGACGAGTTCCTGCTGGAGTACGACCGCGTGGTGGATGAGAACTCCGCGAACCCCGGTCAGCAGCTGTACGAGAAGCTCATCGGCGGCAAATACATGGGCGAGCTGGTACGGCTGGTGCTGCTCAAGCTTGTGGACGAGAACCTGCTCTTCCATGGGGAGGCCTCGGACCAGCTGCGCACACGCGGCGCATTCGAGACACGCTTCGTGTCGCAGGTGGAGAGCGACTCTGGCGACCGCAAGCAGATCCACAACATACTGAGCACGCTGGGGCTGCGGCCCTCCGCTGCCGACTGCGACATCGTGCGCCGCGCCTGCGAGAGTGTGTCCACGCGCGCCGCGCACATGTGCTCGGCCGGGCTGGCAGGTGTTATCAACCGCATGCGCGAGAGCCGCAGCGAGGATGTGATGCGCATCACAGTGGGCGTGGACGGCTCAGTGTACAAGCTGCACCCCAGCTTCAAGGAGCGGTTCCACGCCAGCGTGCGCAGGCTGACGCCCAGCTGCGAGATCACCTTCATTGAGTCGGAGGAAGGCAGTGGCCGGGGTGCGGCCCTGGTCTCAGCTGTGGCCTGCAAAAAGGCCTGCATGCTGGGCCAG---
>micOch1
ATGGCTATGGATACTACA---AGGAGCAGAACGCAG------TTGACTCTGGTAGAGCAGATCCTGGCAGAGTTCCAGCTGCAGGAGGAAGACCTAAAGAAGGTGATGAGGCGGATGCAGAAAGAGATGGACCGTGGCCTGAGACTGGAGACCCACGAGGAGGCCAGTGTAAAGATGTTGCCCACCTACGTGCGTTCCACCCCAGAAGGCTCAGAAGTTGGAGACTTCCTCTCCTTAGACCTGGGAGGAACCAACTTCAGGGTGATGCTGGTGAAGGTGGGAGAGGGGGATGCAGGGCAGTGGAGTGTGAAGACCAAACACCAGATGTACTCCATCCCCGAGGACGCCATGACGGGCACCGCAGAGATGCTCTTTGACTACATCTCCGAGTGCATCTCTGACTTCCTGGACAAACATCAGATGAAGCACAAGAAACTACCCCTGGGCTTCACCTTCTCCTTCCCTGTAAGGCACGAAGACATAGACAAGGGCATCCTGCTCAACTGGACTAAGGGCTTCAAGGCCTCCGGAGCTGAAGGGAACAACATCGTAGGACTTCTTCGAGATGCTATCAAGAGGAGAGGGGACTTTGAGATGGATGTGGTGGCAATGGTGAATGACACAGTAGCCACGATGATTTCTTGCTACTATGAAGACCACCGGTGTGAGGTTGGCATGATTGTGGGCACTGGCTGCAACGCCTGCTACATGGAGGAGATGCAGAATGTGGAGCTGGTGGAAGGGGATGAGGGGCGCATGTGTGTCAACACGGAGTGGGGTGCCTTCGGGGACTCAGGCGAGCTGGATGAGTTCCTGCTGGAGTACGACCGAATGGTGGATGAAAGCTCAGCGAACCCCGGTCAGCAACTGTACGAAAAGCTCATTGGTGGAAAGTACATGGGCGAGCTGGTTCGACTTGTACTGCTCAAGCTAGTGGACGAGAATCTTCTCTTCCGTGGGGAAGCCTCGGAGCAGCTGCGCACACGTGGTGCCTTCGAGACCCGTTTTGTGTCGCAGGTGGAGAGCGACACGGGCGACCGCAAGCAGATACACAACATCCTGAGCACTCTGGGGCTTCGGCCCTCCGTCACCGACTGCGACATTGTGCGCCGTGCCTGTGAGAGCGTGTCCACGCGTGCCGCCCACATGTGCTCAGCAGGACTAGCGGGAGTCATAAATCGCATGCGCGAAAGCCGCAGTGAAGACGTGATGCGTATCACGGTGGGCGTGGATGGCTCCGTGTACAAGTTGCACCCTAGCTTCAAGGAGCGGTTCCACGCCAGTGTGCGCAGGCTGACACCCAACTGCGAAATCACCTTCATCCAATCAGAGGAGGGCAGCGGCAGGGGAGCAGCCCTGGTCTCTGCGGTGGCCTGCAAGAAGGCCTGCATGCTGGGCCAG---
>mm10
ATGGCTGTGGATACTACA---AGGAGGGGAGCCCAGTCG---TTGACTCTGGTAGAGCAGATCCTGGCAGAGTTCCAGCTGCAGGAGGAAGACCTGAAGAAGGTGATGAGCCGGATGCAGAAGGAGATGGACCGTGGCCTGAAGCTGGAGACCCATCAGGAGGCCAGTGTAAAGATGTTGCCCACCTACGTGCGTTCCACCCCAGAAGGCTCAGAAGTTGGAGACTTTCTCTCCTTAGACCTGGGAGGAACCAACTTCAGGGTGATGCTGGTGAAAGTGGGGGAGGGGGAGGCAGGACAGTGGAGCGTGAAGACGAAACACCAGATGTATTCCATCCCCGAGGACGCCATGACGGGCACTGCGGAGATGCTCTTTGACTACATCTCTGAGTGCATCTCTGACTTCCTGGACAAGCATCAGATGAAACACAAGAAACTACCCCTGGGCTTCACCTTCTCCTTCCCTGTAAGGCACGAAGACATAGACAAGGGCATCCTGCTCAACTGGACCAAGGGCTTCAAGGCCTCCGGAGCAGAAGGGAACAACATCGTGGGACTTCTCCGAGATGCTATCAAGAGGAGAGGGGACTTTGAGATGGATGTGGTGGCAATGGTGAATGACACGGTGGCCACAATGATCTCCTGCTACTATGAAGACCGCCAATGTGAGGTCGGCATGATTGTGGGCACCGGCTGCAACGCCTGCTACATGGAGGAGATGCAGAATGTGGAGCTGGTGGAAGGCGATGAGGGGCGCATGTGTGTCAACACAGAGTGGGGCGCCTTCGGGAACTCCGGTGAGCTGGACGAGTTCCTCCTGGAGTACGACCGGATGGTGGATGAGAGCTCAGTGAACCCCGGTCAGCAGCTGTACGAAAAGATCATTGGCGGAAAGTACATGGGCGAGCTGGTACGACTTGTGCTGCTCAAGCTGGTAGAGGAGAATCTTCTGTTCCACGGAGAGGCCTCAGAGCAGCTGCGCACACGTGGTGCTTTTGAGACCCGTTTTGTGTCGCAGGTGGAGAGCGACTCTGGGGACCGAAGGCAGATCCTTAACATCCTGAGCACTCTGGGCCTTCGACCCTCTGTCGCCGACTGCGACATTGTGCGCCGTGCCTGTGAAAGCGTGTCCACTCGCGCCGCCCACATGTGCTCAGCAGGACTAGCGGGGGTCATAAATCGCATGCGCGAAAGCCGCAGTGAGGACGTGATGCGCATCACGGTGGGCGTGGATGGCTCCGTGTACAAGCTGCACCCGAGCTTCAAGGAGCGGTTTCACGCCAGTGTGCGCAGGCTGACACCCAACTGCGAAATCACCTTCATTGAATCAGAGGAGGGCAGCGGCAGGGGAGCCGCACTGGTCTCTGCGGTGGCCTGCAAGAAGGCTTGCATGCTGGGCCAG---
>rn6
ATGGCTATGGATACTACA---AGGTGTGGAGCCCAGTTG---TTGACTCTGGTCGAGCAGATCCTGGCAGAGTTCCAGCTGCAGGAGGAAGACCTGAAGAAGGTGATGAGCCGGATGCAGAAGGAGATGGACCGTGGCCTGAGGCTGGAGACCCACGAGGAGGCCAGTGTAAAGATGTTACCCACCTACGTGCGTTCCACCCCAGAAGGCTCAGAAGTCGGAGACTTTCTCTCCTTAGACCTGGGAGGAACCAACTTCAGAGTGATGCTGGTCAAAGTGGGAGAGGGGGAGGCAGGGCAGTGGAGCGTGAAGACAAAACACCAGATGTACTCCATCCCCGAGGACGCCATGACGGGCACTGCCGAGATGCTCTTTGACTACATCTCTGAATGCATCTCTGACTTCCTTGACAAGCATCAGATGAAGCACAAGAAACTGCCCCTGGGCTTCACCTTCTCCTTCCCTGTGAGGCACGAAGACCTAGACAAGGGCATCCTCCTCAATTGGACCAAGGGCTTCAAGGCCTCTGGAGCAGAAGGGAACAACATCGTAGGACTTCTCCGAGATGCTATCAAGAGGAGAGGGGACTTTGAGATGGATGTGGTGGCAATGGTGAACGACACAGTGGCCACAATGATCTCCTGCTACTATGAAGACCGCCAATGTGAGGTCGGCATGATTGTGGGCACTGGCTGCAATGCCTGCTACATGGAGGAAATGCAGAATGTGGAGCTGGTGGAAGGGGATGAGGGACGCATGTGCGTCAACACGGAGTGGGGCGCCTTCGGGGACTCGGGCGAGCTGGATGAGTTCCTACTGGAGTATGACCGGATGGTGGATGAAAGCTCAGCGAACCCCGGTCAGCAGCTGTACGAGAAGATCATCGGTGGGAAGTATATGGGCGAGCTGGTACGACTTGTGCTGCTTAAGCTGGTGGACGAGAACCTTCTGTTCCACGGAGAGGCCTCGGAGCAGCTGCGCACGCGTGGTGCTTTTGAGACCCGTTTCGTGTCACAAGTGGAGAGCGACTCCGGGGACCGAAAGCAGATCCACAACATCCTAAGCACTCTGGGGCTTCGACCCTCTGTCACCGACTGCGACATTGTGCGCCGTGCCTGTGAAAGCGTGTCCACTCGCGCCGCCCATATGTGCTCCGCAGGACTAGCTGGGGTCATAAATCGCATGCGCGAAAGCCGCAGTGAGGACGTGATGCGCATCACTGTGGGCGTGGATGGCTCCGTGTACAAGCTGCACCCGAGCTTCAAGGAGCGGTTTCACGCCAGTGTGCGCAGGCTGACACCCAACTGCGAAATCACCTTCATCGAATCAGAGGAGGGCAGCGGCAGGGGAGCCGCGCTGGTCTCTGCGGTGGCCTGCAAGAAGGCTTGCATGCTGGCCCAG---
>HLequCab3
ATGGCGATGGATGCCAGG---AGGACCCAGGCCCAGACAACCTTGAATCTGGCGGAGCAGATCCTGGCAGAGTTCCAGCTGCAGGAGGAGGACTTGAAGAAGGTGATGAGGCGGATGCAGGAGGAGATGGACCGAGGCCTGAGGCTAGAGACCCACGAGGAAGCCACTGTGAAGATGCTGCCCACCTACGTGCGCTCCACCCCGGAAGGCTCAGAAGTCGGGGACTTCCTCTCCCTGGACCTGGGCGGCACCAACTTCAGGGTGATGCTGGTGAAGGTGGGGGAGGGCGAGGCGGGGCAGTGGAGTGTGAAAACTAAGCACCAGATGTACTCCATCCCCGAGGACGCCATGACGGGCACCGCCGAGATGCTCTTTGACTACATCTCCGAGTGCATCTCTGACTTCCTGGACAAGCATCAGATGAAGCACAAGAAGCTGCCCTTGGGCTTCACCTTCTCCTTTCCTGTGAGGCATGAAGACATAGACAAGGGCATCCTTCTCAACTGGACCAAGGGCTTCAAGGCCTCTGGAGCAGAAGGGAACAACATTGTGGGGCTCCTGCGAGACGCCATCAAACGGAGAGGGGACTTTGAGATGGACGTGGTGGCGATGGTGAATGATACTGTGGCCACAATGATCTCCTGCTACTACGAAGACCGCCGGTGTGAGGTTGGCATGATTGTGGGCACCGGCTGCAACGCCTGCTACATGGAGGAGATGCAGAACGTGGAGCTGGTGGAAGGGGACGAGGGCCGCATGTGCGTCAACACCGAGTGGGGCGCCTTCGGGGACGCGGGCGAGCTGGACGAGTTCCTGCTGGAGTACGACCGCGTGGTGGACGAGAACTCCCTGAACCCTGGCCAGCAGCTATATGAGAAGCTCATCGGCGGCAAGTACATGGGGGAGCTGGTGCGGCTCGTGCTGCTCAAGCTTGTGGACGAGAACCTGCTCTTCCACGGGGAGGCCTCCGAGCAGCTGCGCACGCGCGGCGCCTTCGAGACGCGCTTGGTGTCGCAAGTCGAGAGCGACTCGGGCGACCGCAAGCAGATCTACAACATCCTGAGCACGCTGGGGCTGAGGCCCTCGGGCACGGACTGCGACATCGTGCGCCGCGCCTGCGAGAGCGTGTCCACGCGCGCCGCGCACATGTGCTCCGCGGGGCTGGCGGCCGTCATCAACCGCATGCGCGAGAGCCGCAGGGAGGACGTGATGCGCATCACCGTGGGTGTAGACGGCTCGGTGTACAAGCTGCACCCAAGCTTCAAGCAGCGGTTCCACGCCAGCGTGCGCAGGCTGACGCCCAACTGCGAGATCACCTTCATCGAGTCGGAGGAGGGCAGCGGCCGGGGCGCGGCCCTGATCTCCGCGGTGGCCTGTAAGAAGGCCTGCATGCTGGGCCAG---
>cerSim1
ATGGCGATGGATGCCACA---AGGAGCCAGGCCCAGATAGCCTTGAATCTGGCGGAGCAGATCCTGGCAGAGTTCCAGCTGCAGGAGGAGGACTTGAAGAAGGTGATGAGGCGGATGCGGAAGGAGATGGACCGAGGCCTGAGGCTGGAGACCCATGAGGAGGCCACCGTGAAGATGCTGCCCACCTACGTGCGTTCCACCCCAGAAGGCTCAGAAGTCGGGGACTTCCTCTCCCTGGACCTGGGCGGCACCAACTTCAGGGTGATGCTGGTGAAGGTGGGGGAGGGCGAGGCGGGGCAGTGGAGTGTGAAAACTAAGCACCAGATGTACTCCATCCCTGAGGACGCCATGACGGGCACCGCCGAGATGCTCTTCGACTACATCTCTGAGTGCATCTCTGACTTCCTGGACAAGCACCAGATGAAGCACAAGAAGCTGCCCCTGGGCTTCACCTTCTCCTTTCCCGTGAGGCACGAAGACATCGACAAGGGCATCCTTCTCAACTGGACCAAGGGCTTCAAGGCCTCAGGGGCAGAAGGGAACAACATCGTGGGGCTCTTGCGAGACGCCATCAAACGGAGAGGGGACTTTGAGATGGACGTGGTGGCGATGGTGAATGACACCGTGGCCACAATGATCTCCTGCTACTACGAAGACCGCCGGTGTGAGGTTGGCATGATTGTGGGCACAGGCTGCAACGCCTGCTACATGGAGGAGATGCAGAACGTGGAGCTGGTGGAAGGGGACGAGGGCCGCATGTGTGTCAACACCGAGTGGGGCGCCTTCGGGGACGCGGGCGAGCTGGACGAGTTCCTGCTGGAGTACGACCGGGTGGTGGACGAGAACTCCCTGAACCCCGGCCAGCAGCTGTACGAGAAGCTCATCGGCGGCAAGTACATGGGCGAGCTGGTGCGGCTCGTGCTGCTGAAGCTCGTGGACGAGGACCTGCTCTTCCACGGCGAGGCCTCGGAGCAGCTGCGCACGCGCGGCGCCTTCGAGACACGCTTGGTGTCGCAAGTGGAGAGCGACTCGGGCGACCGCAAGCAGATCTACAACATCCTGAGCACGCTGGGGCTGAGGCCCTCGGCCACCGACTGCGACCTCGTGCGCCGCGCCTGTGAGAGCGTGTCCACGCGCGCCGCGCACATGTGCTCCGCGGGGCTGGCGGCCGTCATCAACCGCATGCGCGAGAGCCGCAGCGAGGACGTGATGCGCATCACCGTGGGCGTGGACGGCTCGGTGTACAAGCTGCATCCCAGCTTCAAGGAGCGGTTCCACGCCAGCGTGCGCAGGCTGACGCCCAACTGCGAGATCACCTTCATCGAGTCGGAGGAGGGCAGCGGCCGGGGAGCGGCCCTAATCTCCGCGGTGGCCTGTAAGAAGGCCTGCATGCTGGTCCAG---
>hetGla2
------ATGGACGAGGCC---AGGAGCAGAGTCCAGGCAGCCTTGACGCTGGCGGAGCAGATCCTGGCAGAGTTCCAGCTGCAGGAGGAGGACCTGAAGAAGGTGATGCGGCGAATGCAGAAGGAGATGGACCGTGGACTGCGGCTGGAGACCCACGAGGAGGCCAGCGTGAAGATGCTGCCCACCTACGTGCGTTCCACCCCAGAAGGCTCAGAAGTCGGAGACTTCCTGTCCCTCGACCTGGGGGGCACCAACTTCAGGGTGATGCTGGTGAAGGTGGGGGAGGGGGAGGAGGGACAATGGAGCGTGAAGACCAAACACCAGATGTACTCCATCCCCGAGGACGCCATGACGGGCACCGCAGAGATGCTCTTCGACTACATCTCCGAGTGCATCTCCGACTTCCTGGATAAGCACCAGATGAAGCACAAGAAACTGCCCCTGGGTTTCACCTTCTCCTTCCCTGTGAGGCACGAGGACATCGACAAGGGCATCCTCCTCAACTGGACCAAGGGCTTCAAAGCCTCAGGAGCAGAAGGGAACAACGTCGTGGGGCTTCTTCGAGACGCCATCAAGAGGAGAGGGGACTTTGAGATGGACGTGGTGGCCATGGTGAATGACACAGTTGCCACAATGATCTCCTGCTACTATGAAGACCACCAATGCGAGGTCGGCATGATTGTGGGGACGGGCTGCAATGCTTGCTACATGGAGGAGATGCAGAACGTGGAGCTGGTGGAAGGGGACGAGGGCCGCATGTGCGTTAACACCGAGTGGGGCGCCTTTGGGGACTCTGGCGAGCTGGACGAGTTCCTGCTGGAGTACGACCGCATGGTGGATGAGAGCTCCGTGAACCCCGGTCAGCAGCTGTACGAAAAGCTCATCGGCGGGAAGTACATGGGCGAGCTCGTGCGGCTCGTGCTGCTCAAGCTGGTGGACGAGAACCTGCTGTTCCACGGGGAGGCCTCGGAGCAGCTGCGCACGCGCGGAGCCTTCGAGACGCGCTTCGTGTCGCAAGTGGAGAGCGACCCGGGTGACCGCAAGCAGATCCACAACATCCTGAGCACCCTGGGGCTCCGGCCCTCGCCCACGGACTGCGACCTCGTGCGCCGCGCCTGCGAGAGCGTGTCCACGCGCGCTGCGCACATGTGCTCCGCTGGGCTGGCGGGCGTCATCAACCGCATGCGCGAGAGCCGCAGCCAGGACGTGTTGCGTATCACCGTGGGCGTGGACGGGTCGGTGTACAAGCTGCACCCCAGCTTCAAGGAGCAGTTCCACTCCAGCGTGCGCAGGCTGGCGCCCCGCTGCGAGATAACATTCATCGAGTCTGAGGAGGGCAGCGGCCGGGGCGCCGCGCTGGTGTCCGCGGTGGCCTGCAAGAAGGCCTGCATGCTGGGC------
>cavPor3
ATGGCCATGGATGAGGCC---CGGAGCCGAGCACAGGCAGCCCTGACGCTGGCGGAGCAGATCTTGGCAGAGTTCCAGCTGCAGGAGGAGGATCTGAAGAAGGTGATGCGGCGGATGCAGAAGGAGATGGACCGAGGCCTGAGGCTGGAGACCCACGAGGAGGCCAGCGTGAAGATGCTGCCCACCTACGTGCGTTCCACCCCAGAAGGCTCAGAAGTCGGAGACTTCCTGTCCCTGGACCTGGGAGGCACCAACTTCAGGGTGATGCTGGTGAAGGTGGGGGAGGGTGAGGAGGGACAGTGGAGCGTGAAGACCAAACACCAGATGTACTCCATCCCCGAGGACGCCATGACAGGCACTGCAGAAATGCTGTTTGACTACATCTCTGAGTGCATCTCTGATTTCCTGGACAAGCACCAGATGAAGCACAAGAAGCTGCCCCTGGGCTTTACCTTCTCCTTCCCTGTGAGGCATGAGGACATCGACAAGGGCATCCTTCTCAACTGGACCAAGGGCTTCAAAGCCTCAGGAGCAGAAGGGAACAACATCGTGGGGCTTCTGCGAGATGCCATCAAGAGGAGAGGGGACTTTGAGATGGATGTGGTGGCCATGGTGAACGACACAGTAGCCACAATGATCTCCTGCTACTATGAAGACCGCCAGTGTGAGGTCGGCATGATCGTGGGCACAGGCTGCAACGCCTGCTACATGGAGGAGATGCAGAACGTGGAGCTGGTGGAAGGGGACGAGGGCCGCATGTGCGTCAACACCGAGTGGGGCGCCTTTGGCAACTCTGGCGAACTGGACGAGTTCCTGCTAGAGTATGACCGCATGGTGGACGAGAGCTCCGTGAACCCCGGTCAGCAGCTC------------------------------------------------------------------------------------------------------------------------------------------------------------GACCCGGGCGACCGCAAGCAGATCCACAACATCCTGAGCACTCTGGGGCTGCGGCCCTCCGCCACCGACTGCGACATCGTGCGCCGCGCCTGCGAGAGCGTGTCCACGCGCGCCGCGCACATGTGCTCCGCGGGGCTGGCGGGCGTCATCAACCGCATGCGAGAGAGCCGCAGCCTGGACATGATGCGCATCACCGTGGGCGTGGACGGCTCGGTGTACAAGCTGCACCCCAGCTTCAAGGAGCGGTTCCACGCCAGCGTGCGCAGGCTGACGCCCCGCTGCGAAATCACCTTCATCGAGTCCGAGGAGGGCAGCGGCCGGGGCGCCGCGCTGGTGTCTGCGGTGGCCTGCAAGAAGGCCTGTATGCTGGGCCAA---
>HLcamFer2
---------------------------------------------------GCGGAACAGATCCTGGCGGAGTTCCAGCTGCAGGAGGAGGACTTGAAGAAGGTGATGAGGCGGATGCAGAAGGAGATGGACCGAGGCCTGCGGCTGGAGACCCATGAGGAGGCCAGTGTGAAGATGCTGCCCACCTACGTGCGCTCCACCCCGGAAGGCTCAGAAGTCGGGGACTTCCTCTCCCTGGACCTGGGTGGCACCAACTTCCGGGTGATGCTGGTGAAGGTGGGGGAAGGCGAGGAGGGACAGTGGAGTGTGAAAACCAAGCACCAGATGTACTCCATCCCCGAGGATGCCATGACAGGCACCGCTGAGATGCTCTTTGACTACATCTCTGAGTGCATCTCCGACTTCCTGGACAAGCATCAGATGAAGCACAAGAAGCTGCCCTTGGGCTTCACCTTCTCCTTTCCCGTGAGGCACGAAGACATCGACAAGGGCATCCTTCTCAACTGGACCAAGGGCTTCAAGGCCTCTGGAGCAGAAGGAAACAACATCGTGGGGCTCCTGCGGGATGCCATCAAACGGAGAGGGGACTTTGAGATGGACGTGGTGGCGATGGTGAATGACACTGTGGCCACAATGATCTCCTGCTACTACGAAGACCGCCGGTGTGAGGTTGGCATGATTGTGGGCACGGGCTGCAACGCCTGCTACATGGAGGAGATGCAGAACGTGGAGCTGGTGGAAGGGGACGAGGGCCGCATGTGTGTCAACACCGAGTGGGGCGCCTTCGGGGACTCGGGCGAGCTGGACGAGTTCCTGCTGGAGTACGACCGCGTGGTGGACGAGAACTCCCTGAACCCCGGCCAGCAGCTGTACGAGAAGCTCATCGGCGGCAAGTACATGGGCGAGCTGGTGCGACTAGTGCTGCTGAAGCTTGTGGACGAGGACCTGCTCTTCCACGGGGAGGCCTCGGAGCAGCTGCGCACGCGCGGAGCCTTTGAGACACGCTTCGTGTCGCAGGTGGAGAGNNNNNNNNNNNNNNNNNNNNNNNNNNNNNNNNNNNNNNNNNNNNNNNNNNTGAGGCCGTCGGCCACCGACTGCGACATCGTGCGCCACGCCTGCGAGAGCGTGTCCACGCGCGCCGCGCGCATGTGCGCCGCGGGGCTGGCGGGCGTCATCAACCGCATGCGCGAGAGCCGCAGCGAGGACGTGATGCGCATCACCGTGGGCGTGGACGGCTCGGTGTACAAGCTGCACCCGAGCTTCAAGGACCGGTTCCACACCAGCGTGCGCAGGCTGACGCCCAGCTGTGAAATCACCTTCATCGAGTCGGAGGAGGGCAGCGGCCGGGGCGCGGCCTTGATCTCCGCGGTGGCCTGTAAGAAGGCCTGCATGCTGGGCCAG---
>oryAfe1
ATGGCAATGGATGCCATG---ATGAGCCAGGCTCAGACATCCTTAGATCTGGCAGAGCAGATCCTGGCTGAGTTCCAGCTGCAGGAGAAGGACCTAAAGAAGGTTATGAGGCGGATGCAGAAAGAGATGGACCGTGGTCTGAGACTGGAGACCCATGAGGAAGCCAGCGTGAAGATGTTACCCACCTATGTGTGTTCCACCCAGGAGGGCTCAGAAGTTGGGGACTTCCTCTCTCTGGACCTTGGTGGCACCAACTTCAGGGTGATGCTGGTGAAGGTGGGCGAAGGTGAGGCAGGGCAGTGGAGCGTCAAAACCAAGCATCAAATGTACTCCATCCCTGAGGACGCCATGACAGGCACTGCAGAGATGCTCTTTGACTATATCTCTGAGTGCATATCTGACTTCCTGGACAAGCATCAGATGAAGCACAAGAAGCTGCCTTTGGGCTTCACCTTCTCCTTTCCTGTGAGGCATGAAGACATCGACAAGGGCATTCTTCTCAACTGGACCAAGGGCTTCAAGGCCTCGGGAGCTGAAGGGAACAATATTGTGGGGCTTCTGAGAGACGCTATCAAACGAAGAGGGGACTTTGAGATGGATGTGGTCGCGATGGTGAACGACACTGTGGCCACCATGATCTCTTGTTATTACGAAGATCATCGGTGTGAAGTCGGCATGATTGTGGGTACAGGCTGCAATGCCTGCTACATGGAAGAGATGCAGAATGTGGAGCTTGTAGAGGGAAATGAGGGCCGCATGTGTGTCAACACCGAGTGGGGTGCCTTCGGTGACTCAGGAGAACTGGACGAGTTCCTGCTGGAGTATGACCGTGTGGTGGATGAGACCTCCATGAACCCGGGTCAGCAGCTATACGAGAAGCTCATTGGCGGCAAGTACATGGGGGAGTTGGTGCGGCTTGTATTGCTGAAGCTCGTGGACGAGAACCTGCTCTTCCAAGGCGAGGCCTCGGAGCAGCTGCTCACGCGCGGCACCTTCGAGACGCGCTTTGTCTCGCAGGTGGAGAGCGACTCGGGCGACCGCAAGCAGATCTACAACATCCTAAGCACGCTAGGGCTGAGAGCCTCAGCCACAGATTGCGACATCGTGCGCCGGGCCTGCGAGAGCGTGTCTACGCGCGCCGCCCAGATGTGCTCAGCAGGTCTGGCGGGCATTATCAACCGCATGCGCGAGAGCCGCAGCGAGGAAGTGATGCGCATCACCGTGGGCGTAGACGGCTCAGTGTACAAGCTGCACCCCAGCTTCAAGGACCGCTTCCACGCCAGTGTACAGAGGCTCACGCCCGGCTGTGAGATCACCTTCATGGAGTCGGAGGAGGGCAGCGGCCGTGGGGCAGCACTGATCTCTGCTGTGGCCTGTAAGAAGGCTTGCATGCTGGCCCAG---
>echTel2
---------------------------------------------------GCAGAGCAGATCCTGGCGGAATTCCAGCTGCAGGAGGAGGACCTCAAGAAAGTCATGAGGAGGATGCAGAAGGAGATGGACCGCGGCCTGAGACTGGAGACCCACAAAGAGGCCAGCGTGAAGATGCTACCTACCTACGTGCGCTCCACCCAGGAGGGCTCAGAAGTCGGGGACTTCCTCTCTCTGGACCTGGGCGGCACCAACTTCAGGGTGATGCTGGTGAAGGTGGGCGAAGGCGAGGCCGGGCAGTGGAGCGTCAAAACCAAGCACCAGATGTACTCCATCCCCGAGGATGCCATGACGGGCACGGCGGAGATGCTCTTTGACTACGTCTCCGAGTGCATATCCGACTTCCTGGACAAGCATCAGATGAAGCATAAGAAGCTGCCTTTGGGCTTCACCTTCTCCTTCCCTGTGAGGCATGAAGACATCGACAAGGGCATCCTTCTCAACTGGACCAAGGGCTTCAAGGCCTCGGGAGCAGAAGGGAACAACATTGTGGGGCTTCTGAGAGACGCCATCAAACGGAGAGGGGACTTTGAGATGGATGTGGTCGCGATGGTGAATGACACTGTGGCCACCATGATATCTTGTTACTATGAAGACCACCGGTGTGAGGTCGGCATGATTGTGGGCACAGGCTGCAATGCCTGCTACATGGAGGAGATGCAGAACGTGGAGCTGGTGGAGGGGAACGAGGGCCGCATGTGCGTCAACACCGAGTGGGGTGCCTTCGGGGACGCGGGCGAGCTGGATGAGTTCCTGCTGGAGTACGACCGTGTAGTGGACGAGACCTCCATGAACCCCGGTCAGCAACTATACGAGAAGCTCATCGGTGGCAAGTACATGGGTGAGCTAGTGCGGCTAGTCTTGTTGAAGCTTGTGGACGAGAACCTGCTCTTCCACGGCAAGGCATCCGAGCAGCTTCGCACGCGAGGCGCCTTCGAGACGCGCTTCGTCTCGCAAGTGGAGAGTGACACAGGCGACCGCAAGCAGATCTACAACATCCTGAGCACCCTGGGGCTGCGCGCCTCGGCCACCGACTGCGACATCGTGCGCAGGGCCTGCGAGAGCGTTTCCACGCGGGCTGCGCAGATGTGTTCGGCGGGGCTGGCGGGCGTCATCAACCGCATGCGCGAGAGCCGCAGCGAGGACGTCATGCGCATCACCGTGGGCGTGGATGGTTCCGTGTACAAGCTGCACCCCAGCTTCAAGGACCGCTTCCATGCCAGTGTGCGGAGGCTCACGCCCAGCTGTGAGATCACCTTCATCCAGTCTGAGGAGGGCAGCGGCCGGGGGGCAGCCCTCATCTCTGCCGTGGCCTGTAAGAAGGCCTGCATGCTAGGCCAG---
>triMan1
ATGGCAGTGGATGCCATG---ATGAGCTGGGCCCAGACAGCGTTGAATCTGGCAGAAAAGATCCTGGCTGAGTTCCAGCTGCAGGAGGAGGACCTGAAGAAGGTGATGAGGCAGATGCAGAAGGAGATGGACCGTGGCCTGAGACTGGAGACCCACGAGGAGGCCAGCGTGAAGATGCTGCCCACCTATGTGCGCTCCACCCCGGAGGGCTCAGAAGTCGGGGACTTCCTCTCCCTGGACCTGGGCGGCACCAACTTCAGGGTGATGCTGGTGAAGGTGGGCGAAGGTGAGACGGGACAGTGGAACATCAAAACCAAGCACCAGATGTACTCCATCCCCAAGGACGCCATGACAGGCACCGCGGAGATGCTCTTTGACTATATCTCCGAGTGCATATCTGACTTCTTGGACAAGCATCAGATGAAGCACAAGAAGCTGCCTTTGGGCTTTACCTTCTCCTTTCCTGTGAGGCATGAAGACATCGACAAGGGCATCCTTCTCAACTGGACCAAGGGCTTCAAGGCCTCGGGAGCAGAAGGGAACAACATTGTGGGGCTTCTGAGAGACGCCATCAAACGGAGAGGGGACTTTGAGATGGACGTGGTTGCAATGGTGAACGACACTGTGGCCACCATGATCTCCTGTTACTATGAAGACCACCAGTGTGAGGTTGGCATGATTGTGGGGACAGGCTGCAACGCCTGCTACATGGAGGAGATGCAGAACGTGGAGCTGGTGGAGGGGAACGAGGGCCGCATGTGCGTCAACACCGAGTGGGGTGGATTCGGCGACTCAGGCGAGCTGGACGAGTTCCTGCTAGAGTATGACCGCATAGTGGATGAGACCTCCGTGAACCCCGGTCAGCAGCTATACGAGAAGCTCATCGGCGGCAAGTACATGGGTGAGCTGGTGCGGCTTGTGCTGCTGAAGCTCGCCGACGAGAACCTGCTCTTTCACGGCAAGGCTTCGGAGCAGCTGCGCACGCGCGGGGCCTTCGAGACGCGCTTCGTCTCGCAGGTGGAGAGCGACTCGGGCGACCGCAAGCAGATCTACAACATCCTGAGCACACTGGGGCTGCGAGCCTCGGCCACCGACTGCGACATCGTGCGCCGCGCCTGCGAGAGCGTGTCCACGCGCGCAGCGCAGATGTGCTCAGCCGGGCTGGCGGGAGTCATCAACCGCATGCGCGAGAGCCGCAGCGAGGAGGTGATGCGCATCACCGTGGGCGTGGATGGCTCCGTGTACAAGCTGCACCCCAGCTTCAAGGAACGCTTCCACGCCGGCGTGCGGAGACTCACACCCAGCTGTGAGATCACCTTCATCGAGTCGCAGGAGGGCAGCGGCCGGGGGGCGGCGCTAATCTCCGCTGTGGCCTGTAAGAAGGCCTGCATGCTGGGCCAG---
>sorAra2
------AT-GGCTACCGA---GGGAACAGCTCTGACATAGCATCACTTCTGGCGGAGCACATCCTGGCGGAGTTCCAGCTGCAGGAAGAGGATCTGAAGAAGGTGATGCAGCGGATGCAGAAGGAGATGGACCGTGGGCTGCGGCTGGAGACGCACGAGGAGGCCAGCGTGAAGATGCTGCCCACCTACGTGCGCTCCACCCCGGAAGGCTCGGAAGTCGGGGACTTTCTCTCCCTGGACCTGGGCGGCACCAACTTCCGGGTGATGCTGGTGAAGGTGGGAGAGGGCGAGGCAGGCCAGTGGAGCGTGAAGACAAAGCAGCAGATGTACTCCATCCCCGAGGACGCCATGACGGGCACCGCGGAGATGCTCTTCGACTACATCTCTGAGTGCATCTCCGACTTCCTGGACAAGCACCAGATGAAGCACAAGAAGCTACCCTTGGGCTTCACCTTCTCCTTCCCTGTGAGGCACGAAGACATCGACAAGGGTATCCTTCTCAACTGGACCAAGGGCTTCAAGGCATCGGGAGCAGAAGGAAACAACGTTGTGGGGCTTCTACGAGACGCCATCAAACGGAGAGGGGACTTTGAGATGGATGTGGTGGCGATGGTGAATGACACAGTGGCCACGATGATCTCCTGCTACTACGAAGACCACCGGTGTGAAGTCGGCATGATTGTGGGCACAGGCTGCAACGCGTGCTACATGGAGGAGATGCAGAACGTGGAGCTGGTGGAAGGTGACGAGGGCCGCATGTGTGTCAACACCGAGTGGGGCGCTTTCGGGGACTCGGGGGAGCTGGATGAGTTCCTGCTCGAGTACGACCGTGTGGTGGACGAGAACTCCTTGAACCCCGGCCAGCAGCTGTTTGAGAAGCTCATCGGCGGCAAGTACATGGGCGAGCTGGTGCGCCTGGTGCTGCTGAAACTGGTGGACGAGAATCTGCTTTTCCGCGGGGAGGCCTCGGAGCAGCTGCGCACGCGCGGCGCCTTTGAGACCCGCTTCGTGTCGCAGGTGGAGAGCGACTCAGGCGACCGCAAGCAGATCGCCAACATCCTGCGCACGCTGGGGCTGCGCGCGTCGGCCGCCGACTGCGACCTGGTGCGCCGCGCCTGCGAGAGCGTGTCCACGCGCGCCGCGCACATGTGCGCCGCGGGGCTGGCGGGCGTCATCAACCGCATGCGCCAGAGCCGCAGCGAGGATGTGATGCGCATCACCGTGGGCGTGGACGGCTCCGTGTACAAGCTGCACCCCAGCTTCAAGGAACGCTTCCACGCCAGCGTGCGCCGCCTGACGCCCAGCTGCGAGATCACCTTCCTCGAGTCGGAGGAGGGCAGCGGCCGTGGCGCCGCGCTGGTGTCCGCCGTGGCCTGGAAGAAGGCCTGCATGCTGGGCCAGT--
>HLpipKuh2
---------------------------------------------------GCCGAGCAGATCCTGGCGGAGTTCCGGCTGCAGGAGGAGGACTTGAAGAAGGTGATGAGGCGGATGCAGAAGGAGATGGACCGCGGCCTGAGGCTGGAGACTCACCAGGAGGCCAGCGTGAAGATGCTGCCCACCTACGTGCGCTCCACCCCCGAAGGCTCAGAAGTCGGGGACTTCCTCTCGCTGGACCTGGGTGGCACCAACTTCCGGGTGATGCTGGTGAAGGTGGGGGAGGGGGAGGCCGGCCACTGGAGCGTGAAGACCAAGCACCAGATGTACTGCATCCCCGAGGACGCCATGACGGGCACCGCAGAGATGCTCTTCGACTACATTTCCGAGTGCATCTCCGACTTCCTGGACAAGCACCAGATGAAGCACAAGAAGCTGCCCCTGGGCTTCACATTCTCCTTCCCCGTGAGGCATGAAGACATCGACAAGGGCATCCTGCTCAACTGGACCAAGGGCTTCAAGGCCTCGGGGGCGGAAGGGAACAACGTCGTGGGACTGCTGCGAGACGCCATCAAGCGGAGAGGGGACTTTGAGATGGACGTGGTGGCGATGGTGAACGACACGGTGGCCACCATGATCTCCTGCTACTACGAAGACCGCCAGTGTGAGGTTGGCATGATTGTGGGCACCGGCTGCAACGCCTGCTACATGGAGGAGATGCACAACGTGGAGCTGGTGGAGGGCGAGGAGGGCCGCATGTGCGTCAACACGGAGTGGGGCGCCTTCGGGGACGCGGGCGAGCTGGACGAGTTCCTGCTGGAGTACGACCGCGCCGTGGACGAGAGCTCGCTGAACCCGGGCCAGCAGCTGTACGAGAAGCTCATCGGCGGCAAGTACATGGGCGAGCTGGTGCGGCTGGTGCTGCTGCGGCTGGTGGACGAGGACCTGCTCTTCCGCGGGGAGGCCTCGGAGCAGCTGCGCACGCGCGGCGCCTTCGAGACGCGCTTCGTGTCGCAGGTGGAGAGCGACTCGGGCGACCGCAAGCAGATCTACAACATCCTGCGCACACTGGGGCTGCGGCCCTCCGCCGCCGACTGCGACCTGGTGCGCCGCGCGTGCGAGAGCGTGTCCACGCGCGCCGCGCACATGTGCTCCGCGGGGCTGGCCGCCGTCATCAACCGCATGCGCGAGAGCCGCAGCGAGGACGTGATGCGCATCACCGTGGGCGTGGACGGCTCCGTGTACAAGCTGCACCCGAGCTTCAAGGAGCGGTTCCACGCCAGCGTGCGCAGGCTGACCCCCAGCTGCGAGATCACCTTCATCCAGTCGGAGGACGGCAGCGGCCGCGGGGCCGCGCTGGTCTCCGCGGCGGCCTGCAAGAAGGCGTACATGCTGGGCCAG---
>HLmyoMyo6
---------------------------------------------------GCAGAGCAGATCCTGGCGGAGTTCCGACTGCAGGAGGAGGACCTGAAGAAGGTGATGAGGCGGATGCAGAAGGAGATGGACCGTGGCCTGAGGCTGGAGACTCACCAGGAGGCCAGCGTGAAGATGCTGCCCACCTACGTACGCTCCACCCCCGAAGGCTCAGAAGTTGGGGACTTCCTCTCGCTGGACCTGGGCGGCACCAACTTCCGGGTGATGCTGGTGAAGGTGGGGGAGGGGGAGGCCGGCCACTGGAGCGTGAAGACCAAGCACCAGATGTACTGCATCCCCGAGGACGCCATGACGGGCACCGCGGAGATGCTCTTCGACTACATCTCCGAGTGCATCTCCGACTTCCTGGACAAGCACCAGATGAAGCACAGGAAGCTGCCCTTGGGCTTCACCTTCTCCTTTCCCGTGAGGCATGAAGACATCGACAAGGGCATCCTGCTCAACTGGACCAAGGGCTTCAAGGCCTCGGGAGCAGAAGGGAACAACATTGTGGGGCTCCTGCGAGACGCCATCAAGCGGAGAGGGGACTTTGAGATGGACGTGGTGGCGATGGTGAACGACACTGTGGCCACAATGATCTCCTGCTACTACGAAGACCGCCAGTGTGAGGTTGGCATGATTGTGGGCACGGGCTGCAACGCCTGCTACATGGAGGAGATGCACAACGTGGAGCTGGTGGAGGGGGAAGAGGGCCGCATGTGCGTCAACACCGAGTGGGGCGCCTTCGGGGACGCGGGCGAGCTGGACGAGTTCCTGCTGGAGTACGACCGCGCGGTGGACGAGAGCTCGCTGAACCCGGGCCAGCAGCTGTACGAGAAGCTGATCGGCGGCAAGTACATGGGCGAGCTGGTGCGGCTCGTGCTGCTGAGGCTGGTGGACGAGGACCTGCTCTTCCGCGGGGAGGCCTCGGAGCAGCTGCGCACGCGCGGCGCCTTCGAGACGCGCTTCGTGTCTCAGGTGGAGAGCGACTCGGGCGACCGCAAGCAGATCTACAACATCCTGCGCACCCTGGGGCTGCGGCCCTCGGCCGCCGACTGCGACCTCGTGCGCCGCGCCTGCGAGAGCGTGTCCACGCGCGCCGCGCACATGTGCTCCGCGGGGCTGGCCGCGGTCATCAACCGCATGCGCGAGAGCCGCAGCGAGGACGTGATGCGCATCACCGTGGGCGTGGACGGCTCCGTGTACAAGCTGCACCCCAGCTTCAAGGAGCGGTTCCACGCCAGCGTGCGCCGGCTGACCCCCAGCTGCGAGATCACCTTCATCCAGTCGGAGGACGGCAGCGGCCGCGGCGCCGCCCTGGTCTCCGCGGTGGCCTGTAAGAAGGCGTATATGCTGGGCCAG---
>HLmolMol2
---------------------------------------------------GTGGAGCAGATCCTGGCGGAGTTCCAGCTGCAGGAGGAGGACTTGAAGAAGGTGATGAGGCGGATGCAGAAGGAGATGGACCGAGGCCTGAGGCTGGAGACTCACGAGGAGGCCAGTATGAAGATGCTGCCCACCTATGTGCGCTCCACCCCCGAAGGCTCAGAAGTCGGGGACTTCCTCTCCCTGGACCTTGGTGGCACCAACTTCAGGGTGATGCTGGTGAAGGTGGGGGAGGGAGAGGCGGGCCAGTGGAGCGTGAAGACCAAGCACCAGATGTACTGCATCCCTGAGGACGCCATGACGGGCACTGCTGAGATGCTCTTTGACTACATCTCCGAGTGCATCTCCGACTTCCTGGACAAGCATCAGATGAAGCACAAGAAGCTGCCCTTGGGTTTCACCTTCTCGTTTCCCGTGAGGCATGAAGACATCGACAAGGGCATCCTGCTCAACTGGACGAAGGGCTTCAAGGCCTCGGGAGCCGAAGGGAACAACATCGTGGGGCTCCTGCGAGACGCCATCAGGAGGAGAGGGGACTTTGAGATGGACGTGGTGGCGATGGTGAACGACACTGTGGCGACGATGATTTCCTGCTACTACGAAGACCGCCAGTGTGAGGTTGGCATGATCGTGGGCACAGGCTGCAACGCCTGCTACATGGAGGAAATGCACAACGTGGAGCTGGTGGAAGGGGAAGAGGGCCGCATGTGCGTCAACACCGAGTGGGGTGCCTTCGGGGACACTGGCGAGCTGGACGAGTTCCTGCTGGAGTACGACCGCATGGTGGACGAGAGCTCCCTGAACCCCGGCCAGCAGCTGTACGAGAAGCTCATCGGCGGCAAGTACATGGGCGAGCTGGTGCGGCTCGTGCTGCTGAAGCTGGTGGACGAGAACCTGCTCTTTCACGGGGAGGCCTCGGAGCAGCTGCGCACGCGCGGCGCCTTCGAGACGCGCTTCGTGTCGCAGGTGGAGAGCGACTCTGGCGACCGCAAGCAGATCTACAACATCCTGAGCACGCTGGGGCTGAGGCCCTCGGCCGCCGACTGCGACATCGTGCGCCGCGCCTGCGAGAGCGTGTCCACGCGCGCCGCGCACATGTGCGCCGCGGGGCTGGCGGCCGTCATCAACCGCATGCGCGAGAGCCGCAGCGAGGACGTGATGCGCATCACCGTGGGTGTGGACGGCTCGGTGTACAAGCTGCACCCCAGTTTCAAGGAGCGGTTCCACGCCAGCGTGTGCCGGCTGACACCCAGCTGTGAGATCACCTTCATCCAGTCGGAGGACGGCAGCGGCCGGGGTGCGGCTCTGGTCTCTGCAGTGGCCTGTAAGAAGGCATACATGCTGGGCCAG---
>HLphyDis3
---------------------------------------------------GCGGAGCAGATCCTGGCGGAGTTCCGGCTGCAGGAGGAGGACCTGAAGAAGGTGATGAGGCGGATGCAGAAGGAGATGGCCCGGGGTCTGCGGCTGGAGACTCACGAGGAGGCCAGTGTGAAGATGCTGCCCACCTACGTGCGCTCCACGCCCGAAGGCTCAGAAGTTGGGGACTTCCTGTCGCTGGACCTGGGCGGCACCAACTTCAGGGTGATGCTGGTGAAGGTGGGCGAGGGCGAGGAGGGCCACTGGAGCGTGAAGACCAAGCACCAGATGTACTGCATCCCCGAGGACGCCATGACGGGCACGGCTGAGATGCTCTTCGACTACGTCTCCGAGTGCATCTCCGACTTCCTGGACAAGCATCACATGAAGCACAAGAAGCTGCCCTTGGGTTTCACCTTCTCCTTTCCCGTGAGGCACGAAGACATCGACAAGGGCATCCTGCTCAACTGGACCAAGGGCTTCAAGGCCTCGGGAGCAGAAGGGAACAACATCGTGGGGCTCCTGCGAGACGCCATCAAGCGGAGGGGGGACTTCGAGATGGACGTGGTGGCGCTGGTGAACGACACGGTGGCCACGATGATCTCCTGCTACTACGAAGACCGCCAGTGTGAGGTTGGCATGATTGTGGGCACCGGCTGCAATGCCTGCTACATGGAGGAAATGCACAACGTGGAGCTGGTGGAAGGGGAGGAGGGCCGCATGTGCGTCAACACCGAGTGGGGCGCCTTCGGGGACGCGGGCGAGCTGGACGAGTTCCTGCTGGAGTACGACCGCGTGGTGGACGAGAGCTCCCTGAACCCCGGCCAGCAGCTGTACGAGAAGCTCATCGGCGGCAAGTACATGGGTGAGCTGGTGCGGCTCGTGCTGCTGAAGCTGGTGGATGAGAACCTGCTCTTCCACGGGGAGGCCTCGGAGCAGCTGCGCACGCGCGGAGCCTTCGAGACGCGCTTTGTGTCGCAGGTGGAGAGCGACTCTGGCGACCGCAAGCAGATCTACAACATCCTGCGCACGTTGGGGCTGAGGCCCTCGGCCACGGACTGCGACATCGTGCGCCGCGCCTGCGAGAGCGTGTCCACGCGCGCCGCGCACATGTGCGCCGCGGGGCTGGCAGGCGTCATCAACCGCATGCGCGAGAGCCGCAGCGAGGACGTGATGCGCATCACCGTGGGCGTGGACGGCTCGGTGTACAAGCTGCACCCCAGCTTCAAGGAGCGGTTCCACGCCAGCGTGCGCAGGCTGACACCCAACTGCGAGATCACCTTCATCCAGTCCGAGGACGGCAGTGGCCGGGGCGCGGCTCTGGTCTCTGCGGTGGCCTGTAAGAAGGCCTGCATGCTGGGCCAG---
>HLrhiFer5
---------------------------------------------------GCGGAGCAGATCCTGGCGGAGTTCCGGCTGCAGGACGAGGACTTGAAGAAAGTGATGCGGCGGATGCAGATGGAGATGGACCGGGGCCTCCGGCTGGAGACTCACGAGAAGGCCAGTGTGAAGATGCTGCCCACCTACGTGCGCTCCACCCCCGAAGGCTCAGAAGTCGGGGACTTCCTCTCCCTGGACCTGGGCGGCACCAACTTCAGGGTGATGCTGGTGAAGGTGGGCGAGGGTGAGGCTGGGCAGTGGAGCGTGAAAACCAAGCACCAGATGTATTCCATCCCCGAGGATGCCATGACGGGTACCGCTGAGATGCTCTTCGACTACGTGTCCGAGTGCATCTCCGACTTCCTGGAGAAGCATCACATGAAGCACAAGAAGCTGCCCTTGGGCTTCACCTTCTCCTTCCCTGTGAGGCACGAAGACATCGACAAGGGTATTCTTCTCAACTGGACCAAGGGCTTCAAAGCCTCCGGGGCAGAAGGCAACAACATCGTGGGGCTCCTGCGAGACGCCATCAAGCGCAGAGGGGACTTTGAGATGGATGTGGTGGCGATGGTCAATGATACCGTGGCCACAATGATCTCCTGCTACTATGAGGACCGCCGGTGCGAGGTTGGCATGATTGTGGGCACTGGCTGTAACGCCTGCTACATGGAGGAGATGCACAACGTGGAGCTAGTGGAAGGAGAAGAGGGCCGCATGTGCGTCAACACCGAATGGGGCGCCTTTGGGGACGCGGGTGAGCTGGACGAGTTCCTGCTGGAGTACGACCGAATGGTGGACGAGAGCTCGCTGAACCCGGGCCAGCAGCTGTACGAGAAACTCATCGGCGGCAAGTACATGGGCGAGCTGGTGCGGCTCGTGCTGCTGAAGCTGGTGGACGAAAACCTGCTCTTCCACGGGGAGGCCTCGGAGCAGCTGCGCACGCGCGGCGCCTTCGAGACGCGCTTCGTGTCGCAGGTGGAGAGCGACTCGGGCGACCGCAAGCAGATCTACAACATCCTGAGCAGATTGGGACTGAGGCCCTCGGCCACTGATTGCGACATCGTGCGCCGCGCCTGCGAGAGCGTGTCCACGCGCGCCGCGCACATGTGCGCAGCGGGGCTGGCGGGCGTCATCAACCGCATGCGCGAGAGCCGCAGCGAGGACGTGATGCGCATCACCGTGGGCGTGGACGGCTCGGTGTACAAGCTGCACCCCAGCTTCAAGGAGCGCTTCCACGCCAGCGTGCGTAGGCTGACGCCCAACTGCGAGATCACCTTCATCCAGTCGGAGGAGGGCAGCGGCCGGGGCGCGGCTCTGGTCTCTGCGGTGGCCTGTAAGAAGGCCTGTATGCTGGGCCAG---
>dasNov3
---------------------------------------------------GTGGAGCAGATCCTCGCGGAGTTCCAGCTGCAGGAGGAGGACCTCAAGAAGGTGATGAGACGGATGCAGGAGGAGATGGACCGGGGCCTGAGGCTGGAGACCCACGAGGCGGCCAGCGTGAAGATGCTGCCCACCTACGTGCGCTCCACCCCCGAAGGCTCAGAAGTCGGGGACTTCCTCTCCCTGGACCTGGGCGGCACCAACTTCAGGGTGATGCTGGTGAAGGTGGGGGAAGGCGAGGCGGGGCAGTGGAGCGTCAAGACCAAGCACCAGATGTACTCCATTCCCGAGGACGTCATGACCGGCACGGCCGAGACGCTCTTCGACTACGTCTCCGAGTGCATCTCCGACTTCCTGGACAAGCACCAGATGAAGCACAAGAAGCTGCCCCTGGGCTTCACCTTCTCCTTTCCGGTGCGGCACGAGGACATCGACAAGGGCATCCTTCTCAACTGGACCAAAGGCTTCAAGGCCTCGGGGGCCGAAGGCAACAACGTCGTGGGGCTTCTGCGAGACGCCATCAAGCGCAGAGGGGACTTTGAGATGGACGTGGTTGCCATGGTGAATGACACCGTGGCTACAATGATCTCCTGTTACTATGAAGACCACCGGTGTGAGGTCGGCATGATTGTGGGTACCGGCTGCAACGCCTGCTACATGGAGGAGATGCAGAACGTGGAGCTGGTGGAGGGGAACGAGGGCCGCATGTGTGTCAACACCGAGTGGGGGGCCTTCGGGGACTCGGGAGAGCTGGACGACTTCCTGCTGGAGTACGACCGCGTGGTGGACGAGAACTCCCTGAACCCGGGTCAGCAGCTGTACGAGAAGCTCATCGGCGGCAAGTACATGGGCGAGCTGGTGCGGCTCCTGCTGCTGAAGCTCGTGGACCAGAACCTGCTCTTCCACGGCGAGGCCTCGGAGCACCTGCGCACGCGCGGCGCCTTCGAGACGCGCTTCGTCTCGCAGGTGGAGAGCGACTCGGGCGACCGGAAGCAGATCTACAACATCCTGCGCACCCTGGGGCTGCGCCCGTCGGCCGCCGACTGCGACCTGGTGCGCCGCGCCTGCGAGAGCGTGTCCACGCGCGCCGCGCAGATGTGCTCGGCGGGGCTGGCGGCCGTGCTCAACCGCATGCGCCAGAGCCGCAGCGAGGACGTGATGCGTATCACCGTGGGCGTGGACGGCTCCGTGTACAAGCTGCACCCCAGCTTCAAGGACCGGTTTCACGCCAGCGTCCGGCGACTGACGCCCAGCTGCGAGATCACCTTCATTGAGTCCCAGGAGGGCAGCGGCCGGGGCGCGGCGCTGGTGTCCGCGGTGGCTTGTAAGAAGGCCTGCTTGCTGGGCCAG---
>HLrouAeg4
---------------------------------------------------GCCGAGCAGATCCTGGCAGAGTTCAGGCTGCAGGAGGAGGATCTGAAGAAGGTGATGAGGCGGATGCAGAAGGAGATGGACCGAGGCCTGAGGCTGGCGACTCACGAGGAGGCCAGCGTGAAGATGCTGCCCACCTACGTGCGCTCCACCCCCGAAGGCTCAGAAGTCGGGGACTTCCTCTCCCTGGACCTGGGTGGCACCAACTTCAGGGTGATGCTGGTGAAGGTGGGGGAGGGCGAGGCAGGGCAGTGGAGCCTGAACACCAAGCACCAGATGTACTCCATCCCCGAGGACGCCATGACGGGCACCGCCGAGATGCTCTTCGACTATGTCTCCGAGTGCATCTCCGACTTCCTGGACAAGCACCAGATGAAGCACAAGAAGCTGCCCTTGGGCTTCACCTTCTCCTTCCCCGTGCGGCACGAGGACATCGACAAGGGCATCCTTCTCAACTGGACCAAGGGCTTCAAGGCTTCTGGGGCAGAAGGGAACAACGTCGTGGGGCTCCTGCGAGACGCCATCAAGCGGAGAGGGGACTTTGAGATGGACGTGGTGGCCATGGTGAATGACACCGTGGCCACAATGATCTCCTGCTACTACGAAGACCGCCAGTGTGAGGTTGGCATGATAGTGGGCACGGGCTGCAACGCTTGTTACATGGAGGAAATGCACAACGTGGAGCTGGTGGATGGGGACGAGGGCCGCATGTGCGTCAACACCGAGTGGGGGGCCTTTGGGGACGCAGGCGAGCTGGACGAGTTCCTGCTGGAGTACGACCGGATGGTGGACGAGAGCTCGCTCAACCCGGGCCAGCAGCTGTATGAGAAGCTCATCAGCGGCAAGTACATGGGCGAGCTGGTGCGGCTCGTGCTGCTCAAGCTGGTGGACGAGGACCTGCTCTTCCGCGGCGAGGCCTCGGAGCAGCTGCGCACGCGCGGCGCCTTCGAGACCCGCTTCGTGTCGCAGGTGGAGAGCGACTCAGGCGACCGCAAGCAGATCTACAATATCCTGAGCACGCTGGGGCTGAGGCCCTCGGCCACTGACTGCGACATCGTGCGCAGAGCCTGCGAGAGTGTGTCCACGCGCGCCGCGCACATGTGCGGCGCGGGGCTGGCGGGCGTCATCAACCGCATGCGCGAGAGCCGCAGCGAGGACGTGATGCGCATCACCGTGGGCGTGGACGGATCGGTGTACAAGTTGCACCCCAGCTTCAAGGAGCGGTTCCATGCCATTGTGCGCAGGCTGACCCCCAGCTGCGAGATCACCTTCATCCAGTCGGAGGAGGGCAGTGGCCGGGGCGCAGCTCTGGTCTCCGCCGTCGCCTCTAAGAAGGCCTGCATGCTGGGCCAG---
>ochPri3
ATGACCATGGATGCCACC---AGTGGGCAGGCCCAGTCCACTGCAACTCTGGTGGAGCAGATCCTGGCGGAATTCCAGCTGCAGGAGGAAGACCTGAAGAAGGTGATGCGGCGTATGCAAAAGGAGATGGCCCGAGGCCTGAGGCTGGAGACCCATGAGGAGGCCAGCGTGAAGATGCTGCCCACCTACGTGCGCTCCACCCCTGAAGGCTCGGAAGTCGGGGACTTCCTCTCCCTGGACCTGGGTGGCACCAACTTCCGGGTGATGCTGGTGAAGGTGGGGGAGGGCGAAGTGGGGCAGTGGAGCGTGAAGACCAAGCACCAGATGTACTCCATCCCCGAAGATGCCATGACCGGCACTGCTGAGATGCTCTTTGACTACATCTCCGAGTGCATCTCTGACTTCCTGGACAAGCATCAGCTCAAGCACAAGAAGCTGCCACTAGGTTTCACCTTCTCCTTTCCTGTCCGACACGAAGACATTGACAAGGGCATCCTCCTCAACTGGACCAAGGGCTTCAAGGCCTCGGGGGCAGAAGGGAACAACATCGTGGGGCTCCTAAGAGATGCCATCAAGCGGAGAGGGGACTTTGAGATGGATGTGGTGGCAATGGTGAATGACACGGTGGCCACCATGATCTCTTGCTACTATGAGGACCGCCAGTGTGAGGTTGGCATGATTGTAGGCACCGGCTGCAACGCCTGCTACATGGAGGAGATGCAAAATGTGGAGCTGGTGGAAGGAGACGAGGGCCGCATGTGCGTCAACACCGAGTGGGGTGCCTTCGGGGACTCGGGCGAGCTGGACGAGTTCCTGCTGGAGTACGACCGCATGGTGGACGAGAGCTCCGCGAACCCCGGTCAGCAGCTGTACGAAAAGCTCATCGGTGGCAAGTACATGGGCGAGCTGGTGCGGCTAGTGCTGCTCAGGCTGGCGGACGAAAACCTGCTCTTCGGCGGGGAGGCCTCAGAGCAGCTGCGGACGCGTGGCGCCTTCGAGACGCGCTTCGTGTCGCAGGTGGAGAGCGACTCTGGCGACCGCAAGCAGACTTACAACATCCTGAGCACGCTGGGGCTGCGGCCTTCAGCCGCCGACTGCGACATTGTGCGCCGGGCCTGCGAGAGCGTCTCCACACGCGCTGCGCACATGTGCTCGGCTGGGCTGGCAGGCGTCATCAACCGCATGCGCGAAAGCCGCTGTGTGGACGTGATGCGCATCACCGTGGGCGTGGACGGTTCAGTGTACAAACTGCACCCGAGCTTCAAGGAGCGGTTCCATGCCAGCGTGCGCAGGCTGACGCCCAGCTGCGAGATCACCTTCATCGAGTCGGAGGAGGGCAGCGGCCGGGGCGCAGCGCTGATCTCGGCTGTGGCCTGTAAAAAGGCCTGCATGCTGGGCCAT---
>oryCun2
ATGACCATGGAAGCCACA---AGGAGGCAGGCCCAGACAGCCACGAGTCTGGTGGAGCAGATCCTGGCGGAATTCCAGCTGCACGAGGAGGACCTGAAGAAGGTGATGCGGCGCATGCAGAAGGAGATGGACCGAGGCCTGCGGCTGGAGACCCACGAGGAGGCCAGCGTGAAGATGCTGCCCACCTACGTGCGCTCCACCCCGGAAGGCTCGGAAGTCGGGGACTTCCTCTCCCTGGACCTGGGTGGCACCAACTTCCGGGTGATGCTGGTGAAGGTGGGGGAGGGCGAGGAGGGGCAGTGGAGCGTGAAGACCAAGCACCAGATGTACTCCATCCCTGAGGACGCCATGACCGGCACCGCTGAGATGCTCTTCGACTACATCTCCGAGTGCATCTCCGACTTCCTGGACAAGCACCAGCTGAAGCACAAGAAGCTGCCACTGGGTTTCACCTTCTCCTTTCCTGTGCGGCACGAAGACATCGACAAGGGCATCCTCCTCAACTGGACCAAGGGCTTCAAGGCCTCGGGGGCTGAAGGGAACAACATCGTGGGGCTCCTGCGAGATGCCATCAAGCGCAGAGGGGACTTTGAGATGGACGTGGTGGCCATGGTGAACGACACGGTGGCCACCATGATCTCCTGCTACTACGAAGACCGCCAGTGCGAGGTCGGCATGATCGTGGCC------------------------------------------------------------------------------------------------------------------------------------------------------------------------CCC------------------------------------------------------------------------------------------------------------------------------------------------------------------CGGAAGAACTCCGGGGACCGCAAGCAGACCTACAACATCCTGAGCACGCTGGGGCTGCGGCCCTCGGCCGCCGACTGCGACATCGTGCGGCGCGCCTGCGAGAGCGTGTCCACGCGCGCCGCGCACATGTGCTCGGCCGGGCTGGCGGGCGTCATCAACCGCATGCGCGAGAGCCGCGGCATGGACGTGATGCGCATCACGGTGGGCGTGGACGGCTCGGTGTACAAGCTGCACCCCAGCTTCAAGGAGCGGTTCCACGCCAGCGTGCGCAGGCTGACGCCCAGCTGCGAGATCACCTTCATCGAGTCGGAGGAAGGCAGCGGCCGGGGTGCCGCGCTGGTCTCGGCCGTGGCCTGCAAGAAGGCCTGCATGCTGGCCCAG---
>ailMel1
ATGGCAATGACTGCCACA---AGAATCCAGGCCCAGCCAGCCTCGAATCTGGCGGAGCAGATCCTGGCGGACTTCCAGCTGCAGGAGGCTGACCTGAAGAAGGTGATGCGGCGGATGCAGAAGGAGATGGCGCGGGGCCTGCGGCTGGAGACCCACGAGGAGGCCAGCGTGAAGATGCTGCCCACCTACGTCCGCTCCACCCCGGAGGGCTCAGAAGTCGGGGACTTCCTCTCCCTGGACCTGGGCGGCACCAACTTCAGGGTGATGCTGGTGAAGGTGGGGGAGGGCGAGGAGGGGCAGTGGAGTGTGACAACCAAGCATCAGATGTACTCCATCCCCGAGGACGCCATGACTGGCACCGCTGAGATGCTCTTCGACTACATCTCCGAGTGCATCTCCGACTTCCTGGACAAGCACCAGATGAAGCACAAGAAACTGCCCTTGGGCTTCACCTTCTCCTTCCCCGTGAGGCATGAAGACATCGACAAGGGCATCCTCCTCAACTGGACCAAGGGCTTCAAGGCCTCGGGAGCAGAAGGGAACAACATCGTGGGGCTCCTCCGTGACGCCATCAAACGGAGAGGGGACTTTGAAATGGACGTGGTAGCAATGGTGAATGACACGGTGGCCACGATGATCTCCTGCTACTACGAAGACCGCCGGTGTGAGGTTGGCATGATTGTGGGCACGGGCTGTAACGCCTGCTACATGGAGGAAATGCAGAACGTGGAGCTCGTGGAAGGGGACGAGGGCCGCATGTGCGTCAACACTGAGTGGGGCGCCTTTGGGGACTCTGGAGAGCTGGACGAGTTCCTGCTGGAGTATGACCGCGTGGTGGACGAGAACTCCCTGAACCCCGGCCAGCAGCTGTACGAGAAGCTCATCGGCGGCAAGTACATGGGCGAGCTGGTGCGGCTCGTGCTGTTAAAACTCGTGGATGAAAACCTGCTTTTCCGCGGGGAGGCCTCGGAACAGCTGCGCACGCGCGGCGCCTTCGAGACGCGCTTCGTGTCGCAGGTGGAGAGTGACTCGGGCGACCGCAAGCAGATCTACAACATCCTGAGCACGCTGGGGCTGAGGCCCTCGGCCACCGACTGCGACATCGTGCGCCGCGCCTGCGAGAGCGTGTCCACGCGCGCTGCGCACATGTGCGCCGCGGGGCTGGCGGGCGTCATCAACCGCATGCGCGAGAGCCGCAGCGAGGACGTGATGCGCATCACCGTGGGCGTGGACGGCTCGGTGTACAAGCTGCACCCCAGCTTCAAGGAGAGGTTCCACGCCAGCGTACGCAGGCTGACGCCCAGTTGCGAGATCACATTCATCGCGTCGGAGGAGGGCAGTGGCCGGGGCGCGGCCCTGATCTCCGCGGTGGCCTGCAAGAAGGCCTGCATGCTGGGCCAG---
>lepWed1
------ATGGATGCCACC---AGGAGCCAGGCCCAGACAGCCTCGAATCTGGCAGAGCAGATCCTGGCCGACTTCCAGCTGCAGGAGGCTGACTTGAAGAAGGTGATGCGGCGGATGCAGAAGGAGATGGCGCGGGGCCTGCGGCTGGAGACCCACGAGGAGGCCAGCGTGAAGATGCTGCCCACCTACGTGCGCTCCACCCCAGAGGGCTCAGAAGTCGGGGACTTCCTCTCCCTGGACCTGGGCGGTACGAACTTCAGGGTGATGTTGGTGAAGGTGGGGGAGGGCGAGGAGGGGCAGTGGAGTGTGACGACCAAACACCAGATGTACTCCATCCCCGAGGACGCCATGACCGGCACTGCTGAGATGCTCTTCGACTACATCTCCGAGTGCATCTCCGACTTCCTGGACAAGCATCAGATGAAGCACAAGAAACTGCCCTTGGGCTTCACCTTCTCCTTCCCCGTGAGGCATGAAGACATCGACAAGGGCATCCTCCTCAACTGGACCAAGGGCTTCAAGGCCTCCGGAGCAGAAGGGAACAACATCGTGGGGCTCCTCCGTGACGCCATCAAACGGAGAGGGGACTTTGAAATGGACGTGGTAGCGATGGTGAACGACACGGTGGCCACAATGATCTCCTGCTACTATGAAGACCGCCGGTGTGAGGTTGGCATGATTGTGGGCACAGGCTGCAACGCTTGCTACATGGAAGAGATGCAGAACGTGGAGCTCGTGGAAGGGGACGAGGGCCGCATGTGCGTCAACACTGAGTGGGGCGCCTTCGGGGACTCCGGTGAGCTGGACGAGTTCCTGCTGGAGTACGACCGCGTGGTGGACGAGAACTCCCTGAACCCCGGCCAGCAGCTGTACGAGAAGCTCATCGGCGGCAAGTACATGGGCGAGCTGGTGCGGCTCGTGCTGCTCAAACTCGTGGACGAAAACCTGCTTTTCCGCGGGGAGGCGTCGGAACAGCTGCGCACGCGCGGCGCCTTCGAGACGCGCTTCGTGTCGCAGGTGGAG---------------------------------------------------------------------------------------------------------------------------------------------------------------------------------------------------------------------------------------------------------------------------------------------------------------------------------------------------------------------------------------------
>loxAfr3
ATGGCAGTGGATGCCACG---ACGAGCTGGGTCCAGACACCCTTGGATCTGGCAGAGCAGATCCTGGCCGAGTTCCAGCTGCAGGAGGAGGACCTGAAGAAGGTGATGAGGCGGATGCAGAAGGAGATGGACCGTGGCCTGAGACTGGAGACCCATGAGGAGGCCAGCGTGAAGATGCTGCCCACTTACGTGCGCTCTACCCCAGAGGGCTCAGAAGTCGGGGACTTCCTCTCCCTGGATCTGGGCGGCACCAACTTCAGGGTGATGCTGGTGAAGGTGGGCGAAGGTGAGACAGGGCAGTGGAGCATCAAAACCAAGCACCAGATGTACTCCATCCCTGACGACGCCATGACAGGCACTGCGGAGATGCTCTTTGACTATATCTCCGAGTGCATATCCGACTTCTTGGACAAGCATCAGATGAAGCACAAGAAGTTGCCTTTGGGCTTTACCTTCTCCTTTCCTGTGAGGCATGAAGACATCGACAAGGGCATCCTTCTCAACTGGACAAAGGGCTTCAAGGCCTCAGGAGCAGAAGGGAACAACATTGTAGGGCTTCTGAGAGACGCCATCAAACGGAGAGGGGACTTTGAGATGGACGTGGTTGCAATGGTGAATGACACTGTGGCCACCATGATCTCCTGTTACTACGAAGACCACCAGTGTGAGGTCGGCATGATTGTGGGCACAGGCTGCAACGCCTGCTACATGGAGGAGATGCAGAACGTGGAGCTGGTGGAGGGGAACGAGGGCCGCATGTGCGTCAACACCGAGTGGGGTGGCTTCGGCGACTCAGGCGAGCTGGACGAGTTTCTGCTGGAGTATGACCGCGTGGTGGATGAGACCTCCATGAACCCCGGTCAGCAGCTATACGAGAAGCTTATCGGCGGCAAGTACATGGGCGAGTTGGTGCGCCTTGTGCTGCTGAAGCTCGCGGACGAGAACCTACTGTTTCACGGCAAGACCTCAGAGCAGCTGCGCACGCGCGGGGCCTTCGAGACGCGCTTTGTCTCGCAGGTGGAGAGCGACTCGGGCGACCGCAAGCAGATCTACAACATCCTGAGCACCCTGGGGCTGCGCGCCTCGGCCACCGACTGCGACATCGTGCGCCTAGCCTGCGAGAGCGTGTCCACGCGCGCCGCGCAGATGTGCTCGGCCGGGCTGGCGGGCGTCATCAACCGCATGCGCGAGAGCCGCAGCGAGGAGGTGATGCACATCACCGTGGGCGTGGACGGCTCCGTGTACAAGCTGCATCCCAGCTTCAAGGAACGCTTCCACGCCAGCGTACGGAGACTTACGCCCAGCTGCGAGATCACCTTTATCCAGTCGGAGGAGGGCAGCGGCCGGGGGGCGGCGCTCATCTCCGCCGNNNNNNNNNNNNNNNNNNNNNNNNNNNNNNNNNNN
