# Supplementary material for: Six reference-quality genomes reveal evolution of bat adaptations
Source: Nature. 2020 Jul 22;583(7817):578–84. doi: 10.1038/s41586-020-2486-3 (PMC8075899; doi:10.1038/s41586-020-2486-3)
Supplement: Supplementary file 6 — Alignments of 12,931 protein-coding genes across 48 mammals. [file 41586_2020_2486_MOESM6_ESM.gz › suppDataFile/ENST00000349064.aln.fasta]

>susScr11
---ATGAAGCCC------CCCTCAGGGCCCGAGGAGGCC---CAGCGGCCC---GCCTCCGACATCCGAGTGTTCGCCAGCAACTGCTCGATGCACGGCCTGGGCCACATCTTTGGCCCAGGGGGCCTGACCCCACGCCGGGGACTGTGGGCCGCAGCCGTGCTCCTATCGCTGGCCACCTTCCTCTACCAGGTGGCAGGGAGGGTGCGCTACTATGGGGAGTTCCACCACGAGACAGCCCTGGAGGAGCGCGAGAGCCACCGGCTCACCTTCCCGGCTGTGACCCTGTGCAACATCAACGCGCTGCGCCGCTCACGCCTCACGCCCAACGACCTGCACTGGGCTGGGCCCGGGCTGCTGGGCCTGGAGCCCGCGGAGCACGCCGCCTACCTGCGCGCCCTGGGCCGGCCCCCCGCGCCGCCCGGCTTCATGCCCAGCCCCAGCTACGACGTGGCCCGGCTCTACGCCCGGGCTGGGCATGCCCTCGAGGACATGCTCCTAGACTGCCGCTACCGAGGCTGGCCCTGCGGCCCTGAGAACTTCACCACG---ATCTTCACCAAGATGGGGCAATGCTACACTTTTAACTCCGGCGCCAACGGGGCAGAGCTTCTCACCACCCCCAAGGGCGGGATGGGCAGCGGGCTGGAGGTCATGCTGGACGTGCAGCAGGATGAGTATCTGCCCGTGTGGAGAGACGTGGAGGAGACCCCTTTTGAGGTAGGGATCCGAGTGCAGATCCACAGTCAGGAGGAGCCACCACTCATCGACCAGCTGGGCTTCGGGGTGGCCCCCGGCTACCAGACTTTTGTGTCCTGCCAGAAGCAGCAACTGAGCTTCCTGCCACCACCCTGGGGTGACTGCAGCTCTGTACCTCTGGACCCT---GACTTTGAGCCAGAACCCTCT---GATCCTCTGGGTCCTTCCAGTCCCAGCCCGGTCCCAAGCCCTCCCTATACTCTAATGGGGTGTCGCCTGGCTTGCCAGACTCGCTTTGTGACTCGGAAGTGCGGCTGCCGAATGATGCATATGCCTGGCGGCGCGCCAGTGTGCAGCCCCCAGCAGTACAAGGACTGTGCCCACCCCGCGCTGGACGCCATGCTGCGGCAGGACGTGTGCACCTGCCCCAACCCCTGCGCCACCACGCGCTACGCCAAGGAGCTCTCCATGGTGCGGATCCCGAGCCGCGCCTCTGCCCGCTACCTGGCCCGGAAGCACAACCGCAGCGAGGCCTACATCGAGGAGAACGTGCTAGTGCTGGACATCTTCTTCGAGGCCCTCAACTACGAGACAGTGGAGCAGAAGAAGGCCTACGAGGTGTCCGAGCTGCTAGGGGACATTGGGGGCCAGATGGGGCTGTTCATCGGGGCCAGCCTGCTCACTATCCTTGAGATCTTGGACTTCCTCTGCGAGGTGTTCCGGGACCGAGTCCTGGGATAC---TTCTGGAAACGAAAGCGCTCC---CAAAGGCACTCCAGCACCAATCTGCTTCAGGAAGGCCTGGGCAGCCATGGAACCCAAGCTCCCCACCTCAGCCTGGGTCTCAGGCCTCCC------CCT---GCCGTCCCCAAGACGCTCTCTGCCTCCCACCGCACGGGCTACCTGGTCACCCAGCTC---
>bosTau8
---ATGAAGCCC------CCTGCGGGCCCGGAGGAGGCC---CGGCTGCCC---GCCTCGGATATCCGCGCGTTCGCCAGCAGCTGCACCATGCACGGGCTGGGCCACGTCTTTGGCCCGGGGGCCCTGCCGGCACGCCGGGGGCTGTGGGCTGCCGCCGTGCTCCTGGCCCTGGCCACCTTCCTGTACCAGGTGGCGGGGCGGGTGCACTACTACGGCGAGTTCCACCACGAGACGGCCCTGGAGGAGCGCGAGAGCCGCCGGCTCACCTTCCCGGCCGTCACCCTGTGCAACGTCAACCCACTGCGGCGCTCACGCCTCACACCCAACGACCTGCACTGGGCCGGGCCTGCGCTGCTGGGCCTGGAGCCCGCCGAGCATGCTGCCTACCTGCGCGCCCTGGGCCGGCCCCCCGCGCCCCCCGGCTTCATGCCCAGCCCCACCTTCGATGTGGCCCGGCTCTATGCCCGGGCCGGGCACGCCCTCGAGGACATGCTGCTGGACTGTCGCTACCGAGGCTGGCCTTGTGGGCCTGAGAACTTCACCACG---ATCTTCACCCGGATGGGGCAGTGCTACACCTTTAACTCTGGCGCTGATGGATCCGAGCTGCTGAGCACCCCCAAGGGTGGCATGGGCAACGGGCTGGAGGTTATGCTGGACGTGCAGCAGGAGGAGTACCTGCCTGTGTGGAGGGACGTGGAGGAGACCCCGTTTGAGGTGGGGGTCCGAGTGCAGATCCACACCCAGGAGGAGCCGCCACTCATCGACCAGCTGGGCTTCGGGGCAGCCCCTGGCTACCAGACCTTCGTGTCCTGTCAGAAGCAGCAACTGAGCCTCCTGCCGCCGCCCTGGGGGGACTGCAGCTCTGTCTCTCTGGACCCT---GACTTTGAGCCAGAAGCGCCT---GGTCCTCTGGGTACCCCCAGCCCGGGCCTC------AGCCCTCCCTATAGTCTAATGGGGTGTCGCCTGGCCTGCCAGAGCCGCTATGTGGCCCGGAAGTGCGGCTGCAGAATGATGCACATGCCAGGCAGTGCCCCAGTGTGCAGCCCCCAGCAGTACAAGGACTGTGCCCACCCGGCGCTGGATGCCCTGCTGCGGAAGGACGCGTGCCGCTGCCCCAACCCGTGCGCCAGTACGCGCTACGCCAAGGAGCTCTCCATGGTGCGGATGCCCAGCCGCCCCGCCGCCCGCTACCTGGCCCGGAAACACAACCGCAGCGAGGCCTACATCGCGGAGAACGTGCTGGTGCTGGACATCTTCTTTGAGGCCCTCAACTATGAGACGGTGGAGCAGAAGAAGGCCTACGAAATGTCTGAGTTGCTCGGTGACATTGGGGGCCAGATGGGACTGTTCATCGGGGCCAGCCTGCTCACCATCCTGGAGATCCTGGACTACCTCTGTGAGGTGTTCTGGGACAGAGTCCTGGGTCGTCGCTTCTGGAACCGAAAGCGCCCC---CAGAGGCCCTCCAGCGCCAATCTGCTTCAGGAAGGGCTGGGCAGCCATCGGACCCAGGTTCCCCACCTCGGCCCAGGCCCCAGGCCTCCCACCCCCTGCTCCGCTGTCGCCAAGACCCTCTCTGCCTCCCACCGCACGTGCTACCTCGTTACCCGCCTC---
>criGri1
CCTTGGAAGCCCTGTACCAAGTCAGCAGCCCGGCAGCGG---CAGCGGCAG---GCCTCAGACATCCGAGTGTTCGCCAGCAGCTGCACAATGCACGGTCTGGGCCACGTCTTTGGCCCTGGAGGCCTGACCCTGCGCCGTGGGCTTTGGGCTACGGCTGTGCTCCTGTCGCTGGCTGCCTTCCTCTACCAGGTGGCTGAGCGGGTGCGCTACTATGGGGAGTTCCACCATAAGACCACCCTAGATGAGCGTGAGAGCCACCAGCTCACCTTCCCAGCTGTCACTCTGTGTAATATCAATCCATTGCGCCGCTCACGCCTCACACCCAATGACTTGCATTGGGCTGGGACAGCGCTGCTGGGCCTGGACCCTGCTGAGCATGCTGCCTACCTTCGTGCCCTGGGCCAGCCCCCCGCGCCACCTGGCTTCATGCCCAGTCCCACCTTCGACATGGCACAACTCTACGCCAGAGCCGGCCACTCCCTTGAGGACATGTTGCTGGACTGCCGCTATCGTGGCCAACCCTGTGGGCCTGAGAACTTCACAGTG---ATCTTCACTCGAATGGGCCAGTGCTACACCTTCAACTCCGGTGCGTACGGGGCAGAGCTGCTCACCACTCCAAAGGGTGGTGCCGGCAATGGGTTGGAGATTATGTTGGATGTACAGCAGGAGGAGTATCTACCCATCTGGAAGGACATGGAAGAGACCCCGTTCGAGGTGGGGATCCGAGTGCAGATCCACAGCCAGGAGGAACCCCCTGCCATTGACCAGCTGGGCTTCGGGGCAGCCCCGGGCCACCAGACTTTTGTGTCCTGCCAGCAGCAGCAACTGAGCTTCCTGCCACCACCCTGGGGTGACTGCAATACTGCATCTGTAGATCCC---GACTTTGATACTGAACCCTCT---GATCCCCTGGGTTCTCCTAACCTCAGCCCC------AGCCCTCCTTATAGTTTGATAGGGTGTCGCCTGGCCTGTGAGACCCGCTATGTGGCTCGGAAATGTGGGTGTCGGATGATGCATATGCCTGGAAACTCGCCCGTGTGCAGCCCCCAGCAGTACAAGGACTGTGCCAGCCCAGCCCTGGACGCCATGCTGCGAAAGGACACGTGTGTCTGTCCCAATCCGTGCGCCACCACGCGCTATGCCAAGGAGCTCTCCATGGTGCGGATTCCCAGCCGCGCTTCAGCTCGCTACTTGGCCCAGAAATACAACCGCAGCGAGACCTACATCGCGGAGAACGTACTGGTTCTGGACATCTTCTTTGAGGCCCTCAACTATGAGGCAGTGGAGCAGAAGGCAGCCTACGAAGTGTCGGAGCTGCTGGGAGACATTGGGGGACAGATGGGACTCTTTATTGGAGCTAGCCTACTTACCATCCTGGAGATACTTGACTACCTCTGTGAGGTTTTCCAAGACAGAGTCCTGGGGTAT---TTCTGGAACAGAAGGAGCTCT---CAAAGGCACTCTGGCAGTACTCTGCTTCAGGAAGGGCTGGATGGCCATCGAACACATGTTCCTCACCTCAGTCTGGGCCCCAGGCCTCCGACCCCTCCAAGTGCTGTCACCAAGACACTATCTGCTTCCCACCGAACCTGTTACCTCGTCACAAGGCTC---
>mm10
---ATGAAACCT------CCCTCAGGACTGGAGGAGGCCCAGCGGCGACAG---GCCTCAGACATCCGGGTGTTCGCCAACAGCTGCACGATGCATGGTTTGGGCCACATCTTTGGCCCTGGAGGCCTGACCCTGCGCCGTGGGCTGTGGGCCACAGCTGTACTCCTGTCGCTGGCGGCCTTCCTCTACCAGGTGGCTGAGCGGGTTCGCTACTATGGGGAGTTCCACCATAAGACCACCCTGGATGAGCGTGAGAGCCACCAGCTTACCTTCCCAGCTGTCACTTTGTGTAACATCAATCCCCTGCGCCGCTCACGCCTCACACCCAATGACTTGCACTGGGCCGGAACGGCACTGCTGGGTCTGGACCCTGCTGAACATGCTGCCTACCTTCGTGCCCTGGGCCAGCCCCCTGCACCACCTGGCTTCATGCCCAGTCCGACTTTTGACATGGCACAACTCTACGCCAGAGCCGGCCACTCCCTTGAGGACATGTTGCTGGACTGCCGATACCGTGGCCAGCCCTGTGGACCTGAGAACTTCACAGTG---ATTTTCACTCGAATGGGGCAATGCTACACCTTCAACTCTGGTGCCCAGGGGGCAGAGCTGCTCACCACTCCTAAGGGCGGTGCTGGCAATGGACTGGAGATTATGCTGGATGTACAGCAGGAGGAGTATCTGCCCATCTGGAAGGACATGGAAGAGACCCCATTTGAGGTGGGGATCCGAGTGCAGATCCACGGCCAGGAGGAACCCCCTGCCATTGACCAGCTGGGCTTCGGTGCTGCCCCAGGCCACCAGACTTTTGTGTCCTGCCAGCAACAGCAACTGAGTTTCCTGCCACCACCCTGGGGTGACTGCAATACCGCATCTGTGGATCCC---GACTTTGATCCAGAGCCCTCT---GATCCCCTGGGTTCCCCTAGCTCCAGCCCT------------CCTTATAGCTTAATAGGGTGTCGCCTGGCCTGTGAGTCACGCTATGTGGCTCGGAAGTGCGGATGTCGAATGATGCATATGCCTGGAAACTCCCCAGTGTGCAGCCCCCAGCAGTACAAGGACTGTGCCAGCCCAGCTCTGGACGCTATGCTGCGAAAGGACACTTGTGTCTGTCCCAACCCGTGCGCCACTACACGCTATGCCAAGGAGCTCTCCATGGTGCGGATTCCCAGCCGCGCTTCAGCTCGCTACCTGGCCCGGAAATACAACCGTAGCGAGACTTACATCACGGAGAATGTACTGGTTCTGGATATCTTCTTTGAAGCCCTCAACTATGAGGCCGTGGAACAAAAGGCAGCTTATGAAGTGTCGGAGTTGCTGGGAGACATTGGGGGACAGATGGGACTGTTTATCGGAGCCAGCCTGCTTACCATCCTCGAGATCCTCGACTACCTCTGTGAGGTTTTTCAAGACAGAGTCCTGGGGTAC---TTCTGGAACAGAAGGAGCTCT---CAAAGGCGCTCTGGCAACACTCTGCTCCAGGAAGAGTTGAATGGGCATCGAACACATGTTCCCCATCTCAGCCTAGGCCCCAGGCCTCCTACCGCTCCCAGTGCTGTCACCAAGACACTCGCTGCCTCCCACCGTACCTGTTACCTCGTGACAAGGCTC---
>rn6
---ATGAAACCT------CGCTCCGGACTGGAGGAGGCCCAGCGGCGACAG---GCCTCAGACATCCGGGTGTTTGCCAGCAGCTGCACAATGCATGGTCTGGGCCACATCTTTGGCCCTGGAGGCCTGACCCTGCGCCGAGGGCTGTGGGCCACAGCTGTGCTCCTGTCGCTGGCGGCCTTCCTCTACCAGGTGGCTGAGCGGGTTCGCTACTATGGGGAGTTCCACCATAAGACCACCCTGGATGAGCGTGAGAGCCACCAGCTCACCTTCCCAGCTGTGACTCTGTGTAATATCAACCCACTGCGCCGCTCACGCCTCACACCCAATGACTTGCACTGGGCTGGAACAGCGCTGCTGGGCCTGGACCCTGCTGAACATGCTGCCTACCTTCGTGCACTGGGCCAGCCCCCCGCACCACCTGGCTTCATGCCCAGTCCGACCTTTGACATGGCACAACTCTACGCCAGAGCCGGCCACTCCCTTGAGGACATGTTGTTGGATTGCCGATACCGTGGCCAGCCCTGTGGGCCTGAGAACTTCACAGTG---ATCTTTACTCGAATGGGGCAATGCTACACCTTCAACTCTGGTGCCCACGGTGCAGAGCTGCTCACCACTCCAAAGGGTGGTGCTGGCAACGGACTGGAGATTATGCTAGATGTACAGCAAGAGGAGTATCTGCCCATCTGGAAGGACATGGAAGAGACCCCGTTTGAGGTGGGGATCCGAGTGCAGATTCACAGCCAGGATGAGCCCCCTGCCATTGACCAGCTGGGCTTCGGGGCAGCCCCAGGCCATCAGACTTTTGTGTCCTGTCAGCAGCAGCAACTGAGTTTCCTGCCACCACCCTGGGGTGACTGCAATACCGCATCTTTGGATCCCGACGACTTTGATCCAGAGCCCTCT---GATCCCTTGGGTTCCCCCAGACCCAGACCC------AGCCCTCCTTATAGTTTAATAGGTTGTCGCCTGGCCTGTGAGTCTCGCTATGTGGCTCGGAAGTGTGGCTGTCGAATGATGCATATGCCTGGAAACTCCCCAGTGTGCAGCCCCCAGCAGTACAAGGACTGCGCCAGCCCAGCTCTGGACGCTATGCTGCGAAAGGACACGTGTGTCTGCCCCAACCCGTGCGCTACTACACGCTATGCCAAGGAGCTCTCCATGGTGCGGATTCCCAGCCGCGCGTCAGCTCGCTACCTGGCCCGGAAATACAACCGCAGCGAGTCCTACATTACGGAGAATGTACTGGTTCTGGATATCTTCTTTGAGGCCCTCAACTATGAAGCGGTGGAACAAAAGGCGGCCTATGAAGTGTCGGAGCTGCTGGGAGACATTGGGGGACAGATGGGACTGTTTATTGGAGCAAGCCTGCTTACCATCCTTGAGATCCTCGACTATCTCTGTGAGGTTTTCCAAGACAGAGTCCTGGGGTAT---TTCTGGAACAGAAGGAGCGCT---CAAAAGCGCTCTGGCAACACTCTGCTCCAGGAAGAGTTGAATGGCCATCGAACACATGTTCCCCACCTCAGCCTAGGGCCCAGGCCTCCTACCACTCCCTGTGCTGTCACCAAGACACTCTCTGCCTCCCACCGTACCTGTTACCTCGTCACAAGGCTC---
>micMur3
---ATGAAGCCC------CCA---GGGCCGGAGGAGGCC---CGGCTGCGG---GCCTCGGACCTCCACGTGTTCGCCAGCAGCTGCACGCTGCACGGGCTGGGCCACGTCTTCGGGCCGGGGAGACTGACTGTGCGCCGGGGGCTGTGGGCCGTGGCCGTGCTCCTGTCGGTGGCCACCTTCCTCTACCAGGTGGCTGATAGAGTGAGCTACTACCAGGAGTTCCACCACCAGACAGCCCTGGACGAGCGAGAAAGCCACCGGCTCACCTTCCCGGCCATCACCCTCTGCAACATCAACCCGCTGCGCCGCTCGCGCCTCACGCACAATGACCTGCACTGGGCCGGGCCCGCGCTGCTGGGCCTGGACCCCGCGGAGCACACGGCCTTCCTACGTGCCCTGGGCCGGCCCCCTGCGCCGCCTGGCTTCATGCCCAGTCCCACCTTCGACATGGCACAGCTCTACGCCCGTGCTGGGCACACCCTGGATGACATGCTGCTGGACTGCAGCTACCGCGGCCAACCGTGTGGGCCTGAGAACTTCACTGCG---ATCTTCACCCGGATGGGGCAGTGCTACACCTTTAACTCCGGCGCTGACGGGGCAGAGCTGCTCACCATCACCAAGGGTGGCGCCGGCAATGGGCTGGAGATCATGCTGGACGTGCAGCAGGAGGAGTATCTGCCCATGTGGAAGGACATGGAGGAGACGCTGTTTGAGGTGGGGATCCGGGTGCAGATCCACAGCCAGGAGGAGCCGCCCCTCATCGACCAGCTGGGCTTTGGGGTGGCCCCCGGCTACCAGACTTTCGTGTCCTGCCAGCAGCAGCAACTGAGCTTCCTGCCACCGCCCTGGGGTGACTGCAGTTCCGTGTCTCTGGACCCT---GACTTTGAGCCTGAGCCCTCT---GATCCCCCTGGTCCCCCCAGCACCAGCAGC------AGCCCTCCCTATAGCCTAACGGGGTGTCGCCTGGTCTGCGAGACCCGCTACGTGGCTCGGAAGTGCGGCTGTCGAATGATGCACATGCCTGGCAGCGCGCCAGTTTGCAGCCCCCAGCAGCACAAGGACTGCGCCAGCGCGGCACTGGACGCCATGCAGCGGAAGGACGCGTGCGCCTGCCCCAACCCCTGCGCCAGCACGCGCTACGCCAAGGAGCTCTCCATGGTGCGGATCCCGAGCCGCGCCGCCGCCCGCTACCTGGCCCGGAAATTCAACCGCAGCGAGGCCTACATCGCGGAGAACGTGCTGGTCCTGGACATCTTCTTTGAGGCCCTCAACTACGAGTTGGTGGAGCAGAAGAAGGCCTACGAAATGTCAGCGTTGCTAGGTGACATTGGGGGCCAGATGGGGCTGTTCATTGGGGCCAGCCTGCTCACCATCCTTGAGATCCTAGACTACCTCTGTGAGGTGTTCCAAGACAGGGTCCTGGGGTAT---TTCTGGAATCGAAGGCGCTCC---CAAAAGCACTCCAGCACCAACCTGCTTCAGGAAGGGCTGGGCGGCCATCGAACCCAAGTCCCCCACCTCAGCCTGGGCCCCAGGCCTCCCACCCCTCCCTGTGCCGTCACCAAGACTCTCTCTGCCTCCCACCGCACTTGCTACCTTGTCACGCGCCTC---
>manPen1
------------------------------------------------------------------------------------------------------------------------------------------------------------------------------------------------------------------------------------------------------------------------------------------------------------------------------------------------------------------------------------------------------------------------------------------------------------------------------------------------------------------------------------------------------------------------ATCTTCACCCGGATGGGCCAGTGCTACACCTTTAACTCCGGCGTGGACGGGGCAGAGCTTCTCACTACTCCCAGGGGTGGCATGGGCAGTGGGCTGGAGGTCATGCTGGATGTGCAGCAGGATGAGTACCTGCCCGTGTGGAGGGACATGGAGGAGACCCTGTTTGAGGTGGGGATCCGCGTGCAGATTCACAGCCAAGAGGAGCCACCCATCATTGACCAGCTGGGCTTCGGGGTGGCCCCCGGCTACCAGACTTTCGTGTCCTGCCAGCAGCAGCAGCTGAGCTTCCTGCCACCACCCTGGGGCGACTGTAGTTCCGTTTCTCTGGACCCA---GACTTCGAGCCGGATCCCTCT---GGTTCCCCGGGTCCCCCCAGCCCAGGCTCC------AGCCCACCGTATAGTCTAATGGGGTGTCGATTGGCCTGCGAGGCCCGCTATGTGGCTCGGAAGTGCGGCTGCCGAATGATGCATATGCCTGGCGGCGCTCCAGTGTGCAGCCCCCAGCAGTACAAGGACTGCGCCAACCCGGCGCTGGACGTCATGCTGCGAAAGGACGCGTGCGCCTGCCCTAACCCGTGCGCCAGCACGCGCTACGCCAAGGAGCTCTCCATGGTGCGGATCCCCAGCCGCGCCGCCGCCCGCTACCTGGCCCGGAAACACAACCGAAGCGAGGCCTACATCGCGGAGAACGTGCTGGTGCTGGACATCTTCTTTGAGGCCCTCAACTACGAGACTGTGGAGCAGAAGAAGGCCTATGAAGTATCAGAGCTGCTGGGAGACATTGGGGGCCAAATGGGACTATTCATCGGAGCCAGCCTGCTCACCATCCTTGAGATCCTCGACTTCCTCTGTGAGGTGTTCCGAGAAAGGGTCCTGGGATAC---TTCTGGAACCGAAGGCATTCC---CAAAGGCACTCCAGCACCAATCTGCTTCAGGAAGGACTGGGCAGCCATCAAGCCCAAGTTCCCCATCTCAGCCTGGGCCCCAGGCCCCCTGCTCCTCCCTGTGCTGTCACCAGGACTCTCTCTGCCTCCCACCGCACCTGCTACCTTGTCACACGGCTC---
>HLmanJav1
---ATGAAGCCC------CCCTCAGGGCCAGAGGAGGCC---CAGCAGCCA---GCCTCGGACATCCGCGTGTTTGCCCACAGCTGCACACTGCACGGGTTAGGCCATGTCTTTGGCCCGGGGGGCCTGACCCCACGCCGGGGGCTGTGGGCAGCAGCCATGCTGCTGTCGCTGGCTGCCTTCCTGTACCAGGTGGCTCAGAGGGTGCGCTACTACGGGGAGTTCCACCACGAGACGGCCCTGGACGAGCGTGAAAGCCACCGGCTCACCTTCCCAGCCATCACCCTGTGCAACATCAACCCGCTGCGGCGCTCACACCTCACACCCAATGACTTGCACTGGGCTGGGCCCACGCTGCTGGGCCTGGAGCCCACCGAGCATGCTGCCTTCCTGCACGCCCTGGGCCGGCCCCCCGCGCCACCCGGCTTCATGCCCAGTCCCACCTTCGACATGGCCCGACTCTATGCCCGAGCTGGGCACACCCTTGAGGACATGCTGCTGGACTGCCGTTACCGTGGCCAACCGTGCGGGGCTGAGAACTTCACCACG---ATCTTCACCCGGATGGGCCAGTGCTACACCTTTAACTCCGGCGTGAACGGGGCAGAGCTTCTCACTACTCCCAAGGGTGGCATGGGCAGCGGGCTGGAGGTCATGCTGGATGTGCAGCAGGATGAGTACCTGCCCGTGTGGAGGGACATGGAGGAGACCCTGTTTGAGGTGGGGATCCGGGTGCAGATCCACAGCCAAGAGGAGCCACCCATCATTGACCAGCTGGGCTTCGGGGTGGCCCCCGGCTACCAGACTTTCGTGTCCTGCCAGCAGCAGCAGCTGAGCTTCCTGCCACCACCCTGGGGCGACTGTAGTTCCGTTTCTCTGGACCCA---GACTTCGAGCCAGATCCCTCT---GGTTCCCCGGGGCCCCCCAGCCCAGGCTCC------AGCCCACCGTATAGTCTAATGGGGTGTCGACTGGCCTGCGAGGCCCGCTATGTGGCTCGGAAGTGCGGCTGTCGAATGATGCATATGCCTGGCGGCGCTCCAGTGTGCAGCCCCCAGCAGTACAAGGACTGCGCCAACCCGGCGCTGGACGCCATGCTGCGAAAGGACGCGTGCGCCTGCCCTAACCCGTGCGCCAGCACGCGCTACGCCAAGGAGCTCTCCATGGTGCGGATCCCCAGCCGCGCCGCCGCCCGCTACCTGGCCCGGAAACACAACCGAAGCGAGGCCTACATCGCGGAGAACGTGCTGGTGCTGGACATCTTCTTCGAGGCCCTCAACTACGAGACAGTGGAGCAGAAGAAGGCCTATGAAGTATCAGAGCTGCTGGGAGACATTGGGGGCCAAATGGGACTATTCATCGGAGCCAGCCTGCTCACCATCCTTGAGATCCTCGACTTCCTCTGTGAGGTGTTCCGAGAAAGGGTCCTGGGATAC---TTCTGGAACCGAAGGCATTCC---CAAAGGCACTCCAGCACCAATCTGCTTCAGGAAGGACTGGGCAGCCATCGAGCCCAAGTTCCCCATCTCAGTCTGGGCCCCAGGCCCCCCGCCCCTTCCTATGCTGTCACCAGGACTCTCTCTGCCTCCCACCGCACCTGCTACCTTGTCACACAGCTC---
>micOch1
---ATGAAACCC------CCCTCAGGACTGGAGGAGGCCCAGCGGCGACAG---GCCTCAGACATCCGGGTGTTCGCCAGCAGCTGTACAATGCATGGTCTGGGCCACGTCTTTGGCCCGGGAGGCCTGACCCTGCGCCGTGGGCTTTGGGCCGCAGCTGTGCTCCTGTCGCTGGCGGCCTTCCTCTACCAGGTGGCTGAGCGAGTGCGCTACTATGGGGAGTTCCACCATAAAACCACCCTAGATGAGCGGGAAAGCCACCAGCTCACCTTCCCAGCGGTCACTCTGTGTAATATCAATCCATTGCGCCGCTCCCGCCTCACACCCAATGATTTGCATTGGGCTGGGACAGCATTGCTGGGCCTGGACCCTGCTGAACATGCTGCCTACCTTCGTGCCCTGGGCCAGGGCCCTGCACCGCCTGGCTTCATGCCCAGTCCCACCTTCGACATGGCACAACTCTACGCCAGAGCCGGCCACTCCCTTGAGGACATGCTACTGGATTGCCGCTACCGAGGCCAGCCCTGTGGGCCTGAGAACTTCACAGTG---GTCTTCACTCGTATGGGGCAGTGCTACACCTTCAACTCCGGCGCCCACGGGGCAGAGCTGCTCACCACCCCAAAAGGTGGTGCTGGCAATGGGCTGGAGATTATGTTGGATGTACAGCAGGAGGAGTACCTGCCCATCTGGAAGGACATGGAAGAGACCCCGTTTGAGGTGGGGATCCGAGTGCAGATCCACAGCCAGGAGGAGCCCCCTGCCATTGACCAGCTGGGCTTCGGGGCAGCCCCAGGCCACCAGACTTTTGTATCCTGCCAGCAGCAGCAACTGAGCTTCCTGCCACCACCCTGGGGTGACTGCAATACTGCATCTGTGGACCCT---GACTTTGATCCAGAGCCCTCT---GATTCCCTGGGTTCCCCTAACTCCAGCCCC------AGCCCTCCTTATAGTTTAATAGGGTGTCGCCTGGCCTGTGAGACCCGCTATGTGGCTCGGAAGTGTGGATGTCGAATGATGCATATGCCTGGAAACTCACCAGTGTGCAGCCCCCAGCAGTACAAGGACTGTGCCAGCCCAGCTCTGGACGCCATGTTGCGAAAGGACACGTGTGTCTGTCCCAGCCCGTGCGCCACTACGCGCTACGCCAAGGAGCTCTCCATGGTGCGGATTCCCAGCCGCGCTTCAGCTCGCTACCTGGCCCAGAAATACAACCGCAGCGAGACCTACATCGCGGAGAACGTACTGGTTCTGGACATCTTCTTTGAGGCCCTCAACTATGAGGCGGTGGAGCAGAAGGCGGCCTATGAGGTGTCGGAGCTACTGGGAGACATTGGGGGACAGATGGGACTGTTTATTGGAGCCAGTCTGCTTACCATCCTCGAGATCCTCGACTACCTCTGTGAGGTTTTCCAAGACAGAGTCTTGGGGTAT---TTCTGGAACAGAAGGAGCTCT---CAAAGGCGCTCTCGCAGTACCCTGCTTCAGGAAGGGTTGAATGGCCATCGAACACATGCTCCCCACCTCAGCCTGGGCCCCAGGCCTCCTACCCCTCCATGTGCTGTCACCAAGACATTTTCTGCCTCCCACCGTACCTGTTACCTTGTCACAAGGCTC---
>hg38
---ATGAAGCCC------ACCTCAGGCCCAGAGGAGGCC---CGGCGGCCA---GCCTCGGACATCCGCGTGTTCGCCAGCAACTGCTCGATGCACGGGCTGGGCCACGTCTTCGGGCCAGGCAGCCTGAGCCTGCGCCGGGGGATGTGGGCAGCGGCCGTGGTCCTGTCAGTGGCCACCTTCCTCTACCAGGTGGCTGAGAGGGTGCGCTACTACAGGGAGTTCCACCACCAGACTGCCCTGGATGAGCGAGAAAGCCACCGGCTCATCTTCCCGGCTGTCACCCTGTGCAACATCAACCCACTGCGCCGCTCGCGCCTAACGCCCAACGACCTGCACTGGGCTGGGTCTGCGCTGCTGGGCCTGGATCCCGCAGAGCACGCCGCCTTCCTGCGCGCCCTGGGCCGGCCCCCTGCACCGCCCGGCTTCATGCCCAGTCCCACCTTTGACATGGCGCAACTCTATGCCCGTGCTGGGCACTCCCTGGATGACATGCTGCTGGACTGTCGCTTCCGTGGCCAACCTTGTGGGCCTGAGAACTTCACCACG---ATCTTCACCCGGATGGGAAAGTGCTACACATTTAACTCTGGCGCTGATGGGGCAGAGCTGCTCACCACTACTAGGGGTGGCATGGGCAATGGGCTGGACATCATGCTGGACGTGCAGCAGGAGGAATATCTACCTGTGTGGAGGGACAATGAGGAGACCCCGTTTGAGGTGGGGATCCGAGTGCAGATCCACAGCCAGGAGGAGCCGCCCATCATCGATCAGCTGGGCTTGGGGGTGTCCCCGGGCTACCAGACCTTTGTTTCTTGCCAGCAGCAGCAGCTGAGCTTCCTGCCACCGCCCTGGGGCGATTGCAGTTCAGCATCTCTGAACCCC---AACTATGAGCCAGAGCCCTCT---GATCCCCTAGGCTCCCCCAGCCCCAGCCCC------AGCCCTCCCTATACCCTTATGGGGTGTCGCCTGGCCTGCGAAACCCGCTACGTGGCTCGGAAGTGCGGCTGCCGAATGGTGTACATGCCAGGCGACGTGCCAGTGTGCAGCCCCCAGCAGTACAAGAACTGTGCCCACCCGGCCATAGATGCCATGCTTCGCAAGGACTCGTGCGCCTGCCCCAACCCGTGCGCCAGCACGCGCTACGCCAAGGAGCTCTCCATGGTGCGGATCCCGAGCCGCGCCGCCGCGCGCTTCCTGGCCCGGAAGCTCAACCGCAGCGAGGCCTACATCGCGGAGAACGTGCTGGCCCTGGACATCTTCTTTGAGGCCCTCAACTATGAGACCGTGGAGCAGAAGAAGGCCTATGAGATGTCAGAGCTGCTTGGTGACATTGGGGGCCAGATGGGGCTGTTCATCGGGGCCAGCCTGCTCACCATCCTCGAGATCCTAGACTACCTCTGTGAGGTGTTCCGAGACAAGGTCCTGGGATAT---TTCTGGAACCGACAGCACTCC---CAAAGGCACTCCAGCACCAATCTGCTTCAGGAAGGGCTGGGCAGCCATCGAACCCAAGTTCCCCACCTCAGCCTGGGCCCCAGACCTCCCACCCCTCCCTGTGCCGTCACCAAGACTCTCTCCGCCTCCCACCGCACCTGCTACCTTGTCACACAGCTC---
>panTro5
---ATGAAGCCC------ACCTCAGGCCCAGAGGAGGCC---CGGCGGCCA---GCCTCGGACATCCGCGTGTTCGCCAGCAACTGCTCGATGCACGGGCTGGGCCACGTCTTCGGGCCAGGCAGCCTGAGCCTGCGCCGGGGGATGTGGGCAGCGGCCGTGGTCCTGTCAGTGGCCACCTTCCTCTACCAGGTGGCTGAGAGGGTGCGCTACTACAGGGAGTTCCACCACCAGACTGCCCTGGATGAGCGAGAAAGCCACCGGCTCATCTTCCCGGCTGTCACCCTGTGCAACATCAACCCGCTGCGCCGCTCGCGCCTAACGCCCAACGACCTGCACTGGGCTGGGTCTGCGCTGCTGGGCCTGGATCCCGCAGAGCACGCCGCCTTCCTGCGCGCCGTGGGCCGGCCCCCTGCACCGTCCGGCTTCATGCCCAGTCCCACCTTTGACATGGCGCAACTCTATGCCCGTGCTGGGCACTCCCTGGATGACATGCTGCTGGACTGTCGCTTCCGTGGCCAACCTTGTGGGCCTGAGAACTTCACCACG---ATCTTCACCCGGATGGGAAAGTGCTACACATTTAACTCTGGCGCCGATGGGGCAGAGCTGCTCACCACTACTAGGGGTGGCATGGGCAATGGGCTGGACATCATGCTGGACGTGCAGCAGGAGGAATATCTACCTGTGTGGAGGGACAATGAGGAGACCCCGTTTGAGGTGGGGATCCGAGTGCAGATCCACAGCCAGGAGGAGCCGCCCATCATCGATCAGCTGGGCTTGGGGGTGTCCCCGGGCTACCAGACCTTTGTTTCTTGCCAGCAGCAGCAGCTGAGCTTCCTGCCACCGCCCTGGGGCGATTGCAGTTCAGCATCTCTGAACCCC---AACTATGAGCCAGAGCCCTCT---GATCCCCTGGGCTCCCCCAGCCCCAGCCCC------AGCCCTCCCTATACCCTCATGGGGTGTCGCCTGGCCTGCGAAACCCGCTACGTGGCTCGGAAGTGCGGCTGCCGAATGGTGTACATGCCAGGCGACGTGCCAGTGTGCAGCCCCCAGCAGTACAAGAACTGTGCCCACCCGGCCATAGATGCCATGCTTCGCAAGGACTCGTGCGCCTGCCCCAACCCGTGCGCCAGCACGCGCTACGCCAAGGAGCTCTCCATGGTGCGGATCCCGAGCCGCGCCGCCGCGCGCTTCCTGGCCCGGAAGCTCAACCGCAGCGAGGCCTACATCGCGGAGAACGTGCTGGCCCTGGACATCTTCTTTGAGGCCGTCAACTATGAGACCGTGGAGCAGAAGAAGGCCTATGAGATGTCAGAGCTGCTTGGTGACATTGGGGGCCAGATGGGGCTGTTCATCGGGGCCAGCCTGCTCACCATCCTCGAGATCCTAGACTACCTCTGTGAGGTGTTCCGAGACAAGGTCCTGGGATAT---TTCTGGAACCGACAGCACTCC---CAAAGGCACTCCAGCACCAATCTGCTTCAGGAAGGGCTGGGCAGCCATCGAACCCAAGTTCCTCACCTCAGCCTGGGCCCCAGACCTCCCACCCCTCCCTGTGCCGTCACCAAGACTCTCTCCGCCTCCCACCGCACCTGCTACCTTGTCACACAGCTC---
>ponAbe2
---ATGAAGCCC------ACCTCAGGCCCAGAGGAGGCC---CGGCGGCCA---GCCTCGGACATCCGCGTGTTCGCCAGCAACTGCTCGATGCACGGGCTGGGCCACGTCTTCGGGCCAGGCAGCCTGAGCCTGCGCCGGGGGATGTGGGCAGCGGCTGTGGTCTTGTCAGTGGCCACCTTCCTCTACCAGGTGGCTGAGAGGGTGCGCTACTACAGGGAGTTCCACCACCAGACTGCCCTGGATGAGCGAGAAAGCCACCGGCTCGTCTTCCCGGCTGTCACCCTGTGCAACATCAACCCGCTGCGCCGCTCGCGCCTAACGCCCAACGACCTGCACTGGGCTGGGTCTGCGCTGCTGGGCCTGGATCCCGCAGAGCACGCCGCCTTCCTGCGCACCCTGGGCAGGCCCCCTACACCGCCCGGCTTCATGCCCAGTCCCACCTTTGACATGGCGCAACTCTATGCCCGTGCTGGGCACTCCCTGGACGACATGCTGCTGGACTGTCGCTTCCGTGGCCAACCTTGTGGGCCTGAGAACTTCACCACG---ATCTTCACCCGGATGGGAAAGTGCTACACATTTAACTCTGGCGCCGATGGGGCAGAGTTGCTCACCACTACTAGGGGTGGCATGGGCAATGGGCTGGACATCATGCTGGACGTGCAGCAGGAGGAATATCTACCTGTGTGGAGGGACAATGAGGAGACCCTGTTTGAGGTGGGGATCCGAGTGCAGATCCACAGCCAGGAGGAGCCGCTCATCATCGATCAGCTGGGCTTGGGGGTGTCCCCGGGGTACCAGACCTTTGTTTTTTGCCAGCAGCAGCAGCTGAGCTTCCTGCCACCGCCCTGGGGCGATTGCAGTTCAGCATCTCTGAACCCC---AACTATGAGCCGGAGCCCTCT---GATCCCCTGGGCTCCCCCAGCCCCAGCCCC------AGCCCTCCCTATACCCTCATGGGGTGTCGCCTGGCCTGCGAAACCCGCTACGTGGCTCGGAAGTGCGGCTGCCGAATGGTGTACATGCCAGGCGACGCGCCAGTATGCAGCCCCCAGCAGTACAAGAACTGTGCACACCCGGCCATAGATGCCATGCTTCGCAAGGACTCCTGCGCCTGCCCCAACCCGTGCGCCAGCACGCGCTACGCCAAGGAGCTCTCCATGGTGCGGATCCCGAGCCGCGCCGCCGCGCGCTTCCTGGCCCGGAAGCTCAACCGCAGCGAGGCCTACATCGCGGAGAACGTGCTGGCCCTGGACATCTTCTTTGAGGCCCTCAACTATGAGACCGTGGAGCAGAAGAAGGCCTATGAGATGTCGGAGCTGCTTGGTGACATTGGGGGCCAGATGGGGCTGTTCATCGGGGCCAGCCTGCTCACCATCCTCGAGATCCTAGACTACCTCTGTGAGGTGTTCCGAGACAAGGTCCTGGGATAT---TTTTGGAACCGACGGCACTCC---CAAAGGCACTCCAGCACCAATCTGCTTCAGGAAGGCCTGGGCAGCCATCGAACCCAAGTTCCCCACCTCAGCCTGGGCCCCAGACCTCCCACCCCTCACTGTGCCGTCACCAAGACTCTCTCCGCCTCCCACCGCACCTGCTACCTTGTCACACAGCTC---
>macFas5
---ATGAAGCCC------ACCTCAGGCCCAGAGGAGGCC---CAGCGGCCG---GCCTCCGACATCCGCGTGTTTGCCAGCAACTGCTCGATGCATGGGCTGGGCCACGTCTTCGGGCCAGGCAGCCTGAGCCTGCGCCGGGGGATGTGGGCAGCAGCCGTGGTCCTGTCAGTGGCCACCTTCCTCTACCAGGTGGCTGAGAGAGTGCGCTACTACAGGGAATTCCACCACCAGACTGCCCTGGATGAGCGAGAAAGCCACCGGCTCGTCTTCCCGGCCGTTACCCTGTGCAACATCAACCCGCTGCGCCGCTCGCGCCTAACGCCCAACGACCTGCACTGGGCTGGGTCTGCGCTGCTGGGCCTGGATCCCGCAGAGCACCCCGCCTTCCTGCGCGCCCTGGGCCGGCCCCCCGCACCGCCCGGCTTCATGCCCAGTCCCACCTTTGACATGGCGCAACTCTATGCCCGTGCTGGGCACTCCCTGGACGACATGCTGCTGGACTGTCGCTTCCGTGGCGAACCTTGTGGGCCTGAGAACTTCACCATG---ATCTTCACACGGATGGGAAAGTGCTACACATTTAACTCTGGTGCCGATGGGGCAGAGCTGCTCACCACTACTAGGGGTGGCATGGGCAATGGGCTGGACATCATGCTGGACGTGCAGCAGGAGGAATATCTACCTGTGTGGAGGGACAACGAGGAGACCCCCTTTGAGGTGGGGATCCGAGTGCAGATCCACAGCCAGGAGGAGCCGCCCATCATCGACCAGCTGGGCTTGGGGGTGTCCCCGGGCTACCAGACCTTTGTTTCTTGCCAGCAGCAGCAGCTGAGCTTCCTGCCACCGCCTTGGGGCGACTGCAGTTCAGCATCTCTGAACCCC---AACTATGAGCCAGAGCCCTCT---GATCCCCTGAGCTCCCCCAGCCCCAGCCTT------------CCCTATACCCTAATGGGGTGTCGCCTGGCCTGCGAAACCCGCTACGTGGCTCGGAAGTGCGGCTGCCGAATGATGTACATGCCAGGCGACGCGCCAGTGTGCAGCCCCCAGCAGTACAAGAACTGTGCCCACCCGGCCATAGATGCCATGCTTCGCAAGGACTCATGCGCCTGCCCCAACCCGTGCGCCAGCACGCGCTACGCCAAGGAGCTCTCCATGGTGCGGATCCCGAGCCGCGCCGCCGCGCGCTTCCTGGCCCGGAAGCTCAACCGCAGCGAGGCCTACATCGCGGAGAATGTGCTGGCCCTGGACATCTTCTTCGAGGCCCTCAACTACGAGACCGTGGAACAGAAGAAGGCCTATGAGATGTCGGAGCTGCTTGGCGACATTGGGGGCCAGATGGGGCTGTTCATCGGGGCCAGCCTGCTCACCATCCTCGAGATCCTAGACTACCTCTGTGAGGTGTTCCGAGACAAGGTCCTGGGATAT---TTCTGGAACCGAAGGCACTCC---CAAAGGCATTCCAGCACCAATCTGCTTCAGGAAGGGCTGGGCAGCCATCGAACCCAAGTTCCCCACCTCAGCCTGGGCCCCAGACCTCCCACCCCTCCTTGTGCTGTCACCAAGACTCTCTCCGCCTCCCACCGCACCTGCTACCTTGTCACACGGCTC---
>saiBol1
---ATGAAGCCC------ACCTCAAGCCCGGAGGAGGCC---CGGCGGCTG---GCCTCGGACATCCGTGTGTTCGCCAGCAACTGCTCGATGCATGGGGTGGGCCACATCTTCGCACCAGGCAGCCTGAGCCTGCGCCGGGGGATGTGGGCAGTGGCCGTGGTCCTGTCAGTGGTCACCTTCCTCTACCAGGTGGCTGGGAGGGTGCGCTACTACAGGGAGTACCACCACCAGACTGCCCTGGACGAGCGAGAAAGCCACCAGCTCGTCTTCCCAGCTGTCACCCTGTGCAACATCAATCCACTGCGCCGCTCGCGCCTAACGCCCAATGACCTCCACTGGGCCGGGGCCGCGCTGCTGGGCCTGGACCCCGCAGAGCACGCCACCTTCCTGCGCTCCCTGGGCCGGCCCCCTGCCCCACCCGGCTTCATGCCCAGTCCCACCTTCGACATGGCACAACTCTATGACCGTGCTGGGCACTCCCTGGACGACATGCTGCTGGACTGTCGCTTCCGTGGTGAACCTTGTGGGCCTGAGAACTTCACCATG---GTCTTCACCCGGATGGGAAAGTGCTACACGTTTAACTCTGGCACCGATGGGGCAGAGCTCCTCACCACTATTAGAGGTGGCATAGGCAACGGGCTGGACCTCATGCTGGATGTGCAGCAGGACGAGTATCTACCCGTGTGGAAGGACGATGACGAGACCCCATTTGAGGTGGGGATCAAAGTGCAGATCCACAGCCAGGAGGAGCCACCCATCATCGACCAGCTGGGCTTGGGGGTATCCCCAGGTTTCCAGACCTTTATCTCTTGCCAGCAGCAGCAGCTGAGCTTCCTGCCACCGCCCTGGGGCGACTGCAGTTCAGTATCCCTGAACCCC---AACTATGAGCCAGAGCCCTCT---GATCCCCTGGGTTCCCCCAGCTCCAGCCCT------------CCCTATAGCCTAATGGGGTGTCGCCTGGTCTGTGAAACCCGCTACGTGGCTCGGAAGTGCGGCTGCCGAATGATGTACATGCCAGGCGGCGCGCCAGTGTGCAGCCCCCAGCAGTACAAGGACTGTGCCCACCCGGCCATAGATGCCATGCTTCGCAAGGACGCGTGCACCTGCCCCAACCCGTGCGCCAGCACGCGCTACGCCAAGGAGCTCTCCATGGTGCGGATGCCGAGCCGCTCTGCCGCGCGCTTCCTATCCCGGAAGCTCAACCGCAGCGAGGCCTACATCGCGGAGAACGTGCTGGCCCTGGAGGTCTTCTTTGAGGCCCTCAACTATGAGACTGTGGAGCAGAAGAAGGCCTATGAGATGTCGGAGCTGCTAGGTGACATTGGGGGCCAGATGGGGCTGTTCATTGGGGCCAGCCTGCTCACCATCCTCGAGATCCTAGACTACCTCTGTGAGGTGTTCCAAGACAAGGTCCTGGGATAT---TTCTGGAACCGAAGGCACTCC---CAAAGGCACTCCAGCACCAATCTGCTTCAGGAAGGGCTGGGCGGCCATCGAACCCAAGTTCCCCAACTCAGCTTGGGCCCCAGACCTCCCACCCCTCCCTGTGCTGTCACCAAGACTCTCGCGGCGTCCCACCGCACCTGCTACCTTGTCACTCGGCTC---
>dasNov3
---ATGAAGCCC------CCCTCAAGGCTGGAGGAGGCC---CCACGGCCG---GCCTCGGACATCCGCGTTTTCGCCAGCAGCTGCACGCTGCACGGGCTGGGCCACATCTTTGGCCCAGGGGGCCTGACCCCGCGCCGGGGACTGTGGGCCGTGGCCGTGCTCCTGTCGCTGGCCGCCTTCCTCTACCAGGTGGCCGAGAGGGTGCGTTACTACGGGGAGTTCCACCACGAGACAGCCCTGGACGAGCGCGAAAGCCACTGGCTCATCTTCCCCGCCATCACCCTGTGCAACATCAACCCGCTGCGCCGCTCGCGCCTGACGCCCAATGACCTGCACTGGGCCGGGCCCGCGCTGCTGGGCCTGGATCCCGCAGAGCACGCCGCCTACCTGCGTGCCCTGGGCCGGCCCCCCGCTCCGCCCGGCTTCATGCCCAGTCCCACCTTCGACATGGCACAGCTCTATGCCCGGGCCGGACACGCCCTTGGAGACATGCTGCTGGACTGCCGCTACCGCGGCCAGCCCTGTGGGCCTGAAAACTTCACCTCG---ATCTTCACACGGATGGGTCACTGCTACACCTTTAATTCTGGCGCAGGCGGGGCAGAGCTTCTCACCACTCCCAAGGGTGGGGCAGGCAACGGACTGGAGATCATGCTGGATGTGCAGCAGGATGAGTATCTACCCGTGTGGAGGGACAAGGAGGACACTCCTTTTGAGGTGGGGATTCGAGTCCAGATCCACAGCCAGGAGGAGCCACCCAGCATTGACCAGCTGGGCTTCGGGGCATCCCCTGGCTACCAGACGTTCGTATCCTGCCAGCAGCAGCAACTGAGCTTCCTTCCACGGCCCTGGGGTGACTGCGGTTCTGTATCTCTGGACCCG---GACTTTGAACTGGAGCCCTCT---GGTCCCCTGGATCCCCCCAGCCCCAGCCCAGGCCCCAGCTCTCCCTATAGCCTAATGGGTTGCCGCCTGGCTTGTGAGGCCCGCTATGTGGCTCGGAAGTGCGGCTGTCGAATGATGCACATGCCTGGTGGCGCACCGGTGTGCAGCCCCCAGCAGTACAAGGACTGTGCCAACCCGACCCTGGACGCCATGCTGCGCAAGGACGCGTGCGCCTGCCCCAGCCCGTGCTCCAGCACGCGCTATGCCAAGGAGCTCTCCATGGTGCGGATCCCGAGCCGCGCCTCCGCCCGCTACCTGGCCCGAAAGTACAACCGCAGCGAGGCGTACATCTCGGAGAACGTGCTAGTGCTGGACATCTTCTTTGAGGCCCTGGACTACCAGACAGTGGAGCAGAAGGCGGCCTACGAAGTGTCGGAACTGCTGGGTGACATTGGGGGCCAGATGGGGCTGTTCATCGGTGCCAGCCTGCTCACCATCCTCGAGATCCTAGACTACCTCTGTGAGGTGTTCCGAGACAAGGTCCTGGGGTAT---TTCTGGAAACGAAGACGCTCC---CAGAGGCACTCCAGCACCAATTTGCTTCAGGAAGGGCTGGGCGGCCACGGAACCCACGTTTCCCACCTCAGCCTGGGGCCCAGGCCTCCCACCCCTCCCTGCGCTGTCACCAAGACCCTCTCTGCCTCCCACCGCACCTGCTACCTAGTCACGCGGCTC---
>HLphyDis3
---ATGAAGCCC------CCCTCGGGGCCGGAGGAGGCC---CGGCGGCCA---GCCTCGGACATCCGCGTGTTCGCCAGCAGCTGCACGCTGCACGGGCTGGGCCACGTCTTCGGCCCGGGCAGGCTGACCCCTCGCCGGGGGCTGTGGGCCCTGGCCGTGCTCCTGTCGCTGGCCGCCTTCCTCTACCAGGTGGCGGAGAGGGTGCGCTACTACGGCGAGTTCCACCACGAGACGGCCCTGGACGAGCGCGAGAGCCACCGGCTCGTCTTCCCGGCCGTCACCCTGTGCAACATCAACCCCCTGCGCCGCTCGCGCCTCACGCCCAACGACCTGCACTGGGCCGGGCCCTCGCTGCTGGGCCTGGAGCCCTCGGAGCACGCGGCCTTCCTGCGCGCCCTGGGCCGGCCCCCCGCGCCGCCGGGCTTCATGCCCAGCCCCACCTTCGACATGGCCCGGCTCTACGCCCGGGCCGGGCACGCCCTGGAGGACATGCTGCTGGACTGTCGCTACTGTGGCCAGCCGTGCGGGCCTGAGAACTTCACTGCG---ATCTTCACCCGGATGGGTCAGTGCTACACCTTCAACTCGGGCGCGGACGGGGCAGAGCTGCTCACCACCCCCAAGGGCGGTGCGGGCAGCGGGCTGGAGGTCATGCTGGACGTGCAGCAGGACGAGTACCTGCCCGTGTGGAAGGACGTGGAGGAGACCCCGTTTGAGGCGGGGGTCCGAGTGCAGATCCACACGCAGGAGGAGCCGCCCGTCATCGACCAGCTGGGCTTTGGCGCCGCCCCCGGCTACCAGGTGTTCGTGTCTTGCCAGCAGCAGCAACTGAGCTATCTGCCACCGCCCTGGGGTGACTGCAGCTCAGCATCTCTGGACCCT---GACTTTGAGCAGGAACCTTCT---GGTCCCCTGGGTCCCCCCAGCCCCAGTCCGGGTCCCAGCCCTCCCTATAGTCTAACGGGCTGTCGCCTGGCCTGCGAGACCCGCTATGTGGCTCGGAAGTGCGGCTGCCGAATGATGCATATGCCTGGTGGCGCACCGGTGTGCAGCCCCCAGCAGTACAAGGACTGCGCCAACCCGACGCTGGACGCCATGCTGCGGAAGGACGCGTGCGTCTGCCCCAACCCTTGCGCCACCACGCGCTACGCCAAGGAGCTCTCCATGGTGCGGATGCCCAGCCGCGCCGCTGCCCGCTACCTGGCCCGAAAATACAACCGCAGCGAAGCGTACATCGCGGAGAACGTGCTGGTGCTGGACATCTTCTTCGAGGCCCTCAACTACGAGACAGTGGAGCAGAAGAAGGCCTACGAGGTGTCCGAGCTACTCGGTGACATTGGGGGCCAGATGGGGCTGTTCATCGGGGCCAGCCTGCTCACCATCCTGGAGATCCTGGACTACCTCTGTGAGGTGTTCCGAGACAGGGTCCTGGGACAC---TTCTGGAACCGGAAGCGCTCC---CCGAAGCACTCCAGCAGCAATCTGCTTCAGGAAGGGCTCAACAGCCATGGAAACCAAGTGCCCCATCTCAGCTTGGGCCCCAGGCCTCCCACCCCTCCCTGCGCCGTGACCAGGACCCTCTCCGCCTCCCATCGCACCTGCTACCTCGTCACCCGGCTC---
>HLpipKuh2
---ATGAAGCCC------CCCTCGGGGCCGGAGGAGGCC---CGGCGGCAG---GCCTCGGACATCAGCGTGTTCGCCAGCAGCTGCACGCTACACGGGCTGAGCCACGTCTTCGGTCACGGACGCCTGACGCCGCGCCGGGGGCTGTGGGCCGTGGCCGTGCTCCTGTCCGTGGCCGCCTTCCTCTACCAGGTGGCGGAGCGGGTGCGCTACTACGGGGAGTTCCATCACGAGACGGCCCTGGACGAGCGCGAGAGCCACCAGCTCACCTTCCCGGCCATCACCCTGTGCAACATCAACCCGCTGCGCCGCTCCCGCCTCACGCCCAACGACCTGCACTGGGCCGGGCCCTCGCTGCTGGGCCTGGAGCCCCCGGAGCACGCCGCCTTCCTGCGCGCCCTGGGCCGGCCCCCCGCGCCGCCTGGCTTCATGCCCAGCCCCACCTTCGACATGGCCCGGCTCTACACGCGGGCTGGGCACTCCCTGGAGGACATGCTGCTGGACTGTCGCTACCGCGGCCGCCCCTGCGGGCCCGAGAACTTCACTGTG---GTCTTCACCAGGATGGGTCAGTGCTACACCTTCAACTCCGGCGCGGACGGGGCAGAGCTGCTCACCACCCCCAAGGGCGGAGCGGGCAACGGGCTGGAGGTCATGCTGGACGTGCAGCAGGACGAGTACCTGCCTGTGTGGAAGGACACGGAGGAGACCCCATTCGAGGTGGGGATCCGAGTGCAGATCCACACGCAGGAGGAGCCACCCAGCATCGACCAGCTGGGCTTTGGGGCAGCCCCTGGCTACCAGATCTTTGTGTCTTGCCAGCAGCAGCAACTGAGCTTCCTGCCGCCACCCTGGGGCGACTGCAGCTCGGCATCCCTGGACCCC---GACTTTGAACCAGAACCCGCC---GGTCCTCTGGGTCCCCCCAGCCCCAGCCCCGGTCCCAGCCCTCCCTATAGCCTGATGGGGTGTCGCCTGGCCTGTGAAACCCGCTATGTAGCTCGGAAGTGCGGCTGCCGGATGATGCACATGCCTGGCAGCGCTCCGGTGTGCAGCCCCCAGCAGTACAAGGACTGCGCCGACCCGACGCTGGACGCCATGCTGCGGAAGGACACGTGCGTGTGCCCCAACCCCTGCGCCATCACGCGCTACGCCAAGGAGCTCTCGATGGTGCGGATGCCCAGCCGCGCGGCCGCCCGCTACCTGGCCCGGAAGTACAACCGCAGCGAGGCCTACATCGCGGAGAACGTCCTGGTGTTGGACATCTTCTTTGAGGCCCTCAACTACGAGACCGTGGAGCAGAAGAAGGCCTATGAGGTGTCAGAGCTGCTAGGCGACATTGGGGGCCAGATGGGGCTGTTCATCGGGGCCAGCCTGCTCACCATCCTCGAGATCCTGGACTACCTCTGCGAGGTGTTCCTAGACAGGGTCCTGGGATAC---TTCTGGAACCGGAAGCGCTCC---CAGAGGCCCTCCAGCACCCACCTGCTTCAGGAAGGGCTGGGCAGCCATGGAAACCAAGTGCCCAATCTCAGTTTAGGCTCCAGGCCTGCCCCCCCGCCCAGTGCCGTCACCAGGACCCTTTCTGCCTCCCACCGCACCTGCTACCTCGTCACACGGCTC---
>HLmyoMyo6
---ATGAAGCCC------CCCTCAGGGCCGGAGGAGGCC---CGGCGGCAG---GCCTCGGACATCAGTGTGTTCGCCAGCAGCTGCACGCTACACGGGCTGAGCCATGTCTTTGGTCGAGGAAGCCTGACCCCGCGCCGGGGGCTGTGGGCCGTGGCCATGCTCCTGTCGATGGCTGCCTTCCTCTACCAGGTGGCAGAGAGGGTGCGCTACTACGGGGAGTTCCATCACGAGACGGCCCTGGACGAGCGCGAAAGCCACCAGCTCACCTTCCCGGCCATCACCCTGTGCAACATCAACCCGCTGCGCCGCTCACGTCTCACGCCCAACGATCTGCACTGGGCCGGGCCCTCGCTGCTAGGCCTGGAGCCCTCTGAGCACGCCGCCTTCCTGCGCGCGCTGGGCCAGCCCCCGACACCACCCGGCTTCATGCCCAGCCCCACCTTCGACATGGCCCGACTCTACACCCGGGCTGGGCACACCCTGGAGGACATGCTGCTGGACTGTCGCTACCGCGGCCGACCCTGCGGGCCTGAGAACTTCACTGCG---ATCTTTACCAGGATGGGTCAGTGCTACACCTTCAACTCCGGTGCAGATGGGGCAGAGCTTCTCACCACCCCCAAGGGCGGAGCAGGCAATGGGCTGGAGATCATGCTGGATGTGCAGCAGGACGAGTACCTGCCCGTGTGGAAGGACATGGAGGAGACCCCGTTTGAGGTGGGGATCCGAGTGCAGATCCACACCCAGGAGGAGCCACCTAGCATCGACCAGCTGGGCTTTGGGGCAGCCCCTGGCTACCAGGTTTTTGTGTCTTGCCAGCAGCAGCAACTGAGCTTCCTGCCACCACCCTGGGGCGACTGCAGCTCCGCATCCCTAGACCCC---GACTTTGAGCCAGAACCCGCT---GGTCCCCTGGGTCCCCCCAGCCCCAGCCCGGGCCCCAGCCCTCCCTATAGTCTAATGGGGTGTCGCCTGGCCTGCGAAACCCGCTATGTGGCTCGGAAGTGCGGCTGCCGAATGATGCACATGCCTGGTAGCGCACCGGTGTGCAGCCCGCAGCAGTACAAGGACTGCGCCAACCCCACGCTGGACGCCATGCTGCGGAAGGACTCGTGCGTGTGCCCCAACCCGTGCGCCATCACGCGCTACGCCAAGGAGCTCTCTATGGTGCGGATGCCCAGCCGCGCCGCTGCCCGCTACCTGGCCCGGAAATACAACCGCAGCGAGGCCTACATCGCGGAGAACGTACTGGTGCTGGACATCTTCTTTGAGGCCCTCAACTACGAGACAGTGGAGCAGAAGAAGGCCTATGAGGTGTCAGAGCTGCTAGGCGACATTGGGGGCCAGATGGGGCTGTTCATCGGGGCCAGCCTGCTCACCATCCTTGAGATCCTGGACTACCTCTGCGAGGTGTTCCTAGACAGGGTCCTGGGATAC---TTCTGGAACCGGAAGCGCTCC---CAAAGGCCCTCCAGCACCCATCTGCTTCAGGAAGGTCTGGGCAGCCATGGAAATCAAGTGCCCAATCTCAGTTTAGGCTCCAGGCCTTCCACCCCTCCCTGTGCCGTCACCAGGACTCTTTCTGCCTCCCACCGCACCTGTTACCTCGTCACACGGCTC---
>HLmolMol2
---ATGAAGCCC------CCCTCAGGGCCAGAGGAGGCC---CGGCGGCAG---GCCTCGGACATCAGCGTGTTCGCCAGCAGCTGCACGCTGCACGGGCTGGGCCACGTCTTTGGCCCAGGCAGCCTGACCCCACGCCGGGGGCTGTGGGCCGTGGCCATGCTCCTGTCCATGGCTGCCTTCCTCTACCAGGTGGCAGAGAGGGTGCGCTACTACGGGGAGTTCCACCATGAGACAGCTCTGGACGAGCGCGAAAGCCCCCAGCTCACCTTCCCGGCCATCACCCTGTGCAACATCAACCCGCTGCGCCGCTCACGCCTCACGCCCAACGACCTGCACTGGGCCGGGCCCTCACTGCTGGGCCTGGAGCCCTCAGAGCACGCAGCCTTCCTGCGCGCCCTGGGCCAGCCCCCCACACCACCCGGCTTCATGCCCAGTCCCACCTTCGACATGGCCCGGCTCTATGCCCGGGCTGGGCACACGCTGGAGGACATGCTGCTAGACTGTCGCTACCGCGGTCAACCATGCGGACCCGAGAACTTCACTGTG---ATCTTCACCCGGATGGGCCAGTGCTACACCTTCAACTCTGGGGCGGATGGGGCCGAGCTTCTCACCACCCCCAAGGGCGGCACGGGCAACGGGCTGGAGGTCATGTTGGACGTTCAGCAGGATGAGTATCTGCCCGTGTGGAAGGACACGGAAGAAACCCCATTTGAGGTGGGGGTCCGAGTGCAGATCCACTCCCAGGAGGAGCCACCCATCATCGACCAGCTGGGCTTTGGGGCGGCCCCCGGCTACCAGATTTTTGTGTCTTGCCAGCAGCAGCAACTGAGCTTCCTGCCACCACCCTGGGGCGACTGCAGCTCAGCATCTCTAGACCCT---GACTTTGAGCCGGAACCCTCT---GGTCCCCTGGGTCCCCCCAGCCCCAGCCCAAGCCCCAGCCCTCCCTATAGTCTAATGGGGTGTCGCCTGGCTTGCGAGACCCGCTATGTGGCTCGGAAGTGCGGCTGCCGAATGATGCACATGCCTGGTGGCGCACCGGTGTGCACCCCCCAGCAGTACAAGGACTGCGCCAACCCGACGCTGGACGCCATGCTGCGGAAGGACGCTTGCGTCTGCCCCAACCCGTGCGCCATCACCCGCTACGCCAAGGAGCTCTCCATGGTGCGGATGCCCAGCCGCGCCTCTGCCCGCTACCTGGCCCGGAAGTACAACCGCAGCGAGGCCTACCTCGGGGAGAACGTGCTGGTGCTGGACATCTTCTTCGAGGCCCTCAACTACGAGACGGTGGAGCAGAAGAAGGCTTACGAGGTGTCGGAGCTGCTTGGCGACATTGGGGGCCAGATGGGGCTGTTCATCGGGGCCAGCCTTCTCACCATCCTTGAGATCCTGGACTACCTCTGTGAGGTGTTCCTAGACAGGGTCCTGGGATAC---TTCTGGAAACGGAAGCGCTCC---CAAAGGCACTCCAGCACCAACCTGCTTCAGGAAGGGCTGGGCAGCCATGGAAACCAAGTGCCCCACCTCAGCGTAGGCCCCAGGCCTCCCACCCCTCCCTGTGCCGTCACCAGGACTCTCTCCGCCTCCCATCGCACCTGCTACCTCGTCACACGGCTC---
>felCat8
---ATGAAGCCC------CATCCTGGGCCAGAGGAGGCC---CGGCGGCCA---GCTTCGGACATCCGCGTGTTCGCCAGCAGCTGCACGATGCATGGGCTGGGCCACGTCTTCGGCCCTGGGGGCCTGACGCCTCGCCGAGGGCTCTGGGCCGCAGCCGTGCTCCTGTCGCTGGCCGCCTTCCTCTACCAGGTGGCTGAGAGGGTGCGCTACTACGGGGAGTTCCACCATGAGACAGCCCTGGACGAGCGCGAAAGCCACCGGCTCACCTTCCCCGCCATCACCCTGTGCAACATCAACCCACTGCGCCGCTCACGCCTCACGCCCAACGACCTGCACTGGGCCGGGCCCGCGCTGCTGGGCGTGGAGCCCGCTGAGCATGCCGCCTTCCTGCGCGCCCTGGGCCGGCCCCCCGCGCCCCCCGGCTTCATGCCCAGTCCCACCTTCGACATGGCTCGACTGTACGCCAGGGCCGGACACGCCCTGGAGGAAATGCTGCTGGATTGCCGCTACCGAGGCTGGCCGTGCGGTCCTGAGAACTTCACCGTG---ATCTTCACCCGGATGGGTCAGTGCTACACCTTTAACTCCGGCGCGGATGGGGCAGAGCTGCTCACCACTCCCAAGGGCGGCATGGGCAACGGGCTGGAGATCATGCTGGATGTGCAGCAGGATGAGTATCTGCCCGTGTGGAGGGACATGGAGGAGACCCCGTTCGAGGTGGGGGTCCGAGTGCAGATCCACAGCCAGGAGGAGCCGCCCACCATCGACCAGCTGGGCTTCGGGGCAGCCCCCGGCTACCAGACCTTCGTGTCCTGCCAGCAACAGCGACTGAGCTTCCTGCCACCACCCTGGGGTGACTGCAGCTCCGCACCTCTGGACCCC---GACTTTGAGCCGGAACCTTCT---GGTCCCCTAGGTCCTCCCAGCCCCAGCCCAGGCCCCCAAGCCCCCTATAGTCTGATGGGGTGTCGCCTGGCCTGTGAGGCCCGCTATGTGGCTCGGAAGTGTGGCTGCCGAATGATGCATATGCCAGGCGGGGCGCCAGTGTGCAGCCCCCAGCAATACAAGGACTGCGCGGACCCGGCGCTGGACGCCATGCTGCGGAAGGACGCGTGCACCTGCCCCAACCCCTGCGCCAGCACGCGCTACGCCAAGGAGCTCTCCATGGTGCGGATCCCGAGCCGCGCCGCCGCCCGCTACCTGGCCCGGAAACACAACCGCAGCGAGGCCTACATCGTAGAGAACGTGCTCGTGCTGGACATCTTCTTTGAGGCCCTCAACTATGAGACCGTGGAGCAGAAAAAGGCCTATGAAGTGTCAGAACTGCTCGGCGACATTGGGGGCCAGATGGGGCTGTTCATCGGGGCCAGCCTGCTCACCATCCTTGAGATCCTGGACTACCTCTGTGAGGTGTTCCAAGACAGGGTCCTGGGATAC---TTCTGGAACCGGAAGCACTCC---CAAAGGCACTCTAGCACCAATCTGCTTCAGGAAGGGCTGGGCAGCCATGGAACCCAAGTTCCCCACCTCAGCCTGGGCCCCAGGCCCCCCACCCCTCCCTGTGCCGTCACCAAGACTCTGTCTGCCTCCCACCGCACCTGCTACCTCGTCACACGGCTC---
>lepWed1
---ATGAAGCCC------CATCCCGGGCCGCAGGAGGCC---CGGCGGCCA---GCTTCGGACATCCGCGTGTTCGCCAGCAGCTGCACCCTGCATGGGCTGGGCCACGTCTTTGGCCCCGGGAGCCTGACGCCTCGCCGAGGGCTGTGGGCCACCGCCGTGCTCCTGTCGCTGGCCGCCTTCCTCTACCAAGTGGCTGAGAGGGTGCGCTACTATGGGGAGTTCCACCACGAGACGGCCCTGGACGAGCGCGAAAGCCACCGGCTCACCTTCCCCGCCGTCACCCTGTGCAACATCAACCCGCTGCGCCGCTCCCGCCTCACACCCAACGACCTGCACTGGGCCGGGCCCGCACTGCTGGGCGTGGAGCCCGCCGAGCATGCCGCCTTCCTGCGCGCCCTGGGCCAGCCCCCCGCGCCGCCCGGCTTCATGCCCAGTCCCACCTTTGACATGGCTCGACTGTACGCCAGGGCCGGGCACAGCCTGGAGGACATGCTGCTGGACTGCCGCTACCGAGGCTGGCCATGCGGGCCTGAGAACTTCACCGTG---ATCTTCACCCGGATGGGTCAGTGCTACACCTTTAACTCGGGCGCCGATGGGGCAGAGCTTCTCACCACTCCCAAGGGCGGCATGGGCAACGGGCTGGAGATCATGCTGGATGTGCAGCAGGATGAGTATCTGCCCGTGTGGAGGGACATGGAGGAGACCCTGTTTGAGGTGGGGATCCGAGTGCAGATCCACAGCCAGGAGGAGCCGCCCACCATCGACCAGCTGGGCTTCGGGGCAGCGCCTGGCTACCAGACCTTTGTGTCCTGCCAGCAGCAGCAACTGAGCTTCCTGCCACCACCCTGGGGCGACTGCAGCTCCGCATCTGTGGACCCT---GACTTTGAGCCGGAACCTTCG---GGTCCCCTGGGTCCCCCCAGCCCCAGCCCAGGCCCCCACCCTCCCTATAGTCTAATGGGGTGTCGCCTAGCCTGTGAGATGCGCTATGTGGCTCGGAAGTGCGGCTGCCGAATGATGCATATGCCTGGCGGCGCGCCAGTGTGCAGCCCTCAGCAGTACAAAGACTGCGCCAATCCGGCGCTCGACGCCATGCTGCGGAAGGACGCGTGCACCTGCCCCAACCCGTGCGCCAGCACGCGCTACGCCAAGGAGCTCTCCATGGTGCGGATCCCGAGCCGCGCCTCCGCCCGCTACCTGGCCCGGAAACACAACCGCAGCGAGGCCTACATCGCAGACAATGTGCTGGTGCTGGACATCTTCTTTGAGGCCCTCAACTATGAGACGGTGGAGCAGAAGAAGGCCTATGAAGTGTCAGAACTGCTTGGTGACATTGGAGGCCAGATGGGGCTGTTCATTGGAGCCAGCCTGCTCACCATCCTTGAGATCCTGGACTACCTCTGTGAGGTGTTCCGAGACAGGGTCCTGGGATAC---TTCTGGAACCGAAAGCACTCC---CAAAGGCATTCTAGCACCATTCGGCTTCAGGAAGGGCTGGGCAGCCACCGAACCCCAGGTCCCCACCTCAGCCTGGGCCCCAGGCCTCCCACCCCTCCCTGTGCCGTCACCAAGACTTTGTCAGCCTCCCACCGCACCTGCTACCTTGTCACACGGCTC---
>musFur1
---ATGAAGCCC------CATCCCGGGCCAGAGGAGGCT---CGGCGGCCG---GCCTCGGACATCCGCGTGTTCGCCAGCAGCTGCACCCTGCATGGGCTGGGCCACATCTTTGGCCCCGGAGGCCTGACGCCTCGCCGAGGGCTGTGGGCCACTGCCGTGCTCCTGTCGCTGGCTGCCTTCCTCTACCAAGTGGCTGAGAGGGTGCGCTACTACGGGGAGTTCCACCACGAGACAGCCCTGGACGAGCGCGAAAGTCACCGGCTCACCTTCCCCGCCGTCACCCTGTGCAACATCAACCCGCTGCGCCGCTCCCGCCTCACGCCCAACGACCTGCACTGGGCCGGGCCCGCACTGCTGGGTGTGGAGCCCGCTGACCATGCCGCCTTCCTGCGCGCCCTGGGCCAGCCCCCTGCACCACCCGGCTTCATGCCCAGTTCGACCTTCGACATGGCTCGACTGTACGCCAGGGCCGGGCATAGCCTGGAGGACATGCTGCTGGACTGCCGCTACCGAGGCTGGCCGTGTGGGCCTGAGAACTTCACCGTG---ATCTTCACCCGGATGGGTCAGTGCTACACCTTTAATTCTGGCGCCGACGGGGCAGAGCTTCTCACCACTCCCAAGGGCGGCATGGGCAACGGGTTGGAGATCATGCTGGATGTGCAACAGGATGAGTATCTGCCCGTGTGGAGGGACATGGAGGAGACCCCGTTTGAGGTGGGGATCCGAGTGCAGATTCACAGCCAGGAGGAGCCGCCCACCATCGACCAGCTGGGCTTCGGGGCAGCCCCTGGCTACCAGACCTTTGTGTCCTGCCAGCAGCAGCAACTGAGCTTCCTGCCACCACCATGGGGCGACTGCAGCTCCGCATCTCTGGACCCC---GACTTTGAGCTGGAGCCTTCG---GATCCCCTGGGTCCCCCCAGCCCCAGCGCAGGCCCCCAGTCTCCCTATAGTCTAATGGGGTGTCGTCTAGCCTGTGAGACGCGCTATGTGGCTCGGAAGTGCGGCTGCCGAATGATGCATATGCCTGGCGGCGCGCCAGTGTGCAGCCCCCAGCAGTACAAGGACTGCGCCAACCCGGCCCTCGACGCCATGCTGCGGAAGGACGCGTGCACCTGCCCCAACCCGTGCGCCAGCACGCGCTACGCCAAGGAGCTCTCCATGGTGCGGATCCCGAGCCGTGCCTCCGCCAGCTTCCTGGCCCGGAAACACAACCGCAGCGAGGCCTACATCGCAGAGAACGTGCTGGTGCTGGACATCTTCTTCGAGGCCCTCAACTATGAGACAGTGGAGCAGAAGAAGGCCTACGAAGTGTCGGAACTCCTCGGTGACATTGGGGGCCAGATGGGGTTGTTCATCGGAGCCAGCCTGCTCACCATCCTTGAGATCCTGGACTACCTCTGTGAGGTGATCCGGGACAGGGTTCTGGGATAC---TTCTGGAACCGAAAGCACTCC---CAAAGGCATTCTAGCACCAATCTGCTTCAGGAAGGGCTGGGCAGCCACCGAACCCAAGGTCCCCACCTCAGCCTGGGCCCCAGGCCTCCCACCCCTCCCTGTGCTGTCACCAAGACTCTGTCTGCCTCCCACCGCACCTGCTACCTCGTCACACGGCTC---
>canFam3
---ATGAAGCCC------CATCCTAGGCCAGAGGAGGCC---CGGAGGCCA---GCCTCGGACATCCGTGTGTTCGCCAGCAGCTGCACGCTGCACGGGCTGGGCCACATCTTTGGCCCTGGGGGCTTGACACCTCGCCGAGGGTTGTGGGCTGCAGCCGTGCTCCTGTCACTAGCCACCTTCCTCTACCAGGTGGCCGAGCGGGTGCGCTACTACGGGGAGTTCCACCACGAGACGGCCCTGGACGAGCACGAAAGCCACCGGCTCACCTTCCCTGCCATCACCCTGTGCAACATCAACCCGCTGCGCCGCTCCCGCCTCACACCCAACGACCTGCACTGGGCCGGGCCTGCGCTGCTGGGCGTGGAGCCTGCTGAGCACGCCGCCTTCCTGCGTGCCCTGGGCCGGTCCCCTGCACCGCCCGGCTTCATGCCCAGTCCCACCTTTGACATGGCGCGACTGTACGCCAGGGCCGGGCACAGCCTGGAGGACATGCTGCTGGACTGTCGCTACCGAGGCTGGCCGTGCGGGCCCGAGAACTTCACCGTG---ATCTTCACCCGGATGGGTCAGTGCTACACCTTTAACTCTGGCGCAGATGGGGCCGAACTTCTCACTACTCCCAAGGGCGGCATGGGCAATGGGCTGGAGATCATGCTGGATGTGCAGCAGGATGAGTATCTGCCTGTGTGGAGGGACATGGAGGAGACCCCGTTCGAGGTGGGGGTCCGAGTGCAGATCCACAGTCAGGAGGAGCCGCCCACCATCGACCAGCTGGGCTTCGGGGCAGCCCCTGGCTACCAGACCTTCGTGTCCTGCCAGCAGCAGCGACTGAGCTTCCTGCCACCGCCTTGGGGCGACTGCAGCTCCGCTTCTGTAGACCCC---GATTTTGAGCCCGAACCTTCT---GGTCCCCTGGGTGCCCCCAGCCCCAGCCCAGGTCCCCACCCTCCCTATAGTCTAATGGGGTGTCGCTTGGCCTGTGAGACCCGCTATGTGGCTCGGAAATGTGGCTGCCGAATGATGCATATGCCTGNNNNNNNNNNNNNNNNNNNNNNNNNNNNNNNNNNNNNNNNNNNN---------------------------------------------------------NNNNNNNNNNNNNNNNGCCAGGAGCTCTCCATGGTGCGGATCCCGAGCCGCGCCGTTGCCCGCTACCTGGCCCGGAAACACAACCGCAGCGAGGCCTACATCTCAGAGAACGTGCTGGTGCTGGACATCTTCTTTGAGGCCCTCAACTACGAGACCGTGGAGCAGAAGAAGGCCTATGAAGTGTCAGAACTGCTTGGTGACATTGGGGGCCAGATGGGGCTGTTCATCGGGGCCAGCCTGCTCACCATCCTCGAGATCCTGGACTACCTCTGTGAGGTGTTCCGAGACAGGGTCCTGGGATAC---TTCCAGAACCGAAAGCACTCC---CAAAGGCATTCTAGCACCAATCTGCTTCAGGAAGGGCTGGGCAGCCACCGAACCCCAGGTCCCCACCTCAGCCTGGGCCTCAGGCCTTCCACTCCTCCCTGTGCTGTTGCCAAGACTCTGTCTGCCTCCCACCGCACCTGCTACCTCGTCACCCGGCTC---
>HLcamFer2
------------------------------------------------------------------------------------------------------------------------------------------------------------------------------------------------------------------------------------------------------------------------------------------------------------------------------------------------------------------------------------------------------------------------------------------------------------------------------------------------------------------------------------------------------------------------ATCTTCACCCGGATGGGACAGTGCTACACCTTTAACTCCGGCGCCGAGGGGGCAGAGCTTCTCACCACTCCCAAGGGCGGCATGGGGAATGGGCTGGAGATCATGCTGGACGTGCAGCAGGATGAGTATCTGCCCGTGTGGAGGGACATGGAGGAGACCCCATTTGAGGTGGGGGTCCGAGTACAGATCCACAGCCAGGAGGAGCCGCCACTCATTGACCAGCTGGGCTTCGGGGCAGCCCCTGGCTACCAGACTTTTGTGTCCTGCCAGAAGCAGCAACTGAGCTTCCTGCCGCCGCCCTGGGGCGATTGCAGCTCTGTACCTCTGGACCCT---GACTTTGAGCTAGAACTCTCT---GGTCCTCTGGGTCCCTCCAGTCCCAGCCCAGGCCCCAGCCCTCCATATAGTCTAATGGGGTGTCGCCTGGCCTGCGAGACACGCTATGTGGCTCGTAAGTGCGGCTGCCGAATGATGCACATGCCTGGCGGTGCACCAGTGTGCAGCCCCCAGCAGTATAAGGACTGTGCCAACCCAGTGCTGGACGCCATGCTGCGGAAGGACGCGTGCACCTGCCCCAGCCCCTGCGCCAGCACGCGCTATGCCAAGGAGCTCTCCATGGTGCGGATCCCCAGCCGCGCCTCCGCCCGCTACCTGGCCCAGAAACATAATCGCAGCGAGGCCTACATCGCGGAGAATGTGCTGGTGCTGGACATCTTCTTTGAAGCCCTCAACTATGAGACGGTGGAGCAGAAAAAGGCCTATGAAGTGTCTGCCCTGCTTGGTGACATTGGCGGCCAGATGGGGCTGTTCATTGGGGCCAGCCTGCTCACTATCCTTGAGATCTTGGACTTCCTCTGTGAGGTGTTCCGGGACAGAGTCCTGGGATAC---TTCTGGAACCAGAAGCGCTCC---CAAAGACACTCCAGCACCAATCTGCTTCAGGAAGGGCTGGGCAGCCATCGAACCCAAGTTCCCCACCTCAGCCTGGGCCCCAGGCCTCCCACCACTCCCTGTGCTGTCACCAAGACTCTCTCTGCCTCCCACCGCACCTGCTATCTCGTCACCCGGCTC---
>HLequCab3
---ATGAAGCCC------CCGTCAGGGCTGGAGGAGGCC---CAGCGGCCG---GCCTCGGACATCTGCGTGTTCGCCAGCAGCTGCACGCTGCACGGGCTGGGCCATGTCTTCGGCCCTGGGGGCCTGACCCCGCGCCGGGGGCTGTGGGCAGCAGCTGTGCTCCTGTCGCTGGCTGCCTTCCTCTACCAGGTGGCTGAGAGGGTGCGCTACTACGGGGAGTTTCACCACGAGACGGCCCTGGACGAGTGCGAAAGCCACCAGCTCACCTTCCCGGCGGTCACCCTGTGCAACATCAACCCGCTGCGCCGCTCGCGCCTCACACCCAACGACCTGCACTGGGCCGGGCCCACGCTGCTGGGCCTGGAGCCCGCCGAGCACGCAGCCTTCCTGCGTGCCCTGGGCCGGCCCCCCGCACCGCCCGGCTTCATGCCCAGTCCCACCTTCGACACGGCCCGACTCTACGCCCGGGCCGGGCACGCCCTTGAGGACATGCTGCTGGACTGCCGCTACCGCGGCCAACCGTGCGGGCCTGAGAACTTCACCTCG---ATCTTCACCCGGATGGGGCTGTGCTACACCTTTAACTCTGGCGCCAACGGGGCAGAACTTCTCACCACTCCCAAGGGTGGCATGGGCAACGGCCTGGAGGTCATGCTGGACGTGCAGCAGGATGAGTATCTGCCTGTGTGGAGGGACACGGAGGAGACCCCATTTGAGGTGGGGATCCGCGTGCAGATCCACAGCCAGGAGGAGCCGCCCATCATCGACCAGCTGGGCTTTGGGGCTGCCCCAGGCTACCAGACTTTTGTGTCCTGCCAGAAGCAACAACTGAGCTTCCTGCCACCGCCCTGGGGCGACTGCAGCTCCGAAACTCTGGACCCC---GACTTTGAGTCGGAACCCGCT---GGTCCCCTGGATCCCCCCAGACCCAACCCAGGCCCCAGCCCTCCCTACAGTCTAATGGGGTGTCGCCTGGCCTGCGAGACCCGCTACGTGGCTCGGAAATGTGGCTGCCGAATGATGCATATGCCTGGCGGCGCGCCGGTGTGCAGCCCCCAGCAGTACAAGGACTGTGCCAATCCGGCGCTGGACGCCATGCTGAGGAAGGACGCGTGCGCCTGCCCCAACCCGTGCACCAGCACGCGGTACGCCAAGGAGCTCTCCATGGTGCGGATCCCAAGCCGCGCCGCCGCCCGCTACCTGGCCCGGAAATACAACCGCAGCGAGGCCTACATCGCGGAGAACGTACTGGTGCTGGACATCTTCTTTGAGGCCCTCAACTATGAGACAGTGGAGCAGAAGAAGGCCTATGAAGTTTCGGAGCTGCTCGGCGACATTGGGGGCCAGATGGGGCTGTTCATTGGGGCCAGCCTGCTCACCATCCTTGAGATCCTGGACTACCTCTGTGAGGTGTTCCGAGACAAGGTCCTGGGATAC---TTCTGGAACCGAAAGCGCTCC---CAAAGGCACTCCAGCACCAATCTGCTTCAGGAAGGGCTGGGCAGCCATCGAACCCAAGTTCCCCACCTCAGCCTGGGCCCCAGGCCTCCCACCCCGCCCTGTGCTGTCACCAAGACTTTCTCTGCTTCCCACCGCACCTGCTACCTCGTCACACGGCTC---
>cerSim1
---ATGAAGCCC------CCTTCAGGGCCAGCGGAGGCC---CGGCAGCCG---GCCTCGGACATCCGCATGTTCGCCAGCAGCTGCACACTGCACGGGCTGGGCCATGTCTTTGGCCCTGGGGGCCTGACCCCGCGCCGGGGGCTGTGGGCTGCGGCTGTGCTCCTGTCGCTGGCTGCCTTTCTCTACCAGGTGGCTGAGAGAGTGCGCTACTACGGGGAGTTCCACCACGAGACAGCCCTGGACGAGTGCGAAAGCCACCGGCTCACCTTCCCGGCAGTCACCCTGTGCAACATCAACCCGCTGCGCCGCTCGCGCCTCACACCCAACGACCTGCACTGGGCCGGGCCCACGCTGCTGGGCCTGGAGCCTGCCGAGCACGCCGCCTTCCTGCGCGCCCTGGGCCGGCCCCCCGCACCCCCCGGCTTCATGCCCAGTCCCACCTTCAACACGGCCCGACTCTATGCCCGGGCTGGGCATGCCCTTGAGGACATGCTGTTGGACTGCCGCTACCGCGGCCAACCGTGTGGGCCTGAGAACTTCACCTCG---ATCTTCACCCGGATGGGGCTGTGCTACACCTTTAACTCCGGGGCAGACGGGGCAGAGCTTCTCACTACTCCCAAGGGCGGTGCGGGCAACGGCCTGGAGGTCATGCTAGACGTGCAGCAGGACGAGTATCTGCCTGTATGGAGGGACATGGAGGAGACCCCATTTGAGGTGGGGATCCGAGTGCAGATCCACAGCCAGGAGGAGCCGCCCATCATCGACCAGCTGGGCTTTGGAGCGGCTCCCGGCTACCAGACTTTTGTGTCCTGCCAGCAGCAGCAACTGAGCTTCCTGCCACCTCCCTGGGGCGACTGCAGCTCTGTATCTCTGGACCCC---GACTTCGAGCCGGAACCCTCT---GGTCCCCTGGATCCCCCCAGCCCCAGCCCAGGCCCCAGCCCTCCCTACAGTCTAATGGGGTGTCGCCTGGCCTGCGAGACCCGCTACGTGGCTCGGAAGTGTGGCTGCCGAATGATGCATATGCCTGGCAGCGCGCCAGTGTGCAGCCCCCAGCAGTACAAGGACTGTGCCAACCCGGCGCTCGACGCCATGCTGCGGAAGGACGCGTGCGCCTGCCCCAACCCGTGCGCCACCACGCGCTACGCCAAGGAGCTCTCCATGGTGCGGATCCCGAGCCGCGCCGCCGCCCGCTACCTGGCCCGGAAATACAACCGCAGCGAGGCCTACATCGCGGAGAACGTTCTGGTGCTAGACATCTTCTTTGAGGCCCTCAACTACGAGACGGTGGATCAGAAGAAGGCCTATGAAGTGTCAGAGCTGCTCGGCGACATTGGGGGCCAGATGGGGCTGTTCATTGGGGCCAGCCTGCTCACCATCCTTGAGATCCTGGACTACCTCTGTGAGGTGTTCCGAGACAGGGTCCTGGGATAC---TTCTGGAACCGAAAGGGCTCC---CAAAGGCACTCCAGCACCAATCTGCTCCAGGAAGGGCTGGGCAGCCATCGAACCCAAGTTCCCCACCTCAGCCTGAGCCCCAGGCCTGCCACCCATCCCTGTGCCGTCACCAAGACTCTCTCTGCCTCCCACCGCACCTGCTACCTTGTCACACGGCTC---
>HLrhiFer5
---ATGAAGACC------CCCTCAGGGCCGGAGGAGGCC---CGGCGGCCC---GCCTCAGACATCCGCGTGTTCGCCAGCAGCTGCACACTGCACGGGCTGGGCCATGTCTTCGGCCCGGGGAGCCTGACCCCGCGCCGGGGGCTGTGGGCTGTGGCTGTGCTCCTGTCGCTGGCTGCCTTCCTCTACCAGGTGGCAGAGAGGGTGCGTTACTACGGGGAGTTCCACCATGAGACAGCCCTGGACGAGCGTGAGAGCCACCAGCTCACCTTCCCGGCTGTCACCCTGTGCAACATCAACCCACTGCGCCGCTCACGCCTCACACCCAACGACCTGCACTGGGCTGGGCCAGCGCTGCTGGGCCTGGAGCCCGCCGAGCACGCCGCCTTCCTGCGCGCCCTGGGCCGGCCCCCCACGTCACCCGGCTTTATGCCCAGTCCCACCTTCGACATGGCCCGACTCTATGCCCGGGCAGGGCACACGCTGGAGGACATGCTGCTGGACTGCCGCTACCGCGGCCAACCGTGCGGGCCGGAGAACTTCACCGCG---ATCTTCACCCGGATGGGTCAGTGCTACACCTTCAACTCTGGCGCCAATGGGGCAGAGCTTCTCACCACCCCCAAGGGCGGCGCGGGCAATGGGCTGGAGGTCATGCTGGACGTGCAGGAGGATGAGTACCTGCCCGTGTGGAAGGACGTGGAGGAGACCCCATTTGAGGTGGGAATCCGAGTGCAGATCCACAGCCAGGAGGAGCCACCCATCATCGACCAGCTGGGCTTTGGGGTGGCCCCTGGCTACCAGACTTTTGTGTCCTGCCAGCAGCAGCAACTGAGCTTCCTGCCAGCGCCCTGGGGCGACTGCAGCTCGAGATCTCTGGACCCC---GACTTTGACTCCGAACCCTCT---GATCCCCTGGGTGCCCCCGGCCCCACTCCAGGCCCCAGGCCTCCCTATAGTCTAATGGGGTGTCGCCTGGCCTGTGAGACCCGCTACGTGGCTCGGAAATGCGGCTGCCGAATGATGCATATGCCAGGTGGCGCTCCCGTGTGCAGCCCCCAGCAGTACAAGGATTGCGCCAACCCCGCGCTGGATGCCATGCTGCGGAAGGACGCGTGCACCTGCCCCAACCCGTGCGCCAGCACGCGCTACGCCAAGGAGCTCTCCATGGTGCGGATGCCGAGCCGCCCTGCCACCCGCTACCTGGCCCGGAAATACAACCGCAGCGAGGCCTACATCGCGGACAACGTGCTGGTACTAGACATCTTCTTTGAGGCCCTCAACTACGAGACAGTGGAGCAGAAGAAGGCCTATGAGGTGTCAGAGCTGCTTGGCGACATTGGGGGCCAGATGGGGCTCTTCATCGGGGCCAGCCTGCTCACCATCCTTGAGATCCTGGACTACCTCTGTGAGGTATTCCGAGACAGGGTCCTGGGATAC---TTCTGGAACCGAAAGCGCTCC---CAAAAGCACTCCAGCACCAATCTGCTTCAGGAAGGGATGGGCAGCCATCGAAATGAAGTGCCCCATCTCAGCTTGGGCCCCAGGCCTCCCACACCTCCCTGTGCCGTCACCAGGAGTCTTTCTGCCTCCCACCGCACCTGCTACCTCGTCACACGGCTC---
>speTri2
---ATGAAGCCC------CCCTCAGGGTTAGAAGAGGCC---CGCCGGCCA---GCCTCAGATATCCGTGTGTTCGCCAGCAGCTGCACGCTGCATGGACTTGGCCATGTCTTTGGCCCTGGTGGCCTGACCCTGCGCCGCGGGCTGTGGGCCACAGCCGTGCTCCTGTCGCTGGCAGCCTTCCTCTACCAGGTAGCTGAACGGGTGCGCTACTATGGGGAGTTCCACCATGAGACGATCCTGGACGAGTGTGAAAGCCACCGGCTCACCTTCCCAGCTGTCACTCTGTGCAACATCAACCCACTGCGCCGCTCACGCCTTACACCCAACGACCTGCACTGGGCTGGGCCCTCACTGCTGGGTCTGGACCCTGCTGAGCACACTGCCTTCCTGCGCTCCCTGGGCCGGCCCCCTGCACCACCCGGCTTCATGCCCAGTCCCACCTTTGACATGGAGCAGCTCTACGCCCGAGCTGGCCACTCCATTGAGGACATGCTGCTGGATTGCCGCTACCGAGGCCAGCCATGTGGGCCGGAGAATTTCACTGTG---ATCTTCACCCGGATGGGGCAGTGCTACACATTCAACTCGGGTGCCAATGGGGCAGAGCTGCTCACCACCCCCAAGGGTGGTGCCGGCAATGGGCTGGAGATCATGCTGGATGTGCAACAAGAGGAATATCTGCCAGTGTGGAAAGACATGGAGGAGACCCCGTTTGAGGCAGGGATCAGAGTGCAGATCCACAGCCAGGAGGAACCCCCCATCATCGACCAGCTGGGCTTCGGGGCTGCCCCCGGCTATCAGACTTTTGTGTCCTGCCAAAAGCAGCAACTGAGCTTCCTGCCACCGCCTTGGGGCGACTGTAGTTCCGTATCTCTGGACCCC---GACTTTGAGCCGGAGCTCTCGGAGGATCCCCTG---TCCCCCAGTCCCAGCCCCAGCCCCAACCCTCCCTACAGCTTAATGGGGTGTCGCCTGGTCTGCGAGTCCCGCTACGTGGCTCGAAAGTGCGGCTGTCGAATGATGCATATGCCTGGCGGCGCGCCGGTGTGCAGCCCCCAGCAGTACAAGGACTGCGCCAACCCGGCCCTGAACGCCATGCTGCGGAAGGACGCGTGCGCCTGCCCCAGCCCTTGCGCCAGCACGCGCTACGCCAAGGAGCTCTCCATGGTGCGGATCCCCAGCCGCGCTGCCGCCCGCTACCTGGCTCGGAAATACAACCGCAGCGAGGCCTACATCGCGGAGAACGTGCTCATTCTGGACATCTTCTTTGAGGCCCTTAACTTTGAAACAGTGGAGCAGAAGAAAGCCTATGAAGTGTCAGAGCTGCTCGGTGACATTGGGGGTCAGATGGGGCTGTTCATCGGGGCCAGCCTGCTCACCATCCTTGAGATCCTAGACTACCTCTGTGAGGTGTTCCGAGACAGGGTCCTGGGGTAT---TTCTGGAACAGAAGACGCTCC---CAGAGGCACTCCAGCACCACTCTGCTTCAGGAAGGGCTGGGCAGCCATGGAACCCAAGTTCCCCACTTCAATCTGGGCCCCAGGCCCCCCACCCCGCCCTGTGCTGTCACCAAGACTCTGTCTGCCTCCCACCGCTCCTGCTACCTCGTCACCCGGCTC---
>oryCun2
---ATGAAGCGC------CCCTCGGAGCAGGAGGAGGCC---CGGCGGCCA---GCCTCGGACATCCGCGTGTTCGCCAGCAGCTGCACGCTGCATGGGCTGGGCCATGTCTTTGGCCCGGGGGGCTTGACCCTGCGCCGGGGGCTATGGGCTGCAGCGGTGCTCCTGGCGCTGGCTGCCTTCCTCTACCAGGTAGCTGAGAGGGTGCGCTACTATGGGGAGTTCCACCACGAGACGGCCCTGGACGAGCGTGAAAGCCACCGGCTCACCTTCCCAGCCATTACCCTCTGCAATATCAACCCACTGCGCCGCTCACGTCTCACACCCAACGACCTGCACTGGGCTGGACCTGCACTTCTGGGCCTGGACCCCGCCGAGCACGCTGCCTTCCTGCGCGCGCTGGGTCGGCCCCCAACGCCACCCGGTTTCATGCCCAGTCCCACCTTTGACATGGCACAGCTCTACGCCCGCGCCGGCCACTCCTTGGAGGACATGCTGCTGGACTGTCGCTATCGTGGCCAACCATGTGGGCCCGAGAACTTCACTGCG---ATCTTAACCAGGATGGGACAGTGCTACACATTTAACTCTGGCGCCAATGGGGCGGAGCTGCTCACCACGCCCAAGGGCGGTGCAGGCAATGGGTTGGAGCTCATGCTGGATGTGCAGCAGGAGGAGTACCTGCCTGTGTGGAGAGACATGGAGGAGACCCCGTTTGAAGCTGGGATTCGAGTGCAGGTCCACAGCCAGGAGGAACCACCGGTCATCGACCAGCTGGGCTTTGGGGCCGCCCCTGGCTACCAGACTTTTGTGTCCTGCCAGAAGCAGCAACTAAGCTTCCTGCCTCCACCCTGGGGTGACTGCAGTTCCGTATCTCTGGACCCC---GACTCTGAGCCCGACGCCTCC---GATCCCCTGGGTTCCCCCAGCCCCAGCCCCAGCCCCAGCCCTCCCTACAGCCTAATGGGCTGTCGCTTGGCCTGCGAGACCCGCTACGTGGTTCGGAAGTGCGGCTGTCGCATGATGCACATGCCTGGAGGCGCACCGGTGTGCAGCCCCCAGCAGTACAAGGATTGCGCCAACCCGGCCTTGGACGCCACGCTGCGAAAGGACGCGTGTGCCTGCCCCAGCCCTTGCACCCTCACGCGCTATGCCAAGGAGCTCTCCATGGTGCGGATCCCGAGCCGCGCTGCCGCCCGCTACCTGGCCCGGAAATACAATCGCAGCGAGGCCTACATCACGGAGAACGTGCTAGTCTTGGACATCTTCTTTGAGGCCCTCAACTACGAGACGGTGGAGCAGAAGAAGGCTTACGAAGTGTCCGAGCTGCTGGGCGACATTGGGGGCCAGATGGGGCTGTTCATCGGGGCCAGCCTGCTCACCATCCTTGAGATCCTGGACTACCTCTGTGAGGTGTTCCGAGACAGGGTCCTGGGACGT---ATCTGGAACCGAAGGCGCTCC---CCAAGGCACTCCAGCACTGATCTGCTTCAAGAAGGGCTGGGCAGCCATCGAACCCAAGTTCCCCATGTCAGCCTGGGCCCCAGGTCTCCCACCCCTCCCTGTGCCATCACCAAGACTCTCTCTGCCTCCCACCGCACCTGCTACCTCGTCACTCGCCTC---
>ochPri3
---ATGAAGCCC------CCATCAGAACAGAAAGCAGCC---CAACGGTCA---GCCTCTGACATCCGCGTGTTCGCCAGCAGCTGTACACTGCACGGGCTGGGGCATGTCTTCGGCCCTGGGGGCCTGACCCTGCGCCGGGGGTTGTGGGCTGCAGCTGTGCTCCTGTCGTTGGCTGCCTTCCTCTACCAGGTGGCTGAGAGGGTGCGTTACTATGGAGAGTTCCACCATGAGACAGCCCTGGATGAGCGCGAGAGCCACCAGCTCACCTTCCCAGCCGTCACCCTCTGCAACATCAACGCACTGCGCCGCTCACGCCTCACACCCAATGACCTGCACTGGGCTGGACCTGCGCTGCTGGGCCTGGACCCTGCTGAACACGCGGCCTTCCTGCGTGCCCTGGGTCGGCCCCCTGCACCACCCGGCTTCATGCCCAGTTCCACATTCGACATGGCACAGCTGTATGCTCGTGCCGGCCACTCCTTGGAGGACATGCTGCTGGACTGCCGCTACCGTGGTCAACCATGTGGGCCTGAGAACTTCACTGTG---ATCTTGACCAGGATGGGACAGTGCTATACATTCAACTCTGGTGCCAACGGGGCAGAGCTGCTCACCACTCCCAAGGGTGGTGCTGGCAATGGGCTGGAGCTCATGCTGGATGTGCAGCAGGAGGAGTACCTGCCTGTGTGGAGAGACATGGAGGAGACCCCATTTGAAGTGGGGATTCGAGTGCAGGTCCACAGCCAGGAGGAGCCGCCAGTCATCGACCAGCTGGGCTTCGGAGCTGCTCCTGGCTACCAGACCTTTGTGTCCTGCCAGCAGCAGCAGCTAAGCTTCTTACCTCCACCTTGGGGCGACTGCAGTTCTGTGTCTCTGGACCCT---GACTTTCAGTCAGAGTCCTCT---GATGCCTTGGGTTTCCCTGAGCCCAGCCCCAACCCCAGCCCTCCCTACAGCCTAATGGGGTGTCGCTTGGCCTGTGAGGCCCGGTACGTGGCTCGCAAGTGTGGCTGTCGAATGATGCACATGCCCGGAGGCGCACCCGTATGCAGCCCCCAACAGTACAAGGATTGTGCCAACCCGGCCCTGGACGCCATGCTGCGGAAGGACGCGTGCGTCTGTCCCAACCCGTGTGCCATCACACGCTACGCCAAGGAGCTCTCCATGGTTCGGATCCCGAGCCGCGCCGCCGCCCGCTACCTGGCTCGGAAATACAACCGCAGCGAGGCCTACATCACGGAGAATGTGCTTGTCTTAGACATCTTCTTCGAGGCCCTCAACTATGAGACGGTGGAGCAGAAGAAGGCCTACGAAGTGTCAGAACTGCTAGGCGACATTGGGGGCCAGATGGGGCTGTTCATTGGGGCCAGCCTGCTCACCATCCTTGAGATCCTAGACTACCTCTGTGAGGTGTTCCAAGACAGAGTTCTGGGGTAT---TTCTGGAACCGAAGGCGCTCC---CAGAGGCACTCCAGCACCAGTCTGCTTCAGGAAGGACTGAGCAGCCAACGAACTCAAGTTCCTCATGTTGGTCTTGGCCCCAGGGCTCCCACCCCTCCCTGTGCCATCACCAAGACTCTCTCTGCCTCCCACCGCACCTGCTACCTCGTCACTCGGCTC---
>HLrouAeg4
---ATGAAGGCC------CCCTCGGAGGCGGAGGAGGCC---CGGCGGCCG---GCCTCGGACATCCGAGTGTTCGCCAGCAGCTGCACGCTGCACGGGCTGGGCCACGTCTTCGGCCCGGGGCGCCTGACCCCTCGCCGGGGGCTGTGGGCCGTGGCCGTGCTCCTGTCGCTGGCCGCCTTCCTCTACCAGGTGGTGGAGAGGGTGCGCTACTACGGGGAGTTCCACCACGAGACGGCCCTGGACGAGGTCGAAAGCCACCAGCTCACCTTCCCGGCCGTCACCCTGTGCAACATCAACCCTCTGCGCCGTTCGCGCCTCACGCCCAACGACCTGCACTGGGCCGGGCCGGCGCTGCTGGGGCTGGAGCCCGCCGAGCACGCCGCCTTCCTGCGCGCCCTGGGCCAGCCGCCCGCGCCGCCCGGCTTCATGCCCAGCCCCACCTTCGACACGGCCCGGCTCTATGCCCGGGCCGGGCACGCCCTAGAGGACATGCTGCTGGACTGCCGCTACCGCGGCCGACCGTGCGGGCCCGAGAACTTCACCACG---ACCCTCACCCGCATGGGTCAGTGCTACACCTTCAACTCTGGCGCTGACGGGGCAGAGCTGCTCACCACGCCCAAGGGCGGCACGGGCAACGGGCTGGAGGTCATGCTGGACGTGCAGCAGGACGAGTACCTGCCCGTGTGGAAGGACATGGAGGAGACCCTGTACGAGGCGGGGATCCGGGTGCAGATCCACAGCCAGGAGGAGCCGCCCATCATCGACCAGCTGGGCTTTGGGGCAGCCCCCGGGTACCAGACTTTTGTGTCCTGCCAGCAGCAGCAACTGAGCTTCCTGCCACCTCCCTGGGGCGACTGCAGCTCATCATCTCTGGATCCT---GACTTTGAGCCGGAACCCTCT---GGTCCCCTGGATCCCCCCAGTCCCAGCCCAGGCCCCACCCCTCCCTATACTCTAACGGGGTGTCGCCTGGCCTGCGAGACACGCTACGTGGTCCGGAAGTGCGGCTGCCGAATGATGCATATGCCTGGCAGTTCGCCGGTGTGCAGCCCCCAGCAATACAAGGACTGCGCCAACCCGGCACTGGACGCCATGCTGCGGAAGGACACGTGCACTTGCTCCAACCCTTGCGCAAGCACGCGCTACGCCAAGGAGCTCTCCATGGTGCGCATGCCGAGTCGCTCTGCCACCCGCTACCTGGCCCGGAAATACAACCGCAGCGAGGCCTACATCATGGAGAATGTGCTGGTGCTGGACATCTTCTTTGAGGCCCTCAACTACGAGACGGTAGAGCAGAAGAAGGCCTATGAGGTGCCGGAACTGCTCGGTGACATTGGGGGCCAGATGGGGCTGTTCATCGGGGCCAGCCTGCTCACGGTCCTCGAGATCCTGGACTACCTCTGTGAGGTATTCCGCGAGAGGGTCCTGGGATAC---TTCTGGAACCGGAAGCGCTCCCCGCAAAGGCGCTCGGGCACCAATGCGTTTCCGGAAGGGCTGGGCAGCCATCGACACCAAATGCCCCATCTCACCTTGGGCCCCAGGCCTCCCGGCCCTCCCTGCGCGGTCACCAGGACCCTTTCTGCCTCCCACCGCACCTGCTACCTTGTCACCCGGCTC---
>echTel2
---ATGAAGCCC------AGCTTGGGGCCAGAGACGGCC---CCTCGGCCGCCAGCCTCGGACATCCGAGTGTTCGCCAGCAGCTGCACCCTGCATGGCCTGGGCCACGTCTTCGGGCCGGGTGGGCTGACCCTGCGCCGTGGCCTATGGGCCACGGCCGTGCTCCTGTCGCTGGCCACCTTCCTCTACCAGGTGGCCGAGCGGGTGCGCTACTACGGCGAGTTCCACCACGAGACCGCGCTGGACGAGCGCGAGAGCCACCTGCTCACCTTCCCGGCGGTCACCCTGTGCAACCTCAACCCGCTGCGCCGCTCCCGCCTGACGCCCAACGACCTGCACTGGGCCGGGCCGGCGCTGCTGGGCCTGGACCCCGCCGAGCACGCCGCCTTCCTGCGAGCCCTGGGGCGGCCCCCCGCGCCGCCTGGCTTCATGCCAAGCCCCACTTTCGACATGGCGCAGCTCTACGCCCGAGCGGGCCACTCCCTGGATGACATGCTGCTGGACTGCCACTACCGTGGCCAGCCCTGTGGGCCAGAGAACTTCACAACG---ATCTTCACCCGCATGGGTCAGTGCTACACCTTCAACTCTGGGGCCAACGGGGCTGAGCTGCTCACCACTCCCAAGAGCGGCATGGGCAACGGCCTGGAGCTCATGCTGGACGTGCAGCAGGATGAATACCTGCCTGTGTGGAGGGACACCGAGGAGACCCCGTTTGAAGTGGGGGTCCGAGTGCAGATCCACAGCCAGGAGGAGCCTCCCCTCATCGACCAGCTGGGCTTCGGCGCAGCCCCCGGCTACCAGACCTTTGTCTCCTGCCAACAGCAGCAATTGAGCTTCCTGCCCCCACCCTGGGGCGACTGCAGCTCTGTACCTCTAGACCCCCCGGACTTAGAGCTGGAGCCTGCT---GGGCCCCTGGGTTCCCCCCACACTCGCCCGGGCCCCAGTTCTCCTTACAGCCTAATGGGCTGTCGCCTGGTCTGCGAAAGCCGCTATGTGACTCGGAAATGTGGCTGTCGAATGATGTATATGCCTGGTGGTGCCCCGGTGTGCAACCCCCAGCAGTACAAGGACTGTGCCAACCCAGCCTTAGACGCCATGTTGCGGAAGGACGCGTGCGCTTGCCCGAACCCTTGCGCCAGCATACGCTATGCCAAGGAGCTCTCCATGGTGCGGATCCCGAGTCGCGCCTCGGCCCGCTACCTGGCGCGGAAGCACAACCGCACCGAGGCCTACCTTTGGGAGAATGTGCTGGTGCTGGACATCTTCTTTGAGGCTCTCAATTATGAAACGGTGGAGCAGAAGAAGGCCTATGAGGTGTCGGAGCTGCTTGGTGACATTGGGGGCCAGATGGGACTGTTTATTGGTGCCAGCCTGCTCACCATCCTTGAAATCCTGGACTACCTCTGTGAGGTGTTCCGAGATCACGTCCTGGGATAT---TTCTGGAGCCGTAGGCGCGTC---CAGAGACACTCCAACACCAATCTGCTGCAGGAAGGGCTGGGTGGCCCTCAACCCCATGTTTCCCACCTCAGCCTGGGCCCCAGGCCTCCGACCCCTCCCTGTGCTGTCACCAAGACCTTCTCGGCCTCCCACCGCACCTGCTATCTGGTCACCCGGCTC---
>loxAfr3
---ATGAAGCCC------ACCTCAGGGCCAGCGGTGGCC---CCGTGGCCT---GCCTCAGACATCCGAGTGTTCGCCAGCCGCTGCACACTGCATGGCCTGGGCCACGTCTTTGGCCCAGGGGGCCTAACCCTACGCCGGGGACTGTGGGCTGCAGCCGTGCTCCTGTCGCTGGCCACCTTCCTCTACCAGGTGGCTGAGAGGGTGCGCTACTATGGGGAGTTCCACCATGAGACGGCTCTGGATGAGCGGGAGAGCCACCAGCTCACCTTCCCTGCAGTCACCCTGTGCAACGTCAACCCACTGCGCCGCTCGCGCCTCACACCCAACGACCTGCACTGGGCCGGGCCAGCGCTGCTGGGCCTGGACCCTGCTGAGCATGCCGCCTTCCTGCGTGCCCTTGGCCAGCCCCCCGTCCCGCCTGGCTTCATGCCTAGCCCCACCTTCGACATGGCACAGCTCTACGCTCGGGCTGGTCACTCCCTGGATGAGATGCTGCTGGATTGCCGCTACCGTGGCCAGCCCTGTGGGCCAGAGAATTTCACTGTG---ATCTTCACCCGCATGGGTCAGTGCTACACCTTTAATTCTGGCGCCGGCGGGGCTGAGCTTCTCACCACTTTCAAGGGAGGGGCGGGCAACGGGCTGGAGGTCATGCTGGACGTGCAGCAGGATGAGTATCTGCCCGTGTGGAGGGACACGGAGGAGACCCCATTTGAGGTGGGGATACGAGTGCAGATCCACACCCAGGAAGAGCCCCCCATCATCGACCAGTTGGGCTTCGGGGCCGCCCCCGGCTACCAGACCTTTGTGTCCTGCCAGAAGCAGCAACTGATCTATCTGCCACCACCCTGGGGTGACTGCAGCTCCCTGTCTCCAGACCCC---GTCTTAGAGCTGGAGCCTTCT---GGTCCCCTAGGTTCCCCCAACCCTAGCCCAGGCCCCAGCCCTCCTTATAGCCTAATGGGTTGTCGCCTGGCCTGTGAGACCCGCTACGTGGCTCGGAAGTGCGGCTGTCGAATGATGCATATGCCTGGCAGCGCGCCAGTGTGCAGCCCCCAGCTGCACAAGGACTGTGCAGAGCCGACCCTGGACGCCATGCTGCGGAAAGATGCGTGCGCTTGCCCCAATCCGTGCGCCACCACGCGCTACGCCAAGGAGCTCTCCATGGTGCGGATCCCGAGCCGCGCCGCCGCCCGCTATCTGGCCCGAAAGCACAACCGCAGCGAGGCGTACATCGAGGAGAACATGCTGGTGCTGGACATATTCTTTGAGGCCCTCAATTATGAGCTGGTGGAGCAGAAAAAGGCCTATGAGGTGTCAGATCTTCTCGGTGACATTGGGGGCCAGATGGGGCTGTTCATCGGGGCCAGCCTGCTCACCATCCTTGAGATCTTGGACTACCTCTTCGAGGTGTTCCAAGACAGGGTCCTGGGATAT---TTCTGGAACCGCAGGCACTCC---CAGAGGCATTCCAGCACCAATCTGCTGCAGGAAGGGCTGGGAGGTCCTCGAACCCATGTTTCCCACCTCAGCCTGGGCCCCAGGCCTCCCACCCCTCCCTGTGCTGTCACCAAGACCATCTCTGACTCCCACCGCACCTGCTACCTGGTCACGCGGCTC---
>triMan1
---ATGAAGCCC------ACCTCAGGGCCAGAGGTGGCC---CCACGGCCG---GCCTCTGACATTCGAGCGTTCGCCAGCAGCTGCACGCTGCACGGCCTGGGCCATGTCTTTGGCCCGGGGGGTCTAACCCTACGCCGGGCACTGTGGGCTGCGGCCGTGCTCCTGTCGCTGGCTGCCTTCCTCTACCAGGTGGCTGAGAGGGTGCGCTACTATGGGGAATACCACCACGAGACAGCTCTGGATGAGCGGGAGAGCCACCAGCTCACCTTCCCGGCCATCACCCTGTGCAACATCAACCCGCTGCGCCGCTCGCGCCTCACACCCAACGACCTGCACTGGGCCGGGCCCGCACTGCTGGGCCTGGACCCTGCTGAGCACGCTGCCTTCCTGCGTGCCCTCGGCCGGCCCCCTGCCCCACCCGGCTTCATGCCTAGTCCCACCTTCGACATGGCACAGCTCTACGCTCGGGCTGGGCACTCCCTGGATGACATGCTGCTGGACTGCCGCTACCGTGGCCAGCCCTGCGGGCCAGAGAACTTCACTGCGCAGATCTTCACCCGCATGGGTCAGTGTTACACCTTTAATTCCGGTGCTGACGGAGCCGAGCTTCTCACCACTTCCAAGGGAGGGGCGGGCAACGGGCTGGAGGTCATGCTGGACGTGCAGCAGGATGAGTATCTGCCCGTGTGGAGGGACAGGGAGGAGACTCCGTTTGAGGTGGGTATACGAGTGCAGATCCATAGCCAGGAAGAGCCGCCCATCATCGACCAGCTGGGCTTTGGGGCAGCCCCCGGCTACCAGACCTTTGTGTCCTGCCAGCAGCAGCAACTGAGCTTTCTGCCACCACCCTGGGGCGACTGCAGCTCCGTGTCTCCAGATCTC---GACTTAGAGCTGGAGCCTTCT---GGTCCCCTGGGTTCACCTAATCCTAGCCCAGGTCCCAGCCCTCCCTATAGCCTAATGGGTTGTCGCCTGGCCTGTGAGACTCGCTACGTGGCTCGGAAGTGTGGCTGTCGAATGATGCATATGCCTGGCAGCGCGCCTGTGTGCAGCCCCCAGCAGTACAAGGACTGTACCAACCCGGCCCTGGACGCCATGCTGCGGAAGGACGCGTGCGCTTGCCCCAGCCCGTGCGCCAGCACGCGCTACGCCAAGGAGCTCTCCATGGTGCGGATCCCGAGCCGTGCCGCCGCCCGCTACCTGGCCCGAAAGCACAACCGCAGCGAGGCGTACATCGAAGAGAACATGCTGGTGCTGGACATCTTCTTCGAGGCCCTAAATTACGAGATGGTGGAGCAGAAAAAGGCCTATGAGGTGTCGGAGCTTCTTGGTGACATTGGGGGCCAGATGGGGCTGTTCATCGGGGCCAGCCTGCTCACCATCCTTGAGATCCTAGACTACCTCTGTGAGGTGTTCCGAGACCGGGTCCTGGGATAT---TTCTGGAACCGCAGGCGCTCC---CAGAGGCACTCCAGCACCAATCTGCTGCAGGAAGGGCTAGAAGGCCCTCGAACCCATGTTCCCCACCTCAGCCTGGGCCCCAGGCCTCCCACCCATCCCTGTGCCGTCACCAAAACCATTTCTGCCTCCCACCGCACCTGCTACCTGGTCACACGGCTC---
>oryAfe1
---ATGAAGCCT------ACCTCAGCGCCAGAGGTGGCT---CCGCAGCCA---GCCTCAGATATCCGAATATTCGCCAGCAGCTGCTCCATGCATGGCCTGGGCCATATCTTTGGCCCAGGGGGCCTGACCCTACGCAGGGGACTGTGGGCTGCAGCTGTGCTCCTGTCGCTGGCCGCCTTCCTCTACCAGGTGGCTGAGAGGGTGCGCTACTATGGGGAGTTCCACCATGAGACGGCCCTAGATGAGAAGGAGAGTCACCAGCTCACCTTCCCGGTAGTCACCTTATGCAATATCAACCCGCTGCGCCGCTCAAGCCTCACACCCAACGACTTGCACTGGGCCGGGCCAGCACTGCTGGGCCTGGACCCCACTGAGCATGCTGACTTCCTGAGAGCCTTGGGCCGGCCCCCTGCCCCACCTGGCTTCATGCCTAGCCCCAGCTTTGACATGGCACAACTCTACACTCGGGCTGGGCACTCCCTGGATGACATGCTGCTGGACTGCCACTATCGTGGCCAGCCCTGTGGGCCAGAGAACTTCACTGCGCAGATCTTCACCCGCATGGGTCAGTGCTACACCTTTAATTCTGGAGCTGGCGGGGCTGAGCTTCTCACCACTCCCAAGGGCGGGATGGGCAACGGGCTGGAAGTCATGCTGGATGTGCAGCAGGATGAGTATTTGCCTATGTGGAGGGACACGGAGGGCACTCCATTTGAGGTAGGGATCCGAGTGCAGATCCACAGCCAGGAGGAGCCACCCATCATCGACCAGCTGGGCTTCGGGGCAGCACCCGGCTACCAGACCTTTGTGTCCTGCCAGCAGCAGCAATTGAGCTTCCTGCCACCGCCCTGGGGCGATTGCAGTTCTGTATCTCTGGATCCG---GATTTAGAGCTGGAGCCCTCT---GGTCCTCTGGGTTCTCCCAACCCTAGCCCAGGCTCCAGCCCTCCCTATAGCCTAATGGGTTGTCGTTTGGCCTGCGAGACCCGCTATGTGGCTCGGAAGTGCGGCTGTCGAATGATGCATATGCCTGGCGGAGCGCCAGTCTGCAGCCCCCAGCAGTACAAGGACTGTGCCAATCCAGCCCTGGACGCCATGCTGCGGAAGGACGCGTGCGCTTGCCCCAACCCGTGCTCCAGCACGCGCTACGCCAAGGAACTCTCCATGGTGCGGATACCGAGCCGCGCCGCCGCCCGCTACCTGGCCCAAAAGTACAACCGCAGCGAGGCGTACATCGCGGAAAACATATTGGTGCTGGACATCTTCTTCGAGGCCCTCAATTACGAGACGGTGGAGCAGAAGAAGGCCTATGAAGTGTCAGAGCTGCTTGGTGACATTGGGGGCCAGATGGGGCTATTCATTGGTGCCAGCCTGCTCACCATTCTTGAGATCCTGGACTACCTCTGCGAGGTGTTCCGAGACCGGGTCCTGGGATAT---TTCTGGAACTACAGGCGCTCC---CAGACGCACTCCAGCACCCATCTGCTACAGGAAGGGCTGGGTGGCCCTCAAACCCATGTTCCCCACTGCAGCCTGGGCCCCAGGTGTCCCACCCCTCCCTGTGCTGTCACCAAGACTATCTCTGCCTCCCACCGCACCTGCTACCTGGTTACACGGCTT---
>eriEur2
---ATGAAACCC------CCCTCGGAGCCGGAGGAGGCC------CGGCCG---GCCTCGGACATCCGCGTGTTTGCCAGCAGCTGCACCCTGCATGGCCTGGGCCACGTCTTCGGGCCCGGGGGCTCGACCCCCCGGCGGGCGCTGTGGGCAGCGGCCGTGCTGCTGTCCCTGGTCGCCTTCCTCTACCAGGTGGCTGGCCGCGTGCGCTACTACGGGGAGTTCCACCACCGGACGGCCCTGGACGAGCACGAGAGCCACCGGCTGACGTTCCCGGCCGTCACGCTGTGCAACCTCAACCCCCTGCGCCGCTCACGCCTCACGCCCAACGACCTGCACTGGGCCGGCCCCGCGCTGCTGGGGCTGCTGCCCGCAGAGCACCCTGCCTTCTTGCGTGCCCTGGGCCGGCCCCCCGCCCCGCCTGGCTTCATGCCCAGCCCCACCTTCGACATGGCACGTTTCTACGCCCGGGCTGGACACACGCTCGAGGACATGCTGCTGGACTGCCGCTTCCGGGGGCGCCCCTGCGGCCCCGAGAACTTCACCACG---ATCTTCACCCGCATGGGCCAGTGCTATACCTTTAACTCCGGCGCCAACGGGGCCGAGCTCCTCACCACGCCCCGCAGCGGCGCGGGCAACGGGCTGGAGGTGATGCTGGACGTGCAGCAGGACGAGTACCTGCCGGTGTGGAGGGACGTGGAGGAGACCCCGTTCGAGGTGGGGATCCGAGTGCAGATCCACAGCCAGGAGGAGCCCCCCATCATCGACCAGCTGGGCTTCGGGGCGGCCCCGGGCTACCAGACGTTTGTGTCTTGCCAACAGCAGCAACTGAGTTACCTGCCACCACCCTGGGGTGACTGCACCTCCGTGCCTCTGGACCCC---GACTTTGAGCAGGAGCCCCCT---GACCCCCTGGACCCTCCCAGCCCCAGCCCGAGCCCCAGCCGTCCCTACACCCTCACGGGCTGCCGCCTGGCCTGTGAGAGTCGCTTCGTGGCTCGGAAATGTGGCTGCCGGATGATGCACATGCCAGGTGGCGCGCCTGTGTGCAGCCCGCAGCAGTACAAGGACTGTGCCAACCCCGCGCTAGACGCCATGCTGCGCAAGGACGCGTGCAGCTGCCCCAACCCGTGCGCCACCACGCGCTACGCCAAGGAGCTCTCCATGGTGCGCATCCCCAGCCGCGCCGCCGCGCGCTACCTGGCGCGCAAGTTCAACCGCAGCGAGGCCTACATCGCGGAGAACGTGCTGGTACTGGACATCTTCTTCGAGGACCTCAATTATGAGACGGTGGAGCAGATGAAGGACTACGAAGTGTCCGAACTCCTGGGTGACATCGGGGGCCAGATGGGGTTGTTCATCGGGGCCAGCCTGCTCACCCTCCTGGAGATCCTGGACTACCTGTGTGAGGTTTTCCGGGACAGGGTTCTGGGGTAC---TTCTGGAACCGGAAGCGTACC---CACAGGCACTCCAGCACCGATTTGCTTCAGGAAGGGCTGGGCCATCCTCCCACCCAGGCTCCCCACCTCGGCCTGGGCCCCAGGCCAACCATCCCGCCAAGTGCAGTCACCAGGTCTCTCTCTGCCTCCCACCGTACCTGCTACCTGGTCACCCGGCTG---
>hetGla2
---ATG------------------------GAGGAGGCT---CGGAGAACC---GCCTCAGACCTCCACGTGTTCGCCAGCAGCTGCACGCTGCACGGGCTGGGCCATGTCTTCGGTCCTGGCGGCCTTACCTTGCGCCGCGGGCTGTGGGCCTCCGCGGTGCTCCTGTCGCTGGCAGCCTTCCTCTACCAGGTGGAGGAGCGGGTACGCTACTACGGGGAGTTCCACCATGAGACTGCCCTGGATGAGCTCGAGAGTAGCCGACTCACCTTCCCAGCCGTCACCCTGTGCAACATCAACCCGCTGCGCCGCTCACACCTCACTCCCAACGACCTGCACTGGGCTGGACCTGCACTGCTGGGCCTGGACCCTGCTGAGCACGCCGCCTTCCTACGTGCCTTGGGCCAGCCGCCCACACCGCCGGGCTTCATGCCCAGCCCCACCTTCGACATGGCACAGCTCTATGCCCGCGCCGGCCACTCGCTTGAGGACATGCTGCTGGACTGCCGCTACCGAGGCGAGCCCTGTGGGCCTGAGAACTTCACTGTG---ATCTTCACCCGAATGGGGCAGTGCTACACATTCAACTCTGGTGCTGGTGGGGCAGAGCCACTGACCACTTCCAAAGGAGGTGCTGGCAACGGGCTGGATATCTTGCTGGATGTGCAGCAGGAAGAGTATCTGCCAGTGTGGAAGCCCACGGATGATACCCCGTTTGAGGTGGGGATCCGAGTGCAGATCCACAGCCAGGAGGAGCCTCCTGTCATCGACCAGCTGGGCTTCGGGGCAGCCCCAGGATACCAGACTTTTGTGTCCTGCCAGAAGCAGCAGCTGAGCTTCCTGCCACCGCCCTGGGGCGACTGCAGTTCCGCATCTATGGACTCC---GACTTTGAG---GAACACTCT---GATCCTCTGGGTCCCCCCAGCCCCAGTTCCAACCCCAGGCCTCCCTATAGCCTAATGGGGTGTCGTATGGCCTGCGAGGCCCGCTACGTGGCTCGGAAGTGCGGGTGCCGGATGATGCACATGCCGGGCAGCCCGCCCGTGTGCAGCCCTCAACAGTACAAGGATTGTGCTGACCCGGCCCTGGACGCCGTGGTGCGGAAGGAAACGTGCGCCTGTCCCAACCCGTGCGCCATCACGCGCTACGCCAAGGAGCTCTCCATGGTGCGGATTCCGAGCCGCGCCGCCACCCGCTACCTGGCCCGGAAATTCAACCGCAGCGAGGCCTACATCGCAGAGAACGTGCTTGCCCTTGACATCTTCTTTGAAGCCCTCAACTATGAGACAGTGGACCAGAAGAAGGCTTATGAAATGTCGGAGCTGCTCGGTGACATTGGGGGCCAGATGGGGCTGTTCATCGGAGCCAGCCTGCTCACCATCCTAGAGATCCTAGACTTCCTCTGTGAGGTGTTCCGGGACAGGGTACTGGGGTAC---TTCTGGAACCGAAGGCGCTCC---CAAACGCACTCCAGCATCAATCTGCTCCAGGATGGGCTGGGCAGCCATGGGACCCATGTTCCCCACCTCAGCCTGGGCCCTAGGCCTCCCACCACTCCCTGCGCTGTTACCAAGACACTCTCCACCTCCCACCGCACCTGCTACCTGGTCACACAGCTC---
>cavPor3
---ATGAAGGGT------CCCTCAGGGCTGGAGGAGGCT---CAGAGGCCC---AGCTCGGACATCCACGTGTTCGCCAGCAGCTGCACACTGCACGGGCTGGGCCATGTCTTTCGCCCTGGTGGCCTCACCCTGCGCCGCGGGCTGTGGGCCTCGGCCGTGCTCCTGTCGCTGGCAGCCTTCATCTACCAGGTGGCGGAGCGGGTGCAGTACTATGGGGAGTTCCACCACGAAACAGTCCTGGACGAGCGTGAGAGTAACCAGCTCACCTTCCCAGCCGTCACCCTGTGCAACATCAACCCCCTGCGCCGCTCACGCCTCACCCCCAATGACCTGCACTGGGCTGGACCCGCGCTGCTGGGCCTGGACCCCGCGGAGCACACCGCCTTCCTGCGCGCCCTGGGCCGGCCGCCTGCACCGCCCGGCTTCATGCCCAGTCCCACCTTTGACATGGCACAGCTCTATGCCCGCGCTGGCCACTCGCTGGAGGACATGCTGCTGGACTGTCGCTACCGTGGCGAGCCCTGTGGGCCCGAGAACTTCACCGTG---ATCTTCACCCGGATGGGACAGTGCTACACATTCAACTCTGGTGCGAGTGGGGCAGAGCCACTCACCACCTCCAGAGGGGGAGCTGGCAATGGCCTGGACATCTTGCTGGATGTGCAGCAGGAAGAGTATCTGCCAGTGTGGAAGCCCATGGATGACACCCCGTTTGAGGTGGGGATCAGAGTGCAGATCCACAGCCAGGAGGAGCCTCCTATCATCGACCAGCTGGGCTTCGGGGCAGCCCCTGGCTACCAGACTTTTGTGTCCTGCCAGAAGCAGCAACTGAGCTTCCTGCCCCCACCGTGGGGTGACTGCAGTTCCACCTTTATGGACCCC---AACTTAGAG---GAACCCTCT---GATCTTCTGGGTTCCCTCAGTCCCAGTTCCAACCCCAGCCCTCCTTATAGCCTAATGGGGTGTCGCATGGCCTGTGAGGCCCGCTATGTGGCTCGGAAGTGTGGGTGCCGGATGATGCATATGCCAGGCGGCGCACCCGTGTGCAGCCCCCAGCAGTACAAGGATTGTGCTGGCCCAGCCCTGGACGCAGTGGTGAGGAAGGAAACGTGTGCCTGCCCCAACCCGTGCGCCATCACGCGCTACGCCAAGGAGCTCTCCATGGTGCGGCTCCCGAGCCGCGCCGCCGCCCGCTACCTAGCCCGGAAATTCAACCGCAGCGAGGCCTATATCATAGAGAATGTGCTTGCTCTGGACATCTTCTTTGAGGCCCTCAACTATGAGACGGTGGACCAGAAGAAGGCCTATGAGATGTCAGAGCTGCTCGGTGACATTGGGGGCCAGATGGGGCTCTTCATCGGAGCCAGCCTGCTCACCATCCTGGAGATCTTAGACTTCCTCTGTGAGGTGTTCCAGGACAGGGTACTGGGGTAC---TTCTGGAACCGAAGGCGCTCC---CAAAGACACTCTGGCACCAACCTGCTTCAGGAGGGGCTGGCTGGCCATGGGACTCATGTCCCCCACCTCAGTTTGGGCCACAGGCCTCCCACCCCTCCCTGCGCAGTCACCAAGGGGCTCTCCACCTCCCACCGCACCTGCTACCTAGTCACACGGCTC---
>tarSyr2
---ATGAAACCC------CCCTCAGGGCCAGAGGAGGCC---CGGCAGCCA---GCCTCGGACATCCGTGTGTTCGCCAGCAGCTGTACACTGCACGGTTTGGGCCATGTCTTTGGCCCGGGTGGCCTGACCCTGCGCCGGGGGCTGTGGGCTGCAGCTGTGCTCCTGTCGGTGGCTGCCTTCCTCTACCAGGTGGCCGGGAGGGTGAGCTACTACAGGGAGTTCCACCACCAGACCACCATGGACGAGCGGGAAAGCCATGAGCTCACCTTCCCAGCCATTACCCTGTGCAACCTCAACCCGCTGCGCCGCTCACACCTCACTCCCAATGACCTGCACTGGGCCGGGCCCGCGCTGCTGGGCCTGGACCCCCCAGAGCACGCTGCCTTCCTACGTGCCCTGGGCCGCCCCCCTGCTCCGCCCGGCTTCATGCCCAGTCCCACCTTCGACATGACACAACTCTACACCCGCGCTGGGCACTCCCTGGATGATATGCTGCTGGACTGCCGCTACCGCGGCCAACTGTGTGGACCTGAGAACTTCACCGCG---GTCTTCACCCGGATGGGGCAGTGCTACATGTTTAACTCTGGTGCCAACGGGGCAGAGCTGCTCACCATTACCAAAGGTGGTGCTGGCAATGGGCTGGAGATCATGATGGATGTGCAGCAGGAAGAGTATCTGCCTGTGTGGAAGGACACGGGGAATACCCCATTTGAGGTGGGGATCCGAGTGCAGATCCACAACCAGGAAGAGCCGCCCATCATTGACCAGCTGGGCTTCGGGGTGGCCCCCGGCTACCAAACTTTTGTGTCCTGCCAGAAGCAGCAACTGAGTTTCCTGCCACCGCCCTGGGGTGACTGCAGTTCCGTGTCTCTGGACCCC---GATTTTGACCCGGAGCCCTCC---GATCCCCTGGGTCCCCCCAGCCCCAGCTCCAGCTCCAGCCCCCCCTATAGCCTAATGGGTTGTCGTCTGGCCTGCGAGACCCGCTACGTGGCTCGGAAGTGTGGCTGTCGAATGATGCATATGCCTGGCAGCGCGCCCGTGTGCAGCCCCCAGCAGTACAAGGACTGTGCCAATCCAACCCTGGACGCAATGCTCCGGAAAGACGTGTGCGCCTGCCCCAACCCCTGCGCCAGCACGCGCTACGCCAAGGAGCTCTCCATGGTGCAGATCCCGAGCCGCGCCGCCGCCCGCTACCTGGCCCGGAAGTTCAACCACAGCGAGGCCTACATCAGGGAGAATGTGCTGGTCCTGGACATCTTCTTTGAGGCCCTGAACTATGAGACAGTGGAGCAGAAGAAGGCCTATGAGGTGTCTGAGCTGCTCGGTGACATTGGGGGCCAGATGGGGCTGTTCATTGGGGCCAGCCTACTTACTATCCTTGAGATCCTAGACTACCTCTCTGAGGTGTTCCTAGACAGGGTCCTGGGATAT---TTCTGGAACCGAAGGCGATCC---CAAAGGCACTCCAGCACCAATCTGCTTCAGGAAGGGCTGGGCAGCCATCGAACCCAAGTTTCCCACCTCAGCTTGGGCCCCAGGCCTCCCACCCCTCCGTGTGCTGTCACCAAGACTCTCTCTGCCTCCCACCGCACCTGCTACCTTGTCACACGGCTC---
>otoGar3
---ATGAAGCCC------CCA---GGGCCAGAGGAAACC---AGGAAGTCA---ACCTCAGACATCTGTGTGTTTGCCAGCAGCTGCACGCTGCACGGGCTGGGCCATGTTTTTGGGCCTGGTGGCCTGACCGTGCGCCGGGCCCTGTGGGCCGTGGCCGTGCTCCTGTCGGTGTCTGCCTTCCTCTACCAGGTGGCTGGGAGGGTGCGCTACTACCGGGAATTCCACCACCAGACAGCCCTGGAAGAGCGAGAAAGCCGCCAGCTCACCTTTCCAGCTGTCACCCTGTGCAACATCAACCCACTGCGCCGCTCACACCTCACACCCAATGACCTGCACTGGGCTGGGCCGGCACTACTGGGCCTAGACCCCGCCGAGCACACAGCCTTCCTGCGCGCCCTGGGTCAGCCTCCTGCACCACCCGGCTTCATGCCCAGTCCCACCTTCGACATGGCGCAGCTCTACACCCGTGCTGGGCATGCCTTGGAGGACATGCTGCTGGACTGCAGCTACCGTGGTCAACCATGTGGGCCAGAGAACTTCACTACG---ATCTTCACCAGGATGGGGCAGTGTTACACCTTTAACTCTGGCATTGACGGGGCAGAGCTGCTCACCACCACCAAGGGTGGTGCCGGTAATGGGCTGGAGGTCATGCTGGATGTGCAGCAGGAGGAGTATCTGCCTATGTGGAGGGACATGGAGGAGAACCTGTTTGAAGTGGGGATCCGAGTCCAGATTCACAGCCAGGAGGAGCCGCCCCTGATCGACCAGCTAGGCTTCGGGGTGGCCCCTGGCTACCAGACTTTTGTGTCCTGCCAGCAGCAGCAATTGAGATTCCTGCCACCTCCCTGGGGTGACTGCAGTTCCGTGTCTCTGGACCCT---GACTTTGAGCCAGAGCCCTCT---GATCCTCTGGGTCACCCCAGCACCAGCATCAGGCCCAGCCCTCCTTATACCCTAACGGGGTGTCGCCTGGTCTGTGAGACCCGCTATGTGGCTCGGAAGTGTGGCTGTCGAATGATGCACATGCCTGGCGGCGCTCCAGTGTGCAGCCCCCAGCAGCATAAGAACTGCGCCAGCACAGCCCTGGGTGCCGTGCAGCGGAAGGACGTGTGCGCCTGCCCCAACCCCTGCGCCAGCACACGCTACGCCAAGGAGCTCTCCATGGTGCGGATTCCGAGCCGTGCCGCCTCCCGCTACCTCGCCCGGAAATTCAACCGCAGCGAGGCCTACATCGAGGAGAACGTGCTGGTCCTGGACATCTTCTTTGAAGCCCTCAACTACGAGACGGTGGAGCAGAAGAAGGCATATGAAATGTCGGCACTGCTCGGCGACATTGGGGGCCAGATGGGGCTGTTCATCGGGGCTAGCCTGCTCACCATCCTTGAGATCCTAGACTACCTCTGTGAGGTGTTCCGAGACAGGGTCCTGGGTTAT---TTCTGGAACCGAAGGCGCTCC---CAAAGGCACTCCAACACCAACCTGCTTCAGGAAGGGATGGGCAGCCATGCAACCCAAGTTCCCCACCTCAGCCTGGGCCCTAGGCCTCCCACCCCACCATGTGCTGTCACCAAGAGTCTTTCTACCTCCCACCGCACCTGCTACCTTGTCACTCGGCTC---
>conCri1
---ATGAAGCCC------CCATCGGGGCCAGAGGAGGCC---GGGCGGCCG---GCCTCGGACATCCGCGTGTTCGCCAGCAGCTGCACGCTGCACGGGCTGGGCCACGTCTTCGGCCCCGGGGGCCCCACCCCGCGCCGCGGGCTGTGGGCCCTGGCCGTGCTCCTGTCGCTGGCCACCTTCCTCTACCAGGTGGCCGAGCGGGTGCGCTACTACAGGGAGTTCCACCACAAGACGACCCTGGACGAGTGCGAGAGCCACCGGCTCACCTTCCCGGCCGTGACCCTGTGCAACATCAACCCGCTGCGCCGCTCGCACCTCACGCCCAACGACCTGCACTGGGCCGGGCCCACGCTGCTGCGCCTGGAGCCCCACGAGCACGCCGCCTTCCTGCGCGCCCTGGGCCGGCCCCCCGCGCCGCCCGGCTTCATGCCCAGCGCCACCTTCGACGTGGCCCGGCTCTACGCCCGCGCCGGGCACGCCCTGGAGGACATGCTGCTGGCCTGTCACTTCCGCGGCAGGCCCTGCGGGCCCGAGAACTTCACCACG---ATCTTCACCCGGATGGGCCAGTGCTACACTTTTAACTCTGGCGCCAGCGGGGCCGAGCTGCTCACCACATCCCAGAGTGGTGCAGGCAACGGGCTGGAGGTCATGCTGGACGTGCAGCAGGACGAGTATCTGCCCGTGTGGAAGGACACAGAGGAGACCCCGTTCGAGGCGGGCATCCGGGTGCAGATCCACAGCCAGGAGGAGCCGCCCAGCATCGACCAGCTGGGCTTCGGGGTGGCCCCTGGCTACCAGACCTTTGTGTCCTGCCAGCAGCAGCAACTGAGCTTCCTGCCCCCTCCCTGGGGCGACTGCAGCTCCGTGTCTCTGGACCCT---GACTTTGAGCAGGAACCATCT---GACCCCCTGGGTGCCCCCGACCCCACCCCGGGCCCGAGCCCTCCCTATACCCTAATGGGGTGTCGCCTGGCCTGCGAAAGTCGTTACGTGGCTCGGAAGTGCGGCTGCAGAATGATGCACATGCCCGGCAGCGCGCCCGTGTGCAGCCCCCAGCAGTACAAGGACTGCGCCTACCAGGCGCTGGACGCCATGCTGAGGAAGGACGCGTGCGCCTGCCCCACCCCGTGCGCCAGCACGCGCTACGCCAAGGAGCTCTCCATGGTGCGGATCCCCAGCCGCGCCTCCGCGCGCTACCTGGCCCGGAAACACAACCGCAGCGAGGCCTACATCGCGGAGAACGTGCTCGTGCTGGACATCTTCTTTGAGGCCCTCAACTACGAGACAGTGGCGCAGGCGAAGGCCTACGAGGTGTCGGAGCTGCTCGGTGACATTGGGGGCCAGATGGGGCTGTTCATCGGGGCCAGCCTGCTCACCATCCTTGAGATCCTAGACTATCTCTGCGAGGTGCTCCTAGAGAGGGTCCTGGGGTAC---TTCTGGAACCGAAAGCGCGCC---CAAAGGCACTCCAGCGCCAATCTGCTTCAGGAAGGGCTGGGCGGCCATCCAACCCAAGCTCCCCACCTCAGCCTGGGCCCCAGGCCCCCCACG---CCCTGCGGCGTCACCAAGACTCTCTCTGCCTCGCACCGCACCTGCTACCTGGTCACGCGGCTC---
>tupChi1
---ATGAAGCCC------CCCGCAGGCCCAGAGGAGGGC---AGGCGTCCA---GCCTCGGACATCCGCGCTTTCGCCAGCAGCTGTACGCTGCACGGGCTGGGCCACGTCTTCGGGCCCGGGGGCCTGACCCTGCGCCGGGGGCTGTGGGCCGTGGCCGTGCTCCTGTCGTTGGCCGCCTTCCTCTACCAGGTGGCTGGGAGAGTGCGCTACTACGGGGAGTTCCACTACGAGACAGCCCTGGACGAGCGCGAGAGCCACCGGCTCACCTTCCCGGCCGTCACCCTGTGCAACATCAACCCGCTGCGCCGCTCACGCCTCACGCCCAACGACCTGCACTGGGCGGGGCCCACGCTGCTGGGCCTGGACCCTGCCGAGCACGCCGCCTTCCTGCGCGCCTTGGGCCAGCCCCCCGCACCAGCCGGCTTCATGCCCAGCCCCACCTTCGACATGGCACAGCTCTACGCCCGGGCCGGGCACAGCCTGGATGCCATGCTGCTGGACTGCCGCTACCGCGGCCAAGCCTGTGGGCCCGAGAACTTCACCGCG---ATCTTCACCCGGATGGGGCAGTGCTACACATTTAACTCCGGTGCCCCCGGGGCCGAGCTGCTCACCACGCCCAAGGGAGGCGTGGGCAACGGGCTGGAGATCATGCTGGACGTGCAGCAGGAGGAGTACCTGCCCGTGTGGAAGGCCACGGAGGAGACACCTTTTGAGGCGGGGTTCCGAGTGCAGATCCACAGCCAGGAGGAGCCGCCGGTCATCGACCAGTTGGGCTTCGGGGCCGCCCCAGGCTACCAGACCTTCGTGTCCTGTCAGCAGCAGCAGCTGAGCTTCCTCCCACCGCCCTGGGGAGATTGCACTTCGAGATCTCTGGAACCC---GACTTCGAGCAGGAACCCTCG---GATCCCCTAGGTGCCCCCAGCCCCAGCCCC------AGCCCTCCCTATAGCCTGATGGGGTGTCGCCTGGCCTGCGAGACCCGCTACGTGGCTCGGAAATGCGGCTGCCGAATGGTGNNNNNNNNNNGTGGGGCGCCCGTGTGCAGTCCCCAGCAGTACAAGGACTGTGCCAACTCCGCCCTGGACGCCATGCTGCGGAAGGACGCGTGCGCCTGCCCCAGCCCGTGCGCCGTTACGCGCTACGCCAAGGAGCTCTCCATGGTGCGGATCCCGAGCCGCGCCTCCGCCCGCTACCTGGCTCGGAAGTACAACCGCAGCGAGGCCTACATCGCGGAGAACGTACTGGTCTTGGACATCTTCTTTGAGGCCCTCAACTACGAGACAGTGGAGCAGAAGGCGGCCTACGAAGTGTCAGAGCTGCTCAGTGACATTGGGGGCCAGATGGGGCTGTTCATCGGGGCCAGTCTGCTCACCATCCTTGAGATTCTGGACTACCTCTGTGAGGTGTTCCGAGATCGAGTCCTGGGCTAT---TTCTGGAACCAAAGGCGCTCC---CGAAGGCACTTCAGCACCAACCTGCTGCAGGAAGGGCTGGGCAGCCATGGAACCCAAGTCCCCCACCTCAGCCTGGGCCCCAGAGCTCCCACACATCCCTGCTCAGTCGCCGGGAATGCCTCTGCCTCCCACCGCACCTGCTACCTGGTCACGCGGCTC---
