# Supplementary material for: Six reference-quality genomes reveal evolution of bat adaptations
Source: Nature. 2020 Jul 22;583(7817):578–84. doi: 10.1038/s41586-020-2486-3 (PMC8075899; doi:10.1038/s41586-020-2486-3)
Supplement: Supplementary file 6 — Alignments of 12,931 protein-coding genes across 48 mammals. [file 41586_2020_2486_MOESM6_ESM.gz › suppDataFile/ENST00000261822.aln.fasta]

>hg38
ATGTCGGGCAGGTCGGTTCGAGCCGAGACGAGGAGCCGGGCCAAAGATGATATCAAGAGGGTCATGGCGGCGATCGAGAAAGTGCGCAAATGGGAGAAGAAATGGGTGACCGTTGGTGACACATCCCTACGAATCTACAAATGGGTCCCTGTGACGGAGCCCAAGGTTGATGACAAAAACAAGAATAAGAAAAAAGGCAAGGACGAGAAGTGTGGCTCAGAGGTGACCACTCCGGAGAACAGTTCCTCCCCAGGGATGATGGACATGCATGACGATAACAGCAACCAGAGCTCCATCGCAGATGCCTCCCCCATCAAACAGGAGAACAGCAGCAACTCCAGCCCCGCTCCAGAGCCCAACTCGGCTGTGCCCAGCGAC---GGCACCGAGGCCAAGGTGGATGAGGCCCAGGCTGATGGGAAGGAGCACCCAGGAGCTGAAGATGCTTCTGATGAGCAGAATTCACAGTCCTCGATGGAACATTCGATGAACAGCTCAGAGAAAGTAGATCGGCAGCCGTCTGGAGACTCGGGTCTGGCCGCAGAGACGTCTGCAATCTCTCAGGATTTGGAAGGAGTGCCACCCTCTAAAAAGATGAAACTGGAGGCCTCTCAACAAAACTCCGAAGAGATG---
>panTro5
ATGTCGGGCAGGTCGGTTCGAGCCGAGACGAGGAGCCGGGCCAAAGATGATATCAAGAGGGTCATGGCGGCGATCGAGAAAGTGCGCAAATGGGAGAAGAAATGGGTGACCGTTGGTGACACATCCCTACGAATCTACAAATGGGTCCCTGTGACGGAGCCCAAGGTTGATGACAAAAACAAGAATAAGAAAAAAGGCAAGGACGAGAAGTGTGGCTCAGAGGTGACCACTCCGGAGAACAGTTCCTCCCCAGGGATGATGGACATGCATGACGATAACAGCAACCAGAGCTCCATCGCAGATGCCTCCCCCATCAAACAGGAGAACAGCAGCAACTCCAGCCCCGCTCCAGAGCCCAACTCGGCTGTGCCCAGCGAT---GGCACCGAGGCCAAGGTGGATGAGGCCCAGGCTGATGGGAAGGAGCACCCAGGAGCTGAAGATGCTTCTGATGAGCAGAATTCACAGTCCTCGATGGAACATTCGATGAACAGCTCAGAGAAAGTAGATCGGCAGCCGTCTGGAGACTCGGGTCTGGCCGCAGAGACGTCTGCAATCTCTCAGGATTTGGAAGGAGTGCCACCCTCTAAAAAGATGAAACTGGAGGCCTCTCAACAAAACTCCGAAGAGATG---
>ponAbe2
--------------------------------------------------------------------------------------------GGAGAAGAAATGGGTGACCGTTGGTGACACATCCCTACGAATCTACAAATGGGTCCCTGTGACGGAGCCCAAGGTTGACGATAAAAACAAGAATAAGAAAAAAGGCAAGGATGAGAAGTGTGGCTCAGAGGTGACCACTCCGGAGAACAGTTCCTCCCCAGGGATGATGGACATGCATGACGATAACAGCAACCAGAGCTCCATCGCAGATGCCTCCCCCATCAAACAGGAGAACAGCAGCAACTCCAGCCCCGCTCCAGAGCCCAGCTCGGCTGTGCCCAGTGAC---GGCACCGAGGCCAAGGTGGATGAGGCCCAGGCTGATGGGAAGGAGCACCCAGGAGCTGAAGATGTTTCTGATGAGCAGAACTCACAGTCCTCGATGGAACATTCGATGAACAGCTCAGAGAAAGTAGATCGGCAGCCATCTGGAGACTCGGGTCTGGCCGCAGAGACGTCTGCAATCTCTCAGGATTTGGAAGGAGTGCCACCCTCTAAAAAGATGAAACTGGAGGCCTCTCAACAAAACTCCGAAGAGATGTA-
>calJac3
ATGTCGGGCAGGTCGGTTCGAGCCGAGACCAGGAGCCGGGCCAAAGATGATATCAAGAGGGTCATGGCGGCGATCGAGAAAGTGCGCAAATGGGAGAAGAAATGGGTGACTGTTGGTGACACGTCTCTACGAATCTACAAATGGGTCCCTGTGACGGAGCCCAAGGTTGATGATAAAAACAAGAATAAGAAAAAAGGCAAGGACGAGAAGTGCGGCTCAGAGGTGACCACTCCGGAGAACAGTTCCTCCCCAGGGATGATGGACATGCACGATGATAACAGCAACCAGAGCTCCATCGCGGATGCCTCCCCCATCAAACAAGAGAACAGCAGCAACTCCAGCCCCGCTCCGGAGCCCAACGCAGCTGTGCCCAGCGAT---GGCACTGAGGCCAAGGCAGACGAGGCCCAGGCTGATGGGAAGGAGCACCCAGGAGCTGAAGACGCTTCTGATGAGCAGAACTCACAGTCCTCGATGGAACATTCAATGAACAGCTCAGAGAAAGTAGACCGGCAGCAGTCTGGAGACACGGGTCTGGCCACAGAGACGTCTGCAATCTCTCAGGATCTGGAAGGAGTGCCACCCTCTAAAAAGATGAAACTAGAGGCCTCTCAACAAAACTCGGAAGAGATG---
>saiBol1
--------------------------------------------------------------------------------------------GGAGAAGAAATGGGTGACTGTTGGTGACACGTCTCTACGAATCTACAAATGGGTCCCTGTGACGGAGCCCAAGGTTGATGACAAAAACAAGAATAAGAAAAAAGGCAAGGACGAGAAGTGTGGCTCAGAGGTGACCACTCCGGAGAACAGTTCCTCGCCCGGGATGATGGATATGCACGATGATAACAGCAACCAGAGCTCCATCGCAGATGCCTCCCCCATCAAACAGGAGAACAGCAGCAACTCCAGCCCCGCTCCAGAGCCCAACTCAGCTGTGCCCAGTGAT---AGCACCGAGGCCAAGGCGGACGAGGCTCAGGCTGATGGGAAGGAGCACCCCGGAGCTGAAGATGCTTCTGATGAGCAGCACTCACAGTCCTCGATGGAACATTCGATGAACAGCTCAGAGAAAGTAGACCGGCAGCAGTCTGGAGACACGGGTCTGGCCGCAGAGACGTCTGCAATCTCTCAGGATCTGGAAGGAGTGCCACCCTCTAAAAAGATGAAACTAGAGGCCTCTCAACAAAACTCCGAAGAGATGTA-
>macFas5
--------------------------------------------------------------------------------------------GGAGAAGAAATGGGTGACCGTTGGTGACACATCCCTACGAATCTACAAATGGGTCCCTGTGACGGAGCCCAAGGTTGACGACAAAAACAAGAATAAGAAAAAAGGCAAGGACGAGAAGTGTGGCTCAGAGGTGACCACTCCGGAGAACAGTTCCTCCCCAGGGATGATGGACATGCATGACGACAACAGCAACCAGAGCTCCATCGCAGATGCCTCCCCCATCAAACAGGAGAACAGCAACAACTCCAGCCCCGCTCCAGAGCCCAACTTGGCTGTGCCCAGCGAC---GGCACCGAGGCCAAGGCAGACGAGGCCCAGGCTGATGGGAAGGAGCACCCAGGAGCTGAAGACGCTTCTGATGAGCAGAACTCACAGTCCTCGATGGAACATTCGATGAACAGCTCAGAGAAAGTAGATCGGCAGCCGTCTGGAGACTCGGGTCTGGCCGCAGAGTCGTCTGCAATCTCTCAGGATTTGGAAGGAGTGCCACCCTCTAAAAAGATGAAACTGGAGGCCTCTCAACAAAACTCCGAAGAGATGTA-
>speTri2
--------------------------------------------------------------------------------------------GGAGAAGAAGTGGGTGACTGTTGGTGACACGTCCCTACGAATCTACAAATGGGTCCCTGTGACGGAGCCAAAAGTTGATGATAAAAACAAGAATAAGAAAAAAGGCAAAGACGAGAAGTGTGGCTCCGAGGTCACCACCCCAGAGAACAGCTCCTCCCCCGGGATGATGGACATGCACGACGATAACAGCAACCAGAGCTCCCTAGCAGACGCCTCCCCCATCAAACAAGAGAACAGCAGCAACTCCAGCCCTGCACCAGAGCCCAACTCCGCCATGCCCAGCGAT---GGCACGGAAGCCAAAGTGGACGAGGCGCAGGCTGACGGGAAGGAGCACCCTGGGGCTGAAGACGCTTCTGATGAGCAGAACTCACAGTCTTCGATGGAAAACTCGATGAACAGTTCAGAGAAAGTAGAACGGCAGCCGTCTGCAGAGTCGGGGCTGGCGGCAGAGATGTCCACAATCTCTCAGGATTTGGAAGGAGTGCCACCCTCTAAAAAGATGAAGCTGGAGGCCTCTCAACAGAACTCCGAAGAGATGTA-
>manPen1
--------------------------------------------------------------------------------------------GGAGAAGAAGTGGGTGACGGTAGGCGACACATCCCTGCGAATCTACAAGTGGGTCCCTGTGACGGAGCCAAAGGTTGACGACAAAAGCAAGAACAAGAAGAAGGGGAAAGATGAGAAGTGTGGTTCTGAAGTAACCACTCCAGAGAACAGCTCGTCCCCAGGGATGATGGACATGCACGATGATAACAGCAACCAGAGCTCCATCGCAGACGCCTCCCCAATCAAACAGGAGAACAGCAGTAACTCGAGCCCGGCTCCGGAGCCCAGCTCAGCAGGGCCCGGCGAT---GGCCCCGACGCCAAGGCTGATGAGGCCCAGGCCGATGGGAGGGAGCTCCCTGGGGCAGAAGATGCTTCTGACGAGCAGAATTCACAGTCTTCAGTGGAAAACTCGATGAACAGTTCAGAGAAAGTCGAGCGGCAGCCATCTGGAGATGCAGGTCTAGCTGCAGAGATGTCCACAATTTCTCAGGACTTGGAAGGCGTGCCACCCTCTAAAAAGATGAAATTGGAGGCTTCCCAACAAAACTCTGAAGAGATGTA-
>HLmanJav1
--------------------------------------------------------------------------------------------GGAGAAGAAGTGGGTGACGGTAGGTGACACATCCCTGCGAATCTACAAGTGGGTCCCTGTGACGGAGCCAAAGGTTGATGACAAAAGCAAGAACAAGAAGAAGGGGAAAGATGAGAAGTGTGGTTCTGAAGTGACCACTCCAGAGAACAGCTCATCCCCAGGGATGATGGACATGCACGATGATAACAGCAACCAGAGCTCCATCGCAGACGCCTCCCCAATCAAACAGGAGAACAGCAGTAACTCGAGCCCGGCTCCGGAGCCCAGCTCAGCAGGGCCCGGAGAT---GGCCCGGACAACAAGGCTGATGAGGCCCAGGCCGATGGGAGGGAGCTCCCTGGGGCAGAAGATGCTTCTGATGAGCAGAATTCACAGTCTTCAGTGGAAAACTCGATGAACAGTTCAGAGAAAGTCGAGCGGCAGCCATCTGGAGACGCAGGTCTAGCTGCAGAGACGTCCACAATTTCTCAGGACTTGGAAGGTGTGCCACCCTCTAAAAAGATGAAATTGGAGGCTTCCCAACAAAACTCTGAAGAGATGTA-
>felCat8
--------------------------------------------------------------------------------------------GGAGAAGAAGTGGGTGACTGTGGGTGACACGTCCCTGCGAATCTACAAGTGGGTCCCTGTGACAGAGCCAAAGGTGGATGATAAGAACAAGAACAAGAAAAAGGGCAAAGATGAGAAGTGTGGCTCAGAGGTGACCACTCCGGAGAACAGCTCCTCCCCAGGGATGATGGACATGCACGATGATAACAGCAACCAGAGCTCCATAGCAGATGCCTCCCCCATCAAACAGGAGAACAGCAGTAACTCAAGCCCTGCTCCCGAGCCCACCTCGGCTGTGCCCGGCGAA---GGCACTGACACCAAGGCAGATGAGACCCAGGCAGATGGGAAGGAGCTCCCTGGGGCCGAAGATGCTTCTGACGAGCAGAATTCACAGTCCTCAATGGAAAACTCGATGAACAGTTCAGAGAAAGTAGAACGGCAGCCATCTGGAGACGCGGGTCTAGCTGCAGAGGCGTCCGCAATCTCTCAGGATTTGGAAGGAGTCCCACCCTCTAAGAAGCTGAAACTGGAGGCCTCGCAACAGAACTCTGAAGAGATGTA-
>canFam3
ATGTCGGGCAGGTCGGTTCGAGCCGAGACCAGGAGCCGCGCCAAAGATGATATCAAGAGGGTCATGGCGGCTATCGAGAAAGTGCGCAAATGGGAAAAGAAGTGGGTGACTGTGGGTGACACATCCCTGCGAATCTACAAGTGGGTCCCTGTGACAGAGCCAAAGGTGGATGATAAGAACAAGAACAAGAAAAAAGGCAAAGATGAGAAGTGTGGCTCTGAGGTGACCACGCCGGAGAACAGCTCCTCCCCAGGGATGATGGACATGCATGATGATACCAGCAACCAGAGCTCCATCGCAGATGCCTCCCCGATCAAACAGGAGAATAGCAGTAACTCCAGCCCTGCTCCGGAGCCCAGCTCAGCTGTGCCTGGCGAA---GGTACTGACGCCAAGGCTGATGAGACCCAGGCCGATGGGAAGGAGCTCCCTGGGGCCGAAGATGCTTCTGACGAGCAGAATTCACAGTCTTCAATGGAAAACTCGATGAACAGTTCAGAGAAAGTAGAACGGCAGCCATCTGGAGACGCGGGTCTAGCTGCAGAGATGTCCGCAATCTCTCAGGATTTGGAAGGAGTGCCACCCTCTAAGAAGATGAAACTGGAGGCCTCTCAACAGAACTCAGAAGAGATG---
>musFur1
--------------------------------------------------------------------------------------------GGAGAAGAAGTGGGTGACTGTGGGGGACACATCCCTGCGAATCTACAAGTGGGTCCCTGTGACAGAGCCAAAGGTGGATGATAAGAACAAGAACAAGAAAAAGGGCAAAGATGAGAAGTGTGGCTCCGAGGTGACCACGCCGGAGAACAGCTCCTCCCCGGGAATGATGGACATGCACGATGATAACAGCAACCAGAGCTCCATAGCAGACGCCTCCCCAATCAAACAGGAGAACAGCAGTAACTCAAGCCCTGCTCCAGAGCCCAACTCAGCCGTGCCCGGCGAA---GGCACTGACGCCAAGGCAGACGAGGCCCAGGCCGACGGGAAGGAGCTTCCTGGGACCGAAGATGCTTCTGACGAGCAGAATTCGCAGTCTTCAGTGGAAAACTCGGTGAACAGTTCAGAGAAAGTGGAGCGGCAGCCATCTGGAGACGCGGGTCTGGCTGCGGAGATGTCGGCAGCCTCTCAGGATTTGGAAGGAGTGCCCCCCTCGAAGAAGATGAAACTGGAGACCTCGCAACAGAACTCTGAGGAGATGTA-
>ailMel1
--------------------------------------------------------------------------------------------GGAGAAGAAGTGGGTGACTGTTGGTGACACATCCCTGCGAATCTACAAGTGGGTCCCTGTGACAGAGCCAAAGGTGGACGATAAGAACAAGAACAAGAAAAAGGGCAAAGATGAGAAGTGTGGCTCCGAGGTGACCACGCCAGAGAACAGCTCCTCCCCGGGGATGATGGACATGCACGATGATAACAGCAACCAGAGCTCCATAGCAGATGCCTCCCCGATCAAACAGGAGAACAGCAGTAACTCAAGCCCTGCCCCAGAGCCCAACTCAGCCGTGCCCGGTGAA---GGCACTGACGCCAAGGTGGACGAGGCCCAGGCCGACGGGAAGGAGCTCCCTGGGGCCGAAGATGCTTCTGACGAGCAGAATTCACAGTCTTCAATGGAAAACTCGATGAACAGTTCAGAGAAAGTAGAGCGGCAGCCATCTGGAGACGCGGGTCTAGCTGCAGAGATGTCCGCAATCTCTCAGGATTTGGAAGGAGTGCCCCCCTCCAAGAAGATGAAACTGGAGGCCTCGCAGCAGAACTCGGAAGAGATGTA-
>tarSyr2
--------------------------------------------------------------------------------------------GGAGAAGAAGTGGGTGACTGTCGGTGACACGTCCCTGCGAATCTACAAGTGGGTCCCTGTGACGGAGCCAAAGGTTGATGATAAAAACAAGAACAAGAAAAAAGGCAAAGATGAGAAATGTGGCTCGGAGGTGACTACCCCAGAGAACAGCTCCTCGCCAGGGATGATGGACATGCATGACGATAACAGCAACCAGAGCTCCATAGCAGATGCCTCCCCCATCAAACAGGAAAACAGCAGCAACTCAAGCCCCGCTCCAGAGCCCAGCTCGGCTGTGCCTGGCGAC---GGCACCGAGGCCAAGGCGGATGAGGCCCAGGCCGATGGGAAGGAGCATCCTGGAGCTGAAGACGCTTCTGACGAGCAGAACTCACAGTCTTCGATGGAACACTCAATGAACAGTTCAGAGAAGGTAGAGCGGCAGCCGTCTGGAGACGTGGGTCTGGCCACAGAGACGTCGGCGATCTCTCAGGATTTGGAAGGAGTGCCACCCTCTAAAAAGATGAAACTGGAGGCCTCTCAACAAAACTCCGAAGAGATGTA-
>otoGar3
ATGTCGGGCAGGTCGGTTCGAGCCGAGACCAGGAGCCGGGCCAAAGATGATATCAAGAGGGTCATGGCGGCTATCGAGAAAGTGCGCAAATGGGAGAAGAAATGGGTGACTGTTGGTGACACTTCTCTACGAATCTATAAGTGGGTCCCTGTGACAGAGCCAAAGGTTGATGATAAAAACAAGAATAAGAAAAAAGGCAAAGATGAGAAGTGTGGCTCCGAGGTGACCACTCCAGAAAACAGCTCCTCCCCAGGGATGATGGACATGCATGATGACAACAGCAATCAGAGCTCTATAGCTGACGCCTCCCCGATCAAGCAGGAGAACAGCAGCAATTCAAGCCCTGCCCCGGAGCCCAACTCTGCTGTGCCGGGTGAT---GGTGCTGAAGCCAAGGCAGACGAGGCCCAGGCAGATGGGAAGGGGCACCCTGGGGCTGAAGATGCTTCTGATGAGCAGAATTCACAGTCTTCGATGGAACACTCGATGAACAGTACAGAGAAAGTAGAACGGCAGCTATCTGGAGATTCGGGTTTAGCAGCAGAGACGTCAGCAATCTCTCAGGATTTGGAAGGAGTGCCGCCCTCTAAAAAGATGAAACTGGAGGCCTCTCAACAAAACTCCGAAGAAATG---
>micMur3
ATGTCGGGCAGGTCGGTTCGAGCCGAGACCAGGAGCCGGGCCAAAGATGATATCAAGAGGGTCATGGCGGCTATCGAGAAAGTGCGCAAATGGGAGAAGAAGTGGGTGACCGTTGGTGACACGTCCCTGCGAATCTACAAGTGGGTCCCTGTGACAGAGCCAAAGGTTGACGATAAAAACAAGAATAAGAAAAAAGGCAAAGATGAGAAGTGCGGCTCGGAGGTGACCACTCCGGAGAACAGCTCCTCCCCGGGGATGATGGACATGCATGACGACAACAGCAACCAAAGCTCCATAGCCGACGCCTCCCCCATCAAGCAGGAGAACAGCAGCAACTCGAGCCCTGCTCCGGAGCCCGCCGCAGCTGTGCCGGGCGAT---GGCACCGAAGCCAAGGCGGACGAGGCCCAGGCCGACGGGAAGGGGCACCCCGGGGCCGAAGAAGCTTCTGACGAGCAGAATTCACAGTCTTCGATGGAACACTCGATGAACAGTTCAGAGAAAGTGGAACGGCAGCCATCTGGGGACTCGGGGCTGGCCGCGGAGACGTCAGCAATCTCTCAGGATTTGGAAGGTGTGCCGCCCTCTAAAAAGATGAAACTGGAGGCCTCTCAACAAAACTCCGAAGAGATG---
>HLcamFer2
--------------------------------------------------------------------------------------------GGAGAAGAAGTGGGTGACAGTGGGTGACACGTCCCTGCGAATCTACAAGTGGGTCCCTGTGACGGAGCCAAAGGTTGACGATAAAAACAAGAACAAGAAAAAGGGGAAAGATGAGAAGTGTGGCTCCGAGGTGACCACTCCGGAGAACAGCTCCTCCCCGGGCATGATGGACATGCACGAT---------------------------------------------------------------------------------------------------------------------------------------------------------------------------GCTTCTGACGAGCAGAATTCACAGTCCTCAATGGAGAACTCGGTGAACAGTTCGGAGCAAGTAGAACGGCAGCCGTCTGGGGACTCGGGTCTGGCTGCAGAGACGTCCACAATCTCTCAGGATTTGGAAGGAGTGCCACCCTCCAAAAAGATGAAACTGGAGGCTTCGCAACAAAACTCTGAGGAGATGTA-
>balAcu1
--------------------------------------------------------------------------------------------GGAGAAGAAGTGGGTGACTGTGGGTGACACATCCCTGCGAATCTACAAGTGGGTCCCTGTGACGGAGCCAAAGGTTGACGATAAAAACAAGAACAAGAAAAAGGGCAAAGATGAGAAGTGTGGCTCAGAGGTGACCACGCCAGAGAATAGCTCCTCCCCGGGAATGATGGACATGCACGACGATAACAGCAACCAGAGCTCCATTGCAGACGCCTCCCCCATCAAGCAGGAGAACAGCAGCAACTCCAGCCCCGCTCCCGAGCCCAACTCGGCCGCGCCCGGTGAT---GGCACCGACGCCAAGGCGGACGAGGCCCAGGCTGATGGGAAGGAGCTCCCCGGGGCCGAAGATGCTTCTGACGAGCAGAATTCACAGTCTTCAATGGAAAACTCGATGAACAGTTCAGAGCAAGTAGAACGGCAGCCATCTGGAGATGTGGGTCTGGCTGCAGAGACATCCACAATCTCTCAGGATCTGGAAGGAGTGCCACCCTCCAAAAAGATGAAACTGGAGGCGTCGCAACAAAACTCCGAGGAGATGTA-
>bosTau8
--------------------------------------------------------------------------------------------GGAGAAGAAGTGGGTGACTGTGGGTGACACATCCCTGCGAATCTACAAGTGGGTCCCCGTGACGGAGCCAAAGGTTGACGATAAAAACAAGAACAAGAAGAAGGGCAAAGATGAGAAGTGTGGCTCAGAGGTGACCACGCCGGAGAACAGCTCCTCCCCGGGAATGATGGACATGCATGATGATAACAGCAACCAGAGCTCCATCGCAGATGCCTCCCCCATCAAACAGGAGAACAGCAGCAACTCCAGCCCTGCTCCTGAGCCCAACTCAGCCGCGCCCGGCGAT---GGCACTGACACCAAGGTGGACGAGGCCCAGGTCGATGGGAAGGAGCTCCCCGGGGCTGAAGATGCTTCCGACGAGCAGAATTCACAGTCTTCAATGGAAAACTCGATGAACAGTTCAGAGCAAGTTGAACGGCAGCCGTCTGGAGATGCGGGCCTGGCTGCAGAGACATCCACAATCTCTCAGGATCTGGAAGGAGTGCCACCCTCCAAAAAGATGAAACTGGAGGCTTCGCAACAGAACTCCGAGGAGATGTA-
>susScr11
ATGTCGGGCAGGTCGGTTCGAGCCGAGACCAGGAGCCGGGCCAAAGATGATATCAAGAGGGTCATGGCGGCTATCGAGAAAGTGCGCAAATGGGAGAAGAAATGGGTGACGGTGGGTGACACATCCCTGAGAATCTACAAGTGGGTCCCTGTGACGGAGCCAAAGGTTGACGATAAAAACAAGAACAAGAAAAAGGGCAAAGATGAGAAGTGTGGCTCTGAGGTGACCACCCCGGAGAACAGCTCCTCCCCGGGAATGATGGACATGCACGATGATAACAGCAACCAGAGCTCCATCGCAGATGCTTCCCCCATCAAACAAGAGAACAGCAGCAACTCCAGCCCTGCCCCAGAGCCCAACTCAGCCGTGCCTGGTGAT---GGCACCGATGCCAAGGCGGACGAGGCCCAGACCGATGGGAAGGAGCTGCCTGGGGCCGAAGATGCTTCTGACGAGCAGAACTCACAGTCCTCGATGGAAAACTCGATGAACAGTTCAGAGCAAGTAGAACGGCAGCCATCTGGAGATGCAGGTCTGGCTGCAGAGACATCCACAATCTCTCAGGATTTGGAAGGAGTGCCACCCTCTAAAAAGATGAAACTGGACGCTTCGCAACAAAACTCCGAGGAGATG---
>HLequCab3
ATGTCGGGCAGGTCGGTTCGAGCCGAGACCAGGAGCCGCGCCAAAGATGATATCAAGAGGGTCATGGCGGCTATCGAGAAAGTGCGCAAATGGGAGAAGAAGTGGGTGACTGTGGGTGACACATCCCTGCGAATCTACAAGTGGGTCCCTGTGACTGAGCCAAAGGTTGATGATAAAAACAAGAATAAGAAAAAGGGCAAAGATGAGAAGTGTGGCTCAGAAGTGACCACTCCGGAGAACAGCTCCTCCCCAGGGATGATGGACATGCACGATGATAACAGCAACCAGAGCTCCATAGCAGATGCCTCCCCCATCAAACAGGAGAACAGCAGCAACTCAAGCCCTGCCCCGGAGCCCAACTCGGCTGTGCCCGGCGAT---GGCACCGACGCTAAGGCAGATGAGGCCCAGGCCGATGGGAAGGAGCTCCCAGGGGCTGAAGATGCTTCTGATGAGCAGAATTCACAGTCTTCAATGGAAAACTCGATGAACAGTTCAGAAAAAGTCGAACGGCAGCCATCTGGAGACGCGGGGCTAGCTGCAGAGACGTCCACAATCTCTCAGGATTTGGAAGGAGTGCCGCCCTCTAAAAAGATGAAACTGGAGGCTTCGCAACAGAGCTCCGAGGACATG---
>HLrhiFer5
ATGTCGGGCAGGTCGGTTCGAGCCGAGACCAGGAGCCGGGCCAAAGATGATATCAAGAGGGTCATGGCGGCTATTGAGAAAGTGCGCAAATGGGAGAAGAAGTGGGTGACCGTGGGTGACACATCCCTGCGAATCTACAAGTGGGTCCCTGTGACAGAGCCAAAGGTTGACGATAAAAACAAGAACAAGAAAAAGGGCAAAGATGAGAAGTGTGGCTCGGAGGTGACCACGCCGGAGAACAGCTCGTCCCCGGGGATGATGGACATGCATGATGATAACAGCAACCAGAGCTCCATAGCAGACGCCTCCCCCATCAAACAGGAGAACAGCAGCAACTCAAGCCCTGCTCCAGAGCCCAACTCCTCCGTGCCCGGCGAT---GGCACCGACACCAAGGCTGACGAGGCCCAGGCCGAGGGAAAGGAGCTCCCTGGGGCTGAAGATGCCTCTGACGAGCAGAATTCACAGTCATCACTGGAAAACTCGATGAACAGTTCAGAGAAGGTCGAGCGGCAGCCATCTGGAGACACGGGTCTAGCTGCAGAGACGTCTTCAATCTCTCAGGACTTGGAAGGAGGGCCGCCCTCTAAAAAGATGAAACTGGAGGCTTCGCAACAAAACTCCGAAGAGATG---
>HLmolMol2
ATGTCGGGCAGGTCGGTTCGAGCCGAGACCAGGAGCCGGGCCAAAGATGATATCAAGAGGGTCATGGCGGCTATCGAGAAAGTGCGCAAATGGGAGAAGAAGTGGGTGACCGTGGGCGACACATCCCTGCGAATCTACAAGTGGGTCCCTGTGACGGAGCCAAAGGTTGACGATAAAAACAAGAACAAGAAGAAGGGCAAAGACGAGAAGTGTGGCTCGGAGGTGACCACGCCGGAGAACAGCTCCTCCCCCGGGATGATGGACATGCACGACGATAACAGCAACCAGAGCTCCATAGCAGACGCCTCCCCCATCAAACAGGAGAACAGCAGCAACTCCAGCCCTGCGCCGGAGCCCAACTCCTCCGTGTCCTGTGAT---GGTGCCAACACCAAGGCCGACGAGGCCCAGGCCGACGGGAAGGAGCTCCCTGGGGCCGAAGATGCTTCTGATGAGCAGAACTCACAGTCTTCAGTGGAAAACTCG---AACAGTTCAGAGAAAGTCGAGCGGCAGCCATCTGGAGACGCGGGCCTCGCTGCAGAGACACCCTCAATCTCTCAGGATTTGGAAGGAGGGCCACCCTCTAAAAAGATGAAACTGGAGGCTTCACAACAAAACTCCGAAGAGATA---
>cerSim1
ATGTCGGGCAGGTCGGTTCGAGCCGAGACCAGGAGCCGGGCCAAAGATGATATCAAGAGGGTCATGGCGGCTATCGAGAAAGTGCGCAAATGGGAGAAGAAGTGGGTGACTGTGGGTGACACATCCCTGCGAATCTACAAGTGGGTCCCTGTGACTGAGCCAAAGGTTGATGATAAAAACAAGAATAAGAAAAAGGGCAAAGAGGAGAAGTGTGGCTCGGAGGTGACCACTCCGGAGAACAGCTCCTCCCCGGGGATGATGGACATGCACGATGACAACAGCAACCAGAGCTCCATAGCAGATGCCTCCCCCATCAAGCAGGAGAACAGCAGCAACTCCAGCCCTGCTCCGGAGTCCAACGTGGCCGTGCCCGGCGAT---GGCACCGACGCCAAGGTGGACGAGGCCCAGGCCGACGGGAAGGAGCTCCCGGGGGCTGAAGATGCTTCTGATGAGCAAAATTCACAGTCTTCAATGGAAAACTCGATGAACAGTTCAGAGAAAGTTGAACGGCAGCCATCTGGAGACGCAGGTCTAGCTGCAGAGACGACCACAATCTCTCAGGATTTTGAAGGAGTGCCACCCTCTAAAAAGATGAAATTGGAGGCTTCCCAACAAAACTCCGAGGAGATG---
>lepWed1
--------------------------------------------------------------------------------------------GGAGAAGAAGTGGGTGACTGTGGGTGACACATCCCTGCGAATCTACAAGTGGGTCCCTGTGACAGAGCCAAAGGTGGACGATAAGAACAAGAACAAGAAAAAGGGTAAAGATGAGAAGTGTGGCTCTGAGGTGACCACGCCGGAGAACAGCTCCTCCCCGGGGATGATGGACATGCACGATGATAACAGCAACCAGAGCTCCATAGCGGATGCCTCCCCGATCAAACAGGAGAACAGCAGTAACTCAAGCCCTGCTCCGGAGCCCAACTCAGCAGTGCCTGGCGAA---AGCACTGACGCCAAGGCGGACGAGGCCCAGGCCGACGGGAAGGAGCTCCCTGGGGTGGAAGATGCTTCTGACGAGCAGAATTCGCAGTCTTCAATGGAAAACTCGATGAACAGTTCAGAGAAAGGTGAACGGCAGCCATCTGGAGACGCGGGTCTAGCTGCAGAGATGTCCGCAATCTCTCAGGATTTGGAAGGAGTGCCGCCCTTGAAGAAGATGAAACTGGAGGCCTCGCAACAGAACTCTGAAGAGATGTA-
>loxAfr3
ATGTCGGGCAGGTCGGTTCGAGCCGAGACCAGGAGCCGGGCCAAAGATGATATCAAGAGGGTCATGGCGGCTATCGAGAAAGTGCGCAAATGGGAGAAGAAGTGGGTGACCGTGGGTGATACGTCCCTACGAATCTACAAGTGGGTCCCTGTGACGGAGCCCAAGGTTGACGAGAAAAACAAAAACAAGAAGAAGGGCAAGGACGAGAAGTGTGGCTCAGAGGTGACCACTCCAGAGAACAGCTCCTCCCCAGGGATGATGGACATGCACGATGACAACAGCAACCAGAGCTCCATAGCAGACGCCTCCCCCATCAAACAGGAGAACAGCAGCAACTCCAGCCCTGCTCCAGAGCCCAACTCGGCCGTGCCCGGTGAT---GGTGCAGAAGCCAAGGTGGATGAGACCCAGGCTGATGGGAAGGAGCACCTCGGGGCTGAAGATGCCTCTGACGAGCAGAACTCACAGTCTTCGATGGAAAACTCC---AACAGTTCAGAGAAAGTGGAAAGGCAGCCATCTGGCGATGCGGGTCTTGCCACAGACACATCAGCCATCTCTCAGGATTTGGAAGGAGTGCCACCCTCGAAAAAGATGAAACTGGAGGCTTCCCAACAAAACTCCGAGGAGATG---
>oryAfe1
--------------------------------------------------------------------------------------------GGAGAAGAAGTGGGTGACTGTGGGCGATACATCCCTACGGATCTACAAGTGGGTCCCTGTGACGGAGCCCAAGGTTGACGAGAAAAATAAGAACAAGAAGAAGAGCAAGGACGAGAAGTGTGGCTCAGAGGTGACCACTCCGGAGAACAGCTCCTCCCCGGGGATGATGGACATGCACGACGACAACAGCAACCAGAGCTCCATAGCAGATGCCTCCCCCATCAAACAGGAGAACAGCAGTAACTCTAGCCCAGCTCCAGAACCCAACTCAGCCGTGCCTGGTGAC---GGGGTGGAAGCCAAGGTGGATGAGGCCCAGGCTGACGGGAAGGAGCACGCCGGGGCAGAAGATGCCTCCGACGAGCAGAACTCACAGTCTTCATTGGAAAACTCGATGAACAGTTCAGAGAGAGTGGAAAGGCAGCCATCAGGGGACGCGGGTCTCACCACAGACACGTCAGCCATGTCTCAGGATTTGGAAGGAGTGCCACCCTCGAAAAAGATGAAACTGGAAGCTTCTCAGCAGAACGCCGAGGAGATGTA-
>micOch1
ATGTCGGGCAGGTCGGTTCGAGCCGAGACCAGGAGCCGGGCCAAAGATGATATCAAGAGGGTCATGGCGGCTATCGAGAAAGTGCGCAAATGGGAGAAGAAATGGGTGACTGTTGGCGACACGTCCCTACGAATCTACAAGTGGGTTCCTGTGACGGAGCCAAAAGTTGATGACAAAAACAAGAATAAAAAGAAAGGCAAGGATGAGAAGTGTGGCTCGGAGGTGACCACTCCAGAGAACAGCTCGTCACCAGGGATGATGGACATGCACGATGATAACAGCAACCAGAGCTCCATAGCAGACGCCTCTCCCATCAAACAGGAAAACAGCAGCAACTCCAGCCCTGCCCCAGAGCCCAACGCACCTGTGCCCAGTGAT---GGCCCCGAAGCCAAGGCCGATGAGGCACAGGCAGATGGAAAAGAGCACCCTGGAGCTGAAGATGCTTCTGATGAGCAGAATTCACAGTCTTCGATGGAAAACTCAATCAACAGCTCAGAAAAAGCGGAACGGCAGCCATCTGCAGAGTCGGGGTTGGCAGCAGAAACTTCGGCAGTCTCTCAGGATTTGGAAGGAGTGCCACCCTCTAAAAAGATGAAGCTGGAATGTTCTCAACAGAACTCTGAAGAGATG---
>rn6
ATGTCGGGCAGGTCGGTTCGAGCCGAGACCAGGAGCCGGGCCAAAGATGATATCAAGAGGGTCATGGCGGCTATCGAGAAAGTGCGCAAATGGGAGAAGAAATGGGTGACCGTTGGCGATACATCCCTACGAATCTACAAGTGGGTTCCTGTGACGGAGCCGAAAGTCGATGACAAAAACAAGAATAAGAAGAAAGGCAAGGACGAGAAGTGTGGCTCAGAGGTGACCACTCCGGAGAACAGCTCGTCACCAGGGATGATGGACATGCACGATGATAACAGCAACCAGAGCTCCATAGCCGACGCCTCCCCCATCAAACAGGAGAACAGCAGCAACTCCAGCCCTGCCCCAGAGCCCAACGCACCTGTGCCCAGTGAT---GGCACCGAAGCCAAGGCTGATGAGGCGCAGGCCGAGGGAAAAGAGCACCCTGGAGCTGAAGATGCTTCTGACGAGCAAAACTCCCAGTCTTCGATGGAAAACTCAACGAACAGCTCAGAGAAAGCGGAACGGCAGCCATCTGCAGAGTCAGGGCTGGCGGCAGAAACATCGGCAATCTCTCAGGATTTGGAAGGAGTGCCACCGTCTAAAAAGATGAAGCTGGAAGCCTCTCAACAGAACTCTGAAGAGATG---
>mm10
ATGTCGGGCAGGTCGGTTCGAGCCGAGACCAGGAGCCGGGCCAAAGATGATATCAAGAGGGTCATGGCGGCTATCGAGAAAGTGCGCAAATGGGAGAAGAAATGGGTGACCGTTGGCGATACATCCCTACGAATCTACAAGTGGGTCCCTGTGACGGAGCCAAAGGTTGATGATAAAAACAAGAACAAGAAGAAAGGCAAGGACGAGAAGTGTGGCTCGGAGGTGACCACTCCAGAGAACAGCTCGTCTCCTGGGATGATGGACATGCACGATGATAACAGCAACCAGAGCTCCATAGCAGACGCCTCCCCCATCAAGCAAGAGAACAGCAGCAACTCCAGCCCTGCCCCAGAGACCAACCCACCCGTGCCCAGCGAT---GGCACCGAAGCCAAGGCTGATGAGGCGCAGGCCGATGGAAAAGAGCACCCTGGAGCTGAAGATGCATCCGAGGAGCAAAATTCACAGTCTTCGATGGAAAACTCGGTGAACAGCTCCGAGAAGGCAGAACGGCAGCCATCTGCAGAATCAGGGTTAGCGGCAGAAACGTCGGCAGTCTCTCAGGATTTGGAAGGAGTGCCGCCGTCTAAAAAGATGAAGCTGGAAGCCTCTCAACAGAACTCAGAAGAGATG---
>oryCun2
ATGTCGGGCAGGTCGGTTCGAGCTGAGACCAGGAGCCGGGCCAAAGATGATATCAAGAGGGTCATGGCGGCTATCGAGAAAGTGCGCAAATGGGAGAAGAAGTGGGTGACCGTTGGCGACACGTCCCTGCGAATCTACAAGTGGGTCCCTGTGACGGAGCCGAAGGTTGACGAGAAAAACAAGAATAAGAAAAAAGGCAAAGATGAGAAGTGTGGCTCGGAGGTGACCACTCCGGAGAACAGCTCCTCGCCGGGGATGATGGACATGCACGACGACAACAGCAACCAGAGCTCCATTGCGGACGCCTCCCCCATCAAGCAGGAGAACAGCAGCAACTCGAGCCCGGCCCCAGAGCCCAGCTCCGCCGTGCCGGGGGAC---GGCCCCGAAGCCAAGGCGGACGAGGCGCAAGCCGACGGGAAGGAGCATCCGGGGACTGAAGATGCTTCTGACGAGCAGAATTCTCAGTCTCCGGTGGAAAACGCCATGAACAGCTCAGAGAAAGGAGAACGGCAACCTTCCGGGGACTCGGGTCTGGCCGCCGAGTCATCAGCAATCTCTCAGGATTTGGAGGGAGCACCGCCCTCTAAAAAGATGAAACTAGAGGTCTCCCAGCAAAACTCGGAAGAGATG---
>HLphyDis3
ATGTCGGGCAGGTCGGTTCGAGCCGAGACCAGGAGCCGGGCCAAAGATGATATCAAGAGGGTCATGGCGGCTATCGAGAAAGTGCGCAAATGGGAGAAGAAGTGGGTGACCGTGGGCGACACGTCCCTGCGAATCTACAAGTGGGTCCCGGTGACGGAGCCAAAGGTTGACGACAAAAACAAGAACAAGAAGAAGGGCAAAGATGAGAAGTGCGGCTCCGAGGTGACCACGCCGGAGAACAGCTCCTCCCCGGGGATGATGGACATGCACGACGACAACAGCAACCAGAGCTCCATCGCCGACGCCTCACCCATCAAGCAGGAGAACAGCAGCAACTCCAGCCCCGCGCCGGAGCCCAACTCGTCCGCGCCCGGCGAC---GGCACCGGCGCCAAGGCCGACGAGGCCCAGGCCGAGGGGAAGGAGCTCCCTGGGACAGAAGATGCTTCTGACGAGCCGAACTCCCAGTCTTCAGCGGAAAACTCGATGAACAGCTCGGAGAAGGTGGAGAGGCAGCCGTCGGCCGAGGCGGGTCTGGCTACAGAGACGTCCTCAATCTCTCAGGATTTGGAAGGAGGGCCGCCCTCCAAAAAGATGAAACTGGAGGCTTCGCAACAAAACTCCGAAGAGATG---
>HLrouAeg4
ATGTCGGGCAGGTCGGTTCGAGCCGAGACCAGGAGCCGGGCCAAAGATGATATCAAGAGGGTCATGGCGGCTATCGAGAAAGTGCGCAAATGGGAGAAGAAGTGGGTGACCGTGGGTGACACATCCCTGCGAATCTACAAGTGGGTCCCTGTGACGGAGCCAAAGGTCGATGATAAAAACAAGAACAAGAAGAAGGGCAAAGATGAGAAGTGCGGCTCGGAGGTGACCACGCCGGAGAACAGCTCCTCCCCGGGGATGATGGACATGCACGATGACAACAGCAACCAGAGCTCCATTGCGGACGCCTCCCCCATCAAACAAGAGAACAGCAGCAACTCCAGCCCAGCCCCTGAGCCCACCCCGTCCGTGCCCGGCGAC---GGCGCCGACAGCAAGGCCGACGAGGCCCCAGCCGAGGGGAAGGAGCTGCCCGGGGCCGAAGATGCTTCCGACGAGCAGAATGCACAGTCTCCAGCGGAAAACTCGATGAACAGTGCGGAGAAGGTCGAGCGGCAGCCGCCCGGAGACGCGGGGCCAGGGGCGGAGACGTCCTCAGTCGCTCAGGATTTGGAAGGGGGGCCGCCCTCGAAGAAGATGAAACTGGAGGCTTCGCAGCAGAGCTCCGAAGAGATG---
>HLmyoMyo6
ATGTCGGGCAGGTCAGTTCGAGCCGAGACCAGGAGTCGGGCCAAAGATGATATCAAGAGGGTCATGGCGGCTATCGAGAAAGTGCGCAAATGGGAGAAGAAGTGGGTGACCGTGGGTGACACATCCCTGCGAATCTACAAGTGGGTCCCTGTGACGGAGCCAAAGGTTGACGATAAAAACAAGAACAAGAAAAAGGGCAAAGACGAGAAGTGTGGCTCGGAGGTGACCACGCCGGAGAACAGCTCCTCCCCGGGGATGATGGACATGCACGATGACAACAGCAACCAGAGCTCCATAGCGGACGCCTCCCCCATCAAACAGGAGAACAGTAGCAACTCCAGCCCCGCGCCGGAGGCCAACCCCTCCGTGCCCTGCGAG---GGCACCAACACCAAGGCCGACGAGGCCCAGGCCGAGGGCAAGGAGCTCCCTGGGGCCGAAGATGCTTCTGACGAGCAGAACTCGCAGTCTTCCGTGGAAAACGCCGTGAACAGCTCAGAGAAAGCCGAACGGCCGCCATCTGGAGAAGCGGCTCTAGCGGCAGAGACGCCCTCCATCTCTCAGGATTTGGAAGGAGGGCCGCCCTCTAAAAAGATGAAACTGGAGACGTCGCAACAAAACTCCGAAGAGATG---
>eriEur2
--------------------------------------------------------------------------------------------GGAGAAGAAATGGGTAACCGTGGGTGACACGTCTCTGCGAATCTACAAATGGGTTCCTGTGACGGAGCCAAAGGTTGATGATAAAAACAAGAACAAGAAAAAGGGCAAAGATGAGAAGTGTGGCTCTGAGGTGACCACTCCAGAGAACAGCTCCTCCCCAGGAATGATGGACATGCACGATGACAACAGCAACCAGAGCTCCATCGCAGATGCCTCCCCCATCAAGCAGGAGAACAGCAGCAACTCAAGCCCTGCTCCGGAGCCCAACCCCACTGTGCCCAGTGAC---GGTGCTGAGGCCAAGGCCGATGAGGCCCCAGCCGACGGGAAGGAGCTGCCCGGGAGCGAGGACGCCTGTGATGAGCAGAATTCCCAGTCCTCCATGGAAAACTCGATGAACATTTCCGAGAAG---GAACGGCAGGCCTCTGGGGATGCAGGTCTAGCTGCAGACACAGCAGCAATTTCTCAGGATTTGGAAGGAGTGCCACCCTCCAAAAAGATGAAACTGGAGTCTTCGCAACAAAACTCCGAAGAGATGTA-
>criGri1
--------------------------------------------------------------------------------------------GGAGAAGAAATGGGTGACTGTTGGTGACACATCCCTACGAATCTACAAGTGGGTTCCTGTGACGGAGCCAAAAGTTGATGACAAAAACAAGAATAAGAAGAAAGGCAAGGATGAGAAGTGTGGCTCAGAGGCTACCACTCCAGAGAACAGCTCGTCACCAGGAATGATGGACATGCACGATGAAAACAGCAACCAGAGCTCCATAGCAGATGCCTCTCCCATCAAACAGGAGAACAGCAGCAACTCCAGCCCTGCCCCAGAGCCCAACGCATCTGTGCCCAGTGAC---GGCCCTGAAGCCAAGGCTGACGAGGCACAAGCTGATGGAAAAGAGCACCCTGTAGCTGAAGACGCTTCTGATGAGCAGAATTCACAGTCTTCGATGGAAAACTCAATGAACAGCTCAGAAAAGGTGGAACGGCAGCCATCTGCAGAGTCGGGGTTGGCAGCAGAAACTTCGGCAGTCTCTCAGGATTTGGAAGGAGCACCACCCTCTAAAAAGATGAAGCTGGAATGCTCTCAACAGAACTCTGAAGAGATGTA-
>tupChi1
--------------------------------------------------------------------------------------------GGAGAAGAAGTGGGTGACCGTTGGTGACACATCCCTACGGATCTACAAGTGGGTCCCCGTAACAGAGCCCAAGGTTGACGACAAAAACAAGAATAAGAAGAAGGGCAAAGACGAGAAGTGCGGCTCGGAGGTGACCACCCCAGAGAACAGTTCGTCCCCGGGGATGGTGGACATGCACGACGACAACAGCAACCAGAGCTCCATAGCAGATGCCTCGCCCATCAAGCAGGAGAACAGCAGCAACTCCAGCCCTGCGCCCGAGCCCACCTCAGCCGTGCCCAGCGAT---GGCACCGAAGCCAAGGCGGATGAGGCCCAGCCGGATGGCAAGGAGCACCCTGGAGCGGAAGATGCTTCTGACGAGCAGACTTCACAGTCTTCGGTGGAAAACTCGCTGAACAGCTCAGAGAAAGTAGAACGGCAGCCATCTGGAGACTCGGGCCTGGCNNNNNNNNNNNNNNNNNNNNNNNNNGATTTGGAAGGGGTGCCACCCTCTAAAAAGATGAAACTGGAGGCCTCTCAGCAAAACCCCGAGGAGATGTA-
>dasNov3
ATGTCGGGCAGGTCGGTTCGAGCCGAGACCAGGAGCCGCGCCAAAGATGATATCAAGAGGGTCATGGCGGCTATCGAGAAAGTGCGCAAATGGGAGAAGAAGTGGGTGACTGTGGGAGACACATCCTTGCGAATCTACAAGTGGGTCCCCGTGACGGAGCCAAAAGTCGACGATAAAAATAAGAACAAGAAAAAGGGCAAAGACGAGAAATGCGGCTCCGAGGTGACCACGCCGGAGAACAGCTCCTCCCCGGGAATGATGGACGTGCACGATGACAACAGCAACCAGAGCTCCATCGCAGACGCCTCCCCCATCAAGCAGGAGAACAGCAGCAACTCCAGCCCCGCCCCCGACCCCAGCTCAGCCACG------------CACGTGGAGGCCAAGGCAGATGAGGCCCAGGGCGACGGGAAGGAGCATCCTGGGGCCGAAGACGCTTCTGATGAGCAGAACTCACAGTCTTCGATGGACAACTCG---AACAGTTCAGAGAAAGGAGAAAGACAGTTGTCCGGAGAGGCGGGTCTGGCCGCAGAGACGTCA---CTCTCTCAGGATTTCGAAGGAGTGCCGCCCTCTAAAAAGATGAAACTGGAGACTTCTCAACAAAACTCCGAAGAGATG---
>sorAra2
--------------------------------------------------------------------------------------------GGAGAAGAAGTGGGTGACCGTGGGTGACACGTCCCTGAGAATCTACAAGTGGGTCCCTGTGACGGAGCCCAAGGTTGACGATAAAAACAAAAACAAGAAAAAGGGCAAAGATGAGAAGTGCGGCTCGGAGGTGACCACCCCGGAGAACAGCTCCTCGCCCGGCATGATGGACATGCACGATGACAACAGCAACCAGAGCTCCATCGCCGACGCCTCCCCCGTCAAGCAGGAGAGCAGCAGGAACTCGAGCCCGGCGCCCGAGCCCACCCCCGCCGCGCCCGGGGAC---GGCGCTGATGCCAAGGCGGACGAGGCGCAGGCCGAGGGCAAGGAGCTCCCCGGGGTGGAAGATGCGGCGGACGAGCAGAACTCGCAGTCCTCCATGGAGCACTCC---ACCAGCTCCGAGAAGGTGGAACGGCAGCCGTCGGGGGACGCAGGACTGGCCGCAGAGACGCCAGCAATCGCTCAGGATCTGGAGGGGGTGCCGCCCTCTAAAAAGATGAAGCTGGAGTCTTCGCAGCCCAGCCCCGAGGAGATGTA-
>hetGla2
ATGTCGGGCAGGTCGGTTCGAGCCGAGACCAGGAGCCGCGCCAAAGATGATATCAAGCGGGTCATGGCGGCGATCGAGAAAGTGCGCAAATGGGAGAAGAAGTGGGTCACGGTTGGCGACACATCCCTCCGAATCTACAAGTGGGTCCCGGTGACGGAGCCGAAAGTGGACGACAAAAACAAGAATAAAAAGAAGGGCAAGGATGAGAAGTGTGGCTCAGAGGTGACCACGCCGGAGAACAGCTCCTCCCCGGGGATGATGGACATGCACGATGACAACAGCAACCAGAGCTCCATAGCAGACGCCTCCCCCATCAAGCAGGAGAACAGCAGCAACTGCAGCCCGGCCCCGGAGCCCAGTGGGGCCCTGCCCAGCGAC---GGCAGTGAGGCCAAGGCAGACGAGGCGCAGGCAGATGGCAAGGAGCACCCAGGGGCCGAAGATGCTGCTGATGAGCAGAACTCACAGTCGTCGATGGAAAACTCA---AACAGTTCGGAGAAAGTGGAGCGGCAGCCGTCTGCAGAGTCGGGGCTGACCACCGAGTCGTCCACAACCTCTCAGGACCTGGAAGGAGGGCCGCCCTCCAAGAAGCTGAAGCTGGAGGCCTCGCAGCAGAACCCCGAGGAGATG---
>cavPor3
--------------------------------------------------------------------------------------------GGAGAAGAAGTGGGTCACGGTTGGCGACACGTCCCTCCGAATCTACAAGTGGGTCCCTGTGACGGAGCCGAAGGTTGATGATAAAAACAAGAATAAGAAGAAAGGCAAGGACGAGAAGTGCGGCTCAGAGGTGACCACACCGGAGAACAGCTCCTCCCCAGGGATGATGGACATGCACGATGACAACAGCAACCAGAGCTCCATAGCGGACGCCTCCCCCATCAAACAGGAGCACAGCAGCAACTGCAGCCCTGCCCCGGAGCCCGGCGTGGCCCTGCCCAGCGAC---AGCAGTGAAGCCAAGGCTGATGAAGTGCAGGCGGACGGCAAGGAGCACCCAGGGGCTGAAGATGCTGCTGACGAGCAGAGCTCACAGTTGTCGGTGGAAAACTCC---AGCGGTTCGGAGAAAGTGGAGCGGCAGCCGTCTGCAGAGTCGGGACTGGCCACGGAGTCGTCCACAACTTCTCAGGAGCTGGAAGGGGGGCCGCCCTCCAAGAAGCTGAAGCTGGAGGCCTCGCAGCAGAACCCCGAGGAGATGTA-
>triMan1
--------------------------------------------------------------------------------------------GGAGAAGAAGTGGGTGACTGTGGGCGATACGTCCCTACGAATCTACAAGTGGGTCCCTGTGACGGAGCCCAAGGTTGACGAGAAAAACAAGAACAAGAAGAAGGGCAAGGATGAGAAGTGTGGCTCGGAGGTGACCACTCCGGAGAACAGCTCCTCCCCAGGGATGATGGACATGCACGATGACAACAGCAACCAGAGTTCCATAGCAGATGCCTCCCCCATCAAACAGGAGAACAGCAGCAACTCCAGCCCTGCTCCAGAGCCCAACTCGGCTGTGCCCGGTGAT---GGTACAGAAGCCAAGACGGATGAC---CAGGCTGACGGGAAGGAGCACCTCGCGGCCGAAGACGCCTCTGACGAGCAGAACTCGCAGTCTTCAATGGAAAACTCG---AACAGTTCAGAGAAGGCAGAAAGGCAGCCATCCGGCGACGTGGGTCTCTCCACAGACATGTCCGCAATCTCTCAGGATTTGGAAGGAGTGGCACCTTTGAAAAAGATGAAACTGGAGGCTTCCCGACAAAACTCCGAGGAGATGTA-
>echTel2
------------------------------------------------------------------------------------------------------------------------------------------------------------------------------AAAAACAAGAACAAGAAGAAGGGCAAGGACGAGAAGTGCGGCTCGGAGGTGACCACCCCGGAGAACAGCTCCTCCCCGGGGATGATGGACATGCACGACGACAACAGCAACCAGAGCTCCATAGCCGACGCATCCCCCATCAAACAGGAGAACAGCAGCAACTCCAGCCCTGCCCCGGAGCCTAACCCCGCCGTGCCCGGCGAC---GGCGCCGAAGCCAAGGCAGACGAGGCCCCGGCTGATGGAAAGGAGCACCCCGGGGCTGAAGATGCTTCTGACGAGCAGAACTCGCAGTCTTCCATGGACAACTCCACGAGCAGTTCAGAGAAAGTGGAAAGGCAGCCATCTGGAGAGGCGGCTCTCGCCACAGACGCCTCAACAATCTCTCAGGATTTGGAAGGAGCTCCACCCTCAAAAAAGATGAAGCTGGAGGCGTTGCAACAAAACGCCGAGGAGATG---
>HLpipKuh2
ATGTCGGGCAGGTCCGTCCGAGCCGAGACCAGGAGTCGGGCCAAAGATGATATCAAGAGGGTCATGGCGGCTATCGAGAAAGTGCGCAAATGGGAGAAGAAGTGGGTGACGGTGGGTGACACGTCCCTGCGAATCTACAAGTGGGTCCCCGTGACGGAGCCGAAGGTTGACGATAAAAACAAGAGCAAGAAGAAGGGCAAAGACGAGAAGTGCGGCTCGGAGGTGACCACGCCAGAGAACAGCTCCTCCCCTGGGATGATGGACATGCACGATGACAACAGCAACCAGAGCTCCATCGCAGACGCCTCCCCCATCAAGCAGGAGAACAGCAGCAACTCCAGCCCTGCGCCCGAGCCCGCCCCCTCCGTGCCCTGCGAG---GGCAGCAGCACCAAGGCCGAGGAGGCCCCGGCCGAGGGCAAGGAGCCCCCCGGGGCCGAAGAGGCTTCCGACGAGCAGAATTCGCAGTCTTCCGCGGAGAACTCGGCGAGCAGTGCGGAGAAGGCCGAGCGGCAGCCGTCTGGGGACCCGGGCCTGGCTGCAGAGACGCCCTCCATCGCTCAGGATTTGGAAGGAGGGCCGCCCTCTAAAAAGATGAAACTGGAGGCTTCCCAACAAAGCTCGGAGGAGATG---
>ochPri3
--------------------------------------------------------------------------------------------GGAGAAGAAGTGGGTGACCGTTGGCGACACATCCCTGCGGATCTACAAGTGGGTCCCGGTGACGGAGCCGAAGGTGGATGAGAAAAACAAGAATAAGAAAAAAGGCAAAGACGAAAAATGCGGCTCAGAGGTGACCACGCCCGAGAACAGCGCCTCGCCCGGAATGATGGACATGCACGACGACAACAGCAACCAGAGCTCCATCGCAGACGCCTCCCCCATCAAGCAGGAGAACAGCGGGAGCTCGAGCCCGGCTGCAGAGCCCAGCTCGGCCGCGCCTGGCGACAGCAGCACCGAGGCACAGGTGGACGAGGCGCAGGCGGATGGGAAGGAGCCCCCTGGGGCTGAAGATGCCTCGGACGAGCAGAATTCCCAGTCTCCAGTGGAAAGTACCTTGAGCAGTTCAGAGAAGGCAGAGCGGCAGCCCTCCGGGGACTCGGGTCTGGCTGCCGAGGCATTGGCCGCCTCTCAGGATTTGGAGGGCGCGCCACCCTCTAAGAAGGTGAAACTAGAGGTCTCCCAGCAAAACTCCGAAGAGATGTA-
>conCri1
--------------------------------------------------------------------------------------------GGAGAAGAAGTGGGTGACCGTGGGCGACACATCCCTGCGCATCTACAAGTGGGTGCCCGTGGCGGAGCCCAAGGCGGATGATAAGAGCAAG---AAGAAGAAGGGCAAAGACGAGAAGTGCGGCTCGGAGGTGACGACCCCCGAGAACAGCTCCTCCCCCGGGATGATGGACATGCACGACGACAACAGCAACCACAGCTCCATCGCAGACGCCTCCCCCGTCAAGCAGGAGAACAGCAGCAGCTGCAGCCCCGCCCCCGAGCCC------------------------GGA---------------------------------------------------------------------------------CAGCCTGCAGCGGAGACCCCGGCCAGCAGCTCGGACAGAGCAGAGCGGCCGCCGCCTGGAGACGCCGCCCTAGCCGCCGAGCCGCCAGCCGCCCCGCAGGACCTGGACGGGGGGCCGCCCCCCAAGAAGCTGAAGCTGGAGCCTTCGCAGCAAAGCCCGGCAGACATGTA-
