# Supplementary material for: Six reference-quality genomes reveal evolution of bat adaptations
Source: Nature. 2020 Jul 22;583(7817):578–84. doi: 10.1038/s41586-020-2486-3 (PMC8075899; doi:10.1038/s41586-020-2486-3)
Supplement: Supplementary file 6 — Alignments of 12,931 protein-coding genes across 48 mammals. [file 41586_2020_2486_MOESM6_ESM.gz › suppDataFile/ENST00000582330.aln.fasta]

>HLpipKuh2
ATGGCGGGTGAAATCACGGAGACCGGGGAGCTCTATTCCCCCTACGTTGGACTGGTGTACATGTTTAACCTCATCGTGGGCACCGGCGCGCTCACCATGCCCAAGGCCTTTGCCTCGGCCGGGTGGCTCGTCAGCCTGGTCCTGCTCGTGTTCCTGGGCTTCATGAGCTTCGTGACGACGACCTTCGTGGTGGAGGCCATGGCCGCAGCCAACGCGCAGCTCCGCTGGAAGAGGATGGAGAACCACCAGGAAGAAGATGACGACCAC---TCCTCCACGGCCTCTGACAGCGAC---AGCCTC---CAGGACAACTACGAGCGGGCGGAGCGGCGGCCCATCCTCTCTGTGCAGAGACATGGATCTCCAAACCTGTTTGAAATCACAGACCGGGTGGAAATGGGACAGATGGCCTCCATGTTCTTCAGTAAAGTGGGGGTCAACCTGTTCTACATCTGCATCATCGTTTACCTGTACGGGGACCTGGCCATCTACGCCGCCGCCGTGCCCTTCTCCCTCATGCAGGTGTCCTGCAGCACCACTGGCAACGACTCCTGCGGGGTGGAGGCCGACACCAGGTACAACGACACGGCCCCCTGCTGGGGGCGCCTGCGCCGCGTGGACGTCTACCGCATCTACCTGGCTGTCTTCACTCTCCTCCTGGGACCCTTCACCTTCTTTGACGTCCAGAAGACCAAGTACCTACAGATCCTGACCTCCCTGATGCGCTGGGTTGCTTTCACCATCATGATCGTGCTGGCCCTGGTCCGCATCGGGCGCGGGCACGGGGAGGGGCGCCCGCCGCTGGCCGACCTCTCGGGCGTCCGGAACCTGTTCGGGGTGTGCGTGTACTCCTTCATGTGCCAGCACTCGCTGCCGTCCCTCCTCACGCCCGTCTCCTCCAAGCGCCACCTCACGCGCCTCGTGCTCCTGGACTACGTGCTCATCCTGGCCTTCTACAGCCTGCTCTCCTTCACCGCCATCTTCTGCTTCCGCGGCGACAGCCTGCTGGACATGTACACCCTCAACTTCGCGCGCTGCGACGTGGTGAGCGTGGCCGCCGTGCGCTTCTTCCTGGGCCTCTTCCCCGTCTTCACCATCAGCACCAACTTCCCCATCATCGCCGTGACGCTGCGCAACAACTGGAAGACGCTCTTCCACCGCGAGGGCGGCACCTACCCCTGGGTGGTGGACCGCGTGGCCTTCCCCACCCTCACCCTGGTGCCCCCGGTGCTGGTGGCCTTCTGCACCCACGACCTGGAGTCCCTGGTGGGCATCACGGGTGCCTACGCGGGCACGGGCATCCAGTACGTGATCCCCGCCTGCCTGGTGTACCTCTGCCGCAAGGACGCCCAGCTGGCCCTGGGCCCGCGCGCCGCCAACCGGCACCGGTCCCCGTTCCACCACGCCTTCTGGGTGGGCTTCGTGCTGCTCTGGGCCTTCTCCTGCTTCCTCTTCGTCACCGCCAACATCGTCCTCAGCGAGACCAAGGCC---
>HLmyoMyo6
ATGGCGGGTGAAATCACGGAGACCGGGGAGCTCTATTCTCCCTACGTTGGACTGGTGTACATGTTCAACCTCATCGTGGGCACCGGCGCGCTCACCATGCCCAAGGCCTTCGCCTCTGCTGGGTGGCTTGTCAGCCTGTTCCTGCTGGTGTTCCTGGGCTTCATGAGCTTTGTGACGACGACCTTTGTGGTGGAGGCCATGGCGGCAGCCAATGCGCAGCTCCGCTGGAAGAGGATGGAGAACCACCAG---GAAGACGACGACAGC---TCCTCCGCCGCCTCTGACAGCGAC---AGTCGGGTCCAGGACAGCTACGAGCGGGCAGAGCAACGGCCCATCCTGTCTGTGCAGAGACGCGGCTCTCCGAACCTTTTTGAAATCACAGACCGCGTGGAAATGGGGCAGATGGCCTCCATGTTCTTCAGTAAAGTGGGGGTCAACCTGTTCTATTTCTGCATCATCATCTACCTGTACGGGGACCTGGCCATCTACGCTGCCGCCGTGCCCTTCTCCCTCATGCAGGTGTCCTGCAGCGCCACTGGCAACGACTCCTGCGGTGTGGAGGCCGACACCAAGCACAACGACACGGACCTGTGCTGGGGGCCCCTGCGCCGAGGGGACGTCTACCGCGTCTACTTGGCTGTCTTCACTCTCCTCCTGGGACCCTTCACCTTCTTCGACGTCCAGAAGACCAAATACCTGCAGATCCTGACCTCCCTGATGCGATGGGTCGCTTTCGCCATCATGATCGTGCTGGCCCTGGTCCGCATCGGACGCGGGCGCGGGGAGGGGCACCCGCCCCTGGCCGACCTCTCCGGGGTCCGGAACCTGTTCGGGGTGTGCGTGTACTCCTTCATGTGCCAGCACTCCCTGCCGTCCCTCCTCACGCCCGTCTCCTCCAAGCGCCACCTCACGCGCCTCGTCCTCCTGGACTACGTGCTGATCCTGGCCTTCTACGGCCTCCTCTCCTTCACCGCCATCTTCTCCTTCCGCGGCGACAGCCTCCTGGACATGTACACCCTCAACTTCGCGAGCTGCGACATCGTGAGCGTGGCCGCGGTGCGCTTCTTCCTGGGCCTCTTCCCCGTCTTCACCATCAGCACCAACTTCCCCATCATCGCCGTGACCCTGCGCAACAACTGGAAGACGCTCTTCCACCGCGAGGGCGGCACGTACCCCTGGGTGGTGGACCGCGTGGTGTTCCCCACCATCACCCTGGTGCCCCCGGTGCTGGTGGCCTTCTGCACCCACGACCTGGAGTCCCTGGTGGGCATCACGGGGGCCTACGCAGGCACGGGCATCCAGTACGTGATCCCCGCCTTCCTGGTGTACCTCTGCCGCAAGGACACCCAGCTGGCCCTCGGCCCCCGGGCCGCCAACAAGCACAGGTCCCCGTTCCACCACACCTTCTGGGTGGGCTTCGTGCTGCTCTGGGCTTTCTCCTGCTTCTTCTTCGTCACCGCCAACATCATCCTCAGTGAGACCAAGATC---
>hg38
ATGGCGGGTGAAATTACAGAGACCGGGGAACTCTACTCTTCCTACGTTGGGCTGGTGTACATGTTTAACCTCATCGTGGGCACGGGCGCACTCACCATGCCCAAGGCATTCGCCACTGCCGGGTGGCTTGTCAGCCTCGTCCTGCTGGTGTTCCTGGGCTTCATGAGCTTCGTGACCACCACCTTTGTGATAGAGGCCATGGCTGCAGCCAACGCGCAGCTCCACTGGAAGAGGATGGAGAACCTCAAGGAGGAGGAAGATGACGAC---TCCTCCACAGCCTCAGACAGCGAT---GTTCTCATCCGGGACAACTACGAGCGGGCAGAGAAGCGGCCCATCCTGTCTGTGCAGAGACGTGGATCTCCCAACCCGTTTGAAATCACAGACCGGGTGGAAATGGGACAAATGGCCTCCATGTTCTTCAATAAAGTGGGGGTCAACTTGTTCTATTTCTGCATCATCGTTTACCTGTATGGAGACCTCGCCATCTATGCTGCTGCCGTGCCCTTCTCCCTCATGCAGGTGACCTGCAGCGCCACTGGCAATGACTCCTGCGGTGTGGAAGCAGACACCAAATACAATGACACTGACCGGTGCTGGGGGCCCCTGCGCCGAGTGGACGCCTACCGCATCTACTTGGCGATCTTCACTCTCCTCCTCGGACCGTTCACCTTCTTTGACGTCCAGAAGACCAAGTACCTGCAGATCCTGACCTCTCTGATGAGATGGATCGCTTTCGCCGTCATGATTGTGCTGGCCCTGATCCGCATCGGGCACGGACAAGGGGAGGGGCACCCGCCCCTGGCTGACTTCTCGGGGGTCCGGAACCTGTTTGGGGTGTGCGTCTACTCCTTCATGTGCCAGCACTCTCTGCCATCCCTCATTACCCCCGTCTCCTCCAAGCGCCACCTCACAAGGCTGGTGTTCCTGGACTACGTGCTGATCCTGGCCTTCTACGGCCTCCTCTCCTTCACCGCCATCTTCTGCTTCCGCGGCGACAGCCTCATGGACATGTACACCCTCAACTTCGCGCGCTGTGACGTCGTGGGCCTGGCCGCTGTGCGCTTTTTCCTGGGCCTCTTCCCCGTCTTCACCATCAGCACCAACTTCCCCATCATTGCCGTGACCCTGCGCAACAACTGGAAGACACTCTTCCACCGCGAGGGCGGCACGTACCCGTGGGTGGTGGACCGCGTCGTGTTTCCCACCATCACCCTGGTGCCGCCTGTGCTGGTGGCCTTCTGCACCCACGACCTGGAGTCCCTGGTGGGCATCACAGGGGCCTACGCGGGCACCGGCATCCAGTACGTCATCCCCGCCTTCCTGGTGTACCACTGCCGCAGGGACACCCAGCTGGCCTTTGGCTGTGGGGTCAGCAACAAGCACAGGTCCCCTTTCCGCCACACCTTCTGGGTGGGCTTCGTGCTGCTCTGGGCTTTCTCCTGCTTCATTTTCGTCACGGCCAATATCATCCTCAGCGAGACCAAGCTC---
>panTro5
ATGGCAGGTGAAATTACAGAGACCGGGGAACTCTACTCTTCCTACGTTGGGCTGGTGTACATGTTTAACCTCATCGTGGGCACGGGCGCACTCACCATGCCCAAGGCATTCGCCACTGCCGGGTGGCTTGTCAGCCTCGTCCTGCTGGTGTTCCTGGGCTTCATGAGCTTTGTGACCACCACCTTTGTGATAGAGGCCATGGCTGCAGCCAACGCGCAGCTCCGCTGGAAGAGGATGGAGAACCTCAAGGAGGAGGAAGATGACGAC---TCCTCCACAGCCTCAGACAGCGAT---GTTCTCATCCGGGACAACTACGAGCGGGCAGAGAAGCGGCCCATCCTGTCTGTGCAGAGACGTGGATCTCCCAACCCGTTTGAAATCACAGACCGGGTAGAAATGGGACAAATGGCCTCCATGTTCTTCAATAAAGTGGGGGTCAACTTGTTCTATTTCTGCATCATCGTTTACCTGTATGGAGACCTCGCCATCTATGCTGCTGCCGTGCCCTTCTCCCTCATGCAGGTGACCTGCAGCGCCACTGGCAATGACTCCTGCGGTGTGGAAGCAGACACCAAATACAATGACACTGACCGGTGCTGGGGGCCCCTGCGCCGAGTGGACGCCTACCGCATCTACTTGGCGATCTTCACTCTCCTCCTCGGACCGTTCACCTTCTTTGACGTCCAGAAGACCAAGTACCTGCAGATCCTGACCTCTCTGATGAGATGGATCGCTTTCGCCGTCATGATTGTGCTGGCCCTGGTCCGCATCGGGCACGGACAAGGGGAGGGGCACCCGCCCCTGGCTGACTTCTCGGGGGTCCGGAACCTGTTTGGGGTGTGCGTCTACTCCTTCATGTGCCAGCACTCTCTGCCATCCCTCATTACCCCCGTCTCCTCCAAGCGCCACCTCACAAGGCTGGTGTTCCTGGACTACGTGCTGATCCTGGCCTTCTACGGCCTCCTCTCCTTCACCGCCATCTTCTGCTTCCGCGGCGACAGCCTCATGGACATGTACACCCTCAACTTCGCGCGCTGTGACGTCGTGGGCCTGGCCGCTGTGCGCTTTTTCCTGGGCCTCTTCCCCGTCTTCACCATCAGCACCAACTTCCCCATCATTGCCGTGACCCTGCGCAACAACTGGAAGACACTCTTCCACCGCGAGGGCGGCACATACCCGTGGGTGGTGGACCGCGTCGTGTTTCCCACCATCACCCTGGTGCCGCCTGTGCTGGTGGCCTTCTGCACCCACGACCTGGAGTCCCTGGTGGGCATCACAGGGGCCTACGCGGGCACCGGCATCCAGTACGTCATCCCCGCCTTCCTGGTGTACCACTGCCGCAGGGACACCCAGCTGGCCTTTGGCTGTGGGGTCAGCAACAAGCACAGGTCCCCTTTCCGCCACACCTTCTGGGTGGGCTTCGTGCTGCTCTGGGCTTTCTCCTGCTTCATTTTCGTCACGGCCAATATCGTCCTCAGCGAGACCAAGCTC---
>macFas5
ATGGCGGGTGAAATTACAGAGACCGGGGAACTCTATTCTTCCTACGTTGGGCTGGTGTACATGTTTAACCTCATCGTGGGCACGGGTGCACTCACCATGCCCAAGGCCTTCGCCACCGCCGGGTGGCTCGTCAGCCTCGTCCTGCTGGTGTTCCTGGGCTTCATGAGCTTCGTGACCACCACCTTTGTGATAGAGGCCATGGCCGCAGCCAACGCGCAGCTCCGCTGGAAGAGGATGGAGAACCTCAAGGAGGAGGAAGATGACGAC---TCCTCCACAGCCTCAGACAGCGAT---GTTCTCATCCGGGACAACTACGAGCGGGCAGAGAAACGGCCCATCCTGTCTGTGCAGAAACGTGGATCTCCCAACCCATTTGAAATCACAGACCGGGTGGAAATGGGACAAATGGCCTCCATGTTCTTCAATAAAGTGGGGGTCAACTTGTTCTATTTCTGCATCATCGTTTACCTGTATGGGGACCTTGCCATCTATGCTGCTGCCGTGCCCTTCTCCCTCATGCAGGTGACCTGCAGCGCCGCTGGCAACGACTCCTGCGGTGTGGAAGCAGACACCAAATACAATGACACCGACCGGTGCTGGGGGCCCCTGCGCCGAGTGGACGCCTACCGCATCTACTTGGCAATCTTCACTCTCCTCCTCGGACCATTCACCTTCTTTGACGTCCAGAAGACCAAGTACCTGCAGATCCTGACCTCTCTGATGAGATGGATCGCTTTCGCCGTCATGATTGTGCTGGCCCTGGTCCGCATCGGGCATGGACAAGGGGAGGGGCACCCGCCCCTGGCCGACTTCTCGGGGGTCCGGAACCTGTTTGGGGTGTGCGTCTACTCCTTCATGTGCCAGCACTCCCTGCCGTCCCTCATTACCCCAGTCTCCTCCAAGCGCCACCTCACAAGGCTGGTGTTCCTGGACTACATGCTGATCCTGGCCTTCTACGGCCTCCTCTCTTTCACCGCCATCTTCTGCTTCCGCGGCGACAGCCTCATGGACATGTACACCCTCAACTTCGCACGCTGTGACGTCGTGCGCCTGGCCGCTGTGCGCTTCTTCCTGGGCCTCTTCCCCGTCTTCACCATTAGCACCAACTTCCCCATCATTGCCGTGACCCTGCGCAACAACTGGAAGACGCTCTTCCACCGCGAGGGCGGCACGTACCCGTGGGTGGTGGACCGCGTCGTGTTTCCCACCATCACCCTGGTGCCGCCTGTGCTGGTGGCCTTCTGCACCCACGACCTGGAGTCGCTGGTGGGCATCACAGGGGCCTATGCGGGCACCGGCATCCAGTACGTCATCCCCGCCTTCCTGGTGTACCACTGCCGCAGGGACACCCAGCTGGCCTTTGGCTGTGGGGTCAGCAACAAGCACAGGTCCCCTTTCCGCCACACCTTCTGGGTGGGCTTCGTGCTGCTCTGGGCTTTCTCCTGCTTCATCTTTGTCACGGCCAATATCGTCCTCAGCGAGACCAAGCTC---
>calJac3
ATGGCGGGTGAAATTACAGAGACCGGGGAACTCTACTCTTCCTACGTTGGGCTGGTGTACATGTTTAACCTCATCGTGGGCACGGGCGCACTCACAATGCCCAAGGCCTTCGCCACCGCCGGGTGGCTTGTCAGCCTCATCCTGCTGGTGTTCCTGGGCTTCATGAGCTTTGTGACCACCACCTTTGTGATAGAGGCCATGGCCGCAGCCAATGCGCAGCTCCGCTGGAAGAGGATGGAGAACCACAAGGAGGAGGAAGACGACGAC---TCCTCCACAGCCTCAGACAGTGAT---GTTCTCATCCGGGACAACTACGAGCGGGCAGAGAAGCGACCCATCCTGTCTGTGCAGAGACGTGGATCTCCCAACCTGTTTGAAATCACAGACCGTGTGGAAATGGGACAAATGGCCTCCATGTTCTTCAGTAAAGTGGGGGTCAACTTGTTCTATTTCTGCATCATCGTTTACCTGTATGGGGACCTCGCCATCTATGCTGCTGCCGTGCCCTTCTCCCTCATGCAGGTGACTTGCAGCACCACTGGCAATGACTCCTGCGGTGTGGAGGCGGATACCAAATACAACGACACTGACCGGTGCTGGGGGCCCCTGCGCCGTGTGGACGCCTACCACATCTACTTGGCGATCTTCACTCTCCTCCTTGGACCGTTCACCTTCTTTGACGTCCAGAAGACCAAGTACCTGCAGATCCTGACCTCTCTAATGAGATGGATCGCTTTCGCTGTCATGATTGTGCTGGCCCTGGTCCGAATCGGGCACGGACAGGGGGAGGGGCACCCGCCCCTGGCTGACTTCTCAGGGGTCCGGAACCTGTTTGGGGTGTGCGTCTACTCCTTCATGTGCCAACACTCCCTGCCATCCCTTGTCACGCCTGTCTCCTCCAAGCGCCACCTCACGAGGCTAGTGTTCCTGGACTACGTGCTCATCCTGGCCTTCTATGGCCTCCTCTCCTTCACCGCCATCTTCTGCTTCCGAGGCGACAGCCTCATGGACATGTACACCCTCAACTTTGCACGCTGTGATGTCGTGGGCCTGGCCGCCGTGCGCTTTTTCCTGGGCCTCTTCCCCGTCTTCACCATCAGCACCAACTTCCCCATCATTGCCGTGACCCTGCGCAACAACTGGAAGACGCTTTTCCACCGCGAGGGCGGCACATACCCATGGGTGGTGGACCGCGTCGTGTTTCCCACCATCACCCTGGTGCCGCCCGTGCTGGTGGCCTTCTGCACCCATGACCTGGAGTCCCTGGTGGGCATCACAGGGGCCTACGCAGGCACCGGCATCCAGTACGTCATCCCCGCCTTCCTGGTGTACCACTGCCGCAGGGACACCCAACTGGCCTTTGGCTGCGGAGTCAGCAACAAGCACAGGTCACCTTTCCGCCACACCTTCTGGGTGGGTTTCGTGCTGCTCTGGGCTTTCTCCTGCTTCATCTTTGTCACGGCCAATATCGTCCTCAGCGAGACCCAGCTC---
>saiBol1
ATGGCGGGTGAAATTACAGAGACCGGAGAACTCTACTCTTCCTACGTTGGGCTGGTGTACATGTTTAACCTCATCGTGGGCACGGGCGCGCTCACCATGCCCAAGGCCTTCGCCACTGCCGGGTGGCTTGTCAGCCTGGTCCTGCTGGTGTTCCTGGGCTTCATGAGCTTCGTGACCACCACCTTTGTGATAGAGGCCATGGCCGCAGCCAACGCGCAGCTCCGCTGGAAGAGGATGGAGAGCCACAAGGAGGAGGAAGACGACGAC---TCCGCA---GCCTCAGACAGTGAT---GTTCTCATCCGGGACAACTACGAGCGGGCGGAGAAGCGGCCCATCCTGTCTGTGCAGAGACGTGGATCTCCCAACCTGTTTGAAATCACAGACCGGGTGGAAATGGGACAAATGGCCTCCATGTTCTTCAATAAAGTGGGGGTCAACTTGTTCTATTTCTGCATCATCGTTTACCTGTATGGGGACCTCGCCATCTATGCTGCTGCCGTGCCCTTCTCGCTCATGCAGGTGACCTGCAGCACCACTGGCAATGACTCCTGTGGCGTGGAGGCGGATACCAAATACAACGACACTGACCAGTGCTGGGGGCCCCTGCGCCGCGTGGACGCCTACCACATCTACTTGGCGATCTTCACTCTCCTCCTCGGACCCTTCACCTTCTTTGACGTCCAGAAGACCAAGTACCTGCAGATCCTGACCTCTCTAATGAGATGGATCGCTTTCGCCGTCATGATTGTGCTGGCCCTGGTCCGAATCGGGCACGGACAGGGGGAGGGGCACCCGCCCCTGGCCGACTTCTCGGGGGTCCGGAACCTGTTTGGGGTGTGCGTCTACTCCTTCATGTGCCAGCACTCCCTGCCGTCCCTCATCACGCCCGTCTCCTCCAAGCGCCACCTCACGAGGCTGGTGTTCCTGGACTACGTGCTGATCCTGGCCTTCTATGGCCTCCTCTCCTTCACCGCCATCTTCTGCTTCCGAGGCGACAGCCTCATGGACATGTACACCCTCAACTTCGCGCGCTGTGACGTCGTGGGCCTGGCTGCCGTGCGCTTTTTCCTGGGCCTCTTCCCCGTCTTCACCATCAGCACCAACTTCCCCATCATTGCCGTGACCCTGCGCAACAACTGGAAGACGCTTTTCCACCGCGAGGGCGGCACGTACCCGTGGGTGGTGGACCGCGTCGTGTTTCCCACCATCACCCTGGTCCCGCCCGTGCTGGTGGCCTTCTGCACCCACGACCTGGAGTCCTTGGTGGGCATCACAGGGGCCTACGCGGGCACCGGCATCCAGTACGTCATCCCTGCCTTCCTGGTGTACCACTGCCGCAGGGACACCCAACTGGCCTTTGGCTGCGGGGTCAGCAACAAGCACAGGTCCCCTTTCCGCCACACCCTCTGGGTGGGTTTCGTGCTGCTCTGGGCTTTCTCCTGCTTCATCTTTGTCACGGCCAATATCGTCCTCAGCGAGACCAAGCTC---
>HLcamFer2
ATGGCGGGTGAAATCACAGAGACCGGGGAGCTCTATTCTCCCTACGTCGGACTGGTGTACATGTTTAACCTCATCGTGGGCACCGGTGCACTCACCATGCCCAAGGCCTTTGCCACCGCCGGGTGGCTTGTCAGCCTGGTCCTGCTGGTGTTCCTGGGCTTCATGAGCTTTGTGACTACCACGTTTGTGGTGGAGGCCATGGCAGCAGCCAATGCTCAGCTCCACTGGAAGAGGATGGAAAACCACCAGGAGGAGGAAGACGACGAC---TCCTCCACAGCCTCCGACAGTGAT---GTTCTTGTCCAGGACAACTACGAGCGGGCGGAGAAACGGCCAATCCTGTCTGTGCAGAGACGTGGATCTCCGAACCTTTTTGAGATCACAGACCGGGTGGAAATGGGACAGATGGCCTCCATGTTCTTCAATAAAGTGGGGGTCAACCTGTTCTATTTCTGCATCATCATTTACCTGTATGGGGACCTGGCCATCTATGCTGCCGCCGTGCCCTTCTCCCTCATGCAAGTGACCTGCAGTGCCATGGGCAACGACTCCTGCGGCGTGGAGGCCGACACCAAGTACAACGACACGGACCGGTGCTGGGGGCCGCTGCGCCGAGTGGACGCCTACCGCATCTACCTGGCTGTCTTCACTCTCCTCCTCGGACCCTTCACCTTCTTTGATGTCCAGAAGACCAAGTACCTGCAGATCCTAACCTCGCTGATGAGATGGATCGCTTTTGCCATCATGATTGTGCTGGCCCTGGTCCGCATCGGGCACGGGCGTGGGGAGGGGCACCCGCCCCTGGCCGACTTCTCCGGCGTCCGGAACCTGTTCGGGGTGTGCGTCTACTCCTTCATGTGCCAGCACTCCCTGCCGTCCCTCGTCACCCCCGTCTCCTCCAAGCGCCACCTCACGCGCCTCGTCTTCCTGGACTACGTGCTGATCCTGGCCTTCTACGGCCTCCTCTCCTTCACCGCCATCTTCTGCTTCCAAGGAGACAGCCTCCTGGACATGTACACCCTCAACTTTGCGCGCTGCGACATCGTGGGCCTGGCCGCTGTGCGCTTCTTCCTGGGCCTCTTCCCCGTCTTCACCATCAGCACCAACTTCCCCATCATCGCCGTGACCCTCCGCAACAACTGGAAGACGCTCTTCCACCGCGAGGGTGGCACGTACCCCTGGGTGGTGGACCGTGTGGTGTTCCCCACCATCACCTTGCTGCCCCCTGTGCTGGTGGCCTTCTGCACGCACGACCTGGAGTCGCTGGTGGGCATCACCGGGGCCTATGCGGGCACAGGCATCCAGTACGTCATCCCCGCCTTCCTGGTGTACCTCTGCCGCAGGGACACACAGCTGGCCTTTGGCTTCGGGACCATCAACAAGCACAGGTCCCCTTTCCGCCACACCTTCTGGGTGGGCTTTGTGCTGCTCTGGGCTTTCTCCTGCTTCTTATTTGTCACCGCCAACATCGTCCTCAGCGAGACCAAGCTC---
>susScr11
ATGGCGGGTGAAATCACCGAGACCGGAGAGCTCTATTCTCCCTACGTTGGCCTGGTATACATGTTTAACCTCATCGTGGGCACCGGCGCACTCACCATGCCCAAGGCCTTTGCCACCGCTGGGTGGCTCGTCAGCCTGGTCCTGCTGGTGTTCCTGGGCTTCATGAGCTTTGTGACAACTACCTTTGTGGTGGAGGCCATGGCGGCGGCCAACGCTCAGCTCCGCTGGAAGAGGATGGAAAACCACCAGCAGGAGGAAGACGACGAC---TCCTCCTCCGCCTCCGACAGTGAT---GTCCTTATCCAGAACAACTACGAGCGGGCGGAGAAGCGGCCCATCCTGTCTGTGCAAAGGCGCGGCTCTCCGAACCTGTTTGAGATCACAGACCGGGTGGAGATGGGACAGATGGCTTCCATGTTCTTCAATAAAGTGGGGGTCAACCTGTTCTACTTCTGCATCATCATCTACCTGTACGGGGACCTGGCCATCTACGCCGCCGCCGTGCCCTTCTCCCTCATGCAGGTGACCTGCAGCGCCCTGGGCAACGACTCCTGCGGCGTGGAGGCCGACGCCAAGTACAATGACACAGACCTGTGCTGGGGGCCCCTGCGCCGCGTGGACGCCTACCGCATCTACTTGGCTGTCTTCACTCTGCTCCTGGGACCCTTCACCTTCTTCGACGTCCAGAAGACCAAGTACCTGCAGATCCTGACGTCACTGATGAGGTGGATCGCCTTCGCCATCATGATAGTGCTGGCCCTGGTCCGCATCGGGCAGGGGCGCGGGGAGGGACACCCGCCGCTGGCCGACCTCTCCGGGGTCCGGAACCTGTTCGGGGTGTGCGTCTACTCCTTCATGTGCCAGCACTCTCTGCCGTCCCTCGTCACCCCCGTGTCCTCCAAGCGCCACCTCACGCGCCTGGTCTTCCTGGACTACGTGCTGATCCTGGCCTTCTACGGCCTCCTGTCCTTCACGGCCATCTTCTGCTTCCGCGGCGACAGCCTCCTGGACATGTACACCCTCAACTTCGCGCGCTGCGACGTCGTGGGCCTGGCGGCCGTGCGCTTCTTCCTGGGCCTCTTCCCCGTCTTCACCATCAGCACCAACTTCCCCATCATCGCCGTGACGCTCCGCAACAACTGGAAGACACTCTTCCACCGCGAGGGGGGCACGTACCCCTGGGTGGTGGACCGCGTGGTTTTCCCCACCATCACCCTGCTGCCCCCCGTGCTGGTGGCCTTCTGCACCCACGACCTGGAGTCCCTGGTGGGCATCACGGGGGCCTACGCGGGCACGGGCATCCAGTACATCATCCCTGCCTTCCTCGTGTACCTCTGCCGCAAGGACACCCAGCTGGCCTTCGGCTACGGGACCGTCAACAAGCACCGGTCCCCTTTCCGCCACACCTTCTGGGTGGGCTTCGTGCTGCTCTGGGCTTTCTCCTGTTTCTTCTTTGTCACCGCCAACATTGTCCTCAGCGAGACCAAGCTC---
>HLequCab3
ATGGCAGGCGAAATCACAGAGACTGGGGAACTCTACTCTCCCTACGTTGGACTGGTGTACATGTTTAACCTCATCGTGGGCACTGGTGCGCTCACCATGCCCAAGGCCTTTGCCACCGCTGGATGGCTTGTCAGCCTGGTCCTGCTGGTGTTCCTGGGCTTCATGAGCTTTGTGACGACCACCTTTGTGATGGAGGCCATGGCGGCAGCCAACGCTCAGCTGCGCTGGAAGAGGATGGAAAACCACCAGGAGGAGGAAGATGACGAC---TCCTCCACGGCCTCCGACAGTGAT---GTTCTCGTCCAGGACAGCTATGAGCGGGCAGAGAAGCGGCCCATCCTGTCTGTGCAGAGGCGTGGACCTTCGAACCTCTTTGAAATCACAGACCGGGTGGAAATGGGACAGATGGCCTCCATGTTCTTCAATAAAGTGGGGGTCAACTTGTTCTATTTCTGCATCATCATTTACCTGTATGGGGACCTGGCCATCTATGCTGCTGCTGTGCCCTTCTCCCTCATGCAGGTGACCTGCAGCGCCGCTGGCAATGACTCCTGTGGTGTGGAGGCCGACACCAGGTACAACGACACGGACCTGTGCTGGGGGCCCCTGCGCCGAGTGGACGCCTACCGCATCTACCTGGCTGTCTTCACTCTCCTTCTCGGACCCTTCACCTTCTTTGACGTCCAGAAGACCAAGTACCTGCAGATCCTGACCTCCCTGATGAGATGGATCGCTTTCGCCATCATGATCGTGCTGGCCCTGGTCCGCATCGGATATGGTCATGCGGAGGGGCACCCACCCCTAGCTGACTTCTCTGGGGTCCGGAACCTGTTCGGGGTGTGCGTCTACTCCTTCATGTGCCAGCACTCCCTGCCATCCCTCATCACACCCATCTCCTCCAAGCGCCACCTCACACGCCTGGTCTTCCTGGACTATGTGCTGATCCTGGCCTTCTACGGTCTCCTCTCTTTCACCGCCATCTTCTGCTTCCGTGGCGACAGCCTCATGGACATGTACACCCTCAACTTTGCACGCTGCGACGTTGTGGGCCTGGCCACTGTGCGCTTCTTCCTGGGCCTCTTCCCCGTCTTCACCATCAGCACCAACTTCCCCATCATCGCCGTGACCCTCCGCAACAACTGGAAGACACTTTTCCACCGTGAGGGGGGCATGTACCCCTGGGTGGTGGACCGCGTGGTGTTCCCCACCATCACCCTGGTGCCACCTGTGCTGGTGGCCTTCTGCACCCATGACCTGGAGTCCCTGGTGGGAATCACAGGGGCCTATGCTGGCACGGGCATCCAATACATCATCCCTGCCTTCCTGGTATACCTCTGCCGCAAGGACACCCAGCTGGCCTTTGGCTACGGGACTGTCAACAAGCACAGGTCCCCTTTCCGACACGCCTTCTGGGTGGGCTTCGTGCTGCTCTGGGCTTTCTCCTGCTTCTTCTTCGTCACCGCCAACATCGTTCTCAGTGAGACCAAGGTC---
>cerSim1
ATGGCGGGCGAAATCACAGAGACCGGGGAGCTCTACTCTCCCTACGTTGGACTGGTGTACATGTTTAACCTCATCGTGGGCACTGGTGCACTCACCATGCCCAAGGCCTTTGCCACCGCTGGGTGGCTTGTCAGCCTGGTCCTGCTGGTGTTCCTGGGCTTCATGAGCTTTGTGACGACCACCTTTGTAGTGGAGGCCATGGCAGCAGCCAACGCTCAGCTCCACTGGAAGAGGATGGAAAATCACCAGGAGGAGGAAGATGATGAC---TCCTCCACAGCCTCTGACAGTGAT---GTTCTCATCCAGGACAACTATGAGCGGGCAGAGAAGCGACCCATCCTGTCTGTGCAGAGGCGTGGATCTTCGAACCTTTTTGAAATCACAGACCGGGTGGAAATGGGACAGATGGCCTCCATGTTCTTCAGTAAAGTGGGGGTCAACTTGTTCTATTTCTGTATCATCATTTACCTGTATGGGGACCTGGCCATCTATGCTGCCGCCGTGCCCTTCTCCCTCATGCAGGTGACCTGCAGCACCACTGGCAACGACTCCTGTGGTGTGGAGGCCGACACCAGGTACAATGACACTGACCTGTGCTGGGGGCCCCTGCGCCGAGTGGACGCCTACCGCATCTACCTGGCTGTCTTTACTCTCCTCCTTGGACCCTTCACCTTCTTTGACGTCCAGAAGACCAAGTACCTGCAGATCCTGACCTCCCTGATGAGATGGATAGCTTTCGCCATCATGATCGTGCTGGCCCTGGTCCGCATCGGGTACGGGCATGGGGAGGGGCATCCACCGATGGCTGACTTCTCTGGGGTCCGGAACCTGTTCGGGGTGTGCGTCTACTCCTTCATGTGCCAGCACTCCCTGCCTTCCCTTGTCACACCCGTCTCCTCCAAGCACCACCTCACACGCCTGGTCTTCCTGGACTACGTGCTGATCCTGGCCTTCTACGGTCTCTTGTCCTTCACCGCCATCTTCTGCTTCCGCGGCGACAGCCTCATGGACATGTACACCCTCAACTTCGCGCGCTGCGACATCGTGGGCCTGGCTGCCGTGCGCTTCTTCCTGGGCCTCTTCCCCGTCTTCACCATCAGCACCAACTTCCCCATCATTGCCGTGACCCTCCGCAACAACTGGAAGACACTGTTCCACCGCGAGGGGGGCACATACCCCTGGGTGGTGGACCGCGTGGTGTTCCCCACCATCACCCTGGTGCCGCCTGTGCTGGTGGCCTTCTGCACCCACGACCTGGAGTCCCTGGTGGGCATCACGGGGGCCTACGCTGGCACAGGCATCCAGTACGTCATTCCCGCCTTCCTGGTATACCACTGCCGCAAGGACACCCAGCTGGCCTTTGGCTACGGGACTGTCAACAAGCACAGGTCCCCTTTCCGCCACACCTTCTGGGTGGGCTTTGTGCTGCTCTGGGCTTTCTCCTGCTTCTTCTTTGTCACCGCCAACATCGTTCTCAGCGAGTCCAAGGTC---
>balAcu1
ATGGCGGGTGAAATCACAGAGACCGGGGAGCTCTATTCTCCTTATGTCGGACTGGTGTATATGTTTAACCTCATCGTGGGCACTGGCGCGCTCACCATGCCCAAGGCCTTTGCCACGGCCGGGTGGCTCGTCAGCCTGGTCCTGCTGGTGTTCCTGGGCTTCATGAGTTTTGTGACAACTACCTTTGTAGTGGAGGCCATGGCGGCAGCCAACGCTCAGCTCCGCTGGAAGAGGATGGAAACCCATCAGGAGGAGGAGGACGACGAC---TCCTCCACGGCCTCTGACAGTGAC---GTCCTCATCCAGGACAGCTACGAGCGGGCAGAGAAACGGCCCATCCTGTCTGTGCAGAGGCACGGATCTCCGAACCTTTTTGAGATCACAGACCGGGTGGAGATGGGGCAGATGGCCTCCATGTTCTTCAATAAAGTGGGGGTCAACCTGTTCTATTTCTGCATCATCATCTACCTGTATGGGGACCTGGCCATCTATGCTGCCGCCGTGCCCTTCTCTCTCATGCAGGTGACGTGCAGCGCCCTGGGCAACGACTCCTGCGGAGTAGAGGCCGATGCCAAGTACAACGACACGGACCTGTGCTGGGGGCCCCTGCACCGCGTGGACGCCTACCGCATCTACCTGGCTGTCTTCACTCTCCTCCTCGGACCCTTCACCTTCTTTGACGTCCAGAAGACCAAGTACCTGCAGATCCTGACGTCGCTGATGAGATGGATCGCTTTCACCATCATGATCGTGCTGGCCCTGGTCCGCATCGGGCATGGGCGTGGGGAGGGGCACCCGCCGCTGGCCGACTTCTCCGGGGTCCGGAACCTGTTTGGCGTGTGCGTCTACTCCTTCATGTGCCAGCACTCCCTGCCGTCCCTCGTCACCCCCGTCTCCTCCAAGCGCCACCTCACGCGCCTGGTCTTCCTGGACTACGTGCTGATCCTGGCCTTCTACGGCCTCCTCTCCTTCACCGCCATCTTCTGCTTCCGCGGTGACAGCCTCCTGGACATGTACACCCTCAACTTTGCGCGCTGCGATGTCGTGGGCCTGGCGGCCGTGCGCTTCTTCCTGGGCCTCTTCCCCGTCTTCACCATCAGCACCAACTTCCCCATCATCGCCGTAACCCTGCGCAACAACTGGAAGACGCTTTTCCACCGAGAGGGGGGCACGTACCCCTGGGTGGTGGACCGCGTGGTGTTCCCCACCATCACCCTGCTGCCCCCTGTGCTGGTGGCCTTCTGCACCCACGACCTGGAGTCCCTGGTGGGCATCACGGGGGCCTACGCGGGCACGGGCATCCAGTACGTCATCCCCGCCTTCCTGGTGCACCTCTGCCGCAAGGACACCCAGCTGGCCTTCGGCTACGGGGCCGTCAACAAGCACGGGTCCCCTTTCCGCCACACCTTCTGGGTGGGCTTTGTGTTGCTCTGGGCTTTCTCCTGCTTCTTCTTTGTCACCGCCAACATCGTCCTCAGCGAGACTAAGCTC---
>tarSyr2
ATGGCGGGTGAAATCACAGAGACCGGGGAACTCTATTCTCCCTACGTTGGGCTGGTGTACATGTTTAACCTCATCGTGGGAACAGGCGCACTCACCATGCCCAAGGCCTTTGCCACCGCCGGTTGGCTTGTCAGCCTCATCCTGCTAGTGTTCCTCGGCTTCATGAGCTTTGTGACCACCACGTTTGTGATGGAGGCCATGGCAGCAGCCAACGCACAGCTCCGCTGGAAGAGGATGGAAAACCACAAGGAGGAGGAAGATGATGAC---TCCTCCACAGCCTCAGACAGTGAT---GTTCTCATTCAGGACAACTACGAGCGGGCAGAGATACGACCCATCCTGTCTGTGCAGAGACGTGGATCTCCCAACCTTTTTGAAATCACAGACCGTGTAGAAATGGGACAAATGGCCTCCATGTTCTTCAATAAAGTGGGAGTCAACTTGTTCTATTTCTGCATCATCATTTACCTGTATGGGGACCTGGCCATCTATGCTGCAGCTGTGCCCTTCTCCCTCATGCAGGTGACCTGCAGTGCCACCAGCAATGACTCCTGTGGCGTGGAGGCCGACACCAAATATAATGACACTGACCGGTGCTGGGGGCCCCTGAGACGAGTGGACGCCTACCGCATCTACTTGGCTGTCTTCACTCTCCTCCTCGGACCGTTCACTTTCTTTGATGTCCAGAAGACCAAGTACCTGCAGATCCTGACCTCTCTGATGAGATGGATCGCTTTCGCCGTCATGATCGTGCTGGCCCTGGTCCGCATTGGGCACGGGCAGGGGGAGGGCCACCCGCCCCTGGCTGACCTCTCGGGGGTCCGGAACCTGTTTGGGGTGTGCGTCTACTCCTTCATGTGCCAGCACTCGCTCCCGTCCCTCGTCACCCCCGTGTCCTCCAAGCGCCACCTCACGCGGCTGGTGTGCCTGGACTACGTGCTGATCCTGGCCTTCTACGGCCTCCTCTCCTTCACCGCCATCTTCTGCTTCCGCGGCGACAGCCTCATGGACATGTACACCCTCAACTTCGCGCGCTGCGACGTCGTGGGCCTGGCCGCCGTGCGCTTCTTCCTGGGCCTCTTCCCCGTCTTCACCATCAGCACCAACTTCCCCATCATTGCCGTGACTCTGCGCAACAACTGGAAGACGCTCTTCCACCGCGAGGGTGGCACGTACCCATGGGTGGTGGACCGCGTCGTGTTCCCCACCATCACGCTGGTGCCACCTGTGCTCGTGGCCTTCTGCACCCATGACCTGGAGTCCCTGGTGGGCATCACGGGCGCCTACGCGGGCACCGGCATCCAGTACGTCATCCCTGCCTTCCTGGTGTACCACTGTCGCCGGGACGTCCAGCTGGCCTTTGGCTACGGGACCGTCAACAAGCATAGGTCCCCTTTCCGTCACACCTTCTGGGTGGGCTTCGTGCTGTTCTGGGCTTTCTCCTGCTTCGTCTTTGTCACGGCCAACATCGTCCTCAGCGAGACCAAGCTC---
>otoGar3
ATGGCGGGTGAAATCACAGAGACCGGGGAGCTTTATTCTCCTTATGTCGGGCTGGTGTACATGTTTAACCTCATCGTGGGCACAGGTGCACTCACCATGCCCAAGGCCTTCGCCACTGCCGGGTGGCTCGTCAGCCTGGTCCTGCTGGTGTTCCTGGGCTTCATGAGCTTTGTGACCACCACCTTCGTGATGGAGGCCATGGCAGCAGCCAATGCCCAGCTCCGCTGGAAGAGGATGGAAAACCACAAGGAGGAGGAAGACGATGAC---TCCTCCACAGCCTCAGACAGTGAT---GTTCTCATCCAGGACAGCTACGAGCGGGCAGAAAAACGGCCCATCCTGTCTGTGCAGAGACGTGGATCTCCCAACCTTTTCGAGATCACAGACCGTGTGGAAATGGGACAAATGGCCTCCATGTTCTTTAATAAAGTTGGGGTGAACTTGTTCTATTTCTGCATCATCATATACCTGTATGGGGACCTGGCCATCTATGCTGCAGCTGTGCCCTTCTCCCTCATGCAGGTGACCTGCAGTGCCATTGGCAATGACTCCTGTGGCATGGAGGCAGACACCAAACACAACGACACTGACCGGTGCTGGGGGCCTCTGCGGCGAGTGGACGCCTACCGCATCTACTTGGCTGTCTTCACTCTCCTCCTCGGACCTTTCACCTTCTTTGACGTCCAGAAGACCAAGTACCTGCAGATCCTAACCTCTCTGATGAGATGGATCGCCTTCACTGTCATGATCGTGCTGGCCCTGGTCCGCATCGGGCATGGCCACGGGGAGGGGCACCCAACCCTGGCTGACTTCTCTGGGGTCCGGAACCTGTTTGGGGTGTGCGTGTACTCCTTCATGTGCCAGCACTCCCTGCCGTCCCTCATCACCCCCGTCTCCTCCAAGCGCCATCTCACGCGGCTGGTATTCCTGGACTACGTGCTGATCCTGGCCTTCTACAGCCTCCTGTCCTTCACCGCCATCTTCTGCTTCCGCGGTGACAGCCTCATGGACATGTATACCCTCAACTTCGCGCGCTGCGATATTGTGGGCCTGGCCGCCGTGCGCTTCTTCCTGGGCCTCTTCCCCGTGTTCACCATCAGCACCAACTTCCCCATCATCGCCGTGACACTGCGCAACAACTGGAAGACGCTCTTCCACCGCGAGGGCGGCACCTACCCGTGGGTGGTAGACCGCATCGTGTTTCCCACTATCACCCTCGTGCCCCCCGTGCTCGTGGCCTTCTGCACCCATGACCTGGAGTCCTTGGTGGGCATTACAGGGGCCTATGCGGGCACCGGCATCCAGTATGTCATCCCTGCCTTCCTGGTGTACCTCTGCCGCAAGGACACCCAGCTGGCCTTCGGATACGGGACTGTCAACAAGCACAGATCCCCTTTCCGCCACACCTTGTGGGTGGGCTTCGTACTGCTTTGGGCTTTGTCATGCTTCCTCTTCGTCACAGCCAACATTGTCCTCAGTGAGACCAAGCTC---
>micMur3
ATGGCGGGTGAAATCACAGAGACTGGGGAGCTCTATTCTCCTTACGTTGGGCTGGTGTACATGTTCAACCTCATCGTGGGCACAGGTGCGCTCACCATGCCCAAGGCCTTCGCCACTGCCGGGTGGCTTGTCAGCCTCATCCTGCTGGTGTTCCTGGGCTTCATGAGCTTCATGACCACCACCTTCGTGATGGAGGCCATGGCAGCAGCCAATGCACAGCTCCGCTGGAAGAGGATGGAAAACCACAAGGAAGAGGAAGAAGACGAC---TCCTCCACAGGCTCAGACAGTGAC---GTTCTCATCCAGGACAGCTATGAGCGGGCAGAGAAACGGCCCATCCTGTCTGTGCAGAGACGCGGATCTCCCAACCTTTTTGAAATCACAGACCGGGTGGAAATGGGCCAGATGGCCTCCATGTTCTTCAATAAAGTGGGGGTGAACCTGTTCTATTTCTGCATCATCATTTACCTGTATGGGGACCTGGCCATCTATGCTGCGGCTGTGCCCTTCTCCCTCATGCAGGTGACCTGCAGTGCCATTGGCAACGACTCCTGCGGCGTGGAGGCAGACACCAAATACAACGACACCGACCGGTGCTGGGGGCCCCTGCGTCGAGTGGACGCCTACCGCATCTACTTGGCTGTCTTCACTCTCCTCCTCGGACCTTTCACCTTCTTTGATGTCCAGAAGACCAAGTACCTGCAGATCTTAACCTCTCTGATGAGATGGATCGCCTTCGCCGTCATGATCGTGCTGGCGCTGGTCCGCATCGCGCACGGCCACGGGGAGGGGCACCCGCCCCTGGCCGACCTCTCTGGGGTCCGAAACCTGTTCGGGGTGTGCGTGTACTCCTTCATGTGCCAGCACTCGCTGCCGTCCCTCATCACCCCCGTCTCCTCCAAGCGCCACCTCACGCGGCTGGTGTTCCTGGACTACGTGCTGATCCTGGCCTTCTACGGCCTCCTCTCCTTCACCGCCATCTTCTGCTTCCGCGGGGACAGCCTCATGGACATGTACACCCTCAACTTTGCGCGCTGCGACGTCGTGGGCCTGGCCGCCGTCCGCTTCTTCCTGGGCCTCTTCCCGGTCTTCACCATCAGCACCAACTTCCCCATCATCGCCGTGACCCTGCGCAACAACTGGAAGACGCTCTTCCACCGCGAGGGCGGCACCTACCCGTGGGTGGTGGACCGTGTCGTGTTTCCCACCATCACCCTCGTGCCCCCCGTGCTCGTGGCCTTCTGCACCCATGACCTGGAGTCCTTGGTGGGCATCACGGGGGCCTACGCGGGCACCGGCATCCAGTACGTCATCCCCGCCTTCCTGGTGTACCACTGCCGCAAGGACACCCAGCTGGCCTTCGGCTACGGGACCGTCAACAAGCACAGGTCCCCTTTCCGCCACACCTTCTGGGTGGGCTTCGTGCTGCTCTGGGCGCTCTCCTGCTTCATCTTCGTCACAGCCAACATCGTCCTCAGCGAGAGCAAGCTC---
>oryAfe1
ATGGCGGGTGAAATCACCGAGACGGGGGAGCTTTACTCTCCCTACGTCGGGCTGGTGTACATGTTCAACCTCATCGTGGGCACGGGCGCACTCACCATGCCCAAGGCCTTTGCCACCGCTGGTTGGCTCGTCAGCCTCATCCTGCTGGTGTTCCTGGGTTTCATGAGCTTCGTGACCACAACTTTTGTGATGGAAGCCATGGCCGCAGCCAACGCCCAGCTCCGCTGGAAGAGGATGGAAAGCCACAAGGAGGAGGAAGAGGACGAC---TCCTCCACAGCCTCTGACAGTGAC---GTTCTCATCCAGGACAATTACGAGCGGGCAGAAAGGCGGCCCATCCTGTCTGTGCAGAGACGTGGATCTTCGAACCTTTTTGAAATCACAGACCGGGTGGAGATGGGGCAGATGGCCTCCATGTTCTTCAATAAAGTGGGCGTCAACCTGTTCTATTTCTGCATCATTGTTTACCTGTACGGGGACCTGGCCATCTATGCCGCAGCCGTTCCGTTCTCCCTCATGCAGGTGACCTGCAGCACCCCTGGCAACGACTCCTGCGGTATGGAAGCCGATACCAAATACAACGACACTGACCTGTGCTGGGGTCCCATCCGCCGAGTGGACGCCTACCGCATCTATCTGGCTGTCTTCACCCTCCTGCTTGGGCCCTTCACTTTCTTTGACGTCCAGAAGACCAAGTACCTGCAGATCCTGACCTCCCTCATGAGATGGATCGCCTTCGCCGTCATGATCGTGCTGGCCCTGGTCCGCATCGGGCGCGGGCAGGGGGAGGGCCACCCGCCCCTGGCGGACCTGGCCGGGCTCCGGAACCTGTTCGGCGTGTGTGTCTACTCCTTCATGTGCCAGCACTCGCTGCCGTCCCTCGTCACCCCCGTGTCCTCCAAGCGCCACCTCACGCGGCTGGTCTTCCTGGACTACGTGCTGATCCTGGCCTTCTACAGCCTCCTCTCCTTCACCGCCATCTTCTGCTTCCGCGGCGACAGCCTCCTGGACATGTACACCCTCAACTTCGCGCGCTGCGACGTCGTGGGCCTGGCCGCCGTGCGCTTCTTCCTGGGCCTCTTCCCCGTCTTCACCATCAGCACCAACTTCCCCATCATCGCCGTGACGCTCCGCAACAACTGGAAGACGCTCTTCCACCGGGAGGGGGGCACGTACCCCTGGGTGGTGGACCGCGTGGTCTTCCCCACCATCACGCTGCTGCCCCCCGTGGTGGTGGCCTTCTGCACCCATGACCTGGAGTCCCTGGTGGGCATCACGGGCGCCTACGCGGGCACCGGCATCCAGTACGTCGTCCCCGCCTTCCTCGTCTACCACTGCCGCAAGGACACCGAGCTGGCCTTCGGCGGCGGGACGGCCAACAAACACAGATCGCCTTTCCGCCACAGCTTCTGGGTGGGCTTCGTACTGCTCTGGGCTTTCTCCTGCTTCTTCTTCGTCACGGCCAACATCGTCCTCAGCGAGACCAAGCTC---
>loxAfr3
ATGGCGGGTGAAATTACAGAGACCGGGGAGCTTTATTCTCCCTACGTCGGACTGGTGTACATGTTCAACCTCATCGTGGGCACGGGCGCGCTTACCATGCCCAAGGCGTTTGCCACCGCTGGGTGGCTCGTCAGCCTTGTCCTGCTGGTGTTCCTGGGCTTCATGAGCTTTGTGACCACCACCTTTGTGATGGAAGCCATGGCTGCCGCCAACGCTCAGCTCCGCTGGAAGAGGATGGAAAGCCACAAGGAGGAGGAAGAGGACGAC---TCCTCCTCGGCCTCTGACAGTGAT---ATTCTCATCCAGGACAACTACGAGCGGGCAGAGAAACGGCCCATCCTGTCTGTGCAGAGACGTGGAACTTCGAACCTTTTTGAAATCACAGACCGCGTGGAGATGGGACAGATGGCCTCCATGTTCTTCAGTAAAGTGGGTGTCAACCTGTTCTATTTCTGCATCATCATTTACCTGTATGGGGACCTGGCCATCTACGCTGCCGCCGTGCCCTTCTCCCTCATGCAGGTGACCTGCAGCGCCAGTGGCAATGACTCCTGTGGTGTGGAAGCTGACACCAGGTACAATGACACCGACCTGTGCTGGGGTCCCATCCGCCGAGTTGACGCCTACCGCATCTACTTGGCTGTCTTCACTCTCCTTCTTGGACCCTTCACCTTCTTTGACGTCCAGAAGACCAAATACCTACAGATCCTGACCTCGCTGATGAGATGGATCGCTTTCACCATCATGATCGTGCTGGCCCTGGTCCGCATCGGGCACGGGCAGGGGGAGGGCCACCCACCACTGGCCGACCTCTCGGGGGTCCGGAATCTCTTTGGCGTGTGTGTCTACTCCTTCATGTGCCAGCACTCTCTGCCGTCCCTCATCACCCCTGTGTCCTCCAAGCGCCACCTCACGCAGCTGGTCTTCCTGGACTACGTACTGATCCTGGCCTTCTACAGCCTGCTCTCCTTCACCGCCATCTTCTGCTTCCGCGGCGACAGCCTCCTGGACATGTACACCCTCAACTTCGCACGCTGTGATGTCGTGGGCCTGGCTGCTGTGCGCTTCTTCCTGGGCCTCTTCCCCGTCTTCACCATCAGCACCAACTTCCCCATCATCGCCGTGACGCTCCGCAACAACTGGAAGACACTCTTTCACCGTGAGGGCGGCACGTACCCCTGGGTGGTGGACCGCGTGGTCTTCCCCACCATCACGCTGCTGCCCCCTGTGGTGGTGGCCTTCTGCACTCACGATCTGGAGTCCCTGGTGGGCATCACGGGGGCCTACGCGGGCACCGGCATCCAGTACGTCATCCCCGCCTTCCTGGTGTACCACTGCCGCAAGGACACCGAGCTGGCCTTTGGCTACGGGACCGTCAACAAGCACAGGTCCCCCTTCCGCCACACCTTCTGGGTGGGCTTTGTGCTGCTCTGGGCTTTCTCCTGCTTCTTCTTTGTCACGGCCAACATCGTCCTCAGCGAGACCAAGCTC---
>triMan1
ATGGCGGGTGAAATCACAGAGACCGGGGAGCTTTATTCTCCCTACGTTGGGCTGGTGTACATGTTCAACCTCATCGTGGGCACGGGCGCACTCACCATGCCCAAGGCCTTTGCCGCTGCTGGTTGGCTCGTCAGCCTCGTCCTGCTGGTGTTCCTGGGCTTCATGAGCTTTGTGACCACGACCTTTGTGATGGAGGCGATGGCCGCAGCCAATGCTCAGCTCCGGTGGAAGAGGATGGAAAGCCCCAAGGAGGAGGAAGAGGACAGC---TCCTCCTCAGCCTCTGACAGTGAC---GTTCTTATCCAGGACAGCTACGAACGGGCGGAAAAACGGCCCATCCTGTCTGTGCAGAGACGTGGATCCTCGAACCTTTTTGAAATCACAGACCGAGTGGAGATGGGACAGATGGCCTCCATGTTCTTCAATAAAGTGGGCGTCAACCTGTTCTATTTCTGCATCATCATTTACCTGTATGGGGACCTGGCCATCTATGCTGCAGCCGTGCCCTTCTCCCTCATGCAGGTGACCTGCAGCACCACTGGCAATGACTCCTGCGGTGTGGAAGCCGACACCAAGTACAATGACACCGACCTGTGCTGGGGTCCCATCCGCCGGGTCGACGCCTATCGCATCTACTTGGCAGTCTTCACCCTCCTTCTGGGACCCTTCACCTTCTTTGATGTCCAGAAGACCAAGTACCTGCAGATCCTGACCTCGCTGATGAGATGGATCGCTTTCACCATCATGATCGTGCTGGCCCTGGTCCGCATCGGGCACGGGCAGGGGGAGGGCCACCCGCCCCTGGCCGACCTCGCAGGGGTCCGGAACCTGTTCGGCGTGTGCGTCTACTCCTTCATGTGCCAGCACTCCCTGCCGTCCCTCGTCACCCCAGTGTCCTCCAAGCGCCACCTCACGGGGCTGGTCTTCCTGGACTACATGCTGATCCTGGCCTTTTACAGCCTCCTCTCCTTCACTGCCATCTTCTGCTTCCGCAGTGACAGCCTCCTGGACATGTACACCCTCAACTTTGCGCACTGCGACGTCGTGGGCCTGGCTGCCGTGCGCTTCTTCCTGGCCCTCTTCCCCGTCTTCACCATCAGCACCAACTTCCCCATCATCGCCGTGACGCTCCGCAACAACTGGAAGACGCTCTTCCACCGCGAGGGTGGCACGTACCCCTGGGTGGTGGACCGCGTCGTCTTCCCCACCATCACGCTGCTGCCCCCCGTGGTGGTGGCCTTCTGCACCCACGACCTGGAGTCCCTGGTGGGCATCACGGGGGCCTACGCAGGCACCGGGATCCAGTACGTCATCCCCGCCTTCCTGGTGTACCACTGCCGCAAGGACACCGAGCTGGCCTTCGGCTACAGCATCGTCAACAAGCACAGGTCCCCCTTCCGCCACACCTTCTGGGTGGGCTTTGTGCTGCTCTGGGCTTTCTCCTGCTTCTTCTTCGTCACGGCCAACATCATCCTCAGCGAGACCAAGCTT---
>HLmolMol2
ATGGCGGGTGAAATCACAGAGACCGGGGAGCTTTATTCTCCTTACGTCGGACTGGTGTACATGTTCAACCTCATCGTGGGCACCGGCGCGCTCACCATGCCCAAGGCCTTCGCCAGTGCCGGGTGGCTTGTCAGCCTGGTCCTGCTGGTGTTCCTGGGCTTCATGAGCTTTGTGACGACTACCTTCGTGATGGAGGCCATGGCAGCCGCCAACGCTCAGCTCCGTTGGAAGAGGATGGAGAACCACCAGGAGGAGGATGATGACAGC---TCCTCCACAGCCTCTGACAGTGAC---AGTCTCCTCCAGGACAACTATGAGCGGGCAGAGAAACGGCCCATCCTGTCTGTGCAGAGACGTGGGTCTCCGAACCTTTTTGAAATCACAGACCGGGTGGAACTGGGACAGATGGCCTCCATGTTCTTCAATAAAGTGGGGGTCAACCTGTTCTATTTCTGTATCATCATTTACCTGTACGGGGACCTGGCCATCTATGCTGCCGCCGTGCCCTTCTCCCTCATGCAGGTGTCCTGCAGCACCACCGGCAATGACTCCTGCGGCGTGGAGGCCGACACCAGGTACAACGACACGGACCTGTGCTGGGGGCCGCTGCGCCGCGTGGACGCCTACCGCATCTACTTGGCTGTCTTCACTCTCCTCCTGGGACCCTTCACTTTCTTTGACGTCCAGAAGACCAAGTACCTGCAGATCCTGACCTCCCTGATGAGATGGATCGCGTTCGCCATCATGATCGTGCTGGCCCTGGTCCGCATCGGACGTGGCCACGGGGAGGGGCACCCGCCCCTGGCCGACCTGTCCGGGGTCCGGAACCTGTTCGGGGTGTGCGTGTACTCCTTCATGTGCCAGCACTCGCTGCCGTCCCTCATCACGCCCGTCTCCTCCAAGCGGCACCTCACGCGCCTGGTCTTCTTGGACTACGTGCTGATCCTGGCCTTCTACGGCCTCCTCTCCTTCACCGCCATCTTCTGCTTCCGCGGCGACAGCCTGCTGGACATGTACACTCTCAACTTCGCCAGCTGCGACATCGTGGGCGTGGCCGCCGTGCGCTTCTTCCTGGGTCTCTTCCCCGTCTTCACCATCAGCACCAACTTCCCCATCATCGCCGTGACCCTGCGGAACAACTGGAAGACCCTGTTCCACCGGGAGGGGGGCACGTACCCCTGGGTCGTGGACCGCGTGGTGTTCCCCACCATCACCCTGGTGCCCCCGGTGCTGGTGGCCTTCTGCACCCACGACCTAGAGTCCCTGGTGGGCATCACGGGGGCCTACGCAGGCACCGGCATCCAGTACGTCGTCCCCGCCTTCCTGGTGTACCACTGCCGCAAGGACACCCAGCTGGCCTTCGGCCCCGGGACCGTCAGCAAGCACAGGTCCCCGTTCCACCACACCTTCTGGGTGGGCTTCGTGCTGCTCTGGGCCTTCTCCTGCTTCTTCTTCGTCACCGCCAACATTGTGCTCAGCGAGGCCAAGCTC---
>HLrhiFer5
ATGGCGGGTGAAATCACAGAGACCGGGGAGCTCTATTCACCCTACGTGGGACTGGTGTACATGTTTAACCTCATCGTGGGTACCGGCGCGCTCACCATGCCCAAGGCCTTCGCCACCGCTGGGTGGCTCGTCAGCTTGATCATGCTGCTGTTCCTGGGCTTCATGAGCTTTGTGACAACTACCTTTGTGATGGAGGCTATGGCAGCAGCCAACGCTCAGCTCCACTGGAAGAGGATGGAAAACCACCAGGAGGAGGAAGATGAGGAC---TCCTCCACAGCCTCTGACAGTGAC---AGTCTCATCCAGGACAACTACGAGCGGGCCGAGAAACGGCCCATCCTGTCTGTGCAGAGACGCGGATCTCCGAACCTGTTTGAAATCACAGACCGGGTGGAAATGGGACAGATGGCCTCCATGTTTTTCAATAAAGTGGGGGTCAACTTGTTCTATTTCTGCATCATCATTTACCTGTACGGGGACCTGGCCATCTATGCTGCCGCCGTGCCCTTCTCCCTCATGCAGGTGTCCTGCAGCGCCGCTGGCAACGACTCCTGTGGTGTGGAGGCCGACACCAGGTTCAACGACACGGACCTGTGCTGGGGGCCCCTGCGCCGCGTGGACGCCTACCGCATCTACTTGGCTGTCTTTACTCTCCTGCTGGGACCCTTCACCTTCTTTGACGTCCAGAAAACCAAGTACCTGCAGATCCTGACCTCCCTGATGAGATGGATCGCTTTCGCCGTCATGATTGTGCTGGCCCTGGTCCGCATCGGGCGCGGGCACGGGGAGGGGCACCCGCCCCTGGCCAACTTCTCCGGGCTCCGGAACCTGTTCGGGGTGTGTGTGTACTCCTTCATGTGCCAGCACTCCCTGCCTTCCCTCGTCACGCCCATCTCCTCCAAGCGCCACGTCACACGCCTGGTCTTCCTGGACTACGTGCTGATCCTGGCCTTCTACGGCCTGCTGTCCTTCACCGCCATCTTCTGCTTCCGCGGGGACCGCCTCCTGGACATGTACACCCTCAACTTCGCGCGCTGCGACGTGGTGAGCGTGGCCGCCGTCCGCTACTTCCTGGGCCTGTTCCCTGTCTTCACCATCAGCACCAACTTCCCCATCATCGCCGTGACCCTGCGTAACAACTGGAAGACCCTCTTCCACCGCGAGGGGGGCACGTACCCCTGGGTGGTGGACCGGGTGGTGTTTCCCGCCATCACCCTGGTGCCCCCAGTGCTGGTAGCCTTTTGCACGCATGACCTGGAGTCCCTGGTGGGCATCACGGGCGCCTATGCGGGCACCGGCATCCAGTATGTCATTCCTGCCTTCCTGGTATATCATTGCCGCAAGGACACCCAGCTGGCCTTCGGCCACGGGACCATCAACAAGCACAGGTCCCCTTTCCGCCACACCTTCTGGGTGGGCTTTGTGCTGCTCTGGGCCTTCTCCTGCTTCTTCTTCGTCACCGCCAACATCGTCCTCAGCGAGACCAAGCTC---
>bosTau8
ATGGCAGGCGAAATCACAGAGACCGGGGAGCTCTATTCTCCCTACGTCGGACTGGTGTATATGTTCAACCTCATCGTGGGCACCGGTGCGCTCACCATGCCCAAGGCCTTTGCCACAGCCGGGTGGCTAGTCAGCCTGGTGCTGCTGGTATTCCTGGGCTTCATGAGCTTCGTGACGACTACCTTTGTGGTGGAGGCCATGGGGGCAGCCAACGCTCAGCTCCGCTGGAAGAGGATGGAAACCCGCCAGGAGGAGGAAGACGACGACGACTCCTCCTCGGCCTCTGACAGTGAC---GTTCTCGCCCAGGACACCTACGAGCGGGCAGAGAAGCGGCCCATCCTGTCTGTGCAGAGACGCGGATCA---AACCTTTTCGAGATCACAGACCGGGTGGAGATGGGACAGATGGCCTCCATGTTCTTCAATAAAGTGGGGGTCAATCTGTTCTACTTCTGCATCATCATCTACCTGTACGGGGACCTGGCTATCTACGCCGCAGCCGTGCCCTTCTCCCTCATGCAGGTGACCTGCAGCGCCCTGGGCAACGACTCGTGCGGCGTGGAGTCCGACAGCAAGTACAACGACACGGACCCGTGCTGGGGGCCTCTGCGCCGCGTGGACGCCTACCGCATCTACCTGGCCGTCTTCACGCTCCTCCTCGGACCCTTCACCTTCTTTGACGTCCAGAAGACCAAGTACCTGCAGATCCTCACGTCCCTGATGAGATGGATCGCTTTTGCCATCATGATCGTGCTGGCCCTGGTGCGCATTGCGCACGGGCGTGGGGAGGGGCACCCTCCGCTGGCAGACCTCTCGGGCGTCCGGAACCTGCTGGGCGTGTGCGTCTACTCCTTCATGTGCCAGCACTCCCTGCCGTCGCTCCTCACCCCCGTCTCCTCCAAGCGCCACCTCACGCGCCTGGTCTTCCTGGACTACGTGCTCATCCTGGCGTTCTACGGGCTCCTCTCCTTCACTGCCATCTTCTGCTTCCGTGGCGACAGCCTGCTGGACATGTACACCCTCAACTTTGCACGCTGCGACGTGGTGGGCCTGGCTGCCGTGCGCTTCTTCCTCGGCCTCTTCCCCGTCTTCACCATCAGCACCAACTTCCCCATCATCGCCGTGACCCTCCGCAACAACTGGAAGACACTCTTCCACCGCGAGGGGGGCACATACCCCTGGGTGGTGGACCGCGTGGTGTTCCCCACCATCACCCTGCTGCCCCCCGTGCTGGTGGCCTTCTGCACCCACGACCTGGAGTCCCTGGTGGGCATCACGGGGGCCTACGCGGGCACGGGCATCCAGTACGTCATCCCGGCCTTCCTGGTGTACCTCTGCCGCAAGGACACCCAGCTGGCCTTCGGCTACGGGACCGTCAACAAGCACAGGTCCCCCTTTCGCCACACCTTCTGGGTGGGCTTTGTGCTGCTCTGGGCTTTCTCCTGCTTCTTCTTTGTCACCGCCAACATTGTCCTCAGCGAGACTAAGCTC---
>hetGla2
ATGGCAGGTGAAATCACAGAGACTGGAGAACTCTATTCTCCCTATGTGGGCCTGGTGTACATGTTCAACCTCATTGTGGGCACAGGCGCACTCACCATGCCCAAGGCCTTTGCCACCGCCGGCTGGCTCGTCAGTCTCATCCTCCTGGTGTTCCTGGGCTTGATGAGCTTCGTGACCACTACCTTTGTAGTGGAGGCCATGGCCGCAGCCAATGCACAGCTCCGCTGGAAGAGAATGGAAACCCACAAGGAGGAGGAAGATGACGAC---TCCTCCACAGCCTCAGACAGTGAT---GTTCTCACTCAGGACAGCTATGTGAAGGCAGAGAAGCAGCCCATCCTGTCTGTGCAGAGACGTGTACCTCCCAACCTGTTTGAAATCACAGACCGGGTGGAAATGGGACAGATGGCCTCCATGTTCTTCAATAAAGTGGGGGTCAACTTGTTCTATTTCTGCATCATCATTTACCTGTATGGGGACCTGGCCATCTATGCTGCAGCTGTGCCCTTTTCCCTCATGCAGGTGACCTGCAGTGCCTCTGGCAACGACTCCTGCAGCATGGAGGCAGACACCAAGCACAACGACACTGACCGGTGCTGGGGTCCCCTGCGCCGAGTGGACGCCTACCGCATCTACCTGGCTGCCTTCACTCTCCTCCTGGGACCGTTCACCTTCTTTGATGTCCAGAAGACCAAGTACCTGCAGATCCTGACCTCTTTGATGAGATGGATCGCTTTCACCATCATGATCGTCCTGGCCCTGGTCCGAATCGGGAAGGGCCAAGGGGAGGGGCACCCGCCCCTGGCCGACTTCTCAGGGGTCCGGAACCTGTTTGGGGTGTGCGTGTACTCCTTCATGTGCCAGCACTCCCTGCCGTCCCTCATCACCCCTGTGTCCTCCAAGCGCCACCTCACACACCTGGTGTTCCTGGACTACGTGCTGATCCTGGCCTTCTATGGCCTCCTGTCCTTCACTGCCATCTTCTGCTTCCGTGGTGACAGCCTCATGGACATGTACACACTCAACTTTGCTCGCTGTGATGTCGTAGGCCTGGCTGCCATCCGCTTCTTCCTGGGCCTCTTCCCTGTCTTCACCATCAGCACCAACTTCCCCATCATTGCCGTGACTCTACGCAACAACTGGAAGACACTCTTCCACCGAGAGGGCGGCACGTACCCGTGGGTGGTGGACCGCGTGGTGTTCCCCACCATCACCCTGGTGCCCCCTGTGCTGGTGGCCTTCTGCACCCATGACCTGGAGTCCCTGGTGGGCATCACAGGGGCCTATGCGGGTACTGGCATCCAGTACGTTATCCCTGCCTTCCTGGTGTACCTCTGCCGCAAGGACACTCAGCTGGCCTTCGGCTACGGGACTGTCAACAAGCACAGGTCCCCATTCCGCCACACATTCTGGGTGGGCTTCGTGCTCCTCTGGGCCTTCTCCTGCTTCATTTTCGTCACAGCCAACATTGTCCTCAGCGAGACCAAGCTC---
>cavPor3
ATGGCAGGTGAAATCACAGAGACCGGAGAACTCTATTCTCCCTATGTGGGCCTAGTGTACATGTTCAACCTCATCGTGGGCACAGGCGCCCTCACCATGCCCAAGGCCTTCGCCACTGCCGGGTGGCTCGTCAGCCTCGTCCTCCTGGTGTTCCTGGGCTTGATGAGCTTTGTGACAACTACCTTTGTGGTGGAGGCCATGGCCGCAGCCAACGCTCAGCTCCACTGGAAGAGAATGGAAACCCGCAAGGAGGAGGAGGACGAGGGC---TCCTCCACAGCCTCCGACAGTGAC---GTGCTCACCCAGGAGAGCTACGAGCAGGCAGAGAAACTGCCCATCCTGTCTGTGCAGAGACGCGCACCTCCCAACCTGTTTGAAATCACAGACCGGGTGGAAATGGGACAGATGGCTTCCATGTTCTTCAATAAAGTGGGGGTCAACTTGTTCTATTTCTGCATCATCATTTACCTGTATGGGGACCTGGCCATCTATGCTGCAGCTGTGCCCTTCTCCCTCATGCAGGTGACCTGCAGCATCTCCGGCAATGACTCCTGTGGCGTGGAGGCAGACACCAAGTACAACGACACTGACCTATGCTGGGGCTCCCTGCGCCGAGTGGACGCTTACCGCATCTACCTGGCTGTCTTCACGCTCCTCCTGGGACCATTCACCTTCTTTGACGTCCAGAAGACCAAGTACCTGCAGATCCTGACCTCTCTGATGAGATGGATTGCTTTCGCCATCATGATCGTGCTGGCCCTGGTCCGAATCGGAAAGGGGCAAGGGGAGGGCCACCCACCCCTGGCTGACTTCTCAGGGGTCCGGAACCTGTTCGGGGTATGCGTCTACTCCTTCATGTGCCAGCACTCCCTGCCGTCCCTCGTCACCCCCATCTCCTCCAAGCGCTGCCTCACCCGCCTGGTGTTCCTGGACTACATGCTGATCCTGGCCTTCTATGGCCTCCTCTCCTTCACTGCCATCTTCTGCTTCCGTGGTGACAGCCTCATGGACATGTACACCCTCAACTTTGCCCGCTGTGACGTCGTGGGCCTGGCCGCCGTCCGCTTCTTCCTGGGACTCTTTCCTGTTTTCACGATCAGCACGAACTTCCCCATCATCGCCGTGACCCTGCGCAACAACTGGAAGACGCTCTTCCATCGCGAGGGCGGCACCTATCCGTGGGTGGTGGACCGCGTGGTGTTCCCCACCATCACCCTGGTGCCCCCAGTGCTGGTGGCCTTCTGCACCCATGACCTGGAATCCCTGGTGGGCATCACGGGGGCATACGCGGGTACTGGCATCCAATACGTCATCCCCGCCTTCCTGGTGTACCTCTGCCGCAAGGACACTCAGCTGGCCTTTGGCTACGGGACCATCAACAAGCACAGGTCCCCGTTCCGCCACACGTTCTGGGTGGGCTTCGTGCTACTCTGGGCTTTCTCCTGCTTCTTTTTTGTCACAGCCAACATCGTCCTCAGTGAGACCAAGCTC---
>felCat8
ATGGCGGGAGAAATCACAGAGACCGGGGAGCTCTATTCTCCCTACGTGGGACTGGTGTACATGTTTAACCTCATCGTGGGCACTGGTGCACTCACCATGCCCAAGGCCTTTGCCACCGCCGGGTGGCTCGTCAGCCTGGTCCTGCTGGTGTTCCTGGGCTTCATGAGCTTTGTGACGACTACCTTCGTGATAGAGGCCATGGCCGCGGCCAACGCTCAGCTCCACTGGAAAAGGATGGAAAACCACCAGGAGGAGGAAGAGGAGGAC---TCCTCCACAGCCTCCGACAGTGAC---GTCCTTGTTCAGGACAACTACGAGCGGGCAGAGAAACGACCCATCCTTTCAGTGCAGAGACGTGGATCTCTGAACCTTTTTGAAATCACAGACCGGGTGGAGATGGGACAGATGGCTTCCATGTTCTTCAATAAAGTGGGGGTCAACTTGTTCTATTTCTGCATCATCATTTACCTGTACGGGGATTTGGCCATCTATGCTGCCGCCGTGCCCTTCTCCCTCATGCAGGTGACTTGCAGTGCCACTGGCAACGAGTCCTGTGGTGTGGAGGCCGACACCAAGCACAACGACACGGACCCGTGCTGGGGGCCCCTGCGCCGCGTGGACGCCTACCGCATCTACCTGGCTGTCTTCACTCTCCTCCTTGGACCCTTCACCTTCTTTGACGTCCAGAAGACCAAGTACCTGCAGATCCTGACCTCCCTGATGAGATGGGTTGCTTTTGCCATCATGATCGTGCTGGCCCTGGTCCGCATCGGGAACGGGCACAGAGAGGGGCACCCGCCCCTGGCTGACTTCTCCGGGATCCGGAACCTGTTTGGGGTGTGCGTCTACTCCTTCATGTGCCAGCACTCGCTGCCATCCCTTGTCACACCGGTGTCCTCCAAGCGCCACCTCACACGCCTGGTCTTCCTGGACTACGTGCTGATCCTCGCCTTCTACGGCCTTCTCTGCTTCACCGCCATCTTCTGCTTCCGCGGCGACAGCCTCATGGACATGTACACCCTCAACTTCGCGCGCTGCGATGTCGTGAGCCTGGCTGCCGTGCGCTTCTTCCTGGGCCTTTTCCCTGTCTTCACCATCAGCACCAACTTCCCCATCATCGCCGTGACCCTCCGCAACAACTGGAAAACACTTTTCCACCGTGACGGGGGCACGTACCCCTGGGTGGTGGACCGCGTGGTGTTCCCCACCATCACCCTGCTGCCCCCGGTGCTGGTGGCCTTCTGCACCCACGACCTGGAGTCCCTGGTGGGCATCACGGGGGCCTACGCAGGCACGGGCATCCAGTACGTCATCCCCGCCTTCCTGGTGTACCACAGCCGCAAGGACACCCAGCTGGCCCTGGGCTACGGGACCATCAACAAGCACAGGTCCCCTTTCCGCCACGCCTTCTGGGTGGGCTTTGTGCTGCTCTGGGCTTTCTCCTGCTTCTTCTTTGTCACTGCCAACATCGTCCTCAGTGAGACCAAGGTC---
>canFam3
ATGGCGGGTGAAATCACAGAGACCGGAGAGCTCTATTCTCCTTATGTGGGGCTGGTGTACATGTTTAACCTCATCGTGGGCACAGGTGCGCTCACCATGCCCAAGGCTTTTGCCACCGCGGGGTGGCTCGTCAGCTTGGTCCTGCTGGTGTTCCTGGGCTTCATGAGCTTTGTGACAACTACCTTCGTGGTAGAGGCCATGGCAGCAGCCAATGCTCAGCTCCGCTGGAAGAGAATGGAAAACCACCAGGAGGAAGAAGATGACGAC---TCCTCCACAGCCTCCGACAGTGAT---GTCCTTGTCCAGGACAACTATGAGCGGGCAGAGAAACGGCCCATCCTGTCAGTGCAGAGACGTGGATCTCTGAACCTTTTTGAAATCACAGACCGGGTGGAAATGGGACAGATGGCCTGTATGTTCTTCAATAAAGTGGGGGTCAACTTGTTCTATTTCTGCATCATCATTTACCTGTACGGGGATTTGGCCATCTACGCTGCCGCTGTCCCCTTCTCCCTCATGCAGGTGACCTGCAGCGCCACTGGCAACGAGTCCTGCGGTGTGGAGGCCGACACCAAGCACAACGACACTGACCCCTGCTGGGGGCCCCTGCGCCGTGTGGACGCCTACCGCATCTACCTGGCTGTCTTCACTCTTCTCCTTGGACCCTTCACCTTCTTTGACGTCCAGAAGACCAAGTACCTGCAGATCCTGACCTCCCTGATGAGATGGGTTGCTTTCGCCATCATGATCGTGCTGGCCCTGGTCCGCATCGGGCACGGGCACAGGGAGGGCCACCCGCCCCTGGCCGACCTCTCCGGGGTCCGGAACCTGTTCGGCGTGTGCGTCTACTCCTTCATGTGCCAGCACTCCCTGCCGTCCCTCATCACACCTGTGTCCTCCAAGCGCCACCTCACGCGCCTGGTCTTCCTGGACTACGTGCTGATCCTCTCCTTCTACGGCCTCCTGTGCTTCACCGCCATCTTCTGCTTCCGCGGCGACAGCCTCATGGACATGTACACCCTCAACTTCGCGCGCTGTGACGTCGTGAGCGTGGCCGCCGTGCGCTTCTTCCTGGGCCTCTTCCCCGTCTTCACCATCAGCACCAACTTCCCCATCATCGCCGTGACCCTGCGCAACAACTGGAAGACGCTCTTCCACCGCGAGGGGGGCACGTACCCCTGGGTGGTGGACCGCGTGGTGTTCCCCACCATCACCCTGCTGCCCCCCGTGCTGGTGGCCTTCTGCACCCATGACCTGGAGTCCCTGGTGGGCATCACGGGGGCCTATGCAGGCACGGGCATCCAGTACGTCATCCCTGCCTTCCTGGTGTACCACTGCCGCAAGGACACCCAGTTGACCTTGGGCTATGGGACCGTCAACAAGCACAGGTCCCCTTTCCGCCACACCTTCTGGGTGGGCTTCGTGCTGCTCTGGGCTTTCTCCTGCTTCTTCTTCGTCACCGCCAACATTGTCCTCAGTGAGACCAAGGTC---
>musFur1
ATGGCCGGTGAAATCACAGAGACTGGGGAGCTCTATTCTCCCTACGTGGGGCTGGTGTACATGTTCAACCTCATCGTGGGCACAGGTGCGCTCACCATGCCCAAGGCCTTTGCCACCGCAGGGTGGCTGGTCAGCCTGGTCCTGCTGGTGTTCCTGGGCTTCATGAGCTTCGTGACGACTACCTTCGTGGTAGAGGCCATGGCGGCAGCCAACGCTCAGCTCCACTGGAAGAGGATGGAAAACCACCAGGAGGAGGAAGATGACGAC---TCTTCCACGGCCTCCGACAGTGAT---GTCCTTGTCCAGGACAACTATGAGCGAGCAGAGAAACGGCCCATCCTGTCAGTGCAGAGACGTGGATCTCTGAACCTTTTTGAAATCACAGACCGGGTGGAAATGGGACAGATGGCCTCCATGTTCTTCAATAAAGTGGGGGTCAACTTGTTCTATTTCTGCATCATCACGTACCTGTACGGGGATTTGGCCATCTACGCTGCCGCCGTGCCCTTCTCCCTGATGCAGGTGACCTGCAGCGCCACTAGTAACGAATCCTGTGGTGTGGAGGCTGACAGCAAGCACAACGACACGGACCCGTGCTGGGGGCCCCTGCGCCGTGTGGACGCCTACCGCATCTACCTGGCTGTCTTCACTCTCCTCCTTGGACCCTTCACCTTCTTCGACGTCCAGAAAACCAAGTACCTGCAGATCCTGACCTCCCTGATGAGATGGGTTGCTTTCGCCATCATGATCGTGCTGGCGCTGGTGCGCATCGGGCACGGGCACCGGGAGGGGCACCCGCCCCTGGCTGACCTCTCCGGGGTCCGGAACCTGTTCGGCGTGTGCGTCTACTCCTTCATGTGCCAGCACTCTCTGCCGTCCCTCGTCACGCCCGTGTCCTCCAAGCGCCGCCTCACGTGCCTGGTCTTCCTGGACTACGTGCTCATCCTCGCCTTCTACGGCCTCCTCTGCTTCACGGCCATCTTCTGCTTCCGCGGCGACAGCCTCATGGACATGTACACCCTCAACTTCGCGCGCTGTGACGTCGTGAGCTCGGCCGCCGTGCGCTTCTTCCTGGGCCTCTTCCCCGTCTTCACCATCAGCACCAACTTCCCCATCATCGCCGTGACCCTCCGCAACAACTGGAAGACGCTCTTCCACCGCGAGGGGGGCACGTACCCCTGGGTCGTGGACCGCGTGGTGTTCCCCACCATCACCCTGCTACCCCCGGTGCTGGTGGCCTTCTGCACCCATGACCTGGAGTCCCTGGTGGGCATCACGGGGGCCTACGCGGGCACGGGCATCCAGTACGTCATCCCCGCCTTCCTGGTCTACCACTGCCGCAAGGACACCCAGTTGACCTTGGGCTACGGGACGGTCAACAAGCATAGGTCCCCTTTCCGCCACACCTTCTGGGTGGGCTTTGTGCTGCTCTGGGCTTTCTCCTGCTTCTTTTTCGTCACCGCCAACATCGTCCTCAGCGAGACCAAGGCT---
>ailMel1
ATGGCGGGCGAAATCACCGAGACCGGGGAGCTCTACTCTCCCTACGTGGGACTGGTGTACATGTTTAACCTCATCGTGGGCACAGGTGCACTCACCATGCCAAAGGCCTTTGCCACCGCGGGGTGGCTGGTCAGCCTGGTCCTGCTGGTGTTCCTGGGCTTCATGAGCTTTGTGACGACCACCTTCGTGGTGGAGGCCATGGCGGCAGCCAACGCTCAGCTCCGCTGGAAGAGGATGGAAAACCACCAGGAGGAGGAAGATGATGAC---TCCTCCACGGCCTCCGACAGTGAT---GTCCTTGTCCCGGACAACTATGAGCGGGCAGAGAAACGGCCCATCCTGTCAGTGCAGAGACGTGGATCTCTGAACCTTTTTGAAATCACAGATCGGGTGGAAATGGGACAGATGGCCTCCATGTTCTTCAATAAAGTGGGGGTCAACTTGTTCTATTTCTGCATCATCATTTACCTGTACGGGGACTTGGCCATCTACGCTGCCGCCGTGCCCTTCTCCCTCATGCAGGTGACCTGCAGCGCCACTGGCAACGAGTCCTGTGGTGTGGAGGCCGACAGCAAGCACAACGACACAGACCCGTGCTGGGGGCCCCTGCGCCGCGTGGACGCCTACCGCATCTACTTGGCTGTCTTCACTCTCCTCCTTGGACCCTTCACCTTCTTTGACGTCCAGAAGACCAAGTACCTGCAGATCCTGACCTCCCTGATGAGATGGGTTGCTTTTGCCATCATGATCGTGCTGGCGCTGGTCCGCATCGGGCACGGGCACCGGGAGGGGCACCCGCCCCCGGCTGACCTCGCGGGGGTCCGGAACCTGTTCGGCGTGTGCGTCTACTCGTTCATGTGCCAGCACTCTCTGCCGTCCCTCGTCACACCTGTGTCCTCCAAGCGCCACCTCCCGTGCCTGGTCTTCCTGGACTACGTGCTCATCCTCGCCTTCTACGGCCTCCTGGGCTTCACCGCCATCTTCTGCTTCCGTGGCGACGCCCTCATGGACATGTACACCCTGAACTTCGCGCGCTGTGACGTCGTGAGCGTGGCCGCCGTGCGCTTCTTCCTGGGCCTCTTCCCCGTCTTCACCATCAGCACCAACTTCCCCATCATCGCCGTGACCCTCCGCAACAACTGGAAGACGCTCTTCCACCGCGAGGGGGGCACGTACCCCTGGGTAGTGGACCGCGTGGTGTTCCCCGCCATCACCCTGCTGCCCCCGGTGCTGGTGGCCTTCTGCACCCATGACCTGGAGTCCCTGGTGGGCATCACGGGGGCCTACGCCGGCACGGGCATCCAGTACGTCATCCCCGCCTTCCTGGTGTACCACTGCCGCAAGGACACCCAGTTGACCTTGGGCTACGGGACTGTCAACAAGCATGGGTCCCCTTTCCGCCACACCTTCTGGGTGGGCTTTGTGCTGCTCTGGGCTTTCTCCTGCTTCTTCTTCGTCACCGCCAACATCGTTCTCAGCGAGACCAAGGTC---
>lepWed1
ATGGCGGGTGAAATCACAGAGACCGGGGAGCTCTATTCTCCCTAC---------------------------------------------------------------------------------------------------------------------------------------------------------------------------------------------------------------------------------------------------------------------------------------------------------------------------------------------------------------------------------------------------------------------------------------------------------------------------------------------------------------------------------------------------------------------------------------------------------------------GCTGTCTTCACTCTCCTCCTCGGACCCTTCACCTTCTTTGACGTCCAGAAGACCAAGTACCTGCAGATCCTGACCTCCCTGATGAGATGGGTTGCCTTCGCCATCATGATCGTGCTGGCGCTGGTCCGCATTGGGCACGGACACCGGCAGGGGCACCCGCCCCTGGCTGACCTCTCCGGGGTCCGGAACCTGTTCGGCGTGTGCGTCTACTCCTTCATGTGCCAGCACTCTCTGCCTTCCCTCGTCACACCTGTGTCCTCCAAGCGCCACCTCACGTGCCTGGTCTTCCTGGACTACGTGCTCATCCTCGCCTTCTATGGCCTCCTCTGCTTCACCGCCATCTTCTGCTTCCGCGGCGACAGCCTCATGGACATGTACACCCTCAACTTTGCACGCTGTGACGTCGTGAGCGTGGCCGCCGTGCGCTTCTTCCTGGGCCTCTTCCCCGTCTTCACCATCAGCACCAACTTCCCCATCATCGCCGTGACCCTCCGCAACAACTGGAAGACGCTCTTCCACCGCGAGGGGGGCACGTACCCCTGGGTGGTGGACCGCGTGGTGTTCCCCATCATCACCCTGCTGCCCCCGGTGCTGGTGGCCTTCTGCACCCATGACCTGGAGTCCCTGGTGGGCATCACGGGGGCCTACGCAGGCACGGGCATCCAGTACGTCATCCCCGCCTTCCTGGTGTACCACTGCCGCAAGGACACCCAGTTGACCTTGGGCTACGGGACCATCAACAAGCATAGGTCCCCTTTCCGCCACACCTTCTGGGTGGGCTTTGTGCTGTTCTGGGCTTTCTCCTGCTTCTTCTTCGTCACCGCCAACATCGTCCTCAGCGAGAGCAAGGTC---
>speTri2
ATGGCCGGTGAAATCACAGAGACCGGGGAGCTCTATTCTCCCTACGTCGGGCTGGTGTACATGTTCAACCTCATCGTGGGCACAGGGGCGCTCACCATGCCCAAGGCCTTTGCCACCGCCGGATGGCTGGTCAGCCTCGTCCTGCTGGTGTTCCTGGGCTTCATGAGCTTTGTGACAACCACCTTTGTGATGGAGGCCATGGCCGCAGCCAACGCACAGCTCCGCTGGAAGAGGATGGAAACCCACAAGGAGGAGGACGACGACGACTCCTCCTCCACGGCCTCAGACAGTGAC---ATTCTCACCCCGGACAGCTACGAGCGGGCAGAGAAACAGCCCATCCTGTCAGTGCAGAGACGCACATCTCCCAACCTGTTTGAAATCACAGACCGGGTAGAAATGGGACAGATGGCCTCCATGTTCTTCAATAAAGTGGGCGTCAACTTGTTCTACTTCTGCATCATCATTTACCTGTATGGGGACCTGGCCATCTATGCTTCGGCCGTGCCCTTCTCTCTGATGCAGGTGACCTGCAGCACCACTGACAATGACTCCTGCGGTGTGGACACAGACGCCAAGTACAATGACACTGACCTGTGCTGGGGGCCCCTGCGCCGAGTGGACGCCTACCACATCTACCTGGCCGTCTTCACTCTCCTCCTGGGACCCTTCACCTTCTTTGACGTCCAGAAGACCAAGTACCTGCAGATCCTGACCTCGCTCATGAGATGGATCGCTTTCGCCATCATGATTGTGCTGGCCTTGGTCCGCATCGGAAAGGGCCAAGGAGAGGGGCACCCACCCCTGGCCGACCCCTCAGGGCTCCGGAACCTGTTGGGGGTGTGCGTCTACTCCTTCATGTGCCAGCACTCCCTGCCGTCCCTCGTCACCCCCGTCTCCTCCAAGCGCTACCTCACACGACTGGTGTTCCTGGACTACGTGCTGATCCTGGCCTTCTATGGCCTCCTCTCCTTCACCGCCATCTTCTGCTTCCGTGGCGACAGCCTCATAGACATGTACACCCTCAACTTTGCGCGCTGCGACGTCGTGGGTCTGGCGGCCGTGCGCCTCTTCCTGGGCCTCTTCCCCGTCTTCACCATCAGCACCAACTTCCCCATCATCGCCGTGACTCTGCGCAACAACTGGAAGACGCTCTTCCACCGCGAGGGCGGCACGTACCCCTGGGTGGTGGACCGCGTGGTCTTCCCCACCATCACCCTGGTGCCACCCGTGCTGGTGGCCTTCTGCACACATGACCTGGAGTCCCTAGTGGGCATCACAGGGGCCTACGCAGGCACTGGCATCCAGTTCGTCATCCCTGCCTTCCTGGTGTACCACTGCCGCAAGGACACCCAGGTGACTTTCGGCTACGGGACCGTCAACAAGCACAGGTCCCCGTTCCACCACACCTTCTGGGTGGGCTTCGTGCTGCTCTGGGCTTTCTCCTGCTTCTTCTTCGTCACAGCCAATATTGTTCTCAGTGAGACCAAGCTC---
>oryCun2
ATGGCGGGTGACATCACGGACTCCGGGGAGCTCTATTCTCCCTACGTGGGGCAGGTGTACATGTTTAACCTCATCGTGGGCACGGGCGCGCTCACCATGCCCAAGGCCTTCGCCACGGCCGGGTGGCTGGTCAGCCTCCTCCTGCTGCTGTTCCTGGGCTTCATGAGCTTCGTGACCACCACCTTCGTGATCGAGGCCATGGCCGCGGCCAACGCACAGCTCCACTGGAAGAGGATGGAGAGCCACAAGGAGGAGGAAGACGACGAC---TCCTCCACGGCCTCAGACAGCGAC---GTTCTCGCCCAGGACAGCTACGAGCGGGCGGAGAGACGGCCCATCCTGTCTGTGCAGAGACGTGGCTCTCCTGGCCTTTTTGAGATCACAGACCGTGTGGAGATGGGACAGATGGCCTCCATGTTCTTCAGCAAAGTGGGAGTCAACTTGTTCTACTTCTGCATCATCATTTACCTGTATGGGGACCTGGCCATCTACGCTGCGGCAGTGCCCTTCTCCCTCATGCAGGTGACCTGCAGTGCCACTGGCAACGACTCCTGCGGCGTGGAGGCCGACACCAAATACAATGACACCGACCAGTGCTGGGGGCCCCTGCGCCGGGGGGACGCCTACCGCATCTACTTGGCTGCCTTCACCGTCTTCCTCGGACCCTTCACCTTCTTTGACGTCCAGAAGACCAAGTACCTGCAGCTCCTGACCTCCCTGATGCGATGGGTCGCCTTCGCCATCATGATCGTGCTGGCCCTGGTCCGCATCGGGCACGGGCGAGGGGAGGGCCGCCCGCCGCTGGCCGACTTCTCGGGGCTCCGGAACCTGTTTGGGGTGTGCGTCTACTCGTTCATGTGCCAGCACTCCCTGCCCTCCCTCATCACCCCCGTCTCCTCCAAGCGCCACCTCACGCGCCTGGTGTTCCTGGACTACGTGCTGATCCTGGCCTTCTACGGCCTCCTCTGCTTCACCGCCATCTTCTGCTTCCGCGGCGACAGCCTACTGGACATGTATACTCTCAACTTCGCGCGCTGCGACGTCGTGGGCCTGGCCGCCGTGCGCTTCTTCCTGGGCCTCTTCCCCGTCTTCACCATCAGCACCAACTTCCCCATCATCGCCGTGACCCTGCGCAACAACTGGAAGGCGCTCTTCTACCGCGAGGGCGGCACGTACCCGTGGGTGGTGGACCGCGTGGTGTTCCCCACCATCACCCTCGTGCCCCCCGTGTTGGTGGCCTTCTGCACCCACGACCTGGAGTCCCTGGTGGGCATCACGGGAGCCTACGCGGGCACCGGCATCCAGTACGTCATCCCGGCCTTCCTGGTGTACCACTGCCGCAGGGACACGCAGCTGGCCTTCGGCCACGGGACCCTCAACAAGCACAGGTCCCCGTTCCGCCACACCTTCTGGGTGGGCTTCGTGCTGCTCTGGGCTTTCTCCTGCTTCTTGTTCGTCACCGCCAACATCGTGCTCAGCGAGACCAAGCTC---
>dasNov3
ATGGCCGGTGAAATCACAGACACCGGGGAGCTTTACTCTCCCTACGTGGGCCTCGTGTACATGTTCAACCTCATCGTGGGCACCGGCGCGCTCACCATGCCCAAGGCCTTCGCCTCTGCCGGCTGGCTCGTCAGCCTCCTGCTGCTCGTGTTCCTGGGCTTCATGAGCTTCATGACGACTACCTTTGTGGTGGAAGCCATGGCAGCGGCCAACGCCCAGCTGCGCTGGAGGAGGACCGCAAACCCCAAGGAGGAGGACGATGACGAC---TCCTCCACGGCCTCCGACAGCGAC---GTTCTCATCCAGGACAACTACGAGCAGGCAGAGAAAATGCCCATCCTGTCTGTGCAGAGACGTGCATCTCCCAACCTTTTTGAAATCACAGACCGGGTAGAAATGGGACAGATGGCCTCCATGTTCTTCAATAAAGTTGGAGTCAACTTGTTCTATTTCTGTATCATCATTTACCTGTACGGGGACCTGGCCATCTATGCTGCAGCCGTGCCCTTCTCCCTCATGCAGGTGACCTGCAGTGCCGCCGGCAATGACTCCTGTGACGTGGAGGCCGACAGCAAGCACAACGACACTGATGTGTGCTGGGGTCCCCTGCGCCGTGTCGACGCCTACCGCCTCTACCTGGCTGTCTTCACGCTGCTCCTTGGCCCTTTCACCTTCTTTGACGTCCAGAAGACCAAGTACCTGCAGATCCTGACCTCCCTGATGCGTTGGATC---------------------------------------------------------------------------------------------------------------------------------------------------------------------------------------------------------------------------------------CTCTCCTTCACCGCCATCTTCTGCTTCCGGGGCGACAGCCTGCTGGACATGTACACCCTCAACTTCGCGCGCTGCGACGTCGTGGGCCTGGCCGCCGTCCGCTTCTTCCTGGGCCTCTTCCCGGTCTTCACCATCAGCACCAACTTCCCCATCATCGCCGTGACCCTGCGCAACAACTGGAAGACGCTCTTCCACCGCGAGGGCGGCACCTACCCGTGGGCCGTGGACCGCGTGGTGTTCCCCACCATCACCCTGGTGCCGCCCGTGCTCGTGGCCTTCTGCACCCACGACCTCGAGGCCCTGGTGGGCATCACAGGCGCGTACGCGGGCACCGGCATCCAGTACGTCATCCCCGCCTTCCTGGTGTATCACTGCCGCCGGGACACGCAGCTGGCCCTGGGCCCCGGGGCCCTCAACAAGCACCGGTCCCCCTTCCGCCACACCTTCTGGGTGGCCTTCGTGCTGCTCTGGGCGCTCTTCTGCTTCTTCTTCGTCACGGCCAACATCGTCCTCAGCGAGGCCAAGCTC---
>manPen1
ATGGCGGGCGAAATCACAGAAACCGGGGAGCTTTATTCTCCCTACGTCGGATTGGTGTACATGTTTAACCTCATCGTGGGCACTGGCGCCCTCACCATGCCTAAGGCCTTTGCCACCGCTGGGTGGCTTGTCAGCCTGGTCCTGCTGGTGTTCCTGGGCTTCATGAGCTTTGTGACGACTACCTTTGTGATGGAGGCCATGGCAGCAGCCAACGCTCAGCTCCGCTGGAAGAGGATGGAAAACCACCAGGAGGAGGAAGAAGATGAC---TCCTCCTCCGTCTCCGACAATGAT---GTTCTTATCCAGGACAACTACGAGCGGGCAGAGAGACGGCCCATCCTGTCTGTGCAGAGACGTGGATCTCCGAACCTTTTTGAAATCACAGACCGCGTGGAAATGGGACAGATGGCCTCCATGTTCTTCAGTAAAGTGGGCGTCAACCTGTTCTATTTCTGCATCATCATTTACCTGTACGGGGACCTGGCCATCTATGCTGCCGCTGTACCCTTCTCCCTCATGCAGGTGACCTGCAGTACCACCAGCAATGACTCCTGTGGTGTAGAGGCCAACACCAAGTACAACGACACGGACCAGTGCTGGGGGCCCCTGCGCCGCGTGGACGCCTACCGCATCTACCTGGCTGTCTTCACTCTCTTCCTCGGGCCCTTCACCTTCTTTGACGTTCAGAAGACCAAGTACCTGCAGATCCTGACCTCGCTGATGAGATGGGCCGCCTTCGCCATCATGATTGTGCTGGCCCTGGTGCGCATCGGGCACGGGCAGGGGGAGGGCCAGCCGCCCCTGGCCAACCTCTCGGGGGTCCGGAACCTGTTCGGGGTGTGTGTCTACTCCTTCATGTGCCAGCACTCGCTGCCATCCCTCATCACCCCTGTCTCCTCCAAGCGCTGCCTCACATGCCTGGTCTCCCTGGACTACATGCTGATCCTGGCCTTCTACGGCCTCCTGTCTTTCACCGCCATCTTCTGCTTCCGCGGTGACAGCCTGCTGGACATGTACACCCTCAACTTCGCACGCTGCGACATCGTGGGCCTGGCCCCCGTGCGCCTCTTCCTGGGCCTCTTCCCCGTCTTCACCATCAGCACCAACTTCCCCATCATCGCCGTGACCCTCCGCAACAACTGGAAGACCCTCTTCCACCGCGAGGGGGGCACCTACCCCTGGGTAGTGGACCGCGTCGTGTTCCCCATCATCACCCTGGTGCCCCCCGTGCTGGTGGCCTTCTGCACCCACGACCTGGAATCCCTGGTGGGCATCACGGGGGCCTACGCGGGCACAGGCATCCAGTACGTCATCCCCGCCTTCCTGGTGTACCTCTGCCGCAAGGACACCGAGCTGGCCTTCGGCTACGGGACTGTCAACAAGCACAGATCCCCTTTCCACCACACCTTCTGGGTGGGTTTTGTGCTGTTCTGGGCTTTCTCCTGCTTCTTCTTCGTCACTGCCAACATCGTCCTCAGCGAGTCCAAGGTC---
>HLmanJav1
ATGGCGGGCGAAATCACAGAAACCGGGGAGCTTTATTCTCCCTACGTCGGATTGGTGTACATGTTTAACCTCATCGTGGGCACTGGCGCCCTCACCATGCCCAAGGCCTTTGCCACCGCTGGGTGGCTTGTCAGCCTGGTCCTGCTGGTGTTCCTGGGCTTCATGAGCTTTGTGACGACTACCTTTGTGATGGAGGCCATGGCAGCAGCCAACGCTCAGCTCCGCTGGAAGAGGATGGAAAACCACCAGGAGGAGGAAGAAGATGAC---TCCTCCTCCGTCTCTGACAACGAT---GTTCTTATCCAGGACAACTACGAGCAGGCAGAGAGACGGCCCATCCTGTCTGTGCAGAGACGTGGATCTCCGAACCTTTTTGAAATCACAGACCGCGTGGAAATGGGACAGATGGCTTCCATGTTCTTCAGTAAAGTGGGCGTCAACCTGTTCTATTTCTGCATCATCATTTACCTGTACGGGGACCTGGCCATCTATGCTGCCGCTGTACCCTTCTCCCTCATGCAGGTGACCTGCAGTGCCACCGGCAATGACTCCTGTGGTGTAGAGGCCAGCACCAAGTACAATGACACGGACCAGTGCTGGGGGCCCCTGCGCCGCGTGGACGCCTACCGCATTTATCTGGCTGTCTTCACTCTCTTCCTCGGGCCCTTCACCTTCTTTGATGTTCAGAAGACCAAGTACCTGCAGCTCCTGACCTCGCTGATGAGATGGGCTGCCTTCGCCATCATGATTGTGCTGGCCCTGGTGCGCATCGGGCACGGGCAGGGGGAGGGCCAGCCACCCCTGGCCAACCTCTCGGGGGTCCGGAACCTGTTCGGGGTGTGCGTCTACTCCTTCATGTGCCAGCACTCGCTGCCATCCCTCATCACCCCTGTCTCCTCCAAGCGCTGCCTCACGTGCCTGGTCTCCCTGGACTACATGCTGATCCTGGCCTTTTACGGCCTCCTGTCTTTCACCGCCATCTTCTGCTTCCGCGGCGACAGCCTGCTGGACATGTACACCCTCAACTTCGCGCGCTGTGACATCGTGGGCCTGGCCCCCGTGCGCCTCTTCCTGGGCCTCTTCCCCGTCTTCACCATCAGCACCAACTTCCCCATCATCGCCGTGACCCTCCGCAACAACTGGAAGACCCTCTTCCACCGCGAGGGGGGCACCTACCCCTGGGTAGTGGACCGCGTGGTGTTCCCCATCATCACCCTGGTGCCTCCCGTGCTGGTGGCCTTCTGCACCCATGACCTGGAATCCCTGGTGGGCATCACGGGGGCCTACGCAGGCACAGGCATCCAATATGTCATCCCCGCCTTCCTGGTGTACCTCTGCCGCAAGGACACCGAGCTGGCCTTCGGCTACGGGACTGTCAACAAGCACAGATCCCCTTTCCACCACACCTTCTGGGTGGGTTTTGTG---------------------------------------------------------------------
>HLrouAeg4
ATGGCGGGTGAAATCACAGAGACCGGGGAGCTCTATTCTCCCTACGTGGGACTGGTGTACATGTTTAACCTCATCGTGGGCACCGGCGCCCTCACCATGCCCAAGGCCTTCGCCTCCGCCGGGTGGCTCGTCAGCCTGGTCCTGCTGGTGTTCCTGGGCTTCATGAGCTTCGTGACGACTACCTTCGTGGTGGAAGCCATGGCAGCAGCCAACGCTCAGCTCCGCTGGAAGAGGATGGAGAACCACCAGAAGGAGGACGATGAGGAC---TCCTCCACGGCCTCCGACAGCGAC---AGCCTCCTCCAGGACAGCCACGAGCGGGCGGAGAAGCGGCCCATCCTCTCTGTGCAAAGACGCGGGTCTCCAAACCTCTTTGAAATCACAGACCGAGTGGAAATGGGACAGATGGCCTCCATGTTCTTCAATAAAGTGGGGGTCAACCTGTTCTATTTCTGCATCATCATCTACCTGTACGGGGACCTGGCCATCTATGCCGCCGCCGTGCCCTTCTCCCTCATGCAGGTGTCCTGCAGTGCCGTGGACAACGACTCCTGCGGCGTGGAGGCCGACACCAACTACAACGACACGGACCGGTGCTGGGGGCCGCTGCGCCGCGTGGACGTCTACCACATCTACCTGGCCATCTTCACTCTCCTCCTGGGGCCCTTCGCCTTCTTCGACGTCCAGAAGACCAAGTACCTCCAGATCCTGACGTCCCTGATGCGATGGATCGCTTTCGCCATCATGATCGCGCTGGCCCTGGTCCGCATCGGCCGCGGGCAGGGGGCGGGGCGCCCGCCCCTGGCGGACTTCTCCGGGGTGCGGAACCTGTTCGGCGTCTGCGTCTACTCCTTCATGTGCCAGCACTCGCTGCCGTCCCTCCTCACGCCGGTGTCCTCCAAGCGCCGCCTCACGCGCCTGGTCCTCCTGGACTACGTGCTGATCCTGGCGTTCTACGGCCTGCTGTCCTTCACCGCCATCTTCTGCTTCCGCGGCGACAGCCTGCTGGACATGTACACCCTCAACTTCGCGCGCTGCGACGTGGTGGGTGTGGCCGCCGTGCGCTTCTTCCTGGGCCTCTTCCCGGTCTTCACCATCAGCACCAACTTCCCCATCATTGCCGTGACCCTGCGCAACAACTGGAAGACGCTCTTCCACCGCGAGGGCGGCACGTACCCCTGGGTGGTGGCCCGGGTGGTGTTCCCCGCCATCACTCTGATGCCGCCGGTGCTGGTGGCCTTCTGCACCCACGACCTGGAGTCCCTGGTGGGCATCACGGGGGCCTACGCGGGCACCGGCATCCAGTACGTCGTCCCCGCCTTCCTGGTGTACCATTGCCGCAAGGACACCCAGCTGGCCTTCGGCCACGGGACCCTCAACAAGCACCGGTCCCCTTTCCGCCACACCTTCTGGGTGGGCTTCGTGCTGCTCTGGGCTTTCTCCTGCTTCGTCTTTGTCACGGCCAACATCGTCCTCAACGAGACCAAGCTC---
>HLphyDis3
ATGGCGGGTGAAATCACAGAGACCGGGGACCTCTACTCTCCCTACGTCGGACTGGTGTACATGTTCAACCTCATCGTGGGCACCGGCGCGCTCACCATGCCCAAGGCCTTCGCCTCCGCTGGGTGGCTTGTCAGCCTGGTCCTGCTGGTGTTCCTGGGCTTCATGAGCTTTGTGACGACCACCTTCGTGGTGGAGGCCATGGCCACCGCCAACGCGCAGCTCCGCTGGAAGAGGATGGAAAACCACCAGGAGGAGGAGGAGGAGGACAGCTCCTCCACAGCCTCCGACAGCGAC---GGCCTGGCCCAGGACGGCTACGAGCGGGCGGAGACGCGGCCCATCCTGTCCGTGCAGAGACGCGGCTCTGCGAACCTTTTTGAAATCACAGACCGGGTGGAAATGGGACAGATGGCCTCCATGTTCTTCAATAAAGTGGGGGTCAACCTGTTCTACTTCTGCATCATTGTCTACCTGTACGGGGACCTGGCCATCTACGCCGCGGCCGTGCCCTTCTCGCTCATGCAGGTGTCCTGCGCCACCACCGGCAACGACTCCTGTGGCGTGGAGGCCGACGCCAAGTACAACGACACGGACCAGTGCTGGGGGCCCCTGCGCCGGGTGGACGCCTACCGCATCTACCTGGCTGTCTTCACCCTCCTCCTGGGACCCTTCACCTTCTTCGACGTCCAGAAGACCAAGTACCTGCAGATCCTGACCTCCCTGATGAGGTGGATCGCCTTCGCCGTCATGATCGTGCTCGCCCTGGTCCGCATCGGGCGCGGGCGCGGGGAGGGGCGCCCGCCGCTGGCCGACCTCTCCGGCGTCCGGAACCTGTTCGGGGTGTGCGTGTACTCCTTCATGTGCCAGCACTCCCTGCCGTCCCTCGTCACGCCCGTGTCCTCCAAGCGCCACCTCACGCGCCTGGTCTTCCTGGACTACGTGCTGATCCTCTGCTTCTACGGCCTCCTCTCCTTCACGGCCATCTTCTGCTTCCGCGGCGACAGGCTCCTGGACATGTACACCCTCAACTTCGCGGGCTGCGACGTGGTGGGCGTGGCCGCCGTGCGCTTCTTCCTGGGCCTCTTCCCGGTCTTCACCATCAGCACCAACTTCCCCATCATCGCCGTGACCCTGCGCAACAACTGGAAGACCCTCTTCCACCGCGAGGGGGGCACGTACCCCTGGGTCGTGGACCGCGTGGTGTTCCCCATCATCACGCTGGTGCCCCCGGTGCTGGTGGCCTTCTGCACCCACGACCTGGAGTCCCTGGTGGGCATCACGGGGGCCTACGCGGGCACCGGCATCCAGTACGTCACCCCCGCCTTCCTGGTGTACCACTGCCGCAAGGACGCCGCGCTGGCCTTCGGCCTCGGGACGGTCAACAAGCACAGGTCGCCTTTCCGCCACACCTTCTGGGTGGGCTTTGTGCTGCTCTGGGCCTTCTCCTGCTTCTTCTTCGTCACCGCCAACATCGTCCTCAGCGAGACCAAGCTC---
>micOch1
ATGGCGGGTGAAATCACAGAGACCGGGGAGCTCTATTCTCCTTATGTCGGGCTGGTGTACATGTTTAACCTTATTGTGGGCACAGGCGCACTCACCATGCCCAAGGCCTTTGCCACCGCCGGGTGGCTCGTCAGCCTCATCCTGCTGGTGTTCCTGGGCTTCATGAGCTTTGTGACAACCACCTTTGTGATGGAGGCCATGGCTGCAGCCAACGCCCAGCTCCGCTGGAAGAGGATGGAGATCCACAAGGAAGAGGAAGAAGAAGAC---TCCTCCACGGCCTCAGACAGTGAC---ATCCTCACCCAAGACAACTATGAGCGGGCAGAGAAACGGCCCATCCTGTCTGTGCAGAGACGCTTATCAGCCAGCCTTTTTGAAATCACAGACCGGGTGGAAATGGGGCAGATGGCTTCCATGTTCTTCAGTAAAGTGGGGGTCAACTTGTTCTATTTCTGCATCATTATTTACCTGTACGGAGACCTTGCCATCTACGCTGCAGCTGTGCCCTTGTCCCTCATGCAGGTGACCTGCAGTGTGTCTGGAAACGACTCCTGTGGCGTGGACACAGATACCAAATACAACGACACTGATCTGTGCTGGGGGCCCCTGCGCCGGGTGGATGCCTACCGGATCTATCTGACTATCTTCACCCTCCTCCTTGGACCTTTCACCTTCTTCGACGTCCAGAAGACTAAGTACCTGCAGATCTTGACCTCTCTGATGAGATGGATCGCTTTCGCCATCATGATTGTGCTGGCCCTGGTGCGCATCGGGAACAGGCAAGGAGAGGGGCACCCACCCCTGGCCAACTTCTCGGGAGTCCGGAACTTGTTTGGGGTATGTGTCTACTCCTTCATGTGCCAGCACTCCCTGCCATCCCTCATCACCCCCATCTCCTCCAAGCGCCACATCACACGCCTGGTGTTCCTGGACTATGCCTTGATCCTGGCTTTCTACGGACTTCTCTCCTTCACGGCCATCTTCTGCTTCCGTGGCGACAGTCTCATGGACATGTACACCCTCAATTTTGCAAGGTGCGACGTTGTGGGCCTGACTGCTGTCCGATTCTTTCTGGGCCTCTTCCCCGTGTTCACCATCAGCACCAACTTCCCTATCATTGCGGTGACCCTGCGCAACAACTGGAAGACACTCTTTCACCGTGAGGGTGGCACGTACCCGTGGGTGGTAGACCGTGTAGTGTTTCCCACCATCACGCTGGTGCCTCCCATTCTGGTAGCCTTCTGCACCCATGACCTGGAGTCCCTGGTGGGCATCACAGGAGCCTACGCAGGCACTGGCATCCAGTATGTCATCCCTGCCTTCCTGGTGTACCTCTGCCGCAAGGACACCCAGCTGTCCTTTGGCTACGGAACTGTCAACAAGCATAGGTCCCCGTTCCGCCACACCTTCTGGGTGGCCTTTGTGCTACTGTGGGCTTTCTTCTGCTTCTTCTTTGTCACAGCCAACATTGTCCTCAATGAGACCCAGCTC---
>criGri1
ATGGCGGGAGAAATCACAGAGACCGGGGAGCTCTATTCTCCTTATGTCGGGCTGGTGTACATGTTTAACCTCATTGTGGGCACAGGTGCTCTCACCATGCCCAAGGCCTTTGCCTCTGCCGGGTGGCTCGTCAGCCTCGTCCTGCTGGTATTCCTGGGTTTCATGAGCTTTGTGACAACCACCTTTGTGATGGAGGCCATGGCTGCAGCCAACGCCCAGCTCCGCTGGAAGAGGATGGAAACCCACAAGGAAGAGGAAGATGAAGAC---TCCTCCACGGCCTCAGATAGTGAC---ATCCTCACCCAAGACAACTATGAGCGGGCAGAGAAACGGCCCATCCTGTCTGTGCAGAGACGTTCATCAGCCAACCTTTTTGAAATCACAGACCGGGTGGAAATGGGACAGATGGCTTCCATGTTCTTCAATAAAGTGGGGGTCAACTTGTTCTATTTCTGCATCATCATTTACCTGTACGGAGACCTCGCCATCTACGCGGCAGCTGTGCCCTTCTCCCTCATGCAGGTGACCTGCAGTGTGTCTGGGAATGACTCCTGTGGTGTGGACACAGACGCCAAATACAACGACACTGACCTGTGCTGGGGGCCTCTGCGCCGGGTGGATGCCTACCGGATCTATCTGGCCGTCTTCACCCTCCTCCTTGGACCTTTCACCTTCTTCAACGTCCAGAAGACTAAGTACCTGCAGATCTTGACCTCTCTGATGAGATGGGTCGCTTTCGCCATCATGATTGTGCTGGCCCTGGTACGCATCGGGAACAGACAGGGAGAGGGGCACCCACCCTTGGCCAACTTCTTGGGGGTTCGGAACTTGTTTGGGGTGTGTGTCTACTCCTTCATGTGCCAGCACTCCCTGCCATCCCTCATCACCCCCATCTCCTCCAAGCGCCATGTCACACGCCTGCTGTTCCTGGACTACGGGTTGATCCTGGCCTTCTACGGACTCCTCTCCTTCACGGCCATCTTCTGCTTCCGTGGCGACAGCCTCATGGACATGTACACCCTCAATTTTGCAAGGTGCGATGTTGTGAGCCTGGCTGCTGTCCGATTCTTCCTGGGCCTCTTCCCGGTGTTCACCATCAGCACCAACTTCCCCATTATTGCGGTGACCCTGCGCAACAACTGGAAAACACTGTTCCACCGAGAGGGTGGCACGTACCCATGGGTGGTGGACCGAGTGGTGTTTCCCACCATCACCCTGGTGCCTCCCATTCTGGTGGCCTTCTGTACCCATGACCTGGAGTCCCTGGTGGGCATTACAGGAGCCTATGCGGGCACCGGCATCCAGTATGTCATCCCTGCCTTCCTGGTGTACCTCTGCCGCAAGGACACCCAGCTGACCTTTGGCTATGGGACTATCAACAAGCACAGGTCCCCGTTCCGCCACACCCTCTGGGTGGCCTTTGTGCTACTGTGGGCTTTCTCCTGCTTCTTCTTTGTCACAGCCAACATCGTCCTCAGTGAGACCCAGCTC---
>mm10
ATGGCAGGCGAGATCACAGAGACCGGAGAGCTCTATTCTCCTTATGTCGGGCTGGTGTACATGTTTAACCTCATCGTGGGCACAGGTGCGCTCACCATGCCCAAGGCCTTTGCCACCGCCGGGTGGCTCGTCAGCCTCGTTCTGCTGGTATTCGTAGGCTTCATGAGCTTTGTGACAACCACCTTTGCGATGGAAGCCATGGCTGCAGCCAATGCCCAGCTCCGCTGGAAGAGGATGGAGACCCACAAGGAAGAGGATGACGAAGAC---TCGTCCACAGCCTCAGACAGTGAC---CTCCTCAGCCAAGACAACTACGAGAGGGCAGAGAAACGCCCCATCCTGTCTGTGCAGAGACGCTCATCTGCCAACCTTTTTGAAATCACAGACCGGGTGGAAATGGGACAGATGGCTTCCATGTTCTTCAATAAAGTGGGGGTCAACTTGTTCTATTTCTGCATCATTACTTACCTGTATGGAGACCTCGCCATCTACGCGGCCGCGGTGCCCGTGTCCCTCATGCAGGTGACCTGCAGCGTCTCTGGAAATGACTCTTGCGGCGTGGATACAGACGCCAGATACAACGACACTGATCTGTGCTGGGGCCCCCTGCGCCGGGTGGATGTCTACCGAATCTATCTGGCCATCTTCACCGTCCTTCTTGGCCCGTTCACCTTCTTTGATGTCCAGAAGACTAAGTACCTGCAGATCTTGACCTCTATGATGAGATGGATCGCCTTTGCCATCATGATTGTGCTGGCCCTGGTGCGCATCGGGAAAGGACAAGGAGAGGGGCACCCGCCCCTAGCCAACTTCTTGGGGGTCCAGAACCTGTTTGGGGTGTGTGTCTACTCGTTCATGTGCCAACACTCCCTGCCGTCCCTCATCACTCCCATCTCCTCCAAGCGCCACATCACGCGGCTGCTGTTCCTGGACTACGCACTGATCCTGGCCTTCTACGGCCTCCTCTCCTTCACGGCTATCTTCTGCTTCCGTGGGGACAGCCTCATGGACATGTACACCCTCAACTTCGCGAGGTGTGACGTCGTGGGCCTTGCTGCAGTCCGGTTCTTTCTGGGCCTCTTCCCTGTGTTCACCATCAGCACCAACTTCCCCATCATCGCGGTGACCCTGCGCAACAACTGGAAGACGCTCTTCCACCGTGAAGGTGGCACCTACCCATGGGTGGTAGACCGAGTGGTGTTCCCCACGATCACCCTGGTGCCTCCCATTCTGGTGGCCTTCTGCACCCATGACCTGGAGTCCCTGGTGGCCATTACAGGAGCCTATGCGGGCACCGGCATCCAGTACGTCATCCCTGCCTTCCTGGTGTACCTCTGCCGCAAGGACACCCAGCTGACCTTTGGCTATGGAACTGTCAACAAGCATAGGTCCCCGTTCCGCCACACCTTCTGGGTGGCCTTTGTGCTGCTGTGGGCTTTCTCCTGCTTCTTCTTTGTCACGGCCTACATCGTCCTCAAGGAGACCCAGCTC---
>rn6
ATGGCGGGCGAGATCACAGAGACGGGGGAGCTCTATTCTCCTTATGTCGGGCTGGTGTACATGTTTAACCTCATTGTGGGCACAGGCGCACTCACCATGCCCAAGGCCTTTGCCACTGCCGGGTGGCTGGTCAGCCTCATCCTGCTGGTATTCGTAGGCTTCATGAGCTTTGTGACGACCACCTTTGCGATGGAGGCCATGGCCGCAGCCAACGCCCAGCTCCGCTGGAAGAGGATGGAGATCCACAAGGAAGAGGATGACGAAGAC---TCCTCCACAGCCTCAGACAGTGAC---CTCCTCAGCCAAGACAACTACGAGAGGGCAGAGAAACGCCCCATCCTGTCTGTGCAGAGACGCTCATCAGCCAGCCTGTTTGAAATCACAGAGCGGGTGGAAATGGGACAGATGGCTTCCATGTTCTTCAATAAAGTGGGGGTCAACCTGTTCTATTTCTGCATCATTACTTACCTGTACGGAGACCTCGCCATCTACGCGGCAGCTGTGCCCGTGTCCCTCATGCAGGTGACCTGCAGTGTCTCTGGAAATGACTCCTGCGGCGTGGATACAGACGCCAAATACAACGACACTGACCTGTGCTGGGGGCCCCTGCGCCGGGTGGATGTCTACCGGATTTATCTGGCCATCTTCACCGTCCTCCTTGGTCCGTTCACCTTCTTTGATGTCCAGAAGACCAAGTACCTGCAGATCCTGACCTCCCTGATGAGATGGATCGCCTTCGCCATCATGATCGTGCTGGCCCTCGTGCGCATCGGGAAAGGACAAGGAGAGGGGCACCCGCCCCTCGCCAACTTCTTGGGCGTCCAGAACCTGTTCGGGGTGTGTGTCTACTCTTTCATGTGCCAGCACTCCCTGCCATCCCTCATCACCCCCATCTCCTCCAAGCGCCACATCACGCGGCTGCTGTTCCTGGACTACGCATTGATCCTGGCCTTCTACGGACTCCTCTCCTTCACGGCCATCTTCTGCTTCCGTGGCGACAGCCTCATGGACATGTACACCCTCAACTTTGCCAGGTGTGACGTCGTGGGCCTGGCAGCTGTCCGGTTCTTTCTGGGCCTCTTCCCCGTGTTCACCATCAGCACCAACTTCCCCATCATCGCGGTGACCCTGCGCAACAACTGGAAAACACTCTTCCACCGTGAAGGTGGCACCTACCCATGGGTGGTAGACCGCGTGGTGTTCCCCACAATCACCCTGGTGCCCCCCATTCTGGTGGCCTTCTGCACACATGACCTGGAGTCCCTGGTGGCCATTACAGGAGCCTACGCGGGCACTGGCATCCAGTATGTCATCCCCGCCTTCCTGGTGTTCCTCTGCCGCAAGGACACCCAGCTGACTTTCGGCTCCGGAACCATCAACAAGCATAGGTCCCCGTTCGGCCACACCTTCTGGGTGGCCTTTGTGCTGCTATGGGCTTTCTCCTGCTTCTTCTTTGTCACAGCCTACATCGTCCTCAAGGAGACCCAGCTA---
>conCri1
ATGGCGGGTGAAATCACAGACACCGGGGAGCTCTATTCTCCCTACGTGGGGCTGGTGTACATGTTCAACCTCATCGTGGGCACCGGCGCTCTCACCATGCCCAAGGCCTTCGCCAGCGCCGGGTGGCTGGTCAGCCTGGGCCTGCTGGTGTTCCTGGGCTTCATGAGCTTCGTCACCACGACCTTTGTGATGGAGGCCATGGCGGCGGCCAACGCACAGCTCCACTGGAAGAGGATGGAAAACCGGCAGGAGGAGGATGATGATGAC---TCCTCCTCTGCCTCCGACAGTGAC---GCTCTCATGCAGGACAGCTATGAACGGGCAGAGAAGCGGCCCATCCTGTCAGTGCAGAGACGGGGCTCCCAGAACCTGTTTGAAATCACGGACCGGGTGGAGATGGGACAGATGGCCTCCGTCTTTTTCAATAAAGTGGGGGTGAACTTGTTCTACTTCTGCATCATCACCTACCTGTACGGGGACCTGGCCATCTACGCGGCCGCCGTGCCCTTCTCCCTCATGCAGGTGACCTGCAGCGCCGGCGGCAACGACTCCTGTGGGGTGGAGGCCGACGTCAAGTACAACGACACGGACCAGTGCTGGGGCCCCCTGCGCCGCGTGGACGCCTACCGCATCTACCTGGCTGTCTTCACTCTCCTCCTGGGACCTTTCACCTTCTTCGATGTCCAGAAGACCAAATACCTGCAGATCCTGACCTCGCTCATGCGGTGGATCGCCTTCGCCATCATGATCGTGCTGGCCCTGGTGCGCATCGGGCACGGGCAGGGGGAGGGGCACCCGCCCCTGGCCAGCCTCTCGGGGGTCCGGAACCTGTTCGGGGTGTGCGTGTACTCCTTCATGTGCCAGCACTCGCTGCCCTCCCTCGTCACGCCCGTGTCCTGCAAGCGCCACCTCACGCGGCTGGTCCTCATGAACTACGTGCTGATCCTGGCCTTCTACAGCCTGCTGTCCTTCACCGCCATCTTCTGCTTCCGCGGCGACAGCCTCCTGGACATGTACACCCTGAACTTCGCGCGCTGCGACGTGGTGAGCGTGGCCGCCGTGCGCTACTTCCTGGGCCTCTTCCCCGTCTTCACCATCAGCACCAACTTCCCCATCATCGCCGTGACCCTCCGCAACAACTGGAAGACGCTCTTCCACCGTGAGGGGGGCACGTACCCCTGGGTGGTGGACCGCGTGGTGTTCCCCACCATCACCCTGCTGCCCCCGGTGCTGGTGGCTTTCTGCACCCACGACCTGGAGTCCCTGGTGGGCATCACGGGGGCGTACGCGGGCACGGGCATCCAGTATGTCATCCCCGCCTTCCTGGTTCACCTCTGCCGCAAGGACTCCCAGCTGGCCTTCGGCCCCGAGGCGGTCAACAAGCACCGCTCCCCGTTCCGTCACACCTTCTGGGTGGGCTTCGTGCTCTTCTGGGCCTTCTCCTGCTTCCTCTTCGTCACCGCCAACATCGTCCTCAGCGAGAGCAAGGTC---
>eriEur2
ATGGCGGGTGAAATCACAGAGACCGGGGAGCTCTATTCCCCCTACGTTGGACTGGTGTACATGTTCAACCTCATCGTGGGCACTGGAGCACTCACCATGCCCAAGGCCTTTGCTACAGCCGGGTGGCTGGTCAGCCTGGTCCTGCTGGTCTTCCTGGGCTTCATGAGCTTTGTAACAACCACTTTCATGATGGAGGCCATGGCGGCAGCCAATGCCCAGCTCCACTGGAAGAGGATGGAGAACAGCCTGGAGGAAGAAGATGAAGAC---TCCTCCTCTGGCTCTGACAGCGAT---GCTCTCACCCAGGACAACTATGAACAGGCAGAGAAGCGGCCCATCCTGTCTGTGCAGAGGCATGGCTCCCAGCACCTTTTTGAAATCACAGACCGGGTGGAAATGGGACAGATGGCCTCCATGTTCTTCAATAAAGTGGGGGTCAACCTGTTCTATTTCTGCATCATCATCTACCTGTATGGGGACCTGGCCATCTACGCTGCCGCAGTGCCTTCCTCCCTAATGCAGGTGACCTGCAGCGCTGTTGGCAACGACTCCTGTGGTGTGGAGGCTCACACCAAGCACAACGACACGGACCCATGCTGGGGGCCCCTGCGCCGAGTGGACGCCTACCGAATCTACTTGGCTGTCTTCACTCTCCTGCTGGGACCGTTCACCTTCTTTGATGTCCAGAAAACCAAGTACCTGCAGATCCTGACCTCTCTGATGAGATGGATCGCATTCGCCATCATGATCGTGCTGGCCCTGGTCCGCATCGGGCATGGGCAGGGAGAGGGGCACCCGCCCGCAGCCAACTTCTCAGGGATCCGGAACCTGTTTGGCGTGTGTGTGTACTCCTTCATGTGCCAGCACTCCCTGCCATCTCTCATCACGCCCATCTCCTCCAAGCGCCACCTTACCCGCCTGGTCTTCTTGGACTATGTGCTGATCCTGGCCTTCTACAGCCTCCTCTCCTTCACCGCCATCTTCTGCTTCCGGGGCGACAGCCTCCTCGACATGTACGCCCTCAACTTTGCGCGCTGCGATGTGGTGGGCCTGGCGGCCGTGCGCTACTTCCTGGGCCTCTTCCCCGTCTTCACCATCAGCACCAACTTCCCCATCATCGCGGTGACGCTGCGCAACAACTGGAAGGCTCTCTTCCACCGAGAGGGGGGTACGTACCCCTGGGTGGTGGACCGCGTGGTATTCCCCACCATCACGCTGGTGCCCCCTGTGCTGGTGGCCTTCTTCACCCATGACCTGGAGTCCCTGGTGGGCATCACGGGGGCGTACGCGGGCACGGGCATCCAGTATGCCATCCCCGCCTTCCTGGTGCACCTGTGCCGCAAAGACACCCTGCTGGCCTTCGGCAGCGGGGCCGTCAACAAGCACAGGTCCCCTTTCCGCCACACCTTCTGGGTGGGCTTTGTGCTGCTCTGGGCTTTGTCCTGCTTCCTCTTTGTCACAGCCAACATTGTCCTCAGCGAGACCAAGGTC---
>ochPri3
ATGGCGGGGGAAATCACGGACACCGGAGAGCTCTATTCCCCCTACGTGGGGCTGGTGTACATGTTTAACCTCATCGTGGGCACAGGCGCGCTCACCATGCCCAAGGCCTTCGCCACGGCCGGCTGGCTCGTCAGCCTCCTCCTGCTCATGTTCCTGGGCTTCATGAGCTTCATGACCACCACCTTCGTGATAGAGGCCATGGCCGTGGCCAACGCGCAGCTCCACTGGAAGAGGACGGAGAGCCACAAGCAGGAGGAGGAAGACGAC---TCCTCCACAGCCTCAGACAGCGACGACATTATGGTGCAGGAGAGCTACGAGTGGGCAGAGAGACGGCCCATCCTGTCTGTGCAGAGGCGTGGCTCTCCCAGCCTTTTCGAGATCACAGACCGAGTGGAAATGGGACAGATGGCCTCCATGTTCTTCAGCAAAGTGGGGGTCAACTTGTTTTACTTCTGCATCATCATTTACCTGTACGGGGACCTGGCCATCTATGCCGCCGCTGTGCCCTTCTCCCTCATGCAGGTGACCTGCAGCGCTATTGGCAATGACTCCTGCGGCGTGGATGCAGACACCAGACACAATGACACTGACCAGTGCTGGGGGCCTCTGCGTCGGGTGGACGCCTACCGCATCTACTTGGCTGCCTTCACGCTTTTCCTCGGACCTTTCACGTTCTTTGACGTCCAGAAGACCAAGTACCTGCAGATCCTGACCTCCCTGATGCGGTGGGTCGCCTTCGCCATCATGATCGTGCTGGCACTGGTCCGCATCGGGCACGGGCAGGGTGAGGGCCACCCGCCCCTGGCCAACTTGTCAGGACTCCGGAACCTGTTCGGGGTGTGCGTCTACTCCTTCATGTGCCAGCACTCCCTCCCATCCCTTGTCACCCCGATCTCATCTAAGCGCCACCTCACGCGCCTGGTGTTCCTGGACTACGTGCTCATCCTGGCCTTCTACGGCCTGCTGTCCTTCACTGCCATCTTCTGCTTCCGCGGCGACAGCCTGCTGGACATGTACACGCTCAACTTCGCACGCTGCGATGTCGTGAGCCTGGCCGCCGCCCGCTTCTTCCTGGGCCTCTTCCCTGTGTTCACCATCAGCACCAACTTCCCCATCATCGCTGTGACGCTGCGCAACAACTGGAAGGCGCTGTTCCACCGCGAGGGCGGCACCTACCCCTGGGTGGTGGACCGCGTGGTGTTCCCCACCATCACCCTCGTGCCGCCCGTGCTGGTTGCCTTCTGCACCCACGACCTCGAGTCCCTGGTGGGCATAACGGGGGCCTATGCGGGCACCGGCATCCAGTACGTCATCCCGGCCTTCCTGGTATACCACTGTCGCAAGGACGTACAGCTTGCCTTCGGCCACGGGACCCCCAACAAGCACAGGTCCCCCTTCCGCCACACCTTCTGGGTGGGCTTCGTGCTGTTCTGGGCTTTCTCCTGCTTCTTCTTTGTCACAGCCAACATCGTCCTCAGCGAGACCAAGCTC---
>echTel2
ATGGCTGGGGAAATCACCGAGACCGGGGACCTTTATTCTCCCTACGTTGGGCTAGTGTACATGTTCAACCTCATCGTGGGGACGGGCGCCCTCACCATGCCCAAGGCCTTCGCCACCGCCGGGTGGCTCGTCAGCCTGGTCCTGCTGATCTTCCTGGGTTTCATGAGCTTCGTGACCACGACCTTTGTGGTGGAAGCCATGGCCGCAGCCAACGCCCAGCTCCGCTGGAAGAGGATGGAAAACTACAAGGAGGAGGACGAGGACGAC---TCCTCCACCACCTCTGACAGCGAC---ACGCTGACCCAGGACAGCTACGAGCGGGCCGAGCGCCGGCCCATCCTGTCTGTGCAGCGACGTGGATCTTCGAGCCTCTTTGAAATCACGGACCGGGTGGAGATGGGACAGATGGCTTCCATGTTCTTCAATAAAGTGGGCGTCAACCTGTTCTATTTCTGCATCATCGTGTACCTGTACGGAGACCTGGCCATCTATGCCGCCGCTGTGCCCCTCTCCCTCATGCAGGTGACCTGC---GCCTCAGGTAATGACTCCTGCGGCCTGGAGACAGACAGCAGGCGCAACGACACAGACCCGTGCTGGGGCCCCATCCGCCGCGTGGATGCCTACCGCATCTACTTGGCCATCTTCACCCTCCTCCTGGGACCCTTCACCTTCTTTGACGTCCAGAAGACCAAGTACCTGCAGATCCTGACGTCGCTGATGCGGTGGGTCGCGTTCGCCATCATGATTGTGCTGGCGCTGGTCCGCATCGGGCACGGGCAGGGGGAGGGCCGCCCAGCCCTGGCCGACCCCGCGGGGCTCCGGAACCTGTTCGGCGTGTGCGTGTACTCCTTCATGTGCCAGCACTCCCTGCCGTCCCTCCTCACCCCCGTGTCCTCCAAGCGCCACCTGACGCGGCTGGTCCTGCTGGACTACGTGCTCATCCTGGCCTTCTACAGCCTCCTCTCCTTCACCGCCATCTTCTGCTTCCGCGGCGACAGCCTGCTGGACATGTACACCCTCAACTTTGCGCGCTGCGACGTGGTGAGCGTGGCGGCCGTGCGCTTCTTCCTGGGCCTCTTCCCGGTGTTCACCATCAGCACCAACTTCCCCATCATCGCCGTCACGCTGCGCAACAACTGGAAGACGCTCTTCCACCGCGAGGGCGGCACCTACCCCTGGGTGGTGGACCGCCTGGCCTTCCCCACCATCACGCTGCTGCCCCCCGTGGTCGTGGCCTTCTGCACCCACGACCTGGAGTCCCTAGTGGCCATCACCGGGGCCTACGCAGGCACCGGCATCCAGTACGTCATCCCCGCCTTCCTGGTTTTCCACTGCCGCAAGGACATCCGGCTGGCCTTCGGCCCCGGCACCGCCAACAAGCACGCATCCCCCTTCCACCACACCCTCTGGGTGGGCTTTGTGCTGCTCTGGGCCTTCTCCTGCCTCTTCTTCGTCACGGCCAACATCATCCTCAGCGAGACCAAGCTC---
>HLturTru3
ATGGCGGGTGAAATCACAGAGCCCGGGGAGCTCTATTCTCCCTACGTCGGACTGGTGTATATGTTTAACCTCATCGTGGGCACCGGCGCGCTCACCATGCCCAAGGCCTTTGCCGCGGCCGGGTGGCTCGTCAGCCTGGTTCTGTTGGTGTTCCTGGGCTTCATGAGTTTTGTGACAACTACCTTTGTGGTGGAGGCCATGGCGGCAGCCAACGCTCAGCTCCGCTGGAAGAGGATGGAAACCCATCAGGAGGAGGAAGACGATGGC---TCCTCCACGGCCTCCGACAGTGAT---GTTCTCACCCAGGACAACGACGTGCGGGCAGAGAAGCGGCCCATCCTGTCTGTG---------------------------------------------------------------------------------------------------------------------------------------------------------------------------------------------------------------------------------------------------------------------------------------------------------------------------CCTTTC---------------------------------------------------------------------GCCATCATGATCGTGCTGGCCCTGGTGCGCATCGCGCATGGGCGTGGGGAGGGGCGCCCGCCGCTGGCCGACTTCTCCGGCGTCCGGAACCTGTTCGGCGTGTGCATCTACTCCTTCATGAGCCAGCACTCCCTGCCGTCCCTCATCACCCCCATCTCCTCCAAGCGCCACCTCACACGCCTGGTCTTCCTGGACTACGTGCTGATCCTGGCTTTCTACGGCCTCCTCTCCTTCACCGCCATCTTCTGCTTCCGCGGTGACAGCCTCCTGGACATGTACACCCTCAACTTTGCGCGCTGCGACGTCGTGAGCCTGGCCGCCGTGCGCTTCTTCCTGGGCCTCTTCCCCGTCTTCACCATCAGCACCAACTTCCCCATCATCGCCGTGACCCTGCGCAACAACTGGAAGACGCTTTTCCACCGAGAGGGGGGCACATACCCCTGGGTGGTGGACCACGTGGTGTTCCCCACCATCACCCTGCTGCCCCCTGTGCTGGTGGCCTTCTGCACACACGACCTGGAGTCCCTGGTGGGCATCACGGGGGCCTACGCGGGCACGGGCATCCAGTACGTCATCCCCGCCTTCTTGGTGTACCTCTGCCGCAAGGACACCCAGCTGGCCTTCGGCTACGGGACCGTCAACAAGCACGGGTCCCCTTTCCGCCGCACCTTCTGGGTGGGCTTTGTGCTGCTCTGGGCTTTCTCCTGCTTCTTCTNNNNNNNNNNNNNNNNNNNNNNNNNNNNNNNNNNNNNNNNN
>sorAra2
ATGGCGGGCGACATCACCCACACCGGGGAGCTCTATTCTCCCTACGTCGGGCTGGTGTACATGTTCAACCTCATCGTGGGCACCGGCGCGCTCACCATGCCCAAGGCCTTCGCCACGGCGGGCTGGCTGGTCAGCCTGCTCATGCTGCTCTTCCTCGGCTTCATGAGCTTCGTGACCACCACCTTCGTGATCGAGTCCATGGCAGCTGCCAACGCCCAGCTCCGCTGGAAGAGGGCCCAGGCC---CGCCCGGAGGACGCAGACGAC---TCCTCCACG---TCCGACAGCGAA---GTGCTCCCGCAGGACGGCTACGAGCAGGCGGAGACGCAGCCCATCCTCTCTGTGCAGCGGCACGGCCCTCAGCACCTGTTTGAGATCACGGACCGGGTGGAGATGGGACAGATGGCCTCCATGTTCTTCAGTAAAGTGGGCGTCAACCTTTTCTACTTCTGCATCATCATCTACCTGTACGGGGACCTGGCCATCTACGCGGCCGCCGTGCCCTCCTCGCTCATGCAGGTCACCTGC---GCCACCGGCAATGACTCCTGCGGGGTAGAAGCCGACACCAAGTTCAACGACACGGACCCGTGCTGGGGGCCCCTGCGCCGCGTGGACGCCTACCGCATCTACTTGGCCGTCTTCGTGCTCCTGCTGGGCCCCTTCACCTTCTTCGATGTCCAGAAGACCAAGTACCTGCAGATCCTGACCTCGCTGATGCGCTGGCTCGCCTTCGCCGTCATGATCGTGCTGGCGCTGGTGCGCATCGGGCGCGGGCAGGGCGAGGGGCGCCCGGCGCTGGCCGCGCTGGCCGGCGTGCGCAACCTGTTCGGCGTGTGCGTGTACTCCTTCATGTGCCAGCACTCGCTGCCCTCGCTGCTCACGCCCGTGTCGCGCAAGCGCCACCTCACGCGGCTGGTGGGGCTGGACTACGTGCTCATCCTGGCCTTCTACGGGCTGCTGTCCTTCACGGCCATCTTCTGCTTCCGCGGCGACCACCTGCTGGACATGTACACGCTCAACTTCGCGCGCGGCAGCGTGGTGGGCGCGGCGCCCGTGCGCCTCTTCCTCGGCCTCTTCCCCGTCTTCACCATCAGCACCAACTTCCCCATCATCGCCGTGACGCTGCGCAACAACTGGAAGACGCTGTTCCACCGCGAGGGCGGCACCTACCCCTGGGTGGTGGACCGCGTGGTCTTCCCGGCCATCACGCTGCTGCCGCCCGTGCTCGTGGCCTTCTGCACGCACGACCTGGAGACGCTGGTGGGCATCACGGGCGCCTACGCGGGCACGGGCATCCAGTACGTGATCCCCGCCTGCCTGGTGCTGCTGTGCCGCCGCGACAGCGAGCGGACCTTCGGGCGCGGCGCCCCCAACCCGCACCGCTCGCCCTTCCGCCACAACTGCTGGGTGGGCTTCGTGCTGCTCTGGGCGCTCTCCTGCTTCCTCTTCGTCACCGCCAACATCGTCCTCAGCGAGACCAAAGGC---
