# Supplementary material for: Six reference-quality genomes reveal evolution of bat adaptations
Source: Nature. 2020 Jul 22;583(7817):578–84. doi: 10.1038/s41586-020-2486-3 (PMC8075899; doi:10.1038/s41586-020-2486-3)
Supplement: Supplementary file 6 — Alignments of 12,931 protein-coding genes across 48 mammals. [file 41586_2020_2486_MOESM6_ESM.gz › suppDataFile/ENST00000268035.aln.fasta]

>HLpipKuh2
ATGAAGCCCGCCCTCGGAGGGGGCTCCCTGGCCTCGCTGTGGGCGCTCCTGTTCGTCGCCGCCGTGCTCGCCGTCTGGCCGACGAGCGGAGAAATCTGCGGCCCGGGCATCGACATCCGCAATGACTTCCGGCAGCTGAAGCGCCTGGAGAACTGCACGGTGATCGAGGGCTACCTGCACATCCTGCTCATCTCCAAGGGCGACGACTACCGCAGCTACCGCTTCCCCAAGCTCACCGTCATCACCGAGTACCTGCTGCTGTTCCGCGTGGCCGGCCTGGAGAGCATCGGCGACCTGTTCCCCAACCTCACCGTCATCCGCGGCTGGAAGCTCTTCTACAACTACGCGCTGGTGGTCTTCGAGATGGCCAGCCTCAAGGACCTGGGCCTGCGCAACCTGCGCAACATCACGCGCGGCGCCGTGCGCATCGAGAAGAACGCCGACCTGTGCTACGTCTCCACCGTGGACTGGTCCCTCGTCCTCGACTCCGTGTCCAACAACTACGTGGCCGGCAACAAGAACCCCAAGGAGTGCGGGGACGTGTGCCCCGGCGCCCTCGAGGGCACCTCCACCTGCAACCGCACCTCCATCAACAACGAGTACAAGTACCGCTGCTGGACCCAGGACCACTGCCAGAAAACCTGCCCGAGCGCGTGCGGGAAGCGGGCGTGCACGGACAACCATGAGTGCTGCCACGAGGAGTGCCTGGGCGGCTGCACGGCCCCGGACGACCAGGCGGCCTGCGTGGCCTGCAAGCACTACTACCACGAGGGCGTGTGCGTGGCCGAGTGCCCGCCGGACACCTACCGCTTCGAGGGCTGGCGCTGCGTGGACCGCGAGTTCTGCGCCAACATCCCCCTCGGCGACGAAGAGGACCTGGAGGAGGGCTTCGAGCTGGAGGGCTTCGTCCTGCACGACGGGGAGTGCATGCAGGAGTGCCCGTCCGGCTTCATCCGCAACGACAGCCTGAGC---ATGTTCTGCGTCCCCTGCGAAGGGCCGTGCCCCAAGATCTGC---GAGGAGTACAAGGGCACCAAGACTATCGACTCGGTGACCTCGGCTCAGATGCTCCAGGGCTGCACCATCTTCAAGGGCAACCTGCTCATCAACATCCGCAGGGGCAATAACATCGCCTCGGAACTGGAGAACTTCATGGGGCTCATCGAGGTGGTCACGGGCTACATCAAGATCCGCCACTCCCACGCGCTGGTCTCCCTGTCCTTCTTCAAAAGCCTCCGCCAGGTCCTGGGAGAGGAGCAGCTGGAGGGGAACTACTCCTTCTACGTCCTGGACAACCAGAACCTGCAGCAGCTGTGGGACTGGGACACCCACAACCTGACCCTCAAGTCCGGCAAGATGTACTTCGCCTTCAACCCCAAGCTGTGCGTGTCCGAGATCTACCGCATGGAGGAGATGACCGGGGCCCGGGGGCGCCAGGGCAAGGGCGACATCAACACCCGCAACAACGGCGACAGGGCCTCCTGTGAAAGCGACCTGCTGCACTTCACGTCCACCAACACCTGGAAGAACCGCATCATCGTCACGTGGCACCGGTACCGCCCCCCAGACTACAGGGACCTCATCAGCTTCACCGTCTACTACAAGGAGGCGCCCTACCAGAACGTGACCGAGTACGACGGCCAGGACGCCTGCGGCTCCAACAGCTGGAACATGGTGGACGTGGACCTGCCCGCCAACAAGGACATGGAGCCCGGCATCCTCCTGCACGGCCTCAAGCCCTGGACGCAGTACGCCATCTACGTGAAGGCCGTGACCCTGACCGTGGTGGAGAGCGACCACATCCGCGGGGCCAAGAGCGACATCCTGTACCTCCGCACCAACGCCTCAGTGCCTTCCATCCCGCTGGACGTCATCTCGGCCTCCAACTCGTCCTCCCAGCTGATCGTCAGGTGGAACCCGCCCTCGCTGCCCAACGGGAACCTGAGCTACTACATCGTGCGCTGGCAGCAGCAG---CCGCAGGACGCCTACCTGTACCAGCAC------AACTACTGCTCCAAA---GACAAGCTCCCGGTGCGGAAGTACACGGAAGGCACCTTCGACCTGGAGGAGGAGCTGTCGGAGAACCACAAGTCCGAGTCCTGCAAACCCCCCAAGGGGCCCTGCTGCGCCTGCCCCAAAACCGAGGCCGAGAAGCAGCTGGAGAAGGAGGAGGCCGAGTACCGCAAGGTCTTCGAGAACTTCCTGCACAACTCCATCTTCGTGCCCCGGCCCGACAGGAAGCGCCGGGACCTGGGGCAGGTCTCCAACACCAGCTTCTCCGGCCGGGGCCGCAACAGCTCGGTGACCGACCCCTTCAACACCACCGAGTGGGTCATCGACGACGACTCGGGCTGG---GAGCACCCCTTCTTCGAGAGCCGCGTGGACAAGAAGGAGCGGACCGTCATCTCCAACCTGAAGCCCTTCACCCTCTACCGCATCGACATCCACAGCTGCAACCACGAGGCCGACACGCTGGGCTGCAGTGCCTCCAACTTCGTCTTCGCCCGGACCATGCCTGCAGAGGGAGCAGATGACATTCCCGGGCCCATCACCTGGGAGCAGAAGGCCGAC---TCCGTCATCTTAATGTGGCCGGAGCCTGAGAACCCCAACGGGCTGATCCTCATGTATGAGGTCAAGTACGGGTCCCAGGAGGAGGACCAGCGGGAGTGCGTGTCCCGGCAGGACTACCAGAAGTACGGAGGGGCCAAGCTGCAGAAGCTCACCCCGGGGAACTACACGGCCCGCATCCAGGCCACCTCCCTGTCCGGGAACGGGTCCTGGACAGAGCCCATCTTCTTCTTCGTCCAGGACAAAGCC------TTGGACAATCACGCCCACCTGGTCATCGCCCTGCCCATCGCCATCGTGCTGATCGTCTTCGGGCTGGCCGTCACGCTGTACGTCATCCACCGGAAGCGC------------------------AAT------CGCATGGGGAACGGAGTGCTGTACGCGTCTGTGAACCCCGAGTATTTCAGCGCGGCCGACGTGTACGTGCCCGACGAGTGGGAGGTGGCCCGGGATAAGATCACCATGAACCGGGAGCTGGGCCAGGGCTCCTTCGGCATGGTGTACGAGGGCGTGGCCAAAGGCGTGGTCAAGGACGAGCCGGAAACCAGGGTGGCCATCAAGACGGTCAATGAGGCGGCCACCATGCGGGAGCGGATCGAGTTCCTCAACGAGGCCTCGGTGATGAAGGAGTTCAACTGTCACCATGTGGTGCGTTTGCTGGGTGTGGTGTCCCAGGGCCAGCCCACCCTGGTCATCATGGAGCTTATGCCCCGGGGTGACCTCAAGAGTTACCTCCGGTCTCTGCGCCCGGAAATCGAG---CCCCTCCCCGTCCTCTCACCGCCGACCCTCAGCAAGATGATCCAGATGGCCGGGGAGATCGCGGACGGCATGGCGTACCTCAACGCCAACAAGTTCGTCCACAGGGACCTCGCTGCCCGCAACTGCATGGTGGCTGAGGATCTGACCGTCAAGATCGGAGATTTCGGCATGACCCGCGACATCTACGAGACCGACTACTACCGGAAGGGCGGGAAGGGCCTGCTGCCTGTGCGCTGGATGTCCCCCGAGTCCCTCAAGGACGGCGTGTTCACCACCCACTCTGATGTCTGGTCCTTCGGTGTTGTGCTCTGGGAGATCGCCACGCTGGCCGAGCAGCCCTACCAGGGCCTGTCCAACGAGCAAGTCCTGCACTTCGTCATGGAGGGCGGCCTGCTGGACAAGCCCGACAACTGCCCCGACATGCTGTTCGAGCTGATGCAGGTGTGCTGGCACTTCAACCCCAAGATGCGGCCCTCCTTCCTGGACATCATCGGCAGCATCAAGGACGAGCTGGAGCCCGGCTTCATAGAGGTGTCCTTCTACTACAGCGACGAGAACAAGCCGCCCGACACCGAG------------------------------------------------------------------GAGCTCGACCTGGACCCCTCCATGCTGGAGTGCGTGCCCCTCGACCCCTCGGCCTCCTGCGCCTCC------------------CTGCCGCTG---------CCCGAGCGCCACTGCCAGCACCACCACCACCACCACCACCACGACGGGCGCGAGCGCTACTGCCCCCACCACCACGACGGGCGCGAGCGCTACTGCCCCCGCCACCACGAGTGCCGGGAGCGCTACTGCCCGCACCACCGGCAGTACGAGCCGCCCCGCGAGCGCCAGCGTTACTGCCCGCACCGCGACATCCAGCCCGTCCCCGACGGCCTGGGCCAGCGCGTGCTCATCTACCACCGCTCCAGCCTCGACGAC------AGGCAGGCCTACGCCCAGATGAACGGGGGGCGCAAGAACGAGAGGCCCGTGCCTCTCCCCCAGTCCTCCACCTGC---------------------------------
>criGri1
ATGAAGTCTGGCTCCGGAGGAGGGTCCCCGACCTCACTGTGGGGGCTCGTGTTTCTCTCTGCCGCGCTCTCGCTGTGGCCGACGAGTGGAGAAATTTGTGGGCCCGGCATTGACATCCGCAATGACTACCAGCAGCTGAAGCGCCTGGAAAACTGCACAGTGATTGAGGGCTTCCTCCACATCCTGCTCATCTCCAAGGCCGAGGACTACCGAAGCTACCGCTTCCCCAAGCTCACGGTCATCACTGAGTACTTGCTGCTGTTTCGAGTGGCCGGCCTCGAGAGCCTGGGAGACCTCTTCCCCAACCTTACGGTTATCCGTGGCTGGAAACTCTTCTACAACTACGCACTGGTCATCTTTGAGATGACCAATCTCAAGGATATTGGACTTTATAATCTGAGAAACATTACACGGGGGGCCATCAGGATTGAGAAGAACGCAGACCTCTGTTACCTCTCCACCATAGACTGGTCTCTCATCTTGGATGCAGTGTCTAATAACTACATTGTGGGCAACAAGCCCCCAAAGGAATGTGGGGACCTGTGTCCAGGGACCTTGGAGGAGAAGCCCATGTGTGAGAAGACCACCATCAACAATGAGTACAACTACCGCTGCTGGACCACAAATCAATGCCAGAAAATGTGCCCAAGTGTGTGCGGAAAGCGAGCGTGCACCGAGAACAACGAATGCTGCCACCCAGAGTGCCTAGGCAGCTGCCATACACCTGACGACAACACAACCTGTGTGGCCTGCCGACACTACTACTACAAAGGCGTGTGTGTGCCTGCCTGCCCACCTGGCACCTACAGGTTCGAGGGCTGGCGCTGTGTGGACCGCGATTTCTGCGCCAACATCCCCAACGCTGAGAGCAGTGACTCA------------------GATGGCTTTGTCATCCACGATGGCGAGTGCATGCAAGAATGTCCCTCAGGCTTCATCCGCAACAGCACCCAGAGC---ATGTACTGTATCCCCTGTGAAGGCCCCTGCCCAAAAGTCTGTGGCGATGAAGAAAAGAAAACAAAAACCATCGACTCGGTTACGTCGGCTCAGATGCTCCAAGGATGCACCATCTTGAAGGGCAATTTACTTATTAATATCCGGCGGGGCAATAACATTGCCTCAGAACTTGAGAACTTCATGGGGCTCATCGAGGTAGTGACTGGCTATGTGAAGATCCGCCATTCCCATGCTTTGGTCTCCTTGTCCTTCCTGAAGAACCTTCGTCTAATCTTAGGAGAGGAGCAGCTGGAAGGGAACTACTCCTTCTATGTCCTGGACAACCAGAACTTGCAGCAGCTGTGGGACTGGAACCACCGGAACCTGACCGTCAGGTCGGGGAAGATGTACTTTGCTTTCAATCCCAAGCTGTGTGTCTCTGAAATTTACCGCATGGAGGAAGTAACAGGAACAAAGGGCCGCCAGAGCAAAGGGGACATAAACACCAGGAACAATGGAGAGCGAGCTTCCTGTGAAAGCGACGTTCTCCGTTTCACCTCCACCACCACCTCAAAGAACCGGATCATCATAACATGGCACCGGTACCGGCCCCCAGATTACAGGGATCTCATCAGCTTCACGGTTTACTACAAGGAGGCACCCTTTAAAAATGTTACGGAATATGATGGGCAGGATGCCTGTGGCTCCAACAGCTGGAACATGGTGGATGTGGACCTACCTCCCAACAAGGAGGGGGAGCCTGGCATTTTACTGCATGGGCTGAAGCCCTGGACCCAGTATGCCGTCTATGTCAAGGCTGTGACCCTCACCATGGTGGAAAACGACCATATCCGTGGGGCCAAAAGTGAAATCTTGTACATTCGCACCAATGCTTCAGTTCCTTCCATTCCCCTAGATGTACTTTCGGCCTCAAACTCTTCTTCTCAGCTGATTGTGAAGTGGAATCCTCCAACTCTGCCCAATGGTAACTTGAGTTACTACATTGTAAGGTGGCAGCGACAG---CCACAGGATGGCTACCTGTACCGGCAC------AACTACTGCTCCAAA---GACAAAATACCCATCAGAAAGTATGCGGATGGCACCATTGATGTGGAAGAG---GTGACAGAGAATCCCAAGACAGAAGTGTGTGGTGGTGACAAAGGGCCTTGCTGTGCTTGTCCCAAAACTGAAGCCGAGAAGCAGGCCGAGAAGGAAGAGGCCGAGTACCGCAAAGTCTTTGAGAATTTCCTGCACAATTCCATCTTCGTGCCCAGACCCGAAAGGAGGCGGAGAGATGTCATGCAAGTAGCCAACACCACCATGTCTAGCCGAAGCAGGAACACCACAGTGGCTGACACCTACAATATCACAGAT---------CCAGAAGAACTCGAGACA---GAGTACCCTTTCTTTGAGAGCAGAGTAGATAACAAGGAGAGAACTGTCATCTCCAACCTTCGGCCTTTCACTTTGTACCGCATTGATATCCACAGCTGCAACCACGAAGCCGAGAAGCTGGGCTGCAGTGCCTCCAACTTTGTCTTTGCGAGAACCATGCCTGCAGAAGGAGCAGATGACATTCCTGGACCAGTGACCTGGGAGCCAAGACCTGAAAACTCCATCTTTTTAAAGTGGCCAGAACCTGAGAACCCCAACGGATTGATTCTAATGTATGAAATAAAGTATGGATCACAAGTTGAGGATCAGCGGGAATGTGTGTCCAGACAGGAATACAGGAAGTACGGAGGGGCCAAGCTTAACCGGCTAAACCCAGGGAACTATACAGCCCGGATTCAGGCCACGTCTCTCTCTGGCAATGGGTCTTGGACAGATCCTGTGTTCTTCTATGTCCCAGCCAAGACGACA---TATGAGAATTTCATGCACCTGATAATTGCTCTGCCGGTCGCCATCCTGCTGATTGTGGGGGGACTGGTCATCATGCTGTATGTCTTCCATAGGAAGAGA------------------------AATAACAGCAGGTTGGGCAATGGAGTGCTGTATGCCTCTGTGAACCCCGAGTATTTCAGTGCAGCGGATGTGTACGTGCCCGATGAATGGGAGGTAGCTCGAGAGAAGATCACCATGAACCGGGAGCTTGGACAAGGGTCCTTTGGGATGGTCTATGAAGGAGTGGCCAAGGGAGTGGTCAAGGATGAACCTGAAACCAGAGTAGCCATCAAGACAGTAAATGAGGCTGCAAGTATGCGTGAAAGAATCGAGTTTCTCAACGAGGCTTCAGTGATGAAGGAGTTCAACTGTCACCATGTGGTCCGGTTGCTGGGGGTGGTGTCCCAAGGCCAGCCTACCCTGGTCATCATGGAACTAATGACACGTGGGGATCTCAAAAGTTATCTCCGGTCTCTAAGGCCAGAAGTGGAGCAAAATAATCTAGTCCTAATTCCTCCGAGTTTAAGCAAGATGATCCAGATGGCTGGAGAGATTGCAGATGGCATGGCTTACCTCAACGCCAACAAGTTCGTCCACAGAGACCTTGCTGCTCGGAACTGCATGGTAGCTGAAGATTTCACAGTCAAAATTGGAGATTTTGGTATGACACGAGATATCTACGAGACAGACTACTACCGGAAAGGAGGGAAGGGGCTGCTGCCTGTGCGCTGGATGTCTCCTGAGTCCCTCAAGGACGGAGTCTTCACCACTCACTCAGATGTCTGGTCCTTTGGGGTCGTCCTCTGGGAGATTGCTACACTGGCTGAGCAGCCATACCAAGGCTTGTCCAATGAGCAAGTTCTTCGCTTCGTCATGGAGGGCGGCCTTCTGGACAAGCCGGACAATTGCCCTGACATGCTGTTTGAACTCATGCGCATGTGCTGGCAGTACAACCCTAAGATGAGGCCCTCCTTCCTGGAGATCATTGGCAGCATCAAGGATGAGATGGAGCCCAGCTTTCAGGAGGTCTCCTTCTACTACAGCGAGGAGAACAAGCCTCCTGAGCCAGAA---GAGCTG---------------------------------------------------------GAGCTGGAACTGGAGCCCGAGAACATGGAGAGCGTACCGCTGGACCCCTCGGCCTCCTCAGTCTCC------------------CTGCCTCTG---------CCAGAAAGACAC---------------------------------------------------------------TCAGGA---------------------------------------------------------------------------------------------------CACAAG------------GCCGAGAATGGCCCAGGCCCTGGAGTACTGGTTCTC---CGTGCCAGTTTCGATGAG------CGACAGCCTTACGCTCACATGAACGGGGGACGAGCCAACGAGAGGGCTTTGCCTCTGCCCCAGTCTTCAACCTGC---------------------------------
>conCri1
----------------------------------------------------------------------------------------------TCTGCGGGCCCGGCATCGACATCCGCAATGACTACCAGCAGCTGAGGCGCCTGGAGAACTGCACGGTGATCGAGGGCTACCTGCACATCCTGCTCATCTCCAAGGCCGAGGACTACCGCAGCTACCGCTTCCCCAAGCTCACGGTCATCACCGAGTACCTGCTGCTGTTCCGCGTGGCTGGCCTCGAGAGCCTGGGCGACCTGTTCCCCAACCTCACGGTCATCCGGGGCTGGAAACTCTTCTACAACTACGCCCTGGTCATCTTCGAGATGACCAATCTCAAGGATATTGGGCTTTACAACCTGAGGAACATAACTCGGGGGGCCATCAGGATTGAGAAAAATGCTGATCTCTGTTACCTCTCCACGGTGGACTGGTCGCTGATCTTGGACGCAGTGTCCAACAACTACATCGTGGGGAACAAGCCCCAGAAGGAGTGCGGGGACCTGTGCCCGGGGACAATGGAGGAGAAGCCGGTGTGTGAGAAGACCACCATCAACAACGAGTACAACTACCGCTGCTGGACCACAAACCGCTGCCAGAAAATGTGCCCGAGCGTGTGCGGGAAGCGGGCGTGCACCGAGACCAACGAGTGCTGCCACCCCGAGTGCCTGGGCAGCTGCAGCGCGCCCGACAACGACACGGCCTGCGTGGCCTGCCGCCACTACTACCACGCCGGCGTCTGCGTGCCCAGGTGCCCCCCCAGAACCTACCGCTTCGAGGGCTGGCGCTGCGTGGACCGCGACTTCTGTGCCAACATCCCCAGCGCCGAGGGCAGCGACTCG------------------GAGGGCTTCGTGATCCATGACGGCGAGTGCATGCAGGAGTGCCCCTCGGGGTTCATCCGCAACGGCACGCAGAGC---ATGTACTGCATCCCTTGCGAAGGTCCTTGCCCCAAAGTCTGT---GAAGAAGAGAAGAAGACAAAGACCATCGATTCTGTGACTTCTGCTCAGATGCTGCAAGGGTGCACCATCCTGAAAGGCAACTTGCTCATTAATATCCGACGAGGCAATAACATTGCCTCGGAGCTGGAGAACTTCATGGGACTCATCGAGGTGGTGACGGGCTACGTGAAGATCCGCCACTCCCATGCCTTGGTCTCCTTGTCCTTCCTCAAAAACCTTCGGCAGATCCTAGGAGAGGAGCAGCTGGAGGGGAATTACTCCTTCTACGTCCTGGACAACCAGAACCTGCAGCAGCTGTGGGACTGGGACCACCGCAACCTGACCATCAAAGCCGGCAAGATGTACTTCGCCTTCAACCCCAAACTCTGCGTCTCTGAAATCTACCGCATGGAGGAGGTGACCGGGACTAAAGGCCGCCAGAGCAAAGGGGACATCAACACCAGGAACAACGGCGAGAGAGCCTCCTGTGAGAGCGACGTCCTGCACTTCACCTCCACCACCACGTGGAAGAACCGCATCATCATCACCTGGCACCGGTACCGACCCCCGGACTACAGGGACCTCATCAGCTTCACCGTCTACTACAAGGAAGCACCCTTTAAAAACGTCACGGAGTATGACGGGCAGGATGCCTGCGGCTCCAACAGCTGGAATATGGTGGACGTGGACCTCCCTCCCAACAAGGACAGCGAGCCCGGCATCCTGCTGCACGGGCTGAAGCCCTGGACGCAGTATGCTGTTTACGTCAAGGCCGTGACCCTGACCATGGTGGAGAATGACCACATCCGAGGGGCCAAGAGTGAAATCCTGTACATTCGCACCAATGCTTCAGTGCCTTCCATCCCCCTGGACGTTCTCTCGGCGTCAAACTCCTCTTCCCAGCTGATTGTGAAGTGGAACCCACCCTCTCTGCCCAACGGCAACCTGAGTTACTACATTGTGAGGTGGCAGCGGCAG---CCGCAAGACAGCTACCTCTACCAGCAC------AACTACTGCTCCAAA---GACAAAATCCCCATCAGGAAGTATGCCGATGGCACCATTGATGTGGAAGAG---GTGACGGAGAACCCCAAGACTGAAGTGTGCGGTGGAGAGAAAGGGCCTTGCTGCGCGTGCCCCAAGACGGAAGCCGAGAAGCAGGCGGAGAAGGAGGAGGCGGAATACCGCAAGGTCTTTGAGAACTTCCTGCACAACTCCATCTTTGTGCCCAGACCTGAAAGGAAGCGGAGAGACGTCATGCAAGTGGCCAACACCACCATGTCCAGCCGAAGTCGGAACACCACTGTGGTGGACTCCTACAATGTCACAGAC---------CCAGAGGAGCTTGAGACT---GAATACCCTTTCTTTGAGAGCAGGGTGGATAACAAGGAGAGAACTGTCATTTCCAACCTGCGACCTTTCACCCTGTACCGCATTGACATCCACAGCTGTAACCATGAGGCTGAGAAGCTGGGCTGCAGTGCCTCCAACTTTGTCTTTGCAAGAACCATGCCTGCAGAGGGAGCAGATGACATTCCTGGACCGGTGACCTGGGAGCCAAAGCCTGAAAACTCCATCTTTTTAAAGTGGCCAGAACCTGAGAACCCCAATGGGTTGATTCTGATGTATGAGATAAAATACGGATCTCAAATAGAGGATCAGCGGGAGTGTGTGTCCCGGCAGGAGTACAGGAAGTACGGAGGGGCCAGGCTGAATCGCCTCAACCCGGGAAACTACACGGCCCGGATCCAGGCCACCTCGCTTTCTGGGAACGGGTCGTGGACGGATCCTGTGTTCTTCTACGTCCCCGCCAAGCCAACC---TATGAAAATTTCATCCACCTGATCATCGCCCTGCCTGTAGCTGTCCTGCTGATCGTGGGCGGGCTGGTGATAATGTTGTACGTCTTCCACAGGAAACGA------------------------AATAACAGCAGGCTGGGGAATGGGGTGCTGTATGCCTCTGTGAACCCGGAGTACTTCAGCGCTGCCGATGTGTACGTGCCGGATGAGTGGGAGGTGGCTCGTGAGAAGATCACCATGAGCCGAGAGCTGGGCCAGGGCTCCTTCGGGATGGTCTATGAAGGCGTGGCCAAGGGTGTGGTTAAAGATGAGCCGGAAACCCGGGTGGCCATCAAAACGGTGAACGAAGCCGCGAGCATGCGTGAGAGGATCGAGTTTCTCAACGAGGCTTCGGTGATGAAGGAGTTCAACTGCCACCACGTGGTGCGGCTGTTGGGCGTGGTGTCCCAGGGCCAGCCCACGCTGGTCATCATGGAGCTGATGACGCGGGGGGACCTCAAAAGCTATCTCCGGTCTCTGAGGCCAGAAATGGAG---AACAATCCCGTGCTAGCACCTCCAAGCCTGAGCAAGATGATCCAGATGGCCGGAGAGATCGCAGATGGCATGGCGTACCTCAACGCCAACAAGTTTGTCCACAGAGACCTTGCTGCCCGGAACTGCATGGTGGCCGAAGATTTCACAGTCAAAATCGGAGACTTTGGCATGACGAGAGACATCTATGAGACAGACTATTACCGGAAAGGAGGGAAAGGCCTGCTGCCGGTGCGCTGGATGTCCCCCGAGTCCCTCAAGGACGGCGTCTTCACCACTCACTCTGATGTCTGGTCCTTCGGGGTCGTCCTCTGGGAGATCGCCACACTGGCCGAGCAGCCGTACCAGGGCCTGTCCAACGAGCAGGTCCTTCGCTTCGTCATGGAGGGCGGCCTTCTGGACAAGCCAGACAACTGCCCCGACATGCTGTTTGAGCTGATGCGTATGTGCTGGCAGTACAACCCCAAGATGAGGCCTTCCTTCCTGGAGATCATCAGCAGCATCAAAGAGGAGATGGAGCCCGGCTTCCGGGAGGTCTCCTTCTACTACAGCGAGGAGAACAAGCCGCCCGAGCCCGAG---GAGCTG---------------------------------------------------------GAGCTGGAGCTGGAGCCCGAGAACATGGAGAGCGTCCCCCTGGACCCTTCCGCCTCTGCCGCCTCG------------------CTGCCGCTG---------CCTGACAGACAC---------------------------------------------------------------TCAGGA---------------------------------------------------------------------------------------------------CACAAG------------GCCGAGAACGGCCCGGGCCCTGGCGTGCTGGTCCTG---CGAGCCAGCTTCGACGAG------AGGCAGCCTTACGCCCACATGAACGGGGGGCGCAAGAACGAGCGGGCCCTGCCTCTGCCCCAGTCTTCGACCTGCT--------------------------------
>micOch1
ATGAAGTCTGGCTCCGGAGGAGGGTCCCCGACCTCGCTGTGGGGACTCGTGTTTCTCTCCGCCGCGCTCTCGCTCTGGCCGACGAGTGGAGAAATCTGTGGGCCCGGCATTGACATCCGCAACGACTACCAGCAGCTGAAGCGCCTGGAAAACTGCACAGTGATTGAGGGCTTCCTCCACATCCTGCTCATCTCCAAGGCCGAGGACTACCGAAGCTACCGCTTTCCCAAGCTCACGGTCATTACCGAGTACTTGCTGCTGTTTCGAGTGGCCGGCCTCGAGAGCCTGGGAGACCTCTTCCCCAACCTCACAGTCATCCGTGGCTGGAAACTCTTCTACAACTATGCACTGGTCATCTTTGAGATGACCAATCTCAAGGATATTGGGCTTTATAATCTGAGGAACATTACTCGGGGGGCCATCAGGATTGAGAAGAATGCTGACCTCTGTTACCTCTCCACTATAGACTGGTCTCTCATCTTGGATGCAGTGTCCAATAACTACATTGTGGGGAACAAGCCCCCAAAGGAATGCGGGGACCTGTGTCCTGGGACCTTGGAGGAGAAGCCCATGTGTGAGAAGACCACCATCAACAACGAGTACAACTACCGCTGCTGGACCACAAATCACTGCCAGAAAATGTGCCCAAGCGTGTGTGGAAAGCGAGCCTGCACCGAGAACAATGAATGTTGCCACCCAGAGTGCCTGGGCAGCTGCCATACACCCGACGACAACACCACCTGTGTGGCCTGCCGACATTACTACTACAAAGGCGTGTGTGTGCCCGCCTGCCCGCTGGGCACCTACAGGTTCGAGGGCTGGCGCTGTGTGGACCGCGATTTCTGCGCCAACATCCCCAACGCCGAGAGCAGCGACTCC------------------GACGGCTTTGTCATCCACGACGGCGAGTGCATGCAAGAGTGTCCCTCAGGCTTCATCCGCAACAGCACCCAGAGC---ATGTACTGTATCCCCTGTGAAGGCCCCTGCCCCAAAGTCTGTGGCGACGAAGAAAAGAAAACAAAAACCATCGATTCGGTGACGTCGGCTCAGATGCTCCAAGGTTGCACCATCTTGAAGGGCAACTTGCTTATCAACATCCGGCGAGGCAATAACATTGCCTCAGAACTGGAGAACTTCATGGGCCTCATCGAGGTGGTGACCGGCTACGTGAAGATCCGCCATTCCCATGCTTTGGTCTCCTTGTCCTTCCTGAAGAACCTTCGCCTAATCTTAGGAGAGGAGCAGCTGGAAGGGAACTACTCCTTCTATGTGCTGGACAACCAGAACTTGCAGCAGCTGTGGGACTGGAACCACCGGAACCTGACCGTCAGGTCGGGGAAGATGTACTTTGCTTTCAATCCCAAGCTGTGTGTCTCTGAAATCTACCGCATGGAGGAAGTCACAGGAACAAAGGGCCGCCAGAGCAAAGGGGACATAAACACCAGGAACAACGGAGAGCGAGCTTCCTGTGAAAGTGACGTTCTCCGTTTCACATCTACCACCACCTCAAAGAACCGCATCATCATAACCTGGCACCGGTACCGGCCCCCAGACTACAGGGATCTCATCAGCTTCACGGTGTACTACAAGGAGGCACCCTTTAAAAACGTTACAGAATACGATGGACAGGATGCCTGTGGCTCCAACAGCTGGAACATGGTGGATGTGGACCTGCCTCCCAACAAGGAGGGGGAGCCTGGCATTTTACTGCATGGGCTGAAGCCCTGGACCCAGTATGCTGTTTATGTCAAGGCTGTGACCCTCACCATGGTGGAAAACGACCATATCCGTGGGGCCAAAAGTGAAATCTTGTACATTCGCACCAATGCATCAGTTCCTTCCATTCCCCTAGACGTCCTCTCCGCTTCAAACTCCTCCTCTCAGCTGATTGTGAAGTGGAACCCCCCAACGCTGCCCAATGGTAACTTGAGTTACTACATTGTGAGGTGGCAGCGGCAG---CCACAGGATGGCTATCTGTACCGGCAC------AACTACTGTTCCAAA---GACAAAATACCCATCAGAAAGTACGCGGATGGCACCATCGATGTGGAAGAG---GTGACCGAGAACCCCAAGACAGAAGTGTGTGGTGGTGATAAAGGGCCTTGCTGTGCTTGTCCCAAAACTGAAGCCGAGAAGCAGGCCGAGAAGGAAGAGGCTGAGTACCGCAAGGTCTTTGAGAATTTCCTTCACAATTCCATCTTCGTGCCCAGACCCGAAAGGAAGCGGAGAGATGTCATGCAAGTGGCCAACACCACCATGTCTAGCCGGAGCAGGAACACCACGGTGGCAGACACCTACAATATCACAGAC---------CCGGAAGAAGTCGAGACA---GAATACCCTTTCTTTGAGAGCAGGGTGGATAACAAGGAGAGAACTGTCATTTCCAACCTCCGGCCTTTCACTTTGTACCGCATCGATATCCACAGCTGCAACCATGAAGCTGAGAAGCTGGGCTGCAGTGCCTCCAACTTCGTCTTTGCGAGAACCATGCCTGCAGAAGGAGCAGATGACATTCCTGGACCAGTGACCTGGGAGCCAAGACCTGAGAACTCCATCTTTTTAAAGTGGCCAGAACCCGAGAACCCTAACGGATTGATCCTAATGTATGAAATAAAGTACGGATCACAAGTTGAGGATCAGCGGGAATGTGTGTCCAGACAGGAGTACAGGAAGTATGGAGGGGCCAAGCTTAACCGGCTAAACCCGGGGAACTATACAGCCCGGATTCAAGCCACCTCTCTCTCTGGCAATGGGTCGTGGACAGATCCTGTGTTCTTCTATGTCCCAGCCAAGACGACG---TATGAGAACTTCATGCATCTGATCATCGCTCTGCCAGTAGCCATCCTGCTGATTGTGGGAGGACTGGTAATCATGCTGTATGTCTTCCATAGAAAGAGA------------------------AACAACAGCAGGTTGGGCAATGGAGTGCTGTATGCCTCTGTGAACCCCGAGTATTTCAGCGCAGCTGACGTGTACGTGCCCGATGAATGGGAGGTCGCCCGAGAGAAGATCACCATGAACCGGGAGCTTGGACAAGGGTCCTTCGGGATGGTCTATGAAGGAGTGGCCAAGGGCGTGGTCAAGGATGAACCTGAAACCAGAGTAGCCATCAAGACCGTGAATGAGGCTGCAAGTATGCGCGAAAGAATCGAGTTTCTCAACGAGGCCTCGGTGATGAAGGAGTTCAACTGTCACCACGTGGTTCGCTTGCTGGGTGTGGTGTCCCAAGGCCAGCCCACCCTGGTCATCATGGAACTAATGACGCGTGGGGATCTCAAAAGTTATCTCCGGTCTCTAAGGCCAGAAGTGGAGCAGAATAATCTGGTCCTGATTCCTCCGAGCTTAAGCAAGATGATCCAGATGGCTGGAGAGATTGCAGACGGCATGGCCTACCTCAATGCCAACAAGTTTGTCCACAGAGACCTTGCTGCTCGGAACTGTATGGTGGCTGAAGATTTCACAGTCAAAATTGGAGATTTCGGTATGACACGAGACATCTACGAGACAGACTACTACCGGAAAGGTGGGAAGGGGCTGCTGCCTGTACGCTGGATGTCTCCCGAGTCCCTCAAGGATGGAGTCTTCACTACTCACTCAGATGTCTGGTCCTTTGGGGTCGTCCTCTGGGAGATTGCCACTTTGGCTGAGCAGCCATATCAAGGCTTGTCCAACGAGCAAGTTCTTCGCTTCGTCATGGAGGGCGGCCTTCTGGACAAGCCGGACAACTGCCCTGACATGCTGTTTGAACTGATGCGCATGTGCTGGCAGTACAACCCTAAGATGCGGCCCTCCTTCCTGGAGATCATTGGCAGCATCAAGGACGAGATGGAGCCCAGCTTTCAGGAGGTCTCCTTCTACTACAGTGAGGAGAACAAGCCTCCCGAGCCGGAG---GAGCTGGAGCTG---------------------------------------------------GAGCTGGAGCTGGAGCCCGAGAACATGGAGAGTGTACCGCTGGACCCCTCGGCCTCCTCTGCCTCC------------------CTGCCTCTG---------CCTGAAAGACAC---------------------------------------------------------------TCAGGA---------------------------------------------------------------------------------------------------CACAAG------------GCCGAGAATGGCCCCGGCCCTGGAGTACTGGTTCTC---CGCGCCAGTTTCGATGAG------AGACAGCCTTATGCTCACATGAACGGGGGACGCGCCAATGAGAGGGCTTTGCCTCTGCCTCAGTCTTCGACCTGC---------------------------------
>rn6
ATGAAGTCTGGCTCCGGAGGAGGGTCCCCGACCTCGCTGTGGGGGCTCGTGTTTCTCTCCGCCGCGCTCTCGCTCTGGCCGACGAGTGGAGAAATTTGTGGGCCCGGCATTGACATCCGCAACGACTATCAGCAGCTGAAGCGCCTGGAAAACTGCACGGTGATCGAGGGCTTCCTCCACATCCTGCTCATCTCCAAGGCCGAGGACTACCGAAGCTACCGCTTCCCCAAGCTCACGGTCATCACCGAGTACTTGCTGCTGTTTCGAGTGGCCGGCCTCGAGAGCCTGGGAGACCTCTTCCCGAACCTCACAGTCATCCGTGGCTGGAAACTCTTCTACAATTACGCACTGGTCATCTTCGAGATGACCAATCTCAAGGATATTGGGCTTTATAATCTGAGGAACATTACTCGGGGGGCCATCAGGATTGAGAAAAACGCTGACCTCTGTTACCTCTCCACCATAGACTGGTCTCTCATCTTGGATGCGGTGTCCAATAACTACATTGTGGGGAACAAGCCCCCAAAGGAATGTGGGGACCTGTGTCCAGGGACCTTGGAGGAGAAGCCCATGTGTGAGAAGACCACCATCAACAATGAGTACAACTACCGCTGCTGGACCACAAATCGCTGCCAGAAAATGTGCCCAAGTGTGTGTGGGAAGCGAGCCTGCACCGAGAACAATGAGTGCTGCCACCCGGAGTGCCTAGGCAGCTGCCACACACCGGACGACAACACAACCTGCGTGGCCTGCCGACACTACTACTACAAAGGCGTGTGCGTGCCTGCCTGCCCGCCTGGCACCTACAGGTTCGAGGGCTGGCGCTGTGTGGACCGGGATTTCTGCGCCAACATCCCCAACGCCGAGAGCAGTGACTCA------------------GATGGCTTCGTCATCCACGATGGCGAGTGCATGCAGGAGTGTCCATCAGGCTTCATCCGCAACAGCACCCAGAGC---ATGTACTGTATCCCCTGTGAAGGCCCCTGCCCCAAGGTCTGCGGCGATGAAGAAAAGAAAACGAAAACCATCGATTCTGTGACGTCTGCCCAGATGCTCCAAGGGTGCACCATTTTGAAGGGCAATCTGCTTATTAACATCCGGCGAGGCAATAACATTGCCTCGGAATTGGAGAACTTCATGGGGCTCATCGAGGTGGTGACTGGCTACGTGAAGATCCGCCATTCCCATGCCTTGGTCTCCTTGTCCTTCCTGAAGAACCTTCGTCTCATCTTAGGAGAGGAGCAGCTAGAAGGGAACTACTCCTTCTATGTCCTGGACAACCAGAACTTGCAGCAGCTGTGGGACTGGAACCACCGGAACCTGACCGTCAGGTCAGGGAAAATGTACTTCGCTTTCAATCCCAAGCTGTGTGTCTCTGAAATTTACCGGATGGAGGAGGTGACAGGAACAAAGGGACGGCAGAGCAAAGGAGACATAAACACCAGGAACAACGGAGAGCGAGCTTCCTGTGAAAGTGATGTTCTCCGTTTCACCTCCACCACCACCTGGAAGAACCGCATCATCATAACGTGGCACCGGTACCGGCCGCCGGACTACCGGGATCTCATCAGTTTCACAGTCTACTACAAGGAGGCACCCTTTAAAAACGTCACGGAATACGACGGGCAGGATGCCTGTGGCTCCAACAGCTGGAACATGGTGGACGTGGACCTGCCTCCGAACAAGGAGGGGGAGCCTGGCATTTTGCTGCATGGGCTGAAGCCCTGGACCCAGTATGCAGTCTATGTCAAGGCTGTGACCCTCACCATGGTGGAAAACGACCACATCCGTGGGGCCAAAAGTGAAATCTTGTACATTCGCACCAACGCTTCAGTTCCTTCCATTCCTCTAGATGTCCTCTCGGCATCAAACTCCTCCTCTCAGCTGATCGTGAAGTGGAACCCCCCAACTCTGCCCAATGGTAACTTGAGTTACTACATTGTGAGGTGGCAGCGGCAG---CCGCAGGATGGCTATCTGTTCCGGCAC------AACTACTGCTCCAAA---GACAAAATACCCATCAGAAAGTACGCCGATGGTACCATCGATGTGGAGGAG---GTGACAGAAAATCCCAAGACAGAAGTGTGCGGTGGTGATAAAGGGCCGTGCTGTGCCTGTCCTAAAACCGAAGCTGAGAAGCAGGCTGAGAAGGAGGAGGCTGAGTACCGTAAAGTCTTTGAGAATTTCCTTCACAACTCCATCTTTGTGCCCAGACCTGAGAGGAGGCGGAGAGATGTCCTGCAGGTGGCTAACACCACCATGTCCAGCCGAAGCAGGAACACCACGGTAGCTGACACCTACAATATCACAGAC---------CCGGAAGAGTTCGAGACA---GAATACCCTTTCTTTGAGAGCAGAGTGGATAACAAGGAGAGGACTGTCATTTCCAACCTCCGGCCTTTCACTCTGTACCGTATCGATATCCACAGCTGCAACCACGAGGCTGAGAAGCTGGGCTGCAGCGCCTCCAACTTTGTCTTTGCAAGAACCATGCCAGCAGAAGGAGCAGATGACATTCCTGGCCCAGTGACCTGGGAGCCAAGACCTGAAAACTCCATCTTTTTAAAGTGGCCAGAACCCGAGAACCCCAACGGATTGATTCTAATGTATGAAATAAAATACGGATCGCAAGTCGAGGATCAGCGGGAATGTGTGTCCAGACAGGAGTACAGGAAGTATGGAGGGGCCAAACTTAACCGTCTAAACCCAGGGAACTATACGGCCCGGATTCAGGCTACCTCCCTCTCTGGGAATGGGTCGTGGACAGATCCTGTGTTCTTCTATGTCCCAGCCAAAACAACG---TATGAGAATTTCATGCATCTGATCATTGCTCTGCCGGTTGCCATCCTGCTGATTGTGGGGGGCCTGGTAATCATGCTGTATGTCTTCCATAGAAAGAGG------------------------AATAACAGCAGATTGGGCAACGGGGTGCTGTACGCCTCTGTGAACCCCGAGTATTTCAGCGCAGCTGATGTGTACGTGCCTGATGAATGGGAGGTAGCTCGGGAGAAGATCACCATGAACCGGGAGCTCGGACAAGGGTCCTTCGGGATGGTCTATGAAGGAGTGGCCAAGGGCGTGGTCAAGGACGAGCCTGAAACCAGAGTGGCCATCAAGACAGTGAATGAGGCTGCAAGTATGCGTGAGAGAATTGAGTTTCTCAACGAGGCCTCAGTGATGAAGGAGTTCAACTGTCACCATGTGGTCCGGTTGCTGGGTGTAGTATCCCAAGGCCAGCCCACCCTGGTCATCATGGAACTAATGACACGTGGCGATCTCAAAAGTTATCTCCGGTCTCTAAGGCCAGAGGTGGAGCAGAATAATCTAGTCCTGATTCCTCCGAGCTTAAGCAAGATGATCCAGATGGCTGGAGAGATTGCAGATGGCATGGCCTACCTCAATGCCAACAAGTTCGTCCACAGAGACCTGGCTGCTCGGAACTGCATGGTAGCTGAAGATTTCACAGTCAAAATTGGAGATTTTGGTATGACACGAGACATCTACGAGACGGACTACTACCGGAAAGGCGGGAAGGGCTTGCTGCCTGTGCGCTGGATGTCTCCCGAGTCCCTCAAGGATGGCGTCTTCACCACTCATTCCGATGTCTGGTCCTTTGGGGTCGTCCTCTGGGAGATCGCCACTCTGGCTGAGCAGCCGTACCAGGGCCTGTCCAACGAGCAAGTTCTTCGTTTCGTCATGGAGGGCGGCCTTCTGGACAAGCCGGATAACTGCCCCGATATGCTGTTTGAACTTATGCGCATGTGCTGGCAGTACAACCCCAAGATGCGGCCCTCCTTCCTGGAGATCATCGGAAGCATCAAGGATGAGATGGAGCCCAGTTTCCAGGAGGTCTCCTTCTACTACAGCGAGGAGAACAAGCCTCCAGAGCCGGAG---GAGCTGGAGATG---------------------------------------------------GAGCTGGAGCTGGAGCCCGAGAACATGGAGAGCGTCCCGCTGGACCCTTCGGCCTCCTCAGCCTCC------------------CTGCCTCTG---------CCTGAAAGACAC---------------------------------------------------------------TCAGGA---------------------------------------------------------------------------------------------------CACAAG------------GCTGAGAACGGCCCTGGC------GTGCTGGTTCTC---CGTGCCAGTTTTGATGAG------AGACAGCCTTACGCTCACATGAATGGGGGACGCGCCAACGAGAGGGCCTTGCCTCTGCCCCAGTCCTCAACCTGC---------------------------------
>HLmolMol2
ATGAAGTCT------GGAGGAGGGTCCCTGACCTCGCTGTGGGGGCTCCTGTTTTTCTCCGCTGCGCTCTTGCTGTGGCCCACGAGTGGAGAAATCTGCGGACCTGGCATCGACATCCGCAATGACTACCAGCAGCTGAAGCGGCTGGAGAACTGCACGGTGATCGAGGGCTACCTGCACATCCTCCTCATCTCCAAGGTGGAGGACTACCGCAGCTACCGCTTCCCCAAGCTCACCGTCATCACCGAGTACCTGCTGCTGTTCCGCGTGGCCGGCCTCGAGAGCCTCGGCGACCTCTTCCCCAACCTCACGGTCATCCGCGGCTGGAAGCTCTTCTACAACTATGCCCTCGTCATCTTCGAGATGACCAACCTCAAAGATATAGGGCTCCACAGCCTGAGGAACATCACTCGCGGGGCCATCCGCATCGAGAAGAACGCCGACCTCTGTTACCTGTCCACGGTGGACTGGTCCCTGATCTTGGACGCGGTGTCCAACAACTACATAGTGGGGAACAAACCCCCGAAAGAGTGCGGGGACCTGTGTCCAGGGACAATAGAGGAGAAGCCCATGTGCGAGAAGACCACCATCAACAACGAGTACAACTACCGATGCTGGACCACCAACCACTGCCAGAAAATGTGCCCGAGCGCGTGCGGAAAGCGGGCATGTACCGAGAACAACGAGTGCTGCCACCCCGAGTGCCTGGGCAGCTGCAGCGCACCCGACGACGACGCGGCCTGCGTGGCCTGCCGCCACTACTACTACGCTGGCGTCTGCGTGCCCAGCTGCCCGCCCAACACCTACCGCTTTGAGGGCTGGCGCTGCGTGGACCTCGACTTCTGTGCCAACATCCCGAACGCTGAGAGCAGCGACACA------------------GAGGGCTTCGTGATCCATGACGGCGAGTGCATGCAGGAGTGCCCCTCGGGCTTCATCCGCAATGGCAGCCAGAGC---ATGTACTGCATCCCTTGCGAAGGTCCTTGCCCCAAGGTCTGT---GAGGAAGAAAAGAAGACGAAGACGATTGATTCAGTGACTTCTGCTCAGATGCTCCAAGGCTGCACCATTTTCCGGGGCAACTTGCTCATTAACATCCGACGGGGCAATAATATCGCCTCGGAGCTGGAGAACTTCATGGGGCTCATCGAGGTGGTCACGGGCTACGTGAAGATCCGCCACTCCCACGCCCTGGTCTCGCTGTCCTTCCTCAAAAACCTGCGGCAGATCTTGGGGGAGGAGCAGCTCGAGGGGAATTACTCCTTCTACGTCCTCGACAACCAGAATCTGCAGCAGCTCTGGGACTGGGACCACCGCAACCTGACCATCAAGTCTGGGAAGATGTACTTTGCTTTCAACCCCAAGCTGTGTGTGTCTGAAATCTACCGCATGGAGGAAGTGACGGGGACCAAAGGACGCCAGAGCAAAGGGGACATAAATACGCGGAACAACGGGGAGAGAGCCTCCTGTGAGAGCGACGTCCTGCACTTCACCTCCACCAACACCTGGAAGAATCGCATCATCATCACATGGCACCGGTACCGGCCCCCGGACTACAGGGACCTCATCAGCTTCACCGTCTACTACAAGGAAGCACCCTTCAAAAACGTCACCGAGTACGATGGCCAGGACGCCTGTGGCTCCAATAGCTGGAACATGGTGGACGTGGACCTGCCCTCCAACAAGGACATCGAGCCGGGCATCTTACTGCACGGGCTGAAGCCCTGGACGCAGTACGCTGTGTACGTGAAGGCCGTGACCCTCACCATGGTGGAGAATGACCACATCCGTGGGGCCAAGAGCGAGATCCTATACATTCGCACCAATGCTTCAGTTCCGTCCATTCCCCTGGATGTGCTCTCGGCCTCGAACTCGTCCTCCCAGCTGATCGTGAAGTGGAACCCGCCCTCCCTGCCCAACGGCAACCTGAGCTACTACATCGTCAGGTGGCAGCGGCAG---CCTCAGGACAGCTACTTGTACAGGCAC------AACTACTGCTCCAAA---GACAAAATCCCCATCCGGAAGTACGCGGACGGCACCATTGACATCGAGGAG---GTGACCGAGAACCCCAAGACTGAAGTGTGCGGTGGGGAGAAGGGACCCTGCTGCGCTTGTCCCAAAACCGAGGCGGAGAAGCAGGCCGAGAAGGAGGAGGCGGAGTACCGCAAAGTCTTCGAGAACTTCCTGCATAACTCCATCTTCGTGCCCAGACCTGAAAGGAAGCGGAGGGACGTCATGCAGATCGCCAACACCACCATGTCCACCCGGAGCAGGAACAGCACGGCGGCTGACATCTACAATGTCACGGAC---------CTCGAGGAGCTGGAGACG---GAGTACCCTTTCTTCGAGAGCCGGGTGGACAACAAAGAGAGAACTGTCATCTCTAACCTCCGGCCTTTCACTCTGTACCGCATCGACATCCACAGCTGTAACCACGAGGCCGAGAAGCTGGGCTGCAGCGCCTCCAACTTTGTCTTTGCGAGAACCATGCCTGCAGAAGGAGCAGATGACATTCCTGGGCCGGTGACCTGGGAGCCAAGGCCTGAAAACTCCATCTTTTTAAAGTGGTCGGAACCTGAGAACCCCAATGGACTGATTCTTATGTATGAGATAAAATATGGATCGCAGGTCGAGGACCAGCGGGAATGTGTGTCCAGGCAGGACTACAGGAAGTACGGAGGGGCCAGGCTGAACCGCCTCAACCCGGGCAACTACACAGCCCGGATCCAGGCCACGTCTCTGTCTGGGAACGGGTCATGGACGGAGCCTGTGTTCTTCTACGTCCAGGCCAAAACGACG---TACGAGAACTTCATGCACCTGATCATCGCTCTGCCCGTGGCCTCCCTGCTGATAGTGGGAGGGCTGGTGATCATGTTGTACGTCTTCCACAGGAAACGA------------------------AACAACAGCAGGCTGGGGAACGGCGTGCTGTATGCTTCCGTGAACCCGGAGTACTTCAGCGCGGCCGATGTGTACGTGCCCGATGAGTGGGAGGTGGCTCGGGAGAAGATCACCATGAACCGGGAGCTGGGACAGGGCTCCTTCGGGATGGTATACGAAGGGGTTGCCAAGGGCGTGGTTAAAGATGAGCCCGAAACCAGGGTGGCCATTAAGACGGTCAACGAGGCCGCGAGCATGCGCGAGAGGATCGAGTTTCTCAACGAGGCTTCGGTGATGAAGGAGTTCAACTGTCACCATGTGGTGCGGTTGCTGGGCGTGGTGTCCCAGGGCCAGCCCACACTGGTCATCATGGAACTCATGACACGGGGTGATCTCAAAAGTTATCTCAGGTCTCTGAGGCCAGAAATAGAG---AATAACCCAGCCTTCGCACCTCCGAGCCTGAGCAAGATGATCCAGATGGCGGGAGAGATTGCGGACGGCATGGCATACCTCAATGCCAACAAGTTCGTCCACAGAGACCTTGCTGCCCGCAACTGCATGGTGGCGGAAGATTTCACAGTCAAAATCGGAGATTTCGGCATGACCAGAGACATCTACGAGACCGACTATTACCGGAAGGGCGGGAAGGGGCTGCTGCCTGTGCGCTGGATGTCCCCCGAGTCCCTCAAGGACGGCGTGTTCACCACTCATTCTGACGTCTGGTCCTTTGGGGTCGTCCTCTGGGAGATCGCCACGCTGGCGGAGCAGCCATACCAGGGTTTGTCCAACGAGCAGGTCCTGCGCTTCGTCATGGAGGGCGGCCTTCTGGACAAGCCGGACAACTGCCCCGACATGCTGTTTGAGCTCATGCGTGTGTGCTGGCAGTACAACCCCAAGATGAGGCCCTCCTTCCTGGAGATCATCGGCAGCATCAAGGACGAGATGGAGCCCGGCTTTCAGGAGGTGTCCTTCTACTACAGCGACGAGAACAAGCCGCCCGACGCCGAG------------------------------------------------------------------GAGCTGGACCTGGAGCCGGACAACATGGAGAGCATGCCCCTGGACCCCTCCGCCTCGTGTTCCTCC------------------CTGCCACTG---------CCCGACAGACAC---------------------------------------------------------------TCACTG---------------------------------------------------------------------------------------------------CACAAG------------GCTGAGAACGGCCCCGGCCCTGGCGTGCTGGTCCTC---CGGGCCAGCTTCGACGAG------AGACAGCCCTACGCGCACATGAACGGGGGTCGCAAGAATGAGAGGCCCCTGCCCCTGCCCCAGTCTTCGACCTGC---------------------------------
>HLmyoMyo6
ATGAAGTCGCCCCTCGGAGGAGGGTCCCTGGCCTCGCTGTGGGCGCTCCTGCTTCTGGCCGCCGCGCTCGCCTTCTGGCCGACGAGCGGAGAAATCTGCGGCCCCGGCATCGACATCCGCAACGACTTCCAGCAGCTGAAGCGCCTGGAGAACTGCACGGTGATCGAGGGCTACCTGCACATCCTGCTCATCTCCAAGGGCGACGACTATCGCAGCTACCGCTTCCCCAAGCTCACGGTCATCACCGAGTACCTGCTCCTGTTCCGCGTGGCCGGCCTGGAGAGCATCGGCGACCTGTTCCCCAACCTCACGGTCATCCGCGGCTGGAAGCTCTTCTACAACTACGCGCTGGTCATCTTCGAGATGACCAACCTCAAGGACATCGGCCTGCGCAACCTGCGCAACATCACCCGCGGCGCCATCCGCATCGAGAAGAACGCCGACCTCTGCTACCTGTCCACCGTGGACTGGTCCCTCATCCTCGACGCCGTGTCCAACAACTACGTGGTGGGGAACAAGTCCCCCAAGGAGTGCGGCGACGTGTGCCCGGGGGCCCTGGAGGGGAAGTCCACCTGCGACCGGACCACCATCAACAACGAGTACAACTACCGCTGCTGGACCCAGGACCACTGCCAGAAAACCTGCCCGAGCGCGTGCGGGAAGCGGGCGTGCACGGACAACAACGAGTGCTGCCACCCCGAGTGCCTGGGCGGCTGCACGGCCCCCGACGACCAGGCGGCCTGCGTGGCCTGCAAGCACTACTACCACGAGGGCGTCTGCGTGACCGACTGCCCCCCCAACACCTACCGCTTCGAGGGCTGGCGCTGCGTGGACCGCGACTTCTGCGCCACCATCCCCAACGCCGACAGCTTCGAGCTG------------------GAGGGCTTCGTCATTCACGACGGCGAGTGCATGCAGGAGTGCCCCTCCGGCTTCATCCGCAACGACAGCCTGAGC---ATGTACTGCATCCCCTGCGAAGGGCCGTGCCCCAAAATCTGT---GAGGAAGACAAGGGGACGAAGACCATTGACTCCGTGACCTCGGCTCAGATGCTTCAGGGCTGCACCATCTTCAAGGGCAACCTGCTCATTAACATCCGCAGGGGGAATAACATCGCCTCGGAACTGGAGAACTTCATGGGGCTCATCGAGGTGGTCACGGGCTACATCAAGATCCGCCACTCCCACGCACTGGTCTCCCTGTCCTTCTTCAAGAGCCTCCGCCAGATCCTCGGCGAGGACCAGCTGGAGGGGAACTACTCCTTCTACGTCCTGGACAACCAGAACCTGCAGCAGCTGTGGGACTGGGACCACCACAACCTGACCATCAAGTCCGGGAAGATGTACTTCGCCTTCAACCCCAAGCTGTGCGTGTCCGAGATCTACCGCATGGAGGAGATGACGGGGGCCAAGGGGCGCCAGGGCAAAGGCGACATCAACACCCGGAACAACGGGGAGCGGGCCTCCTGTGAGAGCGACATGCTGCACTTCACCTCCACCAACACCTGGAAGAACCGCATCATCGTCACGTGGCACCGGTACCGGCCCCCAGACTACAGGGACCTCATCAGCTTCACCGTCTACTACAAGGAAGCGCCCTACAAGAACGTCACCGAGTACGACGGCCAGGACGCCTGCGGCTCCAACAGCTGGAACATGGTGGACGTGGACCTGCCCGCCAACAAGGACGTGGAGCCCGGCATCCTGCTGCACGGCCTGAAGCCCTGGACGCAGTACGCCATCTACGTGAAGGCCGTGACGCTGACCATGGTGGACAACGACCACATCCGCGGGGCCAAGAGCGACATCCTCTACCTCCGCACCAACGCCTCAGTGCCTTCCATCCCCCTGGACGTCATCTCGGCCTCCAACTCGTCCTCCCAGCTGATCGTCAAGTGGAACCCGCCCTCCCTGCCCAACGGCAACCTCAGCTACTACATTGTGCGTTGGCAGCAGCAG---CCGCAGGACGCCTACCTGTACCAGCAC------AACTACTGCTCCAAA---GACAAGCTCCCCGTCCGCAAGTACACGGACGGCACCTTCGACATCGAGGAG---GTGACGGAGAACCCCAAGACCGAGTCGTGCAACACCCCCAAGGGGCCCTGCTGCGCGTGTCCCAAAACCGAGGCCGAGAAGCAGGCGGAGAAGGAGGAGGCCGAGTACCGCAAAGTCTTCGAGAACTTCCTGCACAACTCCATCTTCGTGCCCAGGCCCGACAGGAAGCGCAGGGACGTGGGGCAGATCTCCAACACCACCCTTTCCGGCCGGAGCAGGAACAGCACGGTGACGGACCCCTTCAACAGCACGGAC---------TCGGACGACAGGGAGACG---GACTACCCTTTCTTCGAGAGCAGGGTGGACAAGAAGGAAAGGACCGTCATCTCCAACCTGAAGCCCTTCACCCTCTACCGCATCGACATCCACAGCTGCAACCACGAGGCCGAGAAGCTGGGCTGCAGCGCCTCCAACTTCGTCTTTGCGAGAACCATGCCTGCAGACGGAGCGGATGACATTCCCGGGCCGATAACCTGGGAGGTGAAGCCTGACAACACCATCTTCTTAAAGTGGCCCGAACCGGAGAATCCCAACGGACTGATTCTCATGTATGAGATAAAATACGGATCGCAGGTCGAGGACCAGCGGGAGTGCGTGTCGCGGCAGGACTACCGGAAGCACGGAGGGGCCAAGCTGCAGAAGCTCAGCCCGGGGAACTACACGGCCCGCATCCAGGCCACCTCTCTGTCGGGGAACGGGTCCTGGACGGAGCCCGTGTTCTTCTACGTCCAGGACAAAGCAGCG---TTTGACAGCCACGCCCACCTGGTCATCGCGCTGCCCATCGCCATCGTGCTGACCGTCTTGGGGCTGGCCCTCACGCTGTACGTCATCCACAGGAAGCGT------------------------AAT------CGGATGGGGAATGGAGTGCTGTACGCGTCTGTGAACCCGGAGTATTTCAGCGCGGCCGACGTGTACGTGCCCGACGAGTGGGAGGTGGCCCGGGAGAAGATCACCATGAACCGGGAGCTGGGCCAGGGCTCCTTCGGCATGGTGTACGAGGGCGTGGCCAAGGGCGTGGTCAAGGACGAGCCGGAAACCAGGGTGGCCATCAAGACCGTCAACGAGTCGGCCAGCATGCGGGAGCGGATCGAGTTCCTCAACGAGGCCTCGGTGATGAAGGAGTTCAACTGTCACCACGTGGTGCGTTTGCTGGGCGTGGTGTCCCAGGGCCAGCCGACCCTGGTCATCATGGAACTCATGCCCCGCGGAGACCTCAAGAGTTACCTCAGGTCTCTGAGACCGGAAATCGAG---AATCACCCCGTCCTCTCGCCGCCGACCCTCAGCAAGATGATCCAGATGGCCGGGGAGATTGCGGACGGCATGGCGTACCTCAACGCCAACAAGTTCGTGCACAGGGACCTGGCTGCCCGGAACTGCATGGTGGCTGAAGATTTGACTGTCAAGATCGGAGACTTCGGCATGACTCGCGACATCTACGAGACCGACTATTACCGGAAGGGCGGGAAGGGGCTGCTGCCTGTGCGCTGGATGTCCCCCGAGTCCCTCAAGGACGGCGTGTTCACCACCCACTCTGATGTCTGGTCCTTTGGCGTCGTGCTCTGGGAGATCGCCACGCTGGCCGAGCAGCCCTACCAGGGCCTGTCCAACGAGCAGGTCCTGCGCTTCGTCATGGAGGGCGGCCTTCTGGACAAGCCCGACAACTGCCCCGATATGCTGTTCGAGCTCATGCAGGTGTGCTGGCACTTCAACCCCAAGATGAGGCCTTCGTTCCTGGACATCATCGGCAGCATCAAGGACGAGCTGGAGCCCGGCTTCATCGAGGTGTCCTTCTACTACAGCGACGAGAACAAGCCGCCCGACACCGAG------------------------------------------------------------------GAGCTGGACCTGGACCCCGACCAGCTGGAGTGCGTGCCCCTGGACCCGTCGGCCTCCTGCTCCTCC------------------CTGCCGCTG---------CCGGAGCGCCACTGCCCGCACCACCACCACCACCAC------GAGGGCCGCGAGCGCTACTGCCGCCACCACCACGAGGGCCGCGAGCGCTACTGCCGCCACCACCACGAGGGCCGCGAGCGCCACTGCCCGCACCACCGC---CACGAGAACGGCCGCGAGCGCGAGCGCCCCTGCCCGCACCGC------------CCCGAGAACGGCCTGGGCCACCGCGTGCTGGTCTACCACCGGGCCAGCTTCGACGAG------AGGCAGGCGTACGCGCACATGAATGGGGGGCGCAAGAACGAGAGGCCCGTGCCCCTCCCGCAGTCCTCCACCTGC---------------------------------
>hg38
ATGAAGTCTGGCTCCGGAGGAGGGTCCCCGACCTCGCTGTGGGGGCTCCTGTTTCTCTCCGCCGCGCTCTCGCTCTGGCCGACGAGTGGAGAAATCTGCGGGCCAGGCATCGACATCCGCAACGACTATCAGCAGCTGAAGCGCCTGGAGAACTGCACGGTGATCGAGGGCTACCTCCACATCCTGCTCATCTCCAAGGCCGAGGACTACCGCAGCTACCGCTTCCCCAAGCTCACGGTCATTACCGAGTACTTGCTGCTGTTCCGAGTGGCTGGCCTCGAGAGCCTCGGAGACCTCTTCCCCAACCTCACGGTCATCCGCGGCTGGAAACTCTTCTACAACTACGCCCTGGTCATCTTCGAGATGACCAATCTCAAGGATATTGGGCTTTACAACCTGAGGAACATTACTCGGGGGGCCATCAGGATTGAGAAAAATGCTGACCTCTGTTACCTCTCCACTGTGGACTGGTCCCTGATCCTGGATGCGGTGTCCAATAACTACATTGTGGGGAATAAGCCCCCAAAGGAATGTGGGGACCTGTGTCCAGGGACCATGGAGGAGAAGCCGATGTGTGAGAAGACCACCATCAACAATGAGTACAACTACCGCTGCTGGACCACAAACCGCTGCCAGAAAATGTGCCCAAGCACGTGTGGGAAGCGGGCGTGCACCGAGAACAATGAGTGCTGCCACCCCGAGTGCCTGGGCAGCTGCAGCGCGCCTGACAACGACACGGCCTGTGTAGCTTGCCGCCACTACTACTATGCCGGTGTCTGTGTGCCTGCCTGCCCGCCCAACACCTACAGGTTTGAGGGCTGGCGCTGTGTGGACCGTGACTTCTGCGCCAACATCCTCAGCGCCGAGAGCAGCGACTCC------------------GAGGGGTTTGTGATCCACGACGGCGAGTGCATGCAGGAGTGCCCCTCGGGCTTCATCCGCAACGGCAGCCAGAGC---ATGTACTGCATCCCTTGTGAAGGTCCTTGCCCGAAGGTCTGT---GAGGAAGAAAAGAAAACAAAGACCATTGATTCTGTTACTTCTGCTCAGATGCTCCAAGGATGCACCATCTTCAAGGGCAATTTGCTCATTAACATCCGACGGGGGAATAACATTGCTTCAGAGCTGGAGAACTTCATGGGGCTCATCGAGGTGGTGACGGGCTACGTGAAGATCCGCCATTCTCATGCCTTGGTCTCCTTGTCCTTCCTAAAAAACCTTCGCCTCATCCTAGGAGAGGAGCAGCTAGAAGGGAATTACTCCTTCTACGTCCTCGACAACCAGAACTTGCAGCAACTGTGGGACTGGGACCACCGCAACCTGACCATCAAAGCAGGGAAAATGTACTTTGCTTTCAATCCCAAATTATGTGTTTCCGAAATTTACCGCATGGAGGAAGTGACGGGGACTAAAGGGCGCCAAAGCAAAGGGGACATAAACACCAGGAACAACGGGGAGAGAGCCTCCTGTGAAAGTGACGTCCTGCATTTCACCTCCACCACCACGTCGAAGAATCGCATCATCATAACCTGGCACCGGTACCGGCCCCCTGACTACAGGGATCTCATCAGCTTCACCGTTTACTACAAGGAAGCACCCTTTAAGAATGTCACAGAGTATGATGGGCAGGATGCCTGCGGCTCCAACAGCTGGAACATGGTGGACGTGGACCTCCCGCCCAACAAGGACGTGGAGCCCGGCATCTTACTACATGGGCTGAAGCCCTGGACTCAGTACGCCGTTTACGTCAAGGCTGTGACCCTCACCATGGTGGAGAACGACCATATCCGTGGGGCCAAGAGTGAGATCTTGTACATTCGCACCAATGCTTCAGTTCCTTCCATTCCCTTGGACGTTCTTTCAGCATCGAACTCCTCTTCTCAGTTAATCGTGAAGTGGAACCCTCCCTCTCTGCCCAACGGCAACCTGAGTTACTACATTGTGCGCTGGCAGCGGCAG---CCTCAGGACGGCTACCTTTACCGGCAC------AATTACTGCTCCAAA---GACAAAATCCCCATCAGGAAGTATGCCGACGGCACCATCGACATTGAGGAG---GTCACAGAGAACCCCAAGACTGAGGTGTGTGGTGGGGAGAAAGGGCCTTGCTGCGCCTGCCCCAAAACTGAAGCCGAGAAGCAGGCCGAGAAGGAGGAGGCTGAATACCGCAAAGTCTTTGAGAATTTCCTGCACAACTCCATCTTCGTGCCCAGACCTGAAAGGAAGCGGAGAGATGTCATGCAAGTGGCCAACACCACCATGTCCAGCCGAAGCAGGAACACCACGGCCGCAGACACCTACAACATCACCGAC---------CCGGAAGAGCTGGAGACA---GAGTACCCTTTCTTTGAGAGCAGAGTGGATAACAAGGAGAGAACTGTCATTTCTAACCTTCGGCCTTTCACATTGTACCGCATCGATATCCACAGCTGCAACCACGAGGCTGAGAAGCTGGGCTGCAGCGCCTCCAACTTCGTCTTTGCAAGGACTATGCCCGCAGAAGGAGCAGATGACATTCCTGGGCCAGTGACCTGGGAGCCAAGGCCTGAAAACTCCATCTTTTTAAAGTGGCCGGAACCTGAGAATCCCAATGGATTGATTCTAATGTATGAAATAAAATACGGATCACAAGTTGAGGATCAGCGAGAATGTGTGTCCAGACAGGAATACAGGAAGTATGGAGGGGCCAAGCTAAACCGGCTAAACCCGGGGAACTACACAGCCCGGATTCAGGCCACATCTCTCTCTGGGAATGGGTCGTGGACAGATCCTGTGTTCTTCTATGTCCAGGCCAAAACAGGA---TATGAAAACTTCATCCATCTGATCATCGCTCTGCCCGTCGCTGTCCTGTTGATCGTGGGAGGGTTGGTGATTATGCTGTACGTCTTCCATAGAAAGAGA------------------------AATAACAGCAGGCTGGGGAATGGAGTGCTGTATGCCTCTGTGAACCCGGAGTACTTCAGCGCTGCTGATGTGTACGTTCCTGATGAGTGGGAGGTGGCTCGGGAGAAGATCACCATGAGCCGGGAACTTGGGCAGGGGTCGTTTGGGATGGTCTATGAAGGAGTTGCCAAGGGTGTGGTGAAAGATGAACCTGAAACCAGAGTGGCCATTAAAACAGTGAACGAGGCCGCAAGCATGCGTGAGAGGATTGAGTTTCTCAACGAAGCTTCTGTGATGAAGGAGTTCAATTGTCACCATGTGGTGCGATTGCTGGGTGTGGTGTCCCAAGGCCAGCCAACACTGGTCATCATGGAACTGATGACACGGGGCGATCTCAAAAGTTATCTCCGGTCTCTGAGGCCAGAAATGGAG---AATAATCCAGTCCTAGCACCTCCAAGCCTGAGCAAGATGATTCAGATGGCCGGAGAGATTGCAGACGGCATGGCATACCTCAACGCCAATAAGTTCGTCCACAGAGACCTTGCTGCCCGGAATTGCATGGTAGCCGAAGATTTCACAGTCAAAATCGGAGATTTTGGTATGACGCGAGATATCTATGAGACAGACTATTACCGGAAAGGAGGGAAAGGGCTGCTGCCCGTGCGCTGGATGTCTCCTGAGTCCCTCAAGGATGGAGTCTTCACCACTTACTCGGACGTCTGGTCCTTCGGGGTCGTCCTCTGGGAGATCGCCACACTGGCCGAGCAGCCCTACCAGGGCTTGTCCAACGAGCAAGTCCTTCGCTTCGTCATGGAGGGCGGCCTTCTGGACAAGCCAGACAACTGTCCTGACATGCTGTTTGAACTGATGCGCATGTGCTGGCAGTATAACCCCAAGATGAGGCCTTCCTTCCTGGAGATCATCAGCAGCATCAAAGAGGAGATGGAGCCTGGCTTCCGGGAGGTCTCCTTCTACTACAGCGAGGAGAACAAGCTGCCCGAGCCGGAG------------------------------------------------------------------GAGCTGGACCTGGAGCCAGAGAACATGGAGAGCGTCCCCCTGGACCCCTCGGCCTCCTCGTCCTCC------------------CTGCCACTG---------CCCGACAGACAC---------------------------------------------------------------TCAGGA---------------------------------------------------------------------------------------------------CACAAG------------GCCGAGAACGGCCCCGGCCCTGGGGTGCTGGTCCTC---CGCGCCAGCTTCGACGAG------AGACAGCCTTACGCCCACATGAACGGGGGCCGCAAGAACGAGCGGGCCTTGCCGCTGCCCCAGTCTTCGACCTGC---------------------------------
>panTro5
ATGAAGTCTGGCTCCGGAGGAGGGTCCCCGACCTCGCTGTGGGGGCTCCTGTTTCTCTCCGCCGCGCTCTCGCTCTGGCCGACGAGTGGAGAAATCTGCGGGCCAGGCATCGACATCCGCAACGACTATCAGCAGCTGAAGCGCCTGGAGAACTGCACGGTGATCGAGGGCTACCTCCACATCCTGCTCATCTCCAAGGCCGAGGACTACCGCAGCTACCGCTTCCCCAAGCTCACGGTCATTACCGAGTACTTGCTGCTGTTCCGAGTGGCTGGCCTCGAGAGCCTCGGAGACCTCTTCCCCAACCTCACGGTCATCCGCGGCTGGAAACTCTTCTACAACTACGCCCTGGTCATCTTCGAGATGACCAATCTCAAGGATATTGGGCTTTACAACCTGAGGAACATTACTCGGGGGGCCATCAGGATTGAGAAAAATGCTGACCTCTGTTACCTCTCCACTGTGGACTGGTCCCTGATCCTGGATGCGGTGTCCAATAACTACATTGTGGGGAATAAGCCCCCAAAGGAATGTGGGGACCTGTGTCCAGGGACCATGGAGGAGAAGCCGATGTGTGAGAAGACCACCATCAACAATGAGTACAACTACCGCTGCTGGACCACAAACCGCTGCCAGAAAATGTGCCCGAGCACGTGTGGGAAGCGGGCGTGCACCGAGAACAACGAGTGCTGCCACCCCGAGTGCCTGGGCAGCTGCAGCGCGCCTGACAACGACACGGCCTGTGTAGCTTGCCGCCACTACTACTATGCCGGTGTCTGTGTGCCTGCCTGCCCGCCCAACACCTACAGGTTTGAGGGCTGGCGCTGTGTGGACCGTGACTTCTGCGCCAACATCCTCAGCGCCGAGAGCAGCGACTCC------------------GAGGGGTTTGTGATCCACGACGGCGAGTGCATGCAGGAGTGCCCCTCGGGCTTCATCCGCAACGGCAGCCAGAGC---ATGTACTGCATCCCTTGTGAAGGTCCTTGCCCGAAGGTCTGT---GAGGAAGAAAAGAAAACAAAGACCATTGATTCTGTTACTTCTGCTCAGATGCTCCAAGGATGCACCATCTTCAAGGGCAATTTGCTCATTAACATCCGACGGGGGAATAACATTGCTTCAGAGCTGGAGAACTTCATGGGGCTCATCGAGGTGGTGACGGGCTACGTGAAGATCCGCCATTCTCATGCCTTGGTCTCCTTGTCCTTCCTAAAAAACCTTCGCCTCATCTTAGGAGAGGAGCAGCTAGAAGGGAATTACTCCTTCTACGTCCTCGACAACCAGAACTTGCAGCAACTATGGGACTGGGACCACCGCAACCTGACCATCAAAGCAGGGAAAATGTACTTTGCTTTCAATCCCAAATTATGTGTTTCCGAAATTTACCGCATGGAGGAAGTGACGGGGACTAAAGGGCGCCAAAGCAAAGGGGACATAAACACCAGGAACAACGGGGAGAGAGCCTCCTGTGAAAGTGACGTCCTGCATTTCACCTCCACCACCACGTCGAAGAATCGCATCATCATAACCTGGCACCGGTACCGGCCCCCTGACTACAGGGATCTCATCAGCTTCACCGTTTACTACAAGGAAGCACCCTTTAAGAATGTCACGGAGTATGATGGGCAGGACGCCTGCGGCTCCAACAGCTGGAACATGGTGGACGTGGACCTCCCGCCCAACAAGGACGTGGAGCCCGGCATCTTACTACATGGGCTGAAGCCCTGGACTCAGTACGCCGTTTACGTCAAGGCTGTGACCCTCACCATGGTGGAGAATGACCATATCCGTGGGGCCAAGAGTGAGATCTTGTACATTCGCACCAATGCTTCAGTTCCTTCCATTCCCTTGGACGTTCTTTCAGCATCGAACTCCTCTTCTCAGTTAATCGTGAAGTGGAACCCTCCCTCTCTGCCCAACGGCAACCTGAGTTACTACATTGTGCGCTGGCAGCGGCAG---CCTCAGGACGGCTACCTTTACCGGCAC------AATTACTGCTCCAAA---GACAAAATCCCCATCAGGAAGTATGCCGACGGCACCATCGACATTGAGGAG---GTCACAGAGAACCCCAAGACTGAGGTGTGTGGTGGGGAGAAAGGGCCTTGCTGCGCCTGCCCCAAAACTGAAGCCGAGAAGCAGGCCGAGAAGGAGGAGGCTGAATACCGCAAAGTCTTTGAGAATTTCCTGCACAACTCCATCTTCGTGCCCAGACCTGAAAGGAAGCGGAGAGATGTCATGCAAGTGGCCAACACCACCATGTCCAGCCGAAGCAGGAACACCACGGCCGCAGACACCTACAACATCACCGAC---------CCGGAAGAGCTGGAGACA---GAGTACCCTTTCTTTGAGAGCAGAGTGGATAACAAGGAGAGAACTGTGATTTCTAACCTTCGGCCTTTCACATTGTACCGCATCGATATCCACAGCTGCAACCACGAGGCTGAGAAGCTGGGCTGCAGCGCCTCCAACTTTGTCTTTGCAAGGACTATGCCCGCAGAAGGAGCAGATGACATTCCTGGGCCAGTGACCTGGGAGCCAAGGCCTGAAAACTCCATCTTTTTAAAGTGGCCGGAACCTGAGAATCCCAATGGATTGATTCTAATGTATGAAATAAAATACGGATCACAAGTTGAGGATCAGCGAGAATGTGTGTCCAGACAGGAATACAGGAAGTATGGAGGGGCCAAGCTAAACCGGCTAAACCCGGGGAACTACACAGCCCGGATTCAGGCCACATCTCTCTCTGGGAATGGGTCGTGGACAGATCCTGTGTTCTTCTATGTCCAGGCCAAAACAGGA---TATGAAAACTTCATCCATCTGATCATCGCTCTGCCCGTCGCTGTCCTGTTGATCGTGGGAGGGTTGGTGATTATGCTGTACGTCTTCCATAGAAAGAGA------------------------AATAACAGCAGGCTGGGGAATGGAGTGCTGTATGCCTCTGTGAACCCGGAGTACTTCAGCGCTGCTGATGTGTACGTTCCCGATGAGTGGGAGGTGGCTCGGGAGAAGATCACCATGAGCCGGGAACTTGGGCAGGGGTCCTTTGGGATGGTCTATGAAGGAGTTGCCAAGGGTGTGGTGAAAGATGAACCTGAAACCAGAGTGGCCATTAAAACAGTGAACGAGGCCGCAAGCATGCGTGAAAGGATTGAGTTTCTCAACGAAGCTTCTGTGATGAAGGAGTTCAATTGTCACCATGTGGTGCGATTGCTGGGTGTGGTGTCCCAAGGCCAGCCAACACTGGTCATCATGGAACTGATGACACGGGGCGATCTCAAAAGTTATCTCCGGTCTCTGAGGCCAGAAATGGAG---AATAATCCAGTCCTAGCACCTCCAAGCCTGAGCAAGATGATTCAGATGGCCGGAGAGATTGCAGACGGCATGGCATACCTCAACGCCAATAAGTTCGTCCACAGAGACCTTGCTGCCCGGAATTGCATGGTAGCCGAAGATTTCACAGTCAAAATCGGAGATTTTGGTATGACGCGAGATATCTATGAGACAGACTATTACCGGAAAGGAGGGAAAGGGCTGCTGCCCGTGCGCTGGATGTCTCCCGAGTCCCTCAAGGATGGAGTCTTCACCACTTACTCGGACGTCTGGTCCTTCGGGGTCGTCCTCTGGGAGATCGCCACACTGGCCGAGCAGCCCTACCAGGGCTTGTCCAACGAGCAAGTCCTTCGCTTCGTCATGGAGGGCGGCCTTCTGGACAAGCCAGACAACTGTCCCGACATGCTGTTTGAACTGATGCGCATGTGCTGGCAGTATAACCCCAAGATGAGGCCTTCCTTCCTGGAGATCATCAGCAGCATCAAAGAGGAGATGGAGCCTGGCTTCCGGGAGGTCTCCTTCTACTACAGCGAGGAGAACAAGCTGCCCGAGCCGGAG------------------------------------------------------------------GAGCTGGACCTGGAGCCAGAGAACATGGAGAGCGTCCCCCTGGACCCCTCGGCCTCC---------------------------CTGCCACTG---------CCCGACAGACAC---------------------------------------------------------------TCAGGA---------------------------------------------------------------------------------------------------CACAAG------------GCCGAGAACGGCCCCGGCCCTGGGGTGCTGGTCCTC---CGCGCCAGCTTCGACGAG------AGACAGCCGTACGCACACATGAACGGGGGCCGCAAGAACGAGCGGGCCTTGCCGCTGCCCCAGTCTTCGACCTGC---------------------------------
>ponAbe2
ATGAAGTCTGGCTCCGGAGGAGGGTCCCCGACCTCGCTGTGGGGGCTCCTGTTTCTCTCCGCCGCGCTCTCGCTCTGGCCGACGAGTGGAGAAATCTGTGGGCCAGGCATCGACATCCGCAACGACTATCAGCAGCTGAAGCGCCTGGAGAACTGCACGGTGATCGAGGGCTACCTCCACATCCTGCTCATCTCCAAGGCCGAGGACTACCGCAGCTACCGCTTCCCCAAGCTCACGGTCATTACCGAGTACTTGCTGCTGTTCCGAGTGGCTGGCCTCGAGAGCCTCGGAGACCTCTTCCCCAACCTCACGGTCATCCGTGGCTGGAAACTCTTCTACAACTACGCCCTGGTCATCTTCGAGATGACCAATCTCAAGGATATTGGGCTTTACAACCTGAGGAACATTACTCGGGGGGCCATCAGGATTGAGAAAAATGCTGACCTCTGTTACCTCTCCACTGTGGACTGGTCCCTGATCCTGGATGCAGTGTCCAATAACTACATTGTGGGGAATAAGCCCCCAAAAGAATGTGGGGACCTGTGTCCAGGGACCATGGAGGAGAAGCCGATGTGTGAGAAGACCACCATCAACAATGAGTACAACTACCGCTGCTGGACCACAAACCGCTGCCAGAAAATGTGCCCGAGCGCATGTGGGAAGCGAGCGTGCACCGAGAACAACGAGTGCTGTCACCCCGAGTGCCTGGGCAGCTGCAGCGCGCCTGACAACGACACGGCCTGCGTAGCTTGCCGCCACTACTACTACGCCGGTGTCTGCGTGCCTGCCTGCCCGCCCAACACCTACAGGTTTGAGGGCTGGCGCTGTGTGGACCGTGACTTCTGCGCCAACATCCTCAGCGCCGAGAGCAGCGACTCC------------------GAGGGGTTTGTGATCCACGACGGCGAGTGCATGCAGGAGTGCCCCTCGGGCTTCATCCGCAACGGCAGCCAGAGC---ATGTACTGCATCCCATGTGAAGGTCCTTGCCCCAAGGTCTGT---GAGGAAGAAAAGAAAACAAAGACCATTGATTCTGTTACTTCTGCTCAGATGCTCCAAGGATGCACCATCTTCAAGGGCAATTTGCTCATTAACATCCGACGGGGGAATAACATTGCTTCAGAACTGGAGAACTTCATGGGGCTCATCGAGGTGGTGACGGGCTACGTGAAGATCCGCCATTCTCATGCCTTGGTCTCCTTGTCCTTCCTAAAAAACCTTCGCCTCATCTTAGGAGAGGAGCAGCTAGAAGGGAATTACTCCTTCTACGTCCTCGACAACCAGAACTTGCAGCAACTATGGGACTGGGACCACCGCAACCTGACCATCAAAGCAGGGAAAATGTACTTTGCTTTCAATCCCAAATTATGTGTTTCTGAAATTTACCGCATGGAGGAAGTGACGGGGACTAAAGGACGCCAAAGCAAAGGGGACATAAACACCAGGAACAACGGGGAGAGAGCCTCCTGTGAAAGTGATGTCCTGCATTTCACCTCCACCACCACGTCGAAGAATCGCATCATCATAACCTGGCACCGGTACCGGCCCCCTGACTACAGGGATCTCATCAGCTTCACCGTTTACTACAAGGAAGCACCCTTTAAGAATGTCACGGAGTATGATGGGCAGGACGCCTGCGGCTCCAACAGCTGGAACATGGTTGACGTGGACCTCCCACCCAATAAGGACGTGGAGCCCGGCATCTTACTGCATGGGCTGAAGCCCTGGACTCAGTACGCCGTTTACGTCAAGGCTGTGACCCTCACCATGGTGGAGAACGACCATATCCGTGGAGCCAAGAGTGAGATCTTGTACATTCGCACCAATGCTTCAGTTCCTTCCATTCCCTTGGACGTTCTTTCAGCATCGAACTCCTCTTCTCAGTTAATCGTGAAGTGGAACCCTCCCTCTCTGCCCAACGGCAACCTGAGTTACTACATTGTGCGCTGGCAGCGGCAG---CCTCAGGACGGCTACCTTTACCGGCAC------AATTACTGCTCCAAA---GACAAAATCCCCATCAGGAAGTATGCCGACGGCACCATCGACATTGAGGAA---GTCACAGAGAACCCCAAGACTGAGGTGTGTGGTGGTGAGAAAGGGCCTTGCTGCGCCTGCCCCAAAACTGAAGCCGAGAAGCAGGCTGAGAAGGAGGAGGCTGAGTACCGCAAAGTCTTTGAGAATTTCCTGCACAACTCCATCTTCGTGCCCAGACCTGAAAGGAAGCGGAGAGATGTCATGCAAGTGGCCAACACCACCATGTCCAGCCGAAGCAGGAACACCACGGCCGCAGACACGTACAACATCACCGAC---------CCAGAAGAGCTGGAGACA---GAGTACCCTTTCTTTGAGAGCAGAGTGGATAACAAGGAGAGAACTGTCATTTCTAACCTTCGGCCTTTCACATTGTACCGCATCGATATCCACAGCTGCAACCATGAGGCTGAGAAGCTGGGCTGCAGCGCCTCCAAATTCGTCTTTGCAAGGACTATGCCCGCAGAAGGAGCAGATGACATTCCTGGGCCAGTGACCTGGGAGCCAAGGCCTGAAAACTCCATCTTTTTAAAGTGGCCAGAACCTGAGAATCCCAATGGATTGATTCTAATGTATGAAATAAAATACGGATCACAAGTTGAGGATCAGCGAGAATGTGTGTCCAGACAGGAATACAGGAAGTATGGAGGGGCCAAGCTAAACCGGCTAAACCCGGGGAACTACACAGCCCGGATTCAGGCCACATCTCTCTCTGGGAATGGGTCGTGGACAGATCCTGTGTTCTTCTATGTCCAGGCCAAAACAGGA---TATGAAAACTTCATCCATCTGATCATCGCTCTGCCCGTCGCTGTCCTGTTGATTGTGGGAGGGTTGGTGATTATGCTGTACGTCTTCCATAGAAAGAGA------------------------AATAACAGCAGGCTGGGGAATGGAGTGCTGTATGCCTCTGTGAACCCGGAGTACTTCAGCGCTGCGGATGTGTACGTTCCTGATGAGTGGGAGGTGGCTCGGGAGAAGATCACCATGAGCCGGGAACTTGGGCAGGGGTCGTTTGGGATGGTCTATGAAGGAGTTGCCAAGGGTGTGGTGAAAGATGAACCTGAAACCAGAGTGGCCATTAAAACAGTGAACGAGGCCGCAAGCATGCGTGAAAGGATCGAGTTTCTCAACGAAGCTTCTGTGATGAAGGAGTTCAATTGTCACCATGTGGTGCGATTGCTGGGTGTGGTGTCCCAAGGCCAGCCAACACTGGTCATCATGGAACTGATGACACGGGGCGATCTCAAAAGTTATCTCCGGTCTCTGAGGCCAGAAATGGAG---AATAATCCAGTCCTAGCACCTCCAAGCCTAAGCAAGATGATTCAGATGGCCGGAGAGATTGCAGACGGCATGGCATACCTCAACGCCAACAAGTTCGTCCACAGAGACCTTGCTGCCCGGAATTGCATGGTAGCCGAAGATTTCACAGTCAAAATCGGAGATTTTGGTATGACGCGAGATATCTATGAGACAGACTATTACCGGAAAGGAGGGAAAGGGCTGCTGCCCGTGCGCTGGATGTCTCCCGAGTCCCTCAAGGATGGAGTCTTCACCACTTACTCGGACGTCTGGTCCTTCGGGGTCGTCCTCTGGGAGATTGCCACACTGGCCGAGCAGCCCTACCAGGGCTTGTCCAACGAGCAAGTCCTTCGCTTCGTCATGGAGGGCGGCCTTCTGGACAAGCCAGACAACTGTCCTGACATGCTGTTTGAACTGATGCGCATGTGCTGGCAGTATAACCCCAAGATGAGGCCTGCCTTCCTGGAGATCATCAGCAGCATCAAAGACGAGATGGAGCCTGGCTTCCGGGAGGTCTCCTTCTACTACAGCGAGGAGAACAAGCTGCCCGAGCCGGAG------------------------------------------------------------------GAACTGGACCTCGAGCCAGAGAACATGGAGAGCGTCCCCCTGGACCCCTCGGCCTCCTCGTCCTCC------------------CTGCCACTG---------CCCGACAGACAC---------------------------------------------------------------TCAGGA---------------------------------------------------------------------------------------------------CACAAG------------GCCGAGAACGGCCCCGGCCCTGGAGTGCTGGTCCTC---CGCGCCAGCTTCGACGAG------AGACAGCCTTACGCACACATGAACGGGGGCCGCAAGAACGAGCGGGCCTTGCCACTGCCCCAGTCTTCGACCTGC---------------------------------
>macFas5
ATGAAGTCTGGCTCTGGAGAAGGGTCCCCGACCTCGCTGTGGGGGCTCCTGTTTCTCTCCGCGGCGCTCTCGCTCTGGCCGACGAGTGGAGAAATCTGTGGGCCGGGCATCGACATCCGCAACGACTATCAGCAGCTGAAGCGCCTGGAGAACTGCACGGTGATCGAGGGCTACCTCCACATCCTGCTCATCTCCAAGGCCGAGGACTACCGCAGCTACCGCTTCCCCAAGCTCACGGTCATCACCGAGTACTTGCTGTTGTTCCGAGTGGCTGGCCTAGAGAGCCTCGGAGACCTGTTCCCCAACCTCACGGTAATCCGCGGCTGGAAACTCTTCTACAACTACGCCCTGGTCATCTTTGAGATGACCAATCTCAAGGATATTGGGCTTTACAACCTGAGGAACATTACTCGGGGGGCCATCAGGATTGAGAAAAATGCTGACCTCTGTTACCTCTCCACTGTGGACTGGTCCCTGATCCTGGATGCAGTGTCCAATAACTACATTGTGGGGAATAAGCCCCCAAAGGAATGCGGGGACCTGTGTCCGGGGACCATGGAGGAGAAGCCGATGTGCGAGAAGACCACCATCAACAATGAGTACAACTACCGCTGCTGGACCACAAACCGCTGCCAGAAAATGTGCCCGAGTGCCTGTGGGAAGAGGGCATGCACCGAGAACAACGAGTGCTGCCACCCCGAGTGCCTGGGCAGCTGCAGCGCGCCTGACAACGACACGGCCTGTGTAGCTTGCCGCCACTACTACTACGCCGGTGTCTGCGTGCCTGCCTGCCCGCCCAACACCTACAGGTTTGAGGGCTGGCGCTGTGTGGACCGTGACTTCTGCGCCAACATCCTCAGCGCCGAGAGCAGCGACTCC------------------GAGGGTTTCGTGATCCACGACGGCGAGTGCATGCAGGAGTGCCCCTCAGGCTTCATCCGCAACGGCAGCCAGAGC---ATGTACTGCATCCCTTGTGAAGGTCCTTGCCCCAAGGTCTGT---GAGGAAGAAAAGAAAACAAAGACCATTGATTCTGTTACTTCTGCTCAGATGCTCCAAGGATGCACCATCTTCAAGGGCAATTTGCTCATTAACATCCGACGGGGGAATAACATTGCTTCAGAACTGGAGAACTTCATGGGGCTCATCGAGGTGGTGACGGGCTACGTGAAGATCCGCCATTCCCATGCCTTGGTCTCCTTGTCCTTCCTAAAAAACCTTCGCCTCATCTTAGGAGAGGAGCAGCTAGAAGGGAATTACTCCTTCTACGTCCTCGACAACCAGAACTTGCAGCAACTATGGGACTGGGACCACCGCAACCTGACCATCAAAGCAGGGAAAATGTACTTTGCTTTCAATCCCAAATTGTGTGTTTCGGAAATTTACCGCATGGAGGAAGTGACGGGGACTAAAGGGCGCCAAAGCAAAGGGGACATAAACACCAGGAACAACGGGGAAAGAGCCTCCTGTGAAAGTGACGTCCTGCATTTCACCTCCACCACCACGTGGAAGAATCGCATCATCATAACCTGGCACCGGTACCGGCCCCCTGACTACAGGGATCTCATCAGCTTCACCGTTTACTACAAGGAAGCACCTTTTAAGAATGTCACGGAGTATGATGGGCAGGATGCCTGCGGCTCCAACAGCTGGAACATGGTGGACGTGGACCTCCCGCCCAACAAGGACGTGGAGCCCGGCATCTTACTGCATGGGCTGAAGCCCTGGACTCAGTACGCCGTTTACGTCAAGGCTGTGACCCTCACCATGGTGGAGAACGACCATATCCGTGGGGCCAAGAGTGAGATCTTGTACATTCGCACCAATGCTTCAGTTCCTTCCATTCCCTTGGACGTTCTTTCAGCATCGAACTCCTCTTCTCAGTTAATCGTGAAGTGGAACCCTCCCTCTCTGCCCAACGGCAACCTGAGTTACTACATTGTGCGCTGGCAGCGGCAG---CCTCAGGACGGCTACCTTTACCGGCAC------AATTACTGCTCCAAA---GACAAAATCCCCATCAGGAAGTATGCCGACGGCACCATTGACATTGAGGAG---GTCACAGAGAACCCGAAGACTGAGGTGTGTGGTGGAGAGAAAGGGCCTTGCTGCGCCTGCCCCAAAACTGAAGCTGAGAAGCAGGCCGAGAAGGAGGAGGCTGAGTACCGCAAAGTCTTTGAGAATTTCCTGCACAACTCCATCTTTGTGCCCAGACCTGAAAGGAAGCGGAGAGATGTCATGCAAGTGGCCAACACCACCATGTCCAGCCGAAGCAGGAACACCACGGTGGCAGACACCTACAACATCACAGAT---------CTGGAAGAGCTAGAGACA---GAGTACCCTTTCTTTGAGAGCAGAGTGGATAATAAGGAGAGAACTGTCATTTCTAACCTTCGGCCTTTCACATTGTACCGCATTGATATCCACAGCTGCAACCACGAGGCTGAGAAACTGGGCTGCAGCGCCTCCAACTTTGTCTTTGCAAGGACTATGCCTGCAGAAGGAGCAGATGACATTCCTGGGCCAGTGACCTGGGAGCCAAGGCCTGAAAACTCCATCTTTTTAAAGTGGCCAGAACCTGAGAATCCCAATGGATTGATTCTAATGTATGAAATAAAATACGGATCACAAGTTGAGGATCAGCGAGAATGTGTGTCCAGACAGGAATACAGGAAGTATGGAGGGGCCAAGCTAAACCGGCTAAACCCGGGGAACTACACAGCCCGGATTCAGGCTACATCTCTCTCTGGGAATGGGTCGTGGACAGATCCTGTGTTCTTCTATGTCCAGGCCAAAACAGGA---TATGAAAACTTCATCCATCTGATCATCGCTCTGCCCGTCGCTGTCCTGTTGATCGTGGGAGGGTTGGTGATCATGCTGTACGTCTTCCATAGAAAGAGA------------------------AATAACAGCAGGCTGGGGAATGGAGTGCTGTACGCGTCTGTGAACCCGGAGTACTTCAGCGCTGCGGATGTGTACGTTCCTGATGAGTGGGAGGTGGCTCGGGAGAAGATCACCATGAGCCGGGAACTTGGGCAGGGGTCGTTTGGGATGGTCTATGAAGGAGTTGCCAAGGGTGTGGTGAAAGACGAACCTGAAACCAGAGTGGCCATTAAAACAGTGAACGAGGCCGCGAGCATGCGTGAAAGGATCGAGTTTCTCAACGAGGCTTCTGTGATGAAGGAGTTCAATTGTCACCATGTGGTGCGGTTGCTGGGTGTGGTGTCCCAGGGCCAGCCAACGCTGGTCATCATGGAACTGATGACGCGGGGCGATCTCAAAAGTTATCTCCGGTCTCTGAGGCCAGAAATGGAG---AATAATCCAGTCCTAGCACCTCCAAGCCTAAGCAAGATGATTCAGATGGCTGGAGAGATTGCAGACGGCATGGCATACCTCAACGCCAACAAGTTCGTCCACAGAGACCTTGCTGCCCGGAATTGCATGGTAGCCGAGGATTTCACAGTCAAAATTGGAGATTTTGGGATGACGCGAGATATCTATGAGACAGACTATTACCGGAAAGGAGGGAAAGGGCTGTTGCCCGTGCGCTGGATGTCTCCCGAGTCCCTCAAGGATGGAGTCTTCACCACTTACTCGGACGTCTGGTCCTTCGGGGTTGTCCTCTGGGAGATCGCCACACTGGCCGAGCAGCCCTACCAGGGCTTGTCCAACGAGCAAGTCCTTCGCTTCGTCATGGAGGGCGGCCTTCTGGACAAGCCAGACAACTGCCCCGACATGCTGTTTGAATTGATGCGCATGTGCTGGCAGTACAACCCCAAGATGAGGCCTTCCTTCCTGGAGATCATCAGCAGCATCAAAGACGAGATGGAGCCTGGCTTCCGGGAGGTCTCCTTCTACTACAGTGAGGAGAACAAGCTGCCCGAGCCGGAG------------------------------------------------------------------GAGCTGGACCTGGAGCCAGAGAACATGGAGAGCGTCCCCCTGGACCCCTCGGCCTCCTCGTCCTCC------------------CTGCCACTG---------CCCGACAGACAC---------------------------------------------------------------TCAGGA---------------------------------------------------------------------------------------------------CACAAG------------GCCGAGAACGGCCCCGGCCCTGGAGTGCTGGTGCTC---CGCGCCAGCTTCGATGAG------AGACAGCCTTACGCACACATGAACGGTGGCCGCAAGAACGAGCGGGCCTTGCCGCTGCCCCAGTCTTCGACCTGC---------------------------------
>tarSyr2
----------------------------------------------------------------------------------------------TCTGTGGGCCAGGCATTGACATCCGCAACGACTACCAGCAGCTGAAGCGGCTAGAGAACTGCACGGTGATCGAGGGCTACCTCCACATCCTGCTCATCTCCAAAGCCGAGGACTACCGCAGCTACCGCTTTCCCAAGCTCACGGTCATCACCGAATACTTGCTGCTGTTCCGAGTGGCTGGCCTGGAGAGCCTTGGAGACCTCTTCCCAAACCTCACAGTCATCCGTGGCTGGAAACTCTTCTACAACTACGCCCTGGTCATTTTTGAGATGACCAATCTCAAGGATATTGGGCTTTATAACCTGAGGAATATTACTCGGGGGGCCATCAGGATTGAGAAAAATGCTGACCTCTGTTACCTCTCCACTGTGGACTGGTCCTTGATTCTGGATGCAGTATCCAATAACTACATTGTGGGGAACAAGCCCCCGAAGGAATGTGGGGACCTGTGTCCAGGGACCATGGAGGAGAAGCCATTGTGCGAGAAGACCACCATCAACAATGAATATAATTACCGCTGCTGGACCACAAGTCGCTGCCAGAAAATGTGCCCAAGCGTGTGCGGGAAGCGGGCATGCACCGAGAACAACGAGTGCTGCCACCCTGAGTGCCTGGGCAGCTGCAGCGCGCCCGACAACGACACAGCCTGTGTGGCCTGTCGCCACTACTACTACGCTGGCGTCTGCGTGCCTGCCTGCCCGCCCAACACCTACAGGTTTGAGGGCTGGCGCTGCGTGGACCGTGACTTCTGTGCCAACATCCCCAATGCCGAGAGCAGCGACTCC------------------GAGGGCTTTGTGATCCACGATGGCGAGTGCATGCAGGAGTGCCCCTCGGGGTTCATCCGCAATGGCAGCCAGAGC---ATGTACTGCATCCCTTGTGAAGGCCCTTGCCCCAAGGTCTGT---GAGGAAGAAAAGAAAACAAAGACCATTGATTCTGTTACTTCTGCTCAAATGCTTCAAGGATGCACCATCTTCAAGGGCAATTTGCTCATTAATATCCGAAGAGGCAATAACATTGCTTCGGAACTGGAGAACTTCATGGGACTCATCGAGGTGGTGACGGGCTATGTGAAGATCCGCCATTCCCATGCCTTGGTCTCCTTGTCCTTCCTAAAGAACCTTCGCTTAATCTTAGGAGAGGAGCAACTAGAGGGGAATTACTCCTTCTATGTCCTCGATAACCAGAACTTGCAGCAACTGTGGGACTGGGACCACCGCAATCTGACCATCAAAGCAGGGAAAATGTACTTTGCTTTCAATCCCAAACTGTGTGTCTCTGAAATTTACCGCATGGAAGAAGTGACGGGGACTAAAGGGCGCCAGAGCAAAGGGGACATAAACACCAGGAACAATGGAGAGAGAGCCTCCTGCGAAAGTGACGTCCTGCATTTCACCTCCACCACCACGTGGAAGAACCGCATCATCATAACCTGGCATCGGTACCGGCCCCCTGACTACAGGGATCTCATCAGCTTCACTGTTTACTACAAGGAAGCACCCTTTAAGAATGTCACGGAGTATGATGGGCAGGATGCCTGCGGCTCCAACAGCTGGAACATGGTGGATGTGGACCTCCCACCCAACAAGGATGTCGAGCCTGGCATCTTGCTGCATGGGCTGAAGCCCTGGACTCAGTATGCTGTTTATGTCAAGGCTGTGACCCTCACCATGGTAGAGAATGACCACATCCGTGGGGCCAAGAGTGAGATCTTGTACATTCGTACCAATGCTTCAGTTCCTTCCATTCCTCTGGATGTTCTTTCAGCATCAAACTCCTCTTCTCAGTTAATCGTAAAGTGGAACCCTCCCTCCCTGCCCAACGGTAACCTGAGTTATTACATCGTGCGGTGGCAGCGGCAG---CCCCAGGACGGCTACCTTTACCGGCAC------AATTACTGTTCCAAA---GACAAAATCCCTATCAGGAAGTACGCCGATGGCACCATTGACATTGAAGAG---GTAACAGAGAATCCTAAGACCGAGGTGTGTGGTGGAGAGAAAGGGCCCTGCTGTGCTTGCCCCAAAACTGAAGCTGAGAAGCAGGCAGAGAAGGAGGAGGCTGAGTACCGCAAAGTATTTGAGAATTTCCTGCACAACTCCATCTTCGTGCCCAGACCTGAAAGGAAGCGGAGAGACGTCATGCAAGTGGCCAACACCACCATGTCCAGCCGAAGCAGAAACACCACCGTGGTGGATACCTACAACATCACAGAC---------CCTGAAGAACTTGAGACA---GAGTACCCATTCTTTGAGAGCAGAGTGGATAGCAAGGAAAGAACTGTCATTTCCAACCTCCGGCCTTTTACATTATACCGCATTGATATCCACAGCTGTAACCATGAGGCTGAGAAGCTGGGCTGCAGTGCCTCCAACTTTGTCTTTGCAAGAACCATGCCCGCAGAAGGAGCAGATGACATTCCTGGGCCAGTGACCTGGGAGCCAAGGCCTGAAAACTCCATCTTCTTAAAGTGGCCAGAACCTGAAAATCCCAATGGATTGATTCTAATGTATGAAATAAAGTATGGATCACAGATCGAGGATCAGCGAGAATGTGTGTCTAGGCAGGAGTATAGGAAGTACGGAGGGGCCAAGCTTAACCGGCTAAACCCAGGAAACTATACAGCCCGGATTCAGGCCACCTCTCTTTCTGGGAATGGGTCGTGGACGGATCCTGTGTTCTTCTACGTCCAGGCCAAAACAGGA---TATGAAAATTTCATCCATCTGATCATTGCTCTGCCCGTTGCTGTCCTGTTGATCGTGGGAGGGTTGGTGATAATGTTGTATGTCTTCCATAGAAAGAGA------------------------AATAACAGCAGGCTGGGGAATGGAGTGCTGTACGCCTCTGTGAACCCAGAGTACTTCAGTGCAGCGGATGTGTATGTTCCTGATGAATGGGAGGTAGCTCGAGAGAAGATCACCATGAACCGAGAGCTTGGGCAGGGGTCCTTTGGGATGGTCTACGAAGGAGTTGCCAAGGGTGTGGTTAAAGATGAACCCGAAACCAGAGTGGCCATTAAAACAGTGAACGAGGCCGCGAGCATGCGTGAAAGGATTGAGTTTCTCAACGAGGCTTCTGTGATGAAGGAGTTCAATTGTCACCATGTGGTGCGGTTGCTGGGCGTGGTGTCCCAGGGCCAGCCAACGCTGGTCATTATGGAACTGATGACACGGGGCGATCTCAAAAGTTATCTCAGGTCTCTGAGGCCAGAAGTGGAG---AATAATCCAGTCCTAGCACCTCCAAGCCTAAGCAAGATGATCCAGATGGCTGGAGAGATTGCAGATGGCATGGCATACCTCAATGCCAACAAGTTCGTCCACAGAGACCTTGCTGCCCGGAACTGCATGGTGGCCGAAGATTTCACTGTCAAAATTGGAGATTTTGGTATGACACGAGATATCTACGAGACAGACTATTACCGGAAAGGAGGGAAAGGGTTGCTGCCTGTGCGCTGGATGTCTCCAGAGTCCCTCAAGGATGGAGTCTTCACCACTCACTCAGACGTCTGGTCCTTTGGGGTCGTCCTCTGGGAGATCGCCACGCTGGCTGAGCAGCCATACCAGGGTTTGTCCAATGAGCAAGTCCTCCGCTTCGTCATGGAGGGCGGCCTTCTAGACAAGCCAGACAACTGCCCTGACATGCTGTTTGAGCTGATGCGCATGTGCTGGCAGTACAACCCCAAGATGAGACCCTCCTTCCTAGAGATCATCAGCAGCATTAAAGACGAGATGGAGCCCGGCTTTCGAGAGGTCTCCTTCTACTACAGTGAAGAGAACAAGCCGCCCGAGCCGGAG------------------------------------------------------------------GAGCTGGACCTGGAGCCAGAGAACATGGAGAGCGTCCCCCTGGACCCCTCGGCCTCCTCGTCCTCC------------------CTGCCACTG---------CCCGACAGACAC---------------------------------------------------------------TCAGGA---------------------------------------------------------------------------------------------------CACAAG------------GCCGAGAATGGCCCAGGCCCTGGCGTGCTGGTCCTC---CGAGCCAGCTTCGATGAG------AGACAGCCTTACGCGCACATGAACGGGGGCCGCAAGAACGAGAGGGCCTTGCCGCTGCCCCAGTCTTCAACCTGCT--------------------------------
>HLturTru3
ATGAAGTCTGGCTCCGGAGGAGGGTCCCCGACCTCGCTGTGGGGGCTCCTATTTTTCTCCGCCGCGCTCTCGCTCTGGCCGACGAGTGGAGAAATCTGTGGGCCAGGCATCGACATCCGCAACGACTACCAGCAGCTGAAGCGGCTGGAGAACTGCACGGTGATCGAGGGCTACCTCCACATCCTGCTCATTTCCAAGGCTGAGGACTACCGCAGCTACCGCTTCCCTAAGCTCACGGTCATCACTGAGTACCTGCTGCTGTTCCGCGTGGCCGGCCTCGAGAGCCTCGGTGACCTCTTCCCCAACCTCACAGTCATCCGTGGCTGGAAGCTCTTCTACAACTACGCCCTGGTCATCTTCGAGATGACCAACCTCAAGGATATTGGGCTCTACAACCTGCGAAACATTACCCGTGGGGCCATCCGGATCGAGAAGAATGCTGACCTCTGCTACCTCTCCACGGTGGACTGGTCCCTAATCCTGGATGCCGTGTCCAATAACTACATCGTGGGGAATAAGCCCCCAAAGGAGTGTGGGGACCTGTGCCCGGGGACGATGGAGGAGAAGCCGCTGTGTGAGAAGACGACCATCAACAACGAGTACAACTACCGCTGCTGGACCACGAACCGCTGTCAGAAAATGTGCCCGAGCACGTGCGGGAAGCGGGCGTGCACGGAGAACCACGAGTGCTGCCACCCCGAGTGCCTGGGCAGCTGCAGCGCGCCCGACAACGACACGGCCTGCGTGGCCTGCCGCCACTACTACTATGCCGGTGTCTGTGTGCCCAGCTGCCCGCCCAACACCTACCGCTTCGAGGGCTGGCGTTGTGTGGACCGTGACTTCTGCGCCAACATCCCCAACGCTGAGAGCAGCGATTCC------------------GAGGGCTTCGTGATCCACGACGGCGAGTGCATGCAGGAGTGCCCGTCGGGCTTCATCCGCAACGGCAGCCAGAGC---ATGTACTGCATCCCTTGCGAAGGCCCTTGTCCCAAAGTGTGT---GAGGAAGAGAAAAAGACAAAGACCATTGATTCTGTCACTTCTGCTCAGATGCTCCAAGGATGCACCATCTTCAAGGGCAATCTACTCATTAATATCCGACGCGGCAACAACATCGCTTCGGAACTGGAGAACTTCATGGGACTCATTGAGGTCGTGACGGGCTACGTGAAGATCCGCCACTCCCATGCCTTGGTCTCCTTGTCCTTCCTGAAGAACCTTCGCCAGATCCTAGGAGAGGAGCAACTAGAGGGGAATTACTCCTTCTACGTCCTCGACAACCAGAACTTGCAGCAGCTGTGGGACTGGGACCACCGCAACCTGACCATCAAAGCCGGGAAAATGTACTTTGCTTTCAATCCCAAATTGTGTGTCTCCGAGATTTACCGCATGGAGGAAGTGACGGGGACTAAAGGGCGCCAGAGCAAAGGGGACATAAACACCAGGAACAACGGCGAGAGAGCCTCCTGTGAAAGTGACGTCCTGCACTTCACCTCCACCACCACGTGGAAGAACCGCATCATCATCACCTGGCACCGGTACCGGCCCCCTGACTACAGGGACCTCATCAGCTTCACCGTCTACTACAAGGAAGCACCCTTTAAAAACGTCACAGAGTATGACGGGCAGGATGCCTGTGGCTCCAACAGCTGGAACATGGTAGATGTGGACCTCCCACCCAACAAGGACGCGGAGCCCGGCATTTTACTGCATGGACTGAAGCCCTGGACACAGTATGCCGTTTACGTCAAGGCTGTGACCCTCACCATGGTGGAGAATGACCACATCCGTGGAGCCAAGAGCGAGATCTTGTACATTCGCACCAACGCTTCAGTTCCTTCCATCCCCCTGGATGTACTCTCAGCATCAAACTCCTCCTCTCAGCTGATCGTGAAGTGGAACCCTCCTTCCCTGCCCAACGGCAACCTGAGCTACTACATCGTAAGGTGGCAGCGCCAG---CCCCAGGACAGCTACCTTTACCGGCAC------AATTACTGCTCCAAA---GACAAAATCCCCATCAGGAAGTACGCCGATGGCACCATCGACGTTGAGGAG---GTGACGGAGAATCCCAAGACCGAAGTGTGTGGTGGGGAGAAAGGGCCGTGCTGCGCTTGCCCCAAAACCGAAGCCGAGAAGCAGGCCGAGAAGGAGGAGGCCGAGTACCGCAAGGTCTTCGAGAATTTCCTGCACAACGCCATCTTCGTGCCCAGACCTGAACGGAAGCGGAGGGAGGTCATGCAGGTCGCCAACACCACCATGTCCAGCCGGAACAGGAACACCACGGTGGTGGACACCTACAACATCACAGAC---------CCGGAAGAGCTCGAGACC---GAGTACCCTTTCTTCGAGAGCAGAGTGGATAACAAGGAGAGAACTGTCATCTCCAACCTCCGGCCTTTTACTCTGTACCGAATCGATATCCACAGCTGTAACCACGAAGCTGAGAAGCTTGGCTGCAGCGCCTCCAACTTTGTCTTTGCAAGAACCATGCCTGCAGAAGGAGCAGATGACATTCCTGGGCCAGTGACCTGGGAGCCAAGGCCTGAGAACTCCATCTTTTTAAAATGGCCAGAACCTGAGAATCCCAATGGATTGATTTTAATGTATGAAATAAAATATGGATCACAAGTCGAGGATCAGAGGGAATGTGTGTCCAGACAGGAGTACAGGAAGTATGGAGGGGCCAAGCTAAACCGGCTCAACCCGGGGAACTACACGGCCCGGATCCAGGCCACCTCTCTCTCTGGGAACGGGTCGTGGACTGATCCTGTGTTCTTCTATGTCCAGGCCAAAACAACG---TATGAAAACTTCATCCATCTGATCATTGCTCTGCCCATTGCCGTTCTGCTGATAGTAGGAGGGTTGGTTATAATGCTGTACGTCTTCCATAGAAAAAGA------------------------AATAACAGCAGGCTGGGGAACGGAGTGCTGTATGCCTCTGTGAACCCGGAGTACTTCAGTGCAGCCGATGTGTACGTGCCTGACGAGTGGGAGGTCGCCCGGGAGAAGATCACCATGAGCCGGGAGCTGGGACAGGGCTCGTTCGGGATGGTTTACGAAGGTGTCGCCAAGGGCGTGGTCAAGGATGAGCCTGAGACCAGGGTGGCCATTAAGACGGTGAACGAGGCCGCCAGCATGCGCGAGAGGATTGAGTTTCTCAACGAGGCCTCGGTGATGAAGGAGTTCAACTGTCACCACGTGGTGCGCTTGCTGGGCGTGGTATCCCAGGGCCAGCCGACGCTGGTCATCATGGAACTGATGACCCGGGGGGACCTCAAAAGTTATCTCCGGTCTCTGAGGCCAGAAATGGAG---AATAATCCAGTCCTAGCACCTCCCAGCCTAAGCAAAATGATCCAGATGGCTGGAGAGATTGCAGATGGCATGGCATACCTCAACGCCAATAAGTTTGTCCACAGAGACCTCGCTGCCCGGAACTGCATGGTGGCCGAAGATTTCACAGTCAAAATCGGAGATTTTGGGATGACGAGGGACATCTATGAGACCGACTATTACCGGAAGGGAGGGAAGGGGCTGCTGCCCGTGCGCTGGATGTCCCCCGAGTCCCTCAAGGATGGAGTCTTCACCACGCACTCTGACGTCTGGTCCTTCGGGGTCGTCCTCTGGGAGATCGCCACGCTGGCCGAGCAGCCATACCAGGGCCTGTCCAATGAGCAAGTCCTTCGCTTCGTCATGGAGGGCGGCCTTCTGGACAAGCCGGACAACTGTCCTGACATGCTGTTTGAACTGATGCGCATGTGCTGGCAGTACAACCCCAAGATGAGGCCTTCCTTCCTGGAAATCATCAGCAGCATCAAGGACGAGATGGAGCCCGGCTTCCGGGAGGTCTCCTTCTACTACAGCGAGGAGAACAAGCCACCTGAGCCAGAG------------------------------------------------------------------GAGCTGGACCTAGAGCCGGAGAACATGGAGAGTGTCCCCTTGGACCCCTCGGCATCCTCGTCCTCC------------------CTGCCACTG---------CCCGACAGACAC---------------------------------------------------------------TCAGGA---------------------------------------------------------------------------------------------------CACAAG------------GCCGAGAACGGTCCGGGCCCTGGCGTGCTGGTCCTT---CGAGCCAGCTTCGACGAG------AGACAGCCTTATGCGCACATGAACGGGGGCCGCAAGAAGGAGCGGGCCTTGCCTCTGCCCCAGTCCTCGACCTGC---------------------------------
>balAcu1
----------------------------------------------------------------------------------------------TCTGTGGGCCAGGCATCGACATCCGCAACGACTACCAGCAGCTGAAGCGACTGGAGAACTGCACGGTGATCGAGGGCTACCTCCATATCCTGCTCATTTCCAAGGCTGAGGACTACCGCAGCTACCGCTTCCCCAAGCTCACGGTCATCACTGAGTACCTGCTGCTGTTCCGCGTGGCTGGCCTCGAGAGCCTCGGCGACCTCTTCCCCAACCTCACAGTCATCCGTGGCTGGAAGCTCTTCTACAACTACGCCCTGGTCATCTTCGAGATGACCAACCTCAAGGATATCGGGCTCTACAACCTGCGAAACATTACCCGTGGGGCCATCCGGATCGAGAAGAATGCTGACCTCTGCTACCTCTCCACGGTGGACTGGTCCCTAATCCTGGATGCCGTGTCCAATAACTACATTGTGGGGAATAAGCCCCCAAAGGAGTGTGGGGACCTGTGCCCGGGGACGATGGAGGAGAAGCCGCTGTGCGAGAAGACGACCATCAACAACGAGTACAACTACCGCTGCTGGACCACGAACCGCTGTCAGAAAATGTGCCCGAGCGCGTGCGGGAAGCGGGCGTGCACGGAGAACCACGAGTGCTGCCACCCCGAGTGCCTGGGCAGCTGCAGCGCTCCCGACAACGACACGGCCTGCGTGGCCTGCCGCCACTACTACTATGCCGGTGTCTGTGTGCCCAGCTGCCCGCCCAACACCTACCGCTTCGAGGGCTGGCGTTGCGTGGACCGTGACTTCTGCGCCAACATCCCCAACGCTGAGAGCAGCGATTCC------------------GAGGGCTTCGTGATCCACGATGGCGAGTGCATGCAGGAGTGCCCGTCGGGCTTCATCCGCAACGGCAGCCAGAGC---ATGTACTGCATCCCTTGCGAAGGCCCTTGTCCCAAAGTGTGT---GAGGAAGAAAAGAAGACAAAGACCATTGATTCTGTCACTTCTGCTCAGATGCTCCAAGGATGCACCATCTTCAAGGGCAATCTACTCATTAATATCCGACGCGGCAACAACATCGCTTCAGAACTGGAGAACTTCATGGGACTCATCGAGGTCGTGACGGGCTACGTGAAGATCCGCCACTCCCATGCCTTGGTCTCCTTGTCCTTCCTGAAGAACCTTCGCCAGATCCTAGGAGAGGAGCAGCTAGAGGGGAATTACTCCTTCTACGTCCTCGACAACCAGAACTTGCAGCAGCTGTGGGACTGGGACCACCGCAACCTGACCATCAAAGCTGGGAAAATGTACTTTGCTTTCAATCCCAAATTGTGTGTCTCCGAGATTTACCGCATGGAGGAAGTGACAGGGACTAAAGGACGCCAGAGCAAAGGGGACATAAACACCAGGAACAACGGAGAGAGAGCCTCCTGTGAAAGTGACGTCCTGCACTTCACCTCCACCACCACGTGGAAGAACCGCATCATCATCACCTGGCACCGGTACCGGCCCCCTGACTACAGGGACCTCATCAGCTTCACCGTCTACTACAAGGAAGCACCCTTTAAAAACGTCACAGAGTATGACGGGCAGGATGCCTGCGGCTCCAACAGCTGGAACATGGTAGATGTGGACCTCCCACCCAACAAGGACGTGGAGCCCGGCATTTTACTGCATGGACTGAAGCCCTGGACACAGTATGCCGTTTACGTCAAGGCTGTGACCCTCACCATGGTGGAGAATGACCACATCCGTGGAGCCAAGAGCGAGATCTTGTACATTCGCACCAATGCTTCAGTTCCTTCCATCCCCCTGGATGTACTCTCAGCATCAAACTCCTCTTCTCAGCTGATCGTGAAGTGGAACCCTCCTTCCCTGCCCAACGGCAACCTGAGCTACTACATCGTGAGGTGGCAGCGCCAG---CCCCAGGACAGCTACCTTTACCGGCAC------AATTACTGCTCCAAA---GACAAAATCCCCATCAGGAAGTACGCCGACGGCACCATCGACGTTGAGGAG---GTGACGGAGAATCCTAAGACCGAAGTGTGTGGTGGGGAGAAAGGGCCGTGCTGCGCTTGCCCCAAGACCGAAGCCGAGAAGCAGGCCGAGAAGGAGGAGGCCGAGTACCGCAAGGTCTTCGAGAATTTCCTGCACAACGCCATCTTCGTGCCCAGACCTGAACGGAAGCGGAGGGAGGTCATGCAGGTCGCCAACACCACCATGTCCAGCCGGAGCAGGAACACCACGGTGGTGGACACCTACAACATCACAGAC---------CCGGAAGAGCTCGAGACC---GAGTACCCTTTCTTTGAGAGCAGAGTGGATAACAAGGAGAGAACTGTCATCTCCAACCTCCGGCCTTTTACTCTGTACCGAATCGATATCCACAGCTGTAACCACGAAGCTGAGAAGCTCGGCTGCAGCGCCTCCAACTTTGTCTTTGCAAGAACCATGCCTGCAGAAGGAGCAGATGACATTCCTGGGCCAGTGACCTGGGAGCCAAGGCCTGAGAACTCCATCTTTTTAAAATGGCCAGAACCTGAGAATCCCAATGGATTGATTTTAATGTATGAAATAAAATACGGATCACAAGTCGAGGATCAGCGGGAATGTGTGTCCAGACAGGAGTACAGGAAGTATGGAGGGGCCAAGCTAAACCGGCTGAACCCGGGGAACTACACGGCCCGGATCCAGGCCACCTCTCTCTCTGGGAACGGGTCGTGGACTGATCCTGTGTTCTTCTATGTCCAGGCCAAAACAACG---TATGAAAACTTCATCCATCTGATCATCGCTCTGCCCATTGCTGTTCTGCTGATAGTAGGAGGGTTGGTTATAATGCTGTACGTCTTCCATAGAAAAAGA------------------------AATAACAGCAGGCTGGGGAACGGAGTGCTGTATGCCTCTGTGAACCCGGAGTACTTCAGTGCAGCCGATGTGTACGTGCCTGACGAGTGGGAGGTCGCCCGGGAGAAGATCACCATGAGCCGGGAGCTGGGGCAGGGCTCCTTCGGGATGGTTTACGAAGGTGTCGCCAAGGGCGTGGTCAAGGATGAGCCTGAGACCAGGGTGGCCATTAAGACGGTGAACGAGGCCGCCAGCATGCGCGAGAGGATTGAGTTTCTCAACGAGGCCTCGGTGATGAAGGAGTTCAACTGTCACCACGTGGTGCGCTTGCTGGGTGTGGTGTCCCAGGGCCAGCCGACGCTGGTCATCATGGAACTGATGACCCGGGGGGACCTCAAAAGTTATCTCCGGTCTCTGAGGCCAGAAATGGAG---AATAATCCAGTCCTAGCACCTCCCAGCCTAAGCAAAATGATCCAGATGGCTGGAGAGATTGCAGATGGCATGGCATACCTCAACGCCAATAAGTTTGTCCACAGAGACCTCGCTGCCCGGAACTGCATGGTGGCCGAAGATTTCACAGTCAAAATCGGAGATTTTGGGATGACGAGAGACATCTATGAGACCGACTATTACCGGAAGGGAGGGAAGGGGCTGCTGCCTGTGCGCTGGATGTCCCCCGAGTCCCTCAAGGATGGAGTCTTCACCACGCACTCTGACGTCTGGTCCTTCGGGGTCGTCCTCTGGGAGATCGCCACGCTGGCCGAGCAGCCATACCAGGGCCTGTCCAATGAGCAAGTCCTTCGCTTCGTCATGGAGGGCGGCCTTCTGGACAAGCCGGACAACTGTCCTGACATGCTGTTTGAACTGATGCGCATGTGCTGGCAGTACAACCCCAAGATGAGGCCTTCCTTCCTGGAGATCATCAGCAGCATCAAGGACGAGATGGAGCCCGGCTTCCGGGAGGTCTCCTTCTACTACAGCGAGGAGAACAAGCCGCCTGAGCCAGAG------------------------------------------------------------------GAGCTGGACCTAGAGCCGGAGAACATGGAGAGTGTCCCCCTGGACCCCTCGGCCTCCTCGTCCTCC------------------CTGCCGCTG---------CCCGACAGACAC---------------------------------------------------------------TCAGGA---------------------------------------------------------------------------------------------------CACAAG------------GCCGAGAACGGTCCGGGCCCTGGCGTGCTGGTCCTT---CGAGCCAGCTTCGACGAG------AGACAGCCTTATGCGCACATGAATGGGGGCCGCAAGAAGGAGCGGGCCTTGCCTCTGCCCCAGTCCTCGACCTGCT--------------------------------
>susScr11
ATGAAGTCTGGCTCCGGAGGAGGGTCCCCGACCTCGCTGTGGGGGCTCCTGTTTTTCTCCGCCGCGCTCTCGCTCTGGCCGACGAGTGGAGAAATCTGCGGGCCGGGCATTGACATCCGCAACGACTACCAGCAGCTGAAGCGCCTGGAGAACTGCACGGTGATCGAGGGCTACCTCCACATCCTGCTCATCTCCAAGGCTGAGGACTACCGCAGCTACCGCTTTCCCAAGCTCACGGTCATCACCGAGTACCTGCTGCTGTTCCGTGTGGCTGGCCTTGAGAGCCTTGGCGACCTCTTCCCCAATCTCACGGTCATCCGCGGCTGGAAGCTCTTCTACAACTACGCCCTGGTCATCTTCGAGATGACCAACCTCAAGGACATCGGGCTCTACAACCTGAGGAATATTACCCGGGGGGCCATCAGGATCGAGAAGAATGCCGACCTCTGCTACCTCTCTACGGTGGACTGGTCCCTGATCCTGGATGCCGTGTCCAATAACTACATCGTGGGCAACAAGCCCCCTAAGGAATGCGGGGACTTGTGCCCAGGGACGCTGGAGGAGAAGCCGCTGTGTGAGAAGACGACCATCAACAACGAGTACAACTATCGCTGCTGGACCACGAACCGCTGCCAGAAAATGTGCCCGAGCGTGTGCGGGAAGCGGGCGTGCACAGAGAACCACGAGTGCTGCCACCCCGAGTGCCTGGGCAGCTGCAGCGCACCCGACAACGACACAGCCTGTGTGGCCTGCCGCCACTACTACTACGCCGGAGTCTGCGTGCCCAGCTGCCCACCCAACACCTACCGCTTCGAGGGCTGGCGCTGCGTGGACCGCGACTTTTGCGCCAACATCCCCAGTGCGGAGAGCAGTGACTCC------------------GAGGGCTTTGTGATCCATGATGGCGAGTGCATGCAGGAGTGCCCTTCAGGCTTCATCCGCAATGGCAGCCAGAGC---ATGTACTGTATCCCTTGCGAAGGCCCTTGCCCCAAAGTCTGT---GAGGAAGAGAAGAAGACAAAGACCATTGATTCTGTCACTTCTGCTCAGATGCTCCAAGGATGCACCATCTTCAAGGGCAACCTGCTCATTAACATCCGACGCGGCAACAACATTGCCTCGGAGCTAGAGAACTTCATGGGGCTCATCGAGGTGGTGACGGGCTACGTGAAGATCCGCCACTCCCATGCCTTGGTCTCCTTGTCCTTCCTGAAAAATCTTCGCCAGATCCTAGGGGAGGAGCAGCTGGAGGGGAATTACTCCTTCTACGTCCTTGACAACCAGAACTTGCAGCAGCTGTGGGACTGGGACCATCGCAACCTGACCATCAAAGCTGGGAAAATGTACTTTGCTTTCAATCCCAAATTGTGTGTCTCCGAGATTTACCGCATGGAGGAAGTGACAGGGACTAAAGGGCGCCAGAGCAAAGGGGACATAAACACCAGGAACAATGGAGAGAGAGCCTCCTGTGAAAGTGACGTCCTGCACTTCACCTCCACCACCACGTGGAAGAACCGCATCATCATCACCTGGCACCGATACCGGCCCCCTGACTACAGGGACCTCATCAGCTTCACTGTCTACTACAAGGAAGCGCCCTTTAAAAACGTCACGGAGTATGATGGGCAGGATGCCTGTGGCTCCAACAGCTGGAACATGGTGGACGTGGACCTCCCTCCCAATAAGGACGTCGAGCCTGGCATTCTACTGCATGGGCTGAAGCCCTGGACACAGTACGCTGTTTACGTCAAGGCCGTGACCCTCACCATGGTGGAGAATGACCACATCCGTGGGGCCAAGAGTGAGATCTTGTACATTCGCACCAATGCTTCAGTTCCTTCCATTCCCCTGGATGTCCTCTCAGCATCAAACTCCTCTTCTCAGCTGATAGTGAAGTGGAACCCGCCCTCCCTGCCCAATGGCAACCTGAGCTACTACATCGTGCGGTGGCAGCGCCAG---CCTCAGGACAGCTATCTCTACCGGCAT------AATTACTGCTCCAAA---GACAAAATCCCCATCAGGAAGTATGCTGATGGCACCATTGATGTCGAGGAG---GCTACAGAGAACCCCAAGACTGAAGTGTGTGGCGGGGAGAAGGGACCATGCTGTGCTTGCCCCAAAACAGAAGCTGAGAAGCAGGCAGAGAAGGAGGAGGCTGAGTACCGCAAGGTCTTCGAGAACTTCCTGCACAATGCCATCTTTGTGCCCAGACCTGAACGGAAGCGGAGGGAGGTCATGCAGGTCGCCAACACCACCATGTCCAGCCGGAGCAGAAACACCACAGTGGTGGACACCTACAATGTCACGGAC---------CCAGAGGAGCTTGAGACA---GAGTACCCTTTTTTTGAGAGCAGAGTGGATAACAAGGAGAGAACTGTCATTTCCAACCTCCGGCCTTTTACTTTGTACCGAATTGACATCCACAGCTGTAACCATGAGGCTGAGAAGCTGGGCTGCAGTGCCTCCAACTTTGTCTTTGCAAGAACCATGCCTGCAGAAGGAGCAGATGACATTCCTGGGCCAGTGACCTGGGAGCCACGGCCTGAGAACTCCATCTTTTTAAAGTGGCCAGAACCTGAGAATCCTAATGGATTGATTCTAATGTATGAAATAAAATACGGATCACAAGTCGAGGATCAGCGGGAATGTGTGTCCAGACAGGAGTACAGGAAGTATGGAGGGGCCAAGCTGAACAGGCTCAACCCGGGGAACTACACGGCCCGGATTCAGGCCACCTCTCTCTCCGGGAATGGGTCATGGACGGAACCTGTGTTCTTCTACGTCCAGGCCAAAACGACA---TATGAAAACTTCATCCATCTGATCATCGCCCTACCAGTGGCCGTTCTGTTGATAGTAGGAGGGTTGGTTATAATGTTGTACGTCTTCCACAGAAAGAGA------------------------AATAACAGCAGGCTGGGGAATGGAGTGCTGTATGCTTCCGTGAACCCGGAGTACTTCAGCGCAGCTGATGTGTACGTGCCCGACGAGTGGGAGGTCGCCCGGGAGAAGATCACCATGAGCCGGGAGCTGGGACAGGGCTCCTTCGGGATGGTTTATGAAGGCGTCGCCAAGGGTGTGGTCAAAGATGAGCCTGAGACCAGGGTGGCCATTAAGACAGTGAATGAGGCCGCCAGCATGCGTGAGAGGATTGAGTTTCTCAACGAGGCCTCCGTGATGAAGGAGTTCAACTGTCACCACGTGGTGCGGCTGCTGGGTGTGGTGTCCCAGGGCCAGCCAACGCTGGTCATCATGGAACTGATGACCCGGGGGGACCTCAAAAGTTATCTCCGGTCTCTGAGACCAGAAATGGAG---AATAATCCAGTCCTAGCACCTCCAAGCCTAAGCAAAATGATCCAGATGGCTGGAGAGATTGCAGATGGCATGGCATACCTCAACGCCAATAAGTTTGTCCACAGAGACCTCGCTGCCCGGAACTGTATGGTGGCCGAAGACTTCACAGTCAAAATCGGAGATTTTGGGATGACGAGAGACATCTATGAGACAGACTATTACCGCAAGGGAGGGAAAGGGCTGCTGCCTGTGCGCTGGATGTCCCCTGAGTCCCTCAAGGACGGAGTCTTCACCACGCACTCTGATGTCTGGTCCTTCGGGGTCGTCCTCTGGGAGATTGCCACGCTGGCCGAGCAGCCATACCAGGGCTTGTCCAACGAGCAAGTCCTTCGCTTCGTCATGGAGGGCGGCCTTCTGGACAAGCCGGACAACTGTCCCGACATGCTGTTTGAGCTGATGCGCATGTGCTGGCAGTACAACCCCAAGATGAGGCCTTCCTTCCTGGAGATCATCAGCAGCATCAAGGATGAGATGGAGCCTGGCTTCCGGGAGGTCTCCTTCTACTACAGTGAGGAGAACAAGCCGCCTGAGCCGGAG------------------------------------------------------------------GAGCTGGACCTGGAGCCGGAGAACATGGAGAGCGTCCCCCTGGACCCCTCGGCCTCCTCGTCCTCC------------------CTGCCGCTG---------CCCGACAGACAC---------------------------------------------------------------TCAGGA---------------------------------------------------------------------------------------------------CACAAG------------GCTGAGAACGGCCCAGGCCCTGGCGTGCTGGTGCTG---CGAGCCAGCTTCGACGAG------AGACAGCCTTACGCGCACATGAACGGGGGCCGCAAGAACGAGCGGGCCCTGCCTCTGCCCCAGTCCTCGACCTGC---------------------------------
>HLequCab3
ATGAAGTCTGGCTCCGGAGGAGGGTCCCCGACCTCGCTGTGGGGGCTCCTGTTTTTCTCCGCCGCGCTCTCGCTCTGGCCGACGAGTGGAGAAATCTGCGGGCCGGGCATCGACATCCGCAACGACTACCAGCAGCTGAAGCGCCTGGAGAACTGCACGGTGATCGAGGGCTACCTCCACATCCTGCTCATCTCCAAAGCAGAGGACTACCGCAGCTACCGCTTCCCCAAGCTCACGGTCATCACTGAATACTTGCTGCTGTTCCGCGTGGCCGGCCTCGAGAGCCTTGGTGACCTCTTCCCGAACCTCACGGTCATCCGCGGCTGGAAACTCTTCTACAACTACGCCCTGGTCATCTTCGAGATGACCAATCTCAAAGATATTGGGCTTTACAACCTGAGGAACATCACTCGGGGGGCCATCAGGATTGAGAAAAATGCTGACCTTTGTTACCTCTCCACGGTGGACTGGTCCCTGATCCTGGATGCAGTGTCCAATAACTACATCGTGGGAAACAAACCCCCAAAAGAATGCGGGGACCTGTGTCCAGGGACAATGGAGGAGAAGCCATTGTGCGAGAAGACCACCATCAACAACGAGTACAACTACCGCTGCTGGACTACAAATCGCTGCCAGAAAATGTGCCCGAGCGCGTGCGGGAAGCGGGCGTGCACCGAGAACAACGAGTGCTGCCACCCCGAGTGCCTGGGCAGCTGCAGCGCGCCCGACAACGACACGGCCTGCGTCGCCTGCCGCCACTACTTCTACGCCGGCGTCTGCGTGCCCACCTGCCCGCCCAACACCTATCGCTTTGAGGGCTGGCGCTGCGTGGACCGCGACTTCTGTGCCAACATCCCCAGCGCCGAGGGCAGCGACTCT------------------GAGGGCTTCGTGATCCACGACGGCGAGTGCATGCAGGAGTGCCCCTCGGGGTTCATCCGCAACGGCAGTCAGAGC---ATGTATTGCATCCCTTGTGAAGGTCCTTGCCCCAAAGTCTGT---GAGGAAGAAAAGAAAACAAAGACCATTGATTCTGTTACTTCTGCTCAAATGCTCCAAGGATGCACCATCTTCAAGGGCAATTTGCTCATTAATATCCGACGAGGCAATAACATTGCCTCGGAACTGGAGAACTTCATGGGGCTCATCGAGGTGGTGACAGGCTACGTGAAGATCCGCCATTCCCATGCCTTAGTCTCCTTGTCCTTCCTGAAGAACCTCCGCCAGATCTTAGGAGAGGAGCAGCTGGAGGGGAATTACTCCTTCTACGTCCTCGACAACCAGAACTTACAGCAGCTGTGGGACTGGGACCACCGCAACCTGACCATCAAAGCTGGGAAAATGTACTTCGCTTTCAATCCCAAATTGTGTGTCTCCGAAATTTACCGCATGGAGGAAGTGACGGGCACTAAAGGGCGCCAGAGCAAAGGGGACATCAACACCAGGAACAACGGAGAGAGAGCCTCCTGTGAGAGTGATGTCCTGCACTTCACCTCCACCACCACGTGGAAGAATCGCATCATCATAACCTGGCATCGCTACCGGCCCCCTGACTACAGGGACCTCATCAGCTTCACTGTCTACTACAAAGAGGCACCCTTTAAAAACGTCACAGAGTATGATGGGCAGGATGCCTGTGGCTCCAACAGCTGGAACATGGTGGATGTGGACCTCCCTCCCAACAAGGACGTCGAGCCTGGCATTCTACTGCACGGGCTGAAGCCCTGGACGCAGTACGCCGTTTACGTCAAGGCCGTGACTCTCACCATGGTAGAGAACGACCACATTCGTGGGGCCAAGAGTGAAATCTTGTACATTCGCACCAATGCTTCAGTTCCTTCCATCCCCCTGGATGTTCTTTCAGCATCAAACTCCTCTTCTCAGCTAATTGTGAAGTGGAACCCACCCTCTCTGCCCAACGGCAACCTGAGTTACTACATCGTGAGATGGCAGCGACAG---CCTCAGGACAGCTACCTTTACCGGCAC------AATTACTGCTCCAAA---GACAAAATCCCCATCAGGAAGTATGCCGATGGCACCATTGATGTTGAAGAG---GTGACGGAGAATCCCAAGACCGAAGTGTGTGGTGGAGAGAAAGGGCCTTGCTGTGCTTGCCCCAAAACCGAAGCCGAGAAGCAGGCCGAGAAGGAGGAAGCCGAGTACCGCAAAGTCTTTGAGAATTTCCTGCACAACTCCATCTTTGTGCCCAGACCTGAAAGGAAGCGGAGAGATGTCATGCAGATTGCCAACACTACCATGTCCAGCCGAAGCAGGAACACCACGATGGCAGACACCTACAATGTCACAGAC---------CCAGAGGAGCTGGAGACA---GAATACCCTTTCTTTGAGAGCAGAGTGGACAACAAGGAGAGGACTGTCATTTCTAACCTCCGGCCATTCACTTTGTACCGCATTGACATCCACAGCTGTAACCACGAGGCTGAGAAGCTAGGCTGCAGTGCCTCCAACTTCGTCTTTGCAAGAACCATGCCTGCAGAAGGAGCAGATGACATTCCTGGGCCGGTGACCTGGGAGCCAAGGCCTGAAAATTCCATCTTTTTAAAGTGGCCAGAACCTGAGAATCCCAATGGATTGATTCTAATGTATGAAATAAAATATGGATCACAAATCGAGGATCAGCGAGAATGTGTATCCAGACAGGAGTACAGGAAGTATGGAGGGGCCAAGCTTAACCGGCTCAACCCCGGGAACTATACGGCCCGGATCCAGGCCACCTCTCTCTCTGGAAATGGGTCGTGGACTGATCCTGTGTTCTTCTATGTCCCGGCCAAAACGACA---TATGAAAATTTCATCCATCTGATCATTGCTCTGCCTGTTGCCGTCCTGTTGATAGTGGGAGGGTTGGTTATAATGTTGTACGTCTTCCATAGAAAAAGA------------------------AATAACAGCAGGCTGGGGAATGGAGTGCTGTATGCATCTGTGAACCCAGAGTACTTCAGCGCAGCTGATGTGTATGTCCCTGATGAGTGGGAGGTCGCTCGGGAGAAGATCACCATGAGCCGAGAGCTGGGACAGGGCTCCTTTGGGATGGTATATGAAGGAGTTGCCAAGGGCGTGGTCAAAGATGAGCCTGAAACCAGAGTGGCCATTAAAACGGTGAACGAGGCTGCAAGCATGCGTGAAAGGATTGAATTTCTCAATGAGGCTTCAGTGATGAAGGAGTTCAATTGTCACCATGTGGTGCGGTTGCTGGGTGTGGTGTCCCAGGGCCAGCCAACGCTGGTCATCATGGAGCTGATGACACGGGGGGATCTCAAAAGTTATCTCAGGTCTCTGAGGCCAGAAATGGAG---AATAATCCAGTCCTAGCACCTCCAAGCCTAAGCAAGATGATCCAGATGGCTGGAGAGATTGCAGACGGCATGGCATACCTCAATGCCAACAAGTTCGTCCACAGAGACCTTGCCGCCCGGAACTGCATGGTGGCCGAAGATTTCACAGTCAAAATTGGAGATTTTGGTATGACGAGAGATATCTATGAGACAGACTATTACCGGAAAGGAGGGAAGGGATTGCTGCCTGTGCGCTGGATGTCGCCCGAGTCCCTCAAGGATGGAGTCTTCACCACTCATTCTGACGTCTGGTCCTTTGGGGTTGTCCTCTGGGAGATTGCCACGCTGGCCGAGCAGCCATACCAGGGCTTGTCCAACGAGCAAGTCCTTCGCTTCGTCATGGAGGGCGGCCTTCTAGACAAGCCGGACAACTGCCCTGACATGCTGTTTGAGCTGATGCGCATGTGCTGGCAGTACAACCCCAAGATGAGGCCTTCCTTCCTGGAGATCATCAGCAGCATCAAGGACGAGATGGAGTCTGGCTTTCGGGAGGTCTCCTTCTACTATAGCGAGGAGAACAAGCCACCCGAGCCAGAG------------------------------------------------------------------GAGCTGGACCTGGAGCCGGAGAACATGGAGAGTGTCCCCCTGGACCCCTCCGCCTCCTCGTCCTCC------------------CTGCCGCTG---------CCCGACAGACAC---------------------------------------------------------------TCAGGA---------------------------------------------------------------------------------------------------CACAAG------------GCCGAGAACGGCCCAGGCCCTGGCGTGCTGGTTCTC---CGAGCCAGCTTTGATGAG------AGACAGCCTTACGCGCACATGAACGGGGGACGCAAGAACGAGAGGGCCTTGCCTCTGCCCCAGTCTTCGACCTGC---------------------------------
>cerSim1
ATGAAGTCTGGCTCCGGAGGAGGGTCCCCGACCTCGCTGTGGGGGCTCCTGTTTTTCTCCGCCGCGCTCTCGCTCTGGCCGACGAGTGGAGAAATTTGTGGGCCGGGCATCGACATCCGCAACGACTATCAGCAGCTGAAGCGCCTGGAGAACTGCACAGTGATCGAGGGCTACCTCCACATCCTGCTCATCTCCAAAGCAGAGGACTACCGCAGCTACCGCTTCCCCAAGCTCACGGTCATCACCGAATACTTGCTGCTGTTCCGCGTGGCCGGCCTCGAGAGCCTCGGCGACCTCTTCCCGAACCTCACGGTCATCCGCGGCTGGAAACTCTTCTACAACTACGCCCTGGTCATCTTTGAGATGACCAATCTCAAAGATATTGGGCTTTACAACCTGAGGAACATTACTCGGGGGGCCATCAGGATTGAGAAAAATGCCGACCTCTGTTACCTCTCCACAGTGGACTGGTCCCTGATCCTGGATGCAGTGTCCAATAACTACATCGTGGGGAACAAGCCCCCGAAAGAATGCGGGGACCTGTGTCCAGGGACAATGGAGGAGAAGCCATTGTGCGAGAAGACCACCATCAACAATGAGTACAACTATCGCTGCTGGACTACCAATCGCTGCCAGAAAATGTGCCCTAGCGCGTGTGGAAAGCGGGCGTGCACTGAGAACAATGAGTGCTGCCACCCCGAGTGCCTGGGCAGCTGCAGCGCGCCCGACAATGACACAGCCTGCGTCGCCTGCCGCCACTACTTCTATGCCGGCGTCTGCGTGCCCACCTGCCCACCCAACACCTACCGCTTTGAGGGCTGGCGCTGCGTGGACCGCGACTTCTGTGCCAACATCCTCAGCGCCGAGGGCAGCGACTCC------------------GAGGGGTTCGTGATCCACGACGGCGAGTGCATGCAGGAGTGCCCCTCGGGGTTCATCCGCAATGGCAGTCAGAGC---ATGTATTGCATCCCTTGTGAAGGTCCTTGCCCCAAAGTCTGT---GAGGAAGAAAAGAAAACAAAGACCATTGATTCTGTTACTTCCGCTCAAATGCTCCAAGGATGCACCATCTTCAAGGGCAATTTGCTCATTAATATCCGACGAGGCAATAACATTGCCTCGGAACTGGAGAACTTCATGGGGCTCATCGAGGTGGTGACAGGCTATGTGAAGATCCGCCATTCCCACGCCTTGGTCTCCTTGTCCTTTCTGAAAAACCTTCGCCAGATCTTAGGAGAGGAGCAGCTAGAGGGGAATTACTCCTTCTACGTCCTCGACAACCAGAACTTGCAGCAGCTGTGGGACTGGGACCACCGCAACCTGACCATCAAAGCTGGGAAAATGTACTTTGCTTTCAATCCAAAATTGTGTGTCTCTGAAATTTACCGCATGGAGGAAGTGACAGGGACTAAAGGGCGCCAGAGCAAAGGGGACATCAACACCAGGAACAACGGAGAGAGAGCCTCCTGTGAGAGTGACGTCCTGCACTTCACCTCCACCACCACGTGGAAGAATCGCATCATCATCACCTGGCACCGGTACCGGCCCCCTGACTACAGGGACCTCATCAGCTTCACCGTCTACTACAAGGAGGCACCCTTTAAAAACGTCACGGAGTACGATGGGCAGGATGCCTGTGGCTCCAACAGCTGGAACATGGTGGATGTGGACCTCCCTCCCAACAAGGACGTCGAGCCTGGCATTTTGCTGCACGGGCTGAAGCCCTGGACGCAGTACGCTGTTTACGTCAAGGCCGTGACCCTCACCATGGTGGAGAACGACCACATTCGTGGGGCCAAGAGTGAAATCTTGTATATTCGCACCAATGCTTCAGTTCCTTCCATCCCGCTGGATGTTCTTTCAGCATCCAACTCTTCTTCTCAGCTCATCGTGAAGTGGAACCCGCCCTCTCTGCCCAACGGCAACCTGAGTTACTACATTGTGAGATGGCAGCGACAG---CCTCAGGACAGCTACCTTTACCGGCAC------AATTACTGCTCCAAA---GACAAAATCCCCATCAGGAAGTATGCCGATGGCACCATTGACGTTGAAGAG---GTGACAGAGAATCCCAAGACCGAAGTGTGTGGTGGAGAGAAAGGACCTTGCTGCGCTTGCCCCAAAACTGAAGCTGAGAAGCAGGCAGAGAAGGAGGAGGCCGAGTACCGCAAAGTCTTCGAGAATTTCCTGCACAACTCCATCTTTGTGCCCAGACCTGAAAGGAAGCGGAGAGATGTCATGCAAGTTGCCAATACCACCATGTCCAGCCGAAGCAGGAACACCACTGTGGCAGACACCTACAATGTCACAGAC---------CCAGAAGAGCTGGAGACA---GAATACCCTTTCTTTGAGAGCAGAGTGGACAACAAGGAGAGGACTGTCATTTCTAACCTCCGGCCTTTCACTTTGTATCGCATTGACATCCATAGCTGTAACCATGAGGCTGAGAAGCTGGGCTGCAGTGCCTCCAACTTCGTTTTTGCAAGAACCATGCCTGCAGAAGGAGCAGATGACATTCCTGGGCCAGTGACCTGGGAGCCGAGGCCTGAAAACTCCATCTTTTTAAAGTGGCCAGAACCTGAGAATCCCAATGGATTGATTCTAATGTATGAAATAAAATATGGATCACAAATTGAGGACCAGCGGGAATGTGTGTCCAGACAGGAGTACAGGAAGTATGGAGGGGCCAAGCTTAACCGGCTCAACCCCGGGAACTATACAGCCCGGATCCAGGCCACCTCTCTCTCTGGAAATGGGTCGTGGACTGATCCTGTGTTCTTCTACGTCCCAGCCAAAACGACG---TATGAAAATTTCATCCATCTGATCATTGCTCTGCCCGTTGCCGTCCTGTTAATAGTAGGAGGGTTGGTTATAATGTTGTACGTCTTCCATAGAAAAAGA------------------------AATAACAGCAGGCTGGGGAATGGAGTGCTGTATGCGTCTGTGAACCCAGAATACTTCAGCGCGGCCGATGTATACGTCCCTGATGAGTGGGAGGTCGCTCGGGAGAAGATCACCATGAGCCGAGAGCTGGGGCAGGGCTCATTTGGGATGGTATATGAAGGAGTCGCCAAAGGTGTGGTCAAAGATGAGCCTGAAACCAGGGTGGCCATTAAAACAGTGAACGAGGCTGCAAGCATGCGCGAAAGGATTGAATTTCTCAACGAGGCTTCAGTGATGAAGGAGTTCAATTGTCACCATGTGGTGCGGTTGCTGGGTGTGGTGTCCCAGGGCCAGCCGACGCTTGTCATCATGGAGTTGATGACACGTGGGGATCTCAAAAGTTACCTCAGGTCTCTGAGGCCAGAAATGGAG---AATAATCCAGTCCTAGCACCTCCAAGCCTAAGCAAGATGATCCAGATGGCTGGAGAGATTGCAGATGGCATGGCATACCTCAACGCCAACAAGTTCGTCCACAGAGACCTTGCCGCCCGGAACTGCATGGTGGCCGAAGATTTCACGGTCAAAATTGGAGATTTTGGCATGACGAGAGATATCTACGAGACAGACTATTACCGGAAAGGAGGGAAGGGGCTGCTGCCTGTGCGCTGGATGTCTCCCGAGTCCCTCAAGGATGGAGTCTTCACCACTCACTCTGACGTCTGGTCCTTTGGGGTCGTCCTCTGGGAGATTGCCACGCTGGCCGAGCAGCCGTACCAGGGCTTGTCCAACGAGCAAGTCCTTCGCTTCGTCATGGAGGGTGGCCTTCTAGACAAGCCGGACAACTGCCCTGACATGTTGTTTGAGCTGATGCGCATGTGCTGGCAGTACAACCCCAAGATGAGGCCTTCCTTCCTGGAGATCATCAGCAGCATCAAGGATGAGATGGAGTCTGGCTTTCGGGAGGTCTCCTTCTACTACAGTGAGGAGAACAAGCCGCCAGAGCCAGAG------------------------------------------------------------------GAGCTGGACCTGGAGCCGGAGAACATGGAGAGTGTCCCCCTGGACCCCTCCGCCTCCTCATCCTCC------------------CTGCCGCTG---------CCAGACAGACAC---------------------------------------------------------------TCAGGA---------------------------------------------------------------------------------------------------CACAAG------------GCTGAGAATGGCCCAGGCCCTGGCGTGCTGGTTCTC---CGAGCCAGCTTCGATGAA------AGACAGCCTTACGCGCACATGAACGGGGGACGCAAGAACGAGAGAGCCTTGCCTCTGCCCCAGTCTTCGACCTGC---------------------------------
>canFam3
ATGAAGTCTGGCTCCGGAGGAGGGTCCCCGACCTCGCTGTGGGGGCTCGTGTTTCTCTCCGCCGCGCTGTCGCTCTGGCCGACGAGTGGAGAAATCTGTGGGCCAGGCATCGACATCCGCAATGACTATCAGCAGCTGAAGCGCCTGGAGAACTGTACAGTGATCGAGGGCTACCTCCACATCCTACTCATCTCCAAGGCAGAGGACTACCGCAGCTACCGCTTCCCCAAGCTCACGGTCATCACCGAGTACCTGCTGCTGTTCCGTGTGGCCGGCCTTGAGAGCCTCGGGGATCTCTTCCCCAACCTCACAGTCATCCGCGGCTGGAAGCTCTTCTACAACTACGCCCTGGTCATCTTTGAGATGACCAACCTCAAGGATATTGGGCTTTACAATCTGAGGAACATTACTCGGGGGGCCATCAGGATTGAGAAGAATGCTGACCTCTGTTACCTCTCCACAGTGGACTGGTCCCTGATCCTGGATGCAGTGTCCAACAACTACATCGTGGGGAACAAACCCCCTAAGGAATGTGGGGACCTGTGTCCAGGGACAATGGAGGAGAAGCCCTTGTGTGAGAAGACTACCATCAACAATGAATACAACTATCGCTGCTGGACTACAAATCGCTGCCAGAAAATGTGCCCGAGCGCTTGCGGGAAGCGGGCGTGCACGGAGAACAACGAGTGTTGTCACCCCGAGTGTCTGGGCAGCTGCAGCGCGCCGGACAACGATACGGCCTGTGTGGCCTGCAGGCATTACTACTACGCAGGCGTCTGCGTGCCCACCTGCCCGCCCAACACCTACCGCTTTGAGGGCTGGCGCTGCGTGGACCGCGACTTCTGCGCCAACATCCCCAGCGCCGAGAGCAGCGACTCC------------------GAGGGGTTCGTGATCCATGACGGCGAGTGCATGCAGGAGTGCCCCTCTGGGTTCATCCGCAATGGCAGTCAGAGC---ATGTACTGCATCCCTTGTGAAGGTCCTTGTCCCAAGGTCTGT---GAGGAAGAAAAGAAAACAAAGACCATTGATTCTGTTACCTCTGCTCAAATGCTCCAAGGATGTACCATCTTCAAGGGCAATTTGCTCATTAATATCCGCCGAGGCAATAACATTGCCTCAGAGCTGGAGAACTTCATGGGGCTCATCGAGGTGGTGACAGGCTACGTGAAGATCCGCCATTCCCATGCCTTGGTCTCCCTGTCCTTCCTAAAAAACCTTCGCCAGATCTTAGGAGAGGAACAGCTGGAGGGGAACTACTCCTTCTACGTCCTCGACAACCAGAACTTGCAGCAGCTTTGGGATTGGGACCACCGTAACCTGACCATCAAAGCTGGGAAAATGTATTTTGCTTTCAATCCCAAATTGTGCGTCTCCGAAATTTACCGCATGGAAGAAGTGACGGGGACCAAAGGACGCCAGAGCAAAGGAGACATAAATACCAGAAACAATGGAGAGCGAGCCTCCTGTGAAAGCGACGTCCTGCACTTCACCTCTACGACCACATGGAAGAATCGCATCATCATCACGTGGCACCGTTACCGGCCCCCTGACTACAGGGACCTCATCAGCTTTACTGTCTACTACAAGGAAGCACCTTTTAAAAACGTTACGGAGTATGATGGGCAGGATGCCTGTGGCTCCAACAGCTGGAATATGGTAGATGTGGACCTCCCTCCCAACAAGGACGTTGAGCCTGGCATTTTACTGCACGGACTGAAGCCCTGGACGCAGTATGCGGTTTATGTCAAGGCGGTGACCCTCACCATGGTGGAGAATGACCACATCCGTGGGGCTAAGAGTGAAATCTTGTACATTCGCACCAATGCTTCAGTTCCTTCCATTCCCCTGGATGTTCTTTCTGCATCAAACTCCTCTTCTCAGCTCATTGTGAAGTGGAACCCACCCTCTCTGCCCAACGGTAACCTCAGTTACTACATCGTGAGGTGGCAGCGGCAG---CCCCAGGACAGTTACCTTTACCGCCAC------AACTACTGCTCCAAA---GATAAAATCCCCATCAGGAAGTATGCTGATGGCACTATCGATGTCGAAGAG---GTGACAGAGAATCCCAAGACCGAAGTATGTGGTGGAGAGAAGGGGCCTTGCTGTGCCTGCCCCAAAACTGAGGCCGAGAAGCAGGCTGAGAAGGAGGAGGCCGAGTACCGCAAAGTGTTCGAGAATTTCCTGCACAACTCCATCTTCGTGCCCAGACCTGAAAGGAAGCGTAGAGATGTTACACAAGTCACCAACACCACCATGTCCAGCCGAAGCAGGAACACCACGGTGGTGGACACCTATAATATCACAGAC---------CCAGAAGAGCTCGAGACA---GAATACCCTTTCTTTGAGAGCAGAGTGGATAACAAGGAGAGAACTGTAATCTCTAACCTCCGGCCTTTTACCCTGTACCGCATTGACATCCACAGCTGTAATCATGAGGCTGAGAAGCTGGGCTGCAGTGCCTCCAACTTTGTTTTTGCAAGAACCATGCCTGCAGAAGGAGCAGATGACATTCCTGGGCCAGTGACCTGGGAGTCAAGGCCTGAAAACTCCATCTTTTTAAAGTGGCCAGAACCTGAGAATCCCAATGGATTGATTCTAATGTATGAAATAAAATATGGATCCCAAATCGAGGATCAGCGGGAATGTGTATCCAGACAGGAGTACAGGAAGTATGGAGGTGCCAAGCTTAACCGGCTCAACCCGGGGAACTATACAGCCCGGATCCAGGCCACTTCTCTCTCTGGGAATGGGTCGTGGACGGATCCTGTGTTCTTCTATGTCCCAGCCAAAATAACG---TATGAAAACTTCATCCATCTGATCATTGCTCTGCCCGTTGCTGTGCTATTGATAGTGGGAGGGTTGGTTATAATGCTGTACGTCTTCCACAGGAGAAGA------------------------AATAACAGCAGGCTGGGGAATGGAGTGCTGTATGCTTCCGTGAACCCAGAATACTTCAGTGCTGCCGATGTGTATGTACCTGATGAGTGGGAGGTTGCTCGAGAGAAGATCACCATGAGCCGAGAGCTGGGCCAGGGCTCGTTTGGGATGGTATATGAAGGAGTTGCCAAGGGTGTGGTTAAAGATGAGCCTGAAACAAGGGTGGCCATTAAAACAGTGAACGAGGCCGCCAGCATGCGTGAAAGGATCGAATTTCTCAATGAGGCTTCAGTGATGAAGGAGTTCAATTGTCACCATGTGGTGCGGTTGCTGGGTGTGGTGTCCCAGGGCCAGCCGACGCTGGTCATCATGGAACTGATGACACGAGGGGATCTCAAAAGTTATCTCAGGTCTCTGAGGCCAGAAATAGAG---AATAATCCAGTCCTCGCACCTCCAAGCCTAAGCAAGATGATCCAGATGGCTGGGGAGATTGCTGATGGCATGGCATACCTCAATGCCAACAAGTTTGTCCACAGAGACCTTGCTGCCAGGAACTGCATGGTGGCCGAAGATTTCACAGTCAAAATTGGAGATTTCGGTATGACAAGAGACATCTATGAGACAGACTATTACCGGAAAGGAGGCAAGGGGCTGCTGCCTGTGCGCTGGATGTCACCTGAGTCTCTCAAGGATGGAGTCTTCACCACTCACTCTGACGTCTGGTCCTTTGGGGTCGTTCTCTGGGAGATCGCCACGCTGGCTGAGCAGCCATACCAGGGCTTGTCCAACGAGCAAGTCCTTCGCTTCGTTATGGAGGGCGGCCTTCTGGACAAGCCGGACAACTGCCCCGACATGCTGTTTGAGCTGATGCGCATGTGCTGGCAGTACAACCCCAAGATGAGGCCTTCCTTCCTGGAGATCATCAGCAGCATCAAGGACGAGATGGAGCCCGGCTTCCGGGAGGTCTCCTTCTACTACAGCGAGGAGAACAAGCCGCCCGAGCCGGAG------------------------------------------------------------------GAGCTGGACCTGGAGCCGGAGAACATGGAGAGTGTCCCCCTGGACCCGTCGGCCTCCTCGTCGTCC------------------CTGCCTCTG---------CCTGACAGACTC---------------------------------------------------------------TCAGGA---------------------------------------------------------------------------------------------------CACAAG------------GCCGAGAACGGCCCAGGCCCTGGCGTGCTGGTCCTG---CGAGCCAGCTTCGATGAG------AGACAGCCTTACGCGCACATGAACGGGGGCCGCAAGAACGAGCGGGCCTTGCCTCTGCCCCAGTCTTCGACCTGC---------------------------------
>lepWed1
----------------------------------------------------------------------------------------------------------------------------------------------------------------------------------------------------------------------------------------------------------------------------------------------------------------------------------------------------------------------------------------------------------------------------------------------------------------------------------------------------------------------------------------------------------------------------------------------------------------------------------------------------------------------------------------------------------------------------------------------------------------------------------------------------------------------------------------------------------------------------------------------------------------------------------------------------------------------------------------------------------------------------------------------------------------------------------------------------------------------------------------------------------------------------------------------------------------------------------------------------------------------------------------------------------------------------------------------------------------------------------------------------------------------------------------------------------------------------------------------------------------------------------------------------------------------------------------------------------------------------------------------------------------------------------------------------------------------------------------------------------------------------------------------------------------------------------------------------------------------------------------------------------------------------TTCCTTCCATTCCCCTGGACGTTCTTTCCGCGTCCAACTCCTCCTCTCAGCTCATCGTGAAGTGGAACCCGCCCTCCCTGCCCAACGGCAACCTCAGTTACTACATCGTGAGATGGCAGCGGCAA---CCTCAGGACAGCTACCTTTACCGGCAT------AACTACTGCTCCAAA---GACAAAATCCCCATCAGGAAGTATGCCGACGGCACCATCGACGTAGAAGAG---GTGACGGAGAATCCCAAGACCGAGGTGTGCGGCGGAGAGAAGGGGCCTTGCTGCGCCTGCCCCAAAACCGAGGCCGAGAAGCAGGCCGAGAAGGAGGAGGCCGAGTACCGCAAAGTCTTCGAGAACTTTCTGCACAACTCCATCTTTGTGCCCAGACCTGAAAGGAAGCGGAGAGACGTCACACAAGTCACCAACACCACCATGTCCAGCCGAAGCAGGAACACCACAGTGGCAGACACCTATAATATCACAGAC---------CCAGAAGAACTCGAGACA---GAATACCCTTTCTTTGAGAGCAGAGTGGATAACAAGGAGAGAACTGTAATCTCGAACCTCCGGCCTTTTACTTTGTACCGCATTGACATCCACAGCTGTAACCACGAGGCTGAGAAGCTGGGCTGCAGCGCCTCCAACTTTGTTTTTGCAAGAACCATGCCTGCAGAAGGAGCAGATGACATTCCTGGGCCGGTGACCTGGGAGTCGAGGCCTGAAAACTCCATCTTTCTAAAGTGGCCGGAACCTGAGAATCCCAATGGATTGATTCTAATGTATGAAATAAAATATGGATCACAGATCGAGGATCAGCGGGAATGTGTATCGAGACAGGAGTACAGGAAGTATGGAGGTGCCAAGCTTAACCGGCTCAACCCCGGGAACTATACGGCCCGGATCCAGGCCACCTCTCTCTCTGGGAATGGGTCCTGGACGGATCCTGTGTTCTTCTACGTCCCAGCCAAAATAACG---TATGAAAACTTCATCCATCTGATCATCGCTCTGCCCGTTGCTGTCCTGTTGATAGTGGGAGGGCTGGTTATAATGCTGTATGTCTTCCACAGGAAAAGA------------------------AATAACAGCAGGCTGGGGAATGGAGTGCTGTACGCTTCCGTGAACCCAGAGTACTTCAGCGCCGCCGACGTGTATGTACCTGACGAGTGGGAAGTTGCTCGAGAGAAGATCACCATGAGCCGAGAGCTGGGGCAGGGCTCATTTGGGATGGTATACGAAGGAGTTGCCAAAGGCGTGGTTAAAGATGAGCCAGAAACCAGGGTGGCCATTAAAACAGTGAACGAGGCCGCGAGCATGCGTGAAAGGATTGAATTTCTTAATGAGGCTTCAGTGATGAAGGAGTTCAATTGTCACCACGTGGTGCGGTTGCTGGGGGTAGTGTCCCAGGGCCAGCCGACGCTGGTCATCATGGAACTGATGACACGGGGGGATCTCAAAAGCTATCTCAGGTCTCTGAGGCCAGAAATAGAG---AATAATCCAGTCCTAGCACCTCCAAGCCTAAGCAAGATGATCCAGATGGCTGGGGAGATTGCCGATGGCATGGCATACCTCAACGCCAACAAGTTTGTCCACAGAGACCTTGCTGCCCGGAACTGCATGGTGGCCGAAGATTTCACGGTCAAAATCGGAGATTTCGGTATGACGAGAGACATCTACGAGACAGACTACTACCGGAAAGGAGGAAAGGGGTTGCTGCCTGTGCGCTGGATGTCCCCCGAGTCTCTCAAGGATGGAGTCTTCACTACTCACTCCGACGTCTGGTCCTTCGGCGTCGTGCTCTGGGAGATCGCCACGCTGGCCGAGCAGCCCTACCAGGGCTTGTCCAACGAGCAAGTCCTTCGCTTCGTTATGGAGGGCGGCCTTCTGGACAAGCCGGACAACTGCCCCGACATGCTGTTTGAGCTGATGCGCATGTGCTGGCAGTACAACCCCAAGATGAGACCCGCCTTCCTGGAGATCATCAGCAGCATCAAGGACGAGATGGAGCCCGGCTTCCGGGAGGTCTCCTTCTACTACAGCGAGGAGAACAAGCCGCCCGAGCCCGAG------------------------------------------------------------------GAGCTGGACCTGGAGCCCGAGAACATGGAGAGCGTCCCCCTGGACCCCTCCGCCTCCTCGTCCTCC------------------CTGCCGCTG---------CCCGACAGACAC---------------------------------------------------------------TCAGGA---------------------------------------------------------------------------------------------------CACAAG------------GCCGAGAACGGCCCGGGCCCTGGCGTGCTGGTTCTC---CGAGCCAGCTTCGATGAG------AGACAGCCTTACGCGCACATGAACGGGGGACGCAAGAACGAGAGGGCCTTGCCCCTGCCCCAGTCTTCGACCTGCT--------------------------------
>musFur1
ATGAAGTCTGGCTCCGGAGGAGGGTCCCCGACCTCGCTGTGGGGGCTCCTGTTTTTCTCCGCCGCGCTCTCGCTCTGGCCGACGAGTGGAGAAATCTGCGGGCCGGGCATTGACATCCGCAATGACTATCAGCAGCTAAAGCGCCTGGAGAACTGCACGGTGATCGAAGGCTACCTCCACATCCTGCTCATCTCCAAGGCAGAGGACTACCGCAGCTACCGTTTCCCCAAGCTCACGGTCATCACCGAGTACCTGCTGCTGTTCCGCGTGGCCGGCCTCGAGAGCCTCGGGGACCTCTTCCCCAACCTCACAGTCATCCGCGGCTGGAAACTCTTCTACAACTATGCCCTGGTCATCTTTGAGATGACCAATCTCAAGGATATCGGACTTTACAATCTGAGGAACATCACCCGGGGGGCCATCAGGATTGAGAAGAATGCCGATCTCTGTTACCTCTCCACGGTGGACTGGTCCCTGATCCTGGATGCCGTGTCCAATAACTACATCGTGGGGAACAAGCCCCCGAAGGAGTGCGGGGACCTGTGTCCGGGGACGATGGAGGAGAAGCCCTTGTGCGAGAAGACGACCATCAACAACGAGTACAACTATCGCTGCTGGACCACCAACCGCTGCCAGAAAATGTGCCCGAGCGCGTGCGGGAAGCGCGCGTGCACCGAGAACAACGAGTGCTGTCACCCCGAGTGTTTGGGCAGCTGCAGCGCGCCCGACAACGACACGGCCTGCGTCGCCTGCAAGCATTACTACTACTCCGGCGTGTGCGTGCCCACCTGCCCGCCCAACACCTACCGCTTCGAGGGCTGGCGCTGCGTGGACCGCGACTTCTGCGCCAACATCCCCAATGCCGAGAGCAGCGACTCG------------------GAGGGGTTCGTCATCCACAACGGCGAATGCATGCAGGAGTGCCCCTCTGGCTTCATCCGGAACGGCAGTCAGAGC---ATGTACTGCATACCTTGTGAAGGTCCTTGCCCCAAGGTCTGC---GAGGAAGAAAAGAAAACAAAGACCATTGATTCGGTTACCTCTGCTCAGATGCTCCAAGGATGCACCATCTTCAAGGGAAATTTGCTCATTAATATCCGCCGAGGCAATAACATTGCCTCAGAACTGGAGAACTTCATGGGGCTCATTGAGGTGGTGACAGGCTACGTGAAGATCCGCCATTCTCATGCCTTGGTCTCCTTGTCCTTCCTAAAAAACCTTCGCCAGATCTTAGGAGAGGAGCAACTTGAGGGGAACTACTCCTTCTATGTCCTCGACAACCAGAACTTGCAGCAGCTGTGGGACTGGGACCATCGCAACCTGACCATCAAAGCTGGGAAGATGTACTTTGCTTTCAATCCCAAATTGTGCGTGTCCGAGATTTACCGCATGGAGGAGGTGACGGGGACAAAAGGACGCCAGAGCAAAGGGGACATAAACACCAGGAACAACGGAGAACGAGCCTCTTGTGAAAGCGACGTCCTGCACTTCACCTCTACGACCACATGGAAGAACCGCATCATCATAACGTGGCACCGTTACCGGCCCCCTGACTACAGGGACCTCATCAGCTTCACTGTCTACTACAAGGAAGCACCTTTTAAAAACGTCACGGAGTATGACGGGCAGGATGCCTGTGGCTCCAACAGCTGGAACATGGTAGATGTGGACCTCCCTCCCAACAAGGATGTCGAGCCTGGCATTTTACTGCAAGGACTAAAGCCCTGGACACAGTACGCGGTGTATGTCAAGGCGGTGACCCTCACCATGGTGGAGAATGACCACATCCGTGGGGCCAAGAGTGAAATCTTGTACATTCGCACCAATGCTTCAGTTCCTTCCATTCCCCTGGATGTTCTCTCCGCATCCAACTCCTCTTCCCAGCTCATCGTAAAGTGGAACCCGCCGTCCCTGCCCAACGGCAACCTCAGTTACTACATTGTGAGGTGGCAACGGCAG---CCACAGGACAGCTACCTTTACCGGCAC------AATTACTGCTCCAAA---GACAAAATCCCCATCAGGAAGTACGCCGACGGCACCATCGACATCGAGGAG---GTGACGGAGAATCCCAAGACTGAGGTGTGCGGCGGAGAGAAGGGGCCTTGCTGCGCCTGCCCCAAAACGGAGGCCGAGAAGCAGGCTGAGAAGGAGGAGGCCGAGTACCGCAAAGTCTTTGAGAACTTCCTGCACAACTCCATCTTTGTGCCCAGACCTGAAAGGAAGCGGAGAGACGTCACACAAGTCACCAACACCACCATGTCCAGCCGAGGCAGGAACACCACAGTGGTGGACACCTATAATATCACAGAC---------CCAGAAGAGCTCGAGACA---GAATACCCTTTCTTTGAGAGCAGAGTGGATAACAAGGAGAGAACTGTAATCTCCAACCTGCGGCCTTTCACTTTGTACCGCATTGACATCCACAGCTGTAACCACGAGGCTGAGAAGCTGGGCTGCAGTGCCTCCAACTTTGTTTTTGCAAGAACCATGCCTGCAGAAGGGGCAGATGACATTCCTGGGCCTGTGACCTGGGAGTCGAGGCCTGAAAACTCCATCTTTCTCAAGTGGCCAGAACCTGAGAATCCCAACGGATTGATTCTCATGTATGAAATAAAATACGGATCACAAGTCGAGGACCAGCGGGAGTGCGTATCAAGACAGGAGTACAGGAAGTATGGGGGCGCCAAGCTTAACCGGCTCAACCCGGGGAACTACACGGCCCGGATCCAGGCCACCTCTCTCTCCGGGAATGGGTCCTGGACAGACCCGGTGTTCTTCTATGTCCCAGCCAAAATAACG---TACGAAAACTTCATCCACCTGATCATCGCTCTGCCCGTCGCTGTCCTGCTGATAGTGGGGGGGCTTGTGATAATGCTGTACGTCTTCCACAGGAAAAGG------------------------AATAACAGCAGGCTGGGCAATGGAGTGCTGTATGCTTCTGTGAACCCAGAGTACTTCAGCGCCGCCGACGTGTACGTGCCTGACGAGTGGGAGGTCGCTCGAGAGAAGATCACCATGAGCCGCGAGTTGGGGCAAGGCTCCTTCGGGATGGTGTACGAAGGAGTTGCCAAAGGCGTGGTTAAAGATGAGCCCGAGACCAGGGTGGCCATTAAAACAGTGAACGAGGCCGCCAGCATGCGTGAAAGGATTGAATTTCTCAATGAGGCTTCAGTGATGAAGGAGTTCAACTGCCACCACGTGGTGCGGTTGCTGGGCGTGGTGTCCCAGGGCCAGCCGACGCTGGTCATCATGGAACTGATGACTCGGGGCGATCTCAAAAGCTATCTCCGGTCTCTGAGGCCAGAAATAGAG---AATAATCCAGTCCTAGCACCTCCAAGCCTAAGCAAGATGATCCAGATGGCTGGGGAGATTGCAGACGGCATGGCATACCTCAACGCCAACAAGTTTGTCCACAGAGACCTGGCCGCCCGGAACTGCATGGTGGCCGAAGATTTCACAGTCAAAATCGGAGATTTTGGTATGACGAGAGACATCTACGAGACAGACTATTACCGGAAAGGAGGAAAGGGGCTGCTGCCTGTGCGCTGGATGTCCCCCGAGTCTCTCAAGGATGGAGTCTTCACCACTCACTCTGACGTCTGGTCCTTTGGGGTCGTGCTCTGGGAGATCGCCACGCTGGCCGAGCAGCCCTACCAGGGCTTGTCCAACGAGCAGGTCCTTCGCTTCGTTATGGAGGGCGGCCTTCTGGACAAGCCGGACAACTGTCCCGACATGCTGTTCGAGCTGATGCGCATGTGCTGGCAGTACAACCCCAAGATGAGGCCCTCCTTCCTGGAGATCATCAGCAGCGTCAAGGACGAGATGGAGCCCGGCTTCCGGGAGGTGTCCTTCTACTACAGCGAGGAGAACAAGCCGCCCGAGCCGGAG------------------------------------------------------------------GAGCTGGACCTGGAGCCCGAGAACATGGAGAGCGTCCCCCTGGACCCCTCCGCCTCCTCTTCCTCC------------------CTGCCGCTG---------CCCGACAGACAC---------------------------------------------------------------GCAGGA---------------------------------------------------------------------------------------------------CACAAG------------GCCGAGAACGGCCCAGGCCCTGGCGTGCTGGTGCTC---CGAGCCAGCTTCGACGAG------AGACAGCCTTACGCGCACATGAACGGGGGACGCAAGAACGAGAGGGCCTTGCCTCTGCCCCAGTCTTCGACCTGC---------------------------------
>otoGar3
ATGAAGTCTGGCTCCGGAGGAGGGTCCCCGACCTCGCTGTGGGGGCTCCTGTTTCTCTCCGCCGCGCTCTCGCTCTGGCCAACGAGTGGAGAAATCTGCGGGCCGGGCATTGATATCCGCAACGACTATCAGCAGCTGAAGCGCCTGGAGAACTGCACAGTGATCGAGGGCTACCTGCACATCCTCCTCATCTCCAAGGCGGAGGATTACCGCAGCTACCGCTTCCCCAAGCTCACGGTCATCACTGAATACTTGCTGCTGTTCCGAGTGGCTGGCCTCGAGAGCCTCGGAGACCTCTTTCCTAACCTCACGGTCATCCGTGGCTGGAAACTCTTCTATAATTACGCCCTGGTCATCTTCGAGATGACCAATCTCAAGGATATTGGGCTTTACAACCTGAGGAACATTACTCGGGGGGCCATCAGGATTGAGAAAAATGCAGACCTCTGTTACCTCTCCACTGTGGACTGGTCCTTGATCCTGGATGCGGTGTCCAATAACTACATTGTGGGGAACAAGCCCCCGAAGGAGTGTGGGGACCTGTGTCCGGGGACCATGGAGGAGAAGCCTTTGTGCGAGAAGACCACCATCAATAACGAGTACAACTACCGCTGCTGGACCACAAATCACTGCCAGAAAATGTGCCCGAGCGCGTGCGGGAAGCGGGCGTGCACGGAGAACAACGAGTGTTGCCACCCCGAGTGCCTGGGCAGCTGCAGCACGCCCGACAACGCCACCGCCTGCGTGGCCTGCCGCCACTACTACTACGCCGGCGTCTGCGTGCCCGCCTGCCCACCTGGCACCTACAGGTTCGAGGGCTGGCGCTGCGTGGACCGGGACTTCTGCGCCAATATCCCCAGTGCAGAGAGCAGCGACTCT------------------GAGGGGTTCGTGATCCACGATGGCGAGTGCATGCAGGAGTGCCCCTCGGGCTTCATCCGCAATGGCACGCAGAGC---ATGTACTGCATTCCTTGTGAAGGTCCTTGCCCCAAGGTCTGT---GAGGAAGAAAAGAAAACAAAAACTATTGATTCTGTTACTTCTGCTCAGATGCTCCAAGGATGTACCATCTTCAAGGGCAATCTGCTCATTAATATCCGACGAGGCAATAACATCGCTTCAGAACTGGAGAACTTCATGGGGCTCATTGAAGTAGTGACAGGCTATGTGAAGATCCGCCATTCCCACGCCTTGGTCTCCTTGTCCTTCCTGAAAAACCTCCGCCTCATCTTAGGAGAGGAACAGCTAGAAGGGAATTACTCCTTCTACGTCCTGGACAACCAGAACTTGCAGCAGCTATGGGACTGGGACCACCGTAACCTGACTATCAAAGCAGGGAAAATGTACTTTGCCTTCAATCCCAAATTGTGTGTTTCTGAAATTTATCGCATGGAGGAAGTGACAGGAACTAAAGGACGCCAGAGCAAAGGGGACATAAACACCAGGAACAATGGGGAGAGAGCCTCCTGTGAAAGTGATGTCCTGCATTTCACCTCCACCACCACGTGGAAGAATCGCATCATCATAACCTGGCACCGATACCGGCCCCCTGACTACAGGGATCTCATCAGCTTCACCGTTTACTACAAGGAAGCACCCTTTAAAAATGTCACAGAATATGATGGGCAGGATGCCTGTGGCTCCAACAGCTGGAACATGGTGGACGTGGACCTCCCACCCAACAAAGATGTTGAGCCTGGCATCTTACTTCATGGGCTGAAGCCCTGGACCCAGTACGCTGTTTACGTCAAGGCTGTGACCCTCACCATGGTGGAGAATGACCACATCCGTGGGGCCAAGAGTGAAATCTTGTACATTCGCACCAATGCTTCAGTTCCATCCATTCCCCTGGACGTGCTTTCAGCATCAAACTCCTCTTCTCAGCTGATCGTGAAGTGGAACCCTCCTTCTCTGCCCAATGGCAACCTGAGCTACTATATCGTGCGGTGGCAGCGGCAG---CCTCAGGACAGCTACCTTTACCGGCAT------AATTACTGCTCCAAA---GACAAAATTCCCATCAGGAAGTACGCTGATGGCACCATTGACATCGAAGAG---GTGACAGAGAATCCCAAGACTGAAGTGTGTGGTGGAGAGAAAGGGCCTTGCTGTGCTTGTCCCAAAACCGAAGCCGAGAAGCAGGCCGAGAAGGAGGAGGCTGAGTACCGCAAAGTCTTCGAGAATTTCCTGCACAACTCCATCTTTGTGCCCAGACCTGAAAGGAAGCGAAGGGACGTCATGCAAGTGGCCAACACTACCATGTCCAGCCGAAGCAGGAACACCACAGCAGTGGACACCTACAATATCACAGAC---------CCGGAGGAGCTTGAGACA---GAGTACCCTTTTTTTGAGAGCAGAGTAGACAACAAAGAGAGAACTGTCATTTCAAACCTGCGGCCTTTTACATTGTACCGCATTGATATCCATAGCTGTAACCACGAGGCTGAGAAGCTGGGCTGCAGTGCCTCCAACTTTGTGTTTGCAAGAACCATGCCTGCAGAAGGAGCAGATGACATTCCTGGGCCAGTCACCTGGGAGCCAAGGCCTGAAAACTCCATCTTTTTAAAGTGGCCAGAACCTGAGAATCCCAATGGATTGATTCTAATGTATGAAATTAAATATGGATCACAAGTTGAGGATCAACGGGAATGTGTATCCAGACAGGAGTACAGGAAATACGGAGGGGCTAAGCTGAACCGGCTAAACCCAGGGAACTATACAGCCCGAATTCAGGCTACCTCTCTCTCTGGGAATGGATCATGGACAGACCCTGTGTTCTTCTATGTCCAGGCCAAAACAGGA---TATGAAAATTTCATCCATCTGATCATTGCTCTGCCCGTGGCTGTCCTGCTGGTCGTGGGAGGGTTGTTCCTCATGCTGTACGTCTTCCACAGAAAGAGA------------------------AATAACAACAGGCTTGGGAATGGAGTGCTGTATGCGTCTGTGAACCCAGAGTACTTCAGCGCTGCTGATGTGTATGTACCTGACGAGTGGGAGGTAGCTCGAGAGAAAATCACCATGAACAGAGAGCTCGGGCAGGGGTCATTTGGGATGGTCTACGAAGGAGTTGCCAAGGGCGTGGTTAAAGATGAGCCTGAAACCAGGGTGGCCATAAAAACGGTGAACGAGGCCGCAAGCATGCGTGAAAGGATTGAGTTTCTCAACGAGGCTTCTGTGATGAAGGAGTTCAATTGTCACCATGTGGTGCGGTTGCTCGGTGTGGTGTCCCAAGGTCAGCCAACGCTGGTCATCATGGAGCTGATGACACGGGGTGATCTCAAAAGTTACCTCAGGTCTCTGAGGCCAGAAATGGAG---AATAATCCAGTCTTAGCACCTCCAAGTCTAAGCAAGATGATCCAGATGGCTGGAGAGATTGCAGATGGCATGGCATACCTCAATGCCAATAAGTTTGTCCACAGAGACCTTGCTGCCCGGAACTGTATGGTGGCTGAAGATTTCACTGTCAAAATTGGAGACTTTGGTATGACTCGAGACATCTATGAGACAGACTACTACCGGAAAGGAGGGAAAGGCTTGCTGCCTGTGCGCTGGATGTCCCCCGAGTCCCTCAAGGACGGTGTCTTCACCACTCACTCGGATGTCTGGTCCTTTGGGGTCGTCCTCTGGGAGATCGCCACGCTGGCTGAGCAGCCCTACCAGGGCTTGTCCAACGAGCAAGTCTTGCGCTTCGTCATGGAGGGCGGCCTTCTGGACAAGCCGGACAACTGCCCCGACATGCTGTTCGAGCTCATGCGCATGTGCTGGCAGTACAACCCCAAGATGCGCCCATCCTTCCTGGAGATCATCCGCAGTGTCAAGGACGAGATGGAGCCCGGCTTCCAGGAGGTCTCCTTCTACTACAGTGAGGAGAACAAGCCACCTGAACCAGAG------------------------------------------------------------------GAGTTGGACCTGGAGCCGGAGAACATGGAGAGCGTCCCCCTGGACCCTTCGGCCTCCTCTTCCTCC------------------CTGCCACTG---------CCTGACAGACAC---------------------------------------------------------------TCAGGA---------------------------------------------------------------------------------------------------CACAAG------------GCCGAAAATGGCCCGGGCCCTGGAGTGCTGGTCCTG---CGAGCCAGCTTCGATGAG------AGGCAGCCTTATGCGCACATGAATGGGGGCCGTAAGAATGAGCGGGCGCTGCCACTGCCCCAGTCCTCCACCTGC---------------------------------
>micMur3
ATGAAGTCTGGCTCCGGAGGAGGGTCCCCGACCTCGCTGTGGGGGCTCCTGTTTTTCTCCGCCGCGCTCTCGCTCTGGCCGACGAGTGGAGAAATCTGTGGGCCGGGCATTGACATCCGCAACGACTATCAACAGCTGAAGCGCCTGGAGAACTGCACAGTGATCGAGGGCTACCTCCACATCCTCCTCATCTCCAAGGCAGAGGATTACCGCAGCTACCGCTTCCCCAAGCTCACGGTCATCACCGAGTACTTGCTGCTGTTCCGAGTGGCCGGCCTCGAGAGCCTCGGAGACCTCTTCCCAAACCTCACGGTCATCCGTGGCTGGAAACTCTTCTACAACTACGCCCTGGTCATCTTTGAGATGACGAATCTCAAAGATATTGGGCTTTACAACCTGAGGAACATCACTCGGGGGGCCATCAGGATTGAGAAAAATGCGGACCTCTGCTACCTCTCTACTGTGGACTGGTCCCTGATCCTGGATGCGGTGTCCAATAACTACATTGTGGGGAACAAGCCCCCGAAGGAGTGCGGGGACCTGTGTCCGGGGACCATGGAGGAGAAGCCGATGTGCGAGAAGACCACCATCAACAACGAGTACAACTACCGCTGCTGGACCACCAATCACTGCCAGAAAATGTGCCCGAGCACGTGCGGGAAGCGGGCGTGCACCGAGAACAGCGAGTGCTGCCACCCCGAGTGCCTGGGCAGCTGCAGCGCGCCCGACAACGCCACGGCCTGCGTGGCCTGCCGCCACTACTACTACGCCGGCGTCTGCGTGCCCGCCTGCCCGCCCGGCACCTACCGGTTTGAGGGCTGGCGCTGCGTGGACCGCGACTTCTGCGCCAACATCCCCAGCGCCGAGAGCAGCGACTCG------------------GAGGGGTTCGTGATCCACGACGGCGAGTGCATGCAGGAGTGCCCCTCGGGCTTCATCCGCAATGGCACGCAGAGT---ATGTACTGCATCCCTTGTGAAGGTCCTTGCCCCAAGGTCTGT---GAGGAAGAAAAGAAAACAAAAACCATTGATTCTGTTACTTCTGCTCAAATGCTCCAAGGATGCACCATCTTCAAGGGCAACTTGCTCATTAATATCCGACGAGGCAATAACATTGCTTCAGAACTGGAGAACTTCATGGGGCTCATCGAGGTGGTGACGGGCTATGTGAAGATCCGCCATTCCCACGCCTTGGTCTCCTTGTCCTTCCTGAAAAACCTCCGCCTGATCTTAGGAGAAGAGCAGCTAGAAGGGAATTATTCCTTCTATGTCCTCGACAACCAGAACTTGCAGCAGCTGTGGGACTGGGACCACCGCAACCTGACCATCAAATCGGGGAAAATGTACTTTGCTTTCAATCCCAAATTGTGTGTTTCCGAAATTTACCGTATGGAGGAAGTGACGGGGACTAAAGGGCGCCAGAGCAAAGGGGACATAAACACCAGGAACAACGGGGAGAGAGCCTCCTGTGAAAGTGACGTCCTGCATTTCACCTCCACCACCACGTGGAAGAATCGCATTATCATAACTTGGCACCGGTACCGGCCCCCTGACTACAGAGATCTCATCAGCTTCACTGTTTACTACAAGGAAGCACCCTTTAAAAACGTCACAGAGTATGATGGGCAGGATGCCTGTGGCTCCAACAGCTGGAACATGGTGGATGTGGACCTCCCACCCAACAAGGACATTGAGCCTGGCATCTTACTGCATGGGCTGAAGCCCTGGACCCAGTACGCTGTGTACGTCAAGGCTGTGACCCTCACCATGGTGGAGAATGACCATATCCGTGGGGCCAAGAGTGAGATCTTATACATTCGCACCAACGCTTCAGTTCCTTCCATTCCCCTGGACGTACTTTCAGCATCAAACTCCTCTTCTCAGCTAATCGTGAAGTGGAACCCTCCCTCTCTGCCCAACGGGAACTTGAGTTACTACATCGTGCGGTGGCAGCGGCAG---CCTCAGGACAGCTACCTTTACCGGCAC------AATTACTGCTCCAAA---GACAAAATTCCCATCAGGAAGTACGCCGATGGCACCATTGACATCGAAGAG---GTGACAGAGAATCCCAGGACCGAAGTGTGTGGTGGAGAGAAGGGGCCTTGCTGTGCTTGTCCCAAGACCGAAGCCGAGAAGCAGGCCGAGAAGGAGGAGGCTGAGTACCGCAAAGTCTTCGAGAATTTCCTGCACAACTCCATCTTCGTGCCCAGACCTGAAAGGAAGCGGAGAGACGTCATGCAAGTGGCCAACACCACCATGTCCAGCCGAAGCAGGAACACCACGGCAATGGACACCTACAATATCACAGAT---------CCAGAAGAGCTTGAGACA---GAGTACCCTTTCTTTGAGAGCAGAGTAGATAACAAGGAGAGGACTGTCATTTCTAACCTCCGGCCTTTTACATTGTACCGCATCGACATCCACAGCTGCAACCATGAGGCTGAGAAGCTGGGCTGCAGCGCCTCCAACTTTGTCTTTGCAAGAACTATGCCCGCAGAAGGAGCAGATGACATTCCTGGGCCAGTGACGTGGGAGCCGAGGCCTGAAAACTCCATCTTTTTAAAGTGGCCAGAACCTGAGAATCCCAATGGATTGATTCTAATGTATGAAATAAAATATGGATCACAAGTCGAGGATCAACGGGAATGTGTGTCCAGACAGGAGTACAGAAAGTATGGAGGGGCCAAGCTGAACCGGCTAAACCCAGGGAACTATACAGCCCGGATTCAGGCCACCTCTCTCTCTGGGAATGGGTCGTGGACAGACCCTGTGTTCTTCTATGTCCAGGCTAAAACAGGA---TATGAAAATTTCATCCATCTGATCATTGCCCTGCCCGTGGCCGTCCTGCTGATCGTGGGAGGCTTGGTGATAATGTTGTACGTCTTCCACAGAAAGAGA------------------------AATAACAGCAGGCTGGGGAACGGAGTGCTGTATGCTTCTGTGAACCCCGAGTACTTCAGCGCGGCTGATGTGTACGTTCCTGACGAGTGGGAGGTAGCTCGAGAGAAGATCACCATGAGCCGAGAGCTCGGGCAGGGGTCGTTTGGGATGGTCTACGAGGGAGTTGCCAAGGGCGTGGTTAAAGATGAACCCGAAACCAGGGTGGCCATAAAAACCGTGAACGAGGCCGCGAGCATGCGTGAGAGGATTGAGTTTCTCAACGAGGCTTCCGTGATGAAGGAGTTCAACTGCCACCACGTGGTGCGGTTGCTCGGCGTGGTGTCCCAGGGCCAGCCAACGCTGGTCATCATGGAGCTGATGACACGGGGTGACCTCAAAAGTTACCTCAGGTCTCTGAGGCCAGAAATGGAG---AATAATCCAGTCCTAGCACCTCCAAGTCTAAGCAAGATGATCCAAATGGCTGGAGAGATTGCAGATGGCATGGCGTACCTCAACGCCAACAAGTTTGTCCACAGAGACCTTGCTGCCCGGAACTGCATGGTGGCTGAAGATTTCACAGTCAAAATCGGAGATTTCGGTATGACTCGAGATATCTACGAGACGGACTACTACCGGAAAGGCGGGAAGGGCTTGCTGCCCGTGCGCTGGATGTCTCCCGAGTCCCTCAAGGATGGCGTCTTCACCACTCACTCGGACGTCTGGTCCTTTGGGGTGGTCCTCTGGGAGATCGCCACGCTGGCCGAGCAGCCCTACCAGGGCTTGTCCAACGAGCAAGTCCTTCGCTTCGTCATGGAGGGCGGCCTTCTGGACAAGCCGGACAACTGCCCCGACATGCTGTTCGAGCTGATGCGCATGTGCTGGCAGTACAACCCCAAGATGAGGCCGTCCTTCCTGGAGATCATCCGCAGCGTCAAGGACGAGATGGAGCCCGGCTTTCAGGAGGTCTCCTTCTACTACAGCGAGGAGAACAAGCCGCCGGAGCCGGAG------------------------------------------------------------------GAGCTGGACCTGGAGCCGGAGAACATGGAGAGCGTCCCCCTGGACCCCTCGGCCTCCTCGTCCTCC------------------CTGCCACTG---------CCCGACAGACAC---------------------------------------------------------------TCAGGA---------------------------------------------------------------------------------------------------CACAAG------------GCCGAGAACGGCCCGGGCCCTGGAGTGCTGGTCCTG---CGCGCCAGCTTTGACGAG------AGACAGCCTTACGCGCACATGAACGGGGGCCGCAAGAACGAGAGGGCGCTGCCGCTGCCCCAGTCCTCGACCTGC---------------------------------
>bosTau8
ATGAAGTCTAGTTCCAGAGGAGGGTCCCCGACCTCGCTGTGGGGACTCCTGTTTTTCTCCGCCGCGCTCTCGCTCTGGCCCATTATTGGAGAAATCTGTGGGCCGGGCATCGACATCCGCAACGACTACCAGCAGCTGAAGCGCCTGGAGAACTGCACGGTGATCGAGGGCTACCTCCACATCCTGCTCATTTCCAAGGCCGAGGACTACCGCAGCTACCGCTTCCCCAAGCTCACCGTCATCACCGAGTACCTGCTGCTGTTCCGCGTGGCCGGCCTCGAGAGCCTGGGCGACCTCTTCCCCAACCTCACGGTCATCCGCGGCTGGAAGCTCTTCTACAACTACGCCCTGGTCATCTTCGAGATGACCAACCTCAAGGACATCGGGCTCTACAACCTGCGGAATATCACCCGTGGGGCCATCCGGATCGAGAAGAACGCCGACCTGTGCTACCTGTCCACGGTGGACTGGTCCCTGATCCTGGACGCGGCATCCAACAACTACATCGTGGGGAACAAGCCCCCCAAGGAGTGTGGGGACCTGTGCCCAGGGACGATGGAGGAGAAGCCGCTGTGTGAGAAGACGACCATCAACAACGAGTACAGCTACCGCTGCTGGACGACAAACCGCTGCCAGAAAATGTGCCCCAGCGCGTGCGGGAAGCGGGCGTGTACGGAGACCCATGAGTGCTGCCACCCCGAGTGCCTGGGCAGCTGCAGCGCGCCCGACAACGCCACGGCCTGCGTGGCCTGCCGCCACTACTACTACGCCGGCGTCTGCGTGCCCAGCTGCCCGCCCAACACCTACCGCTTCGAGGGCTGGCGCTGCGTGGACCGCGACTTCTGCGCCAACATCCCCAACGCCGAGAGCAGCGACTCC------------------GAGGGCTTCGTCATCCACGACGGCGAGTGCATGCAGGAGTGCCCGTCGGGCTTCATCCGCAACGGGAGCCAGAGC---ATGTACTGCATCCCTTGCGAAGGCCCTTGTCCCAAAGTGTGT---GAGGAAGAAAAGAAGACAAAGACCATTGATTCTGTCACTTCTGCTCAGATGCTCCAAGGATGCACCATCTTCAAAGGCAATCTGCTCATCAACATCCGACGCGGCAACAACATCGCTTCGGAACTGGAGAACTTCATGGGGCTCATCGAGGTGGTGACGGGCTACGTGAAGATCCGCCACTCCCACGCCTTGGTCTCCTTGTCCTTCCTGAAGAACCTGCGCCAGATCCTAGGGGAGGAGCAGCTAGAGGGGAACTACTCCTTCTACGTCCTTGACAACCAGAACTTGCAGCAGCTGTGGGACTGGGACCACCGCAACCTGACCATCAAAGCTGGGAAAATGTACTTTGCGTTCAATCCCAAATTGTGTGTCTCGGAGATTTACCGCATGGAGGAAGTGACGGGGACTAAAGGGCGCCAGAGCAAAGGGGACATAAACACCAGGAACAACGGGGAGAGAGCCTCCTGTGAAAGTGATGTCCTGCACTTCACCTCCACCACCACGTCGAAGAACCGAATCATCATCACCTGGCACCGGTACCGGCCCCCCGACTACCGGGACCTCATCAGCTTCACCGTCTACTACAAGGAAGCCCCCTTTAAAAACGTCACGGAGTATGACGGGCAGGACGCCTGCGGCTCCAACAGCTGGAACATGGTGGACGTGGACCTCCCGCCCAACAAGGACGTGGAGCCTGGCATTTTGCTGCACGGGCTGAAGCCCTGGACGCAGTACGCCGTTTACGTGAAGGCCGTGACCCTCACCATGGTGGAGAACGACCACATCCGTGGGGCCAAGAGCGAGATCTTGTACATTCGCACCAACGCATCAGTTCCTTCCATCCCCCTGGATGTCCTCTCGGCCTCAAACTCCTCTTCTCAGCTGATCGTGAAGTGGAACCCGCCCTCCCTGCCCAACGGCAACCTGAGCTACTACATCGTGCGCTGGCAGCGCCAG---CCCCAGGACAGCTACCTGTACCGGCAC------AACTACTGCTCCAAA---GACAAAATCCCCATCAGGAAGTACGCCGACGGCACCATCGACGTCGAGGAG---GTGACGGAGAACCCCAAGACCGAGGTGTGCGGCGGGGAGAAAGGGCCGTGCTGCGCTTGTCCCAAAACCGAAGCTGAGAAGCAGGCGGAGAAGGAGGAGGCCGAGTACCGCAAGGTCTTCGAGAACTTCCTGCACAACGCCATCTTCGTGCCCAGACCCGAACGGAAGCGGAGGGAGGTCATGCAGATCGCCAACACCACCATGTCCAGCCGGAGCAGGAACACCACGGTGCTGGACACCTACAACATCACAGAC---------CCGGAAGAGCTCGAGACC---GAGTACCCTTTCTTCGAGAGCAGAGTGGACAACAAGGAGAGAACTGTCATCTCCAACCTCCGGCCTTTTACTCTGTACCGAATCGACATCCACAGCTGTAACCATGAGGCTGAGAAGCTTGGCTGCAGCGCCTCCAACTTTGTCTTTGCAAGAACCATGCCTGCAGAAGGAGCAGATGACATTCCTGGGCCGGTGACCTGGGAGCCAAGGCCTGAGAACTCCATCTTTTTAAAATGGCCAGAACCTGAGAATCCCAATGGATTGATCCTCATGTATGAAATAAAATATGGATCCCAAGTCGAGGATCAGCGGGAATGTGTGTCCAGACAGGAGTACAGGAAGTATGGAGGAGCCAAGCTAAACCGGCTCAACCCAGGGAACTACACAGCCCGGATCCAGGCCACCTCTCTCTCTGGGAATGGGTCGTGGACGGATCCCGTGTTCTTCTACGTTCAGGCCAAGACGACA---TATGAGAACTTCATCCACCTGATGATCGCTCTGCCCATTGCGGTTCTGTTGATAGTGGGAGGCTTGGTTATAATGCTGTACGTCTTCCATAGAAAAAGA------------------------AATAGCAGCAGGCTGGGAAATGGAGTGCTGTATGCCTCTGTGAACCCGGAGTATTTCAGCGCAGCTGATGTGTACGTTCCTGACGAGTGGGAGGTGGCCCGGGAGAAGATCACCATGAGCCGCGAGCTGGGCCAGGGCTCCTTCGGGATGGTCTACGAAGGCGTGGCCAAGGGCGTGGTCAAGGATGAGCCCGAGACCAGGGTGGCCATTAAGACGGTGAACGAGGCCGCCAGCATGCGCGAGCGGATCGAGTTTCTCAATGAGGCCTCGGTGATGAAGGAGTTCAATTGTCACCACGTGGTGCGCTTGCTGGGCGTGGTGTCCCAGGGCCAGCCGACGCTGGTCATCATGGAACTGATGACCCGGGGGGACCTCAAGAGTTATCTCCGGTCTCTGAGGCCAGAAATGGAG---AATAATCCAGTCCTAGCACCTCCCAGCCTAAGCAAAATGATCCAGATGGCTGGTGAGATTGCAGATGGCATGGCATACCTCAACGCCAATAAGTTTGTCCACAGAGACCTCGCTGCCCGGAACTGCATGGTGGCCGAAGATTTCACAGTCAAAATCGGAGATTTTGGGATGACGAGAGACATCTATGAGACGGACTATTACCGGAAGGGGGGGAAGGGGCTGCTGCCCGTCCGCTGGATGTCCCCTGAGTCCCTCAAGGACGGAGTCTTCACCACTCACTCTGACGTCTGGTCCTTCGGGGTCGTCCTCTGGGAGATCGCCACGCTGGCTGAGCAGCCGTATCAGGGCCTGTCCAATGAGCAGGTCCTTCGCTTCGTCATGGAGGGCGGCCTTCTGGACAAGCCGGACAACTGTCCTGACATGCTGTTTGAGCTGATGCGCATGTGCTGGCAGTACAACCCCAAGATGCGGCCTTCGTTCCTGGAGATCATCAGCAGCGTCAAGGACGAGATGGAGGCGGGCTTCCGGGAGGTCTCCTTCTACTACAGCGAGGAGAACAAGCCGCCGGAGCCGGAG------------------------------------------------------------------GAGCTGGACCTGGAGCCCGAGAACATGGAGAGCGTGCCGCTGGACCCCTCGGCCTCCTCGGCCTCC------------------CTGCCGCTG---------CCCGACAGACAC---------------------------------------------------------------TCAGGA---------------------------------------------------------------------------------------------------CACAAG------------GCCGAGAACGGCCCGGGCCCGGGCGTGCTGGTCCTG---CGGGCCAGCTTCGACGAG------AGGCAGCCCTACGCGCACATGAACGGGGGCCGCAAGAACGAGCGCGCCCTGCCGCTGCCCCAGTCCTCCACCTGC---------------------------------
>speTri2
ATGAAGTCTGGCTCCGGAGGAGGGTCCCCGACCTCGCTGTGGGGGCTCCTGTTCCTCTCCGCCGCGCTCTCGCTCTGGCCGACGAGTGGAGAAATCTGTGGCCCGGGCATTGACATACGCAACGACTATCAGCAGCTGAAGCGCCTAGAGAACTGCACGGTGATAGAGGGCTACCTCCACATCCTGCTCATCTCCAAGGCTGAGGACTACCGCAGCTACCGTTTCCCCAAGCTCACAGTCATCACTGAATACTTGCTGCTGTTCCGAGTGGCTGGCCTAGAGAGCCTCGGAGACCTCTTCCCGAACCTCACAGTCATCCGCGGCTGGAAACTTTTTTACAACTACGCCCTGGTCATCTTTGAGATGACTAATCTCAAGGATATTGGGCTTTATAACCTGAGGAACATTACTAGGGGTGCCATCAGGATTGAAAAAAATGCTGATCTCTGTTACCTCTCTACAGTGGACTGGTCTTTGATCCTAGATGCAGTGTCTAATAATTATATTGTGGGGAACAAGCCCCCAAAGGAATGTGGGGACCTGTGTCCAGGGACCTTGGAGGAGAAGCCATTGTGTGAGAAGACCACCATCAATAATGAGTACAACTACCGCTGTTGGACCACAAATCGCTGCCAGAAAATGTGCCCGAGCGTGTGCGGAAAGCGAGCTTGCACCGAGAACAATGAATGCTGCCACCAGGAATGCCTGGGCAGCTGCCACGCACCCGACAATGACACAGCCTGTGTCGCCTGCCGGCACTACTTCTATGAGGGCGTGTGTGTGCCTGCCTGCCCGCCCGACACCTACAGGTTCGAGGGATGGCGCTGCGTGAAGCGCGACTTCTGTGCCAACATCCTCAGCGCTGAGAGCAGTGACTCT------------------GAGGGCTTTGTCATCCATGACGGCGAGTGCATGCAGGAGTGCCCCTCAGGCTTCATCCGCAACGGCACCCAGAGC---ATGTACTGCATCCCTTGTGAAGGTCCTTGCCCCAAAGTCTGT---GAAGAAGAGAAGAAAACAAAGACTATTGATTCTGTTACTTCTGCTCAGATGCTCCAAGGATGTACCATCTTCAAGGGCAATTTGCTCATTAATATCCGACGAGGCAATAACATTGCCTCAGAACTGGAGAACTTCATGGGGCTCATCGAGGTGGTGACCGGCTATGTGAAGATCCGCCATTCTCATGCCTTGGTCTCCTTGTCCTTTCTTAAGAACCTTCGTCAGATCTTAGGGGAGGAGCAACTGGAAGGGAACTATTCCTTCTATGTCTTGGATAACCAGAACTTGCAGCAGCTATGGGACTGGGACCACCGCAACCTGACCATCAAATCTGGGAAAATGTACTTCGCTTTCAATCCCAAACTGTGTGTTTCTGAAATTTACCGCATGGAGGAAGTAACAGGGACAAAAGGGCGCCAAAGCAAAGGAGACATAAACACCAGAAACAATGGAGAAAGAGCCTCCTGTGAAAGTGATGTCCTACATTTCACATCCACTACCACGTGGAAGAACCGCATTATCATAACCTGGCACCGGTACCGGCCCCCGGACTACAGGGATCTCATCAGCTTCACTGTTTACTACAAGGAGGCACCCTTTAAAAATGTCACAGAATATGATGGGCAGGATGCCTGTGGCTCCAATAGCTGGAACATGGTGGACGTGGACCTTCCTCCCAACAAAGATGTGGAACCTGGCATTTTACTGCATGGGCTGAAGCCCTGGACTCAATACGCAGTCTATGTCAAGGCCGTGACCCTCACCATGGTGGAGAATGACCACATTCGTGGGGCCAAGAGTGAAATCTTGTACATTCGTACCAATGCTTCAGTTCCTTCCATTCCCCTGGATGTCCTTTCAGCATCGAACTCCTCTTCTCAGCTGATTGTGAAATGGAACCCCCCATCTCTGCCCAACGGTAACCTGAGTTACTACATTGTGAGATGGCAGCGACAG---CCTCAGGACGGCTACCTGTACCGGCAT------AATTACTGTTCCAAA---GACAAAATCCCCATCAGGAAGTATGCTGATGGCACCATTGATGTCGAAGAG---GTAACAGAGAATCCTAAGACTGAAGTGTGTGGTGGTGAGAAAGGGCCTTGCTGCGCTTGCCCTAAAACTGAAGCTGAGAAGCAAGCTGAGAAGGAGGAGGCTGAATACCGCAAAGTCTTTGAGAATTTCCTGCATAACTCCATCTTTGTGCCCAGACCTGAAAGGAAGCGGAGAGATGTCATGCAAGTGGCCAACACCACCATGTCCAGCCGAAGCAGGAACACCACAGTGATGGACACCTACAATATGACAGAT---------CCAGAAGAACTTGAGACA---GAGTACCCTTTCTTTGAGAGCAGAGTGGATAACAAGGAGAGAACTGTCATCTCTAACCTCCGGCCTTTTACTTTGTACCGCATTGATATTCACAGCTGTAATCATGAGGCTGAGAAGCTGGGCTGTAGTGCCTCTAACTTTGTCTTTGCCAGAACCATGCCTGCAGAAGGAGCAGATGACATTCCTGGCCCAGTTACCTGGGAGGCAAGGCCTGAGAACTCCATCTTTTTAAAGTGGGCAGAACCTGAGAACCCCAATGGATTGATTCTAATGTATGAAATAAAATACGGATCACAAATTGAGGATCAGCGAGAATGTGTGTCCAGACAAGATTACAGAAAATATGGAGGGGCCAAGCTCAACCGGCTAAACCCAGGGAATTATACTGCCCGGATTCAGGCTACCTCTCTCTCTGGGAATGGGTCATGGACAGATCCTGTGTTCTTCTATGTCCCAGCCAAAACAACG---TATGAGAATTTCATCCATCTGATCATCGCTCTGCCGGTCGCCATCCTGTTGATCGTGGGAGGGCTGGTGATAATGCTGTATGTCTTCCATAGAAAGAGG------------------------AATAACAGCAGGCTGGGGAATGGAGTGCTATATGCCTCTGTAAACCCAGAGTACTTCAGCGCAGCCGATGTGTACATTCCTGACGAGTGGGAGGTCGCTCGAGAGAAAATTACCATGAGCCGGGAGCTGGGGCAGGGGTCCTTCGGGATGGTCTATGAAGGAGTTGCCAAGGGTGTGGTTAAAGATGAACCTGAAACCAGGGTGGCCATCAAGACAGTGAACGAGGCTGCCAGCATGCGTGAAAGGATTGAGTTTCTGAACGAGGCTTCAGTGATGAAGGAGTTCAATTGTCACCATGTGGTGCGGTTGCTGGGCGTGGTGTCCCAGGGCCAGCCAACGCTGGTCATCATGGAACTGATGACACGGGGGGATCTCAAAAGTTATCTCAGATCTCTGAGGCCAGAAATAGAG---AATAACCCAGTCCTTGCACCTCCAAGCCTAAGCAAGATGATCCAGATGGCTGGAGAGATTGCAGATGGTATGGCATATCTCAATGCTAACAAGTTTGTCCACAGAGACCTTGCTGCCCGAAATTGCATGGTGGCCGAAGATTTCACAGTCAAAATTGGAGATTTTGGTATGACAAGAGATATCTATGAGACAGACTATTACCGGAAAGGAGGGAAAGGGTTGCTGCCTGTGCGTTGGATGTCTCCTGAGTCCCTCAAGGATGGAGTCTTCACCACTCATTCAGACGTCTGGTCCTTCGGGGTTGTCCTCTGGGAGATTGCCACACTGGCCGAGCAGCCGTACCAGGGCTTGTCCAACGAGCAAGTCCTTCGCTTCGTCATGGAGGGTGGCCTTCTAGACAAGCCGGACAACTGCCCCGACATGCTGTTTGAGTTGATGCGCATGTGCTGGCAGTACAACCCCAAGATGAGACCTTCCTTCCTGGAAATCATCAGCAGCATCAAAGACGAGATGGAACCTGGTTTTCGGGAGGTCTCCTTCTACTACAGTGAGGAGAACAAGCCACCTGAACCTGAG------------------------------------------------------------------GAGCTGGACCTGGAGCCTGAAAACATGGAGAGTGTCCCCCTGGACCCCTCGGCCTCATCGTCATCC------------------CTGCCACTG---------CCCGACAGACAC---------------------------------------------------------------TCAGGA---------------------------------------------------------------------------------------------------CACAAG------------GCTGAGAATGGCCCAGGCCCTGGGGTGCTGGTTCTC---CGAGCCAGCTTCGATGAG------AGACGGCCTTACGCGCACATGAATGGAGGACGCACAGATGAGAGAGCCTTGCCGCTGCCCCAGTCTTCAACCTGC---------------------------------
>triMan1
ATGAAGTCTGGCTCCGGAGAAGGGTCCCCGACCTCGCTGTGGGGGCTCCTGTTTCTCTCTGCGGCGCTCTCGCTCTGGCCGACGAGTGGAGAAATCTGCGGGCCGGGCATTGACATCCGCAATGATTACCAGCAGCTTAGGCGCCTGGAGAACTGCACGGTGATCGAGGGTTACCTGCACATCCTGCTCATCTCCAAGGCAGAGGACTACCGCAGCTACCGCTTCCCCAAGCTCACAGTCATCACCGAGTACTTGCTGCTGTTCCGCGTGGCCGGCCTCGAGAGCCTTGGCGACCTCTTCCCAAACCTCACGGTCATCCGCGGCTGGAAGCTCTTCTACAACTACGCCCTAGTCATCTTCGAGATGACCAACCTCAAGGATATTGGGCTTTATAACCTGAGGAACATTACTCGGGGAGCCATCAGGATTGAAAAAAATGCCGACCTCTGCTACCTCTCCACCGTGGACTGGTCCCTGATCCTGGATGCTGTGTCCAATAACTACATCGTGGGCAACAAACCCCCGAAAGAGTGTGGGGACCTGTGTCCAGGGACGATGGAGGAGAAACCGTTGTGTGAGAAGACCACCATTAACAATGAGTACAACTACCGCTGCTGGACCACCAACCGCTGCCAGAAAATGTGCCCGAGTGCGTGTGGAAAGCGAGCGTGCACCGAGAACAACGAGTGCTGCCATGCCGAGTGCCTGGGCAGCTGCAGCGCGCCCGACAATGCCACGGCCTGCGTCGCCTGCCGCCACTACTACTACGCGGGCGTCTGTGTGCCCACCTGCCCACCCAACACCTACAAATTTGAGGGCTGGCGCTGCGTGGACCGGGACTTCTGCGCCAACATCCCCAACGCTGAGAGCAATGACTCC------------------GAGGGCTTCGTCATCCACGACGGCGAGTGCATGCAGGAGTGCCCCTCGGGGTTCATCCGCAACGGGAGCCAGAGC---ATGTACTGCATCCCTTGCGAAGGTCCTTGCCCCAAAGTCTGT---GAGGAAGAGAAGAAAACAAAGACCATTGATTCTGTGACTTCTGCGCAAATGCTTCAAGGATGCACCATCTTCAAGGGCAACTTGCTCATTAATATTCGACGAGGCAATAACATTGCCTCGGAGCTGGAGAACTTCATGGGGCTTATCGAGGTTGTGACGGGCTACGTGAAGATCCGCCATTCCCATGCCTTGGTCTCCTTGTCCTTCCTGAAAAATCTTCGCCAGATTTTAGGAGAGGAGCAGCTAGAAGGGAATTACTCCTTCTACGTCCTTGACAACCAGAACCTGCAGCAGCTGTGGGACTGGGACCACCGCAACCTGACAATCAAAGCGGGGAAGATGTACTTTGCTTTTAATCCCAAATTGTGCGTTTCTGAAATTTACCGCATGGAGGAAGTGACGGGGACTAAAGGGCGCCAGAGCAAAGGGGACATAAACACGAGGAACAATGGAGAAAGAGCCTCTTGTGAAAGTGATGTGCTGCATTTTACCTCCACCACCACGTGGAAGAATCGGATTATTATCACCTGGCACCGCTACCGGCCCCCTGACTACAGGGATCTCATCAGCTTCACCGTGTACTACAAGGAAGCCCCCTTTAAAAACGTGACGGAGTACGATGGGCAGGACGCCTGTGGCTCCAACAGCTGGAACATGGTAGACGTGGACCTCCCTACCAACAAGGACATCGAGCCAGGCATTTTACTGCATGGACTGAAGCCCTGGACTCAGTACGCCGTTTACGTCAAGGCAGTGACTCTCACCATGGTGGAAAATGACCACATCCGTGGGGCCAAGAGTGAAATCTTATACATTCGCACCAATGCGTCAGTTCCTTCAATTCCCCTGGATGTTCTTTCAGCATCAAACTCCTCTTCTCAGCTGATTGTGAAGTGGAACCCGCCCTCCCTGCCAAATGGTAACCTGAGCTACTACATCGTGAGGTGGCAGCGGCAG---CCCCAGGACAGTTACCTTTACCGGCAC------AATTACTGCTCCAAA---GACAAAATCCCCATCAGGAAGTATGCCGACGGCACCATTGATGTTGAGGAG---GTGACGGAGAATCCCAAGACCGAGGTGTGTGGTGGAGAGAAAGGGCCTTGCTGTGCCTGCCCCAAAACTGAGGCCGAGAAGCAGGCCGAGAAGGAGGAGGCCGAGTACCGGAAAGTCTTCGAGAATTTCCTGCACAATTCCATCTTCGTGCCCAGACCTGAGAGGAAGCGGAGGGATGTCACGCAAGTTGCCAACACCACCACGTCCAGCCGGAGCAGGAACACCACGATGGCAGATACCTACAACGTCACAGAC---------CCAGAAGAGCTGGAGACA---GAGTTCCCCTTCTTTGAGAGCAGAGTGGATAACAAGGAGAGAACCGTCATTTCAAACCTGCGGCCTTTCACTTTGTACCGCATCGATATTCACAGCTGCAATCATGAGGCTGAGAAGCTGGGCTGCAGCGCCTCCAACTTCGTCTTTGCAAGGACCATGCCAGCAGAAGGAGCAGATGACATTCCTGGGCCAGTGACCTGGGAGTCAAGGCCTGAAAACTCCATCTTTCTAAAGTGGCCAGAACCTGAGAATCCCAATGGATTGATACTAATGTATGAAATAAAATATGGATCACAAGTCGAGGATCAGCGGGAGTGTGTTTCCAGACAGGAGTACCGGAAGTATGGAGGGGCCAAGCTTAACCGGCTAAACCCAGGGAACTACACGGCCCGGATTCAGGCCACTTCCCTTTCTGGGAATGGGTCGTGGACAGAACCTGTGTTCTTCTATGTCCCAACCAAAGTAAGACCGTATGAAAACTTCATCCATCTGATCATTTCCGTGCCTGTGGCTGCCTTGTTGATAGTGGGAGGGCTAGTTATAATGCTGTACGTCTTCCACAGGAAGAGA------------------------AATAACAGCAGGCTGGGGAATGGAGTGCTGTATGCCTCTGTGAACCCAGAGTACTTCAGCGCAGCCGACGTGTACGTTCCAGATGAGTGGGAGGTAGCACGAGAGAAGATCACCATGAGCCGAGAGCTTGGGCAGGGGTCATTTGGAATGGTGTATGAAGGAGTTGCCAAGGGTGTGGTTAAAGATGAGCCCGAAACCCGGGTGGCCATTAAAACGGTGAACGAGGCTGCGAGCATGCGGGAAAGGATTGAATTTCTCAACGAGGCTTCAGTGATGAAGGAGTTCAATTGTCACCATGTGGTGCGATTGTTGGGCGTGGTGTCCCAGGGCCAGCCCACGCTGGTCATCATGGAACTGATGACACGGGGGGATCTCAAAAGTTACCTCAGGTCTCTGAGGCCAGAAATAGAG---AATAATCCAGTCCTAGCACCTCCAAGCCTAAGCAAGATGATTCAGATGGCAGGCGAGATTGCAGACGGCATGGCATACCTCAACGCCAACAAGTTCGTTCACAGAGACCTTGCTGCCCGGAACTGCATGGTGGCTGAAGACTTCACAGTCAAAATTGGAGATTTTGGCATGACGAGAGATATCTATGAGACAGACTATTACCGCAAAGGAGGGAAAGGGCTGCTGCCTGTGCGCTGGATGTCTCCCGAGTCACTCAAGGATGGAGTCTTCACCACTCATTCTGACGTCTGGTCCTTTGGGGTCGTCCTCTGGGAGATCGCCACACTGGCCGAGCAGCCATACCAGGGCTTATCCAACGAGCAAGTCCTTCGCTTTGTCATGGAGGGCGGCCTTCTGGACAAGCCGGACAACTGTCCAGACATGCTGTTTGAGCTGATGCGCATGTGCTGGCAGTACAACCCCAAAATGAGGCCTTCCTTCCTGGAGATCATCAGCAGCATCAAGGACGAGATGGAGCCCGGCTTTCGGGAGGTCTCCTTCTACTACAGCGAGGAGAACAAGCCCCCCGAACCGGAG------------------------------------------------------------------GAGCTGGACCTGGAGCCGGAGAATATGGAGAGTGTCCCCCTGGACCCCTCTGCCTCCTCGTCCTCC------------------CTGCCGCTG---------CCCGACAGACAC---------------------------------------------------------------TCAGGA---------------------------------------------------------------------------------------------------CACAAG------------GCTGAGAATGGCCCGGGCCCTGGTGTGTTGGTTCTC---CGAGCCAGCTTTGATGAG------AGACAGCCTTACGCGCACATGAATGGGGGACGCAAGAACGAGAGGGCCTTGCCTCTGCCCCAGTCTTCAACCTGC---------------------------------
>loxAfr3
ATGAAGTCTGGCTCCGGAGAAGGGTCCCCGACCTCGCTGTGGGGGCTCTTGTTCCTCTCCGCGGCGCTCTCGCTCTGGCCGACGAGTGGAGAAATCTGCGGGCCAGGCATCGACATCCGCAATGACTACCAGCAGCTGAGGCGCCTGGAGAACTGCACGGTGATCGAGGGCTACCTGCACATCCTGCTCATCTCCAAGGCGGAGGACTACCGCAGCTACCGCTTCCCCAAGCTCACCGTCATCACTGAGTACTTGCTGCTCTTCCGCGTGGCCGGCCTCGAGAGTCTCGGCGACCTCTTCCCGAACCTCACGGTCATCCGCGGCTGGAAGCTCTTCTACAACTATGCCCTGGTCATCTTCGAGATGACCAACCTCAAGGATATTGGGCTTTACAACCTGAGGAACATTACTCGGGGGGCCATCAGGATTGAAAAGAATGCTGACCTCTGCTACCTCTCCACTGTGGACTGGTCCCTGATCCTGGATGCTGTGTCCAATAACTACATCGTGGGCAACAAACCCCCGAAGGAGTGTGGGGACCTGTGTCCGGGAACGATGGAGGAGAAGCCATTGTGTGAGAAGACCACCATTAACAATGAGTACAACTACCGCTGCTGGACCACCAACCGCTGCCAGAAAATGTGCCCGAGTGCCTGCGGAAAGCGAGCGTGCACCGAGAACAACGAGTGCTGCCATGCCGAGTGCCTGGGCAGCTGCAGCGCACCCGACAACGCCACGGCCTGCGTCGCCTGCCGCCACTACTACTACGCAGGCATCTGCGTGCCCACCTGCCCACCCAACACCTACAAGTTTGAGGGCTGGCGCTGCGTGGACCGGGACTTCTGCGCCAACATCCCCAATGCTGAGAGCAACGACGCC------------------GAGGGCTTCGTCATCCACGATGGGGAGTGCATGCAGGAGTGCCCATCGGGGTTCATCCGGAACGGGACCCAGAGC---ATGTACTGTATCCCTTGCGAAGGTCCTTGCCCCAAAGTCTGT---GAGGAAGAGAAGAAAACAAAGACCATTGATTCTGTGACTTCTGCACAAATGCTGCAAGGATGCACCATCTTCAAGGGCAACTTGCTCATCAATATTCGACGAGGCAATAACATTGCCTCGGAGCTGGAGAACTTCATGGGTCTCATCGAGGTTGTGACGGGCTACGTGAAGATCCGCCATTCCCACGCCTTGGTCTCCCTGTCTTTCCTGAAAAATCTCCGCCAGATTTTAGGGGAGGAGCAGCTAGAAGGGAATTACTCCTTCTACGTCCTGGACAACCAGAACCTGCAGCAGCTGTGGGACTGGGACCACCGCAACCTGACAATCAAAGCAGGGAAAATGTACTTTGCTTTTAATCCCAAGTTGTGCGTTTCCGAAATTTACCGCATGGAGGAAGTGACAGGGACTAAAGGGCGCCAGAGCAAAGGGGACATAAACACAAGGAACAACGGAGAAAGAGCCTCTTGTGAAAGCGATGTGCTGCATTTCACCTCCACCACCACGTGGAAGAATCGGATTATCATCACCTGGCACCGCTACCGGCCCCCTGACTACAGGGATCTCATCAGCTTCACTGTGTACTATAAGGAAGCCCCCTTTAAAAACGTGACGGAGTATGACGGGCAGGACGCCTGTGGCTCCAACAGCTGGAACATGGTGGACGTGGACCTCCCCACCAACAAGGACATCGAGCCAGGCATTTTACTGCACGGACTGAAGCCCTGGACTCAGTACGCCGTTTACGTCAAGGCAGTGACTCTCACCATGGTGGAGAACGACCACATCCGCGGGGCCAAGAGTGAAATCTTATACATTCGCACCAATGCATCAGTTCCTTCCATCCCCCTGGATGTTCTTTCAGCATCAAACTCCTCTTCTCAATTGATTGTGAAGTGGAACCCACCCTCCCTGCCAAACGGTAACCTGAGCTACTACATAGTGAGGTGGCAGCGGCAG---CCTCAGGACAGCTACCTTTACCGGCAC------AATTACTGCTCCAAA---GACAAAATCCCTATCAGGAAGTACGCCGACGGCACCATCGATGTTGAGGAG---GTGACAGAGAATCCCAAGACCGAGGTGTGTGGTGGAGAGAAAGGGCCTTGCTGCGCCTGCCCCAAAACTGAGGCTGAGAAGCAGGCCGAGAAGGAGGAGGCCGAGTACCGGAAGGTCTTTGAGAATTTCCTGCACAACTCCATCTTCGTGCCCAGACCTGAGAGGAAGCGGAGGGATGTCATGCAAGTTGCCAACCCCACCATGTCCAGCCGGAGCAGGAACACTACGATGGCAGATACCTACAACGTCACAGAC---------CCAGAAGAGCTCGAGACG---GAGTTCCCATTCTTTGAGAGCAGAGTGGATAACAAGGAGAGAACCGTCATTTCCAACCTGCGACCTTTCACACTGTACCGCATCGATATTCACAGCTGCAATCACGAGGCTGAGAAGCTGGGCTGCAGCGCCTCCAACTTCGTCTTTGCAAGGACCATGCCAGCAGAAGGAGCAGATGACATTCCTGGGCCAGTGACCTGGGAGTCAAGGCCTGAAAACTCCATCTTTCTAAAGTGGCCAGAACCAGAGAATCCCAATGGATTGATCCTAATGTATGAAATAAAATATGGATCACAAGTCGAGGATCAGCGGGAGTGTGTTTCCAGACAGGAGTACCGGAAGTATGGAGGGGCCAAGCTTAACCGGCTAAACCCAGGGAACTACACAGCCCGGATTCAGGCCACTTCCCTTTCTGGGAACGGGTCGTGGACAGAGCCTGTGTTCTTCTACGTACCGACCAAAATAAGACCGTATGAAAACTTCATCCATCTGATCATCTCCGTGCCCGTGGCTGCCCTGTTGATAGTGGGAGGGCTGGTTATAATGCTATACGTCTTCCACAGGAAGAGA------------------------AATAACAGCAGGCTGGGGAATGGAGTGCTGTACGCCTCTGTGAACCCAGAATACTTCAGCGCAGCTGACGTGTATGTCCCAGATGAGTGGGAAGTGGCCCGAGAGAAGATCACTATGAGCCGAGAGCTTGGGCAGGGGTCGTTTGGAATGGTGTATGAAGGAGTTGCCAAGGGTGTCGTCAAAGATGAGCCTGAAACCAGGGTGGCCATTAAAACGGTGAATGAGGCTGCGAGCATGCGAGAAAGGATTGAATTTCTCAACGAGGCTTCAGTGATGAAGGAGTTCAATTGTCACCATGTGGTGCGGTTGTTGGGCGTGGTGTCCCAGGGCCAGCCAACGCTGGTCATCATGGAACTGATGACACGGGGGGATCTCAAAAGTTACCTCAGGTCTCTGAGGCCAGAAATGGAG---AATAATCCAGCCCTAGCACCTCCAAGCCTAAGCAAGATGATTCAGATGGCGGGCGAGATTGCGGATGGCATGGCATACCTCAACGCTAACAAGTTCGTTCACAGAGACCTGGCCGCCCGGAACTGCATGGTGGCTGAAGACTTCACAGTCAAAATCGGAGATTTTGGCATGACGAGAGATATTTATGAGACAGACTATTACCGGAAAGGAGGGAAAGGGCTGCTGCCTGTGCGCTGGATGTCTCCCGAGTCGCTCAAGGATGGAGTCTTCACCACGCATTCTGACGTCTGGTCCTTCGGGGTGGTCCTCTGGGAGATCGCCACATTGGCCGAGCAGCCATACCAGGGCTTATCCAACGAGCAAGTCCTTCGCTTTGTCATGGAAGGCGGACTTCTGGACAAGCCAGACAACTGCCCAGACATGCTGTTTGAGCTGATGCGCATGTGCTGGCAGTACAACCCCAAGATGAGGCCCTCCTTCCTGGAGATCATCGGCAGCGTCAAGGACGAGATGGAGCCCGGCTTCCGGGAGGTCTCCTTCTACTACAGCGAGGAGAACAAGCCGCCCGAGCCGGAG------------------------------------------------------------------GAGCTGGACCTGGAGCCGGAGAACATGGAGAGTGTCCCCCTGGACCCCTCCGCCTCCTCGTCCTCC------------------CTGCCGCTG---------CCCGACAGACAC---------------------------------------------------------------TCGGGA---------------------------------------------------------------------------------------------------CACAAG------------GCTGAGAACGGCCCGGGTCCCGGTGTGCTGGTTCTC---CGAGCCAGCTTCGACGAG------AGACAGCCTTACGCGCACATGAACGGGGGACGCAAGAACGAGAGGGCCTTGCCCCTGCCCCAGTCTTCAACCTGC---------------------------------
>hetGla2
ATGAAGTCTGGCTCCGGAGGAGGGCCCCCGACCTCGCTGTGGGGGCTGCTGTTTCTCTCCGCCGCGCTCTCGCTCTGGCCGACGAGTGGAGAAATCTGTGGGCCAGGCATTGACATCCGCAACGACTATCAGCAGCTAAAACGCCTGGAGAACTGCACGGTGATCGAGGGATACCTGCATATCCTGCTCATCTCCAAGGCCGAGGACTACCGCAGCTACCGCTTCCCCAAGCTCACAGTCATCACCGAATACTTACTGCTGTTCCGAGTGGCCGGCCTCGAGAGCCTTGGAGACCTCTTCCCAAACCTCACAGTCATCCGCGGCTGGAAACTCTTTTACAACTACGCCCTGGTTATCTTTGAGATGACCAATCTCAAGGATATCGGGCTTTACAACCTGAGGAACATTACTCGGGGGGCTATCAGGATTGAGAAAAACGCTGACCTGTGTTACCTCTCTACGGTGGACTGGTCTCTGATCCTGGATGCAGTGTCCAATAACTATATCGTGGGGAACAAGCCCCCAAAGGAATGTGGGGACCTGTGTCCAGGGACCATGGAGGAGAAGCCGCTGTGTGAGAAGACCACCATCAACAATGAGTATAACTACCGCTGCTGGACCACAAATCGCTGCCAGAAAATGTGCCCAAGCGCCTGCGGGAAGCGCGCGTGCACCGAGAGCAACGAGTGCTGCCACCCCGAGTGCCTGGGCAGCTGCCGCGCGCCCGACGACGACACGGCCTGCGTGGCCTGCAGACACTTCTACTACGCCGGCGTCTGCGTGCCCGTCTGCCCGCCCGGCACCTACCGCTTTGAGGGCTGGCGCTGCGTGGACCGGGACTTCTGCGCCAACATCCCCAATGCTGAGAGCAGCGATTCCTCT---------------GAGGGCTTCGTCATCCATGACGGCGAGTGCATGCAGGAGTGTCCCTCCGGCTTCATCCGCAATGGCAGCCAGAGC---ATGTACTGCATCCCTTGTGAAGGTCCTTGCCCCAAGGTCTGT---GAGGAAGAAAAGAAGACGAAAACCATTGACTCCGTGACTTCTGCTCAGATGCTCCAAGGGTGTACCATCTTCAAGGGGAACCTACTCATTAATATCCGACGAGGGAATAACATTGCGTCGGAACTGGAGAACTTCATGGGGCTCATCGAGGTAGTGACAGGCTACGTGAAGATCCGCCATTCCCATGCCTTGGTCTCCTTGTCCTTCCTGAAAAACCTTCGCCAGATCTTAGGGGAGGAGCAGCTGGAAGGGAACTACTCCTTCTACGTCCTGGACAACCAGAACTTGCAGCAGCTGTGGGACTGGGACCATCGCAACCTGACCATCAAATCGGGGAAAATGTACTTTGCTTTCAATCCCAAACTGTGTGTTTCTGAAATTTACCGCATGGAGGAAGTGACGGGAACGAAAGGGCGCCAGAGCAAAGGGGACATAAACACCAGGAACAACGGAGAGAGAGCCTCTTGTGAAAGCGACGTGCTGCATTTCACCTCCACCACCACATGGAAGAACCGCATTATTATAACCTGGCGCCGGTACCGGCCCCCGGACTACAGGGATCTCATCAGCTTCACCGTTTACTACAAGGAGGCACCCTTTAAAAACGTCACCGAATATGATGGGCAGGATGCCTGTGGCTCCAACAGCTGGAACATGGTGGATGTGGACCTGCCCCCTAACAAGGATGTGGAGCCTGGCATCCTACTGCATGGGCTGAAGCCCTGGACACAGTATGCGGTCTACGTCAAGGCCGTGACCCTCACCATGGTGGAGAACGACCACATCCGTGGGGCCAAGAGTGAAATCTTGTACATTCGCACCAATGCTTCAGTCCCTTCCATTCCCCTGGATGTCCTTTCGGCATCAAACTCCTCCTCTCAGCTCATTGTGAAGTGGAACCCCCCGTCTCTGCCCAACGGAAACCTGAGTTATTACATTGTGCGATGGCAGCGGCAG---CCTCAGGACGGCTACCTGTACCGGCAC------AATTACTGCTCCAAA---GACAAAATCCCCATCAGAAAGTATGCCGATGGCACCATTGACGTTGAAGAG---GTCACAGAGAATCCCAAGACTGAAGTATGTGGTGGGGAGAAAGGGCCTTGCTGTGCTTGCCCCAAAACTGAAGCTGAGAAGCAGGCTGAGAAGGAGGAGGCCGAGTACCGGAAAGTGTTTGAGAATTTCCTGCACAACTCCATCTTCGTGCCCAGACCCGAGAGGAAGCGGAGAGATGTTATGCAAGTGGCCAACACCACCATGTCCAGCCGGAGCAGGAACACCACGGTGGCAGACACCTACAATGTCACAGAC---------CCAGAGGAGCTGGAGACA---GAATACCCTTTTTTTGAGAGCAGAGTGGATAATAAGGAAAGAACTGTCATTTCAAACCTCCGACCTTTTACTTTGTACCGCATTGACATCCACAGCTGTAACCACGAGGCTGAGAAGCTGGGCTGCAGCGCCTCTAACTTTGTCTTTGCAAGAACCATGCCTGCAGAAGGAGCAGATGACATTCCTGGCCCAGTCACGTGGGAGTCGAGGCCTGAAAACTCCATCTTTTTAAAGTGGCCAGAACCTGAGAACCCCAATGGACTGATTCTAATGTACGAAATAAAATATGGATCACAAACTGAGGATCAGCGAGAATGTGTGTCCAGACAGGAGTACAGGAAATATGGAGGGGCCAAGCTTAACCGGCTGAACCCAGGGAACTACACAGCCCGGATTCAGGCTACCTCACTCTCTGGAAATGGGTCGTGGACAGATCCGGTGTTCTTCTATGTCCCGGCCAAAACAACG---TATGAAAACTTCATCCATCTGATCATCGCCCTGCCGGTCGCCATCCTGTTGATCGTGGGAGGGCTGGTGATAATGCTGTACGTCTTCCACAGGAAGAGA------------------------AATAACAGCAGGTTGGGGAATGGAGTGTTGTACGCCTCTGTGAACCCAGAGTACTTCAGTGCTGCAGATGTATACGTTCCTGACGAGTGGGAGGTAGCTCGGGAGAAGATCGCCATGAGCCGGGAGCTGGGGCAAGGCTCCTTTGGGATGGTCTATGAGGGCGTGGCCAAGGGCGTGGTGAAAGACGAACCGGAAACCCGGGTAGCCATCAAGACGGTGAATGAGGCTGCAAGCATGCGCGAGAGGATCGAGTTTCTCAACGAGGCTTCCGTGATGAAGGAGTTCAACTGTCACCACGTGGTTCGGTTGCTGGGCGTGGTATCCCAGGGCCAGCCCACGCTGGTCATCATGGAACTGATGACACGGGGGGATCTCAAGAGCTATCTCCGGTCTCTGAGGCCAGAAATGGAG---AATAACCCAGTCCTAGCACCTCCAAGCCTCAGCAAGATGATCCAGATGGCCGGAGAGATTGCAGACGGCATGGCATACCTCAACGCCAACAAGTTTGTTCACAGAGACCTTGCTGCCCGAAATTGCATGGTGGCTGAAGATTTCACAGTCAAAATTGGAGATTTTGGGATGACACGAGATATCTACGAGACAGACTACTACCGGAAAGGAGGGAAAGGGCTGCTGCCTGTGCGCTGGATGTCCCCCGAGTCCCTCAAGGACGGAGTCTTCACCACTCATTCAGATGTCTGGTCCTTTGGAGTCGTCCTCTGGGAGATCGCCACCCTGGCTGAGCAGCCGTACCAGGGCTTATCCAATGAGCAAGTCCTTCGCTTCGTCATGGAGGGCGGCCTTCTGGACAAGCCCGACAATTGCCCTGACATGCTGTTTGAGCTGATGCGCATGTGCTGGCAGTACAACCCTAAGATGAGGCCTTCCTTCCTGGAGATCATCAGCAGCATCAAAGACGAGATGGAGCCTGGCTTCCGAGAGGTCTCCTTCTACTACAGCGAGGAGAACAAGCCGCCCGAGCCGGAG------------------------------------------------------------------GAGCTGGACCTGGAGCCCGAGAACATGGAGAGTGTCCCCCTGGACCCCTCAGCCTCCTCGTCCTCC------------------CTGCCGCTG---------CCCGACAGACAC---------------------------------------------------------------TCAGGA---------------------------------------------------------------------------------------------------CACAAG------------GCCGAGAATGGCCCGGGCCCCGGAGTGCTGGTCCTC---CGCACCAGCTTCGATGAG------AGACAGCCCTACGCGCACATGAACGGAGGGCGCACGAACGAGAGGGCCTTGCCGCTGCCCCAGTCTTCAACCTGC---------------------------------
>HLrhiFer5
ATGAAGTCTGGCTCCGGAGGAGGGTCCCTGACCTCGCTGTGGGGGCTCCTGTGTGTCTCCGCCGCGCTCTCGCTCTGGCCGACGAGTGGAGAGATCTGCGGGCCTGGCATTGACATTCGCAACGATTACCAGCAGCTGAAGCGCCTGGAGAACTGCACGGTGATCGAGGGGTACCTGCATATCCTGCTCATCTCCAAGGCCGAGGACTACCGCAGCTACCGCTTCCCCAAGCTCACCGTCATCACTGAGTACCTGCTGCTGTTCCGCGTGGCCGGCCTCGAGAGCCTCGGCGACCTCTTCCCCAACCTCACGGTCATCCGCGGCTGGAAGCTCTTCTACAACTACGCCCTGGTCATCTTCGAGATGACCAACCTCAAAGACATCGGGCTTTACAACCTGAGGAACATTACGCGGGGGGCCATCCGCATTGAGAAGAATGCCGACCTGTGTTACCTGTCCACGGTGGACTGGTCCCTCATCCTCGATGCCGTCTCCAACAACTACATCGTGGGGAACAAGCCCCCGAAGGAATGCGGGGACCTGTGTCCGGGGACCATGGAGGAGAAGCCCCTGTGTGAGAAGACCACCATCAATAATGAGTATAACTACCGCTGCTGGACCACAAATCACTGCCAGAAAATGTGCCCGAGCGCGTGCGGGAAGCGGGCGTGCACCGAGAACAACGAGTGCTGCCACCCCGAGTGCCTGGGCAGCTGCAGCGCGCCGGACGACGACGCGGCCTGCGTGGCCTGCCGCCACTATTACTACGCCGGCGTCTGCGTGCCCAGCTGCCCGCCCAACACCTACCGCTTCGAGGGCTGGCGCTGCGTGGACCGCGACTTCTGCGCCAACATCCCCAACGCCGAGAGCAGCGACACC------------------GAGGGCTTTGTGATCCACGACGGCGAGTGCATGCAGGAGTGCCCCTCGGGCTACATCCGCAACGGCAGCCAGAGC---ATGTACTGCATCCCTTGCGAAGGCCCTTGTCCCAAGGTCTGT---GAGGAAGAAAAGAAAACGAAGACCATTGATTCGGTCACTTCTGCTCAGATGCTGCAAGGATGTACCATCTTCAAAGGCAACCTCCTTATTAACATCCGCCGCGGCAATAACATCGCCTCGGAACTGGAGAATTTCATGGGACTCATCGAGGTGGTGACGGGCTATGTGAAGATACGCCATTCCCACGCGTTGGTGTCCCTGTCCTTCCTCAAAAACCTCCGCCAGATCTTAGGCGAGGAGCAGCTCGAGGGGAATTACTCCTTCTACGTCCTTGACAACCAGAACTTGCAGCAGCTGTGGGACTGGGACCACCGCAACCTGACCATCAAGTCCGGGAAAATGTACTTTGCTTTCAACCCCAAATTGTGTGTCTCCGAAATTTACCGCATGGAGGAAGTCACGGGGACCAAAGGCCGCCAGAGCAAAGGGGACATCAACACCAGGAACAACGGAGAGAGAGCCTCCTGTGAGAGCGACGTCCTGCACTTCACGTCCACCAGCACGTGGAAGAACCGCATTATTATCACGTGGCACCGGTACCGGCCCCCGGACTACCGGGACCTCATCAGCTTCACCGTCTACTACAAGGAAGCCCCCTTTAAAAACGTGACGGAGTACGACGGGCAGGATGCCTGTGGCTCCAACAGCTGGAACATGGTGGACGTGGACCTCCCTTCCAACAAGGACATGGAGCCTGGCATCTTACTGCACGGCCTGAAGCCCTGGACCCAGTATGCCGTGTACGTCAAGGCCGTGACCCTCACCATGGTGGAGAACGACCACATCCGGGGGGCCAAGAGTGAAATCTTGTACATTCGCACCAATGCGTCAGTTCCTTCCATTCCCCTGGATGTCCTTTCAGCCTCCAACTCATCGTCTCAGCTAATCGTGAAATGGAACCCACCCTCTCTGCCGAACGGCAACCTGAGTTACTACATCGTGAGGTGGCAGCGACAG---CCTCAGGACAGCTACCTCTACCGGCAC------AATTACTGCTCCAAG---GACAAAATTCCCATCAGGAAGTATGCCGATGGCACCATTGACATTGAAGAG---GTGACGGAGAACCCCAAGACCGAAGTGTGTGGGGGAGAGAAGGGGCCTTGCTGCGCTTGCCCCAAAACCGAAGCCGAGAAGCAGGCCGAGAAGGAGGAGGCTGAGTATCGCAAAGTCTTCGAAAATTTCCTGCACAACTCCATCTTTGTGCCCAGACCTGAAAGGAAGCGGAGAGATGTCATGCAAGTTGCCAACACCACCATGTCCAGCCGAAGCAGGAACAGCACCGTGGCAGATACGTACAACATCACGGAC---------CCAGAAGAGCTGGAGACG---GAATACCCTTTCTTTGAGAGCAGAGTGGACAACAAGGAGAGAACTGTCATTTCCAACCTCCGGCCCTTCACTTTGTACCGCATTGATATCCACAGCTGTAACCACGAGGCTGAGAAGCTGGGCTGCAGTGCCTCCAATTTCGTCTTTGCAAGAACCATGCCTGCAGAAGGAGCAGATGACATTCCTGGGCCGGTAACCTGGGAGTCGAGGCCTGAAAACTCCATCTTTTTAAAGTGGCCAGAACCTGAGAATCCCAACGGATTAATTCTGATGTATGAAATAAAATACGGTTCCCAAGTGGAGGATCAGCGGGAATGTGTGTCCAGACAGGAGTACAGGAAGTACGGAGGGGCCAAGCTGAACCGGCTCAACCCGGGCAACTATACGGCCCGGATCCAGGCCACCTCTCTGTCTGGGAACGGGTCCTGGACGGATCCTGTGTTCTTCTACGTCCAGGCCAAAACGACA---TATGAAAACTTCATCCACCTGATCATCGCGCTGCCCGTGGCCGTGCTGCTGATTGTGGGCGGATTGGTAATAATGCTGTACGTCTTCCATAGAAAGAGA------------------------AATAACAGCAGGCTGGGGAATGGAGTGCTGTATGCTTCTGTGAACCCAGAGTACTTCAGCGCAGCGGATGTGTACGTGCCCGATGAGTGGGAGGTCGCCCGGGAGAAGATCAGCATGAGCCGGGAGCTGGGCCAGGGCTCCTTCGGGATGGTGTATGAAGGCGTGGCCAAGGGTGTGGTCAAAGACGAGCCCGAAACCAGGGTGGCCATTAAAACGGTCAACGAGGCTGCAAGCATGCGCGAAAGGATTGAATTTCTCAACGAGGCTTCCGTGATGAAGGAGTTCAACTGTCACCATGTGGTGCGGTTGCTGGGTGTGGTGTCCCAGGGCCAGCCGACGCTGGTCATCATGGAACTGATGACACGGGGGGACCTCAAAAGTTACCTCAGGTCTCTGAGGCCAGAAATCGAG---AATAATCCAGCCCTCGCCCCTCCCAGCCTAAGCAAGATGATCCAGATGGCGGGCGAGATCGCGGACGGCATGGCATACCTCAATGCCAACAAGTTCGTCCACAGAGACCTGGCTGCCCGGAACTGCATGGTGGCCGAAGATTTCACCGTCAAAATCGGAGATTTTGGCATGACGAGAGACATCTATGAGACTGACTATTACCGGAAAGGAGGGAAAGGCCTGCTGCCCGTGCGCTGGATGTCCCCCGAGTCCCTCAAGGACGGCGTCTTCACCACTCATTCCGACGTCTGGTCCTTTGGGGTCGTCCTCTGGGAGATCGCCACACTGGCCGAGCAGCCGTACCAGGGCCTGTCCAACGAGCAAGTCCTGCGCTTCGTCATGGAGGGTGGCCTTCTGGACAAGCCGGACAATTGCCCCGACATGCTGTTCGAGCTGATGCGCATGTGCTGGCAGTACAACCCCAAGATGAGACCCTCCTTCCTGGAGGTCATTGGCAGCCTCAAGGACGAGATGGAGCCCGGTTTCCGCGAGGTCTCCTTCTACTACAGCGAGGAGAACAAGCCGCCCGAGCAGGAG------------------------------------------------------------------GAGCTGGACCTGGAGCCCGAGAACATGGAGAGCGTCCCCCTGGACCCGTCGGCCTCGTCGTCGTCC------------------CTGCCGCTG---------CCCGAGCGACAC---------------------------------------------------------------TCAGGA---------------------------------------------------------------------------------------------------CACAAG------------GCTGAGAACGGCCCCGGC---TCCGTGCTGGTCCTC---CGCGCCAGCTTCGACGAC------AGACAGCCTTACGCGCACATGAACGGGGGCCGCAAGAACGAGCGCGCCCTGCCTCTGCCCCAGTCCTCCACCTGC---------------------------------
>tupChi1
----------------------------------------------------------------------------------------------TCTGTGGGCCGGGCATTGACATCCGGAACGACTATCAGCAGCTGAAGCGCTTGGAGAACTGCACGGTGATCGAGGGCTACCTCCACATCCTTCTCATCTCCAAGGCCGAGGACTACCGCAGCTACCGCTTCCCCAAGCTCACGGTCATCACCGAGTACTTGCTGCTGTTCCGTGTGGCTGGCCTTGAGAGCCTCGGAGACCTCTTCCCAAACCTCACGGTCATCCGCGGCTGGAAGCTCTTCTACAACTACGCCCTGGTGATCTTCGAGATGACCAACCTCAAGGACATTGGGCTTTACAACTTGAGGAACATCACTCGGGGCGCCATCAGGATCGAGAAGAACGCAGACCTCTGCTACCTCTCCACCGTTGACTGGTCCCTGATCCTGGACGCTGTGTCCAATAACTACATTGTGGGGAACAAGCCCCCGAAGGAATGTGGGGATCTGTGTCCTGGGACCATGGAGGAGAAACCACTGTGTGAGAAGACCACCATCAACAACGAGTACAACTACCGCTGTTGGACCACCAATCGCTGCCAGAAAATGTGCCCGAGCGCCTGCGGGAAGCGGGCGTGCTCGGAGAACAGTGAGTGCTGTCACCCCGAGTGCCTGGGCAGCTGCAGCGCGCCCGACAACGACACAGCCTGCGTGGCCTGCCGGCACTACTTCTACGCCGGCGTCTGCGTGCCCACCTGCCCACCCAACACCTACAGGTTCGAGGGCTGGCGCTGCGTGGACCGCGACTTCTGCGCCAACATCACCAGCGCCGAGAGCAGCGACTCT------------------GAAGGCTTCGTGATCCACGACGGCGAGTGCATGCAGGAGTGCCCCTCGGGGTTCATTCGCAACGGCAGCCAGAGCAGCATGTACTGCATCCCCTGTGAAGGCCCGTGCCCCAAGGTCTGT---GAAGAAGAGAAGAAAACAAAGACCATCGATTCGGTTACTTCTGCTCAAATGCTTCAAGGATGCACCGTCTTCAAGGGCAATTTGCTCATTAATATCCGCAGAGGCAATAACATCGCCTCGGAACTGGAGAACTTCATGGGGCTCATCGAGGTGGTGACGGGCTACGTGAAGATCCGCCATTCCCATGCCTTGGTCTCTTTGTCCTTCCTCAAAAACCTCCGCCAGATCTTAGGAGAGGAGCAGTTGGAAGGGAACTACTCCTTCTACGTCCTCGACAACCAGAACTTGCAGCAGCTGTGGGACTGGGACCACCGCAACCTGACCATCAAAGCAGGGAAAATGTACTTCGCTTTCAACCCCAAATTGTGCGTTTCCGAAATCTACCGCATGGAGGAAGTGACGGGGACGAAAGGGCGGCAGAGCAAAGGAGACATCAACACCAGGAACAACGGGGAGCGAGCATCCTGTGAGAGCGATGTCCTGCATTTCACCTCCACCACCACCTGGAAGAACCGCATCATAATAACCTGGCGTCGCTACCGGCCCCCTGACTACCGGGACCTCATCAGCTTCACAGTCTACTACAAGGAAGCACCCTTTAAAAACGTGACGGAGTATGATGGGCAGGACGCCTGTGGCTCCAACAGCTGGAACATGGTGGATGTGGACCTGCCCCCCAACAAGGATGTCGAGCCTGGCATTCTTCTGCACGGGCTGAAGCCCTGGACTCAGTACGCCGTGTATGTCAAAGCCGTGACCCTCACCATGGTGGAGAACGACCACATCCGCGGGGCCAAGAGTGAGATCTTGTACATTCGCACCAATGCTTCAGTTCCTTCCATTCCCCTGGATGTCCTCTCAGCCTCCAACTCGTCCTCGCAGCTGATCGTGAAGTGGAACCCGCCCTCGCTGCCCAACGGTAACCTGAGTTACTACATCGTGCGGTGGCAGCGGCAGGCCCCGNNNNNNNNNNNNNNNNNNNNNNNNNNNNNCAACTACTGCTCCAAA---GACAAAATCCCCATCAGGAAGTATGCCGACGGCACCATTGATGTGGAGGAG---GTGACCGAGAACCCCAAGACCGAAGTGTGCGGCGGGGAGAAGGGGCCGTGCTGCGCATGCCCCAAAACCGAGGCCGAGAAGCAGGCTGAGAAAGAGGAGGCCGAGTACCGCAAAGTCTTCGAGAACTTCCTGCACAACTCCATCTTCGTGCCCAGACCTGAGAGGAGGCGGAGAGACGTCACACAAGTGGCCAACACCACCATGGCGAGTCGAAGCAGGAACACCACCATGGTGGACACTTACAACATCACCGAC---------CCGGAAGAGCTCGAGACC---GAATACCCGTTCTTTGAGAGCAGAGTGGATAACAAAGAGAGGACCGTCATTTCCAACCTCCGGCCTTTCACTCTCTACCGCATTGACATCCACAGCTGTAACCATGAGGCCGAGAAGCTGGGCTGCAGCGCCTCCAACTTTGTCTTTGCGAGAACCATGCCTGCAGAAGGAGCAGATGACATTCCTGGGCCGGTGACCTGGGAGTCGAGGCCTGAAAACTCCATCTTTCTGAAGTGGCCTGAACCCGAGAATCCCAATGGATTGATCCTAATGTATGAAATAAAATACGGGTCACAGATCGAGGACCAGCGGGAGTGCGTGTCCAGACAGGAATACAGGAAGTACGGAGGGGCCAAGCTTAACCGACTAAACCCAGGGAACTACACAGCCCGGATCCAGGCTACCTCTCTGTCTGGGAATGGCTCGTGGACCGATCCCGTGTTCTTCTATGTCCCGACCAAAGGAACG---TACGATACCTTCATCCATCTCATCGTCGCTCTGCCTGTCGCTGTCCTGCTCATCGTGGGAGGGCTGGTGATTATGTTGTACGTCTACCACAGGAAGAGA------------------------AATAACAGCAGGTTGGGAAATGGAGTATTGTATGCCTCTGTGAACCCAGAGTACTTCAGTGCCGCTGATGTGTACGTTCCCGATGAATGGGAAGTAGCCCGGGAGAAGATCACCATGAGCCGAGAGCTCGGACAGGGGTCCTTCGGGATGGTCTATGAGGGTGTCGCCAAGGGCGTGGTTAAGGACGAACCTGAAACCAGGGTGGCCATCAAGACTGTGAACGAGGCCGCGAGCATGCGTGAGAGGATTGAGTTTCTCAACGAGGCGTCCGTGATGAAGGAGTTCAACTGTCACCACGTG------------------------------------------------------------------------------------------------------------------AATAACCCAGTCCTCGCACCTCCAAGCCTCAGCAAGATGATCCAGATGGCTGGCGAGATTGCCGACGGCATGGCGTATCTCAACGCCAACAAGTTCGTCCACAGAGACCTGGCAGCTCGGAACTGCATGGTGGCTGAGGATTTCACCGTCAAAATCGGAGACTTCGGGATGACGCGAGACATCTACGAGACCGACTACTACCGGAAGGGCGGGAAGGGGCTGCTGCCCGTGCGCTGGATGTCACCCGAGTCCCTCAAGGATGGCGTCTTCACCACCCATTCCGACGTCTGGTCCTTCGGGGTCGTCCTCTGGGAAATCGCCACGCTGGCCGAGCAGCCGTACCAGGGCCTGTCCAACGAGCAGGTCCTCCGCTTCGTCATGGAGGGTGGCCTTCTGGACAAGCCGGACAACTGCCCCGACATGCTGTTCGAGCTGATGCGCATGTGCTGGCAATACAACCCCAAGATGCGGCCATCCTTCCTGGAGATCATCGGCAGCATCAAAGACGAGATGGAGCCCGGCTTCCGGGAGGTCTCCTTCTACTACAGCGAAGAGAACAAGCCCCCCGAGCCCGAG------------------------------------------------------------------GAGCTGGACCTGGAGCCCGAGAACATGGAGAGCGTCCCCCTGGACCCCTCAGCCTCCTCGGCCTCC------------------CTGCCTCTG---------CCCGACAGACAC---------------------------------------------------------------TCAGGA---------------------------------------------------------------------------------------------------CACAAA------------GCCGAGAACGGCCCGGGCCCTGGGGTGCTGGTCCTC---CGAGCCAGCTTCGACGAG------AGACAGCCTTACGCGCACATGAACGGGGGACGCAAGAACGAGCGCGCCCTGCCGCTGCCCCAGTCTTCGACCTGCT--------------------------------
>dasNov3
ATGAAGTCTGGCTCCGGAGGAGGGTCCCCGACCTCGCTGTGGGGGCTCCTGTTTCTCTCCGCCGCGCTCTCGCTCTGGTCGACGAGTGGAGAAATCTGCGGACCAGGCATCGACATCCGCAATGACTACCAGCAGCTGAAGCGTCTGGAGAACTGCACCGTGATCGAGGGCTACCTCCACATCCTGCTCATCTCCAAGGCAGAGGACTACCGGAGCTACCGCTTCCCCAAGCTCACAGTCATCACTGAGTACTTGCTGCTGTTCCGCGTGGCCGGCCTCGAGAGCCTGGGCGACCTCTTCCCGAACCTCACGGTCATCCGCGGCTGGAAACTCTTCTACAACTATGCCCTGGTCATCTTCGAGATGACCAACCTCAAGGATATTGGGCTATATAACCTGAGGAACATCACTCGGGGGGCCATCAGGATTGAGAAAAATGCCGACCTCTGTTACCTCTCCACTGTGGACTGGTCTCTGATTCTGGATGCCGTGTCCAATAACTACATTGTGGGGAACAAGCCCCCGAAGGAATGTGGGGACCTGTGTCCAGGGACAATGGAGGAGAAGCCAACGTGTGAAAAGACCACCATTAACAATGAGTACAACTACCGCTGCTGGACCACAAATCGCTGCCAGAAAATGTGCCCGAGTGCGTGCGGCAAACGAGCGTGCACCGAGAACAACGAGTGCTGCCACCCCGAGTGCCTGGGCAGCTGCAGCGCGCCTGACAACGACACGGCCTGCGTGGCCTGCCGCCACTACTACTACGCGGGTGTCTGTGTGCCCACCTGCCCACCCAACACCTACAGGTTCGAGGGCTGGCGCTGCGTGGACAGGGACTTCTGCGCCAACATCCCTAGCGCCGAGAGCAGCGACTCC------------------GAGGGCTTTGTGATCCACGACGGCGAATGCATGCAGGAGTGCCCCTCGGGCTTCATCCGCAACGGGAGTCAGAGT---ATGTACTGCATCCCTTGTGAAGGTCCTTGCCCCAAAGTATGT---GAGGAAGAAAAGAAAACAAAGACCATTGATTCCGTTACTTCTGCTCAGATGCTCCAAGGATGTACCATCTTCAAGGGCAATCTGCTCATTAATATCCGGCGAGGCAATAACATTGCCTCGGAGCTGGAGAACTTCATGGGGCTCATTGAGGTGGTGACAGGCTATGTGAAGATACGCCACTCCCATGCGTTGGTCTCCTTGTCCTTCTTAAAAAACCTGCGCCAGATTTTAGGAGAAGAGCAGCTCGAAGGGAATTATTCCTTCTACGTCCTTGACAACCAGAACTTGCAGCAGCTCTGGGACTGGGACCACCACAACCTGACCATCAAGGCGGGGAAAATGTACTTCGCCTTCAATCCCAAATTGTGTGTTTCCGAAATCTACCGCATGGAGGAAGTGACAGGGACTAAAGGGCGCCAGAGCAAAGGGGACATAAACACCAGGAACAACGGAGAAAGAGCCTCCTGTGAAAGTGATGTCCTGCATTTCACCTCTACCACCACGGGGAAGAATCGGATTATCATCACCTGGCACCGCTACCGGCCTCCTGACTACAGGGATCTCATCAGCTTCACCGTTTACTACAAGGAAGCGCCCTTTAAAAACGTAACAGAGTATGACGGGCAGGACGCCTGCGGGTCCAATAGCTGGAACATGGTGGACGTGGATCTCCCCCCGAAGAAGGATGTGGACCCTGGCATTTTTCTGCAAGGCCTGAAGCCCTGGACGCAGTATGCTGTCTACGTCAAGGCAGTGACTCTCACCATGGTTGAGAACGACCACATCCGCGGGGCCAAGAGCGAGATCCTATACATTCGCACCAACGCGTCAGTTCCATCCATTCCCCTGGATGTTCTTTCTGCATCAAATTCCTCTTCTCAGTTAATCGTGAAGTGGAACCCTCCCTCCCTGCCAAACGGCAACCTGAGTTACTACATCGTGAGGTGGCAGCGGCAG---CCTCAGGACAGTTACCTTTACCGACAC------AATTACTGCTCCAAA---GACAAAATCCCTATCAGGAAGTATGCCGATGGCACCATTGATGTGGAGGAG---GTGACGGAGAACCCCAAGACTGAAGTGTGCGGTGGAGACAAAGGACCTTGTTGTGCTTGCCCCAAAACTGAAGCTGAGAAACAGGCCGAGAAGGAAGAGGCTGAATACCGCAAAGTCTTTGAGAATTTCCTGCACAATTCCATCTTTGTGCCCAGACCCGAAAGGAGGCGGAGAGATGTCTCACAAGTGGCCAACACTACCACGTCCGGCCGCAACAGGAACACCACAACAGCAGACGCCTACAACATCACCGAC---------CCAGAGGAGCTTGAAACG---GAATACCCTTTCTTTGAGAGCAGAGTGGACAACAAGGAGAGAACCGTCATTTCCAACCTCCGCCCTTTCACCCTGTACCGCATTGACATTCACAGCTGTAATCACGAGGCTGAGAAGCTGGGCTGCAGCGCCTCCAACTTTGTCTTTGCAAGAACCATGCCAGCAGAAGGAGCAGATGACATTCCTGGGCCAGTGACCTGGGAGTCAAGGCCTGAAAACTCTATCTTTTTAAAGTGGCCAGAACCTGAGAATCCCAATGGCTTAATACTAATGTATGAAATAAAATATGGACCACAAATTGAGGATCAGCGGGAATGTGTTTCCAGGCAGGAGTACAGGAAGTATGGAGGGGCCAAACTTAACCGGCTAAACCCCGGGAACTACACAGCCCGAATTCAGGCTACCTCGCTTTCCGGGAATGGGTCATGGACAGATCCTGTGTTCTTCTATGTCCCAGCCAAAACCACAATGTATGAAAATTTCATCCATCTGATAATTGCTCTGCCCATAGCTATCCTGCTCATCGTGGGCGGATTGGTTATGATGTTGTACGTCTTCCACAGAAAGAGG------------------------AATAGCAGCAGGCTGGGGAATGGGGTGCTATATGCCTCTGTGAACCCTGAGTACTTCAGCGCGGCTGATGTGTACGTTCCTGATGAGTGGGAGGTGGCTCGCGAGAAGATCACCATGAGTCGAGAGCTCGGGCAGGGGTCGTTTGGGATGGTGTATGAAGGAGTTGCCAAGGGAGTGGTTAAGGATGAACCTGAAACCAGAGTGGCCATTAAAACTGTCAATGAGGCCGCCAGCATGCGGGAAAGGATTGAATTTCTCAACGAGGCTTCAGTGATGAAGGAATTCAATTGTCACCATGTGGTGCGGTTGCTGGGCGTGGTGTCCCAGGGCCAGCCGACGCTGGTCATCATGGAACTGATGACACGGGGCGATCTCAAAAGTTACCTCAGGTCCCTGAGGCCGGAGATGGAG---AATAACCCAGTCCTAGCACCTCCCAGCCTCAGCAAGATGATCCAGATGGCTGGAGAGATTGCAGACGGCATGGCATACCTCAACGCCAACAAGTTCGTCCACAGAGATCTTGCTGCACGGAACTGCATGGTGGCTGAGGATTTCACAGTCAAGATTGGAGATTTTGGCATGACGAGAGATATCTACGAGACAGACTATTACCGGAAAGGCGGGAAGGGGTTGCTGCCTGTGCGTTGGATGTCTCCTGAGTCCCTCAAGGATGGCGTCTTCACCACTCACTCTGATGTCTGGTCCTTTGGGGTTGTCCTCTGGGAGATTGCCACGCTGGCCGAGCAGCCATACCAGGGCTTGTCCAACGAGCAGGTCCTTCGCTTCGTCATGGAGGGTGGCCTTCTGGATAAGCCGGACAACTGCCCTGACATGCTGTTTGAACTGATGCGCATGTGCTGGCAGTACAACCCCAAGATGAGGCCTTCCTTCCTGGAGATCATCAGTAGCATCAAAGACGAGATGGAGCCCGGCTTTCGGGAGGTTTCCTTCTACTACAGCGAGGAGAACAAGCCCCCGGAGCCTGAG------------------------------------------------------------------GAGCTGGACCTAGAGCCAGAAAACATGGAGAGCGTCCCCCTGGACCCCTCTGCCTCCTCGTCCTCC------------------CTGCCGCTG---------CCCGACAGACAC---------------------------------------------------------------TCAGGA---------------------------------------------------------------------------------------------------CACAAG------------GCCGAGAATGGCCCAGGCCCTGGTGTGCTGGTTCTC---CGAGCCAGCTTCGATGAG------AGACAGCCTTACGCACATATGAACGGGGGACGCAAGAACGAGCGGGCCTTGCCTCTGCCCCAGTCTTCGACCTGC---------------------------------
>HLcamFer2
----------------------------------------------------------------------------------------------TCTGCGGGCCAGGCATCGACATCCGCAATGACTACCAGCAGCTGAAGCGCCTGGAGAACTGCACGGTGATCGAGGGCTACCTCCACATCCTGCTCATCTCCAAGGCCGAGGACTACCGCAGCTACCGCTTCCCCAAGCTCACGGTCATCACCGAGTACCTGCTGCTGTTCCGCGTGGCCGGCCTGGAGAGCCTCGGCGACCTCTTCCCCAACCTCACGGTCATCCGTGGCTGGAAGCTCTTCTACAACTACGCCCTGGTCATCTTCGAGATGACCAACCTCAAGGACATCGGGCTGTACAACCTGAGGAACATCACCCGGGGGGCCATCAGGATCGAGAAGAATGCCGACCTCTGCTACCTCTCCACGGTGGACTGGTCCTTGATCCTGGACGCCGTGTCCAATAACTACATCGTGGGGAACAAGCCCCCGAAGGAGTGCGGGGACCTGTGTCCAGGGACGATGGAGGAGAAGCCGTTGTGTGAGAAGACCACCATCAACAATGAGTACAACTACCGCTGCTGGACCACGAACCGCTGCCAGAAAATGTGCCCGAGCGCGTGCGGGAAGCGGGCGTGCACGGAGAACCACGAGTGCTGCCACCCCGAGTGCCTGGGCAGCTGCAGCGCGCCCGACGACGACGCGGCCTGCGTGGCCTGCCGCCACTACTACTACGCCGGCGTCTGCGTGCCCAGCTGCCCGCCCAACACCTACCGCTTCGAGGGCTGGCGCTGCGTGGACCGCGACTTCTGCGCCAACATCCCCAGCGCCGAGAGCAGCGACTCC------------------GAGGGCTTCGTGATCCACGACGGCGAGTGCATGCAGGAGTGCCCCTCGGGCTTCATCCGCAACGGCACTCAGAGC---ATGTACTGCATCCCTTGCGAAGGCCCTTGCCCCAAAGTCTGT---GAGGAAGAAAAGAAAACAAAGACCATTGATTCAGTCACTTCTGCTCAAATGCTCCAAGGATGCACCATCTTCAAGGGCAATCTGCTCATTAATATCCGACGTGGCAACAACATCGCTTCGGAACTGGAGAACTTCATGGGGCTCATTGAGGTGGTGACGGGCTACGTGAAGATCCGTCACTCCCACGCCTTGGTGTCCTTGTCCTTCCTGAAGAACCTGCGCCAGATCCTAGGAGAGGAGCAGCTCGAGGGGAATTACTCCTTCTACGTCCTCGACAACCAGAACTTGCAGCAGCTGTGGGACTGGGACCACCGCAACCTGACTATCAAAGCTGGGAAAATGTACTTTGCTTTCAATCCCAAATTGTGTGTCTCCGAAATTTACCGCATGGAGGAGGTGACCGGGACTAAAGGGCGCCAGAGCAAAGGGGACATAAACACCAGGAACAACGGAGAGCGAGCCTCCTGCGAAAGCGATGTCCTGCACTTCACCTCCACCACCACCTGGAAGAACCGCATCATCGTCACCTGGCACCGGTACCGGCCCCCTGACTACAGGGACCTCATCAGCTTCACCGTCTACTACAAGGAGGCACCCTTTAAAAACGTCACGGAGTATGACGGGCAGGATGCCTGTGGCTCCAACAGCTGGAACATGGTGGATGTGGACCTCCCTCCCAACAAGGACATCGAGCCTGGCATCTTACTGCAGGGGCTGAAGCCCTGGACGCAGTATGCTGTCTACGTCAAGGCCGTGACCCTCACCATGGTGGAGAACGACCACATCCGTGGGGCCAAAAGCGAGATCTTGTACATTCGCACCAACGCTTCAGTTCCTTCCATTCCCCTGGATGTTCTCTCAGCATCAAACTCCTCTTCTCAGCTGATTGTGAAGTGGAACCCGCCCTCTCTGCCCAACGGCAACCTGAGTTACTACATCGTGCGGTGGCAGCGCCAG---CCTCAGGACAGCTACCTTTACCGGCAC------AACTACTGCTCCAAA---GACAAAATCCCCATCAGGAAGTATGCTGATGGCACCATCGACGTCGAGGAG---GTGACGGAGAATCCCAAGACCGAAGTGTGTGGTGGCGAGAAAGGGCCGTGCTGCGCTTGCCCCAAAACCGAGGCCGAGAAGCAGGCCGAGAAGGAGGAGGCCGAGTACCGCAAGGTCTTCGAGAATTTTCTGCACAACGCCATCTTCGTGCCCAGACCCGAAAGGAAGCGGAGAGAGGTCATGCAGGTCGCCAACACCACCATGTCCAGCCGAAGCAGGAACACTACGGTGGTGGACACCTACAACATCACAGAC---------CCAGAAGAGCTCGAGACA---GAGTACCCTTTCTTTGAAAGCAGAGTGGACAACAAGGAGAGAACCGTAATCTCTAACCTCCGGCCTTTTACTTTGTACCGCATCGACATCCACAGCTGTAACCACGAGGCTGAGAAGCTGGGCTGCAGTGCCTCCAACTTTGTCTTTGCGAGAACCATGCCTGCAGAAGGAGCAGATGACATTCCTGGACCGGTGACCTGGGAGCCAAGGCCTGAGAACTCCATCTTTTTAAAGTGGCCAGAACCTGAGAATCCCAATGGATTGATTCTAATGTATGAAATAAAATACGGATCACTCGTCGAGGATCAGCGGGAGTGTGTGTCTAGACAGGACTACAGGAAGTATGGAGGGGCCAAGCTGAACCGGCTCAACCCAGGGAACTACACGGCCCGGATCCAGGCCACCTCTCTCTCTGGGAATGGGTCGTGGACGGATCCTGTGTTCTTCTACGTCCAGGCCAAAACGACG---TATGAAAATTTCATCCATCTGATCATCGCCCTGCCTGTTGCCGTGCTGTTGATTGTGGGCGGGTTGGTTATAATGTTGTACGTCTTCCACAGGAAAAGA------------------------AATAACAGCAGGCTGGGGAACGGAGTGCTGTATGCTTCGGTGAACCCGGAGTACTTCAGTGCAGCCGATGTGTACGTGCCTGACGAGTGGGAGGTCGCCCGGGAGAAGATCACCATGAGCCGAGAGCTGGGGCAGGGCTCCTTCGGCATGGTTTACGAAGGCGTTGCCAAGGGTGTGGTCAAAGATGAGCCTGAGACCAGGGTGGCCATTAAGACGGTGAACGAGGCCGCGAGCATGCGCGAGAGGATTGAGTTTCTCAATGAGGCCTCAGTGATGAAGGAGTTCAACTGTCACCACGTGGTGCGCCTGCTGGGCGTGGTGTCGCAGGGCCAGCCGACGCTGGTCATCATGGAGCTCATGACCCGGGGGGACCTCAAAAGTTATCTCCGGTCTCTGAGGCCAGAAATGGAG---AATAACCCAGTCCTAGCACCTCCAAGCCTAAGCAAAATGATCCAGATGGCTGGAGAGATTGCAGACGGCATGGCATACCTCAACGCCAATAAGTTTGTCCACAGAGACCTCGCTGCCCGGAACTGCATGGTGGCCGAAGATTTCACAGTCAAAATCGGAGATTTTGGGATGACGAGAGACATCTATGAGACAGACTATTACCGGAAAGGAGGGAAAGGGCTGCTGCCCGTGCGCTGGATGTCCCCCGAGTCCCTCAAGGATGGAGTCTTCACCACGCACTCCGACGTCTGGTCCTTCGGGGTCGTCCTCTGGGAGATCGCCACGCTGGCCGAGCAGCCATACCAGGGCTTGTCCAACGAGCAAGTCCTTCGCTTCGTCATGGAGGGTGGCCTTCTGGACAAGCCGGACAACTGTCCTGACATGCTGTGTGAGCTGATGCACATGTGCTGGCAGTACAATCCCAAGATGAGGCCCTCCTTCCTGGAGACCAGCAGCAGCATCAAGGACAAGATGGAGCCCGGCTTCCAGGAGGTGTCCTTCTACTACAGCAAGGAGAACAAGCCGCCTGAACCCGAG------------------------------------------------------------------GAGCTGGACCTGGAGCCAGAGAACATGGAGAGCGTCCCCCTGGACCCCTTGGCCTCCTCGTCCTCC------------------CTGCTGCTG---------TCTGACAGACAC---------------------------------------------------------------TCAGGA---------------------------------------------------------------------------------------------------CACAAG------------GCCGAGAAGGGCCCCGGCCCCGGCGTGCTGGTCCTG---CGAGCCAGCTTCGACGAG------AGACAGCCTTACGCGCACATGAACGG-GGCCGCAAGAACCTGCGGGCCCTGCCTCTGCCCCAGTCTTCGACCTGCTGCTCCTGGAGCCGAGTCCCGGGCAAACAG-TA
>cavPor3
ATGAAGTCTGGCTCCGGAGGAGGGTCCCCGACCTCGCTGTGGGGGCTCCTGTTTCTCTCTGCTGCGCTCTCGCTCTGGCCGACGAGTGGAGAAATCTGTGGGCCGGGCATCGACATCCGCAATGACTATCAGCAGCTAAAACGCCTGGAGAACTGCACGGTGATCGAGGGCTACCTCCACATCCTGCTCATCTCCAAGGCCGAGGACTACCGCAGCTACCGCTTCCCCAAGCTCACCGTCATCACCGAGTACTTGCTGCTGTTCCGGGTCGCTGGCCTCGAGAGCCTCGGAGACCTCTTCCCGAACCTCACCGTCATCCGCGGCTGGAAACTCTTCTATAACTACGCCCTGGTCATCTTCGAGATGACCAACCTGAAGGATATTGGGCTTTACAACCTGAGGAACATTACTCGGGGGGCCATCAGGATTGAGAAGAATGCTGACCTGTGCTACCTCTCCACAGTGGACTGGTCGCTGATCCTGGATGCGGTGTCCAATAACTACATTGTGGGGAACAAGTCCCCAAAGGAATGTGGAGACCTGTGTCCAGGGACCATGGAGGAGAAACCATTGTGCGAGAAGACCACCATCAACAATGAGTACAACTACCGCTGCTGGACCACAAATCGCTGCCAGAAAATGTGCCCAAGTGCCTGCGGGAAGCGTGCGTGCACCGAGTACCAGGAGTGCTGCCATCCTGAGTGCCTGGGCAGCTGCCATGCACCCGACGACGACACGGCCTGTGTGGCCTGCAGACACTTCTACTATGCTGGCATCTGCGTGCCCGCCTGTCCACCCGGCACCTACCGCTTCGAGGGCTGGCGCTGTGTGCACCGAGACTTCTGCGCCAACATCCCCAATGCTGAGAGCAGTGACTCC------------------GAGGGCTTCGTCATCCATGACGGGGAGTGCATGCAGGAGTGTCCCTCGGGCTTCATCCGCAACGGCAGCCAGAGC---ATGTACTGCATCCCTTGTGAAGGTCCTTGCCCCAAGGTCTGC---GAGGAAGAAAAGAAGACGAAAACCATTGACTCTGTGACTTCTGCTCAGATGCTCCAAGGGTGCACCATCTTCAAGGGCAACCTGCTCATTAATATCCGACGGGGCAATAACATTGCGTCGGAACTGGAGAACTTCATGGGGCTCATTGAGGTGGTGACTGGCTACGTGAAGATCCGCCATTCCCATGCCTTGGTCTCCTTGTCCTTCCTGAAAAACCTTCGCCTGATCCTGGGGGAGGAGCAGCTGGAAGGGAACTACTCCTTCTACGTCCTGGACAACCAGAACCTGCAGCAGCTGTGGGATTGGGACCACCGCAACCTCACCATCAAATCTGGGAAGATGTACTTTGCTTTCAATCCCAAACTGTGTGTCTCTGAAATTTACCGCATGGAAGAAGTGACGGGGACGAAAGGGCGCCAGAGCAAAGGGGACATAAACACCAGGAACAACGGGGAACGAGCCTCCTGTGAAAGTGACGTATTGCGTTTCACCTCCACCACCACATCGAAGAACCGCATTATCATCACCTGGCACCGGTACCGGCCCCCAGACTACAGGGATCTCATCAGCTTCACTGTTTACTACAAGGAGGCACCGTTTAAAAATGTCACCGAGTATGATGGGCAGGATGCTTGTGGCTCCAACAGTTGGAACATGGTGGACGTGGACCTGCCTCCTAACAAGGACGCGGAGCCTGGCATCCTACTGCATGGGCTGAAGCCCTGGACACAGTACGCGGTCTATGTCAAGGCCGTGACCCTCACCATGGTAGAGAACGACCACATCCGTGGGGCCAAGAGTGAAATCTTGTACATTCGCACCAATGCTTCAGTTCCTTCCATTCCCCTGGATGTCCTTTCGGCATCCAACTCCTCTTCTCAGCTCATCGTCAAGTGGAACCCCCCATCTCTGCCCAACGGAAACCTGAGTTATTATATCGTGCGGTGGCAGCGGCAG---CCTCAGGACAGCTACCTATACCGGCAC------AATTACTGCTCCAAA---GACAAAATCCCCATCAGAAAGTATGCGGATGGCACCATCGATGTCGAAGAG---GTCACCGAGAACCCCAAGACTGAAGTATGTGGTGGCGAGAAAGGGCCTTGCTGCGCTTGCCCCAAAACCGAAGCCGAGAAGCAGGCCGAGAAGGAGGAGGCCGAGTACCGGAAAGTGTTTGAGAATTTCCTGCACAACTCCATCTTCGTGCCGAGGCCTGAAAGGAGGCGGCGAGATGTTGCGCAGATGGCCAACACCACCATGTCCAGCCGCAGCAGGAACACCACGGTGGCTGATACCTACAATGCCACAGAT---------CCAGAGGAGCTAGAGACC---GAATACCCTTTCTTTGAGAGCAGAGTGGATAACAAGGAAAGAACTGTAATTTCAAACCTCCGGCCTTTTACCTTGTACCGCATTGACATCCACAGCTGTAACCATGAGGCTGAGAAGCTGGGCTGCAGCGCTTCTAACTTTGTTTTTGCAAGAACCATGCCCGCAGAAGGAGCAGATGACATTCCTGGCCCGGTGACGTGGGAAGCAAGGCCTGAAAACTCCATCTTTTTAAAGTGGCCAGAGCCTGAGAATCCTAATGGATTGATTCTAATGTACGAAATAAAATACGGATCACAAGTTGAGGATCAGCGAGAATGTGTGTCCAGACAGGAATACAGGAAATACGGAGGGGCCAAGCTTAGCCGGCTAAACCCAGGGAACTATACAGCCCGGATTCAAGCTACCTCGCTCTCTGGGAATGGGTCGTGGACAGATCCTGTGTTTTTCTATGTCCCAGCCAAAACAACG---TATGAAAACTTCATCCATCTGATCATCGCTCTGCCAGTCGCCATCCTGTTGATTGTGGCAGGCTTGGCGATAATGCTGTACGTCTTCCATAGGAAGAGA------------------------AACAGCAGCAGGCTGGGGAATGGAGTGTTGTACGCCTCTGTGAACCCGGAGTACTTCAGTGCTGCGGATGTGTACGTTCCTGATGAGTGGGAGGTAGCGCGAGAGAAGATCACCATGAGCCGGGAGCTGGGGCAAGGCTCCTTTGGGATGGTCTACGAAGGAGTGGCTAAAGGTGTGGTGAAAGACGAGCCTGAGACCCGGGTAGCCATCAAGACAGTGAACGAGGCCGCAAGCATGCGTGAAAGGATCGAGTTTCTCAATGAGGCCTCTGTGATGAAGGAGTTCAACTGTCATCATGTGGTGCGACTGCTAGGCGTGGTGTCCCAGGGCCAGCCCACACTGGTCATCATGGAGCTGATGACGCGGGGGGATCTCAAGAGCTATCTCAGGTCTTTGAGGCCGGAAGTAGAG---AATAGCCCCATCCTGGCACCTCCAAGCCTCAGCAAGATGATCCAGATGGCCGGAGAGATTGCAGATGGCATGGCATACCTCAACGCCAACAAGTTTGTCCACAGAGACCTTGCTGCCCGCAATTGCATGGTAGCTGAAGATTTCACAGTCAAAATTGGAGATTTTGGGATGACGCGAGATATTTACGAGACAGACTACTACCGGAAAGGAGGGAAAGGGCTGCTGCCTGTGCGCTGGATGTCTCCTGAGTCCCTCAAGGATGGAGTCTTCACCACTCATTCGGACGTCTGGTCCTTCGGGGTCGTCCTCTGGGAGATCGCCACGCTGGCTGAGCAGCCATACCAGGGCTTGTCCAACGAGCAAGTCCTTCGCTTCGTCATGGAGGGTGGCCTCCTGGACAAACCCGACAACTGCCCAGACATGCTGTTTGAGCTGATGCGCATGTGCTGGCAGTACAACCCCAAGATGAGGCCTTCCTTCCTGGAGATCATCAGCAGCGTCAAAGACGAGCTGGAGGCCGGCTTCCGGGAGGTCTCCTTCTACTACAGCGAGGAGAACAAGCCGCCCGAGCCGGAG------------------------------------------------------------------GAGCTGGACCTGGAGCCCGAGAACATGGAGAGCGTCCCGCTGGACCCATCAGCCTCCTCGTCCTCC------------------CTGCCGCCG---------CCCGACAGACAC---------------------------------------------------------------TCAGGA---------------------------------------------------------------------------------------------------CACAAG------------GGCGAGAACGGCCCGGGCCCCGGCGTGCTGGTGCTC---CGCGCCAGCTTCGACGAG------AGACAGCCTTACGCGCACATGAACGGAGGCCGCACGAACGAGAGGGCCTTGCCGCTGCCCCAGTCGTCAACCTGC---------------------------------
>mm10
ATGAAGTCTGGCTCCGGAGGAGGGTCCCCGACCTCGCTGTGGGGGCTCGTGTTTCTCTCCGCCGCGCTCTCTCTCTGGCCGACGAGTGGAGAAATCTGTGGGCCCGGCATTGACATCCGCAACGACTATCAGCAGCTGAAGCGCCTGGAAAACTGCACGGTGATCGAGGGCTTCCTCCACATCCTGCTCATCTCCAAGGCCGAGGACTACCGAAGCTACCGCTTCCCCAAGCTCACCGTCATCACTGAGTACTTGCTGCTCTTCCGAGTCGCTGGCCTCGAGAGCCTGGGAGACCTCTTCCCCAACCTCACAGTCATCCGTGGCTGGAAACTCTTCTACAACTACGCACTGGTCATCTTCGAGATGACCAATCTCAAGGATATTGGGCTTTATAATCTGAGGAACATTACTCGGGGGGCCATCAGGATTGAGAAGAACGCCGACCTCTGTTACCTCTCCACCATAGACTGGTCTCTCATCTTGGATGCGGTGTCCAATAACTACATTGTGGGGAACAAGCCCCCGAAGGAATGTGGGGACCTGTGTCCAGGGACATTGGAGGAGAAGCCCATGTGTGAGAAGACCACCATCAACAATGAGTACAACTACCGCTGCTGGACCACAAATCGCTGCCAGAAAATGTGCCCAAGTGTGTGCGGGAAGCGAGCCTGCACCGAGAACAACGAGTGCTGCCACCCGGAGTGCCTGGGCAGCTGCCACACACCGGACGACAACACAACCTGCGTGGCCTGCAGACACTACTACTACAAAGGCGTGTGTGTGCCTGCCTGCCCGCCTGGCACCTACAGGTTCGAGGGCTGGCGCTGTGTGGATCGCGATTTCTGCGCCAACATCCCCAACGCTGAGAGCAGTGACTCG------------------GATGGCTTCGTTATCCACGACGATGAGTGCATGCAGGAGTGTCCCTCAGGCTTCATCCGCAACAGCACCCAGAGC---ATGTACTGTATCCCCTGCGAAGGCCCCTGCCCCAAAGTCTGCGGCGATGAAGAGAAGAAAACGAAAACCATCGATTCGGTGACTTCTGCTCAAATGCTCCAAGGATGCACCATCCTGAAGGGCAATCTGCTTATTAACATCCGGAGAGGCAATAACATTGCCTCGGAGTTGGAGAACTTCATGGGGCTCATCGAGGTGGTGACCGGCTACGTGAAGATCCGCCATTCTCATGCCTTGGTCTCCTTGTCCTTCCTGAAGAACCTTCGTCTCATCTTAGGAGAGGAGCAGCTGGAAGGGAACTACTCCTTCTATGTCCTAGACAACCAGAACTTGCAGCAGCTGTGGGACTGGAACCACCGGAACCTGACCGTCAGGTCCGGAAAGATGTACTTTGCTTTCAATCCCAAGCTGTGTGTCTCCGAAATTTACCGCATGGAGGAAGTGACCGGAACCAAGGGACGCCAGAGCAAAGGGGACATAAACACCAGGAACAACGGAGAGCGAGCTTCCTGTGAAAGTGATGTTCTCCGTTTCACCTCCACCACGACCTGGAAGAACCGAATCATCATAACGTGGCACCGGTACCGGCCGCCGGACTACCGGGATCTCATCAGCTTCACAGTTTACTACAAGGAGGCACCATTTAAAAACGTTACGGAATATGACGGGCAGGATGCCTGTGGCTCCAACAGCTGGAACATGGTGGATGTAGACCTGCCTCCGAACAAGGAGGGCGAGCCTGGCATTTTACTGCATGGGCTGAAGCCCTGGACCCAGTATGCTGTCTATGTCAAGGCTGTGACCCTCACCATGGTGGAAAACGACCATATCCGTGGGGCCAAAAGTGAAATCTTGTACATTCGCACCAATGCTTCAGTCCCTTCCATTCCCCTAGATGTCCTCTCAGCATCAAACTCTTCCTCTCAGCTGATTGTGAAGTGGAATCCTCCAACTCTGCCCAATGGTAACTTGAGTTACTACATTGTGAGGTGGCAGCGGCAG---CCCCAGGATGGTTACCTGTACCGGCAC------AACTACTGCTCCAAA---GACAAAATACCCATCAGAAAGTACGCCGATGGTACCATCGACGTGGAGGAG---GTGACGGAAAATCCCAAGACAGAAGTGTGTGGTGGTGATAAAGGGCCATGCTGCGCTTGCCCTAAAACTGAAGCTGAGAAGCAGGCTGAGAAGGAGGAGGCTGAGTACCGTAAAGTCTTTGAGAATTTCCTTCACAATTCCATCTTTGTGCCCAGGCCCGAAAGGAGGCGGAGAGACGTCATGCAAGTGGCCAACACGACCATGTCCAGCCGAAGCAGGAACACCACGGTAGCTGACACCTACAATATCACAGAC---------CCGGAGGAGTTCGAGACA---GAGTACCCTTTCTTTGAGAGCAGAGTGGATAACAAGGAGAGGACTGTCATCTCCAACCTCCGGCCTTTCACTCTGTACCGCATCGATATCCACAGCTGCAACCACGAGGCTGAGAAGCTGGGCTGCAGCGCCTCCAACTTCGTCTTTGCGAGAACCATGCCAGCAGAAGGAGCAGATGATATCCCTGGTCCGGTGACCTGGGAGCCAAGACCCGAAAACTCCATCTTTTTAAAGTGGCCAGAACCCGAGAACCCCAACGGATTGATCCTAATGTATGAAATTAAATACGGGTCGCAAGTCGAGGATCAGCGGGAATGTGTGTCCAGACAGGAGTACAGGAAGTACGGAGGGGCCAAACTCAACCGTCTAAACCCAGGGAACTATACAGCCCGGATTCAGGCTACCTCCCTCTCTGGGAATGGGTCATGGACAGATCCTGTGTTCTTCTATGTCCCCGCCAAAACGACG---TATGAGAACTTCATGCATCTGATCATTGCTCTGCCGGTTGCCATCCTGCTGATCGTTGGGGGGCTGGTTATCATGCTGTATGTCTTCCATAGAAAGAGA------------------------AATAACAGCAGGTTGGGCAATGGAGTGCTGTATGCTTCTGTGAACCCCGAGTATTTCAGCGCAGCTGATGTGTACGTGCCTGATGAATGGGAGGTAGCTCGAGAGAAGATCACCATGAACCGGGAGCTCGGACAAGGGTCCTTTGGGATGGTCTATGAAGGAGTGGCCAAGGGTGTGGTCAAGGATGAACCCGAAACCAGAGTGGCCATCAAGACGGTAAACGAGGCTGCAAGTATGCGTGAAAGAATCGAGTTTCTCAACGAGGCCTCGGTGATGAAGGAGTTCAATTGTCACCATGTGGTCCGGTTGCTGGGTGTGGTATCCCAAGGCCAGCCCACCCTGGTCATCATGGAACTAATGACACGCGGTGATCTCAAAAGTTATCTCCGGTCTCTGAGGCCAGAAGTGGAGCAGAATAATCTAGTCCTCATTCCTCCGAGCTTAAGCAAGATGATCCAGATGGCTGGAGAGATTGCAGATGGCATGGCCTACCTCAATGCCAACAAGTTCGTCCACAGAGACCTTGCTGCTAGGAACTGCATGGTAGCCGAAGATTTCACAGTCAAAATTGGAGATTTCGGTATGACACGAGACATCTACGAGACGGACTACTACCGGAAAGGCGGGAAGGGGTTGCTGCCTGTGCGCTGGATGTCTCCCGAGTCCCTCAAGGATGGTGTCTTCACTACTCATTCTGATGTCTGGTCCTTCGGGGTCGTCCTCTGGGAGATCGCCACGCTGGCTGAGCAGCCCTACCAGGGCTTGTCCAACGAGCAAGTTCTTCGTTTCGTCATGGAGGGTGGCCTTCTGGACAAGCCGGACAACTGCCCTGATATGCTGTTTGAACTTATGCGCATGTGCTGGCAGTATAACCCCAAGATGCGGCCCTCCTTCCTGGAGATCATCGGCAGCATCAAGGATGAGATGGAGCCCAGCTTCCAGGAGGTCTCCTTCTACTACAGCGAGGAGAACAAGCCTCCCGAGCCAGAG------------------------------------------------------------------GAGCTGGAGATGGAGCCTGAGAACATGGAGAGCGTCCCACTGGACCCTTCGGCCTCCTCAGCCTCC------------------CTGCCTCTG---------CCTGAAAGACAC---------------------------------------------------------------TCAGGA---------------------------------------------------------------------------------------------------CACAAG------------GCTGAGAATGGCCCGGGCCCTGGCGTGCTCGTTCTC---CGCGCCAGTTTTGATGAG------AGACAGCCTTACGCTCACATGAACGGGGGACGCGCCAACGAGAGGGCCTTGCCTCTGCCCCAGTCCTCGACCTGC---------------------------------
>eriEur2
ATGAAGTCTGGCTCCGGAGGAGGGTCCCCGACCTCGCTGTGGGGGCTCCTGTTCGTCTCCGCCGCGCTCTCGCTCTGGCCGACGAGTGGAGAAATCTGCGGGCCCGGCATCGACATCCGCAATGACTACCAGCAGCTGAAGCGTCTGGAGAACTGCACGGTGATCGAGGGCTTTCTGCACATCCTGCTCATCTCCAAGGCCGAGGACTACCGCAGCTACCGCTTCCCCAAGCTCACGGTCATCACCGAGTACCTGCTGCTCTTCCGTGTGGCTGGCCTGGAGAGCCTGGGCGACCTCTTCCCCAACCTCACGGTCATCCGCGGCTGGAAGCTTTTCTACAACTACGCCCTGGTCATCTTTGAGATGACCAACCTCAAGGACATCGGGTTGTACAACCTGCGCAACATCACGCGGGGGGCCATCCGCATCGAGAAGAACGCCGACCTCTGCTACCTGTCCACGGTCGACTGGTCCCTCATCCTGGACGCCGTGTCCAACAACTACATTGTGGGCAACAAGCCCCCCAAGGAATGTGGGGACCTGTGCCCGGGGACCATGGAGGAGAAGCCACAGTGTGAGAAGACCACCATCAACAATGAGTACAACTACCGCTGCTGGACCACCAACCACTGCCAGAAAATCTGCCCGAGCGCCTGCGGCAAACGAGCTTGCACCGCGAACAACGAGTGCTGCCACCCTGAGTGCCTGGGCAGCTGCAGTGCCCCTGACAACGCCACGGCCTGCGTGGCCTGCCGCCACTACTACTACGCGGGAGTGTGCGTGCCCGGCTGCCCGCCCAGCACCTACCGCTTTGAGGGCTGGCGCTGTGTGGACCGAGACTTCTGTGCCAACATCCCCAGTGCCGAGGGCAGTGACTCT------------------GAGGGCTTTGTGATCCATGACGGCGAGTGCATGCAGGAGTGCCCCTCGGGGTTCATCCGCAACAGCAGCCAGAGC---ATGTACTGCATCCCTTGTGAAGGTCCCTGCCCCAAAGTCTGTGGGGAGGATGACAGAAAAACCAAGACCATTGACTCGGTGACTTCTGCTCAGATGCTCCAAGGATGCACCGTCTACCGGGGCAACCTCCTCATCAACATCCGGCGAGGCAATAACATTGCCTCGGAACTGGAGAACTTCATGGGGCTCATTGAGGTGGTGACGGGCTATGTGAAGATCCGCCACTCCCACGCCTTGGTCTCCCTGTCCTTCCTCAAGAACCTTCGCCAGATTTTAGGAGAAGAGCAGCTGGAGGGGAACTACTCCTTCTACGTGCTGGACAACCAGAATCTGCAGCAGCTATGGGACTGGGACCACCGCAACCTGACCATCAGAGCCGGCAAGATGTACTTCGCATTCAACCCAAAGCTGTGTGTCTCTGAGATTTACCGCATGGAGGAGGTGACGGGAACCAAAGGGCGGCAGAGCAAAGGGGACATCAACACCAGGAACAACGGGGAGCGAGCCTCTTGTGAGAGTGACGTCCTACACTTCACGTCCACCACCACCTGGAAGAACCGCATCATCATCACCTGGCACCGCTACCGGCCCCCCGACTACCGAGACCTCATCAGCTTCACTGTCTACTATAAGGAGGCGCCCTTTAAAAACGTCACGGAGTATGATGGGCAGGACGCCTGCGGCTCCAATAGCTGGAACATGGTGGATGTGGACCTGCCCCCCAACAAAGACGTGGATCCTGGCATCTTCCTGCAAGGGCTGAAGCCCTGGACACAGTATGCCGTCTATGTCAAGGCCGTGACCCTGACCATGGTGGAGAATGACCACATCCGTGGGGCCAAGAGTGAGATCCTGTACATCCGCACCAATGCTTCAGTGCCTTCCATTCCCCTGGACGTCCTCTCGGCCTCCAACTCCTCCTCTCAGCTCATCGTCAAGTGGAACCCACCCTCTCTGCCCAACGGCAACTTGAGCTACTACATCGTGAGGTGGCAGCGACAG---CCGCAAGACAGCTACCTCTACCAGCAC------AACTACTGCTCCAAA---GACAAAATCCCAATCCGGAAGTATGCCGACGGCACCATTGACATGGAGGAG---GTGACAGAGAACCCCAACACTGAAGTGTGTGGTGGGGAGAAGGGGCCCTGTTGTGCATGCCCCAAGACTGAAGCTGAGAAGCAGGCTGAGAAAGAGGAGGCCGAGTACCGCAAGGTCTTTGAGAACTTCCTGCACAACTCCATCTTCGTGCCCAGGCCTGAGAGGAAGCGGAGAGATGTCACACAGGTGGCCAACTCCACTGTGTCCACCCGAAGCAGAAACACCACGGTGGCTGATGCCTACAACCTGACAGAC---------CCCGAGGAGCCGGAGACGACAGAGTACCCATTCTATGAGAGCAGAGTGGATAACAAGGAGAGGACGGTTATCTCAAACCTCCGCCCCTTCACTCTCTACCGCATCGACATCCACAGCTGCAACCACGAGGCCGAGAAGCTGGGCTGCAGCGCCTCCAACTTTGTTTTTGCAAGAACCATGCCCGCAGAAGGCGCAGATGACATTCCTGGGCCCGTGACCTGGGAGCAAAGACCAGAAAACTCTGTCTTTTTGAAGTGGCCAGAACCTGAGAATCCTAATGGATTGATTCTAATGTATGAAATCAAATACGGATCCCAAAATGAGGACCAGCGGGTATGTGTGTCCCGGCAGGATTATAGGAAATATGGAGGCGCTAAACTCAGCCGGCTCAACCCAGGAAATTACACAGCCCGGATCCAAGCCACTTCCCTCTCTGGAAACGGGTCCTGGACCGACCCTGTGTCCTTCTACGTTCAAGCAGAAAATTAT---TTAAATAACTACATCCACCTGATGATCGCTCTGCCCTTGGCCGTCCTGCTGATCGTGGGGGGCTTGATGACAATGCTGTACATCTTCCACAGGAAACGG------------------------AACAACAGCAGGCTGGGGAATGGGGTGCTCTATGCCTCTGTGAACCCTGAATACTTCAGCGCAGCCGATGTATACGTGCCTGATGAGTGGGAGGTGGCCCGTGAGAAGATCACCATGAGCCGGGAGCTGGGCCAGGGCTCCTTTGGGATGGTGTATGAAGGAGTGGCCAAGGGTGTAGTGAAGGATGAGCCGGAAACCAGAGTGGCCATTAAGACGGTGAATGAGGCCGCCAGTATGCGGGAAAGGATTGAATTCCTCAATGAGGCCTCTGTGATGAAGGAGTTCAACTGTCACCATGTGGTGCGCCTGCTGGGTGTGGTGTCTCAGGGCCAGCCGACACTGGTCATCATGGAGCTGATGACACGGGGGGATCTAAAAAGTTATCTCCGATCTCTGAGACCAGAAATGGAG---AATAATCCAGTCCTCGCTCCTCCCAGCCTGAGCAAGATGATCCAGATGGCAGGAGAGATAGCGGACGGCATGGCATACCTCAATGCCAATAAGTTTGTGCACAGAGACCTCGCTGCCCGGAACTGCATGGTGGCTGAAGACTTCACAGTCAAAATAGGAGACTTTGGGATGACCAGAGACATCTACGAGACAGACTATTACCGGAAAGGAGGGAAAGGGTTGCTGCCTGTGCGCTGGATGTCCCCCGAGTCCCTCAAGGATGGAGTCTTCACCACTCACTCTGACGTCTGGTCCTTCGGGGTCGTACTCTGGGAGATCGCCACACTGGCTGAGCAGCCGTACCAGGGCCTGTCCAATGAGCAGGTCCTGCGCTTCGTCATGGAGGGTGGCCTTCTGGACAAGCCGGACAACTGCCCTGACATGCTGTTTGAGCTCATGCGCATGTGCTGGCAGTACAACCCCAAGATGCGGCCTTCTTTCCTGGAGATCATCAGTAGCATCAAAGACGAGATGGAGCCCGGCTTCCGGGAGGTCTCCTTCTACTACAGTGAGGAGAACAAGCCACCTGAGCCCGAG------------------------------------------------------------------GAGCTGGACCTCGAGCCCGAGAACATGGAGAGTGTCCCCCTGGACCCCTCGGCATCCTCGTCCTCA------------------CTGCCGCTA---------CCCGACAGACAC---------------------------------------------------------------TCAGGA---------------------------------------------------------------------------------------------------CACAAG------------GCCGAGAACGGGCCAGGC------GTGCTGGTGCTG---CGGGCCAGCTTTGACGAG------AGACAGCCTTATGCGCACATGAACGGGGGGCGCAAGAACGAGCGGGCCCTGCCTCTGCCCCAGTCCTCGACCTGC---------------------------------
>HLphyDis3
ATGAAGTCTGGCTCCGGAGGAGGGTCCCTGACCTCGCTGTGGGGGCTCCTGTTTTTCTCCGCCGCGCTCTCGCTCTGGCCGACGAGTGGAGAAATCTGCGGCCCCGGCATCGACATCCGCAATGACTACCAGCAGCTGCGGCGCCTGGAGAACTGCACGGTGATCGAGGGCTACCTGCACATCCTGCTCATCTCCAAGGCCGAGGACTACCGCAGCTACCGCTTCCCCAAGCTCACGGTCATCACCGAGTACCTGCTGCTGTTCCGCGTGGCCGGCCTGGAGAGCCTCGGCGACCTCTTCCCCAACCTCACGGTCATCCGCGGCTGGAAGCTCTTCTACAACTACGCCCTGGTCATCTTCGAGATGACCAACCTCAAGGACATCGGGCTGTACAACCTGCGGAACATCACCCGGGGGGCCATCCGGATCGAGAAGAACGCCGACCTCTGCTACCTGTCCACCGTGGACTGGTCCCTCATCCTGGACGCGGCCTCCAACAACTACATCGTGGGCAACAAGCCCCCGAAGGAGTGCGGGGACCTGTGTCCGGGGACGGTGGAGGAGAAGCCCTTGTGTGAGAAGACCACCATCAACAACGAGTACAACTACCGGTGCTGGACCACCCACCACTGCCAGAAAACGTGCCCGAGCGCGTGCGGGAAGCGGGCCTGCACGGAGAACAGCGAGTGCTGCCACCCGGAGTGCCTGGGCAGCTGCAGCGCGCCCGATGACGACGCGGCCTGCGTGGCCTGCCGCCACTACTACTACGCCGGCGTCTGCGTGCCCAGCTGCCCGCCCAACACCTACCGCTTCGAGGGCTGGCGCTGCGTGGACCGCGACTTCTGCGCCAACATCCTCAATGCCGAGAGCAGCGACACC------------------GAGGGCTTCGTGATCCACGACGGCGAGTGCATGCAGGAGTGCCCCTCGGGCTTCATCCGCAATGGCACCCAGAGC---ATGTACTGCATCCCCTGCGAAGGCCCTTGCCCCAAGGTCTGC---GAGGAAGAAAAGAAGACGAAGACCATCGACTCGGTGACATCCGCGCAGATGCTCCAAGGCTGCACCATCTTCAGGGGCAATTTGCTCATTAACATCCGACGGGGCAATAACATTGCCTCGGAGCTGGAGAACTTCATGGGGCTCATCGAGGTGGTGACGGGCTACGTGAAGATCCGCCACTCCCACGCCTTGGTCTCCTTGTCCTTCCTCAAGAACCTTCGCCTGATCTTAGGAGAGGAGCAGCTCGAGGGGAACTACTCCTTCTACGTCCTTGACAACCAGAACCTGCAGCAGCTGTGGGACTGGGACCACCGCAACCTGACCATCAAGGCGGGCAAGATGTACTTCGCCTTCAACCCCAAGCTGTGCGTCTCCGAAATCTACCGCATGGAGGAGGTGACGGGGACCAAAGGGCGCCAGAGCAAAGGGGACATAAACACCAGGAACAACGGAGAGAGGGCCTCCTGTGAGAGCGACGTGCTGCACTTCACCTCCACCAACACCTGGAAGAACCGCATCATCATAACGTGGCACCGGTACCGGCCCCCGGACTACCGGGACCTCATCAGCTTCACTGTCTACTACAAGGAGGCGCCCTTCAAAAACGTGACGGAGTACGACGGCCAGGACGCCTGCGGCTCCAACAGCTGGAACATGGTGGACGTGGACCTGCCCTCCAACAAGGACATGGAGCCGGGCATCCTGCTGCACGGGCTGAAGCCCTGGACGCAGTACGCGGTGTACGTGAAGGCCGTGACCCTCACCATGGTGGAGAACGACCACATCCGCGGGGCCAAGAGCGAGATCCTGTACATCCGCACCAACGCCTCAGTTCCTTCCATCCCCCTGGACGTTCTCTCGGCGTCCAACTCCTCCTCTCAGCTGATCGTGAAGTGGAACCCGCCGTCACTGCCCAACGGCAACCTGAGCTACTACATCGTCCGGTGGCAGCAGCAG---CCCCAGGACAGCTACCTGTACCGGCAC------AATTACTGCTCCAAA---GACAAAATCCCCATCCGGAAGTACGCCGACGGCACCATCGACATCGAGGAG---GTGACGGAGAACCCCAAGACTGAGGTGTGCGGGGGCGAGAAGGGGCCGTGCTGCGCCTGCCCCAAGACCGAGGCGGAGAAGCAGGCCGAGAAGGAGGAGGCCGAGTACCGCAAGGTCTTCGAGAACTTCCTGCACAACTCCATCTTCGTGCCCAGACCCGAGAGGAAGCGGAGAGACCTCGGGCAAATTGCCAACACCACCATGTCCAGCCGAATCCGAAACAGCACGATGCCGGACACCTATAATGTCACAGAG---------CTGGAGGAGCCGGAGACG---GAGTACCCGTTCTTCGAGGCCAGAGTGGACAATAAGGAGAGAACGGTCATTTCCAACCTGCGGCCTTTCACCCTGTACCGCATCGACATCCACAGCTGCAACCACGAGGCCGAGAAGCTGGGCTGCAGTGCCTCCAACTTTGTCTTTGCGAGGACCATGCCTGCAGAAGGAGCAGACGACATTCCCGGGCCGGTGACCTGGGAGCCGAGGCCTGAGAACTCCATCTTCCTGAAGTGGCCGGAACCCGAGAATCCCAACGGGCTGATCCTGATGTACGAGATAAAATACGGCTCGCAGGTCGAGGATCAGCGAGAATGCGTGCCCAGGCAGGAGTACAGGAAGCATGGAGGGGCCCGGCTGAACCGGCTCAACCCGGGGAACTACACGGCCCGGATCCAGGCCACCTCTCTGTCTGGCAACGGCTCGTGGACGGAACCCGTGTTCTTCTACGTCCAGGCCAAAACCACG---TACGAGAACTTCATCCACCTCATCATCGCGCTGCCGGTCGCTGCGCTGCTCATCGTGGGAGGGCTGGTGATCATGCTGTACGTCTTCCACAGGAAGCGTCTAAACTGTATCCTTTCTGACAGGAACAGCAACAGGCTGGGGAATGGCGTTCTCTACGCTTCCGTGAACCCAGAATATTTCAGCGCGGCGGACGTGTACGTGCCGGACGAGTGGGAGGTGGCCCGCGAGAAGATCACCATGAGCCGGGAGCTGGGCCAGGGCTCCTTCGGGATGGTGTACGAGGGGGTCGCCAAGGGCGTGGTCAAGGACGAGCCCGAGACCCGGGTGGCCATCAAGACCGTCAACGAGGCCGCGAGCATGCGCGAGCGCATCGAGTTCCTCAACGAGGCTTCGGTGATGAAGGAGTTCAACTGCCACCACGTGGTGCGTTTGCTGGGCGTGGTGTCGCAGGGCCAGCCGACGCTGGTCATCATGGAGCTCATGACGCGGGGAGATCTCAAAAGCTATCTCAGGTCTCTGCGGCCGGAAATAGAG---AATAACCCAGCCTTCCATCCCCCGAGCCTCAGCAAGATGATCCAGATGGCCGGGGAGATTGCGGACGGCATGGCGTACCTCAACGCCAACAAGTTCGTGCACCGAGACCTCGCTGCCCGGAACTGCATGGTGGCCGAAGACTTCACGGTCAAGATCGGAGATTTCGGCATGACAAGAGACATCTATGAGACTGACTATTACCGGAAAGGAGGGAAGGGCCTTCTGCCCGTGCGTTGGATGTCCCCCGAGTCCCTCAAGGACGGCGTGTTCACCACTCACTCCGACGTCTGGTCCTTCGGGGTCGTCCTCTGGGAGATCGCCACGCTGGCCGAGCAGCCGTACCAGGGCTTGTCCAATGAGCAAGTCCTGCGCTTCGTCATGGAGGGCGGCCTTCTGGACAAGCCGGACAACTGCCCCGACATGCTGTTTGAGCTCATGCGCATGTGCTGGCAGTACAACCCCAAGATGAGGCCCTCCTTCCTGGAGATCATCGGCAGCATCAAAGACGAGTTGGAGCCCGGCTTCCAGGAGGTGTCCTTCTACTATAGCGACGAGAACAAGCCGCCCGACACCGAG------------------------------------------------------------------GAGCTGGACCTGGAGCCGGACATCATGGAGAGCGTGCCGCTGGACCCCTCGGCCTCCGCGTGCTCC------------------CTGCCGCTG---------CCCGACAGATAC---------------------------------------------------------------TCAGGA---------------------------------------------------------------------------------------------------CACAAG------------GCCGAGAATGGCCCGGGCCCCGGAGTGCTGGTGCTG---CGGGCCAGCTTCGACGAG------AGGCAGCCTTACGCGCACATGAATGGCGGCCGCAAGAACGAGAGGCCCCTGCCCCTGCCCCAGTCGTCCACCTGC---------------------------------
>echTel2
----------------------------------------------------------------------------------------------TCTGCGGGCCGGGCATTGACATCCGCAATGACTACCAGCAGCTGCGGCGCCTGGAGAACTGCACTGTGATCGAGGGCTTCCTGCACATCCTGCTCATCTCCAAGGTGGAGGACTACCGCAGCTACCGCTTCCCCAAGCTGACCGTCATCACCGAGTACTTGCTGCTCTTCCGTGTGGCCGGCCTGGAGAGCCTTGGCGACCTCTTCCCAAACCTCACGGTCATCCGTGGCTGGAAGCTCTTCTACAATTATGCCTTGGTCATTTTTGAGATGACTAACCTCAAAGATATTGGGCTCTATAACCTCAGGAACATTACTCGGGGGGCCATCAGGATTGAAAAAAATGCTGACCTCTGTTACCTCTCCACCGTGGATTGGTCCCTGATCCTGGATGCCGTGTCCAATAACTACATCGTGGGCAACAAACCCCAGAAAGAGTGTGGGGACCTGTGTCCAGGGTCGATGGAAGAGAAGTCGTTGTGTGAGAAGACCTCCATTAACAATGAGTACAACTACCGCTGCTGGACCACGGATCACTGCCAGAAAATGTGCCCGAGTGTGTGTGGAAAGCGAGCGTGCTCCCAGGCCGGGGAGTGCTGCCATGAGGAGTGCTTGGGCAGCTGCACTGCCCCCGACAACGCCACCGCCTGCGTGGCCTGCCGCCACTACTACTTCTTAGGGACCTGCGTCACCACCTGCCCTCCCAACACCTACAAGTTTGAGGGCTGGCGCTGCGTGGACCGAGACTTCTGCGCCAACATTCTCAACGCCGAGAGCACTGAGTTC------------------GAGGGCTTCGTGATTCACAATGGCGAGTGCATGCAGGAGTGCCCTTCGGGGTTCATCCGCAACGGCACCCTGAGC---ATGTTCTGCGTTCCGTGCGAAGGCCCTTGCCCCAAAGTCTGT---GAAGAAGAAAAGAAGACCAAGACCATTGACTCCGTGACGTCTGCGCAGATGCTCCAAGGTTGCACCATCTTCAAGGGCAATCTGCTCATTAACATCCGGCGAGGCAATAACATCGCCTCAGAGCTGGAGAACTTCATGGGTCTCATTGAGATCGTGACCGGCTATGTGAAGATCCGCCACTCCCACGCCTTGGTCTCCCTGTCTTTTCTGAAAAATCTTCGCCAGATTTTAGGGGAGGAGCAGCTCGAAGGGAATTACTCCTTCTATGTCCTTGACAACCAGAACCTGCAGCAGCTGTGGGACTGGGAACACCGAAACCTGACTATCAAAGAGGGGAAAATGTACTTTGCCTTCAATCCCAAACTGTGCGTTTCCGAAATCTACCGCATGGAGGAAGTGACCGGGACTAAGGGACGCCAGAACAAAGGGGACATAAACACAAGGAACAACGGAGAACGGGCCTCCTGTGAGAGTGATGTGCTGCATTTCACCTCCACCAACACGTGGAAGAATCACATCATCATCACTTGGCACCGGTACCGCCCTCCTGACTACAGGGACCTCATCAGCTTCACCGTGTACTACAAGGAAGCCCCCTATAAAAACGTGACCGAGTACGATGGGCAGGACGCCTGTGGGTCCAACAGCTGGAACATGGTGGACGTGGACCTCCCTACCAACAAAGATGTGGAACCAGGCATTTTACTGCACAGCCTGAAGCCCTGGACTCAGTACGCTGTTTATGTCAAGGCGGTGACTCTGACCATGGTGGAGAACGACCACATCCGCGGGGCCAAGAGTGAAATCTTGTACATTCGCACCAATGCATCAGTGCCCTCCGTTCCCCTGGATGTTCACTCAGCATCAAACTCTTCCTCCCAGTTGATTGTGAAGTGGAACCCTCCGTCCCTGCCAAACGGCAACCTGAGCTACTACATTGTGAGGTGGCAGCAGCAG---CCGCAGGATGGCTACCTTTACCAGCAC------AATTACTGCTCCAAA---GACAAAATTCCCATCAGGAAGTATGCCGATGGCACCATTGACATTGAGGAG---GTGACAGAGAACCCCAAGACGGAGGTGTGTGGTGGACAGAAAGGGCCTTGCTGTGCCTGCCCCAAGACTGAGGCCGAGAAGCAGACTGAGAAGGAGGAAGCCGAGTACCGGAAAGTCTTCGAGAATTTCCTGCATAATTCCATCTTTGTGCCCAGACCCGAAAGGAAGCGGAGGGACGTCATGCAAGTTGCCAACATGTCCCTGTCCGGCCGGGCCAGGAACATCACGGGGGGAGATGGCTACAATCTCACAGAC---------CCGGATGAGCTTGAGACA---GAGTTCCCTTTCTATGAGAGCAGAGTGGACAACAAGGAGAGGACTGTCATTTCAAACCTGCGGCCTTTCACGCTGTACCGTATCGACATCCACAGCTGCAACCACGAGGCCGAGCAACTGGGCTGCAGCGCCTCCAACTTCGTCTTTGCCAGGACCAAGCCCGCAGACGGAGCGGATGACATTCCCGGGCCAGTGACCTGGGAGTCCAGGCCTGAAAACTCCATCTTCCTCAAGTGGCCAGAACCTGAGAATCCCAATGGATTGATACTAATGTACGAGATCAAATACGGATCCCTAGTCGAGGATCAACGGGAGTGCGTTTCCAGACAGGACTACGAGAAGTACGGAGGAGCCAAGCTGAATAGGCTCAACCCAGGAAACTACACAGCCCGGATTCAGGCTACTTCTCTTTCTGGCAACGGCTCATGGACAGATCCAGTGTTCTTCTATGTCCCGACCAAAATAAGACCTTATGAAAACTTCATGCATTTGATCATCGCTCTGCCTGTGGCCGTCCTGATGGTAGCGGGAGGGCTGGTTATAATGCTCTATGTCTGCCACAGGAAGAGA------------------------ATTAACAGCAGGCTGGGCAATGGAGTGCTGTACGCCTCTGTGAACCCGGAGTACTTCAGCGCGGCTGATGTGTATGTTCCGGATGAGTGGGAGGTAGCGCGAGAGAAGATCACCATGAGCCGAGAGCTTGGGCAGGGATCTTTCGGAATGGTATACGAAGGAGTTGCCAAGGGAGTGGTTAAAGATGAGCCTGAAACCAGAGTGGCCATCAAAACCGTGAACGAGGCTGCGAGCATGCGAGAAAGGATCGAGTTTCTCAACGAGGCTTCCGTGATGAAGGAGTTTAATTGTCACCATGTGGTGCGGCTGTTGGGTGTGGTGTCCCAGGGCCAGCCAACGCTGGTCATCATGGAACTGATGACCCGGGGAGATCTCAAAAGTTATCTCAGGTCTCTGAGACCAGAAATGGAG---AACAATCCAGTCTTGGCACCTCCAAGCCTAACCAAGATGATCCAAATGGCAGGTGAGATTGCAGACGGCATGGCATACCTCAACGCCAACAAGTTTGTCCACAGAGACCTTGCTGCCCGGAACTGCATGGTGGCTGAAGATTTCACTGTCAAAATCGGAGATTTTGGTATGACGAGAGATATCTATGAGACTGACTACTACCGCAAAGGAGGGAAGGGGCTGCTGCCGGTGCGCTGGATGTCTCCCGAGTCCCTCAAGGATGGCGTCTTCACCACTCATTCTGATGTTTGGTCCTTCGGCGTGGTCCTCTGGGAGATCGCCACTCTGGCTGAGCAGCCCTACCAGGGTTTGTCCAATGAGCAAGTTCTTCGCTTCGTCATGGAGGGCGGCCTTCTGGACAAGCCGGACAACTGCCCGGACATGCTGTTCGAGCTGATGCGCATGTGCTGGCAGTACAACCCCAAAATGAGGCCTTCCTTCCTGGAGATCATCAGCAGCATCAAGGATGAGATGGAGCCTGGCTTCGAGGAGGTCTCCTTCTTCTATAGTGAGGAGAACAAGCCCCCTGAGCCGGAA------------------------------------------------------------------GACCTCGACCTGGAGCCAGAGAATATGGAAAGTGTCCCTCTGGACCCCTCTGCCTCCTCGTCCTCC------------------CTGCCGCTG---------CCCGACCGACAC---------------------------------------------------------------TCAGGA---------------------------------------------------------------------------------------------------CACAAG------------GCTGAGAACGGCCCAGGCCCCGGGATGCTGCTGCTC---CGCGCCAGCTTCGACGAG------CGACAGCCTTACGCGCACATGAACGGGGGGCGCAAGAATGAGAGGGCCTTGCCTCTGCCCCAGTCCTCCACCTGCT--------------------------------
>oryCun2
ATGAAGTCTGGCTCCGGAGGAGGGTCCCGGACCTCGGCGTGGGGGCTCCTGTTTCTCTCCGCCGCGCTCTCGGTCTGGCCGACGAGTGGAGAAATCTGCGGGCCGGGCATCGACATCCGCAATGACTTCCAGCAGCTGAAGCGCCTGGAGAACTGCACGGTGATCGAGGGCTTCCTCCACATCCTGCTCATCTCCAAGGCCGAGGACTACCGCAACTACCGCTTCCCCAAGCTCACCGTCATCACCGAGTACCTGCTGCTGTTCCGCGTGGCCGGCCTGGAGAGCCTCGGGGACCTGTTCCCCAACCTCACGGTCATCCGCGGCTGGAAGCTCTTCTACAACTATGCCCTGGTCATTTTCGAGATGACTAACCTCAAAGACATAGGGCTCTATAACCTGAGGAACATCACCCGGGGGGCCATCAGGATCGAGAAGAACGCCGACCTCTGCTACCTCTCCACGGTGGACTGGTCTCTCATCCTGGACGCCGTGTCCAACAACTACATTGTGGGGAACAAGTCCCCAAAGGAGTGCGGGGACATGTGTCCAGGGACCTTGGAGGAGAAGCCGTTGTGCGAGAAGACCGCCATCAACAACGAGTACAACTACCGCTGCTGGACCACCAACCGCTGCCAGAAAATGTGCCCCAGCGCGTGCGGGAAGCGGGCATGCACCGAGAACAACGAATGCTGCCACCCCGAGTGCCTGGGCAGCTGCCACGCGCCTGACGACGACACGGCCTGCGTCGCCTGCCGCCACTACTATTTCTCCGGCGTCTGCGTGCCCGCCTGCCCGCCCAACACCTACCGATTCGAGGGCTGGCGCTGCGTGGACCGCGACTTCTGCGCCAACATCCCTAACGCCGATGGCGGCGACTCC------------------GAGGGCTTTGTCATCCACGACGGCGAGTGCATGCAGGAGTGCCCGTCGGGCTTCATCCGCAACGGCAGCCAGAGC---ATGTTCTGCATTCCCTGTGAAGGTCCGTGCCCCAAGGTCTGT---GAGGAAGACAAGAAAACAAAGACCATTGATTCTGTTAATTCTGCTCAAATGCTCCAAGGCTGCACCATCTTCAAGGGGAATCTGCTCATTAACATCCGACGAGGCAATAACATTGCCTCGGAGCTGGAGAACTTCATGGGGCTCATCGAGGTGGTGACGGGCTACGTGAAGATCAGCCACTCGCACGCCTTGGTCTCCTTGTCCTTCCTGAAGAACCTCCGCCAGATCCTAGGGGAGGAGCAGCTGGAAGGGAACTACTCCTTCTACGTCCTGGACAACCAGAACTTGCAGCAGCTCTGGGACTGGGACCACCGCAACCTGACCATCAAAGCTGGGAAGATGTACTTCGCCTTCAACCCCAAACTGTGCGTGTCGGAAATTTACCGCATGGAGGACGTGACGGGGACGAAAGGACGCCAGAGCAAGGGCGACATAAACACCAGGAACAACGGGGAGAGAGCCTCCTGTGAGAGCGACATCCTGCATTTCACCTCCACCAACACGTGGAAGAACCGCATCATCCTAACCTGGCACCGCTACCGCCCCCCTGACTACAGGGATCTCATCAGCTTCACCGTCTACTACAAGGAGGCACCCTTTAAAAATGTGACGGAGTATGATGGGCAGGACGCCTGCGGCTCCAACAGCTGGAACATGGTGGACGTGGACCTCCCTCCCAACAAGGACCTAGAGCCTGGTATTCTACTGCAAGGGCTGAAGCCCTGGACTCAGTACGCCGTCTACGTCAAGGCCGTGACCCTCACCATGGTGGAGAATGACCACATCCGAGGGGCCAAGAGTGAAATCTTGTACATTCGCACCAACGCCTCAGTTCCTTCCATCCCCTTGGACATCCTCTCGGCATCCAACTCCTCGTCTCAGCTGATCGTGAAGTGGAGCCCCCCGTCCCTGCCCAACGGGAACCTGAGCTACTACATCGTGAGGTGGCAGCGGCAG---CCCCAGGACGGCTACCTGTACCGGCAC------AACTACTGCTCCAAAGAAGACAAAATTCCCATCAGGAAGTATGCGGACGGCACCATCGACGTGGAGGAG---GTGACGGAGAACCCCAAGACGGAGGTCTGTGGCGGAGAGAAGGGGCCTTGCTGCGCGTGCCCCAAGACCGAAGCCGAGAAGCAGGCTGAGAAGGAGGAGGCGGAGTACCGCAAGGTGTTCGAGAACTTCCTGCACAACTCCATCTTCGTGCCCAGACCCGAGAGGAAGCGGAGAGATGTCGCCCAGGTGGCCAACACCACGCTGTCCGGCCGAGGCAGGAACGGCACGGCGGTGGACATGTACAACAGCACGGAC---------CTGGAGGAGCTGGAGACA---GAATACCCTTTCTTTGAGACCAGAGTGGAC---AAGGAGATAACGGTCATATCTAACCTGCGGCCGTTTACTTCCTACCGCATCGATATCCACAGCTGCAACCACGAGGCGGAGAAGCTGGGGTGCAGTGCCTCCAACTTTGTCTTTGCGAGAACCAAGCCTGCAGAAGGAGCGGATGACATTCCGGGCCCTGTGACCTGGGAAGCAAGGCCTGAAAACTCCATCTTTCTGAAGTGGCCGGAACCTGAGAACCCCAACGGATTGATCCTAATGTATGAGATAAAATACGGGTCTCAGATCGAGGACCAGAGGGAATGTGTGTCCAGACAGCAGTACCGAAAGTATGGAGGAGCCAAGCTCAACCGGCTAAACCCGGGGAACTATACAGCCCGGATTCAGGCTACGTCGCTCTCCGGGAACGGGTCGTGGACGGAGCCTGTGTTCTTCTATGTCCCAGCCAAAGCCACC---TACGAGAGCTTCATGCACCTGATCATCGCGCTGCCGGTCGCCATCCTGCTCATCGTGGGAGGGCTGCTGATCGTGCTGTACGTCTTCCACAGGAAGAGA------------------------AGTAACAGCAGACTGGGGAACGGAGTGCTGTACGCCTCTGTGAACCCGGAGTACTTCAGTGCAGCCGACGTATACGTCCCTGACGAGTGGGAGGTGGCGCGGGAGAAGATCACCATGAGCCGCGAGCTTGGCCAGGGCTCCTTCGGGATGGTCTACGAAGGCGTCGCCAAGGGCGTGGTAAAGGATGAGCCGGAAACCAGGGTGGCCATCAAGACGGTGAACGAGGCCGCCAGCATGCGGGAGAGGATCGAGTTTCTCAACGAGGCGTCTGTGATGAAGGAGTTCAATTGTCACCACGTGGTGCGGTTGCTGGGGGTGGTGTCCCAGGGCCAGCCCACCCTGGTCATCATGGAGCTGATGACGCGAGGGGACCTCAAGAGCTATCTCAGGTCCCTGCGACCGGAAGTGGAG---AATCGG---GCCCCAGCCCCTCCGAGTCTGAGTAAGATGATCCAAATGGCCGGGGAGATTGCAGATGGCATGGCATACCTCAACGCCAACAAGTTCGTGCACAGAGACCTTGCTGCCCGGAACTGCATGGTGGCCGAGGATTTCACAGTCAAGATCGGAGATTTCGGAATGACGCGGGACATCTACGAGACGGACTACTACCGGAAAGGGGGGAAAGGCTTGCTGCCCGTGCGCTGGATGTCCCCCGAGTCCCTCAAAGATGGAGTCTTCACCACCCACTCTGACGTCTGGTCCTTCGGAGTCGTCCTCTGGGAGATCGCCACGCTGGCAGAGCAGCCGTACCAGGGATTCTCCAACGAGCAGGTCCTGCGCTTCGTCATGGAGGGCGGCCTTCTGGACAAGCCGGACAACTGCCCCGACATGCTGTTTGAGCTGATGCGCATGTGTTGGCAATACAACCCCAAGATGCGGCCTTCCTTCCTGGAGATCATCGGCAGTGTCAGAGACGAGATGGAGCCCGGCTTCCGCGAGGTCTCCTTCTACTACAGCGAGGAGAACAAGCCGCCCGAGGCCGAG------------------------------------------------------------------GAGCTCGACCTGGAGCCCGAGAACATGGAGAGCGTGCCCCTGGACCCCTCCGCGAACGCCGCTGCC------------------GCCGTCGCCGCCCTGCAGCCCGACAGG---------------------------------------------------------------------------------------------------------------------------------------------------------------------------CACAAG------------GCCGAGAACGGCCCGAGTGCAGGGGCGATGGTCCTG---CGAGCCAGCTTTGACGAG------AGGCGACCCTACGCGCACATGAATGGGGGCCGCACAGACGAGCGGGCCCTGCCGCTGCCGCAGTCTTCGACCTGC---------------------------------
>HLrouAeg4
ATGAAGTCTGGCTCCGGAGGAGGGTCCCCGACCTCGCTGTGGGGGCTCCTGTTTTTCTGCGTCGCGCTCTCGCTGTGGCCGGTGAGCGGAGAAATCTGCGGGCCCGGCATCGACATCCGCAATGACTACCAGCAGCTGAGGCGCCTGGAGAACTGCACGGTGATCGAGGGTTACCTGCACATCCTGCTCATCTCCAAGGCCGAGGACTACCGGAGCTACCGCTTCCCCAAGCTCACGGTCATCACCGAGTACCTGCTGCTGTTCCGCGTGGCCGGCCTCGAGAGCCTCGGCGACCTCTTCCCGAACCTCACGGTCATCCGCGGATGGAAGCTCTTCTACAACTACGCCCTGGTCATCTTCGAGATGACCAACCTCAAGGACATAGGGCTTCACAATCTGCGGAACATCACCCGTGGGGCCATCAGGATCGAGAAGAACGCTGACCTCTGCTACCTGTCCACAGTAGACTGGTCCCTGATCCTGGACGCCGTCTCCAACAACTACGTCGTGGGGAACAAACCCCAAAAGGAGTGTGGGGACCTGTGTCCAGGGGCGATGGAGGCGAAGCCGCTGTGCGAGAAGACCACCATCAACAACGAGTACAACTACCGGTGCTGGACCAACAGCCACTGCCAGAAAATGTGCCCGAGCGCGTGCGGGAAGCGGGCGTGCACCGAGGACAACGAGTGCTGCCACCCCGAGTGCCTGGGCGGCTGCAGCGCGCCCGACGACGACGCGGCCTGCGTGGCCTGTCGCCACTACTACTTCTCCGGCGTGTGCGTGACCTCCTGCCCGCCCAACACCTACCGCTTCGAGGGCTGGCGCTGCGTGGACCGCGACTTCTGCGCCAACATCCCCAACGCCGACGGCAACGACGTG------------------GAGGGCTTCGTCATCCACGACGGCGAGTGCATGCAAGAGTGCCCCTCGGGCTTCATCCGCAACGGCAGCCAGAGC---ATGTTCTGCATCCCTTGCGAAGGACCTTGCCCCAAAGTCTGT---GAGGAAGATAAGAAAACGAAGACCATTGATTCGGTTACTTCTGCTCAGATGCTCCAAGGATGCACCATATTCAGGGGCAATTTGCTCATTAATATTCGAAGAGGCAATAACATTGCCTCGGAGCTGGAGAACTTCATGGGGCTTATCGAGGTGGTGACGGGCTACGTGAAGATCCGCCACTCCCACGCCTTGGTGTCCTTGTCCTTCCTGAAAAACCTTCGCCAGATCCTAGGAGAGGAGCAGCTGGAGGGGAACTACTCCTTCTACGTCCTCGACAACCAGAACCTGCAGCAGCTGTGGGACTGGGACCACCGGAACCTCACCATCAAGGCCGGGAAGATGTACTTCGCCTTCAACCCCAAGCTGTGCGTCTCCGAGATCTACCGCATGGAGGAGGTGACCGGGACCAAAGGCCGCCAGGGCAAAGGGGACATAAACACCAGGAACAACGGAGAGAGAGCCTCCTGTGAGAGCGACGTCCTGCACTTCACCTCCACCACCACGTGGAAGAACCGCATCATCATCACATGGCACCGGTACCGGCCGCCGGACTACAGGGACCTCATCAGCTTCACCGTCTACTACAAGGAAGCACCCTTTAAAAACGTGACGGAATATGACGGGCAGGACGCCTGCGGCTCCAACAGCTGGAACATGGTGGATGTGGACCTGCCTTCCAACAAGGACATCGAGCCCGGCATCCTGCTGCACGGCCTGAAGCCCTGGACGCAGTACGCCGTGTACGTCAAGGCCGTGACCCTGACCATGGTGGAGAACGACCACATCCGCGGGGCCAAGAGTGAAATCCTGTACATCCGCACGAACGCGTCAGTTCCTTCCATTCCCCTGGACGTCCTGTCCGCCTCGAACTCCTCTTCCCAGCTGATCGTGAAGTGGAACCCGCCCTCCCTGCCCAACGGCAACCTGAGCTACTACATTGTGAGGTGGCAGCGACAG---CCTCAGGACGGCTACCTGTACCGGCAC------AATTACTGCTCCAAA---GACAAAATCCCCGTCAGGAAGTACGCCGACGGCACCTTCGAGATCGAGGAG---GTGACGGAGAACCCCAAGACCGAGGTGTGCGGTGGCGAGAAGGGGCCTTGCTGCGCGTGCCCCAAAACCGAAGCCGAGAAGCAGGCGGAGAAGGAGGAGGCCGAGTACCGCAAAGTGTTCGAGAACTTCCTGCACAACTCCATCTTCGTGCCCAGACCCGAGCGGAAGCGGAGAGACGTCTCGCAGGTGGCCAACACCACCATGTCCAGCCGAGGCAGGAACAGCACG---GCGGACGCCTACAACGGCACGGAC---------CTGGACGAGCCGGAGTCC---GAGTTCCCTTTCTACGAGAGCAGAGTGGACAACAAGGAGAGGACGGTCATCTCCAACCTGCAGCCCTTCACTCTGTACCGCATCGACATCCACAGCTGCAACCACGAGGCGGAGAAGCTGGGCTGCAGCGCCTCCAACTTCGTGTTTGCGAGGACCATGCCTGCAGAAGGAGCAGATGACATTCCTGGGCCAGTGACCTGGGAGCCACGGCCGGAAAACTCCATCTTTTTAAAGTGGCCGGAACCTGAGAATCCCAATGGATTAATTCTAATGTATGAAATAAAATACGGATCACAACTCGAGGACCAGCGGGAATGCGTGTCCAGGCAGGAATACCGGAAGCACGGAGGGGCCAAGCTGAACCGGCTCAACCCGGGCAACTACACGGCCCGCATCCAGGCCACCTCTCTGTCCGGAAACGGGTCGTGGACGGAGCCGGTGTTCTTCTACGTCCAGGCCAAAACGACC---TATGAAAATTTCACGCATCTGGTGATCGCCCTGCCCGTTGCCATCCTGCTGATAGTGGCGGGGCTGGTGATAATGTTGTATGTCTTCCACCGGAAAAGA------------------------AACAGTAACAGACTGGGCAATGGAGTGCTGTATGCATCTGTTAACCCTGAATACTTCAGCGCGGCTGACGTGTACGTGCCCGACGAGTGGGAGGTGGCCCGCGACAAGATCACCATGAACCGGGAGCTGGGCCAGGGCTCCTTCGGGATGGTGTACGAGGGCGTGGCCAAGGGCGTCGTCAAGGACGAGCCCGAAACCAGAGTGGCCATTAAAACGGTGAACGAGGCGGCGAGCATGCGCGAGAGGATCGAGTTTCTGAACGAGGCTTCGGTGATGAAGGAGTTCAACTGTCACCATGTGGTGCGGCTGCTGGGTGTGGTGTCCCAGGGCCAGCCGACGCTGGTCATCATGGAACTGATGACCCGGGGCGATCTCAAGAGTTATCTCCGGTCCATGAGGCCTGAAGTGGAG---AATAATGTGGTGCTCATCCCTCCAAGCCTGAGCAAGATGATCCAGATGGCAGGAGAGATCGCGGACGGCATGGCGTACCTCAACGCCAACAAGTTCGTGCACAGGGACCTGGCCGCCCGCAACTGCATGGTGGCCGAGGATTTCACCGTCAAAATCGGAGATTTCGGAATGACCAGAGACATCTACGAGACCGACTATTACCGGAAGGGAGGGAAAGGCCTGCTGCCCGTGCGCTGGATGTCCCCCGAGTCCCTGAAGGACGGCGTCTTCACCACTCACTCTGATGTCTGGTCCTTCGGCGTCGTCCTCTGGGAGATCGCCACGCTGGCCGAGCAGCCGTACCAGGGCTTCTCCAACGAACAGGTCCTGCGCTTCGTCATGGAGGGCGGCCTGCTGGACAAACCGGACAACTGCCCCGACATAATGTTCGAGCTGATGCGCATGTGCTGGCAGTACAACCCCAAGATGCGGCCTTCCTTCCTGGAGATCATCGGCAGCATCAAGGACGAGATGGAGCCCGGCTTCCAGGAGGTGTCCTTCTACTACAGCGACGAGAACAAGCCGCCCGACATGGAG------------------------------------------------------------------GAGCTGGACCTGGAGCCGGAGAACATGGAGAGCATCCCGCTGGACCCCTCGGCCTCGTCGCTGTCC------------------CTGCCGCTG---------CCCGACAGACTC---------------------------------------------------------------TCAGGA---------------------------------------------------------------------------------------------------CACCGG------------ATGGAGAACGGCCCGGGCCCGGGCATGCTGGTCCTC---CGGGCCAGCTTCGACGAC------AGGCAGCCTTACGCGCACATGAATGGGGGACGCAAGAATGAGAGGCCACTGCCTCTCCCCCAGTCCTCCACCTGC---------------------------------
>saiBol1
ATGAAGTCTAGTTCCGGAGGAGGGTCCCCGACCTCGCTCTGGGGGCTGCTGTTTCTCTCCACCGTGCTCGTGCTCTGGCCGACGAGTGGAGAAATCTGTGGGCCGGGCATCGACATCCGCAATGATTTCCATCAGCTGAGGCGCCTGGAGAACTGCACGGTGATCGAGGGTTACCTGCACATCCTGCTCATCTCCAAGGCCGAGGACTACCGCAGCTACCGCTTCCCTAAGCTCACGGTCATCACCGAGTACTTGCTGCTGTTCCGAGTGGTTGGCCTCGAGAGCCTCGGAGACCTCTTCCCCAACCTCACGGTCATCCGCGGCTGGAAACTCTTCTACAACTACGCCCTGGTCATCTTCGAGATGACCAGTCTCAAGGATATTGGGCTTTACAACCTGAGGAACATTACTCGGGGGGCCATCAGGATTGAGAAAAATGCTGACCTCTGTTATCTCTCCACTGTGGACTGGTCCCTGATCCTGGATGCAGTGTCCAATAACTACATTGTGGGGAATAAGCCCCCAAAGGAATGTGGAGACGTGTGTCCAGGGGCCATGGAGGAGAACCCAATGTGCGAGAAGACCGCCATCAACAACGAGTACAACTTCCGCTGCTGGACCACAAACCGCTGCCAGAAAATGTGTCCGAGTGCGTGTGGGAAGCGGGCGTGCACCGACAACAACGAGTGCTGTCACCCCGAGTGCCTGGGCAGCTGCAGCGCGCCTGACAACGACACGGCCTGTGTGGCTTGCCTCCACTACTACCATGCCGGTATCTGCGTGCCCGCCTGCCCGCCCAACACCTACAGGTTTGAGGGCTGGCGCTGTGTGGACCGTCAGTTCTGTGCCAGCATCGTCAGCTCCGAGAACTCGGAGAAC------------------AACAAGTTTGTGATCCATGACGGCGAGTGCATGCAGGACTGCCCCTCGGGCTTCATCCGCGACACCACCCACAGC---ATGCAGTGCATCCCTTGTAAAGGTCCTTGCCCCAAGGTCTGT---GATGAACAGATG---GCAAAGTCCATTGATTCCGTTACTTCTGCTCAGATGCTTCAAGGATGCACCATCTTCAAGGGCAATTTGCTCATTAACATCCGACGAGGGAATAACATTGCTTCAGAACTGGAGAACTTCATGGGGCTCATCGAGGTGGTGACGGGCTACGTGAAGATCCGCCATTCCCATGCCTTGGTCTCCTTGTCCTTCCTAAAAAACCTTCGCCTCATCTTAGGAGAGGACCAGCTAGAAGGGAATTACTCCTTCTATGTCCTCGACAACCAGAATTTGCAGCAGCTATGGGACTGGGACCACCAGAACCTGACCATCCGTTCGGGGAAGATGTACTTTGCTTTCAATCCCAAACTGTGTGTTTCCGAAATTTACCGCATGGAAGAAGTGACGGGGACTAAAGGGCGCCAAAACAAAGGGGACATAAACACCAGGAACAATGGAGAGAGAGCCTCCTGTGAAAGTGACGTCCTGCATTTCACCTCCACCACCACGTGGAAGAATCGCGTCATCATAACCTGGCACCGGTACCGGCCCCCCGACTACAGGGATCTCATCAGTTTCACCGTCTTCTACAAGGAAGCACCCTTTAAGAATGTCACAGAGTATGATGGGCAGGACGCCTGTGGCTCCAACAGCTGGAACATGGTGGACGTGGACCTCCCCCAGAACAAGGACGTGGAGCCTGGTGTCTTACTGCATGGGCTGAAGCCGTGGACTCAGTACGCTGTTTATGTCAAGGCCGTAACCCTCACCATGGTGGAGAACGACCATATCCGTGGGGCCAAGAGTGAGATCTTGTACATTCGCACCAATGCTTCAGTTCCTTCCATTCCCTTGGACGTGCTTTCAGCATCAAACTCCTCTTCTCAGTTAATTGTGAAGTGGAACCCTCCCTCTCTGCCCAACGGCAACCTGAGTTACTACATCGTGCGCTGGCAGCAGCAG---CCTCAGGACAGCTACCTTTACCGGCAC------AATTACTGCTCCAAA---GACAAAATCCCCATTAGGAAGTACGCTGGCGGCTCCATCGACGTTGAGGAG---GTCACAGAGAACCCCAAGACTGAGGCGTGTGGCACAGAGAAAGGGCCTTGCTGCGCCTGCCCCAAAACCGAAGCTGAGAAGCAGGCGGAGAAGGAGGAGGCCGAGTACCGCAAGGTCTTTGAGAATTTCCTGCACAACTCCATCTTTGTGCCCAGACCTGACAGGAAGCGGAGAGATGTCATCCAGGTAGCCAACAGCAGCACGTCCAGCCGAAGCAGGAACACCACGGCCGTTGACACCTACAACATCACAGAC---------CTGGACGAGCTCGAGACG---GAATACCCTTTCTTTGAGAGCAGAGTGGATAACAGGGAGAGAACTGTCATTTCTAACCTTCGGCCTTTCACACTGTACCGCATTGACATCCACAGCTGCAACCATGAGGCTGAGAGGCTGGGTTGCAGTGCTTCCAACTTTGTCTTTGCAAGGACTATGCCTGCAGACGGAGCAGATGATATTCCTGGGCCAGTGACCTGGGAGCCAAGGCCTGAAAACTCCATCTTTTTAAAGTGGCCAGAACCTGAGAATCCCAATGGATTGATCCTAATGTATGAAATAAAGTACGGAGCACAAGTCGAGGATCAGCGAGAATGTGTGTCCAGACAGGACTACAGGAAGTATGGAGGGGCCAAGCTAAACCGGCTAAACCCAGGGAACTACACAGCCCGGATTCAGGCCACATCTCTCTCTGGGAATGGGTCGTGGACGGAGCCTGTGTTCTTCTATGTCCAGGCCAAAACGGGA---TATGAAAACTTCATCCATCTGATCATCGCTCTTCCCGTTGCCGTCCTGTTGATCGTGGGAGGGTTGGTGATTATGCTGTATGTCTTCCATAGAAAGAGA------------------------AGTAGCAGCAGGCTGGGGAATGGAGTCCTGTATGCCTCTGTGAACCCGGAGTACTTCAGCGCTGCGGATGTGTACATTCCTGATGAGTGGGAGGTGGCTCGGGAGAAGATCACCATGAGCCGGGAGCTTGGGCAGGGGTCGTTTGGGATGGTCTATGAAGGAGTTGCCAAGGGTGTGGTGAAAGATGAACCTGAAACCAGAGTGGCCATTAAAACGGTGAACGAGGCCGCAAGCATGCGCGAGAGGATCGAGTTTCTCAACGAGGCTTCTGTGATGAAGGAGTTCAATTGTCACCATGTGGTGCGGTTGCTGGGTGTGGTGTCCCAGGGCCAGCCAACACTGGTCATCATGGAACTGATGACACGGGGCGATCTCAAGAGTTATCTCCGGTCTCTGAGGCCAGAAACGGAG---AATAATCCAGTCTTAGCACCTCCAAGCCTAAGCAAGATGATTCAGATGTCTGGAGAGATTGCAGACGGCATGGCATACCTCAACGCCAACAAGTTCGTCCACAGAGACCTGGCCGCCCGGAATTGCATGGTTGCCGAAGATTTCACGGTCAAAATTGGAGATTTTGGTATGACACGAGATATCTATGAGACAGACTATTACCGGAAAGGAGGGAAGGGGCTGCTGCCTGTGCGCTGGATGTCTCCCGAGTCCCTCAAGGATGGAGTCTTCACCACTCACTCGGACGTCTGGTCCTTCGGGGTTGTGCTCTGGGAGATTGCCACGCTGGCCGAGCAGCCGTACCAGGGCTTGTCCAATGAGCAAGTCCTTCGCTTCGTGATGGAGGGCGGCCTTCTGGACAAACCAGACAACTGCCCCGACATGCTGTTTGAACTGATGGGTATGTGCTGGCAGTACAACCCCAAGATGAGGCCTTCCTTCCTGGAGATCATCAGCAGCATCAAAGATGAGATGGAGCCTGGCTTTCGGGAGGTCTCCTTCTACTACAGCGAGGAGAACAAGCCACCCGAGTCAGAA------------------------------------------------------------------GAGCTAGACCTGGAGCCGGAGAACATGGAGAGTGTCCCTCTGGACCCCTCAGCCTCCTCGGCCTCC------------------CTGCCACTG---------CCCGACAGACGC---------------------------------------------------------------TCCGGG---------------------------------------------------------------------------------------------------CACAAG------------GCTGAGAACAGCCCCAGTCCTGGAGTGCTTGTCCTC---CGCGCCAGCTTCGACGAG------AGGCAGCCTTTCGCACACATGAACGGGGGCCGCAAGAACGAGCGGGCCTTGCCACTGCCCCAGTCTTCGACCTGC---------------------------------
>ochPri3
------------------------------------------------------------------------CTCTGGCCGACGAGTGGAGAAATCTGCGGGCCGGGCATCGACATCCGCAATGACTTCCAGCAGCTGAAGCGCCTGGAGAACTGCACGGTGATCGAGGGCTTCCTGCACATCCTGCTCATCTCCAAGGCCGAGGACTACCGCAACTACCGCTTCCCCAAGCTCACCGTCATCACTGAGTACCTGCTGCTCTTCCGTGTGGCTGGCCTCGAGAGCCTGGGAGACCTCTTCCCAAACCTCACGGTCATCCGCGGCTGGAAGCTCTTCTACAACTATGCCCTGGTCATCTTCGAGATGACTAACCTTAAGGACATAGGGCTGCATAACCTGCGGAACATCACCCGGGGCGCCATCAGGATCGAGAAGAACGCCGACCTCTGCTTCCTCTCCACGGTGGACTGGTCGCTCATCCTGGACGCTGTGCCCAACAACTACATTGTGGGAAACAAGCCCCCGAAGGAGTGTGGGGACCTGTGTCCAGGGGTCCTGGAGGGGAAGCCAACGTGCGAGAAGACCGCCATCAATAACGAATACAACTACCGCTGCTGGACCGCCAACCGCTGCCAGAAAATGTGCCCAAGCTCATGCGGGAAGCGAGCCTGCTCGGACAACAACGAATGCTGCCACCCTGAGTGCCTGGGCAGCTGCTATGCACCCGATGACAACACGGCCTGCGTGGCCTGCCTCCACTACTATCATGATGGCACCTGTGTGACAAGCTGCCCGCCCAACACCTACCGATTTGAGGGCTGGCGCTGCGTGGACCGTGACTTCTGCGCCAACATCCTCAGCGTCGAC------GAAGGC------------------GAGGGCTTCGTCATCCATGACGGCGAGTGCATGCAGGAGTGCCCCTCGGGGTTCATCCGCAACGGCAGCCAGAGC---ATGTTCTGCGTCCCATGCGAAGGTCCTTGCCCCAAGGTCTGT---GAGGAAGACAAGAAAACAAAGACCATTGATTCTGTAAATTCTGCTCAAATGCTCCAAGGCTGCACCATCTTCAAGGGCAATTTGCTCATTAATATCCGACGAGGCAATAACATTGCCTCAGAGCTGGAGAGCTTCATGGGGCTCATCGAGGTGGTCACGGGCTACGTGAAGATCAGCCACTCGCACGCCTTGGTCTCCTTGTCCTTCCTGAAGAACCTGCGCCTGATTCTCGGAGAGGAGCAGCTGGAAGGAAACTACTCCTTCTACGTCCTGGACAACCAGAACCTGCAGCAGCTCTGGGACTGGGAACACCGCAACCTGACCATCAAAACCGGGAAGATGTACTTCGCCTTCAATCCCAAACTCTGTGTGTCTGAAATTTACCGCATGGAGGACGTGACAGGGACTAAAGGGCGCCAGAGCAAAGGCGACATTAACACCCGCAACAATGGAGAGAGAGCCTCCTGTGAGAGTGACATCCTGCACTTCACCAACACCGCCACCGGTAAGAACCGCATCATCCTCACCTGGCACCGCTACCGGCCCCCGGACTACAGGGATCTCATCAGCTTCACCGTCTACTACAAGGAGGCACCCCATAAAAACGTGACGGAATATGATGGGCAGGACGCCTGTGGCTCCAACAGCTGGAACATGGTGGACGTGGACCTGCCTCCAGACAAGGACACAGAGCCTGGCATCCTATTGCAGGGGTTGAAGCCCTGGACTCAGTATGCCGTCTATGTCAAAGCTGTGACCCTCACCATGGTGGAAAACGACCACATCCGTGGGGCCAAGAGTGAAATCTTATATGTTCGCACCAATGCTTCAGTTCCTTCCGTCCCCCTGGATATTCTCTCGGCATCGAACTCCTCTTCTCAGCTGATCGTGAAGTGGAGCGCCCCCTCCCTGCCCAATGGCAACCTGAGCTACTACATCGTGAGGTGGCAGCAGCAG---CCTCAGGACGCCTACCTGTACCGACAC------AATTACTGCTCCAAAGAAGATAAAATTCCCGTGAGGAAGTACGCAGATGGCATGATCGACTTTGAAGAA---GTAACCGAGAATCCCAAGATGGAGGTGTGCGGTGGGGAGAAGGGGCCGTGCTGTGCCTGCCCCAAGACCGAAGCCGAGAAGCAGGCTGAGAAAGAGGAGGCGGAGTACCGCAAAGTGTTTGAGAACTTCCTGCACAACTCCATCTTCGTGCCCAGGCCTGAGAGAAAGCGAAGGGACGTCACGCACGTGACTGACGCTGCGTCGTCCGGCCGAGGCAGGAACACCTCGGCGGTGGACTCCTACAACACCACGGAC---------CCCGACGAGCCCGAGACG---GATTTCCCTTTCTTTGAGAGCAGAGTGGAC---AGGGAGATCACGGTGATCTCCAACCTCCGCCCGTTTACTTCCTACCGCATCGACATTCACAGTTGTAACCACGAGGCCGAGAAGCTGGGGTGCAGCGCCTCCAACTTTGTCTTTGCAAGAACCAAGCCTGCAGAAGGAGCAGATGACATTCCCGGCCCAGTGACCTGGGAAACACAGCCGGAAAACTCCGTCTTTCTAAAGTGGCCAGAACCTGAGAATCCCAACGGATTGATCCTGATGTATGAGATCAAATATGGCTCTCTAATGGAGGACCAGCGGGAGTGTATATCCAGACAGCACTACAGGAAGTATGGGGGAATCAAACTGAACCGGCTAAACCCTGGCAACTACACAGCCCGGATTCAGGCCACGTCTCTCTCTGGGAACGGGTCATGGACCGATCCTGTGTTCTTCTATGTCCCAGACAAAGCTGCC---GACGAAGGCTACTCGCACCTGACAGTCGTGCTGCCCGTGGCCATCGTGTTTGTCGTGGGAGGGCTGGTGATAATGCTGTACATCCTGCACAGGAAGCGT------------------------------ACCAGAATGGGGAACGGCGTGCTCTACGCCTCTGTGAACCCGGAGTACTTCAGCGCGGCTGATGTGTATATCCCCGATGAGTGGGAGGTCGCACGTGATAAGATCACCATGAACCGAGAGCTGGGGCAGGGCTCCTTCGGGATGGTCTATGAAGGTGTCGCCAAAGGCGTGGTCAAGGATGAGCCCGAAACCAGGGTGGCCATCAAGACCGTGAACGAGGCCGCCAGCATGCGGGAAAGGATTGAATTTCTTAATGAGGCTTCCGTTATGAAGGAGTTCAATTGTCACCATGTGGTGCGGTTGCTGGGTGTGGTGTCTCAGGGCCAGCCAACCCTGGTCATCATGGAGCTGATGACACGAGGGGACCTCAAAAGCTATCTCAGGTCTCTGCGACCGGAAATAGAG---AACAATCCAGCCTTTGCCCCCCCGAGCCTGAGCAAGATGATCCAGATGGCGGGCGAGATCGCAGACGGCATGGCGTACCTCAACGCCAACAAGTTCGTCCACAGAGACCTGGCTGCCCGGAACTGCATGGTGGCCGAGGACTTCACCGTCAAGATCGGAGACTTTGGCATGACACGAGACATCTACGAGACGGACTACTACCGCAAAGGAGGGAAGGGCCTGCTGCCTGTGCGCTGGATGTCCCCCGAGTCCCTCAAAGATGGAGTCTTCACTACCCACTCTGATGTCTGGTCCTTTGGAGTCGTGCTCTGGGAGATCGCTACGCTGGCCGAGCAGCCGTACCAGGGTTTCTCCAATGAGCAGGTCCTGCGTTTCGTCATGGAGGGCGGCCTACTGGACAAGCCGGACAACTGCCCCGACATGCTGTTTGAGCTGATGCGCATGTGCTGGCAGTACAACCCCAAGATGCGGCCTTCGTTCCTGGATATCCTTGGAAGCGTCAAGGACGAGCTCGAGCCCGGCTTCCGTGAGGTCTCCTTCTACTACAGCGACGACAACAAGGCGCCCGAGGCTGAGGCCGAGGCTGAGGCCCTGGCCCTGGCCCAGGCCCAAGCCCAGGCCCAGGCCGAGGACGAGGACGACGAGCTGGAGCTGGAGCCCGAAGACATGGAGAGCGTGCCCCTGGACCCCTCTGCTGCCGCCGCCGCCGCCGTGGCCGCCCTCGGCATACCGCTG---------CCTGACCGA---------------------------------------------------------------------------------------------------------------------------------------------------------------------------CACAAG------------CCCGAGAACGGGCCGGGGCTGGGGGCCATGGTCCTC---TGCGCCAGCTGCGAGGAGCAGCGGCGACGGCCCTACTCGCACATGAATGGGGGCCGTACGGATGAGCGGGCCCTGCCGCTGCCCCAGTCCTCCACCTGC---------------------------------
