# Supplementary material for: Six reference-quality genomes reveal evolution of bat adaptations
Source: Nature. 2020 Jul 22;583(7817):578–84. doi: 10.1038/s41586-020-2486-3 (PMC8075899; doi:10.1038/s41586-020-2486-3)
Supplement: Supplementary file 6 — Alignments of 12,931 protein-coding genes across 48 mammals. [file 41586_2020_2486_MOESM6_ESM.gz › suppDataFile/ENST00000367815.aln.fasta]

>ochPri3
ATGGCGCGCGGGAAAGCCAAGGAGGAAGGCAGCTGGAAGAAATTCATCTGGAACTCGGAGAAGAAGGAGTTCTTGGGGAGGACCGGTGGCAGCTGGTTTAAGATCCTTCTCTTCTACGTCATATTTTATGGCTGCCTGGCCGGCATCTTCATCGGAACCATCCAGGTGATGCTGCTCACCATCAGTGAATTTAAGCCCACCTACCAGGACCGGGTGGCCCCGCCAGATTTG------------------------------------------------------------------------------------------------------------------------------------------------------------CCCAGTGAACCTAAAGAACGAGGAGAATTTAACAATGAGCGTGGCGAACGGAAGGTCTGCAGGTTCAAGCTCGACTGGCTGGGAAATTGCTCTGGATTGAATGATGAAACTTACGGCTACAGAGAGGGCAAACCATGCATCATTATAAAACTCAACCGAGTCCTGGGCTTCAAACCTAAGCCTCCCAAGAATGAGTCCTTGGAGTTT---------TCCCCAGTG------AAGTATAGTCCGAATGTGCTGCCTGTTCAGTGCACTGGCAAGCGAGACGAAGATAAGGATAAAGTTGGAAGCATGGAGTACTATGGAATGGCTGGCTATGCTGGTTTCCCTCTGCAGTATTACCCCTACTACGGCAAACTCCTGCAGCCCAAGTACTTGCAGCCGCTGCTGGCGGTACAGTTCACCAACCTCACCATGGACACTGAAATTCGCATAGAGTGTAAGGCGTATGGTGAGAACATTGGGTACAGTGAGAAAGACCGTTTTCAGGGACGTTTCGATGTAAAAATTGAAATTAAGAGC---
>oryCun2
ATGGCCCGCGGGAAAGCCAAGGAGGAAGGCAGCTGGAAGAAATTCATCTGGAAATCGGAGAAGAAGGAGTTTTTGGGCAGGACCGGCGTCAGCTGGTTTAAGATCCTTCTGTTCTACGTCATATTTTATGGCTGCCTGGCCGGCATCTTCATCGGAACCATCCAGGTGATGCTGCTCACCATCAGTGAATTTAAGCCCACGTACCAGGACCGAGTGGCCCCGCCAGGACTAACACAGGTTCCTCAGATTCAAAAGACTGAAATTGCCTTTCGTCCCAGTGATCCCAAGAGCTATGAAGAATATGTGGTGAACATAGTCAGGTTCCTGGAAAAGTACAAAGATTCCGCCCAGAAGGATGACATGGTTTTTGAAGATTGTGGCGACGTGCCCAGTGAACCTAAAGAACGAGGCGAATTTAACAATGAACGGGGACAGCGGAAGGTGTGCAGATTCAAGCTCAACTGGCTGGGGAACTGCTCTGGAATAGATGACGAAACTTACGGCTACAAAGACGGCAAACCCTGCATCATTATAAAGCTCAACCGAGTTCTGGGCTTCAAACCTAAGCCTCCCAAGAATGATTCCTTGGAGTTT---------TCCCCAGGA---ACGAAGTATAACCCAAATGTGCTGCCGGTTCAGTGCACTGGCAAGCGAGATGAAGATAAGGAGAAAGTTGGAAGCATGGAATATTTTGGAATGGGTGATTACGCTGGTTTTCCTCTGCAGTATTACCCCTACTATGGCAAACTCCTCCAGCCCAAGTACCTGCAGCCCCTGCTGGCTGTACAGTTCACCAACCTCACCATGGACACTGAAATTCGCATAGAATGTAAGGCGTATGGTGAAAACATTGGGTACAGTGAGAAAGACCGTTTTCAGGGACGTTTTGATGTAAAAATTGAAGTTAAGAGC---
>mm10
ATGGCCCGCGGAAAAGCCAAGGAGGAAGGCAGCTGGAAGAAATTCATCTGGAACTCGGAGAAGAAGGAGTTTTTGGGCAGGACCGGTGGTAGTTGGTTTAAGATCCTTCTGTTCTACGTGATATTTTATGGCTGCCTGGCTGGCATCTTCATCGGGACCATCCAAGTAATGCTGCTAACCATCAGTGAACTGAAGCCCACATACCAGGACCGAGTGGCCCCGCCAGGATTGACACAGATTCCCCAGATCCAGAAGACTGAGATCTCCTTCCGTCCTAATGACCCCAAGAGCTACGAGGCCTACGTGCTAAACATCATCAGGTTCCTGGAAAAGTACAAGGATTCAGCCCAGAAGGACGACATGATTTTCGAGGACTGTGGCAATGTTCCCAGTGAACCCAAGGAACGGGGCGACATCAATCACGAACGAGGAGAGAGGAAGGTGTGCAGGTTCAAGCTTGACTGGCTGGGGAACTGCTCCGGTCTCAATGATGACTCTTACGGCTACAGAGAGGGGAAGCCCTGCATCATTATCAAGCTCAACCGAGTGTTGGGCTTCAAACCGAAGCCTCCCAAGAATGAATCCTTGGAGACT---------TACCCACTGATGATGAAGTATAATCCAAATGTCCTGCCTGTTCAGTGCACTGGCAAGAGAGATGAAGATAAGGATAAAGTCGGGAACATAGAGTACTTTGGGATGGGCGGATACTACGGCTTCCCTCTGCAGTATTATCCCTACTACGGCAAACTCCTGCAGCCCAAGTACCTGCAGCCCCTGCTGGCCGTGCAGTTCACCAACCTCACCGTGGACACTGAAATCCGCGTCGAGTGTAAGGCGTATGGTGAGAACATTGGGTACAGTGAGAAAGACCGTTTTCAGGGACGCTTTGATGTAAAAATTGAAATTAAGAGC---
>rn6
ATGGCCCGCGGAAAAGCCAAGGAGGAAGGCAGCTGGAAGAAATTCATCTGGAACTCGGAGAAGAAGGAGTTTTTGGGCAGGACCGGTGGTAGTTGGTTTAAGATCCTTCTGTTCTACGTGATATTCTATGGCTGCCTGGCCGGCATCTTCATCGGGACCATCCAAGTGATGCTGCTTACCATCAGTGAGCTGAAACCCACGTACCAGGACCGTGTGGCCCCGCCAGGATTGACACAGATTCCTCAGATCCAAAAGACTGAAATTTCCTTCCGTCCTAATGACCCCAAGAGCTACGAGGCCTATGTGCTAAACATCATCAGGTTCCTGGAAAAGTACAAAGATTCGGCCCAGAAGGACGACATGATTTTCGAGGATTGTGGCAGTATGCCCAGTGAACCCAAGGAGCGGGGAGAGTTCAATCATGAACGAGGAGAGCGCAAGGTGTGCAGGTTCAAGCTTGACTGGCTGGGGAACTGCTCTGGTCTCAATGATGAATCCTACGGCTACAAAGAGGGGAAGCCCTGTATCATTATCAAGCTCAACCGAGTGCTGGGCTTCAAACCTAAGCCTCCCAAGAATGAATCCTTGGAGACT---------TACCCTCTGACGATGAAGTATAATCCAAACGTCCTACCTGTCCAGTGCACTGGCAAGCGCGATGAGGATAAGGATAAAGTTGGAAACATAGAGTACTTTGGGATGGGCGGATTCTATGGCTTTCCTCTGCAGTACTATCCCTACTACGGCAAACTCCTGCAGCCCAAGTACCTGCAGCCCCTGCTGGCCGTGCAGTTCACCAACCTCACCTTGGACACTGAAATCCGCATTGAGTGTAAGGCGTATGGTGAGAACATTGGGTACAGTGAGAAAGACCGTTTTCAGGGACGCTTTGATGTAAAAATTGAAGTTAAGAGC---
>hg38
ATGGCCCGCGGGAAAGCCAAGGAGGAGGGCAGCTGGAAGAAATTCATCTGGAACTCAGAGAAGAAGGAGTTTCTGGGCAGGACCGGTGGCAGTTGGTTTAAGATCCTTCTATTCTACGTAATATTTTATGGCTGCCTGGCTGGCATCTTCATCGGAACCATCCAAGTGATGCTGCTCACCATCAGTGAATTTAAGCCCACATATCAGGACCGAGTGGCCCCGCCAGGATTAACACAGATTCCTCAGATCCAGAAGACTGAAATTTCCTTTCGTCCTAATGATCCCAAGAGCTATGAGGCATATGTACTGAACATAGTTAGGTTCCTGGAAAAGTACAAAGATTCAGCCCAGAGGGATGACATGATTTTTGAAGATTGTGGCGATGTGCCCAGTGAACCGAAAGAACGAGGAGACTTTAATCATGAACGAGGAGAGCGAAAGGTCTGCAGATTCAAGCTTGAATGGCTGGGAAATTGCTCTGGATTAAATGATGAAACTTATGGCTACAAAGAGGGCAAACCGTGCATTATTATAAAGCTCAACCGAGTTCTAGGCTTCAAACCTAAGCCTCCCAAGAATGAGTCCTTGGAGACT---------TACCCAGTG---ATGAAGTATAACCCAAATGTCCTTCCCGTTCAGTGCACTGGCAAGCGAGATGAAGATAAGGATAAAGTTGGAAATGTGGAGTATTTTGGACTGGGCAACTCCCCTGGTTTTCCTCTGCAGTATTATCCGTACTATGGCAAACTCCTGCAGCCCAAATACCTGCAGCCCCTGCTGGCCGTACAGTTCACCAATCTTACCATGGACACTGAAATTCGCATAGAGTGTAAGGCGTACGGTGAGAACATTGGGTACAGTGAGAAAGACCGTTTTCAGGGACGTTTTGATGTAAAAATTGAAGTTAAGAGC---
>panTro5
ATGGCCCGCGGGAAAGCCAAGGAGGAGGGCAGTTGGAAGAAATTCATCTGGAACTCAGAGAAGAAGGAGTTTCTGGGCAGGACCGGTGGCAGTTGGTTTAAGATCCTTCTATTCTACGTAATATTTTATGGCTGCCTGGCTGGCATCTTCATCGGAACCATCCAAGTGATGCTGCTCACCATCAGTGAATTTAAGCCCACATATCAGGACCGAGTGGCCCCGCCAGGATTAACACAGATTCCTCAGATCCAGAAGACTGAAATTTCCTTTCGTCCTAATGATCCCAAGAGCTATGAGGCATATGTGCTGAACATAGTTAGGTTCCTGGAAAAGTACAAAGATTCAGCCCAGAGGGATGACATGATTTTTGAAGATTGTGGTGATGTGCCCAGTGAACCGAAAGAACGAGGAGACTTTAATCATGAACGAGGAGAGCGAAAGGTCTGCAGATTCAAGCTTGAATGGCTGGGAAATTGCTCTGGATTAAATGATGAAACTTATGGCTACAAAGAGGGCAAACCATGCATTATTATAAAGCTCAACCGAGTGCTAGGCTTCAAACCTAAGCCTCCCAAGAATGAGTCCTTGGAGACT---------TACCCAGTG---ATGAAGTATAACCCAAATGTCCTTCCCGTTCAGTGCACTGGCAAGCGAGATGAAGATAAGGATAAAATTGGAAATGTGGAGTATTTTGGACTGGGCAACTCCCCTGGTTTTCCTCTGCAGTATTATCCCTACTATGGCAAACTCCTGCAGCCCAAATACCTGCAACCCCTGCTGGCCGTACAGTTCACCAATCTTACCATGGACACTGAAATTCGCATAGAGTGTAAGGCGTACGGTGAGAACATTGGGTACAGTGAGAAAGACCGTTTTCAGGGACGTTTTGATGTAAAAATTGAAGTTAAGAGC---
>gorGor5
ATGGCCCGCGGGAAAGCCAAGGAGGAGGGCAGTTGGAAGAAATTCATCTGGAACTCAGAGAAGAAGGAGTTTCTGGGCAGGACCGGTGGCAGTTGGTTTAAAATCCTTCTATTCTACGTAATATTTTATGGCTGCCTGGCTGGCATCTTCATCGGAACCATCCAAGTGATGCTGCTCACCATCAGTGAATTTAAGCCCACATATCAGGACCGAGTGGCCCCGCCAGGATTAACACAGATTCCTCAGATCCAGAAGACTGAAATTTCCTTTCGTCCTAATGATCCCAAGAGCTATGAGGCATATGTACTGAACATAGTTAGGTTCCTGGAAAAGTACAAAGATTCAGCCCAGAGGGATGACATGATTTTTGAAGATTGTGGCGATATGCCCAGTGAACCGAAAGAACGAGGAGACTTTAATCATGAACGAGGAGAGCGAAAGGTCTGCAGATTCAAGCTCGAATGGCTGGGAAATTGCTCTGGATTAAATGATGAAACTTATGGCTACAAAGAGGGCAAACCATGCATTATTATAAAGCTCAACCGAGTTCTAGGCTTCAAACCTAAGCCTCCCAAGAATGAGTCCTTGGAGACT---------TACCCAGTG---ATGAAGTATAACCCAAATGTCCTTCCCGTTCAGTGCACTGGCAAGCGAGATGAAGATAAGGATAAAGTTGGAAATGTGGAGTATTTTGGACTGGGCAACTCCCCTGGTTTTCCTCTGCAGTATTATCCCTACTATGGCAAACTCCTCCAGCCCAAATACCTGCAGCCCCTGCTGGCCGTACAGTTCACCAATCTTACCATGGACACTGAAATTCGCATAGAGTGTAAGGCGTACGGTGAGAACATTGGGTACAGTGAGAAAGACCGTTTTCAGGGACGTTTTGATGTAAAAATTGAAGTTAAGAGC---
>ponAbe2
ATGGCCCGCGGGAAAGCCAAGGAGGAGGGCAGTTGGAAGAAATTCATCTGGAACTCAGAGAAGAAGGAGTTTTTGGGCAGGACCGGTGGCAGTTGGTTTAAGATCCTTCTATTCTACGTAATATTTTATGGCTGCCTGGCTGGCATCTTCATCGGAACCATCCAAGTGATGCTGCTCACCATCAGTGAATTTAAGCCCACATATCAGGACCGAGTGGCCCCGCCAGGATTAACACAGATTCCTCAGATCCAGAAGACTGAAATTTCCTTTCGTCCTAATGATCCCAAGAGCTATGAGGCATATGTGCTAAACATAGTTAGGTTCCTGGAAAAGTACAAAGATTCAGCCCAGAGGGATGACATGATTTTTGAAGATTGTGGCGATGTGCCCAGTGAACCGAAAGAACGAGGAGACTTTAATCATGAACGAGGAGAGCGAAAGGTCTGCAGATTCAAGCTTGAGTGGCTGGGAAATTGCTCTGGATTAAATGATGAAACTTATGGCTACAAAGAGGGCAAACCATGCATTATTATAAAGCTCAACCGAGTTCTAGGCTTCAAACCTAAGCCTCCCAAGAATGAGTCCTTGGAGACT---------TACCCAGTA---ATGAAGTATAACCCAAATGTCCTTCCCGTTCAGTGCACTGGCAAGCGAGATGAAGATAAGGATAAAATTGGAAATGTGGAGTATTTTGGACTGGGCAACTCCCCTGGTTTTCCTCTGCAGTATTATCCCTACTATGGCAAACTCCTGCAGCCCAAATACCTGCAGCCCCTGCTGGCCGTACAGTTCACCAATCTTACCATGGACACTGAAATTCGCATAGAGTGTAAGGCGTACGGTGAGAACATTGGGTACAGTGAGAAAGACCGTTTTCAGGGACGTTTTGATGTAAAAATTGAAGTTAAGAGC---
>macFas5
ATGGCCCGCGGGAAAGCCAAGGAGGAGGGCAGTTGGAAGAAATTCATCTGGAACTCAGAGAAGAAGGAGTTTTTGGGCAGGACCGGTGGCAGTTGGTTTAAGATCCTTCTATTCTACGTAATATTTTATGGCTGCCTGGCTGGCATCTTCATCGGAACCATCCAAGTGATGCTGCTCACCATCAGTGAACTTAAGCCCACATATCAGGACCGAGTGGCCCCACCAGGATTAACACAGATTCCTCAGATCCAGAAGACTGAAATTTCTTTTCGTCCTAATGATCCCAAGAGCTATGAGGCATACGTGCTGAACATAGTTAGGTTCCTGGAAAAGTACAAAGATTCAGCCCAGAGGGATGACATGATTTTTGAAGACTGTGGTGACGTGCCTAGTGAGCCCAAAGAACGAGGAGAATTTAATCATGAACGAGGAGAGCGAAAGGTCTGCAGATTCAAGCTTGAGTGGCTGGGAAATTGCTCTGGATTAAATGACGAAACTTATGGCTACAAAGAGGGCAAACCATGCATTATTATAAAGCTCAACCGAGTTCTAGGCTTCAAACCTAAGCCTCCCAAGAATGAGTCCTTGGAGACT---------TACCCAGGA---ATGAAGTATAACGCAAATGTCCTTCCTGTTCAGTGCACTGGCAAGAGAGATGAAGATAAAGAAAAAATTGGAAATGTGGAATATTTTGGACTGGGCAACAGCCCTGGTTTTCCTCTGCAGTATTATCCCTACTATGGCAAACTCCTGCAGCCCAAATACCTGCAGCCCCTGCTGGCCGTACAGTTCACCAATCTTACCATGGACACTGAAATTCGCATAGAGTGTAAGGCGTACGGTGAGAACATTGGGTACAGTGAGAAAGACCGTTTTCAGGGACGTTTTGATGTAAAAATTGAAGTTAAGAGC---
>speTri2
ATGGCCCGCGGAAAAGCCAAGGAAGAGGGCAGCTGGAAGAAATTCATCTGGAACTCGGAGAAGAAGGAGTTTCTGGGCAGGACCGGTGGCAGTTGGTTTAAGATCCTTCTGTTCTACGTGATATTCTATGGCTGCCTGGCCGGCATCTTCATTGGAACCATCCAAGTGATGCTGCTCACCATCAGTGAATTTAAGCCCACGTACCAGGACCGGGTGGCCCCACCAGGATTAACACAGATTCCTCAGCTCCAAAAGACTGAAATTTCCTTTCGCCCTAACGATCCCAAGAGTTATGAGGCCTACATGCTGAACATGATGAGGTTCCTGGAGAAGTACAAAGATGCGGCCCAGAAGGACGACATGATTTTTGAAGACTGTGGCAGTGTTCCCAGCGAACCCAAAGAACGAGGAGAATATAACCATGAACGAGGAGAGCGAAAGGTCTGTAGATTCCGACTTGAATGGCTGGGAAATTGCTCTGGACTCGAGGATGAAACTTACGGCTACAAAGACGGCAAGCCCTGCATCATCATAAAGCTCAACCGAGTTCTGGGCTTCAAGCCAAAGCCTCCCAAGAACGAGTCCCTGGAGAGT---------TACCCAGTG---ATGAAGTATAATCCAAATGTGCTGCCTGTTCAGTGCACTGGCAAACGAGACGAAGATAAGGATAAAATCGGGAACGTGGAGTATTTTGGCCTGGGCGGCTACGCTGGCTTTCCTCTGCAGTATTATCCCTACTACGGCAAGCTCCTGCAGCCCAGGTACCTGCAGCCCCTGTTGGCTGTGCAGTTCACCAACCTCACCTTGGACACTGAGATTCGCATTGAGTGTAAGGCATATGGGGAGAACATTGGGTACAGTGAGAAAGACCGTTTTCAGGGACGCTTTGATGTAAAAATTGAAGTTAAGAGC---
>calJac3
ATGGCCCGCGGGAAAGCCAAGGAGGAGGGCAGTTGGAAGAAATTCATCTGGAACTCAGAGAAGAAGGAGTTTTTGGGCAGGACCGGTGGCAGTTGGTTTAAGATCCTTCTATTCTACGTAATATTTTATGGCTGCCTGGCTGGCATCTTCATCGGAACCATCCAAGTGATGCTTCTCACCATCAGTGAACTTAAGCCCACATATCAGGACCGAGTGGCCCCACCAGGATTAACACAGATTCCTCAGATCCAGAAGACTGAAATTGCCTTTCGTCCTAATGATCCCAAGAGCTATGAGGCATATGTGCTGAACATAGTTAGGTTCCTGGAAAAGTACAAAGATTCAGCCCAGAAGGAAGAGATGATTTTTGAAGATTGTGGCAATGTGCCCAGTGAACCCAAAGAACGAGGAGACCTTAATCATGAACAAGGAGAGCGAAAGGTCTGCAGATTCAAGCTTGAGTGGCTGGGAAATTGCTCTGGATTAAATGACGAAACTTATGGTTACAGAGAGGGCAAACCATGTATTATTATAAAGCTCAACCGAGTTCTCGGCTTCAAACCTAAGCCTCCCAAGAATGAGTCCTTGGAGACT---------TACCCAGTG---ATGAAGTATAACCCGTATGTCCTTCCCGTTCAGTGCACTGGCAAGCGAGATGAAGATAAGGAAAAAATTGGAAATGTGGAGTATTTCGGACTGGGCAACTACCCTGGTTTTCCTCTGCAGTATTATCCCTACTATGGCAAACTCCTGCAGCCCAAATACCTGCAGCCCCTGCTGGCCGTACAGTTCACCAACCTCACCATGGACACTGAAATTCGCATAGAGTGTAAGGCGTACGGTGAGAACATTGGGTACAGTGAGAAAGACCGTTTTCAGGGACGTTTTGATGTAAAAATTGAAGTTAAGAGC---
>saiBol1
ATGGCCCGCGGGAAAGCCAAGGAGGAGGGCAGTTGGAAGAAATTCATCTGGAACTCAGAGAAGAAGGAGTTTTTGGGCAGGACCGGTGGCAGCTGGTTTAAGATCCTTCTATTCTACGTAATATTTTATGGCTGCCTGGCTGGCATCTTCATCGGAACCATCCAAGTGATGCTTCTCACCATCAGTGAACTTAAGCCCACATATCAGGACCGAGTGGCCCCACCAGGATTAACACAGATTCCTCAGATCCAGAAGACTGAAATTGCCTTTCGTCCTAATGATCCCAAGAGCTACGAGGCATATGTGCTGAACATAGTTAGGTTCCTGGAAAAGTACAAAGATTCAGCCCAGAAGGAAGAGATGATTTTTGAAGATTGTGGCAATGTGCCCAGCGAACCCAAAGAACGAGGAGACCTTAATCATGAACAAGGAGAGCGAAAGGTCTGCAGATTCAAGCTTGAGTGGCTGGGGAATTGCTCTGGATTAAATGACGAAACTTATGGCTACAAAGAGGGCAAACCGTGTATTATTATAAAGCTCAACCGAGTTCTCGGCTTCAAACCTAAGCCTCCCAAGAATGAGTCCTTGGAGACT---------TACCCAATG---ATGAAGTATAACCCATATGTCCTTCCCGTTCAGTGCACTGGCAAGCGAGACGAAGATAAGGAAAAAATTGGAAATGTGGAGTATTTTGGACTGGGCAACTACCCTGGTTTTCCTCTGCAGTATTATCCCTACTATGGCAAACTCCTGCAGCCCAAATACCTGCAGCCCCTGCTGGCCGTACAGTTCACCAACCTTACCATGGACACTGAAATTCGCATAGAGTGTAAGGCGTACGGTGAGAACATTGGGTACAGTGAGAAAGACCGTTTTCAGGGACGTTTTGATGTAAAAATTGAAGTTAAGAGC---
>tarSyr2
ATGGCCCGCGGGAAAGCCAAGGAGGAGGGCAGCTGGAAGAAATTCATCTGGAACTCGGAGAAGAAGGAGTTTTTGGGCAGGACTGGTGGCAGCTGGTTTAAGATCCTGCTCTTCTATGTCATATTTTATGGCTGCCTGGCCGGCATCTTCATCGGAACCATCCAAGTGATGCTGCTCACCATCAGTGAACTTAAGCCTACATACCAGGACCGTGTGGCCCCCCCAGGATTAACACAGATTCCTCAGATCCAAAAGACTGAAATTGCCTTTCGTCCGAATGACCCTAAGAGCTATGAAGCGTATGTGCTCAACATAGTTAGGTTCCTGGAAAAGTACAAAGATTCAGCTCAGAAGGATGAGATGACTTTCGAAGACTGTGGCAATGTGCCCAGCGAGCCCAAAGACCGAGGAGACTTGGTCCAGGAACAAGGAGAGCGGAAGGTCTGCAGATTCAAGCTCGAGTGGTTGGGAAATTGCTCTGGAATAAATGATGAGACCTATGGCTACAGAGAGGGCAAACCATGTATCATCATAAAACTCAACCGAGTTCTGGGCTTCAAACCTAAGCCTCCCAAGAATGAGTCCCTGGAGGCT---------TACCCAGTG---ATGAAGTATAACCCATATGTTCTTCCTGTTCAGTGCACTGGCAAGCGAGAGGAAGACAAGGATAAAGTTGGGAACGTGGAGTATTTTGGACTGGGCAACTACCCTGGCTTTCCTCTTCAGTATTATCCCTATTATGGCAAACTCCTGCAGCCCAAATACCTGCAGCCCCTGCTGGCAGTACAGTTCACCAACCTCACCATGGACACGGAGATACGCATCGAGTGTAAGGCGTATGGTGAGAACATTGGGTACAGTGAGAAAGACCGTTTTCAGGGACGCTTTGATGTAAAAATTGAAGTTAAGAGC---
>micMur3
ATGGCCCGCGGGAAAGCCAAGGAGGAGGGCAGTTGGAAGAAATTCATCTGGAACTCGGAGAAGAAGGAGTTTCTGGGCAGGACCGGTGGCAGTTGGTTTAAGATCCTTCTGTTCTACGTGATATTTTATGGCTGCCTGGCCGGCATCTTCATCGGCACCATCCAGGTGATGCTGCTCACCATCAGCGAATTTAAGCCCACATATCAGGACCGAGTGGCCCCACCAGGATTAACACAGGTTCCTCAGATCCAAAAGACTGAAATTTCCTTTCGTCCTAATGATCCCAAGAGCTATGAGGCATATGTGCTAAACATAGTCAGGTTTCTGGAAAAGTACAAAGATTCAGCCCAGAAGGATGACATGATTTTTGAAGAATGTGGCAATGTGCCCAGTGAACCCAAAGAACGAGGAGACTTTAACAATGAACGAGGAGAGCGAAAGGTCTGCAGATTCAAGCTTGACTGGTTGGGAAATTGCTCTGGATTAAATGATGAAACTTACGGCTACAAAGAGGGCAAACCATGCATCATTATAAAGCTCAACCGAGTTTTGGGCTTCAAACCTAAGCCTCCCAAGAATGAGTCCTTGGAATCT---------TACCCAGTG---ATGAAGTATAATCCGTATGTCCTGCCTGTTCAGTGCACTGGCAAGCGAGAGGAAGATAAGGATAAAATTGGAACCGTGGAGTATTTTGGACTGGGCAACTACCCTGGCTTTCCTCTGCAGTATTATCCCTACTATGGTAAACTACTGCAGCCCAAGTACCTGCAGCCCCTGCTGGCCGTACAGTTCACCAACCTCACCATGGACACTGAAATCCGCATAGAGTGTAAGGCGTATGGTGAGAACATTGGGTACAGTGAGAAAGACCGTTTTCAGGGACGCTTTGATGTAAAAATTGAAGTTAAGAGC---
>otoGar3
ATGGCACGCGGAAAAGCCAAGGAGGAGGGTAGTTGGAAGAAATTCATCTGGAACTCGGAGAAGAAGGAATTTTTAGGCAGGACCGGGGGCAGTTGGTTTAAGATCCTTCTATTCTACGTGATATTTTATGGCTGCCTGGCTGGCATCTTCATTGGAACCATCCAAGTGATGCTGCTCACCATCAGTGAATTTAAGCCCACATATCAGGACCGAGTGGCCCCACCAGGATTAACACAGATTCCTCAGATCCAAAAGACTGAAATTTCCTTTCGTCCTAATGATCCCAAGAGCTATGAGGCATATGTGTTAAACATAGTTAGGTTTCTGGAAAAGTACAAAGATGTGGCCCAGAAGGACGACATGATTTTTGAAGACTGTGGCAGTGTGCCCAGCGAACCTAAAGAACGAGGAGAGTTCAATAATGAACGGGGAGAGAGGAAGGTCTGCAGATTCAAGCTTGAGTGGCTGGGAAATTGCTCTGGAATGAATGACGAATCTTATGGCTACAAAGAGGGCAAACCGTGCATCATCATAAAGCTCAACCGGGTTTTGGGCTTCAAACCTAAGCCTCCCAAGAATGAGTCCTTGGAGGCT---------TACCCGATG---TTCAAGTACAGCCCGTATGTCCTGCCCGTTCAGTGCACTGGCAAGCGAGACGAAGATAAGGATAAAGTTGGAACCGTGGAGTATTTTGGACTGGGCAACTACCCTGGTTTTCCTCTGCAGTATTACCCCTACTATGGTAGAGTCCTGCAGCCCAAGTACCTGCAGCCCCTGCTGGCTGTACAGTTCACCAACCTCACCATGGACACTGAAATCCGCATAGAGTGTAAGGCGTACGGTGAGAACATTGGGTACAGTGAGAAAGACCGTTTTCAGGGACGTTTTGATGTAAAAATTGAAGTTAAGAGC---
>oryAfe1
ATGGCTCGGGGAAAAGCCAAGGAGGAGGGGAGCTGGAAGAAATTCATCTGGAACTCGGAAAAGAAGGAGTTTTTGGGCAGGACTGGTGGCAGTTGGTTTAAGATCCTTCTCTTCTACGTAATATTCTATGGCTGCTTGGCTGGCATCTTCATCGGAACCATTCAGGTGTTGCTGCTCACCATCAGTGAATTTAAGCCCACCTATCAGGACCGAGTGGCCCCACCAGGTTTAACACAGATTCCTCAGATCCAAAAGACTGAAATTGCCTTTCGTCCATTAGACCCCAAGAGCTATGAGGCATATGTGCTGAACATAGTTAGGTTCCTGGATAAGTACAAAGATTCGGCCCAGAAGGATGAAATGATTTTTGAAGATTGTGGCAATGTGCCCAGTGACATCAAAGAACGAGGAGAATATAACAATGAACGAGGAGAGCGAAAAGTCTGCAGGTTCAAGCTTGAATGGTTGGGAAATTGCTCTGGACTAAATGATGAAACTTTCGGCTACAAAGAGGGCAAGCCATGTGTCATTATAAAGCTCAACCGAGTTCTGGGTTTTAAACCGAAGCCTCCCAAGAATGAGTCTTCAGAAAGT---------TACCCAGTG---ATGAAGTATAATCCTTATGTTCTGCCTGTTCAGTGCACTGGCAAGCGAGATGAAGATAAGGAGAAAGTTGGAAACGTGGAGTATTTTGGACTGGGCGGCTACCCTGGTTTTCCTCTGCAGTATTATCCCTACTATGGCAAACTTCTGCAGCCCAAGTACCTGCAGCCCCTATTGGCCGTACAGTTCACCAACCTCACCATGGACACTGAAATTCGCATAGAGTGTAAGGCGTATGGTGAGAACATTGGGTACAGTGAGAAAGACCGTTTTCAGGGACGCTTTGATGTAAAAATTGAAGTTAAGAGC---
>triMan1
ATGGCCCGGGGAAAAGCGAAGGAGGAGGGGAGCTGGAAGAAATTCATCTGGAACTCAGAGAAGAAGGAGTTTTTGGGCAGGACCGGTGGCAGTTGGTTTAAGATCCTTCTCTTCTATGTAATATTCTACGGCTGCTTGGCTGGCATCTTCATCGGAACCATCCAGGTGATGCTGCTCACCATCAGTGACTTCAGGCCCACCTATCAGGACCGAGTAGCCCCTCCAGGATTAACACAGATTCCTCAGATCCAAAAGACTGAAATTTCCTTTCGACCATTAGACCCCAAGAGCTATGAGGCATATGTGCTGAACATAGTTAGGTTCCTGGATAAGTACAAAGATTCGGCCCAGAAGGATGAAATGATTTTTGAAGATTGTGGCAATGTGCCCAGCGACATCAAAGAACGAGGCGAATATAACAATGAACGCGGAGAGCGAAAAGTCTGCAGGTTCAAGCTGGAGTGGCTGGGAAATTGCTCAGGACTAAACGATGAGTCTTTTGGCTACAAAGAGGGCAAACCTTGTGTCATTATCAAGCTCAACCGAGTTCTAGGCTTCAAACCTAAGCCTCCCAAGAATGAGTCTTTGGAAGCT---------TACCCAATG---ATGAAGTATAGTCCTTATGTTCTGCCTGTTCAGTGCACTGGCAAGCGTGACGAAGATAAGGATAAAATTGGAAATGTGGAGTACTTTGGACTGGGCGGCTACCCTGGTTTTCCTCTGCAGTATTATCCCTACTACGGCAAACTCCTGCAGCCCAAGTACCTGCAGCCCCTGCTGGCTGTACAGTTCACCAACCTCACCATGGACACTGAAATTCGCATAGAGTGTAAGGCATATGGGGAGAACATTGGGTACAGTGAGAAAGACCGTTTTCAGGGACGCTTTGATGTAAAAATTGAAGTTAAGAGC---
>loxAfr3
ATGGCCCGGGGAAAAGCCAAGGAGGAGGGGAGCTGGAAGAAATTCATCTGGAACTCGGAGAAGAAGGAGTTTTTGGGCAGGACCGGCGGCAGTTGGTTTAAGATCCTTCTCTTCTACGTAATATTCTATGGCTGCTTGGCTGGCATCTTCATTGGAACCATCCAGGTGATGCTGCTCACCATCAGTGACTTCAGGCCCACCTATCAGGACCGAGTGGCCCCACCAGGGTTAACACAGCTTCCTCAGATCCAAAAGACTGAAATTTCCTTTCGACCCCTGGACCCCAAGAGCTACGAGGCGTACGTGCTGAACATAGTCAGGTTCCTGGAGAAGTACAAAGATTCGGCCCAGAAGGACGAAATGATATTTGAAGACTGTGGCAACGTGCCCAGCGACATCAAAGAACGAGGCGAATATAACAACGAGCGTGGGGAGCGCAAAGTCTGCAGGTTCAGGCTGGAGTGGCTGGGAAATTGCTCAGGAATAAATGATGAGTCTTTTGGCTACAAAGAGGGCAAACCGTGTATCATTATCAAGCTCAACCGAGTTCTGGGCTTCAAACCTAAGCCTCCCAAGAATGACTCAATGGAAGCT---------TACCCAATG---ATGAAGTATAGTCCTTATGTCCTGCCTGTTCAGTGTACTGGCAAGCGAGACGAAGATAAGGAAAAAATTGGAAATGTGGAGTACTTTGGACTAGGCGGCTACCCTGGTTTTCCTCTGCAGTATTATCCCTACTATGGCAAACTCCTGCAGCCCAAGTACCTGCAGCCCCTGCTGGCCGTGCAGTTCACCAACCTCACTGTGGACACTGAAATTCGCATAGAGTGTAAGGCCTATGGGGAGAACATCGGGTACAGTGAGAAAGACCGTTTTCAGGGACGCTTTGACGTGAAAATTGAAGTTAAGAGC---
>felCat8
ATGGCCCGCGGAAAAGCCAAGGAGGAGGGCAGCTGGAAGAAATTCATCTGGAACTCGGAGAAGAAGGAGTTTCTGGGCAGGACCGGCGGCAGCTGGTTTAAGATCCTTCTGTTCTACGTGATCTTTTATGGCTGCCTGGCTGGCATCTTCATCGGAACCATCCAAGTGATGCTGCTTACCATCAGCGAATTCCAGCCCACATACCAGGACCGGGTGGCCCCCCCAGGATTAACACAGATTCCTCAGATCCAAAAGACTGAAATTTCCTTTCGCCCGAACGACCCCAAGAGCTATGAGGCATATGTGCTCAACATAGTTAGGTTCCTGGAGAAGTACAAAGATTCAGCCCAGAAGGATGAAATGATTTTTGAAGATTGTGGCAATGTGCCCAGCGAAATCAAGGAACGGGGAGAATTCAACAACGAACGGGGAGAGCGGAAAGTGTGCAGGTTCAAGCTCGAGTGGTTGGGAAATTGCTCCGGAATAAACGATGAGACTTACGGCTACAAAGAGGGCAAACCGTGTGTCCTCATAAAGCTCAACCGAGTTCTGGGCTTCAAACCTAAGCCTCCCAAGAATGAGTCGTCGGAGGCG---------TACCCAGTG---ATGAAGTATAATCCCTACGTCCTGCCCGTCCAGTGCACCGGCAAGCGAGACGAAGACAAGGACAGAGTTGGGAACGTGGAGTACTTCGGCCTGGGCGGCTACGCCGGCTTCCCCCTGCAGTACTACCCCTACTACGGCAAGCTGCTGCAGCCCAAGTACCTGCAGCCCCTGCTGGCCGTGCAGTTCACCAACCTGACCATGGACACTGAGATCCGCATCGAGTGCAAGGCGTTCGGTGAGAACATCGGGTACAGCGAGAAGGACCGTTTCCAGGGACGCTTTGATGTAAAGATTGAAGTTAAGAGC---
>musFur1
-------------------------------------------------------------------------------------------------TTAAGATCCTCCTGTTCTACGTGATCTTCTACGGCTGCCTGGCTGGCATCTTCATCGGGACCATCCAGGTGATGCTGCTCACCATCAGCGAGTTCAAGCCCACCTACCAGGACCGCGTGGCCCCCCCAGGGTTAACACAGATTCCTCAGATCCAAAAGACCGAAATCTCCTTTCGCCCTAACGACCCCAAGAGCTATGAGGCGTATGTGCTCAACATAGTTAGGTTCCTGGAGAAGTACAAAGATTCGGCCCAGAAGGATGAAATGATTTTTGAAGATTGTGGCAATGTGCCCAGCGAAATCAAAGAACGAGGAGAATTTAACAATGAACGAGGAGAGCGAAAAGTCTGCAGGTTCAAGCTCGAGTGGTTGGGAAATTGCTCTGGAATAAATGATGAAACCTACGGCTACAAAGAGGGCAAACCCTGCGTCCTAATAAAGCTGAACCGAGTTCTGGGCTTCAAACCTAAGCCGCCCAAGAACGAGTCCCTGGAGGCC---------TACCCGGCG---CTCAAGTACAGCCCCTACGTCCTGCCGGTCCAGTGCGCGGGCAAGCGAGACGAAGACAAGGATAAAGTTGGGAACGTGGAGTATTTTGGCCTGGGCGGCTACCCCGGCTTTCCCCTGCAGTATTACCCCTACTACGGCAAGCTGCTCCAGCCCAAGTACCTGCAGCCACTGCTGGCCGTGCAGTTCACCAACCTCACCATGGACACTGAAATCCGTGTCGAGTGTAAGGCGTACGGTGAGAACATTGGGTACAGTGAGAAAGACCGTTATCAGGGACGCTTTGATGTAAAAATTGAAGTTAAGAGCT--
>lepWed1
ATGGCCCGCGGAAAAGCCAAGGAGGAGGGCAGCTGGAAGAAATTCATCTGGAACTCGGAGAAAAAGGAGTTTTTGGGCAGGACCGGTGGCAGTTGGTTTAAGATCCTTCTGTTCTACGTGATATTTTATGGCTGCTTGGCTGGCATCTTCATTGGGACCATCCAGGTGATGCTGCTCACCATCAGCGAATTCAAGCCCACATACCAGGACCGAGTGGCCCCACCAGGATTAACACAGATTCCTCAGATCCAAAAGACCGAAATTTCCTTTCGCCCTAATGATCCCAAGAGCTATGAGGCCTATGTGCTCAACATAGTTAGGTTCCTGGAAAAGTACAAAGATTCTGCCCAGAAGGATGAAATGATTTTTGAAGATTGTGGCAATGTGCCCAGCGAAATCAAAGAACGAGGAGAATTTAACAACGAGCGAGGAGAGCGAAAAGTCTGCAGGTTCAAGCTTGAGTGGTTGGGAAATTGCTCCGGAATAAACGATGAGTCTTATGGCTACAAAGAGGGCAAACCATGTGTCATAATAAAGCTCAACCGAGTTCTGGGCTTCAAACCTAAGCCTCCCAAGAATGAGTCCTTGGAGGCT---------TACCCCGTG---ATGAAGTATAGTCCCTACGTCCTGCCGGTCCAGTGCACTGGCAAGCGAGACGAAGATAAGGATAGAGTTGGAAACGTGGAGTACTTTGGACTGGGCGGCTACCCCGGTTTTCCTCTGCAGTATTACCCCTACTACGGCAGGCTCCTGCAGCCCAAGTACCTGCAGCCGCTGCTGGCCGTACAGTTCACCAACCTCACCATGGACACTGAAATCCGCATCGAGTGTAAGGCGTACGGTGAGAACATTGGGTACAGTGAGAAAGACCGTTTTCAGGGACGCTTTGATGTAAAAATTGAAGTTAAGAGC---
>manPen1
-------------------------------------------------------------------------------------------------TTAAGATCCTCCTGTTCTACGTCATATTTTACGGCTGCCTGGCTGGCATCTTCATTGGAACCATCCAAGTGATGCTGCTCACCATCAGCGAGTTCAAGCCCACATACCAGGACCGAGTGGCCCCGCCAGGATTAACACAGGTTCCTCAGATCCAAAAGACTGAAATTGCCTTTCGTCCTAATGACCCCAAGAGTTATGAGGCATATGTGCTGAACATAGTTAGATTCCTGGAGAAGTACAAAGATTCGGCCCAGAAGGATGAAATGATTTTTGAAGATTGTGGCAGTGTGCCCAGTGAAATCAAAGAGCGAGGAGAGTTCAACAATGAGCGGGGAGAGCGCAAAGTGTGCAGGTTCAAGCTCGAGTGGCTGGGCAACTGCTCCGGGGCCGGCGACGAGACCTTCGGCTACAAAGAGGGCAAGCCGTGCATCATCATAAAGCTCAACCGGGTCCTGGGCTTCAGACCCAAGCCTCCCAAGAATGAGTCCTTGGAGACT---------TACCCAGTG---ATGAAGTACAGCCCCTTTGTCCTGCCTGTCCAGTGCACAGGCAAGCGAGATGAAGATAAGGAAAAAATTGGGAGCGTGGAGTACTTTGGCCTGGGCGGCTACCCCGGCTTCCCGCTGCAGTATTACCCCTACTACGGCAAGCTCCTGCAGCCCAGGTACCTGCAGCCCCTGCTGGCCGTCCAGTTCACCAACCTCACCATGGACACCGAGGTTCGCATCGAGTGCAAGGCACACGGCGAGAACATCGGGTACAGTGAGAAAGACCGATTCCAGGGACGCTTTGATGTGAAAATTGAAGTTAAGAGCT--
>HLmanJav1
-------------------------------------------------------------------------------------------------TTAAGATCCTCCTGTTCTACGTCATATTTTACGGCTGCCTGGCTGGCATCTTCATCGGAACCATCCAAGTGATGCTGCTCACTATCAGCGAGTTCAAGCCCACCTACCAGGACCGCGTGGCCCCGCCAGGATTGACACAGGTTCCTCAGATCCAAAAGACCGAGATCGCCTTCCGTCCTAATGACCCCAAGAGTTACGAGGCATATGTGCTGAACATAGTTAGATTCCTGGAGAAGTACAAAGATTCCGCCCAGAAGGATGAAATGATTTTTGAAGATTGTGGCAGTGTGCCCAGTGAAATCAAAGAGCGAGGAGAGTTCAACAATGAGCGGGGAGAGCGCAAAGTGTGCAGGTTCAAGCTCGAGTGGTTGGGCAACTGCTCCGGGGTCGGCGACGAGACCTTCGGCTACAAAGAGGGCAAGCCGTGCATCATCATAAAGCTCAACCGGGTCCTGGGCTTCAGACCCAAGCCTCCCAAGAATGAGTCCTTGGAGACT---------TACCCAGTG---ATGAAGTACAGCCCCTTTGTCCTGCCCGTCCAGTGCACAGGCAAGCGAGATGAAGATAAGGAAAAAATTGGGAGCGTGGAGTATTTTGGACTGGGCGGCTACCCCGGCTTCCCGCTGCAGTACTACCCCTACTACGGCAAGCTCCTGCAGCCCAGGTACCTGCAGCCCCTGCTGGCCGTCCAGTTCACCAACCTCACCATGGACACCGAGGTTCGCATCGAGTGCAAGGCACACGGCGAGAACATCGGGTACAGTGAGAAAGACCGATTCCAGGGACGCTTTGATGTGAAAATTGAAGTTAAGAGCT--
>HLcamFer2
ATGGCCCGCGGAAAAGCCAAGGAGGAGGGCAGCTGGAAGAAATTCATCTGGAACTCGGAGAAGAAGGAGTTTTTGGGCAGAACCGGTGGCAGTTGGTTTAAGATCCTTCTCTTCTACGTAATATTTTATGGCTGCCTCGCTGGCATCTTCATCGGAACCATCCAAGTGATGCTGCTCACCATCAGTGAATTTAAGCCCACGTATCAGGACCGAGTGGCCCCACCAGGATTAACGCAGATTCCTCAGATCCAAAAGACTGAAATTGCCTTTCGTCCTAATGATCCCAAGAGCTATGAGGCATACGTGCTGAACATAGTTAGGTTCCTGGAGAAGTACAAAGATTCAGCCCAGAAGGATGATATGATTTTTGAAGACTGTGGCAGTGTGCCCAGCGAGCTCAAAGAGCGAGGAGAATTTAACAACGAGCGAGGAGAGCGCAAAGTCTGCAGGTTCAAGCTTGAGTGGTTGGGCAATTGCTCTGGACTAAATGATGAAACTTATGGCTACAAAGACGGCAAACCATGCGTCATCATAAAGCTCAACCGAGTTCTGGGCTTCAAACCTAAGCCTCCCAAGAATGAATCCTTGGACACG---------TACCCAGTG---ATGAAGTACAGCCCGTATGTTCTGCCTGTTCAGTGCACTGGCAGGCGAGACGAAGATAAGGAGAAGATCGGAACCGTGGAGTATTTCGGACTGGGCGGCTACCCCGGCTTTCCCCTGCAGTATTACCCCTACTACGGGAAGCTCCTGCAGCCCAGGTACCTGCAGCCCCTGCTGGCCGTGCAGTTCACCAACCTCACCATGGACACGGAAGTCCGCATAGAGTGTAAGGCGTACGGGGAGAACATTGGGTACAGTGAGAAGGACCGTTTCCAGGGACGCTTTGATGTAAAAATTGAAGTTAAGAGC---
>HLturTru3
ATGGCCCGCGGAAAAGCCAAGGAGGAGGGCAGCTGGAAGAAATTCATCTGGAACTCGGAGAAGAAGGAGTTTTTGGGCAGAACCGGTGGCAGCTGGTTTAAGATCCTTCTGTTCTACGTAATATTTTATGGCTGCCTGGCTGGCATCTTCATCGGAACCATCCAAGTGATGCTGCTCACCATCAGTGAATTTAAGCCCACGTATCAGGACCGAGTGGCTCCACCAGGATTAACACAGATTCCTCAGATCCAAAAGACTGAAATTGCCTTTCGTCCTAACGATCCCAAGAGCTATGAGGCATACGTGCTGAACATAGTTAGGTTCCTGGAGAAGTACAAAGATTCGGCCCAGAAGGATGATATGATCTTTGAAGATTGTGGCAATGTGCCCAGTGAACTCAAAGAGCGAGGAGAATTTAACAACGAAAGAGGAGAGCGAAAAGTCTGCAGGTTCAAGCTTGAATGGTTGGGAAATTGCTCTGGAATAAATGATGAAACTTACGGCTACAAAGAGGGCAAACCATGTGTCATTATAAAGCTCAACCGAGTTTTGGGCTTCAAACCTAAGCCTCCCAAGAATGAGTCCTTGGATACT---------TACCCAGTG---ATGAAGTACAGTCCATATGTCCTGCCTGTTCAGTGCACTGGCAAGCGAGACGAAGATAAGGAGAAAATTGGAACCGTGGAGTATTTTGGACTGGGCAGCTACCCTGGTTTCCCGCTGCAGTATTATCCCTACTACGGCAAGCTCCTGCAGCCCAAGTACCTGCAGCCCCTGCTGGCTGTACAGTTCACCAACCTCACCATGGACACGGAAATCCGCATAGAGTGTAAGGCGTATGGTGAGAACATTGGGTACAGTGAGAAAGACCGTTTTCAGGGACGCTTTGACGTAAAAATTGAAGTTAAGAGC---
>balAcu1
ATGGCCCGCGGGAAAGCCAAGGAGGAGGGCAGCTGGAAGAAATTCATCTGGAACTCGGAGAAGAAGGAGTTTTTGGGCAGAACCGGAGGCAGTTGGTTTAAGATCCTTCTGTTCTACGTAATATTTTACGGCTGCCTGGCCGGCATCTTCATCGGAACCATTCAAGTGATGCTGCTCACCATCAGTGAATTTAAGCCCACGTATCAGGACCGAGTGGCTCCACCAGGATTAACACAGATCCCTCAGATCCAAAAGACTGAAATTGCCTTTCGTCCTAATGATCCCAAGAGCTATGAGGCATACGTGCTGAACATAGTTCGGTTCCTGGAGAAGTACAAAGATTCGGCCCAGAAGGATGATATGATTTTTGAAGATTGTGGCAATGTGCCCAGCGAACTCAAAGAGCGAGGAGAATTTAACAACGAAAGAGGAGAGCGAAAAGTCTGCAGGTTCAAGCTTGAATGGTTGGGAAATTGCTCTGGAATAAATGATGAAACTTACGGCTACAAAGAGGGCAAACCATGTGTCATTATAAAGCTCAACCGAGTTTTGGGCTTCAAACCTAAGCCTCCCAAGAATGAGTCCTTGGAGACT---------TACCCAGTG---ATGAAGTATAATCCATACGTCCTGCCTGTTCTGTGCACTGGCAAGCGAGACGAAGATAAGGAGAAAATTGGAACCGTGGAGTATTTTGGACTGGGCAGCTACCCTGGTTTCCCGCTGCAGTATTACCCCTACTACGGCAAGCTCCTGCAGCCCAAATACCTGCAGCCCCTGCTGGCTGTACAGTTCACCAACCTCACCATGGACACGGAGATCCGCATAGAGTGTAAGGCGTACGGTGAGAACATTGGGTACAGTGAGAAAGACCGTTTTCAGGGACGCTTTGACGTAAAAATTGAAGTTAAGAGC---
>HLequCab3
ATGGCCCGCGGAAAAGCCAAGGAGGAGGGCAGCTGGAAGAAATTCATCTGGAACTCGGAGAAGAAGGAGTTTTTGGGCAGGACCGGTGGCAGTTGGTTTAAGATCCTTCTGTTCTACGTGATCTTTTACGGCTGCCTGGCTGGCATCTTCATCGGGACCATCCAGGTGATGCTGCTCACCATCAGTGAATTTAAGCCCACATATCAGGACCGAGTGGCCCCGCCAGGATTAACACAGATCCCTCAGATCCAAAAGACTGAAATTTCCTTCCGTCCTAATGATCCCAAGAGCTATGAGGCGTATGTGCTGAACATAGTCAGGTTCTTGGAGAAGTACAAAGATTCGGCCCAGAAGGACGACATGATTTTTGAAGAATGTGGCAGTGTGCCCAGCGAACTCAAAGAACGAGGAGAATTTAACAACGAACGAGGAGAGCGAAAAGTCTGCAGGTTCAAGCTTGAGTGGTTGGGAAATTGCTCTGGAATAAATGATGAAACTTACGGCTACAAAGAGGGCAAACCATGTGTCATTATAAAGCTCAACCGAGTTCTGGGCTTCAAACCTAAGCCTCCTAAGAATGAGTCCTTGGAGACT---------TACCCAGTG---ATGAAGTACAGCCCGTACGTCCTGCCTGTTCAGTGCACTGGCAAGCGTGATGAAGATAAGGAAAAGATTGGAAACGTGGAGTATTTTGGACTGGGCGGCTACCCCGGGTTCCCCCTGCAGTACTACCCCTACTACGGCAAGCTCCTGCAGCCCAAGTACCTGCAGCCGCTGCTGGCAGTACAGTTCACCAACCTCACCATGGACACCGAAATTCGCATAGAGTGTAAGGCGTACGGTGAGAACATTGGGTACAGTGACAAAGACCGTTTTCAGGGACGCTTTGATGTAAAAATTGAAGTTAAGAGC---
>cerSim1
ATGGCCCGCGGAAAAGCCAAGGAGGAGGGCAGCTGGAAGAAATTCATCTGGAACTCGGAGAAGAAGGAGTTTTTGGGCAGGACCGGTGGCAGTTGGTTTAAGATCCTTTTGTTCTACGTAATATTTTATGGCTGCCTGGCTGGCATCTTCATCGGAACCATCCAAGTGATGCTGCTCACCATCAGTGAATTTAAGCCCACATATCAGGACCGAGTGGCCCCACCAGGATTAACACAGATCCCTCAGATCCAAAAGACTGAAATTTCCTTTCGTCCTAATGATCCCAAGAGCTATGAGGCATATGTGCTGAACATAGTCAGGTTCCTGGAGAAGTACAAAGATTCTGCCCAGAAGGATGACATGATTTTTGAAGAATGTGGCAGTGTGCCCAGCGAACTCAAAGAACGAGGAGACTTTAACAATGAACGAGGAGAGCGAAAAGTCTGCAGGTTCAAGCTTGAGTGGTTGGGAAATTGCTCTGGAATAAATGATGAAACTTATGGCTACAAAGAGGGCAAACCATGTGTCATTATAAAGCTCAACCGAGTTCTGGGCTTCAAACCTAAGCCTCCCAAGAATGAGTCATTGGATACT---------TACCCAGTG---ATGAAGTATAATCCATATGTCCTGCCTGTTCAGTGCACTGGCAAGCGCGATGAAGATAAGGAAAAGATTGGAAACGTGGAGTATTTTGGATTGGGCGGCTACCCTGGGTTCCCTCTGCAGTACTACCCCTACTACGGCAAGCTCCTGCAGCCCAAGTACCTGCAGCCCCTGCTGGCCGTACAGTTCACCAACCTCACCATGGACACTGAAATCCGCATTGAGTGTAAGGCGTACGGTGAAAACATTGGGTACAGTGACAAAGACCGTTTTCAGGGACGCTTTGATGTAAAAATTGAAGTTAAGAGC---
>ailMel1
ATGGCCCGCGGAAAAGCCAAGGAGGAGGGCAGCTGGAAGAAATTCATCTGGAACTCGGAGAAGAAGGAGTTTTTGGGCAGGACCGGTGGCAGTTGGTTTAAGATCCTTCTGTTCTACGTGATATTTTATGGCTGCTTGGCTGGCATCTTCATTGGGACCATCCAAGTGATGCTGCTTACCATCAGCGAGTTCAAGCCCACATACCAGGACCGAGTGGCCCCACCAGGATTAACACAGATCCCTCAGATCCAAAAGACCGAAATTTCCTTTCGCCCTAACGAACCCAAGAGCTATGAGGCATATGTGCTCAACATAGTTAGGTTCCTGGAGAAGTACAAAGATTCAGCCCAGAAGGATGAAATGATTTTTGAAGATTGCGGCAATATGCCCAGCGAAATCAAAGAACGAGGAGAATTTAACAACGAACGAGGAGAGCGAAAAGTCTGCAGGTTCAAGCTTGAGTGGTTGGGGAATTGCTCTGGAATAAGCGATGAGTCTTACGGCTACAAAGAAGGCAAACCATGTATCATAATAAAGCTCAACCGAGTGCTGGGCTTCAAACCAAAGCCTCCTAAGAATGAGTCGTTGGACGCT---------TACCCCGTG---ATGAAGTACAGTCCCTACGTCCTGCCAGTTCAGTGCACTGGCAAGCGAGACGAAGATAAGGATAAAATCGGAAACGTGGACTATTTCGGCCTGGGCAGCTACCCCGGTTTTCCCCTGCAGTATTACCCCTACTACGGCAAGCTCCTCCAGCCCAAGTACCTGCAGCCCCTGCTGGCTGTACAGTTCACCAACCTCACCATGGACACAGAAATCCGCATCGAGTGTAAGGCGTACGGTGAGAACATTGGGTACAGTGAGAAAGACCGTTTTCAGGGACGCTTTGATGTAAAAATTGAAGTTAAGAGC---
>conCri1
ATGGCCCGCGGTAAAGCCAAAGAGGAAGGCAGCTGGAAGAAATTTATCTGGAACTCGGAGAAAAAGGAGTTTCTGGGCAGGACCGGTGGCAGTTGGTTTAAGATCCTTCTCTTCTATGTGATATTTTATGGCTGCCTGGCTGGCATCTTCATCGGAACCATCCAAGTGATGCTGCTCACCATCAATGAATTCAAGCCCACTTACCAGGACCGAGTGGCCCCCCCAGGCTTAACACAGATTCCTCAGATCCAAAAGACTGAAATTTCCTTCCGTCCTAATGATCCCAAGAGCTATGAGGCATATGTTCTGAACATAGTCAGATTCCTGGAAAAATACAGTGAGATGTCCCAGAAGGATAACATGGTTTTCGAAGATTGTGGCAATGTACCCAGTGAACTCAAAGAACGAGGAGAATACAACAATGAACGAGGAGAGCGGAAAGTCTGCAGGTTCAAGCTTGAATGGTTGGGAAATTGCTCTGGAATAAATGATGAATCTTATGGCTACAAAGAGGGCAAACCGTGCATCATTATAAAGCTCAACCGAGTTCTGGGTTTCAAACCTAAGCCTCCCAAGAATGAGTCTTTAGAGGCT---------TACCCA------ATGAAGTATAGTCCTTATGTCCTGCCTGTCCAGTGCACTGGCAAGCGAGAGGAAGATAAGGATAAAGTTGGAAACGTGGAATATTTCGGACTGGGTGGCTATGCTGGCTTTCCCCTGCAGTATTACCCCTACTATGGCAAACTCCTACAGCCCCGCTATCTGCAGCCCCTGCTGGCTGTACAGTTCACCAACCTCACCATGGACACTGAAGTTCGCATTGAGTGTAAGGCATATGGTGAGAACATTGGGTACAGTGAGAAAGACCGTTTTCAGGGACGTTTTGATGTAAAAATTGAAGTTAAGAGC---
>bosTau8
ATGGCCCGCGGAAAAGCCAAGGAGGAGGGCAGCTGGAAGAAATTTATCTGGAACTCGGAGAAGAAGGAGTTTTTGGGCAGGACCGGTGGCAGCTGGTTTAAGATCCTTCTATTCTACGTAATTTTTTATGGCTGCCTGGCGGGCATCTTCATCGGAACCATCCAAGTGATGCTGCTCACCATCAGTGAATTTAAGCCCACATATCAGGACCGAGTGGCCCCACCAGGATTAACACAGATTCCTCAGATCCAAAAGACTGAAATTGCCTTTCGTCCTAACGATCCCAAGAGCTATATGACATATGTGGATAACATAGATAATTTCCTGAAGAAGTACAGAGATTCAGCCCAGAAGGATGATATGATTTTCGAAGATTGTGGCAACGTGCCCAGCGAACTCAAAGATCGAGGAGAATTGAACAACGAACAAGGAGAGCGAAAAGTCTGCAGGTTCAAGCTTGAATGGCTGGGAAATTGCTCTGGAATAAATGATGAAACTTACGGCTACAAAGATGGCAAACCATGTGTCATTATAAAGCTCAACCGAGTTCTGGGCTTCAAACCTAAGCCTCCCAAGAATGAGTCCTTGGAGACT---------TACCCAGTG---ATGAAGTATAATCCGTATGTCCTGCCTGTTCAGTGCACTGGCAAGCGAGACGAAGATAAGGAGAAAGTTGGAAGCATAGAGTACTTTGGACTGGGCGGCTACCCTGGTTTCCCTCTGCAGTATTATCCCTACTACGGCAAGCTTCTGCAGCCCAAGTACCTGCAGCCTCTCCTGGCTGTGCAGTTCACCAACCTCACCATGGACACTGAAATCCGCATAGAGTGTAAGGCGTATGGTGAGAACATTGGGTACAGTGAGAAAGACCGTTTTCAGGGACGCTTTGATGTAAAAATTGAAGTTAAGAGC---
>susScr11
ATGGCCCGCGGAAAAGCCAAGGAGGAGGGCAGCTGGAAGAAATTCATCTGGAACTCCGAAAAGAAGGAGTTTTTGGGCAGGACCGGTGGCAGTTGGTTTAAGATCCTTCTATTCTACGTTATATTTTATGGCTGCCTGGCTGGCATCTTCATTGGAACCATCCAAGTGATGCTGCTCACCATCAGTGAATTTAAGCCCACATATCAGGACCGAGTGGCCCCACCAGGATTAACACAGATTCCTCAGAGCCAAAAGACTGAAATTTCTTTTCGTCCTAATGATCCCCAAAGCTATGAATCCTATGTGGTAAGCATAGTGAGGTTCCTGGAGAAGTACAAAGATTTGGCGCAGAAGGATGATATGATTTTTGAAGATTGTGGCAATGTGCCCAGCGAACTCAAAGAACGAGGAGAATATAACAACGAACGAGGAGAGCGAAAAGTGTGCAGGTTCAGGCTCGAATGGTTGGGAAACTGCTCTGGATTAAATGATGAAACCTATGGCTACAAAGATGGCAAACCCTGTGTCATTATAAAGCTCAACCGAGTTCTGGGCTTCAAACCTAAGCCTCCCAAGAATGAGTCCTTGGAGACT---------TACCCAGTG---ATGAAGTATAATCCATATGTCCTGCCCGTTCATTGCACTGGCAAGCGTGACGAAGATAAGGAGAAAGTTGGAACCATGGAGTATTTTGGCCTGGGCGGCTACCCTGGTTTTCCTCTACAGTATTACCCTTACTACGGCAAGCTCCTGCAGCCCAAGTACCTGCAGCCCCTGATGGCTGTGCAGTTCACCAACCTCACCATGGACACTGAAATCCGCATAGAGTGTAAGGCGTATGGTGAGAACATTGGGTACAGTGAGAAAGACCGTTTTCAGGGACGCTTTGATGTAAAAATTGAAGTTAAGAGC---
>canFam3
NNNNNNNNNNNNNNNNNNNNNNNNNNNNNNNNNNNNNNNNNNNNNATCTGGAACTCGGAGAAGAAGGAGTTTTTGGGCAGGACCGGTGGCAGTTGGTTTAAGATCCTTCTGTTCTACGTGATATTTTACGGCTGCTTGGCTGGGATCTTCATTGGGACCATTCAAGTGATGCTGCTCACCATCAGCGAATTCAAGCCCACATACCAGGACCGTGTGGCCCCACCAGGATTAACACAGATTCCTCAGATCCAAAAGACTGAAATTTCCTTTCGCCCTAACGATCCCAAGAGCTATGAGGAATATGTGCGCAACATAGTCAGGTTCCTGGAGAAGTACAAAGATTCAGCCCAGAAGGATGAAATGATTTTTGAAGATTGTGGCAATATGCCCAGCGAAATCAAAGAACGAGGAGAATTTAACAATGAACGAGGAGAGCGGAAAGTCTGCAGGTTCAAGCTTGAGTGGTTGGGCAATTGCTCCGGAATCAACGATGAGACTTATGGCTACAGAGACGGCAAACCGTGTGTCCTAATAAAGCTCAACCGAGTTCTGGGCTTCAAACCTAAGCCTCCCAAGAATGAGTCCCTGGAGGCT---------TACCCAGTG---ATGAAATACAATCCTTACGTCCTGCCGGTTCAGTGCACTGGCAAGCGAGACGAAGACAAGGATAGAATTGGGAACGTGGAGTATTTTGGCCTGGGCGGCTACCCGGGCTTTCCTCTGCAATATTACCCCTACTACGGCAAGTTGCTCCAGCCCAAGTATCTGCAGCCCCTGCTCGCCGTGCAGTTCACCAACCTCACCATGGACACTGAAATTCGCATCGAGTGTAAGGCTTACGGGGAGAACATTGGTTACAGTGAGAAAGACCGTTTTCAGGGACGCTTTGATGTAAAAATTGAAGTTAAGAGC---
>tupChi1
-------------------------------------------------------------------------------------------------TTAAGATCCTGCTGTTCTACGTGATATTTTATGGCTGTCTGGCTGGCATCTTCATCGGGACCATCCAGGTGATGCTGCTCACCATCAGTGAGTTCAAGCCCACGTACCAGGACCGCGTGGCCCCACCAGGATTAACGCAGATTCCTCAGATCCAAAAGACGGAAATTGCCTTTCGTCCTAATGACCCCAAGAGCTACGAGGCGTATGTGCTAAACATAGTTCGGTTCCTGGAAAAGTACAAAGATTCGGCCCAGAAGGATGACATGATTTTCGAAGACTGTGGCAACGTGCCCAGCGACCACAAAGACCGAGGAGAATTTAACCATGAAGGAGGAGAGCGAAAGGTCTGCAGGTTCAAGCTTGACTGGTTGGGAAATTGCTCTGGAATAAACGATGACAGTTATGGCTACAAGGAGGGCAAACCTTGCATCATCATAAAGCTCAACCGAGTTCTGGGCTTCAAACCGAAGCCACCTAAGAACGAGTCCTTGGAGACA---------TACCCGGTG---ATGAAGTATAACCCCTACGTCCTGCCTGTTCAGTGCACTGGCAAGCGAGACGAGGACAAGGACAAAGTGGGGAGCGTGGAGTACTTCGGCCTGGGCGGCTACGCCGGCTTCCCTCTGCAGTACTACCCATACTACGGCAAGCTCCTGCAGCCCAAGTACCTGCAGCCCCTGCTGGCCGTGCAGTTCACCAACCTCACCATGGACACCGAGGTGCGCGTCGAGTGTAAGGCGTACGGGGAGAACATCGGGTACAGTGAGAAAGACCGTTTTCAGGGACGCTTTGATGTAAAGATTGAAGTTAAGAGCT--
>micOch1
ATGGCCCGCGGAAAAGCCAAGGAGGAAGGCAGCTGGAAGAAATTCATATGGAACTCGGAGAAGAAGGAGTTTTTGGGCAGGACCGGTGGCAGTTGGTTTAAGATCCTTCTGTTCTACGTGATATTTTATGGCTGCCTGGCTGGCATCTTCATCGGAACCATCCAAGTGATGCTGCTCACCATCAATGAACTGAAGCCCACATACCAGGACCGTGTGGCCCCGCCAGGACTGACACAGATCCCTCAGATCCAAAAGACTGAAATTTCCTTCCGTCCTAATGACCCCAAGAGCTACGAGGCCTATTTGGTAAACATCGTCAGGTTCCTGGAAAAGTACAAAGATTCGGCCCAGAAGGATGACATGATTTTCGAGGACTGTGGCAGTATGCCCAGCGAACCCAAGGAACGGGGAGAACTGAATCACGAGCGGGGAGAACGAAAGGTGTGCAGGTTCAAGCTTGACTGGCTGGGCAACTGCTCTGGAATCGATGATGAATCTTTCGGCTACAAAGAGGGGAAACCCTGCATCATCATCAAGCTCAACCGAGTCGTGGGCTTCAAACCTAAGCCTCCCAAGAATGAGTCCTTGGAGACT---------TACCCAGCG---GCGAAGTATAATCCAAATGTCCTACCTGTTCAGTGTACTGGCAAGAGAGATGAAGACAAGGACAAAGTCGGAAACATAGATTATTTCGGAATGGGCGGATTTTATGGCTTCCCTCTGCAGTATTATCCCTACTATGGCAAACTCCTGCAGCCCAAGTACCTGCAGCCCCTATTGGCTGTACAGTTCACCAACCTCACCTTGGACACTGAGATTCGCATTGAGTGTAAGGCATATGGTGAGAACATTGGGTACAGTGAGAAAGACCGTTTTCAGGGACGCTTTGAGGTAAAAATTTTAATTAAGAGC---
>criGri1
ATGGCCCGCGGAAAAGCCAAGGAGGAAGGCAGCTGGAAGAAATTCATCTGGAACTCGGAGAAGAAGGAGTTTTTGGGCAGGACCGGTGGTAGTTGGTTTAAGATCCTTCTGTTCTACGTGATATTTTATGGCTGCCTGGCTGGCATCTTCATTGGGACCATCCAGGTGATGCTGCTTACCATCAGTGAACTGAAGCCCACATACCAGGACCGCGTGGCCCCGCCAGGATTGACACAGATTCCTCAGATCCAAAAGACTGAAATTTCCTTTCGTCCTAATGACCCCAAGAGCTACGAGGCCTATGTGCTAAATATCATTAGGTTCCTGGAAAAGTACAAAGATTCGGCCCAGAAGGATGACATGATTTTCGAGGACTGTGGCAATATGCCCAGCGAACCCAAGGAACGGGGAGAATTAGACCACGAACGAGGAGAGCGGAAGGTGTGCAGGTTCAAGCTTGACTGGCTGGGGAACTGCTCCGGAGTCAACGATGAGACTTACGGCTACAAAGAGGGGAAACCCTGCATCATCATCAAGCTCAACCGAGTCCTGGGCTTCAAACCTAAGCCTCCCAAGAATGAATCCTTGGAGACT---------TACCCAGCA---ATGAAGTATAATCCAAATGTCCTCCCTGTTCAGTGTACTGGCAAGAGAGATGAAGACAAGGACAAAGTCGGAAACATAGACTACTTCGGAATGGGTGGATTTTATGGCTTCCCTCTGCAGTATTATCCCTATTATGGCAAACTCCTGCAGCCCAAGTACCTGCAGCCCCTGCTGGCTGTTCAGTTCACCAACCTAACCTTGGACACTGAGGTTCGCATTGAGTGTAAGGCATATGGTGAGAACATTGGGTACAGTGAGAAAGACCGTTTTCAGGGACGCTTTGAGGTAAAAATTTTAATTAAGAGC---
>dasNov3
ATGGCCAGGGGAAAAGCCAAGGAGGAGGGGAGCTGGAAGAAATTCATCTGGAACTCGGAGAAGAAGGAGTTTTTGGGCAGGACTGGTGGCAGCTGGTTTAAGATCCTTCTATTCTACGTAATATTTTATGGCTGCTTGGCTGGGATCTTCATCGGAACCATCCAGGTGATGCTGCTCACCATCAGTGAATTTAAGCCCACATATCAGGACCGAGTGGCCCCACCAGGATTGACACAGATTCCACAGATCCAAAAGACTGAAATTTCCTTTCGTCCTAATGACCCCAAGAGCTATGAGGAATATGTGCTGAACATAGTTAGGTTCCTGGATAAGTACAAAGATTTGGCCCAGAAGGATGATATGACTTTTGAAGAGTGTGGCAATGTGCCCAGTGAACCCAAAGAAAGAGGAGAATTTAACAATGAAGGAGGAGAGCGAAAAGTCTGCAGGTTCAAGCTTGAGTGGTTGGGAAATTGTTCTGGATTAAATGATGAAACTTTTGGCTACAAAGAGGGCAAACCGTGTGTCATTATTAAGCTCAACCGAGTTCTGGGCTTCAAACCTAAGCCTCCCAAGAACGAGTCCTTGGAAGTT---------TACCCAGTG---ATGAAGTATAATCCATATGTCCTGCCTGTTCAGTGCACTGGCAAGCGAGATGAAGATAAGGAAAAAATTGGAAATGTGGAATATTTTGGGCTGGGCGGCTATGCTGGTTTTCCTCTGCAGTATTATCCCTACTATGGCAAACTCCTGCAGCCCAAGTACCTGCAGCCTCTGCTGGCCGTACAGTTCACCAACCTCACCATGGACACTGAAATTCGCATAGAGTGTAAGGCGTATGGTGAGAACATTGGGTACAGTGAGAAAGACCGTTTTCAGGGACGTTTTGATGTGAAAATTGAAGTTAAGAGC---
>HLrouAeg4
ATGGCCCGCGGCAAAGCCAAGGAGGAGGGCAGCTGGAAGAAGTTCATCTGGAACTCGGAGAAGAAGGAGTTTCTGGGCAGGACCGGTGGCAGCTGGTTTAAGATCCTTCTGTTCTACGTGATATTCTACGGCTGCCTGGCCGGCATCTTCATCGGAACCATCCAGGTGATGCTGCTCACCATCAGCGAGTTCAAGCCCACCTACCAGGACCGCGTGGCCCCACCAGGCTTGACGCAGATTCCCCAGATCCAGAAGACCGAAATCTCCTTCCGTCCTCAAGACCCCAAGAGCTACGACGCGTACGTGACGAACATTGTCAGGTTCCTGGAAAAGTACAAAGAATCCGCCCAGAAGAACGACATGATCTTCGAAGACTGTGGCAATGTGCCCAGCGAGTACAAGGAGCGAGGGCCCTACGACAGCGACCCGGGCGAGCGGAAGGTCTGCAGGTTCAAGCTCGAGTGGCTGGGGAACTGTTCCGGGATCAACGACGAGTCGTACGGCTACAGGGAGGGCAAGCCGTGTGTCATCATCAAGCTCAACCGCGTTCTGGGCTTCAAGCCGAAGCCTCCCAAGAACGAATCCTTGGAG---------------------------AAGTATAACCCCTACGTCCTGCCCGTTCAGTGCACCGGCAAGCGCGACGAGGACAAGGAGAAGATCGGGAACGTGGAGTACTTCGGCCTGGGCGGCTACGCCGGCTTCCCGCTGCAGTACTACCCCTACTACGGGAAGCTGCTGCAGCCCAAGTACCTGCAGCCCCTGCTGGCCGTGCAGTTCACCAACCTCACCGTGGACACCGAGGTCCGCGTCGAGTGCAAGGCCTTCGGGGAGAACATCGGGTACAGCGAGAAGGACCGCTTCCAGGGCCGCTTCGACGTGAAAATCGAAGTTAAGAGC---
>eriEur2
ATGGCCCGCGGAAAGGCCAAGGAGGAGGGCAGCTGGAAGAAATTCATCTGGAACTCGGAGAAGAAGGAGTTCCTGGGCAGGACCGGCGGCAGCTGGTTTAAGATCCTCCTCTTCTACGTGATCTTCTATGGCTGCCTAGCTGGCATCTTCATCGGCACCATCCAGGTGATGCTGCTCACCATCAGCGAGTTCAAGCCCACCTACCAGGACCGGGTGGCCCCCCCAGGATTAACACAGCTTCCTCAGATCCAAAAGACTGAAATTTCCTTCCATCCTAATGACCCCAAGAGCTATGAGGTATATGTACTGAACATTGTCAGGTTCCTGGAAAAGTACAAAGATGCTAACCAGAAGGATGACATGATCTTTGAGGACTGTGGCAATGTGCCAAGCGAACTCAAAGAACGAGGAGAATTCAATAATGAACAAGGAGAACGGAAAGTCTGCAGGTTCAAGCTAGATTGGTTGGGTAACTGCTCTGGGTTAAATGACGAGACTTATGGCTACAAAGATGGCAAACCATGCGTCATCATCAAGCTTAACCGAGTTCTGGGATTCAAACCTAAGCCTCCAAAGAACGAGACATTGGAGACT---------TATTCCATG---ATGAAGTACAGTCCCTACGTCCTGCCTGTCCAGTGCACTGGCAAGCGAGATGAGGACAAGGAGAAAGTGGGCACTGTGGAGTATTTTGGGCTGGGGGGCTATGCTGGCTTCCCGCTGCAGTACTACCCCTACTACGGCAAGCTCCTGCAGCCCAAGTACCTGCAGCCCCTGCTGGCCGTGCAGTTCACCAACCTCACCCTGGACACGGAGATCCGCATCGAGTGTAAGGCGTATGGGGAGAATATCGGGTACAGTGAGAAAGACCGTTTCCAGGGACGCTTTGATGTAAAAATTGAAGTTAAAAGC---
>HLrhiFer5
ATGGCCCGCGGAAAAGCCAAGGAGGAGGGCGGCTGGAAGAAATTCATCTGGAACTCGGAGAAGAAGGAGTTTTTGGGCAGGACCGGTGGCAGTTGGTTTAAGATCCTTCTGTTCTACGTGATCTTTTATGGCTGCCTGGCTGGCATCTTCATCGGAACCATCCAAGTGTTACTGCTCACCATCGATGAATTCAGGCCCACGTATCAGGACCGAGTGGCCCCGCCAGGATTAACACAGATTCCTCAGATCCAGAAGACAGAAATTTCCTTCCGTCCTAATGACCCCAAGAGCTACGAAGCGTATGTGCTGAACATTATCAGGTTCCTGGAGAAGTACAAAGACTCGGCCCAGAAAGACGAAATGATTTTTGAAGACTGTGGCAGTGTACCCAGTGATTTCAAGGACCGAGGACCCTATGAGAGTGGCCCAGGCGAGCGAAAAGTCTGCAGGTTCAAGCTTGAGTGGCTGGGAAACTGCTCTGGAATAAATGATGAACAGTTTGGCTACAAAGACGGCAAACCCTGTGTCATTATAAAGCTCAACCGAGTTCTGGGCTTCAAACCTAAGCCTCCCAAGAACGAGTCCATGGAGACT---------CTTGCCATG---ACGAAGTACAGCCCCTACGTCCTGCCTGTGCAGTGTACTGGCAAGCGAGATGAAGATAAGGACAAAGTTGGAAACGTGGAGTACTTCGGGATGGGTGGCTATGCCGGGTTCCCGCTGCAGTACTACCCCTACTATGGCAAGCTCCTGCAGCCGAAGTACCTGCAGCCCCTGCTGGCCATCCAGTTCACCAACGTCACCTTGGACACGGAGATCCGCGTTGAGTGCAAAGCGTACGGTGAGAACATTGGGTACAGTGAGAAAGACCGCTTTCAGGGACGCTTTGATGTGAAAATTGAAGTTAAGAGC---
>sorAra2
-------------------------------------------------------------------------------------------------TTAAGATCCTCCTCTTCTACGTCATCTTCTATGGCTGCCTGGCCGGCATCTTCATCGGCACCATCCAGGTCATGCTGCTGACCATCAGCGAGTTCAAACCCACCTACCAGGACCGCGTGGCCCCCCCAGGCCTGACCCAGATCCCCCAGATCCAGAAGACGGAGATCTCCTTCCGCCCACTGGACCCCAAGAGCTACGAGCAATACGTGAGGAGCATCGTCCGCTTCCTGGACAAGTACAAGGACTCGGCCCAGAAGGATGACATGATCTTCGAGGACTGCGGCAGCGTGCCGAGCGAGCTGAAGGAACGTGGCGAGTACAACAACGAGCGCGGCGAGCGCAAGGTGTGCCGCTTCCGGCTCGACTGGCTGGGCAACTGCTCGGGCATCAACGATGAGTCCTTCGGCTACAAGGACGGCAAGCCCTGCGTCATCATCAAGCTCAACAGGGTGCTGGGCTTCAAGCCCAAGCCCCCCAAGAATGAGTCTCTGGAGACC------------CCGCTG---CTGAAGTACAGCCCCTACGTGCTGCCCGTCCAGTGCGCCGGGAAGCGGGACGAGGACAAGGACAAGGTGGGGACCATCGAGTACTATGGGCTGGGCGGCTACGCTGGCTTCCCGCTGCAGTACTACCCCTACTACGGCAAGCTCCTGCAGCCCCGGTACCTGCAGCCGCTGCTGGCCGTGCAGTTCACCAACCTGACCATCGACAGCGAGGTGCGCATCGAGTGCAAGGCGTTCGGCGAGAACATCGGCTACAGCGAGAAGGACCGTTTCCAGGGACGCTTTGATGTGAAAATCGAAGTGAAGAGCT--
>HLmolMol2
ATGGCCCGCGGAAAAGCTAAGGAGGAGGGCGGCTGGAAGAAATTCATCTGGAACTCGGAGAAGAAGGAGTTTTTGGGCAGGACCGGTGGCAGCTGGTTTAAGATCCTTCTGTTCTACGTGATATTTTACGGCTGCCTGGCCGGCATCTTCATCGGAACCATCCAGGTGATGCTGCTCACCATCAGTGAATTTAAGCCCACCTATCAGGACCGAGTGGCCCCGCCAGGACTGACACAGATTCCTCAGATCCAGAAGACCGAGATTTCCTTCCAGCCCAGCAACCCCAAGACCTACGAGGTGTACGTGCGGAACATAGTCCGGTTCCTGGAGAAGTACAAGGAGCTGGCCCAGAAGGACGAGATGATCTTTGAAAACTGTGGCAGTGTTCCCAGCGAGTACAAGGACCGAGGTGGCTACGACAGCGACCCTGGCGAGCGGAAGGTCTGCAAGTTCAAGCTCGAGTGGCTGGGTAACTGCTCCGGACTGAACGACGAGTCGTTCGGCTACAAGGACGGCAAGCCCTGTGTCATCATCAAGCTCAACCGCGTTCTGGGCTTCAAACCCAAGCCTCCCAAGAATGACACCTTGGAGGGT---------CTCCCATTG---CTGAAGTACAACCCCTATGTCCTGCCTGTCCAGTGTGCTGGCAAGCGAGACGAGGACAAGGAGAAGATCGGCACCGTGGAGTACTACGGCCTGGGCGGCTACCCCGGCTTCCCCCTGCAGTACTACCCCTACTACGGCAAACTCCTGCAGCCCAAGTACCTGCAGCCGCTGCTGGCCGTGCAGTTCACCAACCTCACGCTGGACACCGAGGTCCGCGTGGAGTGCAAGGCGTACGGCGAGAACATCGGCTACAGCGAGAAGGACCGCTTCCAGGGACGCTTTGACGTGAAGATTGAAGTTAGGAGC---
>HLphyDis3
ATGGCTCGCGGAAAAGCCAAGGAGGAGGGCAGCTGGAAGAAATTCATCTGGAACTCAGAGAAGAAGGAATTTTTGGGCAGGACCGGTGGCAGTTGGTTTAAGATCCTCCTGTTCTACGTGATCTTCTACGGCTGCCTGGCCGGCATCTTCATCGGAACCATCCAGGTGATGCTGCTCACCATCAGTGAGTTTAAGCCCACCTATCAGGACCGCGTGGCCCCGCCAGGGCTGACGCAGATCCCCCAGATCCAGAAGACCGAGATCTCCTTCCGCCCCAGCGACCCCAAGAGCTACGAGGCCTACGTGACCAACATCATCCGCTTCCTGGAGAAGTACAAGGAGGGCGCCCAGCGGGACGAAATGGTGTTTGAGGACTGTGGCAGCGTGCCCAGCGAGGTCAAAGACCGAGGCGGCTACGACAGCGACGCGGGCCAGCGGAAGGTGTGCAGGTTCCGGCTCGAGTGGCTGGGCAACTGCTCCGGGCTACAAGACGAGACCTACGGCTACCGGGAGGGCAAGCCCTGCATCCTCATCAAGCTCAACCGCGTGCTGGGCTTCAAGCCTAAGCCCCCCAAGAACGAGTCCTTGGAGAAC---------TCCCTCGTG---GCCAAGTACAACCCCTACGTGCTGCCCGTCCAGTGCACCGGCAAGCGGGACGAGGACAAGGAGCGCGTGGGCGCCGTGGAGTACTACGGCCTGGGCGGCTACCCGGGCTTCCCGCTGCAGTACTACCCCTACTACGGCAAGCTCCTGCAGCCCAAGTACCTGCAGCCGCTGCTGGCCGTGCAGTTCACCAACCTCACCCTGGACACGGAGGTGCGTATCGAGTGCCGGGCGTTCGGCGAGAACATCCAGTACAGCGAGAAGGACCGCTTTCAGGGGCGCTTCGACGTGAAGATCGAGGTCCGGAGC---
>HLmyoMyo6
ATGGCCCGCGGAAAAGCCAAGGAGGAGGGCGGCTGGAAGAAATTCATTTGGAACTCGGAGAAGAAGGAGTTTCTGGGCAGGACCGGCGGCAGCTGGTTTAAGATCCTTCTGTTCTACTTGATCTTTTACGGCTGCCTGGCCGGCATCTTCATCGGGACCATCCAGGTGCTGCTGCTCACCATCAGTGAATTTAAGCCCACCTACCAGGACCGCGTGGCCCCGCCAGGACTCACACAGGTTCCTCAGATCCAAAAGACCGAGATCTCCTTCCACCCCGCCAAGCCCGAGAGCTACGAGCCGTACGTGCTGAACATCGTCCGCTTCCTGGAGAAGTACAAGGACTCCGCCCAGAAGGACGACATGATTTTTGAAGACTGTGGCAGTGTGCCCAGCGACTTCAAAGACCGAGGCGCCTACGACAGTGACCCCGGCGAGCGGAAGGTCTGCAGGTTCAAGCTCGAGTGGCTGGGCAACTGCTCCGGAATAAATGACGAGTCGTTCGGCTACAAGGAGGGCAAGCCCTGCGTCCTCATAAAGCTCAACCGCGTCCTGGGCTTCAAACCCAAGCCTCCCAAGAATGTGACCATGGAGAAT---------CTTCAAATG---GTGAAGTACAGCCCCTATGTCCTGCCCGTCCAGTGCACTGGCAAGCGGGACGAGGACAAGGATAAAGTTGGGAACATAGAGTACTTCGGCCTGGGCAACTACCCCGGCTTCCCGCTGCAGTACTACCCCTACTACGGCAAGCTGCTGCAGCCCAAGTACCTGCAGCCCCTGCTGGCCGTGCAGTTCACCAACCTCACCATGGACACGGAGGTCCGCGTCGAGTGTAGGGCGTACGGGGAGAACATTGGGTACAGTGAGAAAGACCGCTTTCAGGGACGCTTTGATGTAAAGATTGAAGTTAAGAGC---
>HLpipKuh2
ATGGCCCGCGGAAAAGCCAAGGAGGAGGGCGGCTGGAAGAAATTCATCTGGAACTCGGAGAAGAAGGAGTTCCTGGGCAGGACCGGCGGCAGCTGGTTTAAGATCCTTCTGTTCTACTTGATCTTTTACGGCTGCCTGGCCGGCATCTTCATCGGGACCATCCAGGTGCTGCTGCTCACCATCAGCGAATTTAAGCCCACCTACCAGGACCGCGTGGCCCCGCCAGGACTGACGCAGGTCCCTCAGATCCAGAAGACGGAGATCTCCTTCCACCCCAGCAAGGCCGAGACCTACGAGCCCTACGTGACGAACATCATGCGCTTCCTGGAGAAGTACCGGGACGCGGCCCAGAAGGACGACATGGTCTTCGAGGACTGCGGCAATGTGCCCAGCGATTACAAAGACCGAGGCGCCTTCGACAGCGACCCCGGCCAGCGGAAGGTCTGCAGGTTCAAGGTCGAGTGGCTGGGCAACTGCTCTGGGATCAACGACGAATCGTACGGCTACAAGGACGGCAAGCCCTGTGTCTTCATCAAGCTCAACCGCATCCTGGGCTTCAAACCCAAGCCTCCCAAGAACGAGACCTTGGAGGGT---------CTTCCAATG---CTGAAGTACAACCCCTATGTCCTGCCCGTCCAGTGCACCGGCAAGCGGGACGAGGACAAGGATAAGGTTGGGAACGTGGAGTACTTCAGCCTGGGCAACTACCCCGGCTTCCCGCTGCAGTACTACCCTTACTACGGCAAGCTGCTGCAGCCCAAGTACCTGCAGCCGCTGCTGGCCGTGCAGTTCACCAACCTCACCATGGACACGGAGGTCCGCGTGGAGTGTAAGGCGTACGGGGAGAACATTGGGTACAGTGAGAAAGACCGCTTTATGGGACGCTTCGATGTAAAGATTGAAGTTAAGAGC---
>cavPor3
ATGGCCCGCGGGAAAGCCAAGGAGGAGGGCAGCTGGAAGAAGTTTATCTGGAACTCGGAGAAGAAGGAGTTCCTGGGCCGAACCGGCGGCAGCTGGTTTAAGATCCTCCTGTTCTACGTGATATTTTATGGCTGCCTGGCTGGCATCTTCATCGGAACCATCCAGGTGATGCTGCTGACCATCAGCGAACTGAAACCAACCTACCAGGACCGGGTGGCCCCGCCAGGACTAACACAGATTCCTCAGATCCAAAAGACTGAAATTTCCTTTCGTCCTGCTGATCCCAAGAGCTATGAGGCCTATGTGCTGAACATATATAGGTTCCTGGAAAAGTACAAAGATGCGGCCCAGAAGGATGACATGATTTTCGAAGATTGTAGCACTGTGCCTAGTGAACCCAAAGAACGAGGAGACTTTAACCATGAACGGGGTGAGCGTAAGGTCTGCAGGTTCAAACTTGAATGGCTGGGAAACTGCTCTGGACAGAATGATGATAGTTACGGCTACAGAGACGGCAAACCCTGCATCATCATAAAGCTCAACCGAGTTCTGGGCTTCAAACCAAAGCCTCCCAAGAATGACAGTTCGGAGACTGTGGAGATCTACTCCACG---ATGAAATACAACCCCTACGTTCTGCCGGTTCAGTGCACTGGCAAGCGAGAAGAAGATAAGGATAAAATTGGAAGTGTGGAATACTTTGGACTGGGCGGATACGCTGGGTTTCCTCTGCAGTATTATCCCTACTATGGCAAACTCCTGCAGCCCAAGTATCTGCAGCCCCTGCTGGCCGTGCAGTTCACCAACCTCACCACGGACACTGAAGTTCGCATTGAGTGTAAGGCGTACGGTGAGAACATTGGGTACAGTGAGAAAGACCGCTTTCAGGGACGCTTTGATGTAAAAATTGAAGTTAAGAGC---
>echTel2
-------------------------------------------------------------------------------------------------TTAAGATCCTTCTCTTCTACGTCATATTCTACGGCTGCTTGGCTGGCATCTTCATCGGAACCATCCAGGTGCTGCTGCTCACCATCAGTGAATTTAAGCCCACCTACCAGGACCGAGTGGCCCCACCAGGATTAACACAGGTTCCTCAGATCCAAAAAACTGAGATTTCCTTCCGTCCATTAGACCCTAAGAGCTATGAGGCCTACTTGCTGAACATAATTAGGTTCCTGGAAAAGTACAAAGATGTGGCCCAGAAGGATGAAATGATTTTTGAAGATTGTGGCAATATGCCCAGTGACTTCAAAGAACGAGGCGAATATAACAACGAGCGCGGAGAGCGGAAAGTCTGCCGCTTCAAGCTTGAGTGGCTGGGAAATTGCTCTGGCATAAACGATGATACTTTCGGCTACAAAGAGGGCAAGCCATGTGTCCTCATCAAGCTCAACCGAGTTCTGGGCTTCAAACCTAAGCCACCCAAGAATGATTCTCTGGGACCT---------TACTCAATG---ATGAAATACAGTCCGTATGTCCTGCCTGTTCACTGCACCGGCAAGCGAGAGGAAGATAAGGAGAAAATTGGCACCGTGGAGTATTTTGGACTGGGCGGCTATGCTGGCTTTCCTCTGCAGTATTATCCCTACTACGGCAAACTCCTGCAGCCCAAGTACTTGCAGCCCCTGCTGGCTGTGCAGTTCACCAACCTCACCATGGACACTGAAATCCGCATAGAGTGTAAGGCGTATGGTGAAAACATTGGGTACAGTGACAAAGACCGTTTTCAGGGACGCTTTGATGTAAAAATTGAAGTTAAGAGCT--
