# Supplementary material for: Six reference-quality genomes reveal evolution of bat adaptations
Source: Nature. 2020 Jul 22;583(7817):578–84. doi: 10.1038/s41586-020-2486-3 (PMC8075899; doi:10.1038/s41586-020-2486-3)
Supplement: Supplementary file 6 — Alignments of 12,931 protein-coding genes across 48 mammals. [file 41586_2020_2486_MOESM6_ESM.gz › suppDataFile/ENST00000378959.aln.fasta]

>criGri1
------ATGGAACACTACCGGAGGGCTGGCTCTGTAGAGCTCCCAGCATCTTCACCAATGCCCCAGCTACCTCCTGACACCCTGGAAATGCGAGTCCGAGATGGGAGCAAAATCCGAAACCTGCTAGGACTGGCTTTGGGTCGTTTGGAGGGGGGGAGCACAAGGCATGTGGTGTTCTCAGGCTCTGGCCGGGCAGCTGGGAAGGCTGTCAGCTGTGCAGAGATTGTCAAACGGCGGGTCCCAGGCCTCCACCAACTCACCAAGCTTCGTTTCCTGCAAACTGAGGACAGCTGGGTCCCAACCTCACCAGACACAGGCCTAGACCCCCTCACAGTTCGACGTCACGTGCCTGCAGTGTGGGTGCTACTCAGTCGGGACCCCTTGGACCCCAGTGAATGTGGCTACCAACCCCCGGGAGCGCCCCCAGGCCTGGGCTCCATACCT------AGCTGTGGTCCCAGACCC---CGAAGAAGGGCTCGGGAC------ACCCGGTCC---
>hg38
------ATGGAGCACTACCGGAAAGCTGGCTCTGTAGAGCTCCCAGCGCCTTCCCCAATGCCCCAGCTACCTCCTGATACCCTTGAGATGCGGGTCCGAGATGGCAGCAAAATTCGCAACCTGCTGGGGTTGGCTCTGGGTCGGTTGGAGGGCGGCAGTGCTCGGCATGTAGTGTTCTCAGGTTCTGGCAGGGCTGCAGGAAAGGCTGTCAGCTGCGCTGAGATTGTCAAGCGGCGGGTCCCAGGCCTGCACCAGCTCACCAAGCTACGTTTCCTTCAGACTGAGGACAGCTGGGTCCCAGCCTCACCTGACACAGGGCTAGACCCCCTCACAGTGCGCCGCCATGTGCCTGCAGTGTGGGTGCTGCTCAGCCGGGACCCCCTGGACCCCAATGAGTGTGGTTACCAACCCCCAGGAGCACCCCCTGGCCTGGGTTCCATGCCCAGCTCCAGCTGTGGCCCTCGTTCC---CGAAGAAGGGCTCGAGAC------ACCCGATCG---
>panTro5
------ATGGAGCACTACCGGAAAGCTGGCTCTGTAGAGCTCCCAGCGCCTTCCCCAATGCCCCAGCTACCTCCTGATACCCTTGAGATGCGGGTCCGAGATGGCAGCAAAATTCGCAACCTGCTGGGGTTGGCTCTGGGTCGGTTGGAGGGCGGCAGTGCACGGCATGTAGTGTTCTCAGGTTCTGGCAGGGCTGCAGGAAAGGCTGTCAGCTGCGCTGAGATTGTCAAGCGGCGGGTCCCAGGCCTGCACCAGCTCACCAAGCTACGTTTCCTTCAGACTGAGGACAGCTGGGTCCCAGCCTCACCTGACACAGGGCTAGACCCCCTCACAGTGCGCCGCCATGTGCCTGCAGTGTGGGTGCTGCTCAGCCGGGACCCCCTGGACCCCAATGAGTGTGGTTACCAACCCCCAGGAGCACCCCCTGGCCTGGGTTCCATGCCCAGCTCCAGCTGTGGCCCTCGTTCC---CGAAGAAGGGCTCGAGAC------ACCCGATCG---
>gorGor5
------ATGGAGCACTATCGGAAAGCTGGCTCTGTAGAGCTCCCAGCGCCTTCCCCAATGCCCCAGCTACCTCCTGATACCCTTGAGATGCGGGTCCGAGATGGCAGCAAAATTCGGAACCTGCTGGGGTTGGCTCTGGGTCGGTTGGAGGGCGGCAGTGCACGGCATGTAGTGTTCTCAGGTTCTGGCAGGGCTGCAGGAAAGGCTGTCAGCTGCGCTGAGATTGTCAAGCGGCGGGTCCCAGGCCTGCACCAGCTCACCAAGCTACGTTTCCTTCAGACTGAGGACAGCTGGGTCCCAGCCTCACCTGACACAGGGCTAGACCCCCTCACAGTGCGCCGCCATGTGCCTGCAGTGTGGGTGCTGCTCAGCCGGGACCCCCTGGACCCCAATGAGTGTGGTTACCAACCCCCAGGAGCACCCCCTGGCCTGGGTTCCATGCCCAGCTCCACCTGTGGCCCTCGTTCC---CGAAGAAGGGCTCGAGAC------ACCCGATCG---
>ponAbe2
------ATGGAGCACTACCGGAAAGCTGGCTCTGTAGAGCTCCCAGCGCCTTCCCCAATGCCCCAGCTACCTCCTGATACCCTTGAGATGCGGGTCCGAGATGGCAGCAAAATTCGCAACCTGCTGGGGTTGGCTCTGGGTCGGTTGGAGGGCGGCAGTGCACGGCATGTAGTGTTCTCAGGTTCTGGCAGGGCTGCAGGAAAGGCTGTCAGCTGCGCTGAGATTGTCAAGCGGCGGGTCCCAGGCCTGCATCAGCTCACCAAGCTACGTTTCCTTCAGACTGAGGACAGCTGGGTCCCAGCCTCACCTGACACAGGGCTAGACCCCCTCACAGTGCGCCGCCATGTGCCTGCAGTGTGGGTGCTGCTCAGCCGGGACCCCCTGGACCCCAATGAGTGTGGTTACCAACCCCCAGGAGCACCCCCTGGCCTGGGTTCCATGCCCAGCTCCAGCTGTGGCCCTCGTTCC---CGAAGAAGGGCTCGAGAC------ACCCGATCG---
>calJac3
------ATGGAGCACTACCGGAAAGCTGGCTCTGTGGAACTCCCAGCACCGTCCCCAATGCCCCAGCTACCTCCTGATACCCTTGAGATGCGGGTCCGAGATGGCAGCAAAATTCGCAACCTGCTGGGGCTGGCGCTGGGTCGGTTGGAGGGCGGCAGTGCGCGGCATGTGGTGTTCTCAGGTTCCGGCAGGGCTGCAGGAAAAGCTGTCAGCTGTGCTGAGATTGTGAAGCGGCGGGTCCCAGGCCTACACCAGCTCACCAAGCTACGTTTTCTGCAGACCGAGGACAGCTGGGTCCCAACCTCACCTGACACAGGGCTAGACCCCCTCACAGTGCGCCGCCATGTGCCTGCAGTGTGGGTACTGCTCAGCAGGGACCCCTTGGACCCCAATGAGTGTGGCTACCAACCCCCAGGAGCACCCCCTGGCCTGGGTTCCATGCCCAGCTCCAGCTCTGGCCCTCGTACC---CGAAGAAGGACT------------------------
>saiBol1
------ATGGAGCACTACCGGAAAGCTGGCTCTGTGGAGCTCCCAGCGGCGTCCCCAGTGCCCCAGCTACCTCCTGATACCCTTGAGATGCGGGTCCGAGATGGCAGCAAACTTCGCAATCTGCTGGGGCTGGCGCTGGGTCGGTTGGAGGGCGGCAGTGCACGGCATGTGGTGTTCTCAGGTTCCGGCAGGGCTGCAGGAAAAGCTGTCAGCTGCGCTGAGATTGTGAAGCGGCGGATCCCGGGCCTACACCAGCTCACCAAGCTACGTTTTCTGCAGACTGAGGACAGCTGGGTCCCAACCTCACCTGACACAGGCCTGGACCCCCTCACAGTGCGCCGCCATGTGCCTGCAGTGTGGGTACTGCTCAGCCGAGACCCCTTGGACCCCAATGAGTGTGGCTACCAACCCCCAGGAGCACCCCCTGGCCTGGGTTCCATGCCCAGCTCCAGCTCTGGCCCTCGTACC---CGAAGAAGGACTCGAGAT------ACCCGATCC---
>micMur3
------ATGGAGCATTACCGGAAAGCTGGCTCTGTAGAGCTCCCAGCACCTTCCCCAATGCCTCAGCTACCTCCTGATACTCTCGAGATGCGGGTCCGAGATGGCAGCAAAATCCGCAACCTGCTGGGGCTGGCGCTGGGTCGGTTGGAGAGCGGCAGTGCCCGGCATGTGGTGTTCTCAGGTTCTGGCAGGGCTGCAGGAAAAGCTGTCAGCTGTGCTGAGATTGTCAAGCGGCGGGTCCCAGGCCTGCACCAGCTCACCAAGCTACGTTTCCTGCAGACTGAGGACAGCTGGGTCCCAACCGCACCTGACACAGGCCTAGACCCCCTCACAGTGCGCCGCCATGTGCCTGCAGTGTGGGTACTGCTCAGCCGGGACCCCCTGGACCCCAATGAGTGTGGCTACCAACCCCCAGGGGCACCCCCTGGCCTGGGCTCTGTGCCAAGCTCCAGCTGTGGCACCCGGCCA---CGAAGAAGGGCTCGAGAC------ACCCGGTCC---
>oryCun2
------ATGGAGCACTACCGTAAGGCCGGCTCTGTGGAGCTCCCAGCACCATCCCCGATTCCCCAACTGCCTCCCGATACCCTCGAGATGCGGGTTCGAGATGGCAGCAAAATCCGCAACCTGCTGGGGCTGGCGCTGGGCCGCTTAGAGGGCGGCAGCGCAAGGCACGTGGTCTTCTCAGGGTCTGGCCGGGCCGCAGGGAAGGCTGTCAGCTGTGCGGAGATTGTGAAGCGGCGGGTCCCAGGCCTGCACCAGCTCACCAAGCTGCGATTCCTGCAGACTGAGGACAGCTGGGTCCCAACCTCACCTGATACCGGCCTAGACCCCCTCACAGTGCGCCGCCATGTGCCTGCAGTGTGGGTACTGCTCAGCCGGGACCCCCTGGACCCTAATGAGTGTGGCTATCAGCCTCCAGGGGCACCTCCTGGTCTGGGCCCCATACCCAGCTCCAGCTGTGGCCCCCGACCC---CGAAGAAGAGCTCGAGAC------AACCGGTCC---
>susScr11
------ATGGAGCACTACCGGAAAGCTGGCTCTGTGGAACTACCAGCACCTTCCCCAATGCCCCAGCTGCCTCCTGATACCCTGGAGATGCGAGTCCGAGATGGCAGCAAGATCCGCAACCTGCTGGGACTGGCGCTGGGGCGGTTGGAGGGTGGCAGCGCCCGGCATGTGGTCTTCTCAGGTTCTGGCCGGGCTGCCGGCAAGGCTGTCAGCTGTGCCGAGATCGTCAAACGGCGGGTACCAGGCCTGCACCAGCTCACCAAGCTGCGCTTCCTGCAAACAGAGGACAGCTGGGTGCCAACCTCACCTGACACTGGCCTAGATCCCCTCACAGTCCGCCGTCATGTGCCTGCGGTGTGGGTACTGCTCAGCCGGGACCCCTTGGACCCCAATGAGTGTGGCTATCAGCCCCCAGGGGCACCCCCTGGCCTGGGCCCCATGCCCAGCTCCAGCTGTGGCCCCCGACCC---CGAAGAAGGGCACGAGAC------ACCCGGTTC---
>HLrhiFer5
------ATGGAGCACTACCGGAAAGCTGGCTCTGTGGAACTCCCGGCACCTTCTCCGATGCCCCAGCTACCTCCTGATACCCTGGAGATGCGGGTCCGAGATGGCAGCAAAATCCGCAACTTGCTGGGGCTGGCGCTGGGTCGGTTGGAGGGAGGTAGCGCAAGGCATGTGGTGTTCTCCGGTTCTGGCCGGGCTGCAGGGAAGGCTGTCAGTTGTGCTGAGATTGTCAAGCGGCGGGTACCAGGCCTGCACCAGCTTACCAAGCTGCGCTTCCTGCAGACTGAGGACAGCTGGGTACCAACCTCACCCGACAAAGGCCTAGATCCCCTCACAGTGCGCCGACATGTGCCAGCGGTGTGGGTACTGCTCAGCCGGGACCCCCTGGACCCCAATGAGTGTGGCTACCAGCCCCCAGGGGCACCCCCTGGCCTGGGCCCCATACCTAGCTCCAGCTGTGGCCCCCGACCC---CGAAGAAGGGCTCGAGAC------ACCCGGTCC---
>HLcamFer2
------ATGGAGCACTACCGGAAAGCTGGCTCTGTGGAACTCCCAGCACCTTCCCCGATGCCCCAGCTACCTCCTGATACCCTGGAGATGCGGGTCCGAGATGGCAGCAAAATCCGCAACCTTCTGGGGCTGGCTCTGGGTCGGTTGGAAGGTGGCAGCGCAAGGCATGTGGTGTTCTCAGGTTCCGGCCGGGCTGCAGGCAAGGCTGTCAGCTGTGCTGAGATTGTCAAACGGCGGGTTCCAGGCCTTCACCAGCTTACCAAGCTGCGCTTCCTGCAGACCGAGGACAGCTGGGTGCCAACCTCACCTGACACAGGCCTAGATCCCCTAACGGTACGCCGCCATGTGCCTGCGGTGTGGGTATTGCTCAGCCGGGACCCCCTGGACCCCAATGAATGTGGCTACCAGCCCCCAGGGGCACCCCCTGGCCTGGGCCCCACACCTAGCTCCAGCTGTGGCCCCCGACCC---CGAAGAAGAGCTCGAGAC------TCCCGGTTC---
>cerSim1
------ATGGAGCACTACCGGAAAGCTGGCTCTGTGGAACTCCCAGCACCTTCCCCGATGCCCCAGCTACCTCCTGATACCCTGGAGATGCGGGTCCGAGATGGCAGCAAAATCCGAAACCTGCTGGGGCTGGCTCTGGGTCGGTTGGAGGGTGGCAGCGCCCGGCATGTGGTGTTCTCAGGTTCTGGCCGGGCTGCAGGGAAGGCGGTCAGCTGTGCTGAAATTGTCAAGCGGCGGGTACCAGGCCTGCACCAGCTCACCAAGCTGCGCTTCCTGCAGACCGAGGACAGCTGGGTGCCAACCTCACCCGACACAGGCCTAGATCCCCTCACGGTGCGCCGCCACGTGCCTGCAGTGTGGGTGCTGCTCAGCCGGGACCCCCTGGACCCCAATGAGTGTGGCTACCAGCCCCCAGGGGCACCTCCTGGCCTGGGCCCCACACCAAGCTCCAGCTGTGGCCCCCGACCC---AGAAGAAGGGCTCGGGAC------ACCCGGTCC---
>HLrouAeg4
------ATGGAGCACTACCGGAAAGCTGGCTCTGTGGAACTCCCAGCACCTTCCCCGATGCCCCAGCTACCTCCTGATACTCTGGAGATGCGCGTCCGAGATGGCAGCAAAATCCGAAACTTGCTGGGGCTGGCACTGGGTAGGTTGGAGGGCGGCAGCGCAAGGCATGTGGTATTCTCAGGTTCTGGCCGGGCTGCGGGGAAGGCTGTCAGCTGTGCTGAGATTGTCAAGCGGCGGGTACCAGGCCTACACCAGCTTACCAAGCTGCGCTTCCTGCAGACTGAGGACAGCTGGGTACCAACCTCACCCGATACAGGCCTTGATCCCCTCACAGTGCGCCGACACGTGCCTGCAGTGTGGGTACTGCTCAGCCGCGATCCATTGGACCCCAATGAATGTGGCTACCAGCCTCCAGGGGCACCCCCTGGCCTGGGCCCCACACCTAGCTCCAGCTGTGGCCCCCGACCC---CGAAGAAGAGCTCGAGAC------ACCCGTTCC---
>manPen1
------ATGGAGCACTACCGGAAAGCTGGCTCTGTGGAACTCCCAGCACCCTCTCCGATGCCCCAGCTTCCTCCTGATACCTTGGAGATGCGTGTCCGAGATGGCAGCAAAATCCGCAACCTGCTGGGGCTGGCGCTGGGTCGTTTGGAGGGCGGCAGTGCAAGGCATGTGGTGTTCTCAGGTTCGGGCCGGGCTGCAGGGAAGGCTGTCAGCTGTGCTGAGATTGTCAAGCGGCGGGTACCAGGCCTCCACCAGCTTACCAAGCTGCGCTTCCTGCAGACAGAGGACAGCTGGGTGCCAGCCTCACCTGACACAGGCCTAGATCCCCTCACGGTGCGCCGCCATGTGCCTGCAGTGTGGGTACTGCTCAGCCGGGATCCCTTGGACCCCAATGAGTGTGGCTACCAGCCTCCAGGGGCACCCCCTGGCCTGGGCCCCACACCTAGCTCCAGCTGTGGTCCCCGACCC---CGAAGAAGGGCCAGAGAC------ATGCGGTCC---
>balAcu1
------ATGGAGCACTACCGGAAAGCTGGCTCTGTGGAACTGCCAGCACCTTCCCCGATGCCCCAGCTACCGCCTGATACCCTGGAGATGCGGGTCCGAGATGGCAGCAAAATCCGCAACCTGCTGGGCCTGGCGCTGGGGCGGTTGGAGGGCGGCAGTGCTCGGCATGTGGTGTTCTCAGGTTCTGGCCGGGCTGCAGGCAAGGCTGTCAGCTGTGCTGAGATTGTCAAGCGGCGGGTGCCAGGCCTGCACCAGCTTACCAAGCTGCGCTTCCTACAGACCGAGGACAGCTGGGTGCCAGCCTCACCCGACGCAGGCCTAGATCCCCTCACGGTACGCCGCCATGTGCCTGCGGTATGGGTACTGCTCAGCCGAGATCCACTGGACCCCAATGAGTGTGGCTACCAGCCCCCAGGGGCACCCCCTGGCTTGGGCCCCACACCTACCTCCAGCTCTGGCCCCCGACCC---CGAAGAAGGGCTCGAGAC------ACCCGGTTT---
>HLphyDis3
------ATGGAGCACTACCGGAAAGCTGGCTCTGTGGAACTCCCAGCACCTTCCCCAATACCCCAGCTACCTCCTGATACCCTGGAGATGCGGGTCCGAGATGGCAGCAAAATCCGCAACTTGCTGGGTCTGGCGCTGGGTCGGTTGGAGGGCGGCAGCGCAAGACATGTGGTGTTCTCAGGTTCTGGCCGGGCCGCAGGGAAGGCTGTCAGCTGTGCTGAGATCGTCAAACGGCGGGTACCAGGCCTGCACCAGCTTACCAAGCTGCGTTTCCTGCAGACTGAGGACAGCTGGGTACCAACCTCACCGGACACAGGCCTAGATCCCCTCACAGTGCGCAGACATGTGCCTGCAGTTTGGGTACTGCTCAGCCGGGACCCCCTGGACCCCAATGAGTGTGGCTACCAGCCCCCAGGGGCACCCCCCGGCCTGGGCCCCACACCTAGCTCCAGCTATGGCCCCCGGCCC---CGAAGAAGGGCCCGAGAT------ACCCGGTCC---
>HLequCab3
------ATGGAGCACTACCGGAAAGCTGGCTCTGTGGAACTCCCGGCACCTTCCCCGATGCCCCAGCTACCTCCTGATACCCTGGAGATGCGGGTCCGAGATGGCAGCAAAATCCGAAACTTGCTGGGGCTGGCACTGGGTCGGTTGGAGGGCGGCAGCGCCCGGCATGTGGTGTTCTCAGGTTCTGGCCGGGCTGCCGGGAAGGCTGTCAGCTGTGCTGAGATTGTCAAGCGGCGGGTACCAGGCCTGCACCAGCTTACCAAGCTACGCTTCCTGCAGACTGAGGACAGCTGGGTGCCAACCTCACCCGACACAGGTCTAGATCCTCTCACGGTGCGCCGTCATGTGCCTGCGGTGTGGGTACTGCTCAGCAGGGACCCCCTGGACCCCAATGAGTGTGGCTACCAGCCCCCCGGGGCACCCCCTGGCCTGGGCTCCACACCTGGCTCCAGCTGTGGCCCCCGACCC---CGAAGAAAGGCTCGAGAC------ACCCGCTCC---
>tarSyr2
------ATGGAGCACTACCGGAAAGCTGGATCCGTAGAGCTCCCAGCACCTTCCCCAATGCCCCAGCTACCTCCTGACACCCTGGAGATGCGGGTCCGAGATGGCAGCAAAATTCGCAACCTGCTGGGACTGGCGCTGGGTCGATTGGAGGGCGGCGGTGCCCGGCATGTGGTGTTCTCAGGTTCTGGCAGGGCTGCGGGAAAGGCTGTCAGCTGCGCTGAGATTGTCAAGCGCCGCGTCCCAGGTCTGCACCAGCTCACCAAACTGAGTTTCCTGCAGACTGAGGACAGCTGGGTCCCCACTTCACCTGACACAGGACTAGACCCCCTCACAGTGCGCCGCCACGTGCCTGCAGTGTGGGTGCTGCTCAGTCGGGACCCCTTGGACCCCAATGAATGTGGCTACCAACCTCCAGGGGCACCCCCTGGCCTGGGCTCCATGCCTAGCTCCAGTTGTGGCCCCCGACCC---CGACGAAGGGCTCGAGAC------ACCCGGTCC---
>otoGar3
------ATGGAGCATTACCGAAAAGCTGGCTCTGTAGAGCTCCCATCACCTTCCCCAATGCCCCAGCTACCTCCTGATACCCTTGAGATGCGGGTCCGAGATGGCAGCAAAATTCGAAACCTGCTGGGGCTGGCGCTGGGTCGGTTGGAGGGCGGCTGTGCACGGCACGTTGTGTTCTCAGGTTCTGGCAGGGCTGCAGGAAAGGCTGTCAGCTGCGCTGAGATTGTCAAGCGGCGGGTCCCAGGTCTCCACCAGCTCACCAAGCTGCGTTTCCTGCAGACTGAGGACAGCTGGGTCCCAACCTCACCTGACACAGGCCTAGACCCGCTCACAGTGCGCCGCCATGTGCCTGCAGTGTGGGTACTGCTCAGCAGGGACCCCCTGGACCCCAGTGAGTGTGGCTATCAACCCCCAGGGGCACCTCCTGGCCTGGGCTCTGTGCCAAGCTCCAGCTGTGGCCCCCGACCG---CGAAGAAAGGCTAGAGAC------ACCCGGTCC---
>HLmolMol2
------ATGGAGCACTACCGGAAAGCTGGCTCTGTGGAACTCCCAGCACCTTCCCCAATGCCCCAGCTACCTCCTGATACCCTGGAGATGCGGGTCCGTGATGGCAGCAAAATCCGAAACTTGCTGGGGCTGGCACTGGGTCGGTTGGAGGGTGGCAGCACAAGACATGTGGTGTTCTCAGGTGCTGGCCGGGCTGCAGGGAAGGCTGTCAGCTGTGCTGAGATTGTCAAGCGACGGGTACCAGGCCTGCACCAGCTTACCAAGCTGCACTTCCTGCAGACTGAGGACAGCTGGGTACCAACCTCACCGGACACAGGCTTAGATCCCCTCACAGTGCGCCGACACGTACCTGCAGTATGGGTACTGCTCAGCCGGGACCCCCTGGATCCCAATGAATATGGCTACCAGCCCCCAGGGGCACCCCCTGGCCTGGGTTCCACACCTAGCTCCAGTTGTGGTCCCCGACCC---CGAAGAAGGGCTCGAGAC------ACCCGGTCC---
>HLmyoMyo6
------ATGGAGCACTACCGCAAAGCCGGCTCCGTGGACCTCCCGGCGCCGTCCCCGATGCCCCAGCTCCCTCCGGACACCCTGGAGATGCGGGTCCGAGATGGCAGCAAAATCCGCAACCTGCTGGGGCTGGTGCTGGGCCGTTTGGAGGGCGGCAGCACAAGACACGTGGTGTTCTCGGGTTCTGGCCGGGCTGCAGGGAAGGCTGTCAGCTGTGCCGAGATTGTCAAGCGGCGGGTACCAGGCCTGCACCAGCTGACCAAGCTGCGCTTCCTGCAGACTGAGGACAGCTGGGTACCAGCCTCACCGGACACAGGCCTAGACCCCCTCACAGTGCGCCGACACGTGCCTGCCGTGTGGGTACTGCTCAGCCGGGACCCCCTGGACCCCAATGAATGTGGCTACCAGCCCCCAGGGGCACCCCCTGGCCTGGGCCCCATGCCTAGCTCCAGCTGTGGCCCCCGACCC---CGAAGGAGGGCTCGAGAC------ACGCGGTCC---
>HLmanJav1
------ATGGAGCACTACCGGAAAGCTGGCTCTGTGGAACTCCCAGCACCCTCTCCGATGCCCCAGCTTCCTCCTGATACCTTGGAGATGCGTGTCCGAGATGGCAGCAAAATCCGCAACCTGCTGGGGCTGGTGCTGGGTCGTTTGGAGGGCGGCAGTGCAAGGCATGTGGTGTTCTCAGGTTCTGGCCGGGCTGCAGGGAAGGCTGTCAGCTGTGCTGAGATTGTCAAGCGGCGGGTACCAGGCCTCCACCAGCTTACCAAGCTGCACTTCCTTCAGACAGAGGACAGCTGGGTGCCAGCCTCACCTGACACAGGCCTAGATCCCCTCACGGTGCGCCGCCATGTGCCTGCAGTGTGGGTACTGCTCAGCCGGGATCCCTTGGACCCCAATGAGTGTGGCTACCAGCCTCCAGGGGCACCCCCTGGCCTGGGCCCCACACCTAGCTCCAGCTGTGGTCCCCGACCC---CGAAGAAGGGCCAGAGAC------ATGCGGTCC---
>HLpipKuh2
------ATGGAGCACTACCGGAAAGCTGGCTCTGTGGAACTCCCGGCGCCGTCCCCGATGCCCCAGCTTCCTCCTGATACCCTGGAGATGCGGGTCCGAGATGGCAGCAAAATCCGCAACCTGCTGGGGCTGGTGCTGGGTCGTTTGGAGGGCGGCGGCACGAGACACGTGGTGTTCTCAGGTTCCGGCCGGGCTGCGGGGAAGGCTGTCAGCTGTGCTGAGATCGTCAAGCGGCGGGTCCCAGGCCTGCACCAGCTTACCAAGCTGCGCTTCCTGCAGACTGAGGACAGCTGGGTACCAACCTCCCCGGACACAGGCCTAGATCCCCTCACAGTGCGCCGACATGTGCCTGCAGTGTGGGTACTGCTGAGCCGGGACCCCCTGGACCCCAATGAATGTGGCTACCAGCCCCCAGGGGCGCCCCCTGGCCTGGGCCCCACACCTAGCTCCAGCTGTGGCCCCCGACCC---CGCAGAAGGGCTCGAGAC------ACGCGGTCC---
>tupChi1
------ATGGAGCACTACCGGAAAGCTGGCTCTGTAGAGCTCCCAGCACCTTCCCCAGTGCCCCAGCTACCTCCTGATACCCTGGAGATGCGGGTCCGAGATGGCAGCAAAATTCGCAATCTACTGGGGCTGGCGCTGGGTCGATTGGAGGGCGGCAGTGCCCGACATGTGGTGTTCTCAGGTTCTGGCCGGGCTGCTGGGAAAGCGGTCAGCTGTGCTGAGATTGTCAAGCGGCGGGTCCCAGGCCTGCACCAGCTCACCAAGCTTCGTTTTCTGCAGACTGAGGATAGCTGGGTTCCAAACTCACCAGACACAGGCCTAGATCCCCTCACAGTGCGACGCCATGTGCCTGCAGTGTGGGTACTGCTCAGCCGTGACCCCTTGGACCCCAACGAGTATGGCTACCAGCCCCCAGGGGCACCCCCTGGCCTGGGCTCCATACCCAGCTCCAGCTCTGGACCCCGACCT---CGAAGAAGGGCCCGAGAC------ACCCGGTCC---
>conCri1
------ATGGAGCACTACCGGAAAGCTGGCTCTGTGGAGCTTCCAGCACCTTCCCCGATGCCCCAGCTACCTCCCGATACCCTGGAGATGCGAGTCCGAGATGGCAGCAAAATCCGAAACCTGTTGGGTCTGGCACTGGGTCGGTTGGAGGGAGGCAGTGCAAGGCACGTGGTGTTTTCAGGATCAGGCCGGGCAGCGGGGAAGGCTGTCAGCTGTGCTGAAATTGTCAAGCGCAGGGTACCAGGCCTGCACCAACTCACCAAGCTGCGCTTCCTGCAGACAGAGGACAGTTGGGTCCCAAACTCACCAGACACGGGCCTAGATCCCCTCACAGTCCGCCGCCATGTGCCAGCGGTGTGGGTACTGCTCAGTAGGGACCCCCTGGACCCCAATGAATGTGGCTACCAGCCCCCCGGTGCTCCCCCTGGCCTGGGCCCCACACCCACCTCCAGCTCTGGCGCCCGGCCC---CGAAGACGGGCTCGAGAT------ACCCGGTCC---
>micOch1
------ATGGAACATTACCGGAGGGCTGGCTCGGTCGAGCTGCCGGCATCCTCCCCGATACCCCAGCTACCTCCCGACACTCTGGAAATGCGAGTCCGAGATGGAAGCAAAATCCGAAATCTGCTCGGACTGGCGCTGGGTCGGCTGGAGGGGGGAAGCACAAGGCACGTGGTGTTCTCAGGCTCCGGCCGGGCTGCGGGAAAGGCCGTCAGCTGTGCAGAGATTGTTAAACGGCGGGTTCCCGGCCTGCACCAACTCACCAAGCTTCGCTTCCTGCAGACTGAGGACAGCTGGGTCCCAACCTCACCAGACACGGGCCTAGACCCGCTTACAGTTCGACGCCATGTGCCGGCAGTGTGGGTGCTGCTCAGTCGGGACCCCTTGGACCCCAGTGAATATGGCTACCAACCTCCGGGAGCACCCCCCGGCCTGGGCTCCATACCTAGTTCCAGCTGTGGTCCCAGACCC---CGAAGAAGGGCTCGGGAC------ACCCGGTCC---
>rn6
------ATGGAGCACTACCGGAGGGCTGGCTCTGTAGAGCTCCCAGCCTCATCACCAATGCCCCAGCTACCTCCCGACACGCTGGAAATGCGGGTCCGAGATGGGAGCAAAATCCGAAACCTACTAGGGCTGGCACTGGCTCGTTTGGAAGGAGGAAGCACAAGGCACGTGGTGTTCTCAGGCTCCGGCCGGGCCGCTGGAAAGGCCGTCAGCTGTGCAGAGATTGTCAAACGGCGGGTTCCGGGCCTACACCAGCTCACCAAGCTTCGCTTCCTGCAAACTGAGGACAGCTGGGTCCCAACTTCACCGGACACGGGCCTGGACCCCCTCACAGTCCGACGCCATGTGCCTGCAGTGTGGGTACTGCTTAGTCGGGACCCCTTGGACCCCAGTGAATGTGGCTACCAACCCCCAGGTGCACCTCCTGGCCTGGGCTCCATACCTAGTTCCAGCTGTGGTCCCAGACCC---CGAAGGAGGGCTCGGGAC------ACCCGGTCC---
>mm10
------ATGGAACAGTACCGGAGGGCCGGCTCTGTAGAGCTTCCAGCCTCATCACCAATGCCCCAGCTACCTCCTGACACTCTGGAAATGCGAGTCCGAGATGGGAGCAAAATCCGAAACCTGCTAGGGCTGGCGCTGGGTCGTTTGGAAGGGGGAAGCACCAGGCACGTGGTGTTCTCAGGCTCTGGCCGGGCTGCTGGAAAGGCTGTCAGCTGTGCAGAGATTGTCAAAAGGCGGGTTCCGGGCCTACACCAGCTCACCAAGCTCCGCTTCCTGCAAACGGAGGACAGCTGGGTCCCAACTTCACCAGACACGGGACTAGACCCCCTCACAGTCCGACGCCACGTGCCTGCGGTGTGGGTACTGCTTAGTCGGGACCCCTTGGACCCCAGTGAATGTGGCTACCAACCCCCAGGTGCACCTCCTGGCCTGGGTTCCATACCTAGTCCCAGCTGTGGCCCCAGACCC---CGAAGGAGGGCTCGGGAC------ACCCGGTCC---
>ochPri3
------ATGGAGCACTACAGGAAGGCCGGCTCTGTGGAGCTTCCCGCCCCGTCTCCGATACCCCAACTGCCTCCGGATACCCTGGAAATGCGGGTCCGAGATGGCAGCAAAATCCGCAACCTGCTGGGGCTGGCGCTTGGGCGCTTGGAGGGCGGCGGCGCCAGGCACGTGGTGTTCTCTGGCTCCGGCCGGGCAGCCGGCAAGGCGGTCAGCTGTGCTGAGATCGTGAAGCGCCGGGTCCCAGGCCTGCACCAGCTCACCAAGCTGCGTTTCCTGCTGACCGAGGACAGCTGGGTCCCCACCTCCCCTGACACAGGCCTCGACCCACTCACCGTCCGCCGCCATGTGCCTGCAGTGTGGGTACTGCTCAGCCGGGATCCCCTGGACCCTAATGAATGTGGCTACCAGCCTCCAGGGGCACCTCCTGGTCTGGGCGCCTTACCCAGCTCCAACTGTGGCCCTCGACCC---CGAAGAAGAGCTCGGGAC------TTGCGGCCC---
>felCat8
------ATGGAGCACTACCGGAAAGCTGGCTCTGTGGAACTCCCAGCACCTTCTCCGATGCCCCAGCTACCTCCTGATACCCTGGAGATGCGGGTCCGAGATGGCAGCAAAATCCGCAACCTGCTGGGGCTGGCACTGGGTCGATTGGAGGGTGGTAGTGCACGGCATGTGGTGTTCTCAGGTTCTGGCAGGGCTGCAGGAAAGGCGGTCAGCTGTGCTGAGATTGTCAAGCGGCGGGTACCAGGCCTCCATCAGCTTACCAAATTGCGCTTCCTGCAGACCGAGGACAGCTGGGTGCCAGTCTCACCTGACACAGGCCTAGATCCCCTCACGGTGCGCCGCCATGTACCTGCAGTGTGGGTACTGCTCAGCCGGGACCCCCTGGACCCTAATGAATGTGGCTACCAGCCTCCAGGAGCACCCCCTGGCTTGGGCCCCACATCAAGCTCCAGCTGTGGCCCACGACCC---CGAAGAAGGGTTCGAGAC------ACTTGGTCC---
>musFur1
------ATGGAGCACTACCGAAAAGCTGGCTCTGTGGAACTCCCAGCACCTTCTCCGATGCCGCGGCTACCTCCTGATACCCTGGAGATGCGGGTCCGAGATGGCAGCAAAATCCGCAACCTACTAGGGCTGGCACTGGGTCGATTGGAGGGTGGTGGTGCACGGCATGTGGTGTTCTCAGGTTCTGGTCGGGCTGCAGGGAAGGCAGTCAGCTGTGCTGAGATTGTCAAGCGGCGTGTACCAGGCCTGCACCAGCTTACCAAGCTGCGCTTCCTGCAGACCGAGGACAGCTGGGTGCCAGTCTCACCTGACACAGGCCTGGATCCCCTCACGGTACGCCGCCATGTACCTGCAGTGTGGGTACTGCTCAGCCGGGACCCCTTGGACCCCAATGAGTGTGGCTACCAGCCTCCAGGAGCACCCCCTGGCCTGGGCCCCACATCAAGCTCCAGCTGTGGTCCACGACCC---CGAAGAAGGGTTCGAGAC------ACCTGGTCC---
>triMan1
------ATGGAACACTACCGGAAAGCTGGCTCTGTGGAGCTCCCAGCGCCTTCCCCGATGCCCCAGCTACCTCCTAATACCTTGGACATGCGAGTCGAAGATGGCAGCAAAATCCGCAACCTACTGGAGCTGGCGCTGGGTCAGTTGGAAGGAGGCAGTGCACGCCATGTGGTCTTCTCAGGTTCTGGACGTGCAACAGGGAAGGCTGTCAGCTGCGCTGAGATTGTCAAGCGGCGGGTACCGGGCCTGCACCAGCTCACCAAGCTGCGCTTCCTGGAGACTGAGGACAGCTGGGTCCCAGCCTCACCTGACACAGGCCTAGACCCCCTTACGGTGCGCCGCCATGTGCCTGCGGTATGGGTACTGCTCAGCAGGGACCCACTGGACCCCAATGAGTGTGGCTACCAGCCCCCGGGGGCATCCCCTGGCCTAGGCTCAACTCCCAGCTCCAGCTGTGGCCCCCGACCC---CAAAGAAGGGCTCGAGAC------ACCCGGTCC---
>loxAfr3
------ATGGAGCACTACCGGAAAGCTGGCTCTGTGGAGCTCCCAGCACCTTCCCCGATGCCCCAGCTACCTCCTAATACCTTGGAGATGCGGGTCCAAGATGGCAGCAAAATCCGCAACCTACTGGAGCTGGCACTGGGTCAGTTGGAAGGAGGCAGCACACGCCATGTGGTCTTCTCGGGTTCGGGCCGGGCAACAGGGAAGGCCGTCAGCTGCGCTGAGATTGTCAAGCGGCGGGTACCAGGCCTGCACCAGCTCACCAAGCTGCGCTTCCTGGAGACTGAGGACAGCTGGGTCCCAGCCTTACCTGACACAGGCCTCGACCCCCTCACGGTGCGCCGCCATGTGCCTGCGGTGTGGGTACTGCTCAGTAGGGACCCCCTGGACCCGAATGAGTGTGGCTACCAGCCACCAGGGGCACCCCCTGGCCTGGGCTCCACTCCCAGCTCCAGTTGTGGCCCCCGACCC---CGAAGAAGGCCTCGAGAC------ACGCGGTTC---
>cavPor3
------ATGGAGCACTACCGGAAAGCTGGCTCCGTGGAGCTACCAGCACCCTCCCCGATGCCCCAGCTACCGCCGGATACCCTGGAGATGCGCGTTCGAGATGGCAGCAAAATTCGAAACCTGCTGGGGCTGGCACTGGGTCGGCTGGAGGGTGGCAGTGCCCGGCACGTGGTGTTCTCAGGTTCTGGCCGAGCTGCAGGGAAAGCTGTCAGCTGCGCTGAGATTGTCAAGCGGCGAGTCCCAGGCCTGCATCAGCTCACCAAACTGCGCTTCCTGCAGACTGAGGACAGCTGGGTCCCAACCTCGCCTGACACAGGCCTAGACCCCCTCACAGTACGCCGCCATGTGCCTGCAGTGTGGGTACTGCTCAGCCGTGACCCCCTGGACCCTAGTGAATGTGGTTACCAGCCCCCAGGGGCAGCCCCTGGCCTAGGCTCTGTGCCCAGTTCCAGCGGTGGCTCGAGACCC---CAAAGAAGGGCTCGAGAC------AACCGATCC---
>echTel2
------ATGGAGCACTACCGAAAAGCGGGCTCCGTGCAACTGCCTGCGCCCTCCCCGATGCCCCAGCTCCCTCCTGATACCCTGCAGATGCGGGTCCAAGATGGCAGTAAGATCCGGAACCTGCTGGAGCTGGCACTGGGGCAGTTGGAAGCGGGCAGCACCCGCCACGTGGTGTTCTCCGGGTCTGGCCGGGCCACCGGGAAGGCGGTCAGCTGTGCTGAGATCGTCAAGCGGAGGGTCCCAGGCCTCCACCAGCTCACCAAGCTACGCTTCCTGGAGACTGAGGACAGCTGGGTCCCTGCTTCGCCTGACGCAGGCCTCGACCCCCTCACGGTGCGCCGCCATGTGCCTGCTGTGTGGGTACTACTCAGCCGAGAACCTCTGGACCCCAATGAATGTGGCTATCAGCCCCCGGGAGCACCCCCTGGCCTGGGCTCCATCCCGCGCTCCAACTCCGGACCCCGACCC---CGGAGACGGGCGAGAGACAGAGACACCCGGTCC---
>eriEur2
------ATGGAGCACTACCGCAAGGCCGGCTCCGTGGAGCTCCCGGCAGCCTCCCCCATCCCCCAGCTACCTCCCGACACCCTGGAGATGAGAGTCCGAGACGGCAGCAAAATCCGAAACCTGCTGGGGCTGGCGCTGGGCCGCTTGGAGGGCGGCGGCGCCAGGCACGTGGTGTTCTCGGGCTCCGGCCGCGCGGCGGGGAAGGCGGTGAGCTGTGCGGAGATCGTCAAACGCCGGGTGCCGGGCCTGCACCAGCTCACCAAGCTGCGCTTCCTGCAGACTGAGGACAGCTGGGTGCCCACCTCCCCCGACACGGGTTTGGATCCCCTCACCGTGCGCCGACACGTGCCCGCAGTGTGGGTGCTGCTCAGCCGGGACCCCCTGGACCCCGGCGAGTGTGGCTACCAGCCCCCAGGGGCACCCCCTGGCCTGGGCTCCACGCCTGGTCCTGGCTCTGGCCCCCGACCG---CGGAGAAGACCTAGAGAC------ACCAGATCC---
>sorAra2
NNGAGCATGGAGCACTACCGCAAGGCCGGCTCCGTGGAGCTGCCGGCGCCCTGCCCCCTGGCGCAGCTGCCCCCCGACACGCTGGAGATGCGGGTGCGCGACGGCAGCAAGATCCGGAACCTGCTGGGGCTGGCGCTGGGCCGGCTGGAGGCGGGCAGCGCGCGGCACGTGGTCTTCTCGGGCTCGGGCCGCGCGGCGGGCAAGGCCGTGAGCTGCGCCGAGATCGTCAAGCGCCGCGTGCCCGGCCTGCACCAGCTCACCAAGCTGCGCTTCCTGCAGACCGAGGACAGCTGGGTGCCCGCCGCGCCGGACACGGGCCTCGACCCCCTCACCGTGCGCCGCCACGTGCCCGCCGTGTGGGTGCTGCTGAGCCGGGACCCGCTGGACCCTAACGAATGTGGCTACCAGCCCCCGGGGGCACCGCCTGGCCTGGGCTCCACCCCCGGCCCCAGCGGATCGTCCCGGCCCCCCAGAAGAAGAGCTCGAGAT------CTGCGGCCC---
>bosTau8
------ATGGAGCACTATCGGAAAGCTGGCTCTGTGGAACTCCCCGCACCTTCCCCGATGCCCCAGCTGCCTCCTGATACCCTGGAGATGCGGGTTCGAGCCGGCAGCAAGATCCGCAACCTCTTGGGCCTGGCGCTGGAGCGGCTGGAGGGCGGCAGCGCTCGCCACGTGGTATTCTCAGGCTCTGGCCGCGCTGCAGGCAAGGCTGTCAGCTGTGCTGAGATTGTTAAACGGCGGGTACCAGGCTTGTACCAGCTTACCAAGCTGCGCTTCCTGCAGACCGAGGACAGCTGGGTGCCTACCTCACCTGACACGGGTCTGGATCCCCTCACGGTCCGCAGCCATGTGCCTGCAGTGTGGGTGCTGCTGAGCCGAGACCCCCTGGACCCCAATGAGTATGGCTACCAGCCCCCTGGGGCACCCCCTGACCTCGGGCCCACACCTGCCTCCAGCTGTGGCCCTCAGCCT---AGAAGAAGGGCTCGAGAT------ACCCGGTTC---
>hetGla2
------ATGGAGCACTACCGGAAAGCTGGCTCTGCAGAGCTCCCAGCACCTTCCCCAATGCCTCAGCTACCTCCTGATACCCTGGAGATGCGTGTTCGAGATGGCAGCAAAATTCGAAACCTGCTGGGGCTGGCACTAGGTCGGTTGGAGGCCGGCAGTGCTCGGCATGTGGTGTTCTCAGGTTCTGGCCGAGCTGCAGGGAAAGCTGTCAGCTGTGCTGAGATTGTCAAGCGGCGCATCCCAGGCCTGCACCAGCTCACCAAACTGCATTTCCTGCAGACTGAGGACAGCTGGGTTCCAGCCTCACCTGACACAGGCCTAGACCCCCTCACAGTACGCCGCCATGTGCCTGCAGTGTGGGTACTCCTCAGCCGTGACCCCTTGGACCCCAGTGAGTGTGGTTACCAGCCCCCAGGGGCACCCCCTGGCCTGGGCTCTGTGCCCAACTCCAGCTGTGGCTCCCGACTC---CGAAGAAGGCCTCGAGAT------AATCGGTCC---
