# Supplementary material for: Six reference-quality genomes reveal evolution of bat adaptations
Source: Nature. 2020 Jul 22;583(7817):578–84. doi: 10.1038/s41586-020-2486-3 (PMC8075899; doi:10.1038/s41586-020-2486-3)
Supplement: Supplementary file 6 — Alignments of 12,931 protein-coding genes across 48 mammals. [file 41586_2020_2486_MOESM6_ESM.gz › suppDataFile/ENST00000375765.aln.fasta]

>hg38
ATGCCTGAGCAGAGTAACGATTACCGGGTGGCCGTGTTTGGGGCTGGCGGTGTTGGCAAGAGCTCCCTGGTGTTGAGGTTTGTGAAAGGCACATTCCGGGAGAGCTACATCCCGACGGTGGAAGACACCTACCGGCAAGTGATCAGCTGTGACAAGAGCATATGCACATTGCAGATCACCGACACGACGGGGAGCCACCAGTTCCCGGCCATGCAGCGGCTGTCCATCTCCAAAGGGCACGCCTTCATCCTGGTGTACTCCATTACCAGCCGACAGTCCTTGGAGGAGCTCAAGCCCATCTACGAACAAATCTGCGAGATCAAAGGGGACGTGGAGAGCATCCCCATCATGCTGGTGGGGAACAAGTGTGATGAGAGCCCCAGCCGCGAGGTGCAGAGCAGCGAGGCGGAGGCCTTGGCCCGCACATGGAAGTGTGCCTTCATGGAGACCTCAGCCAAGCTCAACCATAACGTGAAGGAGCTTTTCCAGGAGCTGCTCAACCTGGAGAAGCGCAGGACCGTGAGTCTCCAGATCGACGGGAAAAAGAGCAAGCAGCAGAAAAGGAAAGAGAAGCTCAAAGGCAAGTGCGTGATCATG---
>panTro5
ATGCCTGAGCAGAGTAACGATTACCGGGTGGCCGTGTTTGGGGCTGGTGGTGTTGGCAAGAGCTCCCTGGTGTTGAGGTTTGTGAAAGGCACATTCCGGGAGAGCTACATCCCGACGGTGGAAGACACCTACCGGCAAGTGATCAGCTGCGACAAGAGCATATGCACATTGCAGATCACTGACACGACGGGGAGCCACCAGTTCCCGGCCATGCAGCGGCTGTCCATCTCCAAAGGGCACGCCTTCATCCTGGTGTACTCCATTACCAGCCGGCAGTCCTTGGAGGAGCTCAAGCCCATCTACGAACAAATCTGCGAGATCAAAGGGGACGTGGAGAGCATCCCCATCATGCTGGTGGGGAACAAGTGTGACGAGAGCCCCAGCCGCGAGGTGCAGAGCAGCGAGGCGGAGGCCTTGGCCCGCACATGGAAGTGTGCCTTCATGGAGACCTCAGCCAAGCTCAACCATAACGTGAAGGAGCTTTTCCAGGAGCTGCTCAACCTGGAGAAGCGCAGGACCGTGAGTCTCCAGATCGACGGGAAAAAGAGCAAGCAGCAGAAAAGGAAAGAGAAGCTCAAAGGCAAGTGCGTGATCATG---
>gorGor5
ATGCCTGAGCAGAGTAACGATTACCGGGTGGCCGTGTTTGGGGCTGGCGGTGTTGGCAAGAGCTCCCTGGTGTTGAGGTTTGTGAAAGGCACATTCCGGGAGAGCTACATCCCGACGGTGGAAGACACCTACCGGCAAGTGATCAGCTGCGACAAGAGCATATGCACATTGCAGATCACTGACACGACGGGGAGCCACCAGTTCCCGGCCATGCAGCGGCTGTCCATCTCCAAAGGGCACGCCTTCATCCTGGTGTACTCCATTACCAGCCGGCAGTCCTTGGAGGAGCTCAAGCCCATCTACGAACAAATCTGCGAGATCAAAGGGGACGTGGAGAGCATCCCCATCATGCTGGTGGGGAACAAGTGTGACGAGAGCCCCAGCCGCGAGGTGCAGAGCAGCGAGGCGGAGGCCTTGGCCCGCACATGGAAGTGTGCCTTCATGGAGACCTCAGCCAAGCTCAACCATAACGTGAAGGAGCTTTTCCAGGAGCTGCTCAACCTGGAGAAGCGCAGGACCGTGAGTCTCCAGATCGACGGGAAAAAGAGCAAGCAGCAGAAAAGGAAAGAGAAGCTCAAAGGCAAGTGCGTGATCATG---
>macFas5
ATGCCTGAGCAGAGCAACGATTACCGGGTGGCCGTGTTTGGGGCTGGCGGTGTTGGCAAGAGCTCCCTGGTGTTGAGGTTTGTGAAAGGCACATTCCGGGAGAGCTACATCCCGACGGTGGAAGACACCTACCGGCAAGTGATCAGCTGTGACAAGAGCATATGCACGTTGCAGATCACCGACACGACGGGGAGCCACCAGTTCCCGGCCATGCAGCGGCTGTCCATCTCCAAGGGGCACGCCTTCATCCTGGTGTACTCCATCACCAGCCGGCAGTCCTTGGAGGAGCTCAAGCCCATCTACGAACAAATCTGCGAGATCAAAGGGGACGTGGAGAGCATCCCCATCATGCTGGTGGGGAACAAGTGTGACGAGAGCCCCAGCCGCGAGGTGCAGAGCAGCGAGGCGGAGGCCTTGGCCCGCACATGGAAGTGCGCCTTCATGGAGACCTCAGCCAAGCTCAACCATAACGTGAAGGAGCTTTTCCAGGAGCTGCTCAACCTGGAGAAGCGCAGGACCGTGAGTCTCCAGATCGACGGGAAAAAGAGCAAGCAGCAGAAGAGGAAAGAGAAGCTCAAAGGCAAGTGCGTGATCATG---
>calJac3
ATGCCTGAGCAGAGCAACGATTACCGAGTGGCCGTGTTTGGGGCTGGTGGTGTTGGCAAGAGCTCCCTGGTGTTGAGGTTTGTGAAAGGCACGTTCCGGGAGAGCTACATCCCGACGGTGGAAGACACCTACCGGCAAGTGATCAGCTGTGACAAGAGCATATGCACGTTGCAGATCACCGACACCACGGGGAGCCACCAGTTCCCCGCCATGCAGCGGCTGTCCATCTCCAAAGGGCACGCCTTCATCCTGGTGTACTCTATCACTAGCCGACAGTCCTTGGAGGAGCTCAAGCCCATCTACGAACAAATCTGCGAGATCAAAGGGGACGTGGAGAGCATCCCCATCATGCTGGTGGGGAACAAGTGTGACGAGAGCCCCAGCCGTGAGGTGCAGAGCAGCGAGGCGGAGGCCTTGGCCCGCACGTGGAAGTGTGCCTTCATGGAGACCTCAGCCAAGCTCAATCACAACGTGAAGGAGCTTTTCCAGGAGCTGCTCAACCTGGAGAAGCGCAGGACCGTGAGTCTCCAGATCGACGGGAAAAAGAGCAAGCAGCAGAAACGGAAAGAGAAGCTCAAAGGCAAGTGCGTGATCATG---
>saiBol1
ATGCCTGAGCAGAGCAATGATTACCGGGTGGCCGTGTTTGGGGCCGGCGGTGTTGGCAAGAGCTCCCTGGTGTTAAGGTTTGTGAAAGGCACGTTCCGGGAGAGCTACATCCCGACGGTGGAAGACACCTACCGGCAAGTGATAAGCTGCGACAAGAGCATATGCACGTTGCAGATCACCGACACCACGGGGAGCCACCAGTTCCCCGCCATGCAGCGGTTGTCCATCTCCAAAGGGCACGCCTTCATCCTGGTGTACTCCATCACCAGCCGGCAGTCCTTGGAGGAGCTCAAGCCCATCTACGAACAAATCTGCGAGATCAAAGGGGACGTGGAGAGCATCCCCATCATGCTGGTGGGGAACAAGTGTGACGAGAGCCCCAGCCGCGAGGTGCAGAGCAGCGAGGCGGAGGCCTTGGCCCGCACGTGGAAGTGTGCCTTCATGGAGACCTCAGCCAAGCTCAACCACAACGTGAAGGAGCTTTTCCAGGAGCTGCTCAACCTGGAGAAGCGCAGGACCGTGAGTCTCCAGATCGACGGGAAAAAGAGCAAGCAGCAGAAACGGAAAGAGAAGCTCAAAGGCAAGTGCGTGATCATG---
>tupChi1
ATGCCTGAACAGAGCAATGATTACCGGGTGGCGGTGTTTGGAGCCGGCGGCGTGGGCAAGAGCTCCCTGGTCTTGAGGTTCGTGAAGGGCACGTTCCGGGAGAGCTACATCCCCACGGTGGAAGACACCTACCGGCAGGTCATCAGCTGTGACAAGAGCATATGCACGCTGCAGATCACCGACACCACGGGCAGCCACCAGTTCCCAGCCATGCAGCGGCTCTCCATCTCCAAGGGCCACGCCTTCATCTTGGTGTACTCCATCACCAGCCGGCAGTCCTTGGAGGAGCTCAAGCCCATCTACGAGCAGATCTGCGAGATCAAGGGGGACGTGGAGAGCATCCCCATCATGCTGGTGGGCAACAAGTGCGACGAGAGCCCCAGCCGGGAGGTGCAGAGCAGCGAGGCCGAGGCCCTGGCCCGCACATGGAAGTGCGCCTTCATGGAGACCTCGGCCAAGCTCAACCACAACGTGAAGGAGCTCTTCCAGGAGCTGCTCAACCTGGAGAAGCGCAGGACCGTGAGCCTCCAGATCGACGGCAAAAAGAGCAAGCAGCAGAAGAGGAAAGAGAAGCTCAAGGGCAAGTGCGTGCTCATG---
>oryCun2
ATGCCTGAGCAGAGCAACGATTACCGCGTGGCCGTGTTCGGGGCAGGTGGTGTTGGCAAGAGCTCGCTGGTGTTGAGGTTTGTGAAGGGAACGTTCCGGGAGAGCTACATCCCCACGGTGGAAGACACCTACCGGCAGGTGATCAGCTGCGACAAGAGCATCTGCACGCTGCAGATCACCGACACCACCGGGAGCCACCAGTTCCCGGCCATGCAGCGGCTGTCCATCTCCAAGGGGCACGCCTTCATCCTGGTCTACTCCATCACCAGCCGGCAGTCCCTGGAGGAGCTCAAGCCCATCTACGAACAGATCTGCGAGATCAAGGGGGACGTGGAGAGCATCCCCATCATGCTGGTGGGCAACAAGTGCGACGAGAGCCCCAGCCGCGAGGTGCAGAGCAGTGAGGCCGAGGCCCTGGCCCGCACGTGGAAGTGCGCCTTCATGGAGACCTCGGCCAAGCTCAACCACAACGTGAAGGAGCTCTTCCAGGAGCTGCTGAACCTGGAGAAGCGCAGGACCGTGAGCCTGCAGATAGATGGCAAGAAGAGCAAGCAGCAGAAGCGGAAAGAGAAGCTCAAGGGCAAGTGCGTGGTCATG---
>tarSyr2
ATGCCGGAGCAGAGCAACGACTACCGCGTGGCCGTGTTCGGCGCGGGCGGCGTGGGCAAGAGCTCGCTGGTGCTGCGCTTCGTGAAGGGCACGTTCCGCGAGAGCTACATCCCCACGGTGGAGGACACCTACCGCCAGGTCATCAGCTGCGACAAGAGCATCTGCACGCTGCAGATCACCGACACCACGGGCAGCCACCAGTTCCCCGCCATGCAGCGGCTGTCCATCTCCAAGGGCCACGCCTTCATCCTGGTGTACTCCATCACCAGCCGGCAGTCGCTGGAGGAGCTCAAGCCCATCTACCAGCAGATCTGCGAGATCAAGGGCGACGTGGAGAGCATCCCCATCATGCTGGTGGGGAACAAGTGCGACGAGAGCCCCAGCCGCGAGGTGCAGAGCGGCGAGGCCGAGGCCCTGGCGCGCGCCTGGAAGTGCGCCTTCATGGAGACCTCGGCCAAGCTCAACCACAACGTCAAGGAGCTCTTCCAGGAGCTGCTCAACCTGGAGAAGCGCAGGACCGTGAGCCTCCAGATCGACGGCAAGAAGAGCAAGCAGCAGAAGCGGAAGGAGAAGCTCAAGGGCAAGTGCGTGGTCATG---
>otoGar3
ATGCCTGAGCAAAGCAACGATTACCGGGTGGCCGTGTTTGGGGCAGGTGGTGTCGGCAAGAGCTCCCTGGTGCTGAGGTTTGTGAAAGGCACGTTCCGGGAGAGCTACATCCCCACGGTGGAAGACACCTACCGGCAGGTCATCAGCTGCGACAAGAGCATCTGCACGCTGCAGATCACAGACACCACCGGCAGCCACCAGTTCCCCGCCATGCAGCGGCTGTCCATCTCCAAGGGGCACGCCTTCATCCTGGTGTATTCCATCACCAGCCGCCAGTCCCTGGAGGAGCTCAAACCCATCTACGAACAAATCTGCGAGATCAAGGGGGACGTGGAGAGCATCCCCATCATGCTGGTGGGGAACAAATGTGACGAGAGCCCCAGCCGGGAGGTGCAGAGCGGCGAGGCGGAGGCGCTGGCGCGCACGTGGAAGTGCGCCTTCATGGAGACCTCGGCCAAGCTCAACCACAACGTGAAGGAGCTTTTCCAGGAGCTGCTCAACCTGGAGAAGCGCAGGACCGTGAGCCTACAGATCGACGGGAAAAAGAGCAAGCAGCAGAAAAGGAAAGAGAAGCTCAAAGGCAAGTGCGTGGTCATG---
>micMur3
ATGCCTGAACAGAGCAACGATTACCGAGTGGCCGTGTTTGGCGCAGGTGGTGTTGGCAAGAGCTCCCTGGTCCTGAGGTTTGTGAAAGGCACGTTTCGGGAAAGCTACATCCCGACGGTGGAAGACACCTACCGGCAGGTGATCAGCTGTGACAAGAGCATATGCACGCTGCAGATCACCGACACGACGGGCAGCCACCAGTTCCCGGCCATGCAGCGGCTGAGCATCTCCAAGGGGCACGCCTTCATCCTGGTGTACTCCATCACCAGCCGCCAGTCCCTGGAGGAGCTCAAGCCCATTTACGAGCAGATCTGCGAGATCAAAGGGGACGTGGAGAGCATCCCCATCATGCTGGTGGGGAACAAGTGCGACGAGAGCCCCAGCCGCGAGGTGCAGAGCAGCGAGGCGGAGGCCTTGGCGCGCGCGTGGAAGTGCGCCTTCATGGAGACCTCGGCCAAGCTCAACCACAACGTCAAGGAGCTCTTCCAGGAGCTGCTCACGCTGGAGAAGCGCAGGGCCGTGAGCCTGCAGATCGACGGCAAGAAGAGCAAGCAGCAGAAGAGGAAAGAGAAGCTCAAGGGCAAGTGCGTGCTCATG---
>cavPor3
ATGCCTGAGCAGAGCAACGACTACAGGGTGGCCGTGTTCGGCGCAGGGGGCGTGGGCAAGAGCTCCCTGGTCCTGAGGTTCGTGAAGGGCACCTTCCGGGAGAGCTACATCCCCACGGTGGAGGACACCTACCGGCAGGTGATCAGCTGCGACAAGAGCATCTGCACGCTGCAGATCACCGACACCACGGGCAGCCACCAGTTCCCAGCCATGCAGCGGCTGTCCATCTCCAAGGGCCACGCCTTCATCCTCGTCTACTCCATCACCAGCCGGCAGTCGCTGGAGGAGCTCAAGCCCATCTACGAGCAGATCTGTGAGATCAAAGGGGACGTGGACAGCATCCCCATCATGCTGGTGGGCAACAAGTGTGATGAGAGCCCCAGCCGCGAGGTGCAGAGCAGCGAGGCCGAGGCGCTGGCGCGCTCCTGGAAGTGTGCCTTCATGGAGACCTCGGCCAAGCTCAATCACAATGTGAAGGAGCTCTTCCAGGAGCTGCTCAACCTGGAGAAGCGCAGGACCGTGAGCCTCCAGATAGATGGCAAGAAGAGCAAGCAGCAGAAGAGGAAGGAGAAGCTGAAAGGCAAGTGTGTGGTCATG---
>cerSim1
ATGCCGGAACAGAGCAACGATTACCGGGTGGCCGTGTTCGGGGCTGGTGGTGTTGGCAAGAGCTCCCTGGTCCTGAGGTTTGTGAAGGGCACGTTCCGGGAGAGCTACATCCCCACTGTGGAAGACACCTACCGGCAGGTCATCAGCTGCGACAAGAGCATCTGCACGCTGCAGATCACCGACACCACAGGCAGCCACCAGTTCCCCGCCATGCAGCGGCTCTCCATCTCCAAAGGGCACGCTTTTGTCCTGGTCTACTCCATCACCAGCCGGCAGTCCTTGGAGGAGCTCAAACCCATCTATGAACAAATCTGCGAGATCAAAGGGGACGTGGAGAGCATCCCCATCATGCTGGTGGGGAACAAGTGTGACGAGAGCCCGAGCCGAGAGGTGGAGAGCAGCGAGGCCGAGGCCCTGGCCCGCAAGTGGAAGTGCGCCTTCATGGAGACGTCGGCCAAGCTCAACCTTAACGTGAAGGAGCTCTTCCAGGAGCTGCTCAACCTGGAGAAGCGCAGGACCGTGAGCCTACAGATCGACGGGAAGAAGAGCAAGCAGCAGAAGAGGAAAGAGAAGCTCAAGGGCAAATGCGTGATCATG---
>HLmyoMyo6
ATGCCAGAACAGAGCAACGACTACCGGGTGGCCGTGTTCGGAGCAGGTGGCGTCGGCAAGAGCTCCCTGGTCCTGAGGTTTGTGAAGGGCACGTTCCGGGAGAGCTACATCCCCACCGTGGAGGACACCTACCGGCAGGTCATCAGCTGCGACAAGAGCATCTGCACGCTGCAGATCACGGACACCACCGGCAGCCACCAGTTCCCTGCCATGCAGCGGCTGTCCATCTCCAAGGGACACGCCTTCATCCTGGTGTACTCCATCACCAGCCGGCAGTCCCTGGAGGAGCTCAAGCCCATCTACGAACAAATCTGCGAGATCAAAGGGGACGTGGAGAGCATCCCCATCATGCTGGTGGGGAACAAGTGTGACGAGAGCCCGAGCCGCGAGGTGGAGAGCAGCGAGGCGGAGGCGCTGGCCCGCCGGTGGAAGTGCGCCTTCATGGAGACCTCGGCCAAGCTCAACCACAACGTGAAGGAGCTCTTCCAGGAGCTGCTCAACCTGGAGAAGCGCAGGACCGTGAGCCTCCAGATCGACGGGAAGAAGAGCAAGCAGCAGAAGAGGAAAGAGAAGCTCAAGGGCAAGTGCGTGGTCATG---
>HLequCab3
ATGCCGGAACAGAGCAATGATTACCGGGTGGCCGTGTTCGGGGCAGGTGGCGTCGGCAAGAGCTCCTTGGTGTTGAGGTTTGTGAAGGGCACGTTTCGGGAGAGCTACATCCCGACTGTGGAAGACACCTACCGGCAGGTCATCAGCTGCGACAAGAGCATCTGCACGCTGCAGATCACTGACACCACGGGCAGCCACCAGTTCCCCGCCATGCAGCGGCTGTCCATCTCCAAAGGGCACGCCTTCATCCTGGTCTACTCTATCACCAGCCGGCAGTCCCTGGAGGAGCTCAAACCCATCTACGAACAAATCTGCGAGATCAAAGGGGACGTGGAGAGCATCCCTATCATGCTGGTGGGCAACAAGTGTGACGAGAGCCCGAGCCGCGAGGTGGAGAGCAGTGAGGCCGAGGCCCTGGCCCGCAAGTGGAAGTGCGCCTTCATGGAGACCTCGGCCAAGCTCAACCATAACGTGAAGGAGCTCTTCCAGGAGCTGCTCAACCTGGAGAAGCGCAGGACCGTGAGCCTACAGATCGACGGGAAAAAGAGCAAGCAGCAGAAGAGGAAAGAAAAGCTCAAGGGCAAATGTGTGATCATG---
>dasNov3
ATGCCGGAACAGAGCAACGATTACCGCGTGGCCGTGTTCGGGGCGGGCGGCGTGGGCAAGAGCTCGCTGGTGCTGAGGTTCGTGAAGGGCACGTTCCGGGAGAGCTACATCCCAACGGTGGAGGACACCTACCGGCAGGTGATCAGCTGCGATAAGAGCATCTGCACGCTGCAGATCACCGACACCACCGGCAGCCACCAGTTCCCGGCCATGCAGCGGCTGTCCATCTCCAAGGGCCACGCCTTCATCCTGGTGTACTCCATCACCAGCCGGCAGTCTCTGGAGGAGCTCAAGCTCATCTACGAGCAGATCTGCGAGATCAAGGGGGACGTGGAGAGCATCCCCATCATGCTGGTGGGCAACAAGTGCGACGAGAGCCCGAGCCGCGAGGTGGAGAGCGGCGAGGCCGAGGCCCTGGCCCGCAAGTGGAAGTGCGCCTTCATGGAGACCTCGGCCAAGCTCAACCACAACGTCAAGGAGCTCTTCCAGGAGCTGCTCAACCTGGAGAAGCGCAGGACCGTGAGCCTCCAGATCGACGGGAAGAAGAGCAAGCAGCAGAAGAGGAAAGAGAAGCTCAAAGGCAAATGCGTGGTCATG---
>HLmanJav1
ATGCCGGAACAGAGCAACGATTACCGGGTGGCCGTGTTTGGGGCAGGTGGTGTTGGCAAGAGCTCTCTGGTCTTGAGGTTTGTGAAGGGCACGTTCCGGGAGAGCTACATCCCCACTGTGGAGGACACCTACCGGCAGGTGATCAGCTGTGACAAGAGCATCTGCACACTGCAGATCACGGACACCACGGGAAGCCACCAGTTCCCGGCCATGCAGCGGCTGTCCATCTCCAAAGGGCACGCCTTCATCCTGGTCTACTCCATCACCAGCCGACAGTCCCTGGAGGAGCTCAAACCCATCTATGAGCAGATCTGCGAGATCAAAGGGGACGTGGAGAGCATCCCCATGATGCTGGTGGGGAACAAGTGTGACGAGAGCCCGAGCCGAGAGGTGGAGAGTGGGGAGGCAGAGGCCTTGGCCCGCAGGTGGAGGTGTGCCTTCATGGAGACCTCGGCCAAGCTCAACCATAATGTGAAGGAGCTCTTTCAGGAGCTGCTCAACTTGGAGAAACGCAGGACCGTGAGCCTGCAGATCGACGGGAAGAAGAGCAAGCAGCAGAAAAGGAAAGAGAAGCTCAAGGGCAAATGCACCATCATG---
>manPen1
ATGCCGGAACAGAGCAACGATTACCGGGTGGCCGTGTTTGGGGCAGGTGGTGTTGGCAAGAGCTCTCTGGTCTTGAGGTTTGTGAAGGGCACGTTCCGGGAGAGCTACATCCCCACTGTGGAGGACACCTACCGGCAGGTGATCAGCTGTGACAAGAGCATCTGCACGCTGCAGATCACGGACACCACGGGAAGCCACCAGTTCCCGGCCATGCAGCGGCTGTCCATCTCCAAAGGGCATGCCTTCATCTTGGTCTACTCCATCACCAGCCGGCAGTCCCTGGAGGAGCTCAAACCCATCTATGAGCAGATCTGCGAGATCAAAGGGGACGTGGAGAGCATCCCCATGATGCTGGTGGGGAACAAGTGTGACGAGAGCCCGAGCCGAGAGGTGGAGAGTGGGGAGGCAGAGGCTTTGGCCCGCAGGTGGAGGTGTGCCTTCATGGAGACCTCGGCCAAGCTCAACCATAATGTGAAGGAGCTCTTCCAGGAGCTGCTCAATTTGGAGAAGCGCAGGACCGTGAGCCTGCAGATCGATGGGAAGAAGAGCAAGCAGCAGAAAAGGAAAGAGAAGCTCAAGGGCAAATGCACCATCATG---
>musFur1
ATGCCGGAACAGAGCAATGACTACCGCGTGGCCGTGTTCGGGGCCGGGGGTGTTGGCAAGAGTTCGCTGGTGCTGAGGTTCGTGAAGGGCACGTTCCGGGAGAGCTACATCCCCACGGTGGAGGACACCTACCGGCAGGTGATCAGCTGCGACAAGAGCATCTGCACACTGCAGATCACCGACACCACGGGCAGCCACCAGTTCCCGGCCATGCAGCGGCTGTCCATCTCCAAGGGCCACGCCTTCATCCTGGTCTACTCCATCACCAGCCGGCAGTCGCTGGAGGAGCTCAAGCCCATCTACGAGCAGATCTGCGAGATCAAAGGGGACGTGGAGAGCATCCCCATCATGCTGGTGGGGAACAAGTGCGACGAGAGCCCCAGCCGCGAGGTGGAGAGCGGCGAGGCCGAGGCCCTGGCCCGGAAGTGGAAGTGCGCCTTCATGGAGACCTCGGCCAAGCTCAACCACAACGTGAAGGAGCTCTTCCAGGAGCTGCTCAACTTGGAGAAGCGTAGGACCGTGAGCCTCCAGATCGACGGGAAAAAGAGCAAGCAGCAGAAAAGGAAAGAGAAGCTCAAGGGCAAGTGCGTGGTCATG---
>HLcamFer2
ATGCCGGAACAAAGCAACGATTACCGGGTGGCCGTGTTCGGGGCAGGTGGTGTCGGCAAGAGCTCCCTGGTCTTGCGGTTCGTGAAAGGCACGTTCCGGGAGAGCTACATCCCCACCGTGGAAGACACCTACCGGCAGGTCATCAGCTGTGACAAGAGCATCTGCACCCTGCAGATCACGGACACCACGGGCAGCCACCAGTTCCCCGCCATGCAGCGGCTGTCCATCTCCAAGGGGCACGCCTTCATCCTGGTCTACTCCATCACCAGCCGGCAGTCCTTGGAGGAGCTCAAACCCATCTACGAACAGATCTGCGAGATCAAAGGGGACGTGGAGAGCATCCCCATCATGCTGGTGGGGAACAAGTGTGACGAGAGCCCCAGCCGCGAGGTGGAGAGCGGCGAGGCCGAGGCGCTGGCCCGCAAGTGGAAGTGCGCCTTCATGGAGACGTCGGCCAAGCTCAACCACAACGTGAAGGAGCTCTTCCAGGAGCTGCTCAACCTGGAGAAGCGCAGGACCGTGAGCCTACAGATCGACGGGAAAAAGAGCAAGCAGCAGAAAAGGAAAGAGAAACTCAAGGGCAAGTGCGTGGTCATG---
>lepWed1
ATGCCGGAGCAGAGCAATGACTACCGTGTGGCTGTGTTCGGCGCAGGGGGCGTTGGCAAGAGCTCGCTGGTGCTGCGCTTCGTGAAGGGCACGTTCCGGGAGAGCTACATCCCCACGGTGGAGGACACCTACCGGCAGGTGATCAGCTGCGACAAGAGCATCTGCACGCTGCAGATCACGGACACCACGGGCAGCCACCAGTTTCCGGCCATGCAGCGGCTGTCCATCTCCAAGGGCCACGCCTTCATCCTGGTCTACTCCATCACCAGCCGGCAGTCCTTGGAGGAGCTCAAGCCCATCTACGAACAAATCTGCGAGATCAAAGGGGACGTGGAGAGCATCCCCATCATGCTGGTGGGCAACAAGTGCGACGAGAGCCCCAGCCGCGAGGTGGAGAGCGGCGAGGCCGAGGCCCTGGCCCGGAAATGGAAGTGCGCCTTCATGGAGACCTCGGCCAAGCTCAACCACAACGTGAAGGAGCTCTTTCAGGAGCTGCTCAACCTGGAGAAGCGCAGGACCGTGAGCCTCCAGATCGACGGGAAAAAGAGCAAGCAGCAGAAAAGGAAAGAAAAGCTCAAGGGCAAATGCGTGGTCATG---
>oryAfe1
ATGCCAGAACAAAGCAATGATTACCGGGTGGCTGTGTTTGGGGCAGGAGGTGTTGGCAAGAGCTCCCTGGTCTTGAGGTTTGTGAAAGGCACGTTTCGGGAGAGCTACATCCCAACAGTGGAAGACACCTACCGGCAGGTCATCAGCTGTGATAAGAGCATATGCACACTGCAGATCACTGACACAACCGGCAGCCACCAGTTCCCTGCTATGCAGCGTCTGTCCATCTCCAAAGGGCATGCCTTCATCCTGGTGTACTCCATCACCAGCCGCCAGTCCCTGGAGGAGCTCAAACCCATCTATGAACAAATCTGTGAGATCAAAGGGGATGTGGAGAGCATTCCTATCATGCTGGTAGGGAATAAGTGTGATGAGAGCCCAAACCGTGAGGTAGAGAGCAGTGAGGCAGAAGATTTGGCCCGGAAGTGGAAGTGTGCCTTCATGGAAACCTCAGCCAAGCTCAACCACAACGTGAAAGAGCTCTTCCAGGAGCTGCTCAACCTGGAGAAGCGCAGGACCGTGAGCCTACAAATTGACGGGAAAAAGAGCAAGCAGCAGAAAAGGAAAGAAAAGCTGAAAGGCAAATGTGTGGTTATG---
>triMan1
ATGCCGGAACAGAGCAATGATTACCGAGTGGCTGTATTTGGGGCAGGTGGTGTTGGCAAGAGCTCCCTGGTCTTGAGGTTTGTGAAAGGCACGTTCCGGGAGAGCTACATCCCGACGGTGGAAGACACCTACCGGCAGGTGATCAGCTGCGATAAGAGCATATGCACATTGCAGATCACCGACACGACTGGCAGCCACCAGTTCCCCGCCATGCAGCGTCTGTCCATCTCCAAAGGGCACGCCTTCATCCTGGTGTACTCCATCACCAGCCGGCAGTCCCTGGAGGAGCTCAAACCCATCTATGAACAAATCTGCGAGATCAAAGGGGACATAGAGAGCATCCCCATCATGCTGGTGGGGAACAAGTGCGACGAGAGCCCGAACCGCGAAGTGGAGAGCAGCGAGGCGGAAGCCTTGGCCCGGAAGTGGAAGTGCGCCTTCATGGAGACCTCGGCCAAGCTCAACCACAATGTGAAGGAGCTCTTCCAGGAGCTGCTCAACCTGGAGAAGCGCAGGACCGTGAGCCTACAGATCGATGGGAAAAAGAGCAAGCAGCAGAAAAGGAAAGAAAAGCTCAAAGGCAAATGTGTGGTTATG---
>loxAfr3
ATGCCAGAACAGAGCAATGATTACCGGGTGGCTGTATTTGGGGCAGGTGGTGTTGGCAAGAGCTCCCTGGTCTTGAGGTTTGTGAAAGGCACGTTCCGAGAGAGCTACATCCCGACAGTAGAAGACACCTACCGGCAGGTGATCAGCTGCGATAAGAGCATATGCACACTGCAGATCACCGACACGACCGGCAGCCACCAGTTCCCTGCCATGCAGCGTCTGTCCATCTCCAAAGGGCACGCCTTCATCCTGGTGTACTCCATCACCAGCCGGCAGTCCCTGGAAGAGCTCAAACCCATCTACGAACAAATCTGCGAGATCAAAGGGGACGTAGAGAGCATCCCCATCATGCTGGTGGGGAACAAGTGTGACGAGAGCCCGAACCGCGAAGTGGAGAGCAGCGAGGCAGAAGCCTTGGCCCGGAAATGGAAGTGCGCCTTCATGGAGACCTCGGCCAAGCTCAACCACAACGTGAAGGAGCTCTTCCAGGAGCTGCTCAACCTAGAGAAGCGCAGGACTGTGAGCCTACAGATCGACGGGAAAAAGAGCAAGCAGCAGAAAAGGAAAGAAAAGCTCAAAGGCAAATGTGTGGTTATG---
>conCri1
ATGCCCGAGCAGAGCAATGATTACCGGGTGGCTGTGTTCGGGGCAGGTGGCGTTGGCAAGAGCTCCCTGGTCTTGCGGTTTGTGAAAGGCACCTTCCGAGAGAGCTACATCCCCACTGTGGAAGACACCTACCGGCAGGTGATCAGTTGCGACAAAAGCATCTGCACCCTGCAGATCACAGACACCACAGGCAGCCACCAGTTCCCAGCCATGCAGCGCCTGTCCATCTCCAAGGGCCACGCCTTCATACTGGTCTACTCCATCACCAGCCGGCAGTCCCTGGAGGAGCTCAAACCCATCTATGAACAAATCTGTGAGATCAAGGGGGACGTGGAGAGCATCCCCATCATGCTGGTGGGCAACAAATGTGACGAGAGCCCGAACCGCGAGGTGGAGAGCAGCGAGGCGGAGGCCCTGGCCCGCAAGTGGAAGTGTGCCTTTATGGAGACCTCGGCCAAGCTCAACCACAACGTGAAGGAGCTCTTCCAGGAGCTGCTCAACCTGGAGAAGCGCAGGACCGTGAGCTTACAGATCGACGGGAAGAAGAGCAAGCAGCAGAAGAGGAAAGAGAAGCTCAAGGGCAAATGTGTGGTCATG---
>sorAra2
ATGCCTGAGCAAAGCAACGATTACCGTGTGGCTGTGTTCGGGGCAGGGGGCGTCGGGAAGAGCTCCCTGGTCTTGAGGTTCGTGAAAGGCACATTCCGGGAGAGCTACATCCCCACGGTGGAAGACACCTACCGGCAGGTGATCAGCTGTGACAAGAGCATTTGCACGCTGCAGATCACAGACACCACGGGCAGCCACCAGTTCCCGGCCATGCAGCGGCTGTCCATCTCCAAGGGGCATGCCTTCATCCTGGTGTACTCCATCACCAGCCGGCAGTCCCTGGAGGAGCTCAAGCCCATCTACGAGCAGATCTGTGAGATCAAGGGGGACGTGGAGAGCATCCCCATCATGCTGGTGGGGAACAAGTGTGACGAGAGCCCCAACCGCGAGGTGGAGAGCAGCGAAGCAGAGGCCTTGGCCCGCAAGTGGAAGTGTGCATTCATGGAGACCTCGGCCAAGCTCAACCACAACGTGAAGGAGCTCTTCCAGGAGCTGCTCAACCTGGAGAAGCGCAGGACCGTGAGCCTCCAGATCGACGGCAAGAAGAGCAAGCAGCAGAAGAGGAAAGAGAAGCTCAAGGGCAAATGCGTTGTCATG---
>balAcu1
ATGCCAGAGCAGAGCAACGATTACCGGGTGGCCGTGTTCGGCGCAGGTGGTGTTGGCAAGAGCTCTCTGGTCTTGCGGTTTGTGAAAGGTACATTCCGGGAGAGCTACATCCCCACTGTGGAAGACACCTACCGGCAGGTCATCAGCTGTGACAAGAGCATCTGCACCCTGCAGATCACGGACACCACGGGCAGCCACCAGTTCCCTGCCATGCAGCGGCTGTCCATCTCCAAAGGGCATGCCTTCATTCTGGTCTACTCCATCACCAGCCGGCAGTCCTTGGAGGAGCTCAAACCCATCTATGAACAAATCTGTGAGATCAAAGGGGATGTGGAGAGCATCCCCATCATGCTGGTGGGGAACAAGTGTGACGAGAGCCCGAACCGCGAGGTGGAGAGCAGCGAGGCCGAGGCGCTGGCCCGCAAGTGGAAGTGCGCCTTCATGGAGACCTCGGCTAAGCTCAACCACAACGTGAAGGAGCTCTTCCAGGAGCTGCTCAACCTGGAGAAGCGCAGGACCGTGAGCCTCCAGATCGACGGGAAAAAGAGCAAGCAGCAGAAGAGGAAAGAAAAGCTCAAGGGCAAGTGCGTGATCATG---
>HLmolMol2
ATGCCGGAACAGAGCAATGATTACCGGGTGGCCGTGTTCGGGGCGGGTGGCGTTGGCAAGAGCTCCCTCGTCCTGAGGTTCGTGAAGGGCACCTTCCGGGAGAGCTACATCCCCACGGTGGAGGACACCTACCGGCAGGTCATCAGCTGTGACAAGAGCATCTGCACCCTGCAGATCACGGACACCACGGGCAGCCACCAGTTCCCCGCCATGCAGAGGCTGTCCATCTCCAAAGGCCATGCCTTCATCCTGGTGTACTCCATCACCAGCCGGCAGTCCTTGGAAGAGCTCAAGCCCATCTACGAGCAGATCTGCGAGATCAAGGGGGACGTGGAGAGCATCCCCATCATGCTGGTGGGGAACAAGTGCGACGAGAGCCCGAACCGGGAGGTGGAGAGCAGCGAGGCGGAGGCGCTGGCCCGCAAGTGGAAGTGCGCCTTCATGGAGACCTCGGCCAAGCTCAACCACAACGTGAAGGAGCTCTTCCAGGAGCTGCTCAACCTGGAGAAGCGCAGGACCGTCAGCCTGCAGATCGACGGCAAGAAGAGCAAGCAGCAGAAGCGGAAGGAGAAGCTCAAGGGCAAGTGCGTGGTCATG---
>susScr11
ATGCCGGAGCAGAGCAATGATTACCGGGTGGCAGTGTTCGGAGCAGGTGGTGTTGGCAAGAGCTCCCTGGTCTTGCGGTTTGTGAAAGGCACCTTCCGGGAGAGCTACATCCCCACCGTGGAAGACACCTACCGGCAGGTCATCAGCTGTGATAAGAGCATCTGCACCCTGCAGATCACGGACACCACCGGCAGCCACCAGTTCCCGGCCATGCAGCGGCTGTCCATCTCCAAAGGGCACGCCTTCATCCTCGTCTACTCCATCACCAGCCGGCAGTCCTTGGAGGAGCTCAAACCCATCTATGAGCAAATCTGCGAGATCAAAGGGGACGTGGAGAGCATCCCCATCATGCTGGTGGGGAACAAGTGTGACGAGAGCCCGAACCGAGAGGTGGAGAGCAGCGAGGCGGAGGCGCTGGCCCGCAAGTGGAAGTGCGCCTTCATGGAAACCTCGGCCAAGCTCAACCATAACGTGAAGGAGCTCTTCCAGGAGCTGCTCAACCTGGAGAAGCGCAGGACCGTGAGCCTCCAGATCGATGGGAAAAAGAGCAAGCAGCAGAAAAGGAAAGAGAAGCTCAAGGGCAAGTGCGTGATCATG---
>HLrhiFer5
ATGCCGGAACAGAGCAATGACTACCGGGTGGCTGTGTTCGGGGCAGGTGGTGTTGGCAAGAGCTCCCTGGTCTTGAGGTTTGTGAAAGGCACATTCCGGGAGAGCTACATCCCCACGGTTGAAGACACCTATCGGCAGGTGATCAGCTGTGACAAGAGCATCTGCACACTGCAGATCACAGACACCACGGGCAGCCACCAGTTCCCTGCCATGCAGCGGCTGTCCATCTCCAAGGGGCACGCCTTCATCCTGGTGTATTCTATCACCAGCCGGCAGTCCTTGGAGGAGCTCAAACCCATCTACGAACAAATCTGCGAGATCAAAGGGGACGTGGAGAGTATCCCCATCATGCTGGTGGGGAACAAGTGTGACGAGAGCCCAAACCGCGAGGTGGAGAGCAGTGAGGCGGAAGCCTTGGCCCGCAAGTGGAAGTGTGCCTTCATGGAGACCTCGGCCAAGCTCAACCACAACGTGAAGGAGCTGTTTCAGGAGCTGCTCAACCTGGAGAAGCGCAGGACTGTGAGCCTACAGATTGACGGGAAAAAGAGCAAACAGCAGAAAAGGAAAGAAAAGCTCAAGGGCAAATGTGTGGTCATG---
>HLturTru3
ATGCCAGAGCAGAGCAACGATTACCGGGTGGCCGTGTTCGGCGCAGGTGGTGTTGGCAAGAGCTCTCTGGTCTTGCGGTTTGTGAAAGGTACATTCCGGGAGAGCTACATCCCCACTGTGGAAGACACCTACCGGCAGGTCATCAGCTGTGACAAGAGCATCTGCACCCTGCAGATCACGGACACCACAGGCAGCCACCAGTTCCCTGCCATGCAGCGGCTGTCCATCTCCAAAGGGCATGCCTTCATTCTGGTCTACTCTATCACCAGCCGGCAGTCCTTGGAGGAGCTCAAACCCATCTATGAACAAATCTGTGAGATCAAAGGGGATGTGGAGAGCATCCCCATCATGCTTGTGGGGAACAAGTGTGACGAGAGCCCGAACCGCGAGGTGGAGAGCAGCGAGGCTGAGGTGCTGGCCCGCAAGTGGAAGTGCGCCTTCATGGAGACCTCGGCTAAGCTCAACCACAATGTGAAGGAGCTCTTCCAGGAGCTGCTCAACCTGGAGAAGCGCAGGACCGTGAGCCTCCAGATCGATGGGAAAAAGAGCAAGCAGCAGAAGAGGAAAGAAAAGCTCAAGGGCAAGTGCGTGATCATG---
>eriEur2
ATGCCGGAGCAGAGCAACGATTACCGTGTGGCTGTGTTCGGGGCAGGTGGTGTTGGTAAGAGCTCCCTGGTCCTGAGGTTTGTGAAGGGCACGTTCCGGGAGAGTTATATCCCCACTGTGGAAGACACCTATCGGCAGGTGATCAGCTGTGACAAGAGCATCTGCACGCTGCAGATCACAGACACCACAGGCAGCCACCAGTTCCCTGCCATGCAGCGGCTGTCCATCTCCAAAGGACATGCCTTCATCCTGGTGTACTCCATCACCAGCCGACAGTCCTTGGAGGAGCTCAAACCCATCTATGAACAGATCTGTGAGATCAAAGGGGATGTGGAGAGCATTCCCATCATGCTGGTGGGGAACAAATGTGATGAGAGCCCCAACCGAGAAGTGGAGAGCAACGAAGCTGAGGCCCTGGCCCGCAAGTGGAAGTGCGCCTTCATGGAGACCTCGGCCAAGCTCAACCACAACGTGAAAGAGCTCTTCCAGGAGCTGCTCAACTTGGAGAAGCGCAGGACCGTGAGCCTACAGATTGATGGGAAGAAGAGCAAGCAGCAGAAGAGGAAAGAGAAGCTCAAGGGCAAATGTGTTATCATG---
>ailMel1
ATGCCGGAACAGAGCAACGACTACCGCGTGGCCGTGTTCGGGGCAGGGGGTGTTGGCAAGAGCTCGCTGGTCTTGAGGTTCGTGAAGGGCACGTTCCGGGAGAGCTACATCCCCACGGTGGAGGACACCTACCGGCAGGTGATCAGCTGCGACAAGAGCATCTGCACGCTGCAGATCACGGACACGACGGGCAGCCACCAGTTCCCGGCCATGCAGCGGCTGTCCATCTCCAAGGGCCATGCCTTCATCCTGGTCTACTCCATCACCAGCCGACAGTCCCTGGAGGAGCTCAAGCCCATCTACGAACAGATCTGCGAGATCAAAGGGGACGTGGAGAGCATCCCCATCATGCTGGTGGGGAACAAGTGCGACGAGAGCCCCAACCGCGAGGTGGAGAGCGGCGAGGCCGAGGCCCTGGCCCGAAAGTGGAAGTGCGCCTTCATGGAGACCTCGGCCAAGCTCAACCACAACGTGAAGGAGCTCTTCCAGGAGCTGCTCAACCTGGAGAAGCGCAGGACCGTCAGCCTCCAGATCGACGGCAAAAAGAGCAAGCAGCAGAAGAGGAAGGAAAAGCTCAAGGGCAAATGCGTGGTCATG---
>canFam3
ATGCCGGAACAAAGCAATGATTACCGGGTGGCCGTGTTCGGAGCAGGTGGCGTTGGCAAGAGCTCGCTGGTCTTGAGGTTTGTGAAGGGCACGTTCCGGGAGAGCTACATCCCCACGGTGGAGGATACCTACCGGCAGGTCATCAGCTGTGACAAGAGCATCTGCACGCTGCAGATCACGGACACCACGGGCAGCCACCAGTTCCCCGCCATGCAGCGGCTGTCCATCTCCAAGGGGCACGCCTTCATCCTGGTCTACTCCATCACCAGCCGGCAGTCCTTGGAGGAGCTCAAGCCCATCTACGAACAGATCTGCGAGATCAAAGGGGACGTGGAGAGCATCCCCATCATGCTGGTGGGAAACAAGTGTGATGAGAGCCCCAACCGCGAGGTGGAGAGTGGCGAAGCCGAGGCCCTGGCCCGCAAGTGGAAGTGCGCCTTCATGGAGACCTCCGCCAAGCTCAACCACAACGTGAAGGAGCTCTTCCAGGAGCTGCTCAACCTGGAGAAACGCAGGACCGTGAGCCTCCAGATCGACGGGAAAAAGAGCAAGCAGCAGAAGAGGAAAGAAAAGCTCAAGGGCAAATGCGTGGTCATG---
>HLrouAeg4
ATGCCGGAACAGAGCAATGATTACCGGGTGGCTGTGTTTGGGGCAGGTGGTGTTGGCAAGAGCTCCCTGGTCTTGAGGTTTGTGAAAGGCACATTCCGGGAGAGCTACATCCCCACTGTGGAAGACACCTACCGGCAGGTTATTAGCTGTGACAAAAGCATCTGTACACTGCAGATCACAGACACCACGGGCAGCCACCAGTTCCCTGCCATGCAGCGGCTGTCCATCTCTAAAGGGCATGCCTTCATCCTGGTGTACTCCATCACCAGTCGGCAATCCTTAGAGGAGCTCAAACCTATTTATGAACAAATCTGTGAGATCAAAGGAGACGTGGAAAGTATCCCCATCATGCTGGTGGGGAACAAGTGTGATGAGAGCCCAAACCGCGAGGTGGAGAGTGGCGAGGCAGAAGCTTTGGCCCGCAGGTGGAAGTGCGCCTTCATGGAAACCTCAGCCAAGCTCAACCACAATGTGAAGGAGCTCTTTCAAGAGCTGCTCAACCTGGAGAAGCGCAGGACCGTGAGCCTACAGATCGATGGGAAAAAGAGCAAGCAGCAGAAAAGGAAAGAAAAGCTCAAGGGCAAATGTGTGATCATG---
>HLphyDis3
ATGCCAGAGCAGAGCAATGATTACCGGGTGGCTGTGTTCGGAGCAGGTGGTGTTGGCAAGAGCTCCCTAGTCTTGAGGTTTGTGAAAGGAACATTCCGGGAGAGCTACATCCCCACTGTGGAAGACACCTACCGGCAGGTCATCAGCTGTGACAAGAGCATCTGCACACTGCAGATCACAGACACTACAGGCAGCCACCAGTTTCCCGCCATGCAGAGGCTGTCCATTTCCAAAGGGCATGCCTTCATCCTGGTGTACTCCATCACCAGCCGGCAGTCCTTGGAAGAACTCAAACCCATTTATGAACAAATCTGTGAGATCAAAGGGGATGTGGAGAGTATCCCCATTATGCTAGTGGGGAACAAGTGTGATGAAAGCCCAAACCGCGAGGTGGAGTGCAGTGAGGCAGAGGCCCTGGCCCGCAAGTGGAAGTGTGCTTTCATGGAGACCTCAGCCAAGCTCAACCACAATGTGAAGGAGCTCTTTCAGGAGCTGCTCAACCTGGAGAAGCGCAGGACCGTGAGCCTACAGATTGATGGGAAAAAGAGCAAGCAGCAGAAAAGGAAAGAAAAGCTTAAAGGCAAATGTGTGCTCATG---
>echTel2
ATGCCTGAGCAGAGCAATGATTATCGGGTGGCTGTGTTTGGAGCAGGTGGTGTTGGCAAGAGCTCTTTGGTCTTGAGGTTTGTGAAAGGTACCTTCCGAGAGAGCTACATCCCAACGGTGGAAGACACCTATCGGCAGGTCATCAGCTGTGACAAGAGCATATGCACACTGCAGATCACTGACACCACGGGCAGCCACCAGTTCCCTGCCATGCAGCGTCTGTCTATATCCAAAGGGCACGCCTTCATCCTGGTGTACTCCATCACTAGCCGGCAGTCCCTGGAGGAGCTCAAACCCATCTACGAACAAATCTGCGAGATCAAAGGGGACGTGGAGAGCATCCCCATCATGCTGGTGGGGAACAAGTGCGATGAGAACCCGAACCGGGAGGTCGAGAGCAGTGAGGCTGAGGCCCTGGCCCGGAAGTGGAAGTGCGCCTTCATGGAAACCTCAGCCAAGCTCAATCACAACGTGAAGGAGCTCTTCCAGGAGCTGCTCAACCTGGAGAAGCGCAGGACCGTGAGTCTGCAGATTGACGGGAAGAAGAGCAAGCAGCAGAAAAGGAAAGAGAAACTCAAAGGCAAATGCGTGGTTATG---
>micOch1
ATGCCAGAACAGAGCAATGACTACCGGGTGGCGGTGTTTGGGGCAGGTGGTGTTGGCAAGAGCTCCCTCGTTTTGCGATTTGTCAAAGGGACCTTCCGAGAGAGCTATATTCCAACTGTGGAAGACACCTACCGGCAGGTGATCAGCTGTGACAAGAGCATATGCACCCTGCAGATCACCGACACCACCGGGAGCCACCAGTTCCCTGCCATGCAGCGGCTGTCCATCTCCAAAGGCCATGCCTTCATCCTGGTCTACTCCATCACCAGCCGGCAGTCCCTGGAGGAACTCAAGCCCATCTACGAGCAGATCTGTGAGATCAAGGGGGACGTGGAGAGCATCCCCATCATGCTGGTAGGGAACAAGTGTGACGAGAGCCCCAACCGTGAGGTGCAGAGCAGCGAGGCGGAGGCCCTGGCACGCACGTGGAAGTGTGCTTTCATGGAGACATCGGCCAAGCTCAACCACAACGTCAAGGAACTCTTTCAGGAACTGCTCAACCTGGAGAAGCGCAGGACCGTGAGCCTCCAGATCGACGGCAAGAAGAGCAAGCAGCAGAAACGGAAGGAGAAGCTCAAGGGCAAGTGCGTGGTCATG---
>mm10
ATGCCGGAACAGAGCAACGACTACCGGGTGGCGGTGTTTGGGGCAGGCGGTGTTGGCAAGAGCTCCCTCGTTTTGAGGTTTGTGAAAGGGACCTTCAGGGAGAGCTACATCCCGACTGTGGAAGACACCTACCGGCAGGTGATCAGCTGTGACAAGAGCATATGCACGCTGCAGATCACCGACACCACCGGGAGCCACCAGTTTCCGGCCATGCAGCGGCTGTCCATCTCCAAAGGCCACGCCTTCATCCTGGTCTACTCCATCACCAGCCGGCAGTCCCTGGAGGAACTCAAGCCCATCTATGAGCAGATCTGCGAGATCAAGGGGGATGTGGAGAGCATCCCCATCATGCTGGTGGGTAACAAGTGTGATGAGAGCCCCAACCGTGAGGTCCAGAGCAGCGAGGCAGAGGCCCTAGCCCGCACATGGAAGTGCGCCTTCATGGAGACGTCCGCCAAGCTCAACCACAACGTGAAGGAACTCTTTCAGGAACTCCTCAACCTGGAGAAGCGCAGGACCGTGAGCCTCCAGATCGACGGCAAGAAGAGCAAGCAGCAGAAGAGGAAGGAGAAGCTCAAGGGCAAGTGCGTGGTCATG---
>rn6
ATGCCGGAACAGAGCAATGACTACCGGGTGGCCGTGTTTGGGGCAGGTGGCGTTGGCAAGAGCTCCCTGGTTTTGAGGTTTGTGAAAGGGACCTTCAGGGAGAGCTACATCCCAACTGTGGAAGACACCTACCGGCAGGTGATCAGCTGTGACAAGAGCATCTGTACGCTGCAGATCACCGACACGACCGGGAGCCACCAGTTCCCGGCCATGCAGCGGCTGTCCATCTCCAAGGGCCACGCCTTCATCCTGGTCTACTCCATTACCAGCCGGCAGTCCCTGGAGGAACTCAAGCCCATCTATGAGCAGATCTGCGAGATCAAGGGGGATGTGGAGAGCATCCCCATCATGCTGGTGGGGAACAAGTGTGACGAGAGCCCCAACCGCGAGGTCCAGAGCAGCGAGGCGGAGGCCCTGGCGCGCACGTGGAAGTGTGCCTTCATGGAGACATCGGCCAAGCTCAACCACAACGTCAAGGAACTCTTTCAGGAGCTACTGAACCTGGAGAAGCGCAGGACCGTGAGCCTCCAGATCGATGGCAAGAAGAGCAAGCAGCAGAAGAGGAAGGAGAAGCTCAAGGGCAAGTGTGTGGTCATG---
>ochPri3
ATGCCTGAGCAAAGCAACGATTACCGCGTGGCCGTGTTTGGGGCAGGTGGTGTCGGCAAGAGCTCACTGGTCCTGAGGTTTGTGAAAGGAACGTTCCGGGAGAGCTACATCCCCACTGTGGAAGACACCTACCGACAGGTGATCAGCTGCGATAAGAGCATCTGCACGCTGCAGATCACCGACACCACTGGGAGCCACCAGTTCCCTGCCATGCAGCGCCTGTCCATCTCCAAAGGGCACGCCTTCATCCTGGTCTACTCCATCACCAGCCGGCAGTCCCTGGAGGAGCTGAAGCCCATCTATGAACAGATTTGCGAGATCAAAGGGGACGTGGAGAGCATCCCCATCATGCTGGTGGGCAACAAGTGCGATGAGAGCCCCAACCGCGAGGTGCAGAGCAGCGAGGCGGAAGCCCTGGCCCGCACGTGGAAGTGCGCCTTCATGGAGACCTCGGCTAAGCTCAACCACAACGTGAAGGAGCTCTTCCAGGAGCTGCTCAACCTGGAGAAGCGCAGGACCGTGAGCCTTCAGATCGACGGCAAAAAGAGCAAGCAGCAGAAACGGAAAGAGAAGCTCAAGGGCAAGTGTGTGGTCATG---
>criGri1
ATGCCGGAACAGAGCAATGACTACCGAGTGGCTGTGTTTGGGGCAGGTGGTGTTGGCAAGAGCTCCCTCGTTTTAAGGTTTGTGAAGGGGACCTTCCGAGAGAGCTACATTCCAACGGTGGAAGACACCTACCGGCAGGTGATCAGCTGTGACAAGAGCATATGCACACTGCAGATCACCGACACTACTGGGAGCCACCAGTTCCCTGCCATGCAGCGGCTGTCCATCTCCAAAGGTCATGCCTTCATCTTGGTCTACTCCATCACTAGCCGGCAGTCCCTGGAGGAGCTCAAGCCCATCTACGAGCAGATCTGTGAGATCAAGGGGGATGTGGACAGCATCCCCATCATGCTGGTGGGGAACAAGTGTGACGAGAGCCCCAACCGGGAGGTGCAGAGCAGTGAGGCAGAGGCCCTGGCACGCACCTGGAAGTGTGCTTTCATGGAGACGTCGGCCAAGCTCAACCACAACGTCAAGGAACTCTTTCAGGAACTGCTCAACCTGGAGAAGCGCAGGACCGTGAGCCTCCAGATCGATGGCAAGAAGAGCAAACAGCAGAAGAGGAAGGAGAAGCTCAAGGGCAAGTGCGTGGTCATG---
>felCat8
ATGCCGGAACAGAGCAACGACTACCGGGTGGCCGTGTTCGGGGCAGGTGGCGTGGGCAAGAGCTCGCTGGTCTTGAGGTTTGTGAAAGGCACGTTCCGCGAGAGCTACATCCCCACGGTGGAGGACACCTACCGGCAGGTGATCAGCTGCGACAAAAGCATCTGCACGCTGCAGATCACGGACACCACGGGCAGCCACCAGTTCCCGGCCATGCAGCGCCTGTCCATCTCCAAGGGCCACGCCTTCATCCTGGTCTACTCCATCACCAGCCGCCAGTCGCTGGAAGAGCTCAAGCCCATCTACGAGCAAATCTGCGAGATCAAAGGGGACGTGGACAGCATCCCCATCATGCTGGTGGGCAACAAGTGTGACGAGAGCCCCAGCCGCGAGGTGGAGAGCGGCGAGGCCGAGGCCCTGGCCCGCAGGTGGAAGTGCGCCTTCATGGAGACCTCGGCCAAGCTCAACCACAACGTGAAGGAGCTCTTCCAGGAGCTGCTCAACCTGGAGAAGCGCAGGACCGTGAGCCTCCAGATCGACGGCAAGAAGAGCAAGCAGCAGAAGAGAAAGGAAAAACTCAAGGGCAAATGCGTGCTCATG---
>hetGla2
ATGCCTGAGCAGAGCAACGACTACCGGGTGGCTGTGTTCGGAGCAGGGGGCGTGGGCAAGAGCTCTCTGGTCCTGAGGTTTGTGAAGGGCACGTTCCGGGAGAGCTACATCCCCACAGTGGAGGACACGTACCGGCAGGTGATCAGCTGTGACAAGAGCATCTGCACGCTGCAGATCACTGATACCACCGGCAGCCACCAGTTCCCCGCCATGCAGCGGCTGTCCATCTCCAAGGGCCACGCCTTCATCCTGGTCTATTCCATCACCAGCCGGCAGTCGCTGGAGGAGCTCAAGCCCATCTACGAGCAGATCTGTGAGATCAAGGGGGATGTGGACAGCATCCCCATCATGCTGGTGGGCAACAAGTGTGATGAGAGCCCCAGCCGGGAGGTACAGAGCGGTGAAGCTGAGGCCCTGGCACGGGCGTGGAAGTGTGCCTTCATGGAGACCTCAGCCAAGCTCAACCACAACGTGAAGGAGCTGTTTCAGGAGCTGCTCAACCTGGAGAAGCGCAGGACCGTGAGCCTCCAGATCGACGGCAAGAAGAGTAAGCAGCAGAAGAGGAAAGAGAAGCTAAAGGGCAAGTGTGTGGTCATG---
>speTri2
ATGCCTGAGCAGAGCAACGACTACCGGGTGGCCGTGTTCGGGGCCGGGGGCGTTGGCAAGAGCTCCCTGGTCCTGCGGTTTGTGAAGGGCACCTTCCGGGAGAGCTACATCCCCACGGTGGAAGACACCTACCGGCAGGTGATCAGCTGCGACAAGAGCATCTGCACCCTGCAGATCACCGACACCACGGGGAGCCACCAGTTCCCGGCCATGCAGCGCCTGTCCATCTCCAAGGGGCACGCCTTCATCCTGGTGTACTCCATCACCAGCCGGCAGTCCCTGGAGGAGCTCAAGCCCATCTACCAGCAGATCTGCGAGATCAAAGGGGACGTGGACAGCATCCCCATCATGCTGGTGGGCAACAAGTGCGACGAGAGCCCCAGCCGCGAGGTGCCGAGCGGCGAGGCCGAGGCCCTGGCGCGCTCCTGGAAGTGCGCCTTCATGGAGACCTCGGCCAAGCTCAACCACAACGTCAAGGAGCTGTTCCAGGAGCTGCTCAACCTGGAGAAGCGCAGGACCGTGAGCCTCCAGATCGACGGGAAAAAGAGCAAGCAGCAGAAGCGGAAAGAGAAGCTCAAGGGCAAGTGCGTGGTCATG---
>bosTau8
ATGCCGGAGCAAAGCAATGATTACCGGGTGGCCGTGTTCGGCGCAGGTGGTGTTGGCAAGAGCTCTCTTGTCTTGCGGTTTGTGAAAGGCACGTTTCGGGAGAGCTACATCCCCACTGTGGAAGACACGTACCGGCAGGTCATCAGCTGTGACAAGAGCATCTGCACCCTGCAGATCACGGACACCACGGGCAGTCACCAGTTCCCGGCCATGCAGCGGCTTTCCATCTCCAAAGGGCATGCTTTCATCCTGGTTTACTCCATCACCAGCCGGCAGTCTCTGGAGGAGCTCAAGCCCATCTATGAGCAAATCTGCGAGATCAAAGGGGACGTGGAGAGCATCCCCATCATGCTGGTGGGGAACAAGTGTGACGAGAGCCCGAACCGCGAAGTGGAGAGCAGTGAGGCCGAGGTGCTGGCTCGCAAGTGGAAGTGCGCCTTCATGGAGACCTCGGCCAAGCTCAACCTCAACGTGAAGGAGCTCTTCCAGGAGCTGCTCAACCTGGAGAAGCGCAGGACCGTGAGCCTCCAGATCGACGGGAAAAAGAGCAAGCAGCAGAAAAGGAAAGAGAAGCTCAAGGGCAAGTGCGTGGTCATG---
>HLpipKuh2
ATGCCGGAGCAGAGCAACGACTACCGCGTGGCCGTGTTCGGGGCGGGCGGCGTGGGCAAGAGCTCGCTGGTGCTGCGGTTCGTGAAGGGCACCTTCCGCGAGAGCTACATCCCCACCGTGGAGGACACCTACCGGCAGGTCATCAGCTGCGACAAGAGCATCTGCACGCTGCAGATCACGGACACCACGGGCAGCCACCAGTTCCCCGCCATGCAGCGCCTGTCCATCTCCAAGGGCCACGCCTTCATCCTCGTGTACTCCATCACCAGCCGCCAGTCCCTGGAGGAGCTCAAGCCCATCTACGAGCAGATCTGCGAGATCAAGGGTGACGTGGAGAGCATCCCCATCATGCTGGTGGGCAACAAGTGCGATGAGAGCGCGGGCCGCGAGGTGGAGAGCGGCGAGGCGGAGGCGCTGGCGCGCCGCTGGAAGTGCGCCTTCATGGAGACCTCGGCCAAGCTCAACCACAACGTCAAGGAGCTCTTCCAGGAGCTGCTCACCCTGGAGAAGCGCAGGACCGTGAGCCTCCAGATCGACGGCAAGAAGAGCAAGCAGCAGAAGAGGAAAGAGAAGCTCAAGGGCAAGTGCGTGGTCATG---
