# Supplementary material for: Six reference-quality genomes reveal evolution of bat adaptations
Source: Nature. 2020 Jul 22;583(7817):578–84. doi: 10.1038/s41586-020-2486-3 (PMC8075899; doi:10.1038/s41586-020-2486-3)
Supplement: Supplementary file 6 — Alignments of 12,931 protein-coding genes across 48 mammals. [file 41586_2020_2486_MOESM6_ESM.gz › suppDataFile/ENST00000253799.aln.fasta]

>tupChi1
ATGAATCTCAAGGTAGTCCTGGTGCTCCTGGCACTGTCCCTTATTACCATTTTTGTCCTGGCCTATGTCTTGCTGACCAGCCAAGGTGGT---TCCAGCCGGCCTTCCCGCTGCCCCTCTGTATCCCAGAGTGCCTCGCCCTGGACACACCACAGCCAGAGCCAGCTGTTTGCAGACCTGAGCCCGGAGGAGCTGACCACTGTGATGGGCTTTCTGACTCAGCGGCTGGGTCCAGGGTTGGTGGATGCAGCCCAGGCCCGCCCCTCGGACAACTGCGTCTTCTCAGTGGAGCTGCAGCTGCCCCCCAAGGCTGCAGCCCTGGCCCACCTGGACAAGGGGAGCCCCCCCCCTGCCCGGGAGGCACTGGCCATTGTCTTCTTTGGTGGACAGCCTCAGCCCAACGTGAGTGAGCTAGTGGTGGGGCCTTTGCCTCACCCCTCCTACATGCGGGATGTGACTGTGGAGCATCATGGAGGTCCCGTGCCCTATCACCGACGCCCCGTGCTGAGAGCTGAGTTTGCTCAGATGTGGAGGCATTTGAAAGAGGTGGAGCTACCCAAGGCACCCGTCTTCCTGGCTTCTGTCTTCAACTACAACTACAACAGCTCCACTTTGGCATCTCTGCCTGCCACCCCCAGTGGCTTGCGCTCA---GGGGACCGAGCTACCTGGATGGCCCTCTATCATAACATCTCAGGTGTTGGTGTCTTCCTTCACCCTGTGGGGCTGGAGCTACTGTTGGACCACAGGGCCCTGGACCCTGCCCACTGGGCTGTCCAGCAGGTCTTCTATCTCGGGCACTACTATGCAGACTTGGTCCAGTTGGAATGGGAGTTTAAGGCTGGCCGGCTGGAAGTGGTTAGAGTCCCTCTGCCCTCACCACATGGGACCTCGTCCCTGAGGTCTCGG---GTCTCCCCGGGTCCT---CTTCCCCCTCTTCAGTTCTCACCCCAGGGCCCCCAGTATAGTGTACAGGGGAACCTGGTGGTATCCTCCCTCTGGACACTGGCCTTTGGCCATGGGGTGTTTAGTGGCATGAGGATTTTTGATATTCGATTCAAGGGTGAGCGAGTTGCCTATGAAGTCAGTATCCAGGAATGTCTGACTGTCTATGGTGCTGACTCACCCAAGACAATGATGATCCGATATTTGGATAGCACCTATGGACTTGGCGGGAACAGCCGAGGCTTGGTGCGGGGAGTGGACTGCCCCTATCAAGCCACAATGGTGGACATCCATGTATTGGTGAATAGGGGGGCTGTCCAGCTGTTCCCCGGGGCTGTGTGTATCTTCGAGGAGGCTAAGGGAATACCTCTTCGAAGGCACCACAATCACGTTGAGAGTCATTTCTATGGCGGCTTGGCCAGCTCAGCTCTCGTGATCAGGTCTGTGTCATCCGTGGGCAATTACGATTACATTTGGGACTTCGTATTGCATCCAAACGGGGCACTTGAAGGGCGGGTCCACGCCTCAGGTTATATCAGCACAGCTTTCCTGAGTGGGGGG---GAGAGCCTCCTCTTTGGGAACCGTGTGGGGAACCAACTGCTGGGGGCGGTGCACACGCATGCCTTTCACTTCAAGCTGGACCTGGATGTGGCAGGGCTGGAAAACTGGGTGGTAGCTGAAGACGTGGTGTTTAAACCTGTGGCGGCCCCTTGGAGCCCGGAGAACCAGCTGCATCGTCCACAGCTGACTCGGCAGGTCCTGGGAAGCGAGGACCTGGCAGCTTTTATCTTGGGCAGTCCCCTGCCCCGCTATCTTTACATGGCTAGCAACCAGACAAATGCCTGGGGTCACCAGCGTGGGTACCGAATCCAGATTCACAGCCCCCATGGCATACACGTGCCCCTGGAGAGCAGCATTGAGAAGGCCCTCAGCTGGGGGAGATACCAGCTCGCGGTGACCCAGAGGAAGGAGGAAGAATCACACAGCAGCAGCATCTATTACCAGAATGACATCTGGACCTCCCCTATGGCCTTTGCTGACTTCATCAACAATGAAACCCTCTTAGGAGAGGATCTGGTGGCTTGGGTTACAGCAAGCTTCCTGCACATTCCGCATGCAGAAGATGTCCCCAACACAGTGACTCTGGGGAACAGAGTTGGCTTCTTGCTCCAACCCTATAACTTCTTTGATGAGGACCCTTCCATCTTCTCCCCTGGCAGTGTCTACTTTGAGAGGGACCAGGATGCTGGGCTCTGCAGTGTCAACCCTGTGGCTTGCATCCCACACCTTGCAGACTGTGTCCTGGACTTGCCTCCATTCTCTTACCGAGGCTTC---
>hg38
ATGCATCTCAAGATAGTCCTGGCGTTCCTGGCACTGTCCCTCATTACCATCTTTGCCCTGGCCTATGTTTTGCTGACCAGCCCAGGTGGT---TCCAGCCAGCCTCCCCACTGCCCCTCTGTATCCCATAGGGCCCAGCCCTGGCCACACCCTGGCCAGAGCCAGCTGTTTGCAGACCTGAGCCGAGAGGAGTTGACAGCTGTGATGCGCTTTCTGACCCAGCGGCTGGGGCCAGGGCTGGTGGACGCAGCCCAGGCTCAGCCCTCGGACAACTGCATCTTCTCAGTGGAGCTGCAGCTGCCCCCCAAGGCTGCAGCCCTGGCCCACCTGGACAGGGGGAGCCCCCCACCTGCCCGGGAGGCACTGGCCATCGTCCTCTTTGGTGGACAACCCCAACCCAATGTGAGTGAGCTGGTGGTGGGGCCGCTGCCTCACCCCTCGTACATGCGGGATGTGACTGTGGAGCGTCACGGCGGGCCCCTGCCCTATCACCGTCGCCCGGTGCTGAGAGCTGAGTTTACACAGATGTGGAGGCATCTGAAAGAGGTGGAGCTACCCAAGGCACCCATCTTCCTGTCGTCCACCTTCAACTACAAT------GGCTCTACCCTGGCAGCTGTGCATGCCACCCCTCGGGGCTTGCGCTCA---GGGGACCGAGCTACCTGGATGGCCCTCTACCATAACATCTCAGGGGTTGGTCTTTTCCTTCACCCCGTGGGGCTGGAGCTACTACTGGACCACAGGGCCCTGGACCCTGCCCACTGGACTGTCCAGCAGGTCTTCTACCTTGGGCACTACTATGCAGACTTGGGCCAGTTGGAACGGGAGTTTAAGTCTGGCCGGTTGGAAGTGGTTAGAGTCCCTCTACCTCCACCAAATGGAGCTTCATCCCTGAGGTCTCGG---AACTCTCCAGGTCCT---CTTCCCCCTCTTCAGTTCTCGCCCCAGGGTTCCCAGTACAGTGTGCAAGGAAACCTGGTGGTATCCTCCCTCTGGTCATTTACCTTTGGCCATGGGGTGTTCAGCGGCCTGAGGATTTTTGATGTTCGGTTCCAGGGTGAGCGAATAGCCTATGAAGTCAGTGTCCAGGAGTGTGTATCTATCTATGGTGCCGATTCACCCAAGACGATGCTGACTCGCTATTTGGATAGCAGCTTTGGACTCGGCCGTAACAGCCGAGGCTTGGTGCGGGGAGTGGACTGCCCCTATCAAGCCACGATGGTGGACATCCATATATTAGTGGGCAAAGGGGCAGTCCAGCTGCTTCCAGGGGCTGTGTGTGTATTTGAGGAAGCCCAGGGACTGCCCCTTCGAAGGCACCACAATTACCTTCAAAATCATTTCTATGGTGGTTTGGCCAGCTCAGCCCTTGTGGTCAGGTCTGTGTCATCTGTGGGCAACTATGACTACATTTGGGACTTTGTGTTGTACCCAAATGGGGCACTTGAAGGGCGGGTCCATGCCACGGGTTATATCAACACAGCTTTCCTGAAAGGGGGAGAGGAGGGCCTCCTCTTTGGGAACCGTGTGGGGGAAAGAGTGCTGGGAACGGTGCACACACATGCCTTCCACTTCAAGCTGGACCTGGATGTGGCAGGGCTGAAAAACTGGGTGGTAGCTGAAGACGTGGTGTTTAAACCTGTGGCTGCCCCCTGGAACCCGGAGCACTGGCTACAGCGCCCACAGCTGACTCGGCAGGTCCTGGGAAAGGAGGACCTGACAGCTTTTTCCTTGGGAAGCCCCCTACCCCGCTACCTCTACCTGGCTAGCAACCAGACTAATGCGTGGGGTCACCAGCGCGGGTACCGAATCCAGATCCACAGCCCCCTTGGCATACACATACCCCTGGAGAGTGACATGGAGAGGGCCCTCAGCTGGGGGAGATACCAGCTTGTGGTGACCCAGAGAAAGGAGGAGGAGTCACAGAGCAGTAGCATCTATCACCAGAATGACATCTGGACACCCACAGTTACCTTTGCTGACTTCATCAACAATGAAACCCTCTTAGGAGAGGATCTGGTGGCTTGGGTCACAGCCAGCTTCCTGCACATTCCCCATGCCGAGGACATCCCAAACACAGTGACTCTGGGGAACAGAGTTGGCTTCTTGCTCCGACCCTATAACTTCTTTGATGAGGACCCCTCCATCTTCTCCCCTGGCAGTGTCTACTTTGAGAAGGGCCAGGATGCTGGGCTCTGCAGCATCAATCCTGTGGCCTGCCTCCCCGACCTGGCAGCCTGTGTCCCGGACTTACCCCCTTTCTCTTACCACGGCTTC---
>macFas5
ATGCATCTCAAGATAGTCCTGGCGTTCCTGGCACTGTCCCTCATTACCATCTTTGCCCTGGCCTATGTTTTGCTGACCAGCCCAGGTGGT---TCCAGCCAGCCTCCCCACTGCCCCTCTGTATCCCATAGGGCCCAGCCCTGGCCACACCCTGGCCAGAGCCAGCTATTTGCAGACCTGAGCCGAGAGGAGCTAACAGCTGTGATGCGCTTTCTGACCCAGCGGCTGGGGCCCGGGCTAGTGGATGCAGCCCAGGCTCAGCCCTCCGACAACTGCATCTTCTCAGTGGAGCTGCAGCTGCCCCCCAAGGCTGCAGCCCTGGCCCACCTGGACAGGGGGAGCCCCCCACCTGCCCGAGAGGCACTGGCCATCGTCCTCTTTGGTGGACAACCCCAGCCCAATGTGAGTGAGCTGGTGGTGGGGCCGCTGCCTCACCCCTCCTACATGCGGGACGTGACTGTGGAGCGTCACGGCGGGCCCCTGCCCTATCACCGTCGCCCGGTGCTGAGAGCTGAGTTTACGCAGATGTGGAGGCATCTGAAAGAGGTGGAGCTACCCAAGGCACCCATCTTCCTGGCTTCCACCTTCAACTACAAT------GGCTCTACCTTGGCAGCTGTGCATGCCACCCCTCGGGGCTTGCGCTCG---GGGGACCGAGCTACCTGGATGGCCCTCCACCATAACATCTCAGGTGTTGGTCTTTTCCTTCACCCCGTGGGGCTGGAGCTACTACTGGACCACAGGGCCCTGGACCCTGCCCACTGGACTGTCCAGCGGGTCTTCTACCTTGGGCACTACTATGCAGACTTGGGCCAGTTGGAACGGGAGTTTAAGTCTGGCCGGTTGGAAGTGGTTAGAGTTCCTCTACCTCCACCAAATGGAGCTTCATCCCTGAGGTCTCGG---AACTCTCCAGGTCCT---CTTCCGCCTCTTCAGTTCTCACCCCAGGGTTCCCAGTACAGTGTGCAGGGAAACCTGGTGGTATCCTCCCTCTGGTCATTTACCTTTGGCCATGGGGTATTCAGCGGCCTGAGGATTTTTGATGTTCGGTTCCAGGGTGAGCGAGTAGCCTATGAAGTCAGTGTCCAGGAGTGTATGTCTATCTATGGTGCCGATTCACCCAAGACGATGCTGACTCGCTATTTGGATAGCAGCTTTGGACTTGGCCGTAACAGCCGAGGCTTGGTGCGGGGAGTGGACTGCCCCTATCAAGCCACGATGGTGGACATCCATATATTAGTGGGCAAAGGGGCAGTCCAGCTGCTTCCGGGGGCTGTGTGTATATTTGAGGAAGCCCAGGGACTGCCCCTCCGAAGGCACCACAATTACCTTGAAAATCATTTCTATGGTGGTTTGGCCAGCTCAGCCCTTGTGGTCAGGTCTGTGTCATCTGTGGGCAACTATGACTACATTTGGGACTTTGTGTTGTACCCAAACGGGGCACTTGAAGGGCGGGTCCATGCCACGGGTTATATCAACACAGCTTTCCTGAAAGGGGGAGAGGAGGGCCTCCTCTTTGGGAACCGTGTGGGGGAACGAGTGCTGGGAACGGTGCACACACATGCCTTCCACTTCAAGCTGGACCTGGATGTGGCAGGGCTGAAAAACTGGGTGGTAGCTGAAGACGTGGTGTTTAAACCTGTGGCCGCCCCCTGGAACCCGGAGCACTGGCTACAGCGCCCACAGCTGACTCGGCAGGTCCTGGGAAAGGAGGACCTGACAGCTTTTTCCTTGGGAAGCCCCTTACCCCGTTACCTCTACCTGGCTAGCAACCAGACTAATGCCTGGGGTCACCAGCGCGGGTACCGAATCCAGATCCACAGCCCCCTTGGCATACACTTACCCCTGGAGAGTGACATGGAGAGGGCCCTCAGCTGGGGGAGATACCAGCTTGTGGTGACCCAGAGAAAGGAGGAGGAATCACAGAGCAGTAGCATCTATCACCAGAATGACATCTGGACTCCCACAGTCACCTTTGCTGACTTCATCAACAATGAAACCCTCTTAGGAGAGGATCTGGTGGCTTGGGTCACAGCCAGCTTCCTGCACATTCCCCATGCCGAGGACGTCCCCAACACAGTGACTCTGGGGAACAGAGTTGGCTTCTTGCTCCGACCCTATAACTTCTTTGATGAGGACCCCTCCATCTTCTCCCCTGGCAGTGTCTACTTTGAGAAGGGCCAGGATGCTGGGCTCTGCAGCGTCAATCCTGTGGCCTGCCTCCCCGACCTGGCAGCCTGTGTCCCGGACTTACCCCCTTTCTCTTACCAAGGCTTC---
>saiBol1
ATGCATCTCAAGATAGTCCTGGCTTTCCTGGCACTGTCGCTCATTACCATCTTTGCCCTGGCCTATGTTTTGCTGACCAGCCCGGGTGGT---TCCAGCCAGCCTCCCCGCTGCCCCTCTGTATCCCACAGGGCCCAGCCCTGGCCACACCCTGGCCAGAGCCAGCTGTTTGCAGACCTGAGCCCAGAGGAGCTGACAGCTGTGATGCGCTTTCTGACCCAGCGGCTGGGGCCAGGGCTGGTGGATGCAGCCCAGGCCCGGCCCTCGGACAACTGTGTCTTCTCAGTGGAGCTGCAGCTGCCTCCCAAGGCGGCAGCCCTGGCCCACCTGGACAGGGGGAGCCCCCCACCTGCCCGGGAGGCACTGGCCATCGTCCTCTTTGGTGGACAACCCCAGCCCAACGTGAGTGAGCTGGTGGTGGGGCCGCTGCCTCACCCCTCCTACATGCGGGACGTGACTGTGGAGCGTCACGGTGGGCCCCTGCCCTATCACCGTCGCCCGCTGCTGAGAGCTGAGTATATGCAGATGTGGACACATCTGAAAGAGGTGGAGCTACCCAAGGCACCCATCTTCCTGGCTTCCGCCTTCAACTACAAT------GGCTCTACCTTGGCAGTTCTGCATGCCACCCCTCGGGGCTTGCGCTCG---GGGGACCGAGCTACTTGGATAGCCCTCTACCATAACATCTCAGGTGTTGGTATTTTCCTTCACCCTGTGGGGCTGGAGCTACTACTGGACCACGGGGCCCTGGACCCTGCCCACTGGGCTGTCCAGCAGGTCTTCTACCTTGGGCGCTACTATGCAGACTTGGGCCAGTTGGAACAGGAGTTTAAGTCTGGCCGGTTGGAAGTGGTTAGAGTCCCTCTACCCCCACCAAATGGGGCTTCATCCCTGAGGCCTCAG---AATTCCCCAGGTCCT---CCTCCCCCTCTTCAGTTCTCACCCCAGGGTTCCCAATACAGTGTACAAGGAAATCTGGTGGTATCCTCCCTCTGGTCATTTACCTTTGGCCATGGGGTGTTCAGTGGCCTGAGGGTTTTTGATGTTCGGTTCCAGGGTGAGCGAGTGGCCTATGAAGTCAGTGTCCAAGAGTGCGTGTCTATCTATGGTGCTGATTCACCCAAGACAATGGTGACTCGCTATCTGGATAGCAGCTATGGACTTGGCCGTAACAGCCGAGGCTTGGTGCGGGGAGTGGACTGCCCCTATCAAGCCACAATGGTGGACATCCATGTATTAGTGGGCAAAGGGACAGTCCAGCTGCTCCCGGGTGCTGTGTGTGTGTTTGAGGAAGCCCAGGGACTGCCTCTTCGAAGGCACCACAATTACCTTGAAAATCATTTCTACGGTGGTTTGGCCAGCTCAGCCCTTGTGGTCAGGTCTGTGTCGTCTGTGGGCAACTATGACTACATTTGGGACTTTGCGTTCTACCCAAATGGGGCACTTGAAGGGCGGGTCCATGCTACGGGCTATATCAACACCGCTTTCCTAAGAGGGGGAGAGCAGGGTCTCCTGTTTGGGAACCGTGTGGGGGAGCACGTGCTGGGAGCGGTGCACACACATGCCTTCCACTTCAAGCTGGACCTGGATGTGGCAGGGCTGAAAAACTGGGTGGTAGCTGAAGACGTGGTGTTTAAACCTGTGGCCGCCCCCTGGAACCCAGAGCACCGGCTACAGCGCCCACAGCTGACTCGGCAGGTGCTGGGAAAGGAGGACCTGGCAGCTTTTTCCTTGGGAAGTCCCCTACCCCGCTACCTCTACCTGGCTAGCAACCAGACTAATGCGTGGAGTCACCAGCGTGGGTACCGAATCCAGATCCACAGCCCCCTTGGCGTACACATGCCCCTGGAGAGTGACATGGAGAGGGCCCTCAGCTGGGGGAGATACCAGCTTGTGGTGACCCAGAGAAAGGAGGAGGAGTCACAGAGCAGTAGCATCTATCACCAGAATGACATCTGGACACCCACAGTTGCCTTTGCTGACTTCATCAACAATGAAACCCTCTTAGGAGAGGATCTGGTGGCTTGGGTCACAGCCAGCTTCCTGCACATTCCCCATGCCGAGGACATCCCCAACACAGTGACTCTGGGGAACAGAGTTGGCTTCTTGCTCCGACCCTATAACTTCTTTGATGAGGACCCCTCCATCTTCTCCCCTGGCAGCGTCTACTTTGAGAGGGGCCAGGACTCTGGGCTCTGCAGCGTCAATCCCGTGGCCTGCCTCCCCGACCTGGCAGCCTGTGTCCCAGACTTGCCCCCTTTCTCCTACCATGGCTTC---
>micMur3
ATGAATCTCAAGATAGTCCTGGCGTTCCTGGCACTGTCCCTCATTACCATCTTTGCCCTGGCCTATGTCTTGCTGACCAGCCAAGGTGGT---TCCAGCCAGCCTCCCCGCTGCCCCTTTGTATCCCACCGACCCCAGCCTGGGTCACACCCTGGCCAGAGCCAGCTGTTTGCAGACCTGAGCCGAGAGGAGCTGATGACTGTGATGAACTTTCTGACCCAGCGGCTGGGGCCAGGGCTGGTGGATGCAGCCCAAGCCCAGCCCTCGGACAACTGTGTCTTCTCAGTGGAGCTGCAGCTGCCCCCAAAGGCCGCAGCCCTGGCCCACCTGGACAGGAGGAAGGCCCCACCTGCCCGGGAGGCGCTGGCCATCATTTTATTTGGTGGACAACCCCAGCCCAACGTGAGTGAGCTGGTGGTGGGGCCGCTGCCTCACCCCTCCTACATGAGGGACGTGACCTTGGAGCGTCATGGAGGCCCCCTACCCTATCACCAACGCCCCATGCTGAGAACCGAGTATGCCCAAATGTGGAGGCATTTGAAAGAGGTTGAGCTACCCAAGGCACCCATCTTCCTGGCTTCTGTCTTCAACTACAAC------GGCTCTACTTTGATACCTCTGCATGCCACCCCTCGTGGCTTACGCTCG---GGGGACCGAGCTACCTGGATAGCTCTCTACCATAACATCTCAGGTGTTGGTATTTTCCTTCACCCTGTGGGGCTGGAGCTACTACTGGACCACAGGGCCTTGGACCCTGCCCGCTGGGCTGTCCAGCAGGTCTTCTACCTTGGACACTACTATGCAGACTTGGGCCAGTTGGAATGGGAATTTAAGGCTGGCCGGCTGGAAGTGGTTAGTGTCCCTCTACCACCACCAGATGGGGCTTCATCCCTGAGGCCCCGT---ATTGCCCCAGGTCCT---CTTCCCCCTCTTCAGTTCTCACCCCAGGGTTCTCAATACAGTATACAAGGGAACCTGGTGGTGTCCTCCCTGTGGATGTTTACCTTTGGCCATGGGTTGTTCAGTGGCATGAGGCTTTTTGATATTCGGTTCAAGGGCGAGCGAGTGGCCTATGAAATCAGTGTCCAGGAGTGTCTGTCTGTCTATGGTGCCGATTCACCCAAGACGATGGTAACTCGGTATTTGGATAGCAGCTATGGGCTTGGCCGTAATAGTCGAGGCTTGGTGCGGGGAGTGGACTGCCCCTATCAAGCCACGATGGTGGATATGCATATATTAGTGGGCAAAGGAGCAGTCCAGCTGCTTCCAGGGGCTGTGTGTGTATTTGAGGAAGCCCAGGGACTACCCCTTCGAAGGCACCACAATTACATTGGGAGTCATTTCTATGGGGGTTTGGCCAGCTCAGCCCTTGTGGTCAGGTCTGTATCATCTGTGGGTAACTATGATTACATTTGGGACTTTGTGTTGCACCCAAATGGGGCACTTGAAGGGCGGGTCCATGCTACAGGCTATGTCAACACAGCTTTCCTGAGTGGGGGAGAGGACAGCCTGCTCTTTGGGAACCGTGTAGGGGAGCGTGTGCTAGGGGCAGTGCACACCCACGCCTTCCACTTCAAGCTGGACCTGGATGTGGCAGGGCTGAAAAACTGGGTGGTAGCTGAAGATGTGGTGTTTAAACCTGTGGCTGCCCCCTGGAGCCCGGAGCACCGGCTGCAGCGGCCACAGCTGACTCGGCAGGTCCTGGCAAGGGAAGACCTGACAGCTTTTTCCTTGGGAAGCCCCCTGCCCCGCTACCTTTACCTGGCTGGCAACCAGACTAACGCATGGGGTCACCAGCGCGGGTACCGAATCCAGATCCACAGCCCCCTTGGCGTGCACATGCCCTTGGAGAGCCACATGGAGAGGGCCCTTAGCTGGGGGAGGTATCAGCTGGTGGTAACCCAGAGGAAGGAGGAGGAATCACAGAGCAGCAGCATCTATTACCAGAATGACATCTGGACACCCACTGTGGCCTTCGCTGACTTCATCAACAATGAAACCCTCTTAGGAGAGGATCTGGTGGCTTGGGTTACAGCCAGCTTCCTGCACATTCCCCATGCTGAGGACATCCCCAACACAGTGACTCTGGGGAACAGAGTTGGCTTCTTGCTCCGGCCCTACAACTTTTTTGATGAGGACCCCTCCATCTTTTCCTCTGGCAGCGTCTACTTTGAGAAGGGCCAGGATACTGGGCTCTGCAGTGTCAACCCTGTGGCCTGCCTACCCCACCTGGCAGCCTGTGTCCCGGACTTGCCCCCTTTCTCTTACCAAGGCTTC---
>HLcamFer2
ATGAATCTCAAGGTAGTCCTCGTGTTCCTGGCACTGTCCCTCATTACCATCTTTGCCCTGGCCTATGTCTTGCTGACCAGCCAAGGTGGC---TCCAGCCAGCCTCCCCGCTGCCCCTCTGTATCCCACAGTGCCCAGCCCTGGACACACCCTGGCCAGAGCCAGCTGTTTGCAGACCTGAGCCGAGAGGAGCTGATGGCTGTGATGAGCTTTCTGACTCAGAAGCTGGGGCCAGGCCTGGTGGACGCAGCCCAGGCCCGCCCCTTCGACAACTGTGTCTTCTCAGTGGAGCTGCAGCTGCCCCGCAAGGCTGCAGCCCTGGCCCACCTGGACAGGGGGAGCCCCCCACCTGCCCGGGAGGCACTGGCCATTGTCTTCTTTGGCGGACAACCCCAGCCCAACGTGACTGAGCTGGTGGTGGGGCCGCTGCCACGCCCTTCTTACATGCGGGATGTGACTGTGGAGCGTCACGGGGGCCCCTTGCCCTATCATCGACGCCCTGTGCTGAGAACCGAGTCTGCCCAGATGTGGAAACATTTGAAAGAGGTGGAGCTCCCCAAGGCACCAGTCTTCCTGGCTTCTGTCTTCAACTACAGT------GGCTCCACTTTGGCAGGTCTGCACGCCACCCCTCGTGGCTTACGCTCG---GGGGACCGTGCTACCTGGATTGCCCTCTACCACAACATCTCAGGTGTTGGAATTTTTCTTCACCCCGTGGGGCTGGAGCTACTGCTGGACCACAGGGCCCTGGACCCTGCCCACTGGGCTGTCCAGCAGGTCTTCTATCTTGGGCACTACTATGCAGACCTGAGCCAGTTGGAATGGGAGTTTAAGGCTGGCCGGCTGGAAGTGGTTAGAGTTCCTCTACCCCTGCCAGATGGGACCTCATCCCTGCGGTCCCGG---ATCTCCCCAGGTCCT---CTTCCCCCTCTTCAGTTTTCACCTCAGGGCTCCCGGTACAGTGTCCAAGGGAACCTGGTGGCGTCCTCTCTCTGGACGTTTACCTTTGGCCATGGAGTGTTCAGTGGCATGAGAATATTTGATGTTCGGTTCAAGGGCGAGCGAGTGGCCTATGAAGTCAGTGTCCAGGAGTGCGTATCTATCTATGGTGCTGATTCACCCAAGACAATGATGACCCGATACTTGGATAGCAGCTATGGACTTGGCAGTCACAGCCGGGGCTTGGTGCGGGGAGTGGACTGCCCCTACCAGTCTACCATGGTGGACATCCACATATTAGTGGGCAAAGGGGTAGTCCAGCTGCTCCCAGGGGCTGTGTGTATATTTGAGGAGGCCCAGGGACTACCCCTCCGAAGGCACCACAATCACCTTCAGAGTCATTTCTATGGTGGTTTGGCTGGCTCGGCCCTTGTAGTCAGGTCTGTGTCCTCTGTAGGCAACTATGACTACATTTGGGACTTTGTATTGCACCCAAATGGGGCTCTTGAAGGGCGGGTCCATGCCACAGGCTACATCAACACAGCTTTCCTGAGTGGGGGACAGGAGAGCCTTCTTTTTGGGAACCGCGTGGGGGAGCGAGTGCTGGGGGCGGTGCACACACATGCCTTCCATTTCAAGCTGGACCTGGATGTGGCAGGGCTGAAAAACTGGGTCGTAGCTGAAGACGTGGTGTTTAAACCTGTGGCAGCCCCTTGGAGTCCGGAGCACCAACTGCAGCGCCCACAGCTGACTCGGCAGGTCCTGGGAAGGGAGGATCTGACAGCTTTTCTTTTGGGGAGCCCCCTTCCCCGCTACCTTTACTTGGCTAGCAACCAGACTAATGCCTGGGGTCACCAGCGCGGGTATCGAATCCAGATCCACAGCCCCTTCGGCATACACATGCCTCTGGACAGCGACATGGAGAGGGCCCTCAGCTGGGGGAGATACCAGCTCGCGGTGACTCGGAGGAAGGAGAAGGAGTCACAGAGCAGCAGCATCTATTACCAGAATGACATCTGGACACCCACTATGGCCTTTGCTGACTTCATCAACAATGAGACCCTCTTAGGAGAGGACCTGGTGGCTTGGGTTACAGCCAGCTTCCTGCACATCCCCCACGCTGAGGATGTCCCCAATACAGTGACTCTGGGGAACAGAGTTGGCTTCTTGCTCCGACCCTATAACTTCTTTGATGAGGACCCCTCCATCTTCTCCCCTGACAGCGTCTACTTTGAGAAGGACCAGAATGCTGGGCTCTGCAGTGTCAATCATGTGGCCTGCATCCCCCACCTGGCGTCCTGTGTCCCGGATCTGCCCCCTTTCTCTTACCAAGACTTT---
>HLequCab3
ATGAATCTCAAGGTAGTCCTCGTGTTCCTGGCGCTGTCCCTCATTACCATCTTTGCCCTGACCTATGTCTTGCTGACCAGCCAAGGTGCC---TCCAGCCAGCCTCCTCGCTGCCCCTCTGTATCCCACAGTGCCCAGTCCTGGACACACCCTGGCCAGAGCCAGCTGTTTGCAGACCTGAGCCGAGAGGAGCTGATGGCTGTGATGAGCTTTCTGACCCAGCAGCTGGGGCCTGGCCTGGTGGATGCTGCCCAGGCCCGCCCCTCGGACAACTGCGTCTTCTCAGTGGAGCTGCAGCTACCCCCCAAGGCTGCAGCCCTGGCCCACCTGGACAGGGGAAGTCCCCCGCCTGCCCGAGAGGCACTGGCCATCGTCTTCTTTGGCGGACAACCCCAGCCCAATGTGAGTGAGCTGGTGGTGGGACCGCTCCCACGTCCCTCCTACATGCGGGATGTAACAGTAGAGCGTCATGGGGGCTCCCTGCCCTATCACCGACGTCCCTTGCTGGGAACTGAGTTTGCCCAGATGGAGAAACATTTGAAAGAGGTGGAGCTACCCAAGGCACCAGTCTTCCTGGCTTCTGTCTTCAACTACAAT------GGCTCCACTTTGGCATTTTTGCACGCCACCCCTAGGGGCTTACGCTCA---GGGGACCGTGCTACCTGGATAGCCCTCCACCATAACATCTCAGGTGTTGGGATTTTCCTTCACCCAGTGGGGCTGGAGCTACTGCTGGACCACAGGGCCCTGGACCCTGCCCACTGGGCTGTCCAGCAGGTCTTCTACCTTGGGCGCTACTATGCAGACTTGAGCCAGTTGGAATGGGAGTTTAAGGCTGGCCGGCTGGAAGTGGTTAGAGTTCCTCTACCCCTGCCAAATGGGGCTTCATCCCTGAGATCCCGG---ATCTCCCCAGGTCCT---CTTCCCCCTCTTCACTTCTCACCCCAAGGCTCCCAATACAGAGTACAAGGGAACCTGGTGGTATCCTCTCTCTGGGCATTTACCTTTGGCCATGGGGTGTTCAGTGGCATGAGGATTTTTGATATTCGGTTCAAGGGTGAGCGGGTGGCCTATGAAGTCAGTGTCCAGGAGTGTGTATCTGTCTATGGTGCCGATTCACCCAAGACAATGTTGACCCGATATTTGGATAGCAGCTATGGACTTGGCAGTCACAGCCGGGGCTTGGTGCGTGGAGTGGACTGCCCCTATCAGTCTACAATGGTGGACATCCACGTATTAGTGGGCAAAGGGGCAGTCCAGCTACTCCCGGGGGCTGTGTGTGTATTTGAGGAGGCCCAGGGACTCCCCCTTCGAAGGCACCACAATCACATAGAGAGTCATTTCTATGGTGGTTTGGCTGGCTCGGCCCTTGTAGTGAGGTCTGTGTCATCTGTAGGCAATTATGACTACATTTGGGACTTTGTATTGCACCCAAATGGGGCGCTTGAAGGGCGGGTCCATGCCACGGGCTACGTCAATACAGCTTTCCTGAGTGGGGGAGAGGAAAGCCTCCTCTTTGGGAACCGTGTGGGAGAACGAGTGCTGGGGGCAGTGCACACGCATGCCTTCCACTTCAAGCTGGACCTGGATGTGGCAGGGCTGAAAAACTGGGTGGTAGCGGAAGACGTGGTGTTTAAACCTGTGGCAGCCCCTTGGAGTCCGGAGCACCAACTGCAGCGCCCACAGCTGACTCGGCAGGTCCTGGGAAGGGAGGACCTGACAGCGTTTTCCTTGCAAAGCCCCCTTCCCCGCTACCTTTACCTGGCTAGCAACCAGACTAATGCCTGGGGTCACCAGCGCGGGTATCGAATCCAGATCCACAGCCCCCTCGGCATACACATGCCCCTGGAGAGCGACATGGAAAGGGCCCTCAGCTGGGGGAGATACCAGCTCGTGGTGACCCGGAGGAAGGAGGAGGAGTCACAGAGCAGCAGCATCTATTACCAGAATGACATCTGGACCCCCACTATGGCCTTTGCTGACTTCATCAACAATGAGACTCTCTTAGGAGAGGACCTGGTGGCTTGGGTTACGGCCAGCTTCCTGCACATCCCCCACGCTGAGGATGTCCCCAACACAGTGACTGTGGGGAACAGAGTTGGCTTCTTGCTCCGGCCCTATAACTTCTTTGATGAAGATCCCTCCATCTTCTCCCCTGGCAGCATCTACTTTGAGAAGGGCCAGGATGCTGGGCTCTGCAGTGTCAACCCTGTGGCCTGCATCCCTCACCTGGCAGCCTGTGTCCCGGACCTGCCCCCTTTCTCTTACCAAGACTTT---
>cerSim1
ATGAATCTCAAGGTAGTCCTTGTGTTCCTGGCACTGTCCCTCATTACCATCTTTGCCCTGGCCTATGTCTTGCTGACCAGCCAAGGTGGC---TCCAGCCAGCCTCCTCGCTGCCCCTCTGTATCCCACAGTGCCCAGCCTTGGACACACCCTGGCCAGAGCCAGCTGTTTGCCGACCTGAGCCGAGAGGAGCTGAAGGCTGTGATGAGCTTTCTGACCCAGCAGCTGGGGCCAGGCCTGGTGGATGCAGCCCAGGCCCGCCCCTCGGACAACTGCATCTTCTCGGTGGAGCTGCAGCTGCCCCCCAAGGCTGCAGCCCTGGCCCACCTGGACAGGGGGAGTCCCCCACCTGCCCGGGAAGCACTGGCCATCGTCTTCTTTGGTGGACAACCCCAGCCCAACGTGAGTGAGCTGGTGGTGGGACCGCTGCCGCACCCCTCCTACATGCGGGATGTGACAGTGGAACGTCACGGGGGCCCCCTGCCCTATCACCGACGCCCCATGCTGGGAACTGAGTTTGCCCAGATGGCGAAACATTTGAAAGAGGTGGAGCTACCCAAGGCACCAGTCTTCCTGGCTTCTGTCTTCAACTACAAT------GGCTCCACTTTGGCATTTCTGCATGCCACCCCTGGGGGCTTTCGCTCA---GGGGACCGTGCTACCTGGATAGCTGTCTACCATAACATCTCAGGTGTTGGGATTTTCCTTCACCCAGTGGGGCTGGAGCTGCTGCTGGACCACAGGGCCCTGGACCCTGCCCACTGGGCTGTCCAGCAGGTCTTCTACCTTGGGCACTACTATGCGGACTTGAGCCAGTTGGAATGGGAGTTTAAGGCTGGCCGGCTGGAAGTGGTTAGAGTTCCTCTACCCCTGCCAAATGGGGCTTCGTCCCTGAGGTCCCGG---ATCTCCCCAGGTCCT---CTTCCCCCTCTTCAGTTCTCACCACAGGGCTCCCGATATAGTGTACAAGGGAACCTGGTGGTATCCTCTCTCTGGACATTTACCTTTGGCCATGGAGTGTTCAGCGGCATGAGGATTTTTGATATTCGGTTCAAGGGCGAGCGGGTGGCCTATGAAGTCAGTGTCCAGGAGTGTCTGTCTGTCTATGGTGCCGATTCACCCAAGACAATGATGACCCGATATTTGGATAGCAGCTATGGACTTGGCAGTCACAGCCGGGGCTTGGTGCGAGGAGTGGACTGCCCCTATCAGTCTACAATGGTGGACATCCACATATTAGTGGGCAAAGGGGCAGTCCAGCTGCTCCCGGGGGCTGTGTGTGTGTTTGAGGAGGCCCAAGGACTACCCCTTCGAAGGCACCACAATCACATTGAGAGTCATTTTTATGGTGGTTTGGCTGGCTCAGCCCTTGTAGTGAGGTCTGTGTCATCTGTAGGCAACTATGACTACATTTGGGACTTTGTATTGCACCCAAATGGGGCGCTTGAAGGGCGGGTCCATGCCACGGGGTATATCAACACAGCTTTCCTGAGTGGGGGAGAGGAAAGCCTCCTCTTTGGGAACCGTGTGGGGGAACGAGTGCTGGGGGCAGTGCACACACATGCCTTCCACTTCAAACTGGACCTGGATGTGGCAGGGCTGAAAAACTGGGTGGTAGCTGAAGACGTGGTGTTTAAACCTGTGGCAGCCCCTTGGAGTCCGGAGCACCAACTGCAGCGCCCACAGCTGACTCGGCAGGTGCTGGGAAGGGAGGACCTGACAGCTTTTTCCTTGCAAAGCCCCCTTCCCCGCTATCTTTACTTGGCTAGCAACCAGACTAATGCCTGGGGTCACCAGCGCGGGTATCGAATCCAGATCCACAGCCCCCTCGGCATACACATGCCCCTGGAGAGCGACATGGAGAGGGCCCTCAGCTGGGGGAGATACCAGCTCGTGGTGACCCGGAGGAAGGAGGAGGAGTCACAGAGCAGCAGCATCTATTACCAGAATGACATCTGGACACCCACTATGGCCTTTGCTGACTTCATCAACAATGAGACCCTCTTAGGAGAGGACCTGGTGGCTTGGGTTACAGCCAGCTTCTTGCACATCCCCCACGCTGAGGATGTCCCCAACACAGTGACTGTGGGGAACAGAGTTGGCTTCTTGCTCCGACCCTATAACTTCTTTGATGAAGACCCCTCCATCTTCTCCCCTGGCAGCATCTACTTTGAGAAGGGCCAGGATGTTGGGCTCTGCAGTGTCAACCCTGTGGCCTGCATCCCTCACCTGGTAGCCTGTGTCCCGGACCTGCCCCCTTTCTCTTACCAGGACTTT---
>felCat8
ATGAATCTCAAGGTAGTCCTTGTGTTCCTGGCACTGTCCCTCATTACCATCTTTGCCCTGGCCTATATTTTGCTGACCAGCCAAGGTGGC---TCCAGCCAGCCTCCCCGCTGCCCCTCTGTATCCCCCAGTGCCCAGCCCCGGACACCCCCCAGCCAGAGCCAGCTGTTTGCGGACCTGAGCCCAGAGGAGCTGACGGCTGTGATGAGCTTCCTGACCCAGCAGCTGGGGCCAGGCCTGGTGGACGCAGCCCAGGCCCGCCCCTCGGACAACTGTGTCTTCTCGGTGGAGCTGCAGCTGCCCCCCAAGGCTGCTGCCCTGGCCCACCTGGACAGGGGGAGTCCCCCGCCCGCCCGGGAGGCACTGGCCATCGTCTTCTTTGGCGGACAACCCCAGCCCAACGTGAGTGAGCTGGTGGTGGGGCCGCTGCCGCACCCCTCCTACCTGCGGGATGTGACGGTGGAGCGTCACGGGGGCCCCCTGCCCTATCACCGACGCCCCATGCTGGGAGCGGAGTTTGCCCAGATGTGGAACCATTTGAAGGAGGTGGAGCTACCCAAGGCACCAGTCTTTCTGGCTTCTGTCTTCAACTACAAT------GGCTCCACTCTGGCACCTCTGCATGCCACCCCCAGTGGCTTGCGCTCA---GGGGACCGTGCTACCTGGATAGCCCTCTACCATAACATCTCAGGTGTTGGGATTTTCCTTCACCCAGTGGGGCTGGAGCTACTGCTGGACCACAGGGCCCTGGACCCTGCCCGCTGGGCTGTCCAGCGGGTCTTCTACCTTGGGCGCTACTATGCAGACTTGGGCCAGCTGGAGTGGGAGTTTAAGGCTGGCCGGCTGGAAGTTGCTAGAATTCCTCTACCCCTGCCGGATGGGGCTTCATCCCTGAAGTCCCGA---GCCCCCCCAGGTCCT---CTCCCCCCTCTTCAGTTCTCACCTCAGGGCTCCCGATACAGTGTGCGAGGGAACCTGGTGACGTCCTCCCTCTGGACATTTACGTTTGGTCACGGGGTGTTCAGCGGCATGAGGATTTTTGATATTCGGTTCAAAGGCGAGCGAGTGGCCTACGAAGTCAGTGTCCAGGAGTGTGTGTCTGTCTATGGTGCCGATTCACCCAAGACAATGATGACCCGATACTTGGATAGCAGCTATGGACTTGGCCGTCACAGCCGGGGCTTGGTTCGGGGAGTGGACTGCCCCTATCAATCTACGATGGTGGACATCCACATATTAGTGGGCACTGGGGCAGTCCAGCTGCTCCCGGGTGCTGTATGCGTGTTTGAGGAGGCCCAAGGACTACCCCTTCGGAGGCACCACAATCACCTTGAGAGTTATTTCTATGGTGGTTTGGCTGGCTCGGCCCTTGTAGTCAGGTCTGTGTCATCCGTAGGCAACTATGACTACATTTGGGACTTTGTATTGCACCCAAATGGGGCTCTGGAAGGGCGGGTCCATGCCACAGGCTATATCAACACGGCTTTCCTGAGTGGGGGTGAGGAGAGCCTCCTCTTTGGGAACCGCGTGGGGGAACGAGTGCTGGGGGCGGTGCACACGCATGCCTTCCACTTCAAGCTGGACCTGGACGTGGCAGGGCTGAAAAACTGGGTGGTAGCTGAAGACGTGGTGTTTAAACCTGTGGCAGCCCCTTGGAGTCCAGAGCACCAACTGCAGCGCCCACAGCTGACTCGGCAGGTCCTGGGAAGGGAGGACCTGACAGCTTTTTCCTTGGGAAACCCCCTTCCCCGCTACCTTTATCTGGCTAGCGACCAGACTAATGTCTGGGGTCACCAGCGCGGGTACCGAATCCAGATCCACAGCCCCCTCGGCATTCACATGCCCCTGGAGAGCGACATGGAGAGGGCCCTCAGCTGGGGGAGATACCAGCTCGTGGTGACCCGGAGGAAGGAGGAGGAATCACAGAGCAGCAGCATCTATTACCAGAATGACATCTGGACACCCACCATGGCCTTTGCTGACTTCATCAACAATGAGACCCTCTTAGGAGAGGACCTGGTGGCTTGGGTTACAGCCAGCTTCCTGCATATCCCCCATGCTGAGGATGTCCCCAACACTGTGACTCTGGGGAACAGAGTTGGCTTCTTGCTCCGACCCTATAACTTCTTTGATGAGGATCCTTCCATCTTCTCCCCTGGCAGCGTCTACTTTGAGAAGGACCAGGATGCTGGGCTCTGCAGTGTCAACCCTGTGGCCTGTGTCCCCCACCTGGCGGCCTGTGTCCCAGACTTGCCCCCTTTCTTTTACCAGGACTTT---
>canFam3
ATGAATCTCAAGGTAGTCCTCGTGTTCCTGGCACTGTCCCTCATTACCATCTTTGCCCTGGCCTATGTCTTGCTGACCAGCCACGGTGGC---ACCAGCCAGCCTCCCCGTTGCCCCGCTGTGTCCCCCAGCGCCCAGCCCTGGACACACCCCGGCCAGAGCCAGCTGTTTGCAGACCTGAGCCGAGAGGAGCTGACAGCTGTGATGAGCTTCCTGACCCAGCAGCTAGGGCCAGGCCTGGTGGATGCAGCCCAGGCCCGCCCCTCGGACAACTGCGTCTTCTCAGTGGAGCTGCACTTGCCCCCCAAGGCTGCAGCCCTGGCCCACCTGGATAGGGGGAGCCCCCCGCCTGCCCGGGAGGCACTGGCCATCGTCTTCTTTGGTGGACAACCCCAGCCCAATGTGAGTGAGCTGGTGGTGGGGCCGCTGCCTCACCCCACCCACCTGCGGGATGTGACAGTGGAGCGTCACGGGGGCCCCCTGCCCTATCACCGACGCCCCATGCTGGGAGCGGAGTATGCCCAGATGTGGAAGCATTTGAAGGAGGTGGAGCTACCCAAGGCACCAGTCTTTCTGGCTTCTGTCTTCAACTACAAT------GGCTCCACTTTGGCACCTCTGCATGCCACACCCAGTGGCTTGCGCTCA---GGGGACCGTGCTACCTGGATAGCCCTCTACCATAACATCTCAGGTGTTGGCATTTTCCTTCAAACAGTGGGGCTGGAACTACTGCTGGACCACAGGGCCCTGGACCCTGCCCACTGGGCTGTCCAACGGGTCTTTTACCTTGGGCGCTACTATGCAGACTTGGGCCAGTTGGAATGGGAGTTTAAGGCTGGCCGGCTGGAAGTGGTTAGGGTTCCTCTACCCCTGCCAAATGGGGCTTCATCCTTGAAGTCCCGG---GCCTCCCCAGGTCCT---CTCCCCCCTCTTCACTTCTCACCTCAGGGCTCCCAATATAGCGTGCAAGGGAACCTGGTGGCATCCTCTCTCTGGACATTTACCTTTGGTCACGGGGTGTTTAGTGGCATGAGGATTTTTGATATTCGGTTCAAGGGCGAGCGAGTGGCCTATGAAGTCAGTGTCCAGGAGTGTGTATCTGTCTATGGTGCCGATTCACCCAAGACAATGATGACCAGATACTTGGATAGCAGCTATGGACTTGGCCGTCACAGCCGGGGCTTGGTTCGGGGAGTGGACTGCCCCTATCAATCTACAATGGTGGACATCCACATATTGGTGGGCACAGGGGCAGTCCAGCTGCTCCCGGGGGCTGTATGTGTATTCGAGGAGGCCCAAGGACTGCCCCTTCGGAGGCACCACAATCACCTTGAGAGTCATTTCTATGGTGGTTTGGCTGGCTCGGCCCTTGTAGTCAGGTCTGTGTCCTCTGTAGGCAACTATGACTACATTTGGGACTTTGTACTGCACCCAAATGGGGCGCTGGAAGGGCGGGTCCATGCCACGGGCTATATCAACACGGCTTTCCTGAGTGGGGGTGAGGAGAGCCTCCTCTTTGGGAACCGTGTTGGGGAGCGAGTGCTGGGGGCAGTGCACACACATGCCTTCCACTTCAAGCTGGACCTGGATGTGGCAGGGCTGAAAAACTGGGTGGTAGCTGAAGACGTGGTGTTTAAACCTGTGGCAGCCCCTTGGAGTCCAGAGCACCAGCTGCAGCGGCCACAGCTGACTCGGCAGGTCCTGGGAAGGGAGGACCTGACAGCTTTTTCCTTGGGAAACCCCCTCCCCCGCTACCTTTCTCTGGCTAGCAACCAGACTAATGCCTGGGGTCACCAGCGCGGGTACCGAATCCAGATCCACAGCCCCCTCGGCATACACATGCCCCTGGAGAGCGACATGGAGAGGGCCCTCAGCTGGGGGAGATACCAGCTCGTGGTGACCCGGAGGAAGGAGGAGGAGTCACAGAGTAGCAGCATCTATTACCAGAATGACATCTGGACCCCCACTATGGCCTTTGCTGACTTCATCAACAATGAGACTCTCTTAGGAGAGGACCTGGTGGCTTGGGTCACAGCCAGCTTCCTGCATATTCCCCATGCTGAGGATGTCCCCAACACAGTGACTCTGGGCAACAGAGTTGGCTTCTTGCTCCGGCCCTATAACTTCTTTGATGAAGATCCCTCCATCTTCTCCCCTGGCAGTGTCTACTTTGAGAAGGGCCAGGATACTGGGCTCTGCAGTGTCAACCCCGTGGCCTGCATTCCTCACCTGGCAACCTGTGTCCCGGACATGCCCCTGTTCTTTTACCAGGACTTG---
>musFur1
ATGAATCTCAAGGTAGTGCTCGTATTCCTGGCATTGTCCCTCATTACCATCTTTGCCCTGGCCTATGTCTTGCTGACCAGCCAAGGTGGC---TCCAGCCAGCCTCCCCGCTGCCCCTCCGTGTCCCCCAGCGCCCAGCCCTGGACACACCCCGGCCAGAGCCAGCTGTTTGCAGACCTGAGCCGAGAGGAGCTGACAGCTGTGACGAGCTTCCTGACCCAGCAGCTAGGGCCAGGCCTGGTGGATGCAGCCCAGGCCCGCCCCTCGGACAACTGCATCTTCTCGGTGGAGCTGCACCTGCCCCCCAAGGCTGCTGCCCTGGCCCACCTGGACAGGGGGAGCCCCCCACCTGCCCGGGAGGCACTGGCCATCGTCTTCTTTGGCGGACAGCCCCAGCCCAACGTGAGTGAGCTGGTGGTGGGGCCGCTGCCACGGCCCTCCTACCTGCGGGATGTGACGGTGGAGCGTCACGGGGGCCCCCTCCCCTACCACCGCCGCCCCATGTTGGGAGCTGAGTTTGCCCAGATGTGGAAGCATCTGAAGGAGGTGGAGCTACCCAAAGCCCCAGGCTTTCTGGCTTCTGTCTTAAACTACAAT------GGCTCCACTTTGGCACCTCTACATGCCACCCCTAGTGGCTTGCGCTCA---GGGGACCGTGCTACCTGGATAGCCCTCTACCATAACATCTCAGGTGTTGGGATTTTCCTTCATCCGGTGGGGCTGGAGCTGCTGCTGGACCACAGGGCCCTGGACCCTGCCCGCTGGGCGGTCCAACGGGTCTTCTACCTTGGGCGCTACTATGCAGACTTGGGACAGTTGGAATGGGAGTTTAAGGCTGGCCGCCTGGAAGTGGTTAGGGTTCCTCTCCCCCTGCCAAATGGGGCTTCATCCTTGAAGTCCAGG---ACCTCCCCAGGTCCT---CTCCCCCCTCTTCAGTTCTCACCCCAGGGCTCCCAGTACAGCGTGCAGGGGAACCTGGTGGCATCCTCCCTCTGGACATTTACCTTTGGTCATGGGGTGTTCAGTGGCATGAGGATTTTTGATATTCGCTTCAAGGGCGAGCGAGTGGCCTACGAAGTCAGTGTCCAGGAGTGTGTATCCGTCTATGGTGCCGATTCACCCAAGACAATGATGACCAGATACTTGGATAGCAGCTATGGACTTGGCCGTCACAGCCGGGGCTTGGTTCGGGGTGTTGACTGCCCCTATCAGTCTACGATGGTGGACATCCACACATTAGTGGGCACAGGGGCAGTCCAGCTGCTCCCAGGGGCTGTGTGTGTGTTCGAGGAGGCACAAGGACTACCCCTTCGGAGGCACCACAATCACCTCGAGAGTCATTTCTATGGTGGTTTGGCTGGCTCGGCCCTTGTAGTCAGGTCTGTGTCCTCTGTAGGCAACTATGACTACATTTGGGACTTTGTACTGCACCCAAATGGGGCGCTGGAAGGGCGGGTTCATGCCACAGGCTATATCAACACGGCTTTCCTGAGTGGGGGTGAGGAGAGCCTCCTCTTCGGAAACCGTGTGGGGGATCGAGTGCTGGGGGCAGTGCACACGCATGCCTTCCACTTCAAGCTGGACCTGGACGTGGCAGGGCTGAAAAACTGGGTGGTAGCCGAAGATGTGGTGTTTAAGCCTGTGGCAGCCCCTTGGAGTCCAGAGCACCACCTGCAGCGGCCACAGCTCACCCGGCAGGTCCTCGGAAGGGAGGACCTCACAGCTTTTTCCTTGGGAGAGCCCCTTCCCCGCTACCTTTATCTGGCTGGCAACCAGACTAATGCCTGGGGTCACCAGCGCGGGTACCGGATCCAGATCCACAGCCCCCTCGGCCTACACATGCCCCTGGAGAGCGACATGGAGAGGGCCCTCAGCTGGGGGAGATACCAGCTCGTGGTGACCCGGAGGAAGGAGGAGGAGTCACAGAGCAGCAGCATCTATTACCAGAATGACATCTGGACCCCCACTATGGCCTTTGCTGACTTCATCAACAATGAGACCCTCTTAGGAGAGGACCTGGTGGCTTGGGTTACAGCCAGCTTCCTGCATATCCCCCATGCTGAGGATGTCCCCAATACAGTGACTCTAGGAAACAGAGTTGGCTTCTTGCTCCGACCCTATAACTTCTTTGATGAAGATCCCTCCATCTTCTCCCCTGGCAGCGTCTACTTTGAGAAGGGCCAGGATGCTGGGCTCTGCAATGTCAACCCCGTGGCCTGCATCCCCAATCTGGCGGCCTGTGTCCCAGACCTGCCCCCTTTCTTTTACCAGGACTTG---
>ailMel1
ATGAATCTCAAGGTAGTCCTCGTGTTCCTGGCACTGTCCCTCATTACCATCTTTGCCCTGGCCTATGTCTTGCTGACCAGCCAAGGTGGC---TCCAGCCAGCCTCCCCGCTGCCCCTCCGTGTCCCCCACTGCCCAGCCCCGGACACACCCCGGCCAGAACCAGCTGTTTGCAGACCTGAGCTTGGAGGAGCTGACAGCTGTCATGAGCTTCCTGACCCAGCAGCTCGGGCCAGGCCTGGTGGATGCAGCCCAGGCGCGCCCCTCGGACAACTGCGTCTTCTCAGTGGAGCTGCACCTGCCCCCCAAGGCCGCAGCCCTGGCCCACCTGGACAGGGGGAGCCCCCCACCTGCCCGGGAGGCGCTGGCCATCGTCTTCTTTGGCGGACAGCCCCAGCCCAACGTGAGTGAGCTGGTGGTGGGGCCACTGCCACGGCCCTCCTACCTGCGGGACGTGACGGTGGAGCGTCACGGGGGCCCCCTGCCCTATTACCGCCGCCCCATGCTGGGAGCTGAGTTTGCCCAGATGTGGAAACATTTGAAGGAGGTGGAGCTACCCAAGGCACCAGGCTTTCTGGCTTCTGTCTTCAACTACAAT------GGCTCCACTTTGGCACCTCTGCATGCCACCCCCAGTGGCTTGCGCTCA---GGGGACCGTGCTACCTGGATAGCCCTCTACCATAACATCTCAGGTGTTGGGATTTTCCTTCACCCAGTGGGGCTGGAGCTACTGCTGGACCACAGGGCCCTGGACCCTGCCCACTGGGCTGTCCAGCGGGTCTTCTACCTCGGGCGCTACTATGCTGACTTGGGCCAGTTGGAATGGGAGTTTAAGGCTGGCCGGCTGGAAGTGGTTAGGGTTCCTCTCCCCCTGCCAAATGGGGCTTCATCCTTGAAGTCCCGG---ACCTCCCCAGGTCCT---CTCCCCCCTCTTCAGTTCTCACCCCAGGGCTCCCAATATAGTGTACAAGGGAACCTGGTGACATCCTCCCTCTGGACATTTACCTTTGGTCATGGGGTGTTCAGTGGCATGAGGATTTTTGATATTCGGTTCAAGGGTGAGCGAGTGGCCTATGAAGTCAGTGTCCAGGAGTGTGTATCCGTCTACGGTGCCGATTCACCCAAGACAATGATGACCAGATACTTGGATAGCAGCTATGGACTTGGCCGTCACAGCCGGGGCTTGGTTCGGGGAGTTGACTGCCCCTATCAGTCTACGATGGTGGACATCCACATACTGGTGGGCACAGGGGCAGTCCAGCTGCTCCCGGGGGCTGTGTGTGTATTCGAGGAGGCACAAGGAGTGCCCCTTCGGAGGCACCACAATCACCTCGAGAGTCATTTCTATGGTGGTTTGGCCGGCTCGGCTCTTGTAGTCAGGTCTGTGTCATCTGTAGGCAACTATGACTACATTTGGGACTTTGTACTGCACCCAAATGGGGCGCTGGAAGGGCGGGTCCATGCCACAGGCTATATCAACACGGCTTTCCTGAGTGGGGGTGAGGAGGGCCTCCTCTTCGGGAACCGTGTGGGGGAGCGAGTGCTGGGGGCAGTGCACACGCATGCCTTTCACTTCAAGCTGGACCTGGATGTGGCAGGGCTGAAAAACTGGGTGGTAGCTGAAGACGTGGTGTTTAAACCTGTGGCAGCCCCTTGGAGTCCAGAGCACCAGCTGCAGCGCCCACAGCTGACACGGCAGGTCCTCGGAAGGGAGGACCTGACAGCTTTTTCCTTGGGAAAGCCCCTTCCCCGCTACCTTTATCTGGCTGCCAACCAGACTAATGCCTGGGGTCACCAGCGCGGGTACCGAATCCAGATCTACAGCCCCCTTGGCATACACATGCCCCTGGAGAGCAACATGGAGAGGGCCCTCAGCTGGGGGAGATACCAGCTCGTGGTGACCCGGAGGAAGGAGGAGGAGTCACAGAGCAGCAGCATCTATTACCAGAATGACATCTGGACCCCCACTATGGCCTTTGCTGACTTCATCAACAATGAGACCCTCTTAGGAGAGGACCTGGTGGCTTGGGTTACAGCCAGCTTCCTGCATATCCCCCATGCCGAGGATGTCCCCAACACAGTGACTCTGGGGAACAGAGTCGGCTTCTTGCTCCGACCCTATAACTTCTTTGATGAGGATCCCTCCATCTTCTCCCCTGGCAGTGTCTACTTTGAGAAGGGCCAGGATGCTGGGCTCTGCAGTGTCAACCCTGTGGCCTGCATCCCCCACTTGGCGGCCTGTGTCCCGGACCTGCCCCCTTTCTTTTACCAGGACTTT---
>lepWed1
------------------------------------------------------------------------------------------------------------------------------------------------------------------------------------------------------------------------------------------------------------------------------------------------------------------------------------------------------------------------------------------------------CCCCAGCCCAACGTGAGTGAGCTGGTGGTGGGGCCACTGCCCCGGCCCTCCTACCTGCGGGACGTGACGGTGGAGCGTCACGGGGGCCCCCTGCTCTACCACCGCCGCCCCATGCTGGGAGCTGAGTTTACCCAGATGTGGAAGCATGTGAAGGAGGTGGAGCTCCCCAAGGCACCAGTCTTTCTGGCTTCGGTCTTCAACTACAAT------GGCTCCACTTTGGCACCTCTGCATGCCACCCCCAGTGGCCTGCGCTCG---GGGGACCGTGCTACCTGGATAGCCCTCTACCATAACGTCTCAGGTGTTGGGGTTTTCCTTCACCCAGTGGGGCTGGAGCTACTGCTGGACCACAGGGCCCTGGACCCTGCCCACTGGGCTGTCCAGCGGGTCTTCTACCTTGGGCGCTACTATGCAGACTTGGGCCAGTTGGAATGGGAGTTCAAGGCTGGCCGGCTGGAAGTGGTTAGGGTTCCTCTCCCCCTGCCAAATGGGGCTTCATCCTTGAAGTCCCGG---ACCTCCCCAGGTCCT---CTCCCTCCTCTTCAGTTCTCACCCCAGGGCTCCCAATACAGTGTGCAAGGGAACCTGGTGGCATCCTCCCTCTGGACATTTACCTTCGGTCATGGGGTGTTCAGTGGCATGAGGATTTTTGATGTTCGGTTCAAGGGCGAGCGGGTGGCCTATGAAGTCAGTGTCCAGGAGTGTGTATCCGTCTATGGTGCTGACTCACCCAAGACAATGATGACCAGATACTTGGATAGCAGCTATGGACTTGGCCGTCACAGCCGGGGCTTGGTTCGGGGAGTCGACTGCCCCTATCAATCGACGATGGTGGACATCCACATACTAGTGGGTACAGGGGCAGTCCAGTTGCTCCCGGGGGCTGTGTGTGTATTTGAGGAGGCACAAGGACTACCCCTTCGGAGGCACCACAATCACCTTGAGAGTCATTTCTATGGTGGTTTGGCTGGCTCGGCCCTTGTAGTCAGGTCTGTGTCATCAGTAGGCAACTATGACTACGTTTGGGACTTTGTACTGCACCCAAATGGGGCGCTGGAAGGGCGGGTCCATGCCACGGGCTATGTCAACACGGCTTTCCTGAGTGGGGGTGAGGAGAGCCTCCTCTTTGGGAACCGTGTGGGGGAACGAGTGCTGGGGGCAGTGCACACGCATGCCTTCCACTTCAAGCTGGACCTGGACGTGGCAGGGCTGAAAAACTGGGTGGTAGCTGAAGACGTGGTGTTTAAACCTGTGGCAGCCCCTTGGAGTCCAGAGCACCAGCTGCAGCGCCCACAGCTGACTCGGCAGGTCCTCGGAAGGGAGGACCTGACAGCTTTTTCCTTGGGAAAACCCCTGCCCCGCTACCTTTATCTGGCTGGCAACCAGACTAATGCCTGGGGTCACCAGCGTGGGTACCGAATCCAGATCCACAGCCCCCTCGGCATACACATGCCCCTGGAGAGCGACATGGAGAGGGCCCTCAGCTGGGGGAGATACCAGCTCGTGGTGACCCGGAGGAAGGAGGAGGAGTCACAGAGCAGCAGCATCTATTACCAGAATGACATCTGGACCCCCACTATGGCCTTTGCTGACTTCATCAACAATGAGACCCTCTTAGGAGAGGACCTGGTGGCTTGGGTTACAGCCAGCTTCCTGCATATCCCCCATGCTGAGGATGTCCCCAACACAGTGACTCTGGGGAACAGAGTTGGCTTCTTGCTCCGACCCTATAACTTCTTTGATGAGGATCCCTCCATCTTCTCCCCTGGCAGCGTCTACTTTGAGAAGGGCCAGGACGCTGGGCTCTGCAGTGTCAACCCTGTGGCCTGCATCCCCCACCTGGCGGCCTGTGTCCCAGACCTGCCCCCTTTCTTTTACCAGGACTTT---
>HLrouAeg4
ATGAATCCCAAGGTAGTCCTTGTGTTCCTGGCACTGTCCCTCATTACCATCTTTGCCCTGGCCTATGTCTTGCTGAGCAGCCACGGGGGC---TCTAGCCAGCCTCCCCGCTGCCCCTCCGTATCCCACAGTACTCAGCCCTGGACACGCCCTGGTCAGAGCCAGCTGTTTGCAGACCTGAGCCGAGAGGAGCTGACGGCTGTGATGAGCTTTCTGATGCAGCAGCTGGGCCCAGGCCTGGTGGATGCAGCCCAGGCCCTGCCCTCGGACAACTGTGTCTTCTCGGTGGAGCTGCAGCTGCCCGGCAAGGCCGCAGCCCTGGCCCACCTGGACAGGGGGCACCCCCCACCTGCCCGGGAGGCACTGGCCATCGTCTTCTTTGGCAGACAACCCCAGCCCAACGTGAGTGAGTTGGTGGTGGGCCCGCTGCCCCACCCATCCTACATTCGGGATGTGACTGTGGAGCGTCACGGGGGCCCCCTGCCCTATCACCGACGCCCCATGTTGGGAACTGAGTTTGCCCAGATGTGGAAACATTTGAAAGAGGTGGAACTACCCAAGGCACCAGTCTTCCTCGCTTCAGTCTTCAACTACAAT------GGCTCCACTTTGGCACCTCTGCAGGCCACCCCTAGTGGCTTGCGCTCA---GGGGACCGGACTACCTGGATAGCCCTCCACCATAACATCTCAGGTGTTGGGATTTTCCTTCACCCAGTGGGGCTGGAGCTACTGCTGGACCACAGGGCCCTGGACCCTACCCGCTGGGCTGTCCAACAGGTCTTCTATCTTGGGCGCTACTATGCAGACTTGGGACAGTTGGAATGGGAGTTTAAGGCTGGCCGGCTGGAAGTGGTTAGAGTTCCCCTGCCCCTGCCGAATGGGGCTTCATCCCTGCGGTCCCGG---AGCTCCCCGGGTCCT---CTTCCCCCTCTGCAGTTCTCACCCCAGGGCTCCCGATACAGTGTACAAGGGAGCCTTGTGGTGTCCTCCCTCTGGACATTCACCTTTGGCCATGGGGTGTTCAGTGGCATGAGGATTTTTGATGTTCGATTCAAGGGCGAGCGAGTGGCCTATGAAGTTGGTGTCCAGGAGTGCGTATCTATCTATGGTGCCGATTCACCCAAGACAATGATGACCCGATACTTGGATAGCAGCTATGGACTTGGCCGTCACAGCCGGGGCTTGGTGCGGGGAGTAGACTGCCCCTATCAATCCACGATGGTGGATATCCACATATTAGTGGACAAAGGGACAGTCCAGTTGCTCCCAGGGGCTGTGTGTGTATTTGAGGAGGCCCAGGGGCTACCTCTTCGAAGGCACCACAATCACCTTCAAAGTCATTTCTATGGTGGTTTGGCCGGCTCAGCCCTTGTAGTCAGGTCTGTGTCATCCATAGGCAACTATGACTACATTTGGGATTTTGTATTGCACCCAAATGGGGCGCTTGAAGGGCGGGTCCATGCCACAGGCTTTGTCAACACAGCTTTCCTGAGTGGGAGAGAGGAAAGCCTCCTCTTTGGGAACCGTGTGGGGGAGCAAGTCCTGGGGGCAGTTCACACGCATGCTTTCCACTTCAAGCTGGACCTGGATGTGGCAGGGCTGAAAAACTGGGTGGTAGCTGAAGACGTGGTGTTTAAACCTGTGGCAGCCCCTTGGAGTCCAGAACACCAGCTACACCGTCCACAGCTGACTCGGCAGGTCCTGGGAAGGGAGGACCTGACAGCTTTTTCCTTGGGAACCCCCCTTCCTCGCTACCTTTACCTGGCTAGCAACCAGACTAATGCCTGGGGTCACCAGCGCGGGTACCGAATCCAGATTCACAGCCCCCTTGGCATACACATGCCCTTGGAAAGCGACATGGAGAGGGCCCTCAGCTGGGGGAGATACCAGCTCGCGGTGACCCGGAGGAAGGAGGAAGAGTCACAGAGCAGCAGCATCTATTACCAGAATGACATCTGGACACCCACTCTTGCCTTTGCTGATTTCATCAATAATGAGACTCTCTTAGGAGAGGACCTGGTGGCTTGGGTTACAGCCAGCTTCCTGCACATTCCCCATGCTGAGGATGTCCCCAACACAGTGACTCTGGGGAACAGAGTTGGCTTCTTGCTCCGACCCTATAACTACTTTGATGAGGACCCCTCCATCTTCTCCCCAGGCAGCGTCTACTTTGAGAAGGGCCAGGATGCTGGGCTCTGCAGTGTCAACCCCGTGGCCTGCATCCCACACCTGGCGACCTGTATCCCGGATTTGCCCCCTTTCTCTTACCAAGACTTC---
>HLrhiFer5
ATGAATCTCAAGGTAGTCCTCGTGCTCCTGGCACTGTCCCTCATCACCATCTTTGCCCTGGCCTATGTCTTGCTGACCAGCCAAGGGGGC---TCCAGCCAGCCTCCCCGCTGCCCCTCCGTATCCCACAGTGCCCAGCCCTGGACACACCCTGGCCAGAGCCAGCTGTTTGCAGACCTGAGCCAAGAGGAGCTGACGGCCGTGATGAGCTTTCTGACCCAGCAGCTGGGGCCAGGCTTGGTGGATGCAGCCCAGGCCCGCCCCTCCGACAACTGCATCTATTCGGTGGAGCTGCAGCTGCCCCCCAAGGCTGCAGCCCTGGCCCACCTGGACCGGGGGCGCCCTCCGCCTCCCCGGGAGGCACTGGCCATCGTCTTCTTTGGTGGACAGGCCCAGCCCAACGTGAGTGAGCTGGTGGTGGGGCCACTTCCGCACCCCTCCTACATTCGGGATGTGACCGTGGAGCGTCACGGGGGCCCCCTGCCCTATCACCGACGCCCCATGATGGGAACTGAGTTTGCCCAGATGTGGAAGCATTTGAAAGAGGTGGAGCTACCTAAGGCACCAGTCTTCCTTGCTTCAGTCTTCAACTACAAT------GGTTCCACCTTGGCACCTCTGCAGGCCACCCCTAGTGGCTTACGCTCG---GGGGACCGTACTACCTGGATAGCCCTGCACCATAACATCTCAGGTGTTGGGATTTTCCTTCACCCAGTGGGGCTGGAGCTACTGCTGGACCACAGGGCCCTGGACCCTGCCCGCTGGGCTGTCCAGCAGGTCTTCTACCTTGGGCGCTACTATGCAGACTTGGGCCAGTTGGAATGGGAGTTTAAGGCTGGCCGGCTGGAAGTGGTTAGAGTGCCTCTGCCCCTGCCGAATGGGGCTTCATCCCTGCGCTCCCGG---AGCTCTCCAGGTCCT---CTTCCCCCTCTTCAGTTCTCACCCCAGGGCTCCCAGTACAGTGTCCAGGGGAACCTGGTGGTGTCCTCCCTCTGGACATTTACCTTTGGCCACGGGGTGTTCAGTGGTATGAGGATTTTTGATATTCGGTTTAAGGGCGAGCGAGTGGCCTATGAAGTCAGTGTCCAAGAGTGTGTGTCTATCTATGGTGCCGACTCACCCAAGACCATGATGACCCGATACTTGGATAGCAGCTATGGACTTGGCCGGCACAGCCGGGGTTTGGTGCGGGGAGTGGACTGCCCCTATCAGTCAACAATGGTGGACATCCACATATTAGTGGGCAAAGGGACAGTTCAGCTGCTTCCAGGGGCTGTGTGTGTATTTGAGGAGGCCCAAGGACTACCCCTTCGAAGGCACCACAATCACCTTCAGAGTCATTTCTATGGTGGTTTGGCCGGCTCAGCCCTTGTAGTCAGGTCTGTGTCGTCTGTAGGCAACTATGACTACATTTGGGACTTTGTGTTGCACCCAAATGGGGCACTTGAAGGGCGGGTCCATGCCACAGGCTTTGTCAACACTGCTTTCCTGAGTGGGGGAGAGGAAAGCCTCCTGTTTGGGAACCGTGTGGGGGAACGAGTGCTGGGGACCGTGCACACGCATGCCTTCCACTTCAAGCTGGATCTGGATGTGGCAGGGCAGAAAAACTGGGTGGTAGCTGAAGACGTGGTGTTCAAACCTGTGGCAGCGCCTTGGAGTCCGGAGCACCAAGTGCAGCGTCCCCAGCTGACTCGCCAGGTCCTGGGAAGGGAGGACCTGACTGCGTTTTCCTTGGGGAGCCCCCTTCCTCGCTACCTTTACCTGGCCGGTAACCAGACTAATGCGTGGGGTCACCAGCGTGGGTACCGAATCCAAGTCCACAGCCCCCTCGGCATACACCTGCCCTTGGAGAGTGACATGGAGAGGGCCCTCAGCTGGGGGAGATACCAGCTCGTGGTGACCCGGAGGAAGGAGGAGGAGTCACAGAGCAGCAGCATCTATTACCAGAATGACATCTGGACACCCACTATTGCCTTTGCTGACTTCATCAATAATGAGACTCTCTTAGGAGAGGACCTGGTGGCTTGGGTTACAGCCAGCTTCCTGCACATCCCCCATGCTGAGGACATCCCCAACACAGTTACTTTGGGGAACAGAGTTGGCTTCTTGCTCCGACCCTATAACTTCTTTGATGAGGACCCCTCCATCTTCTCCCCTGGCAGCGTCTACTTTGAGAAGGGCCAGGATGCTGGGCTCTGCAGTGTCAACCCTGTGGCCTGTATCCCCCACCTAGCGGCCTGTATCCCGGACCTGCCCCCTTTCTCTTACCAAGACTTT---
>manPen1
ATGAATCTAAAGGTAGTCCTTGTGTTCCTGGCACTGTCCCTCATTACTATCTGTGCCGTGGCCTTTGTCTTGCTGACCAGCCAAGGTAGC---TCCAGCCTGCCTCCCCGCTGCCCTTCTGTATCCCACAGTGCCCAGCCCTGGACACACCCAGGCCAGAGCCAGCTGTTTGCAGACCTGAGCCGAGAGGAGCTGACGGCTGTGATGAGCTTTCTGACCCAGCAGCTGGGCCCCGGCCTGGTGGATGCAGCCCAGGCCCGCCCCTTGGACAACTGTGTCTTCTCGGTGGAGCTGCAGCTGCCCCCCAAGGCTGCAGCCCTGGCCCACCTGGACAGGGGGAGACCCCCACCTGCCCGGGAGGCACTGGCCATCGTCTTATTCGGTGGACAAGCCCAGCCCAACGTGAGTGAGCTGGTGGTGGGGCCGCTGCCACACCCCACCTACATGCGGGATGTGACCCTGGAACGTCACGGGGGCCCCCTGCCCTATCACCGACGCCCCATGCTGAGAACTGAGTATGTACAGATATGGAAGCACTTGAAGGAGGTGGAGTTAACCAAGGCACCAGTCTTCCTGGCTTCTGTCTTCAACTACAAT------GGCTCCACTTTGGCATCTGTGCCAGCCACCCCAAGAGGCTTGCGCTCA---GGGGACCGTGCCACCTGGCTAGCCCTCTACCATAACATCTCAGGTGTTGGGATTTTCCTTCACCCAGTGGGGCTGGAGCTACTGCTGGACCACAGGGCCTTGGACCCTGCCCGTTGGGCTGTCCAGCAGGTTTTCTACCTCGGGCGCTACTATGCAGACTTGGGCCAGTTGGAATGGGAATTTAAAGCTGGCCAGCTGGAAGTAGTTAGAGTTCCTCTACCTCTGCCAGATGGCACTTCCTCCCTGAGGTCCCGG---ATCTCCCCAGGTCCT---CTTCCTCCTCTTCAGTTCTCACCCCAGGGTTCCCGATACACTGTGCAGGGGAACCTGGTGGCATCCTCTCTCTGGACATTTACCTTTGGCCATGGGGTGTTCAGTGGCATGAGGATTTTTGATATTCGGTTCAAGGGTGAGCGTGTGGCCTATGAAGTCAGTGTTCAGGAGTGCATGTCTGTCTATGGTGCTGATTCACCCAAGACAATGATGACCCGATACTTGGATAGCAGCTATGGACTTGGCCGTCACAGCCGGGGCTTGGTGCGGGGAGTGGACTGCCCCTATCAGTCTACAATGGTGGACATCCACATATTAGTGGGCAAAGGGACAGTCCAGCTGCTCCCAGGGGCCGTGTGTATATTTGAGGAGGCCCAGGGGCTACCCCTCCGAAGGCATCACAATCACCTTGAGAGTCATTTCTATGGTGGTTTGGCCAGCTCAGCCCTTGTAGTCAGGTCTGTGTCATCTGTAGGCAACTATGACTACATTTGGGACTTTGTAATGCATCCAAACGGGGCGCTAGAGGGGCGGGTCCATGCCACGGGCTATATCAACACAGCTTTCCTGAGTGGGGGAGAGGAAAGCCTCCTCTTTGGGAACCGTGTGGGGGAACAAGTGCTGGGGACGGTGCACACGCATGCCTTCCACTTCAAGCTGGACCTGGATGTGGCAGGGCTGAAAAACTGGGTGGTGGTGGAAGACGTGGTGTTTAAACCTGTGGCAGTGCCTTGGAGTCCGGAGCACCAACTGCAGCGCCCACAGCTGACTCGGCAGGTCCTGGGAAGGGAGGACCTGGCAGCTTTTTCCCTGGGAAGCCCCCTTCCCCGCTACTTTTACCTGGCTAGCAACCAGACTAATGCCTGGGGTCACCGGCGCGGGTACCGAATCCAGGTCCACAGCCCCCGCGGCATACACGTGCCCCTGGAGAGCGACATGGAGAGGGCCGTCAGCTGGGGGAGATACCAGCTCGTGGTGACTCAGAGGAAAGAGGAGGAGTCACAGAGCAGCAGCATCTATTACCAGAATGACATCTGGACACCCTCTGTGGCCTTTGCTGACTTCATCAACAATGAGACCCTCTTAGGAGAGGACCTGGTCGCTTGGGTTACAGCCAGCTTCCTGCACATTCCCCACGCTGAGGATGTCCCCAACACGGTGACTCTGGGGAACAGAGTTGGCTTCTTGCTCCGACCCTATAACTTCTTTGATGAAGACCCTTCCATCTTCTCCCCTGGCAGCGTCTACTTTGAGAAGGGCCAGGATGCTGGGCTCTGCAGTGTCAACCCTGTGGCCTGTATCCCCCACCTGGCAGCCTGTGTCCCAGACCTGCCCCCTTTCTCTTACCAAGGCTTT---
>HLmolMol2
ATGAATGTCAAGGTAGTCCTCGTGTTCCTGGCATTGTCCCTCATTACCGTCTTTGCCCTGGCCTATGTCTTGCTGTCCAGCCAAGGGGGC---TCCAGCCAGCCTCCCCACTGCCCCTCTGTATCCCACCGTGCCCAGCACTGGACACACCCTGGCCAGAGCCAGCTGTTTGCAGACCTGAGCCGAGAGGAGCTGACGGCTGTGATGAGCTTTCTGACCCAGCAGCTGGGGCCAGGCCTGGTGGATGCAGCCCAGGCCCGCCCATCAGACAACTGCGTCTTCTCAGTGGAGCTACAGCTGCCTCCCAAGGCTGCAGCCCTGGCCCATCTGGACTGGGGGAGCCCCCCACCTGCCCGGGAGGCACTGGCCATCATCTTCTTTGGTGGACAACCCCAGCCCAACGTGACTGAGCTGGTGGTGGGACCGCTGCCCCACCCCTCCTACATGCGAGATGTGACCGTGGAGCGTCACGGGGGCCCCCTGCCCTATCACCGACGTCCCATGCTAGGAACTGAGTTTGCCCAAATGTGGAAGCATTTGAAAGAGGTGGAGCTACCTAAGGCACCGGTCTTCCTTGCTTCAGTCTTCAACTACAAT------GGCTCCACTTTGGCACCTCTGCAGGCCACTCCTAGTGGCTTGCGCTCA---GGGGACCGTACTACCTGGATAGCCCTCCACCATAACATCTCAGGTGTGGGGATTTTCCTTCACCCAGTGGGGCTGGAGTTACTGCTGGACCACAGGGCCCTGGACCCTGCCAACTGGGCTGTCCAGCGGGTCTTCTATCTTGGGCGCTACTATGCAGACTTGGGCCAGTTGGAACGGGAGTTTAAGGCTGGCCGGCTGGAAGTGGTTCGAGTTCCTCTGCCCCTGCCAAATGGTGCTTCATCCCTGAGGTCCCGG---GTCTCCCCAGGTCCT---CTTCCCCCTCTTCAGTTGTCACCCCAGGCCTCCCAATACAGTGTACAAGGGAAACTGGTGGTGTCCTCCCTCTGGACATTTACCTTTGGCCATGGAGTGTTCAGTGGCATGAGGATTTTTGATATTCGGTTCAAGGGCGAGCGAGTGGCCTATGAAGTCAGTGTCCAGGAGTGTGTATCTATCTATGGTGCTGATTCACCCAAGACAATGATGACCCGATACTTGGATAGCAGCTATGGACTTGGCCGTAACAGCCGGGGCTTGGTGCGGGGTGTGGACTGCCCCTATCAATCTACAATGGTGGATATCCATGTATTAGTGGGCCAAGGGGCAGTCCAGCTGCTCCCAGGGGCTGTGTGTATTTTTGAGGAGGCCCAAGGACTGCCCCTTCGAAGGCACTACAATCACCTTCAGAGTCATTTCTACGGTGGTTTGGCTGGTTCAGCTCTTGTAGTCAGGTCTGTGTCATCTGTAGGCAACTATGACTACATTTGGGACTTTGTATTTTACCCAAATGGGGTGCTTGAAGGGCGGGTCCATGCCACAGGCTTTGTCAACACAGCTTTCCTGAGTGGGGGAGAGGAAAGCCTCCTCTTTGGGAATCGTGTGGGGGAACGAGTGCTGGGGACAGTGCACACGCATGCCTTCCACTTCAAGCTGGACCTGGACGTAGCAGGGCTGAAAAACTGGGTGGTAGCTGAAGACGTGGTGTTTAAACCTGTGGCAGCCCCTTGGAGTCCAGAGCACCAACTTCAGCGTCCACAGCTGATTCGGCAGGTCCTGGAAAGGGAGGACCTGACAGCTTTTCCCTTGGGAAATCCCCTTCCTCGATACCTTTACCTGGCTGGCAACCAGACTAATGCCTGGGGTCACCAGCGCGGGTACCGAATCCAGATTCACGGCCCCCTTGGCATACACATGCCCCTGGAGAGCGACATGGAGAAGGCCCTCAGCTGGGGGAGATACCAGCTCGCGGTGACCCGGAGGAAAGAGGAGGAGTCACAGAGCAGCAGCATCTATTACCAGAATGACATTTGGACACCCACTATTGCCTTTGCTGACTTCATCAATAATGAGACTCTCTTAGGAGAGGACCTGGTGGCCTGGGTTACAGCCAGCTTCCTGCACATCCCCCATGCTGAGGATGTCCCCAACACAGTTACTGTGGGGAACAGAGTTGGCTTCTTGCTCCGACCCTATAACTTCTTTGATGAGGACCCCTCCATCTTCTCCCCTGGCAGCGTCTACTTTGAGAAGGGCCAGGATGCTGGGCTCTGCAATGTCAACCCTGTGGCCTGCATCCCCCACCTGGCAGCCTGTGTCCCAGAATTGCCTCCTTTCTCTTACCAAGACTTT---
>HLmyoMyo6
ATGAATGTCAAGGTAGTCCTCGTGTTCCTGGCACTGTCCCTTATTACCATCTTTGCCCTGGCCTATGTCTTGCTGTCCAGCCAGGGGGGT---TCCAGCCAGCCTTCCCGCTGCCCCTCTGTGTCCCACAGTGCCCAGCACTGGACACAGCCTGGCCAGAGCCAGCTGTTTGCAGACCTGAGCCCAGAAGAGCTGACAGCTGTGATGAGCTTTCTGACCCAGCAGCTGGGGCCAGGCCTGGTGGATGCAGCCCAGGCCCTCCCATCAGACAACTGCATCTTCTCGGTGGAGCTGCAGCTGCCTCCCAAGGCTGCAGCCCTGGCACACCTGGACAGGGGGAGCCCCCCACCTGCCCGGGAAGCACTGGCCATCGTCTTCTTTGGCGGACAACCCCAGCCCAACGTGAGTGAGCTGGTGGTGGGACCACTGCCACACCCCTCCTACATGCGGGATGTGACTGTGGAGCGTCATGGGGGCCCTCTGCCCTATCACCGACGTCCCATGCTGGGAACTGAGTTTGCCCAGATATGGAAGCATTTGAAAGAGGTGGAGCTACCCAAGGCACCAGTCTTCCTTGCTTCGGTCTTCAACTACAAT------GGCTCCACCTTGGCACCTCTGCAGGCCACTCCTAATAGCTTGCGCTCA---GGAGACCGTACTACCTGGATAGCCCTCCACCATAACATCTCAGGTGTTGGGTTTTTCCTACATCCAGTGGGGCTGGAGCTACTGCTGGACCACAGGGCCTTGGACCCTACCCGCTGGGCTGTCCAGAAGGTCTTCTACCTTGGGCGCTACTATGCAGACTTGAGCCAGTTGGAATGGGAGTTTAAGGCTGGCCGGCTGGAAGTGGTTAGAGTTCCTCTGCCCCTGCCAAATGGGGCTTCATCCCTGAGGTCTCGG---GTGCCCCCAGGTCCT---CTTCCACCTCTTCAGTTCTCACCCCAGGGCTCCCAATTCAGTGTACAAGGGAACCTGGTGATGTCTTCCCTCTGGACATTTACTTTTGGTCATGGGGTGTTTAGTGGCATGAGGATTTTTGACGTTCGATTCCAGGGTGAGCGAGTGGCCTATGAAGTCAGTGTCCAGGAGTGTGTGTCTATCTATGGTGCTGATTCACCCAAGACAATGATGACCCGATACTTGGATAGCAGCTATGGACTTGGCCGAAACAGCCGGGGCTTGGTGCGAGGTGTGGACTGCCCCTATCAATCTACAATGGTGGACATCCATGTATTAGTAAACAAAGGGACCGTCCAGCTGCTCCCAGGGGCTGTGTGTATATTTGAGGAGGCCCAAGGACTACCCCTTCGAAGGCACTATAATCACCTTCAGAGTCATTTCTACGGTGGTTTGGCCAGCTCAGCTCTTGTAGTCAGGTCTGTGTCAACTGTAGGCAACTATGACTACATTTGGGACTTTGTATTTTACCCAAATGGGGCGCTTGAAGGGCGGGTCCATGCCACAGGCTTTGTCAACACAGCTTTCCTGAGTGGGGGAGAGGAAAGCCTCCTCTTTGGGAACCGTGTGGGGGAACGAGTGCTGGGGACGGTGCACACGCATGCCTTCCACTTCAAGCTGGACCTGGATGTAGCAGGGCTGAAAAACTGGGTGGTAGCTGAAGACGTGGTGTTTAAACCTGTGGCAGCCCCTTGGAGTCCAGAGCACCAACTTCAGCGTCCACAGCTGACTCGACAGGTCCTGGGAAGGGAGGACCTGACAGCCTTTTCCTTGGGAAATCCCCTTCCTCGCTACATTTACCTGGCTGGCAACCAGACTAATACCTGGGGTCACCAGCGTGGGTACCGAATCCAGATCCACAGCCCCCTCGGCATACACATGCCCCTGGAGAGTGACATGGAGAAGGCCCTCAGCTGGGGGAGATACCAGCTCGCGGTGACCCGGAGGAAAGAGGAGGAGTCACAGAGCAGCAGCATCTATTACCAGAATGACATCTGGACACCCACTATTGCCTTTGCTGATTTCATCAACAATGAGACTCTCTTAGGAGAGGACCTGGTGGCCTGGGTTACAGCCAGCTTCCTGCACATCCCCCATGCTGAGGATGTCCCCAACACAGTTACTGTGGGGAACAGAGTTGGCTTCTTGCTTCGACCCTATAACTTCTTTGATGAGGACCCCTCCATCTTCTCCCCTGGCAGTGTCTACTTTGAGAAGGGCCAGGATGCTGGGCTCTGCCAAGTCAACCCTGTAGCCTGCATCCCCCACCTGGCAGCCTGTGTTCCAGACTTGCCCCCTTTCTCTTATCAAGACTTT---
>HLpipKuh2
ATGAATGTCAAGGTAGTCCTCGTGTTCCTGGCACTATCCCTCATTACCATCTTTGCCCTGGCCTATGTCTTGCTGTCCAGCCAAGGGGGT---TCCAGCCAACCTCCCCACTGCCCCTCTGTATCCCAC---GCCCAGCACTGGACACACCCTGGCCAGAGCCAGCTGTTTGCAGACCTGAGCCCAGAAGAGCTGATGGCTGTGATGAGCTTTCTGACCCAGAAGCTGGGGCCAGGCCTGGTGGATGCAGCCCAGGCCCTCCCATCAGACAACTGTGTCTTCTCTGTGGAGCTGCAGCTGCCCCCCAAGGCTGCAGCCCTGGCTCACCTGGACGGGGGGAGCCCCCCGCCCGCCCGGGAGGCACTGGCCATCGTCTTCTTTGGCGGACAGCCCCAGCCCAACGTGAGTGAGCTGGTGGTGGGACCACTGCCCCACCCCACCTACCTGCGGGATGTGACTGTGGAGCGCCATGGGGGCCCCCTGCCCTATCACCGACGCCCCATGCTGAGAACTGAGCTTGCCCAGATGTGGAAGCACGTGAAAGAGGTGGAGTTGCCCAAGGCACCGGTCTTCCTTGCTTCGGTCTTCAACTACAAC------GGCTCCACCTTGGCCCCTGTGCAGGCCACTCCTAGCGGCTTGCGCTCA---GGAGACCGTGCTACCTGGCTAGCCCTCCACCATAACGTCTCAGGTGTTGGGATTTTCCTACACCCAGTGGGGCTGGAGCTACTGCTGGACCACAGGGCCCTGGACCCTGCTCGCTGGGCTGTCCAGCAGGTCTTCTACCTTGGACGCTACTATGCAGACTTGAGCCAGTTGGAACGGGAGTTTAAGGCTGGCCGGCTGGAGGTAGTTAGAGTTCCTCTGCCCCTGCCAAATGGGGCTTCATCCCTGAGGTCTCGG---GTCCCCCCAGGTCCT---CTTCCACCGCTTCAGTTCTCACCCCAGGGCCCCCAATACAGTGTCCAAGGGAACCTGGTGGTGTCCTCCCTCTGGACATTTACTTTTGGTCATGGGGTGTTTAGTGGCATGAGGATTTTTGACATCCGGTTCCGGGGTGAGCGAGTGGCCTATGAAGTCAGTGTCCAGGAGTGTGTGTCTGTCTATGGTGCTGATTCACCCAAGACAATGATGACCCGATACTTGGATAGCGGCTACGGACTTGGCCGAAACAGCCGGGGCTTGGTGCGGGGCGTGGACTGCCCCTATCAGTCTACAATGGTGGATATCCATGTATTCATGGGCAAAGGGGCTGTCCAGCTGCTCCCAGGGGCTGTGTGTGTATTTGAGGAGGCCCAAGGACTGCCCCTTCGAAGGCACTACAATCACGTTCAGAGTCATTTCTACGGTGGTTTGGCCAGCTCAGCTGTTGTAGTCAGGTCTGTGTCATCTGTAGGCAACTATGACTACATCTGGGACTTTGTATTTTACCCAAATGGGGCGCTTGAAGGGCGGGTCCATGCCACAGGCTTTGTCAACACAGCTTTCCTGAGTGGGGGAGAGGGAAGCCTCCTCTTTGGGAACCGTGTGGGGGAACGAGTGCTGGGGACGGTGCACACGCATGCCTTCCACTTCAAGCTGGACCTGGATGTGGCAGGGCTGAAAAACTGGGTGGTAGCTGAAGACGTGGTGTTTAAACCTGTGGCAGCCCCTTGGAGTCCAGAGCACCAACTTCAGCGTCCACAGCTGACTCGCCAGGTCCTGGGAAGGGAGGATCTGACAGCTTTTCCATTGGGAAGTCCCCTTCCTCGCTACATTTACCTGGCTGGCAACCAGACTAATGCCTGGGGTCACCAGCGCGGGTACCGAATCCAGATCCACAGCCCCCTCGGCATACACATGCCCCTGGAGAGTGACATGGAGAAGGCCCTCAGCTGGGGGAGATACCAGCTTGCGGTGACCCGGAGGAAAGAGGAGGAGTCACAGAGCAGCAGCATCTATTACCAGAATGACATCTGGACGCCCACTATTGCCTTTGCTGATTTCATCAATAATGAGACTCTCTTAGGAGAGGACCTGGTGGCCTGGGTTACAGCCAGCTTCCTACACATCCCCCATGCCGAGGATATCCCCAACACAGTGACTGTGGGGAACAGAGTTGGCTTCTTGCTTCGACCCTATAACTTCTTTGATGAGGACCCCTCCATCTTCTCCCCTGGCAGCGTCTACTTTGAGAAGGGCCAGGATGCTGGGCTCTGCCATGTCAACCCTGTGGCCTGCATCCCTCACCTGGCAGCCTGTGTCCCAGACTTGCCCCCTTTCTCCTATCAAGACTTT---
>HLturTru3
ATGAATCTCAAGGTAGTCCTCGTGTTCCTGGCACTGTCCCTCATTACTGTCTTTGCCCTGGCCTATGTCTTGCTGACCAGCCAACGTAGC---TCCAGCCAGCCTCCCCACTGCCCCTCTGTATCCTACAGTGCCCAGCCCTGGACACACCCTGGCCAGAGCCAGCTGTTTGCAGACCTGAGCCGAGAAGAGCTGACGGCTGTGATGAGCTTTCTGACCCAGAAGCTAGGGCCAGGCCTGGTGGATGCAGCTCAGGCCCAACCCTCAGACAACTGCGTCTTCTCGGTAGAGCTGGAGCTGCCCCCCAAGGCTGCAGCCCTGGCCCACCTGGACAGGGGGAGCCCCCCGCCTGCCCGGGAAGCACTGGCCATCGTTTTCTTTGGTGGACAACCCCAGCCCAATGTGACTGAGCTGCTGGTGGGGCCGCTGCCGCACCCCTCCTACCTGCGGGACGTGACTGTGGAGCGTCACGGGGGCCCCCTGCCCTATCACCGGCGCCCCGTGCTGGGAACTGAGTCTGCCCAGATGTGGAAGCATTTGAAAGAGGTGGAGCTCCCCAAGGCACCAGTCTTCCTGGCTTCTGTCTTCAACTACAAT------GGTTCCACTTTGGCAGCTCTGCACGCCACCCCTCGTGGCTTGCGCTCA---GGGGACCGTGCTACCTGGATAGCCCTCTACCATAACATCTCAGGTGTTGGGATTTTCCTTCACCCTGTGGGGCTCGAGCTACTGCTGGACCACAGGGCCTTGGACCCTGCCCGCTGGGCTGTCCAGCAGGTCTTCTACCTTGGGCACTACTATGCAGACTTGGGTCAGCTGGAATGGGAGTTTAAGGCTGGCCGGCTGGAAGTGGTTAGAGTTCCTCTACCCCTGCCAGATGGGGCCTCATCGCTGCGATCGCGG---GTCTCCCCAGGTCCT---CTTCCCCCTCTTCAGTTCTCACCTCAGGGCTCCCGGTACAGTGTGCAAGGGAACCTAGTGGCGTCCTCCCTTTGGACGTTTACCTTTGGCCATGGGGTGTTCAGTGGCATGAGGATTTTTGATGTTCGGTTCAAGGGTGAGCGAGTGGCCTATGAAGTCAGTGTCCAGGAGTGTGTTTCTATCTATGGTGCCGATTCACCCAAGACAATGATGACCCGATACCTGGATAGCAGCTATGGACTTGGCCATCACAGCCGGGGCTTGGTGCGGGGAGTGGACTGCCCCTATCAGTCTACCATGGTGGACATCCACGTATTAGTGGGCAAAGGGGCAGTCCAGCTGCTCCCGGGGGCTGTGTGTGTGTTTGAGGAGGCCCAGGGACTACCCCTCCGCAGGCACCACGGTCACCTTCAGAGTCATTTCTATGGTGGTTTGGCTGGCTCGGCCCTTGTAGTCAGGTCTGTGTCCTCTGTAGGCAACTATGACTACATTTGGGACTTTGTATTGCACCCAAATGGGGCGCTTGAAGGGCGGGTCCATGCCACGGGCTACATCAACACTGCTTTCCTGAGCGGGGGCGAGGAGAGCCTCCTCTTTGGGAACCGCGTTGGGGAGAGAGTGCTGGGGGCGGTGCACACGCATGCCTTCCACTTCAAGCTGGACCTGGATGTGGCAGGGCTGAAAAACTGGGTGGTAGCTGAAGACGTGGTGTTTAAACCTGTGGCAGCCCCTTGGAGTCCGGAGCACCAACTGCAGCGCCCACAGCTGACTCGGCAGGTCCTGGGAAGGGAGGACCTGACAGCTTTTTTCTTGGGGGACCCCCTTCCCCGCTACCTTTACTTGGCTAGCAACCAGACTAATTCCTGGGGTCACCAGCGTGGGTACCGAATCCAGATCCACAGCCCTCTTGGCATACACATGCCCCTGGACAGCGACATGGAGAGGGCCCTCAGCTGGGGGAGATACCAGCTTGTGGTGACCCGGAGGAAGGAGGAGGAGTCACAGAGCAGCAGCATCTATTACCAGAATGACATCTGGACACCCACTACAGCCTTTGCTGACTTCATCAACAATGAGACCCTGTTAGGAGAGGACCTGGTGGCTTGGGTTACAGCCAGCTTCCTGCACATCCCTCACGCTGAGGATGTCCCCAACACAGTGACTCTGGGGAACAGAGTTGGCTTCTTGCTCCGACCCTATAACTTCTTTGATGAGGACCCCTCCATCTTCTCCCCTGGCAGCGTCTACTTTGAGAAGGGCCAGGATGCTGGGCTCTGCAGTGTCAATCATGTGGCCTGCATCCCCCACCTGGCGGCCTGTGTCCCGGACCTGCCGCCTTTCTCTTACCAAGACTTG---
>susScr11
ATGAACCTCAAGGTAGTCCTCGTGTTGCTGGCACTGTCCCTCATTACCATCTTTGCTCTGGCCTATGTCTTGCTGACCAGCCAAGGTGGC---TCCAGCCAGCCTCCCCACTGCCCCTCTGTATCCCACAGTGCCCAGCCCTGGACACACCCTGGCCAGAGCCAGCTGTTTGCAGACCTGAGCCGAGAAGAGCTGACGGCTGTGATGAACTTTCTGACCCAGAAACTGGGGCCAGGCCTGGGGGAGGCCGCCCAGGCCCGACCCGCAGACAACTGCATCTTCTCAGTGGAGCTGCAGCTGCCCCCCAAGGCGGCAGCCCTGGCCCACCTGGACAGGGGGAGTCCCCCGCCTGCCCGGGAGGCCCTGGCCATCATCTTCTTTGGCGGACAACCCCAGCCCAATGTGACCGAGCTGGTGGTGGGGCCGCTGCCCCAGCCCTCCTACGTGCGGGATGTGACTGTGGAGCGTCACGGAGGCCCCCTGCCCTACCACCGACGCCCCGTGCTGGGAAATGAGTCCGCCCAGATGTGGAAGCATTTGAAAGAGGTGGAGCTCCCCAAGGCACCAGTCTTCCTGGCTTCTGTCTGCAGCTACAAT------GGCTCCAATTTGGCAGCTCTGCATGCCACCCCTCGTGGCTTACGCTCA---GGGGACCGTGCTACCTGGATGGCCCTCTACCATAACATCTCAGGTGTTGGGATTTTTCTTCATCCTGTGGGGCTGGAGCTCCTGCTGGACCACAGGGCTCTGGACCCTGTCCGCTGGGCTGTCCGGCAGGTCTTCTACCTTGGGCGCTACTATGCCGACTTGGGCCAGTTGGAATGGGAGTTTAAGGCTGGCCGGCTGGAGGTGGTTAGAGTTCCTCTACCCCTGCCAGATGGGGCCTCATCCCTGCGGTCCCGG---ATCTCCCCCGGGCCT---CTTCCCCCTCTTCAGTTCTCACCCCAAGGCTCCCGGTACAGTGTACAAGGGCACCTGGTGGCATCCTCCCTCTGGACATTTACATTTGGCCATGGGGTGTTCAGTGGCCTGAGGATTTTTGATGTTCGGTTCAAGGGCGAGCGAGTGGCCTATGAAGTTAGTGTCCAGGAATGTGTATCCATCTATGGTGCCGATTCACCCAAGACAATGATGACCCGATACCTGGATAGCAGCTATGGACTTGGCCGTCACAGCCGGGGCTTGGTGCGGGGAGTGGACTGCCCCTATCAGTCTACCATGGTGGACATCCACGTGTTAGTGGGCAGAGGGGCAGTCCAGCTGCTCCCAGGGGCTGTGTGTGTATTCGAGGAGGCCCAGGGGGTACCCCTCCGAAGGCACCACAATCACCTTCAGAGTCATTTCTATGGTGGTTTGGCTGGCTCAGCCCTTGTAGTCAGGTCTGTATCCTCCGTAGGCAACTATGACTACATTTGGGACTTTGTATTGCACCCAAACGGGGCACTTGAAGGGCGGGTCCGTGCCACGGGCTACATCAACACAGCTTTCCTTAGCGGA---GAGGAGAGCCTCCTCTTTGGGAACCGAGTAGGGGAGCGAGTGCTGGGGGCGGTGCACACACACGCCTTCCACTTCAAGCTGGACCTGGATGTGGCAGGGCTGAAAAACTGGGTGGTAGCTGAAGACGTGGTGTTTAAACCTGTGGCAGCCCCTTGGAGTCCGGAGCACCAACTGCATCGCCCAGAGCTGACCCGGCAGGTCCTGAGAAGGGAGGACCTGACAGCTTTTCTCTGGGGGACCCCCCTTCCCCGCTACCTTTACTTGGCTAGCAACCAGACTAATGCCTGGGGTCACCAGCGCGGGTACCGAATCCAGATCCACAGCCCCCTTGGCATACACATGCCCCTGGACAGCGACATGGAGAGGGCCCTCAGCTGGGGGAGATACCAGCTCGTGGTGACGCGGAGGAAGGAGGAGGAGTCACAGAGCAGCAGCATCTATTACCAGAATGACATCTGGACATCTGCTACGGCCTTTGCCGACTTCATCAACAATGAGACCCTCTTGGGAGAGGATCTGGTGGCTTGGGTTACAGCCAGCTTCCTGCACATACCCCATGCCGAGGATGTCCCCAACACAGTGACTCTGGGGAACAGAGTTGGCTTCTTGCTCCGGCCCTATAACTTCTTTGATGAGGACCCCTCTGTCTTCTCTCCTGACAGCGTCTACTTTGAGAAGGGCCAGGATGCTGGGCGCTGCAGTGTCAATCATGTGGCCTGCATCCCCCACCTGGCGGCCTGTGTCCCGGACCTGCCCCCTTTCTCTTATCGAGACTTG---
>bosTau8
ATGAATCTCAAGGTAGTCCTTGTGTTCCTGGCACTGTCTCTCATCACCATCTTTGCCCTGGCCTATGTCTTGCTGACCAGCCGTGGTGGC---TCCAGCCTGCCTCCCCGCTGCCCCTCTGTATCCCCCCGTGCCCAGCCCTGGACACACCCTGGCCAGAGCCAGCTGTTTGCAGACCTGAGCCGAGAAGAGCTGATGGCTGTGATGAGCTTCCTGACCCAGAAGCTGGGGCCAGACCTGGCGGATGCAGCCCAGGCCCGACCCTCAGACAACTGCATCTTCTCGGTAGAGCTGCAGCTGCCCCCCAAGGCTGCAGCCCTAGCCCACCTGGACAGGGGGAGGCCCCCACCTGCCCGGGAGGCACTGGCCATCGTCTTCTTTGGCAGACAACCCCAACCCAATGTGACTGAGCTGGTGGTGGGGCCGCTGCCCCAGCCCTCCTACATGCGGGATGTGACCGTGGAGCGTCATGGGGGCCCCCTGCCGTATCACCGACGCCCCGTGCTGGCAACCGAGTCTGCCCAGATGTGGATGCATCTGAAAAAGGTGGAGTTCCCCAAGGCCCCAGTCTTCCTGGCTTCTGTCTTCAACTACAAT------GGCTCCACTTTGGCGGCTCTGCATGCCACCCCTCGTGGCTTGCGCTCA---GGGGACCGTGCTACCTGGATAGCCCTCTACCATAACATCTCAGGTGTCGGGATTTTTCTTCACCCCGTGGGGCTCGAGCTACTGCTGGACCATAGGGCTCTGGACCCTGCCCACTGGGCTGTCCAGCAGGTTTTCTACCTCGGCCACTACTATTCAGACTTGGGTCAGTTGGAATGGGAGTTTAAGGCTGGCCGGCTGGACGTGGTTAGAGTTCCTCTACCCCTGCCAGATGGGGCCTCATCCCTCCGCTCCCGG---GTGTCCCCAGGTCCT---CTCCCCCCTCTTGAGTTCTCACCTCAGGGCTCCCGGTACAGCGTCCAAGGGCACCTGGTGGAGTCTTTCCTCTGGACATTTACCTTTGGCCATGGGGCATTCAGTGGCATGAGAATTTTTGATGTTCGGTTCAAGGGTGAGCGAGTGGCCTATGAAGTCAGTGTCCAGGAGTGTCTGTCTGTCTATGGTGCCGATTCGCCCAAGACCATGATGACCAGATACCTTGATAGCAGCTATGGACTTGGCCGTCACAGCCGGGGCTTGGTGCGGGGAGTAGACTGCCCCTACCAGTCTACCATGGTGGACACCCACGTGTTGGTGGGTCAAGGGGCAGTCCAGCTGCTCCCGGGGGCTGTGTGTGTATTTGAGGAGGCCCAGGGACTCCCTCTCCGAAGGCACCACAATCAGCTTCAGAGTCATTTCTATGGTGGTTTGGCTGGCTCAGCCCTCGTAGTCAGGTCTGTGTCCTCTGTAGGCAACTATGACTACATTTGGGACTTTGTGTTGCACCCAAATGGGGCACTCGAAGGGCGGGTCCATGCCACGGGCTACATCAACACAGCTTTCCTGAGCGGGGGAGAGGAGAGCCTCCTTTTTGGGAACCGCGTGGGGGAGCGAGTGCTGGGGGCGGTGCACACACATGCCTTCCACTTCAAGCTGGACCTGGATGTGGCAGGGCTGAAAAACTGGGTGGTAGCTGAAGACGTGGTGTTTAAACCTGTGGCAGCCCCTTGGAGTCCGGAGCACCAACTGCAGCGCCCACAGCTGACTCGGCAGGTCCTGGGAAGGGAGGACCTGACGGCTTTTTTCTTGGGGAGCCCCCTTCCCCGATACCTTTACTTGGCTAGCAACCAGACTAATGCCTGGGGTCATCAGCGCGGGTACCGAATCCAGATCCACAGCCCTCTTGGCATACACATGCCGCTGGACAGCACCATGGAGAGGGCCCTCAGCTGGGGGAGATACCAGCTTGCGGTGACCCGGAGGAAGGAGGAGGAGTCCCAGAGCAGCAGCATCTATTACCAGAATGACATCTGGACAGCCACTGCGGCCTTTGCTGACTTCATCAACAATGAGACCCTCTTAGGAGAGGACCTGGTGGCTTGGGTTACAACCAGCTTCCTGCACATCCCCCACGCTGAGGATGTCCCCAACACAGTGACTCTGGGGAACAGAGTTGGCTTCTTGCTCCGACCCTATAACTTCTTTGATGAGGACCCCTCCATCTTCTCCCCTGGCAGTGTCTACTTTGAGAAAGGCCAGGATGCTGGGCTCTGCAGTGTGAATCATGTGGCCTGCATTCCCCACCTGGCAGCCTGTGTCCCGGACCTGCCGCCTTTCTCTTACCAAGACTTG---
>HLphyDis3
ATGAATGTCAAGGTGGCCCTCGTGTTCCTGGCACTGTCCCTCATCACCATCTTTGCCCTGACCTATGTATTGCTGACCAGCCACGGGGGC---TCCAGCCAGCCTCCCCACTGCCCCTCCATATCTCCCAGTGCCCAGCACTGGACACACCCTGGCCAGAGCCAGCTGTTTGCAGACCTGAGCCCAGAGGAGCTGACGGCCGTGGTGAGCTTTCTGACCCAGCAGCTGGGGCCGGGCCTGGTGGATGCAGCCCAGGCCCGCCCCTTGGACAACTGCATCTTCTCGGTGGAGCTGCAACTGCCCCCCAAGGCAGCAGCCCTGGCCCACCTGGACAGGGGGAGCCCCCCACCTGCCCGGGAGGCCCTGGCCATCATCATTTTTGGTGGACAACCCCAGCCCAACGTGAGTGAGCTGGTGGTGGGACCACTGCCCCACCCTTCCTACCTTCGGGATGTGACCGTGGAGCGTCATGGGGGCCCCCTGCCCTACCACCGGCGCCCCATGGTGGAAGCTGAGTATGCTCTGATGTGGAAGCACTTGAAAGAGGCGGAGCTACCCAAGGCACCCGTCTTCCTTGCTTCGGTCTTCAGCTACAAT------GGCTCCACTTTGGCACCTATACACTCCACTCCCAGGGGCTTGCGCTCA---GGGGACCGTGCTACCTGGATCGCCCTCCACCATAACATCTCGGGTGTTGGGATTTTCCTTCACCCGGTGGGGCTGGAGCTGCTGCTGGACCACAGGGCCCTGGATCCTGCCCGCTGGGCCGTCCGGCGGGTCTTCTACCTTGGGCGCTACTATGCAGACTTGGGCCAGTTGGAACGGGAGTTTAAGGCCGGCCGACTGGAAGTGGTTAGAGTGCCTCTGCCCCTGCCAGACGGGGCTTCATCCCTAAGGCCCCGT---GTCCCCCCAGGTCCT---CTCCCCCCTCTCCAGTTCTCACCCCAGGGCTCCCAATACAGTGTGCGAGGGAACCAGGTGGCATCCTCCCTCTGGACATTCACCTTTGGCCACGGGGTGTTCAGTGGCATGAGGCTTTTCGATGTTCGGTTCAAGGGCGAGCGAGTGGCCTATGAAGTCAGTGTCCAGGAGTGTCTGTCTGTCTATGGTGCTGACTCACCCAAGACGATGACGACCCGATACCTGGATAGCAGCTATGGACTCGGCAGCCACAGCCGGGGCTTGGTGCGGGGTGTGGACTGCCCCTACCAGTCTACGATGGTGGACGCTCACGTGTTCGTGGGCAAAGGGGCAGTCCAGCCGCTCCCGGGGGCCGTGTGTGTGTTCGAGGAGGCCCAGGGACTGCCCCTTCGAAGGCATCACAACCACCTCCAGAGTCATTTCTACGGTGGCCTGGCCGGCTCAGCCCTCGTAGTCAGGTCTGTGTCGACTGTCGGCAACTATGACTACATTTGGGACTTCGTGTTGCACCCAAACGGGGCGCTCGAAGGGCGGGTCCATGCCACGGGCTTTGTCAACACGGCTTTCCTGAGCGGCGGGGAGGAAAGCCTCCTCTTCGGGAACCGCGTGGGGGAGCGCGTGCTGGGCACGGTGCACACGCACGCCTTCCACTTCAAGCTGGACCTGGACGTGGCAGGGCTGAAAAACTGGGTGGTGGCTGAAGACGTGGCGTTTAAACCCGTGGCAGCTCCTTGGAGTCCAGAGCACCAATTGCAGCGTCCACAGCTGACTCGGCAGGTCCTGGAAAGGGAGGACCTGGCGGCTTTTTCCTGGGGAAATCCCCTTCCCCGCTATCTTTACCTGGCTGGCAACCAGACCAATGCTTGGGGTCACCAGCGCGGGTACCGAATACAGATCCACAGCCCCCTTGGCGTACACATCCCCCTGGAGAGCGACATGGAGAGGGCGCTCAGCTGGGGGAGATACCAGCTCGCGGTGACCCGGAGGAAAGAGGAGGAGTCGCAGAGCAGCAGCATCTATCACCAGAATGACATCTGGACACCCACTGTGGCCTTTGCTGACTTCATCGATAATGAGACGCTCTTAGGAGAGGACCTGGTGGCCTGGGTGACAGCCAGCTTCCTGCACATCCCCCATGCCGAGGACATCCCCAACACGGTCACTGTGGGGAACAAAGTTGGCTTCTTGCTCCGACCCTATAACTTCTTTGACGAGGACCCCTCCATCTTCTCCCCCGGCAGCGTCTACTTTGAGAAGGGCCAGGATGCCCGGCTCTGCGGTGTCAACCCTGCAGCCTGCATCCCCCACCTGGCGGCCTGTGTCCCGGACTTGCCCCCTTTCTCTTACCAAGACTTT---
>conCri1
ATGAATCTCAAGGTACTCCTTGTGTTCCTGGCACTGTCCCTCATTACCATTTTTGCCCTGGCCTATGTCTTGCTGACAAGTAGAGGC------TCCAGCCAGCCTCCCCTCTGCCCCGCCGTATCCCACGGCGCCCAGCCCTGGACACACCATGGCCAGGGCCAGCTCTTTGCAGACCTGAGCCCAGAGGAGCTGACGGCTGTGATGCACTTTCTGACCCAGCAGCTGGGGCCAGGCCTGGTGGATGCCGCCCAGGCCCAGTCTTCGGACAACTGCATCTTCTCCGTGGAGCTGCAGCTGCCCCCCAAGGCCGCAGCCCTGGCCCACCTGGACAGGGGGAGCCCCCCACCTGCCCGGGAGGCGCTGGCCATCGTCTTCTTTGGCAGACAAGCCCAGCCCAATGTGAGCGAGCTGGTGGTGGGGCCGCTGCCACACCCCTCCTACCTGCGGGATGTGACTGTGGAGCGTCATGGGGGCCCCCTGCCCTACCACCGCCGCCCTCTGCTGCCATCCGAGTATTTTCACATGTGGAAGCATTTGAAAGAGGTGGAGCTACCCAAGGCCCCAGTCTTCCTGGCTTCTGTCTTCAGCTACAAT------GGTTCCACTTTGGTACCTACGCATGCCAACCCTCGTGGCTTACGCTCA---GGCGACCGAGCTACCTGGATAGCCCTCAACCATAACATTTCAGGTGTTGGTCTCTTCCTTCACCCAGTGGGGCTGGAGCTACTGTTGGACCACAGGGCCCTGGATCCTGCCCAGTGGGCTGTCCAGCAGGTCTTCTACCTTGGCCGCTACTATGCAGACTTGGGCCAGCTGGAATGGGAGTTTAAGGCTGGTCGGCTGGAAGTGGTTAAAGTCCCTCTACCCCTGCCAAATGGGGCTTCATCCCTGAGGTCCCGG---GTCCCCCCTGGTCCT---CTTCCT---CTTCAGCTCTCACCCCAGGGCTCCCAATTCAGTGTACAAGGGAACTTGGTGGCATCCTCTCTCTGGACATTTACCTTTGGCCACGGGGTGTTCAGTGGCATGAGGATTTTTGATGTTCGGTTCAAGGGTGAGCGAGTGGCCTATGAAGTCAGTGTCCAGGAGTGTGTATCTGTCTATGGTGCCGACTCGCCCAAGACGATGATGATTCGATACTTGGATAGCAGCTTTGGACTTGGCAGTCATAGCCAGAGCTTGGTGCGGGGTGTGGACTGCCCCTACCAGTCTACAATGGTGGACATCCACGTGTTAGTGGGCAGAGGGGCGATCCAGCTGCTCCCAGGAGCTGTGTGTGTGTTTGAGGAAGCCCAGGGCCTGCCCTTTCGAAGGCACTACAATCACCTCCAGAGTCATTTCTATGGTGGTTTGGCCAGCTCCGCCCTGGTAGTCAGGTCTGTATCTTCTGTGGGCAACTATGACTACATTTGGGACTTCGTGTTCTACCCAAACGGGGCTCTGGAAGGGCGGGTCCATGCCACAGGCTATGTCAACACCGCTTTCCTCAGTGGGGGAGAAGAAAGCCTTCTCTTTGGGAACCGTGTGGGGGACCGAGTGCTGGGGGCCGTGCACACACACGCCTTCCACTTCAAGCTGGACCTGGACGTGGCAGGGCTGAAAAACTGGGTGATAGCTGAAGATGCAGTGTTTAAGCCTGTCGCAGCTCCCTGGAGCCCGGAACACCAGCTGCAGCGCCCACAGATGACTCGGCAGGTTCTAGGGAGGGAGGACCTGGCAGCTTTCCCGGTGGGAAGCCCCCTGCCCCGCTACATTTACCTGGCTAGCAACCAGACTAACGCCTGGGGCCACCAGCGTGGATACCGCATCCAGGTTCACAGCCCCCGCGGCTTACACATGCCTCTGGAGAGCGACATGGAGAAGGCCCTCAGCTGGGGGAGATACCAGCTTGTGGTGACCCAGAGGAAGGAGAAAGAGTCACAGAGCAGCAGCATCTATTACCAGAATGACATCTGGGCATCCACTGTGGCCTTTGCTGACTTCATCAACAATGAAACCCTCTTAGGAGAGGACCTGGTGGCTTGGGTTACAGCCAGCTTCCTGCACATCCCGCATGCCGAGGACATCCCCAACACGGTGACTCTGGGGAACAGAGTCGGCTTCTTGCTCCAACCCTATAACTACTTTGATGAGGACCCTTCCATCTACTCCCCCGGCAGCGTCTTCTTTGAGAAGGGTCAGGATGCCGGGCTCTGCAGTGTCAACCCCGCAGCCTGCATTCCCCAGATGGCAGCCTGTGTCCCAGACCTCCCACCTTTCTCTTACCGAGGCTTT---
>otoGar3
ATGAATCTCAAGATAGTCCTGATGTTCCTGGCACTGTCCCTCATTACCATCTTTGCTCTGGTCGGTGTCTTGCTGACCAGCCAAGGTGGT---TCCAGCCAGCCTCGCCACTGCCCCTCTGTATCCCACAGGGCCCAGCCCTGGACACATCCTGGCCAGAGCCAGCTATTTGCAGACCTGAGCCGAGAGGAGCTGACGGCTGTGATGAGCTTTCTGACCCAGCAGCTCGGGCCAGGGCTGGTGGATGCAGCCCAGGCCCAACCCTCGGACAATTGTGTCTTCTCGGTGGAGCTGCAGCTGCCCCTGAAGGCAGCAGCCCTGGCCCACCTGGACAGGGGGAGCCCCCCACCTGCCCGGGAGGCACTGGCCATCGTCTTCTTTGGTGGACAACCCCAGCCCAACGTGACTGAGCTGGTGGTGGGACCACTGCCTCGCCCCTCCTACATGCGGGATGTGACTGTGGAGCGTCATGGAGGCCCCTTGCCCTATCACCGACGTCCCATGCTAAGAACTGAGTCTGCTCAAATGTGGAAGCATTTGAAAGAGGTGGAGCTACCCAAGGCACCCATCTTCCTGGCTTCTGTCTTCAATTACAGC------GGCTCTACTTTGGTACCTCTGCATGCCACCCCTCGTGGCTTGCACCCA---GAGGACCGAGCTACCTGGATAGCTCTCTACCATAACATCTCAGGTGTTGGTATTTTCCTTCACCCTGTGGGGCTGGAGCTACTGCTGGACCACAACGCCCTGGACCCTGTCCGCTGGGTTGTCCGAAAGGTCTTCTATCTTGGGCACTACTATGCAGACTTGGCCCAGTTGGAATGGGAGTTTAAGGCCGGCCGGCTGCAAGTGGTTAGAGTCCCTCTACCCACACCAAATGAGGCTTCATCGCTAAGGTCCCGG---GTCCCTCCAGGTCCT---CTTCCCCCTCTCCAGTTCTCACCTCAGGGTTCCCAGTACAGTGTACAAGGGAACCTGGTGGTGTCCTCACTCTGGATGTTTACTTTTGGCCATGGTGTATTCAGTGGCTTGAGGATCTTTGATATTCAGTTTAAGGGAGAGCGAGTGGCCTATGAAGTCAGTGTCCAGGAGTGTCTGTCTGTCTATGGTGCTGATTCACCTAAGACAATGGTAACTCGCTATTTGGATAGTACCTATGGGCTTGGCCGTTACAGCCAAGGCTTGGTGAGGGGAGTGGACTGCCCCTATCAAGCCACAATGGTGGACATCAATATATTAGTGGGCAAAGGGGCAGTCCAACTGCTCCCAGGGGCTGTGTGTATATTTGAGGAGGCCAGGGGACTACCCCTTCGAAGACACTACAATTATATTGGGAGTCATTTCTATGGGGGGTTGGCCAGCTCAGCCCTTGTGGTCAGGTCTGTGTCATCTGTGGGTAACTATGACTACATTTGGGACTTTGTGTTGCACCCAAATGGGGCACTTGAAGGACGGGTTCATGCCACAGGCTATGTTAACACAGCTTTCCTGAGCGGGGGCGAGGACGGCCTCCTCTTTGGGAACCGTGTGGGAGAGCATGTGCTGGGGGCAGTGCACACACACGCCTTCCACTTTAAGCTGGACCTGGATGTGGCAGGGCTGAAAAACTGGGTGGTAGCTGAAGATGTGGTGTTTAAACCTGTGGCAGCCCCCTGGAGCCTGGAGCACCAGCTACAGCGCCCACAGCTGACTCGGCGGGTTCTGGAAAGGGAAGACCTGGCAGCTTTTTCCTTGGGAAGCCCCCTTCCCCGCTACCTTTACCTGGCTAGCAACCAGACCAATGCCTGGGGTCACCAGCGCGGGTACCGGATCCAGATCCACAGCCCCATCGGCATACACATGCCCTTGGAAAGCAACATGGAGAGGGCCCTCAGCTGGGGGAGATACCAGCTTGCAGTAACCCAGAGGAAGGAGAAGGAGTCACACAGCAGCAGCATCTATAACCAGAATGACATCTGGAGACCCACTGTGGCCTTTGCTGACTTCATCAACAATGAAACCCTCTTAGGCGAGGATCTGGTGGCTTGGGTTACAGCCAGCTTCCTGCACATTCCCCATGCTGAAGACGTCCCCAACACAGTGACATTGGGGAACAGAGTTGGCTTCTTGCTCCAACCCTATAACTTCTTTGATGAGGACCCTTCCATCTTTTCCCCTGGCAGTGTTTACTTTGAGAGGGGCCAAGATGCTGGACTCTGCAGCATCAACCCTGTGGCCTGCCTGCCTCAACTGGCAGCCTGTGTTCCGGACTTGCCCCCTTTCTCTTATCAAGGCTTC---
>oryAfe1
ATGAATCTCAAGGTAGTCCTCGTGTTCCTGGCACTGTCCCTCATTACCATCTTCACCCTGGCCTATGTCCTGCTGACCAGCCAAGGTAGC---GGCAGCCAGCCTTCCCGCTGCCCCTTGGTATCCCCAAGTGTCCAGCCCTGGACACAGCCCGGCCAGAGCCAGCTGTTTGCAGACCTGAGCCGAGAAGAATTGACTGCTGTGATGAGCTTTCTGACCCAGCAGCTTGGGCCCGGGCTGGTGGATGCAGCCCAGGCCTGGCCCTCGGACAACTGTGTCTTCTCAGTGGAGCTGCAACTGCCCCGCAAGGCGGCAGCCCTGGCTCACCTGGACAGGGGGAGCCCCCCACCTGCCCGGGAGGCCCTGGCCATCGTCTTGTTTGGTGGACAAGCCCAGCCCAACGTGAGTGAGCTGGTGGTGGGGCCGCTGCCCCACCTGTCCTATGTGCGGGATATAACCATGGAGCGCCATGGGGGCCCCCTGCCCTACCACCGACGTCCTATGCTAGCAAATGAGCATGCCCAGATGTGGAAGCACTTGAAAGAGGTGGAGTTTCGCAAGGCACCCATCTTCCTGGCTTCTGTCTTCAACTACAAT------GGCTCCACATTGACATTCTTGCATGCCACTCCCCGTGGCTTGCGCTCA---GGGGACCGTGCTACCTGGATAGGCCTCTACCATAACGTCTCAGGTGCTGGTATTTTCCTTCAACCAGTGGGGCTGGAGCTGCTGCTGGACCATAGGGCTCTGGACCCAGCCCACTGGGCTGTCCAGCAGGTCTTCTACCTTGGACAGTACTATGCAGACTTGAGCCAATTGGAATGGGAGTTTAAGGCTGGTCGGCTGGAAGTGGTTCGGGTTCCTCTACCCTCGCCAAATGGTGCCTCGTCTCTGAGGCCCCGGGGGGTCTCCTCGGCTCCT---CTTCCCTCACTTCAGTTCTCACCCCAGGGGTCCCAGTACAGTGTACAAGGGAACCTGGTGATGTCCTCCCTCTGGTCATTTGCCTTTGGCCATGGGGTGTACAGTGGCATGAGGCTTTTTGATATTCGGTTCAAGGGCGAGCGAGTGGCCTATGAAGTCAGTGTCCAAGAGTGTCTGTCTATCTATGGTGGTGAGTCACCCAAGACAATGGTGACCCGATACTTGGATAGCAGCTATGGACTTGGCCGTAACAGCAGGGGCTTGGTGCGGGGGGTGGACTGCCCTTATCAAGCCACGATGCTGGACATCAATGTATTGATAGGCAGAGGGACAGTCCAATTGTTCCCAGGAGCTGTGTGTGTATTTGAGGAGGCCCAGGGACTACCCCTTCGAAGACACCACAATCTGATTGAGAGTCGTTTCTATGGTGGTTTGGCTGGCTCAGCCCTTGTGGTCAGGTCTGTGTCATCTGTGGGCAACTATGACTACATTTGGGATTTTGTGTTGCACCCAAATGGGGCAGTTGAAGGGCGGGTCCATGCCACGGGCTATATCAACACAGCTTTCCTGAGTGGGGGAGAGGAGAGCCTTCTCTTTGGGAATCGTGTTGGGGAACGAGTGCTGGGAACAGTGCACACTCATGCCTTCCATTTCAAGCTGGACCTGGACGTGGCAGGGCTGCAAAACTGGGTGGTGTCTGAAGATGTGGTGTTTAAACCTGTGGCAGCCCCCTGGAGCCCGCAGCACCAGCTGTACCGCCCACAGCTGACTCGGCAGGTCCTGGACAGGGAGGACCTGACAGCATTCTCCTTGGGAAGCCTCCTTCCCCGTTACCTTTACCTGGCCAGCAACCAGACTAATGCCTGGGGCCACCGGCGTGGATACCGAATCCAGGTCCACAGCCCCCTTGGCGTACATATGCCCCTGGAGAGTGACATGGAGAGGGCCCTCAGCTGGGGGAGATACCAGCTAGCAGTGACCCGGAGGAAGGAAGAGGAGTCACACAGCAGCAGCATCTACTACCAGAATGACATCTGGACACCCACTCTAGCCTTTGCTGACTTCATCAACAATGAAACCCTCTTAGGAGAGGACCTGGTGGCTTGGGTTACAGCCAGCTTCTTACACATCCCCCACGCTGAGGATGTCCCCAACACAGTGACTGTGGGGAACAGTGTTGGCTTCTTGCTCCGACCCTATAACTTCTTTGATGAGGACCCCTCCATCTTCTCCCCTGGCAGCATCTACTTTGAAAAGGGCCAGGATGCTGGACGCTGCAGTGTCAACCCTATGGCCTGCATCCCCCACCTGGCAGCCTGTGCCCCAGACCTACCCCCTTTTTCTTACAAAGACCTC---
>loxAfr3
ATGAATCTCAAGGTAGTCCTTGTATTCCTGGCACTGTCCCTCATTACCATCTTCACCCTGGCCTATATTCTGCTGACCAGTCAAGGTGGC---TCCAGCCAGCCTCCCCGCTGCCCCTCTGTATCCCCCAGTGCCCAGCCCTGGACACAACCTGGCCAGAGCCAGCTGTTTGCAGACCTGAGCCGAGAGGAACTGACTGCTGTGATGAGCTTTCTGACTCAGCACCTGGGCCCTGGGCTGGTGGATGCAGCTCAGGCCCGGCCCTTGGACAACTGTGTCTTCTCAGTGGAGTTGCGTCTGCCCCCCAAGGCGGCAGCCCTGGCCCACCTGGACAGGGGGAGCCCTCCACCTGCCCGGGAGGCCTTGGCCATCGTCTTCTTTGGTGCACAAGCCCAGCCCAACGTGAGTGAGCTGGTGGTGGGGCCACTGCCTCGCCCATCCTATGTGCGGGATGTGACTGTGGAGCATCATGGGGGCCCCTTGCCCTATTACCGACGCCCCCTGCTGGCAACCGAGTATGCCCAGATATGGAGGCATTTGAAAGAGGTGGAGTTTCGCAAGGCACCCGTCTTCCTGGCTTCTGTCTTCAACTACAAT------GGCTCCACTTTGGCGTCCTTGCACGCCAACCCCCGTGGTTTGCGCTCA---GGGGACCGTGCTACCTGGATAGGTCTCTACCATAACATCTCAGGTGTTGGTATTTTCCTTCACCCGGTGGGGCTGGAACTGCTGCTGGACCACAGGGCCCTGGACCCTGCCCAGTGGGCTGTCCAGCAGGTCTTCTACCTTGGACAGTATTATGCAGACTTGGGCCAGTTGGAATGGGAGTTTAAGGCTGGCCGACTGGAAGTGGTTAGAGTTCCTCTACCCTCTCCAAATGGTGCTTCATCTCTGAGGTCCCGG---GTTTCTCCGAGTCCT---CTTCCTCCACTTCAGCTCTCGCCCCAGGGCTCCCAGTACAGTGTACAAGGCAACCTGGTGGTATCCTCCCTCTGGTCATTTACCTTTGGCCATGGGGTTTACAGTGGCATGAGGATTTTTGATATTCGGTTCAAGGGTGAGCGAGTAGCCTATGAAGTCAGTGTCCAAGAGTGTCTGTCTGTTTATGGTGGTGAGTCACCCATGGCAATGATGACCCGATACTTGGATAGCAGCTATGGACTTGGCCGTGATAGCCGGGGCCTGGTACGGGGAGTGGACTGCCCTTATCAAGCCACGATGGTGGACATCCATGTATTGGTAGGCAAAGGGACAGTCCAGCTGCTTCCAGGGGCTGTGTGTGTATTTGAGGAGGCCAAAGGACTACCCCTTCGAAGACACCGCAATCTGGTTGAGAGTCATTTCTATGGCGGTTTGGCCAGCTCAGCTCTTGTGGTCAGGTCTATATCATCTGTGGGCAACTATGACTACATCTGGGACTTTGTGTTGCACCCAAATGGGGCAATTGAAGGGCGGGTCCATGCCACAGGCTATATCAACGCAGCTTTCCTGAGTGGGGGAGAGGAGAGCCGCCTCTTTGGGAACCGTGTGGGAGAACAAGTGTTGGGGATGGTGCACACCCATGCTTTCCACTTCAAGCTGGACCTGGATGTGGCAGGGCTGAAAAACTGGGTGGTGGCTGAAGATGTGGTGTTTAAACCTGTGGCAGCTCCCTGGAGCCCAGAGCACCAGCTGTACCGCCCACAGCTGACTAGGCAGGTCCTGGAAAGGGAAGACCTGACAGCATTCTCCTTGGGAAGCCTCCTTCCCCGTTACCTTTACCTGGCTAGCAACCAGACTAATGCGTGGGGTCACCAGCGCGGGTACCGAATCCAGATCCACAGCCCCCTCGGCATGCACATGCCCCTGGAGAGCGACATGGAGAGGGCCCTCAGCTGGGGGAGGTACCAGCTCGCGGTGACCAGGAGGAAGGAAGAGGAGTCACAGAGCAGCAGCATCTATTACCAGAATGACATCTGGACACCCACTATGGCCTTTGCTGACTTCATCAACAATGAAACCCTCTTAGGAGAGGACCTGGTGGCTTGGATTACAGCCAGCTTCCTGCACATCCCTCATGCTGAGGATGTCCCCAACACAGTGACCGTGGGGAACTGTGTTGGCTTCTTGCTCCGACCCTACAACTTCTTTGATGAAGACCCTTCCATCTTCTCCCCTGGCAGCATCTACTTTGAGAAGGGCCAGGATGCTGGGCGCTGCAGTGTCAATCCTGTGGCCTGCACCCCCCACCTGGCAGCGTGTGCCCCAGACTTGCCCCCTTTTTCTTATCAAGACTTC---
>oryCun2
ATGAATGTCAAGGTGGTCCTGGTGTTCCTGGCTCTGTCCCTTGTTACCATCTTTGCCCTCGCCTATGTCCTGCTGACCAGCCAAGGTGGT---TCCAGCCAGCCTCCTCGCTGCCCCTCGGTGTCCCCCAGCGCCCAGAGCTGGACACACCCCGGCCAGAACCAGCTGTTTGCAGACCTGAGCCCAGAGGAGCTGGCAGCTGTCATGAGCTTCCTGACCCAGCAGCTGGGGCCAGGGCTGGTGGACGCGGCCCAGGCCCAGCCCTCAGACAACTGCGTCTTCTCGGTGGAGCTGCAGCTGCCCCCCAAGGCTGCGGCCCTGGCCCACCTGGACAGAGGAGGCCCCGCACCCGCCCGGGAGGCGCTGGCCATCGTCTTCTTTGGCGCACAGCCCCAGCCCAACGTGAGTGAGCTGCTGGTGGGGCCGCTGCCTCACCCTAGCTACATGCGGGACGTGACGGTGGAGCGGCACGGGGGCCCCCTGCCCTACCACCGGCGCCCCATGCTAAGAACTGAGTTTGCCCAGATGTGGAGGCATTTGAAAGAGGAGGAGTTTCCCAAGGCACCCATCTTCCTGGCTTCTGTCTTGAACTACAAT------GGCTCCACTCTAGCGGCTCTGCATGCCACCCCCAGTGGTTTGCGCTCAGAAGGGGACCGAGCGACGTGGATAGCCCTCTACCATAACATCTCAGGTCTTGGTATTTTCCTTCATCCTGTGGGGCTGGAGCTTCTGCTGGACCACAGAGCCCTGGACCCTGTCCACTGGTCTGTCCAGCAGGTCTTCTACCTTGGGCACTACTATGCAGACTTGGGCCAGTTGGAATGGGAGTTTAAAGCTGGCCGGCTGGAAGTGATTAGAGTCCCTCTACCCCCACCAGGTGGGGCTTCATCGCTGAGACCCCGG---GTGCCCCCAGGACCT---CTCCCCATACTTCGTTTCTCACCCCAGGGTGCCCAGTACAGCGTACAAGGGAGCCTGGTGGTATCTCCCCTCTGGGCGTTTACCTTCGGTCACGGGGTGTTCAGTGGCCTGAGGATTTTTGACGTTCGGTTCAGGGGTGAGCGCATAGCGTATGAAGTGAGTGTGCAGGAGTGTCTGACTCTGTATGGTGCTGACTCGCCCAAGACAATGACGACGCGCTACTTGGATAGCAGCTATGGACTAGGCCACAACAGCCGAGGCTTGGTGCGAGGAGTTGACTGCCCCTATCAGGCCACGATGGTGGACATCCACATACTAATGGGCAAAGGGACAGCCCAGCTGCTCCCAGGAGCTGTGTGTATATTTGAGGAGGCCCAGGGACTACCACTTCGAAGGCACCACAATTATATTGGGAGTCATTTCTATGGTGGTTTGGCCAGCTCGGCTCTTGTGGTGAGGTCTGTGTCAACTGTAGGCAACTATGATTACATTTGGGACTTTGTATTGTACCCAAATGGGGCACTCGAGGGGCGGGTCCATGCCACGGGCTACATCAACACAGCCTTCCTCAGCGGGGGAGCCGAGAGCCTCCTCTTTGGGAACCGTGTGGGGGAGCGCGTGTTGGGGGCAGTGCACACCCACGCCTTCCACTTCAAGCTGGACCTGGATGTCGCAGGGCTGAAAAACTGGGTGCTAGCTGAAGACGTGGTGTTTAAGCCTGTGGCAGCTCCCTGGAGCCCTGAGTACCAGCTGCAGCGCCCACAGCTGACGCGGCAGGTCCTGGGAAGGGAGGACCTGGCGGCTTTTTCCTGGGGAAGCCCCCTTCCCCGCTACCTGTACCTGGCTAGCAACCAGACTAATGCCTGGGGTCACCAGCGGGGGTACCGAATCCAGATCCACAGCCCCCTCGGCATACACGTGCCCCTGGAGAGTGCCATGGAGAGGGCCCTCAGCTGGGGGAGATACCAGCTTGCGGTGACCCGAAGGAAGGAGGAGGAGCCTTGGAGCAGCAGCATCTATCACCAGAATGACATCTGGACGCCCACCGTGGCTTTCGCCGACTTCATCGACAACGAGACCCTCTTAGGAGAGGATCTGGTGGCTTGGGTGACAGCCAGCTTCCTGCATATTCCCCACGCGGAGGATGTCCCCAACACCGTGACCGTGGGGAACGGGGTGGGCTTCTTGCTCCGACCCTATAACTTCTTCGATGAGGACCCCTCGATCTTCTCCCCCAGCAGTGTATTCTTTGAGAGGGGCCAGGATGCCGGGCTTTGCCGTGTCAACCTGGCAGCCTGCGCCCCGCACCGGGCGGCCTGTGCCCCAGACTTGCCCACCTTCTCTTACCGCGGCTTC---
>eriEur2
------------------------------------------------------------------------------------------------------------------------------------------------------------------------------------------------------------------------------------------------------------------------------------------------------------------------------------------------------CCCCCACCGGCCCGGGAGGCGCTGGCCATCGTCTTGTTTGGTGGACAAGCCCAGCCCAACGTGAGTGAGCTGGTGGTGGGGCCTCTGCCACAGCCTTCGTATGTGCGGGATGTGACTGTGGAGCGGCATGGGGGTCCCGTGCCCTTCCACCGACGCCCCGTGCTGAAAACTGAATATGATCATATGTGGAAATATTTGAAAGAGGTGGAGCTACCCAAGGCACCTGTCTTCCTAGCTTCTGTCTTCAGTTACAAT------GGCTCCACTTTGGCATCTTTGCTCGGTACCATAGGAGGCTTTCGAACA---GGGGACCGTGCTAACTGGATAGCCCTCTACCATAATGTATCCAGTGTTGGTATTTTCCTCCACCCAGTGGGGCTGGAGCTACTCCTGGATCACAAGGCCCTAGACCCTGCTCAGTGGACTGTCCAGCAGGTCTTCTACCTTGGACGCTACTATTCAGACCTGGGTCAATTAGAATGGGAGTTTAAGGCAGGCCGGGTGGATGCAATTAAAATTCCTCTCCCCACAGTAAATGGAGCTTCATCCCTAAGGTCCCGG---GTCCCCCCAGGTCCT---CTTCCACCTCTTCATTTCTCACCCCAGGGTTCCCAGTTCAGTGTACGTGGGAACCTGGTGGTATCCTCCCTTTGGACATTTACCTTTGGTCTTGGGGTATTTAGTGGCATGAGGATTTTTGACGTTCGCTTCAAGGGTGAACGAGTGGCCTATGAAATCAGTGTCCAGGAGTGTGTATCTGTCTATGGTGCTGATTCACCCAAAACAATGGTGCTTCAATACTTGGATGGCACTTATGGACTTGGCCTTTATAGCCGGGGCTTGGTACGTGGAGTGGATTGCCCTTACCAGTCTACAATGGTGGATGTACATGTACTGGTGGGCAAAGGGACAGCCCAGCTGCACCCAGGAGCTATCTGTGTATTTGAAGAGGCCCAGGGATTACCCCTTCGAAGGCATCACAATCGCATTCAGAGTGATTTCTATGGTGGTTTGGCCAGCTCCGCCCTTGTTGTCAGATCTGTATCATCTGTGGGCAACTATGACTACATTTGGGACTTTGTGTTATATCCAAATGGGGCCCTTGAAGGACGGGTCCATGCCACAGGCTATATCAACACAGCTTTCCTGAATAGGGGAGAGGAGAGCCTCCTCTTTGGGAACCGTGTGGGGGAACATGTGCTGGGGGCAGTACACATACATGCCTTCCACTTCAAGCTGGACCTGGATGTGGCAGGGCTGAAAAACTGGGTGGTGGCTGAAGACATGGTGTTTAGACCTGTGGCAGCCCCTTGGAGCCCAGAGCACCAACTGCATCGCCCACAGCTGACTCGGCAGGTTCTGGCAAGGGAGCACCAGACGGCCTTTCCCTTGGGAAGTTCTCTTCCTCGCTACCTTTACTTGGCTAGCAACCGGACTAATGCCTGGGGTCACCAGCGTGGGTACCGCATCCAGATCCACAGCCCTCTCGGCATGCATGTGCCCCTGGAGAGTGACCTGGAGAAGACCTTCAGCTGGGGGAGATACCAACTTGCTGTGACCCAAAGGAAGGAGGAAGAGTCAAAGAGCAGCAGCATCTATTATCAGAATGACATCTGGACACCCACTATGACATTCGCTGACTTCATCAACAATGAAACCCTCTTAGGAGAGGATTTAGTGGCTTGGATTACAACCAGCTTCGTGCACATCCCCCATGCTGAAGATATCCCCAACACAGTGACTGTGGGGAACAAAGTTGGCTTCTTGCTGCGACCCTATAACTTCTTTGATGAGGACCCCTCCATTTTCTCTCCCAGCAGTGTCTTCTTTGAGAAGAGCCAGGATGCTGAGCTCTGCAGTGTCAACCCTGTGGCCTGCATCCCCCACCTGGCAAGCTGTGTCCCTGACCTGCCTTCTTTCTCTTACCAAGACATT---
>sorAra2
ATGAATCTCAAGGTAGTCCTGGTCTTCCTGGCCCTGTCCCTTATCACCATCTTTGCCTTGACCTACGTCTTGCTGACCAGTGGAGGAGGCAACTCCAGCAAACCCCTCCGCTGCCCTGCCACATCTCCCAGTGCCCAGCCCTGGACACACCCTGGCCCGAGCCAGCTGTTTGCAGACCTGAGCCCAGAGGAGCTGGCAGCTGTGGTGAGCTTCCTGACCCGGCAGCTGGGCCCAGGCCTGGTGGATGCGGCCCAGGCCCGGCCCTCGGACAATTGCATCTTCTCCGTGGAGCTGCAGCTGCCCTCCAAGGCGGCCGCGCTGGCCCACCTGGACCGGGGGAGCCCCCCACCTGCCCGGGAGGCACTGGCCATCGTCTTCTTTGGGGCCCAGCCTCAGCCTAACGTGAGTGAGCTGGTGGTGGGGCCGCTGCCCCAGCCCTCGTACGTGCGGGATGTGACTGTGGAACGTCACGGAGGCCCCCTGCCCTATCACCGCCGCCCCGTGATGAGTGTCGAGATTGCCCAGATGTGGAAGTATTTGAAGGAGGTGGAGCTCCCCAAGGCACCAAGCTTCCTGGCTTCGGTCTTCACCTACAAT------GGCTCAACCCTGGCACCTGTCCTCGCCACCCCTCATGGCTTGCGCCCA---GGGGACCGTGCCACCTGGATAGCCCTGTGTCATAATGTCTCAGGGGTGGGTTTCTTCCTTCACCCAGTGGGACTGGAGCTGCTGCTGGACCATAGTGCTCTGGACCCTGCCCGCTGGGCTGTCCAGCAAGTCTTCTACCTCGGGCACTACTATGCAGGCTTGGGCCAGCTGGAGTGGGAGTTCAAGGCTGGACAGCTGGAAGTCATTAAAGTTCCGCTGCCACTATCAAATGGACCCTCATCCCTGAGGTCCCGG---GTACCCCCCGGTCCT---CTTCCTCCTCTTCAGTTGTCACCCCAGGGCCCCCAGTACAGTGTCCAAGGGAACCTGGTGGTGTCTCCACTTTGGACTTTCAGCTTCGGCCATGGGGTGTTCAGTGGCCTGAGGATTTTTGATGTTCGGTTCCAGGGCGAGCGAGTGGCCTATGAAGTCAGTGTCCAAGAGTGTGTTTCTGTCTATGGCGCTGATTCCCCGAAGACCATGATGATCCGCTACCTGGATAGCACCTACGGACTCGGCCTCAACAGCCGGGGCTTGGTGCGGGGGGTGGACTGCCCCTATCAGTCTACGATGGTGGACATCCACGTATTGGTGGGACAGGGGTCAGTCCAGCGGCAGCCGGGAGCTGTGTGTGTGTTTGAGGAAGCCCAGGGACTACCCCTTCGCAGGCACCACAACTACCTTCAGTCTCATTTCTATGGTGGTTTGGCCAGCTCGGCCCTGGTAGTCAGATCTGTATCCTCAGTGGGCAACTACGACTACATTTGGGACTTCTTGTTGTACCCCAACGGGGCACTGGAAGGGCGGGTCCACGCCACAGGCTATATCAGCACCGCATTCCTGAACCAG---GAGGAAAGCCTCCTCTTTGGGAACCGAGTGGGGGAGCGAGTGCTGGGGGCCGTGCACACACACGCCTTCCACTTCAAGCTGGACCTGGACGTGGCAGGCCTGAAAAACTGGCTGGTAGCTGAAGACGTGGTGTTTAAGCCTGTGGCAGCCCCTTGGAGCCCACAACACCAGCTGCATCGGCCCCAGCTGACCCGGCAGGTGCTGGGAAGGGAGGACCTGGCGGCCTTTGCCCAGGGCAGCCCTCTTCCCCGCTACCTTTACCTGGCTAGCAACCAGACTAACGCCTGGGGCCACCAGCGCGGGTACCGGATCCAGATCCACAGCCCCCTGGGCGTGCACTTGCCCCTGGACAGTGGCATGGAGAAGGCCCTCAGCTGGGGGAGGTACCAGCTGGCGGTGACACAAAGGAAGGACACGGAGGCCTGGAGCAGCAGCATCTATTACCAGAGTGACATCTGGACGCCCACGAGGCCCTTTGCTGACTTCATCAACAATGAAACCCTCCTAGGAGAGGACCTGGTGGCCTGGGTGACTGCCAGCTTGCTGCACATCCCCCAGGCAGAGGATGTCCCGAACACAGTGACCCTGGGGAACAGAGTGGGCTTCCTGCTCCGCCCCTATAACTTCTTCGACGAGGACCCGTCCATCTTCTCCCCCGGCAGTGTCTACTTTGAGAAGGACCAGGATGCTGGGCTGTGCAGTGTCAACCCCGTGGCCTGCGTCCCCCACCTGGCAGCCTGTGTCCCCGACCTGCCCCCCTTCTCTTACCAGGGATTT---
>ochPri3
ATGAGTGTCAAGGTGCTCCTGGGGCTCCTGGCACTGTCCCTTGTCACCATCTTTGCCCTTGCTTACGTCCTGCTGACCAGCCAAGGTGCT---TCCAGCCAGCCTCCTCGCTGCCCCCTGGGGGCTCCCAGTGCCCAGACCTGGCCACACCCCGACCGGAGCCAGCTCTTCGCAGACCTGAGCCCAGATGAGCTGACAGCTGTCATGAGCTTTCTGAGGCAGCAGCTGGGGCCAGGGCTGGTGGACGCAGCCCAGGCCCAGCCCTCAGACAACTGTGTGTTCTCGGTGGAGTTGCAGCTGCCCCGCAAGGCTGTGGCCCTGGCCCACCTGGACAGAGGGGGCCCCCCACCGGCCCGTGAGGCGCTGGCCGTCGTCTTCTTTGGTGCCCAGGCCCAGCCCAACGTGAGTGAGCTGGTGGTGGGGCCGCTGCCCCGGCCCAGCTATGTGCGGGATGTGACAGTGGAGCGGCACGGGGGCCCCCTGCCTTACCACCGGCGCCCCATGCTGAGAACTGAGTCTGCTCAGATGTGGAGGCATCTGAAAGAGGTGGAGTTTGTCAAGGCCCCCACCTTCCTGGCTTCCATCTTCAACTACAAT------GGGTCCACTTTGGCACCTCTCCATGCTACTCCCAGTGGTTTGCACTCGGACGGGGACCGAGCTACGTGGATAGCCCTCTACCATAACATCTCAGGACTTGGGTTCTTCCTCCATCCTGTGGGGCTGGAGCTCCTGCTGGACCACAGAGCCCTGGACCCTGCCCACTGGTCTGTGCAGCAAGTCTTCTACCTCGGGCGTTACTATGCGGACCTGAGGCAGCTGGAATCGGAGTTTAAAGCTGGCCGGCTGGAAGTGATTAGAGTCCCTCTGCCCCCACCAAACGGAGCTTCATCCCTGAGGTCCCGG---GTGCCCTCGGGGCCT---TTCCCTACACTTGGTCTCTCCCCCCAGGGTGCCCAGTACAGCATGCGAGGTAACCTGGTGGCATCCCCGCTCTGGACGCTTGCCTTTGGCCATGGGGTATTCAGTGGCATGCGGATGTTTGACGTCAGGTTCAGGGGTGAGCGAGTGGCCTATGAAGTGAGTGTCCAGGAGTGTCTGACTGTCTATGGTGCTGATTCACCCAAGACAATGGTGACCCGCTACTTGGATGGCACCTATGGCCTTGGCCGCAACAGCCGAGGCTTGGTGCGAGGAGTGGACTGCCCCTACCAAGCCTCGATGGTGGACGTCCATGTACTTGCGGGTGCAGGGACAGTGCAGCTGCTCCCAGGGGCCGTGTGTGTCTTTGAGGAGGCTCAGACACTGCCCCTCCGGAGGCACCACAATTACCTCGAGAGTCACTTCTACGGTGGTTTGGCCGGCTCGGCTCTTGTGGTCAGGTCTGTGTCAACCGTGGGCAACTATGACTACATTTGGGACTTTGTGTTGTACCCAAACGGGGTGCTTGAGGGTCGGGTCCACGCCACGGGCTACATCAACACAGCCTTCCTGAGTGGAGGGGCGGAGAGCCTCCTCTTTGGGAACCGTGTGGGGGAGCGAGTGCTAGGGGCGGTGCACACGCATGCCTTCCACTTCAAGCTGGACCTGGATGTGGCAGGGCTGAAAAACTGGGTGCTAGCAGAAGACGTGGTGTTTAAGCCCGTGGCAGCCCCCTGGAGCCCCGAGTACCAGCTGCAGCGCCCTCAGCTGACACGGCAGGTGCTAGCACAGGAGGACCTGGCGGCTTTTACCTGGGAAAGCCCCCTTCCTCGCTACCTGTACCTGGCTAGCAACCAGACCAACGCCTGGGGCCACCAGCGTGGGTACCGAATCCAGGTCCGCAGCCCCCTTGGCGTCCACCTGCCCCTGGAGAGCACCATGGAGCGGGCCCTCAGCTGGGGGAGATACCAGCTTGCAGTGACCCGGAGGAAGGAGGAGGAGTCTTGGAGCAGCAGCATCTATTTTCAGAATGACATCTGGACGCCCACCATGGCCTTTGCCGACTTTATCAACAATGAGACCCTCTTAGGAGAGGATCTGGTGGCTTGGGTGACAGCCAGTTTCCTGCACATTCCCCACGCGGAGGATATCCCCAACACGGTGACCGTGGGAAACGGGGCAGGCTTCTTCCTCCGACCCTACAACTTCTTCGATGAGGACCCCTCCATCTCCTCTCCCGGCAGCGTGTTCTTCGAGAAGGGCCAGGATGCTGGGCTTTGCCATGTCAACCTTGCAGCCTGCATACCCCACCTGGCGGCCTGCATTCCAGACCTACCCCCCTTTTCTTACCAAGGCTTC---
>echTel2
ATGAACATCAAGGCCGTCCTTGTGCTCCTAGCACTGTCCCTCATCGCCGTCTGTACCCTGGCCTATGTGCTGCTGACCAGCCGAGGTGGT---TCCAGCCAGTTTCCCCGCTGCCCTTCCGCACCCCCCACTGCCCATCCCTGGACACAGGGTGATCAGAGCCAGCTGTTTGCAGACCTGAGCCGGGAAGAACTGACTGCTGTGATGCGCTTCCTGAGCCAGCAGCTGGGACCCAGGCTGGTGGATGCAGCTCAGGCCCGGCCCTCAGACAACTGCGTCTTCTCCGTGGAGCTGCAGCTGCCCCCCAAGGCAGCAGCCCTAGCTCACCTGGACAGGGGCCACCCCCCGCCTGCCAGGGAAGCCCTGGCCATCGTCTTGTTTGGTGGACAAGCCCAGCCCAATGTGAGTGAGCTGGTGGTGGGGCCACTGCCCCGCCCATCCTACCTGCGGGATGTGACCGTGGAGCGCCACGGGGGCCCCCTGCCCTACCACCGACGGCCCATGCTGGCCGCTGAGTACGCCCAGATGTGGAGGCATCTGAACGAGGTGGAGTTCCGCAAGGCACCGGTCTTCCTGGCTTCTGTCCTCAACTATAAC------GGCTCCACTTTGTCATCCTTGCACGCCACCCCCCGTGGCTTACGCTCA---GGGGACCGTGCCACCTGGATGGGCCTCTTCCATAACATCTCAGGTGCTGGCATTTTCCTGCACCCTGTCGGGCTGGAGCTGCTGTTGGACCACAGGGCCCTGGACCCCGCCCACTGGGCGGTGCAGCAGGTCTTCTACCTTGGACAGTACTATGCGGACTTGGGCCACTTAGAACGGGAGTTCACGGCTGGCCGGCTGGAAGTAGTTAGAGTTCCCCTGCCCTCACCAAACGGTGCTTCCTCCCTGAGGTCCCGG---GCCTCCCCAAGTCGT---CTGCCTCCACTCCCACTCACACTGCAGGGCCCCCAGTACAGCGTGCAAGAGAACCTGGTGGTCTCCTCGCTCTGGTCATTTTCCTTTGGCCATGGGGTGTACAGTGGCTTGAGGCTTTTTGACATTCGGTTCAAAGGTGAGCGAGTGGCCTATGAGGTCAGTGTCCAAGAGTGCCTATCTGTCTATGGTGGAGAGTCACCAAAGACCATGCTGACCCGGTACTTGGACAGCAGCTACGGGCTTGGCCGTAACAGCCAGGGCTTGGTACGGGGTGTGGATTGCCCCTATCAGGCCACAATGGTGGACGTCCACATCCTAGTAGGCAAAGGGACAGTCCAGTTGCTCCCCGGTGCCGTGTGTGTGTTTGAGGAGGCCCCGGGACTGCCCCTTCGCAGACACCACAATCGGCTTGGGAGTCGCTTCTATGGCGGTTTGGCCGGCTCAGCCCTTGTGGTCAGGTCTGTCTCATCGGTGGGAAACTATGACTACATTTGGGAGTTTGTGTTGCACCCCACTGGGGCGGTGGAAGGGCGGGTTCATGCCACAGGCTACATCAACACAGCTTTCCTGAGCGGGGCCGAAGGGAGCCTCCTCTTTGGGAACCGCGTGAAGGAGCATGTGCTGGGGACTGTGCACACCCACGCCTTCCACTTCAAGCTGGACCTGGATGTGGCAGGGCTGGAAAACTGGGTAGTAGCCGAAGACGTGGTGTTCAAGCCTATGGCAGCCCCCTGGAGCCCGGAGCACCAGCTGTATCGCCCACAGCTGACCCGGCAGGTCCTGGAAAGGGAGGGCTTGGCCGCCTTCGCCTTGGGAAGCCGCCTTCCCCGTTACCTTTACCTGGCCAGCAATCGGACCAATGCCTGGGGTCACCAGCGTGGGTACCGAATCCAGGTCCACAGCCCCCTCGGCATACACATGCCCCCGGAGAGTGCCATGGAGAGGGCCCTCAGCTGGGGAAGATACCAGCTAGCGGTGACGCGGAGGAAGGAAGAGGAGTCACACAGCAGCAGCATCTACCACCAGAATGACATCTGGACACCCACAGTGGCCTTTGCCGACTTCATCAACAACGAGACCCTCTTAGGAGAGGATCTGGTGGCCTGGGTTACAGCCAGCTTCCTGCACATCCCCCACGCAGAGGATGTCCCCAACACCGTGACGGTGGGGAACGGTGTCGGCTTCTTGCTCCGACCCTACAACTTCTTTGATGAGGACCCCTCCATCTTCTCCCCGGGAAGTGTCTACTTTGAGAAGGGCCAGGATGCTGGGCTCTGCAGTGTCAACCCCGTGGCCTGCGTTCCTCACCTGGCCGCCTGTGCCCCCGATCTGCCCCCTTTTTCTTACCAAGGCTTC---
>criGri1
ATGAATCTCAAGGTGCTGCTGCCTTTTCTAGTGCTCACTCTCCTTACTGTCTTTGCCCTGGCCTATGTCTTGTTGACCAGGCAAGGCAGT---GCCAGCCAGCTTCCTCGGTGCCGCTCCATACCTCCCAGAACTCATCCCTGGACACACCCCGGTCAGAGCCAGCTATTTGCAGACCTGAACCCCAAGGAGCTAACAGCTGTGATGAGCTTTCTGACCAAGCACCTGGGGCCGGGGCTGGTGGATCCAGCCCAGGCTTGGCCCTCGGACAACTGTGTCTTCTCAGTGGAGCTGCAGCTGCCTGCCAAGGCTGCAGCCCTGGCCCACCTGGACAGAGGGGGCCCCCCACCTGCCCGGGAGGCGCTGGCCATCATCTTCTTTGGTGCACAACCCCAGCCCAATGTGACTGAGCTGGTGGTGGGGCCCCTGCCTCACCCCTCCTACATGCGGGACGTGACTGTGGAGCGGCATGGTGGCCCCCTGCCCTATTACCGGCGTCCCATGCTGAGAGCTGAGTTTGTTCAGATTTGGAGGTACTTGGAAGAAGTGGAACTCCCAAAGGCCCCCACCTTTCTGGCTTCTGTCTTGAACTACAAT------GGCTCTACCTTGGCACCTCTGCATTCCTCTGCTAATGGCTTGCATTCA---GGGGACCGAGCTACCTGGATAGCTCTCTACCATAACATCTCAGGTCTTGGAATATTCCTTCACCCTGTAGGGTTGGAGCTACTGCTGGACCACAGAGCCCTGGATCCTACCCACTGGGTGGTGCAGAAGGTCTTCTACCTTGGGCACTACTATGCAGACTTGGCCCAGTTGGAATGGGAGTTTAAGGCTGGCCGCCTAGAAGTGGTTCAGGTCCCTCTACCCACACCAGATGGGGCTTCCTCCCTGAGGGCTCGA---ATCACTCCAGACCCCCCTCTTCCCCCTCTTCAATTCTCACCCCAGGGTCCCCAGTACAGTGTACAGGGAAACTCAGTGGTATCCCCCCTCTGGACATTCACCTTTGGTCATGGGGTATTCACTGGTTTAAGACTCTTTGATGTTCGGTTTAAGGGTGAACGTGTGGCTTATGAAGTCAGTGTCCAGGAGTGCCTGACGGTTTATGGTGCTGATTCCCCCAAGACGATGACGATCCGTTACTTGGACAGCACCTATGGGCTTGGCCAAAACAGCCGAGCCTTGGTTCGAGGGGTGGACTGCCCCTATCAAGCCAGCATGGTGGATATCCATGTACTAGTAGGCACAGGGGCAGTCCGGCTGCTCCGAGGGGCTGTGTGTGTATTTGAGGAGGTCCAGGGATTACCCCTTCGAAGGCACCACAATTACATTGGGCGTCATTTCTATGGTGGTTTGGCCAGCTCAGGCCTTGTGGTCAGGTCGGTATCATCAGTGGGCAACTATGATTACATTTGGGACTTTATAATGTACCCAAATGGGGCTCTTGAAGGGCGTGTCCATGCCACTGGCTTTATCAACACAGCATTCCTGAGTGGAGGAGCCGAGAGCCTCCTCTTTGGGAACCGTGTGGGGGAGCGAGTGCTGGGAGCTGTGCACACACATGCTTTCCACTTCAAACTGGACCTGGATGTGGCAGGTTTGAAAAACTGGGTGGTAGCTGAAGATACAGTGTTTGAGCCTGTAGCAGCCCCCTGGAACCCAGAGCATCAGCTACAACGCCTACAGCTGACCAGACAGGTCCTGAGCAGGGAGGACCTGGCTGCATTTCCCTTGGGGAGCCCCCTTCCTCGATACCTTTACTTGGCTACCAACCAGACCAATGCCTGGGGCCACCAGCGTGGGTACCAAATCCAGATCCACAGCCCCCGTGGTGTCCATGTACCTTTGGAGAGCGACATGGAAAAGGCTCTCAGCTGGGGGAGATACCAGCTTGTGGTGACCCAGAGGAAGGAGGAGGAGTGCCATAGCAGCAGCATCTATTACCAGAATGACATGCGGACCCCGATGATGGCCTTTGCTGACTTCATCAACAATGAAACCCTCTTGGGAGAGGATCTGGTGGCTTGGGTGACAGCCAGCTTCCTGCACATCCCGCATGCTGAGGACATCCCCAACACAGTGACTGTGGGGAACAGTGTGGGCTTCTTGCTCCGACCCTACAATTTCTTCGATGAAGATCCCTCCATTTTCTCCCCTGGCAGCATCTACTTTGAGAGGGACCAGGATGCGGGGCTCTGCAGTGTCAACCCTGTGGCCTGCACCCCACAACTGGCAGCCTGTGTCCCCAACTTGCCCTCCTTTTCCTATGAAGGCTTA---
>mm10
ATGAATCTCAAGGTGCTGCTGCTGCTTCTGGGGCTGTCTTTCCTCACTGTCTTTGCTCTGGTCTATGTCCTGCTGACCAGGCAAGGCAGT---TTCAGCCAGTCTCCTCGATGCCCTTCCATACCTCCCAGAATTCATCCCTGGACACACCCTAGCCAGAGCCAGCTGTTTGCAGACCTGACCCCAGAGGAGCTGACAGCTGTGATGAGCTTCCTGACCAAGCACCTGGGGCCGGGGCTGGTGGATGCAGCCCAGGCTCGACCCTCGGACAACTGTGTCTTCTCAGTAGAGTTGCAGCTGCCTGCCAAGGCTGCAGCCCTGGCCCACCTGGACAGAGGGGGGCCCCCACCTGTGCGAGAGGCACTAGCCATCATCTTCTTTGGTGGACAACCCAAGCCCAACGTGAGTGAGCTGGTGGTGGGGCCCCTGCCTCACCCCTCCTACATGCGGGATGTGACTGTGGAGCGCCACGGCGGCCCCCTGCCCTATTATCGGCGCCCCATGCAGAAAACTGAGTTTGTTCAGATATGGAGGCATTTGAAAGAAGTGGAGCTACCAAAGGCACCCACCTTTCTGGCTTCTGTCTTGAACTACAAT------GGCTCCACCTTGGCACCTTTGCATTCTACTGCTAGTGGTTTCCATGCA---GGCGATCGAGCTACCTGGATAGCCCTCTACCATAACATCTCAGGTCTTGGAGTGTTCCTTCACCCTGTGGGGCTGGAGCTACTGTTGGACCACGGGGCCCTGGACCCTGCCGACTGGGTAGTCCAACAGGTCTTCTACCTTGGGCATTACTATGCAGACTTGGCCCAGTTGGAATGGGAGTTTAAAGTTGGCCGCCTAGAAGTGATTCGGGTCCCTCTACCCACACCAGGTGGAGCTTCCTCCTTGAGGCCTAGA---GTCACTCCAGACCCTCCTCTTCCCCCTCTTCAGTTCTCACTTCAGGGTCCCCAGTATAACATACAGGGAAACTCAGTGACATCTCCCCTCTGGACATTTACCTTTGGTCATGGGGTGTTCAGTGGCTTAAGAATTTTTGATATTCGGTTCAAGGGTGAGCGTGTGGCTTATGAAGTCAGTGTCCAGGAGTGTCTGACAGTTTATGGTGCTGATTCCCCCAAAACAATGACGATCCGGTACTTGGACAGCAGCTATGGGCTTGGTCTCAACAGCCGAGCTTTGGTTCGGGGGGTGGATTGCCCCTATCAAGCCACAATGGTGGACATCCATGTACTGGTGGGCACGGGGTCAGTCCAGCTGCTTCCAGGGGCTGTGTGTGTATTTGAGGAGGCCCAGGGACTGCCCCTTCGAAGGCATCATAATGGCATCGGGGGTCATTTCTATGGTGGTTTGGCCAGCTCAAGCCTTGTGGTCAGGTCGGTGTCATCAGTGGGCAACTATGATTACATCTGGGACTTTATGCTACACCCAACCGGGGCCCTTGAAGCTCGTGTCCATGCCACGGGCTATATCAACACAGCCTTCATGAGTGGAGGAGCTGAAAGTCTCCTCTTTGGGAACCGTGTGGGAGAAAGAGTGCTGGGAGCGGTGCATACACACGCTTTCCACTTCAAACTGGACCTTGATGTAGCAGGTTTGAAAAACTGGGTGATAGCTGAAGATGCGGTCTTTAAGCCTGTAGCAGCCCCCTGGAACCCAGAGCTTCAGCTACAGCGCCCACAGCTGACCAGGCAGGTCCTGAGCAGAGAGGACCTGGCTGCATTTCCCTGGGGGAGCCCTCTTCCTCGATACCTTTACCTGGCTACCAACCAGACCAATGCCTGGGGTCACCAGCGAGGGTACCGAATCCAGATCCACAGCCCTCCTGGTGTGCATGTGCCTCTGGAGAGCAGCGAGGAGAGGGCTCTCAGCTGGGGGAGGTACCAGCTTGTGGTGACCCAGAGGAAGGAGGCAGAGCCTCACAGCAGCAGCATCTATTACCAGAACGACATGCGGAGCCCAGCTACGGTTTTTGCTGACTTCATCAACAATGAAACCCTCTTAGGGGAGGATCTGGTGGCTTGGGTGACAGCCAGTTTCCTGCACATCCCCCATGCTGAGGACATCCCCAACACAGTGACTGTGGGAAACAGAGTGGGCTTCTTGCTCCGACCCTACAATTTCTTCAATGAAGATCCCTCTATCTTCTCCCCTGGCAGCGTGTACTTTGAGAGGGACCAGGATGCCGGGCTCTGCAGCATCAACCCTGTGGCCTGCACCCAACAGCTGGCAGACTGTGTCCCCAACTTACCCTCCTTTTCCTATGAAGGCTTA---
