# Supplementary material for: Six reference-quality genomes reveal evolution of bat adaptations
Source: Nature. 2020 Jul 22;583(7817):578–84. doi: 10.1038/s41586-020-2486-3 (PMC8075899; doi:10.1038/s41586-020-2486-3)
Supplement: Supplementary file 6 — Alignments of 12,931 protein-coding genes across 48 mammals. [file 41586_2020_2486_MOESM6_ESM.gz › suppDataFile/ENST00000078429.aln.fasta]

>hg38
ATGACTCTGGAGTCCATGATGGCGTGTTGCCTGAGCGATGAGGTGAAGGAGTCCAAGCGGATCAACGCCGAGATCGAGAAGCAGCTGCGGCGGGACAAGCGCGACGCCCGGCGCGAGCTCAAGCTGCTGCTGCTCGGCACGGGCGAGAGCGGGAAGAGCACGTTCATCAAGCAGATGCGCATCATCCACGGCGCCGGCTACTCGGAGGAGGACAAGCGCGGCTTCACCAAGCTCGTCTACCAGAACATCTTCACCGCCATGCAGGCCATGATCCGGGCCATGGAGACGCTCAAGATCCTCTACAAGTACGAGCAGAACAAGGCCAATGCGCTCCTGATCCGGGAGGTGGACGTGGAGAAGGTGACCACCTTCGAGCATCAGTACGTCAGTGCCATCAAGACCCTGTGGGAGGACCCGGGCATCCAGGAATGCTACGACCGCAGGCGCGAGTACCAGCTCTCCGACTCTGCCAAGTACTACCTGACCGACGTTGACCGCATCGCCACCTTGGGCTACCTGCCCACCCAGCAGGACGTGCTGCGGGTCCGCGTGCCCACCACCGGCATCATCGAGTACCCTTTCGACCTGGAGAACATCATCTTCCGGATGGTGGATGTGGGGGGCCAGCGGTCGGAGCGGAGGAAGTGGATCCACTGCTTTGAGAACGTGACATCCATCATGTTTCTCGTCGCCCTCAGCGAATACGACCAAGTCCTGGTGGAGTCGGACAACGAGAACCGGATGGAGGAGAGCAAAGCCCTGTTCCGGACCATCATCACCTACCCCTGGTTCCAGAACTCCTCCGTCATCCTCTTCCTCAACAAGAAGGACCTGCTGGAGGACAAGATCCTGTACTCGCACCTGGTGGACTACTTCCCCGAGTTCGATGGTCCCCAGCGGGACGCCCAGGCGGCGCGGGAGTTCATCCTGAAGATGTTCGTGGACCTGAACCCCGACAGCGACAAGATCATCTACTCACACTTCACGTGTGCCACCGACACGGAGAACATCCGCTTCGTGTTCGCGGCCGTGAAGGACACCATCCTGCAGCTCAACCTCAAGGAGTACAACCTGGTC---
>panTro5
ATGACTCTGGAGTCCATGATGGCGTGTTGCCTGAGCGATGAGGTGAAGGAGTCCAAGCGGATCAACGCCGAGATCGAGAAGCAGCTGCGGCGGGACAAGCGCGACGCCCGGCGCGAGCTCAAGCTGCTGCTGCTCGGCACGGGCGAGAGCGGGAAGAGCACGTTCATCAAGCAGATGCGCATCATCCACGGCGCCGGCTACTCGGAGGAGGACAAGCGCGGCTTCACCAAGCTCGTCTACCAGAACATCTTCACCGCCATGCAGGCCATGATCCGGGCCATGGAGACGCTCAAGATCCTCTACAAGTACGAGCAGAACAAGGCCAATGCGCTCCTGATCCGGGAGGTGGACGTGGAGAAGGTGACCACCTTCGAGCATCAGTACGTCAGTGCCATCAAGACCCTGTGGGAGGACCCGGGCATCCAGGAATGCTACGACCGCAGGCGCGAGTACCAGCTCTCCGACTCCGCCAAGTACTACCTGACCGACGTTGACCGCATCGCCACCTTGGGCTACCTGCCCACCCAGCAGGACGTGCTGCGGGTCCGCGTGCCCACCACCGGCATCATCGAGTACCCTTTCGACCTGGAGAACATCATCTTCCGGATGGTGGATGTGGGGGGCCAGCGGTCGGAGCGGAGGAAGTGGATCCACTGCTTTGAGAACGTGACATCCATCATGTTTCTCGTCGCCCTCAGCGAATACGACCAAGTCCTGGTGGAGTCGGACAACGAGAACCGGATGGAGGAGAGCAAAGCCCTGTTCCGGACCATCATCACCTACCCCTGGTTCCAGAACTCCTCCGTCATCCTCTTCCTCAACAAGAAGGACCTGCTGGAGGACAAGATCCTGTACTCGCACCTGGTGGACTACTTCCCCGAGTTCGACGGTCCCCAGCGGGACGCCCAGGCGGCGCGGGAGTTCATCCTGAAGATGTTCGTGGACCTGAACCCCGACAGCGACAAGATCATCTACTCACACTTCACGTGTGCCACCGACACGGAGAACATCCGCTTCGTGTTCGCGGCCGTGAAGGACACCATCCTGCAGCTCAACCTCAAGGAGTACAACCTGGTC---
>calJac3
----------------------------------------------------------------------------------------------------------------------------------------GCACGGGCGAGAGCGGGAAGAGCACCTTCATCAAGCAGATGCGCATCATCCATGGCGCTGGCTACTCCGAGGAGGACAAGCGCGGCTTCACCAAGCTCGTGTACCAGAATATCTTCACCGCCATGCAGGCCATGATCCGCGCCATGGAGACGCTCAAGATTCTCTACAAGTACGAGCAGAACAAGGCCAATGCGCTCCTGATCCGGGAAGTGGACGTGGAAAAGGTGACCACGTTCGAGCATCAGTACGTCAGTGCCATCAAGACCCTGTGGGACGACCCCGGCATCCAGGAGTGCTATGACCGCAGGCGCGAGTACCAGCTCTCTGACTCTGCCAAGTACTACCTGACCGATGTTGACCGAATCGCCACCTTGGGCTACCTACCCACCCAGCAGGACGTGCTGCGGGTCCGCGTGCCCACCACCGGCATCATCGAGTACCCTTTCGACCTGGAGAACATCATCTTCAGGATGGTGGATGTCGGGGGACAGCGGTCAGAGCGGAGGAAGTGGATCCACTGCTTCGAGAATGTCACGTCCATCATGTTCCTCGTCGCCCTCAGCGAATACGACCAAGTCCTGGTGGAGTCGGACAACGAGAACCGGATGGAGGAGAGCAAAGCCCTGTTCCGGACCATCATCACCTACCCCTGGTTCCAGAACTCCTCCGTCATCCTCTTCCTCAACAAGAAGGACCTGCTGGAGGACAAGATCCTCTACTCACACCTGGTGGACTACTTCCCCGAGTTTGACGGGCCCCAGCGGGACGCCCAGGCGGCGCGGGAGTTCATCCTCAAGATGTTCGTGGACCTGAACCCGGACAGCGACAAGATCATCTACTCGCACTTCACCTGCGCCACCGACACGGAGAACATCCGCTTCGTGTTCGCGGCCGTGAAGGACACCATCCTTCAGCTCAACCTCAAGGAGTACAACCTGGTCT--
>macFas5
ATGACTCTGGAGTCCATGATGGCGTGTTGCCTGAGCGATGAGGTGAAGGAGTCCAAGCGGATCAACGCCGAGATCGAGAAGCAGCTGCGGCGGGACAAGCGCGACGCCCGGCGCGAGCTCAAGCTGCTGCTGCTCGGCACGGGCGAGAGCGGGAAGAGCACCTTCATCAAGCAGATGCGCATCATCCATGGCGCCGGCTACTCGGAGGAGGACAAGCGCAGCTTCACCAAGCTCGTCTACCAGAACATCTTCACCGCCATGCAGGCCATGATCCGGGCCATGGAGACGCTCAAGATCCTCTACAAGTACGAGCAGAACAAGGCCAATGCGCTCCTGATCCGGGAGGTGGACGTGGAGAAGGTGACCACCTTCGAGCATCAGTACGTCAGCGCCATCAAGACCCTGTGGGACGACCCCGGCATCCAGGAGTGCTACGACCGCAGGCGCGAGTACCAGCTCTCCGACTCTGCCAAGTACTACCTGACCGACGTGGACCGCATCGCAACCTCGGGCTACCTGCCCACCCAGCAGGACGTGCTGCGGGTCCGCGTGCCCACCACCGGCATCATCGAGTACCCTTTCGACCTGGAGAACATCATCTTCAGGATGGTGGATGTGGGCGGCCAGCGGTCGGAGCGGAGGAAGTGGATCCACTGCTTTGAGAACGTGACATCCATCATGTTTCTCGTCGCCCTCAGCGAATACGACCAAGTCCTGGTGGAGTCGGACAATGAGAACCGGATGGAGGAGAGCAAAGCCCTGTTCCGGACCATCATCACCTACCCCTGGTTCCAGAACTCCTCCGTCATCCTGTTCCTCAACAAGAAGGACCTGCTGGAGGACAAGATCCTGTACTCGCACCTGGTGGACTACTTCCCCGAGTTCGACGGGCCCCAGCGGGACGCTCAGGCGGCGCGGGAGTTCATCCTGAAGATGTTCGTGGACCTGAACCCCGACAGCGACAAGATCATCTACTCACACTTCACGTGTGCCACCGACACGGAGAACATCCGCTTCGTGTTCGCGGCCGTGAAGGACACCATCCTGCAGCTCAACCTCAAGGAGTACAACCTGGTC---
>susScr11
ATGACTCTGGAGTCCATGATGGCGTGTTGCCTGAGCGATGAGGTGAAGGAGTCCAAAAGGATCAACGCCGAGATTGAGAAGCAGCTGCGGCGGGACAAGCGCGACGCCCGGCGCGAGCTCAAGCTGCTGCTGCTCGGCACGGGCGAGAGCGGGAAGAGCACGTTCATCAAGCAGATGCGCATCATCCACGGGGCGGGCTACTCAGAGGAAGACAAGCGGGGCTTCACCAAGCTGGTGTACCAGAACATTTTCACAGCCATGCAGGCCATGATCCGGGCCATGGAGACCCTCAAAATCCTCTACAAGTATGAGCAGAACAAGGCCAACGCGCTGCTGATCCGGGAGGTGGACGTGGAGAAGGTGACGACGTTCGAGCACCGGTACGTGAGTGCCATCAAGACCCTATGGAACGACCCCGGCATCCAGGAGTGCTATGACCGCAGGCGCGAGTACCAGCTCTCTGACTCTGCCAAGTACTACCTGACCGACGTGGACCGTATCGCCACCTCAGGCTACCTGCCCACCCAGCAGGACGTGCTGCGGGTGCGCGTGCCCACCACCGGCATAATCGAGTACCCCTTCGACCTGGAGAACATCATCTTCAGGATGGTGGACGTAGGGGGCCAGAGGTCCGAGCGGAGAAAGTGGATCCACTGCTTCGAGAACGTGACATCCATCATGTTCCTTGTGGCCCTGAGTGAGTACGACCAAGTGCTGGTGGAGTCGGACAACGAGAACCGCATGGAGGAGAGCAAGGCGCTCTTCCGGACCATCGTCACCTACCCCTGGTTCCAGAACTCATCCGTCATCCTCTTTCTCAATAAGAAGGACCTGCTGGAGGACAAGATCCTCTTCTCCCACCTGGTGGACTACTTCCCCGAGTTTGATGGCCCGCAGCGGGATGCGCAGGCTGCCCGGGAGTTCATCCTGAAGATGTTTGTGGACCTGAACCCTGACAGTGACAAGATAATCTACTCCCACTTCACGTGCGCCACCGACACGGAGAACATCCGCTTCGTCTTCGCCGCTGTCAAGGACACCATCCTGCAGCTCAACCTGAAGGAGTACAACCTGGTG---
>HLrhiFer5
ATGACTCTGGAGTCCATGATGGCGTGTTGCCTCAGCGATGAGGTGAAGGAGTCCAAGCGGATTAACGCCGAGATCGAGAAGCAGCTGCGGCGGGACAAGCGCGACGCCCGGCGCGAGCTCAAGCTGCTGCTGCTCGGCACCGGCGAGAGCGGGAAGAGCACGTTCATCAAGCAGATGCGTATCATCCATGGGGCCGGCTACTCGGAGGAGGACAAGCGGGGCTTCACCAAGCTGGTCTACCAGAACATCTTCACCGCCATGCAGGCCATGATCCGTGCCATGGAGACCCTGAAGATCCTGTACAAGTACGAGCAGAACAAGGCCAATGCGCTCCTGATCCGGGAAGTAGATGTGGAGAAGGTGACGACTTTCGAGCACCGGTACGTCAGTGCCATCAAGACCCTGTGGAACGACCCTGGCATCCAGGAGTGCTACGACCGGAGGCGGGAGTACCAGCTCTCCGACTCTGCCAAATACTACCTGACCGACGTGGACCGCATCGCCACTGCGGGCTACCTGCCCACCCAGCAGGACGTGCTGCGGGTCCGTGTGCCCACCACCGGCATCATCGAGTACCCTTTCGACCTGGAGAACATCATCTTCAGGATGGTGGATGTGGGAGGACAGAGGTCTGAGCGGAGGAAGTGGATCCACTGCTTTGAGAACGTGACGTCCATCATGTTCCTTGTGGCCTTGAGTGAATACGACCAAGTCCTGGTGGAGTCGGACAACGAGAACCGCATGGAGGAGAGCAAAGCCCTGTTCCGGACCATCATCACCTACCCCTGGTTCCAGAACTCGTCCGTCATCCTCTTCCTCAACAAGAAGGACCTGCTGGAAGACAAGATCCTGTACTCGCACCTGGTGGACTACTTCCCGGAGTTTGACGGCCCGCAGCGGGACGCACAGGCCGCCCGGGAGTTCATCCTGAAGATGTTCGTGGACCTGAACCCCGACAGCGACAAGATCATCTACTCACACTTCACCTGCGCCACCGACACGGAGAACATCCGCTTCGTCTTCGCCGCCGTCAAGGACACCATCCTGCAGCTCAACCTGAAGGAGTACAACCTGGTG---
>HLphyDis3
ATGACTCTGGAGTCCATGATGGCGTGTTGCCTCAGCGATGAGGTGAAGGAGTCCAAGCGGATCAACGCCGAGATCGAGAAGCAGCTGAGGCGGGATAAGCGCGACGCTCGGCGCGAGCTCAAGCTGCTACTGCTCGGCACGGGTGAGAGTGGGAAGAGCACGTTCATCAAGCAGATGCGCATCATCCACGGGGCAGGCTACTCGGAGGAGGACAAGCGGGGCTTCACCAAACTGGTCTACCAGAACATCTTCACCGCCATGCAGGCCATGATCCGGGCCATGGAGACTCTGAAGATCCTGTACAAGTACGAGCAGAACAAGGCCAATGCGCTCCTGATCCGGGAAGTGGACGTGGAAAAGGTGACGACCTTTGAGCACCGGTACGTCAACGCCATCAAGACCCTGTGGAACGACCCCGGCATCCAGGAGTGCTACGACCGGCGGCGGGAGTACCAGCTCTCCGACTCCGCCAAGTACTACCTGACCGACGTGGACCGCATCGCCACCTCAGGCTACCTGCCCACCCAGCAGGACGTGCTTCGGGTCCGTGTGCCCACCACTGGCATCATCGAATACCCTTTCGACTTGGAGAACATCATCTTCAGGATGGTGGATGTGGGGGGACAGAGGTCCGAGCGGAGAAAGTGGATCCACTGCTTTGAGAATGTGACGTCCATCATGTTCCTTGTGGCCCTCAGTGAATACGACCAAGTCCTGGTGGAGTCGGACAACGAGAACCGCATGGAGGAGAGCAAAGCCCTGTTCCGGACCATCATCACCTACCCCTGGTTCCAGAACTCGTCGGTCATCCTCTTCCTCAACAAGAAGGACCTGCTGGAGGACAAGATCCTGTACTCCCACCTGGTGGACTACTTCCCCGAGTTTGACGGGCCGCAGCGGGACGCACAGGCCGCCCGGGAGTTCATCCTGAAGATGTTCGTGGACCTGAACCCCGACAGTGACAAGATCATCTACTCGCACTTCACTTGTGCCACCGACACAGAGAACATCCGCTTTGTCTTTGCGGCCGTCAAGGACACCATCCTGCAGCTCAACCTGAAGGAGTACAACCTGGTG---
>HLmolMol2
ATGACTCTGGAGTCCATGATGGCGTGTTGCCTCAGCGATGAGGTGAAGGAGTCCAAGCGGATCAACGCTGAGATCGAGAAGCAGCTGCGGCGGGATAAGCGCGACGCACGGCGCGAGCTCAAGCTGCTGCTGCTCGGCACAGGTGAGAGCGGGAAGAGCACATTCATTAAGCAGATGCGTATCATCCATGGGGCTGGCTACTCGGAGGAAGACAAACGGGGCTTTACCAAGCTGGTCTACCAGAACATCTTCACCGCCATGCAGGCCATGATCCGGGCCATGGAAACTCTGAAGATCCTATACAAGTATGAGCAGAACAAGGCCAATGCGCTCCTGATCCGGGAAGTAGACGTGGAAAAGGTGACGACATTTGAGCACCGGTACGTCAACGCCATCAAGACCCTGTGGAATGACCCTGGCATCCAGGAGTGCTACGACCGGAGGCGAGAGTATCAGCTCTCTGACTCCGCCAAATACTACCTGACCGATGTGGACCGCATCGCCACCTCGGGCTACTTACCCACCCAGCAGGACGTGCTGCGGGTCCGTGTGCCCACCACCGGCATCATCGAGTACCCTTTTGACCTGGAGAACATCATCTTCAGGATGGTGGATGTGGGGGGACAGAGGTCCGAGCGAAGGAAGTGGATCCACTGCTTTGAGAATGTGACATCCATCATGTTCCTTGTGGCCCTTAGTGAATATGACCAAGTGCTGGTGGAGTCAGACAACGAGAACCGCATGGAAGAGAGCAAAGCCCTGTTCCGGACCATCATCACCTACCCCTGGTTCCAGAACTCATCGGTCATCCTCTTCCTCAACAAGAAGGACCTGCTGGAGGACAAGATCCTGTACTCCCACCTGGTGGACTATTTCCCTGAGTTTGATGGGCCGCAGAGGGACGCGCAGGCTGCCCGGGAGTTCATCCTGAAGATGTTTGTGGACCTGAACCCTGACAGCGACAAGATCATCTACTCACACTTCACTTGCGCCACTGACACGGAGAACATCCGCTTTGTCTTTGCGGCCGTCAAGGACACCATCCTGCAGCTCAACCTGAAGGAGTACAACCTGGTG---
>HLpipKuh2
ATGACTCTGGAGTCCATGATGGCGTGTTGCCTCAGCGATGAGGTGAAGGAGTCCAAGAGGATCAACGCCGAGATCGAGAAGCAGCTGCGGAGGGATAAGCGCGACGCCCGTCGCGAGCTCAAGCTGCTGCTGCTCGGCACGGGTGAGAGCGGGAAGAGCACGTTCATTAAGCAGATGCGCATCATCCATGGGGCTGGCTACTCGGAGGAGGATAAGCGGGGCTTCACCAAGCTGGTCTACCAGAACATCTTCACTGCCATGCAGGCCATGATCCGGGCCATGGAGACTCTGAAGATCCTGTACAAGTACGAGCAAAACAAGGCCAACGCGCTCCTGATCCGGGAAGTGGACGTGGAAAAGGTGACGACATTTGAGCACCGGTACGTCAACGCCATCAAGACCCTGTGGAACGACCCTGGCATCCAGGAGTGCTATGACCGGAGGCGGGAGTACCAGCTCTCTGACTCCGCCAAATACTACCTGACCGATGTGGACCGCATTGCCACCTCGGGCTACCTGCCCACCCAGCAGGACGTGCTGCGGGTCCGTGTGCCCACCACCGGCATCATCGAGTACCCGTTTGACCTGGAGAACATCATCTTCAGGATGGTGGATGTGGGAGGACAGAGGTCCGAGAGGAGGAAGTGGATTCACTGCTTTGAGAATGTGACATCCATCATGTTCCTCGTGGCCCTTAGTGAATACGACCAAGTCCTGGTAGAGTCGGACAACGAGAACCGCATGGAGGAGAGCAAAGCCCTGTTCCGGACCATCATCACCTACCCCTGGTTCCAGAACTCGTCAGTCATCCTCTTCCTCAATAAGAAGGACCTGCTGGAGGACAAGATCCTGTACTCCCACCTGGTGGACTACTTCCCCGAGTTTGATGGGCCCCAGCGGGACGCGCAGGCCGCCCGGGAGTTCATCCTGAAGATGTTCGTGGACCTGAACCCCGACAGCGACAAGATCATCTACTCGCACTTCACGTGCGCCACCGACACGGAGAACATCCGCTTCGTCTTCGCGGCCGTCAAGGACACCATCCTGCAGCTCAACCTGAAGGAGTACAACCTGGTG---
>HLmyoMyo6
ATGACTCTGGAGTCCATGATGGCGTGTTGCCTCAGCGATGAGGTGAAGGAGTCCAAGAGGATCAACGCCGAGATCGAGAAGCAGCTGCGGAGGGATAAGCGCGACGCCCGGCGCGAGCTCAAGCTGCTGCTGCTCGGCACAGGTGAGAGCGGGAAGAGCACGTTCATTAAGCAGATGCGCATCATCCACGGGGCTGGCTACTCGGAGGAGGACAAACGGGGCTTCACTAAGCTGGTCTACCAGAACATCTTCACTGCCATGCAGGCCATGATCCGGGCCATGGAGACTCTGAAGATCCTGTACAAGTACGAGCAAAACAAGGCCAATGCGCTCCTGATCCGGGAAGTGGACGTGGAAAAGGTGACGACATTTGAGCACCGGTACGTCAACGCCATCAAGACCCTGTGGAATGACCCTGGCATCCAGGAGTGCTATGACCGGAGGCGGGAGTACCAGCTCTCCGACTCTGCCAAATACTACCTGACCGATGTGGACCGCATTGCCACCTCGGGCTACCTGCCCACCCAGCAGGACGTGCTGCGGGTCCGTGTGCCCACCACCGGCATCATCGAGTACCCTTTTGACCTGGAGAACATCATCTTCAGGATGGTGGATGTGGGAGGACAAAGGTCCGAGAGGAGGAAGTGGATTCACTGCTTTGAGAATGTGACATCCATCATGTTCCTCGTGGCCCTTAGTGAATACGACCAAGTCCTGGTGGAGTCGGACAACGAGAACCGCATGGAGGAGAGCAAAGCCCTGTTCCGGACCATCATCACCTACCCCTGGTTCCAGAACTCATCAGTCATCCTCTTCCTCAATAAGAAGGACCTGCTGGAGGACAAGATCCTATACTCCCACCTGGTGGACTACTTCCCCGAGTTTGATGGGCCTCAGCGGAATGCACAGGCTGCCCGGGAGTTCATCCTGAAGATGTTTGTGGACCTGAACCCCGACAGTGACAAGATTATCTACTCGCACTTCACTTGCGCCACTGACACGGAGAACATCCGCTTTGTCTTCGCGGCCGTCAAGGACACCATCCTGCAGCTCAACCTGAAGGAGTACAACCTGGTG---
>loxAfr3
----------------------------------------------------------------------------------------------------------------------------------------GCACGGGCGAGAGCGGGAAGAGCACGTTCATCAAGCAGATGCGGATCATCCACGGCTCTGGCTACTCGGAGGAGGACAAGCGGGGCTTCACCAAGCTCGTCTACCAGAACATCTTCACGGCCATGCAGGCTATGATCCGGGCCATGGAGACCCTGAAGATCCTGTACAAGTACGAGCAGAACAAGGCCAACGCCCTCCTGATCAGGGAGGTGGATGTGGAGAAGGTGACGACATTCGAGCACCAGTACGTTAACGCCATCAAGACGTTGTGGAATGACCCCGGGATCCAGGAGTGCTACGACCGGAGGCGCGAATACCAGCTCTCCGACTCCGCCAAATACTACCTGACCGACGTCGACCGCATTGCCACCCTGGGCTACCTGCCTACCCAGCAGGACGTGTTGCGGGTCCGCGTGCCCACCACCGGCATCATCGAGTACCCCTTCGACCTGGAGAACATCATCTTCAGGATGGTGGATGTCGGTGGGCAGCGGTCGGAGCGGCGGAAGTGGATCCACTGCTTCGAGAACGTGACGTCCATCATGTTCCTCGTGGCCCTGAGCGAGTACGACCAGGTTCTTGTGGAGTCTGACAACGAGAACCGCATGGAGGAGAGCAAAGCCCTGTTTCGGACCATCATCACCTACCCCTGGTTCCAAAACTCCTCCGTCATCCTCTTCCTAAACAAGAAGGACCTGCTGGAGGACAAGATCCTCTACTCCCACCTCGTTGACTACTTCCCCGAGTTCGACGGACCCCAGCGGGATGCCCAGGCTGCTCGGGAGTTCATCCTGAAGATGTTCGTGGACCTGAACCCTGACAGTGACAAGATCATCTACTCGCACTTCACCTGCGCCACTGACACGGAGAACATCCGCTTCGTCTTCGCCGCGGTCAAGGACACCATCCTGCAGCTCAACCTGAAGGAATACAACCTGGTCT--
>otoGar3
NNGACTCTGGAGTCCATGATGGCGTGTTGCCTGAGCGATGAGGTGAAGGAATCCAAGCGGATCAACGCCGAGATCGAGAAGCAGCTGCGGCGGGACAAGCGCGACGCCCGGCGCGAGCTTAAGCTGCTGCTGCTCGGCACAGGTGAGAGCGGCAAGAGCACCTTCATCAAACAGATGCGGATCATCCATGGCTCGGGCTACTCGGAAGAGGACAAGCGAGGCTTCACCAAGCTGGTCTACCAGAACATCTTCACTGCCATGCAGGCCATGATACGTGCCATGGAAACACTCAAGATCTTGTACAAGTATGAACAGAACAAGGCCAATGCACTCCTGATCCGGGAGGTGGATGTGGAAAAGGTGACAACATTTGAGCATCAGTATGTCAATGCCATCAAGACTCTGTGGAATGACCCCGGCATCCAGGAGTGCTATGATCGGAGGCGGGAATACCAGCTCTCGGACTCTGCCAAGTACTACCTAACTGATGTGGACCGCATTGCCACCTCGGGCTACTTGCCCACCCAGCAGGACGTGCTGCGGGTGCGCGTGCCCACCACGGGCATCATCGAGTACCCTTTCGATCTGGAGAACATCATCTTCAGAATGGTAGATGTTGGAGGACAGAGGTCGGAGCGGAGGAAGTGGATCCACTGCTTTGAGAATGTGACGTCCATCATGTTTCTTGTGGCCCTCAGTGAATACGACCAAGTCCTAGTGGAGTCAGACAATGAGAACCGCATGGAGGAAAGCAAAGCCCTCTTCCGGACCATCATCACGTACCCTTGGTTCCAGAATTCCTCCGTCATCCTCTTCCTCAACAAGAAGGACCTGTTGGAGGACAAGATCCTACACTCCCACCTGGTGGACTACTTCCCCGAGTTCGATGGGCCACAACGGGATGCACAGGCTGCTCGGGAGTTCATCCTGAAGATGTTTGTGGACCTGAACCCTGACAGTGACAAGATCATCTACTCGCACTTTACCTGCGCCACCGACACGGAGAACATCCGCTTTGTCTTCGCAGCTGTGAAGGACACCATCCTGCAGCTCAATCTGAAGGAGTACAACCTGGTG---
>felCat8
----------------------------------------------------------------------------------------------------------------------------------------GCACGGGCGAGAGCGGGAAGAGCACGTTCATCAAGCAGATGCGCATCATCCACGGGGCGGGCTACTCGGAGGAGGACAAGCGGGGCTTCACCAAGCTCGTGTATCAGAACATCTTCACCGCCATGCAGGCCATGATCCGCGCCATGGAGACCCTGAAGATCCTGTACAAGTACGAGCAGAACAAGGCCAACGCGCTCCTGATCCGTGAGGTCGATGTGGAGAAGGTGACGACGTTCGAGCACCGGTATGTCCACGCCATCAAGACCCTGTGGGACGACCCTGGCATCCAGGAGTGCTACGACCGGAGGCGCGAGTATCAGCTCTCGGACTCCGCCAAGTACTACCTGGCCGACGTGGACCGCATCGCCACCTCGGGCTACCTGCCCACCCAGCAGGACGTGCTGCGGGTCCGAGTGCCCACCACCGGCATCATCGAGTACCCTTTCGACCTGGAGAACATCATCTTCAGGATGGTGGACGTGGGGGGGCAGCGGTCGGAGCGGAGGAAGTGGATCCACTGCTTTGAGAACGTGACGTCCATCATGTTCCTCGTGGCCCTGAGTGAGTACGACCAAGTGCTGGTGGAGTCGGACAACGAGAACCGCATGGAGGAGAGCAAAGCCCTGTTCCGGACCATCATCACCTACCCCTGGTTCCAGAACTCCTCGGTCATCCTGTTCCTCAACAAGAAGGACCTGCTGGAGGACAAGATCCTGCACTCCCACCTGGTGGACTACTTCCCGGAGTTCGACGGGCCACAGCGGGACGCCCAGGCCGCCCGGGAGTTCATCCTGAAGATGTTCGTGGACCTGAACCCCGACAGCGACAAGATCATCTACTCCCATTTCACATGCGCCACCGACACGGAGAACATCCGCTTCGTGTTCGCGGCCGTCAAGGACACCATCCTGCAGCTCAACCTGAAGGAGTACAACCTCGTGT--
>micMur3
ATGACTCTGGAGTCCATGATGGCGTGTTGCCTGAGCGACGAGGTGAAGGAATCCAAGCGCATCAACGCCGAGATCGAGAAGCAGCTGCGGCGGGACAAGCGCGACGCGCGGCGCGAGCTCAAGCTGCTGCTGCTCGGCACAGGCGAGAGCGGCAAGAGCACGTTCATCAAGCAGATGCGCATCATCCACGGCGCCGGCTACTCGGAGGAGGACAAGCGGGGCTTCACCAAGCTGGTCTACCAGAACATCTTCACCGCCATGCAGGCCATGATCCGCGCCATGGAGACGCTGAAGATCCTGTACAAGTACGAGCAGAACAAGGCCAATGCGCTCCTGATCCGGGAGGTGGACGTGGAGAAGGTGACGACGTTTGAGCACCAGTATGTCAACGCCATCAAGACCCTGTGGAACGACCCCGGCATCCAGGAGTGCTACGACCGGCGGCGGGAGTACCAGCTCTCGGACTCCGCCAAGTACTACCTGACGGACGTGGACCGCATCGCCACCTCGGGCTACCTGCCCAGCCAGCAGGATGTGCTGCGCGTGCGCGTGCCCACCACGGGCATCATCGAGTACCCTTTCGACCTGGAGAACATCATCTTCAGGATGGTGGATGTTGGAGGGCAGAGGTCGGAGCGGAGGAAATGGATCCACTGCTTTGAGAACGTGACGTCCATCATGTTTCTCGTAGCCCTCAGCGAGTACGACCAAGTCCTCGTGGAGTCGGACAACGAGAACCGCATGGAGGAGAGCAAGGCGCTGTTCCGGACCATCATCACCTACCCCTGGTTCCAGAACTCCTCTGTCATCCTCTTCCTCAACAAGAAGGACCTACTGGAGGACAAGATCCTCCACTCGCACCTGGTGGACTACTTCCCCGAGTTCGACGGGCCCCAGCGGGACGCGCAGGCCGCGCGCGAGTTCATCCTGAAGATGTTCGTGGACCTGAACCCCGACAGCGACAAGATCATCTACTCCCACTTCACCTGCGCCACCGACACGGAGAACATCCGCTTCGTGTTCGCGGCCGTGAAGGACACCATCCTGCAGCTGAACTTGAAGGAGTACAACCTAGTG---
>lepWed1
ATGACTCTGGAGTCCATGATGGCGTGCTGCCTCAGCGATGAGGTGAAGGAGTCCAAGCGGATCAACGCCGAGATCGAGAAGCAGCTGCGGCGGGACAAGCGCGACGCCCGGCGCGAGCTGAAGCTGCTGCTGCTCGGCACGGGCGAGAGCGGCAAGAGCACGTTCATCAAGCAGATGCGGATCATCCACGGGGCGGGCTACTCAGAGGAGGACAAGCGGGGCTTCACCAAGCTCGTGTACCAGAACATCTTCACTGCCATGCAGGCCATGATCCGCGCCATGGAGACCCTAAAGATCCTGTACAAGTACGAGCAGAACAAGGCCAACGCGCTCCTGATCCGCGAGGTAGATGTGGAGAAGGTGACGACCTTTGAGCACCGCTATGTGCACGCCATCAAGACCCTGTGGGATGACCCTGGCATCCAGGAGTGCTACGACCGCAGGCGGGAATACCAGCTCTCGGACTCCGCCAAGTACTACCTGGCCGACGTGGACCGCATCGCCACCTCAGGCTACCTGCCCACCCAGCAGGACGTGCTGCGGGTCCGTGTGCCCACCACTGGCATCATCGAGTACCCTTTCGACCTGGAGAACATCATCTTCAGGATGGTGGACGTGGGAGGCCAGAGGTCAGAGCGGAGAAAGTGGATCCACTGCTTTGAGAATGTGACGTCCATCATGTTCCTTGTGGCCCTGAGTGAATATGACCAAGTGCTGGTGGAATCGGACAATGAGAACCGCATGGAGGAGAGCAAAGCCCTCTTCCGGACCATCATCACCTACCCCTGGTTCCAGAACTCCTCGGTCATCCTCTTCCTCAACAAGAAGGACCTGCTGGAGGATAAGATCCTGCACTCCCACCTGGTGGACTACTTCCCCGAGTTCGACGGGCCGCAGCGGGATGCGCAGGCCGCCCGGGAGTTCATCCTGAAGATGTTTGTGGACCTGAACCCCGACAGCGACAAGATCATCTACTCGCACTTCACGTGTGCCACTGACACAGAGAACATCCGCTTCGTGTTCGCGGCTGTCAAGGACACCATCCTGCAGCTCAACCTGAAGGAGTACAACCTGGTC---
>balAcu1
----------------------------------------------------------------------------------------------------------------------------------------GCACGGGCGAGAGCGGGAAGAGCACGTTCATCAAGCAGATGCGCATCATCCACGGGGCGGGCTACTCGGAGGAGGACAAGCGGGGCTTCACGAAGCTGGTGTACCAGAACATCTTCACCGCCATGCAGGCCATGATCCGGGCCATGGAGACCCTGAAGATCCTCTACAAGTACGAGCAGAACAAGGCCAACGCGCTCCTGATCCGGGAGGTGGACGTGGAGAAGGTGACCACCTTCGAGCACCGGTACGTGAGTGCCATCAAGACCCTGTGGAACGACCCCGGCATCCAGGAGTGCTACGACCGCCGGCGGGAGTACCAGCTCTCGGACTCCGCCAAGTACTACCTGACTGATGTGGACCGCATCGCCACCTCGGGCTACCTGCCCACCCAGCAGGACGTGCTGCGAGTGCGTGTGCCCACCACTGGCATCATCGAGTACCCCTTCGACCTGGAGAACATCATCTTCAGGATGGTGGACGTGGGGGGCCAGAGGTCCGAGCGAAGGAAGTGGATCCACTGCTTTGAGAACGTGACGTCCATCATGTTCCTCGTGGCCCTCAGCGAGTACGACCAAGTGCTGGTGGAGTCGGACAACGAGAACCGCATGGAGGAGAGCAAAGCGCTGTTCCGGACCATCGTCACCTACCCCTGGTTCCAGAACTCGTCCGTCATCCTCTTCCTCAACAAGAAGGACCTGCTGGAGGACAAGATCCTCCATTCCCACCTGGTGGACTACTTCCCCGAGTTCGACGGCCCACAGCGGGATGCGCAGGCCGCCCGGGAGTTCATCCTGAAGATGTTCGTGGACCTGAACCCCGACAGCGACAAGATCATCTATTCCCACTTCACGTGCGCCACCGACACGGAGAACATCCGCTTTGTCTTCGCCGCTGTCAAGGACACCATCCTGCAGCTCAACCTGAAGGAGTACAACCTGGTGT--
>bosTau8
ATGACTCTGGAGTCCATGATGGCGTGTTGCCTGAGCGATGAGGTGAAGGAGTCCAAGCGGATCAACGCCGAGATCGAGAAGCAGCTGCGGCGGGACAAGCGCGACGCCCGGCGCGAGCTCAAGCTGCTGCTGCTCGGCACGGGCGAGAGCGGGAAGAGCACGTTCATCAAGCAGATGCGCATCATCCACGGGGCGGGCTACTCAGAGGAGGACAAGCGGGGCTTCACCAAACTGGTGTACCAGAACATCTTCACCGCCATGCAGGCCATGATCCGCGCCATGGAAACGCTGAAGATCCTCTACAAGTACGAGCAGAACAAGGCCAACGCACTCCTGATCCGGGAGGTGGATGTGGAAAAGGTGACGACCTTCGAGCACCGGTACGTGAGCGCCATCAAGACCCTGTGGAACGACCCCGGCATCCAGGAGTGCTATGACCGCCGGCGCGAGTACCAGCTCTCGGACTCCGCCAAGTACTACCTGACGGACGTGGACCGCATTGCCACCTCAGGCTACCTGCCCACCCAGCAGGACGTGCTGCGGGTGCGCGTGCCCACCACGGGCATCATCGAATACCCCTTCGACCTGGAGAACATCATCTTCAGGATGGTGGATGTGGGGGGCCAGAGGTCCGAGCGGAGGAAGTGGATTCACTGCTTTGAGAACGTGACGTCCATCATGTTCCTTGTGGCCCTTAGTGAGTACGACCAAGTGCTGGTGGAATCGGACAACGAGAACCGCATGGAGGAGAGCAAGGCGCTGTTCCGGACCATCGTCACCTACCCCTGGTTCCAGAACTCATCCGTCATCCTCTTCCTCAACAAGAAGGACCTGCTGGAGGACAAGATCCTCCACTCCCACCTGGTGGACTACTTCCCGGAGTTCGACGGCCCCCAGCGGGACGCGCAGGCTGCCCGGGAGTTCATCCTGAAGATGTTCGTGGACCTAAACCCCGACAGCGACAAGATCATCTACTCGCACTTCACCTGCGCCACCGACACAGAGAACATCCGTTTCGTCTTCGCTGCTGTCAAGGACACCATCCTGCAGCTCAACCTGAAGGAGTACAACCTGGTG---
>saiBol1
NNNNNNNNNNNNNNNNNNNNNNNNNGTTGCCTGAGCGATGAGGTGAAGGAGTCCAAGCGGATCAACGCCGAGATCGAGAAGCAGCTGCGGCGGGACAAGCGCGACGCCCGGCGCGAGCTCAAGCTGCTGCTCCTCGGCACGGGCGAGAGCGGGAAGAGCACCTTCATCAAGCAGATGCGCATCATCCACGGCGCCGGCTACTCCGAGGAGGACAAGCGAGGCTTCACCAAGCTCGTCTACCAGAACATCTTCACCGCCATGCAGGCCATGATCCGCGCCATGGAGACGCTCAAGATTCTCTACAAGTACGAGCAGAACAAGGCCAATGCGCTCCTGATCCGGGAGGTGGACGTGGAAAAGGTGACCACGTTCGAGCATCAGTACGTCAGCGCCATCAAGACCCTGTGGGACGACCCCGGCATCCAGGAGTGCTACGACCGCAGGCGCGAGTACCAGCTCTCCGACTCGGCCAAGTACTACCTGACCGACGTGGACCGAATCGCCACCTCGGGCTACCTGCCCACCCAGCAGGACGTGTTACGGGTCCGTGTGCCCACCACCGGCATCATCGAGTACCCTTTCGACCTGGAGAACATCATCTTCAGGATGGTGGACGTGGGGGGACAGCGGTCAGAGCGGAGGAAGTGGATCCACTGCTTCGAGAACGTCACGTCCATCATGTTCCTCGTCGCCCTCAGCGAATACGACCAAGTCCTGGTGGAGTCGGACAACGAGAACCGGATGGAGGAGAGCAAAGCCCTGTTCCGGACCATCATCACCTACCCCTGGTTCCAGAACTCCTCGGTCATCCTCTTCCTCAACAAGAAGGATCTGCTGGAGGATAAGATCCTCTACTCGCACCTGGTGGACTACTTCCCCGAGTTCGACGGGCCCCAGCGGGACGCCCAGGCGGCGCGGGAGTTCATCCTGAAGATGTTCGTGGACCTGAACCCCGACAGCGACAAGATCATCTACTCGCACTTCACGTGCGCCACCGACACGGAGAACATCCGCTTCGTGTTCGCGGCCGTGAAGGACACCATCCTGCAGCTCAACCTCAAGGAGTACAACCTGGTC---
>conCri1
----------------------------------------------------------------------------------------------------------------------------------------GCACGGGCGAGAGCGGCAAGAGCACGTTCATCAAGCAGATGCGGATCATCCACGGCGCCGGCTACTCGGAGGACGACAAGCGCGGCTTCACCAAGCTGGTGTACCAGAACATCTTCACCGCCATGCAGGCCATGATCCGGGCCATGGAGACCCTGAAGATCCTGTACAAGTACGAGCAGAACAAGGCCAACGCGCTCCTGATCCGGGAGGTGGACGTGGAGAAGGTGACGACGTTCGAGCACCGGTACGTCAGCGCCATCAAGACCCTGTGGAACGACCCCGGCATCCAGGAGTGCTACGACCGGCGCCGCGAGTACCAGCTCTCGGACTCCGCCAAGTACTACCTGACCGACGTGGACCGAATCGCCACCACGGGCTACCTGCCCACCCAGCAGGATGTGCTGCGGGTCCGTGTGCCCACCACAGGCATCATCGAGTACCCCTTTGACCTGGAAAACATCATCTTCAGGATGGTGGACGTGGGTGGGCAGAGGTCAGAGCGGAGGAAATGGATCCACTGCTTCGAGAACGTGACTTCCATCATGTTCCTTGTGGCTCTCAGTGAGTACGACCAGGTCCTGGTGGAGTCGGACAATGAGAACCGCATGGAGGAGAGCAAGGCCCTCTTCCGGACCATCATCACCTACCCCTGGTTCCAGAACTCCTCCGTCATCCTCTTCCTCAACAAGAAGGACTTGCTGGAGGACAAAATCCTTTACTCCCACCTGGTGGACTACTTCCCAGAGTTTGACGGGCCCCAGCGGGACGCGCAGGCGGCCAGGGAGTTCATCCTGAAGATGTTCGTGGACCTGAACCCCGACAGCGACAAGATCATCTACTCCCACTTCACCTGTGCCACCGACACGGAGAACATCCGCTTCGTCTTCGCGGCCGTCAAGGACACCATCCTGCAGCTCAACCTGAAGGAGTACAACCTGGTGT--
>tupChi1
----------------------------------------------------------------------------------------------------------------------------------------GCACGGGCGAGAGTGGCAAGAGCACCTTCATCAAGCAGATGCGGATCATCCACGGCGCCGGCTACTCGGAGGAGGACAAGCGGGGCTTCACCAAGCTGGTGTACCAGAACATCTTCACGGCCATGCAGGCCATGGTCAAGGCCATGGAGACGCTCAAGATCCTCTACAAGTACGAGCAGAACAAGGCCAACGCGCTGCTGATCCGGGAGGTGGACGTGGAGAAGGTGACGACGTTCGAGCACCAGTATGTCAGCGCCATCAAGACCCTGTGGGAGGACCCGGGCATCCAGGAGTGCTACGACCGCAGGCGCGAGTACCAGCTGTCGGACTCCGCCAAGTACTATCTGACAGACGTGGACCGTATCGCCACCTCGGGCTACCTGCCCACACAGCAAGACGTGCTGCGGGTCCGTGTGCCCACCACGGGCATCATCGAGTACCCCTTCGACCTGGAGAACATCATCTTCAGGATGGTGGACGTGGGGGGACAGAGGTCAGAGCGGAGGAAGTGGATCCACTGCTTCGAGAACGTGACATCCATCATGTTCCTTGTGGCGCTCAGCGAGTATGACCAGGTGCTGGTGGAGTCGGACAATGAGAACCGCATGGAGGAGAGCAAGGCGCTGTTCCGGACCATCGTCACCTACCCCTGGTTCCAGAACTCGTCCGTCATCCTGTTCCTGAACAAGAAGGACCTGCTGGAGGACAAGATCCTGCACTCGCACCTGGTGGACTACTTCCCCGAGTTCGACGGGCCCCAGCGGGACGCGCAGGCGGCGCGGGAGTTCATCCTGAAGATGTTCGTGGACCTGAACCCCGACAGCGACAAGATCATCTACTCGCACTTCACCTGCGCCACCGACACGGAGAACATCCGCTTCGTGTTCGCGGCCGTCAAGGACACCATCCTGCAGCTCAACCTCAAGGAGTACAACCTGGTCT--
>oryAfe1
ATGACTCTGGAGTCCATGATGGCGTGTTGCCTGAGCGATGAGGTGAAGGAATCCAAGCGGATCAACGCCGAGATTGAGAAGCAGTTGCGGCGGGACAAGCGCGACGCCCGGCGCGAGCTCAAGCTGCTCCTGCTCGGCACGGGCGAGAGCGGAAAGAGCACGTTCATCAAGCAGATGCGGATCATCCACGGGTCCGGCTACTCGGAGGAGGACAAGCGTGGCTTCACCAAGCTCGTCTATCAGAACATCTTCACAGCCATGCAGGCCATGATCCGGGCCATGGAGACCTTGAAGATCCTGTACAAGTATGAGCAGAACAAGGCCAACGCCCTCTTGATCCGGGAGGTGGATGTGGAGAAGGTGACAACATTTGAGCATCAGTACGTCAATGCCATCAAGATGCTGTGGACCGACCCCGGGATCCAGGAGTGTTATGACCGGAGGCGCGAGTACCAGCTCTCCGACTCGGCCAAGTACTACCTGACCGACGTCGACCGTATCGCCACCTCAGGCTACCTGCCTACCCAGCAGGACGTGCTGCGGGTCCGCGTGCCCACCACTGGCATCATCGAGTACCCCTTCGACCTAGAGAACATCATTTTCAGGATGGTGGACGTGGGTGGGCAGCGGTCAGAGCGACGGAAGTGGATCCACTGCTTCGAGAACGTGACGTCCATCATGTTCCTCGTGGCCCTGAGCGAGTACGACCAGGTTCTGGTGGAGTCGGACAACGAGAACCGCATGGAGGAGAGCAAGGCGCTGTTCCGCACCATCATCACCTACCCCTGGTTCCAGAACTCCTCCGTCATCCTCTTCCTCAACAAGAAGGACCTGCTGGAGGACAAGATCCTCTACTCCCACCTCGTCGACTACTTCCCCGAGTTTGACGGGCCCCAGCGGGATGCCCAGGCCGCCCGGGAGTTCATCCTCAAGATGTTTGTGGACCTGAACCCTGACAGCGACAAGATTATCTACTCGCACTTCACCTGCGCCACCGACACGGAGAACATCCGCTTCGTGTTTGCCGCCGTCAAGGACACCATCCTGCAGCTCAACCTGAAGGAGTACAACCTGGTC---
>micOch1
ATGACTCTGGAGTCCATGATGGCGTGTTGCCTGAGCGACGAGGTGAAGGAGTCGAAGCGCATCAACGCGGAGATCGAGAAGCAACTGCGGCGGGACAAGCGCGATGCCCGGCGCGAGCTCAAGCTGCTGCTGCTCGGCACTGGGGAGAGCGGGAAGAGCACCTTCATCAAGCAGATGCGCATCATCCATGGCGCCGGCTACTCGGAGGAGGACAAGCGTGGCTTCACCAAGCTGGTGTACCAGAACATCTTCACCGCCATGCAGGCCATGGTGCGCGCCATGGAGACGCTCAAGATCCTCTACAAGTATGAGCAGAACAAGGCCAATGCACTCCTGATCCGGGAGGTGGATGTAGAGAAAGTCACCACCTTCGAGCACCAGTACGTGAACGCCATCAAGACTCTGTGGAGTGACCCTGGGGTCCAGGAGTGTTACGACCGCAGGCGGGAGTTCCAGCTGTCTGATTCGGCTAAGTACTACTTGACGGACGTGGACCGCATCGCCACCGTGGGCTACTTGCCCACCCAACAGGATGTGCTGCGGGTGCGCGTGCCCACCACGGGCATCATCGAGTACCCATTCGACCTGGAGAACATCATCTTCAGGATGGTGGACGTGGGCGGGCAGAGGTCAGAACGCAGGAAGTGGATCCATTGCTTCGAGAACGTGACGTCCATCATGTTCTTGGTGGCCCTGAGCGAGTATGACCAGGTCCTGGTGGAGTCAGACAACGAGAACCGCATGGAGGAGAGCAAGGCGCTGTTCCGTACCATCATCACTTACCCCTGGTTCCAGAACTCGTCGGTCATCCTCTTCCTCAACAAGAAGGACCTTCTAGAAGACAAGATCCTACACTCGCACCTGGTTGACTACTTCCCCGAGTTCGACGGGCCGCAACGGGACGCACAGGCGGCACGTGAGTTCATCCTGAAGATGTTTGTGGACCTGAACCCCGACAGCGACAAGATTATCTACTCACACTTCACCTGTGCCACCGACACGGAGAACATCCGCTTCGTGTTTGCCGCCGTGAAGGACACCATCCTGCAGCTGAACCTGAAGGAGTACAACCTGGTG---
>mm10
ATGACTCTGGAGTCCATGATGGCGTGTTGCCTGAGCGACGAGGTGAAGGAGTCGAAGCGCATCAACGCGGAGATCGAGAAACAGCTGCGGCGGGACAAGCGCGACGCCCGGCGCGAGCTCAAGCTGCTGCTACTTGGCACTGGCGAGAGCGGGAAGAGTACCTTCATCAAGCAGATGCGCATCATCCACGGGGCCGGCTACTCGGAGGAGGACAAGCGCGGCTTCACCAAGTTGGTGTACCAGAACATCTTTACCGCCATGCAGGCCATGGTGCGCGCCATGGAGACGCTCAAGATCCTCTACAAGTATGAGCAGAACAAGGCCAATGCACTCCTGATCCGGGAGGTCGATGTGGAGAAGGTCACAACTTTTGAGCACCAGTATGTGAATGCCATCAAGACGCTGTGGAGTGACCCTGGTGTCCAGGAGTGTTACGATCGCAGGCGGGAGTTCCAGCTATCTGACTCGGCTAAGTACTACTTGACGGACGTGGACCGCATCGCCACAGTAGGCTACCTGCCCACCCAGCAGGATGTGCTGCGGGTACGCGTGCCCACCACTGGCATCATCGAGTACCCGTTTGACCTGGAGAACATCATCTTCAGGATGGTGGATGTGGGCGGGCAGAGGTCAGAGCGCAGGAAGTGGATCCATTGCTTTGAGAACGTGACTTCCATCATGTTCTTGGTGGCACTAAGCGAGTATGACCAAGTCCTGGTGGAGTCAGACAATGAGAACCGCATGGAGGAGAGCAAGGCCCTGTTCCGCACAATCATCACCTACCCCTGGTTCCAGAACTCGTCTGTCATTCTCTTCCTCAACAAGAAGGACCTTCTAGAAGACAAGATCCTGCACTCACACTTGGTCGATTACTTCCCTGAGTTTGATGGGCCACAGAGGGATGCACAGGCCGCACGCGAGTTCATTCTGAAGATGTTTGTGGACCTGAACCCTGACAGCGACAAAATCATCTACTCCCACTTCACGTGTGCCACCGACACCGAGAACATCCGCTTTGTGTTCGCAGCTGTGAAGGACACCATCCTGCAGCTGAACCTGAAGGAGTACAACCTGGTG---
>criGri1
----------------------------------------------------------------------------------------------------------------------------------------GCACCGGCGAGAGCGGGAAAAGCACCTTCATCAAGCAGATGCGCATCATCCATGGCGCTGGCTACTCCGAGGAGGACAAGCGTGGCTTCACCAAGCTGGTGTACCAGAACATCTTCACCGCCATGCAGGCCATGGTGCGCGCCATGGAGACACTCAAGATCCTCTACAAGTATGAGCAGAACAAGGCCAATGCACTCCTGATCCGGGAGGTGGACGTTGAGAAGGTCACGACCTTTGAGCACCAATATGTGAATGCCATCAAGACGCTGTGGAGTGACCCTGGCGTCCAGGAGTGTTATGATCGCAGGCGGGAGTTTCAGCTGTCTGACTCGGCTAAATACTACTTGACGGACGTGGACCGTATCGCCACCGTAGGCTACCTGCCCACCCAACAGGATGTGCTACGGGTACGAGTGCCCACAACTGGCATCATCGAGTACCCGTTTGACCTGGAAAACATCATCTTCAGGATGGTGGACGTGGGTGGGCAGAGGTCAGAGCGCAGGAAGTGGATTCACTGCTTCGAGAATGTGACATCCATCATGTTCTTGGTGGCCCTAAGCGAGTATGACCAGGTCCTGGTGGAGTCAGACAACGAGAATCGTATGGAGGAGAGCAAGGCGTTGTTCCGCACCATCATCACCTACCCCTGGTTCCAGAACTCATCTGTCATCCTGTTCCTCAACAAGAAGGACCTTCTAGAAGATAAGATCCTGCACTCACATCTGGTTGACTACTTCCCTGAGTTTGACGGACCGCAGCGGGATGCGCAGGCCGCCCGTGAGTTCATCCTGAAGATGTTTGTGGACCTGAATCCTGACAGTGACAAGATCATCTACTCACACTTTACCTGTGCCACCGACACTGAGAACATCCGCTTTGTGTTTGCCGCCGTGAAGGACACCATCCTGCAGCTGAACCTGAAGGAATACAACCTGGTGT--
>cerSim1
----------------------------------------------------------------------------------------------------------------------------------------GCACGGGCGAGAGCGGGAAAAGCACGTTCATCAAGCAGATGCGCATCATCCACGGGGCGGGCTACTCGGAGGAGGACAAGCGGGGCTTCACCAAGCTGGTCTACCAGAACATCTTCACCGCCATGCAGGCCATGATCCGCGCCATGGAGACCCTGAAGATCCTCTACAAGTACGAGCAGAACAAGGCCAACGCGCTGCTGATCCGGGAGGTGGACGTGGAGAAGGTGACGACCTTTGAGCACCGGTACGTGAACGCCATCAAGACGCTGTGGAACGACCCTGGCATCCAGGAGTGCTACGACCGCAGGCGCGAGTACCAGCTTTCGGACTCCGCCAAGTACTACCTGACGGACGTGGACCGCATCGCCACCCTGGGCTACCTGCCCAGCCAGCAGGACGTGCTGCGCGTGCGCGTGCCCACCACCGGCATCATCGAGTACCCCTTCGACCTGGAGAACATCATCTTCAGGATGGTGGACGTGGGCGGACAGAGGTCGGAGCGGAGGAAGTGGATCCACTGCTTCGAGAACGTGACGTCCATCATGTTCCTCGTGGCCCTCAGCGAGTACGACCAAGTCCTGGTGGAGTCGGACAACGAGAACCGCATGGAGGAGAGCAAGGCGCTCTTCCGGACCATCATCACGTACCCCTGGTTCCAGAACTCGTCGGTCATCCTCTTCCTCAACAAGAAGGACCTGCTGGAGGACAAGATCCTGCACTCCCACCTGGTGGACTACTTCCCCGAGTTCGACGGGCCGCAGCGGGACGCGCAGGCCGCCCGCGAGTTCATCCTGAGGATGTTCGTGGACCTGAACCCCGACAGCGACAAGATCATCTACTCGCACTTCACGTGCGCCACCGACACGGAGAACATCCGCTTCGTCTTCGCCGCCGTGAAGGACACGATCCTGCAGCTGAACCTGAAGGAGTACAACCTGGTGT--
>triMan1
NTGACTCTGGAGTCCATGATGGCGTGTTGCCTGAGCGATGAGGTGAAGGAATCCAAACGGATCAACGCCGAGATCGAGAAGCAGCTGCGGCGGGACAAGCGCGACGCCCGGCGTGAGCTCAAGCTGCTGCTGCTTGGCACAGGCGAGAGTGGGAAGAGCACGTTCATCAAGCAGATGCGGATCATCCATGGCTCCGGCTACTCGGAGGAGGACAAGCGGGGCTTCACCAAGCTCGTCTACCAGAACATCTTTACGGCCATGCAGGCCATGATCCGGGCCATGGAGACCCTGAAGATCCTGTACAAGTACGAGCAGAACAAGGCCAACGCCCTCCTGATCCGGGAGGTGGATGTGGAGAAGGTGACGACATTCGAGCACCAGTACGTCAACGCCATCAAGACGCTGTGGAACGACCCCGGGATCCAGGAGTGCTATGACCGAAGGCGCGAGTACCAGCTCTCTGACTCTGCCAAGTACTACCTGACCGATGTGGACCGCATCGCCACCTTGGGCTACCTGCCTACCCAGCAGGACGTGCTGCGGGTCCGTGTGCCCACCACCGGCATCATCGAGTACCCCTTTGACCTGGAGAACATTATCTTCAGGATGGTGGACGTCGGCGGGCAGCGGTCGGAGCGGCGGAAATGGATCCACTGCTTCGAGAACGTGACGTCCATCATGTTCCTCGTGGCCCTGAGCGAGTACGACCAGGTTCTGGTGGAGTCTGATAACGAGAACCGCATGGAGGAGAGCAAAGCCCTCTTCCGGACCATTATCACCTACCCCTGGTTCCAGAACTCCTCCGTGATCCTCTTCCTCAACAAGAAGGACTTGCTGGAGGACAAGATCCTCCACTCGCACCTCGTCGACTACTTCCCGGGGTTCGACGGGCCCCAGCGGGACGCCCAGGCTGCTCGGGAGTTCATCCTCAAGATGTTCGTGGACCTGAACCCCGACAGCGACAAGATCATCTACTCGCACTTCACCTGCGCCACCGACACGGAGAACATCCGCTTCGTGTTCGCGGCCGTCAAGGACACCATCCTGCAGCTCAACCTCAAGGAGTACAACCTGGTC---
>rn6
ATGACTCTGGAGTCCATGATGGCGTGTTGCCTGAGCGACGAGGTGAAGGAGTCGAAGCGCATCAACGCGGAGATCGAGAAACAGCTGCGGCGAGACAAGCGCGACGCCCGGCGCGAGCTCAAGCTGCTGCTTCTCGGCACTGGCGAGAGCGGGAAGAGCACCTTCATCAAGCAGATGCGCATCATCCATGGCGCCGGCTACTCGGAGGAGGACAAACGCGGCTTCACAAAGCTGGTGTACCAGAACATCTTCACCGCCATGCAGGCTGTGGTGCGCGCTATGGACACGCTCAAGATCCGCTACAAGTATGAGCAGAACAAGGCCAATGCACTCCTGATCCGGGAGGTTGATGTGGAGAAGGTCACGACTTTTGAGCATCAGTATGTGAACGCCATCAAGACACTGTGGAGTGACCCTGGTGTCCAGGAGTGCTACGATCGCAGGCGAGAGTTCCAGCTCTCTGACTCGGCTAAGTACTACTTGACGGACGTGGACCGCATCGCTACAGTAGGCTACCTGCCCACCCAGCAGGATGTGCTGCGGGTACGTGTGCCCACAACTGGCATCATCGAGTACCCGTTTGACCTGGAGAACATCATCTTCAGGATGGTGGATGTGGGCGGGCAGAGGTCAGAGCGCAGGAAGTGGATCCATTGCTTTGAGAATGTCACGTCCATCATGTTCTTGGTGGCATTAAGCGAGTATGACCAGGTCCTGGTGGAGTCGGACAACGAGAACCGCATGGAGGAGAGCAAGGCCCTGTTCCGCACAATCATCACCTACCCCTGGTTCCAGCACTCGTCTGTGATCCTCTTCCTCAACAAGAAGGACCTTCTGGAAGACAAGATCCTGCACTCACACTTGGTCGACTACTTCCCCGAGTTCGATGGGCCACAGAGGGACGCACAGGCCGCCCGCGAGTTCATCCTGAAGATGTTTGTGGATCTGAACCCCGACAGCGACAAGATCATCTACTCGCACTTCACCTGCGCCACGGACACCGAAAACATCCGCTTCGTGTTTGCTGCCGTGAAGGACACCATCCTGCAGCTGAACCTGAAGGAGTACAATCTGGTG---
>HLequCab3
ATGACTCTGGAGTCCATGATGGCGTGTTGCCTGAGCGACGAGGTGAAGGAGTCCAAGCGCATCAACGCCGAGATCGAGAAGCAGCTGCGGCGGGACAAGCGCGACGCCCGGCGCGAGCTCAAGCTGCTGCTGCTTGGCACCGGCGAGAGCGGCAAGAGCACGTTCATCAAGCAGATGCGCATCATCCACGGGGCCGGCTACTCGGAGGAGGACAAGCGGGGCTTCACGAAGCTGGTGTACCAGAACATCTTCACCGCCATGCAGGCCATGATCCGCGCCATGGAGACGCTGAGGATCCTGTACAAGCACGAGCACAACAAGGCCAACGCGCTCCTGATCCGGGAAGTGGACGTGGAGAAGGTGACAACCTTCGAGCACCGGTACGTCAGCGCCATCAAGACGCTGTGGGCTGACCCCGGCATCCAGGAGTGCTACGACCGCAGGCGCGAGTACCAGCTCTCCGACTCCGCCAAGTACTACCTGACGGACGTGGACCGCATCGCCACTCTGGGCTACCTGCCCACCCAGCAGGACGTGCTGCGGGTGCGCGTGCCAACCACGGGCATCATCGAGTACCCTTTCGACCTGGAGAACATCATCTTCAGGATGGTGGACGTGGGAGGACAGAGGTCCGAGCGGAGGAAGTGGATCCACTGCTTCGAGAACGTGACGTCCATCATGTTCCTCGTGGCACTCAGCGAGTACGACCAGGTCCTGGTGGAGTCGGACAACGAGAACCGCATGGAGGAGAGCAAGGCGCTCTTCCGGACTATCATCACCTACCCCTGGTTCCAGAACTCGTCCGTCATCCTCTTCCTCAACAAGAAGGACCTGCTGGAGGATAAGATCCTCTACTCCCACCTCGTCGACTACTTCCCCGAGTTCGACGGGCCGCAGCGGGACGCGCAGGCCGCGCGCGAGTTCATCCTGAAGATGTTCGTGGACCTGAACCCCGACAGCGACAAGATCATCTACTCGCACTTCACGTGCGCCACCGACACGGAGAACATCCGCTTCGTCTTCGCCGCCGTCAAGGACACCATCCTGCAGCTGAACCTGAAGGAGTACAACCTGGTG---
>HLcamFer2
----------------------------------------------------------------------------------------------------------------------------------------GCACCGGCGAGAGCGGGAAGAGCACGTTCATCAAGCAGATGCGGATCATCCACGGGGCGGGCTACTCGGAGGAGGACAAGCGTGGCTTCACCAAGCTGGTGTACCAGAACATCTTCACCGCCATGCAGGCCATGATCCGGGCCATGGAGACCCTGAAGATCCTGTACAAGTACGAGCAGAACAAGGCCAACGCACTCCTGATTCGGGAGGTGGATGTGGAGAAGGTGACGACGTTCGAGCACCGGTACGTCAGCGCCATCAAGACCCTGTGGAACGACCCCGGCATCCAGGAGTGCTACGACCGCCGGCGGGAGTACCAGCTCTCCGACTCCGCCAAGTACTACCTGACCGATGTGGACCGCATCGCCACCTCAGGCTACTTGCCCACCCAGCAGGACGTGCTGCGGGTCCGCGTGCCCACCACCGGCATCATTGAGTACCCCTTCGACCTGGAGAACATCATCTTCAGGATGGTGGACGTGGGAGGACAGAGGTCAGAGCGAAGAAAGTGGATCCACTGCTTTGAGAACGTGACGTCCATCATGTTCCTCGTGGCCCTGAGCGAGTATGACCAGGTGCTGGTGGAGTCGGACAATGAGAACCGCATGGAGGAGAGCAAGGCGCTCTTCAGGACCATCGTCACCTACCCATGGTTCCAGAACTCGTCCGTCATCCTCTTCCTTAACAAGAAGGACCTGCTGGAGGACAAGATCCTCTACTCCCACCTGGTGGATTACTTCCCTGAGTTCGACGGA------------GGCCGGGCCGGGCAGGAAGGGGTG---AAGATGTTCGTGGACCTGAACCCAGACAGCGACAAGATCATCTACTCCCACTTCACGTGCGCCACTGACACCGAGAACATCCGCTTCGTCTTCGCCGCAGTCAAGGACACCATCCTGCAGCTCAACCTGAAGGAGTACAACCTGGTGT--
>speTri2
ATGACTCTGGAGTCCATGATGGCGTGTTGCCTGAGCGACGAGGTGAAGGAGTCGAAGCGCATCAACGCCGAGATCGAGAAGCAGCTGCGGCGGGACAAGCGCGACGCCCGGCGCGAGCTCAAGCTTCTGCTGCTGGGCACGGGCGAGAGCGGCAAGAGCACCTTCATCAAGCAGATGCGCATCATCCACGGCGCTGGCTACTCGGAGGAGGACAAGCGGGGCTTCACCAAGCTGGTGTACCAGAACATCTTCACCGCCATGCAGGCCATGATCCGCGCCATGGAGACGCTCAAGATCCTCTACAAGTACGAGCAGAACCAGGCCAACGCCCTCCTGATCCGGGAGGTGGACGTGGAGAAGGTGACGACGTTTGAGCAGCAGTACGTGGAGGCCATCAAGACGCTGTGGGGGGACCCGGGCATCCAGGAGTGCTACGACCGCAGGAGGGAGTTCCAGCTCTCGGACTCGGCCAAGTACTACCTGACTGACGTGGACCGCATCGCCACCTCTGGCTACCTGCCCACCCAGCAGGACGTGCTGCGGGTCCGTGTGCCCACCACTGGCATCATCGAGTACCCCTTCGACCTGGAGAACATCATCTTCAGGATGGTGGACGTCGGGGGACAGAGGTCCGAGCGCAGGAAGTGGATCCACTGCTTCGAGAACGTGACGTCCATCATGTTCCTCGTGGCGCTCAGCGAGTACGACCAGGTCCTGGTGGAGTCCGACAACGAGAACCGCATGGAGGAGAGCAAGGCGCTGTTCCGCACCATCATCACCTACCCCTGGTTCCAGAACTCGTCCGTCATCCTCTTCCTCAACAAGAAGGACCTGCTGGAGGACAAGATCCTCTGCTCCCACCTGGTGGACTACTTCCCCGAGTTCGACGGGCCGCAGCGGGACGCGCAGGCCGCCCGGGAGTTCATCCTGAAGATGTTCGTGGACCTGAACCCCGACAGCGACAAGATCATCTACTCGCACTTCACCTGCGCCACGGACACGGAGAACATCCGCTTCGTGTTCGCGGCCGTCAAGGACACCATCCTGCAGCTGAACCTCAAGGAGTACAACCTGGTG---
>hetGla2
ATGACTCTGGAGTCCATGATGGCGTGTTGCCTGAGCGACGAGGTGAAGGAGTCGAAGCGCATCAATGCGGAGATCGAGAAGCAGTTGCGGCGGGACAAGCGCGACGCCCGGCGCGAGCTCAAGCTGCTGCTGCTCGGCACGGGCGAGAGCGGGAAGAGCACGTTCATCAAGCAAATGCGCATCATCCACGGCGCCGGGTACTCGGAGGAGGACAAGCGTGGCTTCACCAAGCTGGTCTACCAGAATATCTTCACCGCCATGCAGGCCATGATCCGAGCCATGGACACGCTCAAGATCCTCTACAAGGACGAGCAGAATGAGGCCAATGCGCTGCTGCTCCGGGAGGTGGACGTGGAGAAGGTGACGACCTTCGAGCACCAGTACGTCAGTGCCATCAAGACTCTGTGGGGCGACCCCGGCATCCAGGAGTGCTACGACCGGCGGCGAGAGTACCAGCTCTCCGACTCTGCCAAGTACTACCTGACTGACGTGGACCGCATTGCCACCTCGGGCTACCTGCCCACACAGCAGGACGTGCTTCGGGTGCGCGTGCCCACCACCGGGATCATCGAGTACCCCTTCGACCTGGAGAACATCATCTTCAGGATGGTGGATGTGGGCGGACAGAGGTCTGAGCGCCGGAAGTGGATACACTGCTTCGAGAACGTGACATCCATCATGTTTTTGGTGGCCCTCAGCGAGTACGACCAGGTCCTGGTGGAGTCGGATAATGAGAACCGCATGGAGGAGAGCAAGGCGCTGTTCCGGACTATCATCACCTACCCCTGGTTCCAGAACTCCTCCGTCATCCTCTTCCTCAACAAGAAGGATCTGCTGGAGGACAAGATCCTCTGCTCGCACCTGGTGGACTACTTCCCCGAGTTCGACGGGCCGCAGCGGGACGCGCAGGCAGCGCGCGAGTTCATCCTGAAGATGTTCGTGGATCTGAACCCCGACAGCGACAAGATCATCTACTCGCACTTCACTTGTGCCACCGACACGGAGAACATCCGCTTCGTGTTCGCAGCCGTCAAGGACACCATCCTGCAGCTCAACCTGAAGGAGTACAACCTGGTG---
>ochPri3
----------------------------------------------------------------------------------------------------------------------------------------GCACGGGCGAGAGCGGCAAGAGTACCTTCATCAAACAGATGCGCATCATTCACGGTGCCGGCTACTCGGAGGAGGACAAGCGTGGCTTCACGCGCCTGGTCTACCAGAACATCTTCACGGCCATGCAGGCCATGATCCGCGCCATGGAGACGCTGAGGATCCTGTACAAGTACGAGCAGAACAAGGCCAACGCGCTCCTGATCCGGGAGGTGGACGTGGAGAAGGTGACCACGTTCGAGCAGCAGCACGTGCAGGCCATCAAGATGCTGTGGGAGGACCCTGGCATCCAGGAGTGCTATGACCGGCGGCGCGAGTACCAGCTCTCGGACTCGGCCAAGTACTACCTGAGTGACGTGGACCGCATCGCCACCTCGGGCTACCTGCCCACCCAGCAGGATGTGCTACGGGTCCGCGTGCCCACCACGGGCATCATTGAGTACCCCTTCGACCTGGAGAACATCATCTTCAGGATGGTGGACGTGGGCGGGCAGCGCTCCGAGCGGAGGAAGTGGATCCACTGCTTCGAGAACGTCACGTCCATCATGTTCCTCGTGGCCCTAAGCGAGTACGACCAGGTCCTGGTGGAGTCGGACAATGAGAACCGCATGGAGGAGAGCAAGGCTCTGTTCCGCACCATCATCACCTACCCCTGGTTCCAGAACTCCTCCGTCATCCTCTTCCTCAACAAGAAGGACCTGCTGGAGGACAAAATCCTCCACTCACACCTGGTCGACTACTTCCCCGAATTCGACGGGCCGCAGCGGGACGCGCAGGCGGCTCGTGAGTTCATCCTCAAGATGTTCGTGGACCTGAACCCCGACAGCGACAAGATCATCTACTCACACTTCACGTGCGCCACGGACACGGAGAACATCCGCTTCGTGTTCGCCGCCGTCAAGGACACCATCCTGCAGCTCAACCTCAAGGAGTACAACCTGGTGT--
>echTel2
----------------------------------------------------------------------------------------------------------------------------------------GCACTGGCGAGAGTGGGAAGAGCACGTTCATCAAGCAGATGCGTATCATCCACGGGGCCGGCTACTCGGAGGAGGACAAACGGGGCTTCACCAAGCTCGTCTACCAGAACATCTTCACGGCCATGCAGGCCATGATCAGGGCCATGGAGACCCTGAAGATCCTGTACAAATGCGACCAGAACAAGGCCAATGCCCTTCTGATCCGGGAGGTGGACGTGGAGAAGGTGACGACATTCGAGCACCAGTATGTCAACGCCATCAAGATGCTATGGGAGGACCCTGGGATCCAGGAGTGTTACGACCGGAGACGCGAGTACCAGCTCTCTGACTCCGCCAAGTACTACCTGACCGACGTGGACCGCATCGCCACCCTGGGCTACCTGCCCACCCAGCAGGATGTGCTGCGGGTCCGAGTGCCCACCACTGGCATCATTGAATACCCCTTCGACCTGGAGAACATCATCTTCAGGATGGTGGACGTAGGCGGGCAACGGTCGGAGCGGCGGAAATGGATCCACTGCTTCGAGAATGTGACGTCCATCATGTTCCTGGTGGCCCTGAGTGAATATGACCAGGTCCTGGTGGAGTCTGACAACGAGAACCGCATGGAGGAGAGCAAGGCTTTGTTCCGGACCATCATCACCTACCCGTGGTTCCAGAACTCCTCCGTCATCCTCTTCCTCAACAAGAAGGACCTGCTGGAGGACAAGATCCTCTACTCCCACCTCGTTGACTACTTCCCTGAGTTTGACGGCCCCCAGCGGGATGCTCAGGCCGCCCGGGAGTTCATCCTGAAGATGTTCGTGGACCTGAACCCCGACAGCGACAAGATTATCTACTCGCACTTCACCTGCGCCACCGACACGGAGAACATCCGCTTCGTGTTCGCCGCCGTCAAGGACACCATCCTGCAGCTCAACCTGAAGGAGTACAACCTGGTGT--
>HLrouAeg4
ATGACTCTGGAGTCCATGATGGCGTGTTGCCTCAGCGACGAGGTGAAGGAGTCCAAGCGGATCAACGCCGAGATCGAGAAGCAGCTGCGGCGGGACAAGCGCGACGCCCGGCGCGAGCTCAAGCTGCTGCTGCTCGGCACCGGCGAGAGCGGGAAGAGCACGTTCATCAAGCAGATGCGCATCATCCACGGCGCCGGCTACTCCGAGGAGGACAAGCGCGGCTTCACCAAGCTGGTGTACCAGAACATCTTCACCGCCATGCAGGCCATGATCCGCGCCATGGACACGCTGAAGATCCTGTACAAGTGCGAGCAGAACAAGGCCAACGCGCTCCTGATCCGGGACGTGGACGTGGAGAAGGTGACGACGTTCGAGCACCGGTACGTGAACGCCATCAAGACCCTGTGGAACGACCCCGGCATCCAGGAGTGCTACGACCGCAGGCGCGAGTACCAGCTCTCCGACTCCGCCAGATACTACCTGACGGACGTGGACCGCATCGCCAGCTCGGGCTACCTGCCCACGCAGCAGGACGTGCTGCGCGTCCGCGTGCCCACCACCGGCATCATCGAGTACCCCTTCGACCTGGAGAGCATCGTGTTCAGGATGGTGGACGTGGGAGGACAGCGGTCCGAGCGGAGGAAGTGGATCCACTGCTTCGAGAACGTGACGTCCATCATGTTCCTCGTGGCCCTCAGTGAATATGACCAGGTCCTCGTGGAGTCGGACAACGAGAACCGCATGGAGGAGAGCAAGGCGCTGTTCCGGACCATCATCACCTACCCCTGGTTCCAGAACTCGTCTGTCATCCTCTTCCTCAACAAGAAGGACCTGCTGGAGGACAAGATCCTGTGCTCCCACCTGGTGGACTACTTCCCCGAGTTCGACGGGCCGCAGCGGGACGCGCAGGCCGCCCGGGAGTTCATCCTGAAGATGTTCGTGGACCTGAACCCCGACAGCGACAAGATCATCTACTCGCACTTCACGTGCGCCACCGACACCGAGAACATTCGCTTCGTGTTCGCGGCCGTCAAGGACACCATCCTGCAGCTCAACCTGAAGGAGTACAACCTGGTG---
>cavPor3
----------------------------------------------------------------------------------------------------------------------------------------GCACCGGCGAGAGCGGCAAGAGCACCTTCATCAAGCAGATGCGGATCATCCACGGCGCCGGCTACTCGGAGGAGGACAAGCGGGGCTTCACCAAGCTGGTCTACCAGAACATCTTCACCGCCATGCAGGCCATGATCCGTGCCATGGACACGCTCAAGATCCTCTACAAGGACGAGCAGAATGAGGCCAACGCACTGCTCATCCGGGATGTGGACGTGGAGAAGGTGACCACCTTCGAGCACCAGTACGTCAACGCCATCAAGACGTTGTGGAGCGACCCTGGCATCCAGGAGTGCTACGATCGGCGGCGCGAATACCAGCTCTCGGACTCCGCCAAGTACTACCTGACGGACGTGGACCGCATCGCCACCTCGGGCTACCTGCCCACGCAGCAGGACGTGCTCCGGGTGCGTGTGCCCACCACGGGCATCATCGAGTACCCCTTCGACCTGGAGAACATCATTTTCAGGATGGTGGACGTGGGCGGGCAGCGGTCTGAGCGCCGGAAGTGGATACACTGCTTCGAGAACGTGACGTCCATCATGTTCCTGGTGGCCCTCAGCGAGTATGACCAGGTCCTGGTGGAGTCGGATAACGAGAACCGCATGGAGGAGAGCAAGGCGCTGTTCCGCACCATCATCACCTACCCCTGGTTCCAGAACTCCTCGGTCATCCTCTTCCTCAACAAGAAGGACCTGCTGGAGGACAAGATCCTCTGCTCCCACCTGGTGGACTACTTCCCCGAGTTTGATGGGCCACAGCGGGACGCGCAGGCAGCCCGCGAATTCATCCTGAAGATGTTCGTGGACCTGAACCCGGACAGCGACAAGATCATCTACTCGCACTTCACGTGCGCCACCGACACGGAGAACATCCGCTTCGTGTTCGCAGCCGTCAAGGACACCATCCTGCAGCTGAACCTGAAGGAGTACAACCTGGTGT--
>HLmanJav1
----------------------------------------------------------------------------------------------------------------------------------------GCACGGGGGAGAGCGGCAAGAGCACATTCATCAAGCAGATGCGCATTATCCACGGGGCGGGCTACTCGGAGGAGGACAAGCGGGGCTTCACCAAGCTGGTGTTCCAGAACATCTTCACCGCCATGCAGGCCATGATCCGTGCCATGGAGACCCTGAAGNNNNNNNNNNNNNNNNNNNNNNNNNNNGCCAACGCGCTCCTGATCCGCGACGTGGACGTGGAGAAGGTGACGACGTTCGAGCACCGGTACGTCAACGCCATCAAGACCTTATGGGACGACCCCGGCATCCAGGAGTGCTATGACCGCCGGCGGGAGTTCCAGCTCTCGGACTCCGCCAAGTACTACCTGGCCGACGTGGACCGCATCGCCGCCACGGGCTACCTGCCCACCCAGCAGGACGTGCTGCGCGTGCGCGTGCCCACCACCGGCATCATCGAGTACCCTTTTGACCTGGAGAACATCATCTTCAGGATGGTGGACGTGGGAGGACAGAGGTCCGAGCGGAGGAAGTGGATCCACTGCTTCGAGAATGTGACGTCCATCATGTTCCTGGTGGCACTCAGCGAGTACGACCAAGTCCTGGTGGAGTCCGACAATGAGAATCGCATGGAGGAGAGCAAGGCGCTGTTCCGGACCATCATCACCTACCCGTGGTTCCAGAACTCGTCCGTCATCCTGTTCCTCAACAAGAAGGACCTGCTGGAGGACAAGATCCTGCACTCGCACCTGGTGGACTACTTCCCCGAGTTCGACGGGCCGCAGCGGGACGCCCAGGCCGCGCGGGAGTTCATCCTGAAGATGTTCGTGGACCTGAACCCCGACAGCGACAAGATCATCTACTCGCACTTCACGTGCGCCACCGACACGGAGAACATCCGCTTCGTCTTCGCGGCCGTCAAGGACACCATCCTGCAGCTCAACCTGAAGGAGTACAACCTGGTCT--
>sorAra2
----------------------------------------------------------------------------------------------------------------------------------------GCACGGGCGAGAGCGGGAAGAGCACCTTCATCAAGCAGATGCGCATCATCCACGGTGCCGGCTACTCGGAGGAGGACAAGCGCGGCTTCACCAAGCTGGTCTACCAGAACATCTTCACGGCCATGCAGGCCATGATCCGCGCCATGGACACGCTCAAGATCCTCTACAAGGACGAGCAGAACAAGGCCAATGCGCTGCTGATCCGCGAGGTGGACGTGGAAAAGGTGACGACGTTCGATCAGCGCTATGTGGCAGCCATCAAGACGCTGTGGAGCGACCCGGGCATCCAGGAGTGCTACGACCGGCGCCGCGAGTACCAGCTCTCGNNNNNNNNNNNNNNCTATCTGACAGACGTGGACCGCATCGCCACCTCGGGCTACCTGCCCACCCAGCAGGACGTGCTGCGGGTGCGCGTGCCCACCACGGGCATCATCGAGTACCCCTTCGACCTGGAGAACATCATCTTCAGGATGGTGGACGTGGGGGGCCAGCGCTCGGAGCGCCGGAAGTGGATCCACTGCTTCGAGAACGTCACGTCTATTATGTTCCTCGTGGCCCTCAGCGAGTACGACCAGGTGCTGGTGGAGTCGGACAATGAGAACCGCATGGAGGAGAGCAAGGCGCTGTTCCGCACCATCATCACCTACCCCTGGTTCCACAACTCCTCCGTCATCCTCTTCCTCAACAAGAAGGACCTGCTGGAGGACAAGGTGCTGCACTCGCACCTGGTCGACTACTTCCCCGAGTTCGACGGGCCCCAGCGGGACGCGCAGGCCGCCCGCGAGTTCATCCTGAAGATGTTCGTGGACCTGAACCCCGACAGCGACAAGATCATCTACTCGCACTTCACCTGCGCCACGGACACGGAGAACATCCGCTTCGTGTTCGCGGCCGTGAAGGACACCATCCTGCAGCTCAACCTCAAGGAGTACAACCTGGTGT--
>eriEur2
ATGCCGCTGGCCGCCATGATGGCGTGCTGCCTGAGCGACGAGCTCAAGGAGTCCAAGCGCATCAACGCCGAGATCGAGAAGCAGCTGCGGCGCGACAAGCGGGACGCCCGGCGGGAGCTCAAGCTGCTGCTGCTCGGCGCGGGCGAGAGCGGCAAGAGCACATTCATCAAGCAGATGCGCATCATCCACGGCGCGGGCTACTCGGAGGAGGACAAGCGCGGCTTCGCGCGGCTGGTGCACCACAACGTGCTGACGGCGGCGCAGGCGCTGGTGCGCGCCATGGACGCGCTCAGGATCCCCTACGAGGACTCCCGCAGCCAGGCTCACGCGCTGCTCATCCGCGAGGTGGACGTGGAGAAGGTGGCGGCGCTCGAGCCGCGCCACGTGAGCGCCATCAAGGCGCTGTGGGCGGACCCGGGCGTGCAGGAGTGCTACGACCGCCGGCGCGAGTACCAGCTCTCCGACTCGGCCAAGTACTACCTGACCGACGTGGACCGCATCGCCACGGCCGGCTACCTGCCCACCCAGCAGGACGTGCTGCGCGTGCGCGTGCCGACCACCGGCATCATCGAGTACCCCTTCGACCTGGAGAACATCATCTTCAGGATGGTGGACGTGGGCGGGCAGCGTTCCGAGCGCAGGAAGTGGATCCACTGCTTCGAGAACGTCACGTCCATCATGTTTCTCGTGGCCCTCAGCGAGTACGACCAGGTCCTGGTGGAGTCCGACAGTGAGAACCGCATGGAGGAGAGCAAGGCGCTGTTCCGCACCATTGTCACCTACCCCTGGTTCCAGAGCTCGTCCGTCATCCTCTTCCTCAACAAGAAAGACCTGCTGGAGGACAAGGTCCTCTACTCGCACCTGGTCGACTACTTCCCCGAGTTCGACGGCCCGCCTCGGGACGCGCAGGCCGCCCGCGAGTTCATCCTGAAGATGTTTGTGGACCTGAACCCCGACAGCGACAAGATCATCTACTCGCACTTCACCTGTGCCACCGACACGGAGAACATCCGCTTCGTGTTCGCCGCCGTCAAGGACACCATCCTGCAGCTCAACCTCAAGGAGTACAACCTGGTG---
