# Supplementary material for: Six reference-quality genomes reveal evolution of bat adaptations
Source: Nature. 2020 Jul 22;583(7817):578–84. doi: 10.1038/s41586-020-2486-3 (PMC8075899; doi:10.1038/s41586-020-2486-3)
Supplement: Supplementary file 6 — Alignments of 12,931 protein-coding genes across 48 mammals. [file 41586_2020_2486_MOESM6_ESM.gz › suppDataFile/ENST00000257189.aln.fasta]

>HLcamFer2
ATGACTTGGCTCCTTTTCAGAACCACAGGGGCTCTGGCCATTTTGATGGTGGTCCTATTGGTTCATGGAGAATTGAGAATAGAGACAAAAGGACAACACGGAGAATATGAGACAGCAGTACAACAA---GCCAAAAGGAGATATAAACGTGAATGGGTGAAGTTTGCAAAACCTTGCAGAGAAGGAGAAGACAACTCCAAAAGAAATCCAATTGCCAAAATTACTTCAGACTTCCAAGCAACCCAGAAAATTACCTACCGCATCTCTGGAATAGGAATTGATCAGCCCCCTTTTGGAATCTTTGTTGTTGACAGAAACACTGGAGAAATTAACATAACAGCCATAGTGGATCGTGAGGAAACTCCAAGCTTCCAGATCACGTGTCACGCTCTCAATGCCCGAGGACAAGATGTAGAGAGACCACTTATATTAACAGTCAAAATTTTAGATATCAATGACAACGCTCCAGTGTTTTCACAGAGTGTATTCATGGGTGAAATTGAAGAAAACAGTGCTGCGAACTCACTGGTGATGATACTAAATGCCACAGATGCAGATGAACCAAACCACCTGAACTCTAAAATCGCCTTCAAAATCGTCTCTCAGGAACCCGCGAGCACACCCATGTTCCTCCTGAGCAGACACACGGGGGAAGTCCGTACTCTGACCAATTCACTCGATCGAGAGCAAGTTAGCAGCTATCGTCTGGTTGTGAGTGGTGCAGACAAAGATGGAGAAGGACTATCAACTCAATGTGAATGCAGTATTAAAGTGAAAGATGTGAATGATAATTTCCCAAGGTTCAGAGAATCACAGTATTCAGCGCGTATTGAGGAAAATACTTTAAGTTCCGACTTGCTTCGATTTCAAGTAATAGATTTGGATGAAGAGTTCACAGATAACTGGCTTGCGGTGTATTTCTTTACCTCTGGAAATGAAGGGGGTTGGTTTGAAATACAAACTGATCCCAGAACTAACGAAGGCATCCTGAAGGTGGTTAAGGCCCTAGATTACGAACAACTGCAAAACGTGCAACTTGGTATTGCCGTCAGAAACAAAGCCGTATTTCACAAATCAGTAATCTCCCAATACCGAGTCCAGTCAACCCCACTCACAATTCAAGTAGTAAACGTGAGAGAAGGAATTACATTCCGTCCTGCTTCCAAGACGTTCACTGTCCAAAAAGGCATAAGTATTAGAAAACTGGTCAATTATATCCTGGGAACATATCAGGCCATTGACGAAGACACTAACAAAGCTGCCACATCCGTCAGATATGCCTTGGGACGTAACGATGGTGGTTTGCTAATTATTGATTCAAAAACTGCTCAAATCAAATTTGCCAAAAACATCGACCGGGATGCT---ACATTCATTGTCAACAAGACAATCACAGCTGAGGTTCTGGCCATAGATGAAAGCACGGGTAAAACTTCTACAGGCACCGTATACGTTAGAGTACCTGATTTTAATGAAGACTGTCCAAACATTGTCCTGGAAAAGGAAGCCATCTGCAGTGTG---TCCCCTTCCGTGGTCGTCTCGGCTAGAGTGCTGGAGCGGGATAAATACTCGGGCCCCTACACGTTCTCCCTTGAGGAGCAGCCTCTCAAACTGCCGGTG---GTGTGGGGCATCACAACGCTGAACGCTACCTCTGCGCTCCTAAGAGCCCCGCAGCAG---GTGTCTCCTGGCGTGTACAGAATCTCCCTCGTGGTCACGGATGGTCAGGGCAGGCGGTGCGAGACACCGGAGAGCTTGACTCTGGAAGTCTGTCAGTGTGACAACAGGAACACCTGTAGCAGAACTGTG------ACTCCA---ACCAAAGCCCCCTGG---ATCAGACGG---GATCAGTCGTCCTGGAGGCTGGGGCCTGCCGCCATCGGCCTGCTCCTCCTGGGTCTTCTGATGCTGCTGTTGGCCCCTCTTCTGCTGCTGACTTGTGACTGTGGGACGGGTCCTATCAGCGGC------GTG---ACCGGTGGATTTATCCCAGTGCCTGATGGTTCAGAAGGAACAATTCATCGGTGGGGAATCGAAGGAGCCCAACCTGAAGACAAG---------GAAATCACAAATATCTGTGTGCCACCCATAACTGCCAATGGAGTCGATGTCATGGAAAACTCTGAAGTCCGTACAAATATGTATGCTGGAGGGACAGTGGTAGAAGGAGCTTCGGGAATGGAACTGACCACCAAGCTTGGAGCAGCTGCAGGATCTGGA------------------------------------GCCGCTGCGGGACTT------------------GGAGCAGCCGGTGGACTGGGTGTGTATTCTGCCGGACTGTCCGGA------ACGATGCGAACAAGGCACTCCACCGGAGGAACCAACAAGGACTACGGCGAAGGGGCCGTCAACATGAACTTCCTGGACTCCTACTTCTCCCAGAAAGCATTTGCCTGTGCAGACGACGACGATGGCCAGGAAGCAAATGACTGCTTGCTGATCTATGATAACGAA---GGAGCTGGG---GCCCCCGGTTCTCCTATCGGCTCCCTGGGTTGTTGCAGTTTTATTGCCGATGAGCTGGATGACAGCTTCTTGGACTCACTCGGCCCCAAATTTAAAAAGCTTGCAGAGATAAGCCTCGGGGTGGAT---GACGAAGCCAAAATATCTCAGCCAGCCACCAAAGACAGCAGTGCTGGGATT---------------------------------------------------------------------------------------------------------GGATCCTGTGGCCAA---------------------------------------------------TCTGTAGAGGTCCAGCAGTCAGAATCTGTT---------AGGTACCAGGCTGTG---------------------------------------------------------------------------------------------------------------------------------------------------------------------------------------------------------------------------------------------------------------------TCAGGCAGCCAGGGAGCTTCCGCTTTGTCCGCCTCGGGTTCCATCCTCCAACCAGCCATTTCCATCCCTGACCCTCTGCAGCAAGGCGGTAGCTATTTGGTGACGGAAACTTACTCAGCTTCC------------GGTTCC------CTCGTGCAACCC---------TCCACTGCAGTCTTTGATCCACTTCTCACACAA---AATGTAATAGTGACGGAAAGAGTGATTTGTCCCATTTCCAGTGTTCCTGGCAACCTGCACGGTCCA------------ACAGAGCTACGAGCGTCCTGTAATAAGATCTGTACAGAAGATCCTTGCTCCCGTCTGATA------------
>criGri1
ATGACCTGCCCATTCCCCAGAGTCCTGGGGCCCCTGGCCCTCCTGATGGTGGTGCTGCTGGTGCATGGGGAGCTGCAAATAGAGCCTGGAGGACAGCACAGAGAAGATGGGACAGCAGTGCAGCAG---GTCAAAAGAAGGTACAAACGTGAATGGGTAAAATTTGCCAAGCCCTGCAGAGAAAGAGAAGACAACTCAAAAAGAAACCCAATCGCCAAGATCACTTCAGATTTCCAAGCAACCCAGAAAATTACATACCGAATTTCTGGAGTGGGAATTGATCAACCCCCTTTTGGTATCTTTGTTGTTGACCCAAACAGTGGTGATATTAACATAACAGCCATAGTAGATCGTGAAGAAACCCCAAGCTTTCTGATCACATGCCGAGCTCTAAATGCCCGGGGACAAGATGTAGAGAGACCGCTCATACTAACAGTGAAAATTCTAGATGTCAATGACAATGCTCCGATATTTTCACAAACCATATTCAAGGGAGAAATTGAAGAAAATAGCGCTTCAAATTCACTAGTAATGATCCTAAATGCCACGGATGCAGATGAGCCAAATCATCTGAACTCTAAAATTGCCTTCAAAATCATCTCCCAGGAGCCTGCTGGCATGCCCATGTTCCTCATCAGCAGAAACACTGGAGAAGTCCGAACTTTGACCAGTTCTCTTGATCGAGAGCAAGTCAGTAGCTACCATCTGGTTGTGAGTGGTGCAGACAATGACGGAAGAGGACTATCGACTCAATGTGAATGTAGTATTAAAGTGAAAGATGTCAACGACAACTTCCCATTGCTTACAGACTCTCAGTATTCCGCGCGTATTGAGGAAAATACTTTAAATTCTGAGTTACTCCGATTTCAAGTGACAGACTGGGATGAAGAATACACAGATAACTGGTTGGCTGTCTACTTCTTCACCTCTGGTAATGAGGGAAATTGGTTTGAAATTGAAACAGATCCCAGAACCAACGAAGGCATCCTGAAGGTGGTTAAGGCTCTGGATTATGAGCAAATGCAAAGCACGCAATTTAGCATTGCTGTCAGAAACAAAGCTGAATTCCACCAGTCAGTGATCTCGCAGTACCGAGTGCAGTCGACACCAGTCATAATTCAAGTCATCAATGTCCGAGAAGGAATTTCATTCCGTCCTCCTTCCAAGACGTTTATCGTGCCAAAGGGTGTCAGCACTAACAAACTGGCTGGTTATATCCTAGGAACATATCAAGCTACTGATGAGGACACTGGCAAAGCCGCCTCATCTGTCAGATATGTCCTGGGTCGTAATGATGGCGGTTTGCTTGTTATTGATTCAAAAACTGCTCAGATCAAATTTGTCAAAAACATCGACCGAGATTCT---ACTTTCATAGTTAACAAGACCATCTCAGCTGAAGTTCTGGCCATAGATGAAAACACTGGAAAGACGTCTACAGGCACAGTACATGTGGAAGTGCCCAGTTTTAGTGAAAACTGTCCATCAGTTGTCCTCGAGAAGGAAGAGATTTGTAGTTCA---TCACCATCTGTGGTTGTCTCGGTGAGAACCCTGGAGAGGGATAAATACACTGGTCCCTACACAGTGTCGCTGGAGGAACAGCCTCTGAAACTGCCAGTC---ATGTGGAACATCGGAATGATGAATGCTACCTCAGCACTTCTACGAGCCCAGCAGCAG---ATGTCTCCAGGGGTTTACAGTGTCCCAGTCACCGTAAAGGACAATGAGGGCAGGCAGTGTGACACACCAGAGATCCTGACCCTGACAGTGTGTCAGTGTGATGACCGGAGCATGTGC---AGAGCCCCT------ACCCCC---AGCAGAGGACCT------ATAATATAC---AGGGAGTCATCCTGGAGGCTGGGGCCTGCTGCCATCGGATTGATCCTGCTAGGACTCCTGATGCTGCTGTTGGCCCCTCTTCTGTTGCTGACCTGTGACTGTGGGGCAGGTCCCATTGGAGGAGGAGCCGAG---ACAGGTGGCTTTATCCCTGTGCCTGATGGTTCAGAAGGAACAATCCATCAGTGGGGAATTGAAGGAGCCCAGCCTGAAGACAAG---------GAAATCACAAACATTTGTGTGCCTCCTATCACAACCAATGGAGCAGATTTTATGGAAAGTTCAGAAGTTTGCACAAATACATATGCTGGAGGAACGGTGGTGGAAGGTGCTTCGGGAATGGAAATGACTACCAAGCTGGGAGCAGCTACTGGATCAGCA------------------------------------GCTACAGGGGCACTT------------------GGCCCC------------------TGTTCCCTGGCTCATTCAGGA------ACGATGAGAACAAGGCATTCTACTGGAGGGACCTTGAAGGACTATGTTGCTGCACCAGTGAACATGACTTTCCTAGGTTCCTACTTTTCTCAG---------------------------------------------------------------------------------------------------------------------------------------------------------------------------------------------------------------------------------------------------------------------------------------------------------------------------------------------------------------------------------------------------------------------------------------------------------------------------------------------------------------------------------------------------------------------------------------------------------------------------------------------------------------------------------------------------------------------------------------------------------------------------------------------------------------------------------------------------------------------------------------------------------------------------------------------------------------------------------------------------------------------------------------------------------------------------------------------------------------------------------------------------
>ochPri3
ATGGCTTGGCTATTACCCAGAAACACAGGAGCTCTGGCCATTTTAATGGCATTTGTATTGGTTCATGGAGAACTACGACTAGAGACAAAAGGA---CATGAGGAAAATGGAACAGCATTGCAGCCA---GCCAGAAGAAGATACAAACGTGAATGGGTGAAATTTGCCAAACCCTGCAGAGAAAGAGAAGACAACTCAAAAAGAAATCCCATTGCCAAGATTACTTCGGATTTTCAAGCAACTCAGAAAATTACCTACCGAATCTCTGGGGTAGGAATTGATCAGCCTCCTTTTGGGATCTTTGCTGTTGATCCGAACACTGGTGATATTAACATAACAGCCATAGTAGACAGAGAAGAAACCCCAAGCTTCCTGATCATGTGTCGTGCTCTCAATGCCCTAGGACAAGATGTAGAGAAACCACTTATATTAACAGTCAAAATTTTAGATGTTAATGATAATTACCCAGTATTTTCACAAAACATATTCACAGGTGAAATTGAAGAAAACAGTGCCTCAAACTCACTGGTGATGAAACTCAATGCCACAGATGCAGATGAGCCAGGTCACTTGAACTCTAAAATTGCCTACAAGATTGTCTCTCAGGAACCTGCAGGCATACCCATGTTTCTCATAAGCAGAAATACTGGAGAAGTCCGAACTTTGACCAATTCTCTTGATCGAGAGCAAGTTTCCAGCTATCGTCTGGTTGTGAGTGGTGCAGACAAAGATGGAGATGGACTGTCTACTGAATGTGAATGCAGTATTAAAGTAAAGGATGTCAACGATAACTTCCCAACACTTAGAGCCTCTCAGTACTCAGCAAGTATTAAGGAAAATACTTTAAGCTCTGAGTTACTTCGATTTGAAGTCACAGATTTGGATGAAAAGTTCACAGATAACTGGCTAGCAGTGTATTTTTTTACCTCTGGAAATGAAGGGAATTGGTTTGAAATAGAAACTGATCCCAGAACTAATGAAGGCATCCTGAAGGTGGTTAAGGCTCTAGATTATGAACAAATGCAAAACATGCAATTTAGTATCGGTGTCAGAAACAAAGCTGAATTCCATCAATCAGTAATCTCTCAATATCGAGTTCAGCCAATCCCAGTCACAATTCGTATAATAGATGTCAAAGAAGGCATTGCATTTCGTCCTGCTTCCAAGACATTTACTGTACAAAAAAGCATCAGTAGTACAAAATTGATTAATTATGTCCTGGGAAGGTACGAAGCCATTGATGAAGATACTGGCAAAGCTGCCTCATCTGTCAGATATATCATGGGTCGTAATGATGGTGGCTTGCTGGCTATTGATTTAAAAACTGCTCAAATCAAATTTGTCAAAAACATCAATCGAGATTCA---ACTTTCATAGTTAATAAGACAATCACAGCTGAGGTTCTGGCCATTGATGAAAACACAGGTAGAACTTGTACAGGCACCGTATTTGTTGAAGTCCCGAGTTTTAACGAGAATTGTCCAACAATTGTCCTGGAAAACACAACAATTTGTAGTTCT---TCCCCTGTCGTGGTGGTCTCAGCCAGAACCCTGGAAAGGGATAAATATGCTGGCCCTTACAGGTTCTCACTAGAAGACCACTCTCTCAAGCTACCACCTGGCACTTGGAGCATCACAACACTCAAC------------------------------------GTG---------------------------------------------------------------------------------------------------------------------------------------------------------------------------------------------------------------------------------------------------GCCCCACTTCTGCTGCTGACCTGTGACTGTGGGACCAGTGCACTCGGGGGA------GGG---ACAGGAGGCTTCATTCCAGTCCCTGATGGTTCAGAAGGAACCATTCATCAGTGGGGGATTGAAGGAGCCCATCCTGAAGACAAG---------GAAATCACAAATATTTGTGTGCCACCTATAACAGCCAATGGAGCAGAATTCATGGAAAGTTCTGAAGTCTGTACAAATACATATGCTGGAGGGACGGTGGTGGAAGGAGCCTCAGGAATGGAACTGGCCACCAAGTTTGGAACAGCTGCCGCATCTGGG------------------------------------GCTGCTGCAGGATTT------------------GGAGCTGCTGGGGGACTTGGG------TCTACAGGGCAGTCTGGA------ACCATGAGAACAAGACATTCCACTGGAGGAACCAGTAGGGACTATGCTGATGGGACAATCAGCATGAATTTTCTAGATTCCTACTTTTCTCAGAAAGCGTTTGCCTGTGCAGAGGAAGAAGGCATCCAGGAAGGGAAGGACTGTTTGTTGATCTATGATAACGAG---GCCATGGAT---GTCCCCAGTTCTCCCGTGGGCTCCCTGGGCTGTTGCAGCTTCATTGTTGATGACCTGGATGACAGCTTCTTGGACTCGCTGGGCCCCAAATTTAAAAAACTCGCAGAGATAAGCCTCGGCATGGAT---GAGGAAGTCCAACAAGCTCAGTGGCCCTCCACTGACAGCAGTGCTGGTATT---------------------------------------------------------------------------------------------------------GGATCCTGGGGGCCA---------------------------------------------------GCCCAAAATAAACAGTCATCAGGCACAACG---------GGGGGCCAGACTTTG------------------------------------------------------------------------------------------------------------------------------TCAGGTGGTCCGGGAGGCCAGACTTTGTCAGGTGGTCCAGGGGGTTGGACTTTGTCGGGTGGTACGGGAGGCCAGACTTTGTCAGGCGGTACGGAAGCCCAGGTTTTGTCAGGCGGTCCCGGAGCCCAGGCTTTGTCTGGTGGTGCAGGGGGCTTGGTTTTGTCTGCTTCAGGGTCTTTC---CAACCAGCCATTCCCATCCCTGACCCTCTGCAACAGGCT---AACTATCTGGTAAGGGAAACTTACTCAGCTTCG------------GCGTCCAGTACCCTCATGCAGCCT---------TCTTCTGCTGTCTTTGATCCTCTTCTCACACCT---AATGTGATAGTAACGGAAAGGATTATCAGTCCCATGGCCAGCACTGCCGGCAACCTACTCATCCCG------------ACAGAGCTCCGAGGCACCTGCAGTGGGCCCTGCACAGAAGACCCTTGCTCCCGCCTGATA------------
>rn6
ATGGCCTGCCTATTCCCCAGAGCCCTGAGGCTTCTGTCCCTCCTGATGGTGGTGCTCATGGTGTACGGGGAACTACACATAGAGTCGGGAGGACAGCACAGAGAAGACAGGATGGCATTGCAGCTG---ACCAAAAGGAGGTACAAACGTGAATGGGTGAAATTTGCAAAGCCCTGCAGAGAAAGAGAAGACAACTCAAAACGAAACCCAATTGCCAAGATCACTTCAGATTTCCAAAAAAATCAGAAAATTACTTACCGCATTTCCGGAGTGGGAATTGATCAGCCCCCTTTCGGGATCTTTGTTGTTGACCCAAACAATGGCGACATCAACATAACAGCCATAGTTGATCGTGAGGAAACCCCAAGCTTCCTGATCACATGCCGAGCCCTTAATGCCCTGGGACAAGATGTAGAGAGACCACTTATACTGACAGTGAAAATTTTAGATGTCAATGATAATGCTCCAATATTTTCACAAACCATATTCAAGGGTGAAATTGAAGAAAACAGTGCTTCAAATTCCCTGGTGATGATCCTAAATGCCACAGACGCGGACGAGCCAAACCATATGAACTCTAAAATCGCCTTCAAAATTGTCTCCCAGGAGCCCGCCGGCATGTCCATGTTCCTCATCAGCAGAAACACCGGAGAAGTCCGCACTTTGACCAGTTCTCTCGATCGAGAGCAAGTTGGTAGCTACCATTTGATTGTGAGCGGTGCAGACAACGATGGAACAGGACTGTCGACTCAGTGTGAATGTAGTATCAAAATTAAAGATGTCAACGACAACTTCCCAGTGCTTACGGACTCGCAGTACTCAGCACGTATTGAGGAAAATACTTTGAATTCAGAGTTACTCCGATTTCAAGTGACAGACTGGGATGAAGAATACACAGATAATTGGTTGGCTGTGTATTTCTTTACCTCTGGGAATGAAGGGAATTGGTTTGAAATCGAAACAGATCCTAGAACCAATGAAGGCATCCTGAAGTTGGTTAAGGTTCTGGATTATGAACAAATGCAAAGTATGCAATTTAGTATTGCCGTGAGGAACAAAGCTGAGTTCCACCAGTCAGTGATCTCTCAGTACCAAGTGCAGTCAACTCCAGTCACAATTCAAGTCATCAATGTCCAAGAGGGGATTTCATTCCGTCCTCCTTCCAGGACATTTACTGTGCAAAGGGGTGTAAGCATTAACAAATTAGCTGGTTACATCCTGGGGACATACCAAGCGACGGATGAGGACACTGGTAAAGCTGCCTCCTCTGTCAGATATGTCCTGGGTCGTAATGATGGTGGTTTTCTTGTTATTGATTCAAAAACTGCTGAGATCAAATTTGTAAAAAACATCAACCGAGATTCC---ACTTTCATAGTTAACAAGACAATCTCTGCTGAGGTTCTGGCCATAGACGAAAACACTGGTAAGACCTCCACAGGCACAGTATATGTGGAAGTGCCCAGTTTTAATGAAAACTGTCCATCAGTTGTCCTGGAGAAGAGAGAGATCTGTACATCC---TCACCATCGGTGACCCTCTCAGTGAGAACCCTGGACAGGGCTAAATACACTGGCCCCTACACAGTGTCTCTGGAGGAGCAGCCACTGAAGCTGCCGGTT---GTGTGGACCATCACGACGCTGAATGCTACCTCAGCACTTCTACAAGCCCAGCAGCAT---ATCTCTCCAGGAGTGTACAATGTCCCAGTCATCGTGAAGGACAATCAGGATGGGCAGTGTGACACACTAGAGAGCTTGACCCTGACAGTGTGTCAGTGTGATGACCGGAGCATGTGC---AGAGCCCCT------GGCCCG---AGCAGAGAGCCT------TTTATCCGT---GAGGAGTCAACCTGGAGGCTGGGGCCTGCTGCTATTGGCTTGATCCTGCTAGGACTCCTGATGTTGCTACTGGCCCCACTTCTGCTTCTGACCTGTGACTGTGGGTCAGGTCCCATCGGAGGA------GCAGGGACAGGTGGCTTTGTCCCAGTGCCCGATGGCTCGGAAGGAACGATTCATCAGTGGGGAATCGAAGGAGCTCAGCCCGAAGACAAG---------GAAATCACAAATATTTGTGTTCCTCCAGTCACAAGCAATGGAGCAGATTTTATGGAAAGTTCTGAAGTTTGCACAAATACCTACGCTGGAGGGACCCTAGTAGAAGGTGCTTCCGGAATGGAGATGACTACCAAGCTAGGAGGAGCTACGGGATCAGGA------------------------------------GCTGCAGTGGCGCTT------------------GGC---------------------------TTGGGTCATTCAGGA------ACGATGAGAACGAGGCATTCCACTGGAGGGACCTTGAAGGATTATGCT---GCACCAGTGAACATGACTTTCCTAGGATCCTACTTCTCTCAGAAATCATCCGCCTATGCTGAGGAAGAGGATGATCGTGAAGTGAATGACTGTTTGCTGATCTACGATGACGAA---GGCGAGGATGCTGCCCCCCGTTCCCCA------GCCCTCAGCTCCTGCAGCTTTATGGCCGATGACCTGGACGACAGTTTCTTGGACTCCCTTGGCCCCAAATTTAAAAAGCTTGCAGAGATATGTCTTGGCGTTGAT---GACGAAGCCAAGCAAGTAAAGCCAGGCCCTAAAGACAGTAGTTCTGGGGCT---------------------------------------------------------------------------------------------------------GACGCCTGTGCTCGCCCTACAGAAGCCCTTCAGGCAGGTTCTAACAGGTACCAGACTTTGCCTGGCAGTCTAGAAGTCACTCAGTCGGGTTCTAGC---------AGGTACCAGACTTTG------------------------------------------------------------------------------------------------------CCTGGCGGTCTGGAAGTCACTCAATCGGGTTCTAACAGGTACCAGACTTTGCCTGGCGGTCTGGAAGTT---ACCCAGTCGGGTTCTAACAGGTACCAGACTTTGCCTGGCGGTCTGGAAGTC---ACCCAATCAGGTTCCAAAGTGTGCCACGTGTTGCCTGGCAACCAAGATACTTCTGTTTTGTCCTCTTCTGGGTCTGTC---CACCCTGCTATTGCCATCCCTGATCCTCTACAGCTTGGT---AACTACTTGCTCACAGAAACTTACACAACATCA------------GGTTCC------TTTGTGCAACCC---------ACCACTGCCACCTTTGACCCACATGTCACTCAA---AATGTCACTGTAACAGAAAGAGTCATTTGCCCCCTTCCTAGTGCCTCTGGCAGCATAGTGGCTCCC------------ACAGAGCTTCGAGGCTCCTACAGTATGCTCTATACAAAAGAAGCCTGTTCCCATCTA---------------
>hetGla2
ATGGCTTGGCTCGTCCCCAAGCCCATCCGGGCTCTGGCCATTTTAATGGTCTTTGTATTGGTTCATGGAGAATTACAGATAGAGACAAAAGAGCCCCATGGAGAAGATGAGACAGCAGTTCAACAG---GGGAAAAGAAGGCACAAACGAGAGTGGGTGAAATTTGCAACGCCCTGCAGAGAAAGAGAAGACAACTCCAAAAGAAACCCCATTGCCAAGATTACTTCAGATTTCCAAACAACCCAGAAAATTACCTATAGAATTTCTGGGGTGGGAATTGATCAGCCTCCTTTTGGAATCTTTATTGTTAACCCAAACACGGGTGAAATTAATATAACAGCCATCGTTGACCGAGAGGAAACCCCAAGCTTCCTGATCACGTGTCGAGCTCTAAGTGTCCTAGGACAAGATGTAGAGAAACCGCTTATACTAACGGTCAAAATTTTAGATGTTAATGATAATGCTCCAGTATTTTCACAAAGAATATTCAAGGGCGAAATTGAAGAAAACAGTGCTTCAAACTCGCTGGTGATGATACTAAATGCCACAGACGCAGATGAGCCAAACCATCTGAACTCTAAAATCGCCTTCAAAATCGTCTCCCAGGAGCCCACAGGAACACCCACGTTCCTCATAAGCAGAAACACTGGAGAAGTCCGTACTTTGACCAATGGTCTCGATCGAGAGCAATTTAGCAGCTATCGGCTGGTTGTGAGTGGTGCAGACCAGGATGGAGTAGGACTGTCAACTCAATGTGAATGCGATATTAAAGTGAAAGATGTCAACGACAATTTCCCAGTGCTTAAATATTCTCAGTATTCAGCACGTATTGAGGAAAATACTGTAAGCTCTGACTTACTTCGATTTCAAGTGACAGATTGGGATGAAGAGTATACAGATAATTGGTTGGCCGTGTATTTCTTTACCTCTGGAAATGAAGGGAAGTGGTTTGAAATAGAAACTGACCCAAGGACCAATGAAGGCATCCTGAAAGTGGTAAAGCCTCTAGATTATGAACAAATACAAAGCATGCAATTTAGTATTGCTGTCAAAAATAAAGCTGAATTTCACCAGTCAGTAGTCTCTCAATATAGAGTTCAGTCAACCCCAGTCATAATTCAGATCATAGATGTAAAAGAAGGAATTGCATTCCGCCCTGCTTCCAAGACGTTTACTGTGAAAAAAGGCATTAGTAGTAAACACTTGATTAATTATATCGTGGGAATATATCAAGCCATCGATGAAGACACTAACATGGCTGCCTCATCTGTTAGATATGTCATGGGTCGTAATGATGGCAATTTGTTAACTATTGATCCAAAAACTGCTCAAATCAAATTTGTCAAAAACATCGCCCGGGATTCT---ACTTTCATAGTTAACAAGACAATCACAGCTGAGGTTCTGGCCATAGACGAAAACACGGGTAAAACTGCCACTGGCACCGTACATGTTGAAGTACCTGGATTTAATGACAATTGTCCACCAGTTGTCCTGGAAAAAGGTGAAATCTGTAGTTCG---TCACCTTCCGTGGTTGTGTCAGCAAGAGCCCTGGAAAGAGACAGATACATGGGTTCCTACACATTTTCAGTGGAGGAGCAACCTCTAAAGTTGCCAGTT---GTGTGGAGAATCACAACTCTCAATGCTACCTCGGCACTGGTAAGAGCCCAGCAGCAG---ATATCTCCTGGAGTGTACAGAGTCCCCCTCACGGTTACAGGCAACAAGGACCGGAATTGCGAGTCCTCGGAGACCTTGACCCTGACGGTCTGTCAGTGTAACGACAGGGGCTCCTGT---AGAAGTTCA---------------AACACTGACCCTCATATCCAGCCCCAG---AGGCAGCTGTCC---AGGCTGGGGCCCGACGCCATCGGTTTGCTCCTTCTCGGGCTTTTGCTGCTGCTGTTGGTCCCTCTCCTACTGCTAACCTGTGACTGTCAAAGGGGTCCCACTGGGGGA------GTG---GCAGGTGGTTTTATTCCAGTTCCTGATGGTTCAGAAGGAACAATTCATCAGTGGGGAATTGAAGGAGCTCAACCTGAGGACAAG---------GAAATCACAAATATTTGTGTGCCACCTATAACAACTAATGGAGTAGATATTGTGGAGAATTCTGAAGTTTGTACAAATACATATACCGGAGGGACAGTGGTGGAAGGTGTTTCTGGAATGGAACTGACCACCAAGGTGGGAGCAGCTACAGGGTCTGGA------------------------------------GCTGTGCCGGGATTT------------------GGAGCAGCAGCTGCACTAGGCCCCTGTCCCCTGGGGCATCTGGGACTTGAAACTATGAGAACAAGACATTCCACCAGGGGAACCCTGAAGGACTATGCAGAGGGGGCCATAAACATGAATTTCCTAGATTCCTACTTTTCCCAGAAAGCATTTGTCTGTGCAGAGGAAGAGGGTATCCAAGAAGCAAATGACTGCTTGCTGATCTATGATAACGAA---GGCACAGATGATGCTCCTGATTCTCCCGTGGGATCCCTGGATTGCTGTAGTTTTATTGTTGATGACCTGGATGACAGCTTCTTGGACTCACTTGGCCCCAAGTTTAAAAAACTTGCAGAGATAACCCTTGGTATTGAT---GAGGAAGCCAAACAAGCTCATTCACCCCCTCAATACAGTGGTCCTGGGATTGACCACAAGAGTCAATCTTGTGGTAGACTCCAAAGGATTGACCACAAGGGTCAACCTTGTGATCAGCCTCAAGGGATTGAGCCTTGTGGTCAATCCCTTGGAGTGGACTCCTGTAGTCGA---------------------------------------------------CTCATAGAAGTCCAGCAGTCAGGACTTGAG---------AGGTACCAGACTTTG---------------------------------------------------------------------------------------------------------------------------------------------------------------------------------------------------------------------------------------------------------------------TCTGGCAGTCAAGAACCTCATGCTTTGTCTACCTATGGGTCGCTC---CAGCCAGCCATTCCCATACCCGACCCTCTGCAGCATAGT---AACTATTTGGTAACAGAGTCTTACTCAGCTTCA------------AGTTCC------TTTATGCAACCT---------ACCACTGCAGTCTTTGATCCACTTCTCACACGA---AATGTAACAATGACAGAAAGGGTGATTTGTCCCCTTTCCAATATCCCCAGTTCC------------------------ACAGACCCACAAGGGTCATGCAATATGCTTTGTACTGAAGATACTTGTTCCCGTCAG---------------
>cerSim1
ATGACTTGGCTCCTTTTCAGAACCACAGGGGCTCTGGCCATTTTAATGGTGGTCCTATTGGTTCATGGAGAATTGCGAATAGAGACAAAAGGGCAACGCGAAGAAGATGAGACAGCAGTAAAA------GCCAAAAGGAGATATAAACGAGAATGGGTGAAATTTGCAAGACCCTGCAGAGAAGGAGAAGACAACTCAAAAAGAAACCCAATTGCCAAAATTACTTCAGACTTCCAAGCAACCCAGAAAATTACCTACCGAATTTCTGGAATAGGAATTGATCAGCCCCCTTTCGGAATCTTTGTTGTTGACAGAAACACTGGAGAAATTAACATAACTGCCATAGTTGATCGTGAGGAAACCCCAAGCTTCCAGATCACGTGTTATGCTCTAAATGCCCTAGGACAAGATGTAGAGAAACCACTTATACTAACGGTCAAAATTTTAGACATCAATGACAATCCTCCAATATTTTCACAAAGTGTATTCATGGGTGAAATTGAAGAAAATAGTGCTTCAAACTCACTGGTGATGATACTAAATGCCACAGACGCAGATGAACCAAACCATTTGAACTCTAAAATTGCCTTCAAAATCGTCTCTCAGGAACCTGCAGGCACCCCCATGTTCCTCCTAAGCAGACACACTGGGGAAGTCCGTACTTTGACCAATTCTCTTGATCGAGAGCAAGTTAGCAGCTATCGTCTGGTTGTGAGTGGTGCAGACAAAGACGGAGATGGACTGTCAACTCAATGTGAATGCAGTATTAAAGTGAAAGACGTCAATGATAATTTCCCAACATTCCGAGAATCTCAGTATTCAGCACGTATTGAGGAAAATACTTTAAGTTCTGAGTTGCTTCGATTTCAAGTAATAGATCTGGACGAAGAGTTCACAGATAATTGGCTTGCTGTGTATTTCTTTACCTCTGGAAATGAAGGGAATTGGTTTGAAATACAAACTGATACCAGAACTAACGAAGGCATCCTGAAGGTGATTAAGCCCCTAGATTATGAACAACTACAAAATGTGCAATTCAGTATTGCCGTCAAAAACAAAGCTGAATTTCACCAATCAATAATCTCTCAATATCAAGTCCAGTCAACCCCAGTCATAATTCAAGTAGTAAATGTGAGAGAAGGAATTTCATTCCGTCCTCCTTCCAAGACATTTACTGTCCAGAAAGGCATAAGTAGTAGAAAATTGATCAATTATGTCCTGGGAATGTACCAAGCCATTGATGAAGACACTGGCAAAGCTGCCTCAAATGTCAGATATGTTATGGGACGTAACGATGGTGGTTTGCTAATTATTGATTCAAAAACTGCTCAAATCAAATTTGCCAAAAACATCGATCGGGATTCT---ACTTTCATAATTAACAAGACAATCACAGCTGAGGTTCTGGCCATAGATGGAGACACAGGTAAAACTTCTACAGGCACCATATATGTTAAAGTACCTGATTTTAATGAAAATTGCCCAACAATTGTCCTTGAAAAGGAAACAATTTGTAGCTCA---GCACCTTCCGTGGTTGTCTCAGCTAGAATACTGGACAATGATAAATATACTGGCCCCTACATATTTTCACTGGAGGAGCAACCTGCAAAATTACCAACT---GTGTGGAGTATCACAACACTCAACGCTACCTCTGCCCTCCTAAGAGTCCATCAGCAG---ATTTCTCCGGGAGAACACAGACTCTCTCTCGTAGTTACGGACAGTCAGGACAGGCGGTGCGAGACACCAGAGAGCTTGATTCTAACAGTCTGTCAGTGTGACAGCAGGGGCATCTGT---AGAACTCCT------GTG------ACCAGACCTCCA------ATGGCACAG---GGAACGTCATTGGGGAGGCTAGGGCCTGCCGCCATCGGCCTGATACTCCTCGGTCTTTTGCTGCTGCTGTTGGCCCCCCTTCTGCTGCTGACCTGTGACTGTGGGACAGGTCCTATTGGGGGA------GTG---ACACGTGGATTCATTCCAGTTCCTGATAGTTCAGAAGGAACAATGCATGAGTGGGGAATCGAAGGAGCCCAACCTGAAGACAAG---------GAAATCTCAAATATTTGTGTGCCCCCTATAACAGCCCATGGAGCCAATTTCATGGAAAATTCTGAAGTGTGTGCAAATATAAATGCTGGAGGGACGGTGGTGGAAGGAGTTTCGGGGATGGAACTGATCACCAACCTTGGAGCAGGTACGGGGTCCGGA------------------------------------GCCGCAGCGGGATTT------------------GGAGCAACCACTGGACTTGGCATCTGTTCTGCAGGACAGTCTGGA------ACAATGAGAACAAGGCATTCCACTGGAGGAACCAATAGGGACTATGGTGAGGGGGCAGTGAACATGAATTTCCTGGACTCCTACTTTTCTCAGAAAGCATTCGCCTGTGCAGAGGAAGACGATGGCCAGGAAGCAAAAGACTGTTTGCTGATCTATGATAACGAA---GGAGTGGGT---GCCCCCGGTTCTCCCGTGGGCTCCCTGGGTTGTTGCAGTTTTATTGCTGATGAGCTCGATGACAGCTTCTTGGACTCACTGGGCCCCAAGTTTAAAAAACTTGCAGAGATAAGCCTCGGGGTTGAT---GATGAAGGCAAACAATCTCAGCCACCCACCAAAGACAGCGGCTCTGGGGTT---------------------------------------------------------------------------------------------------------GAATCCTCTGGCTGT---------------------------------------------------TCCGTAGAAGTCCAGCAGTCCGAATCTGCT---------AGGTGCCAGACTTTG---------------------------------------------------------------------------------------------------------------------------------------------------------------------------------------------------------------------------------------------------------------------CTAGGCAGTCACGGAGCTTCCGCTTTGTCTGCTTCTGGCTCTGTCCTCCAACCAGCCATTTCCATCCCTGACCCTCTGCAGCATGGT---AGCTATGTGGTAACGGAGACTTACTCGGCTTCT------------GGTTCT------CTCCTGCAATCT---------TCCACTGCAGTCGTTGATCCACTTCTCACGCAA---AATGTAACGGTGACAGAAAGAGTGATTTGTCCCATTTCCAAGGTTCCTGGCAACCTACACGGTCCA------------ATGGAGCTACGAGGGTCACGTAACACGATCTGTACAGAAGATCCGTGTGCCCGTCTGATA------------
>micOch1
ATGACCTGCCTTTTCCCCAGAGCCCTGGGGCCTCTGGTCCTCCTGATGGTG---CTGCTGGTGCACGGGGAGCTGCGAACAGAGTCAGGAGGACAGCACAGAGAAGACGGGACAGCAGTGCAGCCGGTTGTCAAAAGAAGGTACAAACGTGAATGGGTAAAATTTGCCAAGCCCTGCAGAGAAAGAGAAGACAACTCAAAAAGAAATCCCATTGCCAAGATCACTTCTGATTTTCAAGCAACCCAGAAAATTACCTACCGAATTTCTGGGGTGGGAATTGATCAGCCCCCTTTTGGAATCTTTGTTGTTGACCCAAACAATGGTGATATTAACATAACGGCCATAGTTGATCGTGAGGAAACCCCGAGCTTCCTGATCACATGCCGAGCTCTAAACGCCCTGGGACAAGATGTAGAGAGACCACTCATATTAACAGTGAAAATTTTAGATGTCAATGATAATGCTCCGATATTTTCACAAACCATATTCAAGGGTGAAATTGAAGAAAACAGTGCTTCAAATTCACTGGTAATGATCCTAAATGCCACAGACGCAGATGAACCAAACCATATGAATTCTAAAATTGCCTTCAAAATCGTCTCCCAGGAGCCTGCGGGCATGCCCATGTTCCTCATCAGCAGAAACACGGGAGAAGTCCGCACTTTGACCAGCTCTCTTGATCGAGAGCAAATCAGTAGCTACCACCTGGTTGTGAGTGGTACAGACAATGACGGAACGGGACTGTCAACTCAATGCGAGTGCAGTATTAAAGTGAAAGACGTCAACGACAACTTCCCAGTGCTTAGGGATTCTCAGTACTCAGCACGCATTGAGGAAAACACTCTAAACGCCGAGCTACTCCGGTTTCAGGTGACAGACTGGGACGAAGAGTACACGGATAACTGGTTGGCCGTGTACTTCTTTACCTCTGGGAATGAGGGGAATTGGTTTGAAATTGAAACAGATCCAAGAACCAACGAAGGCATCCTGAAGGTGGTTAAGGCTCTGGATTACGAGCAGATGCAAAGCCTGCAGTTTAGCATCGCCGTCAGGAACAAAGCTGAGTTCCACCAGTCCGTGATCTCCCAGTACCGAGTGCAGCCGACTCCAGTCATCATCCAAGTCACCAATGTCCAAGAAGGCATTTCATTCCGTCCTCCTTCCAAGACATTTACTGTGCCAGGGAGCATAAGCACCAGTAAACTGGCTGGTTACATCCTGGGAACATATGAAGCTACTGATGAAGACACTGGTAGAGCTGCCTCGACTGTCAGATATGTCCTGGGTCGTAATGATGGTGGTTTGCTTGTTATTGATCCAAAAACTGCTCAGATCAAATTTATCAAGAACATTGACCGAGATTCT---ACTTTCATAGTTAACAAGACAATCTCAGCTGAGGTTCTGGCTATAGATGAAAACACTGGTAAGACGTCTACGGGCACAGTGCACGTTGAAGTGCCCAGTTTCAGTGAAAATTGTCCCTCGGTTGTCCTGGAGAAGAACGAGATCTGTAGCAGTGCCTCGCCGTCTGTGCTCGTCTCGGTGAGAACCCTGGAGAGGGGCAGATACACTGGCCCCTACACAATGTCCCTGGAGGAGCAGCCTCTGAAACTGCCAGTC---ATGTGGAACATCAGAATGATGAACGATACCTCCGCACTTCTACGAGCCCAGCAGCAG---GTGCCCCCAGGAGTGTACAGCGTCCCAGTCGTCGTGAAGGACAATGAGGGCGGGCAGTGTGACACACCAGAGATCCTGACCCTGACAGTGTGTCAGTGTGATGACCGGAACATGTGT---CGAGCCCCT------AACCCG---AGCAGAGAGCCT------ATGAGACAC---AGAGAGTCATCCTGGCGGCTGGGGCCCGCTGCCATCGGCTTGATCCTGCTGGGACTCCTGATGTTGCTGTTGGCCCCGCTTCTGCTGCTGGCCTGTGACTGTGGGTCAGGTCCCATCGGAGGAGGAGCCGCA---ACAGGTGGCTTTATCCCTGTGCCTGATGGTTCAGAAGGAACAATCCATCAGTGGGGAATCGAAGGAGCCCAGCCTGAAGACAAG---------GAAATCACAAATATTTGTGTGCCTCCTATCACAACCAATGGTGCAGATTTTATGGAAAGTTCTGAAGTCTGCACAAACACATATGCTGGAGGGACAGTGGTGGAAGGCGCTTCGGGAATGGAAATGACTACCAAAGTGGGAGCCGCTACTGGAGCAGGA------------------------------------GCTGCGGGGACACTT------------------GGCCCC------------------TGTTCCCTGGGTCACTCAGGA------ACGATGAGAACGAGGCATTCCACCGGAGGGACCTTGAAGGACTACGTTGTTGCGCCAGTGAACATGACTTTCCTAGGTTCCTACTTTAATCAGAAATCATTTGCCTATGCCGAGGAAGAGGATGAGCGGGAAGTGAATGACTGTTTGCTGATCTATGATGATGAA---GACGAGGATGGCGCCCCCTGTTCACCT------GCCCTCAGCTCCTGCAGCTTCATTCCCGATGACCTAGATGACAGCTTCTTGGAGTCCCTTGGCCCCAAATTTAAAAAGCTTGCAGAGATATGTCTCGGTATTGAT---GACGAAGCCAAGCAGGCAAAGCCTGGCCCTAAAGACAGTGGTTCTGGGGCA---------------------------------------------------------------------------------------------------------GGCATCTGTGCTCGC---------------------------------------------------TCTGCGGAAGTCCCTCAGTCAGGTGCTAAC---------AGGTACCAAACTTTGCCTGGCAGTCTGGAAATCCCTCAGTCACGTTCTCAAAGGTACCAGACTTCGCCTGGCAGTCTGGAAGTCCCTCAATTAGTTTCTAACAGGTACCAAACTTTGCCTGGCAGTCTGGAGGTCGCTCAGTCAGGTGCTCAAAGGCCCCAGACTTTTCCTGGCAATCTGGAGGTC---GCTCAGTCAGGTGCTCAAAGGCCCCAGACTTTTCCTGGCAGTCTGGAGGTC---GCTCAGTCAGGTGCTCAAAGGCACCAGACTTTGCCTGGCAGTCAGGATGCTTCTGTTTTGTTCACTTCTGGGTCTGTC---CACCCTGCCATTGCCATTCCTGACCCTCTACAGCTTGGT---AACTACTTGCTCACAGAAACCCACACAACTTCA------------GGTTCC------CTCGTGCAGCCC---------ACCACTGCCACCTCTGACTCACATCTCACCCAG---AATGTCACCGTAACAGAAAGAGTGATTTGCCCCCTTCCTAGTATCTCCAGTAGCATAGTGGCTCCC------------ACAGAGCTGCGGGGCTCCTACAGTATGCTCTATACAAAAGAAACCTGTTCCCATCTA---------------
>cavPor3
ATGGCTGGGCTCTTCCCCAGAGCCACAGGGGCTCTGGCCCTTTTGATGATGTTCGTGTTGGTTCATGGAGAATTGTGGATAGAGACAAAAGAGCCACATGGAGAAGACGACACAGCAGTTCAACAG---GGCAAACGGAGGTACAAACGTGAATGGGTGAAATTTGCAACACCCTGCAGAGAAAGAGAAGACAACTCCAAAAAAAACCCCATTGCCAAGATTACTTCAGATTTCCAGACAACCCAGAAAATTACCTACAAAATTTCTGGAGTGGGAATCGATCAGCCCCCTTTTGGAATCTTCATTGTTGACCCAAACACTGGTGACATTAATATAACAGCCATCGTTGATCGAGAGGAAACCCCAAGCTTCCTGATCACGTGTCGGGCTCTAAATGTCCTAGGCCAAGATGTAGAGAAGCCACTTATATTAACAGTCAAAATTCTGGATGTGAATGATAATGCTCCAGTATTTTCACAAACAATATTCAAGGGAGAAATTGAAGAAAACAGTAATTCAAACTCACTGGTAATGATACTAAATGCCACAGATGCAGATGAACCAAACCATCTGAACTCTAAAATTGCCTTCAAAATCATCTCCCAGGAACCTGCAGGAACACCCATGTTCCTCATAAGCAGAAACACTGGAGAAGTCCGCACTTTGACCAATGCTCTTGATAGAGAGCAAGTTAGCAGCTATCGTTTGGTTGTGAGTGGCACAGACCAAGATGGAGTAGGACTATCAACTCAATGTGAATGCGAAATTAAAGTGAAGGATGTCAATGATAATTTCCCAGTGCTTAAATATGCTCAGTATTCAGCACGTATTGAGGAAAACACTATAAATTCTGACTTACTTCGATTTCAAGTGACAGATTGGGATGAAGAGTACACAGATAATTGGCTGGCTGTGTATTACATTATCTCTGGAAATCAAGGGAAGTGGTTTGAAATAGAAACGGACCCAAGAACCAATGAAGGGATCCTAAAGGTGGTTAAGCCTCTAGATTATGAACAAATACAAAGCATGCAATTTAGTATTACTGTCAAAAATAAAGCTGAATTTCACCAGTCAGTAGCCTCTCAATTTCAAGTTCAGTCAATCCCGGTCATAATTGAGATAATCAATGTAAGAGAAGGAATTTCATTTCGTCCTATTTCCAAGACTTTTACTGTGCAAAAAGGTATAAGTACTAAAAAATTGATTAATTATGTCCTGGGAACGTATGAAGCCATCGATGAAGACACCGGCAAAACTTCCTCAGCTGTCAGATATGTCATGGGCCGTAATGATGGTGGTTTGCTAACTATTGATCCAAAAACTGGTCAAATCAAATTTGTCAAAAACATCGCCCGGGATTCT---ACCTTCATAGTTAACAAGACACTCACAGCTGAGGTTCTGGCCATAGATGAAAGCACAGGCAAAACTGCCACTGGCACCGTCTATGTTAAAATACCTGAGTTTAATGAAAACTGTCCACCAATTGTCCTGGAAAAAAATGAAATCTGTAGTTCG---TCACCCTCCGTGGTTGTGTCAGCTAGAACCCTGGAAAGGGACAGGTATGCTGGTCCCTACACGTTTTCAGTGGAGGAGCAGCCTCTAAAGTTGCCGGTT---ATATGGAGAATCACGAGCCTCAACGCTACTTCGGCCATGGTAAGAGCTCAGCAGCAG---ATATCTCCTGGCGTGTACAGAGTCCCCATCGTCGTCACGGGTGACCAGGACAGGCGGTGTGAGTCATCGGAGACGCTGACCCTGACAGTCTGTCAGTGTGACGAAAGGGGCTCCTGT---AGAGCTTCGTGGGAGGAACCT---CAAATAGAGCCT------------------CGGAAGCAGATCTACAGGATGGGGCCCAGTGCCATCGGCCTGCTCCTCCTTGGGCTCTTGCTGCTGCTTTTGGTCCCTCTCCTACTGCTCACCTGTGACTGCCAAAGGGGTCCCGCTGGGGGA------ATG---GCAGGTGGTTTTATCCCAGTTCCTGATGGTTCAGAAGGAACAATTCACCAGTGGGGAATTGAAGGAGCCCAACCCGAGGACAAG---------GAAATCACAAATATCTGTGTGCCACCTATAACGACTAATGGAGTAGATATTGTGGAAAGTTCTGAAGTTTGTACAAATACATACACTGGAGGGACGGTGGTGGAAGGTGTTTCTGGAATGGAACTGGCCACCAAAGTGGGAGCAACTGCAGGTTCCGGA------------------------------------GCTGTGGCAGGATTT------------------GGAGCAGGAGCTGGACTTGGGCCCTGTCCCCCTGGGCATCTGGGGCTGGGCACAACGAGGACAAGACATTCCACTGGGGGAACCCTCAAGGACTACACAGATGGGACCATAAACATGAATTTCCTAGATTCCTACTTTTCCCAGAAAGCATTTGCCTGTGCAGAGGAAGAGGGAGTCCAAGAAGCCAATGACTGCTTGCTGATCTATGATAACGAA---GGCACCGATGATGGTCGCAGTTCTCCCGTGGGTTCCCTGGGGTGCTGCAGTTTCATTGCTGATGACCTGGATGACAGCTTCTTGGACTCACTCGGCCCTAAGTTTAGGAAACTTGCAGAGATAAGCCTTGGTATTGAT---GAGGAAGCCAAACAAGCTCAGCCACATGCTCAGTCCAGTGGTACTGGGGTT---------------------------------------------------------------------------------------------------------GACCTTTGTGGCCCA---------------------------------------------------TCCGTAGAGGTCCAGCAGTCAGGACCTGAC---------AGGTACCAGACCTTC---------------------------------------------------------------------------------------------------------------------------------------------------------------------------------------------------------------------------------------------------------------------TGGGGCAGTCAAGAAGCTCATGGTTTGTCAACCTATGGGTCACTG---CAGCAGGCCATTCCCATCCCTGACCCTCTGCAGCATGGC---AACTATCTGGTAACAGAGAATTACTCAGCTTCT------------AGTTCT------TTTGTGCAACCC---------ACCACTGCAATCTTTGATCCACTTCTCACACAA---AATGTAACAGTGACAGAAAGGATGATTTGTCCCCTTTCCAGTATCCCTGGTTCC------------------------ACAGACCCTCAGGGGTCATGCAGTATGCTTTGTACTGAAGATCCTTGTTCCCGTCAG---------------
>mm10
ATGACCTGCCTCTTCCCTAGAGCCTTGGGGTCTCTGGCCCTCCTGATGGTGGTGCTGCTGGTACAGGGGGAACTGCATGTGAAGCCGGGAGGACAGCACAGAGAAGATGGGACAGCATTGCAGCTG---GCCAAAAGAAGGTACAAACGTGAATGGGTGAAATTTGCAAAACCCTGCAGAGAAAGAGAAGACAACTCAAGACGAAACCCAATTGCCAAGATCACTTCAGATTTCCAAAAAAACCAGAAAATTACCTACCGCATTTCTGGAGTGGGAATTGATCAGCCTCCCTTTGGGATCTTTGTTGTTGACCCAAACAATGGTGATATCAACATAACAGCCATAGTTGATCGTGAGGAAACCCCAAGCTTCCTGATCACATGCCGTGCACTAAATGCCCTGGGACAGGATGTAGAGAGACCACTTATATTAACAGTGAAAATTTTAGACGTCAATGATAACCCTCCAATATTTTCACAAACCATATTCAAGGGTGAAATTGAAGAAAATAGTGCTTCAAATTCCCTGGTAATGATCCTAAATGCCACGGATGCAGATGAACCAAACCATATGAACTCTAAAATTGCCTTCAAAATTGTCTCCCAGGAGCCCGCAGGCATGTCCATGTTCCTCATCAGCAGAAACACCGGAGAAGTCCGCACTTTGACCAGTTCTCTTGATCGAGAGCAAATTAGTAGCTACCATCTGGTTGTGAGCGGTGCAGACAACGATGGAACAGGACTGTCAACTCAGTGTGAATGTAGTATTAAAATTAAAGATGTCAATGACAACTTCCCAGTGCTCAGAGAGTCTCAGTATTCAGCACGTATTGAAGAAAATACTTTGAATGCAGAGCTACTCCGATTTCAAGTGACAGACTGGGATGAAGAATACACAGATAATTGGTTGGCTGTGTATTTCTTCACCTCTGGGAATGAGGGGAATTGGTTTGAAATTGAAACAGATCCTAGAACCAATGAAGGCATCCTGAAGGTGGTTAAGGCTCTGGATTATGAACAAGTGCAGAGTATGCAGTTTAGTATTGCTGTCAGAAACAAAGCTGAGTTCCACCAGTCAGTGATCTCTCAGTACCGAGTGCAGTCAACGCCAGTCACAATTCAAGTCATTGATGTCCGAGAGGGAATCTCATTCCGTCCTCCTTCCAAGACATTTACTGTGCAAAGGGGTGTAAGCACTAACAAATTAGTTGGTTACATCCTGGGGACATACCAAGCTACTGATGAGGACACGGGTAAAGCTGCCTCCTCTGTCAGATATGTCCTGGGTCGTAATGATGGTGGTTTGCTTGTTATTGATTCAAAGACTGCTCAGATCAAATTTGTCAAAAACATCGACCGAGATTCT---ACTTTCATAGTTAACAAGACAATTTCTGCTGAGGTTCTGGCCATAGACGAAAACACTGGTAAGACCTCCACAGGCACAATATATGTGGAAGTGCCCAGTTTTAATGAAAACTGCCCGTCAGTTGTCCTCGAGAAGAAAGACATCTGTACTTCC---TCACCTTCTGTGACCCTCTCAGTGAGAACCCTGGACAGGGGTAAATACACTGGCCCCTACACAGTGTCCCTGGAGGAGCAGCCACTGAAGCTGCCAGTC---ATGTGGACCATCACGACGCTGAATGCTACATCAGCTCTTCTACAAGCCCAGCAGCAA---GTGTCTCCAGGAGTGTACAATGTCCCAGTCATCGTGAAGGACAATCAGGATGGGCTGTGTGACACACCAGAGAGCTTGACCCTGACAGTGTGTCAATGTGATGACCGGAGCATGTGC---AGAGCCCCT------ATCCCG---AGCAGAGAGCCTAAC---ACATATGGG---GAG---TCATCCTGGAGGCTGGGGCCTGCTGCCATTGGCTTGATCCTGCTAGGACTCCTGATGTTGCTATTGGCCCCACTTCTGCTTCTGACCTGTGACTGTGGGTCAGGTCCCATTGGAGGA---GCAGCG---ACAGGTGGCTTTATCCCAGTGCCCGATGGTTCGGAAGGTACAATTCATCAGTGGGGAATCGAAGGAGCTCAGCCCGAAGACAAG---------GAAATCACAAATATTTGTGTTCCTCCAGTTACAACCAATGGAGCCGATTTTATGGAAAGCTCTGAAGTTTGCACAAATACATATGCTGGTGGGACCATGGTAGAAGGTGCTTCAGGAATGGAAATGATTACCAAGCTGGGAGGAGCTACTGGA------------------------------------------GCTACAGCGGCACTT------------------GGTCCC------------------TGTTCCTTGGGTTATTCAGGA------ACAATGAGAACAAGGCATTCCACTGGAGGGACCTTGAAGGACTATGCT---GCGCCAGTCAACATGACTTTCCTAGGCTCCTATTTCTCTCAGAAATCACTCGCCTATGCCGAGGAAGAGGATGAGCGCGAAGTGAACGACTGTTTGCTGATCTACGATGATGAA---GGCGAGGATGCTGCCCCCCACTCCCCC------ACCCTCAGCTCCTGCAGCATTTTTGCCGATGACCTAGACGACAACTTCTTGGATTCCCTTGGCCCCAAATTTAAAAAGCTTGCAGAGATCTGTCTCGGTATTGAT---GACGAAGCCAAGCAAGCAAAGCCAGGCCCTAAAGACAGTGGTTCTGGGGCT---------------------------------------------------------------------------------------------------------GATACCTGCGCTCGC---------------------------------------------------TCTATGGAAGTCCCTCAGTCAGGTTCTAAC---------AGGTACCAGACTTTG------------------------------------------------------------------------------------------------------CCTGGCAGTCTGGAAGTC------------------------------------------------------------------------------------------------------------ACCCAAACGGGTTCTAAAATATGCCACACGCTGTCAGGCAACCAAGAAACTTCTGTTATGTCCACTTCTGGGTCTGTC---CACCCTGCTGTTGCCATCCCTGACCCTCTACAGCTTGGG---AACTACTTGCTCACAGAAACTTACTCAACTTCA------------GGTTCC------TTTGCACAACCC---------ACCACTGTTACCTTTGACCCCCATGTCACACAA---AATGTCACTGTAACAGAAAGGGTCATTTGTCCCCTTCCTAGTGCCTCCAGCAGTATAGTGGCTCCC------------ACAGAACTGCGAGGCTCATACAATATGCTCTATACAAAAGAAACCTGTTCCCATCTA---------------
>lepWed1
ATGACTTGGCTCCTTTTCAGAACATCAGCGGCTCTGGCTATTTTAATGGTGCTCATATTGGTTCATGGAGAACTGCGAATAGAGACAAAGGGCCAACACGGAGAAGATGATACTGCAGTACAA------GGCAAAAGGAGATACAAGCGTGAATGGGTGAAATTTGCAAAACCCTGCAGAGAAAGAGAAGACAACTCGAAAAGAAATCCGATTGCC---------------------------------------------------------------------------------------------------------------------------------------------------------------------------------------------------------------------------------------------------------------------------------------------------------------------------------------------------------------------------------------------------------------------------------------------------------------------------------------------------------------------------------------------------------------------------------------------------------------------------------------------------------------------------------------------------------------------------------------------------------------------------------------------------------------AAAGCTCTAGATTATGAACAACTACAAAATGTACAACTTGGTATTGCTGTCAAAAACAAAGCTGAATTTCACCAATCAGTAATTTCTCAGTATCGAGTGCAGTCAACCCCAGTCACGATTCAAGTAGTCAACGTGAGAGAAGGAATTGCATTCCATCCTGCTTCCAAGACATTTACTGTGCAGAAAGGCATAAGTAGTAAAAAACTGGTCAATTATGTTCTGGGAACATATCCAGCTATTGATGAGGATACTAAAAAAGCTGCCTCATATGTCAAGTATATCATGGGACGTAATGATGGTGGTTTACTATTCATTGATTCAAAAACTGCTCAAATCAAATTTGTCAAAAGCATCGATTGGGATTTA---ACTTTCATAGTTAACAAGACAATCACAGCTGAGGTTCTGGCCATAGATGAAAACACAGGTAAAACTTCTACAGGCACCATATATGTTAAAGTACCTGGTTTTAATGAAAATTGTCCAACAATCGTCCTTGAAAAGAAAACAATTTGTAGTTCA---CAGCCTTCTGTGGTAGTCTCAGCTAGAGCACTAGACAAT---AAATATACTGGCCCCTACACATTTTCTCTGGAGGCGCAACCACTAAAATTACCAGTT---GTGTGGAGTATCACAACACTCAATGCTACTTCCGCACTCCTAAATGCCCTGCAGCCT---CCATCTCTTGGAACGCACAGCATCGCCTTCACTGTTACTGACAGTCAGGACAGACCGTGCGAGACACCAGAGAGCCTGACTCTGGAAGTCTGCCAGTGTGACAACAGGGACACCTGT---AGAACTCCT------AGT------GATAATGATCCC------ATAGATGGA---AAGAGATCATCAGTGAGGCTGGGGCCTGCCGCCATCGGCCTGCTACTCCTTGGTCTTTTGCTGTTGCTATTGGCCCCCCTTCTCCTGCTGACCTGTGACTGTGGGGTGGGTCCTATCGGGGGA------GTG---ACAGGAGGATTTATGCCAGTTCCTGATGGTTCAGAAGGAACAATTCATCAGTGGGGAATCGAAGGAGCCCATCCTGAAGACAAG---------GAAATCACAAATATTCGCGTGCCACCTACCACTGCCAATGAAGCCGATTTCATGGAAAATTCTGAAGTTTGTACAAATACCTATGCTGGAGGGACAGTGGTGGAAGGAGCCTCGGGAATGGAACTGACCACCAAGCTTGGAGCAGCTACAGGATCTGGA------------------------------------GCTGCTGCAGGATTT------------------GGAGCAGCCACTGGACTTGGCATTGGTTCTGCAGGACAGTCTGGA------ACGATGAGAACAAGGCATTCCACTGGAGGAACCATTAAAGACTATGGTGAAGGAGCAGTAAGCATGAATTTCCTGGACTCCTATTTTTCTCAGAAAGCATTTGCCTGTGCAGAGGAAGACGACGCCCAGGAAGCAAATGACTGCTTGCTGATCTATGATAACGAA---GGAATGGGT---GCTCCCAGTTCTCCCGTGGGCTCCTTGGGTTGTTGCAGTTTTATTGCCGATGAGCTGGATGACAGCTTCTTGGACTCGCTCGGCCCCAAATTTAAAAAACTTGCAGAGATAAGCCTCAGGATCGAT---GATGAAGCCAAACAATCTCAGCCGCCTTCCAAAGACAGCCATTTTGGGATT---------------------------------------------------------------------------------------------------------GAATCCTGTGGCTAC---------------------------------------------------TCCCTAGGAGTCCAACAGCCGGAATCTGTT---------AGGGGCCAGACTTTG---------------------------------------------------------------------------------------------------------------------------------------------------------------------------------------------------------------------------------------------------------------------TCAGGCAGTCAAGGAACTTCTGCTTTGTCTGCTTCCGGCTCTGTTCTCCAACCAGCCATTTCCATCCCTGACACTTTGCAGCATGGT---AGTTATTTGGTAACAGAGACTTACTCGGCCTCT------------GGTTCT------CTCATGCAACCT---------CCCGCTACAGTCTCTGAGCCACTTCTCACGCAA---AATGTAACAGTGACAGAGAGGGTGATTTGTCCCATTTCCAATGCTCCTGGCAACCTACAAACTCCG------------ATGGAGCTACGGGGGTCACATAATAGGATCTGTACAGAAGATCCTTGTTCCCGTCTAATA------------
>manPen1
ATGACTTGGCTCCTTTCCAGAGCA---GGGGCTCTGGCCATTTTAATGGTGATCGTATTGGTTCATGGAGAATTGAGAGTAAAGACCAAAGGCCAGCACAGAGAAGAGAAC---GCCGTACAACAA---GCCAAAAGGAGATATAAGCGTGAGTGGGTGAAGTTTGCAAAACCCTGCAGAGAAAGAGAAGACAACTCAAAAAGAAACCCAATTGCCAAAATTACTTCAGACTTCCAAGCAACCCAGAAAATTACCTACCGAATTACTGGAATGGGAATTGATCAGCCCCCTTTTGGAATCTTTGTCGTTGACCGAAATACTGGAGAAATTAACATAACAGCTATAGTTGATCGTGAAGAAACCCCCAGCTTCCAGATCACATGTCACGCTCTAAATGCCTTAGGACAAGATGTTGAGAAACCACTTATATTAACTGTCAAAATTTTAGACGTCAATGACAACGCGCCAGTATTTTCACAAAGTGTATTCACGGGTGAAATTGAAGAAAATAGCGCTTCAAACTCACTGGTGATGATACTAAACGCCACGGATGCAGATGAACCTAACCATTTGAACTCTAAAATTGCCTTCAAAATAGTCTCTCAGGACCCTGCAGGCACATCCATGTTCCTCCTGAGCAGACACACTGGGGAACTCCGGACTCTGACCAATTCTCTTGATCGAGAGCAAGTTACCAGCTATCGCCTGGTTGTGAGTGGTGCAGACAAAGATGGAGAAGGACTAGCAACTCAATGTGAATGCAGCATCAAGGTGAAAGATGTCAACGATAATTTCCCAATATTCAAAGAATCCCAGTATTCAGCACGTATTGAGGAAAACACTTTAAGTTCTGAGTTGCTTCGATTTCAAGTAATAGATTGGGATGAAGAGTTCACCGATAATTGGCTTGCAGTGTTTGACTTTACCTCTGGAAATGAAGGAAATTGGTTCGAAATACAAACTGATCCCAGAACTAATGAAGGCATCCTAAAGGTGGTTAAGGCTCTGGATTATGAACAACTACAAAATGTGCAATTTAGTATTGCTGTCAAAAATAAAGCTGAATTTCACCAATCGGTAATCTCTCAATATCAAGTCCAGTCAACCCCAGTCACGATTCAAGTAGTAAACGTGAAAGAAGGAATTACATTCCATCCTGCTTCCAAGACATTTACTGTGCAGAAAGGCCTAAGTAGTACAAAACTGGTCAATTACATCCTGGGAACATATCAAGCCACTGATGAAGATACTGGCCAGGCAGCCACATATGTCAAATATGCCATGGGACGTAATGAAGGTGGTTTGCTAATTATTGATTCAAAAACTGCTCAAATCAGATTTGCCAAAAACATCGATCGGGACGTT---TCTTTCATAGTTAATAAGACAATCACAGCTGAGGTTCTGGCCATAGACGAAAACACAGGTAAAACTTCGACAGGCACCATCTATGTTAAAGTACCTGATTTTAATGAAAATTGTCCAACAATTGTCCTGGAAAAGAAAGCAATCTGTAGTTCG---TCCCCTTCAGTGGTGGTCTCAGCTCGAGTATTGGGCAATGATAAATACACGGGCCCCTACACATTTTCAGTGCATGAGCAGCCTGTGAAACTGCCAGTC---GTCTGGAGCATCACAACACTGGATGCTACCTCCGCACTTCTGAGCACCCAGCAGCAGCCGATCCCTCCCGGAACATACAGAGTCTCCCTCGCAGTGACGGACCCTCAGGACAGGCGGTGTGAGACCCCAGAGAGCTTGGCTCTGGAGGTCTGCCAATGTGACAGCAGGGACGCCTGC---GAGACCTAT------GATCCC---AGCACGGACCCTGACGTCCTGCACGGG---GAGAGGTCCTGGGCGAAGCTGGGGCCCGCCGCCATCGGCCTGCTGCTGCTCGGCCTCCTGCTGCTGCTGGTGGCCCCCCTTCTGCTGCTGACCTGTGATTGTGGGATGGGCCCAATTGGGGGA------GTG---ACGGGTGGATTTATCCCAGTTCCTGATGGCTCAGAAGGGACAATTCATCAGTGGGGAATCGAAGGAGCCCACCCTGAAGACAAG---------GAAATCACAAATATTTGTGTGCCACCTATCACTGCCAATGGAACTGATTTCATGGAAAATTCTGAAGTTTGTACAAATACAGGTGCCAGAGGGACAGTGGTGGAAGGAGCTTCCGGAATAGAGCTGATCACTAAGCTTGGAGCGGCTACAGGGTCAGGA------------------------------------GCAGCTGCTGGACTT------------------AGC------------------ATCAGCACTGCAGGACAGCCTGGC------ATGGTGAGAGCAAGGCACTCCACTGGAGGAACACATAAGGACAACAGCGAAGGAGCAATAAGCATGAATTTCCTGGACTCCTACTTCTCTCAGAAAGCATTTGCCTGTGCAGAGGAAGACGACGGCCGGGGGGCCAGTGACTGTTTGCTGATCTATGACAACGAA---GGGGCGGGC---GCCCCCAGTTCTCCCATTGGCTCCCTGGGCTGCTGCAGTTTTATTGCCGACGAGATGGATGACAGTTTCTTGGACTCACTTGGCCCCAAATTTAAAAAGCTTGCAGAGATAAGCCTTGGGATTGAT---GATGAAGCCCAGCCCACTCAGCCGCCGGGGGGAGAGGGTGGTCCTGGGGAC---------------------------------------------------------------------------------------------------------GCCTCCTGGGGC------------------------------------------------------TCCTGGGAAGTGCAGCAGTCAGAATCCAGT---------CGCCGTCAGGGTATG---------------------------------------------------------------------------------------------------------------------------------------------------------------------------------------------------------------------------------------------------------------------TCAGGCAGCCAAGGAGCTTCTGCTTTGTCCGCTTCTGGCTGTGTCCTCCAACCAGCCATCTCCATCCCTGACCCAGGGCAGCAGGGT---AGCTATATGGTGACAGAGACTTACTCAGCCTCT------------GGGTCC------CTTGTGCAGCCC---------TCCACTGCAGTCTTTGATCCACTTCTCATGCAA---AATGTAACAGTGACAGAAAGAGTGATCTGTCCCATTTCCAGTGCTCCTGGCACCCCATCTGCTCCA------------GCAGAGCTACGAGGGTCACGTAATATGGCCTGTACAGAAGATCCTTGTTCCCATCTGATA------------
>sorAra2
ATGGCTGGGTCCCTCTTTAGAACCACGGGAGCTTTGACTATTTTATTGGTTGTCATAGTGGTTCATGGAGAACTGAAAATAGAGATAAATGAACAACAAGAGGAAGATGAGGCCGCAGTACACCAA---GCCAAAAGAAGATACAAACGTGAATGGGTGAAATTTGCAAAACCCTGCAGAGAAAGAGAAGACAACTCCAAAAGAAACCCAATTGCAAAAATTTCTTCCGATATCCAAGCAACCCAGAAAGTTTTCTACCGAATTTCAGGAATGGGAGCTGACCAACCCCCTCTGGGGATATTCATTGTTGACAAGAACACTGGAGAAATTAACATAACGTCCATCGTCGACCGTGAAGAGACCCCAAGCTTCCAGATCACATGTCATGCTGAAAATTTCCAAGGGCAAGCTGTAGAAAGACCACTTATACTAACAGTCAAAATTTTAGATGTCAATGACAATCCTCCAGTATTTTCCCAAAGAGTATTCATGGGTGAAGTTGAAGAAAACAGTGCCACAAACACACTGGTGATGATCCTAAATGCCACAGATGCTGATGAACCAAACCATTTGAATTCTAAGATTGCCTTCAAAATCATCTCTCAGGAGCCTTCAGCCACACCCATGTTCCTCATAAGCAGACACACTGGAGAAGTCCATACTTTGACCAGTTCTCTTGATCGAGAGCAAATTAGCAGCTATCATCTGGTTGTGAGTGGTGCTGATAGAGATGGCGAGGGGTTATCAAGTCAATGTGAATGCAGTATTAAAGTGAAAGACGTCAATGATAATTTCCCAGTGTTCAAAGAATCACAGTATTTTGCACGTATTGAGGAAAATACTTTAAATTCTGAGTTGCTTCGATTTCAAGTAACAGATTGGGATGAAGAATTCACAGATAATTGGCTTGCAGAATACTTCTTTACCTCTGGAAATGAAGGGAATTGGTTTGAGATTCAAACTGACTCCAGAACAAATGAAGGCATCCTGAGGGTGGTGAAGGCTCTAGATTATGAACAGCTACAAAAACTACAACTCGGTATTGCAGTCAAAAACAAAGCTGAATTTCACCATTCAGTAATCTCTCAATATCGAGTCCACTCAACTCCTGTCACAATTCAAGTAATCAATGTAAAGGAAGGTATTAAATTTAATCCACCTTACAAGACATTTACAGTCCAGAAAGGTATAAGCAGTAAAAAACTGATGAATTATATCCTGGGAATGTATCAAGCCTTTGATGAAGACACTGGCAAAGCTTCTTCATCTGTCAGATATGTCATGGGACGTAATGATGGTGGTTTGCTAACTATTGATCCAAAAACTGCTCAAATCAAATTTATCAAAAACATCGATCGAGATTCT---ACTTTCATAGTTAACAAGACAATCACAGCCGAGGTTCTAGCCATCGATGAGAACACGGGTAGAACTTCCACAGGCACGATTTATGTTAAAGTACCTGGTTTCAGTGAAAATTGCCCAACAATTTTCTTTGAAAAAGAAGTAATCTGTAGTTCA---TCTCCTTCGGTGATTGTCTCAACAAAAGTACAGGACAGAGACAAATACACCGGCCCCTACACATTCTCACTGGAGGAGCAGCCTGTAAAGCTGCCAGTG---GTATGGAGTATCACGACACTCAATGCTACTTCCGCATTAATAAGAGCCCAGCAACAG---ATATCTCCTGGAAGCTACAAAATCCCCCTTGTAGTTACGGACAGTCAGGGCCAGTTGTGTGACATGCCTGAGACCTTGAGCCTGGAAGTCTGCCAATGTGATGACAGGGACATCTGT---GGCACTACT------TATCCAAAAGAACGTGAACCC------TTATATGAA---AAGAAGTCCTGGGTAGGACTGGGGCCTGCTGCCATTGGCCTGATATTTCTTGGTCTTTTGATGTTGCTGTTGGTGCCCCTTTTGCTGCTGACCTGTGACTGTGGGACAAAGCCTATTGGGGGA------GGG---ATAGGTGGATTTGTCCCAGTTCCTGACGGTTCTGAAGGAACAATTCATCAGTGGGGAATTGAAGGGGCCCAACCTGAAGACAAG---------GAAATCACAAATATCTGTGTGCCACCTGTAATGACCAATGGAGCCGATTTCATGGACAGCTCTGAAGTTTGTACAAATACTTATGCCGGAGGGACAGTAGTAGAAGGAGCTTCAGGGATGGAACTGACCACCAAGCTTGGAGCAGCAAATGGGTCTGCA------------------------------------GCCACTGGAGCATTT------------------GGCACAGCC------------ATTTGTTCTGCAGGACTGTCTGGA------ACAATGAGAACGAGGCACTCCACTGGAGGAAGCAATAGGGACTATGCAGAAGGAGCGATAAGCATGAATTTCCTGAACTCCTACTTTTCTCAGAAAGCACTTGCCTGTGCAGAGGAAGACGATGGCCAGGAAGCAAATGACTGCTTGCTGATCTATGACGACGAA---GGAATGGGT---GTCCCAAGTTCTCCCGTGGGCTCCCTAGGTTGCTGCAGTTTTATTGCTGATGACATGGATGACAGCTTTTTGGACTCACTTGGCCCCAAATTTAAAAAGCTCGCTGAGATTAGCCTTGGAGTCGGCGCCAATGAAGTCAAACTATCTCAGCAACCCACCACAGGAAGTGGTTCTGGGATT---------------------------------------------------------------------------------------------------------GAAGTCTGCAGTCAT---------------------------------------------------TCTGTAGGGACACAGCAGCTAGGATCAGCA---------AGGTACCAAACGCAG---------------------------------------------------------------------------------------------------------------------------------------------------------------------------------------------------------------------------------------------------------------------TCAGGCAGTCAAGGAGCCACCACTCTGTCTACTTGTGGCCCAAACCTCCAACCAGCCATTTCCATCCCTGACCCTTTGCAGAGTGGC---AGCTTTTTGGTGACAGATACTTGCATGGCTTCT------------GGTTCC------CTCATGCAACCA---------GCCACTGCAGTCTTTGACCCACTAATCACGCAA---AATGTGATAGTGAGGGAAAGAGTGATCTGTCCCGTTGCCAATGTTCCTAGCAATGTAGTTGGTTCA------------ACAGAAATACAAGGGTCATGTAATATAATTTGCCCACCAGATCCTTGTTCCCGTCTGATA------------
>HLpipKuh2
ATGGCTGGGCTCCGCTTCGGGGCCACGGGGCCTCTCGCCATTTTACTGGTGGTCCTATTGGTTCTTGGAGAAATGAGAATAGAGACGAAGGGGCAGCCCGGAGGAAATGGGACAGCGGTCCAC------GGCAAGAGGAGACATAAACGGGAATGGGTGAAATTTACAAAACCCTGCAGAGAAGAGGAAGACAACTCCAAAAGGAACCCCATTGCCCAAATTAGTTCAGATTTCCATGTAAATCAGAAAATTTCCTACCGCATTACTGGAATCGGAGTTGATCAGCCCCCTCTGGGAATCTTTGTGGTTGACAGAACTACTGGGGATATTAACATAACGTCCATAGTTGATCGTGAGAAAACCCCACATTTCCACATCACATGTCATGCGCTAAATGCCCATGGACAAGATGTAGAGAAGCCACTTGTATTAATGGTCAAAATTTTAGACATCAATGACAACCCTCCGGTGTTTTCACAAGATATATTCATGGGCGAAATTGAAGAAAACAGCCCTGCAAACTCGCTGGTGATGATCCTGAACGCCACGGACGCCGATGAGCCCAACCACCTGAACTCGAGAATCGCCTTCAAGATCGTCTCCCAGGAGCCCGCGGGCGTCCCCATGTTCCTCATGAGCAGACACAGCGGCGAGGTCCGCACTCTGACCAGCTCTCTGGACCGGGAGCAAGTGAGCAGCTATCATCTGATCGTGAGCGGCGCAGACCGAGACGGAGAGGGGTTAGCAAGCCAGTGTCAGAGCAGCATCAAAGTGAAGGACGTCAACGACAACTTCCCAATGTTCAAGGAATCTCAGTATTCAGCAAGTATTAAGGAAAACTCTTTGAGTTCTGAATTACTTCGATTTCAAGTAATAGATTTGGACGAAGAGTTCACAGACAATTGGCTGGCGGAGTATTTCTTTACCTCTGGCAACGAAGGGAATTGGTTTGAGATACAAACTGATGCCAGGACTAATGAAGGCATCCTGAAGGTGGTTAAGCCCCTAGATTATGAACAACTACAAAATGCACACTTTAGTATCGCCGTCAAAAACAAAGCTGAATTTCACCGATCTGTAATCTCTCAATATCGAATCCAGTCAACCCAAGTCAAGGTTCAAGTTATAAATGTGCAAGAAGGAATTGCATTCCGCCCTGCTTCCAAGACGTTTACTGTCCAGAAAGGCATAAGTAGGAAAAGGTTGATCAATTATATCCTGGGAACGTATGCAGCCTTTGATGAAGAAGCTAACAAAATTGCTTCAAATGTCAGATATGCCCTCGGACGGAATGATGGTGGTTTTCTAATTATTGACTCAAAAACGGCTGAAATCAGATTTGCCAAAAACATGGCTCGGGATTCTTCTACTTTCATAGGTAACAGGACAATCATAGCAGAGGTTCTAGCCATCGATGAAAAAACAGGGAAGACATCTACGGGCACCATCTACGTTGAAGTGCCTGGTTTTAACGAAAATTGCCCGACAATGGTCCTGGCCCAGGAAAGGATCTGCAGCTCG---TCACCTTCTGTGGCTGTCTCTGCAAGAGCGCAGGACAGCGGGAGAGACACTGGCCCCTACGTGTTCTCCCTGGATAATGATTCC---AAGCTGCCGGTT---GTGTGGCGGATCACAACCATTAACGCCACCGCTGCAATGCTGAGCGCCCAGGCGCCG---CTGCCCCCCGGGACGTACCCCATCCCCCTCGTGATCACAGACAGACAAGACCAGCAGTGCGACACTCCCGACAACCTGGCTGTGGAGGTGTGTCAGTGTGACAACAGGGACACCTGT---AGAGCAGTC------------------CCCCAGCCCGGGCCCCGGTATGGA---GACCAGCCATCGGGAAGGCTGGGGCCTGACGCCATCGGCCTGATCCTGCTTGGCCTTCTGATGCTGCTGCTGGCGCCCCTCCTGCTGCTGGCCTGTGACTGTGGGAAGGGACCTATTGGCGGA------GTA---ACATCTGGGTTTATCCCGGTTCCTGAGGGCTCAGAAGGAACCATTCATCAGTGGGGGATCGAAGGGGCCCAGCCTGAAGACAAG---------GAAATCACAAATATTTGTGTGCCACTTATAACCTCCAATGGAGCTGATTTCATGGAAAGTTCTGATGTCTGCATGAATGCCTGCACCAGAGGGATGACGGTGGAAGGAGCGTCGGGCATGGAACTGACCACCAACCTGGGAGCGGCCGCGGGAGCTGGG------------------------------------GCCACCGCGGGGCTC------------------GGAGCCACCACTGGCCTGGGCTTCTGCTCCGCGGGCCAGACGGGG------ACCATGCGGACAAGGCATTCCACAGGAGGGACCCACAAGGACTGTGTTGAAGGAGCGATAAGCATGAACTTCTTGGAGTCCTACTTTTCCCAGAAAGCGTTCACCTGCGCAGAGGAGGACGGGGGCCAGGAAGCAAACGACTGCTTGCTCATCTATGACGACGAA---GGCCTGGGG---GCGCCCGGCTCCCCCGTGGGCTCCCTGGGCTGCTGCAGCTTCATTGCCGACGACCTGGACGACAGCTTCTTGGACTCGCTGGGCCCGAAGTTTAAGCAGCTGGCAGAGATCAGCCTGGGGCTGGAT---GACACAGGCAAACAGGCTCAGCTGCCCGCCCAAAGCGGCGGCGCTGGGGCG---------------------------------------------------------------------------------------------------------GGCGCCTGTGGCCAC---------------------------------------------------TTCGTAGAGATGCAGCACTCGGAACCGTTT---------AGGGGCCAGACCACG---------------------------------------------------------------------------------------------------------------------------------------------------------------------------------------------------------------------------------------------------------------------TCCGGCGGTCAGGGGGCTTGCGCTTGGTCTGCTTCAGGCTCTGTCCTCCAGCCGGCCATTTCCATCCCCGACCCCCTGCAGCAGGGC---AGCTGCCTGGTGACGGAGACTTACTCGGCTTCTGGCTTGGCTTCTGGCTCC------TTCCTGTGCCCT---------CCCACTGCGACCTTTGACCCACTTCTCACGCAGCAGAATGTGGTCGTGACGGAACGCGTGATCTGCCCCGTTCCCAGTGGCCATGGCCACCTGCACGGTCCC------------ACCGAGCTGCGAGGGTCCTGTAACATGATCCTCACAGAAGACCCTTGTTCCCGTCTGATC------------
>HLmanJav1
ATGACTTGGCTTCTTTCCAGAACA---GGGGCTCTGGCCATTTTAATGGTGATCGTATTGGTTCATGGAGAATTGCGAGTAAAGACCAAAGGCCAGCATGGAGAAGAGAACACC---GTACAACAA---GCCAAAAGGAGATATAAGCGTGAGTGGGTGAAGTTTGCAAAACCCTGCAGAGAAAGAGAAGACAACTCAAAAAGAAACCCAATTGCCAAAATTACTTCAGATTTCCAAGCAACCCAGAAAATTACCTACCGAATTTCTGGAATGGGAATTGATCAGCCCCCTTTTGGAATCTTTGTCGTTGACCGAAATACTGGAGAAATTAACATAACAGCCATAGTTGATCGTGAAGAAACCCCCAGCTTCCAGATCACATGTCACGCTCTAAATGCCTTAGGACAAGATGTTGAGAAACCACTTATATTAACTGTCAAAATTTTAGACGTCAATGACAACGCACCAGTATTTTCACAAAGTGTATTCACGGGTGAAATTGAAGAAAATAGTGCTTCAAACTCACTGGTGATGATACTAAATGCCACGGACGCAGATGAACCTAACCATTTGAACTCTAAAATTGCCTTCAAAATAATCTCTCAGGACCCTGCAGGCACATCCATGTTCCTCCTGAGCAGACACACTGGGGAACTCCGGACTCTGACCAATTCTCTTGATCGAGAGCAAGTTAGCAGCTATCGCCTGGTTGTGAGTGGTGCAGACAAAGATGGAGAAGGACTAGCAACTCAATGTGAATGCAGCATCAAGGTGAAAGATGTCAACGATAATTTCCCAATATTCAAAGAATCCCAGTATTCAGCACGTATTGAGGAAAACACTTTAAGTTCTGAGTTGCTTCGATTTCAAATAATAGATTGGGATGAAGAGTTCACCGATAATTGGCTTGCAGTGTTTGACTTTACCTCTGGAAATGAAGGAAATTGGTTCGAAATACAAACTGATCCCAGAACTAATGAAGGCATCCTAAAGGTGGTTAAGGCTCTGGATTATGAACAACTACAAAACGTGCAATTTAGTATTGCTGTGAAAAATAAAGCTGAATTTCACCAATCGGTAATCTCTCAGTATCAAGTCCAGTCAACCCCAGTCACGATTCAAGTAGTAAACGTGAAAGAAGGAATTACATTCCATCCTGCTTCCAAGACATTTACTGTGCAGAAAGGCCTAAGTAGTACAAAACTGGTCAATTACATCCTGGGAACATATCGAGCCACTGATGAAGACACTGGCCAGGCAGCCACATATGTCAAATATGCCATGGGACGTAATGACGGTGGTTTGCTAATTATTGATTCAAAAACTGCTCAAATCAGATTTGCCAAAAACATCGATCGGGACGTT---TCTTTCATAGTTAATAAGACAATCACAGCTGAGGTTCTGGCCATAGACGAAGACTCAGGTAAAACTTCGACAGGCACCATCTATATTAAAGTACCTGATTTTAATGAAAATTGTCCAACAATTGTCCTGGAAAAGAAAGCAATCTGTAGTTCA---TCCCCTTCAGTGGTGGTCTCAGCTCGAGTATTGGGCAATGATAAATACACAGGCCCCTACACATTTTCAGTGCACGAGCAGCCTGTGAAACTGCCAGTC---GTGTGGAGCATCACAACACTGGATGCTACCTCTGCGCTCCTGAGCGCCCAGCAGCAGCCCATCCCTCCCGGAACATACAGAGTCTCCCTTGCAGTGACGGCCCCTCAGGACAGGCGGTGTGAGACCCCAGAGAGCTTGGCTCTGGAGGTCTGCCACTGTGACAGCAGGGACGCCTGC---GAGACCTAC------GACCCC---AGCACGGACACCGACATCCTGCACGGG---GACAGGTCCTGGGTGAGGCTGGGGCCCGCCGCCATCGGCCTGCTGCTGCTCGGCCTCCTGCTGCTGCTGGTGGCCCCCCTTCTGCTGCTGACCTGTGATTGTGGGATGGGCCCAATTGGGGGA------GTA---ACAGGTGGATTTATCCCAGTTCCTGATGGCTCAGAAGGGACAATTCATCAGTGGGGAATCGAAGGAGCCCACCCTGAAGACAAG---------GAAATCACAAATATTTGTGTGCCACCTATCATTGCCAATGGAACTGATTTCATGGAAAATTCTGAAGTTTGTACAAATACAGGTGCCAGAGGGACAGTGGTGGAAGGGGCTTCCGGAATAGAGCTGATCACTAAGCTTGGAGCGGCTACAGGGTCAGGA------------------------------------GCAGCTGCTGGACTT------------------AGC------------------ATCAGCGCTGCAGGACAGCCTGGC------GTGGTGAAAGCAAGGCACTCCACTGGAGGAACACATAAGGACAACAGCGAAGGGGCAATAAGCATGAATTTCCTGGACTCCTACTTCTCTCAGAAAGCATTTGCCTGTGCGGAGGAAGACGACGGCCGGGGGGCCAGTGACTGCTTGCTGATCTATGACAACGAG---GGGGCGGGC---GCCCCCAGTTCTCCCATTGGCTCCCTGGGCTGCTGCAGTTTTATTGCCGACGAGATGGATGACAGTTTCTTGGACTCACTTGGCCCCAAATTTAAAAAGCTTGCAGAGATAAGCCTTGGGATTGAT---GATGAAGCCCAGCCCGCTCAGCCGCCTGGCGGAGAGGGTGGTCCTGGGGCT---------------------------------------------------------------------------------------------------------GCCTCCTGGGAC------------------------------------------------------TCCTGGGAAGTGCAGGAGTCAGAATCCACT---------AGCGGTCAGGGTCTG---------------------------------------------------------------------------------------------------------------------------------------------------------------------------------------------------------------------------------------------------------------------TCAGGCAGCCAAGGAGCTTCTGCTTTGTCCGCTTCTGGCTGTGTCCTCCAACCGGCCATCTCCATCCCTGACCCGGGGCAGCAGGGT---AGCTATATGGTGACAGAGACTTACTCAACGTCT------------GGGTCC------CTTGTGCAGCCC---------TCCACTGCAGTCTTTGATCCACTTCTCATGCAA---AATGTAACAGTGACAGAAAGAGTGATCTGTCCCATTTCCAGTGCTCCTGGCACCCCATCTGCTCCA------------GCAGAGCTACAAGGGTCACGTAATATGGCCTGTACAGAAGATCCTTGTTCCCATCTGATA------------
>saiBol1
ATG---GGGCTCTTCCCCAGACCCTCAGGGGCTCTGGTCATCTTGGTGGTGGTCATGTTGGTTCATGGAGAACTGCGAATAGAGACTAAAGGTCAATATGATGAAGAAGGGATGGTCTTACAACAA---GTTAAAACAAGGCATAAACGTGAATGGGTGAAATTTGCCAAACCCTGCAGAGAAGGAGAAGATAACTCAAAAAGAAACCCAATTGCCAAGATTACTTCAGATTACCAAGCAACCCAGAAAATTACCTACCGCATCTCTGGAGTGGGAATTGATCAGCCACCTTTTGGAATCTTTGTTGTTGACAAAAACACTGGAGATATTAATATAACAGCTATAGTTGATCGAGAAGAAACTCCAAGCTTCCTGATCACATGTCGGGCTCTAAATGCGCAAGGACTAGATGTAGAGAGACCACTTATACTGACGGTTAAAATTTTGGATATTAATGATAATCCTCCAGTATTTTCACAGAGCATTTTCATGGGTGAAATTGAAGAAAATAGTGCCTCAAACTCACTGGTGATGATACTAAATGCCACAGATGCAGACGAACCAAACCACTTGAATTCTAAAATTGCCTTCAAAATTGTGTCTCAGGAACCAGCAGGCACACCCATGTTCCTCCTAAGCAGAAACACTGGGGAAGTCCGTACTTTGACCAATTCTCTTGACAGAGAGCAAACTAGCAGCTATCGTCTGGTTGTGAGTGGTGCCGACAAAGATGGAGAAGGACTATCAACTCAATGTGAATGTAATATTAAAGTGAAAGATGTCAATGATAACTTCCCAATACTTAAAGAGTCTCAGTATTCAGCAAGTATTGAAGAAAATTCTCTAAGTTCTGAATTACTTCGATTTCAAGTAACAGACTGGGATGAAGAATACACAGATAATTGGCTTGCTGTGTATTTCTTTACCTCTGGGAATGAAGGAAATTGGTTTGAAATAGAAACTGATCCCAGAACTAATGAAGGTATCCTGAAAGTGGTGAAGGCACTAGATTATGAACAACTACAAAATGTGAAACTTAGTATTGCTGTCAAAAACAAAGCTGAATTTCATCAGTCAGTAATCTCTCGATACCGAGTTCAGTCAACCCCAGTCACAATTCAGGTAATAAACGTAAGAGAAGGAATTGCATTCCGTCCTGCTTCCAAGACATTTACTGTGCAAAAGGGCATAAGCAGCAAAAGATTGGTGGATTATATACTGGGAACATATCAAGCCATCGATGAGGACACTGGTAAAGCTGCCTCAAATGTCAAATACGTCATGGGACGAAACGATGGTGGTTACCTAATGATTGATTCAAAAACTGCTCAAATCAAATTTGTCAGAAATATGGATCGAGATTCT---ACTTTCATAGTTAACAAAACAATCACAGCTGAGATTCTGGCCATAGATGAATACACAGGTAAAACTTCTACAGGCACCGTGTATGTTAAAGTACCTGGTTTCAGTGACAATTGTCCAACAGCTGTCCTCGAGAAAGATGAACTTTGCAGTTCC---TCACCTTCCGTGGTTGTCTCTGCGAGAATACCAAATAAT---AGATATACTGGCCCCTATACATTTTCACTGGAAGATCAACCTGTAAAGTTGCCTGCC---ATATGGAGTATCACAACTCTCAATGGTACCTCGGCCCTCCTCAAAGCCCAGGAACAG---ATAGCTCCTGGAGTGTACCACATCTCCCTGGTACTTACAGACAGTCAGAACAATCGTTGTGACATGCCAGACAGCTTGACACTGGAAGTCTGTCAGTGTGACAACAGAGGCACCTGT---GGAACTTTT------AGCCCA---ACCACAGACCCTGGGATCAGGGGTCGC---AGGTCATTCCCAGGGAGGCTGGGGCCTGCTGCCATCGGACTGCTGCTCCTCGGTCTCCTGTTGCTGCTGTTGGCCCCTCTTCTGCTGTTGACCTGTGACTGTGGGGCAGGTTCTACTGGGGGA------GTG---ACAGGTGGTTTTATCCCAGTTCCTGATGGCTCAGAAGGAACAATTCATCAGTGGGGAATCGAAGGAGCCCATCCTGAAGACAAG---------GAAATAACAAATATTTGTGTGCCTTCTGTAACAGCCAATGGAGTTGATTTCATAGAAAGTTCTGAAGTTTGTACAAATACGTATGCCAGAGGGACAGTGGCGGAAGGTGCTTCAGGAATGGAAATGACCACTAAGCTTGGAGCAGCTAATGGATCCGGAAGTGCTGCAGGCTTTGCAGCAGGGACAGTGTCAGGAGCTGCTGCAGGATTC------------------GGGCCAGCCACTGGACTTGGCATCTGTTCCTCGGGGCAGTCTGGA------ACCATGAGAACAAGGCATTCCACTGGAGGAACCAATAAGGAGTATGCTGACGGGGCAATAAACATGAATTTTCTAGACTCCTACTTTTCCCAGAAAGCGTTTGCCTGTGCGGAGGAAGACAATGGTCAGGAAGCAAATGACTGCTTGTTGATCTATGATAATGAA---GGCGCAGAT---GCCACTGGTTCTCCTGTGGGCTCCGTGGGTTGTTGCAGTTTTATCGCTGATGACCTGGATGACAGCTTCTTGGACTCACTTGGCCCCAAATTTAAAAAACTTGCAGAGATAAGCCTTGGTGTTGAT---GACGAAGGCAAACAAGTTCAGCCACCCTCTAAAGACAGGGGTTATGGAACT---------------------------------------------------------------------------------------------------------GAATCCTGTGGCCAT---------------------------------------------------TCCAAAGAAGTTCCGCAGCCAGGATTCGTT---------AAGTGCCAGACTTTG---------------------------------------------------------------------------------------------------------------------------------------------------------------------------------------------------------------------------------------------------------------------TCAGGAAGTCAAGGAGCTTCTGCTTTGTCTGCCTCTGGGTCTGTC---CAACCAGCTGTTACCATCCCTGACCCTCTGCAGCACGGT---AACTATTTGGTAACGGAGACTTACTCGGCTTCT------------GGTTCC------CTCGTGCAACCT---------TCCACTTCAGGCTTTGATCCACTTCTCACGCAA---AATGTGATAGTGACAGAAAGGGTGATCTGTCCCGTTTCCAGTGTTCCTGGCAACCTAGCTGGCCCGACGCCACTACCAACGCAGCTACGAGGGTCACACACTATGCTGTGTACAGAAGATCCTTGTTCCCGTCTAATA------------
>tarSyr2
ATGGTGGGGATTTTTCCCAGAATCACAGAAGCTCTGGTCATCTTAATGGTGGTCATGCTGGTTCATGGAGAATTGCGAATCGAGACAAAAGGACAACACAAAGAAGATGAGACGGCAGTTCAGCAA---GCCAAAAGAAGGTATAAACGTGAATGGGTGAAATTTGCAAGACCCTGCAGAGAACGAGAAGACAACTCAAAAAGAAACCCAATTGCTAAGATTACTTCAGATTACCAAGCAAACCAGAAAATTACCTACAAAATTTCTGGAGTGGGCATTGATCAGCCACCTTTTGGAATCTTTGTTGTTGACCCAAACTCTGGAGATATTAACATAACAGCCATAGTGGATCGAGAGGAAACCCCAAGCTTCCTGATCACGTGTCGGGCTCTAAATGCCCTAGGACAAGATATAGAGAAGCCCCTTATACTAACGGTCAAAATTTTGGATGTTAATGATAATGCTCCAGTGTTTTCACAAAGCATATTCACGGGTGAAATAGAAGAAAATAGTGCTGCAAACTCACTGGTGATGATCCTAAATGCCACAGATGCAGATGAACCAAACCATCAGAACTCTAAAATTGCCTTCAAAATAGTTTCTCAGGAACCTGCAGGCATACCCATGTTCCTCCTAAGCAGAAACACCGGGGAAGTCCATACTTTGACCAATTCTCTTGACCGAGAGCAAGTTAGCAGCTATCACCTGGTTGTGAGCGGTGCTGACAGAGATGGAGAAGGACTTTCAAGTCAATGCGAGTGCAGTATTAAAGTGAAAGACGTCAACGATAACTTCCCAATGCTTAAGGACTCTCAGTATTCAGCACGTATTGAGGAAAACACTTTAAGTTCTGAATTACTTCGATTTCAAGTAATAGACTGGGATGAAGAGTACACAGATAATTGGCTTGCTGTGTATTTCTTTACCTCTGGGAATGAAGGCAATTGGTTTGAAATACAAACTGATCCTAGAACTAATGAAGGCATCCTCAAAGTGGTTAAGCCTCTAGATTATGAACAACTGCAAAACATACAACTTGGCATTGCTGTCAAAAACAAAGCTGAATTTCACCAATCAATAATCTCTCAATATCGAGTTCAGTCAACCCCAGTCACAATTCAGGTAATAAATGTAAAAGAAGGAATTGCATTCCGTCCAGCTTCCAAGACATTTACTGTGCAAAAAGGCATAAGTAGTAAAAAATTGGTGGATTATGTTGTGGGAACATATCAAGCCATCGATGAAGAGACTGGCAAAGCTGCCTCATATGTCAAATACATTATGGGACGTAACAATGGTGGTTTCCTAACGATTGATTCAAAAACTGCTGAAATCAAATTTGTCAAAAACATGGATCGAGATTCT---ACTTTCATAGTTAACAAAACAATCACAGCTGAGATTCTGGCCATAGATGGAAACACAGGCAGAACTTCTACAGGCACCATATATGTTGAAGTACCCAGTTTTAATGAAAATTGTCCAACGATTGTCCTTGAAAAGGAAATCATTTGCAGTTCA---TCGCCTTCCGTGGTGGTTTCCGTCAGAACACTGGATAGAGGGAAATATACCGGCCCCTACACATTTTCCCTGGAGAAGCAACCTCTAAAGTTGCCAGTT---GTGTGGAGTATCACAACACTCAATGCTACCTCGGCACTCTTGAGAGCCCAACAAGAG---ATATCTCCTGGAGTGTACCGAGTCTCCTTGGTGGTTACGGACAATCAGAACAATATCTGTGAAATGCCAGAGAGTTTGACTCTGGAAGTCTGCCAGTGTGACAACAGGGGTATCTGC---AGAAGTTAT------AAGCCA---AACAGGGACCCTGAGATCAAGTATGGG---AAGCCACCCTCGGGGAGGCTGGGACCTGCTGCCATTGGCCTGCTGCTCCTCGGTCTTCTACTGTTGCTGTTGGCTCCCCTTCTGCTGTTGACCTGTGACTGTGGCACG------ACCGGGGTA------GTG---CCAGGGCATTTTATCCCAGTTCCTGATGGCTCTGAAGGAACAATTCATCAGTGGGGAATCGAAGGAGCCCATCCTCAAGACAAG---------GAAATCACAAATATTTGTGTGCCACCAATAACAACCAATGGAGGCGATTTCATGGAAAGTTCTGAAGTTTGTACAAATATGTATGCTGGAGGGACGGTGGTAGAAGGTGCTTCGGGAATGGAAATGACCACGAAGCTTGGAGCAGCTTCCGGATCTGGAGGTGCTGCAGGCTTTGCAGCAGGAACAGTCTCCAGCGCCGCTGCAGGATTC------------------GGAGCAGCCACTGGACTTGGCATCTGTCCCGCGGGGCAGTCAGGA------ACCATGAGAACAAGGCATTCCACAGGAGGGACCAATAAAGACTATGGTAATGGGGCAATAAGCATGAGTTTCCTGGAATCCTACTTCTCTCAGAAAGCATTTGCCTGTGCAGAGGAAGACGACAACCAGGAAGCAAATGACTGCTTGCTTATCTATGATAATGAA---GGTGTAGAT---GACTCAGACTCTCCCTTGGGCTCCCTGGGCTGTTGCAGTTTCATTGCTGATGACTTGGATGACAGCTTCTTGGACTCGCTTGGCCCCAAATTTAAAAAACTTGCTGAGATAAGCCTGGGTGTGGAT---GACGAAGCCACACACGCTCAGCCACGCCCTAAAGACAGCGGTTACGGGACT---------------------------------------------------------------------------------------------------------------------------------------------------------------------------------GAAGCCCCGCAGTCAGGGTCTGTG---------AGGTGCCAGACTTTG---------------------------------------------------------------------------------------------------------------------------------------------------------------------------------------------------------------------------------------------------------------------TCAGGAAGTCAAGGCACTTTGGCCCAACAGGGCTCTGGGTCTTTC---CAGCCGGCTGTTCCCATCCCTGACCCTCTGCAGCCTGGT---AGCTATTTGGTGACAGGGACTTACTCCGCTTCT------------GGTACC------CTCGTGCAACCT---------TCCACTGCAGTCTTTGATCCACTTCTCACACAA---AATGTGACAGTGACAGAAAGGATGATCTGTCCCATTTCCAGTGTCTCTGGCAACCTGGCTGGCCAA------------ACGCAACTACGAGGGTCACGCTCTATGCTCTATCCAGAAGATCCTTGCCCCCGTCCCATA------------
>micMur3
ATGAGG---CTCCTTCCCAGAACCTCAGGGGCTCTGGCCATTTTAATGGTGGTCATATTGGTTCACGGAGAATTGCATATAGAGACAAAAGGACAACATGAAGAAGATAGAACAGCAGTGCAACAA---ACCAAAAGAAGGTATAAACGTGAATGGGTGAAATTTGCAAAACCCTGCAGAGAAAGAGAAGACAACTCAAAAAGAAACCCAATTGCCAAGATTACTTCAGATTATCAAGCAACGCAGAAAATTACCTACCGAATTTCTGGAGTGGGAATCGATCAGCCACCTTTTGGCATCTTTGTTGTGGATCAAAACACTGGAGATATCAACATAACAGCCATAGTTGATCGAGAGGAAACCCCCAGCTTCCTGATCACATGTCGGGCTGTAAATGCCCTAGGACAAGATGTAGAGAAACCACTTATACTAACGGTCAAAATTTTGGATGTTAATGATAATGCTCCAGTATTTTCGCAAAGCATATTTATGGGTGAAATTGAAGAAAACAGTGCTTCAAACACGCTGGTGATGATACTAAATGCCACAGATGCAGATGAACCAAACCATTTAAACTCTAAAATTGCCTTCAAAATCGTCTCTCAGGAACCTGCAAGCACACCCATGTTCCTCCTCAGCAGAAACACGGGGGAAATCCGCACTTTGACCAATTCTCTTGACCGAGAGCAAGTTAGCAGCTATCGCCTGGTTGTGAGTGGTGCAGACAAAGATGGAGAAGGACTAGCGACTCAATGCGAATGTAGCATTAAAGTGAAAGATGTCAATGACAACTTCCCAGTGCTTAGAGACTCTCAGTATTCAGCACATATTGAGGAAAACACTTTAAGTTCTGACTTACTTCGATTTCAAGTAACAGATTGGGATGAAGAATACACAGATAATTGGCTTGCAGAATATTTCTTTACCTCTGGGAATGAAGGGAATTGGTTTGAAATACAAACTGATCCCAAAACTAATGAAGGCATCCTGAAGGTGGTTAAGGCCCTAGACTACGAACAACTACAAACCCTGCAATTTGGTATTGCCGTCAAAAACAAAGCTGCGTTTCACCAATCAGTAATCTCTAAATACCGAGTTCAGTCAACACCAGTCACAATTCAGATAATAAATGTAAAAGAAGGAATTACATTTCGTCCAGCTTCCAAGACATTTACAGTGCAAAAAGGCATAAGTAGTAAAAAATTGGTGAATTATATCGTGGGATCTTATCAAGCCATTGATGAAGAGACTGGCAAAGCTGCTTCATATGTCAGATACATCATGGGACGTAATGATGGTGGTTTCCTAATGATTGATCCCAAAACTGCTCAAATCAAATTTGTCAAAAATTTGGATCGGGATTCA---ACTTTCATAGTTAACAAAACGATTACAGCTGAGGTTCTGGCCATAGATGAAACCACGGGTAAAACTTCTACAGGCACCATACATGTTGAAGTACCCAATTTTAATGAAAATTGTCCCACGGTCGTCCTCGAAAAGCAAGTAGTCTGCAGTTCA---TCACCTTCTGTGGTGGTCTCAGCCAACGCACTGAATAATGTTAAATATACTGGTCCTTACACAATTTCACTGGAGGAGCAACCTATAAAGATACCAGCT---GTGTGGAGTATCACAACACTCAACGCTACCTCGGCACTCCTAAAAGCCCAGCAACAA---ATATCTCCTGGAGTGTACAAGATCTCCTTGGTAATTACGGACAGTCAGAACAATCAGTGTGAGACACCGGAGAGCCTGACTCTGGAAGTCTGTCAGTGTGACAACAGGGACACCTGT---GGAACTTAT------GTCCCA---AACAGAGACCCTGGGGTCAAATATGGA---AAGCCAGCCTCCGGAAGGCTGGGTCCCGCGGCCATCGGACTGCTGCTCCTTGGTCTTCTGCTGCTGCTGTTGGCCCCACTTCTGCTGTTGACCTGTGACTGTGGGACAGGTCCTGCTGGGGGA------GTG---ACAAGTGGTTTTATCCCAGTTCCTGATGGCTCAGAAGGAACAATTCATCAGTGGGGAATCGAAGGAGCTCATCCTAAAGACAAG---------GAAATCACAAATATTTGTGTGCCACCTATAACAGCCAATGGAGTTGATTTCATGGAAAGTTCTGACATTTGTACGCACACGTATGCCGGAGGGACGGTGGTGGAAGGCGCTTCGGGAATGGAACTGACCACTAAGGTCGGAGCAGCTACCGGATCCGGAGGTGCCACAGGCTTTACAGCAGGGACAGTCTGTGGTGCCGCCGGGGGATTC------------------GGAGCAGCCAGTGGACTTGGCATCTGTCCCGCGGGGCAGTCCGGG------ACAATGACAACAAGGCGTTCCACTGGAGGAGCCCACAGGGACTATGCTGATGGGCTAATCAACATGAATTTCCTGGACTCCTACTTTTCTCAGAAAGCATCTGCCTGGGCGGAGGAAGACAATGGCCCCGAATCCAACGATTGCTTGTTGATCTATGACAACGAA---GGCCCAGAC---GCCGCTGGTTCTCCCGTGGGCTCCCTGGATTGTTGCGGTTTTATTACAGATGACCTGGACGACAGCTTCTTGGAATCACTCGGCCCCAAATTTAAAAAGCTTGCGGAGATAATCCTCGATGGTGAT---CGTGAAGCCACGCAGGCTCCGCTACCCACTAAAGAAAGTGGTTATGGGGTT---------------------------------------------------------------------------------------------------------GACTCCTGTGGCCGT---------------------------------------------------ACCAGAGAAGTCCCGCAGTCAGGACCCCGT---------AGGTACCAGACTTTG---------------------------------------------------------------------------------------------------------------------------------------------------------------------------------------------------------------------------------------------------------------------TCAGGCAGTGAAGGAGCATCCGCTGTGTCTGCCTCCTGTTCCCTG---CAGCCAGCTATTCCCATCCCTGACCCTCTGCAACATGGT---AACTATTTGGTCACGGAAACTTACTCGGCTTCT------------GGTTCC------CTCGTGCCCCCTGTGCCACCTTCCGCTGCGGTCTTTGATCCACTTCTCACACAA---AATGTAATAATGACAGAAAGGGTGATTTGTCCCATTTCCAGTGTCCCTGGCAACCTGGCTGGCCCA------------ACACAGCTACGAGGGTCACGCACTATGCTCTGTACAGAAGATCCTTGTTCCCGAGTGATA------------
>calJac3
ATGATGGGGCTCTTCCCCAGACCCACAGGGGCTCTGGCCATCTTCATGGTGGTCATGTTGGTTCATGGAGAACTGCGAATAGAGACTAAAGGGCAATATGATGAAGAAGGGATGGTTGTACAACAA---GCTAAAACAAGGCATAAACGTGAATGGGTGAAATTTGCCAAACCCTGCAGAGAAGGAGAAGATAACTCAAAAAGAAACCCAATTGCCAAGATTACTTCAGATTACCAAGCAACCCAGAAAATTACCTACCGCATCTCTGGAGTGGGAATTGATCAGCCACCTTTTGGAATCTTTGTTGTTGACAAAAACACTGGAGATATTAACATAACAGCTATAGTTGATCGAGAGGAAACTCCAAGCTTCCTGATCACATGTCGGGCTCTAAATGCGCAAGGACTAGATGTAGAGAGACCACTTATATTGACGGTTAAAATTTTGGATATTAATGATAATCCTCCAGTATTTTCACAGAGCATTTTCATGGGTGAAATTGAAGAAAATAGTGCCTCAAACTCACTGGTGATGATACTAAATGCCACAGATGCAGATGAACCAAACCACTTGAATTCCAAAATTGCCTTCAAAATTGTGTCTCAGGAACCAGCAGGCACACCCATGTTCCTCCTAAGCAGAAACACTGGGGAAGTCCGTACTTTGACCAATTCACTTGACCGAGAGCAAACTAGCAGCTACCGTCTGGTTGTGAGTGGTGCAGACAAAGATGGAGAAGGACTATCAACTCAGTGTGAATGTAATATTAAAGTGAAAGATGTCAATGATAACTTCCCAATACTTAAGGAGTCTCAGTATTCAGCACGTATTGAAGAAAATACTCTAAGTTCTGAATTACTTCGATTTCAAGTAACAGATTGGGATGAAGAATACACAGATAATTGGCTTGCTGTGTATTTCTTTACCTCTGGCAATGAAGGAAATTGGTTTGAAATAGAAACTGACCCCAGAACTAATGAAGGCATCCTGAAAGTGGTGAAGGCTCTAGATTATGAACAATTACAAAACGTGAAACTTAGTATTGCTGTCAAAAACAAAGCTGAATTTCACCAGTCAGTAATCTCTCGCTACCGAGTTCAGTCAACCCCAGTCACAATTCAGGTAATAAATGTAAGAGAAGGAATTGCATTCCGTCCTGCTTCCAAGACATTTACTGTGCAAAAGGGCATAAGTAGCAAAAGATTGGTGGATTATATCCTGGGAACATATCAAGCCATCGATGAGGACACTGGCAAAGCTGCGTCAAATGTCAAATACGTCATGGGACGAAATGATGGTGGTTACCTAATGATTGATTCAAAAACTGCTCAAATCAAATTTGTCAGAAATATGGATCGAGATTCT---ACTTTCATAGTTAACAAAACAATCACAGCCGAGGTTCTGGCCATAGATGAATACACAGGTAAAACTTCTACAGGCACCGTGTATGTTAAAGTACCCAGTTTCAGTGACAATTGTCCAACAGCTATCCTCGAGAAAGATGAACTTTGCAGTTCC---TCACCTTCCGTGGTTGTCTCTGCTAGTATACCAGATAAT---AGATACACTGGCCCCTATACATTTTCACTGGAAGATCAACCTGTAAAGTTGCCTGCC---GTATGGAGTATCACAACCCTCAATGGTACCTCGGCCCTCCTCAAAGCCCAGGAACAG---ATAGCTCCTGGAGTGTACCACATCTCCCTGGTACTTACAGACAGTCAGAACAATCATTGTGACATGCCAGACAGCTTGACACTGGAAGTCTGTCAGTGTGACAACAGAGGCACCTGT---GGAACTTTT------AGCCCA---ACCATAGACCCTGGGACCAGGGTTGGC---AGGTCATTCCCAGGGAGGCTAGGGCCTGCTGCCATTGGCCTGCTGCTCCTCGGTCTCCTGCTGCTGCTGTTGGCCCCTCTTCTGCTGTTGACCTGTGACTATGGGGGAGGTTCTACTGGGGGA------GTG---ACAGGTGGTTTTATCCCAGTTCCTGATGGCTCAGAAGGAACAATTCATCAGTGGGGAATCGAAGGAGCCCATCCTGAAGACAAG---------GAAATAACAAATATTTGTGTGCCTCCTATAACAGGCAATGGAGCTGATTTCATGGAAAGTTCTGAAGTTTGTACAAATACATATGCCAGAGGGACAGTGGCGGAAGGCGCTTCAGGAATGGAAATGACCACTAAGCTTGGAGCAGCTAACGGATCCGGAAGTGCCACAGGCTTTGCAGCAGGGACAGTGTCAGCAGCTGCTGCAGGATTC------------------GGAGCAGCCACAGGACTGGGCATCTGTTCCTCGGGGCAGTCTGGA------ACCATGAGAACGAGGCATTCCACTGGTGGAACCTATAAGGAGTATGCTGAAGGGGCAATAAACATGAATTTTCTGGACTCCTACTTTTCCCAGAAAGTGTTTGCCTGTGCGGAGGAAGACGATGGCCAGGAAGCAAATGACTGCTTGTTGATCTATGATAATGAA---GGCGCAGAT---GCCACTGGTTCTCCCGTGGGCTCCGTGGGTTGTTGCAGTTTTATTGCTGATGACCTGGATGACAGCTTCTTGGACTCACTTGGCCCCAAATTTAAAAAACTTGCAGAGATAAGCCTTGGTATTGAT---GATGAAGGCAAACAAGTTCAGCCACCCTCTAAAGACAGGTGTTATGGAACT---------------------------------------------------------------------------------------------------------GAATCCTGTGGCCAT---------------------------------------------------TCCAAAGAAGTTCAGCAGCTAGGATTTGTT---------AAGTGCCAGACTTTG---------------------------------------------------------------------------------------------------------------------------------------------------------------------------------------------------------------------------------------------------------------------TCAGGAAGTCAAGGAGCTTCTGCTTTGTCTGCCTCTGGGTCTGTC---CTACCAGCTGTTTCCATCCCTGACCCTCTGCAGCATGGT---AACTATTTGGTAACGGAGACTTACTCGGCTTCT------------GGTTCC------CTCGTGCAACCT---------TCCACTGCAGGCTTTGATCCGCTTCTCACGCAA---AATGTGATAGTGACAGAAAGAGTGATCTGTCCCATTTCCAGTGTTCCTGGCAACCTAGCTGGCCCAACACAGCTACCGACACAGCTACGAGGGTCACGCACTATGCTGTGTACAGAAGATCCTTGCTCCCGTCTAATA------------
>hg38
ATGATGGGGCTCTTCCCCAGAACTACAGGGGCTCTGGCCATCTTCGTGGTGGTCATATTGGTTCATGGAGAATTGCGAATAGAGACTAAAGGTCAATATGATGAAGAAGAGATGACTATGCAACAA---GCTAAAAGAAGGCAAAAACGTGAATGGGTGAAATTTGCCAAACCCTGCAGAGAAGGAGAAGATAACTCAAAAAGAAACCCAATTGCCAAGATTACTTCAGATTACCAAGCAACCCAGAAAATCACCTACCGAATCTCTGGAGTGGGAATCGATCAGCCGCCTTTTGGAATCTTTGTTGTTGACAAAAACACTGGAGATATTAACATAACAGCTATAGTCGACCGGGAGGAAACTCCAAGCTTCCTGATCACATGTCGGGCTCTAAATGCCCAAGGACTAGATGTAGAGAAACCACTTATACTAACGGTTAAAATTTTGGATATTAATGATAATCCTCCAGTATTTTCACAACAAATTTTCATGGGTGAAATTGAAGAAAATAGTGCCTCAAACTCACTGGTGATGATACTAAATGCCACAGATGCAGATGAACCAAACCACTTGAATTCTAAAATTGCCTTCAAAATTGTCTCTCAGGAACCAGCAGGCACACCCATGTTCCTCCTAAGCAGAAACACTGGGGAAGTCCGTACTTTGACCAATTCTCTTGACCGAGAGCAAGCTAGCAGCTATCGTCTGGTTGTGAGTGGTGCAGACAAAGATGGAGAAGGACTATCAACTCAATGTGAATGTAATATTAAAGTGAAAGATGTCAACGATAACTTCCCAATGTTTAGAGACTCTCAGTATTCAGCACGTATTGAAGAAAATATTTTAAGTTCTGAATTACTTCGATTTCAAGTAACAGATTTGGATGAAGAGTACACAGATAATTGGCTTGCAGTATATTTCTTTACCTCTGGGAATGAAGGAAATTGGTTTGAAATACAAACTGATCCTAGAACTAATGAAGGCATCCTGAAAGTGGTGAAGGCTCTAGATTATGAACAACTACAAAGCGTGAAACTTAGTATTGCTGTCAAAAACAAAGCTGAATTTCACCAATCAGTTATCTCTCGATACCGAGTTCAGTCAACCCCAGTCACAATTCAGGTAATAAATGTAAGAGAAGGAATTGCATTCCGTCCTGCTTCCAAGACATTTACTGTGCAAAAAGGCATAAGTAGCAAAAAATTGGTGGATTATATCCTGGGAACATATCAAGCCATCGATGAGGACACTAACAAAGCTGCCTCAAATGTCAAATATGTCATGGGACGTAACGATGGTGGATACCTAATGATTGATTCAAAAACTGCTGAAATCAAATTTGTCAAAAATATGAACCGAGATTCT---ACTTTCATAGTTAACAAAACAATCACAGCTGAGGTTCTGGCCATAGATGAATACACGGGTAAAACTTCTACAGGCACGGTATATGTTAGAGTACCCGATTTCAATGACAATTGTCCAACAGCTGTCCTCGAAAAAGATGCAGTTTGCAGTTCT---TCACCTTCCGTGGTTGTCTCCGCTAGAACACTGAATAAT---AGATACACTGGCCCCTATACATTTGCACTGGAAGATCAACCTGTAAAGTTGCCTGCC---GTATGGAGTATCACAACCCTCAATGCTACCTCGGCCCTCCTCAGAGCCCAGGAACAG---ATACCTCCTGGAGTATACCACATCTCCCTGGTACTTACAGACAGTCAGAACAATCGGTGTGAGATGCCACGCAGCTTGACACTGGAAGTCTGTCAGTGTGACAACAGGGGCATCTGT---GGAACTTCT------TACCCA---ACCACAAGCCCTGGGACCAGGTATGGC---AGGCCGCACTCAGGGAGGCTGGGGCCTGCCGCCATCGGCCTGCTGCTCCTTGGTCTCCTGCTGCTGCTGTTGGCCCCCCTTCTGCTGTTGACCTGTGACTGTGGGGCAGGTTCTACTGGGGGA------GTG---ACAGGTGGTTTTATCCCAGTTCCTGATGGCTCAGAAGGAACAATTCATCAGTGGGGAATTGAAGGAGCCCATCCTGAAGACAAG---------GAAATCACAAATATTTGTGTGCCTCCTGTAACAGCCAATGGAGCCGATTTCATGGAAAGTTCTGAAGTTTGTACAAATACGTATGCCAGAGGCACAGCGGTGGAAGGCACTTCAGGAATGGAAATGACCACTAAGCTTGGAGCAGCCACTGAATCTGGAGGTGCTGCAGGCTTTGCAACAGGGACAGTGTCAGGAGCTGCTTCAGGATTC------------------GGAGCAGCCACTGGAGTTGGCATCTGTTCCTCAGGGCAGTCTGGA------ACCATGAGAACAAGGCATTCCACTGGAGGAACCAATAAGGACTACGCTGATGGGGCGATAAGCATGAATTTTCTGGACTCCTACTTTTCTCAGAAAGCATTTGCCTGTGCGGAGGAAGACGATGGCCAGGAAGCAAATGACTGCTTGTTGATCTATGATAATGAA---GGCGCAGAT---GCCACTGGTTCTCCTGTGGGCTCCGTGGGTTGTTGCAGTTTTATTGCTGATGACCTGGATGACAGCTTCTTGGACTCACTTGGACCCAAATTTAAAAAACTTGCAGAGATAAGCCTTGGTGTTGAT---GGTGAAGGCAAAGAAGTTCAGCCACCCTCTAAAGACAGCGGTTATGGGATT---------------------------------------------------------------------------------------------------------GAATCCTGTGGCCAT---------------------------------------------------CCCATAGAAGTCCAGCAGACAGGATTTGTT---------AAGTGCCAGACTTTG---------------------------------------------------------------------------------------------------------------------------------------------------------------------------------------------------------------------------------------------------------------------TCAGGAAGTCAAGGAGCTTCTGCTTTGTCCACCTCTGGGTCTGTC---CAGCCAGCTGTTTCCATCCCTGACCCTCTGCAGCATGGT---AACTATTTAGTAACGGAGACTTACTCGGCTTCT------------GGTTCC------CTCGTGCAACCT---------TCCACTGCAGGCTTTGATCCACTTCTCACACAA---AATGTGATAGTGACAGAAAGGGTGATCTGTCCCATTTCCAGTGTTCCTGGCAACCTAGCTGGCCCA------------ACGCAGCTACGAGGGTCACATACTATGCTCTGTACAGAGGATCCTTGCTCCCGTCTAATA------------
>macFas5
ATGATGGGGCTCTTGCCCACAACCACAGGGGCTCTGGCCATCTTCATGGTGGTCATATTGGTTCATGGAGAATTGCGAATAGAGACGAAAGGTCAATATGACGAAGAAGAGATGACTGTGCAACAA---GCTAAAAGAAGGCAGAAACGTGAATGGGTGAAATTTGCCAAACCCTGCAGAGAAGGAGAAGATAACTCAAAAAGAAACCCAATTGCCAAGATTACTTCAGATTACCAAGCAACCCAGAAAATTACCTACCGAATCTCTGGAGTGGGAATTGATCAGCCGCCTTTTGGAATCTTTGTTGTTGACAAAAACACTGGCGATATTAACATAACAGCGATAGTTGACCGAGAGGAAACTCCAAGCTTCCTGATCACATGTCGGGCTCTAAACGCTCAAGGACTAGATGTAGAGAAGCCACTTATACTAACGGTTAAAATTTTGGATATTAATGATAATCCTCCAGTATTTTCACAACAAATTTTCATGGGTGAAATTGAAGAAAATAGTGCCTCAAACTCACTGGTGATGATACTAAATGCCACAGATGCAGATGAACCAAACCACTTGAATTCCAAAATTGCCTTCAAAATTGTCTCTCAGGAACCAGCAGGCACACCCATGTTCCTTCTAAGCAGAAACACTGGGGAAGTCCGTACTTTGACCAATTCTCTTGACCGAGAGCAAGCTAGCAGCTATCGTCTGGTTGTGAGTGGTGCAGACAAAGATGGAGAAGGACTATCAACTCAATGTGAATGTAGTATTAAAGTGAAAGATGTCAACGATAACTTCCCAATGTTTAGAGACTCTCAGTATTCAGCACGTATTGAAGAAAATACCTTAAGTTCTGAATTAATTCGATTTCAAGTAACAGATTTGGATGAAGAGTACACAGATAATTGGCTTGCAGTATATTTCTTTACCTCTGGGAATGAAGGAAATTGGTTTGAAATACAAACTGATCCCAGAACTAATGAAGGCATCCTGAAAGTGGTGAAGGCTCTAGATTATGAACAACTACAAAGCGTGAAACTTAGTATTGCTGTCAAAAACAAAGCTGAATTTCACCAATCAGTAATCTCCCGATACCGAGTTCAGTCAACCCCAGTCACAATTCAGGTAATAAATGTAAGAGAAGGAATAGCATTCCGTCCTGCTTCCAAGACATTTACTGTGCAAAAAGGCATAAGTAGCAAAAAATTGGTGGATTATATCCTGGGAACATATCAAGCCATCGATGAGGACACTGGCAAAGCTGCCTCAAATGTCAGGTATGTCATGGGACGTAACAATGGTGGTTACCTAATGATTGATTCAAAAACTGCTGAAATCAAATTTGTCAAAAATATGGACCGAGATTCC---ACTTTCATAGTTAACCAAACAATCACAGCTGAGGTTCTGGCCATAGACGAATACACAGGTAGAACTTCTACAGGCACGGTATATGTTAGAGTACCCGGTTTCAGTGACAATTGTCCAACAGCTGTCCTCGATAAAGATGCGATTTGCAGTTCT---TCACCTTCCGTGGTTGTCACCACTAGAACACTGAATAAT---AGATACACTGGCCCCTATACATTTGCACTGGAAGATCAACCTGTGAAGTTGCCTGCT---ATATGGAGTATCACAACCCTCAATGCTACCTCGGCCCTCCTCAGAGCCCAGGAACAG---ATAGCTCCTGGAGTATACCACATCTCCCTGGTACTTACAGACAGTCAGAACAATCGGTGTGAGATGCCAGGCAGCTTGACACTGGAAGTCTGTCAGTGTGACAACAGGGGCGTCTGT---GGAACTTCT------TACCCA---ACCACATGGCCTGGGACCAGATACGGC---AGGCCGCCCTCAGGGAGGCTGGGGCCTGCCGCCATCGGCCTGCTGCTCCTTGGACTCCTGCTGCTGCTGTTGGCCCCCCTTCTGCTGTTGACCTGTGACTGTGGGGCAGGTTCTACTGGGGGA------GTG---ACAGGTGGTTTTATCCCAGTTCCTGATGGCTCAGAAGGAACAATTCATCAGTGGGGAATTGAAGGAGCCCATCCTGAAGACAAG---------GAAATCACAAATATTTGTGTGCCTCCTATAACAGCCAATGGAGCCGATTTCATGGAAAGTTCTGAAGTTTGTACAAGTACGTATGCCAGAGGGACAGCGGTGGAAGGCACTTCGGGAATGGAAATGACCACTAAGCTTGGGGCAGCCACTGAATCCGGAGGTGCTGCAGGCTTTGCAACAGGGACAGTGTCAGCGGCTGCTTCAGGATTC------------------GGAGCAGTCACTGGAGTTGGCATCTGTTCCTCAGGGCAGTCTGGA------ACCATGAGAACAAGGCATTCCACTGGAGGAACCAATAAGGACTATACTGATGGGGCAATAAGCATGAATTTTCTGGATTCCTACTTTTCTCAGAAAGCGTTTGCCTGTGCGGAGGAAGACGATGGCCAGGAAGCAAATGACTGCTTGTTGATCTATGATAATGAA---GGCGCAGAT---GCTACTGGTTCTCCTGTGGGCTCCGTGGGTTGTTGCAGTTTTATTGCTGATGACCTGGATGACAGCTTCTTGGACTCACTTGGCCCGAAATTTAAAAAACTTGCAGAGATAAGCCTCGGTGTTGAT---GGTGAAAGCAAACAAGTTCAGCCACCCTCTAAAGACAGTGGTTATGGGATT---------------------------------------------------------------------------------------------------------GAATCCTGTGGCCGT---------------------------------------------------TCCACAGAAGTCCAGCAGTCAGGATTTATT---------AAGTGCCAGACTTTG---------------------------------------------------------------------------------------------------------------------------------------------------------------------------------------------------------------------------------------------------------------------TCAGGAGGTCAAGGAGCTTCTGCTTTGTCCGCCTCTGGGTCTGTC---CAGCCAGCTGTTTCCATCCCTGACCCTCTGCAGCATGGT---AACTATTTGGTAACGGAGACTTACTCGGCTTCT------------GGTTCC------CTTGTGCAACCT---------TCCACTGCAGGCTTTGATCCACTTCTCACGCAA---AATGTGATAGTGACAGAAAGGGTGATCTGTCCCATTTCCAGTGTTCCTGGCAACCTAGCTGGCCCA------------ACGCAGCTACGAGAGTCACACACTATGCTCTGTACAGAGGATCCTTGCTCCCGTCTAATA------------
>otoGar3
ATGATGGGGCTTTTTCCCAGAACCACAGGGGCTCTGGCCATTTTAATGGTGGTTGTATTGGTTCACGGAGAACTTCACATAGAGACTAAAAGACAACAGGAAGAAGACAGAACAGCAGTGCAACAT---TCCAAAAGGAGGTATAAACGTGAATGGGTCAAGTTTGCAAAACCCTGCCGAGAGAGAGAAGACAACTCAAAAAGGAACCCAATTGCCAAGATTACCTCAGATTACCAAGCAACCCAGAAAATTACCTACCGAATTTCTGGAGTGGGAATTGATCAGCCACCGTTTGGAATCTTTGTTGTTGATAAAAACACGGGCGAGATCAACATAACAGCCATAGTTGACCGAGAGGAAACCCCAAGCTTCCTGATCACATGCCGGGCTCTAAATGCCCTGGGACAAGATGTAGAGAAACCACTTATACTCACGGTCAAAATTTTGGATGTGAATGATAATCCTCCAGTATTTTCACAAAGCGTATTCATGGGTGAAATTGAAGAAAATAGTGCTGTCAACACCCTAGTGATGATAATAAATGCCACAGATGCTGATGAACCAAACCATATAAATTCTAAAATCGCCTTCAGAATTCTCTCTCAGGAACCTGCAGGCACGCCCATGTTCCTCCTAAGCCGAAACACTGGGGAGATCCGCACTTTGACCAGTTCTCTCGACCGAGAGCAAGTTGGCAGCTATCACCTGGTTGTGAGTGGCGCAGACAAAGATGGAGAAGGGCTAGCGACCCGGTGCGAGTGCAGCATTAAAGTGAAAGATGTCAACGACAACTTCCCAATACTCAGAGACTCTCAGTATTCAGCACGTATTGAGGAAAATACTTTAAGTTCTGACTTGCTTCGATTTCACGTGACAGATTGGGACGAAGAGTATACGGACAATTGGCTTGCAGAGTTTTTCTTTACCTCTGGGAACGAAGGGAACTGGTTTGAAATACAGACGGATCCCAGAACGAATGAAGGCATTCTCACGGTTGTTAAGGCCCTAGATTATGAACAACTACAAACCCTGCAATTGGGTATTGCTGTCAGAAACAAAGCTGCATTTCACCACTCGATAATTTCTAAATATCGAGTTCAGTCAACACCAGTTACAATTCAGGTAATAAATGTAAGAGAAGGAATTACATTTCGTCCCGCTTCCAAGACATTTACAGTGCAAAAAGTCACCAGTAGTAAAAAATTGGTGGATTATATCCTGGGAACCTATCAAGCCATTGATGAAGACACTAACAAAGCAGCTTCAAATGTCAAATACATTATGGGACGTAACGATGGTGGTTTCCTAACGATTGATTCAAAAACTGCTCAGATCAAATTTGTTAAAAACTTGGATCGAGATTCT---TCTTTCATAGTCAACAAAACAATCATAGCTGAGGTTCTGGCCATAGATGAAACCACGGGTAAAACTTCTACAGGCACCGTCCGTGTTGAAATACCCCATTTCAGTGAAAATTGTCCAACAGCTGTCCTTGAAAAGGAAGCAGTTTGCAGTTCA---TCGCCG---GTGGTCGTCTCGGTTAGAACCCTGGGAAATGTTAAATATACTGGTCCTTACACAATCACACTGGAGGAGACGCCTGTAAAGTTGCCAGCC---GTGTGGAGTATCACGACACTCAACGCTACCTCAGCACTCCTCAAAGCACAGCAACAG---GTGTCTCCCGGAGTGTACAGAATCCCCCTGGTCATCACGGACAACGAGGACAATCGGTGTGAGACACCAGAGAGCCTGACCCTGGAAGTTTGTCAGTGTGACTACAGGGACACATGT---GGAAAGTAT------GGCCCA---ATGACAGACCCTTACACCAAGGATAAA---CATGCAACTTCTGGGAGGCTGGGGCCTGCTGCCATTGGCCTGCTGCTGCTCGGTCTCCTGATGCTGCTCTTGGCCCCACTTCTTCTGTTAACCTGTGACTGTGGGACGGGTCCGTCTGGAGGA------GTG---GCAAGTGGTTTTATCCCAGTTCCTGATGGCTCAGAAGGAACAATTCATCAGTGGGGAATCGAAGGAGCTCATCCTGAAGACAAG---------GAAATCACAAATATCTGTCTGCCACCTATAACGGCCAATGGAGCTGATTTCATGGAAAGTTCTGAAATTTGTACAAACACATATGCCGGAGGGACCGTGGTTGAGGGCACTTCGGGAATGGAACAGACCACGAAGCTTGGAGCAGCCAACGGGTCAGCAGGGGCCGCAGGCTTTGCAGCAGGGGCAGCCTCTGGGGCCTCTGCAGGCTTT------------------GCGGGAGCCACCGGCTTCGGCATCTGTCCCACAGGGCAGTCGGGG------ACAATGAGAACGAGACATTCCACCGAAGGAACCACCAGGGACTATGCTGACGGGGTAATAAGCATGAATTTCCTGGACTCCTACTTTTCTCAGAAAGCATTTGCCTGTGCGGAGGAAGATGATGGCCAGGAAGCCAATGACTGCTTGTTGATCTATGACAATGAA---GGCACAGAG---CCCTCCAGTTCTCCTGCTGACGCCCTAGATTGTTGCAGTTTTATTGTCGACGACCTGGATGACAGCTTCTTGGACTCACTTGGCCCCAAATTTAAACAACTTGCAGAGATAGTCCTTGGTCTTGAC---GACAAAGCCAAACAAGGACAGCCATCTGCTAAGGAAAGTGGTTACGTGGTT---------------------------------------------------------------------------------------------------------GACTCCTGTGGCCGC---------------------------------------------------TCCCCAGAAGTCCCGCAAGAAGGATACGTT---------GGGTGCCAGACTTTG---------------------------------------------------------------------------------------------------------------------------------------------------------------------------------------------------------------------------------------------------------------------CCAGGCAGGGAAGGAGCTTCTGCTTTGTCCGCCTCTATGTCTGTC---CAGCCAGCTATTTCCATCCCTGACCCTCTGCAGTATGGT---AAATATTGGGTAACAGAATCCTACTCGGCTTCT------------GGTTCC------TGCGTGCAATCT---------TCCGCTGCGGGCTTTGATCCACTTCTCACACAA---AATGTAAAAGTGACAGAACGGGGGACTTGTCCCATGCCCTGTATTCCTGGTAACCTCACTGGCCCA------------ACACAGCTACGAGGGTCACGCACTGTGCTCTGTACAGAGGATCCTTGTTCCCAAGTCATA------------
>oryCun2
ATGGCTTGGCTCTTCCCCAGAACCACAGGGGCTCTGGCCATTTTAATGGTGGTTGTATTGGTTCATGGAGAACTGCGAATAGAGATAAAAGGACAACATGAGGAAGATGGGGCAGCAACGCAGCAA---GCCAGAAGAAGGTATAAACGTGAATGGGTGAAATTCGCAAAACCCTGCAGAGAAAGAGAAGACAACTCAAAAAGAAACCCCATTGCCAAGATTACTTCAGATTTCCAAGCAACTCAGAAGATTACCTACCGAATCTCTGGGGTAGGAATTGATCAGCCTCCTTTTGGAATCTTTGTGGTTGACCAAAACACTGGAGATATTAACATAACAGCCATAGTAGACAGAGAAGAAACCCCAAGCTTCCTGATCACCTGTCGTGCCCTAAATGTCCTGGGACAAGATGTAGAGAAGCCACTTATGTTAACAGTGAAAATTTTAGATGTTAATGATAATTCACCAGTATTTTCACAAAGAACATTCGAGGGTGAAATTGAAGAAAACAGTGCTTCAAACTCATTGGTGATGATACTCAATGCCACAGATGCAGATGAGCCAAATCATTTGAACTCTAAAATTGCCTTCAAAATTGTCTCTCAGGAACCTGCAGGCGCACCCATGTTTCTCATAAGCAGAAACACTGGAGAAGTCAGAACTTTGACCAATTCTCTTGATCGCGAGCAAATTAGCAGCTATCGTCTTGTTGTGACTGGTGCAGACAAAGATGGAGATGGACTATCCACTCAGTGTGAATGTACTATTAAAGTGAAGGATGTCAACGACAACTTCCCAACACTTAGAGACTCTCAGTATTCAGCAAGTATTCAGGAAAACACTCTAAGCTCTGAGTTGATTCGATTTCATGTAACAGACTGGGATGAAGAGTTCACAGATAATTGGCTTGCTGTCTATTTTTTTACCTCTGGAAATGAAGGGAATTGGTTTGAAATAGAAACTGATCCCAGAACTAATGAAGGCATCTTGAAGGTGGTGAAGGCTCTAGATTATGAACAAATACAAAACATGCAATTTAGTATTGGTGTCAGAAACAAAGCTGAATTTCACCAATCAGTAATCTCTCAATATCGAGTTCAGCAAGTCCCAGTCACAGTTCATGTAATAAATGTAAAAGAAGGAATCGCATTCCGTCCTACTTCCAAGACATTTACTGTGCAAAAAGGCATCAGTAATAAAAAATTGGTCAATTATGTCCTGGGGACATATGAAGCCATTGATGAAGACACTTGCAAAGCTGCCACATCCGTCAGATATGCTATGGGTCGTAATGATGGTGGTTTGCTAGTTGTTGATTCAAAAACTGCTCAAATCAGATTTGTCAAAAACATTGATCGGGATTCG---ACTTTCATAGTAAACAAGACAATCACTGCTGAGGTTCTGGCCATAGATGAAAACACAGGTAAAACTTGTACAGGCACCATATTTGTTGAAGTACCAGGTTTTAATGAAAATTGCCCAGCAGTTGTCCTTGAAAAAGAAAGAGTTTGTAGTTCC---TCACCTTCCGTGATTGTCTCAGCGGGAACACTGGACAGGGATAAATATGCTGGCCCCTACACATTCTCACTGGAGGACCAACCTGTAAAGTTACCCGTT---ATGTGGCGCATCACAACACTCAACGCTACTTCCGCACAGCTCAGAGCCCAGCAGCAG---GTGTCTCCCGGAGTGTACAGACTCCCCCTCGTGCTTACCGACCGAGAGGACAGGCAGTGCGAGACGCCGGAGAGCCTGACCCTGGAAGTCTGTCAGTGTGACGACAGGGGCATCTGT---GGGACTTCT------GGACCA---GTCAGAGACCCC---ACAATCTACAGA---AATCCTGCTTCCTGGAGGCTGGGACCTGCTGCTATAGGCCTGCTCCTCCTGGGCCTGTTGCTGTTGCTGTTGGCCCCACTTCTGCTGCTGACCTGTGACTGTGGGACCAGTCCTATTGGGGGA------GGG---ACCGGAGGTTTTATCCCAGTCCCAGATGGTTCAGAAGGAACCATTCATCCGTGGGGAATCGAAGGAGCCCATCCTGAAGACAAG---------GAAATCACAAATATTCGTGTGCCACCTATAGCAGGCAATGGAGCTGAATTCATGGAAAGTTCTGAAGTCTGTACAAATATGTATGCTGGTGGGACAGTGGTGGAAGGAGCTTCGGGGATGGAACTGACCACCAGGCTGGGAGCAGCTGCCGGATCTGGA------------------------------------GCCACGGCAGGCTTT------------------GGAGCAGCAGCCGGACTTGGT------TCCACTGGGCAGTCTGGG------ACAATGAGAACAAGACATTCCACTGGCGGAACCAGCAAGGACTATGCTGACGGGGCAATCAACATGAACTTCCTAGATTCCTACTTTTCTCAGAAAGCGTTTGCCTGTGCCGAGGAAGAGGATGTCCATGACGGGAACGACTGCTTGTTGATCTATGACAATGAGGAGGACATGGCC---GTCCCCAGTTCTCCCGTGGGCTCCCTGGGCTGTTGCAGCTTTATTGCCGATGACCTGGATGACAGCTTCTTGGACTCGCTCGGCCCCAAATTTAAAAGACTTGCAGAGATAAGCCTCGGCATGGAT---GAAGAGGCCCAACGGGCTCGGCTCTCCTCTCAAGACAGCGGGGCTAGGAGC---------------------------------------------------------------------------------------------------------GAATCCAGGGGGCCA---------------------------------------------------GCCCCGGACACGCAGCAGGCAGGAACGATG---------AGGGGCCAGACTCTG---------------------------------------------------------------------------------------------------------------------------------------------------------------------------------------------------------------------------------------------------------------------TCGGGCAGTCAAGGAGTCTTTACTTTGTCTGCTTCAGGGTCTATG---CAACCGGCCATTTCCATCCCTGACCCCCTGCAGCACGCT---AACTATTTGGTGACGGAGACCTACTCGGCTTCT------------AGTTCC------CTCGTGCAGCCT---------TCCTCTGTTGTCTCTGATCCACTCCTCACGCAG---AGCGTAACAGTGACAGAAAGGGTGGTGTGTCCCAGGGCTGCTGTTTCTGGCAGCCTCATTGTTCCG------------ACAGAGCTACGAGGGTCCCGCAGTATCCTCTGTACAGAAGACCCTTGCTCCCGTCTGATA------------
>canFam3
ATGACTTGGCTCCTGTTCAGAACATCAGGGGCTCTGGCCATTTTAATGGTGCTCATACTGGTTCATGGAGAATTGAGAATAGAGACAAAGGGTCAACATGGAGAAGATGAGACTGCAATACAA------GGCAGAAGGAGATACAAACGTGAATGGGTGAAATTTGCGAAACCCTGCAGAGAAAGGGAAGACAATTCCAGAAGAAATCCAATTGCCAAAATTACTTCAGATTTCCAAGCAACTCAGAAAATTACCTATCGAATTTCTGGAATGGGAATTGATCAACCCCCTTTTGGAATCTTTGTTGTTGACAAAAACACTGGAGAAATAAACATAACAGCCATAGTTGATCGTGAGGAAACTCCAAGCTTCCAGATTACGTGTCATGCTCTAAATGTCCTAGGACAAGATGTAGAGAAACCACTTATATTAACAGTTAAAATTTTAGATGTCAATGACAATGCTCCAGTATTTTCACAAAGTATATTCATGGGTGAAATTGAAGAAAATAGTGCTTCAAACTCACTGGTGATGATATTAAATGCCACAGACGCAGATGAACCAAACCACCTGAATTCTAAAATTGCCTTCAAAATTGTCTCTCAGGAACCTGCAGGCACACCCATGTTCCTCCTAAGCAGACACACTGGGGAAGTCCGTACTTTGACCAATTCTCTTGATAGAGAGCAAGTTAGCAGCTATCGTCTGGTTGTGAGTGGTGCAGACAAAGATGGAGAAGGACTATCAACTCAATGTGAATGTAGTATCAAAGTGAAAGATGTTAATGATAATTTCCCAATGTTCAAAGAATCTCAGTATTCAGCACATATTAAGGAAAATACTTTAACTTCTGAGTTGCTTCGATTTCAAGTTATAGATTGGGATGAAGAATTCACAGATAATTGGCTTGCAGTGTATTTCTTTACTTCTGGAAATGAAGGGAATTGGTTTGAAATACAAACTGATCCCAGAACTAATGAAGGCATTCTGAAGGTGGTTAAGGCTCTAGATTATGAACAACTACAAAGTGTACAATTTAGTATTGCTGTCAAAAACAAAGCTGAATTTCACCAATCAGTAATTTCTCAGTATCAAGTGAAGTCAACACCAGTCACGATTCAAGTAGTCAATGTGAAAGAAGGAATTGCATTCCATCCTGCTTCCAAGACATTCACTGTGCGGAAAGGCATAAGTAGTAAAAAACTGGTCAATTATGTCCTGGGAACATATCAAGCCATTGATGAAGACACTAACAAAGCTGCCTCATATGTCAAGTATGTCATGGGACGTAATGATGGTGGTTTACTATTCATTGATCCAAAAACTGCTCAAATCAAATTTGTCAGAAACATTGATCGGGATTCT---ACTTTCATAGTTAACAAGACAATCACAGCTGAGGTTCTGGCCATTGATGAAAACACAGGTAAAACTGCTACAGGCACCATATATGTTGAAGTACCTGGTTTTAATGAAAATTGTCCAACAGTTGTCCTTGAAAAGAAAGCAATTTGTAGTTCA---CTACGTTCTGTGGTTGTCTCAGCTAGAGTACCAGACAAT---AAATATACTGGCCCCTACACATTTTCCCTGGAGGAACAATCTCTAAAACTGCCAGTT---GTGTGGAGTATCACAACACTCAATGCTACTTCTGCACTCCTAAATGCCCAGCAGCAG---CTATCTCCTGGAGAGTACACCATCTCCCTCACAGTTACTGACAGTCAGGATAGACAGTGTGAGACACCGGAGAGCCTGACCCTGGAAGTCTGCCAGTGTGACAACAGGGACATCTGT---AGATCTTCT------AATGGG---AACAAAGACTATGAACGTCTAGATGGA---AAGAGGCCATCAGGGAGGCTGGGGTCTGCAGCCATTGGCCTGCTACTCCTTGGTCTTTTGCTGTTGCTATTGGCCCCCCTTCTGCTGCTGACCTGTGACTATGGGGTGGGTCCTATTGGGGGA------GTG---ACAGGAGGATTTATCCCAGTTCCTGATGGTTCAGAAGGAACAATTCATCAGTGGGGAATCGAAGGAGCCCAACCTGAAGACAAG---------GAAATCACAAATATTTGTGTGCCACCTATAACTACCAGTGGAGCCGATTTCATGGAAAATTCTGAAGTTTGTACAAATACATATGCTGGAGGGACAGTGGTGGAAGGAGCCTCGGGAATGGAACTGACCACCAAGCTTGGAGCAGCTACAGGATCTGGAGCGGCTGCAGGA------------------TTTGGAGCAACTGCAGGATTT------------------GGAGCAGCCACTGGACTGGGTATTGGTTCTGCAGGACAGTCTGGA------ACTATGAGAACAAGGCATTCCACAGGAGGAACCAATAAAGACTATGGTGAAGGAGCAATAAGCATGAATTTCCTGGATTCCTATTTTTCTCAGAAAGCATTTGCCTGTGCAGAGGAAGATGATGTCCAGGAAGCAAATGACTGCTTGCTGATCTATGATAATGAA---GGAATGGGT---GCCCCCAGTTCTCCCGTGGGATCCTTGGGTTGTTGCAGTTTTATTGCTGATGAGCTGGATGACAGTTTCTTGGACTCACTCGGCCCCAAATTCAAAAAACTTGCAGAGATAAGCCTCGGGATCGAT---GACGAAGCCAAACAATCTCAGCCACTTTCCAAAGCCAGCCTTTCTGGGATG---------------------------------------------------------------------------------------------------------GAATCCTGTGGCTAT---------------------------------------------------TCCCTAGAAGTCCAACAGCCAGAATCTGTT---------AGGGGCCAGACTTTG---------------------------------------------------------------------------------------------------------------------------------------------------------------------------------------------------------------------------------------------------------------------TTAGGCAGTCAAGGAGCTTCCGCTTTGTCTGCTTCCAGCTCTGTTCTCCAATCAGCCACTTCCATTCCCAACCCTGTGCAACATGGT---AGCTATATGGTAACAGAGACTTACTCAGCCTCT------------GGTTCT------CTCGTGCAACCT---------ACCACTACAGTCCTTGAGCCACTACTCACGCAA---AATGTGACAGTGACAGAAAGAGTGATTTGTCCCATTTCCAATGTTTCTGGCAACCTACAAACTCCG------------ATGGAGCTACGGGGGTCACGTAATATGATCTGTACAGAAGATCCTTGTTCCCGTCTGATA------------
>bosTau8
ATGGCTTGGCTCCCTTTCAGAACCACAGGGGCTCTGGCCATTTTAATGGTGGTTCTTTTGGTTCATGGAGAATTGAGAATACAGACAAAAGGACAATACGAAGAATATGAGACCGCAATACAA------GGCAAAAGGAGATACAAACGTGAGTGGGTGAAATTCGCAAGACCCTGCAGAGAAGGAGAAGACAACTCGAACAGAAATCCAATTGCCAAAATTACTTCAGACTTCGAAGCAACCCAGAAAATTACCTACCACATCTCGGGAATAGGAATTGATCAGCCCCCTTTTGGAATCTTTGTCGTTGACAGAAACACTGGGGAAATTAACATAACAGCCATAGTTGATAGAGAAGTAACCCCAAGCTTCCAGATTACGTGTCGTGCTCTCAACGCCCTAGGACAAGACGTAGAAAAACCACTTATACTAACAGTCAAAATTTTAGATATAAACGACAATGCTCCAGTATTTTCACAAAGCATATTCCAGGGTGAAATTGAAGAAAATAGTGCTTCGAACTCATTGGTGATGATACTAAATGCCACAGATGCAGATGAACCGAACCACCTGAACTCTAAAATTGCCTTCAAAATCATCTCTCAGGAACCTGCAGGCACATCCATGTTCCTCCTAAGCAGACACACAGGGGAAGTCCGCACTTTGACCAATTCACTTGATCGAGAGCAAGTTAGCAGCTATCGCCTGGTTGTGAGTGGTGCAGACAGAGATGGAGAAGGACTATCATCTCAGTGTGAATGTAGCATTAAAGTGAAAGATGTCAATGATAATTTCCCCACATTCAGAGAATCACAGTATTTAGCAAGGATTGAAGAAAACACTTTAAGTTCTGAGTTGCTTCGAATTCAAGTAATAGATTTGGACGAAGAGTTCACTGATAATTGGCTTGCAGACTTCTTCTTCACGTCTGGAAATGAAGGGCATTGGTTTGAAATAGAAACTGATCCCAGAACTAACGAAGGTATCCTGAAAGTAGTTAAGTCTCTAGATTATGAACAAGTACAGAGCATGCAACTTGGTATCGCCGTCAAAAACAAAGCTGAATTTCACCAATCCGTAATCTCTCAATATCAAGTCCAGTCAACCCCACTCATAGTTCAAGTAATAAATGTGAGGGAAGGAATTGCATTCCGTCCTTCTTCCAAGACATTTACTGTCCGAAAAGGCATAAGTAGTAGACAGTTGATCAATTACGTCCTGGGAACCTATCAAGCCATTGATGAAGACACTGGTGAAGTTGCGTCATTTGTCAGATATGTCTTGGGACGTAATGACGGTGGTTTGCTAATGATTGATTCAGAAACTGCTGGAATCAAATTTGTCAAAAACATTGATCGAGACGTT---ACTTTCATAGTTAACAAGACAATCACAGCTGAAGTTCTGGCCATAGATGGAAACACCGGTAAAACTTCAACAGGCACCATATTTGTCCTAGTACCTGATTTTAATGAAAAGTGTCCAACAATTGCCCTGGAAAAGGAAGCAGTCTGTAGTTCG---TCACCTTCCGTGGTTGTCAGAGCTTCACCACTGGAAAGGGATAAATATGCTGGCCCCTATGAATTTTCAGTGGAACACCAAAGCCTAAAACTTCCAGTT---GTATGGAGTATCTCAGGAAGAGATGCTACATCCGCACTCCTCACAGCCCCACAGCCA---GTCTCTCCCGGAGTGTACAGAATCTCCGTCATGGTCACGGACAGTGAGGGGAGGCGGTGCGAGGAACCAGAGAGCTTGACCCTGGAAGTCTGCCAATGTGACTACAGGGACATCTGT---CCAAATGTG------TATCCA---ACCAGCATCCCTAATCCCATAATTGGA---GAGAGG---TCTGGGAGGATGGGGGCTGCCGCCATCGGTCTGCTATTCCTCGGCCTTTTGCTGCTACTGTTGGCTCTCCTCCTGCTGCTGACCTGTGACTGTGGGGCAGGTCCTATTGGGGGA------GTG---ACCGGTGGATTTGTCCCGGTGCCGGATGGTTCAGAAGGAACAATTCACCCGTGGGGAATTGAAGGAGCCCAACCTGAAGACAAG---------GAAATCACAAATATCGGTGTGCCACCTATAACTGCCAATGGAGTTGATTTCATGGAAAATTCTGAAGTCTGTACAAATACATATGCTGGAGGGACGGTGGTAGAAGGAGCTTCGGGAATGGAACTGACCACCAATCTTGGAGCAGCTGCAGGATCTGGG------------------------------------GGTGCCGCGGGGTTC------------------GGAGCAACCGCCGGTCTGAGCAACTTTTCCGTGGGACAGTCCGGG------ACGATGAGAACAAGGCATTCCACCGGAGGAACCAACAAGGACTTTGGGGAAGGGGCAATAAACATGAAATTCCTGGACTCCTACTTTTCTCAGAAAGCATTTGCCTGTGCAGATGAAGACGACAGCCAGGAAGCAAATGACTGCTTGCTGGTCTATGATAATGAA---GGAATCGAG---GCCCCCAGTTCTCCCGTCGGCTCCCTGGGTTGTTGCAGTTTTATTGCCGATGATTTTGACGAGAGTTTCTTGGACTCCCTCGGCCCCAAATTTAAAAAGCTGGCCGAGATAAGCCTCGGGATGGAT---GACGAAACCAAAAGCTCTCAGCCGCCTACCAAAGACAGCAGTTCTAGGGTT---------------------------------------------------------------------------------------------------------GACGCCTGTGGCCAA---------------------------------------------------CACGTACAAGTCCAGCAGTCAGAGTCTGTT---------AGGTACCAGACTTTG---------------------------------------------------------------------------------------------------------------------------------------------------------------------------------------------------------------------------------------------------------------------TCAGGCAGCCAGGGGGCATCTGCGCTGTCTGCTTCCAGTTCTGTCCTGCAGCCCGCCGTTTCCATCACTGACCCTTTGCAGCATGGT---AGCTATCTGGTAACGGAGACTTACTCGGCTTCT---------TCTGGTTCC------CTTGTGCAACCT---------CCCGCTGCCGTTTTTGATCCACTTCTCACGCAA---AATGTGATAGTGACGGAAAGAGTGATTTGTCCTACTCCTAGTATCACTGGCAACCTACATGGTCCT------------ACAGAGCTACGAGGATCAGACAGTAAGATCTTTACAGAAGATCCTTCTTCCCGTCTGATA------------
>oryAfe1
ATGAGCTGGCTCTTTCTCAGAACCAAAGGGGCTCTGGCCATTTTAATGGTGGTCGTACTGGTGCATGGAGAGTTGCGAATACAGACAAAAGGAGAATTTGGAGAAGATGAGACAGCAGTACAACAA---GTCAAAAGAAGATATAAACGTGAATGGGTGAAATTTGCAAAACCCTGCAGAGAAAGAGAAGACAACTCAAAAAGAAACCCAATTGCCGAAATTACTTCAGATTTCCAGAAAACCCAGAAAATTACCTACCACATTTCTGGGGTAGGAATTGACCAGCCCCCACTGGGAATCTTTGTTGTTGACAAACACACTGGAAAAATTAACATAACAGCCATAGTTGATCGTGAGGAAACCCCAAGCTTCCTGATCACATGTCGAGCTCTAAATTCCTTCGGTCAAGATGTAGAGAAACCACTTATCTTAACAGTAAAAATTTTAGATGTCAATGATAATCCTCCAGTATTTGCCCAAAGCATTTTCATGGGTGAAATTGAAGAAAATAGTGCTTCAAACTCACTGGTGATGATATTAAATGCCACAGATGCAGATGAACCAAATCATATGAACTCTAAAATTGCCTTCAAAATCGTCTCTCAGGAACCGGCAAGCCAACCCATGTTCCTCCTAAGCAGAAACACTGGGGAAGTCCGTACCTTGACCAATTCTCTTGATCGAGAGCAAGTTAGTAGTTATCATCTGGTTGTGAGTGGTGCGGACCAAGATGGAGAAGGACTCTCAACTCAATGTGAATGTAGTATTAAAGTGAAAGATGTCAATGATAATTTCCCAGTGCTTAAAGAATCTCAGTATACAGCACGTATTGAAGAAAATACATTAAGTTCTGAATTACTTCGATTTCAAGTAACAGATTGGGATGAAGAGTTCACAGATAATTGGTTTGCAGTATATTCCTTTGTCTCTGGAAATGAAGGGAATTGGTTTGAAATACACACTGATCCTAGAACTAATGAAGGCATCCTGAAAGTGGTTAAGGCTCTAGATTATGAACAACTGCAAAATGTGCAATTGAGTATTGCTGTCAAAAACAAAGCTGAATTTCACCAATCAATAATTTCTCAATATCGAGTCCAGGCAACCCCAGTAACAATTCAGGTAGTAAATGTGAGAGAAGGACTCATATTCCGTCCTGCTTCCAAACCATTCACTGTGCAGAAAGGCATAAGTAGTAAAAAGTTAGTTAATTACATCGTGGGAACATATCAAGCCATCGATGAAGACACTGGGAAGGCTGCCTCATTTGTCAAATATGTCATGGGACGTAATGATGGTGGTTTGCTAACTATTGATTCAAAAACTGCTGAAATCAAATTTATCAAAAACCTAGATCCGGACTCT---ACTTTCGTAGTTAACAAGACAATCACAGCTGAGATTCTGGCCATAGATGAAAACACGGGTAAGACTGCTACAGGCACCGTATATGTTGAAGTACCTGATTTTAATGAAAATTGTCCAATGATTGTCCTCGAAAAGGAAGTAATTTGTAGTTCA---TTACCCTCAGTTACTGTGTCAGCTAGAGCACTGAACAAGGATAAATACACTGGTCCCTACACTTTTTCACTAGAGGAGCAACCTTTAAAATTGCCAGTC---ATGTGGAGTATCACGACACTGAATGCTACTTCAGCACTGCTAAGAGCCCAGCAAGAA---GTATCTCCCGGAGTGTACAGAATCGCCCTCACTGTTACGGACAGACAGAACATGCAGTGTGACACACCAGAGAGCCTGACCCTGGAAGTCTGTCAGTGTGATGACAGGAACATCTGT---GGAACTTAT------GACCCA---AGCAAAAATCCTGGGCCCACGTACAGA---ACGCAGCCATCTGTGGAGCTGGGGCCTGCTGCCATTGGCCTGATATTTCTTGGTCTTCTGCTGTTGCTATTGGTTCCCCTTCTGCTGCTGGCCTGTGACTGTGGGATGGGTCCCATAGGGGGA------GTG---ACAGGTGGATTTATCCCAGTTCCTGATGGTTCAGAAGGAACTATTCATCAGTGGAAAATTGAAGGAGCCCAACCTGAAGACAAA---------GAAATCACAAATATTTGTGTGCCTCCGATAATAGCCAATGGAACTGAATTCATGGAAAACTCTGAAGTTTGTACAAACACATATGCAGCAGGGACAGTGGGAGAAGGAGCTTCAGGAATAGAACTGACCACAAAGCTTGGAGCAGCCACGGGATCTGGA------------------------------------GTTGCAGGGGGCTTTACAACAGGAACCATCTGTGGAGGTGCTGCGGGTCTTGGCCCCTGCTCTGCAGGACTTTCTGGA------ACACTGAGAACGAGGCATTCCACAGGAGGAACCAATAGGGACCATGCAGAAGGAGCAGTGAACATGAATTTCTTGGACTCCTACTTTTCTCAGAAAGCATTTGCCTGTGCAGAGGTGGATGACGGCCAAGAAGGAAATGACTGCTTGTTGATCTACGATAATGAA---GGAATGGAA---GAACCAGGTTCTCCTGTGGGCTCCCTGGGTTGTTGCAGTTTCATTGCCGAAGATATGGATGACAGCTTCTTGGACTCATTAGGCCCTAAATTTAAAAAGCTTGCAGAGATAAGCCTAGGTGTTGAT---GATGAAACCAAACAATCTCAGCTACTCACCAAAGAAAGTGGTTTTGAGATT---------------------------------------------------------------------------------------------------------GCCTCTTGTGGCCAA---------------------------------------------------CTCATAGAAAGCCAGCAGTCAGGATGTGTC---------AGGGGCCAGACTTTG---------------------------------------------------------------------------------------------------------------------------------------------------------------------------------------------------------------------------------------------------------------------CAAGGCAGTCAAGAAGTTTCTGCTTTGTCTTCTTCTGGGTCTGGCCTCCAACCAGCCATTCCTATCCCTGACCCTGTGCAGCGCGGT---AACTATATGGTAACCGAGACTTACTCAGCATCA------ACTTCTGGTTCC------TTCGTGCAACCT---------TCCACTGCAGTCTTTGATCCAGTTCTCACACAA---AATGTAATAGTGACAGAAAGAGTAATCTGTCCCGTTGCTAGTGTTTCTAGCAATCTACAGGGTCCG------------ACGGAGTTACGAGGGTCTTGTAAAATGATCTGTACAGAAGACCCTTGTTCTCGTTTGATATGCCCAGAA---
>HLrouAeg4
ATGACTTGGCTCCCGTTCAGAACCACAAGGGTTCTGGCCATTTTAATGGTGGTCCTACTGGTTCATGGAGAATTGAGAATAGAGACAAAAGGACAATATGGAGAAAATGGGACAGCAGTACAA------GCCAGAAGGAGATATAAACGTGAATGGGTGAAATTTGCAAAACCCTGCAGAGAAGGAGAAGACAACTCGAAGAGAAATCCAATTGCCACAATTACTTCAGATTTCAAAGCAACTCAGAAAATTACCTACCACATTTCTGGAATAGGAATTGATCAGCCCCCTTTTGGAATCTTTGCTGTTGACAGAAACACTGGAGAAATTAACATAACAGCCATAGTGGATCGTGAGGAAACCCCAAGCTTCCACATTACGTGTCGAGCTTTAAATGCCCAAGGACAAGATGTAGAGAAACCACTTATACTAACAGTCAAAATTTTAGATATCAATGACAACCCTCCAGTATTTTCACAAAGTATATTTATGGGTGAAATTGAAGAAAATAGTCCTTCAAACTCATTGGTGATGATACTAAATGCTACAGATGCAGATGAACCAAACCATATGAACTCTAAAATTGCATTCAAAATCGTCTCTCAGGAACCTGCAGGCATACCCATGTTCCTCCTAAGCCGACACACTGGGGAAGTTCGTACTTTAACCAGTTCTCTTGATCGAGAGCAAGTTAGCAACTACCGTCTGATTGTGAGTGGTGCAGACCGAGATGGAGAAGGACTATCGACTCAATGTGAAAGCAGTATTAAAGTGAAAGATGTCAATGATAACTTCCCAATGTTCAAAGAATCCCAGTATTCAGCACGTATTAAGGAAAATACTTTAAGTTCTGAATTGCTTCGATTTCAAGTAATAGATTTGGATGAAGAATTCACAGATAATTGGCTTGCAGTATATTTTTTTACCTCTGGAAATGAAGGAAATTGGTTTGAAATCCAAACTGATTCCAGAACTAATGAAGGCATCCTGAAGGTGGTTAAGGCTCTAGATTATGAACAACTACAAAATGTGCAATTTAGTATTGCTGTCAAAAACAAAGCTGAATTTCACCAGTCAGTTATCTCTCAATATCGAGTCCAGTCGACCCCTGTCACTATTGAAGTTGTGAATGTGCAAGAAGGAATCACATTCCGTCCTGCTTCCAAGACATTTACCGTTGAGAAAAGCATAAGCAGTAAAAAGTTGGTCAATTACATCGTGGGAACATATCAAGCTATTGATGAAGACACTGGCAAAGCTGCCTCAAACGTCAGATATGTTATGGGACGTAATGATGGCGGTTTGCTAATTATTGATTCCAAAACTGCTCAAATCAAATTTGTCAAAAACATGGATCGGGATTCT---ACTATTATAGTTAACAAGACAATCACAGCTGAGGTCCTGGCCATAGATGAAAACACAGGTAAAACGTCTACAGGCACCATATATGTTAAAGTTCCTGGTTTTAACGAAAATTGTCCGACGACTGTCCTCGAAAAGCAAGTAATTTGTAGCTCA---TTACCTTCTGTGGTCGTCTCAGCTAGAGTACAGGACAATGATAAATACACTGGCCCCTACACATTTTCACTGGAGGAGCCACCTCAAAAATTGCCAGCT---GTGTGGAGCATCACAACACTCAATGCCACCTCTGCACTCATAACAGCCCAGCAGCAG---GTATCTCCTGGAGAGTACGAAGTCTCCCTTATACTTAAAGACAGCGAAGAGCGGCTGTGCGAGACACCAGAGAGTTTGACTTTCACAGTCTGTGAGTGTGACAACAGGGACACCTGT---ATCCCCATA---------------------AACCCCGGGCGCATATCTAGA---GAGCAGTCGTCTATGAGGCTGGGGCCTGCTGCCATCGGACTGATACTCCTTGGCCTTTTGCTATTGCTGTTGGCCCCCCTTTTGCTGCTAACTTGTGACTGCGGAACAGGTTCTGCGGGTGGA------GTG---GCAGGTGGATTTATCCCAGTTTCTGATGGTTCAGAAGGAACAATGCATCAGTGGGGAATTGAAGGAGCCCAACCTGAAGACAAGGGTTTGCAGGAAATCACAAATATTTGTGCGCCACTTATAACTTCCAGTGGAGCTGATTTCGTGGAAAATTCTGATGTGTGTACAAACACATGTGCCAGAGGAATGGCAGTGGAAGGAGCTTCGGGAATCGAACTGACCACCACGCTTGGAGCAGCTGCAGCGTCTGGA------------------------------------GCAGCCGCAGGATTT------------------GGAGCAACCACTGGACTTGGCTTCTGTTCTACAGTACAGTCTGGA------ACAATGAGAACAAGGCATTCCACCGGAGGAACCCAAAAGGACTATGGCGAAGGGGCAATAAACATGAATTTCTTGGACACCTACTTTTCTCAGAAAGCATATGCCTGTGCAGAGGAAGATGATGGCCAGGAAGCAAATGACTGCTTATTGATCTATGACAACGAA---GGACTGGGC---GCCCCTGGTTCTCCCGTGGGTTCCCTGGGTTGTTGCAGTTTTATTGGCGATGAGTTGGATGAGAGCTTCTTGGACTCACTCGGCCCTAAATTTAAAAAACTTGCAGAGATAAGCCTTGAATGTGAT---GACAAAGCTAAACAATTACAGATACCCGCCCAAAACAGTGGTTCTGGGGCT---------------------------------------------------------------------------------------------------------GAATCCTGTAGCCAT---------------------------------------------------TCAATAGAAATCCAGCAGTCAGAATCTGCT---------AGGTGCCAGACTTTG---------------------------------------------------------------------------------------------------------------------------------------------------------------------------------------------------------------------------------------------------------------------CCAGGTAGTCAAGGAGCTACTGCTTTGTCTGCTTCCGGCTCTGTCCTCCAACCAGCCATTCCCATCCCTGACCCTTTGCAGCAGGGT---AGCTATTTGGTAACGGAGACTTATTCAGCTTCT------------GGTTCC------CTCGTGCAACCC---------TCCACTGCAGTCTTTGATCCACTTCTCACACAA---AACATGATAGTAACAGAAAGAGTGTTTTGTCCCATTTCCAATGGTTCTGGCAACCTACATGGTCCA------------ACGGAGCTACGAGGGTCACATAAAATGATCTGTACGGAAGATCCTTGTTCCCGTCTGATA------------
>HLphyDis3
ATGACTTCGCTGCTTTTCAGAACCACAGGGGCTCTGGCCATTTTAATGGTGGTTGTATTGGTTCATGGAGAATTGAGAATAAAGACAAAAGGGCAACATGAAGAAAACGGAACAGCCATACAACAG---GCCAAAAGGAGATATAAACGTGAATGGGTGAAATTTGCAAGACCCTGCAGAGAAGAAGAAGACAACTCAAAAAGAAACCCAATTGCCACAATTACTTCAGATTTCCAAGCACATGAAACCATATTCTACCGAATTTCTGGAAAAGGAATTGATCAGCCCCCTTTGGGAATCTTTGTTGTTAACCGAAATACTGGAGAAATTAACATAACATCCATAGTTGATCGTGAGAAAACCCCAAGCTTCAACATCATATGTCACGCTCTAACTGCCCAAGGAAAAGAAGTAGAGAAACCACTTATATTAACAGTCAAAATTCTAGATATCAACGACAACCCTCCAGTGTTTTCACAAAGTATATTCATGGGTGAAATTGAAGAAAATAGCCCTGCAAACTCACTGGTGATGATACTAAATGCCACAGATGCAGATGAGCCAAACAATTTGAACTCTATAATTGCCTTCAAAATCGTCTCTCAAGAGCCTGCAGGCAATCCCATGTTCCTCCTCAGCAGACACTCTGGGGAAGTCCGAACTTTGACCAATTCTCTTGATCGAGAGCAAGTTAGCAGCTATCGTCTAATTGTGAGTGGTGCAGACCGAGATGGAGAAGGGCTGTCAAGTCAGTGTGAAAGTAGCATCAAAGTGAAAGATGTCAATGATAATTTCCCGATGTTGAGAGAACTTCAGTATACAGCACGTATTGAGGAAAACACTTTAAGTTCTGAGTTGCTTCGATTTCAAGTAATAGATTTGGATGAAGAGTTCACAGATAATTGGCTTGCGGTGTATTTTTTCACCTCTGGAAATGAAGGGAATTGGTTTGAAATAGAAACTGATCCCAGAACAAACGAAGGCATCCTGAAGGTGGTTAAGCCCCTAGATTATGAACAACTACAAAATGCACGATTTAGTATTGCCGTTAAAAACAAAGCTGAATTTCACCGATCGATAATCTCTCAATACCGAGTCAAGTCAACTGAAGTCACAGTTCAAGTTATAAATGTGCAAGAAGGGATTGCATTCCGTCCTGCTTCCAAGACGTTTATTGTCCCGAAAGGCATAAGTAGCAGAAGGTTGATCAATTATGTTCTGGGATCATACCAAGCCATTGATGAGGACACTGGCAAAGCTGCCTCGAATGTCAGATATATCATGGGACGTAATGATGGTGGTTTGTTAATTATTGATTCAAAAACAGCTCAAATCAAATTTGTCAAAAACCTTGATCGAGATTCT---GCCTTCATTGTTAACAAAACAATCATAGCTGAGATTCTGGCCATCGATGAAAACACAGGTAAAACATCGACAGGCACCGTCCATGTGAAAGTACCTGGTTTTAATGAAAATTGTCCAACAATTGTCCTCGAAAGGGAAACGATTTGCAGCTCA---TCACCTTCCGTGACTGTCTCAGCTCGAGTACAGGACAAGAGCAAATATTCTGGCCCCTACACATTTTCACTGGAGGATCAGTCTCTGAAATTGCCAGTT---GTGTGGAGCATCACAACTCTTAATGCTACCTCTGCACTCCTAAGGGCCCAGCAGCAG---GTACCCCCTGGAGTGCACAGAGTCTCCCTCATCATTTCAGACAGAGAAGACAGGCAGTGTGAGACTCCAGAGAGTCTGACTCTGGAGGTCTGTCAGTGCAACAACAGAGACGTCTGT---ACAGCCCCA---------------------GTGCCTGGGCCCAGGTATGAAGATGAGGAGTCGTCTTGGAAGCTGGGGCCTGCTGCCATTGGCCTGATATTCCTTGGTCTTTTAATGTTGCTGTTGGCCCCCCTTCTGCTGCTGACCTGCGACTGTGGGACGGGTCCCCTAGGGGGA------GCA---ACAGCTGGATTCATCCCAGTTCCTGATGGTTCAGAAGGAACAATTCATCAATGGGGAATTGAAGGAGCCCAACCTAAAGACAAG---------GAAATCACAAATATTTGTGTGCCATTTGTAAACTCCAATGGAACTGATTTCATGGAAAATTCTGATGTTTGTACAAACACGTGCACCAGAAGAAGGGTGGTGGAAGAAAATTTGGGAATGGAGCATACCACCAAGCTTGAAACGGCTACAGGATCTGGAGCAGATATGGTA------------------------GCTGCTGCGGGATTC------------------AGAAACACCACGGGGCTCGGCTTCTGTTCTGCCGAACAGTCAGGA------ACAATGCGGACAAGGCATTCCACTGGGGGGGCCCAGAGGGAATGTGGTGAAGGAGAAATAAACATGAATTTCTTGGAATCCTACTTTTCTCAGAAAGCATTTGACTGTGCAGAGGAAGAGGATGGCCAGGAAGCAAATGACTGCTTGCTGATCTATGACAACGAA---GGATTGGGT---GCCCCTGGTTCTCCTGTGGGGTCCCTGGGTTGCTGCAGCTTTATTGTCGATGACCTGGATGAGAGCTTTTTGGATTCGCTGGGCCCGAAATTTAAACAACTTGCAGAGATAAGCCTCGGGTTTGAA---GACAAAGCCAAACAATCTCAGACACACAACAAAAACAGTGGTTCTGGGATT---------------------------------------------------------------------------------------------------------GGACCCTGTGACCAC---------------------------------------------------TCTGTGGAAATCCAGCAGTCAGGATGTTCT---------AGGTGCCAGATTTCA---------------------------------------------------------------------------------------------------------------------------------------------------------------------------------------------------------------------------------------------------------------------CTAGACAGTCAAGGAGCTTCTGCTTTATCTACTTCTTGCTCTGTCTTCCAACCCGCCATTCCCATCCCTGACCCTCTGCAGCAACGT---AACTGTTTGGTGACGGAAACTTACTCAGCTTCT------------GGCTCC------CTCGTGCAACCT---------TCTACTGCAGCCTTTGATCCACTTCTCACGCAA---AATGTTATAGTGACAGAGCGAGTGATATGTCCCATTTCTAGTAGTCCTGGCAACCTATGTGGTCCA------------ATTGAGCTACGAGGGTCGAGTAATATGATTTGTACAGAAGATCCTTGTTCCCGTCTGATA------------
>HLrhiFer5
ATGACTTGGCTCTTTTTCAGAACCACAGGGGCCCTGGCCGTTTTAATGGTGGTCCTATTGGTTCATGGAGAATTGAGAATAGAGACCAAGGGACAACTCGGAGAAAATGGAACAGCAGTTCAACAA---GCCAAAAGGAGATATAAACGTGAATGGGTAAAATTTGCAAAACCCTGCAGAGAAGGAGAAGACAACTCGAAGAGAAACCCAATTGCCACAATTACTTCCGATTTCCAAGCAACCCAGAAAATTACCTACCGAATTTCTGGAATAGGAATTGATCGGCCCCCTTTCGGAATCTTTGTTGTTGACAGAAACACTGGAGAAATTAACATAACAGCCATCGTTGATCGCGAGGAAACCCCAAGCTTCCAGATCACATGCCATGCTTTAAATATCCTAGGACAGGATGTAGAGAAACCACTTATACTAACAGTCAAAATTTTAGATATCAATGACAACGCTCCAGTATTTTCACAAAATATATTCATGGGTGAAATTGAAGAAAATAGTCCTGCAAACTCACTGGTGATGATACTCAATGCTACAGATGCAGATGAACCGAACCATCTGAACTCTAAAATTGCATTCAAAATTGTCTCTCAGGAGCCTGCAGGCATCCCCATGTTCCTCCTGAGCAGACACACTGGGGAAGTCTGGACTTTGACCAATTCTCTTGATCGAGAGCAAGTTAGCAGCTACCGTCTTATTGTGAGTGGTGCAGACAGAGATGGAGAAGGACTGTCAACTCAATGCGAAAGTAGTATTAAAGTGAAAGACGTCAACGATAACTTCCCGATGTTCAAAGAATCCCAGTATTCGGCACGTATCGAGGAAAATACTTTAAGTTCTGAGTTGCTTCGATTTCAAGTAATAGATTTGGATGAAGAGTTCACAGATAATTGGCTTGCAGAGTATTTTTTTACCTCTGGAAACGAAGGGAATTGGTTTGAAATCCAAACTGATCCCAGAACTAACGAAGGCATCCTGAAGGTGGTTAAGCCTCTGGATTATGAACAACTACAGAATGCACAATTTGGTATTGCCGTCAAAAACAGAGCTGAATTTCACCAGTCAGTAATCTCTCAATATCGAGTCCAGTCAACCCAAGTTACAATTCAAGTTATAAACATGCAAGAAGGAATTACATTCCGTCCTACTTCCAAGACATTTACTGTCCAGAAAGGCATAAGTAGTAAAAAGCTGGTCAATTACATCGTGGGAACCTATCAAGCCATTGATGAAGACACTGGCAAAGCTGCTTCAAATGTCAGGTATATCATGGGACGTAATGATGGTGGCTTGCTAATAATTGATTCAAAAACTGCTGAAATCAAATTTGCCAAAAACATGGATCGGGAGTCT---ATTTTTATAGTTAACAAGACAATCATAGCTGAGGTCCTGGCCATAGATGGAAACACAGGTAAAACAGCTACAGGCACCATATATGTTGAAGTACCTGGATTTAATGAAAATTGTCCAACAATTGTCCTCGAAAAGAAAGCAATTTGCAGCTCA---TCACCTTCCGTGGTGGTCTCAGCCAAAGCACAAGGCAAT---AAGTATACTGGCCGTTACACATTTTCACTGGAGGAGGAACCTCTAAAATTGCCAGTT---GTGTGGAGTATCACAACACTCAATGATACCTCTGCACTCCTTAGAGCCCAGCAGCAG---GTGTCTCCTGGAACGTACACAGTCTCCCTTGGAGTTACAGACAGTGAGGACAGGCGGTGTGAGGCAGCAGACAGTCTGACTCTGGAGGTCTGTCAGTGTGACTTCAGGGATACCTGT---GCATCCCCC------ACCCCA---GGG---ATACCTGGGCGCACAACCGGA---GAGTGGTCATTTGCGAGGCTGGGGCCTGCTGCCATCGGCCTGATATTCCTTGGTCTCTTGCTATTGCTGTTGGCCCCCCTTCTGCTGTTGACCTGTGACTGTGGGACTGGTCCTATAGGGGGA------GCG---ACAGGTGGCTTTGTCCCAGTTCCTGATGGTTCAGAAGGAACAATTCATCCGTGGGGAATCGAAGGAGCCCAACCTGAAGACAAG---------GAAATCACAAATATTTGTGTGCCACTTATAACTTCCAATGGAGTTGATTTCATGGAAAGCTCTGACGTTTGTACAAATATATGTGCCAGAGGAATGGGAGTGGAAGGAGCTTCGGAAACAGAACTGACCACCAAGCTTGGCGCAGAGGCCGGATCTGGA------------------------------------GCTGCTGCAGGATTT------------------GGAGCAACCACTGGACTTGGCTTCTGTTCTGCAGGACAGTCTGGG------ACAATGAGAACAGGGCATTGCACTGGAGGAGCCCATAAGGACTACTGTGAAGGGGCAATAAACATGAATTTCTTGGACTCCTACTTTTCTCAGAAAGCATTTGCCTGTGCAGAGGAAGACAATGGCCAGGAAGCAAATGACTGCTTGCTGATCTATGATAATGAA---GGACTGGAT---GCCCCTGGTTCTCCCGTGGGCTCCTTGGGTTGTTGCAGTTTTATTGCTGATGAGCTGGATGAGAGCTTCTTGGAGTCGCTTGGCCCCAAATTTAAAAAACTTGCAGAAATAAGCCTCGGGTTTGAT---GACAAAACTAATCAATCTCAGTTACCCACCAAAACAAGCGGTTCTGGGATT---------------------------------------------------------------------------------------------------------GAATTCTGCGGCCCT---------------------------------------------------TCCGTAGAAATCCAGCAGTCAGAATCTGCT---------AGGTGCCCGACTTTG---------------------------------------------------------------------------------------------------------------------------------------------------------------------------------------------------------------------------------------------------------------------TCAGGCGGTCAAGGAGCTTCTGCTTTTTCAGCTTCCTGCTCTGTCCTCCAACCAGCCATTTGCATACCTGACCCTTTGCAGCAGAGT---AGCTATTTGGTAACGGAGAGTTACTCAACTTCC------------GGTTGC------CTGCTGCAACCT---------TCTTCTGCAACCTTTGATCCACTTCTCAAACAA---AATGTAATCATGACAGAAAGAGTGATTTGTCCCATTTCCAGTGGTCCTGGCAATATACATGGTCCC------------ACGGAGCTACAAGGGTCATGTAATAGGATCTGTGTAGAAGACCCTTGTTCCCGTCTGATA------------
>HLmyoMyo6
ATGGCTTGGCTCCTCCTCAGAACCACGGGGACTCTCGCCATTTTCATGGTGATCCTATTGGTTCATGGAGAAATGAGAATAGAGACGAAAGGGCAGCCTGGAGAAAATGGGACTGCGGTGCAA------GGCAGAAGGAGACATAAACGTGAATGGGTGAAATTTGCAAGACCCTGCAGAGAAGAGGAAGACAACTCCAAAAGAAACCCCATTGCCCAAATTAGTTCAGATTTCCATGCAAAACAGAAAATTACCTACCGCATTACTGGAATCGGAATTGATCAGCCCCCTTTGGGAATCTTTGTTGTTGACAGAAATACTGGAGATATTAACATAACAGCCATAGTTGATCGTGAGCAAACCCCAAATTTCCACATCACATGTCATGCACTAAATGCCTTAGGACAAGAGGTAGAGAAACCACTTATATTAACGGTCAAAATTTTAGACATCAATGACAACCCTCCAGTGTTTTCACAAAGTGTATTCATGGGTGAAATTGAAGAAAATAGTCCTGCAAACTCTCTGGTGATGATACTGAATGCCACGGACGCAGATGAACCAAACCATCTGAACTCTAAAATCGCCTTCAAAATCGTCTCCCAGGAGCCCGCGGGCATCTCCATGTTCCTCATGAGCAGACACAGCGGGGAAGTCCGCACTTTGACCAATTCTCTTGATCGAGAGCAAGTGAGCAGCTACCGTCTGATTGTGAGTGGCGCAGACAAAGATGGAGAAGGACTATCAAGCCAGTGTGAAAGCAGCATCAAAGTGAAGGATGTCAATGACAACTTCCCAATGTTCAAAGAATCTCAGTATTCAGCGCGTATTGAGGAAAACACTTTGAGTTCTGAGTTACTTCGATTTCAAGTAATAGATTTGGACGAAGAGTTCACAGATAATTGGCTGGCAGAGTATTTCTTTACCTCTGGCAACGAAGGGAATTGGTTTGAAATACAAACTGACGCCAGGACTAACGAAGGCATCCTGAAGGTGGTTAAGCCTCTAGATTATGAACAACTACAAAATGCACAATTTAGTATCGCCGTCAAAAACAAAGCTGCATTTCACCAATCTGTAATCTCTCAATATCGAGTCCAGTCAACCCAAGTCAAGGTTCAAGTTATAAATGTGCGAGAAGGAATTGCATTCCGCCCTGCTTCCAAGACGTTTACTGTTCAAAAAGGCATAACTAGGAAAAAGTTGATCAATTACATCCTCGGAACATATGCAGCCATTGATGAAGACACTGGCAAACCTGCTTCAAATGTCAGATATGCCCTTGGACGGAATGATGGTGGTTTTCTAATTATTGACTCAAAAACGGCTCAAATAAAATTTGCCAGAAACATGGTTCGGGATTCT---ACTTTCATATATAACAGGACAATCATAGCAGAGGTTCTAGCCATCGATGAAAACACGGGCAAGACATCTACAGGCACCATCTATGTTGAAGTGCCTGGTTTTAATGAAAATTGTCCAACAACTGTCCTGGCAACGGAAATGATCTGCAGCTCA---TCACCTTCCGTGGTTGTCTCCGCGAAAGCGCAGGACAGTGATAGATACACTGGCCCCTACACGTTTTCACTGGAGGATGAAAATGTAAAACTGCCAAAT---GTGTGGCGGATCACGACCATTAACGCCACCTCTGCACTGCTGACCGCCCAGCAGCAG---CTGTCCCCCGGGAGGTACCCCATATCCCTCGTGATTGCAGACAGACAAGACAGGCAGTGTGACACTCCAGACAACCTGGCTGTGGAGGTGTGTCAGTGTGACAACAGGGACACCTGT---ACAGACCCC---------------------CAGCCCGGGCCCAGGTATGGA---GACCAGCCATCTGGGAGGCTGGGGCCCAACGCCATCGGCCTGATCCTGCTTGGCCTTTTGCTGTTGCTGCTGGCCCCCCTTCTGCTGCTGACCTGTGACTGTGGGAAGGGTCCCATTGGGGGA------GCA---ACCACTGGATTCATCCCAGTTCCTGAGGGCTCAGAAGGAACAATTCACCAATGGGGGATCGAAGGGGCCCAACCTGAAGACAAG---------GAAATCACAAATATTTGTGTGCCACTTATAACCTCCAATGGAGCTGATTTCATGGAAAATTCTGATGTTTGTGTGAATGCCTGTGCCAGAGGAACGGCCGTGGAAGGCGCTTCGGGCATGGAACTGACCACCAGCGTTGGAGCAGCCGCGGGGTCTGGGGCAGCCGCGGGA------------------TCTGGGGCAGCCGCGGGGTAC------------------GGAGCCACCGCCGGGCTTGGCTTCTGCTCTGCAGGCCAGTCGGGA------ACCATGCGAACAAGGCATTCCACTGGCGGGACCCACAGGGAATGCAGTGAAGGAGTAATAAGCATGAACTTCCTGGAGTCCTACTTTTCCCAGAAAGCATTCGCCTGCGCAGAGGAAGCCGATGGCCAGGAAGCAAATGACTGTTTGCTGATCTACGACAACGAA---GGCCTGGGG---GCCCCCAACTCCCCCGTGGGCTCCCTGGGCTGCTGCAGCTTCATTGCCGATGACCTGGATGAGAGCTTCTTGGACTCGCTGGGCCCGAAATTCAAACAACTCGCAGAGATCAGCCTGGGGCTCGAT---GGCCAAGGCCAACAGTCTCAGCTGCCCACCCACGGCAGCGGTGCCGGGACG---------------------------------------------------------------------------------------------------------GGCGCCTGCGGCCAC---------------------------------------------------TCTGTAGAGATCCAGCACTCAGAGCTGTCT---------GGGGGCCAGACCACG---------------------------------------------------------------------------------------------------------------------------------------------------------------------------------------------------------------------------------------------------------------------TCGGGCGGCCAAGGAGCTTGCACTTGGTCTGCTTCCGGCTCTGTCCTCCAGCCGGCCATTTGCATCCCCGACCCCCTGCAGCAGGGC---GGCTATTTGGTGACGGAGACTTACTCGGCGTCT------------GGCTCC------CTCGCGCAGCCT---------CCCACCGCGGCCTTGGATCCACTTCTCATGCAG---AACGTGGTCATGACAGAAAGAGTGATCTGTCCCATGGCCAGTGGCCATGGCCACCTACATGGTGCC------------GCTGAGCTGCGAGGGTCGTGTAACATGATCTACACAGAAGACCCCTGTTCCCGTCTGATA------------
>HLmolMol2
ATGACTTGGTTCCTTTTTAGAATCACAAGGACTCTGACCATTTTAATGGTGATCCTACTGGTTCATGGAGAAATGAGAATAGAGATAAAAGAAGTACACGGAGAAAATGGGACAGCAGTACAA------GCCAAAAGGAGATATAAACGTGAATGGGTCAAATTTGCAAGACCCTGCAGAGAAGAAGAAGACAACTCGAAAAGAAACCCCATTGCCACAATTAGTTCAGATTTCCAAAGAACACAGAAAATTACCTACCGAATTTCTGGAATGGGAATTGATCGGCCCCCTTTGGGAATCTTTGTTGTTGACAAAAATACTGGAGAAATTAACATAACAACCATCGTTGATCGTGAGCAAACCCCAAACTTCCACATCACATGTCATGCTGTAAATGCCATAGGACAAGATGTAGAGAAACCACTTATATTAACGGTCAAAATTTTAGATATCAATGACAACCCGCCAATATTTTCACAAAGTATATTCATGGGTGAAATTGAAGAAAACAGTCCTTCAAACTCATTGGTGATGATACTAAATGCCACAGATGCAGATGAACCAAACCATCTGAACTCTAAAATTGCTTTCAAAATCATCTCTCAGGAACCTGCAGGCATACCCATGTTTCTCCTTAGCAGACACACTGGGGAAATCCGTACTTTGACCAATTCTCTTGACCGAGAGCAAGTTAGCAGCTATCATCTGGTTGTGAGTGGTGCAGACCGAGATGGAGAAGGACTATCAACTGAATGTAAAACTAACATCAAAGTGAAAGATGTCAATGACAATTTCCCAATGTTCAAAGAATCTCAGTATTCAGCACGTATTGAGGAAAATACTTTAAGTTCTGAGTTGCTTCGATTTCAAGTAATAGATTTGGATGAAGAGTTCACAGATAATTGGCTTGCGGAGTACTTCTTTACTTCTGGAAATGAAGGAAATTGGTTTGAAATACAAACTGATGCTAAGACTAACGAAGGTATCCTGAAAGTGGTTAAGCCTCTGGATTATGAACAACTACAAAATGCACAATTTAGTATTGCTGTCAAAAACAAAGCTGCGTTTCACCACTCAGTAATCTCTCGGTATCGAGTCCAGTCCACCCAAGTTACAGTTAAAGTTATAAATGTGCTAGAAGGAATTGCATTCCGTCCTGCTTCCAAGACGTTCACTGTCCAGAGAGGCATGAGCATTAAAAAGCTGGCTAATTACATCCTGGGAACCTATCCAGCCATTGATGAAGACACTAACAAACCTGCCTCCAATGTCAGATATATCATGGGACGTAATGATGGTGGTTTTCTAATTATTGATTCAAAAACGGCTGAAATCAAATTTGCCAGAAACATTGTTCGGGATTCT---ACTTTCATAGTTAACAAGACAATCACAGCTGAAGTTCTGGCCATAGATGAAAACACGGGTAAAACATCTACAGGCACCATATATGTTGAAGTACCTGGTTTTAATGAAAATTGCCCAACAGTTGTTCTCGAAAGGGGACAAATTTGCAGCTCA---TCACCTTCCGTGGTTGTCTCTGCTAGAGTGCAGGGCAGTGATAAATATACTGGCCCCTACACATTTTCACTAGAGAATCAGCCTCAAAAATTGCCATTT---GTGTGGCGTATCACAGAAATTAATGCTACCTCTGCGCTACTAATGTCCCAGGAGCAG---CCCTCCCCTGGAGTATACAGAATCTCCCTCGTAATTACAGACAGACAAGACAGGCAGTGCGACACTCCAGAGAGTCTGACTGTGGAGGTCTGTCAGTGTGACTACAGGGACATCTGT---ACAGCCCCA---------------------CACACTGGATCCAGGTATAGA---GAGTATTCATCTGTGAGGCTGGGGCCTGCTGCCATCGGCCTGATACTCCTTGGTCTTCTGCTACTGCTGTTGGCGCCCCTTCTGCTGCTGACCTGTGACTGTGGGATGGGTCCTATTGGGGGA------GCA---ACAGCCGGCTTCATCCCAGTTCCCGATGGCTCAGAAGGAACAATTCATCAGTGGGGAATCGAAGGAGCCCAACCTGAAGACAAA---------GAAATCACAAATATTTGTGTGCCACATATAACTTCCAGTGGAGCTGATTTCATGGGAAATTCTGAAGTTTGTACAAATACCTGTACCAGAGGAATGGCGGTGGAGGAAGCTTCAGGAATAGAACTGACCACCAAGCTTGGAGCAGCCACAGGATCTGGGGCAACGATGGGA------------------TCTGGAGCCGTCGCAGGGCTC------------------GGGGCCACCACTGGCCTTGGCTTCTGTTCTGCAGAACAGTCTGCA------ACAATGCAAACAAGGCATTCCATGGGAGGAACCCACAAGGACTACTGCGAGGGAGCAATAAGCATGAATTTCTTGGAGTCCTACTTTTCTCAGAAAGCATGTGCCTGTGCAGAGGAAGACGATGGCCAGGAAGCAAATGACTGCTTGTTGATCTATGACAACGAA---GGACTGGGG---GCTCCCAGTTCTCCTGTGGGCTCCCTGGGTTGCTGCAGTTTTATTGCTGATGAGCTAGATGAGAGTTTCTTGGACTCACTGGGCCCAAAATTTAAACAACTTGCAGAGATAAGCCTTGGGCTTGAC---GACAAAGCCAAAGAATCTCAGCTACCTACCAAAGACAGCGGTTCTGGGATT------------GTATCCTGCGGC------------------------GGTTCT---------------------------------------------GGGATTGGATCCTGCGGCCAT---------------------------------------------------TCTGTAGAAATCCAGCACTCAGAATGGGTAGACCCTTCTAAGTGCCAGACCTTG---------------------------------------------------------------------------------------------------------------------------------------------------------------------------------------------------------------------------------------------------------------------TCAGGCAGTCATGGAGTGTGTGTTTTGTCTGCTTCTGGCTCTGTCCTCCAACCAGCCATTTCCATTCCTGACCCTTTGCAGCAGGGG---AGCTATTTGGTAACGGAGACTTACTCAACTTCT------------GGCTCC------CTCGTGCAACCT---------TCCCCTGCCATCTTTGATCCACTTCTCAAGCAA---AATGTCATCATGACAGAAAGAGTGATTTGTCCCATTTCCAGTAGTCCTGGCAACATACATGGTCCG------------ACTGAGCTACAAGGGCCATGTAAAATGATCTGTAGTGAAGATCCTTGTTCCCGTCTAATA------------
>HLequCab3
ATGACTTGGTTCCCTTTCAGAACCACAGGGGCTCTGACCATTTTAATGGCAGTCCTACTGGTTCATGGAGAATTGCGAATAGAGACAAAAAGACAACATGGAGAAGATGAGACAGCAGTACAACAA---GCCAAAAGGAGATATAAACGTGAATGGGTAAAATTTGCAAGACCCTGCAGAGAAGGAGAAGACAACTCAAAAAGAAACCCAATTGCCACAATTACTTCAGACTTCCAAGCAACCCAGAAAATTACCTACCAAATTTCTGGAATGGGGATTGATCAGCCCCCTTTTGGAATCTTTGTTGTCGACAGAAACACTGGAGAAATTAACATAACAGCCATAGTTGATCGTGAGGAAACCCCAAGCTTCCAGATCACGTGTCATGCTCTCAATGTCCTAGGACAAGATGTAGAGAAACCACTTATACTAACAGTCAAAATTTTAGATATCAATGACAACGCTCCAGTATTTTCACAAAGTGTATTTATGGGCGAAATTGAAGAAAACAGTGCTTCAAACTCACTGGTGATGATTCTAAATGCCACAGATGCAGATGAACCAAACCATTTGAACTCTAAAATTGCCTTCAAAATCGTCTCTCAGGAACCTGCAGGCATACCCATGTTCCTTCTAAGCAGACACACGGGGGAAGTCCGTACTTTGACCAGTTCTCTTGATCGAGAGCAAGTTAGCACCTATCGTCTGGTTGTAAGTGGTGCAGACAAAGATGGAGAAGGACTGTCAACTCAGTGTGAATGTAGTATTAAAGTGAAAGATGTCAATGACAATTTCCCAATATTCAGAGAATCTCAGTATTCAGCACGTATTGAGGAAAATACTTTAAGTTCTGAGTTGATTCGATTTCAAGTAGTAGACCGGGATGAAGAGTTCACGGATAATTGGCTTGCAGTGTATTTCTTCACCTCTGGCAATGAAGGGCAATGGTTTGAAATACAAACTGACCCCAGAACTAACGAAGGCATCCTGAAGGTGGTTAAGCCTCTAGATTATGAACAACTACAAAATGTGCAATTTAGTATTGCTGTCAAAAATAAAGCTGAATTTCACCAATCAATAATCTCTCAATATCGGGTCCAGTCAACCCCAGTCATAATTCAAGTAGTAAATGTGAAAGAAGGAATTTCATTCCGTCCTCCTTCCAAGACATTTACTGTCCAGAAAGGCATAAGTAGTAAAACATTGGTCAATTATATCCTGGGAACGTACCAGGCCATTGATGAAGACACCAACAAAGCTGCCTCAAATGTCAGATATGTTATGGGACGTAACGATGGCGGTTTGCTAATTGTTGATTCAACCACTGCTCAAATCAAATTTGTCAGAAACATCGATCGGGATTCT---ACTTTCATAGTTAACAAGACAATCACAGCTGAAGTTCTGGCCATAGATGGAGACACAGGTAAAACTTCTACAGGCACCATCTATGTTAAAGTACCTGATTTTAATGAAAATTGTCCAACAATTGTCCTTGAAAAGAAAACAATTTGTAGTTCA---TCCCCTTCTGTGATTGTCTCGGCGAGAGCACTGGACAATGATAAATATACTGGCCCCTACACATTTTCACTGGAGGAACAACCCGTAAAATTGCCAGTT---GTGTGGAGTATCACAACACTCAACGCCACCTCTGCCGTCTTAAGGGCCCATCAGCAG---TTATCTCTGGGAACGCACAGAGTCTCCCTCATAGTAACA---GGTCAGGACAGGCTCTGCGAGACACCAGAGAGCTTGACTCTGGAAGTCTGTCAGTGTACCAACAGGGGCATCTGT---GGAACTGAC------GGG------ACTACAGACCCCGGGAACGTACGTGAT---ACGAAGTCATCGATGAGGCTAGGGCCTGCCGCCATCGGCCTGCTGCTCCTCGGTCTTTTGTTGTTGCTGTTGGCCCCCCTTCTGCTGCTGACCTGTGACTGCGGGACAGGTCCTATTGGGGGA------ATG---ACAGGTGGCTTCATCCCAGTTCCCGATGGCTCAGAAGGAACAATTCATCAATGGGGAATCGAAGGAGCCCAACCTGAAGACAAG---------GAAATCACAAATATTTGTGTGCCCCTCATAACAGCCAATGGAGCTGATTTCATGGAAAATTCTGAAGTGTGTACAAATACATATGCTGGAGGGACGGTGGTGGAAGGAGCTTCAGGAATGGAGCTGACTACCAAGCTTGGAGCCGCGACAGGATCCGGA------------------------------------GCCGCAGCAGGATTT------------------GGA------------CTGGGCGTCTGTTCTACGGGACAATCTGGA------ATGATGAGAACAAGGCATTCCACTGGAGGAACCAATAAGGACTATAGTGAAGGGGCAATAAACATGAATTTCCTGGATTCCTACTTTTCTCAGAAAGCATTTGCCTGTGCAGAGGAAGACGATGGCCAGGAAGCAAATGACTGCTTGCTGATCTATGATAATGAA---GGAGTGGGT---GCCCCCGGTTCTCCCGTAGGCTCCCTGAGTTGTTGCAGTTTTATTGCCGATGAGCTGGATGACAGCTTCTTGGACTCGCTTGGCCCCAAATTTAAAAAACTTGCAGAGATAAGCCTGGGGGTTGAT---GACGAAGCCAAACAATCTTACACACCCACCAAAGACGGCGGTTCTGGGATT---------------------------------------------------------------------------------------------------------GAATCCTCTGGCTAT---------------------------------------------------TCCGTAGAAGTCCAGCAGTCCGAATCTGCT---------AGGTACCAGACTTTG---------------------------------------------------------------------------------------------------------------------------------------------------------------------------------------------------------------------------------------------------------------------TCAGGCAGTCAAGGAGCATCCGCTTTGTCTGCTTCTGGCTCTGTCCTCCAACCAGCCATTTCTATCCCTGAGCCTTTGCAGCATAGT---AGCTTTGTGGTAACGGAGACTTACTCGGCTTCT------------GGTTCT------CTCGCGCAACCT---------TCCACTGCAGTCTTCGATCCACTTCTCACGCAA---AATGTAACAGTGACGGAAAGAGTGATTTGTCCCGTTTCCAATGTTCCTGGCAACCTACATGGTCCG------------ATGGAGATACGAGGGTCACGTACTATGATCTGTACAGAAGATCCTTGTTCCCGTCTGATA------------
>susScr11
ATGGCTTGGCGCCTTTTCAGGACCACAGGGGCTCTAGCCATTTTGATGGTGGTCCTACTGGTTCATGGAGAATTGAGAATAGAGACAAAAGGACAACATGGAGAATATGAGACAGAGGTACAACAA---GCCAAAAGGAGATACAAACGTGAATGGGTGAAATTTGCAAGACCCTGCAGAGAAGGAGAAGACAACTCAAAGAGAAATCCAATTGCCAAAATTACTTCAGACTTTCAAGCAACCCAGAAAATTACCTACCGCATTTCTGGAATAGGAATTGACCAGCCCCCTTATGGAATCTTTGTTGTTGACAAAAACACTGGAGAAATTAACATAACAGCCATAGTTGATCGTGAGGAAACCCCAAGCTTCCAGATTACTTGTCGTGCTCTCAATGCCCTAGGACAAGATGTAGAGAAACCACTTATACTCACGGTCAAAATTTTAGATATAAATGACAATCCTCCAGTATTTTCACAAAGTGTATTCATGGGTGAAATTGAAGAAAACAGTGCTTCGAACTCACTGGTGATGATGCTCAATGCCACAGATGCGGATGAACCAAACCACCTGAACTCTAAAATTGCCTTCAAAATCCTCTCTCAGGAACCTGCAGGCACACCCATGTTCCTCCTAAGCAGACACACGGGAGAAGTCCGCACTCTGACCAGTTCCCTCGACCGAGAGCAAATTAGCAGCTATCGTCTGGTTGTGAGTGGTGCAGACAAAGATGGAGAAGGACTAGCAAGTCAGTGTGAATGTAGCATTAAAGTGAAAGATGTCAATGATAACTTTCCCAGACTCAGAGAATCGCAGTATATAGCACGTATTGAGGAAAACACTTTAAGTTCTGATTTGCTTCGACTTCAAGTAATAGATCTGGACGAAGAGTTCACAGATAATTGGCTTGCAGTGTATTTCTTTACCTCTGGAAATGAAGGGAAATGGTTTGAAATAGAAACTGATTCCAGAACTAATGAAGGCATCCTAAAGGTGGTTAAGTCTCTAGACTATGAACAGCTACAAAGTGTGCAACTTGGTATTGCCGTCAAAAACAAGGCTGAATTTCACAAATCAGTAATCTCTCAATATCGAGTCCAGTCAACCCCACTCACAATTCAAGTAATAAACGTGAGGGAAGGAATTGCATTCCGTCCTGCTTCCAAGACATTCGTGGTCCAACAAGGCATAAGTAGCAGAAAATTAATCAATTATGTCTTGGGAACATATCAAGCCATTGATGAAGACACTAACAAAGCTGCCTCATCTGTCAGATACATCTTGGGACGTAATGATGGTGGTTTGCTAATTATTGATTCAAAAACTGCTCAAATCAAATTTGCCAAAAACATTGATCGGGATGCT---ACTTTCATAGTTAACAGGACAATCACAGCTGAGGTTCTAGCCATAGACGAAAACACGGGTAAAACATCTACAGGCACCGTATATGTTAAAGTACCTGATTTTAATGAAAACTGTCCCACAATTGCCCTGGAAAAGGAAACAATCTGTAGTTCA---TCACCTTCTGTGGTTGTCTCAGCTAGAGCCGTGGACAAGGATAAATTCACTGTCCCCTACACATTTTCACTGGAGGATCAACCTCTAAAACTGCCAGTT---GTGTGGAGTATCGCATCACTGGATGACACCTCCGCCCTCCTAAGAGCCCCACAGCAG---ATATCTCCTGGGGTGTACAGAATCTCCCTCGTGGTCACGGACAGCCAAGGCAGGCGGTGTGAGACGCCGGAGAGCCTGACTCTGGAAGTCTGTCAGTGTGACAGCAGGGATACCTGT---GGAACTCCG------GTTCCG---ACCAAAACGCCTTCGACCGAAAATGGG---AAGACGTCATCTTGGAGGTTGGGGCCTGCAGCCATTGGCCTGCTACTCCTCGGTCTTTTGATGCTGCTGTTGGCCCCCCTTCTGCTGCTGACTTGCGACTGTGGGAGGGGTCCTATCGGGGGA------GTG---ACTGGTGGATTCATCCCAGTGCCTGATGGTTCAGAAGGAACAATTCATCCGTGGGGAATCGAAGGAGCCCACCCTGAAGACAAG---------GAAATCACAAATATTCGTGTGCCACCCATATCTTCCAATGGAGTTGATTTCATGGAAAATTCCGAAGTTTGTACAAATACATATGCCGGAGGGACAGTGGTAGAGGGAGCTTCGGGAATGGAACTGACCACCAAGCTTGGAGCAGCTGGAGGATCTGGA------------------------------------GCCGCTGCGGGATTT------------------GGAGCGGCCGCTGGCCTTAGCATATATTCTGCAGGACAGTCTGGG------ACAATGAGAACAAGACATTCCACTGGAGGAACCAACAAAGACTATGGCGAAGGGGCAGTAAACATGAACTTCCTGGACTCCTACTTTTCTCAGAAAGCATTTGCCTGTGCGGAGGAAGACGATGGCCACGAAGCAAATGACTGCTTGCTGATCTATGATAACGAA---GGAACCGGT---GTCCCCGGTTCTCCCGTCGGCTCCCTGGGTTGTTGCAGTTTTATTGCCGACGAGTGGGATGATGGCTTCTTGGACTCACTTGGCCCCAAATTTAAAAAGCTTGCAGAGATAAGCCTGGGGATGGAT---GACGAAGCCAAAAAATCTCAGCCACCAGCCAAAGACAGCGGTTCTGGAGTT---------------------------------------------------------------------------------------------------------GAATCCTGTGGCCAA---------------------------------------------------TCCGTACAAGTTCAGCAATCAGAATCTGTT---------TGCTACCAGACGTTG---------------------------------------------------------------------------------------------------------------------------------------------------------------------------------------------------------------------------------------------------------------------TCAGGCAGCCAGGGAGCTTCTGCTTTGTCTGCTTCCAGCTCTGTTCTCCAACCAGCCATTTCCATTCCTGACCCTTTGCAGCAGGGT---AGCTATTTGGTAACGGAGACTTACTCGGCTTCT------------GGTTCC------CTCATGCAACCC---------TCCACTGCAGTCTTTGATCCACTTCTCACGCAA---AATGTAATAGTGACGGAAAGAGTGATTTGCCCAATTTCCAGTGTTCCTGGCAACCTACATGCTCCG------------ACAGAGCTACCAGGGTCCTGTAATCAAATCTGCACAGAAGATCCTTGTTCCCGTCTGATC------------
>musFur1
ATGACTTGGTTCCTTTTCAGAACACCAGGGGCTCTGGCCATTTTAATGGTGCTCATATTGGTTCATGGAGAACTGCGAATAGAGACAAAGGATCAACACGGAGAAGATGATACTGCTGTACAA------GGCAAAAGGAGATACAAACGTGAATGGGTGAAATTTGCAAAACCCTGCCGAGAAAGAGAAGACAACTCGAAAAGAAATCCAATTGCCAAAATTACTTCAGATTTCCAAGCAACCCAGAAAATTACCTACCGAATTTCTGGAATGGGAATTGATCAACCCCCTTTTGGAATCTTTGTTGTTGACAAAAACACTGGAGAAATTAACATAACAGCCATAGTTGATCGAGAGGAAACTCCAAGCTTCCTGATCACGTGTCATGCTCTAAATGCCCTAGGACAAGACGTAGAGAAACCACTTATACTAACGGTTAAAATTTTAGATGTCAATGACAATCCTCCAGTATTTTCACAAAGTATATTTGTGGGAGAAATTGAAGAAAATAGTGCTTCAAACTCACTGGTGATGATACTAAATGCCACGGACGCAGATGAACCAAACCACCTGAACTCTAAAATAGCCTTCAAAATTGTCTCTCAGGAACCTGCAGGCATACCCATGTTCCTCCTAAGCAGACACACTGGGGAAGTCCGTACTTTAACCAATTCTCTTGATCGAGAGCAAGTTAGCAGCTATCGGCTGGTTGTGAGTGGTGCCGACAAAGATGGAGAAGGGCTATCAACTCAATGTGAATGTAGTATCAAAGTGAAAGATGTTAATGATAATTTCCCAATGTTCCGAGAATCTCAGTATTCAGCAGTTATTAAGGAAAATACTTTAAGTTCTGAGTTGCTTCGATTTCAAGTTATAGATTGGGACGAAGAATTCACAGATAATTGGCTTGCAGTGTATTTCTTCACCTCTGGAAATGAAGGGAATTGGTTTGAAATACAAACTGATCCGAGAACGAACGAAGGCATCCTGAAGGTGGTTAAGGCTCTAGATTATGAACAAATACAAAATGTAAAACTTGGTATTGCTGTCAAAAACAAAGCTGAATTTCACCAATCAATAATTTCTCAGTATCGGGTGCAGTCAACCCCAGTCACAATCCAAATAGCCAACGTGAAAGAAGGAATTACATTCCGTCCTGCTTCCAAGACATTTACTGTGCAGAAAGGCATAAGTAGTAAAAAACTGGTCAATTATGTTCTGGGAATGTATCAAGCCATTGATGAGGATACTAACAAACCTGCCTCATATGTCAAGTATATCATGGGACGTAATGATGGTGGTTTACTATTTATTGATTCAAAAACTGCTCAGATCAAATTTGTCAAAAACATTGATCGGGATTCT---ACTTTCATAGTTAACAGGACAATCACAGCTGAGGTTCTGGCCATAGACGAAAACACAGGTAAAACATCTACAGGCACCATATATGTTGAGGTACCTGGTTTTAATGAAAATTGTCCAACAATCGTCCTGGAAAAGAAAACAATTTGTAGTTCA---CAACCTTCTGTGGTTGTCTCAGCTAGAGCACTAGACAAT---AAGTATTCTGGTCCCTACACGTTTTCTCTGGAGGAGCAACCACTAAAATTACCAGTT---GTCTGGAGTATCACAACACTCAATGCTACTTCCGCACTCCTAAATGCCCAGCAACCG---CTATCTCCTGGATCGCACAGTATCTCCCTCACAGTTACCGACAGTCAGGACAGACAGTGCGAGACACCAGAGAGCTTGACTCTGGAAGTCTGCCAGTGTGACAACAGGGACACCTGC---AGAAGTTCG------GAGAAG---GATAAAGACCCTGGATACAAAGCTGGA---AACAGAACATCAGGGAGGCTGGGGCCTGCTGCCATCGGCCTGCTACTCCTTGGTCTTTTGCTGTTGCTATTGGCCCCCCTTCTGCTGCTGACCTGTGACTGTGGGATGGGTCCTATCCGGGGA------GTG---ACAGGAGGATTTATTCCAGTTCCTGATGGTTCAGAAGGAACAATTCATCCATGGGGAATTGAAGGAGCCCATCCTGAAGACAAG---------GAAATCTCAAATATTCGCGTGCCACCTATTACGGCCAACGGAGCTGATTTCATGGAAAATTCTGAAGTTTGTACAAATACATATGCTGGAGGGACAGTGGTAGAAGGAACCTCGGGAATGGAACTGACCACCAAACTTGGAGCAGCTACAGGATCTGGA------------------------------------GCCGCTGGAGGATTT------------------GGAGGAGTCACTGGACTTGGCATTGGTTCTGCAGGACAGTCTGGA------ACAATGAGAACAAGGCATTCTACGGGAGGAACCAATAAAGACTATGGTGAAGGAGCAGTAAGCATGAATTTCCTGGACTCCTACTTTTCTCAGAAAGCATTTGCCTGTGCAGAGGAAGACGATGCCCAGGAAGCAAATGACTGCTTGCTGATCTATGATAATGAA---GGAATGGGT---GCCCCAGGTTCTCCCGTGGGCTCCTTGGGTTGTTGCAGTTTTATTGCCGATGAGCTGGATGACAGCTTCTTGGACTCGCTCGGCCCCAAATTTAAAAAGCTTGCAGAAATAAGCCTCGGGATCGAT---GAAGAAGCCCAACAATTTCAGCCACCTTCCAAAGACAGCCATTTGGGCATG---------------------------------------------------------------------------------------------------------GAATCCTGTGGCTAT---------------------------------------------------TCCCTAGGAGTCCAACAGCCAGAATCTGTT---------AGGGGCCAGACTTTG---------------------------------------------------------------------------------------------------------------------------------------------------------------------------------------------------------------------------------------------------------------------TCAGGCAGTCAAGGAACCTCTGCTTTGTCTGCTTCCAGCTCTGTTCTGCAGCCAGCTGTTTCCATCCCTGACCCTCTGCAGCATGGT---AGCTATTTGGTAACAGAGACTTACTCGGCCTCT------------GGTTCT------CTCGTGCAACCT---------TCCACTACAGTCTCTGAGCCACTTCTCACGCAA---AATGTAATAGTGACAGAAAGGGTGATTGGTCCCATTTCCAATGTTCCTGGCAACCTACAGACTCCG------------ATGGAGATAAGGGGGTCACGTAATATGATCTGTATAGAAGATCCTTGTTCCCGTCTGATA------------
>ailMel1
ATGACTTGGCTCCTTTTCAGAACATCAGGGGCTCTGGCCATTTTAATGGTGCTCATATTGGTTCATGGAGAACTGCGAATAGAGACAAAGGGTCAACACGGAGAAGATGATATTGCAGTCCAA------GGCAAAAGGAGATACAAACGTGAATGGGTGAAATTTGCGAAACCCTGCAGAGAAAGAGAAGACAACTCGAAAAAAAATCCGATCGCCAAAATTACATCAGATTTCCAAGCAACCCAGAAAATTACCTACCGAATTTCTGGAGTGGGAATTGATCAACCCCCTTTTGGAATCTTTGTTGTTGACAAAAACACTGGAGACATTAACATAACAGCCATAGTTGATCGTGAGGAAACTCCAAGCTTCTTGATCACATGTCATGCTCTAAATGCCCTAGGACAAGATGTAGAGAAACCACTTATATTAACAGTTAAAATTTTAGATGTCAATGACAATCCTCCAGTATTTTCACAAAGTATATTCATGGGTGAAATTGAAGAAAATAGTGCTTCAAACTCACTGGTGATGATATTAAATGCCACAGACGCAGATGAACCAAACCACATGAACTCTAAAATTGCCTTCAAAATTGTGTCTCAGGAACCTGCGGGCACACCCATGTTTCTCCTAAGCAGACACACTGGGGAAGTCCGTACTTTAACCAGTTCTCTTGATCGAGAGCAAGTTAGCAGCTATCATCTGATTGTGAGTGGTGCCGACAAAGATGGAGAAGGACTATCAACTCAATGTGAATGCAGTATCAAAGTGAAAGATGTTAATGATAATTTCCCAATGTTCAGAGAATCTCAGTATTCAGCACGTATTGAGGAAAATACTTTAAATTCTGAGTTGCTTAGATTTCAAGTTATAGATTGGGATGAAGAATTCACAGATAACTGGCTTGCAGTGTATTTCTTTACCTCCGGAAATGAAGGGAATTGGTTTGAAATACAAACTGATCCCAGGACTAATGAAGGCATCCTGAAGGTGGTTAAGGCTCTAGATTATGAACAACTACAAAATGTACAACTTGGTATTGCAGTTAAAAACAAAGCTGAATTTCACCAATCAGTAATTTCTCAGTATCGAGTGCAGTCAACCCCAGTCATGATTCAAGTAGTCAACGTGAAAGAAGGAATTGCATTCCGGCCTGCTTCCAAGAGATTTACTGTGCAGAAAGGCATAAGTAGTAAAAAACTGGTCAATTATGTTCTGGGAACATATCAAGCCATTGATGAGGACACTGCAAAAGCCGCCTCATATGTCAAGTATATGATGGGGCGTAATGATGGTGGTTTACTATTCATTGATTCAAAAACTGCTCAAATCAAATTTGTCAAAAACATCGATCGGGATTCT---ACTTTCATAGTTAACAAGACAATCACAGCTGAGGTTCTGGCCATAGATGAAAATACGGGTAAAACTGCTAAAGGCACCATATATGTTGAAGTACCTAGTTTTAATGAAAATTGTCCAACAATCGTCCTTGAGAAGAAGACAATTTGTAGTTCA---CAGCCTTCTGTGGTTGTCTCAGCTAGAGCACTAGACAAT---AAATTTACTGGCCCCTACACATTTTCTCTGGAGGAACAACCACTAAAATTGCCAGTT---GTGTGGGGTATCACAACACTCAATGCTACTTCCGCACTCCTAAATGCCCAGCAGCCG---CTATCTCCTGGAACGCACAGCATCTCCCTCACAGTTACTGACAGTCAGGACAGACAGTGTGAGACACCAGAGAGCCTGACTCTGGAAGTCTGCCAGTGTGACAACAGGGACACCTGT---AGAACTCCT------AATGGG---AACAAAGACCCTGAACGCATAGGTGGA---AAGACATCATCAGGGAGGCTGGGGCCCGCAGCCATCGGCCTGCTACTCCTTGGTCTTTTGCTGTTGCTATTGGCCCCCCTTCTGCTGCTGACCTGTGACTGTGGGGCGGGTCCTATCGGGGGA------GTG---ACAGGAGGATTTATCCCAGTTCCTGATGGTTCAGAAGGAACAATTCATCAGTGGGGAATCGAAGGAGCCCATCCTGAAGACAAG---------GAAATCACAAATATTCGGGTGCCACCTATCACTGCCAACGGAGCCGATTTCATGGAAAATTCTGAAGTTTGTACGAATACATATGCTGGAGGGACAGTAGTGGAAGGAGCCTCGGGAATGGAACTGACCACCAAGCTTGGAACCGCCACAGGATCTGGA------------------------------------GATGCTGCAGGATTT------------------GGAGCAGCCACTGGACTTGGCATTGGTTCTGCAAGACAGTCTGGA------ACGATGAGAACAAGGCATTCCACTGGAGGAACCAATAAAGACTATGGTGAAGGAGCAGCGAACATGAATTTTCTGGACTCCTATTTTTCTCAGAAAGCATTTGCCTGCGCAGAGGAAGACGATGCCCAGGAAGCAAATGACTGCTTGCTGATCTATGATAATGAA---GGAATGGGT---GCCCCCAGTTCTCCCGTGGGCTCCTTGGGTTGTTGCAGTTTTATTGCCGATGAGCTGGATGACAGCTTCTTGGACTCGCTCGGCCCCAAATTTAAAAAACTTGCAGAGATAAGTCTCGGGATCGAT---GATGAAACCAAACAATCTCAGCCACCTTCCAAAGACAGCCATTTTGGGATT---------------------------------------------------------------------------------------------------------GAATCCTGCGGCTAT---------------------------------------------------TCCCTAGGAGTCCAACAGTCAGAATCTGTT---------AGGGGCCAGACTTTG---------------------------------------------------------------------------------------------------------------------------------------------------------------------------------------------------------------------------------------------------------------------TCCGGCCATCAAGGAGCTTCTGCTTTGTCCGCTTCCGGCTCTGCTCTCCAACCAGCCATTTCCATTCCTGACCCTTTGCAGCATGGT---AGCTATATGGTAACAGAGACTTACTCGGCCTCT------------GGTTCT------CTCGTGCAACCT---------TCCACTACAGTTTCTGAGCCGCTTCTCACGCAA---AATGTAATAGTGACAGAAAGGGTGATTTGTCCCATTTCCAATGTTCCTGGCAACCTACAAACTCCG------------ATGGAGCTACGGGGGTCACGTAATATGATCTGTACAGAAGATCCTTGTTCCCGTCTGATA------------
>dasNov3
------------------------------------------------GTAGTCGTATTGGTTCACGGAGAATTGAGAATACAGATAAAAGGACAAGATGGACAAGAGAGGACAGCAGTGCAACAA---GCCAAAAGAAGGTATAAACGTGAATGGGTGAAATTTGCAAAACCCTGCAGAGAAAGAGAAGACAACTCAAAAAGAAACCCAATTGCCACG------------------------------------------------------------------------------------------------------------------------------------------------------------ATCACCTGTCGGGCTCTAAATGCCCTAGGTCAAGATGTAGAGAAACCACTTATACTAACAGTCAAAATTTTAGATGTCAATGATAATCCTCCAATATTTTCACAAAGCGTATTCATGGGTGAAATTGAAGAAAACAGTGCTTCAAATTCACTGATCATGATACTAAATGCCACAGATGCAGATGAACCAAACCATCTGAATTCTAAAATTGCCTTCAAAATCGTGTCTCAGGAACCCGCAGGCATACCCATGTTTCTCCTAAGCAGACATACTGGGGAAGTCCGTACTTTGACCAATACTCTTGATAGAGAGCAAGTTGGCAGCTATCATCTGGTTGTGAGTGGTGCAGACCAAGATGGAGTAGGACTATCAACTCAGTGTGAATGCAGGATTAAAGTGAAAGATGTCAATGATAATTTCCCAATGCTCAGAGAATCCCAGTATTCAGCTCACATTGAGGAAAATACTCTAAGTTCTGAATTGCTTCGATTTCAAGTAATAGATTGGGATGAAGAGTTCACAGATAATTGGCTTGCAGTCTATTCCATTACTTCTGGAAATGAGGGGAGTTGGTTTGATATACAAACTGATCCCAGAACGAACGAAGGCATCCTGAAGGTGGTTAAGGCTTTAGATTATGAACAACTACAAACCATGCAACTTGGTATTGCTGTCAAAAACAAAGCTGAATTTCACCAATCAATAATCTCTCAATATCAGATCCAGTCAACTCCGGTCACAATTCAGGTAATAAATGTGAAAGAAGGAATTACATTCCGTCCTGCTTCCAAGACATTTTCTGTGCAGAAAGGCATAAGTAGTAAAAAGTTGGTCAATTATATCCTGGGAACATATCAAGCCATTGATGAAGACACTGGTAAAGCTGCCTCATATGTCAGATATGCCATGGGACGTAATGATGGTGGTTTGCTAATTATTGATTCAAAAACTGCTCAAATAAAATTCAACAAAAACATAGATCGGGATTTT---ACTTTCATAGTTAACAAGACAATCACAGCTGAGGTTCTGGCCATAGATGAAAACACTGGTGCAACTTCCACAGGCACAATATATGTTGAAGTACCTGATTTTAATGAAAATTGCCCTACAGTTGACCTCGAAAAGGAAAACATTTGTAGTTCA---TCTCCTTCAGTTGTGGTCTCAGCTAAAACACTGAACAATGATAAATATACTGGACCTTACACCTTTTCGCTGGAGGAA---CCTTTTAAATTGCCAGTT---GTGTGGCATATCACTACACTAAATGCTACATCAGCACTACTAAGAGCTCAGCAGCAG---ATCTCTCCTGGAGTGTACAGAATTTCCCTCCTCGTTACGGACAGACAGGACAGGCAGTGCGAGATCCCAGACAGCCTGACTCTGGAAGTCTGTCAGTGCGATGACAGGGACATCTGC---ATGCCTTCT------GATCCC---AGCAAAGACCCTGGGCCCGTGTACCGA---GAGCCGTCATCAGTGGAGCTAGGGCCTGCCGCCATCGGCCTTATAATCCTTGGTCTTTTGATGCTGCTCTTAGCCCCTCTCCTGCTGCTGGCCTGTGACTGTGGGGCAAGCCCTCTAGGAGGT------ATT---ACAAGTGGATTTATCCCAGTCCCTGATGGTTCTGAAGGAACAATTCATCAGTGGGGAATCGAAGGAGCCCAGCCTGAAGATAAG---------GAAGTCACAAATATTTCCGTGCCACTGATAGCAGCCAATGGAGCTGAATTCTTGGAAAATTCTGAAGTTTGTACAAATATATGTGCAGGAGGGACAGTGGCAGAAGGAGTTTCAGGAATGGAACTGACCACCAGGCTTGGGGCAGCTACGGGATCTGGA------------------------------------AACGCTGTGGGATTT------------------GGAGGAGCCACTGGACTTGGCACCTCCTCTGCAGGACAGTCCGGA------ACAATCAGAACAAGGCATTCCACTGTAGCAACCAACAAGGAATGTGCTGAGGGAGCAATAAACATGAATTTCCTGGACTCCTACTTTTCTCAGAAAGCATTTGCCTGTGCAGATGAAGAAAATGACCAGGAAGCAAAGGATTGCTTGTTGATCTATGATAACGAA---GGACTGGAT---GCTCCAGGTTCTCCTGTGGGCTCTCTGAGTTGTTGCAGTTTCATTGCCGATGAACTGGACGACACCTTCTTGGACTCTTTAGGCCCCAAATTTAAAAAGCTTGCGGAGATAACCCTAGGTGTTGAC---GACGAAGCCAAACAATCTCAGCTACCCACCAAAGAAAGCGGTTCTGGGACT---------------------------------------------------------------------------------------------------------GAATCATCTGGGTAT---------------------------------------------------TGTGTAGAAGTCCAGCAGGCAGGATCTGTC---------AGGAGCCAGACTTTG---------------------------------------------------------------------------------------------------------------------------------------------------------------------------------------------------------------------------------------------------------------------CAAGACAGTCAAGGAGCTTCTGCTCTGTCTGCTTCTGGGTCTGTCCTCCAACCAGCCATTTCCATCCCTGGCCCTCAGCAGCATGAT---AACTATTTGGTAACAGAGACTTACTCAACTTCT------------GGTACC------TTTGTGCAATCT---------TCCACTGCAGGCTTTGATCCACTTCTCTCTCAA---AATGTAATAGTGACAGAAAAAGTAGTTTGTCCT---------------GGCAATCTACAAGGTTCA------------GTGGAGTTACGAGGGTCACGCACTGTCATCTGTACAGAAGATCCTTGCTCCCGTTTGATC------------
>echTel2
ATGCACTGGCTCTCCAGCAGAACGACAGGGGCTCTAGCCGTTCTAATGGTGGTTGTGCTGGTTCATGGAGAGTTGCGAATACAGACCAGAGGAGACGACGCAGAAGAGGAGAGCGCAGTACAACAG---GTCAAAAGAAGATATAAACGTGAATGGGTGAAATTTGCCAGGCCCTGCAGAGAAAGAGAAGACAATTCAAAAAGAAACCCAATTGCTGAAATTACTTCAGATTTCCAGAAAACCCAGAAAGTTACCTATCAAATTTCTGGGGTAGGAATTGATCAGCCCCCGTTTGGAATTTTTGTTGTTGACAAATACACTGGAAAAATTAACATAACTGCCATAGTTGATCGCGAGGAAACGCCAAGCTTCCTGATCACCTGTCGAGCTCTCGATTACTTGGGTCAAGACATCGAGAAACCACTTATATTAACAGTCAAAATTTTAGATGTCAATGATAATGCTCCTGTCTTTTCACAAAGCATTTTCATGGGTGAAATTGAAGAAAATAGTGCTTCAAACTCGCTGGTGATGATATTAAATGCCACAGATGCAGATGAACCAAACCACTTGAACTCTAAAATTGCCTTCAAAATCATCTCTCAGGAACCTGCAGGCCAACCCATGTTCCTCATCAGCAGAAACACTGGGGAAGTCCGTACCTTGACCAATTCTCTTGATCGAGAGCAAATGAGCAGTTACTACCTGTTGGTGAGTGGTGCTGACCAAGATGGAGAAGGATTATCAACTCAATGTGAATGCAAGGTCAAGGTGAAAGATGTCAATGATAATTTCCCAGTGCTTAAAGAATCTCAGTATTCAGCACATATTGAGGAAAATGCATTAAGTTCAGAATTACTTCGACTACAAGTGATAGATTTGGATGAAGAGTTCACAGATAATTGGCTTGCAGAATATTTCTTTACCTCTGGAAATGAAGGGAATTGGTTTGCAATACAAACTGACCCAAGAACGAATGACGGCATCCTGCAGGTGGTGAAGGCACTAGATTATGAACAAATGCAAAAGGTGCAACTTGGTATCGCTGTCAAAAACAAAGCTGAATTTCACCAATCAATAATCTCTCAATATCGAGCCTTGTCCACCCCGGTCACAATTCAGGTAGTAAACGTGAGAGAAGGACTTATATTCCAACCTTCTTCCAAGACCTTCACTGTGCAGAAAGGCATAAGTAGTAAAAAACTGATCAATTATGTTCTGGGAACGTATCAAGCCATTGATGAAGACACTGGGAAAGCAGCTACATCTGTCAAATACCTAATGGGACGTAACAATGGTGGTTGGCTAACGATTGATTCAAAAACTGCTGAAATAAAATTTATCAAAAACATAGATCGAGATTCT---ACTTTCATAGTTAACAAGACAATCACAGCCGAGATTCTGGCCGTAGATGAAAACACGGGTAAGACCTCGACAGGCACCGTCTTTGTGGAAGTACCGGATTTAAATGAAAATTGCCCAACAGTTGTCTCGGAAAAGAGAGTCGTTTGTACTTCG---TCACCTTTCATCAGGCTCTCAGCTAAGCCACTGAGCAGGGATAAATATACTGGTCCCTATACTTTCATGCTGCAAGAGCAACCTTTAAAATTGCCAGTT---GAATGGAGTATCACATCACTAAATGCTACCTCAGCGATGTTGAGTGCCCAGCAGCAG---ATATCTCCGGGAGTGTACAGAGTCTTCCTCGCCGTTAAGGATGGTCAGAACAGGCTGTGCGAGATCCCGGAGAGCGTGACTGTGGAAGTCTGTCAGTGTGACCACAGGGACGTCTGT---GGTACATAC------GACCCA---GGCAAAGACTCTGGGATCACCGGCAGA---GAGTGGTCATCGGTGAAGCTGGGACCTGCCGCCATTGGCTTGATATTCTTCGGTCTTCTGCTGTTGCTCTTGGCTCCCCTGCTGCTCCTGACCTGCAATGGTGGGATGGGCCCAATAGGAGGT------GTG---GCAGGTGGATTTGTCTCAGTTCCTGATGGCTCAGAAGGAACAATTCAACAGTGGAAAATTGAAGGCGCTCACCCTGAAGACAAA---------GAAATCACAAATATCTGTGTGCCACCTGTAACAGTCAATGGATTCGAATTCATGGAAAATTCTGAAGTTCGTACAAATACATATGCAGGAGGGACAGTGGGCAAAGGAGCTTCAGGAATGGAAATGACCACAAACATTGGAGCAGCTACAGGATCTGGA------------------------------------GCCGCGGGGGGATTTGTCACAGGAACAGTGTGTGGAGCCGCT------GTGGGCACCTGCTCAGCAGGACACTCTGGG------ACCATCAGGACAAGGCATTCCACTGGAGCAACCACTAGGGAGCATGCAGAAGGAGCAATAAGCATGAGTTTCTTAGACTCCTACTTTTCTCAGAAAGCATTTGCCTGTGCAGAAGTGGACGATGACCAGGAAGCGAATGACTGCTTGCTGATCTATGACAGCGAA---GGGATGGAG---CCTCCCGGCTCTCCCGTGGGCTCCGTGGGCTGCTGCAGTTTCATTGCCGACGACCTGGATGACAGCTTCCTCGACTCACTGGGCCCCAAGTTCAAAAAGCTTGCAGAGATAAGTCTAGGTATTGAT---GAGGAAACCAAACAATCTCAGCTGTCCACCAAAGAAAGTGGCTTGGGGATT---------------------------------------------------------------------------------------------------------GACCCCTGTGGCCGT---------------------------------------------------CCTGTAGAATGGGACATG------------------------------ACTGTG---------------------------------------------------------------------------------------------------------------------------------------------------------------------------------------------------------------------------------------------------------------------AAAGGTGGTCAA---------GTACTGTCTGCTTCTGGGTCTGTTTTCCAACCAGCCATTTCCATCCCGGACCCTTTGCAACATGGG---AACTATGTAATAACTGAGACTTACTCCACTTCG------------GGTCCC------TTCGTGCAGCCT---------TCCACCGTGGTCTCTGATTCACTTCTCACTCAA---AATGTCATTGTGACGGAAAGAGTCATCTGCCCCATTGCCAGTGCGCCCGGCAACCTGCAGGGTCCG------------ACAGAGTTACGAGGGTCAAGGAACATGATCTGCATCGAAGATCCTTGCTCTCGTCTGATAGGACCAAAG---
>eriEur2
ATGAATTGGTTCTTTTTCAGGACTACAGGGACTCTGGCCATTTTAATGGTGATTGTATTGGTTCATGGAGAATTGAGACTAGAGACAAAAAGTCAACATGGAGAAGATGAGATGGCAGTACAGCCA---GCCAGAAGAAGATATAAACGTGAGTGGGTGAAGTTTGCGAAACCCTGCAGAGAAAGAGAAGACAACTCCAAAAGAAACCCAATTGCCAAAATTTCTTCAGACTTCCAAGCAAATCAGAAAATTTTCTACAGAATTTCTGGAATGGGAATTGATGAGCCCCCTCGAGGAATCTTTGTTATTGATGAAAATACAGGAGAAATTAACATAACATCCATAGTTGACCGGGAGCAAACTCCAAGTTTTCAGATCACATGTCGTGCAATAAATATCCACGGCAGAGAGATGGAGAGACCACTAGTATTGGTAGTCAAGATCTTAGATGTCAATGACAATCCTCCAGTATTTTCGCAAAGTGTATTCATGGGTGAGATTGAAGAAAATAGTGCCTCAAATTCTCTGGTGATGATACTGAATGCCACAGACGCAGATGAACCGAATAATCTGAACTCTAAAATTGCCTTCAAAATCATCTCTCAGGAGCCTGCAGGCATGCCCATGTTTCTCCTAAGCAGACACACTGGGGAAGTCCACACTATGACTAATACTCTGGATAGAGAGCAAGTTAGCAGCTATCGTCTGGTTGTAAGTGGTGCAGACAGAGATGGAGAAGGACTATCATCTCATTGTGAATGTAGCATTAAAGTGAAAGATGTCAATGATAATTTCCCAATATTTAAGGAATCACAGTATTCAGGACGTATTGAAGAAAACAGTTTAAGTTCTGAGTTACTTCGATTTCAAGTAACTGATTGGGATGAAGAGTTTACAGATAACTGGCTTGCCGTGTATTACTTTACCTCTGGAAATGAAGGGAATTGGTTTGAAATACAAACTGATCCCAGAACTAATGAAGGTATCCTGAAAGTGGTTAAGGCTCTGGATTATGAACAACTTCAAAAAGTACAGCTGAGTGTAGCTGTCAGAAACAAAGCTGAATTTCACCACTCAGTAATCTCTCAATATAAAGTTCAGTCAACCCCTGTCACAATCCAAGTAATCAATATAAAGGAAGGTATTGCATTCCATCCTGCTTCCAAGACATTTACTGTCCAGAAAGGCATAAGCAGTAAAAAATTGGTCAATTACATCCTAGGAACATACCAAGCCATTGATGAAGATACGAGAAAAGTTTCTTCATCTGTCAGATATATCATGGGACGCAATAATGGTGGTTTACTAACTGTTGATTCAAAAACTGGACAAATTAAATTTATCAAAAACATAGATCGAGATTTT---TCTTTCATACATAACAAGACAATCACAGCTGAGATTCTGGCTATAGATGAAACCACAGGTCAAACTTCTACAGGAACTATCTATGTTAAAGTACCTGATTTCAATGAAAACTGTCCTACAATTGTCTTCAGCGAGGATGTTATTTGCAGTTCA---TCATCTTCTGTGGTTGTCTCAGCAAGAGCACTAGACAGAGACAGATATACTGGTCCATATACATTTTCACTGGAGGAGCAGCCACAAAAGTTGCCAGTT---TTGTGGAGTATTACAGCGCTTAATGCTACATCTGCACTTTTAAGAGCCGAGCAACAG---TTATCTCCTGACCAGTACAGAATCCCCCTCATAATTACAGACAGTCAGAACCAACAGTGTGAGATTCCAGAGAACATGATACTCGAGGTCTGTCAGTGTGATGACAGGAACATCTGT---GGAAATTCT------GGTTCA---TCCAAAGATCCCGGATCTGCATATACA---AGGAGGTCATCTGTGAGTCTGGGGCCTGCCGGCATTGGACTACTGTTTCTTGGCCTTTTGATGATGCTTTTGGCCCCGCTTCTGCTGCTGATGTGTGACTGTGGCTCAGGGGGTGTTGGGGGA------GTT---ACAGGTGGATTTATCCCAGTTCCTGATGGTTCAGAAGGAACAATTCACAAGTGGGGAATTGAAGGAGCCCAACCAGAAGACAAGGGTTTGCATGAAATCACAAATATCTGTGTGCCACCTATCACATCCGATGGTGTTGATTTCATGGAAAATTCTGAAGTTTGTACAAACACATACGCTGGAGGAACCGTGGGAGAAGGAGCTTCGGGAATGGAACTGACCCCCAGGCCTGGACCTGCAGTAGGAGCTGGA------------------------------------GCTGCCGGGGGATTC------------------GGAGCCACT------------ATCTGCTCTGGAGGACAGAGTGGA------ACTATGAGAACAAGGCATTCCACAGGAGGAAGCAACAGGGATGGTGGGGATGGAGCAGTTAATATGCACTTCCTGGATTCTTACTTCTCACAGAAAGTACTTGTCTGTGCAGAGGAAGATGATGGCCAGGAAGCAAATGACTGTTTGCTGATCTACGACAACGAA---GGCATGGGT---GGCTCTGGCTCTCCTGTGGGCTCCCTAGGCTGTTGCAGTTTCATTGCTGATGATCTGGATGATAGCTTCTTGGACTCACTTGGCCCCAAATTTAAAAAGCTTGCAGAAATAAGCCTCGGACTTGGT---GCTGAAGACCAACAATTTCAACTACCCACCAATGGCAGGGACTCTGGAATT---------------------------------------------------------------------------------------------------------GAATCTTGTGGCTAT---------------------------------------------------GCTGTAGGAATCCAGAAACAAGGATCTGAT---------AGGTGCCAGACTTTG---------------------------------------------------------------------------------------------------------------------------------------------------------------------------------------------------------------------------------------------------------------------TCAGGCAGTCAAGGATCTACTCTTGTGCACACTTGCAGTTCTACCTTCCAACCAGCCATTTCCATTCCTGACCCTTTGCAGGGTGGT---AGCTATTTGGTAACAGAAACTTACAAGACTACT------------GGTCCC------CTGTTGCAACCT---------TCCCCGGTAGTCTGCGATCCATTAATCACTCAA---AATATAACAGTGACAGAAAGAGTGATCTGCCCCATTACCAATGTTCCTGGCAACGTACAAGGTGCA------------ACAGAGGTACGAGGGTCATGTAATATGGTCTGTGCAGAAGATCATTGTTCCCTTCTGATA------------
>balAcu1
ATGGCTTGGTTCCTTTTCAGAACCACAGGGGCTCTGACCATTTTAATGGTGGTCCTTTTGGTTCATGGAGAATGGAGAATAGAGACAAAAGGGCAACATGGAGAATATGAGACAGCGGTACAACAA---GGCAAAAGGAGATACAAACGTGAATGGGTGAAATTTGCAAGACCCTGCAGAGAAGAAGAAGACAACTCGAAAAGAAATCCAATTGCCACAATTACTTCAGATTTCCAAGTAAGCCAGGAGATTACCTACCACATTACTGGAATAGGAATTGATCAGCCCCCTCTTGGAATCTTCATTGTTGACAGAAACACTGGAGAAATTAACATAACAACCATAGTTGATCGAGAGGAAACCCCAAGCTTCCAAATTACCTGTCGTGCTCTCAGTGCCCTGGGACAAGATGTAGAGAAACCGCTTATACTAACAGTCAAAATTTTAGATATAAATGACAATGCTCCAGTGTTCTCAACAAGTATGTTCATGGGTGAAATTGAAGAAAGGAGTGCTTCGAACTCACTGGTGATGATCCTGAATGCCACAGATGCAGATGAACCGAACAACTTGAACTCTAAAATTGCCTTCAAAATTATCTCTCAGGAACCTGCAGGCACACCCATGTTCCTCCTAAGCAGACACACCGGGGAAGTCCACACTTTGACCAATTTACTTGATCGAGAGCAAGTTAGCAGGTATATTCTGGTTGTGCATGGTGTAGACAGAGATGGAGAAGGACTAGCAACACAATGTGAATGTAACATTACAGTGAAAGATGTCAACGATAATATCCCAACGTTCAGAAAACTGCAGTATTCAGCAAGTATCGAGGAAAACACTTTAAGTTCTGACTTGCTTCGATTTCAAGTAATAGATTTGGACGAAGAGTTCACAGATAATTGGTTTGCAGTGTATTCCTTTACCTTTGGAAATGATGGGAACTGGTTTGAAATACAAACTGATCCCATAACTAACGAAGGCATCTTGAAGGTGGTTAAGTCTCTAGATTATGAATTACTACAAACTTTGAAACTTAATGTCACCGTCAAAAACAAAGCTGAATATCACAAATCAATAATCTCTCAACATGGAGCCCAGCCAGTCCAACTCATAATCCAAGTAATAAATATGAGGGAAGGAATTATATTCCGTCCTCCTTTCGTGATATTTGTTGTCCCAAAAGGCATAAGGGGTATATACCTGATCAATTATATCGTGGGAACATATGAAGCCATTGATGAAGACACCGGCCAAGCTGCCTTAAATGTCAGATACATCTTGGGACGTAATGATGGTGGTTTGCTAATTATTGGTTCAAACACTGCTCAAATCAAATTTGCCAAAACCATTCGTTGGGATGCT---ACTTTCATGGTTAACAAGACAATCACAGCTGAGGCCCTGGCCATTGATAAAATAACAGGTAAAACTTCTACAGGCACCATATGTGTCCAACTACCTTATCTTAACGAAAATTGTCCAATAATTGTCCCGGAAAAGGAAAAAATCTGTAGTTCA---TCACCTTCCGTGGTTGTCAAAGCTACATTACGGGGCAGGGGTGAATATACTGGCCCCTACACATTTTCGCAGAAGGAGAACACTACAGGACGGCCA------GTGTGGGAGATCACAACACTTGATGCCACCTCTGCAATGCTACGAGGCACACAGCAG---GTATCTCCCGGTGTGTACAGAATCTCCCTGGTCATCGTGGACAGCAAGGGCATGTGGTGCGAGACCCCGGAGAGCTTGGCTCTGGAAGTCTGTCAGTGTGACAACAGTGGCACCTGT---AGATCTTTG------CCCCCG---ACTGAAACCCCTAATCCGCCTACTGAA---GAGAGGCCT---GTTAGGCTGGGGCCTGCCGCCATCGGCCTGCTACTCCTCGGTCTTTTGCTGCTGTTGTTGGCCCTCCTTCTGCTGCTGACCTGTTACTGTGGGACCGGTCCTTTCAGGGGA------GTG---ACCGGTGGATTCAACCCAGTGCCTGATGGTTCAGAAGGAACAATTCACCCGTGGGGAATTGAAGGAGCCCAACCTGAAGACAAG---------GAAATCACAAATATCTATGTGCCACCTATAACTGCCAATGGAGTTGATTTCACAGAAAATTCTGAAGTTCGTACAAATACATACGCTGGAAGGACGGTGGTGGAAGGAGATTTGAGAATGGAAGTGGCCACCAACCGTGGAGCAGCTTCAGCATCTGGA------------------------------------GCTGCTGCAGAATTC------------------GGAGCAGCCACTGGACTTAGCAACGATTCAACAGGACGGTCCGGA------ACGATGAGAACAAGGCATTCCATGGAAGACACCAACAGGGACTATGGTGAAGAGGCAATAAACATGAACTTCCTAGACTCCTACTTTTCTCAGAAAGCATTTGCCTGTGCCGAGGAAGACGATGGCCAGGAAGCAAACGATTGCTTGCTGATCTATGATAACGAA---GGAATGGGT---GCCCCTGGTTCTCCCATCGGCTCCCTGGGTTGTTGCAGTTTTATTGCTGATGAGTTTGATGACAGCTGCTTGGACTCACTCAGTCCCAAATTTAAAAAACTTGCAGAGATAAGCCTTGGGATGGAT---GAAGAAGCCAAAAACTCTCAGCTACCCACCAAAGAGAGCAGTTCTGGGATT---------------------------------------------------------------------------------------------------------GAATCCCGTGGCCAA---------------------------------------------------TCCGTACAAGTCCAGCAGTCAGAATCTGTT---------AGGTACCAGACTTTG---------------------------------------------------------------------------------------------------------------------------------------------------------------------------------------------------------------------------------------------------------------------TCAGGCAGCCAGGGAGCGTCTGTTTTGTCTGCTTCTGGCTCTGTCCTCCAGCCAGCCATTTCCATCCGTGACCCTTTGCAGCATGGT---GGCTATTTGGTAACGGAGACTTGCTCAGCTTCT------------GGTTCC------CAAATGCAGTCT---------TCCACTGCAGTCTTTGATCCACTTCTC---------------------TCAGAAAGAGTGATTTGTCCCAGTTCCAGTGTTCCTGGCAACCTACATGGTCTG------------GCAGAGCTACAAGGGTCAGGTAGTAAAATCTGTACAGAAGATCCTTGTTCCCTTCTGATG------------
