# Supplementary material for: Six reference-quality genomes reveal evolution of bat adaptations
Source: Nature. 2020 Jul 22;583(7817):578–84. doi: 10.1038/s41586-020-2486-3 (PMC8075899; doi:10.1038/s41586-020-2486-3)
Supplement: Supplementary file 6 — Alignments of 12,931 protein-coding genes across 48 mammals. [file 41586_2020_2486_MOESM6_ESM.gz › suppDataFile/ENST00000274217.aln.fasta]

>bosTau8
ATGGCGGCGCGGAAGAGCCCCGCGCCGGAGCGGGACCGGCCTCGC------------------------AACCACGCCTCAGGAAATGACCAAGTTCACTCCTGGACACTAGTCACCAGCCAAGCCTTAGATACCGCGTGGAGAGTGGTGAAGGGGTCAGTGACCTTGGCAGTTTCACTTCTGGCAGCCATCCTCAGCTACTTCAGAAGGCTGCATATGCATTTAGGGCACCAGCTGAAATGGTGGATTGGATATCTGCAGAGAAGATTCAAAAGAAACCTCAGCGTGGAGGCGGAAGTTGATTTACTCAGTTATTGTGCAAGAGAGTGGAAAGGAGAGACACCCCATGCCAAGCTGATGAGGAAGGCTTACGAGGAGCTGTTTTGGCGGCGGCATATTAAATGTGTTCGACAAGTCAGGAGAGACAACTACGATGCCCTGAGGTCGGTGCTGTTTCAGATCTTCAGCCGGGGCCTCGCTTTCCCATCCTGGATGAAAGAAAAAGATATCGTGAAGCTTCCTGAAAAACTGCTCTTTTCGCAAGGTTGTAATTGGATCCAGCAGTACAGTTTTGGTCCTGAGAAGTATACGGGTTCCAATGTGTTTGGAAAATTACGGAAATGTGTGGAATTACTGAAAACACAGTGGACTGAATTTAGTGGAATTAAAGATTATCACAAGAGAGGAAGTATGTGCAACATCCTTTTTTCTGACGCTCTCCTGGAATGTAAACTTTACGAGGCCCTGAAGTTCATCATGCTCTATCAAGTCACCGAGGTTTATGAACAAATGAAGACCAAAAAGGTCATCCCCAGTCTTTTTCGACTCCTGTTTACCCGGGAAACCTCATCTGACCCCTTGAGCTTCATGATGAATCACCTGAATTCTGTTGGTGACACATGTGGACTGGAGCAGATTGATATGTTTATACTCGGATACTCCCTGGAAGTAAAGATAAAAGTGTTCAGACTGTTCAAGTTTAACTCCAGAGACTTTGAAGTCTGCTACCCAGAGGAGTCGCTCAGGGAGTGGCCGGAGATCTCCCTGCTGACCGAGAACGACCGCCACTACCACATTCCTGTCTTT---------
>oryAfe1
----------------------------------------------------------------------------------GAAACGACAAAGTTCCTTCCTGGACACTAGGCACAAGCCAAGCCTTTGACACTGTGTGGCGGATGGTCAAGGGCTCCATGATGTTGGCAGCCTCATTCCTGCTGGCCACCCTCTGCCACTTCAGAAGGCTATATTTATACTCAGCACATCGACTGAAATGGTGGATTGGATATCTGCAGAGAAAGTTCAAAAAGAACCTCAGTGTGGAGGCAGAAGTTGATTTACTCAGTTATTGTGCAAGAGAATGGAAAGGAGAGACGCCCTCTGCCAAGCTGATGAAGAAGGCTTATGAGGAGCTGTTTTGGCGACATCATATTAAATGTGTTCGTCAAGTGAGAAGAGATAACTATGATGCACTAAGATCGGTGTTATTTCAGATATTCAGCCAGGGCCTCTCTTTTCCATCCTGGATGAAAGAAAAAGACATCATCAAGATTCCTGAAAAACTGCTCTTTTCGCAAGGTTGCAATTGGATCCAGCAGTACAGCTTTGGTCCTGAGAAATACACAGGTCCAAACGCATTTGGAAAATTACGTAAATGCGTGGAATTACTGAAAACTCAGTGGACTGAATTTAGCGGGATGAAAGATTGTCATAAGAGAGGAAGTATGTGCAATATGCTGTTTTCTGACGCGATCCTGGAATACAGACTTTACGAAGCTTTAAAATTCATCATGTTATATCAAGTCACTGAAGTTTATGAACAAATGAAGGCGAAAAAAGCCATTCCCAGGCTTTTCAGCCTGCTGTTTTCCAGGGAGACATCCTCCGATCCTTTGAGCTTCATGATGAATCACCTGAATTCTGTGGGCGACACGTGTGGCCTAGAGCAGATTGATATGTTTATACTCGGATACTCCCTTGAAGTGAAGATAAAAGTGTTCAGAGTGTTCAAGTTTAACTCCAGGGACTTTGAAGTCTGCTACCCAGAGCAGCCGCCCCGGGAGTGGCCAGAGATCTCCCTGCTGACCGAGAATGACCACCACTATCTCATCCCCATCTTCCAATTC--T
>mm10
ATGGAGGCGCCGAGGAGCGCGCCGCGGGAGCGGGAGCGCGCTCGG---------------------------ACCACCTCAGGAAGTGACCAAGTTCACTCCTGGATACTAGTTACAAGCCAAGTCCTTAGTGCTGCCTGGAGAATAGCAAGGGCCTTTGTGATGACGACGCTCTCTCCTCTGTCCGCTACCTTCAGCTACTTCAGAAGCCTGTATTTATACTTAGGGCATCAGCTGAAATGGTGGATCGGCTATCTACAGAGAAAGTTCAAAAGAAACCTCAGTGTGGAGGCAGAAGTAGATTTACTCAGTTATTGTGCAAGAGAGTGGAAGGGAGAAGCCCCGCGTGCCAGACTGATGCGGAAGGCCTATGAGGAATTGTTCTGGAGGCACCATATTAAATGTGTTCGAGCAGTCAAGAGAGATAACTACGATGCTCTCAGATCTGTGTTGTTCCAGATCTTCAGCCAAGGCCTCTCCTTCCCATCATGGATGAAGGAAAAAGACATCGTTAAGCTTCCTGAAAAACTACTCTTTTCTCAAGGCTGTAACTGGATCCAGCAGTACAGTTTCGGGCCTGAGAAGTACACAGGTTCCAATGTGTTTGGAAAGTTACGGAAATGTGTGGAGTTACTGAAACTGCAGTGGACTGAGTTTAGTGGGATGAGAGATCACCACAAGAGAGGGAGCATGTGTAACAGCCTCTTCTCCGACGCCATCCTGGAGTGTAAACTGTACGAAGCTTTGAAGTTCCTCATGCTCTACCAGGTCACGGAAGCGTATGAGCAAATGAAGACCAACAAGGTTATCCCCAGCCTTTTCAGACTCCTGTTTTCCCGGGAGTCATCGCCGGATCCTTTGAGCTTCATGATGAATCACCTGAATTCCATAGGCGACACTTGTGGTTTGGATCAGATTGACATGTTTATACTCGGGTATTCTCTTCAAGTAAAGATAAAAGTGTTTCGACTGTTCAAGTTTAACTCCAGAGACTTTGCAGTCTGCTACCCCGAGGAGCCTCTCAGGGAGTGGCCAGAGATCTCCCTACTGACTGAGAATGGCCACCACTACCACATTCCCGTCTTT---------
>HLmyoMyo6
ATGGCGGCGCAGAGGAGCCCCCCGCGGGCGCGGGAGCGGGAGCGGGACCGG------------CCTGGCGCCCTGGCCTCAGGAAATGGCCAAGTTCACTCCTGGGCACTAGTCACAAGCCACGCCTTAGACACCGCATGGGGAATAGCAAAGGGGTCCGTGATGTTGGCGGTTTCCTTGCTGGTGGCTACCCTCTGCTACTTCCGAAGGCTGCACTTCCATTTAGGGCACCGGCTGAAATGGTGGAGTGGATATCTGCAAAGAAAATTCAAAAGGAACCTCAGCGTGGAGGCGGAAGTTGATTTACTCAGCTATTGTGCAAGAGAATGGAAAGGGGACACGCCCCGAGCCAAGCTGATGAGGAAGGCGTACGAGGAGCTGTTTTGGCGGTATCACATTAAATGTGTTCGACAAGTAAAGAGAGATAACTACGACGCACTGAGATCGGTGTTATTTCAGATATTCAGCCAGGGCCTTTCTTTTCCATCCTGGATGAGAGAAAAAGACATCGTTAAGCTTCCTGAAAAACTGCTCTTTTCACAAGGTTGTAATTGGATCCAGCAATACAGCTTTGGTCCTGAGAACTATACGGGTTCGAATGTGTTTGGGAAATTGCGTAAATGTGTGGAATTATTGAAAACACAGTGGACTGAATTCAGTGGAATTAGAGATTATCACAAGAGAGGAAGCATGTGCAACATCCTTTTCTCTGATGCCATTCTGGAATATAAACTGTATGAAGCTTTAAAGTTCATCATGCTGTATCAGGTCACTGAAGTTTATGAACAAATGAAGATGAAAAAGGTCATTCCCAGTCTTTTCAGACTCCTGTTTTCCCGGGAAACGTCATCCGATCCTTTGAGCTTCATGATGAATCACCTAAATTCTGTCGGCGACACCTGTGGACTAGAGCAGATTGATATGTTTATACTTGGATATGCCCTTGAGGTCAAGATAAAAGTGTTCAGGCTGTTCAAGTTTAACTCCAGGGACTTTGAAGTCTGCTACCCAGAGGAGCCACTCAGGGAGTGGCCGCAGATCTCCCTGCTGACCGAGAATGACCGTCACTACCACGTACCTGTCTTT---------
>HLpipKuh2
ATGGCGGCGCAGAGGAGCCCCCCGCGGGCGCGGGCGCGGGAGCGGGAGCGG------------CCTGGCGCCCTGGCTTCAGGAAATGACCAAGTTCACTCCTGGGCACTCGTCACAAGCCATGCCTTAGACACTGCTTGGGGAATAGCGAAGGGGTTGGTGATGTTGGCGGTTTCCTTCCTGGTGGCCGCCCTCTGCTACTTCCGAAGGCTGCACTTACATGTAGGGCACCGACTGAAATGGTGGAGTGGATATCTGCAAAGAAAATTCAAAAGGAACCTCAGCGTGGAGGCGGAAGTTGATTTACTCAGCTATTGTGCAAGAGAATGGAAAGGGGACACACCCCGAGCCAAGCTGATGAGGAAGGCTTATGAGGAGCTGTTTTGGCGGCATCACATTAAATGTGTTCGACAAGTAAAGAGAGATAACTACGATGCACTGAGATCCGTGTTATTCCAGATATTCAGCCAGGGCCTTTCTTTCCCATCCTGGATGAAAGAAAAAGACATTGTGAAGCTTCCTGAAAAACTGCTTTTCTCACAAGGTTGTAATTGGATCCAGCAATACAGCTTTGGTCCTGAGAACTATACAGGTTCAAATGTGTTTGGGAAATTGCGAAAATGTGTGGAATTACTGAAAACACAGTGGACTGAATTCAGTGGAATTAAAGATTATCACAAGAGAGGAAGCATGTGCAATATCCTCTTCTCCGATGCCATTCTGGAATATAAACTGTATGAAGCTTTAAAGTTCATCATGCTGTATCAGGTCACTGAAGCTTACGAACAAATGAAGATGAAAAAGGTCATTCCCAGTCTTTTCAGACTCCTGTTCTCCCGGGAAACGTCGTCCGATCCTTTGAGCTTCATGATGAATCACCTAAATTCTGTAGGCGACACCTGCGGACTAGAGCAGATTGATATGTTTATACTTGGATATGCCCTTGAAGTCAAGATAAAAGTGTTCAGACTGTTCAAGTTTAACTCCAGGGACTTTGAAGTCTGCTACCCAGAGGAGCCACTCCGGGAGTGGCCGCAGATCTCCCTGCTGACTGAGAATGACCGCCACTACCATGTTCCCGTCTTT---------
>balAcu1
----------------------------------------------------------------------------------GAAATGACCAAGTTCACTCCTGGACACTCGTCACCAGCCAAGCCTTAGATACCACGTGGAGAGTAGCAAAGGGGTCAGTGACGTTGGCAGTTTCATTTCTGGTGGGCACCCTCTGCTACTTCAGAAGGCTACATTTATATTTAGGGCACTGGCTGAAAAGGTGGATTGGATATCTGCAGAGGAGATTCAAAAGGAACCTCAGCGTGGAGGCAGAAGTTGATTTACTCAATTATTGTGCAAGAGAATGGAAAGGAGAGACACCCCATGCCAAGCTGATGAGGAAGGCTTACAAGGAGCTGTTTTGGCAGCGGCACATTAAATGTGTTCGACAAGTAAGGAGAGACAACTACGACGCACTAAGGTCGGTGCTCTTCCAAGTCTTCAGCCAGGGCCTCTCTTTCCCATCCTGGATGAAAGAGAAAGATATTGCGAAGCTTCCTGAAAAACTGCTCTTTTCACAAGGTTGTAATTGGATCCAGCAATACAGTTTTGGTCCTGAGAAGTATACAGGTTCGAATGTGTTTGGAAAATTACGTAAATGTGTGGAATTATTGAAAACACAGTGGACTGAATTTAGTGGAATTAAAGATTATCACAAGCGAGGAAGCATGTGCAACGTCCTTTTTTCTGATGCTATCCTGGAGTGTAAACTTTACGAAGCTCTGAAGTTCATCATGCTCTATCAAGTCACTGAGGCTTATGAACAAATGAAGACCAAAAACGTCATTCCCAGTCTTTTTCGACTCCTGTTTACCCGGGAAACCTCTTCCGACCCTTTGAGCTTCATGATGAATCACCTGAACTCTGTAGGTGACACGTGTGGACTAGAGCAGATTGATATGTTTGTACTTGGATACTCCCTGGAAGTAAAGATAAAAGTGTTCAGACTGTTCAGGTTTAACTCCAGAGACTTTGAAGTCTGCTACCCAGAGGAGTCGCTCAGGGAGTGGCCGGAGGTCTCCCTGCTGACCGAGAATGACCGCCACTATCACATTCCTGTCTTTT--------
>tarSyr2
----------------------------------------------------------------------------------GAAGTGACCAATCTCACTCCTGGACACTAGTTACAAGCCAAGCCTTAGATACTGCCTGGAGACTAGCAAAGGGCTCCGTGACATTGGCAGTTTCATTTCTGGTGACCACCCTCTGCTACTTCAAGAGACTGCATTTATATGTGGGGCACCAACTGAAATGGTGGATTGGATATCTGCAGAGAAAATTCAAAAGGAACCTCAGCGTGGAGGCAGAAGTTGATTTACTCAGTTATTGCGCAAGAGAATGGAAAGGAGAAACACCTCGTGCCAAGCTGATGAGGAAGGCTTATGAGGAGCTGTTTTGGCGACATCATATTAAATGTGTTCGACAAGTAAAGAGAGATAACTATGATGCTCTAAGATCGGTGCTATTTCAGATATTCAGCCAGGGCATCTCTTTTCCATCCTGGATGAAGGAAAAAGACATTGTTAAGCTTCCTGAAAAACTGCTGTTTTCACAAGGTTGTAATTGGATTCAACAATACAGTTTTGGTCCTGAGAAGTATACAGGTTCAAATGTGTTTGGAAAGTTGCGTAAATGTGTGGAATTATTGAAAACACAGTGGGCTGAATTTAGTGGAATTAAAGATTATCACAAGAGAGGAAGTATGTGCAACATCCTTTTTTCTGATGCCATTCTGGAATATAAACTTTATGAAGCTTTAAAGTTCATCATGCTGTATCAAGTCACTGAAGTATATGAACAAATGAAGACTAAAAACGTCATTCCCAGTCTTTTTAGACTCCTGTTTTCCAGGGAGACATCATCTGACCCTTTGAGTTTCATGATGAATCACCTGAATTCCATAGGCGACAGCTGTGGACTAGAGCAGATTGATATGTTTATACTTGGATACTCCCTTGAAGTAAAGATAAAAGTGTTCAGACTGTTCAAGTTTAACTCCAGAGACTTTGAAGTCTGCTACCCAGCGGAGCCTCTCAGGGAGTGGCCAGAGATCTCCCTGCTGACCGAGAATGACCGCCACTACCACATTCCTGTCTTTT--------
>susScr11
ATGGCGGCACGGAGGAGTGCCGCGCACGAGCGGGATCGGGAGCGG------------------CCTCGCGCCCCCGCCACAGGAAATGACCAAGTTCACTCCTGGACACTAGTCACCAGCCAAGCCTTAGATACAGCGTGGAGGGTAGCAAAAGGATCCGTGACACTGGCTGTTTCACTTCTGGTGGCCACCCTCTACTACTTCAGAAGGCTGCATGTATATTTAGGGCACCGGTTGAAATGGTGGATTGGATATCTACAGAGAAAATTCAAAAGGAACCTCAGCGTGGAGGCGGAAGTTGATTTACTCAGTTATTGTGCAAGAGAATGGAAAGGAGAGACACCCCGTGCCAAGCTGATGAGGAAGGCTTACGAGGAGCTGTTTTGGCGGCGTCATATTAAATGTGTTCGACAAGTAAGGAGAGATAACTATGATGCACTAAGGTCGGTGCTATTTCAGATCTTCAGCCAGGGCCTCTCTTTTCCATCCTGGATGAAAGAAAAAGATATTGTGAAGCTTCCTGAAAAACTGCTCTTTTCACAAGGTTGTAATTGGATCCAGCAATACAGTTTTGGTCCTGAGAAGTATACAGGTTCGAATGTGTTTGGAAAACTGCGTAAATGTGTGGAACTATTGAAAGCACAGTGGACTGAATTTAGTGGCATGAAAGATTATCACAAGAGAGGAAGCATGTGCAACATCCTTTTTTCTGATGCCATCCTGGAATACAAACTTTACGAAGCTCTGAAGTTTATCATGCTGTATCAGGTCACCGAGGTTTATGAACAAATGAAGACTAAGAAGGTCATTCCCAGTCTTTTCCGACTCCTGTTTACTCGGGAAAGCTCATCCGATCCTTTGAGCTTCATGATGAACCACCTGAACTCTGTAGGCGACACCTGTGGCCTGGAGCAGATTGATATGTTTATACTTGGATACTCCCTTGAAGTCAAGATAAAAGTGTTCAGACTGTTCAAGTTTAACTCCAGAGACTTTGAAGTCTGCTACCCAGAGGAGTCACTCAGGGAGTGGCCGGAGATCTCCCTGCTGACGGAGAACGACCGCCACTACCACATTCCTGTCTTT---------
>HLcamFer2
----------------------------------------------------------------------------------GAAATGACCAAGTTCACTCCTGGACACTAGTCACCAGCCAAGCCTTAGATGCCGCGTGGAGGGTAGCAAAGGGCTCCGTGACACTGGCCGTCTCCCTGCTGGCGGCTGCCCTCTGCTACTTCAGAAGGCTGCATTTATATTTAGGGCGCCGGCTGAAATGGTGGATTGGATATCTGCAGAGAAAATTCAAAAGGAACCTCAGCGTGGAGGCGGAAGTTGATTTACTCAGTTATTGTGCAAGAGAATGGAAAGGAGAGACGCCCCGTGCCAGGCTGATGAGGAAGGCGTATGAGGAGCTGTTCTGGCGGCGGCGGATTAAATGTGTTCGCCAAGTCAGAAGAGACAACTACGATGCGCTAAGGTCGGTGTTATTTCAGATCTTCAGCCAGGGCCTCTCTTTTCCATCCTGGATGAAAGAAAAGGACATTGTGAAGCTTCCTGAAAAACTGCTCTTTTCACAAGGTTGTAATTGGATCCAGCAATACAGTTTTGGTCCTGAGAAGTATACAGGTTCAAATGTGTTTGGAAAATTACGCAAATGTGTGGAATTACTGAAAACACAGTGGACTGAATTCAGTGGGATTAAGGATTATCACAAGAGAGGGAGTATGTGCAACAGCCTTTTCTCTGATGCTCTTCTGGAATATAAACTGTACGAAGCTCTGAAGTTCATCATGCTCTACCAAGTCACTGAGGTCTATGAACAAATGAAGACTAAGAAGGCCATTCCCAGTCCTTTCCGGCTCCTGTTCACCAGGGAGACCTCCTCCGATCCTTTGAGCTTCATGATGAATCACCTGAATTCTGTAGGCGACACGTGTGGACTTGAGCAGATTGATATGTTTATACTTGGATACTCCCTTGAAGTGAAGATAAAAGTGTTCAGACTGTTCAAGTTTAACTCCCGAGACTTTGAAGTCTGCTACCCAGAGGAGTCGCTCAGGGAGTGGCCGGAGATCTCCCTGCTGACCGAGAATGACCGCCACTACCACATTCCTGTCTTTT--------
>HLequCab3
ATGGCGGCGCCGAGGAGCCCCCCGCGGGCGCGGGAGCGGGAGCGG------------------CCTGGCGCCCCCGCCACAGGAAATGACCAAGTTCACGCCTGGACACTAGTCACCAGCCAAGCCTTAGATACTGCGTGGAGAATAGCAAAGGGGTCGGTGATGTTGGCAGTTTCATTTCTGGTGGCTGCCCTTTGCTACTTCAAAAGGCTGCATTTATATTTAGGGCGCCGGCTGAAATGGTGGATTGGATATCTGCAGAGAAAATTCAAAAGGAACCTCAGCGTGGAGGCGGAAGTTGATTTACTCAGTTATTGTGCCCGAGAATGGAAAGGAGAGACACCCCGGGCCAAGCTGATGAGGAAGGCCTACGAGGAGCTGTTTTGGCGGCGGCGTATTAAATGTGTCCGACAAGTCAAGAGAGATAACTATGATGCACTGAGGTCCGTGTTGTTTCAGATATTCAGCCAGGGCCTCTCTTTTCCATCCTGGATGAAAGAAAAAGACATCGTTAAGCTTCCTGAAAAACTGCTCTTTTCACAAGGTTGTAATTGGATCCAGCAATACAGTTTTGGTCCTGAGAAGTATACGGGTTCGAATGTGTTTGGAAAATTACGTAAATGTGTGGAATTATTGAAAACGCAGTGGACTGAATTTAGTGGAATAAAAGATTATCATAAGAGAGGAAGTATGTGCAACATCCTTTTTTCTAATGCTATCCTGGAATATAAACTCTATGAAGCTTTAAAGTTCATCATGCTGTATCAGGTCACCGAAGTTTATGAACAAATGAAGACGAAAAAGGTCATTCCCAGTCTTTTTCGACTGCTGTTTTCCCGGGAAACATCGTCTGATCCTTTGAGCTTCATGATGAATCACCTGAATTCTGTAGGCGACACATGTGGCCTAGAGCAGATTGATATGTTTATACTTGGATACTCCCTCGAAGTAAAGATAAAAGTGTTCAGACTGTTCAAGTTTAACTCCAGAGACTTTGAAGTTTGCTACCCAGAGGAGCCGCTCAGAGAGTGGCCAGAGATCTCCCTGCTGACCGAGAATGACCGCCACTACCACATTCCCGTCTTT---------
>cerSim1
----------------------------------------------------------------------------------GAAGTGACCAAGTTCACTCCTGGACACTAGTCACCAGCCAAGCCTTAGATACTGCTTGGAGAATAGCAAAGGGGTCGGTGATGTTGGCAGTTTCGTTTCTGGTGGCCACCCTGTGCTACTTCAGAAGGCTGCATTTATATGTAGGGCGTCGGCTGAAATGGTGGATTGGATATCTGCAGAGAAAATTCAAAAGGAACCTCAGCGTGGAGGCAGAAGTTGATTTACTCAGTTATTGTGCAAGAGAATGGAAAGGAGAGACACCCCGGGCCAAGCTGATGTGGAAGGCCTATGAGGAGCTCTTTTGGCGGCGTCACATTAAATGTGTTCGACCAGTAAAGAGAGATAACTACGATGCGCTGAGATCGGTGTTGTTTCAGATATTCAGCCAAGGCCTCTCTTTTCCATCCTGGATGAAAGAAAAAGACATCGTTAAGCTTCCTGAAAAACTGCTCTTTTCACAAGGTTGTAATTGGATCCAGCAATACAGTTTTGGTCCTGAGAAGTACACAGGTTCGAATGTGTTTGGAAAATTACGTAAATGTGTTGAATTACTGAAAATGCAGTGGACTGAATTCAGTGGCATTAAAGATTATCACAAGAGAGGAAGTATGTGCAACATCCTTTTTTCTGATGCTATTCTGGAATATAAACTCTATGAAGCTTTAAAGTTCATCATGCTTTATCAAGTCACTGAAGTTTATGAACAAATGAAGACTAAAAAGGTCATTCCCAGTCTTTTTCGACTCCTGTTTTCCCGGGAAACATCATCTGACCCTTTGAGCTTCATGATGAATCACCTCAATTCTATAGGCGATACCCGTGGCCTAGAGCAGATTGATATGTTTGTACTTGGATACTCCCTTGAAGTGAAGATAAAAGTGTTTAGACTGTTCAAGTTTAACTCCAGAGACTTTGAAGTCTGCTACCCGGAAGAGCCGCTCAGGGAGTGGCCGGAGATCTCCCTGCTGACCGAGAATGACCGCCACTACCACATTCCCGTCTTTT--------
>HLphyDis3
ATGGCGGCGCGGAGGAGCCCCCCGCAGGCGCGGGAGCCAGAACGG------------------TCTAGTACCCTCGCGGCAGGAAACGACCAAGTTCACTCCTGGACACTCGTCACCAGCCAAGCCTTAGACACTGCGTGGGGAATAGCGAAGGGCTCCGTGATGCTGGCAGTCTCGCTGCTGCTGGCCACCCTCTGCTACTTCCGACGGCTGAATTTACACCTAGGGCACCGGCTGAAATGGTGGAGTGGATATCTGCAAAGAAAATTCAAAAGGAACCTCAGCGTGGAGGCGGAAGTCGACTTACTCAGCTATTGTGCAAGAGAGTGGAAAGGGGAGACACCCCGTGCCAAGCTGATGAGGAAGGCTTACGAGGAGCTGTTCTGGCGGCGTCACATTAAATGTGTCCGACAAGTGAAGAGAGACAACTACGACGCACTGAGATCTGTGTTGTTCCAGATATTCAGCCAGGGCCTTTCTTTTCCATCCTGGATGAAGGAGAAAGACATCGTTAAGCTTCCTGAGAAACTGCTCTTTTCACAAGGTTGTAATTGGATCCAGCAATACAGTTTTGGCCCTGAGAAGTACACAGGTTCCAATGTGTTTGGAAAATTGCGTAAATGTGTGGAATTATTGAAGACACAGTGGACTGAATTCAGTGGGATTAAAGACTATCACAAGAGAGGAAGTATGTGCAACATCCTTTTCTCTGACGCCATTTTGGAATACAAACTGTATGAAGCTTTAAAGTTCATCATGCTTTATCAAGTCACTGAAGTTTATGAACAAATGAAGACGAAAAAGATCATTCCCAGTCTTTTCAGACTCCTGTTTTCCCGGGAGACATCGTCTGATCCTTTGAGCTTCATGATGAATCACCTAAATTCTGTCGGCGACACGTGTGGACTAGAGCAGATTGATATGTTTATACTTGGATATGCACTTGAAGTCAAGATAAAAGTGTTCAGACTGTTCAAGTTTAACTCCAGGGACTTTGAAGTCTGCTACCCAGAGGAGCCACTCAGGGAGTGGCCTGAGATCTCCCTGCTGACCGAGAATGACCGCCATTACCACATCCCCGTCTTT---------
>hetGla2
ATGGCGGCGCCGAGGAGCCCCGGGCGGCAGCGGGAGCGGCCTCGC------------------------GCCGCCGCCGCAGGAAGTGACCAAGTTCACTCCTGGACACTAGTTCCAAGCCAGGCCCTAGATACTGCCTGGCGCATAGCCAAGGGCTCTGTGATGATGGCCGTGTCCCTGCTGGTGGCCACCCTCTGCTACTTCAGGAGACTGCAGTTGTATTTAGGACACCGGCTGAAATGGTGGATTGGCTATCTGCAGAGAAAATTCAAAAGGAACCTCAGTGTGGAGGCAGAAGTTGATCTGCTCAGTTATTGTGCAAGAGAATGGAAAGGAGAAACGCCCCATGCCAAACTGATGAGGAAGGCTTACGAGGATTTGTTCTGGAGGCACCATATTAAATGTGTTCGACAAGTAAAGAGAGATAATTATGATGCTCTAAGATCGGTGTTGTTTCAGATATTCAGCCAGGGCCTCTCTTTTCCATCCTGGATGAAGGAAAAGGACATTGTTAAGCTTCCTGAAAAACTGCTGTTTTCACAAGGTTGTAATTGGATCCAGCAGTACAGTTTTGGTCCTGAGAAGTATACAGGTTCAAACGTGTTTGGAAAATTACGTAAATGTGTAGAATTGTTGAAAACGCAGTGGACTGAATTTAGTGGAATTAAGGATTATCACAAGAGAGGCAGCATGTGCAACATCCTTTTTTCTGACGCCATTCTGGAATATAAGCTTTACGAAGCGTTAAAGTTCATCATGCTTTATCAAGTCACTGAAGTTTATGAACAAATGAAGACTAACAAGATCATTCCCAGTCTTTTTAGGCTCCTGTTTTCCAGAGAGACATCATCAGATCCTTTGAGCTTCATGATGAATCACCTGAATTCTGTAGGCGACACGTGTGGCTTAGAGCAGATTGATATGTTTATACTGGGATATTCCCTTGAAGTGAAGATAAAAGTGTTCCGTCTGTTCAAGTTCAACTCCAGAGACTTTGCAATGTGCTACCCAGAGGAGCCTCTCCCGGAGTGGCCTGAGATCTCCCTGCTGACAGAAAACGACCGCCACTACCACATTCCTGTCTTT---------
>cavPor3
----------------------------------------------------------------------------------GAAGTGACCAAGTTCACTCCTGGACACTAGTTCCAAGCCAGGCCCTAGATACTGCCTGGCGCATAGCCAAGGGCTCTGTGATGATGGCCGTGTCGCTGCTGGTGGCCACGCTCTGCTACTTCAGGAGGCTGCACTTCTATTTAGGACACCGGCTGAAATGGTGGATCGGATATCTGCAGAGAAAATTCAAAAGGAACCTCAGTGTGGAGGCAGAAGTTGATTTGCTCAGTTATTGTGCAAGAGAATGGAAAGGAGAAACACCCCATGCCAAACTGATGAGGAAGGCTTATGAGGAGCTGTTCTGGCGGCACCATATTAAATGTGTCCGGCAAGTAAAGAGAGATCATTACGATGCTCTGAGATCGGTGTTGTTTCAGATATTCAGCCAGGGCCTTTCTTTTCCGTCCTGGATGAAGGAAAAGGACATTGTTAAGCTTCCTGAAAAACTGCTGTTTTCACAAGGTTGTAACTGGATCCAGCAATACAGTTTTGGTCCTGAGAAGTATACGGGTTCCAACGTGTTTGGGAAGTTACGTAAATGTGTGGAACTATTGAAAACTCAGTGGACCGAATTTAGCAGCATTAAGGATTATCACAAGAGAGGAAGCATGTGCAACATCCTTTTCTCCGATGCCATTCTGGAATACAAGCTTTATGAAGCTTTGAAGTTCATCATGCTCTATCAGGTCACTGAAGTCTATGAACAAATGAAAACCAACAAGATCATTCCAAGTCTCTTCAGACTGCTGTTCTCCAGAGAGACGTCGGCAGATCCTCTGAGCTTCATGATGAATCACCTGAACTCTGTAGGCGACACGTGTGGGTTAGAGCAGATCGATATGTTTATCCTGGGGTACTCCCTGGAGGTGAAGATAAAGGTTCTCCGACTGTTCAGGTTCAACTCCAGAGACTTCGCAGTGTGCTACCCCGAGGAGCCCCTGCGGGAGTGGCCCGAGATCTCCCTGCTGACCGAGGACGACCGGCACTACCACATCCCTGTCTTTT--------
>speTri2
----------------------------------------------------------------------------------AAAGTGACCAAGTTCACTCCTGGACACTAGTTACAAGCCAGGTCCTAGATACTGCCTGGAGAATAGCAAAGGGCTCTGTGATGTTGGCAGTTTCACTGTTGGTGGCCATCCTCTGCTATTTCAGAAGGCTGCATTTATATTTAGAGCACTGGCTGAAATGGTGGATTGGATATCTCCAGAGAAAATTCAAAAGGAACCTCAGTGTGGAGGCGGAAGTTGATTTACTCAGTTATTGTGCAAGAGAATGGAAAGGAGAAACACCCCGTGCCAAACTGATGAGGAAGGCTTATGAGGAGCTCTTTTGGAGACACCATATTAAATGTGTTCGACAAGTAAAGAGAGATAACTATGATGCTCTAAGATCAGTGTTATTTCAGATATTTAGCCAAGGCCTCTCTTTTCCATCCTGGATGAAAGAAAAAGATATTGTTAAGCTTCCTGAAAAACTGCTGTTTTCACAAGGTTGTAATTGGATCCAGCAGTATAGTTTTGGTCCTGAGAAGTATACAGGTTCAAATGTGTTTGGAAAATTACGTAAATGTGTGGAATTATTGAAAATGCAGTGGACCGAATTTAGTGGAATTAAAGATTATCACAAGAGAGGAAGTATGTGTAACATCCTTTTTTCTGATGTCATTCTGGAACATAAACTTTATGAAGCTTTAAAGTTCATCATGCTATATCAAGTCACTGAAGTTTATGAACAAATGAAGACTAACAAGATCATTCCCAGTCTTTTTAGACTCCTGTTTTCCAGGGAGACATCATCAGATCCTTTGAGCTTTATGATGAATCACCTGAATGCTGTAGGTGACACATGTGGATTAGAGCAGATTGATATGTTTATACTTGGATACTCCCTTGAAGTAAAGATAAAAGTGTTCCGACTTTTCAAGTTTAACTCCAGAGACTTTGCAGTCTGGTATCCAGAGGAGCCTCTCAGGGAGTGGCCAGAGATCTCCCTGCTGACTGAGAATGACCGTCACTATCACATTCCTGTCTTTT--------
>micOch1
ATGGAGGCGCTGAGGAGCTCGCCGCGGGAGCGGGAGAGCGCCCGG---------------------------ACCCCCGCAGGAAGTGACCAAGTTCACTCCTGGATACTGGTTACAAGCCAAGTCGTTAGCATTGCCTGGAGAGCTGCAAGGGTTTCTGTGACGATGGTGATGTCGCTGCTGTCAGCTTCCCTCTGCTACTTCAGAAGGCTGCATCTACATCTAGGGCACCGGCTGAAGTGGTGGATTGGCTATCTGCAGAGAAAATTCAAAAGAAACCTCAGTGTGGAGGCAGAAGTAGATTTACTCAGCTATTGCGCGAGAGAGTGGAAAGGAAACACGCCGCGTGCCAAACTGATGCGGAAGGCCTATGAGGAGCTGTTCTGGAGGCACCATATTAAATGTGTTCGGCCAGTGAAGAGAGATAACTACGACGCTCTCAGGTCCGTGCTGTTCCAGATCTTCAGCCAGGGTCTCTCTTTCCCATCATGGATGAAAGAAAAAGACATTGTGAAGCTTCCTGAAAAGCTACTCTTTTCTCAAGGCTGTAACTGGATCCAGCAGTACAGTTTTGGACCTGAGAAGTATACAGGTTCCAATGTGTTTGGAAAGTTACGGAAATGCGTGGAGTTACTGAAAACGCAGTGGACCGAGTTTAGTGGGATGAGAGATTATCACAAGAGAGGGAGCATGTGCAACATCCTCTTCTCCGACGCCATCCTGGAGTACAAGCTGTACGAGGCTGTGAAGTTCATCATGCTCTACCAGGTCACGGAAGTGTACGAGCAGATGAAGACGAACAAGATCATCCCCGGCCTTTTCCGACTCCTGTTTTCCAGGGAGTCCTCCTCAGACCCTCTGAGCTTCATGATGAATCACCTGAATCCCATGGGGGACACCTGTGGACCGGAGCAGATTGACATGTTTATACTCGGGTATTCCCTCCAAGTAAAGATAAAAGTGTTCCGACTGTTCAAGTTTAACTCCAGAGACTTCACAGTCTACTACCCTGAGGAGCCTGTGAGGGAGTGGCCAGAGATCTCCCTGCTGACTGAGAATGACCGCCAGTACCACATTCCCGTCTTT---------
>criGri1
----------------------------------------------------------------------------------GAAGTGACCAAGTTCACTCCTGGATACTAATTACAAGCCAAGCGGTTAGCACAGTCTGGAGAATAACAAGGGCCTTTGTGATGATGGCTGTGTCGCTTCTGACAGCTTCCCTCTGCTACTTCAGAAGGTTGCATCTGTATTTAGGACATCGGCTGAAATGGTGGATTGGATATCTGCAGAGAAAATTCAAAAGAAACCTCAGTGTGGAGGCAGAAGTAGATTTGCTCGGCTATTGTGCAAGAGAGTGGAAAGGAGAAACACCGCGTGCCAAGCTGATGAGGAAGGCTTATGAGGAACTCTTCTGGAGGCACCATATCAAATGTGTTCGGCCAGTGAAGAGAGATAACTACGATGCTCTCAGATCCGTGTTGTTCCAGATCTTCAGCCAAGGTCTCTCTTTCCCATCATGGATGAAAGAAAAGGACATTGTGAAGCTTCCTGAAAAACTACTCTTTTCTCAAGGCTGTAACTGGATCCAGCAATACAGTTTCGGGCCTGAAAAGTACACAGGTTCCAACGTGTTCGGAAAGTTACGGAAATGTGTGGAATTATTGAAGATGCGGTGGACTGAGTTTAGTGGGATGAGAGATTACCACAAGAGAGGGAGCATGTGCAACATACTCTTCTCCGACGCCATCCTGGAGTATAAGCTGTACGAAGCTTTGAAGTTCATCATGCTCTACCAGGTCACGGAAATGTACGAGCAGATGAAGACTAACAAGGTCATCCCCAGCCTCTTCCGACTCCTGTTTTCCAGGGAGTCGTCATCAGATCCTCTGAGCTTCATGATGAATCACCTGAATTCCATAGGGGACACCTGTGGATTGGAACAGATTGACATGTTTATACTTGGGTATTCCCTGCAAGTAAAGATCAAAGTGTTCCGACTGTTCAAGTTTAACTCCAGAGACTTTACAGTCTGCTATCCCGAAGAGCCTCTCAGGGACTGGCCAGAGATCTCACTGCTGACCGAGAACGACCGCCAGTACCACATTCCCGTCTTTT--------
>HLmolMol2
ATGGCGGCGCAGAGGAGCCCCCCGCGGGCGCAGGAGCGGGAACGG------------------CCTGGCGCCCTCGCCGCAGGAAATGACCAAGTTCACTCCTGGATACTAGTCACCAGCCACGCCTTAGATATTGCGTGGGGAATAGCAAAGGGGTCCGTGATGGTGGCGGTTTCCTTTCTGGTGGCCACCCTCTGCTACTTCAGAAGGCTGCATTTCCATTTAGGGCACCGGCTGAAATGGTGGAGTGGATATCTGCAAAGAAAATTCAAAAGGAACCTCAGTGTGGAGGCAGAAGTGGATTTACTCAGCTATTGTGCAAGAGAATGGACAGGGGACACGCCCCGTGCCAAGCTGATGAGGAAGGCTTATGAGGAGCTGTTTTGGCGGCGTCACATTAAGTGTGTTCGACAAGTGAAGAGAGATAACTACGATGCACTAAGATCAGTGTTATTTCAGATATTCAGCCAGGGCCTCTCTTTTCCATCCTGGATGAGAGAAAAAGACATTGTTAAGCTTCCTGAAAAACTGCTCTTTTCACAAGGTTGTAATTGGATCCAGCAATACAGTTTTGGTCCTGAGAACTACACAGGTTCAAATGTGTTTGGAAAATTGCGTAAATGTGTGGAATTATTGAAAACACAGTGGACTGAATTCAGTGCAATTAAAGATTATCACAAGAGAGGAAGTATGTGCAACATCCTCTTCTCGGATGCCATTCTGGAGTATAAACTGTATGAAGCTCTCAAGTTCATCATGCTCTATCAAGTCACTGAAGTTTATGAACAAATGAAGATGAAAAAGGTCATTCCCAGTCTTTTCAGACTCCTGTTTTCCCGGGAAACATCATCTGATCCTTTGAGCTTCATGATGAATCACCTAAATTCTGTAGGCGACACATGTGGACTAGAGCAGATTGATATGTTTATACTTGGATATGCCCTTGAAGTCAAGATAAAAGTGTTCAGACTGTTCAAGTTTAATTCCAGGGACTTTGAAGTCTACTACCCACAGGAGCCACTCAGGGAGTGGCCAGAGATCTCCCTGCTGACTGAGAATGACCGCCACTACCACATTCCTGTCTTT---------
>HLrhiFer5
ATGGCGGCGCGGAGGAGCCCCCCGCGGGCGCGGGAGCTGGAGCGG------------------CCTCGCGCCCCCGCCGCAGGAAATGACCAAGTTCACTCTTGGACGTTACTCACGAGCCATGCCTTAGACACGGTGTGGAGACTAGCCAAGGGGTCTGTGCTGTTGGCAGTGTCGTTCCTGGTGGCCGCCCTCTGCTACTTCAGGAGGCTGCATGTGCGTTTAGGGCACCGGCTGAAATGGTGGATTGGATACCTACAGAGGAAATTCAAAAGGAACCTCAGTGTGGAGGCAGAAGTTGATTTACTCGGTTACTGTGCAAGAGAATGGAAAGGGGAGACGCCGCGTGCCAAGCTGATGAGGAAGGCTTACGAGGAGCTGTTTTGGCGGCGTCACATTAAGTGTGTTCGACAAGTGAAGAGAGACAAGTACGATGCGCTCAGATCAGTGTTGTTTCAGATATTCAGTCAGGGCCTCTCTTTTCCTTCCTGGATGAAAGAAAAAGACATTGTGAAGCTACCTGAAAAGCTGCTCTTTTCACAAGGTTGTAATTGGATCCAACAGTACAGTTTTGGTCCTGAGAAGTACACAGGCTCACACGTGTTTGGAAAATTACGTAAATGTGTGGAATTATTGAAAACACAGTGGATTGACTTCAGTGCAATTAAAGATTATCACAAGAGAGGAAGTATGTGCAACATCCTTTTCTCTGATGCCATTCTGGAATATAAACTGTACGAAGCTTTAAAGTTCATCATGCTGTATCAAGTCACTGAAGTGTATGAACAAATGAAGATGAAAAAGGTCATCCCCAGTCTCTTTAGACTCTTGTTTTCCCGGGAAACATCAGCTGATCCTTTGAGCTTCATGATGAATCACCTAAATTCTGTAGGCGACACATGTGGACTAGAGCAGATCGATATGTTTATCCTTGGGTATGCCCTTGAAGTCAAGATCAAAGTGTTCAGACTGTTCAAGTTTAACTCCAGGGACTTTGAAGTCTGCTACCCAGAGGAGCCGCTCAGGGACTGGCCGGAGATCTCCCTGCTGACCGAGGATGACCTCCACTACCACATTCCCATCTTC---------
>hg38
ATGGCGGCGACAAGGAGCCCCACGCGGGCAAGGGAGCGGGAGCGG------------------TCTGGCGCTCCCGCCGCAGGAAGTGACCAAGTTCACTCCTGGATGCTAGCTACAAGCCAAGCCTTAGACACTGTCTGGAGAATGGCAAAAGGCTTTGTGATGTTGGCAGTTTCATTTCTGGTGGCTGCCATCTGCTACTTCCGGAGGCTACATTTATATTCAGGGCACAAGCTGAAATGGTGGATTGGATATCTGCAGAGAAAATTCAAAAGGAACCTCAGTGTGGAGGCAGAGGTTGATTTACTCAGTTATTGTGCAAGAGAATGGAAAGGAGAGACACCCCGTAACAAGCTGATGAGGAAGGCTTATGAGGAGCTATTTTGGCGGCATCACATTAAATGTGTTCGACAAGTAAGGAGAGATAACTATGATGCTCTCAGATCAGTGTTATTTCAGATATTCAGCCAGGGCATCTCTTTTCCATCATGGATGAAAGAAAAGGACATTGTTAAGCTTCCTGAAAAACTGCTGTTTTCACAAGGTTGTAATTGGATTCAGCAGTACAGTTTTGGTCCTGAGAAGTATACAGGCTCGAATGTGTTTGGAAAACTACGGAAATATGTGGAATTATTGAAAACACAGTGGACTGAATTTAATGGCATTAGAGATTATCACAAGAGAGGAAGTATGTGCAACACCCTTTTTTCAGATGCCATTCTGGAATATAAACTTTATGAAGCTTTAAAGTTCATCATGCTGTATCAAGTCACTGAAGTTTATGAACAAATGAAGACTAAAAAGGTCATTCCCAGTCTTTTTAGACTCCTGTTTTCCAGGGAGACATCCTCTGATCCTTTGAGCTTCATGATGAATCACCTGAATTCTGTAGGCGACACATGTGGACTAGAGCAGATTGATATGTTTATACTTGGATACTCCCTTGAAGTAAAGATAAAAGTGTTCAGACTGTTCAAGTTTAACTCCAGAGACTTTGAAGTCTGCTACCCAGAGGAGCCTCTCAGGGACTGGCCGGAGATCTCCCTGCTGACCGAGAACGACCGCCACTACCACATTCCAGTCTTT---------
>panTro5
ATGGCGGCGCCAAGGAGCCCCACGCGGGCAAGGGAGCGGGAGCGG------------------TCTGGCGCTCCCGCCGCAGGAAGTGACCAAGTTCACTCCTGGATGCTAGCTACAAGCCAAGCCTTAGACACTGTCTGGAGAATGGCAAAAGGCTTTGTGATGTTGGCAGTTTCATTTCTGGTGGCTGCCATCTGCTACTTCCGGAGGCTACATTTATATTCAGGGCACAAGCTGAAATGGTGGATTGGATATCTGCAGAGAAAATTCAAAAGGAACCTCAGTGTGGAGGCAGAGGTTGATTTACTCAGTTATTGTGCAAGAGAATGGAAAGGAGAGACACCCCGTAACAAGCTGATGAGGAAGGCTTATGAGGAGCTATTTTGGCGGCATCACATTAAATGTGTTCGACAAGTAAGAAGAGATAACTATGATGCTCTCAGATCAGTGTTATTTCAGATATTCAGCCAGGGCATCTCTTTTCCATCATGGATGAAAGAAAAGGACATTGTTAAGCTTCCTGAAAAACTGCTGTTTTCACAAGGTTGTAATTGGATTCAGCAATACAGTTTTGGTCCTGAGAAGTATACAGGCTCGAATGTGTTTGGAAAACTACGGAAATATGTGGAATTATTGAAAACACAGTGGACTGAATTTAATGGAATTAGAGATTATCACAAGAGAGGAAGTATGTGCAACACGCTTTTTTCAGATGCCATTCTGGAATATAAACTTTATGAAGCTTTAAAGTTCATCATGCTGTATCAAGTCACTGAAGTTTATGAACAAATGAAGACTAAAAAGGTCATTCCCAGTCTTTTTAGACTCCTGTTTTCCAGGGAGACATCCTCTGATCCTTTGAGCTTCATGATGAATCACCTGAATTCTGTAGGCGACACATGTGGACTAGAGCAGATTGATATGTTTATACTTGGATACTCCCTTGAAGTAAAGATAAAAGTGTTCAGACTGTTCAAGTTTAACTCCAGAGACTTTGAAGTCTGCTACCCAGAGGAGCCTCTCAGGGAGTGGCCGGAGATCTCCCTGCTGACCGAGAACGACCGCCACTACCACATTCCAGTCTTT---------
>ponAbe2
ATGGCGGCGCCAAGGAGCCCCACGCAGGCAAGGGAGCGGGAGCGGGAGCGGGAGCGG------TCTCGCGCTCCCGCCGCAGGAAGTGACCAAGTTCACTCCTGGATGCTAGCTACAAGCCAAGCCTTAGACACTGTCTGGAGAATGGCAAAAGGCTTTGTGATGTTGGCAGTTTCACTTCTGGTGACTGCCGTCTGCTACTTCCGGAGGCTACATTTATATTCAGGGCACAAGCTGAAATGGTGGATTGGATATCTGCAGAGAAAATTCAAAAGGAACCTCAGTGTGGAGGCAGAGGTTGATTTACTCAGTTATTGTGCAAGAGAATGGAAAGGAGAGACACCCCGTAACAAGCTGATGAGGAAGGCTTATGAGGAGCTATTTTGGCGGCATCATATTAAATGTGTTCGACAAGTAAGGAGAGATAACTATGATGCTCTCAGATCAGTGTTATTTCAGATATTCAGCCAGGGCATCTCTTTTCCATCATGGATGAAAGAAAAGGACATTGCTAAGCTTCCTGAAAAACTGCTGTTTTCACAAGGTTGTAATTGGATTCAGCAATACAGTTTTGGTCCTGAGAAGTATACAGGTTCAAATGTGTTTGGAAAATTACGGAAATGTGTGGAATTATTGAAAACACAGTGGACTGAATTTAATGGAATTAGAGATTATCACAAGAGAGGAAGTATGTGCAACACCCTTTTTTCAGATGCCATTCTGGAATATAAACTTTATGAAGCTTTAAAGTTCATCATGCTGTATCAAGTCACTGAAGTTTATGAACAAATGAAGACTAAAAAGGTCATTCCCAGTCTTTTTAGACTCCTGTTTTCTAGGGAGACATCCTCTGATCCTTTGAGCTTCATGATGAATCACCTGAATTCTGTAGGCGACACGTGTGGACTAGAGCAGATTGATATGTTTATACTTGGATACTCCCTTGAAGTAAAGATAAAAGTCTTCAGACTGTTCAAGTTTAACTCCAGAGACTTTGAAGTCTGCTACCCAGAGGAGCCTCTCAGGGACTGGCCGGAGATCTCCCTGCTGACCGAGAACGACCGCCACTACCACATTCCAGTCTTT---------
>macFas5
ATGGCGGCGCCAAAGAGCCCCACGCGGGCAAGGGAGCGGGAGCGG------------------TCTCACGCCCCCGCCGCAGGAAGTGACCAAGTTCACTCCTGGACGCTAGCTACAAGCCAAGCCTTAGACACTGTCTGGAGAATGGCAAAAGGCTTTGTGATGTTGGCAGTTTCATTTCTGATGGCTGCCGTCTGCTACTTCAGGAGGCTACATTTATATTCAGGGCACAAGCTGAAATGGTGGATTGGATATCTGCAGAGAAAATTCAAAAGGAACCTCAGTGTGGAGGCAGAGGTTGATTTACTCAGTTATTGTGCAAGAGAATGGAAAGGAGAGACACCCCGTACCAAACTGATGAGGAAGGCTTATGAGGAGCTATTTTGGCGGCATCATATTAAATGTGTTCGACAAGTAAAGAGAGATAACTATGATGCTCTCAGATCAGTGTTATTTCAGATATTCAGCCAGGGCATCTCTTTTCCATCATGGATGAAAGAAAAGGACATTGTTAAGCTTCCTGAAAAACTGCTGTTTTCACAAGGTTGTAATTGGATTCAGCAATACAGTTTTGGTCCTGAGAAGTATACAGGTTCGAATGTGTTCGGAAAATTACGAAAATGTGTGGAATTACTGAAAACACAGTGGACTGAATTTAATGGAATTAGAGATTATCACAAAAGAGGAAGTATGTGCAACACCCTTTTTTCGGATGCCATTCTGGAATATAAACTTTATGAAGCTTTAAAGTTCATCATGTTGTATCAAGTCACTGAAGTTTATGAACAAATGAAGACTAAAAAGGTCATTCCCAGTCTTTTTAGACTCCTGTTTTCCAGGGAGACATCCTCTGATCCTTTGAGCTTCATGATGAATCACCTGAATTCTGTAGGTGACACGTGTGGACTAGAGCAGATCGATATGTTTATACTTGGATACTCCCTTGAAGTAAAGATAAAAGTGTTCAGACTGTTCAAGTTTAACTCCAGAGACTTTGAAGTCTGCTACCCAGAGGAGCCTCTCAGGGACTGGCCGGAGATCTCCCTGCTGACTGAGAACGACCGCCACTACCACATTCCAGTCTTT---------
>saiBol1
----------------------------------------------------------------------------------GAAGTGACCAAGTTCACTCCTGGACGCTAGCTACAAGCCAAGCCTTAGACACTATCTGGAGAATGGCAAAAGGCTTTGTTATGTTAGCAGTTTCATTTCTGGTGGCTGCCGTCCGCTACTTCAGGAGGCTACATTTATATTCAGGGCACAAGCTAAAATGGTGGATTGGATATCTGCAGAGAAAATTCAAAAGGAACCTCAGTGTGGAGGCAGAAGTTGATTTACTCAGTTACTGTGCAAGAGAATGGAAAGGAGAGACACCCCGTACCAAGCTGATGAGGAAGGCTTATGAGGAGCTATTTTGGCGGCATCATATTAAATGTGTTCGACAAGTAAAGAGAGATAACTATGATGCTCTCAGATCAGTGTTATTTCAGATATTCAGCCAGGGCATCTCTTTTCCATCATGGATGAAAGAAAAGGACATTGTTAAGCTTCCTGAAAAACTGCTGTTTTCACAAGGTTGTAATTGGATTCAGCAATACAGTTTTGGTCCTGAGAAGTATACAGGTTCGAATGTGTTTGGAAAATTACGGAAATGTGTGGAATTATTGAAAACACAGTGGACTGAATTTAATGGAATTAGAGATTATCACAAGAGAGGAAGTATGTGCAACACCCTTTTTTCGGATGCCATTCTGGAATATAAACTTTATGAAGCTTTAAAGTTCATCATGCTCTATCAAGTCACTGAGGTTTATGAGCAAATGAAGACGAAAAAGGTCATTCCCAGTCTTTTTAGACTCCTGTTTTCCAGGGAGACATCCTCTGATCCTTTGAGCTTCATGATGAATCACCTGAATTCCGTAGGCGACACGTGTGGACTAGAGCAGATTGATATGTTTATACTTGGATACTCCCTTGAAGTAAAGATAAAAGTGTTCAGACTGTTCAAGTTTAACTCCAGAGACTTTGAAGTCTGCTACCCAGAGGAGCCTCTCAGGGACTGGCCAGAGATCTCCCTGCTGACTGAGAACGACCGCCACTACCACATTCCAGTCTTTT--------
>calJac3
ATGGCGGCGCCGAGGAGCCCCCCGCGGGCAAGGGAGCGGGAACGG------------------TCTCGCGCCCCTGCTGCAGGAAGTGACCAAGTTCACTCCTGGACACTAGCTACAAGCCAAGCCTTAGACACTATCTGGAGAATGGCAAAAGGCTTTGTTATGTTGGCAGTTTCATTTCTGGTGGCTGCCGTCTGCTACTTCAGGAGGCTACATTTATATTCAGGGCACAAGCTGAAATGGTGGATTGGATATCTGCAGAGAAAATTCAAAAGAAACCTCAGTGTGGAGGCAGAAGTTGATTTACTCAGTTACTGTGCAAGAGAATGGAAAGGAGAGACACCCCGTACCAAGCTGATGAGGAAGGCTTATGAGGAACTATTTTGGCGGCATCATATTAAATGTGTTCGACAAGTAAAGAGAGATAACTATGATGCTCTCAGATCAGTGTTATTTCAGATATTCAGCCAGGGCATCTCTTTTCCATCATGGATGAAAGAAAAGGACATTGTTAAGCTTCCTGAAAAACTGCTGTTTTCACAAGGTTGTAATTGGATTCAGCAATACAGTTTTGGTCCTGAGAAGTACACAGGTTCAAATGTGTTTGGAAAATTACGGAAATGTGTGGAATTATTGAAAACACAGTGGACTGAATTTAATGGAATTAGAGATTATCACAAGAGAGGAAGTATGTGCAACACCCTTTTTTCAGATGCCATTCTGGAATATAAACTTTATGAAGCTTTAAAGTTCATCATGCTCTATCAAGTCACTGAGGTTTATGAGCAAATGAAGATGAAAAAGGTCATTCCCAGTCTTTTTAGACTCCTGTTTTCCAGGGAGACATCCTCTGATCCTTTGAGCTTCATGATGAATCACCTGAATTCCATAGGCGACACGTGTGGACTAGAGCAGATTGATATGTTTATACTTGGATACTCCCTTGAAGTAAAGATAAAAGTGTTCAGACTGTTCAAGTTTAACTCCAGAGACTTTGAAGTCTGCTATCCAGAGGAGCCTCTCAGGGACTGGCCAGAGATCTCCCTGCTGACTGAGAACGACCGCCACTACCACATTCCAGTCTTT---------
>tupChi1
----------------------------------------------------------------------------------GAAGTGACCAAGCGCACTCCTGGACACTAGCTACAAGCCAAGCTTTCGATGTTGTCTGGAAGATAACGAAGGGCTTCGTGATGGGGGCGGTTTCGTTTCTGGCAGCTGCACTCTGCTACTTCAGGAGGCTGCATTTATATTTAGGGCACTGGCTGAAATGGTGGATTGGCTATCTTCAGAGAAAATTCAAAAGGAACCTCAGCGTGGAGGCGGAAGTTGATTTACTCAGTTATTGTGCAAGAGAGTGGAAAGGAGAGACGCCCCGTGCTAAGCTGATGAGGAAGGCTTATGAGGAGCTGTTTTGGCGACATCATATTAAATGTGTCCGGCAAGTAAAAAGGGATAACTACGATGCTCTAAGATCAGTGTTATTTCAGATATTCAGCCAGGGCCTCTCTTTTCCATACTGGATGAAAGAAAAAGACATTGTTAAGCTTCCTGAGAAACTGCTATTTTCACAAGGTTGTAATTGGATCCAGCAATACAGTTTTGGTCCTGAGAAGTATACAGGTTCGAACGTGTTTGGGAAATTACGTAAATGTGTGGAGTTACTGAAAATGCAGTGGACTGAATTCAGCGGAATTAAAGATTATCACAAGAGAGGAAGTATGTGCAACGTCCTTTTTTCGGATGCCATTCTGGAATATAAACTTTATGAAGCTTTAAAATTCATCATGCTCTATCAAGTCACTGAGGTTTACGAGCAAATGAAGTCTAAAAAGGTCATTCCCAGTCTTTTCAGAGTCCTGTTTTCCAGGGAGACATCCTCTGATCCTTTGAGCTTCATGATGAATCACCTGAATTCTGTGGGTGACTCGTGTGGACTCGAGCAGATTGATATGTTTATACTTGGATACTCCCTTGAAATAAAGATAAAAGTGTTCAGACTCTTCAAATTTAACTCCAGAGACTTTGAAGTCTGCTACCCAGAGGAGCCTCTTCGGGAGTGGCCAGAGATCTCCCTGCTGACTGAGAATGACCGCCACTATCACATTCCTGTCTTCT--------
>felCat8
----------------------------------------------------------------------------------GAAGTGACCAGGTTCACTCCTGGACGCTGGTCACCAGCCAAGCCTTGGATACTGCGTGGAAGGTAGCCAGGGGCTCAGTGACGCTGGCGGTAGCATTCCTGGTGGCCGCCCTCTGCTACGTGAGGAGGATGCACTCCTATTTAGGGCGCCGGCTGAAATGGTGGATTGGATATCTGCAGAGAAAGTTCAAAAGGAACCTCAGCGTGGAGGCGGAGGTCGATCTCCTCAGTTACTCTGCGAGAGAATGGAAGGGAGAGACGCCGCGTGCCAAGCTGATGCGGAAGGCTTATGAGGAGCTGTTTTGGAGGCATCACATCAAATGTGTCCGACAAGTAAAGAGAGACAACTATGACGCACTGAGGTCAGTGTTGTTTCAGATATTCAGCCAGGGCCTCTCCTTTCCATCGTGGATGAAAGAAAAAGACATTGTGAAGCTTCCTGAAAAACTGCTCTTTTCACAAGGTTGTAATTGGATCCAGCAATACAGTTTTGGTCCTGAGAAGTATACAGGTTCCAATGTGTTTGGAAAGTTACGTAAATGTGTGGAATTATTGAAAACGCAGTGGACTGAATTTAGTGGAATTAAAGATTATCACAAGAGAGGAAGTATGTGCAACATCCTCTTTTCTGATGCCATTCTGGAATATAAACTTTACGAAGCTCTAAAGTTCATCATGCTCTATCAAGTCACTGAAGTTTATGAGCAAATGAAGACTCAGAAAGTCATTCCCAGTCTTTTTCGGCTCCTGTTTTCCCGGGAAACATCCTCTGACCCTTTGAGCTTCATGATGAACCACCTGAATTCTGTGGGCGACACATGTGGACTGGAGCAGATCGATATGTTTATTCTTGGACACTCCCTTGAAATAAAGATAAAAGTGTTCAGACTGTTCAAGTTTAACTCCAGAGACTTTGAGGTCTGCTACCCAGACTTGCCGTTCAGGGAGTGGCCCGAGATCTCCCTGCTGACGGAGAATGACCGCCACTACCACATTCCTGTCTTTT--------
>HLrouAeg4
ATGGCGGCGCCACGGAGCCCCCCGCGGGCGCGAGAGCGGGAGCGGGAGCGG------------CTTCGCGCCCCCGCAGCAGGAAATGACCAAGTTCACTCCTGGACACTAGTCACAAGCCAGGCCTTAGACGCCGCGTGGAGAATAGCAAAGGGGTCCGTGATGTTGGCAGTGTCATTTCTGGTGGCCGCTCTGTGCTTCTTCAGAAGGCTGCACTCGTATTTAGGGCACCGGCTCAAATGGTGGATTGGCTATCTGCAGAGGAAATTCAAAAGGAACCTCAGCGTGGAGGCGGAAGTTGACTTACTCAGTTATTGTGCAAGAGAATGGAAAGGGGAAATGCCCCGTGCCAAGCTGATGAGGAAGGCTTATGAGGAACTGTTTTGGCGGCGTCACGTTAAGTGCGTTCGCCGAGTAAAGAGAGATAACTACGACGCGCTAAGGTCCGTGTTGTTTCAGATATTCAGCCAGGGCCTCTCTTTCCCATCCTGGATGAAGGAAAAAGACATCGTGAAGCTTCCCGAAAAACTGCTCTTTTCACAAGGTTGTAATTGGATCCAGCAATACAGTTTTGGTCCTGAGAGGTATACAGGTTCAAACGTGTTTGGAAAGTTACGTAAATGTGTGGAGTTACTGAAAACGCAGTGGACCGACTTCAGTGGAATTAAGGACTATCACAAGAGAGGGAGCATGTGCAACATCCTTTTTTCTGATGCCAGTCTGGAATATAAACTGTATGAAGCTTTAAAGTTCATCATGCTCTATCAAGTCACCGAGGTTTACGAACAAATGAAGATGAAAAAGGTCATTCCCAGTCTCTTTAGACTCCTGTTTTCCCGGGAAACATCTTCTGATCCTTTGAGCTTCATGATGAATCACCTAAATTCTGTAGGCGACACATGTGGACTAGAGCAGATTGATATGTTTATACTTGGGTACACCCTTGAAGTCAAGATAAAAGTGTTCAGACTGTTCAAGTTTAACTCCAGGGACTTTGAAGTCTGCTACCCAGAGGACCCACTCCGGGAGTGGCCAGAGATCTCCCTGCTGACCGAGAATGACTGCCACTACCACATTCCCGTCTTT---------
>oryCun2
ATGGCGGGGCCGAGGAGTTCCCCGCGGGCGCGGGCGCGGGAGCGGGAGCAG------------CCTCTTGCCCCCGCCGCAGGAAGTGACCAGGTTCACTCCTGGACACTAGTTACAAATCAAGCCTTGCACACTGCCTGGAGGATAGCCAAGGGCTCTGTGATGTTGGCGGTCTCCTTTCTGGTGGCCACCCTCTGCTACTTCCAGAGAATGCATTTGTATGTAGGACACCGGCTGAAATGGTGGATCGGATATCTGCAGAGAAAATTCAAAAGGAACCTCAGCGTGGAGGCCGAAGTTGATTTGCTCAGTTATTGTGCGAGAGAATGGAAAGGAGAGACACCCCGTGCCAAACTAATGAGGAAGGCTTATGAGGAGCTGTTTTGGAGGCATCATATTAAATGTATTAGACAAGTAAAGAAAGATAACTATGATGCTCTAAGATCAGTGCTGTTTCAGATATTCAGCCAGGGCTTGTCTTTTCCATCTTGGATGAAAGAGAAAGACATTGTTAAGCTCCCTGAAAAATTGCTATTTTCACAAGGTTGTAATTGGATTCAGCAATACAGTTTTGGTCCTGAGAAGTATACAGGTTCAAATGTGTTTGGGAAATTACGCAAATGTGTGGAATTATTGAAAACTCAGTGGACTGAATTTAGTGAAATTAAAGATTATCACAAGAGAGGAAGTATGTGCAATGTCCTTTTCTCTGATGCCATTCTGGAATATAAACTGTATGAAGCTTTGAAGTTCATCATGCTGTACCAAGTCACTGAGGTGTATGAACAAATGAAGACTAACAAGGTCATTCCCAGTCTTTTTAGACTGCTGTTTTCCAGGGAGACTTCATCTGACCCTTTGAGCTTCATGATGAATCATCTGAATTCTGTAGGTGACACGTGTGGCCTAGAGCAGATTGACATGTTTGTACTTGGATACTCTCTCGAAGTCAAGATAAAAGTGTTCAGACTGTTCAAGTTCAGCTCCAGAGACTTTGCAATCTACTACCCAGAGGAGTCTCTCAGGGAGTGGCCCGAGATCTCCCTGCTGACTGAGAACGACCG-CACTACCACATTCCTGTCTTTT--------
>HLturTru3
-----------------------------------------------------------------------------------------------------------------------------------------ATGGCGG------CGCGGA---------------------------------------------------------------------------------------------GGAGCCCCCCGCAGGAGCGGGAGCGGCAAC---------------------GACCTCGCG------------------------------ACTCCGCCG---------------CAGGCTTATGAGGAGCTGTTTTGGCGGCAGCATATTAAATGTGTTCGACAAGTAAGGAGAGACAACTACGACGCACTAAGGTCGGTGCTCTTCCAAATCTTCAGCCAGGGCCTCCCTTTCCCATCCTGGATGAAAGAAAAAGACATTGCGAAGCTTCCTGAAAAACTGCTCTTTTCACAAGGTTGTAATTGGATCCAGCAATACAGTTTTGGTCCTGAGAAGTATACAGGTTCGAATGTGTTTGGAAAATTACGTAAATGTGTGGAATTATTGAAAGCACAGTGGACTGAATTTAGTGGCATTAAAGATTATCACAAGAGAGGAAGTATGTGCAACATCCTTTTTTCTGATGCTATCCTGGAATATAAACTTTACGAAGCTCTGAAGTTCATCATGCTCTATCAGGTCACTGAGGCTTATGAACAAATGAAGACCGCAAAGGCCATTCCCAGTCTTTTTCGACTCCTGTTTACCCGGGAAACCTCTTCCGACCCTTTAAGCTTCATGATGAATCACCTGAATTCTGTAGGTGACACGTGTGGACTAGAGCAGATTGATATGTTTGTACTTGGATACTCCCTGGAAGTGAAGATAAAAGTGTTCAGACTGTTCAGGTTTAACTCCAGAGACTTTGAAGTCTGCTACCCAGAGGAGTCGCTCAGGGAGTGGCCGGAGGTCTCCCTGCTGACCGAGAATGACTGCCACTATCACATTCCTGTCTTTT-A------
>micMur3
ATAGCGGCGCCGAGGAGCGCCCGCGGGGCGGGGGAGCGGGAGCGGACG---------------GCCTCGGCCCCCGCCGCAGGAAGTGACCAGGTTCACCACTGGATACTACTTACAAGCCAAGCCTTGGATACCATCTGGAGACTAGGAAAGGGCTCCGTGATGTTGGCAGTTTCATTTCTAGGGGCCACCCTCTGCTGCTTCAAGAGGCTGCATTTATCCTTAGGGCATCGGCTGAAATGGTGGATTGGATATCTGCAGAGAAAATTCAAAAGGAACCTCAGCGTGGAGGCAGAAGTTGATTTACTCAGTTATTGTGCAAGAGAATGGAAAGGAGAAACGCCTCGTGCCAAGCTGATGAGGAAGGCTTATGAGGAGCTGTTTTGGCGGCATCATATTAAATGTGTTCGACAAGTCAAGAGAGATAACTATGATGCTCTCAGATCGGTGTTATTTCAGATTTTCAGCCGGGGCATCTCCTTCCCATCATGGATGAGAGAAAAAGACATTGTTAAGCTTCCTGAAAAACTGCTGTTTTCACAAGGTTGTAATTGGATTCAGCAGTACAGTTTTGGTCCTGAGAAGTATACAGGTTCGAATGTGTTTGGGAAGTTACGTAAATGTGTGGAATTATTGAAAACACAGTGGACTGAATTTAATGGAATTAAGGATTATCACAAGAGAGGATATATGTGCAACATCCTTTTTTCTGATGCCATTCTGGAATATAAACTTTATGAAGCTTTAAAGTTCATCATGCTATATCAAGTCACTGAAGTTTATGAGCAAATGAAGATAAAAAAGGTCATTCCCAGCCTTTTTAGAGCCTTGTTTTCCAGGGAGACATCATCTGACCCTTTGAGCTTCATGATGAATCACCTGAATTCTGTGGGCGACACGTGTGGACTAGAGCAGATCGATATGTTTATACTTGGATATTCCCTTGAAGTAAAGATAAAAGTGTTCAGACTGTTCAAGTTTAACTCCAGAGACTTTGAAGTCTGCTACCCAGAGGAGCCTCTCAGGGAGTGGCCAGAGATCCCCCTGCTGACAGAGAACGACCGCCACTACCACATTCCCGTCTTT---------
>loxAfr3
----------------------------------------------------------------------------------CAGATGACAAAGTTCCCTTCTGGACAGTTGTCACAAGCCAAGCCTTGGACAGCGCATGGAGGATGGTGAAGGGGTCCATGATGCTGACAGCCTCGTTCCTGCTGGCTGCCCTCTGCTACTTCCAAAGCCTGTGTTTGTACGTGGGGCATCAGCTGAAATGGTGGATTGGATATCTGCAGAGAAAGTTCAAAAAGAACCTCAGCGTGGAGGCGGAAGTTGATTTGCTCAGTTATTGTGCAAGAGAGTGGAAAGGAGAGACGCCCTGTGTCAACCTGATGAAGAAGGCTTATGAGGAGCTGTTCTGGCGGCATCATATTAAATGCGTTCGACAAGTAAAACGAGACAACTATGGTGCGCTAAGATCGGTGTTATTTCAGATATTCAGCCAGGGCCTCTCTTTTCCATCCTGGATGAAAGAAAAAGACATTGTTAAGCTTCCTGAAAAACTGCTCTTTTCACAAGGTTGTAATTGGATCCAGCAATACAGTTTTGGTCCAGAGAAGTATACAGGTTCAAACGTGTTTGGAAAATTACGTAAATGTGTGGAATTACTGAAAACTCAGTGGACTGAATTTAGCGGGATGAAGGATTATCATAAGAGAGGAAGCATGTGCAATGTGCTTTTCTCTGATGCGATTCTGGAATACAGACTTTACGAAGCTTTAAAATTCATCATGTTATATCAAGTCACTGAAGTTTATGAACAAATGAAGGCTAAAAAAGTTATCCCCAGCCTTTTTAGCCTGCTGTTTTCCAGGGAAACCTCCTCTGATCCGTTGAGCTTCATGATGAATCACCTGAATTCTGTGGGCGACACGTGTGGTTTGGAGCGGATTGATATGTTTATCCTTGGATACTCCCTTGAAGTCAAGATAAAAGTGTTCAGACTGTTCAAGTTTAACTCCAAGGACTTTGAAGTCTGCTACCCAGAGCAGCCTTTCCGGGAGTGGCCGGAGATCACCCTGCTGACAGAGAATGACCACCACTATCTCATCCCCGTCTTCT--------
>triMan1
----------------------------------------------------------------------------------CAAATGACAAAGTTCTCTCCTGGACACTAGTCACAAGCCAAGCCTTCGACACTGCATGGAGGATATTGAAGGGGTCCATGACGTTGTCAGCCTCGTTCCTGCTGGCCACCCTCTGCTACTTCAGAGGGCTGTATTTATACTTAGGGCATCGACTGAAATGGTGGATTGGATATCTGCAGAGAAAGTTTAAAAAGAACCTCAGCGTGGAGGCGGAAGTTGATTTGCTCAGTTATTGTGCAAGAGAATGGAAAGGAGAGACGCCCCATGCCAAGCTGATGAAGAAGGCTTATGAGGAGCTGTTTTGGCGGCATCATATTAAATGCGTTCGACAAGTAAAACGAGATAACTATGATGCACTAAGATCCGTGTTATTTCAGATATTCAGCCAGGGCCTCTCTTTTCCATCCTGGATGAAAGAAAAAGACATTGTTAAGCTTCCTGAAAAACTGCTCTTTTCGCAAGGTTGTAATTGGATCCAGCAATACAGTTTTGGTCCAGAGAAATATACAGGTTCAAATGTGTTTGGAAAATTACGTAAATATGTGGAATTATTGAAAACTCAGTGGACTGAATTTAGTGGGATGAAGGATTATCATAAGAGAGGAAGCATGTGCAACATGCTTTTTTCTGATGCGATTCTGGAATACAGACTTTATGAAGCTTTAAAATTCATCATGTTATATCAAGTCACTGAAGTTTATGAACAAATGAAGGCTAAAAAAGTCATTCCCAGCCTTTTTAGCCTGCTGTTTTCCAGGGAAACCTCCTCTGATCCTTTGAGCTTCATGATGAATCACCTGAATTCTGTAGGCGACACGTGTGGTTTAGAGCGGATTGATATGTTTATACTTGGATACTCCCTTGAAGTAAAGATAAAAGTATTCAGACTGTTCAAGTTCAACTCCAGGGACTTTGAAGTCTGCTACCCAGAGCAGCCTCTCCGGGAGTGGCCGGAGATCTCCCTGCTGACCGAGAATGACCACCACTATCTCATCCCCGTCTTCT--------
>manPen1
----------------------------------------------------------------------------------GACATGACCAAGTCCACTCCTGGACGTTGGCCCCCAGCCACACCTTAGATGCTGCATGGAGAAGAGCCAAGGGCTTGGTGACGTCAGCAGTTTCCTGTCTGATGGCTGTCCTCTGCTGCTTCAGAAGGCTACAGTTATATTTAGGGCACCGACTGAAATGGTGGATTGGATATCTGCAGAGAAAATTCAAAAGGAACCTTAGTGTGGAGGCAGAAGTTGATTTACTCAGCTATTGTGCAAGAGAATGGAAAGGAGAGACACCCCGTGCCAAGCTGATGAGGAAGGCTTATGAGGAGCTGTTCTGGCGGCGTCACATAAAATGTGTGCGACAAGTAAAGAGAGACAACTATGATGCACTAAGATCAGTGTTATTTCAGATATTCAGCCATGGCCTCTCTTTTCCATCCTGGATGAAAGAAAAAGACATTGTTAAGCTTCCTGAAAAACTGCTCTTTTCACAAGGGTGTAATTGGATCCAGCAATACAGTTTTGGTCCTGAGAAGTATACAGGTTCGAACGTATTTGGAAAATTACGTAAATGTGTGGAATTACTGAAAACACAGTGGACTGAATTTAGTGGAATTAAAGATTATCACAAGAGAGGAAGTATGTGCAACATCCTTTTTTCTGATGCTACTCTGGAATATAAACTTTATGAAGCCTTAAAGTTCATCATGCTCTATCAAGTCACCGAAGTTCATGAACAAATGAAGATGAACAAAGTCATTCCCAGTATTTTTCACCTCCTGTTTTCCCGGGAAACATCATCCGACCCTTTGAGCTTCATGATGAACCACCTAAATTCTGTAGGTGACACGTGTGGACTAGAGCAGATTGACATGTTTATACTTGGATATTCCCTTGAAGTAAAGATAAAAGTGTTCAGACTGTTCAAGTTCAACTCCAGAGACTTTGAAGTCTGCTACCCGGAATTGCCACTCCGGGAGTGGCCAGAGATCTCCCTGCTGACTGAGAATGACTGCCACTACCACATTCCCGTCTTTT--------
>HLmanJav1
----------------------------------------------------------------------------------GACATGACCAAGTCCACTCCTGGACGTTGGCCCCCAGCCACACCTTAGATGCTGCGTGGAGAAGAGCCAAGGGCTTGGTGACGTTGGCAGTTTCCTGTCTGATGGCTGTCCTCTGCTGCTTCAGAAGGCTACAGTTATATTTAGGGCACCGACTGAAATGGTGGATTGGATATCTGCAGAGAAAATTCAAAAGGAACCTTAGTGTGGAGGCAGAAGTTGATTTACTCAGCTATTGTGCAAGAGAATGGAAAGGAGAGACACCCCGTGCCAAGCTGATGAGGAAGGCTTATGAGGAGCTGTTCTGGCGGCATCACATAAAATGTGTGCGACAAGTAAAGAGAGACAACTATGATGCACTAAGATCAGTGTTATTTCAGATATTCAGCCATGGCCTCTCTTTTCCATCCTGGATGAAAGAAAAAGACATTGTTAAGCTTCCTGAAAAACTGCTCTTTTCACAAGGGTGTAATTGGATCCAGCAATACAGTTTTGGTCCTGAGAAGTATACAGGTTCGAACGTATTTGGAAAATTACGTAAATGTGTGGAATTATTGAAAACACAGTGGACTGAATTTAGTGGAATTAAAGATTATCACAAGAGAGGAAGTATGTGCAACATCCTTTTTTCTGATGCTACTCTGGAATATAAACTTTATGAAGCCTTAAAGTTCATCATGCTCTATCAAGTCACCGAAGTTCATGAACAAATGAAGATGAACAAAGTCATTCCCAGTCTTTTTCGCCTCCTGTTTTCCCGGGAAACATCATCCGACCCTTTGAGCTTCATGATGAACCACCTAAATTCTGTAGGTGACACGTGTGGACTAGAGCAGATTGACATGTTTATACTTGGATATTCCCTTGAAGTAAAGATAAAAGTGTTCAGACTGTTCAAGTTCAACTCCAGAGACTTTGAAGTCTGCTACCCGGAATTGCCGCTCAGGGAGTGGCCAGAGATCTCCCTTCTGACTGAGAATGACCGCCACTACCACATTCCCGTCTTTT--------
>musFur1
----------------------------------------------------------------------------------GAAGTGACCAGGTTCACTCCTGGATGCTAGCCACCAGCCAGGCTTTGGGTACCGTGTGGAGACTAGCGAAGGGGTCGGTGATGTTGGCAGCGGCTTGTCTGGTGGCCGCCCTTTGCTACTGCCGGAGGATGCACTGTGATTTAGGGCACTGGCTGAAATGGTGGATTGGCTATCTGCAGAGAAAATTCAAAAGGAACCTCAGCGTCGAGGCTGAGGTTGATCTGCTCAGTTACTGCGCAAGAGAGTGGAAAGGAGAGACGCCACGTGCCAAGCTGATGAGGAAGGCTTACGAGGAGCTGTTCTGGCGGCATCACATCAAATGTGTCCGACGAGTGAGGAGAGACAACTATGATGGACTGAGGTCAGTGCTGTTCCAGGTCTTCAGCCAGGGCCTCTCCTTTCCGTCCTGGATGAAAGAGAAAGACATCGTGAAGCTTCCTGAAAAACTGCTCTTTTCACAAGGTTGTAATTGGATCCAGCAATACAGTTTTGGTCCTGAGAAGTATACAGGTTCCAATGTGTTTGGAAAATTACGTAAATGTGTGGAATTATTGAAAACACAGTGGGCTGAATTTAGTGGAATTAAAGATTACCACAAGAGAGGAAGTATGTGCAACATCCTTTTTTCTGATGTTCTTCTGGAATATAAACTATATGAAGCTTTAAAGTTTATCATGCTCTATCAAGTCACTGAGGTTTATGAGCAAATGAAGACTAACAAGGTCATTCCCAGTCTTTTTCGACTCCTGTTTGCCCGGGAAACATCATCTGACCCTTTAAGCTTCATGATGAACCACCTGAATCCTGTGGGCGACACGTGTGGACTGGAGCAGATCGATATGTTTATTCTTGGACACTCCCTTGAAATAAAAATCAAAGTGTTCAGACTGTTCAAGTTTAACTGCAGAGACTTCGAGGTCTGCTACCCAGACGTGCCGCCCAGGGAGTGGCCAGAGATCTCCCTGCTGACGGAGAATGACCGCCACTACCACGTTCCCGTCTTTT--------
>ailMel1
----------------------------------------------------------------------------------GAAGTGACCAAGTTCAGTCCTGGATGCTAGTCACCAGCCAAGCATTAGGTACCGTGTGGAGAATAGCCAAGGGGTCAGTGATGCTGGCAGCTTCGTGTCTGGTGGCCTCCGTCTGCTACTTCAGGAGGATGCACTGCGATTTAGGGCGCTGGCTGAAATGGTGGATTGGATATCTGCAGAGAAAATTCAAAAGGAACCTCAGCGTGGAGGCAGAGGTCGATCTGCTCAGTTACTGTGCGAGAGAGTGGAAAGGAGAGACGCCACGTGCCAAACTGATGAGGAAGGCTTACGAGGAGCTCTTTTGGCGGCATCACATTAAATGCGTCCGACAAGTAAAGAGAGATAACTATGATGCTCTGAGGTCAGTGCTCTTTCAGATATTCAGCCAGGGCCTCTCCTTTCCATCCTGGATGAAAGAGAAAGACATCGTTAAGCTTCCTGAAAAACTGCTCTTTTCACAAGGTTGTAATTGGATCCAGCAATACAGTTTTGGTCCTGAGAAGTATACAGGCTCCAATGTGTTTGGAAAATTACGTAAATGTGTGGAATTATTGAAAACACAGTGGACTGAATTTAGTGGAATTAAAGATTATCACAAGAGAGGAAGTATGTGCAACATCCTTTTTTCTGATGTTCTTCTGGAATATAAACTCTATGAAGCTTTAAAGTTTATCATGCTATATCAAGTCACTGAAGCTTATGAACAAATGAAGACTAACAAGGTCATCCCCAGTCTTTTTCAACTCCTCTTCTCCCGGGAAACATCATCTGACCCTTTAAGCTTCATGATGAACCACCTGAATTCTGTGGGCGACACGTGTGGTCTGGAGCAGATCGATATGTTTATTCTTGGACACTCCCTTGAAATAAAGATTAAAGTGTTCAGACTGTTCAAGTTTAACTCCAGAGACTTCGAGGTCAGCTACCCAGACTTGCCACCCAGGGAGTGGCCAGAGATCTCTCTGCTGACGGAGAATGACCGCCACTACCACGTTCCCGTCTTTT--------
>lepWed1
----------------------------------------------------------------------------------GAAGTGACCAAGCTCACTCCTGGATGCTAGTCACCAGCCAAGCTTTAGGTACTGTGTGGAGAATAGCAAAGGGGTCAGTGATGTTGGCAGCTTCATGTCTGGTGGCCGCCCTCTGCTACTTCAGGAGGATGCACTGCAATTTCGGGCACTGGCTGAAATGGTGGATTGGATATCTGCAGAGAAAATTCAAAAGGAACCTCAGCGTGGAGGCGGAGGTTGATCTGCTCAGTTACTGTGCGAGAGAGTGGAAAGGAGAGACACCACGTGCCAAGCTGATGAGGAAGGCTTACGAAGAGCTATTTTGGCGGCATCACATTAAATGTGTCCGACTAGTAAAGAGAGATAACTATGATGCTCTGAGGTCAGTGCTGTTCCAGATATTCAGCCAGGGCCTCTCCTTTCCATCCTGGATGAAAGAGAAAGACATTGTTAAGCTTCCTGAAAAACTGCTCTTTTCACAAGGTTGTAATTGGATCCAGCAATACAGTTTTGGTCCTGAGAAGTATACAGGTTCCAATGTGTTTGGAAAATTACGTAAATGTGTGGAATTATTGAAAACACAGTGGACTGAATTTAGTGGAATTAAAGATTATCACAAGAGAGGAAGTATGTGCAACATCCTTTTTTCTGATGTTCTTCTGGAATATAAACTGTATGAAGCTTTAAAGTTTATCATGCTATATCAAGTCACTGAAGTTTATGAACAAATGAAGACTAACAAGGTCATTCCCAGTCTTTTTCAACTCCTGTTTTCCCGGGAAACATCATCTGACCCTTTAAGCTTCATGATGAACCACCTGAATTCTGTGGGCGACACATGTGGACTAGAGCAGATCGATATGTTTATTCTTGGGTACTCCCTTGAAATAAAGATCAAAGTGTTCAGACTGTTCAAGTTTAACTCCAGAGACTTCGAGGTCTGCTACCCAGACTTGCTGCCCAGGGAGTGGCCAGAGATCTCCCTGCTGACGGAGAATGACCGCCACTACCACGTTCCCGTCTTTT--------
>canFam3
ATGGCGGCGCGGAGAAGCCCCCCGCGGGCGCGGGCGCGGGCGCGGGCGCGGGAGCGAGAGGGTCCTCGCGGCCCCGCCGCAGGAAGTGACCAAGTTTACTCCTGGATGCTAGTCACCAGCCAAGCTTTAGGGACCGTGTGGAGAATAGCAAAGGGGTCAGTGATGCTGGCAGCTTCGTTTCTGGTGCCTGCCCTCTGCTACTTCAGGAGGATGCATTATGATTTAGGGCACTGGCTGAAATGGTGGATTGGATATCTGCAGAGAAAATTCAAAAGGAACCTCAGTGTGGAGGCGGAGGTCGACCTACTGAGTTTCTGTGTGAGAGAGTGGAAAGGAGAGACGCCACGTGCCAAGATGATGCGGAAGGCTTGTGAGGAGCTGTTTTGGCGGCATCACATTAAATGTGTCCGGCAAGTAAAGAGAGATAATTATGCTGCTCTGAGGTCAGTGCTGTTTCAGATATTCAGCCAAGGCCTCTCCTTTCCATCGTGGATGAAAGAGAAGGACATCGTGAAGCTTCCTGAAAAACTGCTCTTTTCACAAGGTTGTAATTGGATCCAGCAATACAGTTTTGGTCCTGAGAAGTATACAGGTTCCAATGTGTTTGGAAAATTGCGTAAATGCGTGGATTTATTGAAAACACAGTGGACTGAATTTAATGGAATTAAAGATTATCACAAGAGAGGAAGTATGTGCAACATCCTTTTTTCTGATCCTCTTCTGGAATATAAACTGTATGAAGCTTTAAAGTTTATCATGCTATATCAAGTCACTGAAGTTTATGAACAAATGAAGACTAACAAAGTCATTCCCAATCTTTTTCAACTCCTGTTTTCCCGGGAAACATCCTCTGACCCTTTAAGCTTCATGATAAACCACCTGAATTCTGTGGGCGACACATGTGGACTAGAGCAGATCGATATGTTTATTCTTGGACACTCCCTTGAAATAAAGATAAAAGTGTTCAGGTTGTTCAAGTTTAACTCCAGAGACTTCGAGGTCTGCTACCCAGACTTGGCACCCAGGGAGTGGCCAGAGATCTCCCTGCTGACGGAGAATGACCGCCACTATCACATTCCTGTCTTT---------
>ochPri3
----------------------------------------------------------------------------------GAAGTGATCAAGTTCATCTGTGGACACTAGTTACAAACCAAGCCTTGCATGTTGCGTGGAGGATAGCGAGGGGCTCTGTGGCGTTGGCAGTGTCCTTTCTGGTGGCGACGCTCTGCTATTTCCGGAGGCTCCATTTGCACCTAGGCTACCGGCTGAAGTGGTGGATTGGATATCTGCAGAGAAAATTCAAAAGAAACCTCAGCGTGGAGGCCGAAGTTGACTTGCTCAGTTATTGTGCAAGAGAATGGAACGGAGAGACGCCCCGCGCCAAACTGATGAGGAAGGCCTGTGAGGAGCTCCTGTGCAGGCATCATATTAAATGTGTGAGGCAGGTGAAGAGGGATAACTACAGCGCTCTGAGGTCGGTGCTGTTCCAGATATTCAGCCAGGGCCTGTCCTTTCCATCCTGGATGAGAGAGAAAGACATTGTTAAGCTTCCTGAAAAACTGCTGTTTTCACAAGGTTGCAATTGGATTCAGCAGTACAGTTTTGGTCCTGAGAAATATACAGGTTCAAATGTGTTCGGGAAATTGCGCAAATGTGTGGAGTTACTGAAAACTCAGTGGACTGAATTTAGTGGAATTAAAGATTTTCACAAGCGAGGAAGTATGTGCAATGTCCTTTTCTCTGATGCCATCCTGGAGTACAGGCTGTACGAAGCCGTCAAGTTCATCATGCTGTACCAAGTCACCGAGGTATATGAGCAGATGAAGGCTGACAAGGCTGTCCCTGGCCTCTTCAGGCTGCTCTTCTCCAGGGAGACGTCCGCTGACCCCTTGAGCTTCATGATGAATCACCTCAATTCTGTCGGTGACACGTGCGGACTAGAGCAGATTGACATGTTTATACTTGCATACTCCCTTGAAGTCAAGATAAAAGTATTCAGACTGTTCAAGTTCAACTCCAGAGACTTCACAGTGTGCTACCCAGAGGAGTCTCTCCGGGAGTGGCCCGAGATGGCCCTACTCACTGAGAACGACCATCACTACGACATTCCTGTCTTTT--------
>otoGar3
----------------------------------------------------------------------------------GAAGTGACCAGGTTCACTACTGGACACTACTTACAAGCCAAGCCTTAGATACTGTCTGGAGAATAGCGAAGGCTTCTGTGATATTGGCCATTTCATTTCTAGTGGCCACCATCTGCTACTTCAAGAGCCTGCATTTATATTTAGGGCATCGGCTGAAATGGTGGATTGGCTATCTGCAGAGAAAATTCAAAAGGAACCTCAGTGTGGAGGCAGAAGTTGATTTACTCAGTTATTGTGCAAAAGAATGGAAAGCAGAAACGCCTCATGCCAAGCTGATGAGGAAGGCTTATGAGGAGCTGTTTTGGCGGCATCATATTAAATGTGTTCGGCAAGTCAAAAGAGATAACTATGATGCTCTAAGATCGGTGTTATTTCAGATATTCAGCCGAGGCATCTCTTTTCCATCGTGGATGAAGGAAAAAGACATTGTTAAGCTTCCTGAAAAACTGCTATTTTCACAAGGTTGTAATTGGATTCAGCAGTACAGTTTTGGTCCTGAGAAGTATACAGGTTCAAATGTGTTTGGGAAATTACGTAAATATGTGGAATTACTGAAAATACAGTGGAGTGAATTTAATGGAATTAAAGATTATCACAAGAGAGGAAGTATGTGCAACATCCTCTTTTCTGATGCCATTCTGGAATATAAACTTTATGAAGCTTTGAAGTTCCTCATGCTGTATCAAGTCACTGAAGCTTATGAACAAATGAAGACTAACAAGGCCATTCCCAGTCTTTTTAGGCTCTTGTTTGCCAGGGAGACATCATGCGATCCTTTGAGCTTCATGATGAACCACCTGAATTTTGTGGGTGACACCTGTGGTCTAGAGCAGATTGATATGTTTATACTTGGATACTCCCTTGAAGTAAAGATAAAAGTGTTCAGACTGTTCAAGTTTAACTCCAGAGACTTTGAAGTCCGCTACCCAGAGGAGCCCTTCAGGGAGTGGCCAGAGATCCCCCTGCTGACCGAGAACGACCGCCACTACCACATTCCCGTCTTTT--------
>conCri1
----------------------------------------------------------------------------------GAAATGACCAAGTTCACTCCTGGACACTCGTCCCCAGCCAAGCCGTAGAGGCTGTGTGGAGGATGGCCAGGGGGTCAGTGATGCTGGCCGTTTCGTGTCTGCTGGCCGCCCTCTGCTACATCCGAAGGCTGCAGGTGCACATCAGCCACCGACTGAAATGGTGGGTTGGATATCTGCAACGAAAATTCAAAAAGAACCTCAGTGTGGAGGCGGAAGTGGATTTACTCAGCTATTGTGCCAGAGAATGGAAAGGAGAGACGCCCCAAGCCAAGCTGATGAGGAAGGCCTACGAGGAGCTGTTCTGGCGGCGACGCATCAAGTGTGTCCGGCCGGTCAGGAGAGACCACTACGACGCACTGAGGTGTGTGCTGTTCCAGATCCTCAGCCAGGGCCTCGCCTACCCGTCCTGGATGAAGGAGAAGGACATCGTGAAGCTTCCTGAAAAGCTGCTCTTTTCACAAGGTTGCAATTGGATCCAGCACTACAGTTTTGGTCCTGAGAAATACACAGGCTCAAATGTGTTTGGAAAATTACGTAAATGCGTGGAGTTACTAAAGGCACAGTGGACTGAGTTCAGTGGGATCAAAGACCATCACAAGAGAGGAGGCATGTGCAACATCCTTTTTTCCGATGCCATTCTGGAATATAAACTTTATGAAGCTTTAAAGTTCATCATGCTTTATCAAGTCACTGAGGTGTACGAACAAATGAAGACCAAGAAGCACATCCCCGGTCTCTTTCGACTCCTGTTTTCCCGGGAAACCTCGTCGGACCCCTTGAGCTTCATGATGAATCACCTGAACTGTATGGGTGACACCTGTGGGCTGGAGCAGATTGATATGTTTATACTTGGATACTCCCTTGAAGTAAAGATAAAAGTGTTCAGATTATTCAAGTTTAACTCCAGAGACTTTGAAGTCTGCTACCCAGAGGATCCGCTCAGGGAGTGGCCGGAGATCTCTCTGCTGACCGAAAATGACCGCCACTACCACGTTCCTGTCTTCT--------
>dasNov3
ATGGCGGCGCGGAGGAGCGCCCCGCAGGCGCGGGAGAGGAAGGGG------------------CCTCGCGCCCCCGTCGCAGGGAATGACAAAGTTCGCTGCTGGACGCTAGTTACAAGTCAAGCCTTCGATTCTGTGTGGAGATTTGCAAAGGGGTCCGTGATGTTGGCAGTTTCATTTCTGGTGCCCGCCCTCTGCTGCTTCCGAAGGCTGTATTTATATTTAGGGCAGCGCCTCAAGTGGTGGATTGGCTACCTTCAGAGAAAATTCAAAAGGAACCTCAGCGTGGAAGCAGAAGTCGATTTACTCAGTTACTGTGCAAGAGAATGGAAAGGAGAGATGCCTCACGCCAAGCTGATGAGGAAGGCTTATGAAGAACTGTTTTGGCGGCATCATATTAAATGTGTTCGACAAGTAAAAAGAGATAACTACGATGCACTGAGATCGGTGTTATTTCAGATATTCAACAAGGGCCTCCCTTTTCCATCCTGGATGAAAGAAAAAGACATAGTTAAGCTTCCTGAAAAACTGCTGTTTTCACAAGGTTGTAATTGGATCCAGCAGTACAGTTTTGGTCCTGAGAAATATACAGGTTCAAATGTGTTTGGAAAACTACGTAAATATGTGGAATTATTGAAAACACAGTGGACTGAATTTAGTGGAATTAAAGATGATCACAAGAGAGGCAGTATGTGCAACATCCTTTTTTCTGATGCAATTCTGGAATATAAACTTTATGAAGCTTTAAAATTCATCATGCTCTATCAAGTCACTGAAGTGTATGAACAAATGAAGACTAAAAAGGATATCCCCAGTCTTTTTAGACTCCTGTTTTCCAGGGAAACGTCAACGGATCCTTTGAGCTTCATGATAAATCACCTGAATTCTGTAGGTGACACATGTGGATTGGAGCAGATTGATATGTTTATACTTGGATACTCCCTTGAAGTAAAGATAAAAGTGTTCCGGCTGTTCAAGTTCAGCTCCAGCGACTTTGAAGTCTGCTATCCAGATGAACCTCTCAGGGAGTGGCCGGAGATCTGCCTGCTGACGGAGAACGACTGCCACTACCACGTTCCCGTCCTG---------
>eriEur2
ATGGCGGCGCGGAGGAGTCCCCCGCCGGCGCGGGAGCCGGGGCGA------------------CCTGCAGCCTCAACCGCAGGAAACGACCAAGTGCACTCCTGGACACTCATGACCAGTCAGGCCCTGGACACAGCGTGGAGACTGGTGAAGGGGGTGGTGGCGTTGGCCATGTCCCTGCTCGCGTCCATCCTCTGTGGCTTCCGGGGGCTGCATGTGCAGCTGGGTCAGCAGCTCAGATGGTGGATCGGCTATCTGCAGAGGAGGTTCAAGAGGAACCTGAGCGTGGAGGCGGAGGTGGACGTGCTCAGCTACTGCGCCCGGGAGTGGAGAGGCGACGCGCCACGTGCCAAGCTGATGCGCAAGGCCTACGAGGAGCTCTTCTGGCGGCGGCATGTCAAGTGTGTGCGTCTCGTGAGGAGGGACAACTACGACGCTCTGCGGTCCGTGCTCTTCCAGATCTTCAGCCACGGCCTGCCCTTCCCGGCCTGGATGAGAGAGAAGGACATCATCAAGCTCCCTGAGAAGCTGCTCTTCTCACAAGGCTGTAACTGGATCCAGCAGTACAGCTTTGGTCCTGAGAAATACACAGGCTCCAACGTGTTTGGGAAATTACGTAAATGTGTGGAACTGCTAAAAACTCAGTGGACAGAGTTCAGCGGAATCAAAGACCATCACAAGCGAGGCAGCCGGTGTAATAGCCTCTTCTCGGACACCCTCCTGGAGTGCAAGCTGTATGAGGCCCTCAAGTTCCTCATGCTCTACCAGGTCACGGAGGCTTACGAGCTGATGAAGACCCAGAAGGCGGTGCCCAGCCTCTTCCACCTCCTCTTCTCCCAGGAAACCTCCCTGGACCCTCTGAGCTTCATGCTCAATCACCTGAACGCCGTGGGTGACAGCTGCGGGCTGGAGCAGATCGACATGTTCATCCTGGGCTACTCCCTGGAGGTCAAGATCAAGGTCTTCAGACTGTTCAAGTTCCACTCCAGGGACTTTGAGATCTGCTACCCAGAGGAGCCGCTCAGGGACTGGCCGGAAGTAGCCCTGCTGACCGAGAATGACCGCCACTACCACATCCCCGTCTTC---------
>sorAra2
------------------------------------------------------------------------------------------------------------------------------------------------------------------------------------------------------------------------------------------------A--TGG------------CAGCGCCCA------------------------------------------------------------------GGA---GCCCCCCGACGGCGC---------------------------------------------------------------------------------------------------------------GGGAGCGGCCTCGAG---CCCCAG---------------------CTGCAGCTTCCTGAAAAGCTGTTCTTCTCACAAGGCTGCAACTGGCTCCAGCAGTACAGCTTCGGGCCCGAGAAATACACAGGCTCGAATGTGTTCGGAAAGTTACGTAAATGCGTGGAGTTGCTGAAGACCCAGTGGGCCGAGTTTAGTGGGATCAGAGACCCTCACAAGCGAGGGAGGATGTGCAACGTCCTTTTTTCCGACGCCATTCTGGAGTACAAGCTCTACGAAGCCTTGAAGTTCCTCATGCTCTATCAAGTCACTGAAGTTTATGAACAAATGAAGACGAAGAAGGTCATCCCCCCTCTCTTCCGACACCTCTTCTCCCGGGAAACCTCCCCGGACCCCCTAAGCTTCATGATGAATCACCTGAATTCCGTGGGCGACACCTGTGGGCTCGAGCAGATGGATCTGTTTGTCCTCGGACACTCCCTGGAAGTGAAGATAAAGGTGTTCCGACTGTTCCGGTTCAACTGCAGGGACTTTGAAGTCTGCTACCCGGAGGAGCCTCCCCGGGAGTGGCCGCAGGTGCCCCTGCTGGCTGAGAACGACTGCCACTACCACATCCCTGTCTTCT-A------
>echTel2
----------------------------------------------------------------------------------GAAATGACAAAGCTCCCTCCTGGACACTGGTCACAAGCCATGCCTTCGATGCCGCATGGAGGCTGGCGGTGGGGGCCTTGATGCTGGCCACCTCCCTCCTGCTGGCTGCCCTCTGCCGCTTCCAAAGACTATACCTACACTTCAGGCACCGGCTGAAATGGTGGATGGGATATCTGCAGAGAAAGTTCAAAAAGAACCTCAGCGTGGGGGCCGAAGTTGATGTGCTCAGCTACTGTGCGCGAGAGTGGAGGGGAGAGACGCCCGATGTCAAGCTCCTCAGGAAGGCGTACGAGGAGCTGGCTGGGAGGCTTCGCGTTCAGTGCGTCCGGCCGGTGAAGAGAGATCACTACGCGGCCCTCCGAGCGGTGTTATTCCAGATCTTCAGCCAGGGCCTCCCGCTCCCGGCCTGGATGAAAGAGAAGGACGTTGTGAAGCTCCCCGAGAAGCTGCTCTTCTCCCAAGGCTGTAACTGGATCCAGCAGTACAGTTTTGGTCCTGAGAAATACACAGGTTCCAACGTGTTCGGAAAGTTACGCAAATGTGTGGAGCTATTAAAAACTCAGTGGACCGAATTCAGCAGCGTGAAGGACCAGCACAAGAGAGGGAGTAAGTGCAACATGCTGTTTTCCGACGCGATCCTGGAATACCGCCTGTACGAAGCGTTGAAGTTCATCATGTTGTATCAAGTCACGGAAGTGTACGAGCAGCTGAAGGCCAAGAAAGCCGTCCCCAGCCTCTTCAGCCTGCTCTTCTGCAGGGACACCTCCCCCGACCCCCTGAGCTTCATGATGAACCACCTGAACTTGGTCGGGGACACGTGTGGTCTGGAGCGGATTGATATGTTTATACTCAGCTACTCCCTGGAAGTCAAGATCAAAGTGCTCAGACTGTTCAAGTTCAACTCCAGGGACTTCGAAGTCTGCTACCCAGAGAAGCCCCTCCGAGAGTGGCCGGAGATCTCGCTGCTGACTGAGAATGACCAGCACTATCTCATCCCCGTCTTCT--------
