# Supplementary material for: Six reference-quality genomes reveal evolution of bat adaptations
Source: Nature. 2020 Jul 22;583(7817):578–84. doi: 10.1038/s41586-020-2486-3 (PMC8075899; doi:10.1038/s41586-020-2486-3)
Supplement: Supplementary file 6 — Alignments of 12,931 protein-coding genes across 48 mammals. [file 41586_2020_2486_MOESM6_ESM.gz › suppDataFile/ENST00000347785.aln.fasta]

>mm10
------ATGGACTCCCACGAAGTGCTGCTGGCTGCCACATACCTGCTGGGAACGCTGGCGGCTTTCTGCCTC---------GGACAG---TCTGGAAGG------GGTGGCCTAGATATCCAG---GTGATGCTAAGTGGC------TCCAATTCCAAGTGTCAGGGTCAAGTGGAGATC------CAGATGGAAAACAAG---TGGAAAACAGTGTGCAGTTCCAGTTGGAGGCTGAGC------------------------CAGGACCATTCGAAAAAT------GCCCAGCAG---GCCTCTGCAGTGTGCAAACAGCTGAGATGTGGTGACCCCTTGGCCCTTGGTCCTTTCCCTTCATTGAACAGA------CCCCAG---------AACCAG------GTCTTCTGCCAAGGATCTCCGTGGTCTATATCCAACTGCAACAACACAAGT------TCACAA---GACCAG---TGCCTTCCGCTGAGCCTGATCTGCCTAGAG---------------CCCCAGAGAACGACACCTCCACCCACAACCACCCCACCCACCACCGTGCCGGAGCCCACAGCTCCTCCCAGATTGCAGCTGGTGCCAGGACACGAAGGCCTGAGGTGCACAGGTGTGGTGGAATTCTACAATGGCAGCTGGGGTGGCACCATCCTCTAC------AAGGCC------AAGGAC---AGG------CCCCTGGGC------------------CTGGGGAACCTCATCTGTAAGTCTCTGCAGTGTGGCTCTTTCTTG---------------------------------------------------------------------------------------------------------------------------------TCACTACAGCAGTGCTTCCAGAAAACAACGGCCCAGGAGGGCGGCCAGGCGCTCACCGTCATCTGCTCTGATTTCCAGCCCAAGGTTCAGAGCCGCCTGGTCGGGGGCAGCAGTGTGTGTGAGGGCATCGCTGAAGTGCGCCAGAGA---------TCACAGTGGGAGGCCCTGTGTGACAGTTCT---GCAGCCAGG---GGCCGGGGACGGTGGGAAGAGCTATGTCGGGAGCAGCAGTGTGGCGACCTCATCTCCTTC------------------------------------------TGC---AAC---------------------------------------------------AAGAGGGTATTCGTCACATGCCAAGACCCAAACCCAGCGGGCCTGGCCCCAGGCACTGTGGCAAGCATCATCCTGACCCTTGTACTCCTGGTGGTGCTGCTGGCCATGTGTGGTCCTCTGGTCTACAAGAAGCTGGTGAAGAAATTTCGTCAGAAAAAGCAGCGTCAGTGGATTGGCCCCACAGGAGTGAACCAGAACATGTCTTTCCATCGAAGCCACACAGCAACT------GTGCGG---TCCCAAGTTGAGAACCCAACAGCCTCT---CAT---GTGGACAATGAATACAGCCAGCCTCCCAGGAACTCTCACCTGTCTGCTTATCCAGCTCTGGAAGGAGCCCTACACCGATCTTCTACACAACCTGACAACTCCTCTGACAGTGACTATGACCTGCAAGTGGCTCAGAGACTG---
>HLmolMol2
------ATGGAGTCTCAGCAACTGCCGCTGGCTGCCCTCTGCCTGCTGGGGGTGCTGGTCACTTCCTGCCTT---------GGATCG---TCCAACTGG------GAGGACACAGGGTTCCAG---GTGGAACTACAAGGC------TCCAACACGAAGTGCCAGGGCCAGGTGATGGTC------TCGTTAGATGGGGCA---TGGCACACAGTGGACAGCCGGAGCTGGGGCCAGAAC------------------------CCAGACCGCCATAGAGAC------CCCAAGCAA---GCCTCCACACTCTGCCAGAAGCTGAACTGCGGGGACGCCTTGGCTCTCGCCCGCATCCCTTACTTCAACAGG------CCCCAG---------AAACAG------ATCACCTGCCAGGGACAACTGGGATCCTTTTCCAGCTGCAAC---AACAGC---------TGG---AACCAG---GGGCATCCTCTAAGCCTGATCTGCTTAGAGTGTCTCATTGCAGAGCCACTGAAGACCACCCCTCCTCCCACAAGGCCACCGCCC---ACCACTCCA---------GCTCCGCCCAGGCTGCAGCTGGTGCCGGAGCCCGGGGGCCTGCGGTGTGCGGGCGTGGTGGAGTTCTACCTCGGCAGCCGGGGCGGCACCGTCCGCTCC------GAGGAC------CAGGAC---AGG------ACCGAGGAC------------------CTGGGGAACCGCATCTGTGAGGTCGTCCGGTGTGGCTCCTTCCTGAGGTACCTG---CCA------GAG------------GTCAAGGCAGCCAGGACACAAGCCCCAGGGGAC---------AGCAGTCCCTTGCCAATCCAATGGGCGATCCAG---AACTCGAGCTGCGCCTCCCTGGAGCAGTGCTTCAGAAAAGTCCAGTCCTGGGAGGACGACCACGCCCTCGCCCTGGTCTGCTCAGATTTCCAGCCCAAGGTGCAGAGCCGCCTGGTGGGGAGCGGCAGCGTGTGCGCGGGCTCCGTGGAGGTGCGCCAACAT---------GGGCAGTGGGCAGCCCTGTGCCACAGCCAC---TCG---------AGCACATCACGCTGGGAGGAGGTGTGCCAGGAGCAGCAGTGCGGCCACCTCAACTCCTACCGGGTGCTGGATGCCGGCGAGAAGACCTCCCGGGGGCTCCTGTGC---CCCCAGGACAAGCTGTCGCAGTGCCACCAGCTCCAGGAGAAAAGATCCCACTGCAAGAGGGTGTTCATCTCGTGCCAGGACCCAAACCCGGCGGGCCTGGGCACAGGCACCGTGCTGAGCATCATCCTGGCCCTCGTGCTCCTGGGCGTGCTGCTGGTCATGTGCGGCCCTCTCGTCTACAAGAAGCTGGTGAAGAAATTCCGCCAGAAGAAGCAGCGCCAGTGGATCGGCCCCACGGGAATGAACCAGAACATGTCTTTCCATCGCGACCACGCCACGACG------GTCCGCCGGTCCCAGGTTGAGAACCCCGCAGCCTCA---AAC---GTGGAGAATGAGTACAGCCAGCCTCCCAGGAACTCCCGCGTCTCAGCCTATCCAGCTCTGGAGGGGGCCCTGCATCGAGTCTCCACCCAGCCCGACAACTCCTCGGACAGTGACTACGACCTGCATGGAGCTCAGAGGCTG---
>HLphyDis3
------ATGGAGTCTCAGCAGCCGCTGCTGGCTGCCCTGTGCCTGCTGGGAGTGCTGGTGACTTCCTGCCTC---------GGAGGG---CCC------------GGCGACTCAGAGCTCCCG---CTGAGACTGCAAGGC------TCCAGCTCTCCGTGCCAGGGCCAGCTGGAGGTC------CTCTTCGACGGCAAG---TGGCACACGGTGGACAGCCAGAGCTGGGGCCGCAGC------------------------CGGAACCGCTGGGAGGAC------CCCAGGCAG---GCCTCCAGTCTCTGCCAGAAGCTGAACTGCGGGGACGCCTTGGTCCTGGCCCACATCTCGCACTTCAACAGC------CCCCAG---------AACCAC------GTCATCTGCCAGGGGCAGCCAGGGTCCTTCTCCAGCTGCAAC---TCCAGC------GTGGCA---AACCAG---AGGGCCCCTCTGGGCCTGATCTGCTTAGAG---------------CTGCCGAAGACGAGCCCTCCTACCACAAGGCCGCCGCCC---ACCACGCCAGAGCCCACAGTGCCTCCCAGGCTGCATCTGGTGCCAGGGCCCGAGGGCCTGCGGTGCATGGGCGTGGTGGAATTCTACAGGGGCAGTCTAGGTGGCACCATCAGCTAT------GAGGAC------CAGGAC---GGG------CACAAGGATCAGGACGGACCCAAGAACCTGGGGGACCTCATCTGCGGGGCCCTTCAGTGTGGCTCCTTCCTGAAGCGCCTG---CCG------GAG------------GCCAGGGCAGCCAGGACGCAGCCCCCAGGGGAG---------ACCGGGCCCTTGCCAATCCGGTGGGAGATCCGG---GACACCAACTGCACCTCCCTGGAGCAGTGTTTCAGAAAGGTCCAGCCCCGGAAGGACGGCCAAGTCCTCGGCCTCATCTGTTCTGATTTCCAGCCCAAGGTGCAGAGCCGCCTGGCAAGGGGCAGCGGCACGTGTGCAGGCTACGTGGAGGTGCGCTGGGGC---------CGGCAGTGGCAGGACCTGTGCCACCACTCC---CCTTTCAAG---GTCCCCCCTCGGTGGGAGGAGGTGTGCCGGGAGCAGCGGTGCGGCAACCTCAGCTCCTTCGAGGTGCTGGAGGCCGGTGGCCAGACCTCCCGGGGGCTCGTCTGC---CACCAGGAGAAGCTGTCCCAGTGCTACGAGCTTCAGGAGATA---ACCTACTGCCGGAGGGTGTTAGTCACGTGCAAGGATCCGAACCCAGCGGGCCTGGGCGCGGGCACCGTGGCGAGCATCATCCTGGCCCTCATGCTCCTGGCGGTGCTGCTGGTCGTGTGCGGCCCCCTCGCCTACAAGAAGCTGGTGAAGAAATTCCGCCAGAAGAAGCAGCGCCAGTGGATCGGCCCGACGGGAATGAGCCAGAACATGTCTTTCCACCGCGATCACGCGACCACA------GTCCGCCGATCCCAGGCCGACAACCCCGCCGCCTCA---CAT---GTGGAGAACGAGTACAGTCAGCCTCCCAGGAACTCCCAGGTCTCCGCTTATCCAGCTCTGGAGGGGGCCCTGCATCGCGCCTCCACCCAGCCCGACAACTCCTCCGACAGTGACTACGACCTGCACGGGGCTCAGAGGCTG---
>lepWed1
------ATGGGGTTTCAGCAACCGCCGCCAGCCGCCCTGTACCTGCTGGGGGTGCTGGTCACTTCCTGCCTC---------GGGGGG---CCCTACTGG------GAGGACTCAGGGAACCCG---GTGAGACTGACAGGC------TCCAGCTCGCCGTGCCAAGGGCAGCTGGAGGTC------TTCCTCAGGCCCACG---TGGCACACAGTGTCTAGCTGGAGCTGGAGACAGAAC------------------------CCGAACCGCTGGGAGGAC------CCCAAGAAG---GCCTCGAAGCTCTGCCGGAGGCTGTCTTGCGGGGACGCCTTGGCCTTGGCCCACTTCCCTGACTTCAACAGT------CCCCAG---------GCCCCG------GTCACCTGCCATGGCCACCTGGGGTCCTTCTCCAACTGCAGC---TCCAGT------GAGGCC---ACCCAG---AGGAGCCCTCTGGGCCTGATCTGCCTAGAGTATCTCATTGCAGAGCCACAGAAGACAACAGCTCCTCCCACGAGCCCCCCACCCACCACCACTCCAGAGCCCACAGCTCCTCCCAGGCTGCAGCTGGTGGCCGGGCCCGGGGGCCTGCACTGCGCCGGCGTGGTGGAGTTCTACTACGGCAGCCTGGGGGGGGCCATCGGCTAC------GAGGCG------CAGGAC---CAGGACGGGACCCAGGAC------------------CTGAAGAACCGCATCTGTGCGGCCCTCCAGTGTGGCTCCTTCCTGAAGCATCTG---CCG------GAG------------GCCCAAACGACCAGGACCCAAGATCCAGGGGAC---------AGCGAGCCCTTGCCCATTCGATGGAAGATCCAG---AACGCAAGCTGCGCCTCTCTGGAACAGTGCTTCGGAAAAGTCCCCCCCTATGAGGGCGGCCAAGCTCTGGCCCTCGTCTGTTCTGATTTCCAGCCCAAGGTGCAGAGCCGCCTGGTGGGGGGCAGCAGCTTGTGCGAAGGCTCCGTGGAGGTGCGCCAGGGC---------AAGCGGTGGGACGTCCTGTGCGACGTGCCC---CGGGCCAAG---GGCACAGCGCGGTGGGAGGAGGTGTGCCGGGAGCAGCAGTGCGGCAAAGTCAACTCCTACCGGGTGCTGGATGCCGCCGAGAAGACCTCCCACGGCTTCTCCTGT---CCGCAGGAGAAGCTGTCCCAGTGCCACCAGCTGCAAGAGAAAAAAGCCTACTGCAAGAGGGTGTTTGTCACGTGCCAGGACCCAAACCCGGCAGGCCTGGGCGCAGGCACCGTGGTGAGCATCATCCTAGCTCTTGTGCTCTTGGCAGTGCTGCTGGTCGTGTGCGGCCCTCACGCCTACAGGAAGCTGGTGAAGAAATTCCGCCAGAAGAAACAGCGCCAGTGGATTGGCCCCACAGGAATGAACCAGAACATGTCTTTCCATCGCAACCACACGGCGACC------GTCCGG---TCCCAGGTTGAGAACCCCACGGTCTCA---TCC---GTGGAGAACGAATACAGTCAGCCGCCCAGGAACTCCCACGTCTCTGCTTATGCAGCTCTGGAAGGGGCCCTGCATCGTGTTTCCACCCAGCCTGATAATTCCTCCGATAGTGACTACGATTTGCACGGGGCTCAGAGGCTG---
>canFam3
------ATGGGGTTTCAGCAACCACCGCTGGCCGCCCTGTGCCTGCTGGGGGTGCTGGTCACTTCCTGCCTC---------GGGGGG---GCCCACTGG------GAGGACTCAGAGTTCCAG---GTGAGACTGAAAGGC------TCCAGCTCACGGTGCCAGGGCCAGCTGGAGGTC------------------------------------------------------------------------------------------------------------------------------AAGCTCTGCCGGAGGCTGGACTGTGGGGAGGCCTTGGCCATGGCCTACTTTCCTGCTTTCAACAGT------CCCCAG---------AAACCG------ATCACCTGCCATGGACACGTGGGGTCCTTTTCCAACTGCAAC---ACCAGT------GTGGCA---AGCCAG---AGCAACCCCCTGGGCCTGATCTGCCAGGAG---------------CCACCGAAGACAACACCTCCTCCCACGAGCCCCCCACCCACAACCACTCCAGAGCCCACAGCTCCTCCCAGGCTGCAGCTGGTGGCCAGGCCTGGGGCCCTGCGGTGTGCTGGTGTGGTGGAGCTCTACTACGGCAGCCTGGGTGGTGCCATCAGCTAT------GAGGCA------CAGGAC---AGG------ACCCAGGACAGG------ACCCAGGACCTAGAGAACCGCATCTGTGCCGCCCTGCAGTGTGGTTCTTTCCTAAAGCTTCTG---CCA------GAG------------GCTGAGACAGCCAGGACACAAGATCCAGGGGAG---------AACAAGCCCTTGCCAATTCGATGGAAGATCCAG---AACAGGAGCTGTGCCTCCCTGGAGCAGTGCTTCAGAAAAGTATCGCCCTATGAGGGCAGCCAAGCTCTGGCCATTGTCTGTTCTGGTTTCCAGCCCAAGGTGCAGAGCCGCCTGGTGGGGGGCAGCGGCTTGTGTGAAGGCTCTGTGGAGGTGCGCCAGGGC---------AGGCAGTGGGAGGTCCTGTGCGACGTCCCT---CGGGCAAAG---GGCACGGCGCGGTGGGAGGAGGTGTGCCAGGAGCAGCGCTGCGGCAAACTCAACTCCTTCCGGGTGCTGGATGCCACCGAGAAAACCTCCCACGGGCTCTTCTGC---CCTGAGGAGAAGCTGTCCCAGTGCCACCAGCTTCAAGAGAGAAAAACCTACTGCAGAAGGGTATTTGTCACATGCCAGGACCCAAACCCGGCAGGCCTGGGCGCAGGCACCGTGATGAGCATCGTCCTGGCCCTTGTGCTCCTGGCAGTCCTGCTGGTCGTGTGCGGTCCTCACGCCTACAGGAAGCTGGTGAAGAAATTCCGCCAGAAGAAGCAGCGCCAGTGGATTGGCCCGACGGGAATGAACCAGAACATGTCTTTCCATCGCAACCACACGGCGACC------GTCCGG---TCCCAGGTTGAGAACCCTGCTGTCTCA---CAT---GTGGAGAATGAATACAGCCAGCCTCCCAGGAACTCCCACGTCTCTGCTTATGCAGCTCTGGAAGGGGCCCTGAATCGTGTTTCCACCCAGCCTGATAACTCCTCCGATAGTGACTACGATTTACACGGGGCTCAGAGACTG---
>ailMel1
------ATGGGGTTTCAGCAACTGCCGCTCGCCGCCCTGTACCTGCTGGGGGTGCTGGTCACTTCCTGCCTC---------GGAGGG---CCCTACTGG------GATGACTCAGGGAAGCTG---GTGAAACTGACAGGC------TCCAACTCGCCGTGCCAGGGCCAGCTGGAGGTC------CACTTCGGGCACAAG---TGGCACACGGTATCTAGCTGGAGCTGGAGCCGGAAC------------------------CAGAGCCGCTGGGAGGAC------CCCAAGCAG---GCCTCGAAGCTCTGCTGGAGGTTCTCATGCGGGGACGCCTTGGTCTTGGCCCACGTCCCTGACTTCAACAGT------CCCCAC---------AACTCA------GTCACCTGCTACGGACACCCGGGGTCCTTCTCCAACTGCAGC---CCCAGT------GAGCCC---AGCCAG---AGGAGCCCTCTGGGCCTGATCTGCCTAGAG---------------CCACCGAAGACAAAACCCCCTCCCACGAGCCCCCCACCCACCACCACTCCAGAGCCCACAGCCCCTCCCAGGCTGCTGCTGGTGGCCGGGCCTGGAGGCCTGCGGTGTGCCGGCGTGGTCGAGTTCTACCAAGGCAGCCTCGGAGGGGCCATCAGCTACAAGGTGCAGGAG------CAGGAC---GGG------ACCCAGGAC------------------CTGAAGAACCGCATCTGTGCGGCCCTCCAGTGTGGCTCCTTCCTGAGGCACCTG---CCA------GAG------------GCCGAAACGACCAGGACACAAGATCCAGGGGAG---------AGCAAGGCCTTGCCGATTCGATGGAAGATCCAG---AACGCAAGCTGCGCCTCCCTGGACCAGTGCTTTGGAAAAGTACCCCCCTACGAGGGTGGCCAAGCTCTGGCCCTCGTCTGTTCTGGTTTCCAGCCCAAGGTGCAGAGCCGCCTGGTGGGGGGCGGCGGCTTGTGTGAAGGCTCTGTGGAGGTGCGCCAGGGC---------AAGCGTTGGGAAGTCCTGTGCGACGTCCCC---TGGGCCAAG---AACACAGCGCGGTGGGAGGAGGTGTGCCAGGAGCAGCAATGCGGCAAAGTCAACTCCTACCGGGTGCTGGATGCCGCCGAGAAGACAGCCCGCGCCCTCTCCTGT---CCCCAGGAGAAGCTGTCCCAGTGCCATCAGCTGCAAGAGAAAAAAGCCCATTGCAAGAGGGTGTTTGTCAAGTGCCAGGACCCAAACCCGGCAGGCCTGGGCGCAGGCACCGTGGCGAGCATCATCCTGGCTCTTGTGCTCCTGGCAGTGCTGCTGGTTGTGTGCGGCCCTCACGCCTACAGGAAGCTGGTGAAGAAATTCCGCCAGAAGAAACAGCGCCAGTGGATTGGCCCCACAGGAATGAACCAGAACATGTCTTTCCATCGCAACCACACGGTGACC------GTCCGG---TCCCAGGTTGAGAGCACCTCCGTCTCA---CAT---GTGGAGAATGAATACAGTCAGCCGCCCAGGAACTCCCACGTCTCTGCTTATGCAGCTCTGGAAGGGGCCCTGCATCGTGTTTCCACCCAGCCTGATAACTCTTCCGATAGTGACTACGATTTGCACGGGGCTCAGAGGCTG---
>gorGor5
ATGCCCATGGGGTCTCTGCAA---CCGCTGGCCACCTTGTACCTGCTGGGGATGCTGGTCGCTTCCTGCCTC---------GGACGG---CTCAGCTGG------TATGACCCAGATTTCCAG---GCAAGGCTCACCCGT------TCCAACTCGAAGTGCCAGGGCCAGCTGGAGGTC------TACATCAAGGACGGA---TGGCACATGGTTTGCAGCCAGAGCTGGGGCCGGAGC------------------------TCCAAGCAGTGGGAGGAC------CCCAGTCAA---GCGTCAAAAGTCTGCCAGCGGCTGAACTGTGGGGTGCCCTTAAGCCTTGGCCCCTTCCTTGCCACCCACACA------CCTCAG---------AGCTCA------ATCATCTGCTACGGACACCTGGGCTCCTTCTCCAACTGCAGC---CACAGC------AGAAAT---GACATG---TGTCACTCTCTGGGCCTGACCTGCTTAGAA---------------CCCCAGAAGACAACACCTCCAACGACAAGGCCCCCGCCCACCACAACTCCAGAGCCCACAGCTCCTCCCAGGCTGCAGCTGGTGGCACAGTCTGGCGGCCAGCACTGTGCCGGCGTGGTGGAGTTCTACAGCGGCAGCCTGGGGGGTACCATCAGCTAT------GAGGCC------CAGGAC---AAG------ACCCAGGAC------------------CTGGAGAACTTCCTCTGCAACAACCTCCAGTGTGGCTCCTTCTTGAAGCATCTG---CCA------GAG------------ACTGAGGCAGCCAGAGCCCAAGACCCAGGGGAGCCACGGGAACACCAGCCCTTGCCAATCCAATGGAAGATCCAG---AACTCAAGCTGTACCTCCCTGGAGCATTGCTTCAGGAAAATCAAGCCCCAGAAAAGTGGCCGAGTTCTTGCCCTCCTCTGCTCAGGTTTCCAGCCCAAGGTGCAGAGCCGTCTGGT-GGGGGCAGCAGCATCTGTGAAGGCACCGTGGAGGTGCGCCAGGGG---------GCTCAGTGGGCAGCCCTGTGTGACAGCTCT---TCAGCCAGG---AGCTCGCTGCGGTGGGAGGAGGTGTGCCGGGAGCAGCAGTGTGGCAGCGTCAACTCCTATCGAGTGCCGGACGCTGGTGACCCAACATCCCGGGGGCTCTTCTGT---CCC-ATCAGAAGCTGTCCCAGTGCCACGAACTTTGGGAGAGAAATTCCTACTGCAAGAAGGTGTTTGTCACATGCCAGGATCCAAACCCG-CAGGCCTGGCCGCAGGCACGGTGGCAAGCATCATCCTGGCCCTGGTGCTCCTGGTGGTGCTGCTGGTCGTGTGCGGCCCCCTTGCCTACAAGAAGCTAGTGAAGAAATTCCGCCAGAAGAAGCAGCGCCAGTGGATTGGCCCAACGGGAATGAACCAAAACATGTCTTTCCATCGCAACCACACGGCAACC------GTCCGA---TCCCATGCTGAGAACCCCACAGCCTCC---CAC---GTGGATAACGAATACAGCCAACCTCCCAGGAACTCCCGCCTGTCAGCTTATCCAGCTCTGGAAGGGGCTCTGCATCGCTCCTCCACGCAGCCTGACAACTCCTCTGACAGTGACTACGATCTGCATGGGGCTCAGAGGCTG---
>macFas5
ATGCCCATGGGGTCTCCGCAA---CCGCTGGCCACCTTGTACCTGCTGGGAATGCTG---------------------------------------------------------GATTTCCAG---ACAAGGCTCACCCGT------TCCAACTCGAGGTGCCAGGGCCAGCTGGAGGTC------TACATCAAGTACGGA---TGGCACATGGTTTGCAGCCAGAGCTGGGGCCGGAGC------------------------TCCAACCAGTGGGAGGAC------CCCAATCAA---GCGTCAAAAGTCTGCCAGCGACTGAACTGTGGGGTGCCCTTAAGCCTTGGTCCCTTCCTTATCACCGACAGA------CATCAG---------AGCCAA------ATCACCTGCTACGGACGCCTGGGCTCCTTCTCCAACTGCAGC---CACAGC------GGAAGA---GATGTG---TGTCGCCCTCTGGGCCTGACCTGCTTAGAG---------------CCCCAGACGACAACACCTCCACCCACAAGGCCCCCGCCCACCACAACTCCAGAGCCCACAGCTCCTCCCAGGCTGCAGCTGGTGGCACAGGCTGCAGGCCGGCACTGTGCCGGCGTGGTGGAGTTCTACAGCGGCAGCCTGGGGGGTACCATCAGCTAT------GAGGCC------CAGGAC---AAG------GCCCAGGACAAG------ACCCAGGTCCTGGAGAACTTTCTCTGCAGCAGCCTCCAGTGTGGCTCCTTCTTGAAGCATCTG---CCA------GAG------------ACCGAGGCAGCCACAGCCCAAGACCCAGGGGAGCTGCGGGAACACCAGCCCTTGCCAATCCAATGGACGATCCGG---AACTCGAGCTGTACCTCCCTGGAGCATTGCTTCCGGAAAATCAAGCCCCGCAACAGTGGCCAAGTTCTTGCCCTCCTCTGCTCAGGTTTCCAGCCCAAGGTGCAGAGCCGTCTGGTAGGGGGCAGCAGCATCTGTGAAGGCACCGTGGAGGTGCGCCAGGGG---------GCTCAGTGGGCAGCCCTGTGCGACAGCTCT---TCAGCCAAG---AGCTCTCTGCGATGGGAGGAGGTATGCCGGGAGCAGCAGTGTGGCAGCTTCAACTCCTATCAAGCGCTGGACGCTGGTGACCCAACATCCCGGGGGCTCTCCTGT---CCCCATCAGAAGCTGTCACAGTGCCACGAACTTACAGAGAGAAAGTCCTACTGCAAGAAGGTGTTTGTCACATGCCAGGATCCAAATCCAGCAGGCCCAGCCGCAGGCACCGTGGCAAGCATCATCCTGGCCCTGGTGCTCCTGGGGGTGCTGCTGGTCGTGTGCGGCCCCCTTGCCTACAAGAAGCTGGTGAAGAAATTCCGCCAGAAGAAGCAGCGCCAGTGGATTGGCCCAACGGGAATGAACCAGAACATGTCCTTCCATCGCAACCACACAGCAACC------GTCCGG---TCCCATGTTGAGAACCCCACAGCCTCC---CAT---GTGGATAACGAATACAGCCAACCTCCCAGGAACTCCCGCCTGTCAGCTTATCCAGCTCTGGAAGGGGCCCTGCATCGCTCGTCCACACAGCCTGACAACTCCTCCGACAGTGACTACGACCTGCACGGGGCTCAGCGGCTG---
>oryCun2
------ATGGGCTCTCAGCCACCGCCGCTGGCCGCCGTGTCCTTGCTGGGGATGCTGGTCACTTCCTGCCTC---------GGATGG---TCCAGCTGG------GATGAGCCAGGTTTCCTG---GCCAATCTCACCAAC------TCCCACTCACCGTGCCAGGGCCAGCTGGAGGTC------TACACCACGGGCTCA---TGGCACACCGTGTGCAGCCGCAGCTGGGGCATGAAC------------------------TCAGAGGGCTGGAAGGAC------CCCTGGAAG---GCCTCAAAGCTCTGTCAGCAGCTGCACTGTGGGGAGGCCCTGGCGGTCGGCCCCTTCCCTCACTTCAACAAA------CCCCGC---------AACCAG------CTGTTCTGCATGGGACTCCCAGGGTCCTTTGCCAACTGCAGC---------------AGGATC---AGCCAG---TGCCACTCGCTGGGCCTGGTCTGCTTAGAG---------------CCCAGGAAAACAACACCTCCGCCCACAAGTCCCCCGCCGGAAACCACTCCGCAGCCCACGGCTCCTCCCAGGCTGCAGCTGGTGCCAGGGCCCCGGGGCCTGCACTGCGCCGGCGTGGTGGAATTCTACAGGGGCAGCCTGGGGGGCACCATCTGCGCT------GAGGCT------CAGGAC---AAG------AACGAGGAC------------------TTGGGGAAGTTCGTCTGTGCCACCCTCCAGTGCGGTTCC---TTGAAGGAAGTG---ACA------GCG------------GTCGAGGCTGCG---------------GGGGAGCTGGGGGGACGCAGGCCTCTGCCAATCCGATGGGGCATCCAG---AACGCGAGCTGCACCTCCCTGGAGCAGTGCTTCAGGAGAATCCAACCTCAGGACGGCCGCCGGGCTCTGGCCCTCGTCTGCTCGGATTTCCAGCCCAAGGTGCAGAGCCGCCTTGTGGGGGGCAGCAGCATGTGTGAGGGCACCGCGGAGGTGCGCCAGGGC---------CCGCGGTGGGCAGCTCTGTGCCACAACTCT---TCAGCCAAG---GGCACGGCGCGGTGGGAGGAGCTGTGCCAGGAACAGCAATGCGGCATCGTCAACTCCTACTACGTGCTGGATACTGGCAAGAAGGCTGCCTGGGGGTTCTCATGT---CCCCAGGAGAAACTGTCCCAGTGCCACGAGCTTCGGGAGAAAAAAGCCAACTGCAAGAGGGTGTTTGTCACATGCCAGGACCCAAACCCTGCAGGCCCAGCCGCAGGCACCGTGGCGAGCATCATCCTGGCCCTGGTGCTCCTGGCAGTGCTGCTGGTGGTGTGCGGCCCTCTCGCCTACAGGAAGCTGGTGAAGAAATTCCGACAGAAGAAGCAGCGCCAGTGGATCGGCCCCACGGAAATGAGCCAGAACATGTCCTTCCACCGCAACCACACGGCCACCACC---GTGCGC---TCCCAGGCGGGGAACCCCACAGCCTCCTCCCAC---GTGGATAACGAGTACAGCCAGCCTCCCAGGAACTCCCGCCTGTCCGCTTATCCGGCCCTGGAAGGGGCCCTGCATCGCTCCTCCACGCAGCCCGACAATTCCTCCGACAGCGACTACGACCTGCACGCAGCGCAGAGGCTG---
>triMan1
------ATGGGGTCCCAACAACCACCACTGACCACCGTGTACCTGCTGGGGGTGCTAGTCACTTCCTGCCTC---------GGAGGT---TTCATCAGG------GAGGACTCAGAGATCCAG---ATAAGGCTGAGTAAC------TCCAGCTCACGGTGCCAGGGCCGGCTAGAGGTC------CGTCACCTGGACAGG---TGGCTCTCCGTGTGCAGCGAGAGCTGGGGCCACAGC------------------------CGGTACCACGAGGAGGAC------GCCACCAGGCTGGCCAAGAACCTCTGCCCGCAGCTGAGATGTGGAAGGGCCTTGGAGCTGGCC---CTCTCGCTCTTCAGCAGC------ACACAG---------AACAAG------GTCCTCTGCCATGGATCCTTAGGGTCCTTCTCTAACTGCACC---AGCCAA------GGGGCA---AGCCCG---TGCCGCACTCTGATACTGATCTGCTTAGAG---------------CCAACAACGGCAGCACCTCTACCTACAAGCCCCCCGCCCACCACCACTCCGGAGCCCACAGCACCCCCCAGGCTGCAGCTGGTGGAAGGGCCAGGGGGCCTGAGCTGTGCTGGCGTGGTGGAGTTCTACCATGGCAGCCTGGGCGGCACCATCAGCAAT------GGGACC------CAGAAC---CTG------ACCCAGGGC------------------CTGGGAGACCTCATCTGTAGACACCTTCGGTGCGGCTCGTTCTTGAGGCATCTG---CCA------GAG------------GCCACGCTAAAGGCTACGCCGGAC------------------ACACGCCAGGAGTGGATGCAATGGGAGATCCAG---AATGCCAGCTGTGCCTCCCTGGAGCAGTGCTTCCAAAAACGCCAGCCCTGGGAGCGCGGCACAGCTATCGGCCTCATCTGCTCAGACTTCCAGCCCAAGGTGCAGAGCCGCCTGGTGGGGGGCCGCGGCACGTGTGAAGGCACCGTGGAGGTGCGCCAGGGT---------GGGCAATGGGCAGCCCTGTGCGACAGCTTC---CCAGCCAAG---AACACAGCACGGTGGGAGGAGGTGTGCCAGGAGCAGCAGTGTGGCGGCGTCAATACCTATCGGCAGCTGGATGCCAGTGAGAAGACCTCCCTGGGGCTCATCTGT---CCCCAGAAGAAGCTGTCCCAGTGCCATGAGCTTCACAAGAAACAATTCTACTGCAAAAGGGTGTTTGTCACATGCCAGGACCTGCGCCCAGCGGGTTTGGGCGCCGGCACTGTGATGAGCATCATCCTGGCCCTCCTGCTCCTGGCCGTGCTGCTGGTCGTGTGTGGCCCTCTCGCCTATAAGAAGCTGGTGAAGAAATTCCGCCAGAAGAAGCAGCGCCAGTGGATTGGCCCAACAGGAATGAACCAGAACATATCTTTCCATCGCAACCACACGGCAACT------GTCCGG---TCCCAGGTCGAGAACCGCACAGCCTCA---CAC---GTGGATAACGAATACAGTCAGCCCCCCAGGAATTCCCACATCTCGGCTTATCCGGCTCTTGAAGGGGCCCTGCACCGTTCTTCTGCCCAGCCTGATAACTCTTCTGACAGTGACTACGATCTGCACGGGACTCAGAGGCTG---
>HLrhiFer5
------ATGGGGTCTCAGCAACTGCCGCTGGCCACCCTGTTCCTGCTGGGGGTGCTGGTCACTTCCTGCTTC---------AGAAGG---TCCAACCAG------GAGGACTCAGTGTTCCAG---GTGAGACTAGGAGGC------TCCAACTCGCCGTGTCAAGGCCAGCTGGAGATC------TACTTCCATGGCATG---TGGCACACGGTTGACAGCAAGAGCAAGGGG---------------------------------------------GAT------CTCAAGCAG---GCCTCTGCTCTCTGCCAGAAGCTGAAATGTGGGACGGCCTTGGCCCTCGCCCACTTCCCTTCCTTCAACAGT------CCCCAG---------AACCAG------ATCACCTGCTACGGACAACTGGACACCTTCCACCGCTGCAAC---GCCAGC------AACGCA---AACCGTAACACAAACCCTCTGGGCCTGATCTGCTTAGAGCGTCTCGTTGCAGAGCCCCCGAAGACGACCCCTCCTCCCACAAGCCCATCGCCCACAACCTCTATGGAGCCCACAGTTCCTCCCAGGCTGCAGCTGTTGCCAGGGCCCAGGGGCCTGCGGTGTGCGGGCATCCTGGTGTTCTACCGTGGCAGCCTGGGTGGCACCATCAGCTAC------GAGGAC------CAGGAC---TGG------ACCCAGGAC------------------CTGGGCAACCGCATCTGTGCGACCCTCCAGTGTGGCACCTTTCTAGAGCACCTG---AAG------GAG------------GCCGAGGCAACCAGGCCACAAGCCCCAGGGGAG---------AGCGAGCCCTTGCCAATTCGATGGAAGATCCAG---AATGCAAGCTGTGCCTCCCTGGAGCAGTGCTTCAGAAAAGTCCAGCCCTTGGAGGGCGGCCAAACTCTCGCCCTCGTCTGTTCTGATTTCCAGCCCAAGGTGCAGAGCCGCCTGGTAGGAGGCAGCGGCACGTGTTCAGGCACCGTGGAGGTGCGCCAGGGC---------AAGCAGTGGAAAGCCCTGTGCAGTAATAGCCGCTCGGCCAAG---GGAGCAGTGCGGTGGGAGGAAGTGTGCCGGGAGCAGCAGTGCGGCAATGTCAGCTCCTACCAGGTGCTGGGGACTGGTGAGAAGACCTCCCAGGGGCTCATCTGT---AAACAAGGGAAGCTGTCCCAGTGCCACCAGCTTCAGGAGCAGAAACCC---TGCAAGAAGGTGTTTGTCACATGCCACGACCCAAACCCGGCGGGCCTGGGTGCAGCCACTGTGGCCAGCATCATCCTGGCCCTCGTGCTGCTGGCAGTGCTGCTCGTCATGTGCGGCCCTCTCGCTTACAAGAAGCTGGTGAAGAAATTCCGCCAGAGGAAGCAGCGCCAGTGGATTGGCCCGACAGGAATGAACCAGAACATGTCTTTCCATCGAAACCACACGGCAACT------GTCCGCCGGTCCCAGGTTGAGAACCCCATAGCCTCA---CAC---GTGGAGAACGAGTACAGTCAGCCTCCCAGGAACTCCCAAGTCTCAGCTTATCCAGCTCTGGAAGGGGCCCTGCACCGTGTCTCCACCCAGCCCGATAACTCCTCTGAGAGCGACTACGACCTGCATGGGACTCAGAGGCTG---
>musFur1
------ATGGGGTTCCAGCAGCCGTCGCTGGCCGCCCTGTACCTGCTGGGGGTGCTGGTCACTTCCTGCCTC---------GGGGGG---CCCTACCGG------GAGAACTCAGGAAACATG---GTGAGACTGACAGGC------TCCAACTCGCCGTGCCAGGGCCAGCTGGAGGTC------CTCCTCGGTTCCACA---TGGCACACAGTGTCTCGGTGGAGCTGGAACCAGGGT------------------------ACGAACCACAGGGAGGAC------AACACGCAG---GCCTCAGAATTCTGCCGGAGCCTGGCTTGCGGGAAGGCCTTGATCTTGGCCCACTTCCCTGACTTCAACAAT------CCCCAG---------CACCCG------GTCACCTGCTACGGACGCCTGGGATCCTTCTCCAACTGCAGC---TACAGT------GAGGCC---AGACAG---AGGAGCTCTCTGGGCCTGATCTGCCAAGAG---------------CCTCCGAAGACACCACCTCCTCCCACGAGCCTCCCACCCACCACCACTCCAGAGCCCACAGCTCCTCCCAGGCTGCAGCTGGTGGCCGGGCCCGGGGGCCTGCGGTGTGCCGGCGTGGTGGAGTTCTACTACGGCAGCCTCGGGGGGGCCATCAGCTACCACAAGCAGGAC------CAGGAC---CGG------ACCCAGGAC------------------CTGAAGAACCGCATCTGCGCGGCCCTCCACTGTGGCTCCTTCCTGAGGCACCTG---CCA------GAG------------GCCGAGACAACCAGGACCCAAGATCCGGGGGAG---------AGCAAGGCCTTGCCGATTCGATGGGAGATCCAG---AACGCCAGCTGTGCGTCCCTGGAGCAGTGCTTCAGGAAAGTCCCGCCCTATGAGGGTGGCCAAGCTCTGGCCCTTGTCTGTTCTGATTTCCAGCCCAAGGTGCAGAGCCGCCTGGTGGGGGGCAGCAGTCTGTGTGAAGGCTCCGTGCAGGTGCGCCAGGGC---------AAGCAATGGGAAGCCCTGTGTGACGTCTCC---TGGGCCAAG---GGCACCGCGAGGTGGGAAGAGGTGTGCCAGGAGCAGCAGTGCGGCAAAGTCAACTCCTACCGGGTGCTGGATGCCGCCGAGAAGACCTCCCACGGCCTCTCCTGT---CCCCAGGAGAAGCTGTCCCAGTGCCACCAGCTTCAAGAGAAAAAAACCCGCTGCAAGAGGGTATTTGTCACATGCCAGGACCCAAACCCGGCAGGCCTGGGCGCAGGCACCGTGATGAGCATCGTCCTGGCCCTTGTGCTCCTGGCAGTGCTGCTGGTGGTGTGCGGCCCTCACGCCTACAGGAAGCTGGTGAAGAAATTCCGCCAGAAGAAACAGCGCCAGTGGATTGGCCCCACAGGAATGAACCAGAACATGTCCTTCCATCGCAACCACACGGCGACC------GTCCGG---TCCCAGGCTGAGAACACCACCGTCTCA---CAC---GTGGAGAATGAATACAGTCAGCCGCCCAGGAACTCCCAGGTCTCTGCTTATGCGGCTCTGGAAGGGGCCCTGCGTCGTGTTTCCACCCAGCCTGATAACTCGTCCGACAGTGACTACGACCTGCATGGGACTCAGAGGCTG---
>HLequCab3
------ATGGGGTCTCAGCAACCGCCGCTGGCTGCCCTGTACCTGCTGGGGGTGCTGGTCACTTCCTGCCTC---------GGAGGG---CTCAACTGG------GAGGACCCAGGGTTCCAG---GTGAGGCTGGGAGCC------TCCAACTCACAGTGCCAGGGCCAGCTGGAGGTG------GAAGTCATGGGCACG---TGGCGCACGGTGCACAGCCAGAGCTGGGGCCGCAGCTGGGGCCGTAGCAGGATCCAGAGCCAGTTCCACTGGGAGGAC------CTCCAGCAA---GCCTCGAAGCTCTGCCGGAAGCTACTCTGTGAGGAGGCTTTAGTTCTGGCCCACATCCCTTCTTTCAACAAA------CCCAAC---------AGACAG------ATCACCTGCGTGGGACGGCTGGGATCTTTCTCCAACTGCAGC---------------GAAGCA---AACCAG---AGGGAACCTCTGGGCCTGATCTGC------------------------------------------------------------------------------TCGGCTCCTCCCAGGGTGCAGCTGGTGGCAGGGCCCGGGGGCCTGCGGTGTGCGGGCATGGTGGAGTTCTACAGCGGCAGCCTGGGTGGCACCATTGGCTAT------GAGGCC------CAGGAC---AAG------ATCCAGGGC------------------CTGGGGACCCGCATCTGTGACGCCCTCCAGTGTGGATCCTTCCTAAAGCATCTG---CCG------GAA------------GTGGAAGTAGCCACGACACAAGACCCGGGGGAG---------AGCAGACCCTTGCCAATTCGTTGGGAGATCCAG---AATGCGAGCTGTGACTCCCTGGAGGGGTGCTTCAGAAAAGTCCAGCCCCGGATGGGCGGCCAGGCTCTCGCCCTCGTCTGTTCTGAGTTCCAGCCCAAGGTGCAGAGCCGCCTGGTGGGGGGCAGCAGCCTATGCGAAGGCTCCGTGGAGGTCCGCCAGGGC---------AAGCAGTGGAAGGCCCTGTGCGACATCCCC---TCACCCAAG---GGTGCAGTGCGGTGGGAGGAGGTGTGCCAGGAGCAGCAGTGCGGCAAGGTCAACTCCTAC---GTGCACGAGGCCCCCGAGAAGACCTCCCAGGGGTTCTTCTGT---TCCCAGGAGAAGCTGTCCCAGTGCCACCAGCTTCAGGAGAAAAACAGCTACTGCAGGAGAGTGTTTGTCTCATGCCAGGATCCAAACCCAGCGGGCCTGGCCGCAGGCACTGTGATAAGCATCATCCTGGCCCTGGTGCTCCTGGCGGTGCTGCTGGTCGTGTGCGGCCCTCTCGTCTACAAGAAGCTGGTGAAGAGATTCCGCCAGAAGAAGCAGCGCCAATGGATTGGCCCCACGGGAATGAACCAGAACATGTCTTTCCATCGCAACCACACGGCGACC------GTCCGG---TCCCAGGTTGAGAACCGGCCAGCCTCA---CAC---GTGGAGAACGAATACAGCCAGCCTCCCAGGAACTCCCACATCTCGGCTTATCCAGCTCTGGAAGGGGCCCTGCATCGCGTTTCCACCCAGCCTGATAACTCCTCTGATAGCGACTATGATCTGCACGGGGCTCAGAGGCTG---
>bosTau8
------ATGGGGTCTCAGCATCTGCCACTGGCCGCCCTGTACCTTCTGGAGCTGCTGGTCACTTCCTGCCTC---------GGAGGG---CTCAAGGTG------GAGGTGCAAGGGCTCACC---ATGAGACTGAGCGGC------TCCGGCTCACGGTGTCAGGGCCGTCTGGAGGTC------AGCAACGGGACAGAG---TGGTACGCGGTGCACAGCCAGAGCTGGGGCCAGCTT------------------------TCGCTCTACCAGGTGGCT------CCCAGGCAG---TTCTTGAAGCTGTGCCAGGAGCTGCAGTGCCGGGACCCTTTGTTACTCTCTTCCTCGCGTTACTTCAAAGAG------GTGCAA---------TTCCAGAAATTGATAATCTGCCATGGACAGCTGGGATCCTTCTCCAACTGCAGC---CTCAAC------AGGGGA---CGCCAG---GTGGACTCTCTGGCCCTGATCTGCTTAGAG---------------CCACCGAGGACAACAGCTCCTCCCACGACCTCACCGCCCACAACCACTCCGGAGCCCACAGCACCTCCCAGGTTTCAGCTGGTGGCAGAGCCCGGGGGCCTGCGGTGTGCTGGCGTGGTGGAGTTCTACAGTGGTGGCCTGGGCGGCACCATCGGCATC------GAGCCC------CAGAAT---GAT------ATCAAGGAC------------------CTGGGGCAACTCATCTGTGCAGCCCTCCAGTGTGGCTCCTTCCTGAAGCCCCTG---CCA------GAG------------ACCGAGGAAGCCCAGACACAAAAGCCAGAAGGC---------CAAAGGCCCTTGCCAATCCGCTGGGAGATCCAG---AACCCAAAATGCACCTCCCTGGAGCAGTGCTTCCGAAAAGTGCAGCCCTGGGTGGGTGGCCAAGCTCTTGGCCTCATCTGTTCTGATTTCCAGCCCAAGGTGCAGAGCCGCCTGGTTGGGGGCAGCGACGTGTGCGAAGGCTCCGTGGAAGTGCGCAGTGGG---AAGGGCCAGAAGTGGGACACGCTATGTGACGATTCC---TGGGCCAAG---GGCACGGCACGGTGGGAGGAGGTGTGCCGGGAGCAGCAGTGCGGCAACGTCAGCTCCTACCGGGGGCTGGACCCCAGCGAGAAGACCTTGGGGGGCTTCTACTGT---CCCCCGGGGATACTGTCCCGGTGCCACAAGCTTGAGGAGAAAAAGTCGCACTGCAAGAGGGTGTTTGTCACATGCCAGAACTCCAGCCGAGCGGGCCTGGGCGCGGGCGCCGTGATGAGCATTATTTTGGCCCTCTTGCTTCTGGCGGTGCTGCTGGTCGTGTGTGGCCCCCTGGCCTACAAGAAGGTGGTGAAGAAATTCCGCCAGAAGAAGCAGCGCCAGTGGATTGGCCCAACGGGAATGAACCAGAACATGTCTTTCCATCGCAACCACACGGTGACT------GTCCGG---TCCCAGGTTGAGAACGCCACGGCCTCC---CAC---GTGGAGAACGAATACAGTCAGCCTCCCAGGAACTCCCAGATCTCAGCTTATCCAGCTCTGGAAGGGGCCCTGCACCGCATCTCCACCCAGCCTGATAACTCCTCCGACAGTGACTATGAGCTACACGGGGCTCAGAGGCTG---
>micOch1
------ATGGACTCCCACCAAGTGCTGCTAGCTGCCGTGTACCTGCTGGGAACCCTGGTTGCTTTCTGCCAT---------GGTCAG---TCCCGACTG------GATGACTCAGGTCTCCAG---GTGACACTAAGTGGC------CTCAACTCCAAGTGTCAGGGTAAACTGGAGGTT------CAGATGGAAGGCCTG---TGGAGGACTGTGTGCAGTTCCAGTTGGAGCTGGAAG---------------------------------------------------------------------------------------------------------------------------------------------CAG---------CACCAG------ATCCTCTGTCACGGACCCCTGGGGTCTTTCTCCAACTGCAGC---AGAAAC------TCACCA---GCCAGG---TGCCTTCCACTGACCCTGATCTGCCAAGAG---------------CCCTTAAGGATGACACCTCCACCCACAACTGCTCCACCCACCACCGTGCCGGAGCCCACAGCTCCTCCCAGACTGCAGCTGGTGCCGGGACACGAGGGCCTGAGGTGTGCGGGTGTGGTGGAATTCTACAACGGCAGCAGAGGTGGCACCATCCTCTAT------GAGGCC------AAGGAC---AGG------CCCCTGGGC------------------CTGGGGAACCTTATCTGTAACGCTCTGCAGTGTGGATCTTTCTTGACACATCTG---TCG------AAG------------CCAGAGGCAGCAGCAACGACAGCTCCTGAAGAGCTGAAGGGCCCCAAGCCCTTGCCAATTCGATGGGAGGTGCAG---AATGCGAGCTGTGCCTCGCTGGAGCAGTGCTTCCAGAAAACGATGCCCCAGGAGAGCGGCCAGGAGCTATCGGTCGTCTGTTCTGGTTTCCAGCCCAAGGTTCAGAGCCGCCTGGTGGGGGGCAGCAGCGTGTGTGAGGGCATCGCTGAAGTGCGCCAGGGA---------TCACAGTGGGCTGCTCTGTGTGACAGTAAT---ATGGCCAGG---GGTCCGGCGCGGTGGGAGGAGCTGTGTCAGGAGCAGCAGTGTGGCAACCTCCTCTCCTTCCGTGCGCTGGATGCT---GACAAGTCCACCCCTGGGCTCTTCTGT---ACCCAGGAGAAGCTGTCTCGGTGTTACCAGCTTCAGAAAAAGAAG------TGCAAGAGGGTGTTCGTCACGTGCCAAGACCCAAACCCAGCAGGCCTGGCCCCAGGCACTGTGGCCAGCATCATCCTGACCCTTGTCCTCCTGGTGGTGCTGCTGGTCATGTGTGGGCCTCTGATCTACAAGAAGCTGGTGAAGAAATTCCGTCAGAAGAAGCAGCGTCAGTGGATTGGCCCCACGGGAGTGAACCAGAACGTGTCTTTCCACCGCAGCCACACGGCAACT------GTAAGG---------CTTGAGACCCCGATAACCTCT---CAT---GTGGACAATGAATACAGTCAGCCTTCCAGGAACTCCCACCTGTCAGCTTACCCAGCTCTGGAAGGGGCTCTACACCGTGCTTCCACCCAGCCTGACAATTCCTCTGATAGCGACTATGACCTGCAAGTGGCCCAGAGACTA---
>criGri1
------ATGGACTCCCACCAAGTGCTGCTGGCTGCTGCGTACGTGCTGGGAACACTGGTTGCTTTCTGCCAT---------GGACAG---TCCCGAAGG------GATGACCCAGATCTCCAG---GTGACTCTAAGTGGT------ACCAACTCCAAGTGCCAGGGTAAACTGGAGGTC------CAGATAGGAAGCCTG---AGGAGGACTGTGTGCAGTTCCAGTTGGAGCAGGAGC------------------------CGGGACCACTGGAGAAAC------ACCCATGAG---ACCGAGAGAGTGTGCCAGAAGCTGGGATGTGGTTCTCTCTTGACTCTCGGCCACTTCTCTCTATTGGACAGA------CCCCAG---------AATCAG------GTCTTCTGTCATGGACCCCTATTGTCCTTCTCCAACTGCAGC---ACAAGT------TCACCA---GCCGGG---TGCCCTCCACTGAGCCTGGTCTGCCAAGAG---------------CCCCAGATGACAACACCTCTACCCACAACCACCCCACCCACCACCACGCCAGAGCCCACAGCTCCTCCCAGATTTCGGCTGGTGCCAGGATCCAGGGGCCTGACGTGCTCGGGTATGGTGGAATTCTACAATGGCAGCAGAGGTGGCACCATTCCCTAC------GAGGCC------AAGGAC---AGG------CCCCTGGGC------------------CTGGGGAGCCTCATCTGTAACACTCTGCAGTGTGGATCTTTCTTAACACATATG---TCG------GGG------------CCCGAGGCAACAGGGACACCTGCTCCTGAAGAGCTGAAGGACCCCAAGCCCTTGCCAATTGGATGGGAGGTGCGG---AACGGGAGCTGTGCCTCGATGCAAGAGTGCTTCCACAAAACAAGACCCCAGGAGGGCGCCCAGGCGCTATCAGTCATCTGCTCCGACTTCCAGCCCAAGGTTCAGAGCCGCCTGGTGGGGGGCAGCAGCTTGTGTGAGGGCATCGCTGAAGTGCGCCAGGGA---------TCACAATGGGCCACCCTGTGCGACAGTCCT---GCTGCCAGG---GGTCAGGCACGGTGGGACGAGCTGTGTCGGGAGCAGCAGTGTGGCAGCCTCATCTCCTTCCATGCGCTGGATGCT---GACAGGACCTCCACCGGGCTCGTCTGT---ACCCAGGAGAAGCTGTCTCTGTGTTACCAGCTTCAG---AAAAAAAACAACTGCAAGAGGGTGTTGGTCACATGCCAAAACCCAAACCCAGCGGGCCTGGCCCCAGGCACTGTGGCAAGCATCATCCTGACCCTTGTACTCCTGGTGGTGCTGTTGGTAATGTGCGGGCCTCTGATCTACAAGAAGCTGGTGAAGAAATTCCGTCAGAAGAAGCAGCGTCAGTGGATTGGTCCCACCGGAGTGAACCAGAGCATGTCTTTCCATCGCAGTCACACGGCAACT------GTAAGG---TCCCAGGTGGAGAACCCAACAGCCTCT---CAT---GTGGACAACGAATACAGTCAGCCTCCCAGGAACTCCCACCTGTCCGCTTATCCAGCTCTGGAAGGGGCCCTACACCGGTCTTCCACCCAGCCTGACAACTCCTCTGATAGTGACTATGACCTGCAAGTGGCTCAGAGACTA---
>cerSim1
------ATGGGGTCTCAGCAACCACCGCTGGCCGCCCTGTACCTGCTGGGGGTGCTGGTCACTTCCTGCCTC---------GGAGGG---CCCAACTGG------GAGGACCCAGGGTTCCAG---GTGAGACTAGGAGCC------TCCAACTCACGGTGCCAGGGCCAGCTGGAGGTC------TATTTCAAGGGCTTG---TGGTGCACGGTGTACAGCCGGAGCTGGAGCCGGAGC------------------------CCGTACCACCAGCAGGAC------CTCAAGCAG---GCCTCGAAGCTCTGCCAGAAGCTGCTCTGCGAGAGTGCCTTGGTCCTGGCCCACGTGCCTTACTTCAACAGT------CCCAGC---------AATCAG------ATCACCTGCATGGGACAACTAGGATCTTTCTCCAACTGCAGC---AGCACA---------------GACTGG---AAGGAACCTCTGGGCCTGATCTGCTCAGAG---------------CCACTGAAGACAACACCTCCGCCCACGAGCCCCCCGCCCACAACCACTCCGGAGCCCACAGCTCCTCCCAGGGTGCAGCTGGTGGCAGGGCCCGGGGGCCTGCGGTGTGCGGGCGTGGTGGAGTTCTACAGCGGCAGCCAGGGTGGCACCATCAGGTAC------GAGGCC------CAGGAC---AAG------ATCAAGGAC------------------CTGGGGGACCGCATCTGTGACGCCCTCCGGTGTGGCTCCTTCCTGAAGCATCTG---CCG------GAG------------GTGGAAGCAGCCTGGGTACAAGACGCAGGGGAG---------AGCAGGCCCTTGCCAATCCAATGGGAGATCCAG---AACACGAGCTGTACCTCCCTGGAGCAGTGCTTCAGAAAAGTGCAGCCCTGGGAGGGCAGCCAAGTTCTCGCCCTCGTCTGCTCTGAGTTCCAGCCCAAGGTGCAGAGCCGCCTGGTGGGGGGCAGCGGCGTGTGTGAAGGCTCCGTGGAGGTGCGCCATGGC---------AAGCAGTGGGAGGCTCTGTGCGACAGCACC---TCGGCCAGG---GGCCCAGCACGGTGGGAGGAGGTGTGCCGGGAGCAGCAGTGTGGCCACGTCAACTCCTAC---GTGCAGGATGCCGGAGAGAAGACCTCCCGGGGGGTCTTCTGT---CCCCAGGAGAAGCTGTCCCAGTGCCACCAGCTTCAGGAGAAAAGATCCTTCTGCAAGAGGGTGTTTGTCTCATGCCAGGATCCAAACCCAGCGGGCCCAAGCGCAGGCACGGTGATGAGCATCATTCTGGCCCTCGTGCTCCTGGCGGTGCTGCTGGTGGTGTGCGGCCCCCTCGTCTACAGGAAGCTGCTGAAGAGATTCCGCCAGAAGAAGCAACGCCAGTGGATTGGCCCGACGGGAATGAACCAGAACATGTCTTTCCATCGCAACCACACGGCGACT------GTCCGG---TCCCAGGTTGAGAACCCGACAGCCTCA---CAC---GTGGAGAACGAATACAGTCAGCCTCCCAGGAACTCCCACATCTCAGCTTATCCAGCTCTGGAAGGGGCCCTGCATCGCGTCTCCACCCAGCCTGATAACTCCTCCGACAGCGACTATGACCTGCACGGGGCTCAGAGGCTG---
>HLpipKuh2
------ATGGAGTCCCAGCCG---CCGCTGGCCGCCCTCTGCCTGCTGGCCGTGCTG------------------------GGG---------------------------------ATCCCG---ATGAGACTAAGCGGC------GCCAGCTCGCCCTGCCAGGGCCGCGTGGAGGTC------TTCCTGGAGGGCCAG---TGGCACCCAGTGGACAGCCGGAGCTGGGGCTGGAGC------------------------CCGGGCCGCCCGGGGCTC------CCCAGCGTG---GCCTCCCCACTCTGCCGGCATCTGGGCTGCAGGGAAGCCTTGCTCCTTGCCCCCATCCCTCACTTCAGCAGC---CTCCCCAGAGCCCGG---AACCAC------ATCACCTGCCACGGAAGGCTGGGCTCCTTCTCCCACTGCAAC---GCCAGC------GATGCC---CACCAG---GGGGAGCCCCTGAGCCTGATCTGCGTAGAG---------------CCACTGAAGACGGCCACTCCTCCCACAAGGCCTCTGCCCACAACCACCCCCGAGCCCACAGCTCCTCCCCGGCTGCACCTGGTGCCGGGGCGCGGGGGCCTGCGCTGCGCGGGCGTGGTGGAGTTCTACAGCGGCCGCCTGGGCGGGACCGTGGCCTAC------GAGGAC------CAGGAC---GGC------ACCGAGGCC------------------CTGGGGGACCGCATCTGCCAGGCCCTCCAGTGCGGCTCCTTCCTGAAGCACCTG---CCG------GAGCCCGAGGCA---GCCGAGGCAGCCGGGACCCCCGCCCCAGAGGCG---------CGCAGGCCCTTGCCCATCCGATGGAAGGCCCAG---AACGCCAGCTGTGCCTCCCTGGAGCAGTGCTTCCGAAGAGCCCAGCCCTGGGAGGCCGGCCGAGCCCTCGCCCTCGTCTGCTCTGATTTCCAGCCCCAGGTGCAGAGCCGCCTGGTGGGGGGCCGCGGCGTGTGCGAGGGCTCCGTGGAGGTGCGCCAGGGC---CAGGGCCGGCAGTGGGAAGCCCTGTGCCACAGCCCC---TCGGCCAGG---GGCGCGGCGCGGTGGGCGGAGGTGTGCCGGGAGCAGCAGTGCGGGCCCGTCAGCTCCTACCGCGTGCTGGAGGCCGGCGAGAAGGCCTCGCGGGGGCTCGTCTGC---CCCGGGGAGCGGCTGTCCCAGTGCCACCAGCTCCAGGAGCGGAGAGCCCACTGCAAGCGGGTGTTCGTCACGTGCCAGGACCCCAACCCGGCGGGCCTGGGCACCGGCACGGTGATGAGCATCGTCCTGGCCCTGGTGCTGCTGGCTGTGCTGCTGGTCACGTGCGGGCCCCTCGCCTACAAGAAGCTG---AAGAAATGCCGACAGAAGAAGCAGCGCCAGTGGATTGGCCCGACAGGGCTGAACCAGAGCATGTCCTTCCACCGCGATCCCGGGACCACT------GTCCGCCGGTCGCAGGTGGAGAACCCCGCCGCCTCG---CAC---CTGGAGAACGAGTACAGCCAGCCTCCCAGGAGCTCCCAGCTCTCCGCGTACCCAGCTCTGGAGGGCGCCCTGCATCGCGTGTCCGCCCAGCCCGATAACTCCTCCGACAGCGACTACGACCTGCACGGGGCTCAGCGGCTG---
>HLmyoMyo6
------ATGGAGTCGCCGCCAATGCCGCTAGCCGCCCTCTGCCTGCTGGGGGTGCTGGTCACCGCCTGCCTC---------GGAGCG---TCCCCCTGG------CCGGAACCAGAGTTCCCG---GTGAACCTCCGGGGC------TCCAGCTCGCAGTGCCAGGGCCAGATAGAGGTC------CTCTTCGATGGCCGG---TGGCACACAGTGGACAGCCGGAGCTGGGGCCGGAGC------------------------CCGGGCCTCCAGTGGCAC------CCCAGCGTT---GCCTCCCCGCTCTGCCAGAAAATGAAGTGCAGGGAAGCCTTGCTCCTCGGCCCGGTCCCTTCCTTCAGCAGC------CCCCGG---------AACCAC------GTCACCTGCCACGGAATGCCGGGCTCCCTCTCCCACTGCAAC---GCCAGC------GACGCC---CGCCAG---GCGGAGCCCCTGAGCCTGATCTGCTTAGAA---------------CCACTGAAGACGACCCCTCCTCCCACAAGGCCTCTGCCCACAACCACTCCAGAGCCCGCAGCTCCTCCCCGGCTGCAGCTGGTGCCAGGGCCCGGGGGCCTGCGGTGTGCGGGCGTGGTGGAATTCTACAGCGGCCACCTGGGCGGCGCCGTGGGCTAC------GAGGAC------CAGGAC---AGC------ACCGAGGCC------------------CTGGGGGACCGCATCTGCGAGGCCCTCCAGTGTGGCTCCTTCCTGAAACACCTG---CCG------GAGGCCGAGGCCGAGGCCGAGGCCGAGGAGACCCCGGCCCCAGGGGCG---------CGCCGGCCGCTGCCCATCCGATGGAGGGCCCAG---AACGCCAGCTGTGCCTCCCTGGAGCAGTGCTTCCGGAGGGCCCGGCCCTGGGAGGGCAGCCGGGCCCTCGCCCTCGTCTGCTCTGATTTCCAGCCCCAGGTGCAGAGCCGCCTGGTGGGGGGCAGCGGCGTGTGCGCGGGCTCCGTGGAGGTGCGCCAGGGC---CAGGGCCGGCAGTGGGAAGCCCTGTGCCACAGCCCC---TCGGCCAAG---AGCGCGGCGCGGTGGGCAGAGGTGTGCCAGGAGCAGCAGTGCGGGCCGGTCAGCTCCTACCAGGTGCTGGAGGCCGGCGAGAAGGACACGCGGGGGCTGGTCTGC---TTCGGGGAGAAGCTGTCCCAGTGCCACCAGCTGCAGGAGCGGCGAGCCCACTGCAAGCGGGTGTTCCTCACCTGCCAGGACCCCAACCCGGCAGGCCCGAGCACCGGCACCGTGATGAGCATCATCCTGGCCCTGGTGCTGCTGGCTGTGCTGCTGGTCATGTGCGGGCCTCTCGCCTACAAGAAGCTGGTGAAGAAATTCCGACAGAAGAAGCAGCGCCAGTGGATTGGCCCGACCGGGATGAACCAGAGCATGTCTTTCCATCGAGATCACGGGACGACT------GTCCGCCGGTCGCAGGTTGAGAACCCCACAGCCGCG---CAC---CTGGAGAACGAGTACAGCCAGCCCCCCAGGAACTCCCAGCTCTCCGCGTACCCAGCTCTCGAGGGGGCCCTGCGCCGCGTGTCCGCCCAGCCCGATAACTCCTCCGACAGCGACTACGACCTGCACGGGGCTCAGCGGCTG---
>otoGar3
------ATGGAGTCTCAGCAACCGTGGCTAGCTGCCTTGTACCTGTTGGGGGTGCTG------------------------GGT---------------------------------TTCCAG---GTGCAGCTTACAGGT------TCCAACTCACGGTGCCAGGGCCTGCTGGAAGTC------CACTTGTGGAGCACA---TGGAGGACAGTTTGCAGCCAGAGCTGGGGCCAGAGC------------------------CCGGACCAGCATGAGGAC------CCCAGTCAG---GCCTCAAGAGTCTGCCAGAAGCTGCGCTGTGGGGAGGCCTTCAATCTGTTCCCCTCTGCTCACTTCAACAAA------CCCAAG---------AACCAA------GTCATCTGCCGTGGATCCCTGGGATCCTTCTCCAACTGCAGC---AGTGAG---------CTA---AAACGG---TGCCACCCTCTGAGCCTCATCTGCTTAGAG---------------CCCCAGACAACGAGACCTCCACCCACAACTCCCCCACCCACAACCACACCAGAGCCCACAGCCCCTCCCAGGCTGCAGCTGGTAGCAGGGCCCTGGGGCCTGCACTGTGCCGGCGTGGTGGAGTTCTACAGTGGCAGCCTGGGTGGCACCATCAGCTAT------GATGCC------CAGGAG---AGC------ATCCGGAGC------------------CTGGGAAACCTCATGTGCTTAGCCCTCCAGTGTGGCTCCTTCTTGAAGTATCTG---CCACTGCCAGAG------------GCCGAGGAGACCAGGCCACAAGACCCAGGAAAGCTCTGGGAACACAGGCCATTGCCAATTCGGTGGAAGATCCAG---AATTCTAGCTGTGCTTCCCTAGAACAGTGCTTCAGGAAAATCCAGCCCCAGGAGAGTGGCCAAGTTCTTGGAATCGTCTGCTCAGGTTTCCAGCCCAAGGTGCAGAGCCGCCTGGTAGGGGGCAGCGGCATGTGTGAAGGTACCGTGGAGGTGCGCCAGAGC---------ACGCAGTGGGCACCCCTGTGTGACAGCTCT---CCGCTCAAG---GGCACAGCACGGTGGGAGGAGGTGTGCCAGGAGCAGCAGTGTGGCAGCGTCAATTCCTATCACATGCTGGACGCCGGTGAGAAGACCTCCCGGGGGTTCTCCTGT---TCCCAGGAGAAGTTGTCCCAGTGCCACGAGCTTTGGGAGAAAAAAGCCCACTGCAAGAGGGTGTTTGTCACATGCCAGGATCCACACCCAGCGGGTCTGGCGGCAGGCACCGTGGTGAGCATCATCTTGGCCCTGCTGCTCCTGGCAGGGCTGCTGGTCGTGTTCGGCCCTCTGGCGTACAAGAAGCTGGTGAAGAAATTCCGCCAGAAGAAGCAACGCCAGTGGATCGGCCCCACAGGAATGAACCAGAACATGTCTTTCCACCGCAACCACACGGCCACT------GTCCGG---TCCCAAGTTGAGAACCCCACGGCCTCC---CAT---GTGGACAATGAATATAGCCAGCCTCCCAGAAGCTCTTATGCTTCCGCTTATCCAGCTCTAGAAGGGGCCCTGCATCGCTCCTCCACCCAGCCTGACAACTCCTCCGACAGTGACTATGATCTGCACGGGGCTCAGAGGCTA---
>micMur3
------ATGGGGTCTCTGCAACCGCGGCCGGCCGCCCTGTACCTGCTGGGGGTGCTGGTCACTTCCTGCCTT---------GGAGGG---CCCAGCTGG------GACGACCCAGATTTCCAG---GGGAGGCTAACCGGC------TCCAACTCGCGGTGCCAGGGCCTGCTGGAAGTC------CAGTTCAGGAGCCGG---TGGCACACGGTTTGCAGCCAGAGCTGGGGCCGGAGC------------------------CCAGACCGCCGGGAGGAC------GCCCGCCAG---GCCTCGAAAGTCTGCCAGAAGCTGCGCTGTGGGGAGGCCTTGAACCTGGGCCCCTTGCCGCACTTCAGCAGA------GCCCAG---------AACCAC------ATCGTCTGCCGAGGGCATGTGGGGTCCTTCTCCAACTGCAGT---TCGGAA---------------AGCCGG---TGCCAACCTCTGAGCCTCATCTGCTTAGAG---------------CCCAAGACGACCACACCTCCGCCCACAAGCCCCCCGCCCATAACGACGCCAGAGCCCACAGCTCCTCCCAGGCTGCAGCTGGTGGCAGGGCCCCGGGGCCTGCGCTGTGCCGGCGTGGTGGAGTTCTACAGCGGCAGCCTGGGGGGCACCATCGCCTAC------GAGGCC------CAGGAC---AGC------ATCCAGAGC------------------CTGGGAGGGCTCCTGTGCCCGGCCCTCCACTGCGGTTCCTTCTTGAAGCACCTG---CCA------GAG------------GCCAAGGCCACCAGAGCACCTGACCTAGGAGAGCTCCGGGAACACGGGCGCTTGCCGATTCGGTGGAAGATCCAG---AACTCGAGCTGTGCCTCCCTGGAACAGTGCTTCAGGAAAGTCCAGCCCCAGGAGGGCGGCCAAGCTCTCGCGATCGTCTGCTCCGATTTCCAGCCCAAGGTGCAGAGCCGCCTGGTGGGGGGCAGCAGCGTGTGTGAAGGCAGCGTGGAGGTGCGCCAGGGC---------ACGCAGTGGGCAGCCCTGTGCGACAGCTCC---CCGGCCAAG---GGCACGGCGCGGTGGGAGGAGGTGTGCCAGGAGCAGCAGTGTGGCAGTGTCAACTCCTATCACGTGCTGGACTCCGGCAAGACGACCTCCCAGGGATTTTCCTGT---TCCCAGGAGAAGCTGTCCCAGTGCCATGAGCTTTGGGAGAAAAAATCCTACTGCAAGAGGGTGTTTGTTGCATGCCAGGATCCAAACCCGAGGGGCCCGGCAGCCGGCACCGTGGCGAGCGTCATCCTGGCCCTGCTGCTCCTGGCGGTGCTGCTGGTGGTGTTCGGTCCCCTGGCCTACAAGAAGGTGGTGAAGAAATTCCGCCAGAGGAAGCAACGCCAGTGGATTGGCCCCACGGGAATGAACCAGAACATGTCTTTCCACCGCAACCACACGGCCACC------GTCCGG---TCCCAGGTTGAGAACCCCACAGCCTCC---CAC---GTGGATAACGAATACAGCCAGCCTCCCAGGAACTCCTACGTGTCCGCTTATCCAGCTCTGGAAGGGGCCCTGCATCGCTCCTCCGCCCAGCCCGACAACTCCTCCGACAGCGACTATGATCTGCACGGGGCTCAGAGGCTG---
>ochPri3
----------------------------------------------------------ACACCTACTGCTTC---------GGACAG---TCCAGCTGG------CAGAATCCA---------------------------------------------------------------------------------------------------------------------------------------------------------------------------------------------------------------------------------------------------------------------------------------------------------------------------------------------------------------------------------------------------------GAA---------------CCCAAGAAAATGACCCCTCGGCCCACAAGTCCCCCACCGACAACCACTCCACAGCCCACAGCTCCCCCCAGGCTGCGGCTGGTCCCGGGGTCCCGGGGCCTGCGCTGTGCCGGAGTGGTGGAGTTCTACAGGGGCAGCCTGGGGGGCACCATCAGCGCT------GAGATA------CAGGAC---AAA------GCCAAGGAC------------------TTGGGAACACTGGTCTGTAGCACCCTGCAGTGCGGTGCC---CTGAAGGAAGTG---ATT------CAG------------GCAGAGGCAATGGGTGCACAGGATGCGGGAGAACCAGGGGGACTCAGGCCTTTGCCAATCCGGTGGGCCATCCAG---AACACGAACTGTACCTCCCTGGAGCAGTGCTTCCGGAGAATCCAGCCCTGGGACAGCCACCGGGCTCTTGCTGTTGTCTGCTCGGGTTTCCAGCCCAAGGTGCAGAGCCGCCTGGTCGGGGGCAGCGGCACATGTGAGGGTACCGTGGAGGTGCGCCAGCGC---------ACACAGTGGGCAGCCCTGTGCCACAGTGCC---CCAGCCAAG---GGTATGGTGCGATGGGAGGAGCTGTGCCAGGAGCAGCAGTGCGGCAGAGTCAGCTCCTACCACTTGCTGGATACCGGCAGGAAGACTGCCTCAGGCTTCTTCTGT---GACCGGGAGAGGCTGTCCCAGTGCCACGAGCTGCAGGAGAAAAAGAGTAACTGCAAGAGAGTGTTTGTCACATGCCAGGATCCAAACCCTGCAGGCCCAGCTGCAGGCACAGTGGCAAGCATCGTACTGGCCCTGGTGCTCCTGGCAGTGTTGCTGGTGGTGTGCGGCCCTCACGCCTACAGGAAGCTGGTGAAAAAATTCCGCCAGAAGAAGCAGCGCCAGTGGATTGGCCCCACGGAAATGAACCAGAACATGTCCTTCCACCGCAACCACACGGCCACC------GTCCGC---TCCCAGGTGGGAAACCCTGCGGCTTCCTCCCAT---GTGGACAATGAGTACAGCCAGCCCCCCAGGAACTCCCGTTTGTCTGCTTATCCAGCCCTGGAGGGGGCGCTGCATCGCTCCTCCGCCCAGCCCGACAACTCCTCCGACAGCGACTACGACCTACATGCGGTGCAGAGGTTGT--
>hg38
ATGCCCATGGGGTCTCTGCAA---CCGCTGGCCACCTTGTACCTGCTGGGGATGCTGGTCGCTTCCTGCCTC---------GGACGG---CTCAGCTGG------TATGACCCAGATTTCCAG---GCAAGGCTCACCCGT------TCCAACTCGAAGTGCCAGGGCCAGCTGGAGGTC------TACCTCAAGGACGGA---TGGCACATGGTTTGCAGCCAGAGCTGGGGCCGGAGC------------------------TCCAAGCAGTGGGAGGAC------CCCAGTCAA---GCGTCAAAAGTCTGCCAGCGGCTGAACTGTGGGGTGCCCTTAAGCCTTGGCCCCTTCCTTGTCACCTACACA------CCTCAG---------AGCTCA------ATCATCTGCTACGGACAACTGGGCTCCTTCTCCAACTGCAGC---CACAGC------AGAAAT---GACATG---TGTCACTCTCTGGGCCTGACCTGCTTAGAA---------------CCCCAGAAGACAACACCTCCAACGACAAGGCCCCCGCCCACCACAACTCCAGAGCCCACAGCTCCTCCCAGGCTGCAGCTGGTGGCACAGTCTGGCGGCCAGCACTGTGCCGGCGTGGTGGAGTTCTACAGCGGCAGCCTGGGGGGTACCATCAGCTAT------GAGGCC------CAGGAC---AAG------ACCCAGGAC------------------CTGGAGAACTTCCTCTGCAACAACCTCCAGTGTGGCTCCTTCTTGAAGCATCTG---CCA------GAG------------ACTGAGGCAGGCAGAGCCCAAGACCCAGGGGAGCCACGGGAACACCAGCCCTTGCCAATCCAATGGAAGATCCAG---AACTCAAGCTGTACCTCCCTGGAGCATTGCTTCAGGAAAATCAAGCCCCAGAAAAGTGGCCGAGTTCTTGCCCTCCTTTGCTCAGGTTTCCAGCCCAAGGTGCAGAGCCGTCTGGTGGGGGGCAGCAGCATCTGTGAAGGCACCGTGGAGGTGCGCCAGGGG---------GCTCAGTGGGCAGCCCTGTGTGACAGCTCT---TCAGCCAGG---AGCTCGCTGCGGTGGGAGGAGGTGTGCCGGGAGCAGCAGTGTGGCAGCGTCAACTCCTATCGAGTGCTGGACGCTGGTGACCCAACATCCCGGGGGCTCTTCTGT---CCCCATCAGAAGCTGTCCCAGTGCCACGAACTTTGGGAGAGAAATTCCTACTGCAAGAAGGTGTTTGTCACATGCCAGGATCCAAACCCCGCAGGCCTGGCCGCAGGCACGGTGGCAAGCATCATCCTGGCCCTGGTGCTCCTGGTGGTGCTGCTGGTCGTGTGCGGCCCCCTTGCCTACAAGAAGCTAGTGAAGAAATTCCGCCAGAAGAAGCAGCGCCAGTGGATTGGCCCAACGGGAATGAACCAAAACATGTCTTTCCATCGCAACCACACGGCAACC------GTCCGA---TCCCATGCTGAGAACCCCACAGCCTCC---CAC---GTGGATAACGAATACAGCCAACCTCCCAGGAACTCCCACCTGTCAGCTTATCCAGCTCTGGAAGGGGCTCTGCATCGCTCCTCCATGCAGCCTGACAACTCCTCCGACAGTGACTATGATCTGCATGGGGCTCAGAGGCTG---
>panTro5
ATGCCCATGGGGTCTCTGCAA---CCGCTGGCCACCTTGTACCTGCTGGGGATGCTGGTCGCTTCCTGCCTC---------GGACGG---CTCAGCTGG------TATGACCCAGATTTCCAG---GCAAGGCTCACCCGT------TCCAACTCGAAGTGCCAGGGCCAGCTGGAGGTC------TACCTCAAGGACGGA---TGGCACATGGTTTGCAGCCAGAGCTGGGGCCGGAGC------------------------TCCAAGCAGTGGGAGGAC------CCCATTCAA---GCGTCAAAAGTCTGCCAGCGGCTGAACTGTGGGGTGCCCTTAAGCCTTGGCCCCTTCCTTGTCACCTACACA------CCTCAG---------AGCTCA------ATCATCTGCTACGGACAACTGGGCTCCTTCTCCAACTGCAGC---CACAGC------AGAAAT---GACATG---TGTCACTCTCTGGGCCTCACCTGCTTAGAA---------------CCCCAGAAGACAACACCTCCAACGACAAGGCCCCCGCCCACCACAACTCCAGAGCCCACAGCTCCTCCCAGGCTGCAGCTGGTGGCACAGTCTGGCGGCCAGCACTGTGCCGGCGTGGTGGAGTTCTACAGCGGCAGCCTGGGGGGTACCATCAGCTAT------GAGGCC------CAGGAC---AAG------ACCCAGGAC------------------CTGGAGAACTTCCTCTGCAACAACCTCCAGTGTGGCTCCTTCTTGAAGCATCTG---CCA------GAG------------ACTGAGGCAGGCAGAGCCCAAGACCCAGGGGAGCCACGGGAACACCAGCCCTTGCCAATCCAATGGAAGATCCAG---AACTCAAGCTGTACCTCCCTGGAGCATTGCTTCAGGAAAATCAAGCCCCAGAAAAGTGGCCGAGTTCTTGCCCTCCTCTGCTCAGGTTTCCAGCCCAAGGTGCAGAGCCGTCTGGTGGGGGGCAGCAGCATCTGTGAAGGCACCGTGGAGGTGCGCCAGGGG---------GCTCAGTGGGCAGCCCTGTGTGACAGCTCT---TCAGCCAGG---AGCTCGCTGCGGTGGGAGGAGGTGTGCCGGGAGCAGCAGTGTGGCAGCGTCAACTCCTATCGAGTGCTGGACGCTGGTGACCCAACATCCCGGGGGCTCTTCTGT---CCCCATCAGAAGCTGTCCCAGTGCCACGAACTTTGGGAGAGAAATTCCTACTGCAAGAAGGTGTTTGTCACATGCCAGGATCCAAACCCCGCAGGCCTGGCCGCAGGCACGGTGGCAAGCATCATCCTGGCCCTGGTGCTCCTGGTGGTGCTGCTGGTCGTGTGCGGCCCCCTTGCCTACAAGAAGCTAGTGAAGAAATTCCGCCAGAAGAAGCAGCGCCAGTGGATTGGCCCAACGGGAATGAACCAAAACATGTCTTTCCATCGCAACCACACGGCAACC------GTCCGA---TCCCATGCTGAGAACCCCACAGCCTCC---CAC---GTGGATAACGAATACAGCCAACCTCCCAGGAACTCCCGCCTGTCAGCTTATCCAGCTCTGGAAGGGGCTCTGCATCGCTCCTCCACGCAGCCTGACAACTCCTCCGACAGTGACTATGATCTGCATGGGGCTCAGAGGCTG---
>ponAbe2
ATGCCCATGGGGTCTCCGCAA---CCGCTGGCCACCTTGTACCTGCTGGGGATGCTGGTCGCTTCCTGCCTT---------GGACGG---CTCAGCTGG------TATGACGCAGATTTCCAG---GCAAGGCTCACCCGT------TCCAACTCCAAGTGCCAGGGCCAGCTGGAGGTC------TACATCAAGGACAGA---TGGCACATGGTTTGCAGCCAGAGCTGGGGCCGGAGC------------------------TCCAACCAGTGGGAGGAC------CCCAATCAA---GCGTCAAAAGTCTGCCAGCGGCTGAACTGTGGGGTGCCCTTAAGCCTTGGCCCCTTCCTTGTCACCTACACA------CCTCAG---------AGCTCA------ATCATCTGCTACGGACAACTGGGCTCCTTCTCCAACTGCAGC---CACAGC------AGAAAT---GACATG---TGTCACTCTCTGGGCCTGACCTGCTTAGAG---------------CCCCAGAAGACGACACCTCCAACCACAAGGCCCCCACCCACCACAACTCCAGAGCCCACAGCTCCTCCAAGGCTGCAGCTGGTGGCACAGTCTGGCAGCTGGCACTGTGCCGGCGTGGTGGAGTTCTACAGTGGCAGCCTGGGGGGTACCATCAGCTAT------GAGGCC------CAGGAC---AAG------ACCCAGGAC------------------CTGGAGAACTTCCTCTGCAACAACCTCCAGTGTGGCTCCTTCTTGAAGCATCTG---CCA------GAG------------ACCGAGGCAGCCACAGCCCAAGACCCAGGGGAGCCACGGGAACACCGGCCCTTGCCAATCCAATGGAAGATCCAG---AACTCAAGCTGTACCTCCCTGGAGCATTGCTTCAGGAAAATCAAGCCCCAGAAAAGTGGCCGAGTTCTTGCCCTCCTCTGCTCAGGTTTCCAGCCCAAGGTGCAGAGCCGTCTGGTGGGGGGCAGCAGCATCTGTGAAGGCACCGTGGAGGTGCGCCAGGGG---------GCTCAGTGGGCAGCCCTGTGCGACAGCTCT---TCATTCAGG---AGCTCACTGCGGTGGGAGGAGGTGTGCCGGGAGCAGCAGTGTGGCGGCGTCAACTCCTATCGAGTGCTGGACACTGGTGACCCAACATCCCGGGGGCTCTCCTGT---CCCCATCAGAAGTTGTCCCAGTGCCATGAACTTTGCGAGAGAAATTCCTACTGCAAGAAGGTGTTTGTCACA------------------------------------------------------------------------------------------------------------------------------TTCCGCCAGAAGAAGCAGCGCCAGTGGATTGGCCCAACGGGAATGAACCAGAACATGTCTTTCCATCGCAACCACACGGTGACC------GTCCGG---TCCCATGCTGAGAACACCACAGCCTCC---CAC---GTGGATAACGAATACAGCCAACCTCCCAGGAACTCCCGCCTGTCAGCTTATCCAGCTCTGGAAGGGGCTCTGCATCGCTCCTCCACGCAGCCTGACAACTCCTCCGACAGTGACTACGATCTGCACGGGGCTCAGAGGCTG---
>calJac3
ATGCCCATGGGGTCTCTGCCA---CCGCTGGCCGCCTTGTACCTGCTGGGGATGCTGGTCACTTCCTGCCTC---------GGACAG---CTCAGCCTG------GAGGACCCAGATTTCCAG---GTGAGGCTCACCAGC------TCCAACTCAAGGTGCCAGGGCCAGCTGGAGGTC------TACATCAAGGACGAG---TGGCACATGGTTTGCAGCCAGAGCTGGGGCAGGAGC------------------------CCCAACCACTGGGAGAAG------CCCAGACAA---GTGTCAAAAGTTTGCCATCAGCTGCACTGTGGGGTGGCCTTAAGCCTTGGCCCCTTCCCTATCACCTTCACA------CATCAG---------AGTCCA------GTCATCTGCCATGGATACCTGGGCTCCTTCTCCAACTGCAGC---TACAGA------AGAACA---GACCCG---TGTCAACCTCTCGGGCTGATCTGCTTA------------------------------------------------------------------------------GCTCCTCCCAGGCTGCAGCTGGTGGCACGGCCCGGGGACTGGCATTGTGCCGGCGTGGTGGAGTTCTACAGCGGCAGCCTGGGGGGCACCATCATCTAT------GAGGCT------CAGGAC---AAG------ACCCAGGAC------------------CTGGAGAACTTCCTCTGCAACAACCTCCAATGTGGCTCCTTCTTGAAGCATCTG---CCA------GAG------------CCCGAGGTAGCCAGAACCCAAGACGCAGGGGAGCTGTGGAAACGCAGGCCCTTGCCCATCCAATGGAAGATCCAG---AACTCCAGCTGTACCTCTCTGGAGCAGTGCTTCAGCAAAATCAAGCCCCAGAAAAGTGGCCGAACTCTGGCCCTCCTCTGCTCAGGTTTCCAGCCCAAGGTGCAGAGCCGCCTGGTGGGGGGCAGCAGCATGTGTGAAGGCACCGTGGAGGTGCGCCAGGGG---------GCACAGTGGGCAGCCCTGTGCGACAGCTCT---TCAGCCAGG---AGCCCACTGCGGTGGGAGGAGGTGTGCCAGGAGCAGCGGTGTGGTGGTGTCAACTCCTATCGTGTGCTGGACGCTGGTGAGCCAACATCCCAGGGGCTCTCCTGT---TTCCAGCAGAAGCTGTCCCAGTGCCACGAGCTTCAGGAGAAAAACTCCCACTGCAAGAAGGTGTTCATCACGTGCCAGGATCCAAACCCCACAGGCCTGGCTGCAGGCACCGTGACAAGCATCATCCTGGCCCTGGTGCTCCTGGCGGTGCTGCTGGTCATGTGTGGCCCTCTTGCCTACAAGAAGCTGGTGAAGAAATTCCGCCAGAAGAAGCAACGCCAGTGGATTGGCCCAACAGCAATGAACCAGAACATGTCTTTCCATCGCAACCACACGGCAACC------GTCCGG---TCCCATGTTGAGAACCGTACAGCCTCC---CAC---GTGGATAACGAATACAGCCAACCTCCCAGGAACTCCTGCGTGTCAGCTTATCCAGCTCTGGAAGGGGCCCTGCAGCGCTCCTCTGCACAACCTGACAATTCCTCCGACAGTGACTACGATCTCCACGGGGCTCAGAGGCTG---
>saiBol1
ATGCCCATGGGGTCTCTGCCA---CCGCTGGCCGCCTTGTACCTGCTGGGGATGCTGGTCACTTCCTGCCTC---------GGACAG---CTCAGCCCG------GGGGACCCAGATTTCCAC---GTGAGGCTCACCAAC------TCCAACTCAAGGTGCCAGGGCCAGCTGGAGGTC------TACATCAAGGAAGAG---TGGCACATGGTTTGCAGCCAGAGCTGGGGCAGGAAC------------------------CCCGACCACTGGGAGACG------CCCAGACAA---GTGTCAGAAGTCTGCCATCAGCTGCACTGTGGGATGGCCTTAAGCCTTGGCCCCTTCCCTATCACCTTCACA------TATCAG---------AGTTCA------GTCATCTGCCATGGATACCTGGGCTCCTTCTCCAACTGCAGC---TACAGA------AGAACA---GAGCGG---TGTAAACCTCTGGGCCTGATCTGCTTAGAA---------------CCCCGGATGACGACACCTCCACCCACAAGGCCCCCACCCACCACGACTCCGGAGCCCACAGCTCCTCCCAGGCTGCAGCTGGTGGCACGGACCGGGGGCTGGCACTGTGCCGGCATGGTGGAGTTCTACAGCGGCAGCCTGGGGGGCACCATCATCTAT------GAGGCC------CAGGAC---AAG------ACCCAGGAC------------------CTGGAGAACTTCCTCTGCGACAGCCTCCAGTGTGGCTCCTTCTTGAAGCATCTG---CCA------GAG------------CCCGAGGCAGCCAGAAGCCAAGACGCAGGGGAGCCGTGGAAACGCAGGCCCTTGCCTATCCAATGGAAGATCCAG---AACTCCAGCTGTACCTCTCTGGAGCAGTGCTTCAGCAAAATCAAGCCCCAGAAAAGTGGCCGAGCTCTGGCCCTCCTCTGCTCAGGTTTCCAGCCCAAGGTGCAGAGCCGCCTGGTGGGGGGCAGCAGCATGTGTGAAGGCACCGTGGAGGTGCGCCAGGGG---------GCACAGTGGGCAACCCTGTGCGACAGCTCT---TCAGCCAGG---AGCCCGCTGCGGTGGGAGGAGGTGTGCCGGGAGCAGCAGTGTGGCGGCATCAACTCCTATCGTGTGCTGGACGCTGGTGAGCCAACATCCCAGGGGCTCTCCTGT---CTCCAGCAGAAGCTGTCCCAGTGCCACGAGCTTCAGGAGAAAAATTCCCGCTGCAAGAAGGTGTTCATCACATGCCAGGATCCAAACCCTGCAGGCCTGGCTGCGGGCACCGTGACAAGCATCATCCTGGCCCTGGTGCTCCTGGCGGTGCTGCTGGTCATGTGTGGCCCTCTTGCCTACAGGAAGCTGGTGAAGAAATTCCGACAGAAGAAGCAACGCCAGTGGATTGGCCCAACAGCAATGAACCAGAACATGTCTTTCCATCGCAACCACACAGCAACC------GTCCGG---TCCCATGTTGAGAACCGCACGGCCTCC---CAC---GTGGATAACGAATACAGCCAACCTCCCAGGAACTCCGGCCTGTCAGCTTATCCAGCTCTGGAAGGGGCCCTGCAGCGCTCCTCCACGCAACCTGACAATTCCTCCGACAGCGACTACGATCTGCACGGTGCTCAGAGGCTG---
>tupChi1
ATGCTCATGGGATTGCAGCACCTGCCGCCGGCCACCTGCTACCTGCTGGGGATGCTGGTCACTGCCTGCCTC---------GGATGG---TCCAGCTGG------GATGAGCCAGGTTTCCAG---GGGAGGCTCACCAAC------TCCAATTCGCGATGCCAGGGCCAGCTGGAGGTC------TACTACAAGGACTTG---TGGAGTACGGTATGCAGCCAGAGCTGGGGCCAGAGC------------------------CCGGCTGTCTGGAGAGAC------GCCAGCCTG---CCCTCCAAGGTCTGCCACCAGCTGCTCTGTGGGGAGGCTCTGCTCCTCGCCCCCATCTCTTCCTTCAACAAA------CCCCGG---------AAACAG------ATCATCTGCTCTGGACATGTGGGGTCCTTCTCCAATTGCAGC---TATAGC------AGGATG---AAC------TGCCACCCTCTGAGCCTGATCTGCTTGGAG---------------CCCCCAACGACAACACCTCCACCCACGAGTCCCCCACCCACGACCACTCCAGAGCCCACAGCTCCTCCCAGGGTGCAGCTGGTGGCTGGGCCTGGGCACCTGCAGTGTGCCGGCGTGGTGGAGTTCTACAGCGGCGGCCTGGGTGGTACCATCAGCGAT------GACACC------AAGAAT---GGG------GACCACAGC------------------CTAGAGAACCTCATCTGTGCAGCCGTCCAGTGTGGCTCCTTCTTGGAGCATCTG---CCA------GAG------------GCCGAGGCAGTCGGGACACAAGGCCCAGGAGATCCCCAGGAGCCCAGGCCCTTGCCGATCCTGTGGAGGGTCCAG---AATGCAAGCTGTACCTCCCTGGGGCAGTGCTTCCAGAAGATCCAGCCACAGGAAGGCAGCCGCGCTCTTGCCCTCGTCTGCTCAGACTTCCAGCCCAAGGTGCAGAGCCGCCTGGTCGGGGGCAGTGGCGTGTGTGAAGGAGCCGTGGAGGTGCGCCAAGGC---------CTGCAGTGGGCAGCCCTGTGCGACAGCTCC---GGGGCCAGG---AGAATGGAGCGGTGGAACGAGGTGTGCCAGGAGCAGCAGTGTGGCAATGCCAGCTCCTACCGCCTGCTGGACACCAGCCAGAAGACCTCCCGGGGGCTTGCCTGT---TCCCAGCAGAAGCTGTCCCGGTGCCACAAGCTACGGGAGATAAAATCCCACTGCAAGAGGGTGTTCGTCACATGCCAGGATCCAAACCCAGCAGGCCTGGCTGCGGGCACCGTGGCGAGCATCATTCTGGCCCTGGTGCTCCTGGTGGTGCTGCTGGTCCTGTGTGGCCCTCTCGCCTACAAGAAGCTGGTGAAGAAATTCCGCCAGAAGAAGCAGCGCCAGTGGATCGGCCCCACAGGAATGAACCAGAACATGTCTTTCCACCGCAACCACACGGCGACC------GTCCGG---TCCCAGGCTGAGAACCCCACAGCCTCC---CAT---GTGGATAACGAGTACAGTCAGCCTCCCAGGAACTCCCAGGTATCCGCGTACCCAGCTCTGGAAGGGGCCCTGCACCTCTCCTCCACCCAGCCTGACAACTCATCCGACAGTGACTACGATCTGCACGGGACTCAGAGACTC---
>dasNov3
------ATGGGGACCCAGTCGCCGCCGCCGGCCGCCTGGTGCCTGCTGGGGATGCTGGCTACTTCCTGCCTC---------GGAGGG---CCCAGCCAC------AAGGACTCAGAGGTCGAG---GTGAAGCTGAGCGGC------TCCAACTCACGGTGCCAGGGCCGGCTGGAGGTC------AGACACAGGGGCCAG---TGGAGCACCGTGTGCAGCCAGAGCTGG------------------------------------------------GAC------ATGAAGCAA---GAGGACCAG------CAGCACCTCAGG---------------------------------------------------------------------------------CTTGCCACGACGCCACTGGGGTCCTTCTCCAACTGCAGC---AGAAGC------AAGGCA---GACCAG---TGCCAGCCTCTGACCCTGATCTGCCTAGAG---------------CCCCCGACACCAACACCCCGGCCCACAAGTCCTCCAACCACGACCACTCCGGAGCCCACAGCTCCTCCCCGGCTGCAGCTGGTGGCGGAGCCCAGCGGCGTGCACTGTGCCGGCGTGGTGGAGTTCTACAGCGGCGGCCTGGGCGGCGCCGTCAGCTAC------GCGGCCGCGGGAGAGGAC---GAG------GCCCGGGAC------------------CTGGGGGACCTCCTCTGCGGAGCCCTCCAGTGTGGCTCCTTCCTGAAGCACCTG---CCG------CAG------------GCCGAGGCAGAGGGACCGCTGGACCCCGGGGTGCGATGGGAGCGCAGGCCCCTGCCGATTCGGTGGGAGATCCAG---AATGCCAGCTGCACCTCCCTCGAGCACTGCTTCCGAAAAACCAAGCTCCAGGAGGACAGCCGCGCTCTCGCCCTCATCTGCTCGGATTTCCAGCCCAAGGTGCGGAGCCGCCTGGCGGGGGGCAGTAGCATGTGCGAGGGCACCGTGGAGGTGCGCCAGGGC---------AAGCAGTGGGGAGCCCTGTGCAGCAGCTCC---TTGGCCAAG---GGCATGGCTCCGTGGGAGGAGGTGTGCCAGGAGCAGCAGTGTGGCCACGTCCGCTCCTATCACATGCTGGATACCGGTGAGAAG---------GGGTTCTTGTGC---GCCCAGGAGAAGCTGTCCCAGTGCTACGAGCTTCGGGAGAAACATGGCTTCTGCAAAAGGGTCTTTGTCACATGCCAGGACCACAAGCCCGCGGGCCTGGGGGCGGGCACTGTGATCAGCATCATCCTGTCCCTGGTGCTCCTGGCAGTGCTGCTGGTCCAGTGTGGCCCTCTCGCCTACAGGAAGCTGCTGAAGAAATTTCGCCAGAAGAAGCAGCGCCAGTGGATTGGCCCGACAGGAATGAACCAGAACATGTCTTTCCATCGCAACCACACGGTGACT------GTCCGG---TCCCAGGTGGAGAACCCCACGGCCTCC---CAT---GTGGATAACGAGTACAGCCAGCCCCCCCGGAACTCCCACGTCTCGGCTTATCCGGCTCTGGAAGGGGCCCTGCAGCGTTCTTCTGCCCAGCCTGACAACTCCTCCGACAGCGACTACGACCTGCACGGGGCTCAGCGGCTG---
>loxAfr3
------ATGGGGTCCCAGCAACCGCCACTGACCACCCTGTACCTGCTGGGGGTGCTGGTCACTTCCTGCCTC---------GGAGGAGGTTTCATCAGG------GAGAACACAGAGATCCAG---GTGAAGCTAAGTAAC------TCCAACTCGCAGTGCCAGGGCCGGTTGGAGGTC------CACCAACAAAGCCAG---TGGTTCTCCGTATGCAGCCAGAGCTGGGGTGGGAGC------------------------------------------------------------------------------------------------------------------------------------------------------------AAA------GTCCTCTGCCGCGGACGCCCAGGGTCCTTCTCTAACTGCACC---AGCCAA------GGGGCA---AGCCTG---TGCCGCCCTCTGAGCCTGATATGCTTAGAG---------------CCACCGACAGTGGCACCTCCACCCACGAGCCCTCCGCCCATCACCATTCCGGAGCCCACAGCACCCCCCAGGCTGCAGCTGGTGGCAGGGCCAGAGGGCCTGAGCTGTGCCGGCATGGTGGAGTTCTACCATGGAAGCCTGGGCGGCACCATCAGTGAT------GAGGAC------CAGGAC---CTG------ACCCAGGGC------------------CTGGGGGATCGCATTTGTGGAGACCTCCAGTGTGGCTCCTTCTTGAAGCGTCTG---CCA------GAG------------GCTACACTGGAGGCACACAGGGAG------------------CACAATGCCCTGCCATTGCAATGGAAGATCCAG---AATGCCAGCTGTGCCCACCTGGAGCAGTGCTTCCAAAAAATCCACTCCAGGGAGGTCGGCCCAGCTCTCGGGCTCATCTGCTCAGGCTTCCAGCCCAAGGTGCAGAGCCGCCTAGTGGGGGGCCGCGACATATGTGAAGGCACCGTGGAGGTGCGCCAGGGC---------GGGCAGTGGGCAGCCCTGTGTGACAGCTTC---CCAGACAAG---AACCCAGCACGGTGGGAGGAGGTGTGCCAGGAACAGCAATGTGGCAGCGTCGATACCTATCGGGAGTTGGATGCCGGTGAGAAGGCCTCCCAGGGGCTCATCTGT---CTCCAGGAGAAGCTGTCCCAGTGTCATGAGCTTCAGGAAAAAAAACCCCGCTGCAAAAGGGTGTTTGTCACATGCCGGAACCTGCCCCCAGCAGGCCTGGGGGCTGGCACCGTGGCAAGCATCATCCTGGCCCTCCTGCTCCTAGCTATGCTGCTGGTTGTGTGTGGCCCTCCCGCCTACAAGAAGGTGGTGAAGAAATTCCGCCAGAAGAAGCAGCGCCAGTGGATCGGCCCAACAGGAATGAACCAGAACATGTCTTTCCATCGCAACCACACGGCCACC------ATCCGA---TCCCAGGTGGAAAACCCCACAGCCTCG---CAC---GTGGATAACGAATACAGTCAGCCCCCCAGGAATTCCCACATCTTGGCTTATCCAGCTCTGGAAGGGGCCCTGCACCGTTCTTCTGCCCAGCCTGATAACTCCTCTGACAGCGACTATGACCTACACGGGGCCCAGAGACTG---
>speTri2
------ATGGGGTCCCAGCATCTGCTGCTGGCCGCTGCGTACCTGCTGGGGACGCTGGTCACTTCCTGCCTC---------GGTTGG---TTCAGCCTG------GAGGACCCAGATCTCCAG---GTGAGGCTGACCGGC------TCCAACTCCAGGTGCCAGGGCCAGCTGCAGGTCTTGAGTCACACCAGGGTCCTG---TGGCACTCGGTGTGCAGTGAGAGCTGGCACGGGGCG------------------------CTGCGCCACGGGGAGGTC------TCCCAGCAG---GCCGCCAGACTCTGCCAGAAGCTGCGCTGCGGGGACTCCCTGGGCCTGACCACCTACTCCCGCTTCAACACG------CCCCAG---------AACCAG------ATCGTCTGCCAGGGGCCCCGGGGGTCCTTCTCCAACTGCAGC---ACAGAC------TCGTCA---TCCAAG---TGCCACCCGCTGAGCCTCGTCTGCTTAGAGTGTCTCATTACAGAGCCCCAGAAGACGACACCTCCACCCACAAGCCCCCCGACCACCATGACTCCAGAGCCCACAGCACCCCCCAGGCTGCAGCTGGTGGCGGGGCCCCGGGGCCTGCGGTGTGCCGGCGTGGTGGAGTTCTACAGCGGCAGCCTGGGGGGCACCATCAGCTAC------GAGAAC------CACCAC---GGG------CTCCAGGGC------------------CTGGGAGACCTCCTCTGCGGTGCCCTCCAGTGTGGCTCC---TTGAAGCAGCCT---CCC------GAG------------GCCAAGGCAGTAGAACCCCAAGACCCAGCAGAGCGCTGGGCACGCAGGCTCTTGCCAATCCGATGGCAAATCCAG---AACTCCAGCTGCGCCTCCCTGCACCAGTGCTTCAGGAAAACCCCAGCCCAGGAGGGCGGCCAGGCTCTCAGCCTGGTCTGCTCAGATTTCCAGCCCAAGGTCCAGAGCCGCCTGGTGGGGGGCGGCAGTGTGTGTAAGGGCACCGTGGAGGTGCGCCAGGCC---------ACCCAGTGGGCAGCCCTGTGTGACAGCCAT---GTGAGCAGG---GGCCCAGCTCGGTGGGCGGAGCTGTGCCAGGAGCAGAAGTGCAACGGCCTCGTCTCCTACCACCCGCTGGACGCCAGTGAG---ACCTCCAGCGGGTTCTCCTGT---CCCCAGGAGAAGCTGTCCCAATGCCACGAACTTCAGGAGAAAAAAACCTTCTGCAAGAGGGTGTTTGTCACATGCCAGGACCCCAACCCTGCAGGCCTGGCTGCAGGCACCGTGGTGAGCATCATCCTAGCCCTGGTGCTCCTGGCCGTGCTGCTGGTCGTGTGTGGCCCTCTCGCCTATAAGAAGCTGGTGAAGAAATTTCGCCAGAAGAAGCAACGCCAGTGGATCGGCCCCACAGGAATGAACCAGAACATGTCTTTCCATCGCAACCACACTGCGACT------GTCCGG---TCCCAGGTCGAGAACCCCACAGCCTCC---TGT---GTGGATAATGAGTACAGCCAGCCCCCCAGGAACTCCCACCTGTTGGCCTATCCAGCTCTGGAAGGGGCCCTGAATCGCTCCTCTACCCAGCCTGACAACTCCTCTGACAGCGACTATGACCTGCACGTGGCTCAGAGGCTG---
>HLrouAeg4
------ATGGGGTCTCAGCGACTGCCACTGGCTGCCCTGTACCTGCTGGGGGTGCTGGTCACTTCCTGCCTC---------GGAGGG---CGTTACTGG------GTGGACTCAGGGACCCTG---ATGAGACTAAGCGGC------TCCAACTCAATGTGCCAGGGCCAGCTGGAGGTC------CGTCTCAAGGACACG---TGGCACACGGTTGACAGCCGGAGCTGGGGCCAGAGC------------------------CCGGACCGCTGGAAGGAG------CCGGAGCAG---GCCTCCGAGGCCTGCCGGAAGCTGAGCTGTGAGGGAGCCTTGGGCCTCGGCCACTTCCCTCGCTTCAGCAGT------CCCCAG---------AACCAT------CTCGTCTGCTACGGATCACTGGGGTCCTTCTCCAGCTGCAAC---GTCAGC------AGGGCA---AGCCAG---AAGCTCCCTCTGGGCTTGATCTGCGTAGAGTGTCTCATTGCAGAGCCACAGAAGACGACTCCTCCTCCCACAAGCCCACCTCCCACAACCACCCCGGAGCCCACAGCGCCCCCCAGGCTGCAGCTGGTGCCAGGGACCCAGGGCCTGCGGTGTGCGGGCGTGGTGGAGTTCTACAGTGGCACTCTGGGTGGTACCATCAGCCAC------GAGGAC------GGGGAC---AGA------ACCCAGAAC------------------CTGGGGGACCTCATCTGCGCGGCCCTCCAGTGTGGCTCCTTTCTGAAGTACCTGCTGGAG------GAG------------GCCGAGGCGGTGGGGACACGAGGGCCGGGGGAG---------AGGGCGCCCTTGCCAGTTCGATGGAAGATCCAG---AATGCAAGCTGCACCTCCCTGGAGCAGTGCTTCCGAAAAGCCCAGCCCTGGGAGTCGGGCCAAGGCCTCGCCCTCGTCTGTTCTGATTTCCAGCCCAAGGTGCAAAGCCGCCTGGTGGGGGGCAGCGGTGTATGCGCGGGCTCCGTGGAGGTGCGCCACGGC---------AAGCAGTGGGATGCCCTGTGCGACGGCCTC---GCCACCAAG---GGCACGGCGCGATGGGAGGAGGTGTGCCAGGAGCAGCAGTGCGGCGGCGTCCGCTCCTACCAGGTGCTGGACACCAGCGACAGGACCTCCCGGGGGCGCTACTGT---CCCCAGGAGAAGCTGTCCCAGTGCTACCGCCTTCAGGAGAGAAAAGCCCACTGCAAGAGGGTGTTTGTCACATGCCAGGATCCAAACCCGGCGGGCCCGAGCGCGAGCACCGTGGCGAGCATCGTCCTGGGCCTCATACTTCTCGCCGTGCTCCTGGTCATGTGCGGTCCTCTCGCTTACAAGAAGCTGGTGAAGAAATTTCGCCAGAAGCAGCAGCGCCAGTGGATTGGGCCGACTGGAATGAACCAGAACATGTCTTTCCATCGCAACCACACGGAGACC------GTCCGCAGGTCCCAGGTGGAGAATCCCCCAGCCTCA---CAC---GTGGAGAACGAGTACAGTCAGCCTCCCAGGAACTCCCGCGTCTCCGCTTATCCAGCTCTGGAAGGGGCCCTGCACCGCGTCTCCGCCCAGCCAGACAACTCCTCGGACAGCGACTACGACCTGCACGGGGCTCAGAGGCTG---
>felCat8
------ATGGGGTCTCAGCAACCACCACTGGCCGCCCTGTACCTGCTGGGGGTGCTGGTCACTTCCTGCCTG---------GGAGGG---CCCAACTTG------GAGAATTCAGGGCTCCGG---GTGAGACTGACAAGC------TCCAACTCGCACTGCCAGGGCCAGCTGGAGGTC------TCCAAGAACAACAAACTGTGGCACACGGTGTCTAGCCGGAGCTGGGGGAAGAAC------------------------CCGAACCACTGGGAGGAC------CCCAAGCAG---GCCTCGAATCTCTGCCGCCTGCTGTCCTGCGGAGAGGCCGTGGCCTTTGCCCACTTCCCTGACTTCAACAGT------CCCAAG---------AACCAG------ATCACCTGCCACGGACTCGTGGGGTCCTTCTCCAACTGCAGC---TTCAGC------AACGCA---AACCAG---AGGGACCCTCTGGGCCTGATCTGCCTGGAG---------------CCGCCCAGGACAGCACCTCCTCCCACGACCCCCCCACCCACAACCACTCCGCAGCCCACAGCCCCTCCCAGGCTGCAGCTCGTGGCAGGGCCCGGGGGCCCGCGGTGTACCGGCGTCGTGGAGTTCTACTGGGGCAGCCGGGGTGGTGCCATCAGCTAC------AAGGCG------CAGGAC---AAG------ACCCAGGAC------------------CTGGAGAACCGTATCTGTGAGGCCCTCCAGTGTGGCTCCTTCCTGAAGCATCTG---CCA------GAG------------GAGGACACCGCCAGGGCCCAAGACCCAGAGGAG---------AGCAGGCCCTTGCCAATTCGATGGAAGATCCAG---AACACGAGCTGTGCCTCCCTGGAGCAGTGCTTCAGTAAAGCCCAGCCCCATGAGGGCGGCCAAGCTCTGGCCATCGTCTGTTCTGATTTCCAGCCCAAGGTGCAGAGCCGCCTGGTGGGACGCCGCAGCCTGTGTGAGGGGTCCGTGGAGGTGCGCCAGGGC---------AAGCAGTGGGAAGTCCTGTGCGACAGCCCC---CGGCCCAAG---GGCACGGCGCGGTGGGAGGAGGTGTGCCAGGAGCTGCAGTGCGGCAGCGTCGCCTCCTACCGGGTGCTGGATGCCATCGAG---ACCTCCCATGGGCTCTTCTGT---CCCCAGGAGAAGCTGTCCCAGTGCTATCAGCTTCAAGAGAAAAAAGCCTACTGCAGGAGGGTGTTTGTCACATGCCATGAACCAAACCCAGCAGGCCCGGGCGCAGGCACCGTGATGAGCATCATCCTGGGCCTTGTGCTCCTGGCCGTGCTGCTGGTCGTGTGCGGCCCTCATGCCTACCGAAAACTGGTGAAGAAATTCCGCCAGAAGAAGCAACGCCAGTGGATTGGCCCGACAGGAATGAACCAGAACATGTCTTTCCATCGCAACCACACGGCCACC------GTCCGG---TCCCAGGTTGAGAACCCCGCAGTGTCA---CAC---GTGGAGAATGAATACAGTCACCCTCCTAGGAACTCCCACATCTCTGCTTGCCCAGCTCTGGAAGGGGCCTTGCATCGTGTTTCCACCCAGCCCGATAACTCCTCCGACAGTGACTACGATTTGCACGGGGCTCAGAGGCTG---
>manPen1
------ATGGGGTCTCAGCTACTGCCACTGGCTGTCCTGTTGCTGCTGGGGGTGCCGGTCACTTCCTGCCTT---------GGACAG---CAAAGTTGG------GAGGACCCAGGGATCCCA---GTGAGACTAGGAAGC------TCCAACTCGAGGTGCCAGGGCCAACTGGAGGTC------CACTTCAGGAACATG---TGGCACACGGTGTATAGCCAGAGCTGGGGCCAGTCC------------------------TCCTACCACCGGGACGAC------CCCAGGCAG---GCCTCCAAGCTCTGCCAGAAGCTGCGCTGTGGGGAAGCCTTGGACCTCGCCCACTTCCCTGCCTTCAACAGT------CCCCAG---------AGCCAG------ATCACCTGCCATGGACAGCTGGGGTCCTTCTCCAACTGCAAT---GCCAGC------AAGGCA---AACCAG---AGGACCCCCCTGGGTCTGATCTGTTCAGAGCATCTCATTGCAGAGCCACTGCCAACGAAGCCTCCCACCACAAGCCCCCCACCCACGACCACGCCGGAGCCCACAGCTCCTCCCAGGCTGCAGCTGGTGGCAGGGCCCGGGGGCCTGCGGTGTGCAGGTGTGGTGGAATTCTACAGCGGCAGCCTGGGGGGCACCATCAGTTAT------GAGGCG------CACGAC---AGG------ACCCAGGAC------------------CTGGGGGACCACATCTGCGCAGCCCTCCAGTGTGGCTCCTTCCTGAAGCACCTG---CCG------GAG------------GCTGAGGTGGCCAGGGCACAAGACCCATTGGAA---------AGCAGGCCCTTGCCAATTCGATGGGTGATAGAG---AACACAAGCTGTGCCTCTTTGGAGCAGTGCTTCCAAAAAGTCCAGCCGCGGGAGGATGGCCAAGTTCTCGCCCTCGTCTGTTCCGACTTCCAGCCCAAGGTGCAGAGCCGCCTGGTGGGGGGCAGCAGCGTGTGCCAAGGCTCCGTGGAGGTGCGCCAGGGC---------AAGCGGTGGGAAGCCCTGTGCAACAGCCCC---TTGGCCAAG---GGCGCAGTGCCGTGGGAGGAGGTGTGCCGGGAGCAGCAGTGCGGCAAGGTCAAGTCCCACCAGGTGCTGGATGACAGC---AAGACCTCCCAGGGGCTCTTCTGT---CCCCAGAAGAAGCTGTCCCAGTGCCATCAGCTTCAGGAGAGAAAAGCCAACTGCAAAAGGGTGTTTGTCACATGTCAGGACCCAAACCCACCAGGCCTGGGCACTGGCACCGTGATGAGCATCATCCTGGCCCTTGTGCTCCTGGCAGGGCTGCTGGTCTTGTGTGGCCCTCACACCTACAAGAAGCTGGTGAAGAAATTCCGCCAGAAGAAACAGCGACAGTGGATTGGCCCAACAGGAATGAACCAGAACATGTCTTTCCATCGCAACCACACGGCGACC------ATCCGC---TCCCAGGTTGAGAACCCCACAGCCTCA---CAT---GTGGAGAATGAATACAGCCAGCCTCCCAGGAACTCCCAGGTCTCGGCTTATGCAGCTCTGGAAGGAGCCCTGCATCGCGTCTCCACCCAGCCTGACAACTCCTCTGACAGTGACTATGATCTGCATGGGGCTCAGACGCTG---
>HLmanJav1
------ATGGAGTCTCAGCTACTGCCACTGGCTGCCCTGCTGCTGCTGGGGGTGCCGGTCACTTCCTGCCTT---------GGACAG---CAAAGATGG------GAGGACCCAGGGATCCCA---GTGAGACTAGGAAGC------TCCAACTCTAGGTGCCAGGGCCAACTGGAGGTC------TACTTCAGGAACATG---TGGCACACAGTGTATAGCCAGAGCTGGGGCCAGTCT------------------------GCCTACCACTGGGACGAC------CCCAGGCCG---GCCTCCAAGCTCTGCCAGAAGCTGCGCTGTGGGGAAGCCTTGGACCTCGCCCACTTCCCTGCCTTCAACAGT------CCCCAG---------AGCCAG------ATCACCTGCCATGGACAGCTGGGGTCCTTCTCCAACTGCAGT---GCCAGC------AAGGCA---AACCAG---AGGACACCCCTGGGTCTGATCTGCTCAGAGCATCTCATTGCAGAGCCACTGCCAACAAAGCCTCCCCCCACAAGCCCCCCACCCACGACCACGCCGGAGCCCACAGCTCCTCCCAGGCTGCAGCTGGTGGCAGGGCCCGGGGGCCTGCGGTGTGCGGGTGTGGTGGAATTCTACAGCGGCAGCCTGGGGGGCACCATCAGTTAC------GAGGCC------CGCGGC---AGG------ACCCAGGAT------------------CTGGGGGACCACATCTGTGCAGCCCTCCAGTGTGGCTCCTTCCTGAAGCACCTG---CCA------GAG------------GCTGAAGTGGCCAGGGCACAAGACCCATGGGAA---------AGCAGGCCCTTGCCAATTCGATGGGTGATAGAG---AACACAAGCTGTGCCTCTCTGGAGCAGTGCTTCCAAAAAGTCCAGCCGCGGGAGGACGGCCAAGTTCTCGCCCTCGTCTGTTCTGACTTCCAGCCCAAGGTGCAGAGCCGTCTGGTGGGGGGCAGCAGCATGTGCCAAGGCTCCGTGGAGGTGCGCCAGGGC---------AAGCGGTGGGAAGCCCTGTGCAACAGCCCC---TTGGCCAAG---AGCACAGTGCGGTGGGAGGAGGTGTGCCGGGAGCAGCAGTGCGGCAAGGTCAAGTCCTGCCAGGTGCTGGATGCCAGCGAGAAGACCTCCCAGGGGCTCTTCTGT---CCCCAGGAGAAGCTGTCCCAGTGCCATCAGCTTCAGGAGAGAAAAGCCTACTGCAAAAGGGTGTTTGTCACATGTCAGGACCCAAACCCACCAGGCCTGGGCACTGGCACCGTGATGAGCATCATCCTGGCCCTTGTGCTCCTGGCAGGGCTGCTGGTCCTGTGTGGCCCTCACACCTACAAGAAGCTGGTGAAGAAATTCCGCCAGAAGAAACAGCGACAGTGGATTGGCCCAACAGGAATGAACCAGAACATGTCTTTCCATCGCAACCACACGGCGACC------ATCCGC---TCCCAGGTTGAGAACCCCACAGCCTCA---CAT---GTGGAGAATGAATACAGCCAGCCTCCCAGGAACTCCCAGGTCTCAGCTTATGCAGCTCTGGAAGGAGCCCTGCATCGCGTCTCCACCCAGCCTGACAACTCCTCTGACAGTGACTATGATCTGCACGGGGCTCAGACGCTG---
>HLcamFer2
------ATGGGGTCTCAGCATTCGCCGCTCGCCGCCCGGTACCTGCTGGGGCTGCTG---------------------------------------------------------GGGTTCAGT---GTGAGACTCAGTGGT------TCCGGCTCGTGGTGCCAGGGCCGGCTGGAGGTC------AACGCCAAGGACACG---TGGTACATAGTACACAGCCAGAGCTGGGGCCTGAGT------------------------CCGTTCCGCCAG---GAC------TCCGCCGGG---GCCTCGAAGCTCTGCCGGCAGCTGCAATGCGGGGAGCCCTTGTTCCTCGCCCACTCCCATCCCCTCACAGGGAAGCTATTCCTG---------AAACAG------ATCACTTGCCATGGACAAGTGGGGTCCTTCTCCAATTGTAGC---TTGAGCTCCAGCAGGACA---AACCGG---GCAGAACCTCTGGCCCTGATCTGCTTAGAG---------------CCACGGAAGACGACGCCTCCTCCCACGAGCCCCCCGCCCACAACCACGCCAGAGCCAACAGCTCCTCCCAGGCTGCAGCTGGTGGCAGGTCCCGGGGGCCTGCGCTGTGCCGGTGTGGTGGAGTTCTACAGAGGCAGCCTGGGTGGCACCATCAGCATC------GAGTCC------CAGGAT---GGG------ACCCAGGAC------------------CTGGGGAACCACATCTGTGCAGCCCTCCAGTGTGGCTCTTTCCTGAAGCATCTG---CCG------GAG------------ACCGAGGCCACCAGGGCACTAGAGGCTGGAGAG---------AGAAGACCCTTGCCAATCCGATGGAAAATCCAG---AACACAAGCTGTGCCTCCCTAGAACAGTGCCTCCGAAAAGTCCAGCCCCAGGCAGGCGGCCAAGCTCTTGGCCTCATCTGTACTGATTTCCAGCCCAAGGTGCAGAGTCGCCTGGTTGGGGGCAGCAGCTCATGTGAAGGCACTGTGGAGGTGCGCCACGGC---------AAGCAGTGGGATCCCCTGTGCGACAGCTCC---TCGGCCAAGGGCTCGGCAGCGCGGTGGGAGGAGGTGTGCCAGGAGCAGCAGTGCGGCAACGTCAGCTCCTACCAGGTGCTGGATGCCACCGAGAAGACCTCCCAGGGGCTCTTCTGT---CCCCCAGGGAAGCTGTCCCAGTGCTACCAGCTTCTAGAGAGAAAATCCCACTGCAAGAGGGTGTTTGTCACATGCCAGAGCTCGAGCCCAGCAGGCCTGGGCGCCGGCACCGTGATGAGCATCATCCTGGCCCTTGTGCTGCTGGCAGTGCTGCTGGTCGTGTGTGGCCCTCTCGCCTACAAGAAGCTGGTGAAGAAATTCCGCCAGAAGAAGCAGCGTCAGTGGATTGGCCCAACGGGAATGAATCAGAACATGTCTTTCCATCGCAACCACACGGTGACC------GTCCGG---TCCCAGGTGGAGAACCCCTCGGCCTCC---CAC---GTGGAGAATGAATATAGTCAGCCTCCGAGGAACTCCCAAATCTCAGCCTATCCAGCTCTGGAAGGGGCCCTGCATCGGATCTCCACCCAGCCTGATAACTCCTCCGACAGTGACTATGATCTGCATGGGGCTCAGAGGCTG---
>susScr11
------ATGGGGTCTCAGCGTCCACCACTGGCCGCCCTGCACCTGCTGGGGCTGCTGGTCATTTCCTGCCTCAGAGGCCTCGGAGGG---CTCAACTTG------GAGGACTCAGGGTTCATG---GTGAGACTGAGCGGC------TCCAGCTCACGGTGCCAGGGCCAGCTGGAGGTC------AACTACAAGAGCACA---TGGTACACAGTGCACAGCCAGAGCTGGGGCTGGTCC------------------------CTGTTCCACCAGGAGGAC------CCCAGTCAG---GCCTCGAAGCTCTGCCAGGACCTGCAATGCGGGCAGCCCTTGATCTTCACTCACTTACAGCCCTTCAGCAGGAGGTGGATCCTA---------AACCAG------ATCATCTGCCATGGACAACAGGTGTCCTTCTCCAACTGCAGC---TTGACT------AAGACA---AACCAG---GGGGACCCTCTGTCTCTGATCTGCTTAGAG---------------CCACCGAGGACGACACCTCCTCCCACGACTTCCCCGCCCACGACTACTCCAGAGCCCACAGCACCTCCCAGGCTGAGGCTGGTGGCGGGGCCCGGGGGCCTGCGCTGTGCAGGCCTGGTGGAGTTCTACAGGGGCAGCCTGGGTGGCACCATCGGCCTC------GAGTCC------CATGAG---AGG------CTTGAGGAGCCC---------------CTGGGAAACGTCATCTGTGCAGCCCTGCAGTGTGGCTCCTTCCTGAAGCTTCTA---ACA------GAG------------ACCGAGGCAGCCAGGGCACTGGGGCCAGGAGAG---------GGCCGACCCTTGCCGGTCCAGTGGAAGATCCAG---AACCCATGGTGTGTCACCCTGGAGGAGTGCTTCAGGAAAGTCCAGCCCCAGGCGGGTGGCCAAGTTCTTGGCCTTGTCTGTTCCGATTTCCAGCCCAAGGTGCAGAGCCGCCTGGTGGGGCACAGTGGCACATGTGAAGGCTCCGTGGAGGTGCGCCAGGGC---------AAGCAGTGGGACACCCTATGTGACAGCTCC---TCAGCCAAG---AGCATGGCGAGGTGGGAGGAGGTGTGCCGGGAGCAGCAGTGCGGCAACGTCAGCTCCTACCAGATCCTGGACGATGGGGAAAAGACCTCCCGGGGGCTCTTCTGT---CCCCCAGGGAAACTGTCCCAGTGCCACCAGCTTCTGGAGAGAAAATCCCACTGCAAGAGAGTGTTTGTCACATGCCAGAAGTCCAGCCCAGCGGGCCTGGGCGCAGGCACCGTGGTGAGCATCATCCTGGCCCTGGTGCTCCTGGCAGTGCTGCTGGTCGTGTGTGGCCCTCTTGCCTACAAGAAGTTGGTGAAGAAATTCCGCCAGAAGAAGCAGCGTCAGTGGATTGGCCCAACGGGAATGAACCAGAACATGTCTTTCCATCGAAACCACACAGTGACT------GTCAGG---TCCCATGTTGAGAACCCCACGGCCTCC---CAC---GTGGAGAATGAATACAGTCAGCCTCCCAGGAACTCCCAGATCTCAGCCTATCCAGCTCTGGAAGGGGCCCTGCATCGCATCTCCACCCAGCCTGATAACTCCTCCGACAGCGATTATGATTTGCACGGGGCTCAGAGGCTG---
>HLturTru3
----------------------------------------------------------TCACTTCCTGCCTCAGAGGCCTCAGAGGG---CTCAACTTA------GAGGACCAAGGGTTCACA---GTGAGACTAAGCGGC------TCCGGCTCGCGGTGCCAGGGCCATCTGGAGGTC------AACTACAAGGACGAG---TGGTACACAGTGCACAGCCAGAGCTGGGGCCTGCGC------------------------CCGTTCCACCGGGAGGAC------CCCGGTCAG---GCCTGGAAGCTCTGCCAGGAGCTGCGATGCAGGGAGCCCTTGCTCCTCTCCCACTTCCGTCACTTCAAAGGGAAGCGACCCCAG---------AGCCAG------ATCACCTGCCGCGGACAACTGGGGTCCTTCTCCAACTGCAGC---GACAGC------AAGGCA---AATCAG---GGGGACCCTCTGGCCCTGATCTGCTTAGAG---------------CCACTGAGGACAACACCTCTTCCCACGAGCCCCCCGCCCATAACCACTCCAGAGCCCACAGCTCCTCCCAGGCTGCAGCTGGTGGCGCGACCCGGGGGCCTGCGGTGTGCAGGCCTGGTGGAGTTCTACAGCGGCAGCCTGGGTGGCACCGTCGGCATC------GAGTCC------CAGGAC---GGG------ATCCAGGAC------------------CTGGGGAACCTCATCTGTGCAGCCCTCCAGTGTGGCTCTTTCCTGAGGCCTCTG---CCA------GAG------------ACCGAGGCAGCCAGGAAACTAGAGCCAGGAGAG---------AGCGGTCCCTTGCCAATCCGGTGGAGGATCCAG---AACAGGAGATGTGCCACCCTGGAGCAGTGCTTCAGAAAAGTTCAGCCCCAGGCGGGAGGCCAAGCTCTTGGCCTCATCTGTTCTGATTTCCAGCCCAAGGTGCAGAGCCGCCTGGTGGGGGGCAGCGGCACGTGTGAAGGCTCCGTGGAGGTGCGCCAGGGC---------AAGCAGTGGGACGCCCTGTGCGACAGTTCC---TCGGCCAAG---GGCATGGCGAGGTGGGAGGACGTGTGCCGGGAGCAGCAGTGCGGCAACGTCAGCTCCTACCAGCTGCTGGACACCGGCGAGAAGACCTCCGGGGGGTTCTTCTGT---CCCCCGGGGAAGCTGTCCCAGTGCCACCAGCTTCTGCAGAAAAAATCCCACTGCAAGAGAGTGTTTGTCACCTGCCAGAACACACGCCCAGCGGGCCTGGGTGCAGGCACAGTGGCAAGCGTCATCCTGGCCCTCGTGCTTGTGGTAATGCTGCTGGTGGTGTGTGGCCCTCTCGCCTACAAGAAGCTGGTGAAGAAATTCCGCCAGAAGAAGCAGCGCCAGTGGATTGGCCCGACGGGATTGAACCAGAACATGTCTTTCCATCGCAACCACACGGTGACT------GTCCGG---TCCCAGGCTGAGAACCCCACGGCCTCC---CAC---CTGGAGAACGAATACAGTCAGCCTCCCAGGAACTCCCAAATCTCAGCTTTTCCAGCTCTGGAAGGGGCCCTGCGTCGTGTCTCCACCCAGCCCGATAACTCCTCTGACAGTGACTATGATCTGCACGGGGCTCAGAGGCTGT--
>balAcu1
------ATGGGGTCTCAGCATCCGCCACTGGCCGCCCTGTACCTGCTAGGGCTGCTGGTCACTTCCTGCCTCAGAGGCCTCAGAGGG---TTCAACTTA------GAGGACCAAGGGTTCACA---GTGAGACTAAGCGGC------TCCGGCTCGCGGTGCCAGGGCCATCTGGAGGTC------AATTACAAGGACGAG---TGGTACACGGTGCACAGCCAGAGCTGGGGCCTGCGC------------------------CCGTTCCACCGGGAGGAC------CCCGGTCAG---GCCTGGAAGCTCTGCCAGAAGCTGCGATGCAGGGAGCCCTTGCTCCTCTCCCACATCCGTCACTTCAAAGGGAAGCGACCCCAG---------AGCCAG------ATCACCTGCCGCGGACAACTGGGGTCCTTCTCCAACTGCAGC---GACAGC------AAGGCA---AACCAG---GGGGACCCTCTGTCCCTGATCTGCTTAGAG---------------CCACTGAGGACAACACCTCTTCCCACGAGCCCCCCGCCCGTGACCACTCCGGAGCCCACAGCTCCTCCCAGGCTGCAGCTGGTGGCGCGACCCGGGGGCCTGCGGTGTGCAGGCCTGGTGGAGTTCTACAGCGGCAGCCTGGGTGGCACCGTCGGCATC------GAGTCC------CAGGAC---GGG------ATCCAGGAC------------------CTGGGGAACCTCATCTGTGCAGCCCTCCAGTGTGGTTCTTTCCTGAAGCCTCTG---CCA------GAG------------ACCGAGGCAGCCAGGACACTAGAGCCAGGAGAG---------AGCGGTCCCTTGCCAATCCGGTGGAAGATCCAG---AACAGAAGATGTGCCTCCGTGGAGCAGTGCTTCAGAAAAGTTCAGCCCCAGGAGGGAGGCCAAGCTCTTGGCCTCATCTGTTCTGATTTCCAGCCCAAGGTGCAGAGCCGCCTGGTGGGGGGCAGCGGCACATGTGAAGGCTCCGTGGAGGTGCGCCAGGGC---------AAGCAGTGGGACGCCCTGTGCGATAGCCCC---TCAGTCAAG---GGCGTGGCGAGGTGGGAGGACGTGTGCCAGGAGCAGCAGTGCGGCAACGTCAGCTCCTACCAGCTGCTGGACACCGGCGAGAAGACCTCCGGGGGGTTCTTCTGT---CCCGCGGGGAAGCTGTCCCAGTGCCACCAGCTTCTGCAGAAAAAATCCCACTGCAAGAGAGTGTTTGTCACCTGCCAGAACTCAAGCCCAGCGGGCCTGGGTGCGGGTACAGTGACAAGCATCATCCTGGCCCTCGTGCTCGCGGTAGTGCTGCTGGTCGTGTGTGGCCCTCTCGCCTACAAGAAGCTGGTGAAGAAATTCCGCCAGAAGAAGCAGCGCCAGTGGATTGGCCCGACGGGAATGAACCAGAACATGTCTTTCCATCGCAACCACACGGTGACT------GTCCGG---TCCCAGGCTGAGAACCCCACGGCCTCC---CAC---CTGGAGAACGAATACAGTCAGCCTCCCAGGAACTCCCAGATCTCAGCTTTTCCAGCTCTGGAAGGGGCCCTGCACCGCGTCTCCACCCAGCCCGATAACTCCTCTGACAGTGACTATGATCTGCACGGGGCTCAGAGGCTG---
>echTel2
------ATGGGGTCCCAGCTATCACCACTGGCCATCGTGTACCTGCTGGGGCTGCTG---------------------------------------------------------GAGATCCCG---GTGAGGCTGAGCAATTATTACTCTCACTCGCGGTGCCAGGGCCAGCTGGAGGTC------TAC------------------------------------------------------------------------------------------------------------------------------------------------------------------------------------------------------------AACCAG------ATCATCTGCCACGGAGACCCAGGGTCCTTCGTCAACTGCAGT---ATCCAC------ATGGCT---GGCTCA---TGCCCCCCTCTGAACCTCTTCTGCGTAGAG---------------CCCCGGAAGAGCACCGCTGCCCCCACCAGGCCACCACCCACCACCACTCCGAAGCCCACAGCGCCCCCCAGGCTACAGCTGAGTGCCAGGCGAGGAGGCCTACACTGTGCCGGGGAGGTGGAGTTCCACCAGGGCAGCCAGGGCGGCAAGGTC------------GAGGAC------CAGGAC---CTG------ACCCAGGAG------------------CTGGGGGATCACATCTGCAGTGCCCTCCAGTGTGGCTCCTTCCTGAGGCGTCTG---CAG------GAC---------------AGGGCGCCGCACCCGGAGGAGCCCGGGCCC---------------TCGCTGCCTCTGCGGTGGAAGCTACAGCACAACGTCAGCTGCGCGGACCTACAGCAGTGCTTCCAGACACGCCAGCCGGAGGCCGGGGGCCGGGCTCTCGCCGTCCTCTGCTCAGACTTCCAGCCCAAGGTGCAGAGCCGCCTGGTGGAGGGCCACAGCCTGTGTGAAGGCGTGGTGGAGGTGCGCCAGGGA---------GGGCGGTGGGCAGCCCTGTGCCACAACAGC---ACGGCC------ACGGCGGCGAGGTGGAACGAGGTCTGCCAGGAGCAGCAGTGTGGCAGCGTCGTCACCTATGGGAAGCTGGAGGCTGGCAAGACAGCCTCCCCAGGGCTCTCGTGT---CCCCAGGAGAAGCTGTCCCAGTGCCATCAGCTTCAG---AAGAGCCCCCTCTGCAAAAGGGTGTTTGTCACATGCCAGCACCATCACCCAGCGGGCCTGGGCGCCGGCACCGTGGCCAGCATCATCCTGGCCCTTATGCTCCTGGCTCTGCTCCTGATCATGTGCGGCCCTCTCGCCTACAAGAAGCTGGTGAAGAAATTCCGTCAGAAGCAGCAGCGGCAGTGGATTGGCCCAACAGGGGTGAACCAGAGCATGTCTTTCCATCGCAACCACACGGCTACC------GTCCGG---TCTCGGGCTGAGAACCCCGCAGCCTCA---CAC---GTGGATAATGAATACAGCCAGCCCCCCAGGAGCTCC---ATCTCTGCTTACCCGGCTCTGGAAGGGGCCCTGCACGCATCTTCTGCCCAGCCCGACAACTCCTCCGACAGTGACTATGACCTGCATGGGGCTCAGCGGCTG---
>oryAfe1
----------------------------------------------------------TCACTTCCTGCCTC---------GGAGCC---TTCACCAGA------GAGCACGGAGTAACCCCAAGGGTGAGGCTGAGCCAC------TCGAACTCGCGGTGCCTGGGCCAGCTGGAGGTC------TTTCACCAGGACCGG---TACTCCTCAGTGTGCAGCCAGAGCTGGGGCCGGAGC------------------------TGGGACCGAGAGGAGCCC------GTCAAGCTG---GCCAAGGAGATCTGCCAGCAGCTGAGCTGTGGGGAGGCCCTGACGCTCACCGCCATCCCTCGCTTCAACCAT------CCATGG---------AACCAG------ATCCTCTGCCACGGGCCCCTAGGG---TTCCTCAACTGTACA---AGCACC------AGTGCT---GCTCGG---TGCCACCCTCTGAGCCTGATCTGCTTAGAC---------------CCACCGACAGTGACGCCTCCACCCACAAGCCGCCCGCCCACCACCACTCCGGAGCCCACAGCACCCCCCAGGCTGCACCTGACAGTGGGGCCTGGGGTTCTGCACTGTGCAGGCAACGTGGAGTTCTACCAGGGCAGTCTGGGTGGCACCATCATCGAC------GAGGCC------CAGGAC---CTG------ACCCAGGGC------------------CTGGGGGACCGCATCTGCGCAGCCCTGCAGTGTGGCTCCTTCTTGAGGCGTCTG---CCA------GAG------------GCCAGGGCAGCCGAGGGGGCACGC---TCGGAG---------CACAGGCCCTCACCAACGCAATGGAAGATCCAG---AACGCCAGTTGTGCCTCCCTGGAGCAGTGCTTCCGAAAGACCCAGCCCTGGGAGGGCGGCCAAGCTCTTGCCCTCATCTGCTCAGACTTCCAGCCCAAGGTGCAGAGCCGCCTGGTGGGTGGCCGCGACACATGTGAAGGCACCGTGGAGGTGCGCCAGGAA---------AGGCACTGGGCAGCCCTGTGCGACAGCTCG---CCAGCCAAG---AACGCAGCACGGTGGGAGGAGGTGTGCCACAATCAGCAGTGCGGCAGCGTGAACACCTATGGGGAGCTGGATGCCGGGGAGAAGACCTCCCGGGGAGTCTTCTGT---CTCCAGGAGAAGCTGTCCCAGTGCCATGAGCTTCAGGAGAAAAGGTCCCGCTGCAAAAGGGTGTTTGTCACATGCCAGGACGTGCGCCCCCAGGGCCTGGGGGCGGGCACTGTGATGAGCATCCTCCTGGCCCTTCTGCTTCTGATGTTGCTGCTGGTCATGTGTGGGCCCCTCGCCTACAAGAAGCTGGTGAAGAAATTCCGCCAGAAGAAGCAGCGCCAGTGGATTGGGCCAACGGGAATGAACCAGAGCATGTCTTTCCATCGCAACCACACGGCGACT------GTCGGG---TCCCAGGTTGAGAACCCCACAGCATCT---CAC---GTGGATAACGAATACAGTCAGCCCCCCAGGAACTCGCACGTCTCAGCCTATCCGGCCCTTGAAGGGGCCCTGCACCGCGTTTCTGCACAGCCTGACAACTCCTCCGACAGCGACTATGATCTACGCGGGGCTCAGAGGCTGT--
>tarSyr2
----------------------------------------------------------TCACTTCCTGCCTC---------GGGTGG---TCCAGCTGG------AATGACCCAGATTTCCAG---GGGCAGCTCACCGGC------TCCTCCTCGCGGTGCCAGGGCCAGCTGGAGGTC------CACCTCCAGGGCTCG---TGGAGCACGGTTTGCAGCCAGAGCTGGGGCAGGAGC------------------------CCCTCTCGCTGGGAGGAC------CCCCACCAG---GTCTCGAACATCTGCCGACGGCTGGGCTGCAGGGAGGCCGTGATCCTGGCCCCCTTCTCCCGCTTGAACACC------CCCCGG---------AACCAG------CTCATCTGCCACGGACACCTGGGCACCTTCTCCAACTGCACC---GTCGGA---------CCA---GACCAG---TGCCCCCCTCTGAGCCTGGTCTGCTTAGAG---------------CCCCAGACGACGACACCGCCCCCCACAAGCCCCCCGCCCACCACCACTCCAGAGCCCACAGCTTCTCCCAGGCTGCGGCTGGTGCCAAGGCCCGGGGACCTTCACTGCACCGGCGTGGTCGAGTTCTACAGTGGCGGCCAGGGCGGCACCGTCAGCTAC------GAGGGC------CAGTCT---GAG------GCCCGAGGG------------------CTTGGAAACCTGCTTTGCGAAGCCCTCCAGTGTGGCTCCTTCTTGAAGCATCTG---CCA------GGG------------TCCAAGGCAGCCGGGGCACAAGACCTAGGCGAGGCCGGGGGACACAGACCCTTGCCCATTCGATGGGAGATCCAG---AATGCAAGCTGTGCCTCCGTGGAACAGTGCTTCAGGAAAATCCAGCCCCAGAAGCAGGGGGCAGCTCTCACCCTGGCCTGCTCGGATTTCCAACCCAAGGTGCAGAGCCGCCTGGCGGGGGGCAGCAGCATGTGTGAAGGCGTCGTGGAAGTGCGCCATGGG------GGTGAGCAGTGGGCGTCCCTGTGTGACAGCTCC---CCGGCCAAG---GTCACAGCACGGTGGAAAGAGGTGTGCCGGGAGCAACAGTGCGGCAGCGTCAAGTCCTATCACGTGCTGGATGCTGGC---AAGACCCCCCGAGGGCTCTCATGT---CCCAAGGAGATACTGTCCCAGTGTCTTGAGCTTCAGGAGGAAAAATCCCACTGCAAGAAGGTGTTTGTCACATGCCAGGACCCGAGCCCCGCAGGCCTGAACGCAGGCTCCGTGGCCAGCATCGTCCTGGGACTGGTGCTCCTGGCAGTGCTGCTGGTCCTGTGTGGTCCTCCCGCCTATAAGAAGCTGGTGAAGAAATTCCGCCAGAAGAAGCAGCGCCAGTGGATTGGCCCCACAGCGGTGAACCAGAACATGTCGTTCCATCGCAGCCACACGGCCACC------GTCCGG---TCCCAGGCTGAGGCTCCCACGGCCTCC---CAC---GTGGATAACGAGTACAGCCAGCCTCCCAGGAACTCCCTTGCCTCGGCCTACCCAGCTCTGGAAGGCGCCCTGCACCGCACCTGCACGCAGCCGGACAACTCCTCTGACAGCGACTACGACCTGCATGGGGCACAGAGGCTGT--
>eriEur2
ATGGCCATGGGGTCT---------CCGATGACTGCCTTGTGTCTACTGGGGTTGCTGGCCACTTCCTGCCTG---------GGAGAG---AAGGACTGGAGAGGAGAATGCCCAGACGTCCCC---GTGAAGCTGAATGGC------TTCGACTCGAAGTGCCAGGGCTGGGTGGAAGTG------TGCTGGAAGAAAGGT---TGGTACCCAGTGTCATGGAGGAGCTGGACACAGAAG------------------------------------ATGGAC------ATCTCTCAG---GCCTCCAAGCTCTGCCAGAAACTGCACTGTGGGAATGCCCTGACCTTT------TTTGATGGCATGCCTGAA------TCCCCA---------AAACAC------ATCACCTGTCAAGGAGCAGTGGGGTCCTTCTCCAACTGCAGC---CTCAAC------ATGGTA---CACAAG---AGGGACTCTCTGGGCGTGGTCTGCATCGAA---------------CCGAAGAAGACAACCCCTGCACCCACAGTCCCGCCACCCACGCCAACTCCGGAGCCCACAGATCCTCCCAGGATGCAGCTGCTGCCCGGGTCCTGGGGTCTGCAGTGCGCGGGCTGGGTGGCCTCCTACCATGGCAGCCTGGGTGGCACCATCAGCTCC------AAGAAC------CAGGAC---AGG------GCCCATGGG------------------CTGCTGAATTTCATCTGTGACACACTTCAGTGTGGCTCCTTCCTGCGGTTCCTG------------GAC------------ACCGAGGCCACTGAGACCCCCAGCTCAATGGAG---------AATCCAGCCCTCCCCATTCGGTGGAAGATCGAG---AACTCGAGCGTCAGCATCCTGGAGCAGCCTTTACAGGAGGCCCAGCTCAGGGATTACAGCCCAGCTCTCGCCATCGTCTGTTCTGGTTTCCAGCCCAAGGTGCAGAGCCGCCTGGCAGGGGGCAGCGGCCTGTGTGCAGGCGCGGTGGAGGTGCGGCAGCGC---------GGGCGCTGGGCGGCGCTGTGCGAGACCTCG---AAGGCGCGG---GACACGGTGCTGGCGGAGGAGGTGTGTCGCCAGCAGCAGTGCGGTCCCCTCCTCTCACACCGCCTGCTGGACGCCGGCGATGCGGCCGGCCCCGGCTTCTCCTGC---ACCGAGAGGAACCTGTCCCTCTGCCACCACCTGCAGGACAAGAAGAGCAAGTGCAAGCGGGTGTTTGTCACCTGCCAGGATCCGAACCCCGAGGGCCTAGGCGCCGGCACGGTGATGAGCATCATCCTGGCCCTGGTGCTGCTGGTCCTGCTGCTGGTCCTCTGTGGGCCCCCCGCCTACAAGAAGCTGGTGAAAAAATACCGCCAGAAGAAGCAGCGGCAGTGGATCGGCCCCACCGAAATGAGCCAGAACATGTCCTTCCATCGTAACCACACGGCCACCACCACCGTGCGC---ATCCAGGCAGAGAACCCCCCAGCTGTG---CACACTGTCGAGAATGAATACAGCCAGCCCCCCAGGAACTCCCAGGCCTCGGCCTACCCAGCTCTGGAAGGCACCCTGCACAGGGTCTCCACACAGCCTGACAACTCCTCCGACAGTGACTATGACCTGCACATCACTCAGAGGCTG---
>hetGla2
---------------------------------------------------------------------------------------------------------GAAGACACAGGCTTCCAG---GTGCGACTCGAGGGC------TCCAGCTCGCCATGCCAGGGCCGGCTGCAGGTC------TACACCCAGGACTCC---TGGAGCTCGGTGTGCGCAGACAGCTGGGGCCTGGCC------------------------GGCAGCTCCCCGCCGGAC------CCCAGGCAG---GCCTCCCAGCTCTGCCAGCGGCTGCGCTGTGGGGACATCTGCAGACTTGGCATCATCCCTGCCTTCAATGCA------CCCCAGCCCCGGCTCCGTGAG------CTCACCTGCCAAGGACCCCCGGGGTCCTTCTCCAACTGCAGC---AGCAGC------CGCACACGGAGCTTG---TGCCAGACACTGGGCCTGGTCTGCCTAGAG---------------CCCCAGAGGACAACACTGCCACCCACGAGCCCCCCAGCCTCCACCACGCCGGAGCCCACAGCTCCGCCCAGGCTGCAGCTGGTGGCCCAGCCCGGGGGCCTGCAGTGCGCCGGTGCCGTCGAGTTCTACAGCGGCCGCTGGGGTGGCACTGTCGGCTAC------AAGGCC------CGGGACGACAAG------GCCAGGGGC------------------CTGGGCACCCTCATCTGCAGTGTCCTAGGGTGTGGCTCCTTCCTCAAGTGGCTG---CCG------GAG------------GCCGAGGCC---------------------------------------CCGGAGCCT---CAGTGGACAGTGCGG---AACGCAAGCTGCCAGGCCCTGCCCCAGTGCTTCCAGAGGGCACCGCCTGGGGCGGCCAGCCCTGCCCTGGGCCTCGTCTGCTCCGGTTTCCAGCCTAAGGTGCAGAGCCGCCTGGTGGGGGGCGGCAGCGTGTGCCAGGGCACCGTGGAGGTGCGCCAGGGCGGCCCAGGGGTGGCGTGGGCAGCCCTGTGCCACAGTGCC---GTGGCCCGG---AGCTCGGCGCGGTGGGATGAGGTGTGCCAGGAGCAGCAGTGCGGCAGGGCCGCCGCCGTCCACGTGCTGGACGCGGGCGAGGGGACAGGC---GGGCTCCTGTGTCGGGAGGAGGAGCAGCTGTCCCGCTGCCACGCGCTGCAGGAGAAGAGGAGCCTGTGCCACGGGGTACACGTCAGCTGCCAGGACCCCAAGCCCCCAGGCCCAGCCGCAGGCACCGTGGGGAGCATCGTCCTGGCCCTGCTGCTCTCGGCTGTGCTGCTGGCCGTGTGCGGCCCCCTGGCCTACAGGAAACTGCTGAAGAAAGTCCGCCAGAAGAAGCAGCGGCAGTGGATCGGCCCAACGGGGATGAGCCAGACCATGTCTTTCCACCGCAACCCCACGGGCACC------GTGCGG---GCCCAGCCCGAGAACCGCCCCGAGTCA---CAC---GCGGACAACGAGTACAGCCAGCCGCCTCGGAACTCACGCCTGTCTGCCTACCCCGCTCTGGAAGGGGCCCTGCGGCTCTCGGCCGCCCAGCCGGACAACTCATCTGACAGCGACTACGACCTGCACACTGCCCAGAGGCTG---
>cavPor3
------ATGGGGTCCCTGTCA------CTGGCCGTCGAGTGCCTGCTGGCAATGCTGGCTGCTTTCTGCGTG---------GGCTGG---TCCAGCATG------GAAGACACAGGCTTCCAG---GTGCGGCTCCAGGGC------TCCAGCTCACCATGCCAGGGCCGGCTGCAGGTC------TACAAGCAGGGATCC---TGGAGCACAGTATGCGCACAGAGCTGGGGCCTGCGC------------------------AGAGGCTCCCTCCAGGAC------TTGGCCCAG---GTCTCCCAACTCTGCCAGCAGCTGCGCTGTGGG---------------------------------------------------------------------------------------------------------------------------------------------GAG---TGCCAACCACTCAGCCTGATCTGCTTAGAG---------------CCCCAGAAGACGACACCGCCACCCACAAGCCCCCCACCCCCCACCACACCAGCGCCCACAGCTCCGCCCAGGCTGTGGTTGGCAGCTGGGCCCAGGGGCCTGCAGTGTGCGGGCACTGTCGAGTTCTACAGTGGCCACCTGGGCGGTGTCATCGGCTAC------CCAGCC------CCAGAT---GAC------AAGGATGACATG------CTCTGGGGCCTGGGCACCCTCATCTGCAGGAGCCTGGGCTGTGGCTCCTTCCTGAGGAGGTTG---CCA------GGG------------CCTGAAGTC---------------------------------------CCAAGGCCCATCGGGTGGATGGTGCAG---AATGCGAGTTGCACAGCCCTGCCGCAGTGCTTCCGGCAGGTGCATCGTGGGGAGGCCGGCCTGGCCCTGGCGCTCGTCTGCTCCGGTTTCCAGCCCAAGGTGCAAAGCCGCCTGGTGGGGGGTGGCAGCACATGCCAGGGCACTGTGGAGGTGCGCCAGGGTGGCCCGGAGGCACAGTGGGTAGCCCTGTGCCACAGCACC---------CGG---AGCTCAGCACGGTGGGAAGCGCTATGCCAGGAGCAGCAGTGTGGCAGGTTCCTCACCTACCATGAGCTCGATGCCGTCGTGGGCACC---CGCGGACTCCTCTGC---CCTGAGAAGCTGCTGTCCGAGTGCCATGTGCTTGAGGAGAGGAGGTCC---TGCCGGAGGGCGTACATCACCTGCCAGGATCCCCACCCCCCAGGCCTGGCTGCGGGCACTGTGGGGAGCATTGTGCTGGCCCTGCTGCTCTTGGTTGTGCTGCTGGTGCTGTGTGGTCCCCTGGCCTACAGGAAGCTGATGAAGAGAGTCCGCCAGAAGAAGCAGCGGCAGTGGATCGGCCCAACGGGGATGAAC------ATGTCTTTCCACCGCAACCACACTGCCACC------GTGCGG---TCCCAAGCTGAGAACCGCCCAGCATCA---CAC---GTGGACAATGAGTACAGCCAGCCGCCCCGGAGCTCCCACCTGTCTGCTTACCCAGCTCTGGAAGGGGCCCTACGCCTCTCTGCTGCCCAGCCTGACAACTCCTCAGACAGCGACTACGACCTGCACACCGCACAGAGGCTC---
>conCri1
------ATGGGGTCTCGGCGGACGCCACTGGCCACCCTCTACCTGCTGGGGTTGCTGGCCACGTCCTGCCTC---------GCGGAG---AACGCATGG------GAGAATGGCGATCTCCAG---GTGGAGCTACACGGC------------TCAAAGTGCCAGGGCCAGCTGAGAGTC------CACCTTAACGGCACA---TGGCACACAGTGAGCAGCCGGAGCTGGGACATGGAC------------------------ACCTGCCAATGCCAGCACCTCTGTGTGGATGGA---GCCTCGGCACTCTGCTCGAGGCTGCGGTGCGGACAGGCCTTGGCCTTCAGCCACTTCCCTTCCCTCTATAGT------CCCCAC---------AATCAG------ATCATCTGCCACGGAAAAGTGGGGATTTTCTCCAACTGCAGC---CAGGAG------AATTCC---CACCAG------GAACCTCTGAACCTGATCTGCTTAGAG---------------CCCAAGAAGATGCCGCCTTCACCCACGCGCACCCCGGCCACGACCACTCAGAAGCCCACAGTTTCTCCCAGGCTGCAGCTAGTGGCGGGGCCCTGGGGCCTGCGGTGTGCCGGCGTCGTGGAGTTCCACAGCGGCGGCCTGGCCGGCGCGGTGAGCTTC------GAGTCC------CAGGAC---AGG------ACCCGAGAC------------------CTGGGGGAACGCATCTGTACGGCTGTCCACTGTGGCTCCTTCTTGAAGTACCTG---CCG------GAG------------GCCGAGGCAATGGGGGGACCTCACCCAGGCAAG---------AACCAGCCCCTGTCCATTCAGTGGAAGCTGGAG---AGCACCAGTTGCCCTGTGCTGGAGCAGTGTTTCCGGGAGGCCCAGTCCCAGGAGGGCGGCCGAGCGCTCGCCGTCCTCTGCTCTGATTTCCAGCCCAAGGTGCAGAGCCGCCTGCTGGGGGGCAGGAGCCAGTGTGCCGGCTCTGTGGAGGTTCGCCAGAAC---------AAGCAGTGGGCAGCCCTGTGCACCAACACC---TCGGTCAAG---GGCATGGCGAGGTGGGAGGAGGTCTGCCAGGAGCACCAGTGTGGCAAGGTC------GTCCAGGTGCTGGCCACCAGCGAG---ACTCCCAGGGGGCTCTTCTGT---CCCCAGGAGAAGCTGTCCGAGTGCCACCAGCTTCAGGAGAACACAAACTACTGCAAGAGGGTATTTGTCACA------------------------------------------------------------------------------------------------------------------------------TTTCACCAGAAGAAGCAGCGCCAGTGGATCGGCCCCACGGAGATGAACCAGAACATGTCTTTCCATCGCAACCACACGACCACG------GTCCGCCGGTCGCAGGCGGACAGCCCC---GCGGTC---CAC---GTGGAGAACGAGTACAGCCAGCCCCCCAGGAACTCCCGCGCCTCGGCCTACCCA------------------------------------------------------------------------------------------
