# Supplementary material for: Six reference-quality genomes reveal evolution of bat adaptations
Source: Nature. 2020 Jul 22;583(7817):578–84. doi: 10.1038/s41586-020-2486-3 (PMC8075899; doi:10.1038/s41586-020-2486-3)
Supplement: Supplementary file 6 — Alignments of 12,931 protein-coding genes across 48 mammals. [file 41586_2020_2486_MOESM6_ESM.gz › suppDataFile/ENST00000009530.aln.fasta]

>HLcamFer2
---------A-GCAGCAG------CAGCAGCAGGAGGCGTGGGGAAGACCAGAAGCCAGAACCATGGAAGACCAGCGCGACCTCATCTCTAACCACGAGCAGCTGCCCATACTGGGCCAGCGCCCTGCAGCCCCGGAG---AGCAAGTGCAGCCGCGGAGCCCTGTACACAGGCTTTTCTGTCCTGATGGCTCTTCTCCTGGCCGGGCAGGCCACCACTGCCTACTTCCTGTACCAGCAGCAGGGCCGGCTGGACAAGTTGACTATCACCTCACAGAACCTGCAGCTGGAGAACCTGCGCATGAAGCTTCCCAAACCTGCCAAGCCTTTG---AGCCAGATGCGGATGGCCACCCCCATGCTTATGCAGGCTCTGCCCATG------------CAAGGCCCACAGCTCATGCAG---AATGCCACCAAGTATGGCAACATGACACAGGACCACGTGATGCACCTGCTCCTGAAGGCTGACCCCCTGAAGGTGTACCCACAGCTGAAGGGGAGCCTCCCAGAGAACCTGAAACACCTTAAGAACACCATGGACGGCATGAACTGGAAGCTCTTTGAGAACTGGATGCATTATTGGCTCTTGTTTGAAATGAGCAAGAACTCACAGGAGGAGCAG---CCCTTT---GAG---GTTCCAACAAAAGCACTGACCAAGTGCCAGGAAGAGGTCAGCCGCATCCCCGCCATCCACCCGGGCACGTTCAGGCCCAAGTGCGACGAGAACGGCAACTATATGCCGCTCCAGTGCTATGGGAGCATCGGCTACTGCTGGTGCGTCTTCCCCAACGGCACCGAGGTCCCCCACACCAGGAGCCGCGGGCAC------CATAACTGCAGTGACCCACTGGAAATGGAGGATCTGTCCTCTGGGCTGGGCGTGACC---------------------AAGCCAGATCTGGGCCAAGTCATCCTGT--
>micMur3
---------CACAGGCAGCGGCAGCAGCAGCAGGAGCCTTGGGGAGGA------GCCAGAGCCATGGATGACCAGCGCGACCTCATCTCCAACCATGAGCAAACGCCCATGCTGACCCAGCGCCCAGGGGCCCCAGAG---AGGAATTGCAACCGCGGAGCGCTGTACACAGGCTTTTCTGTCCTGGTGGCTCTGCTCCTGGCGGGCCAGGCCACCACCGCCTACTTCCTGTACCAGCAGCAGGGCCGGCTGGACAAGCTGACGGTCACCTCGCAGAACCTGCAGCTGGAGAGCCTGCGCATGAAGCTTCCCAAGCCTCCCAAGCCTATG---AGCAAGATGCGCATGGCCACCCCCTTGATGATGCAGGCGCTGCCCATGGAAGGCCTGCCCCAGGGGCCT------AAGCAG---AATGCCACCAAATACGGCAACATGACACAGGACCATGTGATGCACCTGCTCCTGAGGGCCGACCCCCTGAAGGTGTACCCGCAGCTGAAGGGGAGCTTCCCAGAGAACCTGAAACACCTCAAGAGCACCATGGAGGGCCTGGACTGGAAGGTCTTTGAGAGCTGGATGCACCAGTGGCTCCTGTTTGAGCTAAGCAAGAACTCCATGGAGGAAAAG---CCCACT---GAG---GTCCCGCCAAAAGCACTGACCAAGTGCCAGGAAGAGGTCAGCCGCATCCCTGCCGTCCACCCAGGCATGTTCCGTCCCAAGTGCGACGAGAACGGCAACTATATGCCGCTCCAGTGCTATGGGAGCATCGGCTACTGCTGGTGCGTCTTCCCCAACGGCACCGAGGTCCCCCACACCAGGAGCCGCGGGCAC------CATAACTGCAGTGAGCCACAGGACATGGAGGACCTGTCTTCCGGGCTGGGCCTGACC---------------------AAGCTGGAGCCGAACCTAGTCGTGGTG---
>lepWed1
---------A-GCAGCAG------CAGAAGCAGCAAGTGTGGGGAAGACCAGAGGCCAGAACCATGGAAGACCAGCGCGACCTCATCTCCAACCATGAGCAGCTGCCCATGCTCGGCCAACGCCCCAGCGCCCCAGAG---AGCAAGTGCAGCCGAGGAGCTATGTACACAGGCTTTTCTGTCCTGGTGGCTCTGCTCCTGGCTGGCCAGGCCACCACCGCCTACTTCCTGTACCAGCAGCAGGGCCGGCTGGACAAGCTGACGGTCACCTCCCAGAACCTGCAGCTGGAGAACCTGCGCATGAAGCTCCCCAAGTCTCCCAAGCCTTTG---AACAAGATGAGGGTTGCCACCCCCATGATGATGCAGGCGCTGCCCATGCCAGGCCTGCTCCAGGGGCCC------ATGCAG---AACGCCACCAAGTACGGCAACATGACACAGGACCACGTGATGCACATGCTTCTGGAGGCTGACCCCCTGAAGGTGTACCCGAAGCTCAAGGGGAACTTCCCAGAGAACCTGAAACACCTTAAGAACACCATGGGGCCGCTGGACTGGAAGGTCTTCGAGAGCTGGATCTATCAGTGGCTCCTGTTTGAAATGAGCAAGAACTCCCTGGAGAATAAG---CCC------GAG---GTTCCACTAAGAGTACCGACCAAGTGCCAGGAGGAGGTCAGCCACATCCCCGCCGTCCACCCTGGCACGTTCAGGCCCCAGTGTGATGAGAACGGCCACTATAAGCCGCTCCAGTGCTATGGGAGCACCGGCTATTGCTGGTGCGTCTTCCCCAACGGCACCGAGGTCCCCCACACCAGGAGCCGTGGGCAC------CATCACTGCAGTGAGCCACTGGACATGGAAGACCTGTCATCTGGGCTGGGCCTGACC---------------------AAGCAGGACCTGGGCCACG-----------
>HLphyDis3
----AGCGGCAGCAGCAG------ACGCAGCAAGAGGCTTGGGTTAGACCAGAGGCCAGGACCATGGATGATCAACGCGACCTCATCTCCAACCACGAGCAGCTGCCCATGTTGAGCCAGCGCCCCGGAGCCCCGGAGAGCAGCAAGTGCAGCCGCGGAGCCCTGTACACAGGCTTTTCTGTCCTGGTGGCTCTGCTCCTGGCTGGTCAGGCCACCACCGCCTACTTCCTGTACCAGCAGCAGGGCCGGCTGGACAAGCTAACGGTCACCTCGCAGAACCTGCAGCTGGAGAACATGCGCATGAAGCTTCCCAAACCTGCCAAGCCTGTG---AGCCAGATGCGGATGGCCACGCCCATGCTGATGCACGCGCTGCCCATGGAAGGC------GCGGGGCCC------ATGCAG---AACGCCACCAAGTACGGCAACACCACACTGGACCATGTGATGCACCTGCTTCTGAAAGCTGACCCCCTGAAGGTGTACCCACAGCTGAAGGGGACCTTCCCAGAGAACCTGAAGAAACTTAAGAGAACCATGGAGGGCCTGGACTGGAAGGTCTTTGAGAGCTGGATGCATCAGTGGCTCTTGTTTGAAATGAGCAAGAACTCGATGGAG---AAG---CTCACT---GAA---GGTTCACCAAAAGCACTGACCCAGTGCCTGGAAGAGGCCAGCCGCATCCCTGCCGTCCACCCGGGCACGTTCAAGCCCCAGTGCGACGAGAACGGCAACTATTTGCCGCTCCAGTGCTATGGGAGCATTGGCTACTGCTGGTGCGTCTACCCCAACGGCACCGAGGTCCCCCACACCAGAAGCCGTGGGCACCCGCACCATAACTGCAGTGACCCACTGGACATGGAGGACCTGTCATCTGGACTGGGTGTGACC---------------------AAGCCAGAACTGACCCAAGCCATGGTG---
>manPen1
----TACACAAGGAGCAG------CGGCAGCAGGAGGCGTGGGGAAGACCAGAGGCCAGAACCATGGAAGACCAGCGTGACCTCATCTCCAACCACGAGCAGCTGCCCATGCTGGGCCAGCGCCCTGCAGCCCCAGAG---AGCAAGTGCAGCCGTGGGGCCCTGTACACAGGCTTTTCTGTCCTGGTGGCTCTGCTCCTGGCCGGCCAGGCCACCACTGCCTACTTCTTGTACCAGCAGCAGGGGCGACTGGACAAGCTGACGGTCACCTCACAGAGCCTGCAGCTGGAGAGCCTGCGCATGAAGCTCCCCAAGTCTGCCAAACCTTTC---AGCAAGATGCGGATGGCCACCCCCATGCTGATGCAGGCGCTGCCCCTGGACGGTGTGGCCCAGGGGCCT------ATGCGG---AGTGCCACCAAGTATGGCAACATGACACAGGACCATGTGATGCACCTGCTCCTGGCGACTGATCCCCTGAAGGTCTACCCGCAGCTGAAGGGGAGCTTCCCAGAGAACCTCAAATACCTTAAGAGCAGCATGCAGAGCCTGGACTGGAAGATCTTTGAGAACTGGATGCATCAGTGGCTCTTGTTTGAAATGAGCAAGAACTCGCTGACAGAGAAG---CCCACT---GAG---GCTCCACCAAAAGTACTGACCAAGTGCCAGGAGGAGGTCAGCCGCATCCCTGCCATCCACCCTGGCATGTTCAGGCCCAAATGCGACGAGGACGGCAACTATATGCCGCTCCAGTGCTACGGGAGCACCGGCTACTGCTGGTGTGTTTTCCCCAACGGCACCGAGGTCCCCCACACCAGGAGCCGTGGGCGC------CATGACTGCAGCGAGCCACTGGAGATGGAGGACCTGCCGTCCGGGCTGGGCATGGCC---------------------AAGCAGGATCTGGGCCAAGCC---ATGT--
>micOch1
---------A-GCAGCAG------CAGCAGCAGCGCCTGTCGAGAAGACTAGAGGCCAGAGCCATGGATGACCAGCGCGATCTCATCTCCAACCATGAGCAGCTGCCCATGCTGGGCCAGCGCCCTAGAGCCCCAGAA------AGGTGCAGCCGCGGGGCCCTGTACACCGGCTTTTCTGTCCTGGTGGCTCTGCTCTTGGCTGGGCAGGCCACCACGGCTTACTTCCTGTACCAGCAGCAGGGCCGTCTAGACAAGCTGACCGTGACCTCCCAGAACCTGCAACTGGAGAGCCTTCGCATGAAGCTTCCTAAATCTGCCAAACCTGTC---AGCCAGATGCGGATGGCTACCCCCTTGCTGATGCGGCCACTGCCCATGGAAAACATGCTCCACGGGCCT------GTGCAG---AATGTTACTAAGTACGGCAACATGACCCAGGACCACGTGATGCACCTGCTCCTGAGGTCTGGACCCCTG---ATGTACCCACAGCTGAAGGGGACCTTTCCGGAAAACCTGAAGCATCTTAAGAACTCCATGGATGGTCTGGACTGGAAGGTCTTTGAGAGCTGGATGAAACAGTGGCTCTTGTTTGAAATGAGCAAGAACTCCCTGGAGGAGAAG---CCCACC---GAG---GCTCCGCCTAAAGGGCTGACCAAGTGCCAGGAAGAGGTCAGCCACATCCCTGATGTCCATCCGGGTGCGTTCCGTCCCAAGTGCGATGAGAACGGCAACTATATGCCGCTCCAGTGCTACGGGAGCACTGGCTACTGCTGGTGTGTGTTCCCCAACGGCACTGAGGTCCCTCACACCAAGAGCCGCGGGCGC------CATAACTGCAGTGAGCCACTGGACCTGGAAGACCCATCTTCTGGCCTGGGTGTGACC---------------------AAGCAGGATGTGGGCCTAGCC---ATGT--
>criGri1
-NNNNNCAGCAGCAGCAG------CAGCAGCAGCACCTGTGGGGAAGACTAGAGGCCAGAGCCATGGACGACCAGCGCGACCTCATCTCTAACCATGAGCAGCTGCCCATGCTGGGCCAGCGCCCTAGAGCCCCAGAA------AGGTGCAGCCGTGGAGCCCTGTATACCGGCTTTTCTGTCCTGGTGGCTCTGCTTTTGGCTGGGCAGGCCACCACTGCTTACTTCCTGTACCAGCAGCAGGGGCGTCTAGACAAGCTGACCGTCACCTCTCAGAACCTGCAACTGGAGAGCCTTCGCATGAAGCTTCCTAAATCTGCCAAACCTGTC---AGCCAGATGCGGATGGCTACTCCCTTGCTGATGCAGCCACTGCCCATGAAAAGCATGCTCCACGGGCCT------GTGCAA---AATGTTACCAAGTATGGCAACATGACCCAGGACCACGTGATGCACCTGCTACTGAGGTCTGGACCCCTGGAT---TACCCAAAGCTGAAGGGGAGCTTCCCAGAGAACCTGAAACACCTGAAGAACTCTATGGATGGGCTGAACTGGAAGGTCTTTGAGAGCTGGATGAAACAGTGGCTCTTGTTTGAAATGAGCAAGAACTCCCTGGAGGAGAAG---CCCACT---GAG---GCTCCACCTAAAGTACTGACCAAGTGCCAGGAAGAGGTCAGCCACATCCCTGATGTCCATCCGGGTGCGTTCCGTCCCAAGTGCGATGAGAACGGTAACTATATGCCACTCCAGTGCCATGGGAGCACTGGCTACTGCTGGTGTGTGTTCCCCAATGGCACCGAAGTCCCTCACACCAAGAGCCGCGGGCGC------CATAACTGCAGTGAACCACTGGACATGGAGGACCCATCTTCTGGCCTGGGCGTGACC---------------------AAGCAGGATCTGGGCCCAGTTATGATGT--
>calJac3
---------A-GCAGCAG------CAGCAGCAGGAACTGTTGGGAAGATCAGAAGCCAGAGTCATGGACGACCAGCGCGACCTTATCTCCAACAATGAGCAACTGCCCATGTTGGGCCAGCGCCCTGGAGCCCCTGAG---AGCAAGTGCAGCCGCGGAGCCGTGTACACAGTCTTCTCCATCCTGGTGGCTCTGCTCCTGGCTGGCCAGGCCACCACCGCCTACTTCCTGTACCAGCAGCAGGGCCGGCTGGACAAACTGACGGTCACCTCCCAGAACCTGCAGCTGGAGAATCTGCGCATGAAGCTTCCCAAGCCTGCCAAGCCTTTA---AGCCAGATGCGCATGGCCACCCCACTGCTGATGCAGGCGCTGCCCATGGCGGGCCTGCCCCAGAAGCCC------ATGCAG---AATGCCACCAAGCATGGCAACATGACGGAGGACCATGTGATGCACTTGCTCCTGAATGCTGACCCCCTGAAGGTATATCCGCCGCTGAAGGGGAGCCTCTCAGAGAACCTGAAACACCTTAAGAACACGATGGAGACCATGGACTGGAAGGTCTTTGAGAGCTGGCTGCACCATTGGCTCTTGTTTGAAATGAGCAAGCACTCTCTGGAGCAAAAG---CCCACT---GAG---GCTCCACCAAAAGCACTGACCAAGTGCCAGGAAGAGGTCAGCCACATCCCTGATGTCCACCCGGGTTCGTTCCGTCCCAAGTGCGACGAGAACGGCAACTATCTGCCACTCCAGTGCTATGGGAGCATCGGCTACTGCTGGTGCGTCTTCCCCAACGGCACAGAGGTCCCCAACACCAGAAGCCGCGGGCAC------CATAACTGCAGTGAGTCACTGGAACTGGAGGACCCATCGTCTGGGCTGGGTGTGACC---------------------AAGCAGGATCTCGGCCCAGTAGCCATGT--
>saiBol1
---------A-GCAGCAG------CAGCAGCAGGAACTGTTGGGAAGATCAGAAGCTAGAGTCATGGACGACCAGCGCGACCTTATCTCCAACAATGAGCAACTGCCCATGCTGGGCCAGCGCCCTGGAGCCCCTGAG---AGCAAGTGCAGCCGTGGAGCCGTGTACACAGTCTTCTCCGTCCTGGTGGCTCTGCTCCTGGCTGGCCAGGCCACCACCGCCTACTTCCTGTACCAGCAGCAGGGCCGGCTGGACAAACTGACGGTCACCTCCCAGAACCTGCAGCTGGAGAACATGCGCATGAAGCTTCCAAAGCCTGCCAAGCCTTTG---AGCCAGATGCGCATGGCCACCCCGCTGCTGATGCAGGCGCTGCCCATGGCAGGCCTGCCCCAGAAGCCC------ATGCAG---AATGCCACCAAGTATGGCAACATGACAGAGGACCATGTGATGCACCTGCTCCTGAATGCTGACCCCCTGAAGGTATACCCGCCGCTGAAGGGGAGCCTCTCGGAGAACCTGAAACACCTTAAGAACACCATGCAGACCATGGACTGGAAGGTCTTTGAGAGCTGGCTGCACCATTGGCTCTTGTTTGAAATGAGCAAGCCCTCCCTGGAGCAAAAG---CCCACT---GAG---GCTCCACCAAAAGCACTGACCAAGTGCCAGGAAGAGGTCAGCCGCATCCCTGATGTCCACCCGGGTTCGTTCCGTCCCAAGTGCGACGAGAACGGCAACTATCTGCCGCTCCAGTGCTATGGGAGCATCGGCTACTGCTGGTGTGTCTTCCCCAACGGCACAGAGGTCCCCAACACCAGAAGCCGTGGGCAC------CATAACTGCAGTGAGTTACTGGAACTGGAGGACCCATCTTCTGGGCTGGGAGTGACC---------------------AAGCAGGATCTGGGCCCAGTCGCCGTGT--
>balAcu1
---------A-GCAGCAG------CAGCAGCAGGAGAGG---GGAAGACCAGAGGCCAGAACCATGGAAGACCAACGTGACCTCATCTCCAACCATGAGCAGATGCCCATGCTGAGCCAGCGCCCCAGAGCCCAGGAG---AGCAAGTGCAGCCGTGGAGCCCTGTACACAGGCTTTTCCGTCCTGGTGGCTTTGCTCCTGGCCGGCCAGGCCACCACTGCCTACTTCCTGTACCAGCAGAAGGGCCGCCTGGACAAGCTGACAGTCACCTCGCAGAACCTGCAGCTGGAGAACATGCGCATGAAGCTTCCCAAACCCGCCAAGCCTCTG---AGCAAGATGCGGGTCGCCACCCCGATGCTGATGCAGGCGCTGCCCATGGAAGGC------CCGGAGCCC------ATGCGG---AACGCCACCAAGTACGGCAACATGACACAGGACCATGTGATGCAGCTGCTCCTTAAGGCTGACCCCCTGAAGGTGTACCCGCAGCTGAAGGGGAGCTTCCCAGAAAACCTGAAACACCTTAAGGACACCATGGATGGCATGGACTGGAAGCTCTTTGAGAACTGGATGCATCAGTGGCTCTTGTTTGAAATGAGCAAGATCTCAGTGGAGGAGAAG---CCCTTT---GAA---GTTCCACCAAAAGTACTGACCAAGTGCCAGAAAGAGGTCAGCCGCATCCCTGACATCCACCCGGGCATGTTCAGGCCCAAGTGCGACGAGAACGGCAACTATATGCCGCTCCAATGCTATGGGAGCATCGGCTACTGCTGGTGTGTCTTCCCCAACGGCACCGAGGTCCCCCACACCAGGAGCCGTGGGCAC------CATAACTGCAGCGACCCACTGGAGATGGAGGATCTGTCGTCTGGGCTGGGCGTGTCC---------------------AAGCAGGATCTCGGTCAGGTCATCCTGT--
>susScr11
---------------------------------------------------------------ATGGAGGACCAGCGCGACCTCATCTCCAACCATGAGCAGCTGCCCATGCTGGGCCAGCGCCCCGGGGCCCCGGAG---AGCAAGTGCAGCCGTGGAGCTCTGTACACAGGCTTTTCTGTCCTGGTGGCTCTGCTCCTGGCTGGCCAGGCCACCACCGCCTACTTCCTGTACCAGCAGCAGGGCCGGCTGGACAAGCTGACGGTCACCTCTCAGAACTTGCAGCTGGAGAGCCTGCGGATGAAGCTTCCCAAGCCCTCCAAGCCTTTG---AGCAAGATGCGGGTTTCCGCCCCCATGCTGATGCAGGCCCTGCCCATGGAAGGC------CCGGAGCCT------ATGCGC---AACGCCACCAAGTACGGCAACATGACCCAGGACCACGTGATGCACCTGCTCCTGAAGTCTGACCCCCTGGGAGTGTACCCGAAGCTGAAGGGGAGCCTCCCAGAAAACCTGAAGCACCTCAAGAACACCATGGACGGTGTGAACTGGAAGCTCTTTGAGAACTGGCTGCGTCAGTGGCTCTTGTTTGAAATGAGCAAGAACTCGCTGGAGGAGACA---CCCTTT---GAG---GTTCCGCCAAAAGTACTGACCAAGTGCCAGGAAGAGGTCAGCCGTGTCCCCGCCGTCCACCCGGGCATGTTCAGGCCCAAGTGCGACGAGGACGGCAACTACATGCCGCTCCAGTGCTACGGGAGCATCGGCTTCTGCTGGTGCGTCTTCCCCAACGGCACCGAGGTCCCGCACACCAGGAGCCGCGGGCGC------CACAGCTGCAGCGACCCACTGGAGACGGAGGACCTGTCGTCCGGGCTGGGCGTGACC---------------------AAGCAGGATCTCGGCCAAGTCATCCTG---
>mm10
--------------------------------------------------------------------------------------------------------------------------------------------------GTGCAGCCGTGGAGCTCTGTACACCGGTGTCTCTGTCCTGGTGGCTCTGCTCTTGGCTGGGCAGGCCACCACTGCTTACTTCCTGTACCAGCAACAGGGCCGCCTAGACAAGCTGACCATCACCTCCCAGAACCTGCAACTGGAGAGCCTTCGCATGAAGCTTCCGAAATCTGCCAAACCTGTG---AGCCAGATGCGGATGGCTACTCCCTTGCTGATGCGTCCAATGTCCATGGATAACATGCTCCTTGGGCCT------GTGAAG---AACGTTACCAAGTACGGCAACATGACCCAGGACCATGTGATGCATCTGCTCACGAGGTCTGGACCCCTGGAG---TACCCGCAGCTGAAGGGGACCTTCCCAGAGAATCTGAAGCATCTTAAGAACTCCATGGATGGCGTGAACTGGAAGATCTTCGAGAGCTGGATGAAGCAGTGGCTCTTGTTTGAGATGAGCAAGAACTCCCTGGAGGAGAAGAAGCCCACC---GAG---GCTCCACCTAAAGTACTGACCAAGTGCCAGGAAGAAGTCAGCCACATCCCTGCCGTCTACCCGGGTGCGTTCCGTCCCAAGTGCGACGAGAACGGTAACTATTTGCCACTCCAGTGCCACGGGAGCACTGGCTACTGCTGGTGTGTGTTCCCCAACGGCACTGAGGTTCCTCACACCAAGAGCCGCGGGCGC------CATAACTGCAGTGAGCCACTGGACATGGAAGACCTATCTTCTGGCCTGGGAGTGACC---------------------AGGCAGGAACTGGGTCAAGTCACCCTGTG-
>rn6
---------------------------------------------------------------ATGGATGACCAGCGCGACCTCATCTCTAACCATGAGCAGCTGCCCATCCTGGGCCAGCGTGCTAGAGCCCCAGAA---AGCAATTGCAACCGTGGAGTCCTGTACACCAGTGTCTCTGTCCTGGTGGCTCTGCTCTTGGCTGGGCAGGCCACCACTGCTTACTTCCTGTACCAGCAGCAGGGCCGCCTGGACAAGCTGACCGTCACCTCCCAGAACCTGCAACTGGAGAACCTTCGCATGAAGCTTCCGAAATCTGCCAAACCTGTG---AGCCCGATGCGCATGGCTACTCCCTTGCTGATGCGCCCACTGTCCATGGATAACATGCTCCAAGCGCCC------GTGAAG---AATGTTACCAAGTATGGCAACATGACCCAGGACCACGTGATGCACCTGCTTACGAAGTCTGGACCCGTGAAC---TACCCACAGCTGAAGGGGAGCTTCCCGGAGAATCTGAAGCACCTTAAGAACTCTATGAATGGTCTGGACTGGAAGGTCTTTGAGAGCTGGATGAAACAGTGGCTGTTGTTTGAAATGAGCAAGAACTCCCTGGAGGAGAAGCAGCCCACC---CAG---ACTCCACCTAAAGTATTGACCAAGTGCCAGGAAGAAGTCAGCCACATCCCTGATGTCCACCCGGGGGCGTTCCGTCCCAAGTGTGATGAGAACGGTAACTATATGCCACTCCAGTGCCATGGGAGCACTGGCTACTGCTGGTGTGTGTTCCCCAACGGCACTGAGGTCCCTCACACCAAGAGCCGCGGGCGC------CATAACTGCAGTGAGCCACTGGACATGGAAGACCCATCTTCTGGCCTGGGAGTGACC---------------------AAGCAGGATATGGGCCAAATGTTCTTG---
>hg38
---------ATGCACAGG------AGGAGAAGCAGGAGCTGTCGGGAAGATCAGAAGCCAGTCATGGATGACCAGCGCGACCTTATCTCCAACAATGAGCAACTGCCCATGCTGGGCCGGCGCCCTGGGGCCCCGGAG---AGCAAGTGCAGCCGCGGAGCCCTGTACACAGGCTTTTCCATCCTGGTGACTCTGCTCCTCGCTGGCCAGGCCACCACCGCCTACTTCCTGTACCAGCAGCAGGGCCGGCTGGACAAACTGACAGTCACCTCCCAGAACCTGCAGCTGGAGAACCTGCGCATGAAGCTTCCCAAGCCTCCCAAGCCTGTG---AGCAAGATGCGCATGGCCACCCCGCTGCTGATGCAGGCGCTGCCCATGGGAGCCCTGCCCCAGGGGCCC------ATGCAG---AATGCCACCAAGTATGGCAACATGACAGAGGACCATGTGATGCACCTGCTCCAGAATGCTGACCCCCTGAAGGTGTACCCGCCACTGAAGGGGAGCTTCCCGGAGAACCTGAGACACCTTAAGAACACCATGGAGACCATAGACTGGAAGGTCTTTGAGAGCTGGATGCACCATTGGCTCCTGTTTGAAATGAGCAGGCACTCCTTGGAGCAAAAG---CCCACT---GAC---GCTCCACCGAAAGTACTGACCAAGTGCCAGGAAGAGGTCAGCCACATCCCTGCTGTCCACCCGGGTTCATTCAGGCCCAAGTGCGACGAGAACGGCAACTATCTGCCACTCCAGTGCTATGGGAGCATCGGCTACTGCTGGTGTGTCTTCCCCAACGGCACGGAGGTCCCCAACACCAGAAGCCGCGGGCAC------CATAACTGCAGTGAGTCACTGGAACTGGAGGACCCGTCTTCTGGGCTGGGTGTGACC---------------------AAGCAGGATCTGGGCCCAGTCCCCATG---
>panTro5
---------ATGCACAGG------CGGAGAAGCAGGAGCTGTCGGGAAGATCAGAAGCCAGTCATGGATGACCAGCGCGACCTTATCTCCAACAATGAGCAACTGCCCATGCTGGGCCGGCGCCCTGGGGCCCCGGAG---AGCAAGTGCAGCCGCGGAGCCCTGTACACAGGCTTTTCCATCCTGGTGACTCTGCTCCTGGCTGGCCAGGCCACCACCGCCTACTTCCTGTACCAGCAGCAGGGCCGGCTGGACAAACTGACAGTCACCTCCCAGAACCTGCAGCTGGAGAACCTGCGCATGAAGCTTCCCAAGCCTCCCAAGCCTGTG---AGCAAGATGCGCATGGCCACCCCGCTGCTGATGCAGGCGCTGCCCATGGGAGCCCTGCCCCAGGGGCCC------ATGCAG---AATGCCACCAAGTATGGCAACATGACAGAGGACCATGTGATGCACCTGCTCCAGAATGCTGACCCCCTGAAGGTGTACCCGCCACTGAAGGGGAGCTTCCCGGAGAACCTGAGACACCTTAAGAACACCATGGAGACCATAGACTGGAAGGTCTTCGAGAGCTGGATGCACCATTGGCTCCTGTTTGAAATGAGCAGGCACTCCTTGGAGCAAAAG---CCCACT---GAG---GCTCCACCGAAAGTACTGACCAAGTGCCAGGAAGAGGTCAGCCACATCCCTGCTGTCCACCCGGGTTCATTCAGGCCCAAGTGCGACGAGAACGGCAACTATCTGCCACTCCAGTGCTATGGGAGCATCGGCTACTGCTGGTGTGTCTTCCCCAACGGCACGGAGGTCCCCAACACCAGAAGCCGCGGGCAC------CATAACTGCAGTGAGTCACTGGAACTGGAGGACCCATCTTCTGGGCTGGGTGTGACC---------------------AAGCAGGATCTGGGCCCAGTCCCCATG---
>ponAbe2
---------ATGCACAGG------AGGAGAAGCAGGAGCTGTCGTGAAGATCAGAAGCCAGTCATGGATGACCAGCGCGACCTTATCTCCAACAATGAGCAACTGCCCATGCTGGGCCGGCGCCCTGGAGCCCCGGAG---AGCAAGTGCGGCCGCGGAGCCCTGTACACAGGCTTTTCCATCCTGGTGACTCTGCTCCTGGCTGGCCAGGCCACCACTGCCTACTTCCTGTACCAGCAGCAGGGCCGGCTGGACAAACTGACAGTCACCTCCCAGAACCTGCAGCTGGAGAACCTGCGCATGAAGCTTCCCAAGCCTCCCAAGCCTGTG---AGCAAGATGCGCATGGCCACCCCGCTGCTGATGCAGGCGCTGCCCATGGGAGCCCTGCCCCGGGGGCCC------ATGCAG---AATGCCACCAAGTATGGCAACATGACGGAGGACCATGTGATGCACCTGCTCCAGAATGCTGACCCCCTGAAGGTGTACCCGCCGCTGAAGGGGAGCTTCCCGGAGAACCTGAGACACCTTAAGAACACCATGGAGACCATAGACTGGAAGGTCTTTGAGAGCTGGATGCACCATTGGCTCCTGTTTGAAATGAGCAGGCACTCCTTGGAGCAAAAG---CCCACT---GAG---GCTCCACCGAAAGTACTGACCAAGTGCCAGGAAGAGGTCAGCCACATCCCTGCTGTCCACCCGGGTTCATTCAGGCCCAAGTGCGACGAGAACGGCAACTATCTGCCACTCCAGTGCTATGGGAGCATTGGCTACTGCTGGTGCGTCTTCCCCAACGGCACGGAGGTCCCCAACACCAGAAGCCGCGGGCAC------CATAACTGCAGTGAGTCACTGGAACTGGAGGACCCATCTTCTGGGCTGGGTGTGACC---------------------AAGCAGGATCTGGGCCCAGTCCCCATG---
>macFas5
---------ATGTACAGG------AGCAGCAGGAGAAGCTGTCAGGAAGATCAGAAGCCAGTCATGGATGACCAGCGCGACCTGATCTCCAACAATGAGCAACTGCCCATGCTGGGCCGGCGCCCTGGAACCCCAGAG---AGCAAGTGCAGCCGCGGAGCCCTGTACACAGGCTTTTCCATCCTGGTGACTCTGCTTCTGGCTGGCCAGGCCACCACTGCCTACTTCCTGTACCAGCAGCAGGGCCGGCTGGACAAACTGACAGTCACCACCCAGAGCCTGCAGCTGGAGAACCTGCGCATGAAGCTTCCCAAGCCTCCCAAGCCTGTG---AGCAAGATGCGCATGGCAACCCCGCTGCTGATGCAGGCGCTACCCATGGGAGCC------CAGGGGCCC------ATGCAG---AATGCCACCAAGTATGGCAACATGACGGAGGACCATGTGATGCACCTGCTCCAGAATGCTGACCCCCTGAAGGTGTACCCGCCGCTGAAGGGGAGCTTCCCGGAGAACCTGAGACACCTTAAGAGCACCATGGAGACCTTGGACTGGAAGGTCTTTGAGAGCTGGATGCACCATTGGCTCTTGTTTGAAATGAGCAAGCACTCCTTGGAGCAAAAG---CCCACT---GAG---GCTCCACCAAAAGTACTGACCAAGTGCCAGGAAGAGGTCAGCCGCATCCCTGCTGTCCACCCGGGTTCATTCAGGCCCAAGTGCGACGAGAACGGCAACTATCTGCCGCTCCAGTGCTATGGGAGCACCGGCTATTGCTGGTGTGTCTTCCCCAACGGCACGGAGGTCCCCAACACCAGAAGCCGCGGGCAC------CAGAACTGCAGTGAGTCACTGGAACTGGAGGACCCGTCTTCTGGGCTGGGTGTGACC---------------------AAGCAGGATCTGGGCCCAGTCCCCATG---
>tupChi1
---------AGGCAGCAC------AGA---------------------------GGCAGAGCCATGGACGACCAGCGCGACCTTATCTCCAACCATGAGCAGGTGCCCATTCTGGGCCAGCGCCCCAGAGAAGCGGAG---AGCAAGTGCGGCCGCGGAGCCCTGTACACGGGCTTTTCCGTCCTGGTGGCTCTGCTCCTGGCTGGCCAGGCCACCACTGCCTACTTCCTGTACCAGCAGCAGGGCCAGCTGCACAAGCTGACGGTCACCTCCCAGAACCTGCAGCTGGAGAACCTGCGCATGAAGCTGCCCAAGCCCGCCAAGCCTCTG---AGCAAGATGCGGATGGCCACCCCACTGCTGATGAGAGCGCTGCCCATGGATGGCCTGCCCCAGGGGCCC------GTGCAG---AATGCCACCAAGTACGGGAACATGACTCAGGACCACGTGATGCACCTGCTCCTGAAGGCTGACCCCTTGAAGGTGTACCCACAGCTGAAGGGAAGCTTCCCAGAGAACCTGAAGCACCTGAAGAGCACCATGGAAACCATGGACTGGAAGGTCTTCGAGAGCTGGATGCACCAGTGGCTCCTGTTTGAAATGAGCAAGAACTCCATGGAGGAGAAG---CCCACT---GAG---CCGCCGACAAAAGCACTGACCAAGTGCCAGGAGGAGGTCAGCCGCATCCCCGCCGTCCACCCGGGCACGTTCAGGCCCAAGTGTGATGAGAACGGCAACTACATGCCGCTCCAGTGCCACGGGAGCATCGGCTACTGCTGGTGCGTCTTCCCCAACGGCACCGAGGTCCCCCACACCAGGAGCCGCGGGCAC------CACAACTGCAGT------------------------------------------------------------------------------------------------
>hetGla2
---------------------------------------------------------------ATGGAAGACCAGCGTGACCTCATCTCCAACCATGAGCAGCTGCCCATGCTGGGCCAGCGCCTTGGAGCCCAGGAC---CGCAAATGCAGTCGTGGAGCCCTGTACACAGGCTTTTCCGTCCTGGTGGCTCTGCTCCTGGCTGGCCAGGCCACCACCGCCTACTTCCTGTACCAGCAGCAGGGCCGGCTGGACAAGCTGACGGTCACCTCACAGAACCTGCAGCTGGAGAACCTGCGCATGAAGATGCCCCAGTCTCCCAAGCCAGTG---AGCCAGATGCGGGTGGCCACCCCACTGCTGATGCGGGCACTGCCCATGGAAGGCCTGCTCCAGGGGCCC------ATGCAGCAGAATGCCACCAAGTATGGGAACATGACCCAGGACCACGTGATGCACATGCTCCTGAAGTCTGATCCTCTGAAGGTGTACCCGCAGCTGGAGGGGAGCTTCCTTGATAACCTGAAACATCTCAAGAACACCATGGAGAGCCTGGACTGGAAGGTCTTTGAAAGCTGGATGCACCACTGGCTTCTGTTTGAAATGAGCAGGAACTCCCCAGGGGAGAAA---CCCACC---GAG---GCTCCGCCCAAAGTACTGTCCAAGTGCCAGGAAGAGGTCAGCCACATCCCTGCTGTCCACCCGGGCACGTTTCGTCCCCAGTGCGATGAGAATGGCAACTATATGCCTCTCCAGTGCCACGGGAGCACCGGCTACTGCTGGTGCGTCTTCCCCAACGGCACCGAGGTCCCACAAACCAGGAGCCGCGGGCAC------CATAACTGCAGTGAGCCTCTGGAAGCTGAGGACCTATCTTCCGGGCTGGGTATGACC---------------------AAGCAGGAGTTGGGCCCAGTCCTCATG---
>cavPor3
---------A-GCAGCAG------CAGCAGCAGGAGCTGTGGGGAAGACCAGAGACCAGAACCATGGAAGACCAGCACGACCTCATCTCCAACCATGAGCAGCTGCCCATGTTGGGCCAGCGCCCTGGAGCCCAGGAC---GGCAAATGCAGCCGCGGAGCCCTGTACACAGGCTTTTCCGTCCTGGTGGCTCTGCTCCTGGCTGGCCAGGCCACCACCGCCTACTTCCTGTACCAGCAGCAGGGCCGGCTGGACAAGCTGACGGTCACTTCGCAGAACCTGCAGCTGGAGAACCTACGCATGAAGATGCCCAAGCCTCCCAAGCCCGTG---AGCCAGATGCGGATGGCCACTCCCCTGCTGATGCGGGCGCTGCCCATGGAAGTCATGCACAAGGGGCCC------GTGCAG---AATGCCACCAAGTATGGCAACACGACCCAGGACTACGTGATGCACACACTCCTGAAGTCTGACCCTCTGAAGGTGTACCCACAGCTGCAGGGGAGCTTCCTTGAGAACCTGAAACATCTCAAGAACACCATGGAGAGCCTGGACTGGAAGGTCTTTGAGAGCTGGATGCACCACTGGCTCCTGTTCGAAATGAGCAGGAACTCCCCGGAGGAGAAG---CCCACC---GAG---GCACCGCCCAAAGTACTGTCCAAGTGCCAGGAAGAGGTCAGCCACATCCCTGCTGTCCATCCGGGCACGTTCCGTCCCCAGTGTGACGAGAATGGCAACTATATGCCGCTCCAGTGCCACGGGAGCACCGGCTACTGCTGGTGCGTCTTCCCCAACGGCACCGAGGTCCCTCACACCAGGAGCCACGGGCAC------CATAACTGCAGTGAGCCTCTGGAGGCCGAGGACCTGTCTTCCGGGCTGGGCGTGACC---------------------AAGCAGGAGTTGGGCCAAGTCATGATGT--
>HLrhiFer5
---------A-GCAGCAGTGGCAGCAGCAGCAGGAGGCGTGGGGAAGACCAGAGGCCAGAACTATGGAAGACCAGCGAGACCTCATCTCCAACCATGAGCAACTGCCCATGCTGGGCCAGCGCTCCGGGGCCCCGGAG---AGCAAGTGCAGCCGTGGAGCCCTGTACACAGGCTTCTCTGTCCTGGTAGCTCTGCTCCTGGCTGGCCAGGCCACCACTGCCTACTTCCTGTATCAGCAGCAGGGCCGGCTGGACAAGCTGACGGTCACCTCACAGAACCTGCAGCTGGAGAACCTGCGCATGAAGCTTCCCAAGCCTGCCAAGCCTTTG---AGCAAGATGCGGATGGCCACTCCCATGCTGATGCGGGCGCTGCCCATGGACGGCCTGCTCCAGGGGCCC------ATGCAG---AACGTCACCAAGTACGGCAACTCGACAGAGGACCATGTGATGCACCTGCTCCTGAAGGCTGACCCCCTGAAGGTGTACCCGCAGCTGAAGGGGAGCTTCCCAGAGAACCTGAAACACCTTAAGAACACCATGGAGGGCCTGGAGTGGAAGGTCTTTGAGAACTGGATGCATCAGTGGCTCTTGTTTGAAATGAGCAAGAACTCACTGGAGGAAAAG---CCCACT---GAG---GTTCCACCAAAAGTATTGCCCAAGTGTCTGGAAGAGGTCAGCCACATCCCCGCCGTCCACCCGGGCATGTTCAAGCCCAAGTGCGACGAGAACGGCAACTATATGCCGCTCCAGTGCTATGGGAGCATCGGCTACTGCTGGTGCGTCTTCCCCAACGGCACCGAGGTCCCCCACACCAGAAGCCGCGAGCGC------CGTAACTGCAGTGAGCCCCTGGACATGGAGGATCTGTCATCCGGGCTGGGCGTGACC---------------------AAGCAGGATCTGGGCCAAGTC---ATG---
>HLmolMol2
-------AGCAGCAACAG------AGGCAGCAAGAGGTCCGGGTTAGACCAGAGGCCAGAACCATGGAAGACCAGCGGGACCTCATCTCCAACCATGAACAGATGCCCATGCTGGGCCAGCGCCCCAGTGCCCCGGAG---AGCAAGTGCAGCCGCGGAGCTCTGTACACAGGCTTTTCTGTCCTGGTGGCGCTGCTCCTGGCTGGTCAGGCCACCACTGCCTACTTCCTGTACCAGCAGCAGGGCCGGCTGGACAAGCTGACGGTCACCTCGCAGAATCTGCAGCTGGAGAGCCTGCGCATGAAGCTTCCCAAGTCTGCCAAGCCTGTG---AACAAGATGCGGGTGGCCACCCCCATGCTGATGCAGGCGCTGCCCGTGGAAGGCATGCTCCAGGGGCCC------ATGCAG---AACGCCACCAAGTACGGCAACACCACACAGGACCACGTGATGCACCTGCTCCTGAGGGCTGACCCTATGAAGGTGTACCCGCAGCTGAAGGGGAACTTCCCAGAGAACCTGAAGCACCTTAAGAAGACCATGGAGGGCCTGGACTGGAAGATCTTTGAGAACTGGATGCATCAGTGGCTCTTGTTTGAAATGAGCAAGAACTCGCTGGAGGAGAAG---TTCACT---GAA---GGTTCACCAAAAGTACTGACCAAGTGCCTGGAAGAGGCCAGCCGCATCCCCGCCATCCACCCGGGCAGGTTCAAGCCCCAGTGTGACGAGAACGGCAACTATTTGCCGCTCCAGTGCTATGGGAGCATTGGCTACTGCTGGTGCGTTTTCCCCAACGGCACCGAGGTCCCCCACACCAGAAGCCGTGGGCGC------CATAACTGCAGTGAGCCACTGGACATGGAGGATCTGTCGTCCGGGCTGGGCATGACCACGTCCGGGCTGGGCACAACCAAGCAGGATCTTATCCAAAAA---ATG---
>HLmyoMyo6
---------------------------------------------------------------ATGGAAGACCAGCGTGACCTCATCTCCAACCATGAGCAGCTGCCCATGCTGGGCCAGCGTCCTGGAGCCCAGGAG---AGCAAGTGCAGCCGCGGAGCCCTGTACACAGGCTTTTCTGTCCTGGTGGCTCTGCTCCTGGCTGGTCAGGCCACCACTGCCTACTTCCTGTACCAGCAGCAGGGCCGGCTGGACAAGCTGACTGTCACCTCGCAGAACCTGCAGCTGGAGAACCTGCGCATGAAGCTTCCCAAGTCTGCCAAGCCTGTG---GGCAAGATGCGGGTGGCCACCCCCATGCTGATGCAGGCGCTGCCCATGGAAGGCCTGCTCCAGGGGCCC------ATGCAG---AACGCCACCAAGTACGGCAACACCACAATGGACCATGTGATGCACCTGCTCCTGAAGGCTGACCCGCTGAAGGTGTACCCACAGATGAAAGAGAGTTTCCCAGAGAACCTGAAACACCTTAAGAAGACCATGGAGGGCCTGGACTGGAAGATCTTTGAGAGCTGGATGCATCAGTGGCTCTTGTTTGAAATGAGCAAGAATTCGCTGGGGGAGAAG---CTCACT---GAA---GGTTCACCAAAAGTACTGACCAAATGCCTGGAAGAGGCCAGCCGCATCCCCGCCATCCACCCGGGCAGGTTCAAGCCCCAGTGCGACGAGAACGGCAACTATATGCCGCTCCAGTGCTTTGGGAGCATCGGCTACTGCTGGTGCGTCTTCCCCAACGGCACCGAGGTCCCCCACACCAGAAGCCGTGGGCGC------CATAACTGCAGTGAACCACTGGACATGGAGGATCTGTCATCTGGGTTGGGTGTGACC---------------------AAGCAGGATCTGGTCCAAGCCACCATG---
>HLpipKuh2
---------------------------------------------------------------ATGGAAGACCAGCGTGACCTCATCTCCAACCATGAGCAGCTGCCCATGCTGGGCCAGCGTCCTGGAGCCCAGGAG---AGCAAGTGCAGCCGCGGAGCCCTGTACACTGGCTTCTCTGTCCTGGTGGCTCTGCTCCTGGCCGGTCAGGCCGCCACTGCCTACTTCCTGTACCAGCAGCAGGGCCGGCTGGACAAGCTGACGGTCACCTCGCAGAACCTGCAGCTGGAGAACATGCGCATGAAGCTTCCCAAGTCTGCCAAGCCTGTG---AGCAAGATGCGGGTGGCCACCCCCATGCTGATGCGGGCGATGCCCATGGAAGACTTATTCCAGGGGCCC------ATGCAG---AACGCCACCAAGGAAGGCAACACCACAATGGACCATGTGATGCACCTGCTCCAGAGGGCCGATCCCCTGAAGGTATACCCACAGATGAAAGGGAGTTTCCCAGAGAACCTGAAGCACCTCAAGAACACCATGGAGGGCCTGGACTGGAAGGTCTTTGAGAGCTGGATGCATCAGTGGCTCTTGTTTGAAATGAGCAAGAACTCGCTGGAGGAGAAG---CCCACT---GCA---GGTCCACCAAAAGTACCGACCAAATGCCTGGAAGAGGCCAGCCGTGTCCCCGCCATCCACCCGGGCATGTTCAAGCCCCAGTGCGACGAGAACGGCAACTATATGCCGCTCCAGTGCTTTGGGAGCATCGGCTACTGCTGGTGCGTCTTCCCCAATGGCACCGAGATCCCCCACACCAGAAGCCGTGGGCGC------CATAGCTGCAGTGAACCACTGGACATGGAGGATCTGTCATCTGGGCTGGGCGTGACC---------------------AAGCAGGATCTGGTCCAAGCCACCATG---
>tarSyr2
---------------------------------------------------------------ATGGAAGACCAGCGTGACCTGATCTCCAACCACGAACAACTGCCTATGCTGGGCCAGCGCCCCAGAGCCCCGGAG------AGGTGCAGCCGTGGAGCCGTGTACACAGGCTTCTCTGTTCTGGTGGCCCTGCTCCTGGCTGGCCAGGCCACCACTGCCTACTTCCTGTACCAGCAGCAGGGCCGACTGGACAAGCTGACCGTCACCTCCCAGAACTTGCAGCTGGAGAACCTGCGCATGAAGCTTCCCAAGCCTCCCAAGCCTCTGATGAGCCAGATGCGGATGGCCACCCCCCTGCTGATGCAGGCGCTGCCCATGGGAGGACTGCCCCAGGGGCCC------GTGCAG---AACGCCACCAAGCATGGCAACATGACGCAGGACCACGTGATGCATCTGCTTCTGAAGGGCAACCCCCTGAAGGTGTTCCCGCAGATGAAGGGGAGCCTCCCAGAGAACTTGAGGCACCTCAAGGACACCATGAACCCCCTGGAATGGAAGGTCTTTGAGAGCTGGATGCACCACTGGCTCCTGTTTGAGATGAGCAAGTACCCCTCAGAGGAGAAG---CCCACC---GAG---GACCCACCCAAAGCACAGACCAAGTGCCAGGAGGAGGTCAGCCGTGTCCCGGCCGTGCACCCGGGCACGTTCAGTCCCAAGTGCGACGAGAACGGCAACTACATGCCACTGCAGTGCTACGGCAGCACCGGCTACTGCTGGTGCGTCTTCCCCAACGGCACCGAGGTCCCCCATACCAGGAGCCGCGGCCAC------CGCAACTGCAGCGAGTCCCTGGACCTGGAGGACCTGTCTTCTGGGCTGGACGTCACC---------------------AAGCAGGAAATGGGCCAAGTCTTTGTG---
>triMan1
---------A-GCAGCAG------CAGAACAAGAACCCCGAGGGAAGACCAGAGGCCAGGGCCATGGAAGACCAGCGCGACCTCATCTCCAACCATGAGCAGCTGCCCATCCTGGGCCAGCGCCCCCAAGGCCCAGAG---AGCAAATGCAGCCGTGGGGCCCTCTACACTGGCTTCTCTGTCCTGGTGGCTCTGCTCCTGGCAGGCCAGGCCACCACCGCCTACTTCCTGTACCAGCAGCAGGGCCGGCTGGACAAGCTGACGTTTACCACCCAGGGTCTGCAGCTGGAGAGCCTGCGCATGAAGCTTCCCAAGCCGGCCATGCCTGTG---AACAAGATGCGGATGGCTACCCCCATGCTGATGCGGGCACTGCCCATGGAAGGCCTGTCCCAGGGGCCC------ATGCGG---AATGCCACCAAGTACGGCAACATGCCCCAGGACCACGTCATGCATATGCTCCTGAGGACTGACCCCTTGAAAGTGTACCCGCAGCTGAAGGGCAGCTTCCCAGAGAACCTGAAGCACCTTAAGGACACCATGGACGGCCTGGACTGGAAGGTCTTCGAGAACTGGATGCATCAGTGGCTCTTGTTTGAAATGAGCAAGAACTCCATGGAGGAGAAG---CCCACT---GAG---GCTCCAACAAAAGCACTGACCAAGTGCCAGGAAGAGGTCAGCCGCATCCCTGCCATCCACCCGGGCATGTTCAGGCCCAAGTGCGACGAGAACGGCAACTATATGCCGCTCCAGTGCTATGGGAGCATCGGCTACTGCTGGTGCGTCTTCCCCAACGGCACCGAGGTCCCCCACACCAGGAGCCGCGGGCAC------CACAACTGCAGTGAGCCACTGGAATTGGAGGACCTGACCTCCGGGCTGGGCCTGACC---------------------AAGCAGGGTGTGGGTGAAGTCTTCATTT--
>speTri2
---------------------------------------------------------------ATGGAAGACCAGCGCGACCTCATCTCTAACCACGAGCAGCTGCCCATACTGGGCCAGCGCCCCAGAGAGCAGGAG---AGCAAATGCAGCCGTGGAACCCTGTACACAGGCTTCTCCGTCCTGGTGGCTTTGCTCCTGGCCGGCCAGGCCACCACTGCCTACTTCCTGTACCAGCAGCAGGGCCGGCTGGACAAGCTGACGGTCACCTCACAGAACCTACAGCTGGAGAACCTGCGCATGAAGCTTCCCAAGCCTCCCAAGCCTGTG---AGCCAGCTGCGGATGGCCACCCCCCTGCTCATGCAGGCACTGCCCATGGAAGGCCTGCGCCAGGGGCCC------AAGCAG---AATGCCACCAAGTACGGCAACATGACGCAGGACCACGTGATGCACCTGCTTCTGAAATCCAATCCCCTGAAGGTGTACCCACAGCTGAAGGGGAGCTTCCCAGAGAACCTGAAACACCTCAAGAGCACCATGGACAACCTGGACTGGAAGATCTTCGAGAACTGGCTGCACCAGTGGCTTCTGTTTGAAATGAGCAAGAACTCCCTGGAGGAGAAG---CCCACT---GAG---GCCCCAACAAGAGTATTGACCAAATGCCAGGAAGAGGTCAGCCACATCCCTGCTGTCCACCCGGGCGCATTCCGTCCCAAGTGTGATGAGAACGGTAACTATATGCCGCTCCAGTGCCATGGGAGCATCGGCTACTGCTGGTGCGTCTTCCCCAACGGCACTGAGGTCCCTCACACCAGGAGCCGCGGGCGC------CATGACTGCAGTGAGCCACTGGAACTGGAGGATGTGTCTTCTGGACTGGGTGTGACC---------------------AAGCAGGACCTGGGCCAAGTCATCATG---
>cerSim1
---------A-GCGGCAG------CAGCAGCAGGAGGCGTGGGGAAGGTCAGAAGCCAGAGCCATGGAAGACCAGCGCGACCTCATCTCCAACCATGAGCAGGTGCCCATCTTGGGCCAGCGCCCTGGAGCCCCGGAG---AGCAAGTGCAGCCGCGGAGCCCTATACACAGGATTTTCTGTCCTGGTGGCTCTGCTCCTGGCTGGCCAGGCCACCACCGCCTACTTCCTGTACCAGCAGCAGGGCCGGCTGGACAAGCTGACGGTCACCGCACAGAACCTGCAGCTGGAGAACCTGCGCATGAAGCTGCCCAAGTCTGCCAAACCTTTG---AGCAAGATTCGGGTAGCCACCCCCATGCTGATGCAGGCGCTGCCCATGGAAGGCCTG------GGGCCC------ATGCAG---AATGCCACCAAGTACGGCAACATGACTCAGGACCACGTGATGCACCTGCTCCTGAAGGCTGACCCCCTGAAGGTGTACCCGCAGCTGAAAGGGAGCTTCCCAGAGAACCTGAAACACCTCAAGAACACCATGGAGGGCCTGGACTGGAAGGTCTTTGAGAACTGGATGCATCAGTGGCTCTTGTTTGAAATGAGCAAGAACTCACTGGAGGAGAAG---CCCACT---CAT---GCTCCAACAAAAGTACTGACCAAGTGCCAGGAAGAGGTCAGCCACATCCCTGCCATCCACCCAGGCGTGTTCAAGCCCCAGTGCGACGAGAACGGCAACTATATGCCGCTCCAGTGCTATGGGAGTACCGGCTACTGCTGGTGCGTCTTCCCCAACGGCACCGAGGTCCCCCACACCAGGAGCCGCGGGCAC------CATAACTGCAGTGAGCCACTGGAAAGTGAGGATCTGTCGTCTGGGCTGGGCATTACC---------------------AAGCAGGATCTGACCCCAG-----------
>musFur1
---------A-GCAGCAA------GAGCAGCAGGAAGTGTGGGGAAGTCCAGAGGCCAGAACCATGGAAGACCAGCGCGACCTCATCTCCAACCATGAGCAGCTGCCCATGCTGGGCCAGCGCCCCAGTGCCCCAGAG---AGCAAGTGCAGCCGAGGAGCTCTGTACACAGGCTTTTCTGTCCTGGTGGCTCTGCTCCTGGCTGGCCAGGCCACCACCGCCTACTTCCTGTACCAGCAGCAGGGCCGGCTGGACAAGCTGACCGTCACATCACAGAACCTGCAGCTGGAGAATCTGCGCATGAAGCTTCCCAAACCTCCCAAGCCTTTG---CACAAGATGAGGGCTGCCACCCCCATGCTGATGCAGGCACTGCCCATGCCAGACCTGCTCCAGGAGCCC------TTGCAG---AATGCCACCAAGTATGGCAATATGACACAGGACCACGTGATGCATGTGCTTCTGGAGACCGACCCCCTGAAGGTGTACCCGAAGCTGAAGGGGAGCTTCCTAGAGAACCTGAAACACCTTAAGAACACCATGGGGCCCCTGGAATGGAAGGTCTTTGAGAGCTGGATGTATCAGTGGCTCCTGTTCGAAATGAGCAAGAACTCCCTGGAGAATAAG---CCT------GAG---GTTCCACTAAAAGCACTGACCCAGTGCCAGGAGGAGGTCAGCCGCGTCCCCGCCGTCCACCCTGGCACATTCAGGCCCCAGTGCGACGAGAACGGCAACTATAAGCCGCTCCAGTGCTATGGGAGCACCGGCTACTGCTGGTGCGTCTTCCCCAACGGCACCGAGGTCCCCCACACCAGGAGCCGTGGGCAC------CATAACTGCAGGGAGCCACTGGACATGGAAGATCTGTCATCCGGGCTGGGTATGACC---------------------AAGCAGGACCTGGGTCAAGTGGCCGTGT--
>ailMel1
---------A-GCAGCAG------CAGCAGCAGAAAGTGTGGGGAAGACCAGAGGCCAGAACCATGGAAGACCAGCGCGACCTTATCTCCAGCCATGAGCAGCTGCCCATGCTGGGCCAGCGCCCTGGTGCCCCAGAG---AGCAAGTGCAGCCGAGGAGCTCTGTACACAGGCTTTTCTGTCCTGGTGGCTCTGCTCTTGGCCGGCCAGGCCACCACTGCCTACTTCCTGTACCAGCAGCAGGGCCGGCTGGACAAGCTCACGGTCACCTCACAGAACCTGCAGCTGGAGAACCTGCGCATGAAGCTTCCCAAGCCTTCCAAGCCTTTG---AACAAGATGAGGGTCGCCACTCCCATGCTGATGCAGGCGCTGCCCATGTCAGGCCTGCTCCAGGGGCCC------GTTAAG---AACGCCACCAAGTATGGCAACATGACACAGGACCACGTGATGCACATGCTTCTGGAGGCTGACCCCCTGAAGGTGTACCCGAAGCTGAAGGGGAGCTTCCCAGAGAACCTGAAACACCTTAAGAGAACCATGGAGACCCTGGATTGGAAGGTCTTCGAGAACTGGATGTATCAGTGGCTCCTGTTTGAAATGAGCAAGAACTCCCTGGAGGATAAG---CCC------GAG---GTTCCACTAAAAGTACTGACCAAGTGCCAGGAGGAGGTCAGCCGCGTCCCCGCCGTCCACCCTGGCACGTTCAGGCCCCAGTGCGACGAGAACGGCGACTATAAGCCGCTGCAGTGCTTTGGGAGCACCGGCTACTGCTGGTGCGTCTTCCCCAACGGCACCGAGGTCCCTCACACCAGGAGCCGCGGGCAC------CACAACTGCAGTGAGCCGCTGGACCTGGAAGACCTGTCATCCGGGCTGGGCATGACC---------------------AAGCCGGACCTGGGCCAAGCGGGCATTT--
>felCat8
---------------------------------------------------------------ATGGAAGACCAGCGCGACCTTATCTCCAACCATGAGCAGCTGCCCATTCTGGGCCAGCGTCCTGCAGCCCCGGAG---AGCAAGTGCAGCCGAGGAGCCCTGTACACAGGCTTTTCTGTCCTGGTGGCTCTGCTTCTGGCCGGCCAGGCCACCACTGCCTACTTCCTGTACCAGCAGCAGGGCCGGCTGGACAAGCTGACGGTCACCGCACAGAACCTGCAGCTGGAGAACCTGCGCATGAAGCTTCCCAAGCCTGCCAAGCCTTTG---AACAAGTTGCGGGTAGCCACCCCCATGCTGATGCAGACGATGCCCGTGCGAGGCCTGCTCCAGGCGCCC------ATGCAG---AACGCCACCAAGTACGGCAACATGACACAGGACCACGTGATGCACATGCTCCTGGAGGGTGACCCTCTGAAGGTGTACCCGCAGCTGAAGGGGAACTTCCCGGAGAACCTGAAACACCTTAAGAACACCATGGGGACCCTGGATTGGAAGGTCTTCGAGAACTGGATGTATCAGTGGCTCTTGTTTGAAATGAGCAAGAACTCCCTGGAGAAGCAC---CCCGCC---GAC---ATTCCACTGAAAGTACTGACCAAGTGCCAGGAAGAGGTCAGCCGCATTCCCGCCGTCCACCCTGGCACGTTCAGGCCCCAGTGCGACGAGAACGGCAACTATAAGCCGCTCCAGTGCTATGGGAGCACCGGCTACTGCTGGTGCGTCTTCCCCAACGGCACCGAGGTCCCCCACAGCAGGAGCCACGGGCAC------CGTAACTGCAGTGAGTCAGTGGACGTTGAAGACCTGTCATCTGGGCTGGGCATGACC---------------------AAGCCGGACCTGGGCCAAGTGGTCATG---
>oryCun2
---------------------------------------------------------------ATGGACGACCAGCGTGACCTCATCTCCAACCATGAGCAGATGCCCATGCTGGGCCAGCGCCCTGGGGCCCAGGAG---AGGAAGTGCAGCCGCGGGGCCCTGTACACAGGCTTTTCTGTCCTGGTGGCTCTGCTCCTGGCAGGCCAGGCCACCACCGCCTACTTCCTATACCAGCAGCAGGACCGGCTGGACAAGCTGACAGTCACCTCGCAGAACCTGCAGCTGGAGAGCCTGCGCATGAAGCTTCCCAAGTCTGCCAAGCCCATG---AGCCAGATGCGGATGGCCGCCCCCATGATGATGCAGGCACTGCCCATGGAGAACCTGTCCCAGGGGCCT------GTGCAG---AACGTCACCAAGTATGGCAACACCACACAGGACTACGTGATGCACCTGCTTCTGAGGTCTGACCCCCTGAAGGTGTACCCGCAGCTGAAGGGGAGCTTCCCGGAGAACCTGAAGCAGCTCAAGGGCACCATGGACGGCCTCAACTGGAAGGTGTTTGAGAGCTGGCTGCACCAGTGGCTCCTGTTTGAAATGAGCAAGAACTCGCTGGAGGAGAAG---CCCACC---GAG---GCGCCAACCAAAGTACTGAGCAAGTGCCTGGAAGAGGCCAGCCACGTCCCTGATGTCCACCCGGGCCGGTTCAAACCCCAGTGCGACGAGAACGGCAATTACATGCCGCTCCAGTGCCATGGCAGCATCGGCTACTGCTGGTGCGTCTTCCCCAACGGCACCGAGGTCCCCCACACCAGGAGCCGCGGTCAC------CATAACTGCAGTGAGCCAATGGAA------------------------------------------------------------------------------------
>ochPri3
---------------------------------------------------------------ATGGACGACCAGCGCGATCTCATCTCCAACCATGAACAGATGCCCATGCTGGGCCAGCGCCCTGGGGCCCAGGAG---AGGAAGTGCAGCCGTGGAGCCCTGTACACAGGCTTTTCTGTTCTGGTGGCTCTGCTCCTGGCAGGTCAGGCCACCACTGCTTACTTCCTGTACCAGCAGCAGGACCGGCTGGACAAGTTGACAGTCACCTCACAGAAGTTGCAGCTGGAGAGCCTGCGTATGAAACTTCCAAAGTCGGCCAAGCCTTTG---AGCCAGATGCGGATGGCCACTCCCATGCTGATGCAGGCGCTGCCCATGGACAGCCCGTCCCAGGGGCCC------AAGCAG---AATGCCACCAAGTATGGCAACACCACACAGGATTACGTGATGCACCTGCTTCTGAGGTCTGATCCCCTGAAGGTGTACCCACAGCTGCAGGGGACCTTCCAGGAGAACCTGAAGCAGCTTAAGAGCAACATGGATGGCTTGAACTGGAAGATCTTTGAGAGCTGGCTGCACCAGTGGCTCCTGTTTGAGCTGAGCAAGAACTCACTGAATGAGAAT---CCCACC---CCA---GCTCCAACCAAAGCACTAGGCAAGTGCCGGGAAGAGGTCAGCCACATCCCCGATGTCCACCCTGGCAAGTTCAAACCCCAGTGCGACGAGGACGGCAATTACATGCCGCTCCAGTGCTTTGGCAGCATCGGCTACTGCTGGTGCGTCTTCCCCAACGGCACCGAGGTCCCCCACACCAGGAGCCGCGGGCGC------CATAACTGCAGTGAGCCGATGGAAGGCGAATACTCCTCTTCAGGGCTGGGCATGATG------GGC------------AAGCCAGATCTGGGTGCA------------
>eriEur2
---------------------------------------------------------------ATGGATGACCAACGTGATCTCATCTCCAGCCAGGAGCAGCTGCCCATGCTGAGCCAGCGCCCCAGAGCCCAGGAG---AGCAAGTGCAGCCGTGGAGCGCTGTACACTGGCTTTTCTGTCCTGGTGGCGATGCTCCTGGCTGGCCAGGCCACCACTGCCTACTTCCTGTACCATCAACAGGGCCAGCTGGACAAGCTGACTGTCACCTCCCAGAACCTTCAGCTGGAGAGCCTGCGAATGAAGCTGCCCAAGTCTGCCAAACCTGTG---AGCAAGGTACGAATGGCTACCCCCATAGTGATGCAAGCGCTGCCAGTGGAAGGCCTGTTCCAGGGGCCC------CTGCAG---AATGCCACCAAGTACGGCAACACCACACAGGACCAGGTGATGCATTGGCTTCTGAAGACTGACCCCCTGAAGGTATACCCGCAGCTGAAGGGGAGCTTCCCAGAGAACCTGAAACACCTGAAGAGCACCATGGAGTACCTGGAATGGAAGGTCTTTGAGAGCTGGATGCACCACTGGCTCTTGTTTGAACTGAGCAAGAATTCACAGGAGGAGAAG---CTCACT---GAG---GCACCCACCAAAGCACTGACCAAGTGCCAGGAAGAGGTCAGCCGCATCCCTGACGTTCACCCGGGCTCATTCCGCCCCAAGTGCGATGAGAATGGCAACTATATGCCGCTCCAGTGTTATGGCAGCACTGGCTATTGCTGGTGCGTCTACCCCAACGGCACTGAGGTCCCCCACACCAGGAGCCGCGGGCGC------CATAGCTGCAGTGACCCGCTGGAGATAGAGGACCTGTCATCTGGGCATGGTGGAACC---------------------AAGCTGTTTCTA------------------
>conCri1
---------------C--------ACAGAAGCAGGAGTTGTGGGCAAGACCAGAGGGTGGACCATGGAGGACCAGCGTGACCTCATCTCCAACCATGAGCAGCTGCCCATGCTGGGCCAGCGCCCTGGAGTCCACGAG---AGCAAGTGTAGCCGTGGAGCCCTGTACACAAGCTTCTCTGTGCTGGTGGCTCTGCTCTTGGCCGGCCAGGCCACCACGGCCTACTTCCTGTACCACCAGCAGGGCCAGCTGGACAGGCTGACAGCCACTTCGCAGACCCTGCAGCTGGAGAACCTGCGCATGAAGCTTCCCAAGTCTGCCAAGCCTGTG---GGCAAGATGCGGATGGCTACTCCCATGCTGATGCAGGCACTGCCCATGGAAGGTCTGCTCCAGAGGCCC------ATGCAG---AATGCCACCAAGTACGGCAACACCACACAGGACCACGTGATGCACCTGCTGATGAAGTCTGACCCCCTGAAGGTGTACCCGCAGATGAAGGGGAACTTCCCAGAGAACCTCAATCACCTTAAGAGCACCTTGCAGGGCCTGGATTGGAAGGTCTTTGAGAGCTGGATGCATCAGTGGCTGTTGTTTGAAATGAGCAAGAACTCGCTGGAAGAGACT---TCCACT---CAG---GCTCCAACCAAAGCACTGACCCAGTGCCAGGAAGAGGTCAGCCGCATCCCGGCCGTCCACCCGGGCAGGTTCCGTCCCCAGTGCGACGAGAATGGCAACTATATGCCGCTCCAGTGCTATGGCAGCACCGGCTACTGCTGGTGCATCTTCCCCAACGGCACGGAGGTCCCCCACACCAGGAGCCGCGGGCAC------CACAACTGCAGTGACCCGCTGGAGATGGAGTACCCGTCGTCCGGGCTGGGAGTGACC---------------------AAGCAGGAGCTGGAACTAGGCCCCATGTG-
>sorAra2
-----------------------------------------------------------------------------------------------------------------------------------------------CAACTGCAGCCGTGGAGCCCTGGCCACCGGCTTCTCTGTCCTGGTGGCCCTGCTCCTGGCGGGCCAGGCCACCATGGCCTACTTCCTGTACCAGCAGCAGGAACGCCTGGACAAGCTGTCGGTGCTCTCCCAGAACCTGAAGATGGAGCAGCTGCGCCTGACCCTTCCGAAGTCTGCCAAGCCTGTG---GGCAAGTACCGGATGGCCGCTCCCATGATGATGCAGACAATACCCCTGGCCAGGGAGTTCCAGAAGCCC------CTGCAG---AACGCCACCAAGTACGGCAACGCCACGCAGGACCACGTGATGCACATGCTCCAGAAGTCTGACCCCCTGAAGGAGTACCCGCAGATGAAGGGCAGCTTCTTAGAGAACCTGAAGCACCTCAAGGACACCATGGACAGCTTGGAGTGGAAGGCCTTCGAGGGCTGGCTGCACCAGTGGCTCCTGTTCGAGATGAGCAAGAACTCCCTGGACGTGGGG---CCCACC---GAGGTGGCGCCAACCCAAGCACTGACCAAGTGCCAGGAGGAGGTCAGCCGCGTCCCGGCCGTCCACCCGGGCTCGTTCCGTCCCAAGTGTGACGAGAACGGCAACTACCTGCCGCTGCAGTGCTATGGCAGCATCGGCTACTGCTGGTGCGTCTTCCCCAACGGCACCGAGGTGCCCAACACCAGGCGCCGGGGGCAC------CCTAACTGCAGTGAGCC-------------------------------------------------------------------------------------------
>echTel2
---------A-GCAGCAG------CAGCAGCAGGAGCTACAGGGAAGACCAGAGGCCAGGGCCATGGAAGACCAGCGAGACCTCATCTCCAACCATGAGCAGCTACCCATGCTGGGCGAGCGTCCCCGAGGCTCAGAG---AGCATGTGCGGCCGTGGGGCCCTCTACACTGGCTTCTCCATCCTGGTGGCGCTGCTCCTGGCTGGCCAGGCCACCACTGCCTACTTCCTGTACCAGCAGCAGGGCCGCGTGGACAAGCTGATGGTCACCTCGCAGAAGCTGCAGCTGGAGAGCCTGCGCATGAAGCTTCCCAAGCCGCCCATGCCGGTG---AACAAGATGCGGTTCGCCGCCCCCATGCTGATGCGCCCGCTGCCCTTGGAAGGCCTGCCCCAGGGGCCC------ACACAG---AATGCCACCAAGTACGGCAACATGCCCCAGGACCACGTCATGCACATGCTGCTGAGGTCTGACCCCACAAAAGTGTACCCGCAGCTGAAGGACAGCTTACCAGACAACCTGAAGCACCTTAAGAACACCATGGGGACCCTGGAATGGCAGGCCTTTGAGGGCTGGCTGCACCAGTGGCTCCTGTTTGAAATGAGCAAGAACTCCCTGGAGGAGAGG---CCCGCCGCCGAG---AGTACAACGAAAGCACTGACCAAGTGCCAGGAAGAGGTCAGCCGCATCCCTGCCACCCACCCGGGCACGTTCAGGCCCACGTGCGACGAGGACGGCAACTACTTGCCGCTCCAGTGCTATGGGAGCATCGGCTACTGCTGGTGCGTCTTCCCCAACGGCACCGAGGTCCCCCGCACCAGGAGCCGCGGGCGC------CACGACTGCAGTGAGCCCCTGGAGCTGGAGGACCTGTCCTCTGGGCTGGGGATGACC---------------------AGGCAGACCGGCTATCAAGTGTACGTCT--
