# Supplementary material for: Six reference-quality genomes reveal evolution of bat adaptations
Source: Nature. 2020 Jul 22;583(7817):578–84. doi: 10.1038/s41586-020-2486-3 (PMC8075899; doi:10.1038/s41586-020-2486-3)
Supplement: Supplementary file 6 — Alignments of 12,931 protein-coding genes across 48 mammals. [file 41586_2020_2486_MOESM6_ESM.gz › suppDataFile/ENST00000372844.aln.fasta]

>hg38
ATGGGGAAGACCAACAGCAAGCTGGCCCCCGAGGTGCTGGAGGACCTTGTTCAGAACACTGAGTTCAGCGAGCAGGAGCTGAAGCAGTGGTACAAGGGCTTCCTGAAGGACTGCCCCAGCGGCATCCTCAACCTGGAGGAGTTTCAGCAGCTCTACATCAAGTTCTTCCCCTACGGCGACGCCTCCAAGTTCGCGCAGCACGCTTTCCGCACCTTCGACAAGAACGGCGACGGCACCATCGACTTCCGGGAGTTCATCTGCGCCCTGTCGGTCACCTCCCGCGGCAGCTTCGAGCAGAAGCTCAACTGGGCCTTTGAGATGTACGACCTGGACGGCGACGGGCGCATCACGCGCCTGGAGATGCTGGAGATCATCGAGGCAATCTACAAGATGGTGGGCACCGTGATCATGATGCGCATGAACCAGGACGGGCTCACGCCCCAGCAGCGTGTGGACAAGATCTTCAAGAAGATGGACCAGGATAAGGACGACCAGATTACATTGGAGGAGTTCAAGGAGGCAGCCAAGAGTGACCCATCCATTGTGTTGCTGCTGCAGTGTGACATGCAGAAG---
>speTri2
ATGGGGAAGACCAACAGCAAACTGGCCCCGGAGGTGCTGGAGGACCTGGTTCAGAACACGGAGTTCAGCGAGCAGGAGCTGAAGCAGTGGTACAAGGGCTTCCTGAAGGACTGCCCCAGCGGCATCCTCAACCTGGAGGAGTTCCAGCAGCTCTACATCAAGTTCTTCCCCTACGGCGACGCCTCCAAATTTGCTCAGCACGCCTTCCGCACCTTCGACAAGAACGGTGATGGCACCATTGACTTCCGGGAGTTCATCTGCGCCCTGTCGGTCACCTCCCGCGGTAGCTTTGAGCAAAAGCTCAACTGGGCCTTTGAGATGTACGACCTGGACGGCGACGGGCGCATCACTCGCCTGGAGATGCTGGAGATCATCGAG------------------------------------------------------------------------------------------------------------------------------------------------------------------------------------------------------
>panTro5
ATGGGGAAGACCAACAGCAAGCTGGCCCCCGAGGTGCTGGAGGACCTTGTTCAGAACACTGAGTTCAGCGAGCAGGAGCTGAAGCAGTGGTACAAGGGCTTCCTGAAGGACTGCCCCAGCGGCATCCTCAACCTGGAGGAGTTTCAGCAGCTCTACATCAAGTTCTTCCCCTACGGCGACGCCTCCAAGTTCGCGCAGCACGCTTTCCGCACCTTCGACAAGAACGGCGACGGCACCATCGACTTCCGGGAGTTCATCTGCGCCCTGTCGGTCACCTCCCGCGGCAGCTTCGAGCAGAAGCTCAACTGGGCCTTTGAGATGTACGACCTGGACGGCGACGGGCGCATCACGCGCCTGGAGATGCTGGAGATCATCGAGGCAATCTACAAGATGGTGGGCACCGTGATCATGATGCGCATGAACCAGGACGGGCTCACGCCCCAGCAGCGTGTGGACAAGATCTTCAAGAAGATGGACCAGGATAAGGACGACCAGATTACATTGGAGGAGTTCAAGGAGGCAGCCAAGAGTGACCCATCCATTGTGTTGCTGCTGCAGTGTGACATGCAGAAG---
>triMan1
ATGGGGAAGACCAACAGCAAACTGGCCCCAGAGGTGCTGGAGGACCTGGTTCAGAACACGGAGTTCAGCGAGCAGGAACTGAAGCAGTGGTACAAAGGCTTCCTGAAGGACTGCCCCAGCGGCATTCTCAACCTAGAGGAGTTCCAGCAGCTCTACATCAAGTTCTTCCCTTATGGCGACGCCTCCAAGTTCGCGCAGCACGCTTTCCGCACCTTCGACAAGAACGGAGATGGTACCATCGACTTCCGGGAGTTCATCTGCGCCCTTTCGGTCACTTCCCGTGGCAGTTTCGAGCAGAAACTCAACTGGGCCTTCGAGATGTATGACCTGGACGGCGATGGGCGTATTACGCGCCTCGAGATGCTGGAGATCATCGAGGCTATCTACAAGATGGTGGGCACCGTGATCATGATGCGCATGAACCAGGATGGGCTCACACCCCAGCAACGTGTGGACAAGATCTTCAAGAAGATGGACCAGGATAAGGATGACCAGATTACGCTGGAGGAGTTCAAAGAGGCGGCCAAGAGTGACCCATCAATTGTGCTGCTGCTGCAGTGTGACATGCAGAAG---
>gorGor5
ATGGGGAAGACCAACAGCAAGCTGGCCCCCGAGGTGCTGGAGGACCTTGTTCAGAACACTGAGTTCAGCGAGCAGGAGCTGAAGCAGTGGTACAAGGGCTTCCTGAAGGACTGCCCCAGCGGCATCCTCAACCTGGAGGAGTTTCAGCAGCTCTACATCAAGTTCTTCCCCTACGGCGACGCCTCCAAGTTCGCGCAGCACGCTTTCCGCACCTTCGACAAGAACGGCGACGGCACCATCGACTTCCGGGAGTTCATCTGCGCCCTGTCGGTCACCTCCCGCGGCAGCTTCGAGCAGAAGCTCAACTGGGCCTTTGAGATGTACGACCTGGACGGCGACGGGCGCATCACGCGCCTGGAGATGCTGGAGATCATCGAGGCAATCTACAAGATGGTGGGCACCGTGATCATGATGCGCATGAACCAGGACGGGCTCACGCCCCAGCAGCGTGTGGACAAGATCTTCAAGAAGATGGACCAGGATAAGGACGACCAGATTACATTGGAGGAGTTCAAGGAGGCAGCCAAGAGTGACCCATCCATTGTGTTGCTGCTGCAGTGTGACATGCAGAAG---
>ponAbe2
ATGGGGAAGACCAACAGCAAGCTGGCCCCCGAGGTACTGGAGGACCTTGTTCAGAACACTGAGTTCAGCGAGCAGGAGCTGAAGCAGTGGTACAAGGGCTTCCTGAAGGACTGCCCCAGCGGCATCCTCAACCTGGAGGAGTTCCAGCAGCTCTACATCAAGTTCTTCCCCTACGGCGACGCCTCCAAGTTCGCGCAGCACGCTTTCCGCACCTTCGACAAGAACGGCGACGGCACCATCGACTTCCGGGAGTTCATCTGCGCCCTGTCGGTCACCTCCCGCGGCAGCTTCGAGCAGAAGCTCAACTGGGCCTTTGAGATGTACGACCTGGACGGCGACGGGCGCATCACGCGCCTGGAGATGCTGGAGATTATCGAGGCAATCTACAAGATGGTGGGCACCGTGATCATGATGCGCATGAACCAGGACGGGCTCACGCCCCAGCAGCGTGTGGACAAGATCTTCAAGAAGATGGACCAGGATAAGGACGACCAGATTACATTGGAGGAGTTCAAGGAGGCAGCCAAGAGTGACCCATCCATTGTGTTGCTGCTGCAGTGTGACATGCAGAAG---
>sorAra2
ATGGGGAAGACCAACAGCAAACTGGCCCCAGAGGTGCTGGAGGACCTGGTCCAGAACACGGAGTTCAGTGAGCAGGAGCTGAAGCAGTGGTACAAGGGCTTCCTGAAGGACTGCCCCAGCGGCATCCTTAACCTGGAGGAGTTCCAGCAGCTCTATATCAAGTTCTTCCCCTACGGCGACGCCTCCAAGTTCGCGCAGCACGCTTTTCGCACCTTTGACAAGAATGGCGACGGCACTATCGACTTCCGGGAGTTCATCTGCGCCCTTTCAGTGACTTCCCGCGGCAGCTTCGAGCAGAAACTCAACTGGGCCTTTGAGATGTATGACCTGGACGGCGACGGGCGCATCACGCGCCTCGAAATGCTAGAGATCATCGAGGCTATCTACAAGATGGTGGGCACTGTGATCATGATGCGCATGAACCAGGATGGGCTCACCCCCCAGCAACGCGTGGATAAAATCTTCAAGAAGATGGACCGGGATAAGGACGACCAGATCACGCTGGAGGAGTTCAAGGAGGCAGCCAAGAGTGACCCGTCCATCGTGCTGCTGCTGCAGTGTGACATGCAGAAG---
>eriEur2
ATGGGGAAGACCAACAGCAAGCTGGCCCCAGAGGTGCTGGAGGACCTGGTTCAGAACACCGAGTTCAGCGAGCAGGAGCTGAAGCAGTGGTACAAGGGCTTCCTGAAGGACTGCCCCAGTGGCATCCTGAACCTGGAGGAGTTCCAGCAGCTCTACATCAAGTTCTTTCCCTACGGCGATGCCTCCAAATTCGCGCAACACGCTTTCCGCACCTTTGACAAGAACGGCGATGGCACCATCGACTTCCGGGAGTTCATCTGCGCCCTGTCGGTCACCTCCCGCGGCAGCTTCGAGCAGAAACTCAACTGGGCCTTTGAGATGTACGACCTGGACGGCGACGGGCGCATCACGCGCCTCGAGATGTTGGAGATCATCGAGGCTATCTACAAGATGGTGGGCACTGTGATCATGATGCGCATGAACCAAGATGGGCTCACACCCCAGCAGCGTGTGGACAAGATCTTCAAGAAGATGGACCAAGATAAGGATGACCAGATCACGCTGGAGGAGTTCAAGGAGGCGGCCAAAAGCGACCCATCCATTGTGCTGCTGCTGCAGTGTGACATGCAGAAG---
>HLmyoMyo6
ATGGGGAAGACCAACAGCAAGCTGGCCCCGGAGGTGCTGGAGGACCTGGTTCAGAACACCGAGTTCAGCGAGCAGGAGCTGAAGCAGTGGTACAAGGGCTTCCTGAAGGACTGCCCCAGCGGCATCCTCAACCTGGAGGAGTTCCAGCAGCTCTACATCAAGTTCTTCCCCTACGGCGACGCCTCCAAGTTTGCTCAGCACGCTTTCCGCACCTTCGACAAGAACGGCGACGGCACCATCGACTTTCGGGAGTTCATCTGCGCCCTTTCTGTCACTTCCCGCGGCAGCTTCGAGCAGAAACTCAACTGGGCCTTTGAGATGTACGACCTGGACGGCGACGGGCGCATCACGCGCTTGGAGATGCTGGAGATCATCGAGGCTATCTACAAGATGGTGGGCACCGTGATCATGATGCGCATGAACCAGGATGGGCTCACGCCCCAGCAGCGTGTGGACAAGATCTTCAAGAAGATGGACCAGGATAAGGATGACCAGATTACTCTGGAGGAGTTCAAAGAGGCAGCCAAGAGTGACCCATCCATTGTGCTGCTGCTGCAGTGTGACATGCAGAAG---
>HLpipKuh2
ATGGGGAAGACCAACAGCAAGCTGGCCCCGGAGGTGCTGGAGGACTTGGTCCAGAACACCGAGTTCAGCGAGCAGGAGCTGAAGCAGTGGTACAAAGGCTTCCTGAAGGACTGCCCCAGCGGCATCCTCAACCTCGAGGAGTTCCAGCAGCTCTACATCAAGTTCTTCCCCTACGGCGACGCCTCCAAGTTTGCGCAGCACGCTTTCCGCACCTTCGACAAGAACGGCGACGGCACCATCGACTTTCGGGAGTTCATCTGCGCCCTCTCGGTCACTTCCCGCGGCAGCTTCGAGCAGAAACTCAACTGGGCCTTCGAGATGTATGACCTGGACGGCGACGGGCGCATCACGCGCTTGGAGATGCTGGAGATCATCGAGGCTATCTACAAGATGGTGGGCACCGTGATCATGATGCGCATGAACCAGGACGGGCTCACGCCCCAGCAGCGTGTGGACAAGATCTTCAAGAAGATGGACCAGGACAAGGATGACCAGATTACCCTGGAGGAGTTCAAGGAGGCAGCCAAGAGTGACCCCTCCATTGTGCTGCTGCTGCAGTGTGACATGCAGAAG---
>HLmolMol2
ATGGGGAAGACCAACAGCAAGCTGGCCCCAGAGGTGCTGGAGGACCTGGTTCAGAACACCGAGTTCAGCGAGCAGGAGCTGAAGCAGTGGTACAAGGGCTTCCTGAAGGACTGCCCCAGCGGCATCCTCAACCTGGAGGAGTTCCAGCAGCTCTACATCAAGTTCTTCCCCTACGGCGACGCCTCCAAGTTTGCGCAGCACGCTTTCCGCACCTTCGACAAGAACGGCGACGGCACCATCGACTTCCGGGAGTTCATCTGCGCCCTTTCGGTCACTTCCCGAGGCAGCTTCGAGCAGAAACTCAACTGGGCCTTTGAGATGTACGACCTGGACGGCGACGGGCGCATCACACGCCTGGAGATGCTGGAGATCATCGAGGCTATCTACAAGATGGTGGGCACCGTGATCATGATGCGCATGAACCAGGATGGGCTCACGCCCCAGCAGCGTGTGGACAAGATCTTCAAGAAGATGGACCAGGATAAGGATGACCAGATTACTCTGGAGGAGTTCAAGGAGGCGGCCAAGAGTGACCCATCCATTGTGCTACTGCTGCAGTGTGACATGCAGAAG---
>HLphyDis3
ATGGGGAAGACCAACAGCAAGCTGGCCCCAGAGGTGCTGGAGGACCTGGTTCAGAACACGGAGTTCAGCGAGCAGGAGCTGAAGCAGTGGTACAAGGGCTTCCTGAAGGACTGCCCCAGCGGCATCCTCAACCTGGAGGAGTTCCAGCAGCTCTACATCAAGTTCTTCCCCTACGGCGACGCCTCCAAGTTTGCCCAGCACGCCTTCCGCACCTTCGACAAGAACGGCGACGGCACTATCGACTTCCGGGAGTTCATCTGCGCCCTTTCGGTCACTTCCCGCGGCAGCTTCGAGCAGAAACTCAACTGGGCCTTCGAGATGTACGATCTGGACGGCGACGGGCGCATCACGCGCCTGGAGATGCTGGAGATCATCGAGGCTATCTACAAGATGGTGGGCACCGTGATCATGATGCGCATGAACCAGGATGGGCTCACGCCCCAGCAGCGTGTGGACAAGATCTTCAAGAAGATGGACCAGGATAAGGATGACCAGATTACCCTGGAGGAGTTCAAGGAGGCGGCCAAGAGCGACCCATCCATCGTGCTGCTGCTGCAGTGCGACATGCAGAAA---
>HLrhiFer5
ATGGGGAAGACCAACAGCAAGCTGGCCCCAGAAGTGCTGGAGGACCTGGTTCAGAACACCGAGTTCAGCGAGCAGGAGCTGAAGCAGTGGTACAAGGGCTTCCTGAAGGACTGCCCCAGCGGCATCCTCAACCTGGAGGAGTTCCAGCAGCTATACATCAAGTTCTTTCCCTACGGCGACGCCTCCAAGTTTGCGCAGCACGCTTTCCGCACCTTCGACAAAAACGGCGACGGCACCATCGATTTCCGGGAGTTCATCTGCGCCCTTTCGGTCACCTCCCGCGGCAGCTTCGAGCAGAAACTCAACTGGGCCTTTGAGATGTACGACCTGGACGGCGACGGGCGCATCACGCGCCTGGAGATGCTGGAGATCATTGAGGCTATCTATAAGATGGTGGGCACCGTAATCATGATGCGCATGAACCAGGACGGGCTCACACCCCAGCAGCGTGTGGACAAGATCTTCAAGAAGATGGACCAGGATAAGGATGACCAGATTACTCTGGAAGAGTTCAAGGAGGCGGCCAAGAGTGACCCATCCATTGTTCTGCTGCTGCAGTGTGACATGCAGAAG---
>HLrouAeg4
ATGGGGAAGACCAACAGCAAGCTGGCCCCAGAGGTGCTGGAGGACCTGGTTCAGAACACGGAGTTCAGCGAACAGGAGCTGAAGCAGTGGTACAAGGGCTTCCTGAAGGACTGCCCCAGCGGCATCCTCAACCTGGAGGAGTTCCAGCAGCTCTATATCAAGTTCTTTCCCTACGGTGACGCCTCCAAGTTTGCACAGCACGCTTTCCGCACCTTCGACAAGAACGGCGACGGCACCATCGATTTTCGGGAGTTCATCTGTGCTCTATCAGTCACCTCACGCGGCAGCTTCGAGCAGAAACTCAACTGGGCCTTTGAGATGTACGACCTGGATGGCGACGGGCGCATCACGCGCCTGGAGATGTTGGAGATCATTGAGGCTATCTACAAGATGGTGGGCACCGTGATCATGATGCGCATGAACCAGGATGGGCTCACACCCCAGCAGCGTGTGGACAAGATCTTCAAGAAGATGGACCAGGATAAGGATGACCAGATTACTCTGGAGGAGTTCAAGGAGGCAGCTAAGAGCGACCCATCCATTGTGCTGCTGCTGCAGTGTGATATGCAGAAG---
>macFas5
ATGGGGAAGACCAACAGCAAGCTGGCCCCCGAGGTGCTGGAGGACCTGGTTCAGAACACTGAGTTCAGCGAGCAGGAGCTGAAGCAGTGGTACAAGGGCTTTCTGAAGGACTGCCCCAGCGGCATCCTCAACCTGGAGGAGTTCCAGCAGCTCTACATCAAGTTCTTCCCCTACGGCGACGCCTCCAAGTTCGCGCAGCACGCTTTCCGCACCTTCGACAAGAACGGCGACGGCACCATCGACTTCCGGGAGTTCATCTGCGCCCTGTCGGTCACCTCCCGCGGCAGCTTCGAGCAGAAGCTCAACTGGGCCTTTGAGATGTACGACCTGGACGGCGACGGGCGCATCACGCGCCTGGAGATGCTGGAGATCATCGAGGCGATCTACAAGATGGTGGGCACCGTGATCATGATGCGCATGAACCAGGACGGGCTCACGCCCCAGCAGCGTGTGGACAAGATCTTCAAGAAGATGGACCAGGATAAGGACGACCAGATTACACTGGAGGAGTTCAAGGAGGCAGCCAAGAGTGACCCATCCATTGTGTTGCTGCTGCAGTGTGACATGCAGAAG---
>manPen1
ATGGGGAAAACCAACAGCAAGCTGGCCCCAGAGGTGCTGGAGGACCTGGTTCAGAACACCGAGTTCAGCGAGCAGGAGCTGAAGCAGTGGTACAAGGGCTTTCTGAAGGACTGTCCCAGCGGCATCCTCAACCTGGAGGAGTTCCAGCAGCTCTACATAAAGTTCTTCCCCTACGGCGATGCCTCCAAGTTTGCGCAGCACGCTTTCCGCACCTTCGACAAGAACGGCGACGGCACCATCGATTTCCGGGAGTTCATCTGTGCCCTTTCGGTCACTTCCCGCGGCAGCTTTGAGCAGAAACTCAACTGGGCCTTTGAGATGTACGATCTGGATGGGGACGGGCGCATCACACGCCTCGAGATGCTGGAGATCATCGAGGCTATCTACAAGATGGTGGGCACCGTGATCATGATGCGTATGAACCAGGATGGGCTCACACCCCAGCAGCGTGTGGACAAGATCTTTAAGAAGATGGACCAGGATAAGGATGACCAGATTACGCTGGAGGAGTTCAAGGAGGCGGCCAAGAGCGACCCATCCATTGTGTTGCTACTGCAGTGTGACATGCAGAAG---
>lepWed1
ATGGGGAAGACCAACAGCAAGCTGGCCCCGGAGGTGCTGGAGGACCTGGTTCAGAACACCGAGTTCAGCGAGCAGGAGCTGAAGCAGTGGTACAAGGGTTTCCTGAAGGACTGCCCCAGCGGCATCCTCAACCTGGAGGAATTCCAGCAGCTCTACATCAAGTTCTTTCCCTACGGCGACGCCTCCAAGTTTGCGCAGCACGCTTTCCGCACCTTCGACAAGAACGGCGACGGCACCATCGACTTCCGGGAGTTCATCTGTGCCCTTTCGGTCACCTCCCGCGGCAGCTTCGAGCAGAAACTCAACTGGGCCTTTGAGATGTACGACCTGGACGGCGACGGGCGCATCACGCGCCTGGAGATGCTGGAGATCATCGAGGCTATCTACAAGATGGTGGGCACTGTGATCATGATGCGCATGAACCAGGATGGGCTCACGCCCCAGCAGCGTGTGGACAAGATCTTCAAGAAGATGGACCAGGATAAGGACGACCAGATTACGCTGGAGGAGTTCAAGGAGGCGGCCAAGAGTGACCCATCCATTGTGCTGCTACTGCAGTGTGACATGCAGAAG---
>ailMel1
ATGGGGAAGACCAACAGCAAGCTGGCACCAGAGGTGCTGGAGGACCTGGTGCAGAACACTGAGTTCAGCGAGCAGGAGCTGAAGCAGTGGTACAAGGGCTTCCTGAAGGACTGCCCCAGCGGCATCCTCAACCTGGAGGAATTCCAACAGCTCTACATCAAGTTCTTTCCCTATGGCGACGCCTCCAAGTTTGCTCAGCACGCTTTCCGCACCTTCGACAAGAACGGCGATGGCACCATCGACTTCCGGGAGTTCATCTGCGCCCTTTCGGTCACCTCCCGCGGCAGCTTCGAGCAGAAACTCAACTGGGCCTTTGAGATGTACGACCTGGACGGCGACGGGCGCATCACGCGCCTGGAGATGCTGGAGATTATCGAGGCTATCTACAAGATGGTGGGCACTGTGATTATGATGCGCATGAACCAGGATGGGCTCACGCCCCAGCAGCGTGTGGACAAGATCTTCAAGAAGATGGACCGGGATAAGGACGACCAGATTACGCTGGAGGAGTTCAAGGAGGCGGCCAAGAGTGACCCATCCATTGTGCTGCTGCTGCAGTGTGATATGCAGAAG---
>musFur1
ATGGGGAAGACCAACAGCAAGCTGGCCCCAGAGGTGCTGGAGGACCTGGTTCAGAACACCGAGTTCAGCGAACAGGAGCTGAAGCAGTGGTACAAGGGCTTCCTGAAGGACTGCCCCAGCGGCATCCTCAACCTGGAGGAATTCCAGCAGCTGTACATCAAGTTCTTTCCCTATGGCGACGCGTCCAAGTTTGCGCAGCACGCCTTCCGCACCTTCGACAAGAACGGCGACGGTACCATCGACTTCCGGGAGTTCATCTGTGCCCTTTCGGTCACCTCTCGCGGCAGCTTCGAGCAGAAACTCAACTGGGCCTTTGAGATGTACGACCTAGACGGCGACGGGCGCATCACGCGCCTGGAGATGCTGGAGATCATCGAGGCTATCTACAAGATGGTGGGCACTGTGATCATGATGCGCATGAACCAGGATGGGCTCACACCCCAGCAGCGTGTGGACAAGATCTTCAAGAAGATGGATCAGGATAAGGACGACCAGATCACACTGGAGGAGTTCAAGGAGGCGGCCAAGAGTGACCCGTCCATTGTGCTGCTGCTGCAGTGTGACATGCAGAAG---
>canFam3
ATGGGGAAGACCAACAGCAAGCTGGCCCCAGAGGTGCTGGAGGACCTGGTTCAGAACACCGAGTTCAGCGAGCAGGAGCTGAAGCAGTGGTACAAGGGCTTCCTGAAGGACTGCCCCAGCGGCATCCTTAACCTGGAGGAGTTCCAGCAGCTCTACATCAAGTTCTTTCCCTACGGCGACGCCTCCAAGTTTGCGCAGCACGCTTTCCGCACCTTCGACAAGAACGGCGACGGCACCATCGACTTCCGGGAGTTCATCTGTGCCCTTTCGGTCACCTCCCGCGGCAGCTTCGAGCAGAAACTCAACTGGGCCTTTGAGATGTACGACCTGGATGGCGACGGGCGCATCACGCGCCTCGAGATGCTGGAGATCATCGAGGCTATCTACAAGATGGTGGGCACTGTGATCATGATGCGCATGAACCAAGATGGGCTCACACCCCAACAGCGTGTGGACAAGATCTTCAAGAAGATGGACCAGGATAAGGACGACCAGATCACTCTGGAGGAATTCAAGGAGGCGGCCAAGAGTGACCCATCCATTGTACTGCTGCTGCAATGTGACATGCAGAAG---
>felCat8
ATGGGGAAGACCAACAGCAAACTGGCCCCAGAGGTGCTGGAGGACCTGGTTCAGAACACCGAATTCAGCGAGCAGGAGCTGAAGCAGTGGTACAAAGGCTTCCTGAAGGACTGCCCCAGCGGCATCCTCAACCTGGAGGAATTCCAGCAGCTCTACATCAAGTTCTTTCCCTACGGCGACGCCTCCAAGTTTGCGCAGCACGCATTCCGCACCTTTGACAAGAACGGCGACGGCACCATCGATTTCCGGGAGTTCATCTGTGCCCTTTCCGTCACCTCCCGCGGCAGCTTTGAGCAGAAACTGAACTGGGCCTTTGAGATGTACGACCTGGACGGCGACGGGCGCATCACGCGCCTGGAGATGCTGGAGATCATCGAGGCTATCTACAAGATGGTGGGCACTGTGATCATGATGCGTATGAACCAGGATGGGCTCACGCCCCAGCAGCGTGTGGACAAGATCTTCAAGAAGATGGACCAGGATAAGGACGACCAGATTACACTGGAGGAGTTCAAGGAGGCTGCCAAGAGTGACCCATCCATTGTGCTACTGCTTCAGTGCGACATGCAGAAG---
>cerSim1
ATGGGGAAGACCAACAGCAAGCTGGCCCCAGAGGTGCTGGAGGACCTGGTTCAGAACACGGAGTTCAGTGAACAGGAGCTGAAGCAGTGGTACAAGGGCTTCCTGAAGGACTGCCCCAGCGGCATCCTCAACCTGGAGGAGTTCCAGCAGCTCTACATCAAGTTCTTCCCTTACGGCGATGCCTCCAAGTTTGCGCAGCACGCTTTCCGCACCTTCGACAAGAACGGCGATGGCACCATCGACTTCCGGGAGTTCATCTGCGCCCTTTCGGTCACCTCCCGCGGCAGCTTCGAGCAGAAACTCAACTGGGCCTTTGAGATGTACGACCTGGACGGCGACGGGCGCATCACGCGCCTCGAGATGCTGGAGATCATCGAGGCTATATACAAGATGGTGGGCACCGTGATCATGATGCGCATGAACCAGGATGGGCTCACACCCCAGCAGCGTGTGGACAAGATCTTCAAGAAAATGGACCAGGATAAGGATGACCAGATTACGCTGGAGGAGTTCAAGGAGGCGGCCAAGAGTGACCCATCCATTGTGCTGCTGCTGCAGTGTGACATGCAGAAG---
>HLequCab3
ATGGGGAAGACCAACAGCAAGCTGGCCCCAGAGGTGCTGGAGGACCTGGTTCAGAACACCGAGTTCAGCGAGCAGGAGCTGAAGCAGTGGTACAAGGGCTTCCTAAAGGACTGCCCCAGCGGCATCCTCAACCTGGAGGAGTTCCAGCAGCTCTACATCAAGTTCTTCCCGTACGGCGATGCCTCCAAGTTTGCGCAGCACGCTTTCCGCACCTTCGACAAGAACGGCGACGGCACCATCGACTTCCGGGAGTTCATCTGCGCCCTTTCGGTCACCTCCCGCGGCAGCTTCGAGCAGAAACTCAACTGGGCGTTTGAGATGTACGACCTGGACGGCGACGGGCGCATCACGCGCCTCGAGATGCTGGAGATCATCGAGGCTATATACAAGATGGTGGGCACTGTGATCATGATGCGCATGAACCAGGATGGGCTCACGCCCCAGCAGCGTGTGGACAAGATCTTCAAGAAGATGGACCAGGATAAAGATGACCAGATTACGCTCGAGGAGTTCAAGGAGGCAGCCAAGAGTGACCCGTCCATCGTGCTGCTGCTGCAGTGTGACATGCAGAAG---
>susScr11
ATGGGGAAGACCAATAGCAAGCTGGCCCCAGAGGTGCTGGAAGACCTGGTTCAGAACACCGAGTTCAGCGAGCAGGAGCTGAAGCAGTGGTACAAGGGCTTCCTGAAGGACTGCCCCAGCGGCATCCTCAATCTGGAGGAGTTCCAGCAGCTCTACATCAAGTTCTTCCCGTACGGCGACGCCTCCAAGTTTGCGCAGCACGCTTTCCGCACCTTCGACAAGAATGGCGACGGCACCATCGATTTCCGGGAGTTCATCTGTGCCCTTTCGGTCACCTCCCGCGGCAGCTTCGAGCAGAAACTCAACTGGGCCTTTGAGATGTACGACCTGGACGGCGACGGGCGCATCACGCGCCTCGAGATGCTGGAGATCATCGAGGCTATCTACAAGATGGTGGGCACCGTGATCATGATGCGCATGAACCAGGATGGGCTCACACCCCAGCAGCGTGTGGACAAGATCTTCAAGAAGATGGACCAGGACAAGGATGACCAGATTACACTGGAGGAGTTCAAGGAGGCGGCCAAGAGTGACCCGTCTATTGTGCTGCTGCTGCAGTGTGACATGCAGAAG---
>bosTau8
ATGGGGAAGACCAACAGCAAGCTGGCCCCAGAGGTGCTGGAAGACCTGGTTCAAAACACCGAGTTCAGTGAGCAGGAGCTGAAGCAGTGGTACAAGGGCTTCCTGAAGGACTGCCCCAGCGGCATCCTCAACCTGGAGGAGTTCCAGCAGCTCTACATCAAGTTCTTCCCCTACGGCGACGCCTCCAAGTTCGCGCAGCACGCTTTCCGCACCTTCGACAAGAACGGCGATGGCACCATCGACTTCCGGGAGTTCATTTGCGCCCTTTCGGTCACCTCCCGCGGCAGCTTTGAGCAGAAACTCAACTGGGCCTTTGAAATGTACGACTTGGACGGTGACGGGCGCATCACGCGTCTCGAGATGCTGGAGATCATTGAGGCTATTTACAAGATGGTGGGCACTGTGATCATGATGCGCATGAACCAGGATGGGCTCACGCCCCAGCAGCGTGTGGACAAGATCTTCAAGAAGATGGATCAAGATAAGGACGACCAGATTACACTGGAGGAGTTCAAGGAGGCGGCCAAGAGCGACCCGTCTATTGTGCTGCTGCTGCAGTGTGATATGCAGAAG---
>balAcu1
ATGGGGAAGACCAACAGCAAGCTGGCCCCAGAGGTGCTGGAAGACCTGGTTCAAAACACCGAGTTCAGTGAGCAGGAGCTGAAGCAGTGGTACAAGGGCTTCCTGAAGGACTGCCCCAGCGGCATCCTCAACCTGGAGGAGTTCCAGCAGCTCTACATCAAGTTCTTCCCCTACGGCGACGCCTCCAAGTTTGCGCAGCACGCTTTCCGCACCTTCGACAAGAACGGCGACGGCACCATCGACTTCCGGGAGTTCATCTGCGCCCTTTCGGTCACCTCCCGCGGCAGCTTCGAGCAGAAACTCAACTGGGCCTTTGAGATGTACGACCTGGACGGCGATGGGCGCATCACGCGCCTCGAGATGCTGGAGATCATCGAGGCTATCTACAAGATGGTGGGCACCGTGATCATGATGCGCATGAACCAGGATGGGCTCACGCCCCAGCAGCGTGTGGACAAGATCTTCAAGAAGATGGACCAGGATAAGGACGACCAGATTACACTGGAGGAGTTCAAGGAGGCGGCCAAGAGTGACCCGTCCATTGTGCTGCTGCTGCAGTGTGACATGCAGAAG---
>calJac3
ATGGGGAAGACCAACAGTAAGCTGGCCCCTGAGGTGCTGGAGGACCTGGTTCAGAACACTGAGTTCAGCGAGCAGGAGCTGAAGCAGTGGTACAAGGGCTTCCTGAAGGACTGCCCCAGTGGCATCCTCAACCTGGAGGAGTTCCAGCAGCTCTACATCAAGTTCTTCCCCTACGGCGACGCCTCCAAGTTCGCGCAGCACGCTTTCCGCACCTTCGACAAGAACGGCGACGGCACCATCGACTTCCGGGAGTTCATCTGCGCCTTGTCGGTCACCTCCCGCGGCAGCTTCGAGCAGAAGCTCAACTGGGCCTTTGAGATGTACGACCTGGACGGCGACGGGCGCATCACGCGCCTGGAGATGCTGGAGATCATCGAGGCGATCTACAAGATGGTGGGCACCGTGATCATGATGCGCATGAACCAGGACGGGCTCACACCCCAGCAGCGTGTGGACAAGATCTTCAAGAAGATGGACCAGGATAAGGACGACCAGATTACGTTGGAGGAGTTCAAGGAGGCAGCCAAGAGTGACCCATCCATTGTGTTGCTGCTGCAGTGTGACATGCAGAAG---
>HLcamFer2
ATGGGGAAGACCAACAGCAAGCTGGCCCCAGAGGTGCTAGAAGACCTGGTTCAGAACACTGAGTTCAGCGAGCAGGAGCTGAAGCAGTGGTACAAGGGCTTCCTGAAGGATTGCCCCAGCGGCATCCTCAACCTGGAGGAGTTCCAGCAGCTCTACATCAAGTTCTTCCCCTACGGCGACGCCTCCAAGTTTGCGCAGCACGCTTTCCGCACCTTCGACAAGAATGGCGACGGCACCATCGACTTCCGGGAGTTCATCTGCGCCCTTTCGGTCACCTCCCGCGGCAGCTTCGAGCAGAAACTCAACTGGGCCTTTGAGATGTACGACCTGGACGGCGACGGGCGCATCACGCGCCTGGAGATGCTGGAGATCATTGAGGCTATCTACAAGATGGTGGGCACCGTGATCATGATGCGCATGAACCAGGATGGGCTCACACCCCAGCAGCGTGTAGACAAGATCTTCAAGAAGATGGACCAGGATAAGGACGACCAGATTACACTGGAGGAGTTCAAGGAAGCAGCAAAGAGTGACCCGTCTATTGTGCTGCTGCTGCAGTGTGACATGCAGAAG---
>ochPri3
ATGGGGAAGACCAACAGCAAGCTGGCCCCCGAGGTGCTGGAGGACCTGGTTCAGAACACGGAGTTCAGCGAGCAAGAGCTGAAGCAGTGGTACAAGGGCTTCCTGAAGGACTGCCCCAGCGGCATCCTCAACCTGGAAGAGTTCCAGCAGCTCTACATCAAGTTCTTCCCCTACGGCGACGCCTCCAAGTTCGCGCAACACGCTTTCCGCACCTTCGACAAAAATGGCGACGGCACCATCGACTTCCGGGAATTTATCTGCGCCCTTTCGGTCACCTCCCGGGGGAGCTTCGAGCAGAAACTCAATTGGGCCTTTGAGATGTATGACCTGGACGGCGACGGGCGCATCACCCGCCTGGAGATGCTGGAGATCATCGAGGCTATCTACAAGATGGTGGGCACCGTGATCATGATGCGCATGAACCAGGATGGGCTCACACCCCAGCAGCGTGTGGACAAGATCTTCAAGAAGATGGATCAGGACAAGGATGACCAAATTACCCTGGAAGAGTTTAAGGAGGCGGCCAAGAGCGACCCGTCCATCGTGCTGCTGCTACAGTGTGACATGCAGAAG---
>saiBol1
ATGGGGAAGACCAACAGCAAGCTGGCCCCTGAGGTGCTGGAGGACCTGGTTCAGAACACGGAGTTCAGCGAGCAGGAGCTGAAGCAGTGGTACAAGGGCTTCCTGAAGGACTGCCCCAGTGGCATCCTCAACCTGGAGGAGTTCCAGCAGCTCTACATCAAGTTTTTCCCTTACGGGGACGCCTCCAAGTTCGCTCAGCACGCTTTCCGCACCTTCGACAAGAACGGCGACGGCACCATCGACTTCCGGGAGTTCATCTGCGCCTTGTCGGTCACCTCCCGCGGCAGCTTCGAGCAGAAGCTCAACTGGGCCTTCGAGATGTACGACCTGGACGGCGACGGGCGCATCACGCGCCTGGAGATGCTGGAGATCATCGAGGCGATCTACAAGATGGTGGGCACGGTGATCATGATGCGCATGAACCAGGACGGGCTCACGCCCCAGCAGCGTGTGGACAAGATCTTCAAGAAGATGGACCAGGATAAGGACGACCAGATTACATTGGAGGAGTTCAAGGAGGCAGCCAAGAGTGACCCATCCATTGTGTTACTGCTGCAGTGTGACATGCAGAAG---
>echTel2
ATGGGGAAGACCAACAGCAAGCTGGCACCCGAGGTGCTGGAGGACCTGGTTCAGAACACGGAGTTCAGCGAGCAGGAACTGAAGCAGTGGTACAAGGGCTTCCTGAAGGACTGCCCCAGCGGCATCCTCAACCTGGAGGAGTTCCAACAGCTCTACATCAAGTTCTTCCCCTATGGCGACGCCTCCAAGTTCGCGCAGCACGCTTTCCGCACCTTCGACAAGAACGGCGATGGCACCATCGACTTCCGGGAGTTCATCTGCGCCCTGTCGGTCACCTCCCGGGGCAGCTTCGAGCAGAAACTCAACTGGGCCTTTGAGATGTACGACCTGGACGGCGACGGGCGCATCACGCGCCTGGAGATGCTGGAGATCATCGAGGCGATCTACAAGATGGTGGGCACTGTGATCATGATGCGCATGAACCAGGATGGCCTCACACCCCAGCAGCGTGTGGACAAGATCTTCAAGAAGATGGACCAGGATAAGGATGACCAGATCACGTTGGAGGAGTTCAAAGAGGCGGCCAAGAGTGACCCATCCATTGTGCTGCTGCTGCAGTGTGACATGCAGAAG---
>cavPor3
ATGGGGAAGACCAACAGCAAGCTGGCCCCCGAGGTGCTGGAGGACCTGGTGCAGAACACGGAGTTCAGCGAGCAGGAGTTGAAGCAGTGGTACAAAGGCTTCCTGAAGGACTGTCCCAGCGGCATCCTCAACCTGGAGGAGTTCCAGCAGCTCTACATCAAGTTCTTCCCCTACGGCGACGCCTCCAAGTTCGCGCAGCACGCTTTCCGCACCTTCGACAAGAACGGCGACGGCACCATCGACTTCCGGGAGTTCATCTGCGCGCTGTCGGTCACCTCCCGCGGCAGCTTCGAGCAGAAGCTCAACTGGGCCTTTGAAATGTACGACCTGGACGGCGACGGGCGCATCACGCGCCTTGAGATGCTGGAGATCATCGAGGCTATCTACAAGATGGTGGGCACTGTAATAATGATGCGAATGAACCAGGATGGGCTCACACCCCAGCAGCGTGTAGACAAGATCTTCAAGAAGATGGACCAGGATAAGGATGACCAGATTACACTGGAAGAGTTCAAGGAGGCGGCCAAGAGTGACCCATCCATTGTGTTGCTGCTGCAGTGTGACATGCAGAAG---
>hetGla2
ATGGGGAAGACCAACAGCAAGCTGGCCCCCGAGGTGTTGGAGGACCTGGTACAAAACACGGAGTTCAGTGAGCAGGAGCTGAAGCAGTGGTACAAGGGCTTCCTGAAGGACTGTCCCAGCGGCATCCTCAACCTGGAGGAGTTCCAGCAGCTCTATATCAAGTTCTTCCCCTACGGCGACGCCTCCAAGTTCGCACAGCATGCTTTCCGGACCTTCGACAAGAATGGCGATGGCACCATCGACTTCCGGGAGTTCATCTGCGCCCTGTCAGTCACCTCCCGTGGCAGCTTCGAGCAGAAGCTCAACTGGGCCTTTGAGATGTACGACCTGGACGGCGACGGGCGCATCACACGCCTCGAGATGCTGGAGATCATTGAGGCTATCTACAAGATGGTGGGCACTGTGATCATGATGCGTATGAACCAGGACGGGCTCACACCCCAGCAGCGTGTGGACAAGATCTTCAAGAAGATGGACCAGGATAAAGATGACCAGATTACGCTGGAAGAGTTCAAGGAGGCGGCCAAGAGTGACCCATCCATTGTGTTGCTGCTGCAGTGTGACATGCAGAAG---
>micMur3
ATGGGGAAGACCAACAGCAAGCTGGCCCCCGAGGTGCTGGAGGACCTGGTTCAGAACACGGAGTTCAGCGAGCAGGAGCTGAAGCAGTGGTACAAGGGCTTCCTGAAGGACTGCCCCAGCGGCATCCTCAACCTGGAGGAGTTCCAGCAGCTCTACATCAAGTTCTTTCCCTACGGCGACGCCTCCAAGTTCGCGCAGCACGCCTTCCGCACCTTCGACAAGAACGGCGACGGCACCATCGACTTCCGGGAGTTCATCTGCGCCCTCTCGGTCACCTCCCGCGGCAGCTTTGAGCAGAAACTCAACTGGGCCTTCGAGATGTACGACCTGGACGGCGACGGCCGCATCACGCGCCTGGAGATGCTGGAGATCATCGAGGCTATCTACAAGATGGTGGGCACTGTGATCATGATGCGCATGAACCAGGATGGGCTCACACCCCAGCAGCGCGTGGACAAGATCTTCAAGAAGATGGACCAGGATAAGGATGACCAGATTACGCTGGAGGAGTTCAAGGAGGCGGCCAAGAGTGACCCATCCATTGTGTTGCTGCTGCAGTGTGACATGCAGAAG---
>criGri1
ATGGGGAAAAACAACAGCAAGCTGGCCCCCGAGGTACTGGAAGACCTGGTCCAGAACACAGAGTTCAGCGAGCAGGAGCTAAAGCAGTGGTATAAGGGGTTCCTGAAGGACTGTCCCAGCGGCATCCTCAACCTGGAGGAGTTTCAGCAGCTCTACATCAAGTTCTTCCCTTACGGAGACGCCTCCAAGTTTGCACAGCATGCTTTCCGCACCTTCGACAAGAACGGCGATGGCACCATTGACTTCCGGGAGTTCATCTGCGCCCTTTCTGTCACCTCCCGTGGCAGCTTCGAGCAGAAGCTCAACTGGGCCTTTGAGATGTACGACCTGGACGGCGACGGGCGCATCACGCGCCTGGAGATGCTGGAGATCATCGAGGCTATCTATAAAATGGTGGGCACCGTGATCATGATGCGAATGAACCAGGATGGGCTCACACCCCAGCAGCGTGTGGACAAGATCTTCAAGAAGATGGACCAGGATAAGGATGACCAGATTACACTGGAGGAGTTCAAGGAGGCAGCCAAGAGCGACCCATCTATTGTGTTGCTGCTGCAGTGTGACATGCAGAAG---
>mm10
ATGGGGAAAAACAACAGCAAGCTGGCCCCCGAGGTGCTGGAAGACCTGGTCCAGAACACGGAGTTCAGCGAGCAGGAGCTAAAGCAGTGGTATAAGGGTTTCCTGAAGGACTGCCCCAGTGGCATCCTCAACCTGGAGGAGTTTCAGCAACTCTATATCAAGTTCTTCCCTTATGGAGACGCGTCCAAGTTTGCGCAGCATGCTTTCCGCACCTTCGACAAGAACGGCGATGGCACCATCGACTTCCGGGAGTTCATCTGCGCCCTTTCTGTCACCTCCCGTGGCAGCTTCGAGCAGAAGCTCAACTGGGCCTTTGAGATGTACGATCTGGACGGTGACGGCCGCATCACACGGCTGGAGATGCTGGAGATCATCGAGGCTATCTATAAGATGGTGGGCACCGTGATCATGATGCGCATGAACCAGGATGGGCTCACACCCCAGCAGCGTGTGGACAAGATCTTCAAGAAGATGGACCAGGATAAGGATGACCAGATTACGCTGGAGGAGTTCAAGGAGGCGGCCAAGAGTGACCCGTCCATCGTGTTGCTCCTGCAGTGTGACATGCAGAAG---
>micOch1
ATGGGGAAGAACAACAGCAAGCTGGCCCCCGAGGTGCTGGAAGACCTGGTGCAGAACACAGAGTTCAGCGAGCAGGAGCTAAAGCAGTGGTATAAGGGGTTTCTGAAGGACTGTCCCAGCGGCATCCTCAACCTGGAGGAGTTTCAGCAACTCTACATCAAGTTCTTCCCTTACGGAGATGCCTCCAAGTTTGCACAGCATGCTTTCCGCACATTCGACAAGAACGGCGACGGCACCATAGACTTCCGGGAGTTCATCTGCGCCCTTTCTGTCACCTCCCGTGGAAGCTTCGAGCAGAAGCTCAACTGGGCCTTTGAGATGTACGACCTGGACGGCGACGGGCGCATCACTCGCCTGGAGATGCTGGAGATCATCGAGGCTATCTATAAGATGGTCGGCACCGTGATCATGATGCGCATGAATCAGGATGGGCTCACACCCCAGCAGCGCGTGGACAAGATCTTCAAGAAGATGGACCAGGATAAGGACGACCAGATTACGCTGGAGGAGTTCAAGGAGGCAGCCAAGAGCGACCCATCCATTGTGTTGCTGTTGCAATGTGACATGCAGAAG---
>loxAfr3
ATGGGGAAGACCAACAGCAAGCTGGCCCCAGAGGTGCTGGAGGACCTGGTTCAGAAGACGGAGTTCAGCGAGCAGGAGCTGAAGCAGTGGTACAAGGGCTTCCTGAAGGACTGCCCCAGCGGCATCCTCAACCTGGAGGAGTTCCAGCAGCTCTACATCAAGTTCTTCCCCTACGGCGACGCCTCCAAGTTCGCGCAGCACGCTTTCCGCACCTTCGACAAGAACGGCGATGGTACCATCGACTTCCGGGAGTTCATCTGCGCCCTTTCGGTCACCTCCCGCGGCAGCTTCGAGCAGAAACTCAACTGGGCATTTGAGATGTATGACCTGGACGGCGACGGACGCATTACGCGCCTTGAGATGCTGGAGATAATCGAGGCTATCTACAAGATGGTGGGCACCGTGATCATGATGCGCATGAATCAGGACGGGCTCACACCCCAGCAACGTGTGGACAAGATCTTCAAGAAGATGGACCAGGATAAGGATGACCAGATTACGCTGGAGGAGTTCAAAGAGGCAGCCAAGAGCGACCCATCAATTGTGCTGCTGCTGCAGTGTGACATGCAGAAG---
>HLmanJav1
ATGGGGAAAACCAACAGCAAGCTGGCCCCAGAGGTGCTGGAGGACCTGGTTCAGAGCACCGAGTTCAGCGAGCAGGAGCTGAAGCAGTGGTACAAGGGCTTTCTGAAGGACTGTCCCAGCGGCATCCTCAACCTGGAGGAGTTCCAGCAGCTCTACATAAAGTTCTTCCCCTACGGCGACGCCTCCAAGTTTGCGCAGCACGCTTTCCGCACCTTCGACAAGAACGGCGACGGCACCATCGATTTCCGGGAGTTCATCTGTGCCCTTTCGGTCACTTCCCGCGGCAGCTTCGAGCAGAAACTCAACTGGGCCTTTGAGATGTACGATCTGGATGGGGACGGGCGTATCACACGCCTCGAGATGCTGGAGATCATCGAGGCTATCTACAAGATGGTGGGCACCGTGATCATGATGCGTATGAACCAGGATGGGCTCACACCCCAGCAGCGTGTAGACAAGATCTTTAAGAAGATGGACCAAGATAAGGACGACCAGATTACGCTGGAGGAGTTCAAGGAGGCGGCCAAGAGCGACCCATCCATTGTGTTGCTACTGCAGTGTGACATGCAGAAG---
>HLturTru3
ATGGGGAAGACCAACAGCAAGCTGGCCCCAGAGGTGCTGGACGACCTGGTTCAAAACACCGAGTTCAGTGAGCAGGAGCTGAAGCAGTGGTACAAGGGCTTCCTGAGGGACTGCCCCAGCGGCATCCTCAACCTGGAGGAGTTCCAGCAGCTCTACATCAAGTTCTTCCCCTACGGCGACGCCTCCAAGTTTGCGCAGCACGCTTTCCGCACCTTCGACAAGAACGGCGACGGCACCATCGACTTCCGGGAGTTCATCTGCGCCCTTTCGGTCACCTCCCGCGGCACCTTCGAGCAGAAACTCAACTGGGCCTTTGAGATGTACGACCTGGACGGTGACGGGCGCATCACGCGCCTCGAGATGCTGGAGATCATCGAGGCTATCTACAAGATGGTGGGCACCGTGATCATGATGCGCATGAACCAGGATGGGCTCACGCCCCAGCAGCGTGTGGACAAGATCTTCAAGAAGATGGACCAGGATAAGGACGACCAGATTACACTGGAGGAGTTCAAGGAGGCGGCCAAGAGTGACCCGTCTATTGTGCTGCTGCTGCAGTGTGACATGCAGAAG---
>oryCun2
ATGGGGAAGACCAACAGCAAGCTGGCCCCCGAGGTGCTGGACGACCTGGTTCAGAACACGGAGTTCAGCGAACAGGAGCTGAAGCAGTGGTACAAGGGCTTCCTGAAGGACTGCCCCAGCGGCATCCTCAACCTGGAGGAGTTCCAGCAGCTCTACATCAAGTTCTTCCCCTACGGCGACGCCTCCAAGTTCGCGCAACACGCGTTCCGCACCTTTGACAAGAACGGCGACGGCACCATCGACTTCCGGGAGTTCATCTGCGCCCTTTCGGTCACCTCCCGCGGCAGCTTCGAGCAGAAACTCAACTGGGCCTTTGAGATGTACGACCTGGACGGCGACGGGCGCATCACCCGCCTTGAGATGCTGGAGATCATCGAGGCTATCTACAAGATGGTGGGCACTGTGATCATGATGCGCATGAACCAGGACGGGCTCACACCCCAGCAGCGCGTGGACAAGATCTTCAAGAAGATGGACCAGGATAAGGACGACCAGATTACCCTGGAGGAGTTCAAGGAGGCAGCCAAGAGCGACCCGTCCATTGTGCTGCTGCTGCAGTGCGACATGCAGAAG---
>conCri1
ATGGGGAAGACCAGCAGCAAGCTGGCTCCAGAGGTGCTGGAGGACCTGGTTCAGAACACCGAGTTCAGCGAGCAGGAGCTGAAGCAGTGGTACAAGGGCTTCCTGAAGGACTGCCCCAGCGGCATCCTCAACCTGGAGGAGTTCCAGCAGCTCTACATCAAGTTCTTCCCCTACGGCGACGCCTCCAAGTTCGCGCAGCACGCTTTCCGCACCTTTGACAAGAACGGAGATGGCACCATCGACTTCCGGGAGTTCATCTGTGCCCTTTCGGTCACCTCCCGCGGCAGCTTCGAGCAGAAACTCAACTGGGCCTTTGAGATGTACGACCTGGATGGCGACGGGCGCATCACGCGCCTGGAGATGCTGGAGATCATAGAGGCTATCTACAAGATGGTGGGCACGGTGATCATGATGCGCATGAACCAGGATGGGCTCACACCACAGCAGCGTGTGGACAAGATCTTCAAGAAGATGGACCAGGATAAGGATGACCAGATCACCCTGGAGGAGTTCAAGGAGGCAGCCAAGAGTGACCCATCCATTGTGCTACTGCTGCAGTGTGACATGCAGAAG---
>tarSyr2
ATGGGGAAGACCAACAGCAAGCTGGCCCCCGAGGTGCTGGAGGACCTGGTTCAGAACACGGAGTTCAGCGAGCAGGAGCTGAAGCAGTGGTACAAGGGCTTCCTGAAGGACTGCCCCAGCGGCATCCTCAACCTGGAAGAGTTCCAGCAGCTCTACATCAAGNNNNNCCCCTACGGCGACGCCTCCAAGTTCGCGCAGCACGCCTTCCGCACCTTCGACAAGAACGGCGACGGCACCATCGACTTCCGGGAGTTCATCTGCGCCCTTTCGGTCACCTCCCGCGGCAGCTTCGAGCAGAAACTCAACTGGGCCTTTGAGATGTACGACCTGGACGGCGACGGACGCATCACGCGCCTCGAGATGCTGGAGATCATCGAGGCTATCTACAAGATGGTGGGCACCGTGATCATGATGCGCATGAACCAGGATGGGCTCACACCCCAGCAGCGTGTGGACAAGATCTTCAAGAAGATGGACCAGGATAAGGACGACCAGATTACACTGGAGGAGTTCAAGGAGGCAGCCAAGAGTGACCCATCCATTGTGTTGCTGCTGCAGTGTGACATGCAGAAG---
>tupChi1
ATGGGGAAGAACAACAGCAAGCTGGCCCCCGAGGTGCTGGAGGACCTGGTGCAGAACACCGAGTTCAGCGAGCAGGAGCTCAAGCAATGGTACAAGGGCTTCCTGAAGGACTGTCCCGGTGGCATCCTCAACCTGGAGGAGTTCCAGCAGCTCTACATCAAGTTCTTCCCCTACGGCGACGCCTCCAAGTTTGCGCAGCACGCTTTCCGCACCTTCGACAAGAACGGCGATGGCACCATCGACTTCCGGGAGTTCATCTGCGCGCTCTCGGTCACCTCCCGCGGCAGCTTTGAGCAGAAACTCAACTGGGCCTTTGAGATGTACGACCTGGACGGCGACGGGCGCATCACGCGCCTGGAGATGCTGGAGATTATCGAGGCTATCTACAAGATGGTGGGCACCGTGATCATGATGCGCATGAACCAGGATGGGCTCACACCCCAGCAGCGTGTGGACAAGATCTTCAAGAAGATGGACCAGGACAAGGACGACCAGATTACGCTGGAGGAGTTCAAGGAGGCGGCCAAGAGTGACCCATCCATTGTGTTGCTGCTGCAGTGTGACATGCAGAAA---
>rn6
ATGGGGAAGAACAATAGCAAGCTGGCCCCTGAGGAGCTGGAAGATCTGGTCCAGAACACGGAGTTCAGCGAGCAGGAGCTAAAGCAGTGGTATAAGGGTTTCCTGAAGGACTGCCCCAGCGGCATCCTCAACCTGGAGGAGTTTCAGCAACTCTACATCAAGTTCTTTCCTTACGGAGACGCCTCCAAGTTTGCACAGCATGCTTTCCGCACCTTCGACAAGAACGGCGATGGCACCATCGACTTCCGGGAGTTCATCTGCGCCCTTTCTGTCACCTCCCGTGGCAGCTTTGAGCAGAAGCTCAACTGGGCCTTTGAGATGTACGACCTGGACGGTGATGGACGCATCACACGGCTGGAGATGCTGGAGATCATTGAGGCTATCTATAAGATGGTGGGCACCGTGATCATGATGCGCATGAACCAGGATGGGCTCACGCCCCAGCAGCGTGTAGACAAGATCTTCAAGAAGATGGACCAGGATAAGGATGACCAGATTACGCTGGAGGAGTTCAAGGAGGCGGCCAAGAGTGACCCGTCCATCGTGTTGCTGTTGCAATGTGACATGCAGAAG---
>otoGar3
ATGGGGAAGACCAACAGCAAGCTGGCCCCCGAGGTGCTGGAGGACCTGGTTCAGAACACGGAGTTCAGCGAGCAGGAGCTGAAGCACTGGTACAAGGGCTTCCTGAAGGACTGCCCCAGCGGCATCCTCAACCTCGAGGAATTTCAGCAGCTGTACATCANNTTCTTCCCCTACGGCGACGCCTCCAAGTTCGCGCAGCACGCTTTCCGCACCTTCGATAAGAACGGCGACGGCACCATCGACTTCCGAGAGTTCATCTGCGCCCTTTCGGTCACCTCCCGCGGCAGCTTCGAGCAGAAACTCAACTGGGCCTTTGAGATGTACGATCTGGACGGCGATGGCCGCATCACGCGTCTGGAGATGCTGGAGATCATCGAGGCTATCTACAAGATGGTGGGCACTGTGATCATGATGCGTATGAACCAAGATGGGCTCACACCCCAGCAGCGTGTGGACAAGATCTTCAAGAAGATGGACCAGGATAAGGATGACCAAATTACGCTGGAGGAGTTCAAGGAGGCGGCCAAGAGTGACCCATCGATTGTGTTGCTGCTGCAGTGTGACATGCAGAAG---
