# Supplementary material for: Six reference-quality genomes reveal evolution of bat adaptations
Source: Nature. 2020 Jul 22;583(7817):578–84. doi: 10.1038/s41586-020-2486-3 (PMC8075899; doi:10.1038/s41586-020-2486-3)
Supplement: Supplementary file 6 — Alignments of 12,931 protein-coding genes across 48 mammals. [file 41586_2020_2486_MOESM6_ESM.gz › suppDataFile/ENST00000266736.aln.fasta]

>criGri1
ATGGCG---AACGGTCACCGCCTCCTGCTGGAGAACGCGCGGCAAGTGGTGCTGGTGTGTGCTCACGGCGAGCGCTTTCTGGCCGGGCCCGCGCTGCGCAGCCTGGCAGTGCTGGAGGGTGGAAGCTTGGTTGTGGGAACTGATGGGTTTATAAAAGCTATTGGCCCTGCTGATGTTATCCAAAGACAGTTTTCTGGAGAAACTTTTGAAGAAAGAATTGACTGCTCTGGGAAATGCATCTTACCGGGTTTGGTGGACGCACACACGCATCCTGTGTGGGCTGGTGAAAGAGTCCATGAGTTTGCAATGAAGTTGGCAGGGGCTACGTACATGGACATTCACCAGGCCGGAGGAGGGATCAACTTCACCGTGGAGCGCACTCGCCAAGCCTCGGAGGAGGAACTGTTCTGCTCCTTCCAGGAGCGGCTGCAGTGCATGATGAGGGCTGGCACCACGCTGGTGGAGTGCAAGAGCGGCTATGGCCTCAACCTGGAGACCGAGCTCAAGATGTTGCGTGCACTC---AGGCAGTGGAAACAGTACTCTGAAGGA---------------------------------------GGAAAAACTGCCATTGAAGCCGCTAATGACATCATCAGTAAGCACCTGCCAAGGCTGAAGGAACTCTGCAAAACTGGGGAACTACATGTTGACAACATAGATGTGTTCTGTGAGAAGGGTGTCTTTGATCTGGATACCACCAGACGGATTCTTGAAGGTGGAAAAAAGATGGGGTTGCAGATCAACTTCCACGGGGATGAACTCCACCCGATGAAGGCTGCCGAGCTCGGGGCTGAACTAGGAGCACAGGCGATCAGTCACCTGGAGGAAGTAAGTGACGAAGGCATCACTGCCATGGCTGCAGCTAGGTGTTCTGCTATCCTTCTGCCCACCACAGCCTACATGCTGAGGTTGAAGCAGCCTCGAGCCAGGAAGATGCTAGATGAAGGAGTCATAGTTGCCCTGGGCAGCGATTTCAACCCCAATGCATACTGCTTTTCAATGCCGATGGTCATGCACCTGGCCTGTGTGAACATGAGAATGTCCATGCCGGAGGCCTTGGCTGCTGCCACCATCAATGCAGCTTATGCGCTGGGGAAATCTCACACACACGGATCTTTAGAAGTTGGCAAGCAGGGGGATCTTGTCATCATCAATGCATCCAGATGGGAACATCTGATTTACCAGTTTGGAGGCCATCATGAATTAATTGATTATGTTATAGCTAAAGGAAAAGTCATCTATAAA------------------AAG---------------------------------------
>hg38
ATGGCA---AGCGGCCACAGCCTCCTGCTGGAGAACGCGCAGCAAGTGGTGCTGGTGTGCGCCCGCGGCGAGCGCTTCCTGGCGCGGGATGCGCTGCGCAGCCTGGCGGTGCTGGAAGGCGCCAGCCTGGTGGTGGGCAAAGATGGATTTATAAAAGCTATTGGTCCTGCTGATGTTATTCAAAGACAGTTTTCTGGAGAAACTTTTGAAGAAATAATTGACTGCTCTGGGAAATGTATTCTACCAGGTTTGGTGGATGCACACACACATCCAGTATGGGCTGGTGAAAGAGTTCACGAATTTGCAATGAAGTTGGCAGGAGCCACCTACATGGAAATTCACCAGGCCGGAGGAGGGATCCACTTTACCGTGGAGCGCACGCGCCAAGCCACAGAGGAGGAGCTGTTCCGCTCCTTGCAGCAACGGCTCCAGTGCATGATGAGGGCTGGCACCACGCTGGTGGAGTGCAAGAGTGGATATGGCCTCGACCTGGAGACCGAGCTCAAGATGCTGCGCGTGATTGAGCGCGCCCGGCGGGAGCTGGACATCGGCATCTCGGCTACCTACTGCGGGGCTCATTCAGTGCCTAAAGGAAAAACTGCTACTGAAGCTGCTGATGACATCATCAATAACCACCTCCCAAAGCTGAAGGAACTTGGCAGAAATGGGGAAATACACGTGGACAATATAGACGTATTTTGTGAGAAAGGTGTCTTTGATCTCGATTCCACCAGAAGGATTCTTCAACGTGGAAAAGATATAGGGTTACAGATTAACTTCCATGGGGATGAACTCCACCCGATGAAGGCTGCTGAGCTTGGGGCTGAACTGGGAGCGCAGGCAATCAGCCACCTGGAAGAAGTGAGTGATGAAGGCATCGTTGCCATGGCAACGGCCAGGTGCTCTGCCATCCTTCTGCCCACCACAGCCTACATGCTGAGACTGAAACAACCTCGAGCCAGGAAGATGTTAGATGAAGGAGTAATAGTTGCTCTGGGAAGTGATTTCAACCCCAATGCATATTGCTTTTCAATGCCAATGGTCATGCATCTGGCCTGTGTAAACATGAGAATGTCCATGCCTGAGGCCTTGGCCGCTGCCACCATCAATGCAGCTTATGCACTGGGAAAGTCTCACACACACGGATCGTTGGAAGTTGGCAAACAGGGAGATCTCATTATCATCAATTCATCCCGATGGGAGCATTTGATTTACCAGTTCGGAGGCCATCATGAATTAATTGAATATGTTATAGCTAAAGGAAAACTCATCTATAAA------------------ACA---------------------------------------
>gorGor5
ATGGCA---GGCGGCCACAGCCTCCTGCTGGAGAACGCGCAGCAAGTGGTGCTGGTGTGCGCCCGCGGCGAGCGCTTCCTGGCGCGGGATGCGCTGCGCAGCCTGGCGGTGCTGGAAGGCGCCAGCCTGGTGGTGGGCAAAGATGGATTTATAAAAGCTATTGGTCCTGCTGATGTTATTCAAAGACAGTTTTCTGGAGAAACTTTTGAAGAAATAATTGACTGCTCTGGGAAATGTATTCTACCAGGTTTGGTGGATGCACACACACATCCAGTATGGGCTGGTGAAAGAGTTCACGAATTTGCAATGAAGTTGGCAGGAGCCACCTACATGGAAATTCACCAGGCCGGAGGAGGGATCCACTTTACCGTGGAGCGCACGCGCCAAGCCTCAGAGGAGGAGCTGTTCCGCTCCTTGCAGCAACGGCTCCAGTGCATGATGAGGGCTGGCACCACGCTGGTGGAGTGCAAGAGTGGATATGGCCTCGACCTGGAGACCGAGCTCAAGATGCTGCGCGTGATAGAGCGCGCCCGGCGGGAGCTGGACATCGGCATCTCGGCTACCTACTGCGGGGCTCATTCAGTGCCTAAAGGAAAAACTGCTACTGAAGCTGCTGATGACATCATCAATAACCACCTCCCAAAGCTGAAGGAACTTGGCAGAAATGGGGAAATACACGTGGACAATATCGACGTATTTTGTGAGAAAGGTGTCTTTGATCTCGATTCCACCAGAAGGATTCTTCAATGTGGAAAAGATATAGGGTTACAGATTAACTTCCATGGGGATGAACTCCACCCGATGAAGGCTGCTGAGCTTGGGGCTGAACTGGGAGCGCAGGCAATCAGCCACCTGGAAGAAGTGAGTGATGAAGGCATCGTTGCCATGGCAACGGCCAGGTGCTCTGCCATCCTTCTGCCCACCACAGCCTACATGCTGAGACTGAAACAACCTCGAGCCAGGAAGATGTTAGATGAAGGAGTAATAGTTGCTCTGGGAAGTGATTTCAACCCCAATGCATATTGCTTTTCAATGCCAATGGTCATGCATCTGGCCTGTGTAAACATGAGAATGTCCATGCCTGAGGCCTTGGCCGCTGCCACCATCAATGCAGCTTATGCACTGGGAAAGTCTCACACACACGGATCGTTGGAAGTTGGCAAACAGGGAGATCTCATTATCATCAATTCATCCCGATGGGAGCATTTGATTTACCAGTTCGGAGGCCATCATGAATTAATTGAATATGTTATAGCTAAAGGAAAACTCATCTATAAA------------------ACA---------------------------------------
>panTro5
ATGGCA---GGCGGCCACAGCCTCCTGCTGGAGAACGCGCAGCAAGTGGTGCTGGTGTGCGCCCGCGGCGAGCGCTTCCTGGCGCGGGATGCGCTGCGCAGCCTGGCGGTGCTGGAAGGCGCCAGCCTGGTGGTGGGCAAAGATGGATTTATAAAAGCTATTGGTCCTGCTGATGTTATTCAAAGACAGTTTTCTGGAGAAACTTTTGAAGAAATAATTGACTGCTCTGGGAAATGTATTCTACCAGGTTTGGTGGATGCACACACACATCCAGTATGGGCTGGTGAAAGAGTTCACGAATTTGCAATGAAGTTGGCAGGAGCCACCTACATGGAAATTCACCAGGCCGGAGGAGGGATCCACTTTACCGTGGAGCGCACGCGCCAAGCCTCAGAGGAGGAGCTGTTCCGCTCCTTGCAGCAACGGCTCCAGTGCATGATGAGGGCTGGCACCACGCTGGTGGAGTGCAAGAGTGGATATGGCCTCGACCTGGAGACCGAGCTCAAGATGCTGCGCGTGATTGAGCGCGCCCGGCGGGAGCTGGACATCGGCATCTCGGCTACCTACTGCGGGGCTCATTCAGTGCCTAAAGGAAAAACTGCTACTGAAGCTGCTGATGACATCATCAATAACCACCTCCCAAAGCTGAAGGAACTTGGCAGAAATGGGGAAATACACGTGGACAATATAGACGTATTTTGTGAGAAAGGTGTCTTTGATCTCGATTCCACCAGAAGGATTCTTCAACGTGGAAAAGCTATAGGGTTACAGATTAACTTCCATGGGGATGAACTCCACCCGATGAAGGCTGCTGAGCTTGGGGCTGAACTGGGAGCGCAGGCAATCAGCCACCTGGAAGAAGTGAGTGATGAAGGCATCGTTGCTATGGCAACGGCCAGGTGCTCTGCCATCCTTCTGCCCACCACAGCCTACATGCTGAGACTGAAACAACCTCGAGCCAGGAAGATGTTAGATGAAGGAGTAATAGTTGCTCTGGGAAGTGATTTCAACCCCAATGCATATTGCTTTTCAATGCCAATGGTCATGCATCTGGCCTGTGTAAACATGAGAATGTCCATGACTGAGGCCTTGGCCGCTGCCACCATCAATGCAGCTTATGCACTGGGAAAGTCTCACACACACGGATCGTTGGAAGTTGGCAAACAGGGAGATCTCATTATCATCAATTCATCCCAATGGGAGCATTTGATTTACCAGTTCGGAGGCCATCATGAATTAATTGAATATGTTATAGCTAAAGGAAAACTCATCTATAAA------------------ACA---------------------------------------
>macFas5
ATGGCA---GGCGGCCACAGCCTCCTGCTGGAGAACGCGCAGCAAGTGGTGCTGGTGTGCTCTCGCGGTGAGCGCTTCCTGGCGCGGGATGCGCTGCGCAGCCTGGCGGTGCTGGAGGGCGCCAGCCTGGTGGTGGGCAAAGATGGGTTTATAAAAGCTATTGGTCCTGCTGATGTTATTCGAAGACAGTTTTCTGGAGAAACTTTTGAAGAAATAATTGACTGCTCTGGGAAATGTATTCTACCAGGTTTGGTGGATGCGCACACACATCCAGTATGGGCTGGTGAAAGAGTTCACGAATTTGCAATGAAGTTGGCAGGGGCCACCTACATGGAAATTCACCAGGCCGGAGGAGGGATCCACTTCACCGTGGAGCGCACGCGCCAAGCCTCAGAGGAGGAGCTGTTCCGCTCCTTTCAGCAGCGTCTCCAGTGCATGAAGAGGGCTGGCACCACGCTGGTGGAGTGCAAGAGCGGATATGGCCTCGACCTGGAGACCGAGCTCAAGATGCTGCGCGTGATTGAGCGCGCCCGGCGGGAGCTGGACATCGGCATCTCGGCTACATACTGCGGGGCTCATTCAGTGCCTAAAGGAAAAACTGCTACTGAAGCTGCTGATGATATCATCAATAACCACCTCCCAAAGCTGAAGGAACTTGGCAGAAATGGGGAAATACACGTGGACAATATCGACGTATTTTGTGAGGAAGGTGTCTTTGATCTCGATTCCACCAGAAGGATTCTTCAACGTGGAAAAGACATAGGGTTACAGATTAACTTCCATGGGGATGAACTCCACCCAATGAAGGCTGCTGAGCTTGGGGCTGAACTGGGAGCGCAGGCAATCAGCCACCTGGAAGAAGTGAGTGATGAAGGCATAATTGCCATGGCAACGGCCAGGTGCTCTGCCGTCCTTCTGCCCACCACAGCCTACATGCTGAGACTGAAACAACCTCGAGCCAGGAAGATGTTAGATGAAGGAGTAATAGTTGCTCTGGGAAGTGATTTCAATCCCAATGCATATTGCTTTTCAATGCCAATGGTCATGCATCTGGCCTGTGTAAACATGAGAATGTCCATGCCTGAAGCCTTGGCTGCTGCCACCATCAATGCAGCTTATGCACTGGGAAAGTCTCACACACACGGATCGTTGGAAGTTGGCAAACAGGGAGATCTCATTATCATCAATTCATCCCGATGGGAGCATTTGATTTACCAGTTCGGAGGCCATCATGAATTAATTGAATATGTTATAGCTAAAGGAAAAGTCATCTATAAA------------------ACA---------------------------------------
>ponAbe2
ATGGCA---GGCGGCCACAGCCTCCTGCTGGAGAACGCGCAGCAAGTGGTGCTGGTGTGCGCCCGCGGCGAGCGCTTCCTGGCGCGGGATGAGCTGCGCAGCCTGGCGGTGCTGGAGGGCGCCAGCCTGGTGGTGGGCAAAGATGGGTTTATAAAAGCTATTGGTCCTGCTGATGTTATTCGAAGACAGTTTTCTGGAGAAACTTTTGAAGAAATAATTGACTGCTCTGGGAAATGTATTCTACCAGGTTTGGTGGATGCACACACACATCCAGTATGGGCTGGTGAAAGAGTTCACGAATTTGCAATGAAGTTGGCAGGAGCCACCTACATGGAAATTCACCAGGCCGGAGGAGGGATCCACTTCACCGTGGAGCGCACGCGCCAAGCCTCAGAGGAGGAGCTGTTCCGCTCCTTCCAGCAACGGCTCCAGTGCATGATGAGGGCTGGCACCACGCTGGTGGAGTGCAAGAGTGGATATGGCCTCGACCTGGAGACCGAGCTCAAGATGCTGCGTGTGATTGAGCGTGCCCGGCGGGAGCTGGACATCAGCATCTCGGCTACCTACTGCGGGGCTCATTCAGTGCCTAAAGGAAAAACTGCTACTGAAGCTGCTGATGACATCATCAATAACCACCTCCCAAAGCTGAAGGAACTTGGCAGAAATGGGGAAATACACGTGGACAATATCGACGTATTTTGTGAGAAAGGTGTCTTTGATCTCGATTCCACCAGAAGGATTCTTCAACGTGGAAAAGATATAGGGTTACAGATTAACTTCCATGGGGATGAACTCCACCTGATGAAGGCTGCTGAGCTTGGGGCTGAACTGGGAGCACAGGCAATCAGCCACCTGGAAGAAGTGAGCGATGAAGGCATCGTTGCCATGGCAACAGCCAGGTGCTCTGCCGTCCTTCTGCCCACCACAGCCTACATGCTGAGACTGAAACAACCTCGAGCCAGGAAGATGTTAGATGAAGGCGTAATAGTTGCTCTGGGAAGTGATTTCAACCCCAATGCATATTGCTTTTCAATGCCAATGGTCATGCATCTGGCCTGTGTAAACATGAGAATGTCCATGCCTGAGGCCTTGGCTGCTGCCACCATCAATGCAGCTTATGCACTGGGAAAGTCTCATACACACGGATCGTTGGAAGTTGGCAAACAGGGAGATCTCATTATCATCAATTCATCCCGATGGGAGCATTTGATTTACCAGTTCGGAGGCCATCATGAATTAATTGAATATGTTATAGCTAAAGGAAAAGTCATCTATAAA------------------ACA---------------------------------------
>calJac3
ATGGCA---GGCGGCCACAGGCTCCTGCTGGTAAACGCGCGGCAAATGGTACTGGTGTGCGCCGGTGGCGAGCGCTTCCTGACGCGGGACGGGCTGCGCAGCCTGGCGGTGCTGGAGGGCGCCAGCCTGGTGGTGGGCACAGATGGGCTTATAAAAGCTATTGGTCCTGCCGATGTTATTCGAAGACAGTTTTCTGGAGAAACTTTTGAAGAAATAATTGATTGCTCTGGGAAATGCATTCTACCAGGTTTGGTGGATGCACACACACATCCAGTATGGGCTGGTGAAAGAGTTCACGAGTTTGCAATGAAGTTGGCAGGAGCCACTTACATGGAAATTCACCAGGCTGGAGGAGGGATCCACTTCACCGTGGAGCGCACGCGCCAAGCCTCGGAGGAGGAGCTGTTCCGCTCCTTCCAGCAGCGGCTCCAGTGCATGATGAGGGCTGGCACCACGCTGGTGGAGTGCAAGAGCGGATACGGCCTCGACTTGGAGACCGAGCTCAAGATGCTGCGTGTGATTGAGCGCGCCCGGCGGGAGCTGGACATGGGCATCTCGACCACCTACTGCGGGGCTCATTCAGTGCCTAAAGGAAAAACTGCTACTGAAGCTGCTGATGACATCATCAATAACCACCTCCCAAAGCTGAAGGAACTGAGCAGAAATGGGGAAATACACGTGGACAATATCGACGTATTTTGTGAGAAGGGTGTCTTTGATCTCGATTCCACCAGAAGGATTCTTCAAAGTGGAAAAGATATAGGGTTACAGATTAACTTCCATGGGGATGAACTCCACCCAGTGAAGGCTGCGGAGCTTGGGGCTGAACTGGGAGCCCAGGCAATCAGCCACCTGGAAGAAGTGAGTGATGAAGGCATCATTGCCATGGCAACGGCCAGGTGCTCTGCGGTCCTTCTGCCCACCACAGCCTACATGCTGAGACTGAAACAACCTCGAGCCAGAAAGATGTTAGATGAAGGAGTAATAGTTGCTCTGGGCAGTGACTTCAACCCCAATGCATATTGTTTTTCAATGCCAATGGTCATGCATCTGGCCTGCGTAAACATGAGAATGTCCATGACTGAGGCCTTGGCTGCTGCCACCATCAATGCAGCTTATGCACTGGGAAAGTCTCATACACATGGATCATTGGAAGTTGGCAAACAGGGAGATCTCATTATCATCAATTCATCCCAATGGGAGCATTTGATTTACCAGTTTGGAGGCCATTGCGAATTAATTAAATATGTTATAGTTAAAGGAAAAGTCATCTATAAA------------------ACA---------------------------------------
>saiBol1
ATGGCA---GGCGGCCACAGGCTCCTGCTGGAGAACGCGCGGCAAGTGGTGCTGGTGTGCGCCCGTGGAGAGCGCTTCCTGACGCGGGACGCGCTGCGCAGCCTGGCGGTGCTGGAGGGCGCCAGCCTGGTGGTGGGCAAAGACGGGCTTATAAAAGCTATTGGTCCTGCCGATGATATTCGAAGACAGTTTTCTGGAGAAACTTTTGAAGAAATAATTGATTGCTCTGGGAAATGTATTCTACCAGGTTTGGTGGATGCACACACACATCCAGTATGGGCTGGTGAAAGAGTTCACGAGTTTGCAATGAAGTTGGCAGGAGCCACTTACATGGAAATTCACCAGGCTGGAGGAGGGATCCACTTCACCGTGGAGCGCACGCGCCAAGCCTCGGAGGAGGAGCTGTTCGGCTCCTTCCAGCAGCGGCTCCAGTGCATGATGAGGGCTGGCACCACGCTGGTGGAGTGCAAGAGCGGATACGGCCTCGACCTGGAGACCGAGCTCAAGATGCTGCGTGTGATTGAGCGCGCCCGGCGGGAGCTGAACGTGGGCATCTCGACCACCTACTGCGGGGCTCATTCAGTGCCTAAAGGAAAAACTGCTACTGAAGCTGTTGATGACATCATCAATAACCACCTCCCAAAGCTGAAGGAACTGAGCAGAAATGGGGAAATACATGTGGACAATATCGACGTATTTTGTGAGAAGGGTGTCTTTGATCTCGATTCCACCAGAAGGATTCTTCAAAGTGGAAAAGATATAGGGTTACAGATTAACTTCCATGGGGATGAACTCCACCCGATGAAGGCTGCGGAGCTTGGGGCTGAACTGGGAGCCCAGGCAATCAGCCACCTGGAAGAAGTGAGTGATGAAGGTATTGTTGCCATGGCAACGGCCAGGTGCTCTGCGGTCCTTCTGCCCACCACAGCCTACATGCTGAGACTGAAACAACCTCGAGCCAGAAAGATGTTAGATGAAGGAGTAATAGTTGCTCTGGGCAGTGACTTCAACCCCAATGCATATTGCTTTTCAATGCCAATGGTCATGCATCTGGCCTGTGTAAACATGAGAATGTCCATGACTGAGGCCTTGGCTGCTGCCACCATCAATGCAGCTTATGCACTGGGAAAGTCTCATACCCACGGATCGTTGGAAGTTGGCAAACAGGGAGACCTCATTATCATCAATTCATCCCAATGGGAGCATTTGATTTACCAGTTTGGAGGCCATTACGAATTAATTGAATATGTTATAGCTAAAGGAAAAGTCATCTATAAA------------------ACA---------------------------------------
>otoGar3
ATGGCG---AGCGGCCACCGCCTCCTGCTGGAGAACGCGCGGCAGGTGGTGCTGGTGTGCGGCCGCGGGGAGCGCTTCCTGGCCCGGGGCGCGGAGCGCAGCCTGGCGGTGCTGGAGGGCGCCAGCCTCGTGGTGGGCACTGATGGTTTTATAAAAGCTATTGGTCCCGCCGATGTTATCCAAAGACAATTTTCGGAAGAAACTTTCGAAGAAAGAATTGACTGCTCTGGGAAATGTATCCTACCAGGTCTGGTGGATGCACACACACATCCAGTATGGGCTGGTGAAAGAGTTCACGAGTTTGCAATGAAGTTGGCAGGAGCCACGTACATGGATATTCACCAGGCCGGAGGAGGGATCAACTTCACCGTGGAGCGCACGCGCCAGGCCTCGGAAGAGGAGCTGTTCCGCTCCCTGCAGCAGAGGCTGCAGTGCATGCTGAGGGCTGGCACCACGCTGGTGGAGTGCAAGAGCGGATACGGCCTCGACCTGCAGACCGAGCTCAAGATGCTGCGCGTGATCGAGCGTGCCCGGCGGGAGCTGGACATCGGCATCTCGGCCACTTACTGCGGGGCGCACGCAGTGCCTAAAGGAAAAACTGCTTCTGAAGCTGCTGATGACATCATTAATAACCACCTCCCAAAGCTGAAGGAACTTGGCAGAAGAGGGGAAATACATGTGGACAATATAGACGTGTTCTGTGAGAAGGGCGTCTTTGATCTCGATGCCACCAGAAGGATTCTTCAGTGTGGAAAAGATGCAGGGTTCCAGATTAACTTCCACGGGGATGAACTTCACCCAATGAAGGCTGCTGAGCTGGGGGCTGAACTGGGAGCCCAGGCAATCAGCCACCTGGAAGAAGCGAGTGATGAAGGCATTGTTGCCATGGCAACAGCCAAGTGCACTGCTGTCCTTCTGCCCACTACAGCCTACATGCTGAGACTGAAGCAGCCTCGAGCCAGGAAGATGTTAGATGAAGGGGTAATAGTTGCTCTGGGCAGTGATTTCAATCCTAATGCATATTGCTTCTCAATGCCCATGGTCATGCACCTGGCCTGTGTGAACATGAGGATGTCCATGCCTGAGGCCCTGGCCGCTGCCACCATCAATGCAGCTTATGCACTGGGAAAGTCTCACACACATGGATCTTTGGAAGTCGGCAAACAGGGTGATCTCATCATCATCAATGCGTCTAGATGGGAGCATTTGATATACCAGTTTGGAGGCCATCACGAATTAATAGAATATGTTATAGCTAAAGGAAAAGTCATCTATAAA------------------AAA---------------------------------------
>dasNov3
ATGGCG---AGCGGCCACCGCCTCCTGCTGGAGAACGCGCGGCAAGTGGTGCTCGTGTGCGCCCGCGGCGAGCGCTTCCTGGCGCGGGACGCGCTGCGCAGCCTGGCGGTGCTGGAGGGCGCCAGCCTGGTGGTGGGCACGGATGGGCTCATAAAAGCCATTGGTCCCGCTGATGATATCCAAAGAGAATTTTCTGGAAAAACTTTTGAAGAAGTAATTGACTGTTCTGGGAAATGTATCTTACCAGGTTTGGTGGATGCACACACACATCCAGTGTGGGCTGGTGAGAGAGTTCACGAGTTTGCAATGAAGTTGGCAGGCGCCACCTACATGGATATTCACCAGGCTGGAGGAGGGATCAACTTCACCGTGGAGTGCACTCGCCAAGCTTCCGAAGAGGAGCTGTTCAGCTCCTTCCAGCAGCGGCTTCTGTGCATGATGAGGGCGGGCACCACGCTGGTGGAGTGCAAGAGCGGATATGGCCTCAACCTGGAGACGGAGCTCAAGATGCTCCGCGTGATCGATCGTGCCCAGCGGGAGCTGGACATCGGCATTTCGGTCACTTACTGCGGGGCTCACTCAGTACCCAGAGGAAAAACTGCTACTGAAGCTGCTGATGACATTGTCAATAACCACCTCCCAAAGCTGAAGGAACTTCGCGAAAGCAGGAAAATAAATGTTGACAATATAGATGTGTTCTGTGAGAAGGGTGTCTTCGATCTTGACTCCACCCGAAGAATTCTTCAAAGTGGAAAGGACATAGGGTTACAGATTAATTTCCATGGGGATGAACTCCATCCCATGAAGGCTGCTGAGCTCGGGGCTGAGCTGGGAGCCCAGGCAATCAGCCACCTGGAAGAAGTGAGCGATGAAGGCATTGCCGCCATGGCAACGGCCAAGTGTTCTGCTGTCCTTCTGCCCACCACTGCCTACATGCTGAGGCTGAAGCAGCCTCGAGCCAGGAAGATGTTAGATGAAGGCATGATTGTTGCTCTGGGCAGCGATTTCAACCCTAATGCATATTGCTTTTCAATGCCCATGGTCATGCATTTGGCCTGCGTAAACATGAAAATGTCCATGACTGAGGCCTTGGCCGCAGCCACCATCAATGCAGCTTACGCTCTAGGGAAATCCAACTCACATGGGTCTTTGGAAGTTGGCAAACAGGGAGACATCATTATCATCAATTCATCCAGATGGGAGCATTTGATTTACCAGTTTGGAGGCCATCATGAACTAATTGAATATGTTATAGCTAAAGGAAAAATCATCTATGAA------------------AAA---------------------------------------
>conCri1
ATGGCC---GGCGGCCACCGCCTTCTGCTGGAGAACGCGCGGCAAGTGGTGCTGGTGTGCGCCCGCGGGGAACGCTTCCTGGCGCGGGACGCGCTGCGCAGCCTGGCGGTGCTGGAGGGCGCCAGCCTGGTGGTGGGCACGGATGGGTTTATAAAGGCCATTGGTCCTGCTGATGTTATACAAAGACAGTTTTCTGAAGAAACGTTTGAAGAAAGAATTGACTGTTCTGGGAAATGCATCTTGCCAGGTTTGGTGGATGCACACACACATCCAGTGTGGGCTGGTGATAGAGTTCATGAGTTTGCAATGAAGTTGGCAGGAGCCACGTACATGGATATTCACCAGGCTGGCGGCGGGATCAACTTCACCGTGGAGCGCACCCGCCAGGCCTCGGAGGAGGAGCTGTTTAGCTCCTTCCAGCAGCGGCTTCAGTGCATGGTGCGGGCGGGGACCACGCTGGTGGAGTGCAAGAGCGGATACGGCCTCAACCTGGAGACCGAGCTCAAGATGCTGCGTGTGATTGAGCGCGCCCGGCGAGAGCTGGACGTGGGCATCTCCGCCACTTACTGCGGGGCTCACTCGGTGCCAAAAGGAAAAACAGCCACTGAAGCTGCTGATGACATAGTCAACAATCACCTGCCCAAGCTGCAGGAACTGGGCAGAAGCGGGAAAATACACGTTGATAACATAGATGTGTTCTGTGAGAAAGGCGTCTTTGATCTGGATTCCACCAGGAGGATTCTTCGAAGTGGAAAAGATATAGGATTACAAATTAATTTTCATGGAGATGAACTCCACCCGATGAAGGCAGCTGAGCTGGGGGCTGAATTGGGAGCCCGGGCAATCAGTCACCTGGAGGAAGTGAGTGATGAGGGCATCGCTGCCATGGCAACGGCCAGGTGCTCCGCTGTCCTCCTGCCCACCACTGCCTACATGCTGAGACTGAAGCAGCCTCGAGCCAGGAAGATGTTAGATGAAGGGGTCATCGTTGCACTTGGCAGTGATTTCAACCCCAATGCCTATTGCTTTTCAATGCCCATGGTCATGCATCTGGCTTGTGTAAACATGAGGATGTCCATGCCTGAGGCCTTGGCCGCTGCCACCATCAATGCAGCTTATGCACTGGGGAAATCTCACACACATGGATCTTTGGAAGTTGGCAAACAGGGCGATCTCATTATCATTAATGCACCCAGATGGGAGCACTTGATTTACCAGTTTGGAGGCCATCATGAATTAATTGATTATGTCATAGCTAAAGGAAAAGTCATCTATAAG------------------AAA---------------------------------------
>tupChi1
ATGACA---CGCGGCCACCGCCTCCTGCTGGAGAACGCGCGGCAGGTGGTGCTGGTGTGCGCCCGCGGCGAGCGCTTCCTAGCGGGGGACGCGCTGCGCAGCCTGGCAGTGCTAGAGGGCGCCAGCCTGGTGGTGGGCACCGATGGGTTTATAAAAGCTATTGGTCCTGCTGATGAGATCAAAAGACAGTTTTCTGAAGAAACTTTTGAAGAAAGAATTGACTGCTCTGGGAAATGTATCCTACCAGGTCTGGTGGATGCACACACACATCCCGTGTGGGCTGGCGAAAGAGTTCACGAGTTTGCAATGAAGTTGGCAGGAGCCACATACATGGATATACACCAGGCTGGAGGAGGGATCAACTTCACAGTGGAGCGCACGCGCCAAGCCTCGGAGGCGGAGCTGTTCAGCTCCTTCCAGCAGCGACTCCAGTGCATGATGCGGGCTGGGACCACGCTGGTGGAGTGCAAGAGCGGATATGGCCTCAACCTGGAGACTGAGCTCAAGATGCTGCGCGTGATTGAGCGTGCCCGTCGGGAGCTGGACGTCGGCATCTCGGCCACTTACTGCGGGGCTCATTCAGTGCCCAAGGGAAAAACTGCCCCTGAAGCTGCTGATGACATCATCAATAACCATCTCCCAAAGCTGAAAGAACTTGGCAGAAGCGGGGAAATACACGTTGACAACATAGACGTGTTCTGCGAGAAGGGCGTCTTTGATCTCGACTCCACCAGGAGGATTCTTCAAAGTGGAAAAGACATCGGCTTACAGATTAACTTCCACGGGGATGAGCTCCACCCAATGAAGGCTGCTGAGCTCGGGGCTGAACTAGGAGCCCAGGCAGTCAGCCACCTGGAGGAAGTGAGTGATGAAGGCATTGCTGCCATGGCAACAGCCAGGTGCTCTGCTGTTCTACTGCCCACCACAGCCTACATGCTCAGACTGAAGCAGCCTCGCGCCAGGAAGATGTTAGAGGAAGGAGTAATCGTTGCTTTGGGCAGTGACTTCAACCCTAATGCGTACTGCTTTTCAATGCCAATGGTCATGCATCTGGCCTGTGTAAACATGCGAATGTCCATGCCTGAGGCCTTGGCTGCTGCCACCATCAATGCAGCTTATGCGCTGGGAAAATCTCACACACATGGATCTTTGGAAGTTGGCAAGCAGGGAGATGTCATTATCATCAACGAAGCAAGATGGGAGCATTTGATTTATCAGTTCGGAGGCCACCATGAATTAATCGAATATGTTATAGCTAAAGGAAAAGTCATCTATAAA------------------AAG---------------------------------------
>HLrhiFer5
ATGGCG---GGCGACCACCGCCTCCTGCTGGAGAACGCGCGGCAAGTAGTGCTGGTTTGCACCCGCGGCGAGCGCTTCCTGGCGGGGGACGCGGTGCGCAGCCTGGCAGTGCTGGAGGGCGCCAGCCTGGTGGTGGGCACGGATGGGTTTATAAAAGCCGTTGGTCCTGCTGATACTATTCAAAAACAGTTTTCTGAAGAAACGTTTGAAGAAAGAATTGACTGTTCTGAGAAATGCATCTTGCCAGGTTTGGTGGATGCACACACACATCCAGTATGGGCTGGTGACAGAGTTCACGAGTTTGCAATGAAGTTGGCAGGAGCCACATACATGGATATTCACCAGGCTGGAGGAGGGATCAACTTCACGGTGGAGCGCACGCGCCAAGCCTCGGAGGAGGAGCTGTTCAGCTCCTTCCAGCAGCGGCTGCAGTGCATGAAGAGGGCGGGGACCACGCTGGTGGAGTGCAAGAGCGGATATGGCCTCAACCTGGAGACCGAGCTCAAGATGCTGCGTGTGATTGAGCGCGCCCGGCGGGAGCTGGACGTCGGCATCTCGGCCACTTACTGCGGGGCTCACTCGGTGCCAAAAGGAAAAACTGCTACTGAAGCTGCTGATGACATAATCAACAACCACCTGCCAAAGCTGAAGGAACTTGGCAGAAATGGGCAAATTCATGTTGACAACATAGATGTGTTCTGTGAGAAGGGTGTCTTTGATCTTGACTCCACCAGACGGATTCTTCAAGCTGGAAAAGATACAGGGCTACAGATTAACTTCCATGGGGATGAGCTCCACCCAATGAAGGCTGCTGAGCTTGGGGCTGAACTGGGAGCCCGGGCAATCAGTCACCTGGAAGAAGTGAGCGATGAAGGCATTGCTGCCATGGCAACGGCCAGATGCTCTGCTGTCCTTCTGCCCACCACGGCCTACATGCTGAGACTGAAGCAACCTCGAGCCAGGAAGATGTTAGATGAAGGGGTCATAGTTGCTCTGGGCAGTGATTTCAACCCTAACGCCTATTGCTTTTCAATGCCAATGGTCATGCATCTGGCCTGTGTAAACATGAGAATGTCCATGCCTGAGGCCTTGGCTGCTGCCACCATCAATGCAGCTTACGCACTGGGAAAATCGCACACACATGGATCATTGGAAGTTGGCAAACAGGGAGATCTCATTATCATTAATTCATCCAGATGGGAGCATTTGATTTACCAGTTTGGAGGCCATCATGAATTAATCGAATATGTTATAGCTAAAGGAAAAGTCATCTATAAA------------------AAA---------------------------------------
>HLequCab3
ATGGGC---GGCGGCCACCGCCTCCTGCTGGAGAACGCGCGGCAGGTGGTGCTGGTGTGCGCCCGCGGCGAGCGCTTCCTGGCGCGGGACGCGCTGCGCAGTCTGGCCGTGCTGGAGGGCGCCAGCCTGGTGGTGGGCACGGATGGGTTTATAAAAGCCGTCGGTCCTGCTGATGCTATCCAAAAGCAGTTTTCTGAAGAAACGTTTGAAGAAAGAATTGACTGTTCTGGGAAATGCATCTTGCCTGGTTTGGTGGATGCACACTCACATCCAGTATGGGCTGGGGAAAGAGTTCACGAGTTTGCAATGAAGTTGGCAGGAGCCACGTACATGGATATTCACCAGGCTGGAGGAGGGATAAACTTCACGGTAGAGCGCACGCGCCAAGCCTCGGAGGACGAGCTATTCAGCTCCTTCCAGCAGCGGCTGCAGTGCATGATGAGGGCTGGGACCACGCTAGTGGAGTGCAAGAGCGGATACGGCCTCGACCTGGAGACCGAGCTCAAGATGCTGCGCGTGATTGAGCGTGCCCGGCGGGAGCTGGACATCGGCATCTCGGCCACTTACTGCGGAGCTCACTCAGTGCCAAAAGGAAAAACCGCTAAGGAAGCTGCTGATGACATCGTCAATAACCACATCCCAAAGCTGAAGGAACTTGGCAGAAATGGGGAAATACACGTGGACAATATAGATGTGTTCTGTGAGAAGGGCGTCTTTGATCTCGATTCCACCAGAAGGATTCTTCAAAGTGGAAAAGATACAGGGTTACAGATTAACTTCCATGGGGATGAGCTCCACCCAATGAAGGCTGCTGAGCTCGGGGCTGAACTGGGAGCCCAGGCGATCAGTCACCTGGAAGAAGTGAGCGATGAGGGCATCGCTGCCATGGCAACGGCCAGGTGTTCTGCTGTCCTCCTGCCCACCACGGCCTACATGCTGAGACTGAAGCAACCTCGAGCCAGGAAGATGTTAGAGGAAGGAGTCATAGTTGCCCTGGGCAGCGATTTCAACCCTAATGCCTATTGCTTTTCAATGCCAATGGTCATGCACCTGGCCTGTGTAAACATGAGAATGTCCATGCCTGAGGCCTTGGCTGCTGCCACCATCAATGCGGCTTATGCACTGGGGAAATCTCACTCACATGGATCTTTGGAAGTTGGCAAACAGGGAGATCTCATTATCATCAATTCATCCAGATGGGAGCATTTGATTTACCAGTTTGGAGGCTACCACGAATTAATTGAATATGTTATAGCTAAAGGAAAAGTCGTCTATAAA------------------AAA---------------------------------------
>cerSim1
ATGGGG---GGCGGCCACCGCCTCCTGCTGGAGAACGCGCGGCAGGTGGTGCTGGTGTGCGCCCGCGGCGAGCGCTTCCTGGCGCGGGACGCGCTGCGCAGCCTGGCCGTGCTGGAGGGCGCCAGCCTGGTGCTGGGCACGGATGGGTTTATAGAAGCCATCGGTCCTGCTGATGCTATCCAAAAACAGTTTTCTGAAGAAACGTTTGAAGAAAGAATTGACTGCTCTGGGAAATGCATCTTGCCTGGTTTGGTGGATGCACACACACATCCAGTATGGGCTGGAGAAAGAGTTCACGAGTTTGCAATGAAGTTGGCAGGAGCCACGTACATGGATATTCACCAGGCGGGAGGAGGGATCAACTTCACGGTGGAGCGCACACGCCAAGCCTCGGAGGAGGAGCTGTTCAGCTCCTTCCAGCAGCGGCTGCAGTGCATGATGAGGGCTGGGACCACGCTGGTGGAGTGCAAGAGCGGATACGGCCTCAACCTGGAGACCGAGCTCAAGATGCTGCGCGTGATTGAGCGCGCCCGGCGGGAGCTGGACATCGGCATCTCGGCCACTTACTGCGGGGCTCACTCAGTGCCGAAAGGAAAAACTGCTACAGAAGCTGCTGATGACATCATCAATAACCACCTCCCAAAGCTGAAGGAACTTGGCAGAAATGGGGAAATACACGTGGACAATATAGATGTGTTCTGTGAGAAGGGCGTCTTTGATCTTGATTCCACCAGAAGGATTCTTCAAAGTGGGAAGGATACAGGGTTACAGATTAACTTCCATGGAGATGAACTCCACCCGATGAAGGCTGCTGAGCTCGGGGCTGAACTGGGAGCCCAGGCAATCAGTCACCTGGAAGAAGTGAGTGATGAAGGCATCGCTGCCATGGTAACGGCCAGGTGCTCTGCTGTCCTCCTGCCCACCACGGCCTACATGCTGAGGCTGAAGCAACCTCGAGCCAGGAAGATGTTAGATGAAGGAGTGATAGTTGCTCTGGGCAGCGATTTCAACCCTAATGCCTATTGCTTTTCGATGCCAATGGTCATGCATCTGGCCTGTGTAAACATGAGAATGTCCATGTCGGAGGCCTTGGCCGCTGCCACCATCAATGCAGCTTATGCACTGGGAAAATCTCACACACATGGATCTTTGGAAGTTGGCAAACATGGAGATCTCATTATCATCAATGCATCCAGATGGGAGCATTTGATTTACCAGTTCGGAGGCTATCACGAATTAATTGAATATGTTATAGCTAAAGGAAAAGTCATCTATAGA------------------AAA---------------------------------------
>HLturTru3
ATGGCG---GACGGCCACCGCCTCCTGCTGGAGAACGCGCGGCAAGTGGTGCTGGTGTGCGCCCGCGGCGAGCGCTTCCTGGCGCGGGACGCGCTGCGCAGCCTGGCGGTGCTGGAGGGCGCCAGCCTGGTGGTGGGCACAGATGGGTTCATAAAAGCCATCGGTCCTGCTGATGCTATCCAAAAACAGTTTTCAGAAGAAACATTTCAAGAAAGAATTGACTGTTCCGGGAAATGCATCTTGCCAGGTTTAGTGGATGCACACACACATCCAGTATGGGCTGGTGAAAGAGTTCATGAGTTTGCGATGAAGTTGGCAGGAGCCACATACATGGATATCCACCAGGCTGGAGGAGGGATCAACTTCACGGTGGAGCGCACGCGCCAGGCCTCGGAGGAGGAGCTGTTCAGTTCCTTCCAGCAGCGGCTTGGGTGCATGATGAGGGCGGGGACAACGCTGGTGGAGTGCAAGAGCGGATACGGCCTCAGCCTGGAGACGGAGCTCAAGATGCTACGCGTGATTGAGCGCGCCCGGCGGGAGCTGGACATCAGCATCTCAGCCACTTACTGCGGGGCTCACTCGGTGCCAAAAGGAAAAACTGCTACTGAAGCCGCTGATGACATCATCAATAACCACCTCCCAAAGCTGAAGGAACTTGGCAGAAATGGGGAAATACACGTTGACAATATAGATGTGTTCTGTGAGAAGGGCGTCTTTGATCTCGATTCCACCAGAAGGATTCTTCAAAGTGGGAAAGATATAGGGTTACAGATTAACTTCCATGGGGATGAACTCCACCCAATGAAGGCTGCTGAGCTCGGGGTGGAACTGGGAGCCCAGGCAATCAGTCACCTGGAAGAAGTGAGTGATGAAGGCATTGCTGCCATGGCAGCGGCCAGGTGCTCTGCTGTCCTCCTGCCCACCACGGCCTACATGCTGAGACTGAAGCAACCTCGAGCCAGGAAAATGTTAGATGAAGGGGTAATAGTCGCTCTGGGCAGCGATTTCAACCCTAATGCGTATTGTTTTGCAATGCCGATGGTCATGCATCTGGCCTGTGTGAACATGAGAATGTCCATGCCCGAGGCCTTGGCCGCTGCCACCATCAATGCCGCTTATGCGCTGGGAAAATCTCACACTCATGGATCTTTGGAAGTAGGCAAACGGGGAGATCTCATTATCATCAATTCATCCAGATGGGAGCATTTGATTTACCAGTTTGGAGGCCATCACGAATTAATTGATTATGTTATAGCTAAAGGAAAAGTCATCTATAAA------------------AAA---------------------------------------
>balAcu1
ATGGCG---GGCGGCCACCGCCTCCTGCTGGAGAACGCGCGGCAAGTGGTGCTGGTGTGCGCCCGCGGCGAGCGCTTCCTGGCGCGGGACGCGCTGCGCAGCCTGGCGGTGCTGGAGGACGCCAGCCTGGTGGTGGGCATAGATGGGTTCATAAAAGCCATCGGTCCTGGTGATGCTATCCAAAAACAGTTTTCAGAAGAAACATTTCAAGAAAGAATTGACTGTACCGGGAAATGCATCTTGCCAGGTTTAGTGGATGCACACACACATCCAGTATGGGCTGGTGAAAGAGTTCATGAGTTTGCGATGAAGTTGGCAGGAGCCACATACATGGATATCCACCAGGCTGGAGGAGGGATCAACTTCACGGTGGAGCGCACGCGCCAGGCCTCGGAGGAGGCGCTGTTCAGCTCCTTCCGGCAGCGGCTTGGGTGCATGATGAGGGCGGGGACGACGCTGGCGGAATGCAAGAGCGGATACGGCCTCAACCTGGAGACGGAGCTCAAGATGCTACGCGTGATTGAGCGCGCCCGGCGGGAGCTGGACATCGGCATCTCAGCCACTTACTGCGGGGCTCACTCGGTGCCAAAAGGAAAGACTGCTACTGAAGCCGCTGATGACATCATCAATAACCACCTCCCAAAGCTGAAGGAACTTGGCAGAAATGGGGAAATACACGTTGACAATATAGATGTGTTCTGTGAGAAGGGCGTCTTTGATCTCGATTCCACCAGAAGGATTCTTCAAAGTGGGAAAGATATAGGGTTACAGATTAACTTCCATGGGGATGAACTCCACCCAATGAAGGCTGCTGAGCTCGGGGTGGAACTGGGAGCCAAGGCAATCAGTCACCTGGAAGAAGTGAGTGATGAAGGCATTGCTGCCATGGCAGCGGCCAGGTGCTCTGCTGTCCTCCTGCCCACCACGGCCTACATGCTGAGACTGAAGCAACCTCGAGCCAGGAAAATGTTAGATGAAGGGGTAATAGTCGCTCTGGGCAGTGATTTCAACCCTAATGCGTATTGTTTTTCAATGCCGATGGTCATGCATCTGGCCTGTGTGAACATGAGAATGTCCATGCCCGAGGCCTTGGCTGCTGCCACCATCAATGCCGCTTATGCCCTGGGAAAGTCTCACACTCATGGATCTTTGGAAGTAGGAAAACAGGGAGATCTCATTATCATCAATTCATCCAGATGGGAGCATTTGATTTACCAGTTTGGAGGCCATCACGAATTAATTGATTATGTTATAGCTAAAGGAAAAGTCATCTATAAA------------------AAA---------------------------------------
>bosTau8
ATGGCC---GGCGGCCACCGCCTCCTGCTGGAGAACGCGCGGCAAGTGGTGCTGGTGTGCGCCCGCGGCGAGCGCTTCCTAACCCGGGACGCGCTGCGCAGCCTGGAGGTGCTGGAGGGCGCCAGCCTGGTGGTGGGCACAGATGGTTTCATAAAAGCCATCGGTCCTGCTGATGCTATCCAAAAACAGTTTTCAGAAGAAACATTTGAGGAAAGAATTGACTGTTCTGGGAAATGCATCTTGCCAGGTTTGGTGGATGCACACACACATCCAGTATGGGCTGGCGAAAGAGTTCACGAGTTTGCAATGAAGTTGGCAGGAGCCACATACATGGACATTCATCAGGCTGGAGGAGGGATCAACTTCACAGTGGAGCGCACCCGCCAGGCCTCTGAGGAGGAGCTGTATAGCTCCTTCCAGCAGCGGCTTGGGTGCATGATGCGGGCGGGGACCACGCTGGTGGAGTGCAAGAGTGGATACGGCCTCAATCTGGAGACGGAGCTCAAGATGCTGCGGGTGATTGAGCGCGCCCGGCAGGAGTTGGACATCGGCATCTCGGCCACCTACTGCGGAGCCCACTCCGTGCCAAAAGGAAAAACTGCTTCTGAGGCTGCTGATGACATCATCAAAAACCACCTCCCAAGGCTGAAGGAACTTGGCAGAAATGGGGAAATACACGTTGACAATATAGATGTGTTCTGTGAAAAGGATGTCTTTGATCTTGATTCCACCAGAAGAATTCTTCAAAGTGGGAAAGATATAGGGTTACAGATTAACTTCCATGGGGATGAACTCCACCCCATGAAGGCTGCTGAGCTTGGGGTGGAACTGGGAGCCCAGGCCATCAGTCACTTGGAAGAAGTGAGTGATGAAGGCATCGCTGCCATGGCGTCAGCCAGGTGCTCTGCTGTTCTCCTGCCCACCACGGCCTACATGCTGAGACTGAAGCAACCTCGAGCCAGGAAAATGTTAGATGAAGGAGTAATAGTCGCCCTGGGCAGCGATTTTAACCCTAATGCGTATTGTTTTTCAATGCCAATGGTCATGCATCTGGCGTGTGTGAACATGAGAATGTCCATGCCCGAGGCCTTGGCCGCTGCCACCATCAATGCCGCTTATGCCCTGGGAAAATCTCACACACAGGGATCTTTGGAAGTTGGCAAGCAGGGAGATCTCATTATCATCAATTCACCCAGATGGGAGCATTTGATTTACCAGTTTGGAGGCCATCATGAATTAATTGATTATGTTATAGCTAAAGGAAAAGTCATCTATAAA------------------AAA---------------------------------------
>manPen1
--------------------------------------------------------------------------------------------------------------------------------------------GGATGGCCTTATAAAAGCCATTGGTCCTTCTGATGCTATCCAAAAACAGTTTTCTGAAGAAACATTCGAAGAAAGAATTGACTGTTCTGGGAAATGCGTCTTGCCAGGTTTGGTGGATGCACACACACATCCAGTGTGGGCTGGTGAAAGAGTTCATGAGTTTGCAATGAAGTTGGCAGGAGCCACATACATGGACATTCACCAGGCTGGAGGAGGAATCAACTTCACTGTGGAGCACACGCGCCAAGCCTCGGAGGAGGAGCTTTTCATCCTCTTCCAGCAGCGGCTGCAGTGCATGGTGAGGGCTGGGACCACACTGGTGGAGTGCAAGAGCGGATATGGCCTCAACCTGGAGACTGAGCTCAAGATGCTGCGTGTGATCGAGCGTGCCCGGCGGGAGCTGGATGTGGGCATCTCAGCCACTTACTGTGGGGCTCACTCAGTGCCAAGAGGAAAAACTGCGGCAGAAGCTGCTGATGACATTGTCAATAACCACCTCCCAAAGCTGAAGGAACTTGCCAGAAATGGGGACATACATGTTGACAATATAGATGTGTTCTGTGAGAAGGGCGTCTTTGATCTCGATTCCACCCGAAGGATTCTTCAAAGTGGGAAAGATATAGGGTTGCAGATGAACTTCCACGGGGACGAACTCCACCCGATGAAGGCTGCCGAGCTTGGGGCTGAACTGGGAGCCCAGGCCATCAGTCACCTGGAGGAAGTGAGCGATGAAGGCATCGCTGCCATGGCAACGGCCAGGTGCTCTGCTGTCCTTCTGCCCACCACGGCCTACATGCTGAGACTGAAGCAGCCTCGAGCCAGGAAGATGTTAGATGAAGGGGTAATAGTTGCCCTGGGCAGCGATTTCAATCCTAATGCATATTGCTTTTCAATGCCAGTGGTCATGCATCTGGCCTGCGTAAACATGAGAATGTCCATGCCTGAGGCCTTGGCTGCTGCCACCATCAATGCAGCGTATGCACTGGGAAAATCTCACACACATGGATCTTTGGAAGTCGGTAAACAGGGAGATCTCATTATCATCAACTCGTCCAGATGGGAGCATTTGATTTACCAGTTTGGAGGCCATCATGAGTTAATTGAGTATGTTATAGCTAAAGGAAAAATCATCTATAAA------------------AAATG-------------------------------------
>HLmanJav1
--------------------------------------------------------------------------------------------------------------------------------------------GGATGGCCTTATAAAAGCCATTGGTCCTTCTGATGCTATCCAAAAACAGTTTTCTGAAGAAACATTCGAAGAAAGAATTGACTGTTCTGGGAAATGCATCTTGCCAGGTTTGGTGGATGCACACACACATCCAGTGTGGGCTGGTGAAAGAGTTCATGAGTTTGCAATGAAGTTGGCAGGAGCCACGTACATGGACATTCACCAGGCTGGAGGAGGAATCAACTTCACTGTGGAGCACACACGCCAAGCCTCGGAGGAGGAGCTTTTCATGCTCTTCCAGCAGCGGCTGCAGTGCATGGTGAGGGCTGGGACCACACTGGTAGAGTGCAAGAGTGGATATGGCCTCAACCTGGAGACTGAGCTCAAGATGCTGCGTGTGATCGAGCGTGCCCGGCGGGAGCTGGATGTGGGCATCTCAGCCACTTACTGTGGGGCTCACTCAGTGCCAAGAGGAAAAACTGCGGCAGAAGCTGCTGATGACATTGTCAATAACCACCTCCCAAAGCTGAAGGAACTTGCCAGAAATGGGGACATACACATTGATAATATAGATGTGTTCTGTGAGAAGGGCGTCTTTGATCTTGATTCCACCCGAAGGATTCTTCAAAGTGGGAAAGATATAGGGTTGCAGATTAACTTCCACGGGGATGAACTACACCCAATGAAGGCTGCCGAGCTCGGGGCTGAACTGGGAGCCCAGGCCGTCAGTCACCTGGAAGAAGTGAGCGATGAAGGCATCGCTGCCATGGCAACAGCCAGGTGCTCTGCTGTCCTTCTGCCCACCACGGCCTACATGCTGAGACTGAAGCAGCCTCGAGCCAGGAAGATGTTAGATGAAGGGGTAATAGTTGCCCTGGGCAGTGATTTCAATCCTAATGCATATTGCTTTTCAATGCCAGTGGTCATGCATCTGGCCTGTGTAAACATGAGAATGTCCATGCCTGAGGCCTTGGCCGCTGCCACCATCAATGCAGCATATGCACTGGGAAACTCTCACACACATGGATCTTTGGAAGTCGGTAAACAGGGAGATCTCATTATCATCAACTCATCCAGATGGGAGCATTTGATTTACCAGTTTGGAGGCCATCATGAATTAATTGAGTATGTTATAGCTAAAGGAAAAATCATCTATAAA------------------AAATG-------------------------------------
>HLphyDis3
ATGGCG---GGCGACCACCGCCTCCTGCTGGAGAACGCGCGGCAAGTGGTGCTGGTGTGCGCCCGCGGGGAGCGCTTCCTGGTGCGGGACGCGCTGCGCAGCCTGGCGGTGCTGGAGGACGCCAGCCTGGTGGTGGGCACGGATGGGTTTATAAAAGCCATCGGTCCTGCCGATGTTATTCAAAAACAGTTTTCTGAAGAAACGTTTGAAGAAAGAATTGACTGTTCTGGGAAATGCATCTTGCCAGGTTTGGTGGATGCACACACACATCCAGTATGGGCTGGTGAAAGAGTCCACGAGTTCGCAGTGAAGTTGGCAGGAGCCACATACATGGACATCCACCGGGCAGGAGGAGGGATCAACTTCACGGTGGAGCGCACACGCCAAGCCTCAGAGGAGGAGCTGTTCGTCTCCTTCCAGCAGCGGCTGCAGTGCATGATGCGGGCTGGGACCACGCTGGTGGAGTGCAAGAGCGGATACGGCCTCAACCTGGAGACCGAGCTCAAGATGCTCCGCGTGATTGAGCGCGCCCGGCAGCAGATGGACCTCGGCATCTCGGCCACTTACTGCGGGGCTCACTCAGTGCCAAAAGAAAAAACTGCTACTGAAGCTGCTGATGACATCATCAATGACCACCTCCCAAAGCTGAAGGAACTTAGCAGAAATGGGCAAATTCACATTGACAATATAGACGTGTTCTGTGAGAAGGGTGTCTTTGACCTTGATTCTACCAGAAGGATCCTTCAAGGCGGAAAAGATATAGGGTTACAGATCAACTTCCACGGGGATGAACTGCACCCGATGAAGGCTGCGGAGCTCGGAGCTGAACTGGGAGCCCGGGCCATCAGTCACCTGGAAGAAGCGAGTGACGAAGGCATCGCCGCCATGGCCACGGCCAGGTGCTCCGCTGTCCTTCTGCCCACCACAGCCTACATGCTACGACTGAAGCAGCCTCGAGCCAGGAAGATGTTGGATGAAGGAGTAATAGTGGCTTTGGGCAGTGACTTCAACCCTAATGCCTATTGCTTTTCGATGCCAACGGTCATGCACCTGGCCTGCGTAAACATGAGAATGTCCATGCCGGAGGCCTTGGCCGCTGCCACCATCAATGCCGCATATGCGCTGGGGAAATCTCACACTCACGGATCTTTGGAAGTTGGCAAACAGGGAGATCTCATCATCATCAATGCATCCAGGTGGGAGCATTTGATTTACCAGTTTGGAGGCCACAATGAACTAATTGAATATGTTATAGCTAAAGGAAAAGTCATCTATAAA------------------AAG---------------------------------------
>HLmyoMyo6
ATGGCG---GGCGACCACCGCCTCCTGCTGGAGAACGCGCGGCAGGTGGTGCTGGTGTGCGCCCGCGGGGAGCGCTTCCTGGCGCGGGACGCGCTGCGCAGCCTGGCGGTGCTGGAGGGCGCCAGCCTGGTGGTGGGCACGGATGGGTTGATAAAAGCCATCGGTCCTGCTGATGTTATTCAAGAACAGTTTTCTGAAGAAACGTTTGAAGAAAGAATTGACTGTTCTGGGAAATGCATCTTGCCAGGTTTGGTGGATGCACACACACATCCAGTATGGGCTGGTGAGAGAGTTCACGAGTTTGCAATGAAGTTGGCAGGAGCCACATACATGGAAATCCACCAGGCCGGAGGAGGGATCAACTTCACCGTGGAGCGCACGCGCCAGGCCTCGGAGGAGGAGCTGTTCGGCTCCTTGCAGCAGCGGCTGCAGTGCATGATGCGGGCGGGGACCACGCTGGTGGAGTGCAAGAGCGGCTACGGCCTCAACCTGGAGACCGAGCTCAAGATGCTCCGCGTGATCGAGCGCGCCCGGCGGCAGATGGCCGTCGGCATCTCGGCCACGTACTGCGGGGCTCACTCAGTGCCAAAAGGAAAAACTGCTACTGAAGCTGCTGATGACATCATCAATAACCACCTCCCAAAGCTGAAGGAACTTGGCAGAAATGGGCAGATTCACGTTGACAATATAGATGTGTTCTGTGAGAAGGGTGTCTTTGACCTGGATTCTACCAGAAGGATTCTTCAAGGTGGAAAAGATATAGGGTTACAGATTAACTTCCATGGGGATGAACTCCACCCGATGAAGGCTGCGGAGCTCGGGGCTGAGCTGGGAGCCCGGGCAATCAGTCACCTGGAAGAAGTGAGTGACGAAGGCATTGCTGCCATGGCAACGGCTGGGTGCTCCGCGGTTCTTCTGCCCACCACGGCCTATATGCTCAGGCTGAAGCAACCTCGAGCCAGGAAGATGTTAGATGAAGGAGTAATAGTTGCTTTGGGCAGTGACTTCAACCCTAATGCCTATTGCTTTTCAATGCCAATGGTCATGCATCTGGCCTGTGTAAACATGAGAATGTCCATGCCCGAGGCCTTGGCCGCAGCCACCATCAATGCCGCTTATGCACTGGGAAAATCTCACACACATGGATCTTTGGAAGTTGGCAAACAGGGAGATCTCATTATCATCAATTCATCCAGATGGGAGCATTTGATTTACCAGTTTGGAGGCCATAACGAATTAATCGAGTATGTTATAGCTAAAGGAAAAGCCGTCTATAAA------------------AAA---------------------------------------
>HLmolMol2
ATGGCG---GGCGACCACCGCCTCCTGCTGGAGAACGCGCGCCAAGTGGTGCTGGTGTGCGCCCGCGGGGAGCGCTTCCTGGCGCGGGACGCGCTGCGCAGCCCGGCGGTGCTGGAGGGCGCCAGCCTGGTGGTGGGCACGGATGGGTTGATAAAAGCCATTGGTCCTGCTGATGTTATCCAAAAAGAGTTTTCAGAAGAAACATTTGAAGAAAGAATTGACTGTTCTGGGAAATGCATCTTACCGGGTTTGGTGGATGCACACACACATCCAGTATGGGCTGGTGAAAGAGTTCACGAGTTTGCAATGAAGTTGGCAGGAGCCACATACATGGATATCCACCAGGCTGGAGGAGGGATCAACTTCACGGTGCAGTGCACGCGCCAGGCCTCGGAGGAGGAGCTGTTCAGCTCCTTCCAGCAGCGGCTGCAGTGCATGACCAGGGCGGGGACCACGCTGGTGGAGTGCAAGAGCGGATACGGCCTCAACCTGGAGACAGAGCTGAAGATGCTCCGTGTGATCGAGCGCGCCCGGCGGCAGATGCCCATCGGCATCTCCGCCACTTACTGCGGGGCCCACTCAGTGCCAAAAGGAAAAACTGCTACTGAAGCTGCTGATGACATCATCAATAACCACCTCCCGAAGCTGAAGGAACTTGGCAGAAATGGGCAGATTCACGTTGACAATATAGATGTGTTCTGTGAGAAGGGTGTCTTTGATCTGGATTCTACCAGAAGGATTCTACAAGGTGGAAAAGATATAGGGCTACAGATTAACTTCCACGGGGATGAACTCCACCCGATGAAGGCTGCGGAGCTTGGGGCTGAGCTGGGAGCCCGGGCAATCAGTCACCTGGAAGAAGTGAGTGATGAAGGCATTGCTGCCATGGCAGCAGCCAGGTGCTCCGCTGTCCTTCTGCCCTCCACGGCCTACATGCTGAGACTGAAGCAGCCACGGGCCAGGAAGATGTTAGATGAAGGAGTAATAGTTGCTTTGGGCAGTGACTTCAACCCTAATGCCTATTGCTTTTCAATGCCAATGGTCATGCATCTGGCCTGTGTAAACATGAGAATGTCCATGCCTGAGGCCTTGGCTGCTGCCACCATCAATGCAGCTTACGCACTGGGAAAATCTCACACACACGGGTCTTTGGAAGTTGGCAAACAGGGAGATCTCATCATCATCAATGCATCCAGATGGGAGCATTTGATTTACCAGTTTGGAGGCCATCATGAATTAATCGAGTATGTGATAGCTAAAGGAAAAGTCATCTATAAA------------------AAA---------------------------------------
>speTri2
--------------------------------------------------------------------------------------------------------------------------------------------TGATGGGTTTATAAAAGCTATTGGTCCTGCTGATGCTATCCAAAGACAGTTTTCTGAAGAAACCTTTGAAGAAAGAATTGACTGCTCTGGGAAATGTATCCTACCAGGTTTGGTGGATGCCCACACACATCCCGTATGGGCTGGTGAAAGAGTCCATGAGTTCGCAATGAAGTTGGCAGGAGCTACATACATGGATATTCACCAGGCTGGAGGCGGGATCAACTTCACAGTGGAGCGCACTCGCGAAGCCTCGGAGGAGGAGCTGTTCGGCTCTTTCCAGCAGCGGCTTCAGTGCATGATGAGGGCCGGCACCACGCTGGTGGAGTGCAAGAGTGGATACGGCCTCAACCTGGAGACCGAGCTCAAGATGCTGCGCGTGATCGAGCGTGCCCGGCGAGAGGGGCGCATCGGCATCTCGGCCACTTACTGCGGGGCTCACTCAGTGCCCAAAGGAAAAAATGCCAAGGAAGCTGCTGATGACATCATCAAGAACCATCTCCCGAAGCTGAAGGCACTTGGCAGAGATGGGGAAATGCGTGTTGACAATATAGACGTGTTCTGTGAGAAGGGCGTCTTTGATCTGGATTCTACCAGAAGGATTCTTCAAAGTGGAAAAGAGATGGGGTTACAGATTAACTTCCATGGGGATGAACTGCACCCAGTGAAGGCTGCTGAGCTTGGAGCTGAACTGGGAGCCCAGGCAATCAGCCACCTGGAAGAAGTGAGTGATGCAGGCATTGCTGCCATGGCAACGGCCAGGTGTGCTGCGGTCCTTCTGCCCACCACGGCGTACATGCTGAGACTGAAGCAGCCTCGAGCCAGGAAGATGTTAGATGAAGGGGTGATAGTTGCCCTGGGCAGTGATTTCAACCCAAATGCATATTGTTTTTCAATGCCAATGGTCATGCATCTGGCCTGTGTGAACATGAGGATGTCCATGTCGGAGGCCTTGGCTGCTGCCACCATCAACGCGGCTTATGCACTGGGAAAATCTCACACACATGGATCTTTGGAAGTTGGCAAACAGGGAGACCTCATTATCATCAATTCATCCCGATGGGAGCATTTGATTTACCAGTTTGGAGGCCATCATGAATTAATTGAATATGTTATAACTAAAGGAAAAGTCATCTACAAA------------------AAATG-------------------------------------
>felCat8
ATGGCG---GGCGGCCACCGCCTCCTGCTGGAGAACGCGCAGCAAGTGGTGATGGTGTGCGCCCGCGGCGAGCGCTTCCTGGCGCGGGACGCGCTGCACAGCCTGGCCGTGCTGGAGGGCGCCAGCCTGGTGGTGGGCACGGATGGGTTTATAAAAGCCATTGGTCGGGCTGATGCTATCCAAACACTGTTTTCTGAAGAAACGTTTGAAGAAAGAATTGACTGTTCTGGGAAATGCATCTTGCCAGGTTTGGTGGATGCACACACACATCCAGTCTGGGCTGGTGAAAGAGTTCACGAGTTTGCAATGAAGTTGGCAGGAGCCACGTACATGGAAATTCACCAGGCTGGAGGAGGCATCAACTTCACTGTGGAGCACACGCGCCAAGCCTCGGAGGAGGAGCTATTCTGCTCCCTTCAGCAGCGGTTGCAGTGCATGATGAGGGCGGGGACCACACTGGTGGAGTGCAAGAGCGGATACGGCCTCAACCTGGAGACGGAGCTCAAGATGCTGCGTGTGATTGAGCGCGCTCGGCGCCAGGGGCCCATCGGCATCTCGGCCACTTACTGCGGGGCTCACTCAGTGCCAAAAGGAAAGACTGCTACAGAAGCTGCTGATGAAATCATCAATAACCACCTCCCAAAGCTGAAGGAGCTTGGCAGCCGTGGGGAAATACACGTGGACAATATAGATGTGTTCTGTGAGAAAGGCGTCTTTGATCTCAATTCCACCAGAAGGATTCTTCAAAGTGGAAAAGATCTAGGATTACAGATTAACTTTCATGGGGATGAACTCCATCCTATGAAGGCTGCTGAGCTGGGAGCTGAGCTGGGAGCTCAGGCGATCAGTCACCTGGAAGAAGTGAGCGATGAAGGCATCGCTGCCATGGCAACGGCCAGGAGCTCCGCTGTCCTCCTGCCCACCACCGCCTACATGCTGAGACTGAAGCAACCTCGGGCTAGGAAGATGTTAGATGAAGGGGTAATCGTTGCTCTGGGCAGTGATTTCAACCCTAACGCATATTGCCTTTCAATGCCAATGGTCATGCATCTGGCCTGTGTGAACATGAGAATGTCCATGCCTGAGGCTTTGGCGGCTGCCACTATCAATGCAGCATATGCGCTGGGAAAATCTCACACACATGGATCTCTGGAAGTTGGTAAGCAAGGAGATCTCATTATCATCAATTCGTCCAGATGGGAGCATTTGATTTACCAGTTTGGAGGCCATCACGAATTAATTGAATATGTTATAGCTAAAGGAAAAGTCATCTACAAA------------------AAA---------------------------------------
>musFur1
ATGGCC---GGCGGCCACCGCCTCCTGCTGGAGAACGCGCGGCAAGTGGTGATGGTGTGCGCCCGCGGCGAGCGCTTCCTGGCGCGGGACGCGCTGTGCCGCCTGGCGGTGCTGGAGGGCGCCAGCCTCGTGGTGGGCACGGATGGGTTTATAAAAGCCATCGGTCCTGCTGATGAGATCCAAAAAATGTTTTCTGAAGAATCATTCGAGGAAAGGATTGACTGTTCTGGGAAATGCATCTTGCCAGGTTTGGTGGACGCACACACACATCCAGTATGGGCTGGCGAAAGAGTTCACGAGTTTGCAATGAAGTTGGCAGGAGCCACGTACATGGATATTCACCAGGCTGGAGGAGGGATCAACTTCACGGTGGAGCGCACGCGCCAGGCCTCGGAGGAAGAGCTGTTCTGCTCCTTCCAGGAGCGGCTGCAGTGCATGATGAGGGCGGGGACCACGCTGGTGGAGTGCAAGAGCGGATACGGCCTCAACCTGGAGACCGAGCTGAAGATGCTGCGCGTGATCGAGCGCGCTCGGCGGCAGCTGCCCATAAGCATCTCCGCCACTTACTGCGGGGCTCACTCGGTGCCAAAGGGGAAGACCGCATCAGAGGCTGCTGATGAAATCATCAGTAGCCACCTCCCGAAGCTGAAGGAGCTTGCCAGAAGTGGGGAAATCCACGTGGACAATATAGATGTGTTCTGCGAGAAGGGGGTCTTTGATCTCGACTCCACCAGGAGGATTCTTCAAAGCGGAAAAGAGATGGGATTACAGATCAACTTCCACGGGGACGAGCTGCACCCCGTGAAGGCTGCCGAGCTCGGGGCTGAGCTGGGAGCCCAGGCAATCAGTCACCTGGAAGAAGCCAGCGATGAGGGCATCACTGCCATGGCAACGGCCCAGTGCTCGGCCGTCCTTCTGCCCACCACGGCCTACATGCTGAGACTGAAACAACCCCGCGCTAGGAAGATGTTGGAGGAAGGGGTAATCGTTGCTCTGGGCAGTGATTTCAACCCAAACGCATATTGCTTTTCAATGCCGGTGGTCATGCACTTGGCCTGCGTGAACATGCGACTGTCCATGCCGGAAGCCTTGGCCGCTGCCACCATCAACGCAGCCTATGCCCTGGGAAGATCTCACACACACGGATCTCTGGAAGTCGGCAAACAGGGAGATCTCATCATCATCAATGCGTCCAGATGGGAGCATTTGATTTACCAGTTTGGAGGCCATCATGAATTAATTGAATATGTTGTAGCTAAAGGAAAAGTCATCTATAAA------------------AAA---------------------------------------
>oryCun2
ATGGCG---TGCGACCACCGCCTCCTGCTGGAGAACGCGCGGCAGGTGGTGTTGGTGTGCGCCCGCGGCGAGCGCTTCCTGGCTGGGGACGCGCTGCGCAGCCTGGCGGTGCTGGAGGGCGCCAGCCTGGTGGTGGGCAGTGATGGGTTTATAAAAGCTATTGGTCCTGCTGATGCTATCCAAAGACAGTTTGCTGAAGAAACTTTTGAAGAAAGAATTGACTGCTCTGGGAAATGTATCCTACCAGGTTTGGTGGATGCGCACACTCATCCCGTCTGGGCCGGTGAAAGAGTTCACGAGTTTGCGATGAAGTTGGCAGGAGCCACCTACATGGATATTCACCGGGCTGGAGGAGGAATCAACTTCACCGTGGAGCGCACGCGCCAAGCCTCGGAGGAGGAGCTTTTCGGCTCCTTGCAGCAGCGGCTGCGGTGCATGCTGAGGGCAGGGACCACCCTGGTGGAATGCAAGAGCGGATACGGCCTCACCTGGGAATCGGAGCTCAAGATGCTGCGCGTGATTGAGCGCGCCCGGCGCGAGCTGGACATGGGCATCTCGGCCACCTACTGCGGGGCTCACTCGGTGCCCAAAGGAAAAACCGCCTCGGAAGCTGCTGCTGACATTGTCAGTAACCACCTCCCAAAGCTGAAAGAACTTGGCAGAAAGGGAGAAATACACGTTGACAATATAGATGTGTTCTGCGAGAAGGGTGTCTTTGACCTTGAGTCCACCAGAAGGATTCTTCAGAGTGGAAAAGAGATCGGGTTGCAGATTAACTTCCATGGGGATGAACTTCACCCAATGAAGGCCGCCGAGCTTGGGGCTGAGCTGGGAGCCCAAGCCATCAGCCACCTGGAGGAAGTGAGTGCTGAAGGCATCGCGGCCATGGCAGTGGCCAGGTCCTCCGCCGTCCTCCTGCCCACCACGGCCTACATGCTGAGACTGAAGCAGCCTCAAGCCAGGAAGATGTTAGATGAAGGTGTAATAGTCGCTCTGGGCAGTGATTTCAACCCTAACGCCTACTGCTTTTCAATGCCAATAGTCATGCACTTGGCCTGTGTCAACATGAGGATGTCCATGCCTGAGGCTTTGGCTGCTGCCACCATCAATGCGGCTTATGCCCTGGGAAAGTCTCACACACATGGATCTTTGGAAGTTGGCAAACAGGGAGATCTCATTATCATCAATTCATCCAGATGGGAGCATTTGATTTACCAATTTGGAGGACATCATGAATTAATTGAATATGTTATAGTTAAAGGAAAAGTCATCTATAAA------------------AAG---------------------------------------
>ochPri3
ATGGAG---GGTCGCCACCTTCTCCTGCTGGAGAATGCGCGGCAGGTGGTGCTGGTGTGCGCCCGCGGCGAGCGCTTTCTGGCCGGGGACGCGCTGCGCAGCCTGGCTGTGCTGGAGGGCGCCAGCCTGGTGGTGGGCAGTGATGGGCTTATCAAAGCTATTGGTCCTGCTGACACTATCCAAAGACAGTTTTCTGAAGAAACTTTTGAAGAAAGAATTGACTGCTCTGGGAAATGTATACTACCAGGCTTGGTGGATGCGCACACTCATCCTGTATGGGCTGGTGAGAGAGTTCATGAGTTTGCAATGAAGTTGGCAGGAGCCACCTACATGGATATTCACCGGGCTGGAGGAGGGATTCACTTCACCGTGGAGCGCACGCGCCAGGCCTCGGAGGAGGAGCTATTCGACTCGTTGCAGCAGCGGCTGCAATGCATGCTGAGGGCCGGCACCACCTTGGTGGAGTGCAAGAGTGGATATGGCCTTACCTTGGAGACAGAGCTCAAGATGCTGCGGGTGATCGAGCGTGCCCGGCGCGAGCTGGACATGGGCATCTCGGCCACCTACTGTGGGGCTCACTCTGTGCCCAAAGGCAAGACCGCCACAGAAGCTGCTGCTGACATTGTCAAGAACCACCTCCCCAAACTGAAAGAACTTGGCAGAAATGGGGAGATCCATGTTGACAATATTGATGTGTTCTGTGAGAAGGGTGTCTTTGATCTGGAGTCCACCAGAAGGATTCTTCAAAGTGGAAAAGAGCTTGGGTTGCAAATCAACTTCCATGGGGATGAACTTCACCCAATGAAGGCCGCTGAGCTGGGGGCTGAACTGGGAGCCCAGGCCATCAGCCACCTGGAGGAAGTGAGCGATGAAGGCATCGCTGCCATGGCAACGGCCAGGTGTTCCGCCATCCTTCTGCCCACTACAGCCTACATGCTGAGGTTGAAGCAGCCTCGAGCCAGGAAGATGTTAGATGAAGGCGTGATCGTGGCTCTGGGGAGTGACTTCAACCCAAACGCCTACTGTTTATCAATGCCAATAGTTATGCACCTGGCCTGTGTAAACATGAGGATGTCCATGCCTGAAGCCTTGGCAGCTGCCACCATCAATGCAGCCTTTGCCCTGGGAAAATCTCACACACATGGGTCTTTGGAAGTTGGCAAGCAAGGAGATCTCATCATCATCAATTCATCCAGATGGGAGCATTTGATTTACCAGTTTGGAGGTCACCATGAATTAATTGAATATGTCATAATTAAAGGAAAAGTCATCTACAAA------------------AAA---------------------------------------
>HLcamFer2
ATGGCG---AGCGGCCACCGCCTCCTGCTGGAGAATGCTCGGCAAGTGGTGCTTGTGTGCGCCCGTGGCGAGCGCTTCCTGGCCCGGGACGCGCTGCGCAGCCTGGCGGTGTTGGAGGGCGCCAGCCTAGTAGTGGGCACAGACGGGCTCATAAAAGCCATTGGTCCTGCTGATGCTATCCGAAAACAGTTTTCGGGAGAAACGTTTGAAGAAAGAATTGACTGTTCTGGGAAATGCATCTTGCCAGGTTTAGTGGATGCACACACACACCCAGTATGGGCTGGTGAAAGAGTTCATGAGTTTGCAATGAAGTTGGCAGGAGCCACATACATGGAAATCCACCAGGCTGGAGGAGGCATCAACTTCACAGTGGAGCACACGCGCCAGGCCTCAGAGGAGGAGCTGTTCATTTCCCTCCAGCAGCGGCTTCAGTGCATGATAAGGGCGGGGACCACGCTGGTGGAGTGCAAGAGTGGATACGGTCTCAGCCTGGACATGGAGCTTAAGATGCTGCGTGTGATTGAGCGCGCCCGGCGGGAGCTGGACATCGGCATCTCCGCCACTTACTGCGGGGCTCACTCAGTGCCAAAAGGAAAAACTGCTACGGAAGCTGCTGATGACATCATCAGTAACCACCTCCCAAAGCTGAACGAACTTGGCAGGAGTGGGGAAATACACGTTGACAGTATAGATGTGTTCTGTGAGAAGGGCGTCTTTGATCTGGATTCCACCAGAAGGATTCTCCAAAATGGCAAAGATATAGGGTTACAGATCAACTTCCATGGGGATGAACTCCACCCAATGAAGGCTGCTGAGCTTGGGGCAGAACTGGGAGCCCAGGCAATCAGTCACCTGGAAGAAGTGAGTGATGAAGGCATCGCTGCCATGGCAACAGCCAGATGCTCTGCTGTCCTTCTGCCCACCACGGCCTACATGCTGAGACTGAAGCAACCTCGAGCCAGGAAGATGCTAGATGAAGGGGTAATAGTTGCTTTGGGCAGCGATTTCAACCCTAATGCATATTGCTTTTCAATGCCAGTGGTCATGCATCTGGCCTGTGTAAACATGAGGATGTCCATGCCTGAGGCCTTGGCTGCTGCCACCATCAATGCCGCTTACGCCCTGGGAAAATCTCACACCCATGGATCTTTAGAAGTTGGCAAACAGGGAGATCTCATTATCATCAGTTCATCCAGATGGGAGCATTTGATTTACCAGTTTGGAGGCCATCACGAATTAATTGAATATGTTATAGCTAAAGGAAAAGTCATCTACAAA------------------AAA---------------------------------------
>triMan1
ATGCCG---GGTGGTCACCGCCTCCTGCTGGAGAACGCGCGGCAAGTGGTGCTAGTGTGCGCGCGCGGCGAGCGCTTCCTGACGCGGGCCGCGCTGCGTAGCGTGGCGGTGCTGGAGGGCGCCAGCCTGGTGGTGGGCACGGATGGGTATATAAAAGCCATTGGTCCTGCTGATGCTATCCAAAGACAGTTTTCTGAAGAAACTTTTGAAGAAAGAATTGACTGTTCTGGGAAATGTGTTTTACCAGGTTTGGTGGATGCACACACACACCCAGTTTGGGCTGGTGAGAGAGTGCACGAGTTTGTGATGAAGTTGGCAGGAGCGTCATACATGGAAATTCACCGGGCTGGAGGAGGGATCAACTTCACGGTGGAGTGCACTCGCCAAGCCTCTGAAGAGGAACTGTTCGACTCTTTCCAGCAGCGGCTTCAATGTATGATGAGGGCTGGGACCACGCTGGTGGAGTGCAAGAGCGGATATGGCCTCAACCTCCAGACAGAGCTTAAGATGCTGCGCGTGATTGCGCGCGCCCGGCGGGAGCTGGACGTCAGCATTTCGGCCACTTACTGCGGGGCTCACTCAGTGCCCAAAGGAAAAACTGCTACCGAAGCTGCTGATGACATTGTCAATAACCACCTCCCAAAGCTGAAGGAACTCGGCAGAAGTGGGGAAATACACGTTGACAATATAGATGTGTTCTGTGAGAAGGGCGTCTTTGACCTCAGTTCCACCAGAAGGATTCTTCAAGGTGGAAAAGACATAGGGTTGCAGATTAACTTCCATGGGGATGAACTCCACCCAATGAAGGCTGCTGAGCTCGGGGCTGAACTGGGAGCCCAGGCAATCAGCCACCTGGAAGAAGTGAGCGATGAAGGCATCGCTGCCATGGCAACAGCCAAGTGCGCCGCTGTCCTTCTGCCCACTACGGCCTACATGCTGAGACTGAAGCAGCCTCGAGCCAGAAAGATGTTAGACGAAGGAGTAATAGTTGCTCTAGGAAGTGATTTCAACCCTAATGCATATTGCTTTTCAATGCCAATGGTCATGCACTTGGCCTGTGTCAACATGAAAATGTCCATGCCGGAGGCCTTGGCTGCTGCTACCATCAATGCCGCTTACGCCCTGGGAAAATCACACACACACGGATCTCTGGAAGTTGGCAAACAGGGAGATTGTGTAATCATCAATTCCTCCAGATGGGAGCATTTGATTTACCAGTTTGGAGGCCATCATGAACTAATTGAATATGTTATAGCTAAAGGAAAAGTCATCTATAAA------------------AAA---------------------------------------
>loxAfr3
ATGGCG---AGTGGTCACCGCCTCCTGCTGGAGAACGCGCGGCAAGTGGTGCTAGTGTGCGCGCGCGGGGAGCGCTTCCTGACGCGGGCCGCGCTGCGCAGCCTGGCGGTGCTGGAGGGCGCCAGCCTGGTGGTGGGCACAGATGGGTTTATAAAAGCCATTGGCCCTGCTGATGCTATCCAAAGACAGTTTTCTGAAGAAACTTTTGAAGAAAGAATCGACTGTTCCGGGAAATGTATTTTACCAGGTTTGGTGGATGCACACACACACCCAGTTTGGGCTGGTGAGAGAGTTCACGAGTTTGCAATGAAGTTGGCAGGAGCATCCTACATGGATATTCACCAGGCTGGAGGAGGGATCAACTTCACGGTGGAGTGCACTCGCCAAGCCTCTGAAGATGAGCTGTTCGACTCTTTCCAGCAGCGGCTTCTGTGCATGATGAGGGCTGGGACCACGCTGGTGGAGTGCAAGAGCGGATATGGCCTCAACCTCCAAACTGAACTTAAGATGCTGCGCGTAATTGCGCGCGCCGGGCGGGAGCTAGACGTCAGCATTTCGGCCACTTACTGCGGGGCTCACTCGGTGCCCAAAGGAAAAACTGCTACTGAAGCTGCTGATGACATCATCAATAACCACCTCCCAAAGCTGCAGGAACTTGGCAGAAGTGGGGAAATACATGTTGATAATATAGATGTGTTCTGTGAGAAGGGTGTCTTTGACCTCAGTTCCACCAGAAGGATTCTTCAAGGTGGAAAAGACATAGGGCTGCAGATTAACTTCCATGGGGATGAACTCAACCCAATGAAAGCTGCCGAGCTCGGGGCTGAACTGGGCGCCCAGGCAATCAGCCACCTGGAAGAAGTCAGTGATGAAGGCATCGCTGCCATGGCAACAGCCAGGTGCGCTGCTGTTCTTCTGCCCACCACGGCCTACATGCTGAGACTGAAGCAGCCTCGAGCCAGAAAGATGTTAGAGGAAGGAGTAATAGTTGCTCTAGGAAGTGATTTCAACCCTAATGCGTATTGCTTTTCAATGCCAATGGTCATGCACTTGGCCTGCGTCAACATGAAAATGTCCATGCCGGAGGCCTTGGCTGCTGCTACCATCAATGCCGCTTATGCCCTGGGAAAATCTCACACACATGGATCTCTGGAAGTTGGCAAACAGGGAGACTGTGTAATCATCAATTCCTCCAGATGGGAGCACTTGATTTACCAGTTTGGAGGCCATCATGAACTAATTGAATATGTTATAGCTAAAGGAAAAGTGATCTATAAA------------------AAA---------------------------------------
>oryAfe1
ATGGTG---GGGACCCACCGCCTCCTGCTGGAAAACGCGCGGCAAGTGGTGCTAGTGTGCACGCGCGGCGAGCGCTTCCTGACGCGGGCGGCGCTGAGCAGCCTGGCGGTGCTGGAGGACGCCAGCCTCGTGGTGGGCACGGATGGGTTTATAAAAGCCATTGGACCTGCTGATGCTATTCAAAGACAGTTTTCTGAAGAAACTTTTGAAGAAAGAATTGACTGTTCTGGGAAATGTATTTTACCAGGTTTGGTGGATGCACACACACACCCAGTTTGGGCTGGTGAGAGAGTTCATGAGTTTGCAATGAAGTTGGCAGGAGCTTCTTACATGGATATTCACCAGGCTGGAGGAGGGATCAACTTCACCGTGGAATGCACTCGCCAAGCCTCTGAAGACGAGCTGTTCGACTCTTTCCGGCAGCGTCTTCTGTGCATGATGAGGGCTGGGACCACCCTGGTGGAGTGCAAGAGTGGATACGGCCTCAACCTCCAGACAGAGCTCAAGATGATGCGTGTGATTGCACGTGCCCAGCAGGAGCTGGATATCAGCATTTCGGCCACTTACTGCGGGGCTCACTCAGTGCCCAAAGGAAAAACTGCTGATGAAGCTACTGATGACATTGTCAAAAACCACCTCCCGAAGCTGAGGGAACTTAACAGAAGTGGGGAGATCCACATTGACAATATAGATGTATTCTGTGAGAAGGGCGTCTTTGACCTCGATACCACCAGAAGGATTCTTCAAAGTGGAAAAGACATGGGGCTGCAGATTAACTTTCATGGGGATGAACTCCACCCCATGAAGGCTGCTGAGCTCGGGGCTGAACTGGGTGCCCAGGCAATCAGTCACTTGGAAGAAGTGAGTGATGAAGGCATCAGTGCCATGGCAACAGCCAGGTGTGCCGCTGTCCTTCTGCCCACCACAGCCTACATGCTGAGACTGAAGCAGCCTCGAGCCAGGAAGATGTTAGATGAAGGAGTAATAGTTGCTCTAGGAAGTGATTTCAACCCTAATGCATATTGCTTTTCAATGCCAATGGTAATGCACTTGGCCTGTGTCAACATGAAGATGTCCATGCCTGAGGCCTTGGCCGCTGCCACTATCAATGCAGCTTATGCCCTGGGAAAATCTCACACACATGGATCTCTAGAAGTTGGTAAACAGGGAGATTTCATTATCATCAATTCCTCCAGATGGGAGCATTTGATTTACCAATTTGGAGGCCATCATGAACTAATTGAATATGTTATAGCTAAAGGGAAAGTCATCTATAAA------------------AAATGC------------------------------------
>micOch1
ATGGCT---ACTGGCCACCGCCTCCTGCTGGAGAACGCGCGGCAAGTGGTGCTGGTGTGCGCCCGTGGCGAGCGCTTCCTGACCGGGCCAGCGCTGCGCAGCCTGGCCGTGCTGGAGGGTGCCAGCCTGGTGGTAGGCTCGGATGGACTTATAAAAGCTATTGGCCCTGCGGACGTTATCCAGAGACAGTTTTCCGGAGAAACTTTTGAAGAAAGAATTGACTGCTCTGGGAAATGCGTCTTACCAGGACTGGTGGACGCGCACACACATCCTGTGTGGGCTGGCGAAAGGGTCCATGAGTTTGCCATGAAGTTGGCAGGAGCCACTTACATGGACATTCACCAGGCCGGAGGAGGGATCAACTTCACGGTGGAGCACACTCGCCAGGCCTCGGAGGAGGAACTCTTCTGCTCCTTCCGGCAGCGGCTGCAGTGCATGATGAGGGCCGGCACCACGCTGGTGGAGTGCAAGAGCGGATATGGCCTCAACCTGGAGACGGAGCTCAAGATGCTGCGCGTAATCGAGCGCGCCAGGCGGGAGCTGCCCCTGGACCTCTCTGCCACTTACTGCGGGGCTCACTCAGTCCCCAAAGGGAAAACTGTCATTGAGGCCACTGATGACATCATCAATAACCACCTGCCAAGGCTGAGGGAACTCAGCAGACACGGGGACCTACACATTGACAACATAGACGTGTTCTGTGAGAAGGGTGTCTTTGATCTGGATACCACCCGAAGGATTCTTGAGGGTGGAAAAAAGATGGGGTTACAGATCAACTTCCACGGGGATGAACTCCACCCAATGAAGGCCGCGGAGCTTGGGGCTGAACTGGGAGCACAGGCGATCAGTCACCTGGAGGAAGTAAGTGACGAAGGCATCGCTGCCATGGCTGCCGCTAAGTGTACCGCTGTCCTTCTACCTACCACGGCCTACATGCTGAGGTTGAAGCAGCCTCGAGCCAGGAAGATGCTCGAGGAGGGAGTCATAGTTGCCCTGGGCAGTGATTTCAACCCCAATGCCTACTGCTTTTCAATGCCGATGGTCATGCATCTGGCCTGTGTGAACATGAGAATGTCCATGCCCGAGGCCTTGGCCGCTGCCACCATCAACGCAGCTTACGCCCTGGGGAAGTCTCACACACACGGATCTTTGGAGGTTGGCAAGCAGGGGGATGTCGTCATCATCAATGCATCCAGATGGGAACATTTGATCTACCAGTTCGGAGGCCATCACGAATTAATTGACTATGTTATAGCTAAAGGAAAAGTCATCTACAAA------------------AAG---------------------------------------
>mm10
ATGACG---AGCAGCCACCGCCTCCTGCTGGAGAACGCACAGCAAGTGGTGCTGGTGTGTGCCCGCGGCGAGCGCTTCCTGACCGGGTCTGCGCTGCGCAGCCTGGCGGTGCTGGAGGGCGCCAGCGTGGTGGTGGGCACTGACGGGCTTATAAAAGCTGTTGGCCCTGCTGCTGTTATCCAAAAACAGTTTTCCGGAGAAACTTTTGAAGAAAGAATTGATTGCTCTGGGAAATGCGTCTTGCCAGGTTTGGTGGACGCACACACACATCCGGTGTGGGCGGGTGAAAGAGTCCACGAGTTTGCAATGAAGTTGGCAGGGGCCACGTACATGGACATTCACCAGGCTGGAGGAGGGATCAACTTCACGGTGGAGCACACCCGCCAGGCCTCGGAGGAGGAACTGTTCTGCTCCTTCCAGCAGCGGCTGCAGTGCATGATGAGGGCTGGCACCACGCTGGTGGAGTGCAAGAGCGGATATGGCCTCAACCTGGAGACAGAGCTCAAGATGCTGCGCGTAATCGAGCGCGCCAGGCGGGAGCTGCACCTCAGCCTCTCAGCCACTTACTGCGGAGCTCACTCAGTACCCAAAGGGAAAACTGCAGTGGAAGCTGCTGATGACATCATCAGTCACCACCTGCCAAGGCTGAAGGAACTCAGCAGAAATGGGGACCTGCATGTTGACAACATAGATGTGTTCTGTGAGAAGGGTGTCTTTGATCTGGATACCACCAGAAGGATTCTGGAAGGTGGAAAAAAGATGGGCTTACAGATCAACTTCCATGGGGATGAACTCCACCCGATGAAGGCTGCCGAGCTTGGGGCCGAACTGGGAGCACAGGCTATCAGCCACCTGGAGGAAGTCAGCGACGAAGGCATTGCTGCCATGGCTGCGGCTCGGTGTTCTGCTGTCCTCCTGCCCACCACAGCCTACATGCTGAGGCTGAAGCAGCCTCGAGCCAGGAAGATGTTAGACGAGGGTGTCATAGTTGCTCTGGGCAGCGATTTCAACCCCAACGCGTACTGCTTTTCCATGCCGATGGTCATGCACCTGGCCTGTGTGAACATGAGAATGTCCATGCCGGAGGCCTTGGCCGCTGCCACCATCAACGCGGCTTATGCGCTGGGAAAATCTCACACCCACGGATCTTTGGAAGTTGGCAAGCAGGGGGACGCCATCATCATCAATGCATCCAGATGGGAACATTTGATTTACCAGTTTGGAGGCCATCATGAATTAATTGATTATGTTATAACTAAAGGAAAAGTCATCTACAAG------------------AAG---------------------------------------
>rn6
ATG------AATGGCCACCGCCTCCTGCTGGAGAACGCTCAGCAAGTGGTGCTGGTGTGTGCCCGCGGAGAGCTATATCTGACAGGGTCTGAGCTGCGCAGCCTGGCAGTGCTGGAGGGCGCCAGCCTGGTGGTGGGCACTGATGGGCTTATAAAAGCTGTTGGCCCTGCTGACATTATCCGAAGACAGTTTTCCGGAGAAACGTTTGAAGAAAGAATTGATTGCTCTGGAAAATGCATCTTGCCAGGTTTGGTGGACGCGCACACACATCCGGTGTGGGCTGGTGAAAGAGTCCATGAGTTTGCAATGAAGTTGGCAGGGGCCACGTACATGGACATCCACCAGGCTGGAGGAGGGATCAACTTCACGGTGGAGCACACGCGCCAAGCCTCGGAGGAGGAACTGTTCCGCTCCTTCCAGCAGCGGCTGCAGTGCATGATGAGGGCCGGCACCACACTGGTGGAGTGCAAGAGCGGATATGGCCTCAACCTGGAGACAGAGCTCAAGATGCTGCGTGTAATCGAGCGTGCCCGGCGGGAGCTGCACCTCAGCCTCTCTGCCACTTACTGTGGGGCTCACTCAGTACCCAAAGGGAAAACTGCTGTGGAAGCTGCTGATGACATCATCAGTCACCACCTGCCAAGGCTGAAGGAACTCAGCGAAAAGGGGGAACTGCATGTGGACAACATAGACGTGTTCTGTGAGAAGGGCGTCTTTGATCTGGATACCACCAGAAGGATTCTGGAAGGTGGAAAAAAGGTGGGGTTACAGATCAACTTCCACGGGGATGAACTCCACCCAATGAAGGCCGCTGAGCTTGGGGCGGAACTAGGAGCACGGGCGATCAGCCACCTGGAGGAAGTCAGCGATGAAGGCATCGCTGCCATGGCTGCGGCCCAGTGTTCCGCTGTCCTTCTGCCCACCACGGCCTACATGCTGAGGCTGAAGCAGCCTCGCGCCAGGAAGATGCTAGATGAGGGAGTCATAGTTGCTCTGGGCAGCGATTTCAACCCCAACGCGTACTGCTTTTCCATGCCTATGGTCATGCACCTGGCCTGTGTGAACATGAGGATGTCCATGCCAGAGGCTTTGGCCGCTGCCACCATCAATGCGGCTTATGCACTGGGAAAGTCTCACACCCACGGATCTTTGGAAGTTGGCAAGCAGGGGGATGCCATCATCATCAATGCATCCAGATGGGAGCATTTGATTTACCAGTTTGGAGGCCATCAAGAATTAATTGATTATGTTATAACTAAAGGAAAAGTCATCTATAAA------------------AAG---------------------------------------
>HLpipKuh2
ATGGCC---GGCGACCACCGCCTCCTGCTGGAGAACGCGCGGCAGGCGGTGCTGGTGTGCGCGCGCGGGGAGCGCTGCCTGGCGCGGGGCGCGCCGCGCCGCCTGGCGCTGCTGGAGGGCGCCAGCCTGGTGGTGGGCACGGATGGGTTGATAAAAGCCATCGGTCCTGCTGATGTTATCCAAGAACAGTTTTCCGGAGCAACGTTTGAAGAAAGAATTGACTGTTCTGGGAAATGCATCTTGCCGGGTTTGGTGGATGCACACACACATCCAGTATGGGCTGGTGAGAGAGTTCACGAGTTTGCAATGAAGTTGGCAGGAGCCACGTACATGGAAATCCACCAGGCCGGAGGAGGGATCAACTTCACGGTGGAGCGCACGCGCCAGGCCTCGGAGGAGGAGCTGCTGGGCTCCTTCCAGCAGCGGCTGCAGGCCATGCTGCGGGCGGGCACCACGCTGGTGGAGTGCAAAAGCGGCTACGGCCTCGACCTGGACACCGAGCTCAAGATGCTCCGCGTGATCGAGCGCGCCCGGCGGCAGATGCCCATTGGCATCTCGGCCACGTACTGCGGGGCTCACTCCGTGCCAAAAGGAAAAACTGCTATTGAAGCTGCTGATGACATCATCAATAACCACCTCCCAAAGCTGAAGGAGCTTGGCAGAAATGGGCAGATTCACGTTGACAACATAGACGTGTTCTGTGAGAAGGGTGTCTTTGATCTAGATTCCACCAGAAGGATTCTTCAAGGTGGAAAGGATATAGGGTTACAGATTAACTTCCATGGGGATGAACTCCACCCAATGAAGGCTGCGGAGCTCGGGGCTGAACTGGGAGCCCGGGCAATCAGTCATCTGGAAGAAGTGAGTGATGAAGGCATTGCTGCCATGGCAACGGCTGGGTGCTCCGCAGTCCTTCTGCCCACCACGGCCTACATGCTCAGGCTGAAGCAACCTCGTGCCAGGAAGATGTTAGATGAAGGAGTAATAGTTGCTTTGGGCAGTGACTTCAACCCTAATGCCTATTGCTTTTCAATGCCCATGGTCATGCATCTGGCCTGTGTAAACATGAGAATGTCCATGCCGGAGGCCTTGGCCGCAGCCACCATCAATGCCGCCTATGCACTGGGAAAATCTCACACACACGGATCTTTGGAAGTTGGCAAACAGGGAGATCTCATTATCATCAATGCATCCAGGTGGGAGCATTTGATTTATCAGTTTGGAGGCCATAATGAATTAATCGAGTATGTTATAACTAAAGGAAAAGTCATCTATAAA------------------AAA---------------------------------------
>sorAra2
ATGGCT---GGCAGCCACCGCCTCCTGCTGGAAAACGCGCAGCAAGTGGTGCTGGTGTGCGCCCGCGGCGAGCGTTTCCTGGCGCGGGACGCGCTGCGCAGCCTGGCGGTGCTGGAGGGGGCCAGCCTGGTGGTCGGCTCGGATGGGGTTATAAAAGCCATTGGTCCTGCCGATGCTATCAGAAGACAGTTCTCTGATGCAACCTTTGAAGAAAGAATTGACTGTTCTGGGAAATGCATCTTGCCAGGGTTGGTGGACGCACACACACATCCAGTATGGGCTGGCGAAAGAGTTCACGAATTTGCAATGAAGTTGGCAGGAGCCACGTACATGGAGATCCACCAGGCTGGCGGTGGCATCAACTTCACGGTGGAGCGCACGCGGCAGGCGTCGGAGGAGGAGCTGTTCCGCACCTTTCAGCAGCGGCTGGGGTGCATGCTGAGCGCCGGCACCACGCTGGTGGAGTGCAAGAGCGGCTACGGCCTCAACCTGGACACCGAGCTCAAGATGCTGCGCGTGATTGAGCGCGCCCGGCGCCAGTTGGACATCGGCATCTCGGCCACCTACTGCGGGGCGCACTCGGTGCCAAAAGGAAAAACTGCCACGGAAGCTGCTGATGACATAGTCCATAACCACCTTCCAAAGCTGAAAGAACTTAGCCAGAAAGGGGAGCTACACGTGGACAATATAGACGTGTTCTGTGAGAAGGGCGTCTTTGATCTCGACTCCACTAGGCGGATTCTTCAAACTGGAAAAGACATGGGACTGCAGATCAATTTCCATGGGGATGAACTCCACCCAATGAAGGCTGCTGAGCTCGGGGCTGAACTGGGTGCTCAGGCCATAAGTCATCTGGAAGAAGTGAGTGACGAAGGCATCGTTGCCATGGCAAGAGCTCGGTGCTCCGCCGTCCTTCTGCCCACTACGGCCTACATGCTGAGACTCACTCAACCTCGGGCCAGAAAGATGTTGGATGAAGGTGTAATCGTGGCTCTGGGCAGTGATTTCAACCCTAATGCTTATTGCTTTTCAATGCCCATGGTGATGCATCTGGCCTGTGTGAACATGAAAATGTCCATGCCTGAAGCCTTGGCTGCTGCCACCATTAATGCAGCTTATGCTCTGGGAAAATCGCACACACATGGATCTCTGGAAGTTGGCAAGCAGGGAGATGTCATTATCATCAATGCATCCAGATGGGAGCATCTGATTTACCAGTTTGGAGGCCATCACCAATTAATTGAATATGTTATAATTAAAGGAAAAATCACTTATAAA------------------AAG---------------------------------------
>micMur3
ATGGCG---AGCAGCCACCGCCTCCTGCTGGAGAACGCGCGGCAGGTGGTGCTGGTGTGCGCCCGCGGCGAGCGCTTCCTGGCCGGGGGCGCGGGCCGCAGCCTGGCCGTGCTGGAGCGCGCCAGCCTGGTGGTGGGCACTGATGGGTTTATAAAAGCTATCGGTCCTGCCGACGATATCCAAAGACAATTTTCTAAAGAAACTTTTGAAGAAATAATTGACTGCTCTGAGAAATGCATCCTACCAGGTTTGGTGGATGCACACACACATCCAGTATGGGCTGGTGAAAGAGTTCACGAGTTTGCAATGAAGTTGGCAGGAGCCACGTACATGGACATTCACCAGGCCGGAGGAGGGATCAACTTCACGGTGGAGCGCACGCGCCAAGCCTCGGAGGAGGAGCTGTCCCGCTCCTTCCAGCAGCGGCTGCGGTGCATGGCGCGGGCCGGCACCACGCTGGTGGAGTGCAAGAGCGGATACGGCCTCGACCTGGACACCGAGCTCAAGATGCTGCGCGTGATCGAGCGCGCTCGGCGGGAGCTGGACGTCGGCATCTCGGCCACCTACTGCGGGGCTCACTCCGTGCCCAAAGGGAAAACTGCTACTGAAGCTGCTGATGACATCATCAATAACCAGCTCCCCAAACTGAAGGAACTGGGCAGAAAAGGGGAAATACATGTTGACAACATAGATGTGTTCTGCGAGAAGGGTGTCTTTGACCTTGATTGCACCAGAAGGATTCTTCAGTGTGGAAAAGACACAGGGTTACAGATTAACTTCCACGGGGATGAACTTCACCCAATGAAGGCTGCCGAGCTTGGGGCTGAACTGGGAGCCCAGGCAATCAGTCACCTGGAAGAAGTGAGCGATGAAGGCATCGTTGCCATGGCAACGGCCAGGTGCTGTGCTGTCCTTCTGCCCACCACAGCCTACATGCTGAGACTGAAGCAGCCTCGAGCAAGGAAGATGTTAGATGAAGGGGTAATAGTTGCTCTGGGCAGTGATTTCAATCCTAATGCATATTGCTTTTCAATGCCAATGGTCATGCATCTGGCCTGTGTAAACATGAGGATGTCCATGCCTGAGGCCTTGGCTGCGGCCACCATCAATGCAGCTTACGCACTGGGAAAATCTCACACACATGGGTCTTTGGAAGTTGGCAAACAGGGCGATCTCATTGTCATCAATGCATCCAGATGGGAGCATTTGATATACCAGTTTGGAGGCCATCACGAATTAATTGAATATGTTATAGCTAAAGGAAAAGTCATCTATAAA------------------AAAGATAGCACTGAAAAGAAAGAAGACTCTTTCACTATA---
>eriEur2
ATGGCGCGGCGCGGCCACCGCCTGCTGCTGGAGAACGCGCGCCAGGTGGTGCTGGTGTGCGCCCGCGGCGAGCGCTTCCTGGTGCGCGAGCAGCTCCGCGGCCTGGCGGTGCTGGAGGGGGCCAGCCTGGTGGTGGGCGCGGATGGACTTATAAAAGCCATTGGTCCTGCCAGTGCAATCCAAAGACAGTTTTCTGGAGACACTTTCGAAGAAAGAATTGACTGCTCTGGGAAATGCGTCTTGCCAGGTTTGGTGGATGCGCACACACATCCAGTGTGGGCTGGCGAAAGAGTTCACGAGTTTGCAATGAAGTTGGCAGGAGCCACCTACATGCAGATTCACCAGGCTGGAGGAGGGATCAACTTCACGGTGGAGTGCACGCGCCAGGCCTCCGAGGAGGAGCTGTTCCTCTCGCTCCGGCAGCGGCTGAGCTGCATGCTGAGCGCCGGCACCACGCTGGTGGAGTGCAAGAGCGGGTACGGCCTGGACCTGCAGACCGAGCTCAAGATGCTGCGGGTGATCGAGCGCGCGCGGCGGGAGCTGGACATCGGCATCTCGGCCACGTACTGCGGGGCGCACGCAGTGCCAAAAGGGAAAACCGCTGCTGAAGCTGCTGATGACATCGTCAACAACCACCTCCCAGAGCTGCAGGAGCTGGGCAGGAGAGGAGAGCTGTACGTGGACAACGTAGACGTCTTCTGTGAGAAGGGCGTCTTCGATCTGGATGCCACCAGAAGGATTCTTCAGGTTGGCAAAGATACCGGACTGCAGATTAATTTCCATGGGGATGAACTCCACCCCATGAAAGCTGCTGAGCTCGGGGCTGAACTGGGAGCACGTGCCATCAGCCACCTGGAAGAAGTGAGTGATGAAGGGATTGCTGCCATGGCAACGGCCAAGTGCTCTGCTGTCCTTCTGCCCACCACGGCCTACATGCTGAGGCTGAAGCAACCTCGAGCCAGGAAGATGTTAGATGAAGGTGTAATCGTTTCTCTGGGCAGTGATTTTAACCCTAATGCCTATTGCTTTTCAATGCCAATGGTGATGCATTTGGCCTGTGTAAACATGAGGATGTCCATGCCTGAGGCACTGGCTGCTGCCACCATCAATGCAGCATATGCACTGGGGAAATCGCACACACACGGGTCTTTGGAAGTCGGCAAACAGGGAGATCTCATTATCATCAGTTCACCCAGGTGGGAGCATTTGATCTACCAGTTTGGAGCGCATCATCAATTAATTGAACATGTTATAACTAAAGGAAAAGTTGTCTATAAA------------------AAG---------------------------------------
>canFam3
--------------------------------------------------------------------------------------------------------------------------------------------GGATGGGTTTATAAAAGCCATCGGTCCTGCTGACGCTATCCAAAAACTGTTTTCTGAAGAAACGTTCGAAGAAAGAATCGACTGTTCTGGGAAATGCATCTTGCCAGGTTTGGTGGATGCACACACACATCCAGTATGGGCTGGTGAAAGAGTTCACGAGTTTGCAATGAAGCTGGCAGGTGCCACGTACATGGATATCCACCAGGCTGGAGGAGGGATCAACTTCACGGTGGAGCACACGCGCCAAGCCTCGGAGGAGGAGCTGTTCGGCTCCCTCCGGGGGCGGCTGCAGAGCATGGTGCGCGCGGGGACCACGCTGGCGGAGTGCAAGAGCGGATACGGCCTCGACCTGCAGACGGAGCTCAAGATGCTGCGCGTGATCGAGCGCGCCCGCCGGCAGCTGCCCATCGGCATCTCGGCCACGTACTGCGGGGCTCACTCGGTGCCAAAAGGAAAGACTGCTGTGGAAGCTGCTGATGAAATCATCAATAGCCACCTCCCAAAGCTGATGGAGCTGGGTGCAAGTGGGGAAATCCACGTGGACAACATAGATGTGTTCTGTGAGAAGGGCGTCTTCGATCTCAATTCCACCAGAAGGATTCTTCAAAGTGGAAAAGAGATGGGATTACAGATTAACTTCCACGGGGATGAACTCCACCCAATGAAGGCTGCTGAGCTCGGGGCTGAGCTGGGAGCCCTGGCGGTCAGTCACCTGGAAGAAGCTAGCGACGAAGGCATCGCTGCCATGGCAACGGCCAGGTGCTCGGCCATCCTCCTGCCCACCACGGCCTACATGCTGAGACTGAAGCAACCTCGCGCTAGGAAGATGTTAGATGAAGGAGTCATAGTTGCTCTGGGCAGCGATTTCAACCCTAACGCATATTGCTTTTCAATGCCAGTGGTCATGCACCTGGCCTGTGTGAACATGAGAATGTCCATGCCTGAAGCCTTGGCGGCTGCCACCATCAATGCAGCTTATGCTCTGGGAAAATCTCACACACACGGATCCCTGGAAGTGGGCAAACAGGGAGATCTCATTGTCATCAATGCGGCCAGATGGGAGCATTTGATTTACCAGTTTGGAGGCCATCATGAATTAATTGAATATGTTGTAGCTAAAGGAAAAGTCATCTATAAAAATGAAAGATCTGAAAGAAAAT-A------------------------------------
>lepWed1
NNNNNN---NNNNNNNACCGCCTCCTGCTGGAGAACGCGCGGCAAGTGGTGATGGTGTGCGGCCGCGGCGAGCGCTTCCTGGTGCGGGACGCGCTGCGCAGCCTGGCCGTGCTGGAGGGCGCCAGTCTCGTGGTGGGCACGGATGGGCTTATAAAAGCCATTGGTCCTGCTGATGAGATCCAAAAAATGTTTTCTGAAGAAACGTTCGAAGAAAGAATTGACTGTTCTGGGAAATGCATCTTGCCGGGTTTGGTGGATGCACACACACATCCAGTATGGGCTGGTGAAAGAGTTCACGAGTTTGCAATGAAGTTGGCAGGAGCCACGTACATGGATATTCACCGAGCTGGAGGAGGCATCAACTTCACCGTGGAGCACACTCGCCAAGCCTCGGAGGAGGAGCTGTTCTGCTCCTTCCAGGAGCGGCTGCAGCGCATGATGAGGGCGGGGACCACGCTGGTGGAGTGCAAGAGCGGATACGGCCTCAACCTGGAGACAGAGCTCAAGATGCTGCGCGTGATTGAGCGTGCCCGGCGGCAGCTGCCCATAGGCATCTCAGCCACCTACTGCGGGGCTCACTCGGTGCCAAAAGGAAAGACTGCTCCGGAGGCTGCTGATGAAATCATCAATAGCCACCTCCCGCAGCTGAAGGAGCTTGGCAGAAGTGGGGAAATCCATGTGGACAATATAGATGTGTTCTGTGAGGAGGGCGTCTTTGATCTCAGCTCCACCAGAAGGATTCTTCAAAGTGGAAAAGAGATGGGATTACAGATTAACTTCCATGGGGATGAGCTGCACCCGATGAAGGCTGCCGAGCTCGGGGCTGAGCTGGGAGCCCAGGCGATCAGTCACCTGGAAGAAGCGAGCGATGAGGGCATCGTTGCCATGGCTATGGCCAGGTGCTCGGCCATCCTTCTGCCCACCACGGCCTACATGCTGAGACTGAAGCAGCCTCGCGCTAGGAAGATGTTGGATGAAGGGGTAATCGTTGCTTTGGGCAGCGATTTCAACCCGAATGCATATTGCTTTTCAATGCCGGTGGTCATGCACCTGGCCTGCGTGAACATGAGAATGTCCATGGCTGAAGCCTTGGCCGCTGCCACCATCAACGCAGCTTATGCCCTGGGAAAATCGCACACACATGGATCTCTGGAAGTTGGCAAACAGGGAGATCTCATTATCATCAATTCGTCCAGATGGGAACATTTGATTTACCAGTTTGGAGGCCATCATGAATTAATTGAATATGTTGTAGCTAAAGGAAAAGTCGTCTATAAA------------------AAA---------------------------------------
>ailMel1
NNNNNN---GGCGGTCACCGCCTCCTGCTGGAGAACGCGCAGCAAGTGGTGATGGTGTGCGCCCGCCGCGAGCGCTTCCTGGCGCGCGACGCGCTGCGCAACCTGGCGGTGCTGGAGGGCGGCAGCGTCGTGGTGGGCAAGGATGGGTTTATAGAAGCCATCGGTCCTGCTGATGTGATCCGAAAAATTTTTTCCGAAGAAACGTTCAGAGAAAGAATCGACTGTTCTGGGAAATGCATCTTGCCGGGTTTGGTGGATGCACACACACATCCAGTGTGGGCTGGTGAAAGAGTTCACGAGTTCGCAATGAAGTTGGCAGGAGCCACGTACATGGATATTCACCAGGCCGGAGGAGGTATCAACTTCACCGCGGAGCACACGCGCCAAGCCTCGGAGGAGGAGCTGTTCTGCTCCTTGCAGGAGCGGCTGCAGTGCATGATGAGGGCGGGGACCACGCTGGTGGAGTGCAAGAGCGGATATGGGCTCAACCTGGAGACCGAGCTCAAGATGCTGCGTGTGATTGAGCGTGCTCGGCAGCAGCTGCCCATAGGCATCTCGGCCACCTACTGTGGGGCTCACTCCGTGCCAAAAGGAAAGACTGCTCCAGAGGCTGCTGATGAAATCATCAATAGCCACCTCCCGAAGCTGAAGGAGCTTGGCAAAAGTGGGGTAATCCACGTGGACAATATAGATGTGTTCTGTGAGAAGGGCGTCTTTGATCTTGACTCCACCAGAAGGATCCTGCAAAGCGGCAAAGAGATGCGCTTACAAATTAACTTCCATGGGGATGAGCTGCACCCGATGAAGGCTGCCGAGCTCGGGGCTGAGCTGGGAGCCCAGGCGATCAGTCACCTGGAAGAAGCGAGCGATGAGGGCATTGCTGCCATGGCAACGGCCAGGTGTGCGGCCGTCCTTCTGCCCACCACGGCCTACATGCTGAGACTGAAGCAGCCCCGTGCCAGAAAGATGTTGGACGAAGGGGTAATTGTTGCTCTGGGCAGCGATTTCAACCCAAACGCATATTGCTTTTCAATGCCCACGGTCATGCACCTGGCCTGTGTGAACATGAGAATGTCCATGCCCGAAGCCTTGGCAGCTGCCACCATCAACGCAGCTTATGCCCTGGGAAAATCTTACACACACGGATCTCTGGAAGTTGGCAAACAGGGAGATCTCATTATCATCAATTCGTCCAGATGGGAGCATTTGATTTACCAGTTTGGAGGCCATCATGAATTAATTGAATATGTTATAGCTAAAGGAAAAGTCATCTATAAA------------------AAA---------------------------------------
>hetGla2
ATGGAG---CGCGGCCACCGCCTCCTGCTGGAGAACGCGCGTCAGGCGGTGCTGGTGAGCGCGCGCGGTGAGCGCTTCCTGGCCCGGGGCGCGGCGCGGGGGCTCGCGGTGCTCCAGGACGCCAGCCTCGTGGTGGGCGCGGATGGGTTTATAAAAGCGATTGGCCCTGCTGATGTGATCCAAAAAGAGTTTTCTGGAGAAACTTTCGAAGAAAGAATTGACTGCTCTGGAAAATGTATCCTACCAGGTCTGGTGGATGCACACACACATCCCGTGTGGGCTGGAGAAAGAGTCCACGAGTTTGCGATGAAGTTGGCAGGCGCCTCCTACATGGACATCCACCAGGCTGGAGGGGGGATCAACTTCACGGTGGAGCGCACCGGCCAGGCCTCTGAGGAGGAGCTGTTCTGCTCCCTGCAGCAGCGGCTTCGGTGCATGCTGAGCGCCGGCACCACGCTGGTGGAGTGCAAGAGTGGCTATGGCCTCGCCCTGGATGCGGAGCTCAAGATGCTGCACGTGATTGAGCGGGCGCGGCGGGAGCTGCCCGTGGGCATCTCAGCCACTTACTGCGGGGCGCACTCAGTGCCCAGAGGAAAAACTGCCCTGGAAGCTGCTGATGACATCGTCAATAATCACCTCCCAAAGCTGAAGGAACTTGGCAGAAATGGGGAAATACACGTTGACAATATAGACGTGTTCTGTGAGGAGGGTGTCTTTGATCTGGATTCCACCAGAAGGATTCTCCAAAGCGGAAGAGAGATGGGGTTGCAGATTAACTTCCACGGAGATGAGCTGCATCCCATGAAGGCTGCTGAGCTCGGGGCGGAGCTGGGAGCCCGGGCAGTGAGCCACCTGGAGGAGGTGAGTGATGAAGGCATCGCTGCCATGGCAACGGCAGGGTGCTCTGCCGTCCTGCTGCCCACCACGGCCTACATGCTGAGACTGAAGCAGCCGAGAGCCAGGAGGATGTTAGATGAAGGGGTAATAGTTGCTCTGGGCAGCGATTTCAACCCTAATGCATACTGCTTTTCAATGCCAGTGGTCATGCATCTGGCCTGTGTGAACATGAGGATGTCCATGCCCGAGGCCTTGGCTGCTGCCACCATCAATGCAGCTTACGCGCTGGGGAAATCCCACACACATGGATCTTTGGAAGTTGGCAAACAGGGGGATTTCATTATCATCAATGCATCCAGATGGGAGCATCTGATTTACCAGTTTGGAGGCCATCATGAATTAATTGAATATGTTATAGTTAAAGGGAAAGTTGTCTATAAA------------------AAG---------------------------------------
>cavPor3
ATGGCG---AGCGGCCACCGCCTCCTGCTGGAGAACGCGCGGCAGGCGGTGCTGGTGAGCGCGCGCGGAGAGCGCTTCCTGGCCGGGGACGCGGCGCGCGAGCTCGCGGTGCTCCAGGACGCCAGCCTCGTGGTGGGCGCTGATGGGTTTATAAAAGCGATTGGCTCTGCTGATGCTATCCAAAAACAATTTTCTGGAGAAACTTTTGAAGAAAGAATCGACTGCTCTGGAAAATGTATCCTACCAGGTCTGGTGGACGCACACACCCATCCTGTGTGGGCTGGAGAACGAGTCCACGAGTTTGCGATGAAGTTGGCAGGAGCCTCGTACATGGACATCCACCAGGCCGGAGGGGGCATCAACTTCACGGTGGAGCGCACCCGGCAGGCCTCCGAGGAGGAGCTGTTCTGCTCCTTGCAGCAGCGGCTGCAGTGCATGCTGAGGGCCGGCACCACGCTGGTGGAGTGTAAGAGCGGCTACGGCCTCAGCCTGAAGGAAGAGCTCAAGATGCTGCGCGTGATCGAGCGTGCAAGGCGGGAGCTGCCAGTGGGCATCTCGGCCACTTACTGCGGGGCGCACTCAGTGCCCAGAGGAAAGACCGCCCTGGAAGCTGCCGATGACATCATCAACAACCACCTCCCCACGCTGGAGGAGCTTGGCAGAAGGGGGGAGATGCACATTGACAACATCGATGTGTTCTGCGAGGAGGGTGTCTTTGATCTGGATTGCACCAGGAGGATTCTCCAGGGCGGAAAGGAGATGGGGCTGCAGATTAACTTCCACGGCGACGAGCTGCACCCCATGAAGGCTGCCGAGCTTGGTGCGGAGCTGGGAGCCCGGGCGGTCAGCCACCTGGAGGAGGTGAGCGACACAGGCATCACTGCGATGGCCAAGGCAGGGTGCTCGGCTGTGCTGCTGCCCACCACGGCCTACATGCTGAGACTGAAGCAGCCCCGGGCCAGGAAGATGTTAGAGGAAGGGGTAATAGTTGCCCTGGGCAGTGATTTCAACCCCAATGCGCACTGCTTTGCAATGCCGATGGTCATGCACCTGGCCTGTGTGAACCTGAGGATGTCCATGCCTGAGGCCCTGGCGGCGGCCACCATCAATGCAGCTTATGCGCTGGGAAAGTCCCACACACATGGATCCTTGGAAGTTGGCAAACAGGGGGATTTCATTATCGTCAATGCATCCAGATGGGAGCATTTGATTTACCAGTTTGGATGCCATCACGAATTAATTGAATATGTGATAGTTAAAGGAAAAGTCATCTATAAA------------------AAG---------------------------------------
