# Supplementary material for: Six reference-quality genomes reveal evolution of bat adaptations
Source: Nature. 2020 Jul 22;583(7817):578–84. doi: 10.1038/s41586-020-2486-3 (PMC8075899; doi:10.1038/s41586-020-2486-3)
Supplement: Supplementary file 6 — Alignments of 12,931 protein-coding genes across 48 mammals. [file 41586_2020_2486_MOESM6_ESM.gz › suppDataFile/ENST00000359655.aln.fasta]

>gorGor5
ATGTCCTTCTCCCGT---GCCTTATTGTGGGCTCGGCTCCTGGCGGGGCGCCAGGCTGGCCACCGGGCA------------GCCATCTGCTCT---GCCCTTCGTCCCCACTTTGGGCCCTTTCCTGGGGTTCTGGGGCAAGTTTCTGTCCTTGCCACC---GCCTCCTCCTCT---------GCCTCCGGTGGCTCCAAAATACCAAACACGTCCTTGTTCGTACCCCTGACTGTGAAACCTCAGGGCCCCAGCGCCGACGGCGACGTCGGGGCCGAGTTAACCCGGCCTCTGGACAAAAATGAAGTAAAGAAGGTCTTAGACAAATTTTACAAGAGGAAAGAAATTCAGAAACTGGGTGCTGATTATGGACTTGATGCTCGTCTCTTCCACCAAGCTTTCATAAGCTTTAGAAATTATATTATGCAGTCTCATTCCCTGGATGTGGACATTCACATTGTTTTGAATGATATTTGCTTCGGTGCAGCTCATGCGGATGATTTATTCCCATTTTTCTTGAGACATGCCAAACAAATATTTCCTGTGTTGGACTGTAAGGATGATCTACGTAAAATCAGTGACTTAAGAATACCACCTAACTGGTACCCAGATGCTAGAGCCATGCAGCGGAAGATAATATTTCATTCAGGCCCCACAAACAGTGGAAAGACTTATCACGCAATCCAGAAATACTTCTCAGCGAAGTCTGGAGTGTATTGTGGCCCTCTAAAATTACTGGCACATGAGATCTTCGAAAAGAGTAATGCTGCTGGTGTGCCATGTGACTTGGTGACAGGTGAAGAGCGTGTGACAGTTCAGCCAAATGGGAAACAGGCTTCACATGTTTCTTGTACAGTTGAGATGTGCAGTGTTACAACTCCTTATGAAGTGGCTGTAATTGATGAAATTCAAATGATTAGAGATCCAGCCAGAGGATGGGCCTGGACCAGAGCACTTCTAGGACTGTGTGCCGAAGAGGTTCATTTGTGTGGAGAACCTGCTGCTATTGACCTGGTGACGGAGCTTATGTACACAACGGGGGAGGAAGTGGAGGTTCGAGACTATAAGAGGCTTACCCCCATTTCTGTGCTGGACCATGCACTAGAATCTTTAGATAACCTTCGGCCTGGGGACTGCATTGTCTGTTTTAGCAAGAATGATATTTATTCTGTGAGTCGGCAGATTGAAATTCGGGGATTAGAATCAGCTGTTATATATGGCAGTCTCCCACCTGGGACCAAACTTGCTCAAGCAAAAAAGTTTAATGATCCCAATGACCCATGCAAAATCTTGGTTGCTACAGATGCAATTGGCATGGGACTTAATTTGAGCATAAGGAGAATTATTTTTTACTCCCTTATAAAGCCCAGTATCAATGAAAAGGGAGAGAGAGAACTAGAACCAATCACAACCTCTCAAGCCCTGCAGATTGCTGGCAGAGCTGGCAGATTCAGCTCGCGGTTTAAAGAAGGAGAGGTTACAACAATGAATCATGAAGATCTCAGTTTATTAAAGGAAATTTTGAAGAGGCCTGTGGATCCTATAAGGGCAGCTGGTCTTCATCCAACTGCTGAGCAGATTGAAATGTTTGCCTACCATCTCCCTGATGCAACACTGTCCAATCTCATTGATATTTTTGTAGACTTTTCACAAGTTGATGGGCAGTATTTTGTCTGCAATATGGATGATTTTAAATTTTCTGCAGAGTTGATCCAGCATATTCCACTAAGTCTGCGAGTGAGGTATGTTTTCTGCACAGCTCCTATCAACAAGAAGCAGCCTTTTGTGTGTTCTTCACTGTTACAGTTTGCCAGGCAGTATAGCAGGAATGAG------------------CCCCTGACCTTTGCATGGTTACGCCGATACATCAAATGGCCTTTACTTCCACCTAAGAATATTAAAGACCTCATGGATCTTGAAGCTGTCCACGATGTCTTGGATCTTTACCTGTGGCTAAGCTACCGATTTATGGATATGTTTCCAGATGCCAGCCTTATTCGAGATCTCCAGAAAGAACTAGATGGTATTATCCAGGATGGTGTGCACAATATCACTAAATTGATTAAAATGTCTGAGACGCATAAGCTGTTGAATTTGGAGGGC---TTTCCATCAGGGAGCCAGTCACGATTGTCAGGAACCTTAAAGAGCCAAGCTAGAAGGACACGCGGCACCAAAGCTCTAGGGAGTAAAGCTACTGAGCCACCCAGC------CCCGATGCAGGAGAGCTGTCCCTTGCTTCCAGATTGGTGCAGCAAGGACTCCTCACTCCAGACATGCTGAAACAGCTAGAAAAAGAGTGGATGACA---CAACAAACTGAACACAACAAAGAAA-AACAGAGTCTGGGACTCATCCAAAAGGGACGAGAAGAAAGAAGAAGGAACCTGATTCGGACT--
>conCri1
ATGTCCTTCCCAAGGTGTGCCCTGCTGTGGGCTCGGCTCCCCGCGGGGCGCCAGGCTGGCCACCGGGCA------------GCTATCTGCTCT---GTTCTTCGCGCTCACGTTGGGCCCTTTCCCGGGGCTCTGGGGCGTGTTCCCGCCGTTGCCGCCGCCGCCTCCTCCTCC---------GCCTCAGGAGGCTCCAAAGCCCCGAACACCTCCTTGTTCGTGCCGCTGACTGTGAAACCTCAGGGCCCCAGCGCTGATGGAGACGTCGGGGCCGAGCTAACCCGCCCTCTGGACAAGAATGAAGTAAAGAAGATCTTAGACAAGTTTTACAAAAGGAAAGAAATTCAGAAACTGGGTGCTGATTATGGACTTGACGCTCGTCTCTTCCACCAAGCTTTCATAAGCTTTAGAAATTACATCATGCAGTCTCATTCCCTGGATGTGGACATTCACATTATTTTGAATGATATATGCTTCAATGCAGCTCATGTGGATGATTTATTTCCATTTTTCTTGAGACATGCAAAACAGATATTTCCTGTATTGGAATGTAAGGATGATCTACGTAAAATCAGTGATTTAAGAATACCACCTAACTGGTACCCGGAAGCCAGAGCCATAAAGCGGAAAATAATATTCCATTCAGGTCCCACCAACAGTGGAAAGACGTATCATGCAATCCAGAAATACTTATCAGCTAAATCTGGAGTCTATTGTGGCCCTTTAAAATTACTGGCACATGAGATCTTCGAAAAGAGTAATGCTGCTGGTGTGCCCTGTGACTTGGTCACAGGTGAAGAGCGTGTGGCGGTAGAGCCGAGTGGGAAGCAGGCTGCCCATGTTGCTTGTACCGTTGAGATGTGCAGTGTTACAACTCCTTATGAAGTGGCTGTGATTGATGAAATTCAAATGATTAAGGATCCAGCTAGAGGATGGGCCTGGACCAGAGCACTTCTAGGACTCTGTGCTGAAGAAATTCATTTGTGTGGGGAATCTGCTGCTATCGACCTGGTTACTGAACTTATGTACACGACTGGGGAGGAAGTGGAGGTTCGAAACTATAAGAGGCTCACCCCTATATCTGTGCTGGACAATGCGCTAGAATCGCTGGACAACCTCCGGCCTGGGGACTGCATTGTCTGTTTTAGCAAGAATGATATTTATTCTGTGAGTCGGCAGATTGAAATCCGGGGATTGGAGTCAGCTGTTATATATGGCAGTCTGCCACCTGGGACCAAACTTGCCCAAGCAAAAAAGTTTAATGATCCAGATGATCCATGCAAAATTCTGGTTGCTACAGATGCAATTGGCATGGGACTTAATTTGAGCATAAGAAGAATTATTTTTTACTCACTTATAAAGCCTACCCTTAATGAAAAGGGAGAGAAAGAAATTGAGCCAATCACTACTTCGCAAGCTTTACAGATTGCTGGCAGAGCTGGTAGATTCAGTTCCAAATTTAAAGAGGGAGAGGTTACCACAATGAATCGAGAAGACCTCAGATTGCTAAAGGAAATTTTGAGTAGGCCTGTGGATCCCATAAGGGCTGCTGGTCTTCATCCAACTGCTGAACAGATTGAAATGTTTGCCTATCATCTCCCTGATACAACACTTTCCAATCTTATTGATATTTTTGTAGACTTTTCACAAGTTGATGGGCAGTATTTTGTCTGCAATATGGATGATTTTAAATTTTCTGCAGAGTTGATCCAGCATATTCCATTAAGTCTGAGAGTGAGGTATGTTTTCTGCACAGCACCTATCAACAAGAAGCAGCCTTTTGTCTGCTCCTCATTGTTGCAGTTTGCCAGGCAGTATAGCAGGAATGAA------------------CCCCTGACCTTTGCATGGTTACGCCGATATATTAAATGGCCATTACTTCCACCTAAGAATATTAAAGATCTCATCGATCTTGAAGCTGTCCATGATGTCTTGGATCTTTACTTGTGGTTAAGCTACCGATTTATAGATATGTTTCCAGATGCCAGCCTCATTCGAGACCTCCAGAAAGAACTAGATGGCATTATCCAAGGAGGTGTACACAACATCACCAAACTGATTAAAATTTCAGAGTCACGTAAGATGTTGAATTTGGAGAAC---TTGTCAGCAGAGAACCAGTCACGTTTATCAGGTACATTAAGGAGCCAAGTTAGAAGGATGCGTGGCACCAAAACTTTAGGGAATAAAGTTGCTGAGTCACCCAGC------GCTAATGCAAGAGAGAAAACCCTTGCTTCCAGATTGGTACAGCAAGGACTCCTCACTGCAGACATGCTGAGACAGCTAGAGAAAGAGTGGATGACA---CAACGAACTGAGCATGGCAAAGAAAGAACAGAATCTCAGACTTATTTAAAAGGAGCAAGAAGAAAGAAGAAGGAACCGGAATCAGAT---
>HLcamFer2
------------------------------------------------------------------------------------------------------------------GGGCCCTTTCCTGGGGCCCTGGGGCGCCTTCCTGCCGTTGCCTCC---GCCTCTTCCTCT---------GCCTCAGGAGGCTCCAAAGCCCCGAACACGTCCTTGTTCGTGCCGCTGACTGTGAAACCTCAGGGTCCCAGCGCGGATGGCGACGTCGGGGCCGAGCTAACGCGCCCTCTGGACAAGAATGAAGTAAAGAAGATCTTAGACAAATTTTACAAGAGGAAGGAAATTCAGAAACTGGGTGCTGATTATGGACTCGATGCTCGTCTCTTCCACCAAGCTTTCATAAGCTTTAGAAATTATATCATGCAGTCTCATTCCCTGGATGTGGACATTCACATTATTTTGAATGATATTTGCTTCAGTGCAGCTCATGTGGATGATTTATTTCCATTTTTCTTGAGACATGCAAAACAGATATTTCCTGTCTTGGACTGTAAGGATGATCTACGTAAAATCAGTGACCTGAGGATACCACCTAACTGGTACCCAGAAGCCAGAGCCATGCAGCGGAAGATAATATTCCATTCAGGTCCCACAAACAGTGGAAAGACTTACCATGCAATCCAGAAATACTTGTCAGCAAAATCTGGAGTGTATTGTGGCCCTTTAAAATTACTGGCACATGAGATCTTCGAAAAGAGTAATGCTGCTGGTGTCCCATGTGACTTGGTAACAGGTGAAGAGCGTGTGACAGTAGAGTCAGATGGGAAACAGGCTGCCCACGTTGCTTGTACTGTTGAGATGTGCAGTGTTACAACTCCTTATGAAGTAGCCGTGATCGATGAAATTCAAATGATTAAAGATCCAGCCAGAGGATGGGCCTGGACCAGAGCACTGCTAGGACTCTGTGCTGAAGAAATCCATTTGTGTGGAGAATCTGCTGCTATTGACCTGGTTACTGAGCTCATGTACACGACTGGGGAGGATGTGGAGGTTCGAAACTATAAGAGGCTTACCCCAATTTCTGTGCTGGATCATGCACTAGAATCTTTAGACAACCTTCGGCCTGGGGATTGCATTGTCTGTTTTAGCAAGAATGATATTTATTCTGTGAGTCGACAGATTGAAATTCGGGGATTGGAATCAGCTGTTATATATGGCAGTCTCCCACCTGGGACGAAACTTGCTCAGGCAAAAAAGTTTAATGATCCTGATGATCCATGCAAAATCCTTGTTGCTACAGATGCAATTGGCATGGGACTTAATTTGAGCATAAGGAGAATTATTTTTTATTCCCTTATGAAACCCAGTATCAATGAAAAGGGAGAGAGAGAAATAGAACCAATCACCACCTCTCAAGCTTTGCAGATTGCTGGCAGAGCTGGTAGATTCAGTTCAAAGTTTAAAGAAGGAGAGGTTACAACAATGAATCGAGAAGACCTCAGTTTATTAAGGGAAATTTTGAATAGGCCTGTGGATCCTATAAAGGCAGCTGGTCTTCATCCAACTGCTGAACAGATTGAAATGTTTGCCTACCATCTCCCTGACACAACACTTTCTAATCTCATTGATATTTTTGTAGACTTTTCACAAGTTGATGGGCAGTATTTTGTCTGCAATATGGATGATTTTAAATTTTCTGCAGAGTTGATCCAGCATATTCCGTTAAGTCTACGAGTGAGGTATGTTTTCTGCACAGCCCCTATCAACAAGAAGCAGCCTTTTGTCTGTTCTTCATTGTTACAGTTTGCCAGACAGTACAGCAGGAATGAG------------------CCCCTGACCTTCTCATGGTTACGCCGGTATATTAAATGGCCGTTACTTCCACCTAAGAATATTAAAGACCTCATGGATCTTGAAGCTGTCCATGATGTCTTGGACCTTTACCTGTGGCTGAGCTACCGGTTTATAGATATGTTTCCAGATGCCAGCCTTGTTCGAGATCTCCAGAAACAACTCGATGACGTTATCCAAGATGGTGTCCACAACATCACCAAACTGATTAAAATTTCAGAGACATATAAACTGCTGAATTTGGAGAGC---TTATCA---GAGAGCCAGTCCCGTTTGTCAGGAACATCAAAGAGCCAAGCTAGAAGGAATCGC---AGCAAAGTTTTAGGGAGTAAAGCTGCTGAGCCACTCGCC------CCTGATGCAGGAGAGAAATCCCTTGCTTCCAGATTGGTGCAGCAAGGACTCCTCACTGCAGACATGCTGAAACAGCTAGAAAAAGAGTGGATGACA---CAACAAACGGAGCATGGCAAAGAAAGAACAGAATCTGGGACTTATGCAAAAGGGACAAGAAGAAAGAAGAAGGAACCTGATTCAGAT---
>susScr11
ATGTCCTTACCCCGGTGTGCCCTGCTGTGGGCTCGGCTCCCCGCCGGGCGCCAGGCTGGCCATCGGGCA------------GCCGTCTGCTCT---GCCCTTCGCTCCCACACTGCGCCCTTTCCTGGG-CTCTCGGGCGCGTTTCTGCCGTCGCCTGC---GCCTCCTCCTCCTCCTCC---GCCTCAGGAGGCTCCAAAGCCCCGAACACGTCCTTGTTCGTGCCGCTGACTGTCAAACCTCAGGGTCCCAGCGCGGATGGCGACGTCGGGGCCGAACTAACTCGCCCTCTGGACAAGAATGAAGTCAAGAAGATCTTAGATAAGTTTTACAAGAGGAAGGAAATTCAGAAGCTGGGTGCTGATTATGGACTTGATGCGCGTCTCTTCCACCAAGCTTTCATAAGCTTTAGAAACTATATCATGCAGTCTCATTCCCTGGATGTGGACATTCACATTATTTTAAATGATATTTGCTTCAGCGCAGCTCATGTGGATGATTTATTTCCATTTTTCTTGAGACACGCAAAGCAAATATTTCCTGTGTTGGAGTGTAAGGATGATCTACGTAAAATCAGCGACCTAAGAATACCACCTAACTGGTACCCAGAAGCTAGAGCCATACAGCGGAAGATAATATTCCATTCAGGCCCCACAAACAGTGGAAAGACTTATCATGCAATTCAGAAATACCTGTCAGCAAAATCTGGAGTGTATTGTGGCCCTTTAAAATTACTGGCACATGAGATCTTCGAAAAGAGTAATGCTGCTGGTGTGCCATGTGATTTGGTAACAGGTGAAGAGCGTGTGACAGTAGAGCCAGATGGGAAACAGGCTGCCCACGTTGCTTGTACTGTTGAGATGTGCAGTGTTACAACTCCCTATGAAGTGGCTGTGATTGATGAAATTCAGATGATTAAAGACCCAGCCAGAGGATGGGCCTGGACCAGAGCACTGCTAGGACTCTGTGCTAAAGAAATCCATTTGTGTGGAGAATCTGCTGCTATTGACCTGGTTACTGAGCTTATGTACACAACTGGGGAAGATGTGGAGGTTCGAACCTACAAGAGGCTTACCCCCATTTCTGTGCTGGATCACGCACTAGAATCTTTAGACAACCTTCGGCCTGGGGACTGCATTGTCTGTTTTAGCAAGAATGATATTTATTCTGTGAGTCGACAGATTGAAATTCGGGGATTGGAATCAGCTGTTATATATGGCAGTCTCCCACCTGGGACAAAACTTGCTCAAGCAAAAAAGTTTAATGATCCTGATGATCCATGCAAAATCCTGGTTGCTACAGATGCGATTGGCATGGGACTTAATTTGAGCATAAGAAGAATTATTTTTTACTCCCTTATGAAGCCCAGTATCAATGAAAAGGGAGAGAGAGAAATAGAACCAATCACCACTTCTCAAGCCTTGCAGATTGCTGGTAGGGCTGGCAGATTCAGTTCGAAATTTAAAGAAGGAGAGGTTACAACAATGCATCGAGAAGATCTCAATTTATTAAAGGAAATTTTGAGTAGACCTGTGGATCCTATAAAGGCAGCTGGTCTTCATCCAACTGCTGAACAGATTGAAATGTTTGCCTACCATCTCCCTGACACAACGCTTTCTAATCTCATTGATATTTTTGTAGATTTTTCACAAGTTGATGGGCAGTATTTTGTCTGCAATATGGATGATTTTAAATTTTCTGCAGAGTTGATCCAGCACATTCCATTAAGTCTACGAGTGAGGTATGTTTTCTGCACAGCCCCTATCAACAAGAAGCAGCCTTTTGTCTGTTCTTCGTTGTTACAGTTTGCCAGGCAGTATAGCAGAAATGAG------------------CCCCTGACCTTCTCATGGTTACGCCGATATATTAAATGGCCATTACTTCCACCTAAGAATATTAAAGACCTCATGGATCTTGAGGCTGTTCATGATGTCTTGGATCTCTACCTGTGGCTAAGCTACCGGTTCATAGATATGTTTCCAGATGCCAGCCTTGTTCGAGATCTTCAGAAACAACTAGATGGTATTATCCAAGATGGTGTACACAACATCACCAAACTGATTAAAATTTCAGAGACGCATAAACTGCTGAATTTGGAGGGC---TTGTCAGCAGAGCGCTCATCCCGTTTGTCAGGAACATTAAAGAGCCAAGCCAGAAGGAATCGCAGCACCAAAGCTTTAGGGAGTAAAGCTGCGGAGCCCCTCAGC------CCTGCTGCAGGAGAGAAATCCCTTGCTTCCAGATTGGTGCAGCAAGGCCTCCTCACTGCAGACATGCTGAAACAGCTGGAGAAAGAGTGGATGACA---CAACAAACTGAGCATGGCAAAGAAAGAACAGAATCTGGAACTTACTCAAAAGGGACAAGAAGAAAGAAGAAGGATCCTGATTCAGATT--
>HLpipKuh2
ATGTCCTTTCCCCGGTGTGCGCTGCTATGGGCCCGGCTCCCGGCGGGGCGCCGCGCCGGCCACCGGGCG------------GCCGTCTGCTCC---GCCCTCCGCGCGCACCCTGGGCCCGTCCCCGGGCCTCTGGGGCGCCCGCCAGCCGTTGCCTCC---GCCTCCTCTTCT---------GCGTCCGGGGGTTCCAAAGCCCCGAACACGTCCCTGTTTGTGCCGCTGTCTGTGAAGCCTCAGGGCCCCAGCGCGGACGGCGACGTGGGCGCGGAGCTGACCCGCCCCTTGGACAAGAATGAAGTAAAGAAGATCTTAGACCAGTTTTACAAGAGGAAAGAAATTCAGAAACTGGGTGCTGATTATGGACTTGATGCTCGTCTCTTCCACCAAGCTTTCATAAGCTTTAGAAATTATATCCTGCAGTCTCATTCCTTGGATGTGGACATTCACATTATTTTGAATGATATTTGCTTCAGTGCAGCTCATGTGGATGATTTATTTCCGTTTTTCTTGAGACACGCAAAACAGATATTTCCTGTGTTGGAATGTAAGGAAGATCTACGTAAAATCAGTGACTTAAGAATACCACCTAATTGGTACCCAGAGGCCAGAGCCATACAACGGAAGATAATATTCCATTCAGGCCCCACAAACAGTGGAAAGACTTACCATGCAATCCAGAAATACTTGTCAGCGAAATCTGGAGTGTATTGTGGTCCTTTAAAATTATTGGCACATGAGATCTTTGAAAAGAGTAATGCTGAGGGTGTGCCATGTGACTTGGTGACAGGTGAAGAGCGTGTGTCAGTAGAGACCAACGGGAAACAGGCTACCCATGTTGCTTGTACTGTTGAGATGAGCAGTGTTACAACTCCTTATGAAGTGGCTGTGATTGACGAAATTCAGATGATTAAAGACCCAGCCAGAGGATGGGCCTGGACCAGAGCACTTCTAGGACTCTGCGCTGAAGAGGTTCATTTATGTGGAGAAGCTGCTGCTATTGACCTGGTTACTGAGCTTTTGTACACGACAGGGGAGGAAGTGGAGGTTCGAAACTATACGAGGCTTACCCCCATTTCTGTGCTGGATCATGCATTAGAATCTTTAGACAACCTTCGGCCTGGGGACTGCATTGTCTGTTTTAGCAAGAATGATATTTATTCTGTGAGTCGACAGATTGAAATTCGGGGACTGGAATCAGCTGTTATATATGGCAGTCTCCCACCTGGGACCAAACTTGCTCAAGCAAAAAAGTTTAATGATCCTGATGATCCATGCAAAATCCTGGTTGCTACCGATGCAATTGGCATGGGACTTAATTTGAATATAAGAAGAATTATTTTTTATTCCCTTATAAAGCCCAGTATCAATGAAAAGGGAGAGAAGGAAATAGAACCAATCACCACTTCGCAAGCCTTGCAGATTGCTGGCAGAGCTGGCAGGTTCAGTTCGAAATACAAAGAAGGAGAGGTTACAACAATGAATCGAGAAGACCTCCGTTTATTAAAGGAAATTTTGAATAAGCCTGTCGAACCTATACAGGCAGCTGGTCTTCATCCAACTGCTGAACAGATTGAAATGTTTGCCTACCATCTCCCTGATACAACACTTTCTAATCTCATTGATATTTTTGTAGACTTTTCACAAGTTGATGGGCAGTATTTTGTCTGCAATCTGGATGACTTTAAATTTTCTGCAGAGCTGATCCAGCATATTCCATTGAGCCTGCGAGTGAGGTATGTGTTCTGCACAGCCCCTATCAACAAGAAGCAGCCTTTCGTCTGCTCCTCACTGTTACAGTTTGCCAGGCAGTACAGCAGGAACGAG------------------CCCTTGACCTTTGCTTGGTTGCGCCGATATATTAAATGGCCATTAAATCCACCTAATAATATTAAAGACCTCATGGATCTTGAAGCTGTCCATGATGTCTTGGATCTTTACCTGTGGCTAAGCTACCGGTTTATAGATATGTTTCCCGATGCCAACCTTGTTCGAGACCTGCAGAAAGACCTAGATGGCATAATCCAAGAGGGTGTACACAACATCACCAAACTGATTAAGATTTCAGAGGCACAAAGGCTGTTGCATTTGGAGAAC---ATGCCAGCAGACAGCCGGTCTCGTTCGCCGGGAACATCGAAGAGCCAAGCAAGAAGGATGCGCGGAACCAAAACGTTAGGGTTTAAAGCTGCTGAGCCGCCTGGC------CCCGGTGCG---GAAAAGTCCCTGGCTTCCAGGTTGGTGCAGCAGGGACTCCTCACCGCGGACATGCTCAAGCAGCTGGAGAAGGAGTGGCTCACA---CAGCGGACTGAGCACGGCAGAGACAAAGCTGAGCCTGGGACTACCTCCAAAGGGTCAAGAAGGAAGAAGAAGGAACCTGATTCAGAT---
>ochPri3
ATGTCGTTTCCCCGTTGTGCTCTGTGGTGGGCTCGGCTCGCGGCGGGGCGCCCGGCTGGGCAGCTGGCC------------GCCGGCTGCTCG---GCCCTTCGC---------------GTCCCTGGGACCCTGACGCGTGTTCCCGCCGCGGCCGCC---GCCGCCTCCAGT---------GCCTCCGGGGGTTCCAAAGCCCCGAACACGTCCTTGTTCGTGCCCCTGACGGTGAAGCCCCAGGGCCCCAGCGCCGACGGCGACGTCGGGGCCGAGCTCACGCGGCCCCTGGACAAGAATGAAGTAAAGAAGATCTTAGACAAGTTTTATAAGAGAAAAGAAATTCAGAAACTGGCTGCTGACTATGGGCTGGATGCTCGGCTCTTCCACCAAGCTTTCATAAGCTTCAGGAATTATATCATGCAGTCTCATTCCCTGGATGTGGACATTCACATTGTTTTGAATGACATCACTTTCAGCGCAGCTCATGTGGATGACTTATTCCCATTTTTCTTGAGACATGCCAAACAAATCTTTCCTGTGCTGGAATGTAAGGATGACCTACGTAAAATCAGTGACCTAAGAATACCACCTAACTGGTACCCAGAAGCCAGAGCCATCCGTCGAAAGATAGTATTCCATTCAGGCCCCACCAACAGTGGGAAGACGTACCATGCCATCCAGAGATACCTGTCAGCAAAATCTGGAGTGTATTGTGGCCCTTTAAAATTATTGGCACATGAGATCTTCGAAAAGAGTAATGCTGCTGGTGTGCCGTGTGACTTAGTGACAGGTGAAGAGCGGGTGACAGTTGGGCAGGATGGGAAGCAGGCTGCCCATGTGTCTTGTACCGTTGAGATGTGCAGCGTCTCTACTCCTTATGAAGTGGCAGTAATTGATGAAATTCAAATGATTAGAGACACAGCCAGGGGATGGGCCTGGACCAGAGCACTACTAGGGCTTTGTGCTGAAGAAGTCCATCTGTGTGGAGAATCTGCTGCCATTGACCTGGTCACTGAGCTTATGTACACAACTGGGGAGGAGGTGGAGGTCCATAACTATGAGCGACTGACCCCCATTTCTGTGTTGGATCATGCACTGGGATCTTTGGATAACCTTCGGCCTGGAGACTGCATTGTCTGTTTTAGCAAGAATGATATTTATTCTGTCAGTCGACAGATTGAAATTCGGGGCTTAGAATCAGCTGTTATATATGGCAGCCTCCCACCTGGGACCAAACTTGCTCAAGCAAAAAAGTTTAACGATCCCAATGATACATGCAAAATCCTGGTTGCTACAGATGCAATTGGCATGGGACTTAACTTGAGCATAAGGAGAATTATTTTTTACTCCCTCCTAAAGCCCAGTATCAATGAAAAGGGCGAGAAAGAAATAGAGCCAATCACGACTTCTCAAGCCCTGCAGATTGCCGGCAGAGCTGGTCGATTCAGCTCACGATTTAAAGAAGGTGAGGTTACAACAATGAATCGGGAAGACCTCAGTCTACTAAAGGAAATTTTGAACAGGCCCGTGGAGCCTATAAAGGCAGCTGGTCTTCATCCAACCGCGGAGCAGATTGAGATGTTCGCCTATCATCTTCCTGACACAACACTTTCTAATCTCATTGATATTTTTGTTGACTTTTCACAAGTTGATGGGCAGTATTTTGTGTGCAATATGGATGATTTTAAGTTTTCTGCAGAGTTAATCCAGCATATTCCATTAAGCCTGCGCGTAAGGTATGTCTTCTGCACAGCCCCCATCAACAAGAAGCAGCCTTTTGTCTGCTCATCTTTGTTACAGTTTGCCAGGCAATATAGCAGGAATGAG------------------CCCCTGACCTTTGCTTGGTTACGGCGATACATCAAATGGCCTTTACTTCCACCTAAGAATATTAAAGAACTCATGGATCTTGAAGCAATCCACGATGTCTTGGATCTTTACCTGTGGCTAAGCTACCGATTCATGGACATGTTTCCTGATGCCAGCCTTATCCGCGACCTCCAGAAAGAACTCGATGGAATTATCCAAGAAGGGGTGCACAACATCACCAAGCTGATTAAAATTTCTGAGACACAGAAACTGTTGAATTTGGAGAGC---TTGTCCCCAGGGAGCCAGTCACGTTTGTCAGGAACCGTGAAGGGCCAAGCTCGAAGGACGCGTGGCACAAGAGTTGTGGGGAATAAAGCTGCTGAGCCACCCAAT------CCCGATGTTGGAGGGCTGCCCTTGACCTCCAGGCTGGTGCAGCAAGGGCTTCTCACTGCAGACATGCTGAGGCAACTGGAGAAGGAATGGCTGATG---CGACAAACTGAGGCTGGCAAAGAGAAAGCAGAGTCTGGGACTTATGTAAAAGGGACAAGAAGAAAGAAGAAAGAACCTGATTCTGAT---
>criGri1
ATGTCCTTACCTCGGTGTGTCCTGCTGTGGGCTCGGCTCCCGGCGGGGCTCGGGGCTGGGTCCCGGGCG------------GCCACCTGCTCT---GCCCTTCGCGCCTCGGTGGGGTCTTTTCCCGGGGCTCCAGGACGCGTTCCCTGCCTGGCC------GCCTCCTCCTCT---------GCCTCTGGCGGCTCCAAAGCCCCGAACACGTCCTTGTTCGTGCCGCTGACAGTGAAGCCTCAGGGTCCCAGCGCCGACGGCGACGTGGGCGCCGAGCTCACTCGGCCTCTGGACAAGAATGAAGTAAAGAAAATCTTAGACAAGTTTTATAAAAGGCAAGAAATTCAAAAACTGAGTGCTGACTATGGACTTGATGCCCGTCTCTTCCACCAAGCTTTCATCAGCTTTAGAAATTACATCATGCAGTCTCATTCTCTGGATGTGGACATTCACATTGTCTTGAATGACATCTGCTTCAGTGCAGCTCACGTGGATGATTTATTTCCATTTTTCTTGAGACATGCCAAACAAATATTTCCTGTATTGGAATGCAAGGAAGATCTCCGTAAAATCAGTGACTTGAGGATACCACCCAACTGGTACCCAGAAGCCAGAGCCATACGACGGAAGATAGTATTCCACTCAGGCCCCACCAACAGTGGGAAGACTTACCATGCAATCCAGAGATACTTGTCAGCCAAATCTGGAGTGTACTGTGGCCCTTTGAAACTGCTGGCACACGAGATCTTTGAGAAGAGTAATGCTGCTGGTGTACCCTGTGACTTGGTGACAGGTGAAGAGCGGCAAACAGTTGAGGCTGAGGGGAAACAAGCCACCCATGTCTCTTGTACTGTGGAGATGTGCAGTGTTACAACTCCTTATGAAGTGGCTGTGATCGATGAAATTCAGATGATTAGAGACTTGGGCAGAGGATGGGCCTGGACCAGAGCGCTGCTAGGACTCTGTGCTGAAGAAGTCCATTTGTGTGGAGAATCTGCTGCTATTGACCTGGTCACTGAGCTTCTGTACACAACTGGTGAGGAAGTAGAGGTTCACAAATACGAAAGGCTTACCCCCATTTCCGTGCTGGATCATGCACTAGAGTCTTTAGATAATCTTCGGCCTGGGGACTGCATCGTCTGCTTTAGCAAGAATGATATTTATTCTGTGAGCCGACAGATTGAGATTCGGGGACTGGAATCTGCTGTTATATATGGCAGCCTCCCACCTGGGACCAAACTTGCTCAAGCAAGAAAGTTTAATGACCCCAGTGATCCGTGCAAAATCCTGGTAGCTACAGATGCAATTGGCATGGGACTTAATTTGAGCATAAGGAGAATTATTTTTTACTCCCTTATAAAGCCCAGCATCAATGAAAAGGGAGAGAAGGAACTAGAGCCAATCACCACCTCCCAAGCTCTGCAGATTGCCGGCAGAGCCGGCAGGTTCAGCTCACACTTCAAAGAGGGAGAGGTCACAACAATGTACCGAGAGGACTTGGCTTTACTGAAGGAGATTTTGAATAGAGCTGTGGATCCTATACAGGCAGCCGGTCTTCACCCAACCGCTGAGCAGATTGAAATGTTTGCTTACCATCTCCCTGAGACAACGCTGTCCAATCTCATCGATATTTTTGTAGACTTTGCACAAGTTGATGGGCAGTATTTTGTCTGCAACATGGATGATTTTAAGTTCTCTGCAGAGTTGATCCAGCATATTCCACTAAGTCTACGGGTGAGGTATGTGTTCTGCACTGCCCCCATCAACAAGAAACAGCCTTTTGTCTGCTCATCACTGTTACAGTTTGCCAGGCAGTACANNNNNNNNNNNNNNNNNNNNNNNNNNNNGCCCCTGACCTTTGCATGGTTACGCCGGTACATCAAGTGGCCATTGCTTCCACCTAAGAATATTAAAGACCTCATGGATCTTGAAGCTGTCCATGATGTCTTTGATCTCTACCTGTGGCTGAGCTACCGGTTCATAGATATGTTCCCAGACTCCAACCTTGTTCGAGGTCTTCAGAAAGAACTGGATGCCATTATCCAAGATGGTGTGCACAACATCACCAAACTGATTAAAATTTCTGAGTCACGCAAGCTTTTGAATCTGGAGAGT---TTACCATTAGGCAACCAGTCACATTTGTCAGGAACCTTAAAGAGTGGAGCAAAAAGGACACGTGGCACCAAAAGTGCAGGGGGTAAAGCTGCAGAGCCACTCAGC------CCCAGTGCCAAGGAACTGCCCCTTGCTTCCAGGCTGGTGCAGCAAGGACTCCTCACTGCAGACATGCTGAAGCAGCTCCAGAAAGAGTGGCTGACA---CAGCAGCCAGAGCTTGGCAGAGAAAAAGCA---------------------GGGACAAGAAGAAAGAAGAAGGACCCCAGCTCTGAC---
>manPen1
---------------------------------------------------------------------------------------------------------------------------------------------------------------------------------------------------------------------------------------------------------------------------------------------------------------------------------------------------------------------------------------------------------------------------------------------------------------------------------------------------------------------------------------------------------------------------------------------------------------------------------------------------------------------------------------------------------------------------------------------------------------------------------------------------------------------------------------------------------------------------------------------------------------------------------------------------------------------------------------------------------------------------------------------------------------------------------------------GTTCGAAACTATAAGAGGCTTACCCCCATTTCTGTGCTGGATCATCCACTAGAATCTTTAGATAACCTTCGGCCTGGGGACTGCATTGTATGTTTTAGCAAGAATGATATTTATTCTGTGAGTCGACAGATTGAAATTCGGGGATTGGAATCGGCTGTTATATATGGCAGTCTTCCACCTGGGACCAAACTTGCTCAAGCAAAAAAATTTAATGATCCTGATGACCCATGCAAAATCCTGGTTGCTACAGATGCAATTGGCATGGGACTTAATCTGAGCATAAGAAGAATTATTTTTTACTCCCTTATAAAGCCCAGTATCAATGAAAAGGGAGAGAAAGAACTAGAACCAATCACCACCTCTCAAGCCTTGCAGATTGCAGGCAGAGCTGGTAGATTCAGTTCAAGATTTAAAGAAGGAGAGGTTACAGCAATGAATCGTGAAGACCTCAGTTTATTAAAGGAAATTTTGAGTAGGCCTGTGGATCCTGTGAGGTCAGCTGGTCTTCATCCAACGGCTGAACAGATTGAAATGTTTGCCTACCATCTCCCTGATACAACACTTTCTAATCTCATTGATATTTTTGTAGATTTTTCACAAGTTGATGGGCAGTATTTTGTCTGCAATATGGATGACTTTAAATTTTCTGCAGAGTTGATTCAACATATTCCATTAAGTCTACGAGTGAGGTATGTTTTCTGCACAGCCCCTATCAACAAAAAACAGCCCTTTGTCTGCTCTTCATTGTTACAGTTTGCTAGGCAGTATAGCAGGAATGAG------------------CCCCTGACCTTTGCATGGTTACGCCGATATATTAAATGGCCATTATTTCCACCTAAGAATATTAAAGACCTCATGGATCTTGAAGCTGTCCATGATGTTTTGGATCTTTACCTGTGGCTAAGCTACCGGTTTATAGATATGTTTCCAGATGCCAGCCTTATTCGAGACCTCCAGAAAGAACTAGATGGCATTATTCAAGAAGGTGTACACAACATCACCAAACTGATTAAAGTTTCAGAGACACATAAACTGTTGAATTTGGAGAGC---TTCTCAGCAGAGAGCCGATCCCGTTTGTCAGGAACGTTAAAGAGCCAAGCTAGAAAGGTGCGCATCACCAAAACTGTGGGGGTTAAAGATGCTGAGCCACCCAGCAACTCTCCTAACACAGGAAAGAAATCCCTTGCTTCCAGATTAGTGCAGCAAGGACTCCTCACTGCAGACATGCTGAAACAGCTAGAGAAAGAGTGGCTGACG---CAGCAAGTTGAGCATGGTAAAGAAAGAACAGAATCGGAGGCTTACTCAAAAGGGACAAGAAGAAAGAAGAAGGAACCTGATTCTGAT---
>HLmanJav1
---------------------------------------------------------------------------------------------------------------------------------------------------------------------------------------------------------------------------------------------------------------------------------------------------------------------------------------------------------------------------------------------------------------------------------------------------------------------------------------------------------------------------------------------------------------------------------------------------------------------------------------------------------------------------------------------------------------------------------------------------------------------------------------------------------------------------------------------------------------------------------------------------------------------------------------------------------------------------------------------------------------------------------------------------------------------------------------------GTTCGAAACTATAAGAGGCTTACCCCCATTTCTGTGCTGGATCATCCACTAGAATCTTTAGATAACCTTCGGCCTGGGGACTGCATTGTATGTTTTAGCAAGAATGATATTTATTCTGTGAGTCGACAGATTGAAATTCGGGGATTGGAATCGGCTGTTATATATGGCAGTCTTCCACCTGGGACCAAACTTGCTCAAGCAAAAAAATTTAATGATCCTGATGACCCATGCAAAATCCTGGTTGCTACAGATGCAATTGGCATGGGACTTAATCTGAGCATAAGAAGAATTATTTTTTACTCCCTTATAAAGCCCAGTATCAATGAAAAGGGAGAGAAAGAACTAGAACCAATCACCACCTCTCAAGCCTTGCAGATTGCAGGCAGAGCTGGTAGATTCAGTTCAAGATTTAAAGAAGGAGAGGTTACAGCAATGAATCGTGAAGACCTCAGTTTATTAAAGGAAATTTTGAGTAGGCCTGTGGATCCTGTGAGGTCCGCTGGTCTTCATCCAACGGCTGAACAGATTGAAATGTTTGCCTACCATCTCCCTGATACAACACTTTCTAACCTCATTGACATTTTTGTAGATTTTTCACAAGTTGATGGGCAGTATTTTGTCTGCAATATGGATGACTTTAAATTTTCTGCAGAGTTGATTCAACATATTCCATTAAGTCTACGAGTGAGGTATGTTTTCTGCACAGCCCCTATCAACAAAAAACAGCCCTTTGTCTGCTCTTCATTGTTACAGTTTGCTAGGCAGTATAGCAGGAATGAG------------------CCCCTGACCTTTGCATGGTTACGCCGATATATTAAATGGCCATTATTTCCACCTAAGAATATTAAAGACCTCATGGATCTTGAAGCTGTCCATGATGTTTTGGATCTTTACCTGTGGCTAAGCTACCGGTTTATAGATATGTTTCCAGATGCCAGCCTTATTCGAGACCTCCAGAAAGAACTAGATGGCATTATTCAAGAAGGTGTACACAACATCACCAAACTGATTAAAGTTTCAGAGACACATAAACTGTTGAATTTGGAGAGC---TTGTCAGCAGAGAGCCGATCCCGTTTGTCAGGAACGTTAAAGAGCCAAGCTAGAAAGGTGCGCAGCACCAAAACTGTGGGGATTAAAGATGCTGAGCCACCCAGCAACTCTCCTAACACAGGAAAGAAATCCCTTGCTTCCAGATTAGTGCAGCAAGGACTCCTCACTGCAGACATGCTGAAAGAGCTAGAGAAAGAGTGGCTGACG---CAGCAAGTTGAGCATGGTAAAGAAAGAACAGAATTGGAGGCTTACTCAAAAGGGACAAGAAGAAAGAAGAAGGAACCTGATTCTAAT---
>micOch1
ATGTCCTTTCCTCGGTGTGCCCTGCTGTGGGCTCGGCTCCCGGCGGGGCGCGGGGCTGGGTCTCGGGCG------------GCCACTTGCTCC---GCCCTTCGCGCCCTCGTGGGGCCTTTCCCCGGGGCTCCAGGACGCGTCCCCTGCCTGGCCGCC---TCCTCCTCCTCCTCCTCT---GCCTCTGGTGGCTCCAAAGCCCCGAACACGTCCTTGTTCGTTCCTCTGACAGTGAAGCCTCAGGGTCCCAGCGCCGACGGCGACGTGGGCGCCGAGCTCACTCGGCCTCTGGACAAGAATGAAGTCAAGAAGGTCTTAGACAAGTTCTATAAGAGGCAAGAAATCCAAAAACTGAGTGCTGACTATGGACTTGATGCCCGTCTCTTCCACCAAGCTTTCATAAGCTTCAGAAATTACATTATGCAATCTCATTCTCTGGATGTGGACATCCACATTGTCTTGAATGACATCTGCTTCAGTGCAGCCCACGTGGACGATTTATTTCCATTTTTCTTAAGACATGCCAAACAGATATTTCCTGTACTGGAATGCAAGGAAGATCTCCGTAAAATCAGTGACTTGAGAATACCACCCAACTGGTACCCAGATGCCAGAGCCATACAACGGAAGATAATATTCCACTCAGGCCCCACCAACAGTGGGAAGACTTACCATGCTATCCAGAGGTACTTGTCTGCGAGATCTGGAGTGTATTGCGGCCCTCTGAAACTGCTGGCCCACGAGATCTTTGAGAAGAGTAACGCTGCTGGTGTCCCGTGTGACTTGGTGACAGGTGAAGAGCAGCAGACGGTTGACCCTGAGGGGAAGCAAGCTGCCCACGTCTCTTGTACTGTGGAGATGTGCAGTGTTACAACTCCTTATGAAGTGGCTGTGATCGATGAGATTCAGATGATTAGAGACTCGGGCAGAGGATGGGCCTGGACCAGAGCACTGCTAGGACTCTGTGCTGAGGAAGTCCATTTGTGTGGAGAATCTGCTGCTATTGACCTGGTCACTGAGCTTCTGTACACAACTGGTGAGGAGGTAGAGGTTCACAACTATGAAAGGCTCACCCCCATTTCCGTGCTGGATCATGCACTAGAGTCTTTAGATAACCTTCGGCCTGGGGACTGCATTGTCTGTTTTAGCAAGAATGATATTTATTCTGTGAGCCGACAGATTGAAATTCGGGGACTGGAATCCGCTGTTATCTATGGCAGCCTCCCGCCTGGGACCAAACTTGCTCAAGCAAGAAAGTTTAATGATCCCAGTGATCCGTGCAAAATCCTGGTAGCTACAGATGCAATTGGCATGGGACTTAATTTGAGCATAAGGAGAATTATTTTTTACTCCCTTATAAAGCCCAGCATCAATGAAAAGGGAGAGAAAGAACTAGAGCCAATCACCACCTCCCAAGCTCTGCAGATTGCTGGCAGAGCCGGCCGGTTCAGCTCACACTTTAAAGAGGGAGAGGTCACAACAATGCACGGAGAGGACTTGGCTTTATTGAAGGAGATTTTGAACAGACCCGTGGAGCCTATACAGGCAGCAGGTCTCCACCCAACTGCTGAGCAGATCGAAATGTTTGCCTACCATCTCCCTGAGACCACGTTGTCCAACCTCATAGATATTTTTGTAGACTTTGCACAAGTTGATGGACACTATTTTGTCTGCAATATGGATGATTTTAAGTTCTCTGCAGAGCTGATCCAGCATATTCCACTAAGTCTACGGGTGAGGTATGTGTTCTGCACAGCCCCCATCAACAAGAAACAGCCTTTTGTCTGCTCGTCCCTGTTACAGTTTGCCAGACAGTTCAGCAGGAATGAG------------------CCCCTGACCTTTGCGTGGTTACGCCGGTATATCAAGTGGCCTTTGCTTCCGCCTAAGAATATTAAAGACCTAATGGATCTTGAAGCTGTCCATGATGTTTTTGATCTCTACCTGTGGCTAAGCTACCGATTCATGGATATGTTTCCAGACTCTAGCCTTGTTCGAAATCTCCAGAAAGAACTGGATGTCATTATCCAAGATGGTGTACACAACATCACCAAACTGATTAAACTTTCTGAGTCACGCAAGCTTTTGAATTTGGAGAGC---TCACAGTCAGGGAACCAGTCACAGTTGTCAGGAACCTTAAAGAGCCCAGCAAAAAGGACACGTGGCACCAAAAGTGCAGGGGGTAAAGCTGCAGAGCCACTCAGC------TCCGGTGCCAGCGAGCTGCCCCTTGCTTCCAGGCTGGTGCAGCAAGGACTCCTCACTGCAGACATGCTGAAGCAGCTCCAGAAAGAGTGGCTGACG---CAACAGCCGGAACATGGCAGAGAAAAGGCA---------------------GGGACAAGAAGAAAGAAGAAGGACCCCAACTCTGAT---
>hg38
ATGTCCTTCTCCCGT---GCCCTATTGTGGGCTCGGCTCCCGGCGGGGCGCCAGGCTGGCCACCGGGCA------------GCCATCTGCTCT---GCCCTTCGTCCCCACTTTGGGCCCTTTCCCGGGGTTCTGGGGCAAGTTTCTGTCCTTGCCACC---GCCTCCTCCTCT---------GCCTCCGGTGGCTCCAAAATACCAAACACGTCCTTGTTCGTGCCCCTGACTGTGAAACCTCAGGGCCCCAGCGCCGACGGCGACGTCGGGGCCGAGCTAACCCGGCCTCTGGACAAGAATGAAGTAAAGAAGGTCTTAGACAAATTTTACAAGAGGAAAGAAATTCAGAAACTGGGTGCTGATTATGGACTTGATGCTCGTCTCTTCCACCAAGCTTTCATAAGCTTTAGAAATTATATTATGCAGTCTCATTCCCTGGATGTGGACATTCACATTGTTTTGAATGATATTTGCTTCGGTGCAGCTCATGCGGATGATTTATTCCCATTTTTCTTGAGACATGCCAAACAAATATTTCCTGTGTTGGACTGTAAGGATGATCTACGTAAAATCAGTGACTTAAGAATACCACCTAACTGGTACCCAGATGCTAGAGCCATGCAGCGGAAGATAATATTTCATTCAGGCCCCACAAACAGTGGAAAGACTTATCACGCAATCCAGAAATACTTCTCAGCAAAGTCTGGAGTGTATTGTGGCCCTCTAAAATTACTGGCACATGAGATCTTCGAAAAGAGTAATGCTGCTGGTGTGCCATGTGACTTGGTGACAGGTGAAGAGCGTGTGACAGTTCAGCCAAATGGGAAACAGGCTTCACATGTTTCTTGTACAGTTGAGATGTGCAGTGTTACAACTCCTTATGAAGTGGCTGTAATTGATGAAATTCAAATGATTAGAGATCCAGCCAGAGGATGGGCCTGGACCAGAGCACTTCTAGGACTGTGTGCTGAAGAGGTTCATTTGTGTGGAGAACCTGCTGCTATTGACCTGGTGATGGAGCTTATGTACACAACGGGGGAGGAAGTGGAGGTTCGAGACTATAAGAGGCTTACCCCCATTTCTGTGCTGGACCATGCACTAGAATCTTTAGATAACCTTCGGCCTGGGGACTGCATTGTCTGTTTTAGCAAGAATGATATTTATTCTGTGAGTCGGCAGATTGAAATTCGGGGATTAGAATCAGCTGTTATATATGGCAGTCTCCCACCTGGGACCAAACTTGCTCAAGCAAAAAAGTTTAATGATCCCAATGACCCATGCAAAATCTTGGTTGCTACAGATGCAATTGGCATGGGACTTAATTTGAGCATAAGGAGAATTATTTTTTACTCCCTTATAAAGCCCAGTATCAATGAAAAGGGAGAGAGAGAACTAGAACCAATCACAACCTCTCAAGCCCTGCAGATTGCTGGCAGAGCTGGCAGATTCAGCTCACGGTTTAAAGAAGGAGAGGTTACAACAATGAATCATGAAGATCTCAGTTTATTAAAGGAAATTTTGAAGAGGCCTGTGGATCCTATAAGGGCAGCTGGTCTTCATCCAACTGCTGAGCAGATTGAAATGTTTGCCTACCATCTCCCTGATGCAACACTGTCCAATCTCATTGATATTTTTGTAGACTTTTCACAAGTTGATGGGCAGTATTTTGTCTGCAATATGGATGATTTTAAATTTTCTGCAGAGTTGATCCAGCATATTCCACTAAGTCTGCGAGTGAGGTATGTTTTCTGCACAGCTCCTATCAACAAGAAGCAGCCTTTTGTGTGTTCTTCACTGTTACAGTTTGCCAGGCAGTATAGCAGGAATGAG------------------CCCCTGACCTTTGCATGGTTACGCCGATACATCAAATGGCCTTTACTTCCACCTAAGAATATTAAAGACCTCATGGATCTTGAAGCTGTCCACGATGTCTTGGATCTTTACTTGTGGCTAAGCTACCGATTTATGGATATGTTTCCAGATGCCAGCCTTATTCGAGATCTCCAGAAAGAACTAGATGGTATTATCCAAGATGGTGTGCACAATATCACTAAATTGATTAAAATGTCTGAGACGCATAAGCTGTTGAATTTGGAGGGC---TTTCCATCAGGGAGCCAGTCACGATTGTCAGGAACCTTAAAGAGCCAAGCTAGAAGGACACGCGGCACCAAAGCTCTAGGGAGTAAAGCTACTGAGCCACCCAGC------CCCGATGCAGGAGAGCTGTCCCTTGCTTCCAGATTGGTGCAGCAAGGACTCCTCACTCCAGACATGCTGAAACAGCTAGAAAAAGAGTGGATGACA---CAACAAACTGAACACAACAAAGAAAAAACAGAGTCTGGGACTCATCCAAAAGGGACGAGAAGAAAGAAGAAGGAACCTGATTCGGAC---
>panTro5
ATGTCCTTCTCCCGT---GCCCTATTGTGGGCTCGGCTCCCGGCGGGGCGCCAGGCTGGCCACCGGGCA------------GCCATCTGCTCT---GCCCTTCGTCCCCACTTTGGGCCCTTTCCCGGGGTTCTGGGGCAAGTTTCTGTCCTTGCCACC---GCCTCCTCCTCT---------GCCTCCGGTGGCTCCAAAATACCAAACACGTCCTTGTTCGTGCCCCTGACTGTGAAACCTCAGGGCCCCAGCGCCGACGGCGACGTCGGGGCCGAGCTAACCCGGCCTCTGGACAAGAATGAAGTAAAGAAGGTCTTAGACAAATTTTACAAGAGGAAAGAAATTCAGAAACTGGGTGCTGATTATGGACTTGATGCTCGTCTCTTCCACCAAGCTTTCATAAGCTTTAGAAATTATATTATGCAGTCTCATTCCCTGGATGTGGACATTCACATTGTTTTGAATGATATTTGCTTCGGTGCAGCTCATGCGGATGATTTATTCCCATTTTTCTTGAGACATGCCAAACAAATATTTCCTGTGTTGGACTGTACGGATGATCTACGTAAAATCAGTGACTTAAGAATACCACCTAACTGGTACCCAGATGCTAGAGCCATGCAGCGGAAGATAATATTTCATTCAGGCCCCACAAACAGTGGAAAGACTTATCACGCAATCCAGAAATACTTCTCAGCAAAGTCTGGAGTGTATTGTGGCCCTCTAAAATTACTGGCACATGAGATCTTCGAAAAGAGTAATGCTGCTGGTGTGCCATGTGACTTGGTGACAGGTGAAGAGCGTGTGACAGTTCAGCCAAATGGGAAACAGGCTTCACATGTTTCTTGTACAGTTGAGATGTGCAGTGTTACAACTCCTTATGAAGTGGCTGTAATTGATGAAATTCAAATGATTAGAGATCCAGCCAGAGGATGGGCCTGGACCAGAGCACTTCTAGGACTGTGTGCCGAAGAGGTTCATTTGTGTGGAGAACCTGCTGCTATTGACCTGGTGACGGAGCTTATGTACACAACGGGGGAGGAAGTGGAGGTTCGAGACTATAAGAGGCTTACCCCCATTTCTGTGCTGGACCATGCACTAGAATCTTTAGATAACCTTCGGCCTGGGGACTGCATTGTCTGTTTTAGCAAGAATGATATTTATTCTGTGAGTCGGCAGATTGAAATTCGGGGATTAGAATCAGCTGTTATATATGGCAGTCTCCCACCTGGGACCAAACTTGCTCAAGCAAAAAAGTTTAATGATCCCAATGACCCATGCAAAATCTTGGTTGCTACAGATGCAATTGGCATGGGACTTAATTTGAGCATAAGGAGAATTATTTTTTACTCCCTTATAAAGCCCAGTATCAATGAAAAGGGAGAGAGAGAACTAGAACCAATCACAACCTCTCAAGCCCTGCAGATTGCTGGCAGAGCTGGCAGATTCAGCTCGCGGTTTAAAGAAGGAGAGGTTACAACAATGAATCATGAAGATCTCAGTTTATTAAAGGAAATTTTGAAGAGGCCTGTGGATCCTATAAGGGCAGCTGGTCTTCATCCAACTGCTGAGCAGATTGAAATGTTTGCCTACCATCTCCCTGATGCAACACTGTCCAATCTCATTGATATTTTTGTAGACTTTTCACAAGTTGATGGGCAGTATTTTGTCTGCAATATGGATGATTTTAAATTTTCTGCAGAGTTGATCCAGCATATTCCACTAAGTCTGCGAGTGAGGTATGTTTTCTGCACAGCTCCTATCAACAAGAAGCAGCCTTTTGTGTGTTCTTCACTGTTACAGTTTGCCAGGCAGTATAGCAGGAATGAG------------------CCCCTGACCTTTGCATGGTTACGCCGATACATCAAATGGCCTTTACTTCCACCTAAGAATATTAAAGACCTCATGGATCTTGAAGCTGTCCACGATGTCTTGGATCTTTACCTGTGGCTAAGCTACCGATTTATGGATATGTTTCCAGATGCCAGCCTTATTCGAGATCTCCAGAAAGAACTAGATGGTATTATCCAAGATGGTGTGCACAATATCACTAAATTGATTAAAATGTCTGAGACGCATAAGCTGTTGAATTTGGAGGGC---TTTCCATCAGGGAGCCAGTCACGATTGTCAGGAACCTTAAAGAGCCAAGCTAGAAGGACACGCGGCACCAAAGCTCTAGGGAGTAAAGCTACTGAGCCACCCAGC------CCCGATGCAGGAGAGCTGTCCCTTGCTTCCAGATTGGTGCAGCAAGGACTCCTCACTCCAGACATGCTGAAACAGCTAGAAAAAGAGTGGATGACA---CAACAAACTGAACACAACAAAGAAAAAACAGAGTCTGGGACTCATCCAAAAGGGACGAGAAGAAAGAAGAAGGAACCTGATTCGGAC---
>macFas5
ATGTCCTTCTCCCGGTGTGCCCTATTGTGGGCTCGGCTCCCAGCAGGGCGCCAGGCTGGCCACCGGGCA------------GCCATCTGCTCT---GCCCTTCGCCCCCACTTTGGGCCCTTTCCCGGCCTTCTGGGGCAAGTTTCTGTCCTTGCTACC---GCGTCCTCCTCT---------GCCTCAGGTGGCTCCAAAATCCCAAACACGTCTTTGTTCGTGCCCCTGACTGTGAAACCTCAGGGCCCCAGCGCCGATGGCGACGTCGGGGCCGAGCTAACCCGGCCTCTGGACAAGAATGAAGTAAAGAAGGTCTTAGACAAGTTTTACAAGAGGAAAGAAGTTCAGAAACTGGGTGCTGATTATGGACTTGATGCTCGTCTCTTCCACCAAGCTTTCATAAGCTTTAGAAATTATATTATGCAGTCTCATTCCCTAGATGTGGACATTCACATTGTTTTGAATGATATTTGCTTCGGTGCAGCTCATGTGGATGATTTATTTCCATTTTTCTTGAGACATGCCAAACAAATATTTCCTGTGTTGGACTGTAAGGATGATCTACGTAAAATCAGTGACTTAAGAATACCACCTAACTGGTACCCAGATGCTAGAGCCGTGCAGCGGAAGATAATATTTCATTCAGGCCCCACAAACAGTGGAAAGACTTATCACGCAATCCAGAAATACTTCTCAGCAAAGTCTGGAGTGTATTGTGGCCCTCTAAAATTACTGGCACATGAGATCTTCGAAAAGAGTAATGCTGCTGGTGTGCCATGTGACTTGGTGACAGGTGAAGAGCGTGTGACAGTTCACCCAGATGGGAAACAGGCTTCACATGTTTCTTGTACAGTTGAGATGTGCAGTGTTACAACTCCTTATGAAGTGGCTGTAATTGATGAAATTCAAATGATTAGAGATCCAGCCAGAGGATGGGCCTGGACCAGAGCACTTCTAGGACTCTGTGCTGAAGAAGTTCATTTGTGTGGAGAACCTGCTGCTATTGACCTGGTGATGGAGCTTATGTACACAACGGGGGAGGAAGTGGAGGTTCGAGACTATAAGAGGCTTACCCCCATTTCCGTGCTGGACCACGCACTAGAATCTTTAGATAACCTTCGGCCTGGGGACTGCATTGTCTGTTTTAGCAAGAATGATATTTATTCTGTGAGTCGGCAGATTGAAATTCGGGGATTAGAATCAGCTGTTATATATGGCAGTCTCCCACCTGGGACCAAACTTGCTCAAGCAAAAAAGTTTAATGATCCCAATGACCCATGCAAAATCTTGGTTGCTACAGATGCAATTGGCATGGGACTTAATTTGAGCATAAGGAGAATTATTTTTTACTCCCTTATAAAGCCCAGTATCAATGAAAAGGGAGAGAAAGAACTGGAACCAATCACCACCTCTCAAGCCCTGCAGATTGCTGGCAGAGCTGGCAGATTCAGCTCGCAATTTAAAGAAGGAGAGGTTACAACCATGAATCACGAAGATCTCAGTTTATTAAAGGAAATTTTGAAGAGGCCTGTGGATCCTATAACGGCAGCTGGTCTTCATCCAACTGCTGAGCAGATTGAAATGTTTGCCTACCATCTCCCTGATGCAACACTTTCCAATCTCATTGATATTTTTGTAGACTTTTCACAAGTTGATGGGCAGTATTTTGTCTGCAATATGGATGATTTTAAATTTTCTGCAGAGTTGATCCAGCATATTCCATTAAGTCTGCGAGTGAGGTATATTTTCTGCACGGCCCCTATCAACAAGAAGCAGCCTTTTGTGTGCTCTTCACTGTTACAGTTTGCCAGGCAGTATAGCAGGAATGAG------------------CCCCTGACCTTTGCATGGTTACGCCGATACATCAAATGGCCTTTACTTCCACCTAGGAATATTAAAGACCTCATGGATCTTGAAGCCGTGCACGATGTCTTGGATCTTTACCTGTGGCTAAGCTACCGATTTATGGATATGTTTCCAGATGCCAGCCTTATTCGAGATCTCCAGAAGGAACTAGATGGTATTATCCAAGATGGTGTGCACAATATCACTAAATTGATTAAAGTGTCTGAGACGCATAAGCTGTTGAATTTGGAGAGC---TTTCCATCAGTGAGCCAGTCACGATTGTCAGGAACCTTAAAGAGCCAAGCTAGAAGGACACGCGGCACCAAAGCTCTAGGGAGTAAAGCTACTGAGCCACCCAGC------GCCAATGCAGGAGAGCTGTCCCTTGCTTCCAGATTGGTGCAGCAAGGACTCCTCACTCCAGACATGCTGAAACAGCTAGAAAAAGAGTGGATGACA---CAACAGACTGAATGCAGCAAAGAAAGAACGGAGTCTGGGACTCATCCAAAAGGGACAAGAAGAAAGAAGAAGGAACCTGATTCGGAC---
>calJac3
ATGTCCTTCCCCCGGTGTGCCCTACTGTGGGCTCGGCTCTCCGCGGGGCGCCAGGCTGGCCACCGGGCA------------GCCATCTGCTCT---GCTCTTCGCCCCCACTTTGGGCCCTTTCCCGGGTTTCTGGGGCAAGTTTCTGTCCTTGCCACA---ACCTCCTCCTCT---------GCCTCTGGTGGCTCCAAAACCCCGAACACGGCCTTGTTCGTGCCCCTGAGTGTGAAACCTCAGGGCCCCAACGCCGATGGCGACGTTGGGGCCGAGCTAACCCAACCTCTTGACAAGAATAAAGTAAAGGAGATCTTAGACAAATTTTACAAGAGGAAAGAAGTTCAGAAACTGGGTGCTGATTATGGACTGGATGCTCGTCTCTTCCACCAAGCTTTCATAAGCTTTAGAAATTATATTATGCAGTCTCATTCCCTGGATGTGGACATTCACATTGTTTTGAATGATATTTGCTTCGGTGCAGCTCATGTGGATGACTTATTTCCATTTTTCTTGAGACATGCCAAACAAATATTTCCTGTGTTGGAATGTAAGGATGATCTACGTAAAATCAGCGACTTAAGAATACCACCTAACTGGTACCCAGATGCTAGAGCCATGCAGCGGAAGATAATATTCCATTCAGGCCCCACAAACAGTGGAAAGACTTATCATGCAATCCAGAAATACTTCTCAGCAAAGTCCGGAGTGTACTGTGGCCCTTTAAAATTACTGGCACATGAGATCTTCGAAAAGAGTAATGCTGCTGGTGTGCCATGTGACTTGGTGACAGGTGAGGAGCGTGTGACAGTTCAGCCGGATGGGAAACAGGCTTCACATGTTGCTTGTACAGTTGAGATGTGCAGTGTTACAACTCCTTATGAAGTGGCTGTAATTGATGAAATTCAAATGATTAGAGATCCAGCTAGAGGATGGGCCTGGACCAGAGCACTTCTAGGACTCTGTGCTGAAGAAATTCATTTGTGTGGAGAACCTGCTGCTATTGACCTGGTGACAGAGCTTATGTTCACAACGGGAGAAGAAGTGGAGGTTCAAGACTACAAGAGGCTTACCCCCATCTCTGTGCTGGACCGTGCGCTAGAATCTTTAGATAACCTTCGGCCTGGGGACTGCATCGTCTGTTTTAGCAAGAATGATATTTATTCTGTGAGTCGGCAGATCGAAATTCGGGGATTAGAATCAGCTGTTATATATGGCAGTCTCCCACCTGGGACCAAACTTGCTCAAGCAAAAAAGTTTAATGATCCCGATGACCCATGCAAAATCTTGGTTGCTACAGATGCAATTGGCATGGGTCTTAATTTGAGCATAAGGAGAATTATTTTTTACTCCCTTATAAAGCCCAGTATCAATGAAAAGGGAGAGAAAGAAATAGAACCAATCACAACCTCTCAGGCCCTGCAGATTGCTGGCAGAGCTGGCAGATTCAGCTCACAGTTTAAAGAAGGAGAGGTTACAACAATGAACCGTGAAGATCTCAGTTTATTAAAGGAAATTTTGAATAGGCCTGTGGATCCCATAAGGGCAGCTGGTCTTCATCCAACTGCTGAGCAGATTGAAATGTTTGCCTACCATCTCCCTGATACAACGCTTTCCAATCTCATTGATATTTTTGTAGACTTTTCACAAGTTGACGGGCAGTATTTTGTCTGCAATATGGATGATTTTAAATTTTCCGCAGAGTTGATCCAGCATATTCCATTAAGTCTGCGAGTAAGGTATGTTTTCTGCACGGCCCCTATCAACAAGAAGCAGCCTTTTGTGTGCTCTTCCCTGTTACAGTTTGCCAGGCAGTATAGCAGGAATGAG------------------CCTCTGACCTTTGCATGGTTACGCCGACACATCAAATGGCCTTTACTTCCGCCTAAGAATATTAAAGACCTCGTGGATCTTGAAGCTATCCACGATGTCTTGGATCTTTACCTGTGGCTAAGCTACCGATTTATGGATATGTTTCCAGATGCCAGCATTATTCGAGATCTCCAGAAAGAGCTAGATGCTATTATCCAGGATGGTGTGCACAATATCACTAAATTGATTAAAATTTCTGAGACACGTAAGCTGTTGAATTTGGAGAGC---TTTCCATCAGAGAGGCAGTCACGATTATCAGGAGTCTTAAGGAGCCAAGCTAGAAGGGCACGCGGCACCAAAGCTCTAGGAAGTAAAGCTGCTGAGCCACCCAGC------CCTGATGCCAGAGAGCTGTCCCTTGCTTCCAGATTGGTGCAGCAAGGACTCCTCACCCCAGATATGCTGAAACAGCTAGAAAAAGAGTGGATGACA---CAACAAATTGAACGCAACAGAGAAAGAACAGAGTCTGAGACTCATTCAAAAGGAACGAGAAGAAAGAAG---GAACCTGATTCAGAT---
>saiBol1
ATGTCCTTCCCCCGGTGTGCCCTATTGTGGGCTCGGCTCCCGGCGGGGCGCCAGGCTGGCCACCGGGCA------------GCCATCTGCTCT---GCCCTTCGCCCCCACTGTGGGCCCTTTCCCGGGGTTCTGGGGCAAGTGTCTGTCCTTGCCACA---ACCTCCTCCTCT---------GCCTCTGGTGGCTCCAAAACTCCGAACACGGCCTTGTTTGTGCCCCTGAGTGTGAAACCTCAGGGCCCCAGCGCCGATGGCGACGTTGGGGCCGAGCTAACCCGACCTCTGGACAAGAATAAAGTAAAGGAGATCTTAGACAAATTTTACAAGAGGAGAGAAGTTCAGAAACTGGGTGCTGATTATGGACTCGATGCTCGTCTCTTCCACCAAGCTTTCATAAGCTTTAGAAATTATATTATGCAGTCTCATTCCCTGGATGTGGACATTCACATTGTTTTGAATGATATTTGCTTCGGTGCAGCTCATGTGGATGACTTATTTCCATTTTTCTTGAGACATGCCAAACAAATATTTCCTGTGTTGGAATGTAAGGATGATCTACGTAAAATCAGCGACTTAAGGATACCACCTAACTGGTACCCTGACGCTAGAGCCATGCAGCGGAAGATAATATTCCATTCAGGCCCCACAAACAGTGGAAAGACTTATCACGCAATCCAGAAATACTTCTCAGCAAAGTCTGGAGTATATTGTGGTCCTTTAAAATTACTGGCACATGAGATCTTCGAAAAGAGTAATGCTGCTGGTGTGCCATGTGACTTGGTGACAGGTGAGGAGCGTGTGACAGTTCAGCCAGATGGGAAACAGGCTTCACATGTTGCTTGTACAGTTGAGATGTGCAGTGTTACAACTCCTTATGAAGTGGCTGTAATTGATGAAATTCAAATGATTAGAGATCCAGCTAGAGGATGGGCCTGGACCAGAGCACTTCTAGGACTCTGTGCTGAAGAAATTCATTTGTGTGGAGAACCTGCTGCTATTGACCTGGTGACGGAGCTTATGTTCACAACGGGAGAGGAAGTGGAGGTTCGAGACTATAAGAGGCTTACCCCCATCTCTGTGCTGGACCATGCACTAGAATCTTTAGATAACCTTCGGCCTGGGGACTGCATTGTCTGTTTTAGTAAGAATGATATTTATTCTGTGAGTCGGCAGGTTGAAATTCGAGGATTAGAATCAGCTGTTATATATGGCAGTCTCCCACCTGGGGCCAAACTTGCTCAGGCAAAAAAGTTTAATGATCCCAATGACCCATGCAAAATCTTGGTTGCTACAGATGCAATTGGCATGGGTCTTAATTTGAGCATAAGGAGAATTATTTTTTACTCCCTTATAAAGCCCAGTATCAATGAAAAGGGAGAGAAAGAAATAGAACCAATCACAACCTCTCAGGCCCTGCAGATTGCTGGCAGAGCTGGCAGATTCAGCTCGCAGTTTAAAGAAGGAGAGGTTACAACAATGAACCGCGAAGATCTCAGTTTATTAAAGGAAATTTTGAATAGGCCTGTGGATCCCATAAGGGCAGCTGGTCTTCATCCAACTGCTGAGCAGATTGAAATGTTTGCCTACCATCTCCCTGATACAACGCTTTCCAATCTCATTGATATTTTTGTAGACTTTTCACAAGTTGACGGGCAGTATTTTGTCTGCAATATGGATGATTTTAAATTTTCTGCAGAGTTGATCCAGCATATTCCATTAAGTCTGCGAGTGAGGTATGTTTTCTGCACAGCCCCTATCAACAAGAAGCAGCCTTTTGTGTGCTCTTCCCTGTTACAGTTTGCCAGGCAGTATAGCAGGAATGAG------------------CCTCTGACCTTTGCGTGGTTACGCCGACACATCAAATGGCCTTTACTTCCACCTAAGAATATTAAAGACCTCGTGGATCTTGAAGCTATCCACGATGTCTTGGATCTTTACCTGTGGCTAAGCTACCGATTTATGGATATGTTTCCAGATGCCAGCGTTATTCGAGATCTCCAGAAAGAACTAGATGCTATTATCCAAGATGGTGTGCACAATATCACTAAATTGATTAAAATTTCTGAGACACGTAAGCTGTTGAATTTGGAGAGC---TTTCCATCAGAGAGCCGGTCACGATTGTCAGGAGCCTTAAGGAGCCAAGCAAGAAGGGCACGCATCACCAAAGTTCTAGGAAGTAAAGCTGCTGAGCCACCCAGC------CCCGATGCCAGAGAGCTGTCCCTTGCTTCCAGATTGGTGCAGCAAGGACTCCTCACTCCAGACATGCTGAAACAGCTAGAGAAAGAGTGGATGACA---CAACAAATTGAACACAACAGAGAAAGAACAGAGTCTGAGACTCATTCAAAAGGAACGAGAAGAAAGAAG---GAACCTGATTCAGAT---
>canFam3
ATGTCCTTCCCCAGGTGTGCCCTGTTGTGGGCTCGGCTCCCGGCGGGGCGCCGGGTGGGCCACCGGGCC------------GCCGCCTGCTCT---GCTCTTCGCGCCCGCGTTGAACCCCTTCCTGGGGCTCTAGGGCGCGTGTCTGCCGTAGCCTCC---GCCTCCTCCTCTTCT------GCCTCAGGAGGCTCCAAAGCCCCGAACACGTCCTTGTTCGTACCGCTGACTGTGAAACCTCAGGGCCCCAGCGCGGATGGCGACGTCGGGGCTGAGCTCACCCGCCCTCTGGATAAGAATGAAGTAAAGAAGATCTTAGACAAGTTTTACAAGAGGAAAGAAATTCAGAAGCTGGGTGCTGATTATGGACTTGATGCTCGTCTCTTCCATCAAGCTTTCATCAGCTTTAGAAATTATATCATGCAGTCTCATTCTCTGGATGTGGATATTCACATCATTTTGAATGATATTTGCTTCAGTGCAGCTCATGTGGATGATTTATTTCCATTTTTCTTGAGACATGCGAAACAGATATTTCCTGTGTTGGAATGTAAGGATGACCTACGTAAAATCAGTGACTTAAGAATACCACCTAACTGGTACCCAGAAGCCAGAGCTATACAGCGGAAGATAATATTCCATTCAGGCCCCACAAACAGTGGCAAGACTTACCATGCAATCCAGAAATACTTGTCAGCAAAATCTGGAGTGTATTGTGGCCCTTTAAAATTACTGGCACATGAGATCTTCGAAAAGAGTAATGCTGCTGGTGTTCCATGTGACTTGGTAACAGGTGAAGAACGTGTGACCGTAGGACCAGATGGGAAACAGGCAGCCCATGTTGCTTGTACAGTTGAGATGTGCAGTGTTACAACTCCTTATGAAGTGGCCGTGATTGACGAAATTCAAATGATTAAAGATCCAGCCAGAGGATGGGCCTGGACCAGAGCACTTCTAGGACTTTGTGCTGAAGAAGTTCATTTGTGTGGAGAATCTGCTGCTATTGACCTGGTTACTGAGCTTATGTACACGACTGGGGAAGAAGTGGAGGTTCGAAACTATAAGAGGCTTACCCCCATTTCCGTGCTGGATCATGCACTCGAATCATTAGATAACCTTCGGCCTGGGGACTGCATTGTCTGTTTTAACAAGAATGATATTTATTCTGTGAGTCGACAGATTGAAATTCGAGGATTGGAATCAGCTGTTATATATGGCAGTCTCCCACCTGGGACCAAACTTGCTCAAGCAAAAAAGTTTAATGATCCTGATGATCCTTGTAAAATCCTGGTTGCTACAGATGCAATTGGCATGGGACTTAATTTGAGCATAAGAAGAATTATTTTTTACTCCCTTATAAAACCCACCATCAATGAAAAGGGAGAGAAAGAAATAGAACCGATTACCACTTCTCAGGCCTTGCAGATTGCTGGCAGAGCTGGTAGATTCAGTTCAAAATACAAAGAAGGAGAAGTGACAACAATGAATCGAGAAGACCTCAGTTTATTAAAGGAAATTTTGAAAAGGCCTGTGAATCCTATAAAGGCAGCCGGTCTTCATCCAACTGCTGAACAGATTGAAATGTTTGCCTACCATCTCCCTGATACAACACTTTCTAATCTCATTGATATTTTTGTAGACTTTTCACAAGTTGATGGGCAGTATTTTGTCTGCAATATGGATGATTTTAAATTTTCTGCAGAGTTGATCCAACATATTCCATTAAGTCTACGAGTGAGGTATGTTTTCTGCACAGCTCCTATCAATAAGAAGCAGCCCTTTGTCTGTTCTTCATTGTTACAGTTTGCCAGGCAGTATAGCAGGAATGAA------------------CCGCTGACCTTCTCATGGTTACGCCGATATATTAAATGGCCTTTACTTCCACCTAAGAATATTAAAGACCTCATGGATCTAGAAGCTGTCCATGATGTCTTGGATCTTTACCTATGGCTAAGCTACCGCTTTATAGATATGTTTCCAGATGCCAACTTTATTCGAGACCTCCAGAAAGAACTAGATGGCATTATCCAAGAAGGTGTACACAACATCACCAAACTGATTAAAATTTCTGAGACACATAAACTGTTGAATTTGGAGAGC---TTGTCAGCAGAGAACCAGTCGCGATTGTCAGGAGCTTTAAAGAGCCAGGCTAGACGGATGCGTAGCACCAAAACTTTAGGGAGTAAAGCTACGGAGCCACCTACC------TCCAACGCGGAAGAGAAATCTCTTGCTTCCAGATTGGTGCAGCAAGGCCTCCTCACTGCAGACATGTTGAAACAGCTAGAAAAAGAATGGTTGACA---CAACAAACTGAGCATGGCAAAGAAAAAACAGAGCCTGGAACTCACTCAAAAGGGACGAGAAGAAAGAAGAAGGAGCCTCCTTCAGAT---
>musFur1
ATGTCCTTCCCCCGGTGTGCCCTGTTGTGGGCTCGGCTCCCCGCGGGGCGCCGGGCTGGCCACCGGGCTGGCCACCGGGCAGCGGTCTGCTCT---GTCCTTCGCGCCCGCGTTGAACCCGTGCCTGGGGCTCTGGGGCGCGTGTGTGCCGTTGCCTCC---GCCTCCTCTTCCTCTTCTTCCGCCTCAGGAGGCTCCAAAGCTCCGAACACGTCCTTGTTCGTGCCGCTGACTGTGAAACCTCAGGGCCCCAGCGCGGATGGAGACGTCGGGGCCGAGCTAACCCGCCCTCTGGATAAGAATGAAGTAAAGAAGATCTTAGACAAGTTTTACAAGAGGAAAGAAATTCAGAAACTGGGTGCTGATTATGGACTCGATGCTCGTCTGTTCCATCAAGCTTTCATCAGCTTTAGAAATTACATCATGCAGTCTCATTCTCTGGATGTGGACATTCACATTATTTTGAATGACATTTGCTTCAGTGCAGCTCATGTGGATGATTTATTTCCATTTTTCTTGAGACATGCGAAACAGATATTTCCTGTGTTGGACTGTAAGGATGACCTACGTAAAATCAGTGATTTAAGAATACCACCGAACTGGTACCCAGAAGCCAGAGCCATACAGCGGAAGATAATATTCCATTCAGGCCCTACAAACAGTGGAAAGACTTATCATGCAATCCAGAAATACTTGTCAGCAAAATCTGGAGTGTATTGTGGCCCTTTAAAATTATTGGCACATGAGATCTTCGAAAAGAGTAATGCTGCTGGTGTTCCGTGTGACTTGGTAACAGGAGAGGAGCGTGTGGCCATAGAGCCAGATGGGAAACAGGCTGCCCATGTTGCTTGTACAGTTGAGATGTGCAGTGTTACAACTCCTTATGACGTGGCCGTGATCGATGAAATTCAAATGATCAGAGATCCAGGCAGAGGATGGGCTTGGACTAGAGCACTTCTAGGGCTCTGTGCTGAAGAAATCCATTTGTGTGGAGAATCTGCCGCTATTGACCTGGTTACTGAGCTTATGTACACGACTGGGGAGGAAGTGGAGGTTCGAAACTATGAGAGGCTTACCCCCATTTCTGTGCTGGATCATGCATTAGAATCATTAGACAACCTTCGGCCTGGGGACTGCATTGTCTGTTTTAGCAAGAATGATATTTATTCTGTGAGTCGACAGATTGAAATTCGGGGATTGGAATCAGCTGTTATATATGGCAGTCTCCCACCTGGGACCAAACTTGCTCAAGCAAAAAAGTTTAATGATCCTGATGATCCATGCAAAATCCTGGTTGCTACAGATGCAATTGGCATGGGACTTAATTTGAGCATAAGGAGAATTATTTTTTATTCCCTTATAAAACCCACTATCAATGAAAAGGGAGAGAGAGAAATAGAACCAATTACTACCTCTCAGGCCTTGCAGATTGCTGGCAGAGCTGGTAGATTCAGTTCAAAATATAAGGAGGGAGAAGTGACAACAATGAATCGAGAAGACCTCAGTTTATTAAAGGAAATTTTGAATAGGCCCGTGGATCCTATAAAGGCAGCCGGTCTTCATCCAACTGCTGAGCAGATTGAAATGTTTGCTTACCATCTCCCTGATACAACACTTTCTAATCTCATTGATATTTTTGTAGACTTTTCACAAGTTGATGGGCAGTATTTTGTCTGCAACATGGATGATTTTAAATTTTCTGCAGAGTTGATCCAACATATTCCATTAAGTCTCCGAGTGCGGTATGTTTTCTGCACAGCTCCGATCAACAAGAAGCAGCCCTTTGTCTGTTCTTCATTGTTACAGTTTGCCAGGCAGTATAGCAGGAATGAG------------------CCACTGACCTTCTCATGGTTACGCAGATATATTAAATGGCCATTACTTCCACCTAAGAATATTAAAGATCTTATGGATCTAGAAGCTGTCCATGATGTCTTGGATCTTTACCTGTGGCTAAGCTACCGGTTTATAGATATGTTTCCAGATGCCAGCCTTATTCGAGACCTCCAGAAAGAATTGGATGGCATTATCCAAGATGGTGTACACAACATCACCAAACTGATTAAAATTTCAGAGGCACAAAAGCTGTTGAATTTGGAGAGC---TTGTCAGCAGAGAACCAGTCGCGATTGTCAGGAACTGTGAAGGGCCAAGCTAGAAGGATGCGTGGAGCCAAAACATTAGGGAATAAAGCTGCTGAGACACCCAGC------CCCAGTGTGGGAGAGAAATCCCTGGCTTCCAGATTGGTACAGCAAGGCCTTCTCACTGCAGACATGCTGAAACAGCTAGAAAAAGAGTGGCTAACA---CAACAAACGGAGCATGGCAAAGACAAAACAGAGCATGGGACTCACTCAAAAGGGGCAAGAAGGAAGAAGAAGGAACCTGATTCAGAT---
>ailMel1
ATGTCCTTCCCCCGGTGTGCCCTGTTGTGGGCTCGGCTCCCGGTGGGGCGCCCGGCTGGCCACCGGGCA------------GCGCTCTGCTCT---GTCCTTCGCGCCCGTGTTGAAACCCTGCCTGGGGCTCTGGGGCGCGTGTCTGCTGTTGCCTCC---GCCTCCTCCTCCTCCTCTTCTGCGTCAGGGGGCTACAAAGCCCCGAACACGTCCCTGTTCGTGCCGCTGACTGTGAAACCTCAGGGCCCCAGCGCGGATGGCGACGTCGGGGCCGAGCTAACCCGCCCTTTGGATAAGAATGAAGTAAAGAAGATCTTAGACAAGTTTTACAAGAGGAAAGAAATTCAGAAACTGGGTGCTGATTATGGACTTGATGCTCGTCTCTTCCATCAAGCTTTCATCAGCTTTAGAAATTACATCATGCAGTCTCATTCTCTGGATGTGGACATTCACATTATTTTGAATGATATTTGCTTCAGTGCAGCTCATGTGGATGATTTATTTCCATTTTTCTTGAGACACGCGAAACAGATATTTCCTGTGTTGGAATGTAAGGATGACCTACGTAAAATCAGTGACTTAAGAATACCACCGAACTGGTACCCAGAAGCCAGAGCCATACAGCGGAAGATAATATTCCATTCAGGCCCCACAAACAGTGGAAAGACTTACCATGCAATCCAGAAATACTTGTCAGCAAAATCTGGAGTGTATTGTGGTCCTTTAAAATTACTGGCACACGAGATCTTCGAAAAGAGTAATGCTGCTGGTGTTCCGTGTGACCTGGTAACAGGGGAAGAACGTGTGACCATAGATGCAGATGGGAAACAGGCTGCCCATGTTGCTTGTACAGTTGAGATGTGCAGTGTTACAACGCCCTATGAAGTGGCCGTGATTGATGAAATTCAGATGATCAAAGATCCAGCCAGAGGATGGGCCTGGACCAGAGCACTTCTAGGGCTGTGTGCTGAAGAAGTCCATTTGTGTGGAGAATCTGCTGCTATTGACCTGGTTACTGAGCTTATGTACACGACTGGGGAGGAAGTGGAGGTTCGAAACTATAAGAGGCTCACCCCCATTTCTGTGCTGGATCATGCATTAGAATCATTAGACAACCTTCGGCCTGGGGACTGCATTGTCTGTTTTAGCAAGAATGATATTTATTCTGTGAGTCGACAGATTGAAATTCGGGGATTGGAATCAGCTGTTATATATGGCAGTCTCCCACCTGGGACCAAACTTGCTCAAGCAAAAAAGTTTAATGATCCTGATGATCCATGCAAAATCTTGGTTGCTACAGATGCAATTGGCATGGGACTTAATTTGAGCATAAGAAGAATTATTTTTTACTCCCTTATAAAACCCACTATCAATGAAAAGGGAGAGAAGGAAATAGAACCAATTACTACCTCTCAGGCCTTGCAGATTGCTGGAAGAGCTGGCAGATTCAGTTCAAAATATAAAGAAGGAGAAGTGACAACAATGAATCGAGAAGACCTCAGTTTATTAAAGGAAATTTTGAATAGGCGTGTGGATCCTATAAAGGCAGCCGGTCTTCATCCAACTGCTGAGCAGATTGAAATGTTTGCCTACCATCTCCCTGATACAACACTTTCTAATCTCATTGATATTTTTGTAGACTTTTCACAAGTAGATGGGCAGTATTTTGTCTGCAATATGGATGATTTTAAATTTTCTGCAGAGTTGATCCAACATATTCCATTAAGTCTACGAGTGAGGTATGTTTTCTGCACAGCTCCTATCAACAAGAAGCAGCCCTTTGTCTGTTCTTCACTGTTACAGTTTGCCAGGCAGTATAGCAGGAATGAG------------------CCACTGACCTTCTCATGGTTACGCCGATATATTAAATGGCCATTACTTCCACCTAAGAATATTAAAGACCTCATGGATCTAGAAGCTGTCCATGATGTCTTGGATATTTACCTGTGGCTAAGCTACCGGTTTATAGATATGTTTCCAGATGCCAGCCTTATTCGAGACCTCCAGAAAGAACTAGATGGCGTTATCCAAGATGGGGTACACAACATCACCAAACTGATTAAAATTTCAGAGTCACATAAGCTATTGAATTTGGAGAGC---TTGTCAGCGGAGAACCAGTCGCGACTGTCAGGAACTTCAAAGGGCCAAGCTGGAAGGATGCGTGGCACCAAAACGCTAGGGAGTAAAGCTGCTGAGCCACCTGGC------CCCAATGCGGGAGAGAAATCGCTTGCTTCCAGATTGGTGCAGCAAGGCCTCCTCACTGCAGACATGCTGAAACAGCTAGAAAAGGAGTGGTTGACA---CAGCAAACGGAGCATGGCAAAGACAGAACAGAGCCTGGTACTCCCTCAAAAGGGACGAGAAGGAAGAAGAAGGAACCTGATTCAGAT---
>tarSyr2
ATGTCCTTCCCCCGGTGTGCCCTGCTGTGGGCTCGGCTCCCGGCGGGGCGCCAGGCTGGCCACCGGGCA------------GCTGCCTGCTCT---GCCTTTCGCCCCCACTTCGGGCCCTTTCCTGGGGCCCTGGGGCGCATTCCTGCCGTTGCCACC---GCCTCCTCCTCT---------GCCTCTGGCGGCTCCAAAGCCCCGAATACGTCCTTGTTCGTGCCCCTGACTGTGAAACCTCAGGGCCCCAGCGCCGACGGCGACGTCGGGGCCGAGCTGACCCAGCCTCTGGACAAGAATGAAGTAAAGAAGATCTTGGACAAATTTTACAAGAGGAAAGAAATTCAGAAACTGGGTGCTGATTATGGACTTGATGCTCGTCTCTTCCACCAAGCTTTCATAAGCTTTAGAAACTATATTATGCAGTCTCATTCCCTGGATGTGGACATTCACATTGTTTTGAATGATATTTGCTACAGTGCAGCTCATGTGGATGATTTATTTCCATTTTTTTTGAGACACGCCAAACAAATATTTCCTGTGTTGGAATGTAAGGATGATCTACGTAAAATCAGTGACTTAAGAATACCACCTAACTGGTACCCAGAAGCCAGAGCCATACAGCGGAAGATAATATTCCATTCAGGCCCCACAAACAGTGGAAAGACTTATCATGCAATCCAGAAATACTTGTCAGCAAAATCTGGAGTGTATTGTGGCCCTTTAAAATTACTGGCACATGAGATCTTCGAAAAGAGTAATACTGCTGGTGTACCATGTGACTTGATAACAGGTGAAGAGCGTTTGACAGTTGAGCCAGATGGGAAACAGGCCGCCCATGTTGCTTGTACTGTTGAGATGTGCAGTATTTCAACCCCTTATGAAGTGGCTGTAATTGATGAGATTCAAATGATTAAAGATCCAGCCAGAGGATGGGCCTGGACCAGAGCACTTCTAGGACTCTGTGCTGAAGAAGTTCATTTGTGTGGAGAATCTGCTGCTATTGACCTAGTTACTGAGCTTATGTACACAACCGGGGAAGAAGTGGAGATTCGAACCTATAAGAGGCTCACCCCCATTTCTGTGCTGGATCACGCACTAGAATCTTTAGATAACCTCCGGCCTGGGGACTGCATTGTCTGTTTTAGCAAGAATGACATTTATTCTGTGAGTCGACAGATTGAAATTCGGGGATTGGAATCAGCTGTTATATATGGCAGTCTCCCACCTGGGACCAAACTTGCTCAAGCAAAAAAGTTTAATGATCCTGATGATCCATGCAAAATCCTGGTTGCTACAGATGCAATTGGCATGGGACTTAATTTGAGCATAAGGAGAATTATTTTTTACTCCCTTATAAAGCCCAGTATCAATGAAAAGGGAGAGAAAGAAATGGAACCAATCACCACCTCTCAAGCCCTGCAGATTGCTGGCAGAGCTGGTAGATTCAGCTCACAGTTTAAAAAAGGAGAGGTTACAACAATGAATCGCGAAGACCTCAGTTTATTAAAGGAAATTTTGAGTAGGCCTGTGGATCCTATAAGGGCAGCTGGTCTTCATCCAACTGCTGAGCAGATTGAAATGTTTGCCTACCATCTCCCTGATACAACGCTTTCTAACCTCATTGATATTTTTGTAGACTTTTCACAAGTTGATGGGCAGTATTTTGTCTGCAATATGGATGATTTTAAATTTTCTGCAGAGTTGATCCAGCATATTCCATTAAGTCTACGAGTGAGGTATATTTTCTGCACAGCCCCTATCAACAAAAAGCAGCCTTTTGTTTGCTCTTCATTGTTACAGTTTGCCAGGCAGTTTAGCAGGAATGAG------------------CCCCTGACCTTTGCATGGTTACGCCGATATATCAAATGGCCTTTACATCCACCTAAGAATATTAAAGACCTCATGGATCTTGAAGCCATCCATGATGTCTTGGATATTTACCTGTGGCTAAGCTACCGATTTATGGATATGTTTCCAGATGCCAGTCTTGTTCGAGATCTCCAGAAAGACCTAGATGGCATTATCCAAGATGGTGTGCACAACATCACCAAATTGATTAAAATTTCTGAGACACATAAATTGTTAAATTTGGAGAAC---TTGTCACCAGGGAACCAGTCACGACTGTCAGGAACCTTAAAGAGCCAAACAAGAAGAACACGCAGCACCAAAACTGGAGGGAGTAAGGCTGCTGAGCCATCTAGC------CCTGATGCAGGAGAGATATCCCTTGCTTCCAGATTGGTGCAGCAAGGACTCCTCACTCCAGACATGCTGAGACAGCTAGAAAAAGAGTGGTTGACGACACGACGAAGTGAACATGGCAACGAAAAAACTGAGTCTGGGACTTACTCAAAAGGGACAAGGAGAAAGAAGAAGGAACCTGATTCGGAT---
>HLequCab3
ATGTCCTTCCCCCGGTGTGCCCTGTTGTGGGCTCGGCTCCCGGCGGGGCGCCGGGCTGGCCACCGGGCA------------GCCGTCTGCTCT---GCCCTTCGCGCCCACATTGGGCCCTTTCCTGGGGCTCTGGGGCGCGTCCCTGCCGTTGCCTCC------TCCTCCTCT---------GCCTCGGGAGGCTCCAAAGCCCCGAACACCTCCTTGTTCGTGCCGCTGACTGTGAAACCTCAGGGCCCCAGCGCGGATGGCGACGTAGGGGCCGAGCTAACCCGCCCTCTGGACAAGAATGAAGTAAAGAAGATCTTAGACAAGTTTTATAAGAGGAAAGAGATTCAGAAGCTGGCTGCTGATTATGGACTCGATGCTCGTCTCTTCCACCAAGCTTTCATAAGCTTTAGAAATTATATCATGCAGTCTCATTCCCTGGATGTGGACATTCACATTATTTTGAATGATATTTGCTTCACTGCAGCTCATGTGGATGATTTATTTCCATTTTTCTTGAGACATGCAAAACAGATATTTCCTGTCTTGGAATGTAAGGATGATCTACGTAAAATCAGTGACTTAAGAATACCACCTAACTGGTACCCAGAAGCCAGAGCCATACAGCGGAAGATAATATTCCATTCAGGCCCCACAAACAGTGGAAAGACTTATCATGCAATTCAGAAATACTTATCAGCAAAATCTGGAGTGTACTGTGGCCCTTTAAAATTACTGGCACATGAGATCTTCGAAAAGAGTAATGCGGCTGGTGTGCCATGTGACTTGGTAACAGGTGAAGAGCGTGTGACAGTAGAGCCAGATGGGAAACAGGCTGCCCATGTGGCTTGTACTGTTGAAATGTGTAGCGTTACAACTCCTTATGAAGTAGCTGTGATTGATGAAATTCAAATGATTAAAGATCCAGCCAGAGGATGGGCCTGGACCAGAGCACTTCTAGGACTCTGTGCTGAAGAAGTCCACTTGTGTGGAGAATCTGCTGCTATTGACCTGGTTACTGAGCTTATGTACACAACTGGGGAGGAAGTGGAGGTTCGAACCTATAAGAGGCTTACCCCCATTACTGTGCTGGACCATGCGCTAGAATCTTTAGACAACCTTCGACCTGGGGACTGCATTGTCTGTTTTAGCAAGAATGATATTTATTCTGTGAGTCGGCAGATTGAAATTCGGGGATTGGAATCAGCTGTTATATATGGCAGTCTCCCACCTGGGACCAAACTTGCTCAAGCAAAAAAGTTTAATGATCCTGATGATCCATGCAAAATCCTGGTTGCTACAGATGCAATTGGCATGGGACTTAATTTGAGCATAAGAAGAATTATTTTTTACTCCCTTATAAAGCCCAGTATCAATGAAAAGGGAGAGAAAGAAATAGAACCAATCACCACCTCTCAAGCTTTGCAGATTGCTGGCAGAGCTGGTAGATTCAGTTCGAAATTTAAAGAAGGAGAGGTTACAACAATGAATCGAGAAGACCTCAATTTATTAAGGGAAATTTTGAATAGGCCTGTGGATCCTATAAGGGCGGCTGGTCTTCATCCAACTGCTGAACAGATTGAAATGTTTGCCTACCATCTCCCTGACACAACGCTTTCTAATCTCATTGATATTTTTGTAGACTTTTCACAAGTTGATGGGCAGTATTTTGTCTGCAATATGGATGATTTTAAATTTTCTGCAGAATTAATCCAGCACATTCCATTAAGTCTGCGAGTGCGGTATGTTTTCTGCACAGCCCCTATCAACAAGAAGCAGCCTTTTGTCTGCTCGTCATTATTACAGTTTGCCAGGCAGTTTAGCAGGAATGAG------------------CCCCTGACCTTCTCTTGGTTGCGCCGGTATATTAAATGGCCATTACTTCCACCTAAGAATATTAAAGACCTCATGGATCTTGAAGCTGTCCATGATGTCTTGGATCTTTACCTGTGGCTGAGCTACCGATTTATAGATATGTTTCCAGATGCCAGCTTTGTTCGAGACCTCCAGAAAGAGCTAGATGGCATTATCCAAGATGGTGTGCACAACATCACCAAACTGATTAAAATTTCAGAGACACATAAGCTGTTGAATTTGGAGAGC---TTGTCAACAGAGAGCCAGTCCCGTTTGTCAGGCGCCTTAAAGAGTCAAGCTAGAAGAACACGCAGTACCAAAACTTCCGGGAGTAAAGCTGCTGAGCCACCCGGC------CCCCATGCAGGAGAGAAGTCCCTTGCTTCCAGATTGGTTCAGCAAGGACTCCTCACTGCAGACATGCTGAAACAGCTAGAAAAAGAGTGGTTGACA---CAACGAACTGAGCATGGCAAAGAAATAACGGAATCTGGGACTTACTCAAAAGGGACAAGAAGAAAGAAGAAGGAACCTGATTCAGAT---
>cerSim1
ATGTCCTTCCCCCGGTGTGCCCTGTTGTGGGCTCGGCTCCCGGCGGGGCGCCAGGCTCGCCACCGGGCA------------GCCGTCTGCTCT---GCCCTTCGCGCCCACATTGGGCCCGTTCCCGGGGGTCTGGGGCGCGTTCCTGCCGTTGCCTCC---GCCTCCTCTTCT---------GCCTCAGGAGGCTCCAAAGCCCCGAACACCTCCTTGTTCGTGCCGCTGACTGTGAAACCTCAGGGCCCCAGCGCGGATGGCGACGTCGGGGCCGAGCTAACCCGCCCTCTGGACAAGAATGAAGTAAAGAAGATCTTAGATAAGTTTTACAAGAGGAAAGAAATTCAGAAGCTGGGTGCTGATTATGGACTTGATGCTCGTCTCTTCCATCAAGCTTTCATAAGCTTTAGAAATTATATCTTGCAATCTCATTCCCTGGATGTGGACATTCACATTATTTTGAATGATATTTGCTTCAGTGCAGCTCATGTGGATGATTTATTTCCATTTTTCTTGAGACATGCAAAACAGATATTTCCTGTGTTGGAATGTAAGGATGATCTACGTAAAATCAGTGACTTAAGAATACCACCAAACTGGTATCCAGAAGCCAGAGCCATACAACGGAAGATAATATTCCATTCAGGCCCCACAAACAGTGGAAAGACTTATCATGCAATCCAGAAATACTTGTCAGCAAAATCTGGAGTGTATTGTGGCCCTTTAAAATTACTGGCTCATGAGATCTTCGAAAAGAGTAATGCTGCTGGTGTGCCTTGTGACTTGGTAACAGGTGAAGAGCGTGTGACAGTAGAGCCAGATGGGAAACAGGCTGCCCATGTTGCTTGTACTGTTGAGATGTGCAGTGTTGCAACTCCTTATGAAGTGGCTGTGATTGATGAAATTCAAATGATTAAAGATCCAGCCAGAGGATGGGCCTGGACCAGAGCACTTCTAGGACTCTGTGCTGAAGAAGTCCATTTGTGTGGAGAATCTGCTGCTATTGATCTGGTTACTGAGCTTATGTACACAACTGGGGAGGAAGTGGAGGTTCGAAACTATAAGAGGCTTACCCCCATTACTGTGCTGGATCATGCACTAGAATCTTTAGACAACCTTCGACCTGGGGACTGCATTGTCTGTTTTAGCAAGAATGATATTTATTCTGTGAGCCGACAGATTGAAATTCGGGGATTGGAATCAGCTGTGATATATGGCAGTCTCCCACCTGGGACCAAACTTGCTCAAGCAAAAAAGTTTAATGATCCTGATGATCCGTGCAAAATCCTGGTTGCTACAGATGCGATTGGCATGGGACTTAATTTGAGCATAAGAAGAATTATTTTTTACTCCCTTATAAAGCCCAGTATCAACGAAAAGGGAGAGAAAGAAATAGAACCAATTACCACCTCTCAAGCTTTGCAGATTGCTGGCAGAGCTGGTAGATTCAGTTCAAAATTTAAAGAAGGAGAGGTTACAACAATGAATCGAGAAGACCTCAATTTATTAAAGGAAATTTTGAATAGGCCTGTGGATCCTATAAGGGCAGCTGGTCTTCATCCAACTGCTGAACAGATTGAAATGTTTGCCTACCATCTCCCTGATACAACGCTTTCTAATCTCATTGATATTTTTGTAGACTTTTCACAAGTTGATGGGCAGTATTTTGTCTGCAATATGGATGATTTTAAATTTTCTGCAGAGTTGATCCAGCATATTCCGTTAAGTCTACGAGTGAGGTATGTTTTCTGCACAGCCCCTATCAACAAGAAGCAGCCTTTTGTCTGCTCTTCATTGTTACAGTTTGCCAGGCAATATAGCAGGAATGAG------------------CCCCTGACCTTCTCATGGTTGCGCCGATATATTAAATGGCCATTACTTCCACCTAAGAATATTAAAGACCTCATGGATCTTGAAGCTATCCATGATGTCTTGGATCTTTACCTGTGGCTGAGCTACCGATTTATGGATATGTTTCCAGATGCCAGCTTTGTTCGAGACCTCCAGAAAGAACTAGATGGCATTATCCAAGATGGTGTGCACAACATCACCAAACTGATTAAAATTTCAGAAGCACATAAGCTATTGAATTTGGAGAGC---TTGTCAGCAGAGAGCCAGTCCCGTTTGTCAGGAACGTTAAAGAGCCAAGGTAGAAGAACGCGCAGCACCAAAACTTCAGGGAGTAAAGCTGCTGAGCCACCCTGC------CCCAGTGCAGGAGAGAAGTCCCTTGCTTCCAGATTGGTTCAGCAAGGACTCCTCACTGCAGACATGCTGAAACAGCTAGAAAAAGAGTGGTTGACA---CAACGAACTGAGCATGGCAAAGAAATAACGGAATCTGGAACTTACTCGAAAGGGACAAGAAGAAGAAAGAAGGAACCTGATTCAGAT---
>HLrhiFer5
ATGTCCTTCCCTCGTTGTGCCCTGTTGTGGGCTCGGCTCCCGGCGGGGCGCCACGCTGGCCACCCGGCA------------GCCGTCTGCTCT---GCCCTTCGCGCCCACGTGGGGCTCTTTCCTGGGTCTCTGGGGCGCGTTCCGGCCGTTGCCTCC---GCCTCCTCCTCT---------GCCTCAGGGGGTTCTAAAGCCCCGAACACATCCTTGTTCGTGCCGCTGACTGTGAAACCTCAGGGCCCTAGCGCGGATGGCGATGTCGGGGCCGAGCTAACCCGTCCTCTGGACAAGAATGAAGTAAAGAAGATCTTAGACAAGTTTTACAAGAGGAAAGAAATTCAGAAGTTGGGTGCTGATTATGGACTTGATGCTCGTCTCTTCCACCAAGCTTTCATAAGCTTTAGAAATTATATCATGCAGTCTCACTCCCTGGATGTGGACATTCACATTATTTTGAATGATATTTGCTTCAGTGCAGCTCATGTGGATGATTTATTTCCATTTTTCTTGAGACACGCGAAGCAGATGTTTCCAGTGTTGGAATGTAAGGATGATCTACGTAAAATCAGTGACTTAAGAATACCTCCTAATTGGTACCCAGAAGCCAGAGCCATACAGCGGAAGATAATCTTCCATTCAGGCCCCACAAACAGTGGAAAGACTTATCACGCAATCCAGAAATACTTGTCAGCAAAATCTGGAGTGTATTGTGGTCCTTTAAAATTACTGGCACATGAGATCTTCGAAAAGACTAATGCTGCTGGTGTACCATGTGACTTGGTAACCGGTGAAGAACGCGTGACAGTAGGGCTAGATGGGAAGCAGGCGGCCCATGTTGCTTGTACTGTTGAGATGTGCAGTGTCACAACTCCTTATGAAGTGGCTGTGATTGATGAAATTCAAATGATTAAAGATCCAGCCAGAGGATGGGCCTGGACCAGAGCACTTCTAGGACTCTGTGCTGAAGAAGTCCATTTATGTGGAGAAGCTGCTGCTATTGACCTGGTTACTGAGCTGATGTACACGACGGGGGAGGAAGTAGAGGTTCGAACCTATAAGAGGCTTACCCCCATTTCTGTGCTGGATCATGCTCTAGAATCATTAGACAACCTTCGGCCTGGGGACTGCATTGTCTGTTTTAGCAAGAATGATATTTATTCTGTGAGTCGACAGATTGAAATTCGGGGATTGGAATCAGCTGTTATATATGGCAGCCTCCCACCTGGGACCAAACTTGCTCAAGCAAAAAAGTTTAACGATCCTGATGATCCCTGCAAAATCCTGGTTGCTACGGACGCAATTGGCATGGGACTTAACTTGAGCATAAGACGAATTATTTTTTACTCCCTTATAAAGCCGAGTATCAATGAAAAGGGAGAGAAGGAAATAGAACCAATTACCACTTCTCAAGCCTTGCAGATTGCTGGCAGAGCTGGTAGATTCAGTTCAAAATATAAAGAAGGAGAGGTTACAACGATGCATCGAGAAGACCTCCGTTTATTAAAGGAAATTTTGAATAGGCCTGTGGATCCTATAAGGGCAGCTGGTCTTCATCCAACTGCTGAACAGATTGAAATGTTTGCCTACCATCTCCCTGACACAACGCTTTCTAATCTCATTGATATTTTTGTAGACTTTTCACAAGTTGATGGCCAATATTTTGTCTGCAATTTGGATGATTTTAAATTTTCTGCAGAGTTGATCCAGCATATTCCACTAAGTCTACGGGTGAGGTATGTTTTCTGCACAGCCCCTATCAACAAGAAGCAGCCTTTTGTCTGTTCTTCACTGTTACAGTTTGCCAGGCAGTATAGCAGGAACGAG------------------CCCCTGACCTTCACGTGGTTACGCCGATATATGAAATGGCCATTACTTCCACCTAAGAATATTAAAGACCTCATGGATCTTGAAGCTGTCCATGATGTCTTGGATCTTTACCTGTGGCTAAGCTATCGGTTTATAGATATGTTTCCAGATGCCAGCCTTGTTCGAGACCTCCAGAAAGAACTAGATGGTATTATCCAAGATGGTGTACACAACATCACCAAACTGATTAAAATTTCAGAGACACATAAGCTATTGAATTTGGAGAGC---TTGTCAGCAGAGAGCCAGTCTCGTTTGTCGGGAACCTTAAAGAGCCAAGCTAGAAGGATGCGTCTTACCAAAACTTTGGAGAGTAAAGCTGCGGTACCGCCCAAC------TCCAGTGCAGCAGAGAAATCCCTTGCTTCCAGATTGGTGCAGCAAGGACTCCTTACTGCAGACATGCTGAAACAGCTAGAAAAAGAGTGGTTGACA---CGACGAACTGAGTATGGCAGAGAAAGAACGGAATCTGGGACTTACTCAAAAGGGACAAGAAGAAAGAAGAAGGAACCTGATTCGGAT---
>tupChi1
------------------------------------------------------------------------------------------------------------------------------------------------------------------------------------------------------------------------------------------------------------------------------------------------------------A-TGAAGTTAAGAAGATCTTAGACAAGTTTTACAAGAGGAAAGAAGTTCAGAAACTGGGTGCTGATTATGGACTTGACGCTCGTCTCTTCCACCAAGCTTTCATAAGCTTTAGAAATTACATTATGCAATCTCATTCTCTGGACGTGGACATTCACATTGTTCTGAATGATATTTGCTTCAGTGCAGCTCATGTGGATGATTTGTTTCCATTTTTCCTGAGACATGCCAAACAGATATTTCCTGTGTTGGAATGTAAGGATGATCTACGCAAAATCAGTGATTTAAGAATACCACCCAACTGGTACCCAGAAGCCAGAGCTATACGGCGGAAGATAATATTCCATTCAGGCCCCACAAACAGTGGGAAGACTTACCATGCAATCCAGAGATACTTGTCAGCAAAATCTGGAGTGTATTGTGGCCCTTTAAAATTACTGGCGCATGAGATCTTCGAAAAGAGTAATACTGCTGGTGTGCCGTGTGACTTGGTAACAGGTGAAGAGCGGGTGACAGTTGAGCCGGATGGGAAACAGGGTGCCCATGTTGCCTGTACCGTTGAGATGTGCAGTGTTACAACTCCTTATGAAGTGGCTGTAATTGATGAAATTCAAATGATCAGAGATCCAGCCAGAGGATGGGCCTGGACCAGAGCACTTCTAGGACTCTGTGCTGAAGAAGTCCATCTGTGTGGAGAGTCTGCTGCTATTGACCTGGTTACTGAGCTTATGTACACAACTGGGGAGGAAGTGGAGGTTCGAACCTATGACAGACTTACCCCCATTTCTGTGCTGGATCGTGCCCTAGAAACTTTAGACAATCTGCGGCCTGGGGACTGCATTGTCTGTTTCAGCAAGAATGATATTTATTCTGTGAGTCGACAGATTGAAATTCGGGGATTGGAATCAGCTGTTATATACGGCAGTCTCCCACCTGGGACCAAACTTGCTCAAGCAAAAAAGTTTAATGACCCTGATGATCCATGCAAAATCCTGGTTGCTACAGATGCAATTGGCATGGGGCTTAATTTGAGCATAAAGAGAATTATATTTTACTCCCTGATGAAGCCCAGTATCAATGAAAAGGGTGAGAGAGAAATAGAACCAATCACCACATCTCAGGCTCTGCAGATTGCTGGCAGAGCTGGTAGATTCAGCTCGCAGTTTAAAGAAGGAGAGGTTACAACGATGAATCGTGAAGACCTTGGTTTATTAAAGGAAATTTTGAATAGGCCTGTGGATCCTATAAGGGCAGCCGGTCTTCATCCAACTGCTGAACAGATAGAAATGTTTGCCTACCATCTCCCTGATACAACACTTTCTAATCTCATTGATATTTTTGTAGACTTTTCACAAGTTGATGGGCAGTATTTTGTCTGCAATATGGATGATTTTAAATTTTCTGCAGAGTTGATTCAGCATATTCCGTTAAGTCTGCGAGTGAGGTATGTCTTCTGCACAGCCCCTATCAACAAGAAGCAGCCTTTTGTCTGTTCTTCATTATTACAGNNNNNNNNNNNNNNTAGCATGAATGAG------------------CCCCTAACTTTTGCGTGGTTACGCCGATATATTAAATGGCCATTACTTCCACCTAAGAATATTAAAGACCTTATGGATCTTGAAGCTGTCCATGACGTCTTGGATCTTTACCTGTGGCTAAGCTATCGATTTCTGGATATGTTTCCAGATGCCAGCCTCATTCGAGACCTCCAGAAAGAACTGGATGGCATTATCCAGGAGGGTGTACACAACATCACCAAACTGATTAAAATTTCTGAGACACATAAGCTGTTGAATTTGGAGAGC---TTGTCAGCAGTGAATCAGTCTCAGGTGTCAGGAACCTCGAAGAGCCAAGCTAGAAGGATGCGTGGCACCAAAGCTGCAGGGAGTAAAGCTGCTGAGCCCCTCAGT------CCCAATGCAGGAGAGCTGTCCCTTGCTTCCAGGTTGGTGCAGCAGGGACTCCTCACTCCAGACATGCTGAAACAGCTTGAAAAGGAGTGGTTGTCA---CAACAGACTGAAGACAGCAAGGAAAGAACTGAGTCTGGGACTTACTCGAAAGGAACAAGAAGAAAGAAGAAGGAACCTGATTCAGAAT--
>speTri2
ATGTCCTTCCCCCGGTGTGCCCTGCTGTGGGCTCGGCTCCCGGCGGGGCGCCAGGCTGGTCACCGGGCG------------GCCGTGTGCTCT---GCGCTTCGTGCCCACTGCGGGCCCTCCCCTGCGGTTCTGGGGCGCGTTCCTGCCCTTGCC---------GCCTCGTCT---------GCCTCCGGTGGCTCCAAAGCCCCGAACACGTCTTTGTTCGTGCCGCTGACTGTGAAACCTCAGGGCCCCAGCGCCGATGGCGACGTCGGGGCCGAGCTCACGCGGCCTCTGGACAAGAACGAAGTAAAGAAGATCTTAGATAAGTTTTATAAGAGGAAAGAAATTCAGAAACTGGGTGCTGATTATGGACTTGATGCTCGTCTCTTCCACCAAGCTTTCATAAGCTTTAGAAATTATATTATGCAGTCTCATTCCCTGGATGTGGACATTCACATTGTTCTGAATGACATTTGCTTCAGTGCAGCTCATGTGGATGATTTATTTCCATTTTTCTTGAGACATGCCAAACAAATATTTCCTGTGTTGGAATGTAAGGATGATCTACGTAAGATCAGTGACTTGAGATTACCACCAAACTGGTACTCAGAAGCCAGAGCCATACGGCGGAAGATAATATTCCATTCGGGCCCCACAAACAGTGGAAAAACTTACCATGCAATTCAGAAATACTTGTCAGCAAAGTCTGGAGTATATTGTGGCCCCTTGAAATTACTGGCACATGAGATCTTTGAAAAGAGTAATGCTGCTGGTGTGCCATGTGACTTGGTGACAGGTGAAGAGCGTGTGACAGTTGAAGCAGATGGGAAACAGGCTGCCCATGTTGCTTGTACTGTTGAGATGTGCAGTGTCACCACACCATATGAAGTGGCTGTAATTGATGAAATTCAGATGATTCGAGATCCAGCCAGAGGATGGGCCTGGACCAGAGCACTTCTAGGACTGTGTGCTGAAGAAATCCATTTATGTGGAGAATCTGCTGCTATCGATCTGGTCACTGAGCTTATGTATACAACTGGGGAGGAAGTGGAGGTTCGAAACTATAAGAGGCTTACCCCCATTTCTGTGCTGGATCATGCATTGGAATCTTTAGACAACCTTCGGCCTGGGGACTGTGTTGTCTGTTTTAGCAAGAATGATATTTATTCTGTGAGTCGGCAGATTGAAATTCGAGGATTGGAATCAGCTGTTATATATGGCAGTCTCCCACCTGGAACCAAACTTGCTCAAGCAAAAAAGTTTAATGATCCCAGTGATCCGTGCAAAATCCTGGTTGCTACAGATGCAATTGGCATGGGACTTAATTTGAGCATAAGGAGAATCATTTTTTACTCTCTTATAAAGCCCAGTATCAATGAGAAGGGAGAGAAAGAACTAGAACCAATCACCACCTCCCAAGCCTTGCAGATTGCCGGCAGAGCTGGTAGATTCAGCTCACAGTACAAAGAAGGAGAGGTTACAACGATGAATCGCGAGGACCTCGGTTTATTAAAGGAAATTTTGAATAGGCCAGTGGATCCCATAAGGGCAGCAGGTCTTCATCCAACTGCTGAACAGATTGAAATGTTTGCTTACCACCTCCCTGATACAACACTTTCCAATCTCATTGATATTTTTGTAGACTTCTCACAAGTTGATGGGCAGTATTTTGTCTGCAATATGGATGATTTTAAGTTTTCTGCAGAGTTAATCCAGCATATCCCATTAAGTCTCCGAGTGAGATACGTGTTCTGCACAGCCCCTATCAATAAGAAGCAGCCCTTTGTGTGCTCCTCATTGTTACAGTTTGCCAGGCAGTATAGTAGGAATGAG------------------CCTTTGACCTTCGCATGGTTACGCCGATACATCAAATGGCCTCTACAACCACCTAAGAACATTAAAGACCTCATGGATCTTGAGGCTGTCCATGACGTCTTGGATCTTTACCTGTGGCTAAGCTACCGATTCATGGACATGTTTCCAGATACCAGCCTTGTGCGAGACCTGCAGAAGGAGCTGGATGGTGTTATCCAGGATGGTGTTCACAACATCACCAAACTGATTAAAATTTCCGAGACACGTAAGCTGTTGTATCTGGAAAGC---TCATTAGCAGAGAGCCAGTCACGTTTGTCAGGAACCTTGAAGAGCCAAGCTAGAAGGGCACGTGGCACCAAAACTGCAGGGAGTAAAGCTGCTGAGCCGCTTGGC------GCCAGCGCTGGGGAGCTATCCCTCGCTTCCAGATTGGTGCAGCAAGGACTCCTCACTCCAGACATGTTGAAGCAGCTTGAAAAGGAGTGGATGACA---CAACAGACTGAACATGGCCAAGAGAGAACAGAGTCTGGGACTTACTCAAAAGGGACAAGAAGAAAGAAGAAGGAACACAATTCTGAT---
>HLturTru3
ATGTCCTTCCCCCGGTGTGCCCTGTTGTGGGCTCGGCTTCCCCCGGGGCGCCAGCCTGGCCCCCGGGCA------------GCCATCTGCTCT---GCCCTTCGCGCCCACACTGGGCCCTTTCCTGGGACTCTGGGGCGCGTTCCTGCCGTTGCCTGC---GCCTCTTCCTCT---------GCCTCAGGAGGCTCCAAATCTCCGAACACGTCCTTGTTCGTGCCGCTGACTGTGAAACCGCAGGGCCGCAGCGCTGACGGCGATGTCGGGGCCGAGCTAACCCGCCCTCTGGACAAGAATGAAGTAAAGAAGATCTTAGATAAGTTTTACAAGAGAAAAGAAATTCAGAAACTGAGTGCTGATTATGGACTCGATGCTCGTCTCTTCCACCAGGCTTTCATAAGCTTTCGAAATTATATCATGCAGTCTCATTCCCTGGATGTGGACATTCACATTATTTTGAATGATATTTGCTTCAGTGCAGCTCACGTGGATGATTTATTTCCATTTTTCTTGAGACATGCAAAACAGATATTTCCTGTGTTGGAATGTAAGGATGATCTACGTAAAATCAGTGACCTAAGAATACCACCTAACTGGTACCCAGAAGCCAGAGTCTTACAGCGGAAGATAATATTCCATTCAGGTCCCACGAACAGTGGAAAGACTTATCATGCAATCCAGAAATACTTGTCAGCAAAATCTGGAGTATATTGTGGCCCTTTAAAATTACTGGCACATGAGATCTTCGAAAAGAGTAATGCTGCTGGTGTGCCATGTGACTTGGTAACAGGTGAAGAACGTGTGACAGTAGAGCCAGATGGGAAACAGGCTGCCCATGTTGCTTGTACTGTTGAGATGTGCAGTGTTACAACTCCTTATGAAGTGGCCGTGATTGATGAAATTCAAATGATTAAAGATCCAGCCAGAGGATGGGCCTGGACCAGAGCACTACTAGGACTCTGTGCTGAAGAAATCCATTTGTGTGGAGAATCTGCTGCTATTGACCTGGTTACCGAGCTTATGTACACAACTGGGGAAGATGTGGAGGTTCGAACCTATAAGAGGCTTACCCCCATTTTTGTGCTGGATCACGCATTAGAATCTTTAGACAACCTTCGGCCTGGGGACTGCATTGTCTGTTTTAGCAAGAATGATATTTATTCTGTGAGTCGACAGATTGAAATTCGGGGATTGGAATCAGCTGTTATATATGGCAGTCTCCCACCTGGGACCAAACTTGCTCAAGCAAGAAAGTTTAATGATCCTGGTGATCCATGCAAAATCCTGGTTGCTACAGATGCAGTTGGCATGGGACTTAATTTGAGCATAAGAAGAATTATTTTTTACTCCCTTATGAAGCCCAGTATCAATGAAAAGGGAGAAAAAGAAATAGAACCAATCACCACCTCTCAAGCCTTGCAGATTGCTGGCAGAGCTGGTAGATTCAGTTCAAAATTTAAAGAAGGAGAGGTTACAACAATGAATCGAGAAGACCTCAGTTTATTAAAGGAAATTTTGAATAGGCCTGTGGATCCTATAAAGGCAGCTGGTCTTCATCCAACTGCTGAACAGATTGAAATGTTTGCCTACCATCTCCCTGACACAACGCTTTCTAATCTCATTGATATTTTTGTAGACTTTTCACAAGTTGATGGGCAGTATTTTGTCTGCAATATGGATGATTTTAAATTTTCTGCAGAGTTGATCCAGCATATTCCATTAAGTCTACGAGTGAGGTATGTTTTCTGCACAGCCCCTATCAACAAGAAGCAGCCTTTTGTCTGTTCTTCATTGTTACAGTTTGCCAGGCAGTATAGCAGGAATGAG------------------CCCCTGACCTTCTCATGGTTACGACGATACATTAAATGGCCGTTACTTCCACCTAAGAATATTAAAGACCTCATGGATCTTGAAGCTGTCCATGATGTCTTGGATCTTTACCTGTGGCTAAGCTACCGGTTTATAGATATGTTTCCAGATGCCAGCCTTGTTCGAGATCTCCAGAAACAATTAGATGGCATTATCCAAGATGGTGTACATAACATCACCAAACTGATTAAAATTTCAGAGGCACATAAACTGCTGAATTTGCAGAAC---TCATCAGCAGAAAGCCAGTCCCGTTTGTCAGGAATAGTAAAGAGCCGAACTAGAAGGAATCATGGCACCAAAGCTTTAGGGAGTAAAGCTGCTGAACCACTTGGC------TCTGGTGCAGGAGAGAAATCCCTTGCTTCCAGATTGGTGCAGCAAGGACTCCTCACTGCAGACATGCTGAAACAACTAGAAAGAGAGTGGATGACA---CAACAAACTGAGCATGGCAAAGGAAGAACAGAATCTGGGACTTCCTTAAAAGGGACAAGAAGAAAGAAGAAGGAACCCGATTCAGAT---
>bosTau8
ATGTCCTTACCGCGGTGTGCCCTGTTGTGGGCTCGGCTCCCCGCGGGGCGCCAGGCTGGCCATCGGGCA------------GCCGTCTGCTCT---GCCCTTCGCGCCCACACCGGGCCCTTTCCTGGGGCTCTGGGACGCGTTCCTGCTATTGCCTGC---GCCTCTTCCTCT---------GCCTCCGGAGGCTCCAAAGCTCCAAACACGTCCTTGTTCGTGCCGCTGACTGTGAAACCTCAGGGTCCTAGCGCAGATGGCGACGTCGGGGCTGAGCTAACCCGCCCTCTGGACAAGAATGAAGTAAAGAAGGTCTTAGACAAGTTTTACAAGAGGAAAGAAATTCAGAAACTGAGTGCTGATTACGGACTCGATGCTCGTCTCTTCCACCAAGCATTCATAAGCTTTCGAAACTATATCATGCAGTCTCATTCTCTGGATGTGGACATTCACATTATTTTGAATGATATTTGCTTCAGTGCAGCTCATGTGGATGACTTATTTCCATTTTTCTTGAGACATGCAAAACAAATATTTCCTGTGTTGGAATGTAAGGATGATCTACGAAAAATCAGTGACCTAAGAATACCACCTAACTGGTACCCAGAAGCTAGAGCCATACATCGGAAGATAATATTCCATTCAGGTCCCACAAACAGTGGAAAGACTTATCATGCAATCCAGAAATACTTGTCAGCAAAATCTGGAGTGTATTGTGGCCCTTTAAAACTACTGGCACATGAGATCTTCGAAAAGAGTAATGCTGCTGGGGTGCCGTGTGACTTGGTAACAGGTGAAGAGCGTGTCTCAGTAGACCCAGATGGTAAACAGGCTGCCCATGTTGCCTGTACTGTCGAGATGTGCAGCGTTACAACTCCTTATGAAGTGGCCGTGATTGATGAAATTCAGATGATTAAAGATCCAGCCAGAGGATGGGCGTGGACCAGGGCGCTGCTAGGACTCTGTGCTGAAGAAATCCATTTGTGTGGAGAATCTGCTGCAATTGACATGGTTACCGAGCTTATGTACACAACTGGGGAGGATGTGGAGGTTCGAACCTATAAAAGGCTTACCCCCATTTCTGTGCTGGATCACGCACTAGAATCCTTAGACAACCTTCGGCCCGGGGACTGCATTGTCTGTTTTAGCAAGAATGATATTTATTCTGTGAGTCGACAGATTGAAATTCGGGGATTGGAATCAGCTGTTATATATGGCAGTCTCCCTCCTGGGACCAAACTTGCTCAAGCAAAAAAGTTTAATGATCCTGATGATCCATGCAAAATCCTGGTTGCTACAGATGCAATTGGGATGGGACTTAATTTGAGCATAAGAAGAATTATTTTTTACTCCCTTATGAAGCCAAGTATCAATGAAAAGGGAGAGAAAGAAATAGAACCAATTACCACCTCTCAAGCCTTGCAGATTGCTGGCAGAGCTGGTAGGTTCAGTTCAAAATTTAAAGAAGGAGAGGTTACAACAATGAATCGAGAAGACCTCAGTTTATTAAAGGAAATTTTGAATAGGCCTGTGGATCCTATAAAGGCAGCTGGTCTTCATCCAACTGCTGAACAGATTGAAATGTTTGCCTACCATCTCCCTGACACAACGCTTTCTAATCTCATTGATATTTTTGTAGACTTTTCACAAGTTGATGGGCAGTATTTTGTCTGCAATATGGATGATTTTAAATTTTCTGCAGAGTTGATCCAGCATATTCCGTTAAGTCTCCGAGTGAGGTATGTTTTCTGCACAGCCCCTATCAACAAGAAGCAGCCTTTCGTCTGTTCTTCATTGTTGCAGTTTGCCAGACAGTATAGCAGGAATGAG------------------CCCCTAACCTTCTCATGGTTACGCCGATATATTAAATGGCCATTACTTCCACCTAAGAATATTAAAGACCTCATGGATCTTGAAGCTGTCCACGATGTCTTGGATCTTTACCTATGGCTAAGCTACCGGTTTTTAGATATGTTTCCAGATGCCAGCCTGGTTCGAGAGCTCCAGAAAGAACTAGATGGCATTATCCAAGATGGTGTACACAACATCACCAAACTGATTAAAATTTCAGAGACACACAAACTGCTGAATTTGCAGAAC---TTGTCAGCAGAGAGCCAGTCCCGTCTGTCAGGTGCAGCAAAGAGCCAAAGCAGAAGGAATCGGGGCACCAAAGCTTTGGGGAGTAAAGCTGCTGAGCCCCTCGGC------CCTGATGCAGAAGAGAAATCCCTTGCTTCCAGGTTGGTGCAGCAAGGACTCCTCACTGCAGACATGCTGAAACAGCTGGAAAGAGAGTGGATGACA---CAAAAAACCGAACAGGGCAAAGGAAGACTAGAAACTGGGACTTCCTTAAAAGGGACAAGAAGAAAGAAGAAAGAACCTGATTCAGAT---
>HLmolMol2
ATGTCCTTTCCCAGATGTGCCCTGCTGTGGGCTCGGCTCCCGGCGGGGCGCCACGCCGGCCATCGCGCC------------GCCGTCTGCTCC---GCCCTTCGCGCCCACGTTGGCCCTTTTCCCGGGACTCTGGGGCGCGTTCCCGCTGTTGCCCCC---GCCTCCTCCTCT---------GCCTCAGGAGGCTCCAAAGCCCCGAACACGTCCTTGTTTGTGCCGCTGACTGTGAAACCTCAGGGCCCCAGCGCAGATGGCGACGTCGGGGCTGAGCTAACCCGTCCTCTGAACAAGAATGAAGTAAAGAAGATCTTAGACCAGTTTTACAAGAGGAAAGAAATTCAGAAACTGGGGGCTGATTATGGACTTGATGCTCGTCTCTTCCACCAAGCTTTCATAAGCTTTAGAAATTATATCATGCAGTCTCAGTCCCTGGATGTGGACATTCACATTATTTTGAATGATATTTGCTTCAATGCAGCTCATGTGGATGATTTATTTCCATTTTTCTTGAGACATGCAAAACAGATATTTCCTGTGTTGGAATGTAAGGATGATCTACGTAAAATCAGTGACTTAAGAATACCACCTAATTGGTACCCAGAAGCCAGAGCCATACAGCGGAAGATAGTATTCCATTCAGGCCCTACAAACAGTGGAAAGACTTATCATGCAATCCAGAAATACTTGTCAGCAAAATCTGGAGTGTATTGTGGCCCTTTAAAATTACTGGCACATGAGATCTTCGAAAAGAGTAATGCTGAAGGTGTGCCTTGTGACTTGGTAACAGGTGAAGAGCGCGTGACAATAGATCCAAATGGGAAGCAGGCTACCCACGTCGCTTGTACTGTTGAGATGTGCAGTGTTACAACTCCTTATGAAGTGGCTGTGATTGATGAAATTCAAATGATTAAAGACCCAGCCAGAGGATGGGCCTGGACCAGAGCACTTCTAGGACTCTGTGCTGAAGAGGTCCATTTATGTGGAGAAGCTGCTGCTATTGACCTGGTTACAGAGCTTTTGTACACGACTGGGGAGGAAGTGGAGGTTCGGAACTATAAGAGGCTTACACCCATTTCTGTGCTGGATCATGCATTAGAATCTTTAGACAACCTTCGGCCTGGGGACTGCATTGTCTGTTTCAGCAAGAATGATATTTATTCTGTGAGTCGACAGATTGAAATTCGGGGATTGGAATCAGCTGTTATATATGGCAGCCTCCCACCTGGGACCAAACTTGCTCAAGCAAAAAAGTTTAATGATCCTGATGATCCGTGCAAAATCCTGGTTGCTACAGATGCAATTGGCATGGGACTTAATTTGAGCATAAGAAGAATTATTTTTTATTCCCTTATAAAGCCCAGTATCAATGAAAAGGGAGAGAAAGAAATAGAACCAATCACCACTTCTCAAGCCTTGCAGATTGCCGGCAGAGCTGGTAGATTCAGTTCGAAATACAAAGAAGGAGAGGTTACAACAATGAATCGAGAAGACCTCCGTTTATTAAAGGAAATTTTGAATAGGCCTGTGGACCCTATAACGGCAGCTGGTCTTCATCCAACTGCTGAACAGATTGAAATGTTTGCCTATCATCTCCCTGACACAACACTTTCTAATCTCATTGATATTTTTGTAGACTTTTCACAAGTTGATGGGCAGTATTTTGTCTGCAATATGGATGATTTTAAATTTTCTGCAGAGTTGATCCAGCATATTCCGTTAGGTCTACGAGTGAGGTATGTTTTCTGCACAGCCCCTATCAACAAGAAGCAGCCTTTTGTCTGCTCCTCATTGTTACAGTTTGCCAGGCAGTATAGCAGGAACGAG------------------CCCCTGACCTTTGCGTGGTTACGCAGATATATTAAATGGCCATTGCTTCCACCTAAGAATATTAAAGACCTCATGGATCTTGAAGCTGTCCATGATGTTTTGGATCTTTACCTGTGGCTAAGCTATCGATTTATAGATATGTTTCCAGATGCCAACCTTGTTCGAGACCTCCAGAAAGAACTAGATGGCATCATTCAAGAGGGTGTACACAACATCACCAAACTAATTAAAATTTCAGAGACACATAAGCTGTTGAATTTGGAGAAC---TTGTCAGCCGAGAGCCGGTCTCGTTTGCCAGGAACATTGAAGAGCCAAGCAAGAAGGACGCGCGCTGCCAAAACTTTAGGGAGTAAAGCGGCTGAGCGGCCCAGC------CCCAGTGCCGCAGAAAGATCCCTTGCTTCCAGATTGGTGCAGCAAGGACTGCTCACTGCAGACATGCTGAAACAGCTCGAGAAGGAGTGGCTGACC---CAGCAGACTGAGGATGGCAGAGAAAGCACAGCGCCTGGGACTTCCTCGAAAGGGTCAAGAAGGAAGAAGAAGGAACCTGATTCAGAT---
>otoGar3
ATGTCCTTACCCCGGTGTGCCCTACTGTGGGCTCGGCTGCCTGCGGGGCGCCAGGCTGGCCACCGGGCA------------GCCGTCTGTTCT---GCCTTTCGCCCCTACTTTGGGCCCTTTCCTGCAGCTCAGTGGCGCGTTCATGCCGTAGCTACC---GCCTCCTCTTCT---------GCCTCTGGTGGCTCCAAAACCCCGAACACGTCTTTGTTCGTGCCCCTGACAGTGAAACCTCAGGGCCCCAGCGCTGATGGCGACGTCGGGGCCGAACTAACCCGGCCTCTGGACAAGAATGAAGTAAAGAAGATCTTGGACAAGTTTTACAAGAGGAAAGAAATTCAGAAACTGGGTGCTGATTATGGACTTGATGCTCGTCTCTTCCACCAAGCTTTTATAAGCTTTAGGAATTACATTATGCAGTCTCATTCCCTGGATGTGGACATTCACGTTATTTTGAATGATATTTGCTTCAGTGCAGCTCATGTGGATGATTTATTTCCATTTTTCTTGAGACATGCCAAACAAATATTTCCTGTGTTGGAATGTAAGGATGATCTACGTAAAATCAGTGACTTAAGAATACCACCTAACTGGTACCCAGAAGCCAGAGCCATACAACGGAAGATAATATTCCATTCAGGGCCTACCAACAGTGGAAAGACTTACCATGCAATTCAGAAATACTTGTCAGCAAAATCTGGAGTGTACTGTGGCCCTTTAAAATTACTGGCACATGAGATCTTCGAAAAGAGTAATGCTGCTGGTGTGCCATGTGACTTGGTGACTGGTGAAGAGCGTGTGACTGTTGACCCAAATGGGAAACAGGCTGCCCATGTTGCTTGTACTGTTGAAATGTGCAGTATTACAACTCCTTATGAGGTGGCCGTAATTGATGAAATTCAAATGATTAGAGATCCAGCCAGAGGATGGGCCTGGACCAGAGCACTTCTAGGACTCTGTGCTGAAGAAGTTCATTTGTGTGGAGAATCTGCTGCTATTGACCTGGTCACTGAGCTTATGTACACAACTGGGGAGGAAGTGGAGGTTCGAAACTATGAGCGGCTTACCCCCATTTCTGTGCTGGATCATGCACTGGAATCTTTAGATAACCTTCGGCCTGGGGACTGCATTGTCTGTTTTAGCAAAAATGATATTTATTCTGTGAGTCGACAGATTGAAATTCGGGGATTAGAATCAGCGGTTATATATGGCAGTCTCCCACCTGGAACCAAACTTGCTCAAGCAAAAAAGTTTAATGATCCCAATGATCCATGCAAAATCCTGGTTGCTACAGATGCAATTGGCATGGGACTTAATTTGAGCATAAAGAGAATTATTTTTTACTCCCTTATGAAGCCCACTGTCAATGAAAAGGGAGAGAGAGAAATAGAACCAATCACCACCTCTCAAGCCCTACAGATTGCTGGCAGAGCTGGTAGATTCAGCTCACAATTTAAAGAAGGGGAGGTTACAACAATGAATCGTGACGACCTCGGTTTATTAAAGGAAATTTTGAATAGGCCTGTGGATCCTATAAAGGCAGCTGGTCTTCATCCAACTGCTGAGCAGATTGAAATGTTTGCCTACCATCTCCCCGACACAACGCTTTCTAATCTCATTGATATTTTTGTAGATTTTTCACAAGTCGATGGGCAGTATTTTGTCTGCAATATGGATGATTTTAAATTTTCTGCAGAGTTGATCCAGCATATTCCGTTAAGTCTACGAGTGAGGTATGTTTTCTGCACAGCCCCTATCAACAAGAAGCAGCCCTTTGTCTGCTCTTCATTGTTACAGTTTGCCAGGCAGTATAGCAGGAATGAG------------------CCCCTGACCTTTGCATGGTTACGCCGATATATCAAATGGCCTTTGGTTCCACCTAAGAATATTAAAGACCTCATGGATCTTGAGGCTGTTCATGATGTCTTGGATCTTTACCTGTGGCTAAGCTACCGATTTATGGATATGTTTCCAGATGCCAGCCTTATTCGAGACCTCCAGAAAGAACTAGATTGCATTATTCAAAATGGCGTGCACAACATCACCAAATTGATTAAAATCTCTCAGACACAGAAGCTATTGAATTTGGAAAGC---TTGTCAACAAGGACCCAGACACAATCATCAGAAACCTTAAGGAGCCCAGCTAGAAGGACACGCAGCACCAGAAGAGTAGAGAATAAGGCTGCTGAGCCACCCTGC------TACAAGGCAGGAGAGGCATCCCTTGCTTCCAGATTGGTGCAGCAAGGACTCCTCACTCCAGACATGCTGAAACAGCTGGAAAAGGAATGGTTGACG---CAGCAAACTGAACCCAGCAAAGAAGGAACAGCGTCT------TACTCAAAAGGGACAAGGAGAAAGAAAAAGGAACATGATTCAGAT---
>HLrouAeg4
ATGTCCTTACCCCGCAGTGCCCTGTTGTGGGCTCGGTTCCCAGTGAGGCGCCACGCTGGCCACCGGGCA------------GCGGCCTGCTCT---GCCCTTCGCGCCCACGTTGGGCTCTTTCCTGGGTCTCTGGGACGCGTTTCTGCTGTTGCCTCC---GCCTCCTCCTCT---------GCCTCAGGGGGTTCCAAATCCCCGAACACGTCTTTGTTCGTGCCGCTGACTGTGAAACCTCAGGGCCCCAGCGCGGATGGCGATGTCGGGGCCGAGCTAACCCGCCCCTTGGACAAGAATGAAGTAAAGAAGATCTTAGACAAATTTTACAAGAGGAAAGAAATTCAGAAACTGAGTGCTGACTATGGACTTGATGCTCGCCTCTTCCACCAGGCTTTCATAAGCTTTAGAAATTATATCATGCAGTCTCATTCCCTGGATGTGGACATTCACATTATTTTGAATGATATTTGTTTCAGTGCAGCTCATGTGGATGATTTATTTCCATTTTTCTTGAGACATGCAAAACAGATATTTCCTGTGTTGGAATGTAAGGATGATCTACGTAAAATCAGTGACTTAAGGATACCACCTAATTGGTACCAAGAAGCCAGAGCCATACAGCGGAAGATAATATTCCATTCGGGCCCCACAAACAGTGGAAAGACTTATCATGCAATCCAGAACTACTTGTCAGCAAAATCTGGAGTGTATTGCGGCCCTTTAAAATTACTGGCACATGAAATCTTCGAAAAGAGTAATGCTGCTGGTGTGCCATGTGACTTGGTGACAGGTGAAGAGCGTGTGACAATAGAGCTAGATGGGAAACAGGCGGCCCATGTTGCTTGTACCGTTGAGATGTGCAGTGTCACAACTCCTTATGAAGTGGCTGTGATTGATGAAATTCAAATGATTAAAGACCCAGCCAGAGGATGGGCCTGGACCAGAGCACTTCTAGGACTCTGTGCTAAAGAAGTCCATTTATGTGGAGAGGCTGCTGCTATTGATCTGGTTACTGAGCTTATGTACACCACTGGGGAGGAAGTGGAGGTTCGAAACTATAAGAGGCTTACTCCCATTTCTGTGCTGGATCATGCACTAGAATCTTTAGACAACCTTCGGCCTGGGGACTGCATTGTCTGTTTTAGCAAGAATGATATTTATTCTGTGAGTCGACAAATTGAAATTCGGGGATTGGAGTCAGCTGTTATATATGGCAGTCTCCCACCTGGGACCAAACTTGCTCAAGCAAAAAAGTTTAATGATCCTGATGATCCATGCAAAATCCTGGTTGCTACAGATGCAATTGGCATGGGGCTTAATTTGAGCATAAGAAGAATTATATTTTACTCCCTTCTAAAGCCCAGTGTCAATGAAAAGGGAGAGAAGGAAATAGAACCAATCACCACTTCTCAAGCCTTGCAGATTGCTGGAAGAGCTGGTAGATTCAGTTCAAAATATAAAGAAGGAGAGGTTACAACAATGAATCGAGAAGACCTTCGTTTATTAAAGGAAATTTTGAATAAGCCTGTGGAGCCTATAAAGGCAGCTGGTCTTCATCCAACTGCTGAACAGATTGAAATGTTTGCCTACCATCTCCCTGATACAACACTTTCTAATCTCATTGATATTTTTGTAGACTTTTCACAAGTTGATGGCCAGTATTTTGTCTGCAATATGGATGATTTTAAATTTTCTGCAGAGTTGATTCAGCATATTCCATTAAGTCTACGGGTGAGGTATGTTTTCTGCACAGCCCCTATCAACAAGAAGCAGCCTTTTGTCTGCTCTTCATTGTTACAGTTTGCCAGGCAATATAGCAGGAATGAG------------------CCCCTGACCTTTGCATGGTTACGCCGATACATGAAATGGCCATTACTTCCACCTAAGAATATTAAAGATCTCATGGATCTTGAAGCTGTCCACGATGTCTTGGACCTTTACCTGTGGCTTAGCTACCGGTTTATAGATATGTTCCCAGATGCCAGCCTTGTTCGAGACCTCCAGAAAGAACTAGATGGCATTATCCAAGAAGGTGTACACAATATCACCAAACTAATTAAAATTTCAGAGACACATAAACTGTTGAATTTGGAGAGG---TTGTCAGCGGAGAGCCAGTCCCGTTTGTCAGGAACATTAAAGAGCCAAACTAGAAGGATACGTGTTACCAAAACTGGAGGGGGTAAAGCTGTGGAACCACCTAGC------TCTGATGCAGCAGAGAAATCCCTTGCTTCCAGATTGGTGCAGCAAGGACTCCTCACTGCAGACATCCTGAAACAGCTAGAAAAGGAGTGGTTGACA---CAACAAACTGAGCATGGCAAGGAAAGAACAGAATCTGGGACTTACTCAAAAGGGACAAGAAGAAAGAAGAAGGAACCTGATTCGGAT---
>loxAfr3
ATGTCCTTTCCTCGGTGTGCGGTGTGGTGGGCTCGGCTCCCGGCGGGACGCCGGGCTGGCCACCGGGCG------------GCCGTCTGCTCC---GCCCTTCGCGCGCACGTCGGACTCTCTCCTGGGGCTCTGGGGCGCCTTCCTGCCGTTGCCGCC---GCCTCCTCCTCC---------GCCTCCGGTGGCTCCAAAGCCCCGAACACGTCCTTGTTCGTGCCGCTGACTGTGAAACCCCTGGGCCCCAGTGCGGATGGCGACGTCGGGGCCGAGCTGAGCCGGCCTCTGGACAAGAATGAAGTAAAAAAGGTCTTAGACAAGTTTTACAAGAGGAAAGAAATTCAGAAACTGGGTGCTGATTATGGACTTGATGCTCGTCTCTTCCACCAAGCTTTCATAAGCTTTCGAAATTATATTATGCAGTCTCATTCCCTGGATGTGGACATTCACATTGTTTTGAATGATATTTGTTTCGGTGCAGCTCACGTGGATGATTTATTTCCGTTTTTCTTGAGACATGCAAAACAGATATTTCCTGTGTTGGAATGTAAGGACGATCTACGTAAAATCAGTGACTTAAGAATACCACCGAACTGGTACCCAGAAGCCAGAGCCATTCGGCGGAAGATAATCTTCCATTCGGGCCCCACAAACAGCGGGAAGACGTACCATGCAATCCAGAAGTACTTGTCAGCAAAATCTGGGGTGTACTGTGGGCCTTTAAAATTGCTGGCACATGAGATCTTCGAAAAGAGTAATATTGCTGGGGTGCCGTGTGACTTGGTAACGGGTGAAGAACGTGTGACAATAGAGCCAGATGGGAAACAGGCTGCCCATGTTGCTTGTACTGTTGAGATGTGCAGTGTTACAACTCCTTATGAAGTGGCTGTGATTGATGAAATTCAAATGATTAAAGATCCAGCTAGAGGATGGGCCTGGACCAGAGCACTTCTAGGGCTGTGTGCTGAAGAAGTCCATTTGTGTGGAGAATCTGCTGCTATTGACCTGGTGACTGAGCTCATGTACACAACTGGGGAGGAAGTGGAGGTTCAAAACTATAACAGGCTTACCCCGATTTCTGTTCTGGATCATGCATTAGAATCTTTAGATAATCTTCAGCCTGGGGACTGCATTGTCTGTTTTAGCAAGAATGATATTTATTCTGTCAGTCGGCAGATTGAGATTCGGGGATTGGAATCAGCTGTTATATATGGCAGCCTCCCACCTGGGACCAAACTTGCTCAAGCAAAAAAGTTTAATGATCCCGATGATCCATGCAAAATCTTGGTGGCCACAGATGCAATTGGCATGGGACTTAATTTGAGCATAAGGAGAATTATTTTTTACTCCCTTATAAAGCCCAGTATTAATGAAAAGGGAGAGAAAGAAATAGAACCAATCACCACCTCTCAAGCCCTACAGATTGCTGGCAGAGCTGGTAGGTTCAGCTCGAAATTTAAAGAAGGAGAGGTTACAACAATGCATCGTGAAGACCTTAATTTATTAAAGGAGATTTTGAATAGGCCCGTGGAACCCATAAGGGCAGCTGGTCTTCATCCAACTGCTGAGCAGATTGAAATGTTTGCCTACCATCTCCCTGATACAACACTTTCTAATCTCATTGATATTTTTGTAGACTTTTCACAAGTTGATGGGCAGTATTTTGTCTGCAATATGGATGATTTTAAGTTTTCCGCAGAATTAATCCAGCATATTCCATTAAGTCTCCGAGTGAGGTATGTTTTCTGCACAGCTCCGATCAACAAGAAGCAGCCTTTCATTTGCTCTTCGTTGTTACAGTTTGCCAGGCAGTATAGCAGGAATGAG------------------CCTCTGACCTTTGCATGGTTACGCCGATATATTAAATGGCCATTACTGCCACCTAAAAATATTAAAGATCTTGTGGATCTTGAAGCTGTCCATGACATCTTGGATCTCTACCTGTGGCTAAGCTACCGATTTATGGATATGTTTCCGGATGCCGGCCTTATTCGAGATCTCCAGAAAGAACTAGACGGCATTATCCAGGAAGGTGTACACAACATCACCAAACTGATTAAAACTTCCGAGCCGCAGAGGCTGCTGCATTTGGAGAGC---TTGCGAGCAGGGAGCCAGTCTCGTTTGTCAGGAACCTTAAAGGGCCAAACTAGGCGGACACGTGGCACCAAAACCTTAGGGAGTAAAGCTGCGGAGCCACAGGAG------CCCGAGGCAGAAGAGAAATCCCTTGGTTCCAGATTGGTGCAGCAAGGACTTCTCACTCCAGACATGCTGAAACAGCTAGAAAAAGAGTGGTTGACC---CAACAAACTGAACATGGCAAGGAAGGAACAGAATCTGGGAGTATTTCAAAAGGGACAAGAAGAAAGAAGAAGGAACTTGATTCAGAT---
>triMan1
ATGTCCTTACCCCGGTGTGCCCTGTGGTGGGCTCGGCACCCTGCGGGGCGCCAGGCTGGTCACCGGGCA------------ACCGTCTGCTCT---GCCCTTCGCGCCCATGTTAGACCCCTTCCTGGGGCTGTGGGGCGCGTTCCTGCTGTTGCCGCA---GCCTCCTCCTCT---------GCCTCCGGTGGTTCCAAAGCCCCGAACACGTCCTTGTTCGTGCCGCTGACTGTGAAACCTCTGGGCCCCAGCGCGGATGGCGACGTGGGGGCCGAGCTAACCCGGCCTCTGGACAAGAATGAAGTAAAAAAGATCTTAGACAAGTTTTACAAGAGGAAGGAAATTCAGAAACTGGGTGCTGATTATGGACTTGATGCTCGCCTCTTCCACCAAGCTTTCATAAGCTTTCGGAATTACATTCTGCAGTCTTATTCCCTGGATGTGGACATTCACATTGTTTTGAATGATATTTGTTTCAGTGCAGCTCATGTGGATGATTTGTTTCCATTTTTCTTGAGACATGCAAAACAGATATTTCCTGTGTTGGAATGTAAGGATGATCTACGTAAAATCAGTGACTTAAGAATTCCACCAAACTGGTACCCGGAAGCCAGAGCCATACGGCGGAAGATAATCTTCCATTCGGGACCCACAAACAGCGGGAAGACTTATCATGCAATCCAGAAATACTTGTCAGCAAAATCTGGAGTGTATTGTGGTCCTTTAAAATTGCTGGCACATGAGATCTTCGAAAAGAGTAATACTGCTGGGGTGCCATGTGACTTGGTAACAGGCGAAGAGCGCGTGACAGTAGAGCCAGATGGGAAACAGGCTGCCCATGTTGCTTGTACTGTTGAGATGTGCAGTGTTACAACTCCTTATGAAGTGGCTGTGATTGATGAAATTCAAATGATTAAAGATCCAGCTAGAGGATGGGCCTGGACCAGAGCACTTCTAGGACTCTGTGCTGAAGAAGTCCATTTGTGTGGAGAATCTGCTGCTATTGACCTGGTGACTGAGCTCATGTACTCAACTGGGGAGGAAGTAGAGGTTCGAAACTATAACAGGCTTACCCCCATTTCTGTTCTGGATCATGCGTTAGAATCTTTAGATAATCTTCGGCCTGGGGACTGCATTGTCTGTTTTAGCAAGAATGATATTTATTCTGTGAGTCGACAGATTGAGATTCGGGGATTGGAATCAGCTGTTATATACGGCAGCCTCCCACCTGGGACCAAACTTGCTCAAGCAAAAAAGTTTAACGATCCTGATGATCCGTGCAAAATCCTGGTAGCTACAGATGCAATTGGCATGGGACTTAATTTGAGCATAAGAAGAATTATTTTTTACTCCCTTTTAAAGCCCAGTATTAATGAAAAGGGAGAGAAAGAAATAGAACCAATCACCACCTCTCAAGCCCTACAGATTGCCGGCAGAGCTGGTAGATACAGCTCGAAATTTAAAGAAGGAGAGGTTACAACAATGAATCGTGAAGACCTTAGTTTATTAAAGGAAATTTTGAATAGGCCTGTGGAACCTATACAGTCAGCTGGTCTTCATCCAACTGCTGAGCAGATTGAAATGTTTGCCTACCATCTCCCTGAGACAACACTTTCTAATCTCATTGATATTTTTGTAGACTTTTCACAAGTCGATGGGCAGTATTTTGTCTGCAATATGGATGATTTTAAATTTTCTGCAGAATTAATCCAGCATATTCCATTAAGTCTCCGAGTGAGGTACGTTTTCTGCACAGCTCCTATCAACAAGAAGCAGCCTTTCGTTTGCTCTTCATTGTTACAGTTTGCCAGGCAGTATAGCAGGAATGAG------------------CCACTGACCTTTGCGTGGTTACGCCGCTATATTAAATGGCCATTACTTCCACCTAAAAATATTAAAGACCTCATGGATCTTGAAGCTGTCCATGATGTCTTGGATCTCTACCTGTGGCTAAGCTACAGATTTATGGATATGTTTCCAGATGCCAGCCTTATTCGAGATCTCCAGAAACAACTAGATGGCATTATCCAAGAAGGTGTACACAACATCACCAAACTGATTAAAATTTCCGAGACACATAAGCTGTTGCATTTGGAGAGC---ATGCCAGCCGGGAGCCAGTCTGGTTTGTCAGGAACCTTAAAGAGCCAAAGTAGAAGGACGCGTGGCACCAAAACTTTAGGGAGTAAAGCTGCTGAGCCACACAGC------CCTGAGGCAGGCGAGAAATCCCTTGCTTCCAGATTGGTGCAGCAAGGACTTCTCACTCCAGACCTGCTGAAACAGCTAGAAAAAGAGTGGTTGACA---CAACGAACTGAACATGGCAAGGGAAGAACAGAATCGGGGAGTAATTCAAAAGGGACGAGAAGAAAGAAGAAGGAACTTGACTCGGAT---
>echTel2
ATGTCCTTACCCCGGTGTGCCCTGTTGTGGGCTCGGCTCCCCGCGGGGCGCCAGGCTGGTCGCCGGGCA------------GCTGTCTGCTCT---GCCCTCCGCGCACCCGTTGGGCCCTTTCCTGGGGCCCTGGGGCGCGTG------------GCC---GCCGCCTCCTCT---------GCCTCCGGTGGCTCCAAAGCCCCCAACACGTCCCTGTTTGTGCCGCTCACTGTGAAGCCTCAGGGCCCCAGCGCCGAGGGCGACGTCGGGGCCGAGCTCACCCGGCCGCTCGACAAGAATGAAGTAAAAAAGATTCTAGACAAGTTTTACAAGAGGAAAGAAATTCAGAAGCTGGCTGCTGATTATGGGCTTGATGCTCGTCTCTTCCACCAAGCTTTCATCAGCTTTCGAAATTACATCATGCAGTCTCATTCCCTGGATGTGGACGTTCACATTGTTTTGAACGATATTTGTTTCAGTGCCGCGCATGTGGATGACTTGTTTCCGTTTTTCATGAGACATGCAAAACAGATATTTCCGGTGTTGGACTGCAAGGATGATCTACGGAAAATCAGTGACTTAAGAATACCACCAAACTGGTACCCAGAAGCCAGAGCCAGACGGCGGAAAATAATCTTCCATTCTGGCCCCACAAACAGTGGAAAGACTTATCATGCAATCCAGAAATACTTGTCAGCAGCATCCGGAGCGTATTGTGGTCCTTTAAAATTGTTGGCACATGAAATCTTCGAAAAGAGTAATACTGCTGGTGTGCCCTGCGACTTGGTGACAGGTGAAGAGCGGGTGACCGTGAAGCCAGACGGGAAGCAAGCTGCCCATGTCGCCTGTACTGTTGAAATGTGCAGTGTCATAACTCCTTATGAAGTGGCTGTGATTGATGAAATTCAAATGATTAAAGATCCAGCGAGAGGATGGGCCTGGACCAGAGCACTTCTAGGACTCTGTGCCGAAGAGCTCCATTTGTGTGGGGAATCTGCTGCTATTGACCTGGTGACTGAGCTCCTGTACACAACTGGAGAGGAAGTGGAGGTTCGAAGCTACAACAGGCTGACCCCCATCTCTGTGCTGGATCACGCACTAGAGTCTTTAGATAACCTTCGACCAGGGGACTGCATTGTCTGTTTCAGTAAGAACGATATTTACTCTGTGAGTCGACAGATTGAGATTCGAGGATTGGAATCCGCTGTTATATATGGCAGTCTCCCACCTGGGACCAAGCTGGCTCAGGCAAAAAAATTTAACGATCCCAATGATCCCTGCAAAATCCTGGTAGCTACAGATGCAATTGGCATGGGACTTAATTTGAGCATAAGAAGAATTATCTTTTACTCCCTCCTGAAGCCGAGTATTAATGAAAAGGGAGAGAAAGAAATCGAGCCGATCACTACCTCTCAGGCCTTGCAGATTGCTGGCAGAGCTGGACGATTCAGCTCGAGATTTAAAGAAGGAGAGGTCACAACAATGAACCGTGAAGATCTGAATTTGTTAAAGGAGATCTTGAACAGGCCTGTGGAACCTATAAGGGCAGCTGGTCTTCATCCAACCGCTGAACAGATTGAAATGTTTGCCTACCACCTCCCTGATACCACCCTGTCTAATCTCATTGATATTTTTGTAGACTTTTCACAAGTTGATGGGCAGTATTTTGTCTGCAATATGGATGATTTTAAATTTTCTGCAGAACTGATCCAGCATATTCCATTAAGTCTGCGAGTGAGGTATGTTTTCTGCACAGCCCCAATCAACAAGAAGCAGCCTTTTGTTTGCTCTTCATTGTTACAGTTTGCCAGGCAGTTTAGCAGGAATGAG------------------CCGCTGACCTTTGCGTGGTTACGCCGGTACATTAAGTGGCCATTGCTCCCGCCTAAGAACATTAAAGACCTCATGGATCTTGAAGCTATCCACGATGTGCTGGATCTCTACCTGTGGCTAAGCTACCGATTCATGGATATGTTTCCAGATGCCAGTCTTATTAGAGATCTCCAGAAAGAACTGGATGGCATTATCCAAGAGGGAGTACACAACATCACTAAGTTGATTAAGATTTCCGAGACACACAAGCTGTTGCATTTGGAGAGC---TTGCCAGCAGGGAGCCAGTCCCGCCTGTCGGGAACCTTGAAGAGCCAAGCCAGAAGGACACGTGGCACCAAAACTCTAGGGAATAAAGCTGCTGAGCCACCCAGC------CTCGAGGCAGGACAGAAATCTCTTGCTTCCCGACTGGTGCAGCAGGGGCTCCTCACTCCTGACCTGCTGAGACAGCTGGAGAGAGAGTGGCTGACA---CAGCAAAGTGAGCATGGCGAGCAGAGAACGGACTCGGGGGCTTCCGCCAAAGCGACGAGGAGGAAGAAGAAGGAGCCGGGCTCAGAG---
>HLmyoMyo6
ATGTCCTTTCCCCGGTGTGCCCTGCTGTGGGCTCGGCTCCCGGCGGGGCGCCGCGCCGGACACCGGGCG------------GCCGTCTGCTCC---GCCCTCCGCGCTCACCGCGGGCCCGTCCCCGGGCCTCTGGGGCGCACTCCCGCCGTTGCCTCC---GCCTCCTCTTCT---------GCGTCCGGAGGTTCCAAAGCCCCCAACACGTCCCTGTTTGTGCCGCTGACGGTGAAACCTCAGGGCCCCAGCGCGGATGGCGACGTGGGGGCCGAGCTCACCCGGCCCCTGGACAAGAATGAAGTAAAGAAGATCTTAGACCAGTTTTACAAGAGGAAAGAAATTCAGAAACTGGGTGCTGATTATGGACTCGATGCTCGTCTCTTCCATCAAGCTTTCATAAGCTTTAGAAATTATATCCTGCAGTCTCATTCCTTGGATGTGGACATTCACATTATTTTGAATGATATTTGCTTCAGTGCAGCTCATGTGGATGACTTATTTCCATTTTTCTTGAGACATGCAAAACAGATATTTCCTGTGTTGGAATGTAAGGATGATCTACGTAAAATCAGTGACTTAAGAATACCGCCTAATTGGTACCCAGAAGCCAGAGCCATACAGCGGAAGGTAATATTCCATTCAGGCCCCACAAACAGTGGAAAGACTTACCATGCAATCCAGAAATACTTGTCAGCAAAATCTGGAGTGTATTGTGGTCCTTTAAAATTACTGGCACATGAGATCTTCGAAAAGAGTAATGCTGAGGGTGTGCCATGTGACTTGGTAACAGGTGAAGAGCGCGTGTCAGTGGAGCCAAATGGGAAACAGGCTGCCCATGTTGCTTGTACTGTTGAGATGTGCAGTGTTACAACTCCTTATGAAGTGGCTGTGATTGACGAAATTCAAATGATTAAAGACCCAGCCAGAGGATGGGCCTGGACCAGAGCACTTCTAGGACTGTGTGCTGAAGAGGTTCATTTATGTGGAGAAGCTGCTGCTATTGACTTGGTTACTGAGCTTTTGTACACGACTGGGGAGGAAGTGGAGGTTCGAAACTATACAAGGCTTACACCCATTTCTGTGCTGGATCATGCATTAGAATCTTTAGACAACCTTCGGCCTGGGGACTGCATTGTCTGTTTTAGCAAGAATGATATTTATTCTGTGAGTCGACAGATTGAAATTCGGGGATTGGAATCAGCTGTTATATATGGCAGTCTCCCACCTGGGACCAAACTTGCTCAAGCAAAAAAGTTTAACGATCCTGATGATCCATGCAAAATCCTGGTTGCTACAGATGCAATTGGCATGGGACTTAATTTGAGCATAAGAAGAATTATTTTTTATTCCCTTATAAAGCCCAGTATCAATGAAAAGGGAGAGAAGGAACTAGAACCAATCACCACTTCTCAAGCCTTGCAGATTGCTGGCAGAGCTGGTAGATTCAGTTCGAAATATAAAGAAGGAGAGGTTACAACAATGAATCGAGAAGACCTCCGTTTATTAAAGGAGATTTTGAATAAGCCTGTCGATCCTATAAAGGCAGCTGGTCTTCATCCAACTGCTGAACAGATTGAAATGTTTGCCTACCATCTGCCTGATACAACACTGTCCAATCTCATTGATATTTTTGTAGACTTTTCACAAGTTGATGGGCAGTATTTTGTCTGCAATCTGGATGATTTTAAGTTTTCTGCGGAGTTGATCCAGCATATTCCATTAAACCTGCGAGTAAGGTATGTGTTCTGCACAGCCCCTATCAACAAGAGGCAGCCTTTCGTCTGCTCTTCACTCTTACAGTTTGCCAGGCAGTATAGCAGGAATGAG------------------CCATTGACCTTTGCATGGTTACGCCGATATATTAAATGGCCATTACATCCACCTAATAATATTAAAGACCTCATGGATCTTGAAGCTGTCCATGATGTCTTGGATCTTTACCTGTGGCTAAGCTATCGGTTTATAGATATGTTTCCAGATGCCAGCCTTGTTCGAGACCTGCAGAAAGAGCTAGATGGCATTATCCAAGAGGGTGTACACAACATCACCAAACTCATTAAAATTTCAGAGGCACAAAGGCTGTTGAATTTGGAGAAT---GTGTCAGCAGACAGCCGGTCTCGTTTGCCAGGAACATTGAAGAGCCAAGCAAGAAGGATGCGCGGTACCAAAACTTTAGGGTATAAAGCTGCTGAGCCACCCAGC------CCCAGTGCGGAAGAGAAATCCCTTGCTTCCAGGTTGGTGCAGCAAGGACTCCTCACTGCAGACATGCTGAAACAGCTGGAGAAGGAGTGGCTGACA---CAGCAGACTGGGCACGGCAGAGACAGGACAGAGCCTGGGACTTCCTCCAAAGGGTCAAGAAGAAAGAAGAAGGAACCTGATTCAGAT---
>micMur3
ATGTCCTTCCCCCGGTGTGCCCTGTTGTGGGCTCGGTTCCCGGCGGGGCGCCAGGCTGGCCACCTGGCA------------GCCCTCTGCTCT---GCCCTTCGTCCCCACTTTGGGCCCTTTCCTGGGGCTCTGGGGCGCGTTCCTGCCGTCGCCACC---GCCTCCTCCTCT---------GCCTCCGGTGGCTCCAAAGCCCCGAACACGTCCTTGTTCGTGCCCCTGACTGTGAAACCTCAGGGCCCCAGCGCCGATGGCGACGTCGGGGCCGAGCTGACCCGGCCTCTGGACAAGAATGAAGTAAAGAAGATCTTAGACAAATTTTACAAGAGGAAAGAAATTCAGAAACTGGGTGCTGATTATGGACTCGATGCTCGTCTCTTCCACCAAGCTTTCATAAGCTTTAGAAATTATATTATGCAGTCTCATTCCCTGGATGTGGACATTCACATTGTTTTGAATGATATTTGCTTCAGTGCAGCTCATGTGGATGATTTATTTCCATTCTTCTTGAGACATGCCAAACAAATATTTCCTGTGTTGGAATGTAAGGATGATCTACGTAAAATCAGTGACTTAAGAATACCACCTAACTGGTACCCAGAAGCCAGAGCCATACAGCGGAAGATAATATTTCATTCGGGCCCTACAAACAGTGGAAAGACATATCATGCAATCCAGAAATACTTGTCAGCAAAATCTGGAGTGTACTGTGGCCCTTTGAAATTACTGGCACATGAGATCTTCGAAAAGAGTAATGCTGCTGGTGTGCCATGTGACTTGGTAACAGGTGAAGAGCGTGTGACAGTTGAACCAGATGGGAAACAGGCTGGCCATGTTGCTTGTACTGTTGAGATGTGCAATGTTATAACTCCTTATGAAGTGGCTGTAATTGATGAAATTCAAATGATTAGAGATCCTGCCAGAGGATGGGCCTGGACCAGAGCACTTCTAGGACTCTGTGCTGAAGAAGTTCATTTGTGTGGAGAATCTGCTGCTATTGACCTGGTTACTGAGCTTATGTACACAACTGGGGAGGAAGTAGAGGTTCGAAGCTATGAGCGGCTTACCCCCATTTCTGTGCTGGATCATGCACTAGAATCTTTAGATAACCTTCGGCCTGGGGACTGCATTGTCTGTTTTAGCAAGAATGATATTTATTCTGTGAGTCGACAGATTGAAATTCGGGGATTGGAATCAGCTGTTATATATGGCAGTCTCCCACCTGGGACCAAACTTGCTCAAGCAAAAAAGTTTAATGATCCCGATGATCCATGCAAAATCCTAGTTGCAACAGATGCAATTGGCATGGGACTGAATTTGAGCATAAGGAGAATTATTTTTTACTCCCTTATAAAGCCCAGTATAAATGAAAAGGGAGAGAGAGAAATAGAACCAATCACCACCTCTCAAGCCCTACAGATTGCTGGCAGAGCTGGTAGATACAGCACACAATTTAAAGAAGGAGAGGTTACAACAATGAATCGTGAAGACCTCAGTTTACTGAAGGAAATTTTGAATAGGCCTGTGGATCCTATAATGGCAGCTGGTCTTCATCCAACTGCTGAGCAGATTGAAATGTTCGCCTACCACCTCCCTGAAACAACACTTTCTAATCTAATTGATATTTTTGTAGATTTTTCACAAGTTGATGGGCAATATTTTGTCTGCAATATGGATGATTTTAAATTTTCTGCAGAGTTGATCCAGCATATTCCATTAAGTCTACGAGTGAGGTATGTTTTCTGCACAGCCCCTATCAACAAGAAGCAGCCTTTTGTCTGCTCTTCATTGCTACAGTTTGCCAGGCAGTATAGCAGGAATGAG------------------CCCCTGACCTCTGCGTGGTTACGCCGATACATCAGATGGCCTTTACTGCCACCTAAGAATATTAAAGACCTTGTGGATCTTGAGGCTATTCATGATGTCTTGGATCTTTACCTGTGGCTAAGCTACCGATTCATGGATATGTTTCCAGATGCCATCCTTGTTCGACACCTCCAGAAAGAACTAGATGGCATTATTCAAGATGGTGTACACAACATCACCAAATTGATTAAAATTTCCGAGACACATAAGCTGTTGAATTTGCAGAGC---TTGCCAACAGGGAGCCAGTCGCGATTATCAGAAACTTTAAAGGGCCAAGCTAGAAGGACGCGCAGCTCCAAAAGA---GAGAGTAAAGCTGCCGCGCCACCCAGC------TGCAATGCAGGAGAGAGATCCCTTGCTTCCAGATTGGTGCAGCAAGGACTGCTCACGCCAGACATGCTCAAACAGCTGGAAGAAGAGTGGTTGACA---CAACAAACTGAACAGGGCAAAGAAAGAACAGATTCTGGGTCTTACTTAAAAGGGACAAGAAGAAAGAAGAAGGAACCTGATTCAGAG---
>sorAra2
ATGTCCTTACCCCGGTGTGCCCTGTTGTGGGCTCGGCTGCCGGCGGGGCGCCACCCGGGCCACCGGGCA------------GCCGTCTGCTCG---GCCCTTCGCGCTCACCTGGGGCCCTTTCCCGGGGCTGCAGGGCGGGTTTGCGCCCTTGCCTCT------GACTCCTCT---------GCCTCTGGGGGCTCCAAAGCCCCGAACACGTCCTTGTTCGTGCCGCTGACAGTGAAACCTCAGGGCCCCAGCGCCGATGGCGACGTCGGGGCCGAGCTAACCCGCCCTCTGGACAAGAATGAAGTGAAGAAGATCTTAGACAAGTTTTATAAGAGGAAGGAAATTCAGAAACTCGGTGCTGACTATGGACTTGATGCTCGTCTCTTCCATCAGGCTTTCATAAGCTTCAGGAACTACATCATGCAGTCCCAGTCCCTGGACGTGGACATCCACATTATCCTGAATGACATTTGCTTCAGTGCGGCTCACGTGGATGATTTATTTCCATTTTTCTTGAGGCATGCAAAACAGATATTTCCTGTTTTGGAATGTAAGGATGATTTACGTAAAATCAGTGATTTAAGAATACCACCTAATTGGTATCCAGAAGCCAGAGCCATAAAGAGGAAGATAATTTTCCATTCGGGTCCTACCAACAGTGGAAAGACTTACCATGCCATCCAGAAATACTTGTCAGCTAAATCTGGAGTGTACTGTGGCCCTTTAAAGCTACTGGCACATGAGATCTTTGAAAAGAGTAATGATGCTGGTGTGCCGTGTGACTTGGTGACGGGTGAGGAGCGCGTGGTAGTGGAGCAGGACGGGAGACAGGCCGCCCATGTCGCTTGTACTGTGGAGATGTGCAGTGTTTCAACGCCTTATGAAGTGGCCGTGATCGATGAAATCCAAATGATTAAAGATCCAGCCAGAGGATGGGCCTGGACCAGAGCACTTCTAGGACTCTGTGCTGAAGAAGTCCATTTGTGTGGAGAATTTGCTGCTATAGACCTGGTCACTGAGCTTATGTATACAACTGGGGAGGAAGTGGAGGTTCGGAACTACAAGCGGCTTACTCCCATTTCTGTGCTGGATCACGCCCTGGAATCTCTAGACAATCTCCGGCCGGGGGACTGCATTGTCTGTTTCAGCAAGAATGATATTTACTCTGTGAGCCGACAGATTGAAATCCGGGGGCTGGACTCAGCTGTCATCTATGGCAGCCTCCCACCTGGGACCAAACTTGCTCAAGCAAAAAAGTTCAATGATCCCGATGATCCATGCAAAATTTTGGTTGCCACAGATGCGATTGGCATGGGACTGAATTTAAGCATACGAAGAATTATATTTTACTCCCTTATAAAGCCCAGTATCAATGAAAAGGGAGAAAAAGAACTCGAGCCCATCACTACCTCCCAGGCTTTGCAGATTGCTGGCAGAGCTGGTCGATTCAGCTCAAAATACAAGGAAGGAGAGGTGACAACAATGAACCGGGAAGACCTCAGTTTGTTGAAGGAAATTATGAATAGGCCAGTGGATCCTATAAAGGCAGCTGGTCTCCATCCAACTGCTGAACAGATTGAGATGTTTGCCTACCATCTCCCTGATACGACGCTTTCCAATCTCATTGATATTTTTGTAGACTTCTCACAAGTTGATGGGCAGTATTTTGTTTGCAACATGGATGATTTTAAATTTTCTGCAGAGTTGATCCAGCACATCCCACTGAGCCTCCGGGTGAGGTATGTCTTCTGCACCGCCCCCATCAACAAGAAGCAGCCTTTCGTCTGCTCCTCCTTGTTACAGTTTGCCAGGCAGTTTAGCAGGAATGAG------------------CCCCTGACCTTTGCCTGGTTACGCCGATATATAAAATGGCCATTGCTCCCACCCAAGAATATCAAAGACCTCATGGATCTGGAAGCCATTCACGACGTGCTGGATCTTTACCTGTGGCTCAGCTACCGCTTTATCGACATGTTCCCAGATGCCAGCCTGATCCGGGAGCTGCAGAGAGAGCTGGACGGGATCATCCAAGAAGGTGTGCACAACATCACCAAACTCATCAAGACCTCAGAGTCGCGCAAGCTCTTGAACCTGCAGAAT---GTGCCAGCAGAGAGCCAGGCCCGTCTGTCAGGAGCACTGAGGGGCCAAGCTCGAAGGCTGCGGGTCCCCAAAACTGGAGGGAGGAAAGCTGCCGAGACCCAGGGC------GCGGAGGCTGGGGAGAAGTCGCTGGCTTCCAGGCTGGTGCAGCAGGGCCTCCTGACAGCCGACATGCTGAGGCAGCTGGAGAGAGAGTGGCAGACG---CAGCAGACCGAG---------------------------GCCTACCCAAAAGGCGTGCGGCGGAAGAAGAAGGAACCCGATTCAGAT---
>HLphyDis3
ATGTCCTTCTCCCGGTGTTCCCTGCTGTGGGCTCGGCTCCCGGCGGGGCGCCACGCTGGCCACCGGGCA------------GCCGTCTGCTCT---GCCCTTCGTGCCCACTGGGGGCCCTTCCCTGGAGCTCTGGGGCGCCTTCCCGCCGTTGCCTCC---GCCTCCTCCTCT---------TCATCTGGAGGTTCCAAAGCCCCGGATACGTCCTTGTTTGTGCCGCTGACTGTGAAACCTCAGGGCCCCAGCGCAGATGGCGACGTCGGGGCCGAGCTCACCCGTCCCCTGGACAAGAATGAAGTAAAGAAGATCTTGGACAAGTTTTATAAGAGGAAAGAAATTCAGAAACTGGGTGCTGATTATGGACTCGATGCCCGCCTCTTCCACCAGGCCTTCGTGAGCTTCCGAAACTACATCGTGCAGTCGCACTCGCTGGACGTGGACGTGCACATCGTTCTGAATGACATCTGCTTCGGCGCAGCTCACGTGGATGATTTATTTCCATTTTTCTTGAGACACGCAAAGCAGATATTTCCTGTGTTGGAGTGTAAGGACGATCTACGTAAAATCAGTGACTTAAGAATACCACCTAATTGGTACCCCGAAGCCAGAGCCATTCAGCGGAAGATAATATTCCATTCAGGCCCCACAAACAGTGGAAAGACGTATCACGCAATCCAGAAATACTTGTCAGCAAAATCTGGAGTGTACTGTGGCCCTCTGAAATTACTGGCACATGAGATCTTTGAAACGAGTAATGCCGATGGTGTGCCCTGCGACTTGGTGACGGGCGAAGAGCGAGTGACTGTGGGTCCAGATGGGAAGCAGGCCGCCCATGTCGCTTGCACTGTTGAGATGTGCAGTGTTACCACTCCTTATGAAGTGGCTGTGATTGATGAAATTCAAATGATTAAAGACCCCGCCAGAGGATGGGCCTGGACCAGAGCACTTCTAGGACTCTGTGCTGAAGAGGTCCATTTGTGTGGAGAAGCAGCTGCTATTGACCTGGTTACTGAGCTCTTGTACATGACTGGGGAGGAAGTGAAGGTTCGAAACTACAAGAGGCTTACCCCCATCTGTGTGCTGGATCAGGCACTAGAATCTTTAGACAACCTTCGGCCTGGGGACTGCATTGTCTGTTTCAGCAAGAATGATATTTATTCTGTGAGTCGCCAGATTGAAATTCGGGGATTGGAATCAGCTGTTATATATGGCAGTCTCCCACCTGGGACCAAGCTTGCTCAAGCAAAAAAGTTTAATGATCCAGAGGATCCATGCAAAATCCTGGTTGCTACAGATGCCATTGGCATGGGACTTAATTTGAGCATAAGAAGAATTATTTTTTATTCCCTTATAAAGCCCAGTATCAATGAAAAGGGAGAAAGAGAGCTAGAACCAATCACCACTTCTCAAGCCTTGCAGATTGCTGGCAGAGCTGGTCGATTCAGTTCGAAATATAAAGAAGGAGAGGTTACAACGATGAATCGAGAAGACCTCCGTTTGTTAAAGGAAATTTTGAACAGGCCTGTGGACCCTATAAGGGCAGCTGGTCTTCATCCAACTGCTGAACAGATTGAAATGTTTGCCTACCATCTCCCTGATACAACACTTTCTAATCTCATTGATATTTTTGTAGACTTTTCACAAGTCGATGGGCATTATTTTGTCTGCAATATGGATGACTTTAAATTTTCTGCAGAGTTGATCCAGCATATCCCATTAAGTCTCCGAGTGAGGTATGTGTTCTGCACAGCCCCTATCAACAAGAAGCAGCCTTTTGTCTGCTCTTCATTGTTACAGTTTGCCAGGCAGTATAGCAGGAATGAG------------------CCCTTGACTTTTGCGTGGTTACGCCGATACATTAAATGGCCATTACTTCCACCTAAGAATATTAAAGACCTCATGGATCTGGAAGCTGTGCATGATGTCTTGGATCTTTACCTGTGGCTAAGCTATCGGTTTATAGATATGTTTCCAGATGCCAGCCTTGTTCGAGACCTCCAGAAAGAGCTAGATGGCATTATCCAGGATGGTGTACACAACATCACCAAACTGATTAAAATTTCAGAGACACAAAAGCTGTTGAACTTGGAGAAC---TTGTCAGCAGAGAGCCGTTCTCGTTTGCAAGGACCATTAAAGAGCCAAGCAAGAAGGACACGCATGGCCAAAACTTCAGGGAGTAGAGCTGCCGAGCCGTCCGGC------CCCGGTGCAGCAGAGAATTCCCTGGCATCCAGACTGGTGCAGCAAGGACTCCTCACTGCAGACATGCTGAAGCAGCTGGAGAAAGAGTGGCTGACG---CACCGGACTGAGCGTGACAAAGAAAGAACAGAATCGGGGGCTTACTCAAAAGGGTCAAGAAGAAAGAAG---GGACCTGATTCAGAT---
>dasNov3
ATGTCCTTCCCGCGGTGTACCCTGTGGTGGGCTCGGCTCCCGGCAGGGCGCCAGGCTGGGCACCTGGCA------------GCTGTCTGCTCT---TCCTTTCGCGCCCACAGTGGGCGCTTTCCCGGGGTTCCGGGGCGCGTTCCTGCCCTCGCCGCC---GCCGCCTCCTCT---------GCCTCGGGTGGCTCCAAAGCCCCGAACACGTCCTTGTTCGTCCCCCTGACTGTGAAACCTCAGGGCCCCAGCGCGGATGGCGACGTCGGGGCTGAGCTAACCCGGCCTCTGGACAAGAATGAAGTAAAGAAGATCTTAGACAACTTTTATAAGAGAAAAGAAATTCAGAAACTGAGTGCTGATTACGGACTGGATGCTCGTCTTTTCCATCAAGCTTTCATAAGCTTTAGAAATTATATTATGCAGTCTCACTCCCTGGATGTGGACATTCATATTGTTTTGAATGATATTTGCTTCAGTGCAGCTCATGTAGATGATTTATTTCCATTTTTCTTGAGACATGCAAAACAGATATTCCCTGTGCTGGACTGTAAAGATGATCTACGTAAAATCAGTGACTTACGAATACCACCTAACTGGTACCCAGAAGCCAGAGCCAGACAGCGAAAGATAATATTCCATTCAGGACCCACAAACAGTGGAAAGACTTACCATGCAATCCAGAAATACTTGGCAGCAAAATCTGGAGTGTATTGTGGTCCTTTAAAATTGCTGGCACATGAGATCTTCGAAAAGACTAATGCTGCTGGTGTGCCATGTGACTTGGTGACAGGTGAAGAGCGTGTGACAGTAGAGCCAGATGGGAAACAGGCTGCCCATGTTGCTTGCACTGTGGAGATGTGCAGTGTCACAACTCCTTATGAAGTAGCTGTGATTGATGAAATTCAAATGATTAAAGATCCAGCCAGAGGATGGGCCTGGACCAGAGCACTTCTAGGACTGTGTGCTGAAGAAGTCCATTTGTGTGGAGAATCTGCTGCTATTGACCTGGTTACTGAGCTCATGTACACGACTGGGGAGGAAGTGGAGGTTCGAAACTATAAGAGGCTTACCCCCATCTCTGTGCTTGACCATGCATTGGACTCCTTAGATAATCTTCAACCTGGGGACTGCATTGTCTGTTTTAGCAAGAATGATATTTATTCCGTGAGTCGACAGATTGAAATTCGGGGATTGGAATCAGCTGTTATTTATGGCAGTCTCCCACCTGGGACCAAACTTGCTCAAGCTAAAAAATTTAATGATCCTGACGATCCATGCAAAATCCTGGTTGCTACAGATGCAATTGGCATGGGACTTAATTTGAGCATAAGAAGAATTATTTTTTACTCTCTTTTAAAGCCCAGTGTTAATGAAAAGGGGGAAAAAGAAATAGAACCAATCACTACCTCTCAAGCCCTGCAGATTGCTGGCAGAGCAGGTAGATTCAGCTCAAAATTTAAAGTAGGAGAGGTTACCACCATGAATCGTGAAGACCTCAGTTTATTAAAGGAAATTTTGAATAGGCCTGTGGATCCTATACAGGCAGCTGGGCTTCATCCAACTGCTGAACAGATTGAAATGTTTGCCTACCATCTCCCTGATACAACACTTTCTAATCTCATTGATATTTTTGTAGACTTTTCACAAGTTGATGGGCAATATTTTGTCTGCAATATGGATGATTTTAAATTTTCTGCAGAGTTGATCCAGCATATTCCATTAAATCTACGAGTGAGATATGTTTTCTGCACAGCCCCTATCAACAAGAAGCAGCCTTTTGTCTGCTCTTCATTGCTACAGTTTGCCAGACAGTATAGTAGGAATGAG------------------CCTCTAACCTTTGCATGGCTACGTCGATATATTAAATGGCCACTGCTTTCACCTAAAAATATTAAAGACCTCATGGATCTTGAAGCTGTCCATGACGTTTTGGATCTCTACTTGTGGCTGAGCTACCGGTTTATGGATATGTTTCCCGATGCCAGCCTTATTCGAGATCTCCAGAAAGAACTAGATGGCATTATTCAAGATGGTGTACACAACATCACCAAATTGATTAAAATTTCTGAGGCACATAAGCTATTGAAATTGGAGAGC---ATGCCAGCA------------AAGTTGTCAGGAACCTTAAAGCGTCAAGCTAGAAGGATACGTGGCACCAAAACTTTAGGAAATACAGCTGCTGAGGCACCCAGT------CCTGTCACAGGAGAGAAATCCCTTGCTTCCAGATTGGTGCAACAAGGACTCCTCACTCCTGACATGTTGAAACAGCTAGAAAAAGAATGGTTGACA---CAACGAACAGAACATAGCAAAGAAAGAACAGAATCTGAGAGTTACTCAAAAGGGACACAAGGAAAGAAGAAGCAACATGATTCAGAC---
>cavPor3
ATGTCCTTACCCCGGTGCGCCTTGTTGTGGGCTCGGCTCCCGGCCGGGCGCCAGGCTGGCCACCGGGGG------------GCCATCTGCTCT---GCCCTTCGCGCTCACTGTGGGTCCTTTCCTAGGGCTCTG---CGCGTCCCTGCCCTTGCAGCC---TCCTCTTCCTCT---------GCGTCCGGTGGCTCCAAAGCTCCAAACACATCGTTGTTCGTTCCCCTAACTGTGAAGCCTCAGGGTCCCAGAGCCGATGGCGACGTCGGGGCCGAGCTAACCCGACCTCTGGACAAGAGTGAAGTAAAGAAGATTTTAGATAAGTTTTATAAGAGGAAAGAAATTCAGAAACTGGGTACTGATTATGGACTGGACGCTCGTCTGTTCCACCAAGCTTTCATCAGTTTTAGAAATTACATTATGCAGTCTCATTCCTTGGATGTGGACATTCACATTATTTTGAATGACATTTGCTTCGATGCAGCGCATGTGGATGACTTATTTCCATTTTTCTTGAGACATGCGAAACAAATATTTCCTGTGTTGGAATGTAAGGAGGATCTCCGTAAAATCAGTGACTTAAGAATACCACCTAACTGGTACCCAGAGGCCAGAGCTATACAGCGGAAGATAATATTTCATTCAGGCCCCACAAACAGTGGAAAGACTTATCATGCAATCCAGAAATACCTGTCAGCGAAGTCTGGAGTGTACTGTGGTCCTCTAAAATTACTGGCACACGAGATCTTTGAAAAGAGTAATGCTGCTGGTGTGCCGTGTGACCTGGTGACAGGTGAAGAGCGTGTGACAGTTGAGCCAAATGGGAAACAGGCTGCCCACGTTTCTTGTACTGTTGAGATGTGCAGCGTTACGACTCCTTATGAAGTGGCTGTAATTGATGAAATTCAGATGATTAGAGATCCAGCCAGAGGATGGGCCTGGACCAGAGCACTTCTAGGACTCTGTGCTGAAGAAATCCATTTGTGTGGAGAATCTGCTGCTATTGACCTGGTCACTGAGCTTATGTACACAACTGGAGAGGAAGTAGAGGTTCGAAAGTATAAGAGGCTTACCCCCATTTCTGTGTTGAATCATGCACTAGAATCTTTAGATAACCTTCGGCCTGGGGACTGCATCGTCTGTTTTAGCAAGAATGATATTTATTCTGTGAGTCGACAGATTGAAATTCGAGGATTGGAATCAGCTGTTATATATGGCAGTCTCCCACCTGGGACCAAACTTGCTCAGGCAAAAAGGTTTAATGATCCCAGTGATCCGTGCAAAATCCTAGTTGCTACAGATGCAATTGGCATGGGACTTAACTTGAGCATAAAGAGAATTATTTTTTATTCGCTTTTAAAACCTACTGTGAATGAAAAGGGAGAGAAAGAAATAGAACCAATTACCACCTCTCAGGCCCTGCAGATAGCTGGCCGAGCAGGCAGATTCAGCTCTCAGTTTAAAGAAGGAGAAGTTACAACAATGAATCGAGAAGACCTTGATTTATTAAAGGAAATTTTGAATAGGCCTGTGGATCCTATAAAGTCAGCCGGTCTTCATCCCACTGCTGAGCAGATTGAAATGTTTGCCTACCATCTCCCGGATACAACACTTTCTAACCTCATTGATATCTTTGTAGACTTTTCACAAGTTGATGGGAACTATTTTGTCTGCAATATGGCTGATTTTAAATTTTCTGCAGAGTTGATCCAGCATATTCCACTAAGTCTCCGTGTGAGGTATGTGTTCTGCACAGCCCCAATCAGCAAGAAGCAGCCTTTTGTCTGCTCATCACTGTTACAGTTTGCCAGGCAGTATAGCAGGAATGAG------------------CCCCTGACCTTTGCTTGGTTACGCCGATACATCAAATGGCCTTTATTGCCACCTAAGAATATCAAGGATCTCATGGATCTTGAAGCCATCCATGATGTCTTAGATCTTTACCTGTGGCTAAGCTACCGATTTATGGATATGTTTCCAGATGCCACCCTTATTCGAGACCTTCAAAAAGAGCTGGATGGCATTATCCAAGATGGGGTACATAATATCACAAAACTGATTAAAATTTCGGAGTCACGTAGGCTTTTGAATCTGGAGAAT---TCGTCTTCAGAGACCCAGCCCCTTTTGTCAGGAACCTCAAAGGGCCTGGCTAGAAGGACACGTATCACCCAGGCTGCAGGGAGCAGAACTGCCCAGCCAGCCAGC------CCAGATGGCGGGAAGATAACCCTTGCTTCCAGGTTGGTGCAGCAAGGACTCCTCACTCCAGACATGCTGAGGCAGCTAGAGAAAGAGTGGTTGACG---CAACAAGCGGAACAGGGAAAAGAAAGAACAGAGTGTGGGACTCAGTTGAAAGGCTCCAGAAGAAAGAAGAAAGAGCCCAACTCTGAT---
>oryAfe1
ATGTCCTTACCCCGGTGTACCCTGTTGTGGGCTCGGCTCCCGGCAGGGCGCCAAGCTGGTCACCGGGCA------------ACCGTCTGCTGT---GCACTTCGCACCCACATCGGACCTTTTGCTGGGGCTCTTGGGCGCGTTCCTGCCGTTGCCTCT---GCCTCCTCCTCT---------GCCTCCGGTGGCTCTAAAGCCCCGAACACGTCCTTGTTCGTGCCGTTAACTGTGAAACCTCAGGGCCCCAGCGCGGATGGTGATGTCGGGGCAGAGCTGACCAGACCTCTGGACAAGAATGAAGTAAAAAAGATCTTAGACAAGTTTTACAAGAGGAAGGAAATTCAGAAACTGGGTGCTGATTATGGACTTGATGCTCGTCTCTTCCACCAAGCTTTCATAAGCTTTCGAAATTATATCATGCAGTCTCATTCCCTGGATGTGGACGTTCACATTGTTTTGAATGATATTTGTTTCAGTGCAGCTCATGTGGATGATTTATTTCCATTTTTCTTGAGACATGCAAAACAGATATTTCCTGTGTTGGAGTGTAAGGATGATCTGCGTAAAATCAGTGACTTAAGAATACCACCAAACTGGTACCCAGAAGCCAGAGCCATACGGCGGAAGATAATCTTCCATTCGGGCCCCACAAACAGTGGAAAGACTTATCATGCAATCCAGAAATACTTGTCAGCAAAATCTGGAGTGTATTGTGGTCCTTTAAAATTGCTAGCACATGAGATCTTTGAAAAGACTAATACTGCTGGGGTGCCATGTGACTTGGTAACAGGTGAAGAGCGTGTGACAGTAGAGCCAGATGGGAAACAGGCTGCCCACGTGGCTTGTACTGTTGAAATGTGCAGTGTTACAACTCCTTATGAAGTGGCTGTGATTGATGAAATTCAAATGATTAAAGATCCAGCTAGAGGATGGGCCTGGACCAGAGCACTTCTAGGACTCTGTGCTGGAGAAGTCCATTTATGTGGAGAATCTGCTGCTATTGACCTGGTCACTGAGCTCATGTACACGACTGGGGAGGAGGTGGAGGTTCGGAACTATGACAGGCTCACCCCCATTTCTATTCTGGATCATGCATTAGAATCTTTAGATAATCTTCGATCTGGGGACTGTATTGTGTGTTTTAGCAAGAATGATATTTATTCTGTGAGTCGCCAGATTGAAATTCGGGGATTGGAATCAGCTGTGATATATGGCAGCCTCCCACCTGGGACCAAACTTGCTCAAGCCAAAAAGTTTAATGATCCCAATGATCCATGCAAAATCCTAGTAGCTACCGATGCAATTGGCATGGGACTTAATTTGAGCATAAGAAGAATTATTTTTTATTCTCTTATAAAGCCCAGTATTAATGAAAAGGGAGAGAAAGAAATAGAACCAATCACCACCTCTCAAGCCCTGCAGATTGCTGGTCGAGCTGGTAGATTTGGCTCGAAATTTAAAGAAGGAGAGGTTACAACAATGAATCGTGAAGACCTTAATTTATTGAAGGAAATTTTGACTAGACCTGTGGAACCTATAAGGGCAGCCGGTCTTCATCCAACTGCTGAACAGATTGAAATGTTTGCTTACCATCTCCCTGATACAACACTTTCTAATCTCATT---------------------------------------------------------------------------------------------------------------------------------------------------------------------------------TTTGCCAGGCAGTATAGCAGGAATGAG------------------CCTCTGACCTTTGCATGGTTACGGCGATACATTAAATGGCCATTACTGCCACCTAAAAATATTAAAGACCTCATGGATCTCGAGGCTGTCCACGATGTCTTGGATCTCTACCTGTGGCTAAGCTACCGATTCATGGATATGTTTCCAGATGCCAGCCTTATTCGAGATCTCCAGAAAGAACTAGATGGCATTATCCAAGATGGTGTACACAACATCACCAGATTGATTAAAATTTCTGAGACACATAAGCTGTTGCATTTGGAGAGC---TTACCAGCCGGGAGCCAATCCCATCTGTCAGGAACCTTAAAGAGCCAAGCTAGAAGAATGCGTGGCACGAAGACTTCAGGGAGCAAAGCTGCTGAGCTACACAGC------TCTGAGGCAGGAGAGAAATCCCTGGCTTCCAGACTGGTGCAGCAGGGACTCCTCACTCCAGACATGCTGAAACAGCTGGAAAAAGAGTGGTTGACA---CAGCGAACTGAACAGAGCAAGGAAAGAACAGGATCTGGGAGTTACTCAAAAGGGACAAGGAGAAAGAAGAAGGAACCTGACTTGGAT---
>oryCun2
ATGTCCTTCTCCCGGTGTGCCCTCTTGTGGGCTCGGCTCCCGGCGGGGCGCCCGGCTGGGCAGCGGGCA------------GCCGCCTGCTCT---GCCCTTCGCGCCCACGGCGGGCCCTTTCCCGGGGCTCTGGGGTGCGTTCCTGCCGCTGCCGCC---GCTTCCTCTAAT---------GCATCCGGTGGCTCCAAAATCCCGAACACGTCCTTGTTCGTGCCCCTGACTGTGAAACCTCAGGGCCCCAGCGCCGATGGCGATGTCGGGGCCGAGCTCACGCGGCCTCTGGACAAGAATGAAGTAAAGAAGATCTTAGACAAGTTTTATAAGAGGAAAGAAATTCAGAAACTGGGTGCCGACTATGGACTCGATGCTCGTCTCTTCCACCAAGCTTTCATAAGCTTTAGAAACTATATTATGCAGTCTCATTCCCTGGATGTGGACATTCACATTGTCTTGAATGACATCTGCTTCAGTGCAGCTCATGTGGATGACTTATTCCCATTTTTCTTGAGACATGCCAAACAGATATTTCCTGTGTTGGAATGTAAGGATGACCTACGCAAGATCAGTGACCTAAGAATACCGCCTAACTGGTACCCAGAAGCAAGAGCCATCCGGCGGAAGATAATATTCCATTCGGGCCCCACCAACAGTGGAAAGACTTACCATGCCATCCAGAGATACCTGTCGGCAAAATCTGGAGTGTATTGTGGCCCTTTAAAATTACTGGCACATGAGATCTTCGAAAAGAGTAATGCAGCTGATGTGCCGTGTGACCTGGTAACAGGTGAAGAGCGGGTCACAGTGGGGCCAGATGGGAAACAGGCTGCCCACGTTGCTTGTACTGTTGAGATGTGCAGTGTTACAACTCCTTATGAAGTGGCGGTAATTGACGAAATTCAAATGATTAGAGATGCAGCCAGAGGATGGGCCTGGACCAGAGCACTTCTAGGGCTGTGCGCTGAAGAAGTGCATTTGTGTGGAGAATCTGCTGCCATTGACCTGGTCACTGAGCTCATGTACACAACTGGGGAGGAAGTGGAGGTTCGACACTACAAGAGACTGACCCCTATTTCTGTGTTGGATCATGCACTAGAATCTCTAGATAACCTTCGCCCTGGGGACTGCATTGTGTGTTTTAGCAAGAATGATATTTATTCTGTGAGTCGACAGATTGAAATTCGGGGATTGGAATCAGCTGTAATATATGGCAGTCTCCCACCTGGGACCAAACTTGCTCAAGCAAAAAAGTTTAATGATCCCAGTGATCCATGCAAAATCCTGGTTGCTACAGATGCAATTGGCATGGGACTCAACTTGAGCATAAGGAGAATTATTTTTTACTCCCTCCTAAAGCCCACTGTCAATGAAAAAGGCGAAAAAGAAATAGAACCAATCACTACCTCTCAGGCCCTGCAGATTGCTGGCAGAGCTGGTAGATTTAGCTCGCAGTTTAAAGAAGGAGAGGTTACAACAATGAATCGGGAGGACCTCCGATTATTAAAAGAAATTTTGAACAGGCCTGTGGAACCTATAAAGGCAGCCGGTCTTCATCCAACTGCGGAGCAGATTGAGATGTTCGCCTACCACCTCCCTGACACGACGCTTTCCAACCTCATTGATATTTTTGTTGACTTTTCACAAGTTGATGGGCAGTATTTTGTCTGCAATATGGATGATTTTAAATTTTCTGCAGAGTTGATACAACATATTCCACTAAGTCTGCGAGTGAGGTATGTGTTCTGCACAGCCCCTATCAACAAGAAGCAGCCTTTTGTCTGCTCGTCTCTGTTACAGTTTGCCAGGCAGTTCAGCAGGAATGAG------------------CCCCTGACCTTTGCTTGGTTACGCAGATACATCAGATGGCCTTTACTTCCGCCTAAGAATATTAAAGAGCTCATGGATCTTGAAGCTGTCCACGACGTCTTGGATCTTTACCTGTGGCTAAGCTACCGATTCATGGACATGTTTCCAGATGCCAGCCTCGTCCGTGACCTCCAGAAAGAACTAGATGGCATTATCCAAGAAGGGGTACACAGCATCACCAAACTGATTAAAATTTCTGAGATGCAAAAGCTGTTGAATTTGGAGAGC---TGCTCTCCAGGGAGCCCGTCACGCTTGTCAGGAACCTTGAAGGGCCAAGCTCGGAGGACTCGTGGCACCAAAGCCGTGGGGAGTAAAGCTGCCGAGCCACCCAGC------CCTGACGCAGGAGGGGTGCCCTTGACCTCCAGACTGGTGCAGCAAGGGCTCCTCACTCCAGACATGCTGAGGCAGCTAGAGAAGGAGTGGCTGATG---CGACAAACTGAGGCTGACAAAGAGAGAACAGAGTCTGGGACTCAAGCAAAAGGAACACGAAGAAAGAAGAAGGAACCTAATTCTGAT---
>lepWed1
ATGTCCTTCCCCCGGTGTGCGCTTTTGTGGGCTCGGCTCCCGGCGGGGCGCTGGGCTGGCCACCGGGCA------------GCGGTCTGCTCT---GTCCTTCGCGCCCGCGGTGAACCCCTGCCTGGGGCTCTGGGGCGCGTGTCTACCGCTGCCTCC---GCCTCCTCCTCCTCTTCT---GCCTCAGGAGGTTCTAAAGCCCCGAACACATCCTTGTTCGTGCCTCTGACTGTGAAACCTCAGGGCCCCAGCGCGGATGGCGACGTCGGGGCCGAGCTAACCCGCCCTCTGGATAAGAATGAAGTAAAGAAGATCTTAGACAAGTTTTACAAGAGGAAAGAAATTCAGAAACTGGGTGCTGATTATGGACTCGATGCTCGTCTCTTCCATCAAGCTTTCGTCAGCTTTAGAAATTATATCATGCAGTCTCATTCTCTGGATGTGGACATTCACATTATTTTGAATGATATTTGCTTCAGTGCAGCTCATGTGGATGATTTATTTCCATTTTTCTTGAGACACGCAAAACAGATATTTCCTGTGTTGGAATGTAAGGATGACCTTCGTAAAATCAGTGACTTAAGAATACCACCAAACTGGTACCCAGAAGCCAGAGCCATACAGCGGAAGATAATATTCCATTCAGGCCCCACAAACAGTGGAAAGACTTATCATGCAATCCAGAAATACTTGTCAGCAAAATCTGGAGTGTATTGTGGCCCTTTAAAATTACTGGCACATGAGATCTTCGAAAAGAGTAATGCTGCTGGTGTTCCGTGTGACTTGGTAACAGGGGAAGAGCGTGTGACCATAGAGCCAGATGGGAAACAGGCTGCCCATGTTGCTTGTACCGTTGAGATGTGCAGTGTTACAACTCCTTATGAAGTGGCCGTGATTGATGAAATTCAAATGATCAAAGATCCAGCCAGAGGATGGGCCTGGACCAGAGCGCTTCTAGGACTCTGTGCTGAAGAAGTCCATTTGTGTGGAGAATCTGCTGCTATTGACCTGGTTACTGAGCTTATGTACACGACTGGGGAGGAAGTAGAG---------------------------------------------------------------------------------------------------------------------------------------------------------------------------------------------------------------------------------------------------------------------------------------------------------------------------------------------------------------------------------------------------------------------------------------------------------------------------------------------------------------GCAGCCGGTCTTCATCCAACTGCTGAGCAGATTGAAATGTTTGCCTACCATCTCCCTGATACAACACTTTCTAATCTCATTGATATTTTTGTAGATTTTTCACAAGTTGATGGGCAGTATTTTGTCTGCAATATGGATGATTTTAAATTTTCTGCAGAGTTGATCCAACATATTCCATTAAGTCTACGAGTGAGGTATGTTTTCTGCACAGCTCCTATCAACAAGAAGCAGCCCTTTGTCTGTTCTTCACTGTTACAATTTGCCAGGCAGTATAGCAGGAATCAA------------------CCACTGACCTTCTCATGGTTACGCAGATATATTAAGTGGCCATTACTTTCACCTAAGAATATTAAAGACCTCATGGATCTAGAAGCTGTCCATGATGTCTTGGATCTTTACCTCTGGCTAAGCTACCGGTTTATAGATATGTTTCCAGATGCCAGCCTTGTTCGAGACCTCCAGAAAGAACTAGATGGCATTATCCAAGACGGTGTACACAACATCACCAAACTGATTAAAATTTCAGAGACACATAAGCTGTTGAATTTGGAGAGC---TTGTCAGCAGAGAGCCAGTCGCGATCATCAGGAACTTTAAAGGGCCAAGCTAGAAGGGTGCGTGGCACCAAAACGTTAGGGAGTAAAGCTGCTGAGCCACCCAGC------CCCAGTGCGGGAGAGAAATCCCTTGCTTCCAGATTGGTGCAGCAAGGCCTCCTCACTGCAGACATGCTGAAACAGCTAGAAAAAGAATGGTTGACA---CAACAAATGGAGCATGACAAAGACAGAACAGAGCCTGGGACTCACTCAAAAGGGACAAGAAGGAAGAAGAAGGAACCTGATTCAGAT---
>eriEur2
ATGTCCTTTCCCCGGTGTGCCCTGCTGTGGGCTCGGCTCCCGGTGGGGCCCCAGCGTGCCCACAGGGCA------------GCCGTCTGTTCT---GTCCTTCGCTCCCACTTTGCCTTCTCTCCTGGGGCTCTGGGACGGGTTCCCGCCGCTGCCCTC---GCCTCCTCCTCC---------GCTTCAGGAGGCTCTAAAGCCCCGAACACATCCTTGTTCGTGCCACTGACTGTGAAACCCCAGGGCCCCAGCACGGATGGCGATGTCGGGGCGGAGCTGACCCGCCCTCTGGACAAGAATGAAGTAAAGAAGATCTTAGACAAGTTTTATAAGAGAAAAGAAATTCAGAAATTGAGTACTGACTATGGACTTGATGCTCGTCTCTTCCACCAAGCTTTCATTAGCTTCAGGAATTACATAATGCAGTCTCAGTCCCTGGATGTGGACATTCACATTATTTTGAACGATATTTGCTTCAGTGCAGCTCATGTGGATGATTTATTTCCATTTTTCTTGAGGCATGCAAAACAAATATTTCCTGTATTGGAATGTAAGGATGATCTACGTAAAATCAGTGATTTAAGAATACCACCTAACTGGTACCCAGAAGCAAGAGCTATTCAGCGAAAGATCATATTCCACTCGGGTCCCACAAACAGTGGAAAGACTTACCATGCGATCCAGAAATACTTGTCAGCTAAATCTGGAGTGTATTGTGGTCCTTTAAAGTTACTGGCGCATGAGATCTTTGAAAAGAGTAATGCTGCTGGTGTGCCGTGTGACTTGGTAACGGGTGAAGAGCGTGTGACAGTAGAGCCAGATGGGAAACAGGCTGCCCACGTTGCTTGTACTGTTGAGATGAGCAGTGTCACTACGCCTTATGAAGTGGCCGTGATTGATGAAATTCAGATGATTAAGGATCCAGGCAGAGGATGGGCTTGGACCAGAGCCCTTCTAGGACTGTGTGCTGAAGAAGTCCATCTGTGTGGAGAATCTGCTGCTATAGACCTGGTTACTGAGCTTTTATACACAACAGGAGAGGAGATGGAGGTTCGAAACTATGAAAGGCTTACCCCCATTTCTGTGTTGGACCATGCACTAGAATCTCTAGACAACCTTCAGCCAGGGGACTGCATTGTCTGTTTTAACAAGAATGATATTTATTCTGTGAGTCGACAGATTGAAATCCGGGGATTGCAGTCCGCTGTTATATATGGCAGTCTCCCACCTGGGACCAAACTTGCTCAGGCAAAAAAGTTTAATGACCCTGATGATCCATGTAAAATCCTGGTTGCTACAGATGCGATTGGCATGGGACTTAATTTAAGCATAAAAAGAATTATTTTTTACTCCCTTATAAAGCCCAGTATCAATGAAAAGGGAGAGAAAGAGATAGAACCAATCACCACCTCTCAAGCCTTGCAAATTGCTGGCAGAGCTGGTAGATTCAGTTCGAAATATAAAGAAGGAGAGGTTACAACAATGAATCGAGAAGACCTCAACTTATTAAAGGAAATTTTGAGTAGACCCGTGGATCCTATAAAGGCAGCTGGTCTTCATCCTACTGCTGACCAGATTGAAATGTTTGCCTACCATCTTCCTGATACAACGCTTTCTAATCTTATTGATATTTTTGTAGACTTTTCACAAGTTGATGGGCAGTATTTTGTTTGTAATATGGATGACTTTAAGTTTTCTGCAGAGTTGATCCAGCATATTCCATTAAGTCTTCGAGTAAGATATGTTTTTTGCACAGCCCCCATTAACAAAAAACAACCTTTTGTCTGCTCTTCATTGTTACAGTTTGCCAGGCAATATAGCAGGAGTGAA------------------CCCCTCACCTATGCGTGGTTACGACGATATATTAAATGGCCATTACTTCCACCTAAGAATATTAAAGACCTCATGGATCTTGAAGCTATCCATGATGTCTTGGATCTTTACCTGTGGCTAAGCTACCGGTTTATAGATATGTTTCCAGATGCCAGCCTTATCCGAGAACTGCAGAAAGACCTAGATGGTATTATTCAAGTGGGTGTACACAATATCACCAAACTGATTAAAATTTCAGAGTCACGTAAGCTCTTGAATCTGGATAATAATTTGTCATCAGGGAACCAGTCCCGTTTGTCAGGAATATTACGCAGCCAAGCCAGAAAAGTGCGTATCACCAAAACTCTAGGGAGT---------GACTCACCCGAC------CCTGATGGAAAAGAGAAATCCCTTGCGTCCAGATTGGTGCAGCAAGGACTCCTTACTGCAGACATGTTGAAACAGCTAGAGAAAGAGTGGCTGACA---CGACAAACTGATCATGGTAATGAAAGAACAGAATGTGAGACA---TCAAAAGGAACAAGAAGAAAGAAGAAGCAACCTGATTCAAAT---
>mm10
ATGTCCTTGCCTCGGTGTACCTTGCTGTGGGCTCGGCTCCCGGCGGGGCGCGGGGCTGGGCCCCGGGCG------------GCCCCTTGCTCC---GCCCTTCGCGCTCTCGTGGGGTCGTTCCCGGGGGCTTCAGGACGCGTTCCCTGCTTGGCC------GCCTCCTCCTCT---------GCCTCTGGTGGCTCCAAAGCCCCGAACACGTCCTTGTTCGTGCCGCTGACGGTGAAGCCTCAGGGTCCCAGCGCCGATGGCGACGTGGGCGCGGAGCTCACTCGGCCTCTAGACAAGAATGAAGTAAAGAAGATCTTAGACAAGTTTTATAAGAGGCAAGAAATTCAAAAGCTGAGTGCTGACTATGGACTTGATGCTCGTCTCTTCCACCAGGCTTTCATAAGCTTCAGGAATTACATTATGCAATCCCATTCTCTGGACGTGGACATTCACATTGTCCTGAATGATATCTGCTTCAGTGCAGCTCATGTGGACGATTTATTTCCATTTTTCTTGAGACATGCCAAACAAATATTTCCTGTATTGGAATGCAAGGATGATCTACGTAAAATCAGTGACTTGAGGATACCACCCAACTGGTACCCAGAAGCCAGAGCGAGACAGCGGAAGATAATATTCCACTCAGGCCCTACCAACAGTGGGAAGACTTACCATGCCATCCAGAGATACCTGTCAGCGACCTCTGGCGTGTACTGCGGTCCTCTAAAACTGCTGGCGCACGAGATCTTTGAGAAGAGCAATGCTGCTGGTGTGCCGTGTGACTTGGTGACAGGTGAAGAGCGGCTGACAGTGGAGCCTGAGGGGAAACAAGCCACCCATGTCTCTTGCACTGTGGAGATGTGCAATGTTGCAACTCCTTATGAAGTGGCAGTGATAGATGAAATCCAGATGATTCGAGACCCAGCCAGAGGATGGGCTTGGACCAGAGCACTGCTAGGGCTCTGTGCCGAGGAAGTCCATTTATGTGGAGAGTCTGCTGCTATTAACCTGGTCTCTGAGCTCCTGTACACCACTGGGGAGGAAGTAGAGGTTCAGAAGTATGAGAGGCTTACCCCCATTTCTGTGCTGGATCATGCGCTGGAGTCTTTGGACAACCTTCAGCCTGGGGACTGCATTGTCTGCTTTAGCAAGAATGACATTTATTCTGTGAGCCGACAGATTGAAATTCGGGGACTGGAATCCGCGGTGATATACGGCAGCTTGCCACCTGGGACCAAACTTGCTCAAGCAAGAAAGTTTAATGACCCCAATGATCCATGCAAGATCCTGGTAGCCACAGATGCAATTGGCATGGGACTTAATTTGAGCATAAGGAGAATTATTTTTTACTCCCTTATAAAGCCCAGCATCAATGAAAAGGGAGAGAAGGAGCTGGAGCCCATCACCACCTCCCAAGCCCTGCAGATTGCAGGCAGAGCTGGCAGATTCAGCTCACACTTTAAAGAGGGGCAGGTTACCACAATGCACCGAGACGACCTGGCTTTATTGAAGGACATTTTGAATAGACCTGTGGATCCTATACAGGCCGCCGGTCTCCACCCGACTGCCGAGCAGATTGAGATGTTTGCCTACCACCTCCCCGAGACAACGCTGTCCAATCTCATTGATATTTTTGTAGACTTTGCACAAGTTGATGGGCAGTACTTTGTCTGCAATATGGATGATTTTAAGTTCTCTGCAGAGCTGATCCAGCATATCCCACTAAGTCTCCGGGTGAGGTATGTGTTCTGCACAGCCCCCATCAATAAGAAGCAGCCTTTTGTCTGCTCGTCGTTGTTACAGTTTGCCAGGCAGTACAGCAGGAATGAG------------------CCCCTGACCTTTGCATGGCTACGCCGGTACATCAAGTGGCCTCTGCTTCCGCCTAAGAATATTAAAGACCTCATGGATCTTGAAGCTGTCCATGACGTCTTTGATCTTTACCTGTGGCTAAGCTACCGATTTATTGATATGTTTCCAGACTCTAGCCTTGTTCGAAGTCTCCAGAAAGAGCTGGATGCCATTATCCAAGAAGGCGTGCACAACATCACCAAGCTGATTAAAATCTCTGAGTCACGCAAGCTTTTGAATCTGGAGAGC---TTACCATCGGGGGACCAGTCACGGTTGTCAGGAGCCTCCAAGAGCCCAGCGAGAAGGACACGTGGCACCAAAAGTGCAGGGAATAAGGCCACAGAGCCACTCAGC------CCCAGTGACAAGGAGCTGCCCCTTGCCTCTAGGTTGGTGCAGCAAGGACTCCTCACTGCAGACATGCTCAGGCAGCTCCAGAAGGAGTGGCTGACA---CAGCAGCCAGAACACAGCAGAGAGAAAGTG---------------------GGGACACGGAGAAAGAAGAAGGACCCCGACTCCGAT---
>rn6
------------------------------------------------------------------------------------------------------------------------------------------------------------------------------------------------------------------------------------------------------------------------------------------------------------A-TGAAGTAAAGAAGATCTTAGACAAGTTCTATAAGCGGCAAGAAATTCAGAAGCTGAGTGCTGACTATGGACTTGATGCTCGTCTCTTCCACCAAGCTTTCATAAGCTTCAGAAATTACATCATGCAGTCTCATTCCCTGGACGTGGACATCCACATTGTCTTGAATGACATCTGCTTCAGTGCAGCTCATGTGGACGATTTGTTTCCGTTTTTCTTGAGACATGCCAAACAGATATTTCCTGTATTGGAATGCAAGGATGACCTACGTCAAATCAGTGACCTGAGGAGACCGCCCAACTGGTACCCAGAAGCCAGAGCCATACAGCGGAAGATAATATTCCACTCAGGTCCCACCAACAGTGGGAAGACCTACCACGCAATCCAGAGATACTTGTCAGCGACCTCCGGCGTGTACTGCGGCCCTCTGAAGCTGCTGGCGCATGAGATCTTTGAGAAGAGCAATGCCGCTGGTGTGCCGTGTGACTTGGTGACAGGTGAAGAGCGGCTGACGGTTGAACCTGAGGGGAAACAAGCCACCCATGTCTCTTGTACTGTGGAGATGTGCAACGTTGCAACTCCTTATGAAGTGGCTGTGATCGATGAAATCCAGATGATTCGGGACCCAGCCAGAGGATGGGCTTGGACCAGAGCTCTGCTAGGACTCTGTGCTGAGGAAGTCCACCTGTGCGGAGAATCTGCTGCCATTGACCTGGTCACTGAGCTCCTGTACACCACTGGGGAGGAGGTGGAGGTTCAGAAGTACGAGAGGCTTACCCCCATTTCTGTGCTGGACCGTGCACTGGAGTCTTTAGACAACCTTCGGCCTGGGGACTGCATTGTCTGCTTTAGCAAGAATGACATTTATTCTGTGAGCCGACAGATTGAAATTCGGGGCCTGGAATCCGCAGTGATATACGGCAGCCTGCCGCCTGGAACCAAACTTGCTCAAGCAAGAAAGTTTAATGACCCCAATGATCCGTGCAAAATCCTCGTAGCTACAGATGCGATTGGCATGGGACTTAATTTGAGCATAAGGAGAATTATTTTTTACTCCCTTATAAAGCCCAGCATCAATGAAAAGGGAGAGAAGGAGCTGGAGCCCATCACCACCTCCCAAGCCCTGCAGATCGCGGGCAGAGCCGGCAGATTCAGCTCACACTTTAAAGAGGGGGAGGTGACCACAATGCACCGAGACGACTTGGCTTTATTGAAGGAGATTTTGAATAGACCTGTGGATCCTATACAGGCCGCTGGACTTCACCCAACTGCTGAGCAGATCGAGATGTTTGCCTACCACCTCCCCGAGACAACGCTGTCCAATCTCATTGATATTTTTGTAGACTTTGCACAAGTCGATGGGCAGTACTTTGTCTGCAACATGGATGATTTTAAGTTCTCTGCAGAGCTGATCCAGCATATTCCACTCAGTCTCCGGGTGAGGTATGTGTTCTGCACAGCCCCCATCAATAAGAAACAGCCTTTCGTCTGCTCGTCGCTCTTACAGTTTGCCAGGCAGTACAGCAGGAATGAG------------------CCCCTGACCTTTGCCTGGCTACGCCGGTACATCAAGTGGCCTCTGCTTCCACCTAAGAACATTAAAGACCTCATGGATCTTGAAGCTGTCCATGATGTCTTTGATCTTTACCTGTGGCTAAGCTACCGATTTATTGATATGTTTCCAGACTCCAGCTTTGTTCGGAGTCTCCAGAAAGAACTGGATGTCATTATCCAAGAAGGTGTGCACAATATCACCAAACTGATTAAAATCTCTGAGTCACACAAGCTCTTGAATCTGGAG---------CCATCAGGGAGCCAGTCACGTTTGCCAGGAGCCTCCAAGAGCCCAGCTAGAAGGACACGTGGCACTAAAACA---GGGAATAAGGCGGCAGAGCCACCCAGC------CCCAGTGACAAGGAGCTGCCCCTTGCCTCTAGGCTGGTGCAGCAAGGACTCCTCACTGCAGACATGCTGAAGCAGCTTCAGAAGGAGTGGCTGACA---CAACGGCCAGAACAAGGCAAAGAGAAAGTG---------------------GGGACACGGAGAAAGAAGAAGGACCCCAACTCTGATT--
>hetGla2
ATGTCCTTTCCCCGGTGCGCTTTGTTGTGGGCTTGGCTCCCGGCCGGGCGCCAGGCTGGCCACCGGAGG------------GTTGTCTGCTCGCATGCCCTTCGCGCTCACTGTGGGCCCTTTCCTGGGGCTCTAGGGCGCGTCTCTGCCCTTGCAGCT---TTCTCTTCCTCT---------GAGTCCGGTGGCTCCAAAGCCCCGAACACATCCTTGTTCGTTCCCCTAACTGTGAAGCCTCAGGGCCCCCGAACCGATGGCGACGTCGGGGCCGAGCTAACCCGGCCTCTGGACAAGAATGAAGTAAAGAAGATCTTAGATAAGTTTTATAAGAGGAACGAAATTCAGAAACTAGGTGCTGATTATGGATTGGATGCTCGTCTCTTCCACCAAGCCTTCATCAGCTTTAGAAATTATATTATGCAATCTCATTCCCTGGATGTGGACATTCACATTATTTTGAATGATATTTGCTTCCATGCAGCTCATGTGGATGATTTATTTCCATTTTTCTTGAGACATGCCAAACAAATATTTCCTGTGTTGGAATGTAAAGATGATCTACGTAAAATCAGTGACTTAAGAATACCCCCTAACTGGTACCCAGAAGCCAGAGCTATACAGCGGAAGATAATATTTCATTCAGGCCCCACAAACAGTGGAAAGACTTATCATGCAATCCAGAAATACTTTTCAGCAAAATCTGGAGTGTACTGTGGTCCTTTAAAATTACTGGCACACGAGATCTTTGAAAAGAGTAATGCTGCTGGTGTGCCATGTGACTTGGTGACAGGTGAAGAACGTGTGACAGTTGTGCCAGATGGGAAACAGACTGCCCACGTTTCTTGTACTGTTGAGATGTGCAGTGTTACAACTCCTTATGAAGTGGCTGTAATTGATGAAATTCAGATGATTAGAGATCCATCCAGAGGATGGGCCTGGACCAGAGCACTTTTAGGACTCTGTGCTGAAGAAATCCATTTGTGTGGAGAATCTGCTGCTATCGACATGGTCACTGAGCTTATGTACACAACTGGCGAGGAAGTGGAGGTTCGAAACTATAAGAGGCTTACCCCCATTTCTGTGCTGGATCATGCACTAGAATCTTTAGATAACCTTCGGCCTGGGGACTGCATTGTCTGTTTTAGCAAGAATGATATTTATTCTGTGAGTCGACAGATTGAAATTCGAGGATTGGAATCAGCCGTTATATATGGCAGTCTCCCACCTGGGACCAAACTTGCTCAGGCAAAAAAGTTTAATGATCCTAGTGATCCGTGCAAAATCCTGCTTGCTACAGATGCAATTGGCATGGGACTTAATTTGAGCATAAAGAGAATTATTTTTTACTCCCTTTTAAAACCCACTATAAATGAAAAGGGAGAGAAAGAAATAGAACCAATCACCACCTCTCAAGCCCTGCAAATTGCTGGCCGAGCTGGCAGATTCAGTTCACAGTTTAAAGAAGGAGAAGTTACGACAATGAATCACAAAGACCTTGGTTTATTGAAGGATATTTTAAGTAGGCCTGTGGATCCTGTAAAGGCAGCCGGTCTTCATCCCACTGCTGAGCAGATCGAAATGTTTGCCTACCATCTCCCAGACACAACACTTTCTAATCTCATTGATATCTTTGTAGACTTTTCACAAGTTGATGGACATTATTTTGTCTGCAATATGGATGATTTTAAATTTTCTGCAGAGTTGATCCAGCATATTCCATTAAGCCTACGAGTGAGGTATGTGTTTTGCACAGCCCCAATCAACAAAAAGCAGCCTTTTGTCTGCTCTTCACTATTACAGTTTGCCAGGCAGTATAGCAGAAATGAG------------------CCCCTGACCTTTGCGTGGTTACGCCGATATATCAAATGGCCTTTATCTCCACCTAAGAATATTAAGGACCTCGTGGATCTTGAAGCTGTCCATGACGTCTTAGATCTTTACCTGTGGCTAAGCTACCGATTCATGGATATGTTTCCAGACGCCATCCTTATTCGAGACCTTCAGAAAGAATTGGATGGTATTATCCAAGATGGGGTGCGCAACATCAACAGACTGATTAGAATTTCTGAGTCACAAAAGCTTTTGAATCTGGAGGGC---TTGTCAGCAGGGAGCCAGGCCCTTTTGTCAAGAACCTTAAAGGGCCAAACTAGAAGGATGAACATCACCAAGGCTGCAGGGAGAAAAACTGCTGAACCAGCTAGC------CCTGGCAGTGAGAAGATAACCCTTGCTTCCAGATTGGTGCAGCAAGGACTCCTCACTCCAGACCTGCTGAGGCAGCTAGAGAAAGAGTGGTTGACG---CAACAAACTCAACAGGGCAAAGAAAGAACAGAGTCTGGGACCCAGTTGAAAGGCCCAAGAAGAAAGAAGAAGGAGCCCAACTCTGAT---
