# Supplementary material for: Six reference-quality genomes reveal evolution of bat adaptations
Source: Nature. 2020 Jul 22;583(7817):578–84. doi: 10.1038/s41586-020-2486-3 (PMC8075899; doi:10.1038/s41586-020-2486-3)
Supplement: Supplementary file 6 — Alignments of 12,931 protein-coding genes across 48 mammals. [file 41586_2020_2486_MOESM6_ESM.gz › suppDataFile/ENST00000244204.aln.fasta]

>hg38
ATGGCCGCGATCTATGGGGGTGTAGAGGGGGGAGGCACACGATCCGAGGTCCTTTTAGTCTCAGAGGATGGGAAGATCCTGGCAGAAGCAGATGGACTGAGCACAAACCACTGGCTGATCGGGACAGACAAGTGTGTGGAGAGGATCAATGAGATGGTGAACAGGGCCAAACGGAAAGCAGGGGTGGATCCTCTGGTACCGCTGCGAAGCTTGGGCCTATCTCTGAGCGGTGGGGACCAGGAGGACGCGGGGAGGATCCTGATCGAGGAGCTGAGGGACCGATTTCCCTACCTGAGTGAAAGCTACTTAATCACCACCGATGCCGCCGGCTCCATCGCCACAGCTACACCGGATGGTGGAGTTGTGCTCATATCTGGAACAGGCTCCAACTGCAGGCTCATCAACCCTGATGGCTCCGAGAGTGGCTGCGGCGGCTGGGGCCATATGATGGGTGATGAGGGTTCAGCCTACTGGATCGCACACCAAGCAGTGAAAATAGTGTTTGACTCCATTGACAACCTAGAGGCGGCTCCTCATGATATCGGCTACGTCAAACAGGCCATGTTCCACTATTTCCAGGTGCCAGATCGGCTAGGGATACTCACTCACCTGTATAGGGACTTTGATAAATGCAGGTTTGCTGGGTTTTGCCGGAAAATTGCAGAAGGTGCTCAGCAGGGAGACCCCCTTTCCCGCTATATCTTCAGGAAGGCTGGGGAGATGCTGGGCAGACACATCGTAGCAGTGTTGCCCGAGATTGACCCGGTCTTGTTCCAGGGCAAGATTGGACTCCCCATCCTGTGCGTGGGCTCTGTGTGGAAGAGCTGGGAGCTGCTGAAGGAAGGTTTTCTTCTGGCGCTGACCCAGGGCAGAGAGATCCAGGCTCAGAACTTCTTCTCCAGCTTCACCCTGATGAAGCTGAGGCACTCCTCCGCTCTGGGTGGGGCCAGCCTAGGGGCCAGGCACATCGGGCACCTCCTCCCCATGGACTATAGCGCCAATGCCATTGCCTTCTATTCCTACACCTTTTCC---------------------
>panTro5
ATGGCCGCGATCTATGGGGGTGTAGAGGGGGGAGGCACACGATCCAAGGTCCTTTTAGTCTCAGAGGATGGGAAGATCCTGGCAGAAGCAGATGGACTGAGCACAAACCACTGGCTGATCGGGACAGACAAGTGTGTGGAGAGGATCAATGAGATGGTGAACAGGGCCAAACGGAAAGCAGGGGTGGATCCTCTGGTACCGCTGCGAAGCTTGGGCCTATCTCTGAGCGGTGGGGACCAGGAGGACGCGGGGAGGATCCTGATCGAGGAGCTGAGGGACCGATTTCCCTACCTGAGTGAAAGCTACTTAATCACCACCGATGCCGCCGGCTCCATCGCCACAGCTACACCGGATGGTGGAGTTGTGCTCATATCTGGAACAGGCTCCAACTGCAGGCTCATCAACCCTGATGGCTCCGAGAGTGGCTGCGGCGGCTGGGGCCATATGATGGGTGATGAGGGTTCAGCCTACTGGATCGCACACCAAGCAGTGAAAATAGTGTTTGACTCCATTGACAACCTAGAGGCGGCTCCTCATGATATCGGCTACGTCAAACAGGCCATGTTCCACTATTTCCAGGTGCCAGATCGGCTAGGGATACTCACTCACCTGTATAGGGACTTTGATAAATGCAGGTTTGCTGGGTTTTGCCGGAAAATTGCAGAAGGTGCTCAGCAGGGAGACCCCCTTTCCCGCTATATCTTCAGGAAGGCTGGGGAGATGCTGGGCAGACACATCGTAGCAGTGTTGCCCGAGATTGACCCGGTCTTGTTCCAGGGCGAGATTGGACTCCCCATCCTGTGCGTGGGCTCTGTGTGGAAGAGCTGGGAGCTGCTGAAGGAAGGTTTTCTTTTGGCGCTGACCCAGGGCAGAGAGATCCAGGCTCAGAACTTCTTCTCCAGCTTCACCCTGATGAAGCTGAGGCACTCCTCCGCTCTGGGTGGGGCCAGCCTAGGGGCCAGGCACATCGGGCACCTCCTCCCCATGGACTATAGTGCCAATGCCATTGCCTTCTATTCCTACACCTTCTCC---------------------
>gorGor5
ATGGCCGCGATCTATGGGGGTGTAGAGGGGGGAGGCACACGATCCAAGGTCCTTTTAGTCTCAGAGGATGGGAAGATCCTGGCAGAAGCAGATGGACTGAGCACAAACCACTGGCTGATCGGGACAGACAAGTGTGTGGAGAGGATCAATGAGATGGTGAACAGGGCCAAACGGAAAGCAGGGGTGGATCCTCTGGTACCGCTGCGAAGCTTGGGCCTATCTCTGAGCGGTGGGGACCAGGAGGACACGGGGAGGATCCTGATCGAGGAGCTGAGGGACCGATTTCCCTACCTGAGTGAAAGCTACTTAATCACCACCGATGCCGCCGGCTCCATCGCCACAGCTACACCGGATGGTGGAGTTGTGCTCATATCTGGAACAGGCTCCAACTGCAGGCTCATCAACCCTGATGGCTCCGAGAGTGGCTGCGGTGGCTGGGGCCATATGATGGGTGATGAGGGTTCAGCCTACTGGATCGCACACCAAGCAGTGAAAATAGTGTTTGACTCCATTGACAACCTAGAGGCGGCTCCTCATGATATCGGCTACGTCAAACAGGCCATGTTCCACTATTTTCAGGTGCCAGATCGGCTAGGGATACTCACTCACCTGTATAGGGACTTTGATAAATGCAGGTTTGCTGGGTTTTGCCGGAAAATTGCAGAAGGTGCTCAGCAGGGAGACCCCCTTTCCCGCTATATCTTCAGGAAGGCTGGGGAGATGCTGGGCAGACACATCGTAGCAGTGTTGCCCGAGATTGACCCGGTCTTGTTCCAGGGCGAGATTGGACTCCCCATCCTGTGCGTGGGCTCTGTGTGGAAGAGCTGGGAGCTGCTGAAGGAAGGTTTTCTTTTGGCGCTGACCCAGGGCAGAGAGATCCAGGCTCAGAACTTCTTCTCCAGCTTCACCCTGATGAAGCTGAGGCACTCCTCCGCTCTGGGTGGGGCCAGCCTAGGGGCCAGGCACATCGGGCACCTCCTCCCCATGGACTATAGTGCCAATGCCATTGCCTTCTATTCCTACACCTTCTCC---------------------
>ponAbe2
ATGGCCGCGATCTGTGGGGGTGTAGAGGGGGGAGGCACACGGTCCAAGGTCCTTTTAGTCTCAGAGGATGGGAAGATCCTGGCAGAAGCAGATGGACTGAGCACAAACCACTGGCTGATCGGGACAGACAAGTGTGTGGAGAGGATCAATGAGATGGTGAACAGGGCCAAACGGAAAGCAGGGGTGGATCCTCTGGTACCGCTGCGAAGCTTGGGCCTATCTCTGAGCGGTGGGGACCAGGAGGACGCGGGGAGGATCCTGATCGAAGAGCTGAGGGACCGATTTCCCTACCTGAGTGAAAGCTACTTAATCACCACGGATGCCGCCGGCTCCATCGCCACAGCTACACCGGATGGTGGAGTTGTGCTCATATCTGGAACAGGCTCCAACTGCAGGCTCATCAACCCTGATGGCTCCGAGAGTGGCTGCGGCGGCTGGGGCCATATGATGGGTGATGAGGGTTCAGCCTACTGGATCGCACACCAAGCAGTGAAAATAGTGTTTGACTCCATTGACAACCTAGAGGCGGCTCCTCATGATATCGGCTACGTCAAACAGGCCATGTTCCACTATTTCCAGGTGCCAGATCGGCTAGGGATACTCACTCACCTGTATAGGGACTTTGATAAATGCAGGTTTGCTGGGTTTTGCCGGAAAATTGCAGAAGGTGCTCAGCAGGGAGACCCCCTTTCCCGCTATATCTTCAGGAAGGCTGGGGAGATGCTGGGCAGACACATTGTAGCAGTGTTGCCCGAGATTGACCCGGTCTTGTTCCAGGGCGAGATTGGACTCCCCATCCTGTGCGTGGGCTCTGTGTGGAAGAGCTGGGAGCTGCTGAAGGAAGGTTTTCTTTTGGCGCTGACCCAGGGCAGAGAGATCCAGGCTCAGAACTTCTTCTCCAGCTTCACCCTGATGAAGCTGAGGCACTCCTCCGCTCTGGGTGGGGCCAGCCTAGGGGCCAGGCACATCGGGCACCTCCTCCCCATGGACTATAGCGCCAATGCCATTGCCTTCTATTCCCACACCTTCTCC---------------------
>macFas5
ATGGCCGCGATCTATGGGGGTATAGAGGGGGGAGGCACACGGTCCAAAGTCCTTTTAGTCTCGGAGGATGGGAAGATCCTGGCAGAAGCAGATGGACTGAGCACAAACCACTGGCTGATCGGGACAGACAAGTGTGTGGAGAGGATCAATGAGATGGTGAACAGGGCCAAACGGAAAGCAGGGGTGGATCCTCTGGTACCGCTGCGAAGCTTGGGCCTATCTCTGAGTGGTGGGGATCAGGAGGACGCGGGGAGGATCCTGATCGAGGAGCTGAGGGACCGATTTCCCTACCTGAGTGAAAGCTACTTAATCACCACCGATGCCGCCGGCTCCATCGCCACAGCTACACCGGATGGTGGAGTTGTGCTCATAGCTGGAACAGGCTCCAACTGCAGGCTTATCAACCCTGATGGCTCTGAGAGTGGCTGCGGTGGCTGGGGCCATATGATGGGTGATGAGGGTTCAGCCTACTGGATCGCACACCAAGCGGTGAAAATAGTGTTTGACTCCATCGACAACCTAGAGGCGGCTCCTCATGATATCGGCTCCGTCAAACAGGCCATGTTCAACTATTTCCAGGTGCCAGATCGGCTAGGAATACTCACTCACCTGTATAGGGACTTTGATAAATGCAGGTTTGCTGGGTTTTGCCGGAAAATTGCAGAAGGTGCTCAGCAGGGAGACCCCCTTTCCCGCTATATCTTCAGGAAGGCTGGGGAGATGCTGGGCAGACACATCGTAGCAGTGTTGCCCGAGATTGACCCGGTCTTGTTCCAGGGCGAGATTGGACTCCCCATCCTTTGCGTGGGTTCCGTGTGGAAGAGCTGGGAGCTGCTGAAGGAAGGTTTTCTTTTGGCGCTGACCCAGGGCAGAGAGATCCAGGCTCAGAACTTCTTCTCCAGCTTCACCCTGATGAAGCTGAGGCACTCCTCCGCTCTGGGAGGGGCCAGCCTAGGGGCCAGGCACATCGGGCACCTCTTCCCCATGGACTATAGCGCCAATGCCGTTGCCTTCTATTCCTACACCTTCTCC---------------------
>oryAfe1
ATGGCCGCGCTCTACGGGGGTGTAGAGGGGGGAGGCACACGGTCCAAGGTCCTTTTACTCTCTGAGGATGGACAAATCCTGGCAGAAGCGGATGGACTCCACACAAACCACTGGCTGATCGGGACAGACAAGTGTGTGGAGAGGATCAACGAGATGGTGAACAGGGCCAAGCGAAAAGCAGGAGTGGATCCTCTGGTACCTCTACGCAGCTTGGGCCTATCCCTGAGCGGTGGGGAGCAGGAGGACGCGGTGAGGATTCTGATGGAGGAGCTGAGGGACCGATTTCCTTACCTGAGTGAAAGCTACTTAATCACCACTGACGCGGCTGGCTCCATCGCCACAGCTACACCGGATGGTGGGCTCGTGCTCATTGCTGGGACTGGCTCCAACTGCAGGCTCATCAACCCCGATGGCTCTGAGAGCGGCTGTGGTGGCTGGGGCCACATGATGGGGGACGAGGGCTCAGCCTATTGGATTGCACACCAAGCAGTGAAAATAGTGTTTGACTCCATTGACAATCTGGAGGCGGCACCACATGACATTGGCTATGTCAAACAGGCCATGTTCAACTATTTCCAGGTGCCAGATCGGCTAGGAATCCTCAGCCATCTGTATCGGGACTTTGATAAATGCAGGTTTGCTGGATTTTGCCGGAAAATTGCAGAAGGTGCTCAGCAGGGAGACCCCCTCTCCCGGTACGTCTTCAGGAAAGCTGGGGAGATGCTGGGCAGACATGTCGTAGCTGTGTTGCCTGAGATTGACCCGGTCTTGTTCCAAGGGGAGATTGGCCTCCCCATCCTGTGTGTGGGCTCTGTGTGGAAAAGCTGGGAGCTGCTGAAGGAAGGTTTCCTTTTGGCGCTGACCCAGGGCAGAGAGATCCAGGCTCAGAACTGTTTCTCCAGCTTCACCCTAATGAAGCTGAGGCATTCCTCGGCCCTGGGTGGGGCCAGCCTTGGGGCCAGGCACATTGGTCACCTCCTTCCCATGGACTACAACGTCAATGCCATTGCCTTCTATTCCTACACCTTCTCC---------------------
>tupChi1
ATGGCTGCGCTCTACGGGGGCGTGGAGGGGGGAGGTACACGGTCCAAGGTCCTTTTACTCTCGGAGGATGGACAGATCCTGGCAGAAGCAGATGGACTGAGCACAAACCACTGGCTGATTGGGACAGACAAGTGTGTGGAGAGGATCAACGAGATGGTGAACAGGGCCAAACGGAAAGCAGGAGTGGATCCTCTGGTACCGCTACGAAGCCTGGGCCTGTCCCTGAGTGGTGGAGAACAGGAGGACGCAGTGAGGATCCTGATGGAGGAGCTGAGGGACCAGTTTCCCTACCTGAGTGAAAGCTACTTGGTCACCACGGATGCCGCAGGCTCCATTGCCACAGCTACACCAGATGGTGGGATCGTGCTCATCTCTGGAACAGGCTCCAACTGCAGGCTCATCAACCCCGATGGCTCTGAGAGCGGCTGCGGTGGCTGGGGCCACATGATGGGAGACGAGGGCTCAGCCTACTGGATTGCACACCAAGCAGTGAAAATAGTGTTTGACTCCATCGACAACCTCGAGGCGGCCCCTCATGACATTGGCTATGTCAAACAGGCCATGTTCAACTATTTCCAGGTGCCAGATCGGCTAGGAATTCTCACTCACCTCTACAGGGACTTTGACAAATGCAGGTTTGCTGGATTTTGCCGGAAAATTGCAGAAGGTGCTCAGCAAGGAGACCCCCTTTCCCGCTACATCTTCAGGAAGGCTGGGGAGATGCTGGGCAGACATGTGGTGGCCGTGCTGCCTGAGATCGACCCGGTCTTGTTCCAGGGGGAGATTGGCCTCCCCATCGTGTGTGTGGGCTCCGTGTGGAAGAGCTGGGAGCTGCTGAAGGAAGGTTTCCTTTTGGCGCTGACCCAGGGCCGAGAGATCCAGGCTCAGAACTCCTTCTCCAGCTTCACCCTGATGAAGCTGAGGCACTCCTCCGCCCTGGGCGGGGCTAGCCTGGGGGCCCGGCACATTGGGCACCTGCTCCCCATGGACTACAGCTCCAATGTTGTTGCCTTCTACTCCTACACCTTCTCC---------------------
>oryCun2
ATGGCCGCGCTCTACGGGGGTGTAGAGGGGGGAGGCACACGATCCAAGGTCCTTTTGCTCTCGGAGGATGGGCAGATCCTGGCAGAAGCAGATGGACTGAGCACAAATCACTGGCTGATCGGGACAGACAAGTGTGTGGAGAGGATCAACGAGATGGTGAACAGGGCCAAGCGGAAAGCAGGGGTGGACCCTCTGGTACCTCTGCGAAGCTTGGGCCTGTCCCTGAGCGGTGGGGAGCAGGAGGACGCGGTGAGGATCCTGATGGAGGAGCTGAGGGACCGATTTCCCTACCTGAGTGAAAGCTACTTAATCACCACTGATGCCGCTGGCTCCATCGCCACCGCTACGCCGGATGGTGGGATCGTGCTCATCTCTGGCACAGGCTCCAACTGCAGGCTCATCAACCCCGACGGCTCTGAGAGTGGCTGCGGTGGCTGGGGCCACATGATGGGAGACGAGGGCTCAGCCTACTGGATTGCACACCAAGCAGTGAAAATAGTGTTTGACTCCATTGACAACCTAGAGGCGGCTCCTCATGACATTGGCTACGTCAAGCAGGCCATGTTCAACTATTTCCAGGTGCCAGACCGGCTAGGAATCCTCACCCACCTGTATAGGGACTTTGATAAATGCAGGTTTGCTGGGTTTTGCCGGAAAATTGCAGAAGGTGCTCAGCAGGGAGACCCCCTGTCACGTTACATCTTCAGGAAGGCAGGGGAGATGCTGGGCAGACATGTTGTGGCCGTGTTGCCTGAGATTGACCCGGTCCTGTTCCAGGGGGAGATTGGCCTCCCCATCCTGTGTGTGGGCTCCGTGTGGAAGAGCTGGGAGCTGCTGAAGGAAGGTTTCCTTTTGGCGCTGACCCAGGGCCGGGAGATCCAGGCTCAGAACTCCTTCTCCAGCTTCACGCTGATGAAGCTGAGACACTCCTCCGCCCTGGGCGGGGCCAGCCTAGGGGCCAGGCACATTGGCCACCTTCTACCCATGGACTACAACGTCAATGCCATTGCCTTCTACTCCTATACCTTCTCC---------------------
>ochPri3
ATGGCTGCGCTCTACGGGGGTGTGGAGGGAGGAGGCACACGATCCAAGGTCCTCTTGCTCTCCGAGGATGGGCAGATCCTGGCAGAAGCAGATGGACTGAGCACCAACCACTGGCTGATCGGAACAGACAAGTGTGTGGAGAGGATCAACGAGATGGTGAACAGGGCCAAGCGGAAAGCAGGGGTGGACCCTCTGGTACCTCTGCGAAGCTTGGGCCTCTCCCTGAGTGGGGGGGAGCAGGAGGATGCTGTGAGGATCCTGATGGAGGAGCTGAGGGACCGATTTCCCTACCTGAGTGAGAGCTACTTAATCACCACTGATGCTGCTGGCTCCATCGCCACCGCTACGCCAGATGGTGGAATCGTGCTCATTTCTGGGACAGGCTCCAACTGCAGGCTTATCAACCCTGACGGCTCGGAGAGTGGCTGTGGTGGCTGGGGGCACATGATGGGAGACGAAGGCTCAGCCTACTGGATTGCACACCAAGCAGTGAAAATAGTGTTTGACTCCATTGACAACCTAGAGGCGGCTCCTCATGACATTGGCTACGTCAAGCAGGCCATGTTCAACTATTTCCAGGTGCCGGATCGGCTAGGAATCCTCACCCACCTGTACAGGGACTTTGATAAGTGCAGGTTTGCTGGCTTTTGTCGGAAAATTGCTGAAGGTGCTCAGCAGGGAGACCCCCTGTCTCGTTACATCTTCAGGAAGGCAGGGGAGATGCTGGGCAGACATGTTGTGGCAGTGCTGCCCGAGATTGACCCGGTCTTGTTCCAGGGAGAGATTGGCCTACCCATCCTCTGTGTGGGCTCTGTGTGGAAGAGCTGGGAGCTCCTGAAGGAAGGCTTCCTTTTGGCACTGACCCAGGGCCGGGAGATCCAGGCCCAGAACTCTTTCTCCAGCTTCACACTAATGAAGCTGAGGCACTCCTCCGCCCTTGGTGGAGCCAGCCTAGGGGCCAGGCACATCGGGCACCTCCTTCCCATGGACTACAATGTCAATGCCGTGGCCTTCTACTCCTACACCTTCTCT---------------------
>cerSim1
ATGGCCGCTCTCTACGGGGGTGTGGAGGGGGGAGGCACACGGTCCAAGGTCCTTTTACTCTCAGAGGATGGACAGATCCTGGCAGAAGCGGATGGACTCAGCACAAACCACTGGCTGATCGGGACAGACAAGTGTTTGGAGAGGATCAACGAGATGGTGAACAGGGCCAAACGGAAAGCAGGGGTGGATCCTCTGGTACCTCTACGGAGCTTGGGCCTCTCCCTGAGCGGTGGGGAGCAGGAGGATGCGGTGAGGATCCTGATGGAGGAGCTGAGGGACCGATTTCCCTACCTGAGTGAAAGCTACTTAATCACCACCGACGCCGCCGGCTCCATCGCCACAGCTACGCCGGATGGTGGGATCGTGCTCATCTCTGGGACAGGCTCCAACTGCAGGCTCATCAACCCTGATGGCTCTGAGAGCGGCTGTGGTGGCTGGGGCCACATGATGGGGGACGAGGGCTCAGCCTACTGGATTGCACACCAAGCAGTGAAAATTGTGTTTGACTCCATTGACAACCTCGAGGCGGCTCCTCATGACATTGGCTTCGTCAAACAGGCCATGTTCAACTATTTTCAGGTACCAGATCGGCTAGGAATCCTCAGCCACCTTTATAGGGATTTTGATAAATGCAGGTTTGCTGGGTTCTGCCGGAAAATTGCAGAAGGTGCCCAGCAGGGAGATCCCCTTTCCCGTTATATCTTCAGGAAGGCTGGGGAGATGCTGGGCAGGCACGTTGTGGCAGTGTTGCCTGAGATTGACCCGGTCTTGTTCCAAGGGGAGATTGGCCTCCCCATCCTGTGTGTGGGCTCTGTGTGGAAGAGCTGGGAGCTGCTGAAGGAAGGTTTCCTTTTGGCGCTGACCCAGGGCAGAGAGATCCAGGCCCAGAGCTCCTTCTCTAGCTTCACCCTGATGAAGCTGCGGCACTCCTCCGCCCTGGGCGGGGCCAGCCTAGGGGCCAGGCACATTGGGCACCTCCTCCCCATGGACTACAGCACGAATGCCGTTGCCTTCTACTCCTACACCTTCTCC---------------------
>HLcamFer2
---------------------------G--GGAGGCACACGGTCCAAGGTCCTTTTACTCTCAGAGGATGGGCAGATCCTGGCAGAAGCGGATGGACTCAGCACAAACCACTGGCTGATCGGGACAGACAAGTGTGTGGAGAGGATCAACGAGATGGTGAACAGGGCCAAACGGAAAGCAGGGGTGGATCCTCTGGTACCTCTACGAAGCTTGGGCCTATCCTTGAGCGGTGGGGATCAGGAGGACGCGGTGAGGATCCTGATGGAGGAGCTGAGGGACCGATTTCCTTACCTGAGTGAAAGCTACTTAATCACCACCGACGCAGCCGGCTCCATCGCCACAGCCACGCCGGATGGTGGGATCGTGCTCATCTCAGGGACAGGCTCCAACTGCAGGCTCATCAATCCCGACGGCTCTGAGAGCGGCTGCGGCGGCTGGGGCCACATGATGGGAGACGAGGGCTCAGCCTACTGGATTGCACACCAAGCAGTGAAAATAGTGTTTGACTCCATCGACAACCTAGAGGCGGCTCCGCATGACATTGGCTATGTCAAACAGGCCATGTTCAACTACTTCCAGGTGCCAGATCGGCTAGGAATTCTCACCCACCTGTACAGAGACTTTGATAAATGCAGGTTTGCTGGCTTTTGCCGGAAAGTTGCAGAAGGTGCTCAGCAGGGAGACCCCCTCTCCCGGTATATCTTCAGGAAGGCTGGGGAGATGCTGGGCAGACACGTGGTGGCAGTGTTGCCTGAGATTGACCCGGTCTTGTTCCAGGGTGAGATTGGCCTCCCCATCCTGTGTGTGGGCTCTGTGTGGAAGAGCTGGGATCTGCTGAAGGAAGGTTTCCTTTTGGCGCTGACCCAGGGCAGAGAGATCCAGGCTCAGAACTCCTTCTCCAGCTTCACCCTGATGAAGCTGCGGCACTCCTCCGCCCTGGGCGGGGCCAGCCTGGGGGCCAGGCACATCGGGCACCTGCTCCCCATGGACTACAGCGTCAATGCCATTGCCTTCTACTCCTACACCTTCTCCTA-------------------
>HLturTru3
ATGGCCGCGCTCTATGGGGGTGTAGAGGGGGGAGGCACACGATCCAAGGTCCTTTTACTCTCAGAGGATGGGCAGGTCCTGGCAGAAGCGGATGGACTCAGCACAAACCACTGGCTGATCGGGACAGACAAGTGTGTGGAGAGGATCAACGAGATGGTGAACAGGGCCAAACGGAAAGCAGGGGTGGATCCTCTTGTTCCTCTACGAAGCCTGGGCCTATCCCTGAGCGGTGGGGATCAGGAGGACGCGGTGAGGATCCTGATGGAGGAGCTGAGGGACCGATTTCCCTACCTGAGCGAAAGCTACTTAATCACCACTGACGCCGCCGGCTCCATCGCCACAGCTACGCCGGATGGTGGGATCGTGCTCATCTCTGGGACAGGTTCCAACTGCAGGCTCATCAACCCCGATGGCTCTGAGAGCGGCTGCGGTGGCTGGGGCCACATGATGGGAGATGAGGGCTCAGCCTACTGGATTGCACACCAGGCAGTGAAAATAGTGTTTGACTCCATCGACAACCTAGAGGCGGCTCCTCATGACATTGGCTATGTCAAACAGGCCATGTTCAACTATTTCCAGGTGCCAGATCGGCTAGGAATCCTCACCCACCTGTATAGGGACTTTGATAAATGCAGGTTTGCTGGGTTTTGCCGGAAAGTTGCAGAAGGTGCTCAGCAGGGAGATCCCCTTTCCCGTTACATCTTCAGGAAGGCTGGGGAGATGCTGGGCAGACACGTTGTGGCAGTGTTGCCTGAGATTGACCCGGTCTTGTTCCAAGGGGAGATTGGCCTCCCCATCCTGTGTGTGGGCTCTGTGTGGAAGAGCTGGGAGCTGCTGAAGGAAGGTTTCCTTTTGGCGCTGACCCAGGGCAGAGAGATCCAGGCTCAGAACTCCTTCTCCAGCTTCACCCTGTTGAAGCTACAGCACTCCTCTGCCCTGGGCGGGGCCAGCCTAGGGGCCAGGCACATCGGGCACCTCCTCCCCATGGACTACAGCGTCAATGCCATTGCCTTCTACTCCTACACCTTCTCC---------------------
>balAcu1
ATGGCCGCGCTCTATGGGGGTGTAGAGGGGGGAGGCACACGATCCAAGGTCCTTTTACTCTCAGAGGATGGGCAGATCCTGGCAGAAGCGGATGGACTCAGCACAAACCACTGGCTGATCGGGACAGACAAGTGTGTGGAGAGGATCAACGAGATGGTGAACAGGGCCAAACGGAAAGCAGGGGTGGATCCTCTTGTTCCTCTACGAAGCCTGGGCCTATCCCTGAGCGGTGGGGATCAGGAGGACGCGGTGAGGATCCTGATGGAGGAGCTGAGGGACCGATTTCCCTACCTGAGTGAAAGCTACTTAATCACCACTGACGCCGCCGGCTCCATCGCCACAGCTACGCCGGATGGTGGGATCGTGCTCATCTCTGGGACAGGTTCCAACTGCAGGCTTATCAACCCCGATGGCTCTGAGAGCGGCTGCGGTGGCTGGGGCCACATGATGGGAGACGAGGGCTCAGCCTACTGGATTGCACACCAAGCAGTGAAAATAGTGTTTGATTCCATCGACAACCTAGAGGCGGCTCCTCATGACATTGGCTATGTCAAACAGGCCATGTTCAACTATTTCCAGGTGCCAGATCGGCTAGGAATCCTCACCCACCTGTATAGGGACTTTGATAAATGCAGGTTTGCTGGGTTTTGCCGGAAAGTTGCAGAAGGTGCTCAGCAGGGAGATCCCCTTTCCCGTTACATCTTCAGGAAGGCTGGGGAGATGCTGGGCAGACACGTTGTGGCAGTGTTGCCTGAGATTGACCCGGTCTTGTTCCAAGGGGAGATTGGCCTCCCCATCCTGTGTGTGGGCTCTGTGTGGAAGAGCTGGGAGCTGCTGAAGGAAGGTTTCCTTTTGGCGCTGACCCAGGGCAGAGAGATCCAGGCTCAGAACTCCTTCTCCAGCTTCACCCTGTTGAAGCTACGGCACTCCTCTGCCCTGGGCGGGGCCAGCCTAGGGGCCAGGCACATCGGGCACCTCCTCCCCATGGACTACAGCGTCAATGCCATTGCCTTCTACTCCTACACCTTCTCC---------------------
>susScr11
ATGGCCGCGCTCTACGGGGGTGTGGAGGGGGGAGGCACACGGTCCAAGGTCCTTTTACTCTCAGAGGATGGGCAGATCCTGGCAGAAGCGGATGGACTCAGCACAAACCACTGGCTGATCGGGACGGACAAGTGTGTGGAGAGGATCAACGAGATGGTGAACAGGGCCAAACGGAAAGCAGGGGTGGATCCTCTGGTACCTCTACGAAGCTTGGGCCTATCCCTGAGCGGTGGGGATCAGGAGGACGCGGTGAGGATCCTGATGGAGGAGCTGAGGGACCGATTTCCCTACCTGAGTGAAAGCTACTTAATCACCACCGACGCGGCCGGCTCCATCGCCACAGCTACGCCGGATGGTGGCATCGTGCTCATCTCTGGGACAGGCTCCAACTGTAGGCTTATCAACCCCGATGGCTCTGAGAGTGGCTGTGGCGGCTGGGGCCACATGATGGGAGATGAAGGCTCAGCCTACTGGATTGCACACCAAGCAGTGAAAATAGTGTTTGACTCTATTGACAACCTAGAGGCGGCGCCTCACGACATTGGCTACGTCAAACAGGCCATGTTCAACTATTTCCAGGTGCCAGATCGGCTAGGAATCCTCACCCACCTGTATAGGGACTTCGATAAATGCAGGTTTGCTGGCTTCTGCCGGAAAGTTGCAGAAGGTGCTCAGCAGGGAGACCCCCTCTCCCGCTATATCTTCAGGAAGGCAGGGGAGATGCTGGGCAGACACGTTGTGGCAGTGCTGCCTGAGATCGACCCGGTCTTGTTCCAAGGGGAGATTGGCCTCCCCATCCTGTGTGTGGGCTCTGTGTGGAAGAGCTGGGAGCTGCTGAAGGAAGGTTTCCTTTTGGCGCTGACCCAGGGCAGAGAAATCCAGGCTCAGAACTCCTTCTCCAGCTTCACCCTGATGAAGCTGCGGCACTCGTCCGCCCTGGGCGGGGCCAGCCTAGGCGCCAGGCACATTGGGCACCTCCTCCCCATGGACTACAGTGTCAATGCCGTTGCCTTCTACTCCTATGCCTTCTCC---------------------
>HLrhiFer5
ATGGCCGCGCTCTACGGGGGTGTAGAAGGGGGAGGAACACGGTCCAAGGTCCTCTTACTCTCCGAGGATGGGCAGATCCTGGCAGAAGCAGATGGACTCAGCACAAACCACTGGCTGATCGGGACAGACAAGTGTGTGGAAAGGATCAACGAGATGGTGAACAGGGCCAAACGGAAAGCAGGAGTGGATCCTCTGGTCCCTCTGCGTAGCTTGGGCTTATCCCTGAGCGGTGGAGAGCAGGAGGACGCAGTGAGGATCCTGACAGAGGAGCTGAGGGACCGATTTCCCTACCTGAGTGAAAGCTACTTAATCACCACTGATGCCGCTGGCGCCATCGCCACAGCTACGCCAGATGGTGGCATCGTGCTCATCTCTGGGACAGGCTCCAACTGCAGGCTCATCAACCCCGATGGTTCTGAGAGTGGCTGCGGCGGCTGGGGCCACATGATGGGGGACGAGGGCTCAGCCTACTGGATTGCACACCAAGCAGTGAAAATAGTGTTTGACTCCATCGACAACCTAGAGGCCGCTCCTCATGACATTGGCTACGTCAAACAGGCCATGTTCAACTATTTCCAGGTGCCAGATCGGCTAGGAATCCTCACCCACCTGTATAGGGACTTTGATAAATGCAGGTTTGCTGGGTTTTGCCGGAAAATTGCAGAAGGTGCTCAGCAGGGAGATCCGCTTTCCCGTTACATCTTCAGGAAGGCTGGGGAGATGCTGGGCAGACACGTTGTGGCAGTGTTGCCGGAGATTGACCCGGTCTTGTTCAAAGGGGAGATTGGCCTCCCCATCCTGTGTGTGGGCTCGGTGTGGAAGAGCTGGGAGCTGCTGAAGGAAGGTTTCCTTCTGGCGCTGACCCAGGGCAGAGAGGTCCAGGCTCAGAACTCCTTCTCCAGCTTCACCCTGATGCAGCTGCGGCACTCCTCCGCCTTGGGCGGGGCCAGCCTCGGGGCCAGGCACATCGGGCACGTCCTCCCCATGGACTACACTGTCAATGCCATTGCCTTCTACTCTTACACCTTCTCC---------------------
>HLmolMol2
ATGGCCGCGCTCTACGGGGGTGTAGAGGGGGGAGGAACACGGTCCAAGGTCCTTTTACTCTCAGAGGACGGGCAGATCCTGGCAGAAGCGGATGGACTCAGCACAAACCACTGGCTGATCGGCACAGACAAGTGTGTGGAGAGGATCAACGAGATGGTGAACAGGGCCAAACGGAAAGCAGGGGTCGATCCTTTGGTACCTCTGCGAAGCTTGGGCCTATCCCTGAGCGGTGGAGAGCAGGAGGATGCGGTGAGGATCCTGATGGAGGAGCTGAGGGACCGATTTCCCTACCTGAGTGAAAGCTACTTAATCACCACTGATGCCGCTGGCTCCATCGCCACAGCTACGCCGGATGGTGGGATCGTGCTCATCTCTGGGACCGGCTCCAACTGCAGGCTCATCAACCCCGATGGCTCTGAGAGTGGCTGCGGTGGCTGGGGCCACATGATGGGAGATGAGGGCTCAGCCTACTGGATTGCACACCAAGCAGTGAAAATAGTGTTTGACTCCATCGACAACCTAGAGGCAGCTCCTCATGACATTGGCTACGTCAAACAGGCCATGTTCAACTATTTCCAGGTGCCAGATCGGCTAGGAATCCTCGTACACCTGTATAGGGACTTTGATAAATGCAGGTTTGCTGGGTTTTGCCGGAAAATTGCAGAAGGCGCTCAGCAGGGAGATCCTCTTTCCCGGTACATCTTCAGGAAGGCTGGGGAGATGCTGGGCAGACACGTTGTGGCAGTGTTGCCTGAGATTGACCCGGTCTTGTTCAAAGGGGAGATTGGCCTCCCTATCCTGTGTGTGGGCTCTGTGTGGAAGAGCTGGGAGCTGCTGAAGGAAGGTTTCCTTTTGGCGCTGACCCAGGGCAGAGAGATCCAGGCTCAGAATTCTTTCTCCAGCTTCACCCTGATGAAGCTGAATCACTCCTCCGCCCTGGGCGGGGCCAGCCTAGGGGCCAGGCACATCGGGCACCTCCTCCCCATGGACTACAGTGTCAATGCCGTTGCCTTCTACTCTTATACCTTCTCC---------------------
>HLequCab3
ATGGCCGCTCTCTACGGGGGTGTGGAGGGGGGAGGCACACGGTCCAAGGTCCTTTTACTCTCAGAAGATGGGCAGATCCTGGCAGAAGTGGATGGACTCAGCACAAACCACTGGCTGATCGGGACAGACAAGTGTGTGGAGAGGATCAACGAGATGGTGAACAGGGCCAAACGGAAAGCAGGGGTGGATCCTCTGGTACCTCTACGAAGCTTGGGCCTATCCCTGAGCGGTGGGGAGCAGGAGGACGCGGTGAGGATCCTGATCGAGGAGCTGAGGGACCGATTTCCCTACCTGAGTGAAAGCTACTTAATCACCACCGACGCCGCCGGCTCCATCGCCACAGCTACGCCGGATGGTGGGATCGTGCTCATCTCTGGGACAGGCTCCAATTGCAGGCTCATCAACCCTGATGGCTCTGAGAGTGGCTGCGGTGGCTGGGGCCACATGATGGGGGACGAGGGCTCAGCCTACTGGATTGCACACCAAGCAGTGAAAATTGTGTTTGACTCCATCGACAACCTAGAGGCGGCTCCTCATGACATTGGCTACGTCAAACAGGCCATGTTCAGCTATTTCCAGGTGCCAGATCGGCTAGGAATCCTCACTCACCTGTATAGGGATTTTGATAAATGCAGGTTTGCTGGGTTTTGCCGGAAAATTGCAGAAGGTGCCCAGCAGGGAGATCCCCTTTCCCGTTATATCTTCAGGAAGGCTGGGGAGATGCTGGGCAGGCACGTTGTGGCAGTGTTGCCTGAGATTGACCCGGTCTTGTTCCAAGGGGAGATCGGCCTCCCCATCCTGTGTGTGGGCTCTGTGTGGAAGAGTTGGGAGCTGCTGAAGGAAGGTTTCCTTTTGGCGATGACCCAGGGCAGAGAGATCCAGGCCCAGAGCTCCTTCTCTAGCTTCACCCTGATGAAGCTGCGGCACTCCTCCGCCCTGGGCGGGGCCAGCCTAGGGGCCAGGCACATCGGGCACCTCCTTCCCATGGACTACAGCGTCAATGCCGTTGCCTTCTACTCCTACACCTTCTCC---------------------
>triMan1
ATGGCTGTCCTCTACGGGGGTGTAGAGGGGGGAGGCACGCGGTCCAAGGTCCTTTTACTCTCTGAGGATGGGCAAATCCTGGCAGAAGCAGATGGACTCAGCACAAACCACTGGCTGATCGGGACAGACAAGTGTGTGGAGAGGATCAACGAGATGGTGAACAGGGCCAAGCAGAAAGCAGGGGTGGATCCTCTGGTACCTCTACGCAGCTTGGGCCTATCCCTGAGCGGTGGGGAGCAGGAGGACGCAGTGAGGATCCTGATGGAGGAGCTGAGGGACCGATTTCCCTACCTGAGTGAAAGCTACTTAATCACCACCGACGCCGCCGGCTCCATCGCCACAGCTACGCCGGACGGTGGGATTGTGCTCATCTCTGGGACAGGCTCCAACTGCAGGCTCATCAACCCCGATGGCTCTGAGAGCGGCTGTGGTGGCTGGGGCCACATGATGGGGGATGAGGGCTCAGCCTACTGGATTGCACACCAAGCAGTGAAGATAGTGTTTGACTCCATTGACAACCTAGAGGCAGCACCACATGACATTGGCTACGTCAAACAGGCCATGTTCAGCTATTTCCAGGTGCCAGATCGGCTAGGAATCCTCACCCACCTGTATAGGGACTTTGATAAATGCAGGTTTGCTGGGTTTTGCCGGAAAATTGCAGAAGGTGCTCAGCAGGGAGACCCCCTCTCCCGGTACATCTTCAGGAAAGCTGGGGAGATGCTGGGCAGACACGTTGTAGCCGTGTTGCCTGAGATTGACCCGGTCTTGTTCCAAGGGGAGATTGGCCTCCCCATCCTGTGTGTGGGCTCTGTGTGGAAGAGCTGGGAGCTGCTGAAGGAAGGTTTCGTTTTGGCGCTGACACATGGCAGAGAGATGCAGGCTCAGAACTCTTTCTCCAGCTTCACCTTGATGAAGCTGAGGCACTCCTCGGCCCTGGGTGGGGCCAGCCTTGGGGCTAAGCACATCGGGCACCTCCTCCCCATGGACTACAACGTCAATGCCGTTGCCTTCTACACCTACACCTTTTCC---------------------
>tarSyr2
ATGGCCGCGCTCTACGGGGGTGTAGAGGGGGGAGGCACACAGTCCAAGGTCCTTTTACTCTCAGAGGATGGGCAGATCCTGGCAGAAGCAGAAGGACTGAGCACAAACCACTGGCTGATCGGGACAGACAAGTGTGTGGAGAGAATCAACGAGATGGTGAACAGGGCCAAACGGAAAGCAGGGGTGGATCCTCTGGTACCTCTGCGAAGCCTGGGCCTATCCCTGAGCGGTGGGGAGCAGGAGGATGCGGTGAGGATCCTGGTGGAGGAGCTGAGGGACCGATTTCCCTACCTGAGCGAAAGCTACTTAATCACCACCGACGCGGCCGGCTCCATCGCCACAGCTACGCCGGATGGTGGGATCGTGCTCATCGCTGGGACGGGCTCCAACTGCAGGCTCATCAACCCTGATGGCTCTGAGAGTGGCTGTGGCGGCTGGGGCCATATGATGGGAGATGAGGGTTCAGCCTACTGGATCGCACACCAAGCTGTGAAGATTGTGTTTGACTCCATCGACAACCTGGAGGCGGCTCCTCATGATATCGGCCACGTCAAACAGGCCATGTTTAACTACTTCCAGGTGCCAGACCGGCTGGGAATACTCACTCACCTGTATAGGGACTTTGATAAATGCAGGTTTGCTGGGTTTTGCCGGAAAATTGCAGAAGGTGCTCAGCAGGGAGACCCCCTTTCCCGTTATATATTCAGGAAGGCTGGGGAGATGCTGGGTAGACACGTTGTAGCTGTGTTGCCTGAGATCGATCCGGTCCTGTTCCAAGGCGAAATTGGTCTCCCCATCCTGTGTGTGGGCTCTGTGTGGAAGAGCTGGGAACTGCTGAAGGAAGGTTTTCTCTTGGCGATGACTCAGGGCAGAGAGATCCAGGCTCAGAACTTCTTCTCCAGCTTCACCCTGATGAAGCTCAGGCACTCCTCCGCTCTGGGCGGGGCGAGCCTAGGGGCCAGGCACATCGGGCACCTGCTCCCCATGGACTACAACGTCAATGCCATTGCCTTCTACTCCTACACCTTCTCC---------------------
>micMur3
ATGGCCGCGCTCTACGGCGGTGTCGAGGGGGGAGGCACACGGTCCAAGGTCCTTTTACTCTCAGAGGATGGGCAGATCCTGGCAGAAGCAGATGGACTGAGCACAAATCACTGGCTGATCGGGACAGACAAGTGTGTGGAGCGGATCAATGAGATGGTGGACACGGCCAAACGGAAAGCAGGGGTGGATCCTCTGGTACCTCTACGAAGCTTGGGCCTATCCCTGAGCGGTGGGGAGCAGGAGGACGCGGTGAGGATCCTGATCGAGGAGCTGAGGGACCGATTTCCCTACCTGAGTGAAAGCTACCTAATCACCACCGACGCCGCCGGCTCCATCGCCACAGCTACGCCGGATGGTGGGATTGTGCTCATCTCTGGGACAGGCTCCAACTGCAGGCTCATCAACCCTGATGGCTCTGAGAGTGGCTGCGGTGGCTGGGGCCATATGATGGGAGATGAGGGCTCAGCCTACTGGATTGCCCACCAAGCAGTGAAAATAGTCTTTGACTCCATCGACAATCTAGAGGCAGCTCCTCATGATATTGGCCATGTCAAGCAGGCCATGTTCAACTATTTCCAGGTGCCAGATCGGCTAGGAATACTCACTCACCTGTATAGAGACTTTGATAAATGCAGGTTTGCTGGGTTTTGCCGGAAAATTGCAGAAGGTGCTCAGCAGGGAGACCCCCTTTCCCGTTATATCTTCAGGAAGGCTGGGGAGATGCTGGGCAGACATGTGGTAGCAGTGTTGCCTGAGATTGACCCGGTCTTGTTCCAAGGGGAGCTTGGCCTCCCCATCCTGTGTGTGGGCTCTGTGTGGAAGAGCTGGGAACTGCTGAAGGAAGGTTTTCTTTCCGCGATGACCCAGGGCAGAGAGATCCAGGCTCAGAACTTCTTCTCCAGCTTCACCCTGCTGAAGCTGAGGCACTCCTCTGCCCTGGGTGGGGCCAGCCTAGGGGCCAGGCACATCGGGCACCTCCTCCCCATGGACTACAGAGCCAACGCCATTGCCTTCTACTCCTACACCTTCTCC---------------------
>HLphyDis3
ATGGCCGCGCTCTACGGGGGTGTAGAGGGGGGAGGAACACGATCCAAGGTCCTTTTACTCTCAGAGGATGGGCAGATCCTGGCAGAAGCGGATGGACTGAGCACAAACCACTGGCTGATCGGGACAGACAAGTGTCTGGAAAGGATCAACGAGATGGTGAACAGGGCCAAACGGAAAGCTGGGGTTGATCCTCTGGTACCTCTACGAAGCTTGGGCCTATCCCTGAGCGGTGGGGAGCAGGAGGACGCGGTGAGGATCCTGATGGAGGAGCTGAGGGACCAATTTCCCTACCTGAGTGAAAGCTACTTAATTACCACCGACGCCGCTGGCTCCATCGCCACAGCTACCCCAGATGGTGGGATCGTGCTCATCTCTGGGACAGGCTCCAACTGCAGGCTCATCAACCCTGATGGCTCCGAGAGTGGCTGTGGCGGCTGGGGCCACATGATGGGGGACGAGGGCTCAGCCTACTGGATTGCACACCAAGCAGTGAAAATAGTGTTTGATTCCATTGACAACCTGGAGGCAGCTCCTCATGACATTGGCTTCGTCAAACAGGCCATGTTCAACTATTTCCAGGTGCCAGATCGGCTGGGAATCCTCGTACACCTGTATAGGGACTTTGATAAATGCAGGTTTGCTGGGTTTTGCCGGAAAATTGCAGAAGGTGCTCAGCAGGGAGATCCCCTCTCCCGTTACATCTTCAGGAAGGCTGGGGAGATGCTGGGCAGACACGTTGTGGCTGTGTTGCCTGAGATTGATCCGGTCTTGTTCAAAGGGGAGATTGGCCTCCCCATCCTATGTGTGGGGTCTGTGTGGAAGAGCTGGGAGCTGCTGAAGGAAGGGTTCCTTTTGGCACTGACCCAGGGCAGAGAGATCCAGGCTCAGAACTGCTTCTCCAGCTTCACCCTGATGAAGCTGAGGTACTCCTCCGCCCTGGGTGGGGCCAGCCTAGGGGCCAGGCACATCGGGCACCTCCTCCCCATGGACTACAGTGCCAATGCTGTTGCCTTCTACTCTCACACCTTCTCC---------------------
>calJac3
ATGGCCGCGATCTATGGGGGTGTGGAGGGGGGAGGCACACGGTCCAAGGTCCTTTTAGTCTCAGAGGATGGGAAGATCCTGGCAGAAGCAGATGGACTGAGCACAAACCACTGGCTGATCGGGACAGACAAGTGTGTGGAGAGGATCAATGAGATGGTCAACAGGGCCAAACGGAAAGCAGGGCTGGATCCTCTGGTACCTCTTCGAAGCCTGGGCCTATCTCTGAGCGGTGGGGAGCAGGAGGACGCAGTGAGAATCCTGATCGAGGAGCTGAGGGACCGATTTCCCTACCTGAGCGAAAGCTACTTAATCACCACTGATGCCGCCGGCTCCATCGCCACAGCTACACCGGATGGTGGAATTGTGCTCATCTCTGGAACAGGCTCCAACTGCAGGCTCATCAACCCTGATGGCTCTGAGAGTGGCTGCGGCGGCTGGGGCCATATGATGGGTGATGAGGGTTCAGCCTACTGGATCGCACACCAAGCAGTGAAAATAGTGTTTGACTCCATCGACAACCTAGAGGCGGCTCCTCATGATATCGGCTATGTCAAACAGGCCATGTTCAACTATTTCCAGGTGCCAGATCGGCTAGGAGTACTCACCCACCTGTATAGGGACTTTGATAAATGCAGATTTGCTGGGTTTTGCCGGAAAATTGCAGAAGGTGCTCAGCAGGGAGACCCCCTTTCCCGCTATATCTTCAGGAAGGCTGGGGAGATGCTGGGCAGACACGTTGTAGCAGTGTTGCCTGAGATTGACCCGGTTTTGTTCCAGGGCGAGATTGGCCTCCCAATCCTGTGCGTGGGCTCTGTGTGGAAGAGTTGGGAGCTGCTGAAGGAAGGTTTTCTTTCGGCGCTGACCCAGGGCAGAGAGATCCAGGCTCAGAACTACTTCTCTAGCTTCACCCTGATGAAGCTGAAGTACTCCTCCGCTCTGGGTGGGGCCAGCCTAGGGGCCAGGCACGTCGGGCACCACCTCCCCATGGACTACAGTGTCAATGCCATTGCCTTCTATTCCTACACATTTTCC---------------------
>saiBol1
ATGGCCGCGATCTATGGGGGTGTGGAGGGGGGAGGCACACGGTCCAAGGTCCTTTTAGTCTCAGAGGATGGGAAGATCCTGGCAGAAGCAGATGGACTGAGCACAAACCACTGGCTGATCGGGACAGACAAGTGTGTGGAGAGGATCAATGAGATGGTCAACAGGGCCAAACGGAAAGCAGGGCTGGATCCTCTGGTACCTCTTCGAAGCCTGGGCCTGTCTCTGAGCGGTGGGGAGCAGGAGGACGCAGTGAGAATCCTGATCGAGGAGCTGAGGGACCGATTTCCCTACCTGAGTGAAAGCTACTTAATCACCACTGATGCCGCCGGCTCCATCGCCACAGCTACACCGGATGGTGGAATTGTGCTCATCTCTGGAACAGGCTCCAACTGCAGGCTCATCAACCCTGATGGCTCTGAGAGTGGCTGCGGTGGCTGGGGCCATATGATGGGTGATGAGGGTTCAGCCTACTGGATCGCACACCAAGCAGTGAAAATAGTGTTTGACTCCATCGACAACCTAGAGGCAGCTCCTCATGATATCGGCTATGTCAAACAGGCCATGTTCAACTATTTCCAGGTGCCAGATCGGCTAGGAGTACTCACCCACCTGTATAGGGACTTTGATAAATGCAGATTTGCTGGGTTTTGCCGGAAAATTGCAGAAGGTGCTCAGCAGGGCGACCCCCTTTCCCGCTATATCTTCAGGAAGGCTGGGGAGATGCTGGGCAGACATGTCGTAGCAGTGTTGCCTGAGATTGACCCGGTCTTGTTCCAGGGCGACATTGGCCTCCCCATCCTGTGCGTGGGCTCTGTGTGGAAGAGTTGGGAGCTGCTGAAGGAAGGTTTTCTTTCAGCGCTGACCCAGGGCAGAGAGATCCAGGCTCAGAACTACTTCTCCAGCTTCACCCTGATGAAGCTGAAGTACTCCTCCGCTCTGGGTGGGGCCAGCCTAGGGGCCAGGCACGTCGGGCACCACCTCCCCATGGACTATAGTGTCAATGCCATTGCCTTCTATTCCTACACCTTTTCC---------------------
>HLrouAeg4
ATGGCCGCGCTCTACGGGGGTATTGAGGGGGGAGGAACACGGTCCAAGGTTCTTTTACTCTCAGAGGATGGGCAGATCCTGGCAGAAGCAGATGGACTCAGCACAAACCACTGGCTGATCGGAACAGACAAGTGTGTGGAGAGGATCAATGAGATGGTGAACAGGGCCAAAAGGAAAGCAGGGGTGGACCCTCTGGTACCTCTACGGAGCTTGGGCCTATCCCTGAGTGGTGGGGACCAGGAAGATGCCGTGAGGATTCTGTTGGAGGAGCTGAAGGACCGATTTCCCTACCTGAGTGAAAGCTACTTAATCACCACTGATGCTGCTGGCTCCATCGCCACAGCTACGCCAGATGGTGGGATCGTACTCATCTCTGGGACAGGCTCCAACTGCAGGCTCATCAACCCTGATGGTTCTGAGAGTGGCTGCGGCGGCTGGGGCCATATGATGGGGGACGAGGGCTCAGCCTACTGGATTGCACACCAAGCAGTTAAAATAGTGTTTGACTCCATTGACAACCTAGAGGCAGCTCCTCATGACATTGGCTACGTCAAGCAGGCCATGTTCAGCTATTTCCAGGTGCCAGATCGGCTAGGCTTCCTCACCCACCTGTATAGAGACTTTGATAAATGCAGGTTTGCTGGGTTTTGCCGGAAAATTGCAGAAGGTGCTCAGCAGGGAGATCCTCTTTCCCGTTATATCTTCAGGAAGGCTGGGGAGATGCTGGGCAGACACGTTGTAGCAGTATTACCTGAGATTGACCCGGTCTTGTTCAAAGGAGATATTGGTCTCCCCATCCTGTGTGTGGGCTCTGTGTGGAAGAGCTGGGAGCTGCTGAAGGAAGGTTTCCTGTTAGCGCTGACCCAGGGCAGAGAGATCCAGGCTCAGAACTCCTTCTCTGGCTTCACCCTGATGAAGCTGCGGCATTCCTCCGCCCTGGGCGGGGCCAGCCTAGGGGCCAGGCACATCGGGCACCTCCTCCCCATGGACTACAGTCTCAATGCCATTGCCTTCTACTCTTATACCTTCTCC---------------------
>loxAfr3
ATGGCCGCGCTCTACGGGGGTGTGGAGGGGGGAGGCACGCAGTCCAAGGTCCTTTTACTCTCTGAAGATGGGCAGATCCTGGCAGAAGTGGATGGACTCAGCACAAATCACTGGCTGATCGGGACAGACAAGTGTGTGGAGAGGATCAACGAGATGGTGAACAGGGCCAAGCGGAAAGCAGGGGTGGATCCTTTGGTACCTCTACGCAGCTTGGGCCTATCCCTGAGCGGTGGGGAGCAGGAGGACGCGGTGAGGATCCTGATGGAGGAGCTGAGGGACCGATTTCCCTACCTGAGTGAAAGCTACTTAATCACCTCTGACGCCGCTGGCTCCATCGCCACAGCTACACCGGATGGTGGGATCGTGCTCATCGCTGGAACAGGCTCCAACTGTAGGCTCATCAACCCTGATGGCTCTGAGAGTGGCTGTGGTGGCTGGGGCCACATGATGGGGGATGAGGGCTCAGCCTACTGGATTGCACACCAAGCAGTGAAAATAGTGTTTGACTCCATTGACAACTTAGAGGCGGCACCACATGACATTGGCTACGTCAAACAGGCCATGTTCAACTATTTCCAGGTGCCAGATCGGCTGGGAATCCTCACTCACCTCTATAGGGAGTTTGATAAATGCAGGTTTGCTGGGTTTTGCCGGAAAATTGCAGAAGGTGCTCAGCAGGGAGACCCCCTCTCCCGGTATATCTTCAGGAAAGCTGGGGAGATGCTAGGCAGACACGTCGTAGCCGTGTTGCCTGAGATTGACCCGGTCTTGTTCCAAGGGGAGATTGGCCTCCCCATCCTGTGTGTGGGCTCTGTGTGGAAGAGCTGGGAGCTGCTGAAGGAAGGTTTCCTTTTGGCGCTGACGCAGGGCAGAGAGATCCAGGCTCAAAACTCTTTGTCCAGAGTCACCCTGATGAAGTTGAGGCACTCCTCGGCCCTGGGTGGGGCCAGCCTTGGGGCTAAGCACATTGGGCATCTCCTCCCCATGGACTATAACGTCAGTGCCATTGCCTTCTACTCCTACACCTTCTCC---------------------
>manPen1
ATGGCCGCGCTCTACGGGGGTGTGGAGGGGGGAGGCACACGGTCCAAGGTCCTTTTGCTCTCAGAGGATGGGCAGATCCTGGCCGAAGCGGATGGACTCAACACAAACCACTGGCTGATCGGGACAGACAAGTGTGTGGAGAGAATCAACGAGATGGTGAACAGGGCCAAACGGAAAGCAGGGGTGGATCCCCTGGTACCTCTACGAAGCTTGGGCCTATCCCTGAGTGGTGGGGAACAGGAGGATGCAGTGAGGATCCTGATGGAGGAGCTGAGGGACCGATTTCCCTACCTGAGTGAAAGCTACTTAATCACCACTGACGCTGCGGGGTCCATCGCCACAGCTACGCAGGATGGTGGGATCGTGCTCATCTCTGGGACAGGCTCCAACTGCAGGCTCATCAACCCTGATGGCTCTGAGAGTGGCTGCGGTGGATGGGGCCACATGATGGGGGACGAGGGCTCAGCCTACTGGATTGCACACCAAGCAGTGAAAATAGTGTTTGATTCTATCGACAACCTAGAGGCGGCTCCTCATGACATTGGCTACATCAAGCAGGCCATGTTCAACTATTTCCAGGTGCCAGATCGTCTAGGAATCCTCACCCACCTGTATAGGGACTTTGATAAATGCAGGTTTGCTGGGTTTTGCCGGAAAGTTGCAGAAGGTGCTCAGCAGGGAGATCCCCTCTCCCGGTTCATCTTCAGGAAGGCTGGGGAGATGCTGGGCAGGCATGTTGTAGCCGTGCTGCCTGAGATTGACCCGGTCTTGTTCCAGGGGGAGATGGGCCTCCCCATCCTGTGTGTGGGCTCAGTGTGGAAGAGCTGGGAGCTGCTGAGGGAAGGTTTCCTTTTGGCACTGACCCAGGGCAGAGAGATCCAGGCTCAGAGCTCCTTCTCCAGCTTCACCCTGCTGAAACTGCGGCACTCCTCTGCCCTGGGCAGTGCCAGCCTGGGGGCCAGGCACATCGGGCACCTCCTCCCCATGGACTACAACGCCAGTGCCATTGCCTTCTACTCCTATACCTTCTCC---------------------
>HLmanJav1
ATGGCCGCGCTCTACGGGGGTGTGGAGGGGGGAGGCACACGGTCCAAGGTCCTTTTGCTCTCAGAGGATGGGCAGATCCTGGCCGAAGCGGATGGGCTCAACACAAACCACTGGCTGATCGGGACAGACAAGTGTGTGGAGAGAATCAACGAGATGGTGAACAGGGCCAAACGGAAAGCAGGGGTGGATCCCCTGGTACCTCTACGAAGCTTGGGCCTATCCCTGAGTGGTGGGGAACAGGAGGATGCAGTGAGGATCCTGATGGAGGAGCTGAGGGACCGATTTCCCTACCTGAGTGAAAGCTACTTAATCACCACTGACGCTGCGGGGTCCATCGCCACAGCTACGCAGGATGGTGGGATCGTGCTCATCTCTGGGACAGGCTCCAACTGCAGACTCATCAACCCTGATGGCTCTGAGAGTGGCTGCGGCGGATGGGGCCACATGATGGGGGACGAGGGCTCAGCCTACTGGATTGCACACCAAGCAGTGAAAATAGTGTTTGATTCTATCGACAACCTAGAAGCGGCTCCTCATGACATTGGCTACATCAAGCAGGCCATGTTCAACTATTTCCAGGTGCCAGATCGTCTAGGAATCCTCACCCACCTGTATAGGGACTTTGATAAATGCAGGTTTGCCGGGTTTTGCCGGAAAGTTGCAGAAGGTGCTCAGCAGGGAGATCCCCTCTCCCGGTTTATCTTCAGGAAGGCTGGGGAGATGCTGGGCAGGCATGTTGTAGCCGTCCTGCCTGAGATTGACCCGGTATTGTTCCAGGGGGAGATGGGCCTCCCCATCCTGTGTGTGGGCTCAGTGTGGAAGAGCTGGGAGCTGCTGAGGGAAGGTTTCCTTTTGGCACTGACCCAGGGCAGAGAGATCCAGGCTCAGAGCTCCTTCTCCAGCTTCACCCTGCTGAAACTGCGGCACTCCTCTGCCCTGGGCAGTGCCAGCCTGGGGGCCAGGCACATCGGGCACCTCCTCCCCATGGACTACAACGCTAGTGCCATTGCCTTCTACTCCTATACCTTCTCC---------------------
>speTri2
ATGGCCGCTCTCTATGGGGGTGTAGAGGGGGGAGGCACACGGTCCAAGGTCCTTTTACTTTCCGAGGATGGGCAGATCCTGGCAGAAGCAGATGGACTGAGCACAAACCACTGGCTAATCGGGACAGAAAAATGTGTGGAGAGGATCAACGAGATGGTGAACAGGGCCAAACAGAAAGCAGGGGTGGATCCTCTGGTACCTCTGCGAAGCTTGGGCCTATCCTTGAGTGGTGGGGAGCAGGAGGATGCACTGAGGATGCTGACGGAGGAGCTAAGGGACCGATTTCCCTACCTGAGTGAGAACTACTTTATCACCACGGATGCTGCAGGCTCCATCGCTACAGCTACGCCAGATGGTGGGATCGTGCTCATCTCTGGGACAGGCTCCAACTGCAGGCTCATCAACCCTGATGGCTCTGAGAGTGGCTGCGGCGGCTGGGGCCACATGATAGGAGACGAGGGCTCAGCCTACTGGATTGCACACCAAGCAGTGAAAATAGTGTTTGACTCCATCGACAACCTAGAGGCGGCTCCTCATGATATTGGTTATGTCAAGCAGGCCATGTTCAACTATTTCCAGGTGCCAGATCGGCTAGGAATCCTTACCCACCTGTACAGGGAGTTTGACAAAAGCAGGTTTGCTGGGTTTTGCCGGAAAATTGCCGAAGGTGCCGAGCAGGGAGACCCCCTTTCTCGCTACATCTTCAGGAAGGCTGGGGAAATGCTGGGCAGACACATCGTAGCAGTGCTGCCCGAGATTGACCCGGTCTTGTTCCAAGGGAAGATTGGCCTCCCCATCCTGTGTGTGGGCTCTGTGTGGAAGAGCTGGGAGCTACTGAAGGAAGGTTTCCTTTTGGCGCTGACCCAGGGTAGAGAGATCCAGGCTCAGAACTCCTTCTCCAGCTTCACCTTGATGAAGCTGAGGCACTCCTCCGCCCTGGGTGGGGCCAGCCTAGGGGCCAGGCACATTGGGCATCTCCTCCCCATGGACTACAACGTCAATGCCATTGCCTTCTACTCCTACACCTTCTCC---------------------
>bosTau8
ATGGTTACGCTGTACGGGGGCGTAGAGGGGGGAGGCACACGATCCAAGGTCCTTTTACTCTCAGAGGATGGGCAGATCCTGGCAGAAGCGGATGGACTCAGCACAAACCACTGGCTGATCGGGACAGACAAGTGCGTGGAGAGGATCAACGAGATGGTGAACAGGGCCAAACGGAAAGCAGGGGTGGATCCTCTGGTTCCTCTCCGAGGCTTGGGCCTATCCCTGAGCGGTGGGGATCAGGAGGACGCGGTGAGGATGCTGATGGAGGAGCTGAGGGACCGATTTCCCTACCTGAGTGAAAGCTACTTAATCACCACCGATGCCGCCGGCTCCATCGCCACAGCTACGCCGGATGGTGGGGTCGTGCTCATCTCTGGGACAGGTTCCAACTGCAGGCTCATCAACCCCGACGGCTCTGAGAGCGGCTGTGGTGGCTGGGGCCACATGATGGGAGATGAGGGCTCAGCCTACTGGATTGCACATCAAGCAGTGAAAATAGTGTTTGACTCCATCGACAACCTCGAGGCGGCTCCTCATGACATTGGCTATGTCAAACAGGCCATGTTCAACTATTTCCAGGTGCCAGATCGGCTAGGAATCCTCACCCACCTGTATAGGGACTTTGATAAATCCAGGTTTGCTGGGTTTTGCCGGAAAGTTGCAGAAGGCGCTCAGCAGGGAGACCCCCTTTCCCGTTGCATCTTCAGGAAGGCCGGGGAGATGCTAGGCAGACATGTGGTGGCAGTGTTGCCTGAGATTGACCCGGTCTTATTCCAGGGAGAGATGGGCCTTCCCATCCTGTGCGTGGGCTCTGTGTGGAAGAGCTGGGAGCTGCTGAAGGAAGGTTTCCTTTTGGCGCTGACCCAAGGCAGAGAGATCCAGGCTCAGAACTCCTTCTCAGGCTTCACCCTGTTGAAGCTTCGACACTCCTCCGCCCTGGGTGCTGCCAGCCTTGGGGCCAAGCACATCGGGCACCTCCTCCCCATGGACTACAGCACCAGTGCCATTGCCTTCTACTCCTATACCTTCTCC---------------------
>HLpipKuh2
ATGGCCGCGCTCTACGGGGGTGTGGAGGGGGGAGGAACACAATCCAAGGTCCTTTTACTCTCAGAGGATGGGCAGATCCTGGCAGAAGCGGATGGACCCAGCACAAACCACTGGCTGATCGGGACAGACAGGTGTGTGGAGAGGATCAACGAGATGGTGAGCAGGGCCAAGCAGAAAGCAGGAGTGGATCCTCTGATGCCCCTTCGAAGCTTGGGCCTATCCCTGAGCGGTGGGGAGCAGGAAGACACGGTGAGGGTCCTGATGGAGGAGCTGAGGGACCGATTTCCCCGCCTGAGTGAAAGCTACGTAATCACCACCGATGCCGCTGGCTCCATTGCCACAGCTTCGCCGGATGGTGGGATCGTGCTCATCTCTGGCACAGGCTCCTGCTGCAGGCTCGTCAACCCCGATGGCTCTGAGAGCGGCTGCGGCGGCTGGGGCCACATGATGGGGGACGAGGGCTCAGCCTACTGGATCGCACACCAGGCAGTGAAAATCGTCTTCGACTCCATCGACAACCTAGAGGCAGCTCCTCACGACATTGGCTACGTCAAACAGGCCATGTTCAACTACTTCCAGGTGCCAGATCGGCTAGGAATCCTCCCACACCTGTACAGGGACTTTGATAAATCCAGGTTTGCTGGGTTTTGCCGGAAAATTGCAGAAGGTGCTCAGCAGGGAGACCCCCTCTCCCGGTACATCTTCAGGAAGGCTGGGGAGATGCTGGGCAGGCACGTGGTGGCAGTGTTGCCTGAGATTGACCCGGTCTTGTTCAAAGGGGAGCTTGGCCTCCCCATTTTGTGTGTGGGCTCTGTGTGGAAGAGCTGGGAGCTGCTGAAGGAAGGTTTCCTCTTGGCGCTGACCCAGGGCAGAGAGATCCAGGCTCAGAACTCCTTCTCCAGCTTCACCCTGATGAAGCTCAATCACTCCTCTGCCCTGGGCGGGGCCAGCCTCGGGGCCAGGCACGTGGGGCACCTCCTCCCCATGGACTACAGTGTCAATGCCGCCGCCTTCTTCTCCTACACCTTC------------------------
>HLmyoMyo6
ATGGCCGCGCTCTACGGGGGTGTAGAGGGGGGAGGAACACGGTCCAAGGTGCTTTTACTCTCAGAGGATGGGCAGATCCTGGCAGAAGCGGATGGACTCAGCACAAACCACTGGCTGATTGGGACAGACAAGTGTGTGGAGAGGATCAACGAGATGGTGAGCAGGGCCAAGCAGAAAGCAGGAGTGGACCCTCTGGTGCCTCTACGAAGCTTGGGCCTATCCCTGAGCGGTGGGGAGCAGGAGGACGCGGTGCGGATCCTGATGGAGGAGCTGAGGGACCGATTTCCCTACCTGAGCGAAAGCTACGTAATCACCACCGATGCCGCTGGCTCCATCGCCACAGCTACACCGGATGGTGGGATCGTGCTCATCTCTGGGACAGGCTCCAACTGCAGGCTCATCAACCCAGATGGCTCTGAGAGTGGCTGCGGCGGCTGGGGCCACATGATGGGGGACGAGGGCTCAGCCTACTGGATTGCACACCAGGCAGTGAAAATAGTGTTCGACTCCATCGACAACCTGGAGGCAGCTCCTCATGACATTGGCTATGTCAAACAGGCCATGTTCAGCTACTTCCAGGTGCCAGATCGGCTAGGAATCCTCGTACACCTATATAGGGACTTCGATAAATCCAGGTTTGCTGGGTTTTGCCGGAAAATTGCAGAAGGTGCTCAGCAGGGAGACCCCCTCTCCCGGTACATCTTCAGGAAGGCTGGGGAGATGCTGGGCAGGCACGTGGTGGCGGTGTTGCCTGAGATTGACCCGGTCTTGTTCAAAGGGGAGACTGGCCTCCCCATCCTGTGTGTGGGCTCTGTGTGGAAGAGCTGGGAGCTGCTGAAGGAAGGTTTCCTGTTGGCGCTGACCCAGGGCAGAGAGATCCAGGCTCAGAACTCCTTCTCCAGCTTCACCCTGATGAAGCTCAATCACTCCTCTGCCCTGGGCGGGGCCAGCCTAGGGGCCAGGCACATCGGGCACCTCCTCCCCTTGGACTACAGTGTCAATGCCGTTGCCTTCTACTCTTATACCTTCTCC---------------------
>mm10
ATGGCCGCGCTTTATGGTGGCGTGGAAGGGGGAGGCACACGGTCCAAAGTCCTTTTACTTTCTGAGGATGGGCAGATCCTGGCAGAAGCAGATGGACTGAGCACAAACCACTGGCTGATTGGCACAGACCAGTGTGTGGAGAGGATCAATGAGATGGTGGACAGGGCCAAACAGAAGGCTGGAGTGGATCCTCTGGTGCCCCTTCGAAGCCTGGGCCTGTCCCTGAGTGGTGGGGAGCAGGAGGATGCAGTGAGGCTCCTGATTGAGGAGTTGAGGCACCGCTTTCCCAACCTGAGTGAAAACTACTTAATCACCACGGATGCAGCAGGTTCCATCGCCACAGCCACACCGGACGGTGGGATTGTGCTCATCTCTGGAACAGGCTCCAACTGTAGGCTTATCAACCCTGATGGCTCCGAGAGTGGCTGTGGAGGCTGGGGCCACATGATGGGAGACGAGGGCTCAGCCTACTGGATTGCACACCAAGCTGTGAAAATTGTGTTTGATTCCATCGACAACCTGGAGGCAGCTCCTCATGATATTGGCCATGTCAAGCAGGCCATGTTCGACTATTTCCAGGTGCCAGATCGGCTTGGAATCCTCACCCATTTGTATAGGGACTTTGATAAATGCAAGTTTGCTGGATTTTGCCAGAAAATTGCAGAAGGTGCACATCAGGGAGACCCTCTTTCCAGGTACATCTTCAGGAAGGCTGGAGAGATGCTGGGCAGACATGTTGTGGCAGTATTGCCAGAGATTGACCCGGTTTTGTTCCAAGGGGAGCTTGGCCTCCCCATTCTGTGTGTGGGCTCAGTGTGGAAGAGCTGGGAGCTCCTGAAGGAAGGCTTTCTCCTGGCGCTGACGCTGGGCCGAGAGCAGCAGGCACAGAACTCCTTCTCCAGCTTCACCCTGATGAAGTTGCGGCATTCTTCTGCATTGGGGGGTGCCAGCCTGGGGGCCAGGCACATTGGATACCACCTTCCCATGGACTACAGTATCAATGCCATTGCCTTCTATTCCTATACCTTC------------------------
>rn6
ATGGCCGCACTTTATGGTGGCGTGGAAGGGGGAGGCACACGGTCCAAAGTCCTTTTACTTTCTGAGGATGGGCAGATCCTGGCAGAAGCAGATGGACTGAGCACAAATCACTGGCTGATTGGCACAGGTACCTGTGTGGAGAGGATCAATGAGATGGTGGACAGGGCTAAACGGAAGGCTGGAGTGGATCCTCTGGTACCCCTTCGAAGCCTGGGCTTGTCCCTGAGTGGTGGGGAGCAGGAGGATGCAGTGAGGCTCCTGATGGAGGAGTTGAGGGACCGATTTCCCTACCTGAGTGAAAGTTACTTCATCACCACTGATGCAGCAGGTTCCATCGCCACAGCTACACCGGATGGTGGGATTGTGCTCATCTCTGGAACAGGCTCCAACTGTAGGCTTATCAACCCTGATGGCTCTGAGAGTGGCTGTGGTGGCTGGGGCCACATGATGGGAGACGAGGGATCAGCCTACTGGATTGCACACCAAGCTGTGAAAATTGTGTTTGACTCCATTGACAACCTGGAAGCAGCTCCTCATGATATTGGCCATGTCAAGCAGGCCATGTTCAACTACTTCCAGGTGCCAGATCGGCTAGGAATCCTCACTCACTTGTATAGGGACTTTGATAAGTCCAAGTTTGCTGGATTTTGTCAGAAAATTGCAGAAGGTGCACAGCAGGGAGACCCTCTTTCCAGGTTCATCTTCAGAAAGGCTGGGGAGATGCTGGGCAGACACGTTGTGGCAGTATTGCCAGAGATTGACCCAGTTTTGTTCCAAGGGGAGCTTGGCCTCCCCATTCTGTGTGTGGGCTCAGTGTGGAAGAGCTGGGAGCTACTGAAGGAAGGCTTTCTCCTGGCACTGACGCAGGGCCGAGAGCAACAGGCACAGAACTCCTTCTCCAGTTTCACCCTGATGAAGTTGAGGCACTCTTCTGCACTGGGAGGGGCCAGCCTGGGGGCCAGGCACATTGGACACCACCTTCCCATGGACTACAGCGTCAATGCCATTGCCTTCTATTCCTATACCTTC------------------------
>micOch1
ATGGCCGCGCTTTATGGCGGCGTGGAAGGGGGAGGCACACGGTCCAAAGTCCTTTTACTTTCCGAGAATGGGCAGATCCTGTCAGAAGCAGATGGACTGAGCACAAACCACTGGCTGATTGGCACAGACAAGTGTGTGGAGAGGATCAACGAGATGGTGAACATGGCCAAACAGAAGGCTGGAGTGGATCCTCTGGTCCCCCTTCGAAGCCTGGGCCTGTCCCTGAGTGGTGGGGAGCAGGAGGATGCAGTGAGGCTCCTGATAGAGGAGTTGAGGGGCCGATTTCCCTACTTGAGTGAAAGTTACATAATCACCACTGATGCAGCGGGTTCCATCGCCACAGCTACACCGGATGGTGGGATCGTGCTCATCGCGGGAACAGGCTCCAACTGCAGGCTTATCAACCCCGATGGCTCTGAGAGTGGCTGCGGTGGCTGGGGTCATATGATGGGAGACGAAGGCTCGGCCTACTGGATTGCACACCAAGCTGTGAAAATCGTGTTTGACTCCATTGACAACCTGGAGGCAGCTCCTCATGATATTGGCTATGTCAAGCAGGCCATGTTCAACTATTTCCAGGTGCCAGATCGGCTAGGAATCCTCACCCATTTGTATAGGGATTTTGATAAATCCAGGTTTGCTGGGTTTTGCCAGAAAATTGCAGAAGGCGCACAGCAGGGGGATCCCCTTTCTCGGTACATCTTCAGGAAGGCTGGGGAGATGCTGGGCAGACACATCGTAGCAGTTTTGCCAGAGATTGACCCGGTCTTGTTCCAAGGGAAGCTTGGCCTCCCCATTGTGTGTGTGGGCTCAGTGTGGAAGAGCTGGGAGCTGCTGAAGGAAGGCTTTCTCCTGGCGCTGACCCAGGGCCGAGAGCTGCAGGCTCAGAACTCCTTTTCCAGCTTCACCCTGATGAAGCTACGATACTCTTCTGCACTGGGGGGTGCCAGCCTGGGAGCCAGGCACATTGGATACCACCTTCCCATGGACTACAGTATCAATGCCGTTGCCTTCTATTCCCATACCTTC------------------------
>criGri1
ATGGCTGCGCTCTATGGCGGCGTGGAAGGGGGAGGCACACGGTCCAAAGCCCTTTTACTTTCCAAGGATGGGCAAATCCTGGCAGAAGCAGATGGACTGAGCACAAACCACTGGCTGATTGGTACAGACAAGTGTGTGGAGAGGATCAACGAGATGGTGAACACAGCCAAACAGAAGGCTGGAGTGGATCCTCTGGTACCCCTTCGAAGCCTGGGCCTGTCCCTGAGTGGTGGGGAGCAGGAGGAAGCATTGAGGCTCCTGATAGAGGAGTTGAGGGGCCGATTTCCCTACCTGAGTGAAAGTTACGTAATCACCACTGATGCAGCAGGTTCCATCGCCACAGCTACACCGGATGGTGGGATTGTCCTCATCGCTGGGACAGGCTCCAACTGTAGGCTGGTCAACCCTGATGGCTCCGAGAGTGGCGCTGGTGGCTGGGGCCATATGCTAGGAGATGAGGGCTCAGCCTTCTGGATTTCACACAAAGCTGTGAAAATCGTATTTGACTCCATCGACAACTTGGAGGCAGCTCCTCATGATATTGGCTATGTCAAGCAGGCCATGTTCAACTATTTCCAGGTGCCAGATCGGCTAGGAATCCTCACCCACCTGTATAGGGACTTTGATAAATCCAAGTTTGCTGGGTTTTGCCAGAAAATCGCAGAAGGTGCACAGCAGGGAGACCCCCTTTCCCGGTACATCTTCAAGAAGGCTGGGGAGATGCTGGGCAAACACATCGTGGCAGTTTTGCCAGAGATTGACCCGGTCTTGTTCCAAGGGGAGCTTGGCCTCCCCATTCTGTGTGTGGGCTCAGTGTGGAAGAGCTGGGAGCTGTTGAAGGAAGGCTTTCTCCTGGCATTGACCCAGGGCCGAGAGCTGCAGGCCCAGAACTCCTTATCCCGCTTCACCCTGCTTAAACTACGGCAGTCTGCTGCACTGGGGGGTGCCAGCCTGGGAGCCAAGCACATTGGATACCACCTTCCCTTGGACTACAGCATCAATGCTGTTGCCTTCTATTCCTATACCTTCGATACCCCTCCCCCATCCTGC---
>canFam3
ATGGCGGCGCTCTACGGGGGCGTGGAGGGGGGAGGCTCACGGTCCAAGGTCCTTTTACTCTCAGAGGATGGGCAGATCCTGGCAGAAGCAGATGGACTCAGCACAAACCACTGGCTAATCGGGACAGACAAGTGTGTGGAGAGAATCAACGAGATGGTGAACAGGGCCAAACTGGAAGCAGGGTTGGATCCTCTGGTCCCTCTACGAAGCTTGGGCCTGTCCCTGAGTGGTGGGGTACAGGAGGACGCATTGAGGATCCTGATGGAGGAGCTGAGGGACCGGTTTCCCCACCTGAGTGAAAACTACTTAATCACCACTGACGCCGCTGGCTCCATCGCCACAGCTACGCAGGATGGTGGGATCGTGCTCATCTCTGGAACAGGCTCCAACTGCAGGCTCATCAACCCTGATGGCTCTGAGAGTGGCTGTGGTGGCTGGGGCCACATGATGGGGGACGAGGGCTCAGCCTACTGGATTGCACACCAAGCAGTGAAAATAGTGTTCGACTCTATCGACAACCTAGAGGCAGCTCCTCATGACATTGGCTACATCAAACAGGCGATGTTCAACTATTTCCAGGTGCCAGATCGGCTAGGAATCCTCACCCACCTGTATAGGGACTTTGATAAATGCCGCTTTGCTGGGTTTTGCCAGAAAATTGCAGAAGGTGCTCAGCAGGGAGATCCCCTTTGCCGGTTTATCTTCAGGAAGGCTGGGGAGATGCTGGGCAGGCACGTGGTAGCAGTGCTGCCGGAGATTGACCCGGTCTTGTTCCAGGGGGAGCTGGGCCTCCCCATCCTGTGTGTGGGCTCTGTGTGGAAGAGCTGGGAGCTGCTGAGGGAAGGTTTCCTTCTGGCGCTGACCCAGGGCCGAGAGATCCAGGCCCAGAACTCCTTCTCCAGCTTCACCCTGATGAAGCTGCAACACTCATCTGCCCTGGGTGGGGCCAGCCTCGGGGCCAGGCACATCGGGCACCTCCTCCCCATGGACTACACTGCCAATGCCGTTGCCTTCTACTCCCACACCTTCTCT---------------------
>lepWed1
ATGGCCGCACTGTACGGGGGTGTGGAGGGGGGAGGCTCACGGTCCAAGGTCCTTTTACTCTCAGAGGATGGGCAGATCCTGGCAGAAGCAGATGGACTCAGCACAAACCACTGGCTAATCGGGACAGACAAGTGTGTGGAGAGGATCAACGAGATGGTGAACAGGGCCAAACTGGAAGCAGGGGTGGATCCTCTGATCCCTCTACGAAGCTTGGGCCTGTCCCTGAGCGGTGGGGTGCAGGAGGACGCACTGAGGATCCTGACGGAGTTGCTGAGGGACCGATTTCCCCACCTGAGTGAAAGCTACTTAATCACCACCGACGCCGCGGGCTCCATCGCCACAGCAACACAGGATGGTGGGATCGTGCTCATCTCTGGGACAGGTTCCAACTGCAGGCTCATCAACCCCGACGGCTCTGAGAGCGGCTGTGGCGGCTGGGGCCACATGATGGGGGACGAGGGCTCAGCCTACTGGATCGCACACCGAGCAGTGAAAACAGTGTTCGACTCTATCGACAACCTAGAGGCGGCTCCTCATGACATTGGCTACATCAAACAGGCGATGTTCAGCTACTTCCAGGTGCCCGATCGGCTAGGAATCCTCACCCACCTGTATAGGGACTTTGATAAATGCCAGTTTGCTGGGTTTTGCCAGAAAATTGCAGAAGGTGCCCAGCAGGGAGATGCCCTCTCCCGGTTTATCTTCAGGAAGGCTGGGGAGATGCTGGGCAGACACGTGGTGGCAGTGTTGCCTGAGATTGACCCGGTCTTGTTCCAGGGGAAGATGGGCCTCCCCATCCTGTGTGTGGGCTCTGTGTGGAAGAGCTGGGAGCTGCTGAGGGAAGGTTTCCTTCTGGCGCTGACCCAGGGCCGAGAGCTGCAGGCCCAGAACTCCTTCTCCAGCTTCACCCTGATGAAGCTGCAACACTCCTCTGCCCTGGGTGGGGCCAGCCTTGGGGCCAGGCACATCGGGCACCTCCTCCCCATGGACTACTCTGCCAATGCCGTTGCCTTCTACTCCTACACCTTCTCC---------------------
>ailMel1
ATGGCCGCGCTCTACGGGGGTGTGGAGGGGGGAGGCTCACGGTCCAAGGTCCTTTTACTCTCAGAGGATGGGCAGATCCTGGCAGAAGCAGATGGACTCAGCACAAACCACTGGCTCATCGGGACAGACAAGTGTGTGGAGAGGATCAACGAGATGGTGAACAGGGCCAAACTGGAAGCAGGGGTGGATCCTCTGGTCCCTCTACGAAGCTTGGGCCTGTCGCTGAGTGGTGGGGAGCAGGCGGACGCACTGAGGACCCTGACGGAGGAGCTGAGGGAGCGATTTCCCCACCTGAGTGAAAGCTACTTCATCACCACGGACGCCGCGGGCTCCATCGCCACAGCCACGCAGGCTGGTGGGATCGTGCTCATCTCTGGGACAGGTTCCAACTGCAGGCTCATCAACCCCGATGGCTCTGAGAGCGGCTGTGGCGGCTGGGGCCACATGATGGGGGACGAGGGCTCAGCCTACTGGATTGCACACCAAGCAGTGAAAACGGTGTTCGACTCTATCGACAACCTAGAGGCGGCTCCTCATGACATTGGCTACATCAAACAGGCGATGTTCAGCTATTTCCAGGTGCCAGATCGGCTAGGAATCCTCACCCACCTGTATAGGGACTTTGATAAATGCCGGTTTGCTGGGTTTTGCCAGAAAATTGCTGAAGGTGCTCAGCAGGGAGATCCCCTCTCCAGGTTTATCTTCAGGAAGGCTGGGGAGATGCTGGGCAGACACGTGGTGGCAGTGTTGCCTGAGATTGACCCGGTCTTGTTCCAGGGGGAGATGGGCCTCCCCATCCTGTGTGTGGGCTCTGTGTGGAAGAGCTGGGAGCTGCTGAGGGAAGGTTTCCTTCTGGCACTGACCCAGGGCCGAGAGATCCAGGCCCAGAACTCCTTCTCCAGCTTCACCCTGATGAAGCTGCGACACTCCTCTGCCCTGGGCGGGGCCAGCCTCGGGGCCCGGCACATCGGGCACCTCCTGCCCATGGACTACACTGCCAATGCCGTTGCCTTCTACTCCTACACCTTCTCC---------------------
>felCat8
ATGGCCGCTCTTTACGGGGGTGTAGAGGGGGGAGGCTCACAGTCCAAGGTCCTTTTACTCTCAGAGGATGGGCAGATCCTGGCAGAAGCGGATGGACTCAGCACAAACCACTGGCTGATCGGGAAAGACAAGTGTTTGGAGAGGATCAACGAGATGGTGAACAGGGCCAAGATGAAAGCAGGGGTGGATCCTCTGGTCCCTCTACGAAGCTTGGGCCTGTCCCTGAGCGGAGGGGAGCAGGAGGACGCGGTGAAGATGCTGACGGAGGAGCTGAGGGACCGATTTCCCTACCTGAGTGAAAGCTATTTAATCACCACCGATGCTGCCGGCTCCATCGCCACGGCTACGCAGGATGGTGGGATCGTGCTCATCTCTGGGACAGGTTCCAACTGCAGGCTCATCAACCCGGATGGCTCAGAGAGTGGCTGTGGCGGCTGGGGCCACATGATGGGGGACGAGGGCTCAGCCTACTGGATTGCACACCAAGCAGTGAAAATAGTGTTTGACTCTATTGACAACCTAGAGGCGGCTCCTCATGACATTGGCTACATCAAACAGGCAATGTTCAACTATTTCCAGGTGCCAGATCGGCTAGGAATCCTCACCCACCTGTATAGGGACTTTGATAAATGCAGGTTTGCTGGGTTTTGCCGGAAAGTTGCAGAAGGTGCTCAGCAAGGAGATCTCCTTTCCCGTTTTATCTTCAGGAAGGCTGGGGAGATGCTGGGCAGACACATTGTGGCTGTGTTGCCTGAGGTTGACCCGGTCTTGTTCCAGAGGGAGATGGGCCTCCCCATCCTGTGTGTGGGCTCTGTGTGGAACAGCTGGGAGCTGCTAAGGGAAGGTTTCATTCTGGCACTGACCCGGGGCAGAGAGAAACAGGCCCAGAACTCCTTCTCCAGCTTCACCCTGATGAAGCTGCAACACTCCTCTGCCCTGGGCGGGGCCAGCCTAGGGGCCAGGCATATCGGGCACCTCCTCCCCATGGACTACACTGCCAATGCCATTGCCTTCTACTCCTACACCTTCTCC---------------------
>otoGar3
ATGGCTGCGCTCTACGGGGGAGTAGAGGGGGGAGGCACACAATCCAAGGTCCTTTTACTCTCGGAGGATGGACAGATCCTGGCAGAAGCAGATGGACTGAGCACCAACCACTGGCTGATCGGGAAAGACAAGTGTGTGGAGCGGATCAATGAAATGGTGCACAAGGCCAAACGGAAAGCAGGGGTGGATCCTCTGGTACCTCTACGAAGCTTGGGCCTATCCCTGAGCGGTGGGGATCAGGAGGATGCGGTGAGGATCCTGATGGAGGAGCTGAGGGACCGATTTCCCTACCTGAGTGAAAGCTACCTAATCACCACTGATGCCGCCGGCTCCATCGCCACAGCTACGCCGGATGGTGGGATCGTGCTCATCTCTGGAACAGGCTCCACCTGCAGGCTCATCAACCCTGATGGCTCTGAGCGTGGATGTGGCGGCTGGGGCCATATGATGGGAGACGAAGGCTCAGCTTACTGGATTGCACACAAAGCAGTGAAAATCGTCTTTGACTCCATTGACAACCTAGAGGTGGCTCCTCATGATATTGGCTATGTCAAGCAGGCCATGTTCAACTATTTCCAGGTGCCAGATCGTCTGGGAATACTCACTCACCTGTATAGAGACTTTGATAAATGCAGATTTGCTGGGTTTTGCCGAAAAATTGCAGAAGGTGCTCAGCAGGGGGACCCTCTTTCCCGTTATATCTTCATGAAGGCTGGGGAAGTGCTGGGCAGACACGTTGTAGCAGTGTTGCCTGAGATTGACCCGGTCTTGTTCCAAGGGGTGATGGGCCTCCCCATCCTGTGTGTGGGCTCTGTGTGGAAGAGCTGGGAGCTATTGAAGGAAGGTTTTCTTTTGGCGCTGACCCAGGGCAGAGAGATCCAGGCTCAGAACTTGTTCTCCAGCTTCACCCTGCTGAAGCTAAGGCACTCCTCTGCCCTGGGTGCAGCTAGCCTAGGGGCCAGGCACATCGGACACCTCCTCCCCATGGACTACAACGCCAATGCCATTGCCTTCTATTCCTATACCTTCTCC---------------------
>conCri1
ATGCCAGCGCTGTACGGAGGTGTAGAGGGGGGAGGCACAAAGTCCAAGGTCCTTTTAGTCTCAGAGGATGGGCAGATCGTGGCAGAAGCAGACGGACTCAGCACAAATCACTGGCTGATTGGAACAGAGAAGTGTGTGGAGAGAATCAATGAGATGGTGACCAGGGCCAAGCAGAAAGCAGGGGTGGATCCTCTGTCCCCTCTCCGAAGCCTGGGCCTGTCCCTGAGCGGTGGGGAGCAGGAGGATGCAGTGAGGATCCTGATGGAAGAGATGAGGAGCCGATTTCCCTACCTAAGTGAAAACTACTTTATCACCACTGATGCCGCCGGCTCCATTGCCACAGCCACACCAGATGGTGGGATCGTGCTCATCTCCGGGACAGGCTCCAACTGCAGACTCATCAACCCTGATGGCTCGGAGAGTGGCTGCGGCGGCTGGGGCCACATGATGGGGGACGAGGGCTCAGCTTACTGGATTGCACACCAAGCAGTGAAAATAGTGTTTGACTCCATCGACAACCTAGAGGCGGCACCTCATGACATTGGCTGCGTCAAACAGGCCATGTTTGACTATTTCCAGGTGCCAGATCGATTAGGAATCCTCACCTACCTGTATAGGGATTTTGATAAAAGCAGGTTTGCTGGGTTTTGCCAGAAAATTGCAGAAGGTGCTCAGCAGGGAGATCCCCTTTCCCGGTATATCTTCAGGAAGGCCGGCGAGATGCTGGGCAGACACATTGTGGCAGTGTTGCCAGAGATTGACCCGGTCTTGTTCCAAGGAGAGATTGGCCTCCCTATACTGTGTGTGGGCTCTGTGTGGAAGAGCTGGGAGTTGCTGAAGGAAGGTTTTCTTTTGGCACTGACCCAGGGCAGAGAGATCCAGGCTCAAAACTCCTTCTCTAGCTTCACCCTGATGAAGCTGCGCCACTCCTCCGCCCTGGGTGGGGCCAGCCTAGGTGCCAAGCACGTTGGGCACATCCTTCCCATGGACTATAGTGTCAATGCCACTGCCTTCTACTCCTATACCTTCTCC---------------------
>dasNov3
ATGGCCGCGCTCTACGGGGGTGTAGAGGGGGGAGGCACGCAGTCCAGGGTCCTTTTACTCTCTGAGGATGGGCAGATCCTGGCAGAAGTGGAGGGACTCAGCACAAACCACTGGCTGATTGGGACAGACAAGTGTGTGGAGAGGATCAACGAAATGGTGAACAGTGCCAAACAGAAAGCAGGAGTGGATCCTCTGGTACCTCTGCGCAGCTTGGGCCTGTCCCTGAGCGGTGGTGAGCAGGACAAGGCGAGGAGCCTCCTGAAGGAGGAGCTAAGAAACCGATTTCCCTACCTGAGTGAAAGCTACCTAATCACCAGTGACGCCACCGGCGCCATCGCCACAGCCACAGCCGTTGGTGGAATCGTGCTCATCTCTGGGACAGGCTCCACCTGCAGGCTCATCAACCCTGATGGCTCTGAGCGCGGCTGCGGTGGCTGGGGCCACATGATGGGGGACGAGGGCTCAGCCTACTGGATTGCACACCAAGGCGTGAAAATAGTGTTTGACTCCATTGACAACCTCGAGGCGGCTCCTCATGACATTGGGTACATCAAGCAGGCCATGTTCAGCTATTTCCAGGTTCCAGATCGGCTAGGAATTCTTACCCACCTCTATAGGGATTTTGATAAATCCAGGTTTGCTGGGTTTTGCCGGAAAATCGCAGAAGGTGCTCAGCAGGGAGACCCCCTTTCCCAGTACATCTTCAGGAAGGCTGGGGAGATGCTGGGCAGACACGTCGTAGCTGTGCTGCCTGAGATTGACCCGGTCTTGTTCCAAGGGGAGAATGGCCTTCCCATCCTGTGTGTAGGCTCCGTGTGGAAGAGCTGGGAGCTGCTAAAGGAAGGTTTCCTTTCGGCGCTGACCCAAGGCAGAGAGATCCAGGCTCAGAACTCTTTCTCCAGCTTCACCCTGATGAAGCTGAGGCACTCTTCGGCCCTGGGTGGGGCCAGCCTGGGGGCCAGGCACATCGGGCACCTCCTCCCCATGGACTACAGTGTCAATGCCATTGCCTTCTACTCCTACACCTTCCCC---------------------
>musFur1
ATGGCGGCTCTCTACGGCGGCGTGGAGGGGGGAGGCTCACGGTCCAAGGTCATTTTACTCTCAGAGGACGGGCAGATTGTGGCAGAAGCAGATGGACTCAGCACAAATCACTGGCTAATCGGGATAGACAAGTGTGTGGAGAGGATCAACGAGATGGTGAACAGGGCCAAACTGGAAGCAGGGCTGGATCCTCTGGTCCCTCTACGAAGCCTGGGCTTGTCCCTGAGCGGTGGGGAGCAGGAGGACGCACTGAGGGTCCTGACAGAGGAGCTGAAGAACCGATTTCCCCACCTGAGCGACAGCTACTTAATTACCACAGACGCCGCGGGCTCCATCGCCACAGCGACGGAGGCTGGTGGGATCGTGCTCATCTCTGGGACAGGTTCCAACTGCAGGCTCATCAACCCCGATGGCTCTGAGAGTGGCTGTGGTGGCTGGGGCCACATGATGGGGGACGAGGGCTCAGCCTACTGGATTGCACACCAAGCAGTGAAAATAGTGTTTGACTCTATCGACAACTTGGAGGTGGCTCCTCATGACATTGGCTTCATGAAATACATCATGTTTGACTATTTCCAGGTGTCAGACCGGCTAGGAATCCTCACCCACCTGTATAGGGACTTTGATAAATGCCGATTTGCTGGGTTTTGCCAGAAAATTGCAGAAGGTGCTCGGGAGGGGGACGCCCTCTCCCAGTTTATCTTCAGGAAGGCTGGGGAGATGCTCGGCAGACACGTGGTGGCAGTGTTGCCTGAGATCGACCCGGTCTTGTTTCAGGGGGAGATGGGCCTACCCATCCTGTGTGTGGGCTCTGTGTGGAAGAGCTGGGAGCTGCTGAAGAAAGGTTTCCTTCTGGCGCTGACCCAGGGCCGAGAGACCCAGGCTCAGAACTCCTTCTCTGGCTTCACCCTACTGAAGCTGCGACATTCCTCTGCCCTGGGTGGGGCCAGCCTCGGGGCCAGGCACATCGGACATCGCCTCCCCATGGACTATGCTGCCAACACTGTTGCCTTCTACTTCCACACCTTCTCC---------------------
>cavPor3
ATGGTCGTGCTCTACGGAGGTGTGGAAGGGGGAGGCACACAGTCCAAGGTACTTTTACTCTCGGAAGATGGACAGATTCTGGCAGAAGCAGATGGACCGAGCACGAATCACTGGCTGATCGGCACAGACAAGTGTGTGGAGAGGATCAACGAGATGGTGAACAGGGCCAAACAGAAAGCAGGGGTGGATCTTCTGATACCTCTACGAAGCTTGGGCCTTTCCCTGAGCGGTGGGGAGCAGAAGGATGCAGTGAGGATCCTGGTGGAGTTGCTGAGGGACCGATTTCCCTACCTGAGTGAAAACTACTTAATCACCACCGATGCCGCCGGCTCCATCGCCACAGCTACGCCGGATGGTGGCATCGTGCTCATCTCTGGGACTGGCTCTAACTGTAGATTTGTCAACCCTGATGGCTCTGAGAATGGCTGCGGTGGCTGGGGCCACATGATGGGAGACGAGGGCTCAGCCTACTGGATCTCACATCAAGCAGTGAAAATAGTGTTTGACTCCATGGACAATCTAGAGACAGCTCCTCATGATATTGGCTACATCAAGCAGGCCATGTTCAACTATTTCCAGGTGCCAGATCGGCTGGGAATCCTCACCCACCTGTATAGGGACTTCGATAAAAGCAGGTTTGCTGGGTTCTGCCGAAAAATTGCAGAAGGTGCTCAGCAGGGAGATGCCCTGTCCCGACACATCTTCAGGAAGGCTGGTGAGGTGCTGGGCCGGCATGTCGTGGCAGTGCTGCCTGAGATTGACCCGGTCTTGTTCCGAAGAGAGACAGGCCTCCCCATCCTGTGTGTGGGCTCTGTGTGGAAGAGCTGGGATCTGCTGAAGGAAGGTTTCCTTACAGCACTGACCGAGGGCAGAGAGCTCCAGGCCCAGAACTCCTTCTCTGGCTTCACGCTGATGAAGCTGAGGCACTCCTCCGCCCTGGGTGGGGCCATCCTAGGGGCCAGGCACGTTGGGCACCTCCTCCCTATGGACTACAGTGTCAATGCCACTGCCTTCTACTCCCACACTTTTTCC---------------------
>hetGla2
ATGGCTGTGCTCTACGGTGGTGTGGAGGGGGGAGGCACACAGTCCAAGGTACTTTTGCTCTCGGAAGATGGGAAGATCCTGGCAGAAGCAGATGGACTGAGCACAAACCACTGGCTGATCGGGACAGACAAGTGTGTGGAGAGGATCAACGAGATGGTGAACAGGGCCAAACAGAAAGCAGGGGTGGATCTTCTGATACCTCTACGAAGCTTGGGCCTAACCCTGAGCGGTGGGGAGCAGGAGAATGCAGTGAGGACCCTGGTGGAGTTGCTGAGGGACCGATTTCCCTACCTGAGTGAAAACTACCTGATCACCACTGATGCCACTGGCTCCATCACCACAGCTACACCAAATGGTGGGATCGTGCTCATCTCTGGGACTGGCTCTAACTGCAGACTCATCAACCCTAATGGCTCTGAGAGTGGCTGTGGTGGCTGGGGCCACATGATGGGAGACGAGGGCTCAGCCTACTGGATTGCACATCAAGCAGTGAAAATAGTGTTTGACTCCATTGACAACCTAGAGGCAGCTCCTCATGATATTGGCTACGTCAAGCAGGCCATGTTAAACTATTTCCAGGTGCCAGATCGCCTAGGAATCCTCACCTACCTGTACAGGGACTTTGATAAAAGCAGGTTTGCTGGGTTCTGCCGGAAAATTGCTGAAGGTGCTCAGCAGGGAGACCCCCTTTCCCGTTACATCTTCAGGAAGGCTGGTGAGGTGCTGGGCCGGCATATCATAGCAGTGCTGCCTGAGATTGACCCGGTCTTGTTCCAAGGAGAGATGGGCCTCCCCATCCTGTGTGTGGGCTCTGTGTGGAAGAGCTGGGATCTGCTGAAGGAAGGTTTCCTTATGGCACTGACCCAGGGGAGAGAGATCCGGGCTCAGAACTCCTTCTCTGGCTTCACACTGATGAAGCTGAGGTGCTCCTCTGCCCTGGGTGGGGCCATCTTAGGGGCCAGGCACGTCGGGCACCTCCTCCCCATGGACTACAGTGTCAATGCCATTGTCTTCTACTCCCACACCTTTTCC---------------------
>echTel2
---------------------------G--GGAGGCACACACTCCAAGGTCCTTTTACTCTCTGAGGATGGACAGATTGTCGCAGAAGCGGATGGACCCAGCACGAACCACTGGCTGATCGGGACAGACAAGTGTGTGGAGAGAATCAATGAGATGGTGAACAGTGCCAAGCAGAAAGCGGGGCTGGACCCTGTTGTGCCTCTTCGCAGTCTGGGCCTCTCCCTGAGCGGTGGGGAACAGGAGAATGCGCTGAGGATCCTGACGGAGGAGCTGAGGCACCGATTTCCCTACCTGAGTGAGAGCTACTTCATCACCACCGATGCCGCCGGCTCTATCGCCACAGCCACGCCGGATGGTGGGATTGTGCTCATCTCTGGGACAGGCTCCAATTGCAGGCTCATCAACCCCGATGGCTCCCAGAGCGGCTGTGGGGGCTGGGGTCATTTGATGGGGGACGAGGGCTCAGCCTACTGGATCGCACACCAAGCGGTGAAGATCGTGTTTGACGCCATGGACAACCTGGAAGCAGCACCACACGACATCGCTTACGTCAAACAGGCCATGTTCAACTACTTCCAGGTGTCAGACAGGCTAGGAATCCTCACCCACCTGTATCGGGACTTTGATAAAGGCCGGTTTGCTGGATTTTGCCAGAAAATTGCAGAAGGGGCCCAGCAGGGAGACGCCCTCTCCAGGTACATCTTCAGGAAAGCTGGGGAAATGCTGGGCAGACACGTGGTGGCTGTGCTGCCTGTGATCCACCCGGTCTTGTTCCAAGGGGAGACCGGCCTCCCCATCCTGTGCGTAGGCTCTGTGTGGAAGAGCTGGGAGCTGCTGAAGGAAGGTTTCCTTTCGGTGCTGACCCGGGGCCGAGAGAGCCAGGCTCAGACCTCTTTCTCCGGCTTCACGCTGATGAAGCTGAGACATTCCTCGGCCCTGGGCGGGGCCAGCCTCGGGGCCAGGCACATCGGGCACCAGCTCCCCATGGACTACAACGTCAATGCCATGGCCTTCCACTCCCACAACTTCTCTTA-------------------
>sorAra2
ATGACCGGGCTCTATGGAGGCGTCGAGGGCGGGGGCACACAGTCCAAGGTCCTTTTACTCTCGGAGGATGGACAGATCCTGGCAGAGGAGGATGGACTCGGCACAAACCACTGGCTGATCGGGGTGGACAAGTGTGTGGAGAGGATCAACGACATGGTGAGCAAGGCCAAAGAGAAAGCAGGGGCGGATCCTCTGGTACCACTGCAGAGCTTGGGCCTGTCCTTGAGTGGTGGGGAGCAGCAAGAGGCAGTGAGGATACTAACCCAGGCGCTGAAGGACAGATTTCCCTCCCTGAGTAAAAGCTACTTCATGACGAGTGACGCCGCCGGCTCCATTGCCACAGCCACGCCCGACGGTGGCATTGTGCTCATCTCTGGGACGGGTTCCAGCTGCCGGCTGGTCAACCCCGACGGCTCAGAGAGCGGCTGCGGCGGCTGGGGCCACATGATGGGGGACGAGGGCTCAGCCTACTGGATTGCACACCAAGCTGTGAAGACCGTGTTCGACTCCATCGACAACCTGGAGGTGACTCCTCATGACATTCGCTACGTCAAACAGGCCATGTTCGCCTATTTCCAGGTGCCTGATCGCCTGGGAATCCTCACTCACTTGTACAGGGACTTTGATAAAAGCAGGTTCGCTGGGTTTTGCCGGAAAATTGCAGAAGGGGCTGAGCAGGGAGACGCCCTCTCCCGCTGCATCTTCAGGAAGGCCGGGCAGATGCTGGGCAAACACATTGTGGCGGTGTTGCCCGAGATTGACCCGGTCTTGTTCCAAGGAGAGCTGGGCCTCCCCATCCTGTGCGTGGGCTCTGTGTGGAAAAGTTGGGAGTTGTTGAAGGAAGGTTTCCTGTCAGCGCTGACGCAGGGCAGAGAGAGCCAGGCTCAGAATTCCTTCTCTAGCTTTACACTGATGAAGCTGTGCCACTCATCCGCCCTGGGCAGCGCCAGTCTCGGCGCCAAGCATATCGGGCACCGCCTCCCCCTGGACTACAAGGTCAATGCCACTGCCTTCTACTCTTACACTTTCTCC---------------------
>eriEur2
ATGGCTGCTCTTTACGGGGGTGTGGAGGGGGGAGGCACACAGTCAAAGACCCTTCTACTCTCAGAAGATGGACAGATCTTGGCGGAAGCAGAAGGACTCAGCACAAACCACTGGCTGGTCGGGACCGACAAGTGTGTGGAGAGGATCAATGAGATGGTGAACACAGCCAAGCAGAAAGCAGGCGTGGATCCTCTGGTGCCTCTGCGAAGCTTGGGCCTATCTCTCAGCGGAGGGGAACAGCAGGATGCAATAAAGAACCTGACGAAGCTGTTGAGAGACCGATTTCCCAACCTGAGTGAAAGCTACTTCATCACCACTGATGCCGCAGGCTCCATGGCCACAGCTACCCCACATGGTGGGATCGTGCTCATCGCTGGGACAGGCTCCAACTGCAGACTGGTCAACCCCAATCGCTCCGAGAGAGGCTGCGGCGGCTGGGGCCACATGATGGGGGACGAGGGCTCAGCCTACTGGATTGCACACAAAGCAGTGAAGACAGTGTTTGACTCCATTGACAACCTGGAGGTGGCTCCTCATGACATTGGTTACATCAAACAGGCCATGTTCAACTATTTCCAGGTGTCAGATCGACTAGGAATCCTGACTCACCTTTATAGGGATTTTGATAAAAGCAGGTTTGCTGGATTTTGCAAGGAAGTTGCAGAAGGTGCTCTACAAGGAGATGCTCTCTCTCGCCACATCTTCACAAAGGCTGGGGAGATCCTGGGCAAACACATCATGGCAGTGTTGCCTGAGATCGACCCGGTCTTGTTCCAAGGGGACACTGGCCTCCCCATCCTGTGTGTGGGCTCAGTATGGAAGAGCTGGGAGTTGCTGAAGGATGGTTTCCTTTTGTCGCTGACCAAGGGCAGGGAGACCCAAGCTCCTAACTCCTTCTCTCGTTTCACCTTGATGAAGCTGCATCACTCCTCTGCCCTGGGTGCAGCCAGCCTTGGGGCCAGGCACGCTGGCTACCTGCTTCCCATGGACTACAGTCTCAGTGCAATGGCCTTCTACTCCCACACCTTTTCT---------------------
