# Supplementary material for: Six reference-quality genomes reveal evolution of bat adaptations
Source: Nature. 2020 Jul 22;583(7817):578–84. doi: 10.1038/s41586-020-2486-3 (PMC8075899; doi:10.1038/s41586-020-2486-3)
Supplement: Supplementary file 6 — Alignments of 12,931 protein-coding genes across 48 mammals. [file 41586_2020_2486_MOESM6_ESM.gz › suppDataFile/ENST00000318003.aln.fasta]

>sorAra2
ATGCACAAGAGGAAGGGATCTTCCGGACCCCCAGGGCGGGCCGCCGCGGCTACCCACCAGCTGGGCCTCCTGATGGGCCTGTCCCCAGACGGTCTGATGATCCCCGAGGATGGAGTCAATGATGAGGAACTGGAGGCCGAGTTCTTAGCTTTGGTGGGGGGCCAGCCTCAAGCCCTGGAGAAGCTGAAAGGCAAAGGCCCTCTGCCCATGGAAGCCATTGAGAAGATGGCCAGCTTGTGCATGCGGGACGAGGATGAG------GACGAG------GACACGGAT---GAG---GATGTGGAGGCTGACGACGACCTGCTGGCCGAGCTCAATGAGGTCCTCGGGGAGGAGCAGAAGGCCGTGGAGCCGCAGCCCACAGGCACCCAGCCAAGCCTGGCAGCTCCCAGTCCGGGCCTGGAGGCCACCCTTCAGGAGAGGCTGGGCCTCTACCAGATGGCCGCAGAGAGCGCCAGGCAAGCTGGGGACAGCGCCAAGATGCGCCGCTATGATCGCGGCCTGAAGACACTGGAGAACCTGCTGGCCTCTGTGCGGAAGGGCAAGCCCATCGACGAAGAGGACATCCCACCACCAGTGGCAGTGGGGAGGGGCCCTGCCAGCACGCCCAGCCACACTCCAGCACCT---------------------------------------------------GGGCCACCAGTCTCG------------------------------------GAACCCCGGGTCACCGTGGAGGCACCTCTGCCCACTGCCCCCACCGCATCCTTGGCC---------CCCACGAAACCTCCAGGTGCCTGCAGCCCTGGG------CCC---------CTGGAGCAGCTGCGGAGCCGGCAGCACGAGTACAAGCTGGCCGCCCTCCACGCCAAGCAGCAAGGTGACACGGCAGCCGCCACCAGGCTCTTCCGCGTGGCCAAGAGCTTTGATGCGGTCTTGGAGGCCTTGAGCCGTGGAGAGCCTGTGAACTTGTCTGGTCTGCCCCCTCCCCCTGACCAGCTGCCCGCCGACCCACCGTCCTCACCCCCGCAGCCTCCAGCTCCCCCCAGCACGCCCTCCACCCCA------------------------------------GAGGTGCCCCCGGCCCCGCGAACTCTGCTGGAGGCGCTGGAGCAGAGGATGGAGCGGTACCGAGTGGCCGCGACCCAGGCCAAGGCCAAAGGAGATCAGCGGAAGGCCCGCATGCATGAGCGAATCGTCAAGCAATACCAAGATGCCATCCGTGCCCACAAAGCTGGACGAGCAGTAGACGTGGCAGAGCTGCCCGTGCCTCCGGGCTTTCCCCCCATCCAGGGCCTCGAGGCAGCAGAGTCTGCTCAGCCCAGCCTGGTGGGTGTCCTGGAGACAGCCATGAAGCTGGCCAGCCAGGACGATGGACCAGAGGACGAGGAGGATGAAGACCCCAAGAAG---CCCAACAGCCCACTGGCTCCTTCCGCCCAGTCCAAGGCCCCAGCTCCCAGGGCACCACAGGCCGGATCTGCCCCA---------------GCC---AAAGCAGCCCCCAAGGGCACATCCACCAGAGCCCAGCAGCAGTTGGCCTTCCTGGAGAACCGCAAGAAGCAGCTCCTGCAGGCCGCCCTGCGGGCCAAGCAGAAGAATGACGTGGAGGGCGCCAAGATGCACTTGCGCCAGGCCAAAGGGCTGGAGCCCATGCTGGAAGCGTCGCGCAACGGGCTGCCTGTGGACATCGCCAAG---------------GTGCCTCCCGCCCCAGTCAACAAGGACGATTTCGCCCTGGTCCAGCGGCCCGGCCCGGGGCTGTCTCAGGAGTCAGCCCGGCGCTACGGGGAGCTCACCAAGCTTATCAGGCAGCAGCATGAGATGTGCCTGAATCACTCCAACCAGTTCACCCAGCTGGGCAACATCGTGGAAACCAGCAAGTTTGAGAAGCTGGCTGAGGACTGCAAACGCAGCATGGACAGCCTGAAGCAGGCCTTTGCCCGGGGCCTGCCCACGCCCACCGCCCGCTTCGAGCAGAGGACCATGAGCTTCATCAAGATCTTTCCTGACCTCAGCGCTAATGACATGCTCCTGTTCATCGTGCGGGGCACCAGCCTGCCCACACCACCAGGGCTGTCCCCCGGTGACCTGGACGTCTTCGTTCGCTTTGATTTTCCCTATCCCAATGTGGAAGAGGCTCAGAAAGACAAGACCGGCGTGATCAAGGGCACAGATTCCCCAGAGTTCAAGGAACAGTTCAAACTGTGCATCAGCCGAGGCCACCGCGGCTTCCGCCGGGCCATCCAGACCAAAGGCATCAAGTTCGAAGTGGTGCACAAGGGCGGGCTGTTCAAGACAGACCGGGTCCTGGGCACTGCACAGCTCAAGCTGGATTCGCTGGAGTCGGCGTGTGAGGTCCGGGAGATCCTGGAGGTCCTAGATGGTCGCAGGCCCACAGGAGGGCGGCTGGAGGTTATGGTACGGATCCGGGAGCCTCTGACCTCTCAGCAGCTGGAGACAGTGACGGAGAGGTGGCTGGTCATTGACCCTGGGCCCCGGGCCATGCCC---ACACAGGTGGCTGGGCCCAAAGGGAAGGCGCCTCCTGTGCCAGTCCCTGCCAGGGAGCCAGGAAAC------AGATCATCCCGGCCCCTGCATAGCCTCAGTGTGTTGGCCTTTGACCTGGAGCGTCTGGAGCGGAAGATCCTGGCCCTCAGGCAGGCTCGCCGACCGGTACCCCCGGAAGTGGCACAGCAGTACCAGGACATTGTGCAGCGGAGCCAGTGGCAGAGGGCACAGCTGGAGCAGGGGGGCCCAGGCATCCGGCGCGAATATGTGGCCCACTTGGAGAGGCAACTCCAGTTCTACACTGAGGCTGCCCGGCGTCTGGGCAATGACGGCAGCAGGGAGGCGGCAAAGGAAGCACTCTACAGGCGGAACCTGGTGGAGAGCGAG---------------CTGCAGCGGCTGCGCAGG---
>dasNov3
------------------------------------------------------------CTGGGCCTGCTGGTCGACTTCTCCCCAGACGGCCTGATGATTCCGGAAGACGGAGTTAATGATAAGGAGCTGGAGGCCGAGTTCTTGGCCTTGGTGGGCGGCCAGCCCCCAGCCCTAGAGAAACTCCAAGGCAAAGGTCCC------------------------------------------------------------------------------------------------------------------------------------------------------------------------------------------------------------------------------------------------------------------------------------------------------------------------------------------------------------------------------------------------------------------------------------------------------------------------------------------------------------------------------------------------------------------------------------------------------------------------------------------------------TGCAGCCCCGGC------CCG---------CTCGCCCAGGTGCAGAGCCGGCAGTGCGAGTACAAGCTGGCCGCCCTGCACGCCAAGCAGCGGGGAGACCCCGCCGCCGCCACCAGATACTTCCGCGTGGCCAAGAGCTTAGACGCCGTCCTGGAGGTCCTGAGCCAGGGGGAGCCCGTGGACCTGTCCCGCGTGCCCCCGCCACCCGACCAGCTGCCCGCGGAGCCGCCCTCGCCACCCCCGCAGCCTCCAACCCCCGCCACGGCGCCCTCCACGCCA------------------------------------GAGGTGCCCCCAGCCCCGCGCACGCTCCTGGAGGCGCTGGAGCAGCGCATGGAGCGGTACCGCGCGGCCGCTGCGCAGGCCAAGGTCAAGGCGGACCAGCGGAAAGCGCGCATGCACGAGCGCATCGTCAAGCAATACCAGGACGCCATCCGCGCGCACAAGGCTGGCCGAGCCGTGGACGTGGCCGAGCTGCCCGTGCCCCCAGGCTTTCCCCCCATCCAGGGCCTCGAGGCTCCCGAGCCCGCCCAGCAGAGCCTGGTGGGGGTCCTGGAGACCGCCGCGAAGCTCGCCAGCCAGGCCGACGGCGCCGAGGACGAGGAC------GAGCCTAAGAAG---TCCAACAGCCCTGCGGCCCCCGTACCCCAGCCCAAGACCCCCACCTCCAGGGCCCCGGCGCCGGGG------------------------TCGGCCAAGGCAGCCCCCAAAGGCACGTCCGCCAGAGCCCAGCAGCAGCTGGCCTTCCTGGAGGGCCGCAAGAAGCAGCTCCTGCAGGCCGCGCTGCGGGCCAAGCAGAAGAACGACGTGGAGGGCGCCAAGATGCACCTGCGCCAGGCCAAGGGGCTGGAGCCCATGCTGGAGGCCTCGCGCAACGGGCTGCCCGTGGACATCACGAAG---------------GTGCCACCCGCCCCCGTCAACAAGGACGACTTCGCACTGCTCCAGCGGCCGGGGCCGGGGCTGTCCCAGGAGGCCGCCCGGCGCTACGGCGAACTCACCAAGCTGCTCAAGCAGCAGCACGAGATGTGCCTGAACCATTCAAACCAGTTCACCCAGCTGGGCAACATCGTGGAAACCAGCAAGTTCGAGAAGCTGGCGGAGGACTGCAAGCGGAGCATGGAGACTCTGAAGCAGGCCTTCGCCCGGGGCCTCCCCACGCCCCCCGCCCGCTTTGAGCAGAGGACGTTCAGCGTGATCAAGCTCTTCCGCGAGCTCAGCAGCAACGACATGCACCTGTTCGTGGTGAGGGGCGTCCACCTGCCCACGCCGCCAGGGCTGTCCCCCGGCGACCTGGACGTCTTCGTGCGCTTCGACTTCCCCTATCCCAACGTGGAAGAGGCCCAGAAAGACAAGACCGGCTTGGTCAAGAGCACCGACTCCCCCGAGTTCAAGGAGCAGTTCAAGCTGTGCATCAACCGCAGCCACCGGGGCTTCAAGAGGGCCATCCAGACGAAAGGNNNNNNNNNNNNNNNNNNNNNNNNNNNGGGGCTCTTCAAGAACGACCGGGTCTTGGGCACGGCGCAGCTGAAGCTGGACACACTGGAGACGGCGTGCGAGATCCGGGAAGTCCTCGAGGTCCTGGACGGCCGCCGGCCCACGGGGGGGCGGCTGGAGGTGATGGTCCGGATCCGCGAGCCCCTGGCGGCCCAGCAGCTGGAGACAACGACCGAGAGGTGGCTGGTCATCGACCCCGTGCCGGCGACTGTGCCC---TCGCAGATGGCCGGGCCCAAAGGGAGGGCCCCTGCCGTGCCCGGCCCTGCGCGGGAACCAGGGAAC------AGACCCGCCCGGCCCCTGCACAGCCTCAGCGTGCTGGCTTTCGACCAGGAGCGCCTGGAGCGGAAG------------------------------------------------------------------------------------------------------------------------------------------------------------------------------------------------------------------------------------------------------------------------------------------------
>saiBol1
ATGCACAAGAGGAAAGGACCCCCGGGACCCCCGGGCAGAGGCGCCGCGGCCGCCCGCCAGCTGGGCCTGCTGGTTGACCTCTCCCCAGATGGCCTGATGATCCCTGAGGACGGAGTTAATGATGAAGAACTGGAGGCTGAGTTCTTGGCCTTGGTCGGGGGCCAGCCCCCAGCCCTGGAGAAGCTCAAAGGCAAAGGTCCCCTGCCAATGGAGGCCATTGAGAAGATGGCCAGCCTCTGCATGAGAGACCCAGACGAGGAGGAGGAGGAG------GGAACGGAC---GAGGATGACTTAGAGGCTGATGATGACCTGCTAGCGGAGCTAAATGAGGTCCTTGGAGAGGAGCAGAAGGCTTCAGAGACCCCGCCTCCTGTGGCCCAGCCGAAGCCCGAGGCTCCCCATCTGGGGCTGGAGGCCACCTTGCAGGAGAGGTTGGCACTCTATCGGACAGCGATTGAAAGCGCCAGGCAAGCTGGAGACAGCGCCAAGATGCGGCGCTATGACCGGGGACTTAAAACACTGGAAAACCTGCTGGCCTCCGTCCGGAAGGGCAATGCCATTGACGAAGCGGACATCCCACCCCCAGTGGCCATAGGCAGAGGC------------------------CCGGCACCCACCCAGCTGGCTCCTGGA---------------------------------ATTGCGTCAGCCCCA------------------------------------GAGCCCAGGGTTACCCTGCAGGCACCTCCTCCCTCTGCCCCAGCCTCATCTCCAGGCTCAGCTCAGCCCCAGATGCCCCCAGGTCCCTGCAGCCCAGGC------CCT---------CTGGCCCAGTTGCAGAGTCGCCAGCGCGAGTACAAGCTGGCTGCGCTCCATGCCAAGCAGCAGGGAGATACCGCTGCTGCCGCCAGACACTTCCGCGTGGCAAAGAGCTTTGATGCTGTCTTGGAGGCCGTGAGCCGGGGTGAGCCCGTGGACCTCTCCTGCCTGCCCCCTCCACCCGACCAGCTGCCCCCAGATCCACCGTCACCACCGTCGCAGCCTCCGACTCCTGCTATGGCACCCTCCACACCA------------------------------------GAGATCCCCCCACCCCCCAGGACCCTGCTGGAGGCGCTGGAGCAGCGAATGGAGCGGTACCAGGTGGCTGCAGCCCAGGCCAAGAGCAAGGGGGACCAGCGGAAAGCTCGAATGCACGAGCGCATCGTCAAGCAATACCAAGATGCCATCAGGGCTCACAAGGCTGGCCGAACCGTGGATGTTGCCGAATTGCCCGTGCCCCCAGGCTTTCCCCCCATCCAGGGCCTGGAGGCCACCAAGCCCACTCAGCAGAGTCTGGTGGGCGTCTTGGAGACTGCCATGAAGCTGGCCAACCAGGATGAAGGCCCAGAGGATGAAGAGGATGAGGTGCCTAAGAAG---CAGAACAGCCCTGTGGCCCCCACAGCCCAGCCCAAAGCCCCAGCCTCAAGGGCTCCCCAGTCGGGATCAGCCCCA---------------GCAGCCAAAGCACCCCCCAAAGGCACATCCACCAGAGCCCAGCAGCAGCTGGCCTTCCTAGAGGGCCGCAAGAAGCAGCTACTGCAGGCTGCGCTGCGAGCCAAGCAGAAAAACGACGTGGAGGGCGCCAAGATGCACCTACGCCAGGCCAAGGGACTGGAGCCTATGCTGGAGGCCTCCCGCAACGGGCTGCCTGTGGACATCACCAAG---------------GTGCCTCCCGCCCCCGTCAACAAGGATGACTTTGCCCTGGTCCAGCGGCCCGGCCCGGGTCTGTCTCAGGAGGCTGCCCGGCGCTATGGTGAACTCACCAAGCTCATACGGCAGCAGCATGAGATGTGCCTGAACCACTCAAACCAATTCACCCACCTGGGCAACATCACTGAAACCACCAAGTTTGAGAAGTTGGCGGAAGACTGTAAGCGGAGCATGGACATCCTGAAGCAAGCCTTCGCTCGGGGGCTCCCCACGCCCACCGCCCGCTTTGAGCAAAGGACCTTCAGCGTCATCAAGATCTTCCCTGACCTCAGCAGCAACGACATGCTCCTCTTCATCGTGAAGGGCATCAGCTTGCCCACACCTCCAGGACTGTCCCCTGGCGACCTGGATGTCTTTGTTCGATTTGACTTCCCCTATCCCAACGTGGAAGAAGCTCAGAAAGACAAGACCAGTGTGATCAAGAACACAGACTCCCCTGAATTCAAGGAGCAGTTCAAACTCTGCATCAACCGCAGCCACCGTGGCTTCCGAAGAGCCATCCAGACCAAAGGCATCAAGTTCGAAGTGGTTCACAAGGGGGGGCTGTTCAAGAATGACCGGGTGCTGGGGACAGCCCAGCTGAAGCTGGATACACTGGAGACAGCGTGTGAGGTCCGGGAGATCCTTGAGGTCCTGGATGGTCGCCGGCCCACAGGGGGGCGACTGGAGGTGATGGTCCGGATTCGGGAGCCACTGACAGCCCAGCAGTTGGAGACGACAACAGAGAGGTGGCTGGTCATTGACCCCGTGCCAGCAGCTGTGCCA---ACACAGGTTGCTGGGCCCAAAGGGAAGGCCCCTCCTGTGCCTACCGCTGCAAGGGAGCCAGGGAAC------AGATCAACCAGGCCCCTGCATAGCCTTAGTGTGCTGGCCTTCGACCAAGAGCGTCTAGAGCGGAAGATCCTGGCCCTCAGGCAGGCGCGGCGGCCAGTGCCCCCAGAAGTGGCCCAGCAGTACCAGGATATCATGCAACGCAGCCAGTGGCAGAAGGCACAGCTGGAGCAAGGGGGCATGGGCATCCGACGGGAATACGTAGCCCAGCTGGAGCGGCAGCTACAGTTCTACACGGAGGCCGCCCGGCGCCTGGGCAATGACGGCAGCAGGGAGGCCGCAAAGGAGGCGCTCTACAGGCGGAATCTGGTGGAGAGCGAG---------------CTGCAGCGGCTCCGCAGG---
>susScr11
ATGCACAAGAAGAAGGGACCTTCGGGACCTCCAGGCCGAGGTGCCGCCACCGCTCGCCAGCTGGGCCTGCTGGTTGACCTCTCCCCAGATGGCCTGATGATCCCTGAGGATGGAGTTAATGACGAGGAACTGGAGGCTGAGTTCTTGGCCTTGGTGGGGGGCCAGCCCCAAGCCTTGGAGAAGCTTAAAGGCAAAGGTCCCCTGCCCATGGAGGCCATTGAGAAGATGGCCAGCCTGTGCATGAGAGACCCGGATGAG---GAGGAGGAG------GGGACGGAC---GAGGAGGATGTGGAGGCTGATGATGACCTGTTGGCGGAACTGAATGAGGTCCTTGGGGAGGAACAGAAGGCTTTGGAGACCCACCCTCCTGTGGCCCAGCCAAAGGCCACAACCCCCAGCCCAGGGGTAGAGGCCACCTTGCAGGAGAGGCTGGCCCTCTACCAGAAAGCAGTTGAAAGCGCTAGGCAAGCTGGCGATGGTGCCAAGATGCGACGCTACGACCGGGGCCTTAAGACACTTGAAAACCTGCTGGTCTCCGTCCGGAAGGGCAACACCATTGATGAAGGGGACATCCCGCCTCCTGTGGCTGTGGGAAAGGGCCCAGAAGCTATGCCCAGCCACACCCCTGCATCCACCCAGCCGACCCCTGTG---------------------------------AACCCACCAGCCCCA------------------------------------GATCCCAGGGTCATCGCAGAAGGTCCTCCTTCCACTGCCCCAGCCTCGTCCCTGGTCTCGGCTAAGCCCCAGGTGCTCCCAGGTCCCTGCAGCCCTGGC------CCC---------CTGGCCCAATTGCAGAGCCGCCAGCGCGAGTACAAGCTAGCTGCCCTCCACGCCAAGCAGCAGGGAGATACTGCTGCCGCTGCCAGATACTTCCGAGTGGCCAAGAGCTTTGATGCTGTCTTGGAGGCATTGAGCCGGGGGGAACCTGTGGACTTGTCCCGCCTGCCCCCTCCACCTGACCAGCTGCCTCCGGACCCACCATCACCACCACTGCAGCCTCCAGCCCCTTCCATGGCGCCCTCTGTGCCA------------------------------------GAGGTTCCTCCACCCCCAAGGACTCTGCTGGAGGCACTGGAGCAGCGGATGGAGCGGTACCGCATGGCCGCAGCTCAAGCCAAGACCAAGGGGGACCAGCGGAAGGCTCGCATGCATGAGCGCATCGTCAAGCAATATCAAGACGCCATCCGAGCCCACAAGGCTGGCCGAACTGTGGACGTGGCGGAGCTGCCTGTGCCTCCAGGCTTTCCCCCAATCCAGGGCCTGGAGGCCACGGAGCCCACCCAGCAGAGCCTGGTGGGGGTCCTAGAAACTGCCATGAAGCTGGCCAACCAGGATGAAGGCGCAGAGGATGAAGAGGATGAGGAGCCAAAGAAGCAACTCAACAGCCCTGCAGCCCCCACAGCCCAGCCCAAAGCCCCACCCTCAAGGACAGGCCAGTCAGGATCTACCCCA---------------GCAGCCAAAGCAGCCCCCAAAGCCACATCCACCAGAGCCCAGCAGCAGCTGGCCTTCTTGGAGGGCCGCAAGAAGCAGCTTCTGCAGGCTGCACTGCGAGCCAAGCAGAAGAATGACGTGGAGGGCGCCAAGATGCACCTGCGCCAGGCCAAGGGGCTGGAGCCCATGCTGGAGGCCTCACGCAATGGGCTGCCTGTGGACATTGCCAAG---------------GTGCCGCCCGCTCCCGTCAACAAGGATGACTTTGCCCTGGTCCAGCGGCCTGGCCCAGGTCTGTCCCAGGAGTCTGCCCGTCGCTACGGTGAACTCACCAAGCTCCTAAGGCAGCAGCACGAGATGTGCCTGAACCACTCTAAGCAGTTCACGCACCTGGGCAACATCGCTGAAACCAGCAAATTTGAGAAGCTGGCAGAGGACTGTAAGCGGAGCATGGAGACTTTGAAGCAGGCATTTGCCCGGGGTCTTCCCACGCCCGCTGCTCGCTTTGAGCAGAGAACCTTCAGTGTCATCAAGATCTTCCCCGACCTCAGCAGCAATGACATGCTCCTGTTCATCGTGAAGGGCATCAACCTGCCCACACCCCAAGGGCTGTCCCCTGGTGACCTGGATGTCTTTGTTCGGTTCGACTTCCCCTATCCCAACGTGGAAGAAGCTCAGAAAGACAAGACCGGCGTGATCAAGAGCACAGACTCCCCTGAGTTCAAGGAGCAGTTCAAGCTCTGCATCAACCGTGGTCACCGTGGCTTCCGAAGGGCCATCCAGACCAAAGGCATCAAGTTCGAAGTGGTCCACAAAGGGGGGCTGTTCAAGAACGACCGGGTCCTGGGCACAGCCCAGCTGAAGCTGGATGCCCTGGAGACGGCATGTGAGGTTCGGGAGATCCTTGAGGTCCTGGATGGTCGTAGGCCCACAGGGGGGCGGCTGGAGGTGATGGTGCGGATTCGGGAGCCACTGACAGCCCAGCAGTTGGAGACAACAACGGAGAGGTGGCTGGTCATCGACCCCCTGCCAGCAGCTGTGCCC---ACACAGGTTGCAGGGCCCAAAGGGAAGGCCCCTCCCATACCTGTTCCTACGAGGGATCCAGGGAAC------AGATCAGCCCGACCCCTGCATAGTCTCAGCGTGCTGGCCTTTGACCAAGAGCGTCTGGAGCGGAAGATCCTGACCCTCAGGCAGGCACGGCGGCCGGTGCCCCCAGATGTGGCCCAGCAATACCAGGACATCATACAACGCAGCCAGTGGCAGAGGGCGCAGCTGGAGCAGGGGGGCCCGGGCATCCGACGGGAGTACATGGCCCAGCTGGAGCGTCAGCTACAGTTCTACACAGAGGCTGCCCGGCGCCTGGGCAATGACGGCAGCAGGGAGGCCGCAAAGGAGGCACTATATCGACGGAACCTAGTCGAGAGTGAG---------------CTGCAGCGGCTCCGCAGG---
>HLrhiFer5
ATGCACAAGAGGAAGGGAATCCCGGGACCCCCGGGCCGAGGCGCGGCCGCCGCCCGCCAGCTGGGCCTACTGGTTGATTTCTCCTCGGATGGCCTGATGATCCCCGAGGATGGAGTTAACAATGAGGAACTGGAGGCTGAGTTCTTGGCTTTGGTAGGGGGCCAGCCCCAAGCCCTGGAGAAGCTCAAAGGCAAAGGTCCACTGCCCATGGAGGCCATTGAGAAGATGGCCAGTTTGTGCATGAAAGACCTGGATGAG------GATGAG------GGGACAGAT---GAAGAGGATGTGGAGGCTGATGATGACCTGCTGGCCGAATTAAATGAGGTCCTTGGGGAGGAACAGAAGGCTTTGGAGCCCCACCCTCCTTTGGCCCAGTCGAAGGCCACAGCCCTCAGCCCAGGGGTGGAGGCCACCTTGCAGGAGAGGCTGGCTCTTTACCAGACAGCGATTGAAAGTGCTAAGCAAGCTGGAGATGGCGCCAAGATACGGCGCTATGACCGGGGACTTAAGACACTTGAAAACCTGCTGGCCTCCGTCCGAAAGGGCAATGCCATTGATGAAGAGGACATCCCACCACCTGTTGCCATAGGGAAGGGCCCAGCGGCCACACCCAGCCACACCCCTGTACTTACCCCGCCAGCCTCTGTGAACCTGCTGGCTCCAGAACCCAGGGTCACAGTGAACCTGCTGGCTCCA------------------------------------GAACCCAGGGTCACAGTGGAGGGTCCTCCTCCTACTGTCCCAGCCTCATCCCTGGGCTTGGCGAAGCCCCAGCCGCCCCCAGGTCCCTGCAGCACTGGC------CCC---------CTGGCACAGTTGCAGAGCCACCAACGCGAGTACAAGCTGGCTGCCCTCCATGCCAAGCAGCAGGGAGATACCTCTGCTGCCACCAGACACTTCCGTGTGGCCAAGAGCTTTGATGCTGTCCTGGAGGCCCTGAGCCGGGGGGAGCCTGTGGACCTGTCCCGCTTGCCCCCTCCACCTGATCAGCTACCCCCAGACTCACCATCACCACTACCACAGCCTATGACTCCTGCCACAGTGCCCTCCATGCCA------------------------------------GAGGTTCCCCCACCCCCACGGACTCTCCTGGAGGCCCTAGAGCAGCGAATGGAGCGATACCACGTGGCCGCAGCCCAGGCTAAGACCAAAGGGGACCAGCGGAAGGCTCGTATGCATGAGCGCATTGTCAAGCAATACCAAGACGCCATACGAGCCCACAAGGCTGGCCGAGCTGTGGATGTGACTGAGCTGCCAGTACCCCCAGGCTTTCCCCCCATCCAGGGCCTGGAGGCCTCCGAGCCCACCCAGCCGAGCCTGGTGGGGGTCCTGGAAACTGCCATGAAGCTGGCCAACCAGGATGAAGGCCCAGAGGATGAAGAGGATGAAGAGCCTAAGAAGCAGCCCAACAGCCCTGTGGCCCCCATGGCTCAGCCCAAGGCTCCAGCATCAAGGGCACCCCAGCCAGGATCCACCCCA---------------GCAGCCAAAACAGCCCCCAAAGGCACATCCACCAGAGCCCAGCAGCAACTGACCTTCCTGGAGGGCCGAAAGAAGCAGCTCCTGCAGGCCGCATTGCGAGCCAAGCAGAAGAACGACATGGAGGGTGCCAAGATGCACCTGCGCCAGGCCAAGGGGCTGGAGCCCATGCTGGAGGCCTCACGTAACGGGCTGCCTGTGGACATCACCAAG---------------GTGCCACCTGCCCCTGTCAGCAAAGACGACTTCGCCCTGGTCCAGCGGCCTGGCCCTGGTCTATCTCAGGAGTCTGCCCGGCGCTATGGTGAACTCACCAAGCTCATAAGGCAGCAGCATGAGATGTGCTTGAACCACTCTAACCAGTTCACTCACCTGGGCAACATTGCTGAAACCAGCAAATTTGAGAAACTGGCAGAGGACTGTAAACGGAGCATGGAGACTCTGAAGCAGGCTTTCGCCCGAGGTCTCCCCACGCCCACTGCCCGCTTTGAGCAAAGAACTTTCAGTATCATCAAGATCTTCCCTGACCTCAGCAGCAATGACATGCTCCTGTTCATCGTGAAGGGCATCAACTTGCCCACGCCCCCAGGGCTGTCCCCCGGTGACCTGGATGTCTTCGTTCGGTTCGACTTCCCCTATCCCAATGTGGAAGAAGCTCAGAAAGACAAGACCAGCGTGATCAAGAACACAGACTCCCCTGAGTTCAAGGAGCAGTTCAAATTGTGCATTAATCGTAGCCACCGAGGCTTCCGAAGGGCTATCCAGACCAAAGGCATCAAGTTCGAAGTGGTCCACAAGGGGGGGCTGTTCAAAACTGACCGGGTCCTGGGCACAGCCCAGCTGAAGCTGGATGCCCTGGAGACAGCATGCGAGGTCCGGGAGATCCTTGAGGTACTAGATGGTCGCCGGCCGACTGGGGGGAGGCTGGAGGTGATGGTCCGGATTCGAGAGCCACTGACAGCCCAGCAATTGGAGACAACGACTGAGAGGTGGCTGGTCATTGACCCTGTGCCAGCAGCTATGCCC---ACACAGGTTGCTGGGCCTAAAGGGAAGGCTCCTCCTGTGCCTGCCCCTACGAGGGAGCCAGGAAAC------AGATCCACCCGGCCCCTGCATAGCCTCAGTGTGCTGGCCTTCGACCAAGAGCGTCTAGAGCGGAAGATCTTGTCCCTCAGGCAGGCACGGCGGCCAGTGCCCCCGGAGGTAGCCCAGCAGTACCAAGACATCATGCAACGCAGCCAGTGGCAGAGGGCACAGCTGGAGCAGGGGGGCCCGGGCATCCGGAGAGAATACATGGCCCAGCTGGAACGTCAGCTGCAGTTCTACACAGAGGCTGCCCGGCGCCTGGGCAATGATGGCAGCAGGGAAGCTGCAAAGGAGGCACTCTATAGGCGGAACCTGGTTGAGAATGAG---------------CTGCAGCGGCTTCGTAGG---
>oryAfe1
ATGCACAAGAGGAAGGGA---------CCCCCAGGCCGAGGCGCCGCCGCAGCCCGCCAGCTGGGCCTGCTAGTTGACCTCTCCCCAGATGGCTTGATGATCCCAGAGGATGGAGTTAACGATGAGGAACTGGAGGCCGAATTCTTGGCCTTGGTGGGGGGACAGCCCCCAGCTCTGGAGAAGCTCAAAGGCAAAGGGCCCCTGCCCATGGAAGCTATTGAGAAGATGGCCAGCCTGTGCATGAGAGATCTGGACGAGGAGGAGGATGAGGAGGGGGGTACTGAC---GAGGACGATGTGGAGGCCGATGACGACCTGCTGGCAGAACTGAATGAGGTCCTTGGAGAGGAGCAGAAGGCTTTGGAGTCCCAGCCGATTTCAGTCCAGCCGAAGCCCTCAGTCCCAGGCCCAGGGGTGGAGACCACCTTGCAGGAAAGGCTAGCCCTCTACCAGACAGCAATTGAAAGTGCTCGGCAAGCTGGAGACAGCGCCAAGATGCGGCGCTATGATCGGGGACTTAAGACACTTGAAAACCTGCTGGTCTCTGTCCGAAAGGGCAATGCCATCGACGAAGGGGACATCCCACCGCCTGTAGCTGTAGGCAAAAGCCTGGCAGCCACGCCCAGCCACACCCCTACGCCCGCCCAGCCGGCCCCTACG---------------------------------AACCTGCCGCCCCCTATGAACCTGCCACCCCCTACGAACCTGCCAGCCCTGGAGCCCCGAGTGACCATGCAGGGACCTCCTCCCGCTGGCCCTGCCTCATCCCCAGCCTCAGCTCAGCCCCAGCTGCCCCCAGGCCCCTGCAGCCCTGGC------CTC---------CTGACCCAGTTGCAGAGCCGGCAGCGTGAGTACAAGCTGGCTGCTCTCCAGGCCAAGCAGCAAGGAGATACTGCTGCCGCCACCCGGCACTTCCGCGTGGCCAAGAGCTTTGATGCTGTCTTGGAGGCCTTGAGCCGGGGGGAGCCTGTGGACCTGTCCCGCCTGCCCCCACCCCCTGACCAGCTGCCCACAGACTCACCATCACCACCTTCTCAGCCTCCGACTCCCACCACAGCACCCTCCACACCA------------------------------------GAGGTGCCTGCACCCCCACGGACCCTCCTGGAGGCTCTGGAGCAGCGGATGGAGCGGTACCGCATGGCTGCAGCCCAGGCCAAGGCCAAGGGGGACCAGCGGAAGGCTCGCATGCATGAACGTATTGTCAAGCAATACCAAGATGCTATTCGAGCCCACAAGGCCGGCCGAGCTGTGGAGGTGGCAGAGCTGCCCGTGCCTCCAGGCTTTCCCCCTATCCAGGGTCTGGAGGCCACCGAGCCAGCTCAGCAGAGTCTGGTGGGTGTCCTTGAAACTGCCATGAAGCTGGCTAATCAGGACGAAGGCCCAGAGGATGAAGAGGATGAGGAGCCTAAGAAGCAGTCTGCCAGCCCTGCAGCCCCCACAGCCCAGCCCAAGGCTGTACCTGCAAGGGCATCCGCATCAGGATCAGCCCCAGCAACCTCGACCCCAGCAGCCAAAGCAGCCTCCAAAGGCACATCCACCAGAGCCCAGCAGCAGCTGGCTTTCCTGGAGAACCGCAAGAAGCAGCTCCTGCAGGCTGCGCTGCGAGCCAAGCAGAAGAACGACGTGGAGGGTGCCAAGATGCACCTGCGCCAGGCCAAGGGGCTGGAGCCCATGCTGGAGGCCTCACGCAACGGGCTGCCTGTGGACATCAGCAAG---------------GTGCCACCTGCTCCAGTCAACAAGGACGACTTCGCCCTGGTCCAGAGGCCTGGCCCAGGTCTGTCTCAGGAGGCCATCCGGCGCTATGGTGAGCTCACCAAGCTGATACGGCAGCAGCACGAGATATGCCTAAACCACTCCAACCAGTTCACCCACCTGGGCAACATCGCTGAAACCAGCAAGTTTGAGAAGCTGGCGGAGGACTGTAAACGTAGCATGGAGACTCTGAAGCAGGCCTTCGCCCGGGGTCTCCCCACCCCTGCTGCCCGCTTTGAGCAGAGGACCTTCAGCGTCATCAAGATCTTCCCCGACCTCAGCAACAACGACATGCTCCTGTTCATCGTGAAGGGCATCAACTTGCCCACACCCCCAGGGCTCTCCCCCGGGGACCTGGATGTTTTTGTTCGGTTCGACTTCCCCTATCCCAATGTGGAAGAAGCTCAGAAAGACAAGACCAGTGTGATCAAGAACACAGATTCCCCAGAGTTCAAGGAACAGTTCAAGCTCTGCATCAACCGTGGCCATCGTGGCTTCAGGAGGGCCATCCAGACCAAAGGCATTAAGTTTGAAGTGGTCCACAAGGGAGGGCTGTTCAAGAACGACCGGGTACTGGGCACAGCCCAGCTGAAGCTGGACACCCTGGAGACTGCGTGCGAGGTCCGGGAGATCCTTGAGGTTCTGGATGGTCGCCGGCCCACAGGGGGGCGGCTGGAGGTGATGGTCCGGATTCGGGAGCCGCTGACAGCCCAGCAGTTGGAGACGACAACTGAGAGGTGGCTGGTCATCGACCCTGTGCCAGCTGCTGTGCCC---ACG---GTCGCTGGGCCCAAAGGGAAGGCCCCTCCTGTGCCTGCCCCTGCGAGGGAACCAGGAAAC------AGACCAGCCCGGCCCCTGCACAGCCTCAGCGTGCTGGCCTTTGACCAAGAACGTCTGGAGCGGAAGATCCTGGCCCTCAGGCAGGCGCGGCGGCCAGTGCCCCCCGAGGTGGCCCAGCAGTACCAGGACATCATGCAGCGCAGCCAGTGGCAGAGGGCCCAGCTGGAGCAAGGGGGTGTGGGCATCCGGCGGGAGTACATGGCCCAGCTGGAGCGGCAGCTGCAGTTCTACACCGAGGCCGCCCGGCGCCTGGGCAGCGATGGCAGCAGGGAGGCTGCGAAGGAGGCGTTGTACAGGCGGAATCTGGTGGAGAGTGAG---------------CTGCAGCGGCTCCGAAGG---
>triMan1
ATGCACAAGAGGAAGGGA---------CCCCCAGGCCGAGGCGCCGCCGCCGCCCGCCAGCTAGGCCTGCTGGTTGACCTTTCCCCAGACGGCCTGATGATCCCCGAGGATAGAGTTAATGATGAGGAACTGGAGGCCGAGTTCTTGGCCTTTGTCGGGGGCCAGCCCCCAGCCCTGGAGAAGCTGAAAGGCAAAGGGCCCCTGCCCATGGAGGCCATTGAGAAGATGGCCAGCCTGTGCATGAGAGACTTGGATGAGGAGGAGGGGGAG------GGGACTGAT---GAGGATGATGTCGAGGCTGATGACAACCTGCTGGCGGAACTAAACGAGGTCCTTGGAGAGGAGCAAAAGGCTTTGGAGTCCCAGCCTCCTTTGGCCCAGCCAAGGCCCACAGCCCCCAGCCCAGGGGTGGAGTCCACCCTGCAGGAGAGGCTGGCCCTCTACCAGACAGCAATTGAAAGCGCTCGGCAAGCTGGAGATGGCGCCAAGATGCGGCGCTATGACCGGGGCCTTAAGACGCTCGAAAATCTGCTGGCCTCCGTCCGGAAGGGCAACACCATCGATGAAGGGGATATCCCACCACCTGTGGCTGTGGGCAGAAGCCTGGCAGCCACGCCCAGCCACACCGCTGTGCCCACCCAGCCAGTCCCTACA---------------------------------AACCCGTCTGCCCCG------------------------------------GAGCCCAGGTTGCCCATGCAGGGTCCTCCTCCCACTGCCCCAGCTTCATCCCCGGACTCAGCTAAGCCCCAGCTGCCCCCAGGTCCCTGCAGCTCTGGCCCCCTGCCC---------CTGGCCCAGTTGCAGAGCCGACAGCGCGAGTATAAGCTAGCTGCTCTAAAGGCCAAGCAGCAGGGAGATACTGCCACCGCCGCCCGACACTTGCGCGTGGCCAAGAGCTTCGATGCCGTCTTGGAGGCCCTGAGCCAGGGGGAGCCCGTGGACCTGTCCCGCCTACCCCCTCCACCTGACCAGCTGCCCACAGATTCACCATCACCACCTTCGCAGCCTCCGACTCCCATCACAGCACCCTCGACACCA------------------------------------GAGGTGCCCCCACCCCCACGGACCCTCCTGGAGGCACTGGAGCAGCGGATGGAACGGTACCACGTGGCCGCAGCCCAGGCCAAGGCCAAGGGGGACCAGCGGAAGGCTCGTATGCATGAACGCATCATCAAGCAATACCAAGATGCTATCCGAGCCCACAAGGCTGGCCGAGCCGTGGAGGTGGCAGAGCTGCCTGTGCCCCCAGGCTTTCCTCCCATCCAGGGTCTGGAGGCCACCGAGCCCACCCAGCAGAGCCTGGTGGGCGTCCTAGAGACTGCCATGAAGCTGGCCAATCAGGATGAAGGCCCAGAGGATGAAGAGGATGAGGAACCTAAGAAGCAGTCCACCAGCCCTGCAGCCCCCACAGCCCAGCCTAAAGCTCCACCCTCAAGGGCACCTGCATCAGGATCAGCCCCG---------------GCAGCCAAAGCAGCCCCCAAAAGCACGTCCACCAGAGCCCAGCAGCAGCTGGCCTTCCTGGAGAACCGCAAGAAGCAGCTCCTGCAGGCTGCGCTGCGAGCCAAGCAGAAGAACGATGTAGAGGGCGCCAAGATGCACCTGCGCCAGGCCAAGGGCCTGGAGCCCATGCTGGAGGCCTCACGCAATGGGCTGCCCGTGGACATTGCCAAG---------------GTGCCGCCTGCCCCAGTTAACAAAGACGACTTCACCCTGGTCCAGCGGCCCGGCCCAGGTCTGTCTCAGGAGGCTGCCCGGCGCTACGGTGAGCTCACCAAGCTGATACGGCAGCAGCATGAGATGTGCCTAAACCACTCTAACCAGTTCACCCACCTGGGCAACATCACCGAAACCAGCAAGTTTGAGAAACTGGCAGAGGACTGTAAGCGGAGCATGGAGACTCTGAAGCAGGCCTTTGCGCGGGGTCTCCCCACACCTGTTGCCCGCTTCGAGCAGAGGACCTTCAGCATCATTAAGATCTTCCCCGACCTCAGCAGCAATGACATGCTCCTGTTCATCGTGAAGGGCATCAACTTGCCCACACCCTCAGGGCTCTCCCCTGGGGACCTGGATGTTTTCGTTCGTTTCGACTTCCCCTATCCCAATGTGGAAGAAGCTCAGAAAGACAAGACCAGCGTGATCAAGAACACAGATTCCCCAGAGTTCAAGGAGCAGTTCAAACTCTGCATCAACCGCGGCCACCGTGGCTTCAAAAGGGCCATCCAGACCAAAGGCATCAAGTTTGAAGTGGTCCACAAGGGGGGCCTATTCAAGAACGATCGGGTCCTGGGCACAGCCCAGCTGAAGTTGGACACCCTGGAGACTGCATGCGAGGTCCGGGAGATCCTTGAGGTTCTGGATGGTCGCCGCCCCACTGGGGGGCGGTTAGAGGTGATGGTCCGGATTCGGGAGCCGCTAACAGCCCAGCAGTTGGAGACGACAACCGAGAGGTGGCTGGTCATTGACCCCATGCCAGTAGCCGCGCCC---ACACAGGTCACTGGGCCCAAAGGGAAGGCCCCTCCTGTGCCTGCCCCTGCGAGGGAGCCAGGGAAC------AGACCAGCCCGGCCCCTGCACAGCCTCAGCGTGCTGGCCTTTGACCAAGAGCGTCTGGAACGGAAGATCCTGGCCCTCAGGCAGGCACGGCGGCCAGTGCCCCCTGAGGTGGCCCAGCAGTACCAGGACATCATTCAGCGCAGCCAGTGGCAGAAATCCCAGCTGGAGCAGGGGGGCGCGGGCATCCGGCGGGAGTACACTGCTCAGCTGGAGCGGCAGCTGCAGTTCTACACGGAGGCCGCCCGGCGCCTGGGCAACGACGGCAGCAGGGAGGCCGCAAAGGAGGCGCTCTACAGACGGAACCTGGTAGAGAGTGAGTGGCCTGTCCCCCAGCTGCAGCGGCTCCGGAGA---
>cerSim1
ATGCACAAGAGGAAAGGACCCCCGGCACCCCCGGGCCGAGGCGCCGCCGCCGCCCGCCAGCTGGGCCTGCTGGTTGACCTCTCTCCAGACGGCCTGATGATCCCCGAGGACGGAGTTAATGACCAGGAACTGGAGGCCGAGTTCTTGGCTCTGGTGGGGGGCCAGCCGCAAGCCCTGGAGAAGCTCAAAGGCAAAGGTCCCCTGCCCATGGAGGCCATTGAGAAGATGGCCAGCCTGTGCATGAGAGACCTGGACGAG---GAGGAGGAG------GGGACGGAC---GAGGAGGATGTGGAGGCTGATGGCGACCTGCTGGCGGAACTGAATGAGGTCCTTGGGGAGGAGCAAAAGACTTTGGAGCGCCCCCCTCCTGTGGCCCAGCCCAGGGCCACAGCCCCGGGCCCCGGGGTGGAGGCCACCTTGCAGGAGAGGCTGGCCCTCTACCAGAGAGCAATCGAAAGCGCTAGGCAAGCCGGGGATGGCGCCAAGATGCGGCGCTACGACCGGGGCCTGAAGACGCTCGAGAACCTGCTGGCCTCTGTCCAGAAGGGCAGCGCCATCGACGAAGCGGACATCCCGCCGCCCGTGGCCGTGGGGAGGGGCCCCGCCGCCCCGCCCAGCGATGCCCCAGCGCCC---------------------------------------------------ACCCCGCCAGTGCCG------------------------------------GAGCCCAGGGCGTTCACGGAGGGTCCCCCTTTCAGCGCCCCAGCCTCGTCTCTGGGCTCGGCTAAGCCC---------CCAGGTCCCTGCAGCCCTGGC------CCC---------CTGGCCCAGCTGCAGAGCCGCCAACATGAGTACAAGCTGGCTGCCCTCCACGCCAAGCAGCAGGGAGACACCGCCGCTGCCACCAGACTCTTCCGCGTGGCCAAGAGCTGTGACGCTGTCTTAGAGGCCCTGAGCCGGGGGGAGCCTGTGGACCTGTCCCACCTGCCCCCTCCACCTGACCAGCTGCCCCCAGACCCACCATCACCACCACCGCAGCCTCCAGCTCCCGCCACCGTGCCCTCCACGCCA------------------------------------GAGGTTCCCCCAGCCCCGCGGACTCTCCTGGAGGCGCTGGAGCAGCGAATGGAGCGCTACCGCACGGCCGCAGCCCAGGCCAAGGCCAAAGGAGACGAGCGCAAGGCTCGCATGCACGAGCGCATCCTCAAGCAATACCAAGATGCCATCCGAGCCCACAAAGCTGGCCGAGCCGTGGATGTGGCCGCGCTGCCCGTGCCCCCAGGCTTTCCCCCCATCCAGGGCCTGGAGGCCAGCGAGCCTGCCCAGCAGAGCCTGGTGGGAGTGCTGGAGACCGCCATGAAGCTGGCCAACCAGGATGAAGGCCCAGAGGACGAAGACGATGAGGAGCCTAAGAAGCAGCCCAACAGCCCTCCAGCCCCCACAGCCCAGCCCAAGGCCCCACCCTCCAGGGCACCCCAGTCAGGATCCGCCCCA---------------GCAGCCAAGGCAGCCCCCAAAGGCACATCCACCAGAGCCCAGCAGCAGCTGGCCTTCCTGGAGGGCCGTAAGAAGCAACTCCTGCAGGCCGCGCTGCGAGCCAAGCAGAAGAATGACGTGGAGGGCGCCAAGATGCTCCTGCGGCAGGCCAAGGGGCTGGAGCCCATGCTGGAGGCCTCCCGCAGCGGGCTGCCCGTGGACATCACCAAG---------------GTGCCGCCGGCCCCCATCAACAAGGACGACTTTGCCCTGGTCCAGCGGCCGGGCCCAGGTCTCTCTCAGGAGTGCGCCCGGCGCTACAGTGAACTCACCAAGCTCATTAGGCAGCAACACGAGATGTGCCTGAACCACTCTAACCAGTTCACCCACCTGGGCAACATCACCGAAACCAGCAAATTTGAGAAGCTGGCAGAAGACTGTAAGCGGAGCATGGAGACTCTGAAGCAGGCCTTCGCCCGGGGCCTGCCCACACCCACTGCCCGCTTTGAGCAGAGAACCTTCAGTGTCATCAAGATCTTCCCTGAGCTCGGCAGCAATGACATGCTCCTGTGGGTTGTGAAGGGCATCGGCCTGCCCACGCCACCAGGGCTGTCCCCCGGCGACCTGGATGTCTTCGTTCGGTTCGACTTCCCCTATCCCAATGTGGAAGAAGCTCAGAAAGACAAGACCAGCGTGGTCAAGAACACAGACTCCCCTGAGTTCAAGGAGCAGTTCAAACTCTGCATCAACCGCGGCCACCGCGGCTTCCGAAGGGCCATCCAGACCAAAGGCATCAAGTTCGAAGTGGTCCACAAGGGGGGGCTTTTCAAGACCGACCGGGTCCTGGGCACAGCACAGCTGAAGCTGGATGCCCTGGAGACAGCATGTGAGGTCCGGGAGATTCTGGAGGTCCTGGATGGTCGCCGGCCCACCGGGGGGAGGCTAGAGGTGATGGTCCGGATCCGGGAGCCACTGACAGCTCAGCAGTTGGAGACCACGACTGAGAGGTGGCTGGTCATCGACCCCGTGCCAGCCGCCTTGCCC---ACGCAGGTTGCTGGGCCCAAAGGGAAGGCTCCTGCTGTACCTGCCCCAACAAGGGAGCCAGGGAAC------AGATCAGCCCGGCCCCTGCATAGCCTCAGCGTACTGGCCTTCGACCAAGAGCGTCTGGAGCGGAAGATCCTGGCCCTCAGGCAGGCGCGGCGGCCGGTGCCCCCAGAAGTGGCCCAGCAGTACCAGGACACCGTGCAACGCAGCCAGTGGCAGAGGGCTCAGCTGGAGCAGGGCGGCCCTGNNNNNNNNNNNNAGTACCTGGCCCAGCTGGAGCGGCAGCTGCAGTTCTACACGGAGGCCGCCCGGCGCATGGGCAACGACGGCAACAGAGAGGCCGCAAAGGAGGCGCTGTACAGGCGGAACCTGGTCGAGAGCGAG---------------CTGCAGCGGCTCCGCAGG---
>otoGar3
ATGCACAGGAGGAAGGGACCTCCGGGACCCCCAGGCCGAGGCGCTGTCGCCGCCCGCCAGCTGGGCCTCCTGGTTGACCTGTCCCCAGACGGCCTGATGATCCCTGAGGATGGAGTTAACAATGAGGAACTGGAGGCTGAATTCTTGGCCTTGGTGGGGGACCAGCCCCCAGCCCTGGAGAAGCTCAAAGGCAAAGGCCCCCTGCCCATGGAAGCCATCGAGAAGATGGCCAGACTGTGCATGAGAGACCCAGACGAGGAGGAAGAAGAG------GGGACAGAT---GAGGATGATGTGGAGGCTGATGACGACCTGTTGGCGGAGTTGAATGAGGTCCTGGGAGAAGAGCAGAAGGCTTTGGAGCCCCAGCCATCAATGGCCCAGCCAAAGCCCTCAGCCCCCTGCCTAGGGGTCGAGGCCACTTTGCAGGAGAGGCTGGCCCTCTACCAGAGAGCAATTGAAGGTGCCAGGCAAGCTGGAGACAGTGCCAAGATGCGGCGCTACGATCGGGGGCTTAAAACGCTGGAGAATCTGCTGTCCTCTGTCCAGAAGGGCAACACCATTGATGAAGCAGACATCCCGCCGCCTGTGGCCATAGGAAAGAGCCTAGCAGCCATGCCCAGCCACAGCCTTGCACCCACCCAGCCAGCGCCTTCA---------------------------------ATCCTGCCAACTCCG------------------------------------GAGCCCAGGGTCACCCTGGAGGGTCCTCCTCCCACCACCCCAGCTTCATCCCTAGGCTCAGCTAAGCCACAGCTGCCCCCAGGTCCCTGTAGCCCCAGC------CCT---------CTGACCCAGTTGCAGACCCGCCAGCGGGAGTATAAGCTGGCTGCCCTCCAAGCCAAGCAGCAGGGAGATTCCGCCACTGCTACCAGATACTTCCGTGTGGCCAAGAGCTTTGATGCCATCTTGGAGTCTCTGAGCCGGGGGGAGCCCGTGGACCTGTCTCACCTGCCCCCTCCACTTGACCAGCTGCCCTCAGACCCACCATCACCAATACCACAGCCTCTGACTCCTGCCACAGCACCCTCCATGCCA------------------------------------GATGTCCCCCTACCCCCAAGGACCCTACTGGAGGCGCTAGAGCAGCGGATGGAGCGTTACCATGTGGCCTCAGCCCAGGCCAAGAGCAAGGGGGACCAGCGGAAGGCTCGCATGCATGAGCGCATCATCAAGCAATATCAAGATGCCATCCGAGCCCACAAGGCTGGCCGAGCCGTGGATGTGGCTGAGCTGCCTGTGCCCCCAGGCTTTCCCCCCATCCAGGGCCTGGAGGCCACTGAGTCTGTCCAGCAGAGCCTAGTGGGTGTCCTAGAGACTGCCATGAAGCTGGCCAATCAGGATGAAGGCCCAGAGGATGAAGAGGATGAGGTGCCTAAGAAG---CAGAACAGCCCTGTGACTCCCACAGTCCAGCCCAAGGCCCCACCCTCAAGGGCTCCCCAGTCAGGACCAGCCTCC---------------GCAGCCAAAGCAGCCCCTAAAGGCACATCCACCAGAGCCCAACAGCAGCTGGCTTTCCTGGAGGGCCGGAAGAAGCAGCTCCTACAGGCTGCACTGCGAGCCAAGCAGAAAAATGATGTGGAGGGCGCCAAGATGCACCTGCGCCAGGCCAAGGGACTAGAGCCCATGCTGGAGGCCTCACGCAATGGGCTGCCTGTGGACATCACCAAG---------------GTGCCACCTGCTCCTGTCAACAAGGATGACTTTGCTCTGGTCCAGCGGCCTGGCCCAGGTCTGACTCAGGATGCCGCCCGGCGCTATGGTGAACTCACCAAGCTGTTAAGGCAGCAGCATGAGATGTGCCTGAACTACTCTAACCAATTCACCCACCTAGGCAACATTGTTGAAACTAGCAAGTTTGAGAAGCTGGCAGAGGACTGTAAGCGAAGCATGGAGACCCTAAAGCAAGCCTTCGCCCGGGGTCTACCCACACCTGCAGCCCGCTTTGAGCAGAGGACCTTCAGTGTCATTAAGATCTTCTCTGACCTCAGCAGCAACGACATGCTTCTATTCATCGGGAAGGGCATCAACTTGCCCACACCCCCAGGGCTGTCCCCTGGTGACCTGGATGTCTTTGTTCGGTTCGACTTCCCCTATCCCAATGTGGAGGAAGCTCAGAAAGATAAGACAAGTGTGATCAAGAACACAGACTCCCCTGAGTTCAAGGAACAGTTTAAACTCTGCATCAACCGCAGCCACCGTGGTTTCCGAAGGGCCATCCAGTCCAAAGGCATCAAATTTGAAGTGGTCCACAAAGGGGGGCTGTTCAAGACTGACCGGGTGCTGGGGATAGCACAGCTGAAGCTGGATGCCCTGGAGACAGCGTGTGAGGTCCGAGAGATCCTTGAGGTCCTTGATGGTCGCCGGCCCACAGGGGGGCGACTGGAGGTGATGGTCCGGATTCGAGAGCCACTGACAGCCCAGCAGTTGGAGACAACGACTGAGAGGTGGCTGGTCATCGACCCTGTGCCAACCACTGTGCCC---ACACAGGTTGCTGGACCCAAAGGGAAAGCCCCTCCTGTGCCTGCCCCTACAAGGGATCCAGGGAAC------AGATCAGCCCGGCCTCTGCATAGCCTCAGCGTGCTGGCTTTTGATCAAGAGCGTCTGGAGCGGAAAATCCTGGCCCTCAGGCAGGCACGGCGACCAGTGCCCCCGGATGTAGCCCAGCAGTACCAGGACATCATGCAGCGCCTCCAGTGGCAGAGGGCACAGCTGGAGCAGGGAGGAGTGGGCATCCGGAGGGAGTATACAGCCCAGCTGGAGCGTCAGCTGCAGTTCTACACAGAGGCTGCCCGGCGCCTGGGCAATGATGGCAGCAGGGAAGCTGCAAAGGAGGCACTCTACAGGCGGAATCTGGTGGAGAGCGAG---------------CTGCAGAGACTTCGCAGA---
>micOch1
ATGCACAAGAGGAATGGACCCCCGGCACCCCCGGGCCGAGGCGCTGTCACCGCCCGCCAGCTCGGCCTGCTGGTTGACTTTTCCCCAGACGGCCTGATGATCCCTGAGGATGGGGTAAATGATGAGGAACTGGAGGCTGAGTTCTTGGCTTTGGTGGGGGACCAGCCCCAGGCCCTGGAGAAACTCAGAGGCAAAGGTCCCTTGCCAATGGAGGCCATTGAGAAGATGGCCCGGCTCTGCATGAGAGACCTGGATGAG---GATGAAGAG------GGGGCTGAT---GAGGATGATGTGGAGGCTGATGAGGACCTGCTGGCAGAGCTAAATGAGGTCCTTGGGGAGGAACAGAAGGCTGTGGAGCCCCTGAAGTCTGTGGCCCAGCCAAAGCCTTCAGGTTCCAACCCAGGAGTAGAGGCCATGTTGCAGGAGAGGCTAGCCCTCTACCAGTCTGCAGTGGAGAGTGCCAGGCAAGCTGGGGACAGTGCCAAGATGCGACGCTATGACCGGGGGCTCAAGACACTGGAAAACCTGCTGGCCTCTTCCAGGAAGGGCAACATCATCAATGAAGCAGACATCCCGCCACTTGTCACACTGGGGAAGGGACCAGCAGCCGGGCACAGCCACACCCATGCTACTCCTCACCTGGCTCCTGTG---------------------------------AACCTGCCAGCCGCA------------------------------------GAGTCCAGCGTCACCTTGGAGACCCCATCTACCACCACACAAACC---------------------CCTGCCAAGCCTCCCGGTCCCTGCAGC------------CCC---------CTTGCCCAGTTGCAGAGCCTCCAGCATGAGTACAAACTGGCTGCCCTCCATGCCAAGCATCAGGGCGACACTGCTGCAGCCACCAGACACTTGAGGGTAGCCAAGAGTTTCGACCCTGTCCTTGAGGCTCTGAGCCGTGGGGAACTGGTGGACCTTTCCCGCCTGCCCCCTCCACCTGACCAGCTGTCTCCAGAGCCCCCTTTGCCAGCAGCACAACCTTTGACCCCTGCCTCAGCACCCATCAGACCA------------------------------------GAGGTTCCCCAACCTCCAAGGAGCCTCCTGGAGGCGCTGGAGCAGCGAATGGAGCGGTACCATGTGGCTGCGGGCCAGGCCAAGGCCAAGGGTGATCAGCGGAAGGCACGCATGCACGAACGCATTGTCAAGCAATACCAAGACGCCATTCGAGCCCACAAGGCAGGCCGAGCTGTGGATGTGACCGAGCTGCCAGTACCCCCAGGCTTCCCCCCAATTCAGGGCTTGGAGAATGCAGAGTCCACCCAGCAGAGCCTGGCAGGGGTTCTGGAAACTGCCATGAAGCTTGCTAACCACGATGAAGGCTCAGAGGAGGAAGAGGATGAGGCTCCTAAAAAG---CAAAATACCCCTGCTGCCCCCACAACCCAGCTGAAGTCCTCACCCTCCAAAGCGCCCGCATCAGGACCAGCAACA---------------ACAGGCAAAGCAGTTCCCAAGGGTACATCCACCAGGGCCCAGCAGCAACTGGCCTTCCTGGAAGGTCGTAAGAAGCAGCTCCTGCAGGCTGCACTGCGTGCCAAGCAAAAGAATGACGTAGAGGGCGCCAAGATGCATCTGCGCCAGGCCAAAGGGCTAGAGCCCATGCTAGAGGCCTCTCGCAGCGGGTTGCCTGTGGACATCGCCAAG---------------GTGCCACCCGCTCCTGTCAACAAGGACGATTTTGTGCTGGTGCAGCGGCCTGGCCCAGGCCTGTCTCAGGAGGCTGTGCGGCGCTATGGGGAGCTTACCAAACTCCTGAGACAGCAACATGAAATGTGTCTGAACCACGCCACACAGTTCACCCATCTGGGTAACATTGCTGAAACTATCAAGTTCGAGAAGCTGGCAGAAGACTGTAAGCGGAGCATGGACACCCTAAAGCAAGCCTTTGCCCGTAGTCTGCCCACACCTGCTGCCCGCTTTGAGCAGAGGACCTTCAGTGTTATCAAGATCTTTCCGGACCTGAGCAACAATGACATGCTTCTGTTTATCGTGAAGGGCATCAACTTGCCCACACCTACAGGGCTGTCCCCCAGTGACCTGGATGCCTTTGTCCGGTTTGACTTCCCTTATCCCAATGTGGAAGAAGCTCAAAAAGACAAGACCAGTGTGATCAAAAATACAGACTCCCCTGAATTTAAAGAACAGTTCAAACTCTGCATCAACCGTGGCCACCGTGGCTTCCGAAGGGCCATCCAAACCAAGGGCATCAAGTTCGAAGTGGTCCACAAGGGGGGGCTGTTCAAGACTGACAGGGTGCTGGGCACAGCCCAGCTGAAACTGGATATGCTGGAGACAGCGTGCGAAGTCCATGAGATCCTGGAGGTTTTGGATGGACGCCGGCCCACTGGGGGGCGGCTTGAAGTGATGGTCCGGATCCGGGAGCCACTGACAGCCCAGCAGTTGGAGACTACAACGGAGAGGTGGCTGGTCATTGACCACCTCCCAGCAGCTGTGCCC---ACG---GTCACTGGTCCCAAAGCAAAGGTGCCTCCCATCGCTACTTCTTGGAGGGACTCAGGGAAC------AGGTCAGCACGTCCCCTGCACAGCCTGAGTGTGCTGGCCTTTGACCAAGAGCGGCTAGAAAGGAAGATCCTGGCCTTGAGGCAGGCACGCCGGCCTGTTCCTCCAGAAGTGGCCCAGCAGTACCAGGATGTGGTGCAGCGCAGCCAGTGGCAGAGGGCACAGCTGGAGCAGGGGGGCGCTGCCATCCGCAAGGAGTATGCAACCCATCTGGAGCGCCAGCTGCACTTCTATACAGAGGCCGCCCGGCGCTTGGGCTATGACGGAAGCAGGGAGGCTGCGAAGGAGGCATTGTACCGGCGGAATCTGGTGGAGAGCGAG---------------CTGCAGCGACTCCGCAGG---
>hg38
ATGCACAAGAGGAAAGGACCCCCGGGACCCCCGGGCAGAGGCGCCGCGGCCGCCCGCCAGCTGGGCCTGCTGGTTGACCTCTCCCCAGATGGCCTGATGATCCCTGAGGACGGGGCTAACGATGAAGAACTGGAGGCTGAGTTCTTGGCTTTGGTCGGGGGCCAGCCCCCAGCCCTGGAGAAGCTCAAAGGCAAAGGTCCCTTGCCGATGGAGGCCATTGAGAAGATGGCCAGCCTGTGCATGAGAGACCCGGATGAGGATGAGGAGGAG------GGGACGGAT---GAGGACGACTTGGAGGCTGATGATGACCTGCTGGCGGAGCTAAATGAGGTCCTTGGAGAGGAGCAGAAGGCTTCAGAGACCCCACCTCCTGTGGCCCAGCCGAAGCCTGAGGCCCCTCATCCGGGGCTGGAGACCACCTTGCAGGAGAGGCTGGCGCTCTATCAGACAGCAATTGAAAGCGCCAGACAAGCTGGAGACAGCGCCAAGATGCGGCGCTACGATCGGGGGCTTAAAACACTGGAAAACCTGCTCGCCTCCATCCGTAAGGGCAATGCCATTGACGAAGCGGACATCCCGCCGCCAGTGGCCATAGGAAAAGGCCCGGCGTCCACGCCTACCTACAGCCCTGCACCCACCCAGCCGGCCCCTAGA---------------------------------ATCGCGTCAGCCCCA------------------------------------GAGCCCAGGGTCACCCTGGAGGGACCTTCTGCCACCGCCCCAGCCTCATCTCCAGGCTTGGCTAAGCCCCAGATGCCCCCAGGTCCCTGCAGCCCTGGC------CCT---------CTGGCCCAGTTGCAGAGCCGCCAGCGCGACTACAAGCTGGCTGCCCTCCACGCCAAGCAGCAGGGAGATACCACTGCTGCCGCTAGACACTTCCGCGTGGCTAAGAGCTTTGATGCTGTCTTGGAGGCCCTGAGCCGGGGTGAGCCCGTGGACCTCTCCTGCCTGCCCCCTCCACCCGACCAGCTGCCCCCAGACCCACCGTCACCACCGTCGCAGCCTCCGACCCCCGCTACGGCGCCCTCCACAACA------------------------------------GAGGTGCCCCCACCCCCGAGGACCCTGCTGGAGGCGCTGGAGCAGCGGATGGAGCGGTACCAGGTGGCCGCAGCCCAGGCCAAGAGCAAGGGGGACCAGCGGAAAGCTCGAATGCACGAGCGCATCGTCAAGCAATACCAAGATGCCATCCGAGCCCACAAGGCTGGCCGAGCCGTGGATGTCGCTGAATTGCCCGTGCCCCCAGGCTTCCCCCCAATCCAGGGCCTGGAGGCCACCAAGCCCACCCAGCAGAGTCTGGTGGGTGTCCTGGAGACTGCCATGAAGCTGGCCAACCAGGATGAAGGCCCAGAGGATGAAGAGGATGAGGTGCCTAAGAAG---CAGAACAGCCCTGTGGCCCCCACAGCCCAGCCCAAAGCCCCACCCTCAAGAACTCCCCAGTCGGGATCAGCCCCA---------------ACAGCCAAAGCGCCCCCCAAAGCCACATCCACCAGAGCCCAGCAGCAGCTGGCCTTCCTAGAGGGCCGCAAGAAGCAGCTCCTGCAGGCCGCACTGCGAGCCAAGCAGAAAAACGACGTGGAGGGTGCCAAGATGCACCTGCGCCAAGCCAAGGGACTGGAGCCTATGCTGGAGGCCTCGCGCAATGGGCTGCCTGTGGACATCACCAAG---------------GTGCCGCCTGCCCCTGTCAACAAGGACGACTTTGCCCTGGTCCAGCGGCCTGGCCCGGGTCTGTCTCAGGAGGCCGCCCGGCGCTATGGTGAACTCACCAAGCTCATACGGCAGCAGCACGAGATGTGCCTGAACCACTCAAACCAATTCACCCAGCTGGGCAACATCACTGAAACCACCAAGTTTGAAAAGTTGGCGGAGGACTGTAAGCGGAGCATGGACATTCTGAAGCAAGCCTTCGTCCGGGGTCTCCCCACGCCCACCGCCCGCTTTGAGCAAAGGACCTTCAGCGTCATCAAGATCTTCCCTGACCTCAGCAGCAACGACATGCTCCTCTTCATCGTGAAGGGCATCAACTTGCCCACACCCCCAGGACTGTCCCCTGGCGATCTGGATGTCTTTGTTCGGTTTGACTTCCCCTATCCCAACGTGGAAGAAGCTCAGAAAGACAAGACCAGTGTGATCAAGAACACAGACTCCCCTGAGTTCAAGGAGCAGTTCAAACTCTGCATCAACCGCAGCCACCGTGGCTTCCGAAGGGCCATCCAGACCAAGGGCATCAAGTTCGAAGTGGTTCACAAGGGGGGGCTGTTCAAGACTGACCGGGTGCTGGGGACAGCCCAGCTGAAGCTGGATGCACTGGAGATAGCATGTGAGGTCCGGGAGATCCTTGAGGTCCTGGATGGTCGCCGGCCCACAGGGGGGCGACTGGAGGTAATGGTCCGGATTCGGGAGCCACTGACAGCCCAGCAGTTGGAGACGACGACAGAGAGGTGGCTGGTCATTGACCCTGTGCCGGCAGCTGTGCCC---ACACAGGTTGCTGGGCCCAAAGGGAAGGCCCCTCCTGTGCCTGCCCCTGCAAGGGAGTCAGGGAAC------AGATCAGCCCGGCCCCTGCATAGCCTCAGTGTGCTGGCGTTTGACCAAGAGCGTCTGGAGCGGAAGATCCTGGCCCTCAGGCAGGCGCGGCGGCCGGTGCCCCCAGAAGTGGCCCAGCAGTACCAGGACATCATGCAACGCAGCCAGTGGCAGAGGGCACAGCTGGAGCAGGGGGGTGTGGGCATCCGACGGGAATACGCAGCCCAGCTGGAGCGGCAGCTGCAGTTCTACACGGAGGCTGCCCGGCGCCTGGGCAACGATGGCAGCAGGGATGCTGCAAAGGAGGCGCTCTATAGGCGGAATCTGGTAGAGAGTGAG---------------CTGCAGCGGCTCCGCAGG---
>panTro5
ATGCACAAGAGGAAAGGACCCCCGGGACCCCCGGGCAGAGGCGCCGCGGCCGCCCGCCAGCTGGGCCTGCTGGTTGACCTCTCCCCAGATGGCCTGATGATCCCTGAGGACGGAGCTAACGATGAAGAACTGGAGGCTGAGTTCTTGGCTTTGGTCGGGGGCCAGCCCCCAGCCCTGGAGAAGCTCAAAGGCAAAGGTCCCTTGCCGATGGAGGCCATTGAGAAGATGGCCAGCCTGTGCATGAGAGACCCGGATGAGGATGAGGAGGAG------GGGACGGAT---GAGGACGACTTGGAGGCTGATGATGACCTGCTGGCGGAGCTAAATGAGGTCCTTGGAGAGGAGCAGAAGCCTTCAGAGACCCCACCTCCTGTGGCCCAGCCGAAGCCTGAGGCCCCTCATCCGGGGCTGGAGACCACCTTGCAGGAGAGGCTGGCGCTCTATCGCACAGCAATTGAAAGCGCCAGACAAGCTGGAGACAGCGCCAAGATGCGGCGCTACGATCGGGGGCTTAAAACACTGGAAAACCTGCTCGCCTCCGTCCGGAAGGGCAATGCCATTGACGAAGCGGACATCCCGCCGCCAGTGGCCATAGGAAAAGGCCCAGCGTCCACGCCTACCTACAGCCCTGCACCCACCCAGCCGGCCCCTGGA---------------------------------ATCGCGTCAGCCCCA------------------------------------GAGCCCAGGGTCACCCTGGAGGGACCTTCTCCCACCGCCCCAGCCTCATCTCCAGGCTTGGCTAAACCCCAGATGCCCCCAGGTCCCTGCAGCCCTGGC------CCT---------CTGGCCCAGTTGCAGAGCCGCCAGCGCGACTACAAGCTGGCTGCCCTCCACGCCAAGCAGCAGGGAGATACCACTGCTGCCGCTAGACACTTCCGCGTGGCTAAGAGCTTTGATGCTGTCTTGGAGGCCCTGAGCCGGGGTGAACCCGTGGACCTCTCCTGCCTGCCCCCTCCACCCGACCAGCTGCCCCCAGACCCACCGTCACCACCGTCGCAGCCTCCGACCCCCGCTATGGCGCCCTCCACACCA------------------------------------GAGGTGCCCCCACCCCCGAGGACCCTGCTGGAGGCGCTGGAGCAGCGGATGGAGCGGTACCAGGTGGCCGCAGCCCAGGCCAAGAGCAAGGGGGACCAGCGGAAAGCTCGAATGCACGAGCGCATCGTCAAGCAATACCAAGATGCCATCCGAGCCCACAAGGCTGGCCGAGCGGTGGACGTCGCTGAATTGCCCGTGCCCCCAGGCTTCCCACCAATCCAGGGCCTGGAGGCCACCAAGCCCACCCAGCAGAGTCTGGTAGGCGTCCTGGAGACTGCCATGAAGCTGGCCAACCAGGAAGAAGGCCCAGAGGATGAAGAGGATGAGGTGCCTAAGAAG---CAGAACAGCCCTGTGGCCCCCACAGCCCAGCCCAAAGCCCCACCCTCAAGAGCTCCCCAGTCGGGATCAGCCCCA---------------GCAGCCAAAGCGCCCCCCAAAGCCACATCCACCAGAGCCCAGCAGCAGCTGGCCTTCCTAGAGGGCCGCAAGAAGCAGCTCCTGCAGGCCGCACTGCGAGCCAAGCAGAAAAACGATGTGGAGGGTGCCAAGATGCACCTGCGCCAGGCCAAGGGACTGGAGCCTATGCTGGAGGCCTCGCGCAATGGGCTGCCTGTGGACATCACCAAG---------------GTGCCGCCCGCCCCTGTCAACAAGGACGACTTTGCCCTGGTCCAGCGGCCCGGCCCGGGTCTGTCTCAGGAGGCCGCCCGGCGCTATGGTGAACTCACCAAGCTCATACGGCAGCAGCATGAGATGTGCCTGAACCACTCAAACCAATTCACTCAGCTGGGCAACATCACTGAAACCACCAAGTTTGAAAAGTTGGCAGAGGACTGTAAGCGGAGCATGGACATTCTGAAGCAAGCCTTCGCCCGGGGTCTCCCCACGCCCACCGCCCGCTTTGAGCAAAGGACCTTCAGCGTCATCAAGATCTTCCCTGACCTCAGCAGCAACGACATGCTCCTCTTCATCGTGAAGGGCATCAACTTGCCCACACCCCCAGGACTGTCCCCTGGCGATCTGGATGTCTTTGTTCGGTTTGACTTCCCCTATCCCAACGTGGAAGAAGCTCAGAAAGACAAGACCAGTGTGATCAAGAACACAGACTCCCCTGAGTTCAAGGAGCAGTTCAAACTCTGCATCAACCGCAGCCACCGTGGCTTCCGAAGGGCCATCCAGACCAAGGGCATCAAGTTCGAAGTGGTTCACAAGGGGGGGCTGTTCAAGACTGACCGGGTGCTGGGGACAGCCCAGCTGAAGCTGGATGCACTGGAGACAGCATGTGAGGTCCGGGAGATCCTTGAGGTCCTGGATGGTCGCCGGCCCACAGGGGGGCGACTGGAGGTAATGGTCCGGATTCGGGAGCCACTGACAGCCCAGCAGTTGGAGACGACGACGGAGAGGTGGCTGGTCATTGACCCTGTGCCGGCAGCTGTGCCC---ACACAGGTTGCTGGGCCCAAAGGGAAGGCCCCTCCTGTGCCTGCCCCTGCAAGGGAGTCAGGGAAC------AGATCAGCCCGGCCCCTGCATAGCCTCAGTGTGCTGGCGTTTGACCAAGAGCGTCTGGAGCGGAAGATCCTGGCCCTCAGGCAGGCGCGGCGGCCGGTGCCCCCAGAAGTGGCCCAGCAGTACCAGGACATCATGCAACGCAGCCAGTGGCAGAGGGCACAGCTGGAGCAGGGGGGTGTGGGCATCCGACGGGAATACGCAGCCCAGCTGGAGCGGCAGCTGCAGTTCTACACGGAGGCTGCCCGGCGCCTGGGCAACGATGGCAGCAGGGATGCTGCAAAGGAGGCACTCTATAGGCGGAATCTGGTAGAGAGTGAG---------------CTGCAGCGGCTCCGCAGG---
>macFas5
ATGCACAAGAGGAAAGGACCCCCGGGACCCCCGGGCAGAGGCGCCGCGGCCGCCCGCCAGCTGGGCCTGCTGGTTGACCTCTCCCCAGATGGCCTGATGATCCCTGAGGACAGAGTTAACGATGAAGAACTGGAGGCCGAGTTCTTGGCTTTGGTCGGGGGCCAGACCCCAGCTCTGGAGAAGCTCAAAGGCAAAGGTCCCCTGCCGATGGAGGCCATTGAGAAGATGGCCAGCCTGTGCATGAGAGACCCAGATGAGGATGAGGAGGAG------GGCACGGAT---GAGGATGACTTGGAGGCCGATGATGACCTGCTGGCGGAGCTAAATGAGGTCCTTGGAGAGGAGCAGAAGGCTTCAGAGACGCCACCTCCTGTGGCCCAGCCAAAGCCTGAGGCCCCCCATCCGGGGCTGGAGGCCACCTTGCAGGAGAGGCTGGCGCTCTATCGGACAGCAACTGAAAGCGCCAGGCAAGCTGGAGACAGCGCCAAGATGCGGCGCTACGACCGGGGGCTTAAAACACTGGAAAACCTGCTGGCCTCTGTCCGGAAGGGCAATGCCATTGACGAAGCGGACATCCCGCCGCCAGTGGCCATAGGAAAAGGCCCGGCATCCACGCCTAGCTGCAGCCCTGCACCCACCCAGCCGGCCCCTGGA---------------------------------ATCACGTCAGCCCCG------------------------------------GAGCCCAGGGTCACCCTGGAGGGACCTTCTCCCACTGCCCCAGCCTCATCTCCAGGCTTGGCTAAGCCCCAGATGCCCCCAGGTCCCTGCAGCCCTGGC------CCT---------CTGGCCCAGTTGCAGAGCCGCCAGCGTGAGTACAAGCTGGCTGCCCTCCACGCCAAGCAGCAGGGAGATACCGCTGCTGCCGCCAGACACTTCCGCGTGGCGAAGAGCTTTGATGCTGTCTTGGAGGCCCTGAGCCGGGGGGAGCCCGTGGACCTCTCCTGCCTGCCGCCGCCACCCGACCAGCTGCCCCCAGACCCACCGTCACCACCGTCGCAGCCTCTGACTCCCGCTATGGCGCCCTCCACACCA------------------------------------GAGGTCCCCCCACCCCCGAGGACCCTGCTGGAGGCGCTGGAGCAGCGGATGGAGCGGTACCAGGTGGCCGCAGCCCAGGCCAAGAGCAAGGGGGACCAGCGGAAAGCTCGAATGCACGAGCGCATCGTCAAGCAATACCAAGATGCCGTACGAGCTCACAAGGCTGGCCGAGCCGTGGATGTCGCTGAATTGCCCGTGCCTCCAGGCTTCCCCCCCATCCAGGGACTGGAGGCCACCAAACCCACCCAGCAGAGTCTGGTGGGTGTCCTGGAGACTGCCATGAAGCTGGCCAACCAGGATGAAGGCCCAGAGGATGAAGAGGATGAGGTGCCTAAGAAG---CAGAACAGCCCTGTGGCCCCCACAGCCCAGCCCAAAGCCCCACCCTCAAGGGCTTCCCAGTCAGGATCAACCCCA---------------GCAGCCAAAGCACCCCCCAAAGCCACATCCACCAGAGCCCAGCAGCAGCTGGCCTTCCTAGAGGGCCGCAAGAAGCAGCTCCTGCAGGCCGCACTTCGAGCCAAGCAGAAAAACGACGTGGAGGGCGCCAAGATGCATCTGCGCCAGGCCAAGGGACTGGAGCCTATGCTGGAGGCCTCGCGCAATGGGCTGCCTGTGGACATCACCAAG---------------GTGCCGCCCGCCCCTGTCAACAAGGATGACTTTGCCCTGGTCCAGCGGCCCGGCCCAGGTCTGTCTCAGGAGGCCGCCCGGCGCTATGGTGAACTCACCAAGCTCATACGGCAGCAGCATGAGATGTGCCTGAACCACTCAAACCAATTCACCCAGCTGGGCAACATCACTGAAACCACCAAGTTTGAAAAGTTGGCGGAAGACTGTAAGCGGAGCATGGACATTCTGAAGCAAGCCTTCGCCCGGGGTCTTCCCACACCCACTGCCCGCTTTGAGCAAAGGACCTTCAGCGTCATCAAGATCTTCCCTGACCTCAGCAGCAACGACATGCTTCTCTTCATCGTGAAGGGCATCAACTTGCCCACACCCGCAGGACTGTCCCCTGGCGATCTGGATGTCTTTGTTCGGTTTGACTTCCCCTATCCCAACGTGGAAGAAGCTCAGAAAGACAAGACCAGTGTGATCAAGAACACAGATTCCCCTGAGTTCAAGGAGCAGTTCAAACTCTGCATCAACCGCAGCCACCGTGGCTTCCGAAGGGCCATCCAGACCAAGGGCATCAAGTTCGAAGTGGTTCACAAAGGGGGGCTGTTCAAGACTGACCGGGTGCTGGGGACAGCCCAGCTGAAGCTGGATGCACTGGAGACAGCATGTGAGGTCCGGGAGATCCTTGAGGTCCTGGATGGTCGCCGGCCCACAGGGGGGCGACTGGAGGTGATGGTTCGGATTCGGGAGCCACTGACAGCCCAGCAGTTGGAGACAACGACGGAGAGGTGGCTGGTCATTGACCCTGTGCCAGCAGCTGTGCCC---ACACAGGTTGCTGGGCCCAAAGGGAAGGCGCCTCCTGTGCCTGCCCCTGCAAGGGAGTCAGGTAAC------AGATCAGCCCGGCCCCTGCATAGCCTCAGTGTGCTGGCCTTTGACCAAGAGCGTCTGGAGCGGAAGATCCTGGCCCTCAGGCAGGCGCGGCGGCCGGTGCCCCCAGAAGTGGCCCAGCAGTACCAGGACATCATGCAACGCAGCCAGTGGCAGAGAGCACAGCTGGAGCAGGGGGGCGTGGGCATCCGACGGGAATACGCAGCCCAGCTGGAGCGGCAGCTGCAGTTCTACACGGAGGCTGCCCGGCGCCTGGGCAATGACGGCAGCAGGGAGGCTGCAAAGGAGGCACTCTACAGGCGGAATCTGGTAGAGAGTGAG---------------CTGCAGCGGCTCCGCAGG---
>tarSyr2
---------------------------------------------------------------------------------------------------------------------------------------------------------------------------------------------------------------------------------------------------------------------------------------------------------------------------------------------------------------------------------------------------------------------------------------------------------------------------------------------------------------------------------------------------------------------------------------------------------------------------------------------------------------------------------------------------------------------------------------------------------------------------------------------------------------------------------------------------------G-TCCCTGCAGTCCTGGC------TCC---------CTAGCCCAGCTGCAGGGCCGCCAGCGTGAATACAAGCTGGCTGCCCTCCACGCCAAGCAGCAGGGAGACACTGCTTCTGCCGCCAGGCTCTTCCGCGTGGCTAAGAGCTTCGATGCTGTCTTGGAGGCCTTGAGCCGGGGGGAGCCTGTGGATCTGTCCCTTCTGCCCCCTCCACCTGACCAGCTTCCCTCAGACCCGCCATCACCAACCCTGCAGCCTCCGACTCCTGCCACAGCCCCCTTGACGCCA------------------------------------GAGGCGCCCCCACCCCCAAGGACCTTGCTGGAGGCACTGGAGCAGCGGATGGAGCGGTACCGGGTGGCTGCGGCCCAGGCCAAGAGCAAGGGGGACCAGCGGAAGGCGCGAATGCATGAGCGCATTGTCAAGCAATATCAAGATGCCATCCGTGCCCACAAGACTGGCCGAGCCGTGGATGTGGCTGAGCTGCCTGTGCCCCCAGGCTTTCCCCCCATCCAGGGCTTGGAGGCCACTGAGCCTACCCAGCAGAGTCTTGTGGGTGTCCTGGAGACCGCCATGAAGCTGGCCAATCAAGATGAAGGTCCGGAGGATGGAGATGAAGAGGTACCTAAGCAG---CAGAACAGCCCTGCGGCCCCCACAGCCCAGTCCAAGGCCCCACCCTCAAGGGCTGCCCAGTCAGGATCAGCCCCA---------------GCAGCCAAAACAGCCCCTAAAGGCACATCCACCAGAGCCCAGCAGCAACTGGCCTTCCTGGAGGGCCGCAAGAAGCAGCTCCTGCAGGCCGCACTGAGAGCCAAGCAGAAAAACGATGTGGAGGGTGCCAAGATGCACCTGCGCCAGGCCAAGGGACTGGAGCCCATGCTGGAGGCCTCACGCAACGGGCTCCCCGTGGACATCACCAAG---------------GTGCCGCCTGCCCCCATCAACAAGGATGACTTTGCCCTGGTCCAGCGACCTGGCCCAGGCCTGTCTCAGGAGGCCGCCCGGCGCTACGGGGAACTCACTAAGCTGATCAGACAGCAGCATGAGATGTGCCTGAACCACTCTAACCAATTCACTCACCTGGGCAACATTGCTGAAACCAGCAAGTTTGAGAAACTGGCGGAGGACTGTAAGCGGAGCATGGAAACTCTGAAGCAAGCCTTTGCACGGGGCCTCCCCACACCCACCGCCCGCTTTGAACAGAGGACTTTCAGTGTCATCAAGATTTTCCCTGACCTCAGCAGCAACGACATGCTCCTGTTCATCGTGAAAGGCAGCGGCCTGCCCACGCCCCCAGGGCTGTCTCCTGGTGACCTGGACATCTTCGTTCGGTTTGACTTTCCCTACCCCAACGTGGAAGAAGCTCAGAAGGACAAGACCAGCGTGATCAAGAACACAGACTCCCCGGAGTTCAAGGAGCAGTTCAAGCTCTGCATCAACCGCAGCCACCGGGGCTTCCGACGGGCCATACAGACCAAAGGCATCAAGTTCGAAGTCGTCCACAAGGGGGGGCTGTTCAAGAATGACCGGGTGCTGGGAACAGCCCAGCTGAAGCTGGACGCCCTGGAGACCTCGTGCGAGGTCCGAGAGACCCTTGAGGTCCTGGATGGCCGCCGGCCCACAGGGGGACGACTGGAGGTGATGGTTCGTATCCGGGAGCCGCTGACAGCCCAGCAGCTGGAGACAACGACCGAGAGGTGGCTGGTCATCGACCCTGTGCCAGCGGCAGTGCCC---ACGCACGTCGCTGGGCCCAAAGGGAAGGCCCCTCCTGTGCCTGCCCCTACACGGGAGCCTGGGAAC------AGATCAGCCCGGCCCCTGCATAGCCTCAGTGTGCTGGCCTTCGACCAAGAGCGTCTGGAGCGGAAGATCCTAGGTCTCAGGCAGGCACGGCGGCCAGTGCCCCCAGAAGTGGCCCAGCAGTACCAGGACATTGTGCAGCGCAGCCAATGGCAGAGGGCACAGCTGGAGCAGGGAGGCGTGGGCATCCGGCGGGAGTACACGGCCCAGCTGGAGCGGCAGCTACAGTTCTACACGGAGGCCGCCCGGCGCCTAGGCAATGACGGCAGCAGGGAGGCCGCGAAGGAGGCGCTGTACAGGCGGAATCTGGTTGAGAGCGAG---------------CTGCAGCGGCTCCGCAGGT--
>bosTau8
ATGCACAAGAAGAAGGGACCCCCGGGACCCCCGGGTCGAGGCGCCGCCACCGCCCGCCAGCTGGGCCTGCTAGTTGACCTCTCCCCAGATGGCCTGATGATCCCCGAAGATGGAGTTAACGATGAGGAACTGGAGGCTGAGTTCTTGGCCTTGGTGGGAGGCCAGCCCCAAGCCTTGGAGAAGCTTAAAGGCAAAGGTCCCCTACCCATGGAAGCCATTGAGAAGATGGCCAGCTTATGCATGAGAGACCCAGATGAGGATGAAGAGGAG------GGAACAGAC---GAAGAGGACGTGGAGGCTGATGATGACCTGCTGGCGGAACTGAATGAGGTCCTTGGGGAGGAGCAGAAGGCTTCAGAGTCCCACCCTCCTGTGGCCCAGCCAAAGGCCACAACCCCCAGCCCAGGGCTGGAGGCCACCTTGCAGGAGAGGCTGGCCCTCTACCAGACCGCGATCGAAAGCGCTAGGCAAGCCGGAGACAGTGCCAAGATGCGGCGCTACGACCGGGGGCTTAAGACACTTGAAAACCTGCTGGCCTCGGTCCGGAAGGGCAAAGCCATCGACGAAGGGGACATCCCGCCGCCTGTGGCTGTGGGGAAGGGTCCAGTGGCCACACCCAGCCACACACCTGCCCCCACCCAGCCAGCCCCTCTG---------------------------------AACCCACTGGCCCCA------------------------------------GATCCCCGGGTCATCGTGGAGAGTCCTCCTTCCGCTGCTCCATCCTCGTCCCTGGCCTCAGCTAAGCCCCAGCTGCCGCCAGGTCCTTGCAGCCCTGGC------CCC---------CTGGCTCAGTTGCAGAGCCGCCAGCGTGAATACAAGCTGGCTGCCCTCCACGCCAAGCAGCAGGGAGACACCGCCGCTGCTGCCAAGCACTTTCGTGTGGCCAAGAGCTTTGATGCTGTCTTGGAGGCCCTGAGTCGGGGGGAGCCCGTGGACCTGTCGCGCCTGCCTCCTCCACCTGACCAGCTGCCCCAGGGCCCACCATCACCACCTGTGCAGCCTCCAACTCCTGCTGTGGTGCCCTCCACACCA------------------------------------GAGGCTCCTCCACCCCCAAAGACTCTCCTGGAGGCACTAGAGCAGCGGATGGAGCGGTACCACGTGGCTGCGGCTCAAGCCAAGACCAAGGGGGACCAGCGGAAGGCTCGCATGCATGAGCGCATCGTCAAGCAATACCAAGATGCCATTCGAGCCCACAAGGCTGGCCGAGCGGTGGACGTGGCGGAGCTGCCTGTGCCTCCAGGCTTCCCCCCGATCCAGGGCCTGGAGGCCACCGAGCCCACCCAGCAGAGCCTGGTGGGGGTCCTGGAGACCGCCATGAAGCTGGCCAATCAGGATGAAGGCCCTGAGGACGAAGAGGACGAGGAGCCTAAAAAG---CTTAGCAGCCCTGCAGCCCCCACAGCCCAGCCCAAAGCCCCACCTTCAAAGGCACCCCCATCAGGATCCGCCCCC---------------ATAGCCAAAGCAGCCCCCAAAGGCACATCCACCAGAGCCCAGCAGCAGCTGGCCTTCCTGGAGGGCCGCAAGAAGCAGCTCCTGCAGGCTGCACTGCGAGCCAAGCAGAAGAATGACGTGGAGGGCGCCAAGATGCACCTGCGCCAGGCCAAGGGGCTGGAGCCCATGCTGGAGGCCTCACGCAACGGGCTACCTGTGGACATCACCAAG---------------GTGCCGCCTGCCCCCGTCAACAAGGATGATTTTGCCCTGGTCCAGCGTCCTGGCCCGGGTCTGTCTCAGGAGTCTGCCCGACGCTATGGCGAACTCACCAAACTCATAAGGCAGCAGCACGAGATGTGCCTGAACCACTCTAACCAGTTTACTCAGCTAGGCAACATCGCTGAAACCAGCAAATTTGAGAAGCTGGCGGAGGACTGTAAGCGGAGCATGGAGATTCTGAAGCAGGCCTTTGCCCGGGGTCTCCCCACACCCACTGCTCGCTTTGAACAGAGAACCTTCAGCGTCATCAAGATCTTCCCTGACCTCAGCAGCAACGACATGCTCCTATTCATCGTGAAGGGCATCAGCTTGCCCACACCGCCAGGGCTGTCTCCTGGTGACCTGGATGTCTTTGTTCGGTTCGACTTCCCCTATCCCAACGTGGAAGAAGCTCAGAAAGACAAGACCAGCGTGATCAAAAACACAGACTCCCCTGAGTTCAAGGAGCAGTTCAAGCTTTGCATCAACCGCAGCCACCGTGGCTTCCGAAGGGCCATCCAGACCAAAGGCATCAAGTTCGAAGTGGTCCACAAGGGGGGGCTCTTTAAGACCGACCGGGTCCTGGGCACAGCCCAGCTGAAACTGGATGCCCTGGAGACGGCATGTGAGGTCCGAGAGGTCCTTGAGGTCCTGGATGGTCGCAGGCCCACAGGGGGGCGGCTGGAGGTGATGGTTCGGATTCGCGAGCCACTGACGGCCCAGCAGCTGGAGACCACGACTGAGAGGTGGCTGGTCATCGACCCCGTGCCAGCATCTGTGCCC---ACACAGGTTGTTGGGCCCAAAGGGAAGGCTCCTCCCATACCTGCTCCTACGAGGGAGCCAGGGAAC------AGATCAGCACGGCCCCTGCATAGTCTCAGTGTGCTGGCCTTCGACCAAGAGCGTCTGGAGCGGAAGATCCTGGGCCTCAGGCAGGCGCGGCGGCCAGTGCCCCCCGAGGTGGCGCAGCAGTACCAGGACATCATGCAGCGCAGCCAGTGGCAGCGGGCGCAGCTGGAGCAGGGAGGCCCGGGCATGCGGCGGGAGTACATGGCCCAGCTGGAGCGCCAGCTACAGTTCTACACGGAGGCCGCCCGGCGTCTGGGCAATGATGGCAGCAGGGAGGCCGCCAAGGAGGCACTGTATAGACGGAACCTGGTCGAGAGTGAG---------------CTGCAGCGGCTCCGCCGG---
>felCat8
ATGCACAAGAGGAAGGGACCCCCGGGGCCCCCCGGCCGAGGTGCCGCCGCCGCCCGCCAGCTGGGCCTGCTGGTTGACCTCTCCCCAGACGGCCTTATGATCCCCGAGGACGGAGTTAACGATGAGGAACTGGAGGCCGAGTTCTTGGCCTTGGTGGGGGGCCAGCCCCAAGTCCTGGAGAAGCTCAAAGGCAAAGGTCCCCTGCCCATGGAGGCCATTGAGAAGATGGCGAGCCTGTGCATGAGAGACCCGGATGAG------GAGGAA------GGTACCGACGACGAGGAAGATGTGGAGGCTGACGACGACCTGCTGGCAGAACTAAATGTGGTCCTTGGGGAGGAGCAGAAGTCTCTGGAGTCCCACCCTCCTGTGGCTCAGCCCAAAGCCGCAGCCCCCAGCCCCGGGGTGGAGGCCACCTTGCAGGAGAGGCTGGTCCTCTACCAGAGGGCGATCGAAAGCGCTAGGCAAGCTGGAGGTGGAGCCAAGATGCGGCGCTACGACCGGGGACTTAAGACGCTTGAAAACCTGCTGGCCTCGGTCCGGAAAGGTAACGCCATCGACGAAGGGGACATCCCACCGCCCGTGGCAGTGGGGAAGGGTCCGGCAGCCACCCCCAGCCACACGCCCGCACCCTCCCAGCCGGCCTCCACCACG------------------------------AGCCAGCCAGCCCCG------------------------------------GAGCCCAGGGTCACGGTAGAAGGCCCGCCTTCCTCTGCCCCAGCCTCATCCATAGGCTTGGCTAAGCCCCAGCTTCCTCCAGGTCCCTGCAGCCCTGAC------CTC---------CTGGCACAGTTGCAGAGCCGCCAGCGCGAATATAAGTTGGCCGCCCTCCACGCCAAGCAGCAGGGAGATACTGCCACTGCTGCCAGACGTTTCCGTGTGGCCAAGAGCTTCGATGCCATCTTGGAGGCCCTGAGCCGGGGGGAGCCTGTGGACCTGTCCCGCCTGCCACCTCCCCCTGACCAGCTGCCCCCAGAGCCACCCTCGCCATCACCGCAGCCTCCGGCTCCCAGCACGGTGCCCTCCACGCCA------------------------------------GAGGTTCCCCCACCTCCGCGGACTCTCCTGGAGGCACTGGAGCAGCGGATGGAGCGATACCACGTGGCCGCGGCCCAGGCCAAGACCAAAGGGGACCAGCGGAAGGCTCGCATGCATGAGCGCATCGTCAAGCAATACCAAGAGGCCATCCGAGCCCACAAGGCGGGCCGAACGGTAGATGTGGCCGAGCTGCCGGTGCCCCCAGGCTTTCCCCCCATCCAGGGCCTGGAGGCCACCGAGCCCACCCAGCAGAGCCTGGTGGGGGTCTTGGAGACCGCCATGAAGCTGGCTAACCAGGATGAAGGCGCAGAGGATGAAGAGGATGAGGAACCTAAGAAGCAGCCCACCAGCCCTCCGGCCCCCACGGCCCAGCCCAAGGCCCCACCCTCAAGGGCGCCCCAGTCAGGCTCCACCCCA---------------GCGGCCAAAACAGCCCCCAAGGGCACATCCGCCAGAGCCCAGCAGCAACTGGCCTTCCTGGAGGGCCGCAAGAAGCAGCTCCTACAGGCCGCACTGAGAGCCAAGCAGAAGAATGACATGGAGGGTGCCAAGATGCACCTGCGCCAGGCCAAGGGGCTGGAGCCCATGCTGGAGGCCTCGCGCAACGGGCTGCCTGTGGATATCGCCAAG---------------GTGCCACCCGCCCCCGTCAACAAAGACGACTTCTCTCTGGTCCAGCGGCCTGGCCCAGGTCTGTCTCAGGAGTCTGCCCGGCGCTACGGTGAACTCACCAAGCTCATAAGGCAGCAGCATGAGATGTGCCTGAACCACTCTAACCAGTTCACCCACCTGGGCAACATTGCCGAAACCAGCAAATTTGAGAAATTGGCAGAGGACTGTAAGCGGAGCATGGAGATTCTGAAGCAGGCATTCGCCCGAGGTCTCCCCACGCCCACTGCCCGCTTTGAGCAGAGAACCTTCAGCGTCATCAAGATCTTCCCTGACCTCAGCAGCAACGACATGCTCCTGTTCGTCGGGAAGGGCGTCAACTTGCCCACGCCCCCAGGGCTGTCTCCCAGCGACCTGGATGTCTTCGTTCGGTTTGACTTCCCCTATCCCAACGTGGAAGAAGCTCAGAAAGACAAGACCAGTGTGATTAAGAACACAGACTCCCCCGAGTTCAAGGAGCAGTTCAAACTCTGCATCAACCGCAGCCACCGCGGCTTCCGAAGGGCCATCCAGACCAAAGGCATCAAATTTGAAGTGGTCCACAAGGGGGGGCTGTTCAAGACTGACCGGGTGCTGGGCACGGCCCAGCTGAAGCTGGACGCCCTGGAGACCGCGTGTGAGGTCAGGGAGATCCTTGAGGTCCTGGATGGTCGCAGGCCCACCGGGGGGCGGCTGGAGGTGATGGTCCGGATTCGGGAGCCACTGACCGCCCAGCAGTTGGAGACCACAACTGAGAGGTGGCTGGTCATTGACCCCGTGCCAGCAGCCGCGCCC---ACGCAGGTTGCTGGGCCCAAAGGGAAGGCCCCTCCCGTACCCACCCCTTCGAGGGAGCCAGGGAAC------AGATCGGCCCGGCCCCTGCACAGCCTCAGCGTGCTGGCCTTTGATCAAGAGCGTCTGGAGCGGAAGATCCTGGCCCTGAGGCAGGCGCGGCGGCCGGTGCCCCCGGAGGTGGCCCAGCAGTACCAGGACATCATGCAACGCAGCCAGTGGCAGAGGGCGCAGCTGGAGCAGGGGGGCCCGGGCATCCGGAGGGAGTACGCGGCCCAGCTGGAGCGTCAGCTGCAGTTCTACACAGAGGCGGCCCGGCGCCTGGGCAACGACGGCAGCAGGGAGGCTGCAAAGGAGGCACTCTACAGGCGGAACCTGGTGGAGAGTGAG---------------CTGCAGCGGCTCCGCAGG---
>musFur1
ATGCACAAGAGGAAGGGACCCCCGGGACCCCCAGGACGAGGTGCCGCCGCCGCCCGCCAGCTGGGCCTGCTGGTTGACCTCTCCCCAGACGGCCTGATGATCCCTGAGGATGGAGTTAATGATGAGGAACTGGAGGCTGAGTTCTTGGCCTTGGTTGGAGGCCAGCCCCAAGTCCTGGAGAAGCTCAAAGGCAAAGGCCCCCTGCCCATGGAGGCCATCGAGAAGATGGCCAGCCTGTGCATGAGAGACCCGGATGAGGGTGAAGATGAG------GGTACAGAC---GAGGAGGATGTGGAGGCTGACGATGACCTGCTGGCAGAGCTAAACGAGGTCCTTGGGGAGGAGCAGAAGACTGTGGAGTCCCATCCTCCTGCCACTCAGCCAAAGGCCACAGCCCCCAGCCCAGGAGTGGAGGCCACCTTGCAGGAGAGGTTGGCCCTCTACCAGACAGCGATCGAAAGCGCTAGGCGAGCTGGAGATGGTGCCAAGATGCGGCGCTACGACCGGGGGCTTAAGACACTTGAAAACCTGCTGGCCTCAGTCCGGAAGGGTAATACCATCGATGAAGGGGACATCCCGCCACCTGTGGCAGTGGGGAAGGGCCCGGCAGCCACGCCCTGCCACACTCCGACACCCACCCAGCCGTCATCTGCA---------------------------------CACCAGCCAGTGCCA------------------------------------GAGCCCAGGGTCACGGTAGAAGGCCTTCCTGCCAGTGCTCCCACCACATCCATCAGCTTGACTAAGCCCCAGCTTCCTCCAGGTCCCTGCAGCCCCGGC------CCC---------CTGGCCCAGTTGCAGAGCCGCCAGCGGGAATATAAGTTGGCTGCCCTCCATGCCAAGCAGCAGGGAGATACTGTCACTGCTGCCAGGCACTTCCGTGTGGCTAAGAGCTTCGATGCCGTCTTGGAGGCCCTGAGCCGGGGGGAGCCTGTGGACCTGTCCCGCCTGCCACCTCCCCCTGACCAGCTGCCCCCAGACCCACCATCACCATCACCACAGCCTCCAACTCCCACCACAGTGCCCTCCACGCCA------------------------------------GAGGTTCCCCCACCTCCGCGGACTCTCCTGGAGGCCCTGGAGCAGCGGATGGAGCGATACCACGTGGCTGCAGCCCAGGCCAAGGCCAAAGGGGACCAGCGGAAGGCTCGCATGCATGAGCGCATCGTGAAGCAATACCAAGACGCTATCCGAGCCCACAAGGCTGGCCGGGCTGTAGATGTGGCTGAGCTGCCGGTGCCCCCAGGCTTTCCCCCCATCCAGGGCCTGGAGGCCACTGAGCCCACCCAGCAGAGCCTGGTGGGAGTCCTGGAAACTGCCATGAAGCTGGCCAACCAGGATGAAGGCCAAGAGGATGAAGAGGATGAAGAACCTAGGAAG---CCCACCAGCCCTCCGACCCCCGCAGCCCAGCCCAAGGCCCCACCCTCAAGGGCAACCCCGTCAGGCTCCACCCCA---------------GCAGCTAAAACAGCCCCCAAGGGCACATCCACCAGAGCCCAGCAGCAGCTGGCCTTCCTGGAGGGCCGCAAGAAGCAGCTCCTGCAGGCTGCGCTGCGAGCCAAGCAGAAGAATGACGTGGAGGGGGCCAAAATGCACCTGCGCCAGGCCAAGGGGCTGGAGCCCATGCTGGAGGCCTCACGCAACGGGCTTCCTGTGGACATCGCCAAG---------------GTGCCACCCGCCCCCGTCAACAAGGACGACTTCTCTCTGGTCCAGCGGCCCGGCCCAGGCCTGTCTCAGGACTCTGCCCGCCGCTATGGCGAACTCACCAAGCTCATAAGGCAGCAGCACGAGATGTGCCTCAACCACTCTAACCAGTTCACCCACCTGGGCAACATTGCCGAAACCAGCAAATTTGAGAAGCTAGCAGAGGACTGTAAACGGAGCATGGAGATTCTGAAGCAGGCATTCGCCCGGGGTCTCCCCACGCCCACTGCCCGCTTTGAGCAGAGAACCTTCAGCGTCATCAAGATCTTCCCTGACCTCAGCAGCAATGACATGCTCCTATTCATCGTGAAGGGGATCAACTTGCCCACACCTCCAGGACTGTCTCCTAGCGACCTGGATGTCTTTGTTCGGTTTGACTTCCCCTATCCCAATGTGGAAGAAGCTCAGAAAGACAAGACCAGTGTGGTTAAGAACACGGACTCCCCCGAGTTCAAGGAGCAGTTCAAGCTCTGCATCAATCGCAGCCACCGTGGCTTCCGAAGGGCCATCCAGACCAAAGGCATCAAATTCGAAGTGGTCCACAAGGGGGGGCTGTTCAAGACTGACCGGGTGCTGGGCACGGCCCAGCTCAAGCTGGATGCCCTGGAGACCGCATGCGAGGTCCGGGAGATCCTGGAGGTCCTGGATGGTCGCAGGCCCACGGGGGGGCGGTTGGAGGTGATGGTCCGAATTCGGGAGCCGCTGACGGCCCAGCAGTTGGAGACCACAACTGAGAGGTGGTTGGTCGTCGACCCCGTGCCAGCAGCTGTGCCC---ACGCAGGTTGCTGGGCCCAAGGGCAAGGCCCCTCCCGTGCCTGCCCCGGCGAGGGAACCAGGGAAC------AGATCTGCACGGCCCCTGCATAGCCTCAGCGTGCTGGCCTTTGACCAAGAGCGTCTGGAGCGGAAGATTCTGGCCCTCAGGCAGGCGCGGCGGCCGGTGCCCCCGGAAGTGGCCCAGCAGTACCAGGACATCGTGCAACGCAGCCAGTGGCAGAGGGCACAACTGGAGCAGGGGGGCCCGGGCATCCGGAGGGAGTACGCGGCCCAGCTAGAGCGTCAGCTGCAGTTCTACACAGAGGCCGCCCGGCGCCTGGGCAATGACGGCAGCAGGGAGGCTGCAAAGGAGGCACTGTACAGGCGGAACCTGGTAGAGAGTGAG---------------CTGCAACGGCTCCACAGG---
>lepWed1
ATGCACAAGAGGAAGGGACCCCCGGGACCCCCAGGCCGAGGTGCCGCCGCCGCCCGCCAGCTGGGCCTGCTGGTTGACCTCTCCCCAGACGGCCTGATGATCCCTGAAGATGGAGTTAACGATGAGGAACTGGAGGCCGAGTTCTTGGCCTTGGTTGGGGGCCAGCCCCAAGTCCTGGAGAAGCTCAAAGGCAAAGGCCCCCTGCCCATGGAGGCTATTGACAAGATGGCCAGCCTGTGCATGAGAGACCCGGATGAGGGTGAGGATGAG------GGTACGGAC---GAGGAGGATGTGGAGGCTGATGATGACCTGCTGGCAGAGCTGAACGAGGTCCTTGGGGAGGCACAGAAGACTGTGGAGTCCCACCCTCCTGTGGCTCAGCCGAAGGCCACAGCCCCCAGCCCAGGGGTGGAGGCCACCTTGCAGGAGAGGCTGGCCCTCTACCAGACAGCGATCGAAAGCGCTAGGCAAGCTGGAGATGGTGCCAAGATGCGGCGCTATGACCGGGGGCTTAAGACACTCGAAAACCTGCTGGCCTCCGTCCAGAAGGGTAACGCCATCAATGAAGGGGACATCCCGCCACCTGTGGCAGTGGGGAAGGGCCCGGCAGCCACGCCCAGCCACTCTCCGGCGCCCGCGCCGCCGGCCTCTGCA---------------------------------AACCAGCCAGTCCCA------------------------------------GAGCCCAGGGTCACGGTAGAAGGCCCTCCTTCCACGGCTCCAGCCACATCCATAGGCTTGGCTAAGCCCCAGCTTCCTCCAGGTGCCTGTAGCCCCGGC------CCC---------CTGGCCCAGTTGCAGAGCCGCCAGCGTGAGTATAAGCTGGCTGCCCTCCACGCCAAGCAGCAGGGAGATACCGCTGTTGCCACCAGACACTTCCGTGTGGCCAAGAGCTTCGATGCCGTCTTGGAGGCCCTGAGCCGGGGGGAGCCTGTGGACCTGTCCCACCTGCCACCTCCCCCTGACCAGCTGCCCCCAGACCCACCGTCAGCACCACTGCAGCCTCCAGCTCCCACCACGGTGCCCTCCACGCCA------------------------------------GAGGTTCCCCCACCTCCGCGGACTCTCCTGGAGGCACTGGAGCAGCGGATGGGGCGATACCACGTGGCTGCAGCCCAGGCCAAGAGCAAAGGGGACCAGCGGAAGGCTCGCATGCATGAGCGCATCGTCAAGCAATACCAAGATGCCATCCGAGCCCACAAGGCCGGCCGAGCAGTAGACGTGGCTGAACTGCCGGTGCCCCCAGGCTTTCCCCCCATCCAGGGCCTGGAGGCCACTGAGCCCACCCAGCAGAGCCTGGTGGGGGTCCTGGAAACTGCCATGAAGCTGGCCAACCAGGAGGAAGGCCCAGAGGATGAAGAGGATGAGGAACCTAAGAAGCAGCCCACCAGCCCTGCGGCCCCCATGGCCCAGCCCAAGGCCCCACCCTCAAGGGCACCTCAGTCAGGCTCTGCCCCA---------------GCAGCCAAAACAGCCCCCAAGGGCACATCCACCAGAGCCCAGCAGCAGCTGGCCTTCCTGGAGGGCCGCAAGAAGCAGCTCCTGCAGGCCGCGCTGCGAGCCAAGCAGAAGAATGACGTAGAGGGTGCCAAGATGCACCTGCGCCAGGCCAAGGGGCTGGAGCCCATGCTGGAGGCCTCACGCAACGGGCTGCCTGTGGACATCACCAAG---------------GTGCCACCCGCCCCTGTCAACAAGGACGACTTCTCTCTGGTCCAGCGGCCCGGCCCAGGTCTGTCTCAGGAGTCTGCCCGGCGCTACGGTGAACTCACCAAGCTCATAAGACAGCAGCACGAGATGTGCCTGAACCACTCTAACCAGTTCACCCACCTGGGCAACATTGCCGAAACCAGCAAGTTTGAGAAGCTGGCAGAGGACTGTAAGCGGAGCATGGAGATTCTGAAGCAGGCATTTGCCCGGGGTCTCCCCACGCCCACTGCCCGCTTTGAGCAGAGAACCTTCAGCGTCATCAAGATCTTCCCCGACCTCAGCAGCAACGACATGCTCCTGTTCATCGTGAAGGGGATCAACTTGCCCACGCCCCCAGGGCTGTCTCCCAGTGACCTGGATGTCTTTGTTCGGTTTGACTTCCCCTATCCCAATGTGGAAGAAGCTCAGAAAGACAAGACCAGTGTGATTAAGAACACAGACTCCCCCGAGTTCAAGGAGCAGTTCAAACTCTGCATCAATCGCAGCCACCGGGGCTTCCGAAGGGCCATCCAGACCAAAGGCATCAAATTTGAAGTGGTCCACAAGGGGGGGCTGTTCAAGACTGACCGGGTGCTGGGCACAGCGCAGCTCAAGCTGGATGCCCTGGAGACAGCGTGCGAGGTCCGGGAGATCCTTGAGGTCCTGGATGGTCGCAGGCCCACGGGGGGGCGGCTGGAGGTGATGGTCCGAATTCGGGAGCCCCTGACGGCCCAGCAGCTAGAGACCACAACCGAGAGGTGGCTGGTCATCGACCCCGTGCCAGCAGCTGTGTCC---ACGCAGGTTGCTGGGCCCAAAGCAAAGGCCCCTCCCGTGCCCACCCCTGCGAGGGAGCCAGGGAAC------AGATCAGCGCGGCCCCTGCACAGCCTCAGCGTGCTGGCCTTCGATCAAGAGCGTCTGGAGCGGAAGATCCTGGCCCTCAGGCAGGCGCGGCGGCCAGTGCCCCCGGAAGTGGCCCAGCAGTACCAGGACATCATCCAGCGCAGCCAGTGGCAGAGGGCGCGGCTGGAGCAGGGGGGCCCAGGCCTCCGGAGGGAGTACGCGGCCCAGCTGGAGCGTCAGCTGCAGTTCTACACCGAGGCCGCCCGGCGCCTGGGCAATGATGGGAGCAGGGAGGCCGCAAAGGAGGCACTCTACAGGCGGAACCTGGTAGAGAGTGAG---------------CTGCAGCGGCTCCGCAGG---
>canFam3
ATGCACAAGAGGAAGGGACCCCCGGGACCCCCAGGCCGAGGTGCTGCCGCCGCCCGCCAGCTGGGCCTGCTGGTTGACCTCTCCCCAGACGGCCTGATGATCCCTGAGGATGGAATTAACAATGAGGAACTGGAGGCTGAGTTCTTGGCCTTGGTTGGGGGTCAACCCCAAGTCCTGGAGAAGCTCAAAGGCAAAGGTCCCCTGCCCATGGAGGCCATTGAGAAGATGGCCAGCCTGTGTATGCGAGATCCAGATGAGGATGAGGATGAG------GGTACAGAT---GAGGAGGACGTAGAGGCTGATGATGACCTGCTGGCGGAACTAAACGAGGTCCTTGGGGAGGAGCAGAAGAATGTGGAGTCCCACCTTCCTGTGGTTCAGCCTAAAGCCACAGCCCCCAGCCCAGGCATGGAGGCCATCTTGCAGGAGAGGCTGGCCCTCTACCAGACAGCGATCGAAAGTGCTAGGCAAGCTGGAGATGGTGCCAAGATGCGGCGCTATGACCGGGGCCTTAAGACACTTGAAAACCTGCTGGCCTCTGTCCGGAAGGGTAACACCATCGATGAAGGGGACATCCCACCACCTGTGGCAGTGGGGAAAGGCCCAGCAGCCACGCCCAGCCACACTCCGGCACCTACCCAGCCGGCCTCTGCA---------------------------------AACCCGCCAGTCCCA------------------------------------GAGCCCAGGGTCACGGTCGAAGGCCCTCCTTCTATTGCTCCAGCCACATCCATAGGCTTGGCTAAGCCCCAGCTTCCCCCAGGTCCCTGTAGCCCTGGC------GCC---------CTGGCCCAGTTGCAGAGCCGCCAGCGGGAATACAAGTTGGCTGCCCTTCATGCCAAGCAGCAGGGAGACACTGCCACTGCTGCCAGACACTTCCGTGTGGCCAAGAGCTTCGATGCTGTCTTGGAGGCCCTGAGCCGGGGGGAGCCCGTGGACCTGTCCCGCCTGCCACCTCCCCCTGACCAGCTGACCCCAGACCCACCATCACCACCGCCACAGCCTCCGACTCCCACCACGGTGCCCTCCACGCCA------------------------------------GAGGTTCCCCCACCTCCGCGGACTCTCCTGGAGGCATTGGAGCAGCGGATGGAGCGATACCATGTGGCTGCAGCCCAGGCCAAGACCAAAGGGGATCAGCGGAAGGCTCGCATGCATGAGCGCATCGTCAAGCAATACCAAGATGCCATCCGAGCCCACAAGGCTGGCCGAGCAGTAGATGTGAGCGAGCTGCCAGTGCCCCCAGGCTTTCCCCCCATCCAGGGCCTGGAGGCCACTGAGCCCACCCAGCAGAACCTGGTGGGGGTCCTGGAAACTGCCATGAAGCTGGCCAACCAGGATGAAGGCCCGGAGGATGAAGAGGATGAGGAATCTAAGAAG---CCCACCAGCTCTCCGGCCCCCATGGCCCAGCCCAAGGCCCCACCCTCAAGGGCACCACAATCAGGCTCCACTTCA---------------GCAGCCAAAACAGTCCCCAAGGCCACATCCACCAGAGCCCAGCAGCAACTGGCCTTCCTGGAGGGCCGCAAGAAGCAGCTCCTGCAGGCTGCCCTGCGAGCCAAGCAGAAGAATGACGTAGAAGGTGCCAAAATGCACCTGCGCCAGGCCAAGGGGCTGGAGCCCATGCTGGAGGCCTCACGCAACGGGCTGCCTGTGGACATCGCCAAG---------------GTGCCCCCCGCCCCTGTCAACAAGGATGACTTCTCTCTGGTCCAGCGGCCCGGCCCAGGTTTGTCTCAGGAGTCTGCCCGGCGCTATGGTGAACTCACCAAACTCATTAGGCAGCAGCACGAGATGTGCCTGAACCACTCTAACCAGTTCACTCACCTGGGCAACATTGCTGAAACCAGCAAATTTGAGAAGCTGGCAGAGGACTGTAAGCGAAGCATGGAGATTCTGAAGCAGGCATTCGCCCGGGGTCTCCCCACGCCCACTGCCCGCTTTGAGCAGAGAACCTTCAGTGTCATCAAGATCTTTCCTGACCTCAGCAGCAACGACATGCTCCTGTTCATCGTGAAGGGCATCAACTTGCCCACGCCCCCAGGGCTGTCTCCCAGCGACCTGGATGTCTTTGTTCGGTTTGACTTTCCCTATCCCAATGTGGAAGAAGCTCAGAAAGACAAGACCAGCGTGATTAAGAACACAGACTCCCCCGAGTTCAAGGAGCAATTCAAACTCTGCATCAATCGCAGCCACCGTGGCTTCCGAAGGGCCATCCAGACCAAAGGCATCAAATTTGAAGTGGTTCACAAGGGGGGGCTGTTCAAGACGGATCGGGTACTGGGCACAGCCCAGCTGAAGCTGGACGCCCTGGAGACAGCATGCGAGGTCCGGGAGATCCTTGAGGTCCTGGATGGTCGCAGGCCCACAGGGGGGCGACTGGAGGTGATGGTTCGAATTCGGGAGCCACTGACGGCACAGCAGTTGGAAACCACAACCGAGAGGTGGCTGGTCATCGACCCTGTGCCAGCAGCAGCGCCC---ACACAGGTTGCTGGGCCCAAAGGGAAGGCCCCTCCCACACCTGCCCCTGCGAGGGAGCCAGGGAAC------AGATCAACACGGCCTTTGCATAGCCTCAGTGTGCTGGCCTTTGATCAAGAGCGTCTGGAGCGGAAGATCCTGGCCCTGAGGCAGGCACGGCGGCCAGTGCCCCCGGAAGTGGCCCAACAGTACCAGGACATCCTGCAACGCAGCCAGTGGCAGCGGGCGCAGCTGGAGCAGGGGGGCCCGGGCATCCGGAGGGAGTACGCGGCCCAGCTGGAGCGTCAGCTGCAGTTCTACACAGAGGCCGCCCGGCGCCTGGGCAATGATGGCAGCAGGGAGGCCGCAAAGGAGGCACTCTACAGGCGGAACCTGGTGGAGAGTGAG---------------CTGCAGCGGCTCCGCAGG---
>HLturTru3
ATGCACAAGAGGAAGGGACCCTCGGGAACCCCGGGCCGAGGAGCCGCCACCGCCCGCCAGCTGGGCCTACTAGTTGACCTCTCCCCAGACAGCCTGATGATCCCTGAGGACGGAGTTAACGATCAGGAACTGGAGGCTGAGTTCTTGGCTTTGGTGGGGGGCCAGCCCCAAGCCCTGGAGAAGCTTAAAGGCAAAGGTCCCCTGCCCATGGAGGCCATTGAGAGGATGGCCAGCTTGTGCATGAGAGACCCGGACAAGGACGAGGAGGAG------GGGACGGAC---GAGGAGGATGTGGAGGCTGATGATGACCTGCTGGCGGAACTGAATGAGGTCCTTGGGGAGGAGCAGAAGGCTTTGGAGTCCCACCCTCCTGTGGCCCAGCCAAAGGCCACAACGCCCAGCCCAGGATTGGAGGCCACCTTGCAGGAGAGGCTGGCCCTCTACCAGACAGCGATCGAAAGCGCCAGGCAAGCCGGAGATGGTGCCAAGATGCGGCGCTACGACCGGGGGCTTAAGACGCTTGAAAACCTGCTGGCCTCCGTCCAGAAGGGGAAAGCCATTGATGAAGGGGACATCCCGCCGCCTGTGGCTGTGGGGAAGGGCCCAGTGGCTACGCCCAGCCACATCCCAGCACCCACCCAGCCGGTCCCTACG---------------------------------AACCCACCGGCCCCA------------------------------------GATCCCCGGGTCATCGTGGAGGGTCCTCCTTCAACTGCCCCAGCCTCATCCCTGGTCTCCGCTAAGCCCCAGCTGCCCTCAGGTCCCTGCAGCCCAGGA------CCTCCCAGGTCCCTGGCCCAGTTGCAGAGCCGCCAGCGCGAGTACAGGCTGGCCGCCCTCCGCGCCAAGCAGCAGGGAGATACCGCCACTGCCGCAAGACACTTCCGCGTGGCCAAGAGCTTTGACGCTGTCTTGGAGGCCCTGAGCCGCGGGGAGCCTGTGGACCTGTCACGCCTGCCCCCTCCACCTGACCAGCTGCCCCCAGACCCACCATCACTGCCACCACAGCCTCCAACTCCTGCCGTCGTGCCCTCCATGCCA------------------------------------GAGGTTCCTGCACCCCCAAGGACTCTCCTGGAGGCGCTGGAGCAGCGGATGGAGCGGTACTGTGTGGCCGCGGCTCAGGCGAAGACCAAGGGGGACCAGCGGAAGGCTCGCATGCACGAGCGCATTGTTAAGCAATACCAAGATGCCATCCGAGCCCACAAGGCTGGCCGAGCCGTGGATGTGGCCGAGCTGCCTGTGCCCCCAGGCTTTCCCCCGATCCAGGGCCTGGAGGCCACCGAGCCCACCCAACAGAGCCTGGTGGGCGTCCTCGAGACTGCCGTGAAGCTGGCCAACCAGGATGAAGGCCCAGAGGACGAAGACGATGAGGAGCCTAAGAAGCAGCTCAACAGCCCTGCAGCCCCCACAGCCCAGCCCAAAGCCCCACCTTCAAAGGCACCCCAGTCAGGATCTGCCCCA---------------GCAGCCAAAGCGGCCCCCAAAGGCACATCCACCAGAGCCCAGCAGCAGCTGGCCTTCCTGGAGGGCCGCAGGAAGCAGCTCCTGCAGGCGGCGCTGCGAGCCAAGCAGAAGAATGACGTGGAGGGCGCCAAGATGCACCTGCGCCAGGCCAAGGGGCTGGAGCCCATGCTGGAGGCCTCACGCAACGGGCTGCCCGTGGACATCACCAAG---------------GTGCCACCCGCCCCTGTCAACAAGGACGACTTCGCCCTGGTCCAGCGGCCCGGCCCAGGTCTGTCTCAGGAGTCTGTCCGGCGCTACGGTGAACTCACCAAGCTCATAAGGCAGCAGCACGAGATGTGCCTGAACCACTCTAACCAGTTCACCCACCTGGGCAACATCGCCGAAACCAGCAAATTTGAGAAGCTGGCGGAGGACTGTAAGCGGAGCATGGAGACTCTGAAGCAGGCCTTTGCCCGGGGTCTCCCCACACCCACTGCTCGCTTTGAGCAGAGAACCTTCAGCGTCATCAAGATCTTCCCTGACCTCAGCAGCAACGACATGCTCCTGTTCATTGTGAAGGGCATCAACTTGCCCACACCCCCAGGGCTGTCCCCCGGTGACCTGGATGTCTTTGTTCGGTTCGACTTCCCCTATCCCAATGTGGAAGAAGCTCAGAAGGACAAGACCAGTGTGATCAAGAACACAGACTCGCCTGAGTTCAAGGAGCAGTTCAAACTCTGCATCAACCGCAGCCACCGTGGCTTCCGAAGGGCCATCCAGACCAAAGGCATCAAGTTCGAAGTGGTCCACAAGGGGGGGCTGTTCAAGACCGACCGGGTCCTGGGCACAGCCCAGCTGAAACTGGACGCCTTGGAGACAGCATGCGAGGTCCGGGAGATCCTCGAGGTCCTGGATGGTCGCAGGCCCACAGGGGGGCGGCTGGAGGTGATGGTTCGGATCCGGGAGCCACTGACGGCCCAGCAGTTGGAGACGACAACTGAGAGGTGGCTGGTCATCGACCCCGTGCCAGCAGCTGTGCCC---ACACAGGTTGCTGGGCCCAAAGCGAAAGCCCCTCCCGTGCCTGCTCCTATGAGGGAGCCGGGGAAC------------------------------------------------------------------------------------------------------------------------------------------------------------------------------------------------------------------------------------------------------------------------------------------------------------------------------------------------------------------------
>balAcu1
ATGCACAAGAGGAAGGGACCCCCGGGACCCCCGGGCCGAGGAGCCGCCACCGCCCGCCAGCTGGGCCTGCTAGTTGACCTCTCCCCAGATGGCCTGATGATCCCTGAGGACGGAGTTAACGATCAGGAACTGGAGGCTGAGTTCTTGGCTTTGGTGGGGGGCCGGCCCCAAGCCCTGGAGAAGCTTAAAGGCAAAGGTCCCCTGCCCATGGAGGCCATTGAGAAGATGGCCAGCTTGTGCATGAGAGACCCGGACAAGGAGGAGGAGGAG------GGGACGGAC---GAGGAGGATGTGGAGGCTGATGATGACCTGCTGGCGGAACTGAATGAGGTCCTTGGGGAGGAACAGAAGGCTTTGGAGTCCCACCCTCCTGTGGCCCAGCCAAAGGCCACAACCCCCAGCCCAGGGTTGGAGGCCACCTTGCAGGAGAGGCTGGCCCTCTACCAGACAGCGATCGAAAGCGCCAGGCAAGCCGGAGATGGTGCCAAGATGCGGCGCTACGACCGGGGGCTTAAGACACTTGAAAACCTGCTGGCCTCCGTCCAGAAGGGGAAAGCCATCGATGAAGGGGACATCCCGCCACCTGTGGCTGTGGGGAAGGGCCCAGTGGCTACGCCCAGCCACACCCCAGCACCCAGTCAGCCGGTCCCTACG---------------------------------AACCCACCGGCCCCA------------------------------------GATTCCCGGGTCATCGTGGAGGGTCCTCCTTCAACTGCCCCAGCCTCAACGCTGGTCTCCGCTAAACCCCAGCTGCCCTCAGGTCCCTGCAGCCCTGGC------CCC---------CTGGCCCAGTTGCAGAGCCGCCAGCGCGAGTACAAGCTGGCCGCCCTCCGCGCCAAGCAGCAGGGAGATACCGCCACTGCCGCAAGACACTTCCGCGTGGCCAAGAGCTTTGACGCTGTCTTGGAGGCCCTGGGGCGGGGCGAGCCTGTGGACCTGTCACGCCTGCCCCCTCCACCTGACCAGCTGCCCCCAGACCCACCATCACTGCCACCACAGCCTCCAACTCCTGCCGTCGTGCCCTCCATGCCA------------------------------------GAGGTTCCTGCACCCCCAAGGACTCTCCTGGAGGCGCTGGAGCAGCGGATGGAGAGGTACTGTGTGGCCGCGGCTCAGGCGAAGACCAAGGGGGACCAGCGGAAGGCTCGCATGCACGAGCGCATTGTTAAGCAATACCAAGATACCATCCGAGCCCACAAGGCTGGCCGAGCCGTGGACGTGGCCGAGCTGCCTTTGCCCCCAGGCTTTCCCCCAATCCAGGGCCTGGAGGCCACCGAGCCCACCCAACAGAGCCTGGTGGGAGTCCTAGAGACTGCCATGAAGCTGGCCAACCAGGATGAAGGCCCAGAGGACGAAGAGGATGAGGAACCTAAGAAGCAGCTCAACAGCCCTGCAGCCCCCACAGCCCAGCCCAAAGCCCCACCTTCAAAGGCACCCCAGTCAGGATCTGCCCCA---------------GCAGCCAAAGCGGCCCCCAAAGGCACATCCACCAGAGCCCAGCAGCAGCTGGCCTTCCTGGAGGGCCGCAGGAAGCAGCTCCTGCAGGCGGCGCTGCGAGCCAAGCAGAAGAATGACATGGAGGGCGCCAAGATGTACCTGCGCCAGGCCAAGGGGCTGGAGCCCATGCTGGAGGCCTCACGCAACGGGCTGCCCGTGGACATCGCCAAG---------------GTGCCGCCTGCCCCTGTCAACAAGGACGACTTCGCCCTGGTCCAGCGGCCCGGCCCAGGTCTGTCTCAGGAGTCTGTCCGGCGCTACGGTGAACTCACCAAGCTCATAAGGCAGCAGCACGAGATGTGCCTGAACCACTCCAACCAGTTCACCCACCTGGGCAACATCGCTGAAACCAGCAAATTTGAGAAGCTGGCGGACGACTGCAAGCGGAGCATGGAGACCCTGAAGCAGGCCTTTGCCCGGGGTCTCCCCACGCCCACTGCTCGCTTTGAGCAGAGAACCTTCAGCGTCATCAAGATCTTCCCTGACCTCAGCAGCAACGACATGCTCCTGTTCATCGTGAAGGGCATCAACTTGCCCACACCCCCAGGGCTGTCCCCCGGTGACCTGGATGTCTTTGTTCGGTTCGACTTCCCCTATCCCAATGTGGAAGAAGCTCAGAAAGACAAGACCAGTGTGATCAAGAACACAGACTCCCCTGAGTTCAAGGAGCAGTTCAAACTCTGCATCAACCGCGGCCACCGTGGCTTCCGAAGGGCCATCCAGACCAAAGGCATCAAGTTCGAAGTGGTCCACAAGGGGGGGCTGTTCAAGACCGACCGGGTCCTGGGCACAGCCCAGCTGAAGCTGGACGCCTTGGAGACAGCATGCGAGGTCCGGGAGATCCTTGAGGTCCTGGACGGTCGCAGGCCCACAGGGGGGCGGCTGGAGGTGATGGTCCGGATTCGGGAGCCACTGACGGCCCAGCAGTTGGAGACGACAACTGAGAGGTGGCTGGTCATCGACCCCGTGCCAGCAGCCGCGCCC---ACACAGGTTGCCGGGCCCAAAGGGAAGGCCCCTCCCGTGCCTGCTCCTGTGAGGGAGCCAGGGAAC------AGATCAGCCCGGCCCCTGCATAGTCTCAGCGTGCTGGCCTTCGACCAAGAGCGTCTGGAGCGGAAGATCCTGGCCTTCAGGCAGGCACGGCGGCCGGTGCCCCCCGAGGTGGCCCAGCAGTACCAGGACATCATCCAGCGCAGCCAGTGGCAGAGGGCACAGCTGGAGCAGGGGGGCCCCGGCATCCGGCGGGAGTACATGGCCCACTTGGAGCGGCAACTGCAGTTCTACACAGAGGCCGCCCGGCGCCTGGGCAGTGATGGCAGCAGGGAGGCCTCCAAGGAGGCACTGTATAGACGGAACCTGGTCGAGAGTGAG---------------CTGCAGCGGCTCCGCAGG---
>HLmolMol2
ATGCACAAGAGGAAGGGAACCCCGGGACCCCCGGGCCGAGGCGCCGCCGCCGCCCGCCAGCTGGGCCTGCTGGTTGATCTCTCCCCGGATGGCCTGATGATCCCCGAGGATGGCATTAACAATGAGGAACTGGAGGCTGAGTTCCTGGCTTTGGTTGGGGGCCAGCCTCAAGCTCTGGAGAAGCTCAAAGGCAAAGGTCCTCTGCCCATGGAGGCCATTGAGAAGATGGCAAGCTTGTGCATGAGAGACCCAGATGAGGAGGAGGAAGAG------GGGACAGAC---GAGGAGGATGTGGAGGCCGATGATGACCTGCTGGCGGAACTTAATGAGGTCCTTGGGGAGGAGCAGAAGACTTTGGAGTCCCACCCTCCTGTGGCCCAGCCGAAAGCCACAGCCCCCAGCCCAGGGTTAGAGGCTACCTTGCAGGAGAGGATGGCCCTCTACCAGACGGCGATTGAAAGTGCTAGGCAAGCCGGAGACAGCGCCAAGATGAGGCGCTACGACCGAGGACTTAAGACACTGGAAAACCTGTTAGCCTCCATCCGGAAGGGCAATGCCATTGACGAAGAAGATATCCCACCACCTGTTGCTGTGGGGAAGGGCCCAACAGCTGCATCTAACCTCACTCCTGCACCCACCCTGCCAGCCTCTATG---------------------------------AACCTGCTGGCCCCA------------------------------------GAACCTAGGGTCACAGTGGAGGGGCCTACTCCCACTGCCTCAGCCTCATCACTGGGCTTGGCTAAGCCCCAACTGCCCCCAGGTGCCTGCAGCACTGGC------CCC---------CTGGCTCAGTTGCAGAGCCGCCAACGTGAGTACAAGCTGGCTGCCCTCCACGCCAAGCAGCAGGGAGATACCTCCGCCGCTGCAAGACACTTCCGTGTAGCCAAGAGCTTTGATGCTGTCTTGGAGGCCCTGAGCCACGGGGAGCCTGTGGACTTGTCCCGTTTGCCCCCTCCACCTGACCAGCTGCCCCCAGACCCACCATCACCACCACTGCAGCCTGTGACTCCCACCACAATGCTCTCCACACCA------------------------------------GAGGTTCCCCCACCCCCGAAGACTCTCTTGGAGGCACTGGAGCAGCGGATGGAGCGATACCACGTAGCTGCAGCCCAGGCTAAGACCAAAGGGGACCAGCGGAAAGCTCGCATGCATGAGCGCATTGTCAAGCAATACCAAGATGCCATTCGAGCCCACAAGGCTGGCCGAGCTGTGGATGTTGCTGAGCTGCCTGTGCCCCCAGGCTTTCTCCCTATCCAGGGCCTAGAGGCCTCCGAGTCCACCCAGCCGAGCCTGGTGGGGGTCCTAGAGACCGCTATGAAGCTGGCGAACCAGAATGAAGGCCCAGAGGATGAAGAGGATGAGGAGCCTAAGAAG---CCCAACAGTGCTGCAGCTTCCATGGCCCAGCCCAAGGCCCCACCCACAAGAGCACCCCAGCCAGGATCCACTTCA---------------GCAGCCAAAGCAGCCCCTAAAGGCACATCCACCAGAGCCCAGCAGCAGCTGGCCTTCCTGGAGGGCCGAAAGAAGCAGCTTTTGCAGGCTGCATTGCGAGCCAAGCAGAAGAATGACGTGGAGGGCGCCAAGATGCATTTGCGCCTGGCCAAAGGGCTGGAGCCCATGCTGGAGGCCTCACGCAATGGGCTGCCTGTGGATATCACCAAG---------------GTACCACCTGCCCCTATCAACAAGGATGACTTCGCCCTTGTCCAGCGGCCTGGCCCTGGTCTGTCTCAGGAGTCTATCCGGCGCTATGGTGAACTCACAAAGCTCATAAGGCAGCAGCATGAGGTGTGTCTGAACCATTCTAATCAGTTTACCCACCTGGGCAACATTGCCGAAATTAGCAAATTTGAGAAACTAGCAGAGGACTGTAAGCGGAGCATGGAGACTCTGAAGCAAGCCTTCGCCCGGGGTCTCTCCACGCCCACTGCCCACTTTGAGCAGAGAACCTTCAGCGTCATCAAGATCTTCCCAGACCTCAGCAGCAATGACATGCTCCTGTTCATCGTGAAGGGCATCAACTTGCCCACACCTCCAGGGCTGTCCCCCGGTGATCTGGATGTCTTTGTTCGGTTCGATTTTCCCTATCCCAATGTGGAAGAAGCTCAGAAAGACAAGACCAGCGTGATCAAGAATACAGACTCCCCTGAGTTCAAGGAGCAGTTCAAACTCTGCATTAACCGCAGCCACCGAGGCTTCCGAAGAGCGATCCAGACCAAAGGCATCAAGTTTGAAGTGGTCCATAAGGGGGGTCTGTTCAAGACTGACCGGGTCCTGGGCACAGCCCAGTTGAAGCTGGATGCCCTGGAGATGGCATGTGAGGTCCATGAGATCCTTGAGGTCCTGGATGGTCGCCGGCCCACAGGGGGCCGACTAGAAGTGATGGTCCGGATTCGAGAACCACTAACAGCCCAGCAACTGGAGACAATGACTGAGAGGTGGCTGGTCATCGACCCCATGCCAGCAGCTGTGCCA---ACA---GTTGCTGTGCCTAAAGGGAAGGCCCCTCCCATCCCTGCCTCTACAAAGGAGCCAGGAAAC------AGATCTGCCCGGCCCCTGCATAGCCTTAGTGTGCTGGCCTTTGACCAAGAGCGTCTGGAGCGGAAAATCCTGGCCCTTAGGCAGGCACGGCGGCCAGTGCCCCCAGAGGTGGCCCAACAGTACCAGGACATCATGCATCGCAGCCAGTGGCAGAGGGCACAGCTGGAGCAGGGGGGCCCAGGCATCCGGCGAGAATACGTGGCCCACCTGGAGCGTCAGCTGCAGTTCTATACAGAGGCTGCCCGGCGCCTGGGCAACGATGGCAGCAGGGAAGCTGCAAAGGAGGCACTCTATAGGCGGAACCTGGTCGAAAATGAG---------------CTGCAGAGGCTCCGTAGG---
>HLpipKuh2
ATGCACAAGAGGAAGGGAACCCCGGGACCCCCGGGCCGAGGCGCCGCCGCTGCCCGCCAGCTGGGTCTGCTGGTTGATCTCTCTCCGGATGGCCTGATGATCCCTGAGGATGGAGTTAACAATGAGGAGCTGGAGGCTGAGTTCTTGGCTTTGGTTGGGGGCCAGCCTCAAACCCTGGAGAAGCTCAGAGGCAAAGGTCCCCTGCCCATGGAGGCCATTGAGAAGATGGCCAGCTTGTGCATGAGAGACCCGGATGAGGATGAGGAGGAG------TTGACAGAC---GAG---GATGTGGAAGCTGATGATGACCTGCTGGCGGAGCTTAATGAGGTCCTCGGGGAGGAGCAGAAGACGGCGGAGTCCCGCCCTCCTGTGGCCCAGCCAAAAGCCACAGCCCCCAGCCCAGGGTTGGAGGCCACCTTGCAGGAGAGGCTGGCCCTCTACCAGACAGCGGTTGAAAGTGCGAGGCAAGCCGGAGACAGTGCCAAGATGCGGCGCTATGAACGGGGACTTAAGACGCTGGAAAACCTGCTGGCCTCCGTCCGGAAGGGCAGCGCCATTGGCGAAGAGGACATCCCCCCACCCGTCGCTGTGGGGAAGAGCCCAGCAGCCACATCTAGCCGCCCTCCCGCACCCACCCTGCCAGGCTCTGTG---------------------------------CACCTGCCGGCCCCA------------------------------------GAACCCAGGGTCACCGTAGAGGGTCCTCCTTCCACTGCCCCAGCCTCATCACTGGGCTTGGCTAAGCCCCAGCTGCCCCCAGGTCCCTGCAGCACCGGC------CCC---------CTGGCTCAGCTGCAGAGCCGCCAACATGAGTACAAGATGGCCGCCCTTCATGCCAAGCAAAAGGGAGATACCTCCGCTGCCACCAGATACTTCCGTGTGGCCAAGAGCTTTGATGCTGTCCTGGAGGCCCTGAGCCACGGGGAGCCTGTGGATTTGTCCCGCTTGCCCCCTCCGCCTGACCAGCTGCCCCAAGACCCACCATCACCGCCGCTGCAACCTCCGACTCCCACCACGGTGCCGTCCACACCAGCACTCTTAACCCTGCCCCCACCCTCGTTGGGCCCAGAGGTTCCCCCACCCCCAAGGACTCTCCTGGAAGCACTGGAACAGCGGATGGAGCGATACCACCTGGCCGCAGCCCAGGCCAAGACCAAAGGGGACCAGCGGAAGGCTCGCATGCATGAGCGCATTGTCAAGCAATACCAAGATGCCATTCGAGCCCACAAGGCCGGCCGAGCTGTGGATGTCGCTGAGCTGCCAGTGCCCCCAGGCTTTCTCCCTATCCAGGGCCTAGAGGCCTCCGAGTCCGCCCAGCCGAGCCTGGTGGGGGTCCTGGAGACAGCTATGAAGCTGGCCAACCAGGATGAAGGCCCAGAAGACGAAGAAGATGAGGAGCCTAAGAAGCAGCCCAACAGCCCTGCGGCCCCCACAGCCCATCCCAAGGCAGCACCCTCAAAGGCATCCCAACCAGGATCCACCTCG---------------GCAGCTAAAGCAGCCCCCAAAGGCATATCCAACAGAGCCCAGCAGCAGCTGGCCTTCCTGGAGGGCCGGAAAAAGCAGCTTCTGCAGGCTGCGCTGCGAGCCAAGCAGAAGAATGACGTGGAGGGCGCCAAGATGCACCTGCGCCAGGCCAAGGGGCTGGAGCCCATGCTGGAGGCCTCACGCAATGGGCTGCCCGTGGATATCACCAAG---------------GTGCCACCCGCCCCTGTCAACAAGGATGACTTCACCCTGGTCCAGCGGCCTGGCCCTGGTCTGTCTCAGGATTCTATCCGGCGCTACGGTGAACTCACCAAGCTCATAAGGCAGCAGCATGAGATGTGTCTGAACCATTCCAACCAGTTCACTCACCTGGGCAACATTGCCGAAACCAGCAAATTTGAGAAACTAGCAGAGGACTGTAAGCGGAGCATGGAGACTCTGAAGCAGGCCTTCGCCCGGGGGCTACCCACGCCCTCTGCCCGCTTTGAGCAGAGAACCTTCAGCGTCATCAAGATCTTCCCAGACCTCAGCAGCAATGACATGCTCCTGTTCGTCGTGAAGTGCATCAACTTGCCCACACCTCCAGGGCTGTCCCCTGGTGACCTGGATGTCTTCGTTCGGTTCGATTTCCCCTATCCCAACGTGGAAGAAGCTCAGAAAGACAAGACCAGCGTGATCAAGAATACAGATTCCCCTGAGTTCAAGGAGCAGTTCAAACTCTGCATCAACCGCAGCCACCGAGGCTTCCGAAGGGCCATCCAGACCAAAGGCATCAAGTTCGAAGTGGTCCATAAGGGGGGCCTGTTTAAGACCGACCGGGTCCTGGGCACGGCCCAGCTGAAGCTGGATGCCTTGGAGACGGCATGTGAGGTCCGGGAGATCCTTGAGGTCCTGGACGGTCGCCGGCCCACGGGGGGACGGCTAGAAGTGATGGTCCGGATCCGAGAGCCACTGACAGCCCAGCAGTTAGAGACAGTGACGGAGAGATGGCTGGTCATTGACCCCGTGCCAACAGCTGTGCCT---GCACAGGTTGCTGGGCCTAAAGGGAAGGCCCCTCTCATGCCTGCCCCGACAAGGGAGCCAGGAAAC------AGGTCTGCCCGGCCCCTGCACAGCCTTAGTGTGCTGGCCTTCGACCAAGAGCGTCTGGAGCGGAAGATCCTGGCCCTCAGGCAGGCGCGGCGGCCGGTGCCCCCGGAGGTGGCCCAGCAGTATCAGGACATCATGCATCGCAGCCAGTGGCAGAGGGCACAGCTGGAGCAGGGCGGCCCAGCCATCCGGCGAGAATACATGGCCCAGCTGGAGCATCAGCTGCAGTTCTACACGGAGGCTGCTCGGCGCCTAGGCAACGAGGGCAGCAGGGAAGCTGCAAAGGAGGCGTTGTACAGGCGGAACCTGGTTGAGAATGAG---------------CTGCAGCGGCTCCGAAGG---
>HLmyoMyo6
ATGCACAAGAGGAAGGGAACCCCGGGACCCCCGGGCCGAGGCGCCGCCGCCGCCCGCCAGCTGGGTCTGCTGGTTGATCTCTCCCCGGATGGCCTGATGATTCCTGAGGATGGAGTTAACCATGAGGAACTGGAGGCTGAGTTCTTGGCTTTGGTTGGGGGCCAGCCTCAAACCCTGGAGAAGCTCCGAGGCAAAGGTCCCCTACCCATGGAGGCCATTGAGAAGATGGCCAGCTTGTGCATGAGAGACCCGGATGAGGAGGAGGAGGAG------GTGACAGAT---GAGGAGGATGTGGAAGCTGATGATGACCTGCTGGCAGAACTTAATGAGGTCCTTGGGGAGGAGCAGAAGACTTCAGAGTCCCACCCTCCTGTGGCCCAGCCAAAAGCCACAGCCCCCAGCCCAGGGTTGGAGGCCACCTTGCAGGAGAGGCTGGCCCTCTACCAGACAGCGATTGAAAGTGCTAGGCAAGCCGGAGACAGTGCCAAGGTGCGGCGCTATGAGCGGGGACTTAAGACACTGGAAAACCTGCTGGCCTCTGTCCGGAAGGGCAGTGCCATTGACGAAGAGGACATCCCACCACCTGTTGCTGTGGGGAAGGGCCCAGCAGCCCCATCGAGCCACACTCCTGCACCCACCCTGCCAGGCTCTATG---------------------------------AACCTGCCGGCCCCA------------------------------------GAACCCAGGGTCACAGTGGAGGGTCCTCCTTCCACTGCCCCTGCCTCGTCACTGGGCTTGGCTAAGCCCCAGCTGCCCCCAGGTCCCTGCAGCACTGGC------CCC---------CTGGCTCAGTTGCAGAGCCGCCAACGTGAGTACAAGCTGGCTGCCCTTCATGCCAAGCAGCAAGGAGATACCTCCGCTGCCACCAGATACTTCCGTGTGGCCAAGAGCTTTGATGCTGTCTTGGAGGCCCTGAGCCGCGGGGAGCCTGTGGATTTGTCCCGCTTGCCCCCTCCACCTGACCAGCTGCCCCAAGACCCACCATCACCGCCACTGCAGCCTCCGGCTCCCACCACGGTGCCGTCCACACCA------------------------------------GAGGTTCCCCCACCCCCAAGGACTCTCCTGGAAGCACTGGAACAGCGGATGGAGCGATACCACGTGGCTGCAGCCCAGGCTAAGACCAAAGGGGACCAGCGGAAAGCTCGCATGCATGAGCGCATTGTCAAGCAATACCAAGATGCCATTCGAGCCCACAAGGCTGGCCGAGCTGTGGATGTTGCTGAGCTGCCAGTGCCCCCAGGCTTTCTCCCTATCCAGGGCCTGGAGGCCTCCGAGTCCACCCAGCCAAGCCTGGTGGGGGTCCTGGAGACTGCTATGAAGCTGGCAAACCAGGACGAAGGCCCAGAAGACGAAGAGGATGAGGAGCCTAAGAAG---CCCAACAGCCCTGCGGCCCCCACAGCCCAGCCCAAAGCCCCACCCTCAAAGGCACCCCAGCCAGGATCCACCTCA---------------GCAGCTAAAGCAGCCCCCAAAGGCACATCCAACAGAGCTCAGCAGCAGTTGGCCTTCCTGGAGGGCCGAAAAAAGCAGCTTTTGCAGGCTGCATTGCGAGCCAAGCAGAAGAACGACGTGGAGGGAGCCAAGATGCACTTGCGCCAGGCCAAGGGGCTGGAGCCCATGCTGGAGGCCTCACGCAACGGGCTGCCTGTGGATATCACCAAG---------------GTGCCACCCGCCCCTGTCAACAAGGATGACTTTACCCTGGTCCAGCGGCCTGGCCCTGGTCTGTCTCAGGATTCTATCCGGCGCTATGGTGAACTCACCAAGCTCATAAGGCAGCAGCATGAGATGTGTCTGAACCATTCTAACCAGTTCACTCACCTGGGTAACATTGCCGAAACCAGCAAATTTGAGAAACTAGCAGAGGACTGTAAGCGGAGCATGGAGACTCTGAAGCAGGCCTTCGCCCGGGGTCTCCCCACGCCTTCTGCCCGCTTTGAGCAGAGAACCTTCAGCGTCATCAAGATCTTCCCAGACCTCAGCAGCAATGACATGCTCCTGTTCATCGTGAAGTGCATCAACTTGCCCACACCTCCAGGGCTGTCCCCTGGTGATCTGGATGTCTTCGTTCGGTTCGATTTCCCTTATCCCAATGTGGAAGAAGCTCAGAAAGACAAGACCAGCGTGATCAAGAATACAGATTCCCCTGAGTTCAAGGAGCAGTTCAAACTCTGCATCAACCGCAGCCACCGAGGCTTCCGAAGGGCGATCCAGACCAAAGGCATCAAGTTCGAAGTGGTCCATAAGGGGGGCCTGTTCAAGACTGACCGGGTCCTGGGCACAGCCCAGCTGAAGCTGGATGCCTTGGAGACGGCATGTGAGGTCCGGGAGATCCTTGAGGTCCTGGATGGTCGCCGGCCCACAGGGGGACGGCTAGAAGTGATGGTCCGGATTCGAGAGCCATTGACAGCCCAGCAATTAGAGACAGTGACTGAGAGATGGCTGGTCATTGACCCCGTGCCAGCAGCTGTGCCC---ACACAGGTTGCTGGGCCTAAAGGGAAGGCCCCTCTCATGCCTGCCCCTACAAGGGAGCCAGGAAAC------AGATCTGCCCGGCCCCTGCATAGCCTTAGCGTGCTGGCCTTCGACCAAGAGCGTCTGGAACGGAAGATCCTGGCCCTCAGGCAGGCACGGCGGCCAGTGCCCCCGGAGGTGGCCCAGCAGTACCAGGACATCATGCATCGCAGCCAGTGGCAGAGGGCACAGCTGGAGCAGGGGGGCCCAGGCATCCGGCGAGAATACATGGCCCAGCTGGAGCATCAGCTGCAGTTCTACACAGAGGCTGCTCGGCGCCTAGGCAACGAGGGCAGCAGGGAAGCTGCAAAGGAGGCGCTCTACAGGCGGAACCTGGTTGAGAATGAG---------------CTGCAGCGGCTCCGCAGG---
>HLphyDis3
ATGCACAGGAGGAAAGGAACCGCGGGACCCCCGGGCCGAGGCGCCGCCGCCGCCCGCCAGCTGGGCCTGCTGGTTGATCTCTCCCCAGATGGCCTGATGATGCCTGAGGATGGAGTTAACAATGAGGAACTAGAGGCTGAGTTCTTGGCTTTGGTTGGGGGCCCGCCCCAAGCCCTGGAGAAGCTCAAGGGCAAAGGTCCCCTGCCTATGGAGGCCATTGAGAAGATGGCCAGCTTGTGCATGAGAGACCCAGATGAG------GAGGAG------GGGACAGAC---GATGAGGATGTAGAAGCTGATGATGATCTGCTGGCGGAACTAAATGAGGTCCTTGGGGAGGAGCAGAAGACATTGGAGTCCCACCCTCCTGTGGCCCAGCTGAAAGCTACAGCCCCCAGCCCAGGAGTGGAGGCCACCTTGCAGGAGAGGCTGGCCCTCTACCAGACAGCAATTGAAAGTGCTAGGCAAACTGGAGACAGTGCCAAGATGCGGCGCTACGACCGAGGACTTAAGACACTAGAAAACCTGCTGGCCTCCGTCCAGAAGGGCAATGCCATCGACGAAGAGGACATCCCACCACCAGTTGCCGTGGGGAAAGGCCCAATGGCTACATCCAGCCACACATCTGCACCCACCCTGCCAGCCTCTATG---------------------------------AACCCGCCAGCCCCA------------------------------------GAACCCAGGGTCACAGTGGAAGGTCCTCCTTCCACTGCCCCAGCCTCGTCACTGGGCCTGGCTAAGCCCCAGCTGCCCTCAGGTCCCTGCAGCACTGGC------CCC---------CTGGCTCAGCTGCAGAGCCGCCAACGTGAGTACAAGCTGGCTGCCCTCCATGCCAAACAGCAGGGGGATACCTCCACCGCCGCCAGGCACTTCCGTGTGGCCAAGAGCTTTGATGCTGTTTTGGAGGCTCTGAGCCGAGGGGAGCCTGTGGACCTGTCTCGCTTGCCCCCTCCACCTGACCAGCTGCCCCCAGATCCACCATCACCACCGCTGCAGCCTCCAACTCCCAGCACAGTGCCATCCACACCA------------------------------------GAGATTCCCCCACCCCCAAGGACTCTTCTGGAGGCACTGGAGCAGCGGATGGAGCGATACCATGTGGCTGCGGCCCAGGCTAAGGCCAAGGGAGACCAGCGGAAGGCTCGCATGCATGAGCGCATTGTCAAGCAATACCAAGATGCCATTCGAGCCCACAAAGCTGGCCGAGCCGTGGATGTGGCTGAGCTGCCTGTGCCCCCAGGCTTTCCCCCTATCCAGGGCCTAGAAGCCTCCGAGTCCACCCAGCCGAGCCTGGTGGGGGTCCTGGAGACCGCCATGAAGCTGGCCAACCAGGATGAAGGCCCAGAGGATGAAGAGGATGAGGACCCCAAGAAGCAGCCCAACAGCCCTGCGGTCCCCATGGCCCAGCCCAAGGCCCCATCCTCAAGGGCACCCCAGCTAGGATCCACTTCA---------------GCAGCCAAAGCAGCCCCCAAAGGCACATCCACCAGAGCCCAGCAGCAGCTGGCCTTCCTAGAGGGCCGAAAGAAGCAACTTTTGCAGGCTGCATTGAGAGCCAAGCAGAAGAACGACGTGGAGGGTGCCAAGATGCACTTGCGCCAGGCCAAGGGGCTGGATCCCATGCTGGAGGCCTCACGCAATGGGCTGCCTGTGGATATCACCAAG---------------GTGCCACCCGCCCCTGTCAACAAGGATGACTTTGCCCTGGTCCAGCGTCCTGGCCCTGGTCTGTCTCAGGAGTCTGCCCGGCGCTATGGTGAACTCACCAAGCTTCTAAGGCAGCAGCATGAGATGTGTCTAAATCACTCTAACCAGTTCACCCACCTGGGCAACATTGCCGAAACCAGCAAATTTGAGAAACTGGCAGAGGACTGTAAGCGGAGCATGGAGACCCTGAAGCAGGCCTTCGCCCGGGGTCTCCCCACACCCACTGCCCACTTTGAGCAGAGAACCTTCAGCATCATCAAGATCTTCCCGGACCTCAGCAGCAATGACATGCTCCTGTTCATCGTGAAGGGCATCAGCTTGCCCACGCCTCCAGGGCTCTCCCCTGGCGATCTGGATGTCTTCGTTCGGTTCGATTTCCCCTATCCCAATGTGGAAGAAGCTCAGAAAGACAAGACCAGTGTGATCAAGAGCACAGACTCCCCTGAGTTCAAGGAGCAGTTCAAGCTCTGCATCAACCGCAGTCACCGAGGCTTCCGAAGGGCAATACAGACCAAAGGCATCAAGTTTGAAGTGGTCCATAAGGGGGGGCTGTTCAAGACTGACCGCGTCCTAGGTACAGCCCAGCTGAAGCTGGATGCCCTGGAGACAGCATGTGAGGTCCGGGAGATCCTTGAGGTCCTGGATGGTCGCCGGCCCACAGGAGGGCGGCTGGAGGTGATGGTCCGGATTCGAGAGCCACTGACAGCCCAGCAGTTGGAGACAATAACTGAGAGGTGGCTGGTTGTCGATCCTGTGCCAGCAGCTGTGCCC---ACACAGGTTGCTGGACCCAAAGGGAAGGCCCCTCCCATTCCTGCCCCTACAAGGGAGCCAACAAAC------AGATCCAGCCGACCCCTGCATAGTCTCAGTGTGCTGGCCTTTGACCAGGAGCGTCTGGAGCGGAAGATCCTGGCCTTTAGGCAGGCACGGCGGCCAGTGCCCCCAGAGGTGGTCCAGCAGTACCAGGATATCATGCATCGCAGCCAGTGGCAGAAAGCACAGCTGGAGCAGGGGGGCCCAGCCATCCGGCGGGAATACATGGCCCAGCTGGAACGTCAGCTACAATTCTATACGGAGGCTGCCCGGCGCCTTGGCAGTGAAGGCAGCAGGGAACCTGCAAAGGAGGCACTCTACAGGCGGAACCTGGTTGAGAATGAG---------------CTGCAGCGGCTCCGTAGG---
>HLrouAeg4
ATGCACAAGAGGAAGGGACCCCCTGGACCCCCGGGCCGAGGCGCTGCCGCCGCCCGCCAGCTGGGCCTGCTGGTTGACCTCTCCCCGGATGGCCTGATGATCCCCGAGGATGGAGTTAACGATGAGGAACTGGAGGCTGAGTTCTTGGCTTTGGTGGGGGGCCAGCCCCAAGCTCTGGAGAAGCTCAAAGGCAAAGGACCTCTGCCCATGGAGGCCATTGAGAAGATGGCCAGCTTGTGCATGAGAGATGAGGATGAG------GAGGAG------GGGACAGAC---GAGGAGGATGTGGAGGCTGATGATGACCTGCTGGCGGAATTAAATGAGGTCCTTGGGGAGGAGCAGAAAACTTTGGAGTCCCACCCTCCTGTGGCCCAGCCAAAGGTCACAGCCCCCAGCCTAGGAATAGAGGCCACCTTGCAGGAGAGGCTGGCCCTTTACCAGACAGCAATGGAAAGTGCTAAGCAAGCTGGAGATGGTGCCAAAATGCGGCGCTATGACCGGGGACTTAAGACACTGGAAAATCTGCTGGCCTCTGTTCGGAAGGGCAATGCCATTGATGAAGAGGACATCCCACCACCTGTTGCCATGGGGAAGGGCCTGTTGGCCACACCCAGTCACAGCCCTGCACCCACTCCACCAGCCTCTGTG---------------------------------AACCTACCGGCCCCA------------------------------------GAACCTAGGGTCACAGTGGAGGGTCTTCCTCCTGCTCCCCCAGCTTCGTCCTTGGGCTTGGCTAGGCCACAGCTACCCCCAGGTCCTTGCAGCACTGGC------CCC---------CTGGCCCAGCTGCAGAGCCTCCAACGCGAGTACAAACTGGCCGCCCTCCATGCCAAGCAGCAGGGAGATACCTCTGCTGCCGCAAGACACTTCCGTGTGGCCAAGAGCTTTGATGCTGTCTTGGAGGCCCTGAGCCGGGGGGAACCTGTGGACCTGACCCACTTGCCCCCTCCACCTGACCAGCTGCCTCCAGAGCTACCATCACCGCCACCTCAGCCTCCGACTCCTGCCACAGTGCCCTCCATGCCA------------------------------------GAGGTTCCTTCACCCCCGCGGACTCTGCTGGAGGCGCTGGAGCAACGGATGGAGCGATACTGCGTGGCCGCAGCCCAGGCTAAAACCAAAGGGGACCAGCGGAAGGCTCGTATGCATGAGCGCATTGTCAAGCAATACCAAGATGCCATCCGAGCCCACAAGGCTGGCAAAGCTGTAGATGTGGCTGAGCTGCCAGTGCCCCCAGGCTTTCCCCCGATCCAGGGCCTGGAGGCTTGTGAGCCCACCCAGCCAAGCCTGGTGGGGGTCCTGGAGACTGCCATGAAGCTAGCCAACCAGGATGAAGGCCCCGAGGATGAAGAAGATGAGGAGCCTAAGAAGCAGCCCAACAGCTCAGTGGCCCCCACTGCCCAGCCCAAGGCCCCACCCTCAAGAGCGCCCCAGTCAGGATCCACCCCA---------------GCAGCCAAAGCAGCCCCCAAAGGCACATCCACCAGAGCTCAGCAGCAGCTGGCCTTTCTGGAGGGACGAAAGAAGCAGCTCCTGCAGGCTGCACTGCGAGCAAAGCAGAAAAATGACATGGAGGGCGCCAAGATGCACCTGCGCCAGGCCAAGGGGTTGGAGCCCATGCTGGAGGCCTCACGCAATGGGCTGCCTGTGGACATCGCCAAG---------------GTACCACCTGCCCCTGTCAACAAGGACGACTTCACCCTGGTCCAGCGGCCTGGCCCTGGTCTGTCTCAGGAGTCTGCTCGGCGCTATGGTGAACTCACCAAGCTTATAAGGCAGCAGCATGAGATGTGCCTGAACCACTCTAACCAGTTCACACACCTGGGCAACATTGCTGAAACCAGCAAATTTGAGAAACTGGCGGAAGACTGTAAGCGGAGCATGGAGACTCTGAAGCAGGCATTTGCCCGGGGACTCCCCACGCCCACTGCCCACTTTGAGCAGAGGACCTTCAGCGTTATCAAGATCTTCCCCGACCTCAGCAGCAATGACATGCTCCTGTTCATCGTGAAGGGCGTCAACTTGCCCACACCTCCAGGGATGTCCCCCGGTGACCTGGATGTCTTCATTCGGTTTGACTTCCCCTATCCCAATGTGGAAGAAGCTCAGAAAGACAAGACCAGCGTGATCAAGAACACAGACTCCCCTGAGTTCAAGGAGCAGTTCAAACTCTGCATTAACCGCAGCCACCGAGGCTTCCGAAGGGCCATCCAGACCAAAGGCATCAAGTTTGAAGTGGTTCACAAGGGGGGGCTATTCAAGACGGACCGTGTCCTGGGCATAGCCCAGCTGAAGCTGGATGCCCTGGAGACAGCCTGTGAGGTCCGGGAGATCCTCGAGGTCTTGGATGGTCGCCGGCCCACAGGGGGACGGCTGGAAGTAATGGTCCGGATTCGAGAGCCGCTGACAGCCCAGCAATTGGAGACAATGACTGAGAGGTGGCTGGTCATCGACCCCGTGCCAGCAGCTGTGCCC---GCACAGGTTGCTGGGCCTAAAGGGAAAGCCCCTCCCATGCCTGTTCCTACAAGGGAGCCAGGAAAC------AGATCTGCCCGGCCCCTGCATAGCCTCAGTGTGCTGGCCTTTGACCAAGATCGTCTAAAGCAGAAGATTGTGGCCCTCAGGCAGGCACGGCGGCCAGTGCCCCAAGAGGTGGCCCAGCAGTACCAGGACATCGTGCAGCGCAGCCAATGGCAGAGGGCACAGCTGGAGCAAGGGGGCCCGACCATCCGGCGGGAATACATGGCCCAGCTGGAGCATCAGCTACAGTTCTACACAGAGGCTGCCCGGCGCCTAGGCAACGATGGCAGCAGGGAAGCTGCAAAAGAGGCACTCTATAGGCGGAACCTGGTTGAAAATGAG---------------CTACAGCGGCTCCGTAGG---
>tupChi1
------------------------------------------------------------CTGGGCCTGTTGGTTGACCTCTCCCCAGACGGCCTCATGATTCCTGAAGACGGAGTGAACGAAGCGGAACTGGAGGCCGAGTTCTTGGCTTTGGTGGGCGGCCAGCCCCCGGCTCTAGAGAAGCTTAAAGCCAAAGGTCCTCTGCCCATGGAGGCTATTGAGAAGATGGCCAGCCTATGCATGAGGGACCCGGATGAGGACGAGGAGGAG------GGGACGGAC---GATGAGGACGTGGAGGAGGATGACGACCTGCTGGCAGAACTAAACGAGGTCCTTGGAGAGGAGCAGAAGGCCGTGGAGCCCCCGGCCCCCATGGCACAGCCGAAGCCCACCGCCGCCAACCCAGGAGTGGAGGCCGTCCTGCAGGAGAGGCTCCCTCTCTCTCAGGCAGCCGTGGAGACCGCCAGGCAGGCTGGAGACGGCGCCAAGCTGCGGCGCTACGACCGGGGTCTCAAGACGCTGGAAACCCTGCTGGCCTCTGTCCGGAAGGGCAACGCCATCGATGAAGAGGACATCCCACCTCCCGTGGCCATAGGGAGGGGCCCCGCAGCTACACCCAGCCACACCCCTGTACCGCCCCAGCCTTCCCCTACA---------------------------------GTCCCGCCAGCCCCA------------------------------------GAACCCAGGGTCATCATGGAGGCGCCTTCTCCCAACGCCCCTGCCTCCTCCCCCGGCTCAGCTAAGCCGCAGCTGCCCCCAGGCCCCTGCAGCCCTGGC------CCC---------CTGGCCCAGCTGCAGACCCGCCAGCGCGAGTACAAGCTGGAGGCGCTCCAAGCCAAGCAGCAGGGAGACACGGCCGCCGCTGCCAGATACTTCCGCGTGGCCAAGAGTTTTGATGCTGTCTTGGAGGCTCTGAGCCGGGGGGAGCCCGTGGACCTGTCCCGCCTGCCCCCGCCACCTGACCAGCTGCCCCCAGACCCGCCGTCACCACCCCCGCAGCCTCCAGCTCCCGCCACGACGCCCTCTGCACCA------------------------------------GAGGTCCCCCCACCCCCGAGGACCCTCCTGGAGGCGCTGGAGCAGCGGATGGAGCGGTACCAGGTGGCCGCAGCCCAGGCCAAGGCCAAAGGGGACCAGAGGAAGGCCCGGATGCATGAGCGCATCGTCAAGCAATACCAAGATGCCATCCGTGCCCACAAGGCGGGCCGGAACGTGGACGTGGCTGAGCTGCCTGTGCCCCCAGGCTTTCCCCCTATCCAGGGCCTGGAGGCCACCGAGCCCGCCCAGCAGAGCCTAGTGGGCGTCCTGGAGACCGCCATGAAGCTAGCCAATCAGGATGAGGGTCCAGAGGACGAAGAGGACGAGACACCTAAGAAGCAGCTAAACAGCCCTGCAGCACCCACGGCCCAGCCCAGGGCTCCCGCCTCCAAGGCTTCCCAGTCGGGATCAGCCCCA---------------GCCGGCAAAGCAGCTCCCAAAGGCACATCCACCAGAGCCCAGCAGCAGCTGGCCTTCCTGGAGGGCCGCAAGAAGCAGCTCCTGCAGGCCGCGCTGCGAGCCAAGCAGAAAAATGACGTGGAGGGGGCCAAGATGCACCTGCGCCAGGCCAAGGGGCTGGATCCCATGCTGGAGGCCTCACGCAATGGACTGCCTGTGGACATCGCCAAG---------------GTGCCCCCCGCCCCTGTCAACAAGGACGACTTCGCCCTGGTGCAGAGGCCCGGCCCAGGCCTGTCTCAGGAGGCCGCCCGGCGCTACGGAGAGCTCACCAAGCTGATCCGACAGCAGCACGAGATGTGTCTGAACCACTCCAACCAGTTCACCCAGCTGGGCAACATCACCGAAACCACCAAGTTCGAGAAGCTGGCTGAGGACTGTAAGCGCAGCATGGAGACGCTGAAGCAGGCCTTCGCCCGGGGCCTCCCCACGCCCGCCGCCCGCTTCGAGCAGAGGACCTTCAGCGTCATCAAGATCTTCCCCGACCTGAGCAGCAATGACTTGGTCCTCTTCATCGTGAAGGGCATCAACCTGCCCACGCCCCCAGGGCTATCCCCCGGCGACCTGGATGTCTTCGTTCGGTTCGACTTCCCGTATCCCAACGTGGAAGAAGCTCAGAAAGACAAGACCAGCGTGATCAAGAACACAGACTCCCCCGAGTTCAAGGAGCAGTTTAAACTCTCTATCAACCGCAGCCACCGTGGCTTCCGAAGGGCCATCCAGACCAAAGGCATCAAATTCGAAGTGGTCCACAAGGGGGGGCTATTCAAGACCGACCGGGTACTGGGGACAGCCCAGCTGAAGCTGGACAGCCTGGAGACGGCATGCGAGGTCCGGGAGATCCTTGAGGTCCTGGACGGTCGCCGGCCCACAGGGGGGCGGCTGGAGGTGATGGTCCGGATACGGGAGCCGCTAACGGCCCAGCAGCTGGAGACAACCACCGAGAGGTGGCTGGTCATCGACCCGGTGCCAGTGGCTGTGACC---ACACAGGTTGCTGGGCCTAAAGGGAAGGCCCCTCCTGTGCCTGTTCCGTCCAGGGAGCCAGGGAAC------AGATCAGCCCGGCCCCTGCATAGCCTCAGTGTGCTAGCCTTCGACCAAGAGCGTCTGGAGCGGAAGATCCTGGCCCTCAGGCAGGCCCGGCGGCCGGTGCCTCCCGAGGTTGCCCAGCAGTACCAGGACATCGTGCAGCGCAGCCAGTGGCAGAGGACGCAGCTGGAGCAGGGGGGCCCAGGCATCCGGCGCGAGTACACAGCGCAACTGGAGCGGCAGCTGCAGTTCTACACGGAGGCCGCCCGTCGCCTGGGCAACGACGGCAGCAGGGAGGCTGCAAAAGAGGCGCTGTACAGGCGGAACCTGGTTGAGAGCGAG---------------CTGCAGCGGCTGCGCAGG---
>HLequCab3
ATGCACAAGAGGAAGGGACCCCCGGCACCCCCGGGCCGAGGCGCCGCCGCCGCCCGCCAGCTGGGCCTGCTGGTTGACCTCTCCCCTGATGGCCTGCTGGTCCCCGAGGACGGAGTTAATGACGAGGAGCTGGAGGCTGAGTTCTTGGCCCTGGTAGGGGGCCAGCCGCAAGCTCTGGAGAAGCTCAAAGGCAGAGGTCCCCTGCCCATGGAGGCCATTGAGAAGATGGCCAGCCTGTGCATGAGAGACCCGGATGAG---GAGGAGGAG------GGCACGGAC---GAGGAGGACGTGGAGGCTGATGACGACCTGCTGGCGGAACTGGATGAGGTCCTCGGGGAGGAGCAGAAGGCTCTGGAGCCACGCCCTCCCGTGGTCCAGCCGAAGACCGTGGCCCCGGGCCCAGGCGTGGAGGCCACCTTGCAGGAGAGGCTGGCCCTCTACCAGACAGCGATCGAAAGCGCTCGGCAAGCTGGAGACGGTGCCAAGGTGCGGCGCTACGACCGGGGCCTGAAGACTCTGGAGAGCCTGCTGGCCTCTGTCCGCAAGGGCAACGCCGTCGACGAAGCGGACATCCCGCCGCCCGTGGCCGTGGGGAGGGGCCCAGCCGCCATGCCCAGCCATACCCCTGCTCCCGCCCCACCGGGCCCTCCC---------------------------------GCCCCACCAGCCCCG------------------------------------GAGCCCAGGGTGTTCGTGGAAGGTCCTCCGCTCACTGCCCCCACGTCATCTCTGGGCTTGGCTAAGCCCCAGTCGCCCTCAGGTTCCTGCAGCCCTGGC------CCC---------CTGGCCCCGCTGCAGAGCCGCCAGCGCGAGTACAAGCTGGCGGCCCTCCACGCCAAACAGCAGGGAGATAACGCAGCTGCCACCAGGCTCTTCCGCGTGGCCAAGAGCTTTGACGCCATCCTGGAGGCGCTGAGCCGGGGGGAGCCTGTGGACCTGTCCCACCTACCCCCTCCACCTGACCAGCTGCCCCCAGACCCACCGTCCCTGCCACCGCAGCCTCCAGCTCCCGCCATGGTGCCCTCCACACCA------------------------------------GAGGGTCCCGCAGCCCCGCGGACTCTCCTGGAGGCGCTGGAGCAGCGGATGGAACGGTACCGTGCGGCCGCAGCGCAGGCCAAGGCCAAAGGCGACGAGCGGAAGGCTCGCATGCACGAGCGCATCGTCAAGCAATACCAAGATGCCATCCGAGCCCACAAAGCTGGCCGGGCTGTGGATGTGGCCGAGCTCCCCGTGCCCCCAGGCTTTCCCCCCATCCAGGGCCTGGAGGCCACTGAGCCCACCCAGCAGAGCCTGGTGGGGGTCCTGGAGACTGCCATGAAGCTGGCCAACCAGGACGAAGGCCCGGAGGATGAAGAGGATGAGGTGCCTAAGAAGCAGCCCAACAGCCCTCCGGCCCCCACGGCCCAGCCCAAGGCCCCCGCTCCAAGGGCACCCCAGTCAGGATCCACCTCA---------------GCAGGCAAAGCAGCCCCCAAGGGCACATCCACCAGAGCCCAGCAGCAGCTGGCCTTCCTGGAGGGCCGCAAGAAGCAGCTGCTGCAGGCCGCACTGCGGGCCAAGCAGAAGAACGATGTGGAGGGCGCCAAGATGCACCTGCGCCAGGCCAAGGGGCTGGAGCCCATGCTGGAGGCCTCGCGCAATGGGCTGCCTGTGGATATCGCCAAG---------------GTGCCGCCGGCCCCCGTCAACAAGGATGACTTCGCCCTGGTCCAGCGGCCGGGCCCGGGTCTGTCCCAGGAGTGCATCCGGCGCTACGGGGAACTCACCAGGCTCATTCGGCAGCAGCACGAGATGTGCCTGAACCACTCGAACCAGTTCACCCACCTGGGCAACATCGCTGAAACCAGCAAATTTGAGAAGCTGGCGGAAGACTGTAAGCGGAGCATGGAGACTCTGAAGCAGGCCTTCGCCCGGGGGCTCCCCACACCCCCTGCCCGCTTCGAGCAGAGAACCTTCAGTGTCATCAAGCTCTTCCCTGACCTCAGCAGCAACGACATGCTTCTGTTCATCGTCAAGGGCATTGGCTTGCCCACGCCCCCAGGGCTGTCCCCTGGTGACCTGGATGTCTTCGTTCGGTTCGACTTCCCCTATCCCAACGTGGAGGAAGCTCAGAAAGACAAGACCAGTGTGATCAAGAACACGGACTCCCCCGAGTTCAAGGAGCAGTTCAAGCTCTGCATCCACCGAGGCCACCGTGGCTTCCGCAGGGCCATCCAGACCAAGGGCATCAAGTTCGAAGTGGTCCACAAGGGGGGGCTGTTCAAGACCGACCGGGTCCTGGGCACAGCCCAGCTGAAGCTGGAGGCCCTGGAGACAGCGTGTGAGGTCCGGGAGCTCCTGGAGGTCCTGGACGGTCGCCGGCCCACAGGGGGCCGGCTGGAGGTGATGGTCCGGATTCGGGAGCCACTGACGGCCCAGCAGTTGGAGACCACAACCGAGAGGTGGCTGGTCATTGACCCCGTGCCGGCAGCTATGCCC---CCCCAGGTTGCTGGGTCCAAAGGGAAGGCTCCCCCCGGACCTGCCCCCACGAGGGAGCCAGGGAAC------AGATCAGCCCGGCCCCTGCATAGCCTCAGTGTACTGGCCTTCGACCAAGAGCGGCTGGAGCGGAAGATCCTGGCCCTCAGGCAGGCACGGCGGCCAGTGCCCCCGGAGGTGGCCCAGCAGTACCAGGACATCATGCAACGCAGCCAGTGGCAGAGGACGCAGCTGGAGCAGGGGGGCCCGGGCATGCGGCGAGAGTATGTGGCCCAGCTGGAGCGGCAGCTGCAGTTTTACACGGAGGCCGCCCGGCGCCTGGGCAGCGACGGCAGCCGAGAGGCTGCAAAGGAGGCACTGTACCGACGGAACCTGGTAGAGGGCGAG---------------CTGCAGCGGCTCCGCAGG---
>manPen1
ATGCACAAGAGGAAGGGACCCGCGGGACCCCCGGGTCGAGGCGCCGCCGCCGCCCGCCAGCTGGGCCTGCTGGTCGACCTCTCCCCAGACGGCCTGATGATCCCTGAGGATGGAGTGAATGATGTGGAACTGGAGGCTGAGTTCTTGGCCTTAGTGGGTGGCCAGCCCCAAGACCTGGAGAAGCCCAGAGAGAAAGGTCCCCTGCCCATGGAGGCCATTGAGAAGATGGCCAGCCTGTGCATGAGAGACCTGGATGAGGACGAAGAGGAG------GGCTCAGAC---GAGGAGGCTGTGGAGGCTGACAATGACCTGCTGGCAGAACTCAACAGGGTCCTTGGGGAGGGGCAGAAGTCTTCGGAGTCCCACCCTCCTGCAACTCAGCCCAAGGCCACAGCCCCCAGCCCAGGGGTGGAAGCCACCTTGCAGGAGAGGCTGGCTCTCTACCAGACAGCGATCGAAAGTGCTAGGCAAGCTGGAAATGGTGCCAAGATGCGGCGCTATGACAGGGGGCTTAAGACACTGGAAAACCTGCTGGCCTCTGTCCGGGAGGGCAATGCGATCGATGAAGAGGACATCCCACCACCTGTGGCCCTGGGGAAGGGCCTGGTGTCCACGCCCAGCCACACCCCCGCACTCACCCAGCCGGCCCCCATG---------------------------------AACCCACCAGCCCTG------------------------------------GAGCCCAGCGTCCCTGTGGAGGGGCCTTGTCCTACTGCCCCAGCCTCATCGCTAGGCTTGGCTAAGCCTCAGCTTCCTCCAGGTCCCTGCAGCCCTGGC------CCG---------CTGGCCCAGTTGCAGAGCCGCCAGCGTGAGTACAAGTTGGCTGCCCTCCACGCCAAGCAGCGGGGAGACACTGCCACTGCCGCCAGACACTTCCGTGTGGCCAAGAGCTTTGACGCCATCCTGGAGGCCCTGAGCCAGGGGGAGCCTGTAGACCTGTCTCGCCTGCCCCCACCACCTGACCAGCTGCCCCCAGACCCACCATCACCACCACTGCAGCCTCCAGCTCCTGCCACGCTGCCCTCCACACCA------------------------------------GAGGCTCCCCCACCCCCGCAGACTCTCCTGGAGGCACTGGAGCAGCGCATGGAGCGATACCACATGGCTGCAGCCCAGGCCAAGACCAAAGGGGACCAGCGGAAGGCCCGTATGCACGAGCGCATCGTCAAGCAATACCAAGACGCCATCCGAGCCCACAAGGCTGGCCGAGCTGTGGATGTGGCCGAGCTGCCGGTGCCCCCGGGCTTTCCCCCCATCCAGGGCTTGGAGGCCACTGAGCCCACCCAGCAGAGCCTGGCAGGGGTCCTGGAGACTGCCATGAAGCTGGCCAACGAGGACGAAGGTCCAGAGGACGAAGAGGATGAGGAGCCTAAGGAGCAGCCCAACAGCCCTCCGGCTCCCACAGCCCAGCCCAAGGCTCCCCCCTCAAGAGCACCCCAGTCAGGCTCCACCCCA---------------GCAGCCAAAGCCACCTCCAAAGGCACATCCACCAGAGCCCAGCAACAGTTGGCCTTCCTGGAGGGCCGTAAGAAGCAGCTCCTGCAGGCTGCACTGCGAGCCAAGCAGAAGAACGACGTGGAAGGTGCCAAGATGCACCTGCGCCAGGCCAAGGGGCTGGAGCCCATGCTAGAGGCCTCACGCAATGGGCTGCCTGTGGACATCGCCAAG---------------GTGCCGCCTGCCCCCGTCAACAAGGATGACTTTGTCTTGGTCCAGCGGCCTGGCCCTGGTCTGTCTCAGGAGTCCACCCGGCGCTACAGTGAACTCACCAGGCTCATAAGGCAGCAGCACGAGATGTGCCTGAACCACTCTAACCAGTTCACCCACCTGGGCAACATCGCCGAAACCAGCAAATTTGAGAAACTTGCAGAGGACTGTAAGCGGAGCATGGAGACTCTGAAGCAGGCCTTTGCCCGGGGTCTCCTCACACCCACTGCCCGCTTTGAGCAGAGAACCTTCAGTGTCATCAAGATCTTCCCTGACCTCAGCAGCAGTGACCTGCTCCTGTTCATCATGAAGGGCATCAGTTTGCCCACACCCGCAGGGCTGTCCCCCAATGACCTGGATGTCTTTGTTCGTTTCGACTTCCCCTACCCCAATGTGGAAGAAGCTCAGAAAGACAAGACCAGCGTGATCAAGAACACAGACTCCCCCGAGTTCAAGGAGCAGTTCAAACTCAGCATCAACCGCAGCCACCGTGGCTTGCGAAGGGCCATCCAGACCAAAGGCATCAAGTTTGAAGTGGTCCACAAGGGGGGGCTGTTTAAGACCGACCGGGTCCTGGGCATAGCCCAGCTGAAGCTGGATGCCCTGGAGACAGCATGTGAAGTCCGGGAGATTCTTGAGGTCCTGGATGGTCGCAGGCCCACAGGGGGGCGGCTGGAGGTGATGGTTCGGATTCGGGAGCCACTGACATCCCAGCAGTTGGAGACCACAACTGAGAGGTGGCTGGTCATTGACCCTGTGCCAGCAGCCGTGCCC---ACACAGGTTGCTGGGCCCAAAGGGAAGACCCCTCATGTGCCTGCCCCTGTGAGGGAGCCAGGGAAC------AGGTCAGCCCGGCCCCTGCTTAGCCTCAGTGTGCTAGCCTTTGATCAAGAGCGTCTGGAGCGGAAGATCCTCGCCCTCAGGCAGGCACGGCGGTCAGTGCCCCCGGAGGTGGCCCAGCAGTACCAGGACATCATGCAACGTAGCCAGTGGCAGAGGGCACAGCTGGAGCAGGGGGGCCCGGGAATCCGGCGGGAGTACATGGCCCAGCTGGAGCGTCAGCTGCAGTTCTACACGGAGGCTGCCCGGCGCCTGGGCAATGATGGCAGCAGGGAGGCTGCAAAGGAGGCCCTGTACAGGCGGAATCTGGTAGAGAATGAG---------------CTGCAGCGGCTCCGGAGG---
>HLmanJav1
ATGCACAAGAGGAAGGGACCCGCGGGACCCCCGGGTCGAGGCGCCGCCGCCGCCCGCCAGCTGGGCCTGCTGGTCGACCTCTCCCCAGACGACCTGATGATCCCTGAGGATGGAGTGAATGATGCGGAACTGGAGGCTGAGTTCTTGGCCTTAGTGGGGGGCCAGCCCCAAGACCTGGAGAAGCCCAGAGGGAAAGGTCCCCTGCCCATGGAGGCCATTGAGAAGATGGCCAGCCTGTGCATGAGAGACCTGGATGAGGATGAAGAGGAG------GGCTCAGAC---GAGGAGGCTGTGGAGGCTGACAATGACCTGCTGGCAGAACTCAACAGGGTCCTTGGGGAGGAGCAGAAGTCTTCGGAGTCCCACCCTCCTGCAACTCAGCCCAAGGCCACAGCCCCCAGCCCAGGGGTAGAGGCCACCTTGCAGGAGAGGCTGACTCTCTACCAGACAGCGATCGAAAGTGCTAGGCAAGCTGGAAATGGTGCCAAGATGCGGCGCTACGACAGGGGGCTTAAGACACTGGAAAACCTGCTGGCCTCTGTCCGGGAGGGCAATGCCATCGATGAAGAGGACATCCCACCACCTGTGGCCGTGGGGAAGGGCCTGGTGTCCATGCCCAGCCACACCCCCACACTCACCCAGCCAGCCCCCATG---------------------------------AACCCACCAGCCCCG------------------------------------GAGCCCAGGGTCCCTGTGGAGGGGCCTTGTCCTACTGCCCCGGTCTCATCCCTAGGCTTGGCTAAGCCTCAGCTTCCTCCAGGTCCCTGCAGCCCTGGC------CCG---------CTGGCCCAGTTGCAGAGCCGCCAGCGTGAGTACAAGTTGGCCGCCCTCCACGCCAAGCAGCGGGGAGACACTGCCACTGCCGCCAGACACTTCCGTGTGGCCAAGAGCTTTGACGCCATCCTGGAGGCCCTGAGCCGGGGGGAGCCTGTGGACCTGTCTCGCCTGCCCCCACCACCTGACCAGCTGCCCCCAGACCCACCATCATCACCACCGCAGCCTCCAGCTCCTGGCACTCTGCCCTCCACATCA------------------------------------GAGGCTCCCCCCCCACCACGGACTCTCCTGGAGGCACTGGAGCAGCGCATGGAGCGATACCACGTGGCTGCAGCCCAGGCCAAGACCAAAGGGGACCAGCGGAAGGCCCGTATGCACGAGCGCATTGTCAAGCAATACCAAGACACCATCCGAGCCCACAAGGCTGGCCGAGCCGTGGATGTGACCGAGCTGCCGGTGCCCCCGGGCTTTCCCCCCATCCAGGGCTTGGAGGCCACTGAGCCCACTCAGCAGAGCCTGGCAGGGGTCCTGGAGACTGCCATGAAGCTGGCCAACAAGGACGAAGGTGCAGAGGATGAAGAGGATGAGGAACCTAAGGAGCAGCCCAACAGCCCTCCGGCTCCCACAGCCCAGCCCAAGGCTCCCCCATCAAGAGCACCCCAGTCAGGCTCCACCACA---------------GCAGCCAAAGCTGCCTCCAAAGGCACATCCACCAGAGCCCAGCAACAGCTGGCCTTCCTGGAGGGCCGTAAGAAGCAGCTCCTGCAGGCTGCACTGCGAGCCAAGCAGAAGAACGACGTGGAAGGTGCCAAGATGCACCTGCGCCAGGCCAAGGGGCTGGAGCCCATGCTGGAGGCCTCACGCAATGGGCTGCCTGTGGACATCACCAAGGAGGGCTCTCCCCAGGTTCCGCCTGCCCCCGTCAACAAGGATGACTTCGTCTTGGTCCAGCGGCCTGGCCCTGGTCTGTCTCAGGAGTCTACCCGGCGCTACAGTGAACTCACCAAGCTCATAAGGCAGCAGCACGAGATGTGCCTGAACCACTCTAACCAGTTCACCCACCTGGGCAACATCGCCGAAACCAGCAAATTTGAGAAACTTGCAGAGGACTGTAAGCGGAGCATGGAGACTCTGAAGCAGGCCTTTGCCCGGGGTCTCCCCACACCCACTGCCCGCTTTGAGCAGAGAACCTTCAGTGTCATCAAGATCTTCCCTGACCTCAGCAGCAATGACCTGCTCCTGTTCATCATGAAGGGCATCAGTTTGCCCACACCCCCAGGTCTGTCCCCCAATGACCTGGATGTCTTTGTTCGTTTCGACTTCCCCTACCCCAATGTGGAAGAAGCTCAGAAAGACAAGACCAGCGTGATCAAGAACACAGACTCCCCCGAGTTCAAGGAGCAGTTCAAACTCAGCATCAACCGCAGCCACCGTGGCTTGCGAAGGGCCATCCAGACCAAAGGCATCAAGTTTGAAGTGGTCCACAAGGGGGGTCTGTTCAAGACTGACCGGGTCCTGGGCACAGCCCAGCTGAAGCTGGACGCCCTGGAGACGGCATGTGAAGTCCGGGAGGTCCTTGAGGTCCTGGATGGTCGCAGGCCCACAGGGGGGCGGCTGGAGGTGATGGTCCGGATTCGGGAGCCACTGACATCCCAGCAGTTGGAGACCACAACTGAGAGGTGGCTGGTCATTGACCCTGTGCCAGCAGCCATGCCC---ACACAGGTTGCTGGGCCCAAAGGGAAGACCCCTCATGTGCCTGCCCCTGTGAGGGAGCCAAGGAAC------AGATCAGCCCGGCCCCTTCTTAGCCTCAGTGTGCTAGCCTTTGATCAAGAGCGTCTGGAGCGGAAGATCCTCACCCTCAGGCAGGCACGGCGGTCGGTGCCCCCGGAAGTGGCCCAGCAGTACCAGGACATCATGCAACGTAGCCAGTGGCAGAGGGCACAGCTGGAGCAGGGGGCCCCGGGCATCCTGCGTGAGTACATGGCCCAGCTGGAGCGTCAGCTGCAGTTCTACACGGAGGCCGCCCGACGCCTGGGCAATGACGGCAGTAGGGAGGCTGCAAAGGAGGCCCTGTACAGGCGGAACCTGGTAGAGAATGAG---------------CTGCAGCGGCTCCGCAGG---
>micMur3
ATGCACAGGAGGAAGGGACCCCCAGGACCCCCGGGCCGAGGCGCCGCCGCCGCCCGCCAGCTGGGCCTGCTGGTTGACCTCTCCCCAGACGGCCTCATGATCCCTGAGGATGGCGTTAACGAAGAGGAACTGGAGGCTGAGTTCTTGGCCTTGGTGGGGGGCCAGCCCCCAGCCCTGGAGAAGCTTAAAGGCAAAGGCCCCCTGCCCATGGAGGCCATCGAGAAGATGGCCAGACTCTGCATGAGAGACCCGGACGAGGAAGAGGAGGAG------GGGACGGAT---GAGGATGACGTGGAGGCGGATGACGACCTGCTCGCGGAGCTGAATGAGGTCCTTGGAGAAGAGCAGAAGGCATCGGAGCCCCAGCCACCTGTGGCCCAGCCGAAGCCCTCAGCCCCGGCCCCGGGGGTGGAGGCCACCTTGCAGGAGAGGCTGGTGCTCTACCAGAGAGCAGTGGAAAGCGCCAGGCAAGCTGGAGACGGCGCCAAGGTGCGGCGCTATGACCGGGGACTTAAGACGCTGGAAAACCTGCTGGCCTCCGTCCGGAAGGGCAACGCCATCGACGAAGAGGACATCCCGCCGCCCGTGGCCATAGGGAAGAGCCCAGCAGCTGTGCCCAGCCACAGCCCTGCACCCACCCAGCCGGCCCCTTCA---------------------------------ATGCCGCCAGCCACA------------------------------------GAGCCCAGGGTCACCCTGGAGGGGCCTCTTGCCACCGCCCAAGCTTCATCCCCAGCCTCAGCCAAGCCCCAGCTGCCCCCAGGTCCCTGCAGCCCCAGC------CCC---------CTGGCCCAGCTGCAGAGCCGCCAGCACGAGTACAAGCTGGCTGCCCTCCACGCCAAGCAGCAGGGAGATATGGCTGCCGCCACCAGATACTTCCGCGTGGCCAAGAGCTTCGATGCCATCTTGGAGGCCCTGAGCCGCGGGGAGCCCGTGGACCTGTCCCGCCTGCCCCCTCCACCTGACCAGCTGCCCCCAGACCCACCGTCACCAGCCGCACAGCCTCCGACTCCTGCCACGGCACCCACCACGCCA------------------------------------GAGGTCCCCCCGGCCCCGAGGACCCTGCTGGAGGCGCTGGAGCAGCGGATGGAGCGCTACCACGCGGCCGCGGCCCAGGCCAAAAGCAAGGGGGACCCGCGGAAGGCTCGCATGCACGAGCGCATCGTCAAGCAATACCAAGACGCCATCCGGGCCCACAAGGCTGGCCGAGCCGTGGATGTGGCCGAGCTGCCTGTGCCCCCAGGCTTTCCCCCCATCCAGGGCCTGGAGGCCACCGAGCCTGCCCAGCCGAGCCTGGTGGGTGTCCTGGAGACCGCCATGAAGCTGGCCAACCAGGACGAAGGCCCAGAGGATGAAGAGGATGAGGTGCCTAAGAAGCAGCAGAACAGCCCTGCGGCCCCCACGGTCCAGCCCAAGGCCCCACCCTCCAGGGCTCCACAGTCAGGACCAGCCACT---------------GCAGCCAAAGCAGCCCCCAAAGGCACATCCACCAGAGCCCAGCAGCAGCTGGCCTTCCTGGAGGGCCGTAAGAAGCAGCTGCTACAGGCCGCGCTGAGAGCCAAGCAGAAAAACGACGTGGAAGGCGCCAAGATGCACCTGCGCCAGGCCAAGGGGCTGGAGCCCATGCTGGAGGCCTCGCGCAACGGGCTGCCCGTGGATATCACCAAG---------------GTGCCACCTGCCCCCGTCAACAAGGACGACTTTGCCCTGGTCCAGCGGCCTGGCCCCGGCCTGTCTCAGGAGGCCATCCGGCGCTACGGTGACCTCACCAAGCTGATAAGGCAGCAGCATGAGATGTGCCTGAACCACTCTAACCAATTCACCCACCTGGGCAACATCGGTGAAACCAGCAAGTTCGAGAAGCTGGCGGAGGACTGTAAGCGAAGCATGGACACCCTGAAGCAAGCCTTCGCCCGGGGTCTCCCCACACCTGCCGCCCGCTTTGAGCAGAGGACCTTCAGCGTCATCAAGATCTTCCCTGACCTCAGCAGCAACGACATGCTCCTGTTCATCGTGAAGGGCATCAACTTGCCCACGCCCGCAGGGCTGTCCCCTGGCGACCTGGATGTCTTTGTTCGGTTTGACTTCCCCTATCCCAATGTGGAAGAAGCTCAGAAAGACAAGACCGGTGTGATCAAGAACACAGACTCCCCCGAGTTCAAGGAGCAGTTCAAACTCTGCATCAACCGCGGCCACCGCGGCTTCCGCCGGGCCATCCAGACCAAAGGCATCAAGTTCGAAGTGGTCCACAAGGGGGGGCTGTTCAAGACCGACCGGGTGCTGGGCACGGCACAGCTGAAGCTGGACGCCCTGGAGACGGCGTGCGAGGTCCGGGAGGTCCTTGAGGTCCTGGACGGTCGCCGGCCCACAGGCGGGCGGCTGGAGGTGATGGTCCGGATTCGGGAACCGCTGACAGCCCAGCAGCTGGAGACGACGACGGAGAGGTGGCTGGTCATCGACCCCGTGCCAGCAGCTGTGCCC---ACACAGGTCGCCGGGCCCAAAGGGAAGGCCCCGCCTGTGCCTGCCTCTGCAAGGGAGCCAGGGAAC------AGGTCAGCCCGGAACCTGCACAGCCTCAGCGTGCTGGCCTTCGACCAGGAGCGTCTGGAGCGGAAGATCCTGGCCCTCAGGCAGGCACGGCGGCCCGTGCCCCCGGACGTGGCCCAGCAGTACCAGGACATCGTGCAGCGCAGCCAGTGGCAGAGGGCGCAGCTGGAACAGGGAGGCGCGGCCATCCGGCGGGAGTACGCAGCCCAGCTGGAGCGGCAGCTGCAGTTCTACACGGAGGCCGCGCGGCGCCTGGGCAACGATGGCAGCAGGGAGGCTGCCAAGGAGGCGCTGTACAGGCGGAATCTGGTGGAGAGTGAG---------------CTGCAGCGGCTCCGCCGG---
>conCri1
ATGCACAAGAGGAAGGGA---------CCCCCAGGTCGAGGCGCCGCAGCTGCCCGC---------------------------------------------------------------------------------------------------------------------------------------C-AGGTCCCCTGCCCATGGAAGCCATTGAGAAGATGGCCAGCCTGTGCATGAGAGACCCAGATGAG------GAGGAG------GGAACAGAT---GAGGAGGATGTGGAAGCAGATGATGACCTGCTGGCAGAGCTAAATGAGGTCCTTGGGGAGGAGCAGAAGACTTTGGAGTCCCAGCCTCCTGCGGCCCAGCCTAAGGCTGCAGCCACAAGCCCACGGGTGGAGGCTACCTTGCAGGAAAGGCTGATCCTCTACCAGACAGCCATTGAGAGTGCTAGACAAGCTGGGGACGGAGCCAAGATTCGGCGCTATGATAGGGGGCTGAAGACACTGGAAAACTTGCTGGCTTCTGTCCGGAAGGGCAACACCATCGATGAAGGGGATATTCCACCACCTGTGGCTGTAGGGAAGGGCCCAGTAGTGACACCCAGCCACACTCCCATACCCACCCAACTGGCCCCTGCA---------------------------------AACCCACCGACTCCC------------------------------------GAGTCCAGGGTCTCTGTGGAAGGCCCTCTACCCCCTGCTCCCGCCTCATCTCTGGGCTCCACTAAGCCC---------CCAGGTCCCTGCAGCCCTGGC------CCC---------CTAGCCCAGCTGCAGAGCCGCCAGCGCGAGTACAAGCTGGCTGCCCTCCACGCCAAGCAGCAGGGAGACACCTCCACCGCTGCCAGACACTTCCGTGTGGCCAAGAGCTTTGATGCTATCTTGGAGGCCCTGAACAGGGGGGAATCTGTGGACCTGTCTCGCCTGCCCCCTCCACCTGACCAGCTGCCTCCAGATCCACCATCATTGCCACCACAGCCTGCAGCTCCCACCATGGTATCCTCTACACCA------------------------------------GAGGTTCCTACACCCCCGAAGACTCTCCTGGAGGCTCTGGAGCAGCGGATGGAGCGGTACCATGTGGCCGCAGCTCAAGCTAAGACCAAAGGAGACCAACGGAAGGCTCGTATGCATGAACGCATTGTCAAGCAATACCAAGATGCCATCCGAGCACACAAGGCTGGCCGAGCCGTAGATGTGGCTGAGCTGCCTGTGCCCCCAGGCTTTCCCCCCATCCAGGGCCTTGAGGCCACCGAGCCCACACAGCCCAGCCTGGTGGGTGTCCTAGAGACTGCCATGAAGCTGGCCAACCAGGATGAAGGCCTCGAGGATGAAGAGGACGAGGAGCCTAAGAAGCAGCTCAGTAGCCCTCCAGCCCCCATGACTCAGCCCAAAGCCCCACCCTCAAGGACAACCCAGTCAGGATCTGCCCCT---------------GCAGCCAAAGCAGCTCCTAAAGGTACATCCACCAGAGCCCAGCAGCAACTAACCTTCCTGGAGGGCCGCAAGAAGCAGCTCCTGCAGGCCGCCCTACGAGCCAAACAGAAGAATGATGTGGAGGGTGCCAAGATGCACCTGCGCCAGGCTAAGGGCCTAGAGCCCATGCTGGAGGCTTCACGCAATGGGCTGCCTGTGGATATCACGAAG---------------GTGCCACCAGCCCCAGTCAACAAGGATGATTTCGCCCTGGTCCAACGACCCGGCCCAGGTCTGTCTCAGGAGTCCGCCCGGCGCTATGGTGAACTCACCAAAATGATTAGGCAGCAGCATGAGATGTGCCTGAACCACTCTAACCAGTTTACCCATCTGGGTAACATTGCTGAAACCAGCAAATTTGAGAAGCTGGCAGAAGACTGTAAGCGGAGCATGGAGATTCTGAAGCAGGCCTTTGCCCGGGGCCTCCCCATACCCAATGCCCGCTTCGAGCAGCGGACCATCAGTGTCATCAAGATCTTCCCTGACCTCAGCAGCAATGACATGCTCCTGTTCATCGTGAAGGGCATCAACCTGCCCACACCCCAAGGGATATCCCCCGGTGACCTGGATGTCTTTGTTCGGTTCGACTTCCCCTACCCCAATGTGGAAGAAGCTCAGAAAGACAAGACCAGTGTGATCAAAAACACAGATTCCCCTGAGTTCAAGGAGCAGTTCAAACTGTGCATTAACCGCAGCCACCGGGGCTTCCGGAGGGCCATCCAGAGCAAAGGCATCAAGTTTGAAGTAGTCCACAAGGGGGGACTGTTTAAAACTGACCGGGTTCTGGGCACAGCCCAGCTGAAGCTGGATGCCTTGGAAACAGCGTGTGAAGTCCGGGAGATCCTTGAGGTCTTAGATGGTCGCAGGCCCACAGGGGGGCGGCTGGAGGTGATGGTTCGTATTCGGGAGCCACTGACGGCCCAACAGTTGGAGACAACAACTGAGAGGTGGTTGGTCATTGACCCTGTACCAGCAGCTGTGTCC---ACACAGGTTTCTGGGACCAAAGGGAAGGCCCTTCCTGCGCCTGTCCCTTCGAGGGATCCAGGAAAC------AGGTCAGCCCGACCCCTGCATAGCCTGAGTGTGTTGGCCTTTGACCAAGAACGCCTGGAACGGAAAATCCTGGCCCTCAGGCAGGCACGGCGGCCAGTGCCCCAGGAGGTGGCCCAGCAGTACCAGGACATCGTGCAGCGCAGCCAGTGGCAGAGGGCACAGCTGGAGCAGGGGGGCCCTGGCATCCGGCGGGAGTACATGGCGCAGCTGGAACGCCAGCTGCAGTTCTACACAGAGGCTGCCCGGCGCCTGGGCAACGATGGCAGCAGGGAGGCTGCAAAGGAAGCACTGTACAGGCGGAACCTGGTTGAGAGTGAG---------------CTGCAACGGTTCCGAAGGT--
>cavPor3
ATGCACAAGAGGAAGGGACCCCCGGGGCCACCCGGCCGAGGCGCTGCTGCCGCCCGCCAGCTTGGGCTGCTGGTTGACCTCTCCCCAGATGGCCTGATGATCCCCGATGATGGAGTCAACGATGAGGAGCTGGAGGCCGAGTTCTTTGCCTTGGTGGGTGGCCAGCCTGCGGCCCTGGAGAAACTCAAAGGCAAAGGCCCACTCCCCATGGAGGCCATTGAGAAGATGGCCAGGTTGTGCATGCAGGACCCGGACGAG---GAGGAGGAT------GCAACCGAT---GAGGATGATGTGGAGGCTGACGACGACCTGCTGGCAGAGCTAAACGAGGTCCTTGGAGAGGAGCAGAAGGTTTCGGAGCCACTGCCACCCTTGGCCCAGCCAAAGCCCTCAGCCCCCAGCCCAGGGTTGGAGGCCACTTTGCAGGAGCGGCTGACCCTCTACTGCGTGGCCATGGAAAGTGCCCGGCAGGCTGGGGACAGTGCCAAGATGCGGCGCTATGACCGGGGGCTGAAGACACTGGAAAGCCTGCTGGCCTCTGTGCAGAAGGGCGATGCCATCGACGAGGAGGACATTCCGCCACCTGTGGCTGTAGGGAAGCCCCCAGGGACC------AGCCACAACCCGGCACCCCCCCAGCCTGGCACCCCC---------------------------------AACCCACCAACCCTG------------------------------------GAGCCCAGGGCTTCCCTGGAGGGGCCCCCCAGTGCCACTGCTACTTCATCCTCAGATGCTGCTAAGCCCCCGCTGGCTCCAGGTCCCTGCAGCTCTGGC------CCC---------CTGGCACAGTTACAGAGCCTCCAGCGGGAGTACAAGCTGGCTGCCCTGAAGGCCAAGCAGCAGGGAGACACTGCAGCTGCCACCAGGCACTTTCGCGTGGCCAAGAGCTTTGACTCTGTGCTGGAGGCCCTGAGCCGAGGGGAACCAGTGGACCTGTCCCGCCTGCCTCCTCCACCTGACCAGCTGTCCCCGGAGCCACCGTCCCAAACACCACCACCTCCCGCTCCTACCACGATCCTCACTACTCCA------------------------------------GAGGCTGCCCCAACCCCGCGGACCCTCCTGGAGGCACTGGAGCAGCGGATGCAGAGGTACCAGGCGGCCGCTGCACAGGCCAAGGCCAAGGGTGACCAGCGGAAGGCCCGCATGCACGAGCGCATTGTCAAGCAATACCAAGACGCCATCCGGGCACACAGAGCTGGCAGGGCGGTGGACGTGGCGGAGCTGCCTGTGCCCCCAGGCTTTCCCCCCATCCAGGGCCTGGAGGCGCCCGAAGCCGCCCAGCAGAGTCTGGTAGGGGTCCTGGAGACTGCCATGAGGCTGGCTAACCAGGATGAAGAGCCGGATGACGACGAGGATGAGGCCCCTAAGAAGCAGCTCAGCAGCCCCGCAGCCCCCACAGCCCAGCCCAAGGCCCCGCCCACAAAGGCCTCCCAGCCGGGG------------------------GCAGGCAGAGCCACCCCCAAGGGCACGGCCACCAGAGCCCAGCAGCAGCTGGCCTTCCTGGAGGGCCGCAAGAAGCGCCTGCTGCAGGCGGCGCTGCAGGCCAAGCAGAAGAACGACATGGAGGGCGCCAAGATGCACCTGCGCCAGGCCAAGGGGCTGGAGCCCATGCTGGAGGCCTCCCGCAACGGGCTGCCCGTGGACATCGCCAAG---------------GTGCCGCCCGCCCCAGTCAACAAGGACGACTTCGCGCTGGTTCAGCGCCCTGGCCCGGGCCTGACCCAGGAGGCCGCCCGGCGCTACGGCGAGCTCACCAAGCTGCTTCGGCAGCAGCACGAGATGTGTCTGAACCACTCGAACCAGTTCACGCAACTGGGTAATATCGCCGAGATCAGCAAGTTCGAGAGACTAGCAGAGGACTGCAGGCGCAGCATGGACACCCTGAAGCAGGCCTTCGCCCGTGGTCTGCCCACTCCAGTCGCCCGCTTTGAGCAGAGAACCTTCAGTGTCATCAAGGTCTTCCCGGACCTCAGCAGCAATGAGATGCTGCTCTTCATCGTGAAGGGCGCCAACCTGCCCACGCCCCCAGGGCTGTTCCCTGGCGACCTGGATGTCTTCGTTCGCTTCGACTTCCCATACCCCAACGTGGAGGAGGCGCAGAAGGACAAGACCAGCGTGGTCAAGAACACCGACTCCCCCGAGTTCAAGGAGCAGTTCAAGCTCTGCATCAACCGCAGCCACCGCGGCTTCCGCAGGGCCCTGCAGACCAAGGGCATCAAGTTCGAAGTGGTCCACAAGGGCGGGTTGTTCAAGACTGACCGGGTGCTGGGCACAGCGCAGCTCAAGCTGGACTCGCTGGAGACAGCCTGTGAGGTCCGCGAGGTCCTGGAGGTGCTGGATGGCCGCCGGCCCACAGGAGGGCGGCTAGAGGTGATGGTGAGGATCCGAGAGCCACTGACGGCTCAGCAGCTGGAGACCACCACGGAGCGCTGGCTGGTCATTGACCCGCCACCTGCTGCCGCCCCACACACCCAGGTGGCTGGGCCCAAAGGGAAGGCGCTGCCTGGGTCTGCCCCCACCAGGGAACCGGGGAAC------AGGTCATCTCGGCCCCTGCACAGCCTCAGTGTGCTGGCCTTCGACCAGGAGCGGCTGGAGCGGAAGATCCTGGCCCTGAGGCAGGCACGGCGGCCGGTGCCTGCGGAGGTGGCCCAGCAATACCAGGACATCGTGCAACGCAGCCAGTGGCAGAGGGCACAGCTGGAGCAGGGCGGAGCTGGCATCCGGAGGGAGTACGCAGCACAGCTGGAGCGGCAGCTGCAGTTCTATACTGAGGCTGCCCGGCGCCTGGGCAATGACGGCAGCAGGGAGGCTGCAAAGGAAGCACTGTACCGGCGGAACCTGGTTGAGAGCGAG---------------CTGCAGCGAATGCGAAGG---
>hetGla2
ATGCACAAGAGGAAGGGACCCCCGGGACCCCCAGGCCGAGGCGCCGCTGCCGCCCGCCAGCTTGGGCTGCTGGTTGACTTCTCCCCAGATGGCCTGATGATCCCCGAGGATGGAGTTAACAATGAGGAACTGGAGGCTGAGTTCTTGACCTTGGTGGGTAGCCAGCCTGCAGCCCTGGGGAAGCTCAAAGGCAAAGGTCCCCTCCCCATGGAGGCCATTGAGAAGATGGCCAGGTTGTGCATGCAGGACCCAGATGAGGAGGAGGAGGAA------GGAACAGAT---GAGGATGACATAGAGGCCGATGATGACCTGCTGGCAGAGTTAAATGAGGTCCTCGGAGCGGAGCAGAAGGCCTCGGACCCCCCGCCACCCATGGCCCAGCCGAAGCCCTCAGCCCCCCACCCTGGGTTGGAGGCCACTTTGCAGGAGAGGCTGACCCTCTACCAGCTGGCGATGGAAAGTGCCCAGCAGGCTGGGGACAGTGCCAAGATGCGGCGCTACGACCGGGGGCTGAAAACACTGGAAAACCTGCTGGCCTCTGTGCAAAAGGGCAACACCATCAATGAGGAGGACATCCCACCACCTGTGGCTGTAGGGAAGGGCCCAGCGACC------AGCCACAACCCCGAACCTCCCCCGCCCAGCCCTGCC---------------------------------AACCTACCAGCCTCA------------------------------------GATCCCAGGGCCAACCTGGAGGGCTCCCTGTCTGCCACCCCTGCTTCGTCCTTGGGCTCTGCTAAGCCCCAGTTGGCCCCAGGTCCCTGTGGCTCTGGT------CTG---------CTGGCCCAGTTACAGAGCCGCCAGCGGGATTACAAACTGGCTGCCCTCCACGCCAAGCAGCAGGGAGATACCGTGGCTGCCACCAGACACTTCCGCGTGGCCAAGAGCTTTGATGCTGTCCTGGAGGCCCTGAGCCGAGGGGAGCCTGTGGACCTGTCCTGCCTGCCCCCTCCACCTGACCAGCTGACTCCAGAGCTACCATCCCAAACACTGCAGCCTCCAGCTCTTCCCACGGCCCCCGCCATGCCA------------------------------------GAGGTTCCCCCAGCCCCGAGAACCTTCCTGGAGGCACTGGAGCAGCGCATGGAGCGGTACCAGGTGGCTGCAGCCCAAGCCAAGGCCAAGGGTGACCAGCGGAAGGCGCGAATGCACGAGCGCATTGTCAAGCAATACCAAGATGCCATCCGGGCCCACAAAGCTGGCCGAGCAGTGGAGGTGGCGGAGCTGCCTGTGCCCCCAGGCTTTCCCCCCATCCAGGGCCTAGAGGCCCCTGAGGCTACCCAGCAGAGCCTGGTCGGGGTCCTGGAGACCGCCATGAAGCTGGCCAACCAGGATGAAGGGCCAGAGGATGATGATGACGACGAGGCATCTAAAAAGCTCAACAGCCCTGCAGCCCCCACAGCCCAGGCCAAGGCCCTGCCCTCAAGGGCCCCCCATACCGGGGCAGCCCCA---------------GCAGCCAAAGCAGCCCCTAAGGGCACGTCCACCAGAGCCCAGCAGCAGCTGGCCTTCCTGGAGGGCCGCAAGAAGCAGCTGTTGCAGGCCGCGCTGCATGCCAAGCAGAAGAATGATGTAGAAGGTGCCAAGATGCACCTGCGCCAGGCCAAGGGGCTGGAGCCCATGCTGGAGGCCTCCCGCAATGGGCTGCCTGTGGACATTGCCAAG---------------GTCCCGCCCGCCCCCATAAACAAGGATGACTTTGCCCTGGTCCAGCGGCCCGGCCCAGGCCTGTCACAGGAGGCTGCCCGACGCTATGGGGAGCTGACTAAGCTGCTCAGGCAGCAGCATGAGATGTGTCTGAACCACTCGAACCAGTTCACCCACCTGGGGAACATCTCTGAGACCAGCAAGTTCGAGAAGCTGGCAGAGGACTGCAGGCGGAGCATGGACACCCTGAAGCAGGCCTTCACCCGAGGTCTGCCCACCCCTGTCGCCCGCTTCGAGCAGAGAACTTTCAGTGTCATCAAGATCTTCCCAGAACTCAGCAGCAACGACATGCTCCTGTTCATCGTGAAGGGCATCAACCTGCCCACACCCCCAGGACTGTCCCCTGGTGACCTGGATGTCTTCGTGCGCTTCGACTTCCCCTACCCCAACGTGGAGGAAGCTCAGAAAGACAAGACCAGCGTGATCAAGAACACAGACTCCCCTGAGTTCAAGGAGCAGTTCAAACTCTGCATCAGTCGCAGCCACCGAGGCTTCCGCAGGGCCCTGCAGACCAAGGGCATCAAGTTCGAAGTGGTCCACAAGGGGGGGCTGTTCAAGACCGACCGGGTGCTGGGGACAGCGCAGCTGAAGCTGGACATGCTGGAGACGGCGTGCGAGGTCCACGAGATCCTGGAGGTCCTGGATGGTCGCCGGCCCACAGGGGGGCGGCTGGAGGTGATGGTGAGGATCCGGGAGCCGCTGACGGCCCAGCAGCTGGAGACCACCACAGAGAGGTGGCTGGTCATAGACCCCCTGCCTGCAGCTGTGCCC---ACGCAGGTTGCTGCGCCCAAAGGAAAAGGACCTCCTATGCCTGCGCCTTCTAGGGAGGCAGGGAAC------AGGTCAGCCCGGCCCCTGCACAGCCTCAGTGTACTGGCCTTTGACCAGGAGCGGCTGGAGCGAAAGATCCTGGCTCTAAGGCAGGCGCGTCGGCCAGTGCCCCCGGAGGTGGCCCAGCAGTACCAAGACGTCGTGCAGCGCAGCCAGTGGCAGAGGGCCCAGCTAGAGCAGGGGGGAGCTGGCATCCGGAGAGAGTACACGGCCCAGCTGGAGCGGCAGCTGCAGTTCTACACAGAGGCCGCCCGGCGCCTGGGCAATGATGGCAGCAGGGAGGCCGCGAAGGAGGCGCTCTACCGGCGGAACCTGGTTGAGAGTGAG---------------CTGCAGCGGCTCCGCAGG---
>eriEur2
ATGCAAAAGAGAAAGGGGCCTCCCGCAGCCCCGGGACGGGGCGCCGCCGCAGCCCGGCAGCTGGGCCTGCTGGTGGACCTGTCCCCCGACGGTCTCATGGTCCCTAAAGACACCATGAACGAGGAGGAGTTGGAAGCTGAGTTCCTGGCCTTGGTGGGTGGCCAGGCCCCTGCCCTGGACAAGCTTCAGGGGAAAGGCCCACTGCCCATGGACGCCATTGAGAAGATGGCTAGTCTCTGTATGAGGGACCCAGATGAGAGCGAGGATGAG------GGGACGGAC---GAG---GACGTGGAGGCCGACGAGGACCTTCTGGCCGAGCTCCACGAGGTCCTTGAGGACGAGCAGAAGGTCTCCGCAGCCCAGCCTCTGACCCCCCAGCCCCAG------GCCCCCAGTCCCGGGCTGGAGGGGACCCTGCTGGAAAGGGTGGCCTTGTACCAGGCAGCGGTAGCCGCAGCCAGGCAGGCAGGAGACAGCGCTAAGGCAAGGCGCTGTGAACGGGGCCTGAAGACCCTGGACGGTCTGCTGACTGCCGTGCGTAAGGGCCAGGCCATCGATGAAGGGGACATCCCTCCTCCAGTGGTCCTTGGGGGGGGCCTGGCCACCCCGCCCAGCCACACCCCTGTG------------------------------------------------------CACCCCAAGACCCCC------------------------------------GAAGCCGGGGTCACCGCGGAGAGGCCTCTGCCTGCTGTTCCCAGCGCC------------------CCCAGG---CCTCCAGGTGACAGCAGCCCCGGC------CCC---------CACGCCCAGCTGCAGGCCCGGCAGCACCAATACAAACTGGCCGCGCTCCACGCCAAGCAGCAGGGGGACCCGGCTGGAGCCACCCGCCTCTTCCGGGTGGCCAAGAGCTTCGACGCGGTCCTGGACGCCCTGAGCCGCGGGGAGCCCGTGGACCTGTCCCGAGTGCCCCCTCCACCTGACCAGCTACCCGCGGACCCACCGTCCCCG------CAGCCC------------AGCGCGCCCTCCACGCCA------------------------------------GAGGCGCCCCCGGCCCCCCGGAGCCTCCTGGAGGCGCTGGAGCAGCGGATGGAGCGGTACCAGGCAGCGGCGATGCAGGCTTCGGGGCGTGGGGACGAGCGCAAGGCCCGCATGCACCAACGCATCCTCAAGCAATACCAAGATGCCATCCGTGCCCACAAGGCCGGCCGACTGGTGAATGTCGCTCAACTACCTGTGCCCCCAGGTTTCCCCCCAATCCAGGGCCTGGAGGCCTCAGAGCCCAACCAGCCCAGCCTGGTGGGAGTTCTAGAAACCGCCATGAAGCTGGCCCAGCAGGACGATGCCTTGGAGGATGACGAGGACGAGGACCCCAAGAAG---------GCCACTGGCACTCCAGCAGCCCAGCCCAAAGCCCCACCCTCCAGGACACAGCAGCCGGGACCTGCGCCC---------------GCAGCCAAGGCGGCCCCCAAGGGCTCCTCTGCCAGAGCCCAGCAGCAGCTGGCATTCCTGGAGGGCCGGCGGAAGCAACTCCTCCAGGCAGCCCTCCGGGCGAAGCAGAAGAACGACGTGGAAGGCGCCAAAATGCACCTGCGCCAGGCCAAGGGGCTGGAGCCCATGCTGGAGGCCTCCCGCAATGGGCTGCCCGTCGACATCGCCAAG---------------GTACCGCCTGCCCCCGTGAACAAGGATGACTTTGCTCTCCTGCAGCGGCCGGGGCCCGGGCTCTCCCAGGAGGCCGCCAGGCGCTATGGAGAACTCGCCAAACTCCTGAGGCAACAGCATGAGATGTGTCTGAATCATTCGAACCAGTTCACCCACCTGGGCAACATCACAGAGACCAGCAAGTTTGAGAAGCTGGCGGAGGACTGTAAGCGGAGCATGGACAGCCTGAAGCAGGCCTTCTCCCGCGGGCTGCCCAGCCCCCACGTCCGCTTCGAGCAGAGGACCTTCAGTGTCATCAAAATCTTCCCGGACCTCAGCGCCAATGACATGGTTCTCTTCATCCTCAAGGCAGTGAACCTCTCCACGCCCCCAGGCCTCTCCCCCGGCGACTTGGATGTCTTTGTTCGGTTTGACTTCCCATACCCCAACGTGGAGGAAGCTCAGAAGGACAAGACCAGCGTCATCAAAGGCACGGACTCTCCAGAGTTCAAGGAACAGTTCAAGCTTTGTATCAACCGTGCCCACCGAGGCTTCCGCCGTGCCGTGCAGATCAAAGGCCTCAAATTCGAGGTCATCCACAAGGGGGGCCTGTTCAAGACTGACCGGGTCCTGGGTACAGCCCAGCTGAAGCTGGACTCACTGGAGACATCTTGCGAAGTCCGGGAAGTCTTGGAGGTCCTAGACGGTCGCCGGCCCACGGGGGGCCGCTTGGAGGTGATGGTGAGAATCCGGGAGCCGCTCACGGCCCAGCAGCTGGAGACAGTGACCGAGAGGTGGATGGTGGTGGACCCCGTGCCTGCTGCTCCACCC---CCTCAGGTCAGCGGCCCCAAGGCCAAGGCCCCGCCGGTGCCCATGCCCGCCAGGGAGCCGGGGAACAGCAGCAGGTCGGCCCAACCCCTGCACAGCCTCAGCGTGCTGGCGCTTGACCAGGAGCGGCTGGAAAGGAAGATCCTGGCGCTGAGGCAGGCGCGGCGCCCCGTGCCCCCCCAGCTGGCCCAGCAGTACAAGGACATCATGCAGCGCAGCCAGTGGCAGCGGACGCAGCTGGAGCAGGGGGGCCCGGCCATCCGGCGGGAGTACGTGGCCCAGCTGGAGCGGCAGCTGCAGTTCTACACGGAGGCCACGCGGCGCTTGGGCAGCGACGGCAGCAGGGACGCCGCCAAGGAGGCCCTGTACCGCCGAAACCTGGTGGAGAGCGAG---------------CTGCAGAGGCTCCGCAGG---
>criGri1
ATGCACAAGAGGAATGGACCCCCGGCACCCCCGGGCCGAGGCGCTGTCACCGCCCGCCAGCTCGGCCTGCTGGTTGATTTCTCCCCAGACGGCCTGATGATTCCTGAAGACGGAGTAAATGATGAGGAACTGGAGGCTGAGTTCTTGGCTTTGGTGGGGGACCAGCCCCAGGCCCTGGAGAAACTCAGAGGCAAAGGTCCCCTGCCAATGGAGGCCATTGAGAAGATGGCCCGGCTCTGCATGAGAGACCTGGATGAG---GATGAGGAG------GGGACCGAC---GAGGATGATGTGGAGACTGATGAGGACCTGCTGGCAGAGCTAAACGAGGTCCTTGGTGAGGAACAGAAGGCTGTGGAGCCCCTGATGCCTGTGGCCCAGCCAAAGCCTTCAGGATCCAACCCAGGAATAGAGGCCATATTGCAGGAGAGGCTAGCCCTCTACCAGTCTGCAGTGGAGAATGCCAGGCAAGCTGGAGACAATGCCAAGATGCGACGATATGATCGGGGGCTCAAGACACTGGAAACCCTGCTGGCCTCTTCCAGGCAGGGCAACATTATCAATGAAGCAGACATCCCACCACTCATCACTGTGGGAAAGGCACCAGCCCCTGGGTACAGCCACACCCACGCTACTTCCCACCTGGCTTCTGTG---------------------------------AACCTGCCAGCCCCA------------------------------------GAGTCCAGGATCACCTTAGAGGCCCCGTCTGTCACCCCACAAACCTCT------------GCTAGGCCCCAGCTGCCTCCAGGTCCCTGCACC------------CCG---------CTAGCCCAGCTGCAGAGCCTGCAGCATGAATACAAACTGGCTGCCCTCCATGCCAAGCATCAGGGCGACACTGCTGCGGCCACCAGACACTTGAGAGTGGCCAAGAGTTTCGATCCTGTCTTGGAGGCCCTGAGCCGTGGGGAACTGGTGGACCTTTCCCGTCTGCCCCCTCCACCTGACCAGCTGTCTCCAGAGCCCCCTTTGCCAGCAGCAGAACCTCTGAACCCCTCCCCAGCACCCATCAGGCCA------------------------------------GAGGTTCCCCAACCCCCAAGGAGCCTCCTGGAGGCTCTGGAGCAGCGAATGGAGCGGTACCATGTGGCTGCAGCCCAGGCCAAGGCCAAGGGTGACCAGCGGAAGGCACGAATGCATGAGCGCATTGTCAAGCAATATCAAGACGCCATTCGAGCCCATAAGGCAGGCCGAGCTGTGGATGTGACTGAGCTGCCAGTACCCCCAGGCTTCCCCCCAATTCAGGGCTTGGAGAGTGCAGAGCCCACCCAGCAGAGCCTGGTGGGGGTCCTGGAAACTGCCATGAAGCTTGCTAACCACGATGAAGGCTCAGAGGAGGAAGAGGATGAGGCTCCTAAAAAG---CAAAACACCCCTGCTGCCCCCACAACCCATCTGAAGTCCTCACCCTCCAGGGCACCTTCATCAGGACCAGCCCCA---------------GCAGGCAAAGCAGCCCCTAAGGCTACATCCACCAGGGCCCAGCAGCAGCTGGCCTTCCTGGAGGGCCGTAAGAAGCAGCTCCTGCAGGCTGCGCTGCGTGCCAAGCAAAAGAATGATGTGGAGGGCGCCAAGATGCACCTGCGCCAGGCCAAAGGTCTAGAGCCCATGTTGGAGGCCTCTCGCAACGGGCTGCCTGTGGACATCGCCAAG---------------GTACCACCCGCCCCTGTCAACAAGGACGATTTTGTACTGGTGCAGCGGCCTGGCCCAGGCCTGTCTCAGGAGGCTGTGCGGCGCTATGGGGAGCTTACCAAACTCCTGAGACAGCAACATGAAATGTGTCTGAACCACGCCACACAGTTCACCCACCTGGGCAACATTGCTGAAACTATCAAGTTCGAGAAGCTGGCAGAAGACTGTAAGCGGAGCATGGACACCCTAAAGCAAGCCTTTGCCCACAGTCTACCCACACCTGCTGCCCGCTTTGAGCAAAGGACCTTCAGTGTCATCAAGGTCTTTCCGGACCTGAGCAACAATGACATGCTTCTGTTTATCGTGAAGGGCATCAACTTGCCCACACCCACAGGGCTGTCTCCTAGTGATCTGGATGCCTTTGTCCGCTTTGACTTCCCTTATCCCAATGTGGAAGAAGCTCAAAAAGACAAGACCAGTGTGATCAAAAATACAGACTCCCCTGAATTCAAGGAGCAGTTCAAACTGTGCATCAGCCGTGGCCACCGCGGCTTCCGAAGGGCCATCCAAACCAAGGGCATCAAATTCGAAGTGGTCCACAAGGGGGGGCTGTTCAAGACTGACAGGGTGCTGGGCACAGCCCAGCTGAAGCTGGATATGCTGGAGACGGCTTGTGAAGTCCGTGAGACCCTGGAGGTTTTAGATGGCCGCCGCCCCACTGGGGGGAGGCTTGAAGTGATGGTCCGGATCCGGGAGCCCTTGACAGCCCAGCAGTTGGAGACTACAACGGAGAGGTGGCTGGTCATTGATCACCTCCCAGCAGCTGTGCCC---ACA---GTCTCCGGGCCCAAAGCAAAGGTGCCTTCCATAGCTGCCACTTGGAGGGAACCAGGGAAC------AGATCAGCACGGCCCCTGCATAGCCTTAGTGTGCTAGCCTTTGACCAAGAGCGGCTGGAAAGGAAGATTCTGGCCCTGAGGCAGGCACGCCGGCCTGTGCCCCCAGAAGTGGCCCAGCAGTACCAGGATGTAGTACAGCGTAGCCAGTGGCAGAGGGCACAGCTGGAGCAGGGGGGTGCTGGCATCCGCAGGGAGTATGCATCCCATCTGGAACGCCAACTGAACTTCTATACCGAGGCTGCCCGGCGCTTAGGCTATGATGGAAGCAGGGAGGCTGCAAAAGAGGCACTGTACCGCCGGAACCTGGTGGAGAGCGAA---------------CTTCAGAGACTCCGCAGG---
>mm10
ATGCACAAGAGGAATGGACCCCAGGCACCCCCGGGCCGAGGTGCTGTCACTGCCCGCCAGCTTGGTCTGCTGGTTGACTTCTCCCCAGACGGCCTGATGATCCCCGAGGATGGGATTAATGAGGAGGAGCTGGAGGCTGAATTCCTGGCTTTGGTGGGGGGTCAGCCCCAGGCCCTAGAGAAACTGAAAGGCCAAGGTCCCCTGCCAATGGAAGCCATTGAGAAGATGGCCCGGCTCTGCATGAGAGACCTGGATGAG---GACGAGGAG------GGGACAGAC---GAGGATGATGTGGAGGCTGATGAGGACCTGCTGGCAGAGCTAAATGAGGTCCTTGGAGAAGAACAGAAGGCTGTGGAGCCCCTGATGCCTGTGGCCCAGCCGAAGCCTTCAGGCCCCAATCCAGGAGTAGAGGCCACGCTGCAGGAGAGGCTAACCCTCTACCAGTCTGCACTGGAGAGTGCCAGGCAAGCTGGGGACAGTGCCAAGATGCGACGCTATGACCGGGGGCTCAAGACGCTGGAAAACCTGCTGGTCTCTGCAAAGAAGGGCAACATCATCAATGAAGCAGACATTCCACCACCTGTGGCATCGGGGAAGGGAGCAGCAGCTGGGCACAGCCACACCCAAGCTACTTCCCAGTTGGCTTCTGTA---------------------------------AGCCCGCCAGCCCCA------------------------------------GAGTCCAGCGGCACCTTGGAGGCCCCATCTACCACTACACCCACCTCT------------GCTAAGCCCCAGCTACCCCCAGATCCCTGCAGC------------CCC---------CTAGCCCGGTTGCAGAGCCTCCAGCACGAGTACAAACTGGCTGCCCTTCGTGCCAAGCATCAGGATGACACTGCTACAGCCACCAGACACTTGAGAATAGCTAAGAGCTTTGACCCTGTCTTGGAGGCCCTGAGCCGTGGGGAACTGGTGGACCTGTCCCGCCTGCCCCCTCCCCCTGACCAGCTGTCCCCAGAGCCCCCCTTGCCAGCTGCCCAACCTTTGACCTCTGCCTCAACACTCACCAGGCCA------------------------------------GAGGTTCCCCAACCCCCGAGGAACCTCCTGGAGGCTCTGGAACAGCGAATGGAGCGGTACCATGTGGCTGCAGCCCAGGCCAAGGCCAAGGGTGACCAGCGGAAGGCACGCATGCATGAACGAATTGTCAAGCAATACCAAGACGCCATTCGTGCCCACAAGGCAGGCCGAGCTGTGGATGTGGCGGAGCTGCCAGTGCCCCCAGGCTTCCCCCCAATGCAGGGTTTGGAGTCTGCAGAGCCCTCTCAACAGAGCCTAGTGGGTGTCCTGGAAACTGCCATGAGGCTTGCCAACCACGACGAAGGCTCGGATGACGAAGAGGAGGAGACTCCTAAGAAG---CAGAATACCCCTGCTGCCTCCACAACCCAGCTGAAGTCCTCGCCCTCCAAAGCACCTCCATCAGGACCAGCCCCA---------------GCCGGCAAAGCTGCCCCCAAGGGCACATCCAACAGAGCCCAGCAGCAGCTGGCCTTCCTGGAGGGCCGTAAGAAGCAGCTCCTGCAGGCCGCGCTGCGTGCCAAGCAAAAGAACGACGTAGAAGGCGCCAAGATGCACCTGCGCCAGGCCAAAGGGCTAGAGCCCATGCTAGAGGCCTCTCGCAATGGACTGCCTGTGGACATTGCCAAG---------------GTGCCACCTGCTCCTGTCAACAAGGACGACTTTGTGCTGGTGCAGCGGCCTGGCCCAGGCTTGTCTCAGGAAGCTGTGCGTCGCTATGGGGAACTTACCAAGCTCCTGAGACAGCAACATGAAATGTGTCTAAACCACTCCACACAGTTCACCCACCTGGGCAACATTGCTGAAACCATTAAGTTCGAGAAGCTGGCAGAAGACTGTAAGCGGAGCATGGACACCTTAAAACAAGCCTTCGCCCGCAGTCTGCCCACACCCGCAGCCCGCTTTGAGCAGAGGACCTTCAGTGTCATCAAGGTCTTTCCGGACTTGAGCAACAGTGACATGCTCCTGTTTATCGTGAAGGGCATCAACTTGCCCACACCCACAGGGCTGTCCCCCAGTGACCTGGATGCCTTTGTCCGCTTTGACTTCCCTTATCCCAATGTGGAAGAAGCTCAGAAAGACAAGACCAGTGTGATCAAAAACACAGACTCCCCTGAATTTAAGGAGCAGTTCAAACTCTGCATCAACCGTGGCCACCGTGGCTTCCGAAGGGCCATCCAAACCAAGGGCATCAAGTTCGAAGTGGTCCACAAGGGGGGGCTGTTCAAGACGGACAGGGTGCTAGGTACAGCCCAGCTGAAGCTGGGTACGTTGGAAACAGCTTGTGAAGTCCACGAGATCCTGGAGGTTTTGGATGGACGCCGACCCACGGGGGGGAGGCTTGAAGTGATGGTTCGCATCCGGGAGCCACTGACAGCCCAGCAGTTGGAAACTACAACTGAGAGGTGGCTGGTCATTGATCACATCCCAGCAGCTATGCCC---ACT---GTCACTGGGCCCAAAGCAAAGGCTCCTCTCATACCGGCGTCTTCAAGGGAAGCAGGCAAC------AGATCAGCACGGCCCCTGCATAGCCTTAGCGTGTTGGCCTTTGACCAAGAGCGGCTAGAAAGGAAGATCCTGGCCCTGAGGCAGGCACGCCGGCCTGTGCCTCCAGAAGTGGCCCAGCAGTACCAGGACGTAGTACAGCGTAGCCAATGGCAGAGGGCACAGCTGGAGCAGGGGGGTGCTGCCCTCCGCAGGGAGTATGCAAGCCATCTGGAGCGCCAGCTGCACTTCTATACAGAGGCTGCCCGGCGCCTGGGCTACGATGGAAGCAGGGAGGCTGCAAAGGAGGCATTGTATCGGCGGAACCTGGTGGAGAGCGAG---------------CTGCAGCGACTCCGCAGG---
