# Supplementary material for: Six reference-quality genomes reveal evolution of bat adaptations
Source: Nature. 2020 Jul 22;583(7817):578–84. doi: 10.1038/s41586-020-2486-3 (PMC8075899; doi:10.1038/s41586-020-2486-3)
Supplement: Supplementary file 6 — Alignments of 12,931 protein-coding genes across 48 mammals. [file 41586_2020_2486_MOESM6_ESM.gz › suppDataFile/ENST00000421906.aln.fasta]

>tupChi1
ATGGTCAATGACCCACCAGTGCCTGCCTTACTGTGGGCCCAGGAGGTGGGCCATGTCTTGGCCGGCCGTGCCCGAAGGCTGCTGCTGCAGTTTGGGGTGCTCTTTTGCACCATCCTCCTCCTCCTTTGGGTGTCTGTTTTCCTCTATGGCTCCTTCTACTATTCCTACATGCCAACAGTCAGCCACCTCAGCCCCGTGCATTTCTACTACAGGACCGACTGTGATTCCTCTACCACCTCACTCTGCAGCTTCCCTGTTGCCAATGTCTCACTGGCTAAGAGTGGACGTGATCGGGTGCTGATGTATGGACAGCCATATCGCGTTACCTTAGAGCTTGAGCTGCCAGAGTCCCCTGTGAATCAAGATTTGGGCATGTTCTTGGTCACCATTTCATGCTACACCAGAGGCGGCCGCATTATCTCCACTTCTTCGCGCTCAGTCATGCTGCATTACCGCTCAGACCTGCTCCAGATGCTTGACACGCTGGTCTTCTCCAGCCTCCTGCTGTTTGGCTTTGCAGAGCAGAAGCAGCTCCTGGAGGTGGAGCTCTACGCGGACTATAGAGAGAACTCATACGTGCCGACCACTGGAGCAATTATCGAGATCCACAGCAAGCGTATCCAGATGTATGGAGCCTACCTCCGCATCCATGCCCACTTCACTGGGCTCAGGTACCTGCTGTACAACTTCCCCATGACGTGCGCCTTCATCGGTGTCGCCAGCAACTTCACCTTCCTCAGCGTCATTGTGCTCTTCAGCTACATGCAGTGGGTGTGGGGCGGCATTTGGCCCCGACACCGCTTCTCTTTGCAGGTT---AACATCCGGAAAAGAGATGGTTCCCGAAAGGAAGCCCCACGGAAGATCTCTACTCGT---CAG------------------------CCA------GGCACAGGGTCTGAAGGG---------TCTGAAGGCCAGGAGTCGTCTACCCAGCAGTCAGATATTACAGAGGAT------------GGTGAGAGCCCTGAA---GACCCGTCTGGGCCAGAAAGTCAC---CTGTCT------GAGGAGGAGAAAACAGACCAG------------------CAGCCC---------------------------------------CTGAGTGGAGAGGAGGAGCTGGAGCCTGAGGCCAGT------GATGGTTCAGGCTCCTGGGAAGATGCAGCTCTGCTGACTGAGGCCAACCTG------------------------CCTGCT------------------------------------CCAGCCCCTGTCCCA------GAGACTCTGGGCAGCTCAGAACCCTCTGTGGGTGCTCTCCGCCAACGCCCTACCTGCTCCAGTTCC---
>triMan1
ATGGTCAATGACCCACCACTACCTGCTTTACTGTGGGCCCAGGAGGTGGGCTACATCTTGGCAGGCCGTGCCCGCAAGCTGCTGCTGCAGTTTGGGGTGCTCCTCTGCACCATCCTCCTCCTGCTCTGGGTGTCTGTGTTCCTCTATGGTTCCTTCTACTATTCCTACATGCCGACCGTCAGCCACCTCAGCCCCGTGCATTTCTACTACAGGACCGACTGTGATTCCTCCACCTCCTCACTCTGCTCCTTCCCTGTTGCCAATGTCTCGCTGGCTAAGAGTGGACGTGATCGTGTGCTGATGTACGGACAACCGTATCGTATTACCTTGGAACTTGAGCTCCCAGAGTCCCCAGTGAATCAGGATTTGGGCATGTTCTTGGTCACCATTTCGTGTTACACCAGAGGCGGCCGCATCATCTCTACTTCTTCACGCTCAGTGATGCTACATTACCGCTCAGACCTGCTTCAGACACTTGACACGCTGGTCTTCTCTAGCTTCCTGCTGTTTGGCTTTGCAGAGCAGAAGCAGCTCCTGGAGGTGGAGCTCTACTTGGACTACAGAGAGAACTCGTATGTGCCAACGACTGGAGTGATCATTGAGATCCACAGCAAGCGTATCCAGCTATATGGAGCCTACCTCCGCATTCATGCCCATTTCACAGGGCTCAGGTACCTGCTGTACAACTTCCCGATGACCTGTGCCTTCATTGGCGTCGCCAGCAACTTCACCTTCCTCAGCGTCATCGTGCTCTTCAGCTACATGCAGTGGGTGTGGGGGGGCATCTGGCCCCGAAACCAGCTCTCTTTGCAGGTCGTTAACATCCGAAAAAGAGACAATCCCGGA------------CGAAGGCTCTCCACCCAT---CAG------------------------CCA------GGG------------------------CCCCAAGGCCCAGAGGAGCTAACTCAG---TCAGATGTTCCAGAGGAT------------GGTGAGAGCCCTGGG---GACCCCTCAGGCACAGAGGGTCAG---CTGTCT------GAGGAGGAGAAGCCAGAACAG------------------CAGCCC---------------------------------------CCACGTGGAGAGGAAGAGCCGGAGCCCGAGACCAGT------GATGGTTCAGGCTCCTGGGAAGATGCAGCTCTGCTGATGGAGGCCAACCTG------------------------CCTGCCTCTGCGCCTGCG------------------------CCTGCCTCTGCCCCTGCCCTGGAGACTCTGGGCAGCTCGGAGCCCCTTGTGGGCACTCTCCGCCAGCGCTCCACCTGCTCTAGCTCC---
>macFas5
ATGGTCAACGATCCTCCAGTACCTGCCTTACTGTGGGCCCAGGAAGTGGGCCAAGTCTTGGCAGGCCGTGCCCGCAGGCTGCTGCTGCAGTTCGGGGTGCTCTTCTGCACCGTCCTCCTCTTGCTCTGGGTGTCTGTCTTCCTCTATGGCTCCTTCTACTATTCCTACATGCCGACGGTCAGCCACCTCAGCCCCGTGCATTTCTACTACAGGACCGACTGTGATTCCTCCACCACCTCACTCTGCTCCTTCCCTGTTGCCAATGTCTCACTGACTAAGGGTGGACGTGATCGGGTGCTGATGTATGGACAGCCGTATCGTGTTACCTTAGAGCTTGAGCTGCCGGAGTCCCCTGTGAATCAAGATTTGGGCATGTTCTTGGTCACCATTTCCTGCTACACCAGAGGTGGCCGAATCATCTCCACTTCTTCGCGTTCGGTGATGCTGCATTACCGCTCAGACCTGCTCCAGATGCTGGACACACTGGTCTTCTCTAGCCTCCTGCTGTTTGGCTTTGCAGAGCAGAAGCAGCTGCTGGAGGTGGAACTCTACGCAGACTATAGAGAGAACTCGTATGTGCCAACCACTGGAGCGATCATTGAGATCCACAGCAAGCGCATCCAGCTGTACGGAGCCTACCTCCGCATCCACGCGCACTTCACTGGGCTCAGATACCTGCTGTACAACTTCCCGATGACCTGTGCCTTCATAGGTGTCGCCAGCAACTTCACCTTCCTCAGCGTCATCGTGCTCTTCAGCTACATGCAGTGGGTGTGGGGGGGCATCTGGCCCCGACACCGCTTCTCTTTGCAGGTT---AACATCCGAAAAAGAGACAATTCCCGGAAGGAAGTCCAACGAAGGATCTCTGCTCAT---CAG------------------------CCA------GGG------------------------CCTGAAGGCCAGGAGGAGTCAACTCCACAATCAGATGTTACAGAGGAT------------GGTGAGAGCCCTGAA---GATCCCTCGGGGACAGAGGGTCAG---CTGTCT------GAGGAGGAGAAACCAGATCAG------------------CAGCCC---------------------------------------CTGAGCGGAGAAGAGGAGCTAGAGCCTGAGGCCAGT------GATGGTTCAGGCTCCTGGGAAGATGCAGCTCTGCTGACGGAGGCCAACCTG------------------------CCTGCTCCTGCTCCTGCTCCTGCTCCTGCTCCTGCTCCTGCTTCTGCCCCTGTCCCA------GAAACTTTGGGCAGCTCCGAACCCGCTGAGGGTGCTCTCCGACAGCGCCCCACCTGCTCTAGTTCC---
>sorAra2
ATGGTGGGTGACCCCCCGTTACCTTCCTTGCTGTGGGCCCAGGAGATGAGCCAAGTGATGGCGAACCGAGCCCGCAAGCTGCTGCTGCAGTTCGGGGTGCTCTTCTGCACGGTCCTCCTCCTCCTCTGGGTGTCTATCTTCCTCTACGGCTCCTTCTACTACTCGTACATGCCGACAGTCAGCCACCTCAGCCCCGTGAACTTCTACTACAGGACCGACTGTGAAGACCTCTCCCCCTTGCTCTGCTCCTTCCCTGTTGCCAACGTCTCGCTGGCGAAGAGCGGACGAGATCGGGTGCTGATGTACGGGCAGCCGTACCGCATCACGCTGGAGCTGGAGCTCCCCGAGTCCCCCACCAACCAAGACCTGGGCATGTTCCTGGTGACCATCTCCTGCTACACCAGAGGCGGCCGCATCGTCTCCAGCAACTCGCGCTCCGTGATGCTGCACTACCGCTCCAGCCTGCTGCAGACCCTGGACACGCTGGTCTTCTCCAGCCTGCTGCTGTCCGGCTTCCTGGAGCAGAAGCAGATCCTGGAGGTGGAGCTGTACCAGGACTACAGGGAGAACTCGTACGTGCCCACCACCGGGGTGCTCCTGGAGATCCACAGCAAGCGCATCCAGATGTACGGCGCCTACCTGCGCATCAACGCCCACTTCACGGGGCTCAGGTACCTGCTGTACCACTTCCCCATGACCTGCGCCTCCGTGGGCATCGCCAGCAACTTCACCTTCCTCAGCGTCATCCTGCTCCTCAGCTACCTGCAGTGGGAGTGGGGGGGCATCTGGCCCCGCGCCCGCCCCTCT------------------------------------------------------------------------CAG-------------------------AG---------------------------------CCCCAAGACCAGGAGGAGCCCCGCCAGCCAAAGGACGTTGGAGAGGACGGCAAGGGCCCCGGGGAGGGCCCCCAG---GAGCCCCGAGGGACAGAGGGACCC---CCGGCGGCAGTGGACGAGGAGAAGCCGGACCGG------------------CAGCCC---------------------------------------GAGAACGGGGCCGAGGAGGAGCCCGCGGAGGCCAGC------GACGGCTCTGGCTCCTGGGAAGACGCGGCCCTGGTG---GAGGCCAGCCCG------------------------CCCGCCGGGACC------------------------------------------CCC------GAGACGCTGGGCAGCGCCGAGCCCGCCCCC---AGCCTGCGCCAGCGCTCCACCTGCTCCAGCTCCT--
>echTel2
ATGGGCAATGACCCGCCAGTGCCCGCCTTACTATGGGCCCAGGACGTGGGCTACATCTTAGCAAGCCGCGCCCGCAAGCTGCTGCTACAGTTTGGGGTACTCTTATGCACCGTCCTCCTCCTGCTCTGGGTATCTGTGTTCCTCTATGGCTCCTTCTATTACTCCTACATGCCGACAGTCAGCCACCTCAGCCCTGTGCATTTCTACTACAGGACCGACTGTGATTCCTCCACCTCCTCGCTCTGCTCCTTCCCCGTTGCCAATGTCTCGCTGGCTAAGAATGGACGTGACCGAGTGCTGATGTATGGGCAGCCCTATCGGATTACCCTGGAACTGGACCTGCCAGAGTCCCCGGTGAATCAGGACCTGGGCATGTTCTTGGTCACCATTTCATGCTACACCCGAGGCGGCCGCGTCATCTCGACTTCTTCCCGCTCCGTGATGCTGCATTACCGCTCAGACCTGCTGCAGACGCTCGACACGCTGGTCTTCTCCAGCTTGCTGCTGCTGGGCTTTGCCGAGCAGAAGCAGCTCCTGGACGTGGAGCTCTACGCCGACTACAGGGAGAACTCGTACGTGCCCACCACTGGCGTGTTGATCGAGGTCCACAGCAAGCGCATCCAGATGTACGGCGCCTACCTCCGCATCCATGCTCACTTCACAGGGCTCAGGTACCTGCTGTACAACTTCCCGATGACCTGCGCCTTCGTCGGCGTGGCCAGCAACTTCACCTTCCTGAGTGTCATCGTACTCTTCAGCTACATGCGGTGGGTGTGGGGCGGCATCTGGCCCCGACACCGCCTCTCCCTGCAGGTT---AATATCCGGAAAAGAGACAATCCCAGGAAGGGG------CAGAGGGCCTCCTCCAATCGGCAG------------------------CCA------GGT------------------------GCG------------------------------------------------------------------------------------------------------------------------GAGGAGCCAGAGCAG------------------CAGCCC---------------------------------------CCGAGAGGAGAGGCTGAGCTGGAGCAGGAGCCCAGT------GATGGCTCC------TGGGAAGATGCGGCCCTGCTAATGGACGTCAACCTG------------------------CCTGCCCAGGCGTCCGCCCCCGCC------------------CCTCCGCCTGCCCCC------GAGACCCTGGGCAGCTCCGAGCCCCCGGGGGTCATGCTCCGCCAGCGCTCCACCTGCTCCAGCTCT---
>saiBol1
ATGGTCAACGACCCTCCAGTACCTGCCTTACTGTGGGCCCAGGAGGTGGGCGAAGTCTTGGCAGGCCGTGCCCGCAGGCTGCTTCTGCAGTTTGGAGTGATCTTCTGCACCATCCTCCTTTTGCTCTGGGTGTCTGTCTTTCTCTATGGCTCCTTCTACTATTCTTACATGCCGACTGTCAGCCACCTCAGCCCCGTGCATTTCTACTACAGGACTGACTGTGACTCCTCCAGCACCTCACTCTGCTCCTTCCCGGTTGCCAATGTCTCGCTGATTAAGGGTGGTCGTGATCGGGTGCTGATGTACGGACAGCCGTATCGTGTTACCTTAGAGCTTGAGTTGCCAGAGTCTCCTGTGAATCAAGATTTGGGCATGTTCTTGGTCACCATTTCCTGCTACACCAGAGGTGGTCGAATCATCTCCACCTCTTCGCGTTCCGTGATGCTGCATTACCGCTCAGACCTGCTCCAGATGCTGGACACGCTGGTCTTCTCTAGCCTCCTGCTGTTTGGCTTTGCAGAGCAGAAGCAGATGCTGGAGGTGGAGCTCTATGCGGACTATAGAGAGAACTCGTATGTGCCGACCACCGGAGCGATCATTGAGATCCACAGCAAGCGGATCCAGCTGTATGGAGCTTACCTCCGCATCCACGCACACTTCACTGGGCTCAGATACTTGCTGTACAACTTCCCGATGACCTGCGCCTTCATAGGTGTCGCCAGCAACTTCACCTTCCTCAGCGTCATCGTGCTCTTCAGCTACATGCAGTGGGTGTGGGGGGGCATCTGGCCCCGACACCGCTTCTCTTTACAGGTT---AACATCCGAAGAAGAGATGGTTCCCGGAAGGAAGTCCAACAAAAGATCTCTGCTCAT---CAG------------------------CCA------GGG------------------------CCTGAAGGCCAGGAGGAGTCAACTCCGCAATCAGATGTTACAGAGGAT------------GGTGAGAGTCCTGAA---GATCCCTCAGGGACAGAGGGTCAG---CCGTCT------GAGGAGGAGAAACCAGATCAG------------------CAGCCC---------------------------------------CTGAATGGAGAAGAGGAGCTAGAACCTGAGGCCAGT------GATGGTTCAGGCTCCTGGGAAGATGCAGCTCTGCTGACTGAGGCCAACCTG------------------------CCTGCTCCTGCTCCTGCGCCTGCT------------------CCTGCCCCTGCCCCA------GAGACTCTGGGCAGCTCTGAACCCTCTGGGGGTGCTCTCCGCCAGCGCCCCACCTGCTCTAGTTCC---
>micMur3
ATGGTCAATGATCCACCAGTACCTGCCTTACTGTGGGCTCAGGAAGTGGGCCAAGTCTTAGCATGCCGTGCCCGGAGACTGCTACTGCAGTTTGGGGTACTCTTCTGTACCATCCTCCTCCTCCTCTGGGTGTCTGTCTTCCTCTATGGCTCCTTCTACTATTCCTACATGCCAACAGTCAGCCACCTCAGCCCTGTACATTTCTACTACAGGACCGACTGTGATTCCTCCACCACCTCACTCTGCTCCTTCCCTGTTGCAAATGTCTCACTGGCTAAGGCTGGACGCGATCGGGTGCTGATGTATGGACAGCCATATCGCATTACCTTAGAGCTGGAGCTGCCAGAGTCCCCTGTGAATCAAGATTTGGGCATGTTCTTGGTCACCGTTTCATGCTACACCCGAGGCGGCCGAATCATCTCTACTTCTTCACGCTCGGTGATGCTGCATTACCGCTCAGACCTGCTCCAGATGCTTGACACGCTGGTTTTCTCTAGCCTCTTGCTGTTTGGCTTTGCAGAGCAGAAGCAGCTTCTGGAGGTGGAGCTCTATGCGGACTATAGAGAGAACTCATATGTGCCGACCACCGGAGCGATTATCGAGATCCACAGCAAGCGCATCCAGATGTACGGAGCCCACCTCCGCATCCACGCTCACTTCACGGGGCTCAGATACCTGCTGTACAACTTCCCAATGACCTGCGCCTTCATAGGTGTCGCCAGCAACTTCACCTTCCTCAGCGTCATCGTGGTCTTCAGCTACATGCAGTGGGTGTGGGGAGGCATCTGGCCCCAACAGCGCTTCTCTTTGCAGGTT---AACATCCGGAAAAGGGACAATTCCCGAAAGGAAGGCCAGCGAAGGATCTCTACCCAT---CAG------------------------TCA------GGG------------------------CCTGAAAGCCAGGAGGAATCAACCCAGCTATCAGATATAACAGAAGAC------------GGTGAGAGCCCTGAA---GATCCCTCAGGGACAGAGGGTCAG---CTGTCT------GAGGAAGAGAAACCAGATCAG------------------CAGCCC---------------------------------------CTGAGTGGGGAGGAGGAGCTGGAGCCTGAGGCCAGT------GATGGTTCAGGCTCCTGGGAAGATGCAGCGCTGCTAACGGAGGCCAACCTG------------------------CCTACTCCTGCCTCTGGCTCTGCCTCTGCC------------CCTGCCCTTGCTCCA------GAGACCCTGGGCAGCTCCGAACCCTGTGTGGGTACTGTCCGACAGCGCTCCACCTGCTCTAGTTCC---
>speTri2
ATGGTCAATGATCCACCAGTACCTGCCTTATTGTGGGCCCAGGAAGTGGGCCATGTCTTGGCAGGCCGTGCCCGCAGGCTGCTGCTGCAGTTTGGGGTACTCTTCTGCACCATCCTCCTCCTGCTCTGGGTGTCTGTCTTTCTCTATGGCTCCTTCTACTATTCCTACATGCCGACAGTCAGCCACCTCAGCCCTGTGCATTTCTACTACAGGACCGATTGTGATTCCTCTACCACCTCACTCTGCTCCTTTCCTGTTGCCAATGTCTCGCTGGCTAAAAGTGGACGTGATCGGGTGCTGATGTATGGACAGCCATATCGCATCACCTTAGAGCTTGAGTTGCCAGAGTCTCCTGTGAATCAAGATTTGGGCATGTTTTTGGTCACTGTTTCATGCTACACCAGAGGTGGCCGAATCATCTCCACCTCTTCCCGTTCGGTGATGCTGCATTACCGCTCAGACCTGCTCCAGATGCTTGACACGCTAGTCTTCTCTAGCCTCCTTCTGTTTGGCTTTGCTGAGCAGAAGCAGCTCCTGGAGGTGGAACTCTATGCGGACTATAGAGAGAACTCGTATGTGCCAACAACTGGAGCAATTATTGAGATCCACAGCAAGCGTATCCAGATGTATGGAGCCTACCTTCGCATCCATGCCCATTTCACTGGGCTCAGGTACCTGCTATACAACTTCCCGATGACCTGCGCCTTCATAGGTGTTGCCAGCAACTTTACCTTCCTCAGCGTCATTGTGCTCTTCAGCTACATGCAGTGGGTGTGGGGGGGCATCTGGCCCCGACACCGCTTCTCTTTGCAGGTT---AATATCCGAAAAAGAGAGACTTCCCAGAAGGAAGGCCAACGAAGGATCTCTACCCAT---CAG------------------------CCT------GGAGCAGAG------------------CCTGAAAGACAGGAGGAGGCAACTCAACTGTCAGATGTGACAGAGGAT------------GGTGAGAGCCCTGAA---GATCCCTCAGGGACAGAGGGTCCG---CTGTCT------GAGGAGGAGAAACCAGACCAG------------------CAGCCC---------------------------------------CTGAGTGGAGAGGAGGAGCTGGAGCGGGAGGCCAGT------GATGGTTCAGGCTCCTGGGAAGATGCTGCTCTGCTGACTGATGCCAACCTA------------------------CCTGCTTCTGCCTCTGCCTCTGCT------------------TCTGCCCCTGCCCCG------GAGACTCTGGGCAGCTCTGAGCCCTCTATGGGTGCTCTGAGACAGCGCCCCACCTGCTCCAGCTCC---
>dasNov3
ATGGTCAACGACCCACCAGTCCCTGCCTTACTGTGGGCCCAGGAGGTGGGCCACGTCTTGGCAGGCCGGGCCCGCAAGCTGCTGCTGCAGTTTGGGGTGCTCTTCTGCACCATCCTCCTCCTGCTCTGGGTGTCTATCTTTCTTTATGGCTCCTTCTACTATTCCTACATGCCGACAGTCAGCCACCTCAGCCCAGTGCATTTCTACTACAGGACCGACTGCGACTCCTCCACCTCCTCACTCTGCTCCTTCCCTGTTGCCAATGTTTCGCTGGCTAAGGGTGGACGTGATCGNGTGCTGATGTATGGACAGCCATATCGAGTTACCTTAGAGCTTGAGCTGCCAGAGTCCCCTGTGAATCAGGATTTGGGCATGTTCTTGGTCACCATTTCATGCTACACCAGAGGCGGCCGAATCATCTCCACTTCTTCACGCTCAGTGATGCTGCATTACCGCTCTGACCTGCTCCAGATGCTTGACACGCTGGTCTTCTCTAGCCTCCTGCTTTTTGGCTTTACAGAGCAGAAGCAGCTCCTGGAGGTAGAGCTGTACTCGGATTATAGAGAGAACTCGTATGTGCCGACAGCCGGAGCAATTATTGAGATCCACAGCAAGCGCATCCAGATGTACGGCGCTTACCTCCGCATCCATGCCCACTTCACTGGGCTCAGGTACCTGCTGTACAACTTCCCGATGACCTGCGCCTTCATAGGTGTTGCCAGCAACTTCACCTTCCTCAGTGTCATCGTGCTCTTCAGCTACATGCAGTGGGTGTGGGGAGCCATCTGGCCCCGACACCGCTTCTCTTTGCAGGTT---AATATCCGAAAACGAGACAGTTCCCGAAAAGAAGGCCAACGGAGGCTCTCCACCCAT---CAG------------------------CCA------GGG------------------------TCCCAAGGCCAGGAGGAGCTGACGCAGCAATCAGATGTTGCAGAGGAC------------GGGGAGGGTCCTGAA---GACCCCTCAGGGCCAGAGGGTCAG---CTGTCT------GAGGAGGAGAAGCCAGAGCAG------------------CAGTCC---------------------------------------CTGAGTGGGGAGGAAGAGCAGGAGCCGGAGGCCAGT------GATGGTTCAGGCTCCTGGGAAGATGCAGCTCTGCTGACAGAGGCCAACCTG------------------------CCTGCCCCTGCC------------------------------------------CCG------GAGACGCTGGGCAGCTCTGAGCCCTTGGTGGGCCCTGTCCGGCAGCGCCCCACCTGCTCCAGTTCC---
>HLrhiFer5
ATGGTCAATGACCCACCAGTACCTGCCATGCTGTGGGCCCAGGAGGTGGGCCATGTGTTGGCAGGCCGTGCCCGAAAGCTGCTGCTGCAATTTGGGGTGTTCTTCTGTACCATCCTCCTCCTGCTCTGGGTGTCTGTCTTTCTCTATGGTTCCTTCTACTATTCCTACATGCCGACAGTCAGCCACCTTAGCCCGGTGCATTTCTACTACAGGACCGACTGTGACCCCTCCACCTCCTTACTCTGCTCCTTTCCTGTTGCCAATGTGTCCCTAGCTAGAAGTGGACGTGACCGCGTGCTGATGTATGGACAGCCGTACCGCGTTACCTTAGAGCTTGAGCTGCCAGAGTCCCCTGTGAATCAAGGTTTGGGCATGTTCTTGGTCACCATTTCGTGCTACACCAGAGGCGGCCGAATCATCTCCACTTCTTCGCGCTCCGTGATGCTGCATTACCGCTCAGACCTTCTCCAGATGATTGACACACTGGTCTTCTCTAGCCTTCTGCTGTTTGGCTTTGCAGAGCAGAAGCAGCTCCTGGAGGTGGAGCTGTACCCGGAATACAGAGAGAACTCGTATGTGCCGACCACCGGAGCATTTATCGAGGTCCACAGCAAGCGCATCCAGCTGTATGGAGCCTACCTCCGCATCCATGCCCACTTCTCTGGGCTCAGGTACCTGCTGTACAACTTCCCAATGACCTGCGCCTTCGTAGGTGTTGCCAGCAACTTCACCTTCCTCAGCGTCATCGTGCTCTTCAGCTACATGCAGTGGGTGTGGGGAGGCATCTGGCCCCGACACCGCTTCGCTTTGCAGGTA---AACATCCGAAAAAGAGACGGTTCCCGAAAGGAAGTCCAAGGAAGGATCTCTGCCCGT---CAG------------------------CCA------GGC---------------------------------CAAGAGGAGTCAACCCAGCTATCAGACATTACAGAGGAT------------GGTGAGAGCCCTGAA---GATCCCTCGGGGACAGAAGGCCAG---CTGTCT------GAGGAAGAGAAACCCGATCAG------------------CAGCCC---------------------------------------CTGAGTGGAGAGGAAGAGCTAGAGCCGGAGGCCAGT------GATGGTTCAGGCTCCTGGGAAGATGCGGCCCTGCTGACAGAGGCCAACCTG------------------------CCTGCTTCTGCC------------------------------CCTGCCCTGGCCCCA------GAGACTCTGGGCAGCTCTGAGCCCTCTGGGGGCTCTCTCCGGCAGCACCCCACCTGCTCTAGTTCC---
>musFur1
ATGGTCAATGACCCACCATTACCTGCCTTACTGTGGGCCCAGGAAGTGGGCCACGTCTTGGCAGGTCGTGCCCGCAAGCTGCTGCTACAGTTTGGGGTGCTCTTCTGTACCATCCTCCTCCTGCTCTGGGTGTCTGTCTTCCTCTATGGCTCCTTCTACTATTCCTACATGCCCACAATCAGCCACCTCAGCCCCGTGCATTTCTACTACAGGACTGACTGTGACTCCTCCTCGTCCTTACTCTGCTCCTTCCCTGTTGCCAATGTCTCGCTGGCTAAGGGTGGACGTGATCGGGTGCTGATGTATGGACAGCCGTACCGTGTTACCTTAGAGCTTGAGCTGCCAGAGTCCCGTGTGAATCAAGATCTAGGCATGTTCTTAGTGACCATTTCATGCTACACCAGAGGTGGCCGGATCATCTCCACTTCTTCACGCTCCGTGATGCTGCATTACCGCTCAGACCTGCTCCAGATGCTTGACACGCTGGTCTTCTCCAGCCTCCTGCTGTTTGGCTTTGCAGAGCAGAAGCAGCTCCTGGAGGTGGAGCTCTACCCAGAGTACAGGGAGAACTCGTACGTGCCGACCACCGGAGCGATCATCGAGATCCACAGCAAGCGCATCCAGATGTACGGGGCCTCGCTCCGCATCCATGCCCACTTCACCGGGCTCAGGTACCTGCTGTACAACTTCCCGATGACCTGCGCCTTCATCGGCGTCGCCAGCAACTTCACCTTCCTCAGCGTCATTGTCCTCTTCAGCTACATGCAGTGGGTGTGGGGGAGCATTTGGCCCCGACACCGCTTCTCTTTGCAGGTG---AACGTCCGGAAACGAGACGGTTCGCGGAAGGCAGTGCAGCAGCGGATCTCTGCCCGG---CAT------------------------GCA------GGA------------------------CCCCAAGGCCAGGAGGAGTCAACCCAGCTGTCAGACATCACAGAGGAC------------AGCGAGAGCCCTGAA---GATCCCCCAGGGGCAGAGGGCCAG---CCCCCT------GAGGAGGAGAAAGCAGATCAG------------------CAGCCC---------------------------------------TTGAATGGAGAGGAGGAGCTGGAGCCAGAGGCCAGT------GATGGCTCC------TGGGAAGACGCAGCTTTGCTGACGGAGGCCAACCTG------------------------CCTGCTCCCGCTCCCGCCCAGGTCCCCTCC------------CCCATCCCTGCCCCG------GAGACTCTGGGCAGCTCTGAACCTTCTGGGGAC------AAACAGCGCCCCACCTGCTCTAGTTCC---
>conCri1
ATGGTTGGTGACCCACCAGTGCCTGCCTTGCTGTGGGCGCAGGAGGTAGGCCATGTCCTGGCAGGCCGTGCCCGCAAGCTGCTGCTGCAGTTTGGGGTGCTCTTCTGTACCATCCTCCTCCTGCTCTGGGTGTCTGTTTTCCTCTACGGCTCCTTCTACTATTCCTACATGCCGACAATCAGCCACCTCAGTCCCGTGAATTTCTACTACAGGACCGACTGTGACTCCTCTGCCTCTTTACTCTGCTCCTTTCCTGTTGCCAATGTCTCGCTGGCTAAGACCGGACGTGATCGGGTGCTGATGTATGGACAGCCGTACCGCGTCACCTTAGAGCTTGAGCTGCCAGAGTCGCCCGTGAATCAAGATCTGGGCATGTTCTTGGTCACCATCTCTTGCTACACCCGAGGTGGTCGAATCATCTCTACTGCTTCGCGTTCCGTGATGCTGCATTATCGTTCAAGCCTGCTCCAGATGCTGGACACGCTGGTCTTCTCTAGCCTCCTCCTGTTTGGCTTTGCGGAGCAGAAGCAGCTCCTGGAGGTGGAGCTGTACCCAGAGTACAGAGAGAACTCGTACGTGCCGACAACAGGAGCGATTATTGAGATCCACAGCAAGCGCATCCAGATGTATGCAGCCTACCTGCGCATCCACGCCCACTTCACTGGGCTCAGGTACCTGCTGTACAACTTCCCAATGACCTGCGCCTTCGTGGGTGTTGCCAGCAACTTCACCTTCCTCAGCGTCATTGTGCTCTTCAGCTACATGCAGTGGGTGTGGGGCGGCATCTGGCCTCGCCACCGCTTCTCCTTGCAGGTA---AATATCCGGAGAAGAGAC------AGAAGGGAAGGTCAGCGAAGGATCCCTGCCCCT---CCA------------------------CCAGACATAGGA------------------------CCCCAAGGCCAGGAAGAGCCAAACCAGCTGCCTGACATTGCGGAGGAC------------GGTGAGAACCCTGAT---GACCCCTCCGGGGCAGAGGGGCAG---CTGTCT------GAGGAGGAGAAACCCGATCAA------------------CAGCCCCCCGTGAATGGTGAGGACGAGCCCCTGAATGCCGAGCCCCTGAATGGCGAGGACGAGCTTGAGCCAGAGGCCAGT------GACGGCTCGGGCTCCTGGGAGGATGCCGCTCTGCTGACAGAGGCCAACTTGTCTGCTGCCGCAGCTGCCGCCGCCCCTGCCCCTGCCCCCGGCCCTGCCCCAGCAGCTGCC------CCTGCCCTGGCCCCG------GAGACGCTGGGCAGCTCCGAGCCTGCGGGGGGCCATCTCCGCCAGCGCTCCACCTGCTCCAGTTCC---
>HLphyDis3
GTGGTCAATGACCCACCAGTACCTGCCTTGCTGTGGGTCCAGGAGGTGGGCCATGTCTTGGCGGGACGTGCCCGCAAGCTGCTGCTGCAGTTTGGGGTGCTCTTCTGTACCATCCTCCTCCTGCTCTGGGTGTCCGTTTTCCTCTATGGCTCCTTCTACTACTCCTACATGCCGACAGTCAGCCACCTCAGCCCCGTGCATTTCTACTACAGGACTGACTGTGACCCCTCCGCCTCCTTACTCTGCTCCTTCCCCATTGCCAACGTGTCCCTCGCTAAGGGCGGACGTGATCGGGTGCTGATGTATGGACAGCCGTACCGCGTCACCTTGGAGCTCGAGCTGCCAGAGTCCCCCGTGAATCAAGGCTTGGGCATGTTCTTGGTCACCATTTCGTGCTACACCCGAGGCGGACGCATCATCTCCACTTCCTCCCGCTCCGTGATGCTGCACTACCGCTCAGACCTGCTCCAGATGCTCGACACGCTGGTCTTCTCGAGCCTGCTGCTGTTCGGGTTTGCAGAGCAGAAGCAGCTCCTGGAGGTGGAGCTGTACCCAGAATACAGAGAAAACTCGTATGTGCCCACCACTGGAGCGATCATCGAAGTACACAGCAAGCGCATCCAGCTGTACGGAGCCTACCTCCGCATCCACGCCCACTTCTCTGGGCTCAGGTACCTGCTGTACAACTTCCCCATGACCTGCGCCTTCATAGGTGTCGCCAGCAACTTCACCTTCCTCAGCGTCATCGTGCTCTTCAGCTACATGCAGTGGATGTGGGGAGGCATCTGGCCCCGCCACCGCCTGGCCCTGCAGGTG---AACATCCGGAAAAGGAACGGGCCCCGGAAGGAAGCCCAGGGAAGGACCAATGCCCGT---CGG------------------------CTA------GAC---------------------------------CAGGAGGAGCCAAACCAGCTGCCGGACGTCACAGAGGAT------------GGTGAGAGCCCCGAA---GACCCCTCAGGGACAGAGGCCCAG---CTGTCT------GAGGAGGAAAAACCAGATCAG------------------CAGCCC---------------------------------------CAGAGCGGCGAGGAAGAGCTGGAGCCGGAGGCCAGT------GATGGTTCAGGCTCCTGGGAAGATGCAGCTCTGCTGACCGAGGCCAACCTG------------------------CCTGCTTCCACC------------------------------CCTGCCCTGGCCCCG------GAGACCCTGGGCAGCTCTGACACCTCTGGGGGCTCTCACCAGCGGCACCCCACCTGCTCCAGCTCC---
>HLrouAeg4
ATGGTCAATGACCCACCAGTACCTGCCATGCTGTGGGCCCAGGAGGTGGGCCATGTCTTGGCAGGACGTGCCCGCAAACTGCTGCTGCAGTTTGGGGTATTCTTCTGTACCATCCTCCTCCTGCTCTGGGTGTCTGTCTTCCTCTATGGCTCCTTCTACTATTCCTACATGCCAACGGTCAGCCACTTCAGCCCCGTGCATTTCTACTACAGGACCGACTGTGATTCCTCCTCCTCCTTACTCTGCTCCTTCCCTGTTGCCAATGTGTCCCTAGCTAAGGGTGGACATGATCGGGTGCTGATGTATGGACAGCCGTACCGCGTTACCTTAGAGCTGGAGCTGCCAGAGTCCCCTGCGAATCAAGGTTTGGGCATGTTCTTGGTCACCATTTCGTGCTACACCAGAGGTGGCCGAATCATCTCCACTTCTTCGCGCTCCGCGATGCTGCACTACCGCTCAGACCTGCTCCAGATGCTTGACACGCTGGTCTTCTCTAGCCTCCTGCTGTTCGGCTTTGCGGAGCAGAAGCAGCTCCTGGAGGTAGAGCTGTATCCGGAGTACAGAGAGAACTCGTATGTGCCGACCACCGGAGTGATTATCGAGATCCACAGCAAACGCATCCAGCTGTACGGAGCCTCCCTCCGCATCCACGCCCACTTCTCTGGGCTCAGGTACCTGCTGTACAACTTTCCAATGACCTGCGCCTTCATAGGTGTTGCCAGCAACTTCACCTTCCTCAGCGTCATCGTGCTCTTCAGCTACATGCAGTGGGTGTGGGGAGGCATCTGGCCCCGACACCGCTTCTCTTTGCAGGTA---AACATCCAAAAGAGAGACGGTTCCCGAAAGGCAGCCCAGGGAAGGATCTCTGGCCGT---CAGCTAGCCACCCTATCCCTGCTCTGCCCT------CTG------------------------CCCCAAGGCCAG---GAGTCCACCCGGCTGTCAGACGTTACAGAGGAT------------GCCGAGGGCCCTGAA---GATCCCTCAGGGACAGAGGGCCTG---CTGTCT------GAGGAGGAGAAACCAGATCAG------------------CAGCCC---------------------------------------CTGAGTGGCGAGGAAGAGCTAGAGCCGGAGGCCAGT------GATGGTTCAGGCTCCTGGGAAGATGCAGCTCTGCTGACAGAGGCCAACCTG------------------------CCTGCTGCTGCC------------------------------CCTGCCCTGGCCCCA------GAGACTCTGGGCAGCTCCGAACCTTCCATGGGCTCTCTCCGGCAGCGCCCCACCTGCTCCAGTTCC---
>micOch1
ATGGTCAATGACCCACCAGTACCTGCCTTACTGTGGGCCCAGGAAGTAGGCCATGTCTTGGCAGGCCGTGCCCGCAGGCTGTTGCTGCAGTTTGGGGTGCTCTTCTGCACCGTCCTCCTCTTGCTTTGGGTGTCTGTGTTCCTCTATGGCTCTTTCTACTACTCCTACATGCCGACTGTCAGCCACCTGAGTCCCGTGCATTTCCACTACCGGACAGACTGTGATTCCTCCACCGCTTCACTCTGCTCCTTCCCTGTTGCCAATGTCTCACTGGCTAAGAGTGGACGCGATCGGGTGCTGATGTATGGACAGCCATATCGAGTCACCTTAGAGCTTGAAATGCCAGAGTCCCCCGTGAATCAAGACTTGGGCATGTTCTTAGTCACCGTTTCATGCTATACCAGAGGTGGCCGAATCGTCTCTACTTCTTCACGCTCAGCGATGCTGCACTACCGCTCCCAGCTGCTCCAGATACTTGACACACTGGTGTTCTCCAGCCTCCTGTTGTTTGGCTTTGCTGAGCAGAAGCAGCTCCTGGAGGTAGAACTCTACTCGGACTACAGGGAGAATTCGTATATGCCCACAACTGGAGCAGTTATTGAGATTCACAGCAAGCGCATCCAGATGTATGCAGCGTACCTCCGCATCCATGCCCACTTCACTGGGCTCAGGTACCTGCTGTACAACTTCCCTGTGACCTGCGCCTTTGTGGGTGTCGCCAGCAACTTCACGTTCCTCAGCATCATCGCGCTCTTCAGCTACATGCAGTGGGTGTGGGGGGGCATCTGGCCCCGACACCGATTCGCTTTGCAGGTT---AATATCCGACAAGGGGATAGCTCACGACAGGGTGCCCAGCGTCGCATTGCTCGCCAT---CAG------------------------TCA------GGC---------------------------------CGGGAGGAGCCTACCCAGCGGCCAGGCATGACAGAGGAT------------GGTGAAAGCCCTGAA---GATCCCGCAGGAACAGAGGGCCAG---CTGTCT------GAGGAAGAGAAACCACATCGA------------------CAGCCC---------------------------------------CTGAATGGAGAGGAGAAGCAAGAGCCAGAGGCTAGT------GATGGTTCAGGCTCCTGGGAAGATGCAGCTTTGCTGACAGAGGCCAACCTG------------------------CCTACCTCTGCCTCCACCTCCACC------------------TCTGCCCTTTCCCCT------GAGACTCTGGGTAGCCGGGAACCTTCTGCGGGCACCATCAGGCAGCGACCAACATGCTCCAGTTCC---
>rn6
ATGGTCAATGACCCACCAGTCCCTGCCTTGCTGTGGGCCCAGGAAGTGGGCCATGTGTTGGCAGGCCGCGCCCGCAGGCTGATGCTGCAGTTTGGGGTGCTCTTTTGTACCATCCTCCTTTTGCTTTGGGTGTCTGTGTTCCTCTACGGTTCTTTCTACTACTCCTACATGCCGACCGTCAGCCACCTCAGCCCTGTGCATTTCTATTACAGGACAGACTGTGATTCCTCTACTGCTTCGCTCTGCTCTTTCCCTGTTGCCAATGTCTCGCTGACTAAGAGTGGACGTGACCGG---------------------------------------------------------------------------------------------------------------------------------------------------------------------------------------------------------------------------------------------------------------------------------------TATGTACCAACAACTGGGGCAATTATCGAAGTCCACAGCAAGCGTGTCCAGATGTATGGAGCTTACCTCCGCATCCATGCCCACTTCACTGGACTCAGGTACCTGCTATACAACTTCCCCATGACCTGCGCCTTCGTGGGTGTGGCCAGCAACTTCACATTCCTCAGTGTCATCGCGCTCTTCAGCTATATGCAGTGGGTGTGGGGTGCTGTCTGGCCCCGACACCGCTTCTCTTTGCAGGTT---AATATCCGACAAAGGGATAATTCAGGACACGGGGCCCAGCGTCGGATCTCTCGCCAT---CAG------------------------CCA------GGA------------------------CCTGAAGGTCAG---GCGTCTACCCAGCAGTCAGATGTGACAGAGGAT------------GGCGAGAGCCCTGAG---GATCCCTCAGGAACAGAGGGTCAG---CTGTCT------GAGGAAGAGAAACCAGAGAAG------------------CAGCCT---------------------------------------CTGAATGGAGAAGGGGAGCAGGAGCCAGAGGCTAGT------GACGGCTCC------TGGGAAGATGCTGCTTTGCTGACCGAAGCCTCAACG------------------------------------------------------------------TCTGCCCTCGCCCCT------GAGACTCTGGGCAGC---------------------CTCAGGCAACGCCAGACCTGCTCCAGTTCC---
>criGri1
ATGGTCAATGACCCACCAATACCTGCCTTCCTGTGGGCCCAGGAAGTAGGCCATGTCTTGGCAGGCCGTGCACGCAGGCTGTTGCTGCAGTTTGGGGTGCTCTTCTGCACCATCCTCCTATTGCTCTGGGTGTCTGTGTTCCTCTATGGCTCTTTCTACTACTCCTACATGCCGACTGTCAGCCACCTCAGCCCTGTGCATTTCCACTACAGGACAGACTGTGATTCCTCCACCGCCTTGCTCTGCTCCTTCCCTGTTGCCAATGTCTCACTGGCTAAGAATGGACGTGATCGGGTGCTGATGTATGGACAGCCATATCGAGTCACCCTAGAGCTTGAAATGCCAGAATCCCCCGTGAATCAAGACTTGGGCATGTTCTTAGTCACTGTTTCATGCTATACCAGAGGTGGCCGAATCATCTCTACTTCTTCACGCTCAGTGATGCTGCATTACCGCTCCCAGCTGCTCCAGATGCTTGACACACTGGTGTTCTCCAGCCTCCTGCTGTTTGGCTTTGCTGAGCAGAAGCAGCTCCTGGAGGTAGAAGTCTACTCGGACTATAGGGAGAATTCGTATGTGCCAACAACTGGAGCAGTTATTGAGATCCACAGCAAGCGCATCCAGCTGTATGGAGCTTACCTCCGAATCCATGCCCACTTCACTGGGCTCAGGTACCTGCTGTACAACTTCCCTATGACCTGCGCCTTTGTGGGTGTCGCCAGCAACTTCACATTCCTCAGCGTCATCGTGCTCTTCAGCTATATGCAGTGGGTGTGGGGGGGCATCTGGCCCCAACACCGCTTCTCTTTGCAGGTT---AATATCCGACAAAGGGATAGCTCTCGACAGGGTACCCAGCATCGGACCTCTCGCCAT---CAG------------------------CCA------GGA------------------------CCTGAAGGCCAG---GAGTCTACGCAGCAGTCAGACGTGACAGAGGAT------------GGTGAAAGCCCTGAA---GATCGCCCAGGGACAGAGGGCAAG---CGGTCT------GAGGAAGAGAAACCACCACGT------------------CAGCCC---------------------------------------CTGAATGGAGAGGAGGAGCAAGAGCGGGAGGCCAGT------GATGGCTCC------TGGGAAGATGCAGCTTTGCTAACAAAGGCCAACCTG------------------------CCTACTTCTGCCTCTACCTCTACCTCTACC------------TCTGCCCTTACCCCT------GAGACTCTGGGTAGCCGTGAGCCTTCTCTGGGCACCATCAGGCAGCGTCCAACATGCTCCAGTTCC---
>HLmolMol2
ATGGTCAATGACCCACCAGTACCTGCCTTGCTGTGGGCCCAGGAGGTGGGCCATGTCTTGGCAGGCCGTGCCCGCAAGCTGCTGCTACAGTTTGGGGTGCTCTTCTGTACCATCCTCCTCCTGCTCTGGGTGTCTATCTTCCTCTATGGCTCCTTCTACTATTCCTACATGCCGACAGTCAGCCACCTCAGCCCTGTGCATTTCTACTACAGGACGGACTGTGATTCCTCCACCTCCTTGCTCTGCTCCTTCCCTGTTGCCAATGTGTCCCTGGCTAAGGGTGGACGTGATCGGGTGCTGATGTATGGACAGCCGTACCGTGTTACCTTAGAGCTTGAGCTGCCAGAGTCCCCTGTGAATCAAGATTTGGGCATGTTCTTGGTCACCATTTCATGCTACACCCGAGGTGGACGAATCATCTCCACTTCATCACGCTCCGTGATGCTGCATTACCGCTCAGACCTGCTCCAGATGCTTGACACGCTGGTCTTCTCTAGCCTGCTGCTGTTTGGCTTTGCTGAGCAGAAGCAGCTCCTGGAGGTGGAGCTGTACCCAGAATACAGAGAAAACTCGTATGTGCCGACCACCGGAGCTCTTATCGAGGTCCACAGCAAGCGCATCCAGCTGTACGGAGCCTACCTCCGCATCCATGCCCACTTCTCTGGGCTCAGGTACCTGCTGTACAACTTCCCCCTGACCTGCGCCTTCATAGGTGTCGCCAGCAACTTCACCTTCCTCAGCGTCATCGTGCTCTTCAGCTACATGCAGTGGGTGTGGGGAGGCATCTGGCCCCAACACCGCTTCGCTTTGCAGGTA---AACAGCCGAAAAAGAGACGGTTCCCGAAAGGAGGCCCAGGGAAGGATCTCTGCCCGT---CAG------------------------CTA------GCCACCCTGACCCTGCCCTGCCTTCTGTCCCAAGGCCAGGAGGAGCCAACCCATCTGTCGGACATTATGGAGGAT------------GGCGAGAGCCCTGAA---GATCCCTCAAGAACAGAGGGCCAG---CTCTCT------GAGGAGGAAAAGCCAGATCAG------------------CAGCCC---------------------------------------TTGAGTGGAGAGGAAGAGCTAGAGCCTGAGGCCAGT------GATGGTTCAGGCTCCTGGGAAGATGCAGCTCTGCTGACTGAGGCCAACCTG------------------------CCTGCTCCTGCC------------------------------CCTGCCCTGGCCCCC------GAGACTCTGGGCAGCTCTGAACCCTCTGTGGGCTCTCACCGGGAGCGCCCCACCTGCTCTAGCTCA---
>eriEur2
ATGGTTGGTGACCCACCAGTACCTGCCGTACTGTGGGCCCAGGAGGTAGGCCACGTCTTGGCCGGCCGTGCCCGCAAGTTGCTGCTTCAGTTTGGGATGCTGTTCTGTACCACCCTCCTCCTGCTCTGGGTGTCTATCTTCCTCTACGGCTCCTTCTACTATTCCTACATGCCGACAGTCAGCCACCTCAGCCCCGTGCATTTCTCCTACAGGACCGACTGTGATTCCTCC---TCTTTACTCTGCTCCTTCCCTGTTGCCAATGTTTCTCTGGCTAAGACCGGACGTGATCGGGTGCTGATGTACGGCCAGCCATACCGTGTTACCTTAGAGCTGGAGCTGCCAGAATCCCCAGTGAATCAAGACCTGGGTATGTTCTTGGTCACCGTTTCATGCTACACCAGAGGCGGCCGAATCATCTCCACTGCTTCCCGCTCCGTGATGCTCCATTATCGCTCTCACCTACTCCAAGTACTCGACACCATCCTCTTCTCTGGCTTCCTGCTGTTTGGCTTTGCAGAACAGAAGCAGCTCCTGGAGGTGGAGATGTACCCAGAGTACAGAGAGAACTCATATGTGCCGACCACTGGAGCCATAATTGAGGTCCACAGCAAGCGCGTCCAGATGTATGGAGCCTACCTGCGCATTCACGCCCACTTCACCGGGCTC---------------------------------------------------------------------------------------------------------------------------------------------------------------------------------------------------------------------------------------------------------------------------------------------------------------------------------------------------------------------------------------------------------------------------------------------------------------------------------------------------------------------------------------------------------------------------------------------------------------------------------------------------------------------------------------------------------------------------------------------------
>HLequCab3
ATGGTCAATGACCCACCAGTACCTGCCTTACTGTGGGCCCAGGAGGTTGGCCACTGCTTGGCAGGCCGTGCCCGCAAGCTGCTGCTGCAGTTTGGGGTGCTCTTGTGTACCCTCCTTCTCCTGCTCTGGGTGTCTGTCTTCCTCTATGGCTCCTTCTACTATTCGTACATGCCGACAGTCAGCCACCTCAGCCCCGTGCATTTCTACTACAGGACTGACTGCGATTCCTCTGCCTCCTTACTCTGCTCCTTCCCTGTTGCCAATGTCTCGCTGGGTAAGGGTGGACGTGATCGGGTGCTGATGTATGGACAGCCGTACCGCGTTACCTTAGAGCTTGAGCTGCCAGAGTCCCCTGTCAATCAAGACCTGGGCATGTTCTTGGTCACCATTTCATGCTACACCAGAGGCGGTCGAATCATCTCCACTTCTTCACGCTCTGTGATGCTGCATTACCGCTCAAACCTGCTCCAGATCCTTGACACGCTAGTCTTCTCTAGCCTCCTGCTGTTTGGCTTTTCAGAGCAGAAGCAGCTCCTGGAGGTGGAGCTCTACCCAGAATACAGAGAGAACTCGTATGTGCCGACCACCGGCGTGATTATTGAGATCCACAGCAAGCGCATCCAGTTGTATGGAGCCTACCTCCGCATCCATGCCCACTTCACTGGGCTCAGGTACCTGCTGTACAACTTCCCGATGACCTGCGCCTTCATAGGTATCGCCAGCAACTTCACCTTCCTCAGCGTCATCGTGCTCTTCAGCTACATGCAGTGGGTGTGGGGAGGCATCTGGCCCCGACATCGCTTCTCTTTGCAGGTA---AACATCCGAAAGAGAGATGGTTCCCGAAAGAAGGTCCAGCGAAGGATCTCTGCCCGT---CAG------------------------CCA------GGG------------------------TCCCAAGGCCAGGAGGAGTCAACCCAGCTGTCAGATGTTAGAGAGGAC------------GGTGAGAGCCCTGAA---GATCCAGCAGGGACAGAGGGCCAG---CTGTCT------GAGGAGGAGAGAGCAGATCAG------------------CAGCCC---------------------------------------CTGAGTGGAGAGGAGGAGCTAGAGCCGGAGGCCAGT------GATGGTTCAGGCTCCTGGGAAGATGCAGCTCTGCTGACGGAGGCCAGCCTG------------------------CCTGCTCCTGCC------------------------------CCTGCCCTTGCCCCA------GAGACTCTGGGCAGCTCTGAACCCTCCGTGGGCACTTTGCGACAGCGCTCCACTTGCTCTAGTTCC---
>hg38
ATGGTCAACGACCCTCCAGTACCTGCCTTACTGTGGGCCCAGGAGGTGGGCCAAGTCTTGGCAGGCCGTGCCCGCAGGCTGCTGCTGCAGTTTGGGGTGCTCTTCTGCACCATCCTCCTTTTGCTCTGGGTGTCTGTCTTCCTCTATGGCTCCTTCTACTATTCCTATATGCCGACAGTCAGCCACCTCAGCCCTGTGCATTTCTACTACAGGACCGACTGTGATTCCTCCACCACCTCACTCTGCTCCTTCCCTGTTGCCAATGTCTCGCTGACTAAGGGTGGACGTGATCGGGTGCTGATGTATGGACAGCCGTATCGTGTTACCTTAGAGCTTGAGCTGCCAGAGTCCCCTGTGAATCAAGATTTGGGCATGTTCTTGGTCACCATTTCCTGCTACACCAGAGGTGGCCGAATCATCTCCACTTCTTCGCGTTCGGTGATGCTGCATTACCGCTCAGACCTGCTCCAGATGCTGGACACACTGGTCTTCTCTAGCCTCCTGCTATTTGGCTTTGCAGAGCAGAAGCAGCTGCTGGAGGTGGAACTCTACGCAGACTATAGAGAGAACTCGTACGTGCCGACCACTGGAGCGATCATTGAGATCCACAGCAAGCGCATCCAGCTGTATGGAGCCTACCTCCGCATCCACGCGCACTTCACTGGGCTCAGATACCTGCTATACAACTTCCCGATGACCTGCGCCTTCATAGGTGTTGCCAGCAACTTCACCTTCCTCAGCGTCATCGTGCTCTTCAGCTACATGCAGTGGGTGTGGGGGGGCATCTGGCCCCGACACCGCTTCTCTTTGCAGGTT---AACATCCGAAAAAGAGACAATTCCCGGAAGGAAGTCCAACGAAGGATCTCTGCTCAT---CAG------------------------CCA------GGG------------------------CCTGAAGGCCAGGAGGAGTCAACTCCGCAATCAGATGTTACAGAGGAT------------GGTGAGAGCCCTGAA---GATCCCTCAGGGACAGAGGGTCAG---CTGTCC------GAGGAGGAGAAACCAGATCAG------------------CAGCCC---------------------------------------CTGAGCGGAGAAGAGGAGCTAGAGCCTGAGGCCAGT------GATGGTTCAGGCTCCTGGGAAGATGCAGCTTTGCTGACGGAGGCCAACCTG------------------------CCTGCTCCTGCTCCTGCT------------------------TCTGCTTCTGCCCCTGTCCTAGAGACTCTGGGCAGCTCTGAACCTGCTGGGGGTGCTCTCCGACAGCGCCCCACCTGCTCTAGTTCC---
>panTro5
ATGGTCAACGACCCTCCAGTACCTGCCTTACTGTGGGCCCAGGAGGTGGGCCAAGTCTTGGCAGGCCGTGCCCGCAGGCTGCTGCTGCAGTTTGGGGTGCTCTTCTGCACCATCCTCCTCTTGCTCTGGGTGTCTGTCTTCCTCTATGGCTCCTTCTACTATTCCTACATGCCGACAGTCAGCCACCTCAGCCCTGTGCATTTCTACTACAGGACTGACTGTGATTCCTCCACCACCTCACTCTGCTCCTTCCCTGTTGCCAATGTCTCGCTGACTAAGGGTGGACGTGATCGGGTGCTGATGTATGGACAGCCGTATCGTGTTACCTTAGAGCTTGAGCTGCCAGAGTCCCCTGTGAATCAAGATTTGGGCATGTTCTTGGTCACCATTTCCTGCTACACCAGAGGTGGCCGAATCATCTCCACTTCTTCGCGTTCGGTGATGCTGCATTACCGCTCAGACCTGCTCCAGATGCTGGACACACTGGTCTTCTCTAGCCTCCTGCTATTTGGCTTTGCAGAGCAGAAGCAGCTGCTGGAGGTGGAACTCTACGCAGACTATAGAGAGAACTCGTATGTGCCGACCACTGGAGCGATCATTGAGATCCACAGCAAGCGCATCCAGCTGTATGGAGCCTACCTCCGCATCCACGCGCACTTCACTGGGCTCAGATACCTGCTATACAACTTCCCGATGACCTGCGCCTTCATAGGTGTCGCCAGCAACTTCACCTTCCTCAGCGTCATCGTGCTCTTCAGCTACATGCAGTGGGTGTGGGGGGGCATCTGGCCCCGACACCGCTTCTCTTTGCAGGTT---AACATCCGAAAAAGAGACAATTCCCAGAAGGAAGTCCAACGAAGGATCTCTGCTCAT---CAG------------------------CCA------GGG------------------------CCTGAAGGCCAGGAGGAGTCAACTCCACAATCAGATGTTACAGAGGAT------------GGTGAGAGCCCTGAA---GATCCCTCAGGGACAGAGGGTCAG---CTGTCC------GAGGAGGAGAAACCAGATCAG------------------CAGCCC---------------------------------------CTGAGCGGAGAAGAGGAGCTAGAGCCTGAGGCCAGT------GATGGTTCAGGCTCCTGGGAAGATGCAGCTTTGCTGACGGAGGCCAACCTG------------------------CCTGCTCCTGCTCCTGCT------------------------TCTGCTTCTGCCCCTGTCCTAGAGACTCTGGGCAGCTCTGAACCTGCTGGGGGTGCTCTCCGACAGCGCCCCACCTGCTCTAGTTCC---
>ponAbe2
ATGGTCAACGATCCTCCAGTACCTGCCTTACTGTGGGCCCAGGAGGTGGGCCAAGTCTTGGCAGGCCGTGCCCGCAGGCTGCTGCTGCAGTTTGGGGTGCTCTTCTGCACCATCCTCCTCTTGCTCTGGGTGTCTGTCTTCCTCTATGGCTCCTTCTACTATTCCTACATGCCGACAGTCAGCCACCTCAGCCCCGTGCATTTCTACTACAGGACCGACTGTGACTCCTCCACCACCTCACTCTGCTCCTTCCCTGTTGCCAATGTCTCGCTGACTAAGGGTGGACGTGATCGGGTGCTGATGTATGGACAGCCGTATCGTGTTACCTTAGAGCTTGAGCTGCCAGAGTCCCCTGTGAATCAAGATTTGGGCATGTTCTTGGTCACCATTTCCTGCTACACCAGAGGTGGCCGAATCATCTCCACTTCTTCACGTTCGGTGATGCTACATTACCGCTCAGACCTGCTCCAGATGCTGGACACGCTGGTCTTCTCTAGCCTTCTGCTGTTTGGCTTTGCAGAGCAGAAGCAGCTGCTGGAGGTGGAACTCTACGCAGACTATAGAGAGAACTCGTATGTGCCGACCACTGGAGCGATCATTGAGATCCACAGCAAGCGCATCCAGCTGTATGGAGCCTACCTCCGCATCCACGCACACTTCACTGGGCTCAGATACCTGCTATACAACTTCCCGATGACCTGCGCCTTCATAGGTGTCGCCAGCAACTTCACCTTCCTCAGCGTCATCGTGCTCTTCAGCTACATGCAGTGGGTGTGGGGGGGCATCTGGCCCCGACACCGCTTCTCTTTGCAGGTT---AACATCCGAAAAAGAGACAATTCCCAGAAGGAAGTCCAACGAAGGATCTCTGCTCAT---CAG------------------------CCA------GGG------------------------CCTGAAGGCCAGGAGGAGTCAACTCCGCAATCAGATGTTACAGAGGAT------------GGTGAGAGCCCTGAA---GATCCCTCAGGGACAGAGGGTCAG---CTGTCC------GAGGAGGAGAAACCAGATCAG------------------CAGCCC---------------------------------------CTGAGTGGAGAAGAGGAGCTAGAGCCTGAGGCCAGT------GATGGTTCAGGCTCCTGGGAAGATGCAGCTCTGCTGACGGAGGCCAACCTG------------------------CCTGCTCCTGCTCCTGCTCCTGCTCCTGCT------------TCTGCTTCTGCCCCTGTCCTAGAGACTCTGGGCAGCTCTGAACCCGCTGGGGGTGCTCTCCGACAGCGCCCCACCTGCTCTAGTTCC---
>otoGar3
ATGGTCAATGACCCACCAGTACCTGCCTTACTGTGGGCCCAGGAGGTGGGCCAAGTCTTGGCAGGCCGTGCCCGCAGGCTGCTGCTGCAGTTTGGGGTGCTCTTCTGCACCATCCTCCTCCTGCTTTGGGTGTCTGTCTTCCTCTATGGCTCCTTCTACTATTCCTACATGCCAACGGTCAGCCACCTCAGCCCAGTGCATTTCTATTACAGGACTGATTGTGATTCCTCCACCACATCACTCTGCTCTTTCCCTGTTGCGAATGTCTCATTGGCTAAGGGTGGACGTGATCGGGTCCTGATGTATGGACAGCCATATCGCATTACATTAGAGCTGGAACTGCCAGAGTCCCCTGTGAATCAAGATTTGGGCATGTTCTTGGTCACCGTTTCATGCTACACCCGAGGCGGCCGAATCATCTCTACTTCTTCACGCTCGGTGATGCTGCATTACCGTTCAGATCTCCTCCAGATGCTTGACACACTGGTTTTCTCTAGCCTCTTACTGTTTGGCTTTGCAGAACAGAAGCAGCTCCTGGAGGTGGAGCTCTATGCAGACTATAGAGAGAACTCGTATGTGCCAACTACCGGAGCGATTATCGAGATACACAGCAAGCGCATCCAGATGTACGGAGCCTACCTTCGCATCCATGCTCACTTCACTGGGCTCAGATACCTGCTGTACAACTTCCCAATGACCTGCGCCTTCATAGGTGTTGCCAGCAACTTCACCTTCCTCAGTGTCATCGTGCTCTTCAGCTACATGCAGTGGGTGTGGGGGGGCATCTGGCCCCGACGTGGCTTCTCTTTGCAGGTT---AACATCCGAAAAAGAGACAGTTCCCGAAAGGAAGGCCAGGGAAAGATCTCTACCCAT---CAG------------------------CCA------GGG------------------------TCTGAAGGCCAGGAGGAATCAACCCAGCAATCAGATGTTACAGAGGAT------------GGTGAGAGCCCTGAA---GACCCCTCAGGGACAGAGGGTCAG---TTGTCT------GAGGAAGAGAAACCTGATCAG------------------CAGCCC---------------------------------------CTGAATGGGGAGGAAGAGCTGGAGCCTGAGGCCAGT------GATGGTTCAGGCTCATGGGAAGATGCAGCTCTGCTGACTGAGGCCAACCTG------------------------CCTGCTCCTGCCTCTACT------------------------CCTGCCCTTGCCCCG------GAGACCCTGGGCAGCTCTGAACCCTCTGTGGGTGCTGTTAGACAGCGCCCCACCTGCTCTAGTTCT---
>felCat8
ATGGTCAATGACCCACCAGTACCCGCCTTGCTGTGGGCCCAGGAGGTGGGCCACGTCTTGGCGGGTCGTGCCCGCAAGCTGCTGCTGCAGTTTGGGGTGCTCTTCTGTACCATCCTGCTCCTGCTCTGGGTGTCTGTCTTCCTCTACGGCTCTTTCTACTATTCCTACATGCCGACAGTCAGCCACCTCAGCCCTGTGCATTTCTACTACAGGACTGACTGTGATTCCTCCACCTCCTTACTCTGCTCCTTCCCTGTTGCCAATGTCTCGCTGGCTAAGGGTGGACGTGATCGGGTGCTGATGTATGGACAGCCGTACCGCGTCACCTTAGAGCTTGAGCTGCCAGAGTCCCCTGTGAATCAAGACTTGGGCATGTTCTTAGTCACCATTTCATGCTACACCAGAGGTGGCCGAATCATCTCCACTTCTTCACGCTCCGTGATGTTGCATTACCGCTCAAACCTGCTCCAGATGCTTGACACACTGGTCTTCTCTAGCCTCCTGCTGTTTGGCTTTGCAGAGCAGAAGCAGCTCCTGGAGGTGGAGCTCTACCCGGAATACAGAGAGAACTCGTATGTGCCAACCACCGGCGCGATCATCGAAATCCACAGCAAGCGCGTCCAGATGTATGGAGCCTACCTCCGCATCCATGCCCACTTCACTGGGCTCAGGTACTTGCTGTACAACTTCCCGATGACCTGTGCCTTCATCGGCATCGCCAGCAACTTCACGTTCCTCAGCGTCATCGTGCTCTTCAGCTACATGCAGTGGGTGTGGGGGGGCATCTGGCCCCGCCACCGCTTGTCTCTGCAGGCA---AACGTCCGGAAAAGAGACAGTTCCCGGAAGGCAGTGCAGCGAAGAATCTCTGCCCAC---CCT------------------------CCA------GGG------------------------CCCCAAGGCCAGGAGGAGTCAACGCAGCTGTCAGACATCACAGAGGAC---------GTTGGTGAGAGCCCCGAA---GACCCCCCCGGGGCAGAGGGTCAG---CTCTTG------GAGGAGGAGAAACCCGATCAG------------------CAGCCC---------------------------------------TTGACTGGAGAGGAGGAGCTGGAGCCAGAGGCCAGT------GATGGTTCAGGCTCTTGGGAAGATGCAGCTTTGCTGACGGAGGCCAACCTG------------------------CCTGCCCCTGCCTCTGCCTCTGCCTCTGCCCCTGCC------CCTGCCCCTGCCCCG------GAGACTCTGGGCAGCTCTGAACCCTCTGTGGGCAATCTCCGACAGCGGCCCACCTGCTCTAGTTCC---
>canFam3
ATGGTCAATGACCCACCAGTACCTGCCTTACTGTGGGCCCAGGAGGTGGGCCACATCTTGGCAGGTCGTGCCCGCAAGCTGCTGCTACAGTTTGGGGTGCTCTTCTGTACCATCCTCCTCCTGCTCTGGGTGTCTGTCTTCCTCTATGGCTCCTTCTACTATTCCTACATGCCTACAGTCAGCCACCTCAGCCCCGTGCATTTCTACTACAGGACTGACTGTGATTCATCCACCTCCTTACTCTGCTCCTTCCCTGTTGCCAATGTCTCGCTGGCTAAGGGTGGACGTGATCGGGTGCTGATGTATGGACAGCCGTACCGCGTTACCTTAGAGCTTGAGCTGCCAGAGTCCCCTGTGAATCAAGATTTGGGCATGTTCTTAGTCACCATTTCATGCTACACCAGAGGCGGCCGCATCATCTCCACTTCTTCACGCTCTGTGATGTTGCATTACCGCTCAGACCTGCTGCAGATGCTTGACACACTGGTCTTCTCCAGCCTCCTGCTGTTTGGATTTGCAGAGCAGAAGCAGCTCCTGGAGGTGGAGCTCTACTCGGAATATAGGGAGAACTCGTATGTGCCAACTACTGGAGCGATTATTGAGATCCACAGCAAGCGCATCCAGATGTACGGAGCCTACCTCCGCATCCATGCCCATTTCACCGGGCTTAGGTATCTGCTGTACAACTTCCCGATGACCTGCGCCTTCATAGGCGTCGCCAGCAACTTCACCTTCCTGAGTGTCATTGTGCTCTTCAGCTATATGCAGTGGGTGTGGGGGGGCATCTGGCCCCGACACCGCTTCTCCTTGCAGGTA---AACATCCGAAAAAGAGACAGTTCCCAGAAGCCAGTACAGCGAAGGATCTCAGCCCAT---CAT------------------------CCA------GAG------------------------CCCCAAGGCCAGGAGGAGTCAACACAGCTGTCAGACATCACAGAGGAC------------GGTGAGAGCCCTGAA---GATCCCCCAGGGGCAGAGGGTCAG---CTCCCT------GAGGAGGAGAAACCAGATCCG------------------CAGCCC---------------------------------------TTGAATGGAGAGGAGGAGCTGGAGCCAGAGGCCAGT------GATGGTTCAGGCTCCTGGGAAGACGCAGCTTTGCTGACGGAGGCCAACCTG------------------------CCTGCTCCTACC------------------------------CATGCCCTTGCCCCA------GAAACTCTGGGCAGCTCTGAACCCTCTGTGGGCAGTCTTCGACAGCGCCCCACCTGCTCCAGTTCC---
>lepWed1
ATGGTCAATGACCCACCAGTACCTGCCTTACTGTGGGCCCAGGAGGTGGGCCACATCTTGGCAGGTCGTGCCCGCAAGCTGCTGCTCCAGTTTGGGGTGCTCTTCTGTACCATCCTCCTCCTGCTCTGGGTGTCTGTCTTCCTCTATGGCTCCTTCTACTATTCCTACATGCCCACAGTCAGCCACCTCAGCCCCGTGCATTTCTACTACAGGACTGACTGTGATTCCTCCACCTCCTTACTCTGCTCCTTCCCTGTTGCCAATGTCTCGCTGGCTAAGGGTGGACGTGATCGGGTGCTGATGTATGGACAGCCGTACCGTGTCACCTTAGAGCTTGAGCTTCCAGAGTCCCCTGTGAATCAAGATTTGGGCATGTTCTTAGTCACCGTTTCATGCTACACAAGAGGTGGCCGAATCATCTCTACTTCTTCGCGCTCCGTGATGTTGCATTACCGCTCAGACCTGCTCCAGATGCTTGACACGCTGGTCTTCTCCAGCCTCCTGCTGTTTGGCTTTGCAGAGCAGAAGCAGCTCCTGGAGGTGGAGCTCTACTCGGAATACAGGGAGAACTCGTACGTGCCGACCACCGGAGCGGTAATCGAGATCCACAGCAAGCGCATCCAGATGTACGGGGCCTACCTCCGCATCCATGCCCACTTCACCGGCCTCAGGTACTTGCTGTACAACTTCCCGATGACCTGTGCTTTCGTAGGCGTCGCCAGCAACTTCACCTTCCTCAGCGTCATCGTGCTCTTCAGCTACATGCAGTGGGTGTGGGGGGGCATCTGGCCCCGACACCGCTTCTCTTTGCAGGTC---AACATCCGGAAAAGAGACAGTTCCCGGAAGGCAGTGCAGCGAAGGATCTCTGTCCGT---CAT------------------------CCA------GGG------------------------CCCCAAGGCCAGGAGGAGTCAACCCAGCTGTCAGACATCACAGAGGAC------------TGCGAGAGCCTTGAA---GATCCCCCGGGGGCAGAGGGTCAG---CTCCCT------GAGGAGGAGAAAGCAGACCAG------------------CGGCCC---------------------------------------TTGAATGGAGAGGAGGAGCTGGAGCCAGAGGCCAGT------GATGGTTCGGGCTCCTGGGAAGACGCAGCTTTGCTGACCGAGGCCAACCTG------------------------CCTGCCCCTGCC------------------------------CCTGCCCCTGCCCCG------GAGACTCTGGGCAGCTCTGAACCCTCTGTGGGCAATCTCCGACAGCGCCCCACCTGCTCTAGTTCC---
>ailMel1
ATGGTCAATGACCCACCAGTACCTGCCTTACTGTGGGCCCAGGAGGTGGGCCAGGTCTTGGCAGGTCGTGCCCGCAAGCTGCTGCTGCAGTTTGGGGTGCTGTTCTGTACCATCCTCCTCCTGCTCTGGGTGTCTGTCTTCCTCTATGGCTCCTTCTACTATTCCTACATGCCCACAGTCAGCCACCTCAGCCCCGTGCATTTCTACTACAGGACTGACTGTGATTCCTCCACATCCTTACTGTGCTCCTTCCCTGTTGCCAATGTCTCGCTGGCTAAGGGTGGACGTGATCGGGTGCTGATGTATGGACAGCCGTACCGCGTTACCTTAGAGCTTGAGCTCCCAGAGTCCCCCGTGAATCAAGATTTGGGCATGTTCTTAGTCACCATTTCATGCTACACCAGAGGTGGCCGCATCATCTCCACTTCTTCGCGCTCCGTGATGTTGCATTACCGCTCAGACCTGCTCCGGATGCTGGACACGCTGGTCTTCTCCAGCCTCCTGCTGTTTGGCTTTGCAGAGCAGAAGCAGGTCCTGGAGGTGGAGCTTTACCCGGAATACAGGGAGAACTCGTACGTGCCGACCACAGGAGCGATCGTCGAGATCCACAGCAAGCGCATCCAGCTGTACGGGGCCTACCTCCGCATCCACGCGCACTTCACTGGGCTCAGGTACCTGCTTTACAACTTCCCGATGACCTGCGCCTTTGTAGGCGTCGCCAGCAACTTCACCTTCCTCAGCGTCCTCGTGCTCTTCAGCTACATGCAGTGGGTGTGGGGGGGCATCTGGCCCCGGCACCGCTTCTCTCCACAGGTG---AACATCCGGAAAAGAGACTGTTCCCAAAGGGCAGTACAGCGAAGGATCTCGGCCCGT---CAT------------------------CCA------GGG------------------------CCCCAAGGCCAGGAGGAGCCAACCCAGCTATCAGACATCACAGAGGAT------------GGAGAGAGCCCTGAA---GATCCCCCAGGGGCAGAGGGCCAG---CTCCCC------GAGGAGGAGAAAGCAGATCAG------------------CAGCCC---------------------------------------TTGAATGGAGAGGAGGAGCTGGAGCCAGAGGCCAGT------GATGGTTCAGGCTCCTGGGAAGACGCAGCTTTGCTGACGGAGGCCAATCTG------------------------CCTGGCCCTGCTCCTGTCCCTGTCCTTGCC------------CCTGCCCCTGCCCCA------GAGACTCTGGGCAGTTCTGAACCCCCTGTGAGCAATCTCCGACAGCGCTCCACCTGCTCTAGTTCC---
>cerSim1
ATGGTCAATGACCCACCAGTACCTACCTTACTATGGGCCCAGGAGGTGGGCCACTGCTTGGCAGGCCGTGCCCGCAAGCTGCTGCTGCAGTTTGGGGTGCTGTTCTGTACCATCCTCCTCCTGCTCTGGGTGTCTGTCTTCCTCTACGGCTCCTTCTACTATTCGTACATGCCGACAGTCAGCCACCTCAGCCCCGTGCATTTCCATTACAGGACCGACTGTGATTCCTCTGCCTCCTTACTCTGCTCCTTCCCTGTTGCCAATGTCTCGCTGGCTAAGGGTGGACGTGATCGGGTGCTGATGTATGGACAGCCGTACCGCGTTACCTTAGAGCTTGAGCTGCCAGAGTCCCGTGTCAATCAAGAGCTGGGCATGTTCTTGGTCACCATTTCATGCTACACCAGAGGTGGCCGAGTCATTTCCACTTCCTCACGCTCCGTGATGCTGCATTACCGCTCAGACCTGCTTCAGATACTTGACACGCTGGTCTTCTCTAGCCTCCTGCTGTTTGGCTTTGCAGAGCAGAAGCAGGTCCTGGAGGTGGAGCTATACCCGGAATACAGAGAGAACTCGTATGTACCGACCACCGGAGCAATTATCGAGATCCACAGCAAGCGCATCCAGATGTACGGAGCCTATCTCCGCATTCATGCCCACTTCACTGGGCTCAGGTACCTGTTGTACAACTTCCCGATGACCTGCGCCTTCATAGGTGTCGCCAGCAACTTCACCTTCCTCAGCGTCATCGTGCTCTTCAGCTACATGCAGTGGGTGTGGGGGGGCATCTGGCCCCGACACCGCTTCTCTTTGCAGGTA---AACATCCGAAAAAGAGATGGTTCCCGAAAGGAAGTCCAGCGAAGGATCTCTGCCCAT---CAG------------------------CCA------GGG------------------------TCCCAAGACCAGGAGGAGTCAACCCAGCTGTCGGATATTACAGAGGAC------------GGTGAGAGCCCTGAA---GATCACGCAGGGGCAGAGGGCCAG---CTGTCT------GATGGGGAGAAACCAGATCAG------------------CAGCCC---------------------------------------CTGCGTGGAGAGGAGGAGCTAGAGCCGGAGGCCAGT------GATGGTTCAGGCTCCTGGGAAGATGCAGCTCTGCTGACGGAGGCCAACCTG------------------------CCTGCTCCTGCT------------------------------GCTGCCCTTGCCCCA------GAGACTCTGGGCAGCTCCGAACACTCTGTGGGCACTCTCCGGCAGCGCCCCACCTGCTCTAGTTCC---
>balAcu1
ATGGTCAATGACCCACCAGTACCTGCCTTACTGTGGGCCCAGGAGATGGGCCACGTCCTGGCAGGCCGCGCCCGCAAGCTGCTACTGCAGTTTGGGGTGCTCTTCTGTACCATCCTCCTCCTGCTCTGGGTGTCTGTCTTCCTCTATGGCTCCTTCTACTATTCCTACATGCCGACGGTCAGCCACCTCAGCCCCGTGCATTTCTACTACAGGACCGACTGCGATTCCTCCGCCTCCTTACTCTGCTCCTTCCCTGTTGCCAATGTCTCACTGGCTAAGGGTGGACGTGATCGGGTGCTGATGTATGGACAGCCGTACCGCGTTACCTTAGAGCTTGAGCTGCCAGAGTCTCCTGTGAATCAAGATTTGGGCATGTTCTTGGTCACCATTTCATGCTACACCAGAGGCGGCCGAATCATCTCCACCTCTTCACGCTCCGTGATGCTGCATTACCGCTCAAACCTGCTCCAGATGCTTGACACCCTGGTCTTCTCTAGCCTCCTGCTGTTTGGCTTTGCAGAGCAGAAGCAGGTCCTGGAGGTGGAGCTGTACCCAGAATACAGGGAGAACTCGTATGTGCCGACCACCGGAGCCATTATCGAGATCCACAGCAAGCGCATCCAGCTGTACGGAGCCTACCTCCGCATCCACGCCCACTTCACTGGGCTCAGGTACCTGCTGTACAACTTCCCGATGACCTGCGCCTTCGTTGGTGTCGCCAGCAACTTCACCTTCCTCAGCGTCATCGTGCTCTTCAGCTACATGCAGTGGGTGTGGCGGGGCATCTGGCCCCGACACCGCCTCTCTCTGCAGGTA---AACATCCGAAACAGAGACAGTTCCCGCAAGGAAGTCCAGCGAAGGATCTCTGCCCAT---CAG------------------------CCA------GGG------------------------CCCCAAGGCCAGGAGGAGTCCACTCAGCTGTCACCCATTACAGAGGAC------------AGTGAGAGCCGTGCA---GATCCCTCGGAGCCAGGAGGCCAG---CTGTCT------GAGGAGGAGAAACCAGATCCA------------------CAGCCC---------------------------------------CTGAGTGGCGAGGAGGAGCTAGAGCCCGAGGCCAGT------GACGGTTCAGGCTCCTGGGAAGATGCAGCTCTGCTAACGGAGGCCAACCTG------------------------CCTGTTTCTGCC------------------------------CCTGCCCTTGCCCCG------GAGACCGTGGGCAGCTCCGAACCCTCGGCAGGCACTGTCCGCCAGCGCCCCATTTGCTCTAGTTCC---
>HLcamFer2
ATGGTCAATGACCCACCAGTACCTGCCTTACTGTGGGCCCAGGAGATGGGCCACGTCCTGGCAGGCCGTGCCCGCAAGCTGCTGCTGCAGTTTGGGGTGCTGTTCTGTACCATCCTCCTCCTGCTCTGGGTGTCTGTCTTCCTCTATGGCTCCTTCTACTATTCCTACATGCCGACAGTCAGCCACCTCAGCCCTGTGCATTTCTACTACAGGACCGACTGTGATTCCTCCACCTCCTTACTTTGCTCCTTCCCTGTTGCCAATGTCTCACTGGTTAAGGGTGGCCGTGATCGGGTGCTGATGTATGGCCAGCCATACCGCATTACCTTAGAGCTTGAGCTGCCAGAGTCTCGTGTGAATCAAGATCTGGGCATGTTCTTGGTCACCATTTCATGCTACACCAGAGGCGGCCGAATCATCTCCACCTCTTCACGCTCCGTGATGCTGCATTACCGCTCGGACCTGCTCCAGATGTTGGACACTCTGGTCTTCTCCAGCCTCCTGCTGTTTGGCTTTGCAGAGCAGAAGCAGGTCCTGGAGGTGGAACTATACCCAGAATACAGAGAGAACTCGTATGTGCCGACCACCGGGGCCATCATCGAGATCCACAGCAGGCGCATCCAGCTATACGGAGCCTACCTGCGCATCCACGCCCACTTCACTGGGCTCAGGTACCTGCTGTACAACTTCCCAGTGACGTGCGCCTTCATCGGCGTCGCCAGCAACTTCACCTTCCTCAGCGTCATCGTGCTCTTCAGCTACATGCAGTGGGTGTGGGGGGGCATCTGGCCCCGGCACCGCTTCTCTTTACAGGTG---AACATCCGAAAAAGGGACAGTTCCCGAAAGGAAGGCCAGCGAAGGATCTCTGCCTCT---CAG------------------------CCA------GGG------------------------CCCCAAGGCCAGGAGGAGTCCACTCAGCTGTCACCTGTTACAGAGGAT------------GGTGAGAACCAGGCA---GATCCTTCGGGGCCAGAGGGCCAG---CTGTGT------GAGGAGGAGAAATCAGATCAG------------------CAGCCC---------------------------------------CTGAGTGGAGAGGAGGAGCTAGAGCCCGAGGCCAGT------GACGGTTCAGGCTCCTGGGAAGATGCAGCTCTGCTGACGGAGGCCAACCTG------------------------CCTGCTTCTGCC------------------------------CCTGCCCTTGCCCCA------GAGACCGTGGGCAGTTCTGAACCCTCTGCAGGCACTGTCCGACAGCGCCCCATTTGCTCCAGTTCC---
>manPen1
ATGGTCAATGATCCACCAGTACCTGCCTTACTGTGGGCCCAGGAGGTGGGCCATGTCTTGGCAGGCCGTGCCCGTAAGCTGCTGCTGCAGTTTGGGGTGCTCTTCTGTACCATCCTTCTCCTGCTCTGGGTGTCTGTCTTCCTCTATGGCTCCTTCTACTATTCCTACATGCCGACCATCAGCCACCTCAGCCCCGTGCATTTCTACTACAGGACGGACTGTGATTCCTCTGCCTCCTTACTCTGCTCCTTCCCTGTGGCCAATGTCTCGCTGGCTAAGGGTGGACGTGATCGGGTGCTGATGTACGGACAGCCATACCGTGTCACCTTAGAGCTTGAGCTGCCAGAGTCCCCTGTGAATCAAGATTTGGGCATGTTCTTGGTCACCATTTCATGCTACACCAGAGGCGGCCGAATCATCTCCACTTCTTCACGCTCTGTGATGCTGCATTACCGCTCAGACCTGCTCCAGATGCTTGACACGCTCGTCTTCTCTAGCCTCCTGCTGTTTGGCTTTGCAGAGCAGAAGCAGCTCCTGGAAGTGGAGCTATACCCAGAATACAGAGAGAACTCGTATGTGCCGACCACTGGAGCAGTTATCGAGATCCACAGCAAGCGCGTGCAGATGTATGGCGCCTACCTCCGCATCCACGCCCACTTCACTGGGCTCAGGTACCTGCTGTACAACTTCCCAATGACCTGTGCCTTTGTAGGTGTCGCCAGCAACTTCACCTTCCTCAGCGTCATAGTACTCTTCAGCTACATGCAGTGGGTGCTGGGGGGCATCTGGCCCCGATACCACTTCTCTTTGCAGGTA---AACATCGGGAAAAGAGACAGTTCCCAAAGGGAAGTCCAGCGGAGGACCTCTGCTCAT---CAG------------------------CCA------GGG------------------------CCCCAGGGCCAGGAGGAATCAACCCACCTGTCAGACATTACAGAGGAC------------AGTGAGAGCCCTGAA---GACCCCTCGGGCCCAAAGGGTCAG---CTGTCT------GAGGATGAGAAACCAGATCAG------------------CAGCCT---------------------------------------CTCAGTGGAGAGGAGGAACTGGAGCCAGAGGCCAGT------GATGGTTCTGGCTCCTGGGAGGATGCAGCTCTGCTAACAGAGGCCAGCCTG------------------------CCTGCTCCTGCC------------------------------CTTGCGCTTGCCCCA------GAGACTCTAGGCAGCTCTGAACCTTCTGTGGATACTCTCCGACAGCGCCCCACCTGCTCTAGTTCC---
>HLmanJav1
ATGGTCAATGATCCACCAGTACCTGCCTTACTGTGGGCCCAGGAGGTGGGCCATGTCTTGGCAGGCCGTGCCCGTAAGCTGCTGCTGCAGTTTGGGGTGCTCTTCTGTACCATCCTTCTCCTGCTCTGGGTGTCTGTCTTCCTCTATGGCTCCTTCTACTATTCCTACATGCCGACCATCAGCCACCTCAGCCCCGTGCATTTCTACTACAGGACGGACTGTGACTCCTCTGCCTCCTTACTCTGCTCCTTCCCTGTGGCCAATGTCTCGCTGGCTAAGGGTGGACGTGATCGGGTGCTGATGTACGGACAGCCATACCGTGTCACCTTAGAGCTTGAGCTGCCAGAGTCCCCTGTGAATCAAGATTTGGGCATGTTCTTGGTCACCATTTCATGCTACACCAGAGGCGGCCGAATCATCTCCACTTCTTCACGCTCTGCGATGCTGCATTACCGCTCAGACCTGCTCCAGATGCTTGACACGCTCGTCTTCTCTAGCCTCCTGCTGTTCGGCTTTGCAGAGCAGAAGCAGCTCCTGGAAGTGGAGCTATACCCAGAATACAGAGAGAACTCGTATGTGCCGACCACTGGAGCAGTTATCGAGATCCACAGCAAGCGCGTCCAGATGTATGGCGCCTACCTCCGCATCCATGCCCACTTCACTGGGCTCAGGTACCTGCTGTACAACTTCCCAATGACCTGTGCCTTTGTAGGTGTCGCCAGCAACTTCACCTTCCTCAGCGTCATAGTACTCTTCAGCTACATGCAGTGGGTGCTGGGGGGCATCTGGCCCCGATACCACTTCTCTTTGCAGGTA---AACATCGGAAAAAGAGACAGTTCTCAAAGGGAAGTCCAGCGGAGGACCTCTGCTCAT---CAG------------------------CCA------GGG------------------------CCCCAGGGCCAGGAGGAATCAACCCACCTGTCAGACATTACAGAGGAC------------AGCGAGAGCCCTGAA---GACCCCTCAGGCCCCAAGGGTCAA---CTGTCT------GAGGACGAGAAACCAGATCAG------------------CAGCCT---------------------------------------CTCGGTGGAGAGGAGGAACTGGAGCCAGAGGCCAGT------GATGGTTCTGGCTCCTGGGAGGATGCAGCTCTGCTAACAGAGGCCAGCCTG------------------------CCTGCTCCTAAC------------------------------CTTGCGCTTGCCCCA------GAGACTCTAGGCAGCTCTGAACCTTCTGCAGATGCTCTCCGACAGCGCCCCACCTGCTCTAGTTCC---
>HLmyoMyo6
ATGGTCAATGACCCACCAGTACCTGCCTTGCTATGGGCCCAGGAAGTGGGCCATGTCTTGGCAGGCCGTGCCCGCAAGCTGCTGCTGCAGTTTGGGGTGCTCTTCTGTACCATCCTTCTCCTGCTCTGGGTGTCTGTCTTCCTCTATGGCTCCTTCTACTATTCCTACATGCCGACTGTCAGCCACCTCAGCCCCGTGCATTTCCACTACAGGACCGACTGTGACTCCTCTACCTCCTTACTCTGCTCCTTCCCTGTTGCCAATGTGTCCCTAGCTAAGGGTGGACGTGATCGGGTGCTGATGTATGGACAGCCGTACCGCGTTACCTTAGAGCTTGAGCTGCCAGAGTCCCCCGTGAATCAAGATTTGGGCATGTTCTTGGTCACCATTTCATGCTACACCCGAGGCGGACGAATCATCTCCACCTCTTCACGCTCCGTGATGCTGCACTACCGCTCAGACCTGCTCCAGATGCTGGACACGCTGGTCTTCTCCAGCCTGCTGCTCTTCGGCTTCGCTGAGCAGAAGCAGCTCCTGGAGGTGGAGCTGTACCCGGAATACAGAGAAAACTCGTACGTGCCGACCACTGGAGCGATTATCGAGATCCACAGCAAGCGCATCCAGCTGTACAGGGCCTCGCTCTGCATCCACGCCCACTTCTCTGGGCTCAGGTACCTGCTGTACAACTTCCCCGTCACCTGCGCCTTCATAGGCGTCTCCAGCAACTTCACGTTCCTCAGCGTCATCGTGCTCTTCAGCTACATGCAGTGGGTGTGGGGGGGCATCTGGCCCCAGCACCGCTTCGCTCTGCAGGTA---AACATCCGAAAGAGGAACGGTTCCCGGAAGGAGGTCCAGGGGAGGACAGCTGCCCGC---CGG------------------------CCA------GGC---------------------------------CAGGAGGAGTCGGCACCCCTGCCGGACATTACAGAGGAC------------GGCGAGAGCCCT------GACCCCTCAGGGACAGAGGGCCAG---CTGTCC------GAGGAGGAAAAGCCAGACCCG------------------CAGCCC---------------------------------------CTTAATGGAGAGGAAGAGCTAGAGCGGGAAGCCAGC------GATGGCTCAGGCTCCTGGGAAGATGCAGCTTTGCTGACAGAGGCCAACCTG------------------------CCTGCGCCTGCGCCTGGC------------------------CCTGCCCTGGCCCCC------GAGACGCTGGGCAGCTCTGAACCCTCCGTGGGCTCTCACCGGCAGCAGCTCACCTGCTCCAGCTCC---
>tarSyr2
ATGGTCAATGATCCACCAGTACCGGCCTTACTCTGGGCCCAGGAGGTGGGCCAGGTGTTGGCAGGCCGTGCCCGCAGGCTGCTGCTGCAGTTTGGGGTACTCTTCTGCAGCATCCTACTCCTGCTCTGGGTGTCTGTCTTTCTCTATGGCTCCTTCTACTATTCTTACATGCCACCAGTCAGCCACCTCAGCCCCGTGCATTTCTACTACAGGACCGACTGTGATACCTCCATCACCTCACTCTGTTCCTTCCCTGTTGCCAATGTCTCGCTAGCTAAGGGTGGACGTGATCGGGTGCTGATGTATGGACAGCCGTATCGCGTGACCTTAGAGCTTGATGTACCAGAGTCCCCTGTAAATCAAGATTTGGGCATGTTCTTGGTCACCATTTCATGTTACACCAGAGGCGGCCGAATCATCTCTACTTCTTCGCGTTCAGTGATGTTGCATTACCGCTCAGACCTGCTCCAGATGCTTGACACGCTGGTCTTCTCCAGCCTCCTGCTGTTTGGCTTTGCAGAGCAGAAGCAGATCCTGGAAGTGGAGCTCTATGCAGACTATAGAGAGAACTCGTATGTGCCGACCACTGGAGCAGTTATTGAGATCCACAGCAAGCGCATCCAAATGTACGGAGCCTACCTCCGCATCCATGCACACTTCAGTGGGCTCAGATACCTGCTGTACAACTTCCCGATGACCTCAGCCTTCGTGGGTGTTGCCAGCAACTTCACCTTCCTCAGTGTCATCGTGCTTTTCAGCTACATGCAGTGGGTGTGGGGGGGCATATGGCCCCGGCACCGCCTCTCTTTACAGGTG---AACATCCAAAAAAGAGCCGGTTCCCAAAAGGAAGCCCCGCGAAGGAACTCTGCCCAT---CAG------------------------TCA------GGA------------------------TGTGAAGGCCAGGAGGAGCCAACCCAGCAATCGGATGTTACAGAGGAT------------GGTGAGAACCCTGAA---GACCCCTCAGGGATAGAGGGTCAG---CTGTCT------GAGGAGGAGAAACCAGATCAG------------------CAGCCC---------------------------------------TTGAGTGGAGAGGAGGAG------CCTGAAGCCAGT------GATGGTTCAGGCTCCTGGGAAGATGCAGCTTTGCTGACGGAGGCCAACCTG------------------------CCTGCTTCTGCT------------------------------TCTGCCCCTGCCCCT------GAGACCCTGGGCAGCTCGGAACCCTCTGTGGGTGCACTCCGACAGCGCCCCACCTGCTCTAGTTCC---
>bosTau8
ATGGTCAATGACCCACCAGTACCTGCCTTACTGTGGGCCCAGGAGATGGGCCACGTCATGGCAGGCCGTGCCCGCAAGCTGCTACTGCAGTTTGGAGTGTTCTTCTGTACCATCCTCCTCCTGCTCTGGGTGTCTGTCTTCCTCTATGGCTCCTTCTACTATTCCTATATGCCGACAGTCAGCCACCTCAGCCCCGTGCATTTCCACTACAGGACGGACTGCGAATCCTCCACCTCCTTACTCTGCTCCTTCCCTGTTGCCAATGTCACACTGGCTAAGGGTGGACGTGATCGGGTACTGATGTATGGACAGCCGTACCGCGTTACCTTAGAACTTGAGCTGCCAGAGTCTCCTGTGAATCAAGATTTGGGCATGTTCTTGGTCACCATCTCATGCTACACCAGAGGCGGCCGAATCATCTCCACCTCTTCACGCTCCGTGATGCTACATTACCGCTCAAGCCTGCTCCAGATGCTCGACACGCTGGTCTTCTCGAGCCTCCTGCTGTTTGGCTTTGCGGAGCAGAAGCAGCTCTTGGAGGTGGAGCTATACCCAGAATACAGAGAGAACTCGTACGTGCCGACCACCGGAGCCATTATCGAGATCCACAGCAAGCGCATCCAGATGTACGGAGCCTACCTCCGCATCCACGCCCACTTCACTGGGCTCAGGTACCTGCTGTACAACTTCCCGATGACCTGCGCCTTCGTTGGTGTCGCCAGCAACTTCACCTTCCTCAGCGTCATTGTGCTCTTCAGCTACATGCAGTGGGTGTGGGGGGGCATCTGGCCCCGACAGCGCCTCTCTTTGCAGGTA---AACATCCGAAACCGAAAACGTTCCCGCAAGGACATCCAGCGAAAGGTCTCTGCCCAT---CAG------------------------CCA------GGG------------------------CCCCAAGGCCAGGAGGAGTCCCCCCAGCTGTCACCTGTTACAGAGGAC------------GGTGAGAGCCACGCG---GATCCCTCTGGGACAGAAGGCCAG---CTGTCC------GAGGAGGAGAAAACAGAACAA------------------CAGCCC---------------------------------------CTGAGTGGCGAGGAGGAGCTGGAGCCCGAGGCCAGT------GATGGTTCAGGCTCCTGGGAAGATGCAGCTCTGCTGACGGAGGCCAACCTG------------------------GCTGCCTCTGGC------------------------------TCTGCCCCTGCCCCA------GAGACCGTGGGCAGCTCGGAGCCCTCTGCGGGCTCTGTCCGACAGCGCCCCATCTGCTCCAGTTCC---
>oryCun2
ATGGTCCACGACCCTCCGGTGCCTGCCTTTCTGTGGGCCCAGGAGGTGGGCCATGTCCTGGCAGGCCGTGCCCGCAGGCTGCTGCTGCAGTTTGGGGTGCTCTTCTGCACCATGCTCCTCCTGCTCTGGGTGTCCGTCTTCCTTTACGGCTCCTTCTACTACTCCTACATGCCGACAGTCAGCCACCTCAGCCCCGTGCACTTCTACTACAGGACCGACTGCGATTCCTCCTCCACCTCGCTCTGCTCCTTCCCTGTTGCCAATGTCTCACTGGCAAAGAGTGGACGTGATCGG------------------------------------------------------------------------------------------------------------------------------------------------NNNNNNNNNNNNNNNNNNNNNGACCTGCTGCAGATGCTGGACACGCTGGTCTTCTCCAGCCTCCTGGTGTTCGGCTTCGCTGAGCAGAAGCAGCTGCTGGAGGTGGAGCTGTATGCCGACTATAGAGAGAACTCGTACGTGCCAACCACCGGCGTGGTTATCGAGATCCACAGCAAGCGCATCCAGATGTATGGCGCCTACCTCCGCATCCACGCCCACTTCACTGGGCTCAGGTACTTGCTGTACAACTTCCCGATGACCTGCGCCTTTGTGGGCGTCGCCAGCAACTTCACCTTCCTCAGCGTCATCGTGCTCTTCAGCTACATGCAGTGGGTGTGGGGGGGCGTCTGGCCCCGGCACCGCCTCTCTCTGCAGGTT---AATATCCAAAAAAGGGACAATTCCCGAAAGGAAGTCCAGCGAAGGATCTCCACCCAT---CAG------------------------CCA------GGCGCAGGG------------------CCTGAAGGCCAGGAGGAGTCAACCCCGCAGTCAGATGTGACAGAGGAC------------GGCGAGAGCCCTGAA---GATCCCTCAGGGACAGAAGGCCAG---CTGTCC------GAGGAAGAGAAAGCAGAGCGG------------------CGGCCC---------------------------------------CTAAATGGAGAGGAGGAGCTAGAGCCCGAGGCCAGT------GATGGTTCAGGCTCCTGGGAAGATGCAGCTCTGCTGACCGAGGCCAACCTG------------------------CCTGCCCCTGCCCCTGCC------------------------TCTGCCCTGGCTCCG------GAGACCCTGGGCAGCTCCGAAGCCTCTGTGGGTGCTCTGCGACAGCGCCCCACCTGCTCCAGTTCC---
>mm10
ATGGTCAATGACCCACCAGTCCCCGCCTTACTGTGGGCCCAGGAAGTGGGCCACGTCTTGGCAGGCCGTGCCCGCAGGCTGATGCTGCAGTTTGGGGTGCTCTTCTGCACCATCCTTCTTTTGCTTTGGGTGTCTGTGTTCCTCTATGGCTCCTTCTACTACTCCTACATGCCGACGGTCAGCCACCTCAGCCCTGTGCACTTCCACTACAGGACAGACTGTGATTCCTCCACCGCCTCTCTCTGCTCTTTCCCTGTTGCCAATGTCTCACTGGCTAAGAGTGGACGTGATCGGGTACTGATGTATGGACAGCCATATCGAGTCACCTTAGAGCTTGAACTGCCCGAATCCCCTGTGAATCAAGACTTGGGCATGTTCTTAGTCACTGTTTCATGTTATACCAGAGGTGGCCGAATCATCTCCACTTCTTCACGCTCAGTGATGCTGCATTACCGCTCGCAGCTGCTCCAGGTGCTCGACACGCTGCTGTTCTCCAGCCTCCTGCTGTTTGGCTTCGCTGAACAGAAGCAGCTCCTGGAAGTAGAACTCTACTCTGACTATAGGGAGAATTCGTATGTGCCAACAACTGGAGCAATTATTGAGATCCACAGCAAGCGCATCCAGATGTATGGAGCCTACCTCCGGATCCATGCCCACTTCACTGGGCTCAGGTACCTGCTGTACAACTTCCCCATGACCTGCGCCTTCGTGGGTGTGGCCAGCAACTTCACGTTCCTCAGCGTCATCGTGCTCTTCAGCTATATGCAGTGGGTGTGGGGTGCTGTCTGGCCCCGCCACCGCTTCTCTCTGCAGGTT---AATATCCGACAAAGGGATAACTCACACCACGGGGCCCCGCGTCGGATCTCGCGCCAT---CAG------------------------CCA------GAA------------------------CCTGAAGGTCAG---GAATCTACCCAGCAGTCGGATGTGACGGAGGAT------------GGTGAGAGCCCTGAA---GATCCCTCAGGAACAGAGGGCCAG---CTGTCT------GAGGAAGAGAAACCAGAGAAG------------------CGGCCC---------------------------------------CTGAATGGAGAGGAGGAGCAAGAGCCAGAGGCTAGT------GATGGCTCC------TGGGAAGATGCAGCTTTGCTGACAGAGGCCAACCCA------------------------CCTACCTCTGCCTCAGCA------------------------TCTGCCCTTGCCCCT------GAGACTCTGGGTAGC---------------------CTCAGGCAACGCCCGACCTGCTCCAGTTCC---
>ochPri3
ATGGCCAACGAGCCGTTGCTACCCGCCTTCCTGTGGGCCCAGGAGGTGGGCCACGTGCTGGCGGGCCGTGCCCGCAGGCTGCTGCTACAATTTGGGGTACTCTTCTGCACCATCCTGCTCCTGCTCTGGGTGTCTGTGTTTCTCTACGGCTCCTTCTACTACTCCTACATGCCGACAGTCAGCCACCTCAGCCCTGTGCACTTCCACTACAGG-TG---------------------------------------------------------------------------------CTGATGTACGGACAGCCGTACCGTGTGACCTTGGAGTTGGAGCTGCCAGAGTCACCTGTGAATCAAGATTTGGGCATGTTCCTGGTCACCGTGTCCTGCTACACCAGGGGCGGCCGAGTCATCTCCACTTCCTCGCGCTCGGTGATGTTGCATTATCGCTCCGAGCTGCTCCAGATGCTGGACACGCTGGTCTTCTCCAGCCTCCTGCTGTTTGGCTTTGCCGAACAGAAGCAGCTGCTAGAGGTGGAGCTGTACGCCGACTACAGAGAGAACTCGTACGTGCCGACCACCGGCGCGGTCATCGAGATCCACAGCAAACGCATCCAGCTGTACGGGGCCTACCTCCGCATCCACGCCCATTTCACTGGGCTCAGGTACTTGCTGTATAACTTCCCGATGACCTGCGCCTTTGTGGGGGTTGCCAGCAACTTCACCTTTCTCAGCGTCATCGTGCTCTTCAGCTACATGCAGTGGGTGTGGGGCGGCATCTGGCCCCGACACCGCCTCTCCTTGCAGGTT---AACGTCCGAAAAAGGGATGGTTCCCGAAAGGAAGTCCAGCAGCGGGTCTGTGCGCAT---CTG------------------------ACA------GGG------------------------CCCGGAGGCCAAGAAGAGTCCGCCCCACTGTCGGATGTGACAGAGGAG------------GGCGAG------------GACCCCTCTGGGACAGAGGGCCAG---CTGTCC------GAGGAAGAGAAAGCAGAGCCA------------------CCTCCG---------------------------------------GTGAATGGAGAGGAGGAGCTGGAGCCCGAGGCCAGC------GACGGTTCAGGGTCCTGGGAAGATGCGGCTCTGCTGACCGAGGCCAACCTG------------------------CCTGCCCCTGCC------------------------------------------CCG------GAGACCCTGGGCAGCTCCGAAGCCTCGGGGGGCACCCTGCGCCAGCGCCCCACCTGCTCCAGTTCCT--
>cavPor3
---GCCCCCGAGCCGCCGGCGCCCGTAGCGCGATGGGCGCAGGAGATGGGCCAGGCACTGGCAGGTCGCGCGCGCAGGCTGCTACTGCAGTTCGGAGTGCTATTCTGCAGCGTGCTGCTGCTGCTTTGGGTGTCCGTGTTCCTCTACGGCTCCTTCTACTACTCCTACATGCCGACCGTCAGCCACCTGAGCCCGGTGCACTTCCATTACAGGACTGACTGTGACCCCTCCATTACCTCCCTGTGTTCCTTCCCTGTTGCCAATGTCTCACTGGCTAAGAATGGACGCGATCGGGTGCTGATGTATGGACAGCCCTATCGCATCACCTTGGAGCTGGAGCTGCCTGAGTCCCCTGTGAACCAGGACCTGGGCATGTTCTTGGTCACGATTTCCTGCTATACCAGAGGAGGCCGCATCATCTCCACCTCTTCCCGCTCCGTGATGCTGCACTACCGCTCTGACCTGCTGCAGACCCTGGACACGATCGTCTTCTCCAGTCTTCTGCTCTTTGGCTTCGCGGAACAGAAGCAGCTCCTGGAAGTGGAGCTGTACTCGGACTACAGGGAGAACTCGTATGTCCCCACCACCGGTGCCATCATCGAGATCCACAGCAGGCGCATCCAGCTGTATGGGGCCTACCTGCGCATCCATGCCCACTTCACGGGGCTCAGGTACCTGCTGTACAACTTCCCCATGACCTGTGCCTTTGTGGGCGTCGCCAGCAACTTCACCTTCCTCAGCGTGGTCCTGCTCTTTAGCTACATGCAGTGGGCGTGGGGGGGCATATGGCCCCGGCCCCGCTTCTCTGTGCAGGCG---AACGTCCGGAGTGGGAACTGTGCCCAGCAGAAGCCATGGGAG------ACTGCCCAG---AAA------------------------CCA------GGG------------------------CGAAAAGGCTGGGAAGAGGCCAGCCAGCTGTCAGATGTGGCAGAG------------------------------------------------------------------------------------------------------------------------------------------------------------------------------------CCTGAGGCCAGC------GACGGCTCAGGGTCCTGGGAAGATGCAGCTCTGCTCACCGAGGCCAATCTG------------------------CCTGCCTCTGCCTCTGCC------------------------CCCATCCTGGCCCCC------GAGACCCTGGGACAGCCGGTGACCACTGGGTGCACCCTGCGCCAGCGCCCCACCTGCTCCAGCTCC---
>oryAfe1
ATGGTCAATGACCCACCAGTACCTGCCTTACTGTGGGCCCAGGAGGTGGGCTACATCTTGGCAGGCCGTGCCCGCAGGCTGCTGCTGCAATTTGGGGTGCTCTTCTGCACCATCCTGCTCCTGCTCTGGGTGTCTGTGTTCCTCTACGGTTCCTTCTACTATTCCTACATGCCAACAGTCAGTCATCTCAGCCCTGTGCATTTCCACTACAGGACCGACTGCGATTACTCCACCTCCTCACTCTGCTCCTTCCCTGTTGCCAATGTCTCCCTGGCCAAGAGTGGACGGGACCGGGTGCTGATGTGTGGGCAGCCGTATCGAATCACCTTGGAACTCGAGCTGCCGGAGTCCCCTGTGAATCAGGATTTGGGCATGTTCTTGGTCACCATTTCATGCTACACCAGAGGCGGCCGTGTCATCTCGACTTCTTCACGCTCAGTGATGCTTCATTACCGCTCAAACCTGCTGCAGACACTGGACACGCTGTTGTTCTCCGGCTTCCTGCTGTTCGGCTTTGTAGAGCAGAAGCAGCTCCTGGAGGTGGAGCTCTACTCGGACTACAGAGAGAACTCGTATGTACCGACCACCGGAGCGGTGATTGAGGTCCACAGCAAACGCGTCCAGATGTACGGAGCCCACCTCCGCATCCACGCCCATTTCACAGGGCTCAGGTACTTGCTGTACAACTTCCCGATGACCAGTGCCTTCGTCGGTATCGCCAGCAACTTCACCTTCCTGAGCGCCATCGTGCTGTTCAGCTACATGCAGTGGGTGTGGGGAGGCATCTGGCCCCGGAACCGCCTCTCTGTGCAGGTT---AATATCCGAAAAAGAGAGAATCCCGGAAAGGAA------CGGAGGCTCTCCGCCCGT---CAG------------------------CCA------GGG------------------------CTCCAAGGCCGGGAGGAGCTAACTCAG---TCAGATGTCACAGAGGAC------------AGCGAGACCCCGCAG---GACACCTCAAGCCCAGAGGGTCAG---CTGTCT------GAAGAGGAAAAGCTAGAGCAG------------------CATTCC---------------------------------------CTGCACGGAGAGGTGGAGCTGGAGCCCGAGACCAGCACCAGCGACGGCTCGGGCTCCTGGGAAGATGCGGCTCTGCTGATGGAGGCCAACCTG------------------------CCTGCGCCCACGCCTGCCTCTGCC------------------TCTGCGCCTGCCCCC------GAGACCCTGGGCAGCTCGGAGCCCCCTGTGGGCGCCCTCCGCCAGCGCTCCACCTGCTCCAGCTCT---
>HLpipKuh2
ATGGTCAATGACCCACCAGTACCTGCCTTGCAGTGGGCTCAGGATGTGGGCCATGTCATGGCAGGCCGTGCCCGCAAGCTGCTGCTGCAGTTTGGGGTGTTCTTCTGTACCATTCTTCTCCTGATCTGGATGTCTGTCTTCCTCTATGGCTCCTTCTACTATTCCTACATGCCGGCCATCAGCCACATCACTCCTGTGCATTTCCACTACAGGACCGACTGTGATTCCTCTACCGCCTACCTCTGCTCCTTCCCTGTTGCCAATGTGTCCCTAGTTAAGGGTGGACGTGATCGGGTACTGATGTATGGACAGCCGTACCGCGTGGTCTTAGAGCTCGAGGTGCCAGAGTCGCCAGTCAACCAAGATCTGGGCATGTTCTTGGTCACCATTTCCTGCTACACCCGAGGCGGCCGGGTCATCTCCACTTCTTCTCGCTCCGTGATGCTGCATTACCGCTCAAACCTGCTGCAGACGCTGGACACGCTGGTCTTCTCCAGCGTGCTGCTCTTCGGCTTCTCCGAGCAGAAGCAGCTCCTGGAGGTGGAGCTGTACCCGGAATACAGAGAGAACTCGTATGTGCCAACCACTGGAGCGATCATCGAGCTCCAAAGCAAGCGCATCCAGCTGTATGGCGCCTCCCTCCGCATCCATGCCCACTTCTCCGGGCTCCGGTACCTGCTGTACAACTTCCCCATCACCTGCGCCTTCATCGGCGTCACCAGCAACTTCACCTTCCTCTCCGTCATCGTGCTCTTCAGCTACCTGCAGTGGGTGTGGGGGAGCGTCTGGCCCTACAACCCCTTCGACCTGCAGGCA---AACATCCGGTTGAGGAGCCGCTCCCGGAATGAGGCCCAGAGGAGGGCGGCTGCCCGC---CAG------------------------CAA------GGC---------------------------------CAAGAGGAGCCAATCCCCCTGTCGGACAACACAGAGGAC------------GGAGAGAGTGAGAGCCCTGACCCCTCCGGGACAGAGGAGGAGAGGCTGGAG------CCGGAGCCGGAGCCGGAGCCGGAGCCGGAGCTGGAGCCGCAGCCA---------------------------------------CTTGGTGGAGAGGAAGAGCTAGAACGGGAGGCCAGC------GATGGCTCCGGCTCCTGGGAGGACGCAGCTCTGCTGGCCGAGGCCAACCCG------------------------CCGGCGCCTGTCCCTGCCCCTGCC------------------CCTGCCCCCGCCCCC------GAGACGCTGGGCCGCTCCGAGCCCTCCGTGGGCGCTCAGCGGCAGCAGCCCACCTGCTCCAGCTCC---
