# Supplementary material for: Six reference-quality genomes reveal evolution of bat adaptations
Source: Nature. 2020 Jul 22;583(7817):578–84. doi: 10.1038/s41586-020-2486-3 (PMC8075899; doi:10.1038/s41586-020-2486-3)
Supplement: Supplementary file 6 — Alignments of 12,931 protein-coding genes across 48 mammals. [file 41586_2020_2486_MOESM6_ESM.gz › suppDataFile/ENST00000539783.aln.fasta]

>oryAfe1
---ATGGGTCGGACCCGGAAGCCCAACGTGTGCCGCCAGCTGAGCCGCCGGGCGCTGGGCTGCTTCGCACGCGACGCGGGCGTGGTACAGAGGACGAATCTGGGCATCCTGCGGGTGCTGGTGTGCCAGGAAAGTACTAAATTTAAGAATGTTTGGACAACTCATTCCAAGTCACCTATAGCCTATGAAAGAGGAAGAATATATTTTGACAATTATCGGTGCTGTGTTAGCAGTGTTGCATCAGAGCCAAGAAAACTTTATGAAATGCCAAAATGTTCCAAATCAGAAAAAATAGAGGATGCATTATTATGGGAGTGCCCAGTGGGGGAAATACTTCCCGATCCCTCAGATTATAAATCCTCACTCATTGCACTAACTGCTCATAATTGGCTGCTTCGTGTGTCTGCAGCTACTGGGGAAATCCTTGAAAAGATATATCTTGCTTCCTATTGCAAATTCAGATACTTGAACTGGGACACTCCTCAAGAAGTCATTGCAATCAAGTCAGCTCAGAACAAAGTCTCAGCAGTGGCCCGCCAGGCAGGCATTCAGCAATCTGTTTTGCTGTACCTTGCAGTGTTCCGTGTTCTACCTTTTTCACTCATAGGAATTTTGGAGATAAACAAAAAAATTTTCGGGAACGTTACAGATGCTACTTTATCTCATGGAATACTGATTGTGATGTACAGCTCGGGACTGGTCAAACTCTATAGCTTCCAAGCCATCACTGAACAGTTCATGCAACAGAAACTTGACTTAGGGTGTGCATGCAGATGGGGTGGGACTACTGGAACTGTAGGAGAGGCTCCTTTTGGCATTCCTTGTAATATTAAAATCACAGACATACCACCACTCCTCTTTGAGGTATCCTCCTTGGAGAATGCTTTTCAGATTGGAGGTCATCCTTGGCATTATATCATCACACCCAATAAGAAGAAACAGAAAGGAGTTTTCCATATTTGTGCCCTAAAAGACAATTGCTTGAATGAAAATTTAATCACTGTTACAGCTTCTGGACGCATAGTAAAAAAACATTTTAACCTTCTGGATGATGACCCAGAACAAGAGACTTTCAAAATTGTGGACTATGAAGATGAGTTGGATTTGCTCTCTGTGGTAGCTGTTACTCAACTCGATGCTGAAGGAAAAGCTCACCTGGATTTTCACTGTAATGAATATGGAACTTTACTTAAAAGCATTCCATTAGTGGAGTCATGGGATGTGACATATAGCCATGAAGTCTACTTTGACAGAGACTTGGTACTCCACATAGAACAGAAACCCAACAGGATCTTCAGCTGCTATGTTTACCAGATGGTATGTGACACTGGGGAA---------------------------------GAA------------GAAGAAACTGTAGACACAGATAGAAGTTGT------------------------------
>ochPri3
---ATGGGGCCCACCCGGAAGCCTAACGTGTGCAGCCGGCTGAGTCGCCGGACGCTGGGCTTCTTCTCTCGCGACGCAGGCGTGGTGCAGAGGACGAACCTGGGCATCCTGCGGGCGCTGGTGTGCCAGAAAAGTACAACATTTAAGAATGTTTGGACAACTCATTCCAGGGCACCTATATCCTATGAGAGGGGAAGAATCTATTTTGACAATTATCGATGCTGTGTCAGCAGTGTTGCATCAGAGCCACGAAAACTTTATGAAATGCCAAAATGTTCCAAATCAGAAAAAATAGAGGATGCTTTATTGTGGGAATGCCCAGTGGGGGAAATACTTCCCAATCCGTCAGATTATAAATCCTCACTCATTGCACTGACTGCTCATAACTGGCTGCTTCGAATATCAGCAACTACAGGAAAAATCCTTGAGAAAATATATCTTGCATCTTATTGCAAATTCAGATACTTGAGCTGGGATACTCCTCAAGAAGTCATTGTGGTCAAGTCAGCTCAGAACAAAACCTCAGCGATGGCCCGGCAG------------------------------------------------------------------------------------------ATTTTCGGGAGCGTTACAGATGCAACTTTGTCCCATGGGATCCTGATCGTGATGTACAGCTCCGGACTGGTCAGGCTTTATAGCTTCCAAGCCATCACTGAACAGTTCATGCAACAGAAACTTGACTTAGGGTGTGCATGCAGATGGGGTGGGACTGCTGGAACTGTAGGAGAGGCTCCTTTTGGCATTCCTTGTAATATTAAAATAACAGACTCACCACCACTGCTGTTTGAGGTGTCGTCCTTGGAGAGTGCTTTTCAGATTGGAGGACATCCTTGGCACTACATCATCACACCCAACAAGAAGAAGCAGAAAGGAGTTTTCCACATCCGTGCTCTAAAAGACAATGCCTTGAATGAAAATTTATTCACTGTTACAGCATCTGGACGGATGGTAAAGAAAACTTTTACTCTTCTGGATGATGATCCAGAACAAGAGACTTTCAAAATTGTGGACTATGAAGATGAGTTAGATTTGCTTTCCGTGGTAGCTGTTACCCAAATTGATGCTGAAGGAAAAGCTCACCTGGATTTTCACTGTAATGAATATGGAACTTTACTTAAAAGTATTCCACTAGTAGAGTCCTGGGATGTGACATACAGCCATGAGGTCTATTTTGACAGAGACTTGGTGCTACACATAGAACAGAAACCCAACAGAATCTTCAGCTGCTACGTGTACCAGATGGTATGTGACCCTGGGGAA---------------------------------GAA------------GAAGAAGCAGCC---ATAAGCAAAAGTTGT------------------------------
>hetGla2
---ATGGGCCCGAACCGGAAGCCCAACGTGTGCAACCAGCTGAGTCGCCGGGCGCTGGGCTTCTTCGCGCGCGACGCAGGCGTGGTGCAGAGGACAAACCTAGGCATCCTGCGGGTGCTGGTGTGCCAGGAAAGTACTAAATTTAAAAATGTTTGGACAACTCATTCCAAATCACCTATAGCCTATGAGAGAGGAAGAATATATTTTGACAATTATCGGTGTTGTGTCAGCAGTGTTGCATCAGAGCCAAGAAAACTTTATGAGATGCCAAAATGTCCCAAGTCAGAAAAAATAGAGGATGCTTTATTATGGGAATGTCCAGTGGGAGATGTACTTTCCAATCCATCAGATTATAAATCCTCACTCATAGCCCTGACTGCTCATAATTGGCTACTTCGTATATCAGCGACTACAGGAAAAATTCTTGAAAAAATATATCTCGCCTCTTATTGCAAATTCAGGTACCTGAGTTGGGACACTCCTCAAGAAGTTATCACAATCAAGTCAGCTCAGAACAAATGCTCAGTACTGGCGCATCAGGCAGGCATTCAGCAGACTGTTTTGTTATACCTTGCAGTGTTCCAAGCTCTACCTTTTTCACTTGTAGGGATTGTAGAGATCAACAAAAGGATTTTCGGGAATGTTACTGATGCTACTCTGTCTCATGGAATACTGATTGTGATGTACAGCTCAGGACTGGTCAGACTCTACAGCTTCCAAGCCATCACTGAACAGTTCATGCAACAGAAACTTGACTTAGGGTGTGCATGCAGATGGGGTGGGACTACTGGAACTGTAGGAGAGGCTCCCTTTGGCATCCCTTGTAATATTAAAATCACAGACTCGCCACCATTGCTCTTTGAGGTGTCATCTCTGGAAAATGCTTTTCAGATTGGAGGCCATCCTTGGCACTACATCATCACACCCAATAAGAAGAAACAGAAAGGAGTTTTCCATATTTGTGCCCTGAAGGATAATTCCTTGAAAGAAAACTTAATCACTGTTACAGCTTCTGGACGGGTGATAAAAAAAAGTTTTAACCTTCTGGATGACGACCCAGAACAAGAGACTTTCAAAATTGTGGACTATGAAGATGAATTAGATTTGCTCTCTGTGGTAGCTGTTACTCAAATAGATGCTGAAGGAAAAGCTCACCTGGATTTCCACTGTAATGAATATGGAACATTACTTAAAAGCATTCCACTAGTGGAGTCTTGGGATGTGACATACAGCCATGAGGTCTACTTTGACAGAGACTTGGTGCTACACATAGAACAGAAACCCAACAGGGTCTTTAGCTGCTATGTTTACCAGATGGTATGTGACCCTGGAGAAGAAGAAGAAGAAGAAGAAGAAGAAGAAGTAGAAGAA------------GAAGAAATC------CTAAACACAAATTGT------------------------------
>cavPor3
---ATGGGCCCGACCCGGAAGCCCAACGTGTGCAGCCAGCTGAGTCGCCGGGCTCTGGGCTTCTTCGCCCGCGACGCAGGCGTGGTGCAGAGGACAAACCTGGGCATCCTGCGGGTGCTGGTGTGCCAGGAAAGTACTAAATTTAAGAATGTTTGGACAACTCATTCCAAGTCACCTATAGCCTATGAGAGAGGAAGAATATATTTTGACAATTATCGGTGTTGTGTCAGCAGTGTTGCATCAGAGCCAAGAAAACTTTATGAGATGCCAAAGTGTCCCAAATCAGAAAAAATAGAGGATGCTTTGTTATGGGAATGCCCAGTGGGGGATGTACTTTCCAATCCATCAGATTATAAATCCTCACTCATAGCACTGACTGCTCATAATTGGCTACTCCGTATATCGGCGACTACAGGAAAAATTCTTGAAAAAATATATCTCGCCTCTTACTGCAAATTCAGGTACCTGAGCTGGGATACTCCTCAAGAAGTCATCACAATCAAGTCAGCTCAGAACAAATGTTCTGCATTGGCTTGTCAGGCAGGCATTCAGCAGACTGTTTTGTTATACCTTGCAGTGTTCCGAGTTCTGCCTTTTTCACTTGTAGGGATTGTAGAGATCAACAAAAGGATTTTCGGGAACATTACCGATGCTACCCTCTCTCATGGGATACTAATTGTGATGTACAGCTCAGGACTGGTCAGGCTCTATAGCTTCCAAGCCATCACTGAACAGTTCATGCAACAGAAACTTGACTTAGGGTGTGCATGCAGATGGGGTGGGACTACTGGAACTGTAGGAGAGGCTCCTTTTGGCATCCCTTGTAATATTAAAATCACAGACTCACCACCATTGCTCTTTGAGGTGTCATCTCTAGAAAATGCTTTTCAAATTGGAGGCCATCCTTGGCACTACATCATTACACCCAATAAGAAGAAACAGAAAGGAGTTTTCCATATTTGTGCCTTGAAGGATAACTCCTTGAAAGAAAACTTAATCACTGTTACAGCTTCTGGAAGGGTGGTGAAAAAAAGTTTTAACCTTCTGGATGATGACCCAGAACAAGAGACTTTCAAAATTGTGGACTATGAAGATGAGTTGGATTTGCTCTCTGTAGTAGCTGTTACTCAAATAGATGCTGAAGGAAAAGCTCACTTGGATTTCCACTGTAATGAATATGGAACGTTACTTAAAAGCATTCCACTAGTGGAGTCATGGGATGTGACATACAGCCATGAAGTCTACTTTGACAGAGACTTGGTGCTCCACATTGAACAGAAACCCAACAGGGTCTTCAGCTGCTATGTATACCAGATGGTGTGTGACCCTGGAGAAGAAGAAGAAGATGAAGAA---------------GAA------------GAAGAAATC------CTAAACTCAAATTGT------------------------------
>otoGar3
TCCTTGGGCCCGACCCGGAAGCCCAACGTGTGCCACCGGCTGAGTCGTCGGGCACTGGGCTGCTTCTCGCGCGACGCGGGCGTGGTGCAGAGGACGAACTTAGGCATCCTGCGGGCGCTGGTGTGCCAGGAAAGTACTAAATTTAAGAATGTTTGGACAACTCATTCCAAGTCACCTATAGCCTATGAGAGAGGAAGAATATATTTTGACAATTATCGGTGTTGTGTCAGCAGTGTTGCATCAGAGCCAAGAAAGCTTTATGAAATGCCAAAATGTTCCAAGTCAGAAAAAATAGAGGATGCTTTATTGTGGGAATGCCCAGTGGGTGAAATACTTCCCAATCTGTCAGATTATAAGTCTTCACTGGTAGCACTGACTGCTCATAATTGGCTACTTCGTATATCAGCAACTACAGGAAAAATCCTTGAGAAAATATATCTTGCTTCTTATTGCAAATTCAGATACCTGAGCTGGGACACTCCTCAAGAAGTCGTTGCAGTCAAATCAGCCCTGAACAAAGGCTCAGCAGTGGCCCAGCAGGCAGGCATTCAACAACCTATTTTGCTGTATCTTGCAGTGTTTCGAGTTCTACCTTTTTCCCTTGTAGGGATTCTAGAGATCAACAAAAAGATTTTCGGGAACGTTACAGATGCTACCCTATCTCATGGAATATTAATTGTGATGTACAGCTCGGGACTGGTCAGACTCTATAGTTTTCAAGCCATCACTGAACAGTTCATGCAACAGAAACTTGACTTAGGGTGTGCATGCAGATGGGGTGGGACTACTGGAACTGTAGGAGAGGCTCCTTTTGGCATTCCTTGTAATATTAAAATCACAGACCCACCACCACTGCTCTTTGAGGTGTCATCACTGGAGAATGCTTTTCAGATCGGAGGCCATCCTTGGCACTATATCATCACACCCAATAAGAAGAAACAAAGAGGAGTTTTCCATATTTGTGCCCTAAAAGACAATTCTTTGAACGAAAACTTATTCACTGTTACAGCTTCTGGACGAGTGGTAAAAAAAAGTTTTCACCTTCTGGATGATGACCCAGAACAGGAGACTTTTAAAATTGTGGATTATGAAGATGAGTTGGATTTGCTTTCTGTGGTAGCTGTTACTCAGATAGATGCTGAAGGAAAAGCTCACCTGGACTTTCACTGTAATGAATATGGAACTTTACTTAAAAGCATTCCACTAGTAGAGTCATGGGATGTGACATACAGCCATGAAGTCTACTTTGACAGAGACTTGGTGCTGCACATAGAACAGAAACCCAACAGGGTCTTCAGCTGCTATGTTTACCAGATGGTATGTGACACTGGGGAAGAAGAA---------------------------GAA------------GAAGAAACC------ATAGACAGAAATTGT------------------------------
>HLphyDis3
---ATGGGCCCCACCCGGAAGCCCAACGTGTGTCCCCGGCTGAGTCGCCGGGCGCTGGGCTTCTTCTCGCGCGACGCAGGCGTGGTACAGAGGACGAACCTGGGCATCCTGCGGGCGCTGGTGTGCCAGGAAAGTACTAAATTTAAGAATGTTTGGACTACTCATTCAAAGTCACCTATAGCCTATGAAAGAGGAAGAATATATTTTGATAATTATCGGTGCTGTGTCAGCAGTGTTGCATCAGAACCCAGAAAACTTTATGAGATGCCAAAATGTTCCAAATCAGAAAAAATAGAGGATGCTTTATTATGGGAATGTCCAGTGGGGGAAATGCTGCCCAATCCATCGGATTACAAATCCGCACTCATAGCACTGACTGCTCATAACTGGTTACTTCGTATATCAGCAACTACAGGAAAAGTCCTTGAGAAAATATATCTTGCTTCGTATTGCAAATTCAGATACTTGAGCTGGGACACTCCTCAAGAAGTCATTGCAGTGAAGTCAGCG------------------TTGGCCCGACAGGCAGGCCCTCAACAGTCTGTTTTGCTGTACCTTGCAGTGTTCCATGTTCTACCTTTTTCACTCATAGGGATTCTGGAGATCAGCAAAAAGATTTTCGGGAACGTTACAGATGCTACGTTATCTCATGGAATACTGATTTTGATGTACAGCTCAGGACTGGTCAGACTCTATAGCTTCCAAGCCATCACTGAACAGTTCATGCAACAGAAACTTGACTTAGGGTGTGCATGCAGATGGGGTGGGACTACTGGAACTGTAGGAGAGGCTCCTTTTGGCATTCCTTGTAATATTAAAATCACAGACACGCCACCGCTGCTCTTTGAGGTCTCCTCCCTGGAGAATGCCTTTCAGATTGGAGGCCATCCTTGGCACTACATCATTACACCTAATAAGAAGAAACAGAAAGGAGTTTTCCATATTTGTGCCCTTAAAGACAATTCCTTGAATGAAAACATACCCACTGTTACTGCTTCTGGACGGGTGGTAAAAAAGAAATTTAACCTTCTGGATGATGACCCAGAACAAGAGACTTTCAAAATCGTGGACTATGAAGATGAATTGGATTTGCTTTCTGTGGTAGCTGTTACCCAAATAGATGCCGAAGGAAAAGCTCACCTAGATTTCCATTGTAATGAATATGGAACTTTACTGAAAAGCATTCCACTAGTGGAGTCATGGGATGTGACATACAGCCATGAAGTTTATTTTGACAGAGACTTGGTGCTGCACATAGAGCAGAAACCCAGCAGGGTCTTCAGCTGCTATGTTTACCAGATGGTCTGTGACCCTGGGGAA---------------------------------GAA------------GAAGAAACC------ACCAACAGAAGT---------------------------------
>hg38
---ATGGGCCCGACCCGGAAGCCCAACGTGTGCAGCCGGCTGAGTCGCCGGGCGCTGGGCTGCTTCTCGCGCGACGCAGGCGTGGTGCAGAGGACCAACCTGGGCATCCTGCGGGCGCTGGTGTGCCAGGAAAGTACTAAATTTAAGAATGTCTGGACAACTCATTCCAGGTCACCTATAGCCTATGAGAGAGGAAGAATATATTTTGACAATTATCGGCGCTGTGTCAGCAGTGTTGCATCTGAGCCAAGAAAACTTTATGAAATGCCAAAATGTTCCAAATCAGAAAAAATAGAGGATGCTTTATTATGGGAATGCCCAGTGGGAGATATACTTCCCAATTCATCAGATTATAAGTCCTCACTCATAGCACTGACTGCTCATAATTGGCTACTTCGTATATCAGCAACTACGGGAAAAATCCTTGAGAAAATATATCTTGCACCTTATTGCAAATTCAGATACTTGAGCTGGGACACTCCTCAAGAAGTCATTGCAGTTAAGTCAGCTCAGAACAGAGGCTCAGCAGTGGCCCGGCAGGCAGGCATTCAACAACATGTTTTGCTGTACCTTGCAGTGTTCCGAGTTCTACCTTTTTCACTTGTAGGGATTCTAGAGATCAACAAAAAGATTTTTGGGAACGTTACAGATGCTACCTTGTCTCATGGAATACTGATTGTGATGTACAGCTCAGGACTGGTCAGACTCTATAGCTTCCAAACCATCGCTGAACAGTTCATGCAACAGAAACTTGACTTAGGGTGTGCATGCAGATGGGGTGGGACTACTGGAACTGTAGGAGAGGCTCCTTTTGGCATTCCTTGTAATATTAAAATCACAGACATGCCACCACTGCTCTTTGAGGTGTCATCCCTGGAGAATGCTTTTCAGATTGGAGGCCATCCTTGGCACTACATCGTCACACCTAATAAGAAGAAACAGAAAGGAGTTTTCCATATTTGTGCCCTAAAAGACAATTCCCTGAATGAAAATGTACTCACTGTTACAGCTTCTGGACGGGTGGTAAAAAAAAGTTTTAACCTTCTGGATGATGACCCAGAACAAGAGACTTTCAAAATTGTGGACTATGAAGATGAGTTAGATTTGCTTTCTGTGGTAGCTGTTACTCAAATAGATGCTGAAGGAAAAGCTCACCTGGATTTCCACTGTAATGAATATGGAACTTTACTTAAAAGCATTCCACTAGTGGAGTCATGGGATGTGACATATAGCCATGAAGTCTACTTTGACAGAGACTTGGTGCTACACATAGAGCAGAAACCCAACAGAGTCTTCAGCTGCTATGTTTACCAGATGATATGTGACACTGGGGAA---------------------------------GAA------------GAAGAAACC------ATAAACAGAAGCTGT------------------------------
>panTro5
---ATGGGCCCGACCCGGAAGCCCAACGTGTGCAGCCGGCTGAGTCGCCGGGCGCTGGGCTGCTTCTCGCGCGACGCAGGCGTGGTGCAGAGGACCAACCTGGGCATCCTGCGGGCGCTGGTGTGCCAGGAAAGTACTAAATTTAAGAATGTTTGGACAACTCATTCCAGGTCACCTATAGCCTATGAGAGAGGAAGAATATATTTTGACAATTATCGGCGCTGTGTCAGCAGTGTTGCATCTGAGCCAAGAAAACTTTATGAAATGCCAAAATGTTCCAAATCAGAAAAAATAGAGGATGCTTTATTATGGGAATGCCCAGTGGGAGATATACTTCCCAATTCATCAGATTATAAGTCCTCACTCATAGCACTGACTGCTCATAATTGGCTACTTCGTATATCAGCAACTACGGGAAAAATCCTTGAGAAAATATATCTTGCAGCTTATTGCAAATTCAGATACTTGAGCTGGGACACTCCTCAAGAAGTCATTGCAGTTAAGTCAGCTCAGAACAGAGGCTCAGCAGTGGCCCGGCAGGCAGGCATTCAACAACATGTTTTGCTGTACCTTGCAGTGTTCCGAGTTCTACCTTTTTCACTTGTAGGGATTCTAGAGATCAACAAAAAGATTTTTGGGAACGTTACAGATGCTACCTTGTCTCATGGAATACTGATTGTGATGTACAGCTCAGGACTGGTCAGACTTTATAGCTTCCAAACCATCGCTGAACAGTTCATGCAACAGAAACTTGACTTAGGGTGTGCATGCAGATGGGGTGGGACTACTGGAACTGTAGGAGAGGCTCCTTTTGGCATTCCTTGTAATATTAAAATCACAGACATGCCACCACTGCTCTTTGAGGTGTCATCCCTGGAGAATGCTTTTCAGATTGGAGGCCATCCTTGGCACTACATCATCACACCTAATAAGAAGAAACAGAAAGGAGTTTTCCATATTTGTGCCCTAAAAGACAATTCCCTGAATGAAAATGTACTCACTGTTACAGCTTCTGGACGGGTGGTAAAAAAAAGTTTTAACCTTCTGGATGATGACCCAGAACAAGAGACTTTCAAAATTGTGGACTATGAAGATGAGTTAGATTTGCTTTCTGTGGTAGCTGTTACTCAAATAGATGCTGAAGGAAAAGCTCACCTGGATTTCCACTGTAATGAATATGGAACTTTACTTAAAAGCATTCCACTAGTGGAGTCATGGGATGTGACATATAGCCATGAAGTCTACTTTGACAGAGACTTGGTGCTACACATAGAGCAGAAACCCAACAGAGTCTTCAGCTGCTATGTTTACCAGATGATATGTGACACTGGGGAA---------------------------------GAA------------GAAGAAACC------ATAAACAGAAGCTGT------------------------------
>gorGor5
---ATGGGCCCGACCCGGAAGCCCAACGTGTGCAGCCGGCTGAGTCGCCGGGCTCTGGGCTGTTTCTCGCGCGACGCAGGCGTGGTGCAGAGGACCAACCTGGGCATCCTGCGGGCGCTGGTGTGCCAGGAAAGTACTAAATTTAAGAATGTTTGGACAACTCATTCCAGGTCACCTATAGCCTATGAGAGAGGAAGAATATATTTTGACAATTATCGGCGCTGTGTCAGCAGTGTTGCATCTGAGCCAAGAAAACTTTATGAAATGCCAAAATGTTCCAAATCAGAAAAAATAGAGGATGCTTTATTATGGGAATGCCCAGTGGGAGATATACTTCCCAATTCATCAGATTATAAGTCCTCACTCATAGCACTGACTGCTCATAATTGGCTACTTCGTATATCAGCAACTACAGGAAAAATCCTTGAGAAAATATATCTTGCACCTTATTGCAAATTCAGATACTTGAGCTGGGACACTCCTCAAGAAGTCATTGCAGTTAAGTCAGCTCAGAACAGAGGCTCAGTAGTGGCCCGGCAGGCAGGCATTCAACAACATGTTTTGTTGTACCTTGCAGTGTTCCGAGTTCTACCTTTTTCACTTGTAGGGATTCTAGAGATCAACAAAAAGATTTTTGGAAACGTTACAGATGCTACCTTGTCTCATGGAATACTGATTGTGATGTACAGCTCAGGACTGGTCAGACTCTATAGCTTCCAAACCATCGCTGAACAGTTCATGCAACAGAAACTTGACTTAGGGTGTGCATGCAGATGGGGTGGGACTACTGGAACTGTAGGAGAGGCTCCTTTTGGCATTCCTTGTAATATTAAAATCACAGACATGCCACCACTGCTCTTTGAGGTGTCATCCCTGGAGAATGCTTTTCAGATTGGAGGCCATCCTTGGCACTACATCATCACACCTAATAAGAAGAAACAGAAAGGAGTTTTCCATATTTGTGCCCTAAAAGACAATTCCCTGAATGAAAATGTACTCACTGTTACAGCTTCTGGACGGGTGGTAAAAAAAAGTTTTAACCTTCTGGATGATGACCCAGAACAAGAGACTTTCAAAATTGTGGACTATGAAGATGAGTTAGATTTACTTTCTGTGGTAGCTGTTACTCAAATAGATGCTGAAGGAAAAGCTCACCTGGATTTCCACTGTAATGAATATGGAACTTTACTTAAAAGCATTCCACTAGTGGAGTCATGGGATGTGACATATAGCCATGAAGTCTACTTTGACAGAGACTTGGTGCTACACATAGAGCAGAAACCCAACAGAGTCTTCAGCTGCTATGTTTACCAGATGATATGTGACACTGGGGAA---------------------------------GAA------------GAAGAAACC------ATAAACAGAAGCTGT------------------------------
>macFas5
---------------------------------------------------------------------------------------------------------------------------------------------------------------------------------------------------------------------------------------------------------------------------------------------------------------------------------------------------------------------------------------------------------------------------------------------------------------------------A--TACTTGAGCTGGGACACTCCTCAAGAAGTCATTGCAGTTAAGTCAGCTCAGAACAGAGGCTCAGCAGTGGCCCGGCAGGCAGGCATTCAACAACCTGTTTTGCTGTACCTTGCAGTGTTCCGAGTTCTACCTTTTTCACTTGTAGGGATTCTAGAGATCAATAAAAAGATTTTTGGGAACGTTACAGATGCTACCTTGTCTCATGGAATACTGATTGTGATGTACAGCTCAGGACTGGTCAGACTCTATAGCTTCCAAACCATCGCTGAACAGTTCATGCAACAGAAACTTGACTTAGGGTGTGCATGCAGATGGGGTGGGACTACTGGAACTGTAGGAGAGGCTCCTTTTGGCATTCCTTGTAATATTAAAATCACAGACCTACCACCACTGCTCTTTGAGGTGTCATCCCTGGAGAATGCTTTTCAGATTGGAGGCCATCCTTGGCACTACATCATCACACCTAATAAGAGGAAACAGAAAGGAGTTTTCCATATTTGTGCCCTAAAAGACAATTGCCTGAATGAAAATGTACTCACTGTTACAGCTTCTGGACGGGTGGTAAAAAAAAGTTTTAACCTTCTGGATGATGACCCAGAACAAGAGACTTTCAAAATTGTGGACTATGAAGATGAGTTAGATTTGCTTTCTGTGGTAGCGGTTACTCAAATAGACGCTGAAGGAAAAGCTCACCTGGATTTCCACTGTAATGAATATGGAACTTTACTTAAAAGCATTCCACTAGTGGAGTCATGGGATGTGACATATAGCCATGAAGTCTACTTTGACAGAGACTTAGTGCTACACATAGAGCAGAAACCCAACAGAGTCTTCAGCTGCTATGTTTACCAGATGGTATGTAACACTGCAGAA---------------------------------GAA------------GAAGAAACC------ATAAACAGAAGCTGTTA----------------------------
>saiBol1
---ATGGGTCCGACCCGGAAGCCCAACGTGTGCAGCCGGCTGAGTCGCCGGGCGCTGGGCTGCTTCTCGCGCGACGCAGGCGTGGTACAGAGGACCAACCTGGGCATCCTACGGGCGCTGGTGTGCCAGGAAAGTACTAAATTTAAGAATGTCTGGACAACTCATTCCAGGTCACCTATAGCCTATGAGAGAGGAAGAATATATTTTGACAATTATCGGCGCTGTGTCAGCAGTGTTGCATCGGAGCCAAGAAAACTTTATGAAATGCCAAAATGTTCCAAATCAGAAAAAATAGAAGATGCTTTGTTATGGGAATGCCCAGTGGGAGATATACTTTCCAATTCAGCTGATTATAAGTCCTCACTCATAGCACTAACTGCTCATAATTGGCTACTTCGTGTATCAGCAACTACAGGAAAAATCCTTGAGAAAATATATCTTGGACATTATTGCAAATTCAGATACTTGAGCTGGGACACCCCTCAAGAAGTCATTGCAGTCAAGTCAGCACAGAACAGAGGCTCAGCAGTGGCCCGGCAGGCAGGCATTCAACAACCCGTTTTGCTCTACCTTGCAGTGTTCCAAGTTCTACCTTTTTCGCTTGTAGGGATTCTAGAGATCAACAAAAAGATTTTTGGGAACGTTACAGATGCTACCTTGTCTCATGGAATACTGATTGTGATGTACAACTCAGGACTGGTCAGACTCTATAGCTTCCAAACCATCGCTGAACAGTTCATGCAACAGAAACTTGACTTAGGGTGTGCATGCAGATGGGGTGGGACTACTGGAACTGTAGGAGAGTCTCCTTTTGGCATTCCTTGTAATATTAAAATCACAGACACACCGCCACTGCTCTTTGAGGTGTCATCCCTGGAGAATGCTTTTCAGATTGGAGGCCATCCTTGGCACTACATCATCACACCTAATAAGAAGAAACAGAAAGGAGTTTTCCATATTTGTGCCCTAAAAGACAATTCCCTGAATGAAAATGTACTCACTGTTACAGCTTCTGGACGGGTGGTAAAAAAAAGTTTTAACCTTCTGGATGATGACCCAGAACAAGAGACTTTCAAAATTGTGGACTATGAAGATGAGTTAGATTTGCTTTCTGTGGTAGCTGTTACTCAAATAGATGCAGAAGGAAAAGCTCACCTGGATTTCCACTGTAATGAATATGGAACTTTACTTAAAAGCATTCCACTGGTGGAGTCATGGGATGTGACATATAGTCATGAAGTCTACTTTGACAGAGACTTGGTGCTACACATAGAGCAGAAACCCAACAGAGTCTTCAGCTGCTATGTTTACCAGATGGTATGTGACACTGGGGAA---------------------------------GAA------------GAAGAAACC------GTAAACAGAAGTTGT------------------------------
>tarSyr2
---ATGGGCCCGACCCGGAAGCCCAACGTGTGCCGCCGGCTGAGCCGCCGGGCGCTAGGCTGCTTCTCGCGCGACGCAGGCGTGGTGCAGAGGACGAACCTGGGTATCCTGCGGGCGCTGGTGTGCCAGGAAAGTACTAAATTTAAGAATGTTTGGACAACTCATTCCAAGTCACCTATAGCCTATGAGAGAGGAAAGATATATTTTGACAATTATCGGCGTTGTGTCAGCAGTGTTGCATCAGAACCAAGAAAACTTTATGAAATGCCAAAATGTTCCAAATCAGAAAAAATAGAAGATGCTTTATTATGGGAATGTCCAGTGGGGGAAATACTTGCCAATTCATCAGATTACAAGTCCTCACTAATAGCACTGACTGCTCACAATTGGCTGCTTCGTATATCAGCAACTACAGGAAAAATTCTTGAGAAAATATATCTTGCTTCTTATTGCAAATTCAGATACTTGAGCTGGGATACTCCTCAAGAAATCATTGCAGTCAAGTCAGCTCAGAACAAAGGCTCAGCAGTGGCCCGGCAGGCAGGCATTCAACAACCTGTTTTGCTGTACCTTGCAGTGTTTCGAGTTCTACCTTTTTCACTTGTAGGGATTCTAGAAATCAACAAAAAGATTTTCGGGAACATTACAGATGCTACCTTGTCTCATGGCATACTGATTGTGATGTACAGCTCAGGACTGGTCAGACTCTATAGCTTCCAGGCCATCACTGAACAGTTCATGCAACAGAAACTTGACTTAGGGTGTGCATGCAGATGGGGTGGGACTACTGGAACTGTAGGAGAGGCTCCTTTTGGCATTCCTTGTAATATTAAAATCACAGACATGCCGCCACTGCTCTTTGAGGTGTCATCCCTGGAAAATGCTTTTCAGATTGGAGGCCATCCTTGGCACTACATCATTACACCTAATAAGAAGAAACAGAAAGGTGTATTCCATATTTGTGCCCTAAAAGACAACTCCCTGAATGAAAACTTATTCACTGTTACAGCTTCTGGACGGGTGGTAAAAAAAAGTTTTAACCTTCTGGATGATGACCCAGAACAAGAGACTTTTAAAATTGTGGACTATGAAGATGAGTTGGATTTGCTTTCTGTGGTAGCTGTTACTCAAATAGATGCTGAAGGAAAAGCTCACCTGGATTTCCACTGTAATGAATATGGAACTTTACTTAAAAGCATTCCCCTAGTGGAGTCGTGGGATGTGACATATAGCCATGAAGTCTACTTTGACCGAGACTTAGTACTACACATAGAACAGAAACCCAACAGGGTCTTCAGCTGCTATGTTTACCAGATGGTTTGTGACACTGGGGAA---------------------------------GAG------------GAAGAAACC------ATCAACAGAGGTTCT------------------------------
>calJac3
---ATGGGCCCGACCCGGAAGCCTAACGTGTGCAGCCGGCTAAGTCGCCGGGCGCTGGGCTGCTTCTCGCGCGACGCAGGCGTGGTACAGAGGACCAACCTGGGCATCCTACGGGCGCTGGTGTGCCAGGAAAGTACTAAATTTAAGAATGTCTGGACAACTCATTCCAGGTCACCTATAGCCTATGAGAGAGGAAGAATATATTTTGACAATTATCGGCGCTGTGTCAGCAGTGTTGCATTGGAGCCAAGAAAACTTTATGAAATGCCAAAATGTTCCAAATCAGAAAAAATAGAAGATGCTTTGTTATGGGAATGCCCAGTGGGAGATAAACTTCCCAATTCAGCTGATTGTAAGTCCTCACTCATAGCACTAACTGCTCATAATTGGCTACTTCGTATATCAGCAACTACAGGAAAAATCCTTGAGAAAATATATCTTGGACCTTATTGCAAATTCAGATACTTGAGCTGGGACACTCCTCAAGAAGTCATTGCAGTCAAGTCAGCACAGAACAGAGGCTCAGTAGTGGCCCGGCAGGCAGGCGTTCAACAACCCATTTTGCTCTACCTTGCAGTGTTCCAAGTTCTACCTTTTTCACTTGTAGGGATTCTAGAGATCAACAAAAAGATTTTTGGGAACGTTTCAGATGCTACCTTGTCTCATGGAATACTGATTGTGATGTACAACTCAGGACTGGTCAGACTCTATAGCTTCCAAACCATCGCTGAACAGTTCATGCAACAGAAACTTGACTTAGGGTGTGCATGCAGATGGGGTGGGACTACTGGAACTGTAGGAGAGTCTCCTTTTGGCATTCCTTGTAATATTAAAATCACAGACACACCACCACTGCTCTTTGAGGTGTCATCCCTGGAGAATGCTTTTCAGATTGGAGGCCATCCTTGGCACTACATCATTACACCTAATAAGAAGAAACAGAAAGGAGTTTTCCATATTTGTGCCCTAAAAGACAATTCCCTGAATGAAAATGTACTCACTGTTACAGCTTCTGGACGGGTGGTAAAAAAAAGTTTTAACCTTCTGGATGATGACCCAGAACAAGAGACTTTCAAAATTGTGGACTATGAAGATGAGTTAGATTTGCTTTCTGTGGTAGCTGTTACTCAAATAGATACTGAAGGAAAAGCTCACCTGGATTTCCACTGTAATGAATATGGAACTTTACTTAAAAGCATTCCATTGGTGGAGTCATGGGATGTGACATATAGCCATGAAGTCTACTTTGACAGAGACTTGGTGCTCCACATAGAGCAGAAACCCAACAGAGTCTTCAGCTGCTATGTTTACCAGATGGTATGTGACACTGGGGAA---------------------------------GAA------------GAAGAAACC------GTAAACAGAAACTGT------------------------------
>micMur3
---ATGGGCCCGACCCGGAAGCCCAATGTGTGCCACCGGCTGAGTCGGAGGGCGCTGGGCAGCTTCTCGCGCGACGCAGGCGTGGTGCAGAGGACGAACCTAGGCATCCTGAGGGCGCTGGTGTGCCAGGAAAGTACTAAATTTAAGAATGTCTGGATAACTCATTCCAAGTCACCTATAGCCTATGAGAGAGGAAGAATATATTTTGACAATTATCGATGCTGTATCAGCAGTGTTGCGTCAGAGCCAAGAAAACTTTATGAAATGCCAAAATGTTCCAAATCAGAAAAAATAGAGGATGCTTTATTGTGGGAATGCCCAGTGGGGGAAGTACTTCCCAATCAGTCAGATTATAAGTCCTCACTCATAGCACTGACTGCTCATAATTGGCTACTTCGTATATCAGCAACTACAGGAAAAGTCCTTGAGAAAATATATCTTGCTTCTTATTGCAAATTCAGATACCTGAGCTGGGACACTCCTCAAGAAGTCATTGCAGTCAAATCAGCTCAGAACAAAGCCTCAGCAGCGGCCCGGCAGGCAGGCATTCAACAACCTGTTCTGCTGTACCTTGCAGTGTTTCGAGTTCTGCCTTTTTCACTTGTAGGAATTCTAGAGATCAACAAAAAGATTTTCGGGAATGTTACAGATGCTACCTTGTCTCATGGAATACTGATTGTGATGTACAGCTCGGGACTGGTCAGACTGTATAGTTTCCAAACCATCACTGAACAGTTCATGCAACAGAAACTTGACTTAGGGTGTGCATGCAGATGGGGTGGGACTACTGGAACTGTAGGAGAGGCTCCTTTTGGCATTCCTTGTAATATTAAAATCACAGACCCACCACCACTGCTCTTTGAGGTGTCATCTCTGGAGAATGCTTTTCAGATTGGAGGCCATCCTTGGCACTACATCATCACACCTAATAAGAAGAAACAAAAAGGGGTTTTCCATATTTGTGCCCTAAAAGACAACTCCTTGAATGAAAATTTATTCACTGTTACAGCTTCTGGACGGGTGGTAAAAAAAAATTTTCACCTTCTGGATGACGACCCAGAACAAGAGACTTTCAAAATTGTGGACTATGAAGATGAGTTGGATTTGCTTTCTGTTGTAGCTGTTACTCAGATAGATGCTGAAGGCAAAGCTCACTTGGATTTCCACTGTAATGAATATGGAACCTTACTTAAAAGCATTCCACTAGTGGAGTCATGGGATGTGACATACAGCCATGAAGTCTACTTTGATAGAGACTTGGTGCTACACATAGAACAGAAACCCAACAGGGTCTTCAGCTGCTATGTTTACCAGATGGTATGTGACACTGGGGAA---------------------------------GAA------------GAAGAAACC------ATAAACAGAAGTCAT------------------------------
>oryCun2
---ATGGGCCCCACCCGGAAGCCTAACGTCTGCAGCCGGCTGAGTCGCCGGGCGCTGGGCTTCTTCTCGCGTGATGCAGGCGTGGTGCAGAGGACGAACCTGGGCATCCTGCGGGCGCTGGTGTGCCAGAAAAGTACTAAATTTAAGAATGTTTGGACAACTCATTCCAAGTCGCCGATAGCCTATGAGAGAGGAAGAATATATTTTGACAATTACCGGTGCTGTATCAGCAGTGTTGCATCAGAGCCAAGAAAACTTTATGAAATGCCAAAATGTTCCAAATCAGAAAAAATTGAAGATGCTTTATTATGGGAATGCCCAGTGGGGGAAATACTTCCCAATGCATCAGATTATAAATCCTCACTCATAGCACTGACTGCTCATAATTGGCTACTTCGCATATCAGCAACGACAGGAAAAATCCTTGAGAAAATATATCTTGCATCTTACTGTAAATTCAGATACTTGAGCTGGGACACTCCTCAAGAAGTCATTGCAGTCAAATCAGCTCAGAACAAAGCCTCAGCAGTGGCCCGGCAGGCAGGCATTCAGCAGCCTGTTTTGTTATACCTTGCGGTGTTCCGAGTTCTGCCATTTTCGCTTGTAGGGATTCTGGAGATCAATAAAAAGATTTTCGGGAGTGTTACAGATGCTACTTTGTCTCATGGGATACTGATTGTGATGTACAGCTCGGGATTGGTCAGACTGTATAGCTTCCAAGCCATCACTGAACAGTTCATGCAACAGAAACTTGACTTAGGGTGTGCATGCAGATGGGGTGGGACTGCTGGAACTGTAGGAGAGGCTCCTTTTGGCATTCCTTGTAATATTAAAATAACAGACTCACCACCACTGCTCTTTGAAGTGTCATCCCTGGAGAATGCTTTTCAGATTGGAGGCCATCCTTGGCACTATATCATCACACCTAACAAGAAGAAACAGAAAGGAGTTTTCCATATTTGTGCTCTAAAAGACAAATCATTGAATGAAAACTTATTCACTGTTACGGCGTCTGGACGGGTAGTAAAGAAAAATTTTACCCTTCTGGATGATGACCCAGAACAAGAGACTTTCAAAATTGTGGACTATGAAGATGAATTGGATTTGCTTTCTGTGGTAGCTGTTACTCAGATAGATGCTGAAGGAAAAGCTCACCTGGATTTTCACTGTAATGAATATGGAACTTTACTTAAAAGTATTCCACTAGTAGAGTCATGGGATGTGACATATAGCCATGAAGTCTACTTTGACAGAGACTTGGTGCTGCACATTGAACAGAAACCCAACAGAGTCTTCAGCTGCTATGTATACCAGATGGTATGTGACACGGGGGAA---------------------------------GAA------------GAAGAAACC------ATAATCAGAAGTTGT------------------------------
>triMan1
---ATGGGCTGGACCCGGAAGCCCAACGTGTGCCGCCAGCTGAGTCGCCGGGCGCTGGGCTGCTTTTCACGCGACGCGGGCGTGGTACAGAGGACGAACCTGGGCATCCTCCGGTTGCTTGTGTGCCAGGAAAGTACTAAGTTTAAGAATGTTTGGACAACTCATTCCAAGTCACCTATAGCCTATGAGAGAGGAAGAATATATTTTGACAATTATCGCTGCTGTGTTAGCAGTGTTGCATCAGAGCCGAGAAAACTTTATGAAATGCCAAAATGTTCCAAATCAGAAAAAATAGAGGATGCTTTATTATGGGAATGCCCAGTGGGGGAAGTACTTCCCAATCCATCAGATTATAAATCCTCACTCATTGCACTGACTGCTCATAATTGGCTACTTCGTATATCTGCAACTACTGGAAAAATCCTTGAGAAGATATATCTTGCTTCCTATTGCAAATTCAGATACTTGAGCTGGGACACTCCTCAAGAAGTCATTGCAGTCAAGTCAGCTCAGAACAAAGTCTCAGCAGTGGCACGCCAGGCAGGTATTCAACAGTCCGTTTTGCTGTACCTTGCAGTGTTCCGTGTTCTACCTTTTTCACTCATAGGGGTTTTGGAGATCAACAAAAAAATTTTCGGGAACGTTACAGATGCTACCTTATCTCATGGAATACTGATTGTGATGTATAGCTCGGGACTGGTCAGACTCCATAGCTTCCAAGCCATCACTGAACAGTTCATGCAACAGAAACTTGACTTAGGGTGTGCATGCAGATGGGGTGGGACTACTGGAACTGTAGGAGAGGCTCCTTTTGGCATTCCTTGTAATATTAAAATCACAGACATGCCACCACTGCTCTTTGAGGTGTCCTCCCTGGAGAACGCTTTTCAGATTGGAGGCCATCCTTGGCATTATATCATCACACCTAATAAGAAGAAACAGAAAGGAGTTTTCCATATTTGTGCCCTAAAAGACAATTCCTTGAATGAAAACTTATTCACTGTTACAGCTTCTGGACGGGTAGTAAAAAAACATTTTGACCTTCTGGATGACGAACCAGAACAAGAGACTTTCAAAATTGTGGACTATGAAGACGAGTTGGACTTGCTGTCTGTGGTAGCTGTTACTCAACTAGATGCTGAAGGAAAAGCTCACCTGGATTTCCACTGTAATGAATACGGCACTTTACTTAAAAGCATTCCACTAGTGGAGTCATGGGATGTGACATATAGCCATGAAGTCTACTTTGACAGAGACTTGGTACTACACATAGAACAGAAGCCCAACAGGGTCTTCAGCTGCTACGTTTACCAGATGGTATGTGACACTGGAGAA---------------------------------GAA------------GAAGAAACC------ATAGACAGATGTTGT------------------------------
>loxAfr3
---ATGGGCAGGACCCGCAAGCCCAACGTGTGCCGCCTGCTGAGCCGCCGGGCGCTGGGCTGCTTTTCACGCGACGCAGGCGTGGTACAGAGGACGAACCTGGGCATCCTGCGAATGCTCGTGTGCCAGGAAAGTACTAAGTTTAAGAATGTTTGGACAACTCATTCCAAGTCACCTATAGCCTATGAGAGAGGAAGAATATATTTTGACAATTATCGGTGCTGTGTTAGCAGTGTTGCATCAGAGCCGAGAAAACTTTATGAGATGCCAAAATGTTCCAAATCAGAAAAAATAGAGGATGCTTTATTATGGGAATGCCCAGTGGGGGAAGTACTTCCCAATCCATCAGATTATAAATCCTCACTCATTGCACTGACTGCTCATAATTGGCTACTTCGTATATCTGCAACTACTGGAAAAATCCTTGAGAAGATATATCTTGCTTCCTATTGCAAATTCAGATACTTGAGCTGGGACACTCCTCAAGAAGTCATTGCAGTCAAGTCAGCTCAGAACAAAGTCTCAGCAGTGGCCCGCGAGGCAGGCCTTCAACAGTCTGTTTTGCTGTACCTTGCAGTGTTCCGTGTTCTACCTTTTTCACTCATAGGGATTTTGGAGATCAACAAAAAAATTTTCGGGAACGTTACAGATGCTACCTTATCTCACGGAATACTGATAGTGATGTATAGCTCGGGACTGGTCAGACTCCATAATTTCCAAGCCATCACTGAACAGTTCATGCAACAGAAACTTGACTTAGGGTGTGCATGCAGATGGGGTGGGACTACTGGAACTGTAGGAGAGGCTCCTTTTGGCATTCCTTGTAATATTAAAATCACAGACATGCCACCACTGCTGTTTGAGGTATCCTCCCTGGAGAATGCTTTTCAGATTGGAGGCCATCCTTGGCATTATATCATCACACCTAATAAGAAGAAACAGAAAGGAGTTTTCCATATTTGTGCCCTAAACGACAATTCCTTGAATGAAAACTTATTCACTGTTACAGCTTCTGGACGGGTAGTGAAAAAACATTTTAACCTTCTGGATGATGACCCAGAGCAAGAGACTTTCAAAATTGTAGACTATGAAGATGAGTTGGATTTGCTGTCTGTGGTAGCTGTTACTCAACTAGATGCTGAAGGAAAAGCTCACCTGGATTTCCACTGTAATGAATATGGAACTTTACTTAAAAGCATTCCACTAGTGGAGTCATGGGATGTGACGTACAGCCATGAAGTCTACTTTGACAGAGACTTGGTACTACACATAGAACAGAAGCCAAACAGAGTCTTCAGCTGCTACGTTTACCAGATGGTATGTGACACTGGAGAA---------------------------------GAA------------GAAGAAAAC------ATAGACAGACGTTGT------------------------------
>dasNov3
---ATGGGTCCGACCCGGAAGCCCAACGTGTGCCGCCAACTGAGCCGCCGGGCGCTGGGCTTCTTCTCGCGCGACGCGGGCGTGGTGCAGAGGACGAACCTGGGCCTTCTGCGAGTGCTTGTGTGCCAGGAAAGTACTAAGTTCAAGAATGTTTGGACAACTCATTCCAAGTCACCTATTGCCTATGAGAGAGGAAGAATATATTTTGATAATTATCGGTGTTGTGTCAGCAGCATTGCATCAGAGCCAAGAAAACTTTATGAAATGCCAAAATGTTCAAAATCCGAAAAAATAGAAGATGCTTTATTATGGGAATGCCCAGTGGGAGAAATACTTCCCAGTCCATCAGATTATAAGTCCTCACTCATAGCACTGACTGCTCATAATTGGCTACTCCGTATATCTGCAACTACTGGAAAAATCCTTGAGAAAATATATCTTGCCTCCTATTGCAAATTCAGATACTTGAGCTGGGACACCCCTCAAGAAGTCATTGCAGTCAAGTCAGCCCAGAACAAAACCTCAGCAATAGCCCGCCAGGCAGGCATTCAGCAGACTATTTTGCTGTACCTTGCAGTGTTCCGCGTTCTACCTTTTTCACTTGTAGGGATTCTAGAGATCAGTAAAAAGATTTTCGGGAACATTACAGATGCTACTTTGTCTCATGGAATACTGATTGTGATGTACAGCTCAGGACTGGTCAGACTTTATAATTTCCAAGCCATCGCTGAACAGTTCATGCAACAGAAACTTGACTTAGGGTGTGCATGCAGATGGGGTGGGACTACTGGAACTGTAGGAGAGGCTCCTTTTGGCATTCCTTGTAATATTAAAATCACAGACACACCACCACTGCTCTTTGAAGTGTCTTCACTGGAGAATGCTTTTCAGATTGGAGGCCATCCTTGGCATTACATCATCACACCTAATAAGAAGAAACAGAAAGGGGTTTTCCATATTTGTGCCCTAAAAGACAATTCCTTGAATGAAAACTTACACACTGTTACTGCTTCTGGACGAGTGGTAAAAAAAACTTTTAGTCTTCTGGATGATGACCCAGAGCAAGAGACTTTCAAAATTGTAGACTATGAAGATGAATTAGATTTGCTTTCCGTGGTAGCTGTTACTCAACTAGATGCTGAAGGAAAAGCACACCTGGATTTCCACTGTAATGAATATGGAACTTTACTAAAAAGCATTCCACTCGTGGAGTCATGGGATGTGACATACAGCCATGAAGTCTACTTTGACAGAGATTTGGTGCTACACATAGAACAGAAACCTAACAGGGTCTTCAACTGCTATGTTTACCAGATGGTATGTGACAATGGGGAA---------------------------------GAA------------GAAGAAACC------ATAAGCAGAAGTTGT------------------------------
>eriEur2
---ATGGGCCCGAGCCGGAAGCCCAATGTGTGCCGCAGGCTGAGTCGCCGGACTCAGGGCTTCTTCTCGCGCGATGCAGGCGTGGTGCAGAGGACGAATCTGGGCATCCTGCGGGCGCTGGTGTGCCAGGAAAGCACTAAGTTCAAGAACGTTTGGACCACTCATTCCAAGACACCGATAGCCTATGAGAGAGGAAGAATATATTTTGATAATTATCGGTGCTGTGTCAGCAGTGTTGCATCAGAACCAAGAAAACTTTATGAAATGCCAAGATGTTCCAAAACAGAAAAAATAGAAGATGCGTTATTATGGGAATGTCCAGTGGGGGAAATGCTGCCCAACCCATCAGATTATAAATCCTCACTCATAGCACTCACTGCTAATAATTGGTTACTCCGAATATCAACAACTACGGGAAAAGTCCTTGAGAAAATATATCTTGCTTCATATTGCAAATTCAGATACTTGAGCTGGGACACTCCTCAAGAAGTCATCGCAGTCAAGTCAGCTCAGAACAAAGGCTCAACTTTGGCCCGGCAGGCAGGCATTCAACAGTCTGTTTTGCTGTACCTTGCTGTGCTCCGTGTCCTCCCTTTTTCCCTCATAGGGATTTTGGAGATCAACAAAAAGATTTTCGGCAATGTTACAGATGCTACTTTGTCTCACGGAATACTGATTGTGATGTACAGCTCGGGACTGGTCAGACTCTATAGCTTCCAAATCATCACTGAACAGTTCATGCAACAGAAACTTGACTTAGGGTGTGCATGCAGATGGGGTGGGACTACTGGAACTGTGGGAGAGGCTCCTTTTGGCATTCCTTGTAATATTAAAATCACAGACACTCCACCGCTGCTTTTTGAGGTGTCCTCGCTAGAGAATGCTTTTCAGATTGGAGGTCATCCTTGGCACTACATCATCACACCTAATAAGAAGAAACAAAAAGGAGTTTTTCATATTTGTGCCCTAAAAGACAATTCCTTGAATGAAAACTTATTCACTGTTACATCTTCTGGACGAGTAGTAAAAAAAAGTTTTAACCTTTTGGATGATGACCCAGAACAAGAGACTTTCAAAATTGTGGACTATGAAGACGAGCTGGATTTGCTTTCTGTGGTAGCTGTTACTCAGATAGATACTGAAGGGAAAGCTCATCTGGATTTTCACTGTAATGAATATGGAACTCTGCTTAAAAGTATTCCACTAGTGGAGTCATGGGATGTGACATACAGCCATGAAGTCTACTTTGACAGAGACTTGGTACTACACATAGAACAGAAACCGAACAGAATCTTCAACTGCTATGTTTACCAGATGGTCTGCGACCCTGGGGAA---------------------------------GAAGACGATGACGGAGAAGAAACT------GCAAGTACAAGTTGTGAAAAAGAA---------------------
>cerSim1
---ATGGGCCCAACCCGGAAGCCCAACGTGTGCCGCCGGCTGAGTCGCCGAGCGCTGGGCTTCTTCTCGCGTGACGCAGGCGTGGTGCAGAGGACGAACCTGGGCATCCTGCGGGTGCTGGTGTGCCAGGAAAGTACTAAATTTAAGAATGTTTGGACAACTCATTCCAAGTCACCCATAGCCTATGAGAGAGGAAGAATATATTTTGACAATTATCGGTGCTGTGTCAGCAGTGTTGCATCAGAGCCAAGAAAACTTTATGAAATGCCAAAATGTTCCAAATCGGAAAAAATAGAGGATGCTTTATTATGGGAATGCCAAGTGGGAGAAACGCTGCACAATCCATCAGATTATAAATCCTCGCTCATAGCAGTGACTGCTCATAATTGGCTACTTCGTATATCAGCAACCACGGGAAAAGTCCTTGAGAAAGTATACCTTGCTTCGTATTGCAAATTCAGATACTTGAGCTGGGACACTCCTCAAGAAGTCATTGCAGTCAAGTCAGCTCAGAACAAAGGCTCAGCATCGGCCCGGCAGGCAGGCATTCAACAGCCTGTTTTGCTGTACCTTGCAGTGTTCCATGTTCTACCTTTTTCACTCGTAGGGATTCTGGAGATCAACAAAAAGATTTTCGGGAATGTTACAGATGCTACCTTGTCTCATGGAATACTGATTGTGATGTACAGCTCGGGATTGGTCAGACTCTACAGCTTCCAAGCCATCACTGAGCAGTTCATGCAACAGAAACTTGACTTAGGGTGTGCATGCAGATGGGGTGGGACTACTGGAACTGTAGGAGAGGCTCCTTTTGGCATTCCTTGTAATATTAAAATCACAGATGCGCCACCACTGCTCTTTGAGGTGTCCTCCCTGGAGAATGCTTTTCAGATTGGAGGCCATCCTTGGCACTACATCATCACACCTAATAAGAAGAAACAGAAAGGAGTTTTCCATATTTGTGCCCTGAAAGATAATTCCTTGAATGAAAACTTACCCACTGTTACAGCTTCTGGACGGGTGGTAAAAAAAAGTTTTAACCTTCTGGATGACGACCCAGAACAAGAGACTTTCAAAATTGTGGACTATGAAGATGAGTTGGATTTGCTTTCTGTGGTAGCTGTTACTCAAATAGATGCTGAAGGAAAAGCTCACCTGGATTTCCACTGTAATGAATATGGAACTTTACTTAAAAGCATTCCACTAGTGGAGTCATGGGATGTGACATATAGCCATGAAGTCTACTTTGACAGAGACTTGGTACTACACATAGAACAGAAACCCAGCAGGATCTTCAGCTGCTATGTTTACCAGATGGTATGTGACCCTGGGGAA---------------------------------GAA------------GAAGAAACC------ACAAACAGAAGTTATGAAAAAGAG---------------------
>HLturTru3
---ATGGGCCCAAGCCAGAAGCCCAACGTGTGCCGCAGGCTGAGTCGCCGGGCGCTGGGCTTCTTCTCTCGGGACGCGGGCGTGGTGCAGAGGACGAACCTGGGTATCCTGCGGGCGCTGGTGTGCCAGGAAAGTACTAAGTTTAAGAATGTTTGGACAACTCATTCCAAGTCACCTATAGCCTATGAGAGAGGAAGAATATATTTTGACAACTATCGGTGCTGTGTCAGCAGCGTTGCATCAGAGCCAAGAAAACTTTATGAAATGCCAAAATGTTCCAAATCAGAAAAAATAGAGGATGCTTTATTATGGGAATGCCCAGTGGGAGAAATGCTTCCCAATACATCAGATTATAAATCCTCACTCATAGCACTGACTGCTCATAATTGGCTACTTCGTATATCAGCAACTACAGGAAAAGTCCTTGAGAAAATATATCTTGCTTCATATTGCAAATTCAGATACTTGAGCTGGGACACTCCTCAAGAAGTCATTGCAGTCAAGTCAGCTCAGAGCAAAGGCTCAGCATTGGCCCAGCAGGCAGGCATTCAACAACCTGTTTTGCTGTACCTTGCAGTGTTCCATGTGCTACCTTTTTCACTCATAGGGATTCTGGAGATCAACAAAAAGATTTTCGGGAGCGTAACAGATGCCACCTTGTCTCATGGAATACTGATTGTGATGTACAGCTCGGGACTGGTCAGACTTTATAGCTTCCAAGCCATCACTGAACAGTTCATGCAACAGAAACTTGACTTAGGGTGTGCATGCAGATGGGGTGGGACTACTGGAACTGTAGGAGAGGCTCCTTTTGGCATTCCTTGTAATATTAAAATCACAGATACACCACCACTGCTCTTTGAGGTGTCCTCCCTGGAGAATGCTTTTCAGATTGGAGGCCATCCTTGGCACTACATTATCACACCTAATAAGAAGAAACAAAAAGGAGTTTTCCATATTTGTGCCCTAAAGGACAATTCCTTGAATGAAAACTTACCCACTGTTACAGCTTCTGGACGGGTGGTAAAAAAAAGCTTTAACCTTCTGGATGATGACCCAGAACAAGAGACTTTCAAAATTGTGGACTATGAAGATGAGTTAGATTTGCTTTCTGTGGTAGCTGTTACTCAAATAGATGCTGAAGGAAAAGCTCACCTGGATTTCCACTGTAATGAATATGGAACTTTACTTAAAAGCATTCCACTCGTGGAGTCATGGGATGTGACATATAGCCACGAAGTTTACTTTGACAGAGACTTGGTACTACACATAGAACAGAAACCCAGCAGGGTCTTCAGCTGCTATGTTTACCAGATGGTATGTGACCCTGGGGAA---------------------------------GAA------------GAAGAAACC------ACAAACAGAAGTTGTAAAAAAGATTGCAATAATTTTAAATTT---
>balAcu1
---ATGGGCCCAAGCCAGAAGCCCAACGTGTGCCGCAGGCTGAGTCGCCGGGCGCTGGGCTTCTTCTCTCGGGACGCGGGCGTGGTGCAGAGGACGAACCTGGGTATCCTGCGGGCGCTGGTGTGCCAGGAAAGTACTAAGTTTAAGAATGTTTGGACAACTCATTCCAAGTCACCAATAGCCTATGAGAGAGGAAGAATATATTTTGACAACTATCGGTGCTGTGTCAGCAGTGTTGCATCAGAGCCAAGAAAACTTTATGAAATGCCAAAATGTTCCAAATCAGAAAAAATAGAGGATGCTTTATTATGGGAATGCGCAGTGGGAGAAATGCTTCCCAATACATCAGATTATAAATCCTCACTCATAGCACTGACTGCTCATAATTGGCTACTTCGTATATCAGCAACTACAGGAAAAGTCCTTGAGAAAATATATCTTGCTTCATATTGCAAATTCAGATACTTGAGCTGGGACACTCCTCAAGAAGTCATTGCAGTCAAGTCAGCTCAGAACAAAGGCTCAGCATTGGCCCAGCAGGCAGGCATTCAGCAGCCTGTTTTGCTGTACCTTGCAGTGTTCCATGTGCTACCTTTTTCACTCATAGGGATTCTGGAGATCAACAAAAAGATTTTCGGGAGCGTAACAGATGCCACCTTGTCTCATGGAATACTGATTGTAATGTACAGCTCGGGACTGGTCAGACTTTATAGCTTCCAAGCCATCACTGAACAGTTCATGCAACAGAAACTTGACTTAGGGTGTGCATGCAGATGGGGTGGGACTACTGGAACTGTAGGAGAGGCTCCTTTTGGCATTCCTTGTAATATTAAAATCACAGATACACCACCACTGCTCTTTGAGGTGTCCTCCCTGGAGAATGCTTTTCAGATTGGAGGCCATCCTTGGCACTACATCATCACACCTAATAAGAAGAAACAAAAAGGAGTTTTCCATATTTGTGCCCTAAAGGACAATTCCTTGAATGAAAACTTACCCACTGTTACAGCTTCTGGACGGGTGGTAAAAAAAAGCTTTAACCTTCTGGATGATGACCCAGAACAAGAGACTTTCAAAATTGTGGACTATGAAGATGAGTTGGATTTGCTTTCTGTGGTAGCTGTTACTCAAATAGATGCTGAAGGAAAAGCTCACCTGGATTTCCACTGTAATGAATATGGAACTTTACTTAAAAGCATTCCACTCGTGGAGTCATGGGATGTGACATATAGCCACGAAGTTTACTTTGACAGAGACTTGGTACTACACATAGAACAAAAACCCAGCAGGGTCTTCAGCTGCTATGTTTACCAGATGGTATGTGACCCTGGGGAA---------------------------------GAA------------GAAGAAACC------ACAAACAGAAGTTGTAAAAAAGATTGCAGTAGTTTTAAATTT---
>susScr11
---ATGGGGCCAAGTCAGAAGCCCAACGTGTGCTGCCGGCTAAGTCGCCGGGCGCTGGGCTTCTTCTCGCGCGACGCGGGCGTGGTGCAGAGGACCAACCTGGGCATCCTGCGGGCGCTGGTGTGCCAGGAAAGTACTAAATTTAAGAATGTTTGGACGACTCATTCCAAGTCACCTATAGCCTATGAGAGAGGAAGAATATATTTTGATAATTATCGATGCTGTGTCAGCAGTGTTGCATCAGAGCCAAGAAAACTCTATGAAATGCCAAAATGTTCCAAATCAGAAAAAATAGAGGATGCTTTATTATGGGAATGCCCAGTGGGCGAAATGCTTCCCAATTCATCCGATTATAAATCCTCACTCATAGCACTGACTGCTCATAATTGGCTACTTCGTATATCAGCAACTACCGGAAAAGTCCTTGAGAAAATATATCTTGCTTCATATTGCAAATTCAGATACTTGAGTTGGGATACTCCTCAAGAAGTCATTGCAATCAAGTCAGCTCAAAACAAAAGCTCAGCATTGGCCCGGCAGGCAGGCATTCAACAGCCTGTTTTGCTGTACCTTGCAGTGTTCCATGTGCTACCTTTCTCACTAATAGGGATTTTGGAAATCAACAAAAAGATTTTCGGGAACGTTACAGATGCCACCTTGTCTCATGGAATACTGATTGTGATGTATAGCTCAGGACTGGTCAGACTTTATAGCTTCCAAGCCATCACTGAACAGTTCATGCAACAGAAACTTGACTTAGGGTGTGCATGCAGATGGGGTGGGACTACTGGAACTGTAGGAGAGGCTCCTTTTGGCATTCCTTGTAATATTAAAATCACAGACACACCACCACTGCTCTTTGAGGTGTCCTCCCTAGAGAATGCTTTTCAGATTGGAGGCCATCCTTGGCACTACATCATCACACCTAATAAGAAGAAACAGAAAGGAGTTTTCCATATTTGTGCCCTCAAGGACAATTCCTTGAATGAAAACTTACCCACTGTTACAGCTTCTGGACGGGTGGTAAAAAAAAGTTTTAACCTTCTGGATGATGACCCAGAACAAGAGACTTTCAAAATTGTGGACTATGAAGATGAGTTGGATTTGCTTTCTGTGGTAGCCGTTACTCAAATAGATGCTGAAGGAAAAGCTCACCTGGATTTCCACTGTAATGAATATGGAACTTTACTTAAAAGCATTCCACTCGTGGAATCATGGGATGTGACATATAGCCATGAAGTCTACTTTGACAGAGACTTGGTATTACACATAGAACAGAAACCCAGCAGGGTCTTCAGCTGCTATGTTTACCAGATGGTATGTGACCATGGGGAT---------------------------------GAA------------GAAGAAACC------ACAAACAGAAGTTGTAAGAAAGACTGCGGTAATTTTAAATTT---
>canFam3
---ATGGGCCCAGCTCAGAAACCCAACGTGTGCCGCCAGCTCAGTCGCCGGGCGCTGGGCTTCTTCTCGCGGGACGCAGGCGTGGTGCAGAGGACCAACCTGGGCATCCTGAGGGCGCTGGTGTGCCAGGAAAGTACTAAGTTTAAGAATGTGTGGACCACTCATTCTAAGTCACCTATAGCCTATGAGAGAGGAAGAATATATTTTGACAATTACCGGTGCTGTGTCAGCAGTGTTGCATCAGAGCCAAGAAAACTTTATGAAATGCCAAAATGTTCCAAATCAGAAAAAATAGAGGATGCATTATTATGGGAATGCCCAGTGGGGGAAATACTTCCCAATCCATCAGATTATAAATCTTCACTGATAGCACTGACTGCTCATAATTGGTTATTTCGCATATCAGCAACTACTGGAAAAGTCCTTGAGAAAATATATCTTGCTTCATATTGCAAATTCAGATACTTGAGCTGGGACACTCCTCAAGAAGTCATTGCAGTCAAGTCAGCTCAAAACAAAGGCTCAGTATTGGCCCGGCAGGCAGGCATTCAACAGCCTGTTTTGCTGTACCTTGCAGTGTTCCATGTTTTACCTTTTTCACTCATAGGGATTCTGGAGATCAATAAGAAGATTTTCGGGAACGTTACAGATGCTACCTTGTCTCATGGAATACTGATTGTGATGTACAGCTCAGGACTGGTCAGACTCTATAGCTTCCAAGCCATCACTGAACAGTTCATGCAACAGAAACTTGACTTAGGGTGTGCATGCAGATGGGGTGGGACTGCTGGAACTGTAGGAGAGGCTCCTTTTGGCATTCCTTGTAATATTAAAATCACAGACACACCACCACTGCTCTTTGAAGTGTCCTCTCTGGAGAATGCTTTTCAGATTGGAGGCCATCCTTGGCACTACATCATCACACCTAATAAGAAGAAACAGAAAGGAGTTTTCCATATTTGTGCCCTAAAAGATAATTCCTTGAATGAAAATTTACCCACTGTTACAGCTTCTGGACGGGTGGTGAAAAGAACTTTTAACCTTCTGGATGATGACCCAGAACAAGAGACTTTTAAAATTGTGGACTATGAAGATGAGCTGGACTTGCTTTCTGTGGTAGCTGTTACTCAAATAGATGCTGAAGGAAAAGCTCACCTGGATTTCCACTGTAATGAATATGGAACTTTACTTAAAAGCATTCCACTAGTGGAGTCATGGGATGTGACATACAGCCACGAAGTCTACTTTGACAGAGACTTGGTACTACACATAGAACAGAAACCCAGCAGGGTCTTCAGCTGCTATGTTTACCAGATGGTATGTGACCCTGGG------------------------------------GAA------------GAAGAAACA------ACGAACAGAAGTTGTGAAAAAGAG---------------------
>ailMel1
---ATGGGCCCAACTCAGAAACCCAACGTGTGCCGCCAGCTGAGTCGCCGGGCGCTGGGCTTCTTCTCGCGGGATGCAGGCGTGGTGCAGAGGACGAACCTGGGCATCCTGAGGGCGTTGGTGTGCCAGGAAAGTACTAAGTTTAAGAATGTGTGGACAACTCATTCCAAGTCACCTATAGCCTATGAGAGAGGAAGAATATATTTTGACAATTATCGGTGCTGTGTCAGCAGCATTGCATCAGAGCCAAGAAAACTTTATGAAATGCCAAAATGTTCCAAGTCAGAAAAAATAGAGGATGCATTATTATGGGAATGCCCAGTGGGGGAAATACTTCCCAATCCATCAGATTATAAATCTTCACTCATTGCACTGACTGCTCATAATTGGCTATTTCGCATATCAGCAACTACTGGAAAAGTCCTTGAGAAAATATATCTTGCTTCATATTGCAAATTCAGATACCTGAGCTGGGACACTCCTCAAGAAGTCATTGCAGTCAAGTCAGCTCAAAACAAAGGCACAGTATTGGCCCGGCAGGCAGGCATTCAACAGCCTGTTTTGCTATACCTTGCAGTGTTCCATGTTTTACCTTTTTCACTCATAGGGATTCTGGAGATCAACAAGAAGATTTTTGGGAACGTTACAGATGCTACCTTGTCTCATGGAATACTGATTGTGATGTACAGCTCAGGACTGGTCAGACTCTACAGCTTCCAAGCCATCACTGAACAGTTCATGCAACAGAAACTTGACTTAGGGTGTGCATGCAGATGGGGTGGGACTGCTGGAACTGTAGGAGAGGCTCCTTTTGGCATTCCTTGTAATATTAAAATCACAGACACACCACCACTGCTCTTTGAGGTGTCCTCCCTGGAGAATGCTTTTCAGATTGGAGGCCATCCTTGGCACTACATCATCACACCTAATAAGAAGAAACAGAAAGGAGTTTTCCATATTTGTGCCCTGAAAGATAATTCCTTGAATGAAAACTTACCCACTGTTACAGCTTCTGGACGGGTGGTGAAAAAAAATTTCAACCTTCTGGATGATGACCCAGAACAAGAGACTTTTAAAATTGTGGACTATGAAGATGAGCTGGATTTGCTTTCCGTGGTAGCTGTTACCCAAATAGATGCTGAAGGAAAAGCTCACCTGGATTTCCACTGTAATGAATATGGAACTTTACTTAAAAGCATTCCACTGGTGGAGTCATGGGATGTGACATACAGCCATGAAGTCTACTTTGACAGAGACTTGGTACTACACATAGAACAGAAACCAAGCAGGGTCTTCAGCTGCTATGTTTACCAGATGGTATGTGACCCTGGC------------------------------------GAA------------GAAGAAACA------ACAAACAGAAGTTGTGAAAAAGAG---------------------
>musFur1
---ATGGGCCCAACTCAGAAACCCAACGTGTGCCGCCAGCTGAGTCGCCGGGCGCTGGGCTTCTTCTCGCGGGACGCAGGCGTGGTGCAGAGGACGAACCTGGGCATCCTGAGGGTGCTGGTGTGCCAGGAAAGTACTAAATTTAAGAATGTGTGGACAACTCATTCCAAGTCACCTATAGCCTATGAGAGAGGAAGAATATATTTTGACAATTATCGGTGCTGTGTCAGCAGTGTTGCCTCAGAGCCAAGAAAACTTTATGAAATGCCAAAATGTTCCAAATCAGAAAAAATAGAGGATGCATTATTATGGGAATGCCCGGTGGGGGAAATACTTCCCAATTCATCAGATTATAAATCTTCACTCATAGCACTGACTGCTCATAATTGGCTATTTCGCATATCAGCAACTACTGGGAAAGTACTTGAGAAAATATATCTTGCTTCATATTGCAAATTCAGATACCTGAGCTGGGACACTCCTCAAGAAGTCATTGCAGTTAAGTCAGCTCAAAACAAGGGCTCAGTATTGGCCCGGCAGGCGGGCATTCAACAGCCTGTTTTGCTGTACCTTGCAGTGTTCCATGTTTTACCTTTTTCACTCATAGGGATTCTGGAGATCAACAAGAAGATTTTCGGGAATGTTACAGATGCTACCTTGTCTCATGGAATACTGATTGTGATGTACAGCTCAGGATTGGTCAGACTCTATAGCTTCCAAGCCATCACTGAACAGTTCATGCAACAGAAACTTGACTTAGGGTGTGCATGCAGATGGGGTGGGACTGCTGGAACTGTAGGAGAGGCTCCTTTTGGCATTCCTTGTAATATTAAAATCACAGACACACCACCACTGCTCTTTGAGGTGTCCTCCCTGGAGAATGCTTTTCAAATTGGAGGCCATCCTTGGCACTACATCATCACACCTAATAAGAAGAAACAGAAAGGGGTTTTCCATATTTGTGCCCTGAAAGACAACTCCTTGAATGAAAACTTACCCACTGTTACAGCTTCTGGACGGGTGGTGAAAAAAAATTTTAACCTTTTGGATGATGACCCAGAACAAGAGACTTTTAAAATTGTGGACTATGAAGATGAGCTGGATTTGCTTTCCGTGGTAGCTGTTACCCAAATAGATGCTGAAGGAAAAGCTCACCTGGATTTCCACTGTAATGAATATGGAACTTTACTTAAAAGCATTCCACTAGTGGAGTCATGGGATGTGACATACAGCCATGAAGTCTACTTTGACAGAGACTTGGTACTACACATAGAACAGAAACCAAGCAGAGTCTTCAGCTGCTATGTTTACCAGATGGTATGTGACCCTGGT------------------------------------GAA------------GAAGAAACA------ACAAACAGAAGTTGTGAAAAAGAG---------------------
>lepWed1
---ATGGGCCCAACTCGGAAACCCAACGTGTGCCGCCAGCTGAGTCGCCGGGCGCTGGGCTTCTTCTCGCGGGACGCAGGCGTGGTGCAGAGGACGAACCTGGGCATCCTGAGGGCGCTGGTGTGCCAGGAAAGTACTAAATTTAAGAATGTGTGGACAACTCATTCCAAGTCACCTATAGCCTATGAGAGAGGAAGAATATATTTTGACAATTATCGGTGCTGTGTCAGCAGCATTGCATCAGAGCCAAGAAAACTTTATGAAATGCCAAAATGTTCCAAATCAGAAAAAATAGAGGATGCATTATTATGGGAATGCCCAGTGGGGGAAATACTTCCCAATCCATTAGATTATAAATCTTCACTCATAGCACTGACTGCTCATAATTGGCTGTTTCGCATATCAGCAACTACTGGAAAAGTCCTAGAGAAAATCTATCTTGCTTCATATTGCAAATTCAGATATCTGAGCTGGGACACTCCTCAAGAAGTCATTGCAGTCAAGTCAGCTCAAAACAAAGGCTCAGTATTGGCCCGGCAG------------------------------------------------------------------------------------------ATTTTCGGGAACGTTACAGATGCTACCTTGTCTCATGGAATACTAATTGTGATGTACAGCTCAGGACTGGTCAGACTCTATAGCTTCCAAGCCATCACTGAACAGTTCATGCAACAGAAACTTGACTTAGGGTGTGCATGCAGATGGGGTGGGACTGCTGGAACTGTAGGAGAGGCTCCTTTTGGCATTCCTTGTAATATTAAAATCACAGACACACCTCCACTGCTCTTTGAGGTATCCTCCCTGGAGAACGCTTTTCAGATTGGAGGCCATCCTTGGCACTACATCATCACACCTAATAAGAAGAAACAGAAAGGAGTTTTCCATATTTGTGCCCTGAAAGATAATTCCTTGAATGAAAACTTACCCGTTGTTACAGCTTCTGGACGGGTGGTGAAAAAAAATTTTAACCTTCTGGATGATGACCCAGAACAAGAGACTTTTAAAATTGTGGACTATGAAGATGAGCTGGATTTGCTTTCCGTGGTAGCTGTTACCCAAATAGATGCTGAAGGAAAAGCTCACCTGGATTTCCACTGTAATGAATATGGAACTTTACTTAAAAGCATTCCACTAGTGGAGTCATGGGATGTGACCTACAGCCATGAAGTCTACTTTGACAGAGACTTGGTACTACACATAGAACAGAAACCAAGCAGGGTCTTCAGCTGCTATGTTTACCAGATGGTATGTGACCCTGCT------------------------------------GAA------------GAAGAAACA------ACAAACAGAAGTTGTGAAAAAGAG---------------------
>HLrouAeg4
---ATGGGCCCAACCCAGAAGCCCAATGTGTGCCACCGGCTGAGTCGCCGTTCGCTGGGTTTCTTCTCGCGCGACGCAGGCGTGGTGCAGAGGACGAACCTGGGCATCCTGCGGGCGTTGGTGTGCCAGGAAAGTACTAAATTTAAGAATGTTTGGACAACTCATTCCAAGTCACCTATAGCCTATGAGAGAGGAAGAATATATTTTGACAATTATCGGTGCTGTGTCAGCAGTGTTGCATCAGAGCCAAGAAAACTTTATGAAATGCCAAAATGTTCCAAATCAGAAAAAATAGAAGACGCTTTATTATGGGAATGCCCAGTGGGGGAAGTGCTACCCAATCCATCAGATTATAAATCCTCACTCATAGCATTGACTGCTCATAACTGGCTACTTCGTATATCAGCAACTACGGGAAAAGTCCTTGAGAAAATATATCTTGCTTCGTATTGCAAATTCAGATATTTGAGCTGGGACACTCCTCAAGAAGTCATTGTAGTCAAGTCAGCTCAAAACAAAAGTTCAGCATTGGCCCGGCAGGCAGGCATTCAACAACCTGTTTTGCTGTACCTTGCAGTGTTCCATGTTCTACCTTTTTCACTCATAGGGATTCTAGAGATCAGCAAAAAGGTTTTCGGGAATGTTACAGATGCTACCTTATCACATGGAATACTGATTGTGATGTACAGCTCAGGACTGGTCAGACTCTATAACTTCCAAGCCATCACTGAACAGTTCATGCAACAGAAACTTGACTTAGGGTGTGCATGCAGATGGGGTGGGACTACTGGAACTGTAGGAGAGGCTCCTTTTGGCATTCCTTGTAATATTAAAATCACAGATACACCACCACTGCTCTTTGAGGTATCTTCCCTGGAGAATGCCTTTCAGATTGGAGGCCACCCTTGGCACTATATCATCACACCTAACAAGAAGAAACAGAAAGGAGTTTTCCACATTTGTGCCCTTAAAGACAATTCCTTGAATGAAAACTTACCCACTGTTACAGCTTCTGGACGGGTGGTAAAAAGAAATTTTAACCTTCTGGATGATGACCCAGAGCAAGAGACTTTCAAAATTGTGGACTATGAAGATGAGTTGGATTTGCTTTCTGTGGTAGCTGTTACCCAAATAGATGCCGAAGGAAAAGCACACCTGGATTTCCACTGTAATGAATATGGAACTTTACTTAAGAGTATTCCACTAGTGGAGTCGTGGGATGTGACATATAGCCATGAAGTCTACTTTGACAGAGACTTAGTACTACACATTGAACAGAAACCCAGCAGAGTCTTCAGCTGCTATGTTTACCAGATGGTATGTGACCCCGGA------------------------------------GAA------------GAAGAAACC------ACAAACAGAAGTTGTGAAAAAGAG---------------------
>HLpipKuh2
---ATGGGCCCGACCCGGAAGCCCAACGTGTGCCGCCGGCTGAGCCGCCGGGCGCTGGGCTTCTTCTCCGGCGACGCGGGCGCCGTGCAAAGGACGAACCTGGGCATCCTGCGGGCGCTGGTGTGCCAGGAAAGTACTAAGTTTAAGAATGTTTGGACTACTCATTCCAAGTCACCTATAGCCTATGAGAGAGGAAGAATATATTTTGATAATTATCGGTGCTGTGTCAGCAGTGTTGCATCAGAGCCAAGAAAACTTTATGAAATGCCAAAATGCTCCAAATCAGAAAAAATAGAGGATGCTTTATTATGGGAATGCCCAGTGGGGGAAATGCTGCCCAATCCATCAGATTATAAATCCTCACTCATAGCACTGACAGCCCATAACTGGCTACTTCGTATATCAGCAAGTACAGGAAGAGTCCTTGAGAAAATATATCTTGCTTCGTATTGCAAATTCAGATACTTGAGCTGGGACACTCCTCAAGAAGTCATCGCAGTCAAATCAGCTCAGAACAAAGGCTCAGCATTGACCCGGCAGGCAGGCCTTCCACAGCCTGTCTTGCTGTACCTTGCAGTGTTCCATGTTCTACCTTTTTCACTCATAGGGATTCTGGAGATCAACAAAAAGATTTTCGGGAACGTTACAGATGCTACCTTATCTCATGGAATACTGATTGTGATGTACGGCTCAGGACTGGTCAGACTCTATAGCTTCCAAGCCATCACTGAACAGTTCATGCAACAGAAACTTGACTTAGGGTGTGCATGCAGATGGGGTGGGACTGCTGGAACTGTGGGAGAGGCTCCTTTTGGCATTCCTTGTAATATTAAACTCACAGACACGCCACCACTGCTCTTTGAGGTGTCCTCCCTGGAGAATGCCTTTCAGATTGGAGGCCACCCTTGGCACTACATCATCACACCTAATAAGAAGAAACAGAAAGGAGTTTTCCATATTTGTGCCCTTAAAGACAACTCCTTGAATGAAAACTTACCCACTGTTACTGCATCTGGACGTGTGATTAAAAAAAAATTTAATCTTTTGGATGATGACCCAGAACAAGAGACTTTCAAAATTGTGGACTATGAAGATGAATTGGATTTGCTTTCTGTGGTAGCTGTTACTCAAATAGATGCCGAAGGAAAAGCTCACCTGGATTTCCACTGTAATGAATATGGAACTTTACTTAAAAGCATTCCGCTGGTGGAGTCATGGGATGTGACATACAGCCACGAAGTCTACTTTGACAGAGACCTGGTCCTCCACATAGAACAGAAACCCAGCCGGGTCTTTAGCTGCTATGTTTACCAGATGGTGTGTGACCCTGGGGAA---------------------------------GAA------------GAAGAAACC------ACAAACAGCAGT---------------------------------
>HLmyoMyo6
---ATGGGCCCGACCCGGAAGCCCAACGTGTGCCGCCGGCTGAGCCGCCGGGCGCTGGGCTTCTTCTCGAGCGACGCGGGCGCGGTGCAGAGGACGAACCTGGGCATCCTGCGGGCGCTGGTGTGCCAGGAAAGTACAAAATTTAAGAATGTTTGGACTACTCATTCCAAGTCACCTATAGCCTATGAAAGAGGAAGAATATATTTTGATAATTATCGGTGCTGTGTCAGCAGTGTTGCATCAGAGCCAAGAAAACTTTATGAAATGCCAAAATGCTCCAAATCAGAAAAAATAGAGGATGCTTTATTATGGGAATGCCCAGTGGGGGAAATGCTGCCCAATCCATCAGATTATAAATCCTCACTCATAGCACTGACAGCCCATAACTGGCTACTTCGTATATCAGCAAGTACGGGAAGAGTCCTTGAGAAAATATATCTTGCTTCGTATTGCAAATTCAGATACTTGAGCTGGGACACTCCTCAAGAAGTCATTGCAGTCAAGTCAGCTCAGAACAAAGGCTCAGCATTGACCCGGCAGGCAGGCCTTCCACAGCCTGTTTTGCTGTACCTTGCAGTGTTCCATGTTCTACCTTTTTCACTCATAGGGATTCTGGAGATCAACAAAAAGATTTTCGGGAACGTTACAGATGCTACCTTATCTCATGGAATACTGATTGTGATGTACGGCTCAGGACTGGTCAGACTCTATAGCTTCCAAGCCATCACTGAACAGTTCATGCAACAGAAACTTGACTTAGGGTGTGCATGCAGATGGGGTGGGACTGCTGGAACTGTGGGAGAGGCTCCTTTTGGCATTCCTTGTAATATTAAACTCACAGACACGCCACCACTGCTCTTTGAGGTGTCCTCCCTGGAGAATGCCTTTCAGATTGGAGGCCACCCTTGGCACTACATCATCACACCTAATAAGAAGAAACAGAAGGGAGTTTTCCATATTTGTGCCCTTAAAGACAACTCCTTGAATGAAAACTTACCCACTGTTACTGCATCTGGACGGGTGGTTAAAAAAAAATTTAATCTTCTGGATGATGACCCAGAACAAGAGACTTTCAAAATTGTGGACTATGAAGATGAATTGGATTTGCTTTCTGTGGTAGCTGTTACTCAAATAGATGCCGAAGGAAAAGCTCACCTTGATTTCCACTGTAATGAATATGGAACTTTACTTAAAAGCATTCCACTGGTGGAGTCATGGGATGTGACATACAGCCACGAAGTCTACTTTGACAGAGACTTGGTCCTACACATAGAACAGAAACCCAGCAGGGTCTTTAGCTGCTATGTTTACCAGATGGTGTGTGACCCTGGGGAA---------------------------------GAA------------GAAGAAGCC------ACAAACAGAAGT---------------------------------
>HLmolMol2
---ATGGGCCCAGCCCGGAAGCCCAACGTGTGCCAGCGGCTGAGTCGCCGGGCGCTGGGCTTCTTCTCGAGCGACGCAGGCGTGGTGCAGAGGACGAACCTGGGCATCCTGCGGGCGCTGGTGTGCCAGGAAAGTACTAAATTTAAGAATGTTTGGACTACTCATTCCAAGTCACCTATAGCCTATGAGAGAGGAAGAATATATTTTGATAATTATCGGTGCTGTGTCAGCAGTGTTGCATTAGAGCCAAGAAAACTTTATGAAATGCCAAAATGTTCCAAATCAGAAAAAATAGAGGATGCTTTATTATGGGAATGCCCAGTGGGGGAATTGCTGCCCAATCCATCAGATTATAAATCCTCACTCATAGCACTGACTGCTCATAACTGGCTACTTCGTATATCAGCAACGACGGGGAAAGTCCTCGAGAAAATATATCTTGCTTCGTATTGCAAATTCAGATACTTGAGCTGGGACACTCCTCAAGAAGTCATTGCAGTCAAGTCAGCTCAGAACAAAAGCTCAGCATTGGCCCGGCAGGCAGGCATTCAACAGCCTGTCTTGCTGTACCTCGCAGTGTTCCATGTTCTACCTTTTTCACTCATAGGGATTCTGGAGATCAACAAAAAGATTTTCGGGAATGTTACAGATGCTACCTTATCTCATGGAATACTGATTGTGATGTACAGCTCAGGATTGGTCAGACTCTATAGCTTCCAAGCCATCACTGAACAGTTCATGCAACAGAAACTTGACTTAGGGTGTGCATGCAGATGGGGTGGGACTACTGGAACTGTAGGAGAGGCTCCTTTTGGCATTCCTTGTAATATTAAAATCACAGACGCGCCATCGCCGCTCTTTGAAGTGTCCTCCCTGGAGAACGCCTTTCAGATTGGAGGCCACCCTTGGCACTACATCATCACACCTAATAAGAAGAAACAGAAAGGAGTTTTCCATATTTGTGCCCTTAAAGACAATTCCTTGAATGAAAACTTACCCACTGTTACTGCTTCTGGACGTGTGGTAAAAAAAAAATTTAACCTTCTGGATGACGACCCAGAACAAGAGACTTTCAAAATTGTGGACTATGAAGATGAATTGGATTTGCTTTCTGTGGTGGCTGTTACTCAGATAGATGCCGAAGGGAAAGCTCACCTGGATTTCCACTGTAATGAATATGGAACTTTACTTAAAAGCATTCCACTAGTGGAGTCATGGGATGTGACATATAACCATGAAGTCTACTTTGACAGAGACTTGGTCCTACACATCGAACAGAAACCCAGCAGGGTCTTCAGCTGCTATGTTTACCAGATGGTATGTGACCCTGGTGAA---------------------------------GAA------------AAAGAAACG------ACAAACAGAAGT---------------------------------
>HLcamFer2
---------------------------------------------------------------------------------------------------------------------------------GAAAGTACTAAATTTAAGAATGTCTGGACAACTCATTCCAAGTCACCTATAGCCTATGAGAGAGGAAGAATATATTTTGACAATTATCGGTGCTGTGTCAGCAGTGTCGCATCAGAGCCAAGAAAACTTTATGAAATGCCAAAATGTTCCAAATCAGAAAAAATAGAGGATGCTTTATTATGGGAATGTCCAGTGGGAGAAATGCTTCCTAATCCATCAGATTATAAATCCTCACTCATTGCACTGACTGCTCATAATTGGCTACTTCGTATATCAGCAGCTACAGGAGAAATCCTTGAGAAAATATATCTTGCTTCATATTGCAAATTCAGGTACTTGAGCTGGGACACTCCTCAAGAAGTCATTGCAGTCAAGTCAGCTCAGAACAAAGGCTCAGCATTGGCCCGACAGGCAGGCATTCAACAGTCTGTTTTGCTGTACCTTGCTGTGTTCCGTGTACTACCTTTTTCACTCATAGGGATTCTGGAGATCAACAAAAAGATTTTCGGGAACGTTACAGATGCTACCTTGTCTCATGGAATACTGATTGTGATGTACAGCTCGGGACTGGTCAGACTTTATAGCTTCGAGGCCATCACTGAACAGTTCATGCAACAGGAACTTGACTTAGGGTGTGCATGCAGATGGGGTGGGACTACTGGAACTGTAGGAGAGGCTCCTTTTGGCATTCCTTGTAATATTAAAATCACAGACACACCACCACTGCTCTTTGAGGTGTCCTCACTGGAGAATGCTTTTCAGATTGGAGGCCATCCTTGGCACTACATCATCACACCTAATAAGAAGAAACAGAGAGGAGTTTTCCATATTTGTGCCTTAAAGGACAATTCCTTGAATGAAAACTTACCCACTGTTACAGCTTCTGGACGGGTGGTAAAAAAGAGTTTTAACCTTCTGGATGATGACCCGGAACAAGAGACTTTCAAAATTGTGGACTATGAAGATGAGTTGGATTTGCTTTCTGTGGTAGCTGTTACTCAAATAGATGCCGAAGGAAAAGCTCACCTGGATTTCCACTGTAATGAATATGGAACTTTACTTAAAAGCATTCCACTTGTGGAGTCATGGGATGTGACATATAGCCATGAAGTCTACTTTGACAGAGACTTGGTACTACACATAGAACAGAAACCCAGCAGGGTCTTCAGCTGCTATGTTTACCAAATGGTATGTGACCCTGGGGAA---------------------------------GAA------------GAAGAAACC------ATAAACAGAAGTTATAAGAAAGATGGAGATAATATTAAATAT---
>HLequCab3
---ATGGGCCCAACCCGGAAGCCCAACGTGTGCCGCCGGCTGAGTCACCGGGCGCTGGGCTTCTTCTCGCGCGACGCAGGCGTGGTGCAGAGGACGAACCTGGGCATCCTGCGGGCGCTGGTGTGCCAGGAAAGTACTAAATTTAAGAACGTTTGGACTACTCATTCCAAGTCACCTATAGCCTATGAGAGAGGAAGAATATATTTTGACAATTATCGGTGCTGTGTCAGCAGTGTTGCTTCAGAGCCAAGAAAACTTTATGAAATGCCAAAATGTTCGAAATCAGAAAAAATAGAGGATGCTTTATTATGGGAATGCCCAGTGGGGGACATGCTGCCCAATCCATCAGATTATAAATCCTCTCTCATAGCATTGACTGCTCATAATTGGCTGCTTCGTATATCAGCAACTACAGGAAAAGTGCTTGGGAAGGTTTATCTTGCTTCGTATTGCAAATTCAGATACGTGAGCTGGGACACTCCTCAGGAAGTCATTGCAGTCAAGTCGGCTCAGAACAAAGGCTCAGCGTTGGCCCGGCAGGCAGGCATTCAACAGCCTGTTTTGCTGTACCTTGCAGTGTTCCGTGTTTTACCTTTTTCACTCATAGGGGTTCTGGAGATCAACAAAAAGATTTTCGGGAATGTAACAGATGCTACCTTGTCTCATGGAATACTGATTGTGATGTACAGCTCTGGATTGGTCAGACTCTATAGCTTCCAAGCCATCGCTGAACAGTTCATGCAACAGAAACTTGACTTAGGGTGTGCATGCAGATGGGGTGGGACTACTGGAACTGTAGGAGAGGCTCCTTTTGGCATTCCTTGTAATATTAAAATCACAGACACGCCACCACTGCTCTTTGAGGTGTCCTCCCTGGAGAATGCTTTTCAGATTGGAGGCCATCCTTGGCACTACATCATCACACCTAATAAGAAGAAACAGAAAGGAGTATTCCATATTTGTGCCCTAAAAGACAATTCCTTGAGTGAAAACTTACCTACTGTTACAGCCTCTGGACGGGTGGTAAAAAAAAAATTTAACCTTCTGGATGACGACCCAGAACAAGAGACTTTCAAAATTGTGGATTATGAAGATGAGTTGGATTTGCTTTCTGTGGTAGCTGTTACGCAAATAGATGCTGAAGGAAAAGCTCACCTGGATTTCCACTGTAATGAATATGGGACTTTACTTAAAAGCATTCCTCTAGTGGAGTCATGGGATGTGACATATAGCCATGAAGTCTACTTTGACAGAGACTTGGTGCTACACATAGAGCAGAAACCCAGCAGGATTTTCAGCTGCTATGTTTACCAGATGGTATGTGACCCTGGCGAA---------------------------------GAA------------GAAGAAACC------ATAAACAGAAGTTGTGAAAAAGAG---------------------
>felCat8
---ATGGGCCCAACTCAGAAACCCAACGTGTGCCGCCAGCTGAGCCGCCGGGCGCTGGGCTTCTTCTCGCGGGACGCAGGCGTGGTGCAGAGGACGAACCTGGGCATCCTGCGGGTGCTGGTGTGCCAGGAAAGTACTAAATTTAAGAATGTTTGGACAACTCATTCCAAGTCACCTATAGCCTATGAGAGAGGAAGAATATATTTTGACAATTATCGGTGCTGTGTCAGCAGTGTTGCATCAGAGCCAAGAAAACTTTATGAAATGCCAAAATGTTCCAAATCAGAAAAAATAGAGGATGCTTTATTATGGGAATGCCCAGTGGGGGAAATACTTCCCAATCCATCAGATTATAAATCCTCACTCATAGCACTGACTGCACATAATTGGCTATTTCGCATATCAGCAACTACTGGAAAAGTCCTCGAGAAAATATATCTTGCTTCATATTGCAAATTCAGATATTTGAGCTGGGACACTCCTCAAGAAGTCATTGCGGTCAAGTCAGCTCAAAACAAATGTTCAGCATTGGCCCGGCAGGCAGGCATTCAACAGCCTATTTTGCTGTACCTTGCAGTGTTCCATGTTTTACCTTTTTCACTCATAGGGATTCTGGAGATCAGCAAGAAGATTTTCGGGAACGTTACAGATGCTACCTTGTCTCATGGGATACTGATTGTGATGTACAGCTCAGGACTGGTCAGACTCTATAGCTTCCAAGCCATCATTGAACAGTTCATGCAACAGAAACTTGACTTAGGGTGTGCATGCAGATGGGGTGGGACTGCTGGAACTGTAGGAGAGGCTCCTTTTGGCATTCCTTGTAATATTAAAATCACAGACTCACCACCACTGCTCTTTGAGGTGTCCTCCCTGGAGAATGCTTTCCAGATTGGAGGCCATCCTTGGCACTATATCATCACACCTAATAAGAAGAAACAGAAAGGAGTTTTCCATATTTGTGCCCTGAAAGATAATTCCTTGAATGAAAATTTACTCACTGTTACAGCTTCTGGACGGGTGGTGAAAAAAAAATTTAACCTTCTGGATGATGACCCAGAACAAGAGACTTTTAAAATTGTGGACTACGAAGATGAGCTGGATTTGCTTTCTGTGGTAGCTGTTACCCAAATAGATGCTGAAGGAAAAGCTCACCTGGATTTCCACTGTAATGAATATGGAACTTTACTTAAAAGCATTCCACTAGAGGAGTCATGGGATGTGACATACAGCCATGAAGTCTACTTTGACAGAGACTTGGTACTACACATAGAACAGAAACCCAGCAGGGTCTTCAGCTGCTACGTTTACCAGATGGTATGTGACCCTGGA------------------------------------GAA------------GAAGAAACA------ACAAACAGAAGTTGTGAAAAGGAG---------------------
>HLrhiFer5
---ATGGGTCCAACCCGAAAGCCCAACGTGTGCCACCGGCTGAGTCGCCGGGCGCTGGGCTTCTTCTCGCGCGACGCAGGCGTGGTGCAGAGGACGAACCTGGGCATCCTGCGGGTGCTGGTGTGCCAGGAAAGTACTAAATTTAAGAATGTTTGGACAACTCATTCCAAGTCACCTATAGCCTATGAGAGAGGAAGAATATATTTTGATAATTATCGGTGCTGTATCACCAGTGTTGCATCACAGCCAAGAAGACTTTATGAAATGCCAAAATGTTCCAAATCAGAAAAAATAGAGGATGCTTTACTGTGGGAATGCCCAGTGGGGGAAATGCTGGCCAGTCCATCAGATTATAAATCCTCACTCATAGCACTGACTGCTCATAACTGGCTACTTCGTATATCAGCAACTACAGGAAAAGTCCTTGAGAAAATATATCTTGCCTCATATTGCAAATTCAGATATTTGAGCTGGGACACTCCTCAAGAAGTCATTGCAGTCAAGTCAGCCCAGAACAAAGGCTCAGCTTTGGCCCGGCAGACAGGCATTCAACAGCCTGTTTTGCTGTACCTTGCAGTGTTCCATGTTCTACCTTTTTCACTCATAGGGATTCTGGAGATCAGCAAAAAGATTTTCGGGAATGTTACAGATGCTACCTTATCTCATGGAATACTGATTGTGATGTACAGCTCGGGACTGGTCAGACTCTACAGCTTCCAAGCCATCACTGAACAGTTCATGCAACAGAAACTTGACTTAGGGTGTGCATGCAGATGGGGTGGGACTACTGGAACTGTAGGAGAGGCTCCTTTTGGCATTCCTTGTAATATTAAAATCACAGACATGCCACCACTGCTCTTTGAGGTATCCTCCCTGGAGAACGCCTTTCAGATTGGAGGCCATCCTTGGCACTACATCATCACACCTAATAAGAAGAAACAGAAAGGAGTTTTCCATATTTGTGCCCTTAAAGACAATTCCTTGAAAGAAAACTTACCCACTATTACAGCTTCTGGACGGGTGGTAAAAAAAAGTTTTAACCTTCTGGATGACGACCCAGAACAAGAGACTTTCAAGATTGTGGACTATGAAGACGAGTTGGATTTGCTTTCTGTGGTAGCTGTTACCCAAATAGACGCCGAAGGAAAAGCTCACCTGGATTTCCACTGTAATGAATATGGAACTTTACTGAAAAGCATTCCACTAGAGGAGTCATGGGATGTGACATACAGCCATGAAGTCTACTTTGACAGAGACTTGGTGCTTCACATAGAACAGAAACCCAGCAGGGTCTTCAGCTGCTATGTTTACCAGATGGTATGTGACCCTGGAGAA---------------------------------GAA------------GAAGAAACC------ACAAATAGAAGCTCCGAAAAAGAGGGAGATAATTTTAAATTT---
>tupChi1
---ATGGGCCCGACCCGGAAGCCCAACGTGTGCCGCAGGCTGAGTCGCCGAGCACTGGGCTTCTTCTCGCGCGACGCAGGCGTGGTGCAGAGGACGAACTTGGCCGTCCTGCGGGCGCTGGTGTGCCAGGAAAGTACTAAATTTAAGAATGTTTGGACAACTCATTCCAAGTCACCTATATCCTATGAGAGAGGAAGAATATATTTTGACAATTATCGGTGCTGTGTCAGCAGTATTGCAGCAGAGCCAAGAAAACTTTATGAAATGCCAAAATGTTCCAAAGCAGAAAAAATAGAGGATGCATTATTATGGGAATGCCCAGTGGGGGAAATACTTCCCAATCCATCAGATTATAAATCCTCACTCATAGCCCTGACAGCTCATAATTGGCTACTTCGAATATCAGCAACAACGGGAAATATCCTTGAGAAAATATATCTTGCTTCTTATTGTAAATTCAGATACTTGAGCTGGGACACTCCTCAAGAAGTCATTGCAGTCAAGTCAGCTCAGAACAAAGGCTCAGTGGTGGCTCGGCAGGCAGGTGTTCAACAACCTGTTTTGCTATACCTCGCAGTGTTCCGAGTTCTTCCTTTTTCACTCGTAGGGATCCTGGAGATCAACAAAAAGATTTTCGGGAATGTTACAGATGCTACTTTGTCTCATGGAATACTGATTGTGATGTACAGCTCAGGACTGGTCAGACTCTATAGTTTCCAAGCCATCACTGAACAGTTCATGCAGCAGAAACTTGACTTAGGGTGTGCATGCAGATGGGGTGGGACTACTGGAACTGTAGGAGAGGCTCCTTTTGGCATTCCTTGTAATATTAAAATCACAGACACTCCACCATTACTCTTTGAGGTGTCGTCCCTGGAGAATGCTTTTCAGATTGGAGGCCATCCTTGGCACTACATCATCACACCTAATAAGAAGAAACAGAAAGGAGTCTTCCATATTTGTGCCCTAAAAGACAATTCCTTGAATGAAAATTTACTCACTGTTACAGCTTCTGGACGGGTGGTAAAAAAAAAATTTACTCTCTTGGATGACGACCCAGAACAAGAGACTTTCAAAATTGTGGACTATGAAGATGAGTTGGATTTGCTTTCTGTGGTAGCTGTTACTCAGATAGATGCCGAAGGAAAGGCACACCTGGATTTCCACTGTAATGAATATGGAACTTTACTTAAAAGCATTCCACTAGTGGAGTCATGGGATGTGACATATAGCCATGAAGTCTACTTTGACAGAGATTTGGTGCTACACATAGAACAGAAGCCTAACAGGGTCTTCAGCTGCTATGTTTACCAGATGGTATGTGATAACGGGGAA---------------------------------GAA------------GAAGGTACC------CAAAACAGAACTTGT------------------------------
>speTri2
---ATGGGCCCAACCCGGAAGCCCAACGTGTGCCGGAGGCTGAGTCGCCGGGCTCTGGGCTTCTTCGCGCGCGACGCAGGCGTGGTGCAGAGGACGAACCTGGGCATCCTTCGGGAGCTGGTGTGCCAGGAAAGTACTAAATTTAAGAATGTTTGGACAACTCACTCCAAGTCACCTATAGCTTATGAGAGAGGAAGAATATATTTTGACAATTATCGGTGCTGTGTTAGCAGTGTTGCCTCAGAGCCAAAAAAACTCTATGAAATGCCAAAATGTTCCAAATCGGAAAAAATAGAGGATGCTTTGTTATGGGAATGCCCAGTGGGGGAGGTACTTCCCGATCCATCAGATTATAAATCTTCACTCATAGCACTGACTGCTCACAATTGGCTACTTCGTATATCAGCAACTACAGGAAAAATCCTGGAGAAGATCTATCTTGCTTCCTATTGCAAATTCAGGTACTTGAGCTGGGACACACCTCAAGAAGTCATTGCAGTCAAGTCTGCTCAGAACAAAAGCTCAGCAGTGGCCCGACAGGCAGGCATTCAGCAACCCATTTTGTTGTACCTTGCAGTGTTCCAAGTTCTACCTTTTTCTCTTGTAGGCGTTCTAGAGATCAACAAAAGGATTTTCGGGAACGTAACAGATGCTACTCTGTCTCATGGAATACTGATTGTGATGTACAGCTCAGGACTGGTCAGACTCTATAGCTTCCAAGCCATCACTGAACAGTTCATGCAACAGAAACTTGACTTAGGGTGTGCATGCAGATGGGGTGGGACTACTGGAACTGTAGGAGAGGCTCCTTTTGGCATTCCTTGTAATATTAAAATCACAGACTCACCACCACTGCTCTTTGAGGTGTCATCCCTGGAGAATGCTTTTCAGATTGGAGGCCATCCTTGGCACTACATCATCACACCCAATAAGAAGAAACAGAAAGGAGTTTTCCATATTTGTGCCCTAAAAGATAATTCATTGAATGAAAATTTAGTCACTGTTACTGCTTCTGGACGGGTGGTCAAAAAAAGTTTTAACCTTCTGGATGATGACCCAGAACAAGAGACTTTCAAAATTGTGGATTATGAAGATGAGTTGGATTTGCTTTCTGTGGTAGCTGTTACACAAATAGATGCTGAAGGAAAAGCTCACCTGGATTTCCACTGTAATGAATATGGAACTTTACTTAAAAGCATTCCACTAGTGGAGTCATGGGATGTGACATATAGCCATGAAGTCTACTTTGACAGAGACTTGGTGCTACACATAGAACAGAAACCAAACAGGGTCTTCAGCTGCTATGTTTACCAGATGGTATGTGACCCTGCAGAA---------------------------------GAA------------GAAGAAATC------CTAAACAAAAGTTGT------------------------------
>conCri1
---ATGGGCCCAACCCGGAAGCCCAATGTATGCCACCAGCTGAGTCGCCGGGCACAGGGCTTCTTCACGCGCGATGCAGGCGTGGTGCAGAGGACGAACCTGGGCATCCTGCGCGCCCTTGTCTGCCAGGAAAGTACTAAATTTAAGAATGTTTGGACTACTCATTCCAAGTCACCTATAGCCTATGAGAGAGGAAGAATATATTTTGACAATTATCGGTGCTGTGTCAGCAGTGTTGCATCCCAGCCAAGAAAACTTTATGAAATGCCAAAATGTCCCAAGTCAGAAAAAATTGAGGATGCTTTATTATGGGAATGCCCAGTGGGGGAAATGCTGCCCAATCCATCAGATTATAAGTCCTCACTCATAGCACTGACTGCTCATAATTGGCTACTTCGTATATCAACAACAACAGGAGAAATCCTTGAGAAAATATATCTTGCTTCATATTGCAAGTTCAGATATTTGAGCTGGGATACTCCTCAAGAAGTCATTGCAGTCAAGTCAGCTCAGAACAAAGGCTCAGCTTTGGCCCGGCAGGCGGGCATTCAACAGCCTGTTTTGCTCTACCTTGCAGTATTCCATGTCCTACCTTTTTCACTCATAGGGATTTTGGAGATCAACAAAAAAATTTTCGGGAACATTACAGATGCTACCTTGTCTCATGGAATACTGATTGTGATGTACAGCTCAGGACTGGTCAGACTCTATAGCTTCCAAGCCATCACTGAACAGTTCATGCAACAGAAACTTGACTTAGGTTGTGCATGCAGATGGGGTGGGACTTCTGGAACTGTAGGAGAGGCTCCTTTTGGCATTCCTTGTAATATTAAAATCACAGACACACCACCACTACTCTTTGAGGTGTCTTCTCTGGAAAATGCTTTTCAGATTGGAGGCCATCCCTGGCACTACATCATCACACCTAATAAGAAGAAACAGAAAGGAGTTTTCCATATTTGTGCCCTGAAAGATAATTCCTTGTGTGAAAACTTATTCACTGTTACATCTTCTGGACGGTTGGTAAAAAAACAAATCAACCTTCTGGATGACGACCCAGAACAAGAGACTTTCAAAATTGTGGATTATGAAGATGAGTTGGATTTGCTTTCTGTAGTAGCTGTTACTCAAATAGATACTGATGGAAAAGCTCATCTGGATTTCCACTGTAATGAATATGGAACTTTACTAAAAAGCATTCCGCTAGTGGAGTCATGGGATGTGACATATAGCCATGAAGTCTACTTTGACAGAGACTTGGTACTACACATAGAACAGAAACCCAACAGAGTCTTCAGCTGCTATGTTTACCAGATGGTATGCAATGCTGGT------------------------------------GAA------------GAAGAAATA------CCAAGCAAAAGTTGTAGGAAAAAAATTCGA---------------
>HLmanJav1
---ATGGGCTCGACGCAGAAGCCCAACGTGTGCCGCCGGCTGAGTCGCCGGGCTTTGGGCTGTTTCTCGCGCGACGCAGGCGTGGTGCAGAGGACGAACCTGGGCATCCTGCGGGCGCTTGTGTGCCAGGAAAGTACTAAATTTAAGAATGTGTGGACAACTCATTCCAAGTCACCTATAGCCTATGAGAGAGGAAGAATATATTTTGACAATTATCGGTGCTGTGTTAGCAGTGTTGCATCAGAGCCAAGAAAACTTTATGAAATGCCAAAATGTTCCAGATCAGAAAAAATAGAAGATGCTTTATTATGGGAATGCCCAGTGGGAGAAATGCTTCCCAATCCATCAGATTATGAATCCTCACTTATAGCACTGACTGCTCATAATTGGCTACTTCGCGTATCAGCAACTACAGGAAAAGTCCTTGAGAAAATATATCTTGCTTCATATTGCAAATTCAGATACTTGAGCTGGGACACTCCTCAAGAAGTCATTGCAGTCAAGTCAGCTCAGAACAAAGGCTCAGCATTGGCCCGGCAGGCAGGCATTCAGCAGCCTGTTTTGCTGTACCTTGCGGTATTCCATGTTCTACCTTTTTCACTCATAGGGATTTTGGAGATCAACAAAAATATTTTCGGGAATGTTACAGATGCTACCTTGTCTCATGGAATACTCATTGTGATGTACAGCTCAGGACTGGTCAGACTCTATAGCTTCCAAGCCATCACTGAACAGTTCATGCAACAGAGACTTGACTTAGGGTATGCCTGCAGATGGGGTGGGACTACTGGAACTGTAGGAGAGGCTCCTTTTGGCATTCCTTGTAATATTAAAATCACAGATATGCCACCAATGCTCTTTGAGGTGTCCTCCCTGGAGAATGCTTTTCAGATTGGAGGCTACCCTTGGCACTACATCATCACGCCTAATAAGAAGAAACAGAAAGGAGTGTTCCATATTTGTGCCCTAAAAGACAATTCCTTGAATGAGAACTTATTCACTGTTACAGCTTCTGGACGGGTGGTTAAAAAAAGTTTTGACCTTCTGGATGATGACCCAGAACAAGAGACTTTCAAAAGTGTGGACTATGAAGATGAGTTGGATTTACTTTCTGTGGTAGCTGTAACTCAGATAGATGCTGAAGGAAAAGCTCACCTGGATTTCCACTGTAATGAATATGGAACTTTACTTAAAAGCATTCCTCTAGTGGAGTCATGGGATGTGACATACAGCCATGAAGTCTATTTTGACAGAGACTTGGTGCTACACATAGAACAGAAACCCAGCAGGGTCTTCAGCTGCTATGTTTACCAGATGGTGTGTGACCCTGAGGAA---------------------------------GAA------------GAAGAAATA------ACAAACAAATTG---------------------------------
>sorAra2
---ATGGGCCCAATCCGGAAGCCCAACGTGTGCCACCGGCTGAATCGGCGGGCGCTGGGCTTCTTCTCGCGCGACGCAGGCGTGGTGCAGAGGACGAACCTGGGCATCCTGCGCGCGCTGGTGTGCCAGGAAAGTACTAAATTTAAGAATGTTTGGACAACTCATTCCAAATCACCTATTGCCTATGAAAGAGGAAGAATATATTTTGACAATTATCGGTGCTGTGTCAGCAGCGTTGCATCAGAGCCAAGAAAACTTTATGAAATGCCAAAATGTTCCAGTTCAGAAAAAATAGAGGATGCTTTATTATGGGAATGTCCAGTGGGGGACATGCTGCCTAATCCGTCAGATTACAAATCCTCACTCATAGCACTGACTGCCCACAATTGGCTGCTTCGTATATCAACAACCACAGGAAAAGTCCTTGAAAAAATATACCTTGCTTCATATTGCAAATTCAGGTACTTGAGCTGGGACACTCCTCAAGAAGTCGTTGCAGTCAAATCAGCTCAGAACAAAAACTCAACTCTGGCCCGGCAGGCAGGAATTCAGCAGCCTGTTTTGCTATACCTTGCAGTGTTCCGTGTTCTTCCTTTTTCACTTATAGGGATTCTGGAGATCAACAAAAAAATTTTCGGGAATGTGACAGATGCTTCCTTGTCTCATGGAATACTGATCGTGATGTACAGCTCGGGACTGGTCAGACTCTATAGCTTCCAAGTCATCATGGAACAGTTCATGCAACAGAAACTTGACTTAGGGTGTGCATGCAGATGGGGTGGGACTACTGGAACTGTAGGAGAGGCTCCTTTTGGCATTCCTTGTAATATTAAAATCACAGACCTGCCACCCCTGCTCTTTGAGGTGTCCTCCCTGGAGAACGCTTTTCAGATCGGAGGCCACCCTTGGCACTATATCATCACACCTAATAAGAAGAAGCAGAAAGGAGTTTTTCATATCTGTGCCCTAAAAGATAATTCCTTGAATGAAAACTTAGTAACTGTTACATCTTCTGGACGGGTGGTAAAAAGGAATTTTAACCTTCTTGATGATGACCCAGAACAAGAGACTTTCAAAATTGTGGACTATGAAGATGAGTTGGATTTGCTTTCTGTGGTAGCTGTTACTCAAATAGATACTGAAGGGAAAGCTCATCTGGATTTCCACTGTAATGAATATGGAACTTTACTTAAAAGCATTCCACTAGTGGAGTCATGGGATGTGACATATAGCCATGAAGTCTATTTTGACAGAGACTTGGTACTACACATAGAACAGAAACCCAGCAGAGTCTTCAGCTGCTATGTTTACCAGATGGTATGTGACCCTGGGGAA---------------------------------GAA------------GAAGAAACC------ACAAACAGAAGCTGTGACAAAAAAATGAGATTTCAC---------
>micOch1
---ATGGGCCCGACCCCGAAGGCCAATGTTTGCCGTAGGCTGAGTCGCCGGGCATTAGGCTTCTTCGCACGCGATGCGGGCGTGGTGCAGAGGGCGAACCTGGGCATCCTGCGGGCGCTGGTGTGCCAGGAGAGTACTAAATTTAAGAATGTTTGGACAACCCATTCCAAGTCACCTATAGCCTATGAAAGAGGAAGAATTTATTTTGACAATTACCGGTGCTGTGTCAGCAGTGTTGCATCAGAGCCAAGAAAACTTTATGAAATGCCAAAATGTTCCAAATCAGAAAAAATTGAGGATGCTTTGTTATGGGAATGCCCAGTGGGAGAAATACTTCCTGACCCGTCAGATTATAAGTCCTCACTCATAGCACTGACTGCTCATAATTGGCTGCTTCGTATATCGGCGACTACAGGGGAAATCCTGGAGAAAATATACCTTGCTTCCTATTGCAAGTTCAGGTACTTGAGCTGGGACACCCCTCAAGAGGTCATTGCGGTCAAGTCAGCTCAGAACAAAGGCTCAGCAGTGGCCCGGCAGGCAGGTACTCAGCAGTCTGTTTTGTTATACCTTGCAGTGTTCCGGGTTCTGCCCTTTTCACTTGTAGGGATTCTAGAGATCAACAAAAAGGTTTTCGCGAATGTCACAGATGCTACCTTGTCACATGGAATACTGATTGTGATGTACAGCTCGGGACTGGTCAGACTGTATAGCTTCCAAGCCATCCTTGAGCAGTTCATGCAACAGAAACTTGACGTAGGGTGTGCATGCAGTCAGGGCGGGACTACTGGGACTGTAGGAGAGGCTCCTTTTGGCATTCCTTGTAATGTTAAGATCACAGGCTCGCCATCCCCGCTCTTTGAAGTCTCCTCCCTGGAGAACGCGTTTCAGATTGGCGGCCATCCTTGGCACTACATCATCACCCCTAATAAGAGGAAACAGAAAGGAGTTTTCCATATCTGTGCTCTAAAGGATAATTCCTTGAACGAAAACGTAATCACCGTTACAGCTTCTGGACGCGTGGTGAAAAGAAATTTCAGCCTCCTGGATGATGACCCGGAGCAAGAGACTATCAAAATTGTGGACTATGAGGATGAGCTGGACTTGCTGTCTGTAGTGGCTGTCACTCAAATAGATGCCGAGGGAAAAGCTCACTTGGATTTCCACTGTAACGAGTACGGAACCTTACTCAAGAGCATCCCGCTAGTGGAGTCGTGGGATGTGACATATAGCCATGAAGTCTACTTTGACAGAGACTTGGTGCTGCACATCGAACAGAAACCCAACCGGGTCTTCAGCTGCTATGTGTACCAGATGGTCTGTGACCCTGGAGAA---------------------------------GAA------------GAAGAAATT------GTCAACAGAAGTGAT------------------------------
>criGri1
---ATGGGCCCGACCCCGAAGGCCAATGTGTGCCGCAGGCTGAGTCGCCGGGCTCTAGGCTTCTTCGCACGCGACGCGGGCGTGGTGCAGAGGACGAACCTGGGCATCCTGCGGGCGCTGGTGTGCCAGGAGAGTACTAAATTTAAGAATGTTTGGACAACTCATTCCAAGTCACCTATAGCCTATGAGAGAGGAAGAATATATTTTGACAATTACCGGTGCTGTGTAAGCAGTGTTGCATCAGAGCCAAGAAAACTTTATGAAATGCCAAAATGTTCCAAATCAGAAAAAATTGAGGATGCTTTATTATGGGAATGCCCAGTGGGGGAAATACTTCCCAACCCATCAGATTATAAGTCCTCACTCATAGCACTGACTGCGCATAATTGGCTGCTTCGTATATCAGCAACTACAGGGGAAATCCTGGAGAAAATATACCTTGCTTCCTATTGCAAGTTCAGGTACTTGAGCTGGGACACTCCTCAAGAGGTCATTGCAGTCAAGTCAGCTCAGAACAAAGGCTCAGCAGTGGCCCGACAGGTGGGCACCCAGCAGCCTGTTTTGTTGTACCTTGCAGTATTCCGGGTTCTCCCCTTTTCACTTGTAGGGATTCTAGAGATCAACAAAAAAGTTTTTGCGAATGTCACAGATGCTACCTTGTCACATGGAATATTGATTGTGATGTACAGCTCAGGACTGGTCAGACTGTATAGCTTCCAAGCCATCATCGAACAGTTCATGCAGCAGAAACTTGACTTAGGGTGTGCATGCAGTCAGGGCGGGACTACTGGGACTGTAGGAGAGGCTCCTTTTGGCATTCCTTGTAATGTTAAAATCACAGACTCACCATGTCCACTCTTTGAAGTCTCATCCCTGGAGAATGCATTTCAGATTGGAGGCCATCCTTGGCACTACATCATCACACCTAATAAGAAGAAACAGAAAGGAGTCTTCCATATTTGTGCCCTAAAAGATAATTCCTTGAATGAAAACTTAATCACTGTTACAGCTTCTGGACGAGTGGTGAAAAGAAATGTCAACCTTCTGGATGATGACCCAGAACAAGAGACTTTCAAAATTGTGGACTATGAAGATGAGTTGGACTTGCTCTCTGTAGTAGCTGTCACTCAAATAGATGCCGAAGGAAAAGCTCACCTGGATTTCCACTGTAATGAGTACGGGACCCTACTCAAGAGTATCCCACTAGTGGAGTCATGGGATGTGACATATAGCCATGAAGTCTACTTTGACAGAGATTTGGTGCTACACATCGAACAGAAACCCAACCGGGTCTTCAGCTGCTATGTTTACCAGATGGTCTGTGACCCTGGAGAA---------------------------------GAA------------GAAGACATT------GTCAATAGAAGTGAT------------------------------
>mm10
---ATGGGCCGGACCCGGAAGGCCAATGTGTGCCGCAGGCTGAGTCGCCGGGCTCTGGGCTTCTATGCACGCGACGCAGGCGTGGTGCAGAGGACGAACCTGGGCATCCTGCGGGCGCTGGTGTGCCAGGAGAGTACTAAATTTAAGAATGTTTGGACAACTCATTCCAAGTCACCTATAGCCTATGAGAGAGGAAGAATATATTTTGACAATTACCGGTGCTGTGTCAGCAGTGTTGCATCAGAGCCAAGAAAACTTTATGAAATGCCAAAATGTTCCAAATCAGAAAAAATTGAGGATGCTTTATTATGGGAATGCCCAGTGGGAGACATACTTCCTGACCCATCAGACTATAAATCCTCACTCATAGCCCTGACTGCTCATAATTGGCTGCTTCGTATATCCGCAACTACAGGGGAAGTCCTGGAGAAAATATACCTTGCTTCCTACTGCAAATTCAGGTACCTGAGCTGGGACACACCTCAGGAGGTCATCGCAGTGAAGTCGGCTCAGAACAAAGGCTCCGCAGCGGCTCGCCAGGCAGGCACTTCACCACCCGTTTTGTTGTACCTCGCAGTGTTCCGGGTTCTGCCCTTTTCACTTGTAGGGATTCTAGAGATCAACAAAAAGGTTTTTGAGAATGTCACAGATGCTACCTTGTCACATGGAATCCTGATTGTGATGTACAGCTCGGGACTAGTCAGACTCTACAGCTTCCAAGCCATCATCGAACAGTTCATGCAACAGAAACTTGACTTAGGGTGTGCATGCAGTCAGGGCGGGACTACTGGGACTGTAGGAGAGGCTCCTTTTGGCATTCCTTGTAATGTTAAAATCACAGACTCACCACCTCCACTCTTTGAAGTTTCATCTCTGGAGAACGCATTCCAGATTGGAGGCCATCCTTGGCACTACATCATCACGCCTAATAAGAAGAAACAGAAAGGAGTTTTTCATATTTGTGCCCTAAAAGATAATTCTTTGAAGGAAAATTTAATCACCGTTACAGCTTCTGGACGTGTGGTGAAAAGAAATGTCAGCCTTCTGGATGATGACCCAGAACAAGAGACTTTCAAAATCGTGGACTATGAAGATGAGTTGGACTTACTTTCCGTAGTAGCTGTCACTCAAATAGATGCTGAAGGAAAAGCTCACCTGGATTTCCACTGTAATGAATATGGAACCTTACTCAAAAGCATCCCACTAGTGGAGTCATGGGATGTGACATATAGCCATGAAGTCTACTTTGACAGAGATTTGGTGCTGCACATCGAACAGAAGCCCAACAGGGTCTTCAGCTGCTATGTTTACCAGATGGTCTGTGACCCTGGAGAA---------------------------------GAG------------GAGGAAGCT------GTCAACAGAAGTGGT------------------------------
>rn6
---ATGGGCCGGACCCGGAAGGCCAATGTGTGCCCCAGGCTGAGTCGCCGTGCTCTGGGCTTCTACACACGCGACGCGGGCGTGGTGCAGAGGACGAACCTGGGCATCCTGCGGGCGCTGGTGTGCCAGGAGAGTACTAAATTTAAGAATGTTTGGACAACTCATTCCAAGTCACCTATAGCCTATGAGAGAGGAAGAATATATTTTGACAATTACCGGTGCTGTGTCAGCAGTGTTGCATCAGAGCCAAGAAAACTTTATGAAATGCCAAAATGTTCCAAATCAGAAAAAATTGAGGATGCTTTATTATGGGAATGCCCAGTGGGAGAAATACTTCCTGACCCGTCAGACTATAAATCTTCACTCATAGCACTGACTGCTCATAATTGGCTGCTTCGTATATCAGCAACTACAGGGGAAATCCTGGAGAAAATATACCTTGCTTCCTATTGCAAATTCAGGTACCTGAGCTGGGACACTCCTCAAGAGGTCATTGCAGTGAAGTCGGCTCAGAACAAAGGGTCTGCAGCAGCTCGGCAGGCAGGCACTCAGCCTCCTGTTCTGTTGTACCTCGCCGTGTTCCGGGTCCTGCCCTTTTCCCTTGTAGGGATTCTAGAGATCAACAGAAAGGTTTTCGAGAACGTCACAGATGCTACCTTGTCACATGGAATCCTGATTGTGATGTACAGCTCAGGACTAGTCAGGCTGTACAGCTTCCAAGCCATCATCGAGCAGTTCATGCAACAGAAACTTGACTTAGGGTGTGCATGCAGTCAGGGCGGGACTACTGGGACTGTAGGAGAGGCTCCTTTTGGCATTCCTTGTAATGTTAAAATCACAGACTCACCACCTCCACTCTTTGAAGTTTCATCCCTGGAGAATGCATTTCAGATTGGAGGCCATCCTTGGCACTACATCATCACGCCTAATAAGAAGAAACAAAAGGGAGTTTTCCATATTTGTGCCCTTAAAGATAATTCCCTGAAGGAAAACTTAATCACGGTTACAGCTTCTGGACGTGTGGTGAAACGAAATGTCAACCTTCTGGATGATGACCCAGAACAGGAGACTTTCAAAGTCGTGGACTATGAAGATGAGTTGAACTTGCTTTCCGTAGTGGCTGTCACTCAAATAGATGCAGAAGGGAAAGCTCACCTGGATTTCCACTGTAACGAGTATGGAACCTTACTCAAAAGCATCCCACTAGTGGAGTCATGGGATGTGACCTATAGCCATGAAGTCTACTTTGACAGAGATTTGGTGCTGCACATCGAACAGAAGCCCAACAGGGTCTTCAGCTGCTATGTTTACCAGATGGTCTGTGACCCTGGAGAA---------------------------------GAG------------GAGGAAACT------GTCAACAGAAGCGAT------------------------------
>echTel2
---ATGGGCCGGACTCGGAAGCCCAACGTCTGCCTCCAGCTGAGCCGCCGGGCGCTTGGCTTCTTCTCACGCGATGCGGGTGTGGTGCAGAGGACCAACCTGGGCATCCTGCGGGTGCTGGTGTGCCAGGAAAGTACCAAGTTTAAGAATGTTTGGACAACCCATTCCAGGTCGCCAATAGCCTATGAGAGAGGAAGAATATATCTTGATAATTATCGGTTCTGTGTTAGCAGTGTTGCAGCAAAGCCAAGAAGACTTTACGAAATGCCAAAATGTTCCAAATCAGAAAAAATAGAGGATGCTTTATTATGGGAATGTCCAGTGGGAGAAATACTTCCCAGTCCATCAGATTATAAATCCTCACTCATTGCCTTGACTGCTCATAATTGGCTGCATCGGATATCTACAACTACTGGAAAAGTCCTTGAGAAGATATATCTTGCTTCCTATTGCAATTTCAGGTACTTGAACTGGGACACTCCCCAAGAAGTCATTACTATCAAGTCAGCTCAGATCAAAGTCTCAGCAGTGGCCCGCCAGGCCGGCATTCAACAGTCTGTATTGCTATACCTTGCCGTGTTTCGTGTTCTCCCCTTTTCACTCATTGGGGTTTTGGAGATCAACAAAAAAATTTTCGGGAACGTTACAGATGCTACCTTGTCTCATGGAATACTGATTTTGATGTACAGCTCAGGACTGGTCAGACTCTATAGCTTCCAAGCCATCACCGAACAGTTCATGCAACAGAAACTTGACTTAGGGTGTGCATGCAGATGGGGTGGGACTACTGGAACTGTAGGAGAGGCTCCTTTTGGCATTCCTTGTAATATTAAAGTCACAGACACTCCCCCGGTGCTCTTTGAGGTGTGCTCGCTGGAGAATACGTTTCAGATCGGTGGCCATCCTTGGCATTATATCATCACACCTAATAAGAAGAATCAGAAAGGAGTTTTCCATATTTGTGCCCTAAAAGACAATTCCTTGGATGACAACTTAATCACTGTGACAGCTTCTGGCCGGGTAGTCAAAAAGCTCCTGAACCGTCTGGATGATGACCCAGAACAAGAGACTTTCAAAATTGTGGACTATGAAGATGAGTTGGATTTACTCTCTGTGGTAGCCGTTACACAACTAGATGCTGAAGGAAAAGCTCACCTGGATTTTCACTGTAATGAATACGGAACTTTGCTTAAAAGCATTCCATTAGTGGAGTCATGGGATGTGACACATAGCCATGATGTCTACTTTGACAGAGACTTGGTACTGCACATTGAACAGAAACCCAACAGGGTCTTCAGCTGCTATGTTTACCAGATGGTATGTGACACGGGGGAA---------------------------------GAA------------GGCGAAGAA---------AGCAGGAACACAGAAGAAGTTGTT------------------
