# Supplementary material for: Six reference-quality genomes reveal evolution of bat adaptations
Source: Nature. 2020 Jul 22;583(7817):578–84. doi: 10.1038/s41586-020-2486-3 (PMC8075899; doi:10.1038/s41586-020-2486-3)
Supplement: Supplementary file 6 — Alignments of 12,931 protein-coding genes across 48 mammals. [file 41586_2020_2486_MOESM6_ESM.gz › suppDataFile/ENST00000263160.aln.fasta]

>hg38
ATGGAATCCGTAAAACAAAGGATTTTGGCCCCAGGAAAAGAGGGGCTAAAGAATTTTGCTGGAAAATCACTCGGCCAGATCTACAGGGTGCTGGAGAAGAAGCAAGACACC---GGGGAGACAATCGAGCTGACGGAGGATGGGAAGCCCCTAGAGGTGCCCGAGAGGAAGGCGCCGCTGTGCGACTGCACGTGCTTCGGCCTGCCCCGCCGCTACATTATCGCCATCATGAGCGGCCTGGGCTTCTGCATCTCCTTCGGTATCCGCTGCAACCTGGGCGTGGCCATTGTGGACATGGTCAACAACAGCACCATCCACCGCGGGGGCAAGGTCATCAAGGAGAAAGCCAAATTCAACTGGGACCCGGAAACCGTGGGGATGATCCACGGTTCCTTCTTTTGGGGCTACATCATCACTCAGATTCCGGGAGGCTACATCGCGTCTCGGCTGGCAGCCAACAGGGTTTTCGGAGCTGCCATACTTCTTACCTCTACCCTAAATATGCTAATTCCATCAGCAGCCAGAGTGCATTATGGATGTGTCATCTTTGTCAGAATACTGCAGGGACTTGTTGAGGGTGTGACCTACCCAGCATGTCATGGGATATGGAGCAAATGGGCCCCACCTCTAGAGAGGAGTAGACTGGCAACCACCTCCTTTTGTGGTTCCTATGCCGGAGCTGTGATTGCAATGCCTTTAGCTGGCATTCTTGTGCAGTACACTGGCTGGTCTTCAGTGTTTTATGTCTACGGAAGCTTTGGAATGGTCTGGTACATGTTTTGGCTTTTGGTGTCTTATGAAAGTCCTGCAAAGCATCCTACTATTACAGATGAAGAACGTAGGTACATAGAAGAAAGCATTGGAGAGAGTGCAAATCTTTTAGGTGCAATGGAAAAATTCAAGACTCCATGGAGGAAGTTTTTTACATCCATGCCAGTCTATGCAATAATTGTTGCAAACTTCTGCAGAAGCTGGACTTTTTATTTATTGCTTATTAGTCAGCCAGCATATTTTGAGGAAGTCTTTGGATTTGAAATTAGCAAGGTTGGTATGCTATCTGCTGTGCCACACTTAGTAATGACAATTATTGTGCCTATTGGGGGACAAATTGCAGATTTTCTAAGAAGCAAGCAGATTCTTTCAACTACGACAGTGAGAAAGATCATGAATTGTGGTGGTTTTGGCATGGAAGCCACACTGCTCCTGGTCGTTGGCTATTCTCATACTAGAGGGGTAGCAATCTCATTCTTGGTACTTGCAGTGGGATTCAGTGGATTTGCTATATCTGGTTTCAATGTTAACCACTTGGATATCGCTCCAAGATATGCCAGTATCTTAATGGGCATTTCGAATGGTGTTGGCACATTGTCAGGAATGGTTTGTCCTATCATTGTTGGTGCAATGACAAAGAATAAGTCACGTGAAGAGTGGCAGTATGTCTTCCTGATCGCTGCCCTAGTCCACTATGGTGGAGTTATATTTTATGCAATATTTGCCTCAGGAGAGAAACAACCCTGGGCAGACCCGGAGGAAACAAGTGAAGAAAAATGTGGATTTATTCATGAAGATGAACTCGATGAAGAAACAGGGGACATTACTCAAAATTATATAAATTATGGTACCACCAAGTCTTATGGTGCCACAACACAGGCCAATGGAGGTTGGCCTAGTGGTTGGGAAAAGAAAGAGGAATTTGTACAAGGAGAAGTACAAGACTCACATAGCTATAAGGACCGAGTTGATTATTCA---
>panTro5
ATGGAATCCGTAAAACAAAGGATTTTGGCCCCAGGAAAAGAGGGGCTAAAGAATTTTGCTGGAAAATCACTCGGCCAGATCTACAGGGTGCTGGAGAAGAAGCAAGACACC---GGGGAGACAATCGAGCTGACGGAGGATGGGAAGCCCCTAGAGGTGCCCGAGAGGAAGGCGCCGCTGTGCGACTGCACGTGCTTCGGCCTGCCCCGCCGCTACATTATCGCCATCATGAGTGGCCTGGGCTTCTGCATCTCCTTCGGTATCCGCTGCAACCTGGGCGTGGCCATTGTGGACATGGTCAACAACAGCACCATCCACCGCGGGGGCAAGGTCATCAAGGAGAAAGCCAAATTCAACTGGGACCCGGAAACCGTGGGGATGATCCACGGTTCCTTCTTTTGGGGCTACATCATCACTCAGATTCCGGGAGGCTACATCGCGTCTCGGCTGGCAGCCAACAGGGTTTTCGGAGCTGCCATACTTCTTACCTCTACCCTAAATATGCTAATTCCATCAGCAGCCAGAGTGCATTATGGATGTGTCATCTTTGTCAGAATACTGCAGGGACTTGTTGAGGGTGTGACCTACCCAGCATGTCATGGGATATGGAGCAAATGGGCCCCACCTCTAGAGAGGAGTAGACTGGCAACCACCTCCTTTTGTGGTTCCTATGCCGGTGCTGTGATTGCAATGCCTTTAGCTGGCATTCTTGTGCAGTACACTGGCTGGTCTTCAGTGTTTTATGTCTACGGAAGCTTTGGAATGGTCTGGTACATGTTTTGGCTTTTGGTGTCTTATGAAAGTCCTGCAAAGCATCCTACTATTACAGATGAAGAACGTAGGTACATAGAAGAAAGCATTGGAGAGAGTGCAAATCTTTTAGGTGCAATGGAAAAATTCAAGACTCCATGGAGGAAGTTTTTTACATCCATGCCAGTCTATGCAATAATTGTTGCAAACTTCTGCAGAAGCTGGACTTTTTATTTATTGCTTATTAGTCAGCCAGCATATTTTGAGGAAGTCTTTGGATTTGAAATTAGCAAGGTTGGTATGCTATCTGCTGTGCCACACTTAGTAATGACAATTATTGTGCCTATTGGGGGACAAATTGCAGATTTTCTAAGAAGCAAGCAGATTCTTTCAACTACGACAGTGAGAAAGATCATGAATTGTGGTGGTTTTGGCATGGAAGCCACACTGCTCCTGGTTGTTGGCTATTCTCATACTAGAGGGGTAGCAATCTCATTCTTGGTACTTGCAGTGGGATTCAGTGGATTTGCTATATCTGGTTTCAATGTTAACCACTTGGATATCGCTCCAAGATATGCCAGTATCTTAATGGGCATTTCGAATGGTGTTGGCACATTGTCAGGAATGGTTTGTCCTATCATTGTTGGTGCAATGACAAAGAATAAGTCACGTGAAGAGTGGCAGTATGTCTTCCTGATCGCTGCCCTAGTCCACTATGGTGGAGTTATATTTTATGCAATATTTGCCTCAGGAGAGAAACAACCCTGGGCAGACCCGGAGGAAACAAGTGAAGAAAAATGTGGATTTATTCATGAAGATGAACTCGATGAAGAAACAGGGGACATTACTCAAAATTATATAAATTATGGTACCACCAAGTCTTATGGTGCCACAACACAGGCCAATGGAGGTTGGCCTAGTGGTTGGGAAAAGAAAGAGGAATTTGTACAAGGAGAAGTACAAGACTCACATAGCTATAAGGACCGAGTTGATTATTCA---
>gorGor5
ATGGAATCCGTAAAACAAAGGATTTTGGCCCCAGGAAAAGAGGGGCTAAAGAATTTTGCTGGAAAATCACTCGGCCAGATCTACAGGGTGCTGGAGAAGAAGCAAGACACC---GGGGAGACAATCGAGCTGACGGAGGATGGGAAGCCCCTAGAGGTGCCCGAGAGGAAGGCGCCGCTGTGCGACTGCACGTGCTTCGGCCTGCCCCGCCGCTACATTATCGCCATCATGAGCGGCCTGGGCTTCTGCATCTCCTTCGGTATCCGCTGCAACCTGGGCGTGGCCATTGTGGACATGGTCAACAACAGCACCATCCACCGCGGGGGCAAGGTCATCAAGGAGAAAGCCAAATTCAACTGGGACCCGGAAACCGTGGGGATGATCCACGGTTCCTTCTTTTGGGGCTACATCATCACTCAGATTCCGGGAGGCTACATCGCGTCTCGGCTGGCAGCCAACAGGGTTTTCGGAGCTGCCATACTTCTTACCTCTACCCTAAATATGCTAATTCCATCAGCAGCCAGAGTGCATTATGGATGTGTCATCTTTGTCAGAATACTGCAGGGACTTGTTGAGGGTGTGACCTACCCAGCATGTCATGGGATATGGAGCAAATGGGCCCCACCTCTAGAGAGGAGTAGACTGGCAACCACCTCCTTTTGTGGTTCCTATGCCGGAGCTGTGATTGCAATGCCTTTAGCTGGCATTCTTGTGCAGTACACTGGCTGGTCTTCAGTGTTTTATGTCTACGGAAGCTTTGGAATGGTCTGGTACATGTTTTGGCTTTTGGTGTCTTATGAAAGTCCTGCAAAGCATCCTACTATTACAGATGAAGAACGTAGGTACATAGAAGAAAGCATTGGAGAGAGTGCAAATCTTTTAGGTGCAATGGAAAAATTCAAGACTCCATGGAGGAAGTTTTTTACATCCATGCCAGTCTATGCAATAATTGTTGCAAACTTCTGCAGAAGCTGGACTTTTTATTTATTGCTTATTAGTCAGCCAGCATATTTTGAGGAAGTCTTTGGATTTGAAATTAGCAAGGTTGGTATGCTATCTGCTGTGCCACACTTAGTAATGACAATTATTGTGCCTATTGGGGGACAAATTGCAGATTTTCTAAGAAGCAAGCAGATTCTTTCAACTACGACAGTGAGAAAGATCATGAATTGTGGTGGTTTTGGCATGGAAGCCACACTGCTCCTGGTCGTTGGCTATTCTCATACTAGAGGGGTAGCAATCTCATTCTTGGTACTTGCAGTGGGATTCAGTGGATTTGCTATATCTGGTTTCAATGTTAACCACTTGGATATTGCTCCAAGATATGCCAGTATCTTAATGGGCATTTCGAATGGTGTTGGCACATTGTCAGGAATGGTTTGTCCTATCATTGTTGGTGCAATGACAAAGAATAAGTCACGTGAAGAGTGGCAGTATGTCTTCCTGATCGCTGCCCTAGTCCACTATGGTGGAGTTATATTTTATGCAATATTTGCCTCAGGAGAGAAACAACCCTGGGCAGACCCGGAGGAAACAAGTGAAGAAAAATGTGGATTTATTCATGAAGATGAACTCGATGAAGAAACAGGGGACATTACTCAAAATTATATAAATTATGGTACCACCAAGTCTTATGGTGCCACAACACAGGCCAATGGAGGTTGGCCTAGTGGTTGGGAAAAGAAAGAGGAATTTGTACAAGGAGAAGTACAAGACTCACATAGCTATAAGGACCGAGTTGATTATTCA---
>macFas5
ATGGAATCAGTAAAACAAAGGATTTTGGCCCCAGGAAAAGAGGGGCTAAAGAATTTTGCTGGAAAATCCCTCGGCCAGATCTACAGGGTGCTGGAGAAGAAGCAAGACACC---AGGGAGACGATCGAGCTGACGGAGGATGGGAAGCCCCTAGAGGTGCCCGAGAGGAAGGCACCGCTGTGCGACTGCACATGCTTCGGCCTGCCGCGCCGCTACATTATCGCCATCATGAGCGGCCTGGGCTTCTGCATCTCCTTCGGCATCCGCTGCAACCTGGGCGTGGCCATTGTGGACATGGTCAACAACAGCACCATCCACCGCGGGGGCAAGGTCATCAAGGAGAAAGCCAAATTCAACTGGGACCCGGAAACCGTGGGGATGATCCACGGTTCCTTCTTTTGGGGCTACATCATCACCCAGATTCCGGGAGGCTACATCGCGTCTCGACTGGCAGCCAACAGGGTTTTTGGAGCTGCCATACTTCTTACCTCTACCCTGAATATGCTAATTCCATCAGCAGCCAGAGTGCATTATGGATGTGTCATCTTTGTTAGAATACTGCAGGGACTTGTTGAGGGTGTTACCTACCCAGCATGTCATGGGATATGGAGCAAATGGGCCCCACCTCTAGAGAGGAGTAGACTGGCAACCACTTCTTTCTGTGGTTCCTATGCCGGCGCTGTGATTGCAATGCCTTTAGCTGGCATTCTTGTGCAGTACACTGGCTGGTCTTCAGTGTTTTATGTCTATGGAAGCTTTGGAATGGTCTGGTACATGTTTTGGCTTTTGGTGTCTTATGAAAGTCCTGCAAAGCATCCTACTATTACAGATGAAGAACGTAGGTACATAGAAGAAAGCATTGGAGAGAGTGCAAATCTTTTAGGTGCAATGGAAAAATTCAAGACTCCATGGAGGAAGTTTTTTACATCCATGCCAGTCTATGCAATAATTGTTGCAAACTTCTGCAGAAGCTGGACTTTTTATTTATTGCTTATTAGTCAGCCAGCATATTTTGAGGAAGTCTTTGGATTTGAAATTAGCAAGGTTGGCATGCTATCTGCTGTGCCACACTTAGTAATGACAATTATTGTGCCTATTGGGGGGCAAATTGCAGATTTTCTAAGAAGCAAGCAGATTCTTTCAACTACGACAGTGAGAAAGATCATGAATTGTGGTGGTTTTGGCATGGAAGCCACACTACTCCTGGTTGTTGGCTATTCTCATACTAGAGGGGTAGCAATCTCATTCTTGGTACTTGCAGTGGGATTCAGTGGATTTGCTATATCTGGTTTCAATGTTAACCACTTGGATATTGCTCCAAGATATGCCAGTATCTTAATGGGCATTTCGAATGGTGTTGGCACATTGTCAGGAATGGTTTGTCCTATCATTGTTGGTGCAATGACAAAGAATAAGTCACGTGAAGAGTGGCAGTATGTCTTCCTGATCGCTGCCCTAGTCCACTATGGTGGAGTTATATTTTATGCAATATTTGCCTCAGGAGAGAAACAACCCTGGGCAGACCCTGAGGAAACAAGTGAAGAAAAATGTGGATTTATTCATGAAGATGAACTTGATGAAGAAACAGGGGACATTACTCAAAATTATATAAATTATGGTACCACCAAGTCTTATGGTGCCACAACACAGGCCAATGGAGGTTGGCCCAGTGGTTGGGAAAAGAAAGAGGAATTTGTACAAGGAGAAGTACAAGACTCATATAGCTATAAGGACCGAGTTGATTATTCA---
>oryAfe1
ATGGAGTCGGTAAAACAAAGGATTTTGACCCCAGGAAAAGAGGGACTAAAGAATTTTGCTGGGAAATCCCTCGGCCAGATCTACAGGGTGCTAGAGAAGAAGCAAGACATC---GGGGAGACCATTGAGCTGACTGAGGATGGGAAGACCTTGGAGGTGCCAGAGAAGAAGGCGCCGCTGTGCGACTGCACGTGCTTCGGCCTGCCGCGCCGCTACATCATCGCCATCATGAGTGGCCTGGGCTTCTGCATTTCCTTCGGCATTCGCTGCAATCTGGGTGTGGCCATCGTCGACATGGTCAACAACAGCACTATTCACCGTGGGGGCAAGGTCATCAAGGAGAAAGCCAAATTCAACTGGGACCCCGAAACCGTGGGAATGATCCATGGTTCCTTCTTTTGGGGCTACATCATCACCCAGATTCCAGGCGGCTACATTGCTTCTCGGCTGGCAGCCAACAGGGTCTTTGGAGCTGCCATACTTCTTACCTCTACCCTGAATATGCTAATCCCATCAGCAGCCAGAGTGCATTATGGGTGTGTCATCTTTGTTAGAATCTTGCAGGGACTTGTTGAGGGTGTCACCTACCCAGCATGCCATGGGATATGGAGCAAATGGGCCCCTCCTCTCGAGAGAAGTAGATTGGCAACCACCTCCTTTTGTGGTTCCTATGCTGGAGCTGTGATTGCCATGCCTTTGGCTGGTATTCTTGTACAGTATACTGGCTGGTCTTCAGTATTTTATGTATATGGAAGTTTTGGAATGGTCTGGTACATGTTTTGGCTTTTGGTGTCTTACGAGAGTCCTGCAAAGCATCCTACCATTACAGATGAAGAACGTAGGTACATAGAAGAAAGCATTGGAGAGAGTGCAAATCTTTTAGGTGCAATGGAAAAATTCAAGACTCCATGGAGGAAATTTTTTACATCTATGCCAGTCTATGCAATAATTGTGGCAAACTTCTGCAGAAGCTGGACTTTTTATTTACTGCTTATTAGTCAGCCAGCATATTTTGAGGAAGTCTTTGGATTTGAAATCAGCAAGGTTGGAATGTTGTCGGCTGTCCCACACTTGGTAATGACAATTATTGTGCCTATTGGAGGACAAATTGCAGATTTTCTAAGAAGCAAGCAAATTCTTTCAACTACTACGGTGAGAAAGATCATGAATTGTGGTGGTTTTGGCATGGAAGCAACACTGCTTCTGGTTGTTGGCTATTCTCATACTAGAGGGGTAGCTATCTCGTTCTTGGTACTTGCAGTGGGATTCAGTGGATTTGCTATATCTGGTTTCAATGTTAACCACCTAGATATTGCTCCAAGATATGCTAGTATTTTAATGGGCATTTCAAATGGTGTTGGCACATTATCAGGAATGGTTTGCCCTATCATCGTTGGTGCAATGACAAAGAATAAGTCTCGTGAAGAGTGGCAGTATGTCTTCCTGATTGCTGCTCTGGTCCACTATGGAGGAGTTATATTTTATGCAATATTTGCCTCAGGAGAGAAGCAACCCTGGGCAGACCCAGAGGAAACAAGTGAAGAAAAGTGTGGATTTATCCATGAAGATGAACTGGATGAAGAAACAGGGGACATTACTCAAAATTATATAAATTATGGTACCACTAAGTCCTATGGTGCCACGACACAAGCCAATGGAGGTTGGCCTAATGGATGGGAAAAGAAAGAGGAATTTGTACAAGAAGAAGTACAAGACTCATACACCTATAAGGATTCAGATGACTATTCA---
>triMan1
ATGGAGTCGGTAAAACAAAGGATTTTGACCCCAGGAAAAGAGGGTTTAAAGAATTTTGCTGGGAAATCCCTCGGCCAGATCTACAGGGTGCTGGAGAAGAAGCAAGACACC---GGCGAAACCATCGAGCTGACGGAGGATGGGAAGCCCCTGGACGTGCCGGAGAAGAAGGCGCCGCTGTGCGACTGCACGTGCTTCGGCCTGCCGCGCCGCTACATCATCGCCATCATGAGCGGCCTGGGCTTCTGCATTTCCTTCGGCATCCGCTGCAATCTGGGCGTGGCCATCGTGGACATGGTCAACAACAGCACCATCCATCGCGGGGGCAAGGTCATCAAGGAGAAAGCCAAATTCAACTGGGACCCAGAAACCGTGGGGATGATCCATGGTTCCTTCTTTTGGGGCTACATCATCACCCAGATTCCAGGCGGCTACATTGCTTCTCGGCTGGCGGCCAACAGGGTCTTTGGAGCTGCCATACTTCTTACCTCTACCCTGAATATGCTAATCCCATCAGCAGCCAGAGTGCATTATGGGTGTGTCATCTTTGTTAGAATCTTGCAGGGACTTGTTGAGGGTGTCACCTACCCGGCATGTCATGGAATATGGAGCAAATGGGCCCCTCCTCTAGAGAGAAGTAGATTGGCAACCACCTCCTTTTGTGGTTCCTACGCCGGAGCTGTGATTGCCATGCCTTTGGCTGGCATTCTTGTACAGTATACTGGCTGGTCTTCAGTATTTTATGTCTATGGAAGCTTTGGAATGGTCTGGTACATGTTTTGGCTTTTGGTGTCTTACGAGAGTCCTGCAAAGCATCCTACTATTACAGATGAGGAACGTAGGTACATAGAAGAAAGCATTGGAGAGAGTGCAAATCTTTTAGGTGCAATGGAAAAATTCAAGACTCCATGGAGGAAGTTTTTTACATCTATGCCTGTCTATGCAATAATTGTGGCAAACTTCTGCAGAAGCTGGACTTTTTATTTACTGCTTATTAGTCAGCCAGCATATTTTGAGGAGGTCTTTGGATTTGAAATCAGCAAGGTTGGCATGCTGTCTGCTGTACCACACTTAGTAATGACAATTATTGTGCCTATTGGAGGACAAATTGCAGATTTTCTAAGAAGCAAGCAAATTCTTTCAACTACTACCGTGAGAAAGATCATGAATTGTGGTGGTTTTGGCATGGAAGCAACACTGCTTCTGGTCGTTGGCTATTCTCATACTAGAGGAGTAGCTATCTCATTCTTGGTACTTGCAGTGGGATTCAGTGGATTTGCTATATCTGGTTTCAATGTTAACCACTTAGATATTGCTCCAAGATATGCCAGTATCTTAATGGGCATTTCAAATGGTGTTGGCACATTGTCAGGAATGGTTTGCCCCATCATCGTTGGTGCAATGACAAAGAATAAGTCACGTGAAGAGTGGCAGTATGTCTTCCTGATCGCAGCTCTAGTCCACTATGGCGGAGTTATATTTTATGCAGTATTTGCCTCAGGAGAGAAGCAACCCTGGGCAGACCCTGAGGAAACAAGTGAAGAAAAGTGTGGATTTATCCATGAAGATGAACTCGATGAAGAAACAGGGGACATTACTCAAAATTATATAAATTATGGTACCACTAAGTCCTATGGTGCCACAACACAGGCCAATGGAGGTTGGCCCAATGGATGGGAAAAGAAAGAGGAATTTGTACAAGAAGAAGTACAAGACTCATACACCTATAAGGACTCAAATGATTATTCA---
>musFur1
ATGGAGTCGGTAAAACAAAGGATTCTGACCCCAGGAAAAGAGGGGCTAAAGAATTTTGCTGGAAAATCCCTTGGCCAGATCTACAGGGTACTGGAGAAGAAGCAAGACACC---GGGGAGACCATCGAGCTGACGGAGGATGGGAAGCCCCTGGAGGTGCCAGAGAAGAAGGCTCCACTCTGCGACTGCACCTGCTTCGGCCTGCCGCGTCGCTACATCATCGCCATCATGAGCGGCCTGGGCTTCTGCATCTCCTTCGGCATCCGCTGCAACCTGGGCGTGGCCATCGTGGACATGGTCAACAACAGCACCATCCACCGCGGGGGCAAGGTCATCAAGGAGAAAGCCAAATTCAACTGGGACCCAGAAACCGTGGGGATGATCCACGGTTCTTTCTTTTGGGGCTACATCATCACCCAGATTCCGGGCGGCTACATCGCGTCTCGGCTGGCCGCGAACAGGGTTTTTGGAGCTGCCATACTTCTTACCTCTACTCTGAATATGCTAATCCCATCAGCAGCCAGAGTGCATTATGGGTGTGTCATCTTTGTCCGGATACTGCAGGGGCTTGTTGAGGGTGTCACCTACCCAGCATGTCATGGGATATGGAGTAAATGGGCTCCTCCTCTAGAAAGGAGTAGATTGGCAACAACTTCCTTTTGCGGTTCATATGCTGGAGCTGTAATTGCAATGCCTTTAGCTGGTATTCTTGTGCAGTATACTGGTTGGTCTTCAGTATTCTATGTCTATGGAAGCTTTGGAATGGTCTGGTACATGTTTTGGCTTTTGGTGTCTTATGAGAGTCCTGCAAAGCATCCTACTATTACAGATGAAGAACGTAGGTACATTGAAGAAAGCATTGGAGAGAGTGCAAATCTTTTAGGTGCAATGGAAAAATTCAAGACCCCATGGAGGAAATTTTTTACATCTATGCCTGTCTATGCAATAATTGTTGCCAACTTCTGCAGAAGCTGGACATTTTACTTACTGCTTATCAGTCAGCCAGCATACTTTGAGGAAGTCTTTGGATTTGAAATCAGCAAGGTTGGCATGCTATCTGCTGTGCCACACTTAGTAATGACAATTATTGTGCCCATTGGAGGACAGATCGCAGATTTTCTAAGAAGCAAGCAAATTCTTTCAACTACTACAGTAAGAAAGATCATGAATTGTGGTGGTTTTGGCATGGAAGCAACCCTGCTTCTGGTTGTTGGCTATTCTCATACTAGAGGGGTAGCTATCTCATTCTTGGTACTTGCAGTGGGATTCAGCGGATTTGCTATTTCTGGTTTCAATGTTAACCACTTGGATATTGCTCCGAGATATGCCAGTATCTTAATGGGCATTTCAAATGGTGTTGGCACGTTGTCAGGAATGGTTTGCCCTATCATTGTTGGTGCAATGACAAAGAATAAGTCACGTGAAGAATGGCAGTATGTTTTCCTGATTGCTGCCCTGGTCCACTACGGCGGAGTTGTATTTTATGCAATATTTGCCTCAGGAGAGAAGCAACCCTGGGCAGACCCTGAGGAAACAAGTGAAGAAAAATGTGGATTTATCCATGAAGATGAGCTTGATGAAGAAACAGGGGACATTACTCAAAATTATATAAATTATGGTACCACCAAGTCTTATGGTGCCACAACACAGGCCAATGGAGGTTGGCCTAATGGTTGGGAAAAGAAGGAGGAATTTGTACAAGAAGAAGTACAAGACTCATACACCTATAAGGAGCGAGATGACTATTCA---
>tarSyr2
ATGGAGTCGGTAAAACAAAGGATTTTGGCCCCGGGAAAAGAGGGGCTAAAGAATTTTGCTGGAAAATCCCTCGGCCAGATCTACAGGGTGCTGGAGAAGAAGCAGGAGGCC---GGGGAGACCATCGAGCTGACGGAGGACGGGAAGCCCCTGGAGGTGCCGGAGAAGAAGGCGCCGCTGTGCGACTGCACGTGCTTCGGCCTGCCGCGCCGCTACATCATCGCCATCATGAGCGGCCTGGGCTTCTGCATCTCCTTCGGCATCCGCTGCAACCTGGGCGTGGCCATCGTGGACATGGTCAACAACAGCACCATCCATCGCGGGGGCAAGGTCATCAAGGAGAAAGCCAAATTCAACTGGGACCCGGAAACCGTGGGGATGATCCATGGTTCCTTCTTTTGGGGCTACATCATCACCCAGATCCCGGGAGGCTACATCGCGTCTCGGCTGGCGGCCAACAGGGTTTTTGGAGCTGCCATACTTCTTACCTCTACTCTAAATATGCTAATCCCATCAGCAGCCAGAGTGCATTATGGATGTGTCATCTTTGTTAGAATATTGCAGGGACTTGTTGAGGGTGTCACCTACCCAGCATGTCATGGGATATGGAGCAAATGGGCCCCTCCTTTAGAAAGAAGTAGATTGGCGACCACTTCCTTTTGTGGTTCCTATGCTGGAGCTGTGATTGCAATGCCTTTAGCGGGCATTCTTGTGCAGTACACTGGCTGGTCTTCAGTGTTTTATGTCTATGGAAGCTTTGGAATGGTCTGGTACATGTTTTGGCTTTTGGTGTCTTACGAGAGCCCAGCAAAGCATCCTACTATCACAGATGAAGAACGTAGGTACATAGAAGAAAGCATTGGAGAGAGTGCAAATCTTTTAGGTGCAATGGAAAAATTCAAAACTCCATGGAGGAAATTTTTTACATCTATGCCAGTCTATGCAATAATTGTTGCAAACTTCTGCAGAAGCTGGACATTTTATTTATTGCTTATTAGTCAGCCAGCATATTTTGAGGAAGTCTTTGGATTTGAAATCAGCAAGGTTGGCATGCTATCTGCTGTGCCACACTTAGTAATGACAATTATTGTGCCTATTGGAGGACAAATTGCAGATTTTCTAAGAAGCAAACAGATTCTTTCAACTACTACAGTGAGAAAGATCATGAATTGTGGTGGTTTTGGCATGGAAGCCACACTGCTTCTGGTTGTTGGGTATTCTCACACTAGAGGGGTAGCAATCTCATTCTTGGTTCTTGCAGTGGGATTCAGTGGATTTGCTATATCTGGCTTCAATGTTAACCACTTGGATATTGCTCCAAGATATGCCAGTATCCTAATGGGCATTTCGAATGGTGTTGGCACGTTGTCAGGAATGGTTTGCCCTATCATTGTTGGTGCAATGACAAAGAATAAGTCCCGTGAAGAGTGGCAGTATGTCTTCCTGATTGCTGCTCTGGTCCACTATGGCGGAGTTATATTTTATGCAATATTTGCCTCAGGAGAGAAACAACCCTGGGCAGACCCTGAGGAAACAAGTGAAGAAAAGTGTGGGTTTATCCATGAAGATGAACTTGATGAAGAAACAGGGGACATTACTCAAAATTATATAAATTATGGTACCACCAAGTCTTATGGTGCCATGACACAGGCCAATGGAGGTTGGCCCAATGGTTGGGAAAAGAAAGAGGAATTTGTACAAGAAGAAGTACAAGACTCATATAGCTATAAGGACCGACATGATTATTCA---
>manPen1
ATGGAGTCGGTAAAACAAAGGATTTTGACCCCAGGAAAAGAGGGGCTAAAGAATTTTGCTGGAAAATCCCTTGGCCAGATCTACAGGGTGCTGGAGAAGAAGCAAGAGACC---GGGGAGACCATCGAGCTGACGGAGGATGGGAAGCCTCTGGAGGTGCCTGAGAAGAAGGCGCCTCTGTGCGACTGCACGTGCTTCGGCCTGCCGCGCCGCTACATCATCGCCATCATGAGCGGCCTGGGCTTCTGCATCTCCTTCGGCATCCGCTGCAACCTGGGCGTGGCCATCGTGGACATGGTCAACAATAGCACTATCCACCGCGGGGGCAAGGTTATCAAGGAGAAAGCCAAATTCAACTGGGACCCGGAAACCGTAGGCATGATCCACGGTTCCTTCTTTTGGGGCTACATCATCACCCAGATTCCAGGTGGCTACATCGCGTCTCGGCTGGCAGCCAACAGGGTGTTTGGAGCTGCCATACTACTTACCTCTACCCTGAATATGCTGATCCCATCAGCAGCCAGAGTGCATTATGGGTGTGTCATCTTTGTTAGGATATTGCAGGGACTTGTGGAGGGTGTCACCTACCCAGCTTGTCATGGGATATGGAGTAAGTGGGCCCCTCCTCTAGAAAGGAGTAGATTGGCAACCACCTCTTTCTGTGGTTCCTATGCTGGAGCTGTGATTGCAATGCCTTTAGCTGGCATTCTTGTACAGTATACTGGCTGGTCTTCTGTATTCTATGTCTATGGAAGCTTTGGAATGATCTGGTACATGTTTTGGCTTTTGGTGTCTTATGAGAGTCCTGCAAAGCATCCTACTATTACAGATGAAGAACGTAGGTACATAGAAGAAAGCATTGGAGAGAGTGCAAATCTTTTAGGTGCAATGGAAAAATTCAAGACCCCATGGAGGAAATTTTTTACATCTATGCCAGTCTATGCAATAATTGTTGCAAACTTCTGCAGAAGCTGGACTTTTTACTTATTGCTTATTAGTCAGCCAGCATATTTTGAAGAAGTCTTTGGATTTGAAATCAGCAAG------------------------------------------------------------------------------------------------------------------------------------------------------------------------------------------------------------------------------------------------------------------------------------------------------------------------------------------------------------------------------------------------------------------------------------------------------------------------------------------------------------------------------------------------------------------------------------------------------------------------------------------------------------------------------------------------------------------------------------
>otoGar3
ATGGAGTCAGTAAAACAAAGGATTTTGGCCCCCGGAAAAGAGGGGCTAAAGAATTTTGCAGGAAAATCCCTCGGCCAGATCTACAGGGTGCTGGAGAAGAAGCAGGAGACC---GGGGAGACCATCGAGCTGACGGAGGATGGGAAGCCCCTGCAGGTGCCCGAGAAGAAGGCTCCGCTGTGCGACTGCACGTGCTTCGGCCTGCCGCGCCGCTACATCATCGCCATCATGAGCGGCCTGGGCTTCTGCATCTCCTTCGGCATCCGCTGCAACCTGGGCGTGGCCATCGTGGACATGGTCAACAACAGCACCATCCACCGAGGGGGCAAGGTCATCAAGGAGAAAGCCAAATTCAACTGGGACCCGGAAACGGTGGGCATGATCCATGGTTCCTTCTTTTGGGGCTACATCATCACCCAGATTCCGGGCGGCTACATCGCGTCTAGGCTGGCAGCCAACAGGGTTTTTGGAGCTGCCATACTTCTTACCTCTACCCTCAATATGTTAATCCCATCAGCAGCCAGGGTGCATTATGGGTGTGTCATTTTTGTAAGAATATTGCAGGGACTTGTTGAGGGCGTCACCTACCCAGCATGTCATGGGATATGGAGCAAATGGGCCCCTCCTCTAGAGCGGAGTAGACTGGCAACCACCTCCTTCTGTGGTTCCTATGCCGGAGCTGTGATTGCAATGCCCTTAGCTGGCATTCTCGTACAGTATACTGGCTGGTCTTCGGTATTTTATGTCTATGGAAGCTTTGGAATGGTCTGGTACATGTTTTGGCTTTTGGTGTCTTACGAGAGCCCTGCAAAACATCCTACGATTACAGATGAAGAACGTAGGTACATAGAAGAAAGCATTGGAGAGAGTGCAAATCTTTTAGGTGCAATGGAAAAATTCAAGACTCCATGGAGGAAATTTTTTACATCTATGCCGGTCTATGCAATAATTGTCGCAAACTTCTGCAGAAGTTGGACTTTTTATTTATTGCTTATTAGTCAGCCAGCATATTTTGAAGAAGTCTTTGGATTTGAAATCAGCAAGGTTGGCATGCTGTCCGCTGTGCCACACTTAGTAATGACAATCATTGTGCCTATTGGAGGGCAAATTGCAGATTTTCTAAGAAGCAAGCAAATTCTTTCAACTACCACCGTGAGAAAGATCATGAACTGTGGTGGTTTTGGCATGGAAGCCACATTGCTTCTGGTTGTTGGCTATTCTCATACCAGAGGGGTGGCTATCTCGTTCTTGGTACTTGCAGTGGGATTCAGCGGATTTGCTATTTCTGGTTTCAACGTTAACCATTTGGACATTGCTCCGAGATACGCCAGTATCTTAATGGGCATTTCGAACGGTGTCGGCACCTTATCAGGAATGGTTTGCCCTATCATTGTTGGTGCAATGACCAAGAATAAGTCACGTGAGGAGTGGCAGTATGTCTTCCTGATTGCTGCCCTAGTTCACTATGGTGGAGTTATATTTTATGCAATATTTGCTTCGGGAGAGAAGCAACCCTGGGCAGATCCTGAGGAAACAAGTGAAGAAAAATGTGGATTTATCCATGAAGACGAGCTTGATGAAGAAACAGGGGACATTACTCAAAATTATATAAATTATGGTACTGCCAAGTCTTATGGTGCCACAACACAGGCCAATGGCGGTTGGCCCAATGGTTGGGAAAAGAAAGAGGAATTTGTACAAGAAGAGGTACGAGACTCATATAGCTATAAGGACCGAGATGATTATTCA---
>tupChi1
ATGGAGTCGGTAAAACAAAGGATTTTGGCCCCTGGAAAAGAGGGGCTAAAGAATTTTGCTGGGAAATCCCTTGGCCAGATCTACAGGGTGCTGGAGAAGAAGCAAGAGACC---GGGGAGACCATCGAGCTGACGGAGGATGGGAAGCCCCTGGAGGTGCCCGAGAAGAAGGCGCCGCTGTGCGACTGCTCGTGCTTCGGCCTGCCGCGCCGCTACATCATCGCCATCATGAGCGGCCTGGGCTTCTGCATCTCCTTCGGCATCCGCTGCAACCTGGGCGTGGCCATCGTGGACATGGTCAACAACAGCACCATCCACCGCGGGGGCAAGGTCATCAAAGAGAAAGCAAAATTCAACTGGGACCCGGAAACCGTGGGGATGATCCATGGCTCCTTCTTCTGGGGCTACATCATCACCCAGATTCCAGGAGGCTACATCGCGTCCCGGCTGGCAGCCAACAGGGTTTTTGGAGCTGCAATACTTCTTACCTCCACCCTGAACATGCTGATCCCGTCTGCAGCCAGAGTGCACTATGGGTGTGTCATCTTTGTCAGAATATTGCAGGGACTTGTTGAGGGCGTCACCTACCCTGCTTGTCATGGGATATGGAGCAAATGGGCCCCTCCCCTGGAGAGAAGCAGGTTGGCCACCACGTCCTTCTGTGGTTCCTATGCTGGAGCTGTGATTGCAATGCCTTTAGCCGGCATTCTTGTGCAGTACACAGGCTGGTCTTCAGTGTTTTACGTCTATGGAAGCTTTGGAATGGTGTGGTACATGTTCTGGCTTTTGGTGTCTTACGAGAGCCCTGCAAAGCACCCTACTATTACAGATGAAGAACGTAGGTACATAGAAGAAAGCATTGGAGAGAGTGCAAATCTTTTAGGTGCAATGGAAAAATTCAAGACTCCATGGAGAAAATTTTTTACATCTATGCCTGTCTATGCAATAATCGTTGCAAATTTCTGCAGAAGCTGGACTTTCTATTTGTTGCTAATTAGTCAGCCCGCTTATTTTGAGGAAGTCTTTGGATTTGAAATCAGCAAGGTTGGTATGCTGTCTGCTGTACCACACTTGGTAATGACAATTATTGTGCCTATTGGAGGTCAAATTGCAGATTTCCTAAGAAGCAAACAAATACTTTCAACCACTACCGTGAGGAAAATCATGAACTGTGGTGGTTTTGGCATGGAAGCCACGCTGCTTCTGGTAGTGGGCTATTCTCATACTAGAGGCGTAGCCATCTCCTTCCTGGTATTGGCAGTGGGGTTCAGCGGATTTGCTATATCTGGTTTCAATGTGAATCACTTGGATATTGCTCCGAGATATGCTAGTATCTTAATGGGCATTTCGAATGGCGTTGGCACATTGTCAGGAATGGTTTGCCCTATCATTGTTGGAGCGATGACAAAGAATAAGTCACGTGAAGAGTGGCAGTATGTCTTCCTGATCGCCGCCCTAGTTCACTATGGCGGAGTTATATTTTATGCAATATTTGCCTCAGGAGAAAAGCAACCCTGGGCAGACCCTGAGGAAACAAGTGAAGAAAAATGTGGATTTATTCATGAGGATGAACTCGATGAAGAGACAGGAGACATTACTCAAAACTACATAAATTATGGTACCACCAAGTCTTATGGTGCCACGACTCAGGCCAATGGAGGTTGGCCCGATGGTTGGGAAAAGAAAGAAGAATTTGTACAAGAAGAAGTACAAGACTCATATACCTATAAAGATCGAGATGATTACTCA---
>cerSim1
ATGGAGTCGGTAAAACAAAGGATTTTGACCCCAGGAAAAGAGGGGCTAAAGAATTTTGCCGGCAAATCCCTTGGCCAGATCTACAGGGTGCTGGAAAAGAAGCAAGAGACC---GGGGAGACCATCGAGCTGACGGAGGATGGGAAGCCCCTGGAGGTACCCGAGAAGAAGGCGCCCATGTGCGACTGCACGTGCTTCGGCCTGCCGCGTCGCTACATCATCGCCATCATGAGCGGCCTGGGCTTCTGCATCTCCTTCGGCATCCGCTGCAACCTGGGCGTGGCCATCGTGGACATGGTCAACAACAGCACCATCCACCGCGGGGGCAAGGTCGTCAAGGAGAAAGCCAAATTCAACTGGGACCCGGAAACCGTGGGGATGATCCACGGGTCCTTCTTTTGGGGCTACATCATCACCCAGATTCCGGGCGGCTACATCGCGTCTCGGCTGGCAGCCAACAGGGTTTTTGGAGCTGCCATCCTTCTTACCTCCACCCTGAATATGCTAATCCCATCAGCAGCCAGAGTGCATTATGGGTGTGTCATCTTTGTTAGGATATTGCAGGGACTTGTTGAGGGCGTCACCTACCCAGCTTGTCATGGGATCTGGAGCAAATGGGCCCCTCCTCTCGAGAGGAGTAGATTGGCAACCACCTCCTTCTGTGGTTCCTACGCAGGAGCGGTGATTGCGATGCCATTAGCTGGCATTCTCGTACAGTATACCGGCTGGTCTTCCGTATTCTATGTCTATGGAAGCTTTGGAATGATCTGGTACATGTTTTGGCTTTTGGTGTCTTACGAGAGTCCTGCAAAGCATCCTACTATTACAGATGAAGAACGTAGGTACATAGAAGAAAGCATTGGAGAGAGTGCAAATCTTTTAGGTGCAATGGAAAAATTCAAGACTCCATGGAGGAAATTTTTTACATCTATGCCAGTCTATGCAATAATTGTTGCAAACTTCTGCAGAAGCTGGACTTTTTATTTATTGCTTATTAGTCAGCCAGCATATTTTGAGGAAGTCTTTGGATTTGAAATCAGCAAGGTTGGCATGCTGTCTGCTGTGCCACACCTAGTGATGACAATTATTGTGCCTATTGGAGGGCAGATTGCAGATTTTCTAAGAAGCAAGCAAATTCTTTCAACTACTACAGTAAGAAAGATCATGAATTGTGGTGGTTTTGGCATGGAAGCAACACTGCTTCTGGTGGTCGGCTATTCTCATACTAGAGGAGTAGCTATCTCGTTCCTGGTTCTTGCGGTGGGATTCAGCGGATTTGCTATTTCTGGTTTCAACGTTAACCACTTGGATATTGCTCCAAGATATGCCAGTATCTTAATGGGCATTTCAAATGGTGTTGGCACGTTGTCAGGAATGGTTTGCCCTATCATTGTTGGTGCAATGACAAAAAATAAGTCACGTGAAGAGTGGCAGTATGTCTTCCTGATCGCTGCCCTAGTCCACTACGGTGGAGTTATATTTTATGCAATATTTGCCTCAGGAGAGAAGCAACCCTGGGCAGACCCTGAGGAGACAAGTGAAGAAAAATGTGGATTTATCCACGAAGATGAGCTCGATGAGGAAACAGGGGACATTACTCAAAATTATATAAATTATGGCACCACCAAGTCTTATGGTGCCACAACACAGGCCAATGGAGGTTGGCCCAATGGTTGGGAAAAGAAAGAGGAATTTGTACAAGAAGAAGTACAAGACTCATACACCTATAAGGACCGAGATGATTATTCA---
>HLmanJav1
ATGGAGTCGGTAAAACAAAGGATTTTGACCCCAGGAAAAGAGGGGCTAAAGAATTTTGCTGGAAAATCCCTTGGCCAGATCTACAGGGTGCTGGAGAAGAAGCAAGAGACC---GGGGAGACCATCGAGCTGACGGAGGATGGGAAGCCTCTGGAGGTGCCTGAGAAGAAGGCGCCTCTGTGCGACTGCACGTGCTTCGGCCTGCCGCGCCGCTACATCATCGCCATCATGAGCGGCCTGGGCTTCTGCATCTCCTTCGGCATCCGCTGCAACCTGGGCGTGGCCATCGTGGACATGGTCAACAATAGCACTATCCACCGCGGGGGCAAGGTTATCAAGGAGAAAGCCAAATTCAACTGGGACCCGGAAACCGTAGGCATGATCCACGGTTCCTTCTTTTGGGGCTACATCATCACCCAGATTCCAGGTGGCTACATCGCGTCTCGGCTGGCAGCCAACAGGGTTTTTGGAGCTGCCATACTACTTACCTCTACCCTGAATATGCTGATCCCATCAGCAGCCAGAGTGCATTATGGGTGTGTCATCTTTGTTAGGATATTGCAGGGACTTGTGGAGGGTGTCACCTACCCAGCTTGTCATGGAATATGGAGTAAGTGGGCCCCTCCTCTAGAAAGGAGTAGATTGGCAACCACCTCTTTCTGTGGTTCCTACGCTGGAGCTGTGATTGCAATGCCTTTAGCTGGCATTCTTGTACAGTATACTGGCTGGTCTTCTGTATTCTATGTCTATGGAAGCTTTGGAATGATCTGGTACATGTTTTGGCTTTTGGTGTCTTATGAGAGTCCTGCAAAGCATCCTACTATTACAGATGAAGAACGTAGGTACATAGAAGAAAGCATTGGAGAGAGTGCAAATCTTTTAGGTGCAATGGAAAAATTCAAGACCCCCTGGAGGAAATTTTTTACATCTATGCCAGTCTATGCAATAATTGTTGCAAACTTCTGCAGAAGCTGGACTTTTTACTTATTGCTTATTAGTCAGCCAGCATATTTTGAAGAAGTCTTTGGATTTGAAATCAGCAAGGTTGGCATGCTATCTGCTGTACCACACTTAGTGATGACAATCATCGTACCTATTGGAGGGCAGATTGCAGATTTTCTAAGAAGCAAGCAAATTCTGTCAACAACTACAGTTAGAAAGATCATGAATTGTGGTGGTTTTGGCATGGAGGCAACATTGCTCCTGGTTGTTGGCTATTCTCATACAAGAGGCGTAGCTATCTCATTCTTGGTACTTGCAGTGGGGTTCAGTGGATTTGCTATTTCTGGTTTCAATGTTAACCACTTGGATATTGCTCCCAGATATGCCAGTATCTTAATGGGCATTTCAAATGGCGTTGGCACACTCTCGGGGATGGTTTGCCCTATCATTGTTGGTGCGATGACAAAGAATAAGTCACGTGAAGAATGGCAGTATGTCTTCCTGATCGCTGCTCTAGTCCACTATGGTGGAGTTATATTTTATGCAATATTTGCCTCAGGAGAGAAGCAACCCTGGGCAGACCCTGAGGAAACAAGTGAAGAAAAATGTGGATTTATCCATGAAGATGAGCTTGATGAAGAAACAGGAGACATTACTCAAAATTATATAAATTATGGTACCACCAAATCTTATGGTGCCACAACACAGGCCAATGGAGGTTGGCCCAATGGTTGGGAAAAGAAAGAGGAATTTGTACAAGAAGAAGTACAAGACTCATACACCTATAAGAACCGAGATGATTATTCA---
>HLcamFer2
ATGGAGTCTGTAAAACAAAGGATTTTGACCCCAGGAAAAGAAGGGCTAAAGAATTTTGCTGGAAAATCCCTCGGCCAGATCTACAGGGTGCTGGAGAAGAAGCAGGAGACC---GGGGAGACCATCGAGCTGACGGAGGATGGGAAGCCCCTGGAGGTGCCTGAGAAGAAGGCGCCGCTGTGCGACTGCACGTGCTTCGGCCTGCCGCGTCGCTACATCATCGCCATCATGAGCGGCCTGGGCTTCTGCATCTCCTTCGGCATCCGCTGCAACCTGGGCGTGGCCATCGTGGACATGGTCAACAACAGCACCATCCACCGCGGGGGCAAGGTCATCAAGGAGAAAGCCAAATTCAACTGGGACCCGGAAACCGTGGGAATGATCCACGGTTCCTTCTTTTGGGGCTACATCATCACCCAGATTCCGGGCGGCTACATTGCTTCTCGGCTGGCAGCCAACAGGGTTTTTGGAGCTGCCATACTTCTTACCTCTACCCTGAATATGCTAATCCCATCAGCAGCCAGAGTGCATTATGGGTGTGTCATCTTTGTTAGGATACTGCAGGGACTTGTTGAGGGTGTAACCTACCCAGCATGTCATGGAATATGGAGCAAATGGGCCCCTCCTCTAGAGAGGAGTAGACTGGCAACCACCTCCTTTTGTGGTTCCTACGCTGGAGCTGTGATTGCAATGCCTTTAGCTGGCATTCTTGTACAGTATACTGGCTGGTCTTCCGTTTTCTATGTCTATGGAAGCTTTGGGATGATCTGGTACATGTTTTGGCTTTTGGTGTCTTACGAGAGTCCTGCAAAGCATCCTACTATAACAGATGAAGAACGTAGGTACATAGAAGAAAGCATTGGAGAGAGTGCAAATCTTTTAGGTGCAATGGAAAAATTCAAGACTCCGTGGAGGAAATTTTTTACATCTATGCCAGTCTATGCAATAATTGTTGCAAACTTCTGCAGAAGCTGGACTTTTTATTTGCTGCTAATTAGTCAGCCAGCGTATTTTGAGGAAGTCTTTGGATTTGAAATCAGCAAGGTTGGCATGCTATCTGCTGTGCCACACTTGGTAATGACAATTATTGTGCCGATTGGAGGGCAGATTGCAGATTTTCTAAGAAGCAAGCAAATTCTTTCAACTACGACAGTCAGAAAGATCATGAATTGCGGTGGTTTTGGCATGGAGGCTACACTGCTTCTGGTTGTCGGCTATTCTCATACTAGAGGGGTCGCTATCTCGTTCTTGGTACTTGCGGTGGGGTTCAGTGGATTTGCTATTTCTGGTTTCAATGTTAACCACTTGGATATTGCTCCGAGATACGCCAGTATCTTAATGGGCATCTCAAATGGTGTTGGCACATTGTCAGGCATGGTTTGTCCTATTATCGTTGGTGCAATGACGAAGAATAAGTCACGTGAAGAGTGGCAGTATGTCTTCCTGATCGCTGCCCTAGTCCACTACGGCGGAGTTATATTTTATGCAATATTCGCCTCAGGAGAGAAGCAACCCTGGGCAGATCCTGAGGAAACAAGTGAAGAAAAATGTGGATTTATCCACGAAGATGAGCTTGATGAAGAAACAGGGGACATTACTCAAAATTATATAAATTATGGTCCCACCAAGTCTTACGGTGCCACAACACAAGCCAATGGAGGTTGGCCCAATGGTTGGGAAAAGAAAGAGGAATTTGTACAAGAAGAAGTACAAGACTCATACACTTATAAGGACCGAGATGATTATTCA---
>susScr11
ATGGAGTCGGTGAAACAAAGGATTTTGGCCCCAGGAAAAGAGGGGCTAAAGAATTTTGCTGGAAAATCCCTCGGCCAGATCTACAGGGTGCTAGAGAAGAAGCAGGAGACC---GGGGAGACTATAGAGCTGACGGAAGATGGGAAGCCTTTGGAGGTGCCTGAGAAGAAGGCACCGCTGTGCGACTGCACGTGCTTTGGCCTGCCGCGTCGCTACATCATCGCCATCATGAGCGGCCTGGGCTTCTGCATCTCCTTTGGCATCCGCTGCAACCTGGGCGTGGCCATCGTGGACATGGTCAACAACAGCACCATCCACCGCGGAGGCAAGGTCATCAAGGAGAAAGCCAAATTCAACTGGGACCCGGAAACCGTGGGGATGATCCACGGTTCCTTCTTTTGGGGCTATATCATCACCCAGATTCCGGGCGGTTACATCGCTTCCCGGCTGGCAGCCAACAGGGTTTTTGGAGCTGCCATACTTCTTACCTCTACCCTGAATATGCTAATCCCATCAGCAGCCAGAGTCCATTATGGGTGTGTCATCTTTGTTAGGATACTGCAGGGACTTGTTGAGGGTGTCACCTACCCAGCATGTCATGGGATATGGAGCAAATGGGCTCCTCCACTAGAGAGGAGTCGATTGGCAACCACCTCCTTTTGTGGTTCCTATGCTGGAGCTGTGATTGCAATGCCTTTAGCTGGCATTCTTGTACAGTATACAGGCTGGTCTTCAGTGTTCTATGTGTATGGAAGCTTTGGAATGATCTGGTACATGTTTTGGCTTTTGGTGTCTTACGAGAGTCCTGCAAAGCATCCTACTATTACAGATGAAGAACGTAGGTACATAGAAGAAAGCATTGGAGAGAGTGCAAATCTTTTAGGTGCAATGGAAAAATTCAAGACACCATGGAGGAAGTTTTTTACATCTATGCCGGTCTATGCAATCATTGTTGCAAACTTCTGCAGAAGCTGGACTTTTTACTTATTGCTTATTAGTCAACCAGCATATTTTGAGGAAGTCTTTGGATTTGAAATCAGCAAGGTTGGCATGTTGTCTGCCGTGCCACACTTGGTAATGACGATCATTGTGCCTATTGGAGGTCAGATTGCAGATTTTCTAAGAAGCAAGCAAATTCTTTCAACTACGACAGTAAGAAAGATCATGAATTGTGGGGGTTTTGGCATGGAAGCAACACTGCTTCTAGTTGTTGGTTATTCTCATACTAGAGGGGTAGCCATCTCGTTCTTGGTACTTGCTGTAGGATTCAGCGGATTTGCTATTTCTGGTTTCAATGTTAATCACTTGGATATTGCTCCAAGATATGCCAGTATCTTAATGGGCATTTCCAATGGTGTTGGCACATTGTCAGGAATGGTTTGCCCTATTATTGTTGGTGCAATGACAAAGAATAAGTCACGTGAAGAGTGGCAGTATGTCTTCCTGATTGCTGCCCTAGTCCACTATGGTGGAGTTATATTTTATGCAATATTCGCCTCAGGAGAGAAACAACCCTGGGCAGACCCTGAGGAAACAAGTGAAGAAAAATGTGGATTTATCCACGAAGATGAGCTTGATGAGGAAACAGGGGACATTACTCAAAATTATATAAATTATGGTACCACCAAATCTTATGGTGCCACAACACAGGCCAATGGAGGTTGGCCCAATGGTTGGGAAAAGAAAGAGGAATTTGTACAAGAAGAAGCACAAGACTCATATACTTACAAGGACCGAAATGATTATTCA---
>HLrouAeg4
ATGGAGTCTGTAAAACAAAGGATTTTGACCCCAGGAAAAGAGGGGCTAAAGAATTTTGCCGGAAAATCCCTCGGCCAGATCTACAGGGTGCTGGAGAAGAAGCAAGAGGCC---GGAGAGACCATCGAGCTGACGGAGGATGGGAAGCCCCTGGAGGTGCCTGAGAAAAAGGCGCCTCTGTGCGACTGCACGTGCTTTGGCCTGCCGCGTCGCTACATCATTGCCATCATGAGCGGCCTCGGCTTCTGCATCTCGTTCGGCATCCGCTGCAACCTGGGCGTGGCCATCGTGGACATGGTCAACAACAGCACCATCCACCGTGGGGGCAAGGTCATAAAGGAGAAAGCCAAATTCAACTGGGACCCAGAAACCGTAGGGATGATCCACGGTTCCTTCTTTTGGGGCTACATCATCACCCAGATTCCGGGCGGCTACATCGCCTCTCGGCTGGCAGCCAACAGGGTTTTTGGAGCTGCCATACTTCTTACCTCTACCCTCAATATGCTAATCCCATCAGCAGCCAGAGTGCATTATGGGTGTGTCATCTTTGTTAGAATATTGCAGGGACTTGTTGAGGGCGTTACCTACCCAGCATGTCATGGGATATGGAGCAAATGGGCCCCTCCGCTAGAAAGGAGTAGGTTGGCGACCACCTCCTTTTGTGGTTCCTATGCTGGAGCTGTGATTGCAATGCCTTTAGCTGGCATTCTTGTACAGTATACTGGCTGGTCTTCAGTATTCTATGTCTATGGAAGCTTTGGAATGATCTGGTACATGTTTTGGCTTTTGGTGTCTTACGAGAGTCCTGCAAAGCATCCTACTATTACAGATGAAGAACGTAGGTACATAGAAGAAAGCATTGGAGAGAGTGCAAATCTTTTAGGTGCAATGGAAAAATTCAAGACTCCATGGAGGAAATTTTTTACATCAATGCCAGTCTATGCAATAATTGTTGCAAACTTCTGCAGAAGTTGGACTTTTTATCTATTGCTTATTAGTCAGCCAGCATATTTTGAGGAAGTCTTTGGGTTTGAAATCAGCAAGGTTGGCATGCTGTCTGCTGTGCCACACTTAGTAATGACTATTATTGTGCCTATTGGAGGGCAGATTGCAGATTTTCTAAGAAGCAAGCAAATTCTTTCCACTACTACAGTAAGAAAGATTATGAATTGTGGTGGTTTTGGCATGGAAGCAACACTGCTTCTGGTTGTCGGCTATTCTCACACTAGAGGGGTAGCAATCTCGTTCTTGGTACTTGCAGTGGGATTCAGTGGATTTGCTATATCTGGTTTCAATGTGAACCATCTGGATATCGCTCCAAGATATGCCAGTATCTTAATGGGTATTTCAAATGGTGTTGGAACATTGTCAGGAATGGTTTGCCCTATCATTGTTGGTGCAATGACCAAAAATAAGTCACGTGAAGAGTGGCAGTATGTCTTCCTGATCGCTGCCCTAGTCCATTATGGTGGAGTTATATTTTATGCAATATTTGCCTCAGGAGAGAAGCAACCCTGGGCAGACCCTGAGGAAACAAGTGAAGAAAAATGTGGATTTATCCATGAGGATGAACTTGATGAGGAAACAGGGGACATTACTCAAAATTATATAAATTACGGTACCACCAAGTCTTATGGTGCGACGACACAGGCCAACGGAGGTTGGCCCAATGGCTGGGAAAAGAAAGAGGAATTTGTACAAGAAGAAGTACATGACTCATACACCTATAAAGACCGAGATGATTATTCA---
>HLrhiFer5
ATGGAGTCGGTAAAACAAAGGATTGTGACCCCAGGAAAAGAAGGGCTAAAGAATTTTGCTGGAAAATCCCTCGGCCAGATCTACAGGGTGCTAGAGAAGAAGCAAGAGGCC---GGGGAGACCATTGAGCTGACGGAGGATGGGAAACCCCTGGAGGTGCCTGAGAAAAAAGCACCCCTGTGCGACTGCACGTGCTTCGGTCTGCCACGTCGCTACATCATTGCCATCATGAGCGGCCTGGGCTTCTGCATCTCCTTCGGCATCCGCTGCAACCTGGGCGTGGCCATCGTGGACATGGTCAACAACAGCACCATCCACCGCGGGGGCAAGGTCATCAAGGAGAAAGCCAAATTCAACTGGGACCCGGAAACCGTGGGGATGATCCACGGTTCTTTCTTTTGGGGCTACATCATCACCCAGATTCCGGGTGGCTACATCGCGTCTCGGCTGGCAGCCAACAGGGTTTTTGGAGCTGCCATACTTCTCACCTCTACCCTGAATATGCTAATCCCATCAGCAGCCAGAGTGCATTATGGGTGTGTCATCTTTGTTAGGATATTGCAGGGACTTGTTGAGGGCGTCACCTACCCAGCATGTCATGGGATATGGAGCAAATGGGCCCCTCCTCTGGAGAGGAGTAGACTGGCGACCACCTCCTTCTGTGGTTCCTATGCTGGAGCTGTGATTGCAATGCCGTTAGCTGGCATTCTTGTACAGTATACTGGCTGGTCTTCAGTATTCTATGTCTATGGTAGCTTTGGAATGATCTGGTACATGTTTTGGCTTTTGGTGTCTTACGAGAGTCCTGCAAAGCATCCTACTATTACAGATGAAGAACGTAGGTACATAGAAGAAAGCATTGGAGAGAGTGCAAATCTTTTAGGTGCAATGGAAAAATTCAAGACTCCATGGAGGAAATTTTTTACATCTATGCCGGTCTATGCAATAATTGTGGCGAACTTCTGCAGAAGCTGGACTTTTTATTTATTGCTCATTAGTCAGCCAGCATATTTTGAGGAAGTCTTTGGATTTGAAATCAGCAAGGTTGGCATGCTATCTGCTGTGCCACACTTAGTAATGACAATTATTGTGCCTATTGGAGGGCAAATTGCAGATTTTCTAAGAAGCAAACAAATTCTTTCAACTACCACAGTAAGAAAGATCATGAATTGTGGTGGTTTTGGCATGGAAGCAACCCTGCTTTTGGTTGTCGGCTATTCTCATACTAGAGGGGTAGCTATCTCCTTCTTGGTACTGGCAGTGGGATTCAGTGGATTTGCTATATCTGGTTTCAATGTTAATCACCTGGATATTGCTCCAAGATATGCCAGTATCTTAATGGGCATTTCTAATGGCGTTGGCACATTGTCAGGAATGGTTTGCCCTATCATTGTTGGTGCAATGACAAAGAATAAGTCACGTGAAGAGTGGCAGTATGTCTTCTTGATCGCTGCCCTCGTCCATTATGGCGGAGTTATATTTTATGGAATATTTGCCTCAGGAGAGAAGCAACCCTGGGCAGACCCTGAGGAAACAAGTGAAGAAAAATGTGGATTTATCCATGAAGATGAACTTGATGAAGAAACGGGGGACATTACTCAAAATTATATAAATTATGGTACCACCAAGTCTTATGGTGCCACAACACAGGCCAATGGAGGTTGGCCCAATGGTTGGGAACAGAAAGAGGAATTTGTACAAGAAGAAGTACAAGACTCATACACCTATAAGGACCGAGATGATTATTCA---
>micMur3
ATGGAGTCAGTAAAACAAAGGATTTTGGCCCCAGGAAAAGAGGGGATAAAGAATTTAGCTGGAAAATCCCTCGGCCAGATCTACAGGGTGCTGGAGAAGAAGCAGGAGACC---GGGGAGACCATCGAGCTGACGGAAGATGGGAAGCCCCTGCAGGTGCCTGAGAAGAAGGCGCCGCTGTGCGACTGCACGTGCTTCGGCCTGCCGCGCCGCTACATCATCGCGGTCATGAGCGGCCTGGGCTTCTGCATCTCCTTCGGCATCCGCTGCAACCTGGGCGTGGCCATCGTGGACATGGTCAACAACAGCACCATCCACCGCGGGGGCAAGGTCATCAAGGAGAAAGCCAAATTCAACTGGGACCCGGAAACCGTGGGCATGATCCACGGTTCCTTCTTTTGGGGCTACATCATCACCCAGATTCCGGGCGGCTACATCGCGTCTAGGCTGGCAGCCAACAGGGTTTTTGGAGCTGCCATACTTCTTACCTCTACTCTAAATATGTTAATTCCATCAGCAGCCAGAGTGCATTATGGATGTGTCATCTTTGTTAGAATATTACAGGGACTTGTTGAGGGAGTCACCTACCCAGCATGTCATGGGATATGGAGCAAATGGGCCCCTCCTCTAGAGAGGAGTAGATTAGCAACCACCTCCTTTTGTGGTTCCTATGCCGGAGCTGTGATTGCAATGCCTTTAGCTGGCATTCTTGTACAGTACACTGGCTGGTCTTCAGTATTTTATGTCTATGGAAGCTTTGGGATGGTCTGGTACATGTTTTGGCTTTTGGTGTCTTACGAGAGCCCTGCAAAGCATCCTACTATTACAGATGAAGAACGTAGGTACATAGAAGAAAGCATTGGAGAGAGTGCAAATCTTTTAGGTGCAATGGAAAAATTCAAGACTCCATGGAGGAAATTTTTTACATCTATGCCAGTTTATGCAATAATTGTTGCAAACTTCTGCAGAAGCTGGACTTTTTATTTATTGCTTATTAGTCAGCCAGCATATTTTGAAGAAGTCTTTGGATTTGAAATCAGCAAGGTTGGCATGCTGTCTGCTGTGCCACACTTAGTGATGACAATTATTGTGCCTATTGGAGGGCAAATTGCAGATTTTCTAAGAAGCAAGCAAATTCTTTCAACCACTACTGTGAGAAAGATCATGAACTGTGGCGGTTTTGGCATGGAAGCCACACTGCTTCTGGTCGTTGGCTATTCTCATACTAGAGGGGTAGCTATCTCGTTCTTGGTACTTGCAGTGGGATTCAGTGGATTTGCTATATCTGGTTTCAATGTTAACCACTTGGATATTGCTCCGAGATATGCCAGTATCTTAATGGGCATTTCGAATGGTGTTGGCACATTATCAGGAATGGTTTGCCCTATCATTGTTGGTGCAATGACAAAGAATAAGTCACGAGAAGAGTGGCAGTACGTCTTCCTGATTGCTGCCCTAGTCCACTATGGCGGAGTTATATTTTATGCAATATTTGCCTCAGGAGAGAAGCAACCTTGGGCAGACCCTGAGGAAACAAGTGAAGAAAAATGTGGATTTATCCACGAAGATGAACTTGATGAAGAAACAGGGGACATTACTCAAAATTATATAAATTATGGTACCACCAAGTCTTATGGTGCCACAACACAGGCCAATGGAGGTTGGCCCGATGGTTGGGAAAAGAAAGAGGAATTTGTACAAGAAGAGGTACAAGACTCATATAGCTATAGGGACCAAGATGATTATTCA---
>HLequCab3
ATGGAGTCGGTAAAACAAAGGATTTTGACCCCAGGAAAAGAGGGGCTAAAGAATTTTGCCGGAAAGTCCCTTGGCCAGATCTACAGGGTGCTGGAAAAGAAGCAAGAGACC---GGGGAGACCATCGAGTTGACGGAGGATGGGAAGCCCCTGGAGGTGCCCGAGAAGAAGGCGCCCATATGCGACTGCACGTGCTTCGGCCTGCCGCGTCGCTACATCATCGCCATCATGAGCGGCCTGGGCTTCTGCATCTCCTTCGGCATCCGCTGCAACCTGGGCGTGGCCATCGTGGACATGGTCAACAACAGCACCATCCACCGCGGGGGCAAGGTCATCAAGGAGAAAGCCAAATTCAACTGGGACCCGGAAACCGTGGGGATGATCCACGGGTCCTTCTTTTGGGGCTACATCATCACCCAGATTCCGGGCGGCTACATCGCGTCTCGGCTGGCCGCCAACAGGGTTTTCGGAGCTGCCATCCTTCTTACCTCCACCCTGAATATGCTAATCCCGTCAGCAGCCAGAGTGCATTATGGGTGTGTCATCTTTGTTCGGATACTGCAGGGACTTGTTGAGGGCGTCACCTACCCAGCATGTCATGGCATCTGGAGCAAATGGGCGCCACCTCTCGAGAGGAGTAGACTGGCAACCACCTCCTTCTGTGGTTCCTATGCTGGAGCTGTGATTGCAATGCCGTTGGCTGGCATTCTCGTACAGTACACCGGCTGGTCTTCAGTATTCTATGTCTATGGAAGCTTTGGGATGATCTGGTACATGTTTTGGCTTTTGGTGTCTTACGAGAGTCCTGCAAAGCATCCTACTATTACAGATGAAGAACGTAGGTACATAGAAGAAAGCATTGGAGAGAGTGCAAATCTTTTAGGTGCAATGGAAAAATTCAAGACTCCATGGAGGAAATTTTTTACATCTATGCCAGTCTATGCAATAATCGTTGCAAACTTCTGCAGAAGCTGGACGTTTTATTTATTGCTTATTAGTCAGCCAGCATATTTTGAGGAAGTGTTTGGATTTGAAATCAGCAAGGTTGGCATGCTATCTGCTGTGCCACACTTAGTGATGACAATTATTGTGCCCATTGGAGGACAGATTGCAGATTTTCTAAGAAGCAAACAAATTCTTTCAACTACTACAGTAAGAAAGATCATGAACTGTGGTGGTTTTGGCATGGAAGCGACACTGCTTCTGGTGGTCGGCTACTCTCATACGAGGGGGGTCGCTATCTCCTTCTTGGTTCTTGCTGTGGGATTCAGTGGATTTGCCATTTCCGGTTTCAATGTTAACCACTTGGATATTGCTCCAAGATATGCCAGTATCCTAATGGGCATTTCAAATGGTGTTGGCACATTGTCAGGAATGGTTTGCCCTATCATTGTTGGTGCAATGACAAAAAATAAGTCACGTGAGGAGTGGCAGTATGTCTTCCTGATCGCTGCCCTAGTCCACTACGGCGGAGTAATCTTTTATGCAATATTTGCCTCAGGAGAGAAGCAACCCTGGGCAGACCCTGAGGAGACAAGTGAAGAAAAATGTGGATTTATCCACGAAGATGAGCTTGATGAAGAAACAGGAGACATTACTCAAAATTATATAAATTATGGTACCACCAAGTCTTATGGTGCCACAACACAAGCCAATGGAGGTTGGCCCAATGGTTGGGAAAAGAAAGAGGAATTTGTACAAGAAGAAGGACAAGGCTCATACACCTATAAGGATCGAAATGATTATTCA---
>felCat8
ATGGAGTCGGTAAAACAAAGGATTTTGACCCCAGGAAAAGAGGGGCTAAAGAATTTTGCTGGAAAATCCCTTGGCCAGATCTACAGGGTGCTGGAGAAGAAGCAAGACACT---GGGGAGACCATCGAGCTGACGGAGGATGGGAAGCCCCTGGAGGTGCCCGAGAAAAAGGCTCCACTGTGCGATTGCACCTGCTTCGGCCTGCCGCGCCGCTACATCATCGCCATCATGAGCGGCCTGGGCTTCTGCATCTCCTTCGGCATCCGCTGCAACCTGGGCGTGGCCATTGTGGACATGGTCAACAACAGCACAATCCACCGAGGGGGCAAGGTCATCAAGGAGAAGGCCAAATTCAACTGGGACCCAGAAACCGTGGGGATGATCCACGGTTCCTTCTTTTGGGGCTACATCATCACCCAGATTCCGGGCGGCTACATCGCGTCTCGGCTGGCAGCCAACAGGGTTTTTGGAGCTGCCATACTTCTTACCTCTACTCTGAATATGCTAATCCCATCAGCAGCCAGAGTGCATTATGGGTGTGTCATCTTTGTTAGGATATTGCAGGGACTTGTTGAGGGCGTCACCTACCCAGCATGTCATGGGATATGGAGCAAATGGGCTCCTCCTCTAGAGAGGAGTAGATTGGCAACCACCTCCTTTTGTGGTTCATATGCTGGAGCTGTGATTGCAATGCCTTTAGCTGGCATTCTTGTACAGTATACTGGTTGGTCGTCAGTATTCTATGTCTATGGAAGCTTTGGAATGATCTGGTACATGTTTTGGCTTTTGGTGTCTTATGAGAGTCCTGCAAAGCATCCTACCATTACAGATGAAGAACGTAGGTACATTGAAGAAAGCATTGGAGAGAGTGCAAATCTTTTAGGTGCAATGGAAAAATTCAAGACTCCATGGAGGAAATTTTTTACATCTATGCCTGTCTATGCAATAATTGTTGCAAACTTCTGCAGAAGCTGGACTTTTTACTTATTGCTTATTAGTCAGCCGGCATATTTTGAAGAAGTCTTTGGATTTGAAATCAGCAAGGTTGGCATGCTATCTGCTGTGCCACACTTGGTAATGACAATTATTGTACCCATTGGAGGGCAGATTGCAGATTTTCTAAGAAGCAAGCAAATTCTTTCAACAACTACAGTAAGAAAGATCATGAATTGTGGTGGTTTTGGCATGGAAGCAACACTGCTTCTGGTTGTTGGCTATTCTCATACTAGAGGTGTAGCTATCTCATTCTTGGTACTTGCAGTGGGATTCAGTGGATTTGCTATTTCTGGTTTCAATGTTAACCACTTGGATATTGCTCCGAGATATGCAAGTATCTTAATGGGCATTTCAAATGGTGTTGGCACATTGTCAGGAATGGTTTGCCCTATCATTGTTGGTGCAATGACAAAGAATAAGTCACGTGAAGAGTGGCAGTATGTTTTCCTGATTGCTGCCCTGGTCCACTATGGCGGAGTTATATTTTACGCAATATTTGCCTCAGGAGAGAAGCAACCCTGGGCAGACCCTGAAGAAACAAGTGAAGAAAAATGTGGATTTATCCATGAAGATGAGCTTGATGAAGAGACAGGGGACATTACTCAAAATTATATAAATTATGGTACCACCAAGTCTTATGGTGCCACAACACAGGCCAATGGAGGTTGGCCAAATGGTTGGGAAAAGAAAGAGGAATTCGTACAAGAAGAAGTACAAGACTCATACACCTATAAGGACCGAGATGATTATTCA---
>canFam3
ATGGAGTCGGTAAAACAAAGGATTTTGACCCCAGGAAAAGAGGGGCTAAAGAATTTTGCTGGAAAATCCCTTGGCCAGATCTACAGGGTGCTGGAGAAGAAGCAGGACACC---GGGGAGACCATCGAGCTGACGGAGGATGGGAAGCCCCTCGAGGTGCCGGAGAAGAAGGCTCCGCTGTGCGACTGCACCTGCTTCGGCCTGCCGCGCCGCTACATCATCGCCATCATGAGCGGCCTGGGCTTCTGCATCTCCTTCGGCATCCGCTGCAACCTGGGCGTGGCCATCGTGGACATGGTCAACAACAGCACCATCCACCGCGGGGGCAAGGTCATCAAGGAGAAAGCCAAATTCAACTGGGACCCGGAAACCGTGGGGATGATCCACGGGTCCTTCTTTTGGGGCTACATCATCACCCAGATCCCGGGCGGCTACATCGCGTCTCGGCTGGCGGCCAACAGGGTTTTTGGAGCTGCCATACTTCTTACCTCTACTCTGAATATGCTAATCCCATCAGCAGCCAGAGTGCATTATGGGTGTGTCATCTTTGTCAGGATATTACAAGGCCTTGTTGAGGGCGTCACCTACCCAGCATGTCATGGGATTTGGAGTAAATGGGCTCCTCCTCTAGAGAGGAGTAGATTGGCAACCACTTCCTTTTGTGGCTCATATGCTGGAGCTGTAATTGCAATGCCTTTAGCTGGCATTCTTGTGCAGTATACTGGTTGGTCTTCAGTATTCTATGTCTATGGGAGCTTTGGAATGATTTGGTACATGTTTTGGCTTTTGGTGTCTTATGAGAGTCCTGCAAAGCATCCTACTATTACAGATGAAGAACGTAGGTACATTGAAGAAAGCATTGGAGAGAGTGCAAATCTTTTAGGTGCAATGGAAAAATTCAAGACTCCATGGAGGAAATTTTTTACATCTATGCCTGTCTATGCAATAATTGTTGCAAACTTCTGCAGAAGCTGGACTTTCTACTTACTGCTTATTAGCCAGCCAGCATATTTTGAGGAAGTCTTTGGATTTGAAATCAGCAAGGTTGGCATGCTATCTGCTGTGCCACACTTAGTAATGACAATTATTGTGCCCATTGGAGGGCAGATTGCAGATTTTCTAAGAAGCAAGCAAATTCTTTCAACTACTACAGTGAGAAAGATCATGAATTGTGGTGGTTTTGGCATGGAAGCAACACTGCTTCTGGTGGTTGGCTATTCTCATACCAGAGGGGTAGCTATCTCGTTCTTGGTACTTGCAGTGGGATTCAGTGGATTTGCTATTTCTGGTTTCAATGTTAACCACTTGGATATTGCTCCGAGATATGCCAGTATCTTAATGGGCATTTCAAATGGTGTTGGCACGTTGTCAGGAATGGTTTGTCCTATAATTGTTGGTGCAATGACAAAGAATAAGTCACGTGAAGAGTGGCAGTATGTTTTCCTGATCGCTGCTTTGGTCCACTACGGCGGAGTTATATTTTATGCAATATTTGCCTCAGGAGAGAAGCAACCCTGGGCAGACCCTGAGGAAACAAGTGAAGAAAAGTGTGGATTTATCCATGAAGATGAGCTTGATGAAGAAACAGGAGACATTACTCAGAATTATATAAATTATGGTACTACCAAGTCTTACGGGGCCACAACACAGGCCAATGGAGGTTGGCCCAATGGTTGGGAAAAGAAAGAGGAATTTGTACAAGAAGAAGTACAAGACTCATACACCTATAAGGACCGAAATGATTATTCA---
>HLmolMol2
ATGGAGTCCGTAAAACAAAGGGTTTTAACCCCAGGAAAAGAGGGGCTAAAGAATTTTGCTGGAAAATCTCTCGGCCAGATCTACAGGGTGCTGGAGAAGAAGCAGGAGGCC---GGGGAGACCATCGAGCTGACGGAGGATGGGAAGCCGCTGGAAGTGCCTGAGAAAAAGGCGCCGCTGTGCGACTGCACGTGCTTCGGCCTGCCACGGCGCTACATCATCGCCATCATGAGCGGCCTAGGCTTCTGCATCTCGTTCGGCATCCGCTGCAACCTGGGCGTGGCCATCGTGGACATGGTCAACAACAGCACCATCCACCGCGGGGGCAAGGTCATCAAGGAGAAAGCCAAATTCAACTGGGATCCGGAAACCGTGGGGATGATCCACGGTTCCTTCTTTTGGGGCTACATCATCACCCAGATTCCTGGCGGCTACATTGCGTCTCGGCTGGCGGCCAACAGAGTTTTTGGAGCTGCCATACTTCTTACCTCTACCCTGAATATGCTAATCCCATCAGCAGCCAGAGTGCATTATGGGTGTGTCATCTTTGTTAGGATATTGCAGGGGCTTGTTGAGGGTGTCACCTATCCAGCATGTCATGGAATATGGAGCAAATGGGCCCCTCCTCTAGAGAGGAGTAGATTGGCTACCACCTCCTTTTGTGGTTCCTATGCTGGAGCGGTGATCGCAATGCCTTTGGCTGGTATTCTAGTTCAATACACTGGCTGGTCTTCAGTATTCTACGTCTACGGAAGTTTTGGGATGGTCTGGTACATGTTTTGGCTTTTGGTGTCTTATGAAAGTCCTGCCAAGCATCCTACCATTACAGATGAAGAACGTAGGTACATAGAAGAAAGCATTGGAGAGAGTGCAAATCTTTTAGGTGCAATGGAAAAATTCAAGACTCCATGGAGGAAATTTTTTACATCTATGCCAGTCTATGCAATAATTGTCGCAAACTTCTGCAGAAGCTGGACATTTTATTTATTGCTTATTAGTCAGCCAGCATATTTTGAAGAAGTCTTTGGATTTGAAATCAGCAAGGTTGGTATGCTGTCTGCTGTGCCACACTTAGTAATGACAATTATTGTGCCTATTGGAGGGCAGATTGCAGACTTTCTGAGAAGCAGGCAAATTCTTTCAACTACTACAGTAAGAAAGATCATGAATTGTGGTGGTTTTGGCATGGAAGCGACCCTGCTTCTGGTGGTCGGCTATTCTCACACTAGAGGGGTAGCTATCTCATTCTTGGTACTTGCCGTGGGATTCAGCGGATTCGCTATATCTGGTTTCAATGTTAACCACCTGGACATTGCTCCAAGATATGCCAGTATCTTAATGGGCATTTCAAATGGTGTTGGCACATTGTCAGGAATGGTTTGCCCTATCATTGTGGGTGCAATGACAAAGAATAAGTCGCGCGAGGAGTGGCAGTACGTGTTCCTGATCGCCGCCCTGGTCCACTACGGCGGAGTTATATTTTACGCAATATTCGCCTCAGGAGAGAAGCAGCCCTGGGCAGACCCCGAGGAAACAAGCGAAGAAAAATGTGGATTCATCCATGAAGACGAATTGGATGAGGAAACGGGGGACATTACTCAAAATTACATAAATTATGGCACCACCAAGTCGTACGGCGCCACGACACAGGCCAATGGAGGCTGGCCCAATGGCTGGGAAAAGAAAGAGGAATTTGTACAAGAAGAAGGACAAGACACATACACCTACAAGGACCGAGATGAGTATTCA---
>speTri2
ATGGAGTCCGTAAAACAAAGGATTTTGGCCCCAGGAAAAGAGGAACTAAAGAATTTTGCTGGAAAATCCCTTGGCCAGATCTACAGGGTGCTGGAGAAGAAACAGGAGACC---GGGGAGACCATCGAGCTGACCGAGGATGGGAAGCCTCTGGAGGTGCCTGAGAAGAAGGCGCCGCTGTGCGACTGCACGTGCTTTGGCCTGCCGCGCCGCTACATCATCGCGATCATGAGCGGCCTGGGCTTCTGCATCTCCTTTGGCATTCGCTGCAACTTGGGCGTGGCCATTGTGGACATGGTCAACAACAGCACCATCCACCGCGGGGGCAAAGTCATCAAGGAGAAAGCCAAATTCAACTGGGACCCAGAAACCGTGGGAATGATCCATGGTTCCTTCTTTTGGGGCTACATTATCACCCAGATTCCGGGCGGATACATCGCGTCTCGGCTGGCAGCCAACAGGGTTTTTGGAGCTGCCATACTTCTTACCTCTACCCTAAATATGCTAATCCCATCAGCTGCCAGAGTGCATTATGGATGTGTTATCTTTGTTAGAATATTGCAGGGACTTGTTGAGGGTGTCACCTATCCGGCATGTCATGGGATATGGAGCAAATGGGCCCCTCCTCTGGAGAGAAGTAGGCTGGCCACCACCTCCTTTTGTGGTTCTTATGCTGGGGCTGTAATTGCAATGCCTTTAGCTGGTATTCTTGTACAGTACACTGGCTGGTCTTCAGTATTTTATGTCTATGGAAGCTTTGGGATGGTCTGGTACATGTTTTGGCTTTTGGTGTCTTACGAGAGCCCTGCAAAGCATCCTACCATTACAGATGAAGAACGTAGGTACATAGAAGAAAGCATTGGAGAGAGTGCAAATCTTTTAGGTGCAATGGAAAAATTCAAGACTCCATGGAGGAAATTCTTTACATCTATGCCAGTCTATGCAATAATTGTTGCAAACTTCTGCAGAAGCTGGACTTTTTATTTATTGCTTATTAGTCAGCCAGCATATTTTGAAGAAGTCTTTGGATTTGAAATTAGCAAGGTTGGTATGCTCTCTGCTGTGCCACACTTAGTCATGACAATCATTGTGCCTATTGGAGGACAAATTGCAGATTTTCTAAGAAGCAGGCAAATTCTTTCAACAACTACAGTGAGAAAGATCATGAACTGTGGTGGTTTTGGCATGGAAGCCACATTGCTTCTGGTTGTTGGCTATTCTCATACTAGAGGTGTAGCGATCTCATTCTTGGTGCTTGCAGTGGGGTTTAGCGGATTTGCTATATCTGGCTTCAACGTCAACCACTTGGATATTGCTCCAAGATATGCCAGCATCTTAATGGGCATTTCGAATGGTGTTGGCACATTGTCAGGAATGGTTTGCCCTATCATTGTTGGTGCAATGACCAAGAATAAGTCACGTGAAGAGTGGCAGTATGTCTTCCTGATCGCTGCACTTGTCCACTATGGCGGAGTTATATTTTATGCAATATTTGCCTCAGGAGAGAAGCAACCCTGGGCAGACCCTGAAGAAACAAGTGAAGAAAAATGTGGATTTATCCATGAAGATGAACTTGATGAGGAAACAGGGGACATTACTCAGAATTATATAAATTATGGTACCACCAAGTCTTATGGTGCCACAACACAGGCCAATGGAGGTTGGCCTAATGGTTGGGAAAAGAAAGAGGAATTCGTACAAGAAGAAGGACAAAACTCATATACCTATAAAGACCGAGATGATTATTCA---
>lepWed1
ATGGAGTCGGTAAAACAAAGGATTTTGACCCCAGGAAAAGAGGGGCTAAAGAATTTTGCTGGAAAATCCCTTGGCCAGATCTACAGGGTGCTGGAGAAGAAGCAAGACACC---GGGGAGACCATCGAGCTGACGGAGGATGGGAAGCCCCTGGAGGTGCCAGAGAAGAAGGCTCCACTGTGCGACTGCACCTGCTTCGGCCTGCCGCGTCGCTACATCATCGCCATCATGAGCGGCTTGGGCTTCTGCATCTCCTTCGGCATCCGTTGCAACCTGGGCGTGGCCATCGTGGACATGGTCAACAACAGCACCATCCACCGCGGGGGCAAGGTCATCAAGGAGAAAGCCAAATTCAACTGGGACCCGGAAACCGTGGGGATGATCCACGGTTCCTTCTTTTGGGGCTACATCATCACCCAGATTCCGGGCGGCTACATCGCGTCTCGGCTCGCAGCCAACAGGGTTTTTGGAGCCGCCATACTTCTTACCTCTACTCTGAATATGCTAATCCCATCAGCAGCCAGAGTGCATTATGGGTGTGTTATCTTTGTCCGGATATTGCAGGGCCTTGTTGAGGGCGTCACCTATCCAGCATGTCATGGGATATGGAGTAAATGGGCTCCTCCTCTAGAGAGGAGTAGATTGGCAACCACCTCCTTCTGTGGTTCATATGCTGGAGCTGTAATTGCAATGCCTTTAGCTGGCATTCTTGTGCAGTACACTGGTTGGTCTTCGGTATTCTACGTCTATGGAAGCTTTGGAATGATCTGGTACATGTTCTGGCTTTTGGTGTCTTATGAGAGTCCTGCAAAGCATCCTACTATTACAGATGAAGAACGTAGGTACATTGAAGAAAGCATTGGAGAGAGTGCAAATCTTTTAGGTGCAATGGAAAAATTCAAGACTCCATGGAGGAAATTTTTTACATCTATGCCTGTCTATGCAATAATTGTCGCAAACTTCTGCAGAAGCTGGACTTTTTACTTACTGCTTATTAGTCAGCCAGCATATTTTGAGGAAGTCTTTGGATTTGAAATCAGCAAGGTTGGCATGCTATCTGCTGTGCCACACTTGGTAATGACAATTATTGTGCCCATTGGAGGGCAGATTGCAGATTTTCTAAGAAGCAAGCAAATTCTTTCAACTACTACAGTAAGAAAGATCATGAATTGTGGTGGTTTTGGCATGGAAGCAACACTGCTTCTGGTCGTTGGCTATTCTCATACTAGAGGGGTGGCTATCTCATTCTTGGTACTTGCAGTGGGATTCAGTGGATTTGCTATTTCCGGTTTCAATGTTAACCACTTGGATATTGCTCCGAGATATGCCAGTATCTTAATGGGCATTTCAAATGGTGTTGGCACATTGTCAGGAATGGTTTGCCCTATCATTGTTGGTGCAATGACAAAGAATAAGTCACGCGAAGAGTGGCAGTATGTTTTCCTGATCGCTGCCCTGGTCCACTACGGTGGAGTTCTATTTTATGCAATATTTGCCTCAGGAGAGAAGCAACCCTGGGCAGACCCTGAGGAAACAAGTGAAGAAAAGTGTGGATTTATCCATGAAGATGAGCTCGATGAAGAAACAGGGGATATGACTCAAAATCATATAAATTATGGTACCACCAAATCTTATGGTGCCACAACACAGGCCAATGGAGGTTGGCCCAATGGTTGGGAAAAGAAAGAGGAATTTGTACAAGAAGAAGTACAAGACTCATACACCTATAAGGACCGAGATGATTATTCA---
>ochPri3
ATGGAGTCTGTAAAACAAAGGATTTTGGCCCCTGGAAAAGAGGGGCTAAAGAATTTTGCTGGAAAATCCCTCGGCCAGATCTACAGGGTGCTGGAGAAGAAGCAGGAAGCC---GGCGAGACCATTGAGCTGACAGAGGATGGGAAGCCGCTGGAGGTGCCAGAGAAGAAGGCGCCGCTGTGCGACTGCACGTGCTTCGGCCTTCCACGTCGTTACATCATCGCCATCATGAGCGGCCTGGGCTTCTGCATCTCCTTCGGCATACGCTGCAATCTTGGCGTGGCCATCGTGGACATGGTCAACAACAGCACCATCCACCGCGGGGGCAAGGTCATCAAGGAGAAAGCCAAATTCAACTGGGACCCAGAAACCGTGGGGATGATCCACGGTTCCTTCTTTTGGGGCTACATCATCACTCAGATTCCTGGAGGCTACATCGCGTCTCGGCTGGCGGCCAACAGGGTTTTTGGAGCTGCCATACTTCTCACCTCTACCCTCAATATGCTAATTCCATCGGCAGCCAGAGTGCATTATGGATGTGTCATCTTTGTGAGAATCTTGCAAGGACTTGTAGAGGGTGTCACCTACCCAGCATGTCATGGCATTTGGAGTAAGTGGGCTCCTCCTCTAGAAAGGAGTAGATTGGCAACCACCTCCTTTTGCGGTTCCTATGCTGGAGCTGTAATAGCAATGCCTTTAGCTGGCATCCTTGTACAGTATACTGGCTGGTCTTCAGTGTTTTATGTATATGGAAGCTTTGGGATGGTCTGGTACATGTTTTGGCTTTTGGTGTCTTATGAGAGCCCTGCAAAACATCCTACTATCACAGATGAAGAACGTAGGTACATAGAAGAAAGCATTGGAGAGAGTGCAAATCTTTTAGGTGCAATGGAAAAGTTCAAGACTCCATGGAGGAAATTTTTTACATCTATGCCAGTGTATGCAATAATCGTTGCAAATTTCTGCAGAAGCTGGACTTTTTATCTATTGCTTATTAGTCAGCCAGCATATTTTGAGGAAGTCTTTGGATTTGAAATTAGCAAGGTTGGCATGCTGTCTGCTGTGCCACACTTAGTAATGACAATTATTGTGCCTATTGGAGGGCAAATTGCAGATTTTTTGAGAAGCAAGCAAATCCTTTCAACTACAATGGTGAGAAAGATTATGAATTGTGGTGGTTTTGGCATGGAAGCCACATTGCTTCTAGTTGTTGGCTATTCTCATACTAGAGGTGTAGCAATCTCTTTCTTGGTCCTTGCAGTGGGATTCAGTGGATTTGCTATATCTGGTTTCAATGTTAACCATTTGGATATTGCTCCAAGATATGCAAGCATCTTAATGGGTATTTCCAATGGTGTTGGCACATTGTCCGGCATGGTTTGCCCTATCATCGTTGGTGCAATGACCAAGAATAAGTCACGTGAAGAGTGGCAATATGTCTTTCTCATCGCTGCCCTGGTTCACTATGGTGGAGTTATATTTTATGCGATATTTGCCTCTGGAGAGAAGCAACCCTGGGCAGATCCTGAGGAAACAAGTGAAGAAAAATGTGGATTTATCCATGAAGATGAACTTGATGAAGAAACAGGGGACATTACTCAAAATTATATAAATTATGGTACCACCAAATATTATGGGGCCACCACACAGGCGAATGGAGGTTGGCCCAATGGTTGGGAAAAGAAAGAAGAATTTGTACAGGAAGAGGTACAAGACTCTTATACCTATAAGGACCGAGATGATTATTCA---
>bosTau8
ATGGAGTCGGTAAAACAAAGGATTTTGACCCCAGGAAAAGAGGGGCTAAAGAATTTTGCTGGAAAATCCCTCGGCCAGATCTACAGGGTGCTGGAGAAGAAGCAGGACGCC---GGGGAGACCATCGAGCTGACGGAGGATGGCAAGCCCCTGGAGGTGCCTGAGAAGAAGGCGCCGCTGTGCGACTGCACGTGCTTTGGCCTGCCGCGTCGCTACATCATCGCCATCATGAGCGGCCTGGGCTTCTGCATCTCCTTCGGCATCCGCTGCAACCTGGGCGTGGCCATCGTGGACATGGTCAACAACAGCACCATCCACCGCGGGGGCAAGGTGATCAAGGAGAAAGCCAAATTCAACTGGGACCCGGAAACCGTAGGGATGATCCACGGTTCTTTCTTTTGGGGCTATATCATCACACAGATTCCAGGCGGCTACATCGCTTCTCGGCTGGCAGCCAACAGAGTTTTCGGAGCTGCCATACTTCTTACCTCTACCCTGAATATGCTAATCCCATCAGCAGCCAGAGTGCATTATGGGTGTGTCATCTTTGTTAGGATACTGCAGGGACTTGTTGAGGGTGTCACCTACCCAGCATGTCATGGGATATGGAGCAAATGGGCTCCCCCTTTAGAGAGGAGTCGATTGGCAACCACCTCCTTTTGTGGTTCCTATGCTGGAGCTGTGATTGCAATGCCTTTAGCTGGCATTCTTGTGCAGTATACTGGCTGGTCTTCCGTATTCTATGTCTATGGAAGCTTTGGAATGATCTGGTACATGTTTTGGCTTTTGGTGTCCTACGAGAGTCCTGCAAAGCATCCTACTATTACAGATGAAGAACGTAGGTACATAGAAGAAAGCATTGGAGAGAGTGCAAATCTTTTAGGTGCAATGGAAAAATTCAAGACTCCATGGAGAAAATTTTTTACATCTATGCCAGTCTATGCAATAATTGTTGCAAACTTCTGCAGAAGCTGGACTTTTTATTTATTGCTTATTAGTCAGCCAGCATATTTTGAGGAAGTCTTTGGATTTGAAATCAGCAAGGTTGGCATGCTATCTGCTGTGCCACACTTAGTAATGACAATTATTGTACCTATTGGAGGGCAGATTGCAGATTTTCTAAGAAGCAAACAAATTCTTTCAACTACTACAGTAAGGAAGATCATGAATTGTGGTGGTTTTGGCATGGAGGCCACGCTGCTTCTGGTTGTTGGTTATTCTCACACTAGAGGGGTCGCAATCTCATTCTTGGTACTTGCCGTGGGATTCAGTGGATTTGCTATTTCTGGCTTCAATGTCAACCACTTGGATATTGCTCCAAGATATGCCAGTATCTTAATGGGCATTTCGAATGGTGTTGGCACATTGTCAGGAATGGTTTGCCCTATTATTGTTGGTGCAATGACAAAGAATAAGTCACGTGAAGAGTGGCAGTATGTCTTCCTGATCGCTGCCCTAGTCCACTATGGTGGAGTTATATTTTATGCAATATTTGCCTCAGGAGAGAAGCAGCCCTGGGCAGACCCTGAGGAAACAAGTGAAGAGAAATGTGGATTTATCCATGAAGATGAGCTCGATGAAGAAACAGGGGACATTACTCAAAATTATATAAATTATGGTACCACTAAGTCTTACGGTGCCACAACACAGGCCAATGGAGGTTGGCCCAATGGTTGGGAAAAGAAAGAGGAATTTGTACAAGAAGAAGTACAAAACTCATACAACTATAAGGACCGAGATGATTATTCA---
>calJac3
ATGGAATCCGTAAAACAAAGGATTTTGGCCCCAGGAAAAGAAGGGCTAAAGAATTTTGCTGGAAAATCCCTCGGCCAGATCTACAGGGTGCTGGAGAAGAAGCAAGACACT---GGAGAGACTATCGAGCTGACGGAGGATGGGAAGCCCCTAGAGGTGCCCGAGAGGAAGGCGCCGCTGTGCGACTGCACGTGCTTTGGCCTGCCGCGCCGCTACATCATCGCCATCATGAGCGGCCTGGGTTTCTGCATCTCCTTCGGCATCCGCTGCAACCTGGGCGTGGCCATTGTGGACATGGTCAACAACAGCACCATCCACCGCGGGGGCAAGGTCATCAAGGAGAAAGCCAAATTCAACTGGGACCCGGAAACCGTGGGGATGATCCACGGTTCCTTCTTTTGGGGCTACATCATCACCCAGATTCCGGGAGGCTACATCGCATCTCGGCTGGCAGCCAACAGGGTGTTTGGAGCTGCCATACTTCTTACCTCTACACTAAATATGCTAATTCCATCAGCAGCCAGAGTACACTATGGATGTGTCATCTTTGTTAGAATACTGCAGGGACTTGTTGAGGGTGTTACCTACCCAGCATGTCATGGGATTTGGAGCAAATGGGCCCCACCTCTAGAGAGGAGTAGACTGGCAACCACCTCCTTTTGTGGTTCCTATGCCGGAGCTGTGATTGCAATGCCTTTAGCTGGCATTCTTGTACAGTATACTGGCTGGTCTTCAGTATTTTATGTCTATGGAAGCTTTGGAATGGTCTGGTACATGTTTTGGCTTTTGGTGTCTTATGAAAGTCCTGCAAAGCATCCTACTATTACAGATGAAGAACGTAGGTACATAGAAGAAAGCATTGGAGAGAGTGCAAATCTTTTAGGTGCAATGGAAAAATTCAAGACTCCATGGAGGAAATTTTTTACATCCATGCCAGTCTATGCAATAATTGTTGCAAACTTCTGCAGAAGCTGGACTTTTTATTTATTGCTTATTAGTCAGCCAGCATATTTTGAGGAAGTCTTTGGATTTGAAATTAGCAAGGTTGGCATGCTATCTGCTGTGCCACACTTAGTAATGACGATTATTGTGCCTATTGGAGGGCAAATTGCAGATTTTCTAAGAAGCAAGCAGATTCTTTCAACTACTACAGTGAGAAAGATCATGAATTGTGGTGGTTTTGGCATGGAAGCCACACTGCTCCTGGTCGTTGGCTATTCTCATACTAGAGGGGTAGCAATCTCATTCTTGGTACTTGCAGTGGGGTTCAGTGGATTTGCTATATCTGGTTTCAATGTTAACCACTTGGATATTGCTCCAAGATATGCCAGTATCTTAATGGGCATTTCGAATGGTGTTGGCACATTGTCAGGAATGGTTTGTCCTATCATTGTTGGTGCAATGACAAAGAATAAGTCACGTGAAGAGTGGCAGTATGTCTTCCTGATCGCTGCCCTAGTCCACTATGGTGGAGTTATATTTTATGCAATATTTGCCTCTGGAGAGAAACAACCCTGGGCAGACCCTGAGGAAACAAGTGAAGAAAAATGTGGATTTATTCATGAAGATGAACTTGATGAAGAAACAGGGGACATTACTCAAAATTATATAAATTATGGTACCACCAAGTCTTATGGTGCCACAACACAGGCCAATGGAGGTTGGCCCAATGGTTGGGAAAAGAAAGAGGAATTTGTACAAGGAGAAGTACAAGACTCATATAGCTATAAGGACCGAGATGATTATTCA---
>saiBol1
ATGGAATCGGTAAAACAAAGGATTTTGGCCCCAGGAAAAGAGGGGCTAAAGAATTTTGCTGGAAAATCCCTCGGCCAGATCTACAGGGTGCTGGAGAAGAAGCAAGACACC---GGGGAGACTATCGAGCTGACAGAGGATGGGAAGCCCCTAGAGGTGCCGGAGAGGAAGGCGCCGCTGTGCGACTGCACGTGCTTTGGCCTGCCGCGCCGCTACATCATCGCCATCATGAGCGGCCTGGGCTTCTGCATCTCCTTCGGCATCCGCTGCAACCTGGGCGTGGCCATTGTGGACATGGTCAACAACAGCACCATCCACCGCGGGGGCAAGGTCATCAAGGAGAAAGCCAAATTCAACTGGGACCCGGAAACCGTGGGGATGATCCACGGTTCCTTCTTTTGGGGCTACATCATCACCCAGATTCCGGGAGGCTACATCGCATCTCGGCTGGCAGCCAACAGGGTGTTTGGAGCTGCCATACTTCTTACCTCTACCCTAAATATGCTAATTCCGTCAGCAGCCAGAGTGCACTATGGATGTGTCATCTTTGTTAGAATACTGCAGGGACTTGTTGAGGGTGTTACCTACCCAGCATGTCATGGGATATGGAGCAAATGGGCCCCACCTCTAGAAAGGAGTAGACTGGCAACTACTTCCTTTTGTGGTTCTTATGCTGGAGCTGTGATTGCAATGCCTTTAGCTGGCATTCTTGTACAGTATACTGGCTGGTCTTCAGTATTTTATGTCTATGGAAGCTTTGGAATGGTCTGGTACATGTTTTGGCTTTTGGTGTCTTACGAAAGTCCTGCAAAGCATCCTACTATTACAGATGAAGAACGTAGGTACATAGAAGAAAGCATTGGAGAGAGTGCAAATCTTTTAGGTGCAATGGAAAAATTCAAGACTCCATGGAGGAAATTTTTTACATCCATGCCGGTCTATGCAATAATTGTTGCAAACTTCTGCAGAAGCTGGACTTTTTATTTACTGCTCATTAGTCAGCCAGCATATTTTGAGGAAGTCTTTGGATTTGAAATTAGCAAGGTTGGCATGCTATCTGCTGTGCCACACTTAGTAATGACAATTATTGTGCCTATTGGAGGACAAATTGCAGATTTTCTAAGAAGCAAGCAGATTCTTTCAACTACCACAGTGAGAAAGATCATGAATTGCGGTGGTTTTGGCATGGAAGCCACACTGCTTCTGGTCGTTGGCTATTCTCATACTAGAGGGGTAGCAATCTCATTCTTAGTACTTGCAGTGGGGTTCAGTGGATTTGCTATATCTGGTTTCAATGTTAACCACTTGGATATTGCTCCAAGATATGCCAGTATCTTAATGGGCATTTCGAATGGTGTCGGCACATTGTCAGGAATGGTTTGTCCTATCATTGTTGGTGCAATGACAAAGAATAAGTCACGTGAAGAGTGGCAGTATGTCTTCCTGATCGCTGCCCTAGTCCACTATGGTGGAGTTATATTTTATGCAATATTTGCCTCAGGAGAGAAACAACCCTGGGCAGACCCTGAGGAAACAAGTGAAGAAAAATGTGGATTTATTCATGAAGATGAACTTGATGAAGAAACAGGGGACATTACTCAAAATTATATAAATTATGGTACCACCAAGTCTTATGGTGCCACAACACAGGCCAATGGAGGTTGGCCCAATGGTTGGGAAAAGAAAGAGGAATTTGTACAAGGAGAAGTACAAGACTCATATAGCTATAAGGACCAAGATGATTATTCA---
>loxAfr3
ATGGAGTCGGTAAAACAAAGGATTTTGACCCCAGGAAAAGAGGGGCTAAAGAATTTTGCTGGGAAATCCCTCGGCCAGATCTACAGGGTGCTGGAAAAGAAGCAAGACACC---GGGGAGGCCATCGAGCTGACGGAGGATGGGAAGCCCCTGGAGGTGCCCGAGAAGAAGGCGCCGCTGTGCGACTGCACCTGCTTCGGCCTGCCGCGCCGCTACATCATTGCCATCATGAGCGGCCTGGGCTTCTGCATTTCCTTCGGCATCCGCTGCAATCTGGGCGTGGCCATCGTGGACATGGTCAACAACAGCACCATCCATCGCGGGGGCAAGGTCATCAAGGAGAAAGCCAAATTCAACTGGGACCCAGAAACCGTGGGAATGATCCATGGTTCCTTCTTTTGGGGCTACATCATCACCCAGATTCCAGGCGGCTACATTGCTTCTCGGCTGGCAGCCAACAGGGTCTTTGGAGCTGCCATACTTCTTACCTCTACCCTGAATATGCTAATCCCATCGGCAGCCAGAGTGCATTATGGGTGTGTCATCTTTGTTAGAATCTTACAAGGACTTGTTGAGGGTGTCACCTACCCAGCATGCCATGGCATATGGAGCAAGTGGGCCCCTCCTCTAGAGAGAAGTAGATTGGCAACCACGTCCTTTTGTGGTTCCTACGCTGGAGCTGTGATTGCCATGCCTTTAGCTGGCATTCTTGTACAGTATACTGGCTGGTCTTCAGTATTTTATGTCTATGGAAGCTTTGGAATGATCTGGTACATGTTTTGGCTTTTGGTGTCTTATGAGAGTCCTGCAAAGCACCCTACTATTACAGATGAAGAACGTAGGTACATAGAAGAAAGCATTGGAGAGAGTGCAAATCTTTTAGGTGCAATGGAAAAATTCAAGACTCCGTGGAGGAAATTTTTTACATCTATGCCTGTCTATGCAATCATTGTGGCAAACTTCTGCAGAAGCTGGACTTTTTATTTACTGCTTATTAGTCAGCCAGCGTATTTTGAGGAAGTCTTTGGATTTGAAATCAGCAAGGTTGGCATGCTATCTGCTGTACCCCACTTAGTAATGACAATTATTGTGCCTATTGGAGGACAAATTGCAGATTTTCTTAGAAGCAAGCAAATTCTTTCAACTACTACCGTGAGAAAGATCATGAATTGTGGTGGTTTTGGCATGGAAGCAACACTGCTTCTGGTCGTTGGCTACTCTCACACTAGAGGGGTAGCTATCTCCTTCTTGGTACTTGCAGTGGGATTCAGTGGATTTGCTATATCCGGTTTCAATGTTAACCACTTAGATATTGCTCCAAGATATGCCAGTATCTTAATGGGCATTTCGAATGGTGTTGGCACATTGTCAGGAATGGTTTGCCCCATCATCGTTGGTGCAATGACAAAGAACAAGTCACGTGAAGAGTGGCAGTATGTCTTCCTGATCGCTGCTCTAGTCCACTATGGCGGAGTTATATTTTATGCAATATTTGCCTCAGGAGAGAAGCAACCCTGGGCGGACCCTGAGGAAACAAGTGAAGAAAAGTGTGGATTTATCCATGAAGATGAACTCGATGAAGAAACAGGGGACATTACTCAAAATTATATAAATTATGGTACCAGTAAGTCCTATGGTGCCACAACACAGGCCAATGGAGGTTGGCCCAATGGATGGGAAAAGAAAGAGGAATTTGTACAGGGAGAAGTACAAGACTCATACACCTATAAGGACCCAAATGATTATTCA---
>ailMel1
ATGGAGTCGGTAAAACAAAGGATTTTGACCCCTGGAAAAGAGGGGCTAAAGAATTTTGCTGGAAAATCCCTTGGCCAGATCTACAGGGTGCTGGAGAAGAAGCAAGACACC---GGGGAGACCATCGAGCTGACGGAGGATGGGAAGCCCCTGGAGGTGCCGGGGAAGAAGGCTCCACTGTGCGACTGCACCTGCTTCGGCCTGCCGCGTCGCTACATCATCGCCATCATGAGCGGCCTGGGCTTCTGCATCTCCTTCGGCATCCGCTGCAACCTGGGCGTGGCCATCGTGGACATGGTCAACAACAGCACCATCCACCGCGGGGGCAAGGTCATCAAGGAGAAAGCCAAATTCAACTGGGACCCGGAAACCGTGGGGATGATCCACGGTTCCTTCTTTTGGGGCTACATCATCACCCAGATTCCGGGGGGCTACATCGCGTCTCGGCTGGCAGCCAACAGGGTTTTTGGAGCTGCCATACTTCTTACCTCTACTCTGAATATGCTGATCCCATCAGCAGCCAGAGTGCATTATGGGTGTGTCATCTTTGTCAGGATACTGCAGGGCCTCGTTGAGGGCGTCACCTACCCAGCATGTCATGGGATATGGAGTAAATGGGCTCCCCCTCTAGAGAGGAGTCGACTGGCAACCACCTCCTTTTGTGGTTCCTATGCTGGAGCTGTCATTGCAATGCCTTTAGCTGGCATTCTTGTGCAGTATACCGGTTGGTCGTCAGTATTCTATGTCTATGGAAGCTTTGGAATGATCTGGTACATGTTTTGGCTTTTGGTGTCTTATGAGAGTCCTGCAAAGCATCCTACTATTACAGATGAAGAACGTAGGTACATTGAAGAAAGCATTGGAGAGAGTGCAAATCTTTTAGGTGCAATGGAAAAATTCAAGACTCCGTGGAGGAAATTTTTTACATCTATGCCTGTCTATGCAATCATCGTGGCAAATTTCTGCAGAAGCTGGACTTTTTACTTACTGCTTATTAGTCAGCCGGCATATTTTGAGGAAGTGTTCGGATTTGAAATCAGCAAGGTTGGCATGCTATCTGCTGTACCACACTTAGTAATGACAATTATTGTGCCCATCGGAGGGCAGATTGCAGATTTTCTAAGAAGCAAGCAAATTCTGTCAACTACTACAGTAAGAAAGATCATGAATTGTGGGGGTTTTGGCATGGAAGCAACACTGCTTCTGGTCGTTGGCTATTCTCACACTAGAGGGGTGGCTATCTCATTCTTGGTACTTGCAGTGGGATTCAGCGGATTTGCTATTTCTGGTTTCAATGTTAACCACTTGGATATTGCTCCGAGATATGCCAGTATCTTAATGGGCATTTCAAATGGTGTTGGCACATTGTCAGGAATGGTTTGCCCTATCATTGTTGGTGCAATGACAAAGAATAAGTCACGCGAAGAGTGGCAGTATGTTTTCCTGATCGCTGCCCTGGTCCACTATGGCGGAGTTATATTTTATGCAATATTTGCCTCAGGAGAGAAGCAACCCTGGGCAGACCCTGAAGAAACAAGTGAAGAAAAATGTGGATTTATCCATGAAGATGAGCTCGATGAAGAAACAGGGGACATTACTCAAAATTACATAAATTACGGCACCACCAAGTCTTACGGCGCCACAACACAGGCCAATGGAGGTTGGCCCAACGGTTGGGAAAGGAAAGAGGAATTTGTACAAGAAGAAGTACAAGACTCGTACACCTACAAGGACCGAGATGATTATTCA---
>hetGla2
ATGGAGTCCGTAAAACAAAGGATTTTGGCCCCAGGGAAAGAAGGGCTAAAGAATTTTGCTGGAAAATCCCTCGGCCAGATCTACAGGGTGCTGGAGAAGAAGCAGGAGGCC---GGCGAGACCATCGAGCTGACCGAGGATGGGAAGCCCCTGGAGGTGCCCGAGAGGAAGGCGCCGCTGTGCGACTGCACGTGCTTCGGCCTGCCGCGCCGCTACATCATCGCCATCATGAGCGGCCTGGGCTTCTGCATCTCCTTCGGCATCCGCTGCAACCTGGGCGTGGCCATCGTGGACATGGTCAACAACAGCACCGTCCACCGCGCGGGCAAAGTCATCAAGGAGAAAGCCAAGTTCAACTGGGACCCGGAGACCGTGGGGATGATCCACGGCTCGTTCTTCTGGGGTTACATCATCACCCAGATTCCGGGCGGATACATCGCGTCGCGCCTGGCGGCCAACAGGGTGTTTGGAGCCGCCATACTTCTAACCTCTACCCTAAACATGCTAATCCCATCAGCAGCCAGAGTGCATTACGGATGCGTCATCTTTGTTAGAATCCTGCAGGGACTTGTTGAGGGTGTCACCTACCCAGCATGCCACGGGATCTGGAGCAAATGGGCCCCTCCCCTGGAGAGGAGCAGGCTGGCGACCACCTCGTTCTGTGGTTCCTATGCTGGGGCTGTGATTGCCATGCCTTTAGCTGGCATTCTTGTACAGTACACCGGGTGGTCTTCCGTGTTTTACGTCTATGGAAGTTTTGGAATGGTCTGGTACATGTTTTGGCTTTTGGTGTCTTATGAGAGCCCTGCAAAGCACCCTACTATTACAGACGAAGAACGTAGGTACATAGAAGAAAGCATTGGAGAGAGTGCGAATCTGTTAGGGGCAATGGAAAAATTCAAGACTCCATGGAGGAAATTTTTTACGTCTATGCCAGTCTATGCAATAATTGTTGCAAACTTCTGCAGAAGCTGGACTTTTTATTTATTGCTTATCAGTCAGCCAGCATATTTTGAGGAAGTCTTTGGATTTGAAATTAGTAAGGTTGGCATGCTGTCTGCCGTGCCCCACTTAGTCATGACAATCATTGTACCTATTGGAGGACAAATTGCAGATTTTCTAAGAAGCAAGCAAATCCTTTCAACGACCACAGTGAGGAAGATCATGAATTGTGGTGGTTTTGGGATGGAAGCTACATTGCTGCTGGTGGTTGGTTATTCTCATACTAGAGGGGTCGCCATCTCCTTCTTGGTACTTGCAGTGGGATTCAGCGGATTTGCCATATCTGGCTTCAACGTTAACCACTTGGATATCGCTCCACGGTATGCCAGTATCTTAATGGGCATTTCAAACGGCGTTGGCACACTGTCGGGAATGGTTTGCCCTATCATTGTTGGTGCAATGACAAAGAATAAGTCACGCGAAGAGTGGCAGTATGTCTTCCTGATTGCTGCCCTCGTCCACTATGGAGGAGTTATCTTTTATGCAATATTTGCCTCCGGAGAGAAGCAGCCCTGGGCAGATCCTGAGGAAACAAGTGAAGAAAAATGTGGATTTATCCATGAAGATGAACTCAATGAAGAAACGGGGGACATTACTCAGAATTATATAAATTATGGTACCACTAAATCTTATGGTGCCACAACACAGGCCAATGGGGGTTGGCCTAATGGCTGGGAAAAGAAAGAGGAATTTGTACAAGAAGCAGTACAAGACTCGTATACCTATAAGGACCGAGATGATTATTCA---
>oryCun2
ATGGAGTCTGTAAAACAAAGGATTTTGGCCCCAGGAAAAGAAGGGCTAAAGAATTTCGCTGGAAAATCCCTTGGCCAGATCTACAGGGTGCTGGAGAAGAAGCAGGAGACC---GGTGAGACCATCGAGCTGACGGAGGATGGAAAGCCCCTGGAAGTGCCCGAGAAGAAGGCGCCGCTATGCGACTGCACGTGTTTCGGCCTTCCGCGCCGCTACATCATCGCCATCATGAGCGGCCTGGGCTTCTGCATCTCCTTCGGCATACGCTGCAACCTGGGCGTGGCCATTGTGGACATGGTCAACAACAGCACCATCCACCGCGGGGGCAAGGTCATCAAGGAGAAAGCCAAATTCAACTGGGACCCGGAAACCGTGGGGATGATACACGGTTCCTTCTTTTGGGGCTACATCATCACCCAGATTCCTGGAGGTTACATCGCATCTCGGTTGGCAGCCAACAGGGTTTTTGGAGCTGCCATACTTCTTACCTCTACCCTAAATATGCTAATTCCATCAGCAGCCAGAGTGCACTATGGATGTGTCATCTTTGTGAGAATATTGCAAGGACTTGTTGAGGGTGTCACCTACCCGGCGTGTCATGGGATATGGAGCAAATGGGCCCCTCCTCTGGAGAGGAGTAGATTGGCAACCACCTCCTTTTGTGGTTCCTATGCTGGCGCTGTGATTGCAATGCCTTTAGCTGGCATTCTTGTACAGTACACCGGCTGGTCTTCAGTATTTTATGTCTATGGAAGCTTTGGAATGGTCTGGTACATGTTTTGGCTTTTGGTGTCTTATGAGAGCCCTGCAAAGCATCCTACTATTACAGATGAAGAACGTAGGTACATAGAAGAAAGCATTGGAGAGAGTGCAAATCTTTTAGGTGCAATGGAAAAATTCAAGACTCCATGGCGCAAGTTTTTTACATCTATGCCAGTCTATGCAATAATTGTTGCAAATTTCTGCAGAAGCTGGACTTTTTACCTATTACTTATTAGTCAGCCAGCATATTTTGAGGAAGTCTTTGGATTTGAAATCAGTAAGGTTGGTATGCTGTCTGCTGTGCCACACTTGGTAATGACAATTATTGTGCCTATTGGAGGGCAAATTGCAGATTTTTTGAGAAGCAAGCAAATTCTTTCAACTACTATGGTGAGAAAGATCATGAATTGTGGTGGTTTTGGTATGGAAGCCACATTGCTTCTAGTTGTTGGCTATTCTCATACCAGAGGTGTAGCAATTTCCTTCTTGGTACTTGCAGTTGGATTCAGTGGATTTGCTATATCTGGTTTCAATGTTAACCACTTGGATATTGCTCCAAGATATGCGAGCATCTTAATGGGCATTTCGAATGGGGTTGGCACATTGTCAGGAATGGTTTGCCCTATTATTGTTGGTGCAATGACCAAGAATAAGTCACGTGAAGAATGGCAGTATGTCTTCCTGATTGCTGCCCTAGTTCACTATGGAGGAGTTATATTTTATGCAATATTTGCGTCAGGAGAGAAGCAACCCTGGGCAGACCCTGAGGAAACAAGTGAAGAAAAATGTGGATTTATCCATGAAGATGAACTTGATGAAGAAACAGGGGACATTACTCAAAATTATATAAATTATGGTACCACCAAGTCTTATGGGGCCACAACACAGGCCAATGGAGGTTGGCCCAATGGTTGGGAAAAGAAAGAGGAATTTGTACAAGAAGGGGTACAAGACTCATATACCTATAAGGACCGAGATGAGTATTCA---
>dasNov3
ATGGAGTCGGTAAAACAAAGGATTTTGACCCCTGGAAAAGAGGGACTAAAGAATTTTGCTGGGAAATCCCTTGGCCAGATCTACAGGGTGCTGGAGAAGAAGCAAGACACC---GGGGAGACCATTGAGCTGACCGAGGATGGGAAGCCCCTGGAAGTGCCGGAGAAGAAGACGCCTCTGTGCGACTGCACGTGCTTCGGCCTGCCGCGCCGATACATCATCGCCATCATGAGCGGCCTGGGTTTCTGCATCTCTTTCGGCATCCGCTGCAACCTGGGCGTGGCCATCGTGGACATGGTCAACAACAGCACCGTCCACCGCGGAGGCAAGGTCATCAAGGAGAAAGCCAAATTCAACTGGGACCCGGAAACCGTGGGGATGATCCACGGTTCCTTCTTTTGGGGCTACATCATCACCCAGATTCCGGGCGGCTACATCGCGTCTCGGCTGGCAGCCAACAGGGTTTTTGGAGCTGCCATACTTCTTACCTCTACCTTGAATATGCTAATCCCATCAGCAGCTAGAGTGCATTATGGGTGTGTCATCTTTGTTAGGATCTTGCAGGGACTTGTTGAGGGCGTCACCTACCCAGCATGCCATGGGATATGGAGCAAATGGGCCCCTCCTCTAGAGAGGAGTAGATTGGCAACCACTTCCTTCTGTGGTTCCTATGCTGGAGCTGTGATTGCAATGCCTTTAGCTGGCATTCTTGTACAGTACACTGGCTGGTCTTCGGTATTTTATGTCTATGGAAGCTTTGGAATGGTCTGGTACATGTTTTGGCTTTTGGTATCTTATGAGAGTCCTGCAAAACATCCTACTATTACAGAAGAAGAACGTAGGTACATAGAAGAAAGCATTGGAGAAAGTGCAAATCTTTTAGGTGCAATGGAAAAATTCAAGACTCCATGGAGGAAATTTTTTACATCTATGCCAGTCTACGCAATAATTGTTGCAAACTTCTGCAGAAGCTGGACTTTTTATTTACTGCTTATTAGTCAGCCAGCATATTTTGAGGAAGTCTTTGGATTTGAAATCAGCAAGGTTGGCATGCTATCTGCTGTTCCACACTTAGTAATGACTATTATTGTGCCTATTGGAGGACAAATTGCAGATTTTCTAAGAAGCAAGCAAATTCTTTCAACCACGACAGTGAGAAAGATCATGAATTGTGGGGGTTTTGGCATGGAAGCAACACTGCTTTTGGTTGTTGGCTATTCTCATACCAGAGGGGTAGCCATCTCATTCTTGGTACTTGCAGTGGGTTTCAGTGGATTTGCCATATCTGGTTTCAATGTTAACCACCTGGATATTGCTCCAAGATATGCCAGTATTTTAATGGGCATTTCGAATGGGGTAGGCACATTGTCAGGAATGGTATGTCCCATCATTGTTGGTGCAATGACAAAGAATAAGTCACGTGAAGAGTGGCAGTACGTCTTCCTGATTGCTGCCCTGGTGCACTATGGTGGAGTTATATTTTATGCAATATTTGCCTCAGGAGAGAAGCAACCCTGGGCAGACCCTGAGGAAACAAGTGAAGAAAAATGTGGATTTATCCATGAAGATGAACTCGATGAAGAAACAGGGGACATAACTCAAAATTATATAAATTATGGTACCACCAAGTCCTATGGTGCCACAACACAGGCCAATGGAGGTTGGCCCAATGGGTGGGAAAAGAAAGAGGAATTCGTACAAGAAGACGTACAAGACTCATACACTTACAAAGACCGAGATGATTATTCA---
>conCri1
ATGGAGTCCGTAAAACAAAGGATTTTGACCCCAGGAAAAGAGGGACTAAAGAATTTTGCTGGAAAATCCCTCGGCCAGATCTACAGGGTGCTAGAGAAGAAGCAAGACACA---GGGGAGACCATCGAGCTGACGGAGGATGGGAAACCGCTGGAGGTGTCGGAGAAGAAGGCACCGCTGTGCGACTGCACGTGCTTCGGCCTGCCGCGTCGCTACATCATCGCCATCATGAGCGGCCTGGGCTTCTGCATCTCCTTCGGCATCCGCTGCAACCTGGGCGTGGCCATAGTGGATATGGTCAACAACAGCACCATCCACCGTGGGGGAAAGGTCATCAAGGAGAAAGCCAAATTCAACTGGGACCCGGAAACCGTGGGGATGATCCACGGTTCCTTCTTTTGGGGCTATATCATCACCCAGATTCCGGGCGGCTACATCGCGTCTCGTCTGGCAGCTAACAGAGTATTTGGAGCAGCCATACTTCTCACCTCCACCCTGAACATGCTGATCCCATCAGCAGCCAGAGTACATTACGGATGTGTCATCTTTGTTAGGATATTGCAGGGCCTTGTTGAGGGGGTGACCTACCCAGCTTGTCATGGAATATGGAGCAAATGGGCCCCTCCTCTAGAAAGGAGTAGATTGGCAACCACTTCTTTTTGTGGTTCTTATGCTGGAGCTGTGATTGCAATGCCTTTAGCTGGCATTCTTGTACAGTACACAGGATGGTCTTCAGTGTTTTATGTCTATGGAAGTTTTGGAATGGTCTGGTACATGTTTTGGCTTTTGGTGTCTTACGAGAGTCCTGCAAAGCATCCGACTATTACAGACGAAGAACGTAGGTACATAGAAGAAAGCATTGGAGAGAGTGCAAATCTTTTAGGTGCAATGGAAAAATTCAAGACTCCATGGAGGAAGTTTTTTACATCTATGCCAGTCTATGCAATAATTGTTGCAAATTTCTGCCGAAGCTGGACTTTTTATTTATTGCTCATTAGTCAGCCAGCATATTTTGAGGAAGTCTTTGGATTTGAAATCAGCAAGGTTGGCATGCTTTCTGCTGTGCCACACTTGGTAATGACAATTATTGTGCCAATTGGAGGGCAGATTGCAGATTTTCTCAGAAGCAAGCAAATTCTTTCAACTACTACAGTGAGGAAGATCATGAATTGTGGTGGTTTTGGCATGGAAGCAACACTGCTTCTGGTTGTTGGCTATTCTCATACCAGAGGGGTTGCGATCTCGTTCCTGGTACTTGCAGTGGGGTTCAGCGGATTTGCTATATCTGGTTTCAATGTTAACCATCTGGATATTGCTCCAAGATATGCCAGTATCTTAATGGGCATTTCGAATGGTGTTGGTACACTGTCGGGAATGGTTTGTCCTATCATTGTTGGTGCAATGACAAAGAATAAGTCCCGTGAAGAGTGGCAGTATGTCTTCCTGATCGCTGCCCTAGTCCACTACGGCGGAGTTATTTTTTATGCAATATTTGCCTCAGGAGAGAAGCAACCTTGGGCAGATCCTGAGGAAACAAGTGAAGAAAAATGTGGATTTATCCATGAAGATGAACTTGATGAAGAAACAGGGGACATTACTCAAAATTATATCAATTATGGTACCGCCAAGTCCTATGGTGCCACAACACAGGCCAACGGAGGTTGGCCCAATGGCTGGGAAAAGAAAGAGGAATTTGTACAAGAAGAAGTACAAGACTCATACACCTATAAGGCCCAAGATGATTATTCA---
>HLphyDis3
ATGGAGTCGGTAAAACAAAGGATTTTAACCCCAGGAAAAGAGGGGCTAAAGAATTTTGCTGGAAAATCCCTCGGCCAGATCTACAGGGTGCTGGAGAAAAAGCAAGAAGCC---GGGGAGACCATCGAGCTGACGGAGGATGGGAAGCCCCTGGAGGTGCCTGAGAAAAAGGCGCCGCTGTGCGACTGCACGTGCTTCGGCCTGCCCCGCCGCTACATCATCGCCATCATGAGCGGCCTAGGCTTCTGCATCTCGTTCGGCATCCGCTGCAACCTGGGCGTGGCCATCGTGGACATGGTCAACAACAGTACCATCCACCGCGGGGGCAAGGTCATCAAGGAGAAAGCCAAATTCAACTGGGACCCAGAAACCGTGGGGATGATCCACGGTTCCTTCTTCTGGGGCTACATCATCACCCAGATTCCGGGCGGCTACATCGCGTCTCGGCTGGCAGCCAACAGGGTTTTTGGAGCTGCCATACTTCTTACCTCTACCCTGAATATGCTAATCCCATCAGCAGCCAGAGTGCATTATGGGTGTGTCATCTTTGTTAGGATATTGCAGGGACTTGTTGAGGGTGTCACCTACCCAGCATGTCATGGGATATGGAGCAAATGGGCCCCTCCTCTGGAGAGGAGTAGGTTGGCAACCACCTCCTTTTGTGGTTCCTATGCTGGAGCTGTGATTGCAATGCCTTTAGCTGGCATTCTTGTACAGTATACTGGCTGGTCTTCAGTATTCTATGTCTATGGAAGCTTTGGGATGATCTGGTACATGTTTTGGCTTTTGGTGTCTTACGAGAGTCCTGCAAAGCACCCTACTATTACAGATGAAGAACGTAGGTACATAGAAGAAAGCATTGGAGAGAGTGCAAATCTTTTAGGTGCAATGGAAAAATTCAAGACTCCATGGAGGAAATTTTTTACATCTATGCCAGTCTATGCAATAATTGTTGCAAACTTCTGCAGAAGCTGGACTTTTTACTTATTGCTTATTAGTCAGCCAGCATATTTTGAGGAAGTCTTTGGATTTGAAATCAGCAAGGTCGGCATGCTGTCGGCGGTGCCACACTTAGTGATGACAATTATTGTGCCTATTGGTGGGCAGATTGCAGACTTTCTAAGAAGCAAGCAAATTCTTTCAACTACGACAGTAAGAAAGATCATGAATTGTGGGGGTTTTGGCATGGAGGCAACACTGCTTCTGGTTGTCGGCTATTCTCACACCAGAGGGGTGGCAATCTCATTCTTGGTACTTGCGGTGGGATTCAGCGGATTCGCTATATCCGGTTTCAACGTTAACCACCTGGATATTGCACCCAGATATGCCAGCATCTTGATGGGCATTTCGAATGGTGTGGGCACATTGTCAGGAATGGTTTGTCCTATCATTGTTGGTGCAATGACGAAGAATAAGTCCCGTGAGGAGTGGCAGTATGTCTTCCTGATCGCTGCCCTCGTCCATTATGGTGGAGTTATATTTTATGCGATATTTGCCTCAGGAGAGAAGCAACCGTGGGCAGACCCTGAGGAAACAAGTGAAGAAAAATGTGGATTTATCCATGAAGATGAACTTGATGAAGAAACAGGAGACATTACTCAAAATTATATAAATTATGGTACCGCCAAGTCTTATGGTGCCACCACACAGGCCAATGGAGGTTGGCCCAATAGCTGGGAAAAGAAAGAGGAATTTGTACAAGAAGAAGGACAAGACTCATACGCCTATAACAACCGAGATAATTACTCA---
>HLmyoMyo6
ATGGAATCCGTAAAACAAAGGGTTTTGACCCCAGGAAAAGAGGGGCTAAAGAATCTTGCTGGAAAATCCCTCGGCCAGATCTACAGGGTGCTGGAGAAGAAGCAGGAGACC---GGGGAGACCATCGAGCTGACGGAGGATGGGAAGCCCCTGGAGGTGCCTGAGAAGAAGGCGCCGCTGTGCGACTGCACGTGCTTCGGCCTGCCGCGCCGCTACATCATCGCCATCATGAGTGGCCTGGGCTTCTGCATCTCCTTCGGCATCCGCTGCAACCTGGGCGTGGCCATCGTGGACATGGTCAACAACAGCACCATCCACCGAGGGGGCAAGGTCATCAAGGAGAAAGCCAAATTCAACTGGGACCCGGAAACCGTGGGGATGATCCACGGTTCCTTCTTTTGGGGCTACATCATCACCCAGATTCCTGGCGGCTACATCGCCTCTCGGCTGGCGGCCAACAGGGTTTTTGGAGCTGCCATACTTCTCACCTCTACTCTGAATATGCTAATCCCATCAGCAGCCAGAGTGCATTATGGATGTGTCATATTTGTTAGGATATTGCAGGGACTTGTTGAGGGTGTCACCTACCCAGCATGTCATGGAATATGGAGCAAATGGGCCCCTCCTCTAGAGAGAAGTAGATTGGCAACCACCTCCTTTTGTGGTTCCTATGCTGGAGCTGTGATTGCAATGCCTTTAGCTGGCATTCTTGTACAGTATACCGGCTGGTCTTCAGTATTCTATGTCTATGGAAGTTTTGGGATGGTCTGGTACATGTTTTGGCTTTTGGTGTCTTATGAGAGTCCTGCAAAGCATCCTACTATTACAGATGAAGAACGTAGGTACATAGAAGAAAGCATTGGAGAGAGTGCAAATCTTTTAGGTGCAATGGAAAAATTCAAGACTCCATGGAGGAAATTTTTTACATCTATGCCAGTCTATGCAATAATTGTCGCCAATTTCTGTAGAAGCTGGACTTTCTATTTATTGCTTATTAGTCAGCCAGCATATTTTGAGGAAGTCTTTGGATTTGAAATCAGCAAGGTTGGCATGCTGTCTGCTGTGCCACACTTAGTAATGACAATTATTGTACCTATTGGAGGGCAGATTGCAGACTTTCTAAGAAGCAGGCAAATTCTTTCAACTACTACAGTAAGAAAGATCATGAATTGTGGTGGTTTTGGCATGGAGGCAACCCTGCTCCTGGTCGTTGGCTACTCTCACACTAGAGGGGTAGCTATCTCCTTCCTGGTACTTGCAGTGGGATTCAGCGGATTTGCTATATCTGGTTTCAATGTTAACCACCTGGATATTGCTCCAAGATATGCCAGCATCTTAATGGGCATTTCGAATGGTGTTGGCACATTGTCAGGAATGGTTTGCCCTATCATTGTGGGTGCAATGACAAAGAATAAGTCACGCGAGGAGTGGCAATATGTCTTCCTGATTGCTGCCCTCGTCCACTACGGTGGAGTTATATTTTATGGAATATTTGCCTCAGGAGAGAAGCAACCGTGGGCAGACCCTGAGGAAACCAGTGAAGAAAAATGTGGGTTTATCCATGAAGATGAACTCGATGAAGAAACAGGGGACATTACTCAAAATTATATCAATTATGGTACCACCAAGTCTTATGGTGCCACAACACAGGCCAATGGAGGTTGGCCCAATGGCTGGGAAAAGAAAGAGGAATTTGTACAAGAAGAAGGACAAGACACATACACCTATAAGGACCGAGATGAGTATTCA---
>criGri1
ATGGAGTCGGTAAAACAAAGGATTTTGGCCCCCGGAAAAGAGGGGATAAAGAATTTTGCTGGAAAATCCCTCGGCCAGATCTACAGGGTGCTGGAGAAGAAGCAAGACACC---CGGGAGACCATTGAGCTAACAGAGGATGGCAAGCCCCTGGAGGTGCCTGAGAAGAAGGCTCCACTGTGCGACTGCACCTGCTTCGGCCTGCCGCGCCGCTACATCATAGCCATCATGAGCGGCCTCGGCTTCTGCATCTCCTTTGGCATCCGCTGCAACCTGGGTGTGGCCATTGTGGACATGGTCAACAACAGCACCATCCACCGCGGAGGCAAAGTTATCAAGGAGAAAGCCAAATTCAACTGGGACCCTGAAACCGTGGGGATGATTCATGGCTCGTTCTTCTGGGGCTATATCATCACCCAGATTCCGGGTGGATATATCGCATCACGGCTGGCTGCCAACCGGGTCTTTGGGGCTGCAATACTGCTCACCTCTACTCTCAATATGCTTATCCCGTCAGCAGCCAGAGTGCATTACGGATGTGTCATCTTTGTTAGGATATTGCAGGGGCTCGTGGAGGGTGTCACCTATCCAGCCTGTCACGGGATATGGAGCAAGTGGGCCCCTCCTTTGGAGAGGAGTAGGCTGGCTACCACATCCTTTTGTGGTTCCTATGCTGGAGCAGTCATTGCAATGCCCTTAGCTGGTATCCTTGTGCAATACACTGGATGGTCTTCGGTATTTTATGTGTATGGAAGCTTTGGCATGGTCTGGTACATGTTCTGGCTTCTGGTGTCTTATGAGAGTCCTGCAAAGCATCCTACCATTACAGATGAAGAGCGTAGGTACATAGAAGAGAGCATTGGAGAGAGTGCAAATCTGTTAGGTGCAATGGAAAAATTCAAGACCCCGTGGAGGAAGTTTTTCACATCCATGCCTGTCTATGCGATAATTGTTGCAAACTTCTGTAGGAGTTGGACTTTTTATTTACTGCTCATCAGTCAACCAGCTTATTTTGAGGAAGTTTTTGGATTTGAAATCAGCAAGGTTGGCATGCTGTCTGCGGTCCCACACCTTGTCATGACAATCATTGTTCCTATCGGGGGGCAAATTGCAGATTTTCTAAGAAGCAAGCAAATTCTTTCAACAACTACAGTGAGAAAGATCATGAATTGTGGTGGTTTTGGCATGGAAGCCACCCTGCTATTGGTTGTTGGCTACTCTCACACTAGAGGGGTGGCCATTTCCTTCTTGGTGCTTGCAGTAGGATTCAGTGGATTTGCTATCTCTGGCTTCAATGTTAACCACTTGGATATTGCTCCAAGATATGCCAGTATCTTAATGGGCATTTCAAATGGCGTTGGCACACTGTCGGGGATGGTCTGCCCGATCATTGTTGGTGCAATGACAAAGAACAAGTCCCGTGAAGAGTGGCAGTACGTCTTCCTCATCGCTGCACTCGTCCACTATGGTGGAGTCATATTTTATGCAATATTTGCCTCAGGAGAGAAACAACCTTGGGCAGACCCTGAGGAAACAAGTGAAGAAAAATGTGGCTTCATTCATGAAGATGAACTGGATGAAGAAACAGGGGACATCACTCAGAATTATATAAATTATGGTACCACCAAGTCTTATGGTGCCACCACACAGGAGAATGGAGGCTGGCCTAATGGCTGGGAGAAAAAGGAAGAATTTGTTCAGGAAGGAGCACAAGATGCATACACCTATAAGGACCAAGATGATTATTCA---
>mm10
ATGGAGTCGGTAAAACAAAGGATTTTGGCCCCGGGGAAAGAGGGGATAAAGAATTTTGCTGGAAAATCCCTCGGACAGATCTACAGGGTGCTGGAGAAGAAGCAGGACAAC---CGAGAGACCATCGAGCTGACAGAGGACGGTAAGCCCCTGGAGGTGCCTGAGAAGAAGGCTCCGCTATGCGACTGCACGTGCTTCGGCCTGCCGCGCCGCTACATCATAGCCATCATGAGCGGCCTCGGCTTCTGCATATCCTTCGGCATCCGCTGTAACCTGGGCGTGGCCATCGTGGACATGGTCAACAACAGCACTATCCACCGCGGAGGCAAAGTTATCAAGGAGAAAGCCAAATTTAACTGGGACCCCGAGACCGTGGGGATGATCCACGGATCGTTCTTCTGGGGCTATATCATCACCCAGATTCCAGGAGGATATATCGCATCGCGGCTGGCTGCTAACCGGGTCTTTGGGGCTGCGATACTGCTCACCTCTACCCTCAATATGCTGATCCCATCTGCAGCCAGAGTGCATTATGGATGTGTCATCTTTGTTAGGATATTGCAAGGACTTGTGGAGGGTGTCACCTACCCAGCCTGTCATGGGATATGGAGCAAGTGGGCCCCTCCCTTGGAGAGGAGTAGGTTGGCTACAACCTCCTTTTGTGGTTCCTATGCTGGAGCAGTCATTGCAATGCCCTTAGCTGGTATCCTTGTGCAGTACACTGGATGGTCGTCAGTATTTTATGTGTATGGAAGCTTTGGCATGGTCTGGTACATGTTCTGGCTTCTGGTGTCTTATGAGAGCCCTGCAAAGCATCCTACCATTACAGATGAAGAACGTAGGTACATAGAGGAGAGCATTGGAGAGAGCGCAAATCTGCTAGGTGCAATGGAAAAATTTAAGACCCCATGGAGGAAGTTTTTCACATCCATGCCCGTCTACGCGATAATTGTTGCCAACTTCTGCAGGAGCTGGACTTTTTATTTACTGCTCATCAGTCAGCCAGCTTATTTTGAGGAGGTTTTTGGATTTGAAATCAGCAAGGTTGGCATGTTGTCTGCAGTCCCTCACCTTGTCATGACAATCATTGTGCCTATCGGGGGGCAAATTGCAGATTTCCTAAGGAGCAAGCAAATTCTCTCAACAACTACAGTGAGAAAGATCATGAATTGTGGGGGTTTTGGCATGGAAGCCACGCTGCTTCTGGTTGTTGGCTACTCTCATACTAGAGGGGTGGCCATCTCCTTCTTGGTGCTTGCAGTAGGATTCAGTGGATTTGCTATCTCTGGTTTCAATGTTAATCACTTGGATATTGCTCCAAGATATGCCAGTATCTTAATGGGCATTTCAAATGGCGTTGGCACGCTGTCGGGGATGGTTTGCCCTATCATTGTTGGTGCAATGACAAAGAATAAGTCCCGTGAAGAATGGCAGTATGTCTTCCTCATTGCTGCACTCGTCCACTATGGTGGAGTCATATTTTATGCACTATTTGCCTCAGGAGAGAAACAACCTTGGGCAGACCCTGAGGAAACAAGCGAAGAAAAATGTGGCTTCATTCACGAAGATGAACTGGATGAAGAAACGGGGGACATCACTCAGAATTACATAAATTACGGTACCACCAAATCTTACGGTGCTACCTCACAGGAGAATGGAGGCTGGCCTAACGGCTGGGAGAAAAAGGAAGAATTTGTGCAAGAAGGTGCGCAAGACGCGTACACCTATAAGGACCGAGATGATTATTCA---
>rn6
ATGGAGTCGGTAAAACAAAGGATTTTGGCCCCGGGGAAAGAGGGGATAAAGAATTTTGCTGGAAAATCCCTCGGACAGATCTACAGGGTGCTGGAGAAGAAGCAGGATAAC---CGAGAGACCATCGAGCTGACAGAGGACGGCAAGCCCCTGGAGGTGCCTGAGAAGAAGGCTCCGCTATGCGACTGTACGTGCTTCGGCCTGCCGCGCCGCTACATCATAGCCATCATGAGCGGCCTCGGCTTCTGCATCTCCTTTGGTATCCGCTGTAACCTGGGTGTGGCCATTGTGGACATGGTCAACAACAGCACCATCCACCGGGGTGGCAAAGTTATCAAGGAGAAAGCCAAGTTTAACTGGGACCCCGAGACTGTGGGGATGATTCACGGGTCGTTCTTCTGGGGCTATATCATCACGCAGATTCCGGGCGGATACATCGCATCGCGACTGGCTGCTAACCGGGTCTTTGGGGCTGCCATACTGCTTACCTCTACCCTCAATATGCTGATCCCATCTGCAGCCAGAGTGCATTATGGATGCGTCATCTTTGTTAGAATATTGCAAGGACTTGTGGAGGGCGTCACCTACCCAGCCTGTCACGGGATATGGAGCAAGTGGGCCCCTCCTTTGGAGAGGAGTAGGTTGGCTACCACCTCCTTCTGTGGTTCCTATGCTGGAGCAGTCATTGCAATGCCCCTAGCTGGTATCCTGGTGCAGTACACTGGATGGTCTTCAGTATTTTACGTATATGGAAGCTTTGGTATGGTCTGGTATATGTTCTGGCTTCTGGTGTCTTACGAGAGCCCCGCAAAGCATCCAACCATAACAGACGAAGAACGTAGGTACATAGAAGAGAGCATCGGGGAGAGCGCAAATCTGTTAGGAGCAATGGAGAAATTCAAGACCCCATGGAGGAAGTTTTTCACATCCATGCCCGTCTATGCGATAATTGTTGCAAACTTCTGCAGGAGTTGGACTTTTTATTTACTGCTCATCAGTCAACCAGCTTATTTCGAGGAGGTTTTTGGATTTGAAATCAGCAAGGTTGGCATGTTGTCTGCGGTCCCACACCTGGTCATGACAATCATTGTGCCTATCGGGGGGCAAATTGCAGACTTTCTAAGGAGCAAGCAAATTCTTTCAACAACTACAGTGCGAAAGATCATGAACTGCGGGGGTTTTGGCATGGAAGCCACACTGCTTCTGGTTGTTGGCTACTCTCATACTAGAGGGGTGGCCATCTCCTTCTTGGTGCTTGCAGTGGGATTCAGTGGATTTGCTATCTCTGGTTTCAATGTGAACCACTTGGATATTGCCCCGAGATATGCCAGTATCTTAATGGGCATTTCAAATGGTGTTGGCACGCTGTCGGGAATGGTCTGCCCGATCATTGTTGGTGCAATGACGAAGAACAAGTCCCGTGAAGAATGGCAGTATGTCTTCCTCATCGCTGCACTGGTCCACTATGGTGGAGTCATATTTTATGCACTATTTGCCTCAGGAGAGAAGCAACCTTGGGCAGACCCTGAGGAAACAAGCGAAGAAAAGTGTGGCTTCATTCATGAAGATGAACTGGATGAAGAAACGGGGGACATCACTCAGAATTACATAAATTACGGTACCACCAAATCCTACGGCGCCACCTCACAGGAGAACGGAGGCTGGCCTAACGGCTGGGAGAAAAAGGAAGAATTTGTGCAAGAAAGTGCGCAAGACGCGTACGCCTATAAGGACCGAGATGATTATTCA---
>micOch1
ATGGAGTCGGTAAAACAAAGGATTTTGGCCCCGGGGAAAGAGGGGATAAAGAATTTTGCTGGAAAATCCCTCGGCCAGATCTACAGGGTACTGGAGAAGAAGCAAGACACC---GGTGAGACCATTGAGCTGACAGAGGATGGCAAGCCACTAGAGGTGCCTGAAAAGAAGGCCCCACTGTGTGACTGCACCTGCTTTGGCCTGCCCCGCCGCTACATCATAGCCATCATGAGCGGCCTTGGCTTCTGCATCTCCTTTGGCATCCGCTGCAACCTGGGTGTGGCCATTGTGGACATGGTCAACAACAGCACCATCCACCGCGGAGGCAAAGTTATCAAGGAGAAAGCCAAATTCAACTGGGACCCTGAAACGGTGGGGATGATTCACGGCTCCTTCTTCTGGGGCTACATCATTACCCAGATTCCGGGTGGATATATCGCATCGCGGCTGGCTGCCAACCGGGTCTTTGGGGCTGCAATACTGCTCACCTCGACCCTCAATATGTTGATCCCGTCGGCAGCCAGAGTGCATTATGGATGTGTCATCTTTGTTAGGATATTGCAAGGGCTTGTGGAGGGTGTCACCTATCCAGCCTGTCATGGGATATGGAGCAAATGGGCCCCTCCTTTGGAAAGGAGTAGGTTGGCTACCACCTCCTTTTGTGGTTCCTATGCTGGAGCAGTCATTGCAATGCCCTTAGCGGGTATCCTCGTGCAGTACACCGGATGGTCTTCGGTATTTTATGTGTATGGAAGCTTTGGCATGGTCTGGTACATGTTCTGGCTTCTGGTGTCTTATGAGAGTCCTGCAAAGCATCCTACCATTACGGACGAAGAACGTAGGTACATAGAAGAGAGCATTGGAGAGAGCGCGAATCTGTTAGGCGCAATGGAAAAATTCAAGACCCCGTGGAGGAAGTTTTTCACATCCATGCCCGTCTATGCGATAATCGTTGCAAACTTCTGTAGGAGTTGGACCTTTTACTTACTGCTCATCAGTCAACCAGCTTATTTTGAGGAAGTTTTTGGATTTGAAATCAGCAAAGTTGGCATGCTGTCTGCGGTCCCACACCTGGTCATGACGATCATTGTGCCTATCGGGGGGCAAATTGCAGATTTTCTGAGAAGCAAACAAATTCTTTCAACAACCACAGTGAGAAAGATCATGAATTGTGGTGGTTTTGGCATGGAGGCCACCCTGCTTCTGGTTGTTGGCTACTCTCACACTAGAGGAGTGGCCATCTCCTTCTTGGTGCTTGCAGTAGGATTTAGTGGATTTGCTATCTCTGGATTCAATGTGAACCACTTGGACATTGCTCCAAGATACGCCAGTATCTTAATGGGCATTTCCAATGGTGTTGGTACACTGTCGGGGATGGTCTGCCCTATCATTGTCGGTGCCATGACCAAGAACAAGTCCCGCGAAGAGTGGCAGTACGTCTTCCTCATCGCTGCGCTCGTCCACTATGGCGGAGTCATATTTTATGCCATATTTGCCTCCGGAGAGAAGCAACCTTGGGCAGACCCCGAGGAAACAAGTGAAGAAAAATGTGGCTTCATTCATGAAGATGAACTGGATGAAGAAACAGGGGACATCACGCAGAATTATATAAATTACGGTACCACCAAGTCTTACGGCGCCACCACACAGGAGAACGGAGGCTGGCCTAATGGCTGGGAGAAAAAGGAAGAATTTGTTCAGGAAGGAGCCCAAGACGCATACACCTTTAAGGGCCAAGATGATTATTCA---
>HLturTru3
ATGGAGTCGGTAAAACAAAGGATTTTGACCCCAGGAAAAGAGGGACTAAAGAATTTTGCTGGAAAATCCCTCGGCCAGATCTACAGGGTGCTGGAGAAGAAGCAGGAGACC---GGGGAGACCATCGAGCTGACGGAGGATGGGAAGCCCCTGGAGGTGCCTGAGAAGAAGGCGCCGCTGTGCGACTGCAGGTGCTTCGGCCTGCCACGTCGCTATATCATCGCCATCATGAGCGGCCTGGGCTTCTGCATCTCCTTCGGCATCCGCTGCAACCTGGGCGTGGCCATCGTGGACATGGTCAACAACAGCACCATCCACCGCGGGGGCAAGGTCATCAAGGAGAAAGCCAAATTCAACTGGGACCCGGAGACCGTGGGGATGATCCACGGTTCTTTCTTTTGGGGCTACATCATCACCCAGATTCCGGGCGGCTACATCGCTTCTCGGCTGGCCGCCAACAGGGTTTTTGGAGCTGCCATACTTCTTACCTCTACCCTGAATATGCTAATCCCATCAGCAGCCAGAGTGCATTATGGGTGTGTCATCTTTGTTAGGATACTGCAGGGACTTGTTGAGGGCGTCACCTACCCAGCATGTCATGGGATATGGAGCAAATGGGCCCCTCCTCTAGAGAGGAGTAGACTGGCAACCACCTCCTTTTGTGGTTCCTATGCTGGAGCTGTGATTGCAATGCCTTTAGCTGGCATTCTTGTACAGTATACTGGCTGGTCTTCAGTATTCTATGTCTATGGAAGCTTTGGAATGATCTGGTACATGTTTTGGCTTTTGGTGTCTTATGAGAGTCCTGCAAAGCATCCTACTATTACAGATGAAGAACGTAGGTACATAGAAGAAAGCATTGGAGAGAGTGCAAATCTTTTAGGTGCAATGGAAAAATTCAGGACTCCATGGAGGAAATTTTTTACATCTATGCCAGTCTATGCAATAATTGTTGCAAACTTCTGCAGAAGCTGGACTTTTTATTTATTGCTTATTAGTCAGCCAGCATATTTTGAGGAAGTCTTTGGATTTGAAATCAGCAAGGTTGGCATGCTATCTGCTGTGCCACACTTAGTAATGACAATTATTGTGCCTATTGGAGGGCAGATTGCAGATTTTCTAAGAAGCAAGCAAATTCTTTCAACTACTACAGTAAGAAAGATCATGAATTGTGGTGGTTTTGGCATGGAAGCAACGCTGCTTCTGGTTGTTGGTTATTCTCATACTAGAGGGGTAGCAATCTCGTTCTTGGTACTTGCAGTGGGATTCAGTGGATTTGCTATCTCTGGTTTCAACGTTAACCACTTGGATATTGCTCCAAGATATGCCAGTATCTTAATGGGCATTTCAAATGGTGTTGGCACATTGTCAGGAATGGTTTGCCCTATTATTGTTGGTGCAATGACAAAGAATAAGTCACGTGAAGAGTGGCAGTATGTCTTCCTGATCGCTGCCCTAGTCCACTATGGTGGAGTTATATTTTATGCAATATTCGCCTCAGGGGAGAAGCAACCCTGGGCAGACCCTGAGGAAACAAGTGAAGAAAAATGTGGATTTATCCATGAAGATGAGCTTGATGAAGAAACAGGGGACATTACTCAAAATTATATAAATTATGGTACCACCAAGTCTTATGGTGCCACAACACAAGCCAACGGAGGTTGGCCTAATGATTGGGAAAAGAAAGAGGAATTTGTACAAGAAGACGTACAAGACTCATACACTTACAAGGACCGAGGTGATTATTCA---
>balAcu1
ATGGAGTCGGTAAAACAAAGGATTTTGACCCCAGGGAAAGAGGGACTAAAGAATTTTGCTGGAAAATCCCTCGGCCAGATCTACAGGGTGCTGGAGAAGAAGCAGGAGACC---GGGGAGACCATCGAGCTGACGGAGGATGGGAAGCCCCTCGAGGTGCCTGAGAAGAAGGCGCCGCTGTGCGACTGCAGGTGCTTCGGGCTGCCCCGTCGCTACATCATCGCCATCATGAGCGGCCTGGGCTTCTGCATCTCCTTCGGCATCCGCTGCAACCTGGGCGTGGCCATCGTGGACATGGTCAACAACAGCACCATCCACCGCGGGGGCAAGGTCATCAAGGAGAAAGCCAAATTCAACTGGGACCCGGAAACCGTGGGGATGATCCACGGTTCTTTCTTTTGGGGCTACATCATCACCCAGATTCCGGGCGGCTACATCGCTTCTCGGCTGGCCGCCAACAGGGTTTTTGGAGCTGCCATACTTCTTACCTCTACCCTGAACATGCTAATCCCATCAGCAGCCAGAGTGCATTATGGGTGTGTCATCTTTGTTAGGATACTGCAGGGACTTGTTGAGGGCGTCACCTACCCAGCATGTCATGGGATATGGAGCAAATGGGCCCCTCCTCTAGAGAGGAGTAGACTGGCAACCACCTCCTTTTGTGGTTCCTATGCTGGAGCTGTGATTGCAATGCCTTTAGCTGGCATTCTTGTACAGTATACTGGCTGGTCTTCAGTATTCTATGTCTATGGAAGCTTTGGAATGATCTGGTACATGTTTTGGCTTCTGGTGTCTTATGAGAGTCCTGCAAAGCATCCTACTATTACAGATGAAGAACGTAGGTACATAGAAGAAAGCATTGGAGAGAGTGCAAATCTTTTAGGTGCAATGGAAAAATTCAGGACTCCATGGAGGAAATTTTTTACATCTATGCCAGTCTATGCAATAATTGTTGCGAACTTCTGCAGAAGCTGGACTTTTTATTTATTGCTTATTAGTCAGCCAGCATATTTTGAGGAAGTCTTTGGATTTGAAATCAGCAAGGTTGGCATGCTATCTGCTGTGCCACACTTAGTAATGACAATTATTGTGCCTATTGGAGGGCAGATTGCAGATTTTCTAAGAAGCAAGCAAATTCTTTCAACTACTACAGTAAGAAAGATCATGAATTGTGGTGGTTTTGGCATGGAAGCAACGCTGCTTCTGGTTGTTGGTTATTCTCATACTAGAGGGGTAGCGATCTCGTTCTTGGTACTTGCAGTGGGATTCAGTGGATTTGCTATCTCTGGTTTCAATGTTAACCACTTGGATATTGCTCCAAGATATGCCAGTATCTTAATGGGCATTTCAAATGGTGTTGGCACATTGTCAGGAATGGTTTGCCCTATTATTGTTGGTGCAATGACAAAGAATAAGTCACGTGAAGAGTGGCAGTATGTCTTCCTGATCGCTGCCCTAGTCCACTATGGTGGAGTTATATTTTATGCAATATTCGCCTCAGGAGAGAAGCAACCCTGGGCAGACCCTGAGGAAACAAGTGAAGAAAAATGTGGATTTATCCACGAAGATGAGCTCGATGAAGAAACAGGGGACATTACTCAAAATTATATAAATTATGGTACCACCAAGTCTTACGGTGCCACAACACAAGCCAATGGAGGTTGGCCTAATGGTTGGGAAAAGAAAGAGGAATTTGTACAAGAAGACGTACAAGACTCACACACTTATAAGGACCGAGGTGATTATTCA---
>echTel2
ATGGAGTCGGTAAAACAAAGGATTTTGACCCCGGGAAAAGAGGGGCTAAAGAATTTTGCTGGGAAATCCCTCGGCCAGATCTACAGGGTGCTGGAGAAGAAGCGAGACCCT---GGGGAGACCATCGAGCTGACCGAGGATGGGAAGGCCCTGGAGGCGCCCGAGAAGAAGGCGCCACTGTGCGACTGCACTTGCTTCGGCCTGCCGCGGCGCTACATCATCGCCATCATGAGCGGCCTGGGCTTCTGCATTTCCTTTGGCATCCGCTGCAATCTGGGCGTGGCCATCGTGGACATGGTCAACAACAGCACCATCCACCGCGGGGGCAAAGTCATCAAGGAGAAAGCCAAATTCAACTGGGACCCAGAAACCGTGGGGATGATCCACGGCTCCTTCTTTTGGGGCTACATCATCACCCAGATTCCAGGTGGTTACATCGCTTCTCGGCTGGCGGCCAACAGGGTCTTTGGAGCTGCTATACTCCTCACCTCCACCTTGAATATGCTAATCCCTTCAGCAGCCAGAGTGCATTATGGGTGTGTCATCTTTGTTAGAATCTTGCAGGGACTTGTTGAGGGGGTTACCTACCCAGCCTGCCATGGCATATGGAGCAAGTGGGCCCCTCCTCTAGAGAGAAGTCGATTGGCTACCACCTCCTTTTGTGGGTCCTATGCCGGAGCCGTGATTGCCATGCCGTTAGCTGGCATTCTTGTACAGTACACTGGCTGGTCTTCAGTATTTTATGTATATGGAAGCTTTGGAATGGTCTGGTACATGTTTTGGCTTTTGGTGTCTTATGAGAGTCCTGCAAAGCATCCTACTATTACCGATGAAGAACGTAGGTACATAGAAGAAAGCATTGGAGAGAGTGCAAATCTTTTAGGTGCAATGGAAAAATTCAAGACTCCTTGGAGGAAATTTTTTACATCTATGCCTGTCTATGCAATAATTGTGGCAAACTTCTGCCGAAGCTGGACTTTTTACTTACTGCTTATTAGTCAGCCAGCATATTTTGAAGAAGTCTTTGGATTTGAAATCAGCAAGGTTGGCATGCTGTCTGCTGTTCCACACTTGGTCATGACAATCATCGTGCCTATTGGAGGTCAGATTGCGGATTTTCTAAGAAGCAAGCAAATTCTTTCAACTACTACCGTGAGAAAGATCATGAATTGTGGTGGTTTTGGAATGGAAGCCACGCTCCTCCTGGTCGTGGGCTACTCCCACACTCGAGGGGTGGCCATATCCTTCCTGGTCCTGGCTGTGGGGTTCAGTGGATTTGCCATATCTGGTTTCAATGTTAACCACTTAGATATTGCTCCAAGATATGCCAGTATCTTAATGGGCATTTCGAACGGTGTTGGCACATTGTCAGGGATGGTCTGTCCGATCATCGTTGGTGCAATGACAAAGAACAAGTCGCGAGAAGAATGGCAGTATGTCTTCCTGATTGCGGCTCTCGTCCACTATGGTGGAGTTATCTTTTACGCAATATTTGCCTCAGGAGAGAAGCAACCCTGGGCAGACCCCGAAGAAACAAGTGAAGAAAAGTGTGGATTCATTCATGAAGATGAACTTGATGAGGAAACAGGGGACATTACTCAAAATTATATAAATTATGGTACCACTAAGTCCTATGGTGCCACAACACAGGCAAATGGAGGTTGGCCCAATGGATGGGAAAAGAAAGAGGAATTTGTACAAGAAGAAGTTCAAGACACATACACCTATAAGGACCCACATGATTATTCA---
>eriEur2
ATGGAGTCTGTAAAACAAAGGATTTTGACCCCTGGAAAAGAAGGGCTAAAGAATTTTGCTGGAAAATCCCTCAGCCAGATCTACAGGGTTCTGGAGAAGAAGCAAGAGGCC---GGGGAGACCATCGAGCTGACGGAGGATGGCAAGCCCCTGGAGGCCCCCGAGAGGAAGGCGCCGCTGTGCGACTGCAGGTGCTTCGGCCTCCCTCGCCGCTACATCATCGCCATCATGAGCGGCCTGGGCTTCTGCATCTCCTTCGGCATCCGCTGCAACCTGGGCGTGGCCATCGTGGACATGGTCAACAACAGCACCATCCACCGCGGGGGCAAGGTCATCAAGGAGAAAGCCAAATTTAACTGGGACCCGGAAACTGTGGGCATGATCCACGGCTCCTTCTTCTGGGGGTACATCATCACCCAGATCCCAGGCGGCTACATTGCGTCTCGGCTGGCAGCCAACAGAGTGTTTGGAGCTGCCATACTCCTCACCTCGACCCTGAATATGCTCATTCCATCTGCAGCCAGAGTGCATTATGGGTGTGTCATCTTTGTGAGGATCTTGCAGGGACTTGTGGAGGGTGTGACCTATCCAGCTTGCCATGGTATATGGAGTAAATGGGCCCCTCCTCTGGAAAGGAGTAGACTGGCCACCACGTCCTTTTGTGGGTCCTACGCTGGAGCCGTGATTGCAATGCCACTAGCTGGCATTCTTGTACAGTACACGGGCTGGTCTTCAGTGTTCTATGTCTATGGAAGCTTTGGAATGGTCTGGTACATGTTTTGGCTATTGGTGTCTTATGAGAGTCCTGCAAAGCACCCTACGATTACAGATGAAGAACGTAGGTACATAGAAGAAAGCATTGGAGAAAGTGCAAATCTTTTAGGTGCAATGGAAAAATTCAAGACTCCTTGGAGGAAATTTTTCACATCTATGCCAGTCTATGCAATAATCGTCGCAAACTTCTGCAGAAGCTGGACTTTTTATTTATTGCTTATTAGCCAGCCAGCATATTTTGAGGAAGTCTTCGGATTTGAAATCAGCAAGGTCGGCATGCTCTCTGCTGTACCACACTTAGTGATGACTATCATTGTGCCTATTGGAGGGCAGATTGCTGATTTCCTCAGAAGCAGACAAATCCTTTCAACAACTACAGTCAGGAAGATCATGAATTGTGGAGGCTTTGGTATGGAAGCCACGTTGCTTTTGGTTGTTGGCTATTCCCACACAAGAGGGGTAGCCATCTCATTCCTGGTTCTTGCAGTGGGGTTCAGTGGGTTTGCTATCTCTGGCTTCAATGTTAATCACTTGGATATTGCCCCAAGATATGCCAGTATCTTAATGGGTATTTCCAATGGTGTTGGCACATTGTCAGGAATGGTTTGCCCGATCATTGTTGGTGCAATGACAAAGAATAAGTCCCGTGAAGAATGGCAATATGTCTTCCTGATAGCTGCCCTAGTCCACTATGGCGGAGTGATATTCTATGCACTATTTGCCTCAGGAGAAAAGCAACCTTGGGCAGACCCTGAAGAAACCAGCGAAGAAAAGTGTGGCTTCATCCATGAAGATGAACTTGATGAAGAAACAGGAGACATTACTCAAAATTATATAAATTATGGTGCCGCTAAGTCTTATGGTGCCACAACTCAGGCCAATGGAGGTTGGCCCAATGGTTGGGAAAAGAAGGAGGAACTTGTACAAGAAGAAGTCCAAGACTCATATACTTATAAAGACCAAGGCGATTACTCA---
>sorAra2
ATGGAGTCCGTAAAACAAAGGATTTTGACCCCAGGAAAAGAGGGGCTAAAGAATTTTGCTGGAAAATCCCTCGGCCAGATCTACAGGGTGCTAGAAAAGAAGCAAGACACC---GGGGAGACCATCGAGCTGACGGAGGATGGCAAGCCCCTGGAGGTGGCAGAGAAGAAGGCGCCCCTGTGCGACTGCACGTGCTTCGGCCTGCCGCGCCGCTATATCATCGCCATCATGAGCGGCTTAGGCTTCTGCATCTCCTTCGGCATCCGCTGCAACCTGGGCGTGGCCATCGTGGACATGGTCAACAACAGCACCATCCATCGAGGGGGCAAAGTCATCAAGGAGAAAGCCAAATTCAACTGGGACCCGGAAACGGTGGGGATGATTCACGGTTCCTTCTTTTGGGGTTACATCATCACCCAGATTCCAGGCGGCTACATCGCCTCCCGCCTGGCAGCCAACAGAGTATTTGGAGCAGCCATACTTCTCACTTCTACGCTGAATATGCTTATTCCGTCAGCAGCCAGAGTGCATTATGGATGTGTCATCTTTGTTAGGATATTGCAGGGACTTGTTGAGGGTGTAACCTACCCAGCCTGTCACGGGATCTGGAGCAAATGGGCCCCTCCTCTAGAGAGGAGTAGATTGGCAACAACTTCTTTCTGTGGTTCCTATGCTGGAGCTGTGATTGCAATGCCTTTAGCTGGCATCCTTGTGCAGTACACTGGCTGGTCTTCAGTATTCTATGTCTACGGAAGCTTTGGAATGGTCTGGTATATGTTTTGGCTTTTGGTGTCATACGAGAGTCCTGCAAAGCATCCTACTATTACAGATGAAGAACGTAGGTACATAGAAGAAAGCATTGGAGAGAGTGCAAATCTTTTAGGTGCAATGGAAAAATTCAAGACTCCATGGAGGAAATTTTTTACATCCATGCCAGTCTATGCAATAATTGTTGCAAATTTCTGCCGAAGCTGGACTTTTTATTTATTGCTTATTAGTCAGCCAGCATATTTTGAGGAAGTCTTTGGGTTTGAAATTAGCAAGGTTGGCATGCTCTCTGCTGTGCCACACTTGGTAATGACAATCATTGTGCCCATTGGAGGGCAGATTGCAGATTTTCTAAGAAGCAAGCAAATTCTTTCGACTACTACAGTAAGAAAGATCATGAATTGTGGTGGTTTTGGCATGGAAGCAACGCTGCTGCTTGTTGTTGGCTATTCTCATACTAGAGGGGTAGCGATCTCATTCTTGGTACTCGCAGTGGGATTCAGTGGATTTGCTATATCTGGTTTCAATGTTAACCATCTGGATATTGCCCCAAGATATGCGAGTATATTAATGGGCATTTCGAATGGTGTTGGCACATTGTCAGGAATGGTTTGTCCTATCATTGTTGGTGCAATGACAAAGAATAAGTCACGTGAAGAGTGGCAATATGTCTTCCTAATTGCTGCCCTGGTCCACTATGGTGGAGTTATATTTTATGGAATATTCGCCTCAGGAGAAAAGCAACCTTGGGCAGACCCTGAGGAAACAAGTGAAGAAAAATGTGGATTTATACATGAAGATGAACTTGATGAAGAAACGGGGGACATTACTCAAAATTATATAAATTATGGTACCGCAAAATCTTATGGTGCCACCACACAGGCCAATGGAGCTTGGCCTAATGGTTGGGAAAAGAGAGAGGAATTTGTACAAGAAGAAGGACAAGACTCATATCCCTACAAGGACCGAGATGATTATTCA---
>HLpipKuh2
ATGGAATCCGTAAAACAAAGGGTTTTGACCCCCGGAAAAGAGGGGCTAAAGAATTTTGCTGGAAAATCCCTCGGCCAGATCTACAGGGTGCTGGAGAAGAAGCAGGATACCAGCGGGGAGACCATCGAGCTGACGGAGGATGGGAAGCCCCTGGAGGTGCCCGAGAAGAAGGCGCCGCTGTGCGACTGCACGTGCTTCGGCCTGCCGCGCCGCTACATCATCGCCATCATGAGCGGCCTGGGCTTCTGCATCTCCTTCGGCATCCGCTGCAACCTGGGCGTGGCCATCGTGGACATGGTCAACAACAGCACCATCCACCGAGGGGGCAAGGTCATCAAGGAGAAAGCCAAATTCAACTGGGACCCGGAAACCGTGGGGATGATCCACGGGTCCTTCTTTTGGGGCTACATCATCACACAGATTCCCGGCGGCTACATCGCGTCTCGGCTGGCGGCCAACAGGGTTTTTGGAGCTGCCATACTTCTCACCTCTACCCTAAATATGCTAATTCCATCAGCCGCCAGAGTGCATTATGGGTGTGTCATCTTTGTTAGGATATTGCAGGGACTTGTTGAGGGTGTCACCTACCCAGCATGTCATGGAATATGGAGCAAATGGGCCCCTCCTCTAGAGAGAAGTAGATTGGCAACCACCTCCTTTTGTGGTTCCTATGCTGGAGCTGTGATTGCAATGCCTTTAGCTGGCATTCTTGTACAGTATACTGGCTGGTCTTCAGTATTCTACGTCTATGGAAGTTTTGGAATGGTCTGGTACATGTTTTGGCTTTTGGTGTCTTATGAGAGTCCTGCAACGCATCCTACTATTACAGATGAAGAACGTAGGTACATAGAAGAAAGCATTGGAGAGAGTGCAAATCTTTTAGGTGCAATGGAAAAATTCAAGACTCCATGGAGGAAATTTTTTACATCTATGCCAGTTTATGCAATAATTGTTGCAAATTTCTGTCGAAGCTGGACTTTCTATTTATTGCTAATTAGTCAGCCGGCATATTTTGAGGAAGTCTTTGGATTTGAAATCAGCAAGGTTGGCATGCTGTCTGCTGTGCCACACTTAGTAATGACAATTATTGTGCCTATCGGAGGGCAGATTGCAGACTTTCTAAGAAGCAGGCAAATTCTTTCAACTACTACAGTAAGAAAGATCATGAATTGCGGTGGTTTTGGCATGGAAGCAACCCTGCTCCTGGTCGTTGGCTATTCTCATACTAGAGGGGTAGCTATCTCATTCCTGGTACTTGCAGTGGGATTCAGTGGATTTGCTATATCTGGTTTCAATGTTAACCACCTGGATATTGCTCCAAGATATGCCAGCATCTTAATGGGCATTTCGAATGGTGTTGGCACATTGTCAGGAATGGTTTGTCCTATCATTGTGGGTGCAATGACAAAGAATAAGTCACGCGAGGAGTGGCAATATGTCTTCCTGATTGCTGCCCTCGTCCACTATGGTGGAGTCATATTTTATGGAATATTTGCTTCGGGAGAGAAGCAACCCTGGGCAGACCCTGAGGAAACCAGTGAAGAAAAATGTGGGTTTATCCATGAAGATGAACTCGATGAAGAAACAGGGGATATTACTCAAAATTATATCAATTATGGTACCACCAAGTCTTACGGTGCCACAACACAGGCCAATGGAGGTTGGCCAAATGGCTGGGAAAAGAAAGAGGAATTTGTACAAGAAGAAGGACAAGACACATACATCTATAAGGACCGAGATGAGTATTCA---
