# Supplementary material for: Six reference-quality genomes reveal evolution of bat adaptations
Source: Nature. 2020 Jul 22;583(7817):578–84. doi: 10.1038/s41586-020-2486-3 (PMC8075899; doi:10.1038/s41586-020-2486-3)
Supplement: Supplementary file 6 — Alignments of 12,931 protein-coding genes across 48 mammals. [file 41586_2020_2486_MOESM6_ESM.gz › suppDataFile/ENST00000544052.aln.fasta]

>hg38
ATGGGAATCACTCTGCATCTGCTTTTACACTCTGATCGAGATCCTATTCCAGATGTTCCTGCAGTATACTTTGTAATGCCAACTGAAGAAAATATTGACAGAATGTGCCAGGATCTTCGAAATCAACTATATGAATCATATTATTTAAATTTTATTTCTGCTATTTCAAGAAGTAAACTGGAAGATATTGCAAATGCAGCGTTAGCAGCTAGTGCAGTAACACAAGTAGCCAAGGTTTTTGACCAATATCTCAATTTTATTACTTTGGAAGATGATATGTTTGTATTATGTAATCAAAATAAGGAGCTTGTTTCATATCGTGCCATTAACAGGCCAGATATCACAGACACGGAAATGGAAACTGTTATGGACACTATAGTTGACAGCCTCTTCTGCTTTTTTGTTACTCTGGGTGCTGTTCCTATAATCAGATGTTCAAGAGGAACAGCAGCAGAAATGGTAGCAGTGAAACTAGACAAGAAACTTCGAGAAAATCTAAGAGATGCAAGAAACAGTCTTTTTACAGGTGATACACTTGGAGCTGGCCAATTCAGCTTCCAGAGGCCCTTATTAGTCCTTGTTGACAGAAACATAGATTTGGCAACTCCTTTACATCATACTTGGACATATCAAGCATTGGTGCACGATGTACTGGATTTCCATTTAAACAGGGTTAATTTGGAAGAATCTTCAGGAGTGGAAAACTCTCCAGCTGGTGCTAGACCAAAGAGAAAAAACAAGAAGTCTTATGATTTAACTCCGGTTGATAAATTTTGGCAAAAACATAAAGGAAGTCCATTCCCAGAAGTTGCAGAATCAGTTCAGCAAGAACTAGAATCTTACAGAGCACAGGAAGATGAGGTCAAACGACTTAAAAGCATTATGGGACTAGAAGGGGAAGATGAAGGAGCCATAAGTATGCTTTCTGACAATACCGCTAAGCTAACATCAGCTGTTAGTTCTTTGCCAGAACTCCTTGAGAAAAAAAGACTTATTGATCTCCATACAAATGTTGCCACTGCTGTTTTAGAACATATAAAGGCAAGAAAATTGGATGTATATTTTGAATATGAAGAAAAAATAATGAGCAAAACTACTCTGGATAAATCTCTTCTAGATATAATATCAGACCCTGATGCAGGAACTCCAGAAGATAAAATGAGGTTGTTTCTTATCTATTATATAAGCACACAGCAAGCACCTTCTGAGGCTGATTTGGAGCAATATAAAAAAGCTTTAACTGATGCAGGATGCAACCTTAATCCTTTACAATATATCAAACAGTGGAAGGCTTTTACCAAGATGGCCTCAGCTCCGGCCAGCTATGGCAGCACTACCACTAAACCAATGGGTCTTTTATCACGAGTCATGAATACAGGATCACAGTTTGTGATGGAAGGAGTGAAGAACCTGGTTTTGAAACAGCAAAATCTACCTGTTACTCGTATTTTGGACAATCTTATGGAGATGAAGTCAAACCCCGAAACTGATGACTATAGATATTTTGATCCCAAAATGCTGCGGGGCAATGACAGCTCAGTTCCCAGAAATAAAAATCCATTCCAAGAGGCCATTGTTTTTGTGGTGGGAGGAGGCAACTACATTGAATATCAGAATCTTGTTGACTACATAAAGGGGAAACAAGGCAAACACATTTTATATGGCTGCAGTGAGCTTTTTAATGCTACACAGTTCATAAAACAGTTGTCACAACTTGGACAAAAG---
>ponAbe2
ATGGGAATCACTCTGCATCTGCTTTTACACTCTGATCGAGATCCTATTCCAGATGTTCCTGCAGTATACTTTGTAATGCCAACTGAAGAAAATATTGACAGAATGTGCCAGGATCTTCGAAATCAACTATATGAATCATATTATTTAAATTTTATTTCTGCTATTTCAAGAAGTAAACTGGAAGATATTGCAAATGCAGCATTAGCAGCTAGTGCAGTAACACAAGTAGCCAAGGTTTTTGACCAATATCTCAATTTTATTACTTTGGAAGATGATATGTTTGTATTATGTAATCAAAATAAGGAGCTTGTTTCATATCGTGCCATTAACAGGCCAGATATCACAGACACGGAAATGGAAACTGTTATGGACACTATAGTTGACAGCCTCTTCTGCTTTTTTGTTACTCTGGGTGCTGTTCCTATAATCAGATGTTCAAGAGGAACAGCAGCAGAAATGGTAGCAGTGAAACTAGACAAGAAACTTCGAGAAAATCTAAGAGATGCAAGAAACAGTCTTTTTACAGGTGATACACTTGGAGCTGGCCAATTCAGCTTCCAGAGGCCCTTATTAGTCCTTGTTGACAGAAACATAGATTTGGCAACTCCTTTACATCATACTTGGACATATCAAGCATTGGTGCATGATGTACTGGATTTCCATTTAAACAGGGTTAATTTGGAAGAATCTTCAGGAGTGGAAAACTCTCCAGCTGGTGCTAGACCAAAGAGAAAAAACAAGAAGTCTTATGATTTAACTCCGGTTGATAAATTTTGGCAAAAACATAAAGGAAGTCCATTCCCAGAAGTTGCAGAATCAGTTCAGCAAGAACTAGAATCTTACAGAGCACAGGAAGATGAGGTCAAACGACTTAAAAGCATTATGGGACTAGAAGGGGAAGATGAAGGAGCCATAAGTATGCTTTCTGACAATACCGCTAAGCTAACATCAGCTGTTAGTTCTTTGCCAGAACTCCTTGAGAAAAAAAGACTTATTGATCTCCATACAAATGTTGCCACTGCTGTTTTAGAACATATAAAGGCAAGAAAATTGGATGTATATTTTGAATATGAAGAAAAAATAATGAGCAAAACTACTCTGGATAAATCTCTTCTAGATATAATATCAGACCCTGATGCAGGAACTCCAGAAGATAAAATGAGGTTGTTTCTTATCTATTATATAAGCACACAGCAAGCACCTTCTGAGGCTGATTTGGAGCAATATAAAAAAGCTTTAACTGATGCAGGATGCAACCTTAATCCTTTACAATATATCAAACAGTGGAAGGCTTTTACCAAGATGGCCTCAGCTCCTGCCAGCTATGGCAGCACTACCACTAAACCAATGGGTCTCTTATCACGAGTCATGAATACAGGATCACAGTTTGTGATGGAAGGAGTGAAGAACCTGGTTTTGAAACAGCAAAATCTACCTGTTACTCGTATTTTGGACAATCTTATGGAGATGAAGTCAAACCCTGAAACTGATGACTATAGATATTTTGATCCCAAAATGCTGCGGGGCAATGACAGCTCAGTTCCCAGAAATAAAAATCCATTTCAAGAGGCCATTGTTTTTGTGGTGGGAGGAGGCAACTACATTGAATATCAGAATCTTGTTGACTACATAAAGGGGAAACAAGGCAAACACATTTTATATGGCTGCAGTGAGCTTTTTAATGCTACACAGTTCATAAAACAG------------------------
>panTro5
ATGGGAATCACTCTGCATCTGCTTTTACACTCTGATCGAGATCCTATTCCAGATGTTCCTGCAGTATACTTTGTAATGCCAACTGAAGAAAATATTGACAGAATGTGCCAGGATCTTCGAAATCAACTATATGAATCATATTATTTAAATTTTATTTCTGCTATTTCAAGAAGTAAACTGGAAGATATTGCAAATGCAGCGTTAGCAGCTAGTGCAGTAACACAAGTAGCCAAGGTTTTTGACCAATATCTCAATTTTATTACTTTGGAAGATGATATGTTTGTATTATGTAATCAAAATAAGGAGCTTGTTTCATATCGTGCCATTAACAGGCCAGATATCACAGACACGGAAATGGAAACTGTTATGGACACTATAGTTGACAGCCTCTTCTGCTTTTTTGTTACTCTGGGTGCTGTTCCTATAATCAGATGTTCAAGAGGAACAGCAGCAGAAATGGTAGCAGTGAAACTAGACAAGAAACTTCGAGAAAATCTAAGAGATGCAAGAAACAGTCTTTTTACAGGTGATACACTTGGAGCTGGCCAATTCAGCTTCCAGAGGCCCTTATTAGTCCTTGTTGACAGAAACATAGATTTGGCAACTCCTTTACATCATACTTGGACATATCAAGCATTGGTGCACGATGTACTGGATTTCCATTTAAACAGGGTTAATTTGGAAGAATCTTCAGGAGTGGAAAACTCTCCAGCTGGTGCTAGACCAAAGAGAAAAAACAAGAAGTCTTATGATTTAACTCCGGTTGATAAATTTTGGCAAAAACATAAAGGAAGTCCATTCCCAGAAGTTGCAGAATCAGTTCAACAAGAACTAGAATCTTACAGAGCACAGGAAGATGAGGTCAAACGACTTAAAAGCATTATGGGACTAGAAGGGGAAGATGAAGGAGCCATAAGTATGCTTTCTGACAATACCGCTAAGCTAACATCAGCTGTTAGTTCTTTGCCAGAACTCCTTGAGAAAAAAAGACTTATTGATCTCCATACAAATGTTGCCACTGCTGTTTTAGAACATATAAAGGCAAGAAAATTGGATGTATATTTTGAATATGAAGAAAAAATAATGAGCAAAACTACTCTGGATAAATCTCTTCTAGATATAATATCAGACCCTGATGCAGGAACTCCAGAAGATAAAATGAGGTTGTTTCTTATCTATTATATAAGCACACAGCAAGCACCTTCTGAGGCTGATTTGGAGCAATATAAAAAAGCTTTAACTGATGCAGGATGCAACCTTAATCCTTTACAATATATCAAACAGTGGAAGGCTTTTACCAAGATGGCCTCAGCTCCGGCCAGCTATGGCAGCACTACCACTAAACCAATGGGTCTTTTATCACGAGTCATGAATACAGGATCACAGTTTGTGATGGAAGGAGTGAAGAACCTGGTTTTGAAACAGCAAAATCTACCTGTTACTCGTATTTTGGACAATCTTATGGAGATGAAGTCAAACCCCGAAACTGATGACTATAGATATTTTGATCCCAAAATGCTGCGGGGCAATGACAGCTCAGTTCCCAGAAATAAAAATCCATTCCAAGAGGCCATTGTTTTTGTGGTGGGAGGAGGCAACTACATTGAATATCAGAATCTTGTTGACTACATAAAGGGGAAACAAGGCAAACACATTTTATATGGCTGCAGTGAGCTTTTTAATGCTACACAGTTCATAAAACAGTTGTCACAACTTGGACAAAAG---
>macFas5
ATGGGAATCACTCTGCATCTGCTTTTGCACTCTGATCGAGATCCTATTCCAGATGTTCCTGCAGTATACTTTGTAATGCCAACTGAAGAAAATATTGACAGAATGTGTCAGGATCTTCGAAATCAACTATATGAATCATATTATTTAAATTTTATATCTGCTATTTCAAGAAGTAAACTGGAAGATATTGCAAATGCAGCATTAGCAGCTAGTGCAGTAACACAGGTAGCCAAGGTTTTTGACCAATATCTCAATTTTATTACTTTGGAAGATGATATGTTTGTGTTATGTAATCAAAATAAGGAGCTTGTTTCATATCGTGCCATTAACAGGCCAGATATCACAGACACGGAAATGGAAACTGTTATGGACACTATAGTTGACAGCCTCTTCTGCTTTTTTGTTACTCTGGGGGCTGTTCCTATAATCAGATGTTCAAGAGGAACAGCAGCAGAAATGGTAGCAGTGAAACTAGACAAGAAACTTCGAGAAAATCTAAGAGATGCAAGAAACAGTCTTTTTACAGGTGATACACTTGGAGCTGGCCAATTCAGCTTCCAAAGGCCCTTATTAGTCCTTGTTGACAGAAACATAGATTTGGCAACTCCTTTACATCATACTTGGACATATCAAGCACTGGTGCATGATGTACTGGATTTCCATTTAAACAGGGTTAATTTGGAAGAATCTTCAGGAGTGGAAAACTCTCCAGCTGGTGCTAGACCAAAGAGAAAAAACAAGAAGTCTTATGATTTAACTCCGGTTGATAAATTTTGGCAAAAACATAAAGGAAGTCCATTCCCAGAAGTTGCAGAATCAGTTCAGCAAGAACTAGAATCTTACAGAGCACAGGAAGATGAGGTCAAACGACTTAAAAGCATTATGGGACTAGAAGGTGAAGATGAAGGAGCCATAAGTATGCTTTCTGACAATACTGCTAAGCTAACATCAGCTGTTAGTTCTTTGCCAGAACTCCTTGAGAAAAAAAGACTTATTGATCTCCATACAAATGTTGCCACTGCTGTTTTAGAACATATAAAGGCAAGAAAATTGGATGTATATTTTGAATATGAAGAAAAAATAATGAGCAAAACTACTCTGGATAAATCTCTTCTAGATATAATATCAGACCCTGATGCAGGAACTCCAGAAGATAAAATGAGGTTGTTTCTTATCTATTATATAAGCACACAGCAAGCACCTTCTGAGGCTGATTTGGAGCAATATAAAAAAGCTTTAACTGATGCAGGATGCAACCTTAATCCTTTACAATATATCAAACAGTGGAAGGCTTTTACCAAGATGGCCTCAGCTCCTGCCAGCTATGGCAGCACTACCACTAAACCAATGGGTCTCTTATCACGAGTCATGAATACAGGATCACAGTTTGTGATGGAAGGAGTGAAGAACCTGGTTTTGAAACAGCAAAATCTACCTGTTACTCGTATTTTGGACAATCTTATGGAGATGAAGTCAAACCCTGAAACTGATGACTATAGATATTTTGATCCCAAAATGCTACGGGGCAATGACAGCTCAGTTCCCAGAAATAAGAATCCATTCCAAGAGGCCATTGTTTTTGTGGTGGGAGGAGGCAACTACATTGAATATCAAAATCTTGTTGACTACATAAAGGGGAAACAAGGCAAACACATTTTATATGGCTGCAGTGAGCTTTTTAATGCTACACAGTTCATAAAACAGTTGTCACAACTTGGACAAAAG---
>calJac3
ATGGGAATCACTCTGCATCTGCTTTTGCACTCTGATCGAGATCCTATTCCAGATGTTCCTGCAGTATACTTTGTAATGCCAACTGAAGAAAATATTGACAGAATGTGCCAGGATCTTCGAAATCAACTATATGAATCATATTATTTAAATTTTATTTCTGCTATTTCAAGAAGTAAACTGGAAGATATTGCAAATGCAGCATTAGCAGCTAGTGCAGTAACACAAGTAGCCAAGGTTTTTGACCAGTATCTCAACTTTATTACTTTGGAAGATGATATGTTTGTATTATGTAATCAAAATAAGGAGCTTGTTTCATATCGTGCCATTAACAGGCCAGATATCACAGACACAGAAATGGAAACTGTTATGGACACTATAGTTGACAGCCTCTTCTGCTTTTTTGTGACTCTGGGTGCTGTTCCTATAATCAGATGTTCAAGAGGAACAGCAGCAGAAATGGTAGCAGTGAAACTAGACAAAAAACTTCGAGAAAATCTAAGAGATGCAAGAAACAGTCTTTTTACAGGTGATACACTTGGAGCTGGCCAATTCAGCTTCCAAAGGCCCTTATTAGTCCTTGTTGACAGAAACATAGATTTGGCAACTCCTTTACATCATACTTGGACATATCAAGCATTGGTGCATGATGTACTGGATTTTCATTTAAACAGGGTTAATTTGGAAGAAACTTCAGGGGTGGAAAACTCTCCAGCTGGTGCTAGACCAAAGAGAAAAAACAAGAAGTCTTATGACTTAACTCCAGTTGATAAATTTTGGCAAAAACATAAAGGAAGTCCATTCCCAGAAGTTGCAGAATCAGTTCAGCAAGAACTAGAATCTTACAGAGCACAGGAAGATGAGGTCAAACGACTTAAAAGCATTATGGGACTAGAAGGGGAAGATGAAGGAGCCATAAGTATGCTTTCTGACAATACCGCTAAGCTAACATCAGCTGTTAGTTCTTTACCAGAACTCCTTGAGAAAAAAAGACTTATTGATCTCCATACAAATGTTGCCACTGCTGTTTTAGAACATATAAAGGCAAGAAAATTGGATGTATATTTTGAATATGAAGAAAAAATAATGAGCAAAACTACTCTGGATAAATCTCTTCTAGATATAATATCAGACCCTGATGCAGGAACTCCAGAAGATAAAATGAGGTTGTTTCTTATCTATTATATAAGCACACAGCAAGCACCCTCTGAGGCTGATTTGGAGCAATATAAAAAAGCTTTAACTGATGCAGGATGCAACCTTAATCCTTTACAGTATATCAAACAGTGGAAGGCTTTTACCAAGATGGCCTCAGCTCCTGCCAGCTATGGCAGCACTACCACTAAATCAATGGGTCTCTTATCACGAGTCATGAATACAGGATCACAGTTTGTGATGGAAGGAGTGAAGAACCTGGTTTTGAAACAGCAAAATCTACCTGTTACTCGTATTTTGGACAATCTTATGGAGATGAAGTCAAACCCTGAAACTGATGACTATAGATATTTTGATCCCAAAATGCTGCGGGGCAATGACAGCTCAGTTCCCAGAAACAAAAATCCATTCCAAGAGGCCATTGTTTTTGTGGTGGGAGGAGGCAACTACATTGAATATCAAAATCTTGTTGACTACATAAAGGGGAAACAAGGCAAGCACATTTTATATGGCTGCAGTGAGCTTTTTAATGCTACACAGTTCATTAAACAGTTGTCACAACTTGGACAAAAG---
>saiBol1
ATGGGAATCACTCTGCATCTGCTTTTGCACTCTGATCGAGATCCTATTCCAGATGTTCCTGCAATATACTTTGTAATGCCAACTGAAGAAAATATTGACAGAATGTGCCAGGATCTTCGAAATCAACTATATGAATCATATTATTTAAATTTTATTTCTGCCATTTCAAGAAGTAAACTGGAAGATATTGCAAATGCAGCATTAGCAGCTAGTGCAGTAACACAGGTAGCCAAGGTTTTTGACCAGTATCTCAACTTTATTACTTTGGAAGATGATATGTTTGTATTATGTAATCAAAATAAGGAGCTTGTTTCATATCGTGCCATTAACAGGCCAGATATTACAGACACAGAAATGGAAACTGTTATGGACACTATAGTTGACAGCCTCTTCTGCTTTTTTGTTACTCTGGGTGCTGTTCCTATAATCAGATGTTCAAGAGGAACAGCAGCAGAAATGGTAGCAGTGAAACTAGATAAGAAACTTCGAGAAAATCTAAGAGATGCAAGAAACAGTCTTTTTACAGGTGATACACTTGGAGCTGGCCAATTCAGCTTCCAAAGGCCCTTATTAGTCCTTGTTGACAGAAACATAGATTTGGCAACTCCTTTACATCATACTTGGACATATCAAGCATTGGTGCATGACGTACTGGATTTTCATTTAAACAGGGTTAATTTGGAAGAAACTTCAGGGGTGGAAAACTCTCCAGCTGGTGCTAGACCAAAGAGAAAAAACAAGAAGTCTTATGACTTAACTCCAGTTGATAAATTTTGGCAAAAACATAAAGGAAGTCCATTCCCAGAAGTTGCAGAATCAGTTCAGCAAGAACTAGAATCTTACAGAGCACAGGAAGATGAAGTCAAACGACTTAAAAGCATTATGGGACTAGAAGGGGAAGATGAAGGAGCCATAAGTATGCTTTCTGACAATACCGCTAAGCTAACATCAGCTGTTAGTTCTTTACCAGAACTCCTTGAGAAAAAAAGACTTATTGATCTCCATACAAATGTTGCCACTGCTGTTTTAGAACATATAAAGGCAAGAAAATTGGATGTATATTTTGAATATGAAGAAAAAATAATGAGCAAAACTACTCTGGATAAATCTCTTCTAGATATAATATCAGACCCTGATGCAGGAACTCCAGAAGATAAAATGAGGTTGTTTCTTATCTATTATATAAGTACACAGCAAGCACCCTCTGAGGCTGATTTGGAGCAATATAAAAAAGCATTAACTGATGCAGGATGCAACCTTAATCCTTTACAGTATATCAAACAGTGGAAGGCTTTTACCAAGATGGCCTCAGCTCCTGCCAGCTATGGCAGCACTACCACTAAATCAATGGGTCTCTTATCACGAGTCATGAATACAGGATCACAGTTTGTGATGGAAGGAGTGAAGAACCTGGTTTTGAAACAGCAAAATCTACCTGTTACTCGTATTTTGGACAATCTTATGGAGATGAAGTCAAACCCTGAAACTGATGACTATAGATATTTTGATCCCAAAATGCTGCGGGGCAATGACAGCTCAGTTCCCAGAAACAAAAATCCATTCCAAGAGGCCATTGTTTTTGTGGTGGGAGGAGGCAACTACATTGAATATCAAAATCTTGTTGACTACATAAAGGGAAAACAAGGCAAACACATTTTATATGGCTGCAGTGAGCTTTTTAATGCTACACAGTTCATCAAACAGTTGTCACAACTTGGACAAAAG---
>HLcamFer2
ATGGGAATCACTCTGCATCTGCTTTTGCACTCTGATCGAGATCCTATTCCGGATGTTCCTGCAGTGTACTTTGTAATGCCAACCGAGGAAAATATTGACAGAATGTGCCAGGATCTTCGAAACCAACTCTATGAATCATATTATTTAAATTTTATTTCTGCCATCTCAAGAGGTAAACTGGAAGATATTGCAAATGCAGCCTTAGCAGCTAGTGCAGTAACACAAGTAGCCAAGGTTTTTGATCAGTATCTGAATTTTATTACTTTGGAAGATGATATGTTTGTATTATGTAATCAAAATAAGGAGCTTGTTTCATATCGTGCCATTAACAGACCAGATATCACAGACACGGAAATGGAAACTGTTATGGACACTATTGTTGATAGCCTCTTCTGCTTTTTTGTTACACTGGGTGCTGTTCCTATCATCAGGTGTTCAAGAGGAACAGCAGCAGAAATGGTAGCAGTGAAATTAGATAAGAAACTTCGGGAAAATCTAAGAGATGCAAGAAACAGTCTTTTTACAGGTGACACACTTGGAGCTGGCCAATTCAGCTTCCAAAGGCCTTTATTAGTCCTTGTTGACAGAAACATAGATTTGGCAACTCCTTTACACCATACTTGGACGTATCAAGCATTGGTGCATGATGTACTGGATTTCCACTTGAACAGAGTTAATTTGGAAGAGTCTTCAGGAGTGGAGAATTCCCCCGCTGGTGCTAGACCAAAGAGAAAAAACAAGAAGTCTTATGATTTAACTCCAGTTGATAAGTTTTGGCAGAAACATAAAGGAAGTCCATTCCCAGAAGTTGCAGAATCAGTTCAGCAAGAACTAGAATCTTACAGAGCACAGGAAGATGAGGTTAAACGACTTAAAAGCATTATGGGACTAGAAGGGGAAGATGAAGGAGCCATAAGTATGCTTTCTGACAATACCGCTAAGCTCACATCAGCTGTTAGTTCTTTGCCAGAACTCCTTGAAAAAAAAAGACTTATTGATCTCCATACAAATGTTGCCACAGCTGTTTTAGAACACATAAAGGCAAGAAAATTGGATGTATATTTTGAATATGAAGAAAAAATAATGAGCAAAACTACTCTGGATAAATCTCTTCTAGATATTATATCAGACCCTGATGCAGGAACTCCGGAAGATAAAATGAGGCTGTTTCTTATCTATTATATAAGTGCACAGCAAGCACCTTCTGAGGCTGATTTGGAGCAATACAAAAAAGCTTTAACTGATGCAGGATGCAACCTTAATCCCTTACAATATATCAAACAGTGGAAAGCTTTTGCCAAGATGGCTTCAGCTCCTACCAGCTATGGCAGCACTACCACTAAACCAATGGGTCTCTTGTCACGAGTCATGAATACAGGATCACAGTTTGTGATGGAAGGAGTGAAGAACCTGGTTTTGAAACAGCAAAATCTACCTGTTACTCGTATTTTAGACAATCTGATGGAGATGAAGTCAAACCCTGAAACTGATGACTATAGATATTTTGATCCCAAAATGCTGCGGGGCAATGACAGCTCAGTTCCAAGGAACAAAAATCCATTCCAAGAGGCAATTGTTTTTGTGGTAGGAGGAGGCAACTACATTGAATATCAAAATCTTGTTGACTACATAAAGGGGAAACAAGGCAAGCACATTTTGTATGGCTGCAGTGAACTTTTTAATGCTACTCAGTTCATAAAACAGCTGTCACAACTTGGACAAAAA---
>HLturTru3
ATGGGAATCACTCTGCATCTGCTTTTGCACTCTGATCGAGATCCTATTCCAGATGTTCCTGCAGTGTACTTCGTAATGCCAACTGAAGAAAATATTGATAGAATGTGTCAGGATCTTCGAAATCAACTCTATGAATCATATTATTTAAATTTTATTTCTGCTATTTCAAGAAGTAAACTGGAAGATATTGCAAATGCAGCATTAGCAGCTAGTGCAGTAACACAAGTAGCCAAGGTTTTCGATCAGTATCTCAATTTTATTACTTTGGAAGATGATATGTTTGTATTATGTAATCAAAATAAGGAGCTTGTTTCATATCGTGCCATTAACAGACCAGATATCACAGACACAGAAATGGAAACCGTTATGGACACTATTGTTGACAGCCTCTTTTGCTTTTTTGTTACACTGGGTGCTGTCCCTATAATCAGATGTTCAAGAGGAACAGCAGCAGAAATGGTAGCAGTGAAACTAGATAAGAAACTTCGGGAAAATCTGAGAGATGCAAGAAACAGTCTTTTTACAGGTGACACACTTGGAGCTGGCCAGTTCAGCTTCCAAAGGCCTTTATTAGTCCTTGTTGACAGAAACATAGATTTGGCAACTCCTTTACACCATACTTGGACATATCAAGCCTTGGTGCATGATGTACTGGATTTCCATTTGAACAGAGTTAATTTGGAAGAGTCTTCAGGAGTGGAGAATTCCCCAGCTGGTGCTAGACCAAAGAGAAAAAACAAGAAGTCTTATGATTTAACTCCAGTTGATAAATTTTGGCAGAAACATAAAGGAAGTCCATTCCCAGAAGTTGCAGAATCAGTTCAGCAAGAACTAGAGTCTTACAGAGCACAGGAAGATGAGGTTAAACGACTTAAAAGCATTATGGGACTAGAAGGGGAAGATGAAGGAGCCATAAGTATGCTGTCTGACAATACTGCTAAGTTAACATCAGCCGTTAGTTCTTTGCCAGAACTCCTTGAAAAAAAAAGACTTATTGATCTCCATACAAATGTTGCCACTGCTGTTTTAGAACATATAAAGGCAAGAAAATTGGATGTATATTTTGAATATGAAGAAAAAATAATGAGCAAAACTACTCTGGATAAATCGCTTCTAGATATAATATCAGACCCTGATGCAGGAACTCCAGAAGATAAAATGAGGCTGTTTCTTATCTATTACATAAGTGCACAGCAAGCACCTTCTGAGGCTGATTTGGAGCAATACAAAAAAGCTTTAACTGATGCTGGATGCAACCTTAATCCCTTACAATATATCAAACAGTGGAAGGCTTTTGCCAAGATGGCTTCAGCTCCTACCAGCTATGGCAACACTACCACTAAACCAATGGGTCTCTTATCACGAGTCATGAATACAGGATCACAATTTGTGATGGAAGGAGTGAAGAACCTGGTATTGAAACAGCAAAATCTACCTGTTACTCGTATTTTAGACAATCTCATGGAGATGAAGTCAAACCCTGAAACTGATGACTATAGATATTTTGATCCCAAAATGCTGCGGGGCAATGACAGCTCAGTTCCAAGGAACAAAAATCCATTTCAAGAGGCAATTGTTTTTGTGGTGGGAGGAGGCAACTACATTGAATATCAAAATCTTGTTGACTACATAAAGGGGAAACAAGGCAAGCACATCTTATATGGCTGCAGTGAACTTTTTAATGCTACACAGTTCATAAAACAGCTGTCACAACTTGGACAAAAA---
>bosTau8
ATGGGAATCACTCTGCATCTGCTTTTGCACTCTGATCGAGATCCTATTCCAGATGTTCCTGCAGTGTACTTCGTAATGCCAACTGAAGAAAATATTGACAGAATATGTCAGGATCTTCGAAATCAACTCTATGAATCATATTATTTAAATTTTATTTCTGCTATTTCAAGAAGTAAACTGGAAGATATTGCAAATGCGGCATTAGCGGCTAGTGCAGTAACACAAGTAGCCAAGGTTTTTGATCAGTATCTCAATTTTATTACTTTGGAAGATGACATGTTTGTATTATGTAATCAGAATAAGGAGCTTGTTTCATATCGTGCCATTAACAGACCAGATATCACAGACACGGAAATGGAAACTGTTATGGACACTATTGTCGACAGCCTCTTTTGTTTTTTTGTTACACTGGGTGCTGTCCCTATAATCAGATGTTCAAGAGGAACAGCAGCAGAAATGGTAGCAGTGAAACTGGATAAGAAACTTCGGGAAAATCTGAGAGATGCAAGAAACAGTCTTTTTACAGGTGACACTCTTGGAGCTGGCCAATTCAGCTTCCAAAGGCCCTTATTAGTCCTTATTGACAGAAACATAGATTTGGCAACTCCTTTACACCATACTTGGACATATCAAGCGTTGGTGCATGATGTACTGGATTTCCACTTGAACAGAGTTAACTTGGAAGAGTCTTCAGGAATGGAGAATTCTCCAGCTGGTGCTAGACCAAAGAGAAAAAATAAGAAGTCTTACGATTTAACTCCAGTTGATAAATTTTGGCAGAAACATAAAGGAAGTCCATTCCCAGAAGTTGCAGAATCAGTTCAGCAAGAACTAGAATCTTACAGAGCACAGGAAGATGAGGTTAAACGACTTAAAAGCATTATGGGACTAGAAGGTGAAGATGAAGGAGCCATAAGTATGCTTTCTGATAATACTGCTAAGCTAACATCAGCTGTTAGCTCTTTGCCAGAACTCCTTGAAAAAAAAAGACTTATTGATCTCCATACAAATGTTGCCACTGCTGTTTTAGAACATATAAAGGCAAGAAAACTGGATGTGTATTTTGAATATGAAGAAAAAATAATGAGCAAAACTACTCTGGATAAATCTCTTCTAGATATAATATCAGATCCTGATGCAGGAACTCCAGAAGATAAAATGAGGCTGTTTCTTATCTATTACATAAGTGCCCAGCAAGCACCTTCTGAGGCTGATTTGGAGCAGTACAAAAAAGCTTTAACTGATGCAGGATGCAACCTTAATCCCTTACAGTATATCAAACAGTGGAAGGCTTTTGCCAAGATGGCTTCAGCTCCCACCAGCTATGGCAACACCACCACTAAGCCAATGGGTCTCTTATCACGAGTCATGAATACCGGATCACAATTTGTGATGGAAGGAGTGAAGAACCTGGTATTGAAACAGCAAAATCTACCTGTTACTCGTATTTTAGACAATCTGATGGAGATGAAGTCAAACCCTGAAACTGATGACTATAGGTATTTTGATCCCAAAATGCTACGGGGCAATGACAGCTCAGTTCCAAGAAACAAAAATCCATTCCAAGAGGCAATTGTTTTTGTGGTGGGAGGAGGCAACTACATTGAATATCAAAATCTGGTTGACTACATAAAGGGGAAACAAGGCAAGCATATTTTATATGGTTGCAGTGAACTTTTTAATGCTACACAGTTCATAAAACAGCTGTCACAACTTGGACAAAAA---
>cerSim1
ATGGGAATCACTCTGCATTTGCTTTTGCATTCTGATCGAGATCCTATTCCAGATGTTCCTGCAGTGTACTTTGTAATGCCAACTGAGGAAAATATTGACAGAATGTGCCAGGATCTTCGAAATCAACTCTATGAATCATATTATTTAAATTTTATTTCTGCTATTTCAAGAAGTAAACTGGAAGATATTGCAAATGCAGCATTAGCAGCTAGTGCAGTCACACAAGTAGCCAAGGTTTTTGATCAGTATCTCAATTTTATTACTTTGGAAGATGATATGTTTGTATTATGTAATCAAAATAAGGAGCTTGTTTCATATCGTGCCATTAACAGGCCAGATATCACAGACACAGAAATGGAAACTGTTATGGACACAATTGTTGACAGCCTCTTCTGCTTTTTTGTTACACTGGGTGCTGTTCCTATAATCAGATGTTCAAGAGGAACAGCAGCAGAAATGGTAGCAGTGAAACTAGATAAGAAACTTCGAGAAAATCTAAGAGATGCAAGAAACAGTCTTTTTACAGGTGATACCCTTGGAGCTGGCCAATTCAGCTTCCAAAGGCCTTTATTAGTCCTTGTTGACAGAAACATAGATTTGGCAACTCCTTTACACCATACTTGGACATATCAAGCCTTGGTGCATGATGTACTGGATTTCCACTTAAACAGAGTTAATTTGGAAGAATCTTCGGGAGTGGAAAACTCTCCAGCTGGTGCTAGACCAAAGAGAAAAAACAAAAAGTCTTATGATTTAACTCCAGTTGATAAATTTTGGCAGAAACATAAAGGAAGTCCATTCCCAGAAGTTGCAGAATCGGTTCAGCAAGAACTAGAATCTTACAGAGCACAGGAAGATGAGGTTAAACGACTTAAAAGCATCATGGGACTAGAAGGGGAAGATGAAGGAGCGATAAGTATGCTTTCTGACAATACTGCTAAGCTAACATCAGCTGTTAGTTCTTTGCCAGAACTCCTTGAAAAAAAAAGACTTATTGATCTCCATACAAATGTTGCCACTGCTGTTTTAGAACATATAAAGGCAAGGAAACTAGATGTGTATTTTGAATATGAAGAAAAAATAATGAGCAAAACTACTCTGGATAAGTCTCTTCTAGATATAATATCAGACCCTGATGCAGGAACTCCAGAAGATAAAATGAGGCTGTTTCTTATCTATTATATAAGCACGCAGCAAGCACCTTCTGAGGCTGATTTGGAGCAATACAAAAAAGCTTTAACAGATGCAGGATGCAACCTTAATCCCTTACAATATATCAAACAGTGGAAGGCTTTTGCCAAGATGGCCTCAGCTCCTGCCAGCTATGGCAACACTACCACTAAACCAATGGGTCTCTTATCACGAGTCATGAATACAGGATCACAATTTGTGATGGAAGGAGTGAAGAACTTGGTATTGAAACAGCAAAATCTACCTGTGACTCGTATTTTAGACAATCTCATGGAGATGAAGTCAAATCCTGAAACCGATGACTATAGATATTTTGATCCCAAAATGCTGCGGGGCAATGACAGCTCAGTTCCAAGGAACAAAAATCCATTCCAAGAGGCAATTGTTTTTGTGGTGGGAGGAGGCAACTACATTGAATATCAGAATCTTGTTGACTACATAAAGGGGAAACAAGGTAAACACATTTTATATGGCTGCAGTGAACTTTTTAATGCTGCACAGTTCATAAAACAGCTGTCACAACTTGGACAGAAA---
>canFam3
ATGGGAATCACTCTGCATCTGCTTTTGCACTCTGATCGAGATCCTATTCCAGATGTTCCTGCAGTGTACTTTGTAATGCCAACTGAAGAAAATATTGACAGAATGTGCCAGGATCTGCGAAATCAACTCTATGAATCATATTATTTAAATTTTATTTCTGCTATTTCAAGAAGTAAACTGGAAGATATTGCAAATGCAGCATTAGCTGCCAGTGCAGTAACACAAGTAGCCAAGGTTTTTGATCAGTATCTCAATTTTATTACTTTGGAAGATGATATGTTTGTATTGTGTAATCAAAATAAGGAGCTTGTTTCATATCGTGCCATTAACAGACCAGATATCACAGACACAGAGATGGAAACTGTTATGGACACTATTGTTGACAGCCTCTTCTGCTTTTTTGTTACACTGGGTGCTGTTCCTATAATCAGATGTTCAAGAGGAACAGCAGCGGAAATGGTAGCAGTGAAACTAGATAAGAAACTTCGAGAAAATCTAAGAGATGCAAGGAACAGTCTTTTTACAGGTGACACACTTGGAGCTGGCCAATTCAGCTTCCAAAGGCCTTTATTAGTCCTTGTTGACAGAAACATAGATTTGGCAACTCCTTTACACCATACGTGGACATATCAAGCCTTGGTGCATGATGTACTGGATTTCCACTTAAACAGAGTTAATTTGGAAGAATCTTCAGGAGTAGAAAATTCTCCAGCTGGTGCTAGACCAAAAAGAAAAAACAAAAAATCTTATGATTTAACTCCAGTTGATAAATTTTGGCAGAAGCATAAAGGAAGTCCATTCCCAGAAGTTGCAGAATCAGTTCAGCAAGAACTGGAATCTTACAGAGCACAGGAAGATGAGGTTAAACGACTTAAGAGCATTATGGGACTAGAAGGGGAAGATGAAGGAGCCATAAGTATGCTTTCTGACAATACTGCTAAGCTAACATCAGCAGTTAGTTCTTTGCCAGAACTCCTTGAAAAAAAAAGACTTATTGATCTCCATACAAATGTTGCCACTGCTGTTTTAGAACATATAAAGGCAAGAAAACTAGATGTGTATTTTGAATATGAAGAAAAAATAATGAGCAAAACTACTCTGGATAAATCTCTTCTAGATATAATATCAGACCCTGATGCAGGAACGCCAGAAGATAAAATGAGGCTATTTCTCATTTATTATATAAGTGCACAGCAGGCACCCTCTGAGGCTGATTTGGAGCAATACAAAAAAGCTTTAACTGATGCAGGATGCAACCTTAATCCCTTACAATATATCAAACAGTGGAAGGCTTTTGCCAAGATGGCCTCAGCTCCTGCCAGCTATGGTAACACTACCACTAAACCAATGGGTCTCTTATCACGAGTCATGAATACAGGATCACAATTTGTGATGGAAGGAGTGAAGAACCTGGTATTGAAACAGCAAAATCTACCTGTTACTCGTATTTTAGACAATCTGATGGAGATGAAGTCAAATCCTGAAACTGATGACTATAGATATTTTGATCCCAAAATGCTGCGAGGCAATGACAGCTCAGTTCCAAGGAACAAAAATCCATTCCAGGAGGCAATTGTTTTCGTGGTGGGAGGAGGCAACTACATTGAATACCAAAATCTTGTTGACTATATAAAGGGGAAGCAAGGCAAACACATTTTATATGGCTGCAGTGAACTTTTTAATGCTACACAGTTCATAAAACAGCTGTCACAACTTGGACAAAAG---
>musFur1
ATGGGAATCACTCTGCATTTGCTTTTGCACTCTGATCGAGATCCTATACCAGATGTTCCTGCAGTGTACTTTGTAATGCCAACTGAAGAAAATATTGACAGAATGTGCCAGGATCTGCGAAATCAGCTCTATGAATCATATTATTTAAATTTTATTTCTGCTATTTCAAGAAGTAAACTGGAAGATATTGCGAATGCAGCATTGGCTGCCAGTGCAGTAACACAAGTAGCCAAGGTTTTTGATCAGTATCTCAATTTTATTACTTTGGAAGATGATATGTTTGTATTATGTAATCAAAATAAGGAGCTTGTTTCGTATCGTGCTATTAACAGGCCAGATATCACAGACACAGAGATGGAAACTGTTATGGACACTATTGTTGACAGCCTCTTCTGCTTTTTTGTTACACTGGGTGCTGTTCCTATAATCAGATGTTCAAGAGGAACAGCAGCAGAAATGGTAGCAGTGAAACTAGATAAGAAACTTCGAGAAAATCTAAGAGATGCAAGAAACAGTCTTTTTACAGGTGACACACTTGGAGCTGGCCAATTCAGCTTCCAAAGACCTTTATTAGTCCTTGTTGACAGAAACATAGATTTGGCAACTCCTTTACACCATACTTGGACATATCAAGCCTTGGTGCATGATGTACTGGATTTCCACTTAAACAGAGTTAATTTGGAAGAATCTTCAGGAGTAGAAAATTCTCCAGCTGGTGCTAGACCAAAGAGAAAAAACAAGAAGTCTTATGATTTAACTCCAGTTGATAAATTTTGGCAGAAACATAAGGGAAGTCCATTCCCAGAAGTTGCAGAATCAGTTCAGCAAGAACTAGAATCGTACAGAGCACAGGAAGATGAGGTTAAACGACTTAAAAGCATCATGGGACTAGAAGGGGAAGACGAAGGAGCCATAAGTATGCTTTCTGACAATACTGCTAAGCTTACATCAGCTGTTAGTTCTTTGCCAGAACTCCTTGAAAAAAAAAGACTTATTGATCTCCATACAAATGTTGCCACTGCTGTTTTAGAACATATAAAGGCAAGAAAACTAGATGTATATTTTGAATACGAAGAAAAAATAATGAGCAAAACTACTCTGGATAAATCTCTTCTAGATATAATATCAGATCCTGATGCAGGAACTCCAGAAGATAAAATGAGGCTGTTTCTTATTTATTATATAAGTGCACAGCAGGCACCCTCTGAGGCTGATTTGGAGCAATACAAAAAAGCTTTAACTGATGCAGGATGCAACCTTAATCCCTTACAATATATCAAACAGTGGAAGGCTTTTGCCAAGATGGCCTCAGCTCCTGCCAGCTATGGTAATACTACCACGAAACCAATGGGTCTCTTATCACGAGTCATGAATACAGGATCACAGTTTGTTATGGAAGGAGTGAAGAACCTGGTATTGAAACAGCAAAATCTACCTGTTACTCGTATTTTAGACAATCTCATGGAGATGAAGTCAAATCCTGAAACTGATGACTATAGATACTTTGATCCCAAAATGCTGCGGGGCAATGACAGCTCAGTTCCAAGGAACAAAAATCCATTCCAGGAGGCAATTGTTTTTGTAGTGGGAGGAGGCAACTACATTGAATACCAAAATCTTGTTGACTATATAAAGGGGAAACAAGGCAAACACATTTTATATGGCTGCAGTGAACTTTTTAATGCTACACAGTTCATAAAACAGCTGTCACAACTTGGACAGAAA---
>ailMel1
ATGGGAATCACTCTGCATCTGCTTTTGCACTCAGATCGAGATCCTATTCCAGATGTTCCTGCGGTGTACTTTGTAATGCCAACTGAAGAAAATATTGACAGAATGTGCCAGGATCTGCGAAATCAACTCTATGAATCATATTATTTAAATTTTATTTCTGCTATTTCAAGAAGTAAACTGGAAGATATTGCAAATGCAGCATTAGCTGCCAGTGCAGTAACACAAGTAGCCAAGGTTTTTGATCAGTATCTCAATTTTATTACTTTGGAAGATGATATGTTTGTGTTATGTAACCAAAATAAGGAACTTGTTTCATATCGTGCCATTAACAGGCCAGATATCACAGACACAGAGATGGAAACTGTTATGGACACTATTGTTGACAGCCTCTTCTGCTTTTTTGTTACACTGGGTGCTGTTCCTATAATCAGATGCTCAAGAGGAACAGCAGCGGAAATGGTAGCAGTGAAACTAGATAAGAAACTTCGAGAAAATCTAAGAGATGCAAGAAACAGTCTTTTTACAGGTGACACACTTGGAGCTGGCCAATTCAGCTTCCAAAGGCCTTTATTAGTCCTTGTTGACAGAAACATAGATTTGGCAACTCCTTTACACCATACTTGGACATATCAAGCCTTGGTGCATGATGTACTGGATTTCCACTTAAACAGAGTTAATTTGGAAGAATCTTCAGGAGTAGAAAATTCTCCAGCTGGTGCTAGACCAAAGAGAAAAAACAAGAAGTCTTATGATTTAACTCCAGTTGATAAATTTTGGCAGAAACATAAAGGAAGTCCATTCCCAGAAGTTGCAGAATCAGTTCAGCAAGAACTAGAATCTTACAGAGCACAGGAAGATGAGGTTAAACGACTTAAAAGCATCATGGGACTAGAAGGGGAAGATGAAGGAGCCATAAGTATGCTTTCTGACAATACTGCTAAGCTTACATCAGCTGTCAGTTCTTTGCCAGAACTCCTTGAAAAAAAAAGACTTATTGATCTCCATACAAATGTTGCCACTGCTGTTTTAGAACATATAAAGGCAAGAAAACTAGATGTATATTTTGAATATGAAGAAAAAATAATGAGCAAAACTACTCTGGATAAATCTCTTCTAGATATAATATCAGACCCTGATGCAGGAACTCCAGAAGATAAAATGAGGCTGTTTCTTATTTATTATATAAGTGCACAGCAAGCACCCTCTGAGGCTGATCTGGAGCAATACAAAAAAGCTTTAACTGACGCAGGATGCAACCTTAATCCCTTACAATATATCAAACAATGGAAGGCTTTTGCCAAGATGGCCTCAGCTCCTGCCAGCTATGGTAACACTACCACTAAACCAATGGGTCTCCTATCACGAGTCATGAATACAGGATCACAGTTTGTTATGGAAGGAGTGAAGAATCTTGTATTGAAACAGCAAAATCTACCTGTTACTCGTATTCTAGACAATCTCATGGAGATGAAGTCAAATCCTGAAACTGATGACTATAGATATTTTGATCCCAAAATGTTACGGGGCAATGACAGCTCAGTTCCAAGGAACAAAAATCCATTCCAGGAGGCAATTGTTTTTGTGGTGGGAGGAGGCAACTACATTGAATACCAAAATCTTGTTGACTATATAAAGGGGAAACAAGGCAAACACATTTTATATGGCTGCAGTGAACTTTTTAATGCTACACAGTTCATAAAACAGCTGTCACAACTTGGACAAAAG---
>felCat8
ATGGGAATCACTCTGCATCTGCTTTTACACTCTGATCGAGATCCTATTCCAGATGTTCCCGCAGTGTACTTTGTAATGCCAACTGAAGAAAATATTGACAGAATGTGCCAGGATCTGCGAAATCAACTCTATGAATCATATTACTTAAATTTTATTTCTGCTATTTCAAGAAGTAAACTGGAAGATATTGCAAATGCAGCATTAGCTGCTAGTGCAGTAACACAAGTAGCCAAGGTTTTTGATCAGTATCTCAATTTTATTACTTTGGAAGATGATATGTTTGTATTATGTAATCAAAATAAGGAGCTTGTTTCATATCGTGCCATTAATAGGCCAGATATCACAGACACAGAAATGGAAACTGTTATGGACACTATTGTTGACAGCCTCTTCTGCTTTTTTGTTACACTGGGTGCTGTTCCTATAATCAGATGTTCAAGAGGAACAGCAGCGGAAATGGTAGCAGTGAAACTAGATAAGAAACTTCGAGAAAATCTCAGAGATGCAAGAAACAGTCTTTTTACAGGTGACACACTTGGAGCTGGCCAATTCAGCTTCCAAAGGCCTTTATTAGTCCTTGTTGACAGAAACATAGATTTGGCAACTCCTTTACACCATACTTGGACATATCAAGCCTTGGTGCATGATGTACTGGATTTCCATTTAAACAGAGTTAATTTGGAAGAATCTTCAGGAGTAGAAAATTCTCCAGCTGGTGCTCGACCAAAGAGAAAAAACAAGAAGTCTTATGATTTAACTCCAGTTGATAAATTTTGGCAGAAACATAAAGGAAGTCCATTCCCCGAAGTTGCAGAATCAGTTCAGCAAGAACTAGAATCCTACCGAGCACAGGAAGATGAGGTTAAACGACTTAAAAGCATTATGGGACTAGAGGGGGAAGATGAAGGAGCCATAAGTATGCTTTCTGACAATACTGCTAAGCTAACATCAGCTGTTAGTTCTTTGCCAGAACTCCTTGAAAAAAAAAGACTTATTGATCTCCATACAAATGTTGCCACTGCTGTTTTAGAACATATAAAGGCAAGAAAACTAGATGTATATTTTGAATATGAAGAAAAAATAATGAGCAAAACTACTCTGGATAAATCTCTTCTAGATATAATATCAGACCCTGATGCAGGAACTCCAGAAGATAAAATGAGGCTGTTTCTTATTTATTATATAAGTGCACAGCAAGCACCCTCTGAGGCTGATCTGGAGCAATACAAAAAAGCATTAACTGATGCAGGATGCAACCTTAATCCCTTACAATATATCAAACAGTGGAAT---------------------------------------------------------------CTCTTATCACGAGTCATGAATACTGGGTCACAGTTTGTGATGGAAGGAGTGAAGAACCTGGTATTGAAACAGCAAAATCTACCTGTTACTCGTATTTTAGACAATCTCATGGAGATGAAGTCAAATCCTGAAACTGATGACTATAGATATTTTGATCCCAAAATGCTACGGGGCAATGACAGCTCAGTTCCAAGGAACAAAAATCCATTCCAAGAGGCAATTGTTTTTGTGGTGGGAGGAGGCAACTACATTGAATATCAAAATCTCGTTGACTATATAAAGGGGAAACAAGGCAAACACATTTTATATGGCTGCAGTGAACTTTTTAATGCTACACAGTTCATAAAACAGCTGTCACAACTTGGACAGAAA---
>triMan1
GTGGGAATCACCCTGCATCTGCTTTTGCACTCTGATCGAGATCCTATTCCAGATGTTCCTGCAGTGTACTTTGTAATGCCAACTGAAGAAAATATTGACAGAATGTGCCAGGATCTTCGAAATCAACTCTATGAATCCTATTATTTAAATTTTATTTCTGCTATTTCAAGAAGTAAACTGGAAGATATTGCAAATGCAGCATTAGCAGCTAGTGCAGTGACACAAGTAGCCAAGGTTTTTGACCAGTATCTCAATTTTATTACTTTGGAAGATGATATGTTTGTATTATGTAATCAAAATAAGGAGCTTGTTTCATATCGTGCCATTAACAGGCCAGATATCACAGACACAGAAATGGAGACTGTTATGGACACTATTGTTGACAGCCTCTTCTGCTTTTTTGTTACACTAGGTGCTGTTCCTATAATCAGATGTTCAAGAGGAACAGCAGCAGAGATGGTAGCAGTGAAACTAGATAAGAAACTTCGGGAGAATCTAAGAGATGCAAGAAACAGTCTCTTTACAGGTGACACACTTGGAGCTGGCCAATTCAGCTTCCAAAGGCCTTTATTGGTCCTTGTTGACAGAAACATAGATTTGGCAACTCCTTTACACCATACTTGGACTTATCAAGCTTTGGTGCATGATGTACTGGATTTCCACTTAAACAGAGTTAATTTGGAAGAATCTTCAGGAGTAGAAAATTCTCCAGCTGGTGCAAGGCCAAAGAGAAAAAATAAGAAGTCTTATGATTTAACTCCAGTTGATAAATTTTGGCAGAAACATAAAGGAAGTCCATTTCCAGAAGTTGCAGAATCAGTTCAGCAAGAACTAGAATCTTATAGAGCACAAGAAGATGAAGTCAAACGACTTAAAAGCATTATGGGACTAGAAGGGGAAGATGAAGGAGCTATAAGTATGCTTTCTGACAATACTGCTAAGCTAACCTCAGCTGTTAGTTCTTTGCCAGAACTCCTTGAAAAAAAAAGACTTATTGATCTACATACAAATGTTGCTACTGCTGTTTTAGAACATATAAAGGCAAGAAAACTGGATGTATATTTTGAATATGAAGAAAAAATAATGAGCAAAACTACTCTGGATAAATCTCTTCTGGATATAATATCAGACCCTGATGCAGGTACTCCAGAAGATAAAATGAGGCTGTTTCTTATCTATTACATAAGCACACAGCAGGCACCTTCTGAGGCTGATTTAGAACAATACAAAAAAGCTTTGACTGATGCAGGATGTAACCTTAATCCCTTACAGTATATCAAACAGTGGAAGGCTTTTGCCAAGATGGCCTCAGCTCCTGCCAGTTATGGCAACACTACAGCTAAATCAATGGGTCTGTTATCGCGAGTCATGAATACAGGATCACAGTTTGTGATGGAAGGAGTGAAGAACCTGGTATTGAAACAGCAAAATTTACCTGTTACTCGAATTTTAGACAACCTCATGGAGATGAAGTCAAACCCTGAAACAGATGACTACAGATATTTTGATCCCAAAATGCTACGGGGCAATGACAGCTCAGTGCCAAGGAACAAAAATCCATTCCAAGAGGCAATTGTTTTTGTGGTGGGAGGAGGCAACTACATTGAATATCAAAATCTTGTTGACTACATAAAGGGGAAACAAGGCAAACACATTTTATATGGCTGCAGTGAGCTTTTTAATGCTACACAGTTCATAAAACAGTTGTCCCAACTTGGACAGAAA---
>HLequCab3
ATGGGAATCACTCTGCATTTGCTTCTGCACTCTGATCGAGATCCTATTCCAGATGTTCCTGCAGTGTACTTTGTAATGCCAAGTGAAGAAAATATTGACAGGATGTGCCAGGATCTTCGAAATCAACTCTATGAATCATATTATTTAAATTTTATTTCTGCTATTTCAAGAAGTAAACTGGAAGATATTGCAAATGCAGCATTAGCAGCTAGTGCAGTAGCACAAGTAGCCAAGGTTTTTGATCAGTATCTCAATTTCATTACTTTGGAAGATGATATGTTTGTATTATGTAATCAAAATAAGGAGCTTGTTTCATATCGTGCCATTAACAGGCCAGATATAACAGACACAGAAATGGAAACTGTTATGGACACAATTGTTGACAGCCTCTTCTGCTTTTTTGTTACACTGGGTGCCGTTCCTATAATCAGATGTTCAAGAGGAACAGCAGCAGAAATGGTAGCAGTGAAACTAGATAAGAAACTTCGGGAAAATCTAAGAGATGCAAGAAACAGTCTTTTTACAGGTGACACTCTTGGAGCGGGCCAATTCAGCTTCCAAAGGCCTTTATTAGTCCTTGTTGACAGAAACATAGATTTGGCAACTCCTTTACACCATACTTGGACATATCAAGCCTTGGTGCATGATGTACTGGATTTCCACTTAAACAGAGTTAATTTGGAAGAATCTTCAGGAGTGGAAAACTCTCCAGCTGGTGCTAGACCAAAGAGAAAAAACAAAAAGTCTTATGATTTAACTCCAGTTGATAAATTTTGGCAGAAACATAAAGGAAGTCCATTCCCAGAAGTTGCAGAATCAGTTCAGCAAGAACTAGAATCTTACAGAGCACAGGAAGATGAGGTTAAACGACTTAAAAGCATCATGGGACTAGAAGGGGAAGATGAAGGAGCCATAAGTATGCTTTCTGACAATACTGCTAAGCTAACGTCAGCTGTTAGTTCTTTGCCAGAACTCCTTGAAAAAAAAAGACTTATTGATCTCCATACAAATGTTGCAACTGCTGTTTTAGAACATATAAAGGCAAGGAAACTAGATGTATATTTTGAATATGAAGAAAAAATAATGAGCAAAACTACTCTGGATAAATCTCTTCTAGATATAATATCAGACCCTGATGCAGGAACTCCAGAAGATAAAATGAGGCTGTTTCTTATCTATTATATAAGCGCACAGCAAGCACCTTCTGAGGCTGATTTGGAGCAATACAAAAAAGCTTTAACTGATGCAGGATGCAATCTTAATCCCTTACAATATATCAAACAGTGGAAGGCTTTTGCTAAGATGGCCTCAGCTCCTGCCAGCTATGGCAATACTACCACTAAATCAATGGGTCTTTTATCACGAGTCATGAATACAGGATCACAATTTGTGATGGAAGGAGTGAAGAACCTGGTATTGAAACAGCAAAATCTACCTGTTACTCGTATTTTAGACAATCTCATGGAGATGAAGTCAAATCCTGAAACTGATGACTATAGATATTTTGATCCAAAAATGCTGCGGGGCAATGACAGCTCAGTTCCAAGGAACAAAAATCCATTCCAAGAGGCAATTGTTTTTGTGGTAGGAGGAGGCAACTACATTGAATATCAAAATCTTGTTGACTATATAAAGGGGAAACAAGGTAAACACATTTTATATGGCTGCAGTGAACTTTTTAATGCTACACAGTTCATAAAACAGCTGTCACAACTTGGACAAAAA---
>tarSyr2
ATGGGAATCACTCTGCATCTCCTTTTGCACTCTGATCGAGATCCTATTCCAGATGTTCCTGCAGTATACTTTGTGATGCCAACTGAAGAAAATATTGACAGAATGTGCCAGGATCTTCGAAATCAACTATATGAATCATATTATTTAAATTTTATTTCTGCTATTTCAAGAAGTAAACTGGAAGATATTGCAAATGCAGCATTAGCAGCTAGTGCAGTAACACAGGTAGCCAAGGTTTTTGATCAGTATCTCAATTTTATTACTTTGGAAGATGATATGTTTGTATTATGTAATCAAAATAAGGAACTTGTTTCATATCGTGCCATTAACAGACCAGATATCACAGACACAGAAATGGAAACTGTTATGGACACTATTGTTGACAGCCTCTTCTGCTTTTTTGTTACACTAGGTGCTGTACCTATAATCAGATGTTCAAGAGGAACAGCAGCAGAAATGGTAGCAGTGAAACTAGATAAGAAACTTCGGGAAAATCTAAGAGATGCAAGAAACAGTCTTTTTACAGGTGATACACTTGGAGCTGGACAGTTCAGCTTCCAACGGCCTTTATTAGTCCTCGTTGACAGAAACATAGATTTGGCAACTCCTTTACATCATACTTGGACATATCAAGCATTGGTGCATGATGTACTGGATTTCCACTTAAACAGAGTTAATTTGGAAGAATCTTCAGGAGTAGAAAATTCTCCAGCTGGTGCTAGACCAAAGAGAAAAAACAAGAAGTCTTATGATTTAACTCCAGTTGATAAATTTTGGCAAAAACATAAAGGAAGTCCGTTCCCAGAAGTTGCAGAATCGGTTCAGCAAGAACTAGAATCTTACAGAGCACAAGAAGATGAGGTCAAAAGACTTAAAAGCATTATGGGGCTAGAAGGAGAAGATGAAGGAGCCATAAGTATGCTTTCTGACAATACTGCTAAGTTAACATCAGCTGTGAGTTCTTTGCCAGAACTCCTTGAAAAAAAAAGACTTATTGATCTCCATACAAATGTTGCCACTGCTGTTTTAGAACATATAAAGGCAAGAAAACTGGATGTATATTTTGAATATGAAGAAAAAATAATGAGCAAAACGACTCTGGATAAATCTCTTCTGGATATAATATCAGACCCTGATGCTGGAACTCCAGAAGATAAAATGAGGCTATTTCTTATCTATTATATAAGCACACAGCAAGCACCTTCTGAGGCTGATTTGGAACAATATAAAAAAGCTTTAACTGATGCAGGCTGCAACCTTAACCCCTTACAATATATCAAACAGTGGAAGGCTTTTACCAAGATGGCCTCAGCTCCTGCCAGCTATGGCAATACCACCACTAAACCAATGGGTCTCTTATCGCGAGTCATGAATACAGGATCACAGTTCGTGATGGAAGGAGTGAAGAACCTGGTTTTGAAACAGCAAAATCTACCTGTTACTCGTATTTTAGACAATCTCATGGAGATGAAGTCAAACCCTGAAACAGATGACTATAGATATTTTGATCCCAAAATGCTGCGGGGCAACGACAGCTCAGTTCCCAGGAACAAAAATCCATTCCAAGAGGCCATCGTGTTTGTGGTCGGAGGAGGCAACTATATTGAATATCAAAATCTTGTTGACTACATAAAGGGAAAACAAGGCAAACATATTTTATATGGCTGCAGTGAACTTTTTAATGCTACACAGTTCATAAATCAGTTGTCACAACTTGGACAAAAA---
>manPen1
ATGGGAATCACTCTGCATCTACTTCTGCACTCCGATCGAGATCCTATTCCAGATGTTCCTGCAGTGTACTTTGTAATGCCAACTGAGGAAAATATTGACAGAATGTGCCAGGATCTTCGAAATCAACTTTATGAATCATATTATTTAAATTTTATTTCTGCTATTTCAAGAAGTAAACTGGAAGATATCGCAAATGCAGCATTAGCAGCTAGTGCAGTAACACAAGTAGCCAAGGTTTTTGATCAATATCTCAATTTTATTACTTTGGAAGATGATATGTTTGTGTTATGTAATCAAAATAAGGAGCTCGTTTCATATCGTGCCATTAACAGGCCAGATATCACAGATACAGAAATGGAAACTATTATGGACACTATTGTTGACAGCCTTTTCTGCTTTTTTGTTACACTGGGTGCTGTTCCTATAATCAGATGTTCAAGAGGAACAGCAGCAGAAATGGTAGCAGTGAAACTAGACAAGAAACTCCGGGAAAATTTGAGAGATGCAAGAAACAGTCTTTTTACAGGTGACACACTTGGAGCTGGCCAATTCAGCTTCCAAAGGCCTTTATTAGTCCTTGTTGACAGAAACATAGATTTGGCAACTCCTTTACACCACACTTGGACATATCAAGCACTGGTGCATGATGTACTGGATTTCCACTTAAACAGAGTTAATTTGGAAGAGTCTTCAGGAGTGGAAAATTCTCCAGCTGGTGCTAGACCAAAGAGAAAAAACAAGAAGTCTTATGATTTAACTCCAATTGATAAATTTTGGCAGAAACATAAAGGAAGTCCATTCCCAGAAGTTGCAGAATCAGTTCAGCAAGAACTAGAATCATACAGAGCACAGGAAGATGAGGTTAAACGACTTAAAAGCATTATGGGACTGGAAGGGGAAGATGAAGGAGCTATAAGTATGCTTTCTGACAATACTGCTAAGCTAACGTCAGCTGTTAGTTCCTTACCAGAACTCCTTGAAAAAAAAAGACTTGTTGATCTCCATACAAATGTTGCCACTGCTGTTTTGGAACATATAAAGGCAAGAAAACTAGATGTATATTTTGAATATGAAGAAAAAATAATGAGCAAAACTACTCTGGATAAATCTCTTCTAGATATAATATCAGACCCTGATGCAGGAACTCCAGAAGATAAAATGAGGCTGTTTCTTATCTATTATATAAGCACACAGCAAGCACCTTCTGAGGCTGATTTGGAGCAATACAAAAAAGCTTTAACTGATGCAGGATGCAATCTTAATCCCTTACAATATATCAAACAATGGAAGGCTTTTGCCAAGATGGCCTCAGCTCCTGCCAGTTATGGCAACACTACCGCCAAACCAATGGGTCTCTTATCACGAGTCATGAACACGGGATCACAGTTTGTGATGGAAGGAGTGAAGAACCTGGTGTTGAAACAGCAAAATCTCCCTGTTACTCGGATTTTAGACAATCTGATGGAGATGAAGTCAAACCCTGAAACTGATGACTACAGATATTTTGATCCCAAAATGCTGCGGGGCAATGACAGCTCAGTTCCAAGGAACAAAAATCCATTCCAAGAGGCAGTTGTTTTTGTTGTAGGAGGAGGTAACTACATTGAGTATCAAAATCTCACTGACTACATAAAGGGGAAACAAGGCAAACACATTTTATATGGCTGCAGTGAGCTTTTTAATGCTACACAGTTCATAAAACAGCTGTCACAACTTGGACAAAAA---
>balAcu1
ATGGGAATCACTCTGCATCTGCTTTTGCACTCTGATCGAGATCCTATTCCAGATGTTCCTGCAGTGTACTTCGTAATGCCAACTGAAGAAAATATTGACAGAATGTGTCAGGATCTTCGCAATCAACTCTATGAATCATATTATTTAAATTTTATTTCTGCTATTTCAAGAAGTAAACTGGAAGATATTGCAAATGCAGCATTAGCAGCTAGTGCAGTAACACAAGTAGCCAAGGTTTTCGATCAGTATCTCAATTTTATTACTTTGGAAGATGATATGTTTGTATTATGTAATCAAAATAAGGAGCTTGTTTCATATCGTGCCATTAACAGACCAGATATCACAGACACGGAAATGGAAACTGTTATGGACACTATTGTTGACAGCCTCTTTTGCTTTTTTGTTACACTGGGTGCTGTCCCTATAATCAGATGTTCAAGAGGAACAGCAGCAGAAATGGTAGCAGTGAAACTAGATAAGAAACTTCGGGAAAATCTGAGAGATGCAAGAAACAGTCTTTTTACAGGTGACACACTTGGAGCTGGCCAGTTCAGCTTCCAAAGGCCTTTATTAGTCCTTGTTGACAGAAACATAGATTTGGCAACTCCTTTACACCATACTTGGACATATCAAGCCTTGGTGCATGACGTACTGGATTTCCACTTGAACAGAGTTAATTTGGAAGAGTCTTCGGGAGTGGAGAATTCCCCAGCTGGTGCTAGACCAAAGAGGAAAAACAAGAAGTCTTACGATTTAACTCCAGCTGATAAATTTTGGCAGAAACATAAAGGAAGTCCATTCCCAGAAGTTGCAGAATCAGTTCAGCAAGAACTAGAGTCTTACAGAGCACAGGAAGATGAGGTTAAACGACTTAAAAGCATTATGGGACTAGAAGGGGAAGATGAAGGAGCCATAAGTATGCTGTCTGACAATACTGCTAAGTTAACATCAGCCGTTAGTTCTTTGCCAGAACTCCTTGAAAAAAAAAGACTTATTGATCTCCATACAAATGTTGCCACTGCTGTTTTAGAACATATAAAGGCAAGAAAATTGGATGTATATTTTGAATATGAAGAAAAAATAATGAGCAAAACTACTCTGGATAAATCTCTTCTAGATATAATATCAGACCCTGATGCAGGAACTCCAGAAGATAAAATGCGGCTGTTTCTTATCTATTACATAAGTGCACAGCAAGCACCTTCTGAGGCTGATTTGGAGCAATACAAAAAAGCTTTAACTGATGCTGGATGCAACCTTAATCCCTTACAATATATCAAACAGTGGAAGGCGTTTGCCAAGATGGCTTCAGCTCCTACCAGCTATGGCAACACTACCACTAAACCAATGGGTCTCTTATCACGAGTCATGAATACAGGATCACAGTTTGTGATGGAAGGAGTGAAGAACCTGGTATTGAAACAGCAAAATCTACCTGTTACTCGTATTTTAGACAATCTCATGGAGATGAAGTCAAACCCTGAAACTGATGACTATAGATATTTTGATCCCAAAATGCTGCGGGGCAATGACAGCTCAGTTCCAAGGAACAAAAATCCATTCCAAGAGGCAATTGTTTTTGTGGTGGGAGGAGGCAACTACATTGAATATCAAAATCTTGTTGACTACATAAAGGGGAAACAAGGCAAGCACATCTTATATGGCTGCAGTGAACTTTTTAATGCTACACAGTTCATAAAACAGCTGTCACAACTTGGACAAAAA---
>loxAfr3
ATGGGAATCACCCTGCATCTGCTTTTGCACAGTGATCGAGATCCCATTCCAGACGTTCCTGCCGTGTACTTTGTAATGCCCACTGAGGAAAATATTGACAGGATGTGCCAGGATCTTCGAAATCAACTCTATGAATCCTATTATTTAAATTTTATTTCTGCTATTTCAAGAAGTAAACTGGAAGATATTGCAAATGCAGCATTAGCGGCTAGTGCAGTGACACAGGTAGCCAAGGTTTTTGACCAGTATCTCAATTTTATTACTTTGGAAGATGATATGTTTGTATTATGTAATCAAAATAAAGAGCTTGTTTCATATCGCGCCATTAACAGGCCAGATATCACAGACACAGAAATGGAGACTGTTATGGACACTATTGTTGACAGCCTCTTCTGCTTTTTTGTTACACTGGGTGCTGTACCTATAATCAGATGCTCAAGAGGAACCGCAGCAGAAATGGTAGCAGTGAAACTAGATAAGAAACTCCGGGAAAATCTAAGAGATGCAAGAAACAGTCTCTTCACAGGTGACACACTTGGAGCCGGCCAGTTCAGCTTCCAAAGGCCTTTATTGGTCCTTGTTGACAGAAACATAGATTTGGCAACTCCTTTACACCATACTTGGACATATCAAGCTTTGGTGCATGATGTACTGGATTTCCACTTAAACAGAGTTAATTTGGAAGAATCTTCAGGAGCAGAAAATTCTCCAGCTGGTGCCAGGCCAAAGAGAAAAAACAAGAAGTCTTACGATTTAACTCCAGTTGATAAATTTTGGCAGAAACATAAGGGAAGTCCATTCCCAGAAGTTGCAGAATCAGTTCAGCAAGAACTAGAATCTTACAGAGCACAAGAAGATGAAGTCAAACGACTTAAAAGCATCATGGGCCTAGAAGGGGAAGATGAAGGAGCTATAAGTATGCTTTCTGACAATACTGCTAAGCTAACCTCGGCTGTTAGTTCTTTGCCAGAACTCCTTGAAAAAAAAAGACTTATTGATCTCCATACAAATGTTGCCACTGCTGTTTTAGAACATATAAAGACAAGAAAACTAGATGTATATTTTGAATATGAAGAAAAAATAATGAGCAAAACTACTCTGGATAAATCTCTTCTGGATATAATATCAGACCCTGATGCAGGTACTCCAGAAGATAAAATGAGGCTGTTTCTTATCTATTACATAAGCACACAGCAGGCACCTTCTGAGGCTGATTTGGAACAATACAAAAAAGCTTTGACTGATGCAGGGTGTAACCTTAATCCCTTACAATATATCAAACAGTGGAAGGCTTTTGCAAAGATGGCCTCAACTCCTGCCAGCTATGGCAACACTACAGCTAAATCAATGGGTCTTTTATCACGAGTCATGAATACAGGATCACAGTTTGTGATGGAAGGAGTGAAGAACCTGGTATTGAAACAGCAAAATCTACCTGTTACTCGTATCTTAGACAACCTCATGGAGATGAAGTCAAACCCTGAAACAGATGACTACAGATATTTTGATCCTAAAATGCTACGGGGCAATGACAGCTCAGTGCCAAGGAACAAAAATCCATTCCAAGAGGCAATTGTTTTTGTGGTAGGAGGAGGCAACTACATTGAGTATCAAAATCTTGTTGACTACATAAAGGGGAAACAAGGCAAACATGTTTTATATGGCTGCAGTGAGCTTTTTAATGCTACACAGTTCATAAAACAGTTGTCCCAACTTGGACAGAAA---
>conCri1
ATGGGAATCACTCTGCATCTGCTTTTGCACTCTGACCGAGATCCTATTCCAGATGTTCCTGCAGTGTACTTTGTAATGCCAACTGAAGAAAATATTGACAGGCTGTGCCAGGATCTTCGAAATCAACTCTATGAATCTTATTATTTAAATTTTATTTCTGCCATTTCAAGAAGTAAACTGGAAGACATTGCAAATGCAGCATTAGCAGCTAGCGCAGTAGCACAAGTAGCCAAGGTTTTTGATCAGTATCTCAATTTTATAACTCTGGAAGATGATATGTTTGTATTATGTAATCAAAATAAGGAGCTTATTTCATATCGTGCCATTAACAGGCCGGATATCACAGATACAGAAATGGAAACTGTAATGGACACTATTGTTGACAGCCTCTTCTGTTTCTTTGTTACTTTGGGTGCTGTTCCTATAATCAGATGTTCAAGAGGAACAGCAGCAGAAATGGTAGCTGTGAAACTAGATAAGAAACTTCGGGAAAATCTCAGAGATGCAAGAAATAGTCTTTTTACAGGTGACACGCTTGGAGCTGGACAATTCAGCTTCCAACGGCCCTTATTAGTCCTTGTTGACAGAAACATAGATTTGGCAACTCCTTTACACCACACTTGGACATATCAAGCCTTGGTGCATGATGTACTGGACTTTCACTTAAACAGAGTTAATTTGGAAGAATCTTCAGGAGTGGAAAATTCTCCAGCTGGTGCTAGGCCAAAGAGAAAAAACAAGAAATCCTACGATTTAACTCCAGTTGATAAATTCTGGCAGAGACATAAAGGAAGTCCATTCCCAGAAGTTGCAGAATCAGTTCAGCAAGAACTAGAATCTTACCGAGCTCAGGAAGATGAGGTCAAGCGACTTAAAAGCATTATGGGACTAGAAGGTGAAGATGAAGGAGCCATAAGCATGCTTTCTGACAATACTGCTAAGCTAACATCAGCTGTTAGTTCTTTGCCAGAACTCCTTGAAAAAAAAAGACTTATTGATCTACATACAAATGTTGCCACTGCTGTTTTAGAACATATAAAGGCAAGAAAACTGGATGTATATTTTGAATATGAAGAAAAAATAATGAGCAAAACTACTCTGGATAAATCTCTTCTAGATATAATATCTGACCCTGATGCAGGAACTCCAGAAGATAAAATGAGGTTGTTTCTGATCTATTATATAAGCACACAGCAAGTACCTTCTGAGGCTGATTTGGAGCAATACAAAAAAGCTTTAACTGATGCAGGATGCAACCTCAATCCCCTGCAGTATATCAAGCAGTGGAAAGCTTTTGCCAAGATGGCCTCAGCACCTGCCAGCTATGGCAACACTACTACAAAATCAATGGGCCTCTTGTCACGAGTCATGAATACAGGATCACAGTTTGTGATGGAAGGAGTGAAGAACCTAGTATTGAAACAGCAAAATCTACCTGTTACTCGTATTTTAGACAACCTCATGGAGATGAAGTCAAACCCTGAAACTGATGACTATAGATATTTTGATCCCAAGATGCTACGAGGCAATGACAGCTCAGTTCCAAGGAACAAAAATCCATTCCAAGAGGCAATTGTTTTTGTGGTGGGAGGAGGCAACTACATTGAATATCAGAATCTCGTTGACTACATCAAGGGGAAACAAGGCAAACACATTCTATATGGCTGCAGTGAACTTTTTAATGCTACACAGTTCATAAAACAGCTATCACAGCTTGGACAAAAA---
>HLrhiFer5
ATGGGGATCACTCTGCATCTGCTTTTGCACTCTGATCGAGACCCTATTCCAGATGTTCCTGCAGTGTACTTTGTAATGCCAACTGAAGAAAATATTGACAGAATGTGCCAGGATCTTCGGAACCAACTCTATGAATCATATTATTTAAATTTTATTTCTGCTATTTCAAGAAGTAAACTGGAAGATATTGCAAATGCAGCATTAGCGGCTAGTGCAGTAACACAGGTAGCCAAGGTTTTTGATCAATATCTCAATTTTATTACTTTGGAAGATGATATGTTTGTGTTGTGTAATCAAAATAAGGAGCTTGTTTCATATCGTGCTATTAACAGGCCAGATATCACAGACACGGAAATGGAAACTGTTATGGACACTATTGTTGACAGCCTCTTCTGCTTTTTTGTTACACTGGGTGCTGTTCCTATAATCAGATGTTCAAGAGGAACAGCAGCAGAAATGGTGGCAGTGAAACTAGACAAGAAACTTCGGGAAAATCTAAGAGATGCAAGAAACAGTCTTTTTACAGGTGACACACTTGGAGCTGGCCAGTTCAGCTTCCAAAGGCCTTTATTAGTCCTTGTTGACAGAAACATAGATTTGGCAACTCCTTTACACCATACTTGGACATATCAAGCTTTGGTGCATGATGTACTGGATTTTCACTTAAACAGAGTTAATTTAGAAGAATCTTCAGGAGTGGAAAATTCTCCAGCTGGTGCTAGACCAAAGAGAAAAAACAAGAAGTCTTATGATTTAACGCCAGTTGATAAATTCTGGCAGAAACATAAAGGAAGTCCATTCCCAGAAGTTGCAGAATCAGTTCAGCAAGAACTAGAATCTTACAGAGCACAGGAAGATGAGGTTAAACGACTTAAAAGCATTATGGGACTGGAAGGGGAAGATGAAGGAGCCATCAGTATGCTTTCAGACAATACTGCCAAGCTAACATCAGCTGTTAGTTCTTTGCCAGAACTCCTTGAAAAAAAAAGACTTATTGATCTCCATACAAATGTTGCCACTGCTGTTTTAGAACATATAAAGGCAAGAAAACTAGATGTATATTTTGAATATGAAGAAAAAATAATGAGCAAGACTACTCTGGATAAATCTCTTCTAGATATAATATCAGACCCTGATGCGGGAACTCCAGAAGATAAAATGAGGCTGTTTCTTATCTATTATATAAGCGCACAGCAAGTGCCTTCTGAGGCTGATTTGGAGCAATACAAGAAAGCTTTAACTGATGCAGGATGCAACCTTAATCCCTTACAATATATCAAACAGTGGAAGGCTTTTGCCAAGATGGCCTCAGCTCCTGCCAGCTATGGGAACACTACCACTAAACCAATGGGTCTCTTATCACGAGTCATGAATACAGGATCACAGTTTGTGATGGAAGGAGTGAAGAACCTGGTATTGAAACAGCAAAATCTACCTGTTACTCGTATTTTAGACAATCTCATGGAGATGAAGTCAAACCCTGAAACTGATGATTATAGATACTTTGATCCTAAAATGCTGCGGAGCAATGACAGCTCAGTTCCAAGGAACAAAAATCCATTCCAAGAGGCAATTGTTTTTGTCGTGGGAGGAGGCAACTACATTGAATATCAAAATCTTGTTGACTACATAAAGGGGAAACAAGGCAAACACATATTATATGGCTGCAGTGAACTTTTTAATGCTACACAGTTCATAAAACAGCTGTCACAACTTGGACAAAAA---
>micMur3
ATGGGAATTACTCTCCATTTGCTTTTGCACTCTGATCGAGATCCTATTCCAGATGTTCCTGCAGTGTACTTTGTAATGCCAACTGAAGAAAATATTGACAGAATGTGCCAGGACCTTCGAAATCAACTCTATGAATCATATTATTTAAATTTTATTTCTGCTATTTCAAGAAGTAAACTGGAAGATATTGCAAATGCAGCATTAGCAGCTAGTGCAGTAACACAAGTAGCCAAGGTTTTTGATCAGTATCTCAATTTTATTACTTTGGAAGATGATATGTTTGTATTATGTAATCAAAATAAGGAGCTTGTTTCATATCGTGCCATTAACAGACCAGACATCACAGACACGGAAATGGAAACTGTTATGGACACCATCGTTGACAGCCTCTTCTGCTTTTTTGTTACACTAGGTGCTGTTCCTATAATCAGATGTTCAAGAGGAACAGCAGCAGAGATGGTAGCAGTGAAGCTAGATAAGAAACTTCGGGAAAATCTAAGAGATGCACGAAATAGTCTTTTTACAGGTGATACACTTGGAGCTGGCCAGTTCAGCTTCCAAAGGCCTTTATTAGTCCTTGTTGACAGAAACATAGATTTGGCAACTCCTTTACATCATACTTGGACATATCAAGCATTGGTGCACGATGTACTGGATTTCCACTTAAACAGGGTTAATTTGGAAGAATCATCTGGAGTGGAAACCTCTCCAGCGGGTGCTAGACCAAAGAGAAAAAACAAGAAATCTTATGATTTAACTCCAGTTGATAAATTTTGGCAAAAACATAAAGGAAGTCCATTCCCAGAAGTTGCAGAATCAGTTCAGCAAGAACTAGAATCCTACAGAGCACAGGAAGATGAGGTCAAACGACTTAAAAGCATTATGGGACTCGAAGGGGAAGATGAAGGAGCCATAAGTATGCTTTCTGACAATACTGCTAAGCTCACATCAGCTGTTAGTTCTTTGCCAGAACTCCTTGAAAAAAAAAGACTTATTGATCTCCATACAAATGTTGCCACTGCTGTTTTAGAACATATAAAGACAAGAAAACTGGATGTATATTTTGAATATGAAGAAAAAATAATGAGCAAAACTACTCTGGATAAATCTCTTCTAGATATAATATCAGACCCTGATGCAGGAACTCCAGAAGATAAAATGAGGCTGTTTCTTATCTATTATATAAGCACACAGCAAGCACCTTCTGAGGCTGATTTGGAGCAATATAAAAAGGCTTTAACTGATGCAGGATGCAACCTTAATCCCTTACAATATATCAAACAGTGGAAGGCTTTTACCAAGATGGCCTCAGCTCCTGCCAACTATGGCAACACTACCACTAAGCCAATGGGTCTCTTATCACGAGTCATGAATACAGGATCACAATTTGTGATGGAAGGAGTGAAGAACCTGGTTTTGAAACAGCAAAATCTACCTGTTACTCGTATTTTAGACAATCTGATGGAGATGAAGTCAAACCCCGAAACTGATGACTACAGATATTTTGATCCCAAAATGCTGCGGGGCAATGACAGTTCAGTTCCCAGGAACAAAAATCCATTCCAAGAGGCTATTGTTTTTGTGGTAGGAGGTGGCAACTACATTGAATATCAAAATCTTGTCGACTACATAAAGGGAAAGCAAGGCAAACACATTTTATATGGCTGCAGTGAACTTTTTAATGCTACACAGTTCATAAAACAGTTGTCACAACTTGGACAAAAG---
>lepWed1
ATGGGAATCACTCTGCATCTGCTTTTGCACTCTGATCGAGATCCTATACCAGATGTTCCTGCAGTGTACTTTGTAATGCCAACTGAAGAAAATATTGACAGAATGTGCCAGGATCTGCGAAATCAACTTTATGAATCATATTATTTAAATTTTATTTCTGCTATTTCAAGAAGTAAACTGGAAGATATTGCAAATGCAGCATTAGCAGCCAGTGCAGTAACACAAGTAGCCAAGGTTTTTGATCAGTATCTCAATTTTATTACTTTGGAAGATGATATGTTTGTATTATGTAATCAAAATAAGGAGCTTGTTTCATATCGTGCTATTAACAGGCCAGATATCACAGACACAGAGATGGAAACTGTTATGGACACTATTGTTGACAGCCTCTTCTGCTTTTTTGTTACTCTGGGTGCTGTTCCTATAATCAGATGTTCAAGAGGAACAGCAGCGGAAATGGTAGCAGTGAAACTAGATAAGAAACTTCGAGAAAATCTAAGAGATGCAAGAAACAGTCTTTTTACAGGTGATACACTTGGAGCTGGCCAATTCAGCTTCCAAAGGCCTTTATTAGTCCTTGTTGACAGAAACATAGATCTGGCGACTCCTTTACACCATACTTGGACATATCAAGCCTTGGTGCATGATGTACTGGATTTCCACTTAAACAGAGTTAATTTGGAAGAATCTTTAGGAGTAGAAAATTCTCCAGCTGGTGCTAGACCAAAGAGAAAAAACAAGAAGTCTTATGATTTAACTCCAGTTGATAAATTTTGGCAGAAACATAAAGGAAGTCCATTCCCAGAAGTTGCAGAGTCAGTTCAGCAAGAACTAGAATCTTACAGAGCACAGGAAGATGAGGTTAAACGACTTAAAAGCATTATGGGACTAGAAGGGGAAGATGAAGGAGCCATAAGTATGCTTTCTGACAATACTGCTAAGCTTACATCAGCTGTTAGTTCTTTGCCAGAACTCCTTGAAAAAAAAAGACTTATTGATCTCCATACAAATGTTGCCACTGCTGTTTTAGAGCATATAAAGGCAAGAAAACTAGATGTATATTTTGAATATGAAGAAAAAATAATGAGCAAAACTACTCTGGATAAATCTCTTCTAGATATAATATCAGACCCTGATGCAGGAACTCCAGAAGATAAAATGAGGCTGTTTCTTATTTATTATATAAGTGCACAGCAAGCACCCTCTGAGGCTGATTTGGAGCAATACAAAAAAGCTTTAATTGATGCAGGATGCAACCTTAATCCCTTACAATATATCAAACAGTGGAAGGCTTTTGCCAAGATGGCCTCAGCTCCTGCCAGCTATGGTAACACTACCACTAAACCAATGGGTCTCTTATCACGAGTCATGAATACAGGATCACAGTTTGTTATGGAAGGAGTGAAGAACCTGGTATTGAAACAGCAAAATCTACCTGTTACTCGTATTTTAGACAATCTCATGGAGATGAAGTCAAACCCTGAAACTGATGATTATAGATATTTTGATCCCAAAATGCTGCGGGGCAATGACAGCTCAGTTCCAAGGAACAAAAATCCATTCCAGGAGGCAATTGTTTTTGTGGTGGGAGGAGGCAACTACATTGAATACCAAAATCTTGTTGACTATATAAAGGGGAAACAAGGCAAACACATTTTATATGGCTGCAGTGAACTTTTTAATGCTACACAGTTCATAAAACAGCTGTCACAACTTGGACAGAAA---
>HLrouAeg4
ATGGGAATCACTCTGCATCTGCTTTTACACTCTGATCGAGATCCTATTCCAGATGTTCCTGCAGTGTACTTTGTAATGCCAACTGAAGAAAATATTGACAGAATGTGCCAGGATCTTCGGAATCAACTCTATGAATCATATTATTTAAATTTTATTTCTGCTATTTCAAGAAGTAAACTGGAAGATATTGCAAATGCAGCATTAGCAGCTAGTGCAGTGACACAAGTAGCCAAGGTTTTTGATCAATATCTCAATTTTATTACTTTGGAAGATGATATGTTTGTGTTATGTAATCAAAATAAGGAGCTTGTTTCATATCGTGCTATTAACAGGCCAGATATCACAGACACAGAAGTGGAAACTGTTATGGATACTATTGTTGATAGCCTCTTCTGCTTTTTTGTTACACTGGGTGCTGTTCCTATAATCAGATGTTCAAGAGGAACAGCAGCAGAAATGGTAGCAGTGAAACTAGACAAGAAACTTCGGGAAAATCTAAGAGATGCAAGAAACAGTCTTTTTACGGGCGACACACTTGGAGCTGGCCAGTTCAGCTTCCAAAGGCCTTTGTTAGTCCTTGTTGACAGAAACATAGATTTGGCAACTCCTTTACACCATACTTGGACATATCAAGCCTTGGTGCATGATGTACTGGATTTTCACTTAAACAGAGTTAATTTAGAAGAATCTTCAGGAGTGGAAAATTCTCCAGCTGGTGCTAGACCAAAGAGAAAAAACAAGAAGTCTTATGATTTAACTCCAGTTGATAAATTTTGGCAGAAACATAAAGGAAGTCCATTCCCAGAAGTTGCAGAATCAGTTCAACAAGAACTAGAATCTTACAGAGCACAGGAAGATGAAGTTAAACGACTTAAAAGCATTATGGGACTAGAAGGGGAAGATGAAGGAGCCATAAGTATGCTTTCTGATAATACTGCTAAGCTAACATCAGCTGTTAGTTCTTTGCCAGAACTCCTTGAGAAAAAAAGACTTATTGATCTCCATACAAATGTTGCCACTGCTGTTTTAGAACATATAAAGACAAGAAAACTAGATGTGTATTTTGAATGTGAAGAAAAAATAATGAGCAAAACTACTCTGGATAAATCTCTTCTAGATATAATATCAGACCCTGATGCAGGAACTCCAGAAGATAAAATGAGGCTGTTTCTTATCTATTACATAAGCACACAGCAAGCACCTTCTGAGGCCGATTTGGAGCAATACAAAAAAGCTTTAACTGATGCAGGATGCGACCTTAATCCTTTACAATATATCAAACAGTGGAAAGCTTTTGCCAAGATGGCCTCAGCTCCTGCCAGCTATGGCAACACTACCACTAAACCAATGGGTCTCTTATCACGAGTCATGAATACAGGATCACAGTTTGTGATGGAAGGAGTGAAGAACCTGGTATTGAAACAGCAAAATCTACCTGTTACTCGTATTTTAGACAATCTCATGGAGATGAAGTCAAACCCTGAAACAGATGACTATAGATATTTTGATCCCAAAATGCTGCGGGGCAGTGACAGCTCAGTTCCAAGGAACAAAAATCCATTCCAAGAGGCAATTGTTTTTGTGGTGGGAGGAGGCAACTACATTGAATATCAAAATCTTGTTGACTACATAAAGGGGAAACAAGGCAAACACATTTTATATGGCTGCAGTGAACTTTTTAATGCTACACAGTTCATAAAACAGCTGTCACAACTTGGACAGAAA---
>sorAra2
ATGGGAATTACTCTGCATCTGCTTTTGCACTCTGATCGAGATCCTATTCCAGATGTTCCTGCAGTGTACTTTGTAATGCCAACTGAAGAAAATATTGATAGAATGTGCCAGGATCTTCGAAATCAACTTTATGAATCATATTATTTAAATTTTATTTCTGCTATCTCAAGAAGTAAACTGGAAGATATTGCAAATGCAGCATTAGCTGCTAGTGCAGTAACCCAAGTAGCCAAGGTTTTTGATCAGTATCTCAATTTTATTACTTTGGAAGATGATATGTTTGTATTATGTAATCAAAATAAGGAACTTGTTTCATACCGTGCCATTAATAGACCAGATATCACAGACACAGAAATGGAGACTGTTATGGACACAATTGTTGACAGCCTCTTCTGCTTTTTCGTTACACTGGGTGCTGTTCCTATCATCAGATGTTCAAGAGGAACAGCAGCAGAAATGGTAGCAGTGAAACTAGATAAGAAACTTCGGGAAAATCTAAGAGATGCAAGAAACAGTCTCTTTACAGGTGATACACTTGGAGCTGGCCAATTCAGCTTCCAAAGGCCATTGTTAGTCCTTGTTGACAGAAACATAGATTTGGCAACTCCTTTACACCACACTTGGACTTATCAAGCCTTGGTGCATGATGTACTGGATTTCCACTTAAATAGAGTTAATTTGGAAGAATCCTCAGGGATGGAAAATTCTCCAGCTGGTGCAAGGCCAAAGAGGAAAAACAAGAAGTCTTATGATTTGACCCCTGTTGATAAGTTTTGGCAGAAACATAAAGGAAGTCCATTCCCAGAAGTTGCAGAATCAGTTCAACAAGAACTAGACTCTTACAGAGCACAGGAAGATGAAGTCAAACGACTTAAAAGCATTATGGGACTAGAAGGAGAAGATGAAGGGGCCATAAGTATGCTTTCTGATAATACTGCTAAGCTAACTTCAGCTGTTAGTTCTTTGCCAGAACTCCTTGAAAAAAAAAGGCTTATTGATCTCCATACAAATGTTGCCACTGCTGTTTTAGAACATATAAAGGCAAGAAAATTGGATGTATATTTTGAATATGAAGAAAAAATAATGAGTAAAACTACTCTAGACAAATCTCTTCTAGATATTATATCAGACCCTGATGCAGGAACTCCGGAAGATAAAATGAGACTGTTTCTTATCTATTACATAAGCACACAGCAAGCACCTTCTGAGGCTGATTTGGAACAATACAAAAAAGCTTTAACTGATGCAGGATGCAACCTTAGCCCTTTACAATATATCAAACAATGGAAGGCTTTTGCCAAAATGGCCTCAGCTCCCACCAGCTATGGCAACACTACCACTAAATCAATGGGTCTCTTGTCACGAGTCATGAATACAGGATCTCAGTTTGTGATGGAAGGAGTGAAGAACCTGGTATTGAAACAGCAAAATCTTCCAGTTACTCGTATTTTAGATAATCTCATGGAGATGAAGTCAAACCCTGAAACTGATGACTATAGATATTTTGATCCCAAAATGCTGCGGGGCAATGACAGCTCAGTTCCAAGGAACAAAAACCCATTCCAAGAGGCAATCGTTTTTGTAGTGGGAGGAGGCAATTACATTGAATATCAAAATCTCGTTGACTACATAAAGGGAAAACAAGGCAAACACATTTTATATGGCTGCAGTGAACTTTTTAATGCTACACAGTTTATTAAACAGCTGTCACAACTTGGACAGAAA---
>susScr11
ATGGGAATCACTCTGCATCTGCTTCTGCACTCTGATCGAGATCCTATTCCAGATGTTCCTGCAGTGTATTTTGTAATGCCAACTGAAGAAAATATTGACAGACTGTGTCAGGATCTTCGAAATCAACTCTATGAATCATATTATTTAAATTTTATTTCTGCTATTTCAAGAAGTAAACTGGAAGATATTGCAAATGCAGCATTAGCAGCTAGTGCAGTAACGCAAGTAGCCAAGGTTTTTGATCAATATCTCAACTTTATTACTTTGGAAGATGATATGTTTGTATTATGTAATCAAAATAAGGAGATTGTTTCATATCGTGCCATTAACAGGACAGATATCACAGACACAGAAATGGAAACTGTTATGGACACTATTGTTGACAGTCTCTTCTGCTTTTTTGTCACACTGGGTGCTGTTCCTATAATCCGATGTTCAAGAGGAACAGCAGCAGAAATGGTAGCAGTGAAACTAGATAAGAAACTTCGGGAAAATCTAAGAGATGCAAGAAACAGTCTTTTTACAGGTGACACACTTGGAGCTGGCCAATTCAGCTTCCAAAGGCCTTTATTAGTCCTTGTTGACAGAAACATAGATTTGGCAACTCCTTTACACCATACTTGGACATATCAAGCCTTGGTGCATGATGTACTGGACTTCCATTTAAACAGAGTTAATTTGGAAGAGTCTTCAGGAACAGAGACTTCTCCAGCTGGTGCTAGACCAAAGAGAAAAAACAAGAAGTCTTATGATTTAACTCCAGTTGATAAATTTTGGCAGAAACATAAAGGAAGTCCATTTCCAGAAGTAGCAGAATCAGTTCAGCAAGAACTGGAATCTTACAGAGCACAGGAAGATGAAGTTAAGCGACTTAAAAGCATTATGGGACTAGAAGGGGAAGATGAAGGCGCCATAAGTATGCTTTCTGACAATACTGCTAAGCTAACATCAGCTGTTAGTTCTTTGCCAGAACTTCTTGAAAAAAAAAGACTTATTGATCTCCATACAAATGTTGCCACTGCTGTTTTAGAACATATAAAGGCAAGAAAATTGGATGTTTATTTTGAATATGAAGAAAAGATAATGAGCAAAACTACTCTGGATAAATCTCTTCTAGATATAATATCAGATCCTGATGCAGGAACTCCAGAAGATAAAATGAGGCTGTTTCTTATCTATTATATAAGTGCACAGCAAGCACCTTCTGAGGCTGATTTGGAGCAGTACAAAAAAGCTTTAACTGATGCAGGATGCAACCTTAATCCCTTACAATATATCAAACAGTGGAAGGCTTTTGCCAAGATGGCTTCAGCTCCTGCCAGTTACGGCAACACTACCACTAAACCAATGGGTCTCTTATCACGAGTCATGAATACAGGATCACAGTTTGTGATGGAAGGAGTGAAGAACCTAGTATTGAAACAGCAAAATCTACCAGTTACTCGTATTTTGGACAATCTCATGGAGATGAAGTCAAACCCTGAAACTGATGACTATAGATATTTTGATCCCAAAATGCTACGGGGCAATGACAGCTCAGTTCCAAGGAATAAAAATCCATTCCAAGAGGCAATTGTTTTTGTGGTGGGAGGAGGCAACTACATTGAATATCAAAATCTTGTTGACTACATAAAGGGGAAACAAGGCAAGCACATTTTATATGGTTGCAGTGAACTTTTCAATGCTACACAGTTCATAAAACAGCTGTCACAACTTGGACAAAAA---
>tupChi1
ATGGGAATCACTCTCCATCTGCTGTTGCACTCCGATCGAGATCCTATTCCAGATGTTCCTGCAGTGTACTTTGTGATGCCAACTGAAGAAAATATTGACAGAATGTGCCAGGATCTTCGAAATCAACTCTATGAATCATACTATTTAAATTTTATTTCTGCTATTTCAAGAAGTAAACTGGAAGACATTGCAAATGCAGCATTAGCAGCCAGTGCAGTGACACAGGTAGCCAAGGTTTTTGATCAGTATCTGAATTTTATTACTTTGGAAGATGACATGTTTGTATTATGTAATCAAAATAAGGAGCTTGTTTCATACCGTGCAATTAACAGACCAGATATCACAGACACGGAAATGGAAACCGTTATGGACACTATTGTTGATAGCCTCTTCTGCTTTTTTGTTACACTGGGTGCTGTTCCTATAATCAGATGCTCAAGAGGAACAGCAGCAGAAATGGTAGCAGTGAAACTAGATAAGAAACTTCGGGAAAATCTGAGAGATGCAAGAAACAGTCTTTTTACAGGTGATACACTTGGAGCTGGCCAATTCAGCTTCCAAAGGCCTTTGTTAGTCCTTGTTGACAGAAACATAGATTTGGCAACTCCTCTTCATCATACTTGGACATATCAAGCACTGGTGCATGATGTACTGGATTTCCACTTAAACAGGGTTAATCTGGAAGAGTCTTCAGTAGTGGAAAATTCTCCAGCTGGTGCTAGACCAAAGAGAAAAAATAAGAAGTCTTACGATTTAACTCCAGTTGATAAATTTTGGCAGAAACATAAAGGAAGTCCATTCCCAGAAGTTGCAGAATCAGTCCAGCAAGAACTAGAATCTTACAGAGCACAGGAAGATGAGGTCAAACGACTTAAAAGCATTATGGGACTAGAAGGAGAAGATGAAGGAGCCATCAGTATGCTTTCTGACAATACTGCTAAGCTAACTTCAGCTGTTAGCTCTCTACCAGAACTTCTTGAAAAAAAAAGACTTATTGATCTCCATACAAATGTTGCTACTGCTGTTTTAGAACACATAAAGGCAAGAAAACTGGATGTATATTTTGAATATGAAGAAAAAATAATGAGCAAAACTACTCTGGATAAATCTATTCTGGATATAATATCAGACCCTGATGCAGGAACTCCGGAGGATAAAATGAGGCTGTTTCTTATCTATTACATAAGCACACAGCAAGCACCTTCTGAGGCTGACTTGGAGCAGTATAAAAAAGCTTTAACTGATGCTGGATGCAACCTTACTCCCTTACAATATATCAAACAATGGAAGGCTTTTGCCAAGATGGCCTCAGCTCCTGCCAGCTATGGCAACACTACCACTAAGCCAATGGGTCTCTTATCACGAGTCATGAACACAGGATCACAGTTTGTGATGGAAGGAGTGAAGAACCTGGTTTTAAAACAGCAAAATCTACCAGTAACTCGTATTTTAGACAATCTCATGGAGATGAAGTCGAACCCTGAAACTGATGACTATAGATACTTTGATCCCAAAATGCTGCGGGGCAATGACAGCTCAGTTCCCAGGAACAAAAACCCATTCCAAGAGGCAATTGTTTTTGTGGTGGGAGGAGGCAACTACATTGAATATCAAAATCTTGTTGACTACATAAAGGCAAAACAAGGCAAACACATTCTGTATGGCTGCAGTGAGCTTTTTAATGCTACACAGTTCATGAAACAGCTGTCACAACTTGGGCAAAAA---
>oryAfe1
ATGGGGATCACTCTGCATCTGCTTTTGCACTCTGATCGAGATCCTATTCCAGATGTTCCTGCAGTGTACTTTGTAATGCCAACTGAAGAAAATATTGACAGAATGTGCCAGGATCTTCGAAATCAACTCTATGAATCCTATTATTTAAATTTTATTTCTGCTATTTCAAGAAGTAAACTGGAAGATATTGCAAATGCCGCATTGGCTGCTAGTGCAGTGACACAAGTAGCCAAGGTTTTTGACCAGTATCTCAATTTTATTACTTTGGAAAATGATATGTTTGTATTATGTAATCAAAATAAGGAGCTTGTTTCATATCGTGCCATTAACAGGCCAGATATCACAGACACGGAAATGGAGACTATTATGGACACTATTGTTGACAGCCTCTTCTGCTTTTTTGTTACACTGGGTGCTGTTCCTATAATAAGATGTTCAAGAGGAACAGCGGCAGATATGGTAGCAGTGAAACTAGATAAGAAACTTCGGGAAAATCTGAGAGATGCAAGAAACAGTCTTTTTACAGGTGACACACTTGGAGCTGGCCAATTCAGCTTCCAAAGGCCTTTATTAGTCCTTATTGACAGAAACATAGATTTGGCAACTCCTTTACACCATACTTGGACATATCAAGCTTTGGTGCATGATGTACTGGATTTCCACTTAAATAGAGTTAATTTGGAAGAATCTTCAGGAACGGAAAATTCTCCAGCTGGTGCCAGGCCAAAGAGGAAAAATAAGAAGTCTTATGATTTAACTCCAGTTGATAAATTTTGGCAGCAACATAAAGGAAGTCCATTCCCAGAAGTTGCAGAATCAGTTCAGCAAGAACTAGAATCATACAGAGCACAAGAAGATGAGGTGAAACGACTTAAAAGCATTATGGGACTAGAAGGGGAAGATGAAGGAGCTATAAGTATGCTTTCTGACAATACTGCTAAGCTAACATCAGCTGTTAGTTCTTTGCCAGAACTTCTTGAAAAAAAAAGACTTATCGATCTCCATACAAATGTTGCCACTGCTGTTTTAGAACATATAAAGGCAAGAAAACTGGATGTATATTTTGAATATGAGGAAAAAATAATGAGCAAAACTACTCTTGATAAATCTCTTCTGGATATAATATCAGACCCTGATGCAGGTACTCCAGAAGATAAAATGAGGCTGTTTCTTATCTATTACATGAGCACACAGCAAGCACCTTCTGAGGCTGATTTGGAGCAATACAAAAAAGCTTTGACTGATGCGGGATGTAACCTTAATCCCTTACAATATATCAAACAGTGGAAGGCTTTTGCCAAGATGGCCTCAGCTCCTGCTAGCTATGGCAACACTACCACTAAATCAATGGGCCTCTTATCACGAGTCATGAATACAGGATCACAGTTTGTGATGGAAGGAGTGAAGAACCTGGTGTTGAAACAGCAAAATCTACCTGTAACTCGTATATTAGACAACCTCATGGAGATGAAATCAAACCCTGAAACAGATGACTACAGATATCTTGATCCAAAAATGCTAAGAGGTAATGACAGCTCAGTGCCAAGGAATAAAAATCCATTCCAAGAGGCAATCGTTTTTGTGGTGGGAGGTGGCAACTACATTGAATATCAAAATCTTGTTGACTACATAAAGGGGAAACAAGGCAAACACATTTTATATGGCTGCAGTGAGCTTTTTAATGCTACACAGTTCATAAAACAGTTGTCCCAACTTGGACAGAAA---
>HLphyDis3
ATGGGAATTACTCTGCATTTGCTTTTGCACTCTGATCGAGATCCTATTCCAGATGTTCCTGCTGTGTATTTTGTAATGCCAACTGAAGAAAATATTGACAGAATATGCCAGGATCTTCGGAATCAACTCTATGAATCATATTATTTAAATTTTATTTCTGCTATTTCAAGAAGTAAATTGGAAGACATTGCAAATGCAGCATTAGCAGCTAATGCAGTACCACAAGTAGCCAAGGTTTTTGATCAATATCTCAATTTTATTACTTTGGAAGATGATATGTTTGTGTTATGTAATCAAAATAAGGAGCTTGTTTCATATCGTGCTATTAACAGGCCAGATATCACAGACACAGAAATGGAAACTGTTATGGATACTATTGTTGACAGCCTCTTCTGCTTTTTTGTTACGCTGGGTGCTGTTCCTATAATCAGATGTTCAAGAGGAACAGCAGCAGAAATGGTAGCAGTGAAACTAGACAAGAAACTTCGGGAAAATCTAAGAGATGCAAGAAATAGTCTTTTCACAGGTGACACACTTGGAGCTGGCCAATTCAGCTTCCAAAGGCCTTTATTAGTCCTTGTTGACAGAAACATAGATTTGGCAACTCCTTTACACCATACTTGGACTTATCAAGCATTGGTGCACGATGTACTGGATTTTCACTTAAACAGAGTAAATTTGGAAGAATCTTCAGGATTGGAAAATTCTCCGGCTGGTGCTAGACCAAAGAGAAAAAACAAAAAGTCTTATGATTTAACTCCAGTTGATAAATTTTGGCAGAAACATAAAGGAAGTCCATTCCCAGAAGTTGCTGAATCAGTTCAGCAAGAACTAGAATCTTACAGAGCACAGGAAGATGAAGTCAAACGGCTTAAAAGCATTATGGGACTAGAAGGGGAAGATGAAGGAGCCATAAGTATGCTTTCTGACAATACTGCTAAGCTAACATCAGCTGTTAGTTCTTTGCCAGAGCTCCTCGAAAAAAAAAGACTTATTGATCTCCACACAAATGTTGCTACTGCTGTTTTAGAACATATAAAGGCAAGAAAACTAGATGTGTATTTTGAATGTGAAGAAAAAATAATGAGCAAAACTACTCTGGATAAATCTCTTCTAGATATAATATCAGACCCTGATGCAGGAACTCCAGAAGATAAAATGAGGCTGTTTCTTATCTATTATATAAGTACACAGCAGCCACCTTCTGAGGCTGATTTGGAGCAATACAAAAAAGCCTTAACTGATGCAGGATGCGACCTTAATCCCTTGCAATATATCAAACAGTGGAAGGCTTTTGCCAAAATGGCCTCAGCTCCTGCCAGCTATGGCAACACTACCACTAAATCAATGGGTCTCTTATCACGAGTCATGAATACAGGATCACAGTTTGTGATGGAAGGAGTGAAGAACCTGGTTTTGAAACAGCAAAATCTACCTGTTACTCGTATTTTAGACAATCTCATGGAGATGAAGTCAAACCCCGAAACTGATGACTATAGATATTTTGATCCCAAAATGCTACGGGGCAATGACAGCTCAGTTCCAAGAAACAAAAATCCATTCCAAGAGGCAATTGTTTTTGTGGTGGGAGGAGGCAACTACATTGAATATCAAAATCTTGTTGACTACATAAAGGGGAAGCAAGGTAAACACATTTTATATGGCTGCAGTGAACTTTTTAATGCTGCACAGTTCCTGAAACAGCTGTCACAACTTGGACAAAAA---
>HLmolMol2
ATGGGAATCACTCTGCACCTGCTTTTGCACTCAGATCGAGATCCTATTCCAGATGTTCCTGCAGTGTATTTTGTAATGCCAACTGAAGAAAATATTGACAGAATGTGCCAGGATCTTCGGAATCAACTCTATGAATCATATTACTTAAATTTTATTTCTGCTATTTCAAGAAGTAAACTGGAAGATATTGCAAATGCAGCATTAGCAGCTAATGCAGTACCACAGGTAGCCAAGGTTTTTGATCAGTATCTCAATTTTATTACTTTGGAAGATGATATGTTTGTTTTATGTAATCAAAATAAGGAGCTTGTTTCATATCGTGCTATTAACAGGCCAGATATCACAGACACAGAAATGGAAACTGTTATGGATACTATTGTTGACAGCCTCTTCTGCTTTTTTGTTACACTAGGTGCTGTTCCTATAATCAGATGTTCCAGGGGAACAGCAGCAGAAATGGTGGCAGTGAAACTAGACAAGAAACTTAGGGAAAATCTAAGAGATGCAAGAAACAGTCTTTTTACAGGTGACACACTTGGAGCTGGCCAATTCAGCTTCCAAAGGCCTCTATTAGTCCTTGTTGACAGAAACATAGATTTGGCAACTCCTTTACACCATACTTGGACATATCAAGCATTGGTGCATGATGTACTGGATTTTCACTTAAACAGAGTTAATCTGGAAGAATCTTCAGGATTGGAAAGTTCTCCAGCTGGTGCTAGACCAAAGAGAAAAAGCAAGAAGTCTTATGATTTAACTCCAGTGGATAAATTTTGGCAGAAACATAAAGGAAGTCCATTCCCAGAAGTTGCAGAATCAGTTCAGCAGGAACTAGAATCTTACAGAGCACAGGAAGATGAAGTTAAACGACTTAAAAGCATTATGGGACTAGAAGGGGAAGATGAAGGAGCCATAAGTATGCTTTCTGACAATACTGCTAAGCTAACATCAGCTGTTAGTTCTTTGCCAGAACTCCTCGAAAAAAAAAGACTTATTGATCTCCACACAAATGTTGCCACTGCTGTTTTAGAACATATAAAGGCACGAAAACTAGATGTATATTTTGAATATGAAGAAAAAATAATGAGCAAAACTACTCTCGATAAATCGCTTCTAGATGTAATATCAGACCCTGATGCCGGAACTCCAGAAGATAAAATGAGGCTGTTTCTTATCTATTATATAAGTGCACAGCAGGCACCTTCTGAGGCTGACTTGGAACAATACAAAAAAGCTTTAACTGATGCAGGATGCAACCTTGATCCCTTACAGTATATCAAACAGTGGAAGGCTTTTGCCAAGATGGCCTCAGCTCCTGCCAGCTATGGCAACACTACCACTAAGTCAATGGGTCTCTTATCACGAGTCATGAATACTGGATCACAGTTTGTGATGGAAGGAGTGAAGAACCTGGTATTGAAACAGCAAAATCTGCCTGTGACCCGTATTTTAGACAATCTCATGGAGATGAAGTCAAACCCTGAAACTGATGACTTTAGATATTTTGATCCCAAAATGCTACGGGGCAATGACAGCTCAGTTCCAAGGAACAAAAATCCATTCCAAGAGGCAATTGTTTTTGTGGTGGGAGGAGGCAACTACATTGAATATCAAAATCTTGTGGACTACATAAAGGGGAAACAAGGCAAACACATTTTATATGGCTGCAGTGAACTTTTTAATGCTACACAGTTCATAAAACAGCTGTCACAACTTGGACAGAAA---
>HLmyoMyo6
ATGGGAATCACTCTGCATCTGCTTTTGCACTCGGATCGAGATCCTATTCCAGATGTTCCTGCAGTGTATTTTGTGATGCCAACTGAAGAAAATATTGACAGAATGTGCCAGGATCTTCGGAATCAACTCTATGAATCATATTATTTAAATTTCATTTCTGCTATTTCAAGAAGTAAACTGGAAGATATTGCAAATGCAGCATTAGCAGCTAATGCTGTACCACAAGTAGCCAAGGTTTTTGATCAGTATCTCAATTTTATTACTTTGGAAGATGATATGTTTGTTTTATGTAATCAAAATAAGGAGCTTGTTTCATATCGTGCTATTAACAGGCCAGATATCACAGACACTGAAATGGAAACTGTTATGGATACTATTGTTGACAGCCTCTTCTGCTTTTTCGTTACACTGGGTGCTGTTCCTATAATCAGATGTTCAAGAGGAACAGCAGCAGAAATGGTAGCAGTGAAACTAGACAAAAAACTTCGGGAAAATCTAAGAGATGCAAGGAACAGTCTTTTTACAGGTGACACACTTGGAGCCGGCCAATTCAGCTTCCAAAGGCCTTTATTAGTCCTTGTTGACAGAAACATAGATTTGGCAACTCCTTTACACCATACTTGGACATATCAAGCATTGGTGCATGATGTACTGGATTTTCACTTAAACAGAGTTAATTTGGAAGAATCTTCAGGATTGGAAAATACTCCAGCTGGTGCTAGACCAAAGAGAAAAAACAAGAAGTCTTATGATTTAACTCCAGTTGACAAATTTTGGCAGAAACATAAAGGAAGTCCATTCCCAGAAGTTGCAGAATCAGTTCAACAAGAACTAGAATCTTACAGAGCACAGGAAGATGAAGTTAAACGACTAAAAAGCATTATGGGACTAGAAGGGGAAGATGAAGGAGCCATAAGTATGCTTTCTGACAATACTGCTAAGCTAACATCAGCTGTTAGCTCTTTGCCAGAACTCCTTGAAAAAAAAAGACTTATTGATCTCCACACAAATGTTGCTACTGCTGTTTTAGAACATATAAAGGCAAGAAAACTAGATGTATATTTTGAATATGAAGAAAAAATAATGAGCAAAACTACTCTGGATAAATCTCTTCTAGATATAATATCAGACCCTGATGCAGGAACTCCAGAAGATAAAATGAGGCTGTTTCTTATTTATTATATAAGCACACAGCAGGCACCTTCTGAGGCTGACTTGGAGCAATACAAAAAAGCCTTAACTGATGCAGGATGTGACCTTAACCCCTTACAGTATATCAAACAATGGAAGGCTTTTGCCAAGATGGCCTCAGCTCCTGCCAGCTATGGCAACACTACTACTAAACCATTGGGTCTCTTTTCACGAGTCATGAATACTGGATCACAATTTGTGATGGAAGGAGTGAAGAACCTGGTATTGAAACAGCAAAATCTACCTGTAACTCGTATTTTAGACAATCTCATGGAAATGAAGTCAAACCCTGAAACTGATGACTTTAGATATTTTGATCCCAAAATGCTACGGGGCAATGACAGCTCAGTTCCGAGGAACAAAAATCCATTCCAAGAGGCAATTGTCTTTGTGGTTGGAGGAGGCAACTACATTGAATATCAAAATCTTATTGACTACATAAAGGGGAAACCGGGCAAACACATTTTATATGGCTGCAGTGAACTTTTTAATGCTACACAATTCGTGAAACAGCTGTCACAACTTGGACAGAAA---
>HLpipKuh2
ATGGGAATCACTCTGCATCTGCTTTTGCACTCGGATCGAGATCCTATTCCAGATGTTCCTGCAGTGTATTTTGTAATGCCAACTGAAGAAAACATTGACAGAATGTGCCAGGATCTTCGGAATCAACTTTATGAATCATATTATTTAAATTTCATTTCTGCTATTTCAAGAAGTAAACTGGAAGATATTGCAAATGCAGCATTAGCAGCTAATGCAGTACCACAAGTAGCCAAGGTTTTTGATCAGTATCTCAATTTTATTACTTTGGAAGATGATATGTTTGTTTTATGTAATCAAAATAAGGAGCTTGTTTCATATCGTGCTATTAACAGGCCAGATATCACAGACACTGAAATGGAAACTGTTATGGACACTATTGTTGACAGCCTCTTCTGCTTTTTTGTTACATTGGGTGCTGTTCCTATAATCAGATGTTCAAGAGGAACAGCAGCAGAAATGGTAGCAGTGAAACTAGACAAAAAACTTCGGGAAAATCTAAGAGATGCAAGAAACAGTCTTTTTACAGGTGACACACTTGGAGCTGGCCAATTCAGCTTCCAAAGGCCTTTATTAGTCCTTGTTGACAGAAACATAGATTTGGCAACTCCTTTACACCATACTTGGACTTATCAAGCATTGGTGCATGATGTACTGGATTTTCACTTAAACAGAGTTAATTTGGAAGAATCTTCAGGATTGGAAAATACTCCAGCTGGTGCTAGACCAAAGAGGAAAAACAAGAAGTCTTATGATTTAACTCCAGTTGACAAATTTTGGCAGAAACATAAAGGAAGTCCATTCCCAGAAGTTGCAGAATCAGTTCAACAAGAACTAGAATCTTACAGAGCACAGGAAGATGAAGTTAAACGACTTAAAAGCATTATGGGACTAGAAGGGGAAGATGAAGGAGCCATAAGTATGCTTTCTGACAATACTGCTAAGCTAACATCAGCTGTTAGTTCTTTGCCAGAACTCCTTGAAAAAAAAAGACTTATTGATCTCCACACAAATGTTGCTACTGCTGTTTTAGAACATATAAAGGCAAGAAAACTAGATGTATATTTTGAATATGAAGAAAAAATAATGAGCAAAACTACTCTGGATAAATCTCTTCTAGATATAATATCAGACCCTGATGCAGGAACTCCAGAAGATAAAATGAGGCTGTTTCTTATCTATTATATAAGCGCACAGCAGGCACCTTCTGAGGCTGACTTGGAGCAATACAAAAAAGCCTTAACTGATGCAGGATGCAACCTTAACCCCTTACAGTATATCAAACAATGGAAGGCTTTTGCCAAGATGGCCTCAGCTCCTACCAGCTATGGCAACACTACTACTAAACCAATGGGTCTCTTGTCACGAGTCATGAATACTGGATCGCAGTTTGTGATGGAAGGAGTGAAGAACCTGGTATTGAAACAGCAAAATCTACCTGTTACTCGTATTTTAGACAATCTCATGGAGATGAAGTCAAACCCTGAAACTGATGACTTCAGATATTTTGATCCCAAAATGCTTCGAGGCAATGACAGCTCAGTTCCGAGGAACAAAAGTCCATTCCAAGAGGCAATTGTTTTTGTGGTTGGAGGAGGCAACTACATTGAATATCAAAATCTTATTGACTACATAAAGGGGAAACCAGGCAAACACATTCTATATGGCTGCAGTGAACTTTTTAATGCTACACAATTCGTAAAACAGCTGTCACAACTTGGACAGAAA---
>hetGla2
ATGGGAATCACTCTGCATCT-------------------------------------------------------------------------------------------GATCTTCGTAATCAGCTGTATGAATCATATTATTTAAATTTTATTTCTGCTATTTCAAGAAGTAAATTGGAAGATATTGCAAATGCAGCATTAGCAGCTAGTGCAGTAACACAAGTAGCAAAGGTTTTTGATCAGTATCTCAATTTTATTACTTTGGAGGATGATATGTTTGTATTATGTAATCAAAATAAGGAACTTGTTTCATATCGTGCTATTAATAGACCAGATATCACAGACACAGAAATGGAAACAGTTATGGACACTATTGTTGACAGCCTCTTCTGCTTTTTTGTTACACTGGGTGCTGTTCCTATCATCAGATGTTCAAGAGGAACTGCAGCAGAAATGGTGTCAGTGAAACTAGATAAGAAACTTCGGGAAAATCTAAGAGATGCAAGAAATAGTCTTTTTACAGGTGACACACTGGGAGCTGGCCAGTTCAGCTTCCAAAGGCCTTTATTAGTCCTCGTTGACAGAAACATAGATTTGGCAACTCCTTTACACCATACTTGGACATATCAAGCATTGGTGCATGATGTACTGGATTTCCACTTAAACAGAGTAAATTTGGAAGAATCTTCAGGAGTGGAAAACTCTCCAGCTGGTGCTAGACCAAAGAGAAAAAACAAGAAGTCTTATGATTTAACTCCAGTTGATAAATTTTGGCAGAAACATAAAGGAAGTCCATTCCCAGAAGTTGCAGAATCAGTGCAGCAAGAACTGGAATATTATAGAGCACAAGAAGATGAGGTCAAACGACTTAAAAGCATTATGGGGCTAGAAGGGGAAGATGAAGGAGCCATAAGTATGCTTTCTGACAATACTGCTAAGTTAACATCAGCTGTGAGTTCTTTGCCAGAACTTCTTGAAAAAAAAAGACTTATTGATCTCCATACAAATGTTGCCACTGCCGTTTTAGAACATATAAAGGCAAGGAAACTGGATGTATATTTTGAATATGAAGAAAAGATAATGAGCAAAACTACTCTGGATAAGTCTCTTCTAGATATAATATCAGATCCTGATGCAGGAACTCCGGAAGATAAAATGAGGCTGTTTCTTATCTATTACATAAGCACACAGCAAGCACCTTCTGAGGCTGATTTGGAGCAATATAAAAAAGCTTTAACAGATGCAGGATGCAACCTTAACCCTTTACAATATATCAAACAATGGAAGGCTTTTGCCAAGATGGCCTCAGCTCCTGCCAGCTATGGCAACACCACCGCTAAACCAATGGGTCTCTTATCACGAGTCATGAATACAGGATCACAGTTTGTGATGGAAGGAGTGAAGAACCTTGTGTTGAAACAACAAAATCTTCCTGTTACTCGTATTTTAGACAATCTCATGGAAATGAAGTCAAACCCTGAAACTGATGACTATCGATATTTTGATCCCAAAATGCTGCGGGGCAGTGACAGCTCAGTTCCTAGAAACAAAAATCCATTCCAAGAGGCAATTGTTTTTGTGGTGGGAGGAGGCAACTACATTGAATATCAAAATCTTGTTGACTACATAAAGGGGAAGCAAGGCAAACACATTTTGTATGGCTGCAGTGAGCTTTTCAATGCTACGCAATTCATGAGACAGCTATCACAACTTGGACAGAAAT--
>eriEur2
ATGGGAATTACGCTGCACCTGCTTTTGCACTCAGATCGAGATCCTATTCCAGATGTCCCTGCAGTGTACTTCGTGATGCCAACTGAAGAGAATATAGACAGAATGTGCCAGGATCTTCGAAATCAACTCTATGAGTCATACTATTTAAATTTCATTTCTGCTATTTCAAGAAGTAAACTGGAAGATATTGCAAATGCAGCATTAGCTGCTAGTGCAGTCACCCAGGTAGCCAAGGTTTTTGACCAGTATCTCAACTTTATTACTTTGGAAGATGATATGTTTGTATTGTGTAATCAAAATAAGGAACTCATTTCATATCGAGCCATTAACAGGCCAGATATCACAGACACGGAAATGGAAACTGTTATGGATACTATTGTTGACAGCCTTTTCTGCTTTTTTGTTACACTAGGTGCTGTTCCTATAATCAGATGTTCAAGAGGAACAGGAGCAGAGATGGTAGCTGTGAAACTAGATAAAAAACTTCGTGAAAATCTGAGAGATGCACGAAACAGTCTTTTTACAGGTGATACACTTGGAGCTGGCCAATTCAGCTTCCAAAGGCCTTTATTAGTCCTTGTTGACAGAAACATAGATTTGGCAACTCCTTTACACCATACTTGGACTTATCAAGCCTTGGTGCATGATGTACTGGATTTCCACTTAAACAGAGTTAATTTGGAAGAATCAGTAGGAGTGGAAAATATTCCAGCTGGTGCAAGGCCAAAGAGAAAAAACAAGAAATCTTACGATTTGACTCCAGTTGATAAGTTTTGGCAGAAACATAAAGGGAGCCCATTCCCAGAAGTTGCAGAATCTGTTCAGCAAGAACTAGAATCTTACAGAGCACAGGAAGATGAAGTCAAACGACTTAAAAGCATTATGGGACTAGAAGGGGAAGATGAAGGAGCTATAAGTATGCTTTCTGACAATACTGCTAAGCTAACATCAGCTGTTAGTTCTTTGCCAGAACTCCTTGAAAAAAAAAGACTTATTGATCTCCATACAAATGTTGCGACTGCTGTTTTAGAACATATAAAGGCAAGAAAACTGGATGTATATTTTGAATATGAAGAAAAAATAATGAGCAAAACTACTCTGGATAAGTCTCTTCTAGATATAATATCAGACCCAGATGCAGGAACACCAGAAGATAAAATGAGGCTGTTCCTTATCTATTATATAAGTGCACCACAGGCACCGTCTGAGGCTGATTTGGAGCAGTACAAGAAAGCTTTAACTGATGCAGGATGCAACCTTAGTCCCTTGCAATATATCAGACAATGGAAGGCTTTTGCCAAGATGGCCTCAACTCCAGCCAGCTATGGCAATACTAGCACTAAACCAATGGGCCTCTTATCACGAGTCATGAATACAGGATCACAGTTTGTGATGGAAGGAGTGAAGAACCTGGTATTAAAACAGCAAAATCTACCCGTTACACGTATTTTGGACAATCTCATGGAGATGAAGTCAAACCCTGAAACTGATGACTATAGATATTTTGATCCCAAAATGCTGCGAGGTAATGACAGTTCAGTTCCAAGGAACAAAAATCCATTCCAAGAGGCAATTGTTTTTGTGGTGGGAGGAGGCAACTACATTGAATATCAAAATCTTGTCGACTACATAAAGGGGAAACAAGGCAAACACATTTTATATGGCTGTAGTGAACTTTTCAATGCTACACAGTTCATAAAGCAGTTATCACAACTTGGACAAAAG---
>micOch1
ATGGGGATCACTCTGCATCTCCTTTTGCACTCGGACCGGGACCCCATTCCAGATGTTCCTGCAGTGTATTTTGTGATGCCGACGGAAGAAAATATCGACAGGATGTGCCAGGATCTTCGAAATCAGCTCTATGAATCCTATTATCTAAATTTTATTTCTGCAATTTCAAGAAGTAAACTGGAAGACATTGCAAATGCAGCATTGGCAGCGAGTGCAGTGACACAAGTCGCCAAGGTTTTTGACCAGTATCTCAATTTTATTACTTTGGAAGATGACATGTTTGTGTTATGTAATCAAAATAAGGAGCTTGTTTCGTATCGTGCCATTAATAGGCCAGACATCACAGACACAGAAATGGAAACTGTTATGGACACTATTGTTGACAGCCTCTTCTGCTTCTTTGTTACATTAGGTGCTGTTCCCATTATCCGATGCTCAAGAGGAACTGCCGCAGAAATGGTGGCAGTGAAACTAGATAAGAAACTTCGGGAAAATCTACGGGATGCAAGAAACAGCCTTTTTACAGGTGACCCACTTGGGACTGGCCAGTTCAGCTTCCAGAGGCCCTTGTTAGTCCTTGTCGACAGAAACATTGATTTGGCGACGCCCTTGCACCACACGTGGACATACCAAGCCCTGGTACATGATGTGCTGGACTTCCACTTAAACAGAGTAAATTTGGAAGAATCTGCAGGAATGGAAAATTCTCCAGCTGGTGCTAGACCAAAGAGGAAAAACAAGAAGTCTTACGATTTAACTCCAGTTGATAAATTTTGGCAGAAACATAAAGGAAGCCCCTTCCCAGAAGTTGCAGAATCAGTCCAGCAAGAGCTAGAATCGTACAGAGCCCAGGAGGATGAGGTGAAACGGCTGAAGAGCATTATGGGTCTAGAAGGAGAGGACGAGGGAGCCATCAGCATGCTCTCTGATAACACTGCCAAGCTCACGTCAGCTGTCAGTTCTTTGCCAGAACTCCTTGAAAAAAAAAGACTTATTGATCTCCATACAAATGTTGCCACTGCTGTTTTAGAACACATAAAGGCAAGAAAACTGGATGTATATTTTGAATATGAAGAAAAAATAATGAGCAAGACTACTCTGGATAAATCCCTCCTAGACGTCATATCTGACCCTGATGCGGGAACTCCGGAAGACAAGATGAGGCTGTTTCTTATCTATTATATAAGCACGCAGCAAGCACCTTCTGAGGCTGATTTGGAGCAGTATAAGAAGGCTTTAACAGATGCAGGATGCAACCTTAGCCCTTTACAGTATATCAAACAGTGGAAGGCTTTTGCCAAAATGGCCTCAACTCCCGCCAGCTATGGTAGCACTACCACTAAACCAATGGGACTGTTATCGCGAGTCATGAACACAGGGTCACAGTTTGTGATGGAAGGTGTGAAGAACCTGGTACTGAAGCAGCAGAATCTACCCGTTACGCGAATTTTAGACAATCTCATGGAGATGAAATCAAACCCTGAAACTGATGATTATAGATATTTTGATCCCAAAATGCTGCGGAGCAATGACAGCTCAGTTCCTAGGAACAAAAATCCATTCCAAGAGGCCATTGTCTTTGTGGTAGGAGGAGGCAACTATATTGAATATCAGAATCTTGTTGACTACATAAAGGCAAAGCAAGGCAAGCATATTTTATATGGCTGCAGTGAGCTTTTCAATGCGACCCAGTTCATAAAGCAG------------------------
>mm10
ATGGGCATCACTCTGCATCTCCTTTTGCACTCAGACCGAGATCCGATTCCAGATGTTCCTGCAGTGTACTTTGTGATGCCAACCGAAGAAAATATTGACAGACTGTGCCAGGATCTTCGAAATCAGCTCTATGAATCCTATTATTTAAATTTTATTTCTGCGATTTCAAGAAGTAAACTGGAAGACATTGCGAATGCAGCATTGGCCGCTAGTGCAGTCACACAAGTTGCCAAGGTTTTTGACCAGTATCTCAATTTTATTACTTTGGAAGATGACATGTTTGTATTATGTAATCAAAATAAGGAACTTGTTTCATATCGTGCCATTAACAGGCCAGACATCACAGACACAGAGATGGAAACTGTTATGGACACTATTGTGGACAGCCTCTTCTGCTTTTTTGTTACATTAGGTGCTGTTCCCATCATCCGATGCTCAAGAGGAACGGCGGCAGAAATGGTGGCAGTGAAACTAGATAAAAAACTTCGGGAAAATCTAAGAGATGCAAGAAACAGCCTTTTCACCGGTGATCCACTTGGAACTGGCCAGTTCAGCTTCCAAAGGCCTTTATTAGTCCTTGTTGACAGAAACATTGACCTGGCAACGCCTTTACACCATACGTGGACATACCAAGCGCTGGTACACGATGTGCTGGATTTCCACTTAAACAGAGTAAATTTGGAAGAATCTACAGGAGTGGAAAACTCTCCAGCTGGTGCTAGACCAAAGAGGAAAAACAAGAAGTCTTACGACTTAACTCCAGTTGATAAATTCTGGCAGAAGCATAAAGGAAGTCCATTCCCAGAAGTCGCAGAATCAGTCCAACAAGAACTAGAATCTTACAGAGCACAAGAAGATGAGGTCAAACGACTGAAGAGCATTATGGGACTAGAAGGAGAGGATGAAGGGGCCATCAGCATGCTTTCTGATAACACTGCTAAGCTCACATCAGCTGTCAGTTCTTTGCCAGAACTCCTTGAAAAAAAAAGACTTATTGATCTGCACACAAATGTTGCCACTGCTGTTTTAGAACACATAAAGGCAAGAAAACTGGATGTATATTTTGAATATGAAGAAAAAATAATGAGCAAGACTACTCTGGATAAGTCCCTCCTAGACGTCATATCCGACCCTGATGCAGGGACTCCGGAAGACAAAATGAGGCTGTTTCTTATCTATTACATAAGCGCACAGCAAGCACCGTCCGAGGTTGATTTGGAGCAGTATAAAAAGGCTTTAACAGATGCAGGCTGCAACCTTAGCCCTTTACAGTATATCAAGCAGTGGAAGGCTTTTGCCAAGATGGCCTCAACTCCTGCCAGCTACGGAAACACTACCACTAAACCAATGGGTCTCCTGTCCCGAGTCATGAATACAGGATCACAGTTTGTGATGGAAGGTGTGAAGAACCTGGTATTGAAGCAGCAGAATCTACCTGTTACTCGGATTTTAGACAATCTCATGGAGATGAAGTCAAACCCTGAAACTGATGATTATAGATATTTTGATCCCAAAATGCTGCGGAGTAATGACAGCTCAGTTCCTAGGAACAAAAGTCCATTCCAAGAGGCCATTGTCTTTGTGGTAGGAGGAGGCAACTATATTGAATATCAGAATCTTGTTGACTACATAAAGGCAAAGCAAGGCAAGCATATCTTATATGGCTGCAGTGAGATTTTTAATGCTACACAGTTCATAAAACAGCTGTCACAGCTTGGACAAAAA---
>criGri1
----------------------------------------------------------------------------------------------------------------------------------------------------------------------------------------------------------------------------------------------------------------------------------------------------------------------------------CCATTAATAGGCCAGATATCACAGACACAGAAATGGAAACTGTTATGGACACTATTGTTGACAGCCTGTTCTGCTTCTTTGTTACATTAGGTGCTGTTCCCATCATCCGATGCTCAAGAGGAACAGCCGCGGAAATGGTGGCAGTGAAACTAGATAAGAAACTTCGGGAAAATCTACGAGATGCAAGAAACAGCCTTTTTACAGGTGACCCACTTGGGACTGGCCAGTTCAGCTTCCAAAGGCCCTTATTAGTCCTTGTCGACAGAAACATTGATTTGGCGACGCCTTTACACCACACGTGGACATACCAAGCGCTGGTACATGATGTGCTGGATTTCCACTTAAACAGAGTAAATTTGGAAGAATCTGCAGGAGTGGAAAATTCCCCAGCTGGTGCTAGACCAAAGAGGAAAAACAAGAAGTCCTACGATTTAACTCCAGTTGATAAATTTTGGCAGAAACATAAAGGAAGTCCATTCCCAGAAGTTGCAGAATCAGTTCAACAAGAACTAGAATCTTACCGAGCACAAGAAGATGAGGTTAAACGACTAAAGAGCATTATGGGACTAGAAGGAGAGGACGAAGGAGCCATCAGCATGCTCTCTGATAACACTGCTAAGCTCACATCAGCTGTCAGTTCTTTGCCAGAACTCCTTGAAAAAAAAAGACTTATTGATCTCCATACAAATGTTGCCACTGCTGTTTTAGAACACATAAAGGCAAGAAAACTGGATGTATATTTTGAATATGAAGAAAAAATAATGAGCAAGACTACTCTGGATAAGTCCCTCCTAGATGTCATATCCGACCCTGATGCAGGAACTCCAGAAGATAAAATGAGGCTGTTTCTTATCTATTACATAAGTGCACAGCAAGCGCCTACTGAGGCTGATTTGGAGCAGTATAAGAAGGCTTTAACAGATGCAGGATGCAGCCTTAGCCCTTTACAATATATCAAACAGTGGAAGGCTTTTGCCAAGATGGCCTCAACTCCTGCCAGCTATGGTAGCACAACCACTAAACCAATGGGTCTCTTATCCAGAGTCATGAACACAGGGTCACAATTTGTGATGGAAGGTGTGAAGAACCTGGTATTGAAGCAACAGAATCTACCTGTCACTCGAATTTTAGACAATCTCATGGAGATGAAGTCAAATCCTGAAACTGATGACTATAGATATTTTGATCCCAAGATGCTGCGGAGCAATGACAGCTCAGTTCCTAGGAACAAAAATCCATTCCAAGAGGCCATTGTCTTTGTGGTAGGAGGAGGCAACTATATTGAATATCAGAACCTTGTTGACTACATAAAGGCAAAGCAAGGAAAGCATATTTTATATGGCTGCAGTGAGCTTTTTAATGCTACACAGTTCATAAAGCAGCTGTCACAACTTGGACAAAAAT--
>rn6
ATGGGCATCACCCTGCATCTCCTTTTGCACTCAGACCGAGATCCAATTCGAGATGTTCCTGCGGTGTACTTTGTGATGCCAACCGAAGAAAATATTGACAGACTGTGCCAGGATCTTCGAAATCAGCTCTATGAATCCTATTATTTAAATTTTATTTCTGCGATTTCAAGAAGTAAACTGGAAGACATTGCAAATGCAGCATTGGCCGCTAATGCAGTCACACAGGTTGCCAAGGTTTTTGACCAGTATCTCAATTTTATTACTTTGGAAGAGGACATGTTTGTATTATGTAATCAAAATAAGGAACTTGTTTCATATCGGGCCATTAATAGGCCAGATATCACAGACACAGAGATGGAGACTGTTATGGACACTATTGTTGACAGCCTCTTCTGCTTTTTTGTTACATTAGGTGCTGTTCCCATCATCCGATGCTCAAGAGGAACGGCAGCAGAAATGGTGGCAGTGAAACTAGATAAAAAACTGCGGGAGAATCTAAGAGATGCAAGAAACAGCCTTTTTACTGGTGATCCACTTGGGACTGGCCAGTTCAGCTTCCAAAGGCCCTTATTAGTCCTTGTGGACAGAAACATTGACTTGGCAACGCCTCTGCACCATACGTGGACATACCAAGCGCTGGTACACGATGTCCTGGATTTCCACTTAAACAGAGTAAATTTGGAAGAATCTACAGGAGTGGAAAATTCTCCAACTGGTGCTAGACCAAAGAGGAAAAACAAGAAGTCTTACGATTTAACTCCAGTTGATAAATTTTGGCAGAAACATAAAGGAAGTCCATTCCCAGAAGTCGCAGAATCAGTCCAACAAGAACTAGAATCTTACAGAGCACAAGAAGATGAGGTCAAACGACTGAAGAGCATTATGGGCCTAGAAGGAGAGGACGAAGGAGCCATCAGCATGCTTTCTGATAACACTGCTAAGCTCACATCAGCTGTCAGTTCTTTGCCAGAACTCCTTGAAAAAAAAAGACTTATCGATCTCCATACAAATGTCGCCACTGCTGTTTTAGAACACATAAAGGCAAGAAAACTGGATGTATATTTTGAATATGAAGAAAAAATAATGAGCAAGACTACTCTGGATAAGTCCCTTCTCGACGTCATATCTGACCCTGACGCAGGGACTCCGGAAGACAAAATGAGGCTGTTTCTTATCTACTACATAAGCGCTCAGCAGGCACCATCTGAGGTTGATTTGGAGCAGTATAAAAAGGCTTTAACAGATGCAGGATGCAACCTTAGCCCTTTACAGTATATCAAACAGTGGAAGGCTTTTGCCAAGATGGCCTCAACTCCTGCCAGCTACGGAAACACTACCACTAAACCAATGGGTCTCTTGTCCCGAGTCATGAATACAGGATCCCAGTTTGTGATGGAAGGCGTCAAGAACCTGGTATTGAAGCAGCAGAATCTACCTGTTACTCGGATTTTAGACAATCTCATGGAGATGAAGTCAAACCCCGAGACTGATGATTACAGATATTTTGATCCCAAAATGCTGCGGAGCAATGACAGCTCAGTTCCTAGGAACAAAAGTCCATTCCAAGAGGCCATTGTCTTTGTGGTAGGAGGAGGCAACTATATTGAGTATCAGAATCTTGTTGACTACATAAAGGGAAAGCAAGGCAAGCATATTTTGTATGGCTGCAGTGAGATTTTTAATGCTACACAGTTCATAAAACAGCTGTCACAGCTTGGACAAAAG---
