# Supplementary material for: Six reference-quality genomes reveal evolution of bat adaptations
Source: Nature. 2020 Jul 22;583(7817):578–84. doi: 10.1038/s41586-020-2486-3 (PMC8075899; doi:10.1038/s41586-020-2486-3)
Supplement: Supplementary file 6 — Alignments of 12,931 protein-coding genes across 48 mammals. [file 41586_2020_2486_MOESM6_ESM.gz › suppDataFile/ENST00000262844.aln.fasta]

>HLrhiFer5
ATGGCGGCGGGTTGCTGCGGGGTGAAGAAGCAGAAACTGTCCAGTTCGCCCCCCTCTGGCTCGGGTGGCGGTGGTGGCGCCTCCTCCTCCTCC---CACTGCAGCGGAGAGAGCCAGTGCCGAGCCGGCGAGCTGGGACTAGGAGGCGCCGGTACGCGGCTTAACGGGCTGGGAGGTCTCACCGGAGGAGGT---AGC---------GGCAGCGGCTGTACCCTGTCCCCCCCCCAGGGCTGCGGCGGCGGAGGC------GGCGGGGGG---------------------------------ATTTCCCTGTCGCCACCTCCGAGCTGCGGAGTGGGGACCCTACTTTCCACCCCGGCCGCCGCCACCTCTTCCTCGCCCTCCTCATCG---TCCGCTGCC---TCCTCATCTCCCGGCTCCCGGAAGATGGTGGTGTCAGCGGAGATGTGCTGCTTTTGCTTCGATGTGCTCTACTGTCACCTGTACGGATACCAGCAGCCCCGGACCCCCCGGTTCACCAACGAGCCCTACCCACTGTTTGTAACATGGAAGATTGGTCGAGATAAAAGATTGCGTGGATGCATAGGTACTTTTTCTGCCATGAATTTGCATTCAGGACTCAGGGAGTACACACTTACCAGTGCCCTTAAAGATAGCCGTTTTCCCCCAATGACAAGGGATGAGCTGCCTCGGCTCTTCTGCTCAGTATCTCTGCTCACTAACTTTGAAGATGTCTGTGATTATTTGGACTGGGAGGTGGGTGTACATGGCATTAGAATAGAATTCATCAATGAAAAAGGATCAAAACGCACCGCCACCTACCTACCGGAGGTTGCAAAGGAGCAAGGATGGGACCATATTCAGACTATAGACTCCTTACTGAGGAAAGGAGGATACAAAGCTCCGATTACTAATGAATTCAGGAAAACCATAAAACTGACCAGGTACCGTAGTGAAAAGATGACCCTGAGCTATGCTGAATACCTTGCTCATCGCCAGCATCATCATTTCCAAAATGGCATTGGACATCCCCTTCCGCCGTACAACCATTATTCC---
>susScr11
ATGGCGGCGGGTTGCTGCGGGGTGAAGAAGCAGAAACTGTCCAGTTCGCCCCCCTCTGGCTCGGGTGGCGGTGGTGGCGCCTCCTCCTCCTCC---CACTGCAGCGGAGAGAGCCACTGCCGAGCCGGGGAGCTGGGACTAGGAGGCGCCGGTACGCGGCTCAACGGGCTAGGAGGTCTAGCCGGAGGAGGT---AGC---------GGCAGCGGCTGTACCCTCTCTCCCCCCCAGGGCTGCGGCGGCGGCGGC------GGGGGG------------------------------------ATCTCCCTGTCGCCACCTCCGAGCTGCGGAGTGGGGACCCTACTTTCTACCCCGGCCGCCGCCACC------TCTCCCTCGTCCTCCTTGTCCGCCGCCTCGTCCTCATCGCCCGGCTCCCGGAAGATGGTGGTGTCAGCGGAGATGTGCTGCTTTTGCTTCGATGTGCTCTACTGTCACCTGTACGGATACCAGCAGCCCCGGACCCCCCGGTTCACCAACGAGCCCTACCCACTGTTTGTAACATGGAAGATTGGTCGAGACAAAAGATTGCGTGGATGCATAGGTACTTTTTCTGCCATGAATTTGCATTCAGGACTCAGGGAGTACACACTTACCAGTGCCCTTAAAGATAGCCGTTTTCCCCCAATGACAAGGGACGAGCTGCCGCGGCTGTTCTGCTCAGTGTCTCTGCTCACTAACTTCGAAGATGTCTGTGATTATTTGGACTGGGAGGTGGGTGTACATGGCATTAGAATAGAATTCATCAATGAAAAAGGATCAAAACGCACCGCCACCTACCTACCGGAGGTTGCAAAGGAGCAAGGATGGGACCATATTCAGACCATAGACTCCTTACTGAGGAAAGGAGGATACAAAGCTCCGATTACTAATGAATTCAGGAAAACCATAAAACTGACCAGGTACCGTAGTGAAAAGATGACCTTGAGCTACGCCGAATACCTTGCTCATCGCCAGCATCACCATTTCCAAAATGGCATTGGGCATCCCCTTCCGCCGTACAACCATTATTCC---
>micOch1
ATGGCGGCGGGTTGCTGTGGGGTGAAGAAGCAGAAACTGTCCAGTTCGCCCCCCTCTGGCTCAGGCGGCGGTGGTGGCGCCTCCTCCTCCTCC---CACTGCAGCGGGGAGAGCCAGTGCCGAGCCGGGGAGCTGGGACTAGGAGGCGCCGGGACGCGGCTCAACGGACTGGGCGGGCTGAGCGGCGGCGGC---GGC---------------GGCTGTACCCTCTCTCCCCCCCAGGGTTGCGGCGGCGGCGGCAGCGGCGGGGGC------------------------------------ATCTCGCTGTCTCCACCTCTGAGCTGCGGAGTGGGAACCTTACTTTCTACTCCGGCCGCCGCCACCGCCTCCTCGCCGTCCTCCTCG---------------TCTTCATCCCCGGGCTCCCGGAAGATGGTGGTGTCAGCGGAGATGTGCTGCTTTTGCTTCGATGTGCTCTACTGTCACCTGTATGGATATCAACAGCCCCGGACCCCCCGCTTCACCAACGAGCCCTACCCACTGTTTGTAACATGGAAGATTGGTCGAGACAAAAGATTGCGTGGATGCATAGGTACTTTTTCTGCCATGAATTTGCATTCAGGACTCAGGGAGTACACACTTACCAGTGCCCTTAAAGACAGCCGTTTTCCACCAATGACAAGGGATGAGCTGCCACGGCTTTTCTGCTCGGTGTCTCTTCTCACTAACTTTGAAGATGTCTGTGACTATTTGGACTGGGAGGTGGGTGTACATGGCATTAGAATAGAATTCATCAATGAAAAAGGATCAAAACGCACCGCCACCTACCTACCGGAGGTTGCAAAGGAGCAAGGATGGGACCATATTCAGACCATAGACTCCTTACTGAGGAAAGGAGGCTACAAAGCTCCAATTACTAATGAATTCAGGAAAACCATAAAGCTGACCAGGTACCGTAGTGAAAAGATGACCTTGAGTTATGCTGAATACCTTGCTCATCGCCAGCATCATCACTTCCAAAATGGCATCGGGCATCCCCTTCCGCCATACAACCATTATTCC---
>hg38
ATGGCGGCGGGTTGCTGCGGGGTGAAGAAGCAGAAACTGTCCAGTTCGCCCCCCTCTGGCTCGGGTGGCGGTGGTGGCGCCTCCTCCTCCTCC---CACTGCAGCGGAGAGAGCCAGTGCCGAGCTGGGGAGCTGGGACTAGGAGGCGCCGGTACGCGGCTCAACGGGCTGGGAGGTCTAACCGGAGGAGGT---AGC---------GGCAGCGGCTGTACCCTCTCTCCCCCCCAGGGCTGCGGCGGCGGCGGC------GGGGGG------------------------------------ATCGCCCTGTCGCCACCTCCGAGCTGCGGAGTGGGGACCCTACTTTCTACCCCGGCCGCCGCCACCTCTTCCTCACCCTCCTCATCG---TCCGCCGCCTCGTCCTCATCGCCGGGCTCCCGGAAGATGGTGGTGTCAGCAGAGATGTGCTGCTTTTGCTTCGATGTGCTCTACTGTCACCTGTATGGATACCAGCAGCCCCGGACCCCCCGATTCACCAACGAGCCCTACCCACTGTTTGTAACATGGAAGATTGGTCGAGACAAAAGATTACGTGGATGCATAGGTACTTTTTCTGCCATGAATTTGCATTCAGGACTCAGGGAGTACACACTTACCAGTGCCCTTAAAGATAGCCGTTTTCCCCCAATGACAAGGGATGAGCTGCCACGGCTTTTCTGCTCAGTGTCTCTGCTCACTAACTTTGAAGATGTCTGTGATTATTTGGACTGGGAGGTGGGTGTACATGGCATTAGAATAGAATTCATCAATGAAAAAGGATCAAAACGCACCGCCACCTACCTACCGGAGGTTGCAAAGGAGCAAGGATGGGACCATATACAGACCATAGACTCCTTATTGAGGAAAGGAGGATACAAAGCTCCGATTACTAATGAATTCAGGAAAACCATAAAACTGACCAGGTATCGTAGTGAAAAGATGACCCTGAGCTATGCTGAATACCTTGCTCATCGCCAGCATCATCATTTCCAAAATGGCATTGGGCATCCCCTTCCGCCATACAACCATTATTCC---
>panTro5
ATGGCGGCGGGTTGCTGCGGGGTGAAGAAGCAGAAACTGTCCAGTTCGCCCCCCTCTGGCTCGGGTGGCGGTGGTGGCGCCTCTTCCTCCTCC---CACTGCAGCGGAGAGAGCCAGTGCCGAGCTGGGGAGCTGGGACTAGGAGGCGCCGGTACGCGGCTCAACGGGCTGGGAGGTCTAACCGGAGGAGGT---AGC---------GGCAGCGGCTGTACCCTCTCTCCCCCCCAGGGCTGCGGCGGCGGCGGC------GGGGGG------------------------------------ATCGCCCTGTCGCCACCTCCGAGCTGCGGAGTGGGGACCCTACTTTCTACCCCGGCCGCCGCCACCTCTTCCTCACCCTCCTCATCG---TCCGCCGCCTCGTCCTCATCGCCGGGCTCCCGGAAGATGGTGGTGTCAGCAGAGATGTGCTGCTTTTGCTTCGATGTGCTCTACTGTCACCTGTATGGATACCAGCAGCCCCGGACCCCCCGATTCACCAACGAGCCCTACCCACTGTTTGTAACATGGAAGATTGGTCGAGACAAAAGATTACGTGGATGCATAGGTACTTTTTCTGCCATGAATTTGCATTCAGGACTCAGGGAGTACACACTTACCAGTGCCCTTAAAGATAGCCGTTTTCCCCCAATGACAAGGGATGAGCTGCCACGGCTTTTCTGCTCAGTGTCTCTGCTCACTAACTTTGAAGATGTCTGTGATTATTTGGACTGGGAGGTGGGTGTACATGGCATTAGAATAGAATTCATCAATGAAAAAGGATCAAAACGCACCGCCACCTACCTACCGGAGGTTGCAAAGGAGCAAGGATGGGACCATATACAGACCATAGACTCCTTATTGAGGAAAGGAGGATACAAAGCTCCGATTACTAATGAATTCAGGAAAACCATAAAACTGACCAGGTATCGTAGTGAAAAGATGACCCTGAGCTATGCTGAATACCTTGCTCATCGCCAGCATCATCATTTCCAAAATGGCATTGGGCATCCCCTTCCGCCATACAACCATTATTCC---
>macFas5
ATGGCGGCGGGTTGCTGCGGGGTGAAGAAGCAGAAACTGTCCAGTTCGCCCCCCTCTGGCTCGGGTGGCGGTGGTGGCGCCTCCTCCTCCTCC---CACTGCAGCGGAGAGAGCCAGTGCCGAGCTGGGGAGCTGGGACTAGGAGGCGCCGGTACGCGGCTCAACGGGCTGGGAGGTCTAACCGGAGGAGGT---AGC---------GGCAGCGGCTGTACCCTCTCTCCCCCCCAGGGCTGCGGCGGCGGCGGC------GGGGGG------------------------------------ATCGCCCTGTCGCCACCTCCGAGCTGCGGAGTGGGGACCCTACTTTCTACCCCGGCCGCCGCCACCTCTTCCTCACCCTCCTCATCG---TCCGCCGCCTCGTCCTCATCGCCGGGCTCCCGGAAGATGGTGGTGTCAGCAGAGATGTGCTGCTTTTGCTTCGATGTGCTCTACTGTCACCTGTACGGATACCAGCAGCCCCGGACCCCCCGATTCACCAACGAGCCCTACCCACTGTTTGTAACATGGAAGATTGGTCGAGACAAAAGATTACGTGGATGCATAGGTACTTTTTCTGCCATGAATTTGCATTCAGGACTCAGGGAGTACACACTTACCAGTGCCCTTAAAGATAGCCGTTTTCCCCCAATGACAAGGGATGAGCTGCCACGGCTTTTCTGCTCAGTGTCTCTGCTCACTAACTTTGAAGATGTCTGTGATTATTTGGACTGGGAGGTGGGTGTACATGGCATTAGAATAGAATTCATCAATGAAAAAGGATCAAAACGCACCGCCACCTACCTACCGGAGGTTGCAAAGGAGCAAGGATGGGACCATATTCAGACCATAGACTCCTTATTGAGGAAAGGAGGATACAAAGCTCCAATTACTAATGAATTCAGGAAAACCATAAAACTGACCAGGTATCGTAGTGAAAAGATGACCCTGAGCTATGCTGAATACCTTGCTCATCGCCAGCATCATCATTTCCAAAATGGCATTGGGCATCCCCTTCCGCCATATAACCATTATTCC---
>cerSim1
ATGGCGGCGGGTTGCTGCGGGGTGAAGAAGCAGAAACTGTCCAGTTCGCCCCCCTCTGGCTCGGGTGGCGGTGGTGGCGCCTCCTCCTCCTCC---CACTGCAGCGGAGAGAGCCAGTGCCGAGCTGGGGAGCTGGGACTAGGAGGCGCCGGTACGCGGCTCAACGGGCTGGGAGGTCTAGCCGGAGGAGGT---AGC---------GGCAGCGGCTGTACCCTCTCTCCCCCCCAGGGCTGCGGTGGCGGCGGC------GGGGGG------------------------------------ATTTCCCTGTCGCCACCTCCGAGCTGCGGAGTGGGGACCCTACTTTCTACCCCGGCCGCCGCCACCTCTTCCTCGCCCTCCTCTTCG---TCCGCCGCCTCGTCCTCATCGCCCGGCTCCCGGAAGATGGTGGTGTCAGCGGAGATGTGCTGCTTTTGCTTCGATGTGCTCTACTGTCACCTGTACGGATACCAGCAGCCCCGGACCCCCCGGTTCACCAACGAGCCCTACCCACTGTTTGTAACATGGAAGATTGGTCGAGACAAAAGATTGCGTGGATGCATAGGTACTTTTTCTGCCATGAATTTGCATTCAGGACTCAGGGAGTACACACTTACCAGTGCCCTTAAAGATAGCCGTTTTCCCCCAATGACAAGGGATGAGCTGCCACGGCTGTTCTGCTCAGTGTCTCTGCTCACTAACTTTGAAGATGTCTGTGATTATTTGGACTGGGAGGTGGGTGTACATGGCATTAGAATAGAATTCATCAATGAAAAAGGATCAAAGCGCACCGCCACCTACCTACCGGAGGTTGCAAAGGAGCAAGGATGGGACCATATTCAGACCATAGACTCCTTACTGAGGAAAGGAGGATACAAAGCTCCGATTACTAATGAATTCAGGAAAACCATAAAACTGACCAGGTACCGTAGTGAAAAGATGACGTTGAGCTATGCTGAATACCTTGCTCATCGCCAGCATCATCATTTCCAAAATGGCATTGGGCATCCCCTTCCGCCATACAACCATTATTCC---
>ponAbe2
-----------------------------------------------------------------------------------------------------------------------------------------------------------------------------------------------------------------------------------------------------------------------------------------------------------------------------------------------------------------------------------------------------------------------------------------------------------------------------------------------------------------------------------------------------CCCACTGTTTGTAACATGGAAGATTGGTCGAGACAAAAGATTACGTGGATGCATAGGTACTTTTTCTGCCATGAATTTGCATTCAGGACTCAGGGAGTACACACTTACCAGTGCCCTTAAAGATAGCCGTTTTCCCCCAATGACAAGGGATGAGCTGCCACGGCTTTTCTGCTCAGTGTCTCTGCTCACTAACTTTGAAGATGTCTGTGATTATTTGGACTGGGAGGTGGGTGTACATGGCATTAGAATAGAATTCATCAATGAAAAAGGATCAAAACGCACCGCCACCTACCTACCGGAGGTTGCAAAGGAGCAAGGATGGGACCATATACAGACCATAGACTCCTTATTGAGGAAAGGAGGATACAAAGCTCCGATTACTAATGAATTCAGGAAAACCATAAAACTGACCAGGTATCGTAGTGAAAAGATGACCCTGAGCTATGCTGAATACCTTGCTCATCGCCAGCATCATCATTTCCAAAATGGCATTGGGCATCCCCTTCCGCCATACAACCATTATTCCTG-
>tarSyr2
-----------------------------------------------------------------------------------------------------------------------------------------------------------------------------------------------------------------------------------------------------------------------------------------------------------------------------------------------------------------------------------------------------------------------------------------------------------------------------------------------------------------------------------------------------CCCACTGTTTGTAACATGGAAGATTGGTCGAGACAAAAGATTACGTGGATGCATAGGTACTTTTTCTGCCATGAATTTGCATTCAGGACTCAGGGAGTACACACTTACCAGTGCCCTTAAAGATAGCCGTTTCCCCCCAATGACAAGGGATGAGCTGCCACGGCTTTTCTGCTCAGTGTCTCTGCTCACTAACTTTGAAGATGTCTGTGATTATTTGGACTGGGAGGTGGGTGTACATGGCATTAGAATAGAATTCATCAATGAAAAAGGATCAAAACGCACCGCCACCTACCTACCGGAGGTTGCAAAGGAGCAAGGATGGGACCATATTCAGACCATAGACTCCTTATTGAGGAAAGGAGGATACAAAGCTCCGATTACTAATGAATTCAGGAAAACCATAAAACTGACCAGGTACCGTAGTGAAAAGATGACCCTGAGCTATGCTGAATACCTTGCTCATCGCCAGCATCATCATTTCCAAAATGGCATTGGGCATCCCCTTCCACCATACAACCATTATTCCTG-
>criGri1
-----------------------------------------------------------------------------------------------------------------------------------------------------------------------------------------------------------------------------------------------------------------------------------------------------------------------------------------------------------------------------------------------------------------------------------------------------------------------------------------------------------------------------------------------------CCCACTGTTTGTAACATGGAAGATTGGTCGAGACAAAAGATTGCGTGGATGCATAGGTACTTTTTCTGCCATGAATTTGCATTCAGGACTCAGGGAGTACACACTTACCAGTGCCCTTAAAGACAGCCGTTTTCCACCAATGACAAGGGATGAGCTGCCACGGCTTTTCTGCTCGGTTTCTCTGCTCACTAACTTTGAGGATGTCTGTGACTATTTGGACTGGGAGGTGGGTGTGCATGGCATTAGAATAGAATTCATCAATGAAAAAGGATCAAAACGCACCGCCACCTACCTACCGGAGGTTGCAAAGGAGCAAGGATGGGACCATATTCAGACCATAGATTCCTTACTAAGGAAAGGAGGCTACAAGGCTCCGATTACTAATGAATTCAGGAAAACCATAAAGCTGACCAGGTACCGTAGTGAAAAGATGACCTTGAGTTATGCTGAATACCTTGCTCATCGCCAGCATCATCACTTCCAAAATGGCATCGGGCATCCCCTGCCACCATACAACCATTATTCCTG-
>HLcamFer2
-----------------------------------------------------------------------------------------------------------------------------------------------------------------------------------------------------------------------------------------------------------------------------------------------------------------------------------------------------------------------------------------------------------------------------------------------------------------------------------------------------------------------------------------------------CCCACTGTTTGTAACATGGAAGATTGGTCGAGACAAAAGATTGCGTGGATGCATAGGTACTTTTTCTGCCATGAATTTGCATTCAGGACTCAGGGAGTACACACTTACCAGTGCCCTTAAAGATAGCCGTTTTCCCCCAATGACAAGGGATGAGCTGCCGCGGCTGTTCTGCTCAGTGTCTCTGCTCACTAACTTCGAAGATGTCTGTGATTATTTGGACTGGGAGGTGGGTGTACATGGCATTAGAATAGAATTCATCAATGAAAAAGGATCAAAACGCACCGCCACCTACCTACCGGAGGTTGCAAAGGAGCAAGGATGGGACCATATTCAGACCATAGACTCCTTACTGAGGAAAGGAGGATATAAAGCTCCGATTACTAATGAATTCAGGAAAACCATAAAACTGACCAGGTACCGTAGTGAAAAGATGACCTTGAGCTATGCTGAATACCTTGCTCATCGCCAGCATCATCATTTTCAAAATGGCATTGGGCATCCCCTTCCGCCATACAACCATTATTCCTG-
>oryCun2
ATGGCGGCGGGTTGCTGCGGGGTGAAGAAGCAGAAACTGTCCAGTTCGCCCCCCTCTGGCTCGGGTGGCGGTGGTGGCGCCTCCTCCTCC------CACTGTAGCGGAGAGAGCCAGTGCCGAGCTGGGGAGCTAGGACTAGGAGGCGCCGGTACGCGGCTCAACGGTCTGGGAGGTCTAACCGGAGGAGGT---AGC---------GGCAGCGGCTGTACCCTCTCTCCCCCCCAGGGCTGCGGCGGCGGCGGC------GGGGGG------------------------------------ATCTCCCTGTCCCCACCTCCGAGCTGTGGAGTGGGAACCCTACTTTCCACCCCGGCCACCGCCACCTCTTCCTCGCCCTCCTCATCG---TCTGCCGCCTCGTCCTCATCGCCAGGCTCCCGGAAGATGGTGGTGTCAGCGGAGATGTGCTGCTTTTGCTTCGATGTGCTCTACTGTCACCTGTACGGCTACCAGCAGCCCCGGACCCCCCGGTTCACCAACGAGCCCTACCCACTGTTTGTAACATGGAAGATTGGTCGAGACAAAAGATTGCGTGGATGCATAGGTACTTTTTCTGCCATGAATTTGCATTCAGGACTCAGGGAGTACACACTTACCAGTGCCCTTAAAGATAGCCGTTTCCCCCCAATGACAAGGGACGAGCTGCCACGGCTTTTCTGCTCAGTGTCTCTGCTCACTAATTTTGAAGATGTCTGTGATTATTTGGACTGGGAGGTGGGTGTACATGGCATTAGAATAGAATTCATCAATGAAAAAGGATCAAAACGCACCGCCACCTACCTACCGGAGGTTGCAAAGGAGCAAGGATGGGACCATATTCAGACCATAGACTCCTTGCTGAGGAAAGGAGGATACAAAGCTCCGATTACTAATGAATTCAGGAAAACCATAAAACTGACCAGGTACCGTAGTGAAAAGATGACCCTGAGCTATGCTGAATACCTTGCTCATCGCCAGCATCATCACTTCCAAAATGGCATTGGGCATCCCCTTCCACCATACAACCATTATTCC---
>HLequCab3
ATGGCGGCGGGTTGCTGCGGGGTGAAGAAGCAGAAACTGTCCAGTTCGCCCCCCTCTGGCTCGGGTGGCGGTGGTGGCGCCTCCTCCTCCTCC---CACTGCAGCGGAGAGAGCCAGTGCCGAGCCGGGGAGCTGGGACTAGGAGGCGCCGGTACGCGGCTCAACGGGCTGGGAGGTCTAACCGGAGGAGGT---AGC---------GGCAGCGGCTGTACCCTCTCTCCCCCTCAGGGCTGCGGCGGCGGCGGC------GGGGGG------------------------------------ATTTCCCTGTCGCCACCTCCGAGCTGCGGAGTGGGGACCCTACTTTCCACCCCGGCCGCCGCCACCTCTTCCTTGCCCTCCTCGTCG---TCCGCCGCCTCGTCCTCCTCGCCCGGCTCCCGGAAGATGGTGGTGTCAGCGGAGATGTGCTGCTTTTGCTTCGATGTGCTCTACTGTCACCTGTACGGATACCAGCAGCCCCGGACCCCCCGGTTCACCAACGAGCCCTACCCACTGTTTGTAACATGGAAGATTGGTCGAGACAAAAGATTGCGTGGATGCATAGGTACTTTTTCTGCCATGAATTTGCATTCAGGACTCAGGGAGTACACACTTACCAGTGCCCTTAAAGATAGCCGTTTTCCCCCAATGACAAGGGATGAGCTGCCACGGCTGTTCTGCTCAGTGTCTCTGCTCACTAACTTTGAAGATGTCTGTGATTATTTGGACTGGGAGGTGGGTGTACATGGCATTAGAATAGAATTCATCAATGAAAAAGGATCAAAACGCACCGCCACCTACCTACCGGAGGTTGCAAAGGAGCAAGGATGGGACCATATTCAGACCATAGACTCCTTACTGAGGAAAGGAGGATACAAAGCTCCAATTACTAATGAATTCAGGAAAACCATAAAACTGACCAGGTACCGTAGTGAAAAGATGACCTTGAGCTATGCTGAATACCTTGCTCATCGCCAGCATCATCATTTCCAAAATGGCATTGGGCATCCCCTTCCGCCATACAACCATTATTCC---
>HLphyDis3
ATGGCGGCCGGTTGCTGCGGGGTGAAGAAGCAGAAACTGTCCAGTTCGCCCCCCTCTGGCTCGGGTGGCGGTGGTGGCGCCTCCTCCTCCTCC---CACTGCAGCGGAGAGAGCCAGTGTCGAGCCGGGGAGCTGGGACTAGGAGGCGCCGGTACGCGGCTTAACGGGCTGGGAGGTCTCACTGGGGGAGGT---AGT---------GGCAGCGGCTGTACCCTCTCTCCCCCCCAGGGCTGCGGCGGCGGCGGC------GGGGGG------------------------------------ATTTCCCTGTCGCCACCTCCGAGCTGTGGAGTGGGGACCCTACTTTCCACCCCGGCCGCCGCCACCTCTTCCTCGCCCTCCTCTTCG---TCCGCCGCCTCGTCTTCATCTCCCAGCTCCCGGAAGATGGTGGTGTCAGCGGAGATGTGCTGCTTTTGCTTCGATGTGCTCTACTGTCACCTGTACGGATACCAGCAGCCCCGGACCCCCCGGTTCACCAACGAGCCCTACCCACTGTTTGTAACATGGAAAATTGGTCGAGACAAAAGATTGCGTGGATGCATAGGTACTTTTTCTGCCATGAATTTGCATTCTGGACTCAGGGAGTACACACTTACCAGTGCCCTTAAAGATAGCCGTTTTCCCCCAATGACAAGGGATGAACTGCCACGGCTCTTCTGCTCAGTGTCTCTGCTCACTAACTTTGAAGATGTCTGTGATTATTTGGACTGGGAGGTGGGTGTACATGGCATTAGAATAGAATTCATCAATGAAAAAGGATCAAAACGCACCGCCACCTACCTACCGGAGGTTGCAAAGGAGCAAGGATGGGACCATATTCAGACCATAGACTCCTTACTGAGGAAAGGAGGATACAAAGCTCCGATTACTAATGAATTTAGGAAAACCATAAAACTGACCAGGTACCGTAGTGAAAAGATGACCCTGAGCTATGCTGAATACCTTGCTCATCGCCAGCATCATCATTTCCAAAATGGCATTGGGCATCCCCTTCCACCATACAACCATTATTCC---
>dasNov3
ATGGCGGCGGGTTGCTGTGGGGTGAAGAAGCAGAAACTGTCCAGTTCGCCCCCCTCTGGCTCGGGTGGCGGTGGTGGCGCCTCCTCCTCCTCC---CACTGCAGCGGAGAGAGCCAGTGCCGAGCAGGGGAGCTGGGACTAGGAGGCGCCGGTACGCGGCTCAACGGGCTGGGAGGTTTAGCCGGAGGAGGT---AGC---------GGCAGCGGCTGTGCCCTCACTCCCCCCCAGGGCTGCGGTGGTGGCGGC------GGGGGT------------------------------------ATTTCCCTGTCGCCACCTCCGACCTGCGGAGTGGGGACCCTACTTTCTGCCCCGGCCCCCGCCACCTCTTCCTCACCCTCCTCCTCG---TCCGCGGCTTCGTCTTCATCGCCCGGCTCCCGGAAGATGGTGGTGTCAGCGGAGATGTGCTGCTTTTGCTTCGATGTGCTCTACTGTCACCTGTATGGATACCAGCAGCCCCGGACCCCCCGGTTCACCAACGAGCCCTACCCACTGTTTGTAACATGGAAGATTGGTCGAGACAAAAGATTGCGTGGATGCATAGGTACTTTTTCTGCCATGAATTTGCATTCAGGACTCAGGGAGTACACACTTACCAGTGCCCTTAAAGATAGCCGTTTCCCCCCTATGACAAGGGATGAGCTGCCACGGCTTTTCTGCTCAGTGTCTTTGCTTACTAACTTTGAAGATGTCTGTGATTATTTGGACTGGGAGGTGGGTGTACACGGCATTAGAATAGAATTCATCAATGAAAAAGGATCAAAACGCACCGCCACCTACCTACCGGAGGTTGCAAAGGAGCAAGGATGGGACCATATTCAGACCATAGACTCTTTACTGAGGAAAGGAGGATACAAAGCTCCGATCACTAATGAATTCAGGAAAACCATAAAACTGACCAGGTACCGTAGTGAAAAGATGACCCTGAGCTATGCTGAATACCTTGCTCATCGCCAGCATCATCATTTCCAAAATGGCATTGGTCATCCCCTTCCACCATACAACCATTATTCC---
>HLmolMol2
ATGGCGGCGGGTTGCTGCGGGGTGAAGAAGCAGAAACTGTCCAGTTCGCCCCCCTCTGGCTCGGGTGGCGGTGGCGGCGCCTCCTCCTCCTCC---CACTGCAGCGGAGAGAGCCAGTGTCGAGCCGGGGAGCTGGGACTAGGAGGCGCCGGTACGCGGCTCAACGGGCTGGGAGGTCTCACTGGGGGAGGT---AGC---------GGCAGCGGCTGTACCCTCTCTCCCCCCCAGGGTTGCGGCGGCGGCGGC------GGCGGCGGGGGG------------------------------ATTTCCCTGTCGCCACCTCCGAGCTGCGGAGTGGGGACCCTACTTTCCACCCCAGCCGCCGCCACCTCTTCCTCGCCCTCCTCGACG---TCCGCCGCCTCGTCCTCATCGCCCAGCTCCCGGAAGATGGTGGTGTCAGCGGAGATGTGCTGCTTTTGCTTCGATGTGCTCTACTGTCACCTGTACGGATACCAGCAGCCCCGGACCCCCCGATTCACCAACGAGCCCTACCCACTGTTTGTAACATGGAAGATTGGTCGAGACAAAAGATTGCGTGGATGCATAGGTACTTTTTCTGCCATGAATTTGCATTCAGGACTCAGGGAGTACACACTTACCAGTGCCCTTAAAGATAGCCGTTTCCCCCCAATGACAAGGGATGAACTGCCACGGCTCTTCTGCTCAGTCTCTCTGCTCACTAACTTTGAAGATGTTTGTGATTATTTGGACTGGGAGGTGGGTGTACATGGCATTAGAATAGAATTCATCAATGAAAAAGGATCAAAACGCACCGCCACCTACCTACCGGAGGTTGCAAAGGAGCAAGGATGGGACCATATTCAGACCATAGACTCCTTACTGAGGAAAGGAGGATACAAAGCTCCAATTACTAATGAATTCAGGAAAACCATAAAACTGACCAGGTACCGTAGTGAAAAGATGACCCTGAGCTATGCTGAATACCTTGCTCATCGCCAGCATCATCATTTCCAAAATGGCATCGGGCATCCTCTTCCGCCATACAACCATTATTCC---
>HLmyoMyo6
ATGGCGGCGGGTTGCTGCGGGGTGAAGAAGCAGAAACTGTCCAGTTCGCCCCCCTCTGGCTCGGGTGGCGGTGGTGGCGCCTCCTCCTTC------CACTGCAGCGGAGAGAGCCAGTGTCGAGCTGGGGAGCTGGGACTAGGAGGCGCCGGTACGCGGCTCAACGGGCTGGGAGGTCTCACTGGGGGAGGT---AGC---------GGCAGCGGCTGTACCCTCTCTCCCCCCCAGGGCTGCGGAGGCGGCGGC------GGGGGG------------------------------------ATTTCCCTGTCGCCACCTCCGAGCTGCGGAGTGGGGACCCTACTTTCCACCCCGGCTGCCGCCACCTCTTCCTCGCCCTCCTCGTCG---TCCGCCGCCTCGTCCTCATCGCCCAGCTCCCGGAAGATGGTGGTGTCAGCGGAGATGTGCTGCTTCTGCTTCGATGTACTCTACTGTCACCTGTACGGATACCAGCAGCCCCGGACTCCCCGGTTCACCAACGAGCCCTACCCACTGTTTGTAACATGGAAGATTGGTCGAGACAAAAGATTGCGTGGATGCATAGGTACTTTTTCTGCCATGAATTTGCATTCAGGACTCAGGGAGTACACACTTACCAGTGCCCTTAAAGATAGCCGATTTCCCCCAATGACAAGGGATGAACTGCCACGGCTCTTCTGCTCAGTGTCTCTGCTCACTAACTTTGAAGATGTTTGTGATTATTTGGACTGGGAGGTGGGTGTACATGGCATTAGAATAGAATTCATCAATGAAAAAGGATCAAAACGCACCGCCACCTACCTACCGGAGGTTGCAAAGGAGCAAGGATGGGACCATATTCAGACCATAGACTCCTTACTGAGGAAAGGAGGGTACAAAGCTCCGATTACTAATGAATTCAGGAAAACCATAAAACTTACCAGGTACCGTAGTGAAAAGATGACCCTGAGCTATGCTGAATACCTTGCTCATCGCCAGCATCATCATTTCCAAAATGGCATTGGGCATCCCCTTCCACCATACAACCATTATTCC---
>speTri2
ATGGCGGCGGGTTGCTGTGGGGTGAAGAAGCAGAAACTGTCCAGTTCGCCCCCCTCTGGCTCGGGTGGCGGTGGTGGCGCCTCCTCCTCCTCC---CACTGCAGCGGAGAGAGCCAGTGTCGAGCTGGGGAGCTGGGACTAGGAGGCGCCGGTACGCGGCTCAACGGGCTGGGCGGTCTAACCGGAGGAGGT---AGC---------GGCAGCGGCTGTACCCTCTCTCCCCCCCAGAGCTGCGGCGGCGGTGGG------GGG---------------------------------------ATATCCCTGTCGCCACCTCTCAGCTGTGGAGTAGGGACCCTACTTTCTACCCCGGCCGCCGCCACCGCTTCTTCGCCCTCCTCATCG---TCCGCCGCCTCGTCCTCATCGCCGGGCTCCCGGAAGATGGTGGTGTCAGCGGAGATGTGCTGCTTTTGCTTCGATGTGCTCTACTGTCACCTGTATGGATACCAGCAGCCCCGGACCCCCCGGTTCACCAACGAGCCCTACCCACTGTTTGTAACATGGAAGATTGGTCGAGACAAAAGATTGCGTGGATGCATAGGTACTTTTTCTGCCATGAATTTGCATTCAGGACTCAGGGAGTACACACTTACCAGTGCCCTTAAAGATAGCCGTTTTCCCCCAATGACAAGAGATGAGCTGCCACGGCTTTTTTGCTCAGTGTCTCTGCTCACTAACTTTGAAGATGTCTGTGATTATTTGGACTGGGAGGTGGGTGTACATGGCATTAGAATAGAATTCATCAATGAAAAAGGATCAAAACGCACCGCCACCTACCTACCGGAGGTTGCAAAGGAGCAAGGATGGGACCATATTCAGACCATAGACTCCTTACTGAGGAAAGGAGGATACAAAGCTCCGATTACTAATGAATTCAGGAAAACCATAAAACTGACCAGGTACCGTAGTGAAAAGATGACCTTGAGTTATGCTGAATACCTTGCTCATCGCCAGCATCATCACTTCCAAAATGGCATTGGGCATCCCCTTCCACCATACAACCATTATTCC---
>canFam3
ATGGCGGCGGGTTGCTGCGGGGTGAAGAAGCAGAAACTGTCCAGTTCGCCCCCCTCTGGCTCGGGTGGCGGTGGTGGCGCCTCCTCCTCCTCC---CACTGCAGCGGAGAGAGCCAGTGCCGAGCTGGGGAGCTGGGACTAGGAGGCGCCGGCACGCGGCTCAACGGGCTGGGAGGTCTATCTGGAGGAGGT---AGC---------GGCAGTGGCTGTACCCTCTCTCCCCCCCAGGGCTGCGGCGGCGGCGGC------GGGGGG------------------------------------ATTTCCCTGTCGCCACCTCCGAGCTGTGGAGTGGGGACCCTACTTTCTACCCCGGCCGCCGCCACCTCTTCCTCACCCTCCTTGTCC------GCCGCCTCGTCCTCATCGCCCGGCTCCCGGAAGATGGTGGTGTCAGCGGAGATGTGCTGCTTTTGCTTCGATGTGCTCTACTGTCACCTGTACGGATACCAGCAGCCCCGGACCCCCCGGTTCACCAACGAGCCCTACCCACTGTTTGTAACATGGAAGATTGGTCGAGACAAAAGATTGCGTGGATGCATAGGTACTTTTTCTGCCATGAACTTGCATTCAGGACTCAGGGAGTACACACTTACCAGTGCCCTTAAAGATAGCCGTTTCCCCCCAATGACAAGGGATGAGCTGCCACGGCTGTTCTGCTCAGTGTCTCTTCTCACTAACTTTGAAGATGTCTGTGATTATTTGGACTGGGAGGTGGGTGTACATGGCATTAGAATAGAATTCATCAATGAAAAAGGATCAAAACGCACCGCCACCTACCTACCGGAGGTTGCAAAGGAGCAAGGATGGGACCATATTCAGACCATAGACTCCTTACTGAGGAAAGGAGGATATAAAGCTCCAATTACTAATGAATTCAGGAAAACCATAAAACTGACCAGGTACCGTAGTGAAAAGATGACCCTGAGCTATGCTGAATACCTTGCTCATCGCCAGCATCATCATTTCCAAAATGGCATTGGGCATCCCCTTCCGCCATACAACCATTATTCC---
>musFur1
ATGGCGGCGGGTTGCTGCGGGGTGAAGAAGCAGAAACTGTCCAGTTCGCCCCCCTCTGGCTCGGGTGGCGGTGGTGGCGCCTCCTCCTCCTCC---CACTGCAGCGGAGAGAGCCAGTGCCGAGCTGGGGAGCTGGGACTAGGAGGCGCCGGCACGCGGCTCAACGGGCTGGGAGGTCTAGCCGGAGGAGGT---AGC---------GGCAGCGGCTGTACCCTCTCTCCCCCCCAGGGCTGCGGCGGCGGCGGC------GGGGGG------------------------------------ATTTCCCTGTCGCCACCTCCGAGCTGCGGAGTGGGGACCCTACTTTCTACCCCGGCCGCCGCCACCTCTTCCTCGCCCTCCTTGTCG---CCCGCCGCCTCGTCCTCATCGCCCGGCTCCCGGAAGATGGTGGTGTCAGCGGAGATGTGCTGCTTTTGCTTCGATGTGCTCTACTGTCACCTGTACGGATACCAGCAGCCCCGGACCCCCCGGTTCACCAACGAGCCCTACCCACTGTTTGTAACATGGAAGATCGGTCGAGACAAAAGATTGCGTGGATGCATAGGTACTTTTTCTGCCATGAACTTGCATTCAGGACTCAGGGAGTACACACTTACCAGTGCCCTTAAAGATAGCCGTTTCCCCCCAATGACAAGGGATGAGTTGCCACGGCTGTTCTGCTCAGTGTCTCTGCTCACTAACTTTGAAGATGTCTGTAATTATTTGGACTGGGAGGTGGGTGTACATGGCATTAGAATAGAATTCATCAATGAAAAAGGATCAAAACGCACCGCCACCTACCTACCGGAGGTTGCAAAGGAGCAAGGATGGGACCATATTCAGACCATAGACTCCTTACTGAGGAAAGGAGGATATAAAGCTCCGATTACTAATGAATTCAGGAAAACCATAAAACTGACCAGGTACCGTAGTGAAAAGATGACCCTGAGCTATGCCGAATACCTTGCTCATCGCCAGCATCATCATTTCCAAAATGGCATTGGGCATCCCCTTCCGCCATACAACCATTATTCC---
>otoGar3
ATGGCGGCGGGTTGCTGCGGGGTGAAGAAGCAGAAACTGTCCAGTTCGCCCCCCTCTGGCTCCGGTGGCGGTGGTGGCGCCTCCTCCTCCTCC---CACTGCAGCGGAGAGAGCCAGTGCCGAGCTGGGGAGCTGGGACTAGGAGGCGCCGGTACGCGGCTCAACGGGCTGGGAGGTCTAACCGGAGGAGGT---AGC---------GGCAGCGGCTGTACCCTCTCTCCCCCCCAGGGCTGCGGCGGCGGCGGC------GGGGGG------------------------------------ATCTCCCTGTCGCCACCTCCAAGCTGCGGAGTGGGGACCCTACTTTCTACCCCGGCCGCCGCCACCTCTTCCTCGCCCTCCTTATCG---TCCGTCGCCTCGTCCTCATCACCGGGCTCCCGGAAGATGGTGGTGTCAGCAGAGATGTGCTGCTTTTGCTTCGATGTGCTGTACTGTCACCTGTACGGATACCAGCAGCCCCGGACCCCCCGGTTCACCAACGAGCCCTACCCACTGTTTGTAACATGGAAGATTGGTCGAGACAAAAGATTGCGTGGATGCATAGGTACTTTTTCTGCCATGAATTTGCATTCAGGACTCAGGGAGTACACACTTACCAGTGCCCTTAAAGATAGCCGTTTTCCCCCAATGACGAGGGATGAGCTGCCACGACTTTTCTGCTCAGTGTCTCTGCTCACTAACTTTGAAGATGTCTGTGATTATTTGGACTGGGAGGTGGGTGTACATGGCATTAGAATAGAATTCATCAATGAAAAAGGATCAAAACGCACCGCCACCTACCTACCGGAGGTTGCAAAGGAGCAAGGATGGGACCATATTCAGACCATAGACTCCTTATTGAGGAAAGGAGGATACAAAGCTCCGATTACTAATGAATTCAGGAAAACCATAAAACTGACCAGGTACCGTAGTGAAAAGATGACCCTGAGCTATGCTGAATACCTTGCTCATCGCCAGCATCATCATTTCCAAAATGGCATTGGGCATCCCCTTCCACCATACAACCATTATTCC---
>ochPri3
ATGGCGGCGGGTTGCTGCGGGGTGAAGAAGCAGAAACTGTCCAGTTCGCCCCCCTCTGGCACGGGTGGCGGTAGCGGCGCCTCCTCCTCC------CACTGTAGCGGAGAGAGCCAGTGCCGAGCTGGGGAGCTAGGACTAGGAGGCGCCGGTACTCGGCTCAACGGGCTGGGAGGTCTAACCGGAGGAGGT---AGC---------GGCAGCGGCTGTACCCTCTCTCCCCCCCAGGGCTGCGGTGGCGGCGGC------GGGGGG------------------------------------ATCTCCCTGTCTCCACCTCCGAGCTGCGGAGTGGGAACCCTACTTTCCACGCCTGCCGCCGCCACCTCTTCCTCGCCCTCATCGTCC------GCCGCCTCGTCCTCATCGCCGGGCTCTCGGAAGATGGTGGTGTCTGCAGAGATGTGCTGCTTTTGCTTCGATGTGCTCTACTGTCACCTGTACGGCTACCAGCAGCCCCGGACCCCCCGGTTCACCAATGAGCCCTACCCACTGTTTGTAACATGGAAGATTGGTCGAGACAAAAGATTGCGTGGATGCATAGGTACTTTTTCTGCCATGAATTTGCATTCAGGACTCAGGGAGTACACACTTACCAGTGCCCTTAAAGACAGCCGTTTCCCTCCAATGACAAGGGATGAGCTGCCACGGCTTTTCTGCTCAGTGTCTCTGCTCACTAACTTTGAAGATGTCTGTGATTATTTGGATTGGGAGGTGGGTGTACATGGCATTAGAATAGAATTCATCAATGAAAAAGGATCAAAACGCACCGCCACCTACCTACCGGAGGTTGCAAAGGAGCAAGGATGGGACCATATTCAGACCATAGACTCCTTACTGAGGAAAGGAGGATACAAGGCTCCAATAACTAATGAATTCAGGAAAACCATAAAACTGACCAGGTACCGTAGTGAAAAGATGACCTTGAGCTATGCTGAATACCTTGCTCATCGCCAGCATCATCACTTCCAAAATGGTATTGGGCATCCCCTTCCACCATACAACCATTATTCC---
>saiBol1
ATGGCGGCGGGTTGCTGCGGGGTGAAGAAGCAGAAACTGTCCAGTTCGCCCCCCTCTGGCTCCGGTGGCGGTGGTGGCGCCTCCTCCTCCTCC---CACTGCAGCGGAGAGAGCCAGTGCCGAGCTGGGGAGCTGGGACTAGGAGGCGCCGGTACGCGGCTCAACGGGCTGGGAGGTCTAACCGGAGGAGGT---AGC---------GGCAGCGGCTGTACCCTCTCTCCCCCCGAGGGCTGCGGCGGCGGCGGG------GGG---------------------------------------ATCGCCCTGTCGCCACCACCGAGCTGCGGAGTGGGGACCTTACTTTCTACCCCGGCCGCCGCCGCCTCTTCCTCACCCTGCTCTTCG---TCCGCCGCCCCGTCCTCATCGCCGGGCTCCCGGAAGATGGTGGTGTCAGCAGAGATGTGCTGCTTTTGCTTCGATGTGCTCTACTGTCACCTGTACGGATACCAGCAGCCCCGGACCCCCCGATTCACCAACGAGCCCTACCCACTGTTTGTAACATGGAAGATTGGTCGAGACAAAAGATTACGTGGATGCATAGGTACTTTTTCTGCCATGAATTTGCATTCAGGACTCAGGGAGTACACACTTACCAGTGCCCTTAAAGATAGCCGTTTTCCCCCAATGACAAGGGATGAGCTGCCACGGCTTTTCTGCTCAGTGTCTCTGCTCACTAACTTTGAAGATGTCTGTGATTATTTGGACTGGGAGGTGGGTGTACATGGCATTAGAATAGAATTCATCAATGAAAAAGGATCAAAACGCACCGCCACCTACCTACCGGAGGTTGCAAAGGAGCAAGGATGGGACCATATTCAGACCATAGACTCCTTATTGAGGAAAGGAGGATACAAAGCTCCAATTACTAATGAATTCAGGAAAACCATAAAACTGACCAGGTATCGTAGTGAAAAGATGACCCTGAGCTATGCTGAATACCTTGCTCATCGCCAGCATCATCATTTCCAAAATGGCATTGGGCATCCCCTTCCACCATACAACCATTATTCC---
>triMan1
ATGGCGGCGGGTTGCTGCGGGGTGAAGAAGCAGAAACTGTCCAGTTCGCCCCCCTCCGGCTCGGGTGGCGGTGGTGGCGCCTCCTCCTCCTCC---CACTGCAGCGGAGAGAGCCAGTGCCGAGCAGGGGAGCTGGGACTAGGAGGCGCCGGTCCGCGGCTCAACGGGCTGGGAGGGCTGACCGGAGGAGGT---AGC---------GGCAGCGGCTGTACCCTCTCTCCCCCTCAGGGCTGCGGCGGCGGCGGC------GGGGGG------------------------------------ATTTCCCTGTCGCCACCTCCGAGCTGCGGAGTGGGGACCCTACTTTCTACTCCGGCCACCGCCACCTCTTCCTCACCCTGCTCTTCG---TCCGCCGCCTCGTCCTTATTGCCCGGTTCCCGGAAGATGGTGGTGTCAGCGGAGATGTGCTGCTTTTGCTTCGATGTGCTCTACTGTCACCTGTACGGATACCAGCAGCCCCGGACCCCCCGGTTCACCAACGAGCCCTACCCACTGTTTGTAACATGGAAGATTGGTCGAGACAAAAGATTGCGTGGATGCATAGGTACTTTTTCTGCCATGAATTTGCATTCAGGACTCAGGGAGTACACACTTACCAGTGCCCTTAAAGATAGCCGTTTTCCCCCAATGACAAGGGATGAGCTGCCACGGCTTTTCTGCTCAGTATCTCTGCTCACTAACTTTGAAGATGTCTGTGATTATTTGGACTGGGAGGTGGGTGTACATGGCATTAGAATAGAATTCATCAATGAAAAAGGATCAAAACGCACCGCCACCTACCTACCGGAGGTTGCAAAGGAGCAAGGATGGGACCACATTCAGACCATAGACTCCTTACTGAGGAAAGGAGGATACAAAGCTCCAATTACTAATGAATTCAGGAAAACCATAAAACTGACCAGGTACCGTAGTGAAAAGATGACCCTGAGCTATGCTGAATACCTTGCTCATCGCCAGCATCACCATTTCCAAAATGGCATTGGGCATCCCCTTCCACCATACAACCATTATTCC---
>conCri1
ATGGCGGCGGGCTGCTGCGGGGTGAAGAAGCAGAAACTGTCCAGTTCGCCCCCCTCTGGCTCGGGTGGCGGTGGTGGCGCCTCCTCCTCCTCC---CACTGCAGCGGAGAGAGCCAGTGCCGAGCTGGGGAGCTGGGACTAGGAGGCGCCGGTCCGCGGCTCAACGGGCTGGGCGGTCTAACCGGAGGAGGT---AGC---------GGCAGCGGCGGTACCCTCGCTCCCCCCCAGGGCTGCGGCGGCGGCGGC------GGGGGG------------------------------------CTTTCCCTGTCGCCACCTCCGAGCTGCGGAGTGGGGACCCTACTTTCTACCCCGGCCGCCGCCACCGCTTCCTCACCCTCCTCGTTG---TCCGCCGCCTCGTCCTCCTCACCCGGCTCCCGGAAGATGGTGGTGTCAGCGGAGATGTGCTGCTTTTGCTTCGATGTTCTCTACTGTCACCTGTACGGATACCAGCAGCCCCGGACCCCCCGGTTCACCAACGAGCCCTACCCACTGTTTGTAACATGGAAGATTGGTCGAGACAAAAGATTGCGTGGATGCATAGGTACTTTTTCTGCCATGAACTTGCATTCAGGACTCAGGGAGTACACACTTACCAGTGCCCTTAAAGATAGCCGTTTTCCCCCAATGACAAGGGATGAGCTCCCACGGCTGTTCTGCTCAGTGTCTCTACTCACTAACTTTGAAGATGTCTGTGATTATTTGGACTGGGAGGTGGGTGTACATGGCATTAGAATAGAATTCATCAATGAAAAAGGATCAAAACGCACCGCCACCTACCTACCGGAGGTTGCAAAGGAGCAAGGATGGGACCATATTCAAACCATAGACTCCTTACTGAGGAAAGGAGGATACAAAGCTCCGATTACTAATGAATTCAGGAAAACCATAAAACTGACCAGGTACCGTAGTGAAAAGATGACCCTGAGCTATGCTGAGTACCTTGCTCATCGCCAGCATCATCATTTCCAAAATGGCATTGGGCATCCCCTTCCACCATACAACCATTATTCC---
>HLturTru3
ATGGCGGCGGGTTGCTGCGGGGTGAAGAAGCAGAAACTGTCCAGTTCGCCCCCCTCTGGCTCGGGTGGCGGTGGTGGCGCCTCCTCCTCCTCC---CACTGCAGCGGAGAGAGCCAGTGCCGAGCCGGGGAGCTGGGACTAGGAGGCGCCGGTACGCGGCTCAACGGTCTAGGAGGTCTAGCCGGAGGAGGT---AGC---------GGCAGCGGCTGTACCCTCTCTCCCCCCCAGGGCTGCGGCGGCGGCGGC------GGGGGA------------------------------------ATCTCCCTGTCGCCCCCTCCGAGCTGCGGAGTGGGCACCCTACTTTCTCCCCCGGCCGCCGCCACCTCACCCTCGCCCTCCTTGCCG---TCCGCCGCCTCGTCCTCATCGCCCAGCTCCCGGAAGATGGTGGTGTCAGCGGAGATGTGCTGCTTTTGCTTCGATGTGCTCTACTGTCACCTGTACGGATACCAGCAGCCCCGGACCCCCCGGTTCACCAACGAGCCCTACCCACTGTTTGTAACATGGAAGATTGGTCGAGACAAAAGATTGCGTGGATGCATAGGTACTTTTTCTGCCATGAATTTGCATTCAGGACTCAGGGAGTACACACTTACCAGCGCCCTTAAAGATAGCCGTTTTCCCCCAATGACAAGGGATGAGCTGCCGCGGCTGTTCTGCTCAGTGTCTCTGCTCACTAACTTCGAAGACGTCTGTGATTATTTGGACTGGGAGGTGGGTGTACATGGCATTAGAATAGAATTCATCAATGAAAAAGGATCAAAACGCACCGCCACCTACCTACCGGAGGTTGCAAAGGAGCAAGGATGGGACCATATTCAGACCATAGACTCCTTACTGAGGAAAGGAGGATACAAAGCTCCGATTACTAATGAATTCAGGAAAACCATAAAACTGACCAGGTACCGTAGTGAAAAGATGACCTTGAGCTATGCTGAATACCTTGCTCATCGCCAGCATCATCATTTCCAAAATGGCATTGGGCATCCCCTTCCGCCATACAACCATTATTCC---
>oryAfe1
ATGGCGGCGGGTTGCTGCGGGGTGAAGAAGCAGAAACTGTCCAGTTCGCCCCCCTCCGGCTCGGGTGGCGGTGGTGGCGCCTCCTCCTCCTCC---CACTGTAGCGGAGAGAGCCAGTGCCGAGCAGGGGAGCTGGGACTAGGAGGCGCCGGTCCGCGGCTCAACGGTCTGGGAGGACTGACCGGAGGAGGT---AGC---------GGCAGCGGCTGTACCGTCTCTCCCCCCCAGGGCTGCGGCGGCGGCGGG------GGG---------------------------------------ATTTCCCTGTCGCCACCTCCGGGCTGCGGAGTGGGGACCCTACTTTCTACCCCGGCCGCCGCCACCTCTTGCTCGCCCTCCTCTTCG---TCCGCCGCCTCGTCCTCATCTCCCGGTTCCCGGAAGATGGTGGTGTCAGCGGAGATGTGCTGCTTTTGCTTCGATGTGCTCTACTGTCACCTGTACGGATACCAGCAGCCCCGGACCCCCCGGTTCACCAACGAGCCCTACCCACTGTTTGTAACATGGAAGATTGGTCGAGACAAAAGATTACGTGGATGCATAGGTACTTTTTCTGCCATGAATTTGCATTCAGGACTCAGGGAGTACACACTTACCAGTGCCCTTAAAGATAGCCGTTTTCCCCCAATGACAAGGGATGAGCTACCACGGCTTTTCTGCTCAGTGTCTCTGCTCACTAATTTTGAAGATGTCTGTGATTATTTGGACTGGGAGGTGGGTGTACATGGCATTAGAATAGAATTCATCAATGAAAAAGGATCAAAACGCACCGCCACCTACCTACCGGAGGTTGCAAAGGAGCAAGGATGGGACCATATTCAGACCATAGACTCCTTACTGAGGAAAGGAGGATACAAAGCTCCGATTACTAATGAATTCAGGAAAACCATAAAATTGACCAGGTACCGTAGTGAAAAGATGACCCTGAGCTATGCGGAATATCTTGCTCATCGCCAGCATCATCATTTCCAAAATGGCATCGGGCATCCCCTTCCACCGTACAACCATTATTCC---
>cavPor3
ATGGCGGCGGGTTGCTGTGGGGTGAAGAAACAGAAACTGTCCAGTTCGCCCCCCTCTGGCTCGGGTGGCGGTGGTGGCGCCTCCTCCTCCTCC---CACTGCAGCGGAGAGAGCCAGTGTCGAGCTGGGGAGCTGGGACTAGGAGGCGCCGGTACAAGGCTCAACGGGCTGGGAGGTCTAACCGGAGGAGGT---AGC---------AGCGGTGGCTGTACCCTCTCTCCCCCCCAGGGCTGCGGTGGCGGCGGC------GGCGGCAGCGGGGGG---------------------------ATTTCCCTCTCGCCACCTCTGAGCTGTGGAGTGGGGACCCTACTTTCTACCCCAGCCGCCGCCACCGTTTCCTCGCCTTCCTCTTCG---TCCGCCGCCTCGTCCTCATCACCGGGCTCCCGGAAGATGGTGGTGTCAGCGGAGATGTGCTGCTTTTGCTTCGATGTGCTCTACTGTCACCTGTACGGATACCAGCAGCCCCGTACCCCCCGGTTCACCAACGAGCCCTACCCACTGTTTGTAACGTGGAAGATTGGTCGAGACAAAAGATTGCGTGGATGCATAGGTACTTTTTCTGCCATGAATTTGCATTCAGGACTCAGGGAGTACACACTTACCAGTGCCCTTAAAGATAGCCGTTTTCCCCCAATGACAAGGGATGAGCTGCCACGGCTTTTCTGCTCAGTGTCTCTGCTTACTAATTTTGAAGATGTCTGTGATTATTTGGACTGGGAGGTGGGTGTACATGGCATTAGAATAGAATTCATCAATGAAAAAGGATCAAAACGCACCGCCACCTACCTACCGGAGGTTGCAAAGGAGCAAGGATGGGACCATATTCAGACCATAGACTCCTTACTAAGAAAAGGAGGATACAAAGCTCCAATTACTAATGAATTCAGGAAAACCATAAAACTGACCAGATACCGTAGTGAAAAGATGACCCTGAGCTATGCTGAATACCTTGCTCATCGCCAACATCATCATTTCCAAAATGGCATTGGACATCCCCTTCCGCCATACAACCATTATTCC---
>ailMel1
------------------------------------------------------------------------------GCCTCCTCCTCCTCC---CACTGCAGCGGAGAGAGCCAGTGTCGAGCTGGGGAGCTGGGACTAGGAGGCGCCGGCACGCGGCTCAACGGGCTGGGAGGTCTAGCCGGAGGAGGT---AGC---------GGCAACGGCTGTACCCTCTCTACCCCCCAGGGCTGCGGCGGCGGCGGG------GGG---------------------------------------ATTTCCCTGTCGCCACCTCCGAGCTGCGGAGTGGGGACCCTACTTTCTACCCCGGCCGCCGCCACCTCTTCCTCGCCCTCCTTGTCG---TCCGCCGCCTCGTCCTCGTCGCCCGGCTCCCGGAAGATGGTGGTGTCAGCGGAGATGTGCTGCTTTTGCTTCGATGTGCTCTACTGTCACCTGTACGGATACCAGCAGCCCCGGACCCCCCGGTTCACCAACGAGCCCTACCCACTGTTTGTAACATGGAAGATTGGTCGAGACAAAAGATTGCGTGGATGCATAGGTACTTTTTCTGCCATGAACTTGCATTCAGGACTCAGGGAGTACACACTTACCAGTGCCCTTAAAGATAGCCGTTTTCCCCCAATGACAAGGGACGAGTTGCCACGGCTGTTCTGCTCAGTGTCTCTGCTCACTAACTTTGAAGATGTCTGTGATTATTTGGACTGGGAGGTGGGTGTACATGGCATTAGAATAGAATTCATCAATGAAAAAGGATCAAAACGCACCGCCACCTACCTACCGGAGGTTGCAAAGGAGCAAGGATGGGACCATATTCAGACCATAGACTCATTACTGAGGAAAGGAGGATATAAAGCTCCGATTACTAATGAATTCAGGAAAACCATAAAACTGACCAGGTACCGTAGTGAAAAGATGACCCTGAGCTATGCTGAATACCTTGCTCATCGCCAGCATCATCATTTCCAAAATGGCATTGGGCATCCCCTTCCGCCATACAACCATTATTCC---
>rn6
ATGGCGGCGGGTTGCTGTGGGGTGAAGAAGCAGAAACTGTCCAGTTCGCCCCCCTCCGGCTCGGGTGGCGGTGGTGGCGCCTCCTCCTCCTCC---CACTGCAGCGGGGAGAGCCAGTGCCGAGCCGGGGAGCTGGGACTAGGAGGCGCCGGGACGCGGCTCAACGGACTGGGCGGGCTGAGCGGCGGCGGC---GGCAGCGGCGGCGGCGGCGGCTGTACCCTCTCTCCCCCTCAGGGCTGCGGCGGCGGCGGC------GGCGGCGGGGGC------------------------------ATCTCGCTGTCTCCACCTCTGAGCTGCGGAGTGGGAACCCTACTTTCTACTCCGGCCGCCGCCACCGCCTCCTCGCCGTCCTCCTCG---------------TCTTCATCCCCCGGCTCCCGGAAGATGGTGGTGTCAGCGGAGATGTGCTGCTTTTGCTTCGATGTGCTCTACTGTCACCTGTATGGATACCAGCAGCCCCGGACCCCCCGCTTCACCAACGAGCCCTACCCACTGTTTGTAACGTGGAAGATTGGTCGAGACAAAAGACTGCGTGGATGCATAGGTACCTTTTCTGCCATGAATTTGCATTCAGGACTCAGGGAGTACACACTTACCAGTGCCCTTAAAGACAGCCGTTTTCCACCAATGACAAGGGATGAGCTGCCACGGCTTTTCTGCTCGGTGTCTCTGCTCACTAACTTTGAAGATGTTTGTGACTATTTGGACTGGGAGGTGGGTGTGCATGGCATTAGAATAGAATTCATCAATGAAAAAGGATCAAAACGCACCGCCACCTACCTACCGGAGGTTGCAAAGGAGCAAGGATGGGACCATATTCAGACCATAGACTCATTACTGAGAAAAGGAGGATACAAAGCTCCAATCACTAATGAATTCAGAAAAACCATAAAGCTGACCAGGTACCGTAGTGAAAAGATGACCTTGAGTTATGCTGAATACCTTGCTCATCGCCAGCATCATCACTTCCAAAATGGCATCGGGCATCCCCTTCCGCCATACAACCATTATTCC---
>mm10
ATGGCGGCGGGTTGCTGTGGGGTGAAGAAGCAGAAACTGTCCAGTTCGCCCCCCTCCGGCTCGGGTGGTGGTGGTGGCGCCTCCTCCTCCTCT---CACTGCAGCGGGGAGAGCCAGTGCCGAGCCGGGGAGCTGGGACTAGGAGGCGCCGGGACGCGGCTCAACGGACTGGGCGGGCTGAGCGGCGGCGGC---GGCAGCGGCGGCGGCGGTGGCTGTCCCCTCTCTCCCCCTCAGGGCTGCGGCGGCGGCGGC------GGCGGCGGCGGCGGCGGCGGCAGCGGCAGCGGCGGCGGGGGCATCTCGCTGTCTCCACCTCTGAGCTGCGGAGTGGGAACCCTACTTTCTACTCCGGCCGCCGCCACCGCCTCCTCGCCGTCCTCCTCG---------------TCCTCATCCCCCGGCTCCCGGAAGATGGTGGTGTCAGCGGAGATGTGCTGCTTCTGCTTCGATGTGCTCTACTGTCACCTGTACGGATACCAGCAGCCCCGGACCCCCCGCTTCACCAACGAGCCCTACCCACTGTTTGTAACATGGAAGATTGGTCGAGACAAAAGACTGCGTGGATGCATAGGTACCTTTTCTGCCATGAATTTGCATTCAGGACTCAGGGAGTACACACTTACCAGTGCCCTTAAAGACAGCCGTTTTCCACCAATGACAAGGGATGAGCTGCCAAGGCTTTTCTGCTCGGTGTCTCTGCTCACTAACTTTGAAGATGTTTGCGACTATTTGGACTGGGAGGTGGGTGTGCATGGCATTAGAATAGAATTCATCAATGAAAAAGGATCAAAACGCACCGCCACCTACCTACCGGAGGTTGCAAAGGAGCAAGGATGGGACCATATTCAGACCATAGACTCATTACTGAGAAAAGGAGGATACAAAGCTCCAATTACTAATGAATTCAGAAAAACCATAAAGCTGACCAGGTACCGTAGTGAAAAGATGACCTTGAGTTATGCTGAATACCTTGCTCATCGCCAGCATCATCATTTCCAAAATGGCATCGGGCATCCCCTTCCGCCATACAACCATTATTCC---
>balAcu1
---------------------------------------------------------------------------------------------------------------------------------------------------------------------------------------------------------------------------------TCTCCCCCTCAGGGCTGCGGCGGCGGCGGC------GGGGGA------------------------------------ATCTCCCTGTCGCCCCCTCCGAGCTGCGGAGTGGGCACCCTACTTTCTCCCCCGGCCGCCGCCACCTCACCCTCGCCCTCCTTGTCG---TCCGCCGCCTCGTCCTCATCGCCCGGCTCCCGGAAGATGGTGGTGTCAGCGGAGATGTGCTGCTTTTGCTTCGATGTGCTCTACTGTCACCTGTATGGATACCAGCAGCCCCGGACCCCCCGGTTCACCAACGAGCCCTACCCACTGTTTGTAACATGGAAGATTGGTCGAGACAAAAGATTGCGTGGATGCATAGGTACTTTTTCTGCCATGAATTTGCATTCAGGACTCAGGGAGTACACACTTACCAGTGCCCTTAAAGATAGCCGTTTTCCCCCAATGACAAGGGACGAGCTGCCGCGGCTGTTCTGCTCAGTGTCTCTGCTCACTAACTTCGAAGACGTCTGTGATTATTTGGACTGGGAGGTGGGTGTACATGGCATTAGAATAGAATTCATCAATGAAAAAGGATCAAAACGCACCGCCACCTACCTACCGGAGGTTGCAAAGGAGCAAGGATGGGACCATATTCAGACCATAGACTCCTTACTGAGGAAAGGAGGATACAAAGCTCCGATTACTAATGAATTCAGGAAAACCATAAAACTGACCAGGTACCGTAGTGAAAAGATGACCTTGAGCTATGCTGAATACCTTGCTCATCGCCAGCATCATCATTTCCAAAATGGCATTGGGCATCCCCTTCCGCCATACAACCATTATTCC---
>bosTau8
NNNNNNNNNNNNNNNNNNNNNNNNNNNNNNNNNNNNNNNNNNNNNNNNNNNCCCTCTGGCTCGGGTGGCGGTGGTGGCGCCTCCTCCTCCTCC---CACTGCAGTGGAGAGAGCCAGTGCCGAGCAGGGGAGCTGGGACTAGGAGGCGCCGGTACGCGGCTCAACGGGCTAGGAGGTCTAGCCGGAGGAGGT---AGC---------GGCAGCGGCTGTACCCTCTCTCCCCCCCAGGGCTGCGGCGGCGGCGGC------GGGGGG------------------------------------ATTTCCTTGTCGCCCCCTCCGAGCTGCGGAGTGGGGACCCTACTTTCTACCCCGGCCGCCGCCACCTCTCCCTCGCCCTCCTTGTCG---TCCGCCGCCTCGTCCTCATCGCCCGGCTCCCGGAAGATGGTGGTGTCAGCGGAGATGTGCTGCTTTTGCTTCGATGTGCTCTACTGTCACCTGTACGGATACCAGCAGCCCCGGACCCCCCGGTTCACCAACGAGCCCTACCCACTGTTTGTAACATGGAAGATTGGTCGAGACAAAAGATTGCGTGGATGCATAGGTACTTTTTCTGCCATGAATTTGCATTCAGGACTCAGGGAGTACACACTTACCAGTGCCCTTAAAGATAGCCGTTTTCCCCCAATGACAAGGGATGAGCTGCCACGGCTGTTCTGCTCAGTGTCTCTGCTCACTAACTTCGAAGACGTCTGTGATTATTTGGACTGGGAGGTGGGTGTACATGGCATTAGAATAGAATTCATCAATGAAAAAGGATCAAAACGCACCGCCACCTATCTACCGGAGGTTGCAAAGGAGCAAGGATGGGACCACATTCAGACCATAGACTCCTTACTGAGAAAAGGAGGATACAAAGCTCCGATTACTAATGAATTCAGGAAAACCATAAAACTGACCAGGTACCGTAGTGAAAAGATGACCTTGAGCTATGCTGAATACCTTGCTCATCGCCAGCATCATCATTTCCAAAATGGCATTGGGCATCCCCTTCCACCATACAACCATTATTCC---
>HLpipKuh2
ATGGCGGCGGGTTGCTGCGGGGTGAAGAAGCAGAAACTGTCCAGTTCGCCCCCCTCTGGCTCGGGTGGCGGTGGTGGCGCCTCCTCCTCC------CACTGCATCGGAGAGAGCCCGTGTCGAGCTGGGGAGCTGGGACTGGGAGGCGCCGGTACGCGGCTCAACGGGCTGGGAGGTCTCACTGGGGGAGGT---AGC---------GGCGGTGGCTGTACCCTCTCTCCCCCCCAGGGCTGCGGAGGCGGCGGC------GGGGGG------------------------------------ATTTCCCTGTCGCCACCTCCGAGCTGCGGAGTGGGGACCCTACTTTCCACCCCGGCTGCCGCCACCTCTTCCTCGCCCTCCTCGTCG---TCCGCCGCCTCGTCCTCATCGCCCAGCTCCCGGAAGATGGTGGTGTCAGCGGAGATGTGCTGCTTTTGCTTCGATGTACTCTACTGTCACCTGTACGGATACCAGCAGCCCCGGACTCCCCGGTTCACCAACGAGCCCTACCCACTGTTTGTAACGTGGAAGATTGGTCGAGACAAAAGATTGCGTGGATGCATAGGTACTTTTTCTGCCATGAATTTGCATTCAGGACTCAGGGAGTACACACTTACCAGTGCCCTTAAGGATAGCCGTTTCCCCCCAATGACAAGGGATGAACTGCCACGGCTCTTCTGCTCAGTGTCTCTGCTCACTAACTTTGAAGATGTTTGTGACTATTTGGACTGGGAGGTGGGTGTACATGGCATTAGAATAGAATTCATCAATGAAAAAGGATCAAAACGCACCGCCACCTACCTACCAGAGGTTGCAAAGGAGCAAGGATGGGACCATATTCAGACCATAGACTCCTTACTGAGGAAAGGAGGGTACAAAGCTCCGATTACTAATGAATTCAGGAAAACCATAAAACTTACCAGGTACCGTAGTGAAAAGATGACCCTGAGCTATGCTGAATACCTTGCTCATCGCCAGCATCATCATTTCCAAAATGGCATTGGGCATCCCCTTCCACCATACAACCATTATTCC---
>HLrouAeg4
ATGGCGGCGGGCTGCTGCGGGGTGAAGAAGCAGAAACTGTCCAGTTCGCCCCCCTCTGGCTCGGGTGGCGGTGGTGGCGCCTCCTCCTCCTCC---CACTGCAGCGGAGAGAGCCAGTGCCGAGCCGGCGAGCTGGGACTAGGAGGCGCCGGTACGCGGCTCAACGGGCTGGGAGGGCTCAGCGGAGGAGGT---AGC---------GGCAGCGGCTGTACCCTCTCTCCCCCCCAGGGCTGCGGCGGTGGCGGC------GGGGGT------------------------------------ATTTCCCTGTCGCCACCTCCGAGCTGCGGAGTGGGGACCCTACTTTCCACGCCAGCCGCCTCCATCTCTTCCTCGCCCTCCTTGTCG---TCCGGCGTCTCGTCCTCGTCGCCCGGCTCCCGGAAGATGGTGGTGTCAGCGGAGATGTGCTGCTTTTGCTTCGATGTGCTCTACTGTCACCTGTATGGATACCAGCAGCCCCGGACCCCTCGGTTCACCAACGAACCCTACCCACTGTTTGTAACATGGAAGATTGGTCGAGACAAAAGACTGCGTGGATGCATAGGTACTTTTTCTGCCATGAATTTGCATTCAGGACTCAGGGAGTACACACTTACCAGTGCCCTTAAAGATAGCCGTTTTCCCCCAATGACAAGGGATGAGCTGCCACGGCTCTTCTGCTCAGTTTCTCTGCTCACTAACTTTGAAGATGTCTGTGATTATTTGGACTGGGAGGTGGGTGTACATGGCATTAGAATAGAATTCATCAATGAAAAAGGATCAAAACGCACCGCCACCTACCTACCGGAGGTTGCAAAGGAGCAAGGATGGGACCATATTCAGACCATAGACTCTTTACTGAGGAAAGGAGGATACAAAGCTCCAATTACCAGTGAATTCAGGAAAACCATAAAACTGACCAGGTACCGTAGTGAAAAGATGACCCTGAGCTATGCTGAATACCTTGCTCATCGCCAGCATCATCATTTCCAAAATGGCATTGGGCATCCCCTTCCACCATACAACCATTATTCC---
>micMur3
ATGGCGGCGGGTTGCTGCGGGGTGAAGAAGCAGAAACTGTCCAGTTCGCCCCCCTCTGGCTCGGGTGGCGGTGGTGGCGCCTCCTCCTCCTCC---CACTGCAGCGGAGAGAGCCAGTGCCGAGCTGGGGAGCTGGGACTAGGAGGCGCCGGTACGCGGCTCAACGGGCTGGGAGGTCTAGCCGGAGGAGGT---AGC---------GGCAGCGGCTGTACCCTCTCTCCCCCCCAGGGTTGCGGCGGCGGCGGC------GGGGGG------------------------------------ATCTCCCTGTCGCCACCTCCGAGCTGCGGAGTGGGAACGCTACTTTCTACCCCGGCCGCCGCCACCTCTTCCTCGCCCTCCTTATCG---TCCGCCGCCTCGTCCTCATCGCCCGGCTCCCGGAAGATGGTGGTGTCAGCAGAGATGTGCTGCTTTTGCTTCGATGTGCTCTACTGTCACCTGTATGGATACCAGCAGCCCCGGACCCCCCGGTTCACCAACGAACCCTACCCACTGTTTGTAACATGGAAGATTGGTCGAGACAAAAGATTGCGTGGATGCATAGGTACTTTTTCTGCCATGAATTTGCATTCAGGACTCAGGGAGTACACACTTACCAGTGCCCTTAAAGATAGCCGTTTCCCCCCAATGACAAGGGATGAGCTGCCACGACTTTTCTGCTCAGTGTCTCTGCTCACTAACTTTGAAGATGTCTGTGATTATTTGGACTGGGAGGTGGGTGTACATGGCATTAGAATAGAATTCATCAATGAAAAAGGATCAAAACGCACCGCCACCTACCTACCGGAGGTTGCAAAGGAGCAAGGATGGGACCATATTCAGACCATAGACTCCTTATTGAGGAAAGGAGGATACAAAGCTCCGATTACTAATGAATTCAGGAAAACCATAAAACTGACCAGGTACCGTAGTGAAAAGATGACCCTGAGCTATGCTGAATACCTTGCTCATCGCCAGCATCATCATTTCCAAAATGGCATTGGGCATCCCCTTCCGCCATACAACCATTATTCC---
>lepWed1
ATGGCGGCGGGTTGCTGCGGGGTGAAGAAGCAGAAACTGTCCAGTTCGCCCCCCTCTGGCTCGGGTGGCGGTGGTGGCGCCTCCTCCTCCTCC---CACTGCAGCGGAGAGAGCCAGTGCCGAGCTGGGGAGCTGGGACTAGGAGGCGCCGGCACGCGGCTCAACGGGCTGGGAGGTCTAGCCGGAGGAGGT---AGC---------GGCAGCGGCTGTACCCTCTCTCCCCCCCAGGGCTGCGGCGGCGGCGGC------GGGGGG------------------------------------ATTTCCCTGTCGCCACCTCCGAGCTGCGGAGTGGGGACCCTACTTTCTACCCCGGCCGCCGCCACCTCTTCCTCGCCCTCCTTGTCG---TCCGCCGCCTCGTCCTCATCGCCCGGCTCCCGGAAGATGGTGGTGTCAGCGGAGATGTGCTGCTTTTGCTTCGATGTGCTCTACTGTCACCTGTACGGATACCAGCAGCCCCGGACCCCCCGGTTCACCAACGAGCCCTACCCACTGTTTGTAACGTGGAAGATCGGTCGAGACAAAAGATTGCGTGGATGCATAGGTACTTTTTCTGCCATGAACTTGCATTCAGGACTCAGGGAGTACACACTTACCAGTGCCCTTAAAGATAGCCGTTTTCCCCCAATGACAAGGGACGAGTTGCCACGGCTGTTCTGCTCAGTGTCTCTGCTCACTAACTTTGAAGATGTCTGTGATTATTTGGACTGGGAG---------------------------------------------------------------------------------------------------------------------------------------------------------------------------------------------------------------------------------------------------------------------------------------------------------------
>echTel2
ATGGCGGCGGGTTGCTGCGGGGTGAAGAAGCAGAAACTGTCCAGTTCGCCCCCCTCCGGCTCGGGTGGCGGTGGTGGCGCCTCCTCCTCCTCC---CACTGCAGCGGCGAGAGCCAGTGCCGAGCGGCCGAGCTGGGACTCGGAGGCGCCGGTCCGCGGCTCAACGGGCTGGGAGGGCTGACCGGAGGAGGT---AGC---GGCAGCGGCAGCGGCTGTACTCTCTCTCCCCCCCAGGGCGGCGGCGGCGGCGGC------GGCGGGGGG---------------------------------CTCTCCCTGTCGCCACCTCCGAGCTGCGGAGTGGGGACCCTACTTTCTACCCCGGCCGCCGCCACCTCTTCCTCGCCCTCCTCTTCG---TCCGCCGCCTCGTCCTCCTCGCCGGGTTCCCGGAAGATGGTGGTGTCCGCGGAGATGTGCTGCTTCTGCTTCGATGTGCTCTACTGTCACCTGTACGGATACCAGCAGCCTCGGACCCCCCGCTTCACCAACGAGCCCTACCCACTGTTTGTAACATGGAAGATTGGTCGAGACAAAAGATTGCGTGGATGCATAGGTACTTTTTCTGCCATGAATTTGCATTCAGGACTCAGGGAGTACACACTTACCAGTGCCCTTAAAGATAGCCGTTTCCCCCCAATGACAAGGGGCGAGCTGCCACGGCTTTTCTGCTCGGTGTCTCTGCTCACTAACTTCGAAGATGTCTGTGATTATTTGGATTGGGAGGTGGGTGTACATGGCATTAGAATAGAATTCATCAATGAAAAAGGATCAAAGCGCACCGCCACCTACCTACCGGAGGTTGCAAAGGAGCAAGGATGGGACCACATTCAGACCATAGACTCCTTACTGAGGAAAGGAGGATACAAAGCTCCGATTACTAATGAATTCAGGAAAACCATAAAACTGACCAGGTACCGTAGTGAAAAGATGACCCTGAGCTATGCTGAATACCTTGCTCATCGCCAGCATCATCATTTCCAAAATGGCATTGGGCATCCCCTGCCACCATACAACCATTATTCC---
>eriEur2
ATGGCGGCGGGTTGCTGTGGGGTGAAGAAGCAGAAACTGTCCAGTTCGCCCCCCTCTGGCTCGGGTGGCGGTGGTGGCACCTCCTCCTCCTCC---CACTGCAGCGGAGAGAGTCAGTGCCGAGCTGGAGAGCTGGGACTCGGAGGCACTGCTCCGCGGCTTAACGGGCTGGGAGGTCTGACCGGAGGAGGAGGTAGT---------GGCAGCGTTTGTACCCTCTCCCCCACTCAGGGTTGCGGCGGCGGCGGC------GGGGGGGGG---------------------------------ATTTCCCTGTCGCCACCTCCGAGCTGCGGAGTGGGGACACTACTTTCTAGCCCGGCCGCCGCCACCGCTTCCTCGCCTTCCGCGTTT---TCCGCCGCCTTGTCCTCATCACCCGGCTCCCGGAAGATGGTGGTGTCAGCGGAGATGTGCTGCTTTTGCTTCGATGTTCTCTACTGTCACCTGTATGGATACCAGCAGCCTCGGTCCCCCCGGTTCACCAACGAACCCTACCCACTGTTTGTAACATGGAAGATTGGTCGAGACAAAAGACTACGTGGATGCATAGGTACTTTTTCTGCCATGAATTTGCATTCAGGACTCAGGGAGTACACACTTACCAGTGCCCTTAAAGATAGCCGTTTCCCCCCAATGACAAGGGATGAGTTACCACGGCTGTTTTGCTCAGTGTCTCTGCTCACTAACTTTGAAGATGTCTGTGATTATTTGGACTGGGAGGTCGGTGTACATGGCATTAGAATAGAATTCATCAATGAAAAAGGATCAAAACGCACCGCCACCTACCTACCGGAGGTTGCAAAGGAGCAAGGATGGGACCATATTCAGACCATAGACTCCTTACTGAGGAAAGGAGGATACAAAGCTCCGATTACTAATGAATTCAGGAAAACCATAAAACTGACCAGGTACCGCAGTGAAAAGATGACTCTGAGCTATGCAGAATACCTTGCTCATCGCCAGCATCATCATTTCCAAAATGGCATTGGGCATCCCCTCCCACCATACAACCATTATTCC---
>hetGla2
ATGGCGGCGGGTTGCTGTGGGGTAAAGAAACAGAAACTGTCCAGTTCGCCCCCCTCTGGCTCGGGTGGCGGTGGTGGCGCCTCCTCCTCCTCC---CACTGCAGCGGAGAGAGCCAGTGTCGAGCTGGGGAGCTGGGACTAGGAGGCGCCGGTACGAGGCTCAACGGGCTTGGAGGTCTAACTGGAGGAGGT---AGC---------AGCAGTGGCTGTACCCTCTCTACCCCCCAGGGTTGCGGTGGCGGCGGC------GGCGGGGGG---------------------------------ATCTCCCTCTCGCCACCTCTGAGCTGCGGAGTGGGGACCTTACTTTCTACCCCGGCCGCCGCCACCGCTTCCTCGCCCTCTTCGTCC------GCCGCCTTGTCCTCATTACCGGGCTCCCGGAAGATGGTGGTTTCAGCGGAGATGTGCTGCTTTTGCTTCGATGTGCTCTACAGTCACCTGTACGGATACCAGCAGCCCCGTACCCCCCGGTTCACCAACGAGCCCTACCCACTGTTTGTAACATGGAAGATTGGTCGAGACAAAAGATTGCGTGGATGCATAGGTACTTTTTCTGCCATGAATTTGCATTCAGGACTCAGGGAGTACACACTTACCAGTGCCCTTAAAGATAGCCGTTTTCCCCCAATGACAAGGGATGAGCTGCCACGGCTTTTCTGCTCAGTGTCTCTGCTCACTAACTTTGAAGATGTCTGTGATTATTTGGACTGGGAGGTGGGTGTACATGGCATTAGAATAGAATTCATCAATGAAAAAGGATCAAAACGCACCGCCACCTACCTACCGGAGGTTGCAAAGGAGCAAGGATGGGACCATATTCAGACCATAGATTCCTTACTAAGGAAAGGAGGATACAAAGCTCCAATTACTAATGAATTCAGGAAAACCATAAAACTGACCAGATACCGTAGTGAAAAGATGACCCTGAGTTATGCTGAATACCTTGCTCATCGCCAACATCATCATTTTCAAAATGGCATTGGGCATCCCCTTCCGCCATACAACCATTATTCC---
>sorAra2
-----------------------------------------------------------------------------------------------------------------------------------------------------------------------------------------------------------------------------------------------------------------------------------------------------------------------------------------------------------------------------------------------------------------------------------------------------------------------------------------------------------------------------------------------------CCCACTGTTTGTAACATGGAAGATTGGACGAGACAAAAGATTGCGTGGATGCATAGGTACTTTTTCTGCCATGAACCTGCATTCAGGACTCAGGGAGTACACACTTACCAGTGCCCTTAAAGATAGCCGTTTTCCCCCAATGACAAGGGATGAGCTGCCACGGCTGTTCTGCTCTGTTTCTCTGCTCACTAACTTTGAAGATGTCTGTGATTATTTGGACTGGGAGGTGGGTGTACATGGCATTAGAATAGAATTCATCAATGAAAAAGGATCAAAACGCACCGCTACCTACTTACCGGAGGTTGCAAAGGAGCAAGGATGGGACCATATTCAGACCATAGACTCCTTACTGAGGAAAGGAGGATACAAAGCTCCAATTACTAATGAATTCAGGAAAACCATAAAACTGACCAGGTACCGTAGTGAAAAGATGACCCTGAGCTATGCCGAATACCTTGCTCACCGCCAGCATCAT---TTCCAAAATGGCATTGGGCATTCCCTTCCGTCATACAACCATTATTCCTG-
>HLmanJav1
ATGGCGGCGGGTTGCTGCGGGGTGAAGAAGCAGAAACTGTCCAGTTCGCCCCCCTCTGGCTCGGGTGGCGGTGGTGGCGCCTCCTCCTCCTCC---CACTGTAGCGGAGAGAGCCAGTGCCGAGCTGGGGAGCTCGGACTAGGAGGCGCCGGTACGCGACTCAACGGGCTGGGAGGTCACATCGGAGGAGGT---AGC---------------GGCTGTACCCTGCCTGCCCCCCAGGGCTGCAGCGGCGGCGAC------GGGGGG------------------------------------ATTTCCCTGTCACCACCTCCAAGCTGCGGAGTGGGGACCCTACTTTCTACCCCGGCCGCCGCCACCTCTTCCTCGCCCTCCTTGTCG---TCTGCCGCCTCGTCCTCATCGCCTGGCTCCCGGAAGATGGTGGTGTCAGCGGAGATGTGCTGCTTTTGCTTCGATGTGCTCTACTGTCACCTGTACGGATACCAGCAGCCCCGGACCCCCCGGTTCACCAACGAGCCCTACCCACTGTTTGTAACATGGAAGATTGGTCGAGACAAAAGATTGCGTGGATGCATAGGTACTTTTTCTGCCATGAATTTGCATTCAGGACTCAGGGAGTACACACTTACCAGTGCCCTTAAAGATAGCCGTTTTCCCCCAATGACAAGGGATGAGCTGCCTCGGCTGTTCTGCTCAGTGTCTCTGCTCACTAACTTTGAAGATGTCTGTGATTATTTGGACTGGGAGGTGGGTGTACATGGCATTAGAATAGAATTCATCAATGAAAAAGGATCAAAACGCACCGCCACCTACCTACCGGAGGTTGCAAAGGAGCAAGGATGGGACCATATTCAGACCATAGACTCCTTACTGAGGAAAGGAGGATACAAAGCTCCAATTACTAATGAATTCAGGAAAACCATAAAACTGACCAGGTACCGTAGTGAGAAGATGACCATGAGCTATGCTGAATACCTTGCTCATCGCCAGCATCATCATTTCCAAAATGGCATTGGGCATCCCCTCCCGCCACACAACCATTATTCC---
>calJac3
NNNNNNNNNNNNNNNNNNNNNNNNNNNNNNNNNNNNNNNNNNNNNNCGCCCCCCTCTGGCTCCGGTGGCGGTGGTGGCGCCTCCTCCTCC-CTCTCCACGGCAGCGGAGAGAGCCAGTGCCGAGCTGGGGAGCTGGGACTAGGAGGCGCCGGTACGCGGCTCAACGGGCTGGGAGGTCTAACCGGAGGAGGT---AGC---------GGCAGCGGCTGTACCCTCTCTCCCCCCGAGGGCTGCGGCGGCGGCGGG------GGG---------------------------------------ATCGCCCTGTCGCCACCACCGAGCTGCGGAGTGGGGACCCTACTTTCTACCCCGGCCGCCGCCACCTCTTCCTCACCCTCCTCTTCG---TCCGCCGCCCCGTCCTCATCGCCGGGCTCCCGGAAGATGGTGGTGTCAGCAGAGATGTGCTGCTTTTGCTTCGATGTGCTCTACTGTCACCTGTACGGATACCAGCAGCCCCGGACCCCCCGATTCACCAACGAGCCCTACCCACTGTTTGTAACATGGAAGATTGGTCGAGACAAAAGATTACGTGGATGCATAGGTACTTTTTCTGCCATGAATTTGCATTCAGGACTCAGGGAGTACACACTTACCAGTGCCCTTAAAGATAGCCGTTTTCCCCCAATGACAAGGGATGAGCTGCCACGGCTTTTCTGCTCAGTGTCTCTGCTCACTAACTTTGAAGATGTCTGTGATTATTTGGACTGGGAGGTGGGTGTACATGGCATTAGAATAGAATTCATCAATGAAAAAGGATCAAAACGCACCGCCACCTACCTACCGGAGGTTGCAAAGGAGCAAGGATGGGACCATATTCAGACCATAGACTCCTTACTGAGGAAAGGAGGATACAAAGCTCCAATTACTAATGAATTCAGGAAAACCATAAAACTGACCAGGTATCGTAGTGAAAAGATGACCCTGAGCTATGCTGAATACCTTGCTCATCGCCAGCATCATCATTTCCAAAATGGCATTGGGCATCCCCTTCCGCCATACAACCATTATTCCT--
