# Supplementary material for: Six reference-quality genomes reveal evolution of bat adaptations
Source: Nature. 2020 Jul 22;583(7817):578–84. doi: 10.1038/s41586-020-2486-3 (PMC8075899; doi:10.1038/s41586-020-2486-3)
Supplement: Supplementary file 6 — Alignments of 12,931 protein-coding genes across 48 mammals. [file 41586_2020_2486_MOESM6_ESM.gz › suppDataFile/ENST00000493111.aln.fasta]

>hg38
ATGCAGCCCCCGCCCCCGGGCCCGCTGGGCGACTGCCTGCGGGACTGGGAGGATCTACAGCAGGACTTCCAGAACATCCAGGAGACCCATCGGCTCTACCGCCTGAAGCTGGAGGAGCTGACCAAACTTCAGAACAATTGCACCAGCTCCATCACGCGGCAGAAGAAGCGGCTCCAGGAGCTGGCCCTCGCCCTGAAGAAATGCAAACCCTCCCTCCCAGCAGAGGCCGAGGGGGCCGCACAGGAGCTGGAGAACCAGATGAAAGAGCGCCAAGGCCTCTTCTTTGACATGGAGGCCTATTTGCCTAAGAAGAATGGATTGTACCTGAGCCTGGTTCTGGGGAACGTCAACGTCACGCTCCTGAGCAAGCAGGCTAAGTTTGCCTACAAGGACGAGTATGAGAAGTTCAAGCTCTACCTCACCATCATCCTCATCCTCATCTCCTTCACTTGCCGCTTCCTGCTCAACTCCAGGGTGACAGATGCTGCCTTCAACTTCCTGCTGGTCTGGTACTACTGCACCCTGACCATCCGGGAGAGCATCCTCATCAACAACGGCTCCCGGATCAAAGGCTGGTGGGTGTTCCATCACTACGTGTCCACCTTCCTGTCGGGAGTCATGCTGACGTGGCCCGACGGTCTCATGTACCAGAAATTCCGGAACCAATTCCTCTCCTTTTCCATGTACCAGAGCTTCGTGCAGTTTCTCCAGTACTACTACCAGAGCGGCTGCCTCTACCGCCTGCGGGCGCTGGGCGAGCGGCACACCATGGACCTCACTGTGGAGGGCTTCCAGTCCTGGATGTGGCGGGGCCTCACCTTCCTGCTGCCTTTTCTTTTCTTTGGACACTTCTGGCAGCTTTTTAACGCGCTGACGTTGTTCAACCTGGCCCAGGACCCTCAGTGCAAGGAGTGGCAGGTGCTTATGTGCGGCTTTCCCTTCCTCCTCCTTTTCCTCGGCAATTTCTTCACCACCCTGAGGGTTGTGCACCACAAGTTTCACAGTCAGCGGCACGGGAGCAAGAAGGAT---
>ponAbe2
ATGCAGCCCCCGCCCCCGGGCCCGCTGGGCGACTGCCTGCGGGACTGGGAGGATCTACAGCAGGACTTCCAGAACATCCAGGAGACCCATCGGCTATACCGCCTGAAGCTGGAGGAGCTGACCAAACTTCAGAACAACTGCACCAGCTCCATCACGCGGCAGAAGAAGCGGCTCCAGGAGCTGGCCCTCGCCCTGAAGAAATGCAAACCCTCCCTCCCAGCAGAGGCCGAGGGGGCCGCACAGGAGCTGGAGAACCAGATGAAAGAGCGCCAAGGCCTCTTCTTTGACATGGAGGCCTATTTGCCGAAGAAGAACGGATTGTACCTGAGCCTGGTTCTGGGGAACGTCAACGTCACGCTCCTGAGCAAGCAGGCTAAGTTTGCCTACAAGGACGAGTATGAGAAGTTCAAGCTCTACCTCACCATCATCCTCATCCTCATCTCCTTCACTTGCCGCTTCCTGCTCAACTCCAGGGTGACAGACGCTGCCTTCAACTTCCTGCTGGTCTGGTACTACTGCACCCTGACCATCCGGGAGAGCATCCTCATCAACAACGGCTCCCGGATCAAAGGCTGGTGGGTGTTCCATCACTATGTGTCTACCTTCCTGTCGGGAGTCATGCTGACGTGGCCCGATGGTCTCATGTACCAGAAATTCCGGAACCAATTCCTCTCCTTTTCCATGTACCAGAGCTTCGTGCAGTTTCTCCAGTACTACTACCAGAGCGGCTGCCTCTACCGCCTGCGGGCGCTGGGCGAGCGGCACACCATGGACCTCACTGTGGAGGGCTTCCAGTCCTGGATGTGGCGGGGCCTCACCTTCCTGCTGCCTTTTCTTTTCTTTGGACACTTCTGGCAGCTTTTTAACGCGCTGACGTTGTTCAACCTGGCCCGGGACCCTCAGTGCAAGGAGTGGCAGGTGCTTATGTGCGGCTTTCCCTTCCTCCTCCTCTTCCTCGGCAATTTCTTCACCACCCTGAGGGTTGTGCACCAGAAGTTTCACAGTCAGCGGCATGGCAGCAAGAAGGAT---
>macFas5
ATGCAGCCCCCGCCCCCGGGCCCGCTGGGCGACTGCCTGCGGGACTGGGAGGATCTACAGCAGGACTTCCAGAACATCCAGGAGACCCATCGGCTATACCGCCTGAAGCTGGAGGAGCTGACGAAACTTCAGAACAATTGCACCAGCTCCATCACGCGGCAGAAGAAGCGGCTCCAGGAGCTGGCCCTCACCCTGAAGAAATGCAAACCCTCCCTCCCAGCAGAGGCCGAGGGGGCCGCGCAGGAGCTGGAGAACCAGATGAAAGAGCGCCAAGGCCTGTTCTTTGACATGGAGGCCTATTTGCCCAAGAAGAATGGATTGTACCTGAGCCTGGTTCTGGGGAACGTCAACGTCACGCTCCTGAGCAAGCAGGCTAAGTTTGCCTACAAGGACGAGTATGAGAAGTTCAAGCTCTACCTCACCATCATCCTCATCCTCATCTCCTTCACCTGCCGTTTCCTGCTCAACTCCAGGGTGACAGACGCTACCTTCAACTTCCTGCTGGTCTGGTACTACTGCACCCTGACCATCCGGGAAAGCATCCTCATCAACAACGGCTCCCGGATCAAAGGCTGGTGGGTATTCCATCACTACGTGTCCACCTTCCTGTCGGGAGTCATGCTGACGTGGCCCGATGGTCTCATGTACCAGAAATTCCGGAACCAATTCCTGTCCTTTTCCATGTACCAGAGCTTTGTGCAGTTTCTCCAGTACTACTACCAGAGTGGCTGCCTCTACCGCCTGCGGGCACTGGGTGAGCGGCACACCATGGACCTCACTGTGGAGGGCTTCCAGTCCTGGATGTGGCGGGGCCTCACCTTCCTGCTGCCTTTTCTTTTCTTTGGACACTTCTGGCAGCTTTTTAACGCACTGACATTGTTCAACCTGGCCCGGGACCCTCAGTGCAAGGAGTGGCAGGTGCTTATGTGCGGCTTCCCCTTCCTCCTCCTCTTCCTCGGCAATTTCTTCACTACCCTGAGGGTTGTGCACCAGAAGTTTCACAGTCAGTGGCATGGAAGCAAGAAGGAT---
>saiBol1
ATGCAGCCCCCGTCCCCGGGCCCGCTAGGTGACTGCCTGCGGGACTGGGAGGATCTACAGCAGGACTTCCAGAACATCCAGGAGACCCATCGGCTGTACCGCCTGAAGCTGGAGGAGCTGACCAAACTGCAGAACAATTGCACCAGCTCCATCACGCGGCAGAAGAAGCGGCTCCAGGAGCTGGCCCTCACCCTGAAGAAATGCAAACCCTCCCTCCCAGCAGAGGCCGAGGCGGCCGCGCAGGAGCTGGAGAACCAGATGAAAGAGCGTCAAGGGCTGTTCTTTGACATGGAGGCCTATTTGCCCAAGAAGAACGGGTTGTACCTGAGCCTGGTTCTGGGGAATGTCAATGTCACGCTCCTGAGCAAGCAGGCTAAGTTTGCCTACAAGGACGAATATGAGAAGTTCAAGCTCTACCTCACCATCATCCTCATCCTCATCTCCTTCACCTGCCGCTTCCTGCTCAACTCCAGGGTGACGGACGCTGCCTTCAACTTCCTGCTGGTCTGGTACTACTGCACCCTGACCATCCGGGAGAGCATCCTCATCAACAACGGCTCCCGGATCAAAGGCTGGTGGGTGTTCCATCACTATGTGTCCACCTTCCTGTCGGGAGTCATGCTGACGTGGCCCGATGGTCTCATGTACCAGAAATTCCGGAACCAGTTCCTGTCCTTTTCCATGTACCAGAGCTTCGTGCAGTTCCTCCAGTACTACTACCAGAGCGGCTGCCTCTACCGCCTGCGGGCGCTGGGCGAGCGGCACACCATGGACCTCACTGTGGAGGGCTTCCAGTCCTGGATGTGGCGGGGCCTCACCTTCCTGCTGCCTTTTCTTTTCTTTGGACAATTCTGGCAGCTTTTTAACGCGCTGACGTTGTTCAACCTGGCCCGGGACCCTCAGTGTAAGGAGTGGCAGGTGCTCATGTGCGGCTTCCCCTTCCTCCTCCTCTTCCTCGGCAATTTCTTCACCACCCTGAGGGTCGTGCACCAGAAGTTTCATAGTCAGCGGCAACGGAGCAAGAAGGAC---
>otoGar3
ATGCATCCCCCGCCCCCGGGCCCGCTGGGCGACTGCCTGCGGGACTGGGAGGATCTGCAGCAGGACTTCCAGAACATCCAGGAGACCCACCGGCTGTACCGCCTGAAACTGGAGGAGCTGACCAAGCTGCAGAACAGCTGCACTAGCTCCATCTCTCGGCAGAAGAAGCAGCTCCAGGAGCTGGCCCTCGTCCTGAAGAAATGCAGACCCTCCCTCCCAGCAGAAGCCGAGGAGGCTGCGCAGGAGCTGGAGAACCAGATGAAAGAACGCCAAGGCCTATTCTTTGACATGGAGGCTTATTTGCCCAAGAAGAACGGGTTGTACCTGAGCCTGGTTCTGGGGAACGTCAATGTGACACTTCTAAGCAAGCAGGCTAAGTTCGCCTACAAAGATGAGTATGAGAAGTTCAAGCTCTACCTCACTATCATCCTCATCCTCATCTCCTTCACCTGCCGCTTCCTGCTCAACTCCAGGGTGACAGATGCTGCCTTCAACTTCCTGCTGGTCTGGTACTACTGCACGCTGACCATCCGAGAGAGCATCCTCATCAACAACGGCTCCCGGATCAAAGGCTGGTGGGTCTTCCATCACTATGTGTCCACGTTCCTGTCAGGAGTCATGCTAACATGGCCAGATGGTCTCATGTACCAGAAGTTCCGGAACCAATTCCTGTCCTTCTCCATGTACCAGAGCTTTGTGCAGTTCCTCCAGTACTACTATCAGAGTGGCTGCCTGTACCGCCTACGCGCCCTGGGTGAGCGGCACACCATGGACCTCACTGTGGAGGGCTTCCAGTCCTGGATGTGGCGGGGCCTCACTTTCCTGCTGCCTTTTCTTTTCTTTGGACATTTCTGGCAGCTTTTTAACGCACTGACATTGTTTAACCTGGCCCGGGACCCTCAGTGCAAGGAGTGGCAGGTGCTAATGTGCGGCTTCCCTTTCCTCCTCCTCTTCCTTGGCAATTTCTTCACCACCCTGCGGGTTGTGCACCAGAAGTTCCATAGTCAGCGGCATGGGAGCAAGAAGGAA---
>micMur3
ATGCATCCCCCGCCCCCCGGCCCGCTGGGCGACTGCCTGCGGGACTGGGAGGATCTGCAGCAGGACTTCCAGAACATCCAGGAGACCCACCGGCTATACCGCCTGAAGCTGGAGGAGCTGATCAAACTGCAGAACAACTGCACCAGCTCCATCACTCGGCAGAAGAAGCGGCTCCAGGAGCTAGCCCTTGTCCTGAAGAAATGCAAACCCTCCCTCCCAGCAGAGGCCGAGGAGGCCGCACAGGAGCTGGAGAACCAGATGAAAGAACGCCAAGGCCTCTTCTTTGACATGGAGGCCTATTTGCCCAAGAAGAACGGGTTGTACCTGAGCCTGGTTCTGGGGAACGTCAACGTGACACTCCTGAGCAAGCAGGCTAAGTTCGCCTACAAAGACGAGTATGAGAAGTTCAAGCTCTACCTCACCATCATCCTCATCCTCATCTCCTTCACCTGCCGCTTCCTGCTCAACTCCAGGGTGACAGATGCTGCCTTCAACTTCCTGCTGGTCTGGTACTACTGCACGCTGACCATCCGCGAGAGCATCCTCATCAACAACGGCTCCCGGATCAAAGGCTGGTGGGTTTTCCATCACTACGTGTCCACGTTCCTGTCAGGAGTCATGTTGACGTGGCCTGATGGTCTCATGTACCAGAAGTTCCGGAACCAATTCCTGTCCTTCTCCATGTACCAGAGTTTCGTGCAGTTCCTGCAGTACTACTACCAGAGCGGCTGCCTGTACCGCCTGCGGGCCCTGGGTGAGCGGCACACCATGGACCTCACCGTGGAGGGCTTCCAGTCCTGGATGTGGCGGGGCCTCACCTTCCTGCTGCCTTTTCTTTTCTTCGGACATTTCTGGCAGCTTTATAATGCGCTGACGTTGTTTAACCTGGCCCGGGACCCTCAGTGCAAGGAGTGGCAGGTACTAATGTGCGGCTTCCCCTTCCTTCTCCTCTTCCTCGGCAACTTCTTCACCACCCTGCGGGTGGTGCACCAGAAGTTCCACAGCCAGCGGCATGGGAGCAAGAAAGAC---
>canFam3
---------------------------------------------------------------------------------GAGACACACCGGCTATACCGCCTGAAGCTGGAAGAGCTGATCAAGCTGCAGAACAGTTGTACTGGCTCCATCACTCGGCAGAAAAAGCGGCTCCAGGAGCTGGCTCTTGTCCTGAAGAAATGTAAACCCTCCCTTCAATCGGGGGCCAGAGAGGCTGCGCAGGAGCTGGAGAACCAGATCAAGGAGCGCCAGGGCCTGTTCTTCGATATGGAGGCCTATTTGCCCAAGAAGAATGGGTTGTACCTGAGCCTGGTTCTGGGCAATGTCAACGTGACACTCCTGAGCAAGCAGGCTAAGTTCGCCTACAAGGACGAGTATGAGAAGTTCAAGCTCTACCTCACCATCATCCTCATCCTCATCTCCTTTACCTGCCGCTTCCTCCTCAACTCCAGGGTGACAGATGCCGCCTTCAACTTCCTGCTGGTCTGGTACTACTGCACGCTGACCATCCGAGAGAGCATCCTCATCAACAATGGCTCCCGGATCAAAGGCTGGTGGGTTTTCCATCATTACGTGTCTACGTTCTTGTCAGGAGTCATGCTGACGTGGCCTGATGGCCTCATGTACCAGAAGTTCCGGAACCAGTTCCTGTCTTTCTCCATGTACCAGAGCTTTGTGCAGTTCCTGCAGTATTACTACCAGAGCGGCTGCCTGTACCGCCTGCGGGCCCTGGGCGAGAGGCACACCATGGACCTCACCGTGGAGGGCTTCCAGTCCTGGATGTGGCGCGGTCTCACCTTTTTGCTCCCCTTTCTCTTCTTTGGACACTTCTGGCAGCTTTTTAATGCGCTGACCCTGTTCAACCTGGCCCGGGACCCTGAGTGCAAGGAGTGGCAGGTGCTCATGTGTGGCTTCCCCTTCCTCCTCCTCTTCCTCGGCAACTTCTTCACCACCCTGCGGGTTGTGCACCAGAAATTCCACAGTCAGCGGCACGGGAGCAAGAAAGAA---
>HLcamFer2
ATGCATCCCCCTCCTCCAGGCCCGCTGGGCGACTGCCAACGGGACTGGGAGGAGCTGCAGCAGGACTTCCACGGCATCCAGGAGACCCACCGGCTGTACCGCCTGAAGCTGGAGGAGCTGACCAAGCTGCAGAACAACTGTACCAGCTCCATCACTCGGCAGAAGAAGCAGCTCCAGGAGCTGGCCCTTGTCCTGAAGAAATGCAAACCCTCCCTCCCGTCAGAGGCCAAGGAGGCCGCGCAGGAGCTGGAGAACCAAATCAAGGAGCGACAAGGCCTCTTCTTTGATATGGAGGCCTACTTGCCCAAGAAGAATGGGTTGTACCTGAGCCTGGTTCTGGGCAACGTCAACGTGACACTCTTGAGCAAGCAGGCTAAGTTTGCCTACAAAGACGAGTATGAGAAGTTCAAGCTCTACCTCACCATCATCCTCATCCTCATCTCCTTCACCTGCCGCTTCCTCCTCAATTCCAGGGTGACAGACGCTGCCTTCAACTTCCTGCTGGTCTGGTATTACTGCACCCTGACCATCCGAGAGAGCATCCTCATCAACAACGGCTCCCGGATCAAAGGCTGGTGGGTTTTCCATCATTACGTGTCCACGTTCCTGTCGGGAGTCATGCTGACATGGCCAGACGGCCTCATGTACCAGAAGTTCCGGAACCAGTTCCTGTCCTTCTCCATGTACCAGAGCTTTGTGCAGTTCCTCCAGTATTACTACCAGAGCGGCTGTCTGTACCGCCTGCGGGCCTTGGGCGAGCGGCACACCATGGACCTCACTGTGGAGGGCTTCCAGTCCTGGATGTGGCGGGGCCTCACCTTCCTGCTGCCCTTCCTCTTCTTCGGACACTTCTGGCAGCTTTTTAACGCGCTGACGCTGTTCAACCTGGCCCGGGACCCCGAGTGCAAGGAGTGGCAGGTGCTCATGTGCGGCTTCCCCTTCCTCCTCCTGTTCCTCGGGAATTTCTTTACCACCCTGCGGGTTGTACACCAGAAGCTCCACAACCAGCAGCACGGGAGCAAGAAAGAA---
>balAcu1
ATGCATCCCCCGCCTCCGGGCCCGTTGGGCGACTGCCTGCGGGACTGGGAGGAGCTCCAGCAGGACTTCCACGGCATCCAGGAGACCCACCGGCTGTACCGCCTGAAGCTGGAGGAGCTGACCAAGCTGCAGAACAACTGTACCAGCTCCATCACTCGGCAGAAGAAGCAGCTCCAGGAGCTGGCCCTTGTCCTGAAGAAATGTAAACCCTCCCTCCCGTCAGAGGCCGAGAAAGCTGCGCAGGAGCTGGAAAACCAGATCAAGGAGCGACAAGGCCTTTTCTTTGATATGGAGGCCTACTTGCCCAAGCAGAATGGGTTGTATCTGAGCCTGGTTCTGGGCAATGTCAACGTGACACTCCTGAGCAAGCAGGCTAAGTTTGCCTACAAAGACGAGTACGAGAAGTTCAAGCTCTACCTCACCATCATCCTCATCCTCATCTCCTTCACCTGCCGCTTCCTCCTCAACTCCAGGGTGACAGACGCTGCCTTCAACTTCCTGCTGGTCTGGTATTACTGCACCCTGACCATCCGCGAGAGCATCCTCATCAACAACGGCTCCCGGATCAAAGGCTGGTGGGTTTTCCATCATTACGTGTCCACGTTCCTGTCAGGAGTCATGCTGACCTGGCCTGACGGCCTCATGTACCAGAAGTTCCGGAACCAGTTCCTGTCCTTCTCCATGTACCAGAGCTTTGTGCAGTTCCTCCAGTATTACTACCAGAGCGGCTGTCTGTACCGCCTGCGGGCCCTGGGCGAGAGGCACACCATGGACCTCACTGTGGAGGGCTTCCAGTCCTGGATGTGGCGGGGCCTCACCTTCCTGCTGCCCTTCCTCTTCTTTGGACACTTCTGGCAGCTTTTTAATGCGCTGACGTTGTTCAACCTGGCCGGGGACCCCGAGTGCAAGGAGTGGCAGGTGCTCATGTGTGGCTTCCCCTTCCTCCTCCTCTTCCTCGGCAATTTCTTCACCACCCTGCGGGTTGTACACCAGAAGTTCCACCACCAGCAGCACGGGAGCAAGAAAGAA---
>bosTau8
ATGCATCCCCCGCCTCCGGGCCCGCTGGGCGACTGCCTGCGGGACTGGGAGGAGCTGCAGCAGGACTTCCACGGCATCCAGGAGACCCACCGGCTGTACCGCCTGAAGCTGGAGGAGCTGACCAAGCTGCAGAACAGCTGTACTAGCTCCATCACTCGGCAGAAGAAGAGGCTCCAGGAGCTGGCCCTTGTCCTGAGGAAATGCAAACCCTCCCTCCCGTCGGAGGCCGAGGAAGCCGCGCGGGAGTTGGAAAACCAGATCAAGGAGCGACAGGGCCTCTTTTTCGATATGGAGGCCTACTTGCCCAAGAAGAATGGGTTGTATCTGAGCCTGGTTCTGGGCAACGTCAACGTGACACTCCTGAGCAAGCAGGCTAAGTTTGCCTACAAAGACGAGTACGAGAAGTTCAAGCTCTACCTCACCATCATCCTCATTCTCATCTCCTTCACCTGCCGCTTCCTCCTCAACTCCAGGGTGACAGACGCTGCCTTCAACTTCCTGCTGGTCTGGTATTACTGCACCCTGACCATCCGTGAGAGCATCCTCATCAACAACGGCTCCCGGATCAAAGGCTGGTGGGTCTTCCATCACTACGTGTCCACGTTCCTGTCGGGAGTCATGCTGACATGGCCCGACGGCCTCATGTACCAGAAGTTCCGGAACCAGTTCCTGTCCTTCTCCATGTACCAGAGTTTCGTGCAGTTCCTCCAGTATTACTACCAGAGCGGCTGTCTGTACCGCCTGCGTGCCCTGGGCGAGCGGCACACCATGGACCTCACTGTGGAGGGCTTCCAGTCCTGGATGTGGCGGGGCCTCACCTTCCTGCTGCCCTTCCTCTTCTTCGGACACTTCTGGCAGCTTTTTAACGCGCTGACGTTGTTCAACCTGGCCCGGGACCCCGAGTGCAAGGAGTGGCAGGTGCTCATGTGCGGCTTCCCCTTCCTCCTCCTCTTCCTTGGCAATTTCTTCACCACCCTGCGGGTCGTGCACCAGAAATTCCACAACCAGCTGCATGGGAGCAAGAAAGAA---
>manPen1
---------------------------------------------------------------------------------GAGACCCACCGGCTGTACCGCCTGAAGCTGGAGGAGCTGACCAAGCTGCAGAACAACTGTACCAGCTCTATCACTCGGCAGAAGAAGCGGCTCCATGAGCTAGCTCTCGTCCTGAAGAAATGCAAACCCTCCCTCTCACTGGGGGCCAAGGAGGCTGCCCAGGAGCTGGAGAACCAGCTCAAGGAGCGCCAAGGCCTCTTCTTTGACATGGAGGCCTATTTGCCCAAGAAGAATGGGTTGTACCTGAGCCTGGTTCTGGGCAATGTCAACGTGACACTCCTGAGCAAGCAGGCTAAGTTTGCCTACAAAGACGAGTACGAGAAGTTCAAGCTCTACCTCACCATCATCCTCATCCTCATCTCCTTCACCTGCCGCTTCCTCCTCAACTCCAGGGTGACGGATGCCGCCTTCAACTTCCTGCTGGTCTGGTACTACTGCACCCTGACCATCCGCGAGAGCATCCTCATCAACAACGGCTCCCGGATCAAAGGCTGGTGGGTTTTCCATCATTATGTGTCCACGTTTCTGTCGGGAGTTATGCTGACATGGCCCGACGGCCTCATGTACCAGAAGTTCCGGAACCAATTCCTGTCCTTCTCCATGTACCAGAGCTTTGTGCAGTTTCTCCAGTATTACTACCAGAGTGGCTGTCTGTACCGCCTGCGGGCCTTGGGCGAGCGGCACACCATGGACCTCACTGTGGAGGGCTTCCAGTCCTGGATGTGGCGGGGGCTCACCTTCCTGCTGCCCTTCCTCTTCTTCGGCCAGTTCTGGCAGCTTTTTAACGCCCTGACATTGTTCAACCTGGCCCGGGACCCTGAGTGCAAGGAGTGGCAGGTGCTAATGTGTGGCTTCCCCTTCCTCCTGCTCTTCCTTGGCAATTTCTTCACCACCCTGCGGGTTGTGCACCAGAAATTCCATAGTCAGCGGCATGGGAGCAAGAAACAA---
>HLmanJav1
ATGCATCCTCCTCACCCCGGCCCCCTGGGCGAGTGCCTGCGGGACTGGGAGGAGCTGCAGCAGGACTTCCAGAGCATCCAGGAGACCCACCGGCTGTACCGCCTGAAGCTAGAGGAGCTGACCAAGCTGCAGAACAACTGTACGAGCTCTATCACTCGGCAGAAGAAGCGGCTCCACGAGCTGGCTCTCATCCTGAAGAAATGCAAACCCTCCCTCTCATCGGGGGCCAAGGAGGCTGCACAGGAGCTGGAGAACCAGCTCAAGGAGCGCCAAGGCCTCTTCTTTGACATGGAGGCCTATTTGCCCAAGAAGAATGGGTTGTACCTGAGCCTGGTTCTGGGCAATGTCAACGTGACACTCCTGAGCAAGCAGGCTAAGTTTGCCTACAAAGATGAGTACGAGAAGTTCAAGCTCTACCTCACCATCATCCTCATCCTCATCTCCTTCACTTGCCGCTTCCTCCTCAACTCCAGGGTGACGGATGCCGCCTTCAACTTCCTGCTGGTCTGGTACTACTGCACCCTGACCATCCGCGAGAGCATCCTCATCAACAACGGCTCCCGGATCAAAGGCTGGTGGGTTTTCCATCATTATGTGTCCACGTTTCTGTCGGGAGTCATGCTGACATGGCCCGACGGCCTCATGTACCAGAAGTTCCGGAACCAATTCCTGTCCTTCTCCATGTACCAGAGCTTTGTGCAGTTTCTCCAGTATTACTACCAGAGCGGCTGTCTGTACCGCCTGCGGGCCTTGGGCGAGCGGCACACCATGGACCTCACTGTGGAGGGCTTCCAGTCCTGGATGTGGCGGGGGCTCACCTTCCTGCTGCCCTTCCTCTTCTTCGGCCAGTTCTGGCAGCTTTTTAACGCCCTGACATTGTTCAACCTGGCCCGGGACCCTGAGTGCAAGGAGTGGCAGGTGCTAATGTGTGGCTTCCCCTTCCTCCTGCTCTTCCTTGGCAATTTCTTCACCACCCTGCGGGTTGTGCACCAGAAATTCCACAGTCAGCAGCATGGGAGCAAGAAACAA---
>HLrouAeg4
ATGCATACCACGCCCCCAGGCCCGTTGGGAGACTGCCTGCGGGACTGGGAGGAGCTGCAGCAGGACTTCCAGAGCATCCAGGAGACTCACCGGCTGTACCGCTTGAAGCTGGAGGAGCTGACCAAGCTGCAGAACAATTGTACAAGCTCCATCACTCGGCAGAAGAAGCAGCTCCAGGAGATGGCCCTCGTCCTAAAAAAATGCAAACCCTCCCTCCCAGTGGGGGCCAAGGAGGCTGCTCAGGAGCTGGAGAACCAGATCAAGGAGCGCCAAGGCCTCTTTTTTGATATGGAAGCCTATTTGCCCAAGAAGAATGGGTTGTACTTGAGCCTGGTTCTGGGCAACGTCAACGTGACACTCCTGAGCAAGCAGGCTAAGTTTGCCTACAAAGACGAGTATGAGAAGTTCAAGCTCTACCTCACCATCATCCTCATCCTCATCTCCTTCACCTGCCGCTTTCTCCTCAACTGCAGGGTAACAGATGCTGCCTTCAACTTCCTGCTGGTCTGGTATTACTGCACGCTGACCATTCGAGAGAGCATCCTCATCAACAATGGCTCCCGGATCAAAGGCTGGTGGGTTTTCCATCACTACGTGTCTACGTTCCTGTCGGGAGTCATGTTGACATGGCCCGATGGCCTCATGTACCAGAAGTTCCGGAACCAATTCCTGTCCTTCTCCATGTACCAGAGCTTTGTGCAGTTCCTCCAGTATTACTACCAGAGTGGTTGTCTGTACCGGCTGCGGGCCCTGGGCGAGAGGCACACCATGGACCTCACTGTGGAGGGCTTCCAGTCCTGGATGTGGCGCGGCCTCACCTTCCTGCTGCCTTTTCTTTTCTTTGGACATTTCTGGCAGCTTTTTAACGCGCTGACGTTATTCAACCTGGCCCGGGACCCCAAATGCAAGGAGTGGCAGGTGGTCATGTGCGGCTTCCCCTTCCTCCTCCTCTTCCTTGGCAATTTCTTCACCACCCTGCGGGTTGTGCACCAGAAATTCCACACTCAGCGGCATGGCAACAAGAAAGAC---
>conCri1
ATGCAGCCCCCGCCCCCGGGCCCGCTGGGTGACTGCCTGCGGGACTGGGAGGAGCTGCAGCTGGACTTCCAGAGCATCCAGGAGAACCACCGGTTGTACCGCCTGAAGTTGGAGGAGCTGACCAAGCTGCAGAACACTTGTACCAGCTCCATCACTCGGCAAAAGAAGCGGCTCCAGGAGCTGGCTCTTGTTCTGAAGAAATGCAAACCTTCCCTCCCAGTGGAGGCAGAGGAGGCCTCGCAGGAGCTGGAGAACCAGATCAAGGAACGCCAAGGCCTCTTCTTTGACATGGAGGCCTATTTGCCCAAGAAGAATGGGTTGTACCTGAGCCTAGTTCTGGGCAACGTCAATGTGACACTCCTGAGCAAGCAGGCTAAGTTTGCCTACAAAGACGAGTACGAGAAGTTCAAGCTCTACCTCACCATCATCCTCATTCTCATCTCCTTTACTTGCCGCTTCCTGCTCAACTCCAGGGTGACAGATGCTACCTTCAACTTCCTGCTGGTCTGGTATTACTGCACCCTGACCATCCGAGAGAGCATCCTTATCAACAACGGCTCCCGGATCAAAGGCTGGTGGGTTTTCCATCATTACGTATCCACGTTCCTGTCCGGAGTCATGCTGACGTGGCCTGATGGCCTCATGTACCAGAAGTTCCGGAACCAATTCCTGTCCTTCTCCATGTACCAGAGCTTTGTGCAGTTCCTGCAGTATTACTACCAGAGCGGCTGCCTGTATCGCCTGCGGGCCTTGGGGGAGAGGCACACCATGGACCTCACTGTGGAGGGTTTCCAGTCCTGGATGTGGCGAGGACTCACCTTCCTGCTGCCCTTTCTGTTCTTTGGACATTTCTGGCAGCTTTTCAATGCACTAACATTGTTCAACCTGGCCCGGGACCCTGAATGCAAGGAATGGCAGGTGCTCATGTGTGGCTTCCCCTTCCTCCTCCTCTTCCTCGGCAATTTCTTCACCACCCTGCGGGTTGTGCACCAGAAATTCCACAGTCAGAGGCACGGGAACAAGAATGAA---
>HLrhiFer5
ATGCACCCCACGCCCCTGGGCCCGCTGGGCGACTGCCTGCGGGACTGGGAGGAGCTGCAGCAGGACTTCCAGAGCATCCAGGAGACCCACCGGCTGTACCGTCTGAAGCTAGAGGAGCTTACCAAGCTGCAGAACAATTGTACCAGCTCCATCACTCGGCAGAAGAAGCAGCTTCAGGAGCTGACACTCATCCTGAAGAAATGCAAATCCTCCCTTCCAGTGGGGGCCGAGGAGACTGCACAGGAGCTGGAGAACCAGATGAAGGAGCGCCAAGGCCTCTTCTTCGATATGGAGGCCTATTTGCCCAAGAAGAATGGGTTGTACCTGAGCCTGGTTCTGGGCAACGTCAACGTGACACTCCTGAGCAAGCAGGCTAAGTTTGCCTACAAAGACGAGTACGAGAAGTTCAAGCTCTACCTCACCATCATCCTCATCCTCATCTCCTTCACCTGCCGCTTCCTCCTCAACTCCAGGGTGACAGACGCCGCCTTCAACTTTCTGCTGGTCTGGTACTACTGCACCCTGACCATCCGGGAGAGTATCCTCATCAACAACGGCTCGCGGATCAAAGGCTGGTGGGTTTTCCATCATTACGTGTCTACGTTCCTGTCGGGAGTCATGCTGACATGGCCCGACGGCCTCATGTACCAGAAGTTCCGGAACCAATTCCTGTCCTTCTCCATGTACCAGAGCTTTGTGCAGTTCCTCCAGTATTACTACCAGAGCGGCTGTCTGTACCGGCTGCGGGCGCTGGGTGAAAGGCATACCATGGACCTCACTGTGGAGGGCTTCCAGTCCTGGATGTGGCGGGGCCTCACCTTCCTGCTGCCCTTTCTTTTCTTTGGACATTTCTGGCAGCTTTTTAACGCACTGACGTTGTTCAGCCTGGCCCGGGACCCCGAGTGCAAGGAGTGGCAGGTGCTCATGTGCGGCCTCCCTTTCCTCATCCTCTTCCTTGGCAATTTCTTCACCACCCTACGAGTCGTGCACCAGAAATTCCACAGTCAGCGACGCAGGAGCAAGAAAGAA---
>HLmolMol2
ATGCATCCCACGTCCCCAGGCCCGCTGGGCGACTGCCTGCGGGACTGGGAGGAGCTGCAGCAGGACTTCCAGAGCATCCAGGAGACCCACCGGCTATACCGCCTGAAGCTTGAGGAGTTGACCAAGCTGCAGAACAACTGTACCACCTCTATCACTCGGCAGAAGAAGAAGCTCCAGGAGCTGACCCTTGTCCTAAAGAAATGCAAACGCTCCCTCCCAGTGGGGGTCGAGGAGGCTTCGAAGGAGCTGGAGAACCAGATCAAGGAGCGTCAAGGCCTCTTCTTTGATATGGAGGCCTATTTGCCCAAGAAGAATGGGTTGTACCTGAGCCTGGTTCTGGGCAATGTCAACGTGACACTCCTGAGCAAGCAGGCTAAGTTTGCCTACAAAGACGAGTATGAGAAGTTCAAGCTCTACCTCACCATCATCCTTATCCTCATCTCCTTTACCTGCCGCTTCCTCCTCAACTCCAGGGTGACAGATGCCGCCTTCAACTTCCTGCTGGTCTGGTATTACTGCACCCTGACCATCCGAGAGAGCATCCTCATCAACAATGGCTCCAGGATCAAAGGCTGGTGGGTTTTCCATCATTATGTATCTACGTTCCTGTCGGGAGTCATGCTGACATGGCCCGATGGCCTCATGTATCAGAAGTTCCGGAACCAATTCCTGTCCTTCTCCATGTACCAGAGCTTTGTGCAGTTCCTCCAGTATTACTATCAGAGCGGTTGTCTGTACCGCCTTCGGGCCCTGGGGGAGAGGCACACCATGGATCTCACTGTGGAGGGCTTCCAGTCCTGGATGTGGCGGGGCCTCACCTTCCTGCTGCCCTTTCTTTTCTTTGGACATTTCTGGCAGCTTTATAACGCACTGACGTTGTTCAGCTTGGCCCGGGATCCCGAGTGTAAGGAGTGGCAGGTGCTCATGTGCGGCCTTCCCTTCCTCATCCTCTTTCTTGGCAATTTCTTCACCACTCTGCGGGTTGTGCACCAGAAATTCCACTGTCAGCGACATAGGAGCAAGAAAGAT---
>cerSim1
ATGCATCCCCCGCCCCCGGGCCCGCTGGGCGACTGCCTGCGGGACTGGGAGGAGCTGCAGCAGGACTTCCAGAGCATCCAGGAGACCCACCGGCTGTATCGCCTGAAGTTGGAGGAGCTGACCAAACTGCAGAACAATTGTACCAGCTCCATCACTCGACAGAAGAAGCGGCTCCAGGAGCTGGCCCTCGTCCTGAAAAAATGCAAACCCTCCCTCCCATCGGGGCCAGAGGAGGCTGCACAGGAGCTGGAGAACCAGATCAAGGAGCGCCAAGGACTCTTCTTCGATATGGAGGCCTATTTGCCCAAGAAGAATGGGTTGTACCTGAGCCTGGTTCTAGGCAACGTCAACGTGACCCTCCTGAGCAAGCAGGCTAAGTTTGCCTACAAAGACGAGTATGAGAAGTTCAAGCTCTACCTCACCATCATCCTCATCCTCATCTCCTTCACCTGCCGCTTCCTCCTCAACTCCAGGGTGACAGACGCTGCCTTCAACTTCCTTCTGGTCTGGTATTACTGCACCCTGACCATCCGAGAGAGCATCCTCATCAACAATGGCTCCCGGATCAAAGGCTGGTGGGTTTTCCATCATTACGTGTCCACATTCCTGTCAGGAGTCATGTTGACATGGCCTGACGGCCTCATGTACCAGAAGTTCCGGAACCAGTTTCTGTCCTTCTCCATGTACCAGAGTTTTGTGCAGTTCCTCCAGTATTACTACCAGAGTGGCTGTCTGTACCGCCTGCGGGCCTTGGGCGAGAGGCACACCATGGACCTCACCGTGGAGGGCTTCCAGTCCTGGATGTGGCGGGGCCTCACCTTCCTGCTGCCCTTTCTTTTCTTTGGACATTTCTGGCAGCTTTTTAACGCGCTGACGTTGTTCAGCCTGGCCCGGGACCCCGCGTGCAAGGAGTGGCAGGTGCTCATGTGCGGCCTCCCCTTCCTCCTCCTCTTCCTTGGCAATTTCTTCACCACCCTGCGGGTTGTGCACCAGAAGTTCCACAGTCAGCGGCATGGGAGCAAGAAGGAG---
>tarSyr2
---------------------------------------------------------------------------------GAAACCCACCGGCTCTACCGCCTGAAGCTGGAGGAGCTGACCAAACTGCAGAGCAACTGTACCAGTTCCATCACTCGGCAGAAGAAGCAGCTCCAGGAGCTGGCCCTCGTCCTGAAGAAATGCAAAGCCTCCCTCCCAGCAGAGGCCGAGGAGGCCGCGCAGGAGCTCGAGAACCAGATGAAAGAGCGCCAGGGCCTCTTCTTCGACATGGAGGCCTATTTGCCCAAGAAGAACGGGCTGTACCTGAGCCTGGTTCTGGGGAACGTCAACGTGACACTCCTAAGCAAGCAGGCCAAGTTTGCCTACAAAGACGAGTATGAGAAGTTCAAGCTCTACCTCACCATCATCCTCATCCTCATCTCCTTCACCTGCCGCTTCCTGCTCAACTCCAGGGTGACAGATGCTGCCTTCAACTTCCTGCTGGTCTGGTATTACTGCACCCTGACCATCCGTGAGAGCATCCTCATCAACAACGGCTCCCGGATCAAAGGCTGGTGGGTTTTCCACCACTACGTGTCCACGTTCCTGTCGGGAGTCATGCTGACCTGGCCCGACGGTCTCATGTACCAGAAGTTCCGGAACCAATTCCTGTCCTTCTCCATGTACCAGAGCTTCGTGCAGTTCCTGCAGTATTACTACCAGAGCGGCTGCCTCTACCGCCTGCGGGCTTTGGGGGAGAGGCACACCATGGACCTCACTGTGGAGGGCTTCCAGTCCTGGATGTGGCGGGGCCTCACCTTCCTGCTGCCTTTTCTCTTTTTTGGACACTTCTGGCAGCTTTTTAACGCGCTGACGCTGTTCAGCCTGGCCCGGGACCCTCAGTGCAAGGAGTGGCAGGTGCTCATGTGTGGCTTCCCCTTCCTCCTCCTCTTCCTCGGCAATTTCTTCACCACCCTGCGGGTCGTGCACCAGAAATTCCACAGCCAGCGGCATGGGAGCAAGAAAGAA---
>lepWed1
ATGCATTCCCCGGTCCCGGGCCCGCTGGGGGACTGCCTGCGGGACTGGGAGGAGCTGCAGCAGGACTTCCAGAGCATCCAGGAGACCCACCGGCTGTACCGCCTGAAGCTGGAGGAGCTGACCAAGCTGCAGAACGGTTGTACCAGCGCCATCACGCGGCAGAAGAAGCGGCTCCAGGAGCTGGCTCTTGTCCTAAAGAAATGCAAACCCTCCCTTCAGTGGGGGGCCAAGGAGGCTGCCCAGGAGCTGGAGAACCAGATCAAGGAGCGCCAGGGCCTCTTCTTCGATATGGAGGCCTATTTGCCCAAGAAGAATGGGTTGTACCTGAGCCTGGTTCTGGGCAATGTCAACGTGACACTCCTGAGCAAGCAGGCTAAGTTTGCCTACAAGGACGAGTATGAGAAGTTCAAGCTCTACCTCACCATCATCCTCATCCTCATCTCCTTCACCTGCCGCTTCCTGCTCAACTCCAGGGTGACGGACGCCGCCTTCAACTTCCTGCTGGTCTGGTACTACTGCACGCTGACCATCCGAGAGAGCATTCTCATCAACAACGGCTCCCGGATCAAAGGCTGGTGGGTTTTCCATCATTACGTGTCCACCTTCTTGTCGGGAGTCATGCTGACGTGGCCTGACGGCCTCATGTACCAGAAGTTCCGGAACCAGTTCTTGTCCTTCTCCATGTACCAGAGCTTCGTGCAGTTCCTGCAGTATTACTACCAAAGCGGCTGTCTATACCGCCTGCGGGCCTTGGGCGAGAGGCACACCATGGACCTCACTGTGGAGGGCTTCCAGTCCTGGATGTGGCGGGGCCTCACCTTCCTGCTGCCCTTTCTTTTCTTTGGACACTTCTGGCAGCTTTTTAATGCGCTGACCTTGTTCAGCCTGGCCCAGGACCCTGAGTGCAAGGAGTGGCAGGTGCTCATGTGTGGCTTCCCCTTCCTCCTCCTATTCCTTGGCAACTTCTTCACCACCTTGCGGGTTGTGCACCAGAAATTCCACAGTCAAAGACATGGGAGCAAGAAAGAA---
>musFur1
NNNNNNNNNNNNNNNNNNNNNNNNNNNNNNNNCTGCCTGCGGGACTGGGAGGAGCTGCAGCAGGACTTCCAGAGCATCCAGGAGACCCACCGGCTGTACCGCCTGAAGCTGGAGGAGCTGACCAAGCTGCAAAACGGCTGTACCAGCGCCATCACTCGGCAGAAGAAGCAGCTCCAGGAGCTTGCTCTTGTCCTGAAACAATGCAAACGCTCCCTGCAGTCAGGGGCCAGGGAGGCCGCCCAGGAGCTGGAGAACCAGATCAAGGAGCGCCAGGGACTCTTCTTCGATATGGAGGCCTATTTGCCCAAAAAGAATGGGTTGTACCTGAGCCTGGTCCTGGGCAATGTCAACGTGACACTCCTGAGCAAGCAGGCTAAGTTCGCCTACAAGGACGAGTACGAGAAGTTCAAGCTCTACCTCACCATCATCCTCATCCTCATCTCCTTCACCTGCCGCTTCCTCCTCAACTCCAGGGTGACGGACGCCGCCTTCAACTTCCTGCTGGTCTGGTACTACTGCACGCTCACCATCCGCGAGAGCATCCTCATCAACAACGGCTCCCGGATCAAAGGCTGGTGGGTTTTCCATCACTACGTGTCCACTTTCCTGTCGGGAGTCATGCTGACGTGGCCCGACGGCCTCATGTACCAGAAGTTCCGGAACCAGTTCTTGTCCTTCTCCATGTACCAGAGCTTCGTGCAGTTCCTGCAGTACTACTACCAGAGCGGCTGTCTATACCGCCTGCGGGCCTTGGGCGAGAGGCACACCATGGACCTCACTGTGGAGGGCTTCCAGTCCTGGATGTGGCGCGGCCTCACCTTCCTGCTGCCCTTTCTCTTCTTCGGACACTTCTGGCAGCTTTTCAACGCGCTGACTTTGTTCAGCCTGGCCCGGGACCCCGAGTGCAAGGAGTGGCAGGTGCTCATGTGCGGCTTCCCCTTCCTCCTGCTCTTCCTCGGCAACTTCTTCACCACCCTGCGGGTCGTGCACCAGAAATTCCACAGTCAGAGGCGTGGGAGCAAGAAAGAA---
>speTri2
ATGCAGCCCCTGCCCTCGGACCCGCTGGGCGACTGCCTGCGGGACTGGGAAGATCTGCAGCAGGACTTCCAGAGCATTCAGGAGACTCACCGGCTGTACCGCCTGAAGCTGGAGGAGCTGACCAAGCTGCAGAACAACTGCACCAGCTCCATCGCCCGGCAGAAGAAGCGGCTACAGGAACTGGCCCTCGTCCTGAAGAGATGCAAACCCACCCTTCCGTCAGAGGCCGCGGGGGCCGCACAGGAGCTGGAGAACCAGATGAAGGAGCGCCAGGGCCTCTTCTTCGACATGGAGGCCTATTTGCCCAAGAAGAACGGGTTGTACCTGAGCCTGGTTCTGGGGAATGTCAACGTGACACTCTTGAGCAAGCAGGCCAAGTTTGCCTACAAAGACGAGTACGAGAAGTTCAAGCTCTACCTCACCATCATCCTCATCCTCATCTCCTTCACCTGCCGTTTCCTGCTCAACTCCAGGGTGACAGATGCGGCCTTCAACTTCCTGCTGGTCTGGTACTACTGCACGCTGACCATCCGTGAGAGCATCCTCATCAACAACGGCTCCCGGATCAAAGGCTGGTGGGTGATTCATCACTACGTGTCCACGTTTCTGTCGGGCGTCATGCTGACGTGGCCCGATGGTCTCATGTACCAGAAGTTCCGGAACCAGTTCCTGTCTTTCTCCATGTACCAGAGCTTCGTGCAGTTCCTGCAGTATTACTACCAGAGTGGCTGCCTGTACCGCCTGCGGGCCCTGGGCGAGCGGCACACCATGGACCTCACCGTGGAGGGCTTCCAGTCCTGGATGTGGCGGGGCCTCACCTTCCTGCTGCCTTTTCTTTTCTTCGGTCATTTTTGGCAGCTTTTCAATGCGCTCACCTTGTTTAACCTGGCTCGAGACCCACAATGCAAGGAGTGGCAGGTGCTCATGTGCGGCCTCCCCTTCCTCCTCCTCTTCCTGGGCAATTTCTTCACCACCCTTCGGGTTGTGCACCAGAAGTTCCACAGCCAGCAGCGCAGGAGCAAGAAGGAG---
>micOch1
ATGCAGTCCCCGCCCCCAGACCCGCTGGGCGACTGCCTGCGCAACTGGGAGGATCTGCAGCAGGACTTCCAAGGTATCCAGGAAACACACCGCCTGTACCGCCTGAAGCTAGAGGAGCTGACCAAACTCCAGGACAACTGTACCAATTCCATCACACGCCAGAAGAAACGGCTCCAGGAGCTGGCCTTGGTGCTGAAAAAATGCAGACCCTCTCTTCCACCCGAGTCCACGGAGGCCGCACAGGAGCTGGAAAGCCAGATGAAGGAGCGCCAAGGCCTCTTCTTTGACATGGAAGCCTATTTGCCTAAGAAGAATGGGTTGTACCTGAGTCTGGTTCTGGGGAATGTCAACGTGACACTATTGAGCAAGCAGGCTAAGTTTGCTTACAAAGACGAGTATGAGAAATTCAAGCTCTACCTCACCATCATCCTCATTGTCATCTCCTTCAGCTGCCGCTTCCTGCTCAACTCCAGGGTGACGGATGCCGCCTTCAACTTCCTACTGGTCTGGTATTACTGCACTCTGACCATCCGAGAGAGCATCCTTATCAATAACGGTTCCAGGATCAAAGGCTGGTGGGTGTTCCATCATTACGTGTCCACGTTCCTTTCGGGAGTCATGCTGACCTGGCCAGATGGTCTCATGTACCAGAAGTTCCGGAACCAGTTTCTGTCTTTCTCCATGTATCAGAGCTTTGTGCAGTTTCTGCAGTATTACTATCAGAGCGGGTGCCTGTACCGCCTGCGCGCCCTGGGCGAACGGCACACCATGGATCTCACTGTAGAGGGCTTCCAGTCTTGGATGTGGAGAGGCCTCACCTTCCTGCTTCCTTTCCTCTTCTTTGGACATTTCTGGCAGCTTTTTAACGCGCTGACACTGTTTAACTTGGCCCGGGATCCTGAGTGCAAGGAGTGGCAGGTGCTCATGTGTGGCTTCCCCTTCCTTCTTCTCTTCCTCGGCAACTTTTTCACGACCCTGCGAGTGGTACACCAGAAGTTCCACAGCCAGCAGCACGGGAGCAAGAAGGAT---
>rn6
ATGCAGTCCCCGCCCCCGGACCCGCTGGGCGACTGCCTGCGCAACTGGGAGGATCTGCAGCAGGACTTCCAAGGTATCCAGGAAACACATCGCCTGTACCGTGTCAAGCTAGAGGAGCTGACCAAACTCCAGGACAACTGTACAAACTCTATCACACGCCAGAAGAAGCGGCTCCAGGAGCTGGCCTTGGTGCTGAAAAAATGCAGACCCTCTCTCCCATCCGAGTCCCTGGAGGCTGCCCAGGAGCTGGAAAGCCAGATAAAAGAGCGCCAAGGCCTCTTCTTTGACATGGAAGCCTATCTGCCTAAGAAGAACGGGTTGTACCTGAGTCTGGTTCTGGGGAATGTCAACGTGACACTTTTGAGCAAGCAGGCTAAGTTTGCTTACAAAGACGAGTATGAGAAATTCAAGCTCTACCTCACCATCATCCTCATTGTCATCTCCTTCACCTGCCGCTTCCTGCTCAACTCCAGGGTGACAGACGCTGCCTTCAACTTCCTGCTGGTCTGGTATTACTGCACGCTGACCATCCGGGAGAGCATCCTCATCAATAATGGTTCCAGGATCAAAGGCTGGTGGGTTTTCCATCATTATGTGTCCACATTCTTGTCAGGAGTCATGCTGACCTGGCCAGATGGACTCATGTACCAGAAGTTCCGGAACCAGTTCCTGTCTTTCTCCATGTACCAGAGTTTTGTGCAGTTTCTGCAGTATTACTACCAGAGCGGGTGCCTTTACCGCCTGCGAGCCCTGGGCGAACGACACACCATGGACCTCACTGTGGAGGGCTTTCAGTCTTGGATGTGGAGAGGCCTCACCTTCCTGCTTCCGTTCCTCTTCTTTGGACATTTCTGGCAGCTTTTTAATGCGCTGACATTGTTTAACTTGGCCCGGGACCCTGAGTGCAAGGAGTGGCAGGTGCTCATGTGCGGCCTCCCCTTCCTCCTCCTCTTCCTCGGCAATTTTTTCACCACCCTCCGAGTGGTGCATCAGAAGTTCCACAGCCAGCAACACGGGAGCAAGAAGGAT---
>mm10
ATGCAGTCCCCGCCCCCGGACCCGCTGGGCGACTGCCTGCGCAACTGGGAGGATCTGCAGCAGGACTTCCAAGGTATCCAGGAAACACATCGCCTGTATCGCCTCAAGCTAGAGGAGCTGACCAAACTCCAGGCCAACTGTACAAACTCCATCACACGGCAGAAGAAGCGGCTCCAGGAGCTGGCCTTGGTGCTGAAAAAATGCAGACCCTCTCTCCCATCCGAGTCCATGGAGGCTGCACAGGAGCTGGAAAACCAGATGAAAGAGCGCCAAGGCCTCTTCTTCGACATGGAAGCCTATCTGCCTAAGAAGAACGGGTTGTACCTGAGTCTGGTTCTGGGGAATGTCAACGTGACACTTCTGAGCAAGCAGGCTAAGTTCGCTTACAAAGACGAGTACGAGAAATTCAAGCTCTACCTCACCATCATCCTCATCGTCATCTCCTTCACCTGCCGCTTCCTGCTCAACTCCAGGGTGACGGACGCAGCCTTCAACTTCCTGCTGGTCTGGTATTATTGCACGCTGACCATCCGGGAGAGCATCCTCATCAACAATGGTTCCAGGATCAAAGGCTGGTGGGTTTTCCATCATTATGTGTCCACATTCCTGTCAGGAGTCATGCTGACCTGGCCAGATGGACTCATGTACCAGAAGTTCCGGAACCAGTTCCTGTCTTTCTCCATGTACCAGAGCTTTGTGCAATTCCTGCAGTATTACTATCAGAGCGGGTGCCTGTACCGCCTGCGAGCCCTGGGCGAGCGCCATACGATGGATCTCACCGTAGAGGGCTTTCAGTCTTGGATGTGGAGAGGCCTCACCTTCCTGCTTCCGTTCCTCTTCTTTGGACACTTCTGGCAACTCTTCAATGCGCTGACATTGTTTAACTTGGCCCGGGACCCGGAGTGCAAGGAGTGGCAGGTGCTCATGTGCGGCTTCCCCTTCCTCCTCCTCTTCCTCGGCAATTTCTTCACCACCCTGCGAGTGGTGCATCAGAAGTTCCACAGCCAGCAGCACGGGAACAAGAAGGAC---
>criGri1
NNNNNNNNNNNNNNNCCAGACCCGCTGGGCGACTGCCTGCGTAACTGGGAGGATCTGCAGCAGGACTTCCAAGGTATCCAGGAAACACACCGCCTGTACCGCCTGAAGCTAGAGGAGCTCACCAAACTCCAGGACAACTGTACCAACTCCATCACACGCCAGAAGAAAAGGCTCCAGGAGCTGGCCTTGGTGCTGAAAAGATGCAGGCCCTCTCTCTCATGCGAGTCTGCAGAGGCCGCACAGGACCTGGAAAACCAGATGAAGGAGCGCCAAGGCCTCTTCTTTGACATGGAAGCCTATTTGCCTAAGAAGAATGGGTTGTACCTGAGTCTGGTTCTGGGGAATGTCAACGTGACACTTCTGAGCAAGCAGGCCAAGTTTGCTTACAAAGACGAGTATGAGAAATTCAAGCTCTACCTCACGATCATCCTCATTGTCATCTCCTTCTCTTGTCGCTTCCTGCTCAACTCCAGGGTGACGGACGCTGCCTTCAACTTCCTGCTGGTCTGGTATTACTGTACGCTGACCATCCGAGAGAGCATTCTCATCAATAATGGTTCCAGGATCAAAGGCTGGTGGGTGTTCCATCATTACGTGTCCACGTTCCTGTCGGGAGTCATGCTGACCTGGCCAGATGGTCTCATGTACCAGAAGTTCCGGAACCAGTTTCTGTCTTTCTCCATGTACCAGAGCTTTGTGCAGTTTCTGCAGTATTACTATCAGAGCGGGTGCCTGTACCGCCTGCGCGCCCTGGGCGAACGACATACTATGGATCTCACCGTAGAAGGTTTCCAGTCTTGGATGTGGAGAGGCCTCACCTTCCTGCTTCCTTTCCTCTTCTTTGGACACTTCTGGCAGCTCTTTAATGCATTGACATTGTTCAACTTGGCCCGGGACCCTGAGTGCAAGGAGTGGCAGGTGCTCATGTGCGGCTTCCCCTTCCTTCTCCTTTTCCTCGGCAACTTTTTCACGACCCTCCGAGTGGTACACCAGAAGTTCCACAGCCAGCAGCAAGGGAGCAAGAAGGAT---
>triMan1
ATGCATCCTTCGCCCCCAGGCCCGCTGGATGACTGCCTGCGGGACTGGGAGAATCTGCAGCAGGACTTCCAGAGCATCCAGGAGGCCCATCGGCTGTACCGCCTGAAGCTGGAGGAGTTGACCAAGCTGCAGAACAACTGTACCAGCTCCATCGGTCGGCAGAAGAAGCAGCTCCAGGAGCTGGGCCTTGTCCTGAGGAAATGCAAACCCTCCCTCCCGTCAGGGGCCAAGGAGGCTGTGCAGGAGCTCGAGAACCAGATCAAAGAGCGCCAAGGGCTCTTCTTCGACATGGAAGCCTATCTGCCCAAGAAGAATGGGTTGTACCTGAGCCTGGTTCTGGGTAACGTCAACGTGACACTCCTTAGCAAGCAGGCTAAGTTTGCCTACAAGGACGAGTACGAGAAGTTCAAGCTCTACCTCACCATCATCCTTATCCTCATCTCCTTCACCTGCCGCTTCCTCCTCAACTCCAGGGTGACAGATGCTGCCTTCAACTTCTTGCTGGTCTGGTACTACTGCACCCTGACCATCAGAGAGAGCATCCTCATCAACAATGGCTCCCGGATCAAAGGCTGGTGGGTTTTCCATCACTATGTGTCGACGTTCCTGTCGGGAGTCATGCTGACGTGGCCCGATGGCCTCATGTACCAGAAGTTCCGGAACCAATTCCTGTCCTTCTCCATGTACCAGAGCTTTGTGCAGTTCCTGCAGTATTACTACCAGAGCGGCTGCCTGTACCGCCTTCGGGCCCTGGGGGAGAGGCACACCATGGACCTCACTGTGGAGGGCTTCCAATCCTGGATGTGGCGGGGCCTCACCTTCTTGCTGCCCTTTCTTTTCTTTGGACATTTTTGGCAGCTTTTTAATGCACTGACCCTGTTTAACCTGGCACGGGACCCTCAGTGCAAGGAGTGGCAGGTGCTCATGTGTGGCTTCCCCTTCCTGCTTCTCTTCCTTGGCAATTTCTTCACCACCCTGCGGGTTGTGCACCAGAAGTTCCATAGTCAGTGGCACAGGAGCAAGAAAGAA---
>loxAfr3
ATGCAGCCTCCGCCCCCAGGCCCGCTGGACAGCTGCCTGCAGGACTGGGAGACTCTGCAGCAGGACTTCCAGAGCATCCAGGAGGCCCACCGGCTGTACCGCCTGAAGCTGGAGGAGTTGATCAAGCTGCAGAACAATTGTACCAGCTCCATCAGTCGGCAGAAGAAGCGGCTCCAGGAGCTGGCCCTTGTCCTGAGGAAATGCAAACCCTCCCTCCCGTCAGGGGCCGAGGAGGCTGTGCAGGAGCTCGAGAACCAGATCAAAGAGCGCCAAGGGCTCTTCTTTGACATGGAAGCCTATCTGCCCAAGAAGAACGGGTTGTACCTGAGTCTGGTCCTGGGTAACGTCAACGTGACACTCCTTAGCAAGCAGGCTAAGTTTGCCTACAAGGACGAGTACGAGAAGTTTAAGCTCTACCTCACCATCATCCTTATCCTCATCTCCTTCACCTGCCGCTTCCTCCTCAACTCCAGGGTGACAGATGCTGCCTTCAACTTCCTGCTGGTCTGGTATTACTGCACCCTGACCATCAGAGAGAGCATTCTGATCAACAACGGCTCCCGGATCAAAGGCTGGTGGGTTTTCCATCACTACGTGTCTACGTTCCTGTCGGGAGTCATGCTGACATGGCCCGATGGCCTCATGTACCAGAGGTTCCGGAACCAATTCCTGTCCTTCTCCATGTACCAGAGCTTCGTGCAGTTCCTGCAGTATTACTACCAGAGTGGCTGCCTGTACCGCCTGCGGGCCCTGGGCGAGAGGCATACCATGGACCTCACTGTTGAGGGCTTCCAATCCTGGATGTGGCGGGGCCTCACCTTCCTGCTGCCCTTTCTTTTCTTTGGACATTTCTGGCAGCTTTTTAACGCACTGACCCTGTTTAACCTGGCCCGGGACCCTCAGTGCAAGGAGTGGCAGGTGCTCATGTGCGGCCTCCCCTTCCTCCTCCTCTTCCTCGGCAATTTCTTCACCACCCTGCGGGTCGTGCACCAGAAGTTCCACAGTCAGTGGCATGGGAGCAAGAAAGAA---
>oryAfe1
ATGCATCCACCGCCCCCGGGCCCGCTGGGCAACTGCCTGCGGGACTGGGAGAATCTGCAGCAGGACTTCCAGAGCATCCAGGAGGCCCACCGGCTGTACCGCCTGAAACTGGAGGAGTTGACCAAGCTGCAGAACAATTGTACCAGCTCCATCAGCCGGCAGAAGAAGCACCTCCAGGAGCTGGCCCTCGTCCTGAGGAAATGCAAACCCTCCCTCCCGTCAGGGACTGAAGAGGCTGTGCAGGAGCTGGAGAACCAGATCAAAGAGCGCCAAGGCCTCTTCTTCGACATGGAGGCCTATTTGCCTAAGAAGAACGGGTTGTACCTGAGTCTGGTCCTGGGTAACGTCAATGTGACACTCCTTAGCAAGCAGGCTAAGTTTGCCTACAAGGACGAGTACGAGAAGTTCAAGCTCTACCTCACCATCATCCTCATCCTCATCTCCTTCACCTGCCGCTTCCTCCTCAACTCCAGGGTGACAGATGCTGCCTTCAATTTCTTGCTGGTCTGGTATTACTGTACCCTGACCATCAGAGAGAGCATCCTTATTAACAATGGCTCCCGGATCAAAGGCTGGTGGGTTTTCCATCACTACGTGTCCACGTTCCTATCGGGAGTCATGCTGACGTGGCCCGACGGCCTCATGTACCAGAGGTTCAGGAACCAGTTCCTGTCCTTCTCCATGTACCAGAGTTTCGTGCAGTTCCTACAGTATTACTACCAGAGTGGCTGTCTGTACCGTCTGCGGGCCCTGGGAGAGAGGCACACCATGGACCTCACTGTGGAGGGCTTCCAGTCCTGGATGTGGCGGGGCCTCACCTTCCTGCTGCCCTTTCTGTTCTTTGGACACTTCTGGCAGCTTTTTAACGCGCTGACCCTGTTTAACCTGGCCCGGGACCCTGAGTGCAAGGAGTGGCAGGTGCTCATGTGTGGCTTCCCGTTCCTTCTCCTCTTCCTGGGCAACTTCTTCACCACCCTGCGGGTCGTGCACCAGAAGTTCCACAGTCAGTGGCACGGGAGCAAGAAGGAG---
>hetGla2
ATGCAGCCCCCGCCCCCGGGCCCGCTGGGCGACTGTCTGCGGGACTGGGAGGATCTGCAGCAGGACTTCCAGACCATCCAGGAGACCCACCGGCTGTACCGCCTGAAGCTGGAGGAGCTGACCAAGCTGCAGACGAACTGCACCAGCTCCATTTCCCGGCAGAAGAAGCGGCTCCAGGAGCTGGCACTTGTCCTGAAGAAATGCAAAGCCTCCCTCCCAGCAGAGGCCACAGTGGCTGTGCAGGAGCTGGAGAACCAGATGAAGGAGCGGCAAGGCCTCTTCTTTGACATGGAAGCCTACTTGCCCAAGAAGAATGGGTTGTACCTGAGCCTGGTTCTGGGGAATGTCAACGTTACGCTGTTGAGCAAGCAGGCCAAGTTCGCCTACAAGGACGAGTATGAGAAGTTCAAGCTCTACCTCACTATCATCCTCATCCTCATCTCCTTCAGCTGCCGCTTCCTGTTCAACTCCAGGGTCACGGACGCAGCCTTCAACTTCCTGCTGGTCTGGTACTACTGCACGCTGACAATCCGTGAGAGCATCCTCATCAACAACGGCTCCCGGATCAAAGGCTGGTGGGTTTTCCATCACTACGTGTCCACATTCCTGTCGGGGGTCATGCTGACGTGGCCTGACGGGCTCATGTACCAGAAATTCCGGAACCAGTTCCTGTCCTTCTCCATGTACCAGAGCTTCGTGCAGTTCCTGCAGTATTACTACCAAAGCGGCTGTCTGTACCGCCTGCGTGCCTTGGGCGAGCGGCACACCATGGACCTCACAGTGGAGGGCTTCCAGTCCTGGATGTGGCGGGGCCTCACCTTCCTGCTGCCTTTCCTCTTCTTTGGACATTTCTGGCAGCTATTTAACGCGCTGACGTTGTTTAACCTGGCCCAGGACCCCCAGTGTAAGGAGTGGCAGGTGCTCATGTGCGGCTTCCCCTTCCTCCTCCTGTTCCTCGGCAATTTCTTCACCACCCTGCGGGTTGTGCACCAGAAGTTCCACAGCCAGTGGCATGGGGGCAAGAAGGAA---
>cavPor3
ATGCAGCCCCCGCCCCCGGGCCCGCTGGGCGACTGTGTGCGGGACTGGGAGGATCTGCAGCGGGACTTCCAGACCATCCAGGATACCCACCGTTTGTACCGCCTGAAGCTAGAGGAGCTGACCAAGCTGCAGACAAACTGCACCAGTTCCATTGCACGGCAGAAGAAGCGGCTCCAGGAGCTGGCAACCGTCCTGAAGAAATGCAAAGCCTCTCTCCCAGCAGAGGCCACCATGGCTGCGCAAGAGCTGGAGAACCAAATGAAGGAGCGGCAAGGCCTCTTCTTTGACATGGAGGCCTACTTGCCCAAGAAGAATGGGTTGTACCTGAGCCTGGTTCTGGGGAACGTCAACGTGACGCTGTTGAGCAAGCAGGCCAAGTTCGCTTACAAGGACGAGTATGAGAAGTTCAAGCTCTACCTCACCATCATCCTCATCCTCATCTCCTTCAGCTGCCGCTTCCTGTTCAACTCGAGGGTGACCGACGCAGCCTTCAACTTCCTGCTGGTCTGGTACTACTGCACGCTGACCATCCGGGAGAGCATCCTCATCAACAATGGTTCCCGGATCAAAGGCTGGTGGGTGTTTCATCACTATGTGTCCACATTCCTGTCAGGGGTCATGCTGACTTGGCCTGACGGGCTCATGTACCAGAAGTTCCGGAACCAGTTCCTGTCCTTCTCCATGTACCAGAGCTTTGTGCAGTTCCTGCAGTATTACTACCAAAGCGGCTGTCTGTACCGCCTGCGCGCCCTGGGCGAGCGACACACCATGGACCTCACTGTGGAGGGCTTCCAGTCCTGGATGTGGCGGGGCCTCACCTTCCTGCTGCCTTTCCTCTTCTTTGGACATTTCTGGCAGCTTTTTAATGCACTGACGTTGTTTAACCTGGCCCGGGACCCCGAGTGCAAGGAGTGGCAGGTGCTCATGTGCGGCTTCCCGTTCCTCCTCCTGTTCCTTGGCAATTTCTTCACCACCCTGCGGGTTGTGCACCAGAAGTTCCACAGCCAGCGGCACAGGGGCAAGAAGGAA---
>dasNov3
NNNNNCCCCCCGCCCCCGGGCCCGCTGGGCGACTGCCTGCGCGACTGGGAGGATCTGCAGCAGGACTTCCAGGGCACCCAGGAGACCCACCGGCTGTACCGCCTGAAGCTGGAGGAGCTGACCAAGCTGCAGAACAATTGTTCCAGCTCCATCACTCGGCAGAAGAAGCGGCTGCAGGAGCTGGCCCTCGTCTTGAAGAAATGCAGACACTCCCTCCCGGCAGGGAGCGAGGAGGCAGCACGGGAGCTCGAGAACCAGATCAAAGAGCGCCAGGGCCTCTTCTTCGACATGGAGGCCTATTTGCCCAAGAAGAACGGGTTGTACCTGAGCCTGGTGCTGGGCAACGTCAACGTGACCCTCCTGAGCAAACAGGCTAAGTTTGCCTACAAAGATGAGTATGAGAAGTTCAAGCTCTACCTCACCATCATCCTCATCCTCATCTCCTTCACCTGCCGTTTCCTCCTCAACTCCAGGGTGACAGACGCTGCCTTCAACTTCCTGCTGGTCTGGTATTACTGCACCCTGACCATCAGGGAGAGCATCCTCATCAACAACGGCTCTCGGATCAAAGGCTGGTGGGTCTTCCATCACTACGTGTCCACGTTCCTGTCGGGCGTGATGCTGACCTGGCCCGATGGCCTCATGTACCAGAAGTTCCGGAACCAGTTCCTGTCCTTCTCCATGTACCAGAGCTTCGTGCAGTTCCTCCAGTACTACTACCAGAGCGGCTGCCTGTACCGCCTGCGGGCCTTGGGGGAGCGGCACACCATGGACCTCACTGTGGAGGGCTTCCAGTCCTGGATGTGGCGCGGCCTCACCTTCCTGCTGCCCTTCCTTTTCTTTGGACAATTCTGGCAGCTCTTCAATGCGCTGACGCTGTTTAGCCTGGCCCGGGACCCTCAGTGTAAGGAGTGGCAGGTGCTGATGTGCGGCCTGCCCTTCCTCCTCCTCTTCCTCGGCAACTTCTTTACTACCTTGCGGGTCGTGCACCAGAAGTTCCACAGCCAGTGGCACAGGAGCAAGAAAGAC---
>HLequCab3
ATGCAGCCCCCGCCCCCGGGCCCGCTGGGCGACTGCCTGCGGGACTGGGAGGAGCTTCAGCAGGACTTCCAGAGCATCCAGGAGACCCACCGGCTGTACCGCCTGAAGCTGGAGGAGCTGACCAAGCTGCAGAACAGCTGTACCGGCTCCATCACTCGACAGAAGAAACGGCTCCAGGAGCTGGTCCTCCTCCTGAAGAAATGCAAATCTTCCCTCCCGTCGGGGGCTGAGGAGGCCGCCCAGGAGCTGGAGAACCAGATCAAGGAGCGCCAAGGTCTCTTCTTCGACATGGAGGCCTATTTGCCCAAGAAGAATGGGTTGTACCTGAGCCTGGTTCTGGGCAACGTCAACGTGACCCTCCTGAGCAAGCAGGCTAAGTTCGCCTACAAAGACGAGTACGAGAAGTTCAAGCTCTACCTCACCATCATCCTCATCCTCATCTCCTTCACCTGCCGCTTCCTCCTCAACTCCAGGGTGACAGACGCTACCTTCAACTTCCTTCTGGTCTGGTATTACTGCACCCTGACCATCCGAGAGAGCATCCTCATCAACAACGGCTCCCGGATCAAAGGCTGGTGGGTTTTCCATCATTACGTGTCTACGTTCCTGTCAGGAGTCATGTTGACATGGCCTGATGGCCTCATGTATCAGAAGTTCCGGAACCAGTTCCTGTCCTTCTCCATGTACCAGAGTTTTGTGCAGTTCCTGCAGTATTACTACCAGAGCGGCTGTCTGTACCGCCTGCGGGCCCTGGGCGAGAGGCACACCATGGACCTCACTGTGGAGGGCTTCCAGTCCTGGATGTGGCGGGGCCTCACCTTCTTGCTGCCCTTTCTTTTCTTTGGACAGTTCTGGCAGCTTTTTAACGCGCTGACGTTGTTCAGCCTGGCCCGGGACCCTGAGTGCAAGGAGTGGCAGGTGCTCATGTGCGGCCTCCCCTTCCTCCTCCTCTTCCTCGGCAATTTCTTCACCACCCTGCGGGTTGTGCACCAGAAATTCCACAGTCAGCGGCACGGGAACAAGAAAGAA---
>sorAra2
ATGCATCCCCCGCCCCCGGGCCCGCTGAGCGACTGCCTGCGGGACTGGGAGGAGCTGCAGCAGGACTTCCAGAGCATCCAGGAGACCCACCGGCTGTACCGCCTGAAGCTGGAGGAGCTGACCAAGCTGCAGAACAGCTGCACCGGCGCCATCGCCAGGCAGAGGAAGCGGCTGCAGGACCTGGCCCTCGTCCTGAAGAAATGCAGACCCTCCCTCGCGTCAGAGGCCGAGGCGGCCGCGAGGGAGCTGGAGAACCAGATCAAGGAACGCCAAGGGCTCTTCTTTGACATGGAGGCGTACCTGCCCAAGAAGAACGGGTTGTACCTGAGCCTGGTTTTGGGCAACGTCAACGTGACGCTCCTGAGCAAGCAGGCCAAGTTTGCTTACAAAGATGAGTATGAGAAGTTCAAGCTCTACCTCACCATCATCCTCATCCTCATCTCTTTCACCTGCCGCTTCCTCCTCAACTCCAGGGTAACCGACGCTACCTTCAACTTCCTGCTGGTCTGGTATTACTGCACCCTGACCATCCGGGAGAGCATTCTCATCAATAACGGCTCCAGGATCAAAGGCTGGTGGGTCTTCCATCATTACGTGTCCACGTTCTTGTCCGGAGTCATGCTGACGTGGCCCGATGGTCTCATGTACCAGAAGTTCCGGAACCAGTTTCTGTCTTTCTCCATGTACCAGAGTTTTGTGCAGTTCCTGCAGTACTACTACCAGAGCGGCTGTCTCTACCGCCTGCGGGCCCTGGGCCAGCGGCACACCATGGACCTGACCGTGGAGGGCTTCCAGTCCTGGATGTGGCGAGGCCTCACCTTCTTGCTGCCCTTTCTCTTCTTCGGACAATTTTGGCAGCTTTTTAACGCACTGACGTTGTTCAACCTGGCCCGGGACCCCGAGTGCAAGGAGTGGCAGGTGCTCATGTGCGGCTTCCCCTTCCTGCTCCTCTTCCTCGGGAACTTCTTCACCACACTGCGCGTCGTGCACCAGAAGTTCCACAGCCAGCGGCGCGGCGGCAAGACGGAC---
>eriEur2
ATGCACCCTCCGCCCCCGGGCCCGCTGGGCGACTGCCTGCGGGACTGGGAGGAGCTGCAGCAGGACTTCCAGAGCACGCAGGAGACCCACCGGCTATACCGCCTGAAGCTGGAGGAGCTGACCAAGCTGCAGAGCAACTGTACCAGCTCCATCACTCGGCAGAAGAAGCGGCTCCAGGAGCTGGCCCTCGTCCTCAGGAAATGCAAACCCAGCCTCTCGTCGGGGGCGGAGGAGGCTGCACGAGAACTGGAGAACCAGATCAAGGAGCGCCAGAGCCTCTTCTTCGACATGGAGTCTTTTCTGCCCAAGAAGAACGGGTTGTACCTGAGCCTGGTCCTGGGCAACGTGAACGTGACTCTCCTCAGCAAGCAGGCTAAGTTTGCCTACAAAGACGAGTATGAGAAGTTTAAGCTCTACCTCACCATCATCCTCATCCTCATCTCCTTCACCTGCCGCTTCCTCCTCAACTCCAGGGTGACAGACGCCACCTTCAACTTCCTGCTGGTCTGGTACTACTGCACCCTGACCATCCGCGAAAGCATCCTCATCAACAACGGCTCCCGGATCAAAGGCTGGTGGGTGATGCATCACTACGTGTCCACCTTCCTGTCGGGCGTCATGCTGACCTGGCCCGACGGCCTCATGTACCAGAGGTTCCGGAACCAGTTCCTGTCCTTCTCTATGTACCAGAGTTTCGTGCAGTTCTTGCAGTACTACTACCAGAGCGGCTGCCTCTACCGCCTGCGGGCCCTGGGTGAGAGGCACACCATGGACCTCACCGTGGAGGGCTTCCAGTCCTGGATGTGGCGTGGCCTCACCTTCCTGCTGCCCTTCCTGTTCTTTGGACACTTCTGGCAGCTTTTTAATGCGCTGACGCTCTTCAACTTGGCCCGGGACCCTGAGTGCAAGGAGTGGCAGGTGCTCATGTGCGGCTTCCCCTTCCTCCTCCTCTTCCTCGGCAACTTCTTCACCACCCTTCGCGTGCTGCACCAGAAATCCCACAGCCGGCGGCCGGGGAGCAAGAGCGAG---
>gorGor5
ATGCAGCCCCCGCCCCCGGGCCCGCTGGCGACT-G-CTGCGGGACTGGGAGGATCTACAGCAGGACTTCCAGAACATCCAGGAGACCCATCGGCTCTACCGCCTGAAGCTGGAGGAGCTGACCAAACTTCAGAACAATTGCACCAGCTCCATCACACGGCAGAAGAAGCGGCTCCAGGAGCTGGC-CTCGCCCTGAAGAAATGCAAACCCTCCCTCCCAGCAGAGGCCGAGGGGGCCGCACAGGAGCTGGAGAACCAGATGAAAGAGCGCCAAGGCCTCTTCTTTGACATGGAGGCCTATTTGCCTAAGAAGAATGGATTGTACCTGAGCCTGGTTCTGGGGAACGTCAACGTCACGCTCCTGAGCAAGCAGGCTAAGTTTGCCTACAAGGACGAGTATGAGAAGTTCAAGCTCTACCTCACCATCATCCTCATCCTCATCTCCTTCACTTGCCGCTTCCTGCTCAACTCTAGGGTGACAGACGCTGCCTTCAACTTCCTGCTGGTCTGGTACTACTGCACCCTGACCATCCGGGAGAGCATCCTCATCAACAACGGCTCCCGGATCAAAGGCTGGTGGGTGTTCCATCACTACGTGTCCACCTTTCTGTCGGGAGTCATGCTGACGTGGCCCGATGGTCTCATGTACCAGAAATTCCGGAATCAATTCCTCTCCTTTTCCATGTACCAGAGCTTCGTGCAGTTTCTCCAGTACTACTACCAGAGCGGCTGCCTCTACCGCCTGCGGGCACTGGGCGAGCGACACACCATGGACCTCACTGTGGAGGGCTTCCAGTCCTGGATGTGGCGGGGCCTCACCTTCCTGCTGCCTTTTCTTTTCTTTGGACACTTCTGGCAGCTTTTTAACGCGCTGACGTTGTTCAACCTGGCCCGGGACCCTCAGTGCAAGGAGTGGCAGGTGCTTATGTGCGGCTTTCCCTTCCTCCTCCTTTTCCTCGGCAATTTCTTCACCACCCTGAGGGTTGTGCACCAGAAGTTTCACAGTCAGCGGCACGGGAGCAAGAAGGAT---
>HLpipKuh2
ATGCCCCCCACGCCCCCGGGCCCGCTGGGCGACTGCCTGCGGGACTGGGAGGAGCTGCAGCAGGACTTCCAGAGCATCCAGGAGACCCACCGGCTGTACCGTCTGAAGCTGGAAGAGCTGATCAAACTGCAGAACAGTTGTACCAGCTCCATCAGTCGGCAGAAGAAGAAGCTCCATGAGCTGGCGCTCGTCCTAAAGAAATGCAAACTCTCCCTCCCAGTGGGGGTCCAGGAGGCTTCGAAAGAGCTGGAGAACCAGATCAAGGAGCGCCAAGGTCTCTTCTTCGACATGGAAGCCTATTTGCCCAAGAAGAATGGGTTGTACCTGAGCCTGGTTCTGGGCAACGTCAACGTGACACTCCTGAGCAAGCAGGCTAAGTTTGCCTACAAAGATGAGTACGAGAAGTTCAAGCTCTACCTCACCATCATCCTCATCCTCATCTCCTTCACTTGTCGCTTCCTCCTCAACTCCAGGGTAACAGACGCTGCCTTCAACTTCCTGCTGGTCTGGTATTACTGCACACTGACCATCCGAGAGAGCATCCTCATCAACAATGGCTCTAGGATCAAAGGCTGGTGGGTTTTCCATCATTACGTGTCCACGTTCCTGTCGGGAGTCATGCTGACATGGCCCGATGGCCTCATGTATCAGAAGTTCCGGAACCAATTCCTGTCCTTCTCCATGTACCAGAGCTTCGTGCAGTTCCTGCAGTATTACTATCAGAGCGGCTGCCTGTACCGCCTTCGGGCTCTGGGCGAGAGGCACACCATGGACCTCACTGTGGAGGGCTTCCAGTCCTGGATGTGGCGCGGCCTCACCTTCCTGCTGCCCTTTCTTTTCTTTGGACATTTCTGGCAGCTCTTTAACGCGGTGACGTTGTTCAGCTTGGCCCGGGATCCTGAGTGCAAGGAGTGGCAGGTGCTCATGTGCGGCCTCCCCTTCCTCATCCTCTTCCTTGGCAATTTCTTTACCACCTTGCGGGTTGTGCACCAGAAATTCCACAGTCAGCGGCACAGGAGCAAGAAGGAT---
>HLmyoMyo6
ATGCCTCCCACGCCCCCGGGCCCGCTGGGCGACTGCCTGCGGGACTGGGAGGAGCTGCAGCAGGACTTCCAGAGCATCCAGGAGACCCACAGGCAGTACCGTCTGAAGCTGGAAGAGCTGATCAAACTGCAGAACAGTTGTACCAGCTCCATCACCCGGCAGAAGAAGAAGCTCCATGAGCTGGCCCTCATTCTAAAGAAATGCAAACCCTCCCTTCCAGCGGGGGTCCAGGAGGCTTCGAAGGAGCTGGAGAACCAGATCAAGGAGCGCCAAGGCCTCTTCTTCGATATGGAAGCCTATTTGCCCAAGAAGAATGGGTTGTACCTGAGCCTGGTTCTGGGCAACGTCAACGTGACACTCCTGAGCAAGCAGGCTAAGTTTGCCTACAAAGATGAGTACGAGAAGTTCAAGCTCTACCTCACCATCATCCTCATCCTCATCTCCTTCACCTGTCGCTTCCTCCTCAACTCCAGGGTGACAGACGCTGCCTTCAACTTCCTGCTGGTCTGGTATTACTGCACACTGACCATTCGAGAGAGCATCCTTATCAACAATGGTTCCAGGATCAAAGGCTGGTGGGTTTTCCATCATTATGTGTCCACGTTCCTGTCGGGAGTCATGCTGACATGGCCCGACGGCCTCATGTACCAGAAGTTCCGGAATCAATTCCTGTCCTTCTCCATGTACCAGAGCTTCGTGCAGTTCCTGCAGTATTACTATCAGAGTGGCTGCCTGTACCGCCTTCGGGCCCTGGGTGAGAGGCACACCATGGATCTCACTGTGGAGGGCTTCCAGTCCTGGATGTGGCGGGGCCTCACCTTCCTGCTGCCCTTTCTGTTCTTTGGACATTTCTGGCAGCTTTTTAACGCGCTGACATTGTTCAGCTTGGCCCGGGATCCTGAGTGCAAGGAGTGGCAGGTGCTTATGTGCGGCCTCCCCTTCCTCCTTCTCTTCCTCGGCAATTTCTTCACCACCCTGCGAGTTGTGCACCAGAAATTCCACAGTCAGCGGCACAGGAGCAAGAAAGAT---
>HLphyDis3
ATGCCTCCCACGCCCCCGGGCCCGCTGGGCGACTGCCTGCGGGACTGGGAGGAACTGCAGCAGGACTTCCAGAGCATCCAGGAGACCCACCGGCTATACCGCCTGAAGCTGGAGGAGCTGACCAAGCTGCAGAACAATTGTACCAGCTCTATCACTCGGCAGAAGAAGCGGCTCCAGCAGCTGGCCTTCATCCTGAAGAAATGCAAACCCTCCCTCCCAGTGGAGGTCAAGGAAGCTGCAAAGGATCTGGAGAGCCAGATCAAGGAACGCCAAGGCCTCTTCTTCGATATGGAGGCCTATTTGCCCAAGAAGAATGGGTTGTACTTGAGCCTGGTTCTGGGCAACGTCAACGTGACACTCCTGAGCAAGCAGGCTAAGTTTGCCTACAAAGATGAGTATGAGAAGTTCAAGCTCTACCTCACCATCATCCTCATCCTCATCTCCTTCACCTGCCGCTTCCTCCTCAACTCCAGGGTGACAGACTCCGTCTTCAACTTCTTGCTGGTGTGGTATTACTGCACCCTGACCATCCGAGAGAGCATCCTCATCAACAATGGCTCCAGGATCAAAGGCTGGTGGGTTTTCCATCACTATGTGTCCACGTTCCTGTCGGGAGTCATGCTGACATGGCCCGACGGCCTCATGTATCAGAAGTTCCGAAACCAATTCCTGTCCTTCTCCATGTACCAGAACTTTGTGCAGTTCCTCCAGTATTACTACCAGAGTGGCTGTCTGTACCGCCTGCGGGCCCTGGGCGAGAGGCACACCATGGACCTCACCGTGGAGGGCTTCCAGTCCTGGATGTGGCGGGGCCTCACCTTCCTGCTGCCCTTTCTTTTCTTTGGACATTTTTGGCAGCTCTATAATGCGCTGACGTTGTTCAACTTGACCCGGGACCCTGAGTGCAAGGAGTGGCAGGTGCTCATGTGTGGCCTCCCCTTCCTCATCCTCTTCCTTGGCAATTTCTTCACCACCCTGCGGGTCGTGCACCAGAAATTCCACAGTCAGCGGCACAGAAGCAAGAAGGAT---
>ochPri3
ATGCACCCGCCGCCCCCGGGCCCGCTGGGCGACTGCCTGCGGGACTGGGAGGAGCTGCAGCAGGACTTCCAGAGCATCCAGGAGACGCACCGGCTCTACCGCCTGAAGCTCGAGGAGCTCAGCAAGCTACAGGCTGCCTGCACCAGCTCCATCTCCCGGCAGAAGAAGCGGCTGCAGCAGCTGAGCCTCGTCCTGAAGAAATGCAAACCCTCCCTCCCATCAGAGGCCGCACAGGCCGCGCATGAGCTCGAGAGCCAGCTGAAAGAGCGCCAGGGCCTCTTCTTCGATATGGAGGCCTACCTGCCCAAGAAGAACGGGTTGTACCTGAGCCTGGTCCTGGGGAATGTGAACGTGACCCTCCTGAGCAAGCAGGCTAAATTTGCCTACAAAGATGAGTATGAGAAGTTCAAGCTCTACCTCACCATCATCCTCATCCTCATCTCCTTCACCTGCCGTTTCCTGTTCAACTCCAGGGTGACCGACGCGGCCTTCAACTTCCTGCTGGTCTGGTACTACTGCACGCTCACCATCCGCGAGAACATCCTCATCAGCAACGGCTCGCGGATCAAGGGCTGGTGGGTCTTCCATCACTATGTGTCCACCTTCCTGTCGGGAGTCATGCTCACATGGCCTGATGGCCTCATGTACCAGAAGTTTCGGAATCAGTTTCTGTCCTTCTCCATGTACCAGAGTTTCGTGCAGTTCCTGCAGTACTACTACCAGAGCGGCTGCCTGTACCGCCTGCGGGCGCTGGGCGAGAGGCACACGATGGACCTGACCGTGGAGGGCTTCCAGTCCTGGATGTGGCGTGGCCTCACCTTCCTGCTGCCTTTCCTTTTCTTCGGACACTTCTGGCAGCTCTTCAACGCGCTGACCTTGTTCCAGCTGGCCCAGGACCCTCAGTGCAAGGAGTGGCAGGTGCTCATGTGTGGCTTCCCCTTCCTCCTCCTCTTCCTCGGCAACTTCTTCACCACCCTGCGGGTTGTACACCAGAAGTTCCACAGCCAGCGTCGGGGAAGCAAGCGGGAC---
>echTel2
ATGCAGCCTCCGCCCCCGGGCCCGTTGGGCAACTGCTTGCGGGACTGGGAGGCTCTGCAGCAGGACTTCCAGAGCATCCAGGAGGCCCACCGGCTGTACCGCCTGAAGCTGGAGGAGCTGACCAAGCTGCAAGGCAACTGCACCAGCGCCATCAGCCGGCAGAAGAAGGCCCTCCAAGAGCTGGCCAGAGTCCTGAGGAAATGCAAGCCCTCCCTCCCGGCCGAGGCCAAGGAGGCTGCGCAAGAGCTGGAGAACCAGATCAAAGAGCGCCAGGGACACTTCTTCGACATGGAGGCCTACCTGCCCAAGAAGAACGGGCTGTACCTTAGCCTGGTCCTGGGTAATGTCAACGTGACACTCCTCAGCAAGCAGGCCAAGTTTGCCTACAAGGACGAGTACGAGAAGTTCAAGCTCTACCTCACCATCATCCTCATCCTCATCTCCTTCACCTGCCGCTTCCTCCTCAACTCCAGGGTGACAGATGCTGCCTTCAACTTCCTGCTGGTCTGGTACTACTGCACCCTGACCATCCGAGAGAGCATTCTCATCAACAATGGCTCCCGGATCAAAGGCTGGTGGGTGTTTCACCACTATGTCTCCACCTTCCTGTCGGGAGTCATGCTCACCTGGCCTGATGGCCTCATGTACCAGCGGTTCCGGAACCAATTCCTGTCATTCTCCATGTACCAGAGCTTCGTCCAGTTCCTGCAGTATTACTACCAAAGCGGCTGCCTGTACCGCCTGCGGGCCCTGGGCGAGCGGCACACCATGGACCTGACCGTGGAGGGCTTCCAGTCCTGGATGTGGAGAGGTCTCACCTTCCTGCTGCCCTTCCTTTTCTTTGGACATTTCTGGCAGCTCTTTAACGCCCTAACCCTGTTCAACCTGGCCCAAGACCCTCAGTGCAAGGAATGGCAGGTGCTCATGTGCGCCTTCCCCTTCCTCCTCCTCTTCCTCGGCAACTTCTTCACCACCCTGCGGGTGGTTCGCCACAAGTTCCACAGCCAGTGGCAGGGCACCAAGAAGGAA---
>susScr11
ATGAATCCCCCGCCTCCAGACCCCCTGGGCGACTGTCTGCGGGACTGGGAGGAGCTGCAGCAGGACTTCCAAGGCATCCAGGAGACCCACCGACTGTACCGCCTGAAGCTGGAAGAGCTGATCAAGCTGCAGAACAACTGTACCAGCTCCATCACCCGGCAGAAGAAGCGGCTCCAGGAGCTGGCCCTTGTCCTGAAGAAATGCAAACACTCCCTTCCATCCGAGGCTGAGGAGGCTGCGCAGGAGCTGGAAAGCCAAATCAAGGAGCGACAAGGCCTTTTCTTTGATATGGAGGCCTACTTACCCAAGAAGAATGGGTTGTACCTGAGCCTGGTTCTGGGCAACGTCAACGTGACACTCCTGAGCAAGCAGGCTAAGTTCGCCTACAAGGCCGAGTACGAGAAGTTCAAGCTCTACCTCACCATCATCCTCATCCTCGTCTCCTTCACCTGCCGCTTCCTCCTCAACTCCAGGGTGACCGACGCCGCCTTCAACTTCCTGCTGGTCTGGTATTACTGCACCCTGACCATCCGCGAGAGCATCCTCATCAACAACGGCTCCCGGATCAAAGGCTGGTGGGTTTTCCACCATTACGTGTCCACGTTCCTGTCGGGAGTCATGCTGACATGGCCCGACGGCCTCATGTACCAGAAGTTCCGGAACCAGTTCCTGTCCTTCTCCATGTACCAGAGCTTTGTGCAGTTCCTCCAATATTACTACCAGAGCGGCTGTCTGTACCGCCTGCGGGCCCTGGGCGAGAGGCACACCATGGACCTGACCGTGGAGGGCTTCCAGTCCTGGATGTGGCGGGGCCTCACCTTCCTGCTGCCCTTCCTCTTCTTTGGACAGTTCTGGCAGCTTTTTAACGCACTGACGTTGTTCAGCCTGGCCCGGGACCCTGAGTGCAAGGAGTGGCAGGTGCTCATGTGCGGCCTCCCCTTCCTCCTCCTCTTCCTCGGCAATTTTTTCACCACCCTGCGGGTTGTACACCAGAAATTCCACAACCAGCAGCACGGGGGCAAGAAAGAT---
>tupChi1
ATGCAGCCCCCGCCCCCCGGCCCACTGAGCGACTGTCTGCGGGACTGGGAGGATCTGCAGCATGACTTCCAGGGCATCCAGGAGACCCACCGACTGTACCGCCTGAAGCTGGAGGAGCTGACCAAGCTGCAGAACAACTGCACCAGCTCCATCACTCGGCAGAAGAAGCGGCTCCAGGAGCTGGCCCTTGTGCTGAAGAAATGCAAACCCTCCCTACCGTCAGAAGCCAAGGAGGCTGCACAGGAGCTCGAGAACCAGATGAAAGAGCGCCAAGGCCTCTTCTTTGACATGGAAGCCTATTTGCCCAAGAAGAATGGGTTGTACCTGAGTCTGGTTCTGGGGAATGTCAATGTGACACTCCTGAGCAAGCAGGCTAAGTTTGCTTATAAAGACGAGTATGAGAAGTTCAAGCTCTACATCACCATCATCCTCATCCTCATCTCCTTCACCTGCCGCTTCCTGCTCAACTCCAGGGTGACAGACGCTGCCTTCAACTTCCTGCTGGTCTGGTATTACTGCACCCTGACCATCCGTGAGAGCATCCTCATCAACAACGGCTCCCGGATCAAAGGCTGGTGGGTCTTCCATCACTACGTGTCCACCTTCCTGTCGGGAGTCATGCTAATGTGGCCTGATGGTCCTATGTACCAGAAATTCCGGAACCAATTTCTGTCCTTTTCCATGTACCAGAGCTTCGTGCAGTTCCTCCAGTATTACTACCAGAGTGGCTGCCTGGACCTCCTGCGGGCCTTGGGGGAGCGACACACNNNNNNNNNNNNNNNNNAGGGCTTCCAGTCCTGGATGTGGCGGGGCCTCACCTTCCTGCTGCCTTTTCTTTTCTTTGGACACTTCTGGCAGCTTTTTAACGCACTGACACTGTTTAACCTGGCCCGGGACCCTCAGTGCAAGGAATGGCAGGTGCTCATGTGTGGCTTCCCCTTCCTCCTCCTCTTCCTTGGCAATTTCTTCACCACCCTGCGGGTCGTGCACCAGAAATTGCACAGTCAGCAGCACAGGAGCAAGAAAGAA---
