# Supplementary material for: Six reference-quality genomes reveal evolution of bat adaptations
Source: Nature. 2020 Jul 22;583(7817):578–84. doi: 10.1038/s41586-020-2486-3 (PMC8075899; doi:10.1038/s41586-020-2486-3)
Supplement: Supplementary file 6 — Alignments of 12,931 protein-coding genes across 48 mammals. [file 41586_2020_2486_MOESM6_ESM.gz › suppDataFile/ENST00000393847.aln.fasta]

>tupChi1
ATGCAGCGCGCA---GGCCTCGAGGCTCCCCACGCGCTGGGCCAG---------AGGCCTCTGCTGTGT---------CTGCTGCTCCTGTCCCTGCTGCCGCTGCTGCTACCG---CCCAAGCCCATAACCTGCGCCCAGACCACGCCGGACACGCCC---------------------------AGCACCCCCACCTTGCCA---------------------------GGTGTCCCCAACCCCCCA---------------------------------------------------------------ACCACGTTGGGC---------TCCCCCAGAGTCCCGGAC---CTGCGAGAGCGCGCTCGAGCCCTGATGCGGGACTTCCCGCTGGTGGACGGCCACAACGACCTGCCCCTGGTCCTGAGGCAATTTCACCCAAATGGAATACAGAATGTTAACCTGCACAATTTCAGCCATGGCCAGACCAACTTGGACAGGCTTAGAGATGGCCTCGTGGGTGCCCAGTTCTGGTCGGCCTACGTTCCATGCCAGACCCAGGACCGGGATGCTGTGCGCCTTACCCTGGAGCAGATAGACCTCATACGCCACATGTGTGCCTCCTACCCTGAACTGGAGCTTGTGACCTCTGTCAAAGCTCTGAAAAACACCCGGAAATTGGCCTGCCTCATTGGTGTGGAAGGCGGCCACTCTCTGGACAGCAGCCTCTCCGTCTTGCGTACCTTTTATGTGCTGGGAGTGCGCTACCTGACGCTCACCCACACCTGCAACACGCCCTGGGCAGAGAGCTCGGCCGAGGGCACCCACCCCTTCTACAGCAATGTCAGTGGGCTGACCAGCTTTGGCGAGAAGATGGTGGCAGAAATGAACCGCCTGGGCATGATGGTAGACTTGTCCCATGTCTCGGACGCTGTAGCCCGGCGGGCCCTGGAAGTGTCACAGGCGCCTGTGATCTTCTCCCACTCGGCTGCCCGGAGTGTCTGCAATCACAGTCGGAATGTCCCTGATGACATCCTGCAGCTTTTGAAGAAGAACGGTGGCATCGTGATGGTATCCTTGTCCGTGGGAGTGCTGCAGTGCAACCTGTTAGCTAATGTGTCCACAGTGGCAGATCACTTCGACCACATCAAGGCAGCCATTGGATCCAAGTTCATCGGGATCGGCGGAGATTACGATGGGGCTGCCCAGTTTCCCCAGGGGCTGGAGGACGTGTCCACATACCCGGTACTGATAGAGGAGTTGCTGAGTCGTGGCTGGAGTGAGGAAGAGCTTCAGAGTGTTCTTCGAGGGAACCTGCTGCGGGTCTTCGAACAGGTGGAACAGGTACGGGAGCAAAACAAGTGGAAAAGCCCCTTGGAGGCCAAGCTCCCA------GATGAGCAGCTGGGCAGCTCTTGCCGCTCTGTCTTCCTGCATCTACATAAAGGACAGGATCCA---GTTCCAGACCAGAAACTAAATGAGACA---------CATCAGACACCTAAGTTATCA------CCCATGTGGTCACTCTCAAAGTCCTCCCCTCGCCTGACCCTAGGCCTTGCAGTGGTTGCTGCATTCCCAGCCCTTATCCTGTGGCTCAGT------------
>speTri2
------------------------------------------------------------------TTT---------CTGCCCCTGCTG------CTGCTGCTGCTGCCA------CCAAACCCTGTAACCAGCACTGAGATCACTCCCGGTACCACC---------------------------GACACCCCGACCACTCTA---------------------------GACGCCCCCAACTCTGGG---------------------------------------------------------------ACCACGCCAGTC---------ACCCCCAGCACCCCAGGC---CTGCGAGAGCGCGCGCTGGCCCTAATGCGGGACTTCCCGCTGGTGGACGGCCACAACGATCTGCCCCTGATCCTGAGGCAGTTTCACAAGAATGGACTAAAGGATGTCAACCTGCACAATTTCAGTGATGGCCAGACCAGCCTGGACAGGCTTAGAGATGGCCTCGTGGGTGCTCAGTTCTGGTCAGCCTATGTTCCATGCCAGACCCAAGACCAGGATGCTGTGCGTCTCACACTGGAGCAGATTGACCTCATTCATCGCATGTGTGCTTCCTATTCTGAGTTGGAGCTTGTGACCTCTGTGAAAGCTCTGAACAGCACCAAGAAATTGGCCTGCCTCATTGGTGTGGAGGGTGGACACTCACTGGACAACAGCCTCTCCATCTTGCGTACTTTCTATGTGCTGGGAGTACGCTACCTGACGCTCACCCACACCTGCAACACACCCTGGGCAGAGAGCTCGTCTAAGGATATCCACTTCTTCTACAGCAATGTCAGTGGTCTAACCAGCTTTGGTGAGAAGGTGATAGCAGAAATGAATCGCTTGGGCATGATGGTAGACTTGTCTCATGTCTCTGACGCTGTGGCCCGGAAGGTTCTGGAATTGTCACGGGCACCTGTTATATTCTCCCACTCTGCTGCCAGGAATGTGTGCAAGAGTGATCGGAATGTTCCTGATGATATTCTGCAGCTTCTGAAGAAGAATGGTGGCATTGTGATGGTGACCTTTTCTATAGGCGTGCTACAGTGCAACCTGTTAGCCAACGTGTCCACTGTAGCAGATCACTTTGACCACATCAAGGCAGTCATTGGATCCAAGTTCATTGGGATTGGTGGAGACTATGATGGTGCCAGCCAATTCCCTCAGGGGCTGGAGGATGTGTCCACATATCCACTGCTGATAGAGGAGTTGCTGAATCGGGGCTGGAGTGACGAAGAGCTTCAAGGTGTCCTTCGAGGAAATCTGCTACGGGTCTTTGGAGAAGTAGAACAGGTACGGGAGGAAAGCAAGTGGCAAAGCCCCCTGGAGGACAGTATCCCA------GATGAGCAGGTGGGCAGCCCATGCCGATCCATCCTCTCAAGACTGCGTCAGAAACAATATCTG---GCTCCAGACCAGAAACCAACCAAGATCCCCACA---CGTCAAACACCCAGATTATCA------CGAAAGTGGTCACTCTCAAAATCTTCCTCCTTCAAGGTCCCAGGTCTCACAGTTGTTGCCGTCTTCCCAGTCCTCATTCTATGGCTC---------------
>echTel2
ATGCCACCCGCAGCAGGCCTCGAGGGTCCCCGCCGCCTCCTGGGC------------------ATGCGG---------CTCCTGCTGCCG------CTCCTGCTGCTGGCGCCT---ACCGCACCCCTG------------------CCCGGCGCTGCA---------------------------AGGGCCCCGACCCCGACC------------------------------------------------------------------------------------------------------------GCGTCTCCAGGG---------TCCCCCCGTGGGCCGGAC---TACCGAGAGCGAGCACGGGCCCTGATGCGGGCCTTCCCGCTGGTGGACGGCCACAACGACCTGCCCCTGGTCCTGAGGAAATTTTACCAGAACAGACTGCAGGACGTCAACCTGCACAATTTCAGACTCGGCCAGACCAATTTGGACAGGCTAAGAGACGGCCTTGTGGGCGCCCAGTTCTGGTCCGCTTACGTGCCCTGCCAGACACAAGGCCGAGACGCGGTGCGCCTCACCCTGGAACAGATCGACCTCATCCGCCGCATGTGCACCTCCTACTCTGAGCTGGAGCTGGTGACTTCCGTGAAAGCCCTCAACAGCACCCACAAGTTGGCCTGCCTCATCGGCGTGGAGGGCGGCCACTCATTGGACAGTAGCCTCTCTGTCTTGCGTGCCTTCTATGTGTTGGGAGTGCGTTACCTGACCCTCACCCATACCTGCAACACGCCCTGGGCAGAGAGCTCCATGAAAGGCCTCCATGCCTTCTACACCAACGTCAGCGGACTGAGCAGCTTTGGTGAGAAGGTGGTGGCGGAAATGAACCGCCTGGGCATGATGGTGGACTTGTCCCACGTCTCCGATGCGGTGGCACGGCGGGCCCTGGAAGTGTCCAAGGCTCCTGTGATCTTCTCCCACTCAGCTGCCCGAGGCGTATGTGAGAACACCCGGAACGTCCCTGATGACATCCTGAAGATGCTGAAGAAGAACGGCGGCATCGTGATGGTGTCCTTGTCCATGGGTGTGCTGCAGTGCAACCCATTAGCCAACGTGTCCACCGTGGCAGATCACTTCGACCACATCAGGGCCGTCATTGGATCCAAGTTCATCGGCATTGGTAGTGATTACGATGGGGCCGGCCAGTTCCCTCAGGGGCTGGAGGACGTATCCACCTACCCGGTGCTGATAGAGGAGCTGCTGCGACGGGGCTGGAGCGAAGAGGAGCTTGGAAGTGTCCTTCGCAGAAACCTGCTGCGCGTCTTTCGACAGGTGGAACAGGTCCGAGAGGAGAACCAGTGGCGAAGGCCCCTTGAGGATGAGTTCCCA------AGTGAACAGCTGGGCAGCGCCTGCCGCTCCGTCCTCCCTCGG------------------------ACA---------AAGCTGACAGAGATACCAACC---CACTGGACACCCAAGTGGCCA------TCCAGGTGGTCACTCCCCAGTTCCTCTCCCCACATGGTG---GGCCTCACGGTGGTTGCCACCTTCCCAGGCTTCCTCCTGTGGTTCTGG------------
>HLcamFer2
ATGTGGCCCAGT---GGTCTTGAGGTTCCCGGTGCGCTCAGCCAG------------------TGGCTG---------CTTTTACTCCTC------CTGTGGCTGCTG---------ATGGGACCAGTAACT------------------GGCGCCCCG---------------------------------------------------------------------------------------------------------------------------------------------------------ACCACGCCGGAC---------ACCTCCAGCGCCCCAAGT---CTGCGGGAGCGCGCACGGGCCCTGATGCGGGACTTCCCGCTCGTGGACGGACACAACGACATGCCCCTGGTCGTGAGGCAGTTTTACCACAATGGGCTACAGGATGTTAATCTGCACAATTTCAGCCACGGCCAGACCAGCCTGAACAGGCTTAGAGATGGTCTCGTGGGTGCCCAGTTCTGGTCAGCCTACGTCCCATGCCAGACCCAGGAACGGGATGCTGTGCGCCTTACCCTGGAGCAAATTGATCTCATCCAGCGCATGTGTGCCTCCTATGCTGAGCTGGAGCTTGTGACCTCGGTTGAAGCTCTGAACAGTACCCAGAAATTGGCTTGCCTCATTGGTGTGGAAGGCGGCCACTCACTGGACAGTAGCCTCTCCGTCTTGCGAACCTTCTACGTGCTGGGTGTGCGCTACCTGACACTCACCCACACTTGCAACACACCCTGGGCAGAGAGCTCGGCTAAGGGTATCCACCCCTTCTACAACAATGTGAGCGGGCTGACCAGCTTTGGTGAGAAGGTGGTGGCAGAAATGAACAGTCTGGGAATGATGGTAGACTTGTCCCATGTCTCAGACGCCGTGGCACAGCGAGCCCTAGAAGTGTCACAGGCACCCGTGATCTTCTCCCACTCAGCTGCCCGGGGCGTGTGCAGGGACACTCGGAATGTTCCTGATGATATCCTGCAGCTTCTGAAGAAGAATGGTGGCATTGTGATGGTGTCCTTGTCAGTGGGGGTGCTGCAGTGCAACCTGTTAGCCAACGTGTCTACTGTGGCAGATCATTTCGACCACATCAGGGCAGTCATTGGATCCAAGTTTATTGGGATTGGTGGAGATTATGATGGAGCTGGCCGGTTCCCTCAGGGGCTGGAGGACGTGTCCACATACCCAGTACTGATAGAGGAGTTGCTGAGTCGTGGCTGGAGTGAGGAAGAGCTTCAGGGTGTCCTTCGAGGAAACCTGCTGCGAGTCTTCAGACAGGTGGAACAGGTACGGGAGGAAAACAAGGGGCAGAGTCCCTTGGAGGACGAGTTCCCG------GATGAGCAGCTGGGCAGCTCTTGCCGCTCCGTCCTCCCACATCCTCATCAAAGACAGAATCTG---GCTCCAGACCAGAAACTAACCGAGACTCCAGTG---CATGGGAAACTCATTTTGTCA------CCTAAGTGGTCATTCTCAAAATTCCACCCCTACATGGCCCCAGGCCTCAAAGTTATTGCTGCCTTCCCAGTCCTCATTCTGTGGCTCTGG------------
>dasNov3
ATGTGGCCCGTG---GGCTTCGAAGGTCCCCTCACACTCAGCCGG---------CAGCCTCTGGTGGGT---------CTGCTGCTCCTG------CTGCCACTGCTGCTGCCG---CCCACATCTGTCACCTGCGCACACACCACGCCTGGCGCTCCT---------------------------GGCGCCAGGACCACACTG---------------------------GACCCTGCCAGCGGCTCG---------------------------------------------------------------ACCAGCCCGGGCCCCTCCAACACCCCCAGTGTCCCTGGC---CTGCGGGAGCGCACGCGGGCCCTGATGCGGGCCTTCCCGCTGGTGGATGGCCACAACGACCTGCCCCTGATCCTGAGGCAGTTTTACCAGAACAGACTGCAGGACGTTAACCTGCGCAATTTCAGCCGTGGCCAGACCAACCTGGACAAGCTTCAAGATGGCCTCGTAGGAGCCCAGTTCTGGTCGGCCTACGTGCCATGCCAGACCCAGGGCCGGGATGCCGTGCGCCTCACGCTGGAGCAGATTGACCTCATCCGCCGCATGTGTACCTCCTACTCGGAGCTGGAGCTCGTGACCTCCGTTAAAGCTCTGAATGACACCCAGAAGCTGGCCTGCCTCATTGGTGTGGAGGGTGGCCACTCACTGGACAGTAGCCTCTCCGTCTTGCGCACCTTCTATGTGCTGGGAGTGCGTTACCTGACGCTCACCCACACCTGCAACACGCCCTGGGCAGAAAGCTCAGCTAAGGGCGTGCACCCCTTCTACAACAATGTCAGCGGGCTGACCAGCTTCGGTGAGAGGGTGGTGGCAGAAATGAACCGTCTGGGCATGATGGTCGACTTGTCCCATGTCTCGGATGCCGTGGCACAGCGGGTGCTGGAGGTATCACGGGCACCTGTGATCTTCTCCCACTCAGCTGCCCGGGGGGTATGCAGGAACCCTCGGAACGTTCCTGATGACATCCTGCGACTTCTGAAGAAGAATGGTGGCATCATGATGGTGTCCTTGTCCATGGGAGTGCTACAGTGTGACCCGTTAGCCAATGTGTCCACCGTGGCAGATCACTTCGACCACATCAGGGCAGTTATTGGATCCAAGTTCATCGGGATTGGCGGAGACTATGATGGGGCCGGCCGCTTCCCTCAGGGGCTGGAGGACGTGTCCTCGTATCCAGTGCTTCTAGAGGAATTGCTGCGTCGTGGCTGGAGCGAGGAGGAGCTTCAGGGTGTCCTTCGTGGAAACCTACTGCGGGTCTTCAAACGGGTGGAAGAG------GAGGGAAACGAGTGGCAACATCCCTTGGAAGATGAGTTCCCT------GATGAACAGCTGGACAGTTCTTGCCGCTCTGTCCTAGCACGTCTACAGCAGAGGAAGTATTTA---GGTCCTGACCAGAAACTAACCGAGACTCCAACA---TATTGGACACCCAGGTTGTCA------CCTAAGGGGTCACTCTCAAAATCCTCTCCCCATGTGGACCCAGGCCTCACAGTTGTTGCCACCCTCCCAGTCCTTATTTTGTGGCTCTGG------------
>HLmyoMyo6
ATGCGGCCCGCG---GGCCTCGAGTGTCCCCGCATGCTCTGCCTG---------TGGCCTCTGCTGCGG---------CTGCTGCTCCTG------CTGTTGCTGCTG---------CCGCAGCCGGTAACCCGCGCCCAGACCAAGCCGGGTGCCCCGATGGCACTGGGCACCCCGGCAGCGCTGGACACCCCGACAGCGCTGGGCACCCCCAGCGCCCTTCCCACGCCCGGCACCCCCAGTGCCAAG---------ACTGGGCCCGAGGCCCCCAGCGACTCTACTGCGCCAAGCACCCCTAGTGCCCCAACCTCGCCCGGA---------ACCCCCAGCACCCCGAAT---CTGCGGGAGCATGCTCGGGCCCTGATGCGGGACTTCCCACTCGTGGATGGCCACAATGACATGCCTCTGGTCCTGAGGCAGTTTTACCGCAACCAGCTACAGGATGTGAACCTGCACAATTTCAGCCGGGGCCAGACCAACCTGGACAGGCTTAGAGAAGGTCTCGTGGGTGCACAGTTCTGGTCAGCCTACGTCCCCTGCCAGACCCAGGATCGGGATGCCCTGCGCCTCACCCTGGAGCAGATTGACCTCATCCACCGTATGTGTGCCTCCTATGCTGAGCTGGAGCTTGTGACCACGGTTAAAGATCTGAACAGCACCCGGAAGCTGGCTTGCCTCATTGGTGTGGAGGGCGGCCACTCACTGGACAGTAGCCTCTCCGTCTTGCGTACCTTCTATATGCTGGGTGTGCGCTACCTGACCCTCACCCACACCTGCAACACACCCTGGGCAGAGAGCTCAGCTAAGGACATCCACCCCTTCTACAACAATGTCAGCGGGCTGACCAGCTTTGGTGAGAAGGTGGTGATGGAAATGAACCGTCTGGGCATGATGGTAGACCTGTCCCATGTCTCAGACGCCGTGGCACGACGGGCCCTGGAAGTGTCGCAGGCACCTGTGATCTTCTCCCACTCAGCTGCCCGGGGGGTATGCAAGAATGAACGGAATGTTCCTGATGATATCCTGCAGCTTCTGAAGAAGAATGGTGGCATCGTGATGGTGTCCTTGTCCGTGGGCGTGCTGGAGTGCGACCCATTGGCCAACGTGTCCACTGTGGCAGATCACTTCGACCACATCAGGGCAGTCATTGGATCCGAGTTCATTGGTATTGGCGGCGATTATGATGGGACCAGCAGTTTCCCTCAGGGACTGGAAGACGTGTCCACATACCCAGTACTGATAGAGGAGTTGCTGAGGCGTGGCTGGAATGAGGAAGAGCTCCAGGGTGTCCTTCGAGGAAATCTGTTGCGGGTCTTCAGACAGGTGGAGCAGGTTCGGGAGGAAAACAAGGGGCAGAGGCCCTTAGAGGATGAGTTCCCA------GATGAGCAGCTGGGCAGCTCTTGCCGCTCGGTCCTCCCGAGGCTGCATCAGAGACATTATTTG---GCTCCAGACCAGAAACTAATGGAGTCTCCTACG---CATTGGAAACCGAAGTTGTCA------TCTAAGAAGTCGTTCTCAAAATCATCCCCCCACATTGCCCCAAGCCTCACAATTATTGCTTCCTTCCCCGTCGTCATTCTGTGGCTCTGG------------
>felCat8
ATGCGGCCCCTG---CGCCTCGATGGTACCTCCCCGCCCTGCCGG---------CGACCTCTGCTGCGT---------CTGCTGCTCCTG------CTGTCGCTGCTGCCGCCGCTGCCGCCGCCCTTAACGCGCTCCCAGACCGCTCAGGGAACCCCC---------------------------AGCGCCCCG---------------------------------------------------------------------------------------------------------------------ACCACGCCGGCC---------ACCTCCAGCACCCCAAGC---CTGCGGAAGCGCGCGCGGGCTCTGATGCGAGACTTCCCTCTCGTGGACGGCCACAATGACATGCCCCTTGTGCTGAGGCAGTTTTATGGCAACAGGCTACAGGATGTTAATCTGCGCAATTTCAGCCATGGCCAGACCAGCCTGGACAGGCTTAGAGACGGTCTCGTGGGTGCCCAGTTCTGGTCAGCCTACGTCCCATGCCAGACCCAGGAAAGGGATGCTGTGCGCCTCACCCTGGAGCAGATTGACCTCATTCGCCGCATGTGTGCCTCCTATTCTGAGTTGGAGCTTGTGACCTCAGTTAAAGCTCTGAACAATACCCGGAAGTTGGCTTGCCTCATTGGTGTGGAGGGTGGCCACTCGCTGGACAGTAGCCTTTCCGTCTTGCGTACGTTCTATGTGCTGGGTGTGCGCTACCTGACGCTCACTCACACCTGCAACACACCCTGGGCAGAGAGCTCATCTAAGGACATCCATCCCTTCTATAGCAGTGTCAGCGGGCTGACCAGCTTTGGTGAGAAAGTGGTGGTTGAAATGAACCGCTTGGGCATGATGGTAGATTTGTCCCACGTCTCTGACACTGTGGCACGGCGAGCCTTGGAAGTGTCACAGGCACCTGTGATCTTCTCCCACTCAGCTGCCCGGGGTGTGTGCAAGAATGCCAGGAACATTCCTGATGACATCCTGCAGCTTCTGAAGAAGAATGGTGGTATCGTGATGGTGTCTTTGTCACCGGGGGTGCTGCCGTGCAACCTGTTAGCCAATGTGTCCACTGTGGCAGATCACTTTGACTACATCAAGGCAGTCATTGGATCCAAGTTCATTGGGATTGGTGGAGATTATGATGGGGCTAAACGGTTCCCTCAGGGGCTGGAGGACGTGTCCACATACCCAGTTCTGATAGAAGAGTTGCTGAGTCGTGGCTGGAGTGAGGAAGAGCTCCAGGGTGTCCTTCGTGGAAACCTGCTGCGGGTCTTTGGACAGGTGGAACAGGTACGGGAGACAAGCAAGGGGCAAAGCCCCTTGGAGGATGAATTCCCG------GATGTGCAGCTGGGCAGTTCTTGCCGCTCTGTTCTCTCATGTCTGCCTCAGACACGGTATCTG---GCTCGAGACCAGAAACTAACTGAGACTTCGGCA---CATTGGGCACCTAAGTGTTCA------CCTAAACAGTTATTGTCAAAATCTTCCCCCAACGTGGCCCCAAGCCTCACAGTTATTGCTGCCTTTTCAGTCCTCATTCTGTGGCTCTGG------------
>criGri1
ATGCGGCTCAAG---GGCCTC---------CGGATGCTT---------------AACCCAGTGCTTTCA---------GTGTTCCTGTTG------GTGCTGCTGCTGTTAGGGCCTTCACAGTCTCTAACAAGGACCCAGACCAAACCA------------------------------------------------------------------------------------------------------------------------------------------------------------------GTCGACTTTGGT---------GCTTCCACTGCA---------------------------------------------CCACTTGTAGATGGCCACAATGACTTGCCTCTTGTTCTGAGGCAATTTTACCTGAATGGGCTACAGGACGCCAACCTGAGAAACTTCACCTATGGCCATACCAACTTGAATAGGCTTAAAGATGGCTTTGTGGGAGCCCAGTTCTGGTCCGCTTACGTACCATGTCAGACCCAGGACCGGGATGCCTTGCGCCTCACCCTGGAACAGATTGACCTCATTCACAGTATGTGTGCCTCTTATCCTGAGCTGGAACTTGTAACCTCAGTTAAAGCTCTGAACAGCACCCGGAAACTGGCCTGCCTCATTGGTGTGGAGGGTGGCCACTCACTAGATAACAGCCTCTCTGTGCTTCGAAGTTTCTACCAGCTGGGGGTGCGCTATCTGACGCTCACACACACCTGCAACACACCCTGGGCAGAGAGCTCATCAAAGGGCGTCCACTCATTCTACAGCAGTGTCAAAGGACTGACCAGCTTTGGGGAAAAGGTGGTGGCAGAAATGAATCGCTTGGGTATGATGGTTGACTTGTCCCATGTCTCGGATGCTACTGCACAGCGGGCCTTAGAAGTGTCCCAGGCACCTGTGATCTTCTCCCACTCAGCTGCCAGGGGTGTGTGTCAAAATGCTCAGAATCTTCCTGATGACATCCTGCGGCTTCTGAAGAAGAACGGTGGCATCGTGATGGTGACATTCGCTGTAGGGGTGCTGCAGTGCAACCCGTTAGCCAACGTATCCACTGTGGCAGATCACTTTGACCACATCAAGGCAGTCATTGGATCCGAGTTCATCGGGATTGGTGGAGATTATGATGGAACTGCACAGTTCCCTAAAGGGCTGGAGGACGTGTCTACATACCCAGTGCTCATAGAGGAGTTGCTTAGACGGGGCTGGAATGAGCAGGAGCTGCAAGGTGTCCTTCGAGGAAACCTGCTTCGAGTCTTTGGAGAGGTGGAACAGGTACGGGAGAAAAACAGATGGCAAAGTCCCCTGGAGGTCATGATTCCA------GAGGAGCAGCTGGACAGTGCTTGTCATTCAGTCTTGCCAGGTCGACATCTGAAACAA---------TCTCCAGAAAAGAACCAATCATCAATCCCAATA---CATCATACACTCAAGTTAGCA------TCCAAGTGGTCACACTCAAAATCTTCTCCCCACATAGTCCTAAGCCTCATGGTTGTTGCAACCATTTTAGACCTTATTGTA---------------------
>oryAfe1
ATGTGGCCCGTG---GGCTTCGAGGGCCGTAGCGCCCTTGGA------------------GTGATGCAC---------CTGCTACTCCTG------CTGCTGCCCTGGCAT------CCGGCACCCATAACCTGCACCCAGAGCCCGCTGGGCACCGTC---------------------------AGCGTCCCGACC------------------------------------------------------------------------------------------------------------------ACGCCTCTGGGC---------GCTCCCAGCGCCCCCAGC---CTTCGAGAGCGCACAAGGGCCCTGATGCAGGCTTTCCCACTCGTGGATGGCCACAATGACCTACCCTTGATCCTGAGGCTACTTCACCAGAACAGACTTCAGGATGTAGACCTGCGCAATTTCACACGCAGCCAGACCAGTCTGGACAGGCTTAGAGATGGCCTTGTGGGCGCCCAGTTCTGGTCCGCCTACGTCCCGTGCCAAACCCAAGGACAGGACGCTGTGCGCCTCACCCTTGAGCAGATTGACCTCATCCACCGCATGTGCACCTCCTATTCTGAGCTGGAGCTTGTGACCTCCGTTAAAGCTCTGAACAACACCCAGAAGTTGGCCTGCCTCATTGGCGTGGAGGGTGGCCACTCTCTGGACAGTAGCCTCTCCGTCTTGCGTACCTTTTACGTGCTGGGAGTACGCTACCTGACGCTCACCCACACCTGCAACACACCCTGGGCAGAGAGCTCAACTAAGGGCATCCACCCCTTCTACAACAACGTCAGGGGACTGACCAGCTTTGGTGAGAAGGTAGTGGCAGAAATGAACCGCCTGGGCATGATGGTGGACTTGTCCCATGTCTCGGACGCTGTGGCACGGCGGGCCCTGGAAGTGTCACAGGCACCTGTGATCTTCTCCCACTCAGCTGCCCGGGGTGTGTGCGAGAACGCTCGGAACATTCCTGATGACATTCTGCAGCTTTTGAAGAAGAATGGTGGCATCGTGATGGTGTCCTTGTCCATGGGAGTGCTGCAGTGCAACCTGCTAGCCAACGTGTCCACCGTGGCAGATCACTTCGACCACATCAGAACAGTCACTGGATCCAAGTTCATTGGGATTGGCAGCGATTATGATGGGGCTGGCCAATTCCCTCAGGGACTGGAGGACGTGTCCACATACCCGGTGCTGATAGAGGAGTTGCTGAGACGTGGCTGGAGTGAGGAGGAGCTTCAGGGCATCCTTCGCAAGAACCTGCTGCGAGTCTTCAGACAGGTGGAACAGGTGCGGGAGGATAAAAAGTGGCAAAGCCCCTTGGAGGATGAGTTTCCA------GACGAGCAGCTGGGCAGCTCTTGCCGCTCTGTCCTTCCACGTCTGCATCAGAGACAGAATCTG---GTTCCAGACCAGAAACCAACTGTGACGCCAACA---CTCCAGACTCCCATC---------------------------TCGGCATCCTCCCCCAGCAAGGCCCCAGGCCTCACAGTATTTGCCACCCTCCCAGTCCTCATCCTGTGGGTATGG------------
>loxAfr3
ATGCAGCCCAGG---GGCCTCAAAGGGCCCCGCGCCTTTGAAGGG------------------ATGTGT---------CTGCTGCTCCTA------CTGCTGCTGTCGTCACCT---CCTACACCCATAACCTGCGCCCAGACCCTGCCGGGCGCCCCC---------------------------AGTGTCCCAACC------------------------------------------------------------------------------------------------------------------ATGCCTCCAGTC---------TCCCCCAGTGTCCCCGGC---CTTCGAGAACGGGCACAGGCTCTGATGCGGGCCTTCCCACTTGTGGATGGCCACAACGACCTGCCCCTGATCCTGAGGAAACTTTACCAGAACAGGCTACAGGATGTTAACCTGCGCAATTTCAGCCATGGCCAGACCAGTCTGGACAGGCTTAGAGACGGCCTCGTGGGTGCCCAGTTCTGGTCAGCCTACGTCCCATGCCAGACCCAAGGACGGGATGCCGTGCGCCTCACCCTGGAGCAGATTGACCTCATCCACCGCATGTGTGCCTCCTATTCTGAGCTGGAGCTTGTGACCTCTGCTAAAGCTCTGAACAACACCCACAAGCTGGCCTGTCTCATTGGTGTGGAGGGTGGCCATTCACTGGACAGTAGCCTTTCCGTCTTGCGTACCTTCTATGTGCTGGGAGTGCGCTACCTGACACTCACCCACACTTGCAACACCCCCTGGGCAGAGAGCTCAACTAAGGGCATCCACCCCTTCTACAACAATGTCAGCGGACTGACCAGCTTTGGTGAGAAGGTGGTGGCAGAAATGAACCGCCTGGGCATGATGGTAGACTTGTCCCACGTCTCGGATGCTGTGGCGCAGCGGGCACTGGAAGTATCACGGGCTCCTGTGATCTTCTCCCACTCAGCTGCCCGGAGTGTGTGCAAGAACATTCGGAATGTTCCTGATAACATCCTACAGCTTCTGAAGAAGAATGGTGGCATCGTGATGGTGTCCTTGTCCATGGGGGTATTGCAGTGCAACCTGTTAGCCAACGTGTCCACCGTGGCAGATCACTTCGACCACATCAGGACAGTCATTGGATCCAAGTTCATCGGGATTGGTAGTGATTATGATGGGGCTGGCCATTTCCCTCAGGGGCTGGAGGATGTGTCCACATACCCGGTGCTGATAGAGGAACTGCTGAGACGTGGCTGGAGTGAAGAGGAACTTCAGAGGGTCCTCCGTGGAAATCTGCTGCGGGTCTTCAGACAGGTGGAACAGGTACGGGAGGAATATAAGTGGCAAAGCCCCCTGGAGAATGAGTTTCCG------GATGAGCAGCTGGGCAGCTTCTGCCGCTCTGTCCTCTCAAATCTGCACCAGAGACAGGATCTG---GTTCCAGACCAGAAACCACTTATGACTACAATA---CATTGGACACGCAAGTTATCA------TCTAAGCAGTCACTCTCAAAATCCTCGCCCCACATGGCCCCCAGCCTCACAGTGGTTGCTGCCTTCCCAGTCCTCATCCTGTGGCTCTGG------------
>tarSyr2
ATGCAGCCCGCG---GGCCTCGAGGGTCCCCACGCGCTTGGCCTG---------CGGCCTCTGCAGCGT---------CTGTTGCTCCTG------CTGCTGCTGCTC------------CAGCCTGTAACCCGCGCCCAG---------------------------------------------------------------------------------------------------------------------------------------------------------------------------ATCACGCTGGGC---------ACTCCCAGCGCCCAGGGC---CTGCGAGAGCGTGCACGGGCCCTGATGCGGGACTTCCCGCTTGTGGACGGCCACAACGATCTGCCTCTGGTCCTGAGGCGGTTTTACCAAAATGGGCTCCAGGATGTTAACCTGCACAATTTCAGTCATGGCCATACCAGCCTGGACAGGCTTCGAGATGGCCTCGTGGGTGCCCAGTTCTGGTCAGCCTACGTTCCATGTCAGACCCAGAACCGAGATGCCGTGCGCCTCACCCTGGAGCAGATTGACCTCATCCACCGCATGTGTGCCTCCTATTCTGAGCTGGAGCTTGTGACCTCGGTTCAAGCTCTGAACAACACCAGGAAATTGGCCTGCCTCATTGGTGTGGAGGGTGGTCACTCACTGGACAGTAGCCTCTCTATCTTGCGTACCTTCTATTTGCTGGGAGTGCGCTACCTGACACTCACCCACACCTGCAACACACCTTGGGCAGAGAGCTCGGCTAAAGGCATTCACCCCTTCTACAATAATGTCAGTGGTCTGACCAGCTTTGGTGAGAAGGTGGTGGCAGAAATGAACCGCCTAGGCATGATGGTAGATTTGTCCCATGTCTCGGACACTGTGGCACGGCGGGCCCTGGAAGTGTCTCAGGCACCTGTGATCTTCTCCCACTCGGCTGCCCGGGGTGTGTGCAACAATGCTCGGAATGTTCCTGATGATATCCTGCAGCTTCTGAAGAAGAATGATGGTGTCGTGATGGTGTCCTTGTCTGTGGGGGTGCTGCAGTGCAACCAGTTAGCCAATGTGTCCACTGTGGCAGATCACTTCGATCACATCAAGGCAGTCATTGGATCCAAGTTCATTGGGATTGGCGGCGATTATGATGGTACCAACCAGTTTCCTCAGGGGCTGGAGGACGTGTCCACATATCCAGTACTGATAGGGGAGTTGCTGAGTCGTGGCTGGAGTGAGGAGGAGCTTCAAGGTGTCCTTCGAGGAAACCTGCTGCGGGTCTTCAGACAAGTGGAACAGGTACGAGAAGAAAACAAGTGGCAAAGCCCCCTGGAGGACAGGATCCTG------GATAAACAGCTGAACAGCTCTTGCCGCTCTGTCCTTTCACATCTAAGTCAGAGACAGTATCTG---ACATCAGACCACAAATTAACCGAGATTCCAACA---CACTGGACACCCAAGTTATCA------ACCAAGTGGCCACTCTCAAAATCTTCTCCTTATGTGGTCCCAGGTCTCGCAGTTGTTGCTGTCTTCCCAGTCCTTACTCTGTGGCTCTGG------------
>HLpipKuh2
ATGCGGCCCGCG---GGCCTCGAGTGTCCCCACCTGCTCCGCCGGCGGCCCCTGCGGCCTCTGCTGCGG---------CTGCTGCTCCTG------CTGCTGCTGCTG---------CCGCAGCCGGTGACCCGCGCCCAGGCCGGGCCGGGCGCTCCC---------------------------AGTGCCCCCGGCACCTCC---------------------------CCCGCGCCCAGCACCCTCAGTGCCAAGACTGGGCCAGGATCCCCCAGCCACCCGACTGCGCCCAGCACCCCTAGTACCGCCACCTCGCCCGGA---------ACCCCCAGCACCCTGCAC---CTGCGGAAGCAAGCTCAGGCCCTGATGCGGGAGTTCCCACTCGTGGATGGCCACAATGACATGCCTCTGGTCCTGAGGCAGTTTTACCGCAACCGGCTACAGGACGTGAACCTGCACAACTTCACGCAGGGCCAGACCAACCTGGACAGGCTTAGAGACGGCCTCGTGGGCGCGCAGTTCTGGTCGGCCTACGTCCCATGCCAGACCCAGGGACAGGATGCAGTGCGCCTCACCCTAGAGCAGATTGACCTCATCCACCGCATGTGTGCCTCCTATTCGGAGCTGGAGCTTGTGACCACGGTTCAAGATCTGAACAGCACCCGCAAGCTGGCCTGCCTCATTGGCGTGGAGGGCGGCCACTCGCTGGACAGCAGCCTCTCCGTCCTGCGTACCTTCTATCTGCTGGGTGTGCGCTACCTGACCCTCACCCACACCTGCAACACGCCCTGGGCGGAGAGCTCAGCTAAGGGCATCCACCCCTTCTACAACAATGTCAGCGGGCTGACCAGTTTTGGTGAGAAGGTGGTGGCGGAAATGAACCGTCTGGGCATGATGGTAGACCTGTCCCACGTCTCCGATGCCGTGGCACGGCGGGCCCTGGAGGTGTCACGGGCACCGGTGATCTTCTCCCACTCGGCTGCCCGGGGGGTATGCGAGAACGAGCGGAACGTTCCTGATGACATCCTGCAGCTTCTGAAGGAGAATGGTGGTGTCGTGATGGTGTCCTTGTCCATGGGCGTGTTGCAGTGCAACCTGCTGGCCAATGTGTCCACTGTGGCAGATCACTTCGACCACATCAGGGCAGTCATTGGATCCCAGTTCATTGGCATTGGCGGCGATTATGATGGGACCAGCAGTTTCCCTCAGGGTCTGGAGGATGTGTCCAGGTACCCAGTACTGATAGAGGAGCTGCTGAGTCGTGGCTGGAATGCGGAAGAGCTCCAGGGAGTCCTTCGAGGAAATCTGCTGCGGGTCTTCAGACAGGTGGAGCAGGTTCGGGAGGAGAGCAGGGGGCAAAGGCCCTTAGAGGACGAGTTCCCC------GATGAGCAGCTGGGCGGCTCCTGCCGCTCTGTCCTCCCACGGCTGCATCCGGGTCATCACATG---GCCCCAGACCAGAAACTAATGGAGACTCCTGCGCAGCATTGGGGACCGAAGTTGTAT------TCTAAGAAGTCGTTCTCCAAATCCTCCCCCCTCACAGCCCCGAGCCTCACAGTTATTGCTTCCCTCCCAGTTGTCACTCTGTGGCTCTGG------------
>HLmolMol2
ATGCAGCCCACG---GGCCTTGAGTGTCCCCGCATGCTCGGCTGG---------CAGCCTCTGCTGCTC---------CTGCTGTTGCTG------CTA---------------------CAGCCGGTAACCTGCGCCCAGACTACGCCAGGCGCCCCC---------------------------AGCACCCCGACAGCGCTCGGCACCCCCAGTGTCCTTCCCACACCCGGCACTCCCAGCGCCCCG---------TCTAGACCAGGAGTTCCTAGCGACTCTACTGTGCCTGGCACCGCTGGTGCCCCGACCTCGGAGGGT---------ACCCTCAGCACCCCAAAT---CTGCGGGAGCTTGCTCAGGCCCTGATGCGGGACTTCCCACTAGTGGATGGCCACAACGACATGCCCTTGGTCCTGAGGCAGTTTTACCGGAACCGACTACAGGATGTTAACTTGCACAATTTCAGCCATGGCCAGACCAGCCTGGACAGGCTTAGAGACGGTCTTGTGGGTGCACAGTTCTGGTCAGCCTACGTCCCATGCCAGACCCAGGAACGGGATGCCCTGCGCCTCACTCTGGAGCAAATTGACCTCATCCACCGAATGTGTGCCTCCTATTCTGAGCTGGAGCTTGTGACCTCCGTTAAAGCTCTGAACAGTACCCGGAAGTTGGCTTGCCTCATTGGTGTGGAGGGCGGTCACTCACTGGACAGTAGCCTCTCCGTCTTACGTACCTTCTATATGCTGGGTGTGCGCTACTTGACACTCACCCACACCTGCAATACACCCTGGGCAGAGAGCTCAGCTAAGAGTATCCACCCCTTCTACAACCATGTCAGCGGGCTGACCAGCTTTGGTGAGAAGGTGGTGGTGGAAATGAACCGCCTGGGCATGATGGTAGACTTGTCCCATGTCTCAGACGCTGTGGCACGACGGGCCCTGGAAGTGTCACAGGCACCTGTGATCTTCTCCCACTCAGCTGCCCGGGGGGTTTGCAAGAATGCACGGAATGTTCCTGATGATATCCTGCAGCTTCTGAAGAAGAATGGTGGCATCGTGATGGTGTCCTTGTCCGTGGGGGTGCTGCAGTGCAACCTGTTAGCCAGTGTGTCCACTGTGGCAGATCATTTCGACCACATCAGGGCAGTCATTGGATCCAAGTTCATTGGTATTGGTGGAGATTATGATGGAGCCAACCGATTCCCTCAGGGGCTGGAAGACGTGTCCACATACCCGGTACTGATAGAGGAGTTGCTGAGTCGGGGCTGGAATGAAGAAGAGCTCCAGGGTGTCCTTCGAGGAAACCTATTGCGGGTCTTCAGACAGGTGGAACAGGTACGGGAAGAAAGCAAGGGACAAAGGCCCTTAGAGGATGAGTTCCCA------GATGAGCAGCTGGGGAGCTCTTGCCGCTCCATCCTCCCGAGGCTGCATCAGAAACAATATCTG---GCTCCAGAACAGAAACTAACTGAGACTCCTGTG---CATTGGAAGCCCAAGTTGTCA------CCTAAGAAGTCATTCTCAAAATCATCCCCCCACATGTCCCCAAGCCTCGTGATTATTGCTGCCTTCCCAGTCATCGTTCTGTGGCTCTGG------------
>HLphyDis3
ATGCGGCCCGCG---GGCCTCGAGTGTCCCCGCATGCTCCGCCAG---------CGGCCTCTGCTGCGT---------CTGCTGTTCCTG------CTGTTGCTGTTGTGG------CAGCAGCCAGTAACCTGCGCGCAGACCACGGCGGGCGCCCCC---------------------------AGCACCCCAACAGTGCTGGACACCCCTAGCACCCCACCCACACCTGGCACTTCCAGTGCCCCA---------ACTAGGCCAGGAACCCCTAGCAACTCTACTGCGACAGGCACCCTTAGTGCCCCGACCTCGCGAGGA---------ACTCCTAAGGCCCTGAAT---CTGCGGGATCGTGCTCGGTCCTTGATGCGAGACTTCCCACTGGTGGATGGCCACAACGACATGCCCCTGGTCCTGAGGCAGTTTTACCACAACCAGCTACAGGACGTTAACCTGAACAATTTCAGCCTTGGCCAGACCAGCCTGGACAGGCTCAGCGATGGTCTCGTGGGTGCACAGTTCTGGTCAGCCTACGTCCCGTGCCAGACGCAGGAACGGGATGCCCTGCGCCTCACCCTGGAGCAGATTGACGTCATCCACCGTATGTGTGCCTCCTATCCTGAACTGGAACTAGTGACCTCAGTTAAAGCTCTGAACAGTACCCGGAAGCTGGCTTGCCTCATTGGTGTGGAGGGTGGCCACTCACTGGACAGTAGCCTCTCTGTCTTGCGTACCTTCTATGTGCTGGGTGTGCGATACTTGACGCTCACCCATACCTGCAACACACCCTGGGCAGAGAGCTCAGCTAAGGGCATCCACCACTTCTACGACAATGTCAGAGGGCTGACCAGTTTTGGTGAGAAGGTGGTGATGGAAATGAACCGCCTGGGCATGATGGTAGACTTGTCCCATGTCTCAGACACCGTGGCACGACGGGCCCTGGAAGTGTCACAGGCACCTGTGATCTTCTCCCACTCAGCCGCCCGGGGGGTGTGTGAGAATGCACGGAACGTTCCTGATGATGTCCTGCAGCTTCTGAAAAAGAATGGTGGCATCGTGATGGTGTCCTTGTCTATGGGGGTGATGCAGTGCAACCTGTTAGCCAACGTGTCCACTGTGGCAGATCACTTCGACCACATCAAGGCAGTCATTGGATCTGAGTCCATCGGTGTCGGTGGAGATTATGATGGGACCAGCCGTTTCCCTCAGGGGCTGGAAGATGTGTCCACATACCCGGTACTGATAGAGGAGTTGCTGCGACGGGGCTGGAGTGAGGAGGAGCTCCAGGGCGTCCTTCGAGGAAACCTGTTGCGGGTCTTTGCACGAGTGGAACAGGTGCGAGACGAAAAGAAGGAGCAGAGGCCATTAGAGGATGAATTCCCG------ACTGAGCAGCTGGACAGCCCTTGCCGCTCCGTCCTCCCACGGCCACCTCAGAGACAGAAACTGATGGTTCCAGACCAGAAACTAACCGAGACTCCTAGG---CATAGGATGTCTGAGTTGTCA------TCTAAGAATTCATTCTCAGATTCATCCCCCCACGTGATCCCAAGCCTCACAATTATTGCTGTCTTCCCAGTTGTCATTCTGTGGCTCTGG------------
>eriEur2
ATGCGGTGCCAG---AGGCTGGACGGCGCCCGCGCTGTCTGCCGG------------------CTGTCG---------CTGCTGCTCCTG------CTGCTCCTGCTG---------CCCTGGGCAGCAACCTCCACTGTCACCCCGTCAGGCGTCCTC---------------------------GGCACCCCAGCTTTGCAG---------------------------GAAGCTCCCAGCACCCGG---------AACTCGCTGGGCGCCGCCCCTGCTGAGACGGTAACGGGCGTGCTCAGCCCCCTCAACTCGTCTGAT---------GCTCTGATCACCCCCGGAGTCCTGCGGGAGCGCGCCCGGGCCCTGATGCGGGCCTTCCCCCTGGTGGATGGCCACAATGACTTGCCCCTGCTCCTAAGGCAATTTCACCACAAAGGTCTACAGGATCTTAACCTGCACAATTTCAGCCTCGGCCAGACCAACCTGGACAAACTAAGAGATGGTCTTGTGGGTGCCCAGTTTTGGTCAGCCTATGTGCCATGCCAGACCCAGGAACGAGATGCTGTGCGTCTCACCCTGGAACAAATTGACCTCATCCATCGCATGTGTGCATCCCATTCAGATCTGGAGCTGGTGACTTCAGTTAAAGCTTTGAACACCACCTTGAAGTTGGCTTGCCTCATTGGTGTGGAGGGTGGACACTCACTGGACAGTAGCCTCTCCGTCTTGCGTGCCTTCTATATGTTGGGTGTGCGTTACCTGACACTCACCCACACCTGCAACACACCATGGGCAGAGAGCTCAACTAAGGATGTTCACCCATTCTATGCCAATGTCAGTGGATTGACCAGTTTTGGTGAGAAGGTCATTGCAGAAATGAACCGCTTGGGCATGATGATAGACTTGTCCCATGTCTCAGACGCTGCAGCACAGCAGGCTCTGCAAGTGTCAAAGGCACCTGTGATCTTCTCCCACTCGGCTGCCCGGAGTGTGTGTGAGAACTCTCGGAATGTTCCTGATGATATCCTGCAGCTTCTGAAGCAGAATGGGGGCATCATCATGGTGTCCTTGTCCATGGGGGTGCTCCAGTGCAACCTGTTAGCTAATGTGTCCACTGTGGCAGATCACTTTGACCACATCCGGGCAGTCATTGGATCCAAGTTCATTGGGATTGGTGGAGATTATGATGGGATTCACCGGTTCCCTCAGGGGCTGGAGGATGTGTCCACCTACCCAGTTCTGATTGAGGAGTTGCTGAGACGAGGCTGGAGTGAGAAAGAGCTTCAAGGTGTCCTCCGAGGAAACCTGCTTCGGGTCTTCACACAGGTGGAGAAGGTTCGGGACGAAAGCAGTGGGCAGCTTCCCTTAGACGACAAAATCCCA------GAGGAGCAGCTGGACAACACTTGCCACTCCATCCTGCCGAGTCTGCACCAGAAGCGTTATCTG---AATCCAGACCAAAAACTCACTGAGACTCAGATG---TATTGGAACCCCAAGTTCTCA------GCTCAGAATTCTTTCTCAGAATCCTCCCCCAGCATGGCCTCTTGTCTCTCACTTTTGGTCATCCTTCCAGTCCTCATTCTGTGCCTTTGGGGAGCCAGT---
>conCri1
--------------------------------------------------------------------------------------------------------------------------------------------------------------------------------------------------------------------------------------------------------------------------------------------------------------------------------------------------------------------------------------------------------------------CCACAACGATATTGCCCTGGTCCTGCGACAGTTTTACAACAATAGACTACAGAAGGTTAACCTGCGGAATTTCACCAATGGCCAGACCAACCTGGACAGACTCAGAGACGGTCTCGTCGGTGCCCAGTTCTGGTCCGCCTACGTCCCATGCCCAACCCAGGACCGAGATGCCCTGCTCCTCACTCTGGAGCAGATCGACCTCATTCATCGCATGTGTGCCTCCTACTCTGAGCTGGAGCTTGTGACCTCAGTTAAGGCTCTGAACAGTACCCAGAAGTTGGCATGTCTCATTGGTGTGGAGGGCGGCCACTCGCTGGACAGCAGCCTCTCCATCTTGCGGACCTTCTATATGTTGGGTGTGCGCTACCTGACACTCACCCACACCTGCAACACGCCGTGGGCAGAGAGCTCAACTAAGGGTATCCACACCTTCTACAGCAATGTCAGTGGGCTGACCAGCTTTGGTGAGAAGGTTGTGGCAGAAATGAACCGCCTGGGCATGATGGTAGACCTGTCCCATGTGTCAGACACGGTGGCACGACGGGCCTTGGAAGTGTCACAGGCACCTGTGATCTTCTCCCACTCAGCTGCCCGGGCAGTGTGTGAGAATTCCCGGAATGTTCCTGATGAGATCCTGCAGCTTCTGAAGAAGAATGGTGGTATCGTGATGGTGTCCTTGTCCATGGGGGTGCTACAGTGCAACCCGTTAGCCAACGTGTCCACCGTGGCAGATCACTTTGACCACATCCGGGCAGTCATTGGATCTAAATTCATTGGGATTGGTGGAGATTATGATGGAGCTGGCAATTTCCCACAGGGGCTGGAAGACGTGTCCACATACCCGGTTCTAATAGCGGAGTTGCTGAGGCGCGGCTGGAGTGAGGAAGAGCTTCAAGGTGTCCTCCGAGGAAACCTGCTGCGAGTCTTTGGACAGGTGGAACAGGTCCGGGCGGAAAAAAGTGGGCAAAGCCCATTGGAGGACGAATTCCCTTGGACAAATGAACAACCGGGAAACCCTTGTCGCTCCATCCTC---------CATCCATCTCAGAGTCCC---ATTCTGGACCAGAATCTAACCAAGACACCCAGG------------------TTGTCA------CCTAAGTGGTCATTCTCAAAATCCTCCTCTCGCCTTGCCCCAGGCCTCACAGTGATGGCCACCTTGCCAATCTTTATTGTGTGGCTCCAGTG----------
>bosTau8
ATGCCGAGTGGG---GGCCTCGAGCATCCCCACATGCTCACCCAG---------CGGCCTCTGCTGCTC---------CTGCTGTGGCTG------CTGTTGCGGCTG------------------GTAACCCGCGCCCAAACAGCACCGGCTGCCCCT---------------------------ATCGCCCTG---------------------------------------------------------------------------------------------------------------------ACCAGTCTGGAC---------ACCTCCAGCACACTGAGT---CTGGGGGAGCGTGCACGGGCCCTGATGCGGGACTTCCCGCTTGTGGATGGCCACAACGACATGCCCCTGGTCCTGAGGCAGTTTAACCGCAAGGGCCTACAGGATGTTAATCTGCGCAATTTCAGCCATGGCCAGACCAGCTTGGATAGGCTTAAAGACGGTCTCGTGGGTGCCCAGTTCTGGTCAGCCTACGTCCCATGCCAGACCCAGGAACGGGATGCTGTGCGCCTCACCCTAGAGCAGATTGATCTCATCCACCGCATGTGTGCCTCCTATTCTGAGCTAGAGCTTGTGACCTCAGTTAAAGCTCTGAATGGTACCCGGAAGTTGGCTTGCCTCATTGGTGTGGAGGGTGGCCACTCACTGGACAGCAGCCTCTCCGTCTTGCGTACCTTCTATGTGCTGGGTGTGCGCTACCTGACACTCACGCACACCTGCAACACACCCTGGGCAGAGAGCTCAGCTAAGGGCATCCACCCCTTCTACAGCGATGTCAGTGGGCTGACCAGCTTCGGTGAGAAGGTGGTGGCAGAAATGAACCGTCTGGGCATGATGGTGGACTTGTCCCATGTCTCAGACGCCGTGGCACGACGAGCCCTAGAAGTGTCGCAGGCACCTGTGATCTTCTCCCACTCGGCTGCCCGGGCTGTGTGTGAGAGCACCCGGAATGTTCCTGATGACATCCTACAGCTTTTGAAGAACAACGGTGGCATTGTGATGGTGTCCTTATCCGTGGGGGTGTTACAGTGCAACCCACTAGCCAACGTGTCTACTGTGGCAGATCACTTTGACCACATCAGGGCTGTCATTGGATCCAAGTTCATCGGGATTGGAGGAGATTATGATGGGGCTGGCCGGTTCCCACAGGGTCTGGAAGACGTGTCCACATACCCAGTACTCATAGAAGAGTTGCTGAGGCGTGGCTGGAGTGAGGAAGAGCTCTGGGGTGTCCTTCGAGGAAACCTGCTGCGGGTCTTCAGTCGGGTGGAGCAGGTTCGGGAGGAAAACAAGGGACAGAGTCCCTTGGAAGATGAGTTCCCA------GATGAGCAGCTGGGGAGCTCCTGCCGCTCCGTCCTCTCGCATCTGCAGCAGAGAGAGAATCTG---GCTCAAGACCAGAAACTAACCAGAACTCCAAGG---CATGGGAGTCCTATTTTGCCA------ACTATGCGGTCATTCTCAAAATCTTCCCCCAACACAGCCCCTGGCATCATAGTTATTGCTGCCTTCCTGGTCCTCATTCTTTGGCTCTGG------------
>macFas5
ATGCAGCCCGCG---GGCCTTAAGGGTCCCGGCACGTTTGGTCGG---------TGGCCTCTGCTGAGTCCGCTGCTCCTGCTCCTGCTC------CTGCTGCTGCTG---------CTCCAGCCTGTAACCTGCGTCTACACCACGCCGGGCGCCCCC---------------------------AGAGTCCGCACCACGCTG---------------------------GGCGCCTCCAGAGCCCAC---------ACCATGCCAGGCACCTACGCT---------------------------CCCTCGACCACACTCGGT---------AGTCCCAGCACCCAGGGC---CTGCGAGAGCAGGCACGGGCCCTGATGCGGGACTTCCCGCTAGTGGACGGCCACAACGACCTGCCCCTGGTCCTGAGGCAGGTTTACCAGAAAGGGCTACCGGATGTTAACCTGCGCAATTTCAGCTATGGCCAGACCAGCCTGGACAGGCTTAGAGATGGCCTCGTGGGCGCCCAGTTCTGGTCAGCCTACGTTCCATGCCAGACCCAGGACCGGGATGCCCTGCGCCTCACCCTGGAGCAGATTGACCTCATTCGCCGCATGTGTGCCTCCTATTCTGAGCTGGAGCTTGTGACCTCGGCTAAAGCTCTGAATGACACCCAGAAATTGGCCTGCCTCATCGGTGTGGAGGGTGGCCACTCGCTGGACAATAGCCTCTCCGTCTTACGTACCTTCTACATGCTGGGAGTGCGCTACCTGACGCTCACCCACACCTGCAACACGCCCTGGGCAGAGAGCTCAGCTAAGGGAGTCCACTCCTTCTACAACAACATCAGCGGGCTGACTGGCTTTGGTGAGAAGGTGGTGGCAGAAATGAACCGCCTGGGCATGATGGTAGACTTGTCCCACGTCTCAGATGCTGTGGCACGGCGGGCCCTGGAAGTATCACAGGCACCTGTGATCTTCTCCCACTCGGCTGCCCGGGGTGTATGCAACAGTGCTCGGAATGTTCCTGATGACATCCTGCAGCTTCTGAAGAACAACGGTGGCATCGTGATGGTGTCTCTGTCCATGGGAGTAATACAGTGCAACCCGTCAGCCAATGTGTCCACTGTAGCAGATCACTTCGACCACATCAAGGCAGTCATCGGATCCAAGTTCATTGGGATTGGCGGAGATTATGATGGGGCCGGCAAATTCCCTCAGGGGCTGGAGGACGTTTCCACATACCCGGTCCTGATAGAGGAGTTGCTGAGTCGTGGCTGGAGTAAGGAAGAGCTTCAGGGTGTCCTTCGCGGAAACCTGCTGCGGGTCTTCAGTCGAGTGGAAAAGGTACAGGAAGAAAACGAATGGCAAAGCCCGTTGGAAGACAAGTTCCCA------GATGAGCAGCTGAGCAGTTCCTGCCGCTCCGACCTCTCACGTCTGCGTCAGAGACAGAGTCTG---ACTTCAGACCAGAAACTCACTGAGATTCCCACA---CACTGGACACCCAAGTTATCA------GCCAAGTTGCCACTCTCAGAGTCCTCCCCCAACATGGCCCCAGTCTTCGCAGTTGTGGTCACCTTCTCAGTCCTTATTCTGTGGCTC---------------
>otoGar3
ATGCAAACCACG---AACCTCGAGGGTTCCCGCGCGTTCGGCAGG---------CGACCTCTGCTGTGC---------CTGCTGCTTCTG------CTGTTCCTGCTGCTG------CCGAAGCCTCTAACCCTCTCCCAGACGACGCCAGGCGCCTCC---------------------------AGCGCCCCAACAAAGCTG---------------------------GGCACCCTC------------------------------------------------------------------------ACCACCCCAGGC---------GCCCCCAGCACCCAGGAC---CTGAGAGAGCGTGCGCGGGCCCTGATGCGGGACTTCCCGCTTGTGGACGGCCATAACGACCTGCCCCTGATCCTGAGGCAGTTTTCCCAAAACCGGCTACAGGACGTTAACCTGCACAATTTCAGCCATGGCCAGACCAGCCTGGACAGGCTTAGAGATGGCCTCGTGGGCGCCCAGTTCTGGTCGGCCTATGTCCCATGCCAGACTCAGGACAGGGATGCTGTACGCCTCACCCTGGAGCAGGTTGACCTCATTCGCCGTATGTGTACCTCCTATCCTGAGCTGGAGCTGGTGACCTCAGTTAAAGCTCTGAACAATACCCAGAAACTGGCCTGCCTCATTGGTGTGGAAGGTGGCCACTCGCTGGACAACAGCCTCTCCGTCTTGCGTACCTTCTATGTGCTGGGAGTGCGCTACCTAACACTCACTCACACCTGCAACACACCCTGGGCAGAGAGCTCAGCTAAGGGTATTCACCCTTTCTACAATAATGTCAGTGGACTGACCAGCTTTGGAGAGAAGGTGGTTGAAGAAATGAACCACCTGGGCATGATGGTAGACTTGTCCCATGCCTCGGACGCTGTGGCACAGCGGGTCCTGGAAGTGTCACAGGCACCAGTGATCTTCTCCCACTCGGCAGCCCGGGGTGTGTGCAACAATGCTCGAAATGTTCCTGATGACATCCTACAGCTTCTGAAAAAGAATGGTGGCATCGTGATGGTATCTTTGTCTATGGGAGTGCTGCAGTGCAACCAGTTAGCCAATGTGTCCACTGTGGCAGATCACTTCGACCACATCAAGGCAGTCATCGGTTCCAGGTTCATCGGGATTGGTGGAGATTATGATGGGGCTGGCCAGTTCCCTCAGGGGCTGGAGGATGTGTCCACATACCCAGTACTGATAGAAGAGTTGCTGAGTCGTGGCTGGAGTGAGGAAGAGCTTCAGGGCGTCCTTCGTGGAAACCTGCTCCGGGTCTTTGGACAAGTGGAACAGGTACGGGAGGAAAACAAGTGGCAGAGCCCCTTGGAGGACACATTTCCA------GATGAGCAGCTGGACAGTTCTTGCCACTCCGTCATCCCACGTCAGCATCAGAGACAATCACTG---GTTTCAGACCAGAAATTAACCAAGATTCCAACA---CATCAGACACCCAAGTTATCC---------AAGTGGTCATTCTCAAAGTCTTCCCCTGTTGTGGCCCCAGGCCTTATAGTTGTTGTCACCTTCCCAGTCCTTATCGTATGGCTCTGG------------
>calJac3
ATGCAGCCCGCG---GACCTCGAGGGTCCCGGCACCTTTGGTCGG---------TGGCCTCTGCTGAGTCAG------CTGGTCCTGTTC------TTGCTGCTGCTG---------CTCCAGATTGTAACCTGCGTCCACACCACGCCGGGCGCCCAC---------------------------AGAGTCCTCACTACACTG---------------------------GGCACCCCCAGAGCTCAC---------ACCACGCTAGGCACCTACGCT---------------------------CCCTCGACTACACTGGGT---------AGTCCCAGCACCCAGGGC---CTGCGAGAGCAGGCACGGGCCCTGATGCGGAACTTCCCGCTCGTGGACGGCCACAACGACCTGCCCCTGATCCTGAGGCAGGTTTACCAGAAAGGGCTCCAGGATATTAACCTGCACAATTTCAGCTACGGCCAGACCAGCCTGGACAGGCTCAGAGATGGCCTCGTGGGCGCCCAGTTCTGGTCGGCCTACGTGCCATGCCAGACCCAGGACCGGGATGCCCTGCGCCTCACCCTGGAGCAGATTGACCTTATTCACCGCATGTGTGCCTCCTATTCTGAGCTGGAGCTTGTGACCTCGGCTAAAGCTCTGAACAACACCCAGAAATTGGCCTGCCTCATCGGTGTGGAGGGCGGCCACTCACTGGACAATAGCCTCTCCATCTTACGTACTTTCTACATGCTGGGAGTGCGCTACTTGACGCTCACCCACACCTGCAACACACCCTGGGCGGAGAGCTCAGCTAAGGGTGTCCACTCCTTCTACAACAACGTCAGCGGGCTGACCAGCTTTGGTGAGAAAGTGGTGGCAGAAATGAACCGCCTGGGCATGATGGTAGACTTGTCCCATGTCTCAGATGCTGTGGCACGGCGGGCCCTGGAAGTGTCACAGGCACCTGTGATCTTTTCCCACTCGGCTGCCCAGGGTGTGTGCAACAGTGCTCGGAACGTTCCTGATGACATCCTGCAGCTTCTGAAGAAGAACGGTGGCATCGTGATGGTGTCCTTGTCCATGGGAGTGATACAGTGCAACCCATCAGCCAATGTGTCCACAGTGGCAGATCACTTTGACCACATCAAGGCAGTCATCGGATCCAAGTTCATCGGGATTGGCGGAGATTATGATGGTGCTGGCAAATTCCCTCAGGGGCTGGAGGACGTGTCCACATACCCTGTCCTGATAGAGGAGTTGCTGAATCGTGGCTGGAGTAAGGAAGAGCTTCAGGGTGTCCTTCGAGGAAACCTGCTGCGGGTCTTCAGACAAGTGGAACAGGTACAGGAGGAAAACAAAGGGCGAAACCCCTTGGAAGATACGTTCCCA------GATGAGCAGCTGAGCAGTTCCTGCCGCTCCGACCTCTCACGTCTGCGTCAGAGACAGCTTCTG---ACTTCAGACCAGAAACTCACTGAGATTCCTACA---CACTGGATACCCAAATTACCA------CCCAAGTGGTCACTCTCAGAGTCCTCCCGACACATGGCCCCAGTCCTCACAGTTGTGGCCACCTTCCCAGTCCTTATTCTGTGGCTC---------------
>saiBol1
ATGCAGCCCGCG---GGCCTCGAGGGTCCCTGCACCTTTGGTCGG---------TGGCCTCTGCTGAGTCCT------CTGGTCCTGTTC------CTGCTGCTGCTG---------CTCCAGATTGTAACCTGCGCCCACACGACGCCGGGCACCCAC---------------------------AGAGCTCTCACTACGCTG---------------------------GGCACCCCCAGAGCTCAC---------ATCACACTAGGCACCTACGCT---------------------------CCCTCGACTGCACTGGGT---------AGTCCCAGCATCCAGGGC---CTGCGAGAGCAGGCACGGGCCCTTATGCGGAACTTCCCGCTCGTGGACGGCCACAACGACCTGCCCCTGATCCTGAGGCAGGTTTACCAGAAAGGTCTCCAGGATATTAATCTGCGCAATTTCAGCTACGGCCAGACCAGCCTGGACAGGCTCAGAGAAGGCCTCGTGGGCGCCCAGTTCTGGTCGGCCTACGTGCCATGCCAGACCCAGGACCGGGATGCCCTGCGCCTCACCCTGGAGCAGATTGACCTCATTCACCGCATGTGTGCCTCCTATTCTGAGCTGGAGCTTGTGACCTCAGCTAAAGCTCTGAACAACACCCAGAAATTGGCCTGCCTCATCGGTGTGGAGGGCGGCCACTCACTGGACAATAGCCTCTCCATCTTACGTACCTTCTACATGCTGGGAGTGCGCTACCTGACACTCACCCACACCTGCAACACACCCTGGGCAGAGAGCTCAGCTAAGGGTGTCCACTCCTTCTACAACAACGTCAGCGGGCTGACCGGCTTTGGTGAGAAAGTGGTGGCAGAAATGAACCGCCTGGGCATGATGGTAGACTTGTCCCATGTCTCACATGCTGTGGCACGGCGGGCCCTGGAAGTGTCACAGGCACCTGTGATCTTTTCCCACTCGGCTGCCCAGGGTGTGTGCAACAGTGCTAGGAATGTTCCTGATGACATCCTGCAGCTTCTGAAGAAGAACGGTGGCATTGTGATGGTGTCCTTGTCCATGGGAGTGATACAGTGCAACCCATCAGCCAATGTGTCCACGGTGGCAGATCACTTCGACCACATCAAGGCAGTCATTGGATCCAAGTTCATCGGGATTGGTGGAGATTATGATGGGGCTGGCAAATTCCCTCAGGGGCTGGAGGATGTGTCCACATACCCCATCCTGATAGAGGAGTTGCTGAGTCGTGGCTGGAGTGAAGAAGAGCTTCGGGGTGTCCTTCGAGGAAACCTGCTGCGGGTCTTCAGACAAGTGGAACAGGTACGGGAAGAAAACAAAGGGCAAAGCCCCTTGGAGGATACATTCCCA------GATGAGCAGCTGAGCAGTTCCTGCCACTCCGACCTCTCACGTCTTCGTCAGAGGCAGCATCTG---ACTTCAGACCAGAAACTCACTGAGATTCCCACA---CACTGGACACCCAAGTTACCA------CCCAAGTGGTCACTCTCAGAGTCCTCCCCACACATGGCCCCAGTCCTCACAGTTGTGGCCACCTTCCCAGTCCTTATTCTGTGGCTC---------------
>hg38
ATGCAGCCCTCC---GGCCTCGAGGGTCCCGGCACGTTTGGTCGG---------TGGCCTCTGCTGAGT---------CTGCTGCTCCTG------CTGCTGCTGCTC------------CAGCCTGTAACCTGTGCCTACACCACGCCAGGCCCCCCC---------------------------AGAGCCCTCACCACGCTG---------------------------GGCGCCCCCAGAGCCCAC---------ACCATGCCGGGCACCTACGCT---------------------------CCCTCGACCACACTCAGT---------AGTCCCAGCACCCAGGGC---CTGCAAGAGCAGGCACGGGCCCTGATGCGGGACTTCCCGCTCGTGGACGGCCACAACGACCTGCCCCTGGTCCTAAGGCAGGTTTACCAGAAAGGGCTACAGGATGTTAACCTGCGCAATTTCAGCTACGGCCAGACCAGCCTGGACAGGCTTAGAGATGGCCTCGTGGGCGCCCAGTTCTGGTCAGCCTATGTGCCATGCCAGACCCAGGACCGGGATGCCCTGCGCCTCACCCTGGAGCAGATTGACCTCATACGCCGCATGTGTGCCTCCTATTCTGAGCTGGAGCTTGTGACCTCGGCTAAAGCTCTGAACGACACTCAGAAATTGGCCTGCCTCATCGGTGTAGAGGGTGGCCACTCGCTGGACAATAGCCTCTCCATCTTACGTACCTTCTACATGCTGGGAGTGCGCTACCTGACGCTCACCCACACCTGCAACACACCCTGGGCAGAGAGCTCCGCTAAGGGCGTCCACTCCTTCTACAACAACATCAGCGGGCTGACTGACTTTGGTGAGAAGGTGGTGGCAGAAATGAACCGCCTGGGCATGATGGTAGACTTATCCCATGTCTCAGATGCTGTGGCACGGCGGGCCCTGGAAGTGTCACAGGCACCTGTGATCTTCTCCCACTCGGCTGCCCGGGGTGTGTGCAACAGTGCTCGGAATGTTCCTGATGACATCCTGCAGCTTCTGAAGAAGAACGGTGGCGTCGTGATGGTGTCTTTGTCCATGGGAGTAATACAGTGCAACCCATCAGCCAATGTGTCCACTGTGGCAGATCACTTCGACCACATCAAGGCTGTCATTGGATCCAAGTTCATCGGGATTGGTGGAGATTATGATGGGGCCGGCAAATTCCCTCAGGGGCTGGAAGACGTGTCCACATACCCGGTCCTGATAGAGGAGTTGCTGAGTCGTGGCTGGAGTGAGGAAGAGCTTCAGGGTGTCCTTCGTGGAAACCTGCTGCGGGTCTTCAGACAAGTGGAAAAGGTACAGGAAGAAAACAAATGGCAAAGCCCCTTGGAGGACAAGTTCCCG------GATGAGCAGCTGAGCAGTTCCTGCCACTCCGACCTCTCACGTCTGCGTCAGAGACAGAGTCTG---ACTTCAGGCCAGGAACTCACTGAGATTCCCATA---CACTGGACAGCCAAGTTACCA------GCCAAGTGGTCAGTCTCAGAGTCCTCCCCCCACATGGCCCCAGTCCTTGCAGTTGTGGCCACCTTCCCAGTCCTTATTCTGTGGCTC---------------
>panTro5
ATGCAGCCCTCC---GGCCTCGAGGGTCCCGGCACGTTTGGTCGG---------TGGCCTCTGCTGAGT---------CTGCTGCTCCTG------CTGCTGCTGCTC------------CAGCCTGTAACCTGCGCCTACACCACGCCAGGCTCCCCC---------------------------AGAGCCCTCACCACGCTG---------------------------GGCGCCCCCAGAGCCCAC---------ACCATGCCGGGCACCTACGCT---------------------------CCCTCGACCACACTCAGT---------AGTCCCAGCACCCAGGGC---CTGCGAGAGCAGGCACGGGCCCTGATGCGGGACTTCCCGCTCGTGGACGGCCACAACGACCTGCCCCTGGTCCTAAGGCAGGTTTACCAGAAAGGGCTACAGGATGTTAACCTGCGCAATTTCAGCTACGGCCAGACCAGCCTGGACAGGCTTAGAGATGGCCTCGTGGGCGCCCAGTTCTGGTCAGCCTATGTGCCATGCCAGACCCAGGACCGGGATGCCCTGCGCCTCACCCTGGAGCAGATTGACCTCATACGCCGCATGTGTGCCTCCTATTCTGAGCTGGAGCTTGTGACCTCGGCTAAAGCTCTGAACGACACTCAGAAATTGGCCTGCCTCATCGGTGTAGAGGGTGGCCACTCGCTGGACAATAGCCTCTCCATCTTACGTACCTTCTACATGCTGGGAGTGCGCTACCTGACGCTCACCCACACCTGCAACACACCCTGGGCAGAGAGCTCCGCTAAGGGCGTCCACTCCTTCTACAACAACATCAGCGGGCTGACTGACTTTGGTGAGAAGGTGGTGGCAGAAATGAACCGCCTGGGCATGATGGTAGACTTATCCCACGTCTCAGATGCTGTGGCACGGCGGGCCCTGGAAGTGTCACAGGCACCTGTGATCTTCTCCCACTCGGCTGCCCGGGGTGTGTGCAACAGTGCTCGGAATGTTCCTGATGACATCCTGCAGCTTCTGAAGAAGAACGGTGGCGTCGTGATGGTGTCTTTGTCCATGGGAGTAATACAGTGCAACCCATCAGCCAATGTGTCCACTGTGGCAGATCACTTCGACCACATCAAGGCTGTCATTGGATCCAAGTTCATCGGGATTGGTGGAGATTATGATGGGGCCGGCAAATTCCCTCAGGGGCTGGAAGACGTGTCCACATACCCGGTCCTGATAGAGGAGTTGCTGAGTCGTGGCTGGAGTGAGGAAGAGCTTCAGGGTGTCCTTCGTGGAAACCTGCTGCGGGTCTTCAGACAAGTGGAAAAGGTACAGGAAGAAAACAAATGGCAAAGCCCCTTGGAGGACAAGTTCCCG------GATGAGCAGCTGAGCAGTTCCTGCCACTCCGACCTCTCACGTCTGCGTCAGAGACAGAGTCTG---ACTTCAGGCCAGGAACTCACTGAGATTCCCATA---CACTGGACAGCCAAGTTACCA------GCCAAGTGGTCAGTCTCAGAGTCCTCCCCCCACATGGCCCCAGTCCTTGCAGTTGTGGCCACCTTCCCAGTCCTTATTCTGTGGCTC---------------
>micMur3
ATGCAGCCAGCG---GACCTCGACGGTCCCCGCGGGCTCGGCATG---------CGACCTCTGCTGCGT---------CTGCTGCTCCTG------CTGCTCCTGCTGCCG------CCGCAGCCTGGAACTCGCGCCCAGACCACGCCAGACGCCCCT---------------------------AACGCCCCGCCCACGCCC---------------------------GGTGCCCCCAGCACGCGGGACACCTCCACCACGCCGGGTGCCTCCAGC------------------ACGTGGGACACCGCCACCACGCCGGGT---------GCCCCCAGCATGCAGGAG---CTGCGAGAGCGCGCGCGGGCCCTGATGCGGGACTTCCCGCTCGTGGACGGCCACAACGACCTGCCCCTGATCCTGAGGCAGTTTTCCCAGAACGGGCTACAGGGTGTTAACCTGCGCAATTTCAGCCACGGCCAGACCAGCCTGGACAGGCTTAGAGAGGGCCTCGTGGGCGCCCAGTTCTGGTCGGCCTACGTCCCATGCCAGACCCAGGACCGGGATGCCATGCGCCTCACCCTGGAGCAGATTGACCTCATCCGCCGCATGTGTGCCTCCTACTCCGAGCTGGAGCTTGTGACCTCAGTTGAAGGTCTGAACAATACCCGGAAATTGGCCTGCCTCATTGGTGTGGAGGGCGGCCACTCACTGGACAATAGCCTCTCCATCTTGAGAGCCTTCTACGTGCTGGGAGTTCGCTACCTGACGCTCACGCACACCTGCAACACGCCCTGGGCAGAGAGCTCAGCGAAGGACATCCACCCCTTCTACAGTAACGTCAGTGGGCTGACCAGCTTTGGAGAGAAGGTGGTGGCAGAAATGAACCACCTGGGCATGATGGTAGACTTGTCCCATGTCTCGGATGCTGTGGCTCGGCGGGCCCTGGAAGTGTCGCAGGCACCTGTGATCTTTTCCCACTCGGCTGCCCGGGGTGTGTGCAACAATGCTCGGAATGTTCCTGATGACATACTGCAGCTTCTGAAAAAGAATGGTGGCATTGTGATGGTGTCCTTGTCCATGGGAGTGGTGCAGTGCAACTCATTAGCCAATGTGTCCACTGTGGCAGATCACTTTGACCACATCAAAGCAGTCATCGGATCTGAGTTCATTGGGATCGGCGGAGATTACGATGGGGCCAGCCAGTTCCCTCAGGGGCTGGAGGACGTGTCCAAATACCCAGTACTGATAGAGGAGTTGCTGAGACGTGGCTGGAGTGAGGAAGAGCTTCAGGGTGTCCTTCGTGGCAACCTGCTGCGGGTCTTCGGACAAGTGGAACAGGTACGGGAGGAAAACAAGTGGCAAAGTCCCTTGGAGGACAAGTTCCCG------GATGAGCAGCTGGACAGTTCTTGCCACTCTGTCCTCCCGCGTCGGCATCAGAGACAGTCACTG---GTTTCAGACCAGAAACTAACCAGGATTCCAACA---CATCAGACGCCCAGGTTATCA------TCCAGGTGGTCACTATCAAAGTCTTCCCCCAACCCAGCCCCAGGCCTTATAGTTGTTGCCACCTTCCCAGTCCTTATTCTGTGGCTCTGTTGTCCCAGT---
>HLequCab3
ATGCCGCCCGCG---GGCCTCGAGGGTCCCCGCGCGCTCAGCTGG---------CGGCCTCTGCTGCGT---------CTCCTGCTCTTG------CTGTCGCTCCTG---------CCAAGGCCAGTAACCCGCGCTCAGACGTCGCCGGGC------------------------------------------------------------------------------------------------------------------------------------------------------------------------------------GCCCCCAGCGCCCCAAGT---CTGCGGGAGCGCGCACGGGCCCTGATGAGGAACTTCCCACTCGTGGACGGCCACAACGATATGCCCTTGATCCTGAGACGGTTTTACCACAACGGACTGCAGGATGTTAATCTGCACAATTTCAGCCATGGCCAGACCAGCTTGGACAGGCTTAGAGATGGTCTCGTGGGTGCCCAGTTCTGGTCAGCCTACGTCCCATGCGAGACCCAGGAAAAAGATGCAGTGCGCCTCACCCTGGAGCAAATTGACCTCATCCGCCGTATGTGTGCCTCCTATTCTGAGCTGGAGCTGGTGACCTCGGCTAGAGGTCTGAACAGTACCCGAAAGTTGGCTTGCCTCATTGGTGTGGAGGGGGGCCACTCACTGGATAGTAGCCTCTCCATCTTGCGTACCTTCTATCTGCTGGGTGTGCGCTACCTGACACTCACCCACACCTGCAACACGCCCTGGGCAGAGAGCTCAGCTAAGGGCATCCACTCCTTCTACAACAATGTCACCGGGCTGACCAGCTTTGGTGAGAAGGTGGTGGTGGAAATGAACCGCCTGGGCATGATGGTAGACTTGTCCCATGTCTCAGACGCTGTGGCACTGCGTGCTCTGAAAGTGTCAAAGGCACCTGTGATCTTCTCTCACTCAGCTGCCCGAGGTGTGTGCAAGAACGCTCGGAACGTTCCCGATGATATCCTCCAGCTTCTGAAGGAGAATGGTGGCATTGTGATGGTGTCCCTGTCTGTGGGGGTGCTACAGTGCAACCTGCAAGCTAATGTGTCCACTGTGGCAGATCACTTCGACCACATCAGGGGAGTCATTGGATCCAAGTTCATTGGGATTGGCGGAGATTATGATGGGACCAGCCATTTCCCTCAGGGGCTGGAGGATGTGTCCACATACCCGGTACTGATAGAAGAGTTGCTGAGTCGGGGCTGGAGTGAGGAAGAGCTTCAGGGTGTCCTTCGTGGAAATCTGCTGCGGGTCTTCAGACAGGTGGAACAGGTGCGGGAGGAAAACAAGGGGCAAAGGCCCTTGGAGGACGAGTTCCCA------GATGAGCAGCTGAACAGCTCTTGCCGCTCG---------CGTCTGCATCAGAGACAGCATCTG---ACTCCAGACCAGATACTAACCGAGGCTCCGACG---CATTGGACACCCAAGTCATTA------CCTAAGTGGTCATTCTCAAAATCCTCCGCCAACATGGCCCCAGGCCTCACAGTTATTGCTGCCTTCTCAGTCTTTATCCTGTGCCTCTGG------------
>HLrhiFer5
ATGCAGCCCATG---GGCCTCCAGGGTCTCAGCGCGCTCTGCTGG---------AGGCCTCTGGTACAT---------CTACTCCTCCTG------CTGACGTTGCTG---------TCACGGCCGATAACCCGTGCCCAGACCATACCCGGC------------------------------------------------------------------------------------------------------------------------------------------------------------------------------------GCCCCCAGCACCCCAAGT---CTGCGGGAGCTTGCACAGGCCCTGATGCGGGCCTTCCCGCTAGTGGATGGTCATAATGACATGCCCCTGGTCCTGAGGCAGTTTTACCGGAACCAGCTACAGGATGTGAATCTGCGCAATTTCAGCGACGGCCAGACCAGCCTGGACAGGCTTAGAGACGGTCTCGTAGGTGCCCAGTTCTGGTCAGCCTACGTCCCATGCCAGACCCAGGAACGGGATGCTGTGCGCCTGTCTCTGGAGCAAATTGACCTCATCCACCGTATGTGTGCCTCCTATTCTGAGCTGGAGCTTGTGACCTCAGTTAAAGCTCTGAACAGTACCCGGAAGTTGGCTTGCCTCATTGGTGTGGAGGGCGGCCACTCACTGGACAGTAGCCTCTCCGTCTTGCGTACCTTCTATATGCTGGGTGTGCGCTACTTGACCCTCACCCACAACTGCAACACGCCCTGGGCAGAAAGCTCAGCTAAGGATATTCACACCTTCTACAACAATGTCAGTGGGCTGACCAGCTTTGGTGAGAAGGTGGTGGTGGAAATGAACCGCCTGGGAATGATGGTAGACTTGTCCCATGTCTCAGACACTGTGGCACGGCAGGCCCTGGAAGTGTCAAAGGCACCTGTGATCTTCTCTCACTCAGCTGCCCGGGGGGTGTGCAACAATGCACGGAATGTTCCTGATGACATCCTGCAACTTCTGAAGAAGAATGGAGGCATCGTGATGGTGTCCTTGTCTGTGGGGGTGATGGAGTGCAACCTGTTAGCCAATGTGTCCACTGTGGCAGATCACTTTGACCACATCAAGGCTGTCATTGGATCCAAATTCATCGGGATTGGCGGAGATTATGATGGGACCAGCCGATTCCCGCAGGGGCTGGAAGACGTGTCCACATACCCGGTCCTGATAGAGGAGTTGCTGAATCGTCGCTGGAGTGAGGAAGAGCTCCAGGGAGTCCTTCGCGGAAATCTGCTGCGGGTCTTCAGACAGGTTGAACAGGTACGGGAAGAAAACAAGGGGCAAAGGCCCTTGGAGGACGAGTTCCCG------GATGAGCAGCTGCGTAGCTCTTGCCGCTCTGTCCTGCCGCCGCTGCATCAGAGACAGAATGTG---GCTCCAGACCAGACACTAACTGAGACTCCAATG---CATTGGACACCCAAGTCATCA------CTTAAGGTGTCATTCTCAAAATCCTCCTCCCACATAGCCCCAGGCTTCACAGTTATTGCTGCCTTCCCAGTTCTCCTTCTGTGGCTCTTG------------
>HLrouAeg4
ATGCGGCCAGAG---GGCCTCGAGGGTCTCAGCCTGCTCGGCTGG---------CGGCCTCTGCTGCGT---------CTGCTGCTTCTG------CTGTCTCTGCTG---------CCGCGGCCGGTAACCCGAGCCCAAACCACGCCCGGCGCCTCC---------------------------AGCACTCCGGCGGTCCTA---------------------------GGTACCCCCAGCGCCCCG---------ACTACGCCAGGTGCCCTTAGCGACTCGGCTCAGCCAGGCACCCCTAGTTCCCCAACCGCGCCGAGA---------GGCCCCAGCGCCCCGAGT---CTGCAGGAGCTTGTGAGGACCCTGATGCAGGACTTCCCGCTTGTGGACGGCCACAATGACATGCCCCTGGTCCTGAGGAAGTTTTACCACAACGGGCTACAGGATGTTAATCTGCACAATTTCAGCCACGGCCATACCAACCTGAACAGACTTAGAGATGGTCTTGTGGGTGCCCAGTTCTGGTCAGCCTACGTCCCATGCCAGACCCAGGAAAGGGACGCCGTGCGCCTGACCCTGGAGCAAATTGACCTCATTCACCGCATGTGTGTCTCCTATTCTGAGATGGAGCTTGTGACTTCGGTTAAAGCTCTGAACAGTAGCCGGAAGTTGGCTTGCCTCATTGGTGTGGAGGGCGGCCACTCGCTGGACAGTAGCCTCTCTGTCTTGCGTACCTTCTATTTGCTGGGTGTGCGCTACTTGACACTCACTCACACCTGCAACACGCCCTGGGCAGAGAGCTCAGCCAAGGGCATCCACTCCTTCTACAACAATGTCACTGGGCTGACCAGCTTTGGTGAGAAGGTAGTGATGGAAATGAACCGCCTGGGCATGATGGTAGACTTGTCTCATGTCTCAGACGCTGTGGCACGCCGGGCCTTGGCAGTGTCACAGGCACCTGTGATCTTCTCACACTCAGCTGCCCGAGGGGTGTGTGATAATGCACGGAATGTTCCTGATGATATCCTGCATCTTTTGAAGAAGAATGGTGGCATCGTGATGGTGTCCTTCTCTGCGGGGGTGCTACAGTGCAACCTTTTAGCCAATGTCTCCACTGTGGCAGATCACTTCGACCACATCAGGGCAGTCATAGGATCCAAGTTCATCGGAATTGGTGGAGACTATGATGGGGCCAGCCGGTTCCCCCAAGGGCTAGAGGACGTGTCCACATACCCAGTACTGATAGAAGAGTTGCTGAGGCGAGGCTGGAGTGAGGAAGAGCTCCAGGGTGTCCTTCGTGGAAATCTGCTGCGGGTCTTTGAACAAGTGGAACAGGTACGGGAGAAAAACAAGGGGCAAAGGCCCTTGGAGGATGAGTTCCCG------GATGAGCAGCTAGGCAGCTCTTGCCGCTCTGTCCTCTCACGCCTGCATCAGAGTCAGTTTATG---CCTCCAGACCAGAAACTAACTGAGACGTCAACA---CATTGGACACCCAACTTGTCA------TCTAAGGAGTTATTCTCAAAATCCTCCCCACACATGGTCCCAAGCCTTACAGTTTCTGCTTCCCTCCCAGTCCTCATTCTGTGGCTCTTGCAACCCCGT---
>musFur1
ATGCAGCCCCTG---GGCCTCGAGGGTACCCCCGCGATCCGCCGG---------CGACCTCCGCTATGT---------CTCCTGCTCCTA------GTGCTGCTGCTGCCG------CCGCGGCCTATAACCAGTGCCCAGAACACACCGGGAACCTCC---------------------------AGCTCCCCGACCCCGCCA---------------------------GCCACTCCCAGCTCCTCC---------------------------------------------------------------GCCACGCTGGGG---------GCTTCCAGCGCCCCAAGT---CTGCGGGAGCGCGCGCGAGCCCTGATGCGGGACTTCCCTCTCGTGGATGGCCACAACGACATGCCCCTTGTTCTGAGGCAGTTTTACGGCAACAGACTACAGGATGTCAATCTGCGCAATTTCAGCCATGGCCACACCAGCCTGGACAGGCTTAGAGATGGTCTCGTGGGCGCCCAGTTCTGGTCAGCCTACGTCCCCTGCCAGACACAGGAACGGGATGCCTTGCGCCTCACCCTGGAGCAGATCGACCTCATCCACCGCATGTGTGCCTCCTATTCTGAGTTGGAGCTTGTGACCTCAGTTCAAGCTCTGAACAACACCCGGAAGTTGGCTTGCCTCATTGGTGTGGAGGGTGGCCACTCACTGGACAGTAGCCTTTCCGTCTTGCGTTCCTTCTATGTGCTGGGTGTGCGCTACCTGACATTCACTCACACCTGCAACACACCATGGGCAGAGAGCTCAGCTAAGGGCATCCATTCCTTCTACAACAATGTCACTGGGCTGACCAGGTTCGGTGAGAAAGTGGTGCTGGAAATGAACCGCTTGGGTATGATGGTCGATTTGTCCCATGTCTCAGACACTGTGGCTCGGAGAGCCTTGGAAGTGTCACGAGCACCTGTGATCTTCTCCCACTCGGCTGCCCGAGGTGTATGCAAGAATGCCAGGAACGTTCCTGATGATATCCTACAGCTTCTGAAGAAGAATGGTGGCATCGTGATGGTGACTTTGTCAGTGGGGGTGCTGCAATGCAACCCATTAGCCAACGTGTCCACTGTGGCAGATCACTTTGACTACATCAGGGCAATCATTGGATCCAAGTTCATTGGGATTGGCGGAGATTATGATGGGGTCAGAGGGTTCCCTCAGGGGCTGGAGGACGTGTCCATGTACCCGGTTCTGATAGAGGAGTTGCTGAGTCGCGGCTGGAGTGAGGAAGAGCTCCAGGGTGTCCTTCGCGGAAATCTGCTGCGGGTCTTCAGACAGGTGGAGCAGGTACGGGAGGCAAGCAAGGGGCAAAGCCCGCTGGAGGATGAGATCCCG------GATGAGCAGCTGGGCAGCTCTTGCCGCTCTGTTCTCTCACGTCTGCACCAGACACGGTACCTG---GCTCCAGACCAGAAACTAACTGAGCCTTCAGAG---CATTGGACACCTAAGTGGTCA------CCTAGACAATCATTGTCAAGATCTCCCCCCAGAATGGCTCCAGGCCTCACAGTTACTGCTGCCTGTTTAGTCCTCATTCTGTGGTTCTGG------------
>lepWed1
ATGCGGCCCCTG---GGCCTCGAGGGTACCCCCGCGCTCCGCTGG---------CGACTTCTGCTGCGT---------CTCCTGCTCCTG------TTGTCTCTGCTG---------CAGTGGCGGGTACCGCGCGCCCAGACCACGCCGGGAACCCCC---------------------------AGAGCCCAGACCACGCCC---------------------------GGAGCCCCCAGCTCCCGG---------------------------------------------------------------ACCCCGCCGGCC---------ATCTCCAGCACTCCAAGT---CTGCGGGAGCGCGCGCGGGCCCTGATGCGGGACTTCCGTCTCGTGGACGGCCACAACGACATGCCAGTTGTGCTGAGGCAGTTTTACCGCAACGGGCTACAGGATGTCAATCTGCGCAATTTCAGCCGTGGCCAGACCAGCCTGGACAGGCTTAGAGACGGTCTCGTGGGCGCCCAGTTCTGGTCAGCCTACGTCCCATGCCAGACCCAGGAACGGGATGCCCTGCGCCTCACCCTGGAGCAAATTGACCTCATCCGCCGCATGTGCGCCTCCTATTCTGAGTTGGAGCTTGTGACTTCAGTTAAAGCTCTGAACAACACCCGGAAGCTGGCTTGCCTCATTGGTGTGGAGGGTGGCCACTCGCTGGACAGCAGCCTTTCCATCTTGCGTACCTTCTATGTGCTGGGTGTGCGCTACCTGACACTCACTCACACCTGCAACACACCCTGGGCAGAGAGCTCAGCTAAAGGCATCCATTCCTTCCACAACAATGTCAGTGGGCTGACCAGCTTCGGTGAGAAGGTGGTGGTGGAAATGAACCGCTTGGGCATGATGGTAGATTTGTCGCATGTCTCAGACACTGTGGCTCGGCGAGCCTTGGAAGTGTCACAGGCACCTGTGATCTTTTCCCACTCGGCTGCCCGAGGTGTGTGCAAGAATGCCAGGAACGTTCCTGACGATATCCTACAGCTTCTGAAGAAGAATGGAGGCATCGTGATGGTGTCTTTGTCAGCGGGGGTGCTGCCATGCAACCTGTTAGCCAACGTGTCCACTGTGGCAGATCACTTTGACTACATCAGGGCAGTCATTGGATCCAAGTTCATTGGGATTGGCGGAGATTATGATGGGGCCAGACGGTTCCCTCAGGGGCTGGAGGACGTGTCCACGTACCCGGTTCTGATAGAGGAGTTGCTGAGTCGTGGCTGGAGTGAGGAAGAGCTCCAGGGTGTCCTTCGCGGAAACCTGCTGCGGGTCTTCGGACAGGTGGAACAGGTACGGGAGGCAAGTAAGGGGCAAAGCCCCCTGGAGGATGAGTTCCCG------GATGAGCAGCTGGGCAGTTCTTGCCGCTCTGTTCTCTCACGTCTGCATCAGACACAGTACCTG---GGTCCAGACCAGAAACTAACTTCAGCG---------CGTTGGACACCTAAGTGGTCA------CTTAAACAATCATTGTCAAAATCTCCCCCCAACATGGCTCCAGGCCTCACAGTTATTGCTGCCTGTTTAGTCCTCATTCTGTGGTTCTGG------------
>susScr11
ATGCGGCCCAGG---GGCCTCCAAGGTCCCCGCGAGCTCCGCCAG---------CGGCCTCTGCTGCAT---------CTGCTGCTCCTG------CTGTGGCTGCTG---------CTGCGGCCAGTAACCCGCGCCCAGACGGCGCCGGGCGCCCCG---------------------------AGCGCCCCC---------------------------------------------------------------------------------------------------------------------ACCGCGCCGGGA---------ACCCCCAGGGCCCCAAGT---CTGCCAGAGCGTGCGCGGGCCCTGATGCGGGACTTCCCGCTCGTGGACGGCCACAACGACATGCCCCTGGTCGTGAGGCAGTTTTACCACAACCGGCTACAGGATGTTAATCTGCGCAATTTCAGCCACGGCCACACCAACTTGGACCGGCTTAGAGATGGTCTCGTGGGTGCCCAGTTCTGGTCAGCCTACGTCCCATGCCAGACCCAGGAACGAGATGCTGTGCGCCTCACCCTGGAGCAAATTGACCTCATCCGCCGCATGTGTGCCTCCTATTCTGAGCTGGAGCTTGTGACCTCCGTTAAAGCTCTGAACAGTACCCAGAAGCTGGCTTGCCTCATTGGAGTAGAGGGTGGTCACTCACTGGACAGTAGCCTCTCCGTCTTGCGTACCTTCTATGTGTTGGGTGTGCGCTACCTGACACTCACCCACACCTGCAACACACCCTGGGCTGAGAGCTCGGCTAAAGGCATCCACCTCTTCCACAGCAACGTCAGCGGGCTGACCAGCTTTGGTGAGAAGGTGGTGGCAGAAATGAACCGCCTGGGCATGATGGTAGACTTGTCCCATGTCTCAGACGCTGTGGCCCGGCGAGCCCTAGAAGTGTCACAGGCACCTGTGATCTTCTCCCACTCAGCTGCCCGGGGTGTGTGTGAGAACGCTCGGAATGTTCCTGATGATATCCTACAGCTTCTGAAGAAGAATGGTGGCATCGTGATGGTGTCCTTGTCCGTGGGGGTGGTACAGTGCAACTTGTTAGCCAACGTGTCTACTGTGGCAGATCACTTCGACCACATCAGGGCAGTCATTGGATCCAAGTTCATCGGGATTGGTGGAGATTATGATGGGGCTGGCCGGTTCCCACAGGGGCTGGAGGATGTGTCCACATACCCGGTACTGATAGAGGAGCTGCTGAGCCGTGGCTGGAGTGAGGAAGAGCTCTGGGGTGTCCTTCGAGGAAACCTGCTGCGGGTCTTCCAACAGGTGGAACAGGTACAGGAAGAAAGCAAGGGGCAGAGTCCTTTGGAGGATGAGTTCCCG------GATGAGCAGCTGGGCAGCTCTTGCCGTTCCATCCTCCCGCGTCTGCATCAGAGGCAGAATCTG---GCTCCAGACCAGAAACTAACCAAGACTCCTATG---AGTAGGAAATCCATTTTGCCA------CCTAAGTGGCCATTCTCAAAATCTTCACCCCACATGGCCCCAGGCTTCACAGTTATTACTGCCTTCCCAATCATCATTCTGTGGCTCTGG------------
>cerSim1
ATGCGGCCCGCG---GACCTCGAGGGTCCCCGTGCGCTCGGCGGG---------CGCCCTCTGCTGCGT---------CTGCTGCTCCTG------CTGTCTCTGCTG---------CCAAGGCCAGTAACCCGCGCTCAGACCACTCCGGGCACCCCC---------------------------AGCACCCCAACCACGCCG---------------------------GGCACCCCCAGGGCCTCG---------------------------------------------------------------ACAGCGCCAGGC---------ACCCCCAGCACTCCAAGT---CTGCGGGAGCGCGCGCGGGCCCTGATGCGGGACTTCCCACTCGTGGACGGCCACAATGATATGCCCCTGGTCCTGAGGCAGTTTTACCACAACAGGCTACAGGATGTTAATCTGCACAATTTCAGCCATGGCCAGACCAGCCTGGACAGGCTTAGAGATGGTCTCGTGGGTGCCCAGTTCTGGTCAGCCTACGTCCCATGCCAGACCCAGGAACGAGATGCAGTGCGCCTCACACTGGAGCAAATTGACCTCATCCACCGTATGTGTGCCTCCTATTCTGAGCTGGAGCTTGTGACCTCGGTTAAAGCTCTGAACAGTACCCGAAAGTTGGCTTGCCTCATTGGTGTGGAGGGTGGCCACTCGCTGGACAGTAGCCTCTCCATCTTGCGTACCTTCTATGTGCTGGGTGTGCGCTACCTGACACTCACCCACACCTGCAACACGCCCTGGGCAGAGAGCTCAGCTAAGGGCATCCACTCCTTCTACAACAATGTCAGCGGGCTGACCAGCTTTGGTGAGAAGGTGGTGGTGGAAATGAACCGCCTGGGCATGATGGTAGACTTGTCCCATGTCTCAGATGCCGTGGCACGGCGGGCCCTGGAAGTGTCACGGGCACCTGTGATCTTCTCTCACTCAGCTGCCCGGGGTGTATGCAAGAACGCTCGGAATGTTCCTGATGATATTCTGCAGCTTCTGAAGAAGAATGGTGGCATCGTGATGGTGTCATTGTCTGTGGGGGTGCTGCAGTGCAACCTGCAAGCCAACGTGTCCACTGTGGCAGATCACTTCGACCACATCAGGAAAGTCATTGGATCCAAGTTCATTGGGATTGGCGGAGATTATGATGGGGCCGGCCGGTTTCCTCAGGGACTGGAGGACGTGTCCACATACCCGGTACTGATAGAAGAGTTGCTTAGTCGTGGCTGGACTGAGGAAGAGCTTCAGGGTGTCCTTCGTGGAAATCTGCTGCGGGTCTTCGAAGAGGTAGAACAGGTACGGGAGGAAAACAAGAGGCAAAGGCCCTTGGAGGACGAGTTCCCG------GATGAGCAGCTGGGCAGCTCTTGCCGCTCTGTCCTCCCGCATCTGCATCAGAGACAGTATCTG---ACTCTGGACCAGAAATTAACCGAGACTCCGACG---CATTGGACACCCAAGTTATTA------CCTAAGAAGTCATTCTCAAAATCCTCCCCCGACATGGCCCCAGGCCTGACTGTTATTGCTGCCTTCCCAGTCCTTATTCTGTGGCTCTGG------------
>canFam3
ATGCGGCCCCCG---AGCCTGGAGCGCACCCCCGCGCCCCGCGGG---------CCACCCCTGCGCCGG---------CTCCTCCTAGTG------TTGCTGCTG------------CCGCGGCTGGTAAGCGACGCACACACCACGCCGGGCACCTCC---------------------------AGCTCCGCG---------------------------------------------------------------------------------------------------------------------ACCCGGCCGGCC---------ACCCCCAGCTCCCCAAGT---CTGCGGGAGCGCGCGCGGGCCCTGATGCGCGACTTCCCTCTCGTGGACGGCCACAATGACATGCCCCTTGTCCTGAGGCAGTTTTACCGCCAGGGGCTACACGATGTCAATCTGCGCAATTTCAGCCGTGGCCAGACCAGCCTGGACAGGCTTAGAGACGGTCTCGTCGGTGCCCAGTTCTGGTCAGCCTACGTCCCATGCCAGACCCAGGAACGGGATGCCCTGCGCCTCACCCTGGAGCAAATTGACCTCATCCGCCGCATGTGTGCCTCCTATTCTGAGCTGGAGCTTGTGACCTCAGTTAAAGCTCTGAACAACACCCGGAAGTTGGCTTGCCTCATTGGTGTGGAGGGAGGACACTCACTGGACAGTAGCCTTTCCATCTTGCGTACCTTCTACGTGCTGGGTGTGCGTTACCTGACACTCACTCACACCTGCAACACACCCTGGGCAGAGAGCTCAGCTAAGGGCATCCATCCCTTCTACAACAATGTCAGTGGGCTGACCAGCTTCGGTGAGAAGGTGGTGGTGGAAATGAACCGCTTGGGCATGATGGTAGATTTGTCGCATGTCTCAGACACTGTGGCTCGGCGAGCCTTGGAAGTGTCACAGGCACCTGTGATCTTCTCCCACTCGGCTGCCCGAGGTGTGTGTAAGAATGCCAGGAACGTTCCCGATGATATCCTACAGCTTCTGAAGAAGAATGGTGGCATTGTGATGGTGTCTTTGTCATCGGGGGTGCTGCAATGCAACCTGTTAGCTAACGTGTCCACTGTGGCAGATCACTTTGACTACATCAGGGCAGTCATTGGATCCAAGTTCATTGGAATTGGTGGAGATTATGATGGGGCCAGACGTTTCCCTCAGGGGCTGGAGGATGTGTCCACATACCCAGTTCTGATAGAGGAGTTGCTGAGGCGTGGCTGGAGTAGGGAAGAGCTCCAGGGTGTCCTTCGAGGAAACCTACTGCGGGTCTTTGGACAGGTGGAACAGGTACGGGAGGCAAGCAAGGGGCAAAGGCCCTTGGAGGATGAGTTCCCG------GATGAGCAGCTGAGCAGCTCTTGCCGCTCCGTTCTCTCACGTCTGCATCAGACACAGTACCCT---GCTCCATACCAGAAACTAACTGAGATT---------------TCACCTGAGTGGTCC------CCTAAACAGTCATTGTCAAAATCTCTCCCCATCATGGCCCCAGGCCTCATAGTTATTGCTGCTTGTTCAGTCCTCATTCTGTGGTTCTGG------------
>oryCun2
ATGCAGCCCCCA---GGCCTCGAGGGTCCCCATGCGCTC---------------CGGCCTCTGGTGCTT---------TTGTTCCTGCTC------CTGCTGCTGCTCCTA------CGGCTACCCGTAACCCGCGCCCAGACTGCACCCAGCACTCCT---------------------------GGCGCGCCCACCACGACG---------------------------GGTGCCCCTGGCACCACT---------ACCACACCAGGCGCCCGTAGC---------------------------GCCTCAACCACGCCAGGC---------ACCCCCAGCTCCCTGGCC---CTGGAAGAGCGCGCCCGAGCCCTGATGCGGGACTTCCCACTTGTGGATGGCCACAATGATCTGCCCCTGGTCCTGAGACGGTTTTCCAAGAACGGGCTACAGGAAATTAACCTGCGGAACTTCAGCCATGGCCAGACCAGCCTGGATAGGCTTAGAGATGGCTTCGTGGGTGCCCAGTTCTGGTCAGCCTACGTCCCATGCCAGACGCAGGACCAGGATGCCCTGCGCCTCACCTTGGAGCAGATTGACCTCATCCGCCGCATGTGTGCCACCTACTCTGAGCTGGAACTTGTGACTTCAGTTGAAGCTCTGAACAACACCTGGAAATTGGCCTGCCTCATTGGTGTGGAGGGTGGCCACTCACTGGACAGCAGCCTCTCTGTGCTGCGCAGTTTCTATGTGCTGGGAGTGCGCTACCTGACGCTCACCCACACCTGCAGCACACCCTGGGCTGAGAGCTCAGCTAAGGACATCCACCCCTTCTACAGCAATGTCAGTGGACTCTCCAGCTTTGGTGAGAAGGTGATAGCAGAAATGAACCGCCTGGGCATGATGGTAGACTTGTCCCATGTCTCCGACGCCGTGGCACGGCGGGCCCTGCAAATATCACAGGCCCCTGTGATCTTCTCCCACTCAGCTGCCCGGAGCGTGTGTAAGAACGCTCGGAATGTTCCTGATGACATCTTGCAGCTTCTGAAGAAGAATGGTGGCATCGTGATGGTGTCCTTGTCCGTAGGGGTACTGCAGTGCAACCTGTTAGCCAATGTGTCCACTGTGGCAGATCACTTTGACCACATCAAGGAAGTCATTGGATCCAAGTTCATCGGCATTGGTGGAGATTATGGTGGAACCAGCCAGTTCCCCCAGGGACTGGAGGACGTGTCCAAATACCCAGTGCTGATAGAGGAGTTGCTGAGGCGGGGCTGGAGTGAGGACGAGCTCCAAGGTGTGCTTCGTGGAAACCTGCTGCGGGTCTTCAGCCGAGTGGAACAGGTACGGGAGGAGAACAAGTGGCAAAGCCCCCTGGAGGACAAGTTCCCA------GAGGAGCAGCTGGAGAGCACCTGCCGCTCCATCCAACCACGTTTGCGTCGGCGACAGTATCTG---CTTTCAGACGAGAAGCCAGCTGAGGTTCCAACA---CACTGGCCACTCACATTATCA------TCCAAGTTGTCAGCCTCAAAATCCTCCCCCAGCAGGGCCTCAGGGCTCATGATTGTCGCCACCTTTCCAATCCTCATTCTGTGGCTC---------------
>micOch1
ATGCGACCCACG---GGCCTGGAGGGTCACCGGATGCCCGGC---------------CCAATGCTTTCA---------GTGTTCCTGTTG------GTGCTGCTCCTGTTAGGGCCTTCACAGCCTCTAACAGGGACCCAAACCAGATCTGGCATCTTT---------------------------GGAGCACCAAGAGTCCTCACCAAGCCCGAC---------------GGCACCTCCAGCACCCCA---------------------------------------------------------------ACCAGTGTCGGC---------AACTCCAGTTTTCCAGAC---CTGCGAGATCGCGCGAGAGCCCTGATGCAAGACTTCCCTCTTGTAGACGGTCACAACGACCTTCCTCTTGTCCTGAGGCAATTTTACTGGAGTGGGCTACAAGATGCTGATGTGAGAAACTTCACCTATGGCCAGACAAGCCTGAATAGGCTGAGAAATGGCTTTGTGGGAGCCCAGTTCTGGTCCGCTTACGTACCATGCCAGACCCAGGACCGGGATGCCTTGCACCTCACACTCGAACAGATTGACCTCATTCACAGAATGTGCGCCTCTTATTCTGAGCTGGAGCTTGTGACCTCGGTTAAGGCTCTGAACAGCACCCAGAGACTGGCCTGCCTCATTGGTGTGGAGGGCGGCCACTCACTAGATAACAGCCTCTCCGTGCTTCGAAGTTTCTACCAGCTGGGGGTGCGCTACCTGACGCTCACACACACCTGCAATACACCCTGGGCAGAGAGCTCATCTAAGGACGTCCACTCATTCTACAGCAGAGTCAAAGGACTGACCAGCTTTGGCGAAAAAGTGGTGGCAGAAATGAATCGCTTGGGTATGATGGTTGATTTGTCCCATGTCTCGGATGCTACTGCACGGCGGGCCTTGGAAGTGTCACAGGCACCTGTGATCTTCTCCCACTCTGCTGCCAGGGGTGTGTGCAGAAATGCTCGGAATCTTCCTGATGACATCCTGAGGCTTCTGAAGAAGAACGGTGGCATCGTCATGGTGACATTCTCTGTAGGGGTGTTGCAATGCAACCCCTTAGCGAATGTGTCCACTGTGGGAGATCACTTTGACCACATCAAAGCAGTGATTGGATCGGAGTTCATAGGGATTGGTGGAGATTACGATGGCGCCGCGCAGTTCCCTCAGGGACTGGAGGACGTGTCTACCTACCCAGTGCTCATAGAGGAGTTGCTGAGACGGGGCTGGACTGAACAGGAGCTGCAAGGTGTCCTTCGAGGAAACCTGCTGCGCGTCTTCAGAGAGGTGGAACAGGTCCGGGAGCAAAGCAGATGGCAAAGTCCTCTGGAGGACATGATTCCA------GAGGAGCAGCTGGACAGTGCTTGTCACTCACTCTTGCCACGTCGACAAGAGAAACAGCAAAAG---GAAAAGAACCAA------TCAGAGATCCCAACA---CATCATACACTCAAGTTATCA------CCTGAGGGGTTACACTCAAAATCT---CCCCACATAGCCCCAATCCTCACCATTGTTACAGCCTTTCTAGGCCTCATTGTA---------------------
>sorAra2
ATGCCGGGCGCC---CGCCTCGACGGCCCCCGCGCGCCAGGCCCG---------CGGCGCCTCCCGCCT---------CTGCTGCTCCTG------CTCTGCCTGGCGGCG------TCCGTGCCGCACACCCGCGCTCAGACCACG---------------------------------------------------------------------------------------------------------------------------------------------------------------------------------------------------------------TCGTCGGAGCGCGCGCGCGCCCTGATGCGGGACTTCCCGCTCGTGGACGGCCACAACGATCTGCCCGCGCTCCTGAGGCAGCTGTACCACAGCCAGCTGGAGGACGTCAACCTGCGCAGTTTCCAGCAAGGCCACACCAGCCTGAACCGCCTGAGAGCCGGCCTCGTGGGGGCCCAGTTCTGGTCGGCCTACACCCCCTGTGAGACCCAGGAGCGCGACTCTGTGCGCCTTACCCTGGAGCAGATCGACGTCATCCGCCGCATGTGCAACTCCTACGTAGAGCTGGAGCTGGTGACATCGGTCCAGGCTCTGAAGGATTCTTCCAAGCTGGCCTGCCTCATCAGCGTGGACGGTGGCCACTCGCTGGACAGCAGCCTGGCCGTGCTGCGCACCTTCTACCAGCTGGGCGTGCGCTCCCTGACGCTTACGCACACCTGCAGCACGCCCTGGGCTGAGAGCTCAACAAAGGACACCCACCCCTTGTACTCCAACGTCAGCGGGCTGACCAGCTTCGGCGAGAAGGTGGTGCTGGAAATGAACCGTCTGGGCATGATCGTGGACCTGACCTACGCCTCGGCTGCCACAGCCCGGCGGGCCATAGAAGTGTCTGAGGCACCCGTGATCTTCTCCCACTCAGCTTCCTGGGCTCTGTGCAAGGACGCCCAGAACATTCCGACTGATATCCTGCTGCTTCTGAAGGAGAATGGTGGCATCGTGATGATCGCTTTGTCCGGGGGGGTGCTGACCTGCAACAACTTAGCCAACGTGTCCACTGTGGCAGCTCACTTCGACTACATCCGGGCGGTGATAGGCCCCGAGTTCATTGGGATCGGCGCAGACTACGATGGGACTGAGCGGTTCCCTCAGGGGCTGGAGGACGTGTCCACGTACCCGGTTCTGATCGAGGAGCTGCTGAGGCGCGGCTGGAGTGAGGAGGAGCTCCAGGGCGTCCTTCGAGGAAACCTGCTGCGGGTCTTCAGCCAGGTGGAACAGGTCCGGGAGGAAAAGAGCTTGCAAAAACCTTTGGAGGACGAGTTCCCG------GACACTCAGCTGAGCAGCACTTGCCGCTCTGTCCTTGCG------------AGTCGGCCGCTG---GCTGTGGAG------CTCTCCAGTGTTCCAGAC---CATACAACGGTCTCGGTCACTGTCCCCAAAAAGAAGCCGTCCTCCAGCTCTCCCCCCAGAGTGGCCCCCAGCCTCCTCATTCTAGCTGCCTTCCCCAACCTCATTCTGTGGGTCAGG------------
>ochPri3
ATGCCACCCGCG---GGCTTCGAAAGTCCCCATTTGCTCGGCTGG---------CGGCCTCAGCTGTTT---------CTGCTCCTGCTG------CTGCTGCTCCTA---------CCGCAGCCCATAACCCGCGCTCAGACATCACCCAGCACCCCT---------------------------GGCGGGCCCACCACCACG---------------------------GGCGCCCCGGGCACCACA---------TCCACGCCAGGCGCCCGTAGC---------------------------GCCTCAACGACACTGGGT---------ACCCCCAGGTCCCAGGCC---CTTGAAGAGCAGGCACGGGCCTTGATGCGGGACTTCCCACTTGTGGATGGCCACAATGACCTGCCCCTGGTCTTGCGAAAATTTTCCTCAAAAGGGCTACAGGAAATCAACTTGCGGAACTTCAGTCATGGCCACACCAACCTGGAAAAGCTTAAAGACGGTTTTGTGGGTGCCCAGTTCTGGTCAGCCTACGTCCCATGCCAGACCCAGGACCAGGATGCCCTGCGCCTCACCCTGGAGCAGATTGACCTCATTCGTCGCATGTGTGCCTCCTACTCTGAGCTGGAGCTGGTGACCTCAGTCCACGCCCTGAACAACACCTGGAAATTGGCCTGCCTTATCGGCGTGGAGGGTGGCCACTCCCTGGACAGCAGCCTCTCCGTGCTGCGCAGTTTCTACGTGCTGGGAGTGCGCTACCTGACACTCACCCACACCTGCAACACACCCTGGGCTGAGAGCTCCGCCAAGGGCATCCACCCCTTCTACAGCAATGTCAGTGGACTCTCCAGCTTTGGTGAGAAGGTGGTGGCAGAAATGAACCGCCTGGGCATGATGATAGACTTGTCCCACGTCTCTGATGCTGTGGCCCGGCGGGTCCTGCAAATGTCACAGGCACCCGTCATCTTCTCCCATTCGGCTGCCAGGAGTGTATGTGAGAATCCTCGGAATGTTCCTGATGACATCTTGCAGCTTCTGAAGAAGAATGGCGGCATCGTGATGGTGTCCTTGTCCGTAGGGGTACTGCAGTGCAACCTCTTAGCCAACGTGTCCACTGTGGCAGATCACTTTGACCACATCAAGGAAGTCATTGGATCCAAGTTCATTGGCATTGGCGGTGATTATGACGGAACCAGCAACTTCCCCCAGGGGCTGGAGGACGTGTCTAAGTACCCGGTGCTGATAGAGGAGTTGCTGAGGCGGGGCTGGAGTGAGGAAGAGCTCCAGGGTGTGCTCCGTAGAAACCTGCTACGGGTCTTCAGCCAAGTAGAACAGGTACGGGAACAAAACAAATGGCAAAGCCCACTGGAGGACAAGTTCCCG------GAGGAACAGCTGGGGAGCACCTGCCGCTCCTCACAACCACTCCTGCATCGGCGACAGTATGCG---TTTTCAGGCCAGCGACCCACTGAAGTTCCAACA---CATTGGTCATTAGACTTATCC---------AACATGTCACTCTCCAAATCCCCACTACACAGGGCCTCAGGGCTCCTGGCTGCTGCCACCTTTGCAATCCTCATTCTGTGGCTC---------------
