# Supplementary material for: Six reference-quality genomes reveal evolution of bat adaptations
Source: Nature. 2020 Jul 22;583(7817):578–84. doi: 10.1038/s41586-020-2486-3 (PMC8075899; doi:10.1038/s41586-020-2486-3)
Supplement: Supplementary file 6 — Alignments of 12,931 protein-coding genes across 48 mammals. [file 41586_2020_2486_MOESM6_ESM.gz › suppDataFile/ENST00000327827.aln.fasta]

>hg38
ATGGAGGAGCGGAAGGAGGAGGGCGAGGCCGAGATCCAGGAGCACGGGCCCGAGCACTGGTTCTCCAAGTGGGAGCGGCAGTGCCTGGCCGAGGCCGAACAGGACGAGCAGCTGCCCCCCGAGCTGCAGGAGGAGGCGGCGGCCGCCGCGCAGCCCGAGCACAAGCAGCAGAAGCTGTGGCACCTCTTCCAGAACTCGGCCACCGCCGTGGCCCAGCTCTACAAAGACCGAGTGTGTCAGCAGCCAGGACTTTCTCTCTGGGTCCCCTTCCAAAACGCAGCCACCGCCGTCACCAATCTCTACAAAGAAAGCGTGGATACCCATCAACGAAGTTTTGATATTGGAATTCAGATTGGCTATCAGCGACGCAATAAGGATGTGTTGGCTTGGGTTAAAAAACGCAGAAGAACTATTCGTCGAGAAGATTTGATCAGCTTCCTGTGTGGAAAAGTTCCTCCACCACGAAACTCTAGAGCTCCCCCAAGACTGACTGTAGTGTCCCCTAACCGAGCTACTTCAACGGAAACTAGCTCATCTGTAGAGACTGATTTGCAACCCTTCCGGGAAGCCATAGCTCTGCATGGTCTTAGTGGTGCAATGGCTAGTATAAGCGTGCGTTCGAGTACCCCAGGCTCTCCTACACATGTAAGCAGTGGATCGAATGCTAGTCGAAGGAGAAATGGACTCCATGATGTCGATTTGAACACTTTCATATCAGAAGAAATGGCACTCCACTTGGACAATGGTGGAACTAGAAAGCGTACCTCAGCCCAGTGTGGCGATGTCATTACAGACTCACCAACCCATAAACGCAACAGAATGATC---
>panTro5
ATGGAGGAGCGGAAGGAGGAGGGCGAGGCTGAGATCCAGGAGCACGGGCCCGAGCACTGGTTCTCCAAGTGGGAGCGGCAGTGCCTGGCCGAGGCCGAACAGGACGAGCAGCTGCCTCCCGAGCTGCAGGAGGAGGCGGCGGCCGCCGCGCAGCCCGAGCACAAGCAGCAGAAGCTGTGGCACCTCTTCCAGAACTCGGCCACCGCCGTGGCCCAGCTCTACAAAGACCGAGTGTGTCAGCAGCCAGGACTTTCTCTCTGGGTCCCCTTCCAAAACGCAGCCACCGCCGTCACCAACCTCTACAAAGAAAGCGTGGATACCCATCAACGAAGTTTTGATATTGGAATTCAGATTGGCTATCAGCGACGCAATAAGGATGTGTTGGCTTGGGTTAAAAAACGCAGAAGAACTATTCGTCGAGAAGATTTGATCAGCTTCCTGTGTGGAAAAGTTCCTCCACCACGAAACTCTAGAGCTCCCCCAAGACTGACTGTAGTGTCCCCTAACCGAGCTACTTCAACGGAAACTAGCTCATCTGTAGAGACTGATTTGCAACCCTTCCGGGAAGCCATAGCTCTGCATGGTCTTAGTGGTGCAATGGCTAGTATAAGCGTGCGTTCGAGTACCCCAGGCTCTCCTACACATGTAAGCAGTGGATCGAATGCTAGTCGAAGGAGAAATGGACTCCATGATGTCGATTTGAACACTTTCATATCAGAAGAAATGGCACTCCACTTGGACAATGGTGGAACTAGAAAGCGTACCTCAGCCCAGTGTGGCGATGTCATTACAGACTCACCAACCCATAAACGCAACAGAATGATC---
>dasNov3
----------------------------------------------------------------------------------------------------------------------------------------------------------------------------------------------------------------------------------ACCGAGTGTGTCAGCAGCCAGGACTTTCTCTCTGGGTCCCCTTCCAAAATGCAGCCACCGCCGTCACCAATCTCTACAAAGAAAGTGTGGATACCCATCAGCGAAGTTTTGATATTGGAATTCAGATTGGCTATCAGCGTCGCAATAAGGATGTGTTGGCTTGGGTTAAAAAACGCAGAAGAACTATACGTAGAGAAGATTTGATCAGCTTCCTGTGTGGAAAAGTTCCTCCACCTCGAAACTCTAGAGCTCCCCCAAGACTGACTGTAGTGTCCCCTAACCGAGCTACTTCAACGGAAACTAGCTCATCTGTAGAGACTGATTTGCAACCCTTCCGGGAAGCCATAGCTCTGCATGGTCTTAGTGGTGCAATGGCTAGTATAAGCGTGCGTTCGAGTACCCCAGGCTCTCCTACACATGTAAGCAGTGGATCGAATGCTAGTCGAAGGAGAAATGGACTCCATGATGTCGATTTGAACACTTTCATATCAGAAGAAATGGCACTCCACTTGGACAATGGTGGAACTAGAAAGCGTACCTCAGCCCAATGTGGCGATGTCATTACAGACTCACCAACCCATAAACGCAACAGAATGATCT--
>gorGor5
ATGGAGGAGCGGAAGGAGGAGGGCGAGGCCGAGATCCAGGAGCACGGGCCCGAGCACTGGTTCTCCAAGTGGGAGCGGCAGTGCCTGGCCGAGGCCGAACAGGACGAGCAGCTGCCCCCCGAGCTGCAGGAGGAGGCGGCGGCCGCCGCGCAGCCCGAGCACAAGCAGCAGAAGCTGTGGCACCTCTTCCAGAACTCGGCCACCGCCGTGGCCCAGCTCTACAAAGACCGAGTGTGTCAGCAGCCAGGACTTTCTCTCTGGGTCCCCTTCCAAAACGCAGCCACCGCCGTCACCAACCTCTACAAAGAAAGCGTGGATACCCATCAACGAAGTTTTGATATTGGAATTCAGATTGGCTATCAGCGACGCAATAAGGATGTGTTGGCTTGGGTTAAAAAACGCAGAAGAACTATTCGTCGAGAAGATTTGATCAGCTTCCTGTGTGGAAAAGTTCCTCCACCACGAAACTCTAGAGCTCCCCCAAGACTGACTGTAGTGTCCCCTAACCGAGCTACTTCAACGGAAACTAGCTCATCTGTAGAGACTGATTTGCAACCCTTCCGGGAAGCCATAGCTCTGCATGGTCTTAGTGGTGCAATGGCTAGTATAAGCGTGCGTTCGAGTACCCCAGGCTCTCCTACACATGTAAGCAGTGGATCGAATGCTAGTCGAAGGAGAAATGGACTCCATGATGTCGATTTGAACACTTTCATATCAGAAGAAATGGCACTCCACTTGGACAATGGTGGAACTAGAAAGCGTACCTCAGCCCAGTGTGGCGATGTCATTACAGACTCACCAACCCATAAACGCAACAGAATGATC---
>ponAbe2
ATGGAGGAGCGGAAGGAGGAGGGCGAGGCCGAGATCCAGGAGCACGGGCCCGAGCATTGGTTCTCCAAGTGGGAGCGACAGTGCTTGGCCGAGGCCGAGCAGGACGAGCAGCTGCCCCCCGAGCTGCAGGAGGAGGCGGCGGCCGCCGCGCAGCCCGAGCACAAGCAGCAGAAGCTGTGGCATCTCTTCCAGAACTCGGCCACCGCAGTGGCCCAGCTCTACAAAGACCGAGTGTGTCAGCAGCCAGGACTTTCTCTCTGGGTCCCCTTCCAAAACGCAGCCACCGCCGTCACCAACCTCTACAAAGAAAGCGTGGATACCCATCAACGAAGTTTTGATATTGGAATTCAGATTGGCTATCAGCGACGCAATAAGGATGTGTTGGCTTGGGTTAAAAAACGCAGAAGAACTATTCGTCGAGAAGATTTGATCAGCTTCCTGTGTGGAAAAGTTCCTCCACCACGAAACTCTAGAGCTCCCCCAAGACTGACTGTAGTGTCCCCTAACCGAGCTACTTCAACGGAAACTAGCTCATCTGTAGAGACTGATTTGCAACCCTTCCGGGAAGCCATAGCTCTGCATGGTCTTAGTGGTGCAATGGCTAGTATAAGCGTGCGTTCGAGTACCCCAGGCTCTCCTACACATGTAAGCAGTGGATCGAATGCTAGTCGAAGGAGAAATGGACTCCATGATGTCGATTTGAACACTTTCATATCAGAAGAAATGGCACTCCACTTGGACAATGGTGGAACTAGAAAGCGTACCTCAGCCCAGTGTGGCGATGTCATTACAGACTCACCAACCCATAAACGCAACAGAATGATC---
>triMan1
----------------------------------------------------------------------------------------------------------------------------------------------------------------------------------------------------------------------------------ACCGAGTGTGTCAGCAGCCAGGACTTTCTCTGTGGGTCCCCTTCCAAAACGCAGCCACCGCCGTCACCAACCTCTACAAAGAAAGCGTGGATACCCATCAGCGAAGTTTTGATATTGGAATTCAGATTGGCTATCAGCGACGCAATAAGGATGTGTTGGCTTGGGTTAAAAAACGCAGAAGAACTATACGTAGAGAAGATTTGATCAGCTTCCTGTGTGGGAAAGTTCCTCCACCGCGAAACTCTAGAGCTCCCCCAAGACTGACTGTAGTGTCCCCTAACCGAGCTACTTCAACGGAAACTAGCTCATCTGTAGAGACTGATTTGCAACCCTTCCGGGAAGCCATAGCTCTGCATGGTCTTAGTGGTGCAATGGCTAGTATAAGCGTGCGTTCGAGTACCCCAGGCTCTCCTACACATGTAAGCAGTGGATCGAATGCTAGTCGAAGGAGAAATGGACTCCATGATGTCGATTTGAACACTTTCATATCAGAAGAAATGGCACTCCACTTGGACAATGGTGGAACTAGAAAGCGTACCTCAGCCCAGTGTGGCGATGTCATTACAGACTCACCAACCCATAAACGCAACAGAATGATCT--
>macFas5
ATGGAGGAGCGGAAGGAGGAGGGCGAGGCCGAGATCCAGGAGCACGGGCCCGAGCACTGGTTCTCCAAGTGGGAGCGGCAGTGCCTGGCCGAGGCCGAGCAGGACGAGCAGCTGCCCCCAGAGCTGCAGGAGGAGGCAGCGGCCGCCGCGCAGCCCGAACACAAGCAGCAGAAGCTGTGGCACCTCTTCCAGAACTCGGCCACCGCCGTGGCCCAGCTCTACAAAGACCGAGTGTGTCAGCAGCCAGGACTTTCTCTCTGGGTCCCCTTCCAAAACGCAGCCACCGCCGTCACCAACCTCTACAAAGAAAGCGTGGATACCCATCAACGAAGTTTTGATATTGGAATTCAGATTGGCTATCAGCGACGCAATAAGGATGTGTTGGCTTGGGTTAAAAAACGCAGAAGAACTATTCGTAGAGAAGATTTGATCAGCTTCCTGTGTGGAAAAGTTCCTCCACCACGAAACTCTAGAGCTCCCCCAAGACTGACTGTAGTGTCCCCTAACCGAGCTACTTCAACGGAAACTAGCTCATCTGTAGAGACTGATTTGCAACCCTTCCGGGAAGCCATAGCTCTGCATGGTCTTAGTGGTGCAATGGCTAGTATAAGCGTGCGTTCGAGTACCCCAGGCTCTCCTACACATGTAAGCAGTGGATCGAATGCTAGTCGAAGGAGAAATGGACTCCATGATGTCGATTTGAACACTTTCATATCAGAAGAAATGGCACTCCACTTGGACAATGGTGGAACTAGAAAGCGTACCTCAGCCCAGTGTGGCGATGTCATTACAGACTCACCAACCCATAAACGCAACAGAATGATC---
>calJac3
ATGGAGGAGCGGAAGGAGGAGGGCGAGGCCGAGATCCAAGAGCACGGGCCCGAGCACTGGTTCTCCAAGTGGGAGCGGCAGTGCCTGGCCGAGGCCGAGCAGGACGAGCAGCTGCCACCCGAGCTGCAGGAGGAGGCAGCGGCCGCCGCGCAGCCCGAACACAAGCAGCAGAAGCTGTGGCACCTCTTCCAGAACTCGGCCACCGCCGTCGCTCAGCTCTACAAAGACCGAGTGTGTCAGCAGCCAGGACTTTCTCTCTGGGTCCCCTTCCAAAACGCAGCCACCGCCGTCACCAACCTCTACAAAGAAAGCGTGGATACCCATCAACGAAGTTTTGATATTGGAATTCAGATTGGCTATCAGCGACGCAATAAGGATGTGTTGGCTTGGGTTAAAAAACGCAGAAGAACTATTCGTAGAGAAGATTTGATCAGCTTCCTGTGTGGAAAAGTTCCTCCACCACGAAACTCTAGAGCTCCCCCAAGACTGACTGTAGTGTCCCCTAACCGAGCTACTTCAACGGAAACTAGCTCATCTGTAGAGACTGATTTGCAACCCTTCCGGGAAGCCATAGCTCTGCATGGTCTTAGTGGTGCAATGGCTAGTATAAGCGTGCGTTCGAGTACCCCAGGCTCTCCTACACATGTAAGCAGTGGATCGAATGCTAGTCGAAGGAGAAATGGACTCCATGATGTCGATTTGAACACTTTCATATCAGAAGAAATGGCACTCCACTTGGACAATGGTGGAACTAGAAAGCGTACCTCAGCCCAGTGTGGCGATGTCATTACAGACTCACCAACCCATAAACGCAACAGAATGATC---
>sorAra2
----------------------------------------------------------------------------------------------------------------------------------------------------------------------------------------------------------------------------------ACCGAGTGTGCCAGCAGCCAGGACTGTCGCTCTGGGTCCCTTTCCAAAACGCAGCCACCGCCGTCACCAACCTCTACAAAGAAAGCGTGGATACGCATCAGCGGAGTTTTGATATTGGAATTCAGATTGGCTATCAGCGACGCAATAAGGATGTGTTGGCTTGGGTTAAAAAGCGCAGAAGAACTATTCGCAGAGAAGATTTGATCAGCTTCCTGTGTGGAAAAGTTCCTCCACCACGAAACTCTAGAGCTCCCCCAAGACTGACTGTAGTGTCCCCTAACAGAGCTACTTCAACGGAAACTAGCTCATCTGTAGAGACTGATTTGCAACCCTTCCGGGAAGCCATAGCTCTGCATGGTCTTAGTGGTGCAATGGCTAGTATAAGCGTGCGTTCGAGCACCCCGGGCTCTCCTACCCATGTAAGCAGTGGATCGAATGCTAGTCGAAGGAGAAATGGACTCCATGATGTCGATTTGAACACTTTCATATCAGAAGAAATGGCACTCCACTTGGACAATGGTGGAACTAGAAAGCGTACCTCAGCCCAGTGTGGGGATGTCGTTACAGACTCACCAACCCATAAACGCAACAGAATGATCT--
>saiBol1
----------------------------------------------------------------------------------------------------------------------------------------------------------------------------------------------------------------------------------ACCGAGTGTGTCAGCAGCCAGGACTTTCTCTGTGGGTCCCCTTCCAAAACGCAGCCACCGCCGTCACCAACCTCTACAAAGAAAGCGTGGATACCCATCAACGAAGTTTTGATATTGGAATTCAGATTGGCTATCAGCGACGCAATAAGGATGTGTTGGCTTGGGTTAAAAAACGCAGAAGAACTATTCGTAGAGAAGATTTGATCAGCTTCCTGTGTGGCAAAGTTCCTCCACCACGAAACTCTAGAGCTCCCCCAAGACTGACTGTAGTGTCCCCTAACCGAGCTACTTCAACGGAAACTAGCTCATCTGTAGAGACTGATTTGCAACCCTTCCGGGAAGCCATAGCTCTGCATGGTCTTAGTGGTGCAATGGCTAGTATAAGCGTGCGTTCGAGTACCCCAGGCTCTCCTACACATGTAAGCAGTGGATCGAATGCTAGTCGAAGGAGAAATGGACTCCATGATGTCGATTTGAACACTTTCATATCAGAAGAAATGGCACTCCACTTGGACAATGGTGGAACTAGAAAGCGTACCTCAGCCCAGTGTGGCGATGTCATTACAGACTCACCAACCCATAAACGCAACAGAATGATCT--
>tarSyr2
----------------------------------------------------------------------------------------------------------------------------------------------------------------------------------------------------------------------------------ACCGAGTGTGTCAGCAGCCAGGACTTTCTCTCTGGGTCCCCTTCCAAAACGCAGCCACCGCCGTCACCAACCTCTACAAAGAAAGCGTGGATACCCACCAGCGAAGTTTTGATATTGGAATTCAGATTGGCTATCAGCGACGCAATAAGGATGTGTTGGCTTGGGTTAAAAAACGCAGAAGAACTATTCGTAGAGAAGATTTGATCAGCTTCCTGTGTGGAAAAGTTCCTCCACCACGAAACTCTAGAGCTCCCCCAAGACTGACTGTAGTGTCCCCTAACCGAGCTACTTCAACGGAAACTAGCTCATCTGTAGAGACTGATTTGCAACCCTTCCGGGAAGCCATAGCTCTGCATGGTCTTAGTGGTGCAATGGCTAGTATAAGCGTGCGCTCGAGCACCCCAGGCTCTCCTACCCATGTAAGCAGTGGATCGAATGCTAGTCGAAGGAGAAATGGACTCCATGATGTCGATTTGAACACTTTCATATCAGAAGAAATGGCACTCCACTTGGACAATGGTGGAACTAGAAAGCGTACCTCAGCCCAGTGTGGCGATGTCATTACAGACTCACCAACCCATAAACGCAACAGAATGATCT--
>micMur3
ATGGAGGAGCGGAAGGAGGAGGGCGAGGCTGAGATCCAGGAGCACGGGCCCGAGCACTGGTTCTCCAAGTGGGAGCGGCAGTGCCTGGCCGAGGCCGAGCAGGACGAGCAGCTGCCCCCCGAGCTGCAGGAGGAGGCGGCGGCCGCCGCGCAGCCCGAGCACAAGCAGCAGAAGCTGTGGCACCTCTTCCAGAACTCGGCCACCGCCGTGGCCCAGCTCTACAAAGACCGAGTGTGTCAGCAGCCAGGACTTTCTCTCTGGGTCCCCTTCCAAAATGCAGCCACCGCCGTCACCAATCTCTACAAAGAAAGCGTGGATACACATCAGCGAAGTTTTGATATTGGAATTCAGATTGGCTATCAGCGACGCAATAAGGATGTGTTGGCTTGGGTTAAAAAACGCAGAAGAACTATTCGTAGAGAAGATTTGATCAGCTTCCTGTGTGGAAAAGTTCCTCCACCACGAAACTCTAGAGCTCCCCCAAGATTGACTGTAGTGTCCCCTAACCGAGCTACTTCAACGGAAACTAGCTCATCTGTAGAGACTGATTTGCAACCCTTCCGGGAAGCCATAGCTCTGCATGGTCTTAGTGGTGCAATGGCTAGTATAAGCGTGCGTTCGAGTACCCCAGGCTCTCCTACACATGTAAGCAGTGGATCGAATGCTAGTCGAAGGAGAAATGGACTCCATGATGTCGATTTGAACACTTTCATATCAGAAGAAATGGCACTCCACTTGGACAATGGTGGAACTAGAAAGCGTACCTCAGCCCAGTGTGGCGATGTCATTACAGACTCACCAACCCATAAACGCAACAGAATGATC---
>HLmolMol2
ATGGAGGAGCGGAAGGAAGAGGGCGAGGCAGAGATCCAGGAGCACGGGCCGGAGCACTGGTTCTCTAAGTGGGAGCGGCAGTGCCTGGCCGAGGCCGAGCAGGATGAGCAGCTGCCCCCGGAGCTGCAGGAGGAGGCGGCGGCCGCGGCGCAGCCCGAGCACAAGCAACAGAAGCTGTGGCACCTCTTCCAGAACTCGGCGACCGCCGTGGCCCAGCTCTACAAAGACCGAGTGTGTCAGCAGCCAGGACTTTCTCTCTGGGTCCCCTTCCAAAATGCAGCCACCGCCGTCACCAACCTCTACAAAGAAAGCGTGGATACCCATCAGCGAAGTTTTGATATTGGAATTCAGATTGGCTATCAGCGGCGCAATAAGGATGTGTTAGCTTGGGTTAAAAAGCGCAGAAGAACTATTCGTAGAGAAGATTTGATCAGCTTCCTGTGTGGGAAAGTTCCTCCGCCACGAAACTCTAGAGCTCCCCCAAGACTGACTGTAGTGTCCCCTAACAGAGCTACTTCAACGGAAACTAGCTCATCTGTAGAGACTGATTTGCAACCCTTCCGGGAAGCCATAGCTCTGCATGGTCTTAGTGGTGCAATGGCTAGTATAAGCGTGCGTTCGAGTACCCCAGGCTCTCCTACACATGTAAGCAGTGGATCGAATGCTAGTCGAAGGAGAAATGGACTCCATGATGTCGATTTGAACACTTTCATATCAGAAGAAATGGCACTCCACTTGGACAATGGTGGAACTAGAAAGCGTACCTCAGCCCAGTGTGGCGATGTCATTACAGACTCACCAACCCATAAACGCAACAGAATGATC---
>HLphyDis3
ATGGAGGAGCGGAAGGAAGAGGGCGAGGCGGAGATCCAGGAGCACGGGCCCGAGCACTGGTTCTCCAAGTGGGAGCGGCAGTGCTTGGCCGAGGCCGAGCAGGACGAGCAGCTACCGCCGGAGCTGCAGGAGGAGGCGGCGGCCGCGGCGCAGCCTGAGCACAAGCAGCAGAAGCTGTGGCACCTTTTCCAGAATTCGGCCACCGCCGTGGCCCAGCTCTACAAAGACCGAGTGTGTCAGCAGCCAGGACTTTCTCTCTGGGTCCCTTTCCAAAACGCAGCCACCGCCGTCACCAACCTCTACAAAGAAAGCGTGGATACCCATCAGCGAAGTTTTGATATTGGAATTCAGATTGGCTATCAGCGACGCAATAAGGATGTGTTGGCTTGGGTTAAAAAGCGCAGAAGAACTATTCGTAGAGAAGATTTGATCAGCTTTCTGTGTGGGAAAGTTCCTCCACCACGAAACTCTAGAGCTCCCCCAAGACTGACTGTAGTGTCCCCTAACCGAGCTACTTCAACGGAAACTAGCTCATCTGTAGAGACTGATTTGCAACCCTTCCGGGAAGCCATAGCTCTGCATGGTCTTAGTGGTGCAATGGCTAGTATAAGCGTGCGTTCGAGTACCCCAGGCTCTCCTACACATGTAAGCAGTGGATCGAATGCTAGTCGAAGGAGAAATGGACTCCATGATGTCGATTTGAACACTTTCATATCAGAAGAAATGGCACTCCACTTGGACAATGGTGGAACTAGAAAGCGTACCTCAGCCCAGTGTGGCGATGTCATTACAGACTCACCAACCCATAAACGCAACAGAATGATC---
>HLrhiFer5
ATGGAGGAGCGGAAGGAGGAGGGGGAGGCCGAGATCCAGGAGCACGGGCCCGAGCACTGGTTCTCCAAGTGGGAGCGGCAGTGCCTGGCCGAGGCCGAGCAGGACGAGCAGCTGCCCCCGGAGCTGCAGGAGGAGGCGGCGGCCGCGGCGCAGCCGGAACACAAGCAGCAGAAGCTGTGGCACCTCTTCCAGAACTCGGCCACCGCTGTGGCCCAGCTCTATAAAGACCGAGTGTGTCAGCAACCAGGACTTTCTCTCTGGGTCCCCTTCCAAAACGCAGCCACCGCCGTCACCAACCTCTACAAAGAAAGCGTGGATACTCATCAGCGAAGTTTTGATATTGGAATTCAGATTGGCTATCAGCGACGCAATAAGGATGTGTTGGCTTGGGTTAAAAAGCGCAGAAGAACTATTCGTAGAGAAGATTTGATCAGCTTCCTGTGTGGAAAAGTTCCTCCACCACGAAACTCTAGAGCTCCCCCAAGACTGACTGTAGTGTCCCCTAACCGAGCTACTTCAACGGAAACTAGCTCATCTGTAGAGACTGATTTGCAACCCTTCCGGGAAGCCATAGCTCTGCATGGTCTTAGTGGTGCAATGGCTAGTATAAGCGTGCGTTCGAGTACCCCAGGCTCTCCTACACATGTAAGCAGTGGATCGAATGCTAGTCGAAGGAGAAATGGACTCCATGATGTCGATTTGAACACTTTCATATCAGAAGAAATGGCACTCCACTTGGACAATGGTGGAACTAGAAAGCGTACCTCAGCCCAGTGTGGCGATGTCATTACAGACTCACCAACCCATAAACGCAACAGAATGATC---
>HLrouAeg4
ATGGAGGAGCGGAAGGAGGAGGGGGAGGCCGAGATCCAGGAGCACGGGCCCGAGCACTGGTTCTCCAAGTGGGAGCGGCAGTGCCTGGCCGAGGCCGAGCAGGACGAGCAGCTGCCCCCGGAGCTGCAGGAGGAGGCGGCGGCCGCGGCGCAGCCCGAGCACAAGCAACAGAAGCTGTGGCACCTCTTCCAGAACTCGGCCACTGCCGTGGCCCAGCTCTACAAAGACCGAGTGTGTCAGCAGCCAGGACTTTCTCTCTGGGTCCCCTTCCAAAACGCAGCCACCGCCGTCACCAATCTCTACAAAGAAAGCGTGGATACCCATCAGCGAAGTTTTGATATTGGAATTCAGATTGGCTATCAGCGACGCAATAAGGATGTGTTGGCTTGGGTTAAAAAGCGCAGAAGAACTATTCGTAGAGAAGATTTGATCAGCTTCCTGTGTGGAAAAGTTCCTCCACCACGAAACTCTAGAGCTCCCCCAAGACTGACTGTAGTGTCCCCTAACCGAGCTACTTCAACGGAAACTAGCTCATCTGTAGAGACTGATTTGCAACCCTTCCGGGAAGCCATAGCTCTGCATGGTCTTAGTGGTGCAATGGCTAGTATAAGCGTGCGTTCGAGTACCCCAGGCTCTCCTACGCATGTAAGCAGTGGATCGAATGCTAGTCGAAGGAGAAATGGACTCCATGATGTCGATTTGAACACTTTCATATCAGAAGAAATGGCACTCCACTTGGACAATGGTGGAACTAGAAAGCGTACCTCAGCCCAGTGTGGCGATGTCATTACAGACTCACCAACCCATAAACGCAACAGAATGATC---
>tupChi1
----------------------------------------------------------------------------------------------------------------------------------------------------------------------------------------------------------------------------------ATCGAGTGTGTCAGCAGCCAGGCCTTTCTCTCTGGGTCCCGTTCCAAAACGCAGCCACCGCCGTCACCAACCTCTACAAAGAAAGCGTGGATACCCATCAGCGAAGTTTTGATATTGGAATTCAGATTGGCTATCAGCGGCGCAATAAGGATGTGTTGGCTTGGGTTAAAAAACGCAGAAGAACTATTCGTAGAGAAGATTTGATCAGCTTCCTGTGTGGAAAAGTTCCTCCACCACGAAACTCTAGAGCTCCCCCAAGACTGACTGTAGTGTCCCCTAACCGAGCTACTTCAACGGAAACTAGCTCATCTGTAGAGACTGATTTGCAACCCTTCCGGGAAGCCATAGCTCTGCATGGTCTTAGTGGTGCAATGGCTAGTATAAGCGTGCGTTCGAGTACCCCAGGCTCTCCTACACATGTAAGCAGTGGATCGAATGCTAGTCGAAGGAGAAATGGACTCCATGATGTCGATTTGAACACTTTCATATCAGAAGAAATGGCACTCCACTTGGACAATGGTGGAACTAGAAAGCGTACCTCAGCCCAGTGTGGCGATGTCATTACAGACTCACCAACCCATAAACGCAACAGAATGATCT--
>otoGar3
ATGGAGGAGCGTAAGGAGGAGGGCGAGGCTGAGATCCAGGAGCACGGGCCCGAGCACTGGTTCTCCAAGTGGGAGCGGCAATGCCTGGCTGAGGCCGAGCAGGACGAGCAGCTGTCCCCCGAGCTGCAGGAGGAGGCGGCGGCCGCCGCGCAGCCCGAACACAAGCAGCAGAAGCTATGGCACCTCTTCCAGAACTCGGCCACCGCCGTGGCCCAGCTTTACAAAGACCGAGTGTGTCAGCAGCCAGGACTGTCTCTCTGGGTCCCCTTCCAAAATGCAGCCACCGCCGTCACCAATCTCTACAAAGAAAGCGTGGATACCCATCAGCGAAGTTTTGATATTGGAATTCAGATTGGCTATCAGCGACGCAATAAGGATGTGTTGGCTTGGGTTAAAAAACGCAGAAGAACTATTCGTAGAGAAGATTTGATCAGCTTCCTGTGTGGAAAAGTTCCTCCACCACGAAACTCTAGAGCTCCCCCAAGACTGACTGTAGTGTCCCCTAACCGAGCTACTTCAACGGAAACTAGCTCATCTGTAGAGACTGATTTGCAACCCTTCCGGGAAGCCATAGCTCTGCATGGTCTTAGTGGTGCAATGGCTAGTATAAGCGTGCGTTCGAGTACCCCAGGCTCTCCTACACATGTAAGCAGTGGATCGAATGCTAGTCGAAGGAGAAATGGACTCCATGATGTCGATTTGAACACTTTCATATCAGAAGAAATGGCACTCCACTTGGACAATGGTGGAACTAGAAAGCGTACCTCAGCCCAGTGTGGCGATGTCATTACAGACTCACCAACCCATAAACGCAACAGAATGATC---
>ailMel1
----------------------------------------------------------------------------------------------------------------------------------------------------------------------------------------------------------------------------------ACCGAGTGTGTCAGCAGCCAGGACTTTCTCTCTGGGTGCCCTTCCAAAACGCAGCCACCGCCGTCACCAACCTCTACAAAGAAAGCGTGGATACTCATCAGCGAAGTTTTGATATTGGAATTCAGATTGGCTATCAGCGACGCAATAAGGATGTGTTGGCTTGGGTTAAAAAGCGCAGAAGAACTATTCGTAGAGAAGATTTGATCAGCTTCCTGTGTGGAAAAGTTCCTCCACCACGAAACTCTAGAGCTCCCCCAAGACTGACTGTAGTGTCCCCTAACCGAGCTACTTCAACGGAAACTAGCTCATCTGTAGAGACTGATTTGCAACCCTTCCGGGAAGCCATAGCTCTGCATGGTCTTAGTGGTGCAATGGCTAGTATAAGCGTGCGTTCGAGTACCCCAGGCTCTCCTACACATGTAAGCAGTGGATCGAATGCTAGTCGAAGGAGAAATGGACTCCATGATGTCGATTTGAACACTTTCATATCAGAAGAAATGGCACTCCACTTGGACAATGGTGGAACTAGAAAGCGTACCTCAGCCCAGTGTGGCGATGTCATTACAGACTCACCAACCCATAAACGCAACAGAATGATCT--
>musFur1
----------------------------------------------------------------------------------------------------------------------------------------------------------------------------------------------------------------------------------ACCGAGTGTGTCAGCAGCCAGGACTTTCTCTCTGGGTCCCCTTCCAAAACGCAGCCACCGCCGTCACCAACCTCTATAAAGAAAGCGTGGATACTCATCAGCGAAGTTTTGATATTGGAATTCAGATTGGCTATCAGCGACGCAATAAGGATGTGTTGGCTTGGGTTAAAAAGCGCAGAAGAACTATTCGTAGAGAAGATTTGATCAGCTTCCTGTGTGGAAAAGTTCCTCCACCACGAAACTCTAGAGCTCCCCCAAGACTGACTGTAGTGTCCCCTAACCGAGCTACTTCAACGGAAACTAGCTCATCTGTAGAGACTGATTTGCAACCCTTCCGGGAAGCCATAGCTCTGCATGGTCTTAGTGGTGCAATGGCTAGTATAAGCGTGCGTTCGAGTACCCCAGGCTCTCCTACACATGTAAGCAGTGGATCGAATGCTAGTCGAAGGAGAAATGGACTCCATGATGTCGATTTGAACACTTTCATATCAGAAGAAATGGCACTCCACTTGGACAATGGTGGAACTAGAAAGCGTACCTCAGCCCAGTGTGGCGATGTCATTACAGACTCACCAACCCATAAACGCAACAGAATGATCT--
>canFam3
----------------------------------------------------------------------------------------------------------------------------------------------------------------------------------------------------------------------------------ACCGAGTGTGTCAGCAGCCAGGACTTTCTCTCTGGGTCCCCTTCCAAAACGCGGCCACCGCCGTCACCAACCTCTACAAAGAAAGCGTGGATACTCATCAGCGAAGTTTTGATATTGGAATTCAGATTGGCTATCAGCGACGCAATAAGGATGTGTTGGCTTGGGTTAAAAAGCGCAGAAGAACTATTCGTAGAGAAGATTTGATCAGCTTCCTGTGTGGAAAAGTTCCTCCACCACGAAACTCTAGAGCTCCCCCAAGACTGACTGTAGTGTCCCCTAACCGAGCTACTTCAACGGAAACTAGCTCATCTGTAGAGACTGATTTGCAACCCTTCCGGGAAGCCATAGCTCTGCATGGTCTTAGTGGTGCAATGGCTAGTATAAGCGTGCGTTCGAGTACCCCAGGCTCTCCTACACATGTAAGCAGTGGATCGAATGCTAGTCGAAGGAGAAATGGACTCCATGATGTCGATTTGAACACTTTCATATCAGAAGAAATGGCACTCCACTTGGACAATGGTGGAACTAGAAAGCGTACCTCAGCCCAGTGTGGCGATGTCATTACAGACTCACCAACCCATAAACGCAACAGAATGATCT--
>felCat8
----------------------------------------------------------------------------------------------------------------------------------------------------------------------------------------------------------------------------------ACCGAGTGTGTCAGCAGCCAGGACTTTCTCTCTGGGTCCCCTTCCAAAACGCAGCCACCGCCGTCACCAACCTCTACAAAGAAAGCGTGGATACTCATCAGCGAAGTTTTGATATTGGAATTCAGATTGGCTATCAACGACGCAATAAGGATGTGTTGGCTTGGGTTAAAAAGCGCAGAAGAACTATTCGTAGAGAAGATTTGATCAGCTTCCTGTGTGGGAAAGTTCCTCCACCACGAAACTCTAGAGCTCCCCCAAGACTGACTGTAGTGTCCCCTAACCGAGCTACTTCAACGGAAACTAGCTCATCTGTAGAGACTGATTTGCAACCCTTCCGGGAAGCCATAGCTCTGCATGGTCTTAGTGGTGCAATGGCTAGTATAAGCGTGCGTTCGAGTACCCCAGGCTCTCCTACACATGTAAGCAGTGGATCGAATGCTAGTCGAAGGAGAAATGGACTCCATGATGTCGATTTGAACACTTTCATATCAGAAGAAATGGCACTCCACTTGGACAATGGTGGAACTAGAAAGCGTACCTCAGCCCAGTGTGGCGATGTCATTACAGACTCACCAACCCATAAACGCAACAGAATGATCT--
>cerSim1
----------------------------------------------------------------------------------------------------------------------------------------------------------------------------------------------------------------------------------ACCGAGTGTGTCAGCAGCCAGGACTGTCGCTCTGGGTCCCCTTCCAAAACGCAGCCACCGCCGTCACCAACCTCTACAAAGAAAGCGTGGATACCCATCAGCGAAGTTTTGATATTGGAATTCAGATTGGCTATCAGCGACGCAATAAGGATGTGTTGGCTTGGGTTAAAAAGCGCAGAAGAACTATTCGTAGAGAAGATTTGATCAGCTTCCTGTGTGGAAAAGTTCCTCCACCACGAAACTCTAGAGCTCCCCCAAGACTGACTGTAGTGTCCCCTAACCGAGCTACTTCAACGGAAACTAGCTCATCTGTAGAGACTGATTTGCAACCCTTCCGGGAAGCCATAGCTCTGCATGGTCTTAGTGGTGCAATGGCTAGTATAAGCGTGCGTTCGAGTACCCCAGGCTCTCCTACACATGTAAGCAGTGGATCGAATGCTAGTCGAAGGAGAAATGGACTCCATGATGTCGATTTGAACACTTTCATATCAGAAGAAATGGCACTCCACTTGGACAATGGTGGAACTAGAAAGCGTACCTCAGCCCAGTGTGGCGATGTCATTACAGACTCACCAACCCATAAACGCAACAGAATGATCT--
>lepWed1
----------------------------------------------------------------------------------------------------------------------------------------------------------------------------------------------------------------------------------ACCGAGTGTGTCAGCAGCCAGGACTTTCTCTCTGGGTCCCCTTCCAAAACGCAGCCACCGCCGTCACCAATCTCTACAAAGAAAGCGTGGATACTCATCAACGAAGTTTTGATATTGGAATTCAGATTGGCTATCAGCGACGCAATAAGGATGTGTTGGCTTGGGTTAAAAAACGCAGAAGAACTATTCGTAGAGAAGATTTGATCAGCTTCCTGTGTGGGAAAGTTCCTCCACCACGAAACTCTAGAGCTCCCCCAAGACTGACTGTAGTGTCCCCTAACCGAGCTACTTCAACGGAAACTAGCTCATCTGTAGAGACTGATTTGCAACCCTTCCGGGAAGCCATAGCTCTGCATGGTCTTAGTGGTGCAATGGCTAGTATAAGCGTGCGTTCGAGTACCCCAGGCTCTCCTACACATGTAAGCAGTGGATCGAATGCTAGTCGAAGGAGAAATGGACTCCATGATGTCGATTTGAACACTTTCATATCAGAAGAAATGGCACTCCACTTGGACAATGGTGGAACTAGAAAGCGTACCTCAGCCCAGTGTGGCGATGTCATTACAGACTCACCAACCCATAAACGCAACAGAATGATCT--
>susScr11
ATGGAGGAGCGGAAAGAGGAGGGCGAGGCCGAGATCCAGGAGCACGGGCCCGAGCACTGGTTTTCCAAGTGGGAGCGGCAGTGCCTGGCCGAGGCGGAGCAGGACGAGCAGCTGCCCCCCGAGCTGCAGGAGGAGGCGGCGGCCGCCGCGCAGCCCGAGCACAAGCAGCAGAAACTGTGGCACCTCTTCCAGAACTCGGCCACCGCCGTGGCCCAGCTCTACAAAGACCGAGTGTGTCAGCAGCCAGGACTTTCTCTCTGGGTCCCCTTCCAAAACGCAGCCACCGCTGTCACCAACCTCTACAAAGAAAGCGTGGATACCCATCAGCGAAGTTTTGATATTGGAATTCAGATTGGCTATCAGCGACGCAATAAGGATGTGTTGGCTTGGGTTAAAAAGCGCAGAAGAACTATTCGTAGAGAAGATTTGATCAGCTTCCTGTGTGGAAAAGTTCCTCCACCACGAAACTCTAGAGCTCCCCCAAGACTGACTGTAGTGTCCCCTAACCGAGCTACTTCAACGGAAACTAGCTCATCTGTAGAGACTGATTTGCAACCCTTCCGGGAAGCCATAGCTCTGCATGGTCTTAGTGGTGCAATGGCTAGTATAAGCGTGCGTTCGAGTACCCCAGGCTCTCCTACACATGTAAGCAGTGGATCGAATGCTAGTCGAAGGAGAAATGGACTCCATGATGTCGATTTGAACACTTTCATATCAGAAGAAATGGCACTCCACTTGGACAATGGTGGAACTAGAAAGCGTACCTCAGCCCAGTGTGGCGATGTCATTACAGACTCACCAACCCATAAACGCAACAGAATGATC---
>bosTau8
ATGGAGGAGCGGAAGGAGGAGGGCGAGGCCGAGATCCAGGAACACGGGCCCGAGCACTGGTTCTCCAAGTGGGAGCGGCAGTGCCTGGCCGAGGCCGAGCAGGACGAGCAGCTGCCCCCGGAGCTGCAGGAGGAGGCGGCGGCCGCCGCGCAGCCCGAGCACAAGCAACAGAAGCTGTGGCACCTCTTCCAGAACTCGGCCACCGCCGTGGCCCAGCTCTACAAAGACCGGGTGTGTCAGCAACCAGGACTTTCTCTGTGGGTTCCCTTCCAAAACGCAGCCACCGCCGTCACGAACCTCTACAAAGAAAGCGTGGATACTCATCAGAGAAGTTTTGATATTGGAATTCAGATTGGCTATCAACGACGCAATAAGGATGTGTTGGCTTGGGTTAAAAAGCGCAGAAGAACTATTCGTAGAGAAGATTTGATCAGCTTCCTGTGTGGAAAGGTTCCTCCGCCACGAAATTCTAGAGCTCCCCCAAGACTGACTGTAGTGTCCCCTAACCGAGCTACTTCAACGGAAACTAGCTCATCTGTAGAGACTGATTTGCAACCCTTCCGGGAAGCCATAGCTCTGCATGGTCTTAGTGGTGCAATGGCTAGTATAAGCGTGCGTTCGAGTACCCCAGGCTCTCCTACACATGTAAGCAGTGGATCGAATGCTAGTCGAAGGAGAAATGGACTCCATGATGTCGATTTGAACACTTTCATATCAGAAGAAATGGCACTCCACTTGGACAATGGTGGAACTAGAAAGCGTACCTCAGCCCAGTGTGGCGATGTCATTACAGACTCACCAACCCATAAACGCAACAGAATGATC---
>balAcu1
----------------------------------------------------------------------------------------------------------------------------------------------------------------------------------------------------------------------------------ACCGAGTGTGTCAGCAGCCAGGACTTTCTCTCTGGGTTCCCTTCCAAAACGCAGCCACTGCCGTCACCAATCTCTACAAAGAAAGCGTGGATACCCATCAGCGAAGTTTTGATATTGGAATTCAGATTGGCTATCAGCGACGCAATAAGGATGTGTTGGCTTGGGTTAAAAAGCGCAGAAGAACTATTCGTAGAGAAGATTTGATCAGCTTCCTGTGTGGAAAAGTTCCTCCACCGCGAAACTCTAGAGCTCCCCCAAGACTGACTGTAGTGTCCCCTAACCGAGCTACTTCAACGGAAACTAGCTCATCTGTAGAGACTGATTTGCAACCCTTCCGGGAAGCCATAGCTCTGCATGGTCTTAGTGGTGCAATGGCTAGTATAAGCGTGCGTTCGAGTACCCCAGGCTCTCCTACACATGTAAGCAGTGGATCGAATGCTAGTCGAAGGAGAAATGGACTCCATGATGTCGATTTGAACACTTTCATATCAGAAGAAATGGCACTCCACTTGGACAATGGTGGAACTAGAAAGCGTACCTCAGCCCAGTGTGGCGATGTCATTACAGACTCACCAACCCATAAACGCAACAGAATGATCT--
>HLturTru3
----------------------------------------------------------------------------------------------------------------------------------------------------------------------------------------------------------------------------------ACCGAGTGTGTCAGCAGCCAGGACTTTCTCTTTGGGTTCCCTTCCAAAATGCAGCCACTGCCGTCACCAACCTTTACAAAGAAAGCGTGGATACCCATCAGCGAAGTTTTGATATTGGAATTCAGATTGGCTATCAGCGACGCAATAAGGATGTGTTGGCTTGGGTTAAAAAGCGCAGAAGAACTATTCGTAGAGAAGATTTGATCAGCTTCCTGTGTGGAAAAGTTCCTCCACCGCGAAACTCTAGAGCTCCCCCAAGACTGACTGTAGTGTCCCCTAACCGAGCTACTTCAACGGAAACTAGCTCATCTGTAGAGACTGATTTGCAACCCTTCCGGGAAGCCATAGCTCTGCATGGTCTTAGTGGTGCAATGGCTAGTATAAGCGTGCGTTCGAGTACCCCAGGCTCTCCTACACATGTAAGCAGTGGATCGAATGCTAGTCGAAGGAGAAATGGACTCCATGATGTCGATTTGAACACTTTCATATCAGAAGAAATGGCACTCCACTTGGACAATGGTGGAACTAGAAAGCGTACCTCAGCCCAGTGTGGCGATGTCATTACAGACTCACCAACCCATAAACGCAACAGAATGATCT--
>hetGla2
ATGGAGGAGCGGAAGGAGGAGGGCGAGGCGGAGATCCAGGAGCACGGGCCAGAGCACTGGTTCTCCAAGTGGGAGCGGCAGTGCCTGGCCGAGGCCGAGCAGGACGAGCAGCTGCCCCCCGAGCTGCAGGAGGAGGCAGCGGCCGCCGCGCAGCCCGAGCACAAGCAGCAGAAGCTGTGGCACCTCTTCCAGAACTCGGCCACCGCCGTGGCTCAGCTCTACAAAGACCGAGTGTGTCAGCAGCCAGGACTTTCTCTCTGGGTTCCCTTCCAGAACGCAGCCACCGCTGTCACCAACCTCTACAAAGAAAGCGTGGATACCCATCAGCGAAGTTTTGATATTGGAATTCAGATTGGCTATCAGCGACGCAATAAGGATGTGTTGGCTTGGGTTAAAAAACGCAGAAGAACTATTCGCAGAGAAGATTTGATCAGCTTCCTGTGTGGAAAGGTTCCTCCACCTCGAAACTCTAGAGCTCCCCCAAGACTGACTGTAGTGTCCCCTAACCGAGCTACTTCAGCGGAAACTAGCTCCTCTGTAGAGACTGATTTGCAACCCTTCCGGGAAGCCATAGCTCTGCATGGTCTTAGTGGTGCAATGGCTAGTATAAGCGTGCGTTCGAGTACCCCAGGCTCTCCTACACATGTAAGCAGTGGATCGAATGCTAGTCGAAGGAGAAATGGACTCCATGATGTCGATTTGAACACTTTCATATCAGAAGAAATGGCACTCCACTTGGACAATGGTGGAACTAGAAAGCGTACCTCAGCCCAGTGTGGCGATGTCATTACAGACTCACCAACCCATAAACGCAACAGAATGATC---
>ochPri3
ATGGAGGAGCGGAAGGAGGAGGGCGAGGCCGAGATCCAGGAGCACGGGCCCGAGCACTGGTTCTCTAAGTGGGAGCGCCAGTGCCTGGCCGAGGCCGAGCAGGACGAGCAGCTGTCCCCGGAGCTGCAGGAGGAGGCGGCGGCGGCCGCGCAGCCCGAGCACAAGCAGCAGAAGCTGTGGCACCTCTTCCAGAACTCGGCCACCGCCGTGGCCCAGCTCTACAAAGACCGTGTGTGTCAGCAGCCAGGACTTTCTCTCTGGGTTCCCTTCCAAAACGCAGCCACCGCGGTGACCAATCTCTACAAAGAGAGCGTGGATACCCATCAACGAAGTTTTGATATTGGAATTCAGATTGGCTATCAGCGACGCAATAAGGATGTGTTGGCTTGGGTCAAAAAACGCAGAAGAACTATTCGCAGAGAAGATCTGATCAGCTTCCTGTGTGGCAAGGTTCCTCCACCACGCAATTCTAGAGCTCCCCCACGATTGACTGTAGTGTCCCCTAACCGAGCTACTTCAACGGAAACTAGCTCATCTGTAGAGACTGATTTGCAGCCCTTCCGGGAAGCCATAGCTCTGCATGGTCTTAGTGGTGCAATGGCTAGTATAAGCGTGCGTTCGAGTACCCCAGGCTCTCCTACACATGTAAGCAGTGGATCGAATGCTAGTCGAAGGAGAAATGGACTCCATGATGTCGATTTGAACACTTTCATATCAGAAGAAATGGCACTCCACTTGGACAATGGTGGAACTAGAAAGCGTACCTCAGCCCAGTGTGGCGATGTCATTACAGACTCACCAACCCATAAACGCAACAGAATGATC---
>oryCun2
----------------------------------------------------------------------------------------------------------------------------------------------------------------------------------------------------------------------------------ACCGAGTGTGTCAGCAGCCAGGACTTTCTCTCTGGGTCCCCTTCCAAAACGCAGCCACCGCGGTGACCAACCTCTACAAAGAAAGCGTGGATACCCATCAGCGAAGTTTTGATATTGGAATTCAGATTGGCTATCAGCGACGCAATAAGGATGTGTTGGCTTGGGTTAAAAAACGCAGAAGAACTATTCGTAGAGAAGATTTGATCAGCTTCCTGTGTGGAAAGGTTCCTCCACCACGAAACTCTAGAGCTCCCCCAAGACTGACTGTAGTGTCCCCTAACCGAGCTACTTCAACGGAAACTAGCTCATCTGTAGAGACTGATTTGCAACCCTTCCGGGAAGCCATAGCTCTGCATGGTCTTAGTGGTGCAATGGCTAGTATAAGCGTGCGTTCGAGTACCCCAGGCTCTCCTACACATGTAAGCAGTGGATCGAATGCTAGTCGAAGGAGAAATGGACTCCATGATGTCGATTTGAACACTTTCATATCAGAAGAAATGGCACTCCACTTGGACAATGGTGGAACTAGAAAGCGTACCTCAGCCCAGTGTGGCGATGTCATTACAGACTCACCAACCCATAAACGCAACAGAATGATCT--
>speTri2
----------------------------------------------------------------------------------------------------------------------------------------------------------------------------------------------------------------------------------ACCGAGTGTGTCAGCAGCCAGGACTTTCTCTCTGGGTCCCCTTCCAAAACGCAGCCACCGCCGTCACCAACCTCTACAAAGAAAGTGTGGATACCCATCAGCGAAGTTTTGATATTGGAATTCAGATTGGCTATCAGCGACGCAATAAGGATGTGCTGGCTTGGGTTAAAAAACGCAGAAGAACTATTCGTAGAGAAGATTTGATCAGCTTCCTGTGTGGAAAGGTTCCTCCACCACGAAACTCTAGAGCTCCCCCAAGACTGACTGTAGTGTCCCCTAACCGAGCTACTTCAACGGAAACTAGCTCATCTGTAGAGACTGATTTGCAACCCTTCCGGGAAGCCATAGCTCTGCATGGTCTTAGTGGTGCAATGGCTAGTATAAGCGTGCGTTCGAGTACCCCAGGCTCTCCTACACATGTAAGCAGTGGATCGAATGCTAGTCGAAGGAGAAATGGACTCCATGATGTCGATTTGAACACTTTCATATCAGAAGAAATGGCACTCCACTTGGACAATGGTGGAACTAGAAAGCGTACCTCAGCCCAGTGTGGCGATGTCATTACAGACTCACCAACCCATAAACGCAACAGAATGATCT--
>cavPor3
----------------------------------------------------------------------------------------------------------------------------------------------------------------------------------------------------------------------------------ACCGAGTATGTCAGCAGCCAGGACTTTCTCTTTGGGTTCCCTTCCAAAACGCAGCCACTGCTGTCACCAATCTCTACAAAGAAAGCGTGGATACCCATCAGCGAAGTTTTGATATTGGAATTCAGATTGGCTATCAGCGACGCAATAAGGATGTGTTGGCTTGGGTTAAAAAACGCAGAAGAACTATTCGCAGAGAAGATTTGATCAGCTTCCTGTGTGGAAAGGTTCCTCCACCACGAAACTCTAGAGCTCCCCCAAGACTGACTGTAGTGTCCCCTAACAGAGCTACTTCAGCGGAAACTAGCTCCTCTGTAGAGACTGATTTGCAACCCTTCCGGGAAGCCATAGCTCTGCATGGTCTTAGTGGTGCAATGGCTAGTATAAGCGTGCGTTCGAGTACCCCAGGCTCTCCTACACATGTAAGCAGTGGATCGAATGCTAGTCGAAGGAGAAATGGACTCCATGATGTCGATTTGAACACTTTCATATCAGAAGAAATGGCACTCCACTTGGACAATGGTGGAACTAGAAAGCGTACCTCAGCCCAGTGTGGCGATGTCATTACAGACTCACCAACCCATAAACGCAACAGAATGATCT--
>oryAfe1
-------------------------------------------------------------------------------------------------------------------------------------------------------------------------------------------------------------------------------------------------------------------------------------------------------------------AAAGCGTGGATACCCATCAGCGAAGTTTTGATATTGGAATTCAGATTGGCTATCAGCGACGCAATAAGGATGTGTTGGCTTGGGTTAAAAAACGCAGAAGAACTATACGCAGAGAAGATCTGATCAGCTTCCTGTGTGGGAAAGTTCCTCCACCACGAAACTCTAGAGCTCCCCCAAGACTGACTGTAGTGTCCCCTAACCGAGCTACTTCAACGGAAACTAGCTCCTCTGTAGAGACTGATTTGCAACCCTTCCGGGAAGCCATAGCTCTGCATGGTCTTAGTGGTGCAATGGCTAGTATAAGCGTGCGTTCGAGTACCCCAGGCTCTCCTACACATGTAAGCAGTGGATCGAATGCTAGTCGAAGGAGAAATGGACTCCATGATGTCGATTTGAACACTTTCATATCAGAAGAAATGGCACTCCACTTGGACAATGGTGGAACTAGAAAGCGTACCTCAGCCCAGTGTGGCGATGTCATTACAGACTCACCAACCCATAAACGCAACAGAATGATCT--
>HLmanJav1
NNNNNNNNNNNNNNNNNNNNNNGCGAGGCCGAGATCCAGGAGCACGGGCCCGAGCACTGGTTCTCCAAGTGGGAGCGGCAGTGCCTGGCCGAGGCCGAGCAGGACGAGCAGTTGTCTCCTGAGTTGCAGGAGGAGGCGGCGGCCGCCGCGCAGCCCGAGCACAAGCAGCAGAAACTATGGCACCTCTTCCAGAACTCGGCCACCGCTGTGGCCCAGCTCTACAAGNACCGAGTATGTCAACAGCCAGGACTGTCTCTCTGGGTCCCCTTCCAAAACGCAGCCACCGCCGTCACCAACCTCTACAAAGAAAGCGTGGATACCCATCAACGAAGTTTTGATATTGGAATTCAGATTGGCTATCAGCGACGCAATAAGGATGTGTTGGCTTGGGTTAAAAAGCGCAGAAGAACTATTCGTAGAGAAGATTTGATCAGCTTCCTGTGTGGAAAAGTTCCTCCACCACGAAACTCTAGAGCTCCCCCAAGACTGACTGTAGTGTCCCCTAACCGAGCTACTTCAACGGAAACTAGCTCTTCTGTAGAGACTGATTTGCAACCCTTCCGGGAAGCCATAGCTCTGCATGGTCTTAGTGGTGCAATGGCTAGTATAAGCGTGCGTTCGAGTACCCCAGGCTCTCCTACACATGTAAGCAGTGGATCGAATGCTAGTCGAAGGAGAAATGGACTCCATGATGTCGATTTGAACACTTTCATATCAGAAGAAATGGCACTCCACTTGGACAATGGTGGAACTAGAAAGCGTACCTCAGCCCAGTGTGGCGATGTCATTACAGACTCACCAACCCATAAACGCAACAGAATGATC---
>HLequCab3
ATGGAGGAGCGGAAGGAGGAGGGCGAGGCGGAGATCCAGGAGCACGGGCCCGAGCACTGGTTCTCCAAGTGGGAGCGGCAGTGCCTGGCCGAGGCCGAGCAGGACGAGCAGCTGCCCCCGGAGCTGCAGGAGGAGGCGGCGGCCGCCGCGCAGCCCGAGCACAAGCAGCAGAAGCTGTGGCACCTCTTCCAGAACTCGGCCACCGCCGTGGCCCAGCTCTACAAAGACCGAGTGTGTCAGCAGCCAGGACTGTCGCTCTGGGTCCCCTTCCAAAACGCAGCCACCGCCGTCACCAACCTCTACAAAGAAAGCGTGGATACCCATCAGCGAAGTTTTGATATTGGAATTCAGATTGGCTATCAGCGACGCAATAAGGATGTGTTGGCTTGGGTTAAAAAGCGCAGAAGAACTATTCGTAGAGAAGATTTGATCAGCTTCCTGTGTGGGAAAGTTCCTCCACCACGAAACTCTAGAGCTCCCCCAAGACTGACTGTAGTGTCCCCTAGCCGAGCTACTTCAGCGGAAACTAGCTCATCTGTAGAGACTGATTTGCAACCCTTCCGGGAAGCCATAGCTCTGCATGGTCTTAGTGGTGCAATGGCTAGTATAAGCGTGCGTTCGAGTACCCCAGGCTCTCCTACACATGTAAGCAGTGGATCGAATGCTAGTCGAAGGAGAAATGGACTCCATGATGTCGATTTGAACACTTTCATATCAGAAGAAATGGCACTCCACTTGGACAATGGTGGAACTAGAAAGCGTACCTCAGCCCAGTGTGGCGATGTCATTACAGACTCACCAACCCATAAACGCAACAGAATGATC---
>HLcamFer2
----------------------------------------------------------------------------------------------------------------------------------------------------------------------------------------------------------------------------------NNNNNNNNNNNNNNCAGCCAGGACTTTCTCTCTGGGTCCCCTTCCAAAACGCAGCCACCGCCGTCACCAATCTCTACAAAGAAAGCGTGGATACTCATCAGCGGAGTTTTGATATTGGAATTCAGATTGGCTATCAGCGACGCAATAAGGATGTGTTGGCTTGGGTTAAAAAGCGCAGAAGAACTATTCGTAGAGAAGATTTGATCAGCTTCCTGTGTGGAAAAGTTCCTCCACCACGAAACTCTAGAGCTCCCCCAAGACTGACTGTAGTGTCCCCTAACCGAGCTACTTCAACGGAAACTAGCTCATCTGTAGAGACTGATTTGCAACCCTTCCGGGAAGCCATAGCTCTGCATGGTCTTAGTGGTGCAATGGCTAGTATAAGCGTGCGTTCGAGTGCCCCAGGCTCTCCTACACATGTAAGCAGTGGATCGAATGCTAGTCGAAGGAGAAATGGACTCCATGATGTCGATTTGAACACTTTCATATCAGAAGAAATGGCACTCCACTTGGACAATGGTGGAACTAGAAAGCGTACCTCAGCCCAGTGTGGCGATGTCATTACAGACTCACCAACCCATAAACGCAACAGAATGATCT--
>loxAfr3
ATGGAGGAGCGGAAGGAGGAGGGCGAGGCCGAGATCCAGGAGCACGGGCCCGAGCACTGGTTCTCCAAGTGGGAGCGGCAGTGCCTGGCCGAGGCCGAGCAGGACGAGCAGCTGCCCCCCGAGTTGCAGGAGGAGGCGGCGGCCGCCGCGCAGCCCGAGCACAAGCAGCAGAAGCTGTGGCNNNNNNNNNNNNNNNNNNNNNNNNNNNNNNNNNNNNNNNNNNNNNACCGAGTGTGTCAGCAGCCAGGACTTTCTCTCTGGGTCCCCTTCCAAAACGCAGCCACCGCCGTCACCAACCTCTACAAAGAGAGCGTGGATACCCATCAGCGAAGTTTTGATATTGGCATTCAGATTGGCTATCAGCGACGCAATAAGGATGTGTTGGCTTGGGTTAAAAAACGCAGAAGAACTATACGTAGAGAAGATTTGATCAGCTTCCTGTGTGGGAAAGTTCCTCCACCACGAAACTCTAGAGCTCCCCCAAGACTGACTGTAGTGTCCCCTAACCGAGCTACTTCAACGGAAACTAGCTCATCTGTAGAGACTGATTTGCAACCCTTCCGGGAAGCCATAGCTCTGCATGGTCTTAGTGGTGCAATGGCTAGTATAAGCGTGCGTTCGAGTACCCCAGGCTCTCCTACACATGTAAGCAGTGGATCGAATGCTAGTCGAAGGAGAAATGGACTCCATGATGTCGATTTGAACACTTTCATATCAGAAGAAATGGCACTCCACTTGGACAATGGTGGAACTAGAAAGCGTACCTCAGCCCAGTGTGGCGATGTCATTACAGACTCACCAACCCATAAACGCAACAGAATGATC---
>conCri1
----------------------------------------------------------------------------------------------------------------------------------------------------------------------------------------------------------------------------------ACCGAGTGTGTCAGCAGCCGGGACTTTCTCTCTGGGTTCCCTTCCAAAACGCAGCCACCGCCGTCACCAACCTCTACAAAGAAAGCGTGGATACCCATCAACGAAGTTTTGATATTGGAATTCAGATTGGCTATCAGCGACGCAATAAGGATGTGTTGGCCTGGGTTAAAAAGCGCAGAAGAACTATTCGTAGAGAAGATTTGATCAGCTTCCTGTGTGGGAAAGTTCCTCCACCACGAAACTCTAGAGCTCCCCCAAGACTGACTGTAGTGTCCCCTAACCGAGCTACTTCAACGGAAACTAGCTCATCTGTAGAGACTGATTTGCAACCCTTCCGGGAAGCCATAGCTCTGCATGGTCTTAGTGGTGCAATGGCTAGTATAAGCGTGCGCTCGAGCGCCCCAGGCTCTCCTACTCATGTAAGCAGTGGACCGAATGCTAGTCGAAGGAGAAATGGACTCCATGATGTCGATTTGAACACTTTCATATCAGAAGAAATGGCACTCCACTTGGACAATGGTGGAACTAGAAAGCGTACCTCAGCCCAGTGTGGCGATGTCATTACAGACTCACCAACCCATAAACGCAACAGAATGATCT--
>micOch1
ATGGAGGAGCGGAAGGAGGAGGGCGAGGCGGAGATTCAGGAGCACGGGCCCGAGCACTGGTTCTCCAAGTGGGAGCGACAGTGCCTGGCCGAGGCCGAGCAGGACGAGCAGCTGTCCCCCGAGCTGCAGGAGGAGGCGGCGGCCGCCGCGCAGCCCGAGCACAAGCAGCAGAAGCTGTGGCATCTCTTCCAGAACTCGGCCACTGCCGTGGCTCAGCTCTACAAAGACCGAGTGTGTCAGCAGCCAGGACTTTCTCTCTGGGTCCCCTTCCAAAACGCAGCCACCGCCGTCACCAACCTCTACAAAGAAAGCGTGGATACCCATCAGCGAAGTTTTGATATTGGAATTCAGATTGGCTATCAGCGACGCAATAAGGATGTGCTGGCCTGGGTTAAAAAGCGCAGAAGAACTATTCGTAGAGAAGATTTGATCAGCTTCCTGTGTGGAAAGGTTCCTCCACCACGGAACTCTAGAGCTCCCCCAAGACTGACTGTAGTGTCCCCTAACCGAGCTACTTCAACGGAAACTAGCTCATCTGTAGAGACTGATTTGCAACCCTTCCGGGAAGCCATAGCTCTGCATGGTCTTAGTGGTGCAATGGCTAGTATAAGCGTGCGTTCGAGTACCCCAGGCTCTCCTACACATGTAAGCAGTGGACCGAATGCTAGTCGAAGGAGAAATGGACTCCATGATGTCGATTTGAACACTTTCATAACAGAAGAAATGGCACTCCACTTGGACAATGGTGGAACTAGAAAGCGTACCTCAGCCCAGTGTGGCGATGTCATTACAGACTCACCAACCCATAAACGCAACAGAATGCTC---
>rn6
ATGGAGGAGCGAAAGGAGGAGGGCGAGGCGGAGATCCAGGAGCACGGGCCGGAGCACTGGTTCTCCAAGTGGGAGCGGCAGTGCCTAGCGGAGGCCGAGCAGGACGAGCAGCTGTCCCCCGAGCTGCAGGAGGAGGCGGCGGCCGCCGCGCAGCCCGAACACAAGCAGCAGAAGCTGTGGCATCTCTTCCAGAACTCGGCCACGGCAGTGGCTCAGCTCTACAAAGATCGAGTATGTCAGCAGCCAGGACTTTCTCTCTGGGTCCCTTTCCAAAACGCAGCCACCGCAGTCACCAACCTCTATAAAGAAAGTGTGGATACCCATCAGCGAAGTTTTGATATTGGAATTCAGATTGGCTATCAGCGACGAAATAAGGATGTGCTGGCCTGGGTTAAAAAGCGCAGAAGAACTATTCGTAGAGAAGATTTGATCAGCTTCCTATGTGGAAAGGTTCCTCCACCACGAAACTCTAGAGCTCCCCCAAGACTGACTGTAGTGTCCCCTAACAGAGCTACTTCAACGGAAACTAGCTCATCTGTAGAGACTGATTTGCAACCCTTCCGGGAAGCCATAGCTCTGCATGGTCTTAGTGGTGCAATGGCTAGTATAAGCGTGCGTTCGAGTACCCCAGGCTCTCCTACACATGTAAGCAGTGGACCGAATGCTAGTCGAAGGAGAAATGGACTCCATGATGTCGATTTGAACACTTTCATAACAGAAGAAATGGCACTCCACTTGGACAATGGTGGAACTAGAAAGCGTACCTCAGCCCAGTGTGGCGATGTCATTACAGACTCACCAACCCATAAACGCAACAGAATGCTC---
>mm10
ATGGAGGAGCGGAAGGAGGAGGGCGAGGCGGAGATCCAGGAGCACGGGCCGGAGCATTGGTTCTCCAAGTGGGAGCGGCAGTGCCTGGCCGAGGCCGAGCAGGACGAGCAGTTGTCTCCCGAGCTGCAGGAGGAGGCGGCGGCCGCCGCGCAGCCCGAGCACAAGCAACAGAAGCTGTGGCATCTCTTCCAGAACTCGGCCACGGCCGTGGCTCAGCTCTACAAAGACCGAGTGTGTCAGCAGCCAGGACTTTCTCTCTGGGTCCCCTTCCAAAACGCAGCCACCGCCGTCACCAACCTCTATAAAGAAAGTGTGGATACCCATCAGCGAAGTTTTGATATTGGAATTCAGATTGGCTATCAGCGACGCAATAAGGATGTGCTGGCCTGGGTAAAAAAGCGCAGAAGAACTATTCGTAGAGAAGATTTGATCAGCTTCCTGTGTGGAAAGGTTCCTCCACCACGAAACTCTAGAGCTCCCCCAAGACTGACTGTAGTGTCCCCTAACCGAGCTACTTCAACGGAAACTAGCTCATCTGTAGAGACTGATTTGCAACCCTTCCGGGAAGCCATAGCTCTGCATGGTCTTAGTGGTGCAATGGCTAGTATAAGCGTGCGTTCGAGTACCCCAGGCTCTCCTACACATGTAAGCAGTGGACCGAATGCTAGTCGAAGGAGAAATGGACTCCATGATGTCGATTTGAACACTTTCATAACAGAAGAAATGGCACTCCACTTGGACAATGGTGGAACTAGAAAGCGTACCTCAGCCCAGTGTGGCGATGTCATTACAGACTCACCAACCCATAAACGCAACAGAATGCTC---
>criGri1
----------------------------------------------------------------------------------------------------------------------------------------------------------------------------------------------------------------------------------ATCGAGTGTGTCAGCAGCCAGGACTTTCTCTCTGGGTCCCCTTCCAAAACGCAGCCACCGCCGTCACCAACCTCTACAAAGAAAGCGTGGATACCCATCAGCGAAGTTTTGATATTGGAATTCAGATTGGCTATCAGCGACGAAATAAGGATGTGCTGGCCTGGGTTAAAAAGCGCAGAAGAACTATTCGTAGAGAAGATTTGATCAGCTTCCTGTGTGGAAAGGTTCCTCCACCACGAAACTCTAGAGCTCCCCCAAGACTGACTGTAGTGTCCCCTAACAGAGCTACTTCAACGGAAACTAGCTCATCTGTAGAGACTGATTTGCAACCCTTCCGGGAAGCCATAGCTCTGCATGGTCTTAGTGGTGCAATGGCTAGTATAAGCGTGCGTTCGAGTACCCCAGGCTCTCCTACACATGTAAGCAGTGGACCGAATGCTAGTCGAAGGAGAAATGGACTCCATGATGTCGATTTGAACACTTTCATAACAGAAGAAATGGCACTCCACTTGGACAATGGTGGAACTAGAAAGCGTACCTCAGCCCAGTGTGGCGATGTCATTACAGACTCACCAACCCATAAACGCAACAGAATGCTCT--
>echTel2
----------------------------------------------------------------------------------------------------------------------------------------------------------------------------------------------------------------------------------ACCGAGTGTGTCAGCAGCCAGGACTTTCTCTCTGGGTTCCCTTCCAAAACGCAGCCACCGCGGTCACCAACCTCTACAAAGAAAGCGTGGATACCCATCAGCGGAGTTTTGATATTGGCATTCAGATTGGCTATCAGCGACGCAATAAGGATGTGTTGGCATGGGTTAAAAAACGCAGAAGAACTATCCGCAGAGAAGATTTGATCAGCTTCTTGTGCGGGAAAGTTCCTCCACCACGGAACTCTAGAGCTCCCCCAAGACTGACTGTAGTGTCCCCTAACCGAGCTACTCCAACGGAAACTAGCTCATCTGTAGAGACTGATTTGCAACCCTTCCGGGAAGCCATAGCTCTGCATGGTCTTAGTGGTGCAATGGCTAGTATAAGCGTGCGGTCGAGTACCCCAGGCTCTCCTACACATGTAAGCAGTGGATCGAATGCTAGTCGAAGGAGAAATGGACTCCATGATATGGATTTGAACACTTTCATATCAGAAGAAATGGCACTCCATTTGGACAATGGTGGCACTAGAAAGCGCACCTCAGCCCAGTGTGGCGATGTCATTACAGACTCACCAACCCATAAACGCAACCGAATGATCT--
>HLmyoMyo6
ATGGAGGAGCGGAAGGAAGAGGGCGAGGCAGAGATTCAGGAGCACGGGCCCGAGCATTGGTTCTCCAAGTGGGAGCGGCAGTGCCTGGCCGAGGCCGAGCAGGACGAGCAGCTACCCCCGGAGCTGCAGGACGAGGCGGCGGCCGGGGCGCAGCCCGAGCACAAGCAACAGAAGCTGTGGCACCTCTTCCAGAACTCGGCCACCGCCGTGGCCCAGCTCTACAAAGACCGAGTGTGTCAGCAACAAGGACTTTCTCTCTGGGTCCCCTTCCAAAACGCAGCCACCGCCGTCACCAACCTCTACAAAGAAAGCGTGGACACCCATCAGCGAAGTTTTGATATTGGAATTCAGATTGGCTATCAGCGACGCAATAAGGATGTGTTGGCTTGGGTTAAAAAGCGCAGAAGAACTATTCGTAGAGAAGATTTGATCAGCTTCCTGTGTGGGAAAGTTCCTCCACCACGAAACTCTAGAGCTCCCCCAAGACTGACTGTAGTGTCCCCTAACCGAGCTACTTCAACGGAAACTAGCTCATCTGTAGAGACTGATTTGCAACCCTTCCGGGAAGCCATAGCTCTGCATGGTCTTAGTGGTGCAATGGCTAGTATAAGCGTGCGTTCGAGTACCCCAGGCTCTCCTACACATGTAAGCAGTGGATCGAATGCTAGTCGAAGGAGAAATGGACTCCATGATGTCGATTTGAACACTTTCATATCAGAAGAAATGGCACTCCACTTGGACAATGGTGGAACTAGAAAGCGTACCTCAGCCCAGTGTGGCGATGTCATTACAGACTCACCAACCCATAAACGCAACAGAATGATC---
>HLpipKuh2
ATGGAGGAGCGGAAGGAGGAGGGCGAGGCGGAGATTCAGGAGCACGGGCCCGAGCATTGGTTCTCCAAGTGGGAGCGGCAGTGCCTGGCCGAGGCCGAGCAAGACGAGCAGCTACCCCCGGAGCTGCAGGACGAGGCGGCGGCCGGGGCGCAGCCCGAGCACAAGCAGCAGAAGCTGTGGCACCTCTTCCAGAACTCGGCCACCGCCGTGGCCCAGCTCTACAAAGACCGAGTGTGTCAGCAACAAGGACTTTCTCTCTGGGTCCCCTTCCAAAACGCAGCCACCGCCGTCACCAACCTCTACAAAGAAAGCGTGGACACCCATCAGCGAAGTTTTGATATTGGAATTCAGATTGGCTATCAGCGACGCAATAAGGATGTGTTGGCTTGGGTTAAAAAGCGCAGAAGAACTATTCGTAGAGAAGATTTGATCAGCTTCCTGTGTGGGAAAGTTCCTCCACCACGAAACTCTAGAGCTCCCCCAAGACTGACTGTAGTGTCCCCTAACCGAGCTACTTCAACGGAAACTAGCTCATCTGTAGAGACTGATTTGCAACCCTTCCGGGAAGCCATAGCTCTGCATGGTCTTAGTGGTGCAATGGCTAGTATAAGCGTGCGTTCGAGTACCCCAGGCTCTCCTACACATGTAAGCAGTGGATCGAATGCTAGTCGAAGGAGAAATGGACTCCATGATGTCGATTTGAACACTTTCATATCAGAAGAAATGGCACTCCACTTGGACAATGGTGGAACTAGAAAGCGTACCTCAGCCCAGTGTGGCGATGTCATTACAGACTCACCAACCCATAAACGCAACAGAATGATC---
>eriEur2
-------------------------------------------------------------------------------------------------------------------------------------------------------------------------------------------------------------------------------------------------------------------------------------------------------------------AAAGCGTGGATACCCATCAGCGAAGCTTTGACATTGGAATTCAGATCGGCTACCAGCGGCGTAATAAGGACGTGCTGGCCTGGGTGAAAAAGCGCAGAAGAACTATTCGCAGAGAAGATCTGATCAGCTTCCTGTGTGGGAAAGTCCCTCCGCCGAGAAGCTCTCGAGCCCCCCCGAGACTGACTGTAGTGTCCCCTAGCAGAGCTGCTTCCACAGAAACTAGCTCGTCTGTAGAGACTGACTTGCAGCCCTTCCGGGAAGCCATAGCGCTGCATGGCCTCAGCGGTGCGATGGCCAGTATCAGCGTGCGCTCGGGCGCCCCCGGCTCTCCCACACATGTGAGCGGCGGCTCCAACGCTAGTCGGAGGAGAAATGGACTCCACGATGTGGACCTGAACACTTTCATATCAGAAGAGATGGCACTCCACTTGGACAATGGTGGAACTAGAAAGCGTAGCTCAGCCCAGTGTGGCGACGTCATCACAGACTCTCCCACCCACAAACGCAACCGGATGATCT--
