# Supplementary material for: Six reference-quality genomes reveal evolution of bat adaptations
Source: Nature. 2020 Jul 22;583(7817):578–84. doi: 10.1038/s41586-020-2486-3 (PMC8075899; doi:10.1038/s41586-020-2486-3)
Supplement: Supplementary file 6 — Alignments of 12,931 protein-coding genes across 48 mammals. [file 41586_2020_2486_MOESM6_ESM.gz › suppDataFile/ENST00000301280.aln.fasta]

>mm10
---ATGTTGGAGGAGCCGGAG------------GCCGCGACGCGGACAGCCGCGGCCGTGGATTGCAAAGACAGACCCGGGTTCCCAGTGAAGAGGTTAATACAAGCCCGCTTGCCCTTCAAACGCCTGAACCTTGTTCCCAAGGAGAAAGTTGAGGAA---------GAC------ACATCACCAAAAGCAGCTGTGGAAAGCAAAGTCCCGGATCTACAATTG------TCTTTGGGCACTTTTGAAAGCCAGTGTCACACA---------GGCTCTCACGTAGGCTTGAGTACAAAGTTGGTCGGTGGCCAGGGCCCCATTGATAGCTTCTTGAGGGCAACAATCAAGCCA---------GTACCGAGTGTGGTCATTATCGACCTGACGGAGAACTGCAGTGACATTCCAGACAGCCCTGAGGGCCACAGTGAACTAAGTCCTGACACT---GCTGGTGTG---GTCACCACAGTGGAAGGAGCTGCCAAGCAGCAGGAGCACTCT------------------------GCAGCA------------------------------GAGCTGTGT---CTCCTA---GAGACCCCTTCAGACATCACTTGTCACATGGAAGAGGAGCCT---GGG------AGTCCAGGAGACCCAAAGAGGACGGGTGACTGTCAGGCTGGTTCACTACAGAGCTGTCCGGAGCTGACCCCAGGTTCTAGGACATGCCCCACCAAG---GAGTTATCAAGCTGGAGCAAGGCAGGGGATCTCCTATTTATA---GAGAAAGTGCCTGTGGTGGTGCTAGAGGACATCCTGGCCACTAAGCCCTCCATTGCCTCTCTTCCC---ATGATGTCCCTGGATAGGAGTGTCACTTCAGAGAGTGAAATACTGGAGTCCTGCCCCGAGGATGACTCCATACTGAGCCACTCCTCCACC------AACTCCTCTTCTCCAACC---AGCTCTCCTGAGGGACCATCCACACCCCCAGAACATCGGGGTGGGAGAAGCTCC---CCC---TCCACCCCAGCCTGCAGAGTTGCCAAGAACTTTGTCAAAGGCTCCACAGAGAAGGGCAGGAGCAAACTGCACAGAGATAGAGAACAG---------------------------CAGAGGGAAGAGAAGGAAAAGCTGAGGGAAGAGATACGACGAGCCAAGGAGGAGGCACGGAAGAAGAAGGAGGAGGAGAAGGAGCTGAAGGAAAAGGAGCGGAGGGAAAAGCGGGAGAAAGATGAGAAGGAGAAGGCGGAGAAGCAGCGGCTAAAGGAGGAAAAACGCAAGGAGCGGCAGGAAGCTCTGGAGGCTAAACTGGAGGAGAAGAGGAAGAAGGAGGAAGAGAAGCGGTTACGGGAGGAAGAGAAGCGGTTACGGGAAGAAGAGAAGCGCATTAAGGCAGAAAAGGCAGAGATCACTCGATTCTTCCAGAAACCGAAGACTCCGCAGGCTCCCAAGACCCTGGCCGGTTCCTGTGGTAAGTTTGCCCCCTTTGAAATCAAAGAACACATGGTGCTGGCTCCACGGTGCCGAGCTGCCTTGGATCAAGACCTGTGCGATCAGCTGGACCAGCTCCTGCAGCAGCAGAGTGTGGCAAGCACCTTCCTCAGTGACCTAAAAAGCCGGCTGCCCTTGAGATCGGGGCCCACCCGGGTCTGTGGCCATGACACAGACATCATGAACAGGGATGTGGTC---ATTGTGGAGAGCAGCAAGGTGGACGGTGTGTCTGAAAGGAAGAAGTTTGGCCGCATGAAGCTTCTGCAGTTCTCAGAGAACCACCGGCCAGCATACTGGGGGACGTGGAACAAGAAGACAGCCATCATCCGCCCCCGGAACCCCTGGGCCCAGGACAAAGACCTTCTTGACTATGAGGTAGACAGTGACGATGAGTGGGAAGAGGAGGAACCTGGGGAGTCTTTGTCCCACAGTGAGGGGGATGAGGATGACGATGTGGGGGAAGATGAGGATGAGGACGATGGCTTCTTTGTGCCCCATGGGTACTTATCTGAAGATGAAGGCGTGACTGAGGAGTGTGCAGACCCTGAGAACCACAAAGTACACCAGAAGCTGAAGGCCAAGGAGTGGGATGAGCTCCTAGCCAAGGGCAAG---CGCTTTCGTGTGCTGCAGCCTGTGCACGTGGGATGTGTATGGGCATCAGAGGCAGCCAAC---------TGCACGAGTTCCGACTTGAAGCTGCTGCAGCAGTTCACTGCATGCCTGCTGGATGTGGCATCCCCTGATGAGCCAGAA---CCCGGGGCCTCCAGG---------AGGGAAAAGAGGGACCAGCATATCCTGGCCCAGTTGCTTCCGCTGCTACATGGCAATGTGAATGGGAGCAAGGTGATCATCCATGAATTCCAGGAGCAATGCCGCAGGGGCCTGCTGACC---CTT------------------------------------CCAAGTCCC---ACCCCACACCTGCAGATGCCCAACTTG---GAGGATGCTGTTGCTGTGCCATCCAAGGCCAGGCTGAAGCGCCTTATCTCTGAGAACTCTGCCTATGAGAAGCGGCCCAACTTCCGTATGTGCTGGTATGTGCACCCAGAGGTGCTCAAGAGCTTTGGCCAGGAGTGCCTGCCAGTGCCCTGCCAGTGGACCTACATCACCACCATGCCC------------------------------------------TCAGCACCC---------AGGGAAGACAGTGGCAGTGCT------------TCTACTGAGGGG------CCTGGCCAGAGCACACCT---------------------------------ATGCTACTCAAGCGGAAGCCAGCGGCCACCATGTGCATCACGCAGTTTATGAAGAAGCGGCGCTATGATGGACAGGTTGGGTCTGGGGACATGGATGGCTTCCAGGCAGACACAGAAGAGGATGAA------------------GAGGAT---------GACACAGACTGTATGATCATAGATGTGCCAGATGTTGGG---------------------------------------------------------------------------------------------------------
>rn6
---ATGCTGGAGGAGCCGGAG------------GCCGCGACGCGGAGAGCCGCCGCCATGGATTGCAAAGACAGACCTGGGTTCCCAGTGAAGAGGTTGATACAAGCCCGCTTGCCCTTCAAACGCCTGAACCTTGTTCCCAAGGAGAAAGTTGAGGAA---------GAC------ACATCACCAAAAGCAGCTGTGGAAGGCAAAGTCCCGGATCTACAATTG------TCTTTGGGCACTTTTGAAAGCCAGTGTCACACA---------GGCTCTCATATAGGCTTGAGTACGAAGCTGGTCAGTGGCCAGGGTCCCATTGATAGCTTCTTGAGGGCAACGATCAAGCCA---------GTACCGAGTATGGTCATTATCGACCTGACTGAGAGCTCCAGTGACGTTCCAGACAGCCCTCAGGGCCACAGTGAACTAAGTCCTGACACT---GCCAGTGTG---GTCACCACAGTGGAAGGAGCTGCCAAGCAGCAGGCGCACTCT------------------------GCAACA------------------------------GAGCTGTGT---CTCCTA---GAGACCCCTTCAGACATTACTTGCCACGTGGAAGAGGAGCAT---GGG------AGCCCAGGAGGTCCAAAGAGGATGGGTGACTGTCAGACTGGTTCAGTACAGAGCTGTCCTAAGCTGACCCCAGGTTCTAGGACATGCCCCACAAAG---GAGTTATCAAACTGGAGCAAGGCAGGGGATCTCCTGTTTATA---GAGAAAGTGCCTATGGTGGTGCTGGAGGACATCCTGGCCACTAAATCTTCCAATGCCTCTCTTCCC---ATGATGTCCTTGGATAGGAGTGTCACTTCAGAGAGTGAAATGCTGGAGTCCTGCCCCGAGGATGACTCCATACTGAGCCACTCCTCCATC------AGCTCCTCTTCTCCAACC---AGCTCTCCTGAAGGACTATCTGTACCCCCAGCACATCGAGGTGGGAGCAGTCCTCCCCCC------ACACCCATCTGCAGAGTTGACAAGAATCTTGTCAAAGGCTCCACAGAGAAGGGCAAGAGCAAACTACACAGAGATAAGGAACAG---------------------------CAGAGGGAGGAGAAGGAGAAGCTGAGGGAAGAGATCCGACGAGCCAAGGAGGAGGCACGGAGGAAGAAGGAGGAGGAGAAGGAGCTGAAGGAGAAGGAGCGGAGGGAAAAGCGTGAGAAAGATGAGAAAGAGAAGGCGGAGAAGCAGCGGCTCAAGGAGGAAAGACGAAAGGAGCGACAGGAAGCTCTGGAGGCTAAACTGGAAGAGAAGAGGAGGAAAGAGGAGGAGAAGCGATTACGGGAAGAAGAAAAGCGC---------------------ATTAAGGCAGAGAAGGCAGAGATCACCAGGTTCTTTCAGAAACCGAAGACTCCGCAGGCTCCCAAGACCCTGGCTGGCTCCTGTGGTAAGTTTGCCCCCTTTGAAATCAAAGAACACATGGTGTTGGCTCCACGGTGCCGGGCTACCTTGGATCAAGATCTGTGCGATCAGCTGGACCGGCTCCTACACCAGCAGAACGTGGCAAGCTCCTTCCTCAGTGACCTAAAGGGCCGACTGCCCCTGAGATCTGGGCCCACCCAGGTCTGTGGCCATGACACAGACATCATGAACAGGGATGTGGTC---ATCGTGGAGAGCAGCAAGGTGGATGGTGTGCCTGAAAGGAAGAAGTTTGGCCGAATGAAGCTCCTGCAGTTCTCAGAGAACCACCGGCCAGCATACTGGGGGACATGGAATAAGAAGACAGCAGTCATCCGCCCCCGTAACCCCTGGGTCCAGGACAAAAAGCTTTTAGACTATGAGGTAGACAGTGACGATGAGTGGGAAGAGGAGGAGCCTGGGGAGTCTTTGTCCCACAGTGAGGGGGATGAAGATGACGATGTGGGGGAAGATGAAGATGAGGACGATGGGTTCTTTGTGCCCCATGGGTACCTGTCTGAAGATGAAGGCGTAACTGAGGAGTGTGCGGATCCAGAGAACCACAAAGTACGCCAGAAGCTGAAGGCCAAGGAGTGGGATGAGCTCCTAGCCAAGAGCAAG---CGCTTTCGCGTGCTGCAGCCTGTGCAGGTGGGATGTGTTTGGGCGGCAGAGGCAGCCAAC---------TGCACAGGTTCCGACTTGAAGCTGCTGCAGCAGTTCACTGCATGCCTGCTGGATGTGACATCCCCTGATGAGCCAGAG---CCCAGGGCCTCCAGG---------AGGGAAAAGAGGGACCAGCATATCCTGGCCCAGTTGCTTCCTCTGCTACATGGCAATGTGAACGGGAGCAAGGTGATCATCCGTGAATTCCAGGAGCAATGCCGCCGTGGCCTGCTGAGC---CTG------------------------------------CCAAGTCCC---ACCCCACACCTGCAGGTGCCCAACTCA---GAAGATGCTGTTACTGTGCCATCCAAGGCCAGGCTGAAGCGCCTTATCTCCGAGAACTCTGCCTATGAGAAGCGTCCCGACTTCCGGATGTGCTGGTATGTGCACCCACAGGTGCTCAGGAGCTTTGGCCAGGAGTGCCTGCCAGTGCCCTGCCAGTGGACCTATGTCACCACCATGCCC------------------------------------------TCAGCACCC---------AGGGAAGACAGTGTTTCCATT------------------GAGGGA------CCTGGCCAGAGCACACCT---------------------------------ATGCCACTCAAGCGGAAGCCAGCGGCCACCATGTGCATCACACAGTTTATGAAGAAGCGGCGCTATGATGGACAGGTTGGGTCTGGGGACATGGACGGCTTCCAGGCAGACACAGAAGAGGATGAA------------------GAGGAT---------GACACAGACTGTATGATCATAGATGTGCCAGATGTTGGG---------------------------------------------------------------------------------------------------------
>HLrouAeg4
---ATGCTAGAGGAGCCGGAGAGCGGCGCGCCGGGCGCCAGGGGAGCGGCCGCAGCCATGGATTGCAAAGACCGA---------CCAGTTAAGAAGTTAATACAAGCTCGTCTGCCCTTCAAGCGCCTGACTCTTACCCCAAAGGAGAAAACCGAGGACGGGTCGGACGACACAAGAAGCTCCCCGAGCGCTCCCGTGCGAAGTCCAGGCCCCGACGTAGACGCC------CCTTTGGACAGCTTGGAGAGCAACTTCCACATG---------GGGTCCGACGTCGACTTTAGGCCAAAGCTTGTCAATGGGAAGGGTCCCTTAGATAACCTTTTAAGAAACAGAGTCAAAAGC---AATATTGGCCAGACCATGGTCGTCATTGACTTGACGGAGGAGTCGAGTGACCTGCCAGATGACATTGGGGCCCACAGTAAACTAAATTCTGCAGCC---TCTTCCTCT---GCAAAGTCTGTTAGTGGGGTCAGAGAAGAAGCCGAAGGGGAG------------------------AGGGGG---CTGCTGAAGGCCAGTCCGAAGGAC---AAGCCGGCA---TTTCCTGAAGAGACCCTTTCAGACCGC------AGCGCAGAGGAAGAGGGC---GCC------GGCTCAGGGGGCGCAGGGAGGAGCAGAGACGTGCAGAAAGGCTCACCCCGCAGCTGCCCCGCGCTGACAGACGGTCCGAGAACGCGCTCTGAGAAG---GCCTGGGACGGCTGGAGCGAAGCGGGGGGCATTCTGTTCAGA---GGGAAGGTGCCCGTGGTGGTCCTGCAGGATGTCCTGGCTGCAGAGCCTCCCGCGGCCCGGGCTCCG---GCCGCCGCTGCGGACCAGGGCATGCCCTCCGAGAGCGAGATGCCGGAGTCTGGCCCCGAAGAAGACTCCGTCCTCAGCCTGTCGTCCCTG------AGCTCCTGCTCACCCACC---AGCTCCCCCGAGGGCCGGTCTGCCTCCGGTAAACAGCACAGCGGCCCCGGCCCCTTCCCCACCTGCACGCCTGTCCGCAGAGTAACTAAGAAATTGGTCAAAGATTCTGCCGAGAAGGACAAGATGAGACTGCAAAGAGATAAGGAGCGTCTGGGCAAGCAGCTAAAGTTACGGGCCGAAAAAGAAGAGAAGGAGAAGCTGAAGGAGGAGGCCAGGCGGGCCAAGGAAGAAGCCAGGAAGAAGCGGGAGGAAGAGAAGGAGCTGAAGGAGAAGGAGAGGCGGGAGAAGAGAGAGAAGGATGAGAAGGAGAAGGCGGAGAAGCAGCGGCTCAAGGAGGAGCGGCGCAGGGAGCGGCAAGAGGCCCTGGAGGCTAAGCTGGAGGAGAAGAGGAAAAAGGAGGAGGAGAAACGGTTGCGAGAAGAAGAAAAGCGC---------------------ATTAAAGCGGAGAAGGCCGAAATCACGAGGTTCTTCCAGAAACCAAAGACTCCGCAGGCCCCCAAGACCCTGGCCGGCTCCTGCGGGAAGTTCGCCCCTTTTGAAATTAAAGAGAACATGGTCCTCGCGCCTCGCTGTCGGACTGTCTTTGACCAAGAGCTCTCGGATCAGTTAGACCAGCTCCTGCTGCAGCAGAACGGCGACTTCTCCTTCCTGAAAGATCTGAAGGGCCGGCGGCCCCTCTGGTCCGGGCCAACCGTGGTTTCTAACCGCGGTGCGGACATTTTTAACAGCGACGTGGTG---ATTGTGGAGAGCGGCAAGGCAGACGGCGTTCCTGAAAGGAAGAAGTTCGGCAGGATGAAGCTCCTGCAGTTCTCAGAGAACCACCGGCCGGCATACTGGGGAACGTGGAACAAGACGACGACGGTCATCCACCCGAGGGACCCCTGGGCCCAGGACAGGAAGCTCCTGGACTATGAGGTGGACAGTGACGACGAGTGGGAAGAGGAGGAGCCGGGAGAGTCTCTGTCCCACAGCGAAGGGGATGATGATGATGAAGTAGGAGATGACGAAGACGAGGACGATGGTTTTTTCGTGCCCCACGGGTACTTGTCGGAGGACGAGGGAGTCACCGAGGAGTGTGCTGACCCCGAGAACCACAAGGTTCGCCAGAAGCTCAAGGCCAAGGAGTGGGACGAGTTTCTGGCCAAGGGGAAG---AGGTTCCGCGTGCTGCAGCCCGTGAGGATCGGCTGCGTGTGGGCGGCGGACGGGGACGTG---------------GGTGCCGACCTGAAGGTGCTGCAGCAGTTCGCGGCGTGCCTGCTGGAGACGGCGCCCCCCGAGGAGGAGCAGACGCCCAAGGCCTCCAGG---------AGGGAGAAGAGGGACCAGCACATCTTGGCCCAGCTGCTCCCGCTGCTGCACGGGAACGTGAATGGGAGCAAAGTGATCATCCGGGAGTTTCAGGAGTGCTGCCGCCAAGGCCTGCTCAGC---AGAGACGCGGGCAGTCCAGAGAGCAGCGCCGCCAGCCCCCCCAGCCCCGGCTCCTCGCGCCCGCAGACGCCCACCGCC---GGCGAGGACACCGCCGTCCCCTCCAAGGCCAGGCTCAAGCGAATCATTTCTGAGAACTCAGTGTACGAGAAGAGGCCCGACTTCCGGATGTGCTGGTACGTCCACCCACACGTGCTGAAGAGCTTCGACCAGGAGCACCTGCCCGTGCCGTGCCAGTGGAGTTACGTCACCATGGTGCCC------------------------------------------TCGGCTACC---------AGGGAGGACAGTGGCAGCGTC------------CCTGCTGCGGGG------TCCAGCCAGGGAACCCCC---------------------------------ACCTCGCTGAAGAGGAAGTCGGCGGGCAGCATGTGCATCACTCAGTTCATGAAGAAGCGCAGGCACGATGGGCAGGTAGGAGCTGGGGACCTGGATGGCTTCCAGGCAGACACGGAGGAGGAGGAG------------------GAAGAG---------GATGGTGACTGTGTGATGATGGATATCTCGGGTGTCGCGGAG---GTCCAGGACCCGTGCGAAACCACCGCCGGAGCTGGGGGGCCGGTGGGAACGGACACCAGCGAGAGCCCTGCGCCCTCCAGCTCGCTCGGCCCCTCC---
>HLrhiFer5
---ATGTTGGAACAGCTGGAGTGCGGGGCGCCGGCCCCTAGGGGAGCGGCCGCAGCCATGGATTGCAGAGACCGA---------CCAGTCAAGAAGTTAATACAAGCTCGTCTGCCCTTCAAGCGCCTGACTCTTGCCCCAAAGGAGAAACCAGAGGACGGGTTGGATGACACAAGAAGCTCTCCGAGCGCTCCTGCACAAAGTCAAGTCCCTGATGTCGAAACC------TCTTTGGACAACTTGAAGAACAGCTTTCATATG---------GGTTCTAACATAGATTTTAGGCCAAAAATTGTCAATGGGAAGGGTCCCTTAGATAACTTTTTAAGAAATAGAGTGAAAACC---AATATTGGGCAGACCACGGTCATCATTGATTTGGTGGAGGACTCGAGTGACCAACGAGACGCCACGATGGCCCACAGTGAACTAAATTCTGCATCC---TCTCCCTCC---ACGGAGGCTGTAAATGGGCTCAGAGGAGAAGCTGGATATGCA------------------------GAGGGG---CTGCCACAGGCCAGTCAGAAGGAT---GAGCTGGCA---TTTCCTGGAGAGACCCTTTCAGACATTCTGTGCAAAACAGAGGACGATGGTGTTGCC------GGCTCGGGGGGCACAGAGAGGAGCAGAGATGCACAGAAAGGCTCACCCCAAAGCTGCCCCCAGCTGACACACAGTCTGAGAATGTGCTCCGAGAAG---GACCACGATGGTTGGAGCGAAGCCGGGGGCATCCTGTTCAGA---GGGAAGGTGCCCGTGGTGGTCTTACAGGATATCCTGGCTGCGAAACCTCCTGGAGCCAAGTCTTCTCCCACAGCCCCTCCAGACCAGGGCGTGCTCTCGGAGAGTGACGTGCTGGAGTCCGGCCCCGAAGAAGACTCTGTCCTCAGCCCTTCATCCCTG---------AGCTCTTCTCCTACT---AGCTCACCCGAGGGGCGGTCTGCTTCCAAAAAGCAGCACAGCAGCCCCTGTCCCTTCCCCACGTCCACACCTGTCCGCAGAATAACTAAGAAATTGGTCAAAGCTTCTGCCGAGAAGGACAAGATGAAACTGCAAAGAGATAAGGAGCGTTTGGGCAAGCAGCTGAAGTTACGGGCCAAAAAAGAGGAAAAGGAGAAGCTGAAGGAGGAGGCCAGGCGGGCCAAGGAAGAAGCCCGGAAGAAGAAGGAGGAAGAGAAGGAGCTGAAGGAGAAGGAGAGGCGCGAGAAGAGGGAGAAGGACGAAAAGGAGAAGGCAGAGAAGCAGCGGCGCAAGGAGGAGCGGCGCAAGGAGCGCCAGGAGGCCCTGGAGGCTAAGCTGGAGGAGAAGAGGAAAAAGGAAGAGGAGAAACGGTTGAGAGAAGAAGAAAAGCGC---------------------ATTAAAGCAGAGAAAGCCGAAATCACAAGGTTCTTCCAGAAACCAAAGACTCCACAGGCCCCCAAGACCCTGGCCGGCTCCTGCGGGAAGTTTGCCCCTTTTGAAATTAAAGAGAACATGGTCCTCGCCCCTCGTTATCGGACCACCTTCGACCAAGATCTCTGTGATCAGTTAGACCAGCTTCTGCAGCAACAGAGTGGCGACTTCTCCTTCCTGAAAGATCTGAAAGGCCGGCAGCCCCTCAGGTCCGGACCCACTGTGGTTCCTAACCCCAACACGGACATTTGTAACAGTGACGTGGTG---ATCGTGGAGAGCAGCAAAGTAGATGGCGTTCCTGAAAGGAAGAAGTTTGGCAGGATGAAGCTCCTGCAGTTCTCTGAGAATCACCGACCAGCGTACTGGGGGACGTGGAATAAGAAGACGACGGTCATTCATCCAAGGGACCCCTGGGCCCAAGATAGGAAACTCCTGGACTACGAGGTGGACAGTGATGACGAGTGGGAAGAGGAGGAGCCTGGAGAGTCTCTGTCCCACAGTGAGGGGGATGATGATGATGAAGTAGGAGACGATGAAGACGAGGATGATGGTTTTTTCGTGCCCCATGGGTACCTGTCTGAGGATGAGGGAGTAACTGAGGAGTGTGCCGACCCCGAGAACCACAAGGTTCGCCAAAAACTGAAGGCCAAGGAGTGGGACGAGTTTTTAGCCAAAGGGAAG---AGGTTCCATGTGCTCCAGCCCGTGAAGATCGGCTGCGTCTGGGTGACAGAGAAGGACGGC---------------GGTGCCGACCTGAAGGTGCTGCAGCAGTTCACAGCGTGCCTGCTGGAGACGGTCCCCTCCGAGGAGGAGCAGACACCCAAGACCTCCAAG---------AGAGAGAAGAGGGACCGGCACATCTTGGCCCAGCTGCTCCCGCTGCTGCACGGGAACGTGAACGGAAGCAAAGTGATCATCCGGGAGTTCCAGGAGTGCTGCCGCCAGGGGCTGCTCGGC---AGGGACGGCGGCAATCCCGAGAGCAGCTCCGCCAGCCTGCCGAGCCCCGGGGCTTCCCGCCCACAGACCCCCACCGCT---AGCAAGGACACTACCGTCCCCTCCAAGGCCAGGCTCAAGCGGATCATTTCCGAGAACTCAGTGTACGAGAAGAGGCCTGATTTCAGGATGTGCTGGTACGTCCACCCACACGTGCTGAAGAGCTTTGAGCAGGAGCACCTGCCCGTGCCGTGCCAGTGGAGTTACGTCACCATGGTGCCC------------------------------------------TCGGCCACC---------AGGGAGGACAGTGGCAGCATC------------CCTGCTGCGGGG------CCTGGCCAGGGGACGCCC---------------------------------GTGTCGCTGAAGAGGAAGTCGGCGGGCAGCATGTGCATCACCCAGTACATGAAGAAGCGCAGGCACGACGGGCAGGTCACAGCGGGGGACCTGGATGGCTTCCAGGCAGACACGGAGGAGGAGGAA------------------GAGGAA---------GATGGCGACTGTGTGATCATAGACATCTCGGACGTTCCGGAG---GTCCAGGACACATGTGAAACCACTTCCGGAGCTGGGGGCCCCGTGGGAATGGACACCAGCGAGAGCCCTGCGCCCTCCAGCTCGCTCAGCCCCTCC---
>macFas5
-------------------------------------------------------CCATGGATTGCAAAGATAGACCAGCTTTTCCAGTTAAGAAGTTAATACAAGCCCGTCTGCCGTTTAAGCGCCTGAATCTTGTCCCAAAGGGGAAAGACGATGACATGTCAGATGAT------------CAGGTTACTTCTGTGCAGAGTAAAAGCCCCGATTTGGAGGCC------TCTTTGGACACCTTGGAAAACGACTGTCCTGTG---------GGTTCTGACATAGACTTTAGACCAAAACTTGTCAACGGGAAGGGTCCCTTAGATAACTTTTTAGGAAACAGAGTCGAAACG---AGTGTTGGCCAGAGCACAGTCATCATTGATTTGACAGAGGACTCAAATGAGCAGCCAGACAGTCTTGTGGACCACAATAAACTGAGTTCTGAAGCT---TCTCCCTCC---AGGGAAGCAGTAAATGGCAACCGAGAAGACACTAGGGATCAG------------------------CAGGGG---TCGTTGAAGGCCAATCAGAACGAC---AAGTTGGCA---TTTCCTGGAGAGACCCTTTCAAACATTCCTTACAAAACAGAGGAGGAGGGT---GTT------GGCTGTGGAGGTGCAGGGAGGAGAGGTGACTCCCAGGAATGTTCACCACAGAGCTGCCCGGAGCTGACGAGTGGTCTGAGACTGTGCTCCAGAAAG---GAGCAGGACAGTTGGAGTGAAGCTGGGGGCATCCTGTTCAGA---GGGAAGGTGCCCATGGTGGTCTTGCAGGACATCTTGGCTGTGAGACCGCCCCAAACCAAGTCCCCTCCAGCCACACCCCAAGGCAAGGACATGACCCCTGAGAGCGGGGCGCTGGAATCTTGCCCTGAAGAAGACTCTGTACTCAGCCATTCGTCCCTG------AGCTCTCCCTCTTCCACC---AGCTCTCCCGAGGGGCCGCCTGCTCCCACAAAGCGACACAGCAGCACCAGTCCCTTCCCCACCTCCACGCCCGTGCGCAGAATAACTAAGAAATTCGTCAAAGGCTCTACAGAGAAGAACAAGCTCAGACTGCAAAGAGATCAGGAGCGTCTGGGCAAGCAGCTCAAGTTACGCGCAGAAAGGGAAGAAAAGGAGAAGCTGAAAGAGGAGGCCAAGCGGGCCAAGGAAGAGGCCAAGAAGAAGAAGGAGGAAGAGAAGGAGCTGAAGGAAAAGGAAAGGCGGGAGAAGCGGGAGAAGGATGAGAAGGAGAAGGCGGAGAAGCAGCGGCTCAAGGAGGAGCGGCGCAAGGAGAGGCAGGAAGCCCTGGAGGCTAAACTTGAGGAAAAAAGGAAAAAGGAAGAAGAGAAACGGTTAAGAGAAGAAGAGAAGCGC---------------------ATTAAAGCAGAGAAGGCCGAAATCACGAGGTTCTTCCAGAAACCAAAGACTCCACAGGCCCCCAAGACCCTGGCCGGCTCCTGTGGGAAGTTTGCCCCCTTTGAAATTAAAGAGCACATGGTCCTGGCCCCTCGGCGTCGGACCGCCTTCCATCCAGACCTCTGCAGTCAGCTAGACCAGCTCCTCCAGCAGCAGAGCGGCGAGTTCTCCTTCTTGAAAGACCTCAAAGGCCGGCGGCCCCTGAGGTCCGGACCCACCCAGGTTTCCACCCGGAATGCAGATATTTTTAACAGTGACGTCGTG---ATCGTGGAGCATGGGAAGGGCGATGGCGTTCCCGAGAGGAGGAAGTTCGGCAGGATGAAGCTCCTGCAGTTCTGTGAGAACCACCGGCCGGCCTACTGGGGTACCTGGAACAAGAAGACGGTGCTCATCCGCGCACGAGACCCCTGGGCCCAGGACACGAAGCTCCTCGACTATGAGGTGGACAGTGATGAGGAGTGGGAAGAAGAGGAGCCCGGGGAGTCCCTGTCCCACAGTGAGGGGGATGATGACGACGACATGGGAGAGGATGAAGATGAGGACGATGGTTTCTTTGTGCCCCATGGGTACCTGTCTGAGGACGAAGGTGTGACAGAGGAGTGTGCCGACCCTGAGAACCATAAGGTCCGCCAGAAACTGAAGGCCAAGGAGTGGGACGAGTTCCTGGCTAAGGGGAAG---CGCTTTCGCGTCCTGCAGCCCGTCAAGATTGGCTGCGTGTGGGCAGCTGACAGAGACTGC------------GCAGGCGACGACCTGAAGGTACTGCAGCAGTTCGCAGCCTGCTTCCTGGAGACCGTGCCTGTCCAGGAGGAGCAGACGCCCAAGGCCTCCAAGGCCTCCAAGCGGGAGAACAGAGACCAGCAGATCCTGGCCCAGCTGCTGCCGCTCCTGCATGGCAACGTGAACGGGAGCAAGGTCATCATCCGGGAGTTCCAGGAGCACTGCCGCCGGGGACTGCTCAGC---AAGCACACCGGC---------------------AGCCCCCCAAGCCCCTCTACTACCTGCCTGCACACC------ACC---AGCGAGGACGCTGCCATCCCCTCTAAGTCCCGGCTCAAGCGGCTCATTTCCGAGAACTCAGTGTACGAGAAGCGGCCCGACTTCAGGATGTGCTGGTACGTGCACCCGCAGGTGCTACAGAGCTTCCAGCAGGAGCACCTGCCCGTGCCATGCCAGTGGAGCTACGTGACCTCAGTGCCC------------------------------------------TCGGCCCCC---------AGAGAGGACAGTGGCAGCGTC------------CCCTCCACGGGA------CCCAGCCAGGGCACTCCC---------------------------------ATCTCACTGAAGAGGAAGTCAGCGGGCAGCATGTGCATCACCCAATTCATGAAGAAGCGCAGGCACGACGGCCAGGTTGGTGCTGAGGACATGGACGGCTTCCAGGCAGACACAGAGGAGGAGGAA------------------GAGGAG---------GAGGGCGAGTGTATGATCGTGGATGTCCCGGACGCTGCGGAG---GTCCAAGCCCCGTGTGGAGCCACTTCCGGAGCTGGGGGTGGTGTGGGGGTGGACACCGGCAAGGCCGCCCTGCCTGCGAGCCCACTGGGCGCGTCGT--
>calJac3
---ATGCTGGAGGAGCCGGAGTGCGGGGCGCCCGGCGCCAGGGGAGCGGTCGCAGCCATGGATTGCAAAGATAGACCAGCTTTTCCAGTTAAGAAGTTAATACAAGCCCGTCTGCCGTTTAAGCCGCTGAATATTGTCCCAAAGGAGAAAGCCAATGACATGTCCGACGAT------------CGGGGTACTTCTGTGCAAAGTAAAAGCCCTGATTTTGAGACCGAGACCTCTTTGGACACCTTGGAAAACGACTGTCATGTG---------GGTTCTAACATAGACTTGAGACCAAAACTTGTCAACGGGAAGGGTCCCTTAGATAACTTTTTAAGAAATAGAATCGAAACT---AGTATTGGCCAGAGCACAGTCATCATTGATTTGACGGAGGACTCGAATGAGCCGCCTGACAGTCCTGTGGAGCACAATAAACTCAACTCTGAAGCC---TCTCCCTCC---AGGGAGGCAGTAAACGGAGACAGAGGAGAAGCTGGGGATCAG------------------------CAGGGG---TTGCCGAAGGCCATTCAGAATGAC---AAGTTGGCA---TTTCCTGGAGAGACCCTTTCAAACATTCCTTGCAAAACAGAGGAGGAGGGT---GTT------GGCTCTAGAGGCATGGGGAGGAGAGTTGACTCCCAGGAATATTCGCCACAGAGCTGCCCGGAGCTGATGAGTGGCCCGAGAATGTGCTCCAGAAAG---GAGCAGGATGATTGGAGTGAAGCTGGGGGCATCCTGTTCAGA---GGGAAGGTGCCCATGGTGGTCCTGCAGGACATCTTGGCTGTGAGACCCCCCCAAACTAAGTCCCCTCTGGCAACACCCCAAGGCAAGAGCATGACCCCTGAGAGCGAGATGCTGGAATCTTGCCTCGAAGAAGACTCTGTACTCAGCCATTCTTCACTG------AGCTCTCCCTCTTCCACC---AGCTCGCCTGAGGGGCTGCCTGCTCTCCCAAAGCAGCATAGCAGCACAAGTCCCTTCCCCACCTCCACACCCGTCCGCAGAATAACTAAGAAATTCGTCAAAAGTCCTACAGAGAAGAACAAGCTCAGACTGCAAAGAGATCAGGAGCGCCTGGGCAAACAGCTCAAGTTACGTGCAGAAAGAGAAGAAAAGGAGAAGCTGAAAGAGGAGGCCAAGCGGGCCAAGGAAGAGGCCAAGAAGAAGAAGGAGGAAGAGAAGGAGCTGAAGGAAAAGGAGAGGCGGGAGAAACGGGAGAAGGATGAGAAGGAGAAGGCAGAGAAGCAGCGGCTTAAGGAAGAGCGGCGCAAGGAGAGGCAGGAAGCCCTGGAGGCCAAACTTGAGGAGAAAAGGAAAAAGGAAGAAGAGAAACGGTTAAGAGAGGAGGAGAAGCGT---------------------ATTAAAGCAGAGAAGGCTGAAATCACCAGGTTCTTCCAGAAACCAAAGACTCCACAGGCCCCCAAGACCCTTGCCGGCTCCTGTGGAAAGTTTGCCCCCTTTGAAATTAAAGAGCACATGGTCCTGGCCCCTCAGTGTCGGACTGTTTTCGACCCAGACCTCTGCAGTCAGCTAGACGAGCTCCTTCAGCAGCAGAACGGAGAATTATCCTTCTTGAAAGACCTCAAAGGCCGGCAGCCTCTGAGGTCCGGACCCACTCAGGTTTCCACCCAGAACGCAGACATTTTCAACAGTGATGTCGTG---ATTGTGGAGCCTGGGAAGGGTGACGGTGTTCCTGAGAGGAGGAAGTTCGGCAGGATGAAGCTCCTGCAGTTCTGCGAGAACCACCGGCCAGCCTACTGGGGGACCTGGAACAAAAAGACAGCGCTCATCCGTGCCCGAGACCCCTGGGCCCAGGACACGAAGCTCCTCGACTATGAGGTAGACAGCGATGAGGAGTGGGAAGAAGAGGAGCCTGGGGAGTCCCTGTCCCACAGTGAAGGGGATGATGACGACGACATGGGAGAGGATGAAGATGACGACGATGGTTTCTTTGTGCCCCATGGGTACCTGTCTGAGGATGAAGGTGTGACAGAGGAGTGCGCCGACCCTGAGAACCACAAGGTCCGCCAGAAACTGAAGGCCAAGGAGTGGGATGAGTTTCTGGCCAAGGGGAAG---CGGTTTCGCGTCCTGCAGCCAGTGAAAATCGGCTGCGTGTGGGTGGCTGATGGGGACTGT------------GCGGACGAGGACCTGAAGGTGCTGCAGCAGTTTGCAGCCTGCTTCCTGGAGACCGCGCCCGCCCAGGAGGAGCAGACACCCAAGGCCTCCAAG---------CGGGAGAAGAGGGACCAGCAAATCCTGGCCCAGCTGCTGCCGCTGCTGCATGGCAACGTGAATGGGAGCAAGGTCATCATCCGGGAGTTCCAGGAGCACTGCCGCCGGGGACTGCTCAGC---AAGCACAACGGC---------------------AGCCCCCTGAGCCCCTCTGCCACCTGCCTGCAAACCCCTGCCCCT---GGCGAGGACGCCACCGTCCCCTCCAAGTCCCGGCTCAAGCGGCTCATTTCCGAGAACTCAGTGTACGAGAAGCGGCCTGACTTCAGGATGTGTTGGTACGTGCACCCGCAGGTGCTGCGGAGCTTCCAACAGGAGCACCTGCCCGTGCCGTGCCAGTGGAGCTACGTGACCACGGTGCCC------------------------------------------TCAGCCCCC---------AGAGAGGACAGTGGTGGCATC------------CCCTCCACGGGG------CTCGGCCAGGGTACTCCT---------------------------------GTCTCACTGAAGAGGAAGTCAGCAGGCAGCATGTGCATCACCCAGTTCATGAAGAAGCGCAGGCACGACGGCCAGGTTGGTGCTGAGGACATGGACGGCTTCCAGGCAGACACGGAGGAGGAGGAA------------------GAGGAG---------GAGGGCGACTGTGTGATCGTGGACGTCCCAGATGCTGCGGAG---GTCCAGGCCCCGTGTGGCACCACTTCTGGAGCTGGGGGTGCTGTGGGGGTGGACGCTGGCAAGGCCACCCTGCCCTCAAGCCCACTGGGTGCCTCT---
>otoGar3
---ATGCTGGAAGAGCCGGAGTGCGTGGCGCCGGGCGCCAGGGAAGCGGCCGTAGCCATGGATTGCAAAGATAGACCAGCTTTTCCAGTTAAGAAGTTAATACAAGCCCGTCTGCCGTTTAAGCCCCTGAATCTTGTCCCAAAGGAGAAAGCTGACGAT------------GTGAGAAGCTGTCAGAGTGCTTCTGTGCAGAGTACAGTCCCCGAT---------------TCA---GACACTTTGGAAAACAACTGTCTTATA---------GGTTCTGATGTAGACTTTAGACAAAAACTTGTCAATGGGAAGAGTCCCTTAGATAACTGTGTAGGAAGTAGCATCAAGACC---AGTATTGGCCAGAGCTCAGTCATAATCGATCTGACAGAGGACTCAGATGAACAACCAGACAGTCCTACCCACCACAGTAGACTGAATCCAGAAGCC---TCTCCTCCC---AGGGAGGCAGTAAATGGGGACAGGGAAGAAGCTGCAGATCAG------------------------CAGGCC---ATT------------CAGAGCCAC---AAATTGACA---TTTCTTGAAGAGACCCTTTCAGACATTCCTTGCAAAACAGAGGAGGATGGT---GTTGTCTTTGAAGGCAGAGGTGCAGAGAGGAGTGGTAACTCCCTGGAATGTTCACCACGAAGCTGCCCAAAGCTGACATGTGGCCTGAGATCATGCCTCGAAAAG---GAATGGTACAGCTGGAGTGAAGCCAGGGGCATCCTGTTCAAA---GGCAAGGTACCTGTGGTGGTCTTGCAAGATATCTTGGCTGTGAGACCTCTGCCAGCTAAGACTCTTCCAATAACATCTCTAGACAAGAGTATGACCTCAGAGAGTGAGGTGCTGGAATCAGGCCCTGAAGAAGACTCTGTCCTCAGCCATTCATCCCTG------AGCTCTCCCTCTTCCACC---AGCTCACCTGAGGGGCTGTCTGCTCCTGGGAAGCAGAACTGCAACATCAGTCCCTTACCGACCCCCACATCTGTGCGCAGAATAACAAAGAGATTTCTCAAAGTTTCTACAGAGAAGAACCAGATCAAACTACAAAGAGATCAGGAGCGTCTGGGCAGGCAACTTAAGCTACGGGCAAAGAGGGAAGAGAAGGCAAAGCTCAAAGAGGAGGCCAAGCGGGCCAAGGAGGAGGCCAAGAAGAGGAAGGAAGAAGAGAAGGAGCTGAAGGAGAAGGAGAGGCGAGAGAAGAGGGAGAAGGATGAGAAAGAGAAAGCAGAGAAACTGCGGCTCAAGGAGGAGCGGCGCAAGGAGCGGCAGGAGGCGCTTGAGGCCAAGCTTGAGGAGAAAAGGAAAAAGGAAGAGGAGAAACGATTGAGAGAAGAAGAAAAGCGA---------------------ATTAAAGCAGAGAAGGCCGAAATCACGAGGTTCTTCCAGAAACCAAAGACTCCACAGGCCCCCAAAACCCTCGCCGGCTCCTGTGGGAAGTTTGCTCCCTTTGAAATTAAAGAGCACATGGTTCTTGCTCCTCGGTTTCGGACCGCCTTCAACCAAGACCTCTGTGATCGGCTAGACCAGCTCCTCCAGCAGCAGAGTGGAGAATTCTCCTTTCTGAAAGAACTGAAAGGCCGGCAGCCCCTCAGGTCCGGACCCACCAGAATTTCCAACCTGAACACAGACGTTTTTAACAGTGATGTTGTA---ATTGTGGAAAGCGGGAAGGTTGATGGTATTCCAGAACGCAAGAAGTTTGGCAGGATGAAGCTACTGCAGTTTTGTGAGAATCACCGACCAGCATACTGGGGGACATGGAATAAGCAGACAACGGTCATCCGTCCGCGGGATCCCTGGGCCCAAGACAAGCAGCTCCTGGACTATGAGGTGGATAGCGATGAGGAGTGGGAGGAGGAAGAGCCTGGAGAATCCCTATCCCACAGCGAAGGGGATGATGATGATGAAGTGGGTGATGATGAAGATGAGGATGATGGGTTTTTTGTGCCCCATGGGTACCTGTCTGAGGATGAAGGTGTGATGGAGGAGTGTACTGACCGGGAGAACCACAAAGTTCGACAGAAGCTAAAGGCCCAGGAGTGGGATGAATTCTTGGCCAAGGGGAAG---CGGTTCCGTGTGCTCCAACCAGTGAAGATTGGCTGTGTGTGGGCTGCAGATGGGGACTGT------------GTGGGTGCTGACCTGAAGGTGCTACAGCAGTTCACAGCCTGCCTCCTGGAGCCAGTGCCTGCCGAAGAGGAGCAGACCCCCACGGCCTCCAAG---------AAGGAGAAGAGGGACCAGCAGATCCTGGCCCAGCTGCTGCCACTGCTGCATGGCAACGTGAATGGGAGCAAGGCCATCATCCGGGAGTTCCAGGAGCACTGCCGTCGGGGACTGCTCACT---GGGGGCGCCAGC---------------------AGTCCCCCAAGCCCCGCCTCTTCCTGCCCACAGACCCCTACTGTG---------GACACTGCCATTCCCTCCAAGGCCCTGCTAAAGCGAATCATCTCTGAGAACTCAGTGTATGAGAAGCGGCCGGACTTCAGGATGTGCTGGTACGTCCACCCACGGGTACTGAGGAGCTTCGACCAAGAGCACCTGCCTGTGCCATGCCAGTGGAGCTACGTCACCATGGTTCCC------------------------------------------TCAGCCCCCAGAGAGCCCAGAGAGGACAGTGGTGGCATC------------TCCACCACAGGG------CCCAGCCAGGGGATTCCC---------------------------------ATCTCACTGAAGAGGAAGTCTGCAGGAAGCATGTGCATCACCCAGTTCATGAAGAAGCGCCGGCATGATGGCCAGGTTGGTGCTGAGGACATGGACGGCTTCCAGGCAGACACGGAAGAGGAAGAG------------------GAGGAGGAGGACGGTGATGGTGATTGTGTGCTCATGGATGCCCTGGACGCTGGGGAA---GTCCAGGCCCCATGTGGAACCACTTCCAGAACTGGGGTTGCATTGGGAATGGACACCAGCAAGAGCCCCCTGCCCTCAAGCCCACTCACCACCTCC---
>tarSyr2
-------------------------------------------------------CCATGGACTGCAAAGACAAACCAGCTTTTCCTGTGAAGAAGTTGATACAAGCCCGTCTGCCATTCAAGCGCCTGAATCTCATCCCAAAGGAAAAAGCCGATGATGGGTCAGATGACGGGAGAAGCTGCCAGGGTGCTTCTGTGCCCAGGAAAGTCCCTGATTTAGAAACC------TCTTTGGATGCCTTGCAGAATGACTGTCATATG---------GGTTCTGACATAGACTTTAGACCAAAACTCGTCAATGGGAAGGGTCCCTTAGACAACTTTTTAGAAAACAGAATCAAAACC---AGTATTGACCAGAGCACAGTTATCATTGATTTGACAGAGGACTCAGATGATGAACCGGACAGTCCTGAGGACCACAATAAACTGAGTTCTGAAGCC---TCTCCTTCC---AGGGAAGCTGTCAACGGGGTCAGAGAAGAAGCTGGAGATCAC------------------------CAGGGG---CTGTCAGAGGCCACTCAGGACGAC---AAGTTGGCA---TTTCCGGAGGAGACCCTTTCAGCCAGTCCTTGCAAAGCAGAGGAG---GGG---GAT------GGCTTTGGTGGCTCAGTGAGCAGTGGCGGCTCCCAGGAGTGCTCCCCACAGAGCTGCCCGGAACTCACAGGTGGGCCTCGAACGTGCTCAGAGCAG---GGGCCAGATGGCTGGAGTGAGGTCGGAGGCATCCTGTTCAAG---GGGAAGGTGCCCGTGGTGGTCTTGCAGGATATCTTGGCCGTGCCTCCTCCCCAAACCACGACTCCCCCAGCGACGCCTGGAGACAAGAGTGTGACCTCCGAGAGCGAGGTGCCTGAGTCGTGCCCTGAAGAAGACTCTGTCCTCAGCCACTCTTCCCTG------AGCTCACCCTCTCCCACC---AGCTCGCCTGATGGGCCTTCTGCTCCCAGAAAGCAGCCTAGCGACGTCAGCCCCCTCCCTGCCCCCATGCCCGTCCGCAGGATGACTAAGAAACTCGTCAAAGGTTCTACAGAGAAGAACCAGCTCAGACTGCAAAGAGACCAGGAGCGGCTGGGCAAGCAGCTCAAGTTACAAGCAGAAAGAGAAGAGAAAGAGAAGTTGAAAAAGGAGGCCAAGCGGGCCAAGGAGGAGGCCAGGAAGAGGAAGGAGGAAGAGCGGGAGCTGAAGGAGAAGGAGCGGCGGGAGAAGCGGGAGAAGGACGAGAAGGAGAAGGCGGAGAAGCAGCGGCGAAAGGAGGAACGGCGGAAGGAGAGGCAGGAGGCTCTGGAGGCCAAACTTGAGGAGAAGAGGAAGAAGGAGGAGGAGAAGCGGCTGAGAGAGGAGGAGAAGCGC---------------------ATTAAAGCCGAGAAGGCCGAGATCACACGGTTCTTCCAGAAACCAAAGACACCACAGGCCCCCAAGACCCTGGCCGGCTCCTGTGGGAAGTTTGCACCCTTTGAAATTAAAGAACACATGGTTCTCGCCCCTCAATGTCGGGCTGCCTTTGACCAAGACCTCTGTGATCAACTTGACCAGCTCCTCCAGCAGCAGAGTGGGGACTTCTCCTTCCTGAAAGATCTGAAAGGCCGACGGCCCCTCAGGTCCGGCCCTACCCAAGTTTCCAACCGGAACGCGGACATTTTTAGCAGTGACGTGGTG---ATCATGGCGCACGGGAAGGTCGCCAGCGTGCCCGACAGGAGGAAGCTCGGCAGGATGAAGCTCCTGCAGTTCTCAGAGAACCACCGCCCAGCCTACTGGGGCACGTGGAACAAGAGGACCACAGTCATCCGCCCCAGGGACCCCTGGGCCCAGGACAAGAAGCTCCTGGACTACGAAGTGGACAGTGATGAGGAGTGGGAAGAGGAGGAGCCCGGGGAATCCCTGTCTCATAGTGAAGGGGATGAGGAGGACGAAGTGGGAGAGGACGAAGATGAGGACGACGGCTTTTTTGTGCCCCATGGGTACCTGTCTGAGGGTGAAGGCGTGACAGAGGAGTGTGCCGACCCGGAGAACCACAAGGTCCGCCAGAAGCTCAAGGCCAAGGAGTGGGATGAGTTTCTGGCCAAGGGGAAG---CGGCTCCGCGTCTTGCAGCCCGTGAAGATCGGCTGCGTGTGGGCCGCTGCCGGGGCCTGCGCCGGGGCCTGCGCCGGGGCCGAGCTCAAGGTCCTGCAGCAGTTCGCAGCCTGCCTGCTGGAGCCCGTGCCCGCCGAGGAGGAGCCGGCGCCCAAGGCCTCCAAG---------CGGGAGAAGAGGGACCAGCAGATCCTGGCCCAGCTGCTGCCTCTGCTGCACGGCAACGTGAACGGGAGCAAGGCCATCATCCGGGAGTTCCAGGAGCACTGCCGCCGAGGACTGCTCCGC---AGGGATGCCGGC---------------------AGCCCCCCAGGCCCGGCCTGCTCCCGGCCGCAGACCCCCCCGGCC---GGCGAGGACGCTGCCGTGCCCTCCAAGGCCCGCCTCAAGCGGCTCATCTCCGAGAACTCCGTGTACGAGAAGCGGCCCGACTTCAGGATGTGCTGGTACGTCCACCCCCAGGTGCTGCAGAGCTTCGACCAGGAGCACCTGCCCGTGCCCTGCCAGTGGAGCTACGTCACCATGGTGCCC------------------------------------------GCGGCCCCC---------CGCGAGGACAGCAGCGGCACG------------CCCGCTGCGGTG------CCCAGCCAG---------------------------------------------------------------------------------------------------------------------------GCTGAGGACATGGACGGCTTCCAGGCGGACACGGAGGAGGAGGAA------------------GAGGAG---------GACGGCGACTGCATCATCATGGACATCCCAGATGCTGGGGAC---GCCCAGGCCCCGTGCGGTCCCGCTTCCGGAGCCGGGGCAGCAGTGGGAGTGGACACCAGCGAGAGCCCCCCACCGGCAAGTCCGCCACGCACCTCCT--
>dasNov3
---ATGCTGGAGGAGCTGGGGTGCGGGGCGCCGGGCGCCAGGGGAGCGGCCGCAGCCATGGATTGCAAAGACAGACAAGCTTTTCCAGTCAAGAAGTTAAAACAAGCCCGTCTGCCTTTCAAGCGCTTGAATCTTGCCCCAAAGGAGAAAACTGACGACAGTTTGGATGATGTGAAAAGTTCTCAGAGTTCTTCTGTACAAAATAAAGTCCCCGATTTAGAAATC------AGTTTGGACAACTTGGAGAACGACTGTCATTTG---------GGTTCTGATGTAGAATTTAGACCCAAACTTGTGAATGGAAAGGGTCCCTTAGATAATTTTTTAAGAACACGAGTCAGAGCC---AATATTAGCAAGACCGCAGTCATAATTGATTTGACTGAGGACTCCAGTGACCAACCGGGAAGTACCATGGACCACAATGAACTAATTTCCGGAGTC---TCTCCCTCC---AGGGAGGCTATTAATGGGGTCAGAGAAGAAGACGAGGATCAG------------------------AGGGGT---CTTTTGGAGGCCCATCAGAACAACAGCAAGTTGGCA---TTTCCAGAAGAGACCCTTTCAGACATTCCATGCCAGACAGAGGAG---ACA---GCT------GGCTCTGGAGGCACCGAGAGGAGTGGAGACTTGCAGAAAGGCTTGCCGGAAAGCTGCCCCGGACTGACAGGTGGTCAGCGAACTGACTCCGAGCAG---GGACGGGACGGGTGGAATGACGCTGGGGGCATCCTGGTTAAG---GGGAAGGTGCCCGTAGTGGTCTTGCGGGATATTCTGGCCCTGAGACCGCCAAGAGCCCAGTCTCCTCAAACAACGTCTTTAGAGAAGAGCGTGACCTCAGAGGGTGAGGTGCCGGAGTCCTGTCCCGAAGAAGACTCTGTTCTTAGCCCTTTGTCTCTG------AGCACTTCCTCGCCTACC---AGTTCTCCTGAGGGACAGTCTGCTCCCGAAAAGCAGCACAGCAGTGTCAGCCCCTTTCCTACCTCCACACCCATTCACAGGATAACTAAGAAAGTCGTCAAAGGTTCTACAGAGAAGAACAAGTTGAAACTTCAAAGAGAGAAAGAGCGTTTGGGCAAACAATTAAAGTTACAAGCAGAAAAAGAAGTAAAGGAGAAGCTCAAAGAAGAGGCCAAACGGGCCAAGGAAGAGGCCAAAAGGAAGAAAGAAGAAGAGAAGGAACTGAAAGAAAAGGAAAGGCGAGAGAAAAGGGAGAAAGATGAAAAGGAGAAGGCCGAGAAGCAGAGGCTAAAGGAGGAGAGGCGCAAGGAGAGACAGGAAGCTTTGGAGGCTAAACTAGAGGAGAAAAGGAAAAAAGAAGAGGAGAAACGGTTAAAAGAAGAAGAAAAGCGC---------------------ATTAAAGCGGAGAAGGCTGAAATCACCAGGTTCTTTCAGAAACCAAAGACGCCACAAGCCCCCAAGACCCTGGCCGGCTCCTGTGGGAAGTTTGCCCCTTTTGAAATTAAAGAGCACATGGTTCTCGCCCCCCTTTGCCGGGTTGCCTTTGATCAAGACCTCTGCGATCAGCTCGACCAGCTCCTCCAGCAGCAGAGTGGCCGATTTTCCTTCCTCAACAACCTGAAAGGCCGACAGCCTCTCAGATCTGGACCCACCATTGTTTGTAACCAGAATGCGGGCATTTTTAGCAGTGACGTTGTG---ATCGTGGAGAGCAGCAAAGCAGATGGTGTTCCTGAAAGGAAGAAGTTTGGCAGGATGAAGCTCCTGCAGTTCTCCGAGAACCACCGGCCGGCGTACTGGGGAACGTGGAATAAGAGGACCACCGCCATCCGACCGAAGAACCCCTGGGCCCAAGACAGGACGCTCCTTGACTACGAGGTCGACAGTGATGAGGAGTGGGAAGAAGAGGAGCCAGGAGAATCCCTGTCCCACAGTGAAGGGGATGATGATGATGACGTGGGAGAAGACGAAGATGAGGATGATGGTTTTTTTGTGCCCCATGGGTACCTGTCTGAGGACGAAGGAGTGACCGAGGAGTGTGCCGACCCCGAGAACTACAAGGTTCGCCAGAAGCTGAAAGCCAAGGAGTGGGACGAGTTTTTAGCCAAGGGGAAG---AGGTTTCGCGTCCTCCAGCCCCTGAAGATCGGCTGCGTGTGGGCGGCGGCGAAGGACAGC---------TGCGCCAGCGGTGACCTGAAGGTGCTGCAGCAGTTCAGCAAGTGCCTCCTGGCCCCGGTCCCCTCTGAGGAGGAGCCGACGCCCAAGGCCTCGAAG---------AGAGAGAAGAAGGACCAGCAGATCTTGGCCCAGCTGCTCCCCCTGCTGCACGGGAACGTGAACGGGAGCAAAGTGATCATCCGGGAGTTCCAGGAGTGCTGCCGCCAAGGGCTGCTCCGC---AAGGACGCCGGCAGCCCCGCGAGCAGTTCCGCCAGCCCCCCCAGCCCCAGCTCCTCCCGCCCGCAGACTCCCACTGCC---AGCGAGGACGCCGCCGTCCCCTCCAAAGCCAGGCTGAAGCGGATTATTTCTGAGAACTCGGTGTACGAGAAGAGGCCTGACTTCAGGATGTGCTGGTACGTCCACCCGCAGGTGCTGAGGAGCTTTGACCAGGAGCACCTGCCCGTGCCGTGCCAGTGGAGCTACGTCACCACGCCGCCC------------------------------------------TCGGCCACC---------AGAGAGGACAGTGGCAGCATC------------CCTGCCGTGGGG------CCCGGGCAGATGACACCT---------------------------------GTCTCGCTGAAGAGGAAGTCTGCAGGCACCATGTGCATCACCCAGTTCATGAAGAAGCGGAGGCACGAGGGCCAGGTTGGAGCTGGGGACATGGACGGCTTCCAGGCGGACACGGAGGAGGAGGAG------------------GAAGAG---------GAGGGCGAGTGCCCGAGCATGGATATCCCGGACGCTGGGGAG---GCCCAGGCCCCCTGTGGAGCCACTGCAGAGGCTGAGGGCTTGGCGGCCATGGACACCAGCGAGGGCGCCCTGCCCGCCAGCGCGCTCGGCCCCTCC---
>oryAfe1
---ATGCTAGAGGAGCCGGAGTGTGGGGCGCCGGGCGCCAGGGGAGCCGCCGCAGCCATGGATTGCAAAGACAGACCAGCATTTCCAGTCAAGAAGTTAATACAAGCTCGCTTGCCTTTCAAGCGCCTGAGTCTTGTCCCCAAGGAGAAGGCTGACGGTGGCTCAGACGATGTGAGAAGCTCTCAGAGTGCTTCTGTGCCAAGTAAAGCCCCTGACTTGGAGACC------TCTTTGGATAACTTGGAGAATGACTGCCATGCT---------GGTTCAGATGCTGAATTTAGACCAAAACTTGTAAATGGGAAGGGTCCCTTAGATAACTTTTTAAGAGCCAGAAGTGACACT---------GGTGAGACTATGGTCCTGATCGACCTGACAGAGGACTCAAATGACCAGCTGGGCAGCCCTGTGGACCACATTCAGTGCCACTCTGAAGCC---TCTCCCTCC---AGAGAGGCTGTAAAT---GTCGGAGAGAAAAACAAAGGTCAG------------------------AGGGGC---CTGCCGAAGGCCAGTCAGGACGAC---ATGTTGGCA---TCTCCAGAAGAGACCCTTCCCAGCCTTCTGTGCCACACAGAGGAA---AAC---AGT------GGCTCAGGAGACGCAGAGAGACATGGAGATGTGCAGAAAGGCTCACTGCAAGGCTGCTTTGAACTTACTGGTGGTCAGAGAACATGCTTCCAAAGG---GAACAGCTGGGGTGGAGCAAGGCGAGGGACATCCTGTTCAAA---GGGAAGGTACCTGTGGTGGTCTTGCAGGACATCCTGGCAGTGAAACCT---CAGGCCAAGTGTCCCCAGACAGCACCATTGGACGAGAGTATGGCCTGGGAGAGTGAGGGGTTGGGCTCATGCCCCGAAGAAGACTCTATCCTCAGCCACTCGTCCCTG------AGCTCATCTTCATCTATC---AGTTCACCTGAGGGACAGTCTGCTCCCAGAAAACAGCGTGGTAGCATCAGCCCCTTACCTGCCTCCGCACCTACCTGCAGAATAACTAAGAAATGCATCAAAAGTTCTACAGAGAAGAACCAGATAAGACTGCAAAGAGACAAAGACCGCTTGGGCAAGCAACTGAGGTTACAAGCAGAAAAGGAAGAAAAGGAGAAATTGAAAGAGGAGGCCAAACGAGCCAAGGAAGAGGCCAAAAAGAAGAAAGAAGAAGAGAAAGAGCTGAAAGAGAAGGAAAGACGGGAGAAAAGGGAAAAAGATGAGAAGGAGAAGGCAGAGAAGCAGAGGCGCAAGGAGGAGAGGCGCAAGGAGAGGCGCGAGGCACTCGAGGCTAAACTTGAGGAGAAAAGGAAAAAAGAGGAGGAGAAACGGTTAAAAGAAGAAGAAAAGCGC---------------------ATTAAAGCCGAGAAGGCCGAGATCACCAGGTTCTTCCAGAAGCCAAAGATTCCACAAGCCCCCAAGACCCTGGCTGGCTCTTGTGGCAAGTTTGCCCCGTTTGAGATTAAAGAGCACATGGTTCTTGCGCCGCTGTGCCGGATGGCCTTCGATCAGGACCTCTGTGACCAGTTAGACCAGCTCCTCCAGCAGCAGAGTGGCAGCTTCTCCTTCCTGCAAGATCTGAGGGGTCGGCGGCCCCTCAGATCCGAGCCTACTGTTGTTTGTAACCGGAACACGGGCGCCTTCAACAGCGATGTGGTG---ATTGTGGAGAGTGGCGAAGCAGATGGTGTTCCCGAGAGGAAACAGTTTGGCAGGATGAAGCTCCTACAGTTTTCCGAGAACCATCGGCCAGCATACTGGGGCACGTGGAATAAGAAGACGACAGTCATCCATCCGAGAAACCCCTGGGCTCAGGACAGGAAGCTCCTCGACTACGAGGTGGACAGTGACGACGAGTGGGAAGAGGAGGAGCCAGGGGAGTCCCTTTCCCACAGTGAAGGGGACGATGATGATGAAGTGGGAGAGGATGAAGATGAAGACGATGGCTTTTTTGTGCCCCACGGGTACCTATCTGAGGATGAAGGTGTTACTGAGGAGTGTGCTGACCCCGAGAACCACAAAGTTCGCCAGAAGCTGAAGGCCAAGGAGTGGGACGAGTTTCTAGCCAAGGGGAAG---CGGTTCCGGGTCCTCCAGCCAGTGAAGATCGGCTGCGTCTGGGCAGCTCAGAGGGATGGC---------TGTAGTGTTGCTGACTTCAAGGTGCTGCAGCAGTTCACGGTGTGCCTCCTGGACACAGTGCCCCCGGAGGAGGAGCAGACACCCAAGGCCTCCAAG---------AGGGAGAAGAGAGACCACCAGATCCTGGCCCACCTGCTCCCCCTGCTGCATGGCAACGTGAATGGGAGCAAGGTGATCATCCGAGAGTTTCAGGAGTGCTGCCGCCAAGGCCTGCTCGGC---AGGGACGCTAGCAGCCCCGAGCGCAGCTCCGCCAGCCCCCCGAGCCCCGGCTCCTCCCGCCCACAGACGCCCACCGCT---GGTGAGGACACTGCGGTCCCCTCCAAGGCCAGGCTCAAGCGGATCATCTCCGAGAACTCAGTGTACGAGAAGCGGCCCGACTTCAGGATGTGCTGGTACGTCCATCCGCAGGTGCTCAAGAGCTTCGACCAGGAGCACCTGCCTGTGCCCTGCCAGTGGAGCTATGTGACCGCAGTGCCT------------------------------------------TCAGCCGCC---------CGGGAGGACGGTGGCGGCTGC------------CCCACGGTGGTG------CCCAGCCCAGCCACGCCG---------------------------------CTCTCCACGAAGAGGAAGTCGGCAGGCAGCATGTGCATCACGCAGTTCATGAAGAAGCGCAGGCACGACGGGCAGGTTGGAGCCGGGGACATGGATGGCTTCCAGGCGGACACAGAGGAGGAGGAG------------------GAAGAG---------GATGGTGACTGTATCATGGTGGACATCCCAGATGTGGAGGAG---CCCCAGGCCCGGTGTGGCACCCCGTCGGGAGCTGTGGGGTCAGTGGGTGTGGACACCTGTGAGGGCCCCCTGCCTGTGAGCAGGCTCCTCCTGTCA---
>HLphyDis3
---ATGCTGGAGGAGCCGGAGTGCGGGGCACCGGGCGCCAGGGGAGCGGCCACAGCAATGGATTGCAAAGACAGACCAGCTTTTCCAGTAAAGAAGTTAATACAAGCTCGTCTGCCCTTCAAGCGCCTGAATCTTGCCCCAAAGGAGAAAACCAAGGACGGGTCAGACAACACAAGAAGCTCTCCAAGTGCTCCTGCACAAAGTCAAGTCTCTGATGTAGAAGTC------TCTTTGGACAACTTGGAGAATGATTTTCATATG---------GGTTCTGACATAGATTTTAGTCCAAAACTTGTCAATGAGAAGGGTCCCTTAGATAACTTTTTAGGAAGTAAAGTGGAAACA---AATATTGGCAAGACCACAGTC---ATCGATTTGACAGAGGACTCCAGTGACCAACCAAAGGACATTGTGGCCTACAGTAAACTGAATTCTGCAGCC---TATCCCTCCTTGAAGGAGGCTGTAAATGGGGTCAGAGAAGCCGAAGGT------------------------------GAGGGGCTGCTGCCGAAGGTTAGTCAGAAGGAC---GAGCTGGCA---TTTCCTGAGGAGACTCTTTTAGCCATTCCATACAAAACAGAGGAGGAGGGT---GCT------GGCTCAGGGGACACAGAGAGGAGCAGAGACAGGCAGAAA---GCACCTCAGAGCTGCCCCACATTGACAGATGGTCTGAGAATATGCTCAGAGCAG---GACCAGGATGGTTGGAGTGAAGCCGGGGACATCTTGTTCAAA---AGGAAGGTGCCCGTGGTGGTCTTGCAGGATATCCTGGGTATGAAACCT---GCAGCTGAGTCTCCA---TCGACCCCTCTGGACCAGGGCATGCCCTCTGAGAGTGAGATGCTGGACTCTGGTCCCGAAGAAGATTCTGTCCTCAGCCATTCGTCCCTG------AGCTCTTCCTCTCCTACC---AGCTCACCTGAGGGGTGGTCTGCTTCTGAAAATCAGCACAGCAGCCCTAGTCCCTTCCCAACCCCCACCTCTGTCCGCAGAATAACTAAGAACTTGGTCAAAGGTTCTGCTGAGAAGAACAAGATGAAACTACAAAGAGATAAGGAACGTTTAAGCAAGCAGCTGAAGTTACGGGCCAAAAAAGAGGAAAAGGAGAAGCAGAAAGAGGAGGCCAAACGGGTCAAAGAAGAAGCCAGAAAGAAGAGGGAGGAAGAGAAGGAGATGAAGGAGAAGGAGAGGCGTGAGAAAAGGGAGAAGGAAGAAAAGGAGAAGGCAGAGAAGCAGCGACTCAAGGAGGAGCGGCGCAAGGAGCGACAGGAGGCCCTGGAGGCAAAGCTGGAGGAGAAGAGGAAAAAGGAAGAGGAGAAACGGTTGAGAGAAGAGGAAAAGCGC---------------------ATTAAAGCAGAAAAAGCCGAAATCACAAGATTCTTCCAGAAACCAAAGACTCCACAGGCCCCCAAGACCCTGGCTGGCTCCTGCGGGAAGTTTGCCCCTTTTGAAATTAAAGAGAACATGGTCCTTGCCCCTCGTTGTCGGATTGCCTTTGACCAAGACCTCTGTGATCAGTTAGACCAGCTCCTGCAGCAGCAAAGCGACAACTTCTCCTTCCTGAAAGATCTAAAAGGCCGGCAGCCTCTCAGGTCTGGACCCACTGTGGTTTCTAACCGGAATGCAGAGTTTTTAAACAGTGATGTGGTG---ATCGTGGAGAGCAGCAAAGTAGATGGCGTTCCTGAAAGGAAGAAGTTTGGCAGGATGAAGCTCTTACAGTTTTCTGAGAATCACCGACCAGCATATTGGGGAACGTGGAATAAGAGGACGACGGTCATCCATCCAAGGGACCCCTGGGCCCAAGACAGGAAGCTCCTGGACTATGAGGTAGACAGCGATGAAGAGTGGGAAGAGGAAGAGCCGGGAGAATCTCTCTCTCACAGTGAAGGGGATGATGATGATGAAGTAGGAGATGATGAAGATGAGGATGATGGGTTTTTTGTGCCCCATGGGTACCTGTCTGAGGATGAGGGAGTAACTGAGGAATGTGCCGACCCCGAAAACCACAAGGTCCGCCAGAAGCTGAAGGCCAAGGAATGGGATGAGTTTTTAGCCAAGGGAAAG---CGGTTCCGCGTGCTCCAGCCCGTGAAGATTGGCTGCATCTGGGCAGCAGACAAGGATGAC---------------AGCGCCGACCTGAAGGTGCTAGAGCAGTTCACGGCGTGCCTTCTAGAGACAGTTCCCTCCGAGGAGGAGCAGACGCCCAAGGCCTCCAAG---------AGAGAGAAGAGGGACCAGCACATCTTGGCCCAGTTGCTTCCGCTGCTGCACGGGAACGTGAATGGAAGCAAAGTCATCATCCGGGAATTCCAAGAGTGCTGCCGCCAAGGACTGCTCAGC---AAGGACACCAACAGTCCTGAGAACAGCTCCGCCAGCCCTCCGAGCCCTGGCTCTTCCCGCCCACAGACCCCCACCACC---AGTGAGGACAACACTGTCCCCTCCAAGGCCAGGCTCAAGCGGATTATTTCCGAGAACTCAGTGTATGAGAAGAGGCCCGATTTCAGAATGTGCTGGTACGTCCACCCGCAGGTGCTGAAGAGCTTTGATCAGGAGCATCTGCCCGTACCGTGCCAGTGGAATTATGTCACCATGGTGCCC------------------------------------------TCGGCCACC---------AGGGAGGACAGTGGCACTGTC------------CCGGCTGCAGGG------CCCAGCCAGGGGACGCCC---------------------------------GTCTCGCTGAAGAGGAAGTCAGCGGGCAGCATGTGCATCACCCAGTTCATGAAGAAGCGCAGGCATGACGGGCAGGTAGGAGCTGGGGACCTGGATGGCTTCCAGGCAGACACAGAGGAAGAGGAG------------------GAAGAA---------GATGGCGACTGTATAATGATGGACATCTCAGATGTTGCTGAAGAGGTCCAGGACCCATGTGGAACCACTCCTGGAGCTGGAAGGCCTGAGGGAATGGACACCAGTGAGAGCCCCACGCCCTCCAGCTCACTTGGCCCCTCC---
>HLmyoMyo6
---ATGTTGGAGGAGCCGGAGTGCGGGGCTCCGGGCGCCAGGGGAGCGGCCGCAGTAATGGATTGCAAAGACAGACCAGCTTTTCCAGTCAAGAAGTTAATACAAGCTCGTCTGCCCTTCAAGCGCCTGAATCTTGCCCCAAAGGAGAAAACCGAGGACGGAGCGGACAGCACAGGAAGCTCTCCCAGTGCTCCTGCACAAAGTCAAGTTCCCGATGTGGAAACC------TCTTTGGACAACTTGGAGAACAGTTTTCATATG---------GGTTCTGACATAGATTTTAGACCAAAACTTGTCAATGGGAAGGGTCCCTTAGATAACTTTTTAAAAAGTAGAGTAAAAACC---AGTATTGGCGAGACCGCAGTCATCATTGATTTGACAGAGGACTCAAGTGACCAACCAGACAACATTTCAGCCTACAATAAACTAAATTCTGCAGCC---TGTCCCTCCTTGGAGGAGGCTGTAAATAGGGTCAGAGAAGAAGCTGGAGATGAG------------------------GGGGGG---CTGCCAAAGGCTAGTCAGAAGGAC---GAGCTAACA---TTTTCTGAAGAGACCCTTTTAGACATTCCATGCAAAACAAAGGAGGAGGGT---GCT------GGCTCAGGGGGCACAGAGAGGAGAGGAGACGCACAGGAA---ACAACTCAGAGCTGCCCCAAGTTGACAGATGGTCCAAGAACGTGCTCAGAGAAG---GACCAGGACAGTTGGAGCGAAGCTGGAGGCATCTTGTTCAAA---GGGAAGGTGCCCGTGGTGCTCTTGGAGGATATCCTGGGTATAAAACCT---GGAGCCAAGTCTCCA---ACCATCCCTCTGGACCGGGACACGCCCTCCCGGAGGGAAGTGCTAGAGTCTAGCCACGGAGAAGACTCTGTTCTCAGCCATTCCTCCCTG------AGTTCTTCCTCTCCTACC---AGCTCACCTGAAGGGCGGTGTGCTTCTGAAAATCAGCAC---AGTCCCAGTACCTTCCCCACCCTCACACCTGTCCACAGAATAACTAAGAAATTGGTCAAAGGTTCTGCTGAGAAGAACAAGATGAGACTACAAAGAGATAAGGAGCGTTTGGGCAAGCAGCTGAAGTTACAGGCCGAAAAAGAGGAAAAGGAGAAGCTAAAAGAGGAGGCCAAGCGTGCCAAGGAAGAAGCCAGGAGGAGGAGAGAGGAGGAGAAAGAGCTGAAGGAGAAGGAGAGGCGCGAAAAAAGGGAGAAGGAAGAAAAGGAGAAGGCGGAGAAGCAGCGACTCAAGGAGGAGCGGCGTAAGGAGCGGCAGGAGGCCCTGGAGGCTAAGCTGGAGGAGAAGAGGAAAAAGGAAGAGGAGAAACGGCTGAAAGAGGAAGAAAAGCGC---------------------ATTAAAGCAGAGAAAGCCGAAATCACGAGGTTCTTCCAGAAACCAAAGACTCCACAGACCCCCAAGACGCTGGCCGGCTCCTGTGGGAAGTTTGCCCCTTTTGAAATTAAAGAGAACATGGTCCTCGCCCCTCTTTGTCGGACCACCTTTGACCAAGACCTCTGTGATCAGTTAGACCAGCTCCTGCAGCAACAGAGTGGCGATTTCTCCTTCCTAAAAGATCTAAAAGGCCGGCGGCCCCTCAGGTCTGGACCCACCGTGGATTCTAACCGGAATGCGGACATTTTTAACAGTGATGTGGTG---ATAGTGGAAAGCAGCAAAGTAGATGGCATTCCTGAAAGGAAGAAGTTTGGCAGGATGAAGCTCCTGCAGTTTTCTGAGAATCACCGACCAGCATATTGGGGGACATGGAATAAGACGACGACGGTCATCCATCCAAGGGACCCCTGGGCCCAAGACAGGAAGCTCCTGGACTATGAGGTGGACAGTGATGATGAGTGGGAAGAGGAGGAGCCAGGAGAGTCACTCTCTCACAGTGAAGGGGATGATGATGATGAAGTA---GAAGACGAAGATGAGGATGACGGTTTTTTCGTACCTCATGGATACCTGTCTGAGGATGAGGGAGTAACTGAGGAGTGTGCCGACCCCGAGAACCACAAGGTCCGCCAGAAGCTGAAGGCCAAGGAATGGGACGAGTTTTTAGCCAAGGGAAAG---CGGTTCCGTGTGCTCCAGCCCGTGAAGATTGGCTGCATCTGGGCGGCAGACAAGGATGGC---------------AGCGCTGACTTGAAGGTGCTAGAGCAGTTCACGGCATGCCTTCTAGAGACGGTTCTCCCCGAGGAGGAGCAGACACCTAAGGCCTCCAAG---------AAAAAGAAGAGGGACCAGCACATCTTGGCCCAGTTGCTCCCGCTGCTACACGGGAATGTGAATGGAAGCAAAGTGATCATCCGGGAATTCCAGGAATGCTGCCGCCAAGGACTGCTTGGC---AAGGACACTAGCAGTCTTGAGAGCAGCTCCGCCAGCCCTCCGAGCCCTGGCTCTTCCCGCCCGCAGACCCCCACCACC---AGCGAGGACAATGCCGTCCCCTCCAAGGCCAGGCTCAAGCGTATTATTTCCGAGAACTCGGTGTACGAGAAGAGGCCTGATTTCAGGATGTGCTGGTACGTCCACTCACAGGTGCTGAAGAGCTTTGATCAGGAGCACCTGCCTGTGCCGTGCCAGTGGAGTTATGTCACTATGGTGCCC------------------------------------------TCAGCCACC---------AGGGAGGACAGTGGCAGCATC------------CCCACCCCAGGG------CCCAGCCAGGGGACACCC---------------------------------ATCTCGCTAAAGAGGAAGTCAGCAGGAAGCATGTGCATCACTCAGTTCATGAAGAAGCGCAGGCATGATGGGCAGGTCGGAGCTGGGGATCTGGATGGCTTCCAGGCAGACACGGAGGAGGAGGAG------------------GAAGAG---------GATGGTGATTGTGTGGTGATGGACATCTCGGATATTGCTGAG---GTCCAGGACCCTTGTGTAACCACTCCCAGTGCTGGAAGGCCTGTAGGAATGGACACCAGCGAGAGCCCCATGCCCTCCAACTCACTCAGCCCCTCC---
>HLmolMol2
---ATGATGGAAGAGCCAGACTGCGGGGCTCAGGGCGCCAGGGGAGCGGCCTCAGCAATGGATTGCAAAGACAGACCAGCTTTTCCAGTCAAGAAGTTAATACAAGCTCGACTTCCCTTCAAGCGCCTGAATCTTGCCCCAAAGGGGAAAACTGAGAATGAGTCGGACAACACAAATAGTTCTCCAAGTGCTCCTGCGCAAAGTCAAGTCCCTGATATGGAAACC------TCTTTGGACAATTTGGAAAACAGTTTTCATTTG---------GGTTCTGACATAGATTTTAGGCCAAAACTTGTCAATGGGAAGGGTCCCTTAGATAACTTTTTAAGAAGTAGAGTTGAAACC---AATATTGGAGAGACCACAGTCATCATTGATTTGACAGAGGACTCGAGTGACCAACCAGATGACATTGTAGCCTATAGTAAACTAAATTCTGTAGCC---TGTACCTCCTTGGAGGAGGCTGTAAATAGGGTCAGAGAAGAAGCTGGAGATGAG---------------------------GGA---CTGCCGAAGGCTAGTCAGAAGGAC---AAGCTAGCA---TTTCCTGAAGAGACCCTTTTAGACATTCTGTGCAAAACAGAAGAGGAGGGT---ACT------GGCTCAGGGGGCACAGAGAGGAGTGGAGATGCACAAAAA---GCACCTCAGAGCTGCCCCAAGTTTACAGATGGTCTAAGAACTTGCTCAGAGAAG---GACCAGGACTGTTGGAGCGAAGCTGGGGGCATCTTGTTCAAA---GGGAAGGTGCCCGTGGTGGTCTTGCAGGATATTCTGGGCATAAAACCT---GGAGCCAAGTCTCCA---ACAACCCCTCTGGACCAGGGCATGCCCTCTCAGAGCATGATGCTGGAGTCTGGCCCGGAAGAAGACTCTGTCCTCAGCCATTCGTCCCTG------AGCTCTTCGTCTCCTACC---AGCTCACCTGAGGGGCAGTCTGCTTCTGAAAATAAACACAGCAGTCTCAGTCCCTTCCCC------ACCCCTGTCCGCAGAATAACTAAGAAATTGATCAAAGGTTCTGCTGAGAAGAACAAGATGAGACTACAAAGAGATAAGGAGCGTTTGGGCAAGCAGCTAAAGTTACGGGCTGAAAAAGAGGAAAAGGAGAAGCTGAAGGAGGAGGCCAAGCGGGCCAAAGAAGAAGCCAGAAAGAGGAGGGAGGAAGAGAAGGAGCTGAAGGAGAAGGAGAGGCGTGAAAAAAGGGAGAAGGAAGAAAAGGAGAAGGCAGAGAAGCAGCGGCTCAAGGAGGAGCGGCGTAAGGAGCGGCAGGAGGCCCTGGAGGCTAAGCTGGAGGAGAAGAGGAAAAAGGAAGAGGAGAAACGGTTGAGAGAAGAAGAAAAGCGC---------------------ATTAAAGCAGAGAAAGCAGAAATCACGAGGTTCTTCCAGAAACCAAAGACTCCACAGGCCCCCAAGACCCTTGCCGGCTCCTGTGGGAAGTTTGCCCCTTTTGAAATTAAAGAGAACATGGTCCTTGCCCCTCGCTGTCGGACCACCTTTGACCAAGACCTCTGTGATCAGTTAGACCAGCTCCTACAGCAACAGAGTGGTGACTTCTCCTTCCTGAAAGATCTAAAAGGTCGGCGGCCCCTCAGGTCCGGACCCACTGTGGTTTCTAACCGGAATGAGGACATTTTTAACAGTGACATGGTG---ATTGTGGAAAGCAGCAAAGCAGATGGTGTTCCTGAGAGGAAGAGGTTTGGTAGGATGAAGCTCCTGCAGTTTTCTGAGAATCACCGACCAGCATATTGGGGGACGTGGAATAAGACAACAACAGTCATCCATCCAAGGGACCCCTGGGCCCAAGACAGGAAGCTCCTGGACTACGAGGTGGACAGTGATGATGAATGGGAAGAGGAGGAGCCAGGAGAGTCTCTGTCTCACAGTGAAGGGGATGATGACGATGAAGTAGGAGAAGATGAAGATGATGATGATGGTTTTTTTGTGCCCCATGGGTACCTATCTGAGGATGAGGGAGTGACTGAGGAGTGTGCCGACCCCGAGAACCACAAGGTCCGCCAGAAGCTGAAGGCCAAGGAGTGGGATGAGTTTTTAGCCAAGGGAAAG---CGGTTCCGGGTGCTCCAGCCCGTGAAGATCGGCTGCGTCTGGGCGGCAGACAGGGATGGC---------------AGCGCCGACCTGAAGGTGTTAGAGCAGTTCACGGCATGCCTTCTAGAGACAGTCCTCTCCGAGGAGGAACAGACACCCAAGGCCTCGAAG---------AGAAAGAAGAGGGACCAGCACATCTTGGCCCAGTTGCTCCCGCTGCTGCATGGGAATGTGAACGGAAGCAAAGTGATCATCCGGGAATTCCAGGAGTGCTGCCGCCAAGGACTGCTCAGC---AAGGACACTAGCAGTCCTGAGAGCAGCTCCGCCAGCCCTCCAAGCCCAGGCTCTTCCCGCCCACAAACCCCCACCACC---GGCGAGGACAATGCTGTCCCCTCCAAGGCCAGGCTCAAGCGTATTATTTCCGAGAACTCAGTGTATGAGAAGAGACCTGATTTCAGGATGTGCTGGTATGTCCACTCGCAAGTGCTGAAGAGCTTTGATCAGGAGCACCTGCCTGTGCCCTGCCAGTGGAGTTACATCACCATGGTCCCT------------------------------------------TCAGCCACC---------AAGGAGGACAGTGGCAGCGTC------------CCCGCTGCAGGC------CCCAGCCAGGGAACACCC---------------------------------ATCTCCCTGAAGAGGAAGTCAGCAGGAAGCATGTGCATCACCCAGTTTATGAAGAAGCGCAGGCATGATGGGCAGGTTGGAGCTGAGGACCTGGATGGCTTCCAGGCAGACACAGAGGAAGAGGAA------------------GAAGAG---------GATGGTGATTGTGTGATGATGGATATCTCGGATGTTGCTGAG---GTCCAGGACCCGTGTGGATCCACTCCTGAAGCTGGAAGGCCTATGGGAATGGACGCAAGCAAGAACTCCACACCCTGCAGCTCACTCAGCCCCTCT---
>balAcu1
-------------------------------------------------------CCATGGATTGCAAAGACAGACCAGCTTTTCCAGTCAAGAAGTTAATACAAGCTCGTCTGCCGTTCAAGCGCCTGAATCTTGTCCCAAAGGAGAAGACCGATGACGGGTTGGACGACATGGGGGGCGCTCAGGGTGCTCCTGTGCAGGGTCACGTCCCTGATTTAGAGACC------TCTTTGGACCACTTGGAGGACAACTGTCACATG---------GGCTCCGACATAGATTTTAGGCCAAAACTTGTCAACGGGAAGGGCCCCTTAGATAACTTTTTAAGAAGTCAAGTCAAAACC---AGTATTGGCCAGACTGTGGCAATAATCGATTTGACGGAGGACTCGAGTGACCCACCGGATGGCACCATGGGCCACGATAAGCTAAATTCTGCAGCC---TCTCCCTCC---CAGGAGAATGTAAACAGGGTCACAGACGAAGCTGGAGATGAC------------------------AGGGGG---CTGCGAACGGTCAGTCAGAAGGAC---GAGCTGGCG---TTTCCCGAAGAGGCCCTTTCAGACCTCCCGTGCAAAACAGAGGCGGGGGGT---GCT------GACTCAGGGGGCGCGGAGAGGAGGGGACTCGCACAGAAGGGCTCGCCCCAGAGCTGCCCCGAGCTGACCGGTGGCCTGAGAACGTGCTCCGAGAAG---GACCAGGACGGCTGGAGCGGGGCCAGGAGCTTCCTGTTCAAG---GGGAAGGTGCCCGTGGTCGTCCTGCAGGATATCCTGGCTGCCACACCC---CGAGCCAAGTCTCCTCCTGCCACACCTCCGGGCCAGGCTGTGCCCTCCGAGAGCGAGGCGCTGGAGTCCAGCCCCGAAGAGGACTCTGTCCTGAGCCATTCGTCCCTG------AGCTCCTCCTCTCCCACC---AGCTCACCCGAGGGGCAGTCTGCGCCCGCCAAGCAGCACAGCAGCCCTAGCCCCCTCCCCGCCTCCACACCCGTCCGCAGAATAAGTAAGAAATTGGTCAAAGGCTCTGCAGAGAAGAACAAGATGAGACTGCAAAGAGATAAGGAGCGCCTGGGCAAGCAGCTGAAGCTCTGGGCAGAGAAGGAGGAGAAGGAGAAGCTGAGGGAGGAGGCCAAGGGGGCCAAGGAGGAGGCCAGAAAGAAGAGGGAGGAGGAGAAAGAGCTGAAGGAGAAGGAGCGGCGCGAGAAGCGGGAGAAGGACGAGAAGGAGAAGGCAGAGAAGCAGCGGCGCAAGGAGGAGCGGCGCAAGGAGCGCCAGGAGGCCCTGGAGGCTAAGCTGGAGGAGAAGCGGAAAAAGGAAGAGGAGAAGCGGTTGAGAGAAGAGGAAAAGCGC---------------------ATTAAAGCCGAGAAGGCGGAAATCACGAGGTTCTTTCAGAAACCAAAGACTCCACAGGCCCCCAAGACCCTGGCCGGCTCCTGTGGGAAGTTTGCCCCTTTTGAAATCAAAGAGCACATGGTCCTCGCCCCTCGCTGTCGGACCGCCTTCGACCAAGACCTCTGTGACCAGTTAGACCAGCTCCTCCGGCAGCAGAGCGGCGAATTCTCCTTCCTGAAAGATCTGAAAAGCCGGCGGCCCCTCAGGTCCGGACCCACCGTGGTTTGTAACCAGAACACAGACCTTTTTAACAGCGATGTGGTG---ATCGTGGAGAGCAGCAAAGTGGACGACGTCCCCGAAAGGAGGAGGTTTGGCAGGATGAAGCTGCTGCAATTTTCCGAGAACCACCGGCCAGCCTACTGGGGGACGTGGAACAGGAAGACGACGGTCATCCATCCGAGGGACCCCTGGGCCCAGGACCGGGACCTCCTGGACTACGAGGTGGACAGTGACGACGAGTGGGAGGAGGAGGAGCCGGGGGAGTCCCTCTCCCACAGCGAAGGGGACGACGATGATGAGGTGGGAGAGGATGAGGATGAGGACGATGGTTTCTTCGTGCCCCATGGGTACCTGTCTGAGGATGAAGGAGTAACCGAGGAGTGTGCCGACCCGGAGAACCACAAGTTTCGCCAGAAACTGAAGGCCAAGGAGTGGGACGAGTTTCTGGCCAAGGGGAAG---AGGTTCCGCATCCTCCAGCCCGTGACGATCGGCTGTGTCTGGGCGGCCGACAGGGACAGC---------------GGAGCTGACCTGAAGGTGCTGCAGCAGTTCACGGCCTGCCTGCTGGAGACCGTGCCCCCCGAGGAGGAGCAGACGCCCAAGGCCTCCAAG---------AGAGAGAAGAGGGACCAGCAGATCTTGGCCCAGCTGCTCCCGCTGCTGCACGGGAACGTGAATGGCAGCAAAGTGATCATCCGGGAGTTCCAGGAGTGCTGCCGCCGAGGACTGCTCAGC---AAGGACGCCGGCAGCCCTGAGCTCAGCGCCGCCAGCCCCCCGAGCCCTGGCCCTTCCCGCCCACAGACCCCCACCGCC---GGCGAGGACACCGCCGTCCCCTCCAAGGCCAGGCTCAAGCGGATTATTTCTGAGAACTCGGTGTATGAGAAGAGACCCGACTACAGGATGTGCTGGTACGTCCACCCACAGGTGCTAAAGAGCTTTGCCCAGGAGCACCTGCCCGTGCCCTGCCAGTGGAGTTACGTCACCACAGTGCCC------------------------------------------TCGGCCACC---------AGGGAGGACAGTGGCAGCGTC------------CCTGCCCCAGGG------CCCAGCCAGGGGACGCCT---------------------------------GTCTCGCTCAAGAGGAAGTCGGCGGGCAGCATGTGCATCACCCAGTTCATGAAGAAGCGCCGGCATGACGGGCAGGTCGGAGCTGGGGACCTGGACGGCTTCCAGGCGGACACAGAGGAGGAGGAG------------------GAGGAG---------GAAGGCGACTGTGTGATCATGGACATCTCGGATGTTGGGGAC---ATCCAGGCCCCATGTGGAACCACTTCTGGAGCTGGGGGGTCTGTGGGAGTGGACACCAGTGAGAGCCTCGTGGCCTCCAGCTCGCTCAGCCCCTCCT--
>susScr11
---ATGCTGGAGGAGCCGGAGTGCGGGGCGCCAGGCGCCCGGGGAGCCGCTGCAGCCATGGATTGCAAAGACAGACCAGCTTTTCCAGTCAAGAAGTTAATACAAGCCCGTCTGCCTTTCAAGCGCCTGAATCTTGTCCCAAAGGAGAAAACCGACTTCGGGTTGGACAATACCGGAGGTTCTCAGAGTGCTCCTGTGCAGAGTCAAGTCCCCGATTTAGAAACC------TCTTTGGAACACTTGGAGAACAACTGTCACATG---------GGTTCCGACATAGATTTTAGCCCAAAACTTGTCAATGGGAAGGGTCCCTTAGATAGCTTTTTAAGAAGTCAAGTTGAAACC---AGTGTTGACCAGAGCGTGGTCATAATCGATTTGTCGGAAGACTCAAGTGACCCACCAGACAGCACTGCGGGCCACAGTAAACTAAATTCTGCAGCC---TTTCCCTCT---CAGGAGAATGTAAATGGAGTCACAGAAGAAGCTGGAGATGAC------------------------AGGGGG---CTGCCAAAGGCCAGTCAGAAGGAC---AGGCTGGCA---TTTCCTGAAGAGGCCCTTTCAGCCATTCCTTGCGAAGCAGAGGAGAGGGAC---ATT------GACTCAGGGGGCGCAGAGAGGAGTGAACTCGTGCAGAAGGCCTCACCCCAGTGCTGCCCAGAGCTGCCAGGTGGTCTAAGAACACACTCCAAGAAG---GAACAGGATGGCTGGAGTGGAGCCGGGGGCATCCTCTTCAAA---GGGAAGGTGCCCGTGGTTGTCTTGCAGGACATCCTGGCCGACAAACTCCCA---GCCAAGTCTGCC---GAGACACCTCTGGGCCAGGGTGTGCCATCCGAGGGCGAGATGCTGGAGTCCAGCCCCGAGGAGGACTCTGTCCTGAGCCATTCGTCCCTG------AGCTCCTCCTCTCCTACC---AGCTCGCCTGAGGGGCAGTCTGCTCCCACAAAGCGC---AGCAGCCCCAGCCCCCTCCCCACCTCCACACCCATCCGCCGAATGAGTAAGAAATTGGTCAAAGGATCCGCGGAGAAGAACAAGATGAGACTTCAAAGAGATAAGGAACGTCTGGGCAAGCAGCTAAAGCTCCGGGCTGAGAAGGAAGAGAAGGAGAAGCTGAGGGAGGAGGCCAAGCGGGCCAAGGAGGAGGCCAAAAAGAAGAAAGAGGAGGAGAAGGAACTGAAGGAGAGGGAGCGGCGGGAGAAGCGAGAGAAGGATGAGAAGGAGAAGGCAGAGAAGCAGCGGCGCAAGGAGGAGCGGCGCAAGGAGCGCCAAGAGGCCCTGGAGGCTAAGCTGGAGGAGAAGCGGAAAAAAGAAGAGGAGAAACGGTTGAAAGAAGAAGAAAAGCGC---------------------ATTAAAGCAGAGAAGGCTGAAATCACAAGGTTCTTTCAGAAACCAAAGACTCCACAGGCCCCCAAGACCCTGGCTGGTTCCTGTGGGAAGTTTGCCCCTTTTGAAATTAAAGAGCACATGGTCCTCGCCCCTCGCTGTCGTACCACCTTCGACCAAGACCTCTGTGATCAATTAGACCAGCTCCTCCAGCAGCAGAGTGGTGAATTCTCCTTCCTGAAAGATCTGAAAGGCCGACAGCCCCTGAGGTCTGGACCCACAGTGGTTTCTAACCGGAACACAGACCTCTCTAACAGTGACGTGGTG---ATCGTGGAGAGCGGCAAAGTGGATGGTGTTCCCGAAAGGAGGAAGTTTGGCAGGATGAAGCTCCTGCAGTTTTCCGAGAATCACCGACCAGCATACTGGGGGACATGGAACAAGAAGACGACGGTCATCCACCCGAGGGACCCCTGGGCCCAGGACAGGAACCTCCTTGACTATGAAGTGGACAGTGACGAAGAGTGGGAAGAGGAGGAGCCAGGGGAGTCCCTCTCCCACAGCGAAGGGGATGATGACGATGATGTGGGAGAGGATGAAGATGAGGACGACGGTTTCTTTGTGCCCCATGGGTACCTTTCTGAGGATGAAGGGGTAACTGAGGAATGTGCCGACCCGGAGAACCACAAGGTTCGCCAGAAACTGAAGGCCAAGGAGTGGGACGAGTTCCTGGCCAAAGGAAAG---AGGTTCCGCGTCCTCCAGCCCGTGAAGATCGGCTGCATCTGGGCATCCAACAAGGATGGT---------------GGCGCTGATCTGAAGGTGCTGCAGCAGTTCACAGCCTGCCTTCTGGAGAGTGTCCCTTCCGAGGAGGAGCAGACGCCCAAGGCCTCCAAG---------AGGGAGAAGAGGGACCAGCAGATCCTGGCCCAGCTGCTCCCGCTGCTGCATGGGAACGTGAATGGGAGCAAAGTCATCATCCGGGAGTTCCAGGAGTGCTGCCGCCGAGGACTGCTCAGC---AAGGACTCCAGCAGCCCTGAGCGCACCTCCGCCAGCCCCCCAAGCCCCGGCCCTTCCCGCCCACAGACCCCCACTGCC---GGCGAGGACACTACCATCCCCTCCAAGGCCAGGCTCAAGCGGATTATTTCTGAGAACTCGGTGTATGAGAAGAGGCCTGACTACAGGATGTGCTGGTACGTCCACCCACAGGTGCTGAAGAGCTTTGCCCAGGAGCACCTGCCCGTGCCCTGCCAGTGGAGTTATGTTACCACAGTGCCC------------------------------------------TCGGCCACC---------AGGGAGGACAGTGGCAGCGTC------------CCCACTCCAGGG------CCCAGCCAGGGGATGCCC---------------------------------ATCTCACTGAAGAGGAAGTCAGCGGGCAGCATGTGCATCACCCAGTTCATGAAGAAGCGTAGGCACGACGGGCAGGTCGGAGCTGGAGACCTAGACGGCTTCCAAGCAGACACAGAGGAGGAGGAG------------------GAGGAG---------GAAGGCGACTGTGTGATCATGGACATCTCAGATGTTGGGGAC---ATCCAGGCCACGTGTGGAACCACTTCTGGAGCTGGGGGGTCTGTGGCAATGGACACCAGTGAGAGCCTTGTGGCCTCCAGCTCACTCAGCCCTTCC---
>bosTau8
---ATGCTGGAGGAGCCGGAGTGCGGGGCGCCGGGCGCCCGGGGAGAGGCCGCAGCCATGGATTGCAAAGACAGGCCAGCTTTTCCAGTCAAGAAGTTAATACAAGCCCGACTGCCATTCAAGCGCCTGAATCTTGTCCCCAAGGAGAAAATTGACGATGGCTTGGACGACACAGGGGGGTCTCGGGCTGGCCCTGTGCAGACTCAACTCCACAACTTAGAAACC------TCTTTGGACCACTTGGAGAAC---TGTCACATG---------GGTTCCGACATAGATTTTAGACCAAAACTTGTCAATGGGAAGGGACCCTTAGATAACTTTTTAAGAAGTCAAGTTGAAACC---AGTATTGGCCAGGCTGTGGTCATAATCGATTTGACAGAGGACTCGAGCAACCCCCCGGACAACATGGTGGGCCACAATAAACTGAATTCTGCCGCC---TCCTCCGCT---CAGAAGAACATAAATGGAGTCCCAGACAAAGCTGGAGATGAC------------------------AGGGGG---CTGCCAAAGGCCAGGCAGAAGGAT---GAGCTGGCA---AGTCCCGAAGAGGCCCTTTCAGAAGTTCCGTGCAAGACAGAGGCAGGGGGT---GCT------GACTCGGGGGGTGCAGACAGGAGGGGACTCACACAGAGGGGCTCACCCCAAAACTGTCCCAAGCTGACTGGTGACCTGAGCATGTGGTCTGAGAAG---GACCGGGATGGCTGGAGTGAAGCCGGGGGCATCCTGTTCAAG---GGGAAGATGCCCGTGGTCGTCTTGCAGGATATCCTGGCCCTCAGACCGCCG---GCCAGGTCTCCTCCCGCCACTCCTCCCAGCCAGGCTGTGCCTTCTGAGAGCGAGACACCGGAGTCCAGCCCAGAAGAGGACTTGGCGCTGAGCCACTCGTCCTTG------AGCTCTTCCTCTCCCACC---AGCTCCCCCGAGGGGCAGTCTGTGCCCACAAAGCTGCATACAGGCCCCAGCCCCTTCCCTGCCTCCACACCCGTCTGCAGAATAACTAAGAAACTGGTCAGAGGCTCTGCAGAGAAGAACAAGATGAAACTGCAAAGGGATAAGGAGCGTCTGCGGAGGCAGCTGAAGCTCCGGGCCGAGAAGGAGGAGAAGGAGAAGCTGAGGGAGGAGGCCAAGAGGGCCAAGGAGGAGGCCAGGAAGAAGAGGGAGGAGGAGAAGGAGCTGAAGGAGAAGGAGCGGCGGGAGAAGCGAGAGAAGGACGAGAAGGAGAAGGCGGAGAAGCAGCGGCTCAAGGAGGAGAGACGCAAGGAGCGCCAGGAGGCTTTGGAGGCAAAGCTGGAGGAGAAGCGGAAAAAGGAAGAGGAGAAACGGTTGAGAGAAGAAGAAAAGCGC---------------------ATTAAAGCCGAGAAGGCCGAAATCACGAGGTTCTTCCAGAAACCAAAGACCCCACAGGCCCCCAAGACCCTGGCCGGTTCCTGTGGGAAGTTTGCCCCTTTCGAAATCAAAGAGCACATGGTCCTCGCCCCTCGATGCCGGACTGCCTTTGATCAAGACCTCTGTGACCAGCTTGACCAGCTCCTCCAGCAGCAGAGCAGCGAGTTCTCCTTCCTGCAAGATCTGAAAAGCCGGCGGCCGCTTAGGTCTGGGCCCACTGTGGTGTCTAACCGGAACACAGACCTCTCTAACAGCGATGTGGTG---ATCGTGGAGAGCAGTAAAGTGGACGGTGTTCCTGAGCGGAGAAAGTTTGGCAGGATGAAGCTCCTGCAGTTCTCTGAGAACCACCGGCCAGCATACTGGGGCACGTGGAACAAGAAGACGACAGTCATCCGCCCAAGGGACCCCTGGGCCCAGGACAGGGACCTCCTTGACTACGAGGTGGACAGCGATGAGGAGTGGGAAGAGGAGGAGCCGGGAGAGTCCCTTTCCCACAGCGAAGGGGACGATGACGATGACGTGGGAGAGGATGAGGACGAGGATGATGGTTTCTTCGTGCCCCACGGGTACTTGTCTGAGGATGAAGGCGTGACCGAGGAATGTGCCGACCCGGAAAATCACAAGGTGCGCCAGAAACTGAAGGCCAAGGAGTGGGATGAGTTTCTGGCCAAGGGAAAG---AGGTTCCGCATTCTCCAGCCTGTGAAGATCGGCTGCATCTGGGCGGCCGACAAGGACGGC---------------GGTGCTGACCTGAAGGTGCTGCAACAGTTCACGGCCTGCCTGCTGGAGACTGTGCCCCCTGAGGAGGAGCAGACGCCCAAGGCCTCAAAG---------AGAGAGAAGAGGGACCAGCAGATCCTGGCCCAGCTGCTCCCGCTGCTGCACGGGAACGTGAATGGGAGCAAGGTGATCATTCGGGAGTTCCAGGAGTGCTGCCGCCGAGGACTGCTCAGC---AGGGACGCCGGCAGCCCGGAGGACAGTGCCGCCAGCCCCCCGAGCCCTGGCCCTGCCCGCCCGCAGACCCCTACCGCC---AGCGAGGACGTGGCTGTGCCCTCCAAGGCCAGGCTCAAGCGGATTATTTCTGAGAACTCGGTGTATGAGAAGAGGCCCGACTTCAGGATGTGCTGGTACGTCCACCCACAGGTGCTGAAGAGCTTCGCCCAGGAGCACCTGCCTGTGCCCTGCCAGTGGAGTTATGTCACCGCAGTGCCC------------------------------------------TCGGCCACC---------AGGGAGGACAGTGGCAGTGTC------------CCCGCCCCGGGG------CCCGGCCAGGGTATGCCC---------------------------------GTCTCACTCAAGAGGAAGTCGGCGGGTAGCATGTGCATCACCCAGTTCATGAAAAAGCGCCGGCACGACGGGCAGGTTGGCACTGGAGACCTGGACGACTTCCAGGCGGACACAGAGGAGGAGGAC------------------GACGAC---------GAAGGCGACTGTGTGATCATGGACATCTCTGATGTTGGGGAC---ATCCAGGCCCCATGCGGAACCACTTCTGGAGCTGGGGGCTCAGTGGGGATGGACACCAGTGAGAGCTTCGTGTCCCCCAGCTCGCTTCGCCTGTCC---
>conCri1
---ATGCTGGAGGAGCTGGAGTGTGGGGTGCCTGGCGCCCGGGGAGCCGCCGCAGCCATGGATTGCAAAGACCGGCCAGCTTTTCCAGTCAAGAAGTTAATACAAGCCCGGCTGCCGTTCAAGCGCCTGAATCTCATCCCAAAGGAGAAGACTGAGGATGGGCCTGGCGTCACTAGTGGTTCTCAAGGTGCTCCTATGCGAGGCCGAGTCCCTGAGTTGGAAACC------TCTCTGGACAACTTGGAGAATGACTGTCATGTG---------GGTTCTGACAGAGATTTGAAGCCAAAACTTGTCAATGGGAAGGGTCCTTTAGATAACTTTCTAGGAAATAGAGTCAAAACT---AACATTAGCCCGACTACCGAGATCATCGACTTGACTGAGGACTCCAGTGACCGAACAGACAGCTCTGTGGCCCGTGACAAGCTAAACTCTGAAGCT---TCTGCTCAG---GGGGAGGCTGTAAGTGGAGTCAGAGAAGAAACTGGAGACAAG------------------------AGGCAGCCGTTGCCGACGGCCAGAGAGGAGGAT---GGCGCGGTG---GTTGCTGACGCGTTCCCTTCAGACATTCCGTGCCACACAGAGGAGGAGGCT---GCT------GGC------------------------------------------------------------------------------------------------TGGCAGGACGGTTGGAGTGAAGCGGGGGGTGTCCTGTTCAAA---AAGAAGGTGCCTGTGGTGGTCTTACAGGATATTCTGGCTGTGAAACCCCCCCGAGCCAAGTCTCCA---GTAACCCCCCTGGGCAGGGGGCTCCCCTCTGAGGGTGAGCTCCCGGAGTCAGGCCCTGAAGAAGACTTGGTGCTTAGCCATTCATCCCTG---------AGCTCTTCCCCTGCC---AGCTCCCCGGAGGGGCAGCCTGCTCCTGGAAAGCAGCCTGGC------AGTCCCCTCCCCACCTGCACACCAGTCCACAGAATACCTAAGAAATTGGTCAAAGGTTCTGCAGAGAAGAACAGGATGAGACTGCTAAGAGATAAGGAGCGTCTGGGCAAGCAACTGAAATTACGAGCAGAGAAGGAAGAAAAGGAGAAGTTGAAAAAGGAGGCCAAACGCGCCAAGGAAGAAGCCAAAAAGAAGAGAGAGGAGGAGAAGGAGCTGAAGGAGAGGGAGCGGCGAGAGAGACGGGAAAAGGACGAGCGGGAGAGGGCGGAGAAGCAGCGGCTCAAGGAGGAGCGGCGCAAGGAGAGGCAGGAGGCACTGGAGGCGAAACTGGAGGAGAAGCGGAAAAAGGAAGAGGAGAAACGGTTGAGAGAGGAGGAAAAGCGC---------------------ATTAAAGCAGAGAAGGCCGAAATCACGAGGTTCTTTCAGAAACCAAAGACCCCCCAGGCGCCCAAGACCCTGGCTGGCTCCTGTGGGAAGTTTGCGCCCTTTGAAATCAAAGAGCATATGGTCCTCGCCCCTCGGTGCCGGACTGCCTTTGACCAGGACCTCTGTGGTCAGCTGGACCAGCTCCTCCAGCAGCAGAGCAGTGAGTTCTCCTTTCTGAAAGATCTAAAAGGTCGACAGCCCCTCAGGTCTGGACCCACCACGGTCTCTAATCGGAACTCGGAAATTTTTAACAGTGACGTGGTA---ATCGTGGAGAGCGGCAAAGTCGATGGCGTTCCTGAAAGGAAGAAGTTCGGCAGGATGAAGCTCCTGCAGTTTTCCGAGAATCACCGACCAGCATACTGGGGGACCTGGAATAAGAAAACAACGGTGATCCGTCCAAGGGACCCCTGGGCCCAGGACAGGTCGCTGCTTGACTATGAGGTGGATAGTGACGACGAGTGGGAAGAGGAGGAGCCAGGGGAGTCCCTGTCCCACAGCGAAGGGGATGACGATGATGATGTTGGAGATGATGAAGATGAGGATGATGGTTTCTTTGTGCCCCACGGGTACCTGTCTGAGGATGAAGGAGTAACTGAGGAGTGTGCGGACCCAGAGAACCACAAGGTTCGCCAGAAGCTGAAAGCCCAGGAGTGGGACGAGTTTTTGGCCAAGGGGAAG---CGGTTCCGCGTGCTCCAGCCTGTGAAGATCGGCTGCGTCTGGGCGTCCGACAAGGACAGC---------------AGTGCGGACCTCAAGGTGCTGCAGCAGTTCACGGCGTGCATCCTGGAGGCAGCGCCCTCCGAGGAGGAGCAGACGCCCAGGTCCTCCAAG---------AGAGAGAAGAGAGACCAGCAGATCTTGGCCCAGCTGCTCCCGCTGCTGCACGGGAACGTGAACGGAAGCAAAGTGATCATCCAGGAGTTCCAGGAGTGCTGCCGCCGAGGACGGCTTGGC---AGGGACACCGGCAGCCCCGAGAGCAGCTCCGCCAGCCCCCCCAGCCCTGGCTCCTCACGCCCACAGACCCCTACTGCT---GGCGAGGACACCGCTGTCCCCTCCAAAGCCAGACTCAAGCGCATTATTTCCGAGAACTCGGTGTATGAGAAGAGGCCGGACTTCAGGATGTGCTGGTACGTCCACCCGCAGGTGCTGAAGAGCTTTGACCAGGAGCACCTGCCCGTGCCATGCCAGTGGAGTTACATCACTACGGTGCCC------------------------------------------TCGGCCACC---------AGGGAGGACAGTGGCAACGTC------------CCTGCCACGGGG------CCTGGCCAGGGGACCCCC---------------------------------GTGCCGCTGAAGAGGAAGTCTGCGGGCAGCATGTGCATCACGCAGTTCATGAAGAAGCGCAGGCACGACGGGCAGGTGGGGGCTGGGGAGCTGGACGGCTTCCAAGCAGACACGGAGGAGGAGGAG------------------GAGGAG---------GACGGCGACAGTGTGGTCATGGACGTCTCAGGTGTTGCGGTG---GTCGAGGCCCTGTGCAAAACCGCTGCCCGAGCCAGCAGTTCCGTGGGAATCGACATCAGCGAGAGCCCG------------------------TCC---
>hetGla2
---ATGCTGGAGGAGCCGGAGTGCGCGGCGCCGGGCGCCAGGGGAGCGGCCGCAGCCATGGATTGCAAAGACAGACCAACCTTCCCAGCAAAGAAGCTGATACAAGCCCGTCTGCCATTCAAGCGCCTGAATGTTGCCCATAAGGAGAAAGCCGAGGATGAGTCAGGCGACACA---AGCTCTCAGAACATCTTGGTAGAAGAGAAAGTCACTGATATAGAAGCC------TCTTTGGGCATCCTGGAGAATGACTGTCATGTG---------GATTCCGACCTAGACTTCAGACCGAAACTCATCAATGGGAAGGGCCCCTTAGATAACTTCATCAGAAGTGAAATCAGAAGC---AGCCTCAGCCAGAACATGGTCATCATTGATTTGACAGAGGACTCAAATGACCAGCCAGAGAGTATTATGGACCATGATCCACTAAATCCCAAAGCC---TCCCTACCT---GAGGAGGGTGTCAGTGGGCTCAAAGAGGAGGCACGAGATGTG------------------------GAGGGA---CCCTTGAACGCCATTCACAATGAC---AAGTTGGTG---CTTCCTGAAGAGACCCTTTCAGATATTGCTTGCAAAGCAGAGGAGGAATAT---GTG------GGCTCAGGTGACCTTGACAGGAATGGCAGCTCCCAGGACAGCTCAATGCAGAGCTGCCCCAAGCTGCCTATTTGTCCAAGTATGTGCCCCGAAAAG---GAGCAGGGTGGTTGGAGTGAAGCCAGGTCCCTCCTGTTTAAA---GGGAAAGTCCCTGTGGTGATCTTGCAGGACATCCTGGCTATAAAGCCTCCCTGCACCAAGTCTCCTCCCATGGCGCCTCTGGACAAGAGCGGGACGTCAGAGAGCGAGTTGTTGGAATCATGCCCCGAAGAAGACTCTGTCCTTAGCCATTCATCCCTG---------AGCTCCTCTCCTATC---ACTTCACCTGAGGGGCCGACTGCTCCGGAAAAGCAGCAGGGGGGCATCAGGCCCTCCCCTGCCTCCACACCTGTCCGAAGGATAACCAAGAAATGCATCAAAGGTTCAACAGAGAAGAGCAAACTGAAACTGCAAAGAGATAAAGAGCAGCTG---------------------------AGGGAGGAGAAGGAGAAACTGAAGGAGGAGGCTCGGCGTGCCAAAGAGGAGGCCCGGAAGAAGAAGGAGGAGGAGAAGGAGCTGAAGGAGAAGGAAAGGCGCAAGAAGCGGGAGAAGGATGAGAAGGAGAAGGCGGAAAAGCAGCGGCTCAAGGAAGAGCGGCGCAAGGAGAGGCAGGAAGCCCTGGAGGCTAAAATGGAGGAGAAAAGGAAAAAGGAGGAGGAGAAACGGTTACGGGAGGAGGAAAAGCGC---------------------ATTAAGGCAGAGAAGGCGGAGATCACCAGGTTCTTCCAGAAACCAAAGACCCCACAGGCCCCCAAGACCCTGGCTGGCTCCTGTGGGAAGTTTGCCCCCTTTGAGATTAAAGAGCACATGGTCCTGGCCCCTCGGTGTCGGGCCACCTTGGACCAGGACCTCTGTGATCGGTTAGACCAGCTCCTCCAGGAACAGAGCGGAGACTTCTCCTTCCTGAGGGACCTCAAAGGCCGGCGGCCGCTCAGGTCTGGGCCCACTGGGATCTGCAGCCGGGACACAGACACTGTCAACAGGGATGTGGTG---ATTGTGGAGAACAGCAAGGGTGACGCCATGCCCGAGAGGAGGAAGTTCGGCCGAATGAAGCTCCTGCAGTTCTCTGAGAATCACCGGCCAGCGTACTGGGGCACGTGGAATAAGAGGACGGCAGCTATCAGCCCGCGGGACCCCTGGGCCCAGGACAAGAAACTCCTCGACTATGAGGTGGACAGCGACGAAGAGTGGGAAGAGGAGGAGCCAGGGGAGTCACTGTCCCACAGCGAAGGGGATGATGATGATGAAGTGGGGGAGGATGAAGATGAGGATGATGGCTTTTTTGTGCCCCATGGGTACCTGTCTGAGGATGAAGGCGTGACTGAGGAGTGCGGCGACCCGGAGAAGCACAAGGTGCGCCAGAAGCTCAAGGCCAAGGAGTGGGACGAGTTCATGGCCAAGGGGAAG---CGGGTCCGAGTGCTCCAGCCCGTGCAGATCGGCTGTGTGTGGGCTGACGACACGGGCTGC------------TCAACCGCTGACCTCAAGGTGCTACAGCAGTTCACAGCCTGGCGACTGGAGTCAGCACCCTCTGAAGACAAGCTGGTGCCCAAGGCCACCAAG---------CGGGAAAAACGAGACCAGCAGATCCTGGCCCAGCTACTGCCGCTGCTGCATGGCAACGTGAACGGGAGCAAGGCGATCATCCGCGAGTTCCAGGAGCACTGCCGCCGGGGCCTGCTCAGC---GTTGGGGGAGCCAGC------------------AGCCCCCCAAGCCCCACCACCCCACGCCCGCACACGCCC---------ACTGAGGACACCGCCGTGCCCTCCAAGGCCAGGCTCAAGCGCATCATCTCTGAGAACTCGGTGTACGAGAAGCGGCCGGACTTCAGGATGTGCTGGTACGTCCACCCACAGGTGCTGCACAGCTTCAACCAAGAGCACCTGCCTGTGCCGTGCCAGTGGAGCTACGTCACCATGGTGCCC------------------------------------------TCGGCCCCC---------AGAGAGGACAGTGGCAGTGTC------------CCTGCCACATTG------CCGGGCCAGGGGACACCC---------------------------------GTGTCCGTGAAGAGGAAGTCAGCGGGCAGCATGTGCATCACGCAGTTCATGAAGAAGCGGAGGCATGACGGGCAGATTGGAGTCGGTGACATGGATGGCTTCCAGGGGGACACGGAGGAGGAGGAG------------------GAAGAG---------GATGGCGACTGTATGATCATGGAGATCCCGGGTATTGGGGAG---GCCCAGGACCCGTGTGGAACCACATCAGGAGCCGAAGGTGCCGTGGGGATGGACACCAGCGAAGGGCCGCTGCCCACGAGCCCGCTGGGCGCCTCC---
>cavPor3
---ATGCTGGAGGAGCCGGAGTGTGCGGCGCCGGGCGCCAGGGGTTCGGCCCCAGCCATGGAGTGTAAAGACAGACCAAGCTTTCCTGTGAAGAAACTGATACAAGCCCGTCTGCCCTTCAAGCGTTTGAATGTTGTCCACAAGGAGAAAGCCACGGATGAGTCGGACGAC---AGAATGGCCCAGGGGACCTCGGTGGCAGAAAACGTCGCCACTCTGAAAGCC------TCTTTGGACATCCTGGAGAATGACTGTCCCGTG---------GATTCTGAGCAGGACTTCACCCCGAAACTCATCAATGGGAAGGGTCCCTTAGATAGCTTCCTCAGCAGTGAGGTCAAAAGT---GGCCTCGGCCAGCACATGGTCACCATCGATTTGACGGAGGACTCGAACGAGCAGCCAGAGAGGACTGTGACCCCCGGGCCTCTCAGCACCAGCGCC---TCCCTGCCC---AGGGAGGCCGTCAATGGGCTCGGAGAGGAGGCTGCA---GAG------------------------AAGGGA---CCCTTGAAGGTCATTCACAGTGAC---AAGTTGGGG---CTTCCTGAAGAGACCCTTTCAGACATTCCTTGCCAAACAGAGGAGGAGCTT---AGC---------------------------------------------------------------------------------------------------------------------------CACGCCAGCAGCCTCCTGTTTAAA---GGCAAGGTGCCTGTGGTGGTCTTGCAGGACATCCTGGCCGCAAAGCCTCCCTGTGCCGCGTCTCCTCCCGCGACACCTCTGGACAAGAGTGGGACATCGGAGAGCGAGCTGTTGGAATCGTGTCCCGAGGAGGACTCTGTCCTTAGCCATTCGTCATCCCCGAGCTCGAGCTCTTCTCCTGTC---ACCTCGCCCGAGGGCCCGAGCACTCCTGAGGAGCCACAGGGGGGCATCAGGCCCTCCCCTGCCCCCACACCCGTCGGCAGAATAACCAAGAAGTGTGTCAAAGGTTCTGCCGAGAAGAACAAGCCGAAGCTGCAGAGAGACCGAGAGCAACTG---------------------------CGGGAAGAGAAGGAGAAGCTGAAGGAGGAGGTGCGGCGCGCCCGCGAGGAGGCGCGGAGGAGGAAGGAGGAGGCGCGCGAGCTGCGGGAGAAGGAGCGGCGGGAGAAGCGGGCCAAGGGCGAGCAGGAGAGGGCCGAGAAGCAGCGGCGCCGGGAGGAGCGGCGCCGGGAGCGGCAGGAGGCCCTGGAGGCTAAGCTGGAGGAGAAGAGGAGGAAGGAGGAGGAGAAGCGGCTGCGCGAGGAGGAGAAGCGC---------------------ATTAAGGCGGAGAAGGCCGAGATCACCCGGTTCTTCCAGAAACCAAAGACCCCGCAGGCCCCCAAGACCCTGGCTGGCTCCTGTGGGAACTTCGCCCCCTTCGAGATCAAGGAGCACATGGTGCTGGCGCCCCAGTGCCGGGCCAGCCTGGACCAGGACCTGTGTGCGCGGCTGGACCAGCTCCTGCAGCAGCAGCGCGGCGACTTCTCCTTCCTGGAGGACCTCAGGGGCCGCCGGCCACTCCGGGCCGGGCCCACCGCACTCTGCAGCCGGGCCGCAGTCGCTGGCAACAGGAATGTGGTGATGATCGTGGAGAGTGGCAAGGGCGAC---GTGCCCGACAGGAGCAGGTTCGGCCGCATGAAGCTGCTGCAGTTCTCCGAGAACCACCGGCCGGCCTACTGGGGGACCTGGAGCAAGAAGACAGCCGTCATCCGCCCGCGGGACCCCTGGGCCCAGGACAAGCAGCTCCTGGACTATGAGGTGGACAGCGACGAGGAGTGGGAAGAGGAAGAGCCCGGGGAGTCACTGTCCCACAGCGAAGGGGATGATGACGATGAAGTGGGGGAGGATGAAGATGAGGACGATGGCTTTTTTGTGCCCCATGGGTACCTGTCCGATGATGAAGGTGTGACCGAGGAATGTGCGGACCCGGAGAAGCACAAGGTGCGCCAGAAGCTCAAGGCCAAGGAGTGGGACGAGTTCCTGGCCAAGGGGAAG---CGGGTCCGCATGCTGCAGCCCCTGTGGATCGGCTGCGTGTGGGCCGGGGGCGCGCACTGC------------CCGGCCGCCGACCTCCAGGTGCTGCAGCAGTTCGAGGCCTGCCTGCTGGAGGCGGCCCCCACCGAGGACAAGCCCGCGCCCAAGGCCTCCGGG---------CGAGAGAAGCGGGACCAGCAGATCTTGGCCCAGCTGCTGCCCCTGTTGCACGGCAACGTGAACGGGAGCAAGGCGATCATCCGCGAGTTCCAGGAGCACTGCCGCCGGGGCCTGCTGAGCATCGGGGAGGCCGGC---------------------AGCCCGCCCAGCCCC------ATGGGCCCACACACGCCC---CCC---GAGGACCCCGCCGCCGTGCCCTCCAAGGCCAGGCTCAAGCGCATCATCTCGGAGAACTCGGTGTACGAGAAGCGGCCCGACTTCCGCATGTGCTGGTACGTCCACCCGCAGGTGCTGCGCTGCTTCAACCAGGAGCACCTGCCCGTGCCCTGCCGCTGGAGCTACATCACCAAGGTGCCC------------------------------------------TCGGCCCCC---------CGCGAGGACGGCGGGGGCAGCGGTGGCGGCAGTCCTGCCACGCCC------CCCGGCCAGGGGCCGCCC---------------------------------GTGTCACTGAAGAGGAAGTCGGCGGGCAGCATGTGCATCACACAGTTCATGAAGAAGCGGAGGCACGAGGGCCAGCTTGGCATCGGGGACATGGATGGCTTCCAGGGGGACACGGAGGAGGAG---------------------GAAGAG---------GATAGCGACTGCATAATTGTGGACATCCTAGGTACTGGGAGG------GAGGGTCCA---------------------------------------------------------------------------------------
>echTel2
------AT-GGAAGAGGGGAAACTGAGGCACCGGGGGACGGAGGGGCCGCCTTTGCCATGGATTGCAAAGACAGACCAGCTTTTCCAGTCAAGAAGTTAATACAAGCTCGCCTGCCTTTCAAGCGCCTGAGTCTTGTCCCTAAGGAGAGATCAGATGATGGCTTAGATGACGGAAGAAGCCCCCCGAGTGTG---TTGCAGAATAAAGCCCCTGACCCCGATGAC------TCTCCGGACCCCTTGGAGAGCGACTGCCATGAA---------GCTGCAGAGATCAAACTGCGACCAGAACTTGTCAACGGCAAGGGCCCTTTAGATAACTTCTTG---ATCAGATGCCGGAGC---AACCCCAGCGTGCCCACTGTCCTCATTGACCTGACAGAGGACTCAAGTGAGCAGGCAGACAGCCCCATGGACCTCATTGAGCACAGTCCCAAAGCC---TCGCCACCC---CGGGCAGCGCTTAACGGGTTGCAGGAGGAA---GGCCAAGGT------------------------GAAGGC---------------------CAGGAC---AAGTTGGCG---TCTCCAGAAGGGCCCCTCCCTGACCTGCCCTTCCCTGCACAGGAG---------CCT------GACTCCCGGGACAGCAAGAGGCCTGCAGACAGGCTGGAGGGC------------TGCCCCAAACTGACAGCTGGCCAGAGCACATGCCCCCAAAGGGGACAGCAGCCAGGTTGGAGGCAGGCAGGGGGCATCCTGTTCCAA---GGGAAGGTGCCCGTGGTGGTCTTGCAGGATATCCTGGTGACC---------------------------------------------GGAGTGCCCTGGGCGAACGAGGGGCTGGGTTCTTGTCCCGAAGAAGACTCTGTCCTCAGCCACTCCTCTCTG------AGTTCGAGCTCTACTGTC---AGTTCCCCCGAGGGGCCACCTGCTTCTAGGAGACCCTGTATCGGT---GGCCCCTGCCCTGCCCCCACACCTACCGGCAGAATGACCAAGAAATGCATCAAAGACTCGACAGAGAAGCACCAGCTCAGACTGCAAAGAGACCAAGAGCGCCTTGGCAAGCAGCTGAGGTTACAAGCAGAGAAGGAGGAGAAGGAGAAGCTGAAAGAGGAGGCCAGGAGGGCCCGGGAAGAGGCCAGAAAGAAGAAGGAGGAGGCGAAAGAGCTCAAGGAGAAGGAGAGGAAGGAGCGGAGGGAGAAGGAGGAGAAAGAGAAGGCCGAGAAGCAGCGGCTAAAAGAGGAGAAGCGCAAGGAGAGGCAGGAGGCGCTTGAGGCGAAACTTGAGGAGAAAAGGAAAAAGGAGGAGGAGAAACGGTTAAAAGAAGAAGAAAAGCGA---------------------ATCAAAGCTGAGAAGGCTGAGATCACCCGATTCTTCCAGAAACCAAAGATCCCACAAGCCCCCAGGACGCTGGCTGGCTCCTGTGGCAAGTTTGCCCCGTTTGAGATTAAGGAGCACATGGTCCTCGCCCCGCTGAGCCGCACGGCCTTCACCGAGGGCCTCTGTGAGCAGCTCGACATGGCCCTCCAGCAGCAGAGTGGCGGCACCTCCTTCCTGCAGGAGCTGAAAGGCCGGCAGCCCCTCAGATCCGGGCCCACCATCATTGGCAGCCGGGATTCCAGCATCTTCAATAGTGACGTGGTG---ATCGTGGAGAGCGGCGAGGCAGGCGGTGTCCCCGAGCGCAGGAAGTTTGGCCGGCTGAAGCTCCTGCAGTTCTCTGAGAACCACCGGCCGGCGTACTGGGGCACATGGAACAAGAAGACAGTGGTCGTCCGTCCCCGGAGCCCTTGGGCCCAGGACAGGAAGCTTCTGGACTACGAGGTGGATAGTGATGAAGAGTGGGAGGAGGAGGAGCCTGGAGAGTCCCTGTCCCACAGTGAAGGGGATGATGATGATGAGCCAGGAGAGGACGAGGATGATGACGATGGCTTCTTTGTGCCCCACGGGTACCTGTCGGAGGATGAGGGCGTGACGGAGGAGTGTGCCGACCCTGAGAACCACAAGGTCCGCCAGAAGCTGAAAGCCAAGGAGTGGGACGAGTTTTTGGCCAAGGGGAAGCAGCGCTTCCACGTGCTGCAGCCCGTGAAGATTGGTTGTGTGTGGGCGGACGCTGAGGCAGGC---------------TCTGCTGACCTCAAGGTGCTGCAGCAGTTTGCCGTCTGCCTGCTAGACACCGGGACCCCCGAGGAAGAGCAGACACCCACAGCCTCCAAG---------CGGGAGAGGCGAGACCAGCAGATCCTGGCCCATCTGCTGCCGCTGCTACATGGGAACGTGAACGGGAGCAAGGTGATCATCCGGGAGTTCCAGGAGCACTGCCGCCAGGGCCTGCTGGGC---AGGGAGGCCACC---------------------AGCCCCCCGAGCCCC------AGCCACCCACAGACCCCCACGGCC---AGCGAGGAGGCCATCATCCCCTCCAAGACACAGCTGAAGCGACTCATCTCTGAGAACTCGGTGTACGAGAAGCGGCCGGACTTCCGCATGTGCTGGTATGTCCACCCTCAGGTGCTCCGGAGTTTCGCCCAGGAGCACCTGCCCGTACCCTGCCAGTGGACCTACATCACCACAGGGCCCACTCCTGCCACCACCACAGCCACTGCCACAGCCACAGCCACAGCTACTACC---------CGGGAGGACGAGGGCCATCCT------------GCTGCTGCAGGG------CCCAGCCTGGCTCCACCGCCCCCACCGCCA---CCC------------CCACCCCCACTGAAGAGGAAGTCGGCAGGCAGCATGTGCATCACGCAGTTCATGAAGAAGCGCAGGCACGACGGGCAGGTTGGAGCTGGGGACATGGATGGCTTCCAGGCGGACACGGAGGAGGATGAG------------------GAAGAG---------GAGGGTGACTGTGTGATGGTGGACATCCAAGAAGATGGGG--------------------------------------------------------------------------------------------------------
>sorAra2
---ATGCTGGAGGAGCCCGAGTGCGTGGCCCCGGGCGTTCGGGGAGCGGTCTCAGCCATGGACTGCAAAGACAGACCGACTTTTCCAGTCAAGAAGTTAATACAAGCTCGCCTGCCCTTCAAACGCTTGAATCTGGTCCCAAAGGAAAAAACAGAGGAT------------------GAGGCTCTGGCTGCCCCCCCGCACAGTGACACCTCTAACCTGGGACCC------TCGCTGGACACTTTGGAGCATGAGTGTCGCCTG---------TCAGCTGACCGAGATTTTCAGCCCAAACTGGTCAATGGCAAGGGACCCTTAGATCACTTTTTAAGAGACAGAGACCGAAGC---ATTGTCAGCTCGACCCCTGTCATCATTGACCTGACAGAGGACTCGAATGACCAAGCTGACATTCCCATGACCCACAGTAAACTGAATGAAGACGCC---TCGACCTCA---GAGGAGGCGCCCAGTGACATACGAGAACCCAGAGATGACGAAGACAAGAATGACAACAGCAAAACTGAGGAG---GTGCCCCAGGCCAGTGAGGAGGGT---GGGTTGATA---TCTGCCGAAGACTCCCTTTTGGACAGTCCCTGTCACACCAAGGATGAGGTG---GCA------GAGGCG------------------------------------------------------------------------ACCATCTACCCCCAAGCC---GAGCAGGACTGCTGGCGCCGGGCTGGCAACATCCTGTACAAAGAGGGGCGGCTGCCCGTGGTGGTCTTACGGGATGTGCTGGCCTCGGGGCCTCTTCCTGTCGCCTTACCACTCGGGGCCCTGCCAGATGTGGGCGAGCGCTCTGAGAGCGAGGTACCTGACTCAGGCCCTGAAGACGACTCTGTGCTCAGCCAGTCCTCCCTG------AGCTCCTCCTCCTTGACCGCCAGCTCTCCCGAGGCGCTGGCTGCTCCCTGCAAGGAGTCCAGCAGCCCCCAGCACCCCCCCACCAGCACGCCTGTGAACAGAATATCTAAGAAACTGGTCCGAGACTCTGCAGAGAAGAACAAGAGAAGATTGCAGAGAGACAAGGAACGTCTAGGCAAGCAGCTGAAGTTGCAGGCAGAAAAGGAGGAGAAGGAGAAGCTGAAAGAGGAGGCCAGGCGGGCCAAGGAGGAGGCGCGCAGGAGGCGGGAGGAGGAGAAGGAGCTGCGGGAGCGAGAGCGGCGGGAGCGCAGGGCCAAGGACGAAAGGGAGCGGGCCGAGAAGCAGCGGCGCCGGGAGGAGCGGCGCAAGGAGAAGCAGGAGGCGCTCGAGGCAAAGCAGGAGGAGAAGCGGAAGAAGGAAGAGGAGAAACGGTTGCGGGAAGAAGAGAAGCGC---------------------ATTAAAGCAGAGAAGGCGGAAATCACTCGATTCTTTCAGAAACCAAAGACCCCAGCAGCCCCCAAGACCCTGGCTGGCTCCTGTGGCAAGTTTGCCCCCTTCGAAATCAAAGAGCATATGTTCCTGGCCCCCGTGTGCCGGATGCCCTTCGACCAAGACCTCTGCGACCAGCTCGACCGGCTTCTGCAGCAGCAGAGCAGCGACTGCTGCTTCCTGCAGGAGCTCCGAGCCCGGCAGCCCCTCAGCTCCGGTGCCACGGTGCTGTCCACCCGGAGCACAGAACTTTCCAACAGTGACGTGGTC---ATTGTGGAGAGTGGCAAAGTGGACAGCGTGCCCGAGAGGAAGAAGTTTGGCCGCATGAAGCTCCTGCAGTTCTCCGAGAATCACCGGCCGGCCTACTGGGGGACGTGGAACAAGACAACGGCCATCATCCGCCCCCGGTGGCCCTGGGCCCAGGACAGAGATCTCCTGGACTATGAGGTAGATAGCGACGACGAGTGGGAAGAGGAGGAGCCGGGCGAGTCCCTGTCCCACAGTGAAGGGGATGAGGATGATGAAGTGGGAGAAGATGAAGATGAAGATGATGGCTTTTTTGTGCCCCACGGGTACCTGTCTGAGGACGAAGGAGTAACTGAGGAGTGCGCTGACCTCGAGAACCACAAGGTTCGCCAGAAGCTAAAGGCCAAGGAGTGGGACGAGTTCCTGGCCAAGGGGAAG---CGCTTCCGGGTGCTGCAGCCCGTGAAGATTGGGTGCCTATGG------------------------------------------------------------------------------------------------------CAGGTGTCCAAGGCCTCCCGG---------CGACACAAGTGGGACCAGCAGATCTTGGCCCAGCTGCTCCCACTGCTGCACGGGAATGTGAACGGGAGCAAAGCCATCATCCGAGAGTTCCAGGAGTGCTGCCGCCGAGGCCTGCTGGAC---AGGGACTCGGGCAGCCCTGAGAGC------------------AGCCCCGGCTCCTCCCGCCCGCAGACCCCCACCACCACCACCGAAGACACAGCCGTCCCGTCCAAGGCCCTGCTTAAGCGACTCATCTCCGAGAACTCCGTGTATGAGAAGCGGCCTGACTTCCGCATGTGCTGGTACGTGCACCCGCACGTGCTACGCGCCTTCGAGCAGGAGCACCTGCCCGTGCCGTGCCAGTGGAACTACGTCACCATGGTGCCC------------------------------------------GCAGCCTCC---------AGGGAGGACACTGGCAGTGTG------------CCTGCCGCCGGG------CCCAGCCAGGGGACAGCC---------------------------------GTGTCGCTAAAGAGAAAGTCTACAAGCAGCATGTGCATCACGCAGTTCATGAAGAAGCGTCGGCACGAGGGCCAGGTGGGAACTGGGGACCTGGACGGTTTCCAAGCGGACACGGAGGAGGAGGAA------------------GAGGAG---------GACGGCGCCTGTGTCATCATGGACATCTCAGACGGTGGGGAG---GCCCCGGCCCCGACTGGCAGG---CCAGGGGTTGGG---------------GACAGCGGTGAAGGCCCCGCTCCCGGCAGCCTGCTGGGCGCCTAC---
>micOch1
---ATGCTGGAGGAGCCGGACGTCGCGACGCCG------------CGAGCCACTGCTATGGATTGCAAAGACAGACCGGGGTTCCCATTGAAGAGGTTGATACAAGCCCGCCTGCCCTTCAAACCCCTGAACCTTGTTCCCAAGGAGAAAGCCGAGGAC------------------ACATCACCGAAAGTGTCTGTGGAAGATAAAGTTACGGATCTACAATTG------TCCTTGGACACTTTGGAAAACCGCTGTCACACA---------GGTTCTCATGTAGGCTTGAGTCCGAAGCTGGTCAGTGGCCGAGGCCCCATTGATAGCTTCTTGAGGGCCACAATAAAGCCA---------GGGCCGAGTGTGGTCATCATCGACCTGACTGAGAACTCCAGTGACATTCCAGACAACCCTGAGGGC------------------------------CCTAGT---GAACCAAGTCCTGATGCCCCAGCAGAAGGAGCCGACAAGCAG------------------------CAGGGA---CCCTCCACAGTG---------------GAGCAGTGT---CTCCCA---GAGACCCCTGCAGACATTCCTTGCCTTGTGGAGGAGGAACCT---GGG------AGCCCAGGAGGCCCAGAGAGGACGGGTGACTGTCAGGCTGGCTTATTACAGAGCTGTCCTGAGCTGACCCCGGGTTCCAGGACATCCCCCATAAAG---GAGCCATCAGGCTGGAGCAAGGCAGGGGGTCTCCTTTTTATA---GAAAAGGTGCCCGTGGTGGTGCTTGAGGACATTCTGGCCACTAAGCCTCTCCACACCTCTCTTCCC---ACGATGTCCCTGGACAGGAGTGTCACTTCAGAGAGTGAGGTGCTGGAGTCCTGCCCTGAGGATGACTCCACACTGAGCCACTCCCCCACC------AGCTCTTCTTCTCCAACC---AGCTCTCCTGAGGGACCATCTGAACCCCCAGCACAGCTTAGTAGGACCAGCCCC---CCC---TCCACACCCATCTGCAGAGATAACAAGAAACTCGTCAGAGGCTCCATGGAGAAGGGCAGGAGCAAACTGCACAGAGACAGAGAACAA---------------------------CAGAGGGAGGAGAAGGAGAAGCTAAGAGAAGAGACACGGCGAGCCAAGGAAGAGGCGCGGAGGAGAAAGGAGGAGGAGAAGGAGCTGAAGGAGAAGGAGCGGAGGGAGAAGCGGGAGAAAGATGAGAAGGAGAAGGCAGAGAAGCAGCGGCTCAAGGAGGAACGACGCAAGGAGCGGCAGGAGGCTCTGGAGGCTAAACTGGAGGAGAAGAGGAAGAAAGAGGAGGAGAAGAGGTTACGAGAAGAAGAGAAGCGC---------------------ATCAAGGCAGAGAAGGCAGAGATCACTAGGTTCTTCCAGAAGCCAAAGACCCCGCAGGCCCCCAAGACTCTGGCCGGCTCCTGTGGTAAGTTTGCACCCTTTGAAATCAAAGAACACATGGTGCTGGCTCCGCGGTGCCGGGCTGCCTTGGACCAGGACCTGTGCGATCGGCTGGACCAACTCCTACAGCAGCAGACTGGGAACAGCTCCTTCCTCAGCGACCTGAAAGATCGGTTGCCCCTGAAGTCGGGACCCACCCAGGTCTGCAGCCGCAACACCAACATAATGGACAGGGACATGGTC---ATTGTGGAGAAC---AAGGTGGACGGTGTACCTGAAAGGAGGAAGTTTGGCCGCATGAAGCTCCTGCAGTTCTCAGAGAACCACCGGCCAGCATACTGGGGAACATGGAACAAGAAGACGACAGTCATCCGCCCCCGTGACCCCTGGGCCCAGGACAAGAACCTTCTTGACTATGAGGTGGACAGTGATGATGAATGGGAAGAGGAGGAACCTGGGGAGTCTTTGTCCCACAGCGAGGGGGACGAGGATGATGACATGGGGGAAGATGAAGATGAGGACGACGGCTTCTTTGTGCCCCATGGGTACCTGTCTGAGGATGAAGGCGTGACTGAGGAGTGTGCAGACCCCGAGAACCACAAAGTGCGCCAGAAGCTGAAGGCCAAGGAGTGGGATGAGCTCCTAGCCAAGGGCAAG---CGTTTCCGCGTACTGCAGCCTGTACAGGTGGGATGCGTGTGGGCAGCTGAGGCAGCCAAC---------TGCGCAGGCTCTGACTTGAAGCTGCTGCAGCAGTTCACCGCATGCCTGCTGGATGCAGCACCCCCTGAAGAGCCAGAG---CCAAAGGCCTCCAGG---------CGGGAGAAGAGGGACCAGCATATCCTGGCCCAGCTGCTTCCACTGCTGCATGGCAATGTGAATGGGAGCAAGGTCATCATCCGCGAATTCCAAGAGCGATGCCGCCGCGGCCTGCTGAGC---------------------------------------CCTCCAAGCCCC---ACTCCACACCCACATGTACCCAACTCG---GAGGATGCTGTGGTCGTGCCATCCAAGGCCAGGCTGAAGCGCCTCATCTCTGAGAACTCGGCCTATGAGAAGCGGCCTGACTTCCGTATGTGCTGGTATGTGCACCCACAGGTGCTCAGGAGCTTCGGCCAGGAGTGCCTGCCTGTGCCCTGCCAGTGGACCTACGTCACCGCCGTGCCC------------------------------------------TCAACACCT---------AGGGAAGACACTGGCAACACT---------------TCTGAGGGG------CCTGACCAGGGCACACCC---------------------------------ATGCCAATCAAGCGGAAGCCAGCAGCCACCATGTGCATTACGCAGTTCATGAAGAAAAGGCGGTATGATGGACAGGTTGCCTCTGGGGACATGGATGGCTTCCAGGCAGACACAGAAGAGGATGAG------------------GAGGAC---------GACACAGACTGTATGATCGTGGATGTGCCAGGTGTTGCG---------------------------------------------------------------------------------------------------------
>criGri1
-------------------------------------------------------CTATGGACTGCAAAGACAGACCAGGGTTCCCAGTGAAGAGGTTGATACAAGCCCGCCTGCCCTTCAAACGTCTGAACCTTGACTCCAAGGAGAAAGCCAAGGAC------------------ACATCACCAAAAGTGTCTGTGGAAGATAAAGTCCCGGATCTACAATTG------TCCTTGGACACTTTGGAAAACCGCTGTCACACA---------GGTTCTCATGTAGGCTTGAGTCCAAAGCTGGTTGGTGGCCGGGGCCCCATTGATAGCTTCTTGAAGGCCACAGTAAAGCCA---------GTGCCGAGTATGGTTATCATCGACCTGACCGAGAACTCCAGTGACATTCCAGACTGCCCTGAGGGC------------TCCAGTGAACCA---AGTCCTGAT------GCCCCAGTGGAAGGAGCCAACAAGCTGCAGGGGCCCTCC------------------------ACAGGA------------------------------GAGCAGTGT------CCCCCAGAGACTTCTTCAGACATTCCTTGCCACACGGAGGAGCCTGGG------------AGCCAAGGAGGCCCAGAGAGGACTGGTGACTGTCAAGCTGGCTCATTACAGAGCTGTCCTAAGCTGACTGCAGGTTCTAGGACCTTTCCCATACAG---GAGCCATCAGGCTGGAGCAAGGCAGGAGATCTCCTGTTTATA---GAGAAAGTGCCTGTGGTGGTGCTTGAGGACATCCTGACCACTAAACCTCTCCACACTTCTCTTCCC---ACCACGTCCCTGGAGAGGAGTGTCACTTCAGAGAGTGAAGTGCTGGAATCCTGCCCTGAAGATGACTCCACACTGAGCCTCTCCTCCACA------AGCTCCTCTTCTCCAACC---AGCTCTCCCGAGGGACCATCTGCACCCCCAGCACAGCTCAATGGAACAAGC------CCCCACTCCACACCCATCTGCAAAGTTAACAAGAAACTCGTCAGAGGCTCCACAGAGAAGGGCAGGAGCAAACTACACAGAGACAGAGAACAG---------------------------CAGAGGGAGGAGAAGGAGAAGCTGAGGGAAGAGACGCGGCAAGCCAAGGAGGAGGCTCGAAGAAGGAAGGAGGAAGAGAAGGAGCTGAAGGAGAAGGAGCGGAGGGAAAAGCGGGAGAAGGATGAGAAGGAGAAGGCGGAAAAGCAGCGGCTCAAGGAGGAACGACGCAAGGAGCGACAGGAGGCTCTGGAGGCTAAACTGGAGGAAAAAAGGAAGAAAGAGGAAGAGAAGCGGTTACGGGAAGAAGAGAAGCGC---------------------ATTAAGGCAGAGAAGGCAGAGATCACCAGGTTCTTCCAGAAGCCAAAGACTCCACAGGCCCCCAAGACCCTGGCCGGCTCCTGTGGTAAGTTTGCCCCCTTTGAAATCAAAGAACACATGGTGCTGGCTCCACGGTGCCGGGCTACCTTGGACCAGGACCTTTGTGATCGGCTGGACCAACTTCTACAGCAGCAGAGTGGGGCCAGCTCCTTCCTCAGTGACCTGAAAGGCCGGCTGCCCCTGAGGTCTGGACCCACCCAGGTGTGCAGCCGCAACACCAACATCATG------GACAGGGTC---ATTGTGGAGAGC---AAGGTGGATGGTGTGCCTGACAGGAGGAGGTTTGGCCGCATGAAGCTCCTGCAGTTTTCAGAGAACCACCGGCCAGCATACTGGGGGACATGGAACAAGAAGACGGTGGTCATCCGCCCCCGTGACCCCTGGGCCCAGGACAAGAACCTTCTTGACTATGAGGTGGACAGTGACGAAGAGTGGGAAGAGGAGGAACCTGGGGAGTCCTTGTCCCACAGTGAGGGGGACGAGGATGATGATGTGGGGGAAGATGAGGACGAGGACGATGGCTTCTTTGTGCCCCATGGGTACCTGTCTGAGGATGAAGACGTGACTGAGGAATGTTCGGACCCCGAGAACCACAAAGTGCGCCAGAGGCTGAAGGCCAAGGAGTGGGATGAGCTCCTAGCCAAGGGCAAG---CGGTTCCGTGTACTGCAGCCTGTGCAAGTGGGATGTGTATGGGCGGCTGAGGCGGCCAAC---------TGCGCAAGCTCCGACTTGAAGCTGCTGCAGCAGTTCACTGCGTGCCTGCTGGATGCAGCACCCCCTGAAGAGCCAGAG---CCCAAGGCCTCCAGT---------TGGGAGAAGAGGAACCAGCATATCCTGGCCCAGCTGCTACCGCTGTTGCATGGCAACGTGAATGGAAGCAAGGTGATCATCCGAGAATTCCAAGAGCGATGCCGCCGTGGCCTGCTGAGC------------------------------------------CCCACAAACGCCACTTCACACCCACAGACACCTAACTCA---GAAGATACTGTGGTCGTGCCATCCAAGGCCAGGCTGAAGCGCCTCATCTCTGAGAACTCGGCCTATGAGAAGCGGCCTGACTTCCGTATGTGCTGGTATGTGCACCCACAAGTGCTCAGGCGCTTCGGCCAGGAGTGTCTGCCTGTGCCCTGCCAGTGGACCTACGTCACCGCTGTGCCC------------------------------------------TCAACACCC---------AGGGAAGACAATGGCAATGCT------------TCCACCGAGGTG------CCTGGCCAGGGCACACCC---------------------------------ATGCCAATCAAGCGGAAGCCAGCAGCCACCATGTGCATTACACAGTTCATGAAGAAAAGGCGGTACGATGGACAGGTTGGCTCTGGGGACATGGATGGCTTCCAGGTAGACACAGAAGAGGACGAG------------------GATGAC---------GATACAGACTGTGTGATCGTGGATGTGTCA---------GAG---GCTCCCATGCCTGCACCCACACCTT--------------------------------------------------------------------------
>HLpipKuh2
---ATGCTGGAGGAGCGGGACTGCGGGGCTCCGGGCGCCAGGGGAGCGTCCGCAGTAATGGACTGCAAAGACAGACCAGCTTTTCCAGTCAAGAAGTTAATACAAGCCCGTCTGCCCTTCAAGCGCCTGAATCTTGCCCCAAAGGAGAAAACCAAGGACGGATCGGACAACACAAGAAGCTCTCCAAGTGCTCCTGTACAAAGTCAAGTCCCCGATGTAGAAACC------TCTTTTGACAACTTGGAGAACAATTTTCATATG---------GGTTCTGACATAGATTTTAGACCAAAACTTGTCAATGGGAAGGGTCCCTTAGATAACTTTTTAAAAAATAGAGTCGAAACC---AGTATTGGCAAGACCACAGTCATCATTGATTTGACAGAGGACTCAAGTGACCAACCAGACGACATTTCAGCCTACGATAAACTAAATTCTGCAGCC---TGTCCCTCCTTGGAGGAGGCAGTCAATAGGGTCAGAGAAGAAGCTGGAGATGAG------------------------GGGGCG---CTGCCGAAGGCTAGTCCGAAGGAC---GAGCTAACA---TTTTCTGAAGAGACCCTTTTAGACATTCCATGCAAAACAGAGGAGGAGGGT---GCT------GGCTCAGGGGGCCCAGAGAGGAGAGGAGACGCACAGGAA---GCACCTCAGAGCTGCCCCAAGTTGACAGATGATCCAAGAACGTGCTCAGAGAAG---GACCAGGACGGTTGGAGCGAAGCTGGAGGCATCTTGTTCAAA---GGGAAGGTGCCCGTGGTGCTCTTGCAGGATATCCTGAGTATAAAATCT---GGAGCCACGTCTCCA---ACCATCCCTCTGGAGCAGGGTACGCCCTCCCGGAGGGAAGTGCTAGAGTCTAGCCACGGAGAAGACTCTGTTCTCAGCCATTCCTCCCTG------AGTTCTTCCTCTCCTACC---AGCTCACCTGAAGGGTGGTGTGCTTCCAAAAATCAGCACAACGGTCCCAGTACCTTCCCCACCCTCACACCTGTCCGCAGAATAACTAAGAAATTGGTCAAAGATTCTGTCGAGAAGAACAAGATGAGACTACAAAGAGATAAGGAGCGTTTGGGCAAGCAGCTGAAGTTACAGGCCGAAAAAGAAGAAAAGGAGAAGCTAAAGGAGGAGGCCAAGCGTGCCAAGGAAGAAGCCAGGAGGAGGAGAGAGGAAGAGAAAGAGCTAAAGGAGAAGGAGAGGCGTGAAAAAAGGGAGAAGGAAGAAAAGGAGAAGGCTGAGAAGCAGCGACTCAAGGAGGAGCGGCGTAAGGAGCGGCAGGAGGCCCTGGAGGCTAAGCTGGAGGAGAAGAGGAAAAAGGAAGAGGAGAAACGGCTGAGAGAAGAAGAAAAGCGC---------------------ATTAAAGCAGAGAAAGCTGAAATCACGAGGTTCTTCCAGAAACCAAAGACTCCACAGGCCCCCAAGACGCTGGCCGGCTCCTGTGGGAAGTTTGCCCCTTTTGAAATTAAAGAGAACATGGTCCTCGCCCCTTTTTGTCGGACCACCTTTGACCAAGACCTCTGTGATCAGTTAGACCAGCTCATGCAGCAACAGAATGACGACTTCTCCTTCCTAAAAGATCTAAAAGGCCGGCGGCCCCTCAGGTCTGGACCCACTGTGGCTTCTAACCGGAATGCGGACATTTTTAACAGTGATGTGGTG---ATAGTGGAAAGCAGCAAAGTAGATGGCATTCCTGAGAGGAAGAAGTTTGGCAGGATGAAGCTCCTGCAGTTTTCTGAGAACCACCGACCAGCATATTGGGGGACATGGAATAAGAAAACAACGGTCATCCATCCAAGGGACCCCTGGGCCCAAGACAGGAAGCTTCTGGATTACGAGGTGGACAGTGATGATGAGTGGGAAGAGGAGGAGCCAGGAGAGTCTCTCTCTCACAGTGAAGGGGATGATGATGATGAAGTA---GAAGATGAAGATGATGATGATGGGTTTTTTGTGCCTCATGGGTACCTGTCTGAGGATGAGGGAGTAACTGAGGAGTGTGCTGACCCTGAGAACCACAAGGTCCGCCAGAAGCTGAAGGCCAAGGAATGGGACGAGTTTTTAGCCAAGGGGAAG---CGGTTCCGCGTGCTCCAGCCTGTGAAGATCGGCTGCATCTGGGCAGCGGACAAGGATGGC---------------AGCACCGACCTGAAGGTGCTAGAGCAGTTCACCGCATGCCTTCTGGAGACAGTTCTCCCCGAGGAGGAGCAGACACCTAAAGCCTCCAAG---------AAGAAGAAGAGGGACCAACACATCTTGGCCCAGTTGCTTCCGCTGCTGCACGGGAACGTGAATGGAAGCAAAGTGATCATCCGGGAATTCCAGGAATGCTGCCGCCAAGGACTGCTTGGC---AAGGACACTAGCAGTCCTGAGAGCAGCTCCGCCAGCCCTCCAAGCCCTGGCTCTTCCCGCCCGCAGACCCCCACCACC---AGTGAGGACAATGCCGTCCCCTCCAAGGCCAGGCTCAAGCGTATTATTTCCGAGAACTCTGTGTACGAGAAGAGGCCTGATTACAGGATGTGCTGGTACGTCCACTCACAGGTGCTGAAGAGCTTTGATCAGGAGCACCTGCCCGTGCCGTGCCAGTGGAGTTATGTCACTATGGTGCCC------------------------------------------TCAGCTACC---------AGGGAGGACAGTGGCAGCACC------------CCCACCCCAGGG------CCCAGCCAGGGGACACCC---------------------------------ATCTCGCTGAAGAGGAAGTCAGCAGGAAGCATGTGCATCACTCAGTTCATGAAGAAGCGCAGGCATGACGGGCAGGTCGGAGGTGGGGACCTGGATGGCTTCCAGGCAGACACAGAGGAGGAGGAG------------------GAAGAG---------GACGGTGACTGTGCGATAATGGACATCTCGGATATTGCTGAA---GTCCAGGAGCCTCGTGTAACCACTCCCAGAGCTAGAAGGCCTGTGGGAATGGACACCAGCGAGAGCCCCACGCCCTCCAACTCACTCAGCCCCTCC---
>HLcamFer2
-------------------------------------------------------CCATGGATTGCAAAGACAGACCAGCTTTTCCAGTCAAGAAGTTAATACAAGCGCGTCTGCCATTCAAACGCCTGAGTCTTGTCACAAAGGAGAAGACTGACGACGGGTTGGAGGACACGAGGGGCTCTCAGAGCACCTCTGTGCAGAGTCAAGACCCCGACTTAGAAACC------TCTTTGGACCACTTGGAGAACGGCTGTCATATG---------GGTTCTGACATAGATTTTAGGCCAAAACTTGCCAATGGGAAGGGTCCCTTAGATAACTTTTTAAGAAGTCAAGTCGAAAAC---GATATTGGCCAGAACATGGTCATGATCGATTTGATGGAGGACTTGAGTGACCTAACCGACAGCAACATGGGCCACAATAAACCAAATTCTGCCGCC---TCTCTCTCT---CAGAAGAATGTAAATGGGGTCACAGAAGAAGCTGGAGGTGAG------------------------AGGGGG---CTGCCGAAGGCCAGTCAGAAGGAC---AAGCTGGCG---TTTCCTGAAGAGGCCCTTTCAGACATTCCATGCAAAGTGGAGGAGAGAGGT---GCT------GAGTCAGGGAGTGCAGAGAGGAGTGGACTGGAGCAGAAGGGCCTGCCCCAAAGCTGCCCTGAGCTGAGAGGCGGCCTGAGAACGTGCTCCAGGCAG---GACCAGGACAGGTGGAGCGAAGCCAGGGGCATCCTGTTCAAA---GGGAAGGTGCCTGTGGTTGTCCTGCAGGATATCCTGGCTGCCAGACCC---CGAGCCAGGTCTCCTCCCACCACCCCTCTGGGCCAGGGCATGCCCTCCGAGAGCGAGACGCTGGGGTCCAGCCCCGAAGAGGACTCTGTCCTGAGCCATTCATCCCTG------AGCTCCTCCTCTCCTACC---AGCTCACCCGAGGGGCAGTCTGCTCCTGCAAAGCAGCGCAACAGCCCCAGCCCCTTTCCCACCTCCACAGCAGCCCACAGAATAAGTAAGAAATTGGTCAAAGACTCTGCAGAGAAGAACAAGATGAGATTGCAAAGAGACAAGGAGCGCCTGGGCAAGCAGCTGAAGCTCCGGGCCGAGAAGGAGGAGAAGGAGAAGCTGAGGGAGGAGGCCAAGCGGGCCAAGGAGGAAGCCAGGAAGAAGAAGGAGGAAGAGAAGGAGCTGAAGGAGAGGGAGCGGCGGGAGAAGCGGGAGAAGGACGAGAAGGAGAAGGCGGAAAAGCAGCGGCGCAAGGAGGCGCGGCGCAAGGAGCGCCAGGAGGCCCTGGAGGCTAAGCTGGAGGAGAAGCGGAAGAAAGAAGAGGAGAAACGGTTGCGAGAGGAAGAAAAGCGC---------------------ATTAAAGCAGAGAAGGCTGAAATCACGAGGTTCTTTCAGAAACCAAAGACTCCACAGGCCCCCAAGACCCTGGCTGGTTCCTGTGGGAAGTTTGCCCCTTTTGAAATTAAAGAGCACATGGTCCTCGCCCCTCGCTGTCGGACTCCCTTCGACCAAGACCTCTGTGATCGGTTAGACCACCTCCTCCAGCAGCAGAGCAGCGAATTCTCCTTCCTGAAAGATCTGAAAGGCCGGCGGCCCCTCAGGTCTGGACCCACCATGGTTTCTAACCGGAACACAGACCTTTTTAACAGCGACATGGTG---ATCGTGGAGAGCAGCAAAGTGGATGGTGTTCCTGAAAGGAGGAAGTTCGGCAGGATGAAACTCCTGCAGTTTTCTGAGAATCACCGACCAGCTTACTGGGGGACATGGAACAAGAAGACGACAGTCATTCACCCGAAGGACCCCTGGGCCCAGGACAGGGACCTCCTTGACTACGAGGTAGACAGCGATGAGGAGTGGGAAGAGGAGGAGCCAGGAGAGTCCCTCTCCCACAGTGAAGGGGATGATGATGATGACGTAGCAGAGGATGAAGATGAGGACGATGGGTTCTTTGTGCCCCATGGGTACCTGTCTGAGGATGAAGGGGTAACTGAGGAGTGTGCTGACCCGGAGAACCACAAGGTTCGCCAGAAACTGAAGGCCAAGGAGTGGGACGAGTTTCTGGCCAAAGGGAAG---AGGTTCCGGGTGCTCCAGCCTGTAAAGATCGGCTGCGTCTGGGCGGCCGACAGGGACGGC---------------GGTGCCGACCTGAAGGTGCTGCAGCAGTTCACGGCGTGCCTGCTGGAGACCGTCCCCTCTGAGGAGGAGCCGATGCCCAAGGCCTCCAAG---------AGAGAGAGGAGGGACCAGCAGATCTTGGCCCAGCTGCTCCCATTGCTGCACGGGAACGTGAACGGGAGCAAGGTCATCATCCGGGAGTTCCAGGAGTGCTGCCGCCGAGGACTGCTCAGC---AAGGACGCCGGCAGCCCCGAGCGCGGCTCCACCAGCCCCCCAAGCCCTGGCCCTTCCCGCCCCCAGACCCCCACTGCC---GGCGAGGACGCCGCCATCCCCTCCAAGGCCAGGCTCAAGCGGATTATTTCCGAGAACTCGGTTTACGAGAAGAGGCCCGATTACAGGATGTGCTGGTACGTCCATCCAGAGGTGCTGAAGAGCTTTGCCCAGGAGCACCTGCCTGTGCCCTGCCAGTGGAGCTACATCACTGCAGTGCCC------------------------------------------TCGGCCACC---------AGGGAGGACAGTGGCAGTGTC------------CCCATCACGGGG------CCTGGCCAGGGGATGCCC---------------------------------ATCTCGCTCAAGAGGAAATCAGGGGGCAGCATGTGCATCACCCAATTCATGAAGAAGCGCCGGCACGACGGTCAGGTTGAAGCTGGGGACCTGGATGGCTTCCAGGCGGACACGGAGGAGGAGGAA------------------GAAGAG---------GAAGGAGACTGTGTGCTGATGGACATCTCGGATGTTGGGGAG---GTCCAGGCCCCGTGCGGAACCACTTCTGGAGCTGGGGGGGCTGTGGGAGTGGACACCAGAGCGAGCCTTGTGCCCTCCAGCTCGCTCGGCCCCTCCT--
>triMan1
---ATGGTGGAGGAGCCAGAGTGCGGGGCGCCGGGCGCCAGGGGAGCCCCCCCAGCCATGGATTGCAAAGACAGACCAGCTTTTCCAGTGAAGAAGTTAATACAAGCTCGTCTGCCTTTCAAGCGCTTGAGTCTTGTCCCCAAGGAGAAACCCGACGACAGCTCAGAGGACGTGAGAAGCTCTCAGAGTGCTTCTGTGCAAAATACAGCCCCCAGCTTGGAAACC------TCTTTGGACAACTTGGAGAACCACTGCCATACG---------GGTTCTGATGCCGAATTTAGACCAAAACTCATAAACGGGAAGGGTCCGTTAGATACCTTTATAAGA---AAAGCCAAAAGC---AGTCCTGGCGAGACCGCAGTCCTAATTGACTTGACGGAGGACTCGAGTGATCAGCCGGACAGCCCTGTGGACCACGCTAAATGCAGTTCTGAAGCC---CCTCCCTCC---AGGGAGGCTGTTGGTGGGGGTGGAGAGGAAGATGAAGGTCAG------------------------AGGGGC---CTGGTGAAGGCCAGTCAGGACGAT---AAGTTGGCA---TCTCCAGGAGAGATCCTTCCCGACCTTCCGTGCCACACGGAGGAA---AGT---GCT------GGCTCAGGAGGCACAGAGAGGCATGGAGATGGGCAGAAAGCCTCACCAGAACCCTGCCCTGAACTGACAGGTGGTTGGAGAACGTGCTGTGAAAGG---GAACAGCAGGGTTGGAGCGAGGCGGGGGGCATCCTATTTAAA---GGGAAGGTGCCCGTGGTGGTCTTGCAGGATATCCTGGCTGCGAAACCTCCTCGGGCCAGGTCTCCCCAGACGGCACCATTGGACGAGAGCATGGCCTGGGAGAGCGAGGAGCTGGCCTCTTGCCCCGAAGAAGACTCTGTCCTCAGCCATTCTTCCCTG------AGCTCATCCTCGTCTACC---AGCTCACCTGAGGGGCAGTCAGCTCCCAGAAAACAGCGCAGCAGTCCCAGCCCCTTACCTGCCTCCACACCTACCCGCAGAATAACTAAGAAATGCATCAGAGGTTCTACAGAGAAGAACAAGCTAAGACTGCAAAGAGACAAAGAGCGCTTGGGCAAGCAACTGAGGTTACAAGCAGAAAAGGAAGAAAAGGAGAAATTGAAAGAGGAGGCCAAGCGGGCCAAGGAGGAGGCCAGAAGGAAGAAGGAGGAGGAGAAGGAGCTGAAGGAGAAGGAGAGGCGGGAGAAAAGGGAAAAGGACGAGAAGGAGAAGGCGGAGAAGCAGAGGCTCAAGGAGGAGCGGCGCAAGGAGAGGCAGGAGGCGCTCGAGGCTAAACTCGAAGAGAAAAGGAAAAAAGAGGAGGAGAAACGGTTAAAAGAAGAAGAGAAGCGC---------------------ATTAAAGCTGAGAAGGCTGAGATCACGCGGTTCTTCCAGAAGCCAAAGACTCCACAAGCCCCCAAGACCCTGGCCGGCTCCTGTGGCAAGTTTGCCCCGTTTGAGATTAAAGAGCACATGGTTCTCGCCCCGCTGTGCCGCACGGCCTTCCATCAGGACCTCTGTGACCAGTTAGACCAGCTTCTCCAGCAGCAGAGTGGCAGCTTCTCCTTCCTGCAAGATCTGAAGGGCCGGCGGCCCCTCCAATCCGGGCCCACCATTGTTTGTAACCGAAATGCGGACATCTTCAACAGCGACGTGGTG---ATCGTGGAGAGCGGCAAAGCTGACGGCGTTCCCGAAAGGAAGGCGTTGGGCAGGATGAAGCTGCTGCAGTTTTCTGAGAACCACCGACCAGCGTACTGGGGCACGTGGAATAAGAAGACAGCAGTCATCCGTCCGAGGAACCCCTGGGCCCAGGACCGGAAACTCCTTGACTATGAGGTGGACAGTGATGACGAGTGGGAAGAGGAGGAACCGGGGGAGTCCCTCTCCCACAGTGAGGGGGACGATGATGACGAGGTGGGCGAGGATGAAGATGAGGATGATGGCTTTTTTGTGCCCCACGGGTACCTGTCCGAGGACGAAGGTGTGACCGAGGAGTGTGCCGACCCCGAGAACCACAAGGTTCGCCAGAAGCTGAAGGCCAAGGAGTGGGACGAGCTTCTAGCCAAGGGGAAG---CGGTTCCGCGTCCTCCAGCCCGTGAAGATCGGCTGCGTCTGGGCGGCCGAGAGGGATGGC---------TGCGCTGGCGCCGACCTAAAGGTGCTGCAGCAGTTCACGGCCTGCCTCCTGGACACGGCGCCCCCCGAGGAGGAGCAGACGCCCAAGGCCTCCAGG---------AGGGAGAAGAGGGACCAGGAGATCCTCGCCCAGCTGCTCCCGCTGCTGCATGGCAACGTGAACGGGAGCAAGGTCATCATCCGTGAGTTTCAGGAGTGCTGCCGCCAAGGCCTGCTCACC---AGGGACGCTGGCAGCCCCGAGAGCAGCTCCGCCAGCCCCCCGAGCCCCGGCTCTTCCCGCCCGCAGACCCCCACCGCC---GGCGAGGACACCGCTGTTCCGTCCAAGGCCAGGCTCAAGCGGATCATTTCCGAGAACTCAGTGTACGAGAAGCGGCCTGACTTCAGGATGTGCTGGTACGTCCACCCACAGGTGCTCAAGAGCTTCGACCAGGAGCACCTGCCCGTGCCCTGCCAGTGGAACTACGTGACTGCGGTGCCC------------------------------------------TCGGCCGCT---------CGGGAGGACAGTGGCAGCGCC------------CCCGCCGTGGGG------CCCAGCCCGGCCACGCCG---------------------------------CTCTCTCTGAAGAGGAAGTCGGCAGGCAGCATGCGCATCACGCAGTTCATGAAGAAGCGCAGGCACGACGGGCAGGTTGGAGCTGAGGACGTGGATGGCTTCCAGGCGGACACGGAGGAGGAAGAG------------------GAGGAG---------GAGAGCGACTATGTGATGGTGGACATCCCGGACATTGGGGAG---GCCCAGACCCCATGTGGCACCTCCTCGGGAGCCGCGGGGTCAGTGGGAGTGGACACCTGCGAGGGCCCGCTGCCTGTGAGCGCGCTCCTCCTGTCC---
>loxAfr3
---ATGCTGGAGGAGCCGGAGTGCGGGGCGCCGGGCGCCAGGGGAGCCGCCGCAGCCATGGATTGCAAAGACAGACCAGCTTTTCCAGTCAAGAAGTTAATACAAGCTCGTCTGCCTTTTAAGCGCTTGAGTCTTGTCCCCAAGGAGAAACCTGACGACAGCTCAGAGGATGTGAGAGGCTCTCAGAGTGCTTCTATGCAAAATAAAGCCCCCGACTTGGAAACC------TCTTTGGACAACTTGGAGAACCACTGCCATACA---------GGTGCCGATGCTGAATTTAAACCAAAACTCATAAACGGGAAGGGTCCCTTAGATAACTTTTTAAGA---AAAGCCAAAATT---GATCCTGGTGAGACCACAGTCCTAATTGACCTGACAGAGGACTCGAGCGATCCGCTGGACAGCCCCGTGGACCATGCTAAATATTGTTCTGAAGCC---CCTCCCTCC---AGGGACACCATCAGTGGAGTTGGAGAGGAAGACGAAGGTCAG------------------------AGGGGC---CTGGTGAAGGCCAGTCAGGACAAT---AAGTTGGCA---TCTCCAGAAGAGACCCTTCCCGACCTTCCATGCCACACAAAGGGA---AGT---GCT------GGTTCAGGAGGCGCAGAGAGGCATGGAGACGGGCAGGAAGGCGCCCCGGAACCCTGCCCTGAACTGGGAGGCGGTTGGAGAACGTGCTGTGAGAGG---GAACAGCAGGGTTGGAGCGAGGCGGGGGGCATTCTGTTCAAA---GGGAAGGTGCCTGTGGTGGTCTTGCAGGATATCTTGGTGGCGAAACCTCCTCAGGCCACGTCTCCCCAGACAGCACCATTGGACGAGAGCATGGCCTGGGAGAGCGAGGAGCTGGGCTCTTGTCCCGAAGAAGACTCTGTCCTCAGCCATTCGTCCCTG------AGCTCGTCCTCATCTACC---AGCTCCCCTGAGGGGCAGCCGGCACGTGGAAAACAGCGAGGCAGTACCAGCCCCTTACCTGCCTCCACACCTACCTGCAGAATAACTAAGAAATGCATCAAAGGCTCTACAGAGAAGAACAAGATAAGACTGCAAAGAGACAAAGAGCGCTTGGGCAAGCAACTGAGGTTACAAGCAGAAAAGGAAGAAAAGGAGAAATTGAAAGAGGAGGCCAAGCGGGCCAAGGAAGAGGCCAGAAAAAAGAAAGAGGAAGAGAAGGAGCTGAAAGAGAAGGAGAGACGGGAGAAGAGGGAGAAGGATGAGAAGGAGAAGGCGGAGAAGCAGAGGCTCAAGGAGGAGAGGCGCAAGGAGAGGCAAGAGGCGCTCGAGGCTAAACTTGAGGAGAAAAGGAAAAAAGAGGAGGAGAAACGGTTAAAAGAAGAAGAAAAGCGC---------------------ATTAAAGCTGAGAAGGCTGAGATCACACGGTTCTTCCAGAAACCAAAGACTCCACAAGCCCCCAAGACCCTGGCCGGCTCCTGTGGCAAGTTTGCCCCATTTGAGATTAGAGAGCACATGGTTCTTGCCCCACTGTGCCGGACAGCCTTCGATCAGGACCTCTGTGACCAGTTAGACCAGCTTCTGCAGCAGCAGAGTGGCAGCTTCTCCTTCCTGCAGGATCTAAAGGGCCGGCGGCCCCTCAGATCCGGGCCCACCATTGTTTGTAACCGGAATGCAGACATCTTCAACAGTGACGTGGTG---ATCGTGGAGAGCGGCAAAGCAGATGGCGTTCCCGAAAGGAAGAAGTTTGGCAGAATGAAGCTGCTGCAGTTTTCTGAGAACCACCGACCAGCATACTGGGGCACGTGGAATAAGAAGACGGCAATCATCCGTCCGAGGAACCCCTGGGCCCAGGACCGGAAACTCCTTGACTATGAGGTGGACAGTGACGATGAGTGGGAAGAGGAGGAGCCGGGGGAGTCCCTTTCCCACAGCGAAGGGGATGATGATGATGAGGTGGGTGAGGATGAAGATGAGGATGATGGCTTTTTTGTGCCCCACGGGTACCTGTCTGAGGACGAAGGTGTGACCGAGGAATGTGCTGACCCCGAGAACCACAAGGTTCGCCAGAAACTGAAGGCCAAAGAGTGGGACGAGTTTCTAGCCAAGGGGAAG---CGGTTCCGCGTCCTCCAGCCCGTGAAAATCGGCTGTGTTTGGGCGGCTGAGAAGGATGGC---------TGTGCTGGCACCGACCTCAAGGTGCTGCAGCAGTTTGCGGCCTGCCTCCTGGACATGGTGCCCCCCGAGGAGGAACAGATGCCCAAGGCCTCCAAG---------AAAGAGAAGAGGGACCACCAGATCCTTGCCCAGCTGCTCCCGCTGCTACACGGCAACGTCAACGGGAGCAAGGTGATCATCCGTGAGTTTCAGGAGTGCTGCCGCCAAGGCCTACTCAGC---AGGGACACCGGCAGCCCCGAGAGTAGCTCCACCAGCCCCCCGAGCCCCGGCTCTTCCCGCCCACAGACCCCCACCGCT---GGCGACGACACCACCGTTCCATCCAAGGCCAGGCTCAAGCGGATCATTTCCGAGAACTCGGTGTACGAGAAGCGGCCTGACTTCAGGATGTGCTGGTACGTCCACCCGCAGGTGCTCAAGAGCTTCGACCAGGAGCACCTGCCCGTGCCCTGCCAGTGGAACTACATCACTGCGGTGCCC------------------------------------------TCGACTGCC---------CGGGAGGACAGTGGCAGCGCC------------CTCGCCGTGGGG------CCCAGCCCAGCCACACTG---------------------------------CTCTCTCTGAAGAGGAAGTCGGCCGGCAGCATGTGCATCACGCAGTTCATGAAGAAGCGTAGGCACGACGGGCAGGTTGGAGCTGGGGACATGGATGGCTTCCAGGCGGACACGGAGGAGGAGGAG------------------GAAGAG---------GAGGGCGACTGCGTGATGGTGGACATCCCAGACGTTGGTGAG---GCCCAGACCCCATGTGGCACCTCCTCGGGAGCTGTGGGGTCGGTGAGAGTGGACACCTGTGAGGGCCCGCTGCCTGTGAGTGCGCTCCTCCTGTCC---
>micMur3
---ATGCTGGAAGAGCCGGAGTGCGCGGCGCCGGGCGCCAGGGGAGGGGCCGTAGCCATGGATTGCAAAGACAGACCAGCTTTTCCAGTTAAGAAGTTAATACAAGCCCGCCTGCCGTTCAAGCGCCTGAATCTTGTCCCAAAAGAGAAAGCCGATGATGGCCCAGATGACGTGAGAAGCTGTCAGAGTTCCCCTGTGCAGAGTAAAGTCCCTGCTTTAGAGACC------TCTTCGGACACCTTGGAAAACGACTGTCATATG---------GGTTCTGGCATAGACTTTAGACCAAAACTTGTCAATGGGAAGGGGTCCTTAGACAACTTTCTAGGAAGTAGAGTGGAAACC---AGTATTGGCCAGAGCACAGTCATCATTGACCTGACGGAGGACTCGAATGACCAGCCCGACAGCCCCTCGGACCGCAGTAGACTGAGTCCAGAGGCT---TCTCCCTCC---GGGGAGGCTGTAAACGGGGTCGTAGAAGAAGCTGCAGATCAG------------------------CAGGGA---CCCTCCAAGGCCATTCAGAAGGAC---AAGTTGGCA---TTTCCTGAAGAGACCCTTTCAGACATTCCTTGCAAAACAGAGGAGGAAGGT---ATTGTCCCTGGAGGAGGAGGTGCAGAAAGGAGTGGTGACTCCCAGGAATGTTCACCTCGGAGCGGCCCAGAGCTGACAGGGGGCCCGAGAACGTGCTCCAAAAAG---GAGTGGGACGGCTGGAGTGAAGCTGGGGACATCCTGTTCAAA---GGGAAGGTGCCTGTGGTGGTCTTGCAGGACATCTTGGCCGTGAGGCCTCCCGGAGCTAAGACTCCCCCCACGACATCTCCAGACAAGGGTGTGTCCTCGGAGAGCGAGGTGCTGGAGTCTGGCCTCGAAGAAGACTCTGTGCTCAGCCACTCGTCCCTG------AGCTCTCCCTCTCCCGGC---AGCTCGCCCGAGGGGCCGTCTGCTTCCGGAAGGCAGACCCGCAGCATCAGCCCCGTGCCTACCTCCACGCCC------AGAATAACTAAGAAATGCATCAAAGATTCTACAGAGAAGAACAAGATCAGACTGCAAAGAGACCAGGAGCGCCTGGGCAAGCAGCTCAGGCTCCTGGCAAAGAGGGAGGAGAAGCAGAAGCTGAAAGAGGAGGCCCGGCGGGCCAGGGAGGAGGCCAAGAAGAGGAGGGAGGAGGAGAAGGAGCTGAAGGAGAAGGAGCGGCGGGAGAAGCGGGAGAAGGATGAGAAGGAGAAGGCAGAGAAGCAGCGGCTCAAGGAGGAGCGGCGCAAGGAGAGGCAGGAGGCGCTGGAGGCCAAGCTTGAGGAAAAGAGGAAAAAGGAAGAGGAGAAACGGTTACGAGAAGAAGAAAAGCGT---------------------ATTAAAGCAGAGAAGGCCGAAATCACAAGGTTCTTCCAGAAACCAAAGACCCCGCAGGCCCCCAAGACCCTGGCCGGCTCCTGCGGGAAGTTTGCCCCCTTTGAGATCAAAGAGCACATGGTTCTCGCCCCCCGGTGTCGGGCCGCCTTCGACCACGACCTGTGCGAGCAGCTGGACCAGCTCCTGCAGCGGCAGAGTGGGGAGTTCTCCTTCCTGAGAGACCTGAAAGGCCGGCCGCCCCTCAGGTCGGGACCCACCAGGGTTCCCAACCGGAACGCGGACATTGTTAACAGTGACGTGGTG---ATCGTGGAGAGCGGGAAGGTGACCGGCGTTCCCGAGCGGAGGAAGTGCGGCAGGATGAAGCTGCTGCAGTTCTGCGAGAACCACCGGCCGGCGTACTGGGGCACGTGGAACAAGCACACGGCGGTCATCCGCCCGAGGGACCCCTGGGCCCAAGACAGGAAGCTCCTGGACTACGAGGTGGACAGCGATGAGGAGTGGGAGGAGGAGGAGCCTGGAGAATCCCTGTCCCACAGCGAAGGGGAGGATGATGATGAAGTGGGTGAGGATGAAGATGAGGATGATGGGTTTTTTGTGCCCCACGGGTACCTGTCTGAGGACGAAGGCGTAATGGAGGAGTGCACCGACCCGGAGAACCACAAAGTTCGCCAGAAGCTGAAGGCCAAGGAGTGGGACGAGTTCTTGGCCAAGGGGAAG---CGGTTCCGCGTGCTGCAGCCCGTGAGGATCGGCTGCGTGTGGGCGGCGGACGGGGACCCT------------GCCAGCGCCGACCTGAAGGTGCTGCAGCAGTTCTCGGCCTGCCTCCTGGAGCCCGTGCCCGCGGAGGAGGAGCAGACGCCCAAGGCCTCCAAG---------AGGGAGAAGAGGGACCAGCAGATCCTGGCCCAGCTGCTGCCGCTGCTGCACGGCAACGTGAACGGGAGCAAGGCCATCATCCGCGAGTTCCAGGAGCACTGCCGCCGGGGACTGCTCAGC---GGGGACGCCAGC---------------------AGCCCCCCGAGTCCCTCCTCTTCCCGCCCACAGACCCCCACCGCG---------GACAGCGCCGTCCCCTCCAAGGCCAGGCTAAAGCGGATCATCTCCGAGAACTCGGTGTACGAGAAGCGGCCGGACTTCAGGATGTGCTGGTACGTCCACCCGCAGGTGCTGCGGAGCTTCGACCAGGAGCACCTGCCCGTGCCCTGCCAGTGGAGCTACGTCACCATGGTGCCC------------------------------------------TCGGCCCCC---------AGAGAGGACAATGGCGGTGTC------------CCTGCCGCGGGC------CTGGGCCAGGGGACGCCC---------------------------------ATCTCACTGAAGAGGAAGTCGGCGGGCAGCATGTGCATCACCCAGTTCATGAAGAAGCGGCGGCACGACGGCCAGGTCGGTGCTGAGGACATGGATGGCTTCCAGGCGGACACGGAGGAGGAGGAG------------------GATGAG---------GAGGGTGACTGTGTGATCGTGGATGTCCTGGATGCTGGGGAG---GTCCGGGCCACGTGTGGAACTGCTTCCGGAGCTGGGGCTGCCGTGGGAATGGACACCAGCGAGAGCCCCCTGCCCGCCAGCCCGCTCAGCGCCTCC---
>hg38
---ATGCTGGAGGAGCTGGAGTGCGGGGCGCCCGGCGCCAGGGGAGCCGCCACAGCCATGGATTGCAAAGATAGACCAGCTTTTCCAGTTAAGAAGTTAATACAAGCCCGTCTGCCGTTTAAGCGCCTGAATCTTGTCCCAAAGGGGAAAGCCGATGACATGTCAGACGAT------------CAGGGTACTTCTGTGCAAAGTAAAAGCCCCGATTTAGAGGCC------TCTTTGGACACCTTGGAAAACAACTGTCATGTG---------GGTTCTGACATAGACTTTAGACCGAAACTTGTCAACGGGAAGGGTCCCTTAGATAACTTTTTAAGAAATAGAATCGAAACC---AGTATTGGCCAGAGCACAGTCATCATTGATTTGACAGAGGACTCGAATGAGCAGCCAGACAGTCTTGTGGACCACAATAAACTAAATTCTGAAGCC---TCTCCCTCC---AGGGAGGCAATAAATGGCCAGCGAGAAGACACTGGGGATCAG------------------------CAGGGG---TTGTTGAAGGCCATTCAGAACGAC---AAGTTGGCA---TTTCCTGGAGAGACCCTTTCAGACATTCCTTGCAAAACAGAGGAGGAGGGT---GTT------GGCTGTGGAGGTGCAGGGAGGAGAGGCGACTCCCAGGAATGTTCGCCACGGAGCTGCCCGGAGCTGACGAGTGGCCCGAGAATGTGCCCCAGAAAG---GAGCAGGACAGTTGGAGTGAAGCTGGGGGCATCCTGTTCAAA---GGGAAGGTGCCTATGGTGGTCTTGCAGGACATCTTGGCTGTGAGACCACCGCAAATCAAGTCCCTTCCAGCCACACCCCAAGGCAAGAACATGACCCCTGAGAGTGAGGTGCTGGAATCTTTCCCCGAAGAAGACTCTGTACTCAGCCATTCGTCCCTG------AGCTCTCCCTCTTCCACC---AGCTCGCCCGAGGGGCCGCCTGCTCCCCCAAAGCAGCACAGCAGTACCAGTCCCTTCCCCACCTCCACGCCCCTCCGCAGAATAACTAAGAAATTCGTCAAAGGCTCTACAGAGAAGAACAAGCTCAGACTGCAAAGAGATCAGGAGCGTCTGGGCAAGCAGCTCAAGTTACGTGCAGAAAGGGAAGAAAAGGAGAAGCTGAAAGAGGAGGCCAAGCGGGCCAAGGAGGAGGCCAAGAAGAAGAAGGAGGAAGAGAAGGAGCTTAAGGAAAAGGAGAGGCGGGAGAAGCGGGAGAAGGATGAGAAGGAGAAGGCGGAGAAGCAGCGGCTCAAGGAGGAGCGGCGCAAGGAGAGACAGGAAGCCCTGGAGGCTAAACTTGAGGAAAAAAGGAAAAAGGAAGAAGAGAAACGGTTAAGAGAAGAAGAGAAGCGC---------------------ATTAAAGCAGAGAAGGCCGAAATCACGAGGTTCTTCCAGAAACCAAAGACTCCACAGGCCCCCAAGACCCTGGCCGGCTCCTGTGGGAAGTTTGCCCCCTTTGAAATTAAAGAGCACATGGTCCTGGCCCCTCGGCGTCGGACCGCTTTCCATCCAGACCTCTGCAGTCAGCTGGACCAGCTCCTCCAGCAGCAGAGCGGCGAGTTCTCCTTCTTGAAAGACCTCAAAGGCCGGCAGCCCCTGAGGTCCGGACCCACGCACGTTTCCACCCGGAATGCAGATATTTTTAACAGTGATGTCGTC---ATCGTGGAGCGTGGGAAGGGCGACGGTGTTCCCGAGAGGAGGAAGTTTGGCAGGATGAAGCTCCTGCAGTTCTGTGAGAACCACCGGCCTGCCTACTGGGGTACCTGGAATAAGAAGACGGCACTCATCCGCGCGCGAGACCCCTGGGCCCAGGACACGAAGCTCCTGGACTATGAGGTGGACAGTGATGAGGAGTGGGAAGAAGAGGAGCCTGGGGAGTCCCTGTCCCACAGTGAGGGGGATGATGATGACGACATGGGAGAGGATGAAGATGAGGACGATGGTTTCTTTGTGCCCCATGGGTACCTGTCTGAGGACGAAGGTGTGACAGAGGAGTGTGCCGACCCTGAGAACCATAAGGTCCGCCAGAAACTGAAGGCCAAGGAGTGGGACGAGTTCCTGGCTAAGGGGAAG---CGCTTTCGCGTCCTGCAACCTGTGAAGATCGGCTGCGTGTGGGCGGCTGACAGAGACTGC------------GCAGGCGATGACCTGAAGGTACTGCAGCAGTTCGCAGCCTGCTTCCTGGAGACCCTGCCGGCCCAGGAGGAGCAGACGCCCAAGGCCTCCAAG---------CGGGAGAGGAGAGACGAGCAGATCCTGGCCCAGCTGCTGCCGCTCCTGCACGGCAATGTGAACGGGAGCAAGGTCATCATCCGGGAGTTCCAGGAGCACTGCCGCCGGGGACTGCTCAGC---AACCACACCGGC---------------------AGCCCGCGGAGCCCCTCCACCACCTACCTGCACACCCCCACCCCC---AGCGAGGATGCCGCCATCCCCTCTAAGTCCCGGCTCAAGCGGCTCATTTCCGAGAACTCAGTGTATGAGAAGCGGCCTGACTTCAGGATGTGCTGGTACGTGCACCCGCAGGTGCTACAGAGCTTCCAGCAGGAGCACCTGCCCGTGCCGTGCCAGTGGAGCTATGTGACATCGGTGCCC------------------------------------------TCGGCCCCC---------AAAGAGGACAGTGGCAGCGTC------------CCCTCCACGGGG------CCCAGCCAGGGCACTCCC---------------------------------ATCTCGCTGAAGAGGAAGTCAGCGGGCAGCATGTGCATCACCCAATTCATGAAGAAGCGCAGGCACGACGGCCAGATTGGTGCTGAAGACATGGACGGCTTCCAGGCAGACACGGAGGAGGAGGAA------------------GAGGAG---------GAGGGCGACTGTATGATCGTGGATGTCCCGGATGCTGCGGAG---GTCCAAGCCCCGTGTGGAGCCGCTTCCGGAGCTGGGGGTGGTGTGGGGGTGGACACCGGCAAGGCCACCCTGACCGCGAGCCCACTGGGTGCATCC---
>panTro5
---ATGCTGGAGGAGCTGGAGTGCGGGGCGCCCGGCGCCAGGGGAGCCACCACAGCCATGGATTGCAAAGATAGACCAGCTTTTCCAGTTAAGAAGTTAATACAAGCCCGTCTGCCGTTTAAGCGCCTGAATCTTGTCCCAAAGGGGAAAGCCGATGACATGTCAGACGAT------------CAGGGTACTTCTGTGCAAAGTAAAAGCCCTGATTTAGAGGCC------TCTTTGGACACCTTGGAAAACAACTGTCATGGG---------GGTTCTGACATAGACTTTAGACGGAAACTTGTCAACGGGAAGGGTCCCTTAGATAACTTTTTAAGAAATAGAATCGAAACC---AGTATTGGCCAGAGCACAGTCATCATTGATTTGACAGAGGACTCGAATGAGCAGCCAGACAGTCTTGTGGACCACAATAAACTAAATTCTGAAGCC---TCTCCCTCC---AGGGAGGCAGTAAATGGCCAGCGAGAAGACACTGGGGATCAG------------------------CAGGGG---TTGTTGAAGGCCATTCAGAACGAC---AAGTTGGCA---TTTCCTGGAGAGACCCTTTCAGACATTCCTTGCAAAACAGAGGAGGAGGGT---GTT------GGCTGTGGAGGTGCAGGGAGGAGAGGCGACTCCCAGGAATGTTCGCCACGGAGCTGCCCGGAGCTGACGAGTGGCCCGAGAATGTGCCCCAGAAAG---GAGCAGGACAGTTGGAGTGAAGCTGGGGGCATCCTGTTCAAA---GGGAAGGTGCCTATGGTGGTCTTGCAGGACATCTTGGCTGTGAGACCACCGCAAATCAAGTCCCTTTCAGCCACACCCCAAGGCAAGAACATGACTCCTGAGAGTGAGGTGCTGGAATCTTGCCCCGAAGAAGACTCTGTACTCAGCCATTCGTCCCTG------AGCTCTCCCTCTTCCACC---AGCTCGCCCGAGGGGCCACCTGCTCCCCCAAAGCAGCACAGCAGTACCAGTCCCTTCCCCACCTCCACGCCCCTCCGCAGAATAACTAAGAAATTCGTCAAAGGCTCTACAGAGAAGAACAAGCTCAGACTGCAAAGAGATCAGGAGCGTCTGGGCAAGCAGCTCAAGTTACGTGCAGAAAGGGAAGAAAAGGAGAAGCTGAAAGAGGAGGCCAAGCGGGCCAAGGAGGAGGCCAAGAAGAAGAAGGAGGAAGAGAAAGAGCTTAAGGAAAAGGAGAGGCGGGAGAAGCGGGAGAAGGATGAGAAGGAGAAGGCGGAGAAGCAGCGGCTCAAGGAGGAGCGGCGCAAGGAGAGACAGGAAGCCCTGGAGGCTAAACTTGAGGAAAAAAGGAAAAAGGAAGAAGAGAAACGGTTAAGAGAAGAAGAGAAGCGC---------------------ATTAAAGCAGAGAAGGCCGAAATCACGAGGTTCTTCCAGAAACCAAAGACTCCACAGGCCCCCAAGACCCTGGCCGGCTCCTGTGGGAAGTTTGCCCCCTTTGAAATTAAAGAGCACATGGTCCTGGCCCCTCGGCGTCGGACCGCTTTCCATCCAGACCTCTGCAGTCAGCTGGACCAGCTCCTCCAGCAGCAGAGCGGCGAGTTCTCCTTCTTGAAAGACCTCAAAGGCCGGCAGCCCCTGAGGTCCGGACCCACCCACGTTTCCACCCGGAATGCAGATATTTTTAACAGTGATGTCGTC---ATCGTGGAGCGTGGGAAGGGCGACGGTGTTCCCGAGAGGAGGAAGTTTGGCAGGATGAAGCTCCTGCAGTTCTGTGAGAACCACCGGCCTGCCTACTGGGGTACCTGGAATAAGAAGACGGCACTCATCCGCGCGCGAGACCCCTGGGCCCAGGACACGAAGCTCCTGGACTATGAGGTGGACAGTGATGAGGAGTGGGAAGAAGAGGAGCCTGGGGAGTCCCTGTCCCACAGTGAGGGGGATGATGATGACGACATGGGAGAGGATGAAGATGAGGATGATGGTTTCTTTGTGCCCCATGGGTACCTGTCTGAGGACGAAGGTGTGACAGAGGAGTGTGCCGACCCTGAGAACCATAAGGTCCGCCAGAAACTGAAGGCCAAGGAGTGGGATGAGTTCCTGGCTAAGGGGAAG---CGCTTTCGCGTCCTGCAACCTGTGAAGATCGGCTGCGTGTGGGCGGCTGACAGAGACTGC------------GCAGGCGATGACCTGAAGGTACTGCAGCAGTTCGCAGCCTGCTTCCTGGAGACCCTGCCCGCCCAGGAGGAGCAGACGCCTAAGGCCTCCAAG---------CGGGAGAGGAGAGACGAGCAGATCCTGGCCCAGCTGCTGCCGCTCCTGCACGGCAACGTGAACGGGAGCAAGGTCATCATCCGGGAGTTCCAGGAGCACTGCCGCCGGGGACTGCTCAGC---AACCACACCGGC---------------------AGCCCGCGGAGCCCCTCCACCACCTACCTGCACACCCCCACCCCC---AGCGAGGATGCCACCATCCCCTCCAAGTCCCGGCTCAAGCGGCTCATTTCCGAGAACTCAGTGTACGAGAAGCGGCCCGACTTCAGGATGTGCTGGTACGTGCACCCGCAGGTGCTGCAGAGCTTCCAGCAGGAGCATCTGCCCGTGCCGTGCCAGTGGAGCTATGTGACCTCGGTGCCT------------------------------------------TCGGCCCCC---------AAAGAGGACAGTGGCAGCGTC------------CCCTCCACAGGG------CCCAGCCAGGGCACTCCC---------------------------------GTCTCGCTGAAGAGGAAGTCAGCGGGCAGCATGTGCATCACCCAATTCATGAAGAAGCGCAGGCACGACGGCCAGATTGGTGCCGAGGACATGGACGGCTTCCAGGCAGACACGGAGGAGGAGGAA------------------GAGGAG---------GAGGGCGACTGTATGATCGTGGATGTCCCGGATGCTGCGGAG---GTCCAAGCCCCGTGTGGAGCCGCTTCCGGAGCTGGGGGTGGTGTGGGGGTGGACACCGGCAAGGCCACCCTGACCGCGAGCCCACTGGGCGCATCC---
>saiBol1
---ATGCTGGAGGAGCCGGAGTGCGGGGCGCCCGGCGCCAGGGGAGCGGTCGCAGCCATGGATTGCAAAGATAGACCAGCTTTTCCAGTTAAGAAGTTAATACAAGCCCGTCTGCCGTTTAAGCCGCTGAATCTTGTCCCAAAGGAGAAAGCCGATGACGTGTCCGACGAT------------CGGGGTACTTCTGTGCAAAGTAAAAGCCCCGATTTTGAGACCGAGACCTCTTTGGACACCTTGGAAAACGACTGTCATGTG---------GGTTCTGACATAGACTTGAGACCAAAACTTGTCAACGGGAAGGGTCCCTTAGATAACTTTTTAAGAAATAGAATCGAAACT---AGTATTGGCCAGAGCACAGTCATCATTGATTTGACAGAGGACTCGAATGAGCTGCCTGACAGTCTTATGGAGCACAATAAACTAAATTCTGAAGCC---TCTCCCTCC---AGGGAGGCAGTAAATGGCAATAGAGAAGAAGCTGGGGATCAG------------------------CAGGGG---TTGCCGAAGGCCATTCAGAATGAC---AAGTTGGCA---TTTCCTGGAGAGACCCTTTCAGACATTCCTTGCAAAACAGAGGAGGAGGGT---ATT------GGCTCTGGAGGCATGGGGAGGAGAGTTGACTCCCAGGAATGTTCGCCACAGAGCTGCCCGGAGCTGATGAGTGGCCCGAGAATGTGCTCCAGAAAG---GAGCAGGACAATTGGAGTGAAGCTGGGGGCATCCTGTTCAGA---GGGAAAGTGCCCGTGGTGGTCCTGCAGGACATCTTGGCTGTGAGACCCCCCCAAACTAAGTCCCCTCTGGCAATACCCCAAGGCAAGAGCATGACCCCTGAGAGTGAGGTGCTGGAATCTTGCCTCGAAGAAGACTCTGTACTCAGCCATTCTTCCCTG------AGCTCTCCCTCTTCCACC---AGCTCGCCTGAGGGGCCTTCTGCTCCCTCAAAGCAGCATGGCAGCACGAGTCCCTTCCCCACCTCCACACCTGTCCGCAGAATAACTAAGAAATTCGTCAAAGGTTCTACAGAGAAGAACAAGCTCAGACTGCAAAGAGATCAGGAGCGCCTGGGCAAACAGCTCAAGTTACGTGCAGAAAGAGAAGAAAAGGAGAAGCTGAAAGAGGAGGCCAAGCGGGCCAAGGAAGAGGCCAAGAAGAAGAGAGAGGAAGAGAAGGAGCTGAAGGAAAAGGAGAGGCGGGAGAAACGGGAGAAAGATGAGAAGGAGAAGGCGGAGAAGCAGCGGCTCAAGGAGGAGCGGCGCAAGGAGAGGCAGGAAGCCCTGGAGGCCAAACTTGAGGAGAAAAGGAAAAAGGAAGAAGAGAAACGGTTAAGAGAAGAGGAGAAGCGT---------------------ATTAAAGCAGAGAAGGCCGAAATCACCAGGTTCTTCCAGAAACCAAAGACTCCACAGGCCCCCAAGACCCTTGCTGGCTCCTGTGGAAAGTTTGCCCCCTTTGAAATTAAAGAGCACATGGTCCTGGCCCCTCAGTGTCGGACTGTTTTCGACCCAGACCTCTGCAGTCAGCTAGACCAGCTCCTTCAGCAGCAGAATGGCGAATTATCCTTCTTGAAAGACCTCAAAGGCCGGCAGCCTCTGAGGTCCGGACCCACCCAGATTTCCACTCAGAACTCAGACATTTTCAACAGTGATGTCGTG---ATTGTGGAGCCTGGGAAGGGCGATGGTGTTCCCGAGAGGAGGAAATTCGGAAGGATGAAGCTCCTGCAGTTCTGTGAGAACCACCGGCCAGCCTACTGGGGGACCTGGAACAAGAAGACAGCGCTCATCCGTGCCCGAGACCCCTGGGCCCAGGACACGAAGCTCCTCGACTATGAAGTGGACAGCGATGAGGAGTGGGAAGAAGAGGAGCCCGGGGAGTCCCTGTCCCACAGTGAAGGGGATGATGATGACGACGTGGGAGAGGATGAAGATGAGGATGATGGTTTCTTTGTGCCCCATGGGTACCTGTCTGAGGACGAAGGTGTGACAGAGGAGTGCACTGACCCTGAGAACCACAAGGTCCGCCAGAAACTGAAGGCCAAGGAGTGGGACGAGTTTCTGGCCAAGGGGAAG---CGGTTCCGCGTCCTGCAGCCTGTGAAAATCGGCTGCGTGTGGGTGGCTGATGGGGACTGT------------GTGGACGAGGACCTGAAGGTGCTGCAGCAGTTTGCAGCCTGCTTCCTGGAGACCGCGCCCGCCCAGGAGGAGCAGACACCCAAGGCCTCCAAG---------CGGGAGAAGAGGGACCAGCAAATCCTGGCCCAGCTGCTGCCGCTGCTGCATGGCAACGTGAATGGGAGCAAGGTCATCATCCGGGAGTTCCAGGAGCACTGCCGCCGGGGACTGCTCAGC---AAGCACAACGGC---------------------AGCCCCCTGAGCCCCTCCACCACCTGCCTGCACACCCCCGCCCCT---GGCGAGGATGCCACCGTTCCCTCCAAGTCCCGACTCAAGCGGCTCATTTCTGAGAACTCAGTGTACGAGAAGCGGCCTGACTTCAGGATGTGTTGGTACGTGCACCCGCAGGTGCTGCGGAGCTTCGAACAGGAGCACCTGCCTGTGCCATGCCAGTGGAACTACGTGACCACGGTGCCC------------------------------------------TCAGCCCCC---------AGAGAGGACAGTGGCAGCATC------------CCCTCCACGGGG------CCCGGCCAGGGTACTCCT---------------------------------GTCTCACTGAAGAGGAAGTCAGCAGGCAGCATGTGCATCACCCAGTTCATGAAGAAGCGCAGGCACGACGGCCAGGTTGGTGCTGAGGACATGGACGGCTTCCAGGCAGACACAGAGGAGGAGGAA------------------GAGGAG---------GAGGGCGACTGTATGATCATGGATGTCCCAGATGCTGCGGAG---GTCCAGACCCCGTGTGGCGCCGCTTCTGGAGCTGGGGGTGCTTTGGGGGTGGACGCTGGCAAGGCCGCCGTGCCCTCAAGCCCACTGGGTGCCTCT---
>manPen1
-------------------------------------------------------CCATGGATTGCAAAGACAGACCAGCTTTTCCAGTCAAGAAGTTAATACAAGCTCGTCTGCCCTTCAAGCGCCTGAATCTTGTCCCAAAGGAGAAAGGCGAGGACGGGTCAGATGACATGAGAAGCTCTCAGAGTGCTCCCGCCCAAGGTCAAGTGCCCAACCTAGAAACC------TCTTTGGACAACTTGGAGAACAACTGTCATATG---------GTCTCTGACATAGATTTTAGGCAAAAACTTGTCAATGGGAAGGGTCCCTTAGATAACTTTTTAATAAATAGAATCAAAACC---AATATTGGCCAGACCACAGTCATCGTTGATTTGACAGAAGACTTGAGTGACGAACCAGATGGCACCATGGCCCACAGTAAACTCAGTGCTACAGCC---CCTTGCCCT---GGGGAGGCTATAAATGGGGTCAGAGAAGAAGCTGGAGATGAG------------------------AGGAGG---CTGCCGAAAGCTGGTCAAAAGGAT---GAGCTGTCG---TTTCCTGAAGAGACCCTTTCAGACATCCCATGTGAAACCAGGGAGGAGGGTGCTGCT------GGCTCAGGGGTCTCAGAGAGGAGTGCGGACGCACAGAAAGCCTTGCCCCTAAGCTGCCCTGAGCTCACGGGTGGTCTGAGAATGTGCTCCAAGAAG---GACCAGGATGGCTGGAATGAAGCTGGGGGTATCCTGTTCAGA---GGGAAGGTACCCGTGGTGGTCTTGCAGGATATCCTGGCTGTGAAACATCCCCAGGCCAAGTCTCCTCTGACCACACCTCCTAGCCAGGGCGTACCCTTCAAGAGCGAGGTGCTGGAGTCTGGTGCTGAAGAAGACTCTGTCCTTAGCCAGTCATCCCTG------AGCTCTTCCTCTCCCACC---AGTTCACCTGAGGGGCAGTCTGCCTGTGACAGGAAGCATGGCGGCCCCAGTCCCTTCCCCACCCCGACACCTACCCACAGAATAACTAAGAAATTGGTCAAAGGTTCTGCAGAGAAGAGCAAGCTGAGACTGCAAAAAGACCAGGAGCGTTTGGGCAAGCAGCTCAAGTTACGAGCAGAGAAGGAAGAGAAGGAGAAGCTGAGAGAGGAGGCCAAACGGGCTAAGGAAGAAGCCAGAAAAAAGAAGGAGGAGGAGAAAGAGCTGAAGGAGAGGGAGAGGAGGGAGAAGCGGGAGAAGGATGAGAAGGAGAAGGCGGAGAAGCAGCGGCTCAAGGAGGAGAGGCGCAAGGAGCGGCAGGAGGCTCTGGAGGCAAAGCTGGAGGAGAAGAGAAAAAAGGAAGAGGAGAAACGGTTGAGGGAAGAAGAGAAGCGC---------------------ATTAAAGCAGAGAAGGCTGAAATCACGAGGTTCTTCCAGAAACCAAAGACTCCACAGGCCCCCAAGACCCTGGCCGGCTCCTGTGGGAAGTTTGCCCCCTTTGAGATTAAGGAGCACATGGTTCTCGCCCCTCGGTGTCGGACCACCTTTGACCAAGACCTCTGTGATAAGTTGGACCAGCTCCTACAGCGGCAGAGCGGTGAATTCTCCTTCCTGAAAGAACTGAAAGGCCGGCAGCCCATCAGGTCCGGCCCCACCGTGGTTTCCAACCGAAACACGGACATTTTTAATAGTGACGTGGTG---ATTGTGGAGAGCAGCCAAGCAGATGGCATTCCAGAGAGGAGGAAGCTCGGCAGGATGAAGCTCCTGCAGTTTTCCGAGAACCACCGGCCAGCATACTGGGGAACGTGGAATAAGAAGACCGCAGTCATCCATCCGAGGGCCCCCCGCGCCCAAGACAGGAAGCTGCTTGACTACGAGGTGGACAGTGATGAGGAGTGGGAAGAGGAAGAGCCGGGAGAGTCGCTGTCCCACAGCGAAGGGGATGATGAAGATGACATGGGGGAGGATGAAGATGAGGACGATGGCTTTTTTGTGCCCCATGGGTACCTGTCTGAAGACGAGGGAGTAACTGAGGAGGGCGTCGACCCAGAGAACCACAAGGTTCGCCAGAAACTCAAGGCCCAAGAGTGGGATGAGATTTTAGCCAAGGGGAAG---AGGTTCCATGTGCTCCAGCCTGTGAAGATTGGCTGCATCTGGGCAGCCGACAAGGACGCC---------------GGTGCCGACCTGAAGGTGCTGCAGCAGTTCACAGCATGTCTGCTGGAGACGGCACCCCTCGAGGAGGAGCAGGCGCCCAAGGCCTCCCAG---------AGAGAGAAGAGGGACCAGCAGATCTTAGCCCAGCTGCTCCCGCTGCTGCACGGCAATGTGAACGGAAGCAAAGTGATCATCCGCGAGTTCCAGGAGTGCTGTCGCCAAGGGCTGCTCGGC---AAGGACGCTGGCAGCCCCGAGAGCTGCTCTGCCAGCCCCCCAAGCCCCGGCTGCTCCCGCCCACAGACGCCCACCACC---AGCGAGGACACTGCTGTCCCCTCCAAGTCCAGGCTCAAGCGGCTCATTTCCGAGAACTCAGTTTACGAGAAGAGGCCCGACTTCCGGATGTGCTGGTACGTCCACCCGCAGGTGCTGAAGAGCTTTGACCAGGAGCAGCTGCCTGTGCCATGCCAGTGGAGCTATGTCACGATGGTGCCC------------------------------------------TCAGCCACC---------AGGGAGGACAGTGCCAGCGTC------------CCCAACCCGGGG------CCCAGCCAGGGCACGCCC---------------------------------ATCTCGCTGAAGAGAAAGTCGGCGGGCAGCATGTGCATCACCCAGTTCATGAAGAAGCGTCGGCATGATGGACAGGTCGGAGCTGGGGACCTGGATGGCTTCCAGGCAGACACAGAGGAGGAGGAGGATGACGAGGAGGAGGACGAGGAG---------GAGGGCGGCTGTGTGGTCGCGGACATCTCGGATGTTGGGGGG---GTCCTGACCCCATGTGGCACCACTTCTGGAGCTGGCAGGTCCTTGGGACAGGATGCCACA---------------GGAAGCTCACTCAGCCCCTGCT--
>felCat8
-------------------------------------------------------CCATGGATTGCAAAGACAGACCAGCTTTTCCAGTCAAGAAGTTAATACAAGCTCGCCTGCCCTTCAAGCGCCTGAACCTTGTCCCAAAGGAGAAAAGTGAGGACGCATCGGATGACACGAGGAGCCCTGAGGGTGCCCCTGCACAAGGCCGAGTCCCTCATCTGGAGACC------TCTTTGGACAACTTGGAGAACAGCTGTCATATG---------GGTTCTGACATAGATTTTAATCCAAAACTTGTCAATGGGAAGGGTCCCTTAGATAACTTTTTAAGAAGTACAGTCAAAACC---AGTATTGACCAGACCACGGTCATCACCGATTTGACGGAGGACTCGAGTGACCAGCTAGATGGCGTCACGGCCCTTAGTAAACTAAAGTCTGCTGCC---TCTCCCTCC---GAGGAGGCCGTGAGTGGGGCCGGAGAAGAAGCTGGAGGTGAG------------------------AGGGGG---CTGCCGGAGGCCAGTCTGAAGGAC---GAGCCGACG---TGTCCCGAAGAGACCCTTTCAGACATTCCATGCAAAGCAGAGGAGGAGGGT---GCT------GGCTCCAGAGGGGCAGAGAGGAGTGGAGAGGGGCAGGAAGGCTCGCTTCAGAGCTGCCCCGAGCTGACAGGTGGTCTGAGAACATGCTCCGAGAAG---GACCAGGACGGTTGGAGTGAAGCCAGGGGCATCCTGTTCAAA---GGGAAGGTGCCCGTGGTGCTCTTGGAGGACATACTGGCTGCAAAACCTCCCCGAACCAAGTCTCCTCCCACGCCACCTGCAGACCAGGGCTTGCCCTCTGACAGCGAGATGCTGGAGTCCGGCCCCGAGGAAGACTCTGTTCTTAGCCACTCGTCCGGG------GGGTCTTCCTCTCCTACC---AGCTCACCCGAGGGGCAGTCTGCTCCCAAAAGGCATCCCAGCAGTCCCGGACCCTTCCCCACCTCCACACCCATCCGCAGAATAACTAAGAAACTGGTCAAAGCTTCTGCAGAGAAGGACAAGCTCAGACTGCAAAGAGACCGGGAGCGGCTGGGCAAGCAGCTCAAGCTCCGGGCAGAGAAAGAAGAAAAGGAGAAGCTGAAGGAGGAGGCCAAGCGGGCCAAGGAAGAAGCCAAGAAGAAGAAGGAGGAAGAGAAGGAGCTGAAGGAGAAGGAGAGGCGCGAGAAACGGGAGAAGGACGAGAAGGAGAAGGCGGAGAAGCAGAGGCTCAAGGAGGAGCGGCGCAAGGAGCGACAGGAGGCGCTGGAGGCGAAGCTGGAGGAGAAGAGGAAAAAGGAAGAGGAGAAACGGCTGCGGGAAGAGGAGAAGCGC---------------------ATTAAGGCAGAGAAGGCTGAAATCACGAGGTTCTTCCAGAAACCAAAGACCCCACAGGCCCCCAAGACCCTGGCCGGCTCTTGCGGGAAGTTTGCCCCCTTTGAAATTAAAGAGCACATGGTCCTTGCCCCTCGGTTTCGGACCGCCTTCGACCAGGACCTCTGTGATCAGTTGGACCAGCTCCTCCGGCAGCAGAACGGCGAATTCTCCTTCCTGAAGGATCTGAAAGGCCGGCGGCCCCTCAGGTCCGGACCCACCGTGGTTTCCAACCGAAACACAGACACCTGTAACAGCGATGTGGTC---ATCGTGGAGAGCGGCAAGGTCGACGGCGTTCCCGAAAGGAAGAAGTTTGGCAGGATGAAGCTCCTGCAGTTTTCCGAGAATCACCGACCGGCGTACTGGGGCACGTGGAATAAGAAGACGACCGTCATCCACCCGCGGGACCCCTGGGCGCAAGACAGGAAGCTCCTGGACTACGAGGTGGACAGCGACGAGGAATGGGAGGAGGAAGAGCCGGGAGAGTCCCTGTCCCACAGTGAGGGGGATGATGACGACGAAGTGGGAGACGATGAAGATGAGGACGATGGCTTCTTCGTGCCCCACGGGTACCTGTCTGAGGACGAGGGGGTCACCGAGGAGTGTGCCGATCCAGAGAACCACAAGGTTCGCCAGAAACTGAAGGCCAAAGAGTGGGACGAGTTTCTGGCCAAGGGGAAG---AGGTTCCGCGTGCTCCAGCCTGTGAAGATCGGCTGCGTCTGGGCGGCCGACAAGGACGGA---------------GGCGCCGACCTGAAGGTGCTCCAGCAGTTCACGGCGTGCCTCCTGGAGACGGTCCCCTCGGAGGAGGAGCAGACGCCCAAGGCCTCCAAA---------CGAGAGAAGAGGGACCAGCAGATCTTGGCCCAGCTGCTCCCGCTGCTGCACGGGAACGTGAACGGAAGCAAGGTGATCATCCGGGAGTTCCAGGAGTGCTGCCGCCGAGGGCTGCTCGGC---AAGGACACGGGCAGTCCCGACAGCAGCTCCGCCAGCCCGCCGAGCCCCGGCTCTTCCCGCCCACAGACCCCCACCAGC---AGCGAGGACGCCGCCGTCCCCTCCAAGGCCAGGCTCAAGCGGATCATTTCTGAGAACTCGGTGTACGAGAAGAGGCCTGACTTCAGGATGTGCTGGTACGTCCACCCGCAGGTGCTGAAGAGCTTTGACCAGGAGCACCTGCCTGTGCCGTGCCAGTGGAGTTACGTCACCGTGGTGCCC------------------------------------------TCGGCCACC---------AGGGAGGACAGTGGCAGCATC------------CCGGCCGCGGGG------CCCGGCCAGGGGACGCCC---------------------------------ATGTCGCTGAAGAGGAAGTCCGCGGGCAGCATGTGCATCACCCAGTTCATGAAGAAGCGCAGGCACGACGGGCAGGTTGGAGCTGGGGACCTGGATGGGTTCCAGGCAGACACGGAGGAGGAGGAA------------------GAGGAG---------GACGGCGACTGTGTGATCCTGGACATCTCGGATGTTGGGGAG---GCCCAGGCCCCGTGTGGAACCGCTTCCGGAGCTGGGGGGTCCGTGGGGATGGACAGCAGCGAGAGTCCCCCGCCCGCCAGCTCGCTCGGCCCCTGCT--
>musFur1
---ATGCTGGAGGAGTTGGAGTGCGGGGCGCCCGGCGCCAGGGGAGCGGCCGCAGCCATGGATTGCAAAGACAGACCAGCTTTTCCAGTCAAGAAGTTAATACAAGCTCGTCTACCCTTCAAGCGCCTGAATCTTGTCCCAAAGGAGAAGAGCGAGGACGGGTCGGATGACACCAGGAGCTCTGAGGGTACTCCTGCCCAAAGTCAAGTCCCTGATCTGGAGACC------TCTTTGGACACCGTGGAGAACAACTGTCATATG---------GGCTCTGACATAGACTGTAGTCCCAAACTTGTCAACGGGAAGGGTCCCTTAGATAACTTTTTAAGAAACAGAGTCAAAACC---AATATTGACCAGACTGCGGTCATCATTGATTTGACGGAGGACTCAAGTGACCAACTAGATGGCCTTGTGGCCCACAGTAAACTAGATGCTGCAGCC---TCTCCCTCT---GAGGAGGCTGTAAGTGGGGTCAGAGAAGAAGCTGGAGGTGAC------------------------AGGGGG---CCGCCGGAGGCCAGTCCGGAGGAT---GAGCTGGCG---TGTTCTGAGGAGACCCTTTCTGACATTCCATGCAAAACCGAGAAGGAGGGT---CCC------GGCTCCGGGGGCCCAGAGAGGAGTGGAGATGGGCAGAAAGGCTCGCCCCCAAGCTGCCCCGTGCCAACTGGTGACGCAAGAATGTGCCCGGAGAAG---GACCAGGATGGTTGGAGTGAAGCCAGGGGCATCCTGTTCAAA---GGGAAGGTGCCCGTGGTGGTCTTGCAGGATATTCTGGCTGGGAAACCTCCTCGAGCCAAGTCTCCGCCCGTGACACCCGCAGACCAGGGCGTGCCCTCCGAGAGCGAGACGCTGGAGTCCGGCCCTGAAGAAGACTCTGTTCTTAGCCACTCATCCCGG------GGTTCTTCCTCTCCCACC---AGCTCACCCGAGGGGCAGTTTGTTTCCAAAAAGCAGCACAGCAGTCCCAGGCCCTCCCCAACCTGCACACCTATCCGCAGAATAACTAAGAAACTC---AAAGCTTCTGCAGAGAAGGACAAGCTCAAACTGCAAAGAGACAGGGAGCGGCTGGGCAAGCAGCTCAAGTTACGGGCGGAGAAAGAGGAAAAGGAGAAGCTGAAGGAGGAGGCCAAGCGGGCCAAGGAAGAGGCCAGGAAGAAGAGGGAGGAGGAGAAGGAGCTGAAGGAGAAGGAGCGGCGCGAGAAGAGGGAGAAGGACGAGAAGGAGAAGGCGGAGAAGCAGCGGCGCAAGGAGGAGCGGCGCAAGGAGCGGCAGGAGGCGCTGGAGGCGAAGCTGGAGGAGAAGAGGAAAAAGGAAGAAGAAAAACGGTTGCGGGAAGAGGAGAAGCGC---------------------ATTAAAGCCGAGAAGGCCGAAATCACTAGGTTCTTTCAGAAGCCAAAGACCCCGCAGGCCCCCAAGACCCTGGCTGGCTCCTGCGGGAAGTTCGCCCCTTTTGAAATTAAAGAGCACATGGTTCTCGCCCCTCGGTTTCGGACTGCTTTCGACCAAGACCTCTGCGACCAGTTGGACCAGCTCCTCCAGCAGCAGAATGGCGAGTCCTCCTTCCTGAAAGATCTGAAAGGCCGGCAGCCCCTCCGGTCCGGACCCACCATGGTTTCAAACCGAAACACGAATATTCATAACAGCGACGTGGTG---ATCGTGGAGAGCGGCAAGGCGGATGGCGTTCCTGACAGGAGGAAGTTCGGCAGGATGAAGCTCCTACAGTTTTCCGAGAATCACCGGCCGGCGTACTGGGGGACGTGGAATAAGAAGACGACCGTCATCCATCCAAGGGACCCCTGGGCCCAAGACAGGAAGTTCCTGGACTATGAGGTGGACAGTGACGAGGAGTGGGAAGAGGAGGAGCCGGGAGAGTCCCTCTCCCACAGCGAGGGGGATGATGATGACGAAGTGGGAGACGATGAAGATGAAGACGATGGTTTTTTCGTGCCCCATGGGTACCTGTCTGAGGACGAGGGAGTCACTGAGGAGTGTGCTGACCCAGAGAACCACAAGGTTCGTCAGAAACTGAAGGCCAAAGAGTGGGATGAGTTTTTGGCGAAGGGGAAG---AGGTTCCGCGTGCTCCAGCCCGTGAAGATCGGCTGCGTCTGGGCAGCTGATAAGGACGGG---------------GGCGCCGACCGGAAGGTGCTGCAGCAGTTCACGGCGTGCCTGCTGGAGACGGTCCCTTCCGAGGAGGAGCAGACGCCCAAGGCCTCCAGA---------CGGGAGAAGAGAGACCAGCAGATCTTGGCGCAGCTGCTCCCGCTGCTGCACGGGAATGTGAACGGAAGCAAAGTGATCATCCGGGAGTTCCAGGAGTGCTGCCGCCGGGGGCTGCTCGGC---AGGGATGCGGGCAGTCCCGACAGCAGCTCTGCCAGCCCGCCCAGCCCCGGCTCCTCCCGCCCGCAGACCCCCACCGCC---AGCGAGGACGCCGCCGTCCCCTCCAAGGCCAGGCTCAAGCGGATCATTTCCGAGAACTCGGTGTACGAGAAGAGGCCTGACTTCAGGATGTGCTGGTACGTCCACCCACAGGTGCTGAAGACCTTTGACCAGGAGCACCTGCCCGTGCCGTGTCAGTGGAGTTACGTCACCGTGGTGCCC------------------------------------------TCGGCCACC---------AGGGAGGACAGTGGCAGCGTC------------CCCGCCACGGGG------CCCAGCCAGGGGACGCCC---------------------------------ATCTCGCTGAAGCGGAAGTCAGCCGGCAGCATGTGCATCACCCAGTTCATGAAGAAGCGCAGGCACGACGGGCAGGTCGGGGCCGGGGACCTCGATGGCTTCCAGGCAGACACGGAGGAGGAGGAA------------------GAGGAG---------GACGGCGACTGTGTGATCCTGGACATCTCGGATGTCGGGGAG---GCTCCGACCCCGTGTGGAACCACTTCTGGAGCTGGGGGGTCCGTGGGAATGGACACCAGCGAGAGCCCCGTGCCCACCAGCTCGCTCAGCTCCTGC---
>lepWed1
---ATGCTGGAGGAGCTGGAGTGCGGGGCGCCTGGCGCCAGGGGAGCGGCCGCAGCCATGGACTGCAAAGACAGACCAGCTTTTCCAGTCAAGAAGTTAATACAAGCTCGTCTGCCCTTCAAGCGCCTGAATCTTGTTCCAAAGGAGAAGAGTGAGGATGGGTCAGATGACATGAGGAGCTCTGAGGGCACTCCTGCACAAAGTCAAGTACCTGATCTGGAGACT------TCTTTGGACGCCTTGGAGAACAACTGTCATATG---------GGCTCTGACATAGACTGTAGTCCAAAACTTGTCAATGGGAAGGGTCCCTTAGATAACTTTTTAAGAAGCAGAGTCAAAACC---AGTATTGACCAGACCACAGTCATCATTGACTTGACGGAGGACTCGAGTGACCAACTAGATGGCCTTCTGGCCCACAGTAAACTAGATGCTGCAGCC---TCTCCCTCC---GAGGAGGCTGTAAGTGGGGTCAGAGAAGAAGCTGGATGTGAC------------------------AGGGCG---ACGCTGGAGGCCAGTCTGGAGGAC---GAGCTGACA---TACCCTGAGGAGACCCTTACAGACATTCCATGCAAAACAGAG---GAGGGT---GCT------GGCTCCAGGGGTGCAGAGAGGAGTGGAGATGGGCAGAAAGCCTCGCCCCCAAGCAGCCCTGTGCCGACAGGTGGTCCGAGAACATGCTCCGAGAGG---GACCAGGATGGTTGGAGTGAAGCCAGGGGCATCCTGTTCAAA---GGGAAGGTGCCCGTAGTGGTTTTGCAGGATATCCTGGCTGCGAAACCTCCTCAAGCCAAGTCTCCTCCCATGACACCTGCAGACCAGGGCATGCCCTCTGAGAGCGAGATGCTGGAGTCTGGCCCTGAAGAAGACTCTGTTCTTAGCCATTCGTCCCAG------GGTTCTTCCTCTCCTACC---AGCTCACCTGAGGGGCAGTCTGCTTCCAAAACG---CACAGCAGTCCCAGGCCTTCCCCCACCTCCACACCTATCCGTAGA------------------------------------------------------------------------------------------------------------------------------------------------------------------------------------------------------------------------------------------------------------------------------------------------------------------------------------------------------------------------------------------------------------------------------------------------------ACCCTGGCCGGCTCTTGCGGGAAGTTCGCCCCTTTTGAAATTAAAGAGCACATGGTTCTCGCCCCTCGGTTTCGGACTGCCTTCGACCAAGACCTCTGTGATCAGTTGGACCAGCTCCTCCAGCAACAGAATGGCGAGCTCTCCTTCCTGAAAGATCTGAAAGGCCGGCAGCCCCTCAGGTCTGGACCCACCATGGTTTCAAACCGAAACACAAATATTTATAACAGCGATGTGCTG---ATCGTGGAGAGCGGCAAGGTGGATGGCGTTCCTAAGAGGAAGAAGTTTGGCAGAATGAAACTCCTACAGTTTTCTGAGAATCACCGGCCGGCATACTGGGGGACATGGAATAAGAAGACAACTGTCATCCATCCAAGGGACCCCTGGGCCCAAGACAGGAAGCTCCTGGACTATGAGGTGGACAGTGACGAGGAGTGGGAAGAGGAGGAGCCGGGAGAGTCCCTCTCCCATAGTGAGGGGGATGATGATGACGAAGTGGGAGAAGATGAAGATGAGGATGATGGTTTTTTCGTGCCCCATGGGTACCTGTCTGAGGACGAGGGAGTAACCGAGGAGTGTGCCGACCCAGAGAACCACAAGGTTCGCCAGAAACTGAAGGCCAAAGAGTGGGACGAGTTTTTGGCGAAGGGGAAG---AGGTTCCGCGTGCTCCAGCCCGTGAAGATTGGCTGCATCTGGGCAGCCGATAAGGATGGT---------------GGTGCCGACCTGAAGGTGCTGCAGCAGTTCACGGCGTGCCTTCTGGAGACAGTCCCCTCCGAGGAGGAGCAGACGCCCAAGGCCTCCAGA---------CGAGAGAAGAGAGACCAGCAGATCTTGGGGCAGTTGCTCCCACTGCTGCACGGGAATGTGAACGGAAGCAAAGCGATCATCCGGGAGTTCCAGGAGTGCTGCCGCCGGGGGCTGCTCAGC---AAGGACACGGGCAGTCCTGACAGCAGCTCTGCCAGCCCGCCCAGCCCCGGCTCCTCCCGCCCGCAGACCCCCACCACC---AGCGAGGACGCCGCCGTGCCCTCCAAGGCCAGGCTCAAGCGGATAATTTCCGAGAACTCGGTGTACGAGAAGAGGCCTGATTTCAGGATGTGCTGGTACGTCCACCCGCAGGTGCTGAAGACCTTTGACCAGGAGCACCTGCCCGTGCCGTGCCAGTGGAGTTACGTCACCATGGTGCCC------------------------------------------GCGGCCACC---------AGGGAGGACAGTGGCAGCGTC------------CCCGCCACGGGG------CCCGGCCAGGGGACGCCC---------------------------------GTCTCGCTGAAGCGGAAGTCAGCCGGCAGCATGTGCATCACCCAGTTCATGAAGAAGCGCAGGCACGACGGGCAGGTTGGAGCCGGGGACCTGGATGGCTTCCAGGCAGACACAGAGGAGGAGGAA------------------GAGGAG---------GACGGCGACTGTGTGATCCTGGACATCTCGGATGTTGGGGAG---GCCCCGGCCCCGTGCGGAACCACTTCTGGAGCCGGGGGGTCCGTGGGAATGGACACCAGTGAGAGCCCCGTGCCCGCCCGCTCGCTCGGCCCCTGC---
>ailMel1
-------------------------------------------------------CCATGGATTGCAAAGACAGACCAGCTTTTCCAGTCAAGAAGTTAATACAAGCTCGTCTGCCCTTCAAGCGCCTGAATCTTGTCCCAAAGGAGAAGAGCGAGGACGGGCTGGATGACACGAGGAGCTCTGAGGGCACTCCTGCACAAAGCCAAGTACCTGATCTTGAGACC------GCTTTGGACACCTTGGAGAACAGCTGTCATATG---------GGTTCTGACATAGACTGTAGTCCAAAACTTGTCAATGGGAAGGGTCCCTTAGATAACTTTTTAAGAAGTAGAGTCAAAACC---AATATTGACCAGAGCATGGTCATCATTGATTTGACAGAGGACTCGAGTGACCAACGAGATGGCGTTGCGACCCACAGTAAACTAGATGCCGCAGCC---TGTCCCTCC---GAGGAGGCTGTAACTGGGGTCAGAGAAGAAGCCGGAGGTGAC------------------------AGGGGG---CTGCTGGAGGCCAGTCTGGAGGAC---GAGCTGATG---TGTCCGGAGGAGACCCTTTCAGACTTGCCATGCAAAACAGAGAAGGAGGGT---GCT------GGCTCCAGGGGCGCAGAGAGCAATGGAGATGGGCAGAAAGGCTCGCCCCCAAGCTGCCCTGTGCTGACAGGTGCTCTGAGAACACGCTCCGAGAAG---GACCGGGATGGTTGGAGTGAAGCCGGGGGCATCCTGTTCAAA---GGGAAGGTGCCCGTGGTGGTTTTGCAGGACATCCTGGCTGCAAAACCTCCTCAAGCCAAGTCTCCTCCCACGACACCTGCAGAGCGGGGCCTGCCCTCTGAGAGCGAGATGCTGGAGTCCGGCCCTGAAGAAGACTCTGTTCTTAGCCACTCGTCCCGG------GGTTCTTCCTCTCCTACC---AGCTCACCTGAGGGGCAGTCAGCTTCCAAAAAGCAGCACGGCAGTCCCAGACCCTCCCCCACCTCCACACCTATCCGCAGGATAACTAAGAAACTGGTCAAAGCTTCTGCAGAGAAGGACAAGCTCAGACTGCAAAGAGATAAGGAGCGTTTGGGCAAGCAGCTCAAGTTACGGGCCAAGAAAGAAGAAAAGGAGAAGCTGAAGGAGGAGGCCAAGCGGGCCAAGGAAGAAGCCAGGAAGAAAAAGGAGGAAGAGAAGGAGCTGAAGGAGAAGGAGAGGCGTGAGAAAAGGGAGAAGGATGAAAAGGAGAAGGCAGAGAAGCAGCGGCTCAAGGAGGAGCGGCGCAAGGAGCGCCAGGAAGCGCTGGAGGCGAAGCTGGAGGAGAAGAGGAAAAAGGAAGAAGAAAAACGGTTGCGGGAAGAAGAGAAGCGC---------------------ATTAAAGCAGAGAAGGCCGAAATCACAAGGTTCTTTCAGAAGCCAAAGACCCCACAGGCCCCCAAGACCCTGGCCGGCTCCTGTGGGAAATTCGCCCCTTTTGAGATTAAAGAACACATGGTTCTCGCCCCCCGGTTCCGGACTGCCTTCGACCACGACCTCTGTGATCAGTTGGACCAGCTCCTCCAGCAACAGAGTGGCGAGTTCTCCTTCCTGAAAGATCTGAAAGGCCGGCAGCCCCTCAGGTCCGGACCCACCATGGTTTCAAACCGAAACACAAATATTCATAACAGCGATGTGGTG---ATCGTGGAGAGTGGCAAGGTGGACGGCGTTCCTGAGAGGAGGAAGTTCGGCAGGATGAAGCTTCTACAGTTTTCCGAGAATCACCGGCCGGCATACTGGGGGACGTGGAATAAGAAGACGACCGTCATCCATCCAAGGGACCCCTGGGCCCAAGACAGGAAGCTCCTGGACTATGAGGTGGACAGTGACGAGGAGTGGGAAGAGGAGGAGCCGGGAGAGTCCCTCTCCCACAGCGAGGGGGATGATGATGATGAAGTGGGAGAGGATGAAGATGAGGATGATGGTTTTTTTGTGCCCCATGGATACCTGTCTGAGGACGAGGGAGTAACTGAGGAGTGTGCTGACCCGGAGAACCACAAGGTTCGCCAGAAACTGAAGGCCAAAGAGTGGGACGAGTTCTTGGCAAAGGGGAAG---AGGTTCCGCGTGCTCCAGCCCGTGAAGATCGGCTGCGTCTGGGCGGCTGACCGGGACGGC---------------GGTGCCGACCTGAAGGTGCTGCAGCAGTTCACGGCGTGCCTTCTGGACACCGTCCCCCCCGAGGAGGAGCAGACGCCCCAGGCCTCCAAG---------CGGGAGAAGAGAGACCAGCAGATCCTGGCACAGCTGCTCCCACTGCTGCACGGGAACGTGAACGGAAGCAAAGTGATCATCCGGGAGTTCCAGGAGCGCTGCCGCCGGGGGCTGCTCAGC---GGGGACTCGGGCAGTCCTGACAGCAGCTCTGCCAGCCCGCCCAGCCCCAGCTCCTCCCGCCCGCAGACGCCCACTGCC---AGCGAGGACGCCGCCGTCCCCTCCAAGGCCAGGCTCAAGCGGATCATTTCTGAGAACTCGGTGTACGAGAAGAGGCCTGATTTCAGGATGTGCTGGTACGTCCACCCGCAGGTGCTGAAGACCTTTGACCAGGAGCACCTGCCCGTGCCGTGCCAGTGGAGTTACGTCACCATGGTGCCC------------------------------------------TCGGCCACC---------AGGGAGGACAGTGGCAGCGTC------------CCCGCCACGGGG------CCCGGCCAGGGGACGCCT---------------------------------GTGTCGCTGAAGCGGAAGTCAGCCGGCAGCATGTGCATCACCCAGTTCATGAAGAAGCGCAGGCACGACGGGCAGGTTGGAGCCGGGGACCTGGATGGCTTCCAGGCGGACACGGAGGAGGAGGAA------------------GAGGAG---------GATGGCGACTGTGTGATCCTGGACATCTCGGATGTTGGGGAG---GCCCCGGCCCCGTGTGGAACCACTTCTGGAGCTGGGGGGTCCGTGGCAATGGACACCAGTGAGAGCCCCGTGCCCGCCAGCTCGCTCGGCCCCTGCT--
>HLequCab3
---ATGCTGGAGGAGCCGGAGTGCGCGGCGCCGGGCGCCAGGGCAGCGGCGGCAGCCATGGATTCCAAAGACAGACCAGCTTTTCCAGTGAAGAAGTTAATACAAGCTCGCCTGCCATTCAAGCGCCTGAATCTTGTCCCAAAGGAGAAAACCGATGAGGGCTCAGATGACGCGAGAAGCTGTCGGACTGCCCCTGCGCCAGGTCGCATCCCCGAGTTAGAAACC------TCTTTGGACATCTTGGAGAGTGACTGTCACATG---------GGTTCTGATGCAGATTTTAGGCCAAAACTTGTCAATGGGAAGGGTCCCTTAGATTACTTTTTA---AGTAGAGACAAAGCC---AGTATTGAGCAGACCACGGTCATCATTGATTTGACGGAGGACTCGAATGACCAAACAGACAGCACTGTGGCCCACAGTGAACTAAGTGCTGCCGCC---TCTCCCTCT---GGGGCGCCTGTCGATGCGGTCAGAGAAGAAGCCGGACAGGCG------------------------AGGGGG---CTGGCCAAGGCCCATCCGAAGGAT---GAGCTGGCG---TTTCCC---GAGACTCTGGCAGACACTCCGTGCGAAACAGAGGAGGAGCGT---GCT------GGCTCAGGGGGCGCAGAGAGCAGGGTGGACGCGCAGAAAGGCTCACCCCAAAGCTGCCCCAAGCTGCCAGGCGGCCCGAGAACGTGCCCCAAGAAG---GACCAGGACGGTTGGAGCAAAGCCGGGGGCATCCTGTTCAGA---GGGAAGGTGCCCGTGGTGGTCTTACAGGATATCCTGGCTGCGAAAGCGCCTGGTGCCCAGTCTCCTCCTCGCACACCCCCCAGCCAGGCCGCGCCCTCCGAGGGCGAGGCGCTGGAGTCCAGCCCCGAAGAAGACTCTGTCCTCAGCCATTCCTCTCTG------AGCTCTTGCTCTGCCACC---AGCTCCCCCGAGGGGCAGTCCGCTCCCGAAAAGCAGTGCGGCCGTGCCAGTCCCTTCCCCGCCTGCACGCCGATCCACAGAATAACTAAGAAATTGGTCAAAGGTTCTGCCGAGAAGAACAGGATGAGACTGCAAAGAGATCAGGAGCGGCTGGGCAAGCAGCTGAAGCTGCAGGCCGAGAGAGAGGAGAAGGAGAAGCTGAGAGAGGAGGCCAAGCGGGCCAAGGAAGAAGCGAGGAAGAGGAGAGAGGAGGAGAGGGAGCTGAAGGAGAAGGAGAGGCGCGAGAGGAGGGAGAAGGACGAGAAGCAGAAGGCGGAGAAGCAGCGGCTCAAGGAGGAGCGGCGCAAGGAGCGGCAGGAGGCGCTGGAGGCGAAGCTGGAGGAGAAGAGGAAAAAGGAAGAGGAGAAACGGTTGAGAGAAGAAGAAAAGCGC---------------------ATTAAAGCAGAGAAGGCCGAAATCACGAGGTTCTTCCAGAAACCAAAGACTCCACAGGCCCCCAAGACCCTGGCCGGCTCCTGCGGCAAGTTTGCCCCTTTTGAAATTAAAGAGCACATGGTCCTCGCCCCTCGGTGTCGGACCGCCTTTGACCAAGACCTCTGTGAGCAGCTGGACCAGCTGCTCCAGCGGCAGAGCAGCGAGTTCTCCTTCCTGAAAGATCTGAAAGGCCGGCGGCCCCTCAGGTCGGGGCCCACTGTGGTTTCCACCCGCAGCACGGGCATCGTTAACAGTGACGTGGTG---ATCGTGGAGAGCGGCAAAGTGGACGGCGTGCCTGACAGGAAGCAGTTCGGCAGGATGAAGCTCCTGCAGTTCTCCGAGAACCACCGGCCAGCGTACTGGGGGACGTGGAACAAGAAGACGGCGGTCATCCATCCGAGGGACCCCTGGGCCCAGGACAGGAAGCTCCTGGACTACGAGGTGGACAGCGATGACGAGTGGGAGGAGGAGGAGCCGGGCGAATCCCTCTCCCACAGTGAAGGGGATGATGATGATGAAGTGGGAGAGGATGAAGATGAAGACGATGGTTTTTTTGTGCCCCATGGGTACCTGTCCGAGGACGAAGGAGTAACCGAGGAGTGTGCCGACCCCGAGAACCACAAGGTCCGGCAGAAGCTGAAGGCCAAGGAGTGGGACGAGTTCCTGGCCAAGGGGAAG---CGCTTCCGCGTGCTCCAGCCCCTGAAGGTCGGCTGCGTCTGGGCCAGCGAGCGCGACGGC---------------GGCGCCGACCTGAAGCTGCTGCGGCAGTTCACGGCGTGCCTGCTGGAGGCCGCGCCCTCCGAGGAGGAGCAGGCGCCCAAGGCCTCCAGG---------AGGGAGAAGAGAGACCAGCAGATCTTGGCGCAGCTGCTGCCGTTGCTGCACGGGAACGTGAATGGGAGCAAAGTGATCATCCGAGAGTTCCAGGAGTGTTGCCGCCGGGGGCTGCTCAGC---AAGGACGCTGGCAGCCCTGAGAGCAGCTCCGCCAGCCCCCCGAGCCCCGGCTCCTCCCGCCCGCAGACCCCCACCGCC---GGCGAGGATGCCACCGTCCCCTCCAAGGCCAGGCTCAAGCGGCTTATTTCTGAGAACTCGGTGTACGAGAAGAGGCCTGATTTCAGGATGTGCTGGTACGTCCACCCGCAGGTCCTCAAGAGCTTTGACCAGGAGCACCTGCCCGTCCCGTGCCAGTGGAGTTACATCACCATGGTGCCC------------------------------------------TCGGCCACC---------AGGGAGGACAGTGGCAGCATC------------CCGCCCACGGGG------CCCGTGCAGGGGACGTCC---------------------------------GTGTCGCTGAAGCGGAAGTCGGCGGGCAGCATGTGCATCACCCAGTTCATGAAGAAGCGCAGGCACGACGGGCAGGTCGGAGCTGGGGACCTGGACGGCTTCCAGGCGGACACGGAGGAGGAGGAG------------------GAAGAG---------GACGGCGACTGTGTGATGGTGGACATCTCGGCCGTTGGGGAG---GTCCAGGCCCCGTGCGGAACCACTTCGGGAGCCGGGGGCCCCGTGGGGCTGGACGGCAGCCCGAGCCCCGTGCCCGCCAGCGCGCTTAGCCCCTCC---
>cerSim1
---ATGCTGGAGGAGCCGGAGTGCGGGGCGCCGGGCGCCAGGGCAGCGGCGGCAGCCATGGATTGCAAAGACAGACCAGCTTTACCAGTCAAGAAGTTAATACAAGCTCGTCTGCCATTCAAGCGCCTGAATCTTGTCCCAAAGGAGAAATTGGACGACGGGTCGGAGGACATGAGAAGCTCCCAGACTGCTCCTGTACAAAGTCAAGTCCCCGATTTAGAAACC------TCTTTGGACCTCTTGGAGAGTGACTGTCATATG---------GGTTCTGAGATAGATTTTAGGCCAAAACTTGTCAATGGGAAGGGTCCCTTAGATTACTTTTTAAGAAGTAGAGACAAAACC---AATATTGGCCAGACCACGGTCATCATTGATTTGACGGAGGACTCAAACGACCAACCAGACAGCACTGTGGCCCACGGTGAACTAAATTCTGTAGCC---TCCCCCTCT---GGGGAGGCTGTAAATGGGGTCAGAGAAGAAGCCGGAGATGAG------------------------AGGGGG---CTGTCCAAGGCCGGTCCGGAGGAT---AAGTTGGCA---TTTCCC---GAGATCCTTTCAGACACTCCGTGCAAGACAGAGGAGGAGCAT---GCT------GGCTCCGGGGGCACAGAGAGGAGTGCAGACGTGCGGAAAGGCCCACCCCAAAGCTGCCCCAAGCTGACAGGCGGTCCCAGAATGTGCCCCGAGAAG---GACCAGGATGGCTGGAGTGAAGCCGGGGGCATCTTGTTCAAA---GGGAAGGTGCCTGTGGTGGTCCTGCAGGATATCCTGGCCACGAAGCCTCCTGGAGCCAAGTCTCCTGCTACCACTCCTCCCGACCAGGGCGTGCCCTCGGAGAGCGAGATGCTGGAGTCGGGCCCTGAGGAAGACTCTGTCCTTAGCCATTCGTCCCTG------AGCTCTTCCTCTCCTACC---AGCTCACCTGAGGGGCAGTCGGCCCCCAAAAAGCAGTGCCGCCAGCCCAGTCCCTTCCCCACCTCCACACCGATCCACAGGATAACTAAGAAATTGGTCAAAGGTTCTGCCGAGAAGAACAAGATGAGACTGCAAAGAGACAAGGAGCGGCTGGGCAAGCAGCTGAAGCTACGGGCCGAGAAGGAGGAGAAGGAGAAGCTGCGAGAGGAGGCCAAGCGGGCCAAGGAGGAAGCCAAGAAGAAGAGGGAGGAGGAGAAGGAGCTGAAGGAAAGGGAGAGGCGGGAGAAGAGGGAAAAGGACGAGAAAGAGAAGGCGGAGAAGCAGCGGCTCAAGGAGGAGAGGCGCAAGGAGCGGCAGGAGGCGCTGGAGGCTAAGCTGGAGGAGAAGAGGAAAAAGGAAGAGGAGAAACGGTTGAGAGAGGAAGAGAAGCGC---------------------ATTAAAGCAGAGAAGGCCGAAATCACGAGGTTCTTTCAGAAACCAAAGACTCCACAGGCCCCCAAGACCCTGGCCGGCTCCTGTGGGAAGTTTGCCCCTTTTGAAATTAAAGAACATATGGTCCTTGCCCCTCGGTGTCGGACCGCCTTTGACCAGGACCTCTGTGACCAGTTGGACCAGCTCCTCCAGCAGCAGAGTGGCGAGTTCTCCTTCCTGAAAGATCTGAAAGGGCGGCAGCCCCTCAGGTCGGGACCCACCACGGTTTCTAACCGGAACACAGACATCTGTAACAGTGATGTGGTG---ATCGTGGAGAGTGGCAAAGTGGACGGCGTTCCCGACAGGAGGAAGTTCGGCAGGATGAAGCTCCTGCAGTTTTCCGAGAATCACCGGCCAGCGTACTGGGGGACGTGGAACAAGACGACGACGGTCATCCATCCGAGGGACCCCTGGGCCCAGGACAGGAAGCTCCTCGACTACGAGGTGGACAGCGATGACGAGTGGGAAGAGGAGGAGCCGGGAGAGTCCCTCTCCCATAGCGAAGGGGATGATGATGATGAAGTGGGAGAGGACGAAGATGAAGATGATGGTTTTTTCGTGCCCCATGGGTACCTGTCTGAGGATGAAGGAGTAACTGAGGAGTGTGCCGACCCGGAGAACCACAAGGTTCGCCAGAAACTGAAGGCCAAGGAGTGGGACGAGTTCTTAGCCAAGGGGAAG---AGGTTCCGTGTGCTCCAGCCCGTGAAGATCGGCTGCATCTGGGCGAATGACAAGGATGGA---------------GGCGCCGACCTGAAGCTGCTGCAGCAGTTCACGGCGTGCCTGCTGGAGACCGTCCCCCCCGAGGAGGAGCAGACGCCCAAGGCCTCCCGG---------AGAGAGAAGAGGGACCAGCAGATCTTGGCCCAGCTTCTCCCGCTGCTCCACGGGAACGTGAACGGAAGCAAAGTGATCATCCGGGAGTTCCAGGAGTGCTGCCGCCGAGGGCTGCTCAGC---AAGGACGCCGGCAGTCCCGAGACCTGCTCCGCCAGCCCCCCGAGCCCGGGCTCCTCCCGCCCACAGACCCCCACCGCC---GGCGAGGACACCGCCGTCCCCTCCAAGGCCAGGCTCAAGCGGATCATTTCCGAGAACTCAGTGTACGAGAAGAGGCCCGATTTCAGGATGTGCTGGTACGTCCACCCGCAGGTGCTGAAGAGCTTTGACCAGGAGCACCTGCCCGTGCCGTGCCAGTGGAGTTACGTCACCATGGTGCCC------------------------------------------TCGGCCACC---------AGGGAGGACAGTGGCAGCGCC------------CCCTCCACGGGG------CCCGTCCAGGGGACGCCT---------------------------------GTCTCGCTGAAGCGGAAGTCGGGGGGCAGCATGTGCATCACCCAGTTCATGAAGAAGCGCAGACACGACGGGCAGGTCGGCGCTGGGGACCTGGACGGCTTCCAGGCGGACACGGAGGAGGAAGAG------------------GAAGAG---------GAAGGTGACTGTGTGATGATGGACATCTCGGATGTCGGGGAG---GTCCAGGCCCCGTGTGGAACCACTTCGGGAGCTGGGGGGGCCGTGGGGATGGACACCAGCGAGAGCCCCATGCCCGCCAGCACGCTCGGCTCCTCC---
>speTri2
-------------------------------------------------------CCATGGATTGCAAAGACAGACCAGCTTTTCCGGTTAAGAAGTTGATACAAGCCCGTCTGCCGTTCAAGCGCCTAAATCTGGTCCCCAAGGAGAAATGCGAGGATGGGTCAGAAGACGTTGGAAGCTCCCAGAGTGTTTCTGTGGAAGGGAAAGTCCCCGATTTAGAAACA------TCTTTGGACAACTTGGAGAACAACTGTCATATG---------GGTTCTGACCTAGACTTCAGACCAAAACTTGTCAATGGGAAGGGTCCCTTAGATAACCTCATAAGAAATAGAATCAAAACC---AGCATTGGCCAGGACATGGTCGTTGTGGATTTGACGGAAGACTCCAGTGACCAGCCAGACGGTGCTGTGGACCACGATGAATCTAATCCCGAAGCC---TCCCTCTCA---AGGGAGCCTGCCAGTGGGGTCGGAGAAGGCCCGGGT------------------------------CAGGGG---CCATCAGGGATCATTGACAGCCAC---GGTCTGGCGACCTTTCCTGCAGAAACCCTTTCAGACATTCCTTGTAAATCAGAAGAGGAGCCT---GTT------GGCTCTGAAGCCCTGAAGAGGAATGGCAGCTCTCAGGAAGGTGCCCCTCAAAGCTGCTCAGAGCCAACAGGGGGCCCAAGAATGTGCCCCCAGAAG---GAGCAGGACAGTTGGAGCGAAGCCGGAGGCATCCTGTTCAGA---GGGAAGGTGCCTGTGGTGGTCTTGCAGGATATCTTGGCAGTGGAGCCTCCTCAAGCCAAG---CCTCTCAGGACGCCCCTGGACAAGAGCCTGGCCTCAGAAAATGAGGCGCTAGAATCCTGCCCTGAGGAAGACTCTGCCCTTAGCCACTCACCCCTG------AGCTCCTCGTCC---ACC---AGCTCACCTGAGGGGCAGTTGGCTCTTGGAAGACAGCATCGTGGTCCCAGCCCCTCTTCTACCTCCACGCCTGTCCACAGAATAACCAAGAAATTCGTCAAAGGGTCCACAGAGAAGAACAGGATGAGACCGCAAAGAGATAAAGAGCAGTTG---------------------------AGGGAAGAGAAGGAGAAGCTGAAAGAGGAGGCCCGGCGGGCCAAGGAGGAGGCCAGGAGGAAGAAGGAGGAGGAGAAGGAGCTGAAGGAGAAGGAGCGGCGCGAGAAGCGGGAGAAGGACGAGAAGGAGAGGGCGGAAAAGCAGCGGCTCAAGGAGGAGAGGCGCAAGGAGCGGCAGGAGGCTCTGGAGGCTAAACTCGAGGAGAAGAGGAAAAAGGAGGAGGAGAAACGGTTACGGGAAGAAGAGAAGCGC---------------------ATTAAGGCAGAGAAGGCTGAGATCACGAGGTTCTTTCAGAAGCCAAAGACTCCACAGGCCCCCAAGACCCTGGCTGGCTCCTGTGGAAAGTTTGCCCCTTTTGAAATTAAAGAGCACATGGTCCTTGCCCCCCGCTGTCGGGCCACCTTCAACCAAGACCACTGCCATCAGCTGGACCAGCTCCTCCAGCAGCAGAGTGGAGATAGCTCCTTCTTGAAAGAGCTAAAAGGCCGCCAGCCCCTCAGGTCCGGACCCACCAGGCTCTGCAGCCGGGACACAGATGTTTTCAACAGTGACATGGTG---ATCGTGGGCAGCAGCAAGGTGGCTGGCATTCCTGAGAGGAGGAAGTTTGGCCGGATGAAGCTCCTGCAATTTTCTGAGAATCACCGGCCAGCATACTGGGGGACGTGGAATAAGAAGACAGTGGTCATCCACCCGCGGAACCCTTGGGCCCAGGACAAGGCGCTGCTCGACTATGAGGTGGACAGCGATGACGAGTGGGAAGAGGAGGAGCCTGGGGAGTCCCTGTCCCACAGTGAAGGGGACGATGATGATGAGGTTGGAGAGGATGAAGATGAGGATGATGGCTTCTTCGTGCCCCATGGATACCTGTCTGAGGACGAAGGCGTGACTGAGGAGTGCACGGACCCCGAGAACTACAAGGTGCGTCAGAAGCTGAAGGCCAAGGAGTGGGACGAGTACTTGGCCAAGGGGAAG---CGGTTCCGTGTCCTTCAGCCTGTGATGATTGGCTGCGTGTGGGCGGCCAACAGGGACAGC---------TGCTCGGTCGCTGAGCTGAAGGTGCTGCAGCAGTTCACAGCCTGCCTTCTGGATACGGCGCCCTCGGAAGAGGAGCAGGCACCCAGGGCCTCCAAG---------AAGGAGAAGAGGGACCAGCAGATCCTGGCCCAGCTGCTCCCGCTGCTACATGGCAACGTAAACGGGAGCAAGGTGATCATCCGGGAGTTCCAGGAGCACTGCCGACGAGGACTGCTCAGC---AGTGACGTGGGC---------------------GGCCCCCCCAGCCCT---GCCTCCCGCCCGCAGACCCCCACTGCCACCAGCGAGGATGCCGCTGTGCCCTCCAAGGCCAGGCTGAAGCGGATCATTTCTGAGAACTCGGTGTATGAGAAGAGGCCGGACTACAGGATGTGCTGGTACGTCCACCCGCAGGTGCTGAAGAGCTTCGACCAAGAGCACCTCCCCGTGCCGTGCCAGTGGAGCTACGTCACCATGGTGCCC------------------------------------------TCAGCCCCC---------AGGGAGGACAGTGGCAGCGCC------------CCTGCTGCGGGG------CCCAGCCAGGGACCGCCC---------------------------------GTCCTGCTGAAGAGGAAGGCTGCAGGGAGCATGTGCATCACGCAGTTCATGAAGAAGCGCCGGCATGACGGGCAGGTTGGAGCCGGGGATGTGGATGGCTTCCAGGCAGACACGGAGGAGGAGGAGGAG---------------GAGGAG---------GACGGCGACTGCATGATCATGGATATCCCGGATGTTGGGGAG---GCCCAGGACCCGTGTGGACCCACTTCTGGAGCCGAGGAAGTAGTGAGAATGGACGTTAGCGAGAACCCACTGCCTGCCAGCCCACTCTGTGCCTCCT--
>eriEur2
-ATGTGCTCAGCTCTGTGGGGGGGGGGGCCCCCGGCGCCCGGGCCGCGGCCACAGCCATGGAGTGCAGAGAGCGGCCTGCCTTCCCCGGCAAGAAGTTAATTCAAGCCCGGCTGCCCTTCAAGCGCCTAACTCCGACCCCAAAGGAGAAATCCCAGGACGGGCCAGATGACAGGCCCTCCCAGGGCGCCCCCCCACCTCCAGGCCACCTCCCGCATTTGGGCACC------TTCCTGGACACCGCGGAAAACGACGGTCCCCTGGACCTGCTGGGAACGCAGCCGCTGCCACCACCGAAACTGGTCAATGGCAAGGGGCCCTTGGATCAGTTCCTGTGCCACCCGGCCCCGGCCCCAGCCCCGGCCCTGGCCCCCATCATCATTGACTTGACAGAGGACTCGAACGAACCCCCAGATGGCCCCGTAGCTCGGGGGACACAGAAGGCCGAAGCCACTGCCCCCGAG---ACAGAGGGGACAGAAGGGACA---GAGGCGGTCGGCATGGGT------------------------GCCGGC---AGGCCCGAGTGCGGGCATCAGATG---GAAGCCGCG---GGGCCCCTGGGGCCCAGCTCAGACTGG---TGTGACTCGGAGGACAAAGAG---AGG------TCTGCTGCCTCG------------------------------TCACCAAACGGCCCCCCC------------------------------GAGCAG---GCCCGAGGCGGGTGGAGCCAGGCCGGGGGCCTCCTGTTTAAG---GACAAGTGGCCCGTGGTGGTCTTGCAGGATATCTTGGCCACCAAGGCCCCC---CCCGACAGCCCCCCAGGGGTCGGGGACCCCAGGGCCTTG------GACGTCGATCTGCCCGAGTCGGGCCCCGAAGAGGACTCTGTACTCAGTCACTCCTCCCTG------AGCTCCTTCTCGCCCACT---AGCTCCCCGGAGGGGCCCACCGCTGCCACCACACGAACTGAGAGCCCCCTGAGCCTCCCTGCCTGCACCCCGATCCGCAAAGTGCCTAAGAAAGTCCCGCGAGATTCCGCAGAGAAGACCCGGCTGAAGCTGCAGCGCGACCAGGAGCGCTTGGGCCGCCAGCAGAAGCTCCAGGCGGAGAAGGAGGAGAAGGAGAAGCAGAAGGAGCAAGCCAGGCGGGCGCGGGAGGAGGCGCGGAGGCGGCGGGAGGAGGAGAAGGAGATGAAGGAGAAAGAGCGGCGTGAGAGGCGGCAGAAGGACGAGCGGGAGCGCGCCGAGAAGCAGCGGCTCAAGGAGGAGCGCAAGAAGGAGCGGCAGGAGGCTCTGGAGGCCAAGCAGGAGGAGAAGCGGAAAAAGGAGGAGGAGAGGCGGCAGCGAGAGGAGGAGAAGCGT---------------------ATTAAGGCAGAGAAAGCAGAGATCACACGCTTCTTCCAGAGACCAAAGACCCCACAAGCCCCCAAGACGCTGGCAGGCTCCTGTGGCAAGTTCGCCCCGTTCGAGATCAAGGAGCACATGGTCCTGGCCCCC---------------------------------------------CAGACCGCCCCCCAGCAA------------------------------------------------------------------------------CGCACTGACATCTTTAACAGTGACGTGATA---ATCCTGGAGAGCAGCCCGGAGAAAGTGGCGCCCAGGCGGAGGCCGCGAGGCCGCATGAAGCTGTTACAGTTCTGCGAGAACCATCGGCCAGCGTACTGGGGCTCCTGGACCAAGCACAGCACCGTCATCCGCCCACGGCACCCCTGGGCCCAGGACTCGAAGCTTCTGGACTACGAGGTAGACAGCGACGAGGAGTGGGAGGAGGAGGAGCCCGGAGAGTCGCTGTCGCACAGCGAGGGGGATGAGGATGACGAGCTGGGTGACGACGATGATGATGACGATGGCTTCTTTGTGCCGCACGGCTACCTGTCAGAAGACGAGGGGGTGACCGAGGAGTGCGGGGACCCCGAGAAGCACAAGGTGCGGCAGAAGCTGAAGGCCAAGGAGTGGGACGAGCTGCTGGCTCACGGGAAG---GGCTTCCGGGTGCTGCAGCCCGTGGCCGTGGGCTGCGTGTGGGCTGGCCACGCA---GGG---------------GGCCCCCACCTCCGGCTGCTGCAGCAGTTCCGTGCCTGCCCGCTCGAACCCGCGCCCCCTGAAGAGGAGCTGACACCCAAGGCCTCCAAG---------CGGGAGAAGCGAGACCAGCAGATCCTGGCCCAGCTGCTCCCTCTGCTCCACGGCAACGTCTCCAGCAGTAAAGTCATCATCCGCGAGTTCCAGGAGTGCTGTCGCCGGGGTTTGCTCTGC---CGGGACGCCCCCAGCCCTGAGAGCCGCACTGCCAGCCCCCCGAGCCCCAGCTCCTCGCGCCCACCGACACCCCCAGTC---CCCGAGGACACTGCCGTCCCGTCCAAGGCACGACTCAAGCGGCTCATCTCTGAGAACTCAGTTTATGAGAAGCGGCCCGACTTCCGCATGTGCTGGTACGTGCTTCCTCAGGTGCTGCGCAGCTTTGACCAGGAGCACCTGCCCGTGCCCTGCCAGTGGAGCTACGTCACCATGCTGCCC------------------------------------------------------------AAGGACGACGGCGGGGCTGCC------------CCCAGCCCGGCTGCTGTCCCCAGCCCCGCCACCCCCGCCACCCCCGCCACCCCCGCCAGCGCGGGGCCCACGTCCAGCAAAAGGAAATCAGTCGGGAGTATGTGTATCACGCAATTCATGAAGAAGCGTAGACACGACGGGCAGGTGGGCTTTGAGGACCTAGACGGCTTCCAGGCGGACACGGAGGAGGAG---------------------GACGAC---------GACGGGGACTGTGTC---ATGGAGGTCCCCGTCGCAGCAG--------------------------------------------------------------------------------------------------------
