# Supplementary material for: Six reference-quality genomes reveal evolution of bat adaptations
Source: Nature. 2020 Jul 22;583(7817):578–84. doi: 10.1038/s41586-020-2486-3 (PMC8075899; doi:10.1038/s41586-020-2486-3)
Supplement: Supplementary file 6 — Alignments of 12,931 protein-coding genes across 48 mammals. [file 41586_2020_2486_MOESM6_ESM.gz › suppDataFile/ENST00000521381.aln.fasta]

>hg38
ATGAGTGCTGAGGGGTACCAGTACAGAGCGCTGTATGATTATAAAAAGGAAAGAGAAGAAGATATTGACTTGCACTTGGGTGACATATTGACTGTGAATAAAGGGTCCTTAGTAGCTCTTGGATTCAGTGATGGACAGGAAGCCAGGCCTGAAGAAATTGGCTGGTTAAATGGCTATAATGAAACCACAGGGGAAAGGGGGGACTTTCCGGGAACTTACGTAGAATATATTGGAAGGAAAAAAATCTCGCCTCCCACACCAAAGCCCCGGCCACCTCGGCCTCTTCCTGTTGCACCAGGTTCTTCGAAAACTGAAGCAGATGTTGAACAACAA---GCTTTGACTCTCCCGGATCTTGCAGAGCAGTTTGCCCCTCCTGACATTGCCCCGCCTCTTCTTATCAAGCTCGTGGAAGCCATTGAAAAGAAAGGTCTGGAATGTTCAACTCTATACAGAACACAGAGCTCCAGCAACCTGGCAGAATTACGACAGCTTCTTGATTGTGATACACCCTCCGTGGACTTGGAAATGATCGATGTGCACGTTTTGGCTGACGCTTTCAAACGCTATCTCCTGGACTTACCAAATCCTGTCATTCCAGCAGCCGTTTACAGTGAAATGATTTCTTTAGCTCCAGAAGTACAAAGCTCCGAAGAATATATTCAGCTATTGAAGAAGCTTATTAGGTCGCCTAGCATACCTCATCAGTATTGGCTTACGCTTCAGTATTTGTTAAAACATTTCTTCAAGCTCTCTCAAACCTCCAGCAAAAATCTGTTGAATGCAAGAGTACTCTCTGAAATTTTCAGCCCTATGCTTTTCAGATTCTCAGCAGCCAGCTCTGATAATACTGAAAACCTCATAAAAGTTATAGAAATTTTAATCTCAACTGAATGGAATGAACGACAGCCTGCACCAGCACTGCCTCCTAAACCACCAAAACCTACTACT---GTAGCCAACAACGGTATGAATAACAATATGTCCTTACAAGATGCTGAATGGTACTGGGGAGATATCTCGAGGGAAGAAGTGAATGAAAAACTTCGAGATACAGCAGACGGGACCTTTTTGGTACGAGATGCGTCTACTAAAATGCATGGTGATTATACTCTTACACTAAGGAAAGGGGGAAATAACAAATTAATCAAAATATTTCATCGAGATGGGAAATATGGCTTCTCTGACCCATTAACCTTCAGTTCTGTGGTTGAATTAATAAACCACTACCGGAATGAATCTCTAGCTCAGTATAATCCCAAATTGGATGTGAAATTACTTTATCCAGTATCCAAATACCAACAGGATCAAGTTGTCAAAGAAGATAATATTGAAGCTGTAGGGAAAAAATTACATGAATATAACACTCAGTTTCAAGAAAAAAGTCGAGAATATGATAGATTATATGAAGAATATACCCGCACATCCCAGGAAATCCAAATGAAAAGGACAGCTATTGAAGCATTTAATGAAACCATAAAAATATTTGAAGAACAGTGCCAGACCCAAGAGCGGTACAGCAAAGAATACATAGAAAAGTTTAAACGTGAAGGCAATGAGAAAGAAATACAAAGGATTATGCATAATTATGATAAGTTGAAGTCTCGAATCAGTGAAATTATTGACAGTAGAAGAAGATTGGAAGAAGACTTGAAGAAGCAGGCAGCTGAGTATCGAGAAATTGACAAACGTATGAACAGCATTAAACCAGACCTTATCCAGCTGAGAAAGACGAGAGACCAATACTTGATGTGGTTGACTCAAAAAGGTGTTCGGCAAAAGAAGTTGAACGAGTGGTTGGGCAATGAAAACACTGAAGACCAATATTCACTGGTGGAAGATGATGAAGATTTGCCCCATCATGATGAGAAGACATGGAATGTTGGAAGCAGCAACCGAAACAAAGCTGAAAACCTGTTGCGAGGGAAGCGAGATGGCACTTTTCTTGTCCGGGAGAGCAGTAAACAGGGCTGCTATGCCTGCTCTGTAGTGGTGGACGGCGAAGTAAAGCATTGTGTCATAAACAAAACAGCAACTGGCTATGGCTTTGCCGAGCCCTATAACTTGTACAGCTCTCTGAAAGAACTGGTGCTACATTACCAACACACCTCCCTTGTGCAGCACAACGACTCCCTCAATGTCACACTAGCCTACCCAGTATATGCACAGCAGAGGCGA---
>panTro5
ATGAGTGCTGAGGGGTACCAGTACAGAGCGCTGTATGATTATAAAAAGGAAAGAGAAGAAGATATTGACTTGCACTTGGGTGACATATTGACTGTGAATAAAGGGTCCTTAGTAGCTCTTGGATTCAGTGATGGACAGGAAGCCAGGCCTGAAGAAATTGGCTGGTTAAATGGCTATAATGAAACCACAGGGGAAAGGGGGGACTTTCCGGGAACTTATGTAGAATATATTGGAAGGAAAAAAATCTCGCCTCCCACACCAAAGCCCCGGCCACCTCGGCCTCTTCCTGTTGCACCAGGTTCTTCGAAAACTGAAGCAGATGTTGAACAACAA---GCTTTGACTCTCCCGGATCTTGCAGAGCAGTTTGCCCCTCCTGACATTGCCCCGCCTCTTCTTATCAAGCTCGTGGAAGCCATTGAAAAGAAAGGTCTGGAATGTTCAACTCTATACAGAACACAGAGCTCCAGCAACCTGGCAGAATTACGACAGCTTCTTGATTGTGATACACCCTCCGTGGACTTGGAAATGATCGATGTGCACGTTTTGGCCGACGCTTTCAAACGCTATCTCCTGGACTTACCAAATCCTGTCATTCCAGCAGCCGTTTACAGTGAAATGATTTCTTTAGCTCCAGAAGTACAAAGCTCCGAAGAATATATTCAGCTATTGAAGAAGCTTATTAGGTCGCCTAGCATACCTCATCAGTATTGGCTTACGCTTCAGTATTTGTTAAAACATTTCTTCAAGCTCTCTCAAACCTCCAGCAAAAATCTGTTGAATGCAAGAGTACTCTCTGAAATTTTCAGCCCTATGCTTTTCAGATTCTCAGCAGCCAGCTCTGATAATACTGAAAACCTCATAAAAGTTATAGAAATTTTAATCTCAACTGAATGGAATGAACGACAGCCTGCACCAGCACTGCCTCCTAAACCACCAAAACCCACTACT---GTAGCCAACAACGGTATGAATAACAATATGTCCTTACAAGATGCTGAATGGTACTGGGGAGATATCTCGAGGGAAGAAGTGAATGAAAAACTTCGAGATACAGCAGACGGGACCTTTTTGGTACGAGATGCGTCTACTAAAATGCATGGTGATTATACTCTTACACTAAGGAAAGGGGGAAATAACAAATTAATCAAAATATTTCATCGAGATGGGAAATATGGCTTCTCTGACCCATTAACCTTCAATTCTGTGGTTGAATTAATAAACCACTACCGGAATGAATCTCTAGCTCAGTATAATCCCAAATTGGATGTGAAATTACTTTATCCAGTATCCAAATACCAACAGGATCAAGTTGTCAAAGAAGATAATATTGAAGCTGTAGGGAAAAAATTACATGAATATAACACTCAGTTTCAAGAAAAAAGTCGAGAATATGATAGATTATATGAAGAATATACCCGCACATCCCAGGAAATCCAAATGAAAAGGACAGCTATTGAAGCATTTAATGAAACCATAAAAATATTTGAAGAACAGTGCCAGACCCAAGAGCGGTACAGCAAAGAATACATAGAAAAGTTTAAACGTGAAGGCAATGAGAAAGAAATACAAAGGATTATGCATAATTATGATAAGTTGAAGTCTCGAATCAGTGAAATTATTGACAGTAGAAGAAGATTGGAAGAAGACTTGAAGAAGCAGGCAGCTGAGTATCGAGAAATTGACAAACGTATGAACAGCATTAAACCAGACCTTATCCAGCTGAGAAAGACGAGAGACCAATACTTGATGTGGTTGACTCAAAAAGGTGTTCGGCAAAAGAAGTTGAACGAGTGGTTGGGCAATGAAAACACTGAAGACCAATATTCACTGGTGGAAGATGATGAAGATTTGCCCCATCATGATGAGAAGACATGGAATGTTGGAAGCAGCAACCGAAACAAAGCTGAAAACCTGTTGCGAGGGAAGCGAGATGGCACTTTTCTTGTCCGGGAGAGCAGTAAACAGGGCTGCTACGCCTGCTCTGTAGTGGTGGACGGTGAAGTAAAGCATTGTGTCATAAACAAAACAGCAACTGGCTATGGCTTTGCCGAGCCCTATAACTTGTACAGCTCTCTGAAAGAACTGGTGCTACATTACCAACACACCTCCCTCGTGCAGCACAACGACTCCCTCAATGTCACACTAGCCTACCCAGTATATGCACAGCAGAGGCGA---
>gorGor5
ATGAGTGCTGAGGGGTACCAGTACAGAGCGCTGTATGATTATAAAAAGGAAAGAGAAGAAGATATTGACTTGCACTTGGGTGACATATTGACTGTGAATAAAGGGTCCTTAGTAGCTCTTGGATTCAGTGATGGACAGGAAGCCAGGCCTGAAGAAATTGGCTGGTTAAATGGCTATAATGAAACCACAGGGGAAAGGGGGGACTTTCCGGGAACTTATGTAGAATATATTGGAAGGAAAAAAATCTCGCCTCCCACACCAAAGCCCCGGCCACCTCGGCCTCTTCCTGTTGCACCAGGTTCTTTGAAAACTGAAGCAGATGTTGAACAACAA---GCTTTGACTCTCCCGGATCTTGCAGAGCAGTTTGCCCCTCCTGACATTGCCCCGCCTCTTCTTATCAAGCTCCTGGAAGCCATTGAAAAGAAAGGTCTGGAATGTTCAACTCTATACAGAACACAGAGCTCCAGCAACCTGGCAGAATTACGACAGCTTCTTGATTGTGATACACCCTCCGTGGACTTGGAAATGATCGATGTGCACGTTTTGGCTGACGCTTTCAAACGCTATCTCCTGGACTTACCAAATCCTGTCATTCCAGCAGCCGTTTACAGTGAAATGATTTCTTTAGCTCCAGAAGTACAAAGCTCTGAAGAATATATTCAGCTATTGAAGAAACTTATTAGGTCGCCTAGCATACCTCATCAGTATTGGCTTACGCTTCAGTATTTGTTAAAACATTTCTTCAAGCTCTCTCAAACCTCCAGCAAAAATCTGTTGAATGCAAGAGTACTCTCTGAAATTTTCAGCCCTATGCTTTTCAGATTCTCAGCAGCCAGCTCTGATAATACTGAAAACCTCATAAAAGTTATAGAAATTTTAATCTCAACTGAATGGAATGAACGACAGCCTGCACCAGCACTGCCTCCTAAACCACCAAAACCCACTACT---GTAGCCAACAACGGTATGAATAACAATATGTCCTTACAAGATGCTGAATGGTACTGGGGAGATATCTCGAGGGAAGAAGTGAATGAAAAACTTCGAGACACAGCAGACGGGACCTTTTTGGTACGAGATGCGTCTACTAAAATGCATGGTGATTATACTCTTACACTAAGGAAAGGGGGAAATAACAAATTAATCAAAATATTTCATCGAGATGGGAAATATGGCTTCTCTGACCCATTAACCTTCAATTCTGTGGTTGAATTAATAAACCACTACCGGAATGAATCTCTAGCTCAGTATAATCCCAAATTGGATGTGAAATTACTTTATCCAGTATCCAAATACCAACAGGATCAAGTTGTCAAAGAAGATAATATTGAAGCTGTAGGGAAAAAATTACATGAATATAACACTCAGTTTCAAGAAAAAAGTCGAGAATATGATAGATTATATGAAGAATATACCCGCACATCCCAGGAAATCCAAATGAAAAGGACAGCTATTGAAGCATTTAATGAAACCATAAAGATATTTGAAGAACAGTGCCAGACCCAAGAGCGGTACAGCAAAGAATATATAGAAAAGTTTAAACGTGAAGGCAATGAGAAAGAAATACAAAGGATTATGCATAATTATGATAAGTTGAAGTCTCGAATCAGTGAAATTATTGACAGTAGAAGAAGATTGGAAGAAGACTTGAAGAAGCAGGCAGCTGAGTATCGAGAAATTGACAAACGTATGAACAGCATTAAACCAGACCTTATCCAGCTGAGAAAGACGAGAGACCAATACTTGATGTGGTTGACTCAAAAAGGTGTTCGGCAAAAGAAGTTGAACGAGTGGTTGGGCAATGAAAACACTGAAGACCAATATTCACTGGTGGAAGATGATGAAGATTTGCCCCATCATGATGAGAAGACATGGAATGTTGGAAGCAGCAACCGAAACAAAGCTGAAAACCTGTTGCGAGGGAAGCGAGATGGCACTTTTCTTGTCCGGGAGAGCAGTAAACAGGGCTGCTACGCCTGCTCTGTAGTGGTGGACGGCGAAGTAAAGCATTGTGTCATAAACAAAACAGCAACTGGCTATGGCTTTGCCGAGCCCTATAACTTGTACAGCTCTCTGAAAGAACTGGTGCTACATTACCAACACACCTCCCTCGTGCAGCACAACGACTCCCTCAATGTCACACTAGCCTACCCAGTATATGCACAGCAGAGGCGA---
>macFas5
ATGAGTGCTGAGGGGTACCAGTACAGAGCGCTGTATGATTATAAAAAAGAAAGAGAAGAAGATATTGACTTGCACTTGGGTGACATATTGACTGTGAATAAAGGGTCCTTAGTAGCTCTTGGATTCAGTGATGGACAGGAAGCCAGGCCTGAAGAAATTGGCTGGTTAAATGGCTATAATGAAACCACAGGGGAAAGGGGGGACTTTCCGGGAACTTATGTAGAATATATTGGAAGGAAAAAAATCTCGCCTCCCACGCCAAAGCCCCGGCCGCCTCGGCCTCTTCCTGTTGCACCAGGTTCTTCGAAAACTGAAGCAGATGTTGAACAACAA---GCTTTGACTCTCCCGGATCTTGCAGAGCAGTTTGCCCCTCCTGACGTTGCCCCACCTCTTCTTATCAAGCTCGTGGAAGCCATTGAAAAGAAAGGTCTGGAATGTTCAACTCTATACAGAACACAGAGCTCCGGCAACCTGGCGGAATTACGACAGCTTCTTGATTGTGATACAGCCTCTGTGGACTTGGAAATTATCGATGTGCACATTTTGGCCGATGCTTTCAAACGCTATCTCCTGGACTTACCAAATCCTGTCATTCCAGCAGCCGTTTACAGTGAAATGATTTCTTTAGCTCAAGAAGTACAAAGCTCCGAAGAATATATTCAGCTACTGAAGAAGCTTATTAGGTCGCCTAGCATACCTCATCAGTATTGGCTTACGCTTCAGTATTTGTTAAAACATTTCTTCAAGCTCTCTCAAACCTCCAGCAAAAATCTGTTGAATGCAAGAGTACTCTCTGAAATTTTCAGCCCTATGCTTTTCAGATTCTCAGCAGCCAGCTCCGATAATACTGAAAACCTCATAAAAGTTATAGAAATTTTAATCTCAACTGAATGGAATGAACGACAGCCTGCACCAGCACTGCCTCCTAAACCACCAAAACCCACTACT---GTAGCCAACAACGGTATGAATAACAATATGTCCTTACAAGATGCTGAATGGTACTGGGGAGATATCTCGAGGGAAGAAGTGAATGAAAAACTTCGAGATACAGCAGATGGGACCTTTTTGGTACGAGATGCGTCTACTAAAATGCATGGTGATTATACTCTTACACTAAGGAAAGGGGGAAATAACAAATTAATCAAAATATTTCATCGAGATGGGAAATATGGCTTCTCTGACCCATTAACCTTCAATTCTGTGGTTGAATTAATAAACCACTACCGGAATGAATCTCTAGCTCAGTATAATCCCAAGCTGGATGTGAAATTACTTTATCCAGTATCCAAATACCAACAGGATCAAGTTGTCAAAGAAGATAATATTGAAGCTGTAGGGAAAAAATTACATGAATATAACACTCAGTTTCAAGAAAAAAGCAGAGAATATGATAGATTATATGAAGAATATACCCGTACATCCCAGGAAATCCAAATGAAAAGGACAGCTATTGAAGCATTTAATGAAACCATAAAAATATTTGAAGAACAGTGCCAGACCCAGGAGCGCTACAGCAAAGAATACATAGAAAAGTTTAAACGTGAGGGCAATGAGAAAGAAATACAAAGGATTATGCATAATTATGATAAGTTGAAGTCTCGAATCAGTGAAATTATTGACAGTAGAAGAAGATTGGAAGAAGACTTGAAGAAGCAGGCAGCTGAGTATCGAGAAATTGACAAACGTATGAACAGCATTAAACCAGACCTTATCCAGCTGAGAAAGACGAGAGACCAATACTTGATGTGGTTGACTCAAAAAGGTGTTCGGCAAAAGAAGTTGAACGAGTGGTTGGGCAATGAAAACACTGAAGACCAATATTCGCTGGTGGAAGATGATGAAGATTTACCCCATCATGATGAGAAGACGTGGAATGTTGGAAGCAGCAACCGAAACAAAGCTGAAAACCTGTTGCGAGGGAAGCGAGATGGCACTTTTCTTGTCCGGGAGAGCAGTAAACAGGGCTGCTACGCCTGCTCTGTAGTGGTGGACGGCGAAGTAAAGCATTGTGTCATAAACAAAACAGCGACTGGCTATGGCTTTGCCGAGCCCTATAACTTGTACAGCTCTCTGAAAGAACTGGTGCTACATTACCAACACACCTCCCTCGTGCAGCACAACGACTCCCTCAATGTCACACTAGCCTACCCAGTATATGCACAGCAGAGGCGA---
>calJac3
ATGAGTGCTGAGGGGTACCAGTACAGAGCGCTGTATGATTATAAAAAGGAAAGAGAAGAAGATATTGACTTGCACTTGGGTGACATATTGACTGTGAATAAAGGTTCTTTAGTAGCTCATGGATTCACTGATGGACAGGAGTCCAGGCCTGAAGAAATTGGCTGGTTAAATGGCTATAACGAAACCACAGGGGAAAGGGGGGACTTTCCAGGAACTTATGTAGAATATATTGGAAGGAAAAAAATCTCGCCTCCCACACCAAAGCCCCGGCCACCTCGTCCTCTTCCTGTTGCACCAGGTTCTTCCAAAACTGAAGCAGATGTGGAGCAGCAA---GCTTTGACTCTTCCGGATCTTACAGAGCAGTTTGCCCCTCCTGACATCGCCCCGCCTCTTCTTATCAAGCTTGTGGAAGCCATTGAAAAGAAAGGTCTGGAATGTTCAACTTTATACAGAACACAGAGCTCCAGCAACCTGGCAGAATTACGACAGCTTCTTGATTGTGATGCGGCCTCTGTGGACTTGGAAATGATAGATGTGCACATTTTGGCAGACGCTTTCAAACGCTATCTCCTGGACTTACCAAATCCTGTCATTCCAGCAGCCGTTTATAGTGAAATGATTTCTTTAGCTCAAGAAGTACAAAGCTCCGAAGAATATGTTCAGCTATTGAAGAAGCTTATTAGGTCACCTAGCATACCTCATCAGTATTGGCTTACGCTTCAGTATTTGTTAAAACATTTCTTCAAGCTCTCTCAAACGTCCAGCAAAAATCTATTGAATGCAAGAGTTCTCTCTGAAATTTTCAGCCCTATGCTTTTCAGATTCTCAGCATCCAGCTCTGATAATATTGAAAACCTCATAAAAGTTATAGAAATTTTAATCTCAACTGAATGGAATGAACGACAGCCTGCACCAGCACTGCCTCCTAAACCACCAAAACCCACTACT---GTAACCAACAACGGTATGAATAACAATATGTCCTTACAAGATGCTGAATGGTACTGGGGAGATATCTCAAGGGAAGAAGTGAATGAAAAACTTCGAGATACAGCAGATGGGACCTTTTTGGTACGAGATGCGTCTACTAAAATGCATGGCGATTATACTCTTACACTAAGGAAAGGGGGAAATAACAAATTAATCAAAATATTTCATCGAGATGGAAAATATGGCTTCTCTGACCCATTAACCTTCAATTCTGTGGTTGAACTAATAAACCACTACCGGAATGAATCTCTAGCTCAGTATAATCCCAAATTGGATGTGAAATTGCTTTATCCAGTATCCAAATACCAACAGGATCAAGTTGTCAAAGAAGATAATATTGAAGCTGTAGGGAAAAAATTACATGAATATAACACTCAGTTTCAAGAAAAAAGTCGGGAATATGATAGGTTATATGAAGAATATACCCGTACATCCCAGGAAATCCAAATGAAAAGGACAGCTATTGAAGCATTTAATGAAACCATAAAAATATTTGAAGAGCAGTGCCAGACCCAAGAGCGGTACAGCAAAGAATACATAGAAAAGTTTAAACGTGAAGGGAATGAGAAAGAAATACAAAGGATTATGCATAATTATGATAAGTTGAAGTCTCGAATCAGTGAAATTATTGACAGTAGAAGAAGATTGGAAGAAGACTTGAAGAAGCAGGCGGCTGAGTATAGAGAAATTGACAAACGTATGAACAGCATTAAACCAGACCTTATCCAGCTGAGAAAGACAAGAGACCAATACTTGATGTGGTTAACTCAAAAAGGTGTTCGGCAAAAGAAGTTAAATGAGTGGCTGGGCAATGAAAACACTGAAGACCAATATTCATTGGTGGAAGATGATGAAGATTTGCCCCATCATGATGAGAAGACGTGGAATGTCGGAAGCAGCAACAGAAACAAAGCTGAAAACCTGTTGCGAGGGAAGCGAGATGGCACTTTTCTTGTCCGGGAGAGCAGTAAACAGGGCTGCTACGCCTGCTCTGTAGTGGTGGATGGCGAAGTAAAGCATTGTGTCATAAACAAAACAGCGACTGGCTATGGCTTTGCCGAGCCCTATAACTTGTACAGCTCTCTGAAAGAACTGGTGCTACATTACCAACACACCTCCCTTGTTCAGCACAACGACTCCCTCAACGTCACACTAGCCTACCCAGTATATGCACAGCAGAGGCGA---
>saiBol1
ATGAGTGCTGAGGGGTACCAGTACAGAGCACTGTATGATTATAAAAAGGAAAGAGAAGAAGATATTGACTTGCACTTGGGTGACATATTGACTGTGAATAAAGGGTCTTTAGTAGCTCATGGATTCACTGATGGACAGGAGTCCAGGCCTGAAGAAATTGGCTGGTTAAATGGCTATAATGAAACCACAGGGGAAAGGGGGGACTTTCCAGGAACTTATGTAGAATATATTGGAAGGAAAAAAATCTCACCTCCCACACCAAAGCCCCGGCCACCTCGTCCTCTTCCTGTTGCACCAGGTTCTTCCAAAACTGAAGCAGATGTGGAGCAGCAA---GCTTTGACTCTTCCGGATCTTGCAGAGCAGTTTGCCCCTCCTGACATTGCCCCACCTCTTCTTATCAAGCTTGTGGAAGCCATTGAAAAGAAAGGTCTGGAATGTTCAACTTTATACAGGACACAGAGCTCCAGCAACCTGGCAGAATTACGACAGCTTCTTGATTGTGATGCGGCCTCTGTGGACTTGGAAATGATAGATGTGCACGTTTTGGCAGACGCTTTTAAACGCTATCTCCTGGACTTACCAAATCCTGTCATTCCAGCAGCCATTTACAGTGAAATGATTTCTTTAGCTCAAGAAGTACAAAGCTCTGAAGAATATGTACAGCTATTGAAGAAGCTTATTAGGTCACCTAGCATACCTCATCAGTATTGGCTTACACTTCAGTATTTGTTAAAACATTTCTTCAGGCTCTCTCAAACCTCCAGCAAAAATCTATTGAATGCAAGAGTTCTCTCTGAAATTTTCAGCCCTATGCTTTTCAGATTCTCAGCAGCCAGCTCTGATAATATTGAAAACCTCATAAAAGTTATAGAAATTTTAATCTCAACTGAATGGAATGAACGACAGCCTGCACCAGCACTGCCTCCTAAACCACCAAAACCCGCTACT---GTAGCCAACAACGGTATGAATAACAATATGTCCTTACAAGATGCTGAATGGTACTGGGGAGATATCTCGAGGGAAGAAGTGAATGAAAAACTTCGAGATACAGCAGATGGGACCTTTTTGGTACGAGATGCGTCTACTAAAATGCATGGTGATTATACTCTTACACTAAGGAAAGGGGGAAATAACAAATTAATCAAAATATTTCATCGAGATGGGAAATATGGCTTCTCTGACCCATTAACCTTCAATTCTGTGGTTGAACTAATAAACCACTACCGGAATGAATCTCTAGCTCAGTATAATCCCAAATTGGATGTGAAATTACTTTATCCAGTATCTAAATACCAGCAGGATCAAGTTGTCAAAGAAGATAATATTGAAGCTGTAGGGAAAAAATTACATGAATATAACACTCAGTTTCAAGAAAAAAGTCGGGAATATGATAGGTTATATGAAGAATATACCCGTACATCCCAGGAAATCCAAATGAAAAGAACAGCTATTGAAGCATTCAATGAAACCATAAAAATATTTGAAGAGCAGTGCCAGACCCAAGAGCGGTACAGCAAAGAATACATAGAAAAGTTTAAACGTGAAGGGAATGAGAAAGAAATACAAAGGATTATGCATAATTATGATAAGTTGAAGTCTCGAATCAGTGAAATTATTGACAGTAGAAGAAGATTGGAAGAAGACTTGAAGAAGCAGGCAGCTGAGTATCGAGAAATTGACAAACGTATGAACAGCATTAAACCTGACCTTATCCAGCTGAGAAAGACGAGAGACCAATACTTGATGTGGTTAACTCAAAAAGGTGTTCGGCAAAAGAAGTTGAACGAGTGGCTGGGCAATGAAAACACTGAAGACCAATATTCGTTGGTGGAAGATGATGAAGATTTGCCTCATCATGATGAGAAGACATGGAATGTCGGAAGCAGCAACAGAAACAAAGCTGAAAACCTGTTGCGAGGGAAGCGAGATGGCACTTTTCTTGTCCGCGAGAGCAGTAAACAGGGCTGCTACGCCTGCTCTGTTGTGGTGGATGGCGAAGTAAAGCATTGTGTCATAAACAAAACAGCGACTGGCTATGGCTTTGCCGAGCCCTATAACTTGTACAGCTCTCTGAAGGAACTGGTGCTACATTACCAACACACTTCCCTCGTTCAGCACAACGACTCCCTCAACGTCACACTAGCCTACCCAGTATATGCACAGCAGAGGCGA---
>otoGar3
ATGAGTGCCGAGGGGTACCAGTACAGAGCGCTGTATGACTATAAAAAGGAGAGAGAAGAAGATATTGACTTGCACCTGGGGGATGTATTGACTGTGAATAAAGGGTCCTTAGTAGCTCTTGGATTCAGTGACGGACAGGAAGCCAGGCCTGAAGAAATTGGCTGGCTAAATGGCTATAATGAAACCACAGGGGAGAGGGGAGACTTTCCAGGAACTTATGTAGAATATATTGGAAGGAAGAAAATCTCGCCTCCCACACCAAAGCCCCGGCCACCTCGGCCCCTTCCTGTTGCACCAGGTTCTTCGAAAACTGAAGCAGACATTGAGCATCAA---GCTTTGACGCTCCCGGACCTTGCCGAGCAGTTTGCCCCTCCTGACGTTGCCCCCCTTCTTCTTATCAAGCTCCTGGAAGCCATCGAAAAGAAAGGTCTGGAGTGTTCAACTCTATACAGGACACAGAGCTCTAGCAACCCTGCAGAATTACGACAGCTTCTTGATTGTGATACAACCTCTGTGGACTTGGAAATGATCGACGTGCACATTTTAGCAGACGCTTTCAAACGCTATCTCCTGGACTTGCCGAACCCTGTCATCCCGGTAGCCATTTACAGTGAAATGATTTCTTTAGCCCCAGAAATACAAAGCTCTGAAGAATATATCCAGCTATTGAAGAAGCTCATTAGGTCGCCCAACATACCTCATCAGTATTGGCTCACACTTCAGTATTTGTTAAAACATTTTTTCAAGCTCTCTCAAGCTGCCAGCAAAAACCTTCTGACTGCAAGAGCGCTCTCAGAAATATTTAGCCCTATGCTTTTCCGATTCCCAGCACTCAGCTCTGATAATACTGAACACCTCATAAAAGTTATAGAAATTTTAATCTCAACTGAATGGAATGAACGACAACCTGCACCAGCATTGCCTCCTAAACCACCAAAACCCACTACT---GTAGCCAACAACGGTATGAATAACAATATGTCCTTACAAGATGCAGAATGGTACTGGGGAGATATCTCGAGGGAAGAAGTGAATGAAAAACTTCGAGATACAGCAGACGGGACCTTTTTGGTACGAGATGCATCTACGAAAATGCATGGTGATTATACTCTTACACTAAGGAAAGGAGGAAATAACAAATTAATCAAAATATTTCACCGAGATGGAAAATATGGCTTCTCTGACCCTTTAACCTTCAATTCTGTGGTTGAACTAATAAACCACTACAGGAATGAATCTCTGGCTCAGTATAATCCCAAATTGGATGTGAAATTACTTTATCCAGTATCCAAATACCAACAGGATCAAGTCGTCAAAGAAGATAATATTGAAGCTGTAGGGAAAAAATTACATGAATATAACACTCAGTTTCAAGAAAAAAGTCGGGAATATGATAGATTATATGAAGAATATACCCGTACTTCCCAGGAAATCCAAATGAAAAGAACAGCTATTGAAGCATTTAACGAAACCATAAAAATATTTGAAGAACAGTGCCAAACCCAGGAGCGGTACAGCAAAGAATATATAGAAAAGTTTAAACGTGAAGGCAATGAGAAAGAAATCCAAAGGATCATGCATAATTATGATAAGTTAAAGTCTCGAATCAGCGAAATTATTGACAGCAGAAGACGGCTAGAGGAAGATTTGAAGAAGCAGGCAGCTGAGTACCGAGAGATTGACAAACGTATGAACAGCATCAAACCTGACCTCATTCAGCTGAGAAAGACGAGAGACCAATACCTGATGTGGTTGACTCAAAAAGGTGTTCGACAGAAGAAGTTGAACGAGTGGCTGGGCAACGAAAACACTGAGGACCAATATTCACTGGTGGAAGATGATGAGGATTTGCCCCACCATGACGAGAAGACATGGAACGTTGGGAGCAGCAACCGAAACAAAGCCGAAAACCTGTTGCGAGGGAAACGGGACGGCACTTTTCTTGTCCGGGAGAGCAGTAAACAGGGTTGCTACGCCTGCTCTGTCGTGGTGGATGGTGAAGTGAAGCATTGTGTCATAAACAAGACAGCAACTGGCTACGGGTTTGCTGAGCCCTATAACCTGTACAGCTCTCTGAAGGAACTGGTGCTACATTACCAACACACCTCCCTCGTGCAGCACAACGACTCCCTCAACGTCACACTAGCCTACCCGGTATATGCACAGCAGAGGCGA---
>micMur3
ATGAGTGCCGAGGGGTACCAGTACAGAGCGCTGTATGATTATAAAAAGGAAAGAGAAGAAGATATTGACTTGCACTTGGGTGACATATTGACTGTGAATAAAGGGTCCTTAGTAGCTCTTGGATTCAGTGACGGACAAGAAGCCAGGCCTGAAGAAATTGGCTGGTTAAGTGGCTACAATGAAACCACAGGGGAGAGGGGGGACTTTCCAGGAACTTACGTAGAATATATTGGAAGGAAGAAAATTTCGCCTCCCACACCAAAGCCCCGGCCACCTCGGCCCCTTCCTGTTGCACCAGGTTCTTCGAAAACTGAAGCAGACATTGAGCAACAACAAGCCTTGACTCTCCCGGATCTTGCAGAGCAGTTTGCGCCTCCTGACATTGCCCCCCCTCTTCTTATCAAGCTTGTGGAAGCCATCGAAAAGAAAGGTCTGGAATGTTCAACTCTATACAGAACACAGAGCTCCAGCAGCCCCGCAGAATTAAGACAGCTTCTTGATTGTGATACGGCCTCTGTGGACTTGGAAATGATCGATGTGCATGTTTTAGCAGACGCTTTCAAACGCTACCTGCTGGACTTACCAAATCCTGTCATTCCCGTAGCCGTTTACAGTGAAATGATTTCTTTAGCCCCAGAAGTACAAAGCTCCGAAGAATATATCCAGCTGTTGAAGAAGTTCATTAGGTCGCCTAACATACCTCATCAGTATTGGCTTACGCTTCAGTATTTGTTAAAACATTTCTTCAAGCTCTCTCAAACCTCCAGCAAAAATCTCTTGAATGCAAGAGTGCTCTCTGAAATTTTCAGCCCTATGATTTTCAGATTCCCAGCAACCAGCTCTGATAATACTGAACACCTCATAAAAGTTATAGAAATTTTAATCTCAACTGAATGGAACGAACGACAGCCTGCACCAGCACTGCCTCCTAAACCACCAAAACCCACTACT---GTAGCCAACAACGGTATGAATAACAATATGTCCTTACAAGATGCTGAATGGTACTGGGGAGATATCTCGAGGGAAGAAGTGAATGAAAAACTTCGAGATACAGCAGATGGGACCTTTTTGGTACGAGATGCATCAACTAAAATGCATGGTGATTATACTCTTACACTAAGGAAAGGAGGAAATAACAAATTAATCAAAATATTTCATCGGGATGGGAAATATGGCTTCTCTGACCCATTAACCTTCAATTCCGTGGTTGAATTAATAAACCACTACCGGAATGAATCTCTAGCTCAGTATAATCCCAAATTGGATGTGAAATTACTTTATCCAGTATCCAAATACCAACAGGATCAAGTTGTCAAAGAAGATAATATTGAAGCTGTAGGGAAAAAATTACATGAATATAACACTCAGTTTCAAGAAAAAAGTCGAGAATATGATAGATTATATGAAGAATATACCCGTACTTCCCAGGAAATCCAAATGAAAAGAACAGCTATTGAAGCATTTAATGAAACCATAAAAATATTTGAAGAACAGTGCCAAACCCAGGAGCGGTACAGCAAAGAATACATAGAAAAGTTTAAACGTGAAGGCAATGAGAAAGAAATTCAAAGGATTATGCATAATTATGATAAGTTAAAGTCTCGAATCAGTGAAATTATTGACAGTAGAAGACGATTGGAGGAAGACTTGAAGAAGCAGGCAGCTGAGTACCGAGAGATTGACAAACGTATGAACAGCATTAAACCAGACCTCATTCAACTAAGAAAGACGAGAGACCAATACCTGATGTGGTTGACTCAAAAAGGTGTTCGGCAAAAGAAGTTGAATGAGTGGTTGGGCAATGAAAACACTGAAGACCAATATTCACTGGTGGAAGATGATGAAGATCTGCCCCACCACGATGAGAAGACGTGGAACGTCGGGAGCAGCAACCGGAACAAAGCTGAAAACCTGCTGCGAGGGAAGCGGGACGGCACTTTCCTGGTCCGGGAGAGCAGTAAACAGGGTTGCTACGCCTGCTCCGTAGTGGTGGATGGTGAAGTAAAGCATTGTGTCATAAACAAGACGGCCACTGGCTATGGCTTTGCAGAGCCCTATAACTTGTACAGCTCTCTGAAGGAACTGGTGCTACATTACCAACACACCTCCCTCGTGCAGCACAACGACTCCCTCAACGTCACACTAGCCTACCCGGTGTATGCACAGCAGAGGCGA---
>tarSyr2
-------------------------------------------------------------------------------------------------------------------------------------------------------------------------------------------------------------------------------------------------------------------------------------------------------------------------------------------------CTTTGCCGCTCCCAGATCTTGCAGAGCAGTTTGTCCCTCCTGATGTCGCCCCGCCTCTGCTTATCAAGCTCGTGGAAGCCATTGAAAAGAAAGGTCTGGAATGTTCAACCCTATACAGAACACAGAGCTCCAGCAGCCTAGCAGAATTACGACAGCTTCTTGATTGCGATGTGGCCTCTGTGGACCTGGAAATGATTGATGTGCACGTTTTAGCAGACACTTTCAAACGCTATCTCCTGGACTTACCAAATCCTGTCATTCCAGTAGCCGTTTACAATGAGATGATTTCTTTAGCCCAAGAAATACAAAGCTCCGAAGAATACATCCAGCTGTTGAAGAAGCTTATTCGGTCGCCTAACATACCTCATCAGTATTGGCTTACGCTTCAATATTTGTTAAAACATTTCTTCAAGCTCTCTCAAACCTCCAGCAAAAATCTCCTGAGTGAAAGACTGCTCTCTGAAATTTTTAGCCCCATGCTCTTCAGATTCCCTGCCGCCAGCTCTGATAATACTGAACACCTCATTAAAGTTATAGAAATTTTAATCTCAACTGAATGGAATGAACGACAGCCTGCACCAGCACTGCCTCCTAAACCACCAAAACCCACTACT---GTAGCCAACAACGGTATGAATAACAATATGTCCTTACAAGATGCTGAATGGTACTGGGGAGATATCTCGAGGGAAGAAGTAAATGAAAAACTTCGAGATACAGCAGACGGGACCTTTTTGGTACGAGATGCATCAACTAAAATGCATGGTGATTATACTCTTACACTAAGGAAAGGAGGAAATAACAAATTAATCAAAATATTTCATCGAGATGGGAAATATGGCTTCTCTGACCCATTAACCTTCAATTCTGTGGTTGAACTAATAAACCACTACCGGAATGAATCTCTAGCTCAGTATAATCCTAAATTGGATGTGAAATTACTTTATCCAGTATCCAAGTACCAACAGGATCAGGTTGTCAAAGAAGATAATATTGAAGCTGTAGGGAAAAAATTACATGAATATAACACTCAGTTTCAAGAAAAAAGTCGGGAATATGATCGATTATATGAAGAATATACCCGTACTTCCCAGGAAATCCAAATGAAAAGGACAGCTATTGAAGCATTTAATGAAACTATTAAAATATTTGAAGAACAGTGCCAAACCCAGGAGCGGTACAGCAAAGAATACATAGAAAAGTTTAAACGTGAAGGCAACGAGAAGGAAATACAGAGGATTATGCATAATTATGATAAGTTAAAGTCTCGAATCAGTGAGATTATCGACAGCAGAAGAAGACTGGAGGAAGACTTGAAGAAACAGGCCGCCGAGTATCGAGAAATCGACAAACGTATGAACAGCATTAAACCAGACCTCATCCAGCTGAGAAAGACCAGAGACCAATACTTGATGTGGCTGACTCAGAAAGGTGTTCGGCAGAAGAAGTTAAACGAGTGGCTGGGCAACGAAAACACTGAAGACCAATATTCACTGGTGGAGGATGATGAAGATCTGCCCCACCATGATGAGAAGACGTGGAACGTCGGGAGCAGCAACCGAAACAAAGCTGAAAACCTGCTCCGGGGGAAGCGAGATGGCACTTTTCTTGTCCGGGAGAGCAGTAAACAGGGCTGCTACGCCTGCTCGGTGGTGGTGGATGGCGAGGTGAAGCACTGTGTCATCAACAAAACGGCCACCGGCTACGGCTTCGCTGAGCCCTACAACTTGTACAGCTCCCTGAAAGAACTGGTGCTACATTACCAACACACCTCCCTCGTGCAGCACAATGACTCCCTCAACGTCACACTAGCCTACCCAGTATATGCACAGCAGAGGCGAT--
>hetGla2
ATGAGTGCTGAGGGCTACCAGTACAGAGCATTGTATGATTATAAAAAGGAAAGAGAGGAAGACATCGACCTACACTTGGGAGACATACTAACTGTGAACAAAGGGTCCTTGGTTGCACATGGATTCAGTGATGGACAGGAAGCCCGGCCAGAAGAAATTGGCTGGTTAAATGGCTATAATGAAACCACTGGGGAGAGGGGGGACTTCCCGGGGACTTATGTGGAATATATTGGAAGGAAAAAGATCTCACCTCCCACTCCAAAGCCCAGGCCACCTCGACCCCTTCCTGTTGCACCAGGTTCTTCAAAAACTGAAGCAGACATTGAGCAACAA---GCTTTGACCCTTCCAGATCTGGCAGAGCAGTTTGCACCTCCTGACATTGCCCCACCTCTCCTCATCAGGCTAGTGGAAGCCATTGAAAAGAAAGGTCTGGAATGTGCGACTCTATACAGAACACAGAGCTCCAGCAATTCTGTAGAATTACGACAGCTTCTTGATTGTGATGTTGCCTCCATGGACTTGGAAATGGTCGATGTACAAGTTTTAGCAGATGCTTTTAAACGCTATCTCCTGGACTTACCAAATCCTGTCATTCCAGTAGCCGTTTACAGTGAAATGATTTCTTTAGCTCAAGAAGTACAAAGCTCCGAAGACTATATCCAACTGTTGAAGAAGCTCATTAGGTCTCCTAACATACCTCATCAGTATTGGCTTACGCTTCAGTATTTGCTAAAACATTTCTTCAAACTCTCTCAATCTTCCAGCAAAAATCTTTTGAGCGCAAGAGTGCTTGCTGAAATTTTCAGCCCTATGCTTTTCAGATTTCCAGCAGCCAGCTCTGATAGTACTGAAAACCTCATAAAAGTTATAGAAATTTTAATCTCAACTGAATGGAATGAACGACAGCCAGCACCAGCACTGCCTCCGAAGCCACCCAAACCCACCACG---GTAGCCAACAACGGTATGAATAACAATATGTCTTTACAAGATGCGGAATGGTACTGGGGAGATATCTCCAGGGAAGAAGTGAATGAAAAACTTCGAGATACAGCAGATGGAACCTTTTTGGTACGAGATGCATCTACTAAAATGCATGGTGATTATACGCTTACACTAAGGAAAGGAGGGAATAACAAATTAATCAAGATATTTCACCGAGATGGAAAATATGGCTTCTCAGACCCATTAACCTTCAATTCTGTGGTTGAACTAATAAACCACTACCGGAATGAATCTCTAGCTCAGTACAATCCCAAACTGGATGTGAAGTTACTGTATCCAGTATCCAAATACCAACAGGATCAAGTTGTCAAAGAAGATAACATTGAAGCTGTAGGGAAAAAGTTACATGAATATAACACTCAATTTCAAGAAAAAAGTCGAGAATATGATAGATTATATGAAGAATATACTCGTACTTCCCAAGAAATCCAAATGAAAAGAACAGCTATTGAAGCATTTAATGAAACCATAAAAATATTTGAAGAACAGTGCCAAACCCAGGAGCGGTACAGCAAAGAATACATAGAAAAGTTTAAACGTGAAGGCAATGAGAAAGAGATACAGAGGATTATGCATAATTATGATAAGTTAAAGTCACGAATCAGTGAAATTATTGACAGTAGAAGAAGATTGGAGGAAGACTTGAAAAAGCAAGCAGCTGAGTATCGAGAGATTGACAAACGTATGAACAGCATTAAACCAGACCTCATTCAACTGAGAAAGACGCGCGACCAGTACTTGATGTGGTTGACTCAAAAAGGTGTTCGGCAAAAGAAGTTGAACGAGTGGTTGGGCAACGAAAACACTGAAGACCAATATTCACTGGTGGAAGACGATGAAGATTTGCCCCACCATGATGAAAAGACATGGAATGTTGGCAGCAGCAACCGCAACAAAGCTGAAAACCTGCTGCGAGGGAAGCGCGACGGCACTTTTCTCGTCCGGGAGAGCAGTAAGCAAGGCTGCTATGCCTGCTCTGTGGTGGTGGACGGTGAGGTCAAGCATTGTGTCATCAACAAAACAGCAACTGGCTATGGCTTTGCAGAGCCCTATAACTTGTACAGCTCCCTGAAGGAACTGGTGCTACATTATCAACACACCTCCCTCGTGCAGCACAACGACTCCCTCAATGTCACACTAGCATACCCGGTATATGCACAGCAGAGGCGA---
>triMan1
ATGAGTGCTGAGGGATACCAGTACAGAGCGCTGTATGATTATAAAAAGGAGCGAGAAGAAGACATTGACTTGCATTTGGGTGACATACTGACTGTGAATAAAGGGTCCTTGGTAGCTCTTGGATTCAGTGACGGACAGGAAGCCAGGCCTGAAGAAATTGGCTGGTTGAATGGCTATAATGAAACCACGGGGGAGAGGGGAGACTTTCCGGGAACATATGTAGAATATATTGGAAGGAAAAAAATCTCACCTCCCACACCAAAGCCCCGGCCACCTCGACCCCTTCCTGTTGCACCAGGTTCTTCAAAAACTGAAGCAGACAGTGAGCAACAA---GCTTTGACTCTTCCGGATCTTGCAGAGCAGTTTGCCCCTCCTGACATTGCTCCCCCTCTTCTTGTCAAGCTAGTGGAAGCCATTGAAAAGAAAGGTCTGGAATGTTCAACTCTATATAGAACACAGAGCTCTAGCAGCCCAGCAGAATTACGACAGCTTCTTGATTGTGATGCCACCTCCATGGACTTGGAAATGATCGATGTGCACGTTTTAGCAGACGCTTTCAAACGCTATCTTTTGGACTTACCAAATCCTGTCATTCCAGTAGCCGTTTACAGTGAAATGATTTCTTTAGCCCAAGAAGTACAGAGCTCTGAAGAATATATCCAGCTGTTGAAGAAGCTCATTAGGTCACCTAACATACCTCATCAGTATTGGCTTACACTTCAGTATTTGCTAAAGCATTTCTTCAAGCTCTCTCAAACCGCCAGCAAAAATCTCTTGAATGGAAGAGTACTCTCTGAAATTTTCAGCCCTATGCTTTTCAGATTCCCAGCAGCCAGCTCTGATAATACTGAACACCTCATAAAAGTTATCGAAATTTTAATCTCAACTGAATGGAATGAACGACAGCCTGCACCAGCACTGCCTCCTAAACCACCAAAACCTACTACT---GTAGTCAACAACGGTATGAATAACAATATGTCCTTACAAGATGCTGAATGGTACTGGGGAGATATCTCGAGGGAAGAAGTGAATGAAAAACTTCGAGATACAGCTGATGGGACATTTTTGGTACGAGATGCCTCTACTAAAATGCATGGAGATTATACTCTTACACTAAGGAAAGGAGGAAATAACAAATTAATCAAAATATTTCACCGAGATGGGAAATATGGCTTCTCTGACCCATTAACTTTCAACTCTGTGGTTGAACTAATAAACCACTACCGGAATGAGTCTCTCGCTCAGTATAATCCCAAGCTGGATGTGAAGTTGCTTTATCCAGTCTCCAAATACCAACAGGATCAAGTTGTCAAAGAAGATAATATTGAAGCTGTAGGGAAAAAATTACATGAATATAACACTCAGTTCCAAGAAAAAAGTCGGGAATATGATAGATTATATGAAGATTATACTCGTACTTCCCAGGAAATCCAAATGAAAAGAACAGCTATTGAAGCATTTAATGAAACCATAAAAATCTTTGAAGAACAGTGCCAAACCCAGGAGCGGTACAGCAAAGAATACATAGAAAAGTTTAAACGTGAAGGCAATGAGAAAGAAATACAAAGGATTATGCATAATTATGAAAAGTTAAAGTCAAGAATCAGTGAAATTGTTGACAGTAGAAGAAGATTGGAGGAAGACTTGAAGAAGCAGGCAGCTGAGTATCGAGAGATTGACAAACGTATGAACAGCATTAAACCTGACCTCATCCAACTAAGAAAGACGAGAGACCAGTACTTGATGTGGTTGACTCAAAAAGGTGTTCGGCAGAAGAAGTTGAATGAGTGGCTGGGCAATGAAAACACTGAAGACCAATACTCGCTGGTGGAAGATGATGAGGATTTACCGCACCATGATGAGAAGACCTGGAACGTGGGTAGCAGCAACCGGAACAAAGCTGAGAACCTATTGCGAGGGAAGCGGGATGGCACTTTCCTTGTCCGCGAGAGCAGTAAACAGGGCTGCTATGCTTGCTCCGTAGTGGTGGATGGCGAGGTAAAGCACTGTGTCATCAACAAGACGGCGACTGGGTATGGCTTTGCGGAGCCCTATAACTTGTACAGCTCCCTGAAAGAACTGGTGCTACATTACCAACACACGTCCCTCGTGCAGCACAACGACTCCCTCAATGTCACACTAGCCTACCCAGTATATGCACAGCAGAGGCGA---
>oryAfe1
ATGAGTGCTGAGGGGTACCAGTACAGAGCGCTTTATGATTATAAAAAGGAACGAGAAGAAGACATTGACTTGCATTTGGGGGATATATTGACTGTGAATAAAGGGTCTTTGGTAGCTCTTGGATTCAGTGATGGACAGGAAGCCAGGCCTGAGGAAATTGGCTGGTTGAATGGCTATAATGAAACCACGGGTGAGAGGGGAGACTTTCCGGGAACATACGTAGAATATATTGGAAGGAAAAAAATCTCGCCTCCCACACCAAAGCCCCGGCCACCTCGACCCCTTCCTGTTGCACCAGGTTCTTCGAAAAGTGAAGCAGACAGTGAGCAGCAA---GCTTTGACTCTTCCGGATCTTACAGAGCAGTTTGCCCCTCCTGACATTGCTCCCCCTCTTCTTGTCAAGCTCGTGGAAGCCATTGAAAAGAAAGGTCTGGAATGTTCAACTCTATACAGAACACAGAGCTCTAGCAGCCCAGCAGAATTACGACAGCTACTTGATTGTGATGCTGCTTCTGTGGACTTGGAAATGATTGATGTGCACGTCTTAGCAGATGCTTTCAAACGCTATCTTCTGGACTTACCAAATCCGGTCATTCCTGTAGCTGTTTACAATGAGATGATTTCTTTAGCCCAAGAAGTGCAGAGCTCAGAGGAATATATCCAGCTGTTGAAGAAGCTCATTAGGTCGCCTAATATACCTCATCAGTATTGGCTTACACTTCAGTATTTGCTAAAACATTTCTTCAAGCTCTCTCAAACTGCCTGCAAAAATCTCTTGAATGCAAGAGTACTCTCTGAAATTTTCAGCCCTATGCTTTTCAGATTCCCAGCAGCCAGCTCTGATAATACTGAACACCTCATAAAAGTAATAGAAATTTTAATCTCAACTGAATGGAATGAACGACAGCCTGCACCAGCACTGCCTCCTAAACCACCAAAACCCACTACT---GTAGCCAACAACGGTATGAATAACAATATGTCCTTACAAGATGCTGAATGGTACTGGGGAGATATCTCGAGGGAAGAAGTGAATGAAAAACTTCGAGATACAGCAGATGGGACGTTTTTGGTACGCGATGCCTCTACTAAAATGCATGGTGATTATACTCTTACACTAAGGAAAGGAGGAAATAATAAATTAATCAAAATATTTCACCGAGATGGGAAATATGGCTTCTCTGACCCATTAACTTTCAACTCTGTGGTTGAACTAATAAACCACTACCGGAATGAATCTCTAGCTCAGTATAATCCCAAGCTGGATGTGAAACTGCTTTATCCAGTATCCAAATACCAACAGGATCAAGTTGTCAAAGAAGATAATATTGAAGCTGTAGGGAAGAAATTACATGAATATAACACTCAATTCCAAGAAAAAAGTAGAGAATATGATAGATTATATGAAGATTATACCCGGACTTCCCAGGAAATCCAAATGAAAAGAACAGCTATTGAAGCATTTAATGAAACCATAAAAATATTTGAAGAACAGTGCCAAACCCAAGAGCGGTACAGCAAAGAATATATTGAAAAGTTTAAACGTGAAGGCAATGAGAAAGAAATACAAAGGATAATGCATAATTATGAAAAGTTAAAGTCACGAATCAGTGAAATTGTTGACAGTAGAAGAAGACTGGAGGAAGATTTGAAGAAGCAGGCAGCTGAGTATCGAGAGATTGACAAACGTATGAACAGCATTAAACCAGACCTCATCCAACTGAGAAAGACAAGAGACCAATACTTGATGTGGTTGACTCAGAAAGGTGTTCGGCAGAAGAAGTTGAACGAGTGGCTGGGCAATGAAAACACTGAAGACCAATATTCGCTGGTGGAAGATGATGAGGATTTGCCCCACCATGATGAGAAGACCTGGAACGTGGGAAGCAGCAACCGGAACAAAGCTGAGAACCTATTGCGAGGGAAGCGGGATGGCACTTTTCTTGTTCGTGAGAGCAGTAAACAGGGCTGCTACGCCTGCTCTGTGGTGGTGGATGGCGAGGTAAAGCACTGTGTCATAAACAAGACGGCGACGGGGTATGGCTTTGCGGAGCCCTATAACTTGTACAGCTCCCTGAAAGAACTGGTGCTACATTACCAACACACGTCCCTCGTGCAGCACAATGACTCCCTCAATGTCACACTAGCCTACCCAGTATATGCACAGCAGAGGCGA---
>dasNov3
ATGAGTGCCGAGGGGTACCAGTACAGAGCGCTGTACGATTATAAAAAGGAGAGAGAAGAAGATATTGACTTGCACTTGGGTGACATTTTGACTGTGAATAAAGGGTCCTTAGTAGCTCTTGGATTCAGTGATGGACAGGAAGCCAGGCCCGAAGAAATTGGCTGGTTGAATGGCTTTAATGAAACCACAGGAGAGCGGGGGGACTTCCCAGGAACTTATGTAGAATATATTGGGAGGAAAAGAATTTCGCCTCCCACGCCAAAGCCCCGACCACCTCGACCCCTTCCTGTTGCACCAGGTTCTTCAAAAACTGAAGCAGACAGTGAGCAACAA---GCTTTGACTCTTCTGGACCTTGCAGAGCAGTTTGCCCCTCCTGACATTGCCCCCCCTCTTCTCATCAAGCTAGTGGAAGCCATTGAAAAGAAAGGTCTGGAATGTTCAACTTTATATAGAACACAGAGCTCGAGCAGCCCAACAGAATTACGACAGCTTCTTGATTGTGATGCCACCTCTGTGGACCTGGAGATGATTGATGTGCACGTTTTAGCAGATGCTTTCAAACGCTATCTCCTGGATCTACCAAATCCTGTCATTCCCGTAGCCGTTTATAGTGAAATGATTTCTTTAGCCCAAGAAATACAAAGCCCGGAAGAATATATCCAGCTGCTGAAGAAGCTCATTAGGTCACCTAACATACCTCATCAGTATTGGCTTACGCTTCAGTATTTGCTAAAACATTTCTTCAAGCTCTCTCAAACTGCCAGCAAAAATCTCTTGAATGCAAGAGTGCTTTCCGAAATTTTCAGCCCTATGCTTTTCAGATTCCCAGCAGCCAGCTCTGATAATACTGAACACCTCATAAAAATTGTAGAAATTTTAATCTCAACCGAATGGAACGAACGACAGCCTGCACCAGCACTGCCTCCTAAACCACCCAAACCCACTACT---GTAGCCAACAACGGTATGAATAACAATATGTCCTTACAAGATGCTGAGTGGTACTGGGGAGATATCTCAAGGGAAGAAGTGAATGAAAAACTTCGAGATACAGCAGATGGGACCTTTTTGGTACGAGATGCATCTACTAAGATGCATGGTGATTATACTCTTACACTAAGGAAAGGAGGGAATAACAAATTAATCAAAATATTTCACCGAGATGGGAAATACGGCTTCTCTGACCCGTTAACTTTCAACTCTGTGGTTGAGCTAATAAACCACTACCGGAATGAATCTCTAGCTCAGTATAATCCCAAGCTGGATGTGAAATTACTTTATCCAGTGTCCAAATACCAACAGGATCAGGTTGTCAAAGAAGATAATATTGAAGCTGTAGGGAAAAAGTTACATGAATATAACACTCAATTTCAAGAAAAAAGTCGGGAATATGATAGATTATATGAAGATTATACTCGCACTTCCCAGGAAATCCAAATGAAAAGAACAGCTATTGAAGCATTTAATGAAACCATAAAAATATTTGAAGAACAGTGCCAGACCCAGGAGCGGTACAGCAAAGAATACATAGAAAAGTTTAAACGTGAAGGCAATGAGAAAGAAATACAAAGAATTATGCATAATTATGAAAAGTTAAAATCTCGAATCAGTGAAATTGTTGACAGTCGAAGAAGGTTGGAGGAAGACTTGAAGAAGCAGGCAGCCGAGTATCGGGAGATTGACAAACGTATGAACAGCATTAAGCCAGACCTCATTCAACTGAGAAAGACCAGAGACCAGTACTTGATGTGGTTGACTCAAAAAGGTGTTCGGCAAAAGAAGTTGAACGAGTGGTTGGGAAATGAAAATACCGAAGACCAATACTCACTAGTGGAAGATGATGAGGATTTGCCCCACCACGATGAGAAGACATGGAATGTCGGAAGCAGCAACAGAAACAAAGCCGAAAACCTCTTGCGGGGGAAGCGAGATGGCACTTTCCTTGTCCGGGAGAGCAGCAAGCAGGGCTGCTACGCCTGCTCCGTAGTGGTGGATGGTGAAGTAAAGCACTGTGTCATAAACAAAACAGCGACTGGGTATGGCTTTGCTGAGCCGTATAACCTGTACAGCTCCCTGAAAGAACTGGTGCTACATTACCAACACACGTCCCTCGTGCAGCACAATGACTCCCTCAACGTCACACTAGCCTATCCGGTAAATGCACAGCAGAGGCGA---
>HLcamFer2
ATGAGTGCCGAGGGATACCAGTACCGAGCGCTGTATGACTATAAAAAGGAGCGGGAAGAGGACATTGACCTGCACTTGGGTGACATATTGACTGTCAATAAAGGATCCTTAGTCGCTCTCGGATTCAGTGATGGACAGGAAGCCAGGCCTGAAGAAATTGGCTGGTTAAATGGTTATAATGAAACCACAGGGGAGAGAGGCGACTTTCCAGGAACTTACGTTGAATATATTGGAAGGAAAAGAATCTCACCTCCCACACCAAAGCCCCGGCCGCCTCGACCCCTTCCTGTCGCACCAAGTTCTTCAAAAACTGAAGCAGACAGCGAGCAACAC---GCTTCGACGCTCCCAGACCTTGCAGAGCAGTTTGCCCCTCCTGATGTCGCTCCACCGCTCCTCATCAAGCTGGTGGAAGCCATTGAAAAGAAAGGTCTGGAATGTTCAACTCTCTACAGAACACAGAGCTCCAGCAACCTAGCAGAACTACGACAGCTTCTTGAATGTGATGCCGCCTCCGTGGACTTGGACATGATCGATGTGCATGTTTTAGCAGACACTTTCAAACGCTATCTCCTGGACTTACCAAATCCTGTCATTCCGGTAGCCGTTTACAGTGAGATGATTTCTTTAGCCCAAGAAGTGCAAAGCTCCGAAGAATACATCCAGCTGTTGAAAAAGCTCATTCGGTCGCCTAACATACCTCATCAGTATTGGCTCACGCTTCAGTATTTGCTGAAACATTTCTTCAAGCTCTCTCAAAGCTCCAGCAAAAACCTTCTGAATGCAAGAGCTCTCTCTGAACTTTTCAGCCCTCTGCTTTTCAGATTCCCAGCAGCCAGCTCTGAGAATACTGAACACCTCATAAAAGTTATAGAAATTTTAATCTCGACCGAATGGAATGAACGACAGCCTGCACCAGCACTGCCTCCTAAACCACCAAAACCCACTACT---GTAGCCAACAACGGTATGAATAACAATATGTCCTTACAAGATGCTGAATGGTACTGGGGCGATATCTCGAGGGAAGAAGTGAATGAAAAACTTCGAGATACAGCCGACGGGACCTTTTTGGTACGAGATGCGTCTACTAAAATGCATGGTGATTATACTCTTACACTAAGGAAAGGAGGAAATAACAAATTAATCAAAATATTTCACCGAGATGGGAAATATGGCTTCTCTGACCCATTAACCTTCAATTCTGTGGTTGAACTAATAAACCACTACAGGAATGAATCTCTAGCTCAGTATAATCCCAAACTGGATGTGAAATTACTGTATCCAGTGTCCAAATACCAACAGGATCAAGTTGTCAAAGAAGATAATATTGAAGCTGTAGGGAAAAAATTACATGAATATAACACTCAATTTCAAGAAAAGAGTCGGGAATATGATAGATTATATGAAGATTATACCCGTACTTCCCAGGAAATCCAAATGAAAAGAACAGCTATTGAAGCATTTAATGAAACTATAAAAATATTTGAAGAACAGTGCCAAACTCAGGAGCGGTACAGCAAAGAATACATAGAGAAGTTTAAACGTGAAGGCAATGAGAAAGAAATACAAAGGATTATGCATAATTATGAAAAATTAAAGTCTCGAATCAGTGAAATTGTCGACAGCAGGCGAAGGCTGGAGGAGGACTTGAAGAAGCAGGCGGCCGAGTACCGCGAGATTGACAAGCGCATGAACAGCATTAAACCCGACCTTATTCAGCTGAGAAAGACCAGAGACCAATACTTGATGTGGTTGACTCAGAAAGGTGTTCGGCAGAAGAAGCTGAATGAGTGGCTGGGCAATGAGAACACTGAAGACCAATATTCGCTGGTGGAAGATGACGAGGACTTGCCCCACCACGATGAGAAGACCTGGAACGTGGGAAGCAGCAACCGAAACAAAGCCGAAAACCTACTGCGGGGGAAACGAGACGGAACTTTTCTGGTCCGGGAAAGCAGTAAACAGGGCTGCTACGCCTGCTCTGTGGTGGTGGACGGCGAGGTCAAGCACTGCGTCATCAACAAGACGGCCACGGGCTACGGCTTCGCGGAGCCCTACAACCTGTACGGCTCCCTCAAGGAGCTGGTGCTCCACTACCAGCACACGTCCCTCGTGCAGCACAACGACTCCCTCAACGTCACACTGGCCTACCCGGTGTACGCGCAACAGCGGCGA---
>lepWed1
-------------------------------------------------------------------------------------------------------------------------------------------------------------------------------------------------------------------------------------------------------------------------------------------------------------------------------------------------------------------------------------------------------------------------------------------------------------------------------------------------------------------------------------------------------------------------------------------------------------------------------------------------------------------------------------------------------------------------------------------------------------------------------------------------------------------------------------------------------------------------------------------------------------------------------------------------------CATTGCCTCCTAAACCACCAAAACCCACTACT---GTAGCCAACAACGGTATGAATAACAATATGTCCTTACAAGATGCTGAATGGTACTGGGGAGATATCTCAAGGGAAGAAGTGAATGAAAAACTTCGAGATACAGCTGACGGGACCTTTTTGGTACGAGACGCATCTACTAAAATGCATGGTGATTATACTCTTACACTAAGGAAAGGAGGAAATAACAAATTAATCAAAATATTTCACCAAGATGGGAAATATGGCTTCTCTGACCCACTGACCTTCAACTCTGTGGTTGAACTAATAAACCACTACCGGAATGAGTCTCTAGCTCAGTATAATCCCAAACTGGACGTAAAGTTACTTTATCCAGTATCCAAATACCAACAGGATCAAGTTGTCAAAGAAGATAATATTGAAGCTGTAGGAAAAAAGTTACATGAATATAACACTCAATTTCAAGAAAAAAGTCGGGAATATGATAGATTATATGAAGATTATACCCGTACTTCCCAGGAAATCCAAATGAAAAGAACAGCTATTGAAGCCTTTAATGAAACCATAAAAATATTTGAAGAACAGTGCCAAAGTCAGGAACGGTACAGCAAAGAATACATAGAAAAATTTAAACGTGAAGGCAATGAGAAAGAAATACAAAGGATTATGCATAATTATGAGAAGTTAAAGTCCCGAATCAGTGAAATTGTGGACAGTCGAAGAAGACTGGAGGAAGACTTGAAGAAGCAGGCAGCTGAGTACCGGGAGATTGACAAACGCATGAACAGCATTAAACCAGACCTCATTCAGCTGAGAAAGACAAGAGACCAATACTTGATGTGGTTGACTCAGAAAGGTGTTCGGCAGAAGAAGCTGAATGAGTGGTTGGGCAATGAAAATACGGAAGACCAATATTCGCTGGTGGAAGATGATGAGGATTTGCCGCACCACGACGAGAAGACCTGGAATGTGGGCAGCAGCAACAGAAACAAAGCTGAGAACCTACTCCGAGGGAAACGAGACGGCACCTTCCTGGTCCGGGAGAGCAGCAAACAGGGCTGCTACGCCTGCTCCGTAGTGGTGGACGGCGAAGTCAAGCACTGTGTCATCAACAAAACGGCCACCGGCTACGGCTTCGCCGAGCCCTATAACCTGTACGGCTCTCTGAAAGAACTGGTGCTTCATTACCAGCACACGTCCCTCGTGCAGCACAATGACTCGCTCAACGTCACACTGGCCTACCCAGTATACGCACAGCAGAGACGAT--
>susScr11
ATGAGTGCTGAGGGCTACCAGTATAGGGCGCTGTACGACTATAAAAAGGAGCGTGAAGAAGACATCGACTTGCACTTGGGGGACATACTGACTGTGAATAAAGGGTCCTTAGTAGCCCTTGGATTCAGTGATGGACAGGAAGCCAGACCTGAAGAAATCGGCTGGTTAAATGGCTATAATGAGACCACAGGGGAGAGGGGGGACTTCCCAGGCACTTACGTAGAATATATTGGAAGGAAAAAGATCTCACCTCCCACACCAAAGCCCCGGCCCCCTCGACCCCTTCCTGTTGCGCCAGGTTCTTCAAAAACTGAAGCAGACAGTGAGCACCAA---GCTTCAACTCTTCCAGACCTGGCAGAGCAGTTTGCCCCTCCTGATGTCGCCCCGCCTCTTCTCATCAAGCTAGTGGAAGCCATTGAAAAGAAAGGTCTGGAATGTCCAACTCTATATAGAACACAGAGCTCCAGCAGCACAGCAGAATTACGACAGCTTCTTGATTGTGATGCCACCTCCGTGGACTTGGAAATGATTGATGTGCATGTTTTAGCCGACGCTTTCAAACGCTATCTCCTGGACTTACCAAATCCTGTCATTCCGGTGGCTGTTTACAGTGAAATGATTTCTTTAGCCCCAGAAGTGCAAAGCTCGGAAGAATACATCCAGCTGTTGAAGAAGCTCATTCGATCACCTAACATACCTCATCAGTATTGGCTCACACTTCAGTATTTGCTAAAACATTTCTTCAAGCTCTCTCAGACATCCAGCAAAAACCTTTTGAGTGCAAGAGTGCTGTCTGAACTTTTCAGCCCTCTGCTTTTCAGATTCCCAGCAGCCAGCTCTGAGAATACTGAACACCTCATAAAAGTCATAGAAATTTTAATCTCTACCGAATGGAATGAACGCCAGCCTGCACCAGCACTGCCTCCTAAACCACCAAAACCCACTACT---GTAGCCAACAACGGTATGAATAACAATATGTCCTTACAAGATGCTGAATGGTACTGGGGAGATATCTCGAGGGAAGAAGTGAATGAAAAACTTCGAGATACAGCTGACGGGACCTTTTTGGTACGAGACGCATCTACTAAAATGCATGGTGACTACACTCTTACACTAAGGAAAGGAGGAAATAACAAATTAATCAAAATATTTCACCGAGATGGGAAATACGGCTTCTCTGACCCATTAACCTTCAACTCTGTGGTTGAACTAATAAACCACTACCGGAATGAATCTCTAGCTCAGTATAATCCCAAACTGGATGTGAAATTACTGTATCCCGTATCCAAATACCAACAGGATCAGGTTGTCAAAGAAGATAATATTGAAGCTGTAGGGAAAAAATTACATGAATATAACACTCAATTTCAAGAAAAAAGTCGAGAATATGATAGATTATATGAAGATTATACCCGTACTTCCCAGGAAATCCAAATGAAAAGAACAGCTATTGAAGCATTTAATGAAACCATAAAAATATTTGAAGAACAGTGCCAAACCCAGGAGCGGTACAGCAAAGAATACATAGAAAAGTTTAAACGTGAAGGCAATGAGAAAGAAATACAAAGGATTATGCATAATTATGAAAAGTTAAAGTCTCGCATCAGTGAAATTGTCGACAGCAGAAGAAGGTTGGAGGAGGACCTGAAGAAGCAGGCGGCCGAGTATCGCGAGATTGACAAGCGCATGAACAGCATTAAACCTGACCTCATTCAGCTGAGAAAGACCAGAGACCAATACTTGATGTGGTTGACTCAGAAAGGTGTTCGGCAAAAGAAGTTGAACGAGTGGCTGGGCAATGAAAACACGGAAGACCAATATTCGCTAGTGGAAGACGACGAGGACTTGCCCCACCACGATGAGAAGACGTGGAATGTCGGAAGCAGCAACCGAAACAAAGCTGAAAACCTACTGCGGGGGAAACGAGACGGCACTTTTCTGGTCCGGGAAAGCAGTAAACAGGGTTGCTACGCCTGCTCTGTCGTGGTAGACGGCGAGGTCAAGCACTGCGTCATCAACAAGACGGCCACGGGCTACGGCTTCGCCGAGCCCTACAACCTGTACAGCTCCCTGAAGGAACTGGTGCTCCACTACCAACACACGTCCCTGGTGCAGCACAACGACTCCCTCAACGTCACACTAGCCTACCCGGTGTACGCGCAGCAGAGGCGA---
>HLequCab3
ATGAGTGCAGAGGGGTACCAGTACAGAGCGCTCTATGATTATAAAAAGGAACGAGAAGAAGATATTGACTTGCACTTGGGTGACATATTGACTGTGAATAAAGGGTCCTTGGTAGCTCTTGGATTCTGTGACGGACAGGAAGCCAGGCCTGAAGAGATTGGCTGGTTAAACGGCTATAATGAAACGACGGGGGAGAGGGGGGACTTTCCGGGAACTTACGTAGAATATATTGGAAGGAAAAAAATCTCGCCCCCGACACCAAAGCCCCGGCCACCTCGACCCCTTCCCGTCGCACCAGGTTCTTCAAAAACTGAAGCAGACAGTGAGCAACAA---GCTTTGACGCTTCCGGACCTTGCAGAGCAGTTTGCCCCTCCTGACATCGCTCCGCCTCTTCTTATCAAGCTAGTGGAAGCCATTGAAAAGAAAGGTCTGGAATGTCCAACTCTCTACAGAACACAGAGCTCCAGCAACCTAGCAGAATTACGACAGCTTCTTGATTGTGATGCTGCCTCCCTGGACTTGGAAATGATTGATGTGCAAGTTTTAGCAGATGCTTTCAAACGCTATCTCCTCGACTTACCAAATCCCGTCATTCCAGTAGCCGTTTACAGTGAAATGATTTCTTTAGCCCCAGAAGTACAAAGCTCCGAGGAATATATCCAGCTGTTGAAGAAGCTCATTAGGTCGCCTAACATACCTCATCAGTATTGGCTTACACTTCAGTATTTGCTAAAACATTTCTTCAAACTCACTCAAACCTCCAGCAAAAATCTTTTGAATGCAAGAGTCCTCTCTGAACTTTTCAGCCCTCTGCTTTTCAGATTCCCAGCAGCCAGCTCTGAGAATTCTGAACACCTCATAAAAGTTATAGAAATTTTAATCTCCACCGAATGGAATGAACGACAGCCTGCACCAGCACTGCCTCCCAAACCACCAAAACCCACTACT---GTAGCCAACAACGGTATGAATAACAATATGTCCTTACAAGATGCTGAATGGTACTGGGGAGATATCTCGAGGGAAGAAGTGAATGAAAAACTCCGAGATACAGCCGATGGGACCTTTTTGGTACGAGACGCATCTACTAAAATGCATGGCGATTACACTCTGACACTAAGGAAAGGAGGAAATAACAAATTAATCAAAATATTTCACCGAGATGGGAAATATGGTTTCTCTGACCCATTAACCTTCAACTCTGTGGTTGAACTAATAAACCACTACCGGAATGAATCTCTAGCTCAGTATAACCCCAAGCTGGATGTGAAATTACTTTATCCAGTATCCAAATACCAACAGGATCAGGTTGTCAAAGAAGATAATATTGAAGCTGTAGGGAAAAAATTACATGAATATAACACTCAATTTCAAGAAAAAAGTCGAGAATATGATAGATTATATGAAGATTATACTCGCACTTCCCAGGAAATCCAAATGAAAAGAACAGCTATTGAAGCATTTAATGAAACTATAAAAATATTCGAAGAACAGTGCCAAACCCAGGAGCGGTACAGCAAAGAATACATAGAAAAGTTTAAACGCGAAGGCAACGAGAAAGAAATACAAAGAATTATGCATAATTATGAAAAGTTAAAGTCTCGAATCAGTGAGATTGTTGACAGCAGAAGAAGGCTGGAGGAGGACTTGAAGAAGCAGGCAGCCGAGTATCGCGAGATTGACAAACGCATGAACAGCATTAAGCCAGACCTCATTCAGCTGAGAAAGACAAGAGACCAGTACTTGATGTGGTTGACTCAAAAAGGTGTTCGGCAAAAGAAGTTGAACGAGTGGTTGGGCAATGAAAACACTGAAGACCAATATTCGCTGGTGGAAGATGATGAGGATTTGCCCCACCATGATGAGAAGACGTGGAATGTCGGCAGCAGCAACCGCAACAAAGCTGAAAACCTCTTGCGAGGGAAGCGAGATGGCACTTTTCTTGTCCGGGAAAGCAGTAAACAGGGCTGCTACGCCTGCTCCGTGGTGGTGGACGGCGAAGTGAAGCATTGTGTCATAAACAAAACAGCGACTGGCTACGGCTTTGCGGAGCCCTACAACTTGTACAGCTCTCTGAAAGAACTGGTGCTACATTACCAACACACGTCCCTCGTGCAGCACAACGACTCCCTCAACGTCACACTAGCCTACCCGGTATATGCACAGCAGAGGCGA---
>HLturTru3
ATGAGCGCCGAGGGGTACCAGTACAGGGCGCTGTATGACTATAAAAAGGAGCGGGAAGAAGACATTGACTTGCACTTGGGGGACGTACTGACTGTGAATAAAGGGTCCTTAGTAGCTCTTGGATTCAGTGATGGACAAGAAGCCAGGCCTGAAGAAATCGGCTGGTTAAATGGCTATAACGAGACCACTGGGGAGAGGGGGGACTTTCCGGGAACTTATGTAGAATACATTGGAAGGAAAAAGATCTCACCGCCCACACCAAAGCCCCGGCCACCTCGACCCCTTCCTGTTGCACCAGGTTCTTCAAAAACTGAAGCAGACAGTGAGCAGCAA---GCTTCGACTCTTCCAGACCTTGCAGAGCAGTTCGCCCCTCCTGACGTTGCTCCACCGCTTCTTATCAAGCTAGTGGAAGCCATTGAAAAGAAAGGTCTGGAATGTTCAACTCTATACAGAACACAGAGCTCCGGCAACCCAGCAGAATTACGACAGCTTCTTGATTGTGATGCTGCCTCCGTGGACTTGGAAATGATCGATGTGCACGTTTTAGCAGACGCTTTCAAACGCTATCTCCTGGACTTACCAAATCCTGTCATTCCAGTTGCCATTTACAATGAAATGGTTTCTTTAGCCCCAGAAGTGCAAAGCTCTGAAGAATACATCCAGCTGTTGAAGAAGCTCATTAGGTCGCCCAGCATACCTCATCAGTACTGGCTCACGCTGCAGTATTTGCTAAAACATTTCTTCAAGCTCTCTCAAACGTCCAGCAAAAATCTTTTGAATGCAAGAGTACTCTCTGAACTCTTCAGCCCCCTGCTTTTCAGATTCCCAGCAGCCAGTTCTGAGAATCCTGAACACCTCATAAAAGTTATAGAAATTTTAATCTCCACCGAATGGAATGAACGCCAGCCTGCACCAGCACTGCCTCCTAAACCACCAAAACCCACTACT---GTAGCGAACAACGGTATGAATAACAATATGTCCTTACAAGATGCTGAATGGTACTGGGGAGATATTTCGAGGGAAGAAGTGAATGAAAAACTTCGAGATACAGCTGATGGGACCTTTTTGGTACGAGACGCATCTACTAAAATGCACGGTGATTATACTCTTACACTAAGGAAAGGAGGAAATAACAAGTTAATCAAAATATTTCACCGAGATGGGAAATATGGCTTCTCTGACCCATTAACCTTCAACTCTGTGGTTGAACTGATAAACCACTACCGGAATGAATCTCTAGCTCAGTATAATCCCAAACTGGATGTGAAATTACTTTATCCAGTGTCCAAATACCAACAGGATCAGGTTGTCAAAGAAGATAATATTGAAGCTGTAGGGAAAAAATTACATGAATATAACACTCAATTTCAAGAAAAAAGTCGGGAATATGATAGATTATATGAAGATTATACCCGTACTTCCCAGGAAATCCAAATGAAAAGAACAGCTATTGAAGCATTTAATGAAACCATAAAAATATTTGAAGAACAGTGCCAAACCCAGGAGCGGTACAGCAAAGAATACATAGAAAAGTTTAAGCGCGAAGGCAATGAGAAAGAAATCCAAAGGATTATGCATAACTATGAAAAGTTAAAGTCTCGCATCAGTGAAATTGTCGACAGCAGAAGGAGATTGGAGGAGGACTTGAAGAAGCAGGCTGCCGAGTATCGTGAGATTGACAAACGGATGAACAGCATTAAACCAGACCTCATTCAGCTGAGAAAGACAAGAGACCAATACTTGATGTGGTTGACTCAGAAAGGTGTGCGGCAGAAGAAGCTGAACGAGTGGCTGGGCAATGAAAACACCGAAGACCAATATTCGCTGGTGGAAGATGACGAGGATTTGCCCCACCACGACGAGAAGACGTGGAATGTTGGCAGCAGCAACCGAAACAAAGCCGAAAACCTGTTGCGAGGGAAACGAGATGGCACTTTTCTGGTCCGAGAGAGCAGTAAACAGGGCTGCTACGCGTGCTCCGTAGTGGTGGACGGTGAGGTCAAGCACTGCGTCATCAACAAGACGGCCACGGGCTACGGCTTCGCCGAGCCCTACAACCTGTACAGCTCCCTGAAGGAACTGGTGCTCCACTACCAACACACGTCCCTCGTGCAGCACAACGACTCCCTCAACGTCACGCTAGCCTACCCGGTGTACGCGCAGCAGCGGCGA---
>balAcu1
ATGAGTGCCGAGGGGTACCAGTACAGGGCGCTGTACGACTATAAAAAGGAGCGGGAAGAAGACATTGACTTGCACTTGGGGGACGTACTGACTGTGAATAAAGGGTCCTTAGTAGCTCTTGGATTCAGTGATGGACAAGAAGCCAGGCCTGAAGAAATCGGCTGGTTAAATGGCTATAACGAGACCACGGGGGAGAGGGGGGACTTTCCGGGAACTTACGTAGAATACATTGGAAGGAAAAAGATCTCACCGCCCACACCAAAGCCCCGGCCACCTCGACCCCTTCCTGTTGCACCAGGTTCTTCAAAAACTGAAGCAGACAGTGAGCAACAA---GCTTCGACTCTTCCAGACCTTGCAGAGCAGTTCGCCCCTCCTGACGTTGCTCCACTGCTTCTTATCAAGCTAGTGGAAGCCATTGAAAAGAAAGGTCTGGAATGTCCAACTCTATACAGAACACAGAGCTCCAGCAACCCAGCAGAATTACGACAGCTCCTTGATTGTGATGCTGCCTCCGTGGACTTGGAAATGATCGATGTGCACGTCTTAGCAGACGCTTTCAAACGCTATCTCCTGGACTTACCAAATCCTGTCATTCCAGTAGCCATCTACAATGAAATGGTTTCTTTAGCCCCAGAAGTGCAAAGCTCTGAAGAATACATCCAGCTGTTGAAGAAGCTCATTAGGTCGCCCAGCATACCTCATCAGTATTGGCTCACGCTGCAGTATTTGCTAAAACATTTCTTCAAGCTCTCTCAAACGTCCAGCAAAAATCTTTTGAATGCAAGAGTACTCTCTGAACTCTTCAGCCCCCTGCTTTTCAGATTCCCAGCAGCCAGTTCTGAGAATACTGAACACCTCATAAAAGTTACGGAAATTTTAATCTCCACCGAATGGAATGAACGCCAGCCTGCACCAGCACTGCCTCCTAAACCACCAAAACCCACGACT---GTAGCCAACAACGGTATGAATAACAATATGTCCTTACAAGATGCTGAATGGTACTGGGGAGATATTTCGAGGGAAGAAGTGAATGAAAAACTTCGAGATACAGCTGATGGGACCTTTTTGGTACGAGACGCATCTACTAAAATGCATGGTGATTATACTCTTACACTAAGGAAAGGAGGAAATAACAAATTAATCAAAATATTTCACCGAGATGGGAAATATGGCTTCTCTGACCCATTAACCTTCAACTCTGTGGTTGAACTAATAAACCACTACCGGAATGAATCTCTAGCTCAGTATAATCCCAAACTGGATGTGAAATTACTTTATCCAGTATCCAAATACCAACAGGATCAGGTTGTCAAAGAAGATAATATTGAAGCTGTAGGGAAAAAATTACATGAATATAACACTCAATTTCAAGAAAAAAGTCGGGAATATGATAGATTATATGAAGATTATACCCGTACTTCCCAGGAAATCCAAATGAAAAGAACAGCTATTGAAGCATTTAATGAAACCATAAAGATATTTGAAGAACAGTGCCAAACCCAGGAGCGGTACAGCAAAGAATACATAGAAAAGTTTAAACGTGAAGGCAATGAGAAGGAAATCCAAAGGATTATGCATAATTATGAAAAGTTAAAGTCTCGAATCAGTGAAATTGTCGACAGCAGAAGGAGACTGGAGGAGGACTTGAAGAAGCAGGCTGCCGAGTATCGTGAGATTGACAAGCGGATGAACAGCATTAAACCAGACCTCATTCAACTGAGAAAGACAAGAGACCAATACTTGATGTGGTTGACTCAGAAAGGTGTTCGGCAGAAGAAGCTGAACGAGTGGCTGGGCAATGAAAACACTGAAGACCAATATTCGCTGGTGGAAGATGATGAGGATTTGCCCCACCATGACGAGAAGACGTGGAATGTTGGAAGCAGCAACCGAAACAAAGCCGAAAACCTGTTGCGAGGGAAACGAGATGGCACTTTTCTTGTCCGGGAAAGCAGTAAACAGGGCTGCTACGCGTGCTCCGTAGTGGTGGACGGTGAGGTCAAGCACTGCGTCATCAACAAGACGGCCACGGGCTACGGCTTCGCCGAGCCCTACAACCTGTACAGCTCCCTGAAGGAACTGGTGCTCCACTACCAACACACGTCCCTCGTGCAGCACAACGACTCCCTCAACGTCACACTAGCCTACCCGGTGTACGCGCAGCAGCGGCGA---
>bosTau8
ATGAGTGCCGAGGGGTACCAGTACCGGGCGCTGTACGACTATAAGAAGGAGCGGGAAGAGGACATTGACTTGCACCTGGGGGACATATTGACTGTGAACAAAGGGTCCTTAGTCGCTCTTGGATTCAGTGATGGACAGGAAGCCAAGCCTGAAGAAATTGGCTGGTTAAATGGCTATAACGAGACGACAGGGGAGAGGGGAGACTTTCCGGGAACTTACGTAGAATATATTGGAAGGAAAAAGATCTCGCCTCCCACACCAAAGCCCCGGCCACCTCGACCCCTTCCTGTTGCCCCAGGTCCTTCAAAAACTGAAGCAGACAGTGAGCAACAA---GCTTCCACTCTCCCAGACCTTGCAGAGCAGTTCGCACCCCCTGACGTTGCTCCACCGCTTCTTATCAAGCTCGTGGAAGCCATTGAAAAGAAAGGTCTGGAATGTTCAACTCTATACAGAACACAGAGCTCCAGCAACCCAGCCGAGTTACGACAGCTTCTTGATTGTGATACCGCCTCCTTGGACTTGGAGATGTTCGATGTGCACGTTTTAGCTGACGCCTTCAAACGCTATCTCCTGGACTTACCGAATCCTGTCATTCCGGTAGCCGTTTCCAGTGAACTGATTTCTTTAGCCCCAGAAGTGCAGAGTTCTGAAGAATACATCCAGCTGTTGAAGAAACTCATTAGGTCGCCCAGCATACCTCATCAGTACTGGCTCACACTGCAGTATTTGCTAAAACATTTCTTCAAGCTCTCTCAAACGTCCAGCAAAAATCTTCTGAATGCAAGAGTACTTTCTGAACTCTTCAGCCCTCTGCTTTTCAGATTCCCAGCAGCAAGTTCTGAGAATACTGAACACCTCATAAAAATTATAGAAATCTTAATCTCCACCGAATGGAATGAACGCCAGCCTGCACCAGCACTGCCTCCCAAACCACCAAAACCCACTACT---GTAGCCAACAACGGTATGAATAACAATATGTCTTTACAAGATGCTGAATGGTACTGGGGAGATATCTCGAGGGAAGAAGTGAATGAAAAACTTCGAGACACAGCTGACGGGACCTTTTTGGTACGAGACGCATCTACTAAAATGCATGGGGATTACACGCTTACACTAAGGAAAGGAGGAAATAACAAATTAATCAAAATATTTCACCGAGATGGGAAATATGGCTTCTCTGACCCATTAACCTTCAACTCTGTGGTTGAACTAATAAACCACTACCGGAATGAATCTCTAGCTCAGTATAATCCCAAACTGGATGTGAAATTACTTTATCCAGTATCCAAATACCAACAGGATCAAGTTGTCAAAGAAGATAATATTGAAGCTGTAGGGAAAAAATTACATGAATATAACACTCAATTTCAAGAAAAAAGTCGGGAATATGATAGATTATATGAAGACTATACCCGAACTTCCCAGGAAATCCAAATGAAAAGAACCGCTATTGAAGCATTTAATGAAACCATAAAAATATTTGAAGAACAGTGCCAAACCCAGGAGCGGTACAGCAAAGAATACATAGAAAAGTTCAAACGTGAAGGCAACGAGACGGAAATCCAAAGGATTATGCATAATTATGAAAAGTTAAAGTCTCGAATCAGTGAAATTGTCGACAGCAGAAGGAGATTGGAAGAGGACTTGAAGAAGCAGGCGGCTGAGTATCGTGAGATTGACAAACGCATGAACAGCATTAAACCAGACCTCATTCAGCTAAGAAAGACGAGAGACCAATACTTGATGTGGTTGACTCAGAAAGGTGTTCGGCAGAAGAAATTGAACGAGTGGCTGGGCAATGAAAACACTGAAGACCAATATTCGCTGGTAGAAGATGATGAGGATTTGCCCCACCACGATGAGAAGACTTGGAATGTTGGAAGCAGCAACCGAAACAAAGCTGAAAACCTGTTGCGAGGGAAGCGAGACGGCACTTTTCTTGTCCGGGAAAGCAGTAAACAGGGCTGCTACGCCTGCTCTGTGGTGGTGGACGGCGAGGTCAAGCACTGCGTCATCAACAAGACGGCCACGGGCTACGGCTTCGCCGAGCCCTACAACCTGTACAGCTCCCTCAAGGAGCTGGTGCTCCACTACCAGCACACCTCTCTCGTGCAGCACAACGACTCCCTCAACGTCACACTAGCCTACCCAGTGTACGCGCAGCAGAGGCGA---
>conCri1
ATGAGTGCCGAAGGGTACCAGTACAGAGCGTTGTATGATTATAAGAAGGAGCGAGAAGAAGACATTGACTTGCACTTGGGTGACATATTGACTGTGAATAAAGGGTCCTTGCTAGCTCTTGGATTCAGCGAGGGACAGGAAGCCAGACCTGAAGAAATTGGCTGGTTAAATGGCTATAATGAAACCACAGGAGAGAGAGGGGACTTTCCAGGAACTTACGTAGAATATATTGGAAGGAAAAAAATCTCACCTCCCACACCAAAGCCCCGACCACCTCGGCCCCTCCCTGTTGCACCAGGTTCTTCAAAAACTGAAGCAGACAGTGAGCAACAA---GCTTTGACTCTTCCAGATCTCGCAGAACAGTTTACTCCTCCTGACATTGCCCCACCTCTTCTTATCAAGCTAGTGGAAGCCATCGAAAAGAAAGGTCTGGAATGTTCAACTCTATACAGAACACAGAGCTCCAGCAACCCAGCAGAATTACGACAGCTTTTTGATTGTGATGCCGCATCCGTGGACTTGGAAATGATCGATGTGCAAATTTTAGCGGATGCTTTCAAACGCTATCTCCTGGACTTACCAAATCCTGTCATTCCGGTAGCCGTTTACAGTGAGATGATTTCTCTGGCCCCAGAAGTACAAAGCTCCGAAGAATATATCCAGCTGTTGAAGAAACTCATTAGGTCGCCTAACATACCTCATCAGTATTGGCTTACGCTTCAGTATTTGCTAAAACATTTCTTCAAGCTCTCTCAAACTGCCAGCAAAAATCTTTTGAATGCAAGAGTACTCTCTGAACTTTTCAGCCCTCTACTTTTCAGATTTCCAGCAGCCTGCTCTGAGAATACGGAACACCTCATAAAAGTTGTAGAAATTTTAATCTCAACTGAATGGAATGAACGACAGCCTGCACCAGCACTGCCTCCTAAACCACCAAAACCCACTACTACTGTAGCCAACAACGGTATGAATAACAATATGTCCTTACAAGATGCTGAATGGTACTGGGGAGATATCTCGAGGGAAGAAGTGAATGAAAAACTTCGAGATACAGCTGACGGAACCTTTTTGGTACGAGACGCATCTACTAAAATGCATGGTGATTATACGCTTACACTAAGGAAAGGAGGAAATAACAAATTAATCAAAATATTTCACCGAGATGGGAAATATGGCTTCTCTGACCCATTAACCTTCAACTCTGTGGTTGAACTAATAAACCACTACCGGAATGAATCTCTAGCTCAGTATAACCCCAAGCTGGATGTGAAATTACTTTACCCAGTATCCAAATACCAACAGGATCAAGTTGTAAAAGAAGATAATATTGAAGCTGTAGGGAAAAAATTACATGAATATAACACTCAATTTCAAGAAAAAAGCCGTGAATATGATAGGTTATATGAAGATTATACCCGGACTTCCCAGGAAATCCAGATGAAGAGAACAGCTATTGAAGCATTTAATGAAACTATAAAGATATTTGAAGAACAGTGTCAAACCCAGGAGCGGTACAGCAAAGAATCCATAGAAAAGTTTAAACGTGAAGGCAACGAGAAAGAAATACAAAGGATTATGCATAATTATGAAAAGTTAAAGTCTCGAATCAGTGAAATTGTTGACAGTAAAAGGCGGCTAGAGGAAGACTTGAAGAAGCAGGCAGCTGAGTATCGGGAGATTGACAAACGTATGAATAGCATTAAGCCAGACCTCATCCAACTTAGAAAGACAAGAGACCAATACTTGATGTGGTTGACACAGAAAGGGGTCCGGCAAAAGAAGCTCAATGAATGGCTGGGCAATGAAAACACTGAAGATCAATATTCGCTGGTAGAAGATGATGAAGATTTGCCCCACCATGATGAGAAGACCTGGAATGTCGGAAGCAGCAACCGAAACAAAGCTGAAAACCTACTGCGAGGGAAGCGAGATGGCACTTTTCTTGTCCGGGAGAGCAGTAAACAGGGCTGTTACGCCTGTTCTGTTGTGGTGGATGGTGAAGTAAAGCATTGTGTCATAAACAAGACCGCGACGGGCTATGGCTTTGCCGAGCCCTATAACTTGTACAGCTCTCTGAAAGAACTGGTGCTACATTACCAACACACCTCCCTCGTGCAGCACAATGACTCCCTCAACGTCACACTAGCCTACCCGGTATATGCACAGCAGAGGCGA---
>cerSim1
ATGAGTGCCGAGGGGTACCAGTACAGAGCGCTCTATGATTATAAGAAGGAACGAGAAGAAGATATTGACTTGCACTTGGGTGACATATTGACTGTGAACAAAGGGTCCTTACTAGCTCTTGGATTCAGTGATGGACAGGAAGCCAGGCCTGAAGAAATTGGCTGGTTAAATGGCTATAATGAAACCACGGGGGAAAGGGGGGACTTTCCAGGAACTTATGTAGAATATATTGGAAGGAAAAAAATCTCGCCCCCCACACCAAAGCCCCGGCCGCCTCGACCCCTTCCCGTTGCACCAGGTTCTTCGAAAACTGAAGCAGACAGTGAGCAACAA---GCTTTGACTCTTCCGGACCTTGCAGAGCAGTTTGCCCCTCCTGACGTCGCTCCACCTCTTCTTATCAAGCTCGTGGAAGCCATTGAAAAGAAAGGTCTGGAATGTTCAACTCTATACAGAACACAGAGCTCCAGCAACCCAGCAGAATTACGACAGCTTCTTGATTGTGATGCCGCTTCCTTGGACTTGGAAATGATCGATGTGCAAGTTTTAGCAGATGCTCTCAAACGCTATCTCTTGGACTTACCAAATCCTGTCATTCCAGTAGCCGTTTACAATGAAATGATTTCTTTAGCCCCAGAAGTACAAAGCTCCGACGAATATATCCAGCTGTTGAAGAAGCTCATTAGGTCGCCTAATATACCTCATCAGTATTGGCTTACGCTCCAGTATTTGCTAAAACATTTCTTCAAACTCTCTCAAACCTCCAGCAAAAATCTTTTGAATGCAAGAGTCCTCTCTGAACTTTTCAGCCCTCTGCTTTTCAGATTCCCGGCAGCCAGCTCTGAGAATGCTGAACACCTCATAAAAGTTATAGAAATTTTAATCTCCACAGAATGGAATGAACGACAGCCTGCACCAGCACTGCCTCCTAAACCACCAAAGCCCACTACT---GTAGCCAACAACGGTATGAATAACAATATGTCCTTACAAGATGCTGAATGGTACTGGGGAGATATCTCGAGGGAAGAAGTGAATGAAAAACTTCGAGATACAGCCGACGGGACCTTTTTGGTACGAGACGCATCTACTAAAATGCATGGCGATTATACTCTGACACTAAGGAAAGGAGGAAATAACAAATTAATCAAAATATTTCACCGAGATGGGAAATATGGCTTCTCTGACCCATTAACCTTCAACTCGGTGGTTGAACTAATAAACCACTACCGGAATGAATCTCTAGCTCAGTATAATCCCAAGCTGGATGTGAAGTTACTTTATCCAGTATCCAAATACCAGCAGGATCAAGTTGTCAAAGAAGATAATATTGAAGCTGTAGGAAAAAAATTACATGAATATAACACTCAATTTCAAGAAAAAAGTCGGGAATATGATAGATTATATGAAGATTATACCCGTACTTCCCAGGAAATCCAAATGAAAAGAACAGCTATTGAAGCATTTAATGAAACCATAAAAATATTTGAAGAACAGTGTCAAACCCAGGAGCGGTACAGCAAAGAATACATAGAAAAGTTTAAACGTGAAGGCAATGAGAAAGAAATACAAAGGATTATGCATAATTATGAAAAGTTAAAGTCTCGAATCAGTGAAATTGTTGACAGTAGAAGAAGATTGGAGGAAGACTTGAAGAAGCAGGCAGCTGAGTACCGGGAGATTGACAAGCGCATGAACAGCATTAAACCAGACCTCATCCAGCTGAGAAAGACAAGAGACCAATACTTGATGTGGTTGACTCAGAAAGGTGTTCGGCAAAAGAAGTTGAACGAGTGGTTGGGCAATGAAAACACTGAAGACCAATATTCGCTGGTGGAAGATGATGAGGATTTGCCCCACCACGATGAGAAGACATGGAATGTTGGCAGCAGCAACCGAAACAAGGCTGAAAACCTATTGCGAGGGAAGCGAGATGGCACTTTTCTTGTTCGGGAAAGCAGTAAACAGGGCTGCTACGCCTGCTCCGTGGTGGTGGACGGCGAAGTAAAGCATTGTGTCATAAACAAAACAGCGACTGGCTACGGCTTCGCCGAGCCCTATAACCTGTACAGCTCTCTGAAAGAACTGGTGCTACATTACCAACACACGTCCCTCGTGCAGCACAACGACTCCCTCAACGTCACACTAGCCTACCCGGTATATGCACAGCAGAGGCGA---
>HLphyDis3
ATGAGTGCCGAGGCGTACCAGTACAGAGCACTGTATGACTATAAAAAGGAACGAGAAGAAGATATTGACTTGCACTTGGGTGATATATTGACGGTGAATAAGGGGTCCTTACTAGCTCTCGGATTCAGTGACGGACAGGAAGCCAGGCCAGAAGAAATTGGCTGGTTAAATGGCTACAATGAAACCACAGGGGAGAGAGGGGACTTTCCAGGAACTTATGTAGAATATATTGGAAGGAAAAAAATCTCACCTCCCACCCCAAAGCCCCGGCCACCTCGACCCCTTCCTGTTGCACCAGGTTCTTCGAAAACTGAAGCAGAAAGTGAGCAGCAA---GCTTTGGCCCTTCCAGATCTCGCAGAACAGTTTGCCCCTCCTGACATTGCTCCACCTCTTCTTATCAAGCTAGTAGAAGCCATCGAAAAGAAAGGTCTGGAATGTTCAACTCTATACAGAACACAGAGCTCCAGCAACCCAGCAGAATTACGACAGCTTCTTGATTGTGATGCCGCCTCCATGGACTTGGAAACAGTTGATGTTCAAGTTTTAGCAGACGCTTTCAAACGCTATCTCTTGGACCTGCCGAATCCTGTCATTCCAGTAGCTGTTTACAATGAGATGATTTCTTTAGCCCAAGAAGTTCAAAGCTCAGAAGAATATATCCAGCTGTTGAAGAAGCTCATTAGGTCACCTAACATACCTCATCAGTATTGGCTTACACTTCAGTATTTGCTAAAACATTTCTTCAAGCTCTCCCAAAGCTCCAGCAAAAACCTTCTGACTGCAAGAGTGCTCTCTGAACTTTTCAGCCCTCTGCTTTTCAGATTCCCAGCAGCCAGCTCTGAGAATACTGAACACCTCATAAAAGCTGTAGAAATCTTAATCTCAACAGAATGGAACGAACGACAGCCTGCACCAGCACTGCCTCCTAAACCACCAAAACCCACTACT---GTAGCCAACAACGGTATGAATAACAATATGTCCTTACAAGATGCCGAATGGTACTGGGGAGATATCTCTCGGGAAGAAGTGAATGAAAAACTTCGAGACACAGCTGACGGGACCTTCTTGGTACGAGACGCATCTACTAAAATGCATGGTGATTATACTCTTACACTAAGGAAAGGAGGAAATAACAAATTAATCAAAATATTCCACCGAGATGGGAAATATGGCTTCTCCGACCCATTAACCTTCAACTCTGTGGTTGAATTAATAAACCACTACCGGAATGAATCTCTAGCTCAGTACAATCCCAAGCTGGATGTGAAATTACTTTATCCAGTATCCAAATACCAACAGGATCAAGTTGTCAAAGAAGATAATATCGAAGCTGTAGGGAAAAAATTACATGAATATAACACTCAATTTCAAGAAAAAAGTCGGGAATATGATAGGTTATATGAGGATTATACCCGTACTTCCCAGGAAATCCAAATGAAAAGAACAGCTATTGAAGCATTTAATGAAACCATAAAAATATTTGAAGAACAGTGCCAAACCCAGGAGCGCTACAGCAAAGAGTACATAGAAAAGTTTAAACGTGAAGGCAATGAGAAGGAAATACAAAGGATTATGCATAATTATGAAAAGTTAAAGTCTCGAATCAGTGAAATTGTGGACAGCAGAAGACGACTGGAGGAAGACTTGAAGAAGCAGGCAGCTGAGTATCGGGAGATTGACAAACGCATGAACAGCATTAAGCCAGACCTTATCCAGCTGAGAAAGACCAGAGACCAATACTTGATGTGGTTGACTCAGAAGGGTGTTCGGCAGAAGAAGCTGAACGAGTGGCTGGGCAACGAGAACACCGAAGACCAATATTCGCTGGTGGAAGACGACGAGGACTTGCCCCACCACGACGAGAAGACGTGGAATGTCGGGAGCAGCAACCGGAACAAAGCTGAGAACCTGCTGCGAGGGAAGCGGGACGGCACTTTCCTTGTCCGGGAAAGCAGTAAGCAGGGCTGCTACGCCTGCTCTGTGGTGGTGGACGGTGAGGTGAAGCACTGCGTCATCAACAAAACGGCGACAGGCTATGGCTTTGCGGAGCCCTACAACCTGTACGGCTCCCTGAAAGAACTGGTGCTCCATTACCAACACACCTCCCTGGTGCAGCACAACGACTCCCTCAACGTCACACTAGCCTACCCGGTGTATGCGCAGCAGAGGCGA---
>HLrhiFer5
ATGAGTGCCGAGGGGTACCAGTACAGAGCGCTCTATGATTATAAAAAGGAGCGAGAAGAAGATATCGACTTGCACTTGGGTGACATATTGACTGTGAATAAAGGGTCCTTAGTAGCTCTTGGGTTCAGTGATGGACAGGAAGCCAAGCCTGAAGAAATTGGCTGGTTAAATGGCTATAATGAAACCACAGGGGAGAGAGGGGACTTTCCAGGAACTTACGTAGAATATATTGGAAGGAAAAAAATCTCACCTCCCACCCCAAAGCCCCGGCCACCTCGACCCCTTCCTGTTGCACCAGGTTCTTCGAAAACTGAAGCAGAAAGTGACCAACAA---GCTTCGAGCCTTCCGGATCTTGCAGAGCAGTTTGCCCCTCCTGACATTGCTCCACCTCTTCTTATCAAGCTCGTGGAAGCCATTGAAAAAAAAGGTCTGGAATGTTCAACTCTATACAGAACACAGAGCTCCAGCAACCCAGCAGAATTACGACAGCTTCTTGATTGTGATGCCGCCTCCGTGGACTTGGAAACAATTGATGTTCAAGTTTTAGCAGACGCTTTCAAACGGTATCTCCTGGACTTACCAAATCCTGTCATTCCAGTAGCTGTTTACAATGAAATGATTTCCTTAGCCCAAGAAGTACAAAGCTCCGAAGAATATATCCAGCTGTTGAAGAAGCTCATTAGGTCACCTACCATACCTCATCAGTATTGGCTTACGCTTCAGTATTTGCTAAAACATTTCTTCAAACTCTCCCAAACCTCCAGCAAAAATCTTTTGACTGCAAGAGTACTCTCGGAACTTTTCAGCCCTCTGCTTTTCAGATTCCCAGCAGCCAGCTCCGAGAATACTGAACACCTCATACACATTATAGAAATTTTAATCTCAACAGAATGGAACGAACGACAGCCTGCACCAGCACTGCCTCCTAAACCACCAAAACCCACTACT---GTAGCCAACAACGGTATGAATAACAATATGTCCTTACAAGATGCTGAATGGTACTGGGGAGATATCTCGAGGGAAGAAGTGAATGAAAAACTTCGAGACACAGCTGATGGAACCTTTTTGGTACGAGACGCATCTACTAAAATGCATGGGGACTATACTCTTACACTAAGGAAAGGAGGAAATAACAAATTAATCAAAATATTTCACCGAGATGGGAAATATGGCTTCTCTGACCCATTAACCTTCAACTCTGTGGTTGAATTAATAAACCACTACCGGAATGAGTCTCTAGCTCAATACAATCCCAAGCTGGATGTGAAATTACTTTATCCAGTATCCAAATACCAACAGGATCAAGTTGTCAAAGAAGATAATATTGAAGCTGTAGGGAAAAAATTACATGAATATAACACTCAGTTTCAAGAAAAAAGTCGGGAATATGATAGATTATATGAGGATTATACCCGTACTTCCCAGGAAATTCAAATGAAAAGAACAGCTATTGAAGCATTTAATGAAACCATAAAAATATTTGAAGAACAGTGCCAAACCCAGGAGCGGTACAGCAAAGAGTACATAGAAAAGTTTAAACGTGAAGGCAATGAGAAAGAAATACAGAGGATTATGCATAATTATGAAAAATTAAAGTCTCGCATCAGTGAAATTGTTGACAGTAGAAGAAGACTGGAGGAAGACTTGAAGAAGCAGGCAGCTGAGTATCGGGAGATTGACAAACGCATGAACAGCATTAAACCAGACCTCATTCAGCTGAGAAAGACAAGAGACCAGTACTTGATGTGGTTGACTCAGAAAGGTGTTCGGCAAAAGAAGTTGAACGAGTGGTTGGGCAATGAAAACACTGAAGACCAATATTCACTGGTAGAAGACGATGAGGATTTGCCCCACCATGACGAGAAGACGTGGAATGTCGGAAGTAGCAACCGAAACAAAGCTGAAAACCTACTGCGAGGGAAGCGAGATGGCACTTTTCTGGTCCGGGAAAGCAGTAAACAGGGCTGCTACGCCTGCTCCGTAGTGGTGGACGGCGAGGTGAAGCATTGTGTCATAAACAAAACAGCCACCGGCTATGGCTTTGCCGAGCCCTATAACTTGTACAGCTCCCTGAAAGAACTGGTGCTACATTACCAACACACCTCCCTTGTACAGCACAACGACTCCCTCAACGTCACACTAGCCTACCCGGTATATGCACAGCAGCGGCGG---
>HLrouAeg4
ATGAGTGCCGAGGGGTACCAATATAGAGCACTGTATGATTATAAAAAGGAACGAGAAGAAGATATTGACTTACACTTGGGTGACATATTGACTGTGAATAAAGGGTCCTTAGTAGCTCTTGGATTCAGTGATGGACAGGAAGCCAGGCCTGAAGAAATCGGCTGGTTAAATGGCTATAATGAAACCACGGGGGAGAGAGGGGACTTTCCAGGAACTTATGTAGAATATATTGGAAGGAAAAAAATCTCGCCTCCGACCCCAAAGCCCCGGCCACCTCGACCGCTTCCTGTTGCACCAGGTTCCTCAAAACCTGAAGCAGAAAGTGAGCAACAA---GCTTCGACCCTTCCGGATCTCGCAGAGCAATTTGCCCCTCCTGACGTAGCTCCACCTCTGCTCATCAAGCTCGTGGAAGCCATTGAAAAGAAAGGTCTGGAATGTTCGACTCTATACAGAACGCAGAGCTCCAGCAGCCCCGCAGAATTACGACAGCTTCTTGATTGTGATGCCGCCTCCGTGGACTTGGAAACGATCGATGTTCAAGTTTTAGCAGACGCTTTCAAACGCTATCTCCTGGACTTACCAAACCCTGTCATTCCAGTAGCTGTTTACAATGAAATGATTTCTTTAGCCCAAGAAATACAAAGCTCCGAAGACTATATCCAGCTGTTGAAGAAGCTCATTAGGTCACCTAACATACCTCATCAGTATTGGCTTACACTTCAGTATTTGCTAAAACATTTCTTCAAGCTCTCCCAAACCTCCAGCAAAAATCTTTTGACTGCAAGAGTCCTTTCCGAACTTTTCAGCCCTCTGCTTTTCAGGTTCCCAGCAGCCAGCTCTGAGAATACTGAACACCTCATAAAAATTATAGAAATTTTAATCTCAACGGAATGGAGTGAACGACAGCCTGCACCAGCACTGCCTCCCAAACCACCAAAACCCACTACT---GTAGCCAACAACGGTATGAATAACAATATGTCCTTACAAGATGCTGAATGGTACTGGGGAGATATCTCGAGGGAAGAAGTAAATGAAAAACTTCGAGATACAGCTGATGGGACCTTTTTGGTACGAGACGCATCTACTAAAATGCATGGTGATTATACTCTTACACTAAGGAAAGGAGGAAATAACAAATTAATCAAAATATTTCACCGAGATGGGAAATATGGCTTCTCTGACCCATTAACCTTCAACTCTGTGGTTGAATTAATAAACCACTACCGGAATGAGTCTCTAGCTCAGTACAATCCCAAGCTGGATGTGAAATTACTTTATCCAGTGTCCAAATACCAACAGGATCAAGTTGTTAAAGAAGATAATATTGAAGCTGTAGGAAAAAAATTACATGAATATAACACTCAATTTCAAGAAAAAAGTCGGGAATATGATAGATTATATGAGGATTATACCCGTACTTCCCAGGAAATCCAGATGAAAAGAACAGCTATTGAAGCATTTAATGAAACCATAAAAATATTTGAAGAACAGTGCCAAACCCAAGAGCGGTACAGCAAAGAATACATAGAAAAGTTTAAACGTGAAGGCAATGAGAAAGAAATACAAAGGATTATGCATAATTATGAAAAGTTGAAGTCTCGAATCAGTGAAATTGTTGACAGTAGGAGAAGACTGGAGGAAGACTTAAAGAAGCAGGCTGCTGAGTATCGGGAGATTGACAAACGCATGAACAGCATCAAACCGGACCTCATTCAGCTGAGAAAGACACGAGACCAGTACTTGATGTGGTTGACGCAGAAAGGAGTTCGGCAGAAGAAGTTGAACGAGTGGCTGGGCAATGAAAACACTGAAGACCAATACTCACTGGTGGAAGACGATGAGGATTTGCCCCACCATGATGAGAAGACATGGAACGTCGGAAGCAGCAACCGAAACAAAGCTGAAAACCTACTGCGGGGGAAACGAGATGGCACATTTCTTGTCCGGGAAAGCAGTAAGCAAGGCTGCTACGCCTGCTCCGTGGTGGTGGACGGCGAGGTAAAGCACTGTGTCATAAACAAAACAGCGACCGGCTACGGCTTTGCCGAGCCCTATAACCTGTACAGCTCTCTGAAGGAACTGGTGCTACATTACCAACACACTTCCCTCGTGCAGCACAACGACTCCCTCAACGTCACACTAGCCTACCCGGTGTACGCACAGCAGAGGCGA---
>HLmolMol2
ATGAGTGCCGAGGGGTACCAGTACAGGGCTCTCTATGATTATAAAAAGGAGCGAGAAGAAGATATTGACTTGCACTTGGGTGACATATTGACTGTGAATAAAGGGTCCTTAGTAGCTCTTGGATTCAGCGATGGACAGGAAGCCAGGCCTGAAGAAATTGGCTGGTTAAATGGCTATAATGAAACCACAGGGGAGAGAGGGGACTTTCCAGGAACTTATGTAGAATATATTGGAAGGAAAAAAATCTCACCTCCCACCCCGAAGCCCCGGCCACCTCGACCCCTTCCTGTTGCACCAGGTTCTTCGAAAACCGAAGCAGAAAGTGAGCAACAA---GCTTTGACTCTTCCGGATCTTGCAGAACAGTTTGCCCCTCCTGACATCGCTCCGCCTCTTCTTATCAAACTAGTAGAAGCCATTGAAAAGAAAGGTCTGGAATGTTCAACTCTATACAGAACACAGAGCTCCAGCAACCCAGCAGAATTACGACAGCTTCTTGACTGTGATGCCGCCCCTGTGGACTTGGAAACAGTTGATGTTCAAGTTTTAGCAGACGCTTTCAAACGCTATCTCTTGGACCTACCAAATCCTGTCATTCCAGCAGCTGTTTACAATGAAATGATTTCGTTAGCCCAAGAAGTACAAAGCTCTGAAGAGTACATCCAGCTGCTGAAGAAGCTCGTTAGGTCACCTAACGTACCTCATCAATATTGGCTTACGCTTCAGTACTTGCTCAAACATTTCTTCAAGCTCTCCCAAAGCTGCAGCAAAAATCTTCTGACTGCCAGAGTGCTCTCTGAACTCTTCAGCCCTCTGCTTTTCAGGTTCCCAGCAGCCAGCTCTGACAATACTGAACACCTCATAAAAGTCATAGAAATTTTAATCTCAACGGAATGGAACGAACGACAGCCTGCACCAGCACTGCCTCCTAAACCACCGAAACCCACTACT---GTAGCCAACAACGGTATGAATAACAATATGTCCTTACAAGATGCTGAATGGTACTGGGGAGATATCTCGAGGGAAGAAGTAAATGAAAAACTTCGAGACACAGCTGATGGGACCTTTTTGGTACGAGACGCATCTACTAAAATGCACGGTGATTATACTCTTACACTAAGGAAAGGAGGAAATAACAAATTAATCAAAATATTTCACCGAGATGGGAAATATGGCTTCTCGGACCCATTAACCTTCAACTCTGTGGTTGAATTAATAAACCACTACCGGAATGAATCTCTAGCTCAGTACAATCCCAAGCTGGATGTGAAATTACTTTATCCAGTATCCAAATACCAGCAGGATCAGGTTGTCAAAGAGGATAATATTGAAGCTGTAGGGAAAAAATTACATGAATATAACACTCAATTTCAAGAAAAAAGTCGGGAATATGATAGATTATATGAGGATTATACCCGTACTTCCCAGGAAATCCAAATGAAAAGAACAGCTATTGAAGCATTTAATGAAACCATAAAAATATTTGAAGAACAGTGCCAAACCCAGGAGCGCTACAGCAAAGAGTATATCGAAAAGTTTAAACGTGAAGGCAATGAGAAAGAAATACAAAGGATTATGCATAATTATGAAAAGTTAAAGTCTCGAATCAGTGAAATTGTGGACAGCAGGAGAAGGCTGGAGGAAGACCTGAAGAAGCAGGCGGCCGAGTATCGGGAGATCGACAAGCGCATGAACAGCATTAAACCCGACCTCATCCAGCTGAGGAAGACGAGAGACCAGTACTTGATGTGGTTGACCCAGAAAGGTGTTCGGCAGAAGAAGTTAAACGAGTGGCTGGGCAATGAAAATACTGAAGACCAATACTCGCTGGTGGAAGACGACGAGGACTTGCCCCACCACGACGAGAAGACATGGAACGTCGGGAGCAGCAACCGGAACAAGGCCGAGAACCTGCTGCGGGGGAAGCGGGACGGCACTTTCCTGGTCCGGGAAAGCAGCAAACCCGGCTGCTACGCCTGCTCTGTGGTGGTGGACGGCGAGGTAAAGCATTGTGTCATAAACAAAACGGCGACCGGCTACGGCTTCGCCGAGCCCTATAACTTGTACAGCTCCCTGAAAGAACTGGTGCTACATTACCAACACACCTCCCTCGTGCAGCACAACGACTCCCTCAACGTCACGCTAGCCTACCCCGTGTATGCACAGCAGAGGCGA---
>ailMel1
ATGAGTGCCGAGGGCTACCAGTACCGAGCGCTGTATGATTACAAAAAGGAACGAGAAGAAGATATTGACTTGCACTTGGGTGATGTCTTGACTGTGAATAAAGGGTCCTTAGTAGCTCTTGGATTCAGTGATGGACAGGAAGCCAGGCCTGAAGAAATTGGCTGGTTAAATGGTTATAATGAAACCACCGGGGAAAGAGGGGACTTTCCGGGAACTTACGTTGAATATATTGGAAGGAAAAAAATCTCTCCTCCCACACCAAAGCCCCGACCCCCTCGACCCCTTCCTGTTGCACCAGGTTCTTCGAAAGCTGAAGCAGACGGTGAACAACAGCAAGCTTTGGCCCTTCCAGATCTTGCAGAGCAGTTTGCCCCTCCCGACATTGCTCCGCCTCTTCTTGTGAAGCTAGTGGAAGCCATTGAAAAGAAAGGTCTGGAATGTTCAACTCTATACAGAACACAGAGCTCCAGCAACCCAGCAGAATTACGACAGCTTCTTGATTGTGATGCCGCCTCCGTGGACTTGGAAATGATCGATGTGCAAGTTTTAGGAGACGCTTTCAAACGCTATCTTTTGGACTTACCGAATCCTGTCATTCCAGTGGCCGTTTACAGTGAAATGATTTATTTAGCCCAAGAAGTACAAAGCTCTGAAGAGTATATCCAGCTGCTGAAGCAGCTCATCGGGGCGCCTAGCATACCTCATCAGCACTGGCTTACGCTTCAGTATTTGCTAAAGCATTTCTTCAAGCTCTCTCAAGCCTCCAGCAAGAATCTTCTGAATGCAAGAGTGCTCTCTGAACTTTTCAGTCCTCTGCTTTTCAGATTCCCAGCGGCCAGCTCTGAGAATACTGAACACCTCATAAAAGTTATAGAAATTTTAATCTCAACTGAGTGGAATGAACGACAGCCTGCACCAGCATTGCCTCCTAAACCACCAAAACCCGCTACT---GTAGCCAACAACGGTGTGAGTAACAGCATGTCCTTACAAGACGCTGAGTGGTACTGGGGAGATATCTCAAGGGAAGAAGTGAATGAGAAACTTCGAGATACAGCTGACGGGACCTTTTTGGTACGAGACGCATCTACTAAAATGCATGGTGATTATACTCTTACACTAAGGAAAGGAGGAAATAACAAATTAATCAAAATATTTCACCGAGATGGGAAATATGGCTTCTCTGACCCACTGACCTTCAACTCTGTGGTTGAACTAATAAACCACTACCGGAACGAGTCTCTAGCTCAGTATAACCCCAAACTGGACGTGAAGTTACTTTATCCAGTATCCAAATACCAACAGGATCAAGTTGTCAAAGAAGATAATATTGAAGCTGTAGGGAAAAAATTACATGAATATAATGCTCAATTTCAAGAAAAAAGTCGGGAATATGATAGATTATATGAAGATTATACCCGTACTTCCCAGGAAATCCAAATGAAAAGAACAGCTATTGAAGCATTTAATGAAACCATAAAAATATTTGAAGAACAGTGCCAAAGCCAGGAACGGTACAGCAAAGAATACATAGAAAAATTTAAACGTGAAGGCAATGAGAAAGAAATACAAAGGATTATGCATAATTATGAGAAGTTAAAGTCCCGAATCAGTGAAATTGTGGACAGCAGACGACGACTGGAGGAAGACTTGAAGAAGCAGGCGGCTGAGTACCGGGAGATTGACAAACGCATGAACAGCATAAAACCAGACCTCATCCAGCTGAGAAAGACGAGAGACCAATACTTGATGTGGCTGACTCAGAAAGGCGTCCGGCAGAAGAAGCTCAATGAGTGGCTGGGCAATGAGAACACGGAAGACCAATATTCGCTGGTGGAAGATGATGAGGATTTGCCGCACCACGACGAGAAGACCTGGAACGTGGGCAGCAGCAACCGAAACAAAGCGGAGAACCTGCTCCGAGGGAAACGAGACGGCACCTTCCTGGTCCGGGAGAGCAGTAAACAGGGCTGCTACGCCTGCTCTGTCGTGGTGGACGGCGAAGTCAAGCATTGTGTCATCAACAAAACGGCCACCGGCTATGGCTTCGCCGAGCCCTATAACTTGTACAGCTCCCTGAAAGAACTGGTGCTACATTACCAACACACCTCCCTCGTGCAGCACAATGACTCGCTCAATGTCACACTAGCCTACCCGGTATACGCACAGCAGAGGCGA---
>felCat8
ATGAGTGCCGAGGGCTACCAGTACCGGGCGCTGTATGATTACAAAAAGGAACGAGAAGAAGATATTGACTTGCACTTGGGCGATGTATTGACTGTGAATAAAGGGTCTTTAGTAGCTCTTGGATTCAGTGACGGACAGGAAGCCAGGCCTGAAGAAATTGGCTGGTTAAATGGTTATAATGAAACCACGGGGGAAAGAGGGGACTTTCCAGGAACTTACGTTGAATATATTGGAAGGAAAAAAATCTCGCCTCCCACACCAAAGCCCCGACCACCTCGACCCCTTCCTGTTGCACCAGGTTCTTCAAAAGCTGAAGCAGACAGTGAGCAACAACAAGCTTTGGCTCTGCCAGATCTTGCTGAGCAGTTTGCCCCTCCTGACATCGCTCCGCCTCTTCTCGTGAAGCTAGTGGAAGCCATTGAAAAGAAAGGTCTGGAATGTTCAACTTTATACAGAACACAGAGCTCCAGCAACCCAGCAGAATTACGACAGCTTCTTGATTGTGATGCCGCCTCCGTGGACTTGGAAATGATCGATGTGCAAGTTTTAGGAGACGCTTTCAAACGCTATCTTATGGACTTACCGAATCCTGTCATTCCAGTAGCCGTTTACAATGAGATGCTTTATTTAGCCCAAGAAGTACAAAGCCCTGAAGAATATATCCAGCTGTTGAAGAAGCTCATTAGGGCACCTAACATACCTCATCAGTATTGGCTTACGCTTCAGTATTTGCTAAAACATTTCTTCAAGCTCTCTCAAATCTCCAGCAAGAATCTTCTGAATGCACGAGTACTCTCTGAACTTTTCAGCCCTCTGCTTTTCAGATTCCCAGCAGCCAGCTCTGAGAATACTGAACACCTCATAAAAGTTATAGAAATTTTAATCTCGACCGAGTGGAATGAACGACAGCCTGCACCAGCATTGCCTCCTAAACCACCCAAACCCACTACT---GTAGCCAACAACGGTATGAATAACAATATGTCCTTACAAGATGCTGAATGGTACTGGGGAGATATCTCAAGGGAAGAAGTGAATGAAAAACTTCGAGATACAGCTGATGGGACCTTTTTGGTACGAGACGCATCTACTAAAATGCACGGTGATTATACTCTTACACTAAGGAAAGGAGGAAATAACAAGTTAATCAAAATATTTCACCGAGATGGGAAATATGGCTTCTCTGACCCACTAACCTTCAACTCTGTGGTTGAACTAATAAACCACTACCGGAATGAGTCCCTAGCTCAGTATAATCCCAAACTGGACGTGAAATTACTTTATCCAGTATCCAAATACCAACAGGATCAAGTTGTCAAAGAAGATAATATTGAAGCTGTAGGGAAAAAATTACATGAATATAACACTCAATTTCAAGAAAAAAGTCGGGAATATGATAGGTTATATGAAGATTATACCCGTACTTCCCAGGAAATCCAGATGAAAAGAACAGCTATTGAAGCATTTAATGAAACCATAAAAATATTTGAAGAGCAGTGCCAAAGCCAAGAACGGTACAGCAAAGAATACATAGAAAAATTTAAACGGGAAGGCAATGAGAAAGAAATACAAAGGATTATGCATAATTATGAAAAGTTGAAGTCTCGCATCAGCGAAATTGTGGACAGTAGAAGACGACTGGAGGAGGACTTGAAGAAACAGGCAGCTGAGTATCGGGAGATTGACAAGCGCATGAACAGCATTAAACCAGACCTCATTCAGCTGAGAAAGACAAGAGACCAATACTTGATGTGGTTGACTCAGAAAGGTGTTCGGCAGAAGAAGCTGAACGAGTGGCTGGGCAATGAGAACACTGAAGACCAATACTCGCTGGTGGAGGATGATGAGGATTTGCCGCACCACGACGAGAAGACATGGAATGTCGGCAGCAGCAACAGAAACAAGGCTGAAAACCTGCTCCGGGGGAAGCGAGATGGCACCTTCCTGGTCCGGGAAAGCAGTAAACAGGGCTGCTATGCCTGCTCGGTAGTGGTGGATGGCGAAGTGAAGCACTGTGTCATCAACAAAACGGCAACTGGCTACGGCTTTGCCGAGCCCTATAACCTGTACAGCTCCCTGAAAGAGCTGGTGCTACATTACCAACACACCTCCCTTGTGCAGCACAACGACTCCCTCAACGTCACACTAGCCTACCCGGTATATGCACAGCAGAGGCGA---
>musFur1
ATGAGTGCCGAGGGCTACCAATACCGAGCACTGTATGATTACAAAAAGGAACGAGACGAAGATATTGACTTGCACTTGGGTGATGTCTTGACTGTGAATAAAGGGTCCTTAGTAGCTCTTGGATTCAGTGATGGACAGGAAGCCAGGCCTGAAGAAATCGGCTGGTTAAATGGTTATAATGAAACCACAGGGGAAAGAGGGGACTTTCCGGGAACTTACGTTGAATATATTGGAAGGAAAAGAATCTCGCCTCCCACACCAAAGCCCCGACCACCTCGACCCCTTCCTGTTGCACCAGGTTCTTCGAAAGCTGAAGCAGATAGTGAACAACAGCAAGCTTTGGCTCTTCCAGATCTCGCTGAGCAGTTTGCCCCTCCCGACATTGCTCCGCCTCTTCTCGTGAAGCTCCTGGAAGCCATTGAAAAGAAAGGTCTGGAATGTTCAACTCTATACAGAACACAGAGCTCCAGCAACCCGGCCGAATTGCGACAGCTTCTTGATTGTGATGCCGCCTCCATGGACTTGGAAATGATCGATGTGCAAGTTTTGGGAGACGCTTTCAAACGCTATCTTATGGACTTACCGAATCCTGTCATTCCAGTAGCCGTTTACAATGAAATGATTTATTTAGCCCAAGAAGTACAAAGCTCTGAGGACTACATCCAGCTGTTGAAGAAACTCATTAGGGCACCTAACATACCTCATCAGTATTGGCTGACGCTTCAGTATTTGCTAAAACATTTCTTCAAGCTCTGTCAGACCTCCAGCAAGAATCTCCTGAGTGCAAGAGTGCTCTCTGAACTTTTCAGCCCTCTGCTTTTCAGATTCCCAGCAGCCAGCTCTGAGAATACTGAACACCTCATTAAAGTTATAGAAATTTTAATCTCAACGGAGTGGAATGAGCGACAGCCTGCACCAGCATTGCCTCCTAAACCACCAAAACCCACTAGT---GTAGCCAACAACGGTATGAATAACAATATGTCCTTACAAGATGCTGAGTGGTACTGGGGAGATATCTCAAGGGAAGAAGTGAATGAAAAACTTAGAGATACAGCTGATGGGACCTTTTTGGTACGAGACGCATCTACTAAAATGCATGGGGATTATACTCTTACACTAAGGAAAGGAGGAAATAACAAATTAATCAAAATATTTCACCGAGATGGGAAATATGGCTTCTCTGACCCACTGACCTTCAACTCTGTGGTTGAACTAATAAACCACTACCGGAATGAGTCTCTAGCTCAGTATAATCCCAAACTGGACGTGAAATTACTTTATCCAGTGTCCAAATACCAGCAGGATCAGGTTGTCAAAGAAGATAATATTGAAGCTGTAGGGAAAAAATTACATGAATATAACACTCAATTTCAAGAAAAAAGCCGGGAATATGATAGATTATATGAAGATTATACCCGTACTTCCCAGGAAATCCAAATGAAAAGAACAGCTATTGAAGCATTTAATGAAACCATAAAAATATTTGAAGAACAGTGCCAAAGCCAGGAACGGTACAGCAAAGAATACATAGAAAAATTTAAACGCGAAGGCAATGAGAAAGAAATACAAAGGATTATGCATAATTATGAGAAGTTAAAGTCCCGAATCAGTGAAATTGTGGACAGCAGAAGGAGACTGGAGGAAGACCTGAAGAAGCAGGCAGCTGAGTACCGGGAGATTGACAAGCGCATGAACAGCATTAAACCAGACCTCATTCAGCTGAGAAAGACAAGAGACCAATACTTGATGTGGTTGACTCAGAAAGGTGTTCGGCAGAAGAAGCTGAATGAGTGGCTGGGCAATGAAAATACGGAAGACCAATATTCACTGGTGGAAGATGATGAGGATTTGCCGCACCACGACGAGAAGACCTGGAATGTCGGCAGCAGCAACAGGAACAAAGCTGAGAACCTCCTCCGAGGGAAACGAGACGGCACCTTCCTGGTCCGGGAGAGCAGCAAACAGGGCTGTTACGCCTGCTCTGTCGTGGTGGACGGCGAGGTCAAGCATTGTGTCATCAACAAAACGGCCACCGGCTATGGCTTCGCCGAACCCTATAACTTGTACAGCTCCCTGAAAGAACTGGTGCTACATTACCAACACACGTCCCTCGTGCAGCACAATGACTCGCTCAACGTCACACTAGCCTACCCAGTATACGCACAGCAGAGGCGA---
>canFam3
ATGAGTGCCGAGGGCTACCAGTACCGGGCCCTGTACGATTACAAGAAGGAGCGAGAGGAAGATATTGACCTGCACTTGGGTGACGTCTTGACTGTGAATAAAGGGTCCTTAGTAGCTCTTGGATTCAGTGACGGACAGGAAGCCAGGCCTGAGGAGATTGGCTGGTTAAATGGTTATAATGAAACGACGGGGGAAAGAGGGGACTTTCCGGGAACTTATGTTGAATATATTGGAAGGAAGAAAATCTCCCCTCCCACACCAAAGCCCCGACCCCCTCGACCCCTTCCCGTGGCACCAGGTTCTTCGAAAGCTGAAGCAGACTGTGAGCAACAGCAAGCCTTGGCCCTTCCGGATCTTGCAGAGCAGTTTGCCCCTCCTGACATCGCTCCGCCTCTGCTGGTGAAGCTCCTGGAAGCCATTGAAAAGAAAGGTCTGGAATGTTCAACTCTATACAGGACACCGAGCTCCAGCAACCCGGCTGAGTTACGACAGCTCCTTGATTGTGATGCCGCCTCCACGGACTTGGAGATGATCGATGTGCAAGTCTTGGGAGACGCTTTCAAACGCTATCTTATGGACTTACCAAATCCTGTCATTCCAGTAGCCGTTTACAATGAGATGATTTATTTAGCCCAAGAAGTGCAAAGCTCTGAAGAATATATCCAGCTGTTGAAGAAGCTCATTAGGGCACCTACCATACCTCATCAGTATTGGCTTACGCTTCAGTATTTGCTCAAACATTTCTTCAAGCTCTCGCAAACCTCCAGCAAGAATCTTCTGAGTGCAAGAGTACTCTCTGAACTCTTCAGCCCTCTGCTTTTCCGATTCCCAGCAGCCAGCTCTGAGAATACTGAACACCTCATAAAAGTTATAGAAATCTTAATCTCGACGGAGTGGAATGAACGACAGCCTGCACCAGCATTGCCTCCTAAACCACCGAAACCCACCACT---GTAGCCAACAACGGTATGAATAACAATATGTCCTTACAAGATGCTGAATGGTACTGGGGAGATATCTCAAGGGAAGAAGTGAATGAAAAACTTCGAGATACAGCCGATGGGACCTTTTTGGTACGAGATGCATCTACTAAAATGCATGGTGATTATACTCTTACACTAAGGAAAGGAGGAAATAACAAATTAATCAAAATATTTCACCGAGATGGGAAATATGGCTTCTCTGACCCACTGACCTTCAACTCTGTGGTTGAACTAATAAACCACTACCGGAATGAGTCTCTAGCTCAGTATAACCCCAAACTGGACGTGAAATTACTCTATCCAGTATCCAAATACCAACAGGATCAGGTTGTCAAAGAGGATAATATTGAAGCTGTAGGGAAAAAATTACATGAATATAACACTCAATTTCAAGAAAAAAGTCGGGAATACGATAGGTTATATGAAGATTATACCCGTACTTCCCAGGAAATTCAAATGAAGAGAACAGCTATTGAAGCATTTAATGAAACCATAAAAATATTTGAAGAGCAGTGCCAAAGCCAGGAACGGTACAGCAAAGAATACATAGAAAAATTTAAGCGTGAAGGCAACGAAAAAGAAATACAAAGGATTATGCATAATTATGAAAAGTTAAAGTCCCGAATTAGTGAGATTGTGGACAGTAGAAGGCGCCTGGAGGAAGACCTGAAGAAGCAGGCGGCTGAGTACCGGGAGATCGACAAGCGCATGAACAGCATTAAGCCCGACCTCATTCAGCTGAGGAAGACGAGAGACCAGTACTTGATGTGGTTGACTCAGAAAGGTGTTCGGCAAAAGAAGTTGAATGAGTGGCTGGGCAACGAGAATACGGAAGACCAATACTCGCTGGTGGAAGATGATGAGGACCTGCCTCACCACGACGAGAAGACCTGGAACGTGGGCAGTAGCAACAGGAACAAAGCTGAGAACCTTCTACGGGGGAAACGGGACGGCACCTTCCTGGTCCGGGAGAGCAGTAAACAGGGCTGCTACGCTTGCTCCGTGGTGGTGGACGGCGAGGTCAAGCATTGCGTCATCAACAAAACGGCCACTGGCTACGGCTTTGCCGAGCCCTATAACCTGTACAGCTCCCTGAAAGAACTGGTGCTCCATTACCAACACACCTCCCTGGTGCAGCACAACGACTCTCTCAACGTCACACTAGCCTACCCGGTATATGCACAGCAGAGGCGA---
>eriEur2
ATGAGTGCGGAGGGTTACCAGTACAGAGCACTGTATGACTATAAAAAGGAGCGAGAAGAAGACATTGACTTGCACTTAGGTGATATACTGACGGTGAATAAAGGGTCCTTAGTGGCTCTTGGATTCAGTGATGGACAGGAATCCAGACCTGAAGAAATAGGCTGGTTAAATGGCTTCAATGAAACCACAGGAGAAAGAGGAGACTTTCCGGGAACTTACGTAGAATATATTGGAAGAAAAAGAATCTCACCCCCCACACCAAAGCCCCGACCACCTCGACCCCTTCCTGTTGCACCAGGCTCTTCAAAAACTGAAGCAGATAATGAACAACAA---GCTTTGATTCATCCAGATCTTGTCGAGCAGTTTGCCCCTCCTGACATTGCTCCACCTCTTCTTATCAAGCTGGTGGAAGCCATCGAAAAGAAAGGCCTGGAATGTTCAACTCTATACAGGACCCCGAGTTCCAGCAACCCAGCAGAATTACGACAGCTTCTTGATTGTGATGCTGCCTCTATGGACCTGGAAATGATTGATTTACAGATTTTAGCAGATGCCTTCAAACGCTATCTCCTGGACTTACCAAATCCTGTCATTCCAGTAGCTGTTTACAGTGAAATGATTTCCTTAGCCCAAGAAGTACAAAGCTCAGAAGAATATATCCAGCTCTTAAAGAAGCTCATTAGGTCACCTAACATACCTCATCAGTATTGGCTTACTCTTCAGTATTTGTTAAAACATTTCTTCAAGCTCTCTCAAGCCTCCAGCAAAAATCTTTTGAATGCAAGAGTACTCTCAGAGATTTTCAGCCCTCTGCTTTTCAGATTCCCAGCAACCGTCTCTGAAAATACTGAACACCTCATAAAAGTTATAGAAATTTTAATTTCAACTGAATGGAATGAGCGACAACCTGCACCAGCACTGCCTCCTAAGCCACCAAAACCCACTACT---GTAGCCAACAACGGTATGAATAACAATATGTCCTTACAAGATGCTGAATGGTACTGGGGAGATATCTCAAGGGAAGAAGTGAATGAAAAGCTACGAGATACAGCCGATGGGACCTTTTTGGTACGAGACGCATCTACTAAAATGCATGGTGATTATACTCTTACACTAAGGAAAGGAGGAAATAACAAATTAATCAAAATATTTCACCGAGATGGGAAATATGGCTTCTCTGACCCATTAACCTTCAACTCTGTGGTTGAACTAATAAACCACTACCGGAATGAATCTCTAGCTCAGTATAATCCCAAACTGGATGTGAAATTACTTTATCCAGTATCCAAATACCAACAGGATCAAGTTGTCAAAGAAGATAATATTGAGGCAGTAGGGAAGAAATTACATGAATATAACACTCAATTTCAGGAAAAAAGTCGAGAGTATGATAGATTATATGAAGATTATACTCGTACTTCCCAGGAAATCCAAATGAAAAGAACAGCTATTGAAGCATTTAATGAAACTATAAAAATATTTGAAGAACAGTGCCAAACCCAGGAGCGGTACAGCAAAGAATCCATAGAAAAGTTTAAACGTGAAGGCAATGAAAAAGAAATACAAAGGATTATGCATAATTATGAAAAGTTAAAGTCTCGAATCAGTGAAATTGTTGACAGTAGAAGAAGATTGGAGGAAGATTTGAAGAAGCAAGCAGCTGAGTATCGGGAGATTGACAAACGTATGAACAGCATTAAACCTGACCTCATTCAATTAAGAAAGACAAGAGACCAATACCTAATGTGGTTGACTCAGAAAGGTGTTCGGCAGAAGAAATTGAATGAGTGGCTGGGCAGTGAAAACACTGAAGACCAATATTCACTGGTGGAAGATGATGAGGATTTGCCCCACCATGACGAGAAGACATGGAATGTAGGAAGCAGCAACCGAAACAAAGCTGAAAACCTATTGCGAGGGAAACGAGATGGCACTTTTCTGGTCCGGGAAAGCAGTAAACAGGGATGCTATGCCTGCTCTGTTGTAGTGGACGGTGAAGTGAAGCATTGTGTCATCAATAAAACGGCAACCGGCTATGGTTTCGCCGAGCCCTATAACCTGTACAGCTCCCTGAAAGAACTGGTGCTACATTACCAACACACATCCCTTGTGCAGCACAACGACTCCCTCAATGTCACACTAGCCTACCCAGTATATGCACAGCAGAGGCGA---
>loxAfr3
ATGAGTGCTGAGGGGTACCAGTACAGAGCGCTGTATGATTATAAAAAGGAACGAGAAGAAGACATTGACCTGCATTTGGGTGACATATTGACTGTGAATAAAGGGTCTTTGGTAGCTCTTGGATTCAGTGATGGACAGGAAGCCAGGCCTGAAGAAATTGGCTGGTTGAATGGCTATAATGAAACCACGGGGGAAAGGGGAGACTTTCCGGGAACATATGTAGAATATATTGGAAGGAAAAAAATCTCACCTCCCACACCAAAGCCCCGGCCACCTCGACCCCTTCCTGTTGCACCAGGTTCTTCAAAAACTGAAGCAGACAGTGAGCAACAA---GCTTTGACTCTTCTGGATCTTGCAGAGCAGTTTGCCCCTCCTGACATTGCTCCCCCTCTTCTTGTCAAGCTAGTGGAAGCCATTGAAAAGAAAGGTCTGGAATGTTCAACTCTATACAGAACACAGAGCTCTAGCAGCCCAGCAGAATTACGACAGCTTCTTGATTGTGATGTCACCTCCGTGGACTGGGAAATGATCGATGTGCACGTTTTAGCAGATGCTTTCAAACGCTATCTTCTGGACTTGCCAAATCCTGTCATTCCAGGAGCCGTTTACAGTGAAATGATGTCTTTAGCCCAAGAAGTACAGAGCTCCGAAGAACATATCCAGCTGTTGAAGAAGCTCATTAGGTCACCGAACATACCTCATCAGTATTGGCTTACACTTCAGTATTTGCTAAAACATTTCTTCAAGCTCTCTCAAACGGCCAGCAAAAATCTCTTGAATGCAAGAGCACTCTCTGAAATTTTCAGCCCTATGCTTTTCAGATTCCCAGCAAACAGCTCTGATAATACTGAACACCTCATAAAAGTTGTAGAAATTTTAATCTCAACGGAATGGAATGAACGGCAGCCTGCACCAGCACTGCCCCCTAAACCACCCAAGCCCACTACT---GTAGCCAACAACGGTATGAATAACAATATGTCCTTACAAGATGCTGAATGGTACTGGGGAGATATCTCGAGGGAAGAAGTGAATGAAAAACTTCGAGATACAGCAGATGGGACGTTTTTGGTACGAGATGCCTCTACTAAAATGCATGGTGATTATACGCTTACACTAAGGAAAGGAGGAAATAACAAATTAATCAAAATATTTCACCGAGATGGGAAATATGGCTTCTCTGACCCATTAACTTTCAACTCTGTGGTTGAACTAATAAACCACTACCGGAATGAATCTCTAGCTCAGTATAATCCCAAGCTGGATGTGAAATTGCTTTATCCAGTATCCAAATACCAACAGGATCAAGTGGTCAAAGAAGATAATATTGAAGCTGTAGGGAAAAAATTACATGAATATAACACTCAATTCCAAGAAAAAAGTCGGGAGTATGATAGATTATATGAAGATTATACCCGTACTTCCCAGGAAATCCAAATGAAAAGAACAGCTATTGAAGCATTTAATGAAACCATAAAAATATTTGAAGAACAGTGCCAAACCCAGGAGCGGTACAGCAAAGAATACATAGAAAAGTTTAAACGTGAAGGCAATGAGAAAGAAATACAAAGGATTATGCATAATTATGAAAAGTTAAAGTCGCGCATCAGTGAGATTGTCGACAGTCGAAGAAGATTGGAGGAAGACTTGAAGAAGCAGGCAGCTGAGTATCGAGAGATTGACAAACGTATGAATAGCATCAAACCAGACCTCATCCAGCTGAGAAAGACAAGAGACCAATACTTGCTGTGGTTGACTCAAAAAGGTGTTCGGCAGAAGAAGTTGAACGAGTGGCTGGGCAATGAAAACACTGAAGATCAATATTCACTGGTGGAAGATGACGAGGATTTACCCCACCACGATGAGAAGACCTGGAATGTGGGAAGCAGCAACCGGAACAAAGCTGAGAACCTATTGCGAGGGAAGCGGGATGGCACTTTCCTTGTCCGAGAGAGCAGTAAACAGGGCTGTTACGCCTGCTCTGTAGTGGTGGATGGCGAGGTAAAGCATTGTGTCATAAACAAGACGGCAACTGGGTATGGCTTTGCAGAGCCCTATAACTTGTACAGCTCCCTGAAAGAACTGGTGCTACATTACCAACACACGTCCCTCGTGCAGCACAACGACTCCCTCAACGTCACACTAGCCTACCCAGTATATGCACAGCAGAGGCGA---
>HLpipKuh2
ATGAGTGCTGAGGGGTACCAGTACAGAGCACTCTACGATTACAAAAAGGAGCGAGAAGAAGACATTGACTTGCACTTGGATGACATATTGACCGTGAATAAAGGGTCCTTAGTAGCTCTTGGATTTAGCGATGGACAGGAAGCCAGGCCTGAAGAAATTGGCTGGTTAAATGGCTACAATGAAACCACAGGGGAGAGAGGGGACTTCCCAGGAACTTATGTAGAATATATTGGGAGGAAAAAAATCTCACCTCCCACCCCGAAGCCCCGGCCACCTCGACCCCTCCCGGTGGCACCAGGTTCCTCGAAAACTGAAGCAGAAACTGAGCAGCAA---GCTTTGACCCTTCCGGATCTTGCAGAACAGTTTGCCCCTCCTGACATCGCTCCACCTCTTCTTATCAAGCTAGTAGAAGCCATTGAAAAGAAAGGTCTGGAATGTTCAACTCTATACAGAACACAGAGCTCCAGCAACCCAGCAGAATTACGACAGCTTCTTGATTGTGATGCCGCCTCCGTGGACTTGGAAGCAGTTGATGTTCAAGTTTTAGCAGACGCTTTCAAACGCTATCTCTCGGACCTACCAAATCCCGTCATTCCTGTAGCTGTTTACAATGAAATGATTTCTTTAGCCCCAGAAGTACAAAGCTCCGAAGACTACATCCAGCTGTTGAAGAAGCTCATTAGGTCACCTAACATACCTCATCAGTATTGGCTTACGCTTCAGTATTTGCTCAAACATTTCTTCAAGCTCTCCCAAAGCTCCAGCAAGAACCTCTTGACTGCAGGAGTGCTCTCGGAACTTTTCAGCCCTCTGCTTTTCAGACTCCCCGCAGCCAGCTCTGAGAATGCTGAACCCCTCCGAAAAGTTATAGAAATTTTAATCTCAACAGAATGGAGCGAGCGACAGCCAGCACCAGCACTGCCTCCTAAACCACCAAAACCTACTACT---GTGGCCAACAACGGTATGAATAACAATATGTCCTTACAAGATGCTGAGTGGTACTGGGGAGATATCTCGAGGGAGGAAGTGAATGAAAAACTTCGAGATACAGCCGACGGAACCTTTTTGGTACGAGATGCATCTACTAAAATGCATGGAGATTATACTCTTACACTAAGGAAAGGAGGAAATAACAAATTAATCAAAATATTTCACCGAGATGGGAAATACGGCTTCTCGGACCCATTAACCTTCAACTCTGTGGTTGAATTAATAAACCACTACCGGAATGAATCTCTAGCTCAGTACAATCCCAAGCTGGATGTGAAGTTACTTTACCCAGTATCCAAATACCAACAGGATCAAGTTGTCAAAGAAGATAATATCGAAGCTGTAGGAAAAAAATTACATGAATATAACACTCAATTTCAAGAAAAAAGTCGGGAATATGATAGATTATATGAGGACTATACCCGTACTTCCCAGGAAATCCAAATGAAAAGAACAGCTATTGAAGCATTTAATGAAACCATAAAAATATTTGAAGAACAGTGCCAAACACAGGAGCGCTACAGTAAAGAGTACATAGAAAAGTTTAAACGTGAAGGCAATGAGAAAGAAATACAAAGGATTATGCATAATTATGAGAAGTTAAAATCTCGGATCAGCGAGATTGTGGACAGCAGAAGAAGACTGGAGGAAGACTTGAAGAAGCAGGCAGCTGAGTACCGGGAGATTGACAAGCGCATGAACAGCATTAAGCCTGACCTCATTCAACTGAGGAAGACGAGAGACCAGTACTTGATGTGGCTGACTCAGAAAGGTGTTCGGCAGAAGAAGTTGAACGAGTGGCTGGGCAATGAAAACACTGAAGACCAATATTCGCTGGTGGAGGATGACGAGGATCTGCCCCACCATGACGAGAAGACCTGGAATGTCGGAAGCAGCAACCGAAACAAGGCCGAGAACCTGCTACGAGGGAAGCGAGACGGCACTTTCCTGGTCCGGGAAAGCAGCAAACAGGGCTGCTACGCCTGCTCTGTGGTGGTGGACGGCGAGGTAAAGCACTGTGTCATAAACAAAACGGCTACTGGCTACGGCTTTGCGGAGCCCTATAACCTGTACAGCTCCCTCAAAGAACTGGTGCTACATTACCAACACACCTCCCTCGTGCAGCACAACGACTCCCTCAACGTCACCCTAGCCTACCCAGTATATGCGCAGCAGAGGCGA---
>manPen1
ATGAGTGCTGAGGGGTACCAGTACAGAGCGCTCTATGATTACAAAAAGGAACGTGAAGAAGACATTGACCTGCACTTGGGTGACATATTGACTGTGAATAAGGGGTCCTTAGTAGCTCTTGGATTCAGTGATGGTCAGGAAGCCAGGCCTGAAGAAATTGGCTGGTTAAATGGTTATAATGAAACCACAGGGGAGAGGGGGGACTTCCCAGGAACTTACGTAGAATATATTGGAAGGAAAAAAATCTCACCTCCCACACCAAAGCCCCGGCCACCTCGACCCCTTCCCGTTGCACCAAGTTCTTCAAAAACTGAAGCAGACAGTGAGCAACAA---GCTTTGACTCTTCCGGATCTTGCAGAGCAGTTTGCCCCTCCTGACATTGCTCCACCTCTTCTTATCAAGCTAGTGGAAGCCATTGAAAGGAAAGGTCTGGAATGTTCAACTCTTTACAGAACACAGAGCTCCAGCAGCCCAGCAGAATTAAGACAGCTTCTTGATTGTGACGCCGCCTCCATGGACTTGGAAATGATCGATGTGCAAGTTTTAGCAGACGCTTTCAAACGCTATCTCCTGGACTTACCAAATCCCATCATTCCAGGAGCTGTTTACAATGAAATGATTTCTTTAGCCCCAGAAGCACAAAGCCCCGAAGACTATAGCCAACTGTTGAAGAAGCTCATTAGATCGCCTAACATACCTCATCAGTATTGGCTTACGTTTCAGTATTTGCTAAAACATTTCTTCAAGCTCTCTCAAACCTCCAGCAAAAATCTTTTAAATGCAAGAGTACTCTCTGAACTTTTCAGCCCTTTGCTTTTCAGATTCCCAGCAGCCAGCTCTGAGAATCCTGAACACCTCATAAAAGTTACAGAAATTTTAATCTCAACTGAATGGAATGAACGACAGCCTGCACCAGCACTGCCCCCGAAGCCACCAAAACCCACCACC---GTAGCCAACAACGGTGTGAGTAACAGTATGTCCTTACAAGATGCGGAATGGTACTGGGGAGATATCTCGAGGGAAGAAGTGAATGAAAAACTTCGAGATACAGCTGATGGTACCTTTTTGGTACGAGACGCATCTACTAAAATGCATGGTGATTATACTCTTACGCTAAGGAAAGGAGGAAATAACAAATTAATCAAAATATTTCACCGAGATGGGAAATATGGCTTCTCTGACCCGTTAACCTTCAACTCTGTGGTTGAACTAATAAACCACTACCGGAATGAATCTCTAGCTCAGTATAATCCCAAACTGGATGTGAAATTACTTTATCCAGTATCCAAATACCAACAGGATCAAGTTGTCAAAGAAGATAATATTGAAGCTGTAGGAAAAAAATTACATGAATATAATACTCAATTTCAAGAAAAAAGTCGGGAATACGATAGATTATATGAAGATTATACCCGTACTTCCCAGGAAATCCAAATGAAAAGAACAGCTATTGAAGCATTTAATGAAACCATAAAAATATTTGAAGAACAGTGCCAAAGCCAGGAGCGGTACAGCAAAGAATACATAGAAAAGTTTAAACGTGAAGGCAATGAGAAAGAAATTCAAAGGATTATGCATAATTATGAAAAGCTAAAGTCTCGAATCAGTGAAATCGTTGACAGTAGAAGAAGATTGGAGGAAGACTTGAAGAAGCAGGCAGCAGAGTATCGGGAGATTGACAAACGCATGAACAGCATTAAACCTGACCTCATTCAGCTGAGAAAGACAAGAGACCAGTATTTGATGTGGTTGACTCAGAAAGGTGTTCGGCAGAAGAAGCTGAATGAGTGGCTGGGCAACGAGAACACTGAAGACCAATACTCGCTGCTGGAAGATGACGAGGACTTGCCCCACCACGACGAGAAGACGTGGAACGTTGGAAGCAGCAACCGCAACAAGGCTGAAAACCTTCTCCGAGGGAAGCGCGACGGCACCTTCCTGGTCCGGGAGAGCAGTAAACAGGGCTGCTTCGCCTGCTCCGTAGTGGTGGACGGGGAAGTAAAGCATTGTGTCATCAACAAAACGGCGACTGGCTACGGCTTTGCTGAGCCCTACAATTTGTACAGCTCCCTGAAAGAACTGGTGCTACATTACCAACACACCTCCCTCGTGCAGCACAACGACTCTCTCAATGTCACACTAGCCTACCCGGTATATGCGCAGCAGAGGCGA---
>HLmanJav1
-------------------------------------------------------------------------------------------------------------------------------------------------------------------------------------------------------------------------------------------------------------------------------------------------------------------------------------------------CTTTGACTCTTCCAGATCTTGCAGAGCAGTTTGCCCCTCCTGACATCGCTCCACCTCTTCTTATCAAGCTAGTGGAAGCCATTGAAAGGAAAGGTCTGGAATGTTCAACTCTATACAGAACACAGAGCTCCAGCAGCCCAGCAGAATTACGACAGCTTCTTGATTGTGACGCCGCCTCCATGGACTTGGAAATAATTGATGTGCAAGTTTTAGCAGACGCTTTCAAACGCTATCTCCTGGACTTACCAAATCCCGTCATTCCAGGAGCTGTTTACAATGAAATGATTTCTTTAGCCCCAGAAGTACAAAGCCCAGAAGAATATAGCCAACTGTTGAAGAAGCTCATTAGATCGCCTAACATACCTCATCAGTATTGGCTTACGTTTCAGTATTTGCTAAAACATTTCTTCAAGCTCTCTCAAACCTCCGGCAAAAATCTTTTAAATGCAAGAGTACTCTCTGAACTTTTCAGCCCTCTGCTTTTCAGATTTCCAGCAGCCAGCTCTGAGAATCCTGAACACCTCATAAAAGTTACAGAAATTTTAATCTCAACTGAATGGAATGAACGACAGCCTGCACCAGCACTGCCCCCGAAGCCACCAAAACCCACCACC---GTAGCCAACAACGGTGTGAGTAACAGTATGTCCTTACAAGATGCGGAATGGTACTGGGGAGATATCTCGAGGGAAGAAGTGAATGAAAAACTTCGAGATACAGCTGATGGGACCTTTTTGGTACGAGACGCATCTACTAAAATGCATGGTGATTATACTCTTACACTAAGGAAAGGAGGAAATAACAAATTAATCAAAATATTTCACCGAGATGGGAAATATGGCTTCTCTGACCCATTAACCTTCAACTCTGTGGTTGAACTAATAAACCACTACCGGAATGAATCTCTAGCTCAGTATAATCCCAAACTGGATGTGAAATTACTTTATCCAGTATCCAAATACCAACAGGATCAAGTTGTCAAAGAAGATAATATTGAAGCTGTAGGAAAAAAATTACATGAATATAATACTCAATTTCAAGAAAAAAGTCGGGAATATGATAGATTATATGAAGATTATACCCGTACTTCCCAGGAAATCCAAATGAAAAGAACAGCTATTGAAGCATTTAATGAAACCATAAAAATATTTGAAGAACAGTGCCAAAGCCAGGAGCGGTACAGCAAAGAATACATAGAAAAGTTTAAACGTGAAGGCAATGAGAAAGAAATTCAAAGGATTATGCATAATTATGAAAAGCTAAAGTCTCGAATCAGTGAAATCGTTGACAGTAGAAGAAGATTGGAGGAAGACTTGAAGAAGCAGGCAGCAGAGTATCGGGAGATTGACAAACGCATGAACAGCATTAAACCCGACCTCATTCAGCTGAGAAAGACAAGAGACCAGTATTTGATGTGGTTGACTCAGAAAGGTGTTCGGCAGAAGAAGCTGAATGAGTGGCTGGGCAACGAGAACACTGAAGACCAATACTCGCTGCTGGAAGATGACGAAGACTTGCCCCACCACGACGAGAAGACGTGGAACGTTGGAAGCAGCAACCGCAACAAGGCTGAAAACCTTCTCCGAGGGAAGCGTGACGGCACCTTCCTGGTCCGGGAGAGCAGTAAACAGGGCTGCTTCGCCTGCTCCGTAGTGGTGGACGGGGAAGTAAAGCATTGTGTCATAAACAAGACGGCAACTGGCTACGGCTTTGCTGAGCCCTACAACTTGTACAGCTCCCTGAAAGAACTGGTGCTACATTACCAACACACCTCCCTCGTGCAGCACAACGACTCTCTCAATGTCACACTAGCCTACCCGGTATATGCGCAGCAGAGGCGAT--
>speTri2
ATGAGTGCTGAGGGGTACCAGTACAGAGCGCTGTATGACTACAAGAAAGAGAGGGAAGAAGACATTGACTTGCACTTGGGTGACATATTGACTGTGAATAAAGGATCCTTACTAGCACATGGATTCAGTGATGGACAGGAAGCCCGGCCTGAAGACATTGGCTGGTTAAATGGCTATAATGAAACCACTGGGGAGAGGGGAGACTTCCCTGGAACTTATGTCGAATATATTGGAAGGAAAAAAATCTCACCTCCTACTCCGAAGCCCCGGCCACCTCGACCCCTTCCTGTTGCACCAGGTTCTTCAAAAACTGAAGCAGACAATGAGCAACAA---GCTTTGACCCTTCCCGATCTGGCAGAACAATTTGCCCCTCCTGACATTGCCCCTCCTCTCCTCATCAAGCTCGTGGAAGCCATTGAAAAGAAAGGTCTGGAATGTTCGACTCTATACAGAACACAAAGCTCCAGCAACCCTGCAGAATTACGACAGCTTCTTGATTGTGATGCCGCCTCCTTGGACTTGGAAATGATCGATGTGCAAGTTTTAGCAGACGCTTTCAAACGCTATCTCCTGGACTTACCAAATCCTGTCATTCCAGTAGCTGTTTACAGTGAAATGATTTCTTTAGCCCAAGAAGTACAAAGCTCCGAAGACTATACCCAGCTGTTAAAGAAGCTTATTAGGTCGCCTAACATACCTCATCAGTATTGGCTTACACTTCAGTATTTGCTAAAACATTTCTTCAAGCTCTCTCAAACCTCCAGCAAAAATTTCTTGAATGCAAGAGTGCTCTCCGAAATTTTCAGCCCTATGCTTTTTAGATTCCCAGCAGCTAGCTCTGATAATACTGAACACTTCATAAAGGTTATAGAAATTTTAATCTCCACTGAATGGAATGAACGACAACCAGCACCAGCACTGCCTCCTAAACCGCCCAAACCCACCACT---GCAGCCAACAACAGTATGAACAACAATATTTCCTTACAGGATGCTGAATGGTACTGGGGAGAGATCTCGAGGGAAGAAGTTAATGAAAAACTTCGAGATACAGCAGATGGAACCTTTTTGGTACGAGATGCCTCTACTAAAATGCATGGCGATTATACTCTTACACTAAGGAAAGGAGGAAATAACAAATTAATCAAAATATTTCACCGAGATGGAAAATACGGCTTCTCTGACCCATTAACCTTCAATTCTGTGGTTGAACTAATAAACCACTACCGGAATGAATCTCTAGCTCAGTACAATCCCAAACTGGATGTGAAATTACTTTATCCAGTATCCAAATACCAACAGGATCAAGTTGTCAAAGAAGATAATATTGAAGCTGTGGGGAAAAAATTACATGAATATAACACTCAATTTCAAGAAAAAAGTCGGGAATATGATAGATTATATGAAGAATATACCCGTACTTCCCAGGAAATCCAAATGAAAAGAACAGCTATTGAAGCATTTAATGAAACTATAAAAATATTTGAAGAACAGTGCCAAACCCAGGAACGGTACAGCAAAGAATATATAGAAAAGTTTAAACGCGAAGGCAATGAAAAAGAAATACAGAGGATTATGCATAATTATGATAAGCTAAAGTCTCGAATCAGTGAAATTATTGACAGTAGAAGAAGGTTGGAGGAAGACTTGAAGAAGCAGGCAGCTGAGTATCGTGAGATTGACAAACGTATGAACAGCATTAAGCCAGACCTCATTCAACTGAGAAAGACCAGGGACCAGTACTTGATGTGGCTGACTCAAAAAGGTGTCCGGCAAAAGAAGCTAAATGAGTGGCTAGGCAACGAAAATACTGAAGACCAATATTCTCTGGTGGAAGATGATGAGGATTTACCCCACCATGATGAGAAGACATGGAATGTTGGAAGCAGCAACCGAAACAAAGCTGAAAACCTATTGCGAGGGAAGCGAGATGGCACTTTTCTTGTCCGGGAGAGCAGTAAGCAAGGCTGCTACGCCTGCTCCGTAGTGGTGGACGGTGAAGTCAAGCATTGTGTCATCAACAAAACGGCGACTGGCTACGGCTTTGCGGAGCCTTATAACCTGTACAGCTCCCTGAAGGAACTGGTGCTACATTACCAACACACCTCCCTCGTGCAGCACAATGACTCCCTCAATGTCACACTAGCATACCCAGTATATGCACAGCAGAGGCGA---
>echTel2
ATGAGTGCCGAGGGGTACCAGTACAGAGCGCTGTACGATTACAAAAAGGAGCGAGAAGAAGACATCGACTTGAATTTGGGTGACATCCTGACTGTGAATAAGGGGTCCTTGGTAGCGCTTGGATTCAGTGACGGACAGGAAGCCAGACCAGAGGAAATTGGCTGGCTGAATGGCTACAATGAAACCACGGGGGAGAGGGGAGACTTTCCGGGAACGTATGTAGAATATATTGGCAGGAAAAGGATCTCGCCTCCCACGCCAAAGCCCCGGCCACCTCGGCCCCTCCCTGTCGCACCCGGTTCTTCGAAAACTGACGCAGACAACGAGCAACAA---GCTTGGACGCTTCCGGATCTCGCGGAGCAGTTCGCCCCTCCCGACATCGCGCCCCCTCTTCTCATCAAGCTAGTGGAAGCCATTGAAAAGAAAGGTCTGGAATGTTCAACTCTGTATAGGACACAGAGCTCCAGCAGCTCGGCCGAATTACGCCAGCTTCTTGATGGTGATGCCACATCCCTGGACTTGGAAGTGATCGATGTGCAAGTTCTAGCCGATGCCTTCAAACGCTACCTTCTGGATTTACCCAGCCCCGTCATCCCAGTAGCCGTTTACAGTGAAATGATTTCTTTAGCCCAAGAATTACAAAGCTCCGAAGACTATATCCAGCTGTTGAAGAAGGTCATCAGGTCGCCTAACATACCTCATCAGTATTGGCTTACCCTTCAGTATCTGCTCAAACATTTCTTTAAGCTCTCTCAAACTGCCAGCAAGAATCTCTTGAATGCAAGAGCACTCTCCGAAATTTTCAGCCCTATGCTTTTCAGATTCCCAGCAGCCAGTGCTGATAATCCTGAACACCTCATAAAAGTCATAGAAATTTTAATCTCAACTGAATGGAATGAACGACTGCCTGCACCAGCACTGCCTCCTAAACCACCCAAACCCACTACT---GTAGCCAACAACGGTATGAATAACAATATGTCCTTACAAGATGCTGAATGGTACTGGGGAGATATCTCAAGGGAAGAAGTGAATGAAAAACTTCGAGACACGGCGGACGGCACATTTTTGGTACGAGACGCCTCGACAAAAATGCACGGTGATTACACTCTCACACTAAGGAAAGGAGGAAATAACAAATTAATCAAAATATTTCACCGAGATGGGAAATATGGCTTCTCTGACCCATTAACTTTCAACTCTGTGGTTGAACTAATCAACCACTACCGGACTGAATCTCTAGCTCAGTATAATCCCAAGCTGGATGTGAAATTGCTTTACCCAGTGTCCAAGTACCAACAGGATCAAGTTGTCAAAGAAGATAACATTGAAGCTGTAGGGAAGAAATTACATGAATATAATGCTCAATTCCAAGAGAAAAGTCGGGAATATGATAGATTATATGAAGATTATACCCGGACTTCGCAGGAAATCCAAATGAAAAGAACAGCGATCGAAGCATTTAATGAAACCATAAAGATATTTGAGGAGCAGTGTCAAACCCAGGAGCGGTACAGCAAAGAATACATCGAAAAATTTAAACGCGAAGGCAATGAGAAAGAAATACAGAGGATTATGCATAATTATGAAAAGTTAAAGTCTCGAATCAGTGAAATTGTCGACAGCAGAAGAAGATTGGAGGAAGACTTGAAGAAGCAGGCAGCCGAGTACCGAGAGATTGACAAACGGATGAACAGTATCAAGCCAGACCTCATCCAGCTGAGAAAGACAAGAGACCAATACTTGATGTGGTTGACGCAAAAAGGCGTCCGGCAGAAGAAGTTGAACGAGTGGCTGGGAAACGAAAATACTGAAGACCAATACTCCCTGGTGGAAGATGATGAGGATTTGCCCCACCACGATGAGAAGACTTGGAACGTGGGAAGCAGCAACCGGAACAAAGCGGAGAACCTGTTGCGAGGGAAGCGGGATGGTACTTTCCTTGTCCGAGAGAGCAGTAAACAGGGCTGCTACGCCTGCTCTGTCGTGGTGGATGGCGAGGTCAAGCACTGTGTCATCAACAAGACAGCGACCGGGTATGGCTTCGCGGAGCCCTATAACTTGTACAACTCGCTGAAAGAACTGGTGCTACATTACCAACACACGTCCCTGGTGCAGCACAATGACTCCCTCAACGTCACACTAGCCTACCCGGTATATGCACAGCAGAGGCGA---
>micOch1
ATGAGCGCTGAAGGGTACCAGTACCGAGCGCTGTACGACTACAAGAAGGAGAGAGAGGAGGACATCGACCTGCACTTGGGGGACATACTGACCGTGAATAAAGGCTCCTTATTGGCTCTTGGATTCAGTGATGGCCAGGAAGCTCGGCCTGAAGATATTGGCTGGTTAAACGGCTACAATGAAACCACCGGGGAAAGGGGAGACTTTCCGGGAACTTACGTTGAATATATTGGAAGGAAAAGGATTTCACCACCTACTCCCAAGCCCCGCCCCCCTCGGCCTCTTCCTGTCGCCCCGGGTTCTTCAAAAACTGAAGCAGACACGGAACAACCA---GCTTTCACCCTTCCCGATCTGGCTGAGCAGTTTGCCCCTCCTGATGTTGCCCCACCTCTTCTTATCAAGCTCCTAGAAGCCATCGAAAAGAAAGGACTGGAATGTCCGACTCTCTACAGAACACAGAGCCCCAGCAGCCCTGCAGAATTACGACAGCTTCTTGATTGTGATGCCGCCTCAGTGGACCTGGAGATGATTGATGTCCAGGTGTTAGCAGATGCTTTCAAACGCTATCTCTTGGACTTACCGAATCCTGTCATTCCAGTAGCTGTTTACAATGAAATGTTGTCGTTAGCCCAAGAAGTACAAAGCCCTGAAGACTACATCCAGCTGTTGAAGAAGCTCATTAGGTCGCCTAATATACCTCATCAATATTGGCTTACGCTTCAGTATCTACTTAAGCATTTCTTCAAGCTCTCTCAAGCCTCCAGCAAAAATCTTTTGAACACAAGAGTCCTCTCTGAGATTTTCAGCCCTGTGCTTTTTAGATTCCCAGCATCCAGCTCTGATAATACTGAACACCTCATAAAAGTGATAGAGATTTTAATCTCAACTGAATGGAATGAACGACAGCCAGCACCAGCACTGCCCCCGAAGCCACCCAAGCCCACGACT---GTAGCCAACAACGGCATGAACAAC---ATGTCCCTACAGGATGCTGAGTGGTACTGGGGAGACATCTCAAGGGAAGAAGTGAACGAAAAGCTCCGCGATACAGCGGATGGGACCTTTCTGGTACGAGACGCGTCTACTAAGATGCACGGCGATTATACTCTTACACTAAGGAAAGGAGGAAATAACAAATTAATCAAAATCTTTCACCGAGATGGCAAATATGGCTTCTCTGATCCATTAACCTTCAACTCGGTGGTTGAACTAATAACCCACTACCGGAGTGAGTCTCTCGCTCAGTATAACCCCAAGCTGGATGTGAAGTTACTCTACCCGGTGTCCAAATACCAGCAGGATCAAGTTGTCAAAGAAGATAATATTGAAGCTGTAGGGAAAAAATTACATGAATATAATACTCAATTTCAAGAAAAAAGTCGGGAATATGATAGATTATACGAGGAATACACCCGTACGTCCCAGGAAATTCAAATGAAAAGAACAGCTATTGAAGCATTTAATGAAACCATAAAAATATTTGAAGAGCAATGCCAAACCCAGGAGCGGTACAGCAAAGAATACATAGAAAAGTTTAAACGTGAAGGCAACGAGAAAGAAATTCAAAGGATTATGCATAATTATGATAAGCTAAAGTCTCGCATCAGTGAGATCATTGACAGTAGGAGGCGGCTGGAGGAAGACTTGAAGAAGCAGGCAGCTGAGTATCGTGAGATTGACAAGCGCATGAACAGCATTAAGCCAGACCTCATTCAGCTGAGAAAGACAAGAGACCAATACTTGATGTGGCTAACGCAGAAAGGTGTTCGGCAGAAGAAGCTGAACGAGTGGCTGGGCAACGAAAACAATGAAGACCAGTACTCACTGGTAGAAGACGACGAGGACCTGCCCCACCACGATGAGAAGACTTGGAATGTCGGAAGCAGCAACCGGAACAAAGCCGAGAATCTATTACGAGGGAAGAGAGATGGCACTTTTCTTGTCCGGGAGAGCAGTAAGCAGGGCTGCTATGCCTGCTCTGTGGTGGTAGACGGCGAAGTCAAGCATTGCGTCATCAACAAGACTGCCACCGGCTACGGCTTTGCTGAGCCCTACAACCTGTACAGCTCGCTGAAGGAGCTGGTGCTACATTACCAACACACGTCCCTCGTGCAGCACAATGACTCCCTCAACGTCACACTAGCATACCCGGTATATGCACAACAGAGGCGA---
>mm10
ATGAGTGCAGAGGGCTACCAGTACAGAGCACTGTACGACTACAAGAAGGAGCGAGAGGAAGACATTGACCTACACCTGGGGGACATACTGACTGTGAATAAAGGCTCCTTAGTGGCACTTGGATTCAGTGATGGCCAGGAAGCCCGGCCTGAAGATATTGGCTGGTTAAATGGCTACAATGAAACCACTGGGGAGAGGGGAGACTTTCCAGGAACTTACGTTGAATACATTGGAAGGAAAAGAATTTCACCCCCTACTCCCAAGCCTCGGCCCCCTCGACCGCTTCCTGTTGCTCCGGGTTCTTCAAAAACTGAAGCTGACACGGAGCAGCAA---GCGTTGCCCCTTCCTGACCTGGCCGAGCAGTTTGCCCCTCCTGATGTTGCCCCGCCTCTCCTTATAAAGCTCCTGGAAGCCATTGAGAAGAAAGGACTGGAATGTTCGACTCTATACAGAACACAAAGCTCCAGCAACCCTGCAGAATTACGACAGCTTCTTGATTGTGATGCCGCGTCAGTGGACTTGGAGATGATCGACGTACACGTCTTAGCAGATGCTTTCAAACGCTATCTCGCCGACTTACCAAATCCTGTCATTCCTGTAGCTGTTTACAATGAGATGATGTCTTTAGCCCAAGAACTACAGAGCCCTGAAGACTGCATCCAGCTGTTGAAGAAGCTCATTAGATTGCCTAATATACCTCATCAGTGTTGGCTTACGCTTCAGTATTTGCTCAAGCATTTTTTCAAGCTCTCTCAAGCCTCCAGCAAAAACCTTTTGAATGCAAGAGTCCTCTCTGAGATTTTCAGCCCCGTGCTTTTCAGATTTCCAGCCGCCAGCTCTGATAATACTGAACACCTCATAAAAGCGATAGAGATTTTAATCTCAACGGAATGGAATGAGAGACAGCCAGCACCAGCACTGCCCCCCAAACCACCCAAGCCCACTACT---GTAGCCAACAACAGCATGAACAACAATATGTCCTTGCAGGATGCTGAATGGTACTGGGGAGACATCTCAAGGGAAGAAGTGAATGAAAAACTCCGAGACACTGCTGATGGGACCTTTTTGGTACGAGACGCATCTACTAAAATGCACGGCGATTACACTCTTACACTAAGGAAAGGAGGAAATAACAAATTAATCAAAATCTTTCACCGTGATGGAAAATATGGCTTCTCTGATCCATTAACCTTCAACTCTGTGGTTGAGTTAATAAACCACTACCGGAATGAGTCTTTAGCTCAGTACAACCCCAAGCTGGATGTGAAGTTGCTCTACCCAGTGTCCAAATACCAGCAGGATCAAGTTGTCAAAGAAGATAATATTGAAGCTGTAGGGAAAAAATTACATGAATATAATACTCAATTTCAAGAAAAAAGTCGGGAATATGATAGATTATATGAGGAGTACACCCGTACTTCCCAGGAAATCCAAATGAAAAGAACGGCTATCGAAGCATTTAATGAAACCATAAAAATATTTGAAGAACAATGCCAAACCCAGGAGCGGTACAGCAAAGAATACATAGAGAAGTTTAAACGCGAAGGCAACGAGAAAGAAATTCAAAGGATTATGCATAACCATGATAAGCTGAAGTCGCGTATCAGTGAGATCATTGACAGTAGGAGGAGGTTGGAAGAAGACTTGAAGAAGCAGGCAGCTGAGTACCGAGAGATCGACAAACGCATGAACAGTATTAAGCCGGACCTCATCCAGTTGAGAAAGACAAGAGACCAATACTTGATGTGGCTGACGCAGAAAGGTGTGCGGCAGAAGAAGCTGAACGAGTGGCTGGGGAATGAAAATACCGAAGATCAATACTCCCTGGTAGAAGATGATGAGGATTTGCCCCACCATGACGAGAAGACGTGGAATGTCGGGAGCAGCAACCGAAACAAAGCGGAGAACCTATTGCGAGGGAAGCGAGACGGCACTTTCCTTGTCCGGGAGAGCAGTAAGCAGGGCTGCTATGCCTGCTCCGTAGTGGTAGACGGCGAAGTCAAGCATTGCGTCATTAACAAGACTGCCACCGGCTATGGCTTTGCCGAGCCCTACAACCTGTACAGCTCCCTGAAGGAGCTGGTGCTACATTATCAACACACCTCCCTCGTGCAGCACAATGACTCCCTCAATGTCACACTAGCATACCCAGTATATGCACAACAGAGGCGA---
>rn6
ATGAGCGCAGAGGGGTACCAGTACAGAGCGCTGTATGACTACAAAAAGGAACGAGAGGAAGACATCGACCTACACTTGGGGGACATCCTGACTGTGAATAAAGGCTCCTTAGTGGCACTTGGATTCAGTGATGGCCAGGAAGCCCGGCCAGAAGATATTGGCTGGTTAAATGGTTACAATGAAACTACTGGGGAGAGGGGAGACTTTCCAGGAACTTATGTTGAGTACATTGGAAGGAAAAGAATTTCACCCCCCACTCCTAAGCCACGGCCCCCTCGACCTCTTCCTGTAGCACCCGGTTCTTCAAAAACTGAAGCAGACACTGAGCAACCA---GTGTTGACCCTTCCTGATCTGGCCGAGCAGTTTGCCCCTCCTGATGTTGCCCCGCCTCTCCTTATAAAGCTCCTGGAAGCCATTGAGAAGAAAGGACTGGAATGTTCAACTCTATACAGAACACAGAGCTCCAGCAACCCTGCAGAGTTACGACAGCTTCTTGATTGTGATGCCGCCTCAGTGGACTTGGATGTGTTCGATGTACACGTTTTAGCAGATGCTTTCAAACGCTATCTCGCCGACTTACCAAATCCTGTCATTCCAGTAGCTGTTTACAATGAGATGATGTCTTTAGCCCAAGAAGTACCAAGCTCCGAAGACTACATCCAGCTGTTGAAGAAGCTCATTAGGTCGCCTAATATACCTCATCAGTATTGGCTTACGCTCCAGTATTTGCTCAAGCACTTCTTCAAGCTCTCTCAAGCCTCCAGCAAGAACCTTCTGAATGCAAGAGCCCTCTCTGAAATTTTCAGCCACGTGCTTTTCAGATTCCCAGCAGCCAGCTCTGATAATACTGAACACCTCATAAAAGCGGTAGAGCTTTTAATCTCAACGGAGTGGAGTGAGCGACAGCCAGCACCAGCACTGCCCCCTAAACCACCCAAGCCCACTTCT---ATAGCCAACAACAGCATGAACAACAATATGTCCTTACAGGATGCTGAATGGTACTGGGGAGATATCTCAAGGGAAGAAGTAAATGAAAAACTCCGAGACACTGCTGATGGGACCTTTCTGGTACGAGATGCATCCACTAAAATGCACGGCGACTACACTCTCACACTAAGGAAAGGAGGAAATAACAAATTAATCAAAATCTTTCACCGAGATGGGAAATACGGCTTCTCTGATCCATTAACCTTCAACTCTGTGGTTGAATTAATAAACCACTACCGGAATGAGTCCTTAGCTCAGTACAATCCCAAGCTGGATGTGAAGTTACTCTACCCAGTGTCTAAATACCAGCAGGATCAAGTTGTCAAAGAAGATAATATTGAAGCTGTAGGGAAAAAATTACATGAATATAATACTCAATTTCAAGAAAAAAGTCGGGAATATGATAGATTATATGAGGAATACACTCGTACTTCCCAGGAAATACAGATGAAAAGAACAGCTATCGAAGCATTTAATGAAACCATAAAAATATTCGAAGAGCAGTGCCAAACCCAGGAGCGGTACAGCAAAGAATACATAGAGAAGTTTAAACGCGAAGGCAACGAGAAGGAAATTCAAAGGATAATGCATAATCACGATAAGCTGAAGTCTCGGATCAGCGAGATCATCGACAGCAGGAGGAGACTGGAGGAAGACTTGAAGAAGCAGGCAGCCGAGTATCGCGAGATCGACAAGCGCATGAATAGCATTAAGCCGGACCTCATTCAGCTGAGAAAGACAAGAGATCAATACTTGATGTGGCTGACGCAGAAAGGGGTCCGGCAGAAGAAGCTGAACGAATGGTTGGGAAACGAAAACACAGAAGACCAATACTCACTGGTAGAAGATGACGAGGATTTGCCCCACCATGATGAGAAGACGTGGAATGTGGGGAGCAGCAACCGAAACAAAGCCGAGAACCTATTGCGAGGGAAACGAGATGGCACTTTCCTGGTCCGGGAGAGCAGTAAGCAGGGCTGCTATGCCTGCTCTGTAGTGGTAGATGGCGAAGTCAAACATTGCGTCATCAACAAGACTGCCACCGGCTATGGCTTCGCCGAGCCCTACAACCTGTACAGCTCCCTGAAAGAGCTGGTGCTACATTACCAACACACCTCCCTGGTGCAGCACAATGACTCCCTCAATGTCACACTAGCATACCCAGTATATGCACAACAGAGGCGA---
>oryCun2
ATGAGTGCCGAGGGCTACCAGTACCGGGCGCTGTACGACTACAAGAAGGAGAGGGACGAGGACATCGACTTGCACTTGGGGGACATACTGACTGTGAACAAAGGGTCCTTGGTGGCGCTGGGCTTCAGCGAGGGGCAGGAAGCCCGGCCCGAAGACATCGGCTGGCTAAACGGCTATAATGAGACCACGGGGGAGAGGGGCGACTTCCCGGGGACCTACGTGGAATACATCGGAAGGAAGAGAATCTCGCCTCCTACTCCGAAGCCCCGGCCGCCTCGACCCCTTCCTGTTGCGCCAGGTTCTGCCAAATCCGAGGCGGACAGTGAGCCACCA---GCTTCCACGCTTCCGGATCTTGCAGAGCAGTTCGCCCCTCCCGACGTTGCCCCGCCTCTTCTTATCAAGCTCTTGGAAGCCATTGAGAAGAAAGGTCTGGAATGTTCAACCCTCTACAGGACGCCGAGCTCCAGCAACCCTGCAGAACTACGACAGCTTCTTGATTGTGACGCAGCCTCCGTGGACCTGGAAGCGATGGATGTGCAAGTGTTAGCCGATGCTTTCAAACGCTATCTCCTGGACTTACCCAATCCCGTCATCCCCGTAGCCGTGTACAGCGAGATGCTTTCCTTAGCCCAAGAAATACAGAGCGCCGAAGAATATACCCAGGTGTTGAAGAAGCTCATCCGGTCGCCCAACATACCTCATCAGTATTGGCTCACGCTTCAGTATTTGCTAAAACACTTCTTCAGGCTCTCGCAGGCCTCCAGCAAGAGTCTCTTAACTGCAAGAGCGCTCGCAGAAATTTTCAGCCCTATGCTTTTCAGATTCCCTGCGGCCAGCCCTGATAATACTGAGCACCTCGTTAAAGTTATAGAAATTTTAATCTGCAACGAATGGAGTGATCGACAACCTGCACCAGCACTGCCCCCCAAACCACCAAAACCCACTACT---GTCGCCAACAACGGGACGAACAACAACATGTCCCTGCAGGACGCAGAATGGTACTGGGGGGACATCTCAAGGGAAGAGGTGAACGAGAAACTTCGAGATACGGCAGATGGGACCTTCTTGGTACGAGACGCATCTACTAAGATGCATGGTGATTATACTCTCACACTAAGGAAAGGAGGAAATAACAAATTAATCAAAATATTTCACCGAGATGGGAAATATGGCTTCTCTGACCCATTAACCTTCAACTCTGTGGTTGAACTAATAAACCACTACCGGAATGAATCCCTAGCGCAGTATAATCCCAAACTGGATGTGAAGTTGCTTTATCCAGTGTCCAAATACCAACAGGATCAGGTTGTTAAAGAAGATAATATTGAAGCTGTAGGGAAAAAGTTACATGAATATAACACTCAATTTCAAGAGAAAAGCCGGGAATATGATAGATTATATGAAGAGTATACCCGTACTTCCCAGGAAATCCAAATGAAAAGAACAGCTATTGAAGCATTTAATGAAACCATAAAAATATTTGAAGAACAGTGCCAAACCCAAGAGCGGTACAGCAAAGAATACATAGAAAAGTTCAAACGCGAAGGCAATGAGAAGGAAATACAAAGGATTATGCACAATTATGATAAGTTAAAGTCTCGAATCAGCGAGATTATCGACAGCAGGAGACGCCTGGAGGAGGACTTGAAGAAGCAGGCGGCCGAGTACCGGGAGATCGACAAACGCATGAACAGCATCAAACCAGACCTCATCCAGCTGAGAAAGACGAGAGACCAATACTTGATGTGGCTGACGCAGAAAGGTGTCCGGCAGAAGAAGCTGAACGAGTGGCTTGGCAACGAGAACACGGAAGACCAATACTCGCTGGTGGAGGACGACGAGGACCTGCCCCACCACGACGAGAAGACGTGGAACGTCGGCAGCAGCAACCGCAACAAAGCCGAAACCCTGCTGCGCGGGAAGCGGGACGGCACCTTTCTGGTCCGGGAGAGCAGCAAACAGGGCTGCTACGCCTGCTCCGTGGTGGTGGACGGCGAGGTCAAGCACTGTGTCATCAACAAGACGGCCACCGGCTACGGCTTCGCCGAGCCCTATAACCTGTACAGCTCCCTGAAAGAACTGGTGCTACATTACCAACACACCTCGCTCGTGCAGCACAACGACTCTCTCAACGTCACACTAGCCTACCCGGTCTATGCACAGCAGAGGCGA---
>sorAra2
ATGAGCGCCGAGGGCTACCAGTACCGGGCGCTCTATGAGTACAAAAAGGAGCGGGAAGAAGACATTGACTTGCACTTGGGCGACATCCTGACTGTGAACAAGGGCTCCTTAGTAGCCCTTGGCTTCAGCGAAGGACAGGAAGCTCGGCCCGAAGAAATTGGCTGGTTAAACGGCTATAATGAAACCACGGGGGAGCGAGGGGACTTCCCAGGAACTTATGTAGAATATATCGGGAGGAAAAGAATCTCGCCACCAACACCAAAGCCCCGGCCGCCTCGACCCCTTCCTGTCGCCCCCGGTTCTTCGAAAGCTGAAGTAGACAGTGAGCAGCAA---GCTTTGTCGCTTCCTGATCTGGCCGAGCAGTTTGCCCCTCCTGACATCGCTCCCCCTCTTCTCATCAAGCTAGTGGAAGCCATTGAAAAGAAAGGTCTGGAATCTTCGACCCTCTACAGAGCCCAGAGCGCCAGCAACCCAGCAGAGCTACGGCAGCTTCTTGACTGTGATGCTGGCTCCGTGGACCTGGACATGATCGATGTGCAAGTCTTAGCAGATGCTTTCAAGCGCTATCTCCTGGACTTACCCAATCCTGTCATTCCAGGCGCCGTTTACAATGAACTGGTTTCTTTAGCCCAAGAAGTACAAAGCTCCGAAGAGTACACCCAGCTGTTGAAGAAGCTCATACGGTCACCGAACATACCTCATCAGTATTGGCTTACACTTCAGTATTTGCTAAAACATTTCTTCAAGCTCTCCCAGGCCTATAGCAAAAATCTTCTGACTGCACGAGTACTCGCCGAACTCTTCAGCCCTCTGCTGTTCAGATTCCCAGCAACCAGCCCTGAGAATACTGAATCCCTCATAAAAGTTACAGAGATTTTAATCTCAACTGAATGGAATGAACGACAGCCTGCACCAGCACTGCCTCCCAAACCGCCCAAACCCACTCCT---GTAGCCAACAACGGTATGAATAACAATATGTCCTTACAAGATGCTGAATGGTACTGGGGAGACATCTCGAGGGAAGAAGTGAATGAGAAACTTCGAGACACAGCTGATGGGACCTTTTTGGTACGAGATGCATCTACTAAAATGCATGGTGATTATACTCTCACACTAAGAAAAGGAGGAAATAATAAATTAATCAAAATATTTCACCGAGATGGGAAATATGGCTTCTCTGACCCGTTAACCTTCAACTCTGTGGTTGAGCTAATAAACCACTACCGGAATGAATCTCTAGCGCAGTATAATCCCAAGCTGGATGTGAAATTGCTCTATCCAGTATCCAAGTACCAACAGGATCAAGTTGTCAAAGAGGATAATATTGAAGCTGTAGGGAAGAAATTACATGAATATAACACTCAATTTCAAGAAAAAAGTCGAGAATATGATAGATTATATGAGGATTATACCCGCACTTCCCAGGAAATCCAAATGAAAAGAACAGCTATTGAAGCATTTAATGAAACTATAAAAATATTTGAAGAGCAGTGCCAAACCCAGGAGCGGTACAGCAAAGAATCCATAGAAAAATTTAAACGTGAAGGCAATGAGAAAGAAATACAAAGGATTATGCATAATTATGAAAAGTTGAAGTCTCGAATCAGTGAAATTGTTGACAGTCGAAGAAGGTTGGAGGAAGATCTGAAGAAGCAGGCAGCTGAGTATCGGGAAATTGACAAGCGCATGAACAGCATCAAGCCGGACCTCATTCAGCTGCGAAAGACCAGAGACCAGTACCTGATGTGGTTGACTCAGAAAGGTGTGCGGCAGAAGAAGCTGAACGAGTGGCTGGGCAATGAAAACACTGAAGACCAATATTCGCTGGTGGAGGATGACGAGGACTTGCCCCACCACGACGAGAAGACATGGAATGTCGGAAGCAGCAACCGAAACAAAGCTGAAAACCTTTTGCGAGGGAAGCGGGATGGCACTTTCCTGGTCCGGGAGAGCAGCAAGCAGGGCTGTTATGCCTGCTCTGTGGTGGTGGACGGCGAAGTCAAGCACTGTGTCATCAACAAGACGGCGACGGGCTACGGCTTTGCGGAGCCCTATAACCTGTACGGCTCCCTGAAAGAACTGGTGCTCCACTACCAACACACCTCCCTCGTGCAGCACAACGACTCCCTAAACGTCACACTAGCCTACCCGGTATATGCACAGCAAAGGCGA---
>ochPri3
ATGAGTGCCGAGGGCTATCAGTACCGGGCGCTGTATGACTATCAGAAGGAGAGGGATGAAGACATTGACCTGCACCTGGGGGACATCCTGACCGTGAATAAAGGATCCTTGGTCGCACTGGGATTCAGTGATGGGCAGGAGGCTCGGCCAGAAGAAATCGGCTGGTTAAATGGTTACAATGAGACCACCGGGGAGAGAGGCGACTTCCCCGGCACTTACGTTGAGTATATCGGAAGGAAGAGGATTTCGCCTCCCACTCCGAAGCCTCGGCCGCCTCGACCCCTTCCTGTGGCACCAGGTTCTTCGAAACCGGAGGCTGACACTGAGCATCCA---GCTTCGACACTTCCAGATCTGACTGAGCAGTTCGCCCCTCCTGACGTCGCCCCACCTCTTCTGGGGAAGCTTGTGGAAGCCATCGAGAAGAAAGGTCTGGAATGTGCGACCCTCTACAGAACACAGAGCTCCAGCAGCCCGGCAGAACTACGGCAGCTTCTCGATGGTGACGCAGCGGCCGTGGACTTGGCAGTGATGGATGTGCACGTCTTAGCCGATGCCTTCAAACGCTATCTCCTGGACTTACCCAATCCCGTCATTCCCATAGCCGTGTACAGTGAGATGGTCTCCTTAGCCCAAGAAATACAAAGCCCCGGAGACTACATGCAGGTGTTGAAGAAGCTCATCCGCTCGCCTGGCATCCCTCCTCAGCACTGGCTCACGCTGCAACATTTGCTCAAACATTTCTTCAAGCTCTCGCAGGCCTCCAGCAAGAATCTCCTAAGTGCCAGAGTGCTCGCAGAGATCTTCAGCCCTATGCTTTTCCGATTCCCTGCAGCCAGCCCCGAGAACACGGAACACTTGGTTAAAGCTATAGAGATTCTGATCTCCACTGAGTGGAATGAGCGGCAGCCTGTACCAGCACTGCCTCCCAAGCCACCCAAACCCACTCCT---GTAGTCAACAACGGTATGAATAACAGTATGTCCTTGCAAGATGCTGAATGGTACTGGGGCGACATCTCAAGGGAAGAAGTGAATGAGAAGCTTCGGGATACGGCGGACGGAACCTTCTTGGTACGAGACGCTTCTACAAAAATGCACGGGGATTACACGCTTACACTAAGGAAAGGAGGAAATAACAAATTAATCAAAATATTTCACCGGGATGGGAAGTATGGCTTCTCTGACCCATTAACCTTCAACTCTGTGGTGGAACTAATAAACCATTACCGGAATGAATCCCTGGCGCAGTACAATCCGAAGCTGGATGTGAAGTTGCTTTACCCAGTGTCCAAATACCAGCAGGATCAGGTTGTTAAAGAAGATAATATTGAAGCTGTAGGGAAAAAATTACATGAATATAACACTCAGTTTCAAGAGAAAAGTCGAGAATATGATAGATTATATGAAGAGTATACCCGCACTTCGCAGGAAATCCAGATGAAAAGAACAGCTATTGAAGCATTTAATGAAACCATCAAAATATTTGAAGAACAGTGCCAAACCCAGGAGCGGTACAGCAAGGAATACATAGAGAAGTTTAAACGCGAAGGCAATGAGAAAGAAATACAAAGGATCATGCATAATTATGACAAGTTAAAGTCGCGAATCAGCGAGATCATTGATAGTCGGAGGCGGCTGGAGGAAGACCTGAAGAAGCAGGCAGCCGAATACCGGGAGATTGACAAACGCATGAACAGCATTAAACCAGATCTCATCCAGCTGAGAAAGACCAGAGACCAGTACCTGATGTGGTTGACTCAGAAGGGTGTCCGGCAGAAGAAGCTGAACGAGTGGCTGGGCAACGAGAACACGGAAGACCAATACTCGCTGGTGGAAGATGACGAGGACTTACCTCACCATGATGAGAAGACTTGGAATGTTGGCAGTAGCAACCGGAACAAAGCCGAGAACCTGCTTCGAGGGAAGCGAGACGGTACCTTCCTGGTCCGCGAGAGCAGCAAGCAGGGCTGCTACGCCTGCTCCGTGGTGGTGGACGGCGAGGTCAAGCACTGCGTGATCAACAAGACAGCCACCGGCTATGGCTTCGCCGAGCCCTATAACCTGTACAGCTCCCTGAAGGAATTGGTGCTACATTACCAACACACCTCGCTCGTGCAGCACAATGACTCTCTCAACGTCACACTAGCCTACCCGGTATATGCACAGCAGAGGCGA---
