# Supplementary material for: Six reference-quality genomes reveal evolution of bat adaptations
Source: Nature. 2020 Jul 22;583(7817):578–84. doi: 10.1038/s41586-020-2486-3 (PMC8075899; doi:10.1038/s41586-020-2486-3)
Supplement: Supplementary file 6 — Alignments of 12,931 protein-coding genes across 48 mammals. [file 41586_2020_2486_MOESM6_ESM.gz › suppDataFile/ENST00000391588.aln.fasta]

>echTel2
ATGGCCTTCTGTGGAATCGCTTCCCAGCGCTGCTGCAGCGTCCCCACTGGTCCAGCCACCACCATCTGCTCCTCTGACAAGTGCTGCCGCTGCGGAGTCTGCCTGCCCAGCACCTGCCCCCATGACATCAGCCTCCTCCAGCCCACCTGCTGCGACCCCTGCCCCCCACCCTGCTGTGAGCCTGACACCTATGTGCCAACTTGCTGGCTGCTCCACTCTTGCCACCCAACTCCCGGGCTGTTTGGCATCGACCTGACGACCCACACTCAGCCTTGCTGTGAGAATCCCTGCGTGCCCAGCTGCTGT---
>eriEur2
ATGTCTTGCTGC---TGTGCTCCCCGATTCTGCTGCAGTGTCCCCACTGGCCCTGCCACCACCATCTGCTCCTCTGACAAATGCTGCCGCTGTGGAGTCTGCCTGCCCAGCACCTGCCCACACGAGATCAGCCTCCTTCAGCCCACCTGCTGCGACACCTGCCCCCCACCCTGCTGTCAGCCTGACACCTATGTGCCATCTTGCTGGCTGCTCAACTCTTGCCACCCAACTCCTGGACTGAGCGGGATCAATGTGACCACCTGTGTGCAGCCCTGCTGTGAGAGCCCCTGTGAGCCC---TGCTGT---
>sorAra2
ATGTCTTGCTGT---TGTGTTCCCCGTTGCTGCTGCAGCGTCCCCACCGGCCCTGCCACCACCATCTGCTCCTCTGACAAGTGCTGCCGGTGCGGAGTCTGCCTGCCCAGCACCTGCCCCCATGACATCAGCCTGCTGCAGCCCACCTGCTGTGACAATTGCCCCCCACCCTGCTGTGAGCCTGACACCTACGTGGCATCTTGCTGGCTGCTCAACTCTTCTCACCCAACCCCTGGCATGACTGGGATCGATCTGACCACCTATGTTCAGCCTGGCTGTGCGAGTCCCTGTGAGCCC---TGCTGT---
>conCri1
ATGTCTTGCTGC---TGTGCTCCCCGCTGCTGCTGCAGTGTCCCCACCGGCCCGGCCACCACCATCTGCTCCTCCGACAAGTGTTGCCGCTGCGGCGTCTGCCTGCCCAGCACCTGCCCTCACGAGATCAGCCTCCTCCAGCCCACCTGCTGTGACACCTGCCCCCCACCCTGCTGCGAGCCCGACACCTATGTGGCCAGCTGCTGGCTGCTCAACTCTTCCTACCCCACCCCCGGAATGAACGGGATCAACCTGACCACCTACGTGCAGCCCGGCTGCCAGAGTCCCTGTGAGCCC---TGCTGC---
>hg38
ATGTATTGCTGT---GCTCTC------CGCTCCTGCAGCGTCCCCACCGGCCCTGCCACCACCTTCTGCTCATTTGATAAAAGCTGCCGCTGTGGAGTCTGCCTACCCAGCACCTGCCCACATGAGATCAGCCTCCTTCAGCCCATCTGCTGTGACACCTGCCCCCCACCCTGCTGCAAGCCTGATACCTATGTGCCAACTTGCTGGCTGCTCAACAACTGTCACCCGACTCCCGGACTGAGTGGGATCAACCTGACCACCTATGTTCAGCCTGGCTGTGAGAGTCCCTGTGAGCCC---CGCTGT---
>calJac3
ATGTATTGCTGT---GCTCTT------CGCTCCTGCAGCGTCCCCACCGGCCCTGCCACCACCTTCTGCTCCTTTGATAAAAGCTGCCGCTGCGGAGTCTGCCTGCCCAGCACCTGCCCACATGAGATCAGCCTCCTTCAGCCCATCTGCTGCGACACCTGCCCCCCACCCTGCTGCACGCCTGATACCTATGTGCCAACTTGCTGGCTGCTCAACAGCTGTCACCCGACTCCCGGACTGAGTGGGATCAACCTGACAACCTACGTTCAGCCTGGCTGTGAGAGTCCCTGTGAGCCC---TGCTGT---
>saiBol1
ATGGATTGCTGT---GCTCTT------CGCTCCTGCAGCGTCCCCACCGGCCCTGCCACCACCTTCTGCTCCTTCGACAAAAGCTGCCGCTGCGGAGTCTGCCTGCCCAGCACCTGCCCACATGAGATCAGCCTCCTTCAGCCCATCTGCTGCGACACCTGCCCCCCACCTTGCTGCATGCCTGATACCTATGTGCCAACTTGCTGGCTGCTCAGAAACTGTCACCCGACTCCCGGAATGAGTGGGATCAACCTGACAACCTACGTTCAGCCTGGCTGTGAGAGTCCCTGTGAGCCC---TGCTGT---
>HLpipKuh2
ATGGCCTGCTGT---GCTCCC------TGCTGCTGCAGCGTCCCCACGGGCCCCGCCACCACCATCTGCTCCTCTGACAAGTGCTGCCGCTGCGGAGTCTGCCTGCCCAGCACCTGCCCGCATGACATCAGCCTCCTTCAGCCCACCTGCTGTGACACCTGCCCCCCACCCTGCTGCGAGCCCGACACCTACGTGCCAACTTGCTGGCTGCTCAACTCCTGCCACCCGACTCCCGGCCTGTACGGGATCAACGTGACGACCTGCGTTCAGCCCTGCTGTGAGAGCCCCTGCGAGCCC---TGCTGT---
>HLmyoMyo6
ATGGCTTGCTGT---GTCCCC------TGCTGCTGCAGCGTCCCCACCGGCCCCGCCACCACCATCTGCTCCTCGGACAAATGCTGCCGCTGCGGAGTCTGCCTGCCCAGCACCTGCCCACACGACATCAGCCTCCTTCAGCCCACCTGCTGTGACACCTGTCCCCCGCCCTGCTGTGAGCCTGACACCTACGTGCCAACTTGCTGGCTGCTCAACTCCTGCCACCCGACTCCCGGACTGTACGGGATCAACGTGACGACCTGCGTTCAGCCCTGCTGTCAAAGCCCCTGTGAGCCC---TGC------
>musFur1
ATGGCTTGCTGT---GTTCCC------TGCTGCTGCAGCGTCCCCACCGGCCCCGCCACCACCATCTGCTCCTCTGACAAATGCTGCCGGTGTGGAGTCTGCCTGCCCAGCACCTGCCCTCATGACATCAGCCTCCTCCAGCCTACCTGCTGCGACACCTGCCCCCCACCCTGCTGTGAGCCTGACACCTATGTGCCCACTTGCTGGCTGCTCAATTCTTCCTACCCAACCCCTGGAATGAGTGGGATCAACCTGACCACCTACGTGCAGCCTGGCTGTCAGAGCCCCTGTGAGCCC---TGC------
>HLrouAeg4
ATGGCTTGCTGT---GTTCCC------TGCTGCTGCAGCGTCCCCACCGGCCCCGCCACCACCATCTGCTCTTCTGACAAATGCTGCCGCTGTGGAGTCTGCCTGCCCAGCACCTGCCCACACGACATCAGCCTCCTCCAGCCCACCTGCTGTGACACCTGCCCCCCACCCTGCTGTGAGCCTGACACCTATGTTGCAACTTGCTGGCTGCTCAATTCTTGCCACCCAACTCCTGGACTGAGTGGGATCAACCTGACAACCTATGTTCAGCCTTGCTGTGAAAGTCCCTGTGAGCCC---TGCTGC---
>HLphyDis3
ATGGCTTGCTGT---GCCCCC------TGCTGCTGCAGCGTCCCCACCGGCCCCGCCACCACCATCTGCTCCTCTGACAAATGCTGCCGCTGCGGCGTCTGCCTGCCCAGCACCTGCCCACACGACATCAGCCTCCTGCAGCCCACCTGCTGTGACACCTGCCCCCCGCCCTGCTGCATGCCTGACACCTACGTGCCCACCTGCTGGCTGCTCAACTCCTGCCACCCCACTCCCGGGCTGTGCGGGATCAACCTGACCACCTACGTGCAGCCTGGCTGCGAGAGCCCCTGCGAGCCC---TGC------
>tarSyr2
ATGGCCTGCTGT---GTCACC------CGCTGCTGCAGCGTCCCCACCGGACCCGCCACCACCATCTGCACCTCCGACAAGTGCTGCCGGTGCGGAGTCTGCCTGCCCAGCACCTGCCCACATGAGATCAGCCTCCTCCAGCCCACCTGCTGTGACACCTGCCCTCCACCCTGCTGTGAGCCTGACACCTACGTGCCAACGTGCTGGCTGCTCAATTCTTGCCATCCGACTCCCGGCCTGAGTGGAATCAACGTGATGACCTATGTCCAGCCTGGCTGTGAAAGTCCCTGTGAGCCC---TGCTGT---
>tupChi1
ATGGCTTGCTGT---GTTCCC------TGCTGCTGCAGTGTCCCCACCGGCCCTGCCACCACCATCTGCTCTTCTGACAAATGCTGCCGGTGTGGAGTCTGCCTGCCCAGCACCTGCCCACATGAGATCAGCCTCCTTCAGCCCATCTGCTGTGACAACTGCCCCCCACCCTGCTGTCAGCCTGATACCTATGTGCCTACTTGCTGGCTGCTCAACTCTTGCCACCCAACTCCCGGAATGAGTGGTATCAACCTGACAACCTATGTCCAGTCTGGCTGTGCAAACCCCTGTGAGCCC---TGC------
>micMur3
ATGGCTTGCTGT---GTCCCC------CGCTGCTGCAGCGTCCCCACCGCCCCCGCCACCACCATCTGCTCCTCTGAGAAGTGCTGCAGGTGCGGAGTCTGCCTGCCCAGCACCTGCCCACATGAGATCAGCCTCCTCCAGCCCACCTGCTGTGACACCTGCCCCCCACCCTGCTGCGAGCCTGACGCCTACGTGCCATCATGCTGGCTGCTCAACTCTTGCCACCCAACGCCCGGACTGTGTGGCATCAACCTGACGACCTACGTGCAGCCTGGCTGTGAAGGTCCCTGTGAGCCC---TGCTGT---
>micOch1
ATGGCCTGCTGT---GTTGCC------CGCTGCTGCAGTGTCCCCACCAGCCCTGCCACCACCATCTGCTCCTCTGACAAGTCCTGCCGCTGTGGAGTCTGCCTGCCCAGCACCTGCCCACATGAGATCAGCCTCCTGCAGCCTACCTGCTGTGACCCCTGCCCCCCACCCTGCTGCCAACCTGAAGTGTACGTGCCAACCTGCTGGCTGCTCAACTCTTGCCACCCAACTCCCGGCCTGAGCGGCATCAACCTGACCACCTACGTCCAGCCTGGCTGTGAGAGTCCCTGTGAGCCC---TGCTGT---
>criGri1
ATGGCTTGCTGT---GTTGCC------CGCTGCTGCAGCGTCCCCACTGGCCCAGCCACCACCATCTGCTCCTCTGACAAGTCCTGCCGCTGCGGCGTCTGCCTGCCCAGCACCTGCCCACATGAGATCAGCCTCCTGCAGCCCACCTGCTGTGACCCCTGCCCCCCACCCTGCTGCCAACCTGAAGTGTACGTGCCAACCTGCTGGCTGCTCAACTCTTGCCACCCAACTCCCGGCCTGAGTGGCATCAACCTGACCACCTACGTCCAACCTGGCTGTGAGAGTCCCTGTGAGCCC---TGCTGT---
>mm10
ATGGCTTGCTGT---GTCGCC------CGCTGCTGCAGTGTCCCCACCGGCCCTGCCACCACCATCTGCTCCTCAGACAAGTCCTGCCGCTGTGGAGTCTGCCTGCCCAGCACCTGCCCACATGAGATCAGCCTCCTGCAGCCCACTTGCTGTGACCCCTGCCCCCCACCCTGCTGCCAGCCTGAAGTGTACGTGCCAACCTGCTGGCTGCTCAACTCTTGCCACCCAACTCCCGGCCTGAGTGGCATCAACCTGACCACCTACGTGCAGCCCGGCTGTGAGAGTCCCTGTGAGCCC---TGCTGT---
>rn6
ATGGCTTGCTGT---GTTGCC------CGATGCTGCAGTGTCCCCACTGGCCCTGCCACCACCATCTGTTCCTCTGACAAGTCCTGCCGCTGTGGAGTCTGCCTGCCCAGCACTTGCCCACATGAGATCAGCCTCCTGCAGCCCACTTGCTGTGACCCCTGCCCCCCACCCTGCTGCCAACCTGAAGTGTACGTGCCAACCTGCTGGCTGCTCAACTCTTGCCACCCAACTCCCGGCCTGAGTGGCATCAACCTTACCACCTATGTGCAGCCTGGCTGTGAGAATCCCTGTGAGCCC---TGCTGT---
>cavPor3
ATGGCTTGCTGC---ATCACC------CGCGGCTGCAGTGTCCCCTCCGGCCCCGCCACCACCATCTGCTCCTCAGACAAGTCCTGCCGCTGTGGGGTCTGCCTGCCCAGCACCTGCCCACATGAGATCAGCCTCCTGCAGCCCACCTGCTGCGACCCCTGCCCCCCTCCCTGCTGCCAGCCTGAGGTCTATGTGCCCAGCTGCTGGCTGCTCAGCTCCTGCCACCCAACTCCCGGCATCAGCGGGATTGATGTGACGACCTTTGTCCAGCCTGGCTGTCAGAATCCCTGTGAGCCC---TGCTGC---
>oryCun2
ATGGCTTGCTGT---ATTGCC------CGCTGCTGCAGTGTCCCCACCGGCCCTGCCACCACCATCTGCACCTCTGACAAATGCTGCCGCTGCGGAGTCTGCCTGCCCAGCACCTGCCCCCATGAGATCAGCCTCCTTCAGCCCACCTGCTGCGACCCCTGCCCTCCACCCTGCTGTGAGCCTGAAATCTATGTGCCATCCTGCTGGCTGCTGGACTCTCGCCACCCAACTCCCGGACTGAGTGGCATCAACCTGACCACCTACGTCCAGCCCGGCTGTGAGAACCCCTGTGAGCCC---CGCTGT---
>ochPri3
ATGGCTTGCTGT---GTTGCC------CGCTGCTGCAGTGTCCCCACCGGCCCTGCCACCACCATCTGCTCCCATGACAAGTGCTGCCGCTGTGGAGTCTGCCTGCCCAGCACCTGCCCACATGAGATCAGCCTCCTCCAACCCATCTGCTGTGACCCCTGCCCTCCACCCTGCTGTGAGCCTGAAATCTACGTGCCAACTTGCTTTCTGCTGGACTCTCGCCACCCGACACCCGGACTGAGTGGGATCAACCTGACCACCTATGTTCAGCCCGGCTGCGCGAGTCCCTGCGAGCCC---TGCTGT---
>bosTau8
ATGGCTTGCTGT---GCTCCC------TACTGCTGCAGCGTCCCCACTGGTCCTGCCACCACCATCTGCTCCTCTGACAAATTCTGTCGGTGTGGAGTCTGCCTGCCCAGCACCTGCCCACACGAGATCAGCCTCCTCCAGCCCACTTGCTGTGACAACTGCCCCCCACCCTGCTGTGTGCCTGACACCTATGTGCCAACTTGCTGGCTGCTCAACTCTTCCCACCCCACTCCTGGACTGAGTGGGATCAACCTGACAACCTTCGTTCAGCCTGGCTGTGACAATGTCTGCGAGCCC---CGCTGT---
>speTri2
ATGTCCTGCTGT---ATTGCC------CGCTGCTGCAGCGTTCCCACCGGCCCTGCCACCACCATCTGCTCCTCAGACAAGTCCTGCCGCTGTGGAGTCTGCCTGCCCAGCACCTGCCCCCACCAGCTCCACCTCCTTGGGCCCGTCTGCTGCGACAACTGTCCTCCACCCTGCTGTCAGCCTGATACCTATGTGCCAACCTGCTGGCTGCTCAACTCTTCCCACCAAACTCCTGGCCTGAGCGGGATCAACCTGATGACCCACGTTCAGTGTGGCTGTGAAAACCCCTGTGAGCCC---TGC------
>HLturTru3
-----------------------------ATGCTGCAGCGTCCACAGTGGCCCGGCCACAACCATCTATGCCTCCAACAAGGGCTGCCGGTGCTCGGTCTGCCGGCCCAGCACCTGCCCACACCTGATCTGCCTCCTCCAGCCCACCTGCTGCGCCCCATGCCCCCCACCCTGCTGTCAGCCCGACACCTTCATGCCCTCCTGCTGGCTGCTCAGCTCCTGCCACCAGACCCCTGGCCTCAGTGGGATCTCCCTGATGACCCACACTCAGCCT---AGCGAAGGGCCCTGCGGGCCC---TGCTGCT-G
