# Supplementary material for: Six reference-quality genomes reveal evolution of bat adaptations
Source: Nature. 2020 Jul 22;583(7817):578–84. doi: 10.1038/s41586-020-2486-3 (PMC8075899; doi:10.1038/s41586-020-2486-3)
Supplement: Supplementary file 6 — Alignments of 12,931 protein-coding genes across 48 mammals. [file 41586_2020_2486_MOESM6_ESM.gz › suppDataFile/ENST00000258098.aln.fasta]

>echTel2
ATGGCCTTGGTGCGGGGCGCCGATCCGGTGGCGGGGCCCTCCCGCTGGCTGCCCACGCACGTCCAAGTGACGGTGCTGCGGGCCCGCGGGCTGCGGGGCAAGAGCTCGGGCGCGGGCAGCACCAGCGACGCGTACACGGTGATCCAGTTGGGCCGCGAGAAGTACAGCACGTCGGTGGTGGAGAAGACGCACGGCTGCCCGGAATGGCGCGAGGAGTGCTCCTTCGAGCTGCTGCCCGGCGCCCTGGACGGCCTGCTGCGGGTGCAGGAGGCCGACGCGGGCCCAGCG---CCCTGGGCCGCGGGCCCCGCCACCGCCTGCGAGCTGGTGCTCACCACCATGCACCGCTCGCTCATCGGCGTCGACAAGTTCCTGGGCCAGGCCACGGTGGCGCTGGACCAGGTCTTCGGCGCAGGCCGCGCCCAGCACACTGAGTGGTACAAGCTGCACTCCAAGACGGGCAAGAAGGAGAAAGAGCGTGGGGAGATCCAAGTCACCATCCAGTTCATGCGCAACAACCTGAGCGCCAGCATGTTCGACCTGTCCATGAAGGACAAGCCGCGGTCCCCCTTCAGCAAGCTCAAGGACAAGATGAAGGGCAAGAAGAAGTTTGACCTGGAGTCGGCCTCCGCCATCCTCCCCAGCAGTGCCCTGGAGGACCCCGAGCTGGGCAGCCTGGGCAAGATGGGCAAAGCCAAGGGCTTCTTCCTCCGGAACAAGCTGCGCAAGTCGTCCCTGACCCAGTCTAACACGTCACTGGGGTCCGACAGCACCCTGTCCTCAGCCAGTGGGAGCCTGGCCTACCAGGGGCCTGGCGCCGAGCTCCTCACCCGCTCGCCCAGCCGCACCAGCTGGCTGTCCACTGAAGGGGGCAGGGACTCTGCACCGTCCCCCAAG---TTCACACACAAAAGGACCTGCAGCGATGAGGCCAGCCAGCTGCGGGCAGCTCCGCCCCGGGCCCTT---GACCTTCAGGGCCAC---GAAGCGACCTCCCGATCCTCC---CTCTGTGTGAACGGGAGTCACATTTACAACGAGGAACCCCCAGAGCCCCTG---CGGCAC---CGAAGCTCCATCTCGGGCCCCTTCCCCACCTCCAGCTCCCTGCACGTG------------------GTCTCCTCCCGGCCCTCTGAGGAGGGGCCCCGGGCTGCCAACGAGGTGGGGGTCAGGGGCAGCCGCAGCACC---AGCAGCTCGGAGGCAGTGCCAGGACCGGGACCAGAGGAGCTGAGCTTGCAGCCCAGAGTGCTGGCTGTGGGGGCTGGCCAAGCGGGCGAGGAGGAGGAGGAGGGGGCCCGGCTTCCAGAGGGAAAGCCAGTCCAGGTGGCCACCCCCATGGTAGCCTCCTCAGAGGCTGTGGCC---GAGAGAGAGGGATCCCGGAAGGAGGAGCGGAAGCCCCGGATGGGCCTCTTCCACCATCACCAC------CCCAGCCTGAGCCGGAGCGAGTTGGGGCGACGTAGTTCACTGGGTGAGAAGAGCGGTCCCACCCCAGGGGCCTCCCCACACCACTCATCCAGCGGGGAGGAGAAGGCCAAGAGTAGCTGGTTTGGCTTGAGAGAGGCCAAGGAGCCAACTCAGAAACCCAGTCCCCACCCTGTGAAGCCCCTCAGTGCTGCCTCCGTGGAGGGCAGCCCCGACAGGAAGCCGCCCCGCTCCAGTCTGAGCACAGCCCTGAGTAGTGGCCTGGAGAAGCTAAAAACAGTCACT---GGCAGTGTTCCGCCCGTGGCTCCTGCC---------TTCCAGGCTGCGGAGGCCAAGAGGCTGAAGGACTCAGGTGCCCTGGACCAGTCTGCCAAGTACTACCACCTGACGCACGACGAGCTGATCAGCCTGCTCCTGCAGCGGGAGCGGGAGCTGAGGCAGCAGGACGAACACGTGCAGGAGCTGGAGAGCTACATTGACCGGCTGCTGGTGCGCATCATGGAGTCCTCGCCCACCCTGCTGCAGATCCCCCCTGCAGCCCCCGAG---
>eriEur2
ATGGCCCTAGTGCGGGCCGCCGAGCCGGCGGCGGGGCCCTCCCGCTGGCTCCCCACGCACGTCCAGGTGACCGTGTTGCGGGCCCGCGGGCTGCGGGGCAAGAGCTCGGGCGCCGGCAGCACCAGCGACGCGTACACGGTGATCCAGGTGGGCCGCGAGAAGTACAGCACGTCGGTGGTGGAGAAGACGCACGGCAGCCCCGAGTGGCGCGAGGAGTGCTCCTTCGAGCTGCCGCCCGGCGCTCTGGACGGCCTGCTGCGGGCCCAGGAGGCCGATGCGGGCCAGGCG---CCCTGGGCCGCGGGCTCGGCCGCCGCCTGCGAGCTGGTGCTCACCACCATGCACCGCTCGCTCATCGGCGTCGACAAGTTCCTGGGCCGGGCCACCGTGGCGCTGGACGAGGTGTTCGGCGCAGGCCGCGCACAGCACACACAGTGGTACAAGCTGCACTCCAAGGCTGGCAAGAAGGAGAAGGAACGTGGCGAGATCCAAGTCACCATCCAGTTCACACGCAACAACCTCAGCGCCAGCATGTTCGACCTGTCTATGAAAGACAAACCACGGTCCCCCTTCAGCAAGATCAAGGACAAGATGAAGGGCAAGAAAAAGTATGATCTGGAGTCCGCCTCTGCCATCCTCCCAAGTAGTGCCCTGGAGGACCCTGAGCTGGGCAGCCTGGGCAAGATGGGCAAAGCCAAAGGCTTCTTCCTCCGCAACAAGCTGCGCAAGTCGTCTCTGACCCAGTCCAACACCTCACTGGGCTCAGACAGCACCCTGTCCTCAGCCAGCGGCAGCCTGGCCTACCAGGGGCCTGGCGCCGAGCTCCTCACCCGCTCACCCAGCCGCAGCAGCTGGCTGTCCTCAGAAGGGGGCAGGGACTCTACACAGTCCCCCAAGTTGCTCACCCACAAAAGGACCTACAGTGATGAGGCCAGTCAACTGCGAGCAGCTCCTCCCCGGGCCCTTCTCGACCTGCAGGGCCACCTGGACACGGCCTCCCGCTCTTCT---CTGTGTGTCAACGGCAGCCACATTTACAACGAGGAGCCCCAGGGCCCCTTG---CGGCAC---CGCAGCTCCATCTCAGGCCCT---CCACCCTCCAGCTCCCAGCACAGT------------------GTCTCTTCCCGGCCCTCCGAGGGAGGCCCCCGGTCTGCAGATGACACCTGGGCCAGAGGCAGCTGCAGTACC---AACAGCTCAGAGGTGGCATCT------GGACAGGAGGAGCTGAGCCATCAGGCCAAAGCGCTGGCCATAGGGTCTGGTGGCTCTGGAGAGGAGGAG------GGGGTCCAGCTCCCAGAGGGGAAACCAGTGCAGGTGGCCACACCTATAGTAGCCTCCACTGAGGCCATGGCA---GAGAAGGAGGGAGCCCGGAAGGAGGAGCGGAAGCCCCGGATGGGCCTTTTCCACCATCACCAC------CAGGGGGTG---------------GGGCGTCGCAGCTCTCTGGGGGAGAAGGGAGGTCCCACTCCAGGGGCCTCCCCCCACCACTCATCCAGCGGGGAGGAAAAGGCCAAGAGTAGCTGGTTTGGCTTGAGAGAAACTAAGGAACCAACTCAGAAACCCAGTCCACACCCTGTGAAGCCTCTCAGCACAGCCCCTGTGGAGAGCAGCCCTGACAGGAAGCAGTCCCGCTCTAGTCTGAGCACAGCTCTGAGCAGCGGGCTGGAGAAGCTCAAGACAGTCACTTCTGGCAGCATCCAGCCAGTGGCTCCGGCCCCTCAGGCTGGCCAGACAGTGGACACCAAGAGGCTGAAGGACTCAGGTGTGCTGGACCAGTCAGCCAAGTACTACCACCTGACCCACGACGAGCTCATCTGCCTGCTCCTGCAGCGGGAGCGGGAGCTGAGCCAGCGGGACGAGCATGTGCAGGAGCTAGAGAGCTACATCGACCGGCTGCTGGTGCGGATCATGGAGACCTCACCCACACTGCTACAGATCTCCCCAGGACCCCCCAAG---
>otoGar3
ATGGCCCTGGTGCGGGACGCCGAGCCGGCTGCGGAGCCCTCCCGCTGGCTGCCCACGCATGTCCAGGTGACGGTGCTGCGGGCCCGCGGGTTGCGGGGCAGGAGCTCCGGCGCAGGCAGTACCAGCGACGCGTACACAGTGATCCAGGTGGGCCGCGAGAAGTACAGCACGTCGGTGGTGGAGAAGACATCGGGTTGCCCAGAGTGGCGCGAGGAGTGCTCCTTCGAGCTGCCACCTGGCGCCCTGGACGGCCTGCTGCGGGCTCAGGAGGCCGATGCGGGCCCGGCG---CCCTGGGCCGCGGGCTCAGCTGCAGCCTGCGAGCTGGTGCTCACCACCATGCACCGCTCGCTCATCGGCGTCGACAAATTCCTGGGTCAGGCCACCGTGGCGCTGGACGAGGTCTTCCGCGCAGGCCGCGCCCAGCACACCCAGTGGTATAAGCTGCACTCCAAGGCAGGCAAGAAGGAGAAGGAACGCGGAGAGATCCAAATCGCCATCCAGTTCACCCGCAACAACTTGAGCGCCAGCATGTTTGACCTGTCCATGAAGGACAAGCCACGGTCCCCCTTCAGCAAGATTAAGGACAAGATGAAAGGCAAGAAGAAGTTTGATTTGGAATCCGCCTCTGCCATCCTCCCAAGCAGTGCCCTAGAGGATCCTGAGCTGGGCAGCCTGAGCAAGATGGGCAAAGCCAAAGGCTTCTTCCTCCGAAACAAGCTACGCAAGTCATCCCTGACACAGTCCAACACCTCACTGGGCTCGGACAGCACCCTGTCCTCGACCAGTGGGAGCCTGGCCTACCAGGGGCCTGGCGCGGAGCTCCTCACCCGCTCGCCAAGCCGCAGCAGCTGGCTGTCCACCGAAGGGGGCAGGGACTCTGTGCAGTCCCCCAAGTTGCTTACCCACAAGAGGACCTATAGTGACGAGGCCAGCCAGGTGCGAGCGGCTCCTCCCCGGGCCCTCCTCGACCTTCAGGGCCACCTCGATACTGCCTCCCGCTCTTCC---CTCTGTGTCAATGGGAGCCACATTTACAATGAGGAGCCCCAGTGCCCCGTG---CGGCAC---CGCAGCTCCATCTCGGGTCCATTCCCACCCTCTAGCTCTCTACACAGC------------------GTCTCTTCCCGGCCCTCTGAGGAGGTTCCTCACTCCACAGATGACTCCTGGGGCAGAGGCAGCCACAGCAAC---AGCAGCTTGGAAGTGGGGCTT------GGACAGGAGGATCTGGGCGCTCAGGCCAAAGTGTTGGCCATTGGCGCCAGCCGTCCTGGAGAGGTGGAG------GGGTCCCAGCTTCTGGAGGGCAAGCCAGTCCAGGTCACCACACCCATGGTGGCCTCCTCTGAGGCTGCGGCA---GAGAAGGAGGGAGCC------------CGGAAGCCCCGGATGGGCCTCTTCCAC---------------CAGGGGCTGAGTCGGAGTGAGTTGGGGCGCCGAAGCTCTCTTGGGGAAAAGGGGGGGCCCACCCTGGGGGCCTCCCCCCATCACTCATCCAGCGGGGAGGAAAAGGCCAAGAGTAGCTGGTTTGGCTTGAGAGAAGCCAAGGAGCCAACCCATAAACCCAGCCCCCACCCCGTGAAACCACTCAGTGCTGCCCCTGTGGAGGGCAGCCCCGACAGGAAGCAGTCCCGCTCCAGTCTGAGCACAGCCCTGAGCAGTGGGCTGGAGAAGCTCAAAACTGTCACATCTGGCAGCATTCAGCCTGTGGCCCTGGCCCCCCAGGTTGGCCAGACG---GACACCAAGAGGCTAAAGGATGCAGCTGTGCTGGACCAGTCGGCTAAGTACTACCACCTGACACATGACGAGCTCATTAACCTGCTCCTGCAGCGGGAGCGGGAGCTGAGCCAGCGGGATGAGCACGTGCAGGAGCTGGAGAGCTACATCGACCGGCTGCTGGTGCGGATCATGGAGACCTCACCCACACTGCTGCAGATCATCCCCGGCTCCCCCAAA---
>speTri2
ATGGCCCTGGTGCGGGACGCCGAGCCGGTGGTGGGGCCCTCCCGCTGGCTGCCCACGCACGTCCAGGTGACGGTGCTGCGGGCCCGCGGGCTGCGTGGCAAGAGCTCC---GCCGGCAGCACCAGCGACGCGTACACGGTGATTCAGGTGGGCCGCGAGAAGTACAGCACGTCGGTGGTGGAGAAGACGCAGGGCTGCCCGGAATGGCGCGAGGAGTGCTCCTTCGAGCTGCCGCCCGGCGCCCTGGACGGCCTGCTCCGGGCGCAGGAGGCCGACGCGGGCCCGTCG---CCCTGGGTCACGGGCTCAGCCGCCGCCTGCGAGCTGGTGCTCACCACCATGCATCGCTCGCTCATCGGCGTCGACAAATTTCTGGGCCAGGCCACGGTGGCGCTGGACGAAGTCTTTGGTGCAGGCCGCGCCCAACACACGCAATGGTATAAGCTGCATTCCAAGACGGGCAAGAAGGAGAAGGAACGCGGAGAGATCCAAGTCACCATCCAGTTCACTCGCAACAACTTGAGCGCCAGCATGTTTGACCTGTCCATGAAGGACAAGCCACGGTCCCCCTTCAGCAAGCTCAAGGACAAGATGAAGGGCAAGAAGAAGTTTGATCTGGAATCTTCCTCTGCCATCCTCCCAAGTAGTGCCCTCGAGGATCCAGAGCTGGGCAGCCTGGGCAAGATGGGCAAAGCTAAAGGCTTTTTCCTCCGAAACAAGCTGCGCAAGTCATCCCTGACCCAGTCCAATACCTCGCTGGGCTCAGACAGCACCTTGTCCTCGGCCAGCGGGAGCCTGGCCTACCAGGGCCCTGGTGCTGAGCTTCTCACCCGCTCTCCCAGCCGCAGCAGCTGGCTGTCCACTGAG---GGCAGGGATTCCACACAGTCTCCCAAGCTGCTCTCTCACAAGAGGACCTACAGCGATGAGGCTAGCCAGATGCGTGTGGCTCCTCCCCGGGCCCTTCTCGACCTCCAGGGCCACCTTGATGCTGCCTCCCGCTCTTCC---CTCTGTGTCAATGGGAGCCACATCTACAACGAGGAGCCCCAGGCCCCCTTG---CGGCAC---CGCAGTTCCATCTCAGGCCCATTCCCACCCTCCAGCTCCCTGCCTGGT------------------GTCTCTTCCCGGCCCTCTGAGGAGGTGCCTCCGTCCTCGGAGGACTCCTGGGGCAGAGGCAGCCGTGGCACC---AGCAGCTCGGAGGTGGCGCCT------GGACAAGAGGACTTGGGCACTCAAGCCAAAGTATTGGCCACTGGGGCTAGCCATTCTGGAGACATGGAA------GGGGTCCGGCATCCAGAAGGAAAGCCGGTCCAGGTTGCCACACCGATGGTGGCCTCCTCTGAGGCTGTGGTA---GAGAAGGAGGGAGCTCGAAAGGAAGAGCGGAAGCCCCGGATGGGCCTCTTCCACCACCAC---------CAGGGGCTGAGTCGGAGCGAGCTGGGACGCCGCAGCTCTGTGGGGGAAAAGGGAGGTCCTGCCCTGGGGGCCTCCCCCCACCACTCATCCAGTGGGGAGGAAAAGACCAAGAGTAGCTGGTTTGGCCTGAGAGAAGCCAAGGAACCAACCCATAAACCCAGTCCCCATCCCGTGAAGCCCCTCAGTGCTGTCCCTGCAGAGGGCATTTCTGATAGGAAGCAGTCCCGCTCCAGTCTGAGCACAGCTCTGAGCAGTGGGCTGGAGAAGCTCAAAACAGTCACATCTGGTGGTATTCAGCCTGTGGCTCCGGCACCCCAGCTTGGCCAGATGGTGGACACCAAGAGATTGAAGGACTCTGCTGTGCTGGACCAGTCGGCCAAGTACTACCATCTGACCCACGACGAACTCATTGGCCTGCTCCTGCAGCGGGAGCGGGAGCTGAGCCAGCGGGATGAGCATGTGCAGGAGCTGGAGAGCTACATCGACCGGCTGCTGGTGCGGATCATGGAGACCTCACCCACACTGCTGCAGATCCCCCATGGGCCCCCTAAG---
>HLmyoMyo6
ATGGCCCTGGTGCGGGGCGCCGAGCCGGCGGCGGGGCCCTCCCGCTGGCTCCCCACGCACGTCCAGGTGACCGTGCTGCGGGCCCGCGGGCTGCGGGGCAAGAGCTCGGGCGTGGGCAGCACCAGCGACGCGTACACGGTGATCCAGGTGGGCCGCGAGAAGTACAGCACGTCGGTGGTGGAGAAGACCCCGGGCTGCCCCGAGTGGCGCGAGGAGTGCTCCTTCGAGCTGCCGCCCGGCGCCCTGGACGGCCTGCTGCGGGCGCAGGAGGCCGAGGCCGGCCCGGCG---CCCTGGGCCGCGGGCTCG---GCCGCCTGCGAGCTGGTGCTCACCACCATGCACCGCTCGCTCATCGGCGTCGACAAGTTCCTGGGCCAGGCCACGGTGGCGCTGGACGAGGTCTTCGGCGCAGGCCGCGCCCAGCACACACAGTGGTACAAGCTGCACTCCAAGCCAGGCAAGAAGGACAAGGAACGTGGGGAGATCCAAGTGACCATCCAGTTCACGCGTAACAACTTGAGCGCCAGCATGTTCGACCTGTCCATGAAGGACAAGCCGCGGTCCCCCTTTAGCAAGCTCAAGGACAAGATGAAGGGCAAGAAGAAGTATGACCTGGAGTCCGCGTCTGCCATCCTCCCCAGCAGTGCCCTGGAGGACCCCGAGCTGGGCAGCCTGAGCAGGATGGGCAAGGCCAAGGGCTTCTTCCTCCGCAACAAGCTGCGCAAGTCGTCCCTGACCCAGTCCAACACCTCGCTGGGCTCGGACAGCACCCTGTCCTCAGCCAGCGGGAGCCTGGTCTTTCAGGGCCCTGGGGCCGAGCTCCTCACCCGGTCCCCGAGCCGCAGCAGCTGGCTGTCCACTGACGGGGGCAGGGACACTGCACAGTCCCCCAAGTTGTTCACCCACAAAAGGACCCACAGCGACGAGGCCAGCCAGATGCGAGCAGCTCCTCCCCGGGCCCTTCTCGACCTTCAGGGCCACCTGGACCCTGCCACCCGCTCCTCT---CTCTGTGTCAATGGAAGCCACATTTACAACGAGGAGCCCCAGGGCCTCTTG---CGGCAC---CGCAGCTCCATCTCGGGCCCATTTCCACCCTTCAGCTCCCTACACAGC------------------GGTTCTTCTCGGCCCTCTGAGGAAGGATCCCGGGCTGCAGATGACTCCTGGGGCAGAGGCAGCCGCCGCACC---AGCAGCTCAGAGGCAGTGCCT------GGACAGGAG---CTGAGCACTCAGGCTAAAGCGCTGGCCACTGAGGCCAGCCACTCTGGAGAGGAGGAG------GGGGCCCAGCTCTCAGAGGGGAAGCCAGTGCAGGTTGCCACACCCATGGTGGCCTCCTCCGAGGCTGTGGCG---GAGAAGGAGGGAGCCCGGAAGGAGGAGCGGAAGCCCCGGATGGGCCTCTTCCACCATCACCAT------CAGGGGCTGAGTCGGAGCGAGTTGGGGCGCCGCGGCTCTCTCGGGGAGAAAGGGGGTTCCACCCCCGGCGCCTCACCCCATCATTCATCCACCGGGGAGGAGAAGGTCAAGAGTAGCTGGTTTGGCTTAAGGGAAGCCAAGGAACCAACTCAGAAACCCAGTCCCCACCCCGTGAAGCCGCTCAGTGCTGCCCCTGTGGAGGGCAGCCCCGACAGGAAGCAGCCCCGCTCCAGCCTGAGCACCGCCCTGAGCAGTGGGCTGGAGAAGCTCAAGACAGTCACGTCCGGCAGCGTGCAGCCTGTGGCGCCGGCCTCCCAGGTTGGCCAGACTGTGGACACCAAAAGGCTGAAGGATGCCGGTGTGCTAGACCAGTCCGCCAAGTACTACCACCTGACCCACGACGAGCTCATCGGCCTGCTCCTGCAGCGCGAGCGGGAGCTGAGCCAGCGGGACGAGCACGTGCAGGAGCTGGAGAGCTACATTGACCGGCTGCTGGTGCGGATCATGGAGACCTCGCCCACACTGCTGCAGATCCCCCCTGACCCCCCAAAG---
>cavPor3
ATGGCCCTGGTGAGGGACGCCGAGCCAGCCTCGGGGCCCTCCCGCTGGCTGCCCACGCACGTCCAGGTGACTGTGCTGCGAGCCCGCGGGCTGCGGGGCAAGAGCTCGGGCGTCGGCAGCACCAGCGACGCGTACACGGTGATCCAGGTGGGCCGCGAGAAGTACAGCACGTCGGTGGTGGAGAAGACGCAGGGCTGCCCCGAGTGGCGCGAGGAGTGCTCCTTCGAGCTGCCGCCCGGCGCCCTGGATGGCCTGCTGCGGGCTCAGGAGGCGGACGCGGGCCCGGCG---CCCTGGGCTGCGGGCTCGGCCGCCGCCTGCCAACTGGTGCTCACCACCATGCACCGCTCGCTCATCGGCATCGACAAGTTTCTGGGCCAGGCCACCGTGGCGCTAGACGAAGTCTTCAGCGCAGGCCGAGCCCAGCACACGCAATGGTACAAGCTGCACTCCAGGGCAGGCAAAAGGGAGAAGGAACGTGGAGAGATCCAAGTCACCATCCAGTTCACTCGCAACAACTTGAGCGCCAGCATGTTTGACCTGTCCATTAAGGACAAGCCTCGGTCCCCCTTCAGCAAGCTGAAGGATAAAATGAAGGGCAAGAAAAAGTTTGACCTGGAGTCGGCCTCTGCCATCCTCCCGAGCAGTGCCCTAGACGATCCCGAGCTGGGCAGCCTGGGCAAGATGGGCAAAGCCAAAGGCTTCTTCCTCCGTAACAAGCTGCGCAAGTCATCTCTGACTCAGTCCAACACCTCACTGGGCTCGGACAGCACTTTGTCCTCGGCCAGTGGGACCCTGGCCTACCAGGGCCCTGGTGCGGAGCTCCTCACGCGCTCGCCGAGCCGCAGCAGCTGGCTCTCCAGTGAAGGGGGCAGGGAATCTACACAGTCCCCCAAGTTGCTCACACATAAGAGGACCTATAGTGACGAGGCCAGCCAGCTGCGTGCAGCCCCTCCCCGGGCACTTCTTGAC---------CACCTTGATGCTGCCCCCCGCTCTTCA---CTCTGTGTTAATGGGAGCCACATTTACAATGAAGAGCCCCAACCCCCTGTG---CGGCAC---CGCAGCTCCATTTCAGGCCCCTTCCCCGCCTCCAGCTCCCTTCACAGC------------------GTCTCTTCCCGGCCCTCTGAGGAGGGGTCTCGGTCCTCGGATGACTCATGGGCCAGAGGCAGCCGAGATGCTGGCAGCTCGTCCGAAGTGGTGCCC------ACACAGGAGGAGCTGAGCACTGAGGCCAAAGCGCTG------------------TCTGGAGAGGAGCGG---------GCCCACCCCCCAGAGGGGAAGCCTGTCCAGGTTGCCATGCCCATACTGGCCTCCTCTGAGGCTGTGATC---GAGAAGGAAGGCGCTCGGAAGGAGGAACGTAAGCCCCGGATGGGCCTTTTCCACCACCATCATCAC---CAGGGCCTGAATCGCAGCGAGTTGGGGCGTCGTGGTTCTGTGGGGGAGAAGGGAGGTCTCCCACTAGGGGCTTCTCCCCAACATTTGTCCAGTGGGGAGGAAAAGCCCAAGAGTAGCTGGTTTGGCCTGAGAGAATCCAAGGAATCAACTCAGAAACCCAGTCCCCACCCTGTGAAGCCCCTCAGTGCAACCCCTGTGGAGGGCAGCCCCGACAGGAAGCAGCCCCGCTCCAGCCTGAGCACAGCCCTGTGCAGTGGACTGGAGAAGCTCAGAACAGTCACCTCTGGTAGCAGTCAGCTTGTGGCTCCGGCACCCCAACTTGGCCAAACTGTGGACACCAAGAGGCTGAAGGACTCTGCTGTGCCAGACCAGTCAGCCAAGTACTACCACCTGACACACGACGAGCTCATCGGCCTGCTCCTGCAGCGAGAGCGTGAGCTGAGCCAGCGGGATGAGCACGTGCAGGAGCTAGAGAGCTACATTGACCGGCTGCTGGTGCGGATCATGGAGACCTCACCCACACTGCTGCAGATCCCTCCTGGTCCCCCCAAG---
>oryCun2
ATGGCCCTGGAGCGGGACGCCGAGCCGGCTGCGGGGCCCTCCCGCTGGCTCCCTACGCACGTCCAGGTGACGGTGCTGCGGGCCCGCGGGCTGCGGGGCAAGAGCTCGGGCGCCGGCAGCACCAGCGATGCGTACACCGTGATCCAGGTGGGCCGCGAGAAGTACAGCACGTCGGTGGTGGAGAAGACGCACGGCTGCCCCGAGTGGCGCGAGGAGTGCTCCTTCGAGCTGCCGCCCGGCGCCCTGGATGGCCTGCTGCGGGCGCAGGAGACGGACGCGGGGCCGGCG---CCCTGGGCCGCCGGCTCCGCCGCCGCCTGCGAGCTGGTGCTCACCACCATGCACCGCTCGCTCATCGGCGTCGACAAGTTCCTGGGCCAGGCCACCGTGGCGCTGGACGAGGTCTTCGCTGCAGGCCGCGCCCAGCACACGCAGTGGTACAAGCTGCACTCCAAGGCAGGCAAGAAGGAGAAAGAACGCGGGGAGATTCAAGTCACCATCCAGTTCACCCGCAACAACTTGAGCGCCAGCATGTTTGACCTGTCCATGAAGGACAAGCCGCGCTCCCCCTTCAGCAAGATCAAGGACAAGATGAAGGGCAAGAAGAAGTTTGACCTGGAGTCTGCCTCCGCCATCCTCCCCAGCAGTGCCCTGGAGGACCCCGAGCTGGGCAGCCTGAGCAAGATGGGCAAGGCTAAGGGCTTCTTCCTCCGCAACAAGCTGCGCAAGTCCTCGCTGACCCAGTCCAACACCTCGCTGGGCTCCGACAGCACCCTGTCCTCGGCCAGCGGGAGCCTGGCCTACCAGGGCCCGGCGGCCGAGCTCCTCACCCGCTCGCCCAGCCGCAGCAGCTGGCTGTCCTCAGAAGGCGGCAGGGACCCTGCACCCTCCCCCAAGTTGCTTGCCCATAAGAGGACCTACAGTGACGAGGCCAGCCAGGTGCGCGCCGCCCCTCCTCGGGCTCTCCTGGACCTCCAGGGCCACCTGGATGCCGCCTCCCGCTCCTCG---CTCTGTGTCAACGGGAGCCACATCTACAACGAGGAGCCCCAGGGCCCCCCG---CGGCAC---CGCAGCTCCATCTCGGGCCCCTTGCCACCCTCCAGCTCCCTGCACGGC------------------GTCTCTTCCCGGCCCTCGGAGGACGCGCCTCGCTCCACGGATGACTCTTGGGGCAGAGGCAGCCGCAGCGCC---AGCAGCTCAGAGGCAGTGGCC------GGACAGGAGCGG---AGCGCCCAGGCCAAAGCGCTGGCC---------GGCCGCTCCCGGGAGGAGGAG------GGGGCCCTGCCCACCGAGGGGAAGCCAGTGCAGGTCGCCACTCCCATCGTGGCCCCCCCTGAGGCTGTGGTA---GAGAAGGAAGGAGCCCGGAAGGAGGAGCGCAAGCCTCGGATGGGGCTCTTCCACCACCACCAC------CCGGGGCTGAGTCGCAGCGAGCTGGGACGCCGGGGCTCTGTGGGAGAGAAGGCGGCTCCCACTCTGGGGGCCTCTCCCCACCACCCCTCCAGCGGGGAGGAGAAGACCAAGAGCAGCTGGTTCGGTTTGAGAGAAGCCAAGGAACCTACCCAGAAACCCAGTCCCCACCCCGTGAAGCCCCTCAGCGCGGCCCCCGCGGAGGGCAGCCCCGACAGGAAGCAGTCCCGCTCCAGTCTGAGCACAGCCCTGAGCAGCGGGCTGGAGAGACTCAAGACAGTCACGTCCGGCAGCATTCAGCCAGTGGCTCCTGCACCCCAGCTTGGCCAGAGTGTGGACACCAGGAGGCTGAAGGACTCGGCTGTGCTGGACCAGTCGGCCAAGTACTACCACCTGACCCACGACGAGCTCATCTGCCTGCTCCTGCAGCGGGAGCGCGAGCTGAGCCAGCGAGATGAGCATGTGCAGGAGCTGGAGAGCTACATCGACCGGCTGCTGGTGCGCATCATGGAGACCTCGCCCACACTGCTGCAGATCCCTCCCGGCACCCCCAAG---
>ochPri3
ATGGCCCTGGAACCGGACGCCGAACCGGCGACGGGGCCCTCCCGGTGGCTGCCGACGCACGTCCAGGTGACGGTGCTGCGGGCCCGGGGGCTGCGGGGCAAGAGCTCGGGCGCGGGCAGCACCAGCGACGCGTACACGGTGATCCAGGTGGGCCGCGAGAAGTACAGCACGTCGGTGGTGGAGAAGACACCCGGCTGCCCTGAGTGGCGCGAGGAGTGCTCCTTCGAGCTGCCTCCCGGCGCCCTGGATGGCCTGCTGCGGGCGCAAGAGGCAGATGCGGGGCCGGCG---CCCTGGGCCGCGGGTTCGTCTGCCGCTTGCGAGCTGGTGCTCACCACCATGCACCGCTCGCTCATCGGTGTGGACAAGTTCCTGGGCCAGGCCACCGTGGCGCTGGATGAGGTCTTCGCCGCCGGCCGCGCCCAGCACACTCAGTGGTACAAGCTGCACTCTAAGCCTGGCAAGACAGAGAAGGAACGAGGAGAGATCCAAGTCAGCATCCAGTTCACGCGCAACAACTTGAGCGCCAGCATGTTTGACCTGTCCATGAAGGACAAGCCGCGGTCCCCCTTCAGCAAGATCAAGGACAAGATGAAGGGCAAGAAGAAGTTCGACCTGGAGTCGGCCTCTGCCATCCTCCCCAGCAGCGCCCTGGAGGACCCTGAGCTGGGCAGCCTGAGCAAGATGGGCAAAGCCAAGGGCTTCTTCCTTCGCCACAAGCTGCGCAAGTCATCACTGACCCAGTCCAACACCTCCCTGGGCTCCGACAGTACCCTGTCCTCGGCCAGCGGCAGCCTGGCCTACCAGGGCCCTGGGGCTGAGCTCCTCACACGCTCCCCCAGCCGCAGCAGCTGGCTGTCCACGGAAGGCGGCAGGGACCCCGCCCCGTCTCCCAAGCTGCTCACCCACAAGAGGACCTACAGCGACGAGGCCAGCAAGATGCGCGCTGCCCCTCCCCGTGCCCTCCTGGACCTCCAGGGCTATTCGGACGCTGCCTCTCGCTCTTCC---CTCTGCGTCAACGGGAGCCACATTTACAATGAGGAGCCCCAGGGCCCCCTGCCGCGACAC---CGCAGCTCCATCTCCGGTCCCCTGCCGCTCTCCAGCTCCCTGCACAGT------------------GTCTCTCATCGGTCCTCGGAGGAGGGCTCTCGCCCCGCAGATGACTCTTGGGGCCGAGGTGGTCATAGTGCG---AGCGGCTCAGAGGCAGCC---------GGAGCGGAGGAGCGGAGCGCTCAGTCCAAAGTGCAGGCT---GCGGCCAGTCGCTCTGGAGAGGAGGAG------GGGGCCCGGTCACCGGAGGGGAAGCCTGTGCAGGTGGCCACACCCATTGTGACCTCCTCAGAAGCAGCAGTG---GAGAAGGAAGGAGTCCGGAAGGACGAGCGCAAGCCCCGATTGGGTCTCTTCCACCACCACCCC------CCTGGGCTGAGTCGGAGCGACCTGGGGCGCCGCAGCTCAGTGGGAGAGAAGGCAGGCCCTGCGCTGGGGGCTTCCCCCCACCATTCGTCCAGCTCAGAGGAAAAGACCAAGAGCAGCTGGTTTGGGCTGAGAGAAGCCAAGGAACCAACCCAGAAACCCAGCCCTCACCCCGTGAAGCCCCTCAGTGCTGTCCCTGTGGAGGGCAGCCCCGACAGGAAGCAGTCCCGCACCAGCTTGAGCACTGCCCTGAGCAGCGGCCTGGAGAGACTCAAGACAGTCACGTCGGGCAGCATTCAGCCGGTGGCTCCTGCACCCCAGCCTGGCCAGAGCACGGACACCAAGAGGCTGAAGGACTCAGCCATGCCAGACCAGTTGGCCAAGTATTACCACCTGACACATGATGAACTCATCTGCCTGCTCCTGCAGCGGGAGCGGGAGCTGAGCCAGCGGAATGAGCACGTGCAGGAGCTGGAGAGCTACATCGACCGGCTGCTAGTGCGCATCATGGAGACCTCACCCACACTGCTGCAGATCCCTCCTGGCACCCCCAAG---
>rn6
ACCTGGGCAGTTCTCAGGTTCTTCCCGTCC---------TCCCGCTGGCTGCCCACGCACGTCCAGGTGACCGTGCTGCGGGCCAGCGGGTTGAGGGGCAAGAGCTCGGGCGCCGGCAGCACCAGCGACGCGTACACGGTGATCCAGGTGGGCCGAGAGAAGTACAGCACCTCGGTGGTGGAGAAGACGCAAGGCTGCCCGGAATGGTGCGAAGAGTGTTCGTTCGAGCTGCCGCCCGGCGCCCTGGACGGCCTCCTGCGGGCACAGGAGACAGATGCGGGCCCTGCG---CCCTGGGCCTCCGGTCCCAACGCCGCCTGCGAACTCGTGCTTACCACCATGCACCGCTCGCTCATCGGTGTGGACAAGTTTCTAGGCCGGGCAACCGTAGCTCTGGACGAGGTCTTTCGCGCAGGCCGCGCCCAGCACACGCAGTGGTACAAGCTACACTCTAAGCCAGGCAAGAAGGAGAAGGAGCGTGGTGAGATCCAGGTGACCATCCAGTTCACACGGAACAACCTGAGCGCCAGCATGTTTGATCTCTCCATGAAGGACAAGCCACGGTCTCCCTTCAGCAAGCTCAAGGACAAAGTGAAGGGCAAGAAGAAGTATGACCTCGAATCTGCCTCAGCCATCCTTCCTAGCAGTGCCCTGGAGGACCCCGAGTTAGGCAGCCTGGGCAAGATGGGCAAAGCCAAAGGCTTCTTCCTCCGCAACAAACTCCGCAAGTCCTCGCTCACACAGTCCAACACCTCTCTGGGCTCCGACAGCACCCTGTCCTCCACTAGTGGCAGTCTGGTCTACCAGGGCCCTGGGGCAGAGCTGCTCACCCGCTCACCAAGCCACAGCAGCTGGCTAGCCACTGAAGCGGGAAGGGACTCTATACAGTCCCCCAAGCTGCTCACTCACAAGAGGACATACAGTGACGAGGCCAGCCAGCTTCGAGCAGCTCCTCCCCGGGCCCTTCTTGAGCTCCAAGGCCACCTCGATGGAGCCTCCCGCTCGTCC---CTCTGCGTCAATGGGAGCCATGTGTACAATGAAGAGCCTCAGCCCCCATTA---CGGCAC---CGCAGCTCCATCTCAGGCCCCTTTCCC---TCAAGCTCCTTACACAGT------------------GTCCCACCTCGGTCCTCTGAGGAGGGGTCTCGGTCCTCAGATGACTCTTGGGTCAGAGGCAGCCATGGCACC---AGCAGCTTAGAGGCAGTGCCT------GGACAGGAGGAGCTGAGCAAGCAAACCAAAGTGCTGGCTCCAGGGGCCAGTTGCTCTGCAGAGGAGGAG------GGGACCCGACCACCAGAGGGAAAGCCAGTCCAGGTTGCTACACCCATGGTGGCATCCTCTGAGGCCATAGCAGCAGAAAAGGAG------------------CGGAAGCCCCGGATGGGGCTCTTCCACCACCACCACCAC---CAAGGGCTGAGTCGGAATGAGGTGGGGCGCCGCGGCTCAGTCGGGGAGAAAGGGAGTCCTTCCCTAGGAGCCTCCCCGCACCATTCATCCACCGGGGAGGAAAAGGCCAAGAGTAGCTGGTTTGGCCTGAGAGAGTCCAAGGAACCAACTCAGAAGCCCAGTCCCCATCCTGTGAAACCCCTCACTGCTGCCCCTGTGGAGGCTAGCCCCGACAGGAAACAGTCTCGTACTAGCCTGAGCACAGCCCTGAGCAGCGGACTGGAGAGGCTCAAGACCGTCACATCTGGAGGCATCCAGTCTGTGCTTCCAGCATCCCAGCTTGGCTCAACTGTGGACACCAAGAGGCTGAAGGATTCTGCTGTGCTGGACCAGTCAGCCAAGTACTATCACCTGACTCATGATGAGCTCATTGGCCTGCTCCTGCAGCGCGAGCGTGAGCTGAGCCAGCGGGACGAGCATGTGCAGGAACTGGAGAGCTACATTGACCGGCTGCTGGTGCGGATCATGGAGACCTCACCCACACTGCTGCAGATCTCCCCGGGTCCCTCCAAG---
>HLpipKuh2
ATGGCCCTGGTGCAGGACGCCGAGCCCGCGGCGGGGCCCTCCCGCTGGCTCCCCACGCACGTCCAGGTGACGGTGCTGCGGGCCCGCGGGCTGCGGGGCAAGAGCTCGGGCGCGGGCAGCACCAGCGACGCGTACACGGTGATCCAGGTGGGCCGCGAGAAGTACAGCACGTCGGTGGTGGAGAAGACCCCGGGCTGCCCCGAGTGGCGCGAGGAGTGCTCCTTCGAGCTGCCGCCCGGCGCCCTGGACGGCCTGCTGCGGGCGCAGGAGGCGGACGCCGGCCCGGCGGCGCCCTGGGCCGCGGGC---GCGGCCGCCTGCGAGCTGGTGCTCACCACCATGCACCGCTCGCTCATCGGCGTCGACAAGTTCCTGGGCCAGGCCACCGTGGCGCTGGACGAGGTCTTCGGCGCGGGCCGCGCCCAGCACACACAGTGGTACAAGCTGCACTCCAAGCCAGGCAAGAAGGAGAAGGAACGTGGGGAGATCCAGGTCACCATCCAGTTCACTCGAAACAACTTGAGCGCCAGCATGTTTGACCTGTCCATGAAGGACAAGCCACAGTCCCCCTTCAGCAAGCTCAAGGACAAGATGAAGGGCAAGAAGAAGTACGACGTGGAGTCCGCGTCCGCCATCCTCCCCAGCAGCGCCCCGGAGGACCCCGAGCTGGGCAGCCTGAGCAGGATGGGCAAGGCCAAAGGCTTCTTCCTCCGCAACAAGCTGCGCAAGTCGTCCCTGACCCAGTCCAGCACCTCGCTGGGCTCCGACAGCACCCTGTCCTCCGCCAGCGGCAGCCTGGTCTTCCAGGGCCCCGGGGCCGAGCTCCTCACCCGCTCCCCGAGCCGCAGCAGCTGGCTGTCCACCGACGGCGGCAGGGACGCTGCTCAGTCCCCCAAGCTCTTCACCCACAAAAGGACCCACAGCGACGAGGCCAGCCAGATGCGAGCAGCTCCTCCCCGGGCCCTTCTCGACCTCCAGGGCCACCTGGACCCCGCCACCCGCTCCTCT---CTCTGTGTCAACGGGAGCCACATTTACAGCGAGGAGCCCCAGGGCCTCTTG---AGGCAC---CGCAGCTCCATCTCGGGCCCATTCCCACCCTCCAGCTCCCTGCACAGC------------------GTTTCTCCCCGGCCCTCCGAGGAGGGGTCCCGGGCTGCAGATGACTCCTGGGGCAGAGGCAGCCGCCGCACC---AGCAGCTCAGAGGCGGTGCCT------GGACAGGAG---CTGAGCACTCAGTCCAAGGCGCGGGCCCCTGAGGCCGGCCACTCTGGAGAGGAGGAG------GGGGCCCAGCCCTCGGAGGGGAAGCCAGTGCAGGCCGCCACGCCCATGGTGGCCTCCTCGGAGGCTGTGGCG---GAGAAGGAGGGCGCCCGGAAGGAGGAGCGGAAGCCCCGGATGGGCCTCTTCCACCATCACCAT------CAGGGGCTGAGTCGGAGCGAGTTGGGGCGCCGCGGCTCTCTTGGGGAGAAAGGGGGTCCCACCCCCGGGGCCTCCCCCCATCATTCATCCACCGGGGAGGAGAAGGTCAAGAGTAGCTGGTTTGGCTTAAGGGAAGCCAAGGAGCCAACTCAGAAACCCAGTCCCCACCCGGTGAAGCCGCTCAGTGCCGCCCCCGTGGAGGGCAGTCCCGACAGGAAGCAGCCCCGCTCCAGTCTGAGCACAGCCCTGAGCAGTGGGCTGGAGAAGCTCAAGACAGTCACGTCCGGCAGCGTTCAGCCCGTGGCTCCGGCCTCCCAGGCTGGCCAGGCTGTGGACACTAAGAGGCCGAAGGATACTGGTGCACCGGACCAGTCCGCCAAGTACTACCACCTGACCCACGACGAGCTCATCGGCCTGCTCCTGCAGCGCGAGCGGGAGCTGAGCCAGCGGGACGAGCACGTGCAGGAGCTGGAGAGCTACATCGACCGGCTGCTGGTGCGGATCATGGAGACCTCCCCCACGCTGCTGCAGATCCCCCCGGACCCCCCACAG---
>hg38
ATGGCCCTGGTGCGGGGCGCGGAGCCGGCGGCGGGGCCTTCCCGCTGGCTGCCCACGCACGTCCAGGTGACGGTGCTGCGGGCCCGCGGGCTGCGGGGCAAGAGCTCGGGAGCGGGCAGCACCAGCGACGCGTACACGGTGATCCAGGTGGGCCGCGAGAAGTACAGTACGTCGGTGGTGGAGAAGACGCACGGCTGCCCCGAGTGGCGTGAGGAGTGCTCCTTCGAGCTGCCGCCGGGGGCCCTGGATGGCCTGCTGCGGGCGCAGGAGGCCGACGCGGGCCCGGCG---CCCTGGGCCGCGAGCTCCGCCGCCGCCTGCGAGCTGGTGCTCACCACCATGCACCGCTCGCTCATCGGCGTCGACAAGTTCCTGGGCCAGGCCACGGTGGCGCTGGACGAGGTCTTCGGCGCAGGCCGCGCCCAGCACACGCAGTGGTACAAGCTGCACTCCAAGCCAGGCAAGAAGGAGAAGGAACGCGGCGAGATTGAAGTCACCATCCAGTTCACGCGCAACAACCTGAGCGCCAGTATGTTTGACCTGTCCATGAAGGACAAGCCAAGGTCTCCCTTCAGCAAGATCAGGGACAAGATGAAGGGCAAGAAGAAGTATGATCTGGAATCTGCCTCTGCCATCCTCCCAAGCAGCGCCATAGAGGATCCTGACCTGGGCAGCCTGGGCAAGATGGGCAAAGCCAAAGGCTTCTTCCTCCGCAACAAGCTGCGCAAGTCGTCCCTGACCCAGTCCAACACCTCGCTGGGCTCGGACAGCACCCTGTCCTCAGCCAGCGGGAGCTTGGCCTACCAGGGACCTGGCGCCGAACTCCTCACCCGCTCACCAAGCCGTAGCAGCTGGCTGTCCACTGAAGGGGGCAGGGACTCTGCACAGTCCCCCAAGCTGTTCACCCATAAGAGGACCTACAGCGATGAGGCCAACCAGATGCGAGTGGCTCCTCCTCGGGCCCTTCTGGACCTTCAGGGCCACCTGGATGCTGCCTCCCGCTCTTCG---CTCTGTGTCAATGGGAGCCACATTTACAATGAGGAGCCCCAGGGCCCTGTG---CGGCAC---CGCAGCTCCATCTCGGGCTCGCTTCCATCCTCTGGCTCCTTGCAAGCT------------------GTCTCTTCCCGGTTCTCCGAGGAGGGGCCTCGTTCCACAGATGACACCTGGCCCAGAGGCAGTCGTAGCAAC---AGCAGCTCAGAGGCAGTGCTT------GGACAGGAGGAGCTGAGTGCTCAGGCTAAAGTCCTGGCCCCTGGGGCCAGCCACCCTGGAGAGGAGGAG------GGGGCCCGGCTACCAGAGGGCAAGCCAGTCCAGGTTGCCACACCCATAGTGGCCTCCTCTGAGGCTGTGGCA---GAGAAGGAGGGAGCCCGGAAGGAGGAACGCAAGCCCCGGATGGGTCTCTTCCACCACCACCAC------CAAGGCCTAAGTCGGAGCGAGTTGGGTCGCCGAAGCTCTCTGGGGGAAAAGGGGGGTCCCATCCTGGGGGCCTCCCCACATCACTCATCCAGTGGGGAGGAAAAGGCCAAGAGTAGCTGGTTTGGCTTGAGAGAAGCCAAGGACCCGACTCAGAAACCCAGTCCCCACCCCGTGAAGCCCCTCAGTGCCGCCCCTGTGGAGGGCAGCCCCGACAGGAAGCAGTCCCGCTCCAGTCTGAGCATAGCCCTGAGCAGTGGGCTGGAGAAGCTCAAAACAGTCACATCTGGGAGCATTCAGCCTGTGACCCAGGCCCCCCAGGCTGGCCAGATGGTGGACACCAAAAGGCTGAAGGACTCAGCTGTGCTGGACCAGTCGGCCAAGTACTACCACCTGACCCACGATGAGCTCATCAGCCTGCTCCTGCAGCGGGAGCGGGAGCTGAGCCAGCGGGACGAGCATGTGCAGGAGCTGGAGAGCTACATCGACCGGCTGCTGGTGCGGATCATGGAGACCTCACCCACGCTGCTGCAGATCCCCCCGGGCCCCCCCAAA---
>panTro5
ATGGCCCTGGTGCGGGGCGCGGAGCCGGCGGCGGGGCCTTCCCGCTGGCTGCCCACGCACGTCCAGGTGACGGTGCTGCGGGCCCGCGGGCTGCGGGGCAAGAGCTCGGGAGCGGGCAGCACCAGCGACGCGTACACGGTGATCCAGGTGGGCCGCGAGAAGTACAGTACGTCGGTGGTGGAGAAGACGCACGGCTGCCCCGAGTGGCGTGAGGAGTGCTCCTTCGAGCTGCCGCCGGGGGCCCTGGATGGCCTGCTGCGGGCGCAGGAGGCCGACGCGGGCCCGGCG---CCCTGGGCCGCGAGCTCCGCCGCCGCCTGCGAGCTGGTGCTCACCACCATGCACCGCTCGCTCATCGGCGTCGACAAGTTCCTAGGCCAGGCCACGGTGGCGCTGGACGAGGTCTTCGGCGCAGGCCGCGCCCAGCACACGCAGTGGTACAAGCTGCACTCCAAGCCAGGCAAGAAGGAGAAGGAACGCGGCGAGATTGAAGTCACCATCCAGTTCACGCGCAACAACCTGAGCGCCAGTATGTTTGACCTGTCCATGAAGGACAAGCCAAGGTCCCCCTTCAGCAAGATCAGGGACAAGATGAAGGGCAAGAAGAAGTATGATCTGGAATCTGCCTCTGCCATCCTCCCAAGCAGCGCCATAGAGGATCCTGACCTGGGCAGCCTGGGCAAGATGGGCAAAGCCAAAGGCTTCTTCCTCCGCAACAAGCTGCGCAAGTCGTCCCTGACCCAGTCCAACACCTCGCTGGGCTCGGACAGCACCCTGTCCTCAGCCAGCGGGAGCTTGGCCTACCAGGGACCTGGCGCCGAGCTCCTCACCCGCTCACCAAGCCGTAGCAGCTGGCTGTCCACTGAAGGGGGCAGGGACTCTGCACAGTCCCCCAAGCTGTTCACCCATAAGAGGACCTACAGCGATGAGGCCAACCAGATGCGAGTGGCTCCTCCTCGGGCCCTTCTGGACCTTCAGGGCCACCTGGATGCTGCCTCCCGCTCTTCG---CTCTGTGTCAATGGGAGCCACATTTACAATGAGGAGCCCCAGGGCCCTGTG---CGGCAC---CGCAGCTCCATCTCGGGCTCGCTTCCATCCTCTGGCTCCTTGCAAGCT------------------GTCTCTTCCCGGTTCTCCGAGGAGGGGCCTCGTTCCACAGATGACACCTGGCCCAGAGGCAGTCGTAGCAAC---AGCAGCTCAGAGGCAGTGCTT------GGACAGGAGGAGCTGAGTGCTCAGGCTAAAGTCCTGGCCCCTGGGGCCAGCCACCCTGGAGAGGAGGAG------GGGGCCCGGCTACCAGAGGGCAAGCCGGTCCAGGTTGCCACACCCATAGTGGCCTCCTCTGAGGCTGTGGCA---GAGAAGGAGGGAGCCCGGAAGGAGGAACGCAAGCCCCGGATGGGTCTCTTCCACCACCACCAC------CAAGGCCTAAGTCGGAGCGAGTTGGGGCGCCGAAGCTCTCTGGGGGAAAAGGGGGGTCCCATCCTGGGGGCCTCCCCACATCACTCATCCAGTGGGGAGGAAAAGGCCAAGAGTAGCTGGTTTGGCTTGAGAGAAGCCAAGGACCCAACTCAGAAACCCAGTCCCCACCCCGTGAAGCCCCTCAGTGCCACCCCTGTGGAGGGCAGTCCCGACAGGAAGCAGTCCCGCTCCAGTCTGAGCATAGCCCTGAGCAGTGGGCTGGAGAAGCTCAAAACAGTCACATCTGGGAGCATTCAGCCTGTGACCCAGGCCCCCCAGGCTGGCCAGATGGTGGACACCAAAAGGCTGAAGGACTCAGCTGTGCTGGACCAGTCGGCCAAGTACTACCATCTGACCCACGATGAGCTCATCAGCCTGCTCCTGCAGCGGGAGCGGGAGCTGAGCCAGCGAGACGAGCATGTGCAGGAGCTGGAGAGCTACATCGACCGGCTGCTGGTGCGGATCATGGAGACCTCACCCACGCTGCTGCAGATCCCCCCGGGCCCCCCCAAA---
>macFas5
ATGGCCCTGGTGCGGGGCGCGGAGCCGGCGGCGGGGCCTTCCCGCTGGCTGCCCACGCACGTCCAGGTGACCGTGCTGCGGGCCCGCGGGCTGCGGGGCAAGAGCTCGGGCGCGGGCAGCACCAGCGACGCGTACACCGTGATCCAGGTGGGCCGCGAGAAGTACAGTACGTCGGTGGTGGAGAAGACGCACGGCTGCCCCGAGTGGCGTGAGGAGTGCTCCTTCGAGCTGCCGCCCGGTGCCCTGGATGGCCTGCTGCGGGCGCAGGAGGCCGACGCGGGCCCGGCG---CCCTGGGCCGCGAGCTCTGCCGCCGCCTGCGAGCTGGTGCTCACCACCATGCACCGCTCGCTTATCGGCGTCGACAAGTTCCTGGGCCAGGCCACGGTGGCGCTGGACGAGGTCTTCGGCGCAGGCCGCGCCCAGCACACGCAGTGGTACAAGCTGCACTCCAAGCCAGGCAAGAAGGAGAAGGAACGCGGCGAGATTGAAGTCACCATCCAGTTCACGCGCAACAACCTGAGCGCCAGTATGTTTGACCTGTCCATGAAGGACAAGCCAAGGTCCCCCTTCAGCAAGATCAAGGACAAGATGAAGGGCAAGAAGAAGTATGATCTGGAATCTGCCTCTGCCATCCTCCCAAGCAGCGCCATAGAGGATCCTGACCTGGGCAGTCTGGGCAAGATGGGCAAGGCCAAAGGCTTCTTCCTCCGCAACAAGCTGCGCAAGTCGTCCCTGACCCAGTCCAATACCTCGCTGGGCTCGGACAGCACCCTGTCCTCAGCCAGTGGGAGCCTGGCCTACCAGGGGCCAGGTGCCGAGCTCCTCACCCGCTCACCAAGCCGCAGCAGCTGGCTGTCCACTGAAGGGGGTAGGGACTCTGCACAGTCCCCCAAGCTGTTCACCCACAAGAGGACCTACAGCGATGAGGCCAGCCAGATGCGAGTGGCTCCTCCTCGGGCCCTTCTGGACCTTCAGGGCCACCTGGATGCTGCCTCCCGCTCTTCA---CTCTGCGTCAATGGGAGCCACATTTACAACGAGGAGCCCCAGGGCCCTGTG---CGGCAC---CGCAGCTCCATCTCGGGCTCGCTCCCATCCTCAGGCTCCTTGCAAGCT------------------GTCTCTTCCCGGTTGTCTGAGGAGGGGCCTCGTTCCACAGATGACTCCTGGCCCAGAGGCAGTCGTAGCAAC---AGCAGCTCGGAGGCAGTACTT------GGACAGGAGGAGCCGAGTGCTCAGGCTAAAGTCCTGGCCCCTGGGGCCAGCCACCCTGGAGAGGAGGAG------GGGGCCCGGCTACCAGAGGGCAAGCCAGTCCAGGTCGCCACACCCATAGTAGCCTCCTCTGAGGCTGTGGCA---GAGAAGGAGGGAGCCCGGAAGGAGGAACGCAAGCCCCGGATGGGCCTCTTCCACCACCACCAC------CAAGGCCTAAGTCGGAGCGAGTTGGGGCGCCGAAGCTCTTTGGGGGAAAAGGGGGGTCCCACCCTGGGGGCCTCCCCACATCACTCGTCCAGTGGGGAGGAAAAGGCCAAGAGTAGTTGGTTTGGCTTGAGAGAAGCCAAGGACCCAACTCAGAAACCCAGTCCCCACCCCGTGAAGCCCCTCAGTGCCGCCCCTGTGGAGGGCAGCCCCGACAGGAAGCAGTCCCGCTCCAGTCTGAGCATAGCCCTGAGCAGTGGGCTGGAGAAGCTCAAAACAGTAACATCTGGGAGCATTCAGCCTGTGACCCAGGCCCCCCAGGCTGGCCAGATGGTGGACACCAAGAAGCTGAAGGACTCAGCTGTGCTGGACCAGTCAGCCAAGTACTACCACCTGACCCACGATGAGCTCATCAGCCTGCTCCTGCAGCGGGAGCGGGAGCTGAGCCAGCGGGACGAGCATGTGCAGGAGCTGGAGAGCTACATCGACCGGCTGCTGGTGCGGATCATGGAGACCTCACCCACACTGCTGCAGATCCCCCCGGGCCCCCCCAAA---
>calJac3
ATGGCCCTGGTGCGGGGCGCGGAGCCGGCTGCTGGGCCTTCCCGCTGGCTTCCCACGCACGTCCAGGTGACTGTGCTGCGGGCCCGCGGGCTGCGGGGCAAGAGCTCGGGCGCGGGCAGCACCAGCGACGCGTACACGGTGATCCAGGTGGGCCGCGAGAAGTACAGCACGTCGGTGGTGGAGAAGACGCACGGTTGCCCAGAGTGGCGTGAGGAGTGCTCTTTCGAGCTGCCGCCCGGCGCCCTGGATGGCCTGCTGCGGGCGCAGGAGGCCGACGAGGGCCAGGCG---CCCTGGGCCGCGGGCTCCGCCGCCGCCTGCGAACTGGTGCTCACCACGATGCACCGCTCACTCATCGGCGTCGACAAGTTCCTGGGCCAGGCTACGGTGGCGCTGGACGAGGTCTTCGGCGCAGGCCGCGCCCAGCACACGCAGTGGTACAAGCTGCACTCCAAGGCAGGCAAGAAGGAGAAGGAACGTGGCGAGATCGAAGTCACCATCCAGTTCACACGCAACAACCTGAGTGCCAGCATGTTTGACCTGTCCATGAAGGACAAGCCAAGGTCCCCCTTCAGCAAGATCAAGGACAAGATGAAGGGCAAGAAGAAGTATGATCTGGAATCTGCCTCTGCCATCCTCCCAAGCAGCGCCATAGAGGATCCTGACCTGGGCAGCCTGGGCAAGATGGGCAAAGCCAAAGGCTTCTTCCTCCGTAACAAGCTGCGCAAGTCATCCCTGACCCAGTCCAACACCTCTCTGGGCTCGGACAGCACCCTGTCCTCAGCCAGTGGGAGCCTGGCCTACCAGGGGCCTGGTGCCGAGCTCCTCACCCGCTCACCGAGCCGCAGCAGCTGGCTGTCCACTGAAGGGGGCAGAGAGTCTGCACAGTCCCCCAAGCTGTTCACCCACAAGAGGACCTACAGTGATGAGGCCAGCCAGATGCGCACGGCTCCTCCTCGGGCCCTTCTTGACCTTCAGGGCCACCTGGATGCTGCCTCCCGCTCTTCG---CTCTGTGTCAATGGGAGCCACATTTACAACGAGGAGCCCCAGGCCCCTGTG---CGGCAC---CGCAGCTCCATCTCGGGCTCGTTCCCATCCTCTGGCTCCTTGCAAGCT------------------GTCTCTTCCCGGGCCTCCGAGGAGGGGCCTCGCTCCACAGATGACTCCTGGGCCAGAGGCAGTCGTAGCAAC---AGCAGCTCAGAGGCGGTGCTT------GGACAGGAGGAGCCTAGTGCTCAGGCTAAAGTCCTGGCCCTTGGGGCCAGCCGCCCTGGAGAGGAGGCA------GGGGCCCAGCTGCCAGAGGGCAAGCCTGTCCAGGTTGCCACACCCATAGTGGCCTCCTCTGAGGCTGTGGCA---GAGAAGGAGGGATCCCGGAAGGAGGAACGCAAGCCCCGGATGGGCCTCTTCCACCACCACCAC------CCGGGCCTAAGTCGGAGCGAGTTGGGGCGCCGAAGCTCTCTGGGGGAGAAGGGGGGTCCTGCCCTGGGGGCCTCCCCACATCACTCGTCCAGTGGGGAGGAAAAGGCCAAGAGTAGCTGGTTTGGCTTGAGAGAAGCCAAGGAACCAACTCAGAAACCCAGTCCCCACCCTGTGAAGCCCCTCAGTGCCGCTGCTGTGGAGGGCAGCCCCGACAGGAAGCAGTCCCGCTCCAGTCTGAGCACAGCCCTGAGTAGTGGGCTGGAGAAGCTCAAAACAGTCACATCTGGGAGCATTCAGCCTGTGACCCAGGCCCCTCAGGCTGGCCAGACGGTGGACACCAAGAGGCTGAAGGACTCAGCTGTGCTGGACCAGTCGGCCAAGTACTACCACCTGACCCACGATGAGCTCATCAGCCTGCTCCTGCAGCGAGAGCGGGAGCTGAGCCAGCGGGACGAGCATGTACAGGAGCTGGAGAGCTACATTGACCGGCTTCTGGTGCGGATCATGGAGACCTCACCCACGCTGCTGCAGATCCCTCCGGAACCCCCCAAA---
>saiBol1
ATGGCCCTGGTGCGGGGCGCGGAGCCGGCAGCGGGGCCTTCCCGCTGGCTTCCCACGCATGTCCAGGTGACTGTGCTGCGGGCCCGCGGGCTGAGGGGCAAGAGCTCGGGCGCGGGCAGCACCAGCGACGCGTACACGGTGATCCAGGTGGGCCGCGAGAAGTACAGCACGTCGGTGGTGGAGAAGACGCACGGCTGCCCAGAGTGGCGTGAGGAGTGCTCCTTCGAGCTGCCACCCGGCGCCCTGGATGGCCTGCTGCGGGCGCAGGAGGCCGACGCGGGCCAGGCG---CCCTGGGTCGCGGGCTCCGCCGCCGCCTGCGAGCTGGTGCTCACCACCATGCACCGCTCACTCATCGGCGTCGACAAGTTCCTGGGCCAGGCTACGGTGGCGCTGGACGAGGTCTTCGGCGCAGGCCGCGCCCAGCACACGCAGTGGTACAAGCTGCACTCCAAGGCAGGCAAGAAGGAGAAGGAACGCGGTGAGATCGAAGTCACCATCCAGTTCACACGCAACAACCTGAGTGCCAGCATGTTTGACCTGTCCATGAAGGACAAGCCAAGGTCCCCCTTCAGCAAGATCAAGGACAAGATGAAGGGCAAGAAGAAGTATGATCTGGAATCTGCCTCTGCCATCCTCCCAAGCAGCGCCATAGAGGATCCTGACCTGGGCAGCCTGGGCAAGATGGGCAAAGCCAAAGGCTTCTTCCTCCGCAACAAGCTGCGCAAGTCGTCCCTGACCCAGTCCAACACCTCTCTGGGCTCGGACAGCACCCTGTCCTCAGCCAGTGGGAGTCTGGCCTACCAGGGGCCTGGCGCCGAGCTCCTCACCCGCTCACCAAGCCGCAGCAGCTGGCTGTCCACTGAAGGGGGCAGGGAGTCTGCACAGTCCCCCAAGCTGTTCACCCACAAGAGGACCTACAGTGACGAGGCCAGCCAGATGCGCGCGGCTCCTCCTCGGGCCCTTCTCGACCTTCAGGGCCACCTAGATGCTGCCTCCCGCTCTTCG---CTCTGTGTCAATGGGAGCCACATTTACAACGAGGAGCCCCAGGCCCCTGTG---CGGCAC---CGCAGCTCCATATCGGGCTCATTTCCATCCTCTGGCTCCTTGCAAGCT------------------GTCTCTTTCCGGGCCTCCGAGGAGGGGCCTCGTTCCACAGATGACTCCTGGGCCAGAGGCAGTCGTAGCAAC---AGCAGCTCAGAGGCAGTGCTT------GGACAGGAGGAGCCGAGTGCTCAGGCCAAAGTCCTGGCCCTTGGGGCCAGCCGCCCTGGAGAGGAGGCG------GGGGCCCAGCTGCCAGAAGGCAAGCCCATCCAGGTCGCCACACCCATAGTGGCCTCCTCTGAGGCTGTGGCA---GAGAAGGAAGGATCCCGGAAGGAGGAACGCAAACCTCGGATGGGCCTCTTCCACCACCACCAC------CAGGGCCTAAGTCGGAGCGAGTTGGGGCGCCGAAGCTCTCTGGGGGAGAAGGGGGGTCCTGCCCTAGGGGCCTCCCCACATCACTCGTCCAGTGGGGAAGAAAAGGCCAAGAGTAGCTGGTTTGGCTTGAGAGAAGCCAAGGAACCAACTCAGAAACCCAGTCCCCACCCTGTGAAGCCCCTCAGTGCCACTGCTGTGGAGGGCAGCCCCGAAAGGAAGCAGTCACGCTCCAGTTTGAGCACAGCCCTGAGTAGTGGGCTGGAGAAGCTCAAAACAGTCACATCTGGGAGCATTCAGCCTGCGACCCAGGCCCCCCAGGCTGGCCAGACGGTGGACAACAAGAGGCTGAAGGACTCAGCTGTGCTGGACCAGTCGGCCAAGTACTATCACCTGACCCATGATGAGCTCATCAGCCTGCTCCTGCAGCGGGAGCGGGAGCTGAGCCAGCGGGACGAGCATGTGCAGGAGCTGGAGAGCTACATTGACCGGCTTTTGGTGCGGATTATGGAGACCTCACCCACGCTGCTGCAGATCCCCCCAGACCCCCCCAAA---
>oryAfe1
ATGGCCCTGGTGCGGGGCGCCGATCCGGTAGCGGGGCCCTCCCGCTGGCTGCCCACGCACGTCCAAGTGACGGTGCTGCGGGCCCGGGGGCTGCGGGGCAAGAGCTCGGGCGCGGGCAGCACCAGCGACGCGTACACAGTAATCCAGTTGGGCCGCGAGAAGTACAGCACGTCTGTGGTGGAGAAGACGCAAGGCTGTCCTGAATGGCGCGAGGAGTGTTCCTTCGAGCTGCCGGCCGGCGCCCTGGACAGCCTGCTGCGGATGCAAGAGGCCGACGTGGGCCCGGCA---CCCTGGGCCGCGGGCCCGGCCACCGCTTGCGAGCTGGTGCTCACCACCATGCACCGCTCGCTCATCGGCGTCGATAAGTTCCTGGGCCAGACCAAGGTGGCGCTGGACGAGGTCTTTGGCGCAGGCCGCGCCCAGCACACTGAGTGGTACAGGCTGCACTCCAAGGCAGGCAAGAAGGAGAAAGAACGCGGGGAGATCCAGGTTACCATCCAGTTCACTCGCAACAACCTGAGTGCCAGCATGTTTGACCTGTCCATGAAGGACAAGCCACGGTCCCCCTTCAGCAAGATCAAGGAGAAGATGAAGGGCAAGAAGAAGTTTGATCTGGAATCTGCCTCTGCCATCCTCCCAAGCAGTGCCCTAGAGGATCCTGAGCTGGGCAGCCTGGGCAAGATGGGCAAAGCCAAAGGCTTCTTCCTCCGTAACAAGTTGCGCAAGTCATCCTTGACCCAGTCTAACACCTCACTGGGCTCGGATAGCACCCTGTCTTCAGCTAGTGGGAGCCTGGTCTACCAGGGGCCTGGAGCTGAGCTTCTCACCCGTTCGCCCAGCCGTAGCAGCTGGCTGTCTACAGAAGGGGGCAGAGACTCTACACAGTCTCCTAAGTTGTTCACCCACAAAAGGACCTACAGTGACGAGGCCAGCCAGATACGAGCAGCTCCTCCCCGAGCCCTCCTTGACCTTCAGGGCCACCTTGATGGTGCCTCCCGGTCGTCT---GTCTGTGTCAATGGGAGCCACATTTACAACGAGGAGCCCTCAGAACCCCTG---CGGCAC---CGCAGCTCCATCTCGGGCCCCGTTCCCCCCTCTAGCTCCCTGCATAGT------------------GTCTCTTCCCGGCCTTCTGAAGAGGGGCCTCGGTCTGTAGATGACTCCTGGGGCAGAGGCAGCCGCAGTGCC---AGCAGCTCAGAGGCAGTGCCT------GGACAGGAGGAGCTAAGCACACAGCCCAAAGTGCTGGCCGTTGGGACCAGCCACTCTGGCGAGGAAGAG------GGGGCCCGGCTTCCAGAGGGGAAACCAGTCCAGGTTGCCACACCCATTGTGGCCTCCTCTGAGGCTTTGGCA---GAGAAGGAGGGAGCGCGGAAGGAGGAGCGGAAGCCCCGGATGGGCCTCTTCCATCATCACCAT------CCAGGCCTAAGCCGGAGCGAGTTGGGGCGACGTAGCTCGCTTGGAGAGAAAGGCGGTCCCACCCTGGGGGCCTCTCCACACCACTCATCCAGTGGGGAAGAAAAAGCCAAGAGTAGCTGGTTTGGCTTGAGAGAGGCCAAGGAGCCGACTCAGAAACCCAGTCCCCACCCTGTGAAGCCCCTCAGTGCTGCCTCTGTGGAGGGTAGCCCTGACAGGAAGCCTCCTCGCTCCAGTCTGAGCACAGCCCTGAGCAGCGGTCTGGAGAAGCTCAAAACAGTCACATCTGGCAGTGTTCAGCCTGTGGCTCCCGCCCCCCAGGTTGGCCAGGCTGTGGAAGCCAAGAAGCTGAAGGACTCAGGTGTGCTGGACCAGTCGGCCAAGTACTACCACCTGACGCACGATGAGCTGATTGGCCTGCTCCTGCAGCGGGAGCGGGAGCTGAGTCTGCGGGATGAGCATGTGCAGGAGCTGGAGAGCTACATTGACCGGCTGCTGGTGCGCATCATGGAGACTTCACCCACACTGCTGCAGATTCCCACTGTTCCCCCCAAG---
>triMan1
ATGGCCCTGGTGCGGGGCGCCGATCCGGTGGCAGGGCCCTCCCGCTGGCTGCCCACGCACGTCCAAGTGACGGTGCTGCGGGCCCGCGGGCTGCGGGGCAAGAGCTCCGGCGCGGGCAGCACCAGCGACGCGTACACAGTGATCCAGTTGGGCCGCGAGAAGTACAGCACATCGGTGGTGGAAAAGACACCAGGCTGCCCCGAATGGCGCGAGGAGTGTTCCTTCGAGCTGCCGCCTGGCGCCCTGGACGGCCTGCTGCGGGCGCAGGAGGCCGACGCGGACCCGGCG---CCCTGGACCGCGGGCCCCGCCACCGCCTGCGAGCTGGTGCTCACCACCATGCACCGCTCGCTCATCGGCGTCGACAAGTTCCTGGGCCAAGCCACGGTGGCGCTGGACAAGGTCTTTGGCGTAGGCCGCGCCCAGCACACTGAGTGGTACAAGCTGCACTCCAAGGCCGGCAAGAAGGAGAAAGAACGTGGGGAGATCCAAGTTACCATCCAGTTCACGCGCAACAACCTGAGTGCCAGCATGTTTGACCTGTCCATGAAGGACAAGCCGCGGTCCCCCTTCAGCAAGATCAAGGACAAGATGAAGGGCAAGAAGAAGTTTGACCTGGAATCCGCCTCTGCCATCCTCCCAAGCAGTGCCCTGGAGGATCCTGAGCTGGGCAGCCTGGGCAGAATGGGCAAAGCCAAGGGCTTCTTCCTCCGTAACAAGCTGCGCAAGTCGTCCCTGACCCAGTCCAACACTTCGCTGGGCTCGGACAGCACCCTGTCTTCTGCCAGCGGGAGCCTGGCCTACCAGGGGCCTGGCGCTGAGCTCCTCACCCGCTCGCCCAGCCGCACCAGCTGGCTGTCCACTGAAGGGGGCAGGGACTCTGCACAGTCCCCCAAGTTGTTCACCCACAAAAGGACCTACAGTGACGAGGCCAGCCAGATGCGAGCAGCTCCTCCCCGAGCCCTCCTTGACCTTCAGGGCCACCTCGACACTGCTTCCCGCTCTTCT---CTCTGTGTCAATGGGAGCCACATTTACAACGAGGAGCCCCCAGAGCCCCTG---CGGCAC---CGCAGCTCCATCTCGGGCCCCTTCCCACTCTCTAGCTCCCTGCACAGT------------------GTCTCTTCCCGGCCCTCTGAGGAGGGGCCTCGGTTGGTAGATGACTCCTGGGGCAGAGTCAGCCGCAGCGCC---AGCAGCTCGGAGGCAGTGCCT------GGACAGGAGGAGCTGAGCACACAGCCCAAAGTGCTGGCTGTTGGGGCCGGCCGCTCTGGAGAGGAGGAG------AGGGCCCAGCTTTCAGAGGGGAAGCCAGTCCAAGTCACCACACCCATGGTAGCCTCCTCTGAGGCCATGGCA---GAGAAGGAGGGAGGCCGGAAGGAGGAGCGGAAGCCCCGTATGGGCCTCTTCCACCATCACCAC------CCGGGCCTGAGCCGGAGCGAATTGGGGCGACGTAGCTCGCTGGGGGAGAAGGGTGGTCCCACCCTGGGGGCCTCCCCACACCATTCTTCCAGCGGGGAGGAAAAGGCCAAGAGTAGCTGGTTTGGCTTGAGAGAGGCCAAAGAGGCAACTCAGAAACCCAGTCCCCACCCTGTGAAGCCCCTCAGTGCTGTCCCTGTGGAGGGCAGCCCCGACAGGAAGCCTCCTCGCTCCAGTCTGAGCACAGCCCTGAGCAGCGGTCTAGAGAAGCTCAAAACAGTCACATCTGGCAGTGTTCAGCCTGTAGCTCCTGCCCCCCAGATTGGCCAGGCTGTGGAAGCCAAGAGGCTGAAGGACTCAGGAGCACTGGACCAGTCAGCCAAGTACTACCATCTGACACACGACGAGCTGATTGGCCTGCTCCTGCAGCGAGAGCGGGAGCTGAGTCAGCGGGACGAGCATGTGCAGGAGCTGGAGAGCTACATCGACCGGCTGCTGGTGCGCATCATGGAGACCTCACCCACACTGCTGCAGATCCCCACTGTTCCCCCCAAG---
>loxAfr3
ATGGCCCTGGTGCGGGGCGCCGATCCGGTGGCGGGGCCCTCCCGCTGGCTGCCCACGCACGTCCAGGTGACGGTGCTGCGGGCCCGCGGGCTGCGGGGCAAGAGCTCGGGCGCGGGCAGCACCAGCGACGCCTACACCGTGATCCAGTTGGGCCGCGAGAAGTACAGCACGTCGGTGGTGGAGAAGACGCCAGGCTGCCCGGAATGGCGCGAGGAGTGTTCCTTCGAGCTGCCACCCGGCACCCTGGACGGCCTGCTACGGGAGCAGGAGGCCGATGCGGGCCCGGCT---CCCTGGGCCGCGGGCCCCGCCACCGCCTGCGAGCTGGTGCTCACCACCATGCACCGCTCGCTCATCGGCGTCGACAAGTTCCTAGGCCAAGCCACGGTGGCGCTGGACGAGGTCTTCGGCGCAGGCCGCGCCCAGCACACTGAGTGGTACAAACTGCACTCCAAGCCCGGCAAGAAGGAGAAAGAACGTGGGGAGATCCAAGTTACCATCCAGTTCACGCGCAACAACCTGAGTGCCAGCATGTTTGACCTGTCCATGAAGGATAAGCCGCGGTCCCCCTTCAGCAAGATCAAGGACAAGATGAAGGGCAAGAAGAAGTTTGACCTGGAATCCGCCTCCGCTATCCTCCCAAGCAGTGCCCTGGAGGATCCTGAGCTGGGCAGCCTGGGCAAAATGGGCAAAGCCAAGGGCTTCTTCCTCCGAAACAAGCTGCGCAAGTCATCCCTGACCCAATCCAACACTTCTCTGGGCTCGGATAGCACCCTGTCCTCTGCCAGCGGGAGCCTGGCCTACCAGGGGCCTGGTGCTGAACTCCTCACCCGCTCACCCAGCCGTACCAGCTGGCTGTCCACCGAAGGGGGCAGGGACTCTGCACAGTCCCCCAAGTTGTTCACCCACAAAAGGACCTACAGCGACGAGGCCAGCCAGGTGCGAGCAGCTCCTCCCCGAGCCCTCCTTGACCTTCAGGGCCACCTTGACACTGCTTCCCGCTCTTCC---CTCTGTATCAATGGGAGCCACATTTACAACGAGGAGCCCCCGGAACCCCTG---CGGCAC---CGCAGCTCCATCTCAGGCCCCTTCCCACCCTCTAGCTCCCTGCACAAT------------------GTCTCCTTCCGGCCCTCTGAGGAGGGGCCTCGGTCGGTAGATGACTCCTGGGGCAGGGGCAGCCGCAGCACC---AGTGGCTCAGAGGCAATGCTT------GGACAGGAGGAGCCAAGCACACAGTCCAAAGTGCTGGCCATCGGGGCTGGCCACTCTGGCGAGGAGGAG------GGGGCCCAGCTTTCAGAGGGGAAGCCAGTCCAGGTCACCACACCCATGGTGGCCTCCTCTGAGGCCTTGGCA---GAGAAGGAGGGAGTCCGGAAGGAGGAGCGGAAGCCCCGGATGGGCCTCTTCCACCATCACCAC------CCAGGCCTGAGCCGAAGCGAGTTGGGGCGACGTAGCTCACTGGGAGAGAAGGGCAGTCCCACTCTGGGGGCCTCCCTACACCACTCTTCCAGCGGGGAGGAAAAGGCCAAGAGTAGCTGGTTTGGCTTGAGAGAGGCCAAGGAGGCAACTCAGAAACCCAGTCCCCACCCTGTGAAACCCCTCAGTGCTGCCCCTGTGGAGGGCAGCCCCGACAGGAAGTCTGCCCGCTCTAGTCTGAGCACAGCCCTGAGCAGTGGTCTGGAGAAGCTCAAAACAGTCACATCTGGCAGTGTTCAGCCTGTAGCTCCTGCCCCCCAGATTGGCCAGGCTGTGGAAACCAAGATACTGAAGGACTCAGGTGCGCTGGACCAGTCGGCCAAGTACTACCACCTGACACACGATGAGCTGATTGGCCTGCTCCTGCAGCGGGAGCGGGAGCTGAGTCAGCGGGATGAGCATGTGCAGGAGCTGGAGAGCTACATCGACCGGCTGCTGGTGCGCATCATGGAGACCTCACCCACACTGCTGCAGATCCCCACTGTTCCCCCCAAG---
>HLphyDis3
ATGGCCCTGGTGCGGGGCGCCGAGCCGGCGGCGGGGCCCTCCCGCTGGTTACCCACGCACGTCCAGGTGACCGTACTGCGGGCCCGCGGGCTGCGGGGCAAGAGCTCGGGCGCGGGCAGCACCAGCGACGCGTACACGGTGATCCAGGTCGGCCGCGAGAAGTACAGCACGTCGGTGGTGGAGAAGACCCCGGGCTGCCCGGAGTGGCGCGAGGAATGCTCCTTCGAGCTTCCGCCCGGCGCCCTGGACGGCCTGCTGCGGGCGCAGGAGCCCGATGCCGGTCCGTCG---CCCTGGGCCGCAGGCTCCGCAGCCGCCTGCGAGCTCGTGCTCACCACCATGCACCGCTCGCTCATCGGCGTCGACAAGTTCCTGGGCCAGGCCACGGTAGCTCTGGACGAGGTCTTCGGCGCAGGCCGCGCCCAGCATACACAGTGGTACACGCTTCACTCCAAGCCCGGCAAGAAGGAAAAGGAACGCGGGGAGATCCAAGTCACCATCCAGTTCACTCGTAACAACTTGAGCGCCAGCATGTTTGACCTGTCCATGAAGGACAAGCCACGGTCCCCCTTTAGCAAGATCAAGGACAAGATGAAGGGCAAGAAGAAGTATGACCTGGAATCCGCTTCTGCCATCCTCCCAAGCAGTGCCCTGGAGGATCCCGAGCTGGGCAGCCTGGGCAGGATGGGCAAAGCCAAAGGCTTCTTCCTCCGCAACAAGCTGCGCAAGTCGTCCCTGACCCAGTCCAACACGTCGCTAGGCTCCGACAGCACGCTGTCCTCGGCCAGCGGGAGCCTGGCCTACCAGGGCCCCGGAGCCGAGCTGCTCACCCGCTCCCCGAGCCGCAGCAGCTGGCTGTCCACCGAAGGGGGCAGGGACTCGGCACAGTCCCCCAAGTTGTTCACCCACAAAAGGACCTACAGCGACGAGGCTGGCCAGACGCGGGCAGCTCCTCCCCGCGCCGTCCTCGACCTTCAGGGCCACCTTGACGCTTCCACCCGCTCTTCT---CTCTGCGTCAATGGGAGCCACATCTACAACGAGGAGCCCCAAGGCCCCTTG---CGGCAC---CGCAGCTCCATCTCGGGCCCGTTCCTACCCTCTGGCTCC------------------------------------CGGCCCTCTGAAGAGGGACCTCGGCCTGCAGATGACTCGTGGGGCAGAGGCAGCCGCAGCGCC---AGCAGCTCCGAGGCAGTGCCT------GGACAGGAGGAGCTGAGCACTCAGGCCAAGGGGCTGGCCCCTGGAGCCGGCCACTCTGTAGAGGAGGAG------GGGGCCCGGCTCCCAGAGGGGAAGCCGGTGCAGGTCGCCACACCCATAGTGGCCTCCTCCGAGGCTGTGGCA---GAGAAGGAGGGAGCCCGGAAGGAGGAGCGGAAGCCCCGGATGGGCCTCTTCCACCATCACCAT------CAGGGGCTGAGTCGGAGCGAGTTGGGGCGTCGAGGTTCTCTGGGGGAAAAAGGAGGTCCCACCCTGGGCGCCTCCCCCCATCATTCCTCCAGTGGGGAGGAAAAGGTCAAGAGTAGCTGGTTTGGCTTGAGGGAAGCCAAGGAATCAACTCAGAAACCCAGTCCCCACCCTGTGAAGCCCCTCAGTGCCGCCCCTGTGGAGGGCAGCCCCGACAGGAAGCAGCCTCGCTCCAGTCTGAGCACAGCCCTGAGCAGTGGGCTGGAGAAGCTCAAGACAGTGACGTCTGGCAGCATTCAGCCTGTGGCTCTGGCCTCCCAGATTAGCCAGACTGTGGACAGCAAGAGGCTGAAGGATTCCGGTGTGCTGGACCAGTCGGCCAAGTACTACCATCTGACCCACGACGAGCTCATCGGCCTGCTGCTGCAGCGGGAGCGGGAGCTGAGCCAGCGGGATGAGCATGTGCAGGAGCTGGAGAGCTACATTGACAGGCTGCTGGTCCGGATCATGGAGACCTCACCCACACTGCTGCAGATCCCCCCTGACCCCCCCAAG---
>HLrhiFer5
ATGGCCCTGGTGCGGGACGCCGAGCCGGCGGCTGGGCCCTCTCGCTGGCTACCCACGCACGTTCAGGTGACCGTGCTGCGGGCCCGCGGACTGCGGGGCAAGAGCTCGGGCGCGGGCAGCACCAGCGACGCGTACACGGTAATACAGGTGGGCCGTGAGAAGTACAGCACGTCGGTGGTGGAGAAGACGCCGGGCTGCCCCGAGTGGCGCGAGGAGTGCTCCTTTGAGCTGCCGCCCGGCGCCTTGGATGGCCTGCTGCGGGCTCAGGAGGCTGATGCGGGCCCGGCG---CCCTGGGCCGCGGGCTCCGCCGCTGCCTGCGAGCTGGTACTCACCACCATGCACCGCTCACTCATCGGCGTCGACAAGTTCCTGGGCCAGGCCACGGTGGCGCTGGACACGGTCTTCGGTGCAGGCCGCGCCCAGCACACACAGTGGTACAAGCTGCACTCCAAGGCAGGCAAGAAGGAGAAGGAGCGTGGGGAGATCCAAGTCACCATCCAGTTCACTCGCAACAACTTGAGCGCCAGTATGTTTGACCTGTCCATGAAGGACAAACCGCGGTCCCCCTTCAGCAAGATCAAGGATAAGATGAAGGGCAAGAAGAAGTATGACCTGGAATCCGCTTCTGCTATCCTCCCAAGCAGTGTCCCGGGGGATCCTGAGCTGGGCAGCCTGGGAAAGATGGGCAAAGCCAAGGGTTTCTTCCTCCGCAATAAGCTGCGCAAGTCATCCCTGACCCAGTCCAACACCTCACTGGGCTCCGACAGCACCCTGTCCTCGGCCAGTGGGAGCCTGGCCTACCAGGGCCCAGGCGCCGAGCTCCTCACGCGCTCGCCCAGCCGCAGCAGTTGGCTGTCCAGCGAAGGGGGCAGGGACTCTGCACAATCCCCTAAGTTGCTCACCCACAAAAGGACCTACAGTGATGAGGCCGGGCAGATGCGAGCAGCTCCTCCCCGGGCCCTTCTTGACCTTCAGGGCCATCTCGACACCTCCTCCCGCTCTTCT---CTCTGTGTCAATGGGAGCCACATTTACAACGAGGAGCCCCAGGGCCCCTTG---CGGCAC---CGGAGCTCCATCTCGGGCCCATTTCCACCCTCTAGTTCCCTGCACAGT------------------GTCTTTTCCCGGCCTTCTGAGGAGGGGCCTCCGTCTGCAGAGGACTTCTGGAGCCGAGGCAGCCACGGCACC---AGCAGCTCAGAGGCGGTGCCT------GGAGAGGAGCCGCTGAGCACTCAGGCCAAAGTGCTGGCCGCTGGGGCCAGCCACTCTGGAGAGGAGGAG------GGGGCCCGGCTCCCGGAGGGGAAGCCAGTGCAGGTTGCCACTCCCATAGTGGCCTCCTCTGAGGCTGTGGCA---GAGAAGGAAGGAGCGCGGAAAGAGGAGCGGAAGCCCCGGATGGGCCTCTTCCACCATCACCAC------CAGGGGCTGAGCCGAAGCGAGTTGGGGCGCCGTGGCTCTCTCGGGGACAAGGGGGGTCCCACCGTGGGGGCCTCCCCCCATCATTCATCCAGCGGGGAGGAAAAGGTCAAGAGTAGCTGGTTTGGCTTGAGGGAAGCCAAGGAACCAACTCAGAAACCCAGCCCCCACCCTGTGAAGCCCCTCAGTGCTGTCCCTGTGGAGGGCAGCCCCGACAGGAAGCAGCCCCGCTCCAGTCTGAGCACGGCCCTGAGCAGCGGGCTGGAGAAGCTCAAGACAGTCACGTCTGGCAGCGTCCAGCCTGTGGCTCCGGCCTCCCAGGCTGGCCAGACCTCGGACACCAAGCGGTTGAAGGATTCAGGTGTGCTGGACCAGTCGGCCAAGTACTACCATCTGACCCACGACGAGCTCATCGGCCTGGTCCTGCAGCGGGAGCGGGAGCTGAGCCAGCGCGATGAGCACGTGCAGGAGCTGGAGAGCTACATTGACCGGCTGCTGGTGCGGATCATGGAGACCTCACCCACACTGCTGCAGATCCCCCCCAACCCCCCCAAG---
>HLcamFer2
--------------------------------------------------------------------------------------------------------------------------------------------------------------------------------------------------------------------------------------------------------------------------------------------------------------------------------------------------------------------------------------------------------------------------------------------------GTGGTACAAGCTGCACTCGAAGTCCGGCAAGAAGGAGAAGGAACGCGGAGAGATCCAGGTCACCATCCAGTTCACGCACAACAACCTCAGCGCCAGCATGTTCGACCTGTCCGTGAAGGACAAGCCACGGTCCCCCTTCAGCAAGATCAAGGACAAGATGAAGGGCAAGAAGAAGTTTGATCTGGAATCCGCCTCTGCCATCCTCCCGAGCAGCGCCCTGGAGGACCCCGAGCTGGGCAGCCTGGGGAAGATGGGCAAAGCCAAAGGCTTCTTCCTGCGGAACAAGCTGCGGAAGTCCTCCCTGACCCAGTCCAACACCTCGCTGGGCTCGGACAGCACCCTGTCCTCGGCCAGCGGGAGCCTGGCCTACCAGGGCCCCGGCACCGAGCTCCTCACGCGCTCGCCCAGCCGCAGCAGCTGGCTGTCCTCCGAAGGGGGCAGGGACTCTGTGCAGTCCCCCAAGCTGCTCACCCACAAAAGGACCTACAGCGACGAGGCCAGCCAN---------------------------------CTTCAGGGCCACCTTGATGGGGCCTCCCGCTCCTCC---CTCTGTGTCAACGGGAGCCACATTTACAACGAGGAGCCCCAGGGCCCCCCG---CGGCAC---CGCAGCTCCATCTCGGGCCCATTTCCACCCTCCAGTTCCCTGCACAGT------------------GTCTCTTCCCGGCCCTCCGAGGAGGGGCCGCGGTCTGCAGATGACTCCTGGGGCAGGGGCAGCCGCCGCACC---AGCAGCTCAGAGGCGGTGCCT------GGACAGGAGGAGCTGAGCTCTCAGGCCAAAGTGTTGGCTGTTGGGGCCAGCCGCTCTACAGAGGAGGTG------GGGGCCCGGCCCCCAGAGGGGAAGCCAGTGCAGGTCGCCACACCCATGGTGGCCTCCTCTGAGGCTGCGTCG---GAGAAGGAGGGAGTCCGGAAGGAGGAGCGGAAGCCTCGGATGGGCCTTTTCCACCATCACCAC------CAGGGGCTGAGTCGGAGTGAGATGGGGCGCCGAGGCTCTCTAGGGGAAAAGGGAGGTCCCAGTCTGGGGGCCTCCCCCCACCACTCGTCCAGTGGGGAGGAAAAGGCCAAAAGTAGCTGGTTTGGCTTGAGAGAAGCCAAGGAACCAACTCAGAAACCCAGTCCCCACCCTGTGAAGCCCCTCAGTGCTGCCCCAGTGGAGGGCAGCCCTGACAGGAAGCAGCCCCGCTCCAGTCTGAGCACAGCCCTGAGCAGCGGGCTGGAGAAACTCAAGACAGTCACATCCGGCAGCATCCAGCCTGTGGCCCCGGCCCCCCAGGTGGGCCAGACCGTGGATGCCAAGAGGCTGAAGGACTCAGGGGTGCAGGACCAGTCGGCCAGATACTACCACCTGACGCACGACGAGCTTATCGGCCTGCTCCTGCAGCGGGAGCGGGAGCTGAGCCAGCGGGATGAGCACGTGCAGGAGCTGGAGAGCTACATCGACCGGCTGCTGGTGCGGATCATGGAGACCTCACCCACACTGCTGCAGATCCCCCCCGGTACCCCCAAGTA-
>bosTau8
ATGGCCCTGGTGCGGGGTGCCGAGCCGGCGGCGGGGCCCTCCCGCTGGCTACCCACGCACGTCCAGGTGACGGTGCTGCGGGCCCGCGGGCTGCGGGGCAAGAGCTCTGGCGCGGGCAGCACCAGCGACGCTTACACGGTGATCCAGGTGGGCCGCGAGAAGTACAGCACGTCGGTGGTGGAGAAGACGCCAGGATGTCCCGAGTGGCGCGAGGAGTGCTCCTTCGAGCTGCCGCCCGGCGCCCTGGACGGCCTGCTACGGGCGCAGGAGGCCGATGCGGGCCCGGCG---CCCTGGGCCGCGGGCTCAGCCGCCGCCTGCCAGCTGGTGCTCACCACCATGCACCGTTCGCTCATCGGCGTCGACAAATTCCTGGGCCAGGCCACGGTGGCGCTGGATGAGGTCTTCGGCGCAGGCCGCGCCCAGCACACTCAGTGGTACAAGCTGCACTCGAAGGCGGGCAAGAAGGAGAAGGAGCGCGGGGAGATCCAGGTGACCATCCAGTTCACGCGCAACAACCTCAGCGCCAGCATGTTCGACCTGTCTGTGAAGGACAAGCCGCGGTCCCCCTTCAGTAAGATTAAGGACAAGATGAAGGGCAAGAAGAAGTTTGACCTGGAATCTGCCTCTGCCATCCTCCCCAGCAGTGCCCTGGAGGACCCCGAGCTGGGCAGCCTGGGCAAGATGGGCAAAGCCAAAGGCTTCTTCCTCCGCAACAAGCTGCGGAAGTCCTCGCTGACCCAGTCCAACACCTCGCTGGGCTCGGACAGCACTCTGTCCTCGGCCAGTGGGAGCCTGGCCTACCAGGGCCCCGGCGCCGAGCTCCTCACCCGCTCGCCCAGCCGCAGCAGCTGGCTGTCTTCAGAAGGGGGCCGGGACTCTGCACAGTCCCCCAAGTTGCTCACCCACAAACGGACCTACAGTGACGAGGCCAGCCAGATGCGGGCAGCGCCTCCCCGGGCCCTTCTTGACCTTCAGGGCCACCTCGATGGGGCCTCGCGCTCCTCT---CTCTGTGTCAACGGGAGCCACATATACAACGAGGAGCCCCCGGCGCCCCCA---CGGCAC---CGCAGTTCCATCTCGGGCCCGTTTCCACCCTCCAGCTCCCTGCACGCT------------------GGCTCTTCCCGGCCCTCCGAGGAGGGGCCGCGGTCTGCGGATGACTCCTGGGCCCGAGGTAGCCGCCGCCCC---AGCAGCTCCGAGGCAGTGCCT------GGACAGGAGGAGCTGAGCTCACAGCCCAGAGTGTTGGCCGTGGGGGCCCGCCGCTCTGGAGAGGAGGAG------GGGGCCCGGCCCTCGGAGGGGAGGCCGGTGCAGGTCACCACCCCCATGGTGGCCTCCTCTGAGGCTGCGGTG---GAGAAGGAGGGAGCCCGGAAGGACGAGCGGAAGCCCCGGATGGGCCTTTTCCACCATCACCAC------CAGGGGCTGAGTCGGAGCGAGATGGGGCGCCGAGGCTCTCTGGGGGAGAAGGGGAGCCCCACTCTGGGAGCCTCCCCCCACCACTCGTCCAGTGGGGAGGAAAAGGCCAAAAGTAGCTGGTTTGGCTTGAGAGAAGCCAAGGAGCCATCCCAGAAACCCAGTCCCCACCCTGTGAAGCCCCTCAGCACTGCCCCAGTGGAGGGGAGCCCTGACCGGAAGCAGTCCCGCTCCAGTCTGAGCACAGCCCTGAGCAGTGGGCTGGAGAAGCTCAAGACAGTCACCTCCGGCAGCATTCAGCCTGTGGCTCCAGCCCCCCAGGTTGGCCAGACTGCGGACGCCAAGAGGCTGAAGGACTCGGGTGTGCTGGACCAGTCGGCCAAATACTACCACCTGACCCACGACGAGCTCATCGGCCTGCTTCTGCAGCGGGAGCGGGAGCTGAGCCAGCGGGACGAGCATGTGCAGGAGCTGGAGAGCTACATCGACCGGCTGCTGGTGCGGATCATGGAGAGCTCGCCCACGCTGCTGCAGATCCCCCCCGCTCCTCCCAAG---
>susScr11
ATGGCCCTGGTGCGGGGCGCCGAGCCGGCGGCGGGGCCCTCCCGCTGGCTACCCACGCACGTCCAGGTGACGGTGCTGCGGGCCCGCGGGCTGCGGGGCAAGAGCTCGGGCGCGGGCAGCACCAGCGACGCGTACACGGTGATCCAGGTGGGCCGCGAGAAGTACAGTACGTCGGTGGTGGAGAAGACGCCGGGCTGCCCCGAGTGGCGCGAGGAATGCTCCTTCGAGCTGCCGCCCGGCGCCCTGGACGGCCTTCTGCGGGCGCAGGAGGCGGACGCGGGCCCAGCG---CCCTGGGCCACGGGCTCTGCAGCCGCCTGCCAGCTGGTACTCACCACCATGCACCGCTCGCTCATCGGCGTCGACAAGTTCCTAGGCCAGGCCACGGTGGCGCTGGACGAGGTCTTCGGCGCAGGCCGCGCCCAGCACACTCAGTGGTACAAGCTGCACTCGAAGGCAGGGAGGAAGGAGAAAGAGCGCGGAGAGATCCAGGTCACCATCCAGTTCACACGCAACAACCTGAGTGCCAGCATGTTCGACCTGTCCGCGAAGGACAAGCCACGGTCCCCGTTCAGCAAGATCAAGGACAAGATGAGGGGCAAGAAGAAGTATGATCTGGAATCCGCCTCCGCCATCCTCCCCAGCAGCGCCCTGGAGGACCCCGAGCTGGGCAGCCTGGGCAAGATGGGCAAAGCCAAGGGCTTCTTCCTCCGCAACAAGCTGCGCAAGTCCTCCCTGACCCAGTCCAACACCTCGCTGGGCTCCGACAGCACCCTGTCCTCGGCCAGCGGGAGCCTGGCCTACCAGGGCCCCGGTGCCGAGCTCCTCACCCGCTCACCCAGCCGCAGCAGCTGGCTGTCCTCCGAAGGGGGCAGGGACTCTGCACAGTCCCCTAAGTTGCTCACCCACAAAAGGACCTACAGCGACGAGGCCAGCCAGATACGAGCCGCTCCACCCCGGGCCCTTCTTGACCTTCAGGGCCACCTCGACGGGGCCTCTCGCTCCTCT---CTGTGTGTCAACGGGAGCCACATTTACAACGAGGAGCCCCAGGGCCCCCCG---CGGCAC---CGCAGCTCCATCTCGGGCCCATTTCCCCCATCCAGCTCCCTGCACAGT------------------GTCTCTTCCCGGCCCTCGGAGGAGGGGCCCCGGTCCGCAGATGACTCCTGGGGCAGAGGCAGCCGCCGCACC---AGCATCTCAGAGGCAGTACCC------GGACAGGAGGAGCTGAGCTCGCAGGCCAAAGTGTTGGCCGTGGGAGCCAGCCGCTCTGGAGAGGAGGAG------GGGGCCCGGCCCTCAGAGGGAAGGCCGGTGCAGGTCGCCACTCCCATGGTGGCCTCCTCTGAGGCTGTGGCA---GAGAAGGAGGGAGCCCGGAAGGAGGATCGGAAGCCCCGGATGGGCCTTTTCCACCATCACCAC------CAGGGGCTGAGTCGGAGCGAGATGGGGCGCCGAGGCTCCCTGGGGGAGAAAGGGGGTCCTTCTCTGGGGGCTTCCCCCCACCACTCATCCAGTGGGGAGGAAAAAACCAAAAGTAGCTGGTTTGGCTTGAGAGAAGCCAAGGAACCAACTCAGAAACCCAGTCCCCACCCTGTGAAGCCCCTCAGTGCTGCCCCAGCAGAGGGCAGCCCCGACAGGAAGCAGTCCCGCTCCAGTCTGAGCTCAGCCCTGAGCAGCGGGCTGGAGAAGCTCAAGACAGTCACATCTGGTGGCATCCAGCCTGTGGCTCCAGCCCCCCAGGTTGGCCAGACCGCGGACACCAAGAGGCTGAAGGACTCGGGGGTGCTGGACCAGTCAGCCAAATACTACCACCTGACCCACGACGAGCTCATCGGCCTGCTCCTGCAGCGGGAGCGGGAGCTGAGCCAGCGGGACGAGCACGTGCAGGAGCTGGAGAGCTACATTGACCGGTTGCTGGTGCGGATCATGGAGACCTCGCCCACACTGCTGCAGATCCCCCCCGGCACCCCCAAG---
>HLequCab3
ATGGCCCTCGTGCGGGGCGCCGAGCCGGCGGCGGGGCCCTCCCGCTGGCTCCCCACTCACGTCCAGGTGACCGTGCTGCGGGCCCGCGGGCTGCGGGGCAAGAGCTCGGGCGCCGGCAGCACCAGCGACGCCTACACAGTGATCCAGGTGGGCCGCGAGAAGTACAGCACGTCGGTGGTGGAGAAGACGCCGGGCTGCCCCGAGTGGCGTGAGGAGTGCTCCTTCGAGCTGCCGCCCGGCGCCCTGGACGGCCTGCTGCGGGCGCAGGAGGCCGACGCGGGCCCGGCG---CCCTGGGCCGCGGGCTCTGCTGCCGCCTGCGAGCTGGTGCTCACCACCATGCACCGCTCGCTCATCGGCGTCGACAAGTTCCTGGGCCAGGCCACCGTGGCGCTGGACGAGGTCTTCGGCGCAGGCCGCGGCCAGCACACACAGTGGTACAAGCTGCACTCCAAGTCAGGCAAGAAGGAGAAGGAGCGTGGCGAGATCCAAGTCACCATCCAGTTCACTCGCAACAACCTGAGCGCCAGCATGTTTGACCTGTCCATGAAGGACAAGCCACGGTCCCCCTTCAGCAAGATCAAGGACAAGATGAAGGGCAAGAAGAAGTTCGATCTGGAATCCGCCTCTGCCATCCTTCCAAGCAGCGCCGTGGAGGATCCTGAGCTGGGCAGCCTGGGCAAGATGGGCAAAGCCAAAGGCTTCTTCCTCCGCAACAAGCTGCGCAAGTCGTCTCTGACCCAGTCCAACACCTCGCTGGGCTCGGACAGCACCCTGTCCTCGGCCAGCGGGAGCCTGGCCTACCAGGGCCCGGGTGCCGAGCTCCTCACCCGCTCGCCCAGCCGCAGCAGCTGGCTGTCCACCGAAGGGGGCCGGGACTCTACACAGTCCCCCAAGTTGCTCACCCACAAAAGGACCTACAGTGACGAGGCCAACCAGATGCGAGCGGCTCCTCCCCGGGCCCTTCTCGACCTTCAGGGCCACGTCGACACAGCCTCCCGCTCTTCC---CTCTGTGTCAATGGGAGCCACATTTACAACGAGGAGCCCCAGGGCCCCTTG---CGGCAC---CGCAGCTCCATCTCGGGCCCATTCCCACCCTCCAGCTCCCTGCACAGC------------------GTCTCTTCTCGGCCCTCCGAGGAGGCGCCTCGGTCTGCGGATGACTCCTGGGGCAGAAGCAACCGCAGCACC---AGCAGCTCAGAGGTGGCACCT------GGACAGGAGGAGCTGAGCTCTCAGGCCAAAGTGTTGGCCATTGGGGCCAGCCACTCTGGAGAGGAGGAG------GGGGCACGGCCCCCAGAGGGGAAGCCCGTGCAGGTCGCTACACCCATGGTGGCCTCT---GAGGCTGTGGTG---GAGAAGGAGGGAGCCCGGAAAGAGGAGCGGAAGCCCCGGATGGGCCTCTTCCACCATCACCAC------CAGGGGCTGAGTCGGAGCGAGATGGGGCGCCGCGGCTCTCTGGGAGAGAAGGGTGGTCCCACTCTGGGGGCCTCCCCGCACCACTCGTCCACTGGGGAGGAAAAGGCCAAGAGTAGCTGGTTTGGCTTGAGAGAACCCAAGGAACCAACTCAGAAACCCAGTCCCCACCCTGTGAAGCCCCTCAGTGCTGCCCCCGTGGAGGGCAGCCCCGACAGGAAGCAGCCCCGCTCCAGTCTGAGCACAGCCCTGAGCAGCGGGCTGGAGAAGCTCAAGACAGTTACATCTGGCAGCGTTCAGCCTGTGGCTCCGGCCCCTCAGGTCGGCCAGACAGTGGACACCAAGAGGCTGAAGGACTCAGGTGTGCTGGATCAGTCGGCCAAGTACTACCACCTGACCCACGATGAGCTCATTGGCCTGCTTCTACAGCGGGAGCGGGAGCTGAGCCAGCGGGACGAGCATGTGCAGGAGCTGGAGAGCTACATCGACCGGCTTCTAGTGCGGATCATGGAGACCTCACCCACGTTGCTGCAGATCCCCCCTGGCACCCCCAAG---
>cerSim1
ATGGCCCTAGTGCGGGGCGCCGAGCCGGCGGCGGGGCCCTCCCGCTGGCTCCCCACTCACGTCCAGGTGACCGTGCTGCGGGCCCGCGGGCTGCGGGGCAAGAGCTCGGGCGCCGGCAGCACCAGCGACGCCTACACCGTGATCCAGGTGGGCCGCGAGAAGTACAGCACGTCGGTGGTGGAGAAGACGCCGGGCTGCCCCGAGTGGCGTGAGGAGTGCTCCTTCGAGCTGCCGCCCGGCGCGCTGGACGGCCTGCTGCGGGCGCAGGAGGCCGACGCGGGCCCGGCG---CCCTGGGCCGCGGGCTCCGCCGGCGCCTGCGAGCTGGTGCTCACCACCATGCACCGCTCGCTCATCGGCGTCGACAAGTTCCTGGGCCAGGCCACCGTGGCGCTGGACGAGGTCTTCGGCGCAGGCCGCGCCCAGCACACACAGTGGTACAAGCTGCACTCCAAGGCAGGCAAGAAGGAGAAGGAGCGTGGTGAGATCCAAGTCACCATCCAGTTCACTCGCAACAACCTGAGTGCCAGCATGTTCGACCTGTCCATGAAGGACAAGCCGCGGTCCCCCTTCAGCAAGATCAAGGACAAGATGAAGGGCAAGAAGAAGTACGACCTGGAATCCGCCTCCGCCATCCTCCCAAGCAGCGCCATGGAGGATCCCGAGCTGGGCAGCCTGGGCAAGATGGGCAAAGCCAAAGGCTTCTTCCTCCGCAACAAGCTGCGCAAGTCGTCCCTGACCCAGTCCAGCACCTCGCTGGGCTCGGACAGCACCCTGTCCTCGGCCAGCGGGAGCCTGGCCTACCAGGGCCTGGGCGCCGAGCTCCTCACCCGCTCGCCGAGCCGCAGCAGCTGGCTGTCCACTGAGGGGGGCAGGGACTCTACACAGTCCCCCAAGTTGCCCACCCACAAAAGGACGTACAGCGACGAGGCCAGCCAGGTGCGAGCGGCTCCTCCCCGGGCCCTTCTCGACCTTCAGGGCCACCTGGACTCGGCCTCTCGCTCTTCT---CTCTGTGTCAATGGGAGCCACATTTACAACGAGGAGCCCCAGGCCCCCTTA---AGGCAC---CGCAGCTCCATCTCGGGCCCATTCCCACCCTCCAGCTCCCTGCATAGT------------------GTCTCTTCTCGGCCCTCCGAGGAGGGGCCTCGGTCTGCAGATGACTCCTGGGGCAGAGGCAGCCGCAGCACC---AGCAGCTCAGAGGTGGTGCCT------GGACAGGAGGAGCTGAGCTCTCAGGCCAAACTATTGGCTGTTGGGGCCAGCCACTCGGGAGAGGAGGAG------GGGGCGCGGCCCCCAGAGGGGAAGCCAGTGCAGGTCACTACACCCATGGTGGCCTCT---GAGGCTGTGGCG---GAGAAGGAGGGAGCCCGGAAAGAAGAGCGGAAGCCCCGGATGGGCCTCTTCCACCATCACCAC------CAGGGGCTGAGTCGGAGTGAGATGGGCCGCCGTGGTTCTCTGGGGGAGAAGGGAGGTCCCACTTTGGGGGCCTCCCCCCACCACTCATCCAGCGGGGAGGAAAAGGCTAAGAGTAGCTGGTTTGGCTTGAGAGAAACCAAGGAACCAACTCAGAAACCCAGTCCCCACCCTGTGAAGCCCCTCAGTGCTACCCCCGTGGAGGGCAGCCCCGACAGGAAGCAGCCCCGCTCCAGTCTGAGCACAGCCCTGAGCAGCGGGCTGGAGAAGCTCAAGACAGTCACATCTGGCAGTGTTCAGCTTGTGGCTCCGGCCCCTCAGGTTGGCCAGACGGTGGACACCAAGAGGCTGAAGGACTCAGGTGTGCTGGACCAGTCAGCCAAGTACTACCACCTGACCCACGACGAGCTCATCAGCCTGCTTCTGCAGCGGGAGCGGGAGCTGAGCCAGCGGGATGAGCATGTGCAGGAGCTGGAGAGCTACATCGACCGGCTGCTAGTGCGGATCATGGAGACCTCGCCCACATTGCTGCAGATCCCCCCCGGCACCCCCAAG---
>HLrouAeg4
ATGGCCCTGGTGCCGGGCGCCGAGCCGGCGGCGGGGCCCTCCCGCTGGCTACCCACGCACGTCCAGGTGACCGTGCTGCGGGCCCGCGGGCTGCGGGGCAAGAGTTCCGGGGCGGGCAGCACCAGCGACGCGTACACGGTGATCCAGGTGGGCCGCGAGAAGTACAGCACGTCGGTGGTGGAGAAGACGCCCGGCTGCCCCGAGTGGCGCGAGGAGTGCTCATTTGAGCTGCCGCCCGGCGCCCTAGACGGCCTGCTGCGGGCACAGGAGGCAGATGCGGGCCCGGCT---CCCTGGGCCGCAGGCTCAGCCGCTGCCTGCGAGCTGGTGCTCACCACTATGCACCGCTCGCTCATAGGCGTCGACAAGTTCCTGGGCCAGGCCACGGTGGCGCTGGACAAGGTTTTTGGCGCAGGCCGCGCCCAGCACACGCAGTGGTACAAGCTGCACTCCAAGGCGGGCAAGAAGGAGAAGGAACGAGGGGAGATCCAGGTCACCATCCAGTTCACTCGCAACAACTTGAGTGCCAGTATGTTTGACCTGTCCGTGAAGGACAAGCCGCGGTCCCCCTTTAGCAAGATCAAGGACAAGATGAAGGGCAAGAAGAAATATGACCTGGAATCTGCTTCTGCCATCCTCCCAAGCAGTGCCCTGGAGGATCCGGAGCTGGGCAGCCTGGGCAAGATGGGCAAAGCCAAAGGTTTCTTCCTCCGCAACAAACTGCGCAAGTCGTCCCTGACCCAGTCCAACACATCACTGGGCTCGGACAGCACCCTGTCCTCGGCCAGCGGGAGCCTGGCCTACCAGGGCCCGGGCGCTGAGCTCCTTACCCGCTCACCGAGCCGCAGCAGCTGGCTGTCCACCGACGGGGGCAGAGACTCTGCACAGTCCCCCAAGCTGCTCACCCACAAAAGGACCTGCAGCGATGAGGCCAGCCAGATGCGAGCAGCTACCCCCCGGGCCCTTCTCGAACTTCAGGGCCACCTTGACACTGCCTCCCGCTCTTCT---CTCTGTGTCAACGGCAGTCATGTTTACAACGAGGAGCCCCAGGGCCTCTTG---CGGCAC---CGCAGCTCCATCTCTGGCCCATTTCCACCCTCCAGCTCCCTGCACAGT------------------GTCTCTTCACGGCCCTCTGACGAGGGGCCTCGGTCTGCAGATGACTCCTGGGGCAGAGGCAGCCATGGCACC---AGCAGCTCAGAGGCAGTGCTT------GGACAGGAGGAGCTGAGCACTCAGGCCAAAGTTCTGGCCATGGGGGCCAGCCACTCTGGAGAGGAGGAA------GGGGCCCGGCTCCCAGAGGGGAAGCCGGTACAGGTCGCCACACCCATGGTGGCCTCCTCTGAGGCTGTGGTG---GAAAAGGAGGGATCCCGGAAGGAGGAGCGGAAACCCCGGATGGGCCTGTTCCACCATCACCAC------CAGGGCCTGAGTCGGAGCGAGTTGGGGCGCCGTGGCTCTCTGGGGGAGAAGGGAGGTCTCGCCCTAGGAGCCTCCCCCCATCATTCATCCAGCGGGGAGGAAAAGGTCAAGAGTAGCTGGTTTGGCTTGAGGGAAGCCAAGGAACCAACTCAGAAACCCAGTCCCCACCCTGTGAAGCCTCTCAGTGCAGCCCCTGTGGAGGGCAGCCCTGACAAGAAGCAGTCCCGCTCCAGTCTGAGCACAGCCCTGAGCAGTGGGCTGGAGAAGCTCAAGACAGTCACATCTGGCAGTGTTCAGACTGTGGCTCCGGCACCCCAGGTTGGCCAGACTGTGGATACCAAGAGGCTGAAGGATTCAGGTGTACTGGACCAGTCAGCCAAGTACTATCATCTGACCCACGACGAGCTCATCGGCCTGCTCCTACAACGGGAGCGGGAGCTGAGCCAGCGGGATGAGCACGTGCAGGAGCTGGAGAGCTACATTGACCGGCTGCTGGTGCGGATCATGGAGACCTCACCCACGCTGCTGCAGATCCCCCCCGGCCCCCCCAAG---
>HLturTru3
ATGGCCCTGGTACGGGGCGCCGAGACGGCGGCTGGGCCCTCCCGCTGGCTACCCACGCACGTCCAGGTGACTGTGCTGCGGGCCCGCGGGCTGCGGGGCAAGAGCTCGGGCGCGGGCAGCACCAGCGACGCGTATACGGTGATCCAGGTGGGCCGTGAGAAGTACAGCACGTCGGTGGTAGAGAAGACGCTGGGATGCCCCGAGTGGCGCGAAGAGTGCTCCTTCGAGCTGCCGCCCGGCGCCCTGGACGGCCTGCTACGGGCGCAGGAGACCGACGCGGGCCCGGCG---CCCTGGGCCGCGGGCTCCGCCGCCGCCTGCCAGCTAGTGCTTACCACCATGCACCGCTCGCTCATCGGCGTCGACAAGTTCCTGGGCCAGGCCGTGGTGGCGCTGGACGAGGTCTTCGGCGCAGGCCGCGCCCAGCACACACAGTGGTACAAGCTGCACTCGAAGGCAGGCAAGAAGGAGAAGGAGCGTGGAGAGATCCAGGTCAGCATCCAGTTCACGCGCAACAACCTCAGCGCCAGCATGTTTGACCTGTCCGTGAAGGACAAGCCTCGGTCCCCCTTCAGTAGGATCAAGGACAAGATGAAGGGCAAGAAGAAGTTTGATCTGGAATCCGCCTCTGCCATCCTCCCAAGCAGCGCCCTGGAGGACCCCGAGCTGGGCAGCCTGAGCAAGATGGGCAAAGCCAAAGGCTTCTTCCTCCGCAACAAGCTGCGGAAGTCTTCCCTGACCCAGTCCAACACCTCGCTAGGTTCGGACAGCACCCTGTCCTCAGCCAGTGGGACCCTGGCCTACCAGGGCCCCGGGGCCGAGCTCCTCACCCGCTCGCCCAGCCGCAGCAGCTGGCTGTCCTCCGAAGGGGGCAGGGACTCGGCACAGTCCCCCAAGTCGCTCACCCATAAAAGGACGTACAGCGATGAGGCCAGCCAGGTGCGAGCCGCTCCTCCCCGGGCCCTTCTTGACCTTCAGGGCCACCTTGACGGGGCCTCCCGCTCCTCT---CTCTGCGTCAACGGGAGCCACATTTACACTGAGGAGCCCCAGGGGCCCCTG---CGGCAC---CGCAGCTCCATCTCTGGCCCC------------------CTGCACACT------------------GTCTCCTCCCGGCCCTCTGAGGAGGGGCCGCGCTCTGCGGATGACTCCTGGGGCAGAGGCAGCCGCCGCACC---GGCAGCTCAGAGGCGGTGCCT------GGACAGGAGGAGCTGAGCTCGCAG------GTGCTGGCCGTCGGGGCCCGCTGCTCTGGAGAGGAGGAG------GGGGCCTGGCCCTCAGAGGGGAGGCCAGTGCAGGTCGCCACACCTATGGTGGCCTCCTCTGAGGCTGTGGCC---GAGAAGGAGGGAGCCCGGAAGGAGGAGCGGAAGCCCCGGATGGGCCTTTTCCACCATCACCAC------CAGGGGCTGAGTCGGAGCGAGATGGGGCGCCGAGGCTCTCTGGGGGAGAAGGGGGTTCCCACTCTGGGGGCCTCCCCACACCACTCGTCCAGTGGGGAGGAAAAGGCCAAAAGTAGCTGGTTTGGCTTGAGAGAAGCCAAGGAACCAACTCAGAAACCCAGTCCCCACCCTGTGAAGCCCCTCAGTGCTGCCCCAGTGGAGGGCAGCCCTGACAGGAAGCAGTCCCGCTCTAGTCTGAGTACAGCCCTGAGCAGCGGGCTGGAGAAGCTCAAGACCGTCACATCTGGCAGCATTCAGCCTGTGGCTCCAGCCCCCCAGGTTGGCCAGACTGTGGACGCCAAGAGGCTGAAGGACTCTGGTGTGCTGGACCAGTCGGCCAAATACTACCACCTGACCCACGACGAGCTCATCGGTCTGCTCCTGCAGCGGGAGCGGGAGCTGAGCCAGCGCGACGAGCACGTGCAGGAGCTAGAGAGCTACATCGACCGGCTGCTGGTGCGGATCATGGAGACCTCGCCCACACTGCTGCAGATTCCCCCTGCTCCCCCCAAG---
>balAcu1
ATGGCCCTGGTACGGGGCGCCGAGACGGCGGCTGGGCCCTCCCGCTGGCTACCCACGCACGTCCAGGTGACGGTGCTGCGGGCCCGCGGGCTGCGAGGCAAGAGCTCGGGCGCGGGCAGCACCAGCGACGCGTATACGGTGATCCAGGTGGGCCGTGAGAAGTACAGCACGTCGGTGGTGGAGAAGACGCCGGGATGCCCTGAGTGGCGCGAGGAATGCTCCTTCGAGCTGCCGCCCGGCGCCCTGGACGGCCTGCTGCGGGCGCAGGAGACCGACGCGGGGCCGGCG---CCCTGGGCCGCGGGCTCCAACGCCGCCTGCCAGCTAGTGCTTACCACCATGCACCGCTCGCTCATCGGCGTCGACAAGTTCCTGGGCCAGGCCATGGTGGCGCTGGACGAGGTCTTCGGCGCAGGCCGCGCCCAGCACACACAGTGGTACAAGCTGCACTCGAAGGCAGGCAAGAAGGAGAAGGAGCGTGGAGAGATCCAGGTCACCATCCAGTTCACGCGCAACAACCTCAGCGCCAGCATGTTTGACCTGTCCGTGAAGGACAAGCCTCGCTCCCCCTTCAGGAAGATCAAGGACAAGATGAAGGGCAAGAAGAAGTTTGACCTGGAATCCGCCTCTGCCATCCTCCCGAGCAGCGCCCTGGAGGACCCCGAGCTGGGCAGCCTGAGCAAGATGGGCAAAGCCAAGGGCTTCTTCCTCCGCAACAAGCTGCGAAAGTCTTCCCTGACCCAGTCCAACACCTCGCTAGGCTCGGACAGCACCCTGTCCTCAGCCAGTGGGAGCCTGGCCTGCCAGGGCCCCGGGGCCGAGCTCCTCACCCGCTCGCCCAGCCGCAGCAGTTGGCTGTCCTCCGAGGGGGGCAGGGACTCTGCACAGTCCCCCAAGTCGCTTACCCATAAAAGGACCTACAGCGATGAGGCCAGCCAGGTGCGCGCCGCTCCTCCCCGGGCCCTTCTTGACCTTCAGGGCCACCTTGATGGGGCCTCCCGCTCCTCT---CTCTGCGTCAACGGGAGCCACATTTACAGTGAGGAGCCCCAGGGGCCCCTG---CGGCAC---CGCAGCTCCATCTCGGGCCCATTTCCGCCCGCCGGCCCCCTGCACACT------------------GTCTCCTCCCGGCCCTCTGAGGAGGGGCCGCGCTCTGCGGACGAGTCCTGGGGCAGAAGCAGCCGCCGCACC---GGCAGCTCAGAGGCGGTGCCT------GGACAGGAGGAGCTAAGCCCGCAG------GTGCTGGCCGTTGGGGCCCGCTGCTCTGGAGAGGAGGAG------GGGGCCTGGCCCTCAGAGGGGAGGCCGGTGCAGGTCGCCACACCCATGGTGGCCTCCTCTGAGCCTGTGGCC---GAGAAGGAGGGAGCCCGGAAGGAGGAGCGGAAGCCCCGGATGGGCCTTTTCCACCATCACCAC------CAGGGGCTGAGTCGGAGCGAGATGGGGCGCCGAGGCTCTCTGGGGGAGAAGGGGGTTCCCACTCTGGGGGCCTCCCCACACCACTCGTCCAGTGGGGAGGAAAAGGCCAAAAGTAGCTGGTTTGGCTTGAGAGAAGCCAAGGAACCAACTCAGAAACCCAGTCCCCACCCTGTGAAGCCCCTCAGTGCTGCCCCAGTGGAGGGCAGCCCTGACAGGAAGCAGCCCCGCTCCAGTCTGAGCACAGCCCTGAGCAGCGGGCTGGAGAAGCTCAAGACGGTCACATCAGGCAGCATTCAGCCTGTGGCTCCGGCCCCCCAGGTTGGCCAGACTGTGGATGCCAAGAGGCTGAAGGACTCCGGTGTGCTGGACCAGTCGGCCAAATACTACCACCTGACCCACGACGAGCTCATCGGTCTGCTCCTGCAGCGGGAGCGGGAGCTGAGCCAGCGGGACGAGCACGTGCAGGAGCTAGAGAGCTACATCGACCGGCTGCTGGTGCGGATCATGGAGACCTCGCCCACACTGCTGCAGATCCCCCCTGCTCCCCCCAAG---
>felCat8
ATGGCCCTGGTGCGGGACGCCGAGCCGGCGGCTGGGCCCTCCCGCTGGCTACCCACGCACGTCCAGGTGACTGTGCTGCGGGCCCGCGGGCTGCGGGGCAAGAGCTCGGGAGCGGGCAGTACTAGCGACGCGTACACGGTGATCCAGGTGGGCCGTGAGAAGTACAGCACGTCGGTGGTGGAGAAGACGCCGGGCTGCCCGGAGTGGCGCGAGGAGTGCTCCTTCGAGCTGCCGCCTGGTGCCCTGGACGGCCTGCTGCGGGCGCAGGAGGCTGACGCGGGCCTGGCG---CCCTGGGCCGCGGGCTCCGCTGTCGCCTGTGAGCTGGTGCTCACCACCATGCACCGCTCCCTCATCGGCGTCGACAAGTTCCTGGGCCAGGCCACGGTGGCGCTGGACGAGGTCTTCGGCGCAGGCCGCGCCCAGCACACGCAGTGGTACAAGCTGCACTCCAAGGCGGGCAAGAAGGAGAAGGAACGTGGAGAGATCCAGGTCACCATCCAGTTCACTCGCAACAACTTGAGCGCCAGCATGTTTGACCTGTCCATGAAGGACAAGCCGCGGTCCCCTTTCAGCAAGATCAAGGACAAGATGAAGGGCAAGAAGAAGTATGAGCTGGAATCTGCCTCCGCCATCCTCCCAAGCAGCGCCCTGGAGGACCCTGAGCTGGGCAGCCTGGGCAAGATGGGCAAAGCCAAAGGCTTCTTCCTGCGCAACAAGCTACGCAAGTCCTCCCTGACGCAGTCTAACACCTCGCTGGGCTCGGACAGCACCCTGTCCTCGGCCAGCGGGAGCCTGGCCTACCAGGGCCCAGGCGCCGAGCTCCTCACACGCTCGCCCAGCCGTAGCAGCTGGCTGTCCACCGAAGGGGGCAGGGACGCTACCCAGTCCCCCAAGTTGCTCACCCACAAAAGGACCTACAGTGATGAGGCCAGCCAGATGCGAGCGGCTCCACCCCGATCCCTTCTGGACCTCCAGGGCCACCTGGAAGCTGCCTCCCGCTCCTCG---CTCTGTGTCAATGGGAGCCACATTTACAACGAGGAGCCCCAGGCCCCCCTG---CGGCAC---CGCAGCTCCATCTCGGGCCCCTTCCCACCCTCCAGCTCCCTGCACAGT------------------GTGTCTTCCCGGCCTGCTGAGGAGGGGACTCGGCCCTCAGATGACTCCGGGGGCAGAGGCAGCCGCAGCACC---AGCAGCTCAGAGGTGCTGCCC------GGACAGGAGGAGCTGAGCTCTCAGGCCAAAGTGTTGGCCACTGGGGCCAACCGCTCTGGAGAGGAAGAG------GGGGCCCGGCTCCCAGAGGGAAAGCCAGTACAGGTTGCCACACCCATGGTGGCCTCCTCCGAGGCTGTGGCC---GAGAAGGAAGGAGCCCGGAAGGAGGAGCGGAAGCCCCGGATGGGCCTCTTCCACCACCACCAC------CAGGGGCTGAGTCGGAGCGAGTTGGGGCGCCGTGGCTCTCTGGGGGAGAAGGGGGGTCCCACGCTGGGGGCCTCTCCCCACCACTCATCCAGCGGGGAGGAAAAGGCCAAGAGTAGCTGGTTTGGCTTCAGAGAAGCCAAGGAACCGATTCAGAAACCCAGCCCCCACCCTGTGAAGCCCCTCAGTGCTGCCCCTGTGGAGGGCAGCCCCGACAGGAAGCAGCCTCGCTCCAGTCTGAGCACAGCTCTGAGCAGTGGGCTGGAGAAGCTCAAGACCGTCACATCGGGCAGCGTTCAGCCTGTGGCTCCAGCCCCCCACGTTGGCCAGACTGTGGACGCCAAGCGGCTGAAGGACTCGGGTGTGCTGGACCAGTCGGCCAAGTACTACCACCTGACCCACGACGAGCTCATCGGCCTGCTCTTGCAGCGGGAACGGGAGCTGAGCCAGCGGGACGAGCATGTGCAGGAGCTGGAGAGCTACATTGACCGGCTGCTGGTGCGGATCATGGAGACCTCACCCACACTGCTGCAGATCCCCCCTGGCCCCCCAAAG---
>musFur1
ATGGCCCTGGTGCGGGGCGCCGAGCCAGCCGCGGGGCCCTCCCGCTGGCTACCTACGCACGTCCAGGTGACTGTGCTGCGGGCCCGCGGGCTGCGGGGCAAGAGCTCAGGAGCGGGCAGCACCAGCGACGCGTACACGGTGATCCAGGTGGGCCGCGAGAAGTACAGCACGTCGGTGGTGGAGAAGACGCCGGGTTGCCCGGAGTGGCGCGAGGAGTGCTCTTTCGAGCTGCCACCTGGTGCCCTGGACGGCCTGCTTCGGGCGCAGGAGGCCGATGCGGGCCCGGCT---CCCTGGGCGGCGGGCTCCGCCGCCGCCTGCGAGCTGGTGCTCACCACCATGCACCGCTCGCTCATCGGCGTCGACAAGTTCCTGGGCCAGGCCACGGTGGCGCTGGACGAGGTCTTTGGCGCAGGCCGCGCCCAGCATACGCAGTGGTACAAGCTGCACTCCAAGGCGGGCAAGAAGGAGAAGGAGCGTGGAGAGATCCAAGTCACAATCCAGTTCACTCGAAACAACCTGAGCGCCAGCATGTTTGACCTGTCCATGAAGGACAAGCCGCGGTCCCCTTTCAGCAAGATCAAGGACAAGATGAAGGGCAAGAAGAAGTTTGAGCTGGAGTCTGCCTCGGCCATCCTCCCAAGCAGTGCCCTGGAGGACCCCGAGCTGGGCAGCCTGGGCAAGATGGGCAAAGCCAAAGGCTTCTTCCTCCGCAACAAGCTGCGCAAGTCCTCCCTGACGCAGTCCAGCACCTCTCTGGGCTCGGACAGCACCCTATCCTCTGCCAGCGGGAGCCTGGCCTACCAGGGCCCGGGTGCAGAGCTCCTGACCCGCTCGCCCAGCCGCAGCAGCTGGCTGTCCAGCGAAGGAGGCAGGGACGCCACCCAGTCCCCCAAGTTGCTCACTCACAAAAGGACCTACAGCGATGAGGCCAGCCAGATGCGAGCGACGCCGCCCCGATCTCTCCTGGACCTGCAGGGCCACCTGGAGACTGCCTCCCGCTCCTCG---CTCTGCGTCAATGGGAGCCACATTTACAATGAGGAGCCCCAGGCACTCCCA---CGGCAC---CGCAGCTCCATCTCAGGCCCGTTTCCACCCTCCGGCTCGCTGCATAGT------------------GTGTCTTCCCGGCCCACTGAGGAGGGCGCTCGGCCTGCAGATGACTCCGGGGGCAGAGGCAGCCGCCGCACC---AGCATCTCAGAGGTGCTGCTG------GGACAGGAGGAGCTGAGCTCTCGGGCCAAAGTGTTGGTCCCTGGCACCAGCCGCTCAGGAGAGGAGGAG------GGGGCCCGGCTCCCTGAGGGAAAGCCAGTACAGGTTGCCACGCCCATGGTGGCCTCCTCTGAGGCTGTGGCT---GAGAAGGAGGGAGCCCGGAAGGAGGAGCGGAAGCCCCGGATGGGTCTCTTCCACCATCACCAC------CAGGGGCTGAGTCGGAGCGAGCTGGGGCGCCGCGGCTCTCTGGGGGAGAAGGGGGGTCCCACCCTGGGGGCCTCCCCACACCACCCATCCAGCGGGGAGGAAAAGGCCAAGAGTAGCTGGTTTGGCTTGAGAGAAGCCAAGGAACCAACTCAGAAACCCAGTCCCCACCCCGTGAAGCCGCTCAGTGCTGCTCCCGTGGAGGGCAGCCCAGACAGGAAGCAGCCCCGCTCCAGTCTGAGTACAGCTCTGAGCAGCGGGCTGGAGAAGCTCAAGACAGTCACATCCGGCGGCATTCAGCCTGTGGCTCCAGCCCCCCACGTGGGCCAGACTGTGGACACCAAGAGGCTGAAGGACTCAGGTGTGCTGGACCAGTCGGCCAAGTACTACCACCTGACCCACGACGAGCTCATCGGCCTGCTCCTGCAGCGGGAGCGGGAGCTGAGCCAGCGGGACGAGCACGTGCAGGAGCTGGAGAGCTACATTGACCGGCTGCTGGTGCGGATCATGGAGACCTCACCCACACTGCTGCAGATCCCCCCTGACCCTCCCAAG---
>canFam3
ATGGCCCTGGTGCGGGGCGCCGAGCCGGCGCCGGGGCCCTCCCGCTGGCTGCCCACGCACGTCCAGGTGACGGTGTTGCGGGCCCGCGGGCTGCGGGGCAAGAGCTCGGGAGCGGGCAGCACCAGCGACGCGTACACGGTGATCCAGGTGGGCCGCGAGAAGTACAGCACGTCGGTGGTGGAGAAGACCCCGGGCTGCCCCGAGTGGCGCGAGGAGTGCTCTTTCGAGCTGCCGCCCGGTGCCCTGGACGGCCTGCTGCGGGCGCAGGAGGCCGACGCGGGCTCGGCT---CCCTGGGCCGCGGGCTCCGCCGCCGCCTGCGAGCTGGTGCTCACCACCATGCACCGCTCGCTCATCGGCGTCGACAAGTTCCTGGGCCAGGCCACGGTGGCGCTGGACGAGGTCTTCGGCGCAGGCCGCGCCCAGCATACGCAGTGGTACAAGCTGCACTCCAAGGCAGGCAAGAAGGAGAAGGAACGTGGGGAGATCCAAGTCACAATCCAGTTCACTCGCAACAATTTGAGCGCCAGCATGTTTGACCTGTCCATGAAGGACAAGCCACGGTCCCCTTTCAGCAAGATCAAGGACAAGATGAAGGGCAAGAAGAAGTTCGATCTGGAATCTGCCTCCGCCATCCTCCCGAGCAGTGCCCTAGAGGATCCCGAGCTAGGGAGCCTGGGCAAGATGGGCAAAGCCAAAGGCTTCTTCCTCCGCAACAAGCTGCGAAAGTCCTCCCTTACGCAGTCTAACACCTCGCTGGGCTCAGACAGCACCCTGTCCTCTGCCAGTGGGAGCCTGGCCTACCAGGGCCCGGGCACTGAGCTCCTTACCCACTCGCCAAGCCGCAGTAGCTGGCTGTCCACTGAAGGGGGCAGGGACTCCACCCAGTCCCCTAAGCTGCTCACCCACAAAAGGACCTACAGTGATGAGGCCAGCCAGATGCGAGTGGCTCCACCCCGATCCCTTCTGGACCTCCAGGGCCACCTAGACGCCGCCTCCCGCTCCTCG---CTCTGTGTCAATGGGAGCCACATTTACAATGAGGAGCCCCAGGCCCCCCTG---CGGCAC---CGCAGCTCCATCTCGGGCCCATTTCCACCCTCCAGCTCCCTGCATAGC------------------GTGTCTTTCCGGCCTGCTGAGGAGGGGTCTCGGCCCACCGATGACTCCGGGGGCAGAGGCAGCCGCAGCACC---AGCAGCTCAGAGATGCTGCCT------GGACAGGAGGAGCTAAGCTCTCAGGCCAAAGTGCTGGCTACTGGTACCAGCCGCTCTGGAGAGGAGGAG------GGGGCCCGGCTCCCAGAGGGAAAGCCAGTGCAGGTTGCTACACCCTTGGTGGCCTCCTCTGAGTCTGTGGCT---GAGAAGGAGGGAGCCCGGAAGGAGGAGCGGAAGCCCCGGATGGGCCTCTTCCACCATCACCAC------CAGGGGCTGAGTCGGAGCGAGTTGGGGCGCCGTGGCTCTCTGGGGGAGAAGGGAGGTCCCACCCAGGGGGCCTCCCCCCATCATTCATCTGGCGGGGAGGAAAAGGCCAAGAGTAGCTGGTTTGGCTTGAGAGAAGCCAAAGAACCAACTCAGAAACCTAGCCCCCACCCTGTGAAGCCGCTCAGTGCCGCCTCCCTGGAGGGCAGCCCAGACAAGAAGCAGTCCCGCTCCAGTCTGAGCACAGCTCTGAGCAGTGGGCTGGAGAAGCTCAAGACAGTCACATCTGGCAGCGTTCAGCCGGTGGCTCCAGCCCCCCACGTTGGCCAGACTGTGGACACTAAGAGGCTGAAGGACTCAGGTGTGCTGGACCAGTCGGCCAAGTACTACCACCTGACCCACGACGAGCTCATCAGCCTGCTCTTGCAGCGAGAGCGGGAACTGAGCCAGCGGGACGAGCATGTGCAGGAGCTGGAGAGCTACATTGATCGGCTGCTGGTGCGGATCATGGAGACCTCACCCACACTGCTGCAGATCCCCCCGGACCCCCCTAAG---
>lepWed1
--------------------------------------------------------------------------------------------------------------------------------------------------------------------------------------------------------------------------------------------------------------------------------------------------------------------------------------------------------------------------------------------------------------------------------------------------GTGGTACAAGCTGCACTCTAAGGCCGGCAAGAAGGAGAAGGAACGTGGGGAGATCCAAGTCACAATCCAGTTCACTCGCAACAACTTGAGTGCCAGCATGTTTGACCTGTCCATGAAGGACAAGCCGCGGTCCCCTTTCAGCAAGATCAAGGACAAGATGAAGGGCAAGAAGAAGTTTGAGCTGGAATCTGCCTCCGCCATCCTGCCAAGCAGCGCCCTGGAGGACCCCGAGCTGGGCAGCCTGGGCAAGATGGGCAAAGCCAAAGGCTTCTTCCTCCGCAACAAGCTGCGCAAGTCCTCCCTGACGCAGTCCAACACCTCGCTGGGCTCGGACAGCACCCTGTCCTCGGCCAGTGGGAGCCTGGCCTACCAGGGCCCGGGCGCTGAGCTCCTGACCCGCTCGCCTAGCCGCAGCAGCTGGCTGTCCAGCGAAGGGGGCAGGGACTCCACCCAGTCCCCCAAGTTGCTCACCCACAAAAGGACCTACAGCGATGAGGCCAGCCAGATGCGAGCGGCTCCACCCCGATCCCTTCTGGACCTCCAGGGCCACATGGAAACTGCCTCCCGCTCCTCA---CTCTGCGTCAATGGGAGCCACATTTACAATGAGGAGCCCCAGGCCACCCTT---CGGCAC---CGCAGCTCCATCTCGGGCCCATTTCCACCCTCCAGCTCCCTGCACGGC------------------GGGTCTTCCCGGCCCACCGAGGAGGGGCCTCGGGCCACAGATGACTCCGGGGGCGGAGGCAGCCGCAGCACC---AGCAGCTCAGAGGTGCCGCCC------GGACCGGAGGAGCCAAGCTCTCAGGCCCAAGTGTTGGCCCCTGGCGCCAGCCGCTCTGGAGAGGAGGAG------GGGGCCCGGCTCCCCGAGGCCAAGCCAGTACAGGTCACCACACCCATGGTGGCCTCCTCTGAGGCTGTGGCC---GAGAAGGAGGGAGCCCGGAAGGAGGAGCGGAAGCCCCGGATGGGCCTCTTCCACCATCACCAC------CAGGGACTGAGTCGGAGCGAGTTGGGGCGCCGCGGCTCTCTGGGGGAGAAGGGGGGTCCCGCCCTGGGGGCCTCCCCCCACCACCCATCCAGCGGGGAGGAAAAGGCCAAGAGTAGCTGGTTTGGCTTGAGAGAAGCGAAGGAACCAACTCAGAAACCCAG----------------------------------------------------------------------------------------------------------------------------------------------------------------------------------------------------------------------------------------------------------------------------------------------------------------------------------------------------------------------------------------------------------
>tarSyr2
--------------------------------------------------------------------------------------------------------------------------------------------------------------------------------------------------------------------------------------------------------------------------------------------------------------------------------------------------------------------------------------------------------------------------------------------------GTGGTACAAGCTGCACTCCAAGGCAGGCAAGAAGGAGAAGGAACGCGGAGAAATCCAAGTCACCATCCAGTTCACACGCAATAACTTGAGCGCCAGCATGTTTGACCTGTCCATGAAGGATAAACCACGATCCCCCTTCAGCAAGATCAAGGACAAGATGAAGGGCAAGAAAAAGTATGACCTGGAATCTGCCTCCGCCATCCTCCCAAGCAGCGCCCTAGAGGACCCCGAGCTAGGCAGTCTGAGCAAGATGGGCAAAGCCAAAGGCTTCTTCCTTCGCAACAAGCTGCGCAAGTCATCCCTGACCCAGTCCAACACCTCGCTGGGCTCAGACAGCACCCTGTCCTCAGCCAGTGGGAGCCTGGCCTACCAGGGGCCTGGCGCCGAGCTCCTCACCCGCTCGCCGAGCCGCAGCAGCTGGCTGTCCACCGAAGGGGGCAGGGATTCAGCACAGTCCCCCAAGCTGCTCACCCACAAGAGGACCTACAGCGACGAGGCCAGCCAGATGCGAGGGGCTCCTCCTCGGGCCCTGCTCGACTTGCAGGGTCACCTCGATGCTGCCTCCCGCTCGTCC---CTCTGTGTCAACGGGAGCCACATTTACAATGAGGAGCCTCAGGCTCCTGTG---CGGCAC---CGTAGCTCCATCTCGGGCTCATTCCCTCCCTCCAGCTCCCTGCACAGT------------------GTCTCCTCCCGGCCCTCTGAGGAGGGGCCTCGGTCTGCAGATGACTCCTGGGGCAGAGGCAGCCGCAGCAAC---AGCAGCTCAGAGGCGGTGCTT------GGACAGGAAGAGCTGAGTGCTCAGGCCAAAGTGCTGGCCACTGGGGCCGGCCGCTCTGGAGACGAGGAG------GGGGCCCGGCTTCCAGAGGGCAAGCCCGTCCAGGTTGCCACACCCATTGTGGCCTCCTCTGAGGCTGCAGCA---GAGAAGGAGGGAGCCCGGAAGGAGGAGCGAAAGCCCCGGATGGGCCTCTTCCACCATCACCAC------CAGGGGTTGAGTCGGAGCGAGCTGGGGCGCCGAGGCTCTCTGGGGGAGAAAGGGGGCCCCACGCTTGGAGCCTCTCCTCACCACTCCTCCAGTGGGGAGGAAAAGGCCAAGAGCAGCTGGTTTGGCTTGAGAGAAGCCAAGGAACCAACTCAGAAACCCAGTCCCCACCCTGTGAAGCCCCTCAGTGCTGTCCCTGTGGAGGGCAGCCCCGACAGGAAGCAGCCCCGCTCCAGTCTGAGCACAGCCCTGAGCAGTGGCCTGGAGAAGCTCAAAACAGTCACATCTGGCAGTGTTCAGCCTGTGGCTCTGGCCCCCCAAGTTGGCCAGACTGTGGACCCCAAGAGGCTGAAGGACTCAGCTGTGCTGGACCAGTCGGCCAAGTACTACCACCTGACTCATGACGAGCTCATCGGACTGCTCCTGCAACGGGAGCGGGAGCTGAGCCAGCGGGACGAGCACGTGCAGGAGCTGGAGAGCTACATTGACCGGCTGCTGGTTCGGATCATGGAGACCTCACCCACACTGCTGCAAATCCCCCCCGGCCCCCCCAAATA-
>micMur3
ATGGCCCTGGTGCGGGACGCCGAGCCGGCGGCGGGGCCCTCCCGCTGGCTGCCCACGCACGTCCAGGTGACGGTGCTGCGGGCCCGCGGGCTGCGGGGCAAGAGCTCGGGCGCGGGCAGCACCAGCGACGCGTACACGGTGATCCAGGTGGGCCGCGAGAAGTACAGCACGTCGGTGGTGGAGAAGACGCCGGGATGCCCAGAGTGGCGCGAGGAGTGCTCCTTCGAGCTGCCGCCCGGCGCCCTGGACGGCCTGCTGCGGGCGCAGGAGGCAGATGCGGGCCCAGCG---CCCTGGGCCGCCGGCTCTGCCGCCGCCTGCGAGCTGGTGCTCACCACCATGCACCGCTCGCTCATCGGCGTGGACAAGTTCCTGGGCCAGGCCACCGTGGCGCTGGACGAGGTCTTCCGCGCAGGCCGCGCCCAGCACACGCAGTGGTACAAGCTGCACTCCAAGGCAGGCAGGAAGGAGAAGGAACGTGGAGAGATCCAAGTCACCATCCAGTTCACTCGCAACAACTTGAGCGCCAGCATGTTCGACCTGTCCATGAAGGACAAGCCACGGTCGCCCTTCAGCAAGATCAAGGACAAGATGAAAGGCAAGAAGAAGTTTGAGCTGGAATCTGCCTCTGCCATCCTCCCAAGCAGCGCCCTAGAGGATCCTGAGCTGGGCAGCCTGGGCAAGATGGGCAAGGCCAAAGGCTTCTTCCTCCGAAACAAGCTCCGCAAGTCGTCCCTGACGCAGTCCAACACCTCGCTGGGCTCCGACAGCACCCTGTCCTCGGCCAGCGGGAGCCTGGCCTACCAGGGCCCCGGCGCCGAGCTCCTCACCCGCTCGCCCAGTCGCAGCAGCTGGCTGTCCACCGAAGGGGGCAGGGACTCTGCACAGTCCCCCAAGCTGCTGGCCCACAAGAGGACCTACAGCGATGAGGCCAGCCAGGTGCGGGCGGCTCCTCCCCGGGCCCTCCTCGACCTTCAGGGCCACCTCGATGCTGCCTCCCGCTCTTCA---CTCTGTGTCAACGGGAGCCACATTTACAACGAGGAGCCCCAGGGCCTGTTG---CGGCAC---CGCAGCTCCATCTCGGGTCCATTTCCACCCTCTAGCTCCCTGCACAGC------------------AGCTCTTCCCGCCCCTCTGAGGAGGGGCCTCGCTCCACAGATGACTCCTGGGGCAGAGGCGGCCACAGCAAC---AGCAGCTCAGAGGTGGGGCTG------GGACAGGAGGAGCTGGGCGCTCAGGGCAAAGTGCTGGCCGTTGGGGCCAGCCGCCCTGGAGAGGCGGAG------GGGGCCCAGCTTCTGGAGGGCAAGCCAGTCCAGGTCGCCACACCCATGGTGGCCTCCTCTGAGGCAGTGGCG---GAGAAGGAGGGAGCCCGGAAGGAGGAGCGGAAGCCCCGGATGGGCCTCTTCCACCATCACACC------CAGGGGCTGAGTCGGAGTGAATTGGGGCGCCGAGGCTCTCTGGGGGAGAAGGGGGCACCCAACCTGGGGGCCTCCCCCCACCACTCATCCAGCGGGGAGGAAAAGGCCAAGAGTAGCTGGTTTGGCTTGAGAGAATCCAAGGAGCCGACTCAGAAACCCAGTCCCCACCCCGTGAAGCCCCTCAGTGCAGCCCCTGTGGAGTGCAGTGCTGACAGGAAGCAGTCCCGCTCCAGCCTGAGCACGGCCCTGAGCAGCGGGCTGGAGAAGCTCAAAACAGTCACATCTGGCAGCGTTCAGCCTGTGGCTCTGGCCCCCCAGCTTGGCCAGACCGTGGACACCAAGAGGCTGAAGGACTCAGCTGTGCTGGACCAGTCGGCCAAGTACTACCACCTGACCCACGACGAGCTCATCGGCCTGCTCCTGCAGCGGGAGCGGGAGCTGAGCCAGCGGGATGAGCACGTGCAGGAGCTGGAGAGCTACATCGACCGGCTGCTGGTGCGGATCATGGAGACCTCGCCCACACTGCTGCAGATCCCCCCCAACTCCCCCAAA---
>HLmolMol2
ATGGCCCTGGTGGGGGGCGCCGAGTCGGCGGCGGGGCCTTCTCGCTGGCTCCCCACGCACGTCCAGGTGACCGTGCTGCGGGCCCGCGGGCTGCGGGGCAAGAGCTCGGGCGCGGGCAGCACTAGCGACGCGTACACAGTGATCCAGGTGGGCCGCGAGAAGTACAGCACGTCGGTGGTGGAGAAGACCCCGGGCTGCCCCGAGTGGCGCGAGGAGTGCTCCTTCGAGCTGCCGCCCGGCGCCCTGGACGGCCTGCTGCGGGCGCAGGAGGCCGATGCGGGCCCGGCG---CCCTGGGCCGCGGGCTCCGCCGCCGCCTGCGAGCTGGTGCTCACCACCATGCACCGCTCGCTCATCGGCGTCGACAAGTTCCTGGGCCAGGCCAGGGTGGCGCTGGACGAGGTCTTCGGCGCAGGCCGCGCCCAGCACACACAGTGGTACCAGCTACACTCCAAGCCAGGCAAGAAGGAGAAGGAACGTGGGGAGATCCAAGTCACCATCCAGTTCACTCGTAACAACTTGAGCGCCAGCATGTTTGACCTGTCCATGAAGGACAAGCCGCGTTCCCCCTTTAGCAAGATCAAGGACAAGATGAAGGGCAAGAAGAAGTATGACCTGGAATCCGCCTCTGCCATCCTCCCAAGCAGTGCCCTAGAGGACCCAGAGCTGGGCAGCCTGGGCAAGATGGGCAAAGCCAAAGGCTTTTTCCTCCGCAGCAAGCTGCGCAAGTCGTCCCTGACCCAGTCCAACACCTCGCTGGGCTCAGACAGCACCTTGTCCTCAGCCAGTGGGAGCCTGGCCTACCAGGGCCCCGGCGCCGAGCTCCTCACCCGGTCCCCAAGCCGCAGCAGCTGGCTGTCCACCGAAGGGGGCAGGGACTCTGTGCAGTCCCCCAAGTTGTTTACCCACAAAAGGACCCACAGCGATGAGGCCAGCCAGATGCGAACAGCTCCTCCCCGGGCCCTCCTCGACCTTCAGGGCCACCTGGACCCGGCCACCCGCTCTTCT---CTCTGTGTCAATGGGAGCCACATTTACAGTGAGGAGCCCCAGGGCCTCTTG---AGGCAC---CGCAGCTCCATCTCGGGCCCGTTTCCACCCTGCAGCTCCCTACACAGT------------------GTTTCTTCTCGGCCCTCCGAGGAGGGGCCTCGGTCTGCAGATGACTCCTGGGGCAGAGGCGGCCGCAGAGCC---AGCAGCTCAGAGGCAGTGCCC------GGACAGGGGGAGCTGAGCACTCAGGCCAAAGCGCTGGCCCCTGAGGCCGGCCACTCTGGAGAGGAGGAG------GGGGCCCGGCTCCCCGAGGGGAAGCCAGTACAGGTCGCCACACCCATGGTGGCCTCCTCTGAGCCTGTGGCG---GAGAAGGAGGGAGCCCGGAAGGAGGAGCGGAAGCCCCGGATGGGCCTCTTCCACCATCACCAC------CAGGGGCTGAGTTGGAGCGAGTTGGGGCGCCGTGGCTCTCTGGGGGAGAAGGGGGGTCCCCCTCTGGGGGCCTCCCCACATCATTCATCCAGTGGGGAGGAAAAGGTCAAGAGTAGCTGGTTTGGCTTGAGGGAAGCCAAGGAGCCAACTCAGAAACCCAGTCCCCACCCTGTGAAGCCCCTCAGTGCTGCCCCCGTGGAGGGCAGCCCCGACAAGAAGCAGCCCCGCTCCAGTCTGAGCACAGCCCTGAGCAGTGGGCTGGAGAAGCTGAAGACAGTCACATCTGGCAGCGTTCAGCCTGTGGCTCTGGCCTCCCAGGTTGGCCAGCCCGTGGACACCAAGAGGCTGAAGGATTCTGGTGCGCCGGACCAGTCGGCCAAGTACTACCATCTGACCCACGACGAACTCATCAGCCTGCTCCTGCAGCGGGAGCGGGAGCTGAGCCAGCGGGATGAGCATGTGCAGGAGCTGGAGAGCTACATTGACCGGCTGCTGGTGCGGATCATGGAGACCTCACCCACACTGCTGCAGATCCCCCCCGACATCCCCAAG---
>hetGla2
ATGGCCCTGGTGCGAGATGCCGAGCCGGCCTCGGGGCCCTCCCGCTGGCTGCCCACGCACGTCCAGGTGACAGTACTGCGAGCCCGCGGGCTTCGGGGCAAGAGCTCAGGCGTCGGCAGCACCAGCGACGCGTACACCGTGATCCAGGTGGGCCGCGAGAAGTACAGCACGTCGGTGGTGGAGAAGACGCAGGGCTGCCCCGAGTGGCGCGAGGAGTGCTCCTTCGAGCTGCCGCCCGGCGCCCTGGACGGCCTGCTGCGGGCGCAGGAGGCGGACGCGGGCCCGGCG---CCCTGGGCCTCGGGCTCGGCCGCCGCCTGTCAGCTGGTGCTCACCACCATGCATCGCTCGCTTATCGGCGTCGACAAGTTTCTGGGGCAGGCCACCGTGGCGCTGGACGAGGTCTTCGGGGCTGGCCGCGCCCAGCACACGCAGTGGTACAAGCTGCATTCCAAGGCAGGCAAAAAGGAGAAGGAACGTGGAGAGATCCAAGTCACCATCCAGTTCACTCGAAACAATTTGAGTGCCAGCATGTTTGACCTGTCCATAAAGGATAAGCCACAGTCCCCCTTCAGCAAGCTCAAGGACAAAATGAAGGGAAAGAAGAAGTATGACCTGGAATCTGCCTCTGCCATCCTCCCAAGCAGTGCCCTAGAGGATCCCGAGCTGGGCAGCCTGGGCAAGATGGGCAAAGCCAAAGGCTTCTTCCTCCGCAACAAACTGCGCAAGTCATCTCTGACTCAGTCCAACACCTCGCTGGGCTCGGACAGCACCTTGTCTTCGGCCAGTGGGAGCCTGGCCTACCAGGGCCCTGGCGCTGAGCTCCTCACCCGCTCGCCGAGCCGCAGCAGCTGGCTGTCCAGTGAAGGGGGCAGGGATTCTATACAGTCCCCCAAGTTGCTCACCCATAAGAGGACCTATAGTGATGAGGCCAGCCAGCTGCGTGCTGCCCCTACCCGGGCCCTTCTTGACCTCCAGGGCCACCTTGATGCTGGCCCCCGCTCTTCC---CTCTGTGTCAATGGGAGCCACATTTACAATGAAGAGCCCCAAGCTCCTGCA---CGGCAC---CGCAGCTCCATTTCTGGCCCATTTCCACCCTCCAGCTCCCTTCACAGC------------------GTCTCTTCCCGGCCCTCTGAGGAGGGGTCTCGATCTTCGGATGACTCTTGGGGCAGAGGCAGCCGGGGTGCTGGCAGCTCATCAGAAGTGGTGCCT------GGACCGGAGGAGCTGAGCACTCAGGCCAAAGCGCAGGCC---------------------AGGGAGGAG------CGGGCCCAGACCCCAGAGGGGAAGCCAGTCCAGGTTGCCACACCCATACTGGTCTCCTCTGAGGCTGTGGTG---GAGAAGGAGGGAGCTCGGAAGGAGGAGCGTAAGCCCCGGATGGGTCTCTTCCACCATCATCAC------CAGGGCCTGAGTTGGAGCGAGTTGGGGCGTCGTGGCTCTATAGGGGAGAAGGGTGGTCCCACAGTAGGGGCCTCCCCCCAGCATTTGTCCAGTGGGGAGGACAAGGCCAAGAGTAGCTGGTTTGGCCTGAGAGAATCCAAGGAATCATCTCAGAAACCCAGTCCCCACCCTGTGAAGCCCCTCAGTGCAACCCCTGTCGAAGGCAGCCCAGACAGGAAGCAACCCCGCTCCAGTCTGAGCACGGCCCTGAGCAGTGGGCTGGAGAAGCTCAAGACAGTCACATCTGGCAGCATTCAGCCTGTGGCCCCGGCACCCCAGCTTGGCCAGACTGTGGATACCAAGAAGCTGAAGGACTCTGCTGTGCCAGACCAGTCGGCCAAGTACTACCACTTGACACACGACGAGCTCATCGGTCTGCTCCTGCAACGAGAACGTGAGCTGAGCCAGCGGGATGAGCATGTGCAGGAGCTAGAGAGCTACATTGACCGGCTGCTAGTTCGGATCATGGAGACCTCACCCACACTGCTGCAGATCCCTCCTGGTCCCCCCAAG---
>conCri1
---------------------------------------------------------------------------CTGCGGGCCCGCGGGCTGCGGGGCAAGAGCTCGGGCGCGGGCAGCACCAGCGACGCGTACACGGTGATCCAGGTAGGCCGCGAGAAGTACAGCACGTCGGTGGTGGAGAAGACGCAAGGATGCCCCGAGTGGCGCGAGGAGTGCTCCTTCGAGCTGCCGCCCGGCGCCCTGGACGGTCTGCTGCGGGCGCAGGAAGCCGAGGCCAGCCCGGCG---CCCTGGGCCGCGGGCTCCGCCGCCGCCTGCGAGCTGGTGCTCACCACCATGCACCGCTCGCTCATCGGCGTGGACAAGTTCCTGGGCCAGGCCACCGTGGCGCTGGATGAGGTCTTCGGCGAAGGCCGCGCGCAGCACACTCAGTGGTACAAGCTGCACTCCAAGGCCGGCAAGAAGGAGAAGGAGCGTGGGGAGATCCAGGTCACCATCCAGTTCACGCGCAACAACTTGAGCGCCAGCATGTTCGACCTGTCCATGAAGGACAAGCCGCGGTCCCCCTTCAGCAAGATCAAGGACAAGATGAAGGGCAAGAAGAAGTACGAGCTCGAATCTGCCTCTGCCATCCTCCCAAGCAGTGCCCTGGAGGATCCTGACCTGGGCAGCCTGGGCAAGATGGGCAAAGCCAAAGGCTTCTTCCTCCGAAACAAGCTGCGCAAGTCGTCCCTCACCCAGTCCAACACTTCTCTGGGCTCGGACAGCACCCTGTCCTCCGCCAGCGGGAGCCTGGCCTACCAGGGGCCCGGCGCTGACCTCCTCACCCGCTCACCCAGCCGCACCAGCTGGCTGTCCACCGAAGGGGGTAGGGACTCAATGCAGTCCCCCAAGCTGCTCACGCACAAAAGGACATACAGCGATGAGGCCAGCCAGATGCGAGCGGCTCCTCCCCGAGCCCTCCTTGACCTCCAGGGCCAGCTGGACGTGGCCTCTCGCTCTTCC---CTCTGTGTCAACGGGAGCCATATTTACAACGAGGAGCCCCAGGCCCCCATG---CGGCAC---CGCAGCTCCATCTCGGGCTCATTTCCACTCTCCAGCTCCCTGCACAGT------------------GCCTCTTCCCGGCCCTCTGAGGAGGGGCCCAGGTCTGCAGATGACTCCTGGGGCAGAGGCAGCCGTAGCACC---AGCAGCTCGGAGGTGGCCCCT------GGACAGGAGGAGCCGAGCAATCAG------------GCTGTCGGGGCTGGCCGCTCTGGAGAGGAGGAG------GCGGCCCGGCTTCTGGAGGGGAAGCCCGTGCAGGTCGCCACGCCCATGGTGGCCTCTGCTGAGGCCTTGGCA---GAGAAGGAGGGCGCCCGGAAGGAGGAGCGGAAGCCCCGGATAGGCCTCTTCCACCATCACCAC------CAGGGGCTGGGTCGGAGTGAGTTGGGGCGTCGCAGCTCTCTGGGGGAGAAAGGGGGCCCTCTCCTAGGGGCCTCCCCCCACCACTCATCCAGCGGGGAGGAAAAGTCCAAGAGTAGCTGGTTTGGCTTGAGAGAAGCTAAGGAACCAACTCAGAAACCCAGCCCGCACCCTGTGAAGCCCCTCACCGCTGTCCCCGTGGAGGGCAGCCCCGACAGGAAG---CCGCGCTCTAGTCTGAGCACAGCCCTGAGCAGTGGGCTGGAGAAGCTCAAGACAGTCACATCTGGCGGTGTTCAACCTGTGGCTCCTGCTCCCCAGGTTGGCCATGCTGCGGACACCAAGAGGCTGAAGGACTCGGGGGTGCTGGACCAGTCAGCCAAGTACTACCACCTGACCCACGACGAGCTCATCTGCCTGCTCCTGCAGCGGGAGCGGGAGCTGAGCCAGAGGGACGAGCACGTGCAGGAGCTGGAGAGCTACATCGACCGGCTGCTGGTGCGCATCATGGAGACCTCACCCACACTGCTGCAAATCTCCCCTGAGCCCCCCAAG---
>HLmanJav1
ATGGCCCTGGTGCGGGGTGCCGAGCCGGCGGCGGGGCCCTCCCGCTGGCTACCCACGCACGTCCAGGTGACCGTGCTACGGGCCCGCGGGCTCCGGGGCAAGAGCTCCGGCGCGGGCAGTACCAGCGACGCGTACACGGTGATCCAGGTGGGCCGCGAGAAGTACAGCACGTCGGTGGTGGAGAAGACGCCAGGCTGCCCAGAGTGGTGCGAGGAATGCTCCTTCGAGCTGCCACCCGGCGCCCTGGACGGCCTGCTGCGGGCTCAGGAGGCTGACGCGGGCCCGGCG---CCCTGGGCTGCGGGCTCGGCCGCCGCCTGCGAGCTGGTGCTCACCACCATGCACCGCTCGCTCATCGGCGTCGACAAGTTCCTGGGCCAGGCCACCGTGGCACTGGACGAGGTCTTCGGCGCAGGCCGCGCCCAGCACGCACAGTGGTACAAGCTGCACTCCAAGCCCGGCAAGAAGGAGAAGGAACGTGGGGAGATCCAAGTCACCATCCAGTTCACTCGCAACACCTTGAGCGCCAGCATGTTTGACCTGTCTGTGAAGGATAAGCCAAGGTCCCCCTTCAGCAAGATCAAGGACAAGATGAAGGGCAAGAAGAAGTTTGAGCTGGAATCCGCCTCCGCCATCCTCCCAAGCAGCGCCCTGGAGGACCCTGAGCTGGGCAACCTGAGCAAGATGGGCAAAGCCAAAGGCTTCTTCCTCCGCAACAAGCTGCGCAAGTCGTCCCTGACCCAGTCCAGCACCTCGCTGGGCTCGGACAGTACCCTGTCCTCCACCAGCGGGAGCCTGGCCTACCAGGGCCCTGGCGCCGAGCTCCTCACCCGCTCGCCAAGCCGCACCAGCTGGCTCTCCACTGAAGGGGGCAGGGACTCTACACAGTCCCCCAAGCTGCTCACCCACAAAAGGACCCACAGCGATGAGGCCAGCCAGATGCGAGCGGCTCTTCCCCGGGCCCTTGTCGACCTTCAGGGCCATGTCGAAACTGCCTCCCGCTCTTCT---CTCTGCGTCAACGGGAGCCACATTTACAATGAGGAGCCCCAGGGCCCCTTG---CGGCAC---CGCAGCTCCATCTCAGGCCCGTTCCCACCCTCCAGCTCCCTGCATTGT------------------GTCTCTTCCCGGCCCTCTGAGGAGGGGCCTCGGTCTGCCGATGACTCCTGGGGCAGAGGCAGCCGCAGCACT---GTCAGCTCGGAGCTGGTGCCT------GGACAGGAGGGGCTGAGCTCTCAGGCCAAAGCATTGGCCACTGGAGCCAGCTGCCCCACAGACGAGGAG------GGGACCCGGCTCCCAGAGGGGAAGCCAGTGCAGGTCGCCATGCCCATGGTGGCCTCCTCTGAGGCGCTGGCG---GAGAAGGAGGGAGCCCGGAAGGAGGAGCGGAAGCCCCGGATGGGCCTCTTCCACCATCACCAC------CAGGGGCTGAGTCGGAGTGAGTCAGGGCGCCGCAGCTCCCTGGGGGAGAAAGGGGGTCTCACCCTAGGGGCCTCCCCCCACCACTCGTCCAGCGGGGAGGAAAAGGCCAAGAGTAGCTGGTTTGGCTTGAGAGAAGCCAAGGAACCAACTCAGAAGCCC------------------------------------------------------------------------------------------------------------------------------------------------------------------------------------------------------------------------------------------------------------------------------------------------------------------------------------------------------------------------------------------------------------
>dasNov3
ATGGCCCTGGTGCGGGACGCCGAGCCGGCGGCGGGGCCCACCCGCTGGCTGCCCACGCACGTCCAGGTGACGGTGCTGCGGGCCCGCGGGCTGCGGGGCAGGAGCTCGGGCGCGGGCAGCACCAGCGACGCGTACACCGTGATCCAGGTGGGCCGCGAGAAGTACAGCACGTCGGTGGTGGAGAAGACGACGGGCTGCCCCGAGTGGCGCGAGGAGTGCTCCTTCGAGCTGCCGCCGGGCGCCCTGGACGGCCTGCTGCGGGCGCAGGAGGCCGACGCGGGCTCGGCG---CCCTGGGCCGCGGGCCCGAACGCCGCCTGCGAGCTGGTGCTCACCACCATGCACCGCTCGCTCATCGGCGTCGACAAGTTCCTGGGCCAAGCCACGGTGGCGCTGGACGAGGTCTTTGGTGCAGGCCGCGCCCAGCACACGCAGTGGTACAAGCTGCACTCCAAGGCGGGCAAGAAGGAGAAGGAACGCGGGGAGATCCAAGTCACCATCCAGTTCACCCGCAGCAACCTGAGTGCCAGCATGTTCGACCTGTCCATGAAAGATAAGCCACGGTCCCCGTTCAGCAAGATCAAGGACAAGATGAAGGGCAAGAAGAAGTATGAGCTGGAATCCGCCTCTGCCATCCTCCCCAGCAGCGCCCTGGAGGACCCCGAGCTGGGCGGCCTGGGCAAGAAGGGCAAGGCCAAGGGCTTCTTCCTCCGCAACAAGCTGCGCAAGTCGTCCCTGACCCAGTCCAGCACGTCGCTGGGCTCCGACAGCACCCTGTCCTCGGCCAGCGGGAGCCTGGCCTACCAGGGCCCCGGCGCCGAGCTGCTCACCCGCTCGCCCAGCCGCAGCAGCTGGCTGTCCTCCGAAGGGGGCAGGGACTCGACGCAGTCCCCCAAACTGCTAGCCCACAAAAGGACCTACAGCGACGAGGCCAGCCAGATGCGAGCGGCCCCTCCCCGGGCCCTCCTCGACCTGCAGGGCCACCTGGACGCCGCGTCCCGCTCCTCT---CTCTGCGTCAACGGGAGCCACATTTACAATGAGGAGCCCCAGGTCCCGGCG---CGGCAC---CGCAGCTCCATCTCGGGCCCGTTTCCGTCCTCCAGCTCCCTGCACGCT------------------GTGTCTCCCCGGCCCCCCGAGGAGGGGCCACGGTCCGCGGAAGACCCG---GGCCGGGGCATCCGCAGCTCC---AGCAGCTTGGAGGCCGTGCCT------GGACAGGAGATGCAGAGCACCCCGGCCAAAGCGCCGGCCGCCGGGGCCGGTCGCCCAGGCGAGGAGGAG------GGGGCCCGGCTTCTGGAGGGGAAGCCCGTCCAGGTGGCCACACCCATGGTGGCCTCCTCCGAGGCTGCGGCA---GAGAAGGAGGGAGGCCGGAAGGAGGAGCGGAAGCCCCGGATGGGCCTCTTTCACCACCACCAC------CAGGGGCTGAGTCGGGGCGAGTCGGGGCGCCGCGGCTCGCTGGGGGAGAAGGGGGGCCCCGCCCTGGGGGCCTCCCCTCACCACGTGTCCAGCGGGGAGGAAAAGGCCAAGAGTAGCTGGTTTAGCCTGCGAGAGGCCAAGGAGCCAACACAGAAACCCAGTCCCCACCCTGTGAAGCCCCTCAGTGCCGCCCCTGTGGAGGGCAGCCCCGACAGGAAGCAGCCCCGCTCCAGTCTGAGCACAGCTCTGAGCAGCGGGTTGGAGAGGCTCAAGACTGTCACATCTGGCAGCGTGCAGCCTGTGGCTCCCGCCCCCCACGTTGGCCAGGCCGTGGACACCAAAAGGCTGAAGGACTCAGATGTGCTGGACCAGTCAGCCAAGTACTACCACCTGACCCACGACGAGCTGATCGGCCTGCTCCTGCAGCGGGAGCGGGAGCTGAGCCAGCGGGATGAGCATGTGCAGGAGCTGGAGAGCTACATCGACCGGCTGCTGGTGCGGATCATGGAGACCTCACCCACTCTGCTGCAGATCTCCCCTGGCCCCCCCAAG---
>micOch1
ATGGCCCTGGTGCGCGACGCCGAGCCCGCGGCCGGGTCCTCCCGTTGGCTGCCCACGCACGTCCAGGTGACTGTGCTGCGGGCCAGCGGGTTGAGGGGCAAGAGCTCAGGCGCTGGCAGCACCAGCGACGCGTACACGGTGATCCAGGTGGGCCGCGAGAAGTACAGCACCTCGGTGGTGGAGAAGACGCAGGGCTGCCCGGAATGGTGCGAGGAGTGCTCTTTCGAGCTGCCACCCGGTGCCCTGGACGGCCTACTGCGGGCACAGGAGGCAGATGGGTCCCCTGCG---CCCTGGGCCTCGGGCCCCAACGCCGCCTGCGAGCTGGTGCTCACCACCATGCACCGCTCGCTCATCGGTGTGGACAAGTTTCTGGGCCGGGCCACCGTGGCTCTGGATGAGGTCTTCCGCGCAGGCCGCGCCCAGCACACGCAGTGGTACAAGCTCTACTCTAAGCCAGGCAAGAAGGAGAAGGAGCGCGGTGAGATCCAGGTGACCATCCAGTTCACACGAAACAACTTGAGTGCCAGCATGTTTGACCTGTCTATGAAGGACAAGCCACGGTCCCCCTTCAGCAAGCTCAAGGACAAGGTGAAGGGCAAAAAGAAGTATGAATTAGAATCTGCCTCAGCTATTCTCCCAAGCAGCGCCCTGGAGGATCCTGATCTGGGCAGCCTGGGCAAGATGGGCAAAGCCAAAGGCTTCTTCCTCCGCAACAAGCTACGCAAGTCCTCGCTCACCCAGTCCAATACCTCGCTGGGCTCGGACAGCACCCTGTCCTCTACTAGCGGGAGCCTGGCCTACCAGGGCCCTGGAGCTGAGCTCCTCACCCGCTCACCAAGTCACAGCAGCTGGCTGTCCACTGAAGGGGGCAGGGATTCTACACAGTCCCCCAAGCTGCTCACCCACAAGAGGACATACAGCGATGAGGCCAGCCAGCTACGTGCAGCTCCTCCCCGGGCTCTTCTTGAGCTCCAAGGCCACCTTGATGGTGCCTCCCGCTCTTCC---CTTTGTGTCAATGGGAGCCATGTGTACAATGAGGAGCCTCAACCCCCCTTG---CGCCAC---CGCAGCTCCATCTCAGGCCCCTTTCCAACCTCAACCTCCTTACACAGT------------------GCCCCACCTCGGCCCTCTGAGGAAGGGCCTCGGGCCTCAGATGACTCGTGGGGCAGAGGCAGCCGTGGCACC---AGCAGCTCAGAGGCTGTGCCT------GGACAGGAGGCGCTAGGCACTCAGGCCAAAGTGTTGGCCCTGGGGGCTGGTTGCTCTGGAGAAGAAGAG------GGGGCCCGGCCTTCAGAGGGAAAGCCAGTTCAGGTCGCCACACCCATGGTGGCCTCATCTGAGGCTGTGGCA---GAGAAGGAG------------------CGGAAGCCCCGCATGGGCCTCTTCCATCATCACCATCACCACCAGGGGCTGAGCCGGAGTGAGCTGGGGCGCCGCGGCTCAGTTGGAGAGAAAGGGAGCCCTTCTCTGGGAGCCTCCCCACACCACTCATCCACAGGGGAGGAAAAGGCCAAGAGTAGCTGGTTTGGCCTGAGAGAATCCAAGGAATCAACTCAGAAGCCCAGTCCCCATCCCGTGAAGCCCCTCAGTGCTGCCCCCGTGGAGGCCAGCCCCGACAGGAAACAGACCCGCACCAGCCTGAGCACAGCCCTGAGCAGCGGATTGGAGAAGCTCAAAACTGTCACATCTGGCAGCATCCAGTCTGTGGTTCCAGCATCTCAGCTTGGCCCAGCTGTGGACACCAAGAAACTGAAGGACTCTGCTGTGCCGGACCAGTCGGCCAAGTACTATCACCTGACTCATGATGAGCTCATTGGCCTGCTCCTGCAGCGTGAGCGTGAGCTGAGCCAGAGAGACGAGCATGTGCAGGAGCTGGAGAGCTACATTGACCGGCTGCTGGTGAGGATCATGGAGACCTCGCCCACATTGCTGCAGATCTCCCCTGCGCCCCCCAAG---
>mm10
ATGGCTCTGGTGCGGGACCCTGAGCCGGCGGCCGGATCCTCCCGCTGGCTGCCCACGCATGTCCAGGTGACCGTGCTGCGGGCCAGCGGGTTGAGGGGCAAGAGCTCGGGCGCCGGCAGCACCAGCGACGCGTACACGGTGATCCAGGTGGGCCGAGAGAAGTACAGCACCTCGGTAGTGGAGAAGACGCAAGGCTGCCCGGAATGGTGCGAAGAGTGTTCGTTCGAGCTACCGCCTGGAGCCCTGGACGGCCTGCTGCGGGCACAGGAGGCAGATGCGGGCCCTGCG---CCCTGGGCCTCCGGCCCCAACGCCGCCTGCGAGCTCGTGCTCACCACCATGCATCGCTCACTCATCGGCGTGGACAAGTTTCTGGGCCGGGCAACCGTAGCTCTGGACGAGGTCTTCCGCGCAGGCCGCGCCCAGCACACGCAGTGGTACAGGCTTCACTCCAAGCCAGGCAAGAAGGAGAAGGAGCGCGGTGAGATCCAGGTGACCATCCAGTTCACACGGAACAACCTGAGCGCCAGCATGTTTGATCTTTCCATGAAGGACAAGCCACGGTCTCCCTTCAGCAAGCTCAAGGACAGAGTGAAGGGCAAGAAGAAGTATGATCTCGAATCTGCCTCAGCGATTCTTCCAAGCAGCGCCCTGGAGGATCCTGAGTTAGGCAGCCTGGGCAAGATGGGCAAAGCCAAAGGTTTCTTCCTCCGAAACAAGCTACGCAAGTCCTCGCTCACACAGTCTAACACCTCTCTGGGCTCTGACAGCACCTTGTCTTCCACTAGTGGCAGCCTGGTCTACCAGGGACCCGGGGCGGAGCTCCTCACCCGCTCACCAAGCCACAGCAGCTGGCTGTCCACTGAAGGGGGTAGGGACTCTATACAGTCCCCCAAGCTGCTCACCCACAAGAGGACATACAGTGATGAGGCCAGCCAGCTTCGAGCAGCTCCTCCCCGGGCCCTTCTTGAGCTCCAAGGCCACCTTGATGGTGCCTCCCGCTCTTCC---CTCTGCGTCAATGGGAGCCATGTGTACAATGAGGAACCTCAGCCCCCCTTA---CGGCAC---CGCAGCTCCATCTCAGGCCCCTTTCCACCTTCAAGCTCCTTACACAGT------------------GTCCCACCTCGGTCCTCTGAGGAGGGGTCTCGGTCCTCGGATGATTCTTGGGGCAGAGGCAGCCATGGCACC---AGCAGCTCAGAGGCAGTGCCT------GGACAGGAGGAGCTGAGCAAGCAGGCCAAA------------GGGGCCAGTTGCTCTGGAGAGGAGGAG------GGGGCCCGGTTACCCGAGGGGAAGCCAGTCCAGGTTGCCACCCCCATGGTGGCCTCCTCTGAGGCTGTGGCAGCAGAAAAGGAT------------------CGGAAGCCCCGAATGGGGCTCTTCCATCACCACCACCAC---CAAGGGCTGAGTCGGAGTGAGCAGGGGCGCCGTGGCTCAGTCGGGGAGAAGGGGAGTCCGTCCCTGGGAGCCTCCCCCCACCATTCATCCACCGGGGAGGAAAAGGCCAAGAGTAGCTGGTTTGGCCTGAGAGAATCCAAGGAGCCAACTCAGAAGCCCAGTCCCCACCCTGTGAAACCCCTTACTGCTGCCCCTGTGGAGGCTAGCCCCGACAGGAAACAGCCCCGTACCAGCCTGAGCACAGCCCTGAGTAGCGGACTGGAGAGGCTCAAAACTGTCACATCTGGTGGCATCCAGTCTGTGCTTCCAGCGTCCCAGCTTGGCTCAAGTGTGGACACCAAGAGGCCAAAGGATTCTGCTGTGCTGGACCAGTCGGCCAAGTACTATCACCTGACTCATGATGAGCTCATTGGCCTGCTCCTGCAGCGTGAGCGTGAGCTGAGCCAGAGAGACGAGCATGTGCAAGAACTGGAGAGCTACATTGACCGGCTGCTGGTGCGGATCATGGAGACCTCGCCCACACTGCTGCAAATCTCCCCTGGCCCCCCCAAG---
>manPen1
--------------------------------------------------------------------------------------------------------------------------------------------------------------------------------------------------------------------------------------------------------------------------------------------------------------------------------------------------------------------------------------------------------------------------------------------------GTGGTACAAGCTGCACTCCAAGCCCGGCAAGAAGGAGAAGGAACGTGGGGAGATCCAAGTCACCATCCAGTTCACTCGCAACACCTTGAGCGCCAGCATGTTTGACCTGTCTGTGAAGGATAAGCCAAGGTCCCCCTTCAGCAAGATCAAGGACAAGATGAAGGGCAAGAAGAAGTTTGAGCTGGAATCCGCCTCTGCCATCCTCCCAAGCAGCGCCCTGGAGGACCCTGAGCTGGGCAACCTGAGCAAGATGGGCAAAGCCAAAGGCTTCTTCCTCCGCAACAAGCTGCGCAAGTCGTCCCTGACCCAGTCCAGCACCTCGCTGGGCTCAGACAGTACCCTGTCCTCCACCAGCGGGAGCCTGGCCTACCAGGGCCCTGGCGCCGAGCTCCTCACCCGCTCGCCAAGCCGCACCAGCTGGCTCTCCACTGAAGGGGGCAGGGACTCTACACAGTCCCCCAAGCTGCTCACCCACAAAAGGACCCACAGCGATGAGGCCAGCCAGATGCTAGCGGCTCCTCCCCGGGCCCTTGTCGACCTTCAGGGCCACGTCGAAACCTCCTCCCGCTCTTCT---CTCTGCGTCAACGGGAGCCACATTTACAATGAGGAGCCCCAGGGCCCCTTG---CGGCAC---CGCAGCTCCATCTCAGGCCCGTTCCCACCCTCCAGCTCCCTGCATTGC------------------GTCTCTTCCCGGCCCTCTGAGGAGGGGCCTCGGTCTGCAGATGACTCCTGGGGCAGAGGCAGCTGCAGCACC---GTCGGCTCAGAGCTGGTGCCT------GGACAGGAGGGGCTGAGCTCTCAGGCCAAAGCGTTGGCCACTGGAGCCAGCTGCCCCACAGAGGAGGAG------GGGACTCGGCTCCCAGATGGGAAGCCAGTGCAGGTCGCCATGCCCATGGTGGCCTCCTCTGAGGCCCTGGCA---GAGAAGGAGGGAGCCCGGAAGGAGGAGCGGAAGCCCCGGATGGGCCTCTTCCACCATCACCAC------CAGGGGCTGAGTCGGAGTGAGTCGGGGCGCCGCAGCTCCCTGGGGGAGAAAGGGGGTCCCACCCTGGGGGCCTCCCCCCACCACTTGTCCAGCGGGGAGGAAAAGGCCAAGAGTAGCTGGTTTGGCTTGAGAGAAGCCAAGGAACCAAATCAGAAGCCCAGTCCCCACCCTGTGAAGCCCCTCAGTGCTGCTCCTGTGGAGAACAGCCCGGACAGGAAGCAGCCCCGCTCCAGTCTGAGCACAGCCCTGAGCAGCGGGCTGGAGAAGCTCAAGACAGTTACATCTGGCAGTGTTCAGCCTGTGGCTCTGGCTCCTCATGTTGGCCAGGCCGTGGACACCAAAAGACTGAAGGACTCAGGTGTGCTGGACCAGTCAGCCAAGTACTACCACCTAACCCATGATGAACTCATCAGCCTGCTACTGCAGCGGGAGCGGGAGCTGAGCCAGCGGGAGGAACACGTGCAGGAGCTGGAGAGCTACATTGACCGGCTGCTGGTGCGGATCATGGAGACTTCACCCACACTGCTGCAGATCCCCCCCGGCCCCCCTAAGTA-
>sorAra2
--------------------------------------------------------------------------------------------------------------------------------------------------------------------------------------------------------------------------------------------------------------------------------------------------------------------------------------------------------------------------------------------------------------------------------------------------GTGGTACAAGCTGCACTCCAAGGCGGGCAAGAAGGAGAAGGAGCGGGGAGAGATCCAGGTCACCATCCAGTTCACCCGCAACAACCTGAGCGCCAGCATGTTCGACCTGTCCATGAAGGACAAGCCGCGGTCGCCCTTCAGCAAGATCAAGGACAAGATGAAGGGCCGCAAGAAGTTTGAGCTGGAGTCCGCCTCGGCCATCCTGCCCAGCAGCGCCCTGGAGGACCCCGAGCTGGGCAGCCTGGGCAAGATGGGCAAGGCCAAGGGCTTCTTCCTGCGTAACAAGCTGCGCAAGTCCTCCCTGACGCAGTCCAACACCTCGCTGGGCTCTGACAGCACCCTATCATCGGCCAGCGGGAGCCTGGCCTTCCAGGGCCCGGGCGCAGAGCTCCTCACCCGCTCGCCCAGCCGCAGCAGCTGGCTGTCCAGCGAGGGCGGCCGGGACTCCATGCAGTCCCCCAAGCTGCTCACCCACAAAAGGACCTACAGCGACGAGGCCAGCCAGGCCCGAGGGGCCCCCATCCGGGCCCTCCTGGAGCTTCAGGGCCACCTGGACGCGGCCTCGCGCTCCTCCTCGCTGTGCGTCAACGGGAGCCACATTTACAATGAGGAGCCCCAGGGACCCCCG---CGGCACCACCGCAGCTCCATCTCGGGCCCCTTCCCACCCTCCGGCGCCCTATACGGCAGCGGCGGCGGCGGCGGCGTCCAGGCGCGGCCCTCGGACGAGGGGCCTCCGCAGGCGGACGAGCCCCGGGCCCGAGGGGGCCGCAGCGGC---AGCAGCTCGGAGGTGGCCCTG------GGCTCCGAGGACCCGAGTGTCCAGGCCAGAGCG---------------------CCGGGAGAGGAGGCC------GGGGTGCGGGTCCCCGAGGGGAAGCCGGTGCAGGTGGCCACCCCCATGGTGGCCGAGAAGGAGGCC---------GAGAAGGAGGCCGCCCGGAAGGAGGAGCGGAAGCCCCGCATGGGCCTCTTCCACCCGCACCAC------CCGGGGCTGGGGCGGAGCGAGTCGGCGCGCCGCAGCTCCCTGGGGGAGCGAGGGGGCCCTGCGCCCGGGGGCTCGCCCCACCACACGTCCGGCGGGGAGGAGAAGGCCAAGACTAGCTGGTTTGGCTTGAGAGAAGCGAAGGAAACGACACACAAACCCAGCCCGCACCCCGTGAAGCCTCTGAGTGCTGCCTCCGTGGAGGGCAGCCCCGAACGGAAGCTGTCTCGCTCCAGCCTGAGCACCGCCCTGAGCAGTGGGCTGGAGAAGCTCCGGACAGCCACGTCTGGCGGCGTGCAGCCCGTGGCGCCGGCCCCGCAACCGGGCTCTGTGGTGGACACCAAGAGGCTAAAGGACTCGGGGGTGCTGGACCAGTCGGCCAAGTACTACCACCTGACCCACGACGAGCTCATCGGGCTGCTCCTGCAGCGGGAGCGGGAGCTGAGCCAGCGGGACGAGCACGTGCAGGAGCTGGAGAGCTACATCGACCGCCTGCTGGTGCGCATCATGGAGACCTCGCCCACCCTGCTGCAGATCCCCCCCGGAACCCCCAAGTA-
