# Supplementary material for: Six reference-quality genomes reveal evolution of bat adaptations
Source: Nature. 2020 Jul 22;583(7817):578–84. doi: 10.1038/s41586-020-2486-3 (PMC8075899; doi:10.1038/s41586-020-2486-3)
Supplement: Supplementary file 6 — Alignments of 12,931 protein-coding genes across 48 mammals. [file 41586_2020_2486_MOESM6_ESM.gz › suppDataFile/ENST00000228955.aln.fasta]

>hg38
ATG------------GTGCTGGGAAATTCGCATTTATTCATGAATCGTTCCAACAAACTTGCTGTGATAGCAAGTCACATTCAAGAAAGCCGATTCTTATATCCTGGAAAGAATGGCAGACTTGGAGACTTCTTCGGAGACCCTGGCAACCCTCCT---GAATTTAATCCCTCTGGGAGTAAAGATGGAAAATACGAACTTTTAACCTCAGCAAATGAAGTTATTGTTGAAGAGATTAAAGATCTAATGACCAAAAGTGACATAAAGGGTCAACATACAGAAACTTTGCTGGCAGGATCCCTGGCCAAAGCCCTTTGCTACATTCATAGAATGAACAAGGAAGTTAAAGACAATCAGGAAATGAAATCAAGGATATTGGTGATTAAGGCTGCAGAAGACAGTGCGTTGCAGTATATGAACTTCATGAATGTCATCTTTGCAGCACAGAAACAGAATATTTTGATTGATGCCTGTGTTTTAGACTCCGACTCAGGGCTCCTCCAACAGGCTTGTGACATCACGGGAGGACTGTACCTGAAGGTGCCTCAGATGCCTTCTCTTCTGCAGTATTTGCTGTGGGTGTTTCTTCCCGATCAAGATCAGAGATCTCAGTTAATCCTCCCACCCCCAGTTCATGTTGACTACAGGGCTGCTTGCTTCTGTCATCGAAATCTCATTGAAATTGGTTATGTCTGTTCTGTGTGTTTGTCAATATTCTGCAATTTCAGCCCCATTTGTACTACGTGCGAGACAGCCTTTAAAATTTCTCTGCCTCCAGTGCTGAAAGCCAAGAAAAAGAAACTGAAAGTGTCTGCC---
>gorGor5
ATG------------GTGCTGGGAAATTCGCATTTATTCATGAATCGTTCCAACAAACTTGCTGTGATAGCAAGTCACATTCAAGAAAGCCGATTCTTATATCCTGGAAAGAATGGCAGACTTGGAGACTTCTTCGGAGACCCTGGCAACCCTCCT---GAATTTAATCCCTCTGGGAGTAAAGATGGAAAATACGAACTTTTAACCTCAGCAAATGAAGTTATTGTTGAAGAGATTAAAGATCTAATGACCAAAAGTGACATAAAGGGTCAACATACAGAAACTTTGCTGGCAGGATCCCTGGCCAAAGCCCTTTGCTACATTCATAGAATGAACAAGGAAATTAAAGATAATCAGGAAATGAAATCAAGGATATTGGTGATTAAGGCTGCAGAAGACAGTGCGTTGCAGTATATGAACTTCATGAATGTCATCTTTGCAGCACAGAAACAGAATATTTTGATTGATGCCTGTGTTTTAGACTCCGACTCAGGGCTCCTCCAACAGGCTTGTGACATCACGGGAGGACTGTACCTGAAGGTGCCTCAGATGCCCTCTCTTCTGCAGTATTTGCTGTGGGTGTTTCTTCCCGATCAAGATCAGAGATCTCAGTTAATCCTCCCACCCCCAGTTCATGTTGACTACAGGGCTGCTTGCTTCTGTCATCGAAATCTCATTGAAATTGGTTATGTCTGTTCTGTGTGTTTGTCAATATTCTGCAATTTCAGCCCCATTTGTACTACGTGCGAGACAGCCTTTAAAATTTCTCTGCCTCCAGTGCTGAAAGCCAAGAAAAAGAAACTGAAAGTGTCTGCC---
>panTro5
ATG------------GTGCTGGGAAATTCGCATTTATTCATGAATCGTTCCAACAAACTTGCTGTGATAGCAAGTCACATTCAAGAAAGCCGATTCTTATATCCTGGAAAGAATGGCAGACTTGGAGACTTCTTCGGAGACCCTGGCAACCTTCCT---GAATTTAATCCCTCTGGGAGTAAAGATGGAAAATACGAACTTTTAACCTCAGCAAATGAAGTTATTGTTGAAGAGATTAAAGATCTAATGACCAAAAGTGACATAAAGGGTCAACATACAGAAACTTTGCTGGCAGGATCCCTGGCCAAAGCCCTTTGCTACATTCATAGAATGAACAAGGAAATTAAAGATAATCAGGAAATGAAATCAAGGATATTGGTGATTAAGGCTGCAGAAGACAGTGCGTTGCAGTATATGAACTTCATGAATGTCATCTTTGCAGCACAGAAACAGAATATTTTGATTGATGCCTGTGTTTTAGACTCCGACTCAGGGCTCCTCCAACAGGCTTGTGACATCACGGGAGGACTGTACCTGAAGGTGCCTCAGATGCCCTCTCTTCTGCAGTATTTGCTGTGGGTGTTTCTTCCCGATCAAGATCAGAGATCTCAGTTAATCCTCCCACCCCCAGTTCATGTTGACTATAGGGCTGCTTGCTTCTGTCATCGAAATCTCATTGAAATTGGTTATGTCTGTTCTGTGTGTTTGTCAATATTCTGCAATTTCAGCCCCATTTGTACTACGTGCGAGACAGCCTTTAAAATTTCTCTGCCTCCAGTGCTGAAAGCCAAGAAAAAGAAACTGAAAGTGTCTGCC---
>HLmolMol2
ATG------------GTGCTGGGAAATTCTCACTTATTCATGAATCGCTCCAACAAACTTGCTGTGATCGCAAGTCACATTCAAGAGAGCCGATTCTTGTATCCTGGAAAGAATGGCAGACTTGGAGACTTCTTCGGGGACCCTGGCAACCCGGCTTCTGAATTCAATCCCTCGGGGAGTAAAGACGGAAAGTATGAGTTGTTGACAGCAGCAAATGAAGTGATTGTGGAAGAGATCAAAGATCTAATGACTAAGAGTGACATAAAGGGCCAACACACAGAAGCTCTGCTAGCAGGATCCCTCGCCAAAGCTCTTTGCTACATCCACAGAATGAACAAGGAGGTTAAAGATAATCAGGAAATGAAGGCAAGGATATTGGTGATCAAGGCTGCGGAAGACAGTGCGCTGCAGTATATGAACTTCATGAATGTCATCTTCGCGGCACAGAAGCAGAATATTTTGATCGATGCCTGTGTTTTAGACTCCGATTCAGGACTCCTCCAACAGGCTTGTGACATCACGGGGGGCCTGTACCTGAAGGTGCCTCAGATGCCATCCCTTCTTCAGTATTTACTGTGGGTTTTTCTTCCTGATCAGGATCAGAGATCTCAGCTCATCCTCCCACCCCCGATTCACGTTGACTACCGGGCTGCATGCTTCTGTCACCGAAACCTTATTGAAATCGGCTATGTCTGTTCTGTGTGCTTGTCAATATTCTGCAACTTCAGCCCCATCTGCACCACCTGCGAGACTGCCTTTAAGATTTCTCTACCTCCTGTACTGAAGGCCAAGAAAAAGAAACTGAAAGTGTCTTCT---
>ponAbe2
-----------------------------------------------------------------------------------------CCGATTCTTATATCCTGGAAAGAATGGCAGACTTGGAGACTTCTTCGGAGACCCAGGCAACCCTCCT---GAATTTAATCCCTCTGGAAGTAAAGATGGAAAATACGAACTTTTAACCTCAGCAAATGAAGTTATTGTTGAAGAGATTAAAGATCTAATGACCAAAAGTGACATAAAGGGTCAACATACAGAAACTTTGCTGGCAGGATCCCTGGCCAAAGCCCTTTGCTACATTCATAGAATGAACAAGGAAATTAAAGATAATCAGGAAATGAAATCAAGGATATTGGTGATTAAGGCTGCAGAAGACAGTGCGTTGCAGTATATGAACTTCATGAATGTCATCTTCGCAGCACAGAAACAGAATATTTTGATTGATGCCTGTGTTTTAGACTCCGACTCAGGGCTCCTCCAACAGGCTTGTGACATCACGGGAGGACTGTACCTGAAGGTGCCTCAGATGCCCTCCCTTCTGCAGTATTTGCTGTGGGTGTTTCTTCCCGATCAAGATCAGAGATCTCAGTTAACCCTCCCACCCCCAGTTCATGTTGACTACAGGGCTGCTTGCTTCTGCCATCGAAATCTCATTGAAATTGGTTATGTCTGTTCTGTGTGTTTGTCAATATTCTGCAATTTCAGCCCCATTTGTACTACATGCGAGACAGCCTTTAAAATTTCTCTGCCTCCAGTACTCAAAGCCAAGAAAAAGAAGCTGAAAGTGTCTGCCTG-
>HLrhiFer5
ATG------------GTGCTGGGAAATTCTCACTTATTCATGAATCGTTCCAACAAACTCGCTGTGATAGCAAGTCACATTCAAGAAAGTCGATTCTTATATCCTGGAAAGAATGGCAGACTTGGAGACCTCTTTGGGGACCCTGGCAACCCTTCT---GAATTTAATCCCTCCGGAAGTAAAGACGGAAAATATGAGTTGTTAACGGCAGCAAATGAAGTCATTGTTGAAGAGATTAAAGATCTCATGACCAAGAGTGACATAAAGGGTCAACATACAGAAACTCTGCTGGCAGGATCCCTGGCCAAAGCTCTTTGCTACATTCATAGAATGAACAAGGAGGTTAAAGATAATCAGGAAATGAAGTCAAGGATTTTGGTGATCAAGGCCGCAGAAGACAGTGCACTGCAGTACATGAACTTCATGAATGTCATCTTCGCAGCACAGAAACAGAATATTTTGATCGATGCCTGTGTTTTAGACTCTGATTCAGGACTCCTCCAGCAGGCTTGTGACATCACAGGGGGACTGTACTTGAAGGTACCTCAGATACCCTCCCTTCTGCAGTATTTGCTGTGGGTTTTTCTTCCTGATCAAGATCAAAGATCTCAGTTAATCCTCCCACCCCCAATTCATGTCGACTACCGAGCTGCTTGCTTCTGTCACCGCAATCTTATTGAAATTGGCTATGTCTGTTCTGTGTGCTTGTCAATATTCTGCAATTTCAGCCCTATCTGCACTACTTGCGAGACCGCCTTTAAGATTTCTCTCCCTCCTGTGCTGAAGGCCAAGAAAAAGAAACTGAAAGTGTCTGCA---
>micMur3
ATG------------GTGCTGGGAAATTCCCATTTATTCATGAATCGTTCCAATAAACTTGCTGTGATAGCAAGTCACATTCAAGAAAGTCGATTTTTATATCCTGGAAAGAATGGCAGACTTGGAGACTTCTTTGGAGACCCTGGCAACCCTCCTCCTGAATTTAATCCCTCAGGGAGTAAAGATGGAAAATACGAGCTGTTAACAGCAGCAAATGAAGTTATTGTTGAAGAGATTAAAGATCTAATGACCAAGGGTGACATAAAGGGTCAACATACAGAAACTCTGCTGGCAGGATCCCTGGCTAAAGCCCTTTGCTACATTCACAGAATGAACAAAGAAGTCAAAGATAATCAGGAAATGAAATCAAGGATATTGGTGATTAAGGCTGCAGAAGACAGTGCTTTGCAGTATATGAACTTCATGAATGTCATCTTTGCAGCACAGAAACAGAATATTTTGATCGATGCCTGCGTTTTAGACTCTGATTCAGGGCTCCTACAACAGGCTTGTGACATCACAGGAGGCCTGTACTTGAAGGTGCCCCAGATGCCCTCACTGCTGCAGTATTTGCTGTGGGTCTTTCTTCCTGATCAAGATCAGAGATCTCAGTTAATCCTCCCACCCCCAGTTCATGTGGACTACAGGGCCGCTTGCTTCTGTCATCGAAATCTCATTGAAATCGGCTATGTCTGTTCTGTGTGTTTGTCAATATTCTGCAATTTCAGTCCTATCTGCACTACGTGCGAGACAGCCTTTAAGATCTCTCTGCCTCCAGTACTCAAGGCCAAGAAAAAGAAACTGAAAGTGTCTTCG---
>HLequCab3
ATG------------GTGTTGGGAAATTCTCATTTATTCATGAATCGGTGCAACAAACTCGCTGTGATAGCAAGCCACATTCAAGAAAGTCGATTCTTATATCCTGGAAAGCATGGCAGGCTTGGAGACTTCTTCGGAGACCCCGGCAACGCTCCTTCTGAATTTAATCCCTCAGGGAGTAAAGATGGAAAATACGAGTTGTTAACAGCAGCCAATGAAGTTATTGTTGAAGAGATCAAAGATCTAATGACCAAAAGTGACATAAAGGGTCAGCATACAGAAACTCTGCTGGCAGGATCCCTCGCCAAAGCTCTTTGCTACATTCATAGAATGAACAAGGAGGTTAAAGATAATCAGGAAATGAAATCAAGGATATTGGTGATAAAGGCTGCAGAAGACACCGCATTGCAGTATATGAACTTCATGAATGTCATCTTCGCAGCACAGAAACAGAATATTTTGATCGATGCCTGTGTTTTAGACTCCGATTCAGGACTCCTCCAACAGGCTTGTGACATCACAGGGGGACTGTACCTGAAGGTGCCTCAGATGCCCTCCCTCCTGCAGTATTTACTGTGGGTTTTTCTTCCTGATCAAGATCAGAGGTCTCAGTTAATCCTCCCACCCCCAATTCATGTTGACTACCGGGCTGCTTGCTTCTGTCATCGAAATCTCATTGAAATTGGCTATGTCTGTTCTGTGTGCTTGTCAATATTCTGCAATTTTAGCCCTATCTGCACTACGTGCGAGACAGCCTTTAAGATTTCTCTACCTCCCGTACTGAAGGCCAAGAAAAAGAAACTGAAAGTGTCTGCA---
>lepWed1
-------------------------------------------------------------------------------------------------------------------------------------------------------------------------------------------------------------------------------------------------------------------------------------------------------------------------------ACATTCATAGAATGAACAAGGAGGTTAAAGATAATCAGGAAATGAAATCAAGGATTTTGGTGATTAAGGCTGCAGAAGACAGCGCGCTGCAGTATATGAACTTCATGAATGTCATCTTTGCAGCACAGAAGCAGAATATTTTGATCGATGCCTGTGTTTTAGACTCGGATTCAGGACTCCTCCAACAGGCTTGTGACATCACGGGGGGACTGTACTTGAAGGTGCCTCAGATGCCGTCCCTTCTGCAGTATTTACTGTGGGTTTTTCTTCCTGATCAAGATCAAAGATCTCAGTTAATCCTCCCACCCCCCGTTCATGTGGACTACCGGGCAGCTTGCTTCTGCCATCGAAATCTCATTGAAATTGGCTATGTCTGTTCTGTGTGCTTGTCAATATTCTGCAGTTTCAGTCCTATCTGTACCACGTGCGAGACAGCCTTTAAGATTTCTCTGCCTCCTGTGCTGAAGGCCAAGAAAAAGAAACTGAAAGTGTCCATGT--
>eriEur2
ATG------------GTGCTGGGAAATTCCCACTTATTCATGAACCGTTCCAACAAGCTGGCTGTGATAGCAAGTCACATTCAGGAAAGTCGATTCTTATACCCTGGCAAGAATGGCCGGCTTGGAGACTTTTTTGGAGACCCCGGAAACCCTCTTTCTGAACTTAACCCCTCAGGGAGTAAAGACGGAAAATACGAGTTACTGACTGCTGCAAATGAAGTTATTGTTGAAGAAATTAAAGATCTGATGACCAAAAGTGACATAAAGGGTCAACATACAGAAACTCTGCTGGCTGGATCCCTTGCCAAAGCTCTTTGCTATATTCATAGAATGAACAAGGAGGTTAAAGATAACCAAGAAATGAAATCAAGGATATTGGTGATTAAGGCTGCAGAAGACAGTGCTTTGCAGTATATGAACTTCATGAATGTCATTTTTGCAGCACAGAAACAGAATATTATGATTGATGCCTGTGTTTTAGACACTGACTCAGGGCTCCTCCAACAGGCTTGTGACATCACAGGGGGACTGTACTTAAAGGTGCCTCAGATGCCCTCCCTTCTGCAGTATCTTCTGTGGGTTTTTCTTCCTGATCAAGATCAGAGGTCTCAGTTAATCCTCCCACCTCCAATTCATGTGGACTACCGGGCAGCCTGCTTCTGTCACCGAAATCTCATTGAAATCGGCTATGTCTGTTCAGTGTGCTTGTCAATATTCTGCAGTTTCAGCCCCATCTGCACTACTTGCGAGACAGCCTTTAAGATTTCTCTACCTCCAGTGTTGAAGGCCAAGAAAAAGAAACTGAAAGTGTCCGCG---
>HLcamFer2
ATG------------GTGCTAGGAAATTCTCATTTATTCATGAATCGTTCCAACAAACTTGCTGTGATAGCGAGTCACATTCAAGAAAGTCGATTCTTATATCCTGGAAAGAATGGCAGACTTGGAGACTTCTTTGGAGACCCTGGCAACCCTTCTTCCGAATTTAATCCCTCAGGAAGTAAAGATGGAAAATACGAGTTGCTAACAGCAGCAAATGACGTTATTGTTGAAGAGATCAAAGATCTAATGACCAAGAGTGACATAAAGGGTCAACATACAGAAACTCTGCTGGCAGGATCCCTCGCCAAAGCTCTTTGCTACATTCATAGAATGAACAAGGAGGTTAAAGATAATCAGGAAATGAAATCAAGGATATTGGTGATTAAGGCTGCGGAAGACAGTGCATTACAATATATGAACTTCATGAATGTCATCTTCGCAGCACAGAAGCAGAATATTTTGATTGATGCCTGCATCTTAGACTCCGATTCAGGACTCCTCCAACAGGCTTGTGACATCACGGGGGGACTGTACTTGAAGGTGCCTCAGATGCCCTCCCTCCTGCAGTATTTACTGTGGGTTTTTCTTCCTGATCAAGATCAGAGATCTCAGTTAATCCTCCCACCCCCAGTTCACGTTGACTACCGGGCTGCTTGCTTCTGTCACCGAAATCTCATTGAAATTGGCTACGTCTGTTCTGTGTGCTTGTCAATATTCTGCAATTTCAGCCCTATCTGCACTACCTGCGAGACAGCCTTTAAGATTTCGCTACCTCCTGTACTGAAGGCCAAGAAAAAGAAACTGAAAATGTCTGCA---
>susScr11
ATG------------GTGCTAGGAAATTCTCATTTATTCATGAATCGCTCCAACAAACTTGCTGTCATAGCAAGTCACATTCAAGAAAGTCGATTCTTATATCCTGGAAAGAATGGCAGACTTGGAGACTTCTTTGGAGACCCTGGCAACCCTTCTTCTGAATTTAATCCCTCAGGAAGTAAAGATGGAAAATACGAGTTGTTGACAGCAGCAAATGATGTTATTGCTGAAGAGATCAAAGATCTAATGACCAAGAGTGACATAGAGGGTCAACATACAGAAACTCTGCTGGCGGGATCCCTCGCCAAAGCTCTCTGCTACATTCATAGAATGAACAAGGAGGTTAAAGATAATCAGGAAATGAAATCAAGGATATTGGTGATTAAAGCTGCAGAAGACAGTGCGTTGCAGTATATGAACTTCATGAATGTCATCTTTGCAGCACAGAAGCAGAATATTTTGATTGATGCCTGCGTTTTAGACTCCGATTCAGGACTTCTGCAACAGGCTTGTGATATCACGGGGGGACTGTACTTGAAGGTGCCTCAGATGCCCTCCCTCTTGCAGTATTTACTGTGGGTTTTTCTTCCTGATCAGGATCAGAGATCTCAGTTAATCCTCCCACCCCCGATTCATGTTGACTATCGGGCTGCTTGCTTTTGTCATCGAAATCTCATTGAAATTGGCTACGTCTGTTCTGTGTGCTTGTCAATATTCTGCAATTTCAGCCCTATCTGCACTACATGCGAGACAGCCTTTAAGATTTCTCTACCGCCTGTACTGAAGGCCAAGAAAAAGAAACTGAAAATGTCCTCA---
>speTri2
ATG------------GTGCTGGGAAACTCCCATTTATTCATGAATCGTTCCAACAAGCTTGCTGTGATAGCAAGTCACATTCAAGAAAGTCGGTTTCTGTATCCTGGGAAGAATGGGCGACTTGGAGACTTCTTCGGAGACTCTAGCAACTTTCCTTCTGAATTGAATCCTTCAGGCAGTAAAGATGGAAAATATGAGCTCTTAACTGCAGCAAATGAAGTTATCGTTGAAGAAATTAAGGATCTGATGACCAAAAGTGACATCAAGGGTCAACATACAGAAACTCTGCTGGCGGGATCCCTGGCCAAAGCCCTCTGCTACATTCACAGAATGAACAAGGAAGTTAAAGATAATCAGGAGATGAAATCAAGGATATTGGTTATCAAGGCTGCAGAAGACAGCGCACTGCAGTACATGAACTTCATGAATGTCATCTTTGCAGCACAGAAACAGAATATTCTGATCGATGCCTGCGTTTTAGACTCCGATTCAGGACTTCTCCAACAGGCTTGTGACATCACAGGAGGACTGTACCTGAAAGTGCCTCAGATGCCGTCCCTTGTGCAGTATCTACTGTGGGTTTTTCTTCCTGATCAAGATCAGAGATCTCAGTTAATCCTCCCACCCCCAGTTCATGTTGACTACAGGGCTGCCTGCTTCTGTCATCGGAATCTCATTGAAATCGGCTATGTCTGCTCAGTGTGTTTGTCAATATTCTGCAATTTCAGCCCTATCTGTACCACGTGTGAGACAGCCTTTAAGATTTCTCTTCCTCCTGTACTGAAGGCCAAGAAAAAGAAATTGAAAGTGTCCACA---
>otoGar3
ATG------------GTGATGGGAAATTCCCATTTATTCATGAATCGTTCTAACAAACTTGCTGTGATAGCAAGTCATATTCATGAAAGTCGATTTTTATATCCTGGGAAAAACGGCAGACTTGGGGACTTCTTCGGAGACCCTGGCAACCCTCCTCCTGAATTTAATCCCACAGGAAGTAAAGATGGAAAATACGAGCTGTTAACAGCAGCAAATGAAGTTATTGTTGAAGAGATTAAAGATCTAATGACCAAGAGTGACATAAAGGGTCAACATACAGAAACTCTGCTGGCAGGATCCCTGGCCAAAGCCCTTTGCTACATTCACAGAATGAACAAGGAAGTTAAAGATAATCAAGAAATGAAATCAAGGATATTGGTGATTAAGGCTGCAGAAGACAGTGCATTGCAATATATGAACTTCATGAATGTCATCTTTGCAGCACAGAAACAGAATATTTTGATTGATGCCTGCGTTTTAGACTCTGATTCAGGGCTCCTCCAACAGGCTTGTGACATCACAGGAGGCCTGTACTTGAAGGTCCCTCAGATGCCCTCACTTCTACAGTATTTGCTGTGGGTTTTCCTTCCTGATCAAGATCAGAGATCTCAGTTAATCCTCCCACCCCCAGTTCATGTTGATTACAGGGCCGCCTGCTTCTGTCATCGAAATCTCATTGAAATTGGCTATGTCTGTTCTGTGTGTCTGTCAATATTCTGCAACTTCAGCCCTATCTGCACTACGTGCGAGACAGCCTTTAAGATCTCTCTGCCTCCAGTACTGAAGGCCAAGAAAAAGAAACTGAAAGCATCTGCA---
>cavPor3
ATGGACGCCGTGCTGGTGCTGGGCAACTCCCACCTGTTCATGAACCGCTCCAACAAGCTGGCCGTGATCGCCAGTCACATCCATGAGAGTCGATTCTTGTACCCTGGAAAGAATGGCAGACTTGGAGACTTCTTTGGAGACGCCGGGAACCCCCCTCCTGAATATAATCCCTCGGGGAGTAAAGACGGCAAATACGAGCTGCTGACGGCAGCCAACGAGGTGATAGTCGAGGAGATTAAAGATCTGATGACCAAGAGTGACATAAAAGGCCAACACACCGAGACCTTGCTGGCTGGGTCCCTCGCCAAGGCCCTGTGCTACATTCATAGAATGAACAAAGAAGTTAAAGATAATCAGGAGATGAAATCAAGGATATTGGTGCTCAAGGCCGCGGAGGACAGCGCGCTGCAGTACATGAACTTCATGAATGTCATCTTCGCTGCGCAGAAGCAGAATATTTTGATCGACGCCTGTGTTTTAGACACTGACTCAGGACTTCTCCAGCAGGCCTGTGACATCACGGGGGGGCTGTACCTGAAGGTGCCCCAGATGACGTCCCTGCTGCAGTACTTACTGTGGGTTTTCCTCCCGGATCAAGACCAGAGAGCGCAGCTAATTCTGCCGCCCCCCATCCACGTGGACTACCGTGCAGCCTGCTTCTGTCACCGGAACCTCATCGAGATCGGCTACGTGTGCTCCGTGTGTCTGTCCATCTTCTGCAACTTCAGCCCCATCTGCACCACCTGCGAGACGGCCTTTAAGATTTCTCTCCCTCCTGTGCTGAAGGCCAAGAAGAAGAAACTGAAAGTGTCTGCG---
>HLmyoMyo6
ATG------------GTGCTGGGAAATTCTCACTTATTCATGAACCGGTCCAACAGACTCGCGGTGATAGCGAGCCACATTCAGGAAAGCCGATTCCTGTACCCTGGGAAGAACGGGCGACTCGGAGACTTCTTCGGGGACCCTGGCAACCCCGCTTCTGAATATAACCCCTCGGGGAGCAAAGACGGGAAGTACGAGCTGTTGACAGCAGCAAATGAAGTCATTGTGGAGGAGATCAAGGATCTGATGACCAAGAGTGACATAAAGGGGCAGCACACAGAACCTCTGCTGGCGGGGTCCCTCGCCAAAGCTCTGTGCTACATCCACAGGATGAACAAGGAGGTTAAAGACAATCAGGAGATGAAGTCCAGGATACTGGTGATCAAGGCCGCGGAAGACAGCGCCCTGCAGTACATGAACTTCATGAACGTCATCTTCGCGGCGCAGAAGCAGAATATTTTGATCGATGCCTGTGTTTTAGACTCCGATTCAGGACTCCTCCAACAGGCTTGTGACATCACAGGGGGCCTGTACTTGAAGGTGCCGCAGATGCCTTCCCTCCTGCAGTACCTGCTGTGGGTCTTCCTTCCTGATCAGGACCAGAGATCTCAGTTAACCCTCCCTCCCCCAATTCATGTGGACTACCGGGCCGCCTGCTTCTGCCACCGCAACCTCATTGAGATCGGCTACGTCTGTTCTGTGTGCTTGTCGATATTCTGCAACTTCAGCCCCATCTGTACTACCTGCGAGACGGCCTTTAAGATTTCTCTGCCTCCCGTGCTGAAGGCCAAGAAAAAGAAACTGAAAGTGTCTGCG---
>balAcu1
ATG------------GTGCTAGGAAATTCTCATTTATTCATGAATCGTTCCAACAAACTTGCTGTCATTGCAAGTCACATTCAAGAAAGCCGATTCTTATATCCTGGAAAGAATGGCAGACTCGGAGACTTCTTTGGAGACCCTGGCAACCCTTCCTCTGAATTTACTCCCTCAGGAAGTAAAGATGGAAAATACGAGTTGTTAACAGCAGCAAATGAAGTTATTGTTGAAGAGATCAAAGATCTAATGACTAAGAGTGACATAGAGGGTCAACATACAGAAACTCTGCTGGCAGGATCCCTCGCCAAAGCTCTTTGCTACATTCATAGAATGAACAAGGATGTTAAAGATAATCAGGAAATGAAATCAAGGATATTGGTGATTAAGGCTGCAGAAGACAGCACGTTGCAGTATATGAACTTCATGAATGTCATCTTTGCAGCACAGAAGCAGAATATTTTGATTGATGCCTGTGTGTTAGACTCCGATTCAGGACTCCTTCAACAGGCTTGTGACATCACAGGGGGACTGTACTTGAAGGTGCCTCAGATGCCCTCCCTTCTGCAGTATTTACTGTGGGTTTTTCTTCCTGATCAAGATCAGAGGTCTCAGTTAACCCTCCCACCCCCAGTTCATGTCGACTACCGGGCTGCTTGCTTCTGCCATCGAAATCTCATTGAAATCGGCTACGTGTGTTCTGTGTGCTTGTCAATATTCTGCAACTTCAGCCCTATCTGCACTACATGCGAGACAGCCTTTAAGATTTCTCTCCCTCCTGTACTGAAGGCCAAGAAAAAGAAACTGAAAATGTCTGCA---
>calJac3
ATG------------GTACTAGGAAATTCTCATTTATTCATGAATCGTTCCAACAAGCTTGCTGTGATAGCAAGTCACATTCAAGAAAGCCGATTCTTATATCCTGGAAAGAATGGCAGACTTGGAGACTTCTTCGGAGACCCCGGCAACCCTCCTTCTGAATTTAATCCCTCTGGGAGTAAAGATGGAAAATACGAACTTTTAACCTCAGCAAATGAAGTTATTGCTGAAGAGATTAAAGATCTAATGACCAAAAGTGACATAAAGGGCCAACATACAGAAACTCTGCTGGCAGGATCCCTGGCCAAAGCCCTTTGCTACATTCATAGAATGAACAAGGAAATTAAAGATAATCAGGAAATGAAATCAAGGATATTGGTGATTAAGGCTGCAGAAGACAGTGCATTGCAGTATATGAACTTCATGAATGTCATCTTCGCAGCACAGAAACAGAATATTTTGATTGATGCCTGTGTTTTAGACTCCGATTCAGGGCTCCTCCAACAGGCTTGTGACATCACAGGAGGACTGTACCTGAAGGTGCCCCAGATGCCGTCCCTTCTGCAGTACTTGCTGTGGATGTTTCTTCCCGATCAAGATCAGAGATCTCAGTTAATCCTGCCACCCCCAGTTCATGTTGACTACAGGGCTGCTTGCTTCTGTCATCGAAATCTCATTGAAATTGGTTATGTCTGTTCTGTGTGTTTGTCAATATTCTGCAATTTCAGCCCCATTTGTACTACCTGCGAGACAGCCTTCAAGATTTCTCTGCCTCCAGTACTGAAAGCCAAGAAAAAGAAGCTGAAAGTGTCTGCC---
>saiBol1
ATG------------GTACTGGGAAATTCTCATTTATTCATGAATCGTTCCAACAAACTTGCTGTCATAGCAAGTCACATTCAAGAAAGCCGATTCTTATATCCTGGAAAGAATGGCAGACTTGGAGACTTCTTTGGAGACCCTGGCAACCCTCCTTCTGAATTTAATCCTTCTGGGAGTAAAGATGGAAAATACGAACTTTTAACCTCAGCAAATGAAGTTATTGCTGAAGAGATTAAAGATCTAATGACCAAAAGTGACATAAAGGGTCAACATACAGAAACTTTGCTGGCAGGATCCCTGGCCAAAGCCCTTTGCTACATTCATAGAATGAACAAGGAAATTAAAGATAATCAGGAAATGAAATCAAGGATATTGGTGATTAAGGCAGCAGAAGACAGTGCGTTGCAGTATATGAACTTCATGAATGTCATCTTCGCAGCACAGAAACAG------------------------------------------------------------------------------------------------------------------------------------------------------------------------------------------------------------------------------------------------------------------------------------------------------------------------------------------------------------------------------
>ochPri3
ATG------------GTGCTGGGAAACTCCCACCTGTTCATGAACCGCTCCAACAAGCTTGCTGTTATTGCGAGTCACATTCAGGAAAGCCGGTTCCTGTATCCCGGGAAGAATGGTCGAGTTGGAGACTTCTTTGGAGACCCTGGCAATCCACCTGCTGAATTTAACCCTTCTGGAAGTAAAGATGGGAAATACGAACTGTTAACAGCAGCAAATGAAGTTATTGCAGAGGAGATTAAAGACCTAATGACCCAAAGTGACCTGAAGGGGCAGCATACGGAGACCCTGCTGGCAGGATCCCTGGCCAAAGCCCTCTGCTATATTCACAGAATGAACAAGGAGGTGAAAGATAATCAGGAGATGAAGTCCAGGATTCTGGTGATTAAGGCCGCAGAAGACAGCGCGCTGCAGTACATGAACTTCATGAATGTCATCTTCGCAGCACAGAAGCAGAGCATTCTCATCGACGCCTGCGTTCTAGACACCGACTCAGGCCTGCTCCAACAGGCTTGTGACATTACTGGGGGACTGTACCTGAAAGTGCCACAGATGCCCTCGCTCCTGCAGTACCTGCTGTGGGTTTTTCTTCCGGATCAAGACCAGAGGTCGCAGCTGATCCTGCCACCCCCCGTCCATGTCGACTACAGGGCTGCTTGCTTCTGTCATCGGAACCTCATCGAGATTGGCTACGTCTGCTCCGTGTGCCTGTCCATATTCTGCAGTTTCAGCCCCATCTGTACCACCTGCGAAACAGCCTTCAAGATCTCTCTGCCTCCCATGCTGAAGGCCAAGAAGAAGAAGCTCAAGGTGTCTGCG---
>dasNov3
ATG------------GTATTGGGAAATTCCCATTTATTCATGAATCGCTCCAACAAACTTGCTGTGATAGCAAGTCACATTCAAGAAAGTCGATTCTTGTATCCTGGAAAGAATGGCCAACTGGGAGACTTCTTTGGAGACCCTGGCAACCCTGCTTCTGAATTTAATCCCTCAGGGAGTAAAGACGGAAAATATGAGCTGTTAACAGCAGCAAATGAAGTTATTGCTGAAGAGATTAAAGACCTAATGACCAAGAGTGACATAAAGGGTCAACATACAGAGACTCTGCTGGCAGGGTCCCTTGCTAAAGCCCTTTGCTACATTCATAGAATGAACAAGGAAGTTAAAGATAATCAGGAAATGAAATCAAGGATTTTGGTGATCAAAGCTGCAGAGGACAGTGCATTGCAGTATATGAACTTCATGAATGTAATTTTTGCAGCACAGAAACAGAGTATTTTGATAGATGCCTGTGTTTTAGACTCTGATTCGGGACTCCTCCAACAGGCATGTGACATCACAGGGGGACTGTACTTGAAGGTGCCTCAGATGCCCTCTCTTCTGCAGTATTTACTGTGGGTTTTCCTTCCTGATCAAGATCAGAGATCTCAGCTTATCCTGCCCCCCCCAATCCACGTAGACTACAGGGCTGCGTGCTTCTGTCATCGCAATCTCATCGAAATCGGCTACGTCTGTTCTGTGTGTTTGTCAATATTCTGCAATTTCAGCCCTATCTGCACTACCTGCGAGACAGCCTTTAAGATTTCTCTGCCTCCAGTACTGAAGGCCAAGAAAAAGAAATTAAAAGTGTCTGCA---
>tarSyr2
ATG------------GTGCTGGGAAATTCCCATTTGTTCATGAATCGTTCCAACAAACTTGCTGTGATAGCAAGTCACATTCAAGAAAGTCGATTTTTGTATCCTGGGAAGAATGGCCGAGTTGGAGACTTCTTTGGGGACCCTGGCAACCCTCCTTCTGAATTTAATCCCTCTGGGAGTAAAGATGGAAAATACGAGCTGTTAACAGCAGCAAATGAAGTTATTGCTGAAGAGATTAAGGATCTAATGACCAAGAGTGACATAAAAGGCCAACAGACAGAGGCTCTGCTGGCTGGATCCCTGGCCAAAGCCCTTTGCTACATTCATAGAATGAACAAAGAAGTTAAAGATAATCAGGAAATGAAATCAAGAATATTGGTGATTAAGGCTGCAGAAGACAGTGCATTGCAGTATATGAACTTCATGAATGTTGTCTTCGCGGCACAGAAGCAGAATATTTTGATCGATGCCTGTGTTTTAGACTCCGACTCAGGGCTCCTCCAACAGGCTTGTGACATCACGGGAGGGCTGTACTTGAAGGTGCCTCAGATGCCTTCCCTTCTGCAGTATTTACTGTGGGTATTTCTTCCTGATCAAGATCAGAGATCCCAGTTAATCCTTCCACCCCCAATTCATGTCGACTACAGGGCAGCTTGCTTCTGTCATCGAAATCTCATTGAAATTGGCTATGTCTGTTCTGTGTGTTTGTCAATATTCTGCAATTTCAGCCCAATCTGCACTACATGCGAGACAGCCTTTAAGATTTCTCTGCCTCCTGTACTGAAGGCCAAGAAAAAGAAACTGAAAGTGTCTGCA---
>bosTau8
ATG------------GTGCTGGGAAATTCTCATTTGTTCATGAATCGTTCCAACAAACTCGCAGTGATAGCAAGTCACATTCAGGAAAGTCGATTCTTATACCCTGGAAAGAACGGCAGACTTGGAGACTTCTTTGGAGACCCAGGAAACCCTTCTTCTGAATTTACTCCCTCAGGAAGTAAAGATGGAAAATACGAGTTGTTGACAGCAGCAAATGAAGTTATCGCTGAAGAGATCAAAGATCTAATGACCAAAAGTGACATAGAGGGTCAACACACAGAGACTCTGCTGGCAGGATCCCTTGCCAAAGCTCTTTGCTACATTCATAGAATGAACAAGGAAGTTAAAGATAACCAGGAAATGAAATCAAGGATATTGGTGATTAAGGCTGCAGAAGACAGTGCCTTGCAGTATATGAACTTCATGAATGTCATCTTTGCAGCACAGAAGCAGAATATTTTGATCGATGCCTGCGTGTTAGACTCCGATTCAGGACTCCTCCAACAGGCTTGTGACATCACAGGGGGACTGTACTTGAAGGTGCCCCAGATGCCTTCCCTTCTGCAATATCTCCTGTGGGTTTTTCTTCCTGATCAAGATCAGAGGTCTCAGTTGATCCTCCCACCCCCAGTTCATGTTGACTACCGGGCTGCTTGCTTCTGTCATCGAAATCTCATTGAAATCGGCTACGTCTGTTCTGTGTGCTTGTCAATATTCTGCAATTTCAGCCCAATCTGTACCACATGCGAGACAGCCTTTAAGATTTCTCTGCCTCCTGTACTGAAGGCCAAGAAAAAGAAACTAAAAATGTCCTCA---
>felCat8
ATG------------GTGCTGGGAAATTCTCATTTATTCATGAATCGTTCCAACAAACTTGCCGTGATAGCAAGTCACATTCAAGAAAGTCGATTCTTATATCCTGGGAAGAATGGCAGACTTGGAGACTTCTTTGGAGACCCCGGCAACCCTTCTTCTGAATTCAGCCCCTCAGGGAGCAAAGACGGCAAATACGAGTTGTTCACAGCAGCGAATGAAGTCATTGCTGAAGAAATTAAAGATCTCATGACCAAGAGTGACATAAAGGGTCAACATACGGAAACTCTGCTGGCGGGATCCCTCGCCAAAGCTCTTTGCTATATTCATAGAATGAACAAGGAGGTTAAAGATAATCAAGAAATGAAATCGAGGATTTTGGTGATTAAGGCTGCGGAAGACAGCGCACTGCAGTACATGAACTTCATGAATGTCATTTTCGCAGCACAGAAGCAGAATATTTTGATCGATGCCTGTGTTTTAGACTCGGATTCAGGACTCCTCCAACAGGCCTGTGACATCACAGGGGGACTGTACTTGAAGGTGCCTCAGATGCCCTCCCTCCTGCAGTATTTACTGTGGGTTTTTCTTCCCGATCAAGATCAAAGATCTCAGTTAATCCTCCCACCCCCGATTCACGTGGACTACCGGGCTGCTTGCTTCTGTCATCGAAATCTTATTGAAATTGGCTATGTCTGCTCTGTGTGCTTGTCAATATTCTGCAATTTCAGTCCTATCTGCACCACCTGCGAGACAGCCTTTAAGATTTCGCTGCCTCCGGTGCTGAAGGCCAAGAAAAAGAAACTGAAAGCATCAGCA---
>musFur1
ATG------------GTGCTGGGAAATTCTCATTTATTCATGAATCGTTCCAACAAACTTGCTGTGATAGCGAGTCATATTCAAGAAAGTCGATTCTTGTATCCTGGAAAGAATGGCAGACTTGGAGACTTTTTTGGAGACCCTGGCAACCCTTCCTCTGAGTTCAGCCCGTCAGGGAGTAAGGACGGGAAGTATGAGTTGTTCACAGCCGCGAATGAAGTCATTGCCGAAGAGATTAAGGATCTCATGACCAAGAGTGACATAAAGGGTCAACATACAGAAACTCTGCTGGCAGGATCCCTCGCCAAAGCTCTTTGCTACATTCATAGAATGAACAAGGAAGTGAAAGATAATCAGGAAATGAAATCAAGGATTTTGGTGATTAAGGCTGCAGAAGACAGCGCGCTGCAGTATATGAACTTCATGAATGTCATCTTCGCAGCACAGAAGCAGAATATTTTGATCGATGCCTGTGTTTTAGACTCGGATTCAGGACTCCTCCAACAGGCTTGTGACATCACGGGGGGACTGTACCTGAAGGTGCCTCAGATGCCTTCCCTTCTGCAGTATCTGCTGTGGGTTTTTCTCCCTGATCAAGATCAAAGATCTCAGTTAATCCTCCCTCCCCCAGTCCACGTGGACTACCGGGCAGCTTGCTTCTGTCATAGAAATCTCATTGAAATTGGCTATGTCTGTTCTGTGTGCTTGTCAATATTCTGCAATTTCAGTCCTATCTGCACGACCTGCGAGACAGCCTTTAAGATTTCTCTGCCTCCTGTGCTGAAGGCCAAGAAAAAGAAACTGAAAGTGTCCGTG---
>ailMel1
ATG------------GTGCTGGGAAATTCTCATTTGTTCATGAATCGTTCCAACAAACTCGCTGTGATAGCAAGTCACATTCAAGAAAGTCGATTCTTATATCCTGGAAAGAATGGCAGACTTGGAGACTTTTTTGGAGACCCTGGCAACCCTTCTTCTGAATTCAGCCCCTCAGGGAGCAAGGATGGGAAATATGAGTTGTTCACAGCAGCGAACGAAATTATCGCTGAAGAGATTAAGGATCTCATGACCAAGAGTGAGATAAAGGGTCAACATACAGAAACACTGCTGGCAGGATCCCTCGCCAAAGCTCTTTGCTACATTCATAGAATGAACAAGGAGGTTAAAGATAATCAGGAAATGAAATCAAGGATTTTGGTGATTAAGGCTGCAGAGGACAGCGCGCTGCAGTATATGAACCTCATGAATGTCATCTTCGCGGCACAGAAGCAGAATATTTTGATCGATGCCTGTGTTTTAGACTCGGATTCAGGACTCCTCCAGCAGGCTTGTGACATCACGGGGGGACTGTACTTGAAGGTGCCTCAGATGCCTTCCCTTCTGCAGTATTTACTGTGGGTTTTTCTTCCTGATCAAGATCAAAGATCTCAGCTAATCCTCCCACCCCCAATTCATGTGGACTACCGGGCAGCTTGCTTCTGTCATCGAAATCTCATTGAAATTGGCTATGTCTGTTCTGTGTGCTTGTCAATATTCTGCAATTTCAGTCCTATCTGCACGACGTGCGAGACAGCCTTTAAGATTTCTCTGCCTCCTGTGCTGAAGGCCAAGAAAAAGAAACTGAAAGTGTCCATG---
>canFam3
ATG------------GTGCTGGGAAATTCTCATTTATTCATGAATCGTTCCAACAAACTTGCTGTGATAGCAAGTCACATTCAAGAAAGTCGATTCTTATATCCTGGAAAGAATGGCAAACTTGGAGACTTTTTTGGAGATCCTGGCAACCCTTCT---GAATTCAGCCCCTCAGGGAGCAAGGATGGGAAATATGAGCTATTCACAGCAGCGAATGAAGTTATTGTCGAAGAGATTAAAGATCTCATGATCAAGAGTGACATAAAGGGTCAACATACAGAAACTCTGCTGGCAGGATCCCTTGCCAAAGCTCTTTGCTACATTCATAGAATGAACAAAGAGGTTAAAGATAATCAGGAAATGAAATCAAGGATTTTGGTGATTAAGGCTGCGGAAGACAGTGCACTGCAGTATATGAATTTCATGAATGTCATCTTTGCAGCACAGAAGCAGAATATTTTGATTGATGCCTGTGTTTTAGACTCGGATTCAGGACTCCTCCAGCAGGCCTGTGACATCACGGGGGGACTATATTTGAAGGTGCCTCAGATGCCCTCCCTTCTGCAGTATTTACTGTGGGTTTTTCTTCCTGATCAAGATCAAAGATCTCAGCTAATCCTCCCACCCCCAATTCATGTGGACTACCGGGCTGCCTGCTTCTGTCATCGAAATCTTATTGAAATTGGCTATGTCTGTTCTGTGTGCTTGTCAATATTCTGCAACTTCAGTCCCATCTGCACAACGTGCGAGACAGCCTTTAAGATTTCTCTGCCTCCGGTGCTCAAGGCCAAGAAAAAGAAACTGAAAGTGTCCGTG---
>tupChi1
ATG------------GTGCTGGGGAATTCCCATTTATTCATGAATCGCTCCAACAAACTTGCTGTGATCGCAAGCCACATCCAGGAGAGTCGGTTCTTGTATCCTGGAAAGAATGGCAGGCTTGGAGACTTCTTCGGAGACCCTGGAAACCCCGCTTCCGAATTTAATCCCTCAGGGAGTAAAGATGGGAAATACGAGCTGCTGACCGCCGCGAACGACATCATCGCCGAAGAGATTAAGGATCTGATGACCAAGAGTGATATTAAGGGTCAACATACAGAAACTCTGCTGGCTGGATCTCTCGCCAAAGCCCTGTGTTACATTCATAGGATGAACAAGGAAGTTAAAGATAATCAGGAAATGAAATCAAGGATCTTGGTGATCAAGGCTGCGGAAGACAGCGCGCTACAGTACATGAACTTCATGAATGTCATCTTCGCGGCGCAGAAACAGAATATTTTGATTGATGCCTGTGTTTTAGATTCTGACTCAGGACTCCTCCAACAGGCCTGTGACATCACAGGAGGTCTGTATTTGAAGGTGCCTCAGATGCCCTCCCTTCTGCAGTACCTCTTGTGGGTTTTTCTCCCCGATCAAGACCAGAGGTCTCAGCTGACCCTCCCACCCCCGATCCATGTTGACTACAGGGCTGCGTGTTTCTGCCATCGAAACCTCATCGAAATCGGCTATGTGTGTTCTGTGTGTTTGTCGATATTCTGTAATTTCAGCCCTATCTGCACCACATGCGAGACAGCCTTTAAGATTTCCCTGCCTCCCGTGTTGAAGGCCAAGAAAAAGAAACAGAAAGTGTCTGCA---
>conCri1
ATG------------GTGCTGGGAAATTCTCATTTATTCATGAATCGTTCCAACAAGCTTGCCGTGATAGCAAGTCATATTCAAGAAAGTCGATTCTTGTATCCTGGGAAGAATGGCAGGCTGGGAGATTTCTTTGGAGACCCTGGCAACCCTCCT---GAATTGAACCCCTCAGGAAGTAAAGACGGGAAATATGAGCTGTTAACAGCAGCAAATGAAGTTATTGCTGAAGAAATTAAAGATCTAATGACCAAGGGTGACATAAAGGGCCAGCACACAGAAACCCTGCTGGCTGGGTCCCTCGCCAAAGCGCTCTGCTACATTCATAGAATGAATAAGGAGGTTAAAGATAATCAAGAAATGAAGTCAAGAATACTGGTGATTAAGGCGGCAGAGGACAGTGCACTGCAGTATATGAACTTCATGAATGTCATCTTTGCAGCACAGAAACAGAATATTTTGATCGATGCCTGTGTTTTAGACTCTGACTCAGGACTCCTCCAGCAGGCTTGTGACATCACAGGGGGTCTGTACTTGAAGGTGCCTCAGATGCCCTCCCTCCTGCAGTATTTACTGTGGGTTTTTCTTCCTGATCAAGATCAGAGATCTCAGTTAATTCTCCCACCCCCAATTCACGTTGACTACCGGGCAGCCTGCTTCTGCCATCGCAACCTCATTGAGATCGGCTATGTCTGCTCTGTGTGCTTATCAATTTTCTGCAGTTTCAGCCCTATCTGCACTACTTGCGAGACAGCCTTTAAGATATCTCTGCCTCCCATACTGAAGGCCAAGAAAAAGAAACTGAAAGCGTCTACG---
>cerSim1
ATG------------GTGCTGGGAAATTCTCATTTATTCATGAATCGGTTCAACAAACTCGCTGTGATAGCAAGTCACATTCAAGAAAGTCGATTCTTATATCCTGGGAAGAATGACAGACTTGGAGATTTCTTCGGAGACGCTGGCAACCCTCCTTCTGAATTTAATCCCTCAGGGAGTAAAGATGGAAAATACGAGTTGTTAACAGCAGCCAATGAAGTTATTGTTGAAGAGATCAAAGATCTAATGACCAAGAGTGACATAAAGGGTCAACATACAGAAACTCTGCTGGCAGGATCCCTTGCCAAAGCTCTCTGCTACATTCATAGAATGAACAAGGAGGTTAAAGATAATCAGGAAATGAAATCAAGGATATTGGTGATTAAGGCTGCAGAAGACAGTGCATTGCAGTATATGAACTTCATGAATGTCATCTTCGCAGCACAGAAACAGAATATTTTGATTGATGCCTGTGTTTTAGACTCCGACTCAGGACTTCTCCAACAGGCTTGCGACATCACAGGGGGACTGTACCTGAAGGTGCCTCAGATGCCCTCCCTTCTGCAGTATTTACTGTGGGTTTTTCTTCCTGATCAAGATCAGAGATCTCAGTTAATCCTCCCACCCCCAATTCATGTTGACTACCGGGCTGCTTGCTTCTGTCATCGAAATCTCATTGAAATTGGCTATGTCTGTTCTGTGTGCTTGTCGATATTCTGCAATTTCAGCCCTATCTGCACTACGTGCGAGACAGCCTTTAAGATTTCTCTACCTCCTGTACTGAAGGCCAAGAAAAAGAAACTGAAAGTGTCTGCA---
>manPen1
ATG------------GTCCTGGGAAATTCTCATTTATTCATGAATCGATCCAACAAACTTGCTGTGATAGCAAGTCACATTCAAGAAAGTCGATTCTTATACCCTCGGAAGAGTGGCAGACTCGGGGAC---TTCGGAGATGCTGGCAACACTTCT---GAATTTAATCCCTCGGGGAGTAAAGATGGAAAATATGAGTTGTTAACAGCAGCAAATGAAGTCATTGTTGAAGAGATTAAAGATCTAATGACCAAAAGTGACATAAAGGGTCAACATACAGAAACTCTGCTAGCAGGATCCCTCGCCAAAGCTCTTTGCTACATTCATCGAATGAACAAAGAGGTTAAAGATAATCAGGAAATGAAATCAAGGATATTGGTAATTAAGGCTGCAGAAGACAGTGCATTGCAGTATATGAACTTCATGAATGTCATCTTTGCAGCACAGAAACAGAATATTTTGATTGATGCCTGTGTTTTAGACTCTGATTCAGGACTCCTGCAACAGGCTTGTGACATCACAGGGGGACTGTACCTGAAGGTTCCTCAGATGCCATCCCTCCTGCAGTATTTGCTGTGGGTTTTTCTTCCTGATCAAGATCAGAGATCTCAGTTAATCCTCCCGCCCCCAATTCACGTTGACTATCGGGCTGCTTGCTTCTGTCATCGAAATCTTATTGAAATTGGCTATGTCTGTTCTGTGTGCTTGTCCATATTCTGCAATTTCAGCCCTATCTGTACTACGTGCGAGACAGCCTTTAAGATTTCTCTACCTCCTGTACTGAAGGCCAAGAAAAAGAAACTGAAAGTGTCTGTG---
>HLmanJav1
ATG------------GTCCTGGGAAATTCTCATTTATTCATGAATCGATCCAACAAACTTGCTGTGATAGCGAGTCACATTCAAGAAAGTCGATTCTTATATCCTCGGAAGAATGGCAGACTCGGGGAC---TTCGGAGATGATGGCAACACTTCT---GAATTTAATCCCTCGGGGAGTAAAGATGGAAAATATGAGTTGTTAACAGCAGCAAATGAAGTCATTGTTGAAGAGATTAAAGATCTAATGACCAAAAGTGACATAAAGGGTCAACATACAGAAACTCTGCTAGCAGGATCCCTCGCCAAAACTCTTTGCTACATTCATCGAATGAACAAGGAGGTTAAAGATAATCAGGAAATGAAATCAAGGATATTGGTAATTAAGGCTGCAGAAGACAGTGCATTGCAGTATATGAACTTCATGAATGTCATCTTCGCAGCACAGAAACAGAATATTTTGATTGATGCCTGTGTTTTAGACTCTGATTCAGGACTCCTGCAGCAGGCTTGTGACATCACAGGGGGGCTGTACCTGAAGGTTCCTCAGATGCCATCCCTCCTGCAGTATTTGCTGTGGGTTTTTCTTCCCGATCAAGATCAGAGATCTCAGTTAATCCTCCCGCCCCCAATTCACGTTGACTATCGGGCTGCTTGCTTCTGTCATCGAAATCTTATTGAAATTGGCTATGTCTGTTCTGTGTGCTTGTCCATATTCTGCAATTTCAGCCCTATCTGTACTACGTGCGAGACAGCTTTTAAGATTTCTCTACCTCCTGTACTGAAGGCCAAGAAAAAGAAACTGAAAGTGTCTGTG---
>HLturTru3
ATG------------GTGCTAGGAAATTCTCATTTATTCATGAATCGTTCCAACAAACTTGCTGTGATAGCAAGTCACATTCAAGAAAGTCGATTCTTATATCCTGGAAAGAATGGCAGACTTGGAGACTTCTTTGGAGACCCTGGCAATGCTTCTTCTGAATTTATTCCCTCAGGAAGCAAAGATGGAAAATATGAGTTGCTAACAGCAGCAAATGAAGTTATTGTTGAAGAGATCAAAGATCTAATGACCAAGAGTGACATAGAGGGTCAACATACAGAAACTCTGCTGGCAGGATCCCTTGCCAAAGCTCTTTGCTACATTCATAGAATGAGCAAGGATGTTAAAGATAATCAGGAAATGAAATCAAGGATATTGGTTATTAAGGCTGCAGAAGACAGCACGTTGCAGTATATGAACTTCATGAATGTCATCTTTGCAGCACAGAAGCAGAATATTTTGATTGATGCCTGTGTGTTAGACTCTGATTCAGGACTCCTCCAACAGGCTTGTGACATCACAGGGGGACTGTACTTGAAGGTGCCTCAGATGCCCTCCCTTCTGCAGTATTTACTGTGGGTTTTTCTTCCTGATCAAGATCAGAGGTCTCAGTTAACCCTTCCACCCCCAGTTCACGTTGACTACCGGGCTGCTTGCTTCTGCCATCGAAATCTCATTGAAATCGGCTACGTGTGTTCTGTGTGCTTGTCAATATTCTGCAACTTCAGTCCTATCTGCACTACATGCGAGACAGCCTTTAAGATTTCTCTCCCTCCTGTACTGAAGGCCAAGAAAAAGAAACTGAAAATGTCCGCA---
>HLphyDis3
ATG------------GTGCTGGGGAACTCGCACCTGTTCATGAACCGTTCCAACAAGCTCGCGGTCATAGCCAGTCACATTCAGGAAAGCCGGTTCTTGTATCCTGGAAAGAATGGCAGCCTGGGAGACTTCTTTGGGGACCCTGGCAAGACTCCTGCTGAGCTCACCCCCTCGGGGAGTAAAGACGGGAAGTACGAGCTGTTAACAGCAGCAAATGAAGTCATTGTCGAAGAGATTAAAGATCTGATGACCAAGAGTGACATAAAGGGCCAGCACACAGAAACCCTGCTGGCAGGATCCCTCGCCAAAGCTCTCTGCTACATTCATAGAATGAATAAGGAAGTTAAAGATAATCAGGAAATGAAGTCAAGGATATTGGTGGTCAAGGCGGCGGAGGACAGCGCGCTGCAGTACATGAACTTCATGAACGTCATCTTCGCCGCGCAGAAACAGAATATTTTGATCGACGCCTGTGTGTTGGACTCCGACTCAGGACTCCTCCAGCAGGCGTGTGACATCACAGGGGGAGTGTACCTGAAGGTGCCGCAGATGCCCTCCCTGCTGCAGTACTTGCTGTGGGTCTTTCTTCCTGATCAGGACCAGAGGCCTCAGCTGACCCTCCCGCCCCCCGTGCACGTGGACTACCGGGCTGCGTGCTTCTGCCACCGAAACCTCATTGAGATCGGCTACGTCTGTTCTGTGTGCTTGTCAATATTCTGCAACTTCAGCCCCATCTGCACCACCTGCGAGACTGCCTTCAAGATCTCGCTGCCTCCCGTGCTGAAGGCCAAGAAGAAGAAGCTGAAAGTGTCTGCG---
>hetGla2
ATGGACGCCGTGCTGGTGCTGGGGAACTCCCACCTGTTCATGAACCGCTCCAACAAGCTGGCAGTCATCGCCAGTCACATTCGGGAGAGTCGGTTCTTGTATCCTGGAAAGAATGGCAGACTCGGAGACTTCTTTGGAGACCCCGGCAGCCCCTCTCCTGACTACAATCCCTCCGGGAGTAAAGATGGCAAATACGAGCTGTTGACGGCAGCCAACGACGTGATAGCGGAGGAGATTAAGGATCTGATGACCACTAGTGACATAAAGGGTCAACACACAGAAACTCTGCTGGCCGGATCCCTTGCCAAAGCCCTGTGCTACATTCATAGAATGAACAAAGAAGTTAAAGATAATCAGGAGATGAAATCAAGGATATTGGTGATCAAGGCCGCGGAGGACAGTGCACTGCAGTACATGAACTTCATGAACGTCATCTTCGCAGCACAGAAACAGAATATTTTGATCGATGCCTGTGTTTTAGACTCGGACTCAGGCCTCCTCCAGCAGGCTTGTGACATCACGGGAGGGCTGTACCTGAAGGTGCCCCAGATGGCGTCCCTGCTGCAGTACTTACTGTGGGTTTTTCTTCCTGACCAAGACCAGAGAGCTCAGTTAATCCTCCCGCCCCCAATTCACGTTGACTACCGGGCAGCTTGCTTCTGTCACCGGAACCTCATCGAGATTGGCTACGTGTGCTCTGTGTGTCTGTCAATTTTCTGCAACTTCAGCCCCATCTGCACCACGTGTGAGACAGCCTTTAAGATTTCTCTTCCTCCTGTGCTGAAGGCCAAGAAGAAGAAACTGAAAGTGTCCGCG---
>HLpipKuh2
ATG------------GTGCTGGGGAACTCGCACTTGTTCATGAACCGGGCCAACAAGCTGGCGGTGATTGCCAGCCACATCCAGGAGAGCCGGTTCCTGTACCCTGGGAGGAACGGGCGACTCGGAGACTTCTTCGGGGACCCTGGCAACCCCGCCTCGGAATATAACCCCTCAGGGAGCAAAGACGGCAAGTACGAGCTGCTGACAGCGGCAAATGAAGTCATTGTGGACGAGATCAAGGACCTGATGACCAAGAGCGACATAAAAGGGCAGCACACAGAGACCCTGCTGGCGGGGTCCCTGGCCAAAGCTCTGTGCTACATCCACAGGATGAACAAGGAGGTTAAAGACACCCAGGAGATGAAGTCCCGGGTGCTGGTGATCAAGGCGGCGGCGGACAGCGCCCTGCAGTACATGAACTTCATGAACGTCATCTTCGCGGCGCAGAAGCAGAACATTTTGATCGATGCCTGTGTCTTGGACTCCGATTCAGGACTCCTCCAGCAGGCGTGTGACATCACGGGCGGACTGTACCTGAAGGTGCCTCAGATGCCCTCCCTCCTGCAGTACTTGCTGTGGCTCTTTCTTCCTGATCAAGACCAGAGATCTCAGTTAACCCTCCCGCCCCCGATTCACGTGGACTACCGGGCCGCCTGCTTCTGCCACCGCAACCTCATTGAGATCGGCTACGTGTGCTCCGTGTGCTTGTCCATATTCTGCAACTTCAGCCCCATCTGTACGACCTGCGAGACGGCCTTTAAGATCTCTCTCCCTCCCGTGCTGAAGGCCAAGAAAAAGAAGCTGAAAGCGTCGGCG---
>sorAra2
ATG------------GTGCTGGGGAACTCGCACTTGTTCATGAACCGCTCCAACAAGCTCGCCGTGATAGCCAGTCACATCCAGGAGAGCCGATTCTTGTACCCTGGGAAGAACGGAGGCCCCGGCGACTTGATGGGCGACCCCAGCAACCCACCTTCTGAGTTCAACCCCTCAGGGAGTAAGGACGGGAAGTACGAGCTGCTAACAGCAGCCAATGAAGTCATTGCTGAGGAGGTCAAAGATCTGATGACCAAGAGTGACATAAAGGGTCAGCACACGGAAACGCTGCTGGCGGGGTCCCTCGCCAAAGCTCTCTGCTACATTCATAGAATGAATAAGGAGGTAAAAGATAACCAAGAAATGAAATCAAGGATATTGGTGATCAAGGCCGCAGAGGACAGCGCGCTGCAGTACATGGACTTCATGAACGTCATCTTTGCTGCCCAGAAGCAGAACATTCTGATCGATGCCTGCGTCCTGGATTCTGACTCAGGGCTGCTCCAGCAGGCCTGTGACATCACCGGGGGGCTGTACCTGAAGGTGCCTCAGATGCCGTCCCTGCTGCAGTACTTGCTGTGGGTGTTTCTCCCCGACCAAGACCAGCGGTCTCAGCTGATCCTCCCACCCCCGGTTCACGTGGACTACCGGGCCGCGTGCTTCTGCCACCGGAACCTCATCGAGATCGGCTACGTGTGCTCCGTGTGTCTGTCCATTTTCTGCAGTTTCAGCCCCATCTGCACGACGTGCGAGACGGCCTTCAAGATCTCTCTCCCGCCTGTCCTCAAGTCCAAGAAGAAGAAAGTCAAAGCGTCTGCC---
>triMan1
ATG------------GTGTTGGGAAATTCCCATTTATTCATGAACCGTTCCAACCGACTTGCTGTGATAGCAAGTCACATTCACGAAAGTCGATTCTTATATCCTGGAAAGAATGGCAGGCTGGGAGACTTCTTCGGAGAAGCCGGCAACCCTCCTTCTGAGTTTAATCCGTCAGGAAGTAAAGACGGAAAATATGAGCTGTTAACAGCAGCAAATGAAGTTATTGCTGAAGAGATCAAAGACCTAATGACCACGAGTGACATAAAGGGTCAACACATGGAAACTCTGCTGGCAGGGTCCCTTGCCAAAGCCCTCTGCTACATTCATAGAATGAACAAAGAAGTTAAAGATAATCAGGAAATGAAGTCAAGGATATTGGTGATTAAGGCTGCAGAAGACAGTGCATTGCAGTATATGAACTTCATGAATGTAATCTTCGCGGCCCAGAAACAGAATATTTTGATTGATGCCTGTGTTTTAGACTCTGATTCAGGACTCCTCCAACAGGCTTGTGACATCACAGGGGGACTATACTTGAAGGTGCCTCAGATGCCCTCCCTTCTGCAGTATTTGCTGTGGGTTTTCCTTCCTGATCAAGACCAGAGATCTCAGCTAATCCTCCCGCCCCCAATTCACGTTGACTATAGGGCTGCCTGTTTCTGTCATCGGAACCTCATCGAGATCGGCTACGTCTGTTCTGTGTGCTTGTCAATATTCTGCAACTTCAGCCCTATCTGTACTACATGCGAGACAGCCTTTAAGATTTCTCTGCCTCCTGTGCTGAAGGCCAAGAAAAAGAAACTGAAAGTATCTGCT---
>loxAfr3
ATG------------GTGTTGGGAAATTCCCATTTATTCATGAATCGTTCCAACAAACTTGCCGTGATAGCAAGTCACATTCACGAAAGTCGATTCCTATATCCTGGAAAGAATGGCAGACTGGGAGATTTCTTCGGAGAAGCCAGCAACCCTCCTTCTGAATTTAATCCCTCAGGAAGTAAAGACGGGAAATATGAGCTGTTAACAGCAGCAAATGAAGTTATTGCCGAAGAGATTAAAGACCTAATGACCAAGAGTGACATAAAGGGTCAACACATGGAAACTCTGCTGGCAGGGTCCCTCGCCAAAGCCCTCTGCTACATTCATAGAATGAACAAGGAAGTCAAAGATAATCAGGAAATGAAGTCAAGGATATTGGTGATTAAAGCTGCAGAAGACAGTGCTTTGCAGTATATGAACTTCATGAATGTAATCTTCGCGGCCCAGAAACAGAGTATTTTGATTGATGCCTGTGTTTTAGACTCCGATTCAGGACTCCTCCAACAGGCTTGTGACATCACAGGAGGACTGTACTTGAAGGTGCCTCAGATGCCCTCCCTTCTGCAGTATTTGCTGTGGGTTTTCCTTCCTGATCAAGACCAGAGATCTCAGCTAATCCTCCCGCCCCCGATTCACGTTGACTATAGGGCTGCCTGCTTCTGTCATCGGAACCTCATTGAGATTGGCTATGTCTGTTCTGTGTGCTTGTCAATATTCTGCAACTTCAGCCCTATCTGTACTACATGCGAGACAGCATTTAAGATTTCTCTGCCTCCCGTGCTGAAGGCCAAGAAAAAGAAACTGAAAGTATCTGCT---
>oryAfe1
ATG------------GTGCTGGGGAATTCCCACTTGTTCATGAATCGTTCCAACAAACTTGCTGTGATTGCCAGTCACATTCAAGAAAGTCGATTCTTGTACCCTGGGAAGAACGGCAGACTGGGAGACTTCTTGGGAGAAGCCGGCGGCCTTCCTTCTGGATTCAATCCCTCGGGCAGTAAGGACGGGAAGTACGAGCTGCTGACAGTGGCAGATGAGCTGATTGCCGAAGAGATTAAAGACCTAATGACCAAGAGTGACATGAAGGGTCAACACACGGAAACGCTGCTGGCAGGGTCCCTGGCCAAAGCCCTCTGCTACATTCATAGAATGAACAAGGATGTTAAAGATAATCAGGAAATGAAGTCCAGGATATTGGTGATCAAGGCTGCAGAAGACAGTGCGCTGCAGTACATGAACTTCATGAACGTCATCTTCGCAGCCCAGAAACAGAATATTTTGATCGATGCCTGTGTTTTAGACTCCGATTCTGGACTCCTCCAGCAGGCTTGTGACATCACAGGGGGACTGTACTTGAAGGTGCCTCAGATGCCCTCCCTCCTGCAGTATTTGCTGTGGGTTTTTCTTCCTGATCAAGACCAGAGGGCCCAGCTAATCCTCCCGCCCCCGATTCACGTGGACTACAGGGCTGCCTGTTTCTGCCATCGGAACCTCATTGAAATCGGCTACGTCTGTTCTGTGTGCTTGTCCATATTCTGCACGTTCAGTCCCATCTGTACTACATGCGAGACGGCCTTCAAGATTTCTCTGCCTCCTGTGCTGAAGGCCAAGAAAAAGAAACTGAAAGTATCTGCT---
>HLrouAeg4
ATG------------GTGCTGGGAAATTCTCACTTATTCATGAATCATTCCAACAAACTTGCTGTGATAGCAAGTCACATTCAAGAAAGTCGGTTCTTATATCCTGGGAAGAATGGCAGACTTGGGGACCTCTTCGGGGACCCCGGCAACCCTCCATCTGAATTTAATCCCTCGGGGAGTAAAGACGGAAAATATGAGTTGCTCACAGCAGCCAACGAAGTCATCGTCGAAGAGATTAAGGATCTGATGACCAAGGGTGACATAAAGGGTCAACATACAGAAACTCTGCTGGCAGGGTCCCTCGCCAAAGCTCTTTGCTACATTCACAGAATGAGCAAGGAAGTTAAAGATAATCAAGAAATGAAGTCAAGGATATTGGTGATTAAGGCTGCAGAGGACAGCGCGTTGCAGTATATGAACTTCATGAACGTCATCTTCGCAGCTCAGAAACAGAACATTCTGATCGATGCCTGCGTTTTAGGCTCTGACTCGGGACTCCTTCAGCAGGCTTGCGACATCACAGGGGGACTGTACCTGAAGGTGCCTCAGATGCCCTCCCTTCTGCAGTATTTACTGTGGGTTTTTCTTCCCGATCAGGATCAGAGGTCTCAGTTAATCCTCCCACCCCCAATACATGTTGACTACCGGGCCGCTTGCTTCTGTCACCGAAATCTTATTGAAATCGGCTATGTCTGTTCTGTGTGCTTATCAATATTCTGCAATTTCAGCCCTATATGTACCACATGCGAGACCGCCTTTAAGATTTCTCTGCCTCCCATACTGAAGGCCAAGAAAAAGAAACTGAAAGTGTCTGCA---
>mm10
ATG------------GTGCTGGCGAATTCTCACCTGTTCATGAACCGCTCCAACCAGCTGGCTGTCATCGCCAGTCACATTCAGGAAAGCCGGCTCTTATACCCGGGGAAGAACGGTGGACTTGGAGACTTCTTCGGAGACCCTGGCAATGCGCTCCCCGACTGTAACCCCTCTGGGAGTAAAGATGGGAAATACGAGCTGTTGACAGTTGCAAACGAGGTGATCGCTGAGGAGATCAAGGATCTGATGACCAAGAGTGACATCAAGGGCCAGCATACGGAGACACTACTGGCAGGATCCCTGGCCAAAGCTCTGTGCTACATTCACAGAGTGAACAAGGCAGTTAAAGATAATCAGGAGATGAAATCAAGGATTTTGGTGATCAAGGCTGCAGAGGACAGCGCACTGCAGTACATGAACTTCATGAACGTCATCTTTGCTGCTCAGAAGCAGAATATCCTCATCGACGCCTGCGTGCTGGACTCGGATTCAGGGCTCCTCCAGCAGGCTTGTGACATCACTGGGGGACTGTACCTGAAGGTGCCTCAGATGCCTTCTCTCCTGCAGTACTTACTGTGGGTTTTTCTTCCGGACCAAGATCAGCGGTCTCAGCTAATCCTCCCACCCCCGATCCACGTGGACTACAGGGCTGCCTGCTTCTGTCATCGCAGTCTCATTGAGATTGGCTATGTCTGCTCTGTGTGTCTGTCTATTTTCTGCAATTTCAGCCCCATCTGCACCACGTGCGAGACAGCTTTTAAGATCTCCCTCCCTCCTGTGCTGAAGGCCAAGAAGAAGAAACAGAAGGTGTCCCTG---
>micOch1
ATG------------GTGCTGGCGAATTCCCACCTCTTCATGAACCGCTCCAACCAGCTGGCGGTGATAGCCAGCCACATCCAGGAAAGCCGATTCTTATACCCGGGGAAGAATGGCAGACTTGGAGACTTCTTCGGAGACCCTGGCAACCCGCTTCCTGACTATAATCCCTCCGGGAGTAAAGACGGGAAATACGAATTGTTGACAGCTGCAAATGAGGTGATCGCCGAGGAGATCAAAGATCTGATGACCAAAAGTGACATAAAGGGCCAGCACACAGAGACATTGCTAGCAGGATCCCTCGCCAAAGCCCTTTGCTATATTCACAGAGTGAGCAAGGCAGTTAAAGATAATCAGGAGATGAAATCAAGGATTTTGGTGATCAAGGCTGCAGAGGACAGCGCACTGCAGTACATGAACTTCATGAACGTCATCTTTGCTGCACAGAAGCAGAATATTCTCATCGATGCCTGCGTCCTAGACTCGGATTCCGGGCTCCTCCAACAGGCTTGTGACATTACAGGGGGATTGTACCTGAAGGTGCCTCAGATGCCTTCCCTCCTGCAGTACTTACTGTGGGTTTTTCTTCCGGATCAAGATCAGCGATCTCAGCTAATCCTCCCGCCTCCGATCCACGTGGACTACAGGGCTGCCTGCTTCTGTCACCGAAGTCTCATTGAGATTGGCTATGTCTGCTCCGTGTGTCTGTCCATTTTCTGCAATTTCAGCCCCATCTGCACCACGTGCGAGACAGCCTTTAAGATCTCGCTCCCTCCTGTACTGAAGGCTAAGAAAAAGAAACAGAAGGTGGCCCTG---
>rn6
ATG------------GTGCTGGCAAACGCCCACCTGTTCATGAACCGCTCCAACCAGCTAGCGGTCATCGCCAGCCACATTCAGGAAAGTCGATTCTTATACCCGGGGAAGAACGGCCGACTCGGAGACTTCTTCGGAGATCCTGGCAACGCCCTTCCTGACTGTAATCCCTCTGGGAGTAAGGACGGGAAATATGAGCTGTTGACAGCGGCAAACGAGGTGATCGCCGAGGAGATCAAGGATCTGATGACCAAGAGTGACATCAAGGGCCAGCACACGGAGACCCTACTGGCAGGATCCCTCGCCAAGGCCCTCTGCTACATTCACAGAGCGAGCAAGGCAGTGAAAGATAATCAGGAGATGAAATCAAGGATTTTGGTCATCAAGGCTGCAGAGGACAGTGCACTGCAGTACATGAACTTCATGAACGTCATCTTTGCTGCTCAGAAGCAGAATATCCTCATCGATGCCTGCGTCCTGGACTCGGATTCAGGGCTCCTCCAGCAGGCTTGTGACATCACTGGGGGACTGTACCTGAAGGTGCCTCAGATGCCTTCTCTCCTGCAGTACTTACTGTGGGTTTTTCTTCCGGATCAAGACCAGCGATCTCAGCTAATCCTCCCACCTCCGATCCACGTGGACTATAGGGCTGCCTGCTTCTGCCATCGAAGTCTCATTGAGATTGGCTATGTCTGCTCTGTGTGTCTGTCTATTTTCTGCAACTTCAGCCCCATCTGCACCACGTGCGAGACAGCTTTTAAGATCTCCCTCCCTCCTGTGCTGAAGGCCAAGAAAAAGAAACAGAAGGTGTCCCTG---
>criGri1
ATG------------GTGCTGGCAAATTCCCATCTGTTCATGCACCGCTCCAACCAGCTGGCTGTGATAGCCAGTCACATTCAGGAAAGTCGCTTCTTATACCCGGGGAAGAACGGCAGACTTGGAGACTTCTTCGGAGACCCTGGCAACCCCTTTCCTGACTGTAATCCCTCTGGGAGTAAAGATGGCAAATATGAGCTGTTGACAGCAGCAAATGATGTGATCGCCGAGGAGATCAAAGATCTGATGACCAAGAGTGACATAAAGGGCCAGCACACAGAGACACTACTAGCAGGATCCCTCGCCAAAGCCCTCTGCTACATTCACAGAATGAACAAGGCAGTTAAAGATAATCAGGAGATGAAATCAAGGATATTGGTGATCAAGGCTGCAGAGGACAGTGCACTGCAGTACATGAACTTCATGAATGTCATCTTCGCTGCTCAGAAGCAGAACATTCTCATTGACGCCTGCATCCTAGACTCGGATTCAGGGCTCCTCCAGCAGGCTTGTGACATCACAGGGGGATTGTACCTGAAGGTGCCTCAGATGCCTTCTCTCCTGCAGTACTTACTGTGGGTTTTTCTTCCGGATCAAGATCAGCGATCTCAGCTAATCCTCCCGCCTCCGATCCATGTGGACTACAGGGCTGCCTGCTTCTGTCATCGAAGTCTCATTGAGATTGGCTATGTCTGCTCCGTGTGTCTGTCCATTTTCTGCAATTTCAGCCCCATCTGCACCACGTGCGAGACAGCCTTTAAGATCTCCCTCCCTCCTGTACTGAAGGCCAAGAAAAAGAAACAGAAGGTGTCTCTG---
