# Supplementary material for: Six reference-quality genomes reveal evolution of bat adaptations
Source: Nature. 2020 Jul 22;583(7817):578–84. doi: 10.1038/s41586-020-2486-3 (PMC8075899; doi:10.1038/s41586-020-2486-3)
Supplement: Supplementary file 6 — Alignments of 12,931 protein-coding genes across 48 mammals. [file 41586_2020_2486_MOESM6_ESM.gz › suppDataFile/ENST00000297933.aln.fasta]

>hg38
ATGGTGAAACTAGATATTCATACTCTGGCTCATCACCTCAAGCAGGAACGCTTATATGTAAACTCTGAGAAACAGCTCATTCAGAGGCTCAATGCAGATGTACTTAAGACAGCTGAAAAGTTGTATCGTACAGCATGGATTGCGAAGCAACAGAGAATCAATTTGGATCGGCTTATCATAACCAGTGCTGAAGCTTCCCCTGCTGAATGTTGCCAACATGCCAAAATTTTGGAAGATACACAATTTGTTGATGGGTATAAGCAATTGGGATTTCAGGAGACTGCTTATGGAGAATTCTTGAGTCGATTGAGGGAAAATCCTCGTCTTATTGCCTCCTCTTTGGTTGCTGGAGAGAAACTTAATCAGGAGAACACACAAAGTGTTATTTACACAGTTTTTACCTCCCTGTATGGCAATTGCATCATGCAAGAAGATGAAAGCTACCTCCTTCAGGTTTTGCGATACTTGATTGAATTTGAACTTAAAGAAAGTGACAACCCTAGGCGACTTTTGAGGAGAGGAACTTGTGCCTTCAGCATCTTATTTAAACTTTTTTCTGAAGGACTGTTTTCTGCCAAACTTTTCCTCACAGCCACTTTACATGAGCCAATTATGCAACTGCTTGTTGAAGATGAAGATCACCTGGAAACAGATCCAAACAAGCTAATTGAGAGGTTCTCTCCATCTCAGCAGGAAAAACTCTTTGGAGAGAAGGGCTCAGATAGATTCAGGCAAAAAGTTCAAGAAATGGTGGAGTCCAATGAAGCAAAGCTAGTGGCTTTGGTGAACAAATTTATTGGTTATCTCAAACAGAACACATATTGTTTTCCACATAGTTTAAGGTGGATCGTGTCTCAGATGTACAAAACCCTCTCCTGTGTAGATAGGCTGGAAGTTGGGGAGGTCAGGGCAATGTGTACTGATCTCCTGTTGGCCTGCTTCATTTGTCCTGCAGTTGTCAATCCAGAACAATATGGAATAATTTCCGATGCTCCTATTAATGAAGTAGCACGATTTAATCTGATGCAGGTAGGCCGCCTTTTGCAGCAGTTAGCAATGACTGGCTCTGAAGAGGGAGATCCCCGAACAAAGAGCAGCCTTGGAAAGTTTGACAAAAGCTGTGTTGCCGCTTTCCTTGATGTTGTGATTGGGGGCCGTGCAGTGGAGACCCCTCCATTGTCTTCCGTCAATCTTCTGGAAGGATTGAGCAGAACTGTGGTTTATATAACCTACAGTCAGCTTATTACTCTGGTGAATTTTATGAAGAGTGTGATGTCTGGAGATCAACTGAGAGAAGATAGAATGGCTCTTGACAATTTATTGGCAAACCTACCCCCGGCCAAGCCAGGAAAAAGTAGCAGTTTAGAAATGACTCCCTACAATACACCTCAGCTATCTCCAGCAACCACTCCAGCAAATAAAAAGAATCGATTACCTATAGCAACTCGGAGCAGAAGCCGCACCAATATGCTAATGGACCTACATATGGACCATGAAGGATCATCTCAAGAAACCATTCAGGAGGTGCAACCAGAAGAGGTGTTGGTCATTTCCTTAGGTACAGGTCCCCAGCTTACTCCAGGGATGATGTCAGAAAATGAGGTCCTAAACATGCAGCTTTCGGATGGAGGACAAGGAGATGTCCCTGTTGATGAAAACAAACTCCATGGTAAACCTGATAAAACCTTGCGCTTTTCCCTCTGCAGTGATAATCTGGAAGGAATATCTGAAGGTCCTTCAAATCGCTCCAATTCAGTGTCCTCCCTAGACCTAGAAGGAGAGTCTGTGTCAGAACTTGGAGCAGGACCTTCTGGCAGTAATGGAGTTGAAGCTCTACAGCTGTTAGAACATGAGCAAGCTACAACACAGGATAACCTTGATGATAAGCTAAGGAAGTTTGAAATTCGTGACATGATGGGATTAACAGATGATAGGGACATATCAGAAACAGTGAGTGAGACCTGGAGTACAGACGTCTTGGGAAGTGACTTTGACCCTAATATTGATGAAGATCGCTTGCAAGAAATTGCAGGTGCTGCAGCAGAGAACATGTTAGGCAGTTTGCTGTGCCTCCCAGGTTCAGGGTCAGTGCTTCTTGACCCCTGCACTGGTTCTACCATATCAGAGACAACAAGTGAAGCTTGGAGTGTAGAGGTATTGCCAAGTGACTCAGAGGCCCCAGACCTAAAGCAGGAGGAGCGTCTGCAAGAACTGGAGAGCTGTTCTGGACTGGGTAGCACATCTGATGATACGGATGTCAGGGAGGTCAGTTCCCGCCCCAGCACACCAGGCCTCAGTGTTGTGTCCGGCATAAGTGCAACCTCTGAGGATATTCCCAATAAGATTGAAGACCTGAGATCTGAGTGCAGCTCTGATTTTGGGGGTAAAGATTCTGTCACTAGTCCAGACATGGATGAAATAACTCACGGTGCCCACCAGCTGACCTCTCCTCCTTCTCAGTCAGAGTCTCTGCTGGCCATGTTTGATCCACTGTCTTCACATGAAGGG---GCTTCTGCTGTGGTAAGGCCAAAGGTTCACTATGCTAGGCCATCGCATCCACCACCAGATCCCCCAATCCTGGAAGGAGCTGTGGGAGGAAATGAGGCCAGGTTGCCAAACTTTGGTTCCCATGTTTTAACTCCAGCTGAAATGGAGGCATTCAAGCAAAGGCATTCTTACCCTGAGAGACTAGTTCGAAGCAGGAGCTCTGATATAGTATCTTCT---GTCCGGAGACCCATGAGTGACCCCAGCTGGAACCGGCGTCCAGGAAATGAAGAGCGAGAACTCCCTCCAGCTGCAGCCATTGGTGCTACTTCTTTGGTGGCTGCACCTCATTCATCATCTTCATCCCCGAGTAAGGACTCCTCAAGAGGA---GAGACTGAAGAACGCAAAGATAGCGATGATGAGAAATCAGACAGGAACAGACCTTGGTGGAGAAAACGTTTTGTTTCAGCCATGCCTAAAGCTCCTATACCATTTAGAAAGAAAGAAAAACAAGAAAAAGACAAAGATGATCTGGGGCCTGACAGATTCTCAACACTCACAGATGATCCCAGCCCTAGACTCAGTGCACAAGCTCAGGTGGCTGAGGATATTCTGGACAAATACAGGAATGCCATTAAACGGACCAGCCCCAGTGATGGAGCAATGGCAAACTATGAAAGTACAGAGGTTATGGGTGATGGTGAAAGTGCACATGATTCTCCCCGTGACGAAGCACTGCAGAACATCTCGGCTGATGATCTCCCAGACTCTGCAAGCCAAGCAGCCCACCCGCAGGATTCAGCTTTCTCTTACAGAGATGCAAAAAAGAAACTGAGGCTTGCTCTTTGCTCTGCGGACTCTGTTGCCTTCCCAGTGCTGACCCATTCAACAAGGAATGGTTTACCAGACCACACAGACCCAGAAGACAATGAAATTGTATGCTTCTTAAAAGTTCAAATAGCTGAAGCAATTAATTTACAAGATAAGAATCTAATGGCTCAACTTCAAGAAACAATGCGCTGTGTGTGCCGTTTTGATAATAGGACTTGTAGGAAACTGCTGGCTTCGATTGCTGAGGACTACAGAAAAAGAGCCCCATATATTGCTTATCTCACTCGTTGTCGACAAGGACTACAGACCACACAGGCTCACCTGGAAAGGCTATTGCAAAGAGTTTTGCGGGACAAAGAAGTGGCCAATCGATACTTTACCACTGTCTGTGTGAGATTACTGCTTGAGAGCAAAGAAAAGAAGATCAGGGAATTCATTCAAGACTTTCAGAAACTCACCGCAGCTGACGATAAAACTGCTCAGGTAGAAGATTTTCTGCAGTTTCTTTATGGTGCAATGGCCCAGGATGTCATATGGCAAAACGCGAGTGAAGAACAGCTTCAAGATGCACAGCTGGCCATTGAGCGAAGCGTGATGAACCGGATTTTCAAGCTCGCCTTCTACCCTAATCAAGATGGGGACATACTTCGCGACCAGGTTCTTCATGAACATATCCAGAGATTGTCTAAAGTAGTGACTGCAAATCACAGAGCTCTTCAGATACCAGAGGTTTATCTTCGAGAAGCACCATGGCCATCTGCACAATCAGAAATCAGGACAATAAGTGCTTATAAAACCCCCCGGGACAAAGTGCAGTGCATCCTGAGAATGTGCTCTACGATTATGAACCTCCTGAGCCTGGCCAATGAGGACTCTGTCCCTGGAGCGGATGACTTTGTTCCTGTGTTGGTGTTTGTGTTGATAAAGGCAAATCCACCCTGTTTGCTGTCTACTGTGCAGTATATCAGTAGCTTTTATGCTAGCTGTCTGTCTGGAGAGGAGTCCTATTGGTGGATGCAGTTCACAGCAGCAGTAGAATTCATTAAAACCATCGATGACCGAAAG---
>panTro5
ATGGTGAAACTAGATATTCATACTCTGGCTCATCACCTCAAGCAGGAACGCTTATATGTAAACTCTGAGAAACAGCTTATTCAGAGGCTCAATGCAGATGTACTTAAGACAGCTGAAAAGTTGTATCGTACAGCATGGATTGCGAAGCAACAGAGAATCAATTTGGATCGGCTTATCATAACCAGTGCTGAAGCTTCCCCTGCTGAATGTTGCCAACATGCCAAAATTTTGGAAGATACACAATTTGTTGATGGGTATAAGCAATTGGGATTTCAGGAGACTGCTTATGGAGAATTCTTGAGTCGATTGAGGGAAAATCCTCGTCTTATTGCCTCCTCTTTGGTTGCTGGAGAGAAACTTAATCAGGAGAACACACAAAGTGTTATTTACACAGTTTTTACCTCCCTGTATGGCAATTGCATCATGCAAGAAGATGAAAGCTACCTCCTTCAGGTTTTGCGATACTTGATTGAATTTGAACTTAAAGAAAGTGACAACCCTAGGCGACTTTTGAGGAGAGGAACTTGTGCCTTCAGCATCTTATTTAAACTTTTTTCTGAAGGACTGTTTTCTGCCAAACTTTTCCTCACAGCCACTTTACATGAGCCAATTATGCAACTGCTTGTTGAAGATGAAGATCACCTGGAAACAGATCCAAACAAGCTAATTGAGAGGTTCTCTCCATCTCAGCAGGAAAAACTCTTTGGAGAGAAGGGCTCAGATAGATTCAGGCAAAAAGTTCAAGAAATGGTGGAGTCCAATGAAGCCAAGCTAGTGGCTTTGGTGAACAAATTTATTGGTTATCTCAAACAGAACACATATTGTTTTCCACATAGTTTAAGGTGGATCGTGTCTCAGATGTACAAAACCCTCTCCTGTGTAGATAGGCTGGAAGTTGGGGAGGTCAGGGCAATGTGTACTGATCTCCTGTTGGCCTGCTTCATTTGTCCTGCAGTTGTCAATCCAGAACAATATGGAATAATTTCCGATGCTCCTATTAATGAAGTAGCACGATTTAATCTGATGCAGGTAGGCCGCCTTTTGCAGCAGTTAGCAATGACTGGCTCTGAAGAGGGAGATCCCCGAACAAAGAGCAGCCTTGGAAAGTTTGACAAAAGCTGTGTTGCCGCTTTCCTTGATGTTGTGATTGGGGGCCGTGCAGTGGAGACCCCTCCATTGTCTTCCGTCAATCTTCTGGAAGGATTGAGCAGAACTGTGGTTTATATAACCTACAGTCAGCTTATTACTCTGGTGAATTTTATGAAGAGTGTGATGTCTGGAGATCAACTGAGAGAAGATAGAATGGCTCTTGACAATTTATTGGCAAACCTACCCCCGGCCAAGCCAGGAAAAAGTAGCAGTTTAGAAATGACTCCCTACAATACACCTCAGCTATCTCCAGCAACCACTCCAGCAAATAAAAAGAATCGATTACCTATAGCAACTCGGAGCAGAAGCCGCACCAATATGCTAATGGACCTACATATGGACCATGAAGGATCATCTCAAGAAACCATCCAGGAGGTGCAACCAGAAGAGGTGTTGGTCATTTCCTTAGGTACAGGTCCCCAGCTTACTCCAGGGATGATGTCAGAAAATGAGGTCCTAAACATGCAGCTTTCGGATGGAGGACAAGGAGATGTCCCTGTTGATGAAAACAAACTCCATGGTAAACCTGATAAAACCTTGCGCTTTTCCCTCTGCAGTGATAATCTGGAAGGAATATCTGAAGGTCCTTCAAATCGCTCCAATTCCGTGTCCTCCCTAGACCTAGAAGGAGAGTCTGTGTCAGAACTTGGAGCAGGACCTTCTGGCAGTAATGGAGTTGAAGCTCTACAGCTGTTAGAACATGAGCAAGCTACAACACAGGATAACCTTGATGATAAGCTAAGGAAGTTTGAAATTCGTGACATGATGGGATTAACAGATGATAGGGACATATCAGAAACAGTGAGTGAGACCTGGAGTACAGACGTCTTGGGAAGTGACTTTGACCCTAATATTGATGAAGATCGCTTGCAAGAAATTGCAGGTGCTGCAGCAGAGAACATGTTAGGCAGTTTGCTGTGCCTCCCAGGTTCAGGGTCAGTGCTTCTTGACCCCTGCACTGGTTCTACCATATCAGAGACAACAAGCGAAGCTTGGAGTGTAGAGGTATTGCCAAGTGACTCAGAGGCCCCAGACCTAAAGCAGGAGGAGCGTCTACAAGAACTGGAGAGCTGTTCTGGACTGGGTAGCACATCTGATGATACGGATGTCAGGGAGGTCAGTTCCCGCCCCAGCACACCAGGCCTCAGTGTTGTGTCCGGCATAAGTGCAACCTCTGAGGATATTCCCAATAAGATTGAAGACCTGAGATCTGAGTGCAGCTCTGATTTTGGGGGTAAAGATTCTGTCACTAGTCCAGACATGGATGAAATAACTCACGGTGCCCACCAGCTGACCTCTCCTCCTTCTCAGTCAGAGTCTCTGCTGGCCATGTTTGATCCACTGTCTTCACATGAAGGG---GCTTCTGCTGTGGTAAGGCCAAAGGTTCACTATGCTAGGCCATCGCATCCACCACCAGATCCCCCAATCCTGGAAGGAGCTGTGGGAGGAAATGAGGCCAGGTTGCCAAACTTTGGTTCCCATGTTTTAACTCCAGCTGAAATGGAGGCATTCAAGCAAAGGCATTCTTACCCTGAGAGACTAGTTCGAAGCAGGAGCTCTGATATAGTATCTTCT---GTCCGGAGACCCATGAGTGACCCCAGCTGGAACCGGCGTCCAGGAAATGAAGAGCGAGAACTCCCTCCAGCTGCAGCCATTGGTGCTACTTCTTTGGTGGCTGCACCTCATTCATCATCTTCATCCCCGAGTAAGGACTCCTCAAGAGGA---GAGACTGAAGAACGCAAAGATAGCGATGATGAGAAATCAGACAGGAACAGACCTTGGTGGAGAAAACGTTTTGTTTCAGCCATGCCTAAAGCTCCTATACCATTTAGAAAGAAAGAAAAACAAGAAAAAGACAAAGATGATCTGGGGCCTGACAGATTCTCAACACTCACAGATGATCCCAGCCCTAGACTCAGTGCACAAGCTCAGGTGGCTGAGGATATTCTGGACAAATACAGGAATGCCATTAAACGGACCAGCCCCAGTGATGGAGCAATGGCAAACTATGAAAGTACAGAGGTTATGGGTGATGGTGAAAGTGCACATGATTCTCCCCGTGACGAAGCACTGCAGAACATCTCGGCTGATGATCTCCCAGACTCTGCAAGCCAAGCAGCCCACCCGCAGGATTCAGCTTTCTCTTACAGAGATGCAAAAAAGAAACTGAGGCTTGCTCTTTGCTCTGCGGACTCTGTTGCCTTCCCAGTGCTGACCCATTCAACAAGGAATGGTTTACCAGACCACACAGACCCAGAAGACAATGAAATAGTATGCTTCTTAAAAGTTCAAATAGCTGAAGCAATTAATTTACAAGATAAGAATCTAATGGCTCAACTTCAAGAAACAATGCGCTGTGTGTGCCGTTTTGATAATAGGACTTGTAGGAAACTGCTGGCTTCGATTGCTGAGGACTACAGAAAAAGAGCCCCATATATTGCTTATCTCACTCGTTGTCGACAAGGACTACAGACCACACAGGCTCACCTGGAAAGGCTATTGCAAAGAGTTTTGCGGGACAAAGAAGTGGCCAATCGATACTTTACCACTGTCTGTGTGAGATTACTGCTGGAGAGCAAAGAAAAGAAGATCAGGGAATTCATTCAAGACTTTCAGAAACTCACTGCAGCTGATGATAAAACTGCTCAGGTAGAAGATTTTCTGCAGTTTCTTTATGGTGCAATGGCCCAGGATGTCATATGGCAAAACGCGAGTGAAGAACAGCTTCAAGATGCACAACTGGCCATTGAGCGAAGCGTGATGAACCGGATTTTCAAGCTCGCCTTCTACCCTAATCAAGATGGGGACATACTTCGCGACCAGGTTCTTCATGAACATATCCAGAGATTGTCTAAAGTAGTGACTGCAAATCACAGAGCTCTTCAGATACCAGAGGTTTATCTTCGAGAAGCACCATGGCCATCTGCACAATCAGAAATCAGGACAATAAGTGCTTATAAAACCCCCCGGGACAAAGTGCAGTGCATCCTGAGAATGTGCTCTACGATTATGAACCTCCTGAGCCTGGCCAATGAGGACTCTGTCCCTGGAGCGGATGACTTTGTTCCTGTGTTGGTGTTTGTGTTGATAAAGGCAAATCCACCCTGTTTGCTGTCTACTGTGCAGTATATCAGTAGCTTTTATGCTAGCTGTCTGTCTGGAGAGGAGTCCTATTGGTGGATGCAGTTCACAGCAGCAGTAGAATTCATTAAAACCATCGATGACCGAAAG---
>calJac3
ATGGTGAAGCTAGACATTCATACTCTGGCTCATCACCTCAAGCAGGAGCGCTTATATGTAAACTCAGAGAAACAGCTCATTCAGAGGCTCAATGCAGATGTACTTAAGACAGCTGAAAAGTTGTATCGTACAGCTTGGATTGCAAAGCAACAGAGAATCAATTTGGATCGGCTTATTATAACCAGTGCTGAAGCTTCCCCTGCTGAATGTTGCCAACATGCCAAGATTTTGGAAGATACACAATTTGTTGATGGGTATAAACAATTGGGATTTCAGGAGACTGCTTATGGAGAATTCTTGAGTCGATTAAGAGAAAATCCTCGTCTTATTGCCTCCTCTTTGGTTGCTGGAGAGAAACTTAATCAGGAGAATACACAAAGTGTTATTTACACAGTTTTTACCTCCCTGTATGGCAATTGCATCATGCAAGAAGATGAAAGCTACCTCCTTCAGGTTTTGCGATACTTGATTGAATTTGAACTTAAAGAAAGTGACAACCCTAGGCGACTTTTGAGGAGAGGAACTTGTGCCTTCAGCATCTTATTTAAACTTTTTTCTGAAGGACTGTTTTCTGCCAAACTTTTCCTCACAGCCACTCTACATGAGCCAATTATGCAACTGCTTGTTGAAGATGAAGATCACCTGGAAACAGATCCAAATAAGCTAATTGAGAGGTTCTCCCCATCTCAGCAGGAAAAACTCTTTGGAGAGAAGGGCTCAGATAGATTCAGGCAAAAAGTTCAAGAAATGGTGGAGTCCAATGAAGCCAAACTAGTGGCTTTGGTGAACAAATTTATTGGTTATCTCAAACAGAACACATATTGTTTTCCACATAGTTTAAGGTGGATCGTGTCTCAGATGTACAAAACCCTCTCCTGTGTAGATAGGCTAGAAGTTGGGGAGGTCAGGGCAATGTGTACTGATCTCCTGCTGGCCTGCTTCATTTGTCCTGCAGTTGTCAATCCAGAACAGTATGGAATAATTTCTGATGCTCCTATTAATGAGGTGGCACGATTTAATCTGATGCAGGTGGGCCGCCTTTTGCAGCAGTTAGCAATGACGGGCTCTGAAGAGGGAGATCCCCGAACAAAGAGCAGCCTTGGAAAATTTGACAAAAGCTGTGTTGCCGCTTTCCTTGATGTTGTGATTGGGGGCCGTGCCGTGGAGACCCCTCCATTGTCTTCCGTTAATCTTCTGGAAGGATTGAGCAGAACTGTGGTTTATATAACCTACAGTCAGCTTATTACTCTGGTGAATTTTATGAAGAGTGTGATGTCTGGAGATCAATTAAGAGAAGATAGAATGGCTCTTGACAATTTATTGGCAAACCTACCCCCGGCCAAGCCAGGAAAAAGCAGCAGTTTAGAAATGACTCCATACAATACACCTCAGCTGTCTCCAGCAACCACTCCAGCAAATAAAAAGAATCGATTACCTATAGCAACTCGGAGCAGAAGCCGCACCAATATGCTAATGGACCTACATATGGACCATGAAGGATCATCTCAAGAAACCATCCAGGAGGTGCAACCAGAAGAGGTGTTGGTCATTTCCTTAGGGACAGGTCCTCAGCTTACTCCAGGGATGATGTCAGAAAATGAGGTCCTAAACATGCAGCTTTCAGATGGAGGTCAAGGAGATGTCCCTGTTGATGAAAACAAGCTCCATGGTAAACCTGATAAAACCTTGCGCTTTTCCCTCTGCAGTGATAATCTGGAAGGAATATCTGAAGGTCCTTCAAATCGCTCCAATTCAGTGTCCTCCCTAGACCTAGAAGGAGAGTCTGTGTCAGAACTTGGAGCAGGACCTTCTGGGAGTAATGGAGTTGAAGCTCTACAGCTGTTAGAACATGAGCAAGCTACAACACAAGATAACCTTGATGATAAACTAAGGAAGTTTGAAATTCGTGACATGATGGGATTAACAGATGATAGGGACATATCAGAAACAGTGAGTGAGACCTGGAGTACAGACGTCTTGGGAAGTGACTTTGACCCTAATATTGATGAAGATCGCTTGCAAGAAATTGCAGGTGCAGCAGCAGAGAACATGTTAGGCAGTTTGCTGTGCCTCCCAGGTTCAGGATCAGTGCTTCTTGACCCCTGCACTGGTTCTACCATATCAGAGACAACAAGTGAAGCTTGGAGTGTGGAGGTATTGCCAAGTGACTCCGAGGCTCCAGACCTAAAGCAGGAGGAGCGTCTACAAGAACTGGAGAGCTGTTCTGGACTGGGTAGCACATCTGATGATACGGATGTCAGGGAGGTCAGTTCCCGCCCCAGCACACCAGGCCTCAGTGTTGTGTCCGGCATAAGTGCAACCTCTGAGGATATTCCCAATAAGATTGAAGACCTGAGATCTGAGTGCAGCTCTGATTTTGGGGGTAAAGATTCTGTTACTAGTCCAGACATGGATGAAATAACTCATGGTGCCCACCAGCTGACCTCTCCTCCTTCTCAGTCAGAGTCTCTGCTGGCCATGTTTGATCCACTGTCTTCACATGAAGGG---GCTTCCGCTGTGGTAAGGCCAAAGGTTCACTATGCTAGGCCATCGCATCCACCACCAGATCCCCCAATCCTGGAAGGAGCTGTGGGAGGAAATGAGGCCAGGTTGCCAAACTTTGGTTCCCATGTTTTAACTCCAGCTGAAATGGAGGCATTCAAGCAAAGGCATTCTTACCCTGAGAGACTAGTTCGAAGCAGGAGCTCTGATATTGTATCTTCT---GTCCGGAGACCCATGAGTGACCCCAGCTGGAACCGGCGTCCAGGAAATGAAGAGCGGGAACTCCCTCCAGCTGCAGCCATTGGTGCTACTTCTTTGGTGGCTGCACCTCACTCATCATCTTCATCCCCGAGTAAGGACTCCTCAAGAGGA---GAGACTGAAGAACGCAAAGATAGCGATGATGAGAAATCAGACAGGAACAGACCTTGGTGGAGAAAACGTTTTGTTTCAGCCATGCCTAAAGCTCCCATACCATTTAGAAAGAAAGAAAAACAAGAAAAAGACAAAGATGATCTGGGGCCTGACAGATTCTCAACACTCACAGATGATCCTAGCCCTAGACTCAGTGCACAAGCTCAGGTTGCTGAGGATATTCTGGACAAATACAGGAATGCCATTAAACGGACCAGCCCCAGTGATGGAGCAATGGCAAACTATGAAAGTACAGAGGTTATGGGTGATGGTGAAAGTGCACATGATTCTCCCCGTGACGAAGCACTACAGAACATCTCAGCTGATGATCTCCCAGACTCTGCAAGCCAAGCAGCCCACCCGCAGGATTCAGCTTTCTCTTATAGAGATGCGAAAAAGAAACTGAGGCTTGCTCTTTGCTCTGCGGACTCTGTTGCCTTCCCAGTGCTGACCCAT---ACAAGGAATGGTTTACCAGACCACACAGACCCAGAAGACAATGAAATTGTATGCTTTTTAAAAGTTCAAATAGCCGAAGCAATTAATTTACAAGATAAGAACTTAATGGCTCAACTTCAGGAAACAATGCGCTGTGTGTGCCGTTTTGATAATAGGACTTGTAGGAAACTGCTGGCTTCGATTGCTGAGGACTACAGGAAAAGAGCCCCATATATTGCTTATCTCACTCGTTGTCGACAAGGACTACAGACCACACAGGCTCACCTGGAAAGGCTGTTGCAAAGGGTTCTGCGGGACAAAGAAGTGGCCAATCGATACTTTACCACTGTCTGTGTGAGATTACTGCTTGAGAGCAAAGAAAAGAAGATCAGGGAATTCATTCAAGACTTTCAGAAACTTACAGCAGCTGATGATAAAACTGCTCAAGTGGAAGATTTTTTGCAGTTTCTTTATGGTGCAATGGCCCAGGATGTCATATGGCAAAACGCAAGTGAAGAACAGCTTCAAGATGCACAGCTGGCCATTGAGCGAAGTGTGATGAACCGGATTTTCAAACTTGCTTTCTACCCTAATCAGGATGGGGACATACTTCGTGACCAGGTTCTTCATGAACATATCCAGAGATTGTCTAAAGTAGTGACTGCAAATCACAGAGCTCTTCAGATACCAGAGGTTTATCTTCGAGAAGCACCGTGGCCATCTGCACAATCAGAAATCAGGACAATAAGTGCTTATAAAACCCCCCGGGACAAAGTACAGTGCATTCTGAGAATGTGCTCTACAATTATGAACCTCCTGAGCCTGGCCAATGAAGACTCTGTCCCTGGAGCGGACGATTTTGTTCCTGTGTTGGTGTTTGTGTTGATAAAGGCAAATCCACCCTGTTTGCTGTCCACTGTGCAGTATATCAGTAGCTTTTATGCTAGCTGTCTGTCTGGAGAGGAGTCCTATTGGTGGATGCAGTTCACAGCAGCAGTAGAATTCATTAAAACCATCGATGACCGAAAG---
>macFas5
ATGGTGAAGCTAGATATTCATACTCTGGCTCATCACCTCAAGCAGGAACGCTTATATGTAAACTCTGAGAAACAGCTCATTCAGAGGCTCAATGCAGATGTACTTAAGACAGCTGAAAAGCTGTATCGTACAGCATGGATTGCGAAGCAACAGAGAATCAATTTGGATCGGCTTATCATAACCAGTGCTGAAGCTTCCCCTGCTGAATGTTGCCAACATGCCAAAATTTTGGAAGATACACAATTTGTTGATGGGTATAAGCAATTGGGATTTCAGGAGACTGCTTATGGAGAATTCTTGAGTCGATTGAGGGAAAATCCTCGTCTTATTGCCTCCTCTTTGGTTGCTGGAGAGAAACTTAATCAGGAGAACACACAAAGTGTTATTTACACAGTTTTTACGTCCCTGTATGGCAATTGCATCATGCAAGAAGATGAAAGCTACCTCCTTCAGGTTTTGCGATACTTGATTGAATTTGAACTTAAAGAAAGTGACAACCCTAGGCGACTTTTGAGGAGAGGAACTTGTGCCTTCAGCATCTTATTTAAACTTTTTTCTGAAGGACTGTTTTCTGCCAAACTTTTCCTCACAGCCACTTTACATGAGCCAATTATGCAACTCCTTGTTGAAGATGAAGATCACCTGGAAACAGATCCAAACAAGCTAATTGAGAGGTTCTCCCCATCTCAGCAGGAAAAACTCTTTGGAGAGAAGGGCTCAGACAGATTCAGGCAAAAAGTTCAAGAAATGGTGGAGTCCAATGAAGCCAAACTAGTGGCTTTGGTGAACAAATTTATTGGTTATCTCAAACAGAACACATATTGTTTTCCACATAGTTTAAGGTGGATCGTGTCTCAGATGTACAAAACCCTCTCCTGTGTAGATAGGCTGGAAGTGGGGGAGGTCAGGGCAATGTGTACTGATCTCCTGTTGGCCTGCTTCATTTGTCCTGCAGTTGTCAATCCAGAACAGTATGGAATAATTTCTGATGCTCCTATTAATGAGGTAGCACGATTTAATCTGATGCAGGTAGGCCGCCTTTTGCAGCAGTTAGCAATGACTGGCTCTGAAGAAGGAGATCCCCGAACAAAGAGCAGCCTTGGAAAATTTGACAAAAGCTGTGTTGCCGCGTTCCTTGATGTTGTGATTGGGGGCCGTGCAGTGGAGACCCCTCCATTGTCTTCCGTTAATCTTCTGGAAGGATTGAGCAGAACTGTGGTTTATATAACCTATAGTCAGCTTATTACTCTGGTGAATTTTATGAAGAGTGTGATGTCTGGAGATCAACTGAGAGAAGATAGAATGGCTCTTGACAATTTATTGGCAAACCTACCCCCAGCCAAGCCAGGAAAAAGCAGCAGTTTAGAAATGACTCCCTACAATACGCCTCAGCTGTCTCCGGCAACCACTCCAGCAAATAAAAAGAATCGATTACCTATAGCAACTCGGAGCAGAAGCCGCACCAATATGCTAATGGACCTACATATGGACCATGAAGGATCATCTCAAGAAACCATCCAGGAGGTGCAACCAGAAGAGGTGTTGGTCATTTCCTTAGGGACAGGTCCCCAGCTTACTCCAGGGATGATGTCAGAAAATGAGGTTCTAAACATGCATCTTTCGGATGGAGGACAAGGCGATGTCCCTGTTGATGAAAACAAACTCCATGGTAAACCTGATAAAACCTTGCGCTTTTCCCTCTGCAGTGATAATCTGGAAGGAATATCTGAAGGTCCTTCAAATCGCTCCAATTCAGTGTCCTCCCTAGACCTGGAAGGAGAGTCTGTGTCAGAACTTGGAGCAGGACCTTCTGGCAGTAATGGAGTTGAAGCTCTACAGCTGTTAGAACATGAGCAAGCTACAACACAGGATAACCTTGATGATAAGCTAAGGAAGTTTGAAATTCGTGACATGATGGGATTAACAGATGATAGGGACATATCAGAAACAGTGAGTGAGACCTGGAGTACAGACGTCTTGGGGAGTGACTTTGACCCTAATATTGATGAAGATCGCTTGCAAGAAATTGCAGGTGCTGCAGCAGAGAACATGTTAGGCAGTTTGCTGTGCCTCCCAGGTTCAGGGTCAGTGCTTCTTGACCCCTGCACTGGTTCTACCATATCAGAGACAACAAGTGAAGCTTGGAGTGTAGAGGTATTGCCAAGTGACTCAGAGGCCCCAGACCTAAAGCAGGAGGAGCGTCTACAAGAACTGGAGAGCTGTTCTGGACTGGGTAGCACATCTGATGATACGGATGTCAGGGAGGTCAGTTCCCGCCCCAGCACACCAGGCCTCAGTGTTGTGTCCGGCATAAGTGCAACCTCTGAGGATATTCCCAATAAGATTGAAGACTTGAGATCTGAGTGCAGCTCTGATTTTGGGGGTAAAGATTCTGTCACTAGTCCAGACATGGATGAAATAACTCATGGTGCCCACCAGCTGACCTCTCCTCCTTCTCAGTCAGAGTCTCTGCTGGCCATGTTTGATCCACTGTCTTCACATGAAGGG---GCTTCTGCTGTGGTAAGGCCAAAGGTTCACTATGCTAGGCCATCGCATCCACCACCAGATCCCCCAATCCTGGAAGGAGCTGTGGGAGGAAATGAGGCCAGGTTGCCAAACTTTGGTTCCCATGTGTTAACTCCAGCTGAATTGGAGGCATTCAAGCAAAGGCATTCTTACCCTGAGAGACTAGTTCGAAGCAGGAGCTCTGATATAGTATCTTCT---GTGCGGAGACCCATGAGTGACCCCAGCTGGAACCGGCGTCCAGGAAATGAAGAGCGAGAACTCCCTCCAGCTGCAGTCATTGGTGCTACTTCTTTGGTGGCTGCACCTCATTCATCATCTTCATCCCCGAGTAAGGACTCCTCAAGAGGA---GAGACTGAAGAACGCAAAGATAGCGATGATGAGAAATCAGACAGAAACAGACCTTGGTGGAGAAAACGTTTTGTTTCAGCCATGCCTAAAGCTCCTATACCATTTAGAAAGAAAGAAAAACAAGAAAAAGACAAAGATGATCTGGGGCCTGACAGATTCTCAACACTCACAGATGATCCCAGCCCTAGACTCAGTGCACAAGCTCAGGTCGCTGAGGATATTCTGGACAAATACAGGAATGCCATTAAACGGACCAGCCCCAGTGATGGAGCAATGGCAAACTATGAAAGTACAGAGGTTTTGGGTGATGGTGAAAGTGCACATGATTCTCCCCGTGACGAGGCACTGCAGAACATCTCAGCTGATGATCTCCCAGACTCTGCGAGCCAAGCAGCCCACCCGCAAGATTCAGCTTTCTCTTACAGAGATGCGAAAAAGAAACTGAGGCTTGCTCTTTGCTCTGCGGACTCTGTTGCCTTCCCAGTGCTGACCCACTCAACAAGGAATGGTTTACCAGACCACACAGACCCAGAAGACAATGAAATTGTATGCTTCTTAAAAGTTCAAATAGCTGAAGCAATTAATTTACAAGATAAGAACTTAATGGCTCAACTTCAAGAAACAATGCGCTGTGTGTGCCGTTTTGATAATAGGACTTGTAGGAAACTGCTGGCTTCTATTGCTGAGGACTACAGAAAAAGAGCCCCATATATTGCTTATCTCACTCGTTGTCGACAAGGACTACAGACCACACAGGCTCACCTGGAAAGGCTATTGCAAAGGGTTTTGCGAGACAAAGAAGTGGCCAATCGATACTTTACCACCGTCTGTGTGAGATTACTGCTTGAGAGCAAAGAAAAGAAGATCAGGGAATTCATTCAAGACTTTCAGAAACTCACCGCAGCTGATGATAAAACTGCTCAGGTAGAAGATTTTCTGCAGTTTCTTTATGGTGCAATGGCCCAGGATGTCATATGGCAAAACGCAAGTGAAGAACAGCTTCAAGATGCACAGCTGGCCATTGAGCGAAGCGTGATGAACCGGATTTTCAAGCTCGCCTTCTACCCTAATCAGGATGGGGACATACTTCGCGACCAGGTTCTTCATGAACATATCCAGAGATTATCTAAAGTAGTGACTGCAAATCACAGAGCTCTTCAGATACCAGAGGTTTATCTTCGAGAAGCACCATGGCCATCTGCACAATCAGAAATCAGGACAATAAGTGCTTATAAAACCCCCCGGGACAAAGTGCAGTGCATCCTGAGAATGTGCTCTACGATTATGAACCTCCTGAGCCTGGCCAATGAGGACTCTGTCCCTGGAGCGGATGACTTTGTTCCTGTGTTGGTGTTTGTGTTGATAAAGGCAAATCCACCCTGTTTGCTGTCTACTGTGCAGTATATCAGTAGCTTTTATGCTAGCTGTCTGTCTGGAGAGGAGTCCTATTGGTGGATGCAGTTCACAGCAGCAGTAGAATTCATTAAAACCATCGATGACCGAAAG---
>saiBol1
ATGGTGAAGCTAGATATTCATACTCTGGCTCATCACCTCAAGCAGGAGCGCTTATATGTAAACTCAGAGAAACAGCTCATTCAGAGGCTCAATGCAGATGTACTTAAGACAGCTGAAAAGTTGTATCGTACGGCTTGGATTGCGAAGCAACAGAGAATCAATTTGGATCGGCTTATCATAACCAGTGCTGAAGCTTCCCCTGCTGAATGTTGCCAACATGCCAAGATTTTGGAAGATACACAATTTGTTGATGGGTATAAACAATTGGGATTTCAGGAGACTGCTTATGGAGAATTCTTGAGTCGATTGAGAGAAAATCCTCGTCTTATTGCCTCCTCTTTGGTTGCTGGAGAGAAACTTAATCAAGAGAATACACAAAGTGTTATTTACACAGTTTTTACCTCCCTGTATGGCAATTGCATCATGCAAGAAGATGAAAGCTACCTCCTTCAGGTTTTGCGATACTTGATTGAATTTGAACTTAAAGAAAGTGACAACCCTAGGCGACTTTTGAGGAGAGGAACTTGTGCCTTCAGCATCTTATTTAAACTTTTTTCTGAAGGACTGTTTTCTGCCAAACTTTTCCTCACAGCCACTTTACATGAGCCAATTATGCAACTGCTTGTTGAAGATGAAGATCACCTGGAAACAGATCCAAATAAGCTAATTGAAAGGTTCTCCCCATCTCAGCAGGAAAAACTCTTCGGAGAGAAGGGCTCAGATAGATTTAGGCAAAAAGTTCAAGAAATGGTGGAGTCCAATGAAGCCAAACTAGTGGCTTTGGTGAACAAATTTATTGGTTATCTCAAACAGAACACATACTGTTTTCCACATAGTTTAAGGTGGATCGTGTCTCAGATGTACAAAACCCTTTCCTGTGTAGATAGGCTGGAAGTTGGGGAGGTCAGGGCAATGTGTACTGATCTCCTGCTGGCCTGCTTCATTTGTCCTGCAGTTGTCAATCCAGAACAGTATGGAATAATTTCCGATGCTCCTATTAATGAGGTGGCACGATTTAATCTGATGCAGGTGGGCCGCCTTTTGCAGCAGTTAGCAATGACTGGCTCTGAAGAGGGAGATCCCCGAACAAAGAGCAGCCTTGGAAAATTTGACAAAAGCTGTGTTGCTGCTTTCCTTGATGTTGTGATTGGGGGCCGTGCTGTGGAGACCCCTCCATTGTCTTCCGTTAATCTTCTGGAAGGATTGAGCAGAACTGTGGTTTATATAACCTACAGTCAGCTTATTACTCTGGTGAATTTTATGAAGAGTGTCATGTCTGGAGATCAACTAAGAGAAGATAGAATGGCTCTTGACAATTTATTGGCAAACCTACCCCCGGCCAAGCCAGGAAAAAGCAGCAGTTTAGAAATGACTCCATACAATACACCTCAGCTGTCTCCAGCAACCACTCCAGCAAATAAAAAGAATCGATTACCTATAGCAACTCGAAGCAGAAGCCGCACCAATATGCTAATGGACCTACATGTGGACCATGAAGGATCATCTCAAGAAACCATCCAGGAGGTGCAACCAGAAGAGGTGTTGGTCATTTCCTTAGGGACAGGTCCTCAGCTTACTCCAGGGATGATGTCAGAAAACGAGGTCCTAAACATGCAGCTTTCAGATGGAGGACAAGGAGATGTCCCTGTTGATGAAAACAAACTCCATGGTAAACCTGATAAAACCTTGCGCTTTTCCCTCTGCAGTGATAATCTGGAAGGAATATCTGAAGGTCCTTCAAATCGCTCCAATTCAGTGTCCTCCCTAGACCTAGAAGGAGAGTCTGTGTCAGAACTTGGAGCAGGACCTTCCGGGAGTAATGGAGTTGAAGCTCTACAACTGTTAGAGCATGAGCAAGCTACAACACAAGATAACCTTGATGATAAACTAAGAAAGTTTGAAATTCGTGACATGATGGGATTAACAGATGATAGGGACATATCAGAAACAGTGAGTGAGACCTGGAGTACAGACGTCTTGGGAAGTGACTTTGACCCTAATATTGATGAAGATCGTTTGCAAGAAATTGCAGGTGCAGCAGCAGAGAACATGTTAGGCAGTTTGCTGTGCCTGCCAGGTTCAGGGTCAGTGCTTCTTGACCCTTGCACTGGTTCTACCATATCAGAGACAACAAGTGAAGCTTGGAGTGTGGAGGTATTGCCAAGTGACTCGGAGGCTCCAGACCTAAAGCAGGAGGAACGTCTACAAGAACTGGAGAGCTGTTCTGGACTGGGTAGCACATCTGATGATACGGATGTCAGGGAGGTCAGTTCCCGCCCCAGCACACCAGGCCTCAGTGTTGTGTCCGGCATAAGTGCAACCTCTGAGGATATTCCCAATAAGATTGAAGACCTGAGATCTGAGTGCAGCTCTGATTTTGGGGGTAAAGATTCTGTTACTAGTCCAGACATGGATGAAATAACTCACGGTGCCCACCAGCTGACCTCTCCTCCTTCTCAGTCAGAGTCTCTGCTGGCCATGTTTGATCCACTGTCTTCGCATGAAGGG---GCTTCCGCTGTGGTAAGGCCAAAGGTTCACTATGCTAGGCCTTCGCATCCACCACCAGATCCCCCAATCCTGGAAGGAGCTGTGGGAGGAAATGAGGCCAGGTTGCCCAACTTTGGTTCCCATGTTTTAACTCCAGCTGAAATGGAGGCATTCAAGCAAAGGCATTCTTACCCTGAGAGACTAGTTCGAAGCAGGAGCTCTGATATTGTGTCTTCG---GTCCGGAGACCCATGAGTGACCCCAGCTGGAACCGGCGTCCAGGAAATGAAGAGCGGGAACTCCCTCCAGCTGCAGCCATTGGTGCTACTTCTTTGGTGGCTGCACCTCACTCATCATCTTCATCCCCGAGTAAAGACTCCTCAAGAGGA---GAGACTGAAGAACGCAAAGATAGCGATGATGAGAAATCAGACAGGAACAGACCTTGGTGGAGAAAACGTTTTGTTTCAGCCATGCCTAAAGCTCCTATACCATTTAGAAAGAAAGAAAAACAAGAAAAAGACAAAGATGATCTGGGGCCTGACAGATTCTCAACACTCACAGATGATCCTAGCCCTAGACTCAGTGCACAAGCTCAGGTCGCTGAGGATATTCTGGACAAATACAGGAATGCCATTAAACGGACCAGCCCCGGTGATGGAGCAATGGCCAACTATGAAAGTACAGAGGTTATGGGTGATGGTGAAAGTGCACATGATTCTCCCCGTGACGAAGCGCTGCAGAACATCTCAGCTGATGATCTTCCAGACTCTGCAAGCCAAGCAGCCCACCCGCAGGATTCAGCTTTCTCTTATAGAGATGTGAAAAAGAAACTGAGGCTTGCTCTTTGCTCTGCGGACTCTGTTGCCTTCCCAGTGCTGACCCATACAACAAGGAATGGTTTACCAGACCACACAGACCCAGAAGACAATGAAATTGTATGCTTTTTAAAAGTTCAAATAGCTGAAGCAATTAATTTACAAGATAAGAACTTAATGGCTCAACTTCAGGAAACAATGCGCTGTGTGTGCCGTTTTGATAATAGGACTTGTAGGAAACTGCTGGCTTCGATTGCTGAGGACTACAGGAAAAGAGCCCCATATATTGCTTATCTCACTCGTTGTCGGCAAGGACTACAGACCACACAGGCTCACCTGGAAAGGCTGTTGCAAAGGGTTCTGCGGGACAAAGAAGTGGCCAATCGATACTTTACCACTGTCTGTGTGAGATTACTGCTTGAGAGCAAAGAAAAGAAGATCAGGGAATTCATTCAAGACTTTCAGAAACTCACAGCAGCTGATGATAAAACTGCTCAGGTAGAAGATTTTTTGCAGTTTCTTTATGGTGCAATGGCCCAGGATGTCATATGGCAAAACGCGAGTGAAGAACAGCTTCAAGATGCACAGCTGGCCATTGAGCGAAGTGTGATGAACCGGATTTTCAAACTTGCTTTCTACCCTAATCAGGATGGGGACATACTCCGTGACCAGGTTCTTCATGAACATATCCAGAGATTGTCTAAAGTAGTGACTGCAAATCACAGAGCTCTTCAGATACCAGAGGTTTATCTTCGAGAAGCACCGTGGCCGTCTGCACAATCAGAAATCAGGACAATAAGTGCTTACAAAACCCCCCGGGACAAAGTACAGTGCATCCTGAGAATGTGCTCTACAATTATGAACCTCCTGAGCCTGGCCAATGAGGACTCTGTCCCTGGAGCAGACGACTTTGTTCCTGTGTTGGTGTTTGTGTTGATAAAGGCAAATCCACCCTGTTTGCTGTCCACTGTGCAGTATATCAGTAGCTTTTATGCTAGCTGTCTGTCTGGAGAGGAGTCCTATTGGTGGATGCAGTTCACAGCAGCAGTAGAATTCATTAAAACCATCGATGACCGAAAG---
>micMur3
ATGGTGAAGCTGGATATTCATACTCTGGCTCATCACCTGAAGCAGGAACGCTTGTACGTAAACTCTGAGAAGCAGCTCATTCAGAGGCTCAATGCAGATGTACTCAAGACAGCTGAGAAGTTGTATCGTACAGCATGGATTGCAAAGCAGCAGAGAATAAATTTGGATCGGCTTATCATAACCAGTGCTGAAGCTTCCCCTGCTGAATGTTGCCAACATGCCAAGGTTTTGGAAGATACACAGTTTGTTGATGGATATAAGCAGTTGGGATTTCAGGAGACTGCTTATGGAGAATTCTTGAGTCGATTAAGGGAAAATCCTCGTCTTATTGCCTCTTCTTTGGTTGCTGGAGAGAAACTTAATCAGGAGAACACACAAAGTGTTATTTATACAGTTTTTACCTCCCTGTATGGCAACTGCATTATGCAAGAAGATGAAAGCTACCTCCTTCAGGTTTTGCGATACTTGATTGAATTTGAACTTAAAGAAAGTGACAACCCCAGGCGACTTTTGAGGAGAGGAACTTGTGCCTTCAGTATCTTATTTAAACTTTTTTCTGAAGGACTGTTTTCTGCCAAACTTTTCCTCACAGCTACTTTACATGAGCCAATCATGCAACTGCTTGTTGAAGATGAAGATCACTTGGAAACAGATCCAAACAAGCTAATTGAGAGATTTTCCCCATCTCAACAGGAAAAACTCTTTGGGGAGAAAGGCTCAGATAGATTTAAGCAAAAGGTTCAAGAGATGGTAGAGTCCAATGAAGCCAAACTAGTGGCTTTGGTGAACAAATTTATTGGTTATCTCAAGCAGAACACATATTGCTTTCCACATAGTTTGAGGTGGATCGTGTCACAGATGTACAAAACCCTGTCCTGTGTAGATAGACTGGAAGTTGGGGAGGTCAGGGCAATGTGTACTGATCTCCTGTTGGCCTGCTTCATTTGTCCCGCAGTGGTCAATCCAGAGCAGTATGGAATAATTTCTGATGCTCCTATTAATGAAGTGGCACGATTTAATCTGATGCAGGTTGGCCGCCTTTTGCAGCAGTTAGCAATGACTGGATCTGAAGAGGGAGACCCTCGAACAAAGAGCAGCCTTGGAAAATTTGACAAAAGCTGTGTTGCTGCTTTCCTTGATGTTGTGATTGGGGGCCGGGCAGTGGAGACCCCTCCAATGTCGTCTGTTAATCTCCTGGAAGGGTTGAGCAGAACTGTGGTTTATATAACCTACAGTCAGCTTATTACTCTGGTGAATTTTATGAAGAGTGTGATGTCTGGAGATCAACTGAGAGAAGATAGAATGGCTCTTGACAATTTATTGGCAAATCTACCCCAGGCCAAGCCAGGAAAAAGCAGCAGTTTAGAAATGACTCCCTACAATACTCCTCAGCTATCTCCAGCAACCACTCCAGCAAATAAAAAGAACCGATTACCTATAGCATCTCGGAGCAGAAGCCGCACCAATATGCTAATGGACCTACATATGGACCATGAAGGATCATCTCAGGAAACCATCCCGGAGGTGCAACCAGAAGAGGTGCTGGTCATTTCCTTAGGGACAGGTCCCCAGCTTACTCCAGGGATGATGTCAGAAAATGAGGTCCTAAACATGCAGCTCTCGGATGGAGGACAAGGAGATGTCCCTGTTGATGAAAACAAACTCCACGGTAAACCTGATAAAACCTTGCGCTTTTCCCTCTGCAGTGATAATCTGGAAGGAATATCTGAAGGTCCTTCAAATCGCTCCAATTCAGTGTCCTCTCTAGACTTGGAAGGGGAGTCTGTGTCAGAACTTGGAGCAGGACCTTCTGGGAGTAATGGAGTTGAAGCTCTACAGCTCTTAGAACATGAGCAAGCTACAACACAAGATAATCTTGATGATAAGCTAAGAAAGTTTGAAATTCGTGACATGATGGGACTAACAGATGATAGGGACATATCGGAAACAGTGAGTGAGACTTGGAGTACAGATGTCTTGGGAAGTGACTTTGACCCTAACATTGATGAAGATCGCTTGCAAGAAATTGCAGGTGCAGCAGCAGAGAACATGTTAGGCAGTTTGCTGTGCCTCCCAGGTTCGGGATCAGTGCTTCTTGAGCCCTGTACTGGTTCTACAATATCGGAGACAACAAGCGAAGCTTGGAGTGTAGAGGTGTTGCCAAGTGACTCAGAGGCCCCAGACCTAAAGCAGGAGGAGCGCCTACAAGAGTTGGAGAGCTGTTCTGGACTGGGTAGCACATCTGATGATACAGATGTCAGGGAGGTCAGTTCCCGCCCCAGCACACCAGGCCTCAGTGTTGTGTCGGGCATAAGTGCAACCTCTGAGGATATTCCCAATAAGATCGAAGACCTGAGATCTGAGTGCAGCTCTGATTTTGGGGGTAAAGATTCTGTTACTAGTCCAGACATGGATGAAATAACTCATGGCGCCCACCAGCTGACCTCTCCTCCTTCTCAGTCAGAGTCTCTGCTGGCCATGTTTGATCCACTATCTTCACATGAAGGA---GCTTCTGCTGTGGTTAGGCCAAAGGTTCACTATGCTAGGCCATCACATCCACCACCAGATCCCCCAATCCTGGAAGGAGCTGTGGGAGGAAATGAGGCCAGGTTGCCAAACTTTGGTTCCCATGTTTTAACTCCAGCCGAAATGGAGGCATTCAAGCAAAGGCATTCTTACCCTGAGAGATTAGTTCGAAGCAGGAGCTCTGATATAGTATCTTCT---GTCCGGCGACCCATGAGTGATCCCAGCTGGAACCGACGTCCTGGGAATGAAGAGCGAGAACTCCCTCCGGCTGCAGCCATTGGTGCTACTTCTTTAGTGGCTGCACCTCACTCATCATCTTCATCCCCGAGTAAGGACTCCTCAAGAGGA---GAGACTGAAGAACGCAAAGATAGCGATGATGAGAAATCAGACAGGAACAGACCTTGGTGGAGAAAACGTTTTGTTTCAGCCATGCCTAAAGCTCCTATACCATTTAGAAAGAAAGAAAAACAAGAAAAAGACAAAGATGATCTGGGGCCTGACAGATTCTCAACACTCACAGATGATCCCAGCCCTAGACTCAGTGCACAGGCTCAGGTTGCTGAGGACATTCTGGACAAATACAGGAATGCCATTAAACGGACCAGCCCCAGCGAGGGAGCAATGGCAAACTATGAAAGTGCAGAGGTCATGGGTGATGGTGAAAGTGCACATGATTCTCCGCGGGATGAAACGCTGCAGAACATCTCGGCTGATGATCTCCCCGACTCTGCAAGCCAAGCAGCCCACCCTCAGGACTCAGCTTTCTCTTACAGAGATGCGAAAAAGAAACTGAGGCTTGCTCTTTGCTCTGCCGACTCTGTTGCCTTCCCAGTGCTAACCCATTCAACAAGGAACGGTTTACCAGACCATACAGACCCAGAAGACAATGAAATTGTATGCTTCTTAAAAGTTCAAATAGCTGAAGCAATTAATTTACAAGATAAGAACTTAATGGCTCAACTTCAAGAAACAATGCGTTGTGTATGCCGTTTTGATAATAGGACTTGTAGAAAACTCCTGGCATCTATTGCTGAGGACTACAGGAAAAGAGCCCCATATATTGCTTACCTCACTCGCTGTCGACAAGGACTGCAGACCACACAGGCTCACCTGGAAAGGCTGTTACAAAGGGTTTTGCGGGACAAAGAGGTGGCCAATCGATACTTTACCACTGTCTGTGTGAGGTTACTGCTTGAGAGCAAAGAAAAGAAGATCAGGGAATTCATTCAAGACTTTCAGAAGCTCACAGCCGCTGATGATAAAACTGCTCAGGTAGAAGATTTTCTACAGTTTCTTTATGGTGCGATGGCCCAGGATGTCATATGGCAAAACGCAAGTGAAGAGCAGCTTCAGGATGCGCAGCTGGCCATTGAGCGAAGCGTGATGAACCGGATTTTCAAGCTCGCTTTCTACCCTAATCAGGATGGCGACATACTTCGTGACCAGGTTCTTCATGAGCACATCCAGAGATTGTCTAAAGTAGTGACTGCAAATCACAGAGCTCTTCAGATACCAGAGGTTTATCTTCGAGAAGCACCGTGGCCATCAGCACAATCAGAAATCAGGACAATAAGTGCTTACAAAACCCCCCGGGACAAAGTGCAGTGCATCCTGAGAATGTGCTCTACGATTATGAACCTCCTGAGCCTGGCCAACGAGGACTCAGTCCCCGGAGCAGATGACTTTGTCCCTGTGTTGGTGTTTGTGTTGATAAAGGCAAATCCACCCTGCTTGCTGTCCACTGTTCAGTATATCAGTAGCTTTTATGCCAGCTGTCTGTCTGGAGAGGAGTCCTATTGGTGGATGCAGTTCACAGCAGCAGTGGAATTCATTAAAACCATTGATGACCGAAAG---
>HLequCab3
ATGGTGAAGCTGGATATTCATACTCTGGCCCATCACCTTAAGCAGGAACGCTTGTATGTAAACTCTGAGAAACAGCTCATTCAGAGGCTCAATGCAGATGTGCTTAAGACAGCTGAGAAGTTGTATCGTACAGCATGGATTGCTAAGCAACAGAGAATTAATTTGGATCGGCTTATCATAACCAGTGCTGAAGCTTCTCCTGCTGAATGTTGCCAACATGCCAAGATTTTGGAAGATACACAGTTTGTTGATGGATATAAGCATTTGGGGTTTCAGGAGACTGCTTATGGAGAATTCTTGAGTCGATTAAGGGAAAATCCTCGTCTTATTGCCTCCTCTTTGGTTGCTGGAGAGAAACTTAATCAGGAGAACACACAAAGTGTTATTTACACAGTTTTTACCTCCCTCTATGGCAACTGCATTATGCAAGAAGATGAAAGCTACCTCCTTCAGGTTTTGAGATACTTGATTGAATTTGAACTTAAAGAAAGTGACAACCCCAGGCGACTTTTGAGGAGAGGAACTTGTGCCTTCAGCATCTTATTCAAACTTTTTTCTGAAGGACTGTTTTCTGCCAAACTTTTCCTCACAGCTACTTTACATGAGCCAATCATGCAACTGCTTGTTGAAGATGAAGATCACCTGGAAACAGATCCAAACAAGCTAATTGAGAGGTTCTCCCCATCTCAGCAGGAAAAACTCTTCGGGGAGAAAGGCTCAGATAGATTCAGGCAAAAGGTCCAAGAGATGGTGGATTCCAACGAGGCCAAACTGGTGGCCTTGGTGAACAAATTCATTGGTTATCTCAAACAGAACACGTACTGCTTCCCACACAGTTTGAGGTGGATTGTGTCACAGATGTACAAAACCCTCTCCTGTGTAGACAGACTGGAAGTTGGGGAGGTCAGGGCAATGTGTACTGATCTCCTATTGGCTTGCTTCATTTGTCCCGCAGTTGTCAATCCAGAACAGTATGGAATAATTTCTGATGCTCCTATTAATGAGGTGGCAAGATTTAATCTGATGCAGGTCGGCCGCCTCTTACAGCAGTTAGCAATGACTGGGTCTGAAGAGGGAGATCCCCGGACAAAGAGCAGCCTTGGAAAATTTGACAAAAGCTGTGTTGCCGCTTTCCTTGATGTTGTGATTGGGGGCCGTGCAGTGGAGACGCCGCCAATGTCCTCCGTTAATCTTCTGGAAGGGTTGAGCAGAACTGTGGTTTATATCACCTACAGTCAGCTTATTACTCTGGTGAATTTTATGAAGAGTGTGATGTCTGGAGATCAACTGAGAGAAGATAGAATGGCTCTTGACAATTTATTGGCAAACCTCCCGCAGGCAAAGCCAGGCAAAAGCAGCAGTTTGGAGATGACTCCCTACAATACTCCTCAGCTGTCTCCAGCAACCACTCCAGCAAATAAAAAGAACCGATTGCCGATAGCAACTCGGAGCAGAAATCGCACCAATGTGCTAATGGACTTACATATGGACCATGAAGGATCGTCTCAAGAAACCATCCAGGAGGTACAGCCAGAAGAGGTGTTGGTCATTTCCTTAGGGACGGGTCCCCAGCTAACTCCAGGGATGATGTCAGAAAATGAGGTCCTAAACATGCAACTTTCGGATGGAGGACAAGGAGATGTCCCTGTTGATGAAAACAAACTCCACGGTAAACCTGATAAAACCTTGCGCTTTTCCCTCTGCAGTGATAATCTGGAAGGAATATCTGAAGGTCCTTCAAATCGCTCTAATTCAGTATCCTCTCTAGACCTGGAAGGAGAGTCTGTATCAGAACTTGGAGCGGGACCTTCTGGGAGTAATGGAGTTGAAGCTCTACAACTCTTAGAGCATGAGCAAGCTACAACACAAGATAATCTCGACGATAAGCTAAGGAAGTTTGAAATTCGTGACATGATGGGACTGACAGATGATAGGGACATATCAGAAACAGTGAGTGAGACCTGGAGTACAGATGTCTTGGGAAGTGACTTTGACCCCAACATTGATGAAGATCGCTTGCAGGAAATTGCGGGTGCAGCAGCAGAGAACATGTTAGGCAGTTTACTGTGCCTGCCAGGTTCAGGGTCAGTACTGCTTGACCCCTGCACTGGTTCTACCATATCAGAGACGACAAGCGAAGCTTGGAGTGTAGAGGTATTGCCAAGTGACTCAGAGGCCCCAGATCTAAAGCAGGAGGAGCGCCTGCAGGAACTGGAGAGCTGTTCTGGACTGGGTAGCACATCTGATGATACGGATGTCAGGGAGGTCAGTTCCCGCCCCAGCACTCCAGGCCTCAGTGTTGTGTCGGGCATAAGTGCAACCTCTGAGGATATTCCTAATAAGATTGAAGACCTGAGATCTGAGTGCAGCTCTGATTTTGGAGGTAAAGATTCTGTCACTAGTCCAGACATGGATGAAATAACTCATGGTGCCCACCAGCTGACCTCTCCTCCTTCGCAGTCTGAGTCTCTGCTTGCCATGTTTGATCCACTGTCTTCACATGAAGGG---GCCTCTGCTGTGGTAAGGCCAAAGGTTCACTATGCCAGGCCATCGCATCCACCACCAGATCCCCCAATCCTGGAAGGAGCTGTGGGAGGACATGAGGCCAGGTTGCCGAACTTTGGTTCCCATGTTTTAACTCCGGCTGAAATGGAGGCCTTCAGGCAAAGGCATTCTTACCCTGAGAGATTAGTTCGCAGCAGGAGCTCTGATATAGTGTCTTCT---GTCCGGCGACCCATGAGTGACCCCAGCTGGAATCGACGTCCAGGGAATGAAGAGCGAGAACTCCCTCCAGCCGCAGCCATTGGTGCTACTTCTTTGATGGCTGCACCTCATTCATCATCTTCATCCCCGAGTAAGGACTCCTCAAGAGGA---GAGACTGAAGAACGCAAAGATAGCGATGATGAGAAATCAGACAGGAACAGACCTTGGTGGAGAAAACGTTTTGTTTCTGCCATGCCGAAAGCTCCTATACCATTTAGAAAGAAAGAAAAACAAGAAAAAGACAAAGATGATCTGGGGCCTGACAGATTCTCAACACTCACAGATGATCCCAGCCCTAGACTCAGTGCGCAAGCTCAGGTCGCTGAGGATATTCTGGACAAATACAGAAATGCCATTAAACGAACCAGCCCCAGTGACGGAGCGATGGCAAACTATGAAAGTGCAGAGGTTCTGGGTGATGGTGAAAGTGCACATGATTCTCCTCGTGACGAAACGCTGCAGAACATCTCGGCTGACGACCTCCCAGACTCCGCGAGCCAAGCGGCCCACCCTCAGGACTCCGCTTTCTCTTACAGAGACGCGAAAAAGAAACTGAGGCTTGCCCTTTGCTCTGCGGATTCTGTCGCTTTCCCAGTGCTAACCCATTCAACCAGGAACGGTTTACCTGATCATACCGATCCAGAAGATAATGAAATTGTATGCTTCTTAAAAGTTCAAATAGCTGAAGCAATTAATTTACAAGACAAGAATTTAATGGCTCAACTTCAAGAGACAATGCGTTGTGTGTGCCGCTTTGATAATAGGACTTGTAGGAAACTGCTGGCTTCAATTGCCGAGGACTACAGGAAAAGGGCCCCCTATATTGCTTATCTCACTCGCTGTCGACAAGGACTACAGACCACACAGGCTCACCTGGAAAGGCTACTGCAAAGGGTTTTGCGGGACAAAGAGGTGGCCAATCGGTACTTTACCACTGTCTGTGTGAGGCTGCTGCTGGAGAGCAAAGAGAAGAAGATCAGGGAGTTCATTCAAGACTTTCAGAAACTCACAGCAGCTGATGATAAAACTGCTCAGGTAGAAGATTTTCTGCAGTTCCTTTATGGTGCGATGGCCCAGGATGTCATATGGCAAAATGCGAGTGAGGAGCAGCTTCAGGATGCTCAGCTGGCCATTGAACGAAGTGTGATGAATCGGATTTTCAAGCTTGCCTTCTACCCTAACCAGGATGGGGACATACTTCGTGACCAGGTTCTTCATGAACATATTCAGAGACTGTCGAAAGTAGTGACTGCCAATCACAGAGCTCTTCAGATTCCAGAGGTTTATCTTCGGGAGGCGCCGTGGCCATCTGCACAGTCAGAAATCAGGACAATAAGTGCTTATAAGACACCCCGGGACAAAGTGCAGTGCATCCTGAGAATGTGCTCCACGATCATGAACCTCCTGAGCCTGGCCAACGAGGACTCCGTCCCTGGCGCAGATGACTTTGTCCCAGTTTTGGTGTTTGTGTTGATCAAGGCTAATCCACCCTGCTTGCTGTCCACTGTTCAGTACATCAGTAGCTTTTACGCCAGCTGTCTGTCTGGAGAGGAGTCCTATTGGTGGATGCAGTTCACAGCAGCAGTGGAGTTCATCAAAACTATCGACGACCGCAAG---
>susScr11
ATGGTGAAGCTAGATATTCATACTCTGGCCCATCACCTGAAGCAGGAACGCTTATACGTAAACTCTGAGAAACAGCTCATTCAGAGGCTTAATGCAGATGTACTTAAGACAGCCGAAAAGTTGTATCGTACCGCGTGGATCGCTAAGCAACAGAGAATTAATTTGGATCGGCTTATCATAACCAGTGCTGAAGCTTCCCCTGCTGAATGTTGCCAACATGCCAAGATTTTGGAAGATACACAGTTTGTGGATGGATATAAGCAATTGGGGTTTCAGGAGACTGCTTATGGAGAATTCTTGAGTCGATTAAGGGAAAATCCTCGTCTTATTGCCTCCTCTTTGGTGGCTGGAGAGAAACTTAATCAGGAGAACACACAAAGTGTCATTTACACAGTTTTTACCTCTCTCTATGGCAACTGCATCATGCAGGAAGATGAAAGCTACCTCCTTCAAGTTTTGAGATACTTGATTGAATTTGAACTTAAAGAAAGTGACAACCCTAGGCGGCTTTTGAGGAGAGGAACTTGTGCCTTCAGCATCTTATTTAAACTTTTTTCTGAAGGACTGTTTTCTGCCAAACTTTTCCTCACAGCTACTTTACATGAGCCAATCATGCAGCTGCTTGTGGAAGATGAAGATCACCTGGAAACAGATCCAAACAAGCTGATTGAGAGGTTCTCCCCCTCACAACAGGAAAAACTCTTTGGCGAGAAAGGCTCAGAGAGATTCAGGCAAAAAGTTCAAGAGATGGTAGAGTCCAATGAAGCCAAACTAGTGGCTTTGGTGAACAAATTTATTGGTTATCTCAAGCAGAACACGTACTGCTTTCCTCATAGTTTGAGGTGGATCGTGTCACAGATGTACAAAACTCTCTCCTGTGTAGATAGACTGGAAGTCGGGGAGGTCAGGGCAATGTGTACTGATCTCCTTTTGGCCTGCTTCATTTGTCCTGCAGTGGTCAATCCAGAACAGTATGGAATAATATCCGATGCTCCTATTAATGAGGTGGCAAGATTTAATCTGATGCAGGTTGGCCGCCTCTTGCAGCAGTTGGCAATGACTGGCTCTGAAGAGGGAGATCCCCGGACAAAGAGCAGCCTTGGCAAATTTGACAAAAGCTGTGTTGCTGCTTTCCTTGATGTTGTGATTGGAGGCCGTGCAGTGGAGACGCCGCCAATGTCCTCTGTTAATCTTCTGGAAGGGTTGAGCCGAACTGTGGTTTATATAACCTACAGTCAGCTTATTACTCTGGTGAATTTTATGAAGAGTGTGATGTCTGGAGATCAACTGAGGGAAGACAGAATGGCTCTTGACAATTTATTGGCAAATCTACCCCAGCCAAAGCCAGGAAAAAGCAGCAGTTTGGAAATGACTCCCTATAATACTCCGCAGTTGTCTCCAGCAACCACTCCAGCAAATAAAAAGAATCGATTGCCTATAGCAACTCGGAGCAGAAGCCGCACCAATGTGCTAATGGACTTACATATGGACCATGAGGGATCAGCTCAAGAAACCATCCAGGAGGTACAGCCAGAAGAGGTGTTGGTCATTTCCTTAGGAACAGGTCCTCAGCTTACTCCAGGGATGATGTCAGAAAATGAGGTCCTAAATATGCAGCTTTCGGATGGAGGGCAAGGAGATGTCCCTGTTGATGAAAACAAACTCCACGGTAAACCTGATAAAACCTTGCGCTTTTCCCTCTGCAGTGATAATCTGGAAGGAATATCTGAAGGTCCTTCAAATCGTTCCAATTCAGTATCCTCACTAGACCTGGAAGGGGAATCTGTGTCCGAACTTGGAGCGGGACCTTCTGGGAGTAATGGAGTGGAAGCTCTACAGCTGTTAGAGCATGAGCAAGCTACAACACAGGATAATCTTGATGATAAGCTAAGGAAGTTTGAAATTCGTGACATGATGGGTCTGACAGATGATAGGGATATATCAGAGACAGTGAGTGAAACCTGGAGTACAGATGTCTTGGGAAGTGATTTTGACCCTAACGTCGATGAAGATCGCTTACAAGAAATTGCAGGTGCAGCAGCGGAGAATATGTTAGGCAGTTTACTCTGCCTGCCAGGTTCAGGGTCAGTGCTTCTTGACCCCTGCACTGGTTCTACCATATCAGAGACAACAAGCGAAGCTTGGAGTGTAGAGGTATTGCCAAGTGACTCAGAGGCCCCAGATCTAAAGCAGGAGGAACGTCTGCAAGAACTGGAGAGCTGTTCTGGACTGGGTAGCACATCTGATGATACGGATGTCAGGGAGGTCAGTTCCCGCCCCAGCACACCAGGCCTCAGTGTTGTGTCGGGTATAAGTGCAACCTCTGAGGATATTCCCAATAAAATTGAAGACCTGAGGTCTGAGTGCAGCTCTGATTTTGGGGGTAAAGACTCTGTCACTAGTCCAGACATGGATGAAATAGCTCATGGTGCCCACCAGCTGACCTCTCCTCCTTCTCAGTCAGAGTCTCTGCTGGCCATGTTTGATCCACTGTCTTCACATGAAGGG---GCTTCCGCCGTGGTAAGGCCAAAGGTTCACTATGCCAGGCCATCGCATCCACCTCCCGACCCCCCAATCCTGGAAGGAGCTGTGGGAGGAAATGAGGCCAGGTTGCCAAACTTCAGTTCCCATGTTTTAACTCCAGCTGAGATGGAAGCATTCAAACAAAGGCATTCTTACCCTGAGAGATTAGTTCGCAGCAGAAGCTCTGATATAGTGTCTTCT---GTCCGGCGACCTATGAGTGACCCCAGCTGGAACCGACGTCCAGGGAACGAAGAGCGAGAACTCCCTCCAGCCGCAGCCATTGGTGCTACTTCTTTGGTGGCTGCACCTCATTCGTCATCGTCGTCCCCGAGTAAGGACTCCTCAAGAGGA---GAGACTGAAGAACGCAAAGATAGCGATGATGAGAAATCAGACAGGAACAGACCTTGGTGGAGAAAACGTTTTGTTTCTGCCATGCCTAAAGCTCCTATACCATTTAGAAAGAAAGAAAAACAAGAAAAAGACAAAGATGATCTGGGGCCTGACAGATTCTCAACACTCACAGATGATCCCAGCCCTAGACTCAGTGCACAAGCTCAGGTCGCTGAAGATATCCTGGACAAATACAGGAATGCCATTAAACGAACCAGCCCCAGTGAAGGAGCACTGGCAAACTATGAGAGTGCAGAAGTTATGGGTGATGGTGAAAGTGCCCATGATTCCCCTCGTGATGAGACCCTGCAAAACATCTCAGCTGATGATCTCCCGGACTCCGCGAGCCAAGCAGCCCACCCTCAGGATTCAGCTTTCTCTTACAGAGATGCAAAAAAGAAACTGAGGCTTGCTCTTTGCTCTGCTGATTCTGTTGCTTTCCCAGTGCTAACCCATTCAACAAGGAATGGTTTGCCCGACCACACAGACCCAGAAGACAATGAAATTGTCTGCTTCCTAAAAGTTCAAATAGCTGAAGCAATTAATTTACAAGATAAGAACTTGATGGCTCAACTGCAAGAGACAATGCGTTGTGTGTGCCGCTTCGATAATAGGACTTGTAGGAAACTGTTGGCTTCTATCGCCGAGGACTACAGGAAACGGGCCCCCTACATTGCTTACCTCACTCGCTGTCGACAAGGACTGCAGACCACACAGGCTCACCTGGAAAGGCTGCTGCAAAGGGTTTTGCGGGACAAAGAGGTGGCCAATCGGTATTTTACCACTGTCTGTGTGAGGCTGCTGCTTGAGAGCAAAGAAAAGAAGATCAGGGAATTCATTCAAGACTTTCAGAAACTCACAGCAGCTGATGATAAAACTGCTCAGGTGGAAGACTTTCTGCAGTTCCTTTACGGTGCGATGGCCCAGGATGTCATCTGGCAGAACGCAAGTGAAGAGCAGCTCCAGGATGCTCAGCTGGCCATCGAGCGGAGTGTGATGAATCGGATCTTCAAGCTGGCTTTCTACCCCAATCAGGATGGGGACATACTCCGTGACCAGGTTCTTCATGAACATATTCAGAGACTGTCTAAAGTAGTAACTGCAAACCACAGAGCTCTTCAGATACCAGAGGTTTATCTTCGGGAGGCTCCGTGGCCATCTGCTCAGTCAGAAATCAGGACGATAAGTGCTTACAAGACCCCCCGGGACAAAGTGCAGTGCATCCTGAGAATGTGCTCCACGATCATGAACCTGCTGAGCCTGGCCAACGAGGACTCCGTCCCAGGAGCGGATGACTTTGTCCCCGTGTTGGTGTTTGTGTTGATAAAGGCAAATCCACCCTGTTTGCTGTCTACTGTTCAGTATATCAGCAGCTTTTATGCCAGCTGCCTGTCTGGAGAGGAGTCCTATTGGTGGATGCAGTTCACAGCAGCAGTGGAATTCATTAAAACCATCGATGACCGAAAG---
>HLrouAeg4
ATGGTGAAGCTAGATATTCATACTCTGGCCCATCACCTCAAGCAGGAACGCTTATATGTAAACTCTGAGAAACAGCTCATTCAGAGGCTCAATGCAGATGTACTTAAGACAGCTGAAAAGTTGTATCGGACAGCATGGATTGCTAAGCAACAGAGAATTAATTTGGATCGGCTTATCATAACCAGTGCTGAAGCTTCCCCTGCTGAATGTTGCCAGCATGCCAAGATTTTGGAAGATACGCAATTTGTCGATGGATATAAGCAATTGGGATTTCAGGAGACTGCTTATGGAGAATTCTTGAGTCGATTAAGGGAAAATCCTCGTCTTATTGCCTCCTCTCTGGTTGCTGGAGAGAAACTTAATCAGGAGAATACACAAAGTGTTATTTACACAGTTTTTACCTCTCTCTATGGCAACTGCATTATGCAAGAAGATGAAAGCTACCTCCTTCAGGTCTTGCGATACTTGATTGAATTTGAACTTAAAGAAAATGACAACCCTAGGCGACTTTTGAGGAGAGGAACTTGTGCCTTCAGCATCTTATTTAAACTTTTTTCTGAAGGATTGTTTTCTGCCAAACTTTTCCTCACAGCTACTTTACATGAGCCAATCATGCAACTGCTTGTGGAAGATGAAGATCATCTGGAAACAGATCCAAATAAGCTGATCGAGAGGTTCTCCCCATCTCAGCAGGAAAAACTCTTTGGAGAGAAAGGCTCAGATAGATTCAGGCAAAAGGTTCAAGAGATGGTAGATTCCAATGAGGCCAAACTAGTGGCTTTGGTGAACAAATTTATTGGTTATCTCAAACAGAACACCTATTGCTTTCCACATAGTTTGAGGTGGATTGTGTCACAGATGTACAAGACCCTGTCCTGTGTAGATAGACTGGAAGTGGGGGAAGTCAGGGCAATGTGTACCGACCTCCTGTTGGCTTGCTTCATTTGTCCTGCAGTTGTCAATCCAGAACAGTATGGAATAATTTCTGACGCTCCTATTAATGAGGTGGCAAGATTCAATCTGATGCAGGTCGGCCGCCTTTTGCAGCAGTTAGCAATGACTGGCTCTGAGGAGGGAGACCCCCGGACGAAGAGCAGCCTTGGAAAATTTGACAAAAGCTGTGTTGCTGCTTTCCTCGATGTTGTGATTGGGGGCCGTGCAGTGGAGACCCCGCCACTGTCCTCCGTTAATCTTCTGGAAGGGCTGAGCAGAACCGTGGTTTATATAACCTACAGTCAGCTTATCACTCTGGTGAATTTCATGAAGAGTGTGATGTCTGGAGATCAGCTGAGAGAAGATAGAATGGCTCTTGACAATCTCTTGGCAAACCTGCCCCAGGCAAAGCCAGGGAAAAGCAGCAGTTTGGAAATGACTCCGTACAATACCCCGCAGCTGTCTCCAGCAACCACGCCAGCAAATAAAAAGAATCGCTTACCTATAGCGACTCGGAGTAGAAGTCGCACCAATGTGCTAATGGACCTACATATGGACCATGAAGGATCATCTCAAGAAACCATTCAGGAGATACAGCCAGAAGAAGTCTTGGTCATTTCCTTAGGGACAGGTCCCCAGCTTACTCCAGGGATGATGTCAGAAAATGAGGTCCTAAACATGCAGCTTTCGGATGGAGGACAAGGAGATGTCCCTGTTGATGAAAACAAACTCCACGGTAAACCTGATAAAACCTTGCGCTTTTCCCTGTGCAGTGATAATCTGGAAGGCATATCTGAAGGTCCTTCAAATCGCTCCAATTCAGTATCCTCTCTAGACCTGGAAGGAGAGTCTGTTTCAGAACTCGGGGCAGGACCTTCCGGGAGTAATGGAGTCGAAGCTCTGCAGCTGTTAGAGCATGAACAAGCTACAACACAAGATAATCTTGATGATAAGCTGAGGAAGTTTGAGATTCGTGACATGATGGGACTGACCGATGATAGGGATATATCAGAAACAGTGAGTGAGACCTGGAGTACAGATGTCTTGGGAAGTGATTTTGACCCTAACATTGATGAAGATCGCTTGCAAGAAATTGCAGGTGCAGCAGCAGAGAACATGTTAGGCAGTTTACTGTGCCTGCCAGGCTCAGGGTCAGTGCTTCTTGACCCCTGCACTGGTTCTACCATATCAGAGACAACAAGCGAAGCTTGGAGTGTAGAGGTATTGCCAAGTGACTCAGAGGCCCCAGATTTAAAGCAGGAGGAGCGTCTGCAGGAACTGGAGAGCTGTTCTGGACTGGGTAGCACATCTGATGATACGGATGTCAGGGAGGTCAGTTCCCGCCCCAGCACGCCAGGCCTCAGTGTTGTGTCGGGCATAAGTGCAACCTCTGAGGATATTCCCAATAAAATTGAAGACTTGCGATCTGAATGCAGCTCTGATTTTGGGGGTAAAGATTCTGTCACTAGTCCAGACATGGATGAAGTAGCTCATGGCGCCCACCAGCTGACCTCTCCTCCCTCTCAGTCAGAGTCGCTGCTTGCCATGTTCGACCCACTGTCTTCACATGAAGGG---GCTTCCGCCGTGGTAAGGCCAAAGGTCCACTATGCCAGGCCGTCACATCCACCGCCAGATCCCCCAATCCTGGAAGGAGCTGTAGGGGGAAATGAGGCCAGGTTGCCAAACTTCGGTTCCCATGTCTTAACTCCAGCTGAGATGGAGGCGTTCAGGCAAAGGCATTCTTACCCCGAGAGATTAGTTCGCAGCAGGAGCTCTGATATAGTGTCCTCT---GTCCGGCGACCTATGAGTGACCCCAGCTGGAACCGGCGTCCAGGGAACGAGGAGCGAGAACTCCCTCCAGCCGCAGCCATTGGTGCTACTTCTTTGGTGGCTGCACCTCATTCCTCATCTTCATCCCCCAGTAAGGACTCATCCAGAGGAGGAGAGACTGAAGAACGCAAAGATAGCGATGATGAGAAATCAGACAGGAACAGACCTTGGTGGAGAAAACGTTTTGTTTCTGCCATGCCTAAAGCTCCTATACCATTTAGAAAGAAAGAAAAACAAGAAAAAGACAAAGATGATCTGGGGCCTGACAGATTCTCAGCACTCACAGATGATCCAAGCCCCAGACTCAGTGCACAAGCCCAGGTTGCTGAGGATATTCTGGACAAATACAGGAATGCCATTAAACGCACCAGCCCCAGTGAAGGAGCGATGGCAAACTATGAAAGTACAGAGGTTATGGGTGACGGTGAAAGTGCGCACGATTCTCCTCGAGATGAAACACTGCAGAACATCTCAGCTGACGACCTCCCAGACTCTGCGAGCCAGGCAGCCCACCCTCAGGATTCCGCTTTCTCTTACAGAGATGCAAAAAAGAAACTGAGGCTTGCCCTTTGCTCCGCGGACTCTGTCGCCTTCCCAGTGCTAACCCATTCAACAAGGAACGGCTTACCAGACCACACAGACCCGGAAGACAATGAAATTGTGTGCTTCTTAAAAGTTCAAATAGCCGAAGCAATTAATTTACAAGATAAGAACTTAATGGCTCAACTTCAGGAAACGATGCGTTGCGTGTGCCGCTTCGATAACCGGACCTGCAGGAAGCTGCTGGCGTCTATTGCCGAGGACTACAGGAAAAGGGCCCCCTATATTGCTTATCTCACCCGTTGTCGACAAGGACTGCAGACCACGCAGGCTCACCTGGAGAGGCTACTGCAGAGGGTTTTGCGGGACAAGGAGGTGGCCAACCGATACTTCACCACCGTGTGCGTGAGGCTGCTGCTTGAGAGCAAAGAAAAGAAGATCCGGGAGTTCATTCAAGACTTTCAGAAACTCACAGCAGCTGATGATAAAACTGCTCAGGTAGAAGATTTCCTGCAGTTCCTTTATGGCGCGATGGCCCAGGACGTCATATGGCAGAACGCGAGTGAAGAGCAGCTTCAGGATGCTCAGCTGGCCATTGAGCGAAGCGTGATGAATCGGATTTTCAAGCTTGCTTTCTACCCTAATCAGGATGGGGACATACTGCGTGACCAGGTTCTTCATGAACACATCCAGAGATTGTCTAAAGTAGTGACTGCAAATCACAGAGCTCTTCAGATACCTGAGGTTTACCTTCGGGAGGCCCCATGGCCATCCGCACAGTCGGAAATCAGGACAATAAGTGCTTACAAGACCCCCCGGGACAAAGTGCAGTGCATCCTCAGAATGTGCTCCACGATCATGAACCTTCTGAGCCTGGCCAATGAGGACTCCGTCCCAGGAGCAGACGACTTTGTCCCCGTTTTGGTATTTGTGTTGATAAAGGCAAATCCACCCTGTTTGCTGTCCACTGTTCAGTATATCAGTAGCTTTTATGCCAGCTGTCTGTCTGGAGAGGAGTCCTATTGGTGGATGCAGTTCACGGCAGCAGTGGAATTCATTAAAACTATCGATGACCGAAAG---
>speTri2
ATGGTGAAGCTCGATATTCATACTTTGGCACATCACCTCAAGCAGGAGCGCTTATATGTAAACTCTGAGAAACAGCTCATTCAGAGGCTCAATTCGGATGTACTTAAGACAGCTGAAAAGTTGTATCGTACAGCATGGATTGCAAAGCAACAGAGAATTAATTTGGATCGGCTTATCATAACCAGTGCTGAAGCTTCCCCTGCTGAATGTTGCCAGCATGCCAAGATTTTGGAAGATACACAGTTTGTTGATGGTTATAAGCAGTTAGGATTTCAGGAGACTGCTTATGGAGAATTCTTGAGTAGATTAAGGGAGAATCCTCGTCTTATTGCCTCCTCTTTGGTTGCTGGAGAAAAACTTAATCAGGAGAACACACAAAGTGTTATTTACACAGTTTTTACCTCTCTATATGGCAATTGTATTATGCAAGAAGATGAAAGCTACCTCCTTCAGGTTTTGCGATACTTGATTGAATTTGAACTTAAAGAAAGTGACAACCCCAGGCGACTTTTGAGGAGAGGAACTTGTGCCTTCAGCATCTTATTTAAACTTTTTTCCGAGGGACTCTTTTCTGCGAAACTTTTCCTCACAGCTACTTTACACGAGCCAATCATGCAACTGCTTGTTGAAGATGAAGATCACCTGGAAACAGATCCAAACAAGTTAATTGAGAGATTCTCCCCTTATCAACAGGAAAAACTCTTTGGAGAGAAAGGCTCAGATAGATTTAGGCAAAAGGTTCAAGAGATGGTGGAATCCAATGAGGCCAAACTGGTGGCGTTGGTGAACAAATTTATTGGTTATCTCAAACAGAATACATATTGCTTTCCACATAGTTTGAGGTGGATTGTGTCACAAATGTACAAAACTCTTTCCTGTGTAGACAGACTGGAAGTCGGAGAGGTCAGGGCAATGTGTACTGATCTCCTCTTGGCTTGCTTTATTTGTCCTGCAGTTGTCAATCCAGAACAGTATGGCATAATTTCTGATGCTCCTATTAATGAAGTGGCAAGATTTAATCTAATGCAGGTTGGCCGCCTTCTGCAGCAGTTAGCAATGACTGGCTCTGAAGAGGGAGATCCTCGGACAAAAAGCAGCCTTGGAAAATTTGACAAAAGCTGTGTTGCTGCTTTCCTTGATGTTGTGATTGGGGGCCGTGCAGTGGAGACCCCTCCAATGTCCTCTGTTAATCTTCTGGAAGGGTTGAGCAGAACTGTGGTTTATATAACCTACAGTCAGCTTATTACTCTGGTAAATTTCATGAAGAGTGTGATGTCTGGAGATCAACTGAGAGAAGATAGAATGGCTCTTGACAATTTATTGGCAAATCTACCCCAGGCTAAGCCAGGAAAAAGCAGCAGTTTAGAAATGACTCCTTATAATACCCCTCAGCTCTCCCCAGCAACCACTCCAGCAAATAAAAAGAATCGATTACCTATAGCAACTAGGAGCAGAAGCCGCACTAATATGCTAATGGACCTACATATGGACCATGAAGGATCATCTCAAGAAACCATCCAGGAGGTCCAACCAGAAGAAGTGTTGGTCATTTCTTTAGGGACAGGTCCCCAGCTTACTCCAGGGATGATGTCAGAAAATGAGGTCCTAAACATGCAGCTTTCCGATGGAGGACAAGGAGATGTCCCTGTTGATGAAAACAAACTCCACGGTAAACCTGATAAAACCTTGCGCTTTTCCCTCTGCAGTGATAATCTGGAAGGCATATCTGAAGGTCCTTCAAATCGGTCCAATTCAGTGTCCTCTCTAGACCTGGAAGGAGAGTCTGTATCAGAACTTGGAGCAGGACCTTCTGGGAGTAATGGAGTTGAAGCTCTACAGCTGTTAGAACATGAACAAGCTACGACACAAGATAATCTTGATGATAAGCTAAGGAAGTTTGAGATTCGTGACATGATGGGACTAACAGATGATAGGGACATATCAGAAACAGTGAGTGAGACCTGGAGTACAGATGTCTTGGGAAGTGACTTTGACCCTAACATCGATGAAGATCGCTTGCAAGAAATTGCAGGTGCAGCCGCAGAGAACATGTTAGGCAGTTTGCTGTGCCTCCCAGGTTCAGGGTCAGTACTTCTTGACCCCTGCACTGGTTCTACCATCTCAGAGACAACAAGCGAAGCTTGGAGCGTAGAGGTACTACCAAGTGACTCAGAGGCCCCGGACCTAAAGCAGGAGGAGCGTCTACAAGAGCTGGAGAGCTGTTCTGGACTGGGCAGCACATCTGATGATACGGATGTCAGGGAGGTCAGTTCCCGCCCCAGCACACCAGGCCTCAGTGTCGTGTCGGGTATAAGTGCAACCTCTGAGGATATTCCTAATAAGATTGAAGACCTAAGATCTGAGTGTAGCTCTGATTTTGGGGGTAAAGATTCTGTCACTAGTCCAGACATGGATGAAATAACTCATGGCGCCCACCAGCTGACCTCTCCTCCTTCTCAGGCAGAGTCTCTTCTCGCCATGTTTGATCCTCTGTCTTCACATGAAGGG---GCTTCTGCTGTAGTAAGGCCAAAGGTTCACTATGCCAGGCCATCACATCCACCCCCAGACCCCCCGATCCTGGAAGGAGCAGTGGGAGGAAATGAGGCCAGGTTGCCCAACTTTGGTTCCCACATGTTAACTCCAGCTGAAATGGAGGCTTTTAAGCAAAGGCATTCTTACCCTGAGAGACTAGTTCGCAGCAGGAGCTCTGATATAGTATCTTCT---GTCCGGAGACCCATGAGTGACCCCAGCTGGAACCGTCGTCCAGGGAATGAAGAGCGAGAACTCCCTCCAGCTGCAGCCATTGGTGCTACTTCTTTGGTGGCTGCACCTCACTCATCATCATCATCCCCGAGTAAGGACTCTTCAAGAGGA---GAGATTGAAGAACGCAAAGATAGCGATGACGAGAAGTCAGACAGGAACAGACCTTGGTGGAGAAAACGTTTTGTTTCAGCCATGCCTAAAGCTCCTATACCATTTAGAAAGAAAGAAAAACAAGAAAAAGACAAAGATGATCTGGGGCCTGACAGATTCTCAACACTCACAGATGATCCCAGCCCTAGGCTCACTGCACAAGCTCAGGTTGCTGAGGATATTCTGGACAAATACCGGAATGCCATTAAACGGACCAGCCCCAGTGAAGGAGCAATGGCAAACTATGAAAATGCAGAGGTCATGGGTGATGGTGAAAGTGCTCATGATTCTCCTCGGGATGAAACACTACAGAACATCTCAGCTGATGATCTCCCAGACTCTGCGAGCCAAGCAGCCCACCCTCAGGATTCAGCTTTTTCTTATAGAGATGCGAAAAAGAAACTGAGGCTTGCTCTTTGCTCTGCGGACTCTGTTGCCTTTCCAGTGTTAACCCATTCAACAAGGAACGGATTACCAGACCATACAGACCCAGAAGACAATGAAATTGTATGCTTCTTAAAAGTTCAGATAGCTGAAGCAATTAATTTACAAGATAAGAACTTAATGGCTCAACTTCAAGAAACAATGCGTTGTGTATGCCGTTTTGATAATAGGACATGTAGGAAACTGCTGGCATCCATTGCTGAGGACTACAGGAAAAGAGCCCCATATATCGCTTACCTCACTCGCTGTCGACAAGGACTGCAGACTACGCAGGCTCACCTGGAGAGGCTCTTGCAAAGGGTTTTACGGGACAAAGAGGTAGCCAATCGATATTTTACCACTGTCTGTGTGAGGTTACTGCTTGAGAGCAAAGAAAAGAAGATCAGGGAATTCATTCAAGATTTTCAGAAACTCACAGCAGCTGATGATAAAACTGCTCAGGTAGAAGATTTTCTACAGTTTCTTTATGGTGCAATGGCCCAGGATGTCATATGGCAAAATGCAAGTGAAGAGCAGCTGCAGGATGCTCAGCTGGCCATCGAACGAAGTGTGATGAATCGCATTTTCAAGCTTGCCTTCTACCCTAATCAGGATGGGGATATCCTTCGTGACCAGGTTCTTCATGAACATATCCAGAGATTGTCTAAAGTAGTGACTGCAAATCACAGAGCTCTTCAGATCCCAGAGGTTTATCTTCGGGAAGCACCATGGCCATCTGCACAATCAGAAATCAGGACAATAAGTGCTTATAAAACCCCCCGGGACAAAGTGCAGTGCATCCTGAGAATGTGCTCTACAATTATGAACCTCCTGAGCCTGGCCAATGAAGACTCTGTCCCTGGAGCTGACGACTTTGTTCCTGTGTTGGTGTTTGTGTTGATAAAGGCAAACCCACCTTGCCTGCTGTCCACTGTGCAGTACATCAGCAGCTTCTATGCCAGCTGTCTGTCTGGAGAAGAGTCCTATTGGTGGATGCAGTTCACAGCAGCAGTAGAATTCATTAAAACCATTGATGACCGAAAG---
>bosTau8
ATGGTGAAGCTAGATATTCATACTCTGGCCCATCACCTCAAGCAGGAACGCTTATACGTGAACTCTGAGAAACAGCTCATTCAGAGGCTTAATGCAGATGTACTTAAGACAGCCGAAAAGTTGTATCGTACAGCATGGATTGCTAAGCAGCAGAGAATTAATTTGGATCGGCTTATCATCACCAGTGCTGAAGCTTCCCCTGCTGAATGTTGCCAACATGCTAAGATTTTGGAAGACACACAGTTTGTTGATGGGTATAAGCAACTGGGATTTCAGGAGACTGCTTATGGAGAATTCTTGAGTCGACTAAGGGAAAATCCTCGTCTTATTGCCTCCTCCTTGGTTGCTGGAGAGAAACTTAATCAGGAGAACACACAGAGTGTCATTTACACAGTTTTTACCTCTCTCTATGGCAACTGCATTATGCAAGAAGATGAAAGCTACCTCCTTCAGGTGTTGAGATACTTGATTGAATTTGAACTTAAAGAAAGTGACAACCCCAGACGACTTTTGAGGAGAGGAACCTGTGCCTTCAGCATCTTATTTAAACTTTTTTCTGAAGGACTGTTTTCTGCCAAACTTTTCCTCACAGCTACTTTACATGAGCCGATCATGCAACTGCTTGTTGAAGACGAAGATCACCTGGAGACAGACCCAAACAAGCTGATTGAAAGGTTCTCCCCAGCTCAACAGGAAAAACTCTTTGGAGAGAAAGGCTCAGACAGGTTTAGGCAGAAGGTTCAAGAGATGGTGGATTCCAATGAGGCCAAACTTGTGGCCTTGGTGAACAAATTTATTGGTTATCTCAAACAGAACACTTACTGCTTCCCACATAGTCTGAGGTGGATTGTGTCACAGATGTACAAAACTCTCTCCTGTGTAGACAGACTGGAAGTTGGGGAGGTCAGGGCCATGTGCACTGACCTCCTGTTGGCCTGCTTCATTTGTCCTGCAGTCGTCAATCCAGAACAGTATGGAATAATCTCCGACGCTCCCATTAATGAGGTGGCGAGATTTAACCTGATGCAGGTTGGCCGCCTTTTGCAGCAATTAGCAATGACTGGCTCTGAAGAGGGAGATCCCCGGACAAAGAGCAGCCTTGGAAAATTTGACAAAAGCTGTGTTGCTGCTTTCCTTGATGTTGTGATTGGAGGCCGTGCAGTGGAGACCCCGCCAATGTCCTCCGTTAATCTCCTGGAAGGGTTGAGCAGAACTGTGGTTTATATAACCTACAGTCAGCTTATTACTCTGGTGAATTTTATGAAGAGTGTGATGTCTGGAGATCAACTGAGAGAAGATAGAATGGCTCTTGACAACTTACTGGCAAATCTACCCCAGGCAAAGCCGGGAAAAAGCAGCAGTCTGGAAATGACCCCCTACAGTACTCCTCAGCTGTCTCCAGCAGCCACTCCAGCAAATAAAAAGAATCGGTTGCCTATAGCAACTCGGAGCAGAAGTCGCACGAACGTGCTAATGGACTTGCATATGGACCATGAAGGGTCAGCTCAAGAAACCATCCAGGAGGTGCAGCCGGAAGAGGTGTTGGTCATTTCCTTAGGAACAGGTCCCCAGCTTACTCCAGGGATGATGTCAGAAAATGAGGTCCTCAACATGCAGCTTTCGGATGGAGGACAAGGAGACGTCCCTGTTGATGAAAACAAACTCCACGGTAAACCTGATAAAACCTTGCGCTTCTCCCTGTGCAGTGATAATCTGGAAGGAATATCTGAAGGTCCTTCAAATCGTTCTAATTCAGTGTCCTCACTAGACCTGGAGGGGGAATCTGTGTCAGAGCTTGGAGCAGGACCTTCTGGGAGTAATGGAGTTGAAGCTCTACAGCTGTTAGAGCATGAGCAAGCTACCACGCAGGATAATCTTGATGATAAGCTCCGGAAGTTTGAAATCCGTGACATGATGGGACTGACGGATGACAGGGATATATCAGAAACAGTGAGTGAGACGTGGAGTACGGATGTCTTGGGAAGTGATTTTGACCCTAACATTGACGAAGATCGCTTGCAAGAAATCGCAGGTGCAGCAGCAGAGAACATGTTAGGCAGTTTACTGTGCCTGCCAGGTTCGGGGTCAGTGCTTCTTGACCCCTGCACTGGTTCCACCATATCAGAGACAACAAGCGAAGCTTGGAGTGTAGAGGTATTGCCAAGTGACTCAGAGGCCCCAGATCTAAAGCAGGAAGAGCGACTGCAGGAACTGGAGAGCTGTTCTGGACTGGGTAGCACATCTGATGATACGGATGTCAGGGAGGTCAGTTCCCGCCCCAGCACACCAGGCCTCAGTGTTGTGTCGGGCATAAGTGCAACCTCTGAGGATATTCCCAATAAGATTGAAGATCTGAGATCTGAGTGCAGCTCTGATTTTGGGGGTAAAGATTCTGTCACTAGTCCAGACATGGATGAAGTCACCCATGGTGCCCACCAGCTGACCTCTCCTCCGTCTCAGTCAGAGTCTCTGCTTGCCATGTTTGATCCATTGTCTTCGCACGAAGGGGGAGCTTCTGCTGTGGTAAGGCCGAAGGTTCACTATGCCCGGCCGTCGCACCCACCCCCAGACCCCCCGATCCTGGAAGGAGCTGTGGGAGGAAACGAGGCCAGGTTGCCTACCTTCGGTTCCCATATCCTGACTCCAGCTGAGATGGAGGCGTTTAAGCAAAGGCACTCGTACCCCGAGAGATTAGTTCGCAGCAGGAGCTCCGACGTCGTGTCTTCT---GTCCGGCGCCCGATGAGCGACCCCAGCTGGAACCGACGCCCAGGGAATGAAGAGCGAGAACTCCCTCCAGCTGCAGCCATTGGTGCTACTTCTTTGGTGGCTGCGCCTCACTCTTCATCTTCATCCCCGAGTAAGGACTCCTCAAGAGGA---GAGACTGAAGAACGCAAAGATAGCGATGATGAGAAATCAGACAGGAACAGACCTTGGTGGAGAAAACGTTTTGTTTCTGCCATGCCCAAAGCTCCTATACCATTTAGAAAGAAAGAAAAACAAGAAAAAGACAAAGATGATCTGGGGCCTGACAGATTCTCAACACTCACAGATGATCCCAGCCCGAGACTCAGTGCACAGGCTCAGGTCGCTGAGGATATTCTGGACAAATACAGGAATGCCATCAAACGCACCAGCCCCAGTGAGGGAGCTCTGGCAAACTACGAAAGTGCAGAAGTCATGGGTGACGGTGAAAGCGCACACGACTCTCCTCGTGACGAAACCCTGCAGAACATCTCCGCTGACGATCTCCCAGATTCTGCGAGCCAAGCGGCTCACCCTCAGGATTCAGCCTTCTCTTACAGAGATGCAAAAAAGAAACTGAGGCTCGCTCTTTGCTCTGCGGATTCTGTGGCTTTCCCAGTGCTAACCCACTCAACAAGAAACGGTTTACCAGACCATACAGACCCAGAAGACAATGAAATTGTCTGCTTCTTAAAAGTGCAAATAGCTGAAGCAATTAACTTACAAGATAAGAACTTAATGGCTCAGCTTCAGGAAACAATGCGTTGTGTGTGCCGCTTTGATAACCGGACCTGTAGGAAGCTGCTGGCGTCCATCGCCGAGGACTACAGGAAGCGGGCCCCCTACATTGCTTACCTCACTCGCTGTCGACAAGGACTGCAGACCACGCAGGCTCACCTGGAAAGGCTACTGCAGAGGGTTCTGCGGGACAAAGAGGTGGCCAATCGATACTTCACCACCGTCTGTGTGAGGCTGCTGCTTGAGAGCAAAGAGAAGAAGATCAGGGAATTCATTCAAGACTTTCAGAAACTCACAGCCGCTGATGATAAAACCGCCCAAGTGGAAGATTTTCTGCAGTTCCTGTACGGCGCGATGGCCCAGGACGTCATATGGCAGAACGCGAGTGAGGAACAGCTTCAGGACGCTCAGCTGGCCATTGAGAGAAGTGTGATGAACCGGATCTTCAAACTTGCCTTCTACCCAAATCAGGACGGGGACATACTCCGTGACCAGGTTCTTCATGAACATATTCAGAGATTGTCTAAAGTAGTGACTGCAAATCACAGAGCTCTGCAGATACCAGAGGTTTATCTTAAGGAGGCACCGTGGCCCTCGGCACAGTCAGAAATCAGGACAATAAGTGCTTACAAGACGCCCCGGGACAAAGTGCAGTGCATCCTGAGAATGTGCTCCACGATCATGAACCTCCTGAGCCTGGCCAACGAGGACTCCGTCCCAGGGGCAGATGACTTCGTCCCTGTGCTGGTGTTTGTGTTGATCAAGGCAAATCCACCCTGTTTGCTGTCCACTGTTCAGTACATCAGTAGCTTTTATGCCAGCTGTCTGTCTGGAGAGGAGTCCTATTGGTGGATGCAGTTCACGGCGGCCGTGGAATTCATTAAGACTATCGATGACCGAAAG---
>cerSim1
ATGGTGAAGCTAGATATTCATACCCTGGCCCATCACCTTAAGCAGGAACGCTTATATGTAAACTCAGAGAAACAGCTCATTCAGAGGCTCAATGCAGATGTACTTAAGACAGCTGAAAAGTTGTATCGTACAGCATGGATTGCTAAGCAACAGAGAATTAATTTGGATCGGCTTATCATAACCAGTGCTGAAGCTTCTCCTGCTGAATGTTGCCAACATGCCAAGATTTTGGAAGATACGCAGTTTGTTGATGGATATAAGCAATTGGGGTTTCAGGAGACTGCTTATGGAGAATTCTTGAGTCGATTAAGGGAAAATCCTCGTCTTATTGCCTCCTCTCTGGTTGCTGGAGAGAAACTTAATCAGGAGAACACACAAAGTGTTATTTACACAGTTTTTACCTCCCTCTATGGCAACTGCATTATGCAAGAAGATGAAAGCTACCTCCTTCAGGTTTTGAGATACTTGATTGAATTTGAACTTAAAGAAAGTGACAACCCCAGGCGACTTTTGAGGAGAGGAACTTGTGCCTTCAGCATCTTATTTAAACTTTTTTCTGAAGGACTGTTTTCTGCCAAACTTTTCCTCACAGCTACTTTACATGAGCCAATCATGCAACTGCTTGTTGAAGATGAAGATCACCTGGAAACAGATCCAAACAAGCTAATTGAGAGGTTCTCCCCATCTCAACAGGAAAAACTCTTTGGAGAGAAAGGCTCAGATAGATTCAGGCAAAAGGTTCAAGAGATGGTGGATTCCAATGAGGCCAAACTGGTGGCTTTGGTGAACAAATTTATTGGTTATCTCAAACAGAACACGTATTGCTTTCCACATAGTTTGAGGTGGATTGTGTCACAGATGTACAAAACCCTCTCCTGTGTAGATAGACTGGAAATTGGGGAGGTCAGGGCGATGTGTACTGATCTCCTACTGGCTTACTTCATTTGTCCTGCAGTTGTCAATCCAGAGCAGTATGGAATAATTTCTGATGCTCCTATTAATGAGGTGGCAAGATTTAATCTGATGCAGGTTGGCCGCCTGTTACAGCAGTTAGCAATGACTGGCTCTGAAGAGGGAGATCCCCGGACAAAGAGCAGCCTTGGAAAATTTGACAAAAGCTGTGTTGCTGCTTTCCTTGATGTTGTGATTGGGGGCCGGGCCGTGGAGACTCCGCCAATGTCCTCCGTTAATCTTCTGGAAGGGTTGAGCAGAACTGTGGTTTATATAACCTACAGTCAGCTTATTACTCTGGTGAATTTTATGAAGAGTGTGATGTCTGGAGATCAACTGAGAGAAGACAGAATGGCTCTTGACAATTTATTGGCAAACCTACCCCAGGCAAGGCCAGGAAAAAGCAGCAGTTTGGAAATGACTCCCTACAATACTCCTCAGCTGTCTCCAGCAACCACTCCAGCAAATAAAAAGAATCGACTGCCTATAGCAACTCGGAGCAGAAGCCGCACCAATGTGCTAATGGACTTACATATGGACCATGAAGGATCATCTCAAGAAACCATCCAGGAGGTACAGCCAGAAGAGGTGTTGGTCATTTCCTTAGGGACGGGTCCCCAGCTTACTCCAGGGATGATGTCAGAAAATGAGGTCCTAAACATGCAACTTTCAGATGGAGGACAAGGAGATGTCCCTGTCGATGAAAACAAACTCCACGGTAAACCTGATAAAACCTTGCGCTTTTCCCTCTGCAGTGATAATCTGGAAGGAATATCTGAAGGTCCTTCAAATCGCTCCAATTCAGTATCCTCTCTAGACCTGGAAGGAGAGTCTGTGTCAGAACTTGGAGCAGGACCTTCTGGGAGTAATGGAGTTGAAGCTCTACAGCTCTTAGAACATGAACAAGCTACAACACAAGATAATCTTGACGATAAGCTAAGGAAGTTTGAAATTCGTGACATGATGGGACTGACAGATGATAGGGATATATCAGAAACAGTGAGTGAGACCTGGAGTACAGATGTCTTAGGAAGTGACTTTGACCCCAACATTGATGAAGATCGCTTGCAAGAAATTGCAGGTGCAGCAGCAGAAAACATGTTAGGCAGTTTACTGTGCCTGCCAGGGTCAGGGTCAGTGCTTCTCGACCCCTGCACTGGTTCTACCATCTCAGAGACAACAAGCGAAGCTTGGAGTGTAGAGGTATTGCCAAGTGACTCAGAGGCCCCAGATCTAAAGCAGGAGGAGCGTCTACAGGAACTGGAGAGCTGTTCTGGCCTGGGTAGCACATCTGATGATACGGATGTCAGGGAGGTCAGTTCCCGCCCCAGCACACCAGGCCTCAGTGTTGTGTCGGGCATAAGTGCAACCTCTGAGGATATTCCCAATAAGATTGAAGACCTGAGATCTGAGTGCAGCTCTGATTTTGGAGGTAAAGATTCTGTCACTAGTCCAGACATGGATGAAGTAACTCACGGTGCCCACCAGCTGACCTCTCCTCCTTCTCAGTCGGAGTCTCTGCTTGCCATGTTTGATCCGCTGTCTTCACATGAAGGG---CCTTCTGCTGTGGTAAGGCCAAAGGTTCACTATGCCAGGCCATCGCATCCACCACCTGATCCCCCAATCCTGGAAGGAGCTGTGGGAGGAAATGAGGCCAGGTTGCCAAACTTTGGCTCCCATGTTTTAACTCCAGCTGAAATGGAGGCATTCAAGCAAAGGCATTCTTATCCTGAGAGATTAGTTCGCAGCAGGAGCTCTGATATAGTATCTTCT---GTCCGGCGACCCATGAGTGACCCCAGCTGGAACCGACGTCCAGGGAATGAAGAGCGAGAACTGCCTCCAGCCGCAGCCATTGGTGCTACTTCTTTGGTGGCTGCACCTCATTCATCATCTTCATCCCCGAGTAAGGACTCCTCAAGAGGA---GAGACTGAAGAACGCAAAGATAGCGATGATGAGAAATCAGACAGGAACAGACCTTGGTGGAGAAAACGTTTTGTTTCTGCCATGCCTAAAGCTCCTATACCATTTAGAAAGAAAGAAAAACAAGAAAAAGACAAAGATGATCTGGGGCCTGACAGATTCTCAACACTCACAGATGATCCCAGCCCCAGACTCAGTGCACAAGCTCAGGTCGCTGAGGATATCCTGGACAAATACAGGAATGCCATTAAACGAACCAGCCCCAGTGAAGGAGCAATGGCAAACTATGAAAGTACAGAGGTGATGGGTGATAGTGAAAGTGCACATGATTCTCCTCGTGATGAAACACTGCAGAACATCTCGGCTGATGATCTCCCAGACTCCGCGAGCCAGGCGGCCCACCCTCAGGATTCAGCTTTCTCTTACAGAGATGCGAAAAAGAAACTGAGGCTTGCTCTTTGCTCTGCGGATTCTGTTGCTTTCCCAGTGCTAACCCATTCAACAAGGAATGGTTTACCTGACCATACAGACCCAGAAGACAATGAAATTGTATGCTTCTTAAAAGTTCAAATAGCTGAAGCAATTAATTTACAAGACAAGAACTTAATGGCTCAGCTTCAGGAAACAATGCGTTGTGTGTGCCGCTTTGATAATAGAACTTGTAGGAAGCTGCTGGCGTCGATTGCCGAGGACTACAGGAAAAGGGCCCCCTATATTGCTTATCTCACTCGCTGTCGACAAGGACTACAGACCACGCAGGCTCACCTGGAAAGACTGCTGCAGAGGGTTTTGCGGGACAAAGAGGTGGCCAATCGGTACTTTACCACTGTCTGTGTGAGGCTGCTGCTTGAGAGCAAAGAAAAGAAGATCAGGGAGTTCATTCAAGACTTTCAGAAACTCACAGCAGCTGACGATAAAACTGCTCAGGTAGAAGATTTCCTGCAGTTCCTTTATGGTGCGATGGCCCAGGACGTCATATGGCAAAATGCGAGTGAGGAGCAGCTGCAGGATGCCCAGCTGGCCATCGAACGAAGTGTGATGAATCGGATTTTCAAGCTTGCTTTCTACCCTAATCAGGATGGGGACATACTTCGTGACCAGGTTCTTCATGAACATATTCAGAGATTGTCCAAAGTAGTGACTGCAAATCACAGAGCTCTTCAGATACCAGAGGTTTATCTTCGGGAGGCACCGTGGCCATCTGCACAGTCAGAAATCAGGACAATAAGTGCTTACAAGACACCCCGGGACAAAGTGCAGTGCATCCTGAGAATGTGCTCCACCATCATGAACCTCCTGAGCCTGGCCAATGAGGACTCTGTCCCAGGGGCAGATGACTTTGTCCCGGTTTTGGTGTTTGTGTTGATAAAGGCAAATCCACCCTGTTTGCTGTCCACTGTTCAGTATATAAGTAGCTTTTATGCCAGTTGTCTGTCTGGAGAGGAGTCCTATTGGTGGATGCAGTTCACAGCAGCAGTGGAATTCATTAAAACTATTGATGACCGAAAG---
>felCat8
ATGGTGAAGCTGGATATTCATACTCTGGCCCATCACCTCAAGCAGGAACGATTATATGTAAACTCTGAGAAACAGCTTATTCAGAGGCTAAATGCAGATGTACTTAAGACGGCTGAAAAGTTGTATCGGACAGCATGGATTGCTAAGCAACAGAGAATTAATTTGGACCGGCTTATCATAACCAGTGCTGAAGCTTCCCCTGCTGAATGTTGCCAGCATGCCAAGATTTTGGAAGATACACAGTTTGTTGATGGATATAAGCAATTAGGATTTCAGGAGACTGCTTATGGAGAATTCTTGAGTCGGTTAAGGGAAAATCCTCGTCTTATTGCCTCCTCTTTGGTTGCTGGGGAGAAACTTAATCAGGAGAACACACAAAGTGTTATTTACACAGTTTTTACCTCCCTCTATGGCAACTGCATTATGCAAGAAGATGAAAGCTACCTCCTTCAGGTTTTGAGATACTTGATTGAATTTGAACTTAAAGAAAGTGACAACCCCAGGCGACTTTTGAGGAGAGGAACTTGTGCCTTCAGCATCTTATTTAAACTTTTTTCTGAAGGACTGTTTTCTGCCAAACTTTTTCTCACAGCTACTTTACATGAGCCAATCATGCAACTGCTTGTTGAAGATGAAGATCACCTGGAAACAGATCCAAACAAGCTAATCGAGAGGTTCTCCCCATCTCAACAGGAAAAACTCTTTGGAGAGAAAGGCTCAGATAGATTCAGGCAAAAGGTTCAAGAGATGGTGGATTCCAATGAAGCCAAACTGGTGGCTTTGGTGAACAAATTCATTGGTTATCTCAAACAGAACACGTACTGCTTTCCACATAGTTTGAGGTGGATTGTGTCACAGATGTACAAAACCCTCTCCTGTGTAGATAGACTGGAAGTCGGGGAAGTCAGGGCAATGTGTACTGATCTCCTTTTGGCCTGCTTCATCTGTCCTGCAGTTGTCAATCCAGAACAGTATGGAATAATTTCTGATGCTCCTATTAATGAGGTGGCAAGATTTAATCTGATGCAGGTTGGCCGCCTTTTGCAGCAATTGGCAATGACTGGCTCTGAAGAGGGAGACCCCCGGACAAAGAGCAGCCTTGGAAAATTTGACAAAAGCTGTGTTGCTGCTTTCCTTGATGTTGTGATTGGGGGCCGCGCAGTGGAGACCCCTCCAATGTCCTCCGTTAATCTTCTGGAAGGATTGAGCAGAACTGTGGTTTATATAACCTACAGTCAGCTTATTACTCTGGTGAATTTTATGAAGAGTGTAATGTCTGGAGATCAACTAAGAGAAGATAGGATGGCTCTTGACAATTTATTGGCAAACCTGCCCCAGGCAAAGCCAGGAAAAAGTAGCAGTTTAGAAATGACTCCCTATAATACTCCTCAGCTGTCTCCAGCAACCACTCCAGCAAATAAGAAGAATCGATTGCCTATAGCAACTCGGAGTAGAAGCCGCACCAATGTGCTAATGGACTTACATATGGACCATGAAGGGTCATCTCAAGAAACCATCCAGGAAGTGCAGCCTGAAGAGGTGTTGGTCATTTCCTTAGGGACAGGTCCCCAGCTCACTCCAGGGATGATGTCGGAAAATGAGGTCCTAAACATGCAACTTTCGGATGGAGGACAAGGAGATGTCCCTGTCGATGAAAACAAACTCCACGGTAAACCTGATAAAACCTTGCGCTTTTCCCTCTGCAGTGATAATCTGGAAGGAATATCTGAAGGTCCTTCAAATCGCTCCAATTCGGTATCTTCTCTAGACCTGGAAGGAGAGTCTGTATCAGAACTTGGAGCAGGACCTTCTGGGAGCAATGGAGTCGAAGCTCTACAGCTATTGGAGCATGAGCAAGCTACAACACAAGATAATCTTGATGATAAGCTAAGAAAGTTTGAAATACGTGACATGATGGGACTGACAGATGATAGAGATATATCAGAAACAGTGAGTGAGACGTGGAGTACAGATGTCTTAGGAAGTGATTTCGACCCTAACATTGATGAAGATCGCTTACAAGAAATTGCAGGTGCAGCAGCAGAGAACATGTTAGGCAGTTTACTGTGCCTGCCAGGTTCAGGGTCAGTGCTTCTTGACCCCTGCACTGGTTCTACCATATCAGAGACAACAAGCGAAGCTTGGAGTGTAGAGGTATTGCCAAGTGACTCAGAGGCCCCGGATCTAAAGCAGGAGGAACGTCTACAAGAACTGGAGAGCTGTTCTGGACTGGGCAGCACATCTGATGATACGGATGTCAGGGAGGTCAGTTCCCGCCCCAGCACACCAGGCCTCAGTGTTGTGTCGGGCATAAGTGCGACCTCCGAGGATATTCCCAATAAGATTGAAGACCTGAGATCTGAGTGCAGCTCTGATTTTGGGGGTAAAGATTCTGTCACTAGTCCAGACATGGATGAAGTAACTCATGGTGCCCACCAGTTGACCTCTCCTCCTTCTCAGTCAGAGTCTCTACTTGCCATGTTTGATCCACTGTCTTCACATGAAGGG---GTTTCTGCTGTGGTAAGGCCAAAGGTTCACTATGCCAGGCCATCGCATCCACCACCAGATCCCCCAATCCTGGAAGGAGCTGTGGGAGGAAATGAGGCCAGGTTGCCAAATTTTGGTTCCCATGTTTTAACTCCAGCTGAGATGGAAGCATTCAAGCAAAGGCATTCATACCCTGAAAGATTAGTTCGCAGCAGGAGCTCTGATATAGTCTCATCT---GTCCGGCGACCTATGAGCGATCCCAGCTGGAACCGACGTCCAGGGAACGAAGAACGAGAACTCCCTCCAGCTGCAGCCATTGGTGCTACTTCTTTGGTGGCTGCACCTCATTCATCATCTTCATCCCCGAGTAAGGACTCCTCAAGAGGA---GAGACTGAAGAACGCAAAGATAGCGATGATGAGAAATCAGACAGGAACAGACCTTGGTGGAGAAAACGTTTTGTTTCTGCCATGCCTAAAGCTCCAATACCATTTAGAAAGAAAGAAAAACAAGAAAAAGACAAAGATGATCTGGGGCCTGACAGATTCTCAACACTCACAGATGATCCCAGCCCTAGACTCAGTGCACAAGCTCAGGTCGCTGAGGATATTCTGGACAAATACAGGAATGCCATTAAACGAACCAGCCCCAGTGAAGGAGCAATGGCAAACTATGAAAGTACAGAGGTCATGGGTGATGGTGAGAGTGCACAGGACTCTCCTCGTGAGGAAACACTGCAGAACATGTCGGCTGATGATCTCCCGGACTCCGCGAGCCAAGCGGCCCACCCTCAGGACTCCGCTTTTTCGTACAGAGATGCAAAAAAGAAACTGAGACTTGCTCTTTGCTCTGCGGATTCCGTTGCTTTCCCAGTGCTAACCCATTCAACAAGAAATGGTCTACCAGACCACACAGACCCAGAAGACAATGAAATTGTTTGCTTCTTAAAAGTTCAAATAGCTGAAGCAATTAACCTACAAGATAAGAACTTAATGGCTCAACTTCAAGAAACTATGCGCTGTGTGTGCCGCTTTGATAACAGAACTTGTAGGAAACTGCTGGCCTCTATTGCCGAGGACTACAGGAAAAGGGCCCCCTATATTGCTTATCTCACTCGCTGTCGGCAAGGACTGCAGACCACGCAGGCTCACCTGGAAAGGCTACTGCAAAGGGTCTTGCGGGACAAAGAGGTGGCCAATCGATACTTTACCACCGTCTGTGTAAGGTTGCTGCTTGAGAGCAAAGAAAAGAAGATCAGGGAATTCATTCAAGACTTTCAGAAACTCACAGCAGCTGATGATAAAACTGCTCAGGTAGAGGATTTTCTGCAGTTCCTTTACGGTGCAATGGCCCAGGACGTCATATGGCAGAACGCGAGTGAGGAGCAGCTTCAGGATGCTCAGCTGGCCATCGAACGAAGCGTGATGAATCGGATTTTCAAGCTTGCTTTCTACCCTAACCAGGATGGGGACATACTTCGTGACCAAGTCCTTCATGAACATATTCAGAGATTGTCTAAAGTAGTGACTGCAAATCACAGAGCTCTACAGATACCAGAGGTTTATCTTCGGGAGGCACCATGGCCATCCGCACAGTCAGAAATCAGGACAATAAGTGCTTACAAGACGCCCCGGGACAAAGTGCAGTGCATCCTGAGAATGTGCTCCACGATCATGAACCTCCTGAGTCTGGCCAATGAGGACTCCGTCCCCGGAGCAGACGACTTTGTCCCTGTTTTGGTATTTGTGTTGATAAAGGCAAATCCACCCTGTTTGCTGTCTACCGTCCAGTATATCAGTAGCTTTTATGCCAGCTGTCTGTCTGGAGAGGAGTCCTACTGGTGGATGCAGTTCACGGCAGCGGTGGAATTCATTAAAACGATTGATGACCGGAAG---
>HLturTru3
ATGGTGAAGCTAGATATTCATACTCTGGCCCATCACCTCAAGCAGGAACGCTTATATGTAAACTCTGAGAAACAGCTCATTCAGAGGCTCAATGCAGATGTACTTAAGACAGCTGAAAAGTTGTATCGCACAGCATGGATCGCTAAGCAGCAGAGAATTAATTTGGATCGGCTTATTATAACCAGTGCTGAAGCTTCCCCTGCTGAATGTTGCCAACATGCCAAGATTTTGGAAGATACACAGTTTGTTGATGGGTATAAGCAGTTGGGATTTCAGGAGACTGCTTATGGAGAATTCTTAAGTCGATTAAGGGAAAATCCTCGTCTTATTGCCTCCTCTTTGGTTGCCGGAGAGAAACTTAATCAGGAGAACACACAAAGTGTTATTTACACAGTTTTTACCTCTCTCTATGGCAACTGCATTATGCAAGAAGATGAAAGCTACCTCCTTCAGGTGTTGAGATACTTGATTGAATTTGAACTTAAAGAAAGTGACAACCCCAGGCGACTTTTGAGGAGAGGAACTTGTGCCTTCAGCATCTTATTTAAACTTTTTTCTGAAGGACTGTTTTCTGCCAAACTTTTCCTCACAGCAACTTTACATGAGCCAATCATGCAGCTGCTTGTTGAAGATGAGGATCACCTGGAAACAGACCCAAACAAGCTAATTGAGAGGTTCTCCCCGTCTCAACAGGAAAAACTCTTTGGAGAGAAAGGCTCAGATAGATTCAGGCAAAAGGTTCAAGAGATGGTGGATTCGAACGAGGCCAAACTAGTGGCTTTGGTGAACAAATTTATTGGTTATCTCAAACAGAACACATACTGCTTTCCACATAGTTTGAGATGGATTGTGTCACAGATGTACAAAACTCTCTCCTGTGTAGATAGACTGGAAGTTGGGGAGGTCAGAGCAATGTGTACTGACCTCCTGTTGGCCTGCTTCATTTGTCCTGCGGTTGTCAATCCAGAACAGTATGGAATAATTTCTGATGCTCCAATTAATGAGGTGGCAAGATTTAATCTGATGCAGGTTGGCCGCCTTTTGCAGCAATTAGCAATGACTGGCTCTGAAGAGGGAGATCCCCGGACAAAGAGCAGCCTTGGAAAATTTGACAAAAGCTGTGTTGCTGCTTTCCTTGATGTGGTGATTGGAGGCCGTGCAGTGGAGACCCCGCCAATGTCCTCTGTTAATCTTCTGGAAGGGTTGAGCAGAACTGTAGTTTATATAACCTACAGTCAGCTTATTACTCTGGTGAATTTTATGAAGAGTGTGATGTCTGGAGATCAACTGAGAGAAGATAGAATGGCTCTTGACAATTTATTGGCAAACCTACCCCAGGCAAAGCCAGGAAAAAGCAGCAGTTTGGAAATGACTCCCTACAGTACTCCTCAGCTGTCTCCAGCAACCACTCCAGCAAATAAAAAGAATCGATTGCCTATAGCAACTCGGAGCAGAAGCCGCACCAATGTTCTGATGGACTTACATATGGACCATGAAGGATCAGCTCAAGAAACCATCCAGGAAGTGCAGCCAGAAGAGGTGTTGGTCATTTCCTTAGGAACAGGTCCCCAGCTTACTCCAGGGATGATGTCAGAAAATGAGGTCCTAAACATGCAGCTTTCGGATGGAGGACAAGGAGATGTCCCTGTCGATGAAAACAAACTCCACGGTAAACCTGATAAAACCTTGCGCTTTTCCCTCTGCAGTGATAATCTGGAAGGAATATCTGAAGGTCCTTCAAATCGTTCTAATTCAGTATCCTCACTAGACCTGGAAGGGGAATCTGTATCAGAACTTGGAGCAGGACCTTCTGGGAGTAATGGAGTTGAAGCTCTACAGCTATTAGAGCATGAGCAAGCTACAACCCAGGATAATCTCGATGATAAGCTAAGGAAGTTTGAAATTCGTGACATGATGGGACTGACAGATGATAGGGATATATCAGAAACAGTGAGTGAGACGTGGAGTACAGATGTCTTGGGAAGTGATTTTGACCCTAACATTGATGAAGATCGCTTGCAAGAAATCGCAGGTGCAGCAGCAGAGAACATGTTAGGCAGTTTACTGTGCCTGCCAGGTTCAGGGTCAGTGCTTCTTGACCCCTGCACTGGTTCTACCATATCAGAGACAACAAGCGAAGCTTGGAGTGTAGAGGTATTGCCAAGTGACTCAGAGGCCCCAGATCTAAAGCAGGAGGAGCGACTGCAAGAACTGGAGAGCTGTTCAGGACTGGGTAGCACATCTGATGATACGGATGTCAGGGAGGTCAGTTCCCGCCCCAGCACACCAGGCCTCAGTGTTGTGTCGGGCATAAGTGCAACCTCTGAGGATATTCCCAATAAGATTGAAGACCTGAGATCTGAGTGCAGCTCTGATTTTGGGGGTAAAGATTCTGTCACTAGTCCAGACATGGATGAAGTAACTCATGGTGCCCACCAGCTGACCTCTCCTCCTTCTCAGTCAGAGTCTCTCCTTGCCATGTTTGATCCACTGTCTTCACATGAAGGG---GCTTCTGCTGTAGTAAGGCCAAAGGTTCACTATGCCAGGCCATCGCATCCACCACCAGATCCCCCAATCCTGGAAGGAGCTGCAGGAGGAAACGAGGCCAGGTTGCCAAACTTCAGTTCCCATGTCTTAACTCCAGCTGAGATGGAGGCATTTAAGCAAAGGCATTCTTACCCTGAGAGATTAGTTCGCAGCAGGAGCTCTGATATAGTGTCTTCT---GTCCGGCGACCTATGAGTGACCCCAGCTGGAACCGACGTCCAGGGAATGAAGAGCGAGAACTCCCCCAAGCCGCAGCCATTGGTGCTACTTCTTTGGTGGCTGCACCCCATTCATCATCTTCATCCCCGAGTAAGGACTCCTCAAGAGGA---GAGACTGAAGAACGCAAAGATAGCGATGATGAGAAATCAGACAGGAACAGACCTTGGTGGAGAAAGCGTTTTGTTTCTGCCATGCCCAAAGCTCCTATACCATTTAGAAAGAAAGAAAAACAAGAAAAAGACAAAGATGATCTGGGGCCTGACAGATTCTCAACACTCACAGATGACCCGAGCCCTAGACTCAGTGCACAAACTCAGGTTGCTGAGGATATTCTGGACAAATACAGGAATGCCATTAAACGAACCAGTCCCAGTGAAGGAGCACTGGCAAACTACGAAAGTGCAGAAGTTATGGGTGACGGTGAAAGTGCGCACGATTCGCATCGTGACGAAACCCTGCAAAACATCTCAGCTGACGATCTCCCAGATTCCGCGAGCCAAGCCGCCCACCCTCAGGATTCAGCTTTCTCTTACAGAGATGCAAAAAAGAAACTGAGGCTCGCTCTTTGTTCTGCGGATTCTGTTGCTTTCCCAGTGCTAACCCATTCAACAAGGAATGGTTTACCAGACCATACAGACCCAGAAGACAATGAAATTGTCTGCTTCCTAAAAGTTCAAATAGCAGAAGCAATTAATTTACAAGATAAAAACTTAATGGCTCAACTTCAAGAAACAATGCGTTGTGTGTGCCGCTTTGATAACAGGACTTGTAGGAAACTACTGGCTTCTATCGCCGAGGACTATAGGAAAAGGGCCCCCTATATTGCTTACCTCACTCGTTGTCGACAAGGACTGCAGACCACGCAGGCTCACTTGGAAAGGCTACTGCAAAGGGTTTTGCGGGACAAAGAGGTGGCCAATCGATACTTCACCACTGTCTGTGTGAGGTTGCTGCTTGAGAGCAAAGAAAAGAAGATCAGGGAATTCATTCAAGACTTTCAGAAACTCACAGCAGCTGATGATAAAACTGCTCAGGTGGAAGATTTTCTGCAGTTCCTGTATGGCGCCATGGCCCAGGATGTCATATGGCAGAATGCGAGTGAGGAGCAGCTTCAGGATGCCCAGCTCGCCATTGAGCGAAGTGTGATGAATCGGATCTTCAAACTTGCCTTCTACCCTAATCAGGACGGGGACATACTCCGTGACCAAGTTCTTCATGAACATATTCAGAGATTGTCTAAAGTAGTGACTGCAAATCACAGAGCTCTTCAGATACCAGAGGTTTATCTTCGGGAGGCACCGTGGCCATCTGCACAGTCAGAAATCAGGACAATAAGTGCTTACAAGACGCCCCGGGACAAAGTGCAGTGCATCCTGAGAATGTGCTCCACGATCATGAACCTCCTGAGCCTGGCCAACGAGGACTCCGTCCCAGGAGCAGATGACTTCGTCCCTGTTTTGGTTTTTGTGTTGATAAAGGCAAATCCACCCTGTTTGCTGTCCACTGTTCAGTACATCAGTAGCTTTTATGCCAGCTGTCTGTCTGGAGAGGAGTCTTATTGGTGGATGCAGTTCACAGCAGCAGTTGAATTCATTAAGACTATCGATGACCGAAAG---
>HLcamFer2
ATGGTGAAACTAGATATTCATACTCTGGCCCATCACCTCAAGCAGGAACGCTTATATGTAAACTCCGAGAAACAGCTCATTCAGAGGCTCAATGCAGATGTACTTAAGACAGCTGAAAAGCTGTATCGTACAGCATGGATCGCTAAGCAACAGAGAATTAATTTGGATCGGCTTATCATAACCAGTGCTGAAGCTTCCCCTGCTGAATGTTGCCAACATGCCAAGATTTTGGAGGATACACAGTTTGTTGATGGATATAAGCAATTGGGATTTCAGGAGACTGCTTATGGAGAGTTCTTGAGTCGATTAAGGGAAAATCCTCGTCTTATTGCCTCCTCTTTGGTTGCTGGAGAGAAACTTAATCAGGAGAACACACAAAGTGTTATTTACACAGTTTTTACCTCTCTCTATGGCAACTGCATTATGCAAGAAGATGAAAGCTACCTCCTTCAGGTTTTGAGATACTTGATTGAATTTGAACTTAAAGAAAGTGACAACCCCAGGCGACTTTTGAGGAGAGGAACTTGTGCCTTCAGCATCTTATTTAAACTTTTTTCTGAAGGACTGTTTTCTGCCAAACTTTTCCTCACAGCCACTTTACATGAGCCAATCATGCAGCTGCTTGTTGAAGATGAAGATCACCTGGAAACAGATCCAAACAAGCTAATTGAGAGGTTCTCCCCATCTCAACAGGAAAAACTCTTTGGAGAGAAAGGCTCAGATAGATTCAGGCAAAAGGTTCAAGAGATGGTGGATTCCAATGAAGCCAAACTAGTGGCTTTGGTGAACAAATTTATTGGTTATCTCAAGCAGAACACATACTGTTTTCCACATAGTTTGAGATGGATCGTGTCACAGATGTACAAAACTCTCTCCTGTGTAGATAGACTGGAAATTGGGGAGGTCAGGGCAATGTGTACTGACCTCTTGTTGGCCTGCTTCATTTGTCCTGCAGTTGTCAATCCAGAACAGTATGGAATCATTTCTGATGCTCCTATTAATGAGGTGGCAAGATTTAATCTGATGCAGGTTGGCCGCCTTTTGCAGCAGTTAGCAATGACTGGCTCTGAAGAGGGAGATCCCCGGACAAAGAGCAGCCTTGGAAAATTCGACAAAAGCTGTGTTGCTGCTTTCCTTGATGTTGTGATTGGAGGCCGAGCAGTGGAGACCCCGCCAATGTCCTCCGTTAATCTTCTGGAAGGATTGAGTAGAACTGTGGTTTATATAACCTACAGTCAGCTTATTACTCTGGTGAATTTTATGAAGAGTGTGATGTCTGGAGATCAACTGAGAGAAGATAGAATGGCTCTTGACAATTTATTGGCAAACCTACCCCAGGTGAAGCCAGGAAAAAGCAGCAGTTTGGAAATGACTCCCTACAATACTCCTCAGCTGTCTCCAGCAACCACGCCAGCAAATAAAAAGAATCGATTGCCTATCGCAACTCGGAGCAGAAGCCGCACCAATATACTAATGGACTTACATATGGACCATGAAGGATCAGCTCAAGAAACCATCCAGGAGGTACAGCCAGAAGAGGTGTTGGTCATTTCCTTAGGAACAGGTCCCCAGCTTACTCCAGGGATGATGTCAGAAAATGAGGTCCTAAACATGCAGCTTTCGGATGGAGGACAAGGAGATGTCCCTGTCGATGAAAACAAACTCCACGGTAAACCTGATAAAACCTTGCGCTTTTCCCTCTGCAGTGATAATCTGGAAGGAATATCTGAAGGTCCCTCAAACCGTTCTAATTCAGTGTCCTCACTAGACCTGGAGGGAGAGTCTGTATCAGAACTTGGAGCAGGACCTTCTGGGAGTAACGGAGTTGAAGCTCTGCAGCTATTAGAGCATGAACAAGCTACAACACAGGATAATCTTGATGATAAGCTAAGGAAGTTTGAAATTCGAGACATGATGGGGCTGACAGACGACAGGGATATATCAGAAACAGTGAGTGAGACCTGGAGTACCGATGTCTTGGGAAGTGATTTCGACCCTAACATTGATGAAGATCGCTTGCAGGAAATTGCAGGTGCAGCAGCAGAGAACATGTTAGGCAGTTTACTGTGCCTGCCAGGTTCAGGGTCAGTGCTTCTTGACCCCTGCACTGGTTCTACCATATCAGAGACAACCAGCGAAGCTTGGAGTGTAGAGGTATTGCCAAGTGACTCAGAGGCCCCAGATCTTAAGCAGGAGGAACGTCTACAAGAACTGGAGAGCTGTTCTGGCCTGGGTAGCACATCTGATGATACGGATGTCAGGGAGGTCAGTTCCCGCCCCAGCACACCAGGCCTCAGTGTTGTGTCGGGCATAAGTGCAACCTCTGAGGATATTCCCAATAAGATTGAAGACTTGAGGTCTGAGTGCAGCTCTGACTTTGGGGGTAAAGATTCTGTCACTAGTCCGGACATGGATGAAGTAACTCACGGTGCCCACCAGCTGACCTCTCCTCCTTCGCAGTCAGACTCTCTGCTTGCCATGTTTGATCCACTGTCTTCACATGAAGGG---GCTTCTGCTGTGGTAAGGCCAAAGGTTCACTATGCCAGGCCCTCACATCCACCACCAGATCCCCCAATCCTGGAAGGAGCTGTGGGAGGAAATGAGGCCAGGTTGCCAAACTTCGGTTCCCATGTTTTAACTCCAGCTGAGATGGAGGCATTCAAGCAAAGGCATTCTTACCCTGAGAGATTAGTTCGCAGCAGGAGCTCTGATATAGTGTCTTCTTCTGTCCGGCGGCCTATGAGTGACCCCAGCTGGAACCGACGTCCAGGGAATGAAGAGCGAGAACTCCCTCCTTCCGCAGCCATTGGTGCTACTTCTTTGGTGGCTGCACCTCATTCATCATCTTCATCCCCGAGTAAGGACTCCTCAAGAGGA---GAGACTGAAGAACGCAAAGATAGCGATGATGAGAAATCAGACAGGAACAGACCTTGGTGGAGAAAACGTTTTGTTTCTGCCATGCCTAAAGCTCCTATACCATTTAGAAAGAAAGAAAAACAAGAAAAAGACAAAGATGATCTGGGGCCTGACAGATTCTCAACACTCACAGATGATCCCAGCCCTAGACTCAGTGCACAAGCTCAGGTCGCTGAGGATATTCTGGACAAATACAGGAATGCCATCAAACGAACCAGCCCCAGTGAAGGAGCACTGGCAAACTATGAAAGTGCAGAAGTTATGGGTGATGGCGAAAGTGCACACGAGTCCCCTCGTGATGAAACCCTGCAGAACATCTCAGCTGATGACCTCCCCGACTCCGCGAGCCAAGCCGCCCACCCTCAGGATTCAGCTTTCTCTTACAGAGATGCAAAAAAGAAACTGAGACTTGCTCTTTGCTCTGCGGATTCTGTTGCTTTCCCAGTGCTAACCCATTCAACAAGGAATGGTTTACCAGACCATACAGACCCAGAAGACAATGAAATTGTCTGCTTTTTAAAAGTTCAGATAGCCGAAGCAATTAATTTGCAAGATAAGAATTTAATGGCTCAACTTCAAGAAACGATGCGTTGTGTATGCCGCTTTGATAACAGGACTTGTAGGAAACTGCTGGCTTCTATTGCCGAGGACTACAGGAAAAGGGCCCCCTATATTGCTTACCTCACTCGCTGCCGACAAGGACTGCAGACTACACAGGCTCACCTGGAAAGGCTGCTGCAGAGGGTTCTGCGGGACAAAGAGGTGGCCAATAGATACTTCACCACTGTCTGTGTGAGGCTGCTGCTTGAGAGCAAAGAAAAGAAGATCAGGGAATTCATTCAAGACTTTCAGAAACTCACAGCAGCTGATGATAAAACTGCTCAGGTGGGAGATTTTCTGCAGTTCCTTTATGGTGCGATGGCCCAGGACGTCATATGGCAGAACGCGAGTGAAGAGCAGCTCCAGGACGCTCAGCTGGCCATTGAGCGGAGTGTGATGAATCGGATCTTCAAGCTTGCTTTCTACCCTAATCAGGACGGGGACATACTCCGTGACCAGGTTCTTCATGAACATATTCAGAGATTGTCTAAAGTAGTGACAGCAAATCACAGAGCTCTTCAGATACCAGAGGTTTATCTTCGGGAGGCACCGTGGCCATCTGCGCAGTCAGAAATCAGGACAATAAGTGCTTACAAGACCCCCCGGGACAAAGTGCAGTGCATCCTGAGAATGTGCTCCACCATCATGAACCTCCTGAGCCTGGCCAATGAGGACTCCGTCCCAGGAGCGGATGACTTTGTCCCCGTTTTGGTATTTGTGTTGATAAAGGCAAATCCTCCCTGCTTGCTGTCCACTGTTCAGTATATCAGTAGCTTCTACGCCAGCTGCCTGTCTGGAGAGGAGTCCTATTGGTGGATGCAGTTCACAGCAGCCGTGGAATTCATTAAAACTATCGATGACCGAAAG---
>canFam3
ATGGTGAAGCTGGATATTCATACTTTGGCCCATCACCTCAAGCAGGAACGCTTATATGTAAACTCTGAGAAACAGCTCATTCAGAGGCTCAATGCAGATGTACTTAAGACAGCGGAAAAGTTATATCGTACAGCATGGATTGCTAAGCAACAGAGAATTAATTTGGATCGGCTTATCATAACCAGTGCTGAAGCTTCCCCTGCTGAATGTTGTCAGCATGCCAAGATTTTGGAAGATACACAGTTTGTTGATGGATATAAGCAATTGGGATTTCAGGAGACTGCTTATGGAGAATTCTTGAGTCGGTTAAGGGAAAATCCTCGTCTTATTGCTTCCTCTTTGGTTGCTGGGGAGAAACTTAATCAGGAGAACACACAAAATGTTATTTACACAGTTTTTACCTCCCTCTATGGCAACTGTATTATGCAAGAAGATGAAAGCTACCTCCTTCAGGTTTTGAGATACTTGATTGAATTTGAACTTAAAGAAAGTGACAACCCCAGGCGACTTTTGAGGAGAGGAACTTGTGCCTTCAGCATCTTATTTAAACTTTTTTCTGAAGGACTGTTTTCTGCCAAACTTTTCCTCACAGCCACTTTACATGAGCCAATTATGCAACTGCTTGTTGAAGATGAAGATCACCTGGAAACAGATCCAAACAAGCTAATTGATAGGTTTTCCCCATTACAACAGGAAAAACTTTTCGGAGAGAAAGGCTCAGATAGATTCAGGCAAAAGGTTCAAGAGATGGTGGATTCCAATGAGGCCAAACTGGTGGCTTTGGTGAACAAATTTATTGGTTATCTCAAACAGAATACATATTGCTTTCCACATAGTTTGAGGTGGATTGTGTCACAGATGTACAAAACCCTCTCCTGTGTAGATAGACTGGAAGTTGGGGAGGTCAGGGCAATGTGTACTGATCTCCTATTGGCCTGCTTCATTTGTCCTGCAGTTGTCAATCCAGAACAGTATGGAATAATTTCTGATGCTCCTATTAATGAGGTGGCAAGATTTAATCTGATGCAGGTTGGCCGCCTTTTGCAGCAGTTGGCAATGACTGGCTCAGAAGAGGGAGATCCCCGGACAAAAAGCAGCCTTGGAAAATTTGACAAAAGCTGTGTTGCTGCTTTTCTTGATGTTGTGATTGGGGGCCGTGCAGTGGAGACCCCTCCAATGTCCTCCGTTAATCTTCTGGAAGGATTGAGCAGGACTGTGGTTTATATAACCTATAGTCAGCTTATTACTCTGGTGAATTTTATGAAGAGTGTGATGTCTGGAGATCAACTAAGAGAAGATAGGATGGCTCTTGACAATTTATTGGCAAACCTGCCCCAGGCAAAGCCAGGAAAAAGCAGCAGCTTGGAAATGACTCCCTATAATACTCCTCAGCTGTCTCCGGCAACCACTCCAGCAAATAAAAAGAATCGATTGCCTATAGCAACTCGGAGTAGAAGCCGCACCAATGTGCTAATGGACTTACATATGGAGCATGAAGGATCATCTCAAGAAACCATCCAGGAAGTACAGCCAGAAGAGGTGTTGGTCATTTCTTTAGGGACAGGTCCCCAGCTCACTCCAGGAATGATGTCAGAAAATGAGGTCCTAAACATGCAACTTTCGGATGGAGGACAAGGAGATGTCCCTGTTGATGAAAACAAACTCCATGGTAAACCTGATAAAACCTTGCGCTTTTCCCTCTGCAGTGATAATCTGGAAGGAATATCCGAAGGTCCCTCAAATCGCTCCAATTCAGTATCCTCTCTAGACCTGGAAGGAGAATCTGTATCAGAACTTGGAGCTGGACCTTCTGGGAGTAATGGAGTTGAAGCTCTACAGCTATTAGAGCATGAGCAAGCTACAACACAAGATAATCTTGATGATAAGCTAAGGAAATTTGAAATACGTGACATGATGGGACTAACAGATGACAGAGATATATCAGAAACAGTGAGTGAGACCTGGAGTACAGATGTCTTGGGAAGTGATTTTGACCCTAACATTGATGAAGATCGCTTACAGGAAATTGCAGGTGCAGCAGCAGAAAACATGTTAGGCAGTTTACTATGCCTGCCAGGTTCGGGGTCAGTGCTTCTTGACCCCTGCACTGGTTCTACCATATCAGAGACAACAAGCGAAGCTTGGAGTGTAGAGGTATTGCCAAGTGACTCAGAGGCCCCGGATCTAAAGCAGGAGGAGCGTCTACAAGAGCTGGAGAGCTGTTCTGGACTAGGTAGCACATCTGATGATACGGATGTCAGGGAGGTCAGTTCCCGTCCCAGCACACCAGGCCTCAGTGTTGTGTCGGGCATAAGTGCAACCTCCGAGGATATTCCCAATAAGATTGAAGACTTGAGATCTGAGTGCAGTTCTGATTTTGGGGGTAAAGATTCTGTCACTAGTCCAGACATGGATGAAGTAACTCATGGCGCCCACCAGCTGACCTCTCCTCCTTCTCAATCAGAGTCTCTACTTGCCATGTTTGATCCACTGTCTTCACATGAAGGG---GCTTCTGCTGTGGTAAGGCCAAAGGTTCACTATGCCAGGCCATCACATCCACCACCAGATCCCCCAATTCTGGAAGGAGCAGTGGGAGGAAATGAGGCCAGGTTGCCAAACTTTGGTTCCCATGTTTTAACTCCAGCTGAAATGGAGGCATTCAAGCAAAGGCATTCATACCCTGAGAGATTAGTTCGCAGCAGGAGCTCTGATATAGTATCATCT---GTCCGGCGACCTATGAGTGATCCCAGCTGGAACCGTCGCCCAGGGAACGAAGAGCGAGAACTCCCTCCAGCTGCAGCCATTGGTGCTACTTCTTTGGTGGCTGCACCTCATTCATCATCTTCATCCCCGAGTAAGGACTCCTCAAGAGGA---GAGACTGAAGAACGCAAAGATAGCGATGATGAAAAATCAGACAGGAACAGACCTTGGTGGAGAAAACGTTTTGTTTCTGCCATGCCCAAAGCTCCTATACCATTTAGAAAGAAAGAAAAACAAGAAAAAGACAAAGATGATGTGGGGCCTGACAGATTCTCAACACTCACAGATGATCCCAGCCCTAGACTCAGTGCACAAGCTCAGGTCGCTGAGGATATTCTGGACAAATACAGGAATGCCATTAAGCGAACCAGCCCCAGTGAAGGAGCAATGGCAAACTATGAAAGTGCAGAGGTCATGGGTGACGGTGAAAGTGCACATGACTCTCCCCGTGAGGAAACACTACAGAACATCTCGGCTGATGATCTCCCGGATTCTGCGAGCCAGGCGGCCCACCCTCAGGATTCTGCTTTCTCATACAGAGATGCAAAAAAGAAACTGAGGCTTGCTCTTTGCTCTGCGGATTCTGTTGCTTTCCCAGTGCTAACCCATTCAACAAGGAATGGTTTACCGGACCATACAGACCCGGAGGACAATGAAATTGTGTGCTTCTTAAAAGTTCAAATAGCTGAAGCAATTAATTTACAAGATAAGAATTTAATGGCTCAACTTCAAGAAACAATGCGCTGTGTGTGCCGCTTTGATAACAGAACTTGTAGGAAACTGCTGGCCTCTATTGCGGAGGACTACAGGAAAAGGGCCCCCTATATTGCTTATCTCACTCGCTGTCGGCAAGGACTGCAGACCACACAGGCTCACCTGGAAAGGCTACTGCAGAGGGTCTTACGGGACAAAGAGGTGGCCAATCGATACTTCACCACTGTCTGTGTGAGATTGCTGCTTGAGAGCAAAGAAAAGAAAATTAGAGAATTCATTCATGACTTTCAGCAACTCACAGCAGCTGATGATAAAACTGCTCAGGTAGAAGATTTTCTGCAGTTCCTTTATGGTGCGATGGCCCAAGATGTCATATGGCAGAATGCGAGTGAGGAGCAGCTTCAGGATGCTCAGCTGGCCATTGAACGGAGTGTGATGAATCGGATTTTCAAGCTTGCTTTCTACCCTAACCAGGATGGGGACATACTTCGTGACCAGGTTCTTCATGAACATATTCAGAGATTGTCTAAAGTAGTGACTGCAAATCACAGAGCTCTTCAGATACCAGAGGTTTATCTTCGGGAGGCACCCTGGCCATCTGCACAGTCAGAAATCAGGACAATAAGTGCTTACAAGACACCCCGGGACAAAGTGCAGTGCATCCTGCGAATGTGCTCCACCATCATGAACCTCCTGAGTCTGGCCAATGAGGACTCCGTCCCTGGAGCAGATGACTTTGTCCCTGTTTTGGTATTTGTGTTGATAAAGGCAAATCCACCCTGCTTGCTGTCCACTGTCCAGTATATCAGTAGCTTCTATGCCAGCTGTCTGTCTGGAGAGGAGTCCTATTGGTGGATGCAGTTCACAGCAGCAGTGGAATTTATTAAAACTATCGACGACCGAAAG---
>ailMel1
ATGGTGAAGCTGGATATTCATACTTTGGCCCATCACCTCAAACAGGAACGCTTGTATGTGAACTCTGAGAAACAGCTCATTCAGAGGCTCAATGCAGATGTACTTAAGACAGCTGAAAAGTTGTATCGTACAGCATGGATTGCTAAGCAACAGAGAATTAATTTGGACCGGCTTATCATAACCAGTGCCGAAGCCTCCCCTGCTGAATGTTGCCAACATGCCAAGATTTTGGAGGATACACAGTTTGTTGATGGATATAAGCAATTGGGATTTCAGGAGACTGCTTATGGAGAATTCTTGAGTCGTTTAAGGGAAAATCCTCGTCTTATTGCCTCCTCCTTGGTTGCTGGGGAGAAACTTAATCAGGAGAACACACAAAGTGTTATTTACACAGTTTTTACCTCCCTCTATGGCAACTGCATTATGCAAGAAGATGAAAGCTACCTCCTTCAGGTTTTGAGATACTTGATTGAATTTGAACTTAAAGAAAGTGACAACCCCAGGCGACTTCTGAGGAGAGGAACTTGTGCCTTCAGCATCTTATTTAAACTTTTTTCTGAAGGACTGTTTTCTGCCAAACTTTTCCTCACAGCTACTTTACATGAGCCAATCATGCAATTGCTTGTTGAAGACGAAGATCACCTGGAAACAGATCCAAGCAAGCTAATTGACAGGTTCTCCCCATTACAACAGGAAAAACTCTTTGGAGAGAAAGGCTCAGATAGATTCAGGCAAAAGGTTCAAGAGATGGTGGATTCCAATGAGGCCAAACTGGTGGCTCTGGTGAACAAGTTTATTGGTTATCTCAAACAGAACACGTACTGCTTTCCACACAGTTTGAGGTGGATTGTGTCTCAGATGTACAAAACCCTCTCCTGTGTAGACAGACTGGAAGTTGGGGAGGTCAGGGCAATGTGTACTGACCTCCTGTTGGCGTGCTTCATTTGTCCTGCAGTTGTCAATCCAGAACAGTATGGAATAATTTCTGATGCGCCTATTAATGAAGTGGCAAGATTTAATCTGATGCAGGTTGGCCGCCTTTTGCAGCAATTGGCAATGACAGGCTCTGAAGAGGGAGATCCCCGGACAAAGAGCAGCCTTGGAAAATTTGACAAAAGCTGTGTTGCTGCTTTTCTTGATGTTGTGATTGGGGGCCGTGCAGTGGAGACCCCTCCAATGTCCTCCGTTAATCTTCTGGAAGGATTGAGCAGAACTGTGGTTTTTATAACCTATAGTCAGCTTATTACTCTGGTGAATTTCATGAAGAGTGTGATGTCTGGAGATCAACTGAAAGAAGATAAGATGGCTCTTGACAATTTATTGGCAAACCTGCCCCAGGCAAAGCCGGGAAAAAGCAGCAGTTTGGAAATGACTCCCTATAATACTCCTCAGCTGTCTCCAGCAACCACTCCAGCAAATAAAAAGAATCGATTGCCTATAGCAACTCGAAGTAGAAGCCGCACCAATGTGCTAATGGACTTACATATGGACCATGAGGGATCATCTCAAGAAACCATCCAGGAAGTACAGCCGGAAGAGGTCTTGGTCATTTCCTTAGGGACAGGTCCCCAACTCACTCCAGGGATGATGTCGGAAAATGAGGTCCTAAACATGCAACTTTCGGATGGAGGACAAGGAGATGTCCCCGTTGATGAAAACAAACTCCACGGTAAACCTGATAAAACCTTGCGCTTTTCCCTCTGCAGTGATAATCTGGAAGGAATATCTGAAGGTCCGTCAAATCGCTCCAATTCAGTATCCTCTCTAGACCTGGAAGGAGAGTCTGTATCAGAACTTGGAGCAGGACCTTCTGGGAGTAATGGAGTTGAAGCTCTACAGCTATTAGAGCATGAGCAAGCTACAACACAAGATAATCTTGATGATAAGCTAAGGAAGTTTGAAATACGTGACATGATGGGACTGACAGATGACAGAGATATATCAGAAACAGTGAGTGAGACCTGGAGTACAGATGTCTTGGGAAGTGATTTCGACCCTAACATTGATGAGGATCGCTTACAAGAGATTGCAGGTGCAGCAGCAGAGAACATGTTAGGCAGTTTACTGTGCCTGCCAGGTTCAGGGTCAGTGCTTCTTGACCCCTGCACTGGTTCTACCATATCAGAGACAACAAGCGAAGCTTGGAGTGTAGAGGTATTGCCAAGTGACTCAGAGGCCCCGGACCTAAAGCAGGAGGAGCGTCTGCAAGAGCTGGAGAGCTGTTCTGGACTAGGTAGCACATCTGATGATACAGATGTCAGGGAGGTCAGTTCCCGCCCCAGCACACCAGGCCTCAGTGTTGTGTCGGGCATAAGTGCAACATCCGAGGATATTCCCAATAAGATTGAAGACCTGAGATCTGAGTGCAGCTCTGATTTTGGGGGTAAAGATTCTGTCACTAGTCCAGACATGGATGAAGTAACTCATGGCGCCCACCAGCTGACCTCTCCTCCTTCTCAGTCAGAGTCTCTACTTGCCATGTTCGATCCACTGTCTACACATGAAGGG---GCTTCTGCCGTGGTAAGGCCAAAGGTTCACTATGCCAGGCCATCGCATCCACCACCAGATCCCCCAATCCTGGAAGGAGCTGTGGGAGGAAATGAGGCCAGGTTGCCAAACTTCGGTTCCCATGTTTTAACTCCAGCTGAAATGGAGGCCTTCAGGCAAAGGCATTCTTACCCTGAGAGATTAGTTCGCAGCAGGAGCTCTGATATAGTATCATCT---GTCCGGCGACCTATGAGTGACCCCAGCTGGAACCGGCGTCCAGGGAATGAAGAGCGAGAGCTCCCTCCAGCCGCAGCCATTGGTGCTACTTCTTTGGTGGCTGCACCTCATTCATCGTCTTCATCCCCGAGTAAGGACTCCTCAAGAGGA---GAGACTGAAGAACGCAAAGATAGCGATGATGAGAAATCAGACAGGAACAGACCTTGGTGGAGAAAACGTTTTGTTTCTGCCATGCCTAAAGCTCCTATACCATTTAGAAAGAAAGAAAAACAAGAAAAAGACAAAGATGATGTGGGGCCTGACAGATTCTCAACACTCACAGATGACCCCAGCCCTAGACTCAGTGCACAAGCTCAGGTCGCTGAGGATATTCTGGACAAATACAGGAATGCCATTAAGCGAACCAGCCCCAGTGAAGGAGCAATGGCAAACTATGAAAGTACAGAGGTCATGGGTGACGGCGAGAGTGCACATGACTCTCCTCGAGAGGAAACACTGCAGAACATCTCGGCCGACGATCTCCCGGACTCTGCGAGCCAGGCGGCCCACCCTCAGGATTCTGCATTCTCCTACAGAGACGCAAAAAAGAAACTGAGGCTTGCTCTTTGCTCTGCGGATTCTGTTGCTTTCCCAGTGCTAACTCATTCAACAAGGAACGGCTTACCAGACCATACAGACCCAGAGGACAACGAAATTGTATGCTTCTTAAAAGTTCAAATAGCTGAAGCAATTAATTTACAAGATAAGAACTTAATGGCTCAACTTCAAGAAACAATGCGTTGTGTGTGCCGCTTTGATAACCGAACTTGTAGGAAACTGCTGGCCTCTATCGCTGAGGACTACAGGAAAAGGGCGCCCTATATTGCTTATCTCACTCGCTGTCGGCAAGGACTGCAGACCACGCAGGCCCACCTGGAGAGGCTGCTGCAGAGGGTCCTGCGGGACAAAGAGGTGGCCAATCGGTACTTCACCACGGTCTGTGTGAGGTTGCTGCTTGAGAGCAAAGAGAAGAAGATCAGGGAATTCATTCACGACTTTCAGCAGCTCACGGCAGCTGATGATAAAACTGCTCAGGTAGAAGATTTTCTGCAGTTCCTTTATGGCGCGATGGCCCAGGACGTCATATGGCAGAATGCGAGCGAGGAGCAGCTTCAGGACGCCCAGCTGGCCATCGAACGGAGCGTGATGAATCGGATTTTCAAGCTTGCTTTCTACCCTAACCAGGATGGGGACATCCTTCGTGACCAGGTTCTTCATGAACATATTCAGAGATTGTCTAAAGTGGTGACTGCCAATCACAGAGCTCTTCAGATACCGGAGGTTTATCTTCGGGAGGCACCGTGGCCATCTGCACAGTCGGAAATCAGGACAATAAGTGCTTACAAGACCCCCCGGGACAAAGTACAGTGCATCCTGCGAATGTGCTCCACCATCATGAACCTCCTGAGCCTGGCCAACGAGGACTCCGTCCCCGGGGCAGATGACTTCGTCCCTGTTTTGGTATTTGTGTTGATAAAGGCAAATCCGCCCTGCTTGCTGTCCACTGTCCAGTATATCAGCAGCTTTTATGCCAGCTGTCTGTCTGGAGAGGAATCCTATTGGTGGATGCAGTTCACAGCAGCAGTGGAATTCATTAAAACTATCGACGACCGAAAG---
>lepWed1
ATGGTGAAGCTGGATATTCATACTTTGGCCCATCACCTTAAGCAGGAACGCTTATATGTGAACTCTGAGAAACAGCTCATTCAGAGGCTCAATGCAGATGTACTTAAGACAGCCGAAAAGTTGTATCGTACAGCATGGATTGCTAAGCAACAGAGAATTAATTTGGATCGGCTAATCATAACCAGTGCTGAAGCTTCCCCTGCTGAATGTTGCCAACATGCCAAGATTTTGGAAGATACACAGTTTGTTGATGGATATAAGCAATTGGGATTTCAGGAGACTGCTTATGGAGAATTCTTGAGTCGGTTAAGGGAGAATCCTCGTCTTATTGCCTCCTCTTTGGTTGCTGGGGAGAAACTTAATCAGGAGAACACACAAAGTGTTATTTACACAGTTTTTACCTCCCTCTATGGCAACTGCATTATGCAAGAAGATGAAAGCTACCTCCTTCAGGTTTTGAGATACTTGATTGAATTTGAACTTAAAGAAAGTGACAACCCCAGGCGACTTTTGAGGAGAGGAACTTGTGCCTTCAGCATCTTATTTAAACTTTTTTCTGAAGGACTGTTTTCCGCCAAACTTTTCCTCACAGCTACTTTACATGAGCCAATCATGCAACTGCTTGTTGAAGATGAAGATCACCTGGAAACAGATCCAAACAAGCTAATTGATAGGTTCTCCCCATTACAACAGGAAAAACTCTTTGGAGAGAAAGGCTCAGATAGATTCAGGCAAAAGGTTCAAGAGATGGTGGATTCCAATGAGGCCAAACTGGTGGCTCTGGTGAACAAGTTTATTGGTTATCTGAAACAGAACACGTACTGCTTTCCACATAGTTTGAGGTGGATTGTGTCACAGATGTACAAAACCCTCTCCTGTGTAGATAGACTGGAAGTTGGGGAGGTCAGGGCAATGTGTACTGATCTCCTGTTGGCCTGCTTCATTTGTCCTGCAGTTGTCAATCCAGAACAGTATGGAATAATTTCTGATGCTCCTATTAATGAGGTGGCAAGATTTAATCTGATGCAG---------------------------------------------------------------------------------------AGCTGTGTTGCTGCTTTTCTTGATGTTGTGATTGGGGGCCGTGCAGTGGAGACCCCTCCAATGTCCTCCGTTAATCTTCTGGAAGGATTGAGCAGAACTGTGGTTTATATAACCTATAGTCAGCTTATTACTCTGGTGAATTTTATGAAGAGTGTGATGTCTGGAGATCAACTGAGAGAAGATAGGATGGCTCTTGACAATTTATTGGCAAACCTGCCCCAGGCAAAGCCAGGAAAAAGCAGCAGTTTGGAAATGACTCCCTATAATACTCCTCAGCTGTCTCCAGCAACCACTCCAGCAAATAAAAAGAATCGATTGCCTATAGCAACTCGAAGTAGAAGCCGCACCAATGTGCTAATGGACTTACATATGGACCATGAAGGGTCATCTCAAGAAACCATCCAGGAAGTACAGCCAGAAGAGGTTTTGGTCATTTCCTTAGGGACAGGTCCCCAACTCACTCCAGGGATGATGTCGGAAAATGAGGTCCTAAACATGCAACTTTCAGATGGAGGACAAGGAGATGTCCCTGTCGATGAAAACAAACTCCACGGTAAACCTGATAAAACCTTGCGCTTTTCCCTCTGCAGTGATAATCTGGAAGGAATATCTGAA------------------------------------------------------------------------------------------------------------------------------GCTACAACACAAGATAATCTTGATGATAAGTTAAGGAAGTTTGAAATACGTGACATGATGGGATTGACAGATGACAGAGATATATCAGAAACAGTGAGTGAGACCTGGAGTACAGATGTCTTGGGAAGTGATTTCGACCCTAACATTGATGAAGATCGCTTACAAGAAATTGCAGGTGCAGCAGCAGAGAACATGTTAGGCAGTTTACTGTGCCTGCCAGGTTCAGGGTCAGTGCTTCTTGACCCCTGCACTGGTTCTACCATATCAGAGACAACAAGCGAAGCTTGGAGTGTAGAGGTATTGCCAAGTGACTCAGAGGCCCCGGATCTAAAGCAGGAGGAGCGTCTACAAGAGCTGGAGAGCTGTTCGGGACTAGGTAGCACATCTGATGATACGGATGTCAGGGAGGTCAGTTCCCGCCCCAGCACACCAGGCCTCAGTGTTGTGTCGGGCATTAGTGCAACCTCTGAGGATATTCCCAATAAGATTGAAGACCTGAGATCTGAGTGCAGCTCTGATTTTGGGGGTAAAGATTCTGTCACTAGTCCAGACATGGATGAAGTAACTCATGGCGCCCACCAACTGACCTCTCCTCCTTCTCAGTCAGAGTCTCTACTTGCCATGTTTGATCCACTGTCTTCACATGAAGGG---GCGTCTGCAGTGGTAAGGCCAAAGGTTCACTATGCCAGGCCATCGCATCCACCACCAGATCCCCCAATCCTGGAAGGAGCTGTGGGAGGAAATGAGGCCAGGTTGCCAAACTTTGGTTCCCATGTTTTGACTCCAGCTGAAATGGAGGCATTCAAGCAAAGGCATTCTTACCCTGAGAGATTAGTTCGCAGCAGGAGCTCTGATATAGTATCATCT---GTCCGGCGACCAATGAGTGACCCCAGCTGGAACCGTCGTCCAGGGATTGAAGAGCGAGAACTCCCTCCAGCCGCAGCCATTGGTGCTACTTCTTTGGTGGCTGCACCTCATTCATCATCTTCCTCCCCGAGTAAGGACTCCTCAAGAGGA---GAGACTGAAGAACGCAAAGATAGCGATGATGAGAAATCAGACAGGAACAGACCTTGGTGGAGAAAACGTTTTGTTTCTGCCATGCCTAAAGCTCCTATACCATTTAGAAAGAAAGAAAAACAAGAAAAAGACAAAGATGATGTGGGGCCTGACAGATTCTCAACACTCACAGATGATCCCAGCCCTAGACTCAGTGCACAAGCTCAGGTCGCTGAGGATATTCTGGACAAATACAGGAATGCCATTAAGCGAACCAGCCCCAGTGAAGGAGCAATGGCAAACTATGAAAGTACAGAGGTCATGGGTGATGGTGAGAGTGCACATGACTCTCCTCGAGAGGAAACGCTGCAGAACATCTCGGCCGATGATCTCCCGGACTCTGCGAGCCAGGCGGCCCACCCTCAGGATTCTGCTTTCTCGTACAGAGATGCAAAAAAGAAACTGAGGCTTGCTCTTTGCTCTGCGGATTCTGTTGCTTTCCCAGTGCTAACCCATTCAACAAGGAATGGTTTACCGGACCATACAGACCCAGAGGACAATGAAATTGTATGCTTCTTAAAAGTTCAAATAGCTGAAGCAATTAATTTACAAGATAAGAACTTAATGGCTCAGCTTCAAGAAACAATGCGTTGCGTGTGCCGCTTTGATAACAGAACTTGCAGGAAACTGCTGGCCTCTATTGCCGAGGACTACAGGAAAAGGGCGCCCTATATTGCTTATCTCACTCGCTGTCGGCAAGGGCTGCAGACCACGCAGGCCCACCTGGAGAGGCTACTGCAGAGGGTGTTGCGGGACAAAGAGGTGGCCAATCGATACTTCACCACTGTCTGTGTGAGGTTGCTGCTTGAGAGCAAAGAAAAGAAGATCAGGGAATTCATTCACGACTTTCAGCAACTCACAGCAGCTGATGATAAAACTGCTCAGGTAGAAGATTTTCTGCAGTTCCTTTATGGTGCGATGGCCCAGGATGTCATATGGCAGAATGCGAGTGAAGAGCAGCTTCAGGACGCTCAGCTGGCCATCGAACGGAGTGTGATGAATCGGATTTTCAAGCTTGCTTTCTACCCTAACCAGGATGGGGACATACTTCGTGACCAGGTTCTTCATGAACATATTCAGAGATTGTCTAAAGTAGTGACTGCAAATCACAGAGCTCTTCAGATACCGGAGGTTTATCTTCGGGAGGCCCCATGGCCATCTGCACAGTCGGAAATCAGGACAATAAGTGCTTACAAGACCCCTCGGGACAAAGTGCAGTGCATTTTGCGAATGTGCTCCACCATCATGAACCTCCTGAGCCTGGCCAATGAGGACTCCGTCCCCGGAGCAGATGACTTTGTCCCTGTTTTGGTATTTGTGTTGATAAAGGCAAATCCGCCCTGCTTGCTGTCCACTGTCCAGTATATCAGTAGCTTTTATGCCAGCTGTCTGTCTGGGGAGGAATCCTATTGGTGGATGCAGTTCACAGCAGCAGTGGAGTTCATTAAAACTATCGACGACCGAAAG---
>musFur1
ATGGTGAAGCTGGATATTCACACCTTGGCCCATCACCTTAAGCAGGAACGCTTATATGTGAACTCTGAGAAACAGCTCATTCAGAGGCTCAATGCAGATGTCCTTAAGACAGCTGAAAAGTTGTATCGTACAGCATGGATTGCTAAGCAGCAGAGAATTAATTTGGATCGGCTTATCATAACCAGTGCTGAAGCTTCCCCTGCTGAATGTTGCCAACATGCCAAGATTTTGGAAGATACACAGTTTGTTGATGGATACAAGCAATTGGGATTTCAGGAGACTGCTTATGGAGAATTCTTGAGTCGATTAAGGGAAAATCCTCGTCTTATTGCCTCCTCTTTGGTTGCTGGGGAGAAGCTGAATCAGGAGAACACACAAAGTGTTATATACACAGTTTTTACCTCCCTTTATGGCAACTGCATCATGCAAGAAGATGAAAGCTACCTCCTTCAGGTTTTGAGATATTTGATTGAATTTGAACTTAAAGAAAGTGACAACCCCAGGCGACTTTTGAGGAGAGGAACCTGTGCCTTCAGCATCTTATTTAAACTTTTTTCTGAAGGACTGTTTTCCGCCAAACTTTTCCTCACAGCCACTTTACATGAGCCAATCATGCAGCTGCTTGTTGAAGATGAAGACCACCTGGAGACAGATCCAAACAAGCTGATCGATAGGTTCTCCCCATTACAACAGGAAAAGCTCTTTGGAGAGAAAGGCTCAGAGAGATTCAGGCAAAAGGTTCAAGAGATGGTAGATTCCAATGAGGCCAAACTGGTGGCTCTGGTGAACAAGTTTATTGGTTATCTCAAACAGAACACGTACTGCTTTCCACATAGTTTGAGGTGGATTGTGTCACAGATGTACAAAACCCTCTCCTGTGTAGACAGACTGGAAGTTGGGGAGGTCAGGGCAATGTGTACTGATCTCCTCTTGGCCTGCTTCATTTGTCCCGCAGTTGTCAATCCAGAACAGTATGGAATAATTTCTGATGCTCCTATTAATGAGGTAGCAAGATTTAATCTGATGCAGGTTGGCCGCCTTTTGCAGCAGTTGGCAATGACCGGCTCTGAAGAGGGAGATCCCCGGACAAAGAGCAGCCTTGGAAAATTTGACAAAAGCTGTGTTGCTGCCTTTCTTGATGTTGTGATTGGGGGCCGTGCAGTGGAGACCCCTCCAATGTCCTCCGTTAATCTTCTGGAAGGATTGAGCAGAACTGTGGTTTATATAACGTATAGTCAGCTTATTACTCTGGTGAATTTTATGAAGAGTGTGATGTCTGGAGATCAGCTGAGAGAAGATAGGATGGCTCTTGACAATTTATTGGCAAACCTGCCCCAGGCAAAGCCGGGAAAAAGCAGCAGTTTGGAAATGACCCCGTATAATACTCCTCAGCTGTCTCCAGCAACCACTCCAGCAAATAAAAAGAATCGATTGCCTATAGCAGCTCGAAGTAGAAGCCGCACCAATGTGCTAATGGACTTACATATGGACCATGAAGGATCATCTCAAGAAACCATCCAGGAAGTACAGCCAGAAGAGGTGTTGGTCATTTCCTTAGGGACAGGTCCCCAGCTCACTCCAGGGATGATGTCAGAAAATGAGGTCTTAAACATGCAACTTTCGGATGGAGGACAAGGAGATGTCCCTGTCGATGAAAACAAACTCCACGGTAAACCTGATAAAACCTTGCGCTTTTCCCTCTGCAGTGATAATCTGGAAGGAATATCTGAAGGTCCATCAAATCGCTCTAATTCAGTGTCCTCTCTAGACCTGGAAGGAGAGTCTGTATCAGAACTTGGAGCAGGACCTTCTGGGAGTAATGGAGTTGAAGCTCTCCAGCTATTAGAGCATGAACAAGCTACAACACAAGATAATCTTGATGATAAGCTAAGGAAGTTTGAAATACGTGACATGATGGGACTGACAGATGACAGAGATATATCAGAAACAGTGAGTGAGACCTGGAGTACAGATGTCTTGGGAAGTGATTTTGATCCTAACATTGATGAAGATCGCTTACAAGAAATTGCAGGTGCAGCAGCAGAGAACATGTTAGGCAGTTTACTGTGCCTGCCAGGTTCAGGGTCAGTGCTTCTTGACCCCTGCACTGGTTCTACCATATCAGAGACAACAAGCGAAGCTTGGAGTGTAGAGGTATTGCCAAGTGACTCAGAGGCCCCGGATCTAAAGCAGGAGGAGCGTCTACAAGAGCTGGAGAGCTGCTCTGGACTAGGTAGCACGTCTGATGATACAGATGTCAGGGAGGTCAGTTCCCGCCCCAGCACACCAGGCCTCAGTGTTGTGTCGGGCATAAGTGCAACCTCTGAGGATATTCCCAATAAGATTGAAGACCTGAGATCCGAGTGCAGCTCTGATTTTGGTGGTAAAGATTCTGTCACTAGTCCAGACATGGATGAAGTAACTCATGGCGCCCACCAGCTGACCTCTCCTCCTTCCCAGTCCGAGTCTGTACTTGCCATGTTTGATCCACTGTCTTCACATGAAGGA---GCTTCTGCTGTGGTAAGGCCAAAGGTTCATTATGCCAGGCCGTCGCATCCACCACCAGATCCCCCAATCCTGGAAGGAGCTGTGGGAGGAAATGAGGCCAGGTTGCCGAACTTTGGTTCCCATATGTTAACTGCAGCAGAAATGGAGGCATTCAGGCAAAGGCATTCTTACCCAGAGAGATTAGTTCGCAGCAGGAGCTCTGATATAGTGTCATCT---GTCCGGCGACCCATGAGTGACCCCAGCTGGAACCGTCGTCCAGGGAATGAAGAGCGAGAACTCCCTCCAGCCGCAGCCATTGGTGCTACTTCTTTGGTGGCTGCACCTCACTCATCATCTTCATCCCCGAGTAAGGACTCCTCAAGAGGA---GAGACTGAAGAACGCAAAGATAGCGATGATGAGAAATCAGACAGGAACAGACCTTGGTGGAGAAAACGTTTTGTTTCTGCCATGCCTAAAGCTCCTATACCATTTAGAAAGAAAGAAAAACAAGAAAAAGACAAAGATGATGTGGGGCCTGACAGATTCTCAACACTCACAGATGATCCCAGCCCTAGACTCAGTGCGCAAGCTCAGGTCGCTGAGGATATTCTGGACAAATACAGGAATGCCATTAAGCGAACCAGCCCCAGTGAAGGAGCAATGGCGAGCTATGAAAGTACAGAGGTCATGGGCGACGGTGAGAGCGCCCATGACTCTCCTCGAGAGGAGACGCTGCAGAACATCTCCGCCGACGACCTCCCGGATTCCGCGAGCCAGGCGGCCCACCCCCAGGATTCTGCTTTCTCGTACAGAGACGCAAAAAAGAAACTGAGACTTGCTCTTTGCTCTGCGGATTCTGTTGCTTTCCCAGTGCTCACCCATTCAACAAGGAACGGTTTACCGGACCATACAGACCCAGAGGACAATGAAATTGTATGCTTCTTAAAAGTTCAAATAGCTGAAGCAATTAATTTACAAGATAAGAACTTAATGGCTCAACTTCAAGAAACAATGCGTTGCGTGTGCCGCTTTGATAACAGAACTTGCAGAAAACTGTTGGCCTCTATCGCTGAGGACTACAGGAAAAGGGCGCCCTATATTGCTTATCTCACTCGCTGTCGGCAAGGACTGCAGACCACACAGGCCCACCTGGAAAGGCTACTTCAGCGGGTGTTGCGGGACAAAGAGGTGGCCAATCGTTACTTCACCACTGTCTGTGTGAGGTTGCTGCTTGAGAGCAAAGAAAAGAAGATCAGGGAATTCATTCATGACTTTCAGCAACTCACAGCAGCTGATGATAAAACTGCTCAGGTAGAAGATTTTCTGCAGTTCCTCTATGGTGCGATGGCCCAGGACGTCATATGGCAGAACGCGAGCGAGGAGCAGCTTCAGGACGCCCAGCTGGCCATCGAGCGCAGTGTGATGAATCGGATTTTCAAGCTTGCTTTCTACCCTAACCAGGACGGTGACATACTGCGTGACCAGGTTCTTCATGAACATATTCAGAGACTGTCTAAAGTAGTGACTGCAAATCACAGAGCTCTTCAGATACCAGAGGTTTATCTTCGGGAAGCCCCTTGGCCATCTGCACAGTCGGAAATCAGGACAATAAGTGCTTATAAGACCCCCCGGGACAAAGTGCAGTGTATCCTGCGCATGTGCTCCACCATCATGAACCTCCTGAGTCTGGCCAACGAGGACTCTGTCCCCGGAGCAGATGACTTCGTGCCTGTTTTGGTATTTGTGTTGATAAAGGCAAATCCGCCCTGCTTGCTCTCCACTGTCCAGTATATCAGTAGTTTTTACGCCAGCTGTCTGTCTGGAGAGGAATCCTATTGGTGGATGCAGTTCACAGCAGCAGTGGAATTCATTAAAACTATTGATGACCGAAAG---
>dasNov3
ATGGTGAAGTTAGATATTCACACTCTGGCTCATCACCTCAAACAGGAACGGTTATACGTAAACTCTGAGAAACAACTCATTCAGAGGCTCAATGCAGAAGTACTTAAGACAGCTGAAAAGCTGTATCGTACAGCATGGATTGCTAAGCAACAGAGAATTAACTTGGATCGGCTTATCATAACCAGTGCTGAAGCTTCTCCTGCTGAATGTTGCCAACATGCCAAGATTTTGGAAGATACACAGTTTGTTGATGGATATAAGCAATTGGGATTTCAGGAGACTGCTTATGGAGAATTCCTGAGTCGATTAAGGGAAAATCCTCGTCTTATTGCCTCCTCATTGGTTGCTGGGGAGAAACTTAATCAGGAGAACACACAAAGTGTTATTTACACTGTCTTTACCTCCCTCTATGGCAACTGCATTATGCAGGAAGATGAAAGCTACCTCCTTCAGGTTTTGCGCTACTTGATTGAATTTGAACTTAAAGAAAGTGACAACCCCAGGCGGCTTTTGAGGAGAGGAACTTGTGCCTTCAGCATCTTATTTAAACTTTTTTCTGAAGGACTGTTTTCTGCCAAACTTTTTCTCACAGCTACCTTACATGAGCCAATCATGCAGCTACTGGTTGAAGATGAAGATCACTTGGAAACAGATCCAAACAAGCTAATTGAGAGATTCTCTCCATCTCAACAGGAAAAACTCTTTGGAGAGAAAGGCTCAGATAGATTCAGACAAAAGGTTCAAGAAATGGTGGATTCCAATGAGTCCAAACTAGTGGCTCTGGTGAACAAATTTATTGGTTATCTCAAACAGAATACATATTGCTTTCCACATAGTTTGAGGTGGATTGTGTCACAGATGTACAAAACGCTCTCCTGTGTAGATAGACTGGAAGTTGGAGAGGTCAGGGCAATGTGTACTGATCTCCTACTTGCCTGCTTCATTTGTCCTGCAGTTGTCAATCCAGAACAATATGGAATAATTTCTGATGCTCCCATTAATGAGGTGGCAAGATTTAATCTGATGCAGGTTGGTCGCCTTTTGCAGCAGTTAGCAATGACTGGCTCTGAAGAGGGAGATCCCCGCACAAAAAGTAGTCTTGGAAAATTTGACAAAAGCTGTGTTGCTGCTTTCCTTGATGTTGTGATTGGGGGTCGTGCAGTGGAAACCCCTCCAATGTCCCCTGTTAATCTTCTGGAAGGGTTGAGCAGAACTGTGGTATATATAACCTACAGTCAGCTTATTACTCTGGTCAATTTTATGAAGAGTGTGATGTCTGGAGATCAACTGAGAGAAGATAGAATGGCTCTGGACAATTTATTAGCAAATCTACCCCAAGCCAAGCCAGGAAAAAGCAGCAGTTTGGAAATGACTCCCTACAATACTCCTCAGCTGTCTCCAGCAACCACTCCAGCAAATAAAAAGAATAGATTGCCTATAGCAACTCGAAGCAGAAGCCGTACCAATATGCTAATGGATCAGCATATGGACCATGAAGGATCATCTCAAGAAACTATTCAGGAGGTACAACCAGAAGAGGTGTTGGTCATTTCCTTAGGAACAGGTCCCCAGCTTACTCCGGGGATGATGTCAGAAAATGAGGTCCTAAACATGCAACTTTCGGATGGAGGACAAGGAGATGTCCCTGTTGATGAAAACAAACTCCACGGTAAACCTGATAAAACCTTGCGCTTTTCCCTCTGCAGTGATAATCTGGAAGGAATATCTGAAGGTCCTTCAAATCGCTCCAATTCAGTGTCTTCTCTAGACCTGGAAGGAGAATCTGTATCAGAACTTGGAGCAGGACCTTCTGGAAGTAATGGAGTTGAAGCTCTACAGCTGTTAGAGCATGAACAAGCCACAACACAGGATAATCTTGATGATAAACTAAGGAAGTTTGAAATTCGTGACATGATGGGACTAACAGATGATAGGGACATATCAGAAACAGTGAGTGAGACCTGGAGTACAGATGTCTTGGGAAGTGACTTTGACCCTAATATTGATGAAGATCGCTTGCAAGAAATTGCAGGTGCAGCAGCAGAGAACATGTTAGGCAGTTTGCTGTGCCTGCCAGGTTCAGGATCAGTGCTTCTTGACCCTTGCACTGGTTCTACTATATCAGAGACAACTAGCGAAGCTTGGAGTGTAGAGGTATTGCCAAGTGACTCTGAGGCCCCAGACCTAAAGCAGGAGGAGCGTCTACAGGAACTGGAGAGCTGTTCTGGACTGGGTAGCACATCTGATGATACCGATGTCAGGGAGGTCAGTTCCCGCCCCAGCACACCAGGCCTCAGTGTTGTGTCGGGCATAAGTGCAACTTCTGAAGATATTCCCAATAAAATTGAAGATCTGAGATCTGAGTGCAGCTCTGATTTTGGGGGTAAAGATTCTGTCACTAGTCCAGACATGGATGAAGTAACACATGGTGCCCACCAGCTGACCTCTCCTCCTTCTCAGTCAGAGTCCTTACTTGCCATGTTTGATCCACTGTCTTCACATGAAGGG---GCTTCTGCTGTGGTAAGGCCAAAGGTTCATTATGCTAGGCCATCACATCCACCACCCGATCCCCCAATCCTGGAAGGAGCTGTGGGAGGAAATGAAGCCAGGTTGCCAAGCTTTGGTTCACATGTTTTAACTCCAGCCGAAATGGAGGCATTTAAGCAAAGGCATTCTTACCCTGAGAGATTAGTTCGCAGCAGGAGCTCCGATATAGTATCTTCT---GTCCGGCGACCCATGAGTGACCCCAGCTGGAACCGTCGTCCAGGAAATGAAGAGCGAGAACTCCCTCCTGCCACAGCCATTGGTGCTACTTCTTTGGTGGCTGCACCCCACTCATCATCTTCATCTCCGAGTAAGGACTCCTCAAGAGGA---GAGACTGAAGAGCGCAAAGATAGCGATGATGAGAAATCAGACAGGAACAGACCTTGGTGGAGAAAGCGTTTTGTTTCGGCTATGCCTAAAGCTCCTATACCATTTAGAAAGAAAGAAAAACAAGAAAAAGACAAAGATGATCTGGGGCCTGACAGATTCTCAACACTCACAGATGATCCCAGCCCTAGACTCAGTACACAAGCTCAGGTTGCTGAGGATATTCTGGACAAATACAGAAATGCTATTAAACGAACCAGCCCCAGTGAAGGAGCAATGGCAAACTATGAAAGTACAGAAGTTATGGGTGATGGTGAAAGTGCACATGATTCTCCTCGTGATGAAACACTGCAAAACATCTCAGCTGATGATCTCCCAGACTCTGCAAGCCAAGCAGCCCACCCTCAGGATTCAGCTTTCTCTTATAGAGATGCAAAAAAGAAACTGAGACTTGCTCTTTGCTCTGCGGATTCTGTTGCCTTCCCAATGTTAACCCATTCAACAAGGAATGGTTTACCAGACCACACAGACCCAGAAGATAATGAAATTGTATGCTTCTTAAAAGTTCAAATAGCTGAAGCAATTAACTTACAAGATAAGAATTTAATGGCTCAACTTCAAGAAACGATGCGTTGTGTGTGCCTCTTTGATAATAGGACTTGCAGGAAACTACTGGCATCTATTGCTGAGGACTACAGGAAAAGGGCCCCATATATTGCTTATTTAACTCGTTGTCGCCAAGGACTACAGACTACACAGGCTCATTTGGAAAGACTACTCCAAAGGGTGTTACGGGACAAAGAGGTGGCCAATCGCTACTTTACCACTGTTTGTGTGAGGTTATTGCTTGAGAGCAAAGAAAAGAAGATCAGAGAATTCATTCAAGACTTTCAGAAACTGACAGCAGCTGATGATAAAACTGCTCAGGTAGAAGATTTTCTACAGTTCCTTTATGGTGTAATGGCCCAGGATGTCATATGGCAAAATGCCAGTGAGGAGCAGCTTCAGGATGCTCAGCTGGCAATTGAACGAAGTGTGATGAATCGGATCTTCAAACTTGCTTTCTACCCTAATCAGGATGGGGACATACTTCGTGACCAGGTTCTTCATGAACATATTCAGAGACTGTCTAAAGTAGTGACTGCAAACCACAGAGCTCTTCAGATACCAGAGGTATATCTCCGGGAGGCACCGTGGCCATCTGCACAATCAGAAATCAGGACAATAAGTGCTTACAAAACCCCCCGAGACAAAGTACAGTGCATCCTGAGAATGTGCTCTACTATTATGAACCTCCTAAGCCTGGCCAATGAAGACTCTGTCCCAGGAGCAGATGACTTTGTCCCTGTTTTGGTATTTGTGTTGATAAAGGCAAATCCACCTTGTTTGTTGTCCACTGTTCAGTATATCAGTAGCTTTTATGCCAGTTGTCTGTCTGGAGAAGAGTCCTACTGGTGGATGCAGTTCACAGCTGCAGTGGAATTCATTAAAACCATCGATGACCGAAAG---
>oryAfe1
ATGGTGAAGCTAGATATTCATACTTTGGCTCATCACCTCAAGCAGGAACGTTTATATGTAAACTCTGAGAAACAGCTCATTCAGAGGCTCAATGCAGATGTACTTAAGACAGCTGAAAAGTTGTATCGAACAGCATGGATTGCTAAGCAACAGAGAATTAATTTGGATCGGCTTATCATAACCAGTGCTGAAGCTTCTCCTGCAGAATGTTGCCAACATGCCAAGATTTTGGAAGACACACAGTTTGTTGATGGATATAAGCAATTGGGATTTCAGGAGACAGCTTATGGAGAATTCTTGAGTCGATTAAGGGAAAATCCTCGTCTTATAGCCTCCTCTTTGGTTGCAGGAGAAAAACTTAATCAGGAGAACACACAAAGTGTTATTTACACAGTCTTTACCTCCCTCTATGGCAATTGTATTATGCAAGAAGATGAAAGCTACCTCCTTCAGGTTTTGCGATACTTGATTGAATTTGAACTTAAAGAAAGTGACAACCCCAGGCGACTCTTGAGGAGAGGAACTTGTGCCTTCAGCATCTTATTTAAACTATTTTCTGAAGGACTGTTTTCTGCCAAACTGTTCCTCACGGCTACATTACATGAGCCGATTATGCAACTACTGGTTGAAGATGAAGATCACCTGGAAACAGATCCAAACAAGCTAATTGAGAGGTTCTCCCCATCTCAACAGGAAAAATTCTTTGGAGAGAAAGGCTCAGATAGATTCAGGCAAAAGGTTCAAGAGATGGTGGATTCCAATGAGGCCAAACTGGTGGCTTTGGTGAACAAGTTCATTGGTTATCTCAAACAGAACACATACTGCTTTCCACATAGCTTGCGGTGGATTGTGTCACAGATGTACAAAACGCTCTCCTGTGTAGACAGACTGGAAGTTGGGGAGGTTAGGGCAATGTGCACTGATCTCCTCCTGGCCTGCTTCATTTGTCCTGCGGTTGTCAATCCAGAACAGTACGGAATAATTTCTGATGCTCCTATTAATGAAGTGGCAAGATTTAATCTGATGCAGGTTGGTCGCCTTTTGCAGCAATTAGCAATGACTGGGTCTGAAGAGGGAGACCCCCGGACAAAAAGCAGCCTTGGGAAGTTTGACAAAAGCTGTGTGGCTGCTTTCCTTGATGTTGTCATTGGGGGCCGTGCAGTAGAGACCCCTCCAATGTCCTCCGTTAATCTTCTGGAAGGATTGAGCAGGACTGTGGTTTACATAACCTATAGTCAGCTTATTACTCTGGTGAATTTTATGAAGAGTGTGATGTCTGGAGATCAACTGAGAGAAGATAGAATGGCTCTTGACAATTTATTGGCAAACCTACCCCAGGCTAAGCCAGGAAAAAGCAGCAGTTTGGAAATGACTCCCTACAATACACCTCAGCTCTCTCCAGCAGCCACGCCAGCAAATAAAAGGAATCGATTGCCTATAGCAACTCGGAGTCGTAGCCGCACCAATATGCTAATGGACCAGCATATGGATCATGAAGGATCATCTCAAGAAACCATCCAGGAGGTACAACCAGAAGAGGTCTTGGTCATTTCCTTAGGGACAGGACCTCAGCTTACTCCAGGGATGATGTCAGAAAATGAGGTCCTAAACATGCAACTTTCAGATGGAGGACAAGGAGATGTCCCTGTTGATGAAAACAAACTCCACGGTAAACCTGATAAAACCTTGCGCTTTTCCCTCTGCAGTGATAATCTGGAAGGAATATCTGAAGGTCCTTCAAATCGCTCCAATTCAGTGTCCTCTCTAGACCTGGAGGGAGAATCTGTGTCAGAACTTGGAGCAGGACCTTCTGGGAGTAATGGAGTCGAAGCTCTACAGTTACTAGAACATGAACAAGCAACAACACAGGATAATCTTGATGATAAACTGAGAAAGTTTGAAATTCGTGACATGATGGGACTAACAGATGATAGGGACATATCAGAAACAGTGAGTGAGACCTGGAGTACAGATGTTTTGGGAAGTGACTTTGACCCTAACATTGATGAAGATCGCTTGCAGGAAATTGCAGGTGCAGCCGCAGAGAACATGTTGGGCAGTTTGCTGTGCCTACCAGGTTCAGGGTCAGTGCTTCTTGACCCCTGCACTGGTTCTACCATATCAGAGACAACCAGTGAAGCTTGGAGTGTAGAGGTATTACCAAGTGACTCAGAGGCCCCAGACCTAAAACAGGAGGAGCGTCTACAAGAACTGGAGAGCTGTTCTGGACTGGGTAGCACTTCTGATGATACGGATGTCAGGGAGGTCAGTTCCCGCCCCAGCACACCAGGCCTCAGTGTTGTGTCGGGCATAAGTGCAACCTCTGAGGATATTCCCAATAAGATTGAAGACCTCAGATCTGAGTGCAGCTCTGATTTTGGGGGTAAAGATTCTGTCACTAGTCCAGACATGGATGAAGTAACCCATGGGGCCCATCAGCTGACCTCTCCTCCTTCTCAGTCAGAGTCTCTACTTGCCATGTTTGATCCACTGTCTTCACATGAAGGG---GCTTCTGCTGTGGTAAGGCCAAAGGTTCACTATGCTAGGCCATCGCATCCACCACCGGATCCCCCAATTCTGGAAGGCGCTGTAGGAGGAAATGAGGCCAGATTGCCAAATTTTGGTTCACATGTTTTAACTCCAGCTGAATTGGAGGCATTCAAGCAAAGGCATTCTTACCCTGAGAGACTAGTTCGCAGCAGAAGCTCTGATATAGTATCTTCT---GTCCGGCGACCCATGAGTGACCCAAGTTGGAACCGACGTCCAGGGAATGAAGAGAGAGACCTCCCTCCAGCTGCAGCCATTGGTGCTACTTCTTTGGTGGCTGCACCTCACTCATCATCTTCATCCCCGAGTAAGGACTCTTCAAGAGGA---GAGACTGAAGAACGCAAAGATAGCGATGATGAGAAATCAGACAGGAACAGACCATGGTGGAGAAAACGTTTTGTTTCAGCCATGCCTAAAGCTCCTATACCATTTAGAAAGAAAGAAAAACAAGAAAAAGACAAAGATGATCTGGGGCCTGACAGATTCTCAACACTCACAGATGATCCCAACCCTAGACTCAGTGCACAAGCTCAAGTCGCTGAGGATATTCTGGACAAATACAGGAATGCTATTAAACGTACCAGCCCCAGTGACGGAGCCATGGCAAACTATGAAAGTACAGAGGTTATGGGTGATGGTGAAAGTGCACATGACTCCCCTCGAGATGAAGCACTGCAGAACATCTCGGCTGATGACCTTCCAGACTCTGCCAGCCAAGCAGCCCAACCCCAGGACTCCGCTTTCTCTTACAGAGATGCAAAAAAGAAACTGAGGCTTGCTCTTTGCTCTGCGGATTCTGTTGCCTTCCCAGTGCTAACCCATTCA---AGGAATGGTTTACCAGACCACACTGACCCAGAAGACAATGAAATTGTATGCTTCTTAAAAGTTCAGATAGCTGAAGCAATTAATTTACAAGATAAGAACTTAATGGCTCAACTTCAAGAAACAATGCGTTGTGTGTGCCGCTTTGATAATAGGACGTGTAGGAAGCTGCTGGCATCTATTGCTGAGGACTACAGGAAAAGGGCCCCATATATTGCTTATCTAACTCGTTGTCGACAAGGACTGCAGACCACACAGGCTCACCTGGAAAGACTACTGCAGAGGGTTTTGCGGGACAAAGAGGTAGCCAATCGATACTTTACTACCGTCTGTGTGAGGTTACTGCTTGAGAGCAAAGAAAAGAAGATCAGAGAATTCATTCAAGACTTTCAGAAACTCACAGCAGCTGATGATAAAACTGCTCAGGTGGAAGATTTTCTGCAGTTTCTTTACGGTGCAATGGCTCAGGATGTCATATGGCAAAATGCCAGTGAGGAGCAACTTCAGGACGCTCAGCTGGCCATTGAACGAAGTGTGATGAATCGGATTTTCAAGCTCGCTTTCTACCCTAATCAGGACGGGGACATACTTCGAGACCAGGTTCTTCATGAACATATTCAGAGATTGTCTAAAGTAGTGACTGCAAATCACAGAGCTCTTCAGATACCAGAGGTGTATCTCCGGGAGGCACCGTGGCCATCTGCACAATCAGAAATCAGGACAATAAGTGCTTACAAAACCCCCCGGGACAAAGTGCAGTGCATCCTGCGAATGTGCTCCACCATTATGAACCTCCTGAGCCTGGCCAATGAGGACTCCGTCCCAGGAGCAGATGACTTTGTCCCTGTTTTGGTATTTGTGTTGATAAAGGCAAATCCACCCTGTTTGCTGTCCACTGTTCAGTATATCAGTAGCTTTTACGCCAGCTGTCTGTCTGGAGAAGAGTCATATTGGTGGATGCAGTTCACGGCAGCAGTGGAGTTCATTAAAACCATCGATGACCGGAAG---
>triMan1
ATGGTGAAATTAGATATTCATACTCTGGCTCATCACCTCAAGCAGGAACGCTTATATGTAAACTCTGAGAAACAACTCATTCAGAGGCTCAATGCAGATGTACTTAAGACAGCTGAAAAGTTGTATCGGACGGCATGGATTGCGAAGCAACAGAGAATTAATTTGGATCGGCTTATCATAACCAGTGCTGAAGCTTCCCCTGCAGAATGTTGCCAACATGCCAAGATTTTGGAAGATACACAGTTTGTTGATGGATACAAGCAATTGGGATTTCAGGAGACTGCTTATGGAGAGTTCTTGAGTCGATTAAGGGAAAATCCTCGTCTTATTGCCTCCTCTTTAGTTGCAGGAGAGAAACTTAATCAGGAGAACACACAAAGTGTTATTTACACAGTCTTTACCTCCCTCTATGGCAACTGCATTATGCAAGAAGATGAAAGCTACCTCCTTCAGGTTTTGCGATACTTGATTGAATTTGAACTTAAAGAAAGTGACAACCCCAGACGACTTTTGAGGAGAGGAACTTGTGCCTTCAGCATCTTATTTAAACTTTTTTCTGAAGGACTGTTTTCTGCCAAACTTTTCCTCACAGCTACGTTACATGAGCCAATCATGCAACTGCTGGTTGAAGATGAAGATCACCTGGAAACAGATCCAAACAAGCTAATTGAGAGGTTCTCCCCATCTCAACAGGAAAAACTCTTTGGAGAGAAGGGCTCAGATAGATTCAGGCAAAAGGTTCAAGAGATGGTGGATTCCAATGAGGCCAAACTAGTGGCTTTGGTAAACAAATTTATTGGTTATCTCAAACAGAACACATACTGCTTTCCGCATAGTTTGAGGTGGATTGTGTCGCAGATGTACAAAACCCTCTCCTGTGTAGATAGACTGGAAGTTGGGGAGGTCAGGGCAATGTGTACTGATCTCCTCCTGGCTTGCTTCATTTGTCCTGCAGTTGTCAATCCAGAACAGTATGGAATAATTTCTGATGCTCCTATTAATGAGGTGGCAAGATTTAATCTGATGCAGGTTGGCCGCCTTTTGCAGCAATTAGCAATGACTGGTTCTGAAGAGGGAGACCCCCGGACAAAAGGCAGCCTTGGGAAATTTGACAAAAGTTGTGTTGCTGCTTTCCTTGATGTTGTCATTGGGGGCCGTGCAGTGGAGACTCCTCCAATGTCCTCTGTTAATCTTCTGGAAGGGTTGAGCAGAACTGTGGTTTATATAACCTATAGTCAGCTTATTACTCTGGTGAATTTTATGAAGAGTGTGATGTCTGGAGATCAACTGAGAGAAGATAGGATGGCTCTTGACAATTTATTAGCAAATCTACCCCAGGCCAAGCCAGGAAAAAGCAGTAGTTTGGAAATGACTCCCTACAATACTCCTCAACTGTCTCCAGCAACCACTCCAGCAAATAAAAAGAATCGATTACCTATAGCAACTCGGAGTAGAAGCCGCACCAATATGCTAATGGATCAGCACATGGATCATGAAGTATCATCTCAAGAAACCATCCAGGAGGTACAACCAGAAGAGGTCCTGGTCATTTCCTTAGGGACAGGTCCCCAGCTTACTCCAGGGATGATGTCAGAAAATGAGGTCCTAAATATGCAGCTTTCGGATGGAGGACAAGGAGATGTCCCTGTCGATGAAAACAAACTCCACGGTAAACCTGATAAAACCTTGCGCTTTTCCCTCTGCAGTGATAATCTGGAAGGAATATCTGAAGGTCCTTCAAATCGCTCCAATTCAGTGTCCTCTCTAGACCTAGAAGGAGAGTCTGTATCAGAACTTGGAGCGGGACCTTCTGGGAGTAATGGAGTTGAAGCTCTACAGCTATTAGAACATGAACAAGCCACAACCCAAGATAATCTTGATGATAAGCTAAGGAAGTTTGAAATTCGTGACATGATGGGACTAACAGATGATAGGGACATATCAGAAACAGTGAGTGAGACCTGGAGTACAGATGTCTTGGGAAGTGACTTTGACCCTAACATTGATGAAGATCGCTTGCAGGAAATTGCAGGTGCAGCAGCAGAGAACATGTTAGGCAGTTTGCTGTGCCTGCCAGGTGCAGGGTCAGTGCTTCTTGACCCCTGCACTGGTTCTACCATATCAGAGACAACCAGCGAAGCTTGGAGTGTAGAGGTATTGCCAAGTGACTCAGAGGCCCCAGACCTAAAGCAGGAGGAGCGTCTGCAAGAACTGGAGAGTTGTTCTGGACTGGGTAGCACATCTGATGATACGGATGTCAGGGAGGTCAGTTCCCGCCCCAGCACACCAGGCCTCAGTGTTGTGTCGGGCATAAGTGCAACCTCTGAGGATATTCCAAATAAGATTGAAGACCTGAGATCTGAGTGCAGCTCTGATTTTGGGGGTAAAGATTCTGTCACTAGTCCAGACATGGATGAAGTAACCCATGGTGCCCATCAGCTGACCTCTCCTCCTTCTCAGTCAGAGTCTCTGCTTGCCATGTTTGATCCACTGTCTTCACATGAAGGG---GCTTCTGCTGTGGTAAGGCCAAAGGTTCACTATGCTAGGCCATCGCATCCACCACCGGATCCTCCAATCCTGGAAGGAGCTGTGGGAGGAAATGAGGCCAGGTTGCCAAACTTTGGTTCACATATTTTAACTCCATCTGAAATGGAGGCATTCAAGCAAAGGCATTCTTACCCTGAGAGACTAGTTCGCAGCAGGAGCTCTGATATAGTATCTTCT---GTCCGGCGACCCATGAGTGACCCCAGCTGGAACCGACGTCCAGGGAATGAAGACAGAGAACTCCCACCAGCTGCAGCCATTGGTGCTACTTCTTTGGTGGCTGCACCTCACTCATCATCTTCATCCCCGAGTAAGGACTCCTCAAGAGGA---GAGACTGAAGAACGCAAAGATAGCGATGATGAGAAATCAGACAGGAACAGACCATGGTGGAGAAAACGTTTTGTTTCAGCCATGCCTAAAGCTCCTATACCATTTAGAAAGAAAGAAAAACAAGAAAAAGACAAAGATGATCTGGGGCCTGACAGATTCTCAACACTCACAGATGATCCCAGCCCTAGACTCAGTGCGCAAGCTCAGGTCGCTGAGGATATTCTGGACAAGTACAGGAATGCTATTAAACGAACCAGCCCCAGTGAAGGAGCAATGGCAAACTATGAAAGTACAGAGGTTATGGGTGATGGTGAAAGTGCACATGATTCTCCTCGTGATGAAACACTGCAGAACATCTCAGCTGATGATCTCCCAGACTCCGCGAGCCAAGCGGCCCACCCTCAGGACTCAGCTTTCTCTTACAGAGATGCAAAAAAGAAACTGAGGCTTGCTCTTTGCTCTGCGGATTCTGTTGCCTTCCCAGTGCTAACCCATTCA---AGGAATGGTTTACCAGACCACACAGACCCGGAAGACAATGAAATTGTATGCTTCTTAAAAGTTCAGATAGCTGAAGCAATTAATCTACAAGATAAGAACTTAATGGCTCAACTTCAAGAAACAATGCGTTGTGTGTGCCGCTTTGATAATAGGACTTGTAGGAAACTGCTGGCATCTATTGCTGAGGACTACAGGAAAAGGGCCCCATATATCGCCTATCTAACTCGTTGTCGACAAGGACTGCAGACCACACAGGCTCACCTGGAAAGACTACTGCAAAGAGTTTTGCGGGACAAAGAGGTGGCCAATCGATACTTTACTACTGTCTGTGTGAGGTTACTGCTTGAGAGCAAAGAGAAGAAGATCAGAGAATTTATTCATGACTTCCAGAAACTCACAGCAGCTGATGATAAAACTGCTCAGGTAGAAGATTTTCTGCAGTTTCTTTATGGTGCAATGGCTCAGGACGTCATATGGCAAAACGCCAGTGAAGAGCAGCTTCAGGATGCTCAGCTGGCCATTGAACGAAGTGTGATGAATCGGATTTTCAAGCTTGCTTTCTACCCTAATCAGGATGGGGACATACTTCGCGACCAGGTTCTTCATGAACATATTCAGAGATTGTCTAAAGTAGTGACTGCAAATCACAGAGCTCTTCAGATACCAGAGGTGTATCTCCGGGAGGCACCGTGGCCGTCTGCTCAATCAGAAATCAGGACAATAAGTGCTTACAAAACCCCCCGGGACAAAGTGCAGTGCATCCTGAGAATGTGCTCTACTATTATGAACCTCCTGAGCCTGGCCAATGAAGACTCTGTCCCAGGAGCAGATGACTTTGTCCCTGTTTTGGTATTTGTGTTGATAAAGGCAAATCCACCCTGTTTGCTGTCTACTGTTCAGTATATCAGTAGCTTTTATGCCAGCTGTCTGTCTGGAGAAGAGTCCTATTGGTGGATGCAGTTCACAGCAGCAGTGGAATTCATTAAAACCATCGATGACCGGAAA---
>loxAfr3
ATGGTGAAGTTAGATATTCATACTCTGGCTCATCACCTCAAGCAGGAACGCTTATACGTAAACTCTGAGAAACAGCTCATTCAGAGGCTCAATGCAGATGTACTTAAGACAGCTGAGAAGTTGTATCGAACAGCATGGATTGCTAAGCAACAGAGAATTAATCTGGATCGGCTTATCATAACCAGTGCTGAAGCTTCTCCTGCAGAATGTTGTCAACATGCCAAGATTTTGGAAGATACACAGTTCGTTGATGGATATAAGCAACTGGGATTTCAGGAGACTGCATATGGAGAATTCTTGAGCCGATTAAGGGAAAATCCTCGTCTTATTGCCTCCTCTTTGGTTGCAGGAGAGAAACTTAATCAGGAGAACACACAGAGTGTTATTTACACAGTCTTTACCTCCCTCTATGGCAACTGCATTATGCAAGAAGATGAAAGCTACCTCCTTCAGGTTTTGCGATACTTGATTGAATTTGAACTTAAAGAAAGTGACAACCCCAGACGACTTTTGAGGAGAGGAACTTGTGCCTTCAGCATCTTATTTAAACTTTTTTCTGAAGGACTGTTTTCTGCCAAACTTTTCCTCACGGCTACGTTACATGAGCCAATCATGCAGCTGTTGGTTGAAGACGAAGATCACCTGGAAACAGATCCAAACAAGCTAATTGAGAGGTTCTCTCCATCTCAACAGGAAAAACTCTTCGGAGAGAAAGGCTCAGATAGATTCAGGCAGAAGGTTCAAGAGATGGTGGATTCCAATGAGGCCAAACTAGTGGCTTTGGTCAACAAATTTATTGGTTATCTCAAACAGAACACATACTGCTTTCCACATAGTTTGAGGTGGATTGTGTCACAGATGTACAAAACCCTCTCCTGTGTGGACAGACTGGAAATTGGGGAGGTCAGGGCAATGTGTACTGATCTCCTCCTGGCTTGCTTCATTTGTCCTGCAGTTGTCAATCCAGAACAGTATGGAATAATTTCTGATGCTCCTATTAATGAGGTGGCAAGATTTAACCTGATGCAGGTTGGCCGCCTTTTGCAGCAATTGGCAATGACTGGTTCTGAAGAGGGAGACCCCCGGACAAAAGGCAGCCTTGGGAAATTTGACAAAAGTTGTGTTGCTGCTTTCCTTGATGTTGTCATTGGGGGTCGTGCAGTGGAGACCCCTCCAATGTCCTCCGTTAATCTTCTGGAAGGGTTGAGCAGAACTGTGGTTTATATAACCTATAGTCAGCTTATTACTCTGGTGAATTTTATGAAGAGTGTGATGTCTGGAGATCAACTGAGAGAAGATAGAATGGCTCTTGACAATTTATTGGCAAATCTACCCCAGGCGAAGCCAGGAAAAAGCAGTAGTTTGGAAATGACTCCCTATAATACTCTTCAGCTGTCTCCAGCAACCACTCCAGCAAATAAAAAGAATCGATTACCTATAGCAACTCGGAGTAGAAGCCGCACCAATATGCTAATGGACCAGCATATGGATCATGAGGGATCATCTCAAGAAACCATCCAGGAGGTACAGCCAGAAGAGGTCTTGGTCATTTCCTTAGGGACAGGTCCCCAGCTTACTCCAGGAATGATGTCAGAAAATGAGGTCCTAAATATGCAACTTTCTGATGGAGGGCAAGGAGATGTCCCTGTTGATGAAAACAAACTCCACGGTAAACCTGATAAAACCTTGCGCTTTTCCCTCTGCAGTGATAATCTGGAAGGAATATCTGAAGGTCCTTCAAATCGCTCCAATTCAGTGTCCTCTCTAGACCTGGAAGGAGAGTCTGTATCAGAACTTGGAGCAGGACCTTCTGGGAGTAATGGAGTTGAAGCTCTACAGCTATTAGAACATGAACAAGCCACAACACAAGATAATCTTGATGATAAGCTAAGGAAGTTTGAAATTCGTGATATGATGGGCCTAACAGATGATAGGGACATATCAGAAACAGTGAGTGAGACTTGGAGTACAGATGTCTTGGGAAGTGACTTTGACCCTAACATTGATGAAGATCGCTTGCAGGAAATTGCAGGTGCAGCAGCAGAGAACATGTTAGGCAGTTTGCTGTGCCTACCAGGTTCAGGGTCAGTGCTTCTTGACCCCTGCACTGGTTCTACCATATCAGAGACAACCAGTGAAGCTTGGAGTGTAGAGGTATTACCAAGTGACTCAGAGGCCCCAGACCTAAAGCAGGAAGAGCGTCTGCAAGAACTGGAGAGCTGTTCTGGACTGGGTAGCACATCTGATGATACGGATGTCAGGGAGGTCAGTTCCCGCCCCAGCACACCAGGCCTCAGTGTTGTGTCGGGCATAAGTGCAACCTCTGAGGATATTCCCAATAAAATCGAAGACCTGAGATCTGAATGCAGCTCTGATTTTGGGGGTAAAGATTCTGTCACTAGTCCAGACATGGATGAAGTAACCCATGGTGCCCATCAGCTGACCTCTCCTCCTTCTCAGTCAGAGTCTCTCCTTGCCATGTTTGATCCACTGTCTTCACATGAAGGG---GCTCCTGCTGTGGTAAGACCAAAGGTTCACTATGCTAGGCCATCGCATCCACCGCCGGATCCCCCAATCCTAGAAGGAGCAGTGGGAGGACATGAGGCCAGGTTGCCAAACTTTGGTTCACATATTTTAACTCCAGCTGAATTGGAGGCATTCAAGCAAAGACATTCGTACCCTGAGAGACTAGTTCGCAGCAGGAGCTCTGATATAGTGTCTTCT---GTCCGACGACCCATGAGTGACCCTAGCTGGAACCGACGTCCAGGGAATGAAGAGAGAGAACTCCCTCCGGCTGCAGCCATTGGTGCTACTTCTTTGGTGGCTGCACCTCACTCATCATCTTCATCCCCGAGTAAGGACTCCTTGAGAGGA---GAGGCTGAAGAACGCAAAGATAGCGATGATGAGAAATCAGACAGGAACAGACCATGGTGGAGAAAACGTTTTGTTTCAGCCATGCCTAAAGCTCCTATACCATTTAGAAAGAAAGAAAAACAAGAAAAAGACAAAGATGATCTGGGGCCTGACAGATTCTCAACACTCACAGATGATCCCAGCCCTAGACTCAGTGCACAAGCTCAGGTCGCTGAGGATATTCTGGACAAATACAGGAATGCCATTAAACGAACCAGCCCCAGTGAAGGAGCAATGGCAAACTATGAAAGTACAGAGGTTATGGGTGATGGGGAAAGTGCACATGACTCTCCTCGTGATGAAGCACTGCAGAACATCTCGGCTGATGACCTCCCAGACTCTGCGAGCCAAGCAGCCCACCCCCAGGACTCGGCTTTCTCTTACAGAGATGCAAAAAAGAAACTGAGGCTTGCTCTTTGCTCTGCGGATTCTGTTGCCTTCCCAGTGCTAACCCATTCA---AGGAATGGTTTACCAGACCACACAGACCCAGAAGACAATGAAATTGTATGCTTCTTAAAAGTTCAAATAGCTGAAGCAATTAATTTACAAGATAAGAACTTAATGGCTCAACTTCAAGAAACAATGCGTTGTGTATGCCGCTTTGATAATAGGACTTGTAGGAAACTGCTGGCATCTATTGCTGAGGACTACAGAAAGAGGGCCCCGTATATCGCTTATCTAACTCGTTGTCGACAAGGACTGCAGACCACACAGGCTCACCTGGAAAGACTACTACAAAGGGTTTTGCGGGACAAAGAGGTGGCCAATAGATACTTTACTACCGTCTGTGTGAGGTTACTGCTTGAGAGCAAAGAAAAGAAGATCAGAGAATTCATTCACGACTTTCAGAAACTCACAGCAGCTGATGATAAAACTGCTCAGGTAGAAGATTTTCTGCAGTTTCTTTATGGGGCAATGGCTCAGGATGTCATATGGCAAAATGCCAGTGAAGAGCAGCTTCAGGATGCCCAGCTGGCCATTGAGCGAAGCGTGATGAATCGAATTTTCAAGCTTGCTTTCTACCCTAATCAGGATGGGGACATACTTCGTGACCAGGTTCTTCATGAACATATTCAGAGATTGTCTAAAGTAGTGACTGCAAACCACAGAGCTCTTCAGATACCAGAGGTATATCTTCGGGAGGCACCATGGCCATCTGCACAATCAGAAATCAGAACAATAAGTGCTTACAAAACCCCCCGGGACAAAGTGCAGTGCATCCTGAGAATGTGCTCTACTATCATGAACCTTCTGAGCCTGGCCAATGAAGACTCTGTCCCAGGAGCAGATGATTTTGTCCCCGTTTTGGTTTTTGTGTTGATAAAGGCAAATCCACCCTGTTTGCTGTCCACTGTCCAGTATATCAGTAGCTTTTATGCCAGCTGTCTGTCTGGAGAAGAGTCCTACTGGTGGATGCAGTTCACAGCAGCGGTGGAATTCATTAAAACCATTGATGACCGCAAG---
>HLrhiFer5
ATGGTGAAGCTAGATATTCATACTCTGGCCCATCACCTCAAACAGGAACGCTTATATGTGAACTCTGAGAAACAGCTCATTCAGAGGCTCAATGCAGATGTACTTAAGACAGCTGAAAAGTTGTATCGTACGGCATGGATTGCTAAGCAACAGAGAATTAATTTGGATCGGCTTATCATAACCAGTGCTGAAGCTTCCCCTGCTGAATGTTGCCAACATGCCAAGATTTTGGAAGATACCCAGTTTGTTGATGGATACAAGCAATTGGGATTTCAGGAGACTGCTTATGGAGAATTCTTGAGTCGATTAAGGGAAAATCCTCGTCTTATTGCCTCCTCTCTGGTTGCTGGAGAGAAACTTAATCAGGAGAGCACACAAAGTGTTATTTACACAGTTTTTACCTCTCTCTATGGCAACTGCATTATGCAAGAAGATGAAAGCTACCTCCTTCAGGTTTTGAGATACTTGATTGAATTTGAACTTAAAGAAAGTGACAACCCCAGGCGACTTTTGAGGAGAGGAACCTGTGCCTTCAGCATCTTATTTAAACTTTTTTCTGAAGGACTGTTTTCTGCCAAACTTTTTCTCACAGCAACTTTACATGAGCCAATCATGCAACTGCTCGTGGAAGATGAAGACCATCTGGAAACAGATCCAAATAAGCTAATTGAGAGATTCTCCCCATCTCAACAGGAAAAACTCTTTGGAGAGAAAGGCTCAGATAGATTCAGGCAAAAGGTTCAAGAGATGGTTGATTCCAATGAGGCCAAACTAGTGACTTTGGTGAACAAGTTTATTGGTTATCTCAAACAGAACACGTACTGCTTTCCACATAGTTTGAGGTGGATCGTGTCCCAGATGTACAAAACCCTTTCCTGTGTAGACAGACTGGAAGTTGGGGAGGTCAGGGCAATGTGTACTGATCTACTGTTGGCCTGCTTCATCTGCCCTGCAGTTGTCAATCCAGAACAGTATGGAATAATTTCTGATGCTCCGATTAATGAGGTGGCAAGATTCAATCTGATGCAGGTCGGCCGCCTTTTGCAGCAATTAGCAATGACTGGCTCTGAAGAGGGAGATCCCCGGACGAAGAGCAGCCTTGGGAAATTTGACAAAAGCTGTGTTGCTGCTTTTCTTGATGTTGTGATTGGGGGCCGTGCAGTGGAGACCCCTCCAATGTCCTCCGTTAATCTTCTGGAAGGGTTGAGCAGAACTGTGGTTTATATAACCTACAGTCAGCTTATTACTCTGGTGAATTTTATGAAGAGTGTGATGTCTGGAGATCAACTGAGAGAAGACAGAATGGCTCTTGACAATTTATTGGCAAACCTACCCCAGGCAAAGCCAGGAAAAAGCAGCAGCTTGGAAATGACTCCCTATAATACTCCTCAGCTGTCTCCAGCCACCACTCCAGCAAATAAAAAGAATCGATTGCCTATAGCAACTCGGAACAGAAGCCGCACCAATGTGCTAATGGACTTCCACCTGGACCATGAAGGATCATCTCAAGAAACCATCCAGGAGGTACAGCCAGAA---GTGTTGGTCATCGCCTTAGGGACAGGTCCCCAGCTTACTCCAGGGATGATGTCAGAAAATGAGGTCCTAAACATGCAACTTTCGGATGGAGGACAAGGAGATGTCCCTGTTGATGAAAACAAACTCCACGGTAAACCTGATAAAACCTTGCGCTTTTCCCTCTGCAGTGATAATCTGGAAGGAATATCTGAAGGTCCTTCAAATCGCTCCAATTCGGTATCCTCTCTAGACCTGGAAGGAGAGTCTGTATCAGAACTTGGAGCAGGACCTTCTGGGAGTAATGGAGTTGAAGCTCTACAGCTATTAGAGCATGAACAAGCTACAACACAAGATAATCTTGATGATAAGCTGAGGAAGTTTGAAATCCGTGACATGATGGGACTGACAGATGATAGGGACATATCAGAAACAGTGAGCGAGACCTGGAGTACAGATGTCTTGGGGAGTGATTTTGACCCTAACATTGATGAAGATCGCTTACAAGAAATCGCAGGTGCAGCAGCAGAGAGCATGTTAGGCAGTTTACTGTGCCTGCCAGGTTCAGGGTCAGTGCTTCTGGACCCCTGCACTGGTTCTACCATATCAGAGACAACAAGCGAAGCTTGGAGTGTAGAGGTATTGCCAAGTGACTCAGAGGCCCCAGATCTAAAGCAGGAGGAGCGTCTACAGGAACTGGAGAGCTGTTCCGGACTGGGCAGCACCTCTGATGATACGGATGTCAGGGAGGTCAGTTCCCGCCCCAGCACACCAGGCCTCAGTGTTGTGTCGGGCATAAGTGCAACCTCTGAGGATATTCCCAATAAGATTGAAGACTTGAGATCTGAGTGCAGCTCTGATTTTGGGGGTAAAGATTCTGTCACTAGTCCAGACATGGATGAAGTAACTCATGGTGCCCACCAGCTGACCTCTCCTCCTTCCCAGTCAGAATCTCTACTTGCCATGTTTGACCCACTGTCTTCACATGAAGGG---GCTTCTGCTGTGGTAAGGCCAAAGGTTCACTATGCCAGGCCGTCGCATCCACCGCCGGACCCCCCAATCCTGGAAGGAGCTGTGGGAGGAAATGAGGCCAGGCTGCCAAACTTTGGTTCCCATGTTCTAAGTCCAGCTGAAATGGAGGCATTTAAGCAAAGGCATTCTTACCCTGAGAGATTAGTTCGTAGCAGGAGCTCTGATATAGTATCTTCT---GTCCGGCGACCCATGAGTGACCCCAGCTGGAACCGACGTCCAGGGAATGAAGAGCGAGAACTCCCTCCAGCTGCAGCCATTGGTGCTACTTCTTTGGTGGCTGCACCTCATTCATCATCTTCATCCCCCAGTAAAGACTCATCAAGAGGA---GAGACTGAAGAACGCAAAGATAGCGATGATGAGAAATCAGACAGGAACAGACCTTGGTGGAGAAAACGTTTTGTTTCTGCCATGCCTAAAGCTCCCATACCATTTAGAAAGAAAGAAAAACAAGAAAAAGACAAAGATGATCTGGGGCCTGACAGATTCTCAACACTCACAGATGACCCCGGCCCTAGACTCAGTGCACAAGCTCAGGTCGCTGAGGATATTCTGGACAAATACAGGAATGCCATTAAACGAACCAGCCCCAGTGAAGGAGCGATGGCAAACTATGAAAGTACAGAGGTTATGGGTGATGGTGAAAGTGCTCATGATTCTCCCCGCGATGAAACACTGCAAAACATCTCTGCCGATGATCTCCCAGACTCGGCGAGCCAAGCGGCCCACCCTCAGGATTCCGCTTTCTCCTACAGAGATGCAAAAAAGAAACTGAGGCTTGCTCTTTGCTCTGCGGATTCTGTTGCTTTCCCAATGCTAAGCCATTCAACAAGGAACGGTTTACCAGACCATACAGACCCAGAAGACAATGAAATTGTATGCTTCCTAAAAATTCAAATAGCTGAAGCAATTAATTTACAAGATAAGAACTTAATGGCTCAACTTCAAGAAACGATGCGTTGCGTGTGCCGCTTTGATAACAGGACGTGTAGGAAACTGCTGGCGTCTATTGCTGAGGACTACAGGAAAAGGGCGCCCTACATCGCTTACCTCACCCGGTGTCGGCAAGGACTGCAGACCACGCAGGCTCACCTGGAACGGCTGCTGCAGAGGGTTTTGCGGGACAAAGAGGTGGCCAATCGGTACTTCACCACCGTGTGTGTGAGGTTGCTGCTGGAGAGCAAAGAAAAGAAGATCAGGGAATTCATTCAAGACTTTCAGAAACTCACAGCAGCTGATGATAAAACTGCTCAGGTAGAAGACTTCCTGCAGTTCCTCTACGGCGCCATGGCCCAGGACGTCATATGGCAAAATGCCAGTGAAGAGCAGCTTCAGGATGCTCAGCTGGCCATTGAACGGAGCGTGATGAATCGGATTTTCAAGCTGGCCTTCTACCCTAATCAGGATGGGGACATACTTCGTGACCAGGTTCTTCATGAACATATCCAGAGACTGTCTAAAGTAGTGACTGCAAATCACAGAGCTCTCCAGATCCCAGAGGTTTATCTTCGGGAGGCACCGTGGCCGTCTGCACAGTCAGAGATCAGGACGATAAGTGCTTACAAAACCCCGCGGGACAAAGTCCAGTGCATCCTGAGAATGTGCTCCACGATCATGAACCTCCTGAGCCTGGCCAATGAGGACTCTGTCCCGGGAGCAGACGACTTCGTTCCCGTTCTGGTGTTTGTACTGATAAAGGCAAATCCACCCTGTCTGCTGTCCACTGTTCAATATATCAGCAGCTTTTATGCCAGCTGTCTGTCTGGAGAGGAGTCCTATTGGTGGATGCAGTTCACAGCAGCAGTGGAATTCATTAAAACTATTGATGACCGGAAG---
>hetGla2
ATGGTGAAGCTAGATATTCATACGCTGGCCCATCACCTCAAGCAGGAGCGCTTGTACGTGAACTCTGAGAAACAGCTCATTCAGAGGCTCAATGCAGATGTACTCAAGACTGCTGAAAAGCTGTATCGTACAGCATGGATTGCGAAGCAACAGAGAATTAATTTGGATCGCCTTATCATAACCAGTGCTGAAGCATCCCCTGCTGAATGTTGCCAGCATGCCAAGATTTTGGAAGATACACAGTTTGTCGATGGATATAAGCAATTGGGATTTCAGGAGACTGCTTATGGCGAATTCTTGAGTCGATTAAGGGAAAATCCTCGTCTTATTGCCTCCTCTTTGGTTGCTGGCGAGAAACTTAATCAGGAGAACACACAAAGTGTTATTTACACAGTTTTTACCTCCCTGTATGGCAACTGTATTATGCAGGAAGATGAAAGCTACCTCCTTCAGGTTTTGCGATACTTGATTGAATTTGAACTTAAAGAAAGCGACAACCCCAGGCGACTTTTGAGGAGAGGAACTTGTGCCTTCAGTATCTTATTTAAACTTTTTTCTGAAGGACTATTTTCTGCCAAACTTTTCCTCACAGCTACTTTACATGAGCCAATAATGCAATTGCTTGTTGAAGATGAAGATCACCTAGAAACAGATCCAAACAAGCTAATCGAGAGATTCTCCCCATCTCAGCAGGAAAAACTCTTTGGGGAGAAAGGCTCAGATAGATTCAGGCAAAAGGTTCAGGAGATGGTGGATTCCAATGAGGCCAAACTGGTGGCTCTCGTGAACAAATTTATTGGTTATCTCAAACAGAACACATACTGCTTTCCACATAGTCTGAGATGGATTGTGTCACAGATGTACAAAACCCTGTCCTGTGTGGACAGACTGGACATAGGGGAGGTCAGAGCGATGTGTACCGATCTCCTGCTGGCTTGCTTTATTTGTCCTGCAGTTGTCAATCCAGAACAGTACGGAATAATTTCTGATGCTCCCATTAATGAGGTGGCACGATTTAATCTGATGCAGGTTGGCCGCCTGTTGCAGCAGTTAGCAATGACTGGCTCTGAAGAGGGAGATCCCCGAACAAAAAGCAGCCTTGGAAAATTTGACAAAAGCTGTGTTGCTGCTTTCCTCGATGTTGTGATTGGGGGCCGTGCAGTGGAGACGCCTCCAATGTCCTCTGTTAATCTTTTGGAAGGGTTGAGCAGAACTGTAGTTTATATAACCTACAGTCAGCTTCTTACTCTGGTGAATTTTATGAAGAGTGTAATGTCTGGAGATCAACTGAGAGAAGATAGAATGGCTCTTGACAATTTATTGGCAAACCTGCCCCAGGCTAGGCCAGGAAAAAGCAGCAGTTTGGAAATGACTCCCTACAATACTCCTCAGCTGTCTCCAGCAACCACCCCAGCAAATAAGAAGAATCGATTACCTATTGCAACTCGGAGCAGAAGCCGCACTAATATGCTAATGGACCTGCATATGGACCATGAAGGATCATCTCAAGAAACCATCCAGGAGGTACAACCAGAAGAGGTGTTGGTCATTTCCTTAGGGACAAGTCCCCAGCTTACTCCTGGAATGATGTCAGAAAATGAGGTCCTAAACATGCAACTTGTGGATGGAGGACAAGGAGATGTCCCTGTTGATGAAAACAAACTCCACGGTAAACCTGATAAAACCTTGCGCTTTTCCCTCTGCAGTGATAATCTGGAAGGCATTTCTGAAGGTCCTTCAAATCGCTCCAATTCAGTGTCTTCTCTAGACTTGGAGGGAGAGTCTGTATCAGAACTTGGAGCAGGACCTTCTGGAAGTAATGGAGTTGAAGCACTACAGCTCTTAGAACATGAGCAAGCTACAACACAAGATAATCTTGATGATAAACTAAGAAAATTTGAGATTCGTGACATGATGGGACTAACAGATGACAGAGACATATCAGAAACAGTGAGTGAGACATGGAGTACAGATGTCTTGGGGAGTGACTTTGATCCTAACATCGATGAAGATCGCTTGCAGGAAATTGCAGGTGCGGCAGCAGAGAACATGTTAGGCAGTTTGCTGTGCCTTCCGGGTTCAGGGTCAGTGCTCCTTGACCCCTGCACTGGTTCTACCATATCAGAGACAACAAGTGAAGCTTGGAGTGTAGAGGTGTTGCCAAGTGACTCAGAGGCCCCAGACCTAAAGCAGGAGGAGCGCCTGCAAGAGCTGGAGAGTTGTTCTGGACTGGGCAGCACATCTGATGATACGGATGTCAGGGAGGTCAGTTCCCGCCCCAGCACACCAGGCCTCAGTGTCGTGTCCGGCATAAGTGCGACCTCTGAGGATATTCCCAATAAGATTGAAGACTTGAGATCTGAGTGCAGCTCTGATTTTGGGGGTAAAGATTCAGTCACTAGTCCAGATATGGATGAAATAACTCATGGTGCCCATCAGCTGACCTCCCCTCCTTCTCAGTCAGAGTCTCTGCTCGCCATGTTTGATCCACTGTCTTCACATGAAGGG---GCTTCTGCAGTGGTAAGGCCAAAGGTTCACTATGCCAGGCCATCACATCCACCCCCAGACCCTCCAATCTTGGAAGGAGCAGTGGGAGGAAATGAGGCCAGGTTGCCCAACTTTGGTTCCCACGTTTTAACTCCAGCGGAAATGGAAGCATTCAAGCAAAGGCATTCTTACCCTGAGAGACTGGTTCGCAGCAGGAGCTCTGATATAGTATCTTCT---GTCCGGCGACCCATGAGTGACCCCAGCTGGAACCGACGTCCAGGGACTGAAGAGCGAGAACTCCCTCAAGCTGCAGCCATTGGTGCTACTTCTTTGGTGGCTGCACCTCACTCATCATCTTCATCCCCTAGCAAGGACTCCTCAAGAGGA---GAGACTGAAGATCGCAAAGATAGTGATGATGAGAAATCAGACAGGAACAGACCTTGGTGGAGAAAACGTTTTGTTTCAGCCATGCCTAAAGCTCCTATACCATTTAGAAAGAAAGAAAAACAAGAAAAAGACAAAGATGATCTGGGGCCTGACAGATTCTCAACACTCACAGATGATCCCAGCCCTAGGCTCAGCACACAAGCTCAGGTCGCCGAGGATATTTTGGACAAATACCGGAATGCCATTAAAAGGTCCAGCCCCAGTGATGGAGCAATGGCAAACTATGAAAGTGCAGAGATCATGGGTGATGGTGAAAGTGCACATGATTCTCCTCGTGATGAAACGCTACAGAACATCTCAGCTGATGATCTCCCAGACTCTGCGAGCCAAGCAGCCCATCCTCAGGATTCAGCTTTCTCTTACAGAGATGCAAAAAAGAAACTGAGACTTGCTCTTTGCTCTGCGGATTCTGTTGCCTTCCCAGTACTGACTCATTCAACAAGGAACGGGTTACCAGACCATACAGACCCAGAAGACAATGAAATTGTTTGCTTCTTAAAAGTTCAAATAGCTGAAGCAATTAATTTACAAGATAAGAACTTAATGGCCCAACTTCAAGAAACAATGCGTTGTGTGTGCAGATTTGATAATAGGACTTGTAGGAAACTACTGGCATCCATCGCTGAGGACTACAGGAAACGAGCCCCATATATTGCATATCTCACTCGCTGTCGACAAGGGCTGCAGACCACACAGGCTCACCTGGAGAGGCTCTTGCAAAGGGTTTTGCGGGACAAAGAGGTGGCCAATCGATATTTTACCACTGTCTGTGTGAGATTACTGCTTGAGAGCAAAGAAAAGAAGATTAGGGAATTCATTCAAGACTTTCAGAAACTCACAGCAGCTGATGACAAAACTGCTCAGGTAGAAGATTTCCTGCAGTTTCTTTATGGTGCAATGGCCCAGGATGTCATATGGCAAAATGCCAGTGAAGAACAGCTTCAGGATGCTCAGCTGGCCATTGAACGAAGTGTGATGAATCGGATTTTCAAGCTTGCTTTCTACCCTAACCAGGATGGGGATATACTTCGTGACCAGGTTCTTCATGAACACATCCAAAGATTGTCGAAAGTAGTGACTGCAAACCACAGAGCTCTTCAGATACCAGAGGTTTATCTTCGAGAGGCACCGTGGCCGTCTGCACAGTCTGAAATCAGGACAATAAGTGCTTACAAAACCCCCCGGGACAAAGTGCAGTGCATCCTGAGAATGTGCTCCACGATTATGAATCTCCTGAGTCTGGCCAATGAGGATTCCGTCCCTGGAGCAGATGACTTTGTCCCCGTGTTGGTGTTCGTGTTGATAAAGGCAAACCCACCCTGTTTGCTGTCCACTGTGCAGTACATCAGCAGCTTCTACTCCAGCTGTCTGTCAGGAGAGGAGTCCTACTGGTGGATGCAGTTCACGGCAGCAGTGGAGTTCATTAAGACCATCGATGACCGGAAG---
>cavPor3
ATGGTGAAGCTAGATATTCATACGTTGGCCCATCACCTCAAGCAGGAGCGCTTGTATGTGAACTCTGAGAAACAGCTCATTCAGAGGCTCAATGCAGATGTACTTAAGACTGCTGAAAAGTTGTATCGTACGGCATGGATTGCGAAACAACAGAGAATTAATTTGGATCGGCTTATCATAACCAGTGCTGAAGCATCCCCTGCTGAATGTTGCCAACATGCCAAGATTTTGGAAGATACACAGTTTGTCGATGGATACAAGCAATTGGGATTTCAGGAGACTGCTTATGGCGAATTCTTGAGTCGATTAAGAGAAAATCCTCGTCTTATTGCTTCCTCTTTGGTTGCTGGCGAGAAACTTAATCAGGAGAACACACAAAGTGTTATTTATACAGTTTTTACCTCCCTGTATGGCAATTGTATTATGCAGGAAGATGAAAGCTACCTCCTTCAGGTTTTACGATACTTGATTGAATTTGAACTTAAAGAAAGTGACAACCCAAGGAGACTTTTGAGGAGAGGAACTTGTGCCTTCAGTATCTTATTTAAACTTTTTTCTGAAGGACTGTTTTCTGCCAAACTTTTCCTCACGGCTACTTTACATGAGCCGATAATGCAGCTGCTTGTTGAAGATGAAGATCACCTAGAAACAGATCCAAACAAGTTAATCGAGAGATTCTCGCCAGCTCAGCAGGAAAAACTCTTCGGAGAGAAAGGCTCAGAGAGATTCAGGCAGAAGGTTCAGGAGATGGTAGAATCCAATGAGGCCAAACTGGTGGCTCTAGTGAACAAATTTATTGGTTATCTCAAACAGAACACATATTGCTTTCCACATAGTCTGCGGTGGATTGTATCACAGATGTACAAAACCTTATCCTGTGTGGACAGACTGGATGTAGGGGAGGTCAGGGCAATGTGCACCGATCTCCTGCTGGCTTGCTTTATTTGTCCTGCAGTTGTCAATCCAGAGCAGTATGGAATAATTTCTGATGCTCCTATTAATGAGGTGGCACGATTTAATCTGATGCAGGTTGGCCGCCTGTTGCAGCAGTTAGCAATGACTGGCTCTGAAGAGGGAGATCCCCGAACAAAAAGCAGCCTTGGAAAATTTGACAAAAGCTGTGTTGCTGCTTTCCTTGATGTTGTGATTGGGGGCCGTGCAGTGGAGACGCCTCCCATGTCCTCTGTTAATCTTCTGGAAGGGTTGAGCAGAACTGTGGTTTATATAACCTACAGTCAGCTTCTTACTCTGGTGAATTTTATGAAGAGCGTGATGTCTGGAGATCAACTGAGAGAAGATAGAATGGCTCTTGACAATTTATTGGCAAACCTACCACAGGCCAAGCCAGGAAAAAGCAGCAGTTTAGAAATGACACCTTACAGCACTCCTCAGCTATCTCCAGCAACCACCCCAGCAAATAAGAAGAATCGGTTACCTATTGCAACTCGAAGCAGAAGTCGCACGAATATGCTAATGGACCTGCATATGGACCATGAAGGATCATCTCAAGAAACCATCCAGGAGGTACAACCAGAAGAGGTGTTGGTCATTTCCTTAGGGACAAGTCCCCAGCTTACTCCAGGAATGATGTCAGAAAATGAGGTCCTAAATATGCAGCTTGCGGATGGAGGACAAGGAGATGTCCCTGTTGATGAAAACAAACTCCACGGTAAACCTGATAAAACCTTGCGCTTTTCCCTCTGCAGTGATAATCTGGAAGGCATATCTGAAGGTCCTTCAAATCGCTCCAATTCAGTGTCTTCTCTAGACTTGGAGGGAGAGTCTGTATCAGAGCTTGGAGCAGGACCTTCTGGAAGTAATGGAGTTGAAGCATTACAGCTCTTAGAACATGAGCAAGCTACAACACAAGATAATCTTGATGATAAACTAAGAAAATTTGAGATTCGTGACATGATGGGACTAACAGACGATAGGGACATATCAGAAACAGTGAGTGAGACCTGGAGCACAGATGTCTTGGGGAGTGACTTTGACCCTAACATCGATGAAGATCGCTTGCAGGAAATTGCAGGTACAGCAGCAGAGAGCATGTTAGGCAGTTTGCTGTGTCTTCCGGGCTCAGGGTCAGTGCTCCTTGATCCCTGCACTGGTTCTACTATATCAGAGACAACAAGTGAAGCTTGGAGTGTAGAGGTATTGCCAAGTGACTCGGAGGCCCCAGACCTGAAGCAGGAGGAGCGCCTGCAGGAGCTGGAGAGTTGTTCTGGACTGGGCAGCACGTCTGATGATACGGATGTCAGGGAGGTCAGTTCCCGCCCCAGCACTCCAGGCCTCAGTGTCGTGTCGGGCATAAGTGCGACCTCTGAGGATATTCCCAATAAGATCGAAGACTTGAGGTCTGAGTGCAGCTCTGATTTTGGGGGTAAAGATTCTGTCACTAGTCCAGATATGGATGAGATAACACATGGTGCCCATCAGCTGACTTCCCCTCCTTCTCAGTCAGAGTCCCTGCTCGCCATGTTTGATCCATTGTCTTCACATGAAGGG---GCTTCTGCAGTGGTGAGGCCAAAGGTTCACTATGCCAGACCATCACATCCACCTCCAGACCCTCCAATCCTAGAAGGAGCAGTGGGAGGAAATGAGGCCAGATTGCCCAACTTTGGTTCCCATGTTTTAACTCCAGCTGAAATTGAAGCATTCAAGCAAAGGCATTCTTACCCTGAGAGACTGGTTCGCAGTAGGAGCTCTGATATAGTATCTTCT---GTCCGGCGACCCATGAGTGACCCCAGCTGGAACAGACGTCCAGGGACTGAAGAGCGCGAACTCCCTCCAGCTGCAGCCATTGGTGCTACTTCTTTGGTGGCTGCACCTCACTCATCATCTTCATCTCCTAGCAAAGACTCCTCAAGAGGA---GAGACTGAAGATCGCAAAGATAGCGATGATGAGAAATCAGACAGGAACAGACCTTGGTGGAGAAAACGTTTTGTTTCAGCCATGCCTAAAGCTCCTATACCATTTAGAAAGAAAGAAAAACAAGAAAAAGACAAAGATGATCTGGGGCCTGACAGATTCTCAACACTCACAGATGATCCCAGCCCTAGGTTCAGTGCACAAGCTCAAGTCGCCGAGGATATTCTGGACAAATACCGGAATGCCATTAAAAGGACCAGCCCTAGTGAAGGAGCAATAGCAAACTACGAAAGTGCAGAGGTCCTGGGTGATGGTGAAAGTGCACACGATTCTCCTCGTGATGAAACGCTGCAGAACATCTCAGCTGATGATCTCCCAGACTCTGCGAGCCAAGCAGCTCACCCTCAGGATTCAGCTTTCTCTTATAGAGATGCAAAAAAGAAACTGAGACTTGCTCTTTGCTCTGCGGATTCTGTTGCCTTCCCAGTGCTAACTCATTCAACAAGGAATGGATTACCAGACCATACAGACCCAGAAGACAATGAAATTGTATGCTTCTTAAAAGTGCAAATAGCTGAAGCAATTAATTTGCAAGATAAGAATTTAATGGCTCAACTTCAAGAAACAATGCGCTGCGTGTGCCGATTTGATAATAGGACTTGTAGGAAACTGCTGGCATCCATCGCTGAGGACTACAGGAAACGAGCCCCATATATTGCGTATCTCACTCGCTGTCGACAAGGGCTGCAGACCACACAGGCTCACCTGGAAAGGCTCTTGCAAAGGGTTTTGCGTGACAAAGAGGTGGCCAATCGATATTTTACCACTGTCTGTGTGAGGTTACTGCTTGAAAGCAAAGAAAAGAAGATCAGGGAATTCATTCAAGACTTTCAGAAACTCACAGCAGCTGATGATAAAACTGCTCAGGTAGAAGATTTCCTGCAGTTTCTTTATGGTGCAATGGCCCAGGACGTCATATGGCAGAACGCCAGTGAAGAGCAGCTGCAGGATGCTCAGCTGGCCATTGAGCGAAGTGTGATGAATCGGATCTTCAAGCTTGCTTTCTACCCTAACCAGGATGGGGACATACTTCGTGACCAGGTTCTTCATGAACACATCCAAAGATTGTCGAAAGTAGTAACTGCAAACCACAGAGCTCTTCAGATTCCAGAGGTTTATCTTCGAGAGGCACCGTGGCCATCTGCACAATCCGAGATCAGGACAATAAGTGCTTACAAAACTCCCCGGGACAAAGTGCAGTGCATCCTGAGAATGTGCTCCACAATTATGAACCTCCTGAGCCTGGCCAATGAGGATTCCATCCCTGGAGCAGACGACTTTGTTCCTGTGTTGGTGTTCGTGTTGATAAAGGCAAACCCACCCTGTTTGCTGTCCACTGTGCAGTACATCAGCAGCTTCTACGCCAGCTGTCTGTCCGGAGAGGAGTCCTACTGGTGGATGCAGTTCACAGCAGCAGTGGAATTCATTAAGACCATCGATGACCGGAAG---
>manPen1
ATGGTGAAGCTAGATATTCATACTCTGGCCCATCACCTCAAGCAGGAACGCTTATATGTAAATTCTGAGAAACAGCTCATTCAGAGGCTCAATGCAGATGTCCTTAAGACAGCTGAAAAGTTGTACCGTACAGCATGGATTGCTAAGCAACAGAGAATTAATTTGGATCGGCTTATCATAACCAGTGCTGAAGCTTCTCCTGCTGAATGTTGCCAGCATGCCAAGATTTTGGAAGATACACAGTTTGTTGATGGATATAAGCAGTTGGGATTTCAGGAGACTGCTTTTGGGGAATTCTTGAGTCGATTAAGGGAAAATCCTCGTCTTATTGCCTCCTCTTTGGTTGCTGGAGAGAAACTTAATCAGGAGAACACACACAGTGTTATTTACACAGTTTTTACCTCCCTCTATGGCAACTGCATTATGCAAGAAGATGAAAGCTACCTCCTTCAGGTTTTGAGATACTTGATTGAATTTGAACTTAAGGAAAGTGACAACCCCAGGCGACTTCTAAGGAGAGGAACTTGTGCCTTCAGCATCTTATTTAAACTTTTTTCCGAAGGACTGTTTTCTGCCAAACTTTTCCTCACAGCTACTTTGCATGAGCCGATCATGCAACTGCTGGTTGAAGATGAAGATCACCTTGAAACAGATCCAAACAAGCTAATTGAGAGGTTCTCCCCATCTCAACAGGAGAAACTCTTTGGAGAGAAAGGCTCAGATAGATTCAGGCAAAAGGTTCAAGAGATGGTAGATTCCAATGAGGCCAAACTAGTGGCTTTGGTGAACAAATTTATTGGTTATCTCAAGCAGAACACATATTGCTTTCCACATAGTTTGAGGTGGATTGTGTCACAGATGTACAAAACCCTGTCCTGTGTGGATAGACTGGAAGTTGGGGAGGTCAGGGCAATGTGTACTGATCTCCTGTTGGCCTGCTTCATTTGTCCTGCAGTTGTCAATCCAGAACAATATGGAATAATTTCTGATGCTCCTATTAATGAGGTGGCGAGATTTAATCTGATGCAGGTCGGGCGCCTTTTGCAGCAGTTAGCGATGACTGGCTCTGAAGAGGGCGATCCCCGGACAAAGAGCAGCCTTGGGAAATTTGACAAAAGCTGTGTTGCTGCTTTCCTTGATGTTGTGATTGGCGGCCGTGCAGTGGAGACCCCTCCAATGTCCTCTGTTAATCTTCTGGAAGGGTTGAGCAGAACTGTGGTTTATATAACTTACAGTCAGCTTACTACTCTGGTGAATTTTATGAAGAGTGTAATGTCTGGAGATCAACTGAGAGAAGATAGAATGGCTCTTGACAATTTATTGGCAAACCTCCCCCAGGCAAAGCCAGGAAAAAGCAGCAGTTTAGAAATGACTCCCTACAATACTCCTCAGTTGTCTCCAGCAACCACACCAGCAAATAAAAAGAATCGATTGCCTATAGCAACTCGGAGCAGGAACCGCACCAATGTGCTAATGGACCTACATATGGACCATGAAGGACCATTTCAAGAAACCATCCAGGAGGTACAACCAGAAGAGGTGTTGGTCATTTCCTTAGGGACAGGTCCACAGCTTACTCCAGGGATGATGTCAGAAAATGAGGTCCTAAACATGCAACTTTTGGATGGAGGACAAGGAGATGTCCCTGTCGATGAAAACAAACTCCATGGTAAACCTGATAAAACCTTGCGCTTTTCCCTCTGCAGTGATAATCTGGAAGGAATATCTGAAGGTCCTTCAAACCGTTCCAATTCAGTATCCTCTCTAGACCTGGAAGGAGAGTCTGTATCAGAACTAGGAGCAGGGCCTTCTGGGAGTAACGGAGTTGAAGCTCTACAGCTGTTAGAGCATGAGCAAGCTACAACACAAGATAATCTTGATGATAAGCTAAGGAAGTTTGAAATTCGTGACATGATGGGACTGACAGATGATAGGGATATATCAGAAACAGTGAGTGAGACCTGGAGTACAGACGTCTTGGGAAGTGATTTTGACCCGAACATTGATGAAGATCGTTTGCAAGAAATTGCAGGTGCAGCAGCAGAGAACATGTTAGGCAGTTTACTATGCCTGCCAGGCTCAGGGTCAGTGCTGCTTGACCCCTGCACTGGTTCTACCATATCAGAGACAACAAGCGAAGCTTGGAGTGTAGAGGTATTGCCGAGTGACTCAGAGGCCCCAGATCTAAAGCAGGAGGAGCGGCTTCAAGAACTGGAGAGCTGTTCTGGACTGGGCAGCACATCTGATGATACGGATGTCAGGGAGGTCAGTTCCCGCCCCAGCACACCAGGCCTCAGTGTTGTGTCGGGCATAAGTGCAACCTCTGAGGATATTCCCAATAAGACTGAAGACCTGAGATCTGAGTGCAGTTCTGATTTTGGGGGTAAAGATTCTGTCACCAGTCCAGACATGGATGAAGTAACTCATGGTGCCCACCAGCTGACCTCTCCTCCTTCTCAGTCAGAATCTCTGCTTGCCATGTTTGATCCACTGTCTTCACATGAAGGG---GCTTCCGCTGTGGTAAGGCCAAAGGTTCACTATGCCAGGCCATCGCATCCACCACCAGATCCTCCAATCCTGGAAGGAGCTGTGGGAGGCCATGAGGCTCGGTTGCCAAACTTTGGTTCCCACATTTTAACTCCAGCAGAAATGGAGGCATTCAGGCAAAGGCATTCTTACCCTGAGAGACTAGTTCGCAGCAGGAGCTCCGATATAGTATCTTCT---GTCCGGCGACCCATGAGTGACCCCAGCTGGAACCGACGTCCAGGGAATGAAGAGCGAGAACTCCCTGCAGCTGCAGCCATTGGTGCTACTTCTTTGGTGGCTGCTCCGCATTCGTCATCTTCATCCCCGAGTAAGGACTCCTCGAGAGGA---GAGACTGAAGAACGCAAAGATAGTGATGACGAGAAATCAGACAGGAACAGACCTTGGTGGAGAAAACGTTTTGTTTCTGCCATGCCTAAAGCTCCTATACCATTTAGAAAGAAAGAAAAACAAGAAAAAGACAAAGATGATCTGGGGCCTGACAGATTCTCAACACTCACAGATGATCCCAGCCCTAGACTCAGTGCACAAGCTCAGGTCGCTGAGGATATTTTGGACAAGTACAGGAATGCCATCAAACGAACCAGCCCCAGTGAAGGAGCAATGGCAAACTATGAAAGTGCAGAGGTTATGGGTGATGGGGAAAGTGCACATGATTCTCCTCGTGAGGAGGCCCTGCAGAACATCTCAGCCGATGACCTCCCAGACTCCGCCAGCCAGGCCGCCCACCCACAGGACTCAGCTTTTTCTTACAGAGATGCAAAAAAGAAACTGAGGCTTGCTCTTTGCTCTGCGGATTCTGTTGCTTTCCCAGTGCTAACCCATTCAACAAGGAATGGCTTACCAGACCATACAGACCCAGAAGACAATGAAATTGTATGCTTCTTAAAAGTTCAAATAGCTGAAGCAATTAATTTACAAGATAAGAACCTAATGGCTCAACTTCAAGAAACAATGCGTTGTGTGTGCCGCTTTGATAACAGGACTTGTAGGAAACTGCTGGCATCTATCGCCGAGGACTATAGGAAAAGGGCCCCCTATATTGCATATCTCACCCGTTGTCGACAAGGACTGCAGACCACACAGGCTCACCTGGAAAGGCTACTCCAAAGGGTTTTGCGGGACAAAGAGGTAGCCAATAGATACTTTACCACCGTCTGTGTGAGACTGCTGCTTGAGAGCAAAGAAAAGAAGATCAGGGAATTCATTCAAGACTTTCAGAAACTCACAGCAGCTGATGACAAAACTGCTCAGGTAGAAGATTTTCTGCAGTTCCTTTATGGTGCAATGGCCCAGGACGTCATATGGCAAAATGCGAGTGAAGAGCAGCTCCAGGATGCTCAACTTGCCATTGAACGTAGTGTGATGAATCGGATTTTCAAGCTTGCTTTCTACCCTAATCAGGATGGGGACATACTTCGTGACCAGGTTCTTCATGAACATATTCAGAGACTGTCTAAAGTAGTGACTGCAAATCACAGAGCTCTCCAGATACCAGAGGTTTATCTTCGGGAGGCACCATGGCCATCTGCACAGTCAGAAATCAGGACTATAAGTGCTTACAAGACACCCCGGGACAAAGTGCAGTGCATCCTGAGAATGTGCTCCACGATCATGAACTTACTGAGCCTGGCCAATGAGGATTCTGTCCCAGGAGCAGATGACTTTGTCCCCGTTTTGGTATTTGTGTTGATAAAGGCAAATCCACCCTGTTTGCTGTCCACTGTTCAGTATATCAGTAGTTTTTATGCCAGCTGTCTTTCTGGAGAGGAGTCCTATTGGTGGATGCAGTTCACAGCAGCAGTGGAATTCATTAAAACTATTGATGACCGAAAG---
>oryCun2
ATGGTGAAGCTAGATATTCATACTCTGGCCCATCACCTCAAGCAGGAGCGCTTATATGTAAACTCTGAGAAACAGCTCATTCAGAGACTCAATGCGGATGTTCTTAAAACGGCAGAGAAGTTGTATCGCACAGCATGGATTGCAAAGCAACAGAGAATTAATTTGGATCGGCTTATCATAACTAGTGCTGAAGCTTCCCCTGCTGAATGTTGCCAACATGCCAAGATTTTGGAGGATACACAGTTTGTTGATGGATATAAACAGTTGGGTTTTCAGGAAACTGCTTATGGAGAGTTCTTGAGTCGATTAAGGGAAAATCCTCGTCTTATTGCCTCCTCTTTGGTTGCTGGAGAGAAGCTTAATCAGGAGAACACACAAAGTGTTATTTACACCGTTTTTACCTCCCTATATGGCAACTGCATTATGCAAGAAGATGAAAGCTACCTCCTTCAGGTTTTGCGATACTTGATTGAATTTGAACTTAAAGAAAGTGACAACCCCAGACGCCTTTTGAGGAGAGGAACTTGTGCCTTCAGCATCTTATTTAAACTTTTTTCTGAAGGACTCTTTTCTGCCAAACTTTTTCTCACAGCTACTTTACATGAGCCAATCATGCAACTGCTTGTTGAAGATGAAGATCATTTGGAAACTGATCCAAACAAGTTAATTGAGAGGTTCTCCCCATCTCAACAGGAGAAACTCTTTGGGGAGAAAGGCTCAGATAGATACAGGCAGAAGGTTCAAGAGATGGTGGAGTCTAATGAGGCCAAACTGGTAGCTTTGGTGAACAAATTTATTGGTTATCTCAAACAGAACACATACTGCTTTCCCCACAGTTTGAGGTGGATCGTGTCACAGATGTACAAAACCCTTTCCTGTGTAGATAGACTGGAAGTTGGGGAGGTCAGGGCAATGTGTACTGATCTCTTGTTGGCCTGCTTCATTTGTCCTGCAGTTGTCAACCCTGAACAGTATGGGATAATTTCTGATGCTCCAATTAATGAGGTGGCACGGTTTAACCTGATGCAGGTTGGCCGCCTTCTGCAGCAGTTAGCAATGACCGGCTCAGAAGAGGGAGACCCCCGGACAAAGAGCAGCCTTGGAAAATTTGACAAAAGCTGTGTTGCTGCTTTCCTTGATGTTGTGATTGGGGGCCGTGCAGTGGAGACCCCTCCGATGTCCGCCGTTAATCCTCTGGAAGGGTTAAGCAGAACTGTGGTTTATATAACCCACAGTCAACTTGTTACTCTGGTGAATTTTATGAAGAGTGTGATGTCTGGAGATCAACTGAGAGAAGATAGAATGGCTCTTGACAATTTATTGGCAAACCTACCCCAGGCCAAACCAGGAAAAAGCAGCAGTTTAGAAATGACGCCCTACAATACTCCTCAGCTGTCTCCAGCAACCACTCCAGCCAATAAAAAGAACCGATTACCTATAGCTACTCGGAGCAGAAGCCGTACTAATATGCTAATGGACCTACATATGGACCATGAAGGATCATCTCAGGAAACTATCCCGGAGGTACAACCAGAAGAGGTGTTGGTCATTTCCTTAGGGACAGGTCCCCAGCTTACTCCAGGAATGATGTCAGAAAACGAGGTCCTAAACATGCAACTTTCGGATGGAGGACAAGGAGATGTCCCTGTTGATGAAAACAAACTCCACGGTAAACCTGATAAAACCTTGCGCTTTTCCCTCTGCAGTGATAATCTGGAAGGCATATCTGAAGGTCCTTCAAATCGCTCCAATTCAGTATCCTCTCTAGACCTGGAAGCAGAGTCTGTGTCAGAACTAGGAGCAGGACCTTCTGGAAGCAATGGTGTTGAAGCTCTACAGCTGTTAGAGCATGAGCAAGCAACAACACAAGATAATCTTGATGATAAGCTAAGGAAGTTTGAAATTCGTGACATGATGGGACTAACAGATGACAGGGACATATCAGAGACAGTGAGTGAGACCTGGAGTACAGATGTTTTGGGAAGTGACTTTGATCCAAACATCGATGAAGATCGACTACAAGAAATTGCAGGTGCAGCTGCAGAGAACATGTTGGGCAGTTTGCTCTGCCTCCCAGGCTCGGGGTCAGTGCTTCTGGACCCTTGCACTGGTTCTACAATTTCAGAGACAACCAGTGAGGCTTGGAGTGTAGAGGTATTGCCAAGTGATTCAGAGGCTCCGGACCTAAAGCAAGAGGAGCGTCTGCAAGAACTGGAGAGCTGTTCTGGACTGGGCAGCACATCAGATGATACGGATGTCAGGGAGGTCAGTTCCCGCCCCAGCACACCAGGCCTCAGTGTTGTGTCGGGCATAAGTGCAACCTCTGAAGATATTCCCAATAAGATTGAAGACCTGAGATCTGAATGCAGCTCTGATTTTGGGGGTAAAGATTCTGTCACTAGTCCAGACATGGATGAAATAACTCATGGCGCCCACCAGCTGACCTCCCCTCCTTCTCAGTCAGAGTCTCTGCTTGCCATGTTTGATCCACTGTCTTCACATGAAGGA---GCTTCTGCTGTGGTAAGGCCAAAGGTTCACTATGCCAGGCCATCACATCCACCACCAGATCCCCCAATCCTGGAAGGAGCTGTGGGAGGAAATGAGGCCAGACTGCCCAACTTTGGTTCCCATGTTTTAACTCCTGCTGAAATGGAAGCATTCAAGCAGAGGCATTCTTACCCTGAGAGATTAGTCCGCAGTAGGAGCTCAGATATAGTGTCTTCC---GTCCGGCGACCCATGAGTGACCCCAGCTGGAACCGCCGTCCGGGGACTGAGGAGCGAGAACTCCCTCCAGCTGCAGCCGTTGGTGCTACTTCTTTGGTGGCTGCACCTCACTCATCATCTTCATCTCCGAGTAAAGACTCCTCAAGAGGA---GAGACTGAAGAACGCAAAGATAGTGATGATGAGAAATCAGACAGGAACAGACCTTGGTGGAGAAAACGTTTTGTTTCAGCTATGCCTAAAGCTCCTATACCATTTAGAAAGAAAGAAAAACAAGAAAAAGACAAAGATGATCTGGGGCCTGACAGATTCTCAACACTCACAGATGATTCCAGCCCTAGATTAAGTGCACAAGCTCAGGTCGCCGAGGACATTTTGGACAAATACAGGAATGCCATTAAACGGACCAGCCCCAGTGAAGGAGCAATAGCGAACTATGAAAGTACAGAGGTTCTGGGTGATGGTGAAAGTGCACATGATTCTCCTCGGGATGAAACGCTACAGAACATCTCTGCCGACGATCTCCCTGACTCCGCCAGCCAAGCAGCCCACCCTCAGGAGTCTGCTTTTTCTTATAGAGATGCAAAAAAGAAACTGAGGCTTGCCCTTTGCTCTGCGGATTCCGTAGCCTTCCCAGTGCTGACGCATTCAACAAGGAATGGGTTACCAGACCATGCAGACCCCGAAGATAATGAAATTGTATGCTTCTTGAAAGTTCAAATAGCTGAAGCAATTAATTTGCAAGATAAGAACTTAATGGCCCAACTGCAAGAAACAATGCGTTGTGTGTGCCGCTTTGACAATAGGACGTGTAGAAAACTGCTGGCATCTATTGCTGAGGACTACCGGAAAAGAGCGCCATATATCGCCTATCTCACTCGCTGTCGACAAGGTCTGCAGACAACACAGGCTCACCTGGAAAGGCTGTTGCAAAGGGTTTTGCGGGACAAAGAAGTAGCCAATCGATACTTTACCACCGTCTGTGTGAGGTTACTGCTTGAGAGCAAAGAAAAGAAGATCAGGGAATTCATTCAAGACTTTCAGAAACTCACAGCAGCTGATGATAAAACTGCTCAGGTAGAAGACTTTCTGCAGTTCCTGTATGGTGCCATGGCCCAGGATGTCATATGGCAAAACGCAAGTGAAGAGCAGCTGCAGGATGCTCAGCTGGCCATCGAACGGAGTGTGATGAACCGGATTTTCAAGCTGGCTTTCTACCCTAATCAGGACGGAGACATACTTCGTGACCAGGTTCTTCATGAACATATCCAGAGATTGTCTAAAGTAGTGACTGCCAATCATAGAGCTCTTCAGATACCAGAGGTTTACCTTCGGGAGGCGCCCTGGCCATCTGCACAGTCAGAAATCAGGACGATAAGTGCGTACAAAACGCCCCGGGACAAGGTGCAGTGCATCCTGCGAATGTGCTCCACGATCATGAACCTCCTGAGCCTGGCCAACGAGGACTCTGTCCCTGGAGCTGACGACTTCGTCCCCGTGCTGGTGTTTGTGTTGATAAAGGCAAATCCACCCTGTTTGCTGTCTACTGTACAGTATATCAGTAGCTTTTATGCCAGCTGTCTGTCTGGGGAGGAGTCCTACTGGTGGATGCAGTTCACAGCAGCAGTGGAATTCATAAAAACCATCGATGACCGGAAG---
>echTel2
ATGGTGAAGCTAGATATTCACACTCTAGCTCATCACCTCAAGCAGGAACGCTTATATGTAAACTCTGAGAAACAGCTCATTCAGAGGCTCAATGCAGATGTACTTAAGACAGCTGAGAAGTTGTATCGTACGGCATGGATTGCTAAGCAGCAGAGAATTAATTTGGATCGGCTTATCATAACCAGTGCCGAAGCTTCCCCGGCAGAATGTTGCCAACATGCTAAGATTCTGGAAGATACACAGTTTGTTGATGGATATAAGCAATTAGGATTTCAAGAGACTGCTTATGGGGAATTCTTGAGTCGATTAAGGGAAAATCCTCGTCTTATTGCCTCCTCTTTGGTTGCGGGAGAAAAACTTAATCAGGAGAACACACAAAGTGTTATTTACACAGTCTTTACCTCCCTTTATGGCAACTGTATTATGCAAGAAGATGAAAGCTACCTCCTCCAGGTTTTGCGATACTTGATTGAATTTGAACTGAAAGAAAGTGACAACCCCAGGCGGCTTTTGAGGAGAGGAACTTGTGCCTTCAGCATTTTATTTAAACTTTTTTCTGAAGGACTGTTTTCTGCCAAACTTTTCCTCACAGCTACGCTACATGAGCCAATCATGCAACTGCTTGTTGAAGATGAAGATCACCTGGAAACAGATCCAAACAAATTAATTGAGAGATACTCCCCATCTCAACAGGAAAAACTCTTTGGAGAGAGAGGCTCAGACAGATTCAGGCAAAAGGTTCAAGAGATGGTGGATTCCAATGAGGCCAAACTAGTGGCTTTGGTGAACAAATTTATTGGGTATCTCAAACAGAACACATATTGCTTTCCACATAGTTTGAGGTGGATTGTATCACAGATGTACAAAACTCTATCTTGTGTAGATAGACTGGAAGTTGGGGAGGTCAGGGCAATGTGTACCGATCTTCTCCTGGCTTGCTTCATTTGTCCTGCAGTTGTCAATCCAGAACAGTATGGAATAATTTCTGATGCTCCTATTAATGAAGTGGCAAGATTTAACCTGATGCAGGTTGGCCGCCTCTTGCAGCAGTTAGCAATGACTGGTTCTGAAGAGGGAGATCCTCGGACGAAAAACAGCCTTGGGAAATTTGACAAAAGTTGTGTTGCTGCTTTCCTTGATGTTGTCATTGGGGGCCGTGCAGTGGAGACACCTCCAATGTCCTCTGTTAATCTTCTGGAAGGATTGAGCCGAACTGTGGTTTATATAACCTACGGTCAGCTTATTACTCTGGTAAATTTTATGAAGAGTGTAATGTCTGGAGATCAACTGAGAGAGGATAGAATGGCTCTTGACAATTTATTGTCAAACCTACCCCAGGCCAAGCCAGGAAAAAGCAGCAGTTTGGAAATGACTCCCTACAGTACTCCTCAACTGTCTCCAGCAACCACTCCAGCAAATAAAAAGAATCGATTACCCATAGCGACTCGGAGTAGAAGCCGTACCAATATGCTAATGGACCAGCATATGGATCATGAAGGATCATCTCAAGAAACCATCCATGAAGTACAACCAGAAGAGGTTTTGGTCATTTCCTTAGGGACAGGTCCCCAGCTTACTCCAGGGATGATGTCTGAAAATGAGGTCCTAAACATGCAACTTTCAGATGGAGGGCAAGGCGATGTCCCTGTTGATGAAAACAAACTCCACGGTAAACCTGATAAAACCTTGCGCTTTTCCCTCTGCAGTGATAATCTGGAAGGAATATCTGAAGGTCCTTCAAATCGCTCCAATTCAGTGTCTTCTCTAGACCTGGAAGGAGAATCTGTATCAGAACTTGGAGCAGGACCCTCTGGGAGTAATGGAGTTGAAGCTCTGCAGCTATTAGAGCATGAACAAGCCACAACACAAGATAATCTTGATGACAAGCTGAGGAAGTTTGAAATTCGTGACATGATGGGACTAACAGATGATAGGGACATATCGGAAACAGTGAGTGAGACTTGGAGTACAGATGTCTTGGGAAGTGACTTTGACCCCAACATTGATGAAGATCGTTTACAGGAAATTGCAGGTGCAGCAGCAGAGAACATGCTAGGCAGTTTGCTGTGTCTACCAGGTTCAGGGTCAGTGCTTCTTGACCCCTGCACTGGTTCTACCATATCAGAAACAACCAGCGAAGCTTGGAGTGTAGAGGTATTGCCAAGTGACTCAGAGGCCCCAGACCTAAAGCAGGAGGAACGTCTACAAGAATTGGAGAGCTGTTCAGGACTGGGTAGCACATCTGATGATACCGATGTCAGGGAGGTCAGTTCCCGCCCCAGCACACCAGGCCTCAGTGTTGTGTCGGGCATAAGTGCAACCTCTGAGGATATTCCCAATAAAATTGAAGACTTGAGGTCTGAGTGCAGCTCTGATTTTGGGGGTAAAGATTCTGTCACTAGTCCAGACATGGATGAAGTGACCCATGGTGCCCATCAGTTGACTTCACCTCCTTCTCAATCAGAGTCTCTGCTTGCCATGTTTGATCCACTGTCTTCACATGAAGGG---CCTTCTGCTGTGGTAAGGCCAAAGGTTCACTATGCTAGGCCATCCCATCCACCACCGGATCCCCCAATCCTGGAAGGCGCTGTGGGAGGCAATGAGACCAGGCTGCCAAACTTTGGTTCACATGTTTTAACTCCTGCTGAAATGGAGGCATTCAAGCAAAGGCATTCTTACCCAGAGAGACTAGTTCGCAGTAGGAGCTCTGACATAGTATCATCTTCTCTCCGGCGTCCCATGAGTGACCCCAGCTGGAACCGACGTCCAGGCACTGAAGAGCGAGAACTCCCTCCAGCTGCAGCCATTGGTGCTACTACTTTGGTGGCTGCACCTCACTCATCCTCTTCATCCCCGAGTAAGGATTCCTCAAGAGGA---GAGACTGAAGAACGCAAAGATAGCGACGATGAGAAATCAGACAGGAACAGACCATGGTGGAGAAAACGTTTTGTTTCTGCTATGCCTAAAGCTCCTATACCATTTAGAAAGAAAGAAAAACAAGAAAAAGACAAAGATGATCTGGGGCCTGACAGATTCTCAACACTCACAGATGATCCCAGCCCTAGACTCAGTGCACAAGCTCAAGTTGCTGAGGATATCCTGGACAAATACAGGAACGCGATTAAACGAACCAGCCCCAGTGAAGGAGCAATGGCAAACTATGAAAGTGCAGAAGTGATGGGTGATGGTGAAAGTGCACATGATTCTCCTCGTGATGAAGCTCTGCAGAACATCTCAGCTGATGATCTCCCAGACTCTGCGAGCCAAGCAGCCCACCCTCAGGATTCAGCTTTCTCTTACAGAGATGCAAAAAAGAAACTGAGGCTTGCACTTTGTTCTGCGGACTCGGTTGCTTTCCCAGTGCTAACTCATTCA---CGGAATGGTTTGCCAGACCACACAGACCCAGAAGACAATGAAATTGTATGTTTCTTAAAAGTTCAAATAGCTGAAGCAATCAATTTACAAGATAAAAACTTAATGGCACAACTTCAAGAAACCATGCGGTGTGTGTGCCGCTTTGATAATAGGACGTGTAGGAAACTGCTGGCATCGATAGCTGAGGACTACAGGAAAAGGACCCCATATATTGCTTACCTAACTCGTTGTCGACAAGGACTGCAGACCACCCAGGCTCACCTGGAAAGGCTGTTGCAAAGGGTTTTGCGGGACAAGGAGGTGGCCAATCGATATTTTACTACTGTCTGCGTGAGGTTACTGCTGGAGAGCAAAGAAAAGAAGATTAGAGAATTCATTCAAGACTTTCAGAAACTCACAGCAGCTGATGATAAAACTGCTCAGGTTGAAGACTTTCTGCAGTTTCTTTACGGTGCGATGGCTCAGGACGTCATATGGCAGAATGCGAGTGAAGAGCAGCTTCAGGATGCTCAGCTGGCCATTGAGCGTAGTGTGATGAATCGGATTTTCAAGCTTGCGTTCTACCCTAATCAGGATGGGGACATACTTCGTGACCAGGTCCTTCATGAACATATTCAGAGATTGTCTAAAGTAGTGACTGCAAATCACAGAGCTCTTCAGATACCAGAGGTCTATCTCCGGGAGGCACCGTGGCCATCTGCACAATCAGAAATCAGGACCATAAGTGCTTACAAAACCCCCAGGGACAAAGTGCAGTGCATCCTGAGAATGTGCTCTACTATTATGAACCTCCTGAGCTTGGCCAATGAAGACTCTGTCCCTGGAGCAGATGACTTCGTCCCCGTTTTGGTATTTGTGTTGATAAAGGCAAATCCACCTTGTTTGTTGTCCACTGTCCAGTATATCAGTAGCTTTTATGCCAGCTGTCTGTCTGGAGAAGAGTCCTATTGGTGGATGCAGTTCACAGCTGCAGTGGAATTCATTAAAACCATTGATGACCGGAAG---
>eriEur2
ATGGTGAAGCTAGATATTCATACTTTGGCCCATCACCTCAAGCAGGAACGCTTATATGTGAACTCTGAGAAACAGCTTATTCAGAGGCTCAATGCAGATGTACTTAAGACAGCTGAAAAGTTGTATCGTACAGCGTGGATTGCTAAGCAACAGAGAATTAATTTGGATCGACTTATTATAACCAGCGCTGAGGCATCCCCTGCTGAATGCTGCCAACATGCCAAGATTTTGGAAGATACACAATTTGTTGATGGATATAAGCAGTTGGGATTTCAGGAAACTGCTTATGGAGAATTCTTGAGTCGATTAAGGGAAAATCCTCGTCTTATTGCCTCCTCTTTGGTTGCTGGAGAGAAACTTAATCAAGAGAACACGCAAAGTGTTATATATACAGTTTTTACTTCTCTCTATGGTAACTGTATCATGCAAGAAGATGAAAGCTACCTCCTTCAGGTTTTGAGGTACTTGATAGAGTTTGAACTTAAAGAAAGTGACAACCCCAGACGACTTTTGCGGAGAGGAACTTGTGCCTTCAGCATCTTATTTAAACTTTTTTCTGAAGGACTATTTTCTGCCAAACTTTTCCTCACAGCTACTTTACATGAGCCAATCATGCAGCTGCTTGTTGAAGATGAAGATCACCTGGAAACAGATCCCAACAAACTAATTGAGAGGTTCTCTCCATCTCAACAGGAAAAACTCTTTGGAGAGAAAGGTTCAGATAGATTTAGGCAAAAGGTTCAAGAGATGGTGGATTCTAATGAGGCCAAACTCGTTGCTTTAGTGAACAAATTTATTGGTTATCTCAAACAGAATACATACTGCTTTCCACATAGCTTGAGGTGGATTGTGTCACAGATGTACAAAACCCTCTCCTGTGTTGATAGACTCGAAGTTGGGGAGGTCAGGGCAATGTGCACAGATCTCCTGTTGGCCTGCTTTATTTGTCCTGCAGTTGTCAATCCAGAACAATACGGGATAATTTCTGATGCTCCTATTAATGAGGTGGCAAGATTTAATCTGATGCAGGTTGGCCGTCTCTTGCAACAATTAGCAATGACTGGTTCTGAAGAGGGAGATCCCCGGACAAAGAGCAGTCTTGGAAAATTTGACAAAAGCTGTGTTGCTGCATTCCTTGATGTTGTGATTGGGGGCCGTGCAGTGGAAACCCCTCCAATGTCTTCTGTTAATCTTCTGGAAGGATTGAGCAGAACTGTTGTTTATATAACCTACAGTCAGCTTATTACTCTGGTAAATTTTATGAAGAGTGTAATGTCTGGAGATCAGCTGAGAGAAGACAGAATGGCTCTAGACAATTTACTGTCAAACCTGCCACAGGCAAAGCCAGGAAAAAGTAGCAGTTTGGAAATGACTCCCTACAATACTCCACAGTTGTCTCCAGCAACCACTCCAGCAAATAAAAAGCATCGTTTGCCTATAGCAACTCGGAGCAGAAGCCGCACCAATGTGCTTATGGACTTACATATGGACCATGAAGGATCATTTCAAGAAACCATCCAGGAGGTACAGCCAGAAGAAGTGTTGGTCATTTCCTTAGGGACAGGTCCCCAGCTTACACCTGGGATGATGTCAGAAAATGAGGTCCTAAACATGCAGCTTTCAGATGGAGGACAAGGAGATGTCCCTGTTGATGAAAACAAACTCCACGGTAAACCTGATAAAACCTTGCGCTTTTCCCTCTGCAGTGATAATCTGGAAGGAATATCTGAAGGTCCTTCAAACCGATCCAATTCAGTGTCTTCTCTAGACCTGGAAGGAGAGTCTGTGTCAGAACTTGGAGCAGGACCTTCTGGGAGTAATGGAGTTGAAGTCCTACAACTGTTAGAACATGAGCAAGCTACAACACAAGATAACCTTGATGATAAGCTAAGGAAGTTTGAAATTCGTGATATGATGGGACTGACGGATGATAGGGATATATCAGAAACAGTGAGTGAGACCTGGAGTACAGATGTCCTGGGAAGTGATTTTGACCCTAACATCGATGAAGATCGCTTGCAAGAAATTGCAGGTGCAGCAGCAGAGAGTATGTTAGGCAGTTTGTTGTGCCTGCCAGGTCCAGGGTCAGTGCTTCTTGATCCTTGCACTGGTTCCACCATATCAGAGACAACAAGCGAAGCTTGGAGTGTAGAGGTATTACCAAGTGACTCAGAAGCCCCAGATCTAAAGCAGGAGGAACGCCTGCAAGAATTGGAGAGCTGCTCTGGACTGGGTAGCACATCTGATGATACGGATGTCAGGGAGGTCAGTTCCCGTCCCAGCACACCAGGCCTCAGTGTTGTGTCGGGCATAAGTGCGACCTCTGAGGATATTCCCAATAAAATAGAAGACTTGCGGTCTGAGTGTAGTTCTGATTTTGGGGGGAAAGATTCTGTCACTAGTCCAGATATGGATGAAGTAGCTCATGGTGCCCATCAGCTGACCTCTCCTCCTTCTCAGTCAGAGTCTCTTCTTGCCATGTTCGATCCTTTGTCTTCACATGAAGGA---GCCTCTGCTGTGGTAAGACCCAAGGTTCACTATGCTAGGCCATCGCATCCACCACCAGATCCCCCAATCCTGGAAGGCACCGTGGGAGGAAATGAGGCCAGGTTGCCAAACTTTGGTTCCCATGTTTTAACTCCAGCTGAAATGGAGGCATTCAAACAAAGGCATTCTTACCCTGAGAGATTAGTTCGCAGCAGGAGTTCTGATATAGTATCTTCT---GTCCGGAGACCCATGAGTGATCCAAGCTGGAACCGACGTCCAGGGAATGAAGATCGAGAACTCCCCCCGACTGCAGCCATCGGTGCTACTTCTTTGATGGCTACACCTCACTCATCATCCTCCTCCCCGAGTAAGGACTCCTCAAGAGGA---GAGACTGAAGAACGCAAAGATAGTGATGACGAGAAATCAGACAGGAACAGACCTTGGTGGAGAAAACGTTTTGTTTCAGCTATGCCTAAAGCTCCTATACCATTTAGAAAGAAAGAGAAACAAGAAAAAGACAAAGATGATCTGGGGCCTGACAGATTCTCAACACTCACAGACGATCCCAGCCCCAGACTCAGTGCGCAAACCCAGGTTGTTGAGGATATTTTGGACAAATACAGGAATGCCATTAAACGAACCAGCCCCAGTGAAGGAGCAATGGCAAACTATGAAAGTACAGAGGTTATGGGTGATGGTGAAAGTGCACATGATTCTCCTCGTGACGAAACACTACAAAACATCTCAGCTGATGATCTCCCGGATTCTGCAAGCCAAGCAGCCCACCCTCAGGACTCAGCTTTCTCCTACAGAGATGCGAAAAAGAAACTGAGGCTTGCCCTTTGCTCTGCGGATTCTGTTGCTTTCCCAGTGCTAGCCCATTCAACAAGGAATGGCTTACCAGATCATACAGACCCAGAAGACAATGAAATAGTTTGCTTCTTAAAAGTTCAAATAGCTGAAGCAATTAATTTACAAGATAAGAACTTAATGGCTCAACTTCAAGAAACAATGCGCTGTGTGTGCCGCTTTGATAATAGGACCTGTAGGAAACTGCTGGCATCGATTGCTGAGGACTACAGGAAAAGGGCCCCTTATATCGCTTACCTCACTCGTTGTAGACAAGGCCTACAGACCACACAGGCTCACCTGGAAAGGTTACTGCAAAGGGTTTTGCGGGACAAAGAAGTGGCCAATCGCTACTTTACCACTGTCTGCGTGAGGCTACTGCTTGAAAGCAAAGAACATAAGATCAGGGAATTCATTCAAGATTTTCAGAAGCTCACAGCAGCTGATGATAAAACTGCTCAGGTGGAAGATTTCCTGCAGTTCCTTTATGGTGCAATGGCCCAGGACGTCATATGGCAGAATGCAAGTGAAGAGCAGCTGCAGGATGCCCAGCTGGCCATAGAACGAAGTGTGATGAACCGCATCTTCAAGCTTGCTTTCTACCCCAATCAGGATGGAGACATACTTCGAGACCAAGTTCTTCATGAACATATTCAGAGATTATCTAAAGTGGTGACTGCAAATCACAGAGCTCTTCAGATACCAGAGGTTTATCTCCGGGAGGCACCATGGCCATCGGCACAATCAGAAATCAGAACAATAAGTGCTTACAAGACACCCCGAGACAAAGTGCAGTGCATTCTGAGAATGTGCTCCACCATCATGAACCTCCTAAGCCTGGCCAACGAGGATTCCGTCCCAGGAGCTGATGACTTTGTCCCCGTCTTGGTCTTTGTGTTGATAAAGGCAAATCCACCCTGTCTGCTGTCCACTGTTCAGTATATCAGTAGCTTTTATGCCAGCTGCCTGTCTGGAGAGGAGTCGTATTGGTGGATGCAATTCACAGCTGCGGTGGAATTTATTAAAACTATCGATGACCGGAAG---
>HLphyDis3
ATGGTGAAGTTAGATATTCATACCCTGGCCCATCACCTCAAGCAGGAACGCTTGTATGTAAACTCTGAGAAACAGCTCATTCAGAGGCTCAATGCAGATGTACTCAAGACAGCGGAAAAGTTGTATCGCACAGCATGGATTGCTAAACAACAGAGAATTAACTTGGATCGGCTTATCATAACCAGTGCTGAAGCTTCCCCTGCTGAATGTTGCCAACATGCCAAGATTTTGGAAGATACACAGTTTGTTGATGGGTACAAGCAATTGGGATTTCAGGAGACTGCTTATGGAGAATTCTTGAGTCGATTAAGGGAAAATCCTCGTCTTATTGCCTCCTCTCTGGTTGCTGGAGAGAAACTTAATCAGGAGAACACACAAAGTGTTATTTACACAGTTTTTACCTCCCTCTATGGCAACTGCATAATGCAAGAAGATGAAAGCTACCTCCTTCAGGTTTTGAGATACTTGATTGAATTTGAACTTAAAGAAAGTGACAACCCCAGGCGACTTTTGAGGAGAGGAACTTGTGCCTTCAGCATCTTATTTAAACTTTTCTCTGAAGGACTGTTTTCTGCCAAACTTTTCCTCACAGCTACTTTACATGAGCCTATCATGCAGCTGCTCGTGGAAGATGAAGATCATCTGGAAACCGACCCAAATAAGCTAATTGAGAGGTTCTCCCCGTCTCAACAGGAAAAACTCTTTGGAGAGAAAGGCTCGGATCGATTCAGGCAAAAGGTTCAAGAGATGGTGGATTCCAACGAGGCCAAACTAGTGGCCTTGGTGAACAAATTCATTGGTTATCTCAAACAGAACACATACTGCTTCCCACACAGTTTGAGGTGGATTGTGTCGCAGATGTATAAAACCCTCTCCTGTGTAGACAGACTGGAGGTCGGGGAGGTCAGGGCAATGTGCACTGATCTCCTGCTGGCCTACTTCATCTGTCCCGCAGTTGTCAATCCAGAGCAGTACGGAATCATTTCTGATGCTCCTATTAATGAGGTGGCAAGATTCAATCTGATGCAGGTTGGCCGCCTTTTGCAACAATTAGCAATGACTGGCTCGGAAGAGGGAGATCCCCGGACAAAGAGCAGCCTTGGAAAATTTGACAAAAGCTGTGTTGCTGCTTTCCTTGATGTTGTGATTGGGGGCCGGGCAGTGGAGACCCCTCCAATGTCCCCTGTTAATCTCCTGGAAGGGTTGAGCAGAACTGTGGTTTATATAACCTACAGTCAACTTATTACTCTGGTGAATTTTATGAAGAGTGTGATGTCTGGAGATCAACTGAGAGAAGATAGAATGGCTCTCGACAATTTATTGGCAAACCTACCCCAGGCAAAGCCGTGGAAGAGCAGCAGTTTGGAAATGACTCCCTACAGTACCCCTCAGCTGTCTCCAGCAACCACTCCGGCGAATAAAAAGAATCGATTGCCTATAGCGACTCGAAGCAGAAGCCGTACCAATGTACTGATGGACTTACATATGGACCATGAAGGATCATCTCAAGAAACCATCCAGGAAGTGCAGCCAGAAGAAGTGTTGGTCATTTCCTTAGGGACAGGTCCCCAGCTGACTCCAGGGATGATGTCAGAAAATGAGGTCCTAAACATGCAGCTTTCGGATGGAGGACAAGGAGATGTCCCTGTCGATGAAAACAAACTCCACGGTAAACCTGATAAAACCTTGCGCTTTTCCCTCTGCAGTGATAATCTGGAAGGAATATCTGAAGGTCCTTCAAATCGTTCCAATTCAGTGTCCTCTCTAGACCTGGAAGGAGAGTCTGTATCAGAACTTGGAGCAGGACCTTCTGGGAGTAATGGAGTCGAAGCTCTGCAGCTGTTGGAGCATGAGCAAGCCACAACACAAGATAATCTTGATGATAAGCTGAGGAAGTTTGAAATCCGTGACATGATGGGACTGACAGATGATAGGGATATATCAGAAACAGTGAGTGAGACCTGGAGTACGGATGTCCTGGGAAGTGATTTTGACCCTAACATTGATGAAGATCGCTTGCAAGAGATTGCAGGTGCAGCAGCAGAGAACATGTTAGGCAGTTTACTGTGCCTGCCAGGTTCAGGGTCAGTACTTCTTGACCACTGCACTGGTTCTACCATATCAGAGACAACAAGCGAAGCTTGGAGTGTAGAGGTTTTGCCAAGTGACTCAGAGGCCCCAGACCTAAAGCAGGAGGAGCGTCTGCAGGAGCTCGAGAGCTGCTCTGGACTGGGCAGCACATCTGATGATACGGATGTCAGGGAGGTCAGTTCCCGCCCCAGCACACCAGGCCTCAGTGTTGTGTCGGGCATAAGTGCAACCTCTGAGGATATTCCCAATAAGATTGAAGACCTGAGATCTGAGTGCAGCTCTGACTTTGGGGGTAAAGATTCTGTCACTAGTCCAGACATGGACGAAGTAACTCATGGCGCCCACCCGCTGACCTCCCCGCCTTCCCAGTCGGAGTCTCTGCTCGCCATGTTCGACCCGCTGTCTTCCCATGAAGGG---GCTTCTGCTGTGGTAAGGCCCAAGGTTCACTATGCCAGGCCGTCACACCCACCACCAGACCCCCCGATCCTGGAAGGAGCTGTGGGAGGAAATGAGGCCAGGCTGCCGAACATTGGCTCCCACGTCTTAACGCCGGCTGAAATGGAGGCGTTCAGGCAAAGGCATTCCTACCCCGAGAGATTAGTTCGCAGCCGGAGCTCTGATATAGTGTCTTCT---GTCCGGAGACCCATGAGTGACCCCAGCTGGAACCGACGCCCAGGGAATGAAGAGCGAGAGCTCCCTCCAGCCGCAGCCATTGGTGCTACTTCTTTGGTGGCTGCACCTCATTCCTCATCTTCATCCCCGAGCAAGGACTCCTCGAGAGGA---GAGACTGAAGAACGCAAAGATAGCGATGATGAGAAATCAGACAGGAACAGACCTTGGTGGAGAAAACGTTTTGTTTCTGCCATGCCTAAAGCTCCTATACCATTTAGAAAGAAAGAAAAACAAGAAAAAGACAAAGATGATCTGGGGCCTGACAGATTCTCAACACTCACAGACGACCCCAGCCCTAGACTCAGTGCCCAGGCTCAGGCCGCTGAGGACATTCTGGACAAGTACAGGAATGCCATCAAACGAACCAGCCCCAGTGAAGGAGCATTGGCCAACTACGAGACTGCAGAGGTTATGGGTGATGGGGAAAGTGCACACGATTCTCCTCGAGATGAAACACTGCAAAACATCTCAGCCGATGATCTGCCGGACTCTGCGAGCCAAGCGGCCCAGCCTCAGGACTCCGCTTTCTCCTACAGAGATGCGAAAAAGAAACTGAGGCTGGCTCTTTGCTCTGCGGACTCTGTGGCTTTCCCAGTGCTCACTCATTCCACACGGAACGGTCTGCCCGACCACACGGACCCAGAAGACAATGAAATTGTGTGCTTCTTAAAAGTTCAAATAGCTGAGGCCATTAATTTACAAGATAAGAACTTAATGGCTCAGCTGCAAGAAACAATGCGCTGTGTGTGCCGCTTCGACAACAGGACGTGCAGGAAACTGCTGGCCTCCATCGCCGAGGACTACAGGAAAAGGGCCCCCTATATTGCTTATCTCACTCGCTGTCGACAAGGACTGCAGACCACGCAGGCTCATCTGGAGAGGCTGCTGCAGAGGGTTTTGCGGGACAAGGAGGTGGCCAATCGGTACTTCACCACCGTCTGTGTGAGGTTGCTGCTGGAGAGCAAAGAAAAGAAGATCAGGGAGTTCATTCAAGACTTCCAGAAGCTCACAGCGGCCGATGATAAAACCGCCCAGGTGGAAGACTTCCTGAAGTACCTCTACGGCGTGATGGCCCAGGACGTCATATGGCAAAACGCGAGTGAGGAGCAGCTGCAGGACGCCCAGCTGGCCATCGAGCGGAGCGTGATGAATCGGATTTTCAAGCTCGCTTTCTACCCCAATCAGGACGGGGACACGCTTCGTGACCAGGTCCTTCACGAGCACATTCAGAGGTTGTCTAAAGTAGTGACTGCGAACCACCGAGCTCTTCAGATACCCGAGGTCTACCTTCGGGAGGCACCGTGGCCGTCGGCGCAGTCGGAGATCAGGACCATAAGTGCTTACAAGACCCCCCGGGACAAAGTGCAGTGCATCCTGCGCATGTGCTCCACCATCATGAACCTGCTGAGCCTGGCCAACGAGGACTCCGTCCCAGGGGCGGATGACTTTGTCCCTGTTCTGGTGTTCGTGTTGATAAAGGCAAACCCGCCCTGCTTGCTGTCCACCGTTCAGTATATCAGCAGCTTCTATGCCAGCTGCCTGACTGGCGAGGAGTCGTACTGGTGGATGCAGTTCACCGCGGCAGTGGAGTTCATTAAGACCATTGATGACCGGAAG---
>HLmyoMyo6
ATGGTGAAGTTAGATATTCATACTCTGGCCCATCACCTCAAGCAGGAACGCTTATATGTGAACTCTGAGAAACAGCTCATTCAGAGGCTCAATGCAGATGTACTTAAGACAGCTGAAAAGTTGTATCGTACAGCATGGATTGCTAAGCAACAGAGAATTAATTTGGATCGACTTATCATAACCAGTGCTGAAGCTTCCCCTGCTGAATGTTGCCAACATGCCAAGATTTTGGAAGATACACAGTTTGTTGATGGATATAAGCAATTGGGATTTCAGGAGACTGCTTATGGAGAATTCTTGAGTCGATTAAGGGAAAATCCTCGTCTTATTGCCTCCTCTCTGGTTGCTGGAGAGAAACTTAATCAGGAGAACACACAAAGTGTTATATACACAGTTTTTACCTCCCTCTATGGCAATTGCATTATGCAAGAAGATGAAAGCTACCTCCTTCAGGTTTTGAGATACTTGATTGAATTTGAACTTAAAGAAAGTGACAACCCCAGGCGACTTTTGAGGAGAGGAACTTGTGCCTTCAGCATCTTATTTAAACTTTTTTCTGAAGGACTGTTTTCTGCCAAACTTTTCCTCACAGCTACTTTACATGAGCCAATCATGCAACTGCTTGTGGAAGATGAAGATCATCTGGAAACAGATCCAAATAAACTAATTGAGAGATTCTCCCCATCTCAACAGGAAAAACTCTTTGGAGAGAAAGGCTCAGATAGATTCAGGCAAAAGGTTCAAGAGATGGTGGATTCCAATGAGGCCAAACTAGTGACTTTGGTGAACAAATTTATTGGTTATCTCAAACAGAACACATACTGCTTTCCACATAGTTTGAGGTGGATCGTGTCACAGATGTACAAAACCCTCTCCTGTGTAGATAGACTGGAAGTTGGGGAGGTCAGGGCAATGTGCACTGATCTCCTGTTGGCCTGCTTCATTTGCCCTGCAGTTGTCAATCCAGAACAGTACGGAATAATTTCTGACGCTCCTATTAATGAGGTGGCAAGATTCAATCTGATGCAGGTTGGCCGCCTGTTGCAGCAGTTAGCAATGACTGGCTCTGAAGAGGGGGATCCCCGGACAAAGGGAAGTCTTGGAAAATTTGACAAAAGCTGTGTTGCTGCTTTCCTTGATGTTGTGATTGGGGGCCGTGCAGTGGAAACCCCTCCAATGTCCTCTGTTAATCTTCTGGAAGGATTGAGCAGAACTGTGGTTTATATAACCTACAGTCAGCTTATTACTCTGGTGAATTTTATGAAGAGTGTGATGTCTGGAGACCAACTGAGAGAAGATAGAATGGCTCTTGACAATTTATTGGCTAACCTACCCCAGGCAAAGCCAGGGAAAAGCAGCAGTTTGGAAATGACTCCCTACAATACTCCTCAGCTGTCTCCGGCAACCACTCCAGCAAATAAAAAGAATCGATTGCCTATAGCAACTCGGAGCAGAAGCCGCACCAATGTGCTAATGGACTTACATATGGACCATGAAGGATCATCTCAAGAAACCATCCCAGAGGTGCAGCCCGAGGAAGTGCTGGTCATTTCCTTAGGGACAGGTCCCCAGCTTACTCCAGGGATGATGTCAGAAAATGAGGTCCTAAACATGCAACTTTCGGATGGAGGACAAGGAGATGTCCCTGTCGATGAAAACAAACTCCACGGTAAACCTGATAAAACCTTGCGCTTTTCCCTCTGCAGTGATAATCTGGAAGGAATATCTGAAGGTCCTTCCAATCGCTCCAATTCCGTGTCCTCTCTTGACCTGGAAGGAGAGTCTGTGTCGGAACTGGGAGCAGGACCTTCGGGGAGTAACGGGGCTGATGCGCTGCAGCTCCTGGAGCATGAGCAAGCCACAACACAGGATAATCTCGATGATAAGCTGAGGAAGTTTGAAATCCGTGACATGATGGGACTGACGGATGATAGGGACATATCAGAAACAGTGAGTGAGACCTGGAGCACAGATGTCTTGGGAAGTGATTTTGACCCTAACATTGACGAAGATCGTTTGCAAGAAATTGCAGGTGCAGCAGCAGAGAACATGTTAGGCAGTTTACTGTGCCTGCCAGGGTCAGGGTCAGTGCTTCTTGACCCCTGCACTGGTTCTACCATATCAGAGACAACAAGCGAAGCTTGGAGTGTAGAGGTTTTGCCAAGTGACTCAGAGGCCCCCGATCTAAAGCAGGAGGAGCGTCTGCAGGAATTGGAGAGCTGTTCGGGACTGGGTAGCACATCTGATGATACGGATGTCAGGGAGGTCAGTTCCCGCCCCAGCACACCAGGCCTCAGTGTTGTGTCGGGCATAAGTGCAACCTCTGAGGATATTCCCAATAAGATTGAAGACCTGAGATCTGAGTGCAGCTCTGACTTTGGGGGTAAAGATTCTGTCACTAGTCCAGACATGGATGAAGTAACTCATGGCGCCCACCACCTGACCTCTCCCCCTTCTCAATCAGAGTCTCTGCTCGCCATGTTTGACCCACTGTCTTCACATGAAGGG---GCTTCTGCTGTGGTAAGGCCAAAAGTGCACTATGCCAGGCCTTCGCATCCACCACCAGACCCTCCGATCCTGGAAGGAGCTGTGGGAGGAAATGAGGCCCGGCTGCCAAACTTTGGTTCCCATGGTTTAACTCCCGCCGAAATGGAGGCATTCAAGCAGCGGCATTCTTACCCTGAGAGATTGGTGCGCAGCAGGAGCTCCGACATAGTATCTTCC---GTCCGGAGACCCATGAGCGACCCCAGCTGGAACCGCCGCCCAGGGACTGAAGAGCGAGAGCTCCCTCCAGCCGCAGCCATTGGTGCTACCTCTTTGGTGGCTGCACCTCATTCGTCCTCTTCATCCCCGAGTAAGGACTCCTCACGAGGA---GAGACTGAAGAACGCAAAGATAGCGATGATGAGAAATCAGACAGGAACAGACCTTGGTGGAGAAAACGTTTTGTTTCTGCCATGCCTAAAGCTCCCATACCATTTAGAAAGAAAGAAAAACAAGAAAAAGACAAAGATGAGCTGGGGCCTGACAGATTCTCAACACTCACAGATGACCCCAGCCCTAGACTCAGTGCACAAGCTCAGGCCGCTGAGGACATTCTGGACAAATACAGGAATGCCATTAAGCGATCCAGCCCCAGTGAAGGAGCAATGGCCAACTATGACAATGCAGAGGCTATGGGTGACGGGGAAAGTGCACACGATTCTCCTCGAGATGAAGCACTGCAAAACATCTCAGCCGATGACCTCCCGGACTCCGCGAGCCAAGTGGCCCACCCTCAGGACTCAGCCTACTCTTACAGAGATGCAAAAAAGAAACTGAGGCTTGCTCTTTGCTCTGCGGATTCCGTTGCCTTCCCAGTGCTAAGCCACTCGACAAGGAATGGCTTACCAGACCACACAGACCCAGAAGAGAATGAAATTGTATGCTTCTTAAAAGTTCAAATCGCCGAAGCAATTAATTTACAAGATAAGAACTTAATGGCTCAGCTGCAGGAAACAATGCGTTGTGTGTGCCGCTTTGACAACAGGACCTGCAGGAAGCTGCTGGCCTCTATCGCCGAGGACTACAGGAAAAGGGCCCCCTACATTGCTTATCTCACCCGCTGTCGGCAAGGACTGCAGACCACGCAGGCTCACCTGGAAAGGCTGCTGCAGAGGGTGCTGCGGGACAAGGAGGTGGCCAATCGATACTTCACCACCGTCTGTGTGAGGTTGCTGCTTGAGAGCAAAGAAAAGAAGATCAGGGAGTTCATTCAAGACTTTCAGAAACTCACAGCAGCTGATGATAAAACTGCTCAGGTAGAAGACTTCCTGCAGTTCCTGTACGGCGCGATGGCCCAGGACGTCATCTGGCAAAATGCGAGCGAGGAGCAGCTTCAGGACGCTCAGCTGGCCATCGAGCGCAGCGTGATGAATCGCATTTTCAAGCTTGCTTTCTACCCCAATCAGGATGGGGACATACTCCGTGACCAGGTCCTTCATGAACATATCCAGAGATTGTCCAAAGTGGTGACTGCCAACCACAGAGCGCTTCAGATCCCGGAGGTTTATCTTCGGGAGGCGCCGTGGCCATCTGCGCAGTCGGAGATCAGAACCATCAGCGCTTACAAGACCCCGCGGGACAAGGTGCAGTGCATCCTGAGGATGTGCTCCACCATCATGAACCTGCTGAGCCTGGCCAACGAGGACTCTGTCCCCGGGGCGGACGACTTCGTCCCGGTGCTGGTGTTTGTGCTGATAAAGGCAAACCCACCCTGTTTGCTGTCCACTGTCCAGTACATCAGTAGCTTCTATGCCAGCTGTCTGTCCGGAGAGGAGTCCTACTGGTGGATGCAGTTCACAGCAGCGGTGGAATTCATTAAAACTATCGATGACCGAAAG---
>HLmolMol2
ATGGTGAAGTTAGATATTCATACTCTGGCCCATCACCTCAAGCAGGAACGCTTATATGTAAACTCTGAGAAACAACTCATTCAGAGGCTCAATGCAGATGTACTTAAGACAGCTGAAAAGTTGTATCGTACAGCATGGATTGCTAAACAACAGAGGATTAATTTGGATCGGCTTATCATAACCAGTGCTGAAGCTTCCCCTGCTGAATGTTGCCAACATGCCAAGATTTTGGAAGATACACAGTTTGTTGATGGATATAAGCAATTGGGATTTCAGGAGACTGCTTATGGAGAATTCTTGAGTCGATTAAGGGAAAATCCTCGTCTTATTGCCTCCTCTCTGGTTGCTGGAGAGAAACTTAATCAGGAGAACACACAAAGTGTTATTTACACAGTTTTTACCTCCCTCTATGGCAACTGCATTATGCAAGAAGATGAAAGCTACCTCCTTCAGGTTTTGAGATACTTGATTGAATTTGAACTTAAAGAAAGTGACAACCCCCGGCGACTTTTGAGGAGAGGAACTTGTGCCTTCAGCATCTTATTTAAACTTTTTTCTGAAGGACTGTTTTCTGCCAAACTTTTCCTCACAGCTACTTTACATGAGCCAATCATGCAACTGCTTGTGGAAGATGAAGATCATCTGGAAACAGATCCAAATAAACTAATTGAGAGGTTCTCCCCATCTCAACAAGAAAAACTCTTTGGAGAGAAAGGCTCAGATAGATTCAAGCAAAAGGTTCAAGAAATGGTGGATTCCAATGAGGCCAAACTAGTGGCTTTGGTGAACAAATTTATTGGTTATCTCAAACAGAACACATACTGCTTTCCACATAGTTTGAGGTGGATCGTGTCGCAGATGTACAAAACCCTCTCCTGTGTAGACAGACTGGAAGTTGGGGAGGTCAGGGCAATGTGTACTGATCTCCTATTGGCCTGCTTCATTTGTCCTGCAGTTGTCAACCCAGAACAGTATGGAATCATTTCTGATGCTCCTATTAATGAAGTGGCAAGATTCAATCTGATGCAGGTTGGCCGCCTTTTGCAGCAGTTAGCAATGACTGGCTCTGAAGAGGGAGATCCCCGGACAAAGAGCAGCCTTGGAAAATTTGACAAAAGCTGTGTTGCTGCTTTCCTTGATGTTGTGATTGGGGGCCGTGCAGTGGAGACTCCTCCAATGTCCTCTGTTAATCTTCTGGAAGGGTTGAGCAGAACTGTGGTTTATATAACCTACAGTCAGCTTATTACTCTGGTGAATTTTATGAAGAGTGTGATGTCTGGAGACCAACTGAGAGAAGATAGAATGGCTCTTGACAATTTATTGGCAAATCTACCCCAGGCAAAGCCAGGGAAAAGCAGCAGTTTGGAAATGACTCCCTACAATACTCCTCAGCTCTCTCCAGCAACCACTCCAGCAAATAAAAAGAATCGATTGCCTATAGCAACTCGGAGCAGAAGTCGCACCAATGTGCTAATGGACTTACATATGGACCATGAAGGATCATCTCAAGAAACCATCCAGGAGGTGCAGCCAGAAGAAGTGTTGGTTATTTCCTTAGGGACAGGCCCCCAGCTTACTCCAGGGATGATGTCAGAAAATGAGGTCCTAAACATGCAACTTTCGGATGGAGGACAAGGAGATGTCCCTGTCGATGAAAACAAACTCCACGGTAAACCTGATAAAACCTTGCGCTTTTCCCTCTGCAGTGATAATCTGGAAGGAATATCTGAAGGTCCTTCAAATCGCTCCAACTCAGTGTCCTCTCTAGACCTAGAAGGAGAGTCTGTATCAGAACTGGGAGCAGGACCTTCTGGCAGTAATGGAGCTGATGCTCTCCAGCTACTGGAGCATGAGCAAGCCACGACACAAGATAATCTTGATGATAAACTGAGGAAGTTTGAAATTCGTGATATGATGGGATTGACAGATGATAGGGATATATCAGAAACAGTGAGTGAGACCTGGAGTACAGATGTCTTAGGAAGTGATTTTGACCCTAACATTGATGAAGATCGTTTGCAAGAAATTGCAGGTGCAGCAGCAGAGAACATGTTAGGCAGTTTACTGTGCCTGCCAGGGTCAGGATCAGTGCTTCTTGACCCCTGCACTGGTTCTACCATATCAGAGACAACAAGCGAAGCTTGGAGTGTAGAGGTTTTGCCAAGTGACTCAGAGGCCCCAGATCTAAAGCAGGAGGAACGTCTGCAGGAACTGGAGAGCTGTTCGGGACTGGGCAGCACATCTGATGATACGGATGTCAGGGAGGTCAGTTCCCGCCCCAGCACACCAGGCCTCAGTGTTGTGTCGGGCATCAGTGCAACCTCTGAGGATATTCCCAATAAGATTGAAGACCTGAGATCAGAGTGCAGCTCTGACTTTGGGGGTAAAGATTCTGTCACTAGTCCAGACATGGATGAAGTAACTCATGGTGCCCACCATCTGACCTCTCCCCCTTCTCAGTCAGACTCTCTGCTGGCCATGTTTGATCCACTGTCTTCACATGAAGGG---GCTTCTGCTGTGGTAAGGCCAAAGGTCCACTATGCCAGGCCATCGCATCCACCACCAGACCCACCAATCCTGGAAGGAGCTGTGGGAGGAAATGAGGCCAGGCTGCCAAACTTTGGTTCCCATGTTTTAACTCCAGCTGAAATGGAGGCATTCAAGCAAAGGCATTCTTACCCTGAAAGATTAGTTCGCAGCAGGAGCTCTGACATAGTGTCTTCT---GTCCGGAGACCCATGAGTGACCCCAGCTGGAACCGCCGCCCAGGCACTGAAGAGCGAGAACTCCCTCCAGCTGCAGCCATTGGTGCTACTTCTTTGGTGGCTGCACCTCATTCGTCATCTTCATCTCCGAGTAAGGACTCCTCAAGAGGA---GAGACTGAAGAACGCAAAGATAGCGATGATGAAAAATCAGACAGGAACAGACCTTGGTGGAGAAAACGTTTTGTTTCTGCTATGCCTAAAGCTCCTATACCATTTAGAAAGAAAGAAAAACAAGAAAAAGACAAAGATGATCTGGGGCCTGACAGATTCTCAACACTCACAGATGATCCCAGCCCTAGACTCAGTGCACAAGCTCAGGCTGCTGAGGATATTCTGGACAAATACAGGAATGCTATTAAACGAACCAGCCCCAGTGAAGGAGCCGTGGCCAGCTATGAAAGTGCAGAGGTTATGGGTGATGGTGAAAGTGCACACGATTCTCCTCGAGATGAAGGGCTGCAAAACATCTCAGCCGATGATCTCCCGGACTCTGCGAGCCAGGCGGCCCACCCGCAGGACTCCGCTTATTCTTACAGAGATGCAAAAAAGAAACTGAGGCTTGCTCTGTGCTCTGCGGATTCTGTTGCTTTCCCTGTGCTAAGCCATTCAACAAGGAACGGTTTACCAGACCACACAGACCCAGAAGAGAATGAAATTGTATGCTTCTTAAAAGTTCAAATAGCCGAAGCAATTAATTTACAAGATAAGAACTTAATGGCTCAACTGCAAGAAACAATGCGTTGTGTGTGCCGCTTTGACAACAGGACTTGCAGGAAACTGCTGGCCTCCATCGCCGAGGACTACAGGAAAAGGGCCCCCTATATTGCTTATCTTACTCGCTGTCGACAAGGACTGCAGACCACACAGGCTCACCTGGAAAGGCTGCTGCAGAGGGTTCTGCGGGACAAGGAGGTGGCCAATCGGTACTTTACCACCGTCTGTGTGAGGTTGCTGCTTGAGAGCAAAGAAAAGAAGATCAGGGAGTTCATTCAAGACTTTCAGAAACTCACAGCAGCTGATGATAAAACTGCTCAGGTAGAAGATTTCCTGCAATTCCTTTATGGTGCGATGGCCCAGGACGTTATATGGCAAAATGCGAGTGAGGAGCAGCTTCAGGACGCTCAGCTGGCCATTGAGCGAAGCGTGATGAATCGGATTTTCAAGCTTGCTTTCTACCCTAATCAGGATGGGGACATACTCCGTGACCAGGTTCTTCATGAACATATTCAGAGGTTGTCTAAAGTAGTGACTGCGAACCACAGAGCCCTTCAGATACCAGAGGTTTATCTTCGGGAGGCACCGTGGCCATCCGCACAGTCAGAAATCAGGACTATAAGTGCTTACAAGACCCCCCGGGACAAAGTGCGGTGCATCCTGAGAATGTGCTCCACCATCATGAACCTCCTGAGCCTGGCCAACGAGGACTCCGTCCCAGGGGCAGATGACTTTGTCCCTGTTTTGGTGTTTGTGTTGATAAAGGCAAACCCCCCCTGTTTGCTGTCCACTGTCCAGTATATCAGCAGCTTCTATGGCAACTGTCTGTCTGGGGAGGAGTCCTACTGGTGGATGCAGTTCACGGCAGCTGTGGAGTTCATCAAAACCATCGACGACCGAAAG---
>tarSyr2
ATGGTGAAGCTAGATATTCATACTCTAGCTCATCACCTCAAGCAGGAACGCTTATATGTAAACTCTGAGAAACAACTCATTCAGAGGCTCAATGCAGATGTACTTAAGACAGCTGAAAAGTTGTATCGAACAGCATGGATTGCAAAGCAACAGAGAATCAATTTGGATCGGCTTATCATAACCAGTGCTGAAGCATCCCCTGCTGAATGTTGTCAACATGCCAAAATTTTGGAAGATACACAGTTTGTTGATGGATATAAGCAGTTGGGATTTCAGGAGACTGCTTACGGAGAATTCTTGAGTCGATTAAGGGAAAATCCTCGTCTTATTGCCTCCTCTTTGGTTGCTGGAGAGAAACTTAATCAGGAGAACACACAAAGTGTTATTTACACAGTTTTTACCTCCTTGTATGGCAACTGCATTATGCAAGAGGATGAAAGCTACCTCCTTCAGGTTTTGCGATACTTGATTGAATTTGAACTTAAAGAAAGTGACAACCCCAGGCGGCTTTTGAGGAGAGGAACTTGTGCCTTCAGTATCTTATTTAAGCTTTTTTCTGAAGGACTGTTTTCTGCCAAACTTTTCCTGACAGCTACTTTACATGAGCCAATCATGCAACTGCTTGTTGAAGATGAAGATCACCTGGAAACAGATCCAAACAAGCTAATTGAGAGGTTCTCCCCATCTCAGCAGGAAAAACTCTTTGGGGAGAAGGGCTCAGATAGATTCAGGCAAAAAGTTCAGGAGATGGTGGAGTCCAATGAAGCCAAACTGGTGGCTTTGGTGAATAAATTTATTGGTTATCTCAAACAGAACACATACTGCTTTCCACATAGTTTGAGGTGGATTGTGTCTCAGATGTACAAAACCCTCTCCTGTGTAGATAGACTGGAAGTCGGGGAAGTCAGGGCGATGTGTACTGATCTCCTGTTGGCCTGCTTCATTTGTCCAGCAGTTGTTAATCCCGAACAGTATGGAATAATTTCTGACGCTCCTATTAATGAGGTGGCGCGATTTAATCTGATGCAGGTTGGCCGCCTTTTGCAGCAGTTAGCAATGACTGGATCTGAAGAGGGAGATCCCCGAACAAAAAGTAGCCTTGGAAAATTTGATAAAAGTTGTGTTGCTGCTTTCCTTGATGTTGTGATTGGCGGCCGTGCAGTGGAGACCCCACCAATGTCATCTGTTAATCTTCTGGAAGGGTTGAGCAGAACTGTGGTTTATATAACCTATAGTCAGCTTATTACTCTGGTGAATTTTATGAAGAGTGTGATGTCTGGAGATCAACTGAGAGAAGATAGAATGGCACTTGACAATTTATTGGCAAACCTACCCCAGGCAAAGCCAGGGAAAAGCAGCAGTTTAGAAATGACTCCCTATAGTACTCCTCAGCTGTCTCCAGCAACTACTCCAGCAAATAAAAAGAATCGATTACCTATAGCAACTCGGAGCAGAAGCCGTACCAATATGCTAATGGACCTACATATGGACCATGAAGGATCATCTCAAGAAACCATCCAGGAGGTACAACCAGAAGAGGTGTTGGTCATTTCCTTAGGGACCGGTCCTCAGCTTACTCCAGGGATGATGTCAGAAAATGAGGTCCTAAACATGCAACTTTCGGATGGAGGACAAGGAGATGTCTCTGTTGATGAAAACAAACTCCACGGTAAACCTGATAAAACCTTGCGCTTTTCCCTCTGCAGTGATAATCTGGAAGGAATATCTGAAGGTCCTTCAAATCGCTCCAATTCAGTGTCTTCTTTAGACCTGGAAGGAGAGTTGGTATCAGAACTTGGAGCAGGACCTTCTGGGAGTAATGGAGTTGAAGCTCTACAGCTGTTAGAACATGAGCAAGCTACAACACAAGATAACCTTGATGATAAACTTAGGAAATTTGAAATTCGTGACATGATGGGACTAACAGATGATAGGGACATATCAGAAACAGTAAGTGAGACCTGGAGTACAGATGTCTTGGGAAGTGACTTTGACCCTAACATCGATGAAGATCGCTTGCAAGAAATTGCAGGTGCAGCAGCAGAGAACATGTTAGGCAGTTTGCTGTGCCTCCCAGGTTCAGGGTCAGTGCTCCTTGACCCCTGCACTGGTTCTACCATATCAGAGACAACTAGTGAAGCTTGGAGTGTAGAGGTATTGCCAAGTGACTCAGAGGCCCCAGACCTAAAGCAGGAGGAGCGTCTGCAAGAATTGGAGAGCTGTTCTGGACTGGGTAGCACATCTGATGATACGGATGTCAGGGAGGTCAGTTCCCGCCCCAGCACACCAGGCCTCAGTGTTGTGTCGGGCATAAGTGCTACCTCTGAGGATATTCCCAATAAGATTGAAGACCTGAGATCTGAGTGCAGCTCTGATTTTGGGGGTAAAGATTCTGTTACTAGTCCAGACATGGATGAAATAACTCATGGTGCCCAGCAGCTGACCTCTCCTCCTTCTCAGTCAGAGTCTTTGCTGGCCATGTTTGATCCACTGTCTTCACATGAAGGG---CCCTCTGCTGTGGTAAGGCCTAAGGTTCATTATGCTAGGCCATCACACCCACCACCAGATCCCCCAATACTAGAAGGAGCTGTGGGAGGAAATGAGGCCAGATTGCCAAACTTTGGTTCCCATATTTTAACTCCAGCTGAAATGGAGGCATTCAAGCAAAGGCATTCTTACCCGGAGAGGCTAGTTCGAAGCAGGAGCTCTGATATAGTATCTTCT---GTCCGGCGACCCATGAGTGACCCCAGCTGGAACCGACGTCCAGGAAATGAAGAGCGAGAACTTGTTCCGGTCGCGGCCACTGGTGCTACTTCTTTGGTGGCTGCACCTCACTCATCATCTTCGTCCCCGAGTAAGGACTCCTCAAGAGGC---GAGACTGAAGAGCGCAAAGATAGCGATGATGAGAAATCAGACAGGAACAGACCTTGGTGGAGAAAACGTTTTGTTTCAGCCATGCCTAAAGCTCCTATACCATTTAGAAAGAAAGAAAAACAAGAAAAAGACAGAGATGATCTGGGGCCTGACAGATTCTCAACACTCACAGATGATCCCAGCCCTAGACTCAGTGTGCAAGCTCAGGTTGCTGAGGATATTCTGGACAAATACAGGAATGCCATTAAACGGACCAGCCCCAGTGATGGAGCAATGGCAAACTATGAAAGTACAGAGGTTATGGGTGAT---GAAAGTGCACATGATTCTCCTCGAGATGAAACGCTGCAGAACATCTCGGCTGATGATCTCCCAGACTCTGCGAGCCAAGCTGCTCACCCTCAGGATTCAGCTTTTTCATATAGAGATGCAAAGAAGAAACTGAGGCTTGCTCTTTGCTCTGCGGATTCTGTTGCCTTTCCCGTGCTAAGCCATTCAACAAGAAATGGTTTACCAGACCATACAGACCCAGAAGACAATGAAATTGTATGCTTCTTAAAAGTTCAAATAGCTGAAGCAATTAATTTACAAGATAAGAATTTAATGGCTCAACTTCAAGAAACAATGCGTTGTGTGTGCCGTTTTGATAATAGGACTTGTAGAAAACTGTTGGCGTCTATTGCTGAGGACTATAGGAAAAGAGCCCCATATATTGCTTATCTCACTCGTTGTCGACAAGGACTACAGACCACACAGGCTCACCTGGAAAGGCTATTGCAAAGGGTTTTACGGGACAAAGAGGTAGCCAATCGATACTTCACCACTGTCTGTGTGAGGTTACTGCTTGAGAGCAAAGAAAAGAAGATCAGGGAATTCATTCAAGACTTTCAGAAACTCACAGCAGCTGATGATAAAACCGCTCAGGTAGAAGATTTTCTACAGTTCCTTTATGGCGCAATGGCCCAGGACGTCATATGGCAAAACGCAAGTGAAGAGCAGCTTCAGGATGCGCAGCTGGCCATTGAGCGCAGTGTGATGAACCGAATTTTCAAGCTCGCTTTCTACCCTAATCAAGATGGGGACATACTTCGTGACCAGGTTCTTCATGAACATATCCAGAGATTGTCTAAAGTAGTGACTGCAAATCACAGAGCTCTTCAGATACCAGAGGTTTATCTTCGGGAGGCGCCATGGCCATCTGCACAATCAGAAATCAGAACAATAAGTGCTTACAAAACCCCCCGGGACAAAGTGCAGTGCATCCTGAGAATGTGCTCTACGATTATGAACCTCTTGAGCCTGGCCAATGAGGACTCTGTCCCTGGAGCAGATGACTTTGTTCCCGTGTTGGTGTTTGTGTTAATAAAGGCAAATCCACCTTGTTTGTTGTCCACTGTTCAGTATATCAGTAGCTTTTATGCCAACTGCCTGTCTGGTGAGGAGTCCTATTGGTGGATGCAGTTCACAGCAGCCGTGGAATTCATCAAAACCATCGATGACCGAAAG---
>sorAra2
ATGGTGAAACTGGATATTCATACGTTGGCCCATCACCTCAAGCAGGAACGCTTATATGTAAACTCTGAGAAGCAGCTCATTCAAAGGCTCAATGCAGATGTACTTAAGACAGCCGAAAAGTTGTATCGGACAGCATGGATTGCTAAGCAACAGAGAATTAATTTGGATCGACTTATTATAACCAGTGCGGAAGCATCCCCCGCTGAATGTTGCCAGCATGCCAAGATTTTGGAAGATACACAGTTTGTTGATGGATATAAGCAGTTGGGATTTCAGGAGACTGCTTATGGAGAATTCCTGAGTCGATTACGGGAAAACCCTCGGCTCATTGCTTCCTCGTTGGTTGCCGGAGAGAAACTCAATCAGGAGAACACACAAAGTGTTATTTACACAGTCTTTACCTCCCTCTACGGTAACTGCATCATGCAAGAGGATGAAAGCTACCTCCTTCAGGTTTTGAGATACTTGATTGAATTTGAACTTAAAGAAAGTGACAACCCTAGGCGACTTTTGAGGCGAGGGACTTGTGCCTTCAGCATCTTGTTTAAGCTTTTTTCCGAAGGGCTCTTTTCTGCCAAGCTCTTCCTCACCGCCACTTTGCACGAGCCAATCATGCAGCTGCTGGTTGAAGACGAAGATCACCTGGAGACGGATCCGAACAAGCTCATTGAGCGGTTTTCCCCAGCTCAGCAGGAAAAACTCTTTGGAGAAAAAGGCTCAGAGAGATTCAGGCAAAAGGTTCAGGAGATGGTGGACTCCAATGAGGCCAAGCTCGTGGCTTTGGTGAACAAGTTTATCGGCTATCTCAAGCAGAACACGTACTGCTTTCCACATAGTTTGAGGTGGATCGTGTCGCAGATGTACAAAACCCTTTCCTGTGTGGACAGGCTGGAAGTAGGGGAGGTCAGGGCAATGTGTACTGACCTCCTGTTGGCCTGCTTCATCTGTCCTGCAGTTGTCAACCCAGAGCAGTACGGGATCATTTCTGATGCTCCCATTAACGAGGTGGCAAGATTTAATCTGATGCAGGTTGGCCGCCTTTTGCAGCAGTTAGCGATGACTGGCTCGGAAGAGGGGGATCCCCGGACAAAGAGCAGCCTGGGAAAATTTGACAAAGGCTGCGTTGCTGCTTTCCTTGATGTGGTCATCGGGGGCCGTGCAGTGGAGACGCCCCCTCTCTCTTCTGTTAACCTTCTGGAAGGTTTGAGCAGAACCGTGGTTTATATCACCTACAGTCAGCTTATAACTCTGGTGAATTTTATGAAGAGTGTGATGTCTGGAGATCAACTGAGAGAAGATAGAATGGCTCTTGACAATCTGTTGGCCAATTTACCCCAGGCAAAGCCAGGGAAAAGTAGCAGCTTGGAAATGACTCCCTACAGTACTCCCCAACTCTCGCCAGCAACGACCCCCGCAAATAAGAAGAATCGATTGCCTATAGCAACTCGGAGCAAAAGCCGCACCAATGTGCTTATGGACTTACATATGGACCATGAGGGATCGTCTCAGGAAGCCATCCAGGAGGTACAGCCAGAAGAAGTGTTGGTCATCTCCTTAGGGACAGGCCCGCAGCTCACTCCAGGGATGATGTCAGAAACCGAGGTCCTAAACATGCAGCTTTCGGATGGAGGACAAGGAGATGTCCCTGTCGATGAGAACAAACTCCACGGTAAACCTGATAAAACCTTGCGCTTTTCCCTCTGCAGTGATAATCTGGAAGGAATATCTGAAGGTCCGTCCAATCGATCCAATTCAGTCTCCTCTTTAGACCTAGAGGGAGAGTCTGTATCAGAGCTCGGAGCGGGCCCTTCTGGGAGCAACGGCGTGGAAGCTCTGCAGCTGCTGGAGCACGAGCAAGCCACAACACAAGATAATCTGGATGATAAACTACGGAAGTTTGAGATCCGGGACATGATGGGACTGACAGATGACAGGGATATATCAGAAACAGTGAGCGAGACCTGGAGCACAGATGTCTTGGGGAGTGATTTTGACCCTAACATTGATGAGGATCGTTTGCAAGAAATTGCAGGTGCCGCAGCAGAGAACATGTTAGGCAGTTTACTGTGCCTGCCAGGGTCAGGCTCAGTGCTCCTTGACCCCTGCACTGGCTCTACCATATCAGAGACAACAAGCGAAGCTTGGAGTGTAGAGGTATTGCCAAGTGACTCAGAAGCCCCAGACCTGAAGCAGGAGGAGCGTCTGCAGGAGCTGGAGAGCTGTTCCGGCCTGGGCAGCACCTCTGACGACACGGATGTCAGGGAGGTCAGTTCCCGCCCCAGCACACCAGGCCTCAGTGTTGTGTCGGGCATAAGTGCAACCTCTGAGGATATTCCTAATAAGATAGAAGACCTGAGATCTGAGTGCAGCTCTGACTTTGGGGGTAAAGACTCTGTCACTAGCCCAGACATGGATGAAGTAACTCATGGTGCCCACCCTCTGACCTCTCCGCCTTCCCAGTCAGAGTCTCTGCTTGCCATGTTTGACCCGCTGTCTGCACATGAAGGG---GCTTCTGCTGTGGTCCGGCCAAAGGTTCACTATGCCAGGCCGTCGCATCCACCACCAGACCCCCCAATTCTGGAAGGAGCTGTGGGCGGCAACGAGGCCCGGTTGCCTAACTTCGGTTCCCACGTTTTAACTCCAGCGGAAATGGAAGCCTTTAAGCAGCGGCATTCTTACCCGGAGCGGTTAGTTCGGAGCAGAAGTTCTGACATCGTGTCCTCC---GCCCGGCGGCCCATGAGTGACCCGAGCTGGAACCGACGTCCTGGGAACGAGGAGCGAGAACTGCCTCCAGCCGCAGCCATGGGTGCT---TCTCTGGTGGCTGCCCCTCACTCCTCGTCGTCCTCCCCGAGCAAGGACTCCTCCAGAGGA---GAGACTGAAGAACGCAAAGATAGTGATGATGAGAAATCAGACAGAAACAGACCTTGGTGGAGAAAACGTTTTGTTTCAGCCATGCCTAAAGCTCCCATACCATTTAGAAAGAAAGAAAAACAAGAAAAAGACAAAGATGATCTGGGGCCTGACAGATTCTCAACACTCACAGATGAGCCCAGCCCTCGGCTCAGTGCCCAGGCTCAGGTGGCCGAGGACATTCTGGACAAGTACAGGAACGCCATCAAACGCACCAGCCCCAGTGAAGGAGCACTGTCAAACTATGAAAGTGCAGAGGTCTTGGGTGACGGCGAAAGTGCACACGATTCTCCTCGCGACGACGCGCTGCAGAACATCTCCGCCGACGACCTGCCGGACTCGGCCAGCCAAGCCGCGCAGCCCCAGGACTCGGCCTTCTCTTACAGAGACGCAAAGAAGAAACTGAGGCTTGCTCTTTGCTCTGCGGATTCTGTTGCTTTCCCAGTGTTAACCCATTCGACAAGGAATGGTTTACCCGACCACACAGACCCCGAAGACAATGAAATTGTGTGCTTCTTAAAAGTCCAAATAGCGGAGGCAATTAATTTGCAAGATAAGAACTTAATGGCCCAGCTCCAGGAGACCATGCGCTGCGTGTGCCGCTTCGACAGTCGGACCTGCAGGAAGCTCCTGGCCTCCATTGCCGAGGACTACAGGAAAAGGGCGCCCTATATCGCTTACCTCACTCGCTGTCGGCAAGGGCTGCAGACCACCCAGGCCCACCTGGAGAGGCTCCTGCAGAGGGTCCTGCGCGACAAGGAGGTGGCCAATCGGTACTTCACCACCGTCTGTGTGCGGCTGCTGCTCGAGAGCAAAGAGAAGAAGATCGGGGAGTTCATCCAAGACTTCCAGAAGCTCACGGCCGCTGATGATAAAACGGCTCAGGTGGAAGACTTCCTGCAGTTCCTGTACGGCGCCATGGCCCAGGATGTCATCTGGCAGAACGCGAGCGAAGAGCAGCTGCAGGACGCGCAGCTGGCCATTGAGCGAAGCGTCATGAACCGCATTTTCAAGCTGGCTTTCTACCCGAATCAGGACGGGGACATACTTCGTGACCAGGTTCTTCATGAGCACATCCAGCGATTGTCTAAAGTCGTGACTGCGAATCACAGAGCACTGCAGATACCAGAGGTTTATCTCCGGGAGGCCCCGTGGCCGTCTGCGCAGGCAGAAATCCGGACCATCAGTGCTTACAAGACGCCCCGGGACAAAGTGCAGTGCATCCTGAGGATGTGCTCCACCATCATGAACCTCCTGAGCCTGGCCAACGAGGACTCGGTCCCCGGAGCCGACGACTTCGTCCCCGTGCTGGTCTTCGTGTTAATCAAGGCAAACCCGCCTTGTTTGCTGTCTACGGTCCAGTATATCAGTAGCTTCTACGCCAGCTGTCTCTCCGGAGAGGAGTCCTATTGGTGGATGCAGTTCACGGCAGCCGTGGAGTTCATTAAAACCATCGATGACCGCAAG---
>HLpipKuh2
ATGGTGAAGTTAGACATTCATACTCTGGCCCATCATCTCAAGCAGGAACGCCTATATGTGAACTCTGAGAAACAACTCATTCAGAGGCTCAATGCAGATGTGCTTAAGACAGCTGAAAAGTTGTATCGTACAGCATGGATTGCTAAGCAACAGAGGATTAATTTGGATCGACTTATCATAACCAGTGCTGAAGCTTCCCCTGCTGAATGTTGCCAACATGCCAAGATTTTGGAAGATACGCAGTTTGTTGATGGATATAAGCAATTGGGATTCCAGGAGACTGCTTATGGAGAATTCTTGAGTCGATTAAGGGAAAATCCTCGTCTCATTGCCTCCTCTCTGGTTGCTGGAGAGAAACTCAATCAGGAGAACACACAGAGTGTTATATACACAGTTTTTACCTCCCTCTACGGCAACTGCATTATGCAAGAAGATGAAAGCTACCTCCTTCAGGTTTTGAGATACTTGATTGAATTTGAACTTAAAGAAAGTGACAACCCCAGGCGACTCTTGAGGAGAGGAACTTGTGCCTTCAGCATCTTATTTAAACTTTTTTCTGAAGGACTGTTTTCTGCCAAACTTTTCCTCACGGCTACTTTACATGAGCCAATCATGCAGCTGCTTGTGGAAGACGAAGATCATCTGGAAACAGATCCAAATAAACTCATCGAGAGATTCTCCCCATCTCAACAGGAAAAGCTCTTCGGAGAGAAAGGCTCAGATCGATTCAAGCAGAAGGTCCAAGAGATGGTGGATTCCAATGAGGCCAAACTGGTGACTTTGGTGAACAAGTTTATCGGTTATCTCAAACAGAACACATACTGCTTTCCACACAGTCTGAGGTGGATTGTGTCACAGATGTACAAAACTCTCTCCTGTGTAGACAGACTGGAAGTTGGGGAGGTCAGGGCCATGTGCACTGACCTCCTGTTGGCCTGCTTCATTTGTCCTGCCGTTGTCAATCCGGAACAGTACGGGATCATTTCCGATGCTCCTATTAATGAGGTGGCAAGATTCAATCTGATGCAGGTCGGCCGCCTGCTGCAGCAGTTAGCAATGACTGGCTCTGAAGAGGGGGATCCCCGGACCAAGGACAGTCTTGGAAAATTTGACAAAAGCTGTGTTGCTGCTTTCCTCGATGTTGTGATTGGGGGCCGTGCCGTGGAAACCCCTCCAATGTCCTCTGTGAATCTTCTGGAAGGATTGAGCAGAACTGTGGTTTATATAACCTACAGTCAGCTTATTACTCTGGTGAATTTCATGAAGAGTGTGATGTCTGGAGACCAACTGAGAGAAGATAGAATGGCTCTTGACAATTTATTGGCAAACCTGCCCCAGGCAAAGCCAGGGAAAAGCAGCAGTTTGGAAATGACTCCCTACAATACTCCTCAGTTGTCTCCAGCAACCACTCCAGCAAATAAAAAGAATCGATTGCCTATAGCAACCCGGAGCAGAAGCCGCACCAATGTGCTAATGGACTTGCATATGGACCACGAAGGGTCATCTCAAGAAACCATCCAGGAGGTGCAGCCGGAGGAAGTGCTGGTCATTTCCTTAGGGACCGGTTCCCAGCTTACTCCAGGGATGATGTCAGAAAATGAGGTCCTAAACATGCAACTTTCGGATGGAGGACAAGGAGATGTCCCTGTCGATGAAAACAAACTCCACGGTAAACCTGATAAAACCTTGCGCTTTTCCCTCTGCAGTGATAATCTGGAAGGCATATCTGAAGGTCCTTCCAATCGCTCCAATTCAGTGTCCTCTCTTGACCTGGAAGGAGAGTCTGTGTCGGAACTGGGAGCAGGACCTTCGGGAAGTAACGGGGCTGACGCTCTGCAGCTGCTGGAGCATGAGCAAGCCACCACACAGGATAATCTTGATGACAAGCTGAGGAAGTTCGAAATCCGGGACATGATGGGACTGACGGATGACAGGGACATATCGGAAACAGTGAGTGAGACCTGGAGCACAGATGTCTTGGGAAGTGATTTTGACCCTAACATTGACGAAGATCGTTTGCAAGAAATTGCAGGTGCAGCAGCAGAGAACATGTTAGGCAGTTTACTGTGCCTGCCAGGGTCAGGGTCAGTGCTTCTTGACCCCTGCACTGGTTCTACCATATCAGAGACAACAAGCGAAGCTTGGAGTGTAGAGGTTTTGCCAAGTGACTCAGAGGCCCCAGATCTAAAGCAGGAGGAGCGCCTGCAGGAATTGGAGAGCTGTTCGGGACTGGGTAGCACATCTGATGATACGGATGTCAGGGAGGTCAGTTCCCGCCCCAGCACACCAGGCCTCAGTGTTGTGTCGGGCATAAGTGCCACCTCTGAGGATATTCCCAATAAAATTGAAGACCTGAGATCTGAGTGCAGCTCTGACTTTGGGGGTAAAGACTCTGTCACTAGTCCAGACATGGATGAAGTAACTCATGGCGCCCACCACATGACCTCTCCCCCTTCTCAATCAGAGTCTCTGCTCGCCATGTTTGACCCACTGTCTTCACATGAAGGA---GCTTCTGCTGTGGTAAGGCCAAAAGTCCACTATGCCAGGCCTTCGCATCCACCACCAGATCCTCCGATCCTGGAAGGGGCTGTGGGAGGACATGAGGCCAGGCCGCCAAATTTTGGTTCCCATGGTTTAACTCCCGCCGAAATGGAGGCATTCAAGCAGCGGCATTCTTACCCTGAGAGATTAGTTCGCAGCAGGAGCTCGGACATAGTATCTTCC---GCCCGGAGGCCCATGAGTGACCCCAGCTGGAACCGCCGCCCAGGGAATGAAGAGCGAGAGCTCCCTGCAGCTGCAGCCATTGGTGCTACCTCTTTGGTGGCTGCACCTCATTCGTCATCTTCATCCCCGAGTAAGGACTCCTCCAGAGGA---GAGACTGAAGAACGCAAAGATAGCGATGATGAGAAATCAGACAGGAACAGACCTTGGTGGAGAAAGCGTTTTGTTTCTGCCATGCCTAAAGCTCCCATACCATTTAGAAAGAAAGAAAAACAAGAAAAAGACAAAGATGATCTGGGGCCTGACAGATTCTCAACACTCACAGATGATTCCAGCCCTCGGCTCAGCGCACAAGTTCAGGCCGCTGAGGACATTCTGGACAAATACAGGAACGCCATTAAGCGAACCAGCCCCAGTGAAGGAGCAATGGGCAGCTATGACAATGCAGAGGTTGTGGGTGACGGGGAAAGTGCACACGATTCTCCTCGGGATGAAGCTCTGCAAAACATCTCCGCCGACGACCTCCCGGACTCCGCGAGCCAAGCGGCCCACCCTCAGGACTCCGCCTACTCTTACAGAGATGCAAAAAAGAAACTGAGGCTTGCTCTCTGCTCTGCGGACTCTGTTGCTTTCCCAGTGCTGAGCCATTCAACAAGGAATGGTTTGCCAGACCACACAGACCCAGAAGAGAATGAAATTGTATGCTTCTTAAAAGTTCAAATAGCCGAAGCAATTAATTTACAAGATAAGAACTTAATGGCTCAACTGCAGGAAACTATGCGTTGTGTGTGCCGCTTTGATAACAGGACTTGCAGGAAACTGCTGGCCTCCATCGCCGAGGACTACAGGAAAAGAGCCCCCTACATCGCTTACCTCACCCGCTGTCGCCAAGGACTGCAGACCACGCAGGCTCACCTGGAGAGGCTGCTGCAGAGGGTGCTGCGGGACAAGGAGGTGGCCAATCGGTACTTCACCACCGTCTGCGTGCGGCTGCTGCTGGAGAGCAAGGAGAAGAAGATCAGGGAGTTCATCCAAGACTTTCAGAAACTCACAGCAGCTGATGATAAAACTGCTCAGGTAGAAGACTTCCTGCAGTTCCTCTACGGCGCCATGGCGCAGGACGTCATCTGGCAGAACGCGAGCGAGGAGCAGCTGCAGGACGCGCAGCTGGCCATCGAGCGGAGCGTGATGAACCGCATTTTCAAGCTTGCTTTCTACCCCAATCAGGATGGGGACATTCTCCGTGACCAGGTTCTTCATGAACATATCCAGAGATTGTCGAAAGTGGTGACTGCCAACCACAGAGCGCTGCAGATCCCGGAGGTTTACCTTCGGGAGGCGCCGTGGCCATCCGCACAGTCGGAGATCAGAACCATCAGCGCTTACAAGACCCCGCGGGACAAGGTGCAGTGCATCCTGCGGATGTGCTCCACCATCATGAACCTGCTGAGCCTGGCCAACGAGGACTCGGTCCCCGGGGCGGATGACTTCGTCCCGGTGCTGGTGTTCGTGCTGATAAAGGCAAACCCACCCTGTTTGCTGTCCACTGTCCAGTATATCAGCAGCTTCTATGCCAGCTGTCTGTCCGGAGAGGAGTCCTACTGGTGGATGCAGTTCACAGCAGCGGTGGAATTCATCAAAACTATCGATGACCGGAAG---
>conCri1
ATGGTGAAGCTAGATATTCATACTCTGGCCCATCACCTCAAGCAGGAACGCTTGTATGTAAACTCTGAGAAACAGCTCATCCAGAGGCTCAACGCGGATGTACTGAAGACAGCTGAGAAGTTGTATCGCACAGCCTGGATTGCTAAGCAGCAGAGAATTAATTTGGATCGGCTTATCATAACCAGTGCTGAAGCTTCGCCTGCTGAATGTTGTCAACATGCCAAACTTTTGGAAGACACTCAGTTTGTTGACGGGTATAAGCAGTTAGGGTTTCAGGAGACTGCGTATGGAGAGTTCCTGAGTCGATTAAGGGAAAATCCTCGTCTTATTGCCTCCTCTTTGGTTGCTGGAGAGAAACTTAATCAGGAGAACACACAAAGTGTTATTTACACCGTTTTTACCTCCCTCTATGGTAACTGCATCATGCAAGAAGATGAAAGCTACCTCCTTCAGGTTTTGAGATACTTGATTGAATTTGAGCTTAAGGAAAGTGACAACCCTAGGAGACTTCTGAGGAGAGGGACTTGTGCCTTCAGCATCTTATTCAAGCTATTTTCTGAAGGACTGTTTTCTGCCAAACTTTTTCTCACGGCTACTTTACATGAACCTATAATGCAGCTGCTTGTTGAAGATGAAGATCACCTGGAAACAGATCCAAACAAGCTAATTGAGAGGTTTTCCCCATCTCAACAGGAAAAACTCTTTGGAGAAAAAGGCTCAGATAGGTTCAGGCAGAAGGTTCAAGAAATGGTGGATTCCAATGAAGCCAAACTAGTGGCTTTGGTGAACAAGTTTATAGGTTATCTCAAGCAGAACACATACTGCTTTCCACACAGCTTGAGGTGGATCGTGTCACAGATGTATAAAACCCTTTCCTGTGTAGACAGACTGGAAGTTGGGGAGGTCAGGGCCATGTGTACTGATCTCCTCCTGGCCTGCTTCATTTGTCCTGCGGTTGTCAATCCAGAACAATATGGAATCATCTCTGATGCTCCTATTAATGAGGTGGCAAGATTTAATCTGATGCAGGTTGGCCGCCTCCTGCAGCAGCTGGCGATGACTGGCTCAGAAGAGGGAGATCCGCGGACCAAGAGCAGCCTTGGAAAGTTTGACAAAGGCTGTGTTGCTGCTTTCCTTGACGTTGTAATTGGGGGCCGTGCTGTGGAGACCCCACCCATGTCCTCTGTTAATCTTCTGGAAGGGTTGAGCAGAACTGTGGTTTATATCACTTACAGTCAGCTAATTACTCTGGTGAATTTTATGAAGAGTGTGATGTCTGGAGATCAGCTGAGAGAAGATCGAATGGCTCTCGACAATTTATTGGCAAATATACCTCAGCTGAAGCCAGGAAAAAGCAGT---TTGGAAATGACTCCCTACAGCACTCCTCAGCTGTCTCCGGCAACTACTCCAGCTAATAAAAAGAATCGGCTACCTATAGCAACTCGAAGCAGAAGTCGCACCAATGTGTTAATGGACTTACATATGGACCATGAAGGGTCATCTCAAGAAACTATCCAAGAGGTACAGCCAGAAGATGTATTGGTCATTTCCTTAGGGACAGGTCCCCAGCTCACACCAGGGATGATGTCAGAAAATGAGATCCTAAACATGCAACTTTCGGATGGAGGACAAGGAGATGTCCCAGTCGATGAAAACAAACTCCACGGTAAACCTGATAAAACCTTGCGCTTTTCCCTCTGCAGTGATAATCTGGAAGGAATATCTGAAGGTCCTTCAAATCGATCAAATTCAGTATCCTCTCTAGACTTGGAAGGAGAGTCTGTATCAGAACTTGGAGCAGGACCTTCTGGGAGCAATGGGGTTGAAGCTCTACAGCTGTTAGAGCATGAGCAAGCTACCACACAAGATAATCTGGATGATAAACTGAGGAAGTTCGAAATTCGTGACATGATGGGACTGACCGATGATCGGGACATCTCAGAAACAGTGAGCGAGACCTGGAGCACGGATGTCCTGGGCAGTGATTTTGATCCTAACATTGACGAAGATCGATTACAAGAAATTGCAGGTGCAGCAGCAGAGAACATGTTAGGCAGTTTGCTGTGCCTGCCAGGCTCAGGGTCAGTGCTTCTGGACCCCTGCACTGGCTCCACCATATCAGAGACGACAAGCGAAGCTTGGAGTGTGGAGGTATTGCCAAGTGACTCAGAGGCCCCAGATCTCAAGCAGGAGGAGCGTCTGCAGGAGCTGGAGAGCTGTTCTGGACTGGGCAGCACATCTGATGATACCGATGTCAGGGAGGTCAGTTCCCGCCCCAGCACACCAGGCCTCAGTGTTGTGTCGGGCATAAGTGCAACCTCTGAGGATATTCCTAATAAGATAGAAGACCTGAGATCTGAGTGCAGCTCTGATTTTGGGGGCAAAGATTCTGTCACGAGTCCAGACATGGATGAAGTAACTCATGGTGCCCGCCAGCTGGCTGCTCCACCCTCTCAGCCAGATGCTCTGCTTGCCATGTTTGACCCGCTGTCTCCTCATGAAGGG---GCTTCTGCTGTGGTGAGGCCCAAGGTTCACTATGCGAGGCCGTCACATCCACCACCGGATCCCCCCATCCTGGAAGGAGCCGTGGGAGGAAATGAAGCCCGACTGCCACACTTTGGTTCCCATGTTTTAACTCCGGCGGAAATGGAGGCCTTCAAGCAAAGGCATTCTTACCCTGAGCGATTAGTTCGCAGCCGGAGTTCTGACATCGTGTCTTCT---GTGCGGCGGCCCATGAGTGACCCCAGCTGGAACCGACGTCCAGGGAATGAAGAGCGCGACCTCCCTTCAGGGGCAGCCATTGGTGCTACTTCCTTGGTGGCTGCCCCGCATTCCTCATCCTCATCCCCCAGTAAGGACTCCTCGAGAGGA---GAGACTGAAGAACGCAAAGATAGCGATGATGAGAAATCAGACAGGAACAGACCTTGGTGGAGAAAACGTTTTGTTTCAGCCATGCCTAAAGCTCCTATACCCTTTAGAAAGAAAGAAAAACAAGAAAAAGACAAAGATGATCTGGGGCCTGACAGATTCTCAACACTCACAGATGACCCCGGCCCTAGACTCAGTGCACAAGCCCAGGTGGCTGAGGACATCCTGGACAAATACAGGAACGCCATTAAGAGGAGCAGCCCCGGGGAAGGAGCGATGGCAAACTATGAGAGTTCAGAGGTCACCGGTGACAGCGAGAGTGCGCACGGCTCCCCTCGGGACGAAGCCCTGCAGAACATCTCAGCCGACGACCTCCCCGACTCTGCGAGCCAGGCTGCCCACCCCCAGGACTCCGCCTTCTCCTACAGAGATGCAAAGAAGAAACTGAGGCTTGCCCTTTGCTCTGCCGATTCTGTCGCGTTCCCAGTGCTGACCCACTCGACAAGGAATGGCTTACCAGACCACACAGACCCAGAGGACAATGAAATTGTGTGCTTCTTAAAAGTTCAAATAGCTGAAGCAATTAATTTACAAGATAAGAACCTAATGGCTCAGCTTCAAGAGACGATGCGCTGCGTGTGCCGCTTCGATAACAGGACTTGCAGGAAGCTGCTGGCGTCCATCGCCGAGGACTACAGGAAAAGGGCCCCCTATATTGCTTACCTCACGCGTTGCCGGCAAGGGCTGCAGACCACGCAGGCCCACCTGGAAAGGCTGCTGCAGCGGGTGCTCCGGGACAAGGAGGTGGCCAACCGCTACTTCACCACCGTCTGCGTGAGGCTGCTGCTCGAGAGCAAGGAGAAGAAGATCAGGGAGTTCATTCAAGACTTTCAGAAACTCACAGCGGCTGACGATAAAACTGCGCAGGTGGAAGACTTCCTGCAGTTCCTTTACGGGGCGATGGCCCAGGATGTCATCTGGCAGAACGCCAGCGAGGAGCAGCTGCAGGACGCCCAGCTGGCCATCGAGCGGAGCGTGATGAATCGGATTTTCAAGCTCGCGTTCTACCCGAACCAGGACGGGGACATTCTTCGCGACCAGGTTCTTCATGAACATATCCAGAGATTGTCCAAAGTTGTGACTGCAAATCACAGAGCCCTGCAGATACCAGAGGTCTACCTCCGGGAGGCCCCGTGGCCGTCCGCACAGTCCGAAATCAGGACCATCAGCGCTTACAAGACCCCGCGGGACAAGGTGCGGTGCATCCTGAGGATGTGCTGCACCATCATGAACCTCCTGAGCCTGGCCAACGAGGACTCCGTCCCGGGCGCCGACGACTTCGTGCCCGTCCTGGTCTTCGTGTTGATAAAGGCAAACCCGCCCTGTCTGCTGTCCACTGTTCAGTACATCAGCAGCTTTTACGCCGGCTGTCTGTCCGGAGAGGAGTCCTACTGGTGGATGCAGTTCACGGCGGCCGTGGAGTTCATCAAGACCATCGATGACCGAAAG---
>mm10
ATGGTGAAGCTAGATATTCACACATTGGCCCACCACCTCAAGCAGGAACGCTTATATGTGAGCTCTGAGAAACAGCTCATTCAGAGGCTAAATGCCGATGTACTGAAGACAGCTGAAAAGCTGTATCGAACAGCGTGGATTGCAAAGCAACAGAGGATTAATTTGGATCGTCTTATTATAACCAGTGCTGAAGCTTCCCCTGCTGAGTGTTGCCAGCATGCCAAGATTTTGGAAGATACACAGTTTGTTGATGGATATAAGCAACTGGGATTTCAGGAAACAGCTTATGGAGAATTCCTGAGTCGGTTAAGAGAAAATCCACGACTTATTGCCTCCTCTTTGGTTGCTGGAGAAAAACTCAATCAGGAGAACACACAAAGTGTTATCTACACTGTTTTTACCTCCTTGTATGGCAACTGTATTATGCAAGAAGATGAAAGCTACCTCCTTCAGGTTTTACGATACTTGATTGAATTTGAACTTAAAGAAAGTGACAACCCCAGGCGCCTTTTGAGGAGAGGAACTTGTGCCTTCAGCATCTTATTTAAACTTTTTTCTGAAGGACTGTTTTCTGCCAAACTTTTCCTTACGGCTACTTTGCATGAGCCAATCATGCAGCTCCTCGTAGAGGATGAAGACCACCTGGAAACAGATCCAAACAAGCTGATAGAGAGATTCTCTCCAGCTCAGCAAGAAAAACTCTTTGGAGAGAAAGGCTCAGATAGATTTAGGCAAAAGGTTCAAGAAATGGTAGATTCCAATGAGGCTAAACTAGTGGCTTTGGTGAACAAATTTATTGGTTATCTTAAACAGAATACATACTGCTTTCCACATAGTTTGAGGTGGATTGTGTCACAGATGTACAAAACTCTTTCTTGTGTAGACAGATTGGAGGTTGGGGAAGTCAGAGCAATGTGTACCGATCTTCTGCTGGCTTGCTTCATTTGTCCTGCAGTTGTCAATCCAGAGCAGTATGGGATAATATCTGATGCTCCTATTAATGAGGTGGCAAGATTTAACCTGATGCAGGTTGGCCGCCTTTTGCAGCAGCTAGCAATGACTGGCACTGAAGAAGGAGATCCCCGGACCAAAAATAGCCTTGGAAAATTTGACAAAGGCTGTGTCGCTGCTTTCCTTGATGTTGTAATTGGGGGCCGTGCAGTGGAGACTCCGCCAATGTCCTCTGTTAATCTTCTGGAAGGCTTGAGCAGAACTGTGGTGTATATAAGTTACAGTCAGCTTATTACTCTGGTAAATTTTATGAAGAGTGTGATGTCTGGAGATCAACTGAAAGAAGATAGAATGGCTCTTGACAATTTGTTGGCAAACCTGCCCCAGGCTAAGCCAGGGAAGAGCAGCAGTCTGGACATGACTCCCTATAGCACTCCTCAGATGTCTCCAGCAACCACTCCAGCCAACAAGAAGAATCGATTACCTATAGCAACTCGGAGCAGAAGCCGAAGTAATATGTTAATGGACCTACATATGGATCATGAAGGATCATCTCAAGAAACCATCCAGGAGGTACAGCCAGAAGAGGTGCTGGTCATTTCCTTAGGGACAGGCCCTCAGCTCACTCCAGGGATGATGTCAGAAAATGAGGTTCTAAACATGCAGCTTTCGGATGGAGGACAAGGAGATGTCCCTGTTGATGAAAACAAACTCCACGGTAAACCTGATAAAACCTTGCGCTTTTCCCTCTGCAGTGATAATCTGGAAGGCATATCTGAAGGTCCTTCCAATCGCTCCAATTCGGTGTCTTCTCTCGACCTGGAGGGAGAGTCTGTATCTGAACTTGGGGCAGGACCTTCTGGGAGTAACGGAGTTGAAGCACTGCAGCTGTTAGAGCACGAGCAAGCTACAACACAAGATAATCTTGATGATAAACTGAGGAAGTTTGAGATTCGTGACATGATGGGACTAACAGATGACAGGGACATATCCGAGACTGTGAGTGAGACCTGGAGCACTGATGTCCTGGGAAGTGACTTCGACCCGAACGTTGATGAAGATCGTTTGCAAGAGATTGCAGGTGCAGCAGCAGAGAACGTGTTAGGTAGTTTGCTGTGCCTTCCAGGTTCAGGGTCAGTTCTCCTTGACCCTTGCACTGGCTCTACCATATCAGAGACCACAAGTGAAGCTTGGAGTGTAGAGGTATTGCCAAGTGACTCAGAGGCTCCAGACTTAAAGCAGGAAGAGCGCCTCCAAGAGCTGGAGAGCTGTTCTGGACTGGGCAGCACATCTGATGATACGGATGTCAGGGAGGTCAGTTCCCGCCCCAGCACACCAGGCCTCAGTGTTGTGTCCGGTATAAGTGCTACATCGGAGGATATTCCCAATAAGATCGAAGACCTGAGATCTGAGTGCAGCTCTGATTTTGGGGGCAAAGATTCTGTAACTAGTCCAGATATGGATGACATAGCCCATGGCGCTCATCAGCTGACCTCTCCTCCCTCTCAGTCAGAGTCTCTGCTTGCCATGTTTGATCCACTGTCCTCACATGAAGGG---GCCTCTGCTGTGGTAAGGCCAAAGGTTCACTATGCCCGACCCTCGCATCCACCTCCGGATCCTCCAATCCTGGAAGGTGCAGTGGGAGGAAATGAGGCCAGGTTGCCAAACTTTGGCTCTCACGTTTTAACTGCAGCTGAAATGGAGGCGTTCAAGCAGAGACACTCATACCCTGAGAGATTGGTTCGCAGCAGAAGCTCTGATATAGTGTCTTCT---GTGCGGCGGCCCATGAGTGACCCCAGCTGGAACCGACGTCCAGGGAATGAAGAA------CTTCCTCCAGCTGCAGCCACTGGTGCTACTTCTTTGGTGGCTGCACCTCACTCGTCATCTTCGTCCCCGAGTAAGGACTCTTCTAGAGGA---GAGACTGAGGAACGCAAGGACAGTGACGATGAGAGGTCAGACAGGAGCAGGCCTTGGTGGAGGAAGCGCTTTGTTTCAGCTATGCCTAAAGCTCCTATACCATTTAGAAAGAAAGAAAAACAAGAAAAAGACAAAGATGATCTGGGTCCTGACAGATTCTCAACACTCACAGATGAGCCCAGCCCTAGGCTCAGTGCTCAAGCTCAGGTTGCTGAAGATATTCTGGACAAGTACCGGAATGCCATTAAACGGACCAGCCCCAGTGAAGGAGCAATGGCAAATGATGAGAGTGCAGAGGTCATGGGTGATGGTGAAAGTGCCCACGACTCTCCTCGTGAGGAAGCACTGCAGAACATCTCAGCCGACGACCTCCCGGACTCCGCCAGCCAGGCAGCCCACCCTCAGGACTCTGCTTTCTCTTACAGAGATGTAAAAAAGAAGCTGAGGCTCGCACTTTGCTCTGCAGACTCTGTGGCCTTCCCAGTGCTAACTCATTCAACAAGGAATGGATTGCCAGACCACACAGACCCAGAAGACAATGAAATTGTATGCTTCTTAAAAGTTCAAATAGCTGAAGCAATTAATTTACAAGATAAGAGCTTAATGGCTCAACTTCAAGAAACAATGCGTTGTGTGTGCCGCTTTGACAATAGGACTTGTAGGAAGTTGCTGGCATCCATTGCTGAAGACTACAGAAAAAGAGCTCCGTATATTGCTTATCTTACCCGCTGCCGACAAGGACTGCAGACCACACAGGCTCACTTGGAAAGGCTCTTGCAAAGAGTTTTGCGGGACAAAGAGGTGGCCAATCGGTACTTCACCACTGTCTGTGTGCGGTTACTGCTTGAGAGCAAAGAAAAGAAAATCAGGGAGTTCATTCAAGACTTTCAGAAACTTACTGCTGCTGATGATAAAACGGCTCAGGTGGAGGATTTTCTACAGTTCCTGTATGGTGTGATGGCTCAGGATGTCATATGGCAGAATGCCAGTGAGGAGCAGCTGCAGGATGCCCAGCTGGCCATCGAGCGGAGTGTGATGAATCGGATCTTCAAGCTTGCTTTCTACCCTAACCAGGATGGGGACATACTTCGTGACCAGGTTCTGCATGAACATATCCAGAGATTATCTAAAGTAGTGACTGCAAACCACAGAGCTCTGCAGATCCCTGAGGTTTATCTCCGTGAGGCACCATGGCCATCTGCACAGTCAGAAATCAGGACAATAAGTGCTTACAAAACGCCCCGCGACAAAGTGCAGTGCATCCTGAGGATGTGCTCCACCATCATGAACCTCTTGAGCCTGGCCAACGAGGACTCTGTCCCCGGGGCAGATGACTTTGTTCCTGTGTTGGTGTTTGTGTTAATAAAGGCAAACCCACCCTGCCTGCTGTCCACTGTGCAGTACATCAGCAGCTTCTATGCCAGCTGTCTGTCTGGAGAGGAGTCCTACTGGTGGATGCAGTTCACAGCAGCCGTGGAGTTTATTAAAACCATCGATGACAGAAAG---
>rn6
ATGGTGAAGCTAGATATTCACACATTGGCCCACCACCTCAAGCAGGAGCGCTTATATGTGAGCTCTGAGAAACAGCTCATTCAGAGGCTAAATGCAGATGTGCTGAAGACAGCCGAGAAGCTGTATCGGACAGCGTGGATTGCAAAGCAGCAGAGGATTAATTTGGATCGTCTCATTATAACCAGCGCTGAAGCTTCCCCTGCTGAGTGTTGCCAGCATGCTAAGATTTTGGAAGACACACAGTTTGTTGATGGATATAAGCAACTGGGATTTCAGGAAACAGCCTATGGAGAATTCCTGAGTCGGTTAAGAGAGAATCCGCGTCTTATTGCCTCCTCTTTGGTTGCTGGAGAAAAACTCAATCAGGAGAACACACAAAGTGTTATCTACACTGTTTTTACCTCCTTGTATGGCAACTGTATTATGCAAGAAGATGAAAGCTACCTCCTTCAGGTTTTACGATACTTGATTGAATTCGAACTTAAAGAAAGTGACAACCCCAGGCGCCTTTTGAGGAGAGGAACCTGTGCCTTCAGCATCTTATTTAAACTTTTTTCTGAAGGACTGTTTTCTGCCAAACTTTTCCTTACGGCTACTTTACATGAGCCAATCATGCAGCTCCTTGTAGAAGATGAGGACCACCTGGAGACAGATCCAAACAAGCTAATCGAGAGGTTCTCTCCAGCCCAGCAGGAAAAACTCTTTGGAGAGAAAGGCTCAGATAGATTTAGGCAAAAGGTTCAAGAAATGGTAGATTCCAATGAGGCTAAACTAGTGGCTTTGGTGAACAAATTTATTGGTTACCTTAAGCAAAATACGTACTGCTTTCCACATAGTTTGAGGTGGATTGTATCACAGATGTACAAAACTCTTTCTTGTGTAGACAGATTGGAGGTTGGGGAGGTCAGAGCAATGTGTACGGATCTTCTGTTGGCTTGCTTCATTTGTCCCGCAGTTGTCAATCCAGAACAGTATGGAATAATATCTGATGCTCCTATTAATGAGGTGGCAAGATTTAACCTGATGCAGGTTGGCCGCCTTTTGCAGCAGTTAGCAATGACTGGCACTGAGGAAGGAGATCCCCGGACCAAAAATAGCCTTGGGAAATTTGACAAAGGCTGTGTCGCTGCTTTCCTTGATGTCGTAATCGGAGGCCGTGCAGTAGAGACTCCACCAATGTCCTCTGTTAATCTTCTGGAAGGCTTGAGCAGAACTGTGGTGTATATAAGCTACAGTCAGCTTATTACTCTGGTAAATTTTATGAAGAGTGTGATGTCTGGAGATCAACTGAAAGAAGATAGAATGGCTCTTGACAATTTGTTGGCAAACTTGCCCCAGGCTAAGCCCGGGAAGAGCAGCAGTCTAGACATGACTCCCTACAGCACTCCTCAGATGTCTCCAGCAACCACTCCAGCCAATAAAAAGAATCGGCTACCTATAGCAACTCGGAGCCGAAGCCGAAGTAATATGCTAATGGACCTACATATGGATCATGAAGGGTCATCTCAAGAAACCATCCAGGAGGTGCAGCCAGAAGAGGTGCTGGTCATTTCCTTAGGGACAGGTCCTCAGCTCACTCCAGGGATGATGTCAGAAAATGAGGTTCTAAACATGCAGCTTTCGGACGGAGGACAAGGAGATGTCCCTGTTGATGAAAACAAACTCCACGGTAAACCTGATAAAACCTTGCGCTTTTCCCTGTGCAGTGATAATCTGGAAGGCATATCTGAAGGTCCTTCCAATCGCTCTAATTCAGTGTCTTCTCTCGACCTGGAAGGAGAGTCTGTATCTGAACTTGGGGCAGGACCTTCTGGGAGTAATGGAGTTGAAGCACTGCAACTGTTAGAACACGAGCAAGCTACAACACAAGATAATCTTGATGATAAACTGAGGAAGTTTGAGATTCGGGATATGATGGGACTAACAGATGACAGGGACATATCCGAGACAGTGAGTGAGACCTGGAGCACCGATGTCCTAGGAAGTGACTTCGACCCAAACGTTGATGAAGACCGTTTGCAGGAGATTGCAGGTGCAGCAGCAGAGAATGTGCTGGGCAGCTTGCTGTGCCTTCCAGGTTCCGGCTCAGTTCTCCTTGACCCTTGCACTGGCTCGACCATATCAGAGACCACAAGTGAAGCTTGGAGTGTAGAGGTGTTGCCCAGTGACTCAGAGGCTCCAGACTTAAAGCAGGAAGAGCGCCTCCAAGAGCTGGAGAGCTGTTCTGGACTGGGCAGTACATCTGATGATACGGATGTCAGGGAGGTCAGTTCCCGCCCCAGCACACCAGGCCTCAGTGTTGTGTCCGGCATAAGCGCTACATCGGAGGATATTCCCAATAAGATCGAAGACCTGCGATCTGAGTGCAGCTCTGATTTTGGGGGTAAAGATTCTGTAACTAGTCCAGATGTGGATGACATAGCCCATGGCGCCCACCAGCTGACCTCTCCTCCCTCTCAGTCAGAGTCTCTGCTTGCCATGTTTGACCCACTGTCTTCACATGAAGGG---GCCTCTGCTGTGGTAAGGCCGAAGGTTCACTATGCCCGGCCCTCGCATCCACCTCCAGATCCTCCAATCCTGGAAGGTGCAGTGGGAGGAAATGAAGCCAGGCTGCCCAACTTCGGTTCTCACGTTTTAACTGCAGCTGAAATGGAGGCGTTCAGGCAGAGGCACTCTTACCCTGAGAGACTAGTGCGCAGCAGAAGCTCTGATATAGTGTCTTGT---GTGCGGCGGCCCATGAGTGACCCCAGCTGGAACCGACGTCCAGGGAATGAAGAA------CTTCCACCAGCTGCAGCCACTGGTGCTACTTCTTTGGTGGCTGCACCTCACTCGTCATCTTCGTCCCCGAGTAAGGACTCTTCAAGAGGA---GAGACTGAGGAGCGCAAGGACAGTGACGATGAGAGGTCAGACAGGAGCAGGCCTTGGTGGAGAAAGCGTTTTGTATCAGCTATGCCTAAAGCTCCTATACCATTTAGAAAGAAAGAAAAACAAGAAAAAGACAAAGATGATCTGGGGCCTGACAGATTCTCAACACTCACAGACGAGCCCAGCCCTAGGCTCAGTGCACAAGCTCAGGTTGCGGAAGACATTCTGGACAAATACCGAAATGCCATTAAACGGACCAGCCCCAGTGAAGGAGCACTGGCAAATGATGAGAGTACAGAGGTCATGGGTGATGGTGAAAGTGCTCACGATTCTCCTCGTGAGGAG---CTGCAGAACATGTCAGCTGACGACCTCCCAGACTCTGCGAGCCAAGCAGCTCACCCTCAGGACTCTGCCCTCTCTTACAGAGATGTGAAAAAGAAGCTGAGGCTCGCACTTTGCTCTGCAGACTCTGTGGCCTTCCCCATGCTGACTCATTCAACAAGGAACGGACTGCCAGAGCACACAGACCCGGAAGATAATGAAATTGTGTGCTTCTTAAAAGTTCAAATAGCTGAAGCAATTAACTTACAAGATAAGAGCTTAATGGCTCAGCTTCAAGAAACAATGCGCTGTGTCTGCCGCTTTGACAATAGGACTTGTAGGAAGTTGCTGGCATCCATTGCTGAAGACTACAGAAAAAGAGCTCCGTATATTGCGTATCTCACCCGCTGTCGGCAAGGACTGCAGACCACACAGGCTCACCTCGAAAGACTCTTGCAAAGAGTTTTGCGGGACAAAGAGGTGGCCAATCGGTATTTTACCACCGTCTGTGTGCGGTTACTGCTTGAGAGCAAAGAAAAGAAGATCAGGGAGTTCATTCAAGACTTTCAGAAACTTACGGCTGCTGATGATAAGACGGCTCAAGTGGAGGATTTCCTACAGTTCCTGTATGGTGCGATGGCGCAGGATGTCATATGGCAGAATGCCAGCGAGGAGCAGCTGCAGGATGCCCAGCTGGCCATCGAGCGGAGCGTGATGAATCGGATCTTCAAGCTTGCTTTCTACCCTAACCAGGATGGGGACATACTGCGTGACCAGGTTCTGCATGAACACATCCAGAGATTATCTAAAGTAGTGACTGCAAACCACAGAGCTCTGCAGATCCCAGAGGTCTATCTTCGTGAGGCACCGTGGCCATCTGCACAGTCAGAAATCAGGACTATTAGTGCTTACAAGACGCCCCGGGACAAAGTGCAGTGCATCCTGAGAATGTGCTCCACTATCATGAACCTCCTGAGTCTGGCCAATGAGGACTCTGTCCCCGGGGCAGATGACTTTGTCCCCGTGTTGGTGTTTGTGTTGATAAAGGCAAACCCACCCTGCCTGCTGTCCACCGTGCAGTACATCAGCAGCTTCTATGCCAGCTGTCTGTCTGGAGAGGAGTCCTACTGGTGGATGCAGTTCACTGCGGCCGTGGAGTTTATTAAAACCATCGATGACAGAAAG---
>micOch1
ATGGTGAAGCTAGATATCCACACTCTGGCCCACCACCTCAAACAGGAGCGCTTGTATGTGAGCTCTGAGAAACAGCTCATTCAGAGGCTAAACGCAGATGTGCTGAAGACAGCTGAAAAGCTGTATCGAACCGCGTGGATTGCAAAGCAACAGAGGATTAATTTGGATCGGCTTATTATAACCAGTGCTGAAGCGTCCCCTGCTGAGTGTTGCCAGCATGCCAAGATTTTGGAAGATACACAGTTTGTTGATGGATATAAGCAATTGGGATTTCAGGAAACAGCTTACGGAGAATTCTTGAGTCGGTTAAGAGAAAATCCTCGTCTTATTGCCTCCTCTTTGGTTGCTGGAGAAAAACTCAATCAAGAGAACACACAAAGCGTTATCTACACAGTTTTTACCTCCTTGTATGGCAACTGTATTATGCAAGAAGATGAAAACTACCTCCTTCAGGTTTTACGATACTTGATTGAATTTGAACTGAAAGAAAGTGACAACCCAAGGCGGCTTTTGAGGAGAGGAACTTGTGCCTTCAGCATCTTATTTAAACTGTTTTCTGAAGGACTGTTTTCTGCCAAACTTTTTCTTACGGCTACTTTACATGAGCCCATCATGCAGCTCCTTGTGGAAGACGAAGACCATCTGGAAACAGACCCTAACAAGCTAACGGAGAGGTTCTCCCCAGCGCAGCAGGAAAAGCTCTTTGGAGAGAAAGGCTCAGACAGATTCAGGCAAAAGGTTCAAGAGATGGTGGATTCCAATGAGGCCAAACTGGTGGCTTTGGTGAACAAATTTATTGGTTATCTCAAACAGAACACTTACTGCTTTCCACATAGTCTGAGGTGGATTGTGTCACAGATGTACAAAACTCTCTCTTGTGTAGACAGACTGGAGGTCGGGGAAGTCAGAGCCATGTGCACCGATCTTCTGTTGGCTTGCTTCATTTGTCCCGCAGTTGTCAATCCAGAGCAGTATGGAATAATATCTGATGCTCCTATCAATGAGGTGGCGAGATTTAACCTGATGCAGGTCGGCCGCCTTCTGCAGCAGTTAGCAATGACTGGCACCGAAGAAGGAGATCCTCGGACCAAAAATAGCCTTGGAAAATTTGACAAAAGCTGTGTTGCTGCTTTCCTTGATGTCGTGATTGGGGGCCGCGCAGTGGAGACTCCACCAATGAACTCCGTTAATCTTCTGGAAGGCTTGAGCAGAACTGTGGTTTATATAAGTTACAGTCAGCTTATTACTCTGGTGAACTTTATGAAGAGTGTGATGTCTGGAGACGAGCTGAAGGAAGATAGAATGGCTCTTGACAGCTTGTTGGCAAGCCTGCCGCAGGCTAAGCCAGGGAAGAGCAGCAGTCTAGACGTCACCCCCTACAGCACTCCTCAGATGTCTCCAGCAGCCACCCCAGCCAACAAAAAGAACCGGTTACCTATAGCAACTCGGAGCAGAAGCCGAAGTAATATGCTAATGGACTTACATATGGACCATGAAGGGTCATCTCAAGAAACCATCCAAGAGATACAACCAGAAGAGGTGCTGGTCATTTCCTTAGGGACAGGTCCCCAACTTACTCCAGGAATGATGTCAGAAAATGAGGTCCTAAACATGCAGCTCTCGGATGGAGGACAAGGAGATGTCCCTGTTGATGAAAACAAACTCCACGGTAAACCTGACAAAACCTTGCGCTTTTCCCTCTGCAGTGATAATCTGGAAGGCATATCTGAAGGCCCTTCTAATCGCTCCAATTCAGTATCTTCTCTTGACCTGGAAGGAGAGTCTGTGTCTGAACTTGGGGCTGGACCTTCTGGGAGTAATGGAGTAGAAGCCCTGCAACTGCTAGAACACGAGCAAGCTACAACTCAAGATAATCTTGATGATAAACTGAGGAAGTTTGAGATTCGTGACATGATGGGACTAACAGATGATAGGGACATATCAGAGACAGTGAGTGAGACCTGGAGCACCGATGTCCTGGGAAGTGACTTTGACCCGAACGTGGATGAAGATCGTTTGCAAGAGATTGCAGGTGCAGCAGCAGAGAATGTGTTAGGCAGTTTGCTGTGCCTCCCAGGTTCAGGGTCAGTTCTCCTTGACCCTTGCACTGGCTCTACCATATCAGAGACCACAAGTGAAGCTTGGAGCGTAGAGGTATTGCCAAGTGACTCAGAGGCTCCAGACTTAAAGCAGGAGGAGCGGCTCCAAGAGCTTGAGAGCTGTTCTGGCCTGGGCAGCACGTCTGATGATACGGATGTCAGGGAGGTCAGTTCCCGCCCCAGCACACCAGGCCTCAGTGTTGTGTCCGGTATAAGTGCTACATCAGAGGATATTCCCAATAAGATTGAAGACCTGAGGTCTGAGTGCAGCTCTGATTTTGGGGGTAAAGATTCTGTAACTAGTCCAGACATGGATGACATAGCCCATGGTGCCCACCAGCTGACCTCTCCTCCCTCGCAGTCAGAGTCTCTGCTTGCCATGTTTGATCCACTGTCTTCACACGAGGGG---GCCTCTGCTGTGGTAAGGCCGAAGGTTCACTATGCCCGACCCTCGCACCCACCCCCGGATCCTCCAATCCTGGAAGGTGCAGTGGGAGGGAATGAGGCCAGGCTGCCCACCTTTGGTTCTCACGTTCTAACCGCAGCTGAAATGGAGGCATTCAAGCAGAGGCATTCTTACCCCGAGAGACTGGTTCGCAGCAGGAGCTCTGACGTAGTGTCTTCT---GTGCGGCGGCCCATGAGTGACCCCAGTTGCAACCGCCGTTCTGGGAACGACGAG------CTCCCTCCAGCTGCAGCCCCGGGTGCTACTTCTTTGGTGGCTGCACCTCATTCGTCATCTTCTTCTCCCAGTAAGGACTCTTCAAGAGGA---GAGGCTGAAGAGCGCAAGGATAGTGACGATGAGAGATCAGACAGGAGCAGGCCTTGGTGGAGAAAACGCTTCGTGTCAGCTATGCCTAAAGCTCCTATACCATTTAGAAAGAAAGAAAAACAAGAAAAAGACAAAGATGATCTGGGGCCTGACAGATTCTCAACACTCACAGATGAGCCCAGCCCTAGGCTCAGTGCACAGACTCAGGTTGCTGAAGATATTCTGGACAAATATCGGAACGCCATTAAACGGACCAGCCCCAGTGAAGGAGCAATGGCCAATGACGAGAGTGCAGAGGTCATGGGTGATGGTGAAAGTGCTCAGGACTCTCCCCGGGATGAAGCGCTGCAGAACATCTCTGCCGACGACCTCCCAGATTCTGCCAGCCAAGCGGCCCACCCCCAGGATGCTGCTTTCTCTTACAGAGACGTAAAAAAGAAGCTGAGGCTTGCTCTCTGCTCTGCGGACTCAGTGGCCTTTCCAGTGCTAACCCACTCAACAAGGAACGGACTGCCTGACCACACAGACCCAGAAGACAATGAAATTGTATGCTTCTTAAAAGTTCAAATAGCTGAAGCAATTAATTTACAAGATAAGAACTTAATGGCTCAACTTCAAGAAACAATGCGTTGTGTATGCCGCTTTGACAATAGGACTTGTAGGAAGCTGCTGGCATCCATTGCTGAAGACTACAGGAAAAGAGCCCCATATATTGCTTATCTCACCCGCTGTCGACAAGGACTGCAGACCACACAGGCTCACTTGGAAAGGCTCTTGCAACGAGTTTTGCGGGACAAAGAGGTGGCCAATCGGTATTTTACCACTGTGTGTGTACGGTTATTGCTTGAGAGCAAAGAAAAGAAGATCAGGGAGTTCATTCAAGACTTTCAGAAACTTACTGCCGCTGACGATAAAACTGCTCAAGTGGAGGACTTTCTGCAGTTTCTGTATGGTGCAATGGCTCAGGATGTCATATGGCAGAACGCCAGTGAGGAGCAGCTGCAGGATGCCCAGCTGGCCATCGAGCGCAGTGTGATGAATCGGATCTTCAAGCTTGCTTTCTACCCTAACCAGGACGGGGACATTCTCCGTGACCAGGTTCTGCATGAACACATCCAGAGACTGTCTAAAGTGGTGACTGCCAACCACAGATCCCTGCAGATTCCAGAGGTTTATCTTCGTGAGGCCCCGTGGCCATCTGCGCAGTCAGAGATCAGGACAATAAGTGCTTACAAGACTCCGCGGGACAAAGTGCAGTGCATCCTGAGGATGTGCTCCACCATCATGAACCTCCTTAGTCTGGCCAACGAGGACTCTGTCCCTGGGGCAGATGACTTTGTCCCTGTGCTGGTGTTCGTGCTGATAAAGGCCAACCCGCCCTGCCTGCTGTCCACTGTGCAGTACATCAGCAGCTTCTACGCCAGCTGTCTGTCTGGAGAAGAGTCCTACTGGTGGATGCAGTTCACAGCCGCTGTGGAGTTTATTAAAACCATCGACGACAGGAAG---
