# Supplementary material for: Six reference-quality genomes reveal evolution of bat adaptations
Source: Nature. 2020 Jul 22;583(7817):578–84. doi: 10.1038/s41586-020-2486-3 (PMC8075899; doi:10.1038/s41586-020-2486-3)
Supplement: Supplementary file 6 — Alignments of 12,931 protein-coding genes across 48 mammals. [file 41586_2020_2486_MOESM6_ESM.gz › suppDataFile/ENST00000333751.aln.fasta]

>dasNov3
------------------------------------------------------------------------------------------------------------------------------------------------------------------ATGCTGGGAGCGATGTTCAGGGCTGGCACCCCCATGCCCCCCACCCCCACCGCCCAGGGAGGGGGCCACTAC---TTCATCGACCGGGATGGCAAGGCCTTCCGCCACATCCTCAATTTCCTGAGGCTGGGCCGCCTGGACCTGCCCAGCGGGTACGGCGAGACGGCGCTGCTCAGGGCCGAGGCCGACTTCTACCAGATCCAGCCCCTCCTGGACGCCCTGCGGGAACTGGAGGCATCCCGGGGGGCCTCCGCCCCCACGGCCGCCCTGCTCCACGCAGACGTGGACGCCAGCCCCCGCCTGGTACACTTCTCCGCCCGCCGGGGCCCTCACCACTACGAGCTCAGCTCCGTCCAGGTGGACACCTTCCGAGCCAACCTCTTCTGCACCGACCCCGAGTGTCTGGGCGCCATGCGGGCCCGATTCGGTGTGGCCAACAATGGGGACAGGGCGGAG---GGCGGCCCGCACTTTCACCTGGAGTGGGCTCCCCGCCCGGCGGAACTCCCTGAGGTGGAGTATGGGAGACTGGGGCTGCAGCCGCTGTGGGCTGGGGGGCCCGGAGCGCGCCGGGAGGTGGTGGGCACGCCAGGCTTCCTGGAGGAAGTGCTGCGGGTGGCTCTGGAGTATGGCTTCCGCCTGGACTCCGTCTTCCCTGACCCTGAAGATCTGCTTAACTCCCGATCTCTGCGCTTTGTCCGGCAC---
>sorAra2
------------------------------------------------------------------------------------------------------------------------------------------------------------------ATGCTGGGCGCCATGTTTAGGGCTGGCACTCCCATGCACCCCAACCTCAACCCTCAG---GGAGGCCACTAC---TTCATCGACAGGGATGGCAAAGCCTTCCGGCACATTCTCAATTTTCTGCGACTGGGCCGCCTTGACCTGCCCCGGGGATACGGGGAAACGGCGCTACTCCGGGCAGAGGCTGACTTCTACCAGATTCAGCCCCTTCTGGACGCCCTTCGGGAACTGGAAGCCTCTCGGGGGACACCGACATCCACAGCCGCCCTCCTCCATGCAGATGTGGACACCAGCCCACGCCTGGTACACTTTTCTGCGCGCAAGGGCCCACACCACTATGAGCTGAGTTCTGTGCAGGTGAACACCTTCCGAGCCAATCTCTTCTGCACCGACCCTGAGTGTCTGGGGGCCTTGCGGGCCCGATTTGGTGTGGCCAAT---GAGGACAGAGCAGAG---GAAGGCCCACACTTTCGGCTGGAGTGGGCCCCTCACCCCACAGAACTCCCTGAGGTGGAATATAGGAGACTGGGGCTGCAGCCACTGTGGACTGGTGGGCCAGGAGAGAAACGGGAAGTTGTGGGCACGCCAGGTTTTCTGGAGGAGGTATTGAGAGTGGCTCTAGAGCACAATTTCCGTCTGGACTCAGTCTTCCCTGATCCTGACGATCTGCTCAACTCCAGATCTCTGCGCTTTGTCCGACAC---
>hg38
------------------------------------------------------------------------------------------------------------------------------------------------------------------ATGCTGGGGGCCATGTTTAGGGCCGGCACCCCCATGCCCCCCAACCTCAATTCCCAAGGAGGCGGCCACTAC---TTCATCGACCGGGATGGCAAGGCCTTCCGGCACATCCTCAATTTCCTGAGGCTGGGCCGCCTGGACCTGCCCCGTGGGTACGGAGAGACAGCGCTGCTCAGGGCAGAGGCTGACTTCTACCAGATCCGGCCCCTCCTGGACGCGCTGCGGGAACTGGAGGCCTCTCAGGGGACCCCTGCACCCACAGCTGCCCTGCTCCACGCAGATGTAGATGTCAGCCCCCGCCTGGTGCACTTCTCTGCTCGCCGGGGACCCCATCACTATGAGCTGAGCTCCGTCCAGGTGGACACCTTCCGAGCCAACCTTTTCTGCACCGACTCTGAGTGTCTAGGTGCTTTGCGGGCCCGATTTGGTGTGGCCAGT---GGGGATAGGGCAGAG---GGGAGCCCACATTTTCATCTGGAGTGGGCCCCCCGCCCCGTGGAACTCCCCGAGGTGGAGTATGGGAGACTGGGGCTGCAGCCGCTGTGGACTGGGGGGCCAGGAGAGCGGCGGGAGGTGGTGGGCACCCCAAGCTTCCTGGAGGAGGTGCTGCGGGTGGCTCTCGAGCACGGCTTCCGACTAGACTCTGTCTTCCCCGACCCCGAAGACCTGCTCAACTCCAGGTCTCTGCGCTTTGTCCGGCAC---
>panTro5
------------------------------------------------------------------------------------------------------------------------------------------------------------------ATGCTGGGGGCCATGTTTAGGGCCGGCACCCCCATGCCCCCCAACCTCAATTCCCAAGGAGGCGGCCACTAC---TTCATCGACCGGGATGGCAAGGCCTTCCGGCACATCCTCAATTTCCTGAGGCTGGGCCGCCTGGACCTGCCCCGTGGGTACGGAGAGACAGCGCTGCTCAGGGCAGAGGCTGACTTCTACCAGATCCGGCCCCTCCTGGACGCGCTGCGGGAACTGGAGGCCTCTCAGGGGACCCCTGCACCCACAGCTGCCCTGCTCCACGCAGATGTAGATGTCAGCCCCCGCCTGGTGCACTTCTCTGCTCGCCGGGGACCCCATCACTATGAGCTGAGCTCCGTCCAGGTGGACACCTTCCGAGCCAACCTTTTCTGCACCGACTCTGAGTGTCTAGGTGCTTTGCGGGCCCGATTTGGTGTGGCCAGT---GGGGATAGGGCAGAG---GGGAGCCCACATTTTCATCTGGAGTGGGCCCCCCGCCCCGCGGAACTCCCCGAGGTGGAGTATGGGAGACTGGGGCTGCAGCCGCTGTGGACTGGGGGGCCGGGAGAGCGGCGGGAGGTGGTGGGCACCCCAAGCTTCCTGGAGGAGGTGCTGCGCGTGGCTCTCGAGCACGGCTTCCGACTAGACTCTGTCTTCCCCGACCCCGAAGACCTGCTCAACTCCAGGTCTCTGCGCTTTGTCCGGCAC---
>ponAbe2
------------------------------------------------------------------------------------------------------------------------------------------------------------------ATGCTGGGGGCCATGTTTAGGGCCGGCACCCCCATGCCCCCCAACCTCAATCCCCAAGGAGGCGGCCACTAC---TTCATCGACCGGGATGGCAAGGCCTTCCGGCACATCCTCAATTTCCTGAGGCTGGGCCGCCTGGACCTGCCCCGCGGGTACGGAGAGACAGCGCTGCTCAGGGCAGAGGCTGACTTCTACCAGATCCGGCCCCTCCTGGACGCGCTGCGGGAACTGGAGGCCTCTCGGGGGACCCCTGCACCCACAGCTGCCCTGCTCCACGCAGATGTAGATGTGAGCCCCCGCCTGGTGCACTTCTCTGCTCGCCGGGGACCCCATCACTATGAGCTGAGCTCCGTCCAGGTGGACACCTTCCGAGCCAACCTCTTCTGCACCGACTCTGAGTGTCTAGGTGCTTTGCGGGCCAGATTTGGTGTGGCCAGT---GGGGATAGGGCAGAG---GGGAGCCCACACTTTCATCTGGAGTGGGCCCCCCGCCCCGTGGAACTCCCCGAGGTGGAGTATGGGAGACTGGGGCTGCAGCCGCTGTGGACTGGGGGGCCAGGAGAGCGGCGGGAGGTGGTGGGCACCCCAAGCTTCCTGGAGGAGGTGCTGCGGGTGGCTCTCGAGCACGGCTTCCGCCTAGACTCTGTCTTCCCCGACCCCGAAGACCTGCTCAACTCCCGGTCTCTGCGCTTTGTCCGGCAC---
>tupChi1
------------------------------------------------------------------------------------------------------------------------------------------------------------------ATGCTGGGGGCCATGTTTAGGGCTGGCACTCCCATCCCCCCGAACCTCAACCCCCAAGGAGGTGGCCACTAT---TTCATTGACCGCGATGGCAAAGCCTTCCGCCACATCCTCAATTTCCTGCGGCTGGGCCGCCTGGACCTGCCCCGTGGGTATGGAGAGACAGCCCTTCTCAGGGCAGAGGCTGACTTCTACCAGATCCGGCCCCTTCTGGACGCCCTACGGGAACTGGAGGCCTCTCGGGGCACCCCTGCACCCACAGCTGCCCTGCTGCATGCAGACGTGGACGTCAGCCCCCGCCTGGTGCACTTCTCTGCTCGCCGTGGTCCGCACCATTATGAGCTGAGCTCGGTCCAGGTGGACACCTTCCGAGCCAACCTCTTCTGCACCGACCCTGAGTGCCTGGGTGCCATGCGGGCCCGATTTGGTGTGGCCAGT---GGGGACAGAGCAGAA---GGAGGCCCGCATTTTCACCTGGAATGGGCCCCTCGCCCCGTGGAACTCCCTGAGGTGGAGTATCAGAGACTGGGGCTGCAGCCCCTGTGGACTGGGGGGCCAGGGGAACGGAGGGAAGTGGTGGGCACCCCAAGCTTCCTGGAGGAGGTGCTGCGGGTGGCTCTGGAGCATGGCTTCCGCCTAGACTCCGTCTTCCCTGACCCCGAAGACCTGCTCAATTCCCGATCTCTGCGCTTCGTCCGGCAC---
>macFas5
------------------------------------------------------------------------------------------------------------------------------------------------------------------ATGCTGGGGGCCATGTTTAGGGCCGGCACCCCCATGCCTCCTAACCTCAATCCGCAAGGAGGCGGCCACTAC---TTCATCGACCGGGATGGCAAGGCCTTCCGGCACATCCTCAATTTCCTGAGGCTGGGCCGCCTGGACCTCCCCCGCGGGTACGGAGAGACAGCGCTGCTCAGGGCAGAGGCTGACTTCTACCAGATCCGGCCCCTCCTGGACGCGCTGCGGGAACTGGAGGCCTCTCGGGGGACCCCCGCACCCACAGCTGCCCTGCTCCACGCAGATGTCGATGCCAGCCCCCGCCTGGTGCACTTCTCTGCTCGCCGGGGACCCCATCACTATGAGCTGAGCTCCGCCCAGGTGGACACCTTCCGAGCCAACCTCTTCTGCACCGACCCGGAGTGTCTAGGTGCTTTGCGGGCCCGATTTGGTGTGGCCAGT---GGGGACAGGGCAGAG---GGGAGTCCACATTTTCATCTGGAGTGGGCCCCCCGCCCCGTGGAACTCCCCGAGGTGGAGTATGGGAGACTGGGGCTGCAGCCGCTGTGGACTGGGGGGCCAGGAGCGCGGCGGGAGGTGGTGGGCACGCCGAGCTTCCTGGAGGAGGTGCTGCGGGTTGCTCTCGAGCACGGCTTCCGCCTAGACTCTGTCTTCCCTGACCCCGAAGACCTGCTCAACTCCCGGTCTCTGCGCTTTGTCCGGCAC---
>HLequCab3
------------------------------------------------------------------------------------------------------------------------------------------------------------------ATGCTGGGGGCCATGTTTAGGGCGGGCACCCCCATACCCCCCAACCTCAATACCCAGGAAGGCGGCCACTAC---TTCATCGACCGAGATGGCAAGGCCTTCCGGCACATCCTCAATTTCCTGCGGCTGGGCCGCCTGGACCTGCCCCGTGGGTATGGGGAGACAGCGCTTCTCAGGGCAGAGGCCGACTTCTACCAGATCCGGCCCCTCCTGGATGCCCTGCGGGAACTGGAGGCCTCTCGGGGGACCCCTGCACCCACAGCTGCCCTCCTCCACGCAGATGTAGATGCCAGCCCCCGCCAGGTGCACTTCTCTGCTCGCCGGGGTCCACACCACTATGAGCTGAGCTCTGTCCAGGTGGACACCTTCCGAGCCAACATCTTCTGCACTGACCCTGAATGCTTGGGTGCCATGCGAGCCCGATTTGGTGTGGCCAGT---GAGGACAGGGCAGAG---GGAGGCCCACACTTTCATCTGGAGTGGGCCCCCCGCCCCGCGGAACTCCCCGAAGTGGAGTACAGGAGACTGGGGCTGCAGCCACTGTGGACTGGGGGGCCAGGAGAACGACGAGAGGTGGTGGGCACGCCGGCCTTCCTGGAGGAGGTGCTACGAGTGGCTCTGGAGCATGGCTTCCGTCTAGACTCCGTCTTCCCTGACCCTGAAGACCTGCTCAACTCCCGGTCTCTGCGCTTTGTCCGGCAC---
>cerSim1
------------------------------------------------------------------------------------------------------------------------------------------------------------------ATGCTGGGGGCCATGTTTAGGGCGGGCACCCCCATACCCCCCAACCTCAATACCCAGGGAGGTGGCCACTAC---TTCATCGACCGAGATGGCAAGGCCTTCCGGCACATCCTCAATTTCCTGCGGCTGGGCCGCCTGGACCTGCCCCGCGGATATGGGGAGACAGCACTTCTCAGGGCAGAGGCCGACTTCTACCAGATCCGGCCCCTCCTGGATGCCCTGCGGGAACTGGAGGCCTCTCGGGGGGCCCCTGCACCCACAGCTGCCCTGCTCCACGCAGATGTAGATGCCAGCCCCCGCCAGGTGCACTTCTCTGCCCGCCGGGGTCCACACCACTATGAGCTGAGCTCTGTCCAGGTGGACACCTTCAGAGCCAACCTCTTCTGCACTGACCCTGAATGTCTGGGTGCCATGCGAGCCCGATTTGGTGTGGCCAAT---GAGGACAGGGCAGAG---GGAGGCCCACACTTTCATCTGGAGTGGGCCCCCCGCCCCGCGGAACTCCCCGAAGTAGAGTACAGGAGACTGGGGCTGCAGCCACTGTGGACTGGGGGGCCAGGAGAACGACGAGAGGTGGTGGGCACGCCGGCCTTCCTGGAGGAGGTGCTGCGGGTGGCTCTGGAACACGGCTTCCGTCTAGACTCCGTCTTCCCTGACCCTGAAGACCTGCTCAACTCCCGATCTCTGCGCTTTGTCCGGCAC---
>calJac3
------------------------------------------------------------------------------------------------------------------------------------------------------------------ATGCTGGGGGCTATGTTTAGGGCCGGCACCCCCATGCCCCCCAACCTCAATTCCCAAGGAGGCGTCCACTAC---TTCATCGACAGGGATGGCAAGGCCTTCCGGCACATCCTCAATTTCCTGAGGCTAGGCCGTCTGGACCTGCCCCTCGGGTATGGAGAGACAGCGCTTCTCAGGGCAGAGGCTGATTTCTACCAGATCCGGCCCCTCCTGGACGCGCTGCGGGAACTGGAGGCCTCTCGGGTGACCCCTGCGCCCACAGCTGCCCTGCTCCACGCAGATGTAGATGTCAGCCCCCGCCTCGTGCACTTCTCTGATCGCCGGGGACCCCATCACTATGAGCTGAGCTCTGTCCAGGTGGACACCTTCCGAGCCAACCTCTTCTGCACTGATCCTGAGTGTCTACGTGCTTTGCGGGCCCGATTTGGTGTGGCCAGT---GGGGATAGGGCAGAG---GGGAGCCCACATTTTCATCTGGAGTGGGCCCCCTGCCCCGTGGAACTCCCGGAGGCAGAGTATGGGAGACTGGGACTGCAACCACTGTGGACTGGGGGGCCAGGAGAGCGGCGGGAGGTGGTGGGCACGCCAAGCTTCCTGGAGGAGGTGCTGCGGGTGGCTCTCGAGCATGGCTTCCGCCTAGACTCTGTCTTCCCCGACCCCGAAGACTTGCTCAACTCCCGGTCTCTGCGCTTTGTCAGGCAC---
>saiBol1
------------------------------------------------------------------------------------------------------------------------------------------------------------------ATGCTGGGGGCTATGTTTAGGGCCGGCACTCCCATGCCCCCCAACCTCAATTCCCAAGGAGGCGGCCACTAC---TTCATCGACCGGGATGGCAAGGCCTTCCGGCACATCCTCAATTTCCTGAGGCTGGGCCGTCTGGACCTGCCCCTCGGGTATGGAGAGACAGCGCTTCTCAGGGCAGAGGCTGACTTCTACCAGATCCGGCCCCTCCTGGACGCGCTGCGGGAACTGGAGGCCTCTCGGGGGACCCCTGCACCCACAGCTGCCCTGCTCCACGCAGATGTAGATGTCAGCCCCCGCCTCGTGCACTTCTCTGATCGCCGGGGACCCCATCACTATGAGCTGAGCTCTGTCCAGGTGGACACCTTCCGAGCCAACCTCTTCTGCACTGATCCTGAGTGTCTAGGTGCTTTGCGGGCCCGATTTGGTGTGACCAGT---GGAGATAGGGCAGAG---GGGAGCCCACATTTTCATCTGGAGTGGGCCCCCTGCCCCGTGGAACTCCCGGAGGCGGAGTATGGGAGACTGGGACTGCAGCCACTGTGGACTGGGGGGCCAGGAGAGCGGCGGGAGGTGGTGGGCACGCCAAGCTTCCTGGAGGAGGTGCTGCGGGTGGCTCTTGAGCATGGCTTCCGCCTAGACTCTGTCTTCCCCGACCCTGAAGACCTGCTCAACTCCCGGTCTCTGCGCTTTGTCCGACAC---
>hetGla2
------------------------------------------------------------------------------------------------------------------------------------------------------------------ATGCTGGGGGCCATGTTTAGGGCTGGCACCCCCATGTCTGCCAATGGCAACCCCCAAGGAGGTGGCCAGTAC---TTCATCGACCGGGATGGCAAGGCCTTCCGGCACATCCTTAATTTCCTGCGACTAGGCAGACTGGACCTGCCCCTTGGGTATGGAGAGACAGCGCTTCTCAGGGCAGAAGCTGACTTCTACCAGATCCAGCCTCTCCTGGATGCCCTGAGAGAACTGGAGGCCTCTCGAGGGACACCTGAACCCACAGCTGCCCTGCTTCATGCAGATGTAGACGTCAGCCCCCGCCTGGTGCACTTCTCTGCTCGAAGGGGCCCACACCACTATGAGTTAAGCTCTGTCCAGGTGGACACCTTTCGAGCCAACCTCTTCTGCACTGACCCGGAGTGCCTAGCTGCCATGCAGGCCCGATTTGGTGTGGCCAAT---GGGGACAGGGCAGAG---GGGGGCCCACATTTTCACTTGGAGTGGGCCCCCCGCCCCACAGAACTCCCTGAGGTGGAGTATGAGAGACTAGGGCTGCAGCCGTTGTGGACTGGAGGGCCAGGAGAGGGGCGCCAGGTGGTGGGAATGCCGAGCTTCCTGGAGGAGGTTGTTCGGGTGGCTCTGGAGCATGGCTTCCGCCTGGACTCTGTCTTCCCTGACCCTGAAGACCTGCTCAACTCTCGATCTCTACGCTTTGTACGACAT---
>cavPor3
------------------------------------------------------------------------------------------------------------------------------------------------------------------ATGCTGGGGGCCATGTTTAGAGCTGGTACTCCCATATCTGCCAATGGCAACCCTCAAGGAGGTGGCCACTAC---TTCATCGACCGCGATGGCAAGGCCTTCCGCCACATCCTCAATTTCCTGCGACTGGGCAGACTGGACCTGCCCCTTGGGTATGGAGAGACAGCACTTCTCAAGGCAGAAGCTGACTTCTACCAGATCAGGCCACTCCTGGATGCCCTGAGAGAACTGGAGGCCTCTCGGGGGACACCTGCACCCACAGCTGCCCTGCTTCACGCAGATGTGGATGCCAGCCCCCGCCTGGTACACTTCTCTGCTCGCAGGGGCCCGCACCACTATGAGTTGAGCTCTGTCCAGGTGGACACCTTCAGAGCCAATCTCTTCTGCACTGACCCAGAGTGTCTGGCTGCCATGAAGGCCCGATTTGGTGTGGCCAAC---GGGGACAGGGCAGAG---GGGGGCCCACATTTTCACCTGGAGTGGGCCCCTCGCCCCACAGAGCTCCCCGAGGTGGAGTATGAGAGACTGGGCCTGCAGCCCTTGTGGACTGGAGGGCCAGGAGAGCGGCGCGAGGTGATGGGGACACCAAGTTTCCTGGAGGAGGTTCTTCGCGTGGCTCTGGAGCACGGCTTCCGCCTGGACTCTGTCTTCCCTGACCCTGAAGACCTGCTCAACTCCCGATCTCTGCGCTTTGTGCGGTGT---
>tarSyr2
------------------------------------------------------------------------------------------------------------------------------------------------------------------ATGCTGGGAGCCATGTTTAGGGCTGGCACGCCCATGTCCCCCAACCTCAATCCCCAAGGAGGTGGCCACTAC---TTCATCGACCGGGATGGCAAGGCCTTCCGGCACATCCTCAATTTCTTGCGGCTGGGCCGCCTGGACCTACCCCGTGGCTATGGAGAGACAGCACTTCTCAGGGCAGAGGCTGACTTCTACCAGATCCAGCCCCTCCTGGACGCTCTGCGGGAACTGGAGGCCTCTCGGGGGACCACTGCACCCACAGCTGCCCTGCTCCACGCAGATGTAGATGTCAGCCCTCGCCTGGTGCACTTCTCTGCTCGCCAGGGCCCACACCACTATGAGCTGAGCTCAGTCCCCGTGGACACCTTCCGAGCCAACCTCTTCTGCACTGACCCAGAGTGTCTGGGTGCTCTGCGAGCCCGATTTGGTGTGGCCAGT---GCGGACAGGGCAGAA---GGAGGCCCACATTTTCGCCTGGAGTGGGCCCCCCGTCCCGCAGAACTCCCAGAAGTGGAATATGGGAGACTGGGGCTGCAGCCGTTATGGACTGGGGGGCCAGGAGAGCCACGGGAGGTGGTAGGCACGCCGAGCTTCCTGGAAGAGGTGCTGCGGGTGGCTCTGGAGCATGGCTTCCGTCTAGACTCTGTCTTCCCTGACCCTGAAGACCTGCTCAACTCCCGATCCCTGCGCTTTGTCCGGCAC---
>bosTau8
------------------------------------------------------------------------------------------------------------------------------------------------------------------ATGCTGGGGGCCATGTTTAGGGCTGGTACCCCCATGACTCCCAACCTCAATCCCGAGGGAGGTGGCCACTAC---TTCATCGATCGAGATGGCAAGGCCTTCCGGCACATCCTCAATTTCCTCCGGCTGGGCCGCCTAGACCTGCCCCTTGGATATGGGGAGACAGCGCTTCTCAGGGCAGAGGCGGACTTTTACCAGATCCGACCCCTCCTGGATGCCCTGCGGGAACTGGAGGCCTCTCGGGGGACCCCAGCTCCCACAGCCGCCCTGCTCCATGCAGATGTAGATAGCAGCCCCCGCCTGGTGCACTTCTCTGCTCGTCGAGGCCCACACCACTATGAGCTGAGTTCTGTCCAGGTGGACACCTTCCGGGCCAATCTCTTCTGCACCGACCCTGAGTGTCTGGGTGCCCTGCGGGCCCGATTTGGTGTGACCAAT---GAGGACAGGGCAGAG---GGAGGCCCACATTTCCGTCTGGAATGGGCTCCCCGCCCCGCGGAACTCCCCGAAGTGGAGTACCGCAGACTAGGGCTGCAGCCACTGTGGACCGGGGCACCAGGAGAGCCACGGGAGGTGGTGGGCACACCCAGCTTCCTGGAGGAGGTGCTGCGGGTGGCTCTGGAGCATGGCTTCCGTCTCGACTCTGTCTTCCCTGATCCTGAAGACCTGCTCAACTCCCGATCTCTACGCTTTGTTCGGCAC---
>susScr11
------------------------------------------------------------------------------------------------------------------------------------------------------------------ATGCTGGGGGCCATGTTTAGGGCCGGTACCCCCATGACCCCCAACCTCAGTCCCCAGGGAGGTGGCCACTAC---TTCATCGACCGAGATGGCAAGGCCTTCCGGCACATCCTCAACTTTCTGCGGCTGGGCCGCCTGGACTTGCCCCGTGGATATGGGGAGACGGCGCTTCTCCGGGCAGAGGCTGACTTTTACCAGATCCGGCCTCTCCTGGATGCCTTGCGGGAACTAGAGGCATCTCGGGGGACCCCGGCACCCACAGCCGCCCTGCTCCACGCAGATGTAGAAAGCAGCCCCCGCCTGGTGCACTTCTCCGCTCGCCGGGGCCCGCACCACTATGAGCTGAGCTCTGTCCAGGTGGACACCTTCCGGGCCAACCTCTTCTGCACCGACCCCGAGTGTCTGGGTGCCATGCGGGCCCGATTTGGTGTGGCCAAT---GACGACAGGGCGGAG---GGAGGCCCACACTTTCGTCTGGAGTGGGCCCCCCGCCCCTCGGAACTCCCGGAAGTGGAGTACCAGAGACTGGGGCTGCAGCCCCTGTGGACTGGGGGGCCAGGAGAGCCACGGGAGGTGGTGGGCACCCCGAGCTTCCTGGAGGAGGTGCTGCGGGTGGCCCTGGAGCACGGCTTCCGTCTCGACTCCGTCTTCCCTGACCCCGAAGATCTGCTCAACTCCCGATCTCTGCGCTTCGTTCGGCAC---
>HLcamFer2
------------------------------------------------------------------------------------------------------------------------------------------------------------------ATGCTGGGGGCCATGTTTAGGGCCGGTACCCCCATGACCCCCAACCTCAATCCCCAGGGAGGCGGTCACTAC---TTCATCGACCGAGATGGCAAGGCCTTCCGGCACATCCTCAATTTCCTCCGGCTGGGCCGCCTGGACCTGCCCCGAGGATATGGAGAGACAGCGCTTCTCAGGGCAGAGGCTGACTTTTACCAGATCCGCCCCCTCCTGGATGCCCTGCGGGAACTGGAGGCCTCTCGCGGGACCCCAGCACCCACAGCTGCCCTGCTCCACGCAGATGTAGATAGCAGCCCCCGCCTGGTGCACTTCTCTGCTCGTCGGGGCCCACACCACTATGAGCTGAGCTCTGTCCAGGTGGACACCTTCCGGGCCAACCTCTTCTGCACCGACCCTGAGTGTCTGGGTGCCATGCGGGCCCGATTTGGTGTAGCCAAT---GAGGACAGGGCGGAG---GGAGGCCCACACTTTCGTCTGGAGTGGGCCCCCTGCCCCGCAGAACTCCCCGAAGTGGAGTACAGGAGACTGGGGCTGCAGCCACTGTGGACTGGGGGGCCAGGAGAGCGACGGGAGGTGGTGGGCACACCAGGCTTCCTGGAGGAGGTGCTGCGGGTGGCTCTGGAGCACGGCTTCCGTCTCGACTCTGTCTTCCCTGACCCTGAAGACCTGCTCAACTCCCGATCTCTGCGCTTCGTCCGGCAC---
>HLturTru3
------------------------------------------------------------------------------------------------------------------------------------------------------------------ATGCTGGGGGCCATGTTTAGGGCTGGTACTCCCATGACCCCCAACCTCAATCCCCAGGGAGGCGGCCACTAC---TTTATCGACCGAGATGGCAAGGCCTTCCGGCACATCCTCAATTTCCTACGGCTGGGCCGCCTGGACCTGCCCTGTGGATACGGGGAGACAGCGCTTCTCAGGGCAGAGGCTGACTTTTACCAGATCCGGCCCCTCCTGGATGCCCTGCGGGAACTGGAGGCCTCTCAGGGGACTCCGGCACCCACAGCCGCCCTGCTCCACGCAGATGTAGATAGCAGCCCCCGCCTGGTGCACTTCTCTGCTCGTCGGGGCCCACACCACTATGAGCTGAGCTCTGTCCAGGTGGACACCTTCCGGGCCAACCTCTTCTGCACCGACCCTGAGTGTCTGGGTGCCATGCGTGCCCGATTTGGTGTGGCCAAT---GAGGACAGGGCGGAG---GGAGGCCCACACTTTCATCTGGAATGGGCCCCCTGCCCTGCAGAGCTCCCCGAAGTGGAGTACAGGAGACTGGGGCTGCAGCCGCTGTGGACTGGGGGGCCAGGAGAGCGACGGGAGGTGGTGGGCACTCCAGGCTTCCTGGAGGAGGTGCTGCGGGTGGCCCTGGAGCATGGCTTCCGTCTCGACTCCGTCTTCCCTGACCCCGAAGACCTGCTCAACTCCCGATCTCTGCGCTTTGTCCGACAC---
>balAcu1
------------------------------------------------------------------------------------------------------------------------------------------------------------------ATGCTGGGGGCCATGTTTAGGGCCGGTACCCCCATGACCCCCAACCTCAATCCCCAGGGAGGCGGCCACTAC---TTTATCGACCGAGATGGCAAGGCCTTCCGGCACATCCTCAATTTCCTACGGCTGGGCCGCCTGGACCTGCCCCGTGGATACGGGGAGACAGCGCTTCTCAGGGCAGAGGCTGACTTTTACCAGATCCGGCCCCTCCTGGATGCCCTGCGGGAACTGGAGGCCTCTCGGGGGACCCCGGCACCCACAGCCGCCCTGCTCCACGCAGACGTAGATAGCAGCCCCCGCCTGGTGCACTTCTCTGCTCGTCGGGGCCCACACCACTATGAGCTGAGCTCTGTCCAGGTGGACACCTTCCGGGCCAACCTCTTCTGCACTGACCCTGAGTGTCTGGGTGCCATGCGTGCCCGATTTGGTGTGGCCAAT---GAGGACAGGGCGGAG---AGAGGCCCACACTTTCATCTGGAATGGGCCCCCTGCCCTGCAGAGCTCCCCGAAGTGGAGTACAGGAGACTGGGGCTGCAGCCGCTGTGGACTGGGGAGCCAGGAGAGCGACGGGAGGTGGTGGGCACTCCGGGCTTCCTGGAGGAGGTGCTGCGGGTGGCCCTGGAGCATGGCTTCCGTCTCGACTCCGTCTTCCCTGACCCCGAAGACCTGCTCAACTCCCGATCTCTGCGCTTTGTCCGGCAC---
>felCat8
------------------------------------------------------------------------------------------------------------------------------------------------------------------ATGCTGGGGGCCATGTTTAGGGCGGGCACCCCCATCCCCCCCAACCTCAACCCCCAGGGAGGTGGCCACTAC---TTCATCGACAGAGATGGCAAGGCCTTCCGGCACATCCTCAATTTCCTGCGGCTGGGCCGCCTGGACCTGCCCCGTGGCTACGGGGAGACGGCCCTGCTCAGGGCAGAGGCGGACTTCTACCAGATCCAGCCCCTCCTGGATGCCCTGCGGGAACTGGAGGCCTCTCGGGGGACCCCCGTGCCCACAGCTGCCCTGCTCCATGCAGATGTAGACGCCAGCCCCCGCCTGGTGCACTTCTCCGCTCGCCGGGGCCCACACCACTATGAGCTGAGCTCTGTGCAGGTGGATACGTTCCGAGCCAACATCTTCTGCACCGACCCCGAGTGCCTGGGCGCCATGCGGGCCCGATTTGGTGTGGCCAGT---GAGGACAGGGCAGAG---GGAGGCCCTCACTTTCGTCTGGAGTGGGCCCCCTGTCCCGCAGAGCTCCCTGAGGTGGAGTATAGGAGACTGGGGCTACAGCCTCTGTGGACTGGGGGGCCGGGGAAGCTGCGGGAGGTGGTGGGCACGCCGGGCTTCCTGGAGGAGGTGCTGCGGGTGGCTCTGGAGCACGGCTTCCGTCTAGACTCCGTCTTCCCTGACCCTGAGGACCTGCTCAACTCCCGATCTCTGCGCTTTGTGAGGCAC---
>lepWed1
------------------------------------------------------------------------------------------------------------------------------------------------------------------ATGCTGGGGGCCATGTTTAGGGCCGGCACCCCCATAGCCCCCAACCTCAACCCGCAGGGAGGCGGCCACTAC---TTCATTGACAGAGATGGCAAGGCCTTCCGGCACATCCTCAATTTCCTGCGGCTGGGCCGCCTGGACCTGCCCCGTGGGTATGGGGAGACAGCACTTCTCAGGGCAGAGGCCGACTTTTACCAGATCCAGCCCCTCCTGGATGCCCTGCGGGAACTGGAGGCCTCTCGGGGGGCCCCTGTACCCACGGCCGCCCTGCTCCACGCAGATGTAGATGCCAGCCCCCGCCTGGTGCATTTCTCTGCTCGCCGGGGCCCACACCACTATGAGCTGAGCTCTGTGCAAGTGGATACCTTCCGAGCCAACATCTTCTGCACCGACCCCGAGTGCCTGGGTGCCATGCGGGCCCGATTTGGGGTGGCCAGT---GAGGACAGGGCAGAG---GGAGGCCCACACTTTCGTCTGGAGTGGGCTCCCTGTCCCGCAGAACTCCCCGAGGTGGAGTATAGGAGACTGGGGCTGCAGCCTCTGTGGACTGGGGGGCCTGGAGAGCTCCGGGAGGTGGTGGGCACGCCAGGCTTCCTGGAGGAGGTGCTGCGGGTGGCTCTGGAGCACGGCTTCCGTCTAGACTCCGTCTTCCCTGACCCCGAAGACCTGCTCAATTCGCGATCTCTGCGCTTCGTGCGGCAC---
>canFam3
------------------------------------------------------------------------------------------------------------------------------------------------------------------ATGCTGGGGGCCATGTTCAGGGCCGGCACCCCCATACCCCCCAACCTCAGCCCCCAGGGAGGTGGCCACTAC---TTCATCGACAGAGATGGCAAGGCCTTCCGGCACATCCTCAATTTCCTGCGGCTGGGCCGCCTCGACCTGCCCCGTGGGTATGGGGAGACGGCACTTCTCAGGGCAGAGGCCGACTTCTACCAGATCCAGCCCCTCCTGGATGCCCTGCGGGACCTGGAGGCCTCTCGGGGGACCCCGGTACCCACTGCTGCCCTGCTCCACGCAGACGTGGATGCCAGCCCCCGCCTGGTGCACTTCTCTGCTCGCCGGGGCCCACACCACTATGAGCTGAGCTCTGTGCAGGTGGATACCTTCCGAGCCAACATCTTCTGCACCGACCCCGAGTGCCTGGGTGCCATGCGGGCCCGCTTTGGTGTGGCCAGT---GAGGATAGGGCTGAG---GGCGGCCCACACTTCCGTCTGGAGTGGGCCCCCTGTCCCGCAGAACTCCCGGAGGTGGAGTATAGGAGACTGGGGCTGCAGCCGCTGTGGACTGGGGGGCCGGGAGAGCTGCGGGAGGTGGTGGGCACACCAGGTTTCCTAGAGGAGGTGCTGCGGGTCGCTCTGGAGCACAGCTTCCGTCTAGACTCCGTCTTCCCTGACCCCGAAGACCTGCTCAACTCGCGATCTCTGCGCTTCGTGCGGCAC---
>manPen1
------------------------------------------------------------------------------------------------------------------------------------------------------------------ATGCTGGGGGCCATGTTTAGGGCTGGCACACCCATGCCTCCCAACCTCAACTCCCAGGGAGGTGGCCACTAC---TTCATCGACCGAGATGGCAAGGCTTTCCGGCATGTCCTCAATTTCCTCAGGCTGGGCCGTCTGGACCTGCCCCGAGGGTATGGGGAGACAGCACTCCTCAGGGCAGAGGCAGACTTCTACCAGATCCAGCCCCTCCTGGATGCCCTGCGGGAACTGGAAGCCTCTCGGGGGTCCCCTGTACCTACAGCTGCCCTGCTCCACGCAGATGTAGATGCCAGCCCCCGCCTGGTGCACTTCTCTGCTCGCCGGGGCCCACACCACTATGAGCTGAGCTCTGTCCAGGTGGATATCTTCCGAGCCAACCTCTTCTGCACTGACCCCGAGTGTTTGGGTGCCATGCGGGCCCGATTTGGGGTGGCGAAT---GAGAACAGGGCAGAG---GGAGGCCCACACTTCCGTCTGGAGTGGGCCCCCTGTCCTGCAGAACTCCCCGAAGTGGAGTATAGGAGACTGGGCCTGCAACCACTGTGGACTGGGGGGCCAGGAGAGCTCCGGGAGGTGGTGGGCACGCCAGGCTTCCTGGAGGAGGTGCTACGGGTGGCTCTTGAACACGGCTTCCGTCTAGACTCCGTCTTCCCTGACCCTGAAGACTTGCTCAACTCACGCTCTCTGCGCTTTGTCCGGCAC---
>HLmanJav1
------------------------------------------------------------------------------------------------------------------------------------------------------------------ATGCTGGGGGCCATGTTTAGGGCTGGCACACCCATGCCTCCCAACCTCAACTCCCAGGGAGGTGGCCACTAC---TTCATCGACCGAGATGGCAAGGCTTTCCGGCATGTCCTCAATTTCCTCAGGCTGGGCCGCCTGGACCTGCCCCGAGGGTATGGGGAGACAGCACTCCTCAGGGCAGAGGCAGACTTCTACCAGATCCAGCCCCTCCTGGATGCCCTGCAGGAACTGGAAGCCTCTCGGAGGTCCCCTGTACCTACAGCTGCCCTGCTCCACGCAGATATAGATGCCAGCCCCCGCCTGGTGCACTTCTCTGCTCGCCGGGGCCCACACCACTATGAGCTGAGCTCTGTCCAGGTGGATATCTTCCGAGCCAACCTCTTCTGCACTGACCCCGAGTGTTTGGGTGCCATGCGGGCCCGATTTGGAGTGGCGAAT---GAGAACAGGGCAGAG---GGAGGCCCACACTTCCGTCTGGAGTGGGCCCCCTGTCCTGCAGAACTCCCCGAAGTGGAGTATAGGAGACTGGGCCTGCAACCACTGTGGACTGGGGGGCCAGGAGCGCTCCGGGAGGTGGTGGGCACGCCAGGCTTCCTGGAGGAGGTGCTACGGGTGGCTCTTGAACACGGCTTCCGTCTAGACTCTGTCTTCCCTGACCCTGAAGACTTGCTCAACTCACGCTCTCTGCGCTTTGTGCGGCAC---
>ailMel1
------------------------------------------------------------------------------------------------------------------------------------------------------------------ATGCTGGGGGCCATGTTTAGGGCCGGCACCCCCATACCCCCCAACCTCAACCCCCAGGGAGGCGGCCACTAT---TTCATCGACAGAGATGGCAAGGCCTTCCGGCACATTCTCAACTTCCTGCGGCTGGGCCGCCTGGACCTGCCCCGCGGGTATGGGGAGACAGCTCTTCTCAGAGCAGAGGCTGACTTCTACCAGATCCAGCCCCTCCTGGATGCTTTGCGGGAACTGGAGACCTCTCGGGGGAGCCCCGTACCCACAGCCGCCCTGCTTCACGCAGATGTAGACGCCAGCCCCCGCCTGGTGCATTTCTCTGCTCGCCGGGGCCCACACCACTATGAGCTGAGCTCCGTGCGGGTGGAGACCTTCCGAGCCAACATCTTCTGCACTGACGCCGAGTGCCTGGGTGCCATGCGGGCGCGATTTGGGGTGGCCGGT---GAGAACAGGGCAGAG---GGAGGCCCACACTTCCGTCTGGAGTGGGCCCCCTGTCCCGCGGAACTCCCCGAGGTGGAGTATAGGAGACTGGGGCTGCAGCCTCTGTGGACTGGGGAGCCGGGAGAGCTACGGGAGGTGGTGGGCACGCCGGGCTTCCTGGAGGAGGTGCTGCGGGTGGCCCTGGAGCACGGCTTCCGTCTAGATTCCGTCTTCCCTGACCCTGAAGACCTGCTCAACTCTCGATCTCTTCGCTTTGTGCGGCAC---
>musFur1
------------------------------------------------------------------------------------------------------------------------------------------------------------------ATGCTGGGGGCCATGTTTAGGGCGGGCACCCCCATACCCCCCAACCTCAACCCCCAGGGAGGCGGCCACTAC---TTCATTGACAGAGATGGCAAGGCCTTCCGGCACATCCTCAATTTCCTGCGGCTGGGCCGCCTGGACCTGCCCCACGGGTATGGGGAGACAGCCCTTCTAAGGGCAGAGGCTGACTTCTACCAGATCCAGCCCCTCCTGGATGCCCTGCGGGAACTGGAGGCCTCTCGGGGGGCCCCTGTACCCACAGCTGCCCTGCTCCACGCAGATGTAGATGCCAGCCCCCGCCTGGTGCATTTCTCCGCGCGCCGGGGTCCGCACCACTACGAGCTGAGCTCCGCACAGGTGGATACCTTCCGAGCCAACATTTTCTGCACAGACTCCGAGTGCCTGGGGGCCATGCGGGCCAGATTTGGGGTGGCCAGT---GAGGGCAGGGCAGAG---GGAGGCCCGCACTTTCGTCTGGAGTGGGCCCCCTGTCCCGCAGAACTCCCCGAGGCAGAGTATAGGAGACTGGGTCTGCAGCCTCTGTGGACTGGGGGGCCAGGAGAGCTACGGGAGGTGGTGGGTGCACCCGGCTTCCTGGAGGAGGTGCTGCGGGTGGCTCTGGAGCACGGTTTCCGTCTAGACTCCGTCTTCCCTGACCCCGAAGACCTGCTCAACTCGCGATCTCTGCGCTTTGTGCGGCAC---
>eriEur2
------------------------------------------------------------------------------------------------------------------------------------------------------------------ATGCTGGGAGCCATGTTTAGGGCTGGCACTCCTATGTCTCCCAATCTCAACCCACAGGGAGGCGGCCACTAC---TTCATTGACAGGGATGGCAAGGCCTTCCGGCACATTCTCAACTTTCTGAGGCTGGGCCGCCTGGACCTGCCCCGGGGGTATGGGGAAACTGCCCTTCTCAAGGCTGAGGCTGACTTCTACCAGATCCGGCCCCTCCTGGATGCCCTGCAGGAACTGGAGGCTTCTCGGGGGAACGCTGCCCCCACAGCTGCCCTGCTCCACGCAGATGTCGATGCCAGCCCCCGCCTGGTACACTTCTCTGCTCGCCAGGGCCCACACCACTATGAGCTGAGCTCCGTCCAGGTGGACACCTTCCGAGCCAACCTGTTCTGCACTGACTCTGAGTGTCTGGGTGCCCTGCGGGCCCGATTTGGTGTAGCCAGT---GAGGACAGGGCAGAG---GGAGGGCCACACTTTCGACTGGAGTGGGCCCCCCGCCCCAGGGAACTCCCCGAGGTGGAGTACAGGAGACTGGGGCTCCAACCACTGTGGACTGGGGGGCCGGGAGAGCGCAGGGAGGTCCTGAGCACACCAGGCTTCCTGGAGGAGGTGCTGCGCGTAGCCCTGGAGCACAGCTTCCGTCTAGACTCTGTCTTCCCTGATCCCGAAGACCTTCTCAACTCGCGATCCCTGCGCTTTGTGCGACAC---
>oryAfe1
------------------------------------------------------------------------------------------------------------------------------------------------------------------ATGCTGGGGGCCATGTTTAGAGCTGGCACATCCATGACCCCCAACCTCAACCCACAGGGAGGTGGCCACTAC---TTCATCGACCGAGATGGTAAGGCCTTCCGCCATATCCTCAATTTCCTGCGGCTGGGCCGCCTGGACCTGCCCCGTGGGTACGGGGAGACGGCGCTTCTTAGAGCAGAGGCTGACTTCTACCAGATCCGGCCACTCCTGGACGCCCTGCGGGAACTGGAGTCGTCTCGGGTGGCTACAGCACCCACAGCTGCCCTGCTCCACGCAGATGTGGACACCAGCCCCCGCCTGGTGCACTTCTCTGCTCGCCGGGGCCCTCACCACTATGAGCTGAGCTCCGTCCAAGTGGACACCTTCCGTGCCAACCTCTTCTGCACTGACCCAGAATGTCTGGGCGCCATGCGGGCCCGATTTGGTGTGGCCAAT---GGGGACAGAGCAGAG---GGGGGTCCACACTTTCGCTTGGAGTGGGCCCCCCGCCCTGTGGAACTCCCTGAGGTGGAGTATGGGAGACTAGGGCTGCAACCGCTGTGGGCTGGGGGGCCAGGAGAGCGGCGGGAGGTAGTGGGCACACCGGGCTTTCTGGAGGAGGTCCTTCGGGTGGCCCTGGAGCACAGCTTCCGCCTGGACTCTGTCTTCCCTGACCCCGAGGACCTACTTAACTCACGATCTCTGCGCTTTGTCCGGCAC---
>loxAfr3
------------------------------------------------------------------------------------------------------------------------------------------------------------------ATGCTGGGGGCCATGTTTAGGGCTGGCACCCCCATGCCCCCCAACCTCCAACCTCAGGGAGGCGGCCACTAC---TTCATCGACCGCGACGGCAAAGCCTTCCGGCATATCCTCAATTTCCTGCGGCTGGGCCGCCTGGACCTGCCCCGCGGATACGGGGAGACGGCTCTTCTCAAGGCAGAAGCTGACTTCTACCAGATCCGGCCCCTCCTGGATGCCCTGCGCGAACTGGAGACATCTCGGGGGGGCCCTGCACCCACAGCTGCCCTGCTCCACGCAGATGTGGATACCAGCCCCCGCCTAGTGCACTTCTCTGCTCGCCGGGGCCCTCACCACTATGAGCTGAGCTCCGTCCAGGTGGACACCTTTCGTGCCAACCTTTTCTGCACTGACCCTGAGTGTCTGGGTGCCTTGCGGGCCCGATTTGGCATAGCCAAT---GGGGACAGAGCAGAG---GGAGGTCCACACTTTCGGTTGGAGTGGGCCCCCCGCCCCGTGGAACTCCCTGAGGTGGAGTATGCCAGACTGGGGCTGCAGCCGCTGTGGGCTGGGGGGCCAGGAGAGCCGCGGGAAGTAGTGGGCACACCGGGCTTCCTGGAAGAGGTGCTGCGGGTGGCTCTGGAGCACGGCTTCCGCCTGGACTCGGTCTTCCCAGACCCTGAGGACCTGCTCAACTCCCGATCCCTGCGCTTTGTCCGGCAC---
>triMan1
------------------------------------------------------------------------------------------------------------------------------------------------------------------ATGCTGGGGGCCATGTTTAGGGCTGGCACCCCCATGCCCCCCAACCTCCACCCGCAGGGAGGCGGCCACTAC---TTCATCGACCGGGATGGCAAGGCCTTCCGGCATATCCTCAATTTCCTACGGCTGGGCCGCCTGGACCTGCCCCGCGGGTACGGGGAGACTGCGCTTCTCAAGGCAGAAGCTGACTTCTACCAGATCCGGCCCCTTCTGGATGCCCTGAGCGAACTGGAGACATCTCGGGGGGCCCCTGCACCCACAGCTGCCCTGCTCCACGCAGATGTGGATACCAGCCCCCGCCTGGTGCACTTCTCTGCTCGCCGGGGCCCTCACCACTATGAGCTGAGCTCCGTCCAGGTGGACACCTTTCGTGCCAACCTCTTCTGCACTGACCCCGAGTGTCTGGGTGCCTTGCGGGTCCGATTTGGTGTGGCAAAT---GGGGACAAAGCAGAG---GGGAGCCCACACTTTCGGTTGGAGTGGGCCCCCCGCCCCGTGGAACTCCCCGAGGTGGAGTATGGGAGACTGGGGCTGCAGCCGCTGTGGGCTGGGGGGCCAGGAGAGCAGCGGGAGGTAGTGGGCACACCCGGCTTCCTGGAGGAGGTGCTGCGGGTGGCCCTGGAGCACGGCTTCCGCCTGGACTCCGTCTTCCCCGACCCTGAGGACCTGCTCAACTCCCGATCTCTGCGCTTTGTCCGGCAC---
>conCri1
------------------------------------------------------------------------------------------------------------------------------------------------------------------ATGCTGGGAGCCATGTTTAGGGCC------CCCATGGCCCCCAACCTCAATCCCCAGGGAGGTGGCCATTAC---TTCATCGACAGAGATGGCAAGGCCTTCCGACACATTCTCAATTTCCTGCGGTTGGGGCGCCTTGATCTGCCCCGTGGGTATGGGGAGACAGCACTTCTCAGGGCAGAGGCTGACTTCTACCAGATCCGGCCCCTCCTGGATGCCCTTCGAGAACTGGAAGCCTCTCGGGGAACCTCTGCACCCACAGCTGCCTTACTCCACGCAGATGTAGATGCCAGCCCACGGCAGGTGCACTTCTCTGCCCGCCGTGGTCCACACCACTATGAGCTGAGCTCAGTCCAGTTGGACATCTTCCGAGCCAACCTCTTCTGCACTGACCCAGAGTGTTTGGGTGCAATGCGGACCCGATTTGGTGTGACCGAT---GAGGACAGAGCAGAA---GGGGGTCCACATTTCCGACTGGAGTGGGCCCCCCGCCCCACAGAACTCCCAGAGGCCGAGTACAGGAGGCTGGGGCTGCAGTCTCTGTGGACTGGGGGGCCAGGAGAGCGACGGGAGGTCGTGGGCGCGCCAGGCTTCCTGGAAGAGGTATTGCGGGTGGCTCTAGAGCACGGCTTCCGTCTAGATTCCGTCTTCCCTGACCCCGAAGACCTGCTGAACTCCAGATCACTGCGCTTTGTCCGGCAC---
>HLphyDis3
----------------------------------TACTCCCCAAAATTTCCCCCCCTCCTGTGCCCTCTTCACCCCCCTCCTTTGGGGGCCCCGTGACCCTGAATGTGGGGGGCACATTATATTCCACTACTTTGGAGACCCTGACTCGCTTCCCAGACTCCATGCTGGGAGCCATGTTTAGGGCTGGCACTTCCATTCCCCCCAGCCTCAACCCCCAAGGAGGGGGCTACTAC---TTCATAGACCGAGATGGCAAGGCCTTCCGGCACATTCTCAATTTCCTGCGGCTGGGCCGCCTGGACCTGCCCCTAGGATATGGGGAGACAGCGCTTCTCAGGGCGGAGGCTGACTTCTACCAAATCCAGCCCCTCCTAGATGCTCTGCAGGAACTGGAAGCTTCTCAGGGTGCCCCTGCACCCACAGCTGCCCTGCTCCACGCCGATGTAGATGCTAGCCCCCGTCTGGTGCACTTCTCTGCTCGCCAGGGCCCACATCACTATGAGCTGAGCTCTGCCCAGGTAGATGTCTTCCAGGCCAACCTCTTCTGCACCGACCCAGAGTGTCTGGGTGCCATGAGGGCCCGATTTGGTGTGGCCAGT---GAGGAGAGGGCAGAG---GCAGGACCACACTTTCGTCTGGAGTGGGCCCCCCGCCCCATGGAACTGCCGGAAGTGGAATACAGGAGACTGGGGCTGCAGCCACTGTGGACTGGGGGGCCAGGAGAACGACGGGAAGTGGTGGGCACTCCGGGCTTCCTGGAGGAGGTGCTGCGGGTGGCTCTGGAGCACGGCTTCCGGCTAGACTCTGTTTTCCCTGACCCTGAAGACCTCCTCAACTCCAGATCTCTGCGCTTTGTCCGGCAC---
>HLpipKuh2
GAGGTCCTGCCTTTTTCTCCTTTGGTGTCTCCAGCACTCCCCAAAATTTCCCCTCCTCCTGTGCCCTCTTCACCCCCTTCCTTCGGGGGCCCCGTGACCCTGAATGTGGGGGGCACGCTCTATTCCACCACTTTGGAGACCCTGACCCGCTTCCCAGACTCCATGCTGGGGGCCATGTTCAGGGCCGACACCCCCTTCCCCCCCAACCTCTGCTCCCAGGGAGGCGGCCACTACTACTTCATTGACCGCGATGGCAAGGCCTTCCGGCACATCCTCAATTTCCTGCGGCTGGGCCGCCTGGACCTGCCCCTGGGCTACGGGGAGACGGCGCTGCTCAAGGCCGAGGCCGACTTCTACCAGATCCAGCCCCTCCTGGACGCCCTGCGGGAGCTGGAGGCCTCCCAGGGCAGCCCCGCGCCCTCGGCCGCCCTGCTGCACGCGGACGTGGAGGCCAGCCCCCGCCTGGTGCACTTCTCCGCCCGCCGCGGCCCGCACCACTACGAGCTCAGCTCCGCCCGCGTGGACACCTTCCGCGCCAACCTCTTCTGCACCGACCCCGAGTGCCTGGGCGCCCTGCGGGCCCGGTTCGGCGTGGCCGCC---GAGGAGAGGGCAGAG---GGGGGGCCCCACTTTCGCCTGGAGTGGGCCCCCCGCCCCACAGAACTCCCCGAAGCGGAGTACGGGAAGCTGGGGCTGCAGCCCCTGTGGACCCGGCGGCCGGGGCAGCGGCGGGAGGTGGTGGGCACCCCGGGCTTCCTGGAGGAGGTGCTCCAGGTGGCCCTGGAGCACGGCTTCCGGCTAGACTCCGTCTTCCCTGACCCCGAAGACCTGCTCAACTCCAGATCGCTGCGCTTTGTCCGCCAC---
>HLmolMol2
----------------------------------TACTCCCCAAAATTTCCCCTCCTCCTGTGCCCTCTTCACCCCCCTCTTTTGGGGGCCCTGTAACCCTGAATGTGGGGGGTACGCTATATTCCACCACTCTGGAGACTCTGACTCGCTTCCCAGACTCCATGCTGGGGGCCATGTTTAGGGCTGGCACCCCCATTTCCCCCAACCTCAACTCCCAGGGAGGTGGCCACTACTACTTCATCGACAGAGATGGCAAGGCCTTCCGGCATATTCTAAATTTCCTGCGGCTGGGCCGCCTGGACCTACCCCTTGGATATGGAGAGACAGCGCTTCTCAGGGCAGAAGCTGACTTCTACCAGATCCGGCCCCTCCTCGATGCCCTGCAGGAACTGGAGGCCTCTCAGGTGACCCCTGCACCCACAGCTGCCCTGCTCCACGCAGATGTAGATGCCAGCCCCCGCATGGTGCACTTCTCTGCTCGCCAGGGCCCACACCACTATGAACTGAGCTCTGCCCAGGTGGACACCTTCCGAGCCAACCTCTTCTGCACCGATCCAGAGTGTCTGGGTGCCATGAAGGCCCGATTTGGTGTAGCCAAT---GAAGAGAGAGCAGAG---GGAGGACCACACTTTCGTCTGGAATGGGCCCCCCGCCCCACAGAACTTCCAGAAGTGGAGTACAGGAGACTGGGACTACAGCCACTGTGGACTAAGGGGCCAGGAGAGCAACGGGAAGTGGTGGGCACACCCGGCTTCCTGGAGGAGGTGCTGCGGGTGGCTCTGGAGCATGGCTTCCGTCTAGACTCCGTTTTCCCTGACCCTGAAGACCTACTCAACTCCAGATCTCTGCGCTTTGTCCGACAC---
>HLmyoMyo6
GCAGTCCTGCCTTTTTCTCTTTGGGTGTCTCCAGCACTCCCCAAAATTTCCCCTCCTCCTGTGCCCTCTTCACCCCCCTCCTTTGGGGGCCCCGTGACCCTGAATGTGGGGGGCACGTTATATTCCACCACTTTGGAGACCCTGACTCGCTTCCCAGACTCCATGCTGGGGGCCATGTTTAGGGCTGACACCCCTATTCCCCCCAACCTCAACTCCAAGGGCGGTGGCCACTACTACTTCATCGACCGGGATGGCAAGGCCTTCCGGCACATTCTCAATTTCCTGCGGCTGGGCCGCCTGGACCTGCCCCTGGGATATGGGGAGACAGCGCTTCTCAGGGCAGAGGCCGACTTCTACCAGATCCAGCCCCTCCTAGATGCCCTGCGGGAACTGGAGGCCTCTCAGGGGACCCCTGCACCCACAGCTGCCCTGCTCCACGCAGATGTGGATGCCAGCCCCCGCGTGGTGCACTTCTCTGCGCGCCAGGGCCCCCACCACTATGAGCTGAGCTCTGCCCGGGTGGACACCTTCCGAGCCAACCTCTTCTGCACCGACCAAGAGTGCCTGGGTGCCTTGAGGGCCCGATTTGGTCTGGCCAAT---GAGGAGAGAGCAGAG---GGGGGACCACACTTTCGTCTGGAGTGGGCCCCCCGCCCCACGGAACTTCCGGAAGTGGAGTACAGGAAACTGGGGCTGCAGCCACTGTGGACTGGGGGGCCGGGAGAGCGACGGGAAGTGGCCGGCACACCGGGCTTCCTGGAGGAGGTGCTCCGGGTGGCTCTGGAGCATGGCTTCCGGCTGGACTCCGTGTTCCCTGACCCTGAAGACCTACTCAACTCCAGGTCTCTGCGCTTTGTTCGACAC---
>HLrhiFer5
----------------------------------TACGCCCCAAAATTTCCCCTCCTCCTGTGCCCTCTTCGCCCCCCTCCTTTGGGGGCCCTGTGACCCTGAATGTGGGGGGCACACTATATTCCACAACTGTGGAGACCCTGACTCGCTTCCCAGACTCCATGCTGGGGGCCATGTTTAGGACTGGCACCCCTATGTCCCCCAACCTCAACCCCCAGGGAGGCGGCCACTAC---TTCATCGACAGAGATGGCAAGGCTTTCCGGCACATTCTCAATTTCCTGCGGCTGGGCCGCCTGGACCTTCCCCTTGGGTATGGGGAGACAGCACTTCTTAGGGCAGAGGCCGACTTCTACCAGATCCGGCCCCTCCTAGATGCCCTGCGGGAACTGGAGGCCTCTCGGAGGACCCCTGCACCCACAGCTGCCCTGCTCCATGCAGATGTAGATGCCAGCCCCCGCCTGGTGCACTTCTCTGCTCGCCAGGGCCCACACCACTATGAGCTGAGCTCTGTCCAGGTGGACACCTTCCGAGCCAACCTCTTCTGCACTGACCCAGAGTGTCTGGATGCCATGAGAGCCCGATTTGGTGTGGCCAAT---GAGGAGAGAGCTGAG---GGAGGCCCACACTTTCGTCTGGAGTGGGCCCCCCGCCCCACAGAACTCCCTGAAGTGGAGTACAGGAGACTGGGGCTGCAGCCATTGTGGACTGGGGAGCCAGGAGAACGACGGGAAGTGGTGGGCACACCAGGCTTCCTGGAGGAGGTGCTGCGGGTGGCTCTGGAGCATGGCTTCCGTCTAGACTCTGTCTTTCCTGACCCTGAAGACCTGTTCAACTCCAGATCTCTGCGCTTTGTCCGGCAC---
>HLrouAeg4
---------------------------------------------ATTTCCCCTCCTCCTGTGCCCTCTTCGCCCCCCTCCTTTGGGGGCCCTGTGACCCTGAATGTGGGGGGCACACTGTATTCTACCACTTTGGAGACCCTGACTCGCTTCCCAGACTCCATGCTGGGGGCCATGTTTAAGGCTGGCACCCCTATGCCCCCCAACCTCAACCCCCAGGGAGGTGGCCAGTAC---TTCATTGACCGAGATGGTAAGGCCTTTCGGCACATTCTCAATTTCCTTCGGCTGGGCCGCCTGGACCTGCCCCTTGGATATGGGGAGACAGCACTTCTCAGGGCAGAGGCCGACTTCTACCAGATCCGGCCCCTCCTAGATGCTCTGCGGGAACTGGAGGCCTCTCAGGGGACCCCTGCACCCACAGCTGCTCTGCTTCACGCAGATGTAGATGCCAGTCCCCGCCTGGTGCACTTCTCTTCTCGCCAGGGCCCACACCACTATGAACTGAGCTCTGTCCAGGTGGACACCTTTCAAGCCAACCTCTTCTGCACCGACCCAGAATGTCTGGCTGCCATGAGGGCTCGATTTGGTATGGTCAAT---GAGGAGAGAGCAGAG---GGAAGCCCACATTTTCGTCTAGAGTGGGCACCGCACCCCACAGGACTCCCCGAAGTGGAGTACAGGAGACTTGGGCTACAGCCACTGTGGACTGGGGGGCCAGGAGAACGACGGGAAGTGGTAAGCACACCAGGCTTCCTGGAGGAGGTGCTGCGGGTGGCTCTGGAGCATGGCTTCCGTCTAGACTCCGTTTTCCCTGACCCTGAAGATCTGCTCAACTCCAGATCTCTGCGCTTTGTCCGGCAC---
>otoGar3
------------------------------------------------------------------------------------------------------------------------------------------------------------------ATGCTGGGGGCAATGTTTAGAGCTGATACCCCTATGCCT------CTCAGTCCTCAAGAAGGTGGACACTAT---TTCATTGACCGAGATGGCAAGGCCTTCAGGCATATTCTCAATTTCCTAAGGCTAGGCCGTCTGGACCTGCCCCGAGGGTACGGAGAGACAGCACTTCTCAGAGCAGAAGCTGACTTCTACCAGATCCGGCCCCTCCTGGATGCCCTGCGGGAGCTGGAGGCCTCTCGAGGGACCCCTGCACCCACAGCTGCCCTGCTCCATGTAGATGTAGATGTCAGCCCACGTCAGGTGCACTTCTCTGCTCGCCAGGGCCCACACCACTATGAGCTGAGCTCTGTCCAGGTGGACACTTTCCGGGCAAACCTCTTCTGCACTGATCCTGAGTGTCTGGGTGCTATGCGGGCCCGATTTGGTGTGACCAGT---GGAGATAGGGCAGAG---GGGGGCCCACATTTTCATCTTGAGTGGGCTCCCCGCCCTGCAGAACTCCCTGAAGTGGAGTATGGGAGACTGGGGCTACAGCCCCTATGGACTGGGGGCCCAGGAGAGCAGCGGGAGGTAGTGGGCACACCAAGCTTCCTAGAAGAGGTGCTGCGTGTAGCTCTGGAACACAGCTTCCGTCTAGACTCCGTGTTCCCTGATCCTGAAGACCTGCTCAACTCCCGGTCTCTGCGCTTTGTCCGCCAC---
>oryCun2
------------------------------------------------------------------------------------------------------------------------------------------------------------------ATGCTGGGGGCCATGTTTAGGGCGGACACGCCCATGCCCGCCAGCCTCAGCCCCCAAGGAGGGGGCCACTAC---TTCATCGACAGGGACGGCAAGGCCTTCCGACACATCCTCAACTTCCTGCGCCTGGGCCGCCTGGACCTGCCCCGTGGCTACGGAGAGACAGCTCTTCTCAGGGCAGAAGCCGACTTCTACCAGATCCGGCCCCTCTTGGATGCCCTGCGGGAGCTGGAGGCCTCTCGGGGGACCGCTGCGCCCACAGCCGCCCTGCTCCACGCAGACGTGGACGTCAGCCCGCGCCTGGTGCACTTCTCGGCCCGCAGGGGCCCGCACCACTACGAGCTGAGCTCCGTCCAGGTGGACACCTTTCCGAGCCAACTCTTCTGCACTGACCCCGAGTGTCTGGGGGCCTTGCGGGCCCGATTTGGCGTGGCTGCT---GGGGACAGGGCAGAG---GGGGGCCCTCATTTCCGTCTGGAGTGGGCCCCCCGCCCTGCGGAGCTCCCCGAAGCGGAGTATGGGAGACTGGGGCTACAGCCGCTGTGGACTGGGGGGCCGGGAGAGCGGCGGGAGGTGGTGGGCACGCCGAGCTTCCTGGAGGAGGTGCTGCGGGTGGCCCTGGAGCACAGCTTCCGCCTCGACTCCGTCTTCCCTGACCCCGAGGACCTGCTGAACTCGCGGTCCCTGCGCTTTGTCCGGCAC---
>speTri2
------------------------------------------------------------------------------------------------------------------------------------------------------------------ATGCTGGGGGCCATGTTCAGGGATGGCACTCCGATGCCCGCCAATCTCAACCACCAAGAAGGTGGCCAGTAC---TTCATCGACCGGGATGGCAAGGCCTTCCGCCACATCCTCAATTTCCTTCGGCTGGGCCGACTGGACCTGCCTCGTGGGTATGGAGAGACAGCCCTTCTCAAGGCAGAAGCTGACTTCTACCAGATCCGGCCCCTTCTGGATGCCCTACGGGAACTAGAGGCCTCGCGTGGGACCCCTGCATCCACAGCTGCCCTGCTCCACGCAGATGTAGACGTCAGCCCGCGCCTGGTGCACTTCTCTGCTCGCCGGGGCCCACACCACTATGAGCTGAGCTCGGTCCAGGTGGACACCTTCCGAGCCAACCTCTTCTGCACAGACCCCGAGTGTCTGGGTGCCATGCGGGCTCGATTTGGTGTGGCCAAT---GGGGACAGAGTAGAG---GGGGGCCCTCATTTTCGTCTGGAGTGGGCGCCCCGCCCCGCGGAACTCCCTGAGACGGAGTATGGCAGACTGGGGTTACAGCCACTGTGGACTGGGGGGCCTGGAGAACGTCGGGAGGTGGTGGGCACACCGAGCTTCCTGGAGGAAGTGCTGCGCGTGGCTCTAGAACATGGTTTCCGCCTTGACTCGGTCTTCCCTGACCCTGAAGACCTGCTTAACTCCAGATCTCTGCGCTTTGTCAGGCAC---
>ochPri3
------------------------------------------------------------------------------------------------------------------------------------------------------------------ATGCTGGGGGCCATGTTCAGGGCGGACACTCCCCTGCCGGCCAGCCTCAGCCCCCAAGGGGGGGGCCAGTAC---TTCATCGATAGGGATGGCAAGGCCTTCCGCCACATCCTCAATTTCCTGCGCCTGGGCCGCCTGGACCTACCCCGTGGCTACGGAGAAACTGCGCTTCTCAAAGCTGAAGCCGACTTCTACCAGATCCGGCCTCTCCTGGATGCCCTGCGGGAGCTGGAGGCTTCTCGGGGGACCCCGGCCCCCACAGCTGCCCTGCTGCATGCCGACGTGGATGGCAGCCCCCGCCTGGTGCACTTCTCTGCCCGCAGGGGTCCACACCACTACGAGCTGAGCTCTGTGCAGGTGGATACCTTCCGGGCCAACCTCTTCTGCACCGACCCTGAGTGTCTAGGCGCCCTGCGGGCCCGATTTGGAGTAGCTGAG---GTGGACAGGGCAGAGGAGGGAGGCCCACATTTCCACCTGGAATGGGCCCCTCGCCCGGCAGAGCTCCCCGAAGCCGAGTATGGAAGACTGGGGCTGAAGCCACTGTGGACCGGGGGACCAGGGAACCCACGGGAGGTGGTGGGCACGTCGAGCTTCCTGGAAGAGGTGTTGCGGGTGGCCCTGGAGCATGGCTTCCGCCTGGACTCTGTCTTCCCTGACCCCGAAGACCTGCTCAATTCCCGCTCTCTGCGATTCATCCGGCAC---
>micOch1
------------------------------------------------------------------------------------------------------------------------------------------------------------------ATGCTGGGGGCCATGTTTAGGGCTGACACCCTTATGCCAGCCAATCTCAACCCGCAAGGAGATGGCCATTAC---TTCATCGACAGAGATGGCAAGGCTTTCCGGCACATCCTCAACTTCCTGCGGCTGGGCCGTCTGGACCTGCCCCGTGGATATGGAGAAACTGCACTTCTTAAGGCAGAAGCTGACTTCTACCAGATCCGGCCCCTCCTGGATGCCCTGCGGGAATTGGAAGCTTCTCGGGGTACCCCAGCACCCAGAGCTGCCCTGCTCCATGCAGACGTAGATGTCAACCCGCGTCTGGTGCACTTCTCTGCTCGAAGGGGCCCACACCACTATGAGTTGAGCTCTGTCCAGGTGGACACCTTCCGAGCCAACCTCTTCTGTACTGACCCTGAGTGTCTGGGTGCCATGCGCAACCGATTTGGTGTGGCCAGT---GGGGACAGGGCAGAG---AGTGGTCCACATTTTCGTCTAGAGTGGGCCTCCCGCCCCCGGGAACTTCCTGAAGTGGAGTATGAAAGATTGGGGCTGCAACCACTGTGGACTGGGGGGCCAGAAAATCGGCGGGAGGTAGCAAACACACCTGCCTTCCTGGAGGAGGTGCTGAGGGTGGCTCTGGAACATGGCTTCCGCCTGGACTCTGTCTTCCCAGACCCCGAAGACCTGCTGAACTCTAGATCTTTACGCTTTGTCCGCCAC---
>mm10
------------------------------------------------------------------------------------------------------------------------------------------------------------------ATGCTGGGGGCCATGTTTAGGGCTGACACCCTAATGCCAGCCAACCTTAACCCGCAAGGAGATGGCCATTAC---TTCATCGACAGGGATGGCAAGGCTTTCCGGCACATCCTCAATTTTTTGCGGCTAGGCCGTCTGGACCTGCCCCGTGGGTACGGAGAAACTGCCCTTCTTAAGGCAGAGGCTGACTTCTACCAGATCCGGCCCCTCCTGGATGCCCTGCGGGAATTGGAAGCCTCTCGGGGTACACCTGCATCCACAGCCGCCCTACTCCATGCAGATGTAGATGTCAGCCCCCGCCAGGTGCACTTCTCCGCTCGAAGGGGCCCCCACCACTATGAGCTGAGCTCTGTCCAGGTGGACACCTTCCGAGCCAACCTCTTCTGCACTGACCCTGAGTGTCTGGCTGCCATGCGCAACAGATTTGGTGTGGCCATT---GGGGACAGGGCAGAA---GGAGGTCCACATTTTCGGCTAGAGTGGGCCTCCCGCCCCCAGGAACTCCCTGAAGTAGAGTATCAAAGACTGGGGCTGCAGCCACTGTGGACTGGGGGGCCAGAAGATCGTCGGGAGGTAGCGAACACGCCTACATTCCTGGAGGAGGTGCTACGGGTGGCTCTGGAACATGGCTTCCGCCTGGACTCTGTCTTCCCAGACCCTGAAGACCTTCTGAACTCTAGATCCTTGCGCTTTGTGCGCCAC---
>rn6
------------------------------------------------------------------------------------------------------------------------------------------------------------------ATGCTGGGGGCCATGTTTAGGGCTGACACCCTAATGCCGGCCAATCTCAACCCGCAAGGAGATGGCCATTAC---TTCATCGACAGGGACGGTAAGGCTTTCCGGCACATCCTCAATTTCCTGCGGCTAGGCCGTCTGGACCTGCCCCGTGGGTATGGAGAAACTGCCCTTCTTAAGGCAGAGGCTGACTTCTACCAGATCCGGCCCCTCCTGGATGCACTGCGGGAATTGGAAGCCTCTCGGGGTACACCTGCGTCCACAGCTGCCCTGCTCCATGCTGACGTAGATGTTAGCCCCCGCCTGGTGCACTTCTCTGCTCGACGGGGCCCCCACCACTATGAGCTGAGTTCTGTCCAGGTGGACACCTTCCGAGCCAACCTCTTCTGCACAGACCCTGAGTGTCTGGCTGCCATGCGCAACAGATTTGGTGTGGCCAGT---GGGGACAGGGCAGAA---GGAGGTCCACATTTTCGGCTAGAGTGGGCCTCCCGCCCCCAGGAACTCCCTGAAGTAGAATATCAAAGACTGGGGCTCCAGCCACTGTGGACTGGGGGACCAGAAGATCGGCGGGAGGTAGTGAACACGCCTACGTTCCTGGAGGAGGTGCTACGGGTGGCTCTGGAACATGGCTTCCGCCTGGATTCTGTCTTCCCAGACCCTGAAGACCTTCTGAACTCTAGATCCTTGCGCTTTGTGCGCCAC---
>echTel2
------------------------------------------------------------------------------------------------------------------------------------------------------------------ATGCTGGGGGCTATGTTTAGGGCTGGCACCCCCATGGCCCCGAACCTGAACCCACAGGGAGGCGGCCAATAC---TTCATAGATAGGGATGGCAAGGCCTTCCGGCACATCCTTAACTTCCTGCGGCTGGGCCGCCTGGACCTGCCCCAGGGGTACGGGGAGACGGCCCTTCTGCGGGCAGAAGCTGACTTCTACCAGATCCGGCCCCTCCTGGATGCCCTACGGGACTGGGAAACATCACAGGTGACCCCGGCGCCCACTGCCGCCCTGCTGCACGCAGATGTGGATGCCAGCCCCCGCCTGGTACACTTCTCTGCCCGCCGGGGCCCTCACCACTATGAGCTGAGCGCCGTCCAGGTGGACACCTTCTGCGCTAACCTCTTCTGCACGGACCCCGAGTGCCTGGGCGCCATGCGGGCCCGATTTGATGTGGCCAGT---GGAGACCAAGCAGAG---GGGGGCCCACACTTTCGGTTGGAGTGGGCCCCCCGTCCTGAGGAACTCCCTGAGGCGGAGTACGAGAGACTGGGGCTGCAACCCCTATGGGTTGGGGGGCCAGCAGAGCGGCGCGAGGTGACGGGCACAACGGGCTTCCTGGAGGAGGTGCTACGGGCGGCTCTGGAGCACGGCTTCCGCTTGGACTCGGTTTTCCCGGACCCGGAGGACCTGCTCAACTCTCGATCTTTACGCTTTGTTCGGCAC---
