# Supplementary material for: Six reference-quality genomes reveal evolution of bat adaptations
Source: Nature. 2020 Jul 22;583(7817):578–84. doi: 10.1038/s41586-020-2486-3 (PMC8075899; doi:10.1038/s41586-020-2486-3)
Supplement: Supplementary file 6 — Alignments of 12,931 protein-coding genes across 48 mammals. [file 41586_2020_2486_MOESM6_ESM.gz › suppDataFile/ENST00000417247.aln.fasta]

>dasNov3
ATGCCCTTC---TGCCTGGACAAGCAGCTAAAGAGGAGCAGGCACCTGGCGAGG---GGTGGAGCCGGGGAGCGGGAGAAGATGCCGGCCAACCCCGAGGCGTTCCTGCTCATGGCCAGCTCGCAGCGTGACATGGAGGACTGGGTGCGGGCCATCCGCCGGGTCATCTGGGCCCCGCGCGGCGGAGGGATCTTCGGGCAGCGGCTGGAGGACACGGTCCTCCACGAGCGGAAGTTTGGGCCGCGCCTGGCGCCGCTGCTGGTAGAACAGTGCGTGGACTTCATCCTGGAGCGCGGGCTCGCCGAGGAGGGGCTCTTCCGCCTGCCAGGCCAGGCCACCCTGGTCAGGGACCTGCAGGACTCCTTCGACTGCGGGGAGAAGCCGCTGTTCGACAGCACCACCGACGTGCACACGGTGGCCTCCCTGCTGAAGCTCTACCTCCGCGAGCTGCCCGAGCCCGTCATCCCCTTCTCCAGGTATGACGCCTTCCTCAGCTGCGCCCAGCTGCTCACCAAGGACGAGCGGGAGGGGACGCTGGAACTGGCCACGCAGGTGAACGACCTTCCCCAGGCAAATTACAACTTGCTCAGATACATCTGCAAGTTCTTGGACAAAGTTCAGTCGCACTCGGACGTCAACAAGATGAGCGTCCAGAACCTGGCGACCGTGTTCGGGCCTAACATCCTGCGGCCGCAGATGGAGGACCCGGTGACCATGATGGAAGGCACGTCACTGGTCCAGCACCTGATGACCGTCCTGATCCGCAAGCACGGCCAGCTCTTCACC---------ACGGAAGGGCCG---GCCCCGCCCTGCGGGGACCCGCCACGCCCCGCGGGATGGGGCTCCCGGGAGACGGCGAGCGACGGT---GGGGCACCCCCCAGCCCCAGCGCCCCC---------GGCCTGCCCACGCAGAGG---ACCTCGTCCCTGGACGGGGCGGCGGCTGCGGCGCTCTCGAGAACCCCCTCCACAGGCCGCGGT---------------------------AGCCCGGGGGCCGCCCGGCCCGGGAAGAGGGGCCAGACTTTGCCCACCTGGAAGTCCTCCTTCCGGCCGTCAGGGTCCCGGCCGGCCAGCCCCCAGGCGGCCGACTCGTCCCTGGAGGCGCCCCCCGCCCCCTCTGGCGGG------------------------AACTGGCTCGTGAACGGCCTGTCTTCTCTGCGCGGCCACCGCCGGGCGTCCTCGGGGGACCGGCTCAAGGACACAGGCTCCTCGCAGAGACTGTCCACCTACGACAACGTGCCCCTGGCCAGC---------------TCGCCCAGCGTGGCCAGCGCCGCCTGGTCC---GCGGCCTCCTCCTCCTGGGAGGCCTCCGCC---GCGGGCTCCGTCAGCAGCTGCTCAGCCTGCCGGGCCAGCGACTCCTCCGCCCGCAGCTCCCCGCAGGCCGAGGGGCTGCCGGCGCCCTCCCCGCGCCCCAGCAGCAGCAGCGAGGAGGGCCGGTGCCCG------------------GACGAAGGGGCCGCGGGC---GCCAGCAGCAGC------GAGCCCAGCGACCCGGGCAGCCCCGCC---CAGAACCGCGCCCGCCGCTCCGGGGCCCTGCAGGGCCTGGTCGCCGAACTCAGGGCAGAGCTGTGCCGGCAAAGGACCGAGTACGAGACGAGCGTGAGAAGCCTGGAGGAAGGCAGTGCCGACCTGCGGCGGCGCCTGTCGCAGCTGGCCGAGGAGCTGGAGCAGGAGAGGAGGAGGTACACGATGCTGGAGATCAAGCTGCGGAACTCGGAGCGGGCGCGCGAGGACGCCGAGCGCAGGAACCGGCTGCTGCAGAGCGAGATGGAGGAGTTCTTCGCCACCCTGGGGAGCTTGACTGCTGGCGGCCAAGGCGCCGGGGCCCCCAAG------------------
>manPen1
------------------------------------------------------------------------------------------------------------------------------------------------------------------------------------------GG-ATCTTTGGGCAGCGCCTAGAGGACACAGTCCACCATGAGCAGAAGTATGGCCCCCGCCTTGCCCCCCTGCTGGTGGAGCAGTGTGTGGACTTCATCCGGGAGCGCGGGCTCACCGAGGAGGGGCTCTTCCGCATGCCAGGCCAGGCCAACCTGGTGAGGGACCTGCAGGATTCCTTCGACTGTGGGGAGAAGCCCTTGTTTGACAGCTCCACAGACGTGCACACGGTGGCCTCCCTGCTGAAGCTCTACCTTCGGGAGCTCCCTGAGCCTGTGATACCCTTCGCCAGGTACGAGGATTTCCTTAGCTGTGCCCAGCTGCTCACCAAGGACGAGGGGGAGGGGACTCTGGAGTTGGCTAAACAAGTGATCAGCCTTCCCCCGGCCAATTACAACCTGCTCAGATATATCTGCAAGTTTCTGGATGAAGTTCAGTCCCACTCCAATGTTAACAAGATGAGTGTCCAGAACTTGGCAACTGTTTTTGGCCCTAACATACTACGACCGCAAGTAGCAGATCCAGTGACCATAATGGAAGGCACTTCCCTGGTCCAGCACCTGATGACTGTCCTGATCCGCAAACACGTGCAACTCTTCACCACGAGGGCCACAGAAGGGCAG---GCTTCCCCGAGCCAGGGCCCACCGTGCATGGTGCGATGGGGCTCTGAGGAGGTCAAGGCAGACAGCCAGCCAGAGCCCAGTGGCCGCAGTGACCCT---------GGCCTGCCCTCACACCGG---ACTTCATCTCTGGATGGTGCCACTGTGGCAGCCTGCTCTAGAACCTCTCCTCCAGGCCTGGGCAGCCGGGGC------------------AGCCCTGCCACCCCCAGCCCCAGGAAGAAGGTGCAGACTCTGCCCAGCTGGAGGTCTCCCTTCTGGCAGCCAGGGTCCTGGTCAGGGAGCCTGAAGACGGGAAGCTCATCCCTGGAGGTGCCCATCATCTCCTCCGGAGGG------------------------AACTGGCTCATCAACGGGCTGTCCTCCCTGCGCAGCCACCGCCGGGCCTCATCAGGAGACCGGCTCAAGGCCTCAGGCTCTGTGCAGAGACTCTCCACCTATGACAACGTGCCCCTGCCCAGCAGCCTCTTTCCCAGCACTCCCAGTGTGGCCAGCATGGCATGGTCT---GGGACCTCCTCT---TGCGAGGTATCAGCC---CAGGGTTCAGTCAGCAGCTGCACAGCCTGCCGGGCCAGCGACTCGTCTCCCTGCAGCTCCCTGCAC------------ATGGAGCCCTCCCTTTTCCCCAGCAGCAGC---ATGGACCATAGGTCCCCGGGCGTGGGCCACGGCCTGGATGATGCAGGCACCTGT---ATCAGCGGCAGC------GAGCCTAGTGACCCAGGCAGCCTTGCC---CGGGACCATGCCTGCCGCTCCAAGGCTCTCCAGGGCCTGGTCACAGAGCTCAGGGCGGAGCTGTGCCAGCAGAGGACTGAGTACAAGCTGAGTATGAAAAGACTAGAAGAAGGAAGTGCTGACCTGAGGAAACGAATGTCCCAGCTGGAAGGGGAACTGGACCAGGAAAGGAAAAGGTACACGATGCTGGAAATAAAGCTGAGGAACTCGGAGAGGGCACGGGAGGACGCGGAGAAAAGGAACCAGATGCTGCAGAAGGAAATGGAGGAGTTTTTCTCAACCTTGGGAAGCCTGACTGTTGGGGCAAAAACTGACAAAGCCGCAAAGT-----------------
>HLmanJav1
ATGCCCTTC---TGCCCCGCCAGGCATTTGAAG---AGCAGGCGTCTCCCTAGG---GGTGGTGCCAGGGAGCAGGAGAAGGTGTCGGCCAACCCTGAGGCGCTCCTGCTCATGGCCAGCTCCCAGCGTGACATGGAGGACTGGGTGCAGGCCATCCGCCGGGTCATCTGGGCCCCACTGGGCGGAGGGATCTTTGGGCAGCGCCTAGAGGACACAGTCCACCATGAGCAGAAGTATGGCCCCCGCCTTGCCCCCCTGCTGGTGGAGCAGTGTGTGGACTTCATCCGGGAGCGCGGGCTCACCGAGGAGGGGCTCTTCCGCATGCCAGGCCAGGCCAACCTGGTGAGGGACCTGCAGGATTCCTTCGACTGTGGGGAGAAGCCCTTGTTTGACAGCTCCACAGACGTGCACACGGTGGCCTCCCTGCTGAAGCTCTACCTTCGGGAGCTCCCTGAGCCTGTGATACCCTTCGCCAGGTACGAGGATTTCCTTAGCTGTGCCCAGCTGCTCACCAAGGACGAGGGGGAGGGGACTCTGGAGTTGGCTAAACAAGTGATCAGCCTTCCCCCAGCCAATTACAACCTGCTCAGATATATCTGCAAGTTTCTGGATGAAGTTCAGTCCCACTCCAATGTCAACAAGATGAGTGTCCAGAACCTGGCAACTGTTTTTGGCCCTAACATACTACGACCGGAAGTAGCAGATCCAGTGACCATCATGGAAGGCACTTCCCTGGTCCAGCACCTGATGACTGTCCTGATCCGCAAACACGTGCAACTCTTCACCACGAGGGCCACAGAAGGGCAG---GCTTCCCCAAGCCAGGGCCCACCGTGCATGGTGCGATGGGGCTCCGAGGAGGTCAAGGCAGACAGCCAGCCAGAGCCCAGCAGCTGCAGTGACCCT---------GGCCTGCCCTCACACCGG---ACTTCATCTCTGGATGGGGCCACCGTGGCAGCCCGCTCTAGAACCTCTCCTCCAGGCCTGGGCAGCCAGGGC------------------AGCCCTGCCACCCCCAGCCCCAGGAAGAAGGTGCAGACTCTGCCCAGCTGGAGGTCTCCCTTCTGGCAGCCAGGGTCCCGGTCAGGGAGCCCGAAGATGGGAAGCTCATCTCTGGAGGTGCCCATCATCTCCTCCGGAGGG------------------------AACTGGCTCATCAACGGGCTGTCCTCCCTGCGCGGCCACCGCCGGGCCTCATCAGGAGACCGGCTCAAGGTCTCAGGCTCTGCGCAGAGACTCTCCACCTATGACAACGTGCCCCTGCCCAGCAGCCTCTTTCCCAGCACTCCTAGCGTGGCCAGCACGGCATGGTCT---GGGACCTCCTCT---TGCGAGGTATCAGCC---CAGGGTTCAGTCAGCAGCTGCACAGCCTGCCGGGCCAGCGACTCATCTCCCTGCAGCTCCCTGCACACG------------GAGCCCTCCCTTTTCCCCAGCAGCAGC---ATGGGCCACAGGTCCCCGGGCGTGGGCCATGGCTTGGATGATGCAGGCACCTGT---ATCAGCAGCAGC------GAGCCTAGTGACCCAGGCAGCCCTGCC---TGGGACCATGCCTGCCGCTCCAAGGCTCTCCAGGGCCTGGTCACAGAGCTCAGGGCGGAGCTGTGCCAGCAGAGGACTGAGTACGAGCTGAGTATGAAAAGACTAGAAGAAGGAAGTGCTGACCTGAGGAAACGAATGTCCCAGCTGGAAGGGGAACTGGACCAGGAAAGGAAAAGGTACACGATGCTGGAAATAAAGCTGAGGAACTCGGAGAGGGCACGGGAGGACGCGGAGAAAAGGAACCAGATGCTGCAGAAGGAAATGGAGGAGTTTTTCTCAACCTTGGGAAGCCTGACTGTTGGGGCAAAAGCTGACAAAGCCACAAAG------------------
>tarSyr2
ATGCCCTTC---TGGCCCGTCAGACATCTGAAGAGGAGTAGGCATTTGCCCAGG---GGTGGTGCCAGGGAGAGGGAGAAGGTGCCAGCCAACCCAGAGGCGCTCCTGCTTATGGCCAGCTCCCAGCGAGACATGGAGGACTGGGTGCAGGCCATCCGCCGGGTCATCTGGGCCCCGCTTGGCGGAGGGATCTTTGGGCAGCGCCTGGAGGACACAGTCCACTACGAGCGGAAGTATGGCCCCCGCCTGGCCCCTCTGCTGGTGGAGCAGTGTGTGGACTTCATCCGGGAGCGTGGGCTCACCGAAGAGGGGCTCTTCCGCATGCCGGGCCAGGCCAACCTGGTGAGGGACCTGCAGGATTCCTTCGATTGTGGGGAGAAGCCACTGTTTGACAGCACAACAGATGTGCACACGGTGGCCTCTCTGCTGAAGCTCTACCTTCGGGAGCTCCCTGAGCCCGTGGTCCCCTTCGCCAGGTATGAGGACTTCCTCAGCTGCGCCCAGCTGCTCACCAAGGACGAGGGGGAGGGGACTCTGGAATTGGCTAAACAAGTGAGCAATCTTCCTCAGGCCAATTACAATCTGCTCAGATATATCTGCAAGTTTCTGGATGAAGTTCAGTCCCACTCAAACGTCAACAAAATGAGTGTCCAGAACCTGGCAACTGTTTTTGGACCTAACATACTACGGCCACAAATAGAGGACCCAGTGACCATCATGGAAGGCACTTCCCTAGTGCAGCACCTGATGACCGTCCTCATCCGCAAACACAGCCAACTCTTCACTGCCATGGCCCCAGAAGCACCT---GCCTCCCCGCGAGGGGGCCCGAAGTGCACGGTGGGATGGGGCTCCGAAGAGCTCCCTCGGAACAGCCAGGGAGACCCCGGCAGCCCT------------------GGCCTGCTGGCACACAGG---ACCTCGTCCCTGGACGGGGCCGCTGTGGCTGTGCTTTCCAGACCCTCACCCGCGGGGCTGGGGGGCAGGTGCAGCCCCACCGCTGCCACCAGCCCTGCTGCCACCAGCCCCGGGAAGAAGGGGCAGACCCTGCCCCACTGGAAGTCTTCCTTCCGGCAGCCGGGGTCTCGCTCGGGGAGCCCCAAGGGGGGCGGCTCATCCCTGGAGGTACCCATCATCTCC---GGAGGG------------------------AACTGGCTCATGAACGGGCTATCCTCCCTGCGCGGCCACCGGCGGGCCTCGTCCGGCGACCGGCTCAAGGACTCGGGCTCTGCGCAGAGACTCTCCACCTACGACAACGTGCCCCCACCTGGC---CCTGCGCCCAGCACCCCCAGTGCAGCCAGCACGGCGTGGTCG---GGGGCCTCGTCA---GGAGAGGTGTCGGTG---GGGGCCTCGCTCAGCAGCTGCACCGCCTGCCGCGCCAGCGACTCCTCCACCCGCAGCTCCCTGCACGCCGACTGGGCCCTGGAGCCATCCCCGTTACCCAGCAGCAGC---GACGACCGCAGGTCCCCTGACCTCGGCCACACCTTGGACGAGGCG------GTC---ATCAGCAGCAGC------GAGCCCAGCGAGCTGGGCAGCCCCGGA---CGCGAGGGGGCGCGCCGCTCGGAGGCCCTCCAGGGCCTGGTGGCCGAGCTCAGGGCGGAGCTGTGCCGCCAGAGGACTGAGTACGAAGCCAGTATAAAAAGAATTGAGGAAGGTAGTACTGACCTGAGAAGACAAATGTCCCGGTTAGAAGAAGAACTGGACCAGGAAAAGAAGAAGTATACCATGCTGGAGATAAAGCTGCGGAATTCTGAGCGGGCACGGGAGGATGCCGAGAGGAGGAACCAGCTGTTGCAGAGGGAGATGGAGGAGTTTTTTTCAACCCTGGGAAGCTTGACTGTAGGGACAAAAGGTGCCAGGGCTCCAAAG------------------
>HLmolMol2
ATGCCCTTC---TGCCCCACCAGGCATCTGAAGAGGAGCAAGCATCTGCCCAGG---GGTGGTGCTGGTGAGCGGGAGAAGGTGCCGGCCACCCCTGAGGCGCTCCTGCTCATGGCCAGTTCTCAGCGTGACATGGAGGACTGGGTGCAGGCCATCCGCCGGGTCATCTGGGCCCCGTTTGGTGGAGGGATCTTTGGGCAGCGCCTGGAGGACATAGTGCACCACGAGCGGAAGTATGGCCCCCGCCTGGCCCCCCTGCTGGTGGAGCAGTGCGTGGACTTCATCCGCGAGCGTGGGCTCACCGAGGAGGGCCTCTTCCGCATGCCGGGCCAGGCCACCCTGGTGAGGGACCTGCAGGACTCCTTTGACTGTGGGGAGAAGCCACTGTTCGACAGCACCACAGATGTGCACACGGTGGCCTCCCTGCTGAAGCTCTACCTGCGGGAGCTGCCTGAGCCTGTGGTCCCCTTCGCCAGGTACGAGGACTTCCTCAGCTGCGCCCAGCTGCTCACCAAGGACGAGGGGGAGGGGACTCTGGAGTTGGCTAAGCAAGTGAGCAGCCTGCCCCTGGCCAATTACAACCTGCTCAGATATATCTGCAAGTTTCTGGATGAAGTCCAGTCCCACTCAGACCTCAACAAGATGAGCGTGCAGAACCTGGCCACCGTGTTTGGACCCAATATACTGCGGCCACAGATAGAAGACCCAGTGACCATCATGGAAGGCACGTCCCTCGTCCAGCACCTGATGACGGTCCTGATCCGCAAACACGGCCAGCTCTTCAGTGTGCGGACGGCGGAGGGGCCG---GCCGCCCCCCAGGGGGCCCCGCCGTGCACAGCGGCCTGGGGCTGGGAGGAGGGCCCGGGGCACAGCCAGGCGGAGCCCAGCAGCCCCAGCGCCCCC---------GGGCTGCCCGCGCACAGG---ACCGCGTCCCTGGACGGGCCCGCCGTGGCCGCGCTCTCCAGAAACTGCGCCCCGGGC---------------------------------------------------CCCGGGAAGAGGGTGCAGACGCTGCCCAGCTGGAAGTCTTCCTTTCGGCAGTCGGGGTCCCGGTCAGGGAGCCCGAAAGCGGGCAGCGCGTCCCTGGAGGTGCCCATAGTGTCCTCGGGTGGG------------------------AACTGGCTCATGAACGGGCTGTCCTCCCTGCGCGGCCACCGCCGGGCCTCCTCGGGGGACCGGCTCAAGGACTCCGGCTCCGCGCAGAGACTGTCCACCTACGACAACGTGCCCACGCCCAGC---CTGGCCCCCAGCACCCCCAGCGAGCCCAGCACCACGTGGTCC---GGGGCCTCC------TGCGAGGCCTCCGCC---GGCGGCTCCGTCAGCAGCTGCACCGCCTGCCGGGCCAGCGACTGCTCTGCCTGCAGCTCCCTGCACACCGAGGGCGCCCTGGAGCCCTCCCCCTTCCCCAGCAGCAGC---GAGGACGGCCGGTCCCCAGACCTGGGTCACAGCCTGGACGAGGTGGGCGTCTGC---CTGAGCAGCAGC------GAGCCCAGCGACCCGGGCAGCCCGGGG---CTGGACCACGCGCACCGCTCCAGGGCCCTCCAGGGCCTGGTCACCGAGCTGCGGGCCGAGCTGTGCCGACAGAGGACGGACTACGAGCTGAGTGTGAAAAGACTGGAAGATGGCACTGCCGACCTGCGGAAGCGCGTGTCGCGGCTGGAGGAGGAGCTGGGCCAGGAGAAGCAGAAGCACAGGATGCTGCAGATCAAGCTGAGGAACTCGGAGCGGGCGCGGGAGGACGCCGAGAAGAGGAACCAGCTGCTGCAGAGGGAGATGGAGGAGTTCTTCTCCACCCTGGGGAGCCTGGCTGCTGGGGCGAGAGGCGCGAGCACCCCGAAG------------------
>tupChi1
----------------------------------------------------------GTGCTGCCGGGGAGCGCGAGAAGGTGCCGGCCAACCCGGAGGCGCTCCTGCTCATGGCCAGCTCCCAGCGCGACATGGAGGACTGGGTGCAGGCCATCCGCCGGGCCATCTGGGCCCCGCTTGGCGGAGGGGTGTTCGGGCAGCGCCTGGAGGACACGGTGCAGCATGAGCGCAAGAGCGGCCCCCGCCTGGCGCCGCTGCTGGTGGAGCAGTGCGTGGACTTCATCCGGGAGCACGGGCTCACCGAGGAGGGGCTCTTCCGCATGCCTGGCCAGGCCAACCTGGTACGGGACCTGCAGGGTTCCTTCGACTGCGGGGAGAAGCCGGTGTTCGACAGCACCACGGATGTGCATACGGTGGCCTCCCTGCTGAAGCTCTACCTGCGGGAGCTCCCTGAGCCCGTGGTCCCCTTCGCCAGGTACGAGGACTTCCTCAGCTGTGCCCAGCTGCTCACCAAGGACGAGGGGGAGGGGACTCTGGAGTTAGCTAAACAAGTGAGCAACCTTCCTCAGGCCAATTACAACCTGCTCAGGTACATCTGCAAGTTTCTAGATGAAGTCCAGGCCCACTCAGACGTCAACAAGATGAGTGTCCAGAACTTGGCGACAGTTTTCGGACCTAACATCCTGCGGCCCCAGCTGGAGGACCCCGTGACCATGATGGAAGGCACTTCCCTGGTCCAGCATCTGATGACCGTCCTGATCCGCAAACATGCCCAGCTCTTTGCCACCACAGCCCTGGAAGGACCT---GCCTCTCCCCATCGGGGCCCACCGTGCACTGTGGGGTGGGGCTCCGAGGAGGCGACGAGGGACAGCCAGGAAGAGCACGGCGGCCCT------------------GGCTTGCCAGCGCACAGG---ACCTCGTCTCTGGATGGGGCTGCCGTGGCGGTGCTCTCTAGAACTCCCGCCCCAGCCCTGGGCCCC---------------------------------------AGCTCGGGGAAGAGGGTGCAGACTCTGCCCAGCTGGAAGTCCTCCTTCCGGCAGCCAGGGGCCCGGTCCGGGAGCCCAAAGGGGGGCAGCTCGTCCCTGGAGGTGCCCATCATCTCT---GGCGGG------------------------AACTGGCTCATGAACGGGCTGTCGTCCCTGCGCGGCCACCGCCGGGCCTCGTCGGGAGACCGGCTCAAGGACTCGGGCTCTGCCCAGAGGCTGTCCACCTGTGACAACGTGCCCCCGCCTGGC---CCCCCGCCCAGCACGCCCAGCGCGGCCAGCCCAGCGTGGTCC---GCGGCCTCGTCCTCCTGCGAGGCCTCTGCA---GGGGGCTCGCTCAGCAGCTGCACGGCCTGCCGGGCCAGTGACTCGTCCCCCTGCAGCTCCCTGCACACCGAGTGGGCCCTCGAGCCCTCCCCACTCCCCAGCAGCAGT---GAGGACCACAGGTCCCCGGACCTGGGCCACAGCCTGGAGGAGGTGGGCGCAGGT---GTCAGCAGCAGC------GAGCCCAGTGACCCGGGCAGCCCTGGC---CAGGACCATGCCCGCCGCGTGCAAGCCCTGCAGGGCCTGGTGGCAGAGCTCAGGGCGCAGCTGTGCCGGCAGCGGACTGAGTATGAGGCGAGCGTGAAAAGCATCGAGCAAGGCAGTGCTGACCTGAGAACACAAATGGCCCGGCTGGAAGAAGAGCTGCAGCAGGAGAAGAAGAAGTACACCATGCTGGAGATCAGGCTGCGGAACTCGGAGCGGGCGCGGGAGGACGCTGAGAGGAGGAACCAGCTACTGCAGAAGGAGATGGAGGAGTTCTTTGCCACCCTGGGAAGCTTGACTGTTGGGACGAAAGGTGCCACAGCGCCAGAGT-----------------
>mm10
ATGCCTTTC---TGCCCCACCAAGTATCTGAAGAGGAGCAGGCGCCTGCCCAGG---GGTGGTGCCACAGAGCGGGAGAAGGTGCCAGCCAACCCGGAGGCGCTCCTGCTCATGGCCAGCTCCCAGCGGGATATGGAGGACTGGGTGCAGGCCATCCGCCGTGTCATCTGGGCCCCGCTGGGCAGAGGGATCTTTGGCCAGCGGCTAGAGGACACAGTGCACCATGAGCGGAAGTTTGGTCCCCGGCTGGCACCTCTGCTGGTGGAGCAGTGTGTGGACTTCATCCGGGAGCGAGGACTCAGTGAAGAGGGCCTCTTCCGGATGCCTGGCCAGGCCAACCTGGTGAGGGACCTGCAGGATTCCTTCGACTGTGGGGAGAAGCCGCTGTTTGACAGCACCACAGACGTGCACACAGTGGCCTCCCTGCTGAAGCTCTACCTTCGGGAGCTCCCAGAGCCCGTCATCCCTTTCGCCAGGTATGAGGACTTCCTCAGCTGCGCCCAGCTGCTCACCAAGGACGAGGGGGAGGGGACTGTAGAGTTGGCTAAACAAGTGAGCAACCTTCCTCAGGCCAACTACAACCTGCTCAGATACATCTGCAAGTTTCTGGATGAAGTGCAGGCCCACTCAGATGTCAATAAGATGAGTGTCCAGAACTTGGCAACTGTCTTTGGTCCTAACATTCTTCGGCCACAGATAGAGGATCCAGTAACCATCATGGAAGGCACGTCTCTGGTTCAGCATCTGATGACTGTCCTCATCCGCAAACATGGACAGCTCTTTGCTGCAACCTCCCTTGAAGAACCT---GCTTCACCACATGGC------------ACAGTAGAGTGGGGCTCTGAAGAGGTCACCAGGGATCACCGGGGTGAGCCTGGCAGCCCT------------------GGCTTGCCCACACATAGG---ACTTCATCTCTGGATGGGCCAGCTGCAGCAGTGCTATCTAGAACTTCGCCGCCGCGCCTTGGCAGCCAAACT------------------GGCCCCGCAGCCACCAGCCCTGGGAAGAAGATGCACACTTTGCCTGTCTGGAAGTCTTCTTTTCGGCAGCAGGGATCCCGGTCAGAGAGCCCCAAAGGGGTCAACTCATCCTTAGAGGTACCCATCATCTCCTCTGGTGGG------------------------AACTGGCTCATAAACGGGCTATCGTCTCTTCGCAGCCACCGTCGGGCCTCATCGGGGGACCGCCTTAAAGATACAGGCTCGGCACAGAGACTCTCCACCTATGACAATGTGCCGCCATCTAGC---CAATTTTCTAGCACTGCCAGCGTGGCCAGCACGTCATGGTCT---GTAGCCTCGTCC------------TCCCGA---GAGGCCTCTGTCAGCAGCTGCACAGCCTGCCGGGCCAGCAACTCTTCTGCCTGCAGCTCCTTACACACCGAGTGGGCTCTCGAGCCCTCTCCTCTCCCCAGCAGCAGT---GAGGGCCACCAGTCCCCGGACCTGGGCCACAGCCTGGATGAGCCATGTGTGGGC---AGTGGCAGCAGT------GAGCCCAATGACCCAGGCAGCCCCACA---CAGGCCCATGTTCGCCGCTGCCGGGCTCTCCAGGGCCAGGTGGCCGAGCTCAGGGCAGAGTTGTGTCAGCAGAGGACTGAGTACAAGAGGAGCCTGAAAAGCATCGAGGAGGGCAGTGCTGACCTGCGGAAGCAGATGTCTCGGTTGGAAGAGGAGCTGGACCAGGAGAGGAAGAAGTATGCCATGCTGGAGATCAAGCTCCGGAACTCGGAGCGAGCCCGGGAGGATGCGGAGCGCAGGAACCAGCTGCTGCAGAGGGAGATGGAGGAGTTCTTCTCCACCCTGGGGAGCTTGACTACAGGGACCAAGGGGTCCAGAGCCCCGGAG------------------
>oryCun2
ATGCCCTTC---TGCCCTGCCAGGTATCTGAAGAGGAGCAAGCATGTGCCCAGG---GGTGGCACCGGCGAGCGGGAGAAGGTGCCGGCCAACCCCGAGGCGCTGCTGCTCATGGCCAGCTCGCAGCGGGACATGGAGGACTGGGTGCAGGCCATCCGCCGGGTCATCTGGGCCCCGCTGGGCGGAGGGATCTTCGGGCAGCGCCTGGAGGACACGGTCCACCACGAGCGGAAGTATGGCCCCCGCCTGGCCCCCTTGCTGGTGGAGCAGTGTGTGGACTTCATCCGGGAGCGCGGGCTCTCCGAGGAGGGCCTCTTCCGCATGCCTGGCCAGGCCAACCTGGTGAGGGACCTGCAGGACTCCTTCGACTGCGGGGAGAAGCCGCTGTTTGACAGCACGACGGACGTGCACACGGTGGCCTCCCTGCTGAAACTCTACCTGCGGGAGCTCCCCGAGCCCGTGGTCCCCTTCGCCAGGTACGAGGACTTCCTCAGCTGCGCCCAGCTGCTCACCAAGGATGAGGGGGAGGGGACTCTGGAGCTGGCTAAACAAGTGAGCAGCCTTCCGCAGGCCAACTACAACCTGCTCAGATACATCTGCAGGTTTCTGGATGAGGTACAGGCCCACTCCGATGTCAACAAGATGAGCGTCCAGAACCTGGCCACTGTCTTTGGACCCAACATCCTGCGGCCACAGGTGGAAGACCCAGTGACCATCATGGAAGGCACGTCCCTGGTCCAGCACCTCATGACTGTCCTCATCCGCAAGCACAGCCAGCTCTTCGCCGCCAAGGCCCCGGAAGGGCCC---ACCTCCCCGCGCGGCGGATCCCAATGCACTGCGGGCTGGGGG---------CTTCTGAAGGAG------------------GGCCCTACG---------------GGCTTGCCAGGGGGGAAG---CCCAGCCGTCTC------------------------------------------------------------------------------------------------------AAGCCCNTGCAGGCTCTGCCCGGCTGGAAGGCTTCCCTGCGGCCC------------------------------GGAAGCTCATCTCCGGAGGTGCCCATCGTGTCCTCGGGCGGG------------------------GGCTGGCTCAGGAACGGGCTGTCCTCCCTGCGTGGCCACCGCCGGGCCTCCTCGGGGGACCGGCTCAAGGACGCGGGCTCCGCGCAGAGACTGTCCACCTATGACAACGTGCCGGCGCCCAGC---CCCCTGCCCGGCACAGCCAGCGAGGCCAGCACCGCCTGGTCC---GCGGCCTCGTCC------------TCCCGC---GAGGCTTCGCTCAGCAGCTGCACGGCCTGCAGGGCCAGCGACTCATCCGCCTGCAGCTCCCTGCACACCGAGTGGGCCCTCGAGCCGTCCCCGCTGCCCAGCAGCAGT---GACGAACGCAGGTCCCCAGAGCCGGGCCGCGGCCTGGACGAGGTGGGCACGGGCGGCGTCTCCGGCAGT------GAGCCCAGCGACCCGGGCAGCCCCTCC---CAGGCCCACGGCCGCCGCGGCCGGGCTCTTCAGGACCTGGTCTCCGAGCTCAGGGCAGAGCTGTGCCGGCAGAGGACTGAGTATGAGAGCAGCCTGCACAGGATTGAAGAGGGCAGCGCCGACCTGAGGCGGCAGCTGGCGCGCCTGGAGGAGGAGCTGGCCCAGGAGAAGCAGCGGCGCAGCATGCTGGAGATCAAGCTGCGCAACTCGGAGCGCGCCCGCGAGGACGCCGAGCGCCGCAACCGGCTGCTGCAGCGCGAGATGGAGGAGTTCTTCTCCACCCTGGGGAGCCTGACC------------GGGGCCCCCGCGCCCAAGCAGGAG------------
>ochPri3
ATGCCCTTC---TGCCTTGCCAGGCATCTCAAGAGGAGCAAACACGTACCCAGG---GGTGGCGCCCGCGAGCGGGAGAAGGTGCCGGCCAACCCTGAGGCACTGCTGCTCATGGCCAGCTCCCAGCGGGACATGGAGGACTGGGTGCAGGCCATCCGCCGGGTCATCTGGGCCCCACTTGGCGGAGGGATCTTCGGACAACGCCTGGAGGACACGGTCCACCATGAGCGCAAGTATGGCCCCCGCCTGGCGCCCTTGCTGGTGGAGCAATGCGTGGACTTCATCCGGGAGCGAGGGCTTTCAGAAGAGGGCCTCTTCCGTATGCCGGGCCAGGCCAACCTGGTGCGGGACCTACAGGACTCCTTTGACTGTGGCCAGAAGCCGCTCTTTGACAGCACCACGGACGTGCACACGGTGGCCTCCCTGCTGAAGCTCTACCTCCGGGAGCTCCCCGAACCCGTGGTCCCCTTCGCCAGGTACGAGGACTTCCTCAGCTGCGCCCAGCTGCTCACCAAGGATGAGGGGGAGGGGACTCTGGAGCTGGCTAAACAAGTGAGCAACCTTCCCCAGGCCAATTACAACCTGCTCAGATACATCTGCAGGTTTCTGGACGAAGTGCAGGCCCACTCTGACGTCAACAAGATGAGTGTCCAGAACCTGGCGACCGTCTTTGGACCCAACATCCTGCGGCCACGGGTGGAGGACCCAGTGACTATCATGGAAGGCACGTCCCTGGTCCAGCACCTGATGACCGTCCTCATCCGCAAGCACAGCCAGCTCTTTACCGCCAAGGCCCCGGCAGGGCCC---GCCTTGCCGCGTGGAGGCTCGCAGTGCACGGTGGGGTGGGACTCCGAGGAGGCCCCGAGGGACAGCCATGGGGAGCCCGGCGGCCCA------------------AGCCCGCCAGCACACAGG---ACCTCCTCGCTGGACGGGCCTGCAGCTGCCGCCCTCTCTAGAACATCCCTGGCAGGCCGGGGG------------------------------------------------------------CAGACGCTGCCTGGTTGGAAGGCTTCCTTCCGGCAGGGGGGT------------TCCCCG---------------------GAGGTACCCATCATCTCCTCGGGCGGG------------------------AACTGGCTCCGGAACGGGCTGTCCTCTCTGCGCGGCCACCGCCGTGCCTCTTCAGGAGACCGGCTCAAGGACACGGGCTCTGCGCAGAGACTATCCACTTATGACAACGTGCCTGCGCCCTCTGGCCTCCTGCCTGGCACTGCCAGCTTGGCCAGCACTAACTGGTCC---ACCGCCTCGACC------------TCCCGT---GAGGCCTCACTCAGCAGCTGCACAGCCTGCAGGGCCAGCGACTCATCCACCTGCAGCTCCTTGCACACTGAGTGGGCCGTCGAGCCCTCCTCGCTGCCTAGCAGCAGC---GACGAGCGTGGGTCCCTGGACCTGGGC------------CAGGTGGGCATGGGCAGGGTCCCTAGCAGT------GAGCTGAGCGATGCAGGCAGCCCCTCCTCCCAGGAGCATGCCCGCCGCTGCCAGGCTCTCCAGGATCTGGTGTCAGAGCTCCGGGCAGAGCTGTGCCGGCAGAAGACGGAGTATGAGACCAGCCTGCAAAGGATTGAAGAAGGCAGCGCTGACTTGAGGAAGCAGATGTCGCGCCTGGAGGAGGAGCTGGACCAGGAGAAGAAAAGGTACAGCATGTTAGAGATCAAGCTGAGGAACTCGGAGCGGGCCCGTGAGGACGCCGAGCGGCGCAACCAGCTGCTGCAGCACGAGATGGAGGAGTTCTTCTCTACCCTGGGCAGCCTGACCGTGGCTGCCCCTGGCACCCTCTCCCCGAAGCAGCAGGAGGGACAG---
>HLmyoMyo6
ATGCCCTTC---TGCGCCGCCCGGCACCTGAAGAGGAGCCGCCGTCTGCCCCGG---GGTGGTGCCGGGGAGCGGGAGAAGGTGCCGGCCAGCCCCGAGGGGCTCGTGCTCATGGCCAGTTCTCAGCGTGACATGGAGGACTGGGTGCAGGCCATCCGCCGGGTCATCTGGGCCCCGTTTGGTGGAGGGATCTTCGGGCAGCGCCTGGAGGACACAGTGCACCACGAGCGGAAGTATGGCCCGCGCCTGGCGCCCCTGCTGGTGGAGCAGTGCGTGGACTTCATCCGGGCGCGTGGCCTCAGCGAGGAGGGGCTCTTCCGCCTGCCCGGCCAGGCCAACCTGGTGCGGGACCTGCAGGACGCCTTTGACTGTGGGGAGAAGCCGCTGTTTGACAGCACAACAGATGTGCACACGGTGGCCTCCCTGCTGAAGCTCTACCTGCGGGAGCTGCCGGAGCCCGTGGTCCCTTTCGCCAGGTACGAGGACTTCCTCAGCTGCGCCCAGCTGCTCACCAAGGACGAGGGGGAGGGGACTCTGGAGTTGGCTGAGCAAGTGAGCAGCCTTCCCCTGGCCAATTACAACCTGCTCAGTTATATCTGCAAGTTTCTGGATGAAGTTCAGTCGCACTCCAGTGTCAACAAGATGAGCGTCCAGAACCTGGCAACCGTTTTTGGACCTAATATACTTCGGCCACAGATAGAAGACCCAGTGACCATCATGGAAGGCACGTCCCTCGTCCAGCACCTGATGACCGTCCTGATCCGCAGGCACAGCCAGCTCTTCAGTGGGAGGGCCCCAGAGGGGCCG---GCCGCGCCCCACGGGGGCCCACCCTGCACAGTGGGCTGGGGCTCGGAGGTGGTTCCGGAGGACAGCCAGGCAGAGCCCGGGGGCCCC------------------CGCCTACCCTCACTCAGG---ACCTCGTCTCTGGACGGGGCGGCCGTGGCCACGCTCTCCAGGAACGCTCCCCGCGGC---------------------------------------------------CCTGGGAAGAGGCTGCAGACCCTGCCCAGCTGGAAGTCCTCCTTCCGGCAGGCGGGGTCTCGGTCGGGCAGC---------------TCGTCCCCGGAGGTGCCCACCGTCTCCTCTGGTGGG------------------------AACTGGCTCATGAACGGGCTGTCCTCCCTGCGCGGCCGCCGCCGGGCCTCTTCGGGCGACCGGCTCAAGGACAGCGCCTCA---CAGAGACTCTCCACCTACGACAATGTGCCGGCGCCCAGC---CCCGGGCCCAGCGCGCCCAGCGTGTCCAGCTCGGCCTGGTCG---GAGGCCTCCTCC---TGCGAGGCCTCCCCG---GGGGCCTCCGTCAGCAGCTGCACCGCCTGCCGGGCCAGCGAC---TCTGCCTGCAGCTCCCTGCACCCCGAGGGCACCCCCGAGCCCTCCCCCGTCCCCAGCAGCAGC---GAGGAGCTCAGGTCCCCGAACCCGGGGCGCAGTCTGGAGGAGGCGGCCGTCCGC---CCCAGCAGCAGT------GAGCCCAGCGAGCCCGGCAGCCCCGCC---CGGGACCCCGCGCCCCACTCCAAGGCTCTCCAGGGCCTGGTGGCGGAGCTGCGGGCGGAGCTGTGCCGGCAGAGGACCGAGCACGAGCTGAGTGTGAGAAGACTTGAAGACGGTACCGCCGACCTGAGGAAACGAATGTTGCGGCTGGAGGAGGAGCTGGACCAGGAGAAGAAGAAGTACACGATGCTGCAGATCAGGCTGCGGAACTCGGAGCGGGCGCGGGCGGACGCCGAGAGGAGGAACCAGCTGCTGCAGGAGGAAATGGAGGAGTTTTTCTCCACCCTGGGCAGCCTGACTGTGGGGGCCAGAGGT------GCCCCACAG------------------
>triMan1
ATGCCCTTC---TGCCCCACCAAGTACCTGAAGAGGATCAGGCGCCTGCCCAGG---GGTGGTGCTGGGGTGCGGGAGAAGATGCCGGCCAACCACGAGGCCTTCCTGCTCATGGCCAGCTCCCAGAGTGACATGGAGGACTGGGTGCGGGCCATCCGCCGGGTCATCTGGGCCCCACTGGGCAGAGGGATCTTTGGGCAGCACCTGGAGGACACAGTCCACCATGAGCGGAAGTACGGCCCCCGCCAGGCACCGCTGCTGGTGGAGCAATGCGTGGACTTCCTCCGGGAGCACGGGCTCACTGAGGAAGGCCTCTTCCGCATGCCGGGCCAGGCCAACCTGGTGAGGGACCTGCAGGACTCCTTTGACTGCGGGGAGAAGCCGCTGTTTGACAGCACGACCGACGTGCACACAGTGGCCTCCCTGCTGAAGCTCTACCTGCGGGAGCTGCCCGAGCCAGTGGTCCCCTTCGCCAGGTATGAGGACTTCCTCAGCTGCGCCCAGCTGCTCACCAAGGACGAGGGGGAGGGGACTCTGGAGCTGGCCAAACAGGTGAATGACCTTCCTCCCGCGAACTATAACTTGCTCAGATACATCTGCAAATTTTTGGACGAGGTCCAGTCTCACTCTGACGTCAACAAGATGAGCGTCCAGAACCTGGCAACTGTGTTCGGACCCAACATCCTTCGGCCCCAGGTGGAAGACCCGGTGACCCTCATGGAAGGCACTTCCCTGGTCCAGCACCTGATGACCGTCCTGATCCGAAGGCACAGTCAGCTCTTCACAGCGACAGCCACGGTGGGGCTG---GCCTCCCCACAGGGGGGCCCCCAGCGCACAGTGGGCTGGGGCTCTGAGGAGGTCACGAGGGATAGCCCGGGGGATCCCGGCAGCCCCAGTGCCCCT---------GGCCTGCCCTCGCAGAGA---ACCTCATCTCTGGATGGGGCCACTGTGGCGGCTCTTGCAAGGGCCTCCCCCTCAGGC------------------------------------CCGGCTGCCACCAGTTTTGGGAAGAGAGTGCAGACTCTGCCAAACTGGAGGTGTTCCTTCCGGCAGTCGGGGCCCCGGCCAGCCAGCCCAAAGGGAAGTGGCTCGGCCCTGGAGATGCCTGCTGTCTCCTGCAGTGGG------------------------AACTGGCTCACGAACGGCCTGTCCTCCCTGCGCAGCCACCGCCGGGCCTCCTTGGGGGACCGGCTCCGGGACTCTGGCTCCTCCCAGAGGCTGTCCACCTACGACAACGTGCCACCGCCTGGC---CTCCTGCCCAGCTCCCCCAGCACGGCCAGCGCAGCTTGGTCC---GGGGTGTCCTCA---TGCGAGGCCTCAGCC---AGGGGCTCAGTTAGCAGCTGCACGGCTTGCCGGGCCAGTGACTCATCTGCCCGCAGCTCCCTGCACACCGAGTGGGCCCTGGAACCCTCCCCGCTTCCCAGCAGCAGT---GAGGAGCAGAGATCCTCGGAGCTAGGCCACAGCCTGGACGAGGCAGGCGCGGGA---CTCAGCAGAAGC------GGCCCCAGC---------AGCCCCAGC---CAGGACCTCACCTGCCGCCCCGAGTCCCTCCAGGGCCTGATCACAGAGCTCAGAGCAGAGCTGTGCCGGCAAAGGACTGAATATGAGACAAGCATGAGAAGAATTGAAGAAGGTAGTGCTGACCTGAGGAAGCGCATGTCACAATTAGAAGAAGAACTGGACCAGGAGAGGAAAAAGTACATGATGCTGGAAATAAAGCTGAGGAACTCGGAGCGGGCACGGGAGGACGCCGAGAAGAGAAACCAGCTCCTGCAGAAGGAGATGGAGGAGTTCTTTTCAACCCTGGGGAGCTTGACTGTTGGGGACAAAGGTGCCCGAGCCCCACAG------------------
>oryAfe1
ATGCCCTTC---TGCCCTGCTAAGTACCTAAAGAGGATCAGGCATCTACCCAGG---GGTGGTGCTGGGGAGCGGGAGAAGATGCCGGCCAACCACGAGGCTTTCCTGCTCATGGCCAGCTCCCAGAGTGACATGGAAGACTGGGTGCGGGCCATCCGCCGGGTCATCTGGGCCCCTCTGGGCAGAGGGATCTTTGGGCAGCACCTGGAGGACACAGTCCACCATGAGCGAAAGTATGGTCCCCGTCAGGCCCCACTGCTGGTGGAGCAATGTGTGGACTTCCTCCGGGAGCGTGGGCTTACTGAGGAGGGGCTCTTCCGCATGCCGGGTCAGGCCAACCTGGTGAGGGACCTGCAGGACTCCTTCGACTGCGGGGAGAAGCCGCTGTTTGACAGCACAACAGACGTGCACACGGTGGCCTCCCTGCTGAAGCTGTACCTACGGGAGCTGCCTGAACCAGTGGTACCCTTCGCCAGGTACGAGGACTTCCTCAGCTGTGCCCAGCTTCTCACCAAGGATGAGAGTGAGGGAACTCTGGAGTTGGCCAAACAGGTGAATGACCTTCCTCCGGCAAATTACAACTTGCTCAGATACATCTGCAAGTTTTTGGACGAGGTTCAGTCTCACTCTGATGTCAATAAGATGAGTGTCCAGAACCTGGCAACCGTGTTTGGACCTAACATATTACGGCCCCAGGTGGAAGACCCAGTGACCCTCATGGAAGGCACTTCCCTAGTCCAGCACCTGATGACCATCCTGATCCGCAAACATAGTCAGCTCTTCACAGCAACAGCCACTGTGGAGTCA---GCCTCCCCACACAGGGGCCCTCAGCGCACAGTGGGCTGGGGCCCTGAGGAGGTCACCGGGGACAGCCAGGGGGATCCTGGTGGCCTCAGTGTCCCT---------GGCCTGCCTTCACAGAGG---ACCTCATCTCTGGATGGGGCCACCGTGGCAGCTCTTGTGAGGACCTCGCCCTCAGGC------------------------------------CCAGTTGCCACCAGTTCTGGGAAGAAGGTGCAGACTTTGCCAAACTGGAGGTCTTCTTTCCGGCAGTCGGGGTCCCGGCCAGCCAGCCCAAAGGTGGGCAGCTCAGCCCTGGAGATGCCTGTTGTCTCTTGCAGTGGG------------------------AATTGGCTTATGAACGGCCTGTCCTCCCTGCGCGGCCACCGCCGAGCCTCCTCGGGTGACCAGCTCCGAGATTCAAGCTCCTCCCAGAGACTGTCCACCTACGACAATGTGCCGCCACCTGGC---CTCCTGCCCAGCTCTCCCAGCATGGCCAGCACTGCCTGGTCC---AGGGCCACTTCCTCTTGTGAGGCCTCAGCC---AGGGGCTCAGTCAGCAGCTGCACGGCCTGCCGGGCCAGCGACTCATCTGCCTGTAGCTCCCTGCACACTGAATGGGCCCTGGAGCCCTCCTCACTCCCTAGCAGCAGT---GAGGAGCACAGGTCCTCAGACCTGGGCCACAGCCTGGATGAGGATGGCACGGGC---ATCAGCAGGAGT------GACCCCAGCGACCCTGGC------------CAGGATCTCACCTGTGGCCCTGAGACCCTCCAGGGACTGGTCACGGAGCTCAGGGCAGAGCTGTGCCGGCAAAGGACTGAATACGAGACAAATATGAAAAGAATTGAAGACGGTAGTGCTGACCTGAGGAAGCGCATGTCACAGTTAGAAGAAGAACTAGACCAGGAGAGGAAAAAGTACACGATGCTGGAGATAAAGCTGAGGAACTCAGAGCGGGCACGGGAAGATGCCGAGAGGAGAAACCAGCTCCTGCAGAAGGAAATGGAGGAGTTTTTTTCAACCCTGGGAAGCTTGACTGTTGGAGCCAAAGGTGCTCGAGCCCCACAG------------------
>loxAfr3
ATGCCCTTC---TGCCCCACCAAGTACCTGAAGAGGATCGGACGCCTGCCCCGG---GGTGGTGCTGGGGAGCAGGAGAAGATTCCGGCCAACCACGAGGCCTTCCTGCTCATGGCCAGCTCCCAGAGTGACATGGAGGACTGGGTGCGGGCCATCCGTCGGGTCATCTGGGCCCCACTGGGCAGAGGGATCTTTGGGCAGCACCTGGAGGACACAGTCCACCATGAGCGGAAGTACGGCCCCCGCCAGGCGCCGCTGCTGGTGGAGCAGTGCGTGGACTTCCTCCGGGAGCGCGGGCTCACTGAGGAGGGCCTCTTCCGCATGCCAGGCCAGGCCAGCCTGGTGAGGGACCTACAGGACTCCTTCGACTGCGGGGAGAAGCCGCTGTTTGACAGCACCACAGACGTGCACACAGTGGCCTCCCTGCTGAAGCTCTACCTTCGGGAGCTGCCTGAGCCCGTGGTCCCCTTCGCCAGGTACGAGGACTTCCTCAGCTGTGCCCAGCTGCTCACCAAGGACGAGGGTGAGGGGACTCTGGAGCTGGCCAAACAGGTGAACAGCCTTCCTCCAGCCAACCACAACTTGCTCAGATACATCTGCAAGTTTTTGGACGAGGTCCAGTCTCACTCCGATGTCAACAAGATGAGCGTCCAGAACCTGGCAACTGTGTTCGGACCCAACATACTGCGGCCCCAGGTGGAAGACCCAGTGACCCTCATGGAAGGCACTTCCCTGGTCCAGCACCTGATGACCGTCCTGATCCGAAGGCACAGTCAGCTCTTCACAGCCACAGCCACGGTGGGGCCG---GCCTCCCCACACAGGGGCCCTCAGCGCACAGTGGGCTGGGGCTCTGAGGAGGTCACAAAAGACAGCCAGGGGGATCCTGGCAGCCCCGGTGCCCCT---------GGCCTGCCCTCCCAGAGG---GCCTCGTCTCTGGATGGGGCCACTGTGGTGGCTCTCACAAGGGCCTCACCCTCAGGCCTA------------------------------------GCTGCCACCAGTTCTGGGAAGAGAGTACAGACTCTGCCAAACTGGAGGTCTTCCTCCCAGCAGTCGGGGTCCCGGCCAGCGAGTCCAAAGGCAGGCAGCTCAGCCCTGGAGATGCCTGCTGTCTCCTGCAGCGGG------------------------AACTGGCTCATGAACGGCCTGTCCTCCCTGCGCGGCCACCGCCGGGCCTCGTCAGAGGATCGACTCCGAGACTCCAGCTCCTCCCAGAGGATGTCCACCTACGACAACGTGCCGCTACCTGGC---CTCCTGCCCAGCTCCCCCAGCGTGGCCAGCACAGCCTGGTCCAGGGCCGCCTCCTCC---GGCGAGGCCTCAGCC---AGGGGTTCGGTTAGCAGCTGCACGGCCTGCCGGGCCAGTGACTCGTCTGCCCGCAGCTCGCTGCACACCGAGTGGGCCCTGGAGCCCTCCCCACTTCCCAGCAGCAGT---GAGGAGCACAGATCCTTGGACCTGGGCCACAGCCTGGACGAAGCAGGCACGGGC---CTCAGCATGAGT------GGCCCCAGCAGCCCCGGC------------CAGGACCTCACCTGTGGCCCTGAGGCCCTCCAGGGCCTGGTCACAGAGCTCAGAGCAGAGCTGTGCCGGCAAAGGACTGAATACGAGGCGAGCATGAGA------------------------------------------------------------------------------------------------------------------------------------------------------------------------------------------------------------------------------------------------------
>hetGla2
---------------------------------------------------------------------------------------------CCTGAGGCGCTCCTGCTCATGGCCAGCTCCAGGAGGGACATGGAGGACTGGGTGCAGGCCATCCGCCGGGTCATCTGGGCCCCACAGGGTGGAGGGATCTTTGGGCAGCGGCTGGAGGACACGGTCTACCAAGAGCGGAAGTATGGCTCCCGACTGGCCCCAATGTTGGTGGAGCAGTGTGTGGACTTCATCCGGGAGCGCGGGCTTGCTGAGGAGGGGCTTTTTCGCCTGCCTGGCCAGGCCGACCTGGTGCGAGGCCTGCAGGACTCCTTCGACTGTGGCCAGAAGCCACTCTTCGACAGCACGACAGATGTGCATACAGTGGCTTCCCTGCTGAAGCTGTACCTTCGGGAGCTGCCTGAGCCCGTGATCCCCTTCGCTAGGTACGAGGACTTCCTCAGCTGCGCCCAGCTGCTAACCAAGGACGAGGGGGAGGGGACTCTGGAGTTGGCCAAACAAGTGCGCAACCTTCCTCAGGCCAATTACAACCTACTCAAATATATCTGCAAGTTTCTGGATGAAGTGCAGTCCCACTCAGACGTCAACAAGATGAGCGTGCAGAACCTGGCAACTGTGTTTGGACCTAACATCCTGCGGCCGCCACTGGAGGACCCAGTGACCATTATGGAAGGTACCTCCCTGGTCCAGCACCTGATGACCGTCCTCATCCGAAAACATGGCCAGCTCTTCACGGCACCCACCCCAGAAGGGCCC---ATATCGCCGTGTAGGAGGTCACCGTGCACTGTGGGCTGGGGCTCTGAGGAGGCCAACAAGGACAGCCAGGGCAAGCCTGGGGACCCT------------------GGCTTGCCCACACACAGG---ACCTCATCCCTGGATGGGCCAGCTGCTGCCGTGCTCTCTAGGATGTCCCCCCCGGGCCAGGGC------------------------------------------AGTCCCAGGAAGAGGGTGCAGACGCTGCCAGGCTGGAAGTCATCTTTCCACCAGCGGGGACCAGGGTCAGTGAGCCCACAGCAGGGCAGTACGTCCCTGGAGGTGCCTGTGGCCTCTGGAGGCGGCAGCAGTGGCTGTGGTGGCCGGGGGAATTGGCTTATGAATGGGCTGTCGTCTCTGCGTGGCCACCACCGGGCCTTATCGGAGGACCGGCTCAAGGACTCCAACTCCACACAGAGACTTTCCACCTATGACAACGTGCCCCCGCCCAGC---CTCTTTTCCAGCATGGCCAGTGTGGCCAGCACAGGGTGGTCC---CCAGCCTCATCA------------CCCCGA---GATGCCTCTGTCAGTAGCTGCACGGCCTGCAGGGCCAGCGACTCGTCAGCTGGCTGCTCCCTGCATACTGAATGGGCCCTCCAGCCGTCCCCACTCCCCAGCAGCAGTGGTGAGGACAGAAGTTCCCCTGACCCAGCCTACGGCCCAGATGAAGCAGGGGTGGGC---GACAGCAGCAGCCAG---GAACCCAGCAACCCTGGAAGCCCTGGC---CAGGACCCTGCCCACCGCTGCCGGGTGCTCCAGGGCCTGGTGGCCGAGCTCAGGGCAGAACTGTGCCACCAGCGGACCAAGTACGAGGCAAGCCTGAGAAGCATCGAAGAGGGCAGTGTAGAGCTGCGGGGACAGCTGTCTCAGCTGGAGGAGGAGCTGGTCCAGGAGAGGAAGAAGCACTCCATGTTGGAGATCAAGCTGCGAAACTCAGAGCGGGCACGGGAGGATGCAGAGCGCCGGAACCAGCTGCTGCAGAAGGAAATGGAGGAGTTCTTTTCCACCCTGGGGAGCCTGACAGTCGGGGCCCAAGGCACCAGAGCCCCAAAG------------------
>cavPor3
ATGCCCTTC---TGCCCTGCCAAGTACCTGAGGAGGCTCATGCGCCTGCCCGGG---GGTGGTGCCGGGGAGCGGGAGAAGGCGCCGGCTGGCCCCGAGGCGCTCCTGCTCATGGCCAGCTCCCGGAGGGACATGGAGGACTGGGTACAGGCCATCCGCCGGGTCATCTGGGCCCCGCGGGGCGGAGGGATCTTCGGGCAGCGGCTGGAGGACACGGTCTACCACGAGCGGAAGTACGGCCCCCGGCTGGCCCCGATGCTCGTAGAGCAGTGCGTGGACTTCATCCGGGAGCGAGGGCTCACGGAGGAGGGCCTCTTCCGGCTGCCCGGCCAGGCCGACCTGGTGCGGGGCCTGCAGGACTCCTTTGACTGCGGTGAGAAGCCGCTCTTCGACAGCACGACAGATGTGCACACCGTGGCGTCCCTGTTAAAGCTGTACCTTCGGGAGCTGCCCGAGCCTGTGGTCCCCTTCGCCAGGTATGAGGACTTCCTCAGCTGCGCCCAGCTGCTCACCAAAGATGAAGGCGAGGGCACCCTGGAGCTGGCCAAGCAAGTGCACAACCTTCCCCAGGCCAACTACAACCTGCTCAAATATATCTGCAAGTTTCTGGACGAAGTGCAGTCCCACTCGGATGTCAACAAGATGAGCGTGCAGAACCTGGCCACCGTGTTTGGACCTAACATCCTGCGGCCGCAGGTGGAGGACCCGGTGACCATCATGGAAGGCACCTCCCTGGTCCAGCACCTGATGACCGTCCTCATCCGTAAACACAGCCAGCTCTTCACGGGGCCCACCCCTGAGGGCCCCCCCATATCGCTGCACAGGGGCTCACCGTGCACTGTGGGCTGGGGCTCTGAGGAGACCAACAAGGACAGCCAGGGCGATCTTGGAGACCCC------------------AGCCTGCTTACGCATAGG---ACCTCGTCCCTGGATGGGCCATCCGCTGCGGCGCACTCTAGGACATCA------------------------------------------GCTGAGGCCCAGGACAGCCCCAGGAAGAGGGTGCAGACTCTCCCCAGCTGGAAGTCATCCTTCCACCATCGGGGACCTCGGTCAGCAAGCCCACAGGGGGCCGGTGTGTCCCTGGACGTGCCTGTGGCCTCCAGTGGTGGCAGC---------------CGGGGTAACTGGCTCATGAACGGGCTGTCATCTCTGCGCGGCCACCACCGGGCCTCATCAGAGGACTGGCTCAAGGACTCTGGCTCCACGCAGAGACTGTCCACCTACGACAATGTGCCCCCGCCCAGC---CTCTTTCCCAGCATGGCCAGTGTGGCCAGCACCATGTGGTCC---CCTGCCTCATCA------------CCCCGT---GACGCCTCCATCAGCAGCTGCACGGCTTGCAGGGCCAGCAGCTCATCGGCCAGCAGCTCCCTGCACACCGAGTGGGCTCTCGAGCCGTCCCTGCTCCTCAGTAGCAGCGGTGAGGACCACAGGTCCCCTGACCCGGCCTGTGACTTGGACGAGGCAGGGGTGGGT---GACAGCAGCAGCCAG---GAGCCCAGCACCCCCAACAGCCCTGTC---CAGGACCCTGCACACCGCTGCCGGGCGCTCCAGAGCCTGGTGGCCGAGCTGAGGGCGGAACTGTGCCACCAGCGGACCGAGTACGAGGCGAGCCTGCGAAGCATCGAAGAGGGCAGTGCAGAGCTGCGGGGACAGCTGTCTCGGCTGGAGGAGGAGCTGGACCAGGAGCGGAAGAAGCACTCCATGCTGGAGATCAAGCTGCGGAACTCGGAGCGGGCGCGGGAGGACGCCGAGCGCCGGAACCAGCTGCTGCAGAAGGAGATGGAGGACTTCTTTTCCACACTGGGGAGCCTGACCGTCGGGAGCCCAGGCGCCAGAGTCCCCAAG------------------
>otoGar3
ATGCCCTTC---TGGCCCACCAGGCATCTGAAGAAGAGCAGGCATTTGTCCCGG---GGTGGTGCCGGGGAGCGGGAGAAGGTGCCGGCCAATCCAGAGGCGCTCCTGCTGATGGCCAGCTCCCAGCGTGACATGGAGGACTGGGTGCAGGCCATCCGCCGGGTCATCTGGGCCCCGCTTGGCGGAGGGATCTTTGGGCAGCGCCTGGAGGACACAGTCCACCATGAGCGGAAGTACGGCCCTCGCCTGGCCCCCCTGCTGGTGGAGCAGTGCGTGGACTTCATCCGGGAGCGCGGGCTCACCGAGGAGGGTCTCTTCCGCATGCCGGGCCAGGCCAACCTGGTGAGGGACCTGCAGGATTCCTTTGACTGTGGAGAGAAACCACTGTTTGACAGCACAACGGACGTGCACACGGTGGCCTCCCTGTTGAAGCTCTACCTGCGGGAGCTCCCTGAGCCTGTGGTCCCCTTCGCCAGGTACGAGGACTTCCTCAACTGCGCCCAGCTGCTCACCAAGGACGAGGGGGAGGGGACTCTGGAGTTGGCTAAACAAGTGAGCAACCTTCCTCAGGCCAATTACAACCTGCTTAGATACATCTGCAAGTTTCTGGATGAGGTTCAGTCTCACTCAAACGTCAACAAGATGAGTGTCCAGAACTTGGCGACTGTTTTTGGACCTAACATTCTACGACCACAGATAGAGGACCCAGTAACCATCATGGAAGGCACCTCCCTCGTGCAGCACCTGATGACTGTCCTCATCCGGAAACACAGCCAGCTTTTCACTGCCATGGCCCCAGAAGGGCCC---ACCTCCCCACGTGGGGGCCCACAGTGCACAGTGGGCTGGGGCTCTGAGGAGGTCACCAGGGACAGCCAAGGAGGGCCTGGTGGCCCC------------------ATTCTCCCCGTGCACAGG---ACCTCTTCTCTGGACGGGGCCACTGTAGCGGTGCTCTCCAGAACCTCTTCCACAGGGCTGAGCAGCCGT------------------------CCTGCAGCCACCTGCCCTGGGAAGAAGGTACAGACGCTGCCCAACTGGAAGTCTTCCTTCCGGCAGCCGGGCTGCCGGTCGGGGAGTCCCAAGGGAGGCAGTTCATCCCTGGAAGTGCCCATCATTTCTTCTGGCGGA------------------------AACTGGCTCATGAATGGGCTGTCCTCCCTGCGAGGCCACCGTCGGGCCTCATCAGGAGACCGCCTCAAGGACTCGGACTCTGCGCAGAGACTCTCCACCTATGACAATGTGCCCCCAGCCAGC---CTCGCACCCAGCACCCCCAGCGTGGCCAGCACAGCGTGGTCT---GGGGCCTCGTCCTCGGGGGAGGCCTCCGCG---GGGGGCTCCCTGGGCAGCTGCACGGCCTGCCGTGCCAGCGACTCCTCGGCTCGCAGCTCCCTGCACGCAGAGTGGGCCCTTGAGCCTTCCCCGCTCCCCAGCAGCAGC---GAGGATCGCCACTCCCCGAACCTGGGCCACAGCCCAGACGAGGCAGCTGCGGGT---GCCAGCAGCAGT------GAGCCCAGTGAGCTGGGCAGCCCAGGC---CGAGAGCACACGCGTCGCGCTCAGGCGCTGCAGGGCCTAGTGGTGGAGCTCAGGGCGGAGCTGAGCCGGCAGAAGACTGAGTACGAGACAAGTATGAAAAGGCTTGAAGAAGGTAGTGCTGACCTGAGAAAACGAATGTCCTGCTTAGAAGAGGAACTGGACCAGGAAAAGAAAAAGTACATCATGTTGGAAATAAAGCTGCGGAATTCTGAGCGGGCACGGGAGGATGCTGAGCGGAGGAACCAGCTGCTGCAGAAGGAAATGGAGGAGTTTTTTTCAACCCTGGGAAGCTTGACTGTTGGGGCAAAAGGTGCCAGAGCCCCGAAA------------------
>speTri2
ATGCCCTTC---ATCCCTGCCAAGCATCTGAAGAAGATTAGGCGTCTGCCCCAT---GGTGGTGCCGGGGAGCGGGAGAAGGTGCCAGCCAACCCTGAGGCGCTCCTGCTCATGGCCAGCTCCCAGCGTGACATGGAGGACTGGGTGCAGGCCATCCGCCGGGTCATCTTGGCCCCGCTTGGCGGAGGGATCTTTGGGCAGCGACTGGAGGACACGGTCCACCATGAGCGGAAGTATGGCCCTCGCCTGGCCCCACTCCTGGTGGAGCAGTGTGTGGACTTCATCCGGGAACGTGGGCTCACTGAGGAAGGGCTGTTCCGCATGCCAGGCCAGGCCAACCTGGTGAGGGACCTGCAGGATTCCTTCGACTGTGGAGAGAAGCCTCTGTTTGACAGCACGACAGATGTGCACACGGTGGCCTCCCTGCTGAAGCTCTACCTGCGGGAGCTCCCTGAGCCCGTGATCCCCTTCGCCAGGTACGAGGACTTCCTCAGCTGCGCCCAGCTGCTCACCAAGGACGAGGGGGAGGGGACTCTGGAATTGGCTAAACAAGTGAGCAACCTTCCCCAGGCCAATTACAACCTGCTCAGATATATCTGCAAGTTTCTGGATGAAGTTCAGTCCCATTCAAACATCAACAAGATGAGTGTCCAGAACCTGGCAACTGTTTTTGGACCTAACATACTACGGCCACAGATAGAGGATCCGGTGACCATCATGGAAGGTACTTCTCTAGTCCAGCACCTGATGACTGTCCTCATCCGCAAACACAGCCAGCTCTTCACCACGCCTGCCCCAGAAGGACCT---GCCTCCCCTGGCAGGGTCCCACAGTGCACAGTGGGGTGGGGCTCTGAGGAGATCCCCCGCGACAGCCCAGGGGAGCCTGGTGGCTCC------------------AGCCTGCCCACCCACAGG---ACCTCATCTTTGGACGGGCCAGCTGCAGCAGTGCTTTCTAGAACCTCCCCTCCAGGCCTTGGCAGCCAAGGT------------------GGCCCTGCAGCCACCAGCCCTGGGAAGAGGGTACAGACTCTGCCCAACTGGAAGTCTTCCTTCCGGCAGCCAGGGTCCCGGTCAGGGAGCCCAAAGGCGGGCAGCTCGTCTCTAGAAGTGCCCATCATCTCCTCTGGCGGG------------------------AACTGGCTCATGAATGGGTTGTCTTCTCTGCGAGGTCACCGCCGGGCCTCATCGGGAGACCGGCTCAAGAACTCAGGTTCCACACAAAGACTCTCCACCTATGACAATGTGCCCCCACCCAGC---CTCTTTCCCAGCACCGTCAGCGTGACCAGCAGCACGTTGTCC---------------------------TCCCGG---GAAGCCTCCCTCAGCAGCTGCACGGCCTGCCGGGCTAGTGACTCATCCACCTGCAGCTCCCTGCACACCGAGTGGGCCCTTGAGCCCTCGCCGCTCCCCAGCAGCAGT---GAGGACCACAGGTCCCTGGACCTGGGCCACAGTCTGGATGAGGCGGGTGTAGGT---GGCGGTGGCAGCAGCGGTGAACCCCAGGACCCAAGCAGCCCTACC---CAGGACCACTCCCGCCATTGCCAGGCTCTCCAGGGCCTGGTGGCTGAGCTCAGGGCAGAGCTGAGCCGGCAGAGGACTGAGTATGAGACGAGTCTGAAAAGCGTGGAAGCCAACAGTGCTGACCTGAGGAAACAGCTGTCACGGTTAGAAGAAGAGCTGGACCAGGAGAAGAAGAAGTACACCATGCTGGAAATCAAGCTGAGGAACTCCGAGCGGGCACGCGAGGATGCAGAGAGGAGGAACCAGCTGCTGCAGAAGGAGATGGAGGAGTTTTTTTCTACCCTGGGAAGCTTGACTGTTGGAGTCAAAGGTGCCAGATCCCCAAAG------------------
>micOch1
ATGCCTTTC---TGCCTCTCCAAGTATCTGAAGAGGAGCAGGCGCCTGTCCAGG---GGTGGTGCCGGAGAACGGGAGAAGGTGCCAGCCAACCCTGAGGCGCTCCTGCTCATGGCCAGCTCCCAGCGTGATATGGAGGACTGGGTGCAGGCCATTCGCCGTGTCATCTGGGCCCCGCTGGGAGGAGGGATCTTTGGGCAGCGGCTGGAGGACACAGTGCACCATGAGCGGAAGTATGGCCCTCGCCTGGCACCTCTGCTGGTGGAACAGTGTGTGGATTTCATCCGGGAGCGAGGACTCGGTGAAGAGGGGCTCTTCCGTATGCCGGGTCAGGCCAACCTGGTGAGGGACCTGCAGGATTCCTTCGACTGTGGGGAGAAGCCTCTGTTTGACAGCACCACAGACGTGCACACAGTGGCCTCCCTGCTGAAGCTCTACCTTCGGGAGCTCCCAGAGCCCGTCATCCCTTTCGCCAGGTATGAGGACTTCCTCAGCTGCGCCCAGCTGCTCACCAAGGACGAGGGGGAGGGGACTCTGGAGTTAGCTAAACAAGTGAGCAACCTTCCTCAGGCCAACTACAACCTGCTCAGATACATCTGCAGGTTTCTGGATGAAGTGCAGGCCCACTCAGATGTCAACAAGATGAGTGTCCAGAACTTGGCAACAGTCTTTGGCCCTAACATCCTTCGGCCACAGATAGAGGATCCAGTAACCATCATGGAAGGCACTTCCTTGGTTCAGCATCTGATGACTGTCCTCATCCGCAAACATGGACAGCTCTTTGCCGCCACCTCCCTGGAAGAACCT---GCCTCGCCCCGTGGTACTGTCCAGGGCACAGTAGAGTGGGGCTCTGAGGAGGTCCCCCAGGACCACCAGGGTGAGCCTGGAAGCCCT------------------GGCTTGCCCACACACAGG---ACCTCATCTCTGGATGGGCCAGCTGCAGCAGTACTCTCTAGAACTTCTCCCCCACGCCTTGGCAGCCAGACT------------------GGTCCTGCAGCCACCAGCCCTGGGAAGAGGATGCACACTTTGCCTGGCTGGAAATCCTCCTTTCGGCAA---GGGTCACGGTCGGAGAGCCCAAAGGGGGGCAGTTCCTCCTTAGAGGTACCCATCATCTCT---GGTGGG------------------------AACTGGCTCATAAACGGGCTATCTTCTCTACGTGGCCACCGTCGGGCTTCATCAGGGGACCGGCTCAAGGATACGGGCTCATCACAGAGACTCTCCACCTATGACAATGTGCCCCCATCCAGC---CACTTTCCTAGCACTGCCAGCATGGCCAGCATGGCATGGTCT---GCAGCCTCATCC------------TCCCGA---GAGGCGTCTGTCAGCAGTTGCACAGCCTGTCGGGCCAGCGACTCTTCTGCCTGTAGCTCCTTACACACTGAGTGGGCTCTTGAGCCCTCTCCCCTCCCCAGCAGCAGT---GAGGGCCACAGGTCACCAGACCTGGGCCACAGCCTGGAGGAGACATGTGTGGGC---AGTGGCAGCAGT------GAGCCCAATGACCCAGGCAGCCCCACA---CAGGCTCATGTCCGCCGCTGTCGGGCTCTCCAGGGCCAGGTAGCTGAGCTCAGGGCAGAGCTGAGTCAACAGAAGACTGAGTACGAGAGGAGCCTGAAAAGCATCGAGGAGGGCAGTGCTGACTTGCGGAAGCAGATGTCTCGGCTGGAAGAGGAGCTGGACCAGGAGAAGAAGAAGTACGCCATGCTGGAGATAAAGCTCCGGAACTCAGAGCGGGCCCGTGAGGATGCAGAGCGCAGGAACCAGCTGCTGCAGAAGGAGATGGAGGAGTTCTTTGCCACCCTAGGAAGCTTGACTGTCGGGACCAAAGGGGCCAGAGCCCCAGAG------------------
>criGri1
ATGCCTTTC---TGCCCCACCAAGTATCTGAAGAGGAACAGGCGCCTGCCCAGG---GGTGGTTCCGGGGAGCGAGAGAAGGTGCCAGCCAACCCTGAGGCGCTCCTGCTCATGGCCAGCTCCCAGCGTGATATGGAGGACTGGGTGCAGGCCATCCGCCGTGTCATCTGGGCCCCGCTGGGCGGAGGGATCTTTGGGCAGCGGCTGGAGGACACAGTGCACCATGAGAGGAAGTATGGCCCCCGTCTGGCACCTCTGCTGGTGGAGCAGTGTGTGGACTTCATCCGGGAGCGAGGACTCAGTGAAGAAGGGCTCTTCCGTATGCCTGGCCAGGCCACCCTGGTGAGGGACCTGCAGGATTCCTTTGACTGTGGTGAGAAGCCACTGTTTGACAGCACCACAGATGTGCACACAGTGGCCTCCCTGCTGAAGCTCTACCTTCGGGAGCTCCCAGAGCCAGTCATCCCTTTCGCCAGGTATGAGGACTTCCTCAGCTGCGCCCAGCTGCTCACCAAGGACGAGGGGGAGGGGACTCTGGAGTTGGCTAAACAAGTGAGCAATCTTCCTCAGGCCAACTACAACCTGCTCAGATACATCTGCAGGTTTCTGGATGAAGTGCAGGCCCATTCAAATGTCAACAAGATGAGTGTCCAGAACTTGGCAACAGTCTTTGGCCCTAACATCCTTCGGCCACAGATAGAGGATCCAGTGACCATCATGGAAGGCACTTCCTTGGTTCAGCATCTGATGACTGTCCTCATCCGCAAACATGGACAGCTCTTTGCCTCAGCTTCCCTTGAAGAACCT---GCTTCCCCACCTAGAACTGTCCAGGGCACAGCAGAGTGGGGCTCCGAAGAGGTTCCCAGTGACCACCAGGGTGAGCCTGGCAGCTCT------------------GGCTTGCCCACACACAGG---ACCTCATCTCTGGATGGGCCAGCTGCAGCAGTACTCTCTAGAACTTCTCCCCAACACCTTGGCAGCCAGACT------------------GGCCCTGCAGCCACCAGCCCTGGGAAGAGGATGCATACTCTGCCTGGCTGGAAGTCCTCCTTCCGGCAG---GGGTCCCGGTCAGAGAGCCCAAAGGGGGGCAGTTCATCCTTAGAGGTACCCATCATCTCT---GGTGGG------------------------AACTGGCTCATAAATGGACTATCCTCTCTGCGTGGCCACCGTCGGGCCTCATCAGGGGACCGTCTGAAGGATACAGGCTCAGTACAGAGACTCTCCACCTATGACAACGTGCCCCCATCCAGC---CACTTTCCTAGCACTGCCAGCATGGCCAGCATGTCATGGTCT---ATAGCCTCATCA------------TCCCAA---GAGGCCTCTGTTAGCAGCTGCACAGCCTGCCGGGCCAGCGACTCTTCTGCCTGTAGCTCCTTACACACCGAGTGGGCTCTTGAGCCCTCTCCCCTCCCCAGTAGCAGT---GAGGACCACAGGTCACCAGACCTGGGCCACAGCCTGGATGAGGCATGTGTGGGC---AGTGGCAGCAGT------GAGCCCAATGACCCAGGCAGCCCCACA---CTGGCTCATGTCCACCGCTGCCGAGCTCTCCAGGGCCAAGTGGCTGAGCTCAGGGCAGAGCTGTGTCAACAGAGGACTGAGTATGAGAGGAGCCTGAAAAGCATTGAGGAGGGCAGTGCTGACTTGCGAAAGCAGATGTCTCGGCTGGAAGAGGAGCTGGACCAGGAGAGGAAGAAGTACGCCATGCTGGAGATAAAGCTGCGGAACTCAGAGCGGGCACGTGAGGACGCAGAGCGCAGGAACCAGCTGCTGCAGAGGGAGATGGAGGAGTTCTTTGCCACTCTGGGAAGCTTGACTGTTGGGACCAAAGGGGCCAGAGCCCCAGAG------------------
>rn6
ATGCCTTTC---TGCCTCACCAAGTATCTGAAGAGGAGCAGGCGCCTGCCCAGG---GGCGGTGCCGCAGAGCGGGAGAAGGTGCCAGCCAATCCTGAGGCGCTCCTGCTCATGGCCAGCTCCCAGCGTGATATGGAGGACTGGGTGCAGGCCATCCGCCGAGTCATCTGGGCCCCGCTGGGCGGAGGGATCTTTGGGCAGCGACTGGAGGACACAGTGCACCATGAGCGGAAGTTTGGTCCCCGGCTGGCACCTCTGCTGGTGGAGCAGTGTGTGGACTTCATCCGGGAGCGAGGACTCAGTGAAGAGGGGCTCTTCCGTATGCCCGGCCAGGCCAACCTGGTGAGGGACCTGCAGGATTCCTTCGACTGTGGGGAGAAGCCGCTGTTTGACAGCACCACAGACGTGCACACAGTGGCCTCCTTGCTGAAGCTCTACCTTCGGGAGCTCCCGGAGCCGGTCATCCCTTTCGCCAGGTATGAGGACTTCCTCAGCTGCGCCCAGCTGCTCACCAAGGACGAGGGGGAGGGGACCGTGGAGTTGGCGAAACAAGTGAGCAACCTTCCTCAGGCCAACTACAACCTGCTCAGATACATCTGCAGGTTTCTGGATGAAGTGCAGGCCCACTCAGACGTCAACAAGATGAGCGTCCAGAACTTGGCAACTGTCTTTGGCCCTAACATCCTCCGGCCACAGGTGGAGGATCCAGTCACCATCATGGAAGGCACATCTTTGGTTCAGCATCTGATGACTGTCCTCATCCGAAAACACGGACAGCTCTTTGCCACGCCCTCCTTTGAAGAACCT---GCTTCACCACGTGGTACTGTCCAGGGCACAGTAGAGTGGGGCTCTGAAGAGGTCACCAGAGACCACCAGGGCGAGCCTGGGAGCTCT------------------GGCTTGCCCACACACAGG---ACTTCCTCTCTGGATGGGCCAGCTGCAGCAGTGCTCTCTAGAACTTCTCCGCCACGCCTTGGCAGCCAAGCC------------------GGCCCTGCGGCCACCAGCCCTGGGAAGAGGATGCATACTTTGCCTGGCTGGAAGTCTTCTTTTCGGCAGCAGGGGTCCCGGTCAGAGAGCCCAAAGGGGGTCAGCTCATCCTTAGAGGTACCCATCATCTCCTCTGGTGGG------------------------AACTGGCTCATAAACGGGCTATCGTCTCTTCGCAGCCACCGTCGGGCCTCATCAGGGGACCGGCTTAAGGATACAGGCTCAGCACAGAGACTCTCCACCTATGATAACGTGCCACCATCCAGC---CACCTTTCTAGCACTGCCAGCGTGGCCAGCACGGCATGGTCT---GTAGCCTCATCC------------TCCCGA---GAGGCCTCCATCGGCAGCTGCACTGCCTGCCGGGCCAGCAACTCTTCTGCCTGCAGCTCCTTACACACTGAGTGGGCACTCGAGCCCTCTCCTCTCCCCAGCAGCAGT---GAGGGCCACCCGTCCCCGGACCTGGGCCACAGCTTGGATGAGGCATGTGTGGGC---AGTGGCAGCAGT------GAGCCCAATGACCCGGGCAGTCCCTCA---CAGGCCCATGTTCGCCGCTGCCGGGCTCTCCAGGGCCAGGTGGCCGAGCTCAGGGCGGAGCTGTGTCACCAGAGGATTGAGTACCAGAGGAGCCTGAAAAGCATCGAGGAGGGCAATTCTGACCTGCGGAAGCAGATGTGTCGGTTGGAAGAGGAGCTGGACCAGGAGAAGAAGAAGTATGCCATGCTGGAGATCAAGCTTCGGAACTCCGAGCGAGCACGTGAGGACGCAGAGCGCAGGAACCAGTTGCTGCAGAGGGAGATGGAGGAGTTCTTCGCCACCCTGGGAAGCTTGACTGCTGGGACCAAAGGGGCCAGAGCCCCAGAG------------------
>hg38
ATGCCCTTC---TGGCCCATCAGGTGTCTGAAGAGGAGCAGGCGTATGCCCAGG---GGTGGTGCCGGGGAGCGGGAGAAGGTGCCGGCCAACCCCGAGGCGCTCCTGCTCATGGCCAGCTCCCAGCGTGACATGGAGGACTGGGTGCAGGCCATCCGCCGAGTCATCTGGGCCCCGCTGGGCGGAGGGATCTTTGGGCAGCGCCTAGAGGAAACAGTCCACCACGAGCGGAAGTATGGCCCCCGCCTGGCGCCCCTGCTGGTGGAGCAGTGTGTGGACTTCATCCGGGAGCGCGGGCTCACTGAGGAGGGGCTGTTCCGCATGCCAGGCCAGGCCAACCTGGTGAGGGACCTGCAGGATTCCTTCGACTGTGGGGAGAAGCCACTGTTTGACAGCACAACAGACGTGCACACGGTGGCCTCCCTGCTGAAGCTGTACCTGCGGGAGCTCCCCGAGCCCGTGGTCCCCTTCGCCAGGTACGAGGACTTCCTCAGCTGCGCCCAGCTGCTCACCAAGGACGAGGGGGAGGGCACTCTGGAGTTGGCTAAACAAGTGAGCAACCTTCCTCAGGCAAATTACAACCTGCTCAGATACATCTGCAAGTTTCTGGATGAAGTTCAGGCATACTCAAATGTCAACAAGATGAGTGTCCAGAATCTGGCAACCGTTTTTGGACCTAACATTCTGCGGCCACAGGTAGAGGACCCAGTAACCATCATGGAAGGCACTTCCCTCGTCCAGCACCTGATGACCGTCCTCATCCGCAAACACAGCCAGCTCTTCACGGCACCGGTCCCGGAAGGGCCC---ACCTCCCCGCGCGGGGGCCTGCAATGCGCAGTGGGGTGGGGCTCCGAGGAGGTCACCAGGGACAGCCAAGGAGAGCCCGGCGGCCCC------------------GGCCTGCCCGCGCACAGG---ACCTCTTCCCTGGACGGGGCGGCCGTGGCGGTGCTCTCCAGAACAGCCCCCACGGGGCCGGGGAGCCGGTGC---------------------------------AGCCCTGGGAAGAAGGTGCAGACCCTGCCCAGTTGGAAGTCCTCCTTCCGGCAGCCGAGGTCCCTATCGGGAAGCCCGAAGGGGGGCGGCTCATCCCTGGAGGTGCCCATCATCTCCTCCGGCGGG------------------------AACTGGCTTATGAACGGGCTGTCCTCCCTGCGCGGACACCGCCGGGCCTCGTCGGGAGACCGGCTCAAGGACTCGGGCTCCGTGCAGAGACTCTCCACCTACGACAATGTGCCCGCGCCGGGC---CTGGTCCCCGGCATACCCAGCGTGGCCAGTATGGCGTGGTCC---GGGGCCTCGTCC---AGCGAGTCGTCGGTG---GGGGGCTCACTCAGCAGCTGCACGGCCTGCCGCGCCAGCGACTCGTCTGCCCGCAGTTCCCTGCACACCGACTGGGCCCTGGAGCCCTCCCCGCTCCCCAGCAGCAGC---GAGGACCCCAAGTCCCTGGACCTGGACCACAGCATGGACGAGGCGGGCGCGGGT---GCCAGCAACAGC------GAGCCCAGCGAGCCGGACAGCCCCACC---CGGGAACACGCGCGCCGCTCCGAGGCCTTACAGGGGCTGGTCACTGAGCTCAGGGCCGAGCTGTGCCGCCAGCGGACTGAGTACGAGAGGAGTGTGAAAAGAATCGAAGAAGGGAGTGCTGACCTGAGAAAACGAATGTCCCGGTTAGAAGAAGAACTGGACCAGGAAAAGAAAAAATACATCATGCTGGAAATAAAGCTGCGGAACTCTGAACGGGCGCGGGAGGATGCGGAGAGGAGGAACCAGCTGTTGCAGAGGGAAATGGAGGAGTTTTTTTCGACCCTAGGAAGCTTGACTGTTGGGGCAAAAGGTGCCAGGGCCCCAAAG------------------
>panTro5
ATGCCCTTC---TGGCCCATCAGGTGTCTGAAGAGGAGCAGGCGTCTGCCCAGG---GGTGGTGCCGGGGAGCGGGAGAAGGTGCCGGCCAACCCCGAGGCGCTCCTGCTCATGGCCAGCTCCCAGCGTGACATGGAGGACTGGGTGCAGGCCATCTGCCGGGTCATCTGGGCCCCGCTGGGCGGAGGGATCTTTGGGCAGCGCCTAGAGGAAACAGTCCACCACGAGCGGAAGTATGGCCCCCGCCTGGCGCCCCTGCTGGTGGAGCAGTGTGTGGACTTCATCCGGGAGCGTGGGCTCACTGAGGAGGGGCTGTTCCGCATGCCGGGCCAGGCCAACCTGGTGAGGGACCTGCAGGATTCCTTCGACTGTGGGGAGAAGCCACTGTTTGACAGCACAACAGACGTTCACACGGTGGCCTCCCTGCTGAAGCTGTACCTGCGGGAGCTCCCCGAGCCCGTGGTCCCCTTCGCCAGGTACGAGGACTTCCTCAGCTGCGCCCAGCTGCTCACCAAGGACGAGGGGGAGGGTACTCTGGAGTTGGCCAAACAAGTGAGCAACCTTCCTCAGGCAAATTACAACCTGCTCAGATACATCTGCAAGTTTCTGGATGAAGTTCAGGCATACTCAAATGTCAACAAGATGAGTGTCCAGAATCTGGCAACCGTTTTTGGACCTAACATTCTGCGGCCACAGGTAGAGGACCCAGTAACCATCATGGAAGGCACCTCCCTCGTCCAGCACCTGATGACCGTCCTCATCCGCAAACACAGCCAGCTCTTCACGGCACCGGTCCCGGAAGGGCCC---ACCTCCCCACGCGGGGGCCTGCAATGCGCAGTGGGGTGGGGCTCCGAGGAGGTCACCAGGGACAGCCAAGGAGAGCCCGGCGGCCCC------------------GGCCTGCCCGCGCACAGG---ACCTCTTCCCTGGACGGGGCGGCCGTGGCGGTGCTCTCCAGAACAGCCCCCACGGGGCCGGGGAGCCGGTGC---------------------------------AGCCCTGGGAAGAAGGTGCAGACCCTGCCCAGTTGGAAGTCCTCCTTCCGGCAGCCGAGGTCCCTATCGGGAAGCCCGAAGGGGGGCGGCTCATCCCTGGAGGTGCCCATCATCTCCTCCGGCGGG------------------------AACTGGCTTATGAACGGGCTGTCCTCCCTGCGTGGACACCGCCGGGCCTCGTCGGGAGACCGGCTCAAGGACTCGGGCTCCGTGCAGAGACTCTCCACCTACGACAATGTGCCCGCGCCGGGC---CTGGTCCCCGGCATACCCAGCGTGGCCAGCATGGCGTGGTCC---GGGGCCTCGTCC---AGCGAGTCGTCGGTG---GGGGGCTCACTCAGCAGCTGCACGGCCTGCCGCGCCAGCGACTCGTCTGCCCGCAGTTCCCTGCACACCGACTGGGCCCTGGAGCCCTCCCCGCTCCCCAGCAGCAGC---GAGGACCCCAAGTCCCTGGACCTGGACCACAGCATGGACGAGGCGGGCGCGGGT---GCCAGCAACAGC------GAGCCCAGCGAGCCGGACAGCCCCACC---CGCGAGCACGCGCGCCGCTCCGAGGCCTTACAGGGGCTGGTCACTGAGCTCAGGGCCGAGCTGTGCCGCCAGCGGACTGAGTACGAGAGGAGTGTGAAAAGAATCGAAGAAGGGAGTGCTGACCTGAGAAAACGAATGTCCCGGTTAGAAGAAGAACTGGACCAGGAAAAGAAAAAATACATCATGCTGGAAATAAAGCTGCGGAACTCTGAACGGGCGCGGGAGGACGCGGAGAGGAGGAACCAGCTGTTGCAGAGGGAAATGGAGGAGTTTTTTTCGACCCTAGGAAGCTTGACTGTTGGGGCAAAAGGTGCCAGGGCCCCAAAG------------------
>macFas5
ATGCCCTTC---TGGCCCATCAGGCATCTGAAGAGGAGCGGGCGTCTGCCCAGG---GGTGGTGCCGGGGAGCGGGAGAAGGTGCCGGCCAACCCCGAGGCGCTCCTGCTCATGGCCAGCTCCCAGCGTGACATGGAGGACTGGGTGCAGGCCATCCGCCGGGTCATCTGGGCCCCGCTGGGCGGAGGGATCTTTGGGCAGCGCCTGGAGGACACAGTCCACCACGAGCGGAAGTATGGCCCCCGCCTGGCGCCCCTACTGGTGGAGCAGTGTGTGGACTTCATCCGGGAGCGCGGGCTCACTGAGGAGGGGCTGTTCCGCATGCCGGGCCAGGCCAACCTGGTGAGGGACCTGCAGGATTCCTTCGACTGTGGGGAGAAGCCACTGTTTGACAGCACAACAGACGTGCACACGGTGGCCTCCCTGCTGAAGCTCTACCTGCGGGAGCTCCCAGAGCCCGTGGTCCCCTTCGCCAGGTACGAGGACTTCCTCAGCTGCGCCCAGCTGCTCACCAAGGACGAGGGGGAGGGCACTCTGGAGTTGGCTAAACAAGTGAGCAACCTTCCTCAGGCCAATTACAACCTGCTCAGATACATCTGCAAGTTTCTGGATGAAGTTCAGGCTTACTCAAATGTCAACAAGATGAGTGTCCAGAATCTGGCAACCGTTTTTGGACCTAACATTCTGCGGCCACAGGTAGAGGACCCAGTAACCATCATGGAAGGCACTTCCCTCGTCCAGCACCTGATGACTGTCCTTATCCGCAAACACGGCCAGCTCTTTACGGCACCGGCCCCGGAAGGGTCC---ACCTCCCCGCGCAGGGGCCCGCAATGTGCAGTGGGGTGGGGCTCCGAGGAGGTCACCAGAGACAGCCAGGGAGAGCCCTGCGACCCC------------------GGCCTGCCCGCGCACAGG---ACCTCTTCCCTGGACGGGGCGGCCGTGGCGGTGCTCTCCAGAACAGCCCCCACGGGACCGGGGAGCCGGTGC---------------------------------AGCCCTGGGAAGAAGGTGCAGACCCTGCCCAGTTGGAAGTCCTCCTTCCGTCAGCCGGGATCCCGATCGGGAAGCCCGAAGGGGGGCGGCTCGTCCCTGGAGGTGCCCATCATCTCCTCCGGCGGG------------------------AACTGGTTCATGAACGGGTTGTCCTCTCTGCGTGGCCACCGCCGGGCCTCATCGGGAGACCGGCTCAAGGACTCGGGCTCCGTGCAGAGACTCTCCACTTACGACAATGTGCCCGCGCCGGGC---CTGGTGCCCGGCATACCCAGCGTGGCCAGCATGGTGTGGTCC---GGGGCCTCCAGC------GAGTCGTCGGTG---GGGGGCTCGCTCAGCAGCTGCACGGCCTGCCGCGCCAGCGACTCGTCCGCCCGCAGCTCCCTGCACACCGACTGGGCCCTGGAGCCGTCCCCGCTCCCCAGCAGCAGC---GAGGACCCCAAGTCCCTGGACCTGGACCACAGCCTGGACGAGACGGGGACGGGT---GCCAGCAACAGC------GAGCCAAGCGAACCGGGCAGCCCCACC---CGAGAGCACGCGCGCCGCTCCGAGGCCTTACAGGGGCTGGTCACTGAGCTCAGGGCCGAGTTGTGCCGCCAGCGGACTGAGTACGAGAGGAGTGTGAAAAGAATCGAAGAAGGGAGTGCTGACCTGAGAAAACGAATGTCTCAGTTAGAAGAAGAACTGGACCAGGAAAAGAAAAAATACATCATGCTGGAAATAAAGCTGCGGAACTCTGAGCGGGCACGGGAGGATGCGGAGAGGAGGAACCAGCTGTTGCAGAGGGAAATGGAAGAGTTTTTTTCGACCCTAGGAAGCTTGACTGTTGGGGCAAAAGGTGCCAGGGCCCCAAAG------------------
>calJac3
ATGCCCTTC---TGGCCCATCAAGCATCTGAAGAGGAGGGGGAGTCTGCCCAGG---GGTGGTGCCGGGGAGCAGGAGAAGGTGCCGGCCAACCCCGAGGCGCTCCTGCTCATGGCCAGCTCCCAGCGTGACATGGAGGACTGGGTGCAGGCCATCCGCCGGGTCATCTGTGCCCCTCTGGGCAGAGGGATCTTTGGGCAGCGCCTGGAGGACACAGTCCACCACGAGCAGAAGTATGGCCCCCGCCTGGCACCACTGCTGGTGGAGCAGTGTGTGGACTTCATCCGGGAGCGTGGGCTCACTGAGGAGGGGCTATTCCGCATGCCAGGCCAGGCCAACCTGGTGAGGGACCTGCAGGATTCCTTCGACTGTGGGGAGAAGCCACTGTTTGACAGCACAACAGACGTGCACACGGTGGCCTCCCTGCTGAAGCTCTACCTTCGGGAGCTCCCTGAGCCCGTGGTCCCCTTCGCCAGGTACGAGGACTTCCTCAGCTGCGCCCAGCTGCTCACCAAGGACGAGGGGGAGGGCACTCTGGAGTTGGCTAAACAAGTGAGCAACCTTCCTCAGGCCAATTACAACCTGCTCAGATACATCTGCAAGTTTCTGGATGAAGTTCAAGCGTACTCAAATGTCAACAAGATGAGTGTCCAGAACCTGGCAACTGTCTTTGGACCTAACATTCTGCGGCCACAGGTTGAGGACCCAGTAACCATCATGGAAGGCACTTCCCTCATCCAGCACCTGATGACCGTCCTCATCCGCAAACACAGCCAGTTCTTCACGGCGCCCACCCCGGAAGGGCCT---AACTCCACACGCGGAGGCCAGCAGTGCGCAGTGGGGTGGGGCTCCGAAGAGGTCACCAGGGACAGCCAGGGAGAGCCCGGTGGCCCT------------------GGCCTGCCCACACACAGG---ACCTCTTCCCTGGATGGGGCGGCCGTGGCGGTACTCTCCAGAACCGCCCGCACGGGGCCGGGGAGCCGGTGC---------------------------------AGCCCTGGGAAGAAGGTGCAGACCCTGCCCAGTTGGAAGTCCTCATTCCGGCAGCCGGCGTCCCGGTCAGGAAGCCCGAAGCGGGGCGGCTCGTCCCTGGAGGTGCCCATCATCTCCTCTGGCGGG------------------------AACTGGCTCATGAACGGGCTGTCCTCCCTGCGCGGCCACCGCCGAGCCTCGTCGGGAGACCGGCTCAAGGACTCAGGCTCTGTGCAGAGACTCTCCACCTACGACAATGTGCCCCCTGCGGGC---TTGGTTCCCGGCACGCCCCGCGTGGCTAGCATGGCGTGGTCG---GGGGCCTCGTCC---AGCGAGTCATCGGCT---GGGGGCTCGTTCAGCAGCTGCACGGCCTGCCGCGCCAGCGACTCCTCC---CGCAGCTCCTTGCACACCGAATGGGCCCTGGAGCCCTCCCCGCTCCCCAGCAGCAGC---GAGGACCCCAAGTCCCTGGACTTGGGCCACAGCCTGGACGAGGCGGGGACCGGT---GCCAGCAACAGT------GAGCCG---------GGCAGCCCCACC---CGGGAGCATGCGCGCCGCTCTGAGGCCCTGCAGGGGCTGGTCGCGGAGCTCAGGGCCGAGCTGTGCCGCCAGCGGACTGAGTACGAGAGGAGTGTGAAAAGAATGGAAGAAGGGAGTGCAGACCTGAGAAAACGAATGTCTCGGTTAGAAGAAGAACTGGACCAGGAAAAGAAAAAGTACACCATGCTGGAAATAAAGCTGCGGAACTCCGAGCGGGCGCGGGAGGACGCAGAGAGGAGGAACCAGCTGTTGCAGAAGGAGATGGAGGAGTTTTTTTCTACCTTAGGAAACTTGACTGTTGGGGCAAAAGGTACCAGGGCAACCAGAAGT---------------
>saiBol1
ATGCCCTTC---TGGCCCATCAGGCATCTGAAGAGGAGGGGGAGTCTGCCCAGG---GGTGGTGCCGGGGAGCAGGAGAAGGTGCCGGCCAACCCCGAGGCGCTCCTGCTCATGGCCAGCTCCCAGCGTGACATGGAGGACTGGGTGCAGGCCATCCGCCGGGTCATCTGTGCCCCTCTGGGCAGAGGGATCTTTGGGCAGCGCCTGGAGGACACAGTCCACCACGAGCGGAAGTATGGCCCCCGCCTGGCACCCCTGCTGGTGGAGCAGTGTGTGGACTTCATCCGGGAGCGTGGGCTCACTGAGGAGGGGCTGTTCCGCATGCCGGGCCAGGCCAACCTGGTGAGGGACCTGCAGGATTCCTTCGACTGTGGGGAGAAGCCACTGTTTGACAGCTCAACAGATGTGCACACGGTGGCCTCCCTGCTGAAGCTCTACCTGCGGGAGCTCCCTGAGCCCGTGGTCCCCTTCGCCAGGTATGAGGACTTCCTCAGCTGCGCCCAGCTGCTCACCAAGGACGAGGGGGAGGGCACTCTGGAGTTGGCTAAACAAGTGAGCAACCTTCCTCAGGCCAATTACAACCTGCTCAGATACATCTGCAAGTTTCTGGATGAAGTTCAAGCGTACTCAAATGTCAACAAGATGAGTGTCCAGAACCTGGCAACTGTCTTTGGACCTAACATTCTGCGGCCACAGGTTGAGGACCCAGTAACCATCATGGAAGGCACTTCCCTTATTCAGCACCTGATGACCGTCCTGATCCGCAAACACAGCCAGCTCTTCACGGCGCCCACCCCGGAAGGGCCC---ACCTCCCCGCGCGGAGGCCAGCAGTGCGCAGTGGGGTGGGGCTCCGAGGAGGTCACCAGGGACAGCCAGGGAGAGTCCGGTGGCCCC------------------GGCCTGCCCACGCACAGG---ACCTCTTCCCTGGATGGGGCGGCAGTGGCGGTGCTCTCCAGAACCGCCCCCACGGGGCCGGGGAGCCGGTGC---------------------------------AGCCCTGGGAAGAAGGTGCAGACCCTGCCCAGTTGGAAGTCCTCATTCCGGCAGCCGGGGTCCCGGTCCGGAAGCCCGAAGGGGGGCGGCTCGTCCCTGGAGGTGCCCATCATCTCCTCTGGCGGG------------------------AACTGGCTCATGAACGGGCTGTCCTCCCTGCGCGGCCACCGCCGAGCCTCGTCGGGAGACCGGCTCAAGGACTCGGGCTCTGTGCAGAGACTCTCCACCTACGACAATGTGCCCGCTGCGGGC---CTGGTTCCTGGCACGCCCAGCGTGGCCAGCATGGCGTGGTCG---GGGGCCTCGTCC---AGCGAGTCGTCGGCG---GGGGGCTCGCTCAGCAGCTGCACCGCCTGCCGCGCCAGCGACTCCTCC---CGCAGCTCCTTGCACACCGAATGGGCTCTGGAGCCCTCCCCGCTCCCCAGCAGCAGC---GAGGACCCCAAGTCCCTGGACCTGGGCCACAGTCTGGACGAGGCGGGGACGGGT---GCCAGCAACAGC------GAGCCC---------GGCAGCCCCACC---CGGGAGCGCGCGCGCCGTTCCGAGGCCCTGCAGGGGCTGGTCGCGGAGCTCAGGGCCGAGCTGTGCCGCCAGCGGACTGAGTACGAGAGGAGTGTGAAAAGAATGGAAGAAGGGAGTGCAGACCTGAGAAAACAAATGTCCCGGTTAGAAGAAGAACTGGACCAGGAAAAGAAAAAGTACATCATGCTGGAAATAAAGCTGCGGAACTCTGAGCGGGCGCGGGAGGATGCGGAGAGGAGGAACCAGCTGTTGCAGAAGGAGATGGAGGAGTTTTTCTCTACCCTAGGAAACTTGACTGTTGGGGCAAAAGGTGCCAGGGCCCCAAAG------------------
>sorAra2
ATGCCCTTCTTCTGCTCCTCCAGGCACATGAAGTGGGGCCGGCGTCAGTCCCGG---GGTGGTGCCGGGGAGCAGGAGAAGGTGCCAGCCAACCCCGAGGCGCTCCTGCTCATGGCCAGCTCCCAGCGGGACATGGAGGACTGGGTGCAGGCCATCCGCCGGGTCATCTGGGCCCCGCTTGGTGGAGGAATCTTTGGGCAGCGTCTGGAGGACACAGTCCATCATGAACGGAAGTACGGCCCCCGCCTGGCGCCCCTGCTGGTGGAGCAGTGTGTGGACTTCATCCGGGAGCGCGGGCTCACCGAGGAGGGCCTCTTCCGCATGCCGGGCCAGGCCAACCTGGTGAGGGACCTGCAAGATTCCTTCGACTGTGGGGAGAAGCCTCTGTTTGACAGCTCCACGGACGTGCACACTGTGGCGTCCCTGCTGAAGCTCTACCTCCGGGAGCTGCCCGAGCCCGTGGTGCCCTTCGCCAGGTACGAGGACTTCCTCAGCTGCGCCCAGCTGCTCACCAAGGACGAGGACGAGGGGACTCTGGAGTTGACTAAACAAGTGAGCAACCTGCCCCTGGCCAATTACAACCTGCTCAGATACATCTGCAAGTTTCTGGATGAAGTTCAGGCCCACTCAAATGTCAACAAGATGAGCGTCCAGAATCTGGCGACCGTTTTTGGACCCAACATACTTCGGCCACAAGTGGAAGACCCGGTGACCATTATGGAAGGCACTTCGCTGGTGCAGCACCTGATGACAGTGCTCATCCGCAAGCACAGCCAGCTGTTCACCGCCCGGGCCAGCGAAGGGCCC---GCCTCGCCTCGGGGAGGCCCTCCGTGCACAGTGGGGTGGGGCTCCGAGGAGGGCCCGGGGCACAGCCAGCCTGAGCCCAGCAGCCCCACTGCCCCC---------AGCCTGCCCTCCCACCGG---ACCTCATCCCTGGACGGAGCCACGGTGGCCGCGCTCTCCAGGACCTCCCCGTCGGGCGCCGGGCTCCGGAGCGCC---------------TCCGCTGCCGCCGCCGCCTCCGGGAAGAAGGTGCAGACCCTGCCCAACTGGAAGTCTTCCTTCCGGCAGTCGGGGTCCCGCGCTGGGAGCCCCAAGGTGGGCACCTCGTCCCTCGAGGTGCCCATCATCTCCTCGGGTGGG------------------------AACTGGCTCATGAACGGGCTGTCCTCGCTGCGCGGCCACCGCCGGGCCTCATCAGGGGACCGGCTCAAGGACGCCGGGTGCGTGCAGAGACTGTCCACCTACGACAACGTCCCCCCGGCCAGC---CCCTTCCCCAGCACGCCCAGCGTGGCCAGCACGGCCTGGTCT---GCGGCCTCGTCC---TGTGGGGCCTCCGCTGCCGGCGGCTCCGTCAGCAGCTGCTCAGCCTGCAGGGCCAGCGACTCATCCGCCTGCAGCTCCCTGCACACCGAGGGGCCCCTCGAGCCCTCCCCCTTCCCCAGCAGCAGC---GAGGACCGCCGGTCCCCGGACCTGGGCCACAGCCTGGACGAGGAGGGCACCGGC---CTCAGTAGCGAC------CAACCCAGCGAGCCGGGCAGCCCCGCC---CTGGACCGGGCACAGCACTCCGAGGCCCTGCACAGCCTGGTCACGGAGCTCAGGGCCGAGCTGGGCCGGCAGAGGACTGAGTACCAGATGAGCGTGAAAAGACTGGAAGAGGGTAGCGCCGAGCTGAGGAAACGCATGTCCCAGTTGGAAGAAGAGCTGGACCAGGAGAAGAAGAGGTACAGCATGCTGGAGATCAAGTTGAGGAACTCGGAGCGGGCGCGCGAGGACGCGGAGAAGAGGAACCAGCTGCTGCAGAAGGAGATGGAGGAGTTCTTCTCTACCCTGGGAAGCCTGACTGTCGGGGCGAAAGGTGCCAAAGCCCCACAA------------------
>HLrhiFer5
ATGCCTTTC---TGGGCTGCCAAGCATCTGAAGAGGAGCAGGCGTCTGCCCAGG---GGTGGTGCCGGGGAGCGGGAGAAGGTGCCGGCCAACCCCGAGGCGCTCCTGCTCATGGCCAGCTCCCAGCGTGACATGGAGGACTGGGTGCAGGCCATCCGCCGGGTCATCTGGGCCCCATTTGGTGGAGGGATCTTTGGGCAGCGCCTGGAGGACACAGTCCATCATGAGCGGAAGTATGGCCCCCGCCTGGCCCCCCTGCTGGTGGAGCAGTGTGTGGATTTCATCCGGGAGCGCGGGCTCACCGAGGAGGGCCTCTTCCGCATGCCGGGCCAGGCCAACCTGGTGAGGGGCCTGCAGGACTCCTTTGACTGTGGGGAGAAGCCACTGTTTGACAGCACCACAGATGTGCACACGGTGGCCTCCCTGCTGAAGCTCTACCTGCGGGAGCTTCCTGAGCCTGTGGTCCCCTTCGCCAGGTATGAGGACTTCCTCAGCTGCGCCCAGCTGCTCACCAAGGACGAGGGGGAGGGAACTCTGGAGTTGGCTAAACAAGTGAGCAGCCTTCCCCTGGCTAATTACAACCTGCTCAGATATATCTGCAAGTTTCTGGATGAAGTTCAGTCCCACTCAAACGTCAACAAGATGAGCGTCCAGAACCTGGCAACTGTTTTTGGACCTAATATACTTCGGCCACAAATGGAAGACCCAGTGACCATGATGGAAGGAACTTCCCTTGTCCAGCATCTAATGACTGTCCTGATCCGCAAACACAGCCAGCTCTTCACTGCGAGGGCCACGGAAGGACCA---ACCTCCCCGCAAGGGGTCACACCTTGCACAGTGGGATGGGGCTCTGCAGGGGTCGCAAGCGACAGTCAGGCAGATCCCAGCAGCCCTGGTGCCCCC---------AGCCTGCCCTCACACAGG---ACCTCGTCTCTGGATGGGGCCACCGTGGCAGCACTCTCTAGAAACTCTGCCCTGGGCCCGGAGAGCCGATGC------------------GGCCCTGCCACCACCAGCCCTGGGAAGAGGATACAGACTTTGCCCAACTGGAAGTCCTCCTTCCGGCAGTCGGGGTCCCGGTCAGGGAGCCTGAAGGTGGGCAGCTCGTCCCTGGAGGTGCCCATCATCTCCTCCGGCGGG------------------------AACTGGCTCATGAACGGGCTGTCGTCCCTGCGTGGCCACCACCGGGCCTCACCAGGAGACCGGCTCAAGGACTCGGGATCCTCACAGAGACTCTCCACCTACGACAACGTGCCCCCGCTCAGC---CTCCTCCCCAGCACTCCCAGCGTGGCCAGCATGGCGTGGTCT---GGGGCCTCGTCC---TGCGACGCCTCCGCC---GGGGGCTCCCTCAGCAGCTGCACAGCCTGCCGGGCCAGCGACTCCTCCGTTTGCAGCTCCCTGCACGTGGAGGAGGGCCTGGAGCCGTCTCCCTTCCCCAGCAGCAGC---GACGACCACAGATTCCCAGACCTGAGCCGCAGCCTGGATGAGGTGGGCACCTGC---CTCAGTAGCAGC------GAGCCCAGCGACCCCGGCAGCCTGGCC---CAGGACCATGCCAACCGCTCGGAGGCTCTCCAGGGCCTGGTCACGGAGCTCAGGGCAGAGTTGTGCCGTCAGAGGACTGAGTACGAGATAAGCGTGAAAAGACTCGAAGAAGGTTCTGCCGACCTGAGGAAACGAATGTCATGGTTAGAGGAAGAATTGGACCAGGAAAAGAAAAAGTATACAATGCTGGAAATAAAGCTGAGGAATTCGGAGAGGGCACGGGAAGACGCGGAGAAGAGGAACCAGCTGCTGCAGAAGGAAATGGAGGAGTTTTTTTCAACCTTGGGAAACCTGACTGTTGGGGCAAAAGGTGCTGGAGCCCCACAG------------------
>eriEur2
ATGCCCTTC---TGCCCCACCAGGCATCTGAAGAGGAGCAAACATCTGTCCAGG---GGTGGTGCCGGGGAGCGGGAGAAGGTGCCGGCCAACCCTGAGGCGCTCCTGCTCATGGCAAGCTCCCAGCGGGACATGGAGGACTGGGTGCAGGCCATCCGCCGGGTTATCTGGGCCCCATTTGGTGGAGGGATCTTTGGGCAGCGCCTGGAGGACACAGTCCACCATGAGCGGAAGTATGGCCCCCGCCTGGCCCCCCTGCTGGTGGAGCAGTGTGTGGACTTCATCCGAGAGCGCGGGATCACTGAGGAGGGACTCTTCCGCATGCCTGGCCAGGCCAACCTAGTTAGGGACCTGCAAGATTCCTTCGACTGTGGGGAGAAGCCCCTGTTTGATAGCACAACCGACGTGCACACAGTGGCCTCTCTGCTGAAGCTCTACTTGCGGGAGCTCCCCGAGCCTGTGGTTCCCTTCGCCAGGTACGAGGACTTCCTCAGCTGCGCCCAGCTACTCACCAAGGATGAAGGGGAGGGGACTCTGGAGTTGACCAAACAAGTGAGCAGCCTTCCCCTGGCCAACTACAATTTGCTCCGATATATCTGCAAGTTTCTGGATGAAGTTCAGTCCCACTCAAATGTCAACAAGATGAGTGTCCAGAACCTGGCAACTGTTTTTGGGCCTAACATACTTCGGCCACAGATAGAAGACCCAGTAACCATCATGGAAGGCACTTCCCTGGTGCAGCATCTGATGACTGTCCTGATCCGCAAGCACAACCAGCTCTTCACTGCCAGGGCCACAGAAGTGCCG---GCCTCCCCTCGAGGAGGCCCACCGTGCACGGTGGGATGGGGCTCCGAAGAGGTCGCCAGGGACAGCCAAACAGAGCCCGGAAGCCCCTGTGATCCT---------GGCCTGCCCTCACAGAGG---ACCTCATCTCTGGATGGAGCCACTGTGGCTGCACTTTCTAGAAACTCCTCCTCAGGCCTGGGCAGCCGAAGC------------------AGCCCTGCTGTGACTAGTCCTGGGAAAAAGGTACAGACTCTTCCCAACTGGAAGTCTTCCTTCCGGCAAGCGGGGTCCCGGTCCGGGAGCCCTAAGGTGGGCAGCTCATCTCTGGAGGTACCTATCATTTCCTCTGGTGGG------------------------AACTGGCTCATGAACGGGTTGTCTTCCCTGCGTGGGCACCGCCTGGCCTCATCCGGAGATCGGCTCAAGGACTCAGGCACTGTGCAGAGACTCTCCACCTATGACAACGTGCCCCCGCCCAGC---CTCTTTCCCAGCACCCCCAGCGTGACCAGCATAGCATGGTCT---GCCGCCTCCTCC---TGCGAGGCCTCGGCC---CAGGGCTCGGTCAGCAGCTGCACGGCCTGCAGGGCCAGCGACTCGTCCGTCTGCAGCTCCTTGCACACTGAGGGGGCCCTGGAGCCCTCCCCGTTTCCCAGCAGCAGT---GAGGACCAGAGGTCCCCTGACCCAGGCCACAGTCTGGACGAGGTGGGCACCTGC---ATCAGCAGCAGT------GAGCCCAGCGACCCAGGCAGCCCCACC---CGGGAGCATACCCGTCACTCCGAGGCTCTGCACAGCCTGATCATGGAGCTCAGGGCAGAGCTGTACAGGCAGAGGACTGAGTACCAGACGAGCATGAAAAGACTTGAAGAGGGCAGCAGCAGCCTGAAGCAACGGATGTCACAGCTGGAAGAAGAACTGGACCAGGAAAAGAAAAAATACACCATGCTGGAGATCAAGCTGAGGAACTCAGAGCGAGCGCGGGAGGATGCAGAGAAGAGGAACCAGCTGCTGCAGAAGGAAATGGAGGAGTTTTTCTCCACCCTGGGAAGCCTGACTGTTGGGGCCAAAGAGGCCAGAACCCCAGAG------------------
>HLturTru3
ATGCCTTTC---TGCCCTGCCAGGCATCTGAAGAGGAGCAGGCAGCTGCCCAGG---GGTGGTGCCGGGGAGCGGGAGAAGGTGCCGGCCAACCCCGAGGCGCTCCTGCTCATGGCCAGCTCCCAGCGGGACATGGAGGACTGGGTGCAGGCCATCCGCCGGGTCATCTGGGCCCCGTTCGGCGGAGGGGTCTTTGGGCAGCGCCTGGAGGACACAGTCCACCACGAGCGGAAGTATGGCCCGCGCCTGGCACCCCTGCTGGTGGAGCAGTGTGTGGACTTCATCCGGGAGCGCGGGCTCACCGAGGAGGGCCTCTTCCGCATGCCTGGCCAGGCCAACCTGGTGAGGGACCTTCAGGATTCCTTCGACTGTGGGGAGAAGCCGCTGTTTGACAGCACAACAGACGTGCACACGGTGGCCTCCCTGCTGAAGCTCTACCTGCGGGAGCTCCCCGAGCCTGTGGTCCCCTTCGCCAGGTATGAGGACTTCCTTAGCTGCGCCCAGCTGCTCACCAAGGACGAGGGGGAGGGAACTCTGGAGTTGGCTAAACAAGTGAGCAGCCTTCCCCTGGTCAATTACAACCTGCTCAGATATATCTGCAAGTTTCTGGATGAAGTTCAGTCCCACTCAGATGTCAACAAGATGAGTGTCCAGAACCTGGCAACCGTTTTTGGACCTAATATACTTCGGCCGCAGATAGAAGACCCAGTGACCATCATGGAAGGCACTTCTCTGGTCCAGCACCTGATGACCGTCCTGATCCGCAGACACAGCCAGCTCTTCACTTCGAGGACCACGGAAGCGCCA---GCCTCCCCACGTGGGAGCCCACCATGCACCGTGGGATGGGGCTCCGAGGAGGTCACCAGGGACAGCCAGGCAGAGCCCGGCAGCCCCAGTGCCCCT---------GGCCTGCCCTCGCACAGG---GCCTCTTCTCTGGATGGGGCTGCCGTGGCGGCATTCTCTAGAACCTCTCCCACAGGCCTGGGTAGCCGAAGC------------------AGCCCTGCTGCCACC---CCTGGGAAGAAGGTGCAGACTCTGCCCAACTGGAGGTCTTCCTTCCGGCAGTCAGGGTCCCGGTCGGGGAGCCCGAAGGTGGGCACCTCATCCCTGGAGGTGCCCATCATCTCCTCCGGAGGG------------------------AACTGGCTCATGAATGGGCTGTCCTCCCTGCGAGGCCACCGCCGGGCCTCCTCGGGAGACCGGTTCAAGGACTCAGGCTCCGAGCAGAGACTCTCCACCTATGACAACGTGCCCCTGCCCAGC---CCCTTTCCCAGCACGCCCAGCGTGGCCAGCATGCCATGGTCT---GGGGCCTCCTCC---TGCGAGGCCTCAGCC---AGGGGCTCGGTCAGCAGCTGCACAGCGTGCAGGGCCAGTGACTCTTCTGCCTGCAGCTCCCTCCACACTGAGGGGGCCCTCGAGCCCTCCCCGGTCCCCAGCAGCAGC---GAGGAGTGCAGATCCCCAGACCTGGACCACGGCCTGGACAGGGTGGGCGCCTGC---ATCAGCAGCAGT------GAGCCCAGTGACCCAGGCAGCCCCACC---CAGGACCTCGCCCACCGTACTGAGACTCTCCAGGGCCTGGTCACGGAGCTCCGGGCAGAGCTGTGCCGGCAGAGGACTGAGTATGAGACAAGTGTGAAAAGACTCGAAGAAGGTAGTGCCGACCTGAGGAAACGAATGTTACAGCTAGAAGAACAACTAGACCAGGAAAAGAAAAAGTACACAATGCTGGAAATAAAGCTGAGGAACTCAGAGCGGGCACGGGAGGACGCAGAGAAGAGGAACCAGCTGCTGCAGAAGGAAATGGAGGAGTTTTTTTCAACCCTGGGAAGCCTGACTGCTGGGGCAAAAGGTGCCAGAGCACCAAAG------------------
>balAcu1
ATGCCCTTC---TGCCCTGCCAGGCATCTGAAGAGGAGCAGGCAGCTGCCCAGG---GGTGGTGCCGGGGAGCGGGAGAAGGTGCCGGCCAACCCCGAGGCGCTCCTGCTCATGGCCAGCTCCCAGCGGGACATGGAGGACTGGGTGCAGGCCATCCGCCGGGTCATCTGGGCCCCGTTTGGCGGAGGGGTCTTTGGGCAGCGCCTGGAGGACACAGTACACCACGAGCGGAAGTATGGCCCGCGCCTGGCACCCCTGCTGGTGGAGCAGTGTGTGGACTTCATCCGGGAGCGCGGGCTCACCGAGGAGGGCCTCTTCCGCATGCCTGGCCAGGCCAACCTGGTGAGGGACCTGCAGGATTCCTTCGACTGTGGGGAGAAGCCACTGTTTGACAGCACAACAGACGTGCACACGGTGGCCTCCCTCCTGAAGCTCTACCTGCGGGAGCTCCCCGAGCCTGTGGTCCCCTTCGCCAGGTATGAGGACTTCCTTAGCTGCGCCCAGCTGCTCACCAAGGACGAGGGGGAGGGAACTCTGGAGTTGGCTAAACAAGTGAGCAGCCTTCCCCTGGTCAATTACAACCTGCTCAGATATATCTGCAAGTTTCTGGATGAAGTTCAGTCCCACTCAGATGTCAACAAGATGAGCGTCCAGAACCTGGCAACTGTTTTTGGACCTAATATACTTCGGCCACAGATAGAAGACCCAGTGACCATCATGGAAGGCACTTCTCTGGTGCAGCACCTGATGACCGTCCTGATCCGCAAACACAGCCAGCTCTTCACTTCGAGGACCACGGAAGGGCCA---GCCTCCCCACGCGGGAGCCCACCATGCACCGTGGGATGGGGCTCCGAGGAGGTCACCAGGGACAGCCGGGCAGAGCCTGGCAGCCCCAGCGCCCCC---------GGCCTGCCCTCGCACAGG---ACCTCTTCTCTGGATGGGGCTGCCGTGGCGGCATTCTCTAGAACCTCTTCCACGGGCCTGGGTAGCCGAAGC------------------AGCCCTGCTGCCACCAGCCCTGGGAAGAAGGTGCAGACTCTGCCCAACTGGAGGTCATCCTTCCGGCAGTCAGGGTCCCGGTCAGGGAGCCCGAAGGTGGGCACCTCATCCCTGGAGGTGCCCATCATCTCCTCCGGAGGG------------------------AACTGGCTCATGAACGGGCTATCCTCCCTGCGAGGCCACCGCCGGGCCTCATCGGGAGACCGGTTCAAGGACTCAGGCTCCGAGCAGAGACTCTCCACCTATGACAACGTGCCCCTGCCCAGC---CCCTTTCCCAGCACACCCAGCGTGGCCAGCATGCCATGGTCT---GGGGCCTCCTCC---GGCGAGGCCTCAGCC---AGGGGCTCGGTCAGCAGCTGCACAGCGTGCAGGGCCAGTGACTCCTCTGCCTGCAGCTCCCTCCACACTGAGGGGGCCCTCGAGCCCTCCCCTGTCCCCAGCAGCAGC---GAGGAGTGCAGATCCCCAGACCTGGACCACGGCCTGGACAGGGTGGGCGCCTGC---ATCAGCAGCAGT------GAGCCCAGTGACCCAGGCAGCCCCACC---CAGGACCTCGCCCACCGTACTGAGGCTCTCCAGGGCCTGGTCACGGAGCTCAGGGCAGAGCTGTGTCGTCAGAGGACTGAGTACGAGATGAGTGTGAAAAGACTCGAAGAAGGTAGTGCTGACCTGAGGAAACGAATGTCACGGCTAGAAGAAGAACTAGACCAGGAAAAGAAAAAGTACACAATGCTGGAAATAAAGCTGAGGAACTCGGAGCGGGCACGGGAGGATGCAGAGAAGAGGAACCAGCTGCTGCAGAAGGAGATGGAGGAGTTTTTTTCAACCCTGGGAAGCCTGACTGCTGGGGCAAAAGGTGCCAGAGCACCGAAG------------------
>bosTau8
ATGCCTTTC---TGCCCCACCAGGCATCTAAAGAGGAGCAGGCTGCTGCCCAGG---GGTGGTGCCGGGGAGCGGGAGAAGGTGCCGGCCAACCCCGAGGCGCTCCTGCTCATGGCCAGCTCCCAGCGGGACATGGAAGACTGGGTGCAGGCCATCCGCCGGGTCATCTGGGCCCCGTTTGGCCGAGGGATCTTTGGGCAGCGCCTGGAGGACACAGTCCACCACGAGCGGAAGTATGGCCCACGCCTGGCACCGCTGCTGGTGGAGCAGTGTGTGGACTTCATCCGGGAGCGCGGGCTCAGCGAGGAGGGCCTCTTCCGCATGCCCGGCCAGGCCAACCTGGTGAGGGACCTGCAGGATTCCTTTGACTGTGGGGAGAAGCCACGGTTTGACAGCACAACAGACGTGCACACGGTGGCCTCACTGCTGAAGCTCTACCTGCGGGAGCTCCCCGAGCCTGTGGTCCCCTTCGCCAGGTACGAGGACTTCCTTAACTGCGCCCAGCTGCTCACCAAGGACGAGGGGGAGGGGACTCTGGAGTTGGCTAAGCAAGTGAGCAGCCTTCCCCTGGTCAATTACAACCTGCTCAGATATATCTGCAAGTTTCTGGATGAAGTTCAGTCCCACTCAGATGTCAACAAGATGAGCGTCCAGAACCTGGCAACTGTTTTTGGGCCTAATATACTTCGGCCGCAGAGAGAAGACCCAGTGACCATTATGGAAGGCACTTCTCTGGTCCAGCACCTGATGACCATCCTGATCCGCAAACACAGCCAGCTCTTCACTTCGAGGACCACGGAGGGGCCA---GCCTCCCCACGCGGGGGCCCACCGTGCACCGTGGGGTGGGGCTCCGAGGAGGTCACCAGGGACGACCAGGCAGAGCCCGGCAGCCCCAGCGCCCCC---------TGCCTGCCCTCACACAGG---ACCTCTTCTCTGGATGGGGCTGCCGTGGCGGCACTTTCTAGAACCTCTCCCACGGGCCTGGGGAGCCGATGC------------------AGCCCTGCTGCCACCAGCCCTGGGAAGAAGGTGCAGACTCTGCCCAACTGGAGGTCTTCCTTCCGGCAGTCAGGGTCCCGGTCGGGGAGTCCGAAGGTGGGCACCTCATCCCTGGAGGTCCCCATCATCTCCTCCGGAGGG------------------------AACTGGCTCATGAATGGACTGTCCTCCCTGCGAGGCCACCGCCGGGCCTCATCAGGAGACCGGCTCAAGGACTCGGGCTCCGAGCAGAGACTCTCCACCTACGACAATGTGCCCCCGCAGAGC---TGCTTTCCCAGCACACCCAGTGTGGCCAGCCTGCCCTGGTCT---GGGGCCTCCTCC---TGTGAGGCCTCGGCT---CAGGGCTCGGTCAGCAGCTGCACAGCATGCCGGGCCAGCGACTCCTCCACCTGCAGCTCCCTGCACATCGAGGGGGCCCTCGAGCCCTCCCCTGTCCTCAGCAGCAGT---GAAGAGCGCAGATCCCTGGATCTGGACCATGGCCTGGATGGAGTGGGCGCCTGC---ATCAGCAGCAGC------GAGCCCAGTGACCCAGGAAGCCCTGCT---CAGGACCACGCCCGCCGAACCGAGGTTCTCCAGGGCCTGGTCACAGAGCTCAGAGCAGAGCTGTGCCGGCAGAGGACTGAGTATGAGACGAATGTGAAAAGACTCGAAGAAGGTAGTGCCGACCTGAGGAAACGAATGTCACGGCTAGAAGAAGAACTAGACCAAGAAAAGAAAAAGTACACAATGCTGGAAATAAAGCTGAGGAACTCGGAGCGGGCACGGGAAGATGCAGAAAAGAGGAACCAGCTGCTACAGAGAGAGATGGAGGAGTTTTTTTCAACCCTGGGAAGCTTGACTGTTGGGGCAAAAGGTGCCAGAGCGCTGAAG------------------
>susScr11
ATGCCTTTC---TGCCCCGCCAGGTATCTGAAGAAGAGCAGGCGGCTGCCCAGG---GGTGGTGCCGGGGAGCGGGAGAAGGTGCCAGCCAACCCCGAGGCGCTCCTGCTCATGGCCAGCTCCCAGCGGGACATGGAGGACTGGGTGCAGGCCATCCGCCGGGTCATCTGGGCCCCGCTTGGCGGAGGGATCTTTGGGCAGCGCCTGGAGGACACGGTCCACCATGAGCGGAAGTATGGCCCGCGCCTGGCGCCCCTGCTGGTGGAGCAGTGCGTCGACTTCATCCGGGAGCGCGGCCTCACCGAGGAGGGCCTCTTCCGCATGCCCGGCCAGGCCAACCTGGTGAGGGACCTGCAGGATTCCTTCGACTGTGGGGAGAAGCCACTGTTTGACAGCACCACAGATGTGCACACGGTGGCCTCCCTGCTGAAGCTGTACTTGCGGGAGCTCCCCGAGCCTGTGGTCCCCTTCGCCAGGTACGAGGACTTCCTCAGCTGCGCCCAGCTGCTCACCAAGGACGAGGGGGAGGGGACCCTGGAGTTGGCTAAACAAGTAAGCAGCCTTCCCCTGGTCAATTACAACCTGCTCAGATACATCTGCAAGTTTCTGGATGAAGTTCAGTCTCACTCAGATGTCAACAAGATGAGTGTCCAGAACCTGGCAACTGTTTTCGGACCTAACATACTTCGGCCTCCGATAGAAGATCCGGTGACCATCATGGAAGGCACTTCCCTGGTCCAGCATCTGATGACTGTCCTGATCCGCAAACACAGCCAGCTTTTTACTTCAAGGACCACGGAAGGGCCA---GCCTCCCCTCGTAGGGGCCCACCGTGCACCGTGGGATGGGGGTCTGAGGAGGTCCCCAAGGACAGCCAGGTGGAGCCCGGCAGCCCCAGCGCCCCT---------GGCCTGCCCTCGCACAGG---ACTGCTTCTCTGGATGGGGCTGCTGTGGCGGCACTCTCTAGAACTTCTCCCACAGGCCTGGGAAGCCGATGC------------------AGCCCTGCTGCCACCAGCCCTGGGAAGAAGGTGCAGACTCTGCCCAACTGGAGGTCTTCCTTCCGGCAGTCAGGGTCCCGGTCGGGGAGCCCAAAGGTGGGCAGCTCCTCCTTGGAGGTGCCCATCATCTCT---GGAGGT------------------------AACTGGCTCATGAATGGGCTGTCCTCCCTGCGCGGCCACCGCCGGGCCTTATCAGGAGACCGGCTCAAGGACTCAGGCTCTGAGCAGAGACTGTCCACCTATGACAACGTGCCCCCGCCCAGC---CTCTTTCCCAGCACGTCCAGTGTGGCCAGCATGCCGTGGTCC---------------------GAGGCCTCAGCC---AGAGCCTCAGTCAGCAGCTGCACGGCTTGCCGGGCCAGTGACTCTTCCGCCTGCAGTTCCCTGCACACCGAGGGGGCCCTTGAGCCCTCCCCTGTCCCCAGCAGCAGC---GAGGGGCACAGATCCCCGGACCTGGACCACGGCCTGGATGGTGTGGGCTCCTGC---ATCAGCAGCAGT------GAGCCCAGTGACCCAGGCAGCCCCGCC---CAGGACCGCGCCCGCCGCTCCGAGGCTCTCCAGGGCCTGGTCACAGAGCTCAGGGCAGAGCTGTGCCGGCAGAGGATTGAGTACGAGACAAGTGTGAAAAGACTCGAAGAAGGTAGTGCTGACCTGAGGAAACGAATGTCACGGCTAGAGGAAGAACTAGACCAGGAAAAGAAAAAGTACACAATGCTGGAAATAAAGCTGAGGAACTCAGAGCGGGCACGGGAAGACGCGGAGAAGAGGAACCAGCTGCTGCAGAAGGAAATGGAGGAGTTTTTCTCAACCCTGGGCAGCCTGACTGTTGGGGCAAAAGGTGCCAGAGTGCCAAAG------------------
>cerSim1
ATGCCCTTC---TGCCTGGCCAGGCATCCGAAGAAGAGCAGGCGTCTGCCCAGC---GGTGGTGCCGGGGAGCGGGAGAAGGTGCCGGCCAACCCCGAGGCGCTCCTGCTCGTGGCCAGCTCCCAGCGTGACATGGAGGACTGGGTGCAGGCCATCCGCCGGGTCATCTGGGCCCCGTTTGGCGGAGGGATCTTCGGGCAGCGCCTGGAGGACACAGTCCACCACGAGCGGAAGTATGGCCCCCGCCTGGCGCCCCTGCTGGTGGAGCAGTGTGTGGACTTCATCCGGGAGCGCGGGCTCACCGAGGAGGGGCTCTTCCGCATGCCAGGCCAGGCCAACCTGGTGAGGGACCTGCAGGATTCCTTCGACTGTGGGGAGAAGCCTCTGTTTGACAGCACAACGGACGTGCACACGGTGGCCTCCCTGCTGAAGCTCTACCTGCGGGAGCTGCCTGAGCCCGTGGTCCCCTTCGCCAGGTACGAGGACTTCCTCAGCTGCGCCCAGCTGCTCACCAAGGACGAGGGGGAGGGGACTCTCGAGTTGGCTAAACAAGTGAGCAGCCTTCCCCTGGCCAATTACAACCTGCTCAGATATATCTGCAAGTTTCTGGATGAAGTTCAGTCCCACTCAAATGTCAACAAGATGAGCGTCCAGAACCTGGCAACTGTTTTTGGACCTAATATACTCCGGCCACAGAGAGAAGACCCAGTGACGATCATGGAAGGCACTTCCCTGGTCCAGCACCTGATGACCGTCCTGATCCGCAAACACAGCCAGCTCTTCACTGCGAGGGCCACAGAAGGGCCA---GCCACCCCACGTGGGGGCCCACCGTGCATGGTGGGATGGGGCTCCGAGGAGGTCACGAAGGACAGCCAGGCAGAGCCCAGCCGCCCCAGTGCCCCT---------GGCCTGCCCTCACATAGG---ACTTCATCTCTGGACGGGGCCACCGTGGCGGCGCTTTCTAGAACCTCTCCCAAGGGCCTGGGTAGC---------------------------CCTGCTGCCACCAGCCCTGGAAAGAGGGTGCAGACTCTCCCCCACTGGAAGTCTTCCTTCTGGCAGCCGGGGTCCCGGTCAGGGAGCCCGAAGGTGGGCAGCTCGTCCCTGGAGGTGCCTGTCACCTCCTCCAGCGGG------------------------AACTGGCTCGTGAATGGGCTGTCCTCCCTGCGCGGCCACCGCCAGGCCTCATCGGGAGACCGGCTCAAGGACTCAGGCTCCGCGCAGAGACTCTCCACTTACGACAACGTGCCCCCGCCCAGC---CTCTGTCCCAGCACTCCCAGCGTGGCCAGCACAGCATGGTCT---GGGGCCTCCTCC---TGTGAGGCCTCCGCC---AGGGGCTCGCTCAGCAGCTGCACAGCCTGCCGGGCCAGCGACTCATCCGCCTGTAGCTCCCTGCACACTGAGGGGGCCCTCGAGCCCTCCCCCCTCCCCAGCAGCAGC---GAGGACCACAGATGCCCGGACCTGGGCCACGGCCTGGACGAGGTGGGCACCTGC---ATCAGCAGCAGC------GAGCCCAGTGACCCAGGCAGCCCCACC---CAGGACCGTGCCCGCCGCTCCGAGGCTCTCCAGGGCCTGGTCACGGAGCTGCGGGCGGAGCTGTGCCGGCAGAGGACTGACTACGAGACGAGTGTGAAAAGACTCGAAGAAGGTAGTGCTGACCTGAGGAAACGAATGTCACGGCTAGAAGAAGAACTAGACCAGGAAAAGAAAAAGTACACCATGCTGGAAATCAAGCTGAGGAACTCGGAGCGGGCGCGGGAAGACGCGGAGAAGAGGAACCAGCTGCTGCAGAAGGAAATGGAGGAGTTCTTCTCCACCCTGGGAAGCCTGACAGTTGGGGCAAAAGGCGCCAGAGCCCCCAAG------------------
>conCri1
ATGCCCTTC---TGCCCCACCAGGCGTCTGAAGAAGAGCAGGCATCTACCCCGG---GGTGGTGCCGGGGAGCGGGAGAAGGTGCCGGCCAACCCCGAGGCGCTCCTGCTCATGGCCAGCTCCCAGCGGGACATGGAGGACTGGGTGCAGGCCATCCGCCGGGTCATCTGGGCCCCGCTTGGTGGAGGGATCTTTGGACAGCGCCTGGAGGACACAGTCCACCATGAGCGCAAGTATGGCCCCCGCCTGGCCCCCCTGCTGGTGGAACAATGTGTGGACTTCATTCGGGAGCGTGGACTCACTGAGGAGGGGCTCTTCCGCATGCCGGGCCAGGCCAACCTGGTGAGGGACCTGCAGGATTCCTTCGACTGTGGGGAGAAGCCACTATTTGACAGCACAACAGACGTGCACACAGTGGCCTCCCTGCTGAAACTCTACCTACGGGAGCTCCCCGAGCCTGTGGTCCCCTTCGCCAGGTACGAGGACTTCCTCAGCTGCGCCCAGCTGCTCACCAAAGACGAGGGGGAGGGAACTCTGGAGTTGATGAAACAAGTGAGCAGCCTTCCCCCGGCCAATTACAATTTACTCAGATATATCTGCAAATTTCTGGATGAAGTTCAGTCCCACTCAAATGTCAACAAGATGAGCGTCCAGAACCTGGCAACTGTCTTTGGCCCTAACATACTTCGACCACAGATAGAAGACCCAGTGACCATCATGGAAGGCACTTCCCTGGTGCAGCACCTGATGACCATCCTGATACGCAAGCACAGCCAGCTGTTCACTGCAAGGCCCACCGAAGGGCCA---GCCTCCCCACGAGGAGCCCCATCGTGCACCGTGGGTTGGGGCTCCGAGGAGGTCACGAGGGATAGCCAGGCGGAGCCTGGCAGCCCCAGCGCCCCA---------GGTTTGCCCTCACATAGG---ACCTCATCCCTGGACGGGGCCACGGTGGCGGCGCTCTCAAGGACCTCTCCCTCGGGCCTGGGTGGCCGAAGC------------------AGCCCTGCCACTGCTAGCCCTGGGAAGAAGGTGCAGACTCTGCCCAACTGGAAGTCTTCCTTCCGGCAGTCAGGGTCCCGGTCTGGGAGCCCCAAGGTGGGCAGCTCATCCCTAGAGGTACCCATCATCTCCTCTGGCGGG------------------------AACTGGCTCATGAACGGGCTGTCTTCCCTGCGTGGCCACCGTCGCGCCTCCTCTGGAGACCGGCTCAAGGACTCGGGCTCTGTGCAAAGACTTTCCACCTATGACAACGTGCCCTCCTGCAGT---CTCTTCCCCAGCACTCCCAGTGTGGCCAGCATTGGGTGGTCT---GGCGCCTCTTCC---TGTGAGCCCTCGGTG---GGGGGCTCAGTCAGCAGCTGCACTGCCTGCCGGGCCAGTGACTCATCAGCCTGCAGCTCCCTGCACACCGAGGGACACCTTGAGCCCTCCCCCTTCCCCAGCAGCAGT---GACGACCGCAGATCCCCAGACTTGGGCCACAGCCTGGAGGAGGTGGGCACCTGC---ATCAGCAGCAGT------GAGCCCAGTGACCCAGGAAGCCCTAGT---CAGGACCATGCTCGCCAATCCGAGACTCTTCATACCCTGGTCACGGAGCTCAGGGCAGAGCTGTGTCGGCAGAGGACTGAATACCAGACAAGTGTGAAAAGACTCGAAGAAAGTAGTGCTGATCTGAGGAAACAAATGTCACAGTTAGAAGAAGAACTGGACCAGGAGAAGAAAAAGTACACAATGTTGGAAATAAAGCTGAGGAACTCAGAGCGGGCACGGGAAGACGCAGAGAAAAGAAACCAGCTGCTACAGAAGGAAATGGAGGAGTTTTTTTCAACTCTGGGGAACCTGACTGTTGGAACAAAAGGTGCCAGGGTTGCAAAG------------------
>musFur1
ATGCCCTTC---TGCCCCGCCAGGCATCTGAGGAGGAGCAAGCGTCAGCCCAGG---GGTGGTGCCGGGGAGCGGGAGAAGGTGCCGGCCAACCCCGAGGCGCTCCTGCTCATGGCCAGCTCCCAGCGCGACATGGAGGACTGGGTGCAGGCCATCCGCCGGGTCATCTGGGCCCCACTTGGCGGAGGGATCTTTGGGCAGCGCCTGGAGGACACCGTCCACCACGAGCGGAAGTATGGCCCCCGTCTGGCCCCCCTGCTGGTGGAGCAGTGCGTGGACTTCATCCGGGAGCGCGGGCTCACCGAAGAGGGCCTATTCCGCATGCCCGGCCAGGCCAACCTGGTGAGGGACCTGCAGGATTCCTTCGACTGTGGGGAGAAGCCACTGTTTGACAGCACAACAGACGTGCACACGGTGGCCTCTCTGTTGAAGCTCTACCTGCGGGAGCTCCCTGAGCCTGTGGTCCCCTTCGCCAGGTATGAGGACTTCCTCAGCTGTGCCCAGCTGCTCACCAAGGACGAGGGGGAGGGGACACTGGAGTTGGCTAAGCAAGTGAGCAGCCTTCCCCTGGCCAATTACAACCTGCTCAGATATATCTGCAAGTTTCTGGATGAAGTCCAGTCTCACTCAAATGTCAACAAGATGAGTGTCCAGAACCTAGCAACCGTTTTTGGACCCAACATACTTCGGCCACAGATAGAAGACCCAGTAACCATCATGGAAGGCACTTCTCTGGTCCAGCACCTGATGACTGTCCTGATCCGCAAACACAGCCAACTCTTCACTGCGAGGGCCGAGGAAGGGCCG---ACCTCCCCGCGTGGGGGCCCACCGTGCACCGTGGGATGGGGCTCTGAGGAGGGCCCGAGGGACGGCCAGCCGGAACCCAGCAGCCCCAGCAGCCCTAGCAGCCCTGGCCTGCCATCACACAGG---ACCTCGTCTCTGGATGGGGCCACTGTGGCAGCGCTGTCTAGAACCTCCCCCACGGGCCTGGGTACCCGAGGT------------------GGCCCTGCTGCCCCCAGCCCTGGGAAGAAAGTGCAGACTCTGCCCAACTGGAAGTCTTCCTTCTGGCAGTCAGGATCCCGTTCGGGGAGCCCAAAGGCGGGAAGCTCATCCCTGGAGGTGCCCATCATCTCCTCTGGAGGG------------------------AACTGGCTCATGAACGGACTGTCCTCCCTGCGTGGCCACCGCCGGGCCTCCTCGGGAGAACGGCTCAAGGACTCAGGCTCTTCGCAGAGACTTTCCACTTATGACAATGTGCCCCCACCCAGCGGCCTCTTCCCCAGCACCCCCAGTGTGGCTAGCACAGTGTGGTCG---GGGGCCTCCTCT---TGTGAGGCATCGGCC---AGGGGCTCAGTCAGCAGCTACACAGCCTGCCGGGCCAGCGACTCGTCCGCCTGCAGCTCCCTGCACACCGAGGGGGCCCTTGAGCCTTCCCCTTTCCCCAGTAGCAGC---GAGGAACGCAGATCCCCAGACCTGGGCCGTGGCCTGGACGAGGTGGGCACCTGC---ATCAGCAGCAGT------GAGCCCAGCGACCCAGGCAGCCCCACC---CAGGACTATGCCCGCTGCTCCGAGGCTCTCCAGGGCCTGGTCACGGAGCTCAGGGCAGAGCTGTGCCGGCAGAGGACTGAGTACGAGACCAGTATAAAAAGACTTGAAGAAGGTAGTGCCAACCTGAGGAAACGAATGTCACGGCTAGAAGAAGAACTAGACCAGGAAAAGAAAAAGTACACAATGCTGGAAATAAAGCTGAGGAACTCAGAGCGGGCGCGGGAAGATGCAGAGAAGAGGAACCAGCTGCTGCAGAAGGAAATGGAGGAGTTTTTTTCAACCCTCGGAAGCCTGACTGTAGGAGCAAGAGGTGACAAAGCCCCAAAG------------------
>lepWed1
------------------------------------------------------------------------------------------------------------------------------------------------------------------------------------------GG-ATCTTTGGGCAGCGCCTGGAGGACACAGTCCACCACGAGCGGAAGTATGGCCCCCGCCTGGCCCCCCTGCTGGTGGAGCAGTGTGTGGACTTCATCCGCGAGCGGGGGCTCACCGAGGAGGGGCTCTTCCGCATGCCCGGCCAGGCCAACCTGGTGAGGGACCTGCAGGATTCCTTCGACTGTGGGGAGAAGCCACTGTTTGACAGCACAACAGATGTGCACACGGTGGCCTCTCTGTTGAAGCTCTACCTGCGGGAGCTCCCCGAGCCCGTGGTCCCCTTCGCCAGGTACGAGGACTTCCTCAGCTGTGCCCAGCTGCTCACCAAGGACGAGGGGGAGGGGACTCTGGAGTTGGCTAAACAAGTGAGCAGCCTTCCCCTGGCCAATTACAACCTGCTCAGATATATCTGCAAGTTTCTGGATGAAGTCCAGTCCCACTCAAATGTCAACAAGATGAGTGTCCAGAACCTGGCAACTGTTTTTGGACCCAACATACTTCGGCCACAGATAGAAGACCCGGTAACCATCATGGAAGGCACTTCTCTGGTCCAGCACCTGATGACCGCCCTGATCCGCAAACACGGCCAACTCTTCACTGCGAGGGCCGAGGAAGGGCCG---GCCTCCCCGCGTGGGGGCCCACCGTGCACAGTGGGATGGGGCTCCGAGGAGGTCCCGGGGGATGGCCAGCCAGAACCCAGCAGCCCCAGCAGCCCCAGCAGCCCTGGCCTGCCATCACACAGG---ACCTCGTCTCTGGATGGGGCCACTGTGGCAGCGCTGTCTAGAACCTCCCCCGCGGGCCTGGGTAGCCGAGGC------------------AGCCCTGCCACTACCAGCCCTGGGAAGAAAGTGCAGACTCTGCCCAGCTGGAAGTCTTCTTTCTGGCAGTCAGGGTCCCGTTCGGGTAGCCCGAAGGTGGGCAGCTCATCCCTGGAGGTGCCCATCATCTCCTCCGGAGGG------------------------AACTGGCTCATGAACGGGCTGTCCTCCCTGCGCGGCCACCGCCGGGCTTCCTCAGGAGAACGGCTCAAGGACTCAGGCTCTTCACAGAGACTCTCCACTTATGACAATGTGCCCCCACCCAGCGGCCTCTTTGCCAGCACCCCCAGTGTGGCCAGCACAGCGTGGTCG---GGGGCCTCCTCC---TGCGAGGCGTCGGCC---AGGGGCTCGATCAGCAGCTGCACGGCCTGCCGGGCCAGCGACTCATCCGCCTGCAGCTCCCTGCATACCGAGGGGGCCCTCGAGCCTTCCCCCTTCCCCAGTAGCAGC---GAGGACCGCAGATCCCCGGACCTGGGCCGTGGCCTGGACAAGGTGGACACCTGC---ATCAGCAGCAGC------GAGCCCAGCGACCCAGGCAGCCCCACC---CAGGACTATGCTCGCTGCTCCGAGGCTCTCCAGGGCCTGGTCACAGAGCTCAGGGCGGAGCTGTGCCGGCAGAGGACTGAGTACGAGACCAGTATAAAAAGACTCGAAGAAGGTAGTGCCAACCTGAGGAAACGAATGTCACGGCTAGAAGAAGAACTGGACCAGGAAAAGAAAAAGTACACAATGCTGGAAATAAAGCTGAGGAACTCAGAGCGGGCGCGAGAAGACGCGGAGAAGAGGAACCAGCTGCTGCAGAAGGAAATGGAGGAGTTTTTTTCAACCCTGGGAAGCCTGACTGTAGGGGCAAGAGGTGACAAAGCCCCAAAGT-----------------
>ailMel1
ATGCCCTTC---TGCCCCGCCAGGCATCTGACCAGGAGCAGGCGTCAGCCCAGG---GGTGGTGCCGGGGAGCGGGAGAAGGTGCCGGCCAGCCCCGAGGCGCTCCTGCTCCTGGCCAGCTCCCAGCGCGACATGGAGGACTGGGTGCAGGCCATCCGCCGGGTCATCTGGGTCCCCCGTGGCGGAGGGATCTTTGGGCAGCGCCTGGAAGACACAGTCCATCATGAGCGGAAGTATGGCCCCCGGCTGGCCCCCCTGCTGGTGGAGCAGTGTGTGGACTTCATCCGGGAGCGTGGGCTCACCGAGGAGGGGCTCTTCCGCATGCCCGGCCAGGCCAACCTGGTGAGGGACCTGCAGGATTCCTTCGACTGTGGGGAGAAGCCACTGTTTGACAGCACAACAGACGTGCACACGGTGGCCTCCCTGTTGAAGCTCTACCTGCGGGAGCTCCCTGAGCCCGTGGTCCCCTTCGCCAGGTATGAGGACTTCCTCAGCTGTGCCCAGCTGCTCACCAAGGACGAGGGGGAGGGGACTCTGGAGTTGGCTAAACAAGTGAGCAGCCTTCCCCTGGCCAATTACAACCTGCTCAGATATATCTGCAAGTTTCTGGATGAAGTTCAGTCTCACTCAAATGTCAACAAGATGAGTGTCCAGAACCTGGCAACCGTTTTTGGACCCAACATACTTCGGCCACAGATAGAAGACCCAGTAACCATCATGGAAGGCACTTCTCTGGTCCAGCACCTGATGGCCGTCCTGATCCGCAAACACAGCCAGCTCTTCACTCCGAGGGCTGAGGAAGTGCCG---AGCTCCCCATGTGGGGGCCCACTGTGCACAGTGGGGTGGGGCTCCGAGGAGATCCCGAGGGACGGCCAGCCGGAACCCAGCAGCCCCAGCAGCCCT---------GGTCTGCCATCACACAGG---ACCTCGTCTCTGGATGGGGCCACTGTGGCAGCACTGTCTAGAACCTCCCCCACGGGCCTGGGCAGCCAAGGC------------------AGCCCTGCCGCCACCAGCCCTGGGAAGAAAGTGCAGATGCTGCCCAACTGGAAGTCTTCCTTCTGGCAGTCAGGGTCTCGTTCTTGGAGCCCGAAGGTGGGCAGCCTCTCCCTGGAAGTGCCCATCATCTCCTCCGGAGGG------------------------AACTGGCTCATGAACGGGCTGTCCTCCCTGCGCGGCCACCGCCGGCCCTCCTCGGGAGAACGGCTCAAGGACTCAGGCTCTTCGCAGAGACTCTCCACTTACGACAATGTGCCCCCGCCCAGCGGCCTCTTTCCCAGCACCCCCAGTGTGGCTAGCACAGCGTGGTCC---GGGGCCTCCTCT---TACGAGGCATCGGCC---AGAGGCTCAGTCAGCAGCTGCACGGCCTGCCGGGCCAGTGACTCGTCTGCCTGCAGCTCCCTGCACACTGAGGGGGCCCTCGAGCCTTCCCCTTTCCCCAGTAGCAGC---GAGGACTGCAGATCCCCGGACCTGGGCCGTGGCCTGGACGAGGTGGGCACTTGC---ATCAGCAGCAGC------GAGCCCAGCGATCCAGGCAGCCCCACC---CAGGACTATGCCCGCTGCTCCGAGGCTCTCCAGGACCTGGTCACGGAGCTCAGGGCGGAGCTGTGCCGGCAGAGGACTGAGTACGAGACCAGTATAAAAAGACTCGAAGAAAGTAGTGCCAACCTGAGGAAACAAATGTCATGGCTAGAAGAAGAACTGGACCAGGAAAAGAAAAAGTACACAATGCTGGAAATAAAGCTGAGGAACTCAGAGCGGGCACGGGAAGATGCGGAGAAGAGGAACCAGCTGCTGCAGAAGGAAATGGAGGAGTTTTTTTCAACCTTGGGAAGCCTGACTGTAGGGACAAGAGGTGACAAAGCCCCAAAG------------------
>HLrouAeg4
ATGCCCTTC---TGCCCCAACAGGCATCTGAAGAGGAGCAGGCATCTGCCCAGG---GGTGGTGCTGGGGAGCGGGAGAAGGTGCCGGCCAACCCTGAGGCGCTCCTGCTTATGGCCAACTCCCAGCGTGACATGGAGGACTGGGTGCAGGCCATCCGCCGGGTCATCTGGGCCCCGTTTGGTGGAGGGATCTTTGGGCAGCGCCTGGAGGACACGGTTCACCAAGAGCGAAAATATGGCCCCCGCCTGGCCCCCCTGCTGGTGGAGCAGTGTGTGGACTTCATCCGAGAGCGTGGGCTCACTGAGGAAGGGCTCTTCCGCATGCCGGGCCAGGCCAACCTGGTGAGGGACCTGCAGGATTCCTTCGACTGTGGGGAGAAGCCACTGTTTGACAGCACAACCGATGTGCACACAGTGGCCTCCCTGCTGAAGCTCTACCTGCGGGAACTCCCTGAGCCTGTGGTCCCGTTCGCCAGATATGAGGACTTCCTCAGCTGTGCCCAGCTGCTCACCAAGGACGAGGGGGAGGGGACTCTGGAGTTGGCTAAACAAGTGAGCAGCCTTCCCCTGGCTAATTACAACCTGCTTAGATATATCTGCAAGTTTCTGGATGAAGTTCAGTCTCACTCAAATGTTAACAAGATGAGCGTCCAGAACCTGGCAACTGTTTTTGGACCTAATATACTTCGACCACAGATAGAAGACCCAGTGACCATCATGGAAGGAACTTCCCTCGTCCAGCACCTGATGACAGTCCTGATCCGCAGACACGGCCAGCTCTTCACTGCAAGGACCACGGAAGGACCA---GCCTCCCCTCATGGCGGCACCCCTTGCACCGTAGGATGGGGCTCTGAGGAGGTCACAAGGGACAGCCAGGCAGAGCCTAGCAGCCCTGGCACCCCT---------GGCCTGCCCTCACACAGG---ACCTCGTCTCTGGATGGGGCCACTGTGGCAGCACTCTCTAGAAACTCTCCCCTC------------------------------------AGCCCTGCTACCAGCATCTCTGGGAAGAGGATGCAGACTCTGCCCAACTGGAAGTCT---TTCCGGCAGTCAGGATCCCGGTCAGGGAGCCTGAAGGTGGGAAGCTCGTCCCTGGAGGTGCCCATTATCTCCTCTGGTGGG------------------------AACTGGCTCATGAATGGGCTGTCCTCCCTGCGTGGCCACCGCCGGGCCTCATCGGGAGACTGGCTCAAGGACTCAGGCTCCTCGCAGAGACTCTCCACCTACGACAATGTGCCCCCACCCAGT---CTCTTCCCCAGCACTCCCAGCGTGGCCAGCATGGCATGGTCC---GGGGCCTCCGCC---TGCGAGCCTTCCACC---AGGGACTCTATCAGCAGCTGCACAGCCTGCCGAGCCAGTGACTCCTCTGCCTGCAGCTCCCTGCACACCGAGGCAAGCCTGGAGCCCTCCCCCTTACCCAGCAGCAGC---GAGGACCACAGATCCCCTGATCTGGGCCACAGCCAGGACGAGGTGGGCACCTGC---CTCAGCAGCAGT------GAGCCCAGCAACCCGGGAAGCCCAGCC---CAGGACCATGCCCGTCGCTCTGAGGCTCTCCAGGGCCTGGTCACAGAGCTCCGGGCGGAGCTGTGCCGGCAGAGGACTGAGTACGAGACAAGTGTGAAAAGACTTGAGGAGGCTTCTGCAGACCTGAGGAAACGAATGTCATGGTTAGAGGAAGAACTGGATCAGGAAAAGAAGAAGTACACGATGCTGGAAATAAAGCTGAGGAACTCGGAGCGGGCGCGGGAGGATGCTGAGAAGAGGAACCAGTTGCTGCAGAAGGAAATGGAGGAGTTTTTTTCAACCCTGGGAACCCTGACTGTTGGTGCAAAAGGTGCTGGAGCCCCAAAG------------------
>HLequCab3
ATGCCCTTC---TGCCCCGCCAGGCAGCTGAAGAGGAGCAGGCGTCTGCCCAGG---GGTGGTACCGGGGAGCGGGAGAAGGTGCCGGCCAGCCCCGAGGCGCTGCTGCTCATGGCCAGCTCCCAGCGTGACATGGAGGACTGGGTGCAGGCCATCCGCCGGGTCATCTGGGCCCCGTTTGGCGGAGGCATCTTCGGGCAGCGCCTGGAGGACACGGTCCACCATGAGCGCAAGTACGGCCCGCGCCTGGCGCCCCTGCTGGTGGAGCAGTGCGTGGACTTCATCCGCGAGCGCGGCCTCACCGAGGAGGGCCTCTTCCGCCTGCCCGGCCAGGCCAACCTGGTGCGGGACCTGCAGGACTCCTTCGACTGCGGGGAGAAGCCGCTGTTTGACAGCACGACAGATGTGCACACGGTGGCCTCGCTGCTGAAGCTCTACCTGCGCGAGCTGCCTGAGCCCGTGGTCCCCTTCGCCAGGTACGAGGACTTTCTCAGCTGTGCCCAGCTGCTCACCAAGGACGAGCGGGAGGGGACTCTCGAGTTGGCTAAACAAGTACGCAGCCTTCCCCTTGCCAATTACAACCTGCTCCGATATATCTGCAAGTTTCTGGATGAAGTTCAGTCCCACTCAAATGTCAACAAGATGAGTGTCCAGAACCTGGCAACTGTTTTTGGACCTAACATACTTCGGCCACAGATCGAAGACCCAGTGACCATCATGGAGGGCACGTCCCTGGTGCAGCACCTGATGACCGTCCTGATCCGCAAACACAGCCAGCTCTTCACAGCGAGGGCTGCCGAAGGGCCA---GCCTCCCCACGCGGGGGCCCCCCGTGCACCGTGGGATGGGGCTCCGAGGAGGTCACGAAGGACAGCCAAGCAGAGCCCAGCAGCCCCACCACCCCC---------GGCCTGCCCTCACACAGG---ACCTCATCTCTGGACGGGGCCACTGTGGCGGCGCTTTCTAGAACCTCTCCCAAGGGCCTGGGCAGCCACTGC------------------AGCCCGGCTGCCACCAGCCCTGGGAAGAGGGTACAGACTCTGCCCAACTGGAAGTCCTCCTTCCGGCAGCCAGGGTCGCGATCAGGGAGCCCAAAAGCGGGCAGCTCGGCCCTGGAGGTGCCCGACACCTCCTCCAGTGGG------------------------AACTGGCTCATGAATGGGCTGTCCTCCCTGCGTGGCCACCGCCAGGCCTCGTCGGGGGACCGGCTCAAGGACCCGGGCTCTGCACAGAGACTCTCCACATATGACAACGTGCCCCCGGCTGGC---CCGGGTGCCAGCACGCCCAGCGGGGCCAGCACGGCAGGGTCC---GGAGCCTCCTCT---GGCGACGCCTCCGTC---AGGGCCTCACTCAGCAGCTGCACTGCCTGCAGGGCCAGCGACTCGTCTGCCTGCAGCTCCCTC------------------GAGCCCTCCCCGTTCCCCAGCAGCAGT---GAGGACCACAGATGTGCAGACCTGGGCCGTGGCCTGGACGGGGCAGGGCCCTGC---ATCAGCAGCAGC------GAGCCCAGTGACGCAGGCAGCCCCGTG---CGGGACCGTGCCCACCGCTCCGAGGCTCTGCAGGGCCTGGTCACGGAGCTGCGGGCTGAGCTGTGCCGGCAGCGGACTGAGTACCAGACGAGTCTGAGAAGACTCGAAGAAGGTAGTGCTGACCTGAGGAAACAGATGTCACGGCTAGAAGAAGAGCTGGACCAGGAGAAGAAAAAGTACACGATGCTAGAAATCAAGCTGAGGAACTCGGAGCGGGCGCGGGAGGACGCGGAGAGGAGGAACCAGCTGCTGCAGAAGGAGATGGAGGAGTTCTTCTCAACCCTGGGGAGCCTGACCGTGGGGACCAGAGCCACCCGAGCCCCCAAG------------------
>HLphyDis3
---------------------------------------------------------------------GAGCGGGAGAAGATGCCGGCCAACCCTGAGGTGCTCCTGCTCATGGCCAGTTCTCAACGTGACATGGAGGACTGGGTGCAGGCCATCCGCCGGGTCATCTGGGCCCCATTTGGTGGAGGGGTCTTTGGGCAGCACCTGGAGGACACAGTCCACCTTGAGCAGAAGTATGGACCCCGCCTGGCCCCTTTGCTGGTGGAACAGTGTGTGGACTTCATCCGGGAGCACGGGCTTACTGAGGAGGGGCTCTTCCGCATGCCAGGCCAGGCCAACCTGGTGAGGGACCTGCAGGACTCCTTTGACTGTGGGGAGAAGCCACTGTTTGACAGCACCACAGATGTGCACACGGTGGCCTCTCTGTTGAAGCTGTACCTGCGGGAGCTGCCCGAGCCTGTAGTCCCTTTCGCCAGGTATGAGGACTTCCTCAGCTGCGCCCAGCTGCTCACCAAGGACGAGGGGGAGGGGACTCTGGAGTTGGCTAAACAAGTGAGCAGCCTTCCCCTGGCCAATTATAACCTGCTCAGGTATATCTGCAAGTTTCTAGATGAAGTTCAGTCCCACTCAAATGTCAACAAGATGAGCGTCCAAAACCTGGCAACCGTTTTTGGACCTAATATACTTCGGCCACAGATAGAAGACCCAGTAACCATCATGGAAGGCACTTCCCTTGTTCAGCACCTGATGACTGTCTTGATCCGCAAACACAGCCAGCTCTTCACTGCAAGGACCACTGAAGGGCCA---GCCTCCCCCCATGGGAGCCCACCTTGCACAGTGGAGTGGGGCTCCGAGGAGGTCACCAGGGACAGCCAGGGAGAGCCCAGGAGCCCCAGAGCCCCT---------GGCCTACCCTCACATAGGAGGACCTCATCTCTGGATGGGGCCACTGTGGCTGCACTGTCTAGAAACTCTCCCCTGGGCCCAGGTAGCCACTCT------------------GGCCTGACCACCAGCAGTCCTGGGAAGAGGATGCAGACTCTGCCTAGTTGGAAGTCTTCTTTTCGGCAGTCAGGGTCCCGGTCAGGGAGCCCGAAAGCAGGCAGCTCATCCCTGGAGATGCCCATAATCTCCTCTGGCAGA------------------------AACTGGTTCATGAATGGGTTGTCCTCCTTGCGTAGCCACCACGGGGCTTCCTCAGGAGACAGGCTCAAGGACTTGAGCACCTCACAGAGACTCTCCACCTATGACAACGTGCCGGCAGCCAGC---CTCTTCCCCAGCACTCCCAGCATGTCCAGCTCAGCGTGGTCG---GGGGCCTCCTCC---TTTGAGGCCTCTGCT---GGGGGCTCCATCAGCAGCTGCACAGCCTGCCGGGCCAGCGACTCCTCTGCCTGCAGCTCCCTGCTCACCGAGGGGGCCTCAGAACCCTCCCCCTTCCCCAGCAGCAGT---GAGGACCACAGATCCCCAGACCTGGGCCACAGCCTGGATGAGGTGGGCCTCTGC---CCCAGCAGCAGC------GAGCCCAGCGACCCAGGCAGCCTGGCC---CAGGACCGTGCCCACTACTCCACGACTCTGCAGGGCCTGGTCACAGAGCTCAGGGCAGAGCTATGCCAACAGAGGACTGAGTACGAGACAAGTGTGAAAAGACTTGAAGGAGGTACTGCCAACCTGCGGAAACAAATGTTGCAGCTAGAGGAAGAACTGGACCAGGAAAAGAAAAGGTACACCATGCTGGAAATCAAGCTGAGGAACTCAGAGCGGGCACGGGAAGATGCGGAGAGGAGGAACCGGCTGCTGCAGCAGGAGATGGAAGAGTTTTTTTCAACCCTGGGAAGCCTAACTGTTGGGGCAAAAGGTGCCAGAACCCCAAAG------------------
>HLpipKuh2
ATGCCCTTC---TGCCCCGCCAGGCACCTGAAGAGGAGCAGCCGTCTGCCCCGG---GGTGGTGCCGGGGAGCGGGAGAAGGTGCCGGCCAGCCCCGAGGGGCTCCTGCTCATGGCCAGTTCTCAGCGTGACATGGAGGACTGGGTGCAGGCCATCCGCCGGGTCATCTGGGCCCCGTTTGGTGGAGGGGTCTTCGGGCAGCGCCTGGAGGACACCGTGCACCACGAGCGCAAGTTCGGGCCGCGCCTGGCGCCGCTGCTGGTGGAGCAGTGCGTGGACTTCATCCGGGCGCGCGGGCTCAGCGAGGAGGGCCTCTTCCGCCTGCCCGGCCAGGCCACGCTGGTGCGGGACCTGCAGGACGCCTTTGACTGCGGGGAGAAGCCGCGGTTTGACAGCACCACAGACGTGCACACGGTGGCCTCCCTGCTGAAGCTCTACCTGCGGGAGCTGCCCGAGCCCGTGGTCCCGTTCGCCAGGTACGAGGACTTCCTCAGCTGCGCCCAGCTGCTCACCAAGGACGAGGGGGAGGGGACTCTGGAGTTGGCCAAACAAGTGAGCAGCCTTCCCCTGGCCAATTACAACCTGCTCAGTTATATCTGCAAGTTCCTGGATGAGGTTCAGTCCCACTCAGATGTCAATAAGATGAGTGTCCAGAACCTGGCCACCGTGTTCGGACCGAACATACTCAGGCCACAGATCGAAGACCCGGTAACCATCATGGAAGGCACGTCCCTGGTCCAGCACCTGATGACCGTCCTGATCCGCAGTCACAGCCAGCTCTTCAGTGGGAGGGTCCCTGAGGGGCCG---GCTGCGCCCCACGCGGGCCCACCCTGCACCGTGGGCTGGGGCTCGGAGGAGGCTCCGGGAGACAGCCAGGCAGAGCCCGGGGGCCCC------------------CGCCTGCCCTCACTCAGG---ACCTCGTCCCTGGACGGGGCAGCGGTCGCCGCGCTCTCCAGAAGCTCCCCCAGGGGCCGCGGGGGCCGC------------------------CCTGCCGCCCGGGGCACTGGGAAGCGGCTGCAGACTCTGCCCGGCTGGAAGGCC---TTTCGGCCATCGGGGTCTCGGTCCGGCAGC---------------TCGTCCCCGGAGGCGCCCACAGCCTCCTCCGGCGGG------------------------AACTGGCTGGTGAATGGGCTGTCCTCCCTGCGCGGCCACCGCCGGGCCTCCTCGGGGGACAGGCTCCAGGAT---GGCGCTGCCCAGAGGCTCTCCACCTACGACAACGTGCCTGCGCCCAGC---CCCGGCCCCGGC---CCCAGCGAGTGCAGCCTGGCCTGGTCC---GGGGGCTCCTCC---TGCGGGGCCTCCTCC---GGGGGCTCCGTCAGCAGCTGCTCCGCCTGCCGGGCCAGTGAC---TCCGCCTGCAGCTCCCTGCACCCCGAGGGCACCCCCGAGCCCTCCCCGGCCCCCAGCAGCAGC---GAGGAGCTCCGGTCCCCGGACCCAGGGCGCAGCCTGGAGGAGGCGGCCGTCTGC---CTCAGCAGCAGC------GAGCCCAGCGAGCCCTGCAGCCCGGCC---CGCGCCCCCGCACCGCCCTCCGCGGCTCTCCAGGGCCTGGTGGCCGAGCTGCGGGCGGAGCTGTGCCGGCAGAGGACCCAGCACGAGCTGAGCGTGAGGAGACTCGAGGACGGTACCACCGAGCTACGGGAACGGATGCTGCGGCTGGAGGAGGAGCTGGACCAGGAGAGGAAGAAGTACACCATGCTGCAGATCAGGCTGCGGAACTCGGAGCGGGCGCGGGAGGACGCCGAGAGGAGGAACCGGCTGCTGCAGGAAGAGATGGAGGAGTTTTTCTCCACCCTGGGCAACCTGACTGCAGGGGCCAGGGGG------GCCCCACCG------------------
>micMur3
ATGCCCTTG---TGGCCTGCCAGGCACCTGAAGAGGAGCAGGCATCTGTCTAGGGTAAGTGGTGCCGGGGAGCAGGAGAAGGTGCCGGCCAGCCCGGAGGCGCTCCTGCTCATGGCCAGCTCCCAGCGTGACATGGAGGACTGGGTGCAGGCCATCCGCCGGGTCATCTGGGCCCCGCTTGGCGGAGGGATCTTTGGGCAGCGCCTGGAGGACACGGTGCGCCACGAGCGGAAGTACGGCCCCCGCCTGGCCCCGCTGCTGGTGGAGCAGTGTGTGGACTTCATCCGGGAGCGCGGGCTCGCCGAGGAGGGGCTCTTCCGCATGCCGGGCCAGGCCAACCTGGTGAGGGACCTGCAGGACTCCTTTGACTGTGGAGAGAAGCCGCTGTTTGACAGCACCACGGACGTGCACACGGTGGCCTCCCTGCTGAAGCTCTACCTGCGGGAGCTCCCCGAGCCTGTGGTCCCCTTCGCCAGGTATGAGGACTTCCTCAGCTGCGCCCAGCTGCTCACCAAGGATGAGGGGGAGGGGACTCTGGAGTTGGCTAAACAAGTGAGCAACCTTCCTCAGGCCAATTACAACCTGCTTAGATATATCTGCAAGTTTCTGGATGAAGTTCAGTCCCACTCAAACGTCAACAAGATGAGTGTCCAGAACTTAGCAACTGTTTTTGGACCTAACATTCTACGACCACAGATAGAAGACCCAGTGACCATCATGGAAGGCACCTCCCTCGTGCAGCACCTGATGACCGTCCTCATCCGCAAGCACAGCCAGCTCTTCAGCGCCTCGGCCGCGCCAGCGCCC---GCCGCCCCGCGCGGGGGCCCGCACTGCGCAGTGGGCTGGGGCCCCGAGGAGGTCTCGAGGGACAGCCAGGGAGGGCCCGGCGGCCCC------------------GCTCTGCCCGCGCAAAGG---ACCTCGTCTCTGGACCGGGCCGCCGCGGCCGTGCTGGCCAGGGCCTCCTCCACGGGGCTGGGCAGCCGCCCC------------------GCACCCGCC------GGCCCCGCGAAGAAGGTGCAGACTCTGCCCGGCTGGAAGTCGTCCTTCCGGCAGCCGGGGTCTGGGTCCGTGAGCCCGAAGGGGGTTGGCTCGTCCCTGGAGGTGCCCATCATCTCCTCGGGCGGG------------------------AACTGGCTCATGAACGGGCTGTCCACGCTGCGCGGCCACCGCCGGGCCTCGTCGGGAGACCGGCTCCCGGACTCGGACTCCGCGCAGAGACTCTCCACCTACGACAACGTGCCGCCGCCCAGC---CTGGCGCCCGGCACGCCCAGCGCGGCCAGCAGCGCGTGGTCC---TGGCCGTCGTGG---GGCGAGGCCTCGGCG---GGGGCCTCGCTCAGCAGCTGCACGGCCTGCCGCGCCAGCGACTCGTCGGCCCGCAGCTCGCTGCACGCCGAGTGGGCCCTGGAGCCGTCCCCGCTCCCCAGCGACAGC---GAGGACCGCCACTCCCCGGGCCCCGGCCGCAGCGCGGACGAGGCGGGCGGCCGC---------------------GAGCCCAGGGAGCCGGGCAGCCCGGTC---CGGGAACGCGCGCGCCGCTCCGAGGCGCTGCAGGGCCTGGTCTCGGAGCTCAGGGGGGAGCTGAGCCGGCAGAGGGCTGAGTATGAGCTGAGTATGAAAAGACTCGAGGAGGACAGTGCGGACCTGAGGCGGTGCGTGTCCTGCCTGGAGGAGGAGCTGGAGCAGGAGAAGAAAAGGAACGTGCTGCTGGAGATCAAGCTGCGCAACTCCGAGCGGGCGCGCGGGGACGCGGAGCGGAGGAACCAGCTGCTGCAGAGGGAGATGGAGGAGTTCTTTTCGACCCTGGGAAGCTTGACTGTTGGGACGAAAGGTGCCAGAGCCCCTAAG------------------
