# Supplementary material for: Six reference-quality genomes reveal evolution of bat adaptations
Source: Nature. 2020 Jul 22;583(7817):578–84. doi: 10.1038/s41586-020-2486-3 (PMC8075899; doi:10.1038/s41586-020-2486-3)
Supplement: Supplementary file 6 — Alignments of 12,931 protein-coding genes across 48 mammals. [file 41586_2020_2486_MOESM6_ESM.gz › suppDataFile/ENST00000378565.aln.fasta]

>hg38
ATGGTGAAGGTGACGTTCAACTCCGCTCTGGCCCAGAAGGAGGCCAAGAAGGACGAGCCCAAGAGCGGCGAGGAGGCGCTCATCATCCCCCCCGACGCCGTCGCGGTGGACTGCAAGGACCCAGATGATGTGGTACCAGTTGGCCAAAGAAGAGCCTGGTGTTGGTGCATGTGCTTTGGACTAGCATTTATGCTTGCAGGTGTTATTCTAGGAGGAGCATACTTGTACAAATATTTTGCACTTCAACCAGATGACGTGTACTACTGTGGAATAAAGTACATCAAAGATGATGTCATCTTAAATGAGCCCTCTGCAGATGCCCCAGCTGCTCTCTACCAGACAATTGAAGAAAATATTAAAATCTTTGAAGAAGAAGAAGTTGAATTTATCAGTGTGCCTGTCCCAGAGTTTGCAGATAGTGATCCTGCCAACATTGTTCATGACTTTAACAAGAAACTTACAGCCTATTTAGATCTTAACCTGGATAAGTGCTATGTGATCCCTCTGAACACTTCCATTGTTATGCCACCCAGAAACCTACTGGAGTTACTTATTAACATCAAGGCTGGAACCTATTTGCCTCAGTCCTATCTGATTCATGAGCACATGGTTATTACTGATCGCATTGAAAACATTGATCACCTGGGTTTCTTTATTTATCGACTGTGTCATGACAAGGAAACTTACAAACTGCAACGCAGAGAAACTATTAAAGGTATTCAGAAACGTGAAGCCAGCAATTGTTTCGCAATTCGGCATTTTGAAAACAAATTTGCCGTGGAAACTTTAATTTGTTCT---
>panTro5
ATGGTGAAGGTGACGTTCAACTCCGCTCTGGCCCAGAAGGAGGCCAAGAAGGACGAGCCCAAGAGCGGCGAGGAGGCGCTCATCATCCCCCCCGACGCCGTCGCGGTGGACTGCAAGGACCCAGATGATGTGGTACCAGTTGGCCAAAGAAGAGCCTGGTGTTGGTGCATGTGCTTTGGACTAGCATTTATGCTTGCAGGTGTTATTCTAGGAGGAGCATACTTGTACAAATATTTTGCACTTCAACCAGATGACGTGTACTACTGTGGAATAAAGTACATCAAAGATGATGTCATCTTAAATGAGCCCTCTGCAGATGCCCCAGCTGCTCTCTACCAGACAATTGAAGAAAATATTAAAATCTTTGAAGAAGAAGAAGTTGAATTTATCAGTGTGCCTGTCCCAGAGTTTGCAGATAGTGATCCTGCCAACATTGTTCATGACTTTAACAAGAAACTTACAGCCTATTTAGATCTTAACCTGGATAAGTGCTATGTGATCCCTCTGAACACTTCCATTGTTATGCCACCCAGAAACCTACTGGAGTTACTTATTAACATCAAGGCTGGAACCTATTTGCCTCAGTCCTATCTGATTCATGAGCACATGGTTATTACTGATCGCATTGAAAACATTGATCACCTGGGTTTCTTTATTTATCGACTGTGTCATGACAAGGAAACTTACAAACTGCAACGCAGAGAAACTATTAAAGGTATTCAGAAACGTGAAGCCAGCAATTGTTTCGCAATTCGGCATTTTGAAAACAAATTTGCCGTGGAAACTTTAATTTGTTCT---
>gorGor5
ATGGTGAAGGTGACGTTCAACTCCGCTCTGGCCCAGAAGGAGGCCAAGAAGGACGAGCCCAAGAGCGGCGAGGAGGCGCTCATCATCCCCCCCGACGCCGTCGCGGTGGACTGCAAGGACCCAGATGATGTGGTACCAGTTGGCCAAAGAAGAGCCTGGTGTTGGTGCATGTGCTTTGGACTAGCATTTATGCTTGCAGGTGTTATTCTAGGAGGAGCATACTTGTACAAATATTTTGCACTTCAACCAGATGACGTGTACTACTGTGGAATAAAGTACATCAAAGATGATGTCATCTTAAATGAGCCCTCTGCAGATGCCCCAGCTGCTCTCTACCAGACAATTGAAGAAAATATTAAAATCTTTGAAGAAGAAGAAGTTGAATTTATCAGTGTGCCTGTCCCAGAGTTTGCAGATAGTGATCCTGCCAACATTGTTCATGACTTTAACAAGAAACTTACAGCCTATTTAGATCTTAACCTGGATAAGTGCTATGTGATCCCTCTGAACACTTCCATTGTTATGCCACCCAGAAACCTACTGGAGTTACTTATTAACATCAAGGCTGGAACCTATTTGCCTCAGTCCTATCTGATTCATGAGCACATGGTTATTACTGATCGCATTGAAAACATTGATCACCTGGGTTTCTTTATTTATCGACTGTGTCATGACAAGGAAACTTATAAACTGCAACGCAGAGAAACTATTAAAGGTATTCAGAAACGTGAAGCCAGCAATTGTTTCGCAATTCGGCATTTTGAAAACAAATTTGCCGTGGAAACTTTAATTTGTTCT---
>ponAbe2
ATGGTGAAGGTGACGTTCAACTCCGCTCTGGCCCAGAAGGAGGCCAAGAAGGACGAGCCCAAAAGCGGCGAGGAGGCGCTCATCATCCCCCCCGACGCCGTCGCGGTGGACTGCAAGGACCCAGATGATGTGGTACCAGTTGGCCAAAGAAGAGCCTGGTGTTGGTGCATGTGCTTTGGACTAGCATTTATGCTTGCAGGTGTTATTCTAGGAGGAGCATACTTGTACAAATATTTTGCACTTCAACCAGATGACGTGTACTACTGTGGAATAAAGTACATCAAAGATGATGTCATCTTAAATGAGCCCTCTGCAGATGCCCCAGCTGCTCTCTACCAGACAATTGAAGAAAATATTAAAATCTTTGAAGAAGAAGAAGTTGAATTTATCAGTGTGCCTGTCCCAGAGTTTGCAGATAGTGATCCTGCCAACATTGTTCATGACTTTAACAAGAAACTTACAGCCTACTTAGATCTTAACCTGGATAAGTGCTATGTGATCCCTCTGAACACTTCCATTGTTATGCCACCCAGAAACCTACTGGAGTTACTTATTAACATCAAGGCTGGAACCTATTTGCCTCAATCCTATCTGATTCATGAGCACATGGTTATTACTGATCGCATTGAAAACATTGATCACCTGGGTTTCTTTATTTATCGACTGTGTCATGACAAGGAAACTTACAAACTGCAACGCAGAGAAACTATTAAAGGTATTCAGAAACGTGAAGCCAGCAATTGTTTCGCAATTCGGCATTTTGAAAACAAATTTGCCGTGGAAACTTTAATTTGTTCT---
>macFas5
ATGGTGAAAGTGACGTTCAACTCCGCTCTGGCCCAGAAGGAAGCCAAGAAGGATGAGCCCAAGAGCGGCGAGGAGGCGCTTATCATTCCCCCCGACGCCGTCGCTGTGGACTGCAAGGACCCAGATGATGTGGTACCAGTTGGCCAAAGAAGAGCCTGGTGTTGGTGCATGTGCTTTGGACTGGCATTTATGCTTGCAGGTGTTATTCTAGGAGGAGCATACTTGTACAAATATTTTGCACTTCAACCAGATGACGTGTACTACTGTGGAATAAAGTACATCAAAGATGATGTCATCTTAAATGAGCCCTCTGCAGATGCCCCAGCTGCTCTCTACCAGACAATTGAAGAGAATATTAAAATCTTTGAAGAAGAAGAAGTTGAATTTATCAGTGTGCCTGTTCCAGAGTTTGCAGATAGTGATCCTGCCAACATTGTTCATGACTTTAACAAGAAACTTACAGCCTATTTAGATCTTAACCTGGATAAGTGCTATGTGATCCCTCTGAACACTTCCATTGTTATGCCACCCAGAAACCTACTGGAGTTACTTATTAACATCAAGGCTGGAACCTATTTGCCTCAGTCGTATCTGATTCATGAGCACATGGTTATTACTGATCGCATTGAAAACATTGATCACCTGGGTTTCTTTATTTATCGACTGTGTCATGACAAGGAAACTTACAAACTGCAACGCAGAGAAACTATTAAAGGTATTCAGAAACGTGAAGCCAGCAATTGTTTCGCAATTCGGCATTTTGAAAACAAATTTGCCGTGGAAACTTTAATTTGTTCT---
>calJac3
ATGGTGAAGGTGACGTTCAACTCCGCTCTGGCCCAGAAGGAGGCCAAGAAGGACGATCCCAAGAGCGGCGAGGAGGCGCTCATCATTCCCCCCGACGCGGTCGCCGTGGACTGCAAGGACCCAGATGATGTGGTACCAGTTGGCCAGAGAAGAGCCTGGTGTTGGTGTATGTGCTTTGGACTAGCATTTATGCTTGCAGGTGTTATTCTAGGAGGAGCATACCTTTACAAATATTTTGCACTTCAACCAGATGACGTTTACTACTGTGGAATAAAGTACATCAAAGATGATGTCATCTTAAATGAGCCCTCTGCCGATGCCCCAGCTGCTCGATACCAGACAATTGAAGAAAATATTAAAATCTTTGAAGAAGAGGAGGTTGAATTTATCAGTGTGCCTGTCCCAGAGTTTGCAGATAGTGATCCTGCCAACATTGTTCATGACTTTAACAAGAAACTCACAGCCTATTTAGATCTTAACCTGGATAAGTGCTATGTGATCCCTCTGAACACTTCCATTGTTATGCCACCCAGAAACCTATTGGAGTTACTTATTAACATCAAGGCTGGAACTTATTTGCCTCAGTCCTATCTGATTCATGAGCACATGGTTATTACTGATCGCATTGAAAACATTGATCCCCTGGGTTTCTTTATTTATCGACTGTGTCATGACAAGGAAACTTACAAACTGCAACGCAGAGAAACTGTTAGAGGTATTCAGAAACGTGAGGCCAGCAATTGTTTCACAATTCGGCATTTCGAAAACAAATTTGCTGTGGAAACTTTAATTTGTTCT---
>saiBol1
ATGGTGAAGGTGACGTTCAACTCCGCTCTGGCCCAGAAGGAGGCCAAGAAGGACGATCCCAAGAGCGGCGAGGAGGCGCTCATCATTCCCCCCGACGCCGTCGCGGTGGACTGCAAGGACCCAGATGATGTGGTACCAGTTGGCCAGAGAAGAGCCTGGTGTTGGTGCATGTGCTTTGGACTAGCATTTATGCTTGCCGGTGTTATTCTAGGAGGAGCATACCTTTACAAATATTTTGCACTGCAACCAGATGACGTGTACTACTGTGGAATAAAGTACATCAAAGATGATGTCATCTTAAATGAGCCCTCTGCCGATGCCCCAGCTGCTCGCTACCAGACAATTGAAGAAAATATTAAAATCTTTGAAGAAGAGGAAGTTGAATTTATCAGTGTGCCTGTCCCAGAGTTTGCAGATAGTGATCCTGCCAACATTGTTCATGACTTTAACAAGAAACTCACAGCCTATTTAGATCTTAACCTGGATAAGTGCTATGTGATCCCTCTGAACACTTCCATTGTTATGCCACCCAGAAACCTATTGGAGTTACTTATTAACATCAAGGCTGGAACTTATTTGCCTCAGTCCTATCTGATTCACGAGCACATGGTTATTACTGATCGCATTGAAAACATTGATCCCCTGGGTTTCTTTATTTATCGACTGTGTCATGACAAGGAAACTTACAAACTGCAACGCAGAGAAACTGTTAAAGGTATTCAGAAACGTGAAGCCAGCAATTGTTTCACAATTCGGCATTTTGAAAACAAATTTGCCGTGGAAACTTTAATTTGTTCT---
>mm10
ATGGTGAAGGTGACGTTCAACTCGGCGCTGGCCCAGAAGGAGGCCAAGAAGGACGAGCCCAAGAGCAGCGAGGAGGCGCTCATCGTCCCTCCGGATGCCGTGGCGGTGGATTGCAAGGACCCGGGTGACGTGGTTCCGGTTGGACAGAGGAGAGCGTGGTGTTGGTGCATGTGTTTCGGACTGGCCTTCATGCTTGCTGGCGTCATCCTCGGAGGGGCGTACCTGTACAAGTATTTTGCTCTTCAGCCAGATGATGTGTACTACTGTGGACTAAAGTACATCAAAGATGACGTCATCCTGAACGAGCCTTCTGCGGATGCCCCAGCTGCTCGCTACCAGACAATTGAAGAGAACATTAAGATCTTTGAGGAAGACGCAGTGGAATTCATCAGTGTGCCTGTACCAGAGTTTGCGGACAGCGATCCTGCCAACATTGTGCACGACTTCAACAAGAAACTCACTGCTTATTTGGACCTTAACCTGGACAAGTGCTACGTGATTCCTCTGAACACTTCCATCGTTATGCCGCCCAAAAACCTGCTGGAGCTCCTTATTAACATTAAGGCCGGGACCTACCTGCCTCAGTCCTACCTTATCCATGAGCACATGGTGATCACCGACCGCATCGAGAACGTGGACAACCTGGGCTTCTTCATCTACCGACTGTGTCACGACAAGGAGACCTACAAACTGCAGCGCCGGGAAACAATTAGAGGTATTCAGAAGCGGGAAGCCAGTAACTGTTTCACCATTCGGCATTTTGAGAACAAATTTGCTGTGGAGACTTTAATTTGTTCT---
>rn6
ATGGTGAAGGTGACGTTCAACTCGGCGCTGGCCCAAAAGGAGGCCAAGAAGGACGAGCCCAAGAGCAGCGAGGAGGCGCTCATCGCCCCTCCGGATGCCGTGGCGGTGGATTGCAAGGACCCGGATGACGTGGTCCCAGTTGGCCAGAGGAGAGCGTGGTGTTGGTGCATGTGCTTTGGACTGGCCTTCATGCTCGCTGGCGTCATCCTGGGAGGAGCATACCTCTACAAGTATTTTGCACTTCAGCCAGATGATGTGTACTACTGTGGACTAAAGTACATCAAAGATGACGTCATCTTGAGTGAGCCTTCTGCAGATGCCCCAGCTGCTCGATACCAGACAATTGAAGAGAATATTAAGATCTTTGAGGAAGACGCAGTTGAATTCATCAGTGTGCCTGTACCAGAGTTTGCGGACAGCGATCCTGCCAACATTGTGCATGACTTTAACAAGAAACTCACTGCTTATTTGGACCTTAATCTGGACAAGTGCTACGTGATTCCTCTGAACACCTCCATTGTTATGCCACCCAGAAACCTGTTGGAGCTTCTTATTAACATCAAGGCCGGGACCTACTTGCCTCAGTCATACCTCATCCATGAGCACATGGTGATCACCGACCGCATCGAAAACGTGGACCACCTGGGCTTCTTCATTTACCGACTGTGTCACGACAAGGAAACCTACAAACTGCAGCGCAGGGAAACCATTAGAGGTATTCAGAAGCGTGAAGCCAGTAACTGTTTCACCATTCGGCATTTTGAGAACAAATTTGCTGTGGAAACTTTAATTTGTTCT---
>dasNov3
ATGGTGAAGGTGACGTTCAACTCGGCTCTGGCCCAGAAGGAGGCCAAGAAGGACGAGCCCAAGAGCGGCGAGGAGGCGCTCATCATCCCGCCCGACGCGGTCGCGGTGGACTGCAAGGACCCAGATGAGGTGGTGCCAGTGGGCCAGAGAAGAGCCTGGTGTTGGTGCATGTGCTTTGGACTAGCCTTTATGCTTGCGGGTGTCATCCTGGGGGGAGCATACCTGTACAAATATTTTGCACTTCAACCAGATGACGTGTACTACTGTGGAATAAAGTACATCAAAGATGACGTCATGCTCAACGAGCCTTCTGCAGATGCCCCAGCCGCTCGCTACCAGACAATTGAGGAGAATATTAAGATCTTTGAGGAAGATGAGGTTGAATTCATCAGTGTGCCTGTCCCTGAGTTTGCAGATAGCGATCCTGCCAACATTGTTCATGACTTCAACAAGAAACTCACCGCCTATTTAGATCTTAACCTGGATAAGTGCTATGTGATCCCTCTGAATACATCAATTGTCATGCCACCGAGAAACCTGTTGGAGTTACTTATTAACATCAAGGCTGGAACCTATTTGCCTCAGTCCTATCTGATTCATGAGCACATGGTTATCACTGATCGCATCGAAAATATTGATAACCTGGGTTTCTTTATTTATCGACTGTGCCATGACAAGGAAACTTACAAACTGCAACGCAGGGAAACCATTAAAGGTATTCAGAAACGTGATGTCAGCAATTGCATTACCATCCGGCATTTTGAAAACAAATTTGCGGTGGAAACTTTAATTTGTTCT---
>HLrhiFer5
ATGGTGAAGGTGACGTTCAACTCGGCTCTGGCCCAGAAGGAGGCCAAGAAGGACGAACCCAAGAGCAGCGAGGAGGCTCTCATCATCCCCCCCGACGCCATCGCGGTGGACTGCAAGGACCCAGATGAAGTGGTACCAGTTGGCCAGAGAAGAGCCTGGTGTTGGTGCATGTTCTTTGGACTGGCATTTATGCTTGCAGGTGTCATTCTAGGAGGAGCATACCTGTACAAATATTTTGCACTTCAACCGGATGACGTGTACTACTGTGGAATAAAGTACATCAAAGATGATGTCATCTTAAATGAGCCTTCTGCAGATGCCCCTGCTGCTCAGTACCAGACGATTGAGGAAAACATTAAGATCTTTGAGGAAGATGAAGTTGAGTTCATTAGTGTGCCTGTGCCGGAGTTTGCAGATAGTGATCCTGCCAACATTGTCCATGACTTTAACAAGAAACTCACAGCCTATTTAGATCTTAACCTGGATAAGTGCTATGTGATTCCTCTGAACACTTCCATAGTTATGCCACCCAGAAACCTCCTGGAGTTACTTATTAACATAAAGGCTGGAACCTATTTGCCTCAGTCATACCTGATTCACGAACACATGGTTATCACTGATCGTATTGAAAATGTCGATCACTTGGGTTTCTTTATTTATCGACTGTGCCATGACAAGGAAACTTACAAACTGCAACGCAGAGAAACCATTCGAGGTATTCAGAAACGTGAAGTCAGCGATTGTGTTACAATTCGGCATTTTGAAAACAAATTTGCCGTGGAAACTGTAATTTGTTCT---
>HLcamFer2
---------------------------------------------------------------------------------------------------------------------GACCCAGATGAAGTGGTACCAGTTGGCCAAAGAAGAGCCTGGTGTTGGTGCATGTGCTTTGGACTAGCATTTATGCTTGCAGGTGTCATTCTAGGAGGAGCATACCTGTACAAATATTTTGCACTTCAACCAGATGACGTCTACTACTGTGGAATAAAGTACATCAAAGACGATGTCATCTTAAATGAGCCTTCTGCAGATGCCCCAGCTGCTCGCTACCAGACGATTGAGGAAAATATTAAGATCTTTGAGGAAGATGAGGTTGAATTCATCAGCGTGCCTGTCCCAGAGTTTGCGGACAGTGATCCTGCCAACATCGTTCATGACTTTAACAAGAAACTCACAGCCTATTTAGATCTTAACTTGGATAAGTGCTATGTGATTCCTCTGAACACGTCCATTGTTATGCCACCCAGGAACCTACTGGAATTACTTATTAACATAAGGGCTGGGACCTATTTGCCTCAGTCATATCTGATTCATGAACACATGGTCATCACTGATCGCATTGAAAACATTGATCACCTGGGTTTCTATATTTATCGACTGTGCCATGACAAGGAAACTTACAAACTGCAACGCAGGGAAACCATTAAAGGTATTCAGAAACGTGAAGTCAGCGATTGTGTTACGATTCGGCATTTTGAAAACAAATTTGCCGTGGAAACTTTAATTTGTTCT---
>HLrouAeg4
ATGGTGAAGGTGACGTTCAACTCGGCTCTGGCCCAGAAGGAGGCCAAAAAGGACGAACCCAAGAGCAGCGAGGAGGCGCTCATCATCCCCCCGGACGCCGTCGCGGTGGACTGCAAGGACCCAGATGAAGTGGTACCAGTTGGCCAAAGAAGAGCCTGGTGTTGGTGCATGTGCTTTGGACTAGCATTTATGCTTGCAGGTGTCATTCTCGGAGGAGCATACCTGTACAAATATTTTGCACTTCAACCAGATGACGTGTACTACTGTGGAATAAAGTACATCAAAGATGATGTCATCTTAAACGAGCCTTCTGCAGATGCCCCAGCTGCTCGCTACCAGACAATTGAGGAAAATATTAAGATCTTTGAGGAGGATGAAGTCGAATTCATCAGTGTGCCTGTCCCAGAGTTTGCAGATAGTGACCCTGCCAACATTGTTCATGACTTCAACGAGAAACTCACAGCCTATTTAGATCTTAACCTGGATAAGTGCTATGTGATTCCTCTGAATACTTCCATTGTTATGCCACCCAGAAACCTACTGGAGTTACTTATTAACATAAAGGCTGGAACCTATTTGCCTCAGTCATATCTGATTCATGAACACATGGTTATCACTGATCGCATTGAAAACATTGATCACCTGGGTTTCTTTATTTATCGACTGTGCCATGACAAGGAAACTTACAAGCTTCAACGCAGAGAAACCATCAAAGGTATTCAGAAACGTGAAGTCAGCAATTGTGTTACAATTCGGCATTTTGAAAACAAATTTGCCGTGGAAACTTTAATTTGTTCT---
>HLphyDis3
ATGGTGAAGGTGACGTTCAACTCGGCTTTGGCCCAGAAGGAGGCCAAGAAGGACGAACCAAAGAGCAGTGAGGAGGCGCTCATCATCCCCCCCGACGTCGTCGCGGTGGACTGCAAGGACCCAGATGAAGTGGTGCCAGTTGGCCAGAGAAGAGCCTGGTGTTGGTGCATGTGTTTTGGACTAGCATTTATGCTTGCAGGTGTCATTCTAGGAGGAGCATACCTGTACAAATATTTTGCACTTCAACCAGATGATGTGTACTACTGTGGAATAAAGTACATCAAAGATGATGTCATCTTAAATGAGCCTTCTGCAGATGCCCCAGCTGCACGCTACCAGACAATTGAGGAAAATATTAAGATCTTTGAGGAAGATGAAGTTGAATTCATCAGCGTGCCTGTCCCAGAGTTCGCAGACAGTGATCCTGCCAACATTGTTCATGACTTTAACAAGAAACTCACAGCCTATTTAGATCTTAACCTGGATAAGTGCTATGTGATTCCTCTGAATACTTCCATTGTTATGCCACCCAGAAACCTGCTGGAGTTACTTATTAACATAAAGGCTGGAACCTATTTGCCTCAGTCATATCTGATTCATGAACACATGGTTATCACTGATCGCATTGAAAACGTTGACCACCTGGGTTTCTTTATTTATCGACTGTGCCATGACAAGGAAACTTACAAATTGCAACGCAGAGAAACCATTAAAGGTATTCAGAAACGTGAAGTCAGCAATTGTGTTACGATTCGGCATTTTGAAAACAAATTTGCTGTGGAAACTTTAATTTGTTCT---
>felCat8
ATGGTGAAGGTGACGTTCAACTCGGCTCTGGCCCAGAAGGAGGCCAAGAAGGACGATCCCAAGTGCGGCGAGGAGGCACTCATCATCCCCCCCGATGCCGTCGCGGTGGACTGCAAGGACCCAGATGAAGTGGTACCAGTTGGCCAAAGAAGAGCCTGGTGTTGGTGCATGTGCTTTGGACTAGCATTTATGCTTGCAGGTGTCATTCTAGGAGGAGCATACCTGTACAAATATTTTGCACTTCAACCAGATGACGTGTACTACTGTGGAATAAAGTATATCAAAGATGATGTCATCTTAAACGAGCCTTCTGCAGATGCCCCGGCTGCTCGCTACCAGACAATTGAGGAAAACATTAAGATCTTTGAGGAAGATGAGGTTGAATTCATCAGTGTGCCTGTCCCAGAATTTGCAGATAGTGATCCTGCCAACATTGTTCATGATTTTAACAAGAAACTCACAGCCTATTTAGATCTTAATCTGGATAAATGCTATGTGATTCCATTGAATACTTCCATTGTTATGCCACCCAGAAACCTACTGGAGTTACTTATTAATATAAAGGCTGGAACCTATTTGCCTCAGTCATATCTGATTCACGAACACATGGTTATCACTGATCGCATTGAAAACGTTGATCACCTGGGTTTCTTTATTTACCGACTGTGCCATGACAAGGAAACTTACAAACTGCAACGCAGAGAAACCATCAAAGGTATTCAGAAACGTGAAGTCAGCAATTGTGTTACAATTCGGCATTTTGAAAACAAATTTGCTGTGGAAACTGTAATTTGTCCT---
>canFam3
---------------------------------------------------------------------------------------------------------------------GACCCTGATGAAGTGGTACCAGTTGGCCAAAGAAGAGCCTGGTGTTGGTGCATGTGCTTTGGACTAGCATTTATGCTTGCGGGTGTCATTCTAGGAGGAGCATACCTTTACAAATATTTTGCACTTCAACCAGATGACGTGTACTACTGTGGAATCAAGTATATCAAAGATGACGTCCTCTTAAACGAGCCTTCTGCAGATGCCCCAGCCGCCCGCTACCAGACAATCGAGGAAAATATTAAGATCTTTGAGGAGGATGAGGTTGAATTTATCAGTGTGCCTGTCCCCGAATTTGCAGACAGTGATCCTGCCAACATTGTTCATGACTTCAACAAGAAACTCACAGCCTATTTAGATCTTAATCTGGATAAGTGCTATGTGATTCCATTGAACACTTCCATTGTTATGCCTCCCAGAAACCTATTGGAGTTACTTATTAACATAAAGGCTGGAACCTATTTGCCTCAGTCATACCTGATTCACGAGCACATGGTTATCACCGATCGCATTGAAAATATCGATCACCTGGGTTTCTTTATTTACCGACTGTGCCATGACAAGGAAACTTATAAACTGCAACGCAGAGAAACCATCAGAGGTATTCAGAAACGTGAAGTCAGCAATTGTGTTACAATTCGGCATTTTGAGAACAAATTTGCTGTGGAAACTGTAATTTGTCCT---
>musFur1
ATGGTGAAGGTGACGTTCAACTCGGCTCTGGCCCAGAAGGAGGCCAAGAAGGACGAGCCCAAGTGCGGCGAGGAGGCACTCATCATCCCCCCTGATGCCGTCGCGGTGGACTGCAAGGACCCAGATGAAGTGGTACCAGTTGGCCAGAGAAGAGCCTGGTGCTGGTGCATGTGCTTTGGACTAGCGTTTATGCTTGCAGGTGTCATTCTGGGAGGAGCATACCTGTACAAATACTTCGCACTTCAACCCGATGACGTGTACTACTGTGGAATAAAGTATATCAAAGATGATGTCATCTTAAATGAGCCTTCTGCAGATGCCCCGGCTGCTCGCTACCAGACAATTGAGGAAAATATTAAGATCTTTGAGGAAGATGAGGTTGAATTCATCAGTGTGCCTGTCCCAGAATTTGCAGACAGTGATCCTGCCAACATTGTTCATGACTTTAACAAGAAACTCACAGCCTATTTAGATCTTAATCTGGATAAGTGCTATGTGATTCCACTGAACACTTCCATTGTTATGCCACCGAGAAACCTGCTGGAGTTACTTATTAACATAAAGGCTGGAACCTATTTGCCTCAGTCCTATCTGATTCATGAACACATGGTTATCACTGATCGCATTGAAAACATCGATCACCTGGGTTTCTTTATTTACCGACTGTGCCATGACAAGGAAACTTACAAACTGCAACGCAGAGAAACCATCAGAGGTATTCAGAAACGTGAAGTCAGCAATTGTGTTACAATTCGGCATTTTGAAAACAAATTTGCTGTGGAAACTGTAATTTGTCCT---
>ailMel1
ATGGTGAAGGTGACGTTCAACTCGGCTTTGGCCCAGAAGGAGACCAAGAAGGACGAACCCAAGTGCGGCGAGGAGGCACTCATCATCCCCCCCGATGCCGTCGCGGTAGACTGCAAGGACCCGGATGAAGTGGTACCAGTTGGCCAAAGAAGAGCCTGGTGTTGGTGCATGTGCTTTGGACTAGCATTTATGCTTGCAGGTGTCATTCTAGGAGGAGCATACCTGTACAAATATTTTGCACTTCAACCAGATGACGTGTACTACTGTGGAATAAAGTATATCAAAGATGATGTCATCTTAAACGAGCCTTCTGCAGATGCCCCGGCTGCTCGCTACCAGACAATTGAGGAAAATATTAAGATCTTTGAGGAAGATGAGGTTGAATTCATCAGTGTGCCTGTCCCAGAATTTGCAGATAGTGACCCTGCCAACATTGTTCATGACTTCAACAAGAAACTCACAGCCTATTTAGATCTTAATCTGGATAAGTGCTATGTGATTCCACTGAACACTTCCATTGTTATGCCACCGAGAAACCTGCTGGAGTTACTTATTAACATAAAGGCTGGAACCTATTTGCCTCAGTCATATCTGATTCACGAACACATGGTTATCACTGATCGCATTGAAAACGTTGATCACCTGGGTTTCTTTATTTACCGACTGTGCCATGACAAGGAAACTTACAAACTGCAACGCAGAGAAACCATCAGAGGTATTCAGAAACGTGAAGTCAGCAATTGTGTTACAATTCGGCATTTTGAAAACAAATTTGCTGTGGAAACTGTAATTTGTCCT---
>balAcu1
---------------------------------------------------------------------------------------------------------------------GACCCAGATGAAGTGGTACCAGTTGGCCAAAGAAGAGCCTGGTGTTGGTGCATGTGCTTTGGACTAGCATTTATGCTTGCAGGTGTCATTCTAGGAGGAGCATACCTGTACAAATATTTTGCACTTCAACCAGATGACGTCTACTACTGTGGAATAAAGTACATCAAAGATGATGTCATCTTAAATGAGCCTTCTGCAGATGCCCCAGCTGCTCGCTACCAGACCATTGAGGAAAATATTAAGATCTTTGAGGAAGATGAGGTTGAATTCATCAGCGTGCCTGTCCCAGAGTTTGCAGATAGTGATCCTGCCAACATTGTTCATGATTTTAACAAGAAACTCACAGCCTATTTAGATCTTAACCTGGATAAATGCTATGTGATTCCTCTGAACACTTCCATTGTTATGCCACCCAGGAACCTATTGGAGTTACTTATTAACATAAAGGCTGGGACATATTTGCCTCAGTCATATCTGATTCACGAACACATGGTCATCACTGATCGCATTGAAAACATTGATCACCTGGGTTTCTATATTTATCGACTGTGCCATGACAAGGAAACTTACAAACTGCAACGCAGAGAAACCATTAAAGGTATTCAGAAACGCGAAGTCAGCAATTGTGCCATGATTCGGCATTTTGAAAACAAATTTGCTGTGGAAACTTTAATTTGTTCT---
>HLmolMol2
ATGGTGAAGGTGACGTTCAACTCGGCTCTGGCCCAGAAGGAGGCCAAGAAGGACGAGCCCAAGAGCAGCGAGGAGGCGCTTATCATCCCGCCCGACGCCGTCGCGGTGGACTGCAAGGACCCAGATGAAGTGGTACCAGTTGGCCAGAGAAGAGCTTGGTGTTGGTGCATGTGCTTTGGACTAGCATTTATGCTTGCAGGTGTCATTCTAGGAGGAGCATACCTGTACAAATATTTTGCACTTCAACCAGATGATGTGTACTACTGCGGAATAAAGTACATCAAAGATGATGTCATCTTGAATGAGCCTTCTGCAGATGCCCCAGCTGCTCGCTACCAGACAATTGAGGAAAATATTAAGATCTTTGAGGAAGATGAAGTTGAATTTATCAGCGTGCCTGTCCCAGAGTTTGCAGATAGTGATCCTGCCAACATTGTTCATGACTTTAACAAGAAACTCACAGCCTATTTAGATCTTAACCTGAATAAGTGCTATGTGATTCCTCTGAACACTTCCATTGTTATGCCACCCAGGAACCTACTGGAGTTACTTATTAACATAAAGGCTGGAACCTATTTGCCTCAGTCATATCTGATTCACGAACACATGGTTATCACTGATCGCATTGAAAACGTTGACCACCTGGGTTTCTTTATTTATCGACTGTGTCATGACAAGGAAACTTATAAACTGCAACGCAGAGAAACCATTAAAGGTATTCAGAAACGTGAAGTCAGAGATTGTGTTACAATTCGGCATTTTGAAAACAAATTTGCCGTGGAAACTTTAATTTGTTCT---
>cerSim1
ATGGTGAAGGTTACGTTCAACTCGGCTCTGGCCCAAAAGGAAGCCAAGAAGGACGAGCCCAACAGCGGCGAGGAGGCGCTCATCATCCCCCCCGACGCCGTCGCGGTGGACTGCAAGGACCCAGATGAAGTGGTACCAGTTGGCCAAAGAAGAGCCTGGTGTTGGTGCATGTGCTTTGGACTAGCATTTATGCTTGCAGGTGTCATTCTAGGAGGAGCATACCTGTACAAATACTTTGCACTTCAACCAGATGACGTGTACTACTGTGGAATAAAGTACATCAAGGATGATGTCATCTTAAATGAGCCTTCTGCAGATGCCCCAGCTGCTCGGTACCAGACAATTGAGGAAAATATCAAGATCTTTGAGGAAGATGAGGTTGAATTCATCAGCGTGCCTGTCCCAGAGTTTGCAGATAGTGATCCTGCCAATATCGTTCATGATTTTAACAAAAAACTCACAGCCTATTTAGATCTTAACCTGGATAAGTGCTACGTGATTCCTCTGAACACTTCCATTGTTATGCCACCCAGAAACCTACTGGAGTTACTTATTAACATAAAGGCTGGAACCTATTTGCCTCAGTCATATCTAATTCACGAACACATGGTTATCACTGATCGCATTGAAAACGTTGATCACCTGGGCTTCTTTATTTATCGACTGTGCCATGACAAGGAAACTTACAAACTGCAACGCAGAGAAACCATTAAAGGTATTCAGAAACGTGAAGTCGGCAATTGTGTTACGATTCGGCATTTTGAAAACAAATTTGCCGTGGAAACTTTAATTTGTTCT---
>lepWed1
ATGGTGAAGGTGACGTTCAACTCGGCTCTGGCCCAGAAGGAGGCCAAGAAGGACGAGTCCAAGTGCGGCGAGGAGGCACTCATCATCCCCCCCGATGCCGTCGCGGTAGACTGCAAGGACCCAGATGAAGTGGTACCAGTTGGCCAAAGAAGAGCCTGGTGTTGGTGCATGTGCTTTGGACTAGCATTTATGCTTGCAGGTGTCATTCTAGGAGGAGCATACCTGTACAAATATTTTGCACTTCAACCTGATGACGTGTACTACTGTGGAATAAAGTATATCAAAGATGATGTCATCTTAAACGAGCCTTCTGCAGATGCCCCGGCTGCTCGCTACCAGACAATTGAGGAAAATATTAAGATCTTTGAGGAAGAAGAGGTTGAATTCATCAGTGTACCTGTCCCAGAATTTGCAGATAGTGATCCTGCCAACATTGTTCATGACTTTAACAAGAAACTCACAGCCTATTTAGATCTTAATCTGGATAAGTGCTATGTGATTCCACTGAACACTTCCATTGTTATGCCACCAAGAAACCTGCTGGAGTTACTTATTAACATAAAGGCTGGAACCTATTTGCCTCAGTCCTATCTGATTCACGAACACATGGTTATCACTGATCGCATTGAAAACGTCGATCACCTGGGTTTCTTTATTTACCGACTGTGCCATGACAAGGAAACTTACAAACTGCAACGCAGAGAAACCATCAGAGGTATTCAGAAACGTGAAGTCAGCAATTGTGTTACAATTCGGCATTTTGAAAACAAATTTGCTGTGGAAACTGTAATTTGTCCT---
>conCri1
ATGGTGAAGGTGACGTTCAATTCGGCCTTGGCCCAGAAGGAGACCAAGAAGGATGAGCCCCAGAGCGGCGAGGAGGCACTTATCATCCCCCCCGACGCCGTGGCGGTGGACTGCAAGGACCCAGATGAAGTGGTGCCAGTTGGCCAGAGAAGAGCCTGGTGTTGGTGCATGTGCTTTGGGCTAGCATTTATGCTTGCAGGTGTCATTCTGGGAGGAGCATACCTTTACAAATATTTTGCACTTCAGCCAGATGACGTGTACTACTGTGGAATAAAGTACATCAAAGATGATGTCATCTTAAATGAGCCTTCTGCAGATGCCCCAGCTGCTCGCTACCAGACAATTGAGGAAAACATCAAGATCTTTGAGGAAGAAGAGGTTGAGTTCATCAGTGTGCCTGTCCCAGAGTTTGCAGATAGTGACCCTGCCAACATCGTTCATGACTTTAACAAGAAACTTACAGCCTATTTAGATATTAACCTGGATAAGTGCTATGTGATTCCTCTGAATACTTCCATTGTTATGCCACCCAGAAATCTGTTGGAATTACTTATCAACATAAAGGCTGGAACCTATTTGCCTCAATCATATCTGATTCATGAACACATGGTTATCACTGATCGCATTGAAAACATTGATCACTTGGGCTTCTTTATCTATCGGCTGTGCCATGACAAGGAAACTTACAAACTGCAACGCAGAGAAACCATTAAAGGTATTCAGAAACGTGAAGTCAACAATTGTGTTACTATTCGGCATTTTGAAAACAAATTTGCCGTGGAAACTTTAATTTGTTCT---
>HLequCab3
ATGGTGAAGGTTACGTTCAACTCTGCTCTGGCCCAGAAGGAGGCCAAGAAGGACGACCCCAAGAGCGGCGAGGAGGCGCTCATCATCCCCCCCGACGCCGTCGCCGTGGACTGCAAGGACCCAGATGAAGTGGTACCAGTTGGCCAGAGAAGAGCCTGGTGTTGGTGCATGTGCTTTGGGCTAGCATTTATGCTTGCAGGCGTCATTCTTGGAGGGGCTTACCTGTACAAATACTTTGCACTTCAACCAGATGACGTGTACTACTGTGGAATAAAGTACATCAAAGATGATGTCATCTTAAATGAGCCTTCTGCAGATGCCCCAGCTGCTCAGTACCAGACAATTGAAGAAAGCATCAAGATCTTTGAGGAAGACGAGGTTGAATTCATCAGCGTGCCTGTCCCAGAGTTTGCAGATAGTGATCCTGCCAACATTGTTCATGACTTTAACAAAAAACTCACAGCCTATTTAGATCTTAACCTGGATAAGTGCTATGTGATTCCTCTGAACACTTCCATTGTTATGCCGCCCAGAAACCTACTGGAGTTACTTATTAACATAAAGGCTGGGACCTATTTGCCTCAGTCATATCTGATTCATGAGCACATGGTTATCACTGATCGCATTGAAAACGTTGATCACCTGGGCTTCTTTATTTATCGACTGTGCCATGACAAAGAAACTTACAAACTGCAACGCAGAGAAACCATTAAAGGTATTCAGAAACGTGAAGTCAGCAATTGTGTTACGATTCGGCATTTTGAAAACAAATTTGCCGTGGAAACTTTAATTTGTTCT---
>manPen1
---------------------------------------------------------------------------------------------------------------------GACACAGATGAAGTGATACCAGTTGGCCAAAGAAGAGCCTGGTGTTGGTGCATGTGCTTTGGACTAGCATTCATGCTTGCAGGTGTCATTCTAGGAGGAGCATACCTGTACAAATATTTTGCACTTCAACCAGATGACGTGTACTACTGTGGAATAAAGTACATCAAAGATGATGTCATCCTAAATGAGCCTTCTGCAGACGCCCCAGCTGCTCGCTACCAGACAATTGAGGAGAATATTAAGATCTTTGAGGAAGATGAGGTTGAATTCATCAGTGTGCCTGTCCCAGAGTTTGGAGATAGTGATCCTGCTAACATTGTTCATGATTTTAACAAGAAACTCACAGCCTATTTAGATCTTAACCTGGATAAGTGCTATGTGATTCCTCTGAACACTTCCATTGTTATGCCACCTAGAAACCTACTGGAGTTACTTATTAACATAAAGGCCGGAACCTATTTGCCTCAGTCATATTTGATTCATGAACACATGGTTATTACCGATCGCATTGAAAACATTGATCACCTGGGTTTCTTTATTTATCGACTGTGTCATGACAAGGAAACTTACAAATTGCAACGCAGAGAAACCATTAAAGGTATTCAGAAACGTGAAGCCAGCAATTGTGTTACAATTCGGCATTTTGAAAACAAATTTGCTGTGGAGACTTTAATTTGTTCT---
>HLmanJav1
ATGGTGAAGGTGACGTTCAACTCGGCTCTGGCCCAGAAGGAGGCCAAGAAGGACGAGCCCAAGAGCGGCGAGGAGGCGCTCATCATACCCCCAGACGCGGTCGCGGTGGACTGCAAGGACCCAGATGAAGTGATACCAGTTGGCCAAAGAAGAGCCTGGTGTTGGTGCATGTGCTTTGGATTAGCATTCATGCTTGCAGGTGTCATTCTAGGAGGAGCATACCTGTACAAATATTTTGCACTTCAACCAGACGACGTGTACTACTGTGGAATAAAGTACATCAAAGATGATGTCATCCTAAATGAGCCTTCTGCAGATGCCCCAGCTGCTCGCTACCAGACAATTGAGGAGAATATTAAGATCTTTGAGGAAGATGAGGTTGAATTCATCAGTGTGCCTGTCCCAGAGTTTGGAGATAGTGATCCTGCTAACATTGTTCATGATTTTAACAAGAAACTCACAGCCTATTTAGATCTTAACCTGGATAAGTGCTATGTGATTCCTCTGAACACTTCCATTGTTATGCCACCTAGAAACCTACTGGAGTTACTTATTAACATAAAGGCTGGAACCTATTTGCCTCAGTCATATTTGATTCATGAACACATGGTTATTACCGATCGCATTGAAAACATTGATAACCTGGGTTTCTTTATTTATCGACTGTGTCATGACAAGGAAACTTACAAATTGCAACGCAGAGAAACCATTAAAGGTATTCAGAAACGTGAAGCCAGCAATTGTGTTACAATTCGGCATTTTGAAAACAAATTTGCTGTGGAGACTTTAATTTGTTCT---
>HLmyoMyo6
ATGGTGAAGGTGACGTTCAACTCGGCTCTGGCCCAGAAGGAGGCCAAGAAGGACGAACCCAAGAGCAGCGAGGAGGCGCTCATCATCCCCCCCGACGCCGTCGCGGTGGACTGCAAGGACCCAGATGAAGTGGTACCAGTTGGCCAGAGAAGAGCCTGGTGTTGGTGCATGTGCTTTGGACTAGCATTTATGCTTGCAGGTGTCATTCTAGGAGGGGCATACCTGTACAAATATTTTGCACTTCAACCAGATGACGTGTACTACTGCGGAATAAAGTACATCAAAGATGATGTCGTCTTGAATGAGCCTTCTGCCGATGCCCCAGCTGCTCGCTACCAGACAATTGAGGAAAATATTAAGATCTTTGAGGAAGATGAAGTTGAATTCATCAGCGTGCCTGTCCCAGAGTTTGCAGATAGTGATCCTGCCAACATTGTTCATGACTTTAACAAGAAACTCACGGCCTATTTAGATCTTAACCTGGATAAGTGCTATGTGATTCCTCTGAACACTTCCATTGTTATGCCACCCAGAAACCTACTGGACTTACTTATTAACATAAAGGCTGGAACCTATTTGCCTCAATCATATCTAATTCACGAACACATGGTTATCACCGATCGCATTAAAAACGTTGACCACCTGGGTTTCTTTATTTATCGACTGTGCCATGACAAGGAAACTTATAAACTGCAACGCAGAGATACCATTAAAGGCATTCAGAAACGTGAAGTCAGCAATTGTATCACAATTCGGCATTTTGAAAACAAATTTGCCGTGGAAACTTTAATTTGTTCT---
>tarSyr2
ATGGTGAAGGTGACGTTCAACTCGGCTCTGGCCCAGAATGAGGCCAAGAAGGACGAGCCCAAGAGCGGCGAGGAGGCGCTCATCATCCCCCCCGACGCTGTCGCGGTGGACTGCAAGGACCCAGATGATGTGGTACCAGTTGGCCAGAGAAGAGCCTGGTGTTGGTGCATGTGCTTTGGACTAGCATTTATGCTTGCAGGTGTCATTCTAGGAGGAGCATACCTGTACAAATATTTTGCACTGCAACCGGATGACGTCTACTACTGTGGAATAAAGTACATCAAAGATGATGTCATCTTAAATGAGCCTTCTGCAGATGCCCCAGCTGCTCGCTACCAGACAATTGAAGAAAATATTAAGATCTTTGAAGAAGACGAGGTTGAATTCATCAGTGTGCCTGTCCCAGAGTTTGCAGATAGTGATCCTGCCAACATTGTTCATGACTTCAACAAGAAACTCACAGCCTATTTAGATCTTAACCTGGATAAGTGCTATGTGATCCCTCTGAACACTTCCATTGTTATGCCACCCAGAAACCTGTTGGAGTTAATTATTAACATCAAGGCTGGAACTTATTTGCCTCAGTCATATTTGATTCATGAGCATATGGTTATTACTGATCGCATTGAAAATGTCGATCACCTGGGTTTTTTTATTTATCGACTGTGTCATGACAAGGAAACTTACAAACTGCAACGCAGAGAGACTATTAAAGGTATTCAGAAGCGTGAAGCTAGCAATTGTGCCACAATTCGGCATTTTGAAAACAAATTTGCTGTGGAAACTTTAATTTGTTCT---
>tupChi1
ATGGTGAAGGTGACGTTCAACTCGGCCCTGGCCCAGAAGGAGGCCAAGAAGGACGAACCCAAGAGCGGCGAGGAGGCGCTCATCATCCCCCCCGATGCCGTCGCGGTGGACTGCAAGGACCCAGATGATGTGGTACCAGTTGGCCAAAGAAGAGCCTGGTGTTGGTGCATGTGCTTTGGACTTGCATTTATGCTTGCAGGTGTCATTCTAGGAGGAGCATATCTGTACAAATATTTTGCTCTTCAACCAGATGACGTGTACTACTGTGGAATAAAGTACATCAAAGATGATGTC---TTAAACAAGCCTTCTGCCGATGCCCCCGCTGCTCGCTACCAGACAATCGAAGAGAACATTAAGATCTTTGAAGAAGATGAGGTTGAGTTCATCAGTGTGCCTGTCCCAGAGTTCGCAGATAGTGATCCTGCCAACATTGTCCACGACTTCAACAAGAAACTCACAGCCTACTTAGATCTCAACCTGGATAAGTGCTATGTGATCCCTCTGAACACTTCCATTGTTATGCCACCTAGAAACCTATTGGAGTTGCTTATTAACATCAAGGCTGGAACCTATCTGCCTCAGTCATATTTGATTCATGAGCACATGGTTATTACTGATCGCATTGAGAATGTGGATCACCTGGGTTTCTTTATTTATCGACTGTGTCATGACAAGGAAACTTATAAGCTGCAACGCAGAGAAACTATTAAAGGTATTCAGAAACGTGAAGCCAGCAATTGTGTCACAATTCGGCATTTTGAAAACAAATTTGCCGTGGAAACTTTAATTTGTTCT---
>hetGla2
ATGGTGAAGGTGACGTTCAACTCGGCTCTGGCCCAGAAGGAGGCCAAGAAGGACGAGCCCAAGAGCGGCGAGGAGGCGCTCATCATCCCTCCGGACGCCGTCGCCGTGGATTGCAAGGACCCAGATGATGTGGTACCAGTTGGCCAAAGAAGAGCCTGGTGTTGGTGCATGTGCTTTGGACTAGCATTTATGCTTGCAGGAGTCATTCTAGGAGGAGCATACCTGTACAAATATTTTGCACTTCAACCAGATGATGTGTACTACTGTGGAATAAAGTACATCAAGGATGATGTCATCTTAAATGAGCCTTCTGCAGATGCCCCAGCTGCTCGCTACCAGACAATCGAAGAAAATATTAAGATCTTTAAAGAAGATGAGGTTGAATTCATTAGTGTGCCTGTCCCAGAATTTGCAGACAGTGATCCTGCCAACATTGTTCATGACTTTAACAAGAAACTCACTGCCTATTTAGATCTTAACCTGGATAAGTGCTACGTGATTCCTCTGAATACTTCCATTGTTATGCCTCCTAGAAACCTGTTGGAATTACTCATTAACATCAAGGCTGGAACTTATTTGCCTCAGTCATACCTGATTCATGAACACATGGTTATTACTGATCGAATTGAAAACATCGACCATCTGGGTTTCTTTATTTATCGACTGTGTCATGACAAGGAAACTTACAAATTGCAACGCAGAGAAACTATTAAAGGTATTCAGAAACGTGAAGCCAGCAATTGTGTCACAATTCGGCATTTTGAAAACAAATTTGCCGTGGAAACTTTAATTTGCTCT---
>micMur3
ATGGTGAAGGTGACGTTCAACTCGGCTCTGGCCCAGAAGGAGGCCAAGAAGGACGAGCCCAAGAGCGGCGAGGAGGCGCTCATCATCCCCCCCGACGCCGTCGCGGTGGACTGCAAGGACCCAGATGATGTGGTACCAGTTGGCCAAAGAAGAGCCTGGTGTTGGTGCATGTGCTTTGGACTAGCATTTATGCTTGCGGGTGTCATTTTAGGAGGAGCATACCTGTACAAATATTTTGCACTCCAACCGGATGACGTGTACTACTGTGGAATAAAGTACATCAAAGATGATGTCATCTTAAATGAGCCTTCTGCAGATGCCCCAGCTGCGCGCTACCAGACAATTGAAGAAAATATTAAGATCTTTGAAGACGATGAGGTTGAATTCATCAGTGTGCCTGTCCCAGAGTTTGCGGATAGTGATCCTGCCAACATTGTTCATGACTTTAACAAGAAACTCACAGCCTATTTAGATCTTAATCTGGATAAGTGCTATGTGATCCCTCTGAACACTTCCATTGTTATGCCACCCAGAAACCTGTTGGAGTTACTTATTAACATCAAGGCTGGAACCTATTTGCCTCAGTCATATCTGATTCATGAGCACATGGTTATTACTGATCGCATTGAAAATGTCGATCACCTGGGTTTCTTTATTTATCGACTGTGCCATGACAAGGAAACTTACAAACTCCAACGCAAAGAAACTGTTAAAGGTATTCAGAAACGTGAAGCCAGGGATTGCATCACAATTCGGCATTTTGAAAACAAATTTGCCGTGGAAACTGTAATTTGTTCT---
>oryCun2
ATGGTGAAGGTGACGTTCAACTCGGCTCTGGCCCAGAAGGAGGCCAAGAAGGACGATCCCAAGAGCGGCGAGGAGGCGCTCATCATCCCCCCGGACGCCGTCGCGGTGGACTGCAAGGACCCAGATGATGTGGTACCAGTTGGCCAGAGAAGAGCCTGGTGTTGGTGCATGTGCTTTGGACTAGCATTCATGCTTGCTGGTGTCATCCTAGGAGGGGCATACCTGTACAAATACTTTGCACTTCAACCAGATGACGTGTACTACTGTGGAATCAAGTACATCAAGGATGATGTCATCTTAAATGAGCCTTCTGCAGATGCCCCAGCCGCTCGCTACCAGACAATTGAAGAGAATATTAAGATCTTTGAGGAGGATGAGGTTGAGTTCATCAGTGTGCCTGTCCCGGAGTTTGCAGACAGTGATCCTGCCAACATTGTTCATGACTTCAACAAGAAACTCACGGCCTACTTAGATCTTAACCTGGATAAGTGCTATGTGATCCCTCTGAACACTTCCATTGTCATGCCACCCAGAAACCTGTTGGAGTTGCTTATTAACATCAAGGCTGGAACCTATTTGCCTCAGTCATACCTGCTTCATGAGCACATGGTTATTACTGATCGCATTGAAAACATCGATCACTTGGGTTTCTTTATTTATCGACTGTGTCATGACAAGGAAACTTACAAACTGCAACGCAGAGACACTATTAAAGGTATTCAGAAACGTGAAGTCAGTGATTGTGTCACAATTCGGCACTTTGAAAACAAATTTGCCGTGGAAACTTTAATTTGTTCT---
>eriEur2
ATGGTGAAGGTTACGTTCAATTCGGCTCTGGCCCAGAAGGAGACTAAGAAGGATGACCCCAAGAGCGGCGAGGAGGCGCTCATCATCCCTCCGGACGCCGTGGCTGTGGACTGCAAGGATCCAGATGAAGTGGTCCCAATTGGCCAGAGAAGAGCTTGGTGTTGGTGTATGTGCTTTGGACTAGCATTTATGCTTGCTGGTGTCATCATTGGAGGAGCATACCTTTACAAATATTTCGCACTCCAACCCGATGACGTGTACTACTGTGGAATAAAATACATCAAGGATGATGTCCTCTTAAATGAGCCTTCTGCAGATGCCCCAGATGCTCAGTACCAGACAATTGAGGAAAATATTAAGATCTTTGAGGAAGATGAAGTTGAATTCATCAGTGTGCCTGTCCCAGAGTTTGCAGATAGTGATCCTGCTAACATTGTTCATGACTTTAACAAGAAACTCACAGCCTATTTAGATCTGAACCTGGATAAGTGCTATGTGATTCCTCTGAACACTTCCATTGTTATGCCACCTAGAAACCTCCTGGAGTTGCTCATTAACATAAAGGCTGGAACCTATTTGCCTCAGTCATATCTGATTCATGAGCACATGGTTATCACTGATCGTATTGAAAACATTGACCACCTGGGTTTCTTTATTTATCGACTGTGCCATGACAAGGAAACTTACAGACTGCAACGCAGAGACACTATCAGAGGTCTTCAGAAACGTGAAGTCAGTGATTGTGTTACAATTCGGCATTTTGAAAACAAATTTGCCGTCGAAACTTTAATTTGTTCT---
>bosTau8
ATGGTGAAGGTGACGTTCAACTCGGCTCTGGCCCAGAAGGAGGCCAAGAAGGACGAGTCCAAGAGCGGCGAGGAGGCGCTCATCATTCCTCCGGACGCCGTTGCCGTGGACTGCAAGGACCCAGATGAAGTGGTTCCGGTTGGCCAAAGAAGAGCTTGGTGTTGGTGCATGTGCTTTGGACTGGCGTTTATGCTCGCAGGTGTCATTCTGGGGGGAGCATACCTGTACAAATACTTTGCATTTCAACCAGATGACGTCTACTACTGTGGAATAAAGTACATCAAAGATGATGTCGTCTTAAATGAGCCTTCTGCAGACGCCCCAGCCTCTCGCTACCAGACCATTGAGGAAAATATCAAGATCTTTGAGGAAGACGAGGTTGAATTCATCAGCGTGCCTGTCCCAGAGTTTGCAGATAGTGACCCTGCCAATATCGTTCATGACTTCAACAAGAAACTTACCGCCTATTTGGATCTTAACCTGGATAAGTGCTATGTGATTCCTCTGAACACTTCCATTGTCATGCCACCCAAAAACCTATTAGAGCTACTTATTAACATAAAGGCTGGGACCTACTTGCCTCAGTCATATCTGATTCATGAACACATGGTCATCACTGATCGCATTGAAAACATTGATCACCTGGGTTTCTATATTTATCGACTGTGCCATGATAAGGAAACTTATAAACTGCAACGCAGAGAAACCATTAAAGGTATTCAGAAACGTTCAGCTGACGTCTGTGTTACGATTCGGCATTTTGAGAACAGATTTGCCGTGGAAACTTTAATTTGCCCT---
>susScr11
ATGGTGAAGGTGACGTTCAACTCGGCTCTGGCCCAGAAGGAGGCCAAGAAGGACGAGCCCAAGAGCGGAGAGGAGGCGCTCATCATCCCCCCCGACACCGTCGCGGTGGACTGCAAGGACCCAGATGAAGTGGTACCAGTTGGCCAAAGAAGAGCCTGGTGTTGGTGCATGTGCTTTGGCCTGGCATTTATGCTTGCAGGTGTCATTCTAGGAGGAGCATACCTGTACAAATATTTTGCACTTCAACCAGATGACGTCTACTATTGTGGAATAAAGTACATCAAGGATGATGTCATCTTAAATGAGCCTCCTGCGAACGCCCCTGCCGCCCGCTACCAGACCATCGAGGAAAATATTAAGATCTTCGAGGAAGATGGGGTCGAGTTCATCAGCGTGCCTGTCCCAGAGTTTGCGGACAGCGACCCTGCCAACATTGTGCATGACTTTAACAAGAAACTCACGGCTTATTTAGATCTTAACCTGGATAAGTGCTATGTGATTCCTCTGAACACTTCCATTGTTATGCCACCCAGAAACCTACTGGAGTTACTTATTAACATAAAGGCTGGGACCTACCTGCCTCAGTCCTATTTGATCCATGAACACATGGTCATCACTGATCGCATTGAAAACATCGATCACCTGGGCTTCTATATTTATCGACTGTGCCATGACAAGGAAACTTACAAACTGCAGCGCAAAGAAACCGTTAAAGGTATTCAGAAACGTGAAGCCAGCAATTGTGCTACGATTCGGCATTTTGAAAACAAATTTGCCGTCGAAACTTTAATTTGTTCT---
>ochPri3
ATGGTGAAGGTGACGTTCAACTCGGCTCTGGCCCAGAAGGAGGCCAAGAAAGACGATGCCAAGAGCGGCGAGGAGGCTCTCATCATACCCCCCGACGCCGTCGCGGTGGACTGCAAGGATCCGGATGACGTGGTGCCAGTCGGTCAGAGAAGAGCCTGGTGCTGGTGCATGTGCTTTGGACTTGCTTTCATGCTTGCCGGCGTCATCCTGGGAGGAGCATACCTGTACAAATATTTTGCACTTCAACCAGATGATGTGTACTACTGCGGAATCAAGTACATCAAGGATGACGTCGTCCTAAACGAGCCTTCTGCAGATGCCCCGGCTGCTCGCTACCAGACTATTGAAGAGAACATTAAGATCTTTGAGGAAGATGAGGTTGAATTCATCAGTGTGCCTGTTCCAGAGTTTGCAGACAGTGATCCTGCCAACATTGTTCATGACTTTAACAAGAAACTTACGGCCTACTTAGATCTTAACCTGGACAAGTGCTATGTGATCCCTCTGAACACTTCAATTGTCATGCCACCCAGAAACCTGTTGGAGTTACTTATTAACATCAAGGCTGGAACTTATTTGCCTCAGTCATACTTGATTCATGAGCACATGGTCATTACTGATCGCATTGACAACATCGATCACCTGGGTTTCTTTATTTACCGACTGTGTCATGATAAGGAAACTTACAAACTGCAACGCAGAGACACTATTAGAGGTCTTCAGAAACGTGAGGCCAGTGATTGTGTCACAATTCGGCATTTTGAAAACAAATTTGCCGTGGAAACTTTAATTTGTTCT---
>HLpipKuh2
ATGGTGAAGGTGACGTTCAACTCGGCTCTGGCCCAGAAGGAGGCCAAGAAGGACGAGCCCAAGAGCAGCGAGGAGGCGCTCATCATCCCGCCCGACGCCGTCGCGGTGGACTGCAAGGACCCAGATGAAGTGGTACCAGTTGGCCAGAGAAGAGCTTGGTGTTGGTGCATGTGCTTTGGACTAGCATTTATGCTTGCAGGTGTCATTCTAGGAGGAGCATACCTGTACAAATATTTTGCACTTCAACCAGATGACGTGTACTACTGCGGAATAAAGTACATCAAAGATGATGTCCTCCTAAATGAGCCTTCTGCAGATGCCCCAGCTGCTCGCTACCAGACAATTGAGGAAAATATTAAGATCTTTGAGGAAGATGAAGTTGAATTCATCAGTGTGCCTGTCCCAGAGTTTGCAGATAGTGATCCTGCCAACATTGTTCATGACTTTAACAAGAAACTCACGGCCTATTTAGATCTTAACCTGGATAAGTGCTATGTGATTCCTCTGAACACTTCCATTGTTATGCCACCCAGAAACCTATTGGAGTTACTTATTAACATAAAGGCTGGAACCTATTTGCCTCAGTCATATCTAATTCATGAACACATGGTTATCACTGACCGCATTGAAGACATTGAACACCTGGGCTTCTTTATTTATCGACTGTGCCATGACAAGGAAACCTACAGACTGCAACGCAGAGATACCATTAGAGGTATTCAGAAACGTGAAGTCGGCAATTGTATCACAATTCGGCACTTTGAAAACAAATTTGGCGTGGAAACTTTAATTTGTTCT---
>oryAfe1
ATGGTGAAGGTGACGTTCAACTCGGCTCTGGCCCAGAAGGAGGCCAAGAAGGACGAGTCCAAGAGCGGCGAGGAGGCGCTCATCATCCCCCCCGACGCCGTCGCGGTGGACTGCAAGGATCCAGATGAAGTGGTACCAGTTGGTCAAAGAAGAGCCTGGTGCTGGTGCATGTGCTTTGGACTAGCGTTTATGCTGGCGGGTGTCATTCTGGGAGGAGCATACCTATATAAATACTTTGCTCTTCAGCCAGATGACGTGTACTACTGTGGAATAAAATACATCAAAGATGATGTCATTTTAAATGAGGCTTCTGCTGATGCCCCAGCTGCTCGCTACCAAACGATTGAAGAAAATATTAAGATCTTTGAAGAAGAAGAGGTTGAATTCATCAGTGTGCCTGTCCCAGAGTTTGCAGATAGTGATCCTGCCAACATTGTTCATGACTTTAACAAGAAACTCACAGCCTATTTAGATCTTAACCTGGATAAATGCTACGTGATTCCTCTGAACACTTCCATTGTCATGCCACCCAGAAGCCTGTTGGAGTTACTCATTAACATCAAGGCTGGAACCTATTTGCCTCAGTCCTATCTGATTCATGAGCACATGGTTATCACTGATCGCATTGAAAACATTGATCACCTGGGTTTCTTCATTTATCGACTGTGCCATGACAAAGAAACTTACAAACTGCAGCGCAGAGAAACTATTAAAGGTATTCAGAAACGTGAAGTCAGCAGTTGTGTTGCAATTCGGCATTTTGAGAACAAATTTGCTGTGGAAACTTTAATTTGTTCT---
>sorAra2
ATGGTGAAGGTGACGTTCAATTCGGCTCTGGCCCAGAAGGAGGCCAAGAAGGACGAGTCCAAGAGCGGCGAAGAGGCGCTCATCATCCCCCCGGACGCCGTCGCTGTGGACTGCAAGGACCCAGATGAAGTGGTACCAGTGGGCCAGAGAAGAGCCTGGTGTTGGTGCATGTGCTTTGGACTGGCGTTTATGCTCGCAGGCGTCATTCTCGGAGGAGCATACCTTTACAAATATTTTGCACTTCAACCAGATGACGTGTACTACTGTGGAATAAAGTACATCAAAGACGACGTTATCCTGAGCGAGCCTTCTGCAGATGCCCCCGCAGCTCGCTACCAGACCATTGAGGAAAACATTAAGATCTTTGAGGAAGAGGAGGTTGAGCTCATCAGTGTTCCTGTGCCTGAGTTTGCAGACAGTGACCCTGCCAACATTGTTCACGACTTCAACAAGAAACTCACAGCCTACTTAGATCTCAACCTGGATAAATGCTATGTGATTCCTCTGAACACTTCCATTGTTATGCCTCCCAAAAACCTCCTGGAGTTACTTATTAACATAAAGGCTGGAACCTACTTGCCTCAGTCATATCTGATTCACGAACACATGGTTATCACTGATCGCATTGAAAACATTGATCATCTGGGTTTCTTCATTTATCGACTGTGCCATGACAAGGAAACTTACAAACTGCAACGCAGAGAAACCATCAGAGGTATTCAGAAACGTGAAGCTGGGAATTGTTTTACCATTCGGCATTTTGAAAACAAGTTTGCTGTGGAGACTTTAATTTGTCCT---
>triMan1
ATGGTGAAGGTGACGTTCAACTCGGCTCTGGCCCAGAAGGAGGCCAAGAAGGACGGGTCCAAGAATGGCGAGGAGGCGCTTATCATTCCCCCCGACGCCGTCGCGGTGGACTGCAAGGACCCAGATGAAGTGGTACCAGTTGCCCAGAGAAGAGCCTGGTGCTGGTGCATGTGCTTTGGACTAGCGTTCATGCTTGCGGGTGTCATTCTCGGGGGAGCATACCTGTACAGATACTTTGCTCTTCAACCAGATGACGTGTACTACTGTGGAATAAAATACATCAAAGATGATGTCATCTTAAATGAAGCTTCTGCAGATGCGCCAGCTGCTCGCTACCAAACAATTGAGGAAAATATCAAGATCTTTGAAGAAGACGAGGTTGAATTCATCAGTGTGCCTGTCCCAGAGTTTGCAGATAGTGATCCTGCCAACATCGTTCACGACTTTAACAAGAAACTTACAGCCTATTTAGATCTTAACCTGGATAAGTGCTATGTGATTCCTCTGAACACTTCAATTGTTATGCCACCCAGAAATCTGTTGGAGTTACTCATTAACATCAAGGCTGGAACCTATTTGCCTCAGTCCTATCTGATTCATGAGCACATGGTTATCACTGATCGCATTGAAAACGTTGATCACCTGGGTTTCTTTATTTACCGACTGTGCCATGACAAGGAAACTTACAAACTGCAGCGCAGAGAAACTATTCGAGGTATTCAGAAACGTGAAGCCAGCAGTTGTTCTACGATTCGGCATTTTGAAAACAAATTTGCTGTGGAAACTTTAATTTGTTCC---
>micOch1
ATGGTGAAGGTGACGTTCAACTCGGCGCTGGCCCAGAAGGAGTCCAAGAAGGACGAGCCCAAGAGCAGTGAGGAGGCGCTCATCATCCCTCCGGATGCCGTGGCTGTGGATTGCAAGGACCCGGAGGACGTGGTCCCAGTTGGGCAGAGAAGAGCGTGGTGTTGGTGCATGTGCTTCGGACTGGCCTTCATGCTTGCTGGTGTCATCCTTGGAGGCGCCTACCTGTACAAGTATTTTGCACTTCAGCCGGATGATGTGTACTACTGCGGACTCAAGTACATTAAAGATGACGTCATCATGAACGAGCCTTCTGCAGATGCCCCAGCCGCTCGCTACCAGACAGTTGAAGAGAATATTAAGATCTTTGAGGAGGACGAGGTGGAATTCATCAGCGTGCCCGTGCCAGAGTTTGCAGACAGCGACCCTGCCAACATCGTGCACGACTTTAACAAGAAACTCACTGCTTACCTGGACCTTAACCTGGACAAGTGCTACGTGATCCCTCTGAACACATCCATCGTTATGCCTCCCAGAAACCTGCTGGAGCTACTTATTAACATCAAGGCTGGAACCTACTTGCCCCAGTCATACCTTATTCACGAGCACATGGTGATTACCGACCGCATCGAAAACGTGGAGCACCTGGGCTTCTTCATCTACCGACTGTGTCACGACAAGGAAACCTACAAGCTGCAGCGCCGAGAAAGTATTAGAGGTATTCAGAAGCGCGAAGCCAGTGACTGTTTCAACATTCGGCATTTCGAGAACAAATTTGTTGTGGAAACTTCAATTTGTTCT---
>criGri1
ATGGTGAAGGTGACGTTCAACTCGGCGCTGGCCCAGAAGGAGGCCAAAAAGGACGAGCCCAAGAGCAGCGAGGAGGCGCTCATCATCCCCCCGGATGCGGTGGCAGTGGATTGCAAGGACCCGGATGATGTGGTCCCAGTTGGACAGAGACGAGCATGGTGCTGGTGCATGTGCTTTGGACTGGCGTTCATGCTCGCTGGTGTCATCCTCGGAGGCGCATACCTCTACAAGTATTTTGCACTTCAGCCCGACGATGTGTACTACTGCGGACTGAAGTATATCAAAGATGATGTCATCTTGAACGAGCCCTCTGCAGATGCTCCAGCTGCTCGCTATCAGACAATTGAAGAGAACATTAAGATCTTTGAGGAAGATGAGGTTGAATTCATCAGTGTGCCTGTTCCAGAGTTTGCAGACAGTGACCCTGCCAACATTGTGCATGACTTTAACAAGAAACTCACTGCTTATCTGGACCTTAACCTGGACAAGTGCTACGTGATTCCTCTGAACACGTCCATCGTTATGCCACCCAGAAACCTGTTGGAGCTACTTATTAACATCAAGGCTGGAACCTACTTGCCCCAGTCATACCTTATTCATGAGCACATGGTGATTACCGACCGCATCGAAAACGTGGACCACCTGGGCTTCTTCATTTATCGACTGTGTCATGACAAGGAAACCTACAAGCTGCAACGCAGAGAAAGTATTAGAGGTATTCAGAAGCGTGAAGCCAGTAACTGTTTTGCCATTCGGCATTTCGAGAACAGCTTTGTTGTGGAAACTTCAATTTGTTCT---
>cavPor3
---------------------------------------------------------------------------------------------------------------------GACCCAGATGATGTGGTGCCAGTTGGCCAAAGAAGAGCCTGGTGCTGGTGCATGTGCTTTGGACTAGCATTTATGCTTGCAGGAGTCATTCTAGGAGGAGCGTACCTGTACAAATACTTTGCACTTCAACCAGATGACGTGTACTACTGTGGAATAAAGTACATCAAAGATGATGTCATCTTGAATGAGCCGTCTGCTGATGTCCCAGCTGCTCGTTACCAGACCATTGAAGAAAATATTAAGATCTTTAAAGAAGAGGAAGTTGAATTCATCAGCGTACCTGTCCCAGATTTTGCAGATAGTGATCCTGCCAACATTGTCCATGATTTTAACAAGAAACTCACAGCCTATTTAGATCTTAACCTGGATAAGTGCTACGTGATCCCGCTGAATACTTCCATTGTTATGCCTCCCAGAAACCTGTTGGAATTACTCATTAACATTAAGGCTGGAACTTATTTGCCTCAGTCATACCTGATTCATGAACACATGGTTATTACTGATCGAATTAAAAATATCGATCGCCTGGGTTTCTTTATTTATCGACTGTGTCATGACAAGGAAACTTACAAATTGCAACGCAGAGAAACTATTAAAGGTATTCAGAAACGTGAAGCCAGCGATTGTATCACAATTCGGCATTTTGAAAATAAATTTGCCGTGGAAACTGTAATTTGCTCT---
>otoGar3
---------------------------------------------------------------------------------------------------------------------GACCCAGATGATGTGGTACCAGTTGGCCAAAGAAGAGCCTGGTGTTGGTGCATGTGCTTCGGACTAGCATTTATGCTTGCTGGTGTCATTCTAGGAGGAGCATACCTGTACAAATACTTTGCACTTCAGCCGGATGACGTGTACTACTGTGGGATAAAGTACATCAAAGATGATGTCATCTTAAACGAGCCTTCTGCAGATGCCCCAGCCGCACGCTACCAGACACTTGAAGAAAACATTAAGATCTTTGAAGACGATGAGGTGGAACTCATCAGTGTGCCCGTGCCCGAGTTTGCAGATAGTGATCCCGCCAACATTGTTCATGACTTTAACAAGAAACTCACAGCGTATTTGGATCTTAATTTGGATAAGTGCTATGTGATCCCTCTGAACACTTCCATTGTGATGCCACCCAGAAACCTACTGGAGTTACTGATTAACATCAAGGCTGGAACCTATTTGCCTCAGTCATATCTGATTCATGAGCACATGGTTATTACTGATCGCATTGAAAACTTTGATCACCTGGGTTTCTTCATTTATCGACTGTGTCACAACAAGGAAACTTACAAACTCCAACGCAAAGAAACCATTAAAGGTATTCAGAAACGTGAAGCCAGCGATTGTGTCACAATTCGGCATTTTGAAAACATATTTGCTGTGGAAACTCTAATTTGTTCT---
>HLturTru3
ATGGTGAAGGTGACGTTCAACTCGGCTCTGGCCCAGAAGGAGGCCAAGAAGGGCGAGCCCAAGAGCAGCGAGGAGGCGCTCATCATCCCCCACAACGCGGTCGCCGTGGACTGCAAGGACCCAGATGAAGTGGTACCAGTTGGCCAAAGAAGAGCCTGGTGTTGGTGCATGTGCTTTGGACTAGCATTTATGCTTGCAGGTGTCATTCTAGGAGGAGCATACCTGTACAAATACTTTGCACTTCAACCAGATGACGTCTACTACTGTGGAATAAAGTACATCAAAGATGATGTCATCTTAAATGAGCCTTCTGCAGATGCCCCAGCTGCTCGCTACCAGACCATTGAGGAAAATATTAAGATCTTTGAGGAAGATGAGGTTGAATTCATCAGTGTGCCTATCCCAGAGTTTGCAGACAGTGATCCTGCCAACATTGTTCATGATTTTAACAAGAAATTCACAGCCTATTTAGATCTTAAACTGGATAAATGCTATGTGATTCCTCTGAACACTTCCATTGTTATGCCACCCAGGAACCTATTGGAGTTACTTATTAACATAAAGGCTGGGACATATTTGCCTCAGTCATATCTGATTCATGAACACATGGTCATCACTGATCGCATTGAAAACATTGATCACCTGGGTTTCTATATTTATCGACTGTGCCATGACAAGGAAACTTACAAACTGCAACGCAGAGAAACCATTAAAGGTATTCAGAAACGCGAAGTCAGCAATTGTGCTATGATTCGGCATTTTGAAAACAAATTTGCTGTGGAAACTTTAATTTGTTCT---
>speTri2
ATGGTGAAGGTGACGTTCAACTCGGCTCTGGCCCAGAAGGAGGCCAAGAAGGACGATCCCAAGAGCGGCGAGGAGGCGCTCATCATTCCCCCCGACGCCGTCGCGGTGGACTGCAAGGATCCAGATGATGTGGTACCAGTTGGCCAGAGAAGAGCTTGGTGTTGGTGCATGTGCTTTGGACTAGCATTTATGCTAGCAGGTGTCATTCTTGGAGGAGCTTATCTGTACAAATATTTTGCACTTCAACCAGATGACGTGTACTACTGTGGAATAAAGTACATCAAAGATGATGTCATCTTAAATGAGCCTTCTGCAGATGCCCCAGCTGCTCGCTACCAGACAATTGAAGAAAATATTAAAATCTTTGAAGAAGATGCGGTTGAATTCATCAGCGTGCCTGTCCCAGAATTTGCAGATAGTGATCCTGCTAACATTGTTCATGACTTTAACAAGAAACTCACTGCGTATTTAGATCTTAACCTGGATAAATGCTATGTGATCCCTCTGAACACTTCCATTGTTATGCCGCCCAGAAACCTGTTGGAGNNNNNNNNNNNNNNNNNNNNNNNNNNNNNNNNNNNNNNNNNNNNNNNNNNNNNNNNNNNNNNNNNNNNNNNNNNNNNCATTGAAAACATCGATCACTTGGGTTTCTTTATTTATCGACTGTGTCATGACAAGGAAACTTACAAACTGCAACGCAGAGAAACTATTAAAGGTATTCAGAAACGGGAAGCCAGTGATTGTGTCACAATTCGGCATTTTGAAAACAAATTTGCCGTGGAAACTTTAATTTGTTCT---
>echTel2
---------------------------------------------------------------------------------------------------------------------GACACAGATGAAGTGGTGCCAGTTGGCCAGAGAAGAGCTTGGTGCTGGTGTATGTGCTTTGGACTGGCATTTATGCTTGCAGGTGTCATCCTGGGCGGCGCCTATCTGTACAAATACTTTGCTCTCCAACCAGATGATGTGTACTACTGTGGGATCAAATACATCAAAGACGACGTCGTCCTGAGCGAGGCCTCTGCCGAAGCCCCCGCTGCTCGCTACCAAACAATCGAGGAAAACATTAAGATCTTCGAAGAAGAGGAGGTCGAATTCATCAGTGTGCCTGTCCCAGAGTTTGCCGATAGCGATCCAGCCAACATCGTTCATGACTTTAGCAAGAAACTCACGGCCTATTTAGATCTTAACCTGGATAAGTGCTATGTTATCCCTCTGAACACCTCCATTGTTATGCCACCCAGGAATTTATTGGAGTTACTCATTAACATCAAGGCTGGGACCTATTTGCCACAGTCCTATCTGATTCACGAGCACATGGTCATCACGGATCGCATTGACGATGTTGATAGCCTGGGCTTCTTCATTTACCGGCTGTGCCACGGCAAGGACACTTACAGGCTGCAACGGAGAGACACTATTAGAGGTCTTCAGAAGCGCGAAGTCAGCAACTGTGTTACGATCCGGCATTTTGAAAGCAGATATGCTGTGGAAACTTTGATTTGTTCT---
