# Supplementary material for: Six reference-quality genomes reveal evolution of bat adaptations
Source: Nature. 2020 Jul 22;583(7817):578–84. doi: 10.1038/s41586-020-2486-3 (PMC8075899; doi:10.1038/s41586-020-2486-3)
Supplement: Supplementary file 6 — Alignments of 12,931 protein-coding genes across 48 mammals. [file 41586_2020_2486_MOESM6_ESM.gz › suppDataFile/ENST00000229179.aln.fasta]

>ochPri3
---------------------------------------------------------------------------------------------------------------------------------------------------------------------------------------------------TT----ACGCCCTTGAACCGCAGCTCGCTGAGACAGCCTGATCTGTCCTGCATCCTTGGAACAGGAGGCAGGTCTCCGCAACTGACACAGTCTTCCGGGTTCTTGGGAAATCTGTTCATGATAACCAACCTGGATGACAGTAACTGGGCT---GCCTTCTCGGCCCAGCGCTTAGGGCTCTTCACGAACGTGGACGCCCACAACGTGACAGAGGACGTGAATCTCAGCACAGTCATGCTGCGGGAGGATGATCCTGGAGAAGCTGCTTCCATGAGTATGTTTTCTGATTTCCTGCAGTCTTTTTTGAAGCACTCTTCAACTACAGTTTTTGACCTTGTAGAAGAGTATGAGAACATTTGTATCAGTCAGGTGAACATTCTGAGTAAAATAGTGAGCCGAGCCACACCTGGACTTCAGAAGTTTTCAAAAACAGCCAGTATGCTCTGGCTTCTGCAGCAGGAGCTGGTCACATGGAGATTGCTGGCTTCGCTGTACAGAGATAGAATACAGTCTTCAATAGAAGATGAAAATATGTTCGCAGCTACTGCTGTTAATGCCAGTGAGAAAACAGTTGTGGAAGCCTTATTTCAGAGGGATTCACTTGTCCGGCAAAGCCAGCTGGTGGTAGATTGGTTGGAGAGTATTGCCAAGGATGAGATTGGAGATTTTTCTGATAATATTGAATTTTATGCAAGATCAGTATACTGGGAGAATACTCTGCGTACCTTAAAGCAGCGGCAGCTGGCCTCTTACACAGGGAGTTCCCGTCCTCTTGTCACTGAGTTGGACCCTGATGCTCCTATAAGACAGAAAATGCCCCTTGATGATCTGGATAGAGAAGATGAAGTTCGATTACTCAAATATCTTTTCACTCTAATCCGTGCTGGAATGACAGATGAGGCACAACGGCTTTGTAAACGTTGTGGGCAAGCCTGGAGAGCTGCCACACTGGAAGGCTGGAAGCTGTATCATGACCCTAAT------GTTAATGGA---GGAATGGAATTAGAAGCTGTTGAAGGGAATCCATACAGACGCATTTGGAAAATCAGTTGTTGGAGAATGGCAGAAGATGAACTTTTTAATAAATATGAAAGAGCAATTTATGCAGCCTTAAGTGGAAATCTAAAACAGCTTCTGCCTGTCTGTGACACCTGGGAGGACACCGTGTGGGCCTACTTCCGGGTGATGGTGGACAGCCTGGTGGAGCAGGAGATCCGCACGTCTGTCATCCTACTGGAGGACACAGAGGAACTCCCCAGAGAGCACTTAGAAACCAATTGGACCTTAGAAAAAATTTTTGAGGAACTTCAAGCTACTGATAAGAAGAGAGTTCTGGAAGAAAATCAAGAACATTATCACATAGTTCAGAAATTTCTCATCTTGGGAGACCTTGATGGTTTGATGGATGAGTTTAGCAAATGGCTTTCCAAAAGCAAAAACAATCTGCCTGGACATCTCCTCCGCTTCATGACTCATCTCATTTTGTTTTTCCGCACTCTGGGACTACAGACCAAAGAAGAAGTTTCCATTGAAGTTTTAAAGACATACATACAGCTCTTAATAAATGAAAAACATACAACTCTTATTGCGTTTTATACCTGTCACTTGCCTCAAGATCTAGCTGTTGCTCAGTATGCATTATTTCTCGAAGGTGTTACAGAATTTGAACAGCGACGCCAGTGCCTGGAGCTGGCTAAAGAAGCAGATTTGGATGTTGCAGCAATAACAAAAGCTGTAGTAGAGAATATTCGAAAGAAAGATGACGGTGAATTCAGTCATCACGACCTGGCGCCTGCGCTGGACACTGGCACCACTGAGAAGGATCGCTTAAAAATTGATGTGATTGACTGGTTGGTGTTTGACCCAGCCCAGAGAGCAGAAGCTCTGAAACAAGGCAATGCAATAATGAGGAAATTTTTGGCATCGAAAAAGCATGAAGCTGCCAAAGAAGTATTTATGAAAATTCCTCAGGATTCTATAGCAGAAATATATAATCAATGGGAAGAACAAGGAATGGACAGCCCACTTCCTGCTGAAGATGATAATGCCATCAGGGAACACTTGTGTATTAGAGCATATTTGGAAGCCCATGAAACCTTTAATGAATGGTTTAAGCATAAGAATTCAGCTCCACAAAAACCTACATTGATACCACAATCAACTTTTACTGAGAAAGTGGCTCATGAACACAAAGAAAAGAAATATGAAATGGATTATAACATTTGGAAAGGGCATTTGGATGCTCTGACAGCAGATGTGAAGGAGAAGATGTACAACGTCCTGCTGTTTGTGGATGGGGGCTGGATGGTGGATGTCAGAGAGGAT---GCCGAGGAAGACCATGAAAGAACACATCAGATGGCTTTGCTGAGAAAGCTCTGTTTGCCCATGCTGTGCTTTCTACTGCATACCATCCTGCATAGCACTGGCCAACACCAGGAG---------TGCCTGCAGTTGGCAGACATGGTGTCGTCTGAGCGCCACAAACTGTATCTGGTGTTTTCTAAGGAAGAACTGAAGAAATTGCTGCAGAAGTTGAGGGAATCCTCTCTGATGCTCCTCGACCAAGGATTTGATCCCCTGGGTTATGAAATT---CAGCCCT--------------------
>HLpipKuh2
ATGGACAGGAGTGGCTTTGGAGAGATGCCATCCCCCGTGATCCGGGAGGCAGAGGTGACACGGACTGCACGGAAACAGAGTGCTCAAAAAAGAGTTTTA---------ATTCGGGCATCCCAAGATGAAAATTTTGCCAATACCACTCCAAGAAACCAGGTTACCCCTCGAACTCCCAGTTCATTTCGACCGCCTTTT---ACTCCACCAAACCGAAGCTTTCTCAGGCAGCCAGATGTTTCCTGCATTCTTGGAACGGGAGGGCGGTCTCCCCGGTTTACACAGTCTTCAGGGTTATTGGGAAATCTATCTATGGTAACTAATCTGGACGACAGTAATTGGACCGCTGCATTCTCAGCTCAGCGTTCAGGGCTCTTCACAAACATAGAGCCCCATGGTGTGACAGAGGACGTTACTCTTAGTGCTGTGATGTTACGTGAGGATGATCCTGGAGAAGCTGCATCCATGAGTATGTTTTCTGATTTCCTGCAGTCTTTTTTGAAGCACTCTTCAACTACAGTTTTTGACCTTATAGAAGAATATGAAAACATTTGTAGTGTTCAGGTGAATATGCTGAGTAAAATAGTGAACCGAGCAACACCTGGTCTTCAAAAATTTTCAAAAACAGCCAGTATGCTCTGGCTTCTTCAACAGGAGATGGTCACGTGGCGGCTGCTGGCTTCTTTGTACAGAGACAGGATACAGTCTGCCTTAGAAGATGAAAATATGTTTGCAGTTACTGCTCTTAATGCTAGTGAAAAAGCAGTTGTGGAGGCATTATTTCAGAGAGATTCACTTGTCCGACAATGTCAGTTGGTGGTGGATTGGTTAGAGAGCATTGCCAAAGATGAGATTGGAGATTTTTCTGATAATATTGAGTTTTATGCAAAATCAGTATATTGGGAAAATACTCTGCACACCTTGAAACAGCGGCAGCTG---TCTTATATAGGAAGTGTTCGTACTCTTGTCACTGAATTGGACCCTGATGCTCCTATAAGACAGAAAATGCCCCTTGATGATCTGGATAGAGAAGATGAAGTTAGACTACTCAAATATCTTTTCACTCTAATCCGTGCTGGAATGACAGAAGAGGCACAGCGGCTCTGTAAGCGTTGTGGTCAGGCATGGAGAGCTGCAACGCTTGAAGGCTGGAAGCTCTATCACGACCCTAAT------GTTAATGGA---GGAACAGAATTAGAGCCTGTTGAAGGGAATCCATATAGATGTATTTGGAAAATAAGCTGCTGGAGAATGGCAGAAGATGAGCTTTTTAATAGATATGAGAGAGCAATTTATGCTGCTTTAAGTGGGAATCTCAAACAGCTTCTTCCTGTCTGTGATACCTGGGAAGACACAGTGTGGGCCTACTTTCGAGTGATGGTAGACAGTCTGGTGGAACAGGAGATCCGGACATCAGTAATAACTCTAGATGAAACGGAAGAACTCCCTAGAGAATATTTGGAAGCAAATTGGACCTTAGAAAAGGTTTTTGAAGAACTTCAGGCTACTGATAAAAAGAGAGTTCTGGAAGAGAATCAAGAGCATTACCATATAGTTCAAAAATTCCTTATCCTGGGAGACATTGATGGTTTGATGGATGAGTTTAGCAAATGGCTTACCAAAAGCAGAAATAATCTACCTGGACACCTCCTCCGCTTCATGACTCATCTCATTTTGTTTTTTCGCTCGCTGGGACTACAGACAAAAGAAGAAGTTTCCATTGAGGTCTTAAAGACATACATACAGCTTTTAATAAATGAGAAACATACAAATCTTGTAGCATTTTATACCTGTCATTTGCCTCAAGACCTCGCTGTTGCCCAGTATGCATTATTTTTGGAAGGTGTTACAGAATTTGATCAGCGCCATCATTGCCTGGAGCTGGCTAAAGAAGCAGATCTGGATATTGCTACTATAACAAAAACTGTAGTTGAGAATATTCGAAAGAAAGATAATGGTGAATTTAGTCATCATGACCTGGCCCCAGCCCTGGATACTGGCACTTCTGAGGAGGACCGTTTAAAAATTGATGTAATTGACTGGTTGGTATTTGACCCAGCACAAAGGGCAGAGGCATTAAAACAAGGCAATGCAATAATGAGAAAATTCTTGGCATCAAAAAAGCATGAAGCTGCAAAAGAAGTATTTGTGAAAATTCCTCAGGATTCTATAGCAGAAATCTATAATCAGTGGGAAGAACAAGGAATGGAAAGTCCACTTCCCCCTGAAGATGATAATGCTATCAGAGAATATTTGTGCATTAGAGCTTATTTGGAAGCCCATGAAACCTTTAATGAGTGGTTCAAACATATGAATTCAGCTCCACAAAAACCTAGTTTGATACCTCAAGCAACCTTTACTGAGAAAGTAGCTCACGAACACAAAGAAAAGAAATATGAAATGGATTATAGTATTTGGAAAGGGCATTTGGACGCCCTAACTGCAGATGTGAAGGAAAAAATGTATAATGTTCTGTTATTTGTTGATGGAGGCTGGATGGTAGATGTTAGAGAGGAT---GCTGAAGAAGACCATGAAAGAACACATCAGATGGTTCTACTGAGAAAGCTTTGTCTGCCAATGTTGTGTTTTCTGCTTCACACCATTTTGCATAATACAGGTCAATATCAGGAA---------TGCTTGCAGTTAGCCGATATGGTATCCTCTGAGCGCCACAAACTGTATCTGGTATTTTCTAAGGAAGAATTAAGGAAATTGCTACAGAAGTTAAGAGAATCCTCTTTGATGCTTCTTGACCAGGGACTTGATCCATTGGGATATGAAATT---CAGTCA---------------------
>HLmyoMyo6
ATGGACAGGAGTGGCTTTGGAGAGATGCCATCCCCTGTGATCCGGGAGGCGGAGGTGACACGGACTGCGCGGAAACAGAGTGCTCAGAAAAGAGTTTTA---------ATTCGGGCATCCCAAGATGAAATTTTTGCCAATACCACTCCAAGAAACCAGGTTACCCCTCGAACTCCCAGCTCATTTCGACCGCCTTTT---ACTCCACCAAACCGAAGCTTTCTCAGGCAGCCAGATGTTTCCTGCATTCTTGGAACGGGAGGGAGGTCTCCCCGGTTTACACAGTCTTCAGGGTTATTGGGAAATCTATCTATGGTAACTAATCTGGACGACAGTAATTGGACCGCGGCATTCTCCGCACAGCGTTCAGGGCTCTTCACAAACTTAGAGCCCCATGGCGTAACAGAGGACGTGACCCTCAGTGCTGTGATGTTACGTGAGGATGATCCTGGAGAAGCTGCATCCATGAGTATGTTTTCTGATTTCCTGCAGTCTTTTTTGAAGCACTCTTCAACTACAGTTTTTGACCTTGTAGAAGAGTATGAAAACATTTGTAGTGTTCAGGTGAATATACTGAGTAAAATAGTGAACCGAGCAACACCTGGTCTTCAAAAGTTTTCAAAAACAGCCAGTATGCTCTGGCTTCTTCAACAGGAGATGGTCACGTGGAGGCTGCTGGCTTCTTTGTACAGAGACAGGATACAGTGTGCCTTAGAAGATGAAAATATGTTTGCAGTTACCGCTCTTAATGCTAGTGAAAAAGCAGTTGTGGAGGCGTTATTTCAGAGAGATTCACTTGTCCGACAAAGTCAGTTGGTGGTGGATTGGTTAGAGAGCATTGCCAAAGATGAGATTGGAGATTTTTCTGATAATATTGAGTTTTATGCAAAATCAGTATATTGGGAAAATACTCTGCATACCTTGAAACAGCGGCAGCTA---TCTTATATAGGAAGTGTCCGTACTCTTGTCACTGAATTGGACCCTGATGCTCCCATAAGACAGAAAATGCCCCTTGATGATCTGGATAGAGAAGATGAAGTTAGATTACTCAAATATCTTTTCACTCTAATCCGTGCTGGAATGACAGAAGAGGCACAGCGGCTCTGTAAACGTTGTGGTCAGGCATGGAGAGCTGCAACACTTGAAGGCTGGAAGCTCTATCATGACCCTAAT------GTTAATGGA---GGAACAGAATTAGAGCCTGTTGAAGGGAATCCATATAGATGCATTTGGAAAATAAGCTGTTGGAGAATGGCAGAAGATGAGCTTTTTAATAGATATGAGAGAGCAATTTATGCTGCTTTAAGTGGAAATCTCAAACAGCTTCTTCCTGTCTGTGACACCTGGGAAGACACAGTGTGGGCCTATTTTCGAGTGATGGTGGACAGTCTGGTGGAACAGGAGATCCGGACATCAGTAATAACTCTGGATGAAACTGAAGAACTCCCTAGAGAATATTTGGAAACAAATTGGACCTTAGAAAAGGTTTTTGAAGAACTTCAAGCTACTGATAAAAAGAGAGTTCTGGAAGAGAATCAAGAGCATTATCATATAGTTCAAAAATTCCTTATCCTGGGAGACATTGATGGTTTGATGGATGAGTTTAGCAAATGGCTTTCCAAAAGCAGAAATAACCTGCCTGGACACCTCCTCCGCTTCATGACTCATCTCATTTTGTTTTTTCGCACGCTGGGACTACAAACAAAAGAAGAAGTTTCCATTGAGGTCTTAAAGACATACATACAGCTTTTAATAAATGAGAAACATACAAATCTTGTAGCATTTTATACCTGTCATTTGCCTCAAGACCTTGCTGTTGCCCAGTATGCATTATTTTTGGAAGGTGTTACAGAATTTGAACAGCGCCACCATTGCCTGGAGCTGGCTAAAGAAGCAGATCTGGATATTGCTACTATAACAAAAACTGTAGTTGAGAATATTCGAAAGAAAGATAATGGTGAATTCAGTCATCATGACCTGGCCCCAGCCCTAGATACTGGCACTACTGAGGAGGACCGTTTAAAAATTGATGTAATTGACTGGTTGGTATTTGACCCAGCACAGAGGGCAGAGGCATTAAAACAAGGCAATGCAATAATGAGAAAATTCTTGGCATCAAAAAAGCATGAAGCTGCAAAAGAAGTATTTGTGAAAATTCCTCAGGATTCTATAGCAGAAATCTATAATCAGTGGGAAGAGCAAGGAATGGAAAGTCCACTTCCCCCTGAAGATGATAATGCTATCAGAGAATATTTGTGCATTAGAGCTTATTTGGAAGCCCATGAAACCTTTAATGAGTGGTTTAAACATATGAATTCAGCCCCCCAAAAACCTAGTTTGATACCTCAACCAACCTTCATTGAGAAAACGGCTCATGAGCACAAAGAAAAGAAATATGAAATGGATTATGGTATTTGGAAAGGGCATTTGGATGCCCTAACTGCTGACGTGAAGGAAAAAATGTATAATGTCCTGTTGTTTGTTGATGGAGGCTGGATGGTAGATGTTAGAGAGGAT---GCTGAAGAAGACCATGAAAGAACACATCAGATGGTTCTACTGAGAAAGCTTTGTCTGCCAATGTTGTGTTTTCTGCTTCACACCATATTGCACAATACGGGTCAATATCAGGAA---------TGCCTGCAGTTAGCCGATATGGTATCCTCTGAGCGCCACAAACTGTATCTGGTATTCTCTAAGGAAGAACTAAGGAAATTGCTACAGAAGTTAAGAGAATCTTCTTTGATGCTTCTAGACCAGGGACTTGACCCATTAGGATATGAAATT---CAGTCA---------------------
>hg38
ATGGACAGGAGTGGCTTTGGAGAGATATCATCCCCTGTAATCCGGGAGGCAGAGGTGACACGGACTGCACGGAAACAGAGTGCTCAGAAAAGAGTTTTA---------CTTCAGGCATCTCAAGATGAAAATTTTGGTAATACTACACCAAGAAACCAGGTTATCCCTCGAACTCCTAGCTCATTTCGACAGCCTTTT---ACCCCAACAAGCCGAAGCTTACTAAGGCAGCCAGATATTTCCTGCATTCTTGGAACAGGAGGGAAGTCGCCCCGACTTACGCAGTCTTCAGGGTTCTTTGGAAATCTCTCCATGGTTACTAATCTGGATGACAGTAACTGGGCAGCTGCATTTTCATCACAGCGTTCCGGGCTGTTCACAAACACAGAGCCCCACAGTATAACAGAAGATGTAACTATCAGTGCTGTTATGTTACGTGAGGATGATCCTGGAGAAGCTGCATCCATGAGTATGTTTTCTGATTTCCTGCAGTCTTTTCTGAAGCACTCTTCGAGTACAGTTTTTGATCTTGTGGAAGAGTATGAAAACATCTGTGGTAGTCAGGTGAATATACTGAGTAAAATAGTGAGTCGAGCAACACCTGGACTTCAAAAATTTTCAAAAACAGCCAGTATGCTCTGGCTTCTTCAACAGGAGATGGTCACATGGAGGCTGCTGGCTTCTTTGTATAGAGACAGAATACAGTCTGCATTAGAAGAGGAAAGTGTATTCGCAGTTACTGCTGTTAATGCCAGTGAAAAAACAGTTGTGGAAGCGTTATTTCAGAGGGATTCACTTGTTCGACAAAGTCAGCTGGTGGTAGATTGGTTAGAGAGTATTGCCAAAGATGAAATTGGAGAATTTTCTGATAATATTGAGTTTTATGCAAAATCAGTATATTGGGAAAATACTCTGCATACCTTAAAACAACGGCAGCTGACTTCTTACGTTGGAAGTGTTCGTCCGCTTGTCACTGAATTGGACCCTGATGCTCCCATAAGACAGAAAATGCCCCTTGATGATCTGGATAGAGAAGATGAAGTTAGATTACTCAAATATCTCTTTACTCTAATCCGTGCTGGAATGACAGAAGAGGCACAACGACTCTGTAAACGCTGTGGTCAAGCATGGAGAGCTGCAACACTTGAAGGCTGGAAACTGTACCATGACCCTAAT------GTTAATGGA---GGAACAGAATTAGAACCTGTTGAAGGGAATCCATATAGACGCATTTGGAAAATAAGTTGCTGGAGAATGGCAGAAGATGAGCTTTTTAATAGATACGAGAGAGCAATTTATGCAGCTTTAAGTGGGAATCTTAAGCAGCTGCTTCCTGTCTGTGACACCTGGGAAGACACAGTTTGGGCCTACTTCCGGGTGATGGTGGACAGTCTGGTAGAACAGGAGATCCAGACATCAGTAGCAACTCTGGATGAAACTGAAGAACTCCCTAGAGAATATCTGGGAGCAAACTGGACGTTAGAAAAGGTTTTTGAGGAACTTCAAGCTACTGACAAAAAGAGAGTTCTGGAAGAGAATCAAGAACATTATCATATAGTTCAAAAGTTTCTTATCCTGGGAGACATTGATGGTTTGATGGATGAGTTTAGCAAATGGCTTTCCAAAAGCAGAAACAATCTACCTGGACACCTGCTTCGCTTTATGACTCACCTTATTTTGTTTTTCCGTACTCTGGGACTACAGACCAAGGAGGAAGTTTCTATTGAAGTTTTAAAGACATACATACAGCTTTTAATAAGAGAGAAACATACAAATCTTATAGCATTTTATACCTGTCATTTGCCTCAAGACCTAGCTGTTGCCCAGTATGCATTATTTTTGGAAAGTGTTACAGAATTTGAACAGCGCCACCATTGCCTGGAGTTGGCTAAAGAAGCAGATTTGGATGTTGCAACAATAACAAAAACTGTAGTTGAGAATATTCGAAAGAAAGATAATGGTGAATTTAGTCATCATGACCTGGCCCCAGCCCTAGATACTGGCACTACTGAGGAGGATCGTTTAAAAATTGATGTAATTGACTGGTTGGTATTTGACCCAGCGCAGAGGGCAGAAGCACTGAAACAAGGCAATGCAATTATGAGAAAATTCTTGGCATCAAAAAAGCACGAAGCTGCAAAAGAAGTATTTGTGAAAATTCCTCAGGATTCTATAGCAGAAATCTATAATCAGTGCGAGGAACAAGGAATGGAAAGTCCACTTCCTGCTGAAGATGATAATGCTATCCGAGAACATTTGTGCATCAGAGCTTATTTGGAAGCCCATGAAACCTTTAATGAGTGGTTTAAGCATATGAATTCAGTTCCACAAAAACCTGCTTTGATACCTCAACCAACTTTTACTGAGAAAGTGGCTCATGAACACAAAGAAAAGAAATATGAAATGGATTTTGGTATTTGGAAAGGGCATTTGGATGCCCTAACTGCTGATGTGAAGGAGAAAATGTATAACGTCTTGTTGTTTGTTGATGGAGGGTGGATGGTGGATGTTAGAGAGGAT---GCCAAAGAAGACCATGAAAGAACACATCAAATGGTCTTACTGAGAAAGCTTTGTCTGCCAATGTTGTGTTTTCTGCTTCATACGATATTGCACAGTACTGGTCAGTATCAGGAA---------TGCCTACAGTTAGCAGATATGGTATCCTCTGAGCGCCACAAACTGTACCTGGTATTTTCTAAGGAAGAGCTAAGGAAGTTGCTGCAGAAGCTCAGAGAGTCCTCTCTAATGCTCCTAGACCAGGGACTTGACCCATTAGGGTATGAAATT---CAGTTA---------------------
>gorGor5
ATGGACAGGAGTGGCTTTGGAGATATATCATCCCCTGTAATCCGGGAGGCAGAGGTGACACGGACTGCACGGAAACAGAGTGCTCAAAAAAGAGTTTTA---------CTTCAGGCATCTCAAGATGAAAATTTTGGTAATACTACACCAAGAAACCAGGTTATCCCTCGAACTCCTAGCTCATTTCGACAGCCTTTT---ACCCCAACAAGCCGAAGCTTACCAAGGCAGCCAGATATTTCCTGCATTCTTGGAACAGGAGGGAAGTCACCCCGACTTACGCAGTCTTCAGGGTTCTTCGGAAATCTCTCCATGGTTACTAATCTGGATGACAGTAACTGGGCAGCTGCATTTTCATCACAGCGTTCCGGGCTCTTCACAAACACAGAGCCCCACAGTATAACAGAAGATGTAACTATCAGTGCTGTTATGTTACGTGAGGATGATCCTGGAGAAGCTGCATCCATGAGTATGTTTTCTGATTTCCTGCAGTCTTTTCTGAAGCACTCTTTGAGTACAGTTTTTGATCTTGTGGAAGAGTATGAAAACATCTGTGGTAGTCAGGTGAATATACTGAGTAAAATAGTGAGTCGAGCAACACCTGGACTTCAAAAATTTTCAAAAACAGCCAGTATGCTCTGGCTTCTTCAACAGGAGATGGTCACATGGAGGCTGCTGGCTTCTTTGTATAGAGACAGAATACAGTCTGCATTAGAAGAGGAAAGTGTATTTGCAGTTACTGCTCTTAATGCCAGTGAAAAAACAGTTGTGGAAGCGTTATTTCAGAGGGATTCACTTGTTCGACAAAGTCAGCTGGTGGTAGATTGGTTAGAGAGTATTGCCAAAGATGAAATTGGAGAATTTTCTGATAATATTGAGTTTTATGCAAAATCAGTATATTGGGAAAATACTCTACATACCTTAAAACAACGGCAGCTGACTTCTTACGTTGGAAGTGTTCGTCCGCTTGTCACTGAATTGGACCCTGATGCTCCCATAAGACAGAAAATGCCCCTTGATGATCTGGATAGAGAAGATGAAGTTAGATTACTCAAATATCTCTTCACTCTAATCCGTGCTGGAATGACAGAAGAGGCACAACGACTCTGTAAACGCTGTGGTCAAGCATGGAGAGCTGCAACACTTGAAGGCTGGAAACTGTACCATGACCCTAAT------GTTAATGGA---GGAACAGAATTAGAACCTGTTGAAGGGAATCCATATAGACGCATTTGGAAAATAAGTTGCTGGAGAATGGCAGAAGATGAGCTTTTTAATAGATACGAGAGAGCAATTTATGCAGCTTTAAGTGGGAATCTTAAGCAGCTGCTTCCTGTCTGTGACACCTGGGAAGACACAGTTTGGGCCTACTTCCGGGTGATGGTGGACAGTCTGGTAGAACAGGAGATCCAGACATCAGTAGCAACTCTGGATGAAACTGAAGAACTCCCTAGAGAATATCTGGGAGCAAACTGGACCTTAGAAAAGGTTTTTGAGGAACTTCAAGCTACTGATAAAAAGAGAGTTCTGGAAGAGAATCAAGAACATTATCATATAGTTCAAAAGTTTCTTATCCTGGGAGACATTGATGGTTTGATGGATGAGTTTAGCAAATGGCTTTCCAAAAGCAGAAACAATCTACCTGGACACCTCCTTCGCTTTATGACTCACCTTATTTTGTTTTTCCGTACTCTGGGACTACAGACCAAGGAGGAAGTTTCTATTGAAGTTTTAAAGACATACATACAGCTTTTAATAAGAGAGAAACATACAAATCTTATAGCATTTTATACCTGTCATTTGCCTCAAGACCTAGCTGTTGCCCAGTATGCATTATTTTTGGAAAGTGTTACAGAATTTGAACAGCGCCACCGTTGCCTGGAGTTGGCTAAAGAAGCAGATTTGGATGTTGCAACAATAACAAAAACTGTAGTTGAGAATATTCGAAAGAAAGATAATGGTGAATTTAGTCATCATGACCTGGCCCCAGCCCTAGATACTGGCACTACTGAGGAGGATCGTTTAAAAATTGATGTAATTGACTGGTTGGTATTTGACCCAGCGCAGAGGGCAGAAGCACTGAAACAAGGCAATGCAATTATGAGAAAATTCTTGGCATCAAAAAAGCACGAAGCTGCAAAAGAAGTATTTGTGAAAATTCCTCAGGATTCTATAGCAGAAATCTATAATCAGTGGGAGGAACAAGGAATGGAAAGTCCACTTCCTGCTGAAGATGATAATGCTATCCGAGAACATTTGTGCATCAGAGCTTATTTGGAAGCCCATGAAACCTTTAATGAGTGGTTTAAGCATATGAATTCAGTTCCACAAAAACCTACTTTGATACCTCAACCAACTTTTACTGAGAAAGTGGCTCATGAACACAAAGAAAAGAAATATGAAATGGATTTTGGTATTTGGAAAGGGCATTTGGATGCCCTAACTGCTGATGTGAAGGAGAAAATGTATAACGTCTTGTTGTTTGTTGATGGAGGGTGGATGGTGGATGTTAGAGAGGAT---GCTGAAGAAGACCATGAAAGAACACATCAAATGGTCTTACTGAGAAAGCTTTGTCTGCCAATGTTGTGTTTTCTGCTTCATACAATATTGCACAGTACTGGTCAGTATCAGGAA---------TGCCTACAGTTAGCAGATATGGTATCCTCTGAGCGCCACAAACTGTACCTGGTATTTTCTAAGGAAGAGCTAAGGAAGTTGCTGCAGAAGCTCAGAGAGTCCTCTCTAATGCTCCTAGACCAGGGACTTGACCCATTAGGGTATGAAATT---CAGTTA---------------------
>ponAbe2
ATGGACAGGAGTGGCTTTGGAGATATATCATCCCCTGTAATCCGGGAGGCAGAGGTGACACGGACTGCACGGAAACAGAGTGCTCAGAAAAGAGTTTTA---------ATTCAGGCATCTCAAGATGAAAATTTTGGTAATACTACACCAAGAAACCAGGTTATCCCTCGAACTCCTAGCTCATTTCGACAGCCTTTT---ACCCCAACAAGCCGAAGCTTACTAAGGCAGCCAGATATTTCCTGCATTCTTGGAACAGGAGGGAGGTCGCCCCGACTTACGCAGTCTTCAGGGTTCTTCGGAAATCTCTCCATGGTTACTAATCTGGATGACAGTAACTGGGCAGCTGCATTTTCATCACAGCGTTCCGGGCTCTTCACAAACACAGAGCCCCACAGTATAACAGAAGATGTAACTATCAGTGCTGTTATGTTACGTGAGGATGATCCTGGAGAAGCTGCATCCATGAGTATGTTTTCTGATTTCCTGCAGTCTTTTCTGAAGCACTCTTTGAGTACAGTTTTTGATCTTGTGGAAGAGTATGAAAACATCTGTGGTAGTCAGGTGAATATACTGAGTAAAATAGTGAGTCGAGCAACACCTGGACTTCAAAAATTTTCAAAAACAGCCAGTATGCTCTGGCTTCTTCAACAGGAGATGGTCACGTGGAGGCTGCTGGCTTCTTTGTATAGAGACAGAATACAGTCTGTATTAGAAGAGGAAAGTGTATTTGCAGTTACTGCTCTTAATGCCAGTGAAAAAACTGTTGTGGAAGCGTTATTTCAGAGGGATTCACTTGTTCGACAAAGTCAGCTGGTGGTAGATTGGTTAGAGAGTATTGCCAAAGATGAAATTGGAGAATTTTCTGATAATATTGAGTTTTATGCAAAATCAGTATATTGGGAAAATACTCTACATACCTTAAAACAACGGCAGCTGACTTCTTACATTGGAAGTGTTCGTCCGCTTGTCACTGAATTGGACCCTGATGCTCCCATAAGACAGAAAATGCCCCTTGATGATCTGGATAGAGAAGATGAAGTTAGATTACTCAAATATCTCTTCACTCTAATCCGTGCTGGAATGACAGAAGAGGCACAACGACTCTGTAAACGCTGTGGTCAAGCATGGAGAGCTGCAACACTTGAAGGCTGGAAACTGTACCATGACCCTAAT------GTTAATGGA---GGAACAGAATTAGAACCTGTTGAAGGGAATCCATATAGACGCATTTGGAAAATAAGTTGCTGGAGAATGGCAGAAGATGAGCTTTTTAATAGATACGAGAGAGCGATTTATGCAGCTTTAAGTGGGAATCTTAAGCAGCTGCTGCCTGTCTGTGACACCTGGGAAGACACAGTTTGGGCCTACTTCCGGGTGATGGTGGACAGTCTGGTAGAACAGGAGATCCAGACGTCAGTAGCAACTCTGGATGAAACTGAAGAACTCCCTAGAGAATATCTGGAAGCAAACTGGACCTTAGAAAAGGTTTTTGAGGAACTTCAAGCTACTGATAAAAAGAGAGTTCTGGAAGAGAATCAAGAACATTATCATATAGTTCAAAAGTTTCTTATCCTGGGAGACATTGATGGTTTGATGGATGAGTTTAGCAAATGGCTTTCCAAAAGCAGAAACAATCTACCTGGACACCTCCTTCGCTTTATGACTCACCTTATTTTGTTTTTCCGTACTCTGGGACTACAGACCAAGGAGGAAGTTTCTATTGAAGTTTTAAAGACATACATACAGCTTTTAATAAGAGAGAAGCATACAAATCTTATAGCATTTTATACCTGTCATTTGCCTCAAGACCTAGCTGTTGCCCAGTATGCATTATTTTTGGAAAGTGTTACAGAATTTGAACAGCGCCACCATTGCCTGGAGTTGGCTAAAGAAGCAGATTTGGATGTTGCAACAATAACAAAAACTGTAGTTGAGAATATTCGAAAGAAAGATAATGGTGAATTTAGTCATCATGACCTGGCCCCAGCCCTAGACACTGGCACTACTGAGGAGGATCGTTTAAAAATTGATGTAATTGACTGGTTGGTATTTGACCCAGCGCAGAGGGCAGAAGCACTGAAACAAGGCAATGCAATTATGAGAAAATTCTTGGCATCAAAAAAGCACGAAGCTGCAAAAGAAGTATTTGTGAAAATTCCTCAGGATTCTATAGCAGAAATCTATAATCAGTGGGAGGAACAAGGAATGGAAAGTCCACTTCCTGCTGAAGATGATAATGCTATCCGAGAACATTTGTGCATCAGAGCTTATTTGGAAGCCCATGAAACCTTTAATGAGTGGTTTAAGCATATGAATTCAGTTCCACAAAAACCTACTTTGATACCTCAACCAACTTTTACTGAGAAAGTGGCTCATGAACACAAAGAAAAGAAATATGAAATGGATTTTGGTATTTGGAAAGGGCATTTGGATGCCCTAACTGCTGATGTGAAGGAGAAAATGTATAACGTCTTGTTGTTTGTTGATGGAGGGTGGATGGTGGATGTTAGAGAGGAT---GCTGAAGAAGACCATGAAAGAACACATCAAATGGTCTTACTGAGAAAGCTTTGTCTGCCAATGTTGTGTTTTCTGCTTCATACAATATTGCACAGTACTGGTCAGTATCAGGAA---------TGCCTACAGTTAGCAGATATGGTATCTTCTGAGCGCCACAAACTGTACCTGGTATTTTCTAAGGAAGAGCTAAGGAAGTTGCTGCAGAAGCTAAGAGAGTCCTCTCTAATGCTCCTAGACCAGGGACTTGACCCATTAGGGTACGAAATT---CAGTTA---------------------
>macFas5
ATGGACAGGAGTGGCTTTGGAGATATATCATCCCCTGTAATCCGGGAGGCAGAGGTGACACGGACTGCACGGAAACAGAGTGCTCAAAAAAGAGTTTTA---------ATTCAGGCATCTCAAGATGAAAGTTTCGGTAATACTACACCAAGAAACCAGGTTATCCCTCGAACTCCTAGCTCATTTCGACAGCCTTTT---ACCCCAACAAGCCGAAGCTTACTAAGGCAGCCAGATATTTCCTGCATTCTTGGAACAGGAGGGAGGTCGCCCCGACTTACACAGTCTTCAGGGTTCTTCGGAAATCTCTCCATGGTTACCAATCTGGATGACAGTAACTGGGCAGCTGCATTTTCATCACAGCGTTCTGGACTCTTCACAAACACAGAGCCTCACAGTGTAACAGAAGATGTAACTATCAGTGCTGTTATGTTACGTGAGGATGATCCTGGAGAAGCTGCATCCATGAGTATGTTTTCTGATTTCCTGCAGTCTTTTCTGAAGCACTCTTCGAGTACAGTTTTTGATCTTGTGGAAGAGTATGAAAACATCTGTGGTAGTCAGGTGAATATACTGAGTAAAATAGTGAGTCGAGCAACACCTGGACTTCAAAAATTTTCAAAAACAGCCAGTATGCTCTGGCTTCTTCAACAGGAGATGGTCACATGGAGGCTGCTGGCTTCTTTGTATAGAGACAGAATACAGTCTGCATTAGAAGAGGAAAGTGTACTTGCAGTTACTCCTCTTAATGCCAGTGAAAAAACAGTTGTGGAAGCGTTATTTCAGAGGGATTCACTTGTTCGACAAAGTCAGCTGGTGGTAGATTGGTTAGAGAGTATTGCTAAAGATGAAATTGGAGAATTTTCTGATAATATTGAGTTTTATGCAAAATCAGTATATTGGGAAAATACTCTGCATACCTTAAAACAACGGCAGCTGACTTCTTACGTTGGAAGTGTTCGTCCGCTTGTCACTGAATTGGATCCTGATGCTCCCATAAGACAGAAAATGCCACTTGATGATCTGGATAGAGAAGATGAAGTTAGATTACTCAAATATCTCTTCACTCTAATCCGTGCTGGAATGACAGAAGAGGCACAACGACTCTGTAAACGCTGTGGTCAAGCATGGAGAGCTGCAACACTTGAAGGCTGGAAACTGTACCATGACCCTAAT------GTTAATGGA---GGAACAGAATTAGAACCTGTTGAAGGGAATCCATATAGACGCATTTGGAAAATAAGTTGCTGGAGAATGGCAGAAGATGAGCTTTTTAATAGATACGAGAGAGCAATTTATGCAGCTTTAAGTGGGAATCTTAAGCAGCTGCTTCCTGTCTGTGACACCTGGGAAGACACAGTTTGGGCCTACTTCCGGGTGATGGTGGACAGTCTGGTAGAACAGGAGATCCAGACATCAGTAGTAACTCTGGATGAAACTGAAGAACTCCCTAGAGAATATCTGGAAGCAAACTGGACCTTAGAAAAGGTTTTTGAGGAACTTCAAGCTACAGATAAAAAGAGAGTTCTGGAAGAGAATCAAGAACATTATCATATAGTTCAAAAGTTTCTTATCCTGGGAGACATTGATGGTTTGATGGATGAGTTTAGCAAATGGCTTTCCAAAAGCAGAAACAATCTACCTGGACACCTCCTTCGCTTTATGACTCACCTCATTTTGTTTTTCCGTACTCTGGGACTACAGACCAAGGAAGAAGTTTCTATTGAAGTTTTAAAGACATACATACAGCTTTTAATAAGAGAAAAACATACAAATCTCATAGCATTTTATACCTGTCATTTGCCTCAAGACCTAGCTGTTGCCCAGTATGCATTGTTTTTGGAAAGTGTTACAGAATTTGAACAGCGCCACCATTGCCTGGAGTTGGCTAAAGAAGCAGATTTGGATGTTGCAACAATAACAAAAACTGTAGTTGAGAATATTCGAAAGAAAGATAATGGTGAATTTAGTCATCATGACCTGGCCCCAGCCCTAGATACTGGCACTACTGAGGAGGATCGTTTAAAAATTGATGTAATTGACTGGTTGGTATTTGACCCAGCACAGAGGGCAGAAGCACTGAAACAAGGCAATGCAATTATGAGAAAATTCTTAGCATCAAAAAAGCACGAAGCTGCAAAAGAAGTATTTGTGAAAATTCCTCAGGATTCTATAGCAGAAATCTATAATCAGTGGGAGGAACAAGGAATGGAAAGTCCACTTCCTGCTGAAGATGATAATGCTATCAGAGAACATTTGTGCATCAGAGCTTATTTGGAAGCCCATGAAACCTTTAATGAGTGGTTTAAGCATATGAATTCAGTTCCACAAAAACCTACTTTGATACCTCAACCAACTTTTACTGAGAAAGTGGCTCATGAACACAAAGAAAGGAAATATGAAATGGATTTTGGTATTTGGAAAGGGCATTTGGATGCCCTAACTGCTGATGTGAAGGAGAAAATGTATAACGTCTTGTTGTTTGTTGATGGAGGGTGGATGGTGGATGTTAGAGAGGAT---GCTGAAGAAGACCATGAAAGAACACATCAAATGGTTTTACTGAGAAAGCTTTGTCTGCCAATGTTGTGTTTTCTGCTTCATACAATATTGCACAGTACTGGTCAGTATCAGGAA---------TGCCTACAGTTAGCAGATATGGTATCCTCTGAGCGCCACAAACTGTACCTGGTATTTTCTAAGGAAGAGCTAAGGAAGTTGCTGCAGAAGCTAAGAGAGTCCTCTCTAATGCTCCTAGACCAGGGACTTGACCCATTAGGGTATGAAATT---CAGTTA---------------------
>panTro5
ATGGACAGGAGTGGCTTTGGAGATATATCATCCCCTGTAATCCGGGAGGCAGAGGTGACACGGACTGCACGGAAACAGAGTGCTCAAAAAAGAGTTTTA---------CTTCAGGCATCTCAAGATGAAAATTTTGGTAATACTACACCAAGAAACCAGGTTATCCCTCGAACTCCTAGCTCATTTCGACAGCCTTTT---ACCCCAACAAGCCGAAGCTTACTCAGGCAGCCAGATATTTCCTGCATTCTTGGAACAGGAGGGAAGTCGCCCCGACTTACGCAGTCTTCAGGGTTCTTTGGAAATCTCTCCATGGTTACTAATCTGGATGACAGTAACTGGGCAGCTGCATTTTCATCACAGCGTTCCGGGCTCTTCACAAACACAGAGCCCCACAGTATAACAGAAGATGTAACTATCAGTGCTGTTATGTTACGTGAGGATGATCCTGGAGAAGCTGCATCCGTGAGTATGTTTTCTGATTTCCTGCAGTCTTTTCTGAAGCACTCTTCAAGTACAGTTTTTGATCTTGTGGAAGAGTATGAAAACATCTGTGGTAGTCAGGTGAATATACTGAGTAAAATAGTGAGTCGAGCAACACCTGGACTTCAAAAATTTTCAAAAACAGCCAGTATGCTCTGGCTTCTTCAACAGGAGATGGTCACATGGAGGCTGCTGGCTTCTTTGTATAGAGACAGAATACAGTCTGCATTAGAAGAGGAAAGTGTATTTGCAGTTACTGCTCTTAATGCCAGTGAAAAAACAGTTGTGGAAGCGTTATTTCAGAGGGATTCACTTGTTCGACAAAGTCAGCTGGTGGTAGATTGGTTAGAGAGTATTGCCAAAGATGAAATTGGAGAATTTTCTGATAATATTGAGTTTTATGCAAAATCAGTATATTGGGAAAATACTCTACATACCTTAAAACAACGGCAGCTGACATCTTACGTTGGAAGTGTTCGTCCGCTTGTCACTGAATTGGACCCTGATGCTCCCATAAGACAGAAAATGCCCCTTGATGATCTGGATAGAGAAGATGAAGTTAGATTACTCAAATATCTCTTTACTCTAATCCGTGCTGGAATGACAGAAGAGGCACAACGACTCTGTAAACGCTGTGGTCAAGCATGGAGAGCTGCAACACTTGAAGGCTGGAAACTGTACCATGACCCTAAT------GTTAATGGA---GGAACAGAATTAGAACCTGTTGAAGGGAATCCATATAGACGCATTTGGAAAATAAGTTGCTGGAGAATGGCAGAAGATGAGCTTTTTAATAGATACGAGAGAGCAATTTATGCAGCTTTAAGTGGGAATCTTAAGCAGCTGCTTCCTGTCTGTGACACCTGGGAAGACACAGTTTGGGCCTACTTCCGGGTGATGGTGGACAGTCTGGTAGAACAGGAGATCCAGACATCAGTAGCAACTCTGGATGAAACTGAAGAACTCCCTAGAGAATATCTGGAAGCAAACTGGACCTTAGCAAAGGTTTTTGAGGAACTTCAAGCTACTGATAAAAAGAGAGTTCTGGAAGAGAATCAAGAACATTATCATATAGTTCAAAAGTTTCTTATCCTGGGAGACATTGATGGTTTGATGGATGAGTTTAGCAAATGGCTTTCCAAAAGCAGAAACAGTCTACCTGGACACCTCCTTCGCTTTATGACTCACCTTATTTTGTTTTTCCGTACTCTGGGACAACAGACCAAGGAGGAAGTTTCTATTGAAGTTTTAAAGACATACATACAGCTTTTAATAAGAGAGAAACATACAAATCTTATAGCATTTTATACCTGTCATTTGCCTCAAGACCTAGCTGTTGCCCAGTATGCATTATTTTTGGAAAGTGTTACAGAATTTGAACAGCGCCACCATTGCCTGGAGTTGGCTAAAGAAGCAGATTTGGATGTTGCAACAATAACAAAAACTGTAGTTGAGAATATTCGAAAGAAAGATAATGGTGAATTTAGTCATCATGACCTGGCCCCAGCCCTAGATACTGGCACTACTGAGGAGGATCGTTTAAAAATTGATGTAATTGACTGGTTGGTATTTGACCCAGCACAGAGGGCAGAAGCACTGAAACAAGGCAATGCAATTATGAGAAAATTCTTGGCATCAAAAAAGCACGAAGCTGCAAAAGAAGTATTTGTGAAAATTCCTCAGGATTCTATAGCAGAAATCTGTAATCAGTGGGAGGAACAAGGAATGGAAAGTCCACTTCCTGCTGAAGATGATAATGCTATCCGAGAACATTTGTGCATCAGAGCTTATTTGGAAGCCCATGAAACCTTTAATGAGTGGTTTAAGCATATGAATTCAGTTCCACAAAAACCTACTTTGATACCTCAACCAACTTTTACTGAGAAAGTGGCTCATGAACACAAAGAAAAGAAATATGAAATGGATTTTGGTATTTGGAAAGGGCATTTGGATGCCCTAACTGCTGATGTGAAGGAGAAAATGTATAACGTCTTGTTGTTTGTTGATGGAGGGTGGATGGTGGATGTTAGAGAGGAT---GCCGAAGAAGACCATGAAAGAACACATCAAATGGTCTTACTGAGAAAGCTTTGTCTGCCAATGTTGTGTTTTCTGCTTCATACAATATTGCACAGTACTGGTCAGTATCAGGAA---------TGCCTACAGTTAGCAGATATGGTATCCTCTGAGCGCCACAAACTGTACCTGGTATTTTCTAAGGAAGAGCTAAGGAAGTTGCTGCAGAAGCTCAGAGAGTCCTCTCTAATGCTCCTAGACCAGGGACTTGACCCATTAGGGTATGAAATT---CAGTTA---------------------
>calJac3
ATGGACAGGAGTGGCTTTGGAGATATATCATCCCCTGTTATCCGGGAGGCAGAGGTGACACGGACTGCACGGAAACAGAGTGCTCAAAAAAGAGTTTTA---------ATTCAGTCATCTCAAGATGAAAATTTTGGTAATACTACACCAAGAAACCAGGTTATTCCTCGAACTCCTAGCTCATTTCGACAGCCTTTT---ACCCCAGCATACCGAAGCTTACTAAGACAGCCGGATATTTCCTGCATTCTTGGAACAGGAGGGAAGTCGCCTCGACTCACGCAATCTTCAGGGATCTTGGGAAATCTCTCCATGGTTACTAATCTGGATGACAGTAACTGGGCAGCTGCATTTTCATCACAGCGTTCCGGGGTCTTCACAAACACAGAGCCCCACGGTGTAACAGAAGATATAACTATCAGTGCTGTTATGTTACGTGAGGATGATCCTGGAGAAGCTGCATCCATGAGTATGTTTTCTGATTTCCTGCAGTCTTTTCTGAAGCATGCTTCGGGTACAGTTTTTGATCTTGTGGAAGAGTATGAAAATATCTGTGGTAGTCAGGTAAATATACTAAGTAAAATAGTGAGTCGAGCAACACCTGGACTTCAAAAATTTTCTAAAACAGCCAGTATGCTCTGGCTTCTTCAACAGGAGATGGTCACATGGAGACTGCTGGCTTCTTTGTATAGAGACAGAATACAGTCTGCATTAGAAGAGGAGAATGTATTTGCAGTTACTACTCTTAATGCCAGTGAAAAAACAGTTGTGGAAGCATTATTTCAGAGAGATTCACTTGTTCGACAAAGTCAGCTGGTGGTAGATTGGTTAGAGAGTATTGCCAAAGATGAAATTGGAGAATTTTCTGATAATATTGAGTTTTATGCAAAATCAGTGTATTGGGAGAATACTCTGCATACCTTAAAACAACGGCAGCTGGCTTCTTACGTTGGAAGTGTTCGTCCGCTTGTCACTGAATTGGACCCTGATGCTCCCATAAGACAGAAAATGCCACTTGATGATTTGGATAGAGAAGATGAAGTCAGATTACTCAAATATCTCTTCACTCTAATCCGTGCTGGAATGACAGAAGAGGCACAACGACTCTGTAAACGCTGTGGTCAAGCATGGAGAGCTGCAACACTTGAAGGCTGGAAACTGTATCATGACCCTAAT------GTTAATGGA---GGAGCAGAATTAGAACCTGTTGAAGGGAATCCATATAGACGCATTTGGAAAATAAGTTGTTGGAGAATGGCAGAAGATGAACTTTTTAATAGATACGAGAGAGCAATTTATGCAGCCTTAAGTGGGAATCTTAAGCAGCTGCTTCCTGTCTGTGACACCTGGGAAGATACAGTGTGGGCCTACTTCCGGGTGATGGTGGACAGTCTGGTAGAACAGGAAATCCAGACATCAGTAGCAACTCTGGATGAAACTGAAGAACTCCCTAGAGAATATCTGGAAGTAAATTGGACCTTAGAAAAGGTTTTTGAGGAACTTCAAGCTACTGATAAAAAGAGAGTTCTGGAAGAGAATCAAGAACATTATCATATAGTTCAAAAGTTTCTTATCCTGGGAGACATTGATGGTTTGATGGATGAGTTTAGCAGATGGCTTTCCAAAAGCAGAAACAATCTACCTGGACACCTTCTTCGCTTTATGACTCACCTCATTTTGTTTTTCCGTACTCTGGGACTACAGACCAAGGAAGAAGTTTGTATTGAAGTTTTGAAGACATACATACAGCTTTTAATAAGTGAGAAACATACAAATCTCATAGCATTTTATACCTGTCATTTGCCTCAAGACCTAGCTGTTGCCCAGTATGCTTTATTTTTGGAAAGTGTTACAGAATTTGAGCAGCGCCACCATTGCTTGGAGTTGGCTAAAGAAGCAGATTTGGATGTTGCAACAATAACAAAAACTGTAGTTGAGAATATTCGAAAGAAAGATAACAGTGAATTTAGTCATCATGACCTGGCCCCAGCCCTAGATACTGGCACTACTGAGGAGGATCGTTTAAAAATTGATGTAATTGACTGGTTGGTATTTGACCCAGCACAGAGAGCAGAAGCACTGAAACAAGGCAATGCAATTATGAGAAAATTCTTGGCATCAAAGAAGCACGAAGCTGCAAAAGAAGTATTTGTGAAAATTCCTCAGGATTCTATAGCAGAAATCTATAATCAGTGGGAGGAACAAGGAATGGAAAGTCCACTTCCTGCTGAAGATGATAATGCTATCAGAGAACATTTGTGCATCAGAGCTTATTTGGAAGCCCATGAAACCTTTAATGAGTGGTTTAAGCATATGAATTCAGTTCCACAAAAACCTACTTTGATACCTCAACCAACTTTTACTGAGAAAGTGGCTCATGAACACAAAGAAAAGAAATATGAAATGGATTTTGGTATTTGGAAAGGGCATTTAGACGCCCTAACTGCTGATGTGAAGGAGAAAATGTATAACGTCTTGTTGTTTGTTGATGGAGGGTGGCTGGTGGATGTTAGAGAGGAT---GCTGAAGAAGACCATGAAAGAACACATCAAATGGTTTTACTGAGAAAGCTTTGTCTGCCAATGTTGTGTTTTCTGCTTCATACAATATTGCATAGTACTGGTCAGTATCAGGAA---------TGTCTACAGTTAGCAGATATGGTATCCTCTGAGCGCCACAAACTGTATCTGGTGTTTTCTAAGGAAGAGCTAAGGAAGTTGCTGCAGAAGCTAAGAGAGTCCTCTCTAATGCTCCTAGACCAGGGATTTGACCCATTAGGATACGAAATT---CAGTTA---------------------
>saiBol1
ATGGACAGGAGTGGCCTTGGAGATATATCATCCCCTGTAATCCGGGAGGCAGAGGTGACACGGACTGCACGGAAACAGAGTGCTCAAAAAAGAATTTTA---------ATTCAGGCATCTCAAGATGAAAATTTTGGTAATACTACACCAAGAAACCAGGTTATTCCTCGAACTCCTAGCTCCTTTCGACAGCCTTTT---ACCCCAACAAACCGAAGCTTACTAAGGCAACCGGATATTTCCTGCATTCTTGGAACAGGAGGGAAGTCGCCTCGACTTACACAATCTTCAGGGGTCTTGGGAAATCTGTCCATGGTTACTAATCTGGATGACAGTAACTGGGCAGCTGCATTTTCATCACAGCGTTCCGGCGTCTTCACAAACACAGAGCCCCATGGTGTAACAGAAGATATAACTATCAGTGCTGTTATGTTACGTGAGGATGATCCTGGAGAAGCTGCATCCATGAGTATGTTTTCTGATTTCCTGCAGTCTTTTCTGAAGCACTCTTCGGGTACAGTTTTTGATCTTGTGGAAGAGTATGAAAATATTTGTGGTAGTCAGGTGAATATACTGAGTAAAATAGTGAGTCGAGCAACACCTGGACTTCAAAAATTTTCTAAAACAGCCAGTATGCTCTGGCTTCTTCAACAGGAGATGGTCACATGGAGGCTGCTGGCTTCTTTGTATAGAGACAGAATACAGTCTGCATTAGAAGAGGAGAATGTATTTGCAGTTACTACTCTTAATGCCAGTGAAAAAACAGTTGTGGAAGCATTATTTCAGAGAGATTCACTTGTTCGACAAAGTCAGCTGGTGGTAGATTGGTTAGAGAGTATTGCCAAAGATGAAATTGGAGAATTTTCTGATAACATTGAGTTTTATGCAAAATCAGTATATTGGGAAAATACTCTGCATACCTTAAAACAACGGCAGCTGACTTCTTACGTTGGAAGTGTTCGTCCGCTTGTCACTGAATTGGACCCTGATGCTCCCATAAGACAGAAAATGCCTCTAGATGATCTGGATAGAGAAGATGAAGTCAGATTACTCAAATATCTCTTTACTCTAATCCGTGCTGGAATGACAGAAGAGGCACAACGACTCTGTAAACGCTGTGGTCAAGCATGGAGAGCTGCAACACTTGAAGGCTGGAAACTGTATCATGACCCTAAT------GTTAATGGA---GGAGCAGAATTAGAACCTGTTGAAGGGAATCCATATAGACGCATTTGGAAAATAAGTTGTTGGAGAATGGCAGAAGATGAGCTTTTTAATAGATACGAGAGAGCAATTTATGCAGCCTTAAGTGGGAATCTTAAGCAGCTGCTTCCTGTTTGTGACACCTGGGAAGACACAGTGTGGGCCTACTTCCGGGTGATGGTAGACAGTCTGGTAGAACAGGAAATCCAGACATCAGTAGCAACTCTGGATGAAACTGAAGAACTCCCTAGAGAATATCTGGAAGTAAATTGGACCTTAGAAAAGGTTTTTGAGGAACTTCAAGCTACTGATAAGAAGAGAGTTCTGGAAGAGAATCAAGAACATTATCATGTAGTTCAAAAGTTTCTTATCCTGGGAGACATTGATGGTTTGATGGATGAGTTTAGCAAATGGCTTTCCAAAAGCAGAAACAATCTGCCTGGACACCTTCTTCGCTTTATGACTCACCTCATTTTGTTTTTCCGTACTCTGGGACTACAGACCAAGGAAGAAGTTTCTATTGAAGTTTTAAAGACATACATACAGCTTTTAATAAGTGAGAAACATACAAATCTCATAGCATTTTATACCTGTCATTTGCCTCAAGACCTAGCTGTTGCCCAGTATGCTTTATTTTTGGAAAGTGTTACAGAATTTGAGCAGCGCCACCATTGCTTGGAGTTGGCTAAAGAAGCAGATTTGGATGTTGCAACAATAACAAAAACTGTAGTTGAGAATATTCGAAAGAAAGATGACGGTGAATTCAGTCATCATGACATGGCCCCAGCCCTAGATACGGACACTACTGAGGAGGATCGTTTAAAAATTGATGTAATTGACTGGTTGGTCTTTGACCCAGCACAGAGAGCAGAAGCACTGAAACAAGGCAATGCAATTATGAGAAAATTCTTGGCATCAAAAAAGCACGAAGCTGCAAAAGAAGTATTTGTGAAAATTCCTCAGGATTCTATAGCAGAAATCTATAATCAGTGGGAGGAACAAGGAATGGAATGTCCACTTCCTGCTGAAGATGATAATGCTATCAGAGAACATTTGTGCATCAGAGCTTATTTGGAAGCCCATGAAACCTTTAATGAGTGGTTTAAGCACATGAATTCAGTTCCACAAAAACCTACTTTGATACCTCAACCAACTTTTACTGAGAAAGTGGCTCATGAACACAAAGAAAAGAAATATGAAATGGATTTTGGTATTTGGAAAGGGCATTTAGATGCCCTAACTGCTGATGTGAAGGAGAAAATGTATAACGTCTTGTTGTTTGTTGATGGAGGGTGGCTGGTGGATGTTAGAGAGGAT---GCTGAAGAAGACCATGAAAGAACACATCAAATGGTTTTACTGAGAAAGCTTTGTCTGCCAATGTTGTGTTTTCTGCTTCATACAATATTGCATAGTACTGGTCAGTATCAGGAA---------TGTCTACAGTTAGCAGATATGGTATCCTCTGAGCGCCACAAACTGTATCTGGTGTTTTCTAAGGAAGAGCTAAGGAAGTTGCTGCAGAAGCTAAGAGAGTCCTCTCTAATGCTCCTAGACCAGGGACTTGACCCATTAGGTTACGAAATT---CAGTTA---------------------
>otoGar3
ATGGACAGAAGTGGCTTTGGAGAGATTTCATCTCCTGTGATCCGGGAGGCAGAGGTGACTCGGACTGCTCGGAAACAGAGTGCTCAAAAAAGAGTGTTA---------ATTCGGGCATCCCAAGAGGATAATTTTGGTAATATCACACCAAAAAACCAGGTTATCCCTCGAACTCCCAGCTCATTTCGACAGCCTTTT---ACCCCACCAAACCGAAGCCTACTAAGGCAGCCAGATATTTCCTGCATTCTTGGAACAGGAGGGAGGTCGCCCCGGCTTACACAGTCTTCAGGATTCTTGGGAAATCTGTCCATGGTGACTAACCTGGATGACAGTAACTGGGCAGCTGCGTTATGGCCACAGCGCTCTGGGCTCTTCACAAATGCAGAGCCCCACAACGTAACAGAAGATGTAACTCTCAGTGCTGTCATGTTACATGAGGATGATCCCGGAGAAGCTGCGTCCATGAGTATGTTTTCTGATTTCCTGCAGTCTTTTTTGAAGCATTCTTCAACTACAGTTTTTGATCTTGTGGAAGAATATGAAAACATTTGTGCTAGTCAGGTGAACATACTGAATAAAATAGTGAGCAGAGCAACACCGGGACTGCAAAAGTTTTCGAAAACAGCTAGTATGCTCTGGCTTCTTCAGCAGGAGATGGTCACATGGAGGCTGCTGGCTTCTCTGTATAGAGACAGAATACAGTCTGCATTAGAAGATGAAAATATGTTTGCAATTACTGCTCTTAATGCCAGTGAAAAAACAGTTGTGGAAGCGTTATTTCAGAGAGATTCACTTGTGCGGCAAAGTCAGCTGGTGGTAGATTGGTTAGAGAGTATTGCCAAAGATGAGATTGGAGAATTTTCTGATAATATTGAGTTTTATGCAAAATCAGTGTATTGGGAAAATACTCTGCATACCTTAAAACAGCGGCAGCTAGCTTCTTACATAGGAAGTGTCCGTCCTCTTGTCACTGAATTGGACCCTGATGCTCCCATCAGACAGAAGATGCCCCTTGATGATCTGGATAGAGAAGATGAAATTCGATTACTTAAATATCTTTTTACCCTAATCCGTGCTGGAATGACAGATGAGGCACAGCGGCTCTGTAAACGCTGTGGTCAAGCCTGGAGAGCTGCAACGCTGGAGGGCTGGAAGTTGTACCATGACCCCAAT------GTGAACGGA---GGAACAGAATTAGAGCCTGTAGAAGGGAATCCATATAGACGCATTTGGAAAATAAGTTGTTGGAGAATGGCAGAAGATGAGCTTTTCAACAGATATGAGAGAGCAATTTATGCAGCTTTAAGTGGGAATCTCAAACAGCTGCTTCCTGTCTGCGACACCTGGGAGGACACGGTGTGGGCCTACTTCCGGGTGATGGTGGACAGCCTGGTGGAGCAGGAGGTCCAGACGTCGGTCATGACTCTGGATGAAACTGAAGAACTTCCCCGAGAATATTTGGAATCCAATTGGTCCTTAGAAAAAGTTTTTGAAGAACTTCAAGCTACTGATAAAAAGAGAGTTCTGGAAGAGAATCAAGAACATTATCACATAGTTCAAAAGTTCCTTATCCTGGGAGACATTGATGGTTTGATGGATGAGTTTAGCAAATGGCTTTCCAAAAGCAGAAACAGTCCACCTGGGCACCTCCTTCGGTTTATGGCTCACCTCATTTTGTTTTTCCGCACTCTGGGACTACAGACCAAAGAAGAAGTTTCTATCGAAGTTTTAAAGACATACATACAGCTTTTGATAAGTGAGAAGCACACAAATCTCATAGCGTTTTATACCTGTCATTTGCCTCAAGACCTGGCCGTCGCCCAGTATGCCTTGTTTCTGGAAGGCATTACAGAATTTGAAGAGCGCCACCACTGCTTGGAACTGGCTAAAGAAGCAGATTTGGATGTTGCAACAATAACAAAGACTGTAGTTGAGAATATTCGAAAGAAAGATAATGGTGAATTTAGTCACCACGATCTGGCCCCAGCCCTGGACACTGGCACTACCGAGGAGGATCGTTTGAAGATCGATGTGATTGACTGGCTGGTGTTTGACCCAGCACAGAGGGCAGAAGCCCTGAAACAAGGCAATGCCATCATGAGAAAGTTCTTGGCATCAAAAAAGCATGAAGCTGCAAAAGAGGTGTTTGTGAAGATTCCTCAGGACTCTATAGCAGAGATTTATAATCAGTGGGAGGAACAAGGCATGGAAAGCCCACTTCCTGCTGAAGATGACAACGCCATCAGAGAGCACCTGTGCATTAGAGCTTACCTGGAAGCCCATGAAACTTTTAATGAGTGGTTCAAGCACATGAATTCAGCACCACAAAAACCTACTTTGATGGCTCAGCCAACTTTTACTGAGAAAGTAGCTAACGAGCACAAAGAAAAGAAATATGAAATGGATTATGGTATTTGGAAAGGGCATCTGGATGCCCTAACTGCTGATGTGAAAGAGAAAATGTATAACGTCTTGTTGTTTGTTGATGGAGGGTGGATGGTGGATGTTAGAGAGGAT---GCTGAAGAAGATCCGGAAAGGACACACCAGATGGTGTTACTGAGAAAGCTTTGTCTGCCCATGTTGTGTTTCCTGCTTCATACAATTCTGCACAGTACTGGTCAGTATCAGGAA---------TGCCTGCAGTTAGCAGATATGGTGTCCTCTGAGCGCCACAAACTGTACCTGGTATTTTCTAAGGAAGAACTAAGGAAATTGCTGCAGAAGTTAAGAGAATCCTCTCTCATGCTTCTAGACCAGGGACTTGACCCATTGGGATATGAAATT---CAGTCG---------------------
>speTri2
ATGGACAGGAGTGGCTTTGCAGAGATGTCATCCCCTGTGATCCGAGAGGCAGAGGTGACACGGACTGCTCGGAAACAGAGTGCACAAAAAAGAGCCTTA---------ATCCGGGCTTCTCAAGATGAAAATTTTGGAAATACTACACCAAGAAACCAGATTATCCCACGAACTCCCAGTTCATTTCGACAGCCTTTT---ACTCCACCAAATCGAAATTTTCTAAGGCATCCAGATGTTTCCTCCATTCTTGGAACAGGAGGGAGGTCTCCCCGGCTTACACAGTCTTCAGGATTCTTGGGAAATCTGTCCATGGTAACTAATCTGGATGACAGTAATTGGGCAGCTGCATTCTCATCACAGCGTTTAGGGCTCTTCACAAACACAGAGCCGCACAATGTAACAGAGGATGTAAATCTCAGTGCCGTTATGTTACGTGAAGATGATCCTGGAGAAGCTGCATCCATGAGTATGTTTTCTGATTTCCTGCAGTCGTTTTTGAAGCACTCTTCAACTACAGTTTTTGACCTTGTGGAAGAGTATGAAAATATTTGTGGTAGTCAGGTGAATATACTGAGTAAAATAGTGAGCCGAGCAACCCCTGGACTGCAAAAGTTTTCAAAAACAGCCAGTATGCTGTGGCTTCTTCAACAGGAGATGGTCACATGGAGGCTGCTAGCTTCTTTGTATAGGGACAGAATACAATCTTCATTAGAAGATGAAAATATGTTTGCAATTGCTGGTATTAATGCCAGTGAGAAAACAGTTGTGGAAGCTTTATTTCAGAGAGATTCACTTGTTCGACAAAGTCAGCTGGTGGTAGATTGGTTGGAGAGTATTGCCAAAGATGAAATTGGAGATTTTTCTGATAATATTGAGTTTTATGCAAAATCAGTATATTGGGAAAATACTCTCCATACCTTAAAACAACGACAACTAGCCTCTTACATGGGAAGTGTCCGTCCACTTGTCACTGAATTGGATCCTGATGCTCCCATAAGACAGAAAATGCCACTTGATGATCTGGATAGAGAAGATGAAGTTAGATTACTCAAGTATCTTTTCACTCTAATTCGGGCTGGAATGACAGAAGAGGCACAACGACTCTGTAAACGTTGTGGTCAAGCATGGAGAGCTGCAACACTGGAAGGCTGGAAACTGTATCATGACCCTAAT------GTTAATGGA---GGAACAGAATTAGAACCTGTTGAAGGGAATCCATATAGACGCATTTGGAAAATTAGTTGTTGGAGAATGGCAGAAGATGAGCTCTTCAATAAATATGAGAGAGCAATTTATGCAGCTTTAAGTGGGAATCTCAAGCAGCTTCTTCCTGTCTGTGATACCTGGGAAGACACAGTATGGGCCTACTTCCGTGTGATGGTAGACAGTCTGGTGGAACAGGAGATCCGGACATCAGTAATGACACTGGATATAACTGAAGAACTCCCTAGAGAATATTTAGAAGCAAATTGGACCTTAGAAAAGGTTTTTGAAGAACTTCAAGCTACTGATAAAAAGAGAGTTCTGGAAGAGAATCAAGAACATTATCATATAGTTCAAAAGTTCCTTATCCTGGGAGACATTGATGGTTTAATGGATGAGTTTAGCAAATGGCTTTCCAAAAGCAGAAGCAATCTACCTGGACACCTCCTCCGCTTTATGACTCACCTCATTTTGTTCTTCCGCACTCTGGGACTACAGACCAAAGAAGAAGTTTCTATTGAAATTTTGAAGACATATATACAGCTTTTAATAAATGAGAAACATACAAATCTTATAGCCTTTTATACCTGTCATTTGCCTCAAGATCTTGCCGTTGCCCAATATGCTTTATTTTTGGAAGGTGTTACAGAATTTGAACAACGCCATCATTGCCTAGAGCTGGCTAAGGAAGCAGATTTGGATGTTGCGACAATAACAAAAACTGTAGTTGAGAATATTCGAAAGAAAGATGATGGTGAATTTAGTCATCATGACCTGGCTCCATCCCTAGATACTGCCACTACAGAGGAGGACCGTTTAAAGATTGATGTAATTGACTGGTTGGTATTTGACCCAGCACAGAGGGCAGAAGCACTGAAACAAGGCAATGCAATAATGAGAAAATTCTTAGCATCTAAAAAGCATGAAGCTGCAAAAGAAGTATTTGTGAAAATTCCTCAGGATTCTATAGCAGAAATCTATAATCAGTGGGAGGAACAAGGAATGGAAAGTCCACTTCCTGCTGAAGACGATAATGCTATCAGAGAACATTTGTGCATTAGAGCTTATTTGGAAGCCCATGAAACGTTTAATGAATGGTTTAAGCATATGAATTCAACTCCACAAAAACCTACTCTGATACCCCAGCCAACTTTTACTGAGAAAGTGGCTTATGAACATAAAGAAAAGAAGTACGAAATGGATTACGGTATTTGGAAAGGGCATTTGGATGCACTAACTGCTGATGTGAAGGAAAAAATGTACAATGTCTTATTGTTTGTTGATGGAGGTTGGATGGTAGATGTCAGAGAGGAT---GCTGAGGAAGACCATGAAAGAACACATCAGATGGTTTTATTGAGAAAGCTATGTTTGCCAATGTTGTGTTTTCTGCTTCACACCATATTGCATAGTACTGGTCAGTATCAGGAA---------TGCCTGCAGTTAGCAGATATGGTATCCTCTGAGCGCCATAAACTCTATCTGGTATTTTCTAAGGAAGAACTAAGAAAATTGCTGCAGAAGTTAAGAGAATCCTCTTTAATGCTTCTAGACCAGGGACTTGACCCATTAGGGTATGAAATT---CAGTCA---------------------
>HLmolMol2
ATGGACAGGAGTGGCTTTGGAGAGATGCCATCCCCTGTGATCCGGGAGGCAGAGGTGACACGGACTGCACGGAAACAGAGTGCCCAAAAAAGAGTTTTA---------ATTCGGGCATCCCAAGATGAAATATTTGCTAATACCACACCAAGAAACCAGATTAACCCTCGAACTCCCAGCTCATTCCGGCCACCTTTT---ACTCCACCAAACCGAAGCTTACTCAGGCAACCAGATGTTTCCTGCATTCTTGGAACAGAAGGGAGGTCTCCCCGGTTTACACACTCTTCAGGGTTCTTGGGAAATCTGTCTATGGTAACTAATCTGGATGACAGTAATTGGACTGCTGCATTCTCAGCACAGCGTTTAGGGCTCTTCACAAACGCAGAGCCCCATGGTGTTACAGAGGATGTAACTCTCAGTGCTGTTATGTTACGTGAGGATGATCCTGGAGAAGCTGCATCCATGAGTATGTTTTCTGATTTTCTGCAGTCGTTTTTGAAGCACTCTTCAACTACAGTTTTTGACCTTGTAGAAGAGTATGAAAACATTTGTAGTGTTCAGGTGAATATACTGAGTAAAATAGTGAACCGAGCAACACCTGGACTTCAGAAGTTTTCAAAAACAGCCAGTATGCTCTGGCTTCTTCAACAGGAGATGGTCACGTGGAGGCTCCTAGCTTCTTTGTACAGAGACAGGATACAATCTGCCTTAGAAGATGAAAATATGTTTGCAGTTACTGTTCTTAATGCTAGTGAAAAAGCAGTTGTGGAGGCGTTATTTCAGAGAGATTCACTTGTCCGACAAAGTCAGCTGGTGGTAGATTGGTTAGAGAGCATTGCCAAAGATGAGATTGGAGATTTTTCTGATAATATTGAGTTTTATGCAAAATCAGTATATTGGGAAAATACTCTGCATACCTTGAAACAACGGCAGTTGTCTTCTTATATAGGAAGTGTTCGTACTCTTGTCACTGAATTGGACCCTGATGCTCCCATAAGACAGAAAATGCCCCTTGACGATCTAGACAGAGAAGATGAAATTAGATTACTCAAATATCTTTTCACTCTGATTCGTGCTGGAATGACAGAAGAGGCACAGCGGCTCTGTAAACGCTGTGGTCAGGCATGGAGAGCTGCAACACTTGAAGGCTGGAAGCTCTATCATGACCCTAAT------GTTAATGGA---GGAACAGAATTAGAGCCTGTTGAAGGGAATCCATATAGATGCATTTGGAAAATAAGTTGTTGGAGAATGGCAGAAGATGAGCTTTTTAATAGATATGAGAGAGCAATTTATGCTGCTTTAAGTGGGAATCTCAAGCAGCTTCTTCCTGTCTGTGACACCTGGGAAGACACAGTGTGGGCCTACTTTCGGGTGATGGTGGACAGTCTGGTAGAACAGGAGATCCGGACATCAGTAATAACTCTGGATGAAACTGAAGAACTCCCTAGAGAATATTTGGAAGCAAATTGGACCTTAGAAAAGGTTTTCGAAGAACTTCAAGCTACTGATAAAAAGAGAGTTCTGGAAGAGAATCAAGAACATTATCATATAGTTCAGAAATTCCTTATCCTGGGAGACATTGATGGTTTGATGGACGAGTTTAGCAAATGGCTTTCCAAAAGCAGAAATAATCTACCTGGACATCTCCTCCGCTTCATGACTCATCTCATTTTGTTTTTTCGCACGCTGGGACTACAGACCAAAGAAGAAGTTTCCATTGAGGTTTTAAAGACATACATACAGCTTTTAATAAATGAGAAACATACAAACCTCATAGCATTTTATACCTGTCATTTGCCTCAAGACCTAGCTGTTGCCCAGTATGCATTGTTTTTGGAAGGTGTTACAGAATTTGAACAGCGTCACCATTGCCTGGAGCTGGCTAAAGAAGCAGATTTGGATATTGCTACTATAACAAAAACTGTAGTTGAGAATATTCGAAAGAAAGATAATGGTGAATTCAGTCATCATGACCTGGCCCCGGCCCTAGACACTGGCACTACTGAGGAGGACCGTTTAAAAATTGATGTAATTGACTGGTTGGTATTTGACCCAGCACAGAGGGCAGAAGCATTAAAACAAGGCAATGCAATAATGAGGAAATTCTTGGCATCAAAAAAGCATGAAGCTGCAAAAGAAGTATTTGTGAAAATTCCTCAGGATTCTATAGCAGAAATATATAATCAGTGGGAAGAACAAGGAATGGAAAGTCCACTTCCTCCTGAAGATGACAATGCTATCAGAGAATATTTGTGCATTAGAGCTTATTTGGAAGCCCATGAAACTTTTAATGAGTGGTTTAAGCATATGAATTCAGCTCCACAAAAACCTAGTTTGATACCTCAACCAACTTTTACTGAGAAAGTGGCTCATGAACATAAAGAAAAGAAATACGAAATGGATTATGGTATTTGGAAAGGGCATTTGGATGCCCTAACTGCTGATGTGAAAGAGAAAATGTATAATGTCTTATTGTTTGTTGATGGAGGCTGGATGGTGGATGTTAGAGAGGAT---GCTGAAGAAGACCATGAAAGAACACATCAAATGGTTTTACTGAGAAAGCTTTGTCTGCCAATGTTGTGTTTTCTACTTCACACCATATTGCATAGTACTGGTCAATATCAGGAA---------TGCCTGCAGTTAGCAGATATGGTTTCCTCTGAGCGCCACAAACTTTATCTGGTATTTTCTAAAGAAGAACTAAGGAAATTGCTACAGAAGTTACGAGAATCCTCTCTGATGCTCCTAGACCAGGGACTTGATCCATTAGGATATGAAATT---CAGTCA---------------------
>HLphyDis3
ATGGACAGGAGTGGCTTTGGAGAGATGTCATCCCCTGTGATCCGGGAGGCAGAGGTAACACGGACTGCACGGAAACAGAGTGCTCAAAAAAGAGTTTTAAATATCCTTTTTCGGGCATCCCAGGATGAAATTTTTGCTAATACCACACCAAGAAATCAGGTTACTCCTCGAACTCCCAGCTCATTTCGACCACCTTTT---ACTCCACCAAACCGAAGCTTACCCAGGCAGCCAGATGTTTCCTGCATTCTCGGAACAGGAGGGAGGTCTCCCTGGGTTACACAGTCTTCAGGGTTCTTGGGAAATCTATCTATGGTAACTAATTTGGATGACAGTAATTGGACCGCTGCATTCTCAGCACAGCGTTCAGGGCTCTTCACACACACAGAGCCCCACGGAGCGACCGAGGATGTAACTCTCAGTGCTGTTATGTTACGTGAGGATGATCCTGGAGAAGCTGCATCTATGAGTATGTTTTGTGATTTCCTGCAGTCTTTTCTGAAGCACTCTTCAACTACAGTTTTTGACCTTGTAGAAGAGTATGAAAACATTTGTAGTGTTCAGGTGAATATACTGAGTAAAATAGTGAACCGAGCAACACCTGGACTTCAGAAGTTTTCAAAAACAGCCAGCATGCTCTGGCTTCTTCAACAGGAGATGGTCACATGGAGGCTGCTGGCTTCTTTGTATAGAGACAGGATACAGTCTGCCTTAGAAGATGAAAATATGTTTGCAGTTACTGCTCTTAATGCTAGTGAAAAAGCAGTTGTGGAGGCGTTATTTCAGAGAGATTCACTTGTCCGACAAAGTCAGTTGGTGGTAGATTGGTTAGAGAGCATTGCCAAAGATGAGATTGGAGATTTTTCTGATAATATTGAGTTTTATGCAAAATCAGTATATTGGGAAAATACTCTGCATACCTTGAAACAGCGGCAGCTGTCTTCTTATATAGGAAGCGTCCGTACTCTTGTCACCGAGTTGGACCCTGATGCTCCCATAAGACAGAAAATGCCTCTTGATGATCTGGATAGAGAAGATGAAGTTAGATTACTCAAATATCTTTTCACTCTAATCCGTGCTGGGATGACAGAAGAGGCACAGCGGCTCTGTAAACGTTGTGGGCAGGCTTGGAGAGCTGCGACACTTGAAGGCTGGAAGCTCTATCACGACCCTAAT------GTTAATGGA---GGAACAGAATTAGAGCCTGTTGAAGGGAATCCGTATAGATGCATTTGGAAAATAAGTTGTTGGAGAATGGCAGAAGATGAACTTTTTAATAGATATGAGAGAGCAATTTATGCTGCTTTAAGTGGGAATCTCAAACAGCTTCTTCCTGTCTGTGACACCTGGGAAGACACAGTATGGGCCTACTTTCGAGTGATGGTGGACAGTCTGGTAGAACAGGAGATCCGGACATCAGTAATAACTCTGGATGAAACTGAAGAACTCCCTAGAGAATATTTGGAAGCAAATTGGACCTTAGAAAAGGTTTTTGAAGAACTTCAAGCTACTGATAAAAAGAGAGTTCTGGAAGAGAATCAAGAACATTATCATATAGTTCAAAAATTCCTTATCCTGGGAGATATTGATGGTTTGATGGATGAGTTTAGCAAATGGCTTTCCAAAAGCAGAAATAATCTACCTGGACACCTCCTCCGCTTCATGACTCATCTCATTTTGTTTTTTCGCACGCTGGGACTACAGACCAAAGAAGAAGTTTCCATTGAGGTTTTAAAGACATACATACAGCTTTTAATAAATGAGAAACATACAAATCTTGTAGCATTTTATACTTGTCATTTGCCTCAAGACCTAGCTGTTGCCCAGTATGCATTATTTTTGGAAGGTGTTACGGAATTTGAACAGCGTCACCATTGCCTGGAGCTGGCTAAAGAAGCAGATTTGGATATTGCTACTATAACAAAAACTGTAGTTGAGAATATTCGAAAGAGAGATAATGGTGAATTCAGTCATCATGACCTGGCCCCAGCCCTAGATACTGGCACTACTGAGGAGGACCGTTTAAAAATTGATGTAATTGACTGGTTGGTGTTTGACCCAGCACAGAGGGCGGAAGCATTAAAACAAGGCAATGCAATAATGAGAAAATTCTTGGCATCAAAAAAGCATGAAGCTGCAAAAGAAGTATTTGTGAAAATTCCTCAGGATTCCATAGCAGAAATCTATAATCAGTGGGAAGAACAAGGAATGGAAAGTCCACTTCCTCCTGAAGATGATAATGCTATCAGAGAACATTTGTGCATTAGAGCCTATTTGGAAGCCCATGAAACCTTTAATGAGTGGTTTAAGCATATGAATTCAGCTCCACAAAAACCTAGTTTGATACCTCAACCAACTTTTACTGAGAAAGTGGCTCATGAACACAAAGAAAAGAAATATGAAATGGATTATAGTATTTGGAAAGGGCATTTGGATGCCTTAACTGCTGATGTGAAGGAGAAAATGTATAATGTCTTGTTGTTTGTTGACGGAGGCTGGATGGTAGATGTTAGAGAGGAT---GCTGAAGAAGACCCTGAAAGAACACATCAAATGGTTTTACTGAGAAAGCTTTGTCTGCCAATGTTGTGTTTTCTGCTTCACACCATACTGCACAGCACCGGTCAGTACCAGGAA---------TGCCTGCAGTTAGCAGACATGGTGTCCTCCGAGCGCCACAAACTGTATCTGGTGTTTTCTAAGGAGGAACTAAGGAAATTGCTACAGAAGTTAAGAGAATCCTCTCTGATGCTCCTAGACCAGGGACTTGATCCGTTAGGGTATGAAATT---CAGTCA---------------------
>conCri1
ATGGACAGGAGCAGTTTTGGAGAGATGTCATCCCCTGTGGTGCGGGAGGCAGAAGTGACGAGGACTGCACGGAAACAGAGCGCTCAAAAAAGAGTTTTA---------CTTCGACCATCCCAGGATGAAATTTTTACTAATAGCACACCAAGAAACCAAGTTATACCTCAGACTCCTAGTTCATTTCGACCACCTTTT---ACACCACCAAACCGGAGTTTACTGAGGCAGCCAGATGTTGCTTCCCTTCTTGGAACAGGAGGGAGGTCTCCTCGACTTACGCAGTCTTCTGGGTTCTTGGGAAATCTGTCTATGGTAACTAATCTGGATGACAGTAACTGGGCTGCTGCATTCTCATCACAGCGTTCTGGGCTCTTCCCAAACACAGAGCCCCACAGTGTAACGGAGGACGTCACTCTCAGCGCTGTTATGTTACGTGAGGATGATCCCGGAGAAGCTGCATCCATGAGTATGTTTTCAGATTTCCTGCATTCTTTTTTAAAACACTCTTCAACTACAGTTTTTGACCTTGTAGAAGAATATGAAAACATTTGTGGTAGTCAGGTGAATATACTGAGTAAAATAGTGAGCCGAGCAACACCTGGACTGCAAAAGTTTTCAAAAACAGCCAGTATGCTCTGGCTTCTTCAACAGGAGATGGTCACATGGAGGCTGCTGGCTTCTTTGTATAGAGACAGAATACAGTGTGCACTGGAAGATGAAAATATGTTTGCAGTTGCCACTCTTAATGCCAGTGAGAAAGCAGTTGTGGAAGCTTTGTTTCAGAGGGATTCACTTGTGCGACAAAGTCAGCTGGTAGTAGATTGGTTAGAGAGCATTGCCAAAGACGAAATTGGAGATTTTTCTGATAATATTGAATTTTATGCAAAATCAGTTTATTGGGAAAATACATTGCATAGCTTGAAGCAGCGTCAGCTGTCCTCTTACATAGGAAGTGTCCGTTCTCTTGTCACTGAGTTGGACCCTGATGCTCCCATAAGACAGAAAATGCCCCTTGATGACCTGGATAGAGAAGATGAAGTCAGATTACTCAAGTACCTTTTTACTCTAATCCGAGCTGGAATGACAGAAGAGGCACAAAGACTCTGTAAGCGTTGTGGTCAGGCATGGAGAGCTGCAACACTTGAAGGCTGGAAACTGTATCATGACCCTAAT------GTTAATGGA---GGAACAGAATTAGAACCTGTTGAAGGGAATCCATATAGATGCATCTGGAAAATAAGTTGTTGGAGAATGGCAGAAGATGAGCTGTTTAATAGATATGAAAGAGCAATTTATGCAGCTTTAAGTGGGAATCTTAAGCAGCTGCTTCCCGTCTGTGACACCTGGGAAGACACAGTGTGGGCTTACTTTCGGGTCATGGTGGACAGTTTGGTAGAACAAGAGATCCGGACGTCAGTGATAACTCTGGATGAAGTTGAAGAACTCCCTAGAGAATACTTGGAAGCAAATTGGACTTTAGAAAAAGTTTTTGAAGAACTTCAAGCTACTGATAAAAAGAGAGTTCTAGAAGAAAATCAAGAACATTATCATGTTGTTCAAAAATTCCTTATCCTGGGAGACATTGATGGTTTGATGGATGAGTTTAGCAGATGGCTTTCCAAAAGCAGAAATAATCTACCTGGACACCTCCTCCGCTTCATGACTCACCTTATTTTGTTTTTCCGCACTCTTGGACTGCAGACCAAAGAAGAAGTTTGCATTGAAGTTTTAAAGACATATATACAGCTTTTAATAAATGAGAAGCATACAAATCTGATAGCATTTTACACCTGTCACTTGCCACAAGATCTAGCAGTGGCCCAGTATGCACTGTTTCTGGAAGGTGTCACAGAATTTGAGCAGCGCCATCATTGTCTGGAACTGGCCAAAGAAGCAGATTTGGATATTGCAACTATAACAAAAACAGTAGTTGAAAATATTCGAAAGAAAGATAATGGTGAATTCAGTCATCATGACCTGGCGCCAGCCCTGGATACTGGCACTACTGAGGAGGACCGTTTAAAGATTGATGTAATTGACTGGTTGGTGTTTGACCCAGCACAGAGGGCAGAAGCACTAAAGCAAGGCAATGCGATAATGAGGAAATTCTTGGCATCAAAAAAACACGAAGCTGCAAAAGAAGTATTTGTGAAAATTCCTCAGGATTCCATAGCAGAAATCTATAATCAGTGGGAGGAACAAGGAATGGAAAGTCCACTTCCAGCTGAGGATGATAATGCTATTCGAGAACATTTGTGCATTAGGGCTTATTTGGAAGCTCATGAAACCTTTAATGAGTGGTTTAAGCATATGAATTCAGCTCCACAAAAACCTACTTTGATACCTCAAGCAACTTTTACTGAGAAAGTGGCTCATGAACACAAAGAAAAGAAATACGAGATGGATTACAATATTTGGAAAGGGCATTTGGATGCTCTAACGGCTGATGTGAAGGAGAAGATGTACAATGTCTTGTTGTTTGTTGATGGAGGGTGGATGGTTGATGTTAGAGAGGAT---GCTGAAGAAGACCATGAAAGAACACATCAAATGATCTTACTGAGGAAGCTTTGTCTGCCAATGTTGTGTTTTCTTCTTCACACCATATTGCATAGTACTGGTCAGTATCAGGAA---------TGCCTACAGTTGGCAGACATGGTATCCTCTGAGCGACACAAACTGTATCTGGTATTTTCTAAGGAAGAACTCAAGAAATTGCTACAAAAGTTAAGAGAATCCTCTCTAATGCTCCTGGACCAGGGACTTGATCCATTAGGTTATGAAATA---CAGTCA---------------------
>HLmanJav1
---------------------------------------------------------------------------------------------------------------------------------------------------------------------------------------------------------------------------------------------------------------------------------------------------------------------------------------------------------------------------------------------------------------------------------------------------------------------------------------------------------------------------------------------------------------------------------------------------------------------------------------------------------------------------------------------------------------------------------------------------------------------------------------------------------------------------------------------------------------------------------------------------------------------------------------------------------------------------------------------------------------------------------------------------------------------------------------------------------------------------------------GCGCAACGGCTCTGTAAACGCTGTGGTCAGGCATGGAGAGCTGCAACGCTTGAAGGCTGGAAACTCTATCATGACCCTAACCCAAATGTTAATGGA---GGAACAGAATTAGAACCTGTTGAAGGGAATCCATACAGATGCATTTGGAAAATAAGTTGCTGGAGAATGGCAGAAGATGAGCTCTTCAATAAATATGAGAGAGCAATTTATGCAGCTTTAAGTGGGAATCTCAAGCAGCTGCTTCCTGTCTGTGATACCTGGGAAGACACAGTGTGGGCCTACTTTCGGGTAATGGTGGATAGTCTGGTAGAACAGGAGATCCGGACGTCAGTAGTGCATCTGGATGACACAGAAGAGCTCCCTAGAGAATATTTGGAAGCAAACTGGACCTTAGAAAAGGTTTTTGAAGAACTTCAAGCTACTGATAAAAAGAGAGTTCTAGAAGAGAATCAAGAACATTATCATACAGTTCAAAAATTCCTTATCCTGGGAGACATTGATGGCTTGATGGATGAGTTCAGCAAATGGCTTTCCAAAAGCAGAAGCAGTCTACCTGGACACCTCCTCCGCTTCATGACTCACCTCATTTTGTTTTTCCGCACTCTGGGACTACAGACCAAAGAAGAAGTTTCCATTGAAGTTTTAAAGACATACATACAGCTCTTAATAAATGAGAAACATACAAATCTCATAGCATTTTATACCTGTCATTTGCCTCAAGACCTAGCCGTTGCCCAATATGCATCATTTTTGGAAGGTGTTACAGAATTTGAAGAGCGCCATCATTGCCTAGAGCTGGCCAAGGAAGCAGATTTGGATATTGCAACTATAACAAAGACTGTAGTTGAGAATATACGGAAGAGGGATAATGGTGAATTCAGTCATCATGACCTGACCCCAGCCCTAGATACTGGCACTACTGAGGAGGACCGTTTAAAAATTGATGTGATTGACTGGCTGCTATTTGACCCGGCACAGAGAGCAGAAGCACTGAAACAAGGCAATGCAATAATGAGGAAATTCTTGGCATCAAAAAAGCATGAAGCTGCAAAAGAAGTATTTGTGAAAATTCCTCAGGATTCTATAGCAGAAATCTACAATCAGTGGGAGGAACAAGGAATGGAAAGTCCACTTCCTGCGGAAGATGATAATGCCATCAGAGAACATTTGTGCATTAGAGCTTATTTGGAGGCCCATGAAACCTTTAATGAATGGTTTAAGCATATGAATTCAGCCCCACAAAAACCTGCTTTGATACCTCAAGCAACTTTTACTGAGAAAGTGGCTCATGAACACAAAGAGAAGAAATATGAAATGGATTACAGTATTTGGAAAGGACATTTAGATGCCCTAACTGCTGATGTGAAGGAGAAAATGTATAATGTCTTGTTATTTGTTGATGGAGGGTGGATGGTGGATGTTAGAGAGGATGATGCTGAAGAAGACCATGAAAGAACACATCAGATGGTTTTGCTGAGAAAGCTTTGTCTGCCAATGTTGTGTTTTCTGCTTCACACCATATTGCATAGTACCGGTCAGTATCAAGAA---------TGCCTGCAGTTAGCAGATATGGTATCCTCTGAGCGCCACAAACTGTATTTGGTATTTTCTAAGGAAGAACTAAGGAAATTGCTACAGAAGTTAAGAGAATCCTCTCTAATGCTCCTCGACCAGGGACTTGATCCATTAGGATATGAAATT---CAATCA---------------------
>HLcamFer2
ATGGACAGGAGTGGCTTTGGAGAGATGTCATCCCCTGTGATCCGGGACGCGGAGGTGACTCGGACTGCACGCAAACAGAGTGCTCAAAAAAGAGTTTTA---------ATCCGGGCATCCCAAGATGAAACTTTTGCTAATACTACACCAAGAAACCAGGTTATCCCCCGAACTCCCAGCTCATTTCGACCACCTTTT---ACTCCCCCAAACAGAAGCTTCCTAAGGCAGCCAGATGTTTCCTGCATTCTTGGAACTGGAGGGAGGTCTCCCCGGCTTACACAGTCTTCAGGGTTCTTGGGAAATTTGTCAATGGTAACTAACCTGGATGACAGTAACTGGGCAGCTGCATTCTCGTCACAACGTGCAGGGCTCTTCACAAACGCAGAGCCTCACAGTGTAACGGAGGATGTAACACTCAGTGCCGTGATGTTACGTGAGGATGATCCTGGAGAAGCTGCATCCGTGAGTATGTTTTCTGATTTTCTGCAGTCTTTTTTGAAGCACTCTTCAACTACAGTTTTTGACCTTGTAGAAGAGTATGAAAACATTTGTAGTAGTCAGGTAAATATACTGAGTAAAATAGTGAGCCGAGCAACACCTGGACTTCAAAAATTTTCAAAAACAGCTAGTATGCTTTGGCTTCTTCAACAGGAGATGGTCACATGGAGGCTGCTGGCTTCTTTGTATAGAGACAGAATACAGTCTGCATTAGAAGATGAAAATATGTTTGCAATTACTGCTCTTAATGCCAGTGAAAAAGCAGTTGTGGAATCATTATTTCAGAGAGATTCACTTGTCCGACAAAGTCAGCTGGTGGTAGATTGGTTAGAGAGCATTGCCAAAGACGAGATTGGAGATTTTTCTGATAATATTGAGTTTTATGCAAAATCAGTATATTGGGAAAATACTCTGCATACCTTGAAACAGCGGCAGCTATCCTCTTATATGGGAAGTGTCCGTCCTCTTGTCACTGAATTGGACCCTGATGCTCCCATAAGACAGAAAATGCCCCTTGATGATCTGGATAGAGAAGATGAAGTCAGATTACTCAAATATCTTTTCACTCTAATTCGTGCTGGAATGACAGAAGAGGCACAACGACTCTGCAAACGTTGTGGTCAGGCATGGAGAGCTGCAACTCTTGAAGGCTGGAAACTCTATCATGACCCCAAT------GTTAATGGA---GGAACAGAATTAGAACCTGTTGAAGGGAATCCATATAGATGCATTTGGAAAATAAGTTGCTGGAGAATGGCAGAAGATGAGCTTTTTAATAGATATGAGAGAGCAATTTATGCAGCTCTAAGTGGGAATCTCAAGCAGCTGCTTCCTGTCTGTGACACCTGGGAAGACACAGTGTGGGCTTACTTTCGGGTGATGGTGGACAGTCTGGTAGAACAGGAGATCCGGACATCAGTAATGACTCTGGATGAAACTGAAGAACTCCCTAGAGAATATTTGGAATCAAATTGGACCTTAGAAAAGGTTTTTGAAGAACTTCAAGCTACTGATAAAAAGAGAGTTCTGGAGGAGAATCAAGAACATTATCATATAGTTCAAAAATTCCTTATCCTGGGAGACATTGATGGTTTGATGGATGAATTTAGCAAATGGCTCTCCAAAAGCAGAAACAATCTACCTGGACACCTCCTCCGCTTCATGACTCACCTCATTTTGTTTTTCCGCACTCTGGGACTACAGACCAAAGAAGAAGTTTCCATTGAAGTTTTAAAGACATACATACAGCTATTAATAAATGAGAAACACACAAATCTCATAGCATTTTATACCTGTCATTTGCCTCAAGACCTAGCTGTTGCTCAATATGCATTATTTTTGGAAGGTGTTACAGAATTTGAACAGCGCCACCAATGCCTGGAGCTGGCTAAAGAAGCAGATTTGGATATTGCAACTATAACAAAAACCGTAGTTGAGAATATTCGAAAGAAAGATAATGGTGAATTCAGTCATCATGACCTGGCCCCAGCCCTAGATACTGGCACTACTGAGGAGGACCGTTTAAAAATTGATGTAATTGACTGGTTGGTATTTGACCCAGCACAGAGGGCAGAAGCACTAAAACAAGGCAATGCGATAATGAGGAAATTCTTGGCATTAAAAAAGCACGAAGCTGCAAAAGAAGTATTTGTGAAAATTCCTCAGGATTCGATAGCAGAAATCTATAACCAGTGGGAGGAACAAGGAATGGAAAGCCCACTTCCTGCCGAAGATGATAATGCTATCCGAGAACATTTGTGCATCAGAGCTTACTTGGAAGCCCATGAAACCTTTAATGAGTGGTTTAAGCATATGAATTCAGCTCCACAAAAACCTACTTTGATACCTCAAGCAACTTTTACTGAGAAAGTGGCTCATGAACACAAAGAAAAGAGATATGAAATGGATTATGGTATTTGGAAAGGGCATTTGGATGCCCTAACTGCTGATGTCAAGGAGAAAATGTACAATGTCTTGTTGTTTGTTGATGGAGGGTGGATGGTAGATGTTAGAGAGGAT---GCTGAGGAAGACCATGAAAGGACACATCAAATGGCTTTACTGAGAAAGCTCTGTCTGCCAATGTTGTGTTTTCTGCTCCACACCATACTGCATAGTACCGGTCAGTATCAGGAA---------TGCCTGCAGTTAGCAGATATGGTATCCTCTGAGCGCCACAAGCTGTATCTGGTATTTTCTAAGGAAGAACTAAGGAAATTGCTACAGAAGTTAAGAGAATCCTCTTTAATGCTCCTAGACCAGGGACTTGATCCGCTAGGATATGAAATCATCCAGTCTTTG------------------
>HLrouAeg4
ATGGACAGGAGTGGCTTTGGAGAGATGTCATCCCCTGTGATCCGGGAGGCAGAGGTGACACGTACCGCACGGAAACAGAGTGCTCAAAAAAGAGTTTTA---------ATTCGGGCATCCCACGATGAAATTTTTGGTACTACTACGCCGAGAAACCAGATAATCCCTCGAACTCCCAGTTCATTTCGACCACCTTTT---ACTCCACCTAACCGAAGCTTCCTCAGGCAGCCAGATATTTCCTGCATTCTTGGAACAGGAGGGAGGTCGCCCCGGTTTACACAGTCTTCAGGGTTCTTGGGAAATCTGTCTATGGTAACTAATCTGGATGACAGTAACTGGGCTGCTGCATTCTCAGCACAGCGTTCAGGGCTGTTCACGAACACAGAGCCCCATGGTGTAACAGAGGACGTAACTCTCAGTGCTGTTATGTTAAGGGAGGATGATCCTGGAGAAGCTGCATCCATGAGTATGTTTTCTGATTTCCTGCAGTCTTTTTTGAAGCACTCTTCAACTACAGTTTTTGACCTTATAGAAGAGTATGAAAACATTTGTAGTGGTCAGGTGAATATACTGAGTAAAATAGTGAGCCGAGCAACACCTGGACTTCAGAAGTTTTCAAAAACAGCCAGTATGCTCTGGCTTCTTCAGCAGGAGATGGTCACGTGGAGGCTGCTGGCTTCTTTGTATAGAGACAGGATACAGTCTGCCTTAGAAGATGAAAATATGTTTGCAGTTACTGCTCTTAATGCTAGTGAAAAAGCAGTTGTGGAAGCATTATTTCAGAGAGATTCACTTGTCCGACAAAGTCAGCTGGTAGTAGATTGGTTAGAAAGCATTGCCAAAGATGAGATTGGAGATTTTTCTGATAATATTGAGTTTTATGCAAAATCGGTATATTGGGAAAATACTCTGCATACCTTGAAACAGCGACAGCTATCTTCTTATGTAGGAAGTGTCCGTCCTCTTGTCACCGAATTGGACCCTGATGCTCCAGTAAGACAGAAAATGCCCCTTGATGATCTAGATAGAGAAGATGAAGTTAGATTACTCAAGTATCTTTTCACTCTCATCCGTGCTGGAATGACAGAAGAGGCACAGCGGCTCTGTAAACGCTGCGGTCAGGCATGGAGAGCTGCGACACTTGAAGGCTGGAAGCTCTATCATGACCCTAAT------GTTAATGGA---GGAACAGAATTAGAGCCGGTCGAAGGGAATCCTTATAGATGCATTTGGAAAATAAGTTGTTGGAGAATGGCAGAAGATGAGCTTTTCAACAGATATGAGAGAGCAATTTATGCAGCTTTAAGTGGGAATCTCAAGCAGCTTCTTCCTGTCTGTGACACCTGGGAAGATACAGTGTGGGCCTACTTTCGGGTGATGGTGGACAGTCTGGTAGAACAGGAGATCCGGACATCAGTAATGACTCTGGATGAAACTGAAGAACTCCCTAGAGAATATTTGGAAGCAAATTGGACCTTAGAAAAAGTTTTCGAAGAACTTCAAGCTACTGATAAAAAGAGAGTTCTAGAAGAGAATCAAGAACATTATCATGTAGTTCAAAAATTCCTTATCCTGGGAGACATTGATGGTTTGATGGAAGAGTTTAGCAAATGGCTTTCCAAAAGCAGAAATAACCTACCTGGACACCTGCTTCGCTTCATGACTCATCTCATTTTGTTTTTTCGCACTCTGGGACTGCAGACCAAGGAAGAAGTTTCCATTGAGGTTTTAAAGACATACATACAGCTTTTAATAAATGAGAAACATACAAATCTCATAGCATTTTATACCTGTCATTTGCCTCAAGACGTAGCTGTTGCCCAGTACGCATTATTTTTGGAAGGTGTTACAGAATTTGAACAGCGTCACCATTGCCTGGAGCTGGCTAAAGAAGCAGATTTGGATATTGCAACTATAACAAAAACTGTAGTCGAGAATATTCGAAAGAAAGATAATGGTGAATTCAGCCATCATGACCTGGCCCCAGCCCTGGACACAGGCACTACTGAGGAGGACCGTTTAAAAATTGATGTAATTGACTGGTTGGTATTTGACCCAGCACAAAGAGCAGAAGCACTAAAACAAGGCAATGCAATAATGAGAAAATTCTTGGCATCAAAAAAACATGAAGCTGCCAAAGAAGTATTTGTGAAAATTCCTCAGGATTCTATAGCAGAAATCTATAATCAGTGGGAGGAACAAGGAATGGAAAGTCCACTTCCTGCTGAAGATGATAATGCTATCAGAGAACATTTGTGCATTAGAGCTTATTTGGAAGCCCATGAAACATTTAATGAGTGGTTTAAGCATATGAATTCAGCTCCACAAAAACCTACTTTGATATCTCAACCAACTTTTACTGAGAAAGTGGCTCATGAACACAAAGAAAAGAAATATGAAATGGATTATGGTATTTGGAAAGGACATTTGGATGCCCTAACTGCTGATGTGAAGGAGAAAATGTACAATGTGTTATTGTTTGTTGATGGAGGATGGATGGTGGATGTTAGAGAGGAT---GCTGAAGAAGACCATGAAAGAACTCATCAAATGGTTTTACTGAGAAAGCTTTGTCTGCCAATGTTGTGTTTTCTGCTTCACACCATATTGCATAGTACTGGTCAGTATCAGGAA---------TGCCTTCAGTTAGCAGATATGGTATCCTCTGAGCGCCACAAACTGTATCTGGTATTTTCTAAGGAAGAACTAAGGAAGTTGCTACAGAAGTTAAGAGAATCCTCTCTGATGCTCCTAGATGAGGGGCTTGATCCATTAGGATATGAAATT---CAGTCA---------------------
>HLequCab3
ATGGACAGGAGTGGCTTTGGAGAGATGTCATCCCCTGTGATCCGAGAGGCAGAGGTGACACGGACTGCACGGAAACAGAGTGCTCAAAAGAGAGTTTTA---------ATTCGAGCATCCCAAGATGAAGTTTTTGCCAATACTACACCAAGAAACCAGGTGATCCCTCGAACTCCCAGCTCATTTCGACCACCCTTT---ACGCCACCAAACCGGAGCTTGCTGAGGCAGCCAGATGTGTCGTGCATTCTTGGAACTGGAGGGAGGTCTCCCCGGCTTACACAGTCTTCAGGGTTCTTGGGAAATCTGTCTGTGGTAACTAATCTGGATGACAGTAATTGGGCTGCTGCGTTTTCATCACAGCGTCCTGGGCTCTTCACAAACGCAGAGCCCCACAATGTAACTGAGGACGTAACTCTCAGTGCTGTTATGTTGCGTGAGGATGATCCTGGAGAAGCTGCATCCATGAGCATGTTTTCTGATTTCCTGCAGTCTTTTTTGAAGCACTCTTCAACCACAGTTTTTGACCTTGTAGAAGAGTATGAAAACATTTGTAGTAGTCAGGTGAATATACTCAGTAAAATAGTGAGCCGAGCAACACCTGGACTGCAGAAGTTTTCAAAAACAGCCAGTATGCTGTGGCTTCTTCAACAGGAGATGGTCACGTGGAGGCTGTTGGCCTCTCTGTATAGAGACAGAATACAGTCTGTATTAGAAGAAGAAAATATGTTTGCAGTTACTGCTCCTAATGCCAGTGAAAAAACAGTTGTGGAAGCATTATTTCAGAGAGATTCACTCGTCCGGCAAAGTCAGCTGGTGGTAGATTGGTTAGAGAGCATTGCCAAAGATGAAATTGGAGATTTTTCCGATAATATTGAGTTTTATGCAAAATCAGTATATTGGGAAAATACTCTGCATACCTTGAAACAGCGGCAGATGTCTTCTTACATAGGAAGTGTCCGTCCTCTTGTCACTGAGTTGGACCCTGATGCTCCCATAAGACAGAAAATGCCCCTTGATGATCTGGATAGAGAAGATGAAGTCAGATTACTCAAATATCTTTTCACTCTAATCCGTGCTGGAATGACAGAAGAGGCGCAACGGCTCTGTAAGCGCTGTGGTCAGGCCTGGAGAGCTGCGACCCTTGAAGGCTGGAAACTCCATCATGACCCGAAT------GTTAATGGA---GGAACAGAATTAGAGCCTGTGGAAGGGAATCCATATAGATGCATTTGGAAAATAAGTTGTTGGAGAATGGCAGAAGATGAGCTTTTTAACAGATATGAGAGAGCAATTTATGCAGCTTTAAGTGGGAATCTTAAGCAGCTGCTTCCTGTCTGTGACACCTGGGAAGATACGGTGTGGGCCTACTTTCGGGTGATGGTGGACAGTCTGGTGGAACAGGAGGTCCGCACGTCAGTCATGACTCTGGATGAAACTGAAGAGCTCCCTAGAGAATATTTGGAAGCCAATTGGACCTTAGAAAAGGTTTTTGAAGAACTTCAAGCTACTGATAAAAAGAGAGTTCTGGAAGAGAATCAAGAACATTATCATATAGTTCAAAAATTCCTTATCCTGGGAGACATTGATGGTCTGATGGATGAGTTTAGCAAATGGCTTGCTAAAAGCAGAAATAATCTACCTGGACACCTCCTCCGCTTCATGACTCACCTCATTTTGTTTTTTCGAACTCTGGGACTACAAACCAAAGAAGAAGTTTCCATTGAGGTTTTAAAGACATACATACAGCTTTTAATAAATGAGAAACATACAAATCTCATAGCATTTTACACCTGTCATTTGCCTCAAGACCTGGCTGTTGCCCAGTATGCATTATTTTTGGAAGGTGTTACGGAATTTGAACAGCGCCACCATTGCCTGGAACTGGCTAAAGAAGCAGATTTGGATATTGCAACTATAACAAAAACTGTAGTTGAGAATATTCGAAAGAAAGACAACGGGGAATTCAGTCATCATGACCTGGCCCCAGCCCTGGATGCCGGCACTACTGAGGAGGACCGTTTGAAGATTGATGTAATTGACTGGTTGGTATTTGACCCAGCACAGAGGGCAGAAGCACTAAAACAAGGCAATGCGATAATGAGGAAATTCTTGGCATCAAAAAAGCATGAAGCTGCAAAAGAAGTATTTGTGAAGATTCCTCAGGACTCGATAGCAGAAATCTACAATCAGTGGGAGGAACGAGGAATGGAAAGTCCACTTCCTGCCGAAGACGATAATGCTATCAGAGAACATCTGTGCATTAGAGCTTATTTGGAAGCCCATGAAACCTTTAATGAGTGGTTTAAGCATATGAATTCGGCTCCACAAAAACCTACTTTGATAACTCAGGCAACTTTCACTGAGAAAGTGGCTCATGAACACAAAGAAAAGAAATATGAGATGGATTACAGTATCTGGAAAGGGCACTTGGATGCCCTAACTGCTGACGTGAAGGAAAAAATGTACAACGTCTTGTTGTTTGTTGATGGAGGGTGGATGGTGGATGTGAGAGAGGAT---GCTGAAGAAGACCATGAAAGAACACATCAGATGGTTTTACTGAGAAAGCTTTGTCTGCCTATGCTGTGTTTTCTGCTTCACACCATATTGCACAGTACTGGCCAGTATCAGGAA---------TGCCTGCAGTTAGCAGATATGGTGTCCTCTGAGCGCCACAAACTGTATCTGGTATTTTCTAAGGAGGAACTCAGGAAATTGCTGCAGAAGTTGAGAGAGTCTTCCCTAACGCTCCTAGACCAGGGTCTTGATCCGTTAGGTTATGAAATT---CAGTCCGAATTCACCCACTCTTTG---
>cerSim1
ATGGACAGGAGTGGCTTTGGAGAAATGTCATCCCCTGTGATCCGGGAGGCGGAGGTGACACGGACTGCACGGAAACAGAGTGCTCAAAAAAGAGTTCTA---------ATTCGGGCATCCCAAGATGAAATTTTTGCCAATACTACACCAAGAAACCAGGGTATCCCTCGAACTCCCAGCTCATTTCGACCACCCTTT---ACTCCACCGAATCGAAGCTTGCTAAGGCAGCCGGATGTCTCCTGCATTCTTGGAACAGGAGGGAGGTCTCCCCGGCTTACACAGTCTTCAGGGTTCTTGGGAAATTTGTCTATGGTGACTCACCTGGATGACAGTAACTGGGCCGCTGCGTTCTCGTCACAGCGTCCGGGGCTCTTCACGAGCGCAGAGCCGCACGGTGTAACAGAGGACGTCACGCTCAGCGCTGTGATGTTACGTGAGGATGACCCCGGAGAAGCTGCATCCATGAGCATGTTTTCTGATTTCCTGCAGTCTTTTTTGAGGCACTCTTCCACTACCGTTTTTGAGCTTGTAGAAGAGTATGAAAACATCTGTAGTAGTCAGGTAAATATACTGAGTAAAATCGTGAACCGAGCAACACCTGGACTTCAAAAGTTTTCAAAAACAGCCAGTATGCTGTGGCTCCTTCAGCAGGAGATGGTCACGTGGAGGCTGCTGGCTTCTTTGTATAGAGACAGAATACAGTCTGTTTTAGAAGAAGAGAATATGTTTGCAGTTACTGCTCCTAATGCCAGTGAAAAAACAGTTGTGGAAGCGTTATTTCAGAGAGATTCACTTGTCCGACAAAGTCAGCTGGTGGTAGATTGGTTAGAGAGCATTGCCAAAGATGAGATTGGAGATTTTTCCGATAATATTGAGTTTTATGCAAAATCAGTATATTGGGAAAATACTCTGCATGCCTTGAAACAGCGGCAGCTGTCTTCTTATATAGGCAGTGTCCGTCCTCTTGTCACTGAACTGGACCCTGATGCTCCCATGAGACAGAAGATGCCCCTTGATGATCTGGATAGAGAAGATGAAGTCAGATTACTGAAATATCTTTTCACTCTAATCCGTGCTGGAATGACAGAAGAGGCGCAACGACTCTGTAAACGTTGTGGTCAGGCCTGGAGAGCTGCGACCCTTGAAGGCTGGAAGCTCTACCATGACCCGAAT------GTTAATGGA---GGAACAGAATTAGAGCCTGTTGAAGGGAATCCATACAGATGTATTTGGAAAATAAGTTGTTGGAGAATGGCAGAAGATGAGCTTTTTAATAGATATGAGAGAGCAATTTATGCAGCTTTAAGTGGGAATCTTAAGCAGCTGCTTCCTGTCTGTGACACCTGGGAAGACACAGTGTGGGCCTACTTTCGGGTGATGGTGGACAGTCTGGTGGAACAGGAGGTCCGGACATCAGTCATGACTCTGGATGAAACGGAAGAACTCCCTAGAGAGTACCTGGAAGCCAATTGGACCTTAGAAAAGGTTTTTGAAGAACTTCAGGCTACTGATAAAAAGAGAGTTCTGGAAGAGAATCAAGAACATTATCATATAGTTCAAAAATTCCTTATCCTGGGAGACATTGATGGTTTGATGGATGAGTTCAGCAAATGGCTTTCCAAAAGCAGAAATAATCTACCTGGACACCTCCTCCGCTTCATGACTCACCTCATTTTGTTTTTTCGAACGCTGGGACTACAGACCAAAGAAGAAGTTTCCATTGAGGTTTTAAAGACATACATACAGCTTTTAATAAATGAGAAACATACAAATCTCATAGCATTTTACACCTGTCATTTGCCTCAAGACCTGGCTGTTGCCCAGTATGCGTTATTTTTGGAAGGAGTTACAGAGTTTGAACAGCGTCACCATTGCCTGGAATTGGCCAAAGAAGCAGATTTGGATATTGCAACTATAACAAAAACTGTAGTTGAGAATATTCGAAAGAAAGACAACGGTGAATTCAGTCATCATGACCTGGCCCCATCCCTGGATACCGGCACTACTGAGGAGGACCGTTTGAAGATTGATGTAATTGACTGGTTGGTATTTGACCCAGCACAGAGGGCGGAAGCACTAAAACAAGGCAATGCAATAATGAGGAAATTCTTGGCATCAAAAAAGCACGAAGCTGCAAAAGAAGTATTTGTGAAAATTCCTCAGGATTCTATAGCAGAAATCTACAATCAGTGGGAGGAACAAGGAATGGAAAGTCCACTTCCTGCCGAAGATGATAATGCTATCAGAGAACATTTGTGCATTCGAGCTTATCTGGAAGCCCATGAAACCTTTAATGAGTGGTTTAAGCATATGAATTCAGCTCCACAAAAACCTACTTTGACACCTCAAGCAACTTTTACTGAGAAAGTGGCTCACGAACACAAAGAAAAGAAATATGAAATGGATTATGGCATCTGGAAAGGGCACTTGGATGCTCTCACTGCTGATGTGAAGGAGAAAATGTACAACGTCTTGTTGTTTGTTGATGGAGGGTGGATGGTGGATGTTAGAGAGGAT---GCTGAAGAAGACCACGAAAGAACACATCAGATGGTTTTACTGCGAAAGCTCTGTCTGCCAATGTTGTGTTTCCTGCTTCACACCATACTGCACAGCACGGGTCAGTATCAGGAG---------TGCCTGCAGTTAGCAGACATGGTGTCCTCTGAGCGCCACAAGCTGTATCTGGTATTTTCTAAGGAAGAACTAAGGAAATTGCTACAGAAGTTAAGAGAATCCTCTCTAATGCTCCTAGACCAGGGACTTGATCCATTAGGATATGAAATT---CAGTCA---------------------
>susScr11
ATGGACAGGAGTGGCTTTGGAGAGATGTTATCCCCTGTGATCCGGGAGGCAGAGGTGACTCGGACTGCACGCAAACAGAGTGCCCAAAAAAGAGTTTTA---------ATTCGGGCATCCCAAGATGAAATTTTTACTAATACTACACCAAGAAACCAGGTTATTCCCCGAACTCCCAGCTCATTTCGACCACCTTTT---ACTCCACCAAACCGAAGCTTACTAAGGCAACCAGATGCTTCCAGCATTTTTGGAACTGGAGGGAGGTCTCCCCGGCTTACACAGTCTTCTGGGTTCTTGGGAAATCTGTCTATGGTCACTAACCTGGATGATAGTAACTGGGCTGCTGCATTCTCATCGCAGCGTGCAGGGCTCTTCACCAACACAGAGCCCCACAGTGTAACAGAGGATGTAACCCTTAGTGCTGTTATGTTACGTGAGGATGATCCTGGAGAAGCTGCATCCATGAGCATGTTTTCTGATTTCCTGCAGTCTTTTTTGAAGCACTCTTCAACTACGGTTTTTGAACTTGTAGAAGAGTATGAAAACATTTGTAGTAGTCAGGTGAATATACTGAGTAAAATAGTGAGCCGAGCAACACCTGGACTTCAAAAGTTTTCAAAAACAGCCAGTATGCTCTGGCTTCTTCAACAGGAAATGGTCACGTGGCGGCTGCTGGCTTCGTTGTATAGAGACAGAATACAGTCTGCATTAGAAGATGAAAATATATTTGCAGTGACTGCTTTTAATGCCAGTGAAAAAGCAGTTGTGGAAGCATTATTTCAGAGGGATTCACTTGTCCGACAATGTCAGCTGGTGGTGGATTGGTTAGAGAGCATTGCCAAAGATGAGATTGGAGATTTTTCTGATAATATTGAGTTTTATGCAAAATCAGTATATTGGGAAAATACTCTGCATACCCTGAAACAGCGGCAGCTACCTTCTTATATAGGAAGTGTCCGTCCTCTTGTCACTGAATTGGATCCTGATGCTCCCATAAGACAGAAAATGCCCCTCGATGATCTGGATAGAGAAGATGAAGTCAGATTACTCAAATATCTCTTCACTCTCATTCGTGCTGGAATGACAGAAGAGGCACAACGACTCTGCAAGCGTTGTGGTCAGGCATGGAGAGCTGCAACACTTGAAGGCTGGAAACTCTACCATGACCCCAAT------GTTAATGGA---GGAACAGAATTAGAACCTGTTGAAGGGAATCCTTATCGATGCATTTGGAAAATAAGTTGTTGGAGGATGGCAGAAGATGAACATTTTAATAGATACGAGAGAGCAATTTATGCAGCTTTAAGTGGGAATCTCAAGCAGCTGCTTCCTGTCTGTGACACCTGGGAGGATACAGTGTGGGCCTACTTTCGGGTGATGGTGGACAGTCTGGTAGAACAGGAGATCCGAACATCAGTAATGACTCTGGATGAAACTGAAGAACTCCCTAGAGAATATTTGGAAACAAACTGGACCTTAGAAAAGGTTTTTGAAGAACTTCAAGCTACTGATAAAAAGAGAGTTCTGGAAGAGAATCAAGAACATTATCATATAGTTCAAAAATTCCTTATCCTTGGAGACATTGATGGTTTGATGGATGAATTTAGCAAATGGCTTTCCAAGAGCAGAAACAATCTACCTGGACACCTTCTCCGCTTCATGACTCACCTCATTTTGTTTTTCCGCACTCTGGGACTGCAGACCAAAGAAGAAGTTTCCATTGAGGTTTTAAAGACATACATACAGCTTTTAATAAATGAGAAGCATACAGATCTCATAGCATTTTATACCTGTCATTTGCCTCAAGACCTAGCTGTTGCCCAGTATGCACTATTTTTGGAAGGTGTTACAGAATTTGAACAGCGCCACCATTGCCTGGAGCTGGCTAAAGAAGCAGATTTGGATATTGCAACTATAACAAAAACTGTAGTTGAGAATACTCGAAAGAAAGATAATGGTGAATTCAGTCATCATGACCTGGCCCCAGCCCTAGATACTGGCACTACAGAGGAGGACCGTTTAAAAATTGATGTAATTGACTGGTTGGTATTTGACCCAGCACAGAGAGCGGAAGCACTAAAACAAGGCAATGCGATAATGAGGAAATTCTTAGCATCAAAAAAACACGAAGCTGCAAAAGAAGTATTCGTGAAAATTCCTCAGGATTCAATAGCAGAAATCTATAATCAATGGGAGGAACAAGGAATGGAGAGCCCACTTCCTGCTGAAGATGATAACGCCATCCGAGAACATTTGTGCATTAGAGCTTACTTGGAAGCCCATGAAACCTTTAATGAGTGGTTTAAGCATATGAATTCAGCTCCACAAAAACCTACTTTGATACCTCAAGCAACTTTTACTGAGAAAGTGGCTCATGAACACAAAGAAAAGAAATACGAAATGGATTACGGAATTTGGAAAGGGCACTTGGATGCCCTCACTGCTGATGTGAAGGAGAAAATGTACAATGTCTTGTTGTTTGTTGATGGAGGGTGGATGGTAGATGTTAGAGAGGAT---GCTGAGGAAGACCATGAAAGAACACATCAAATGGTTTTACTGAGACAGCTTTGTCTGCCAATGTTGTGTTTTCTGCTCCACACCATATTGCATAGTACTGGTCAGTATCAGGAA---------TGCCTGCAGTTAGCAGATATGGTGTCCTCTGAGCGCCACAAGCTGTATCTGGTATTTTCTAAGGAAGAACTAAGGAAATTGCTTCAGAAGTTAAGAGAATCCTCTCTAATGCTCCTAGACCAGGGACTTGATCCTCTAGGATATGAAATT---CAATCA---------------------
>HLrhiFer5
ATGAACAGGAGTGGCTTTGGAGAGATGTTATCCCCTGTGATCCGGGAGGCAGAGGTGACACGGACTGCACGGAAACAGAGTGCTCAAAAAAGAGTTTTA---------ATTCGGGCATCCCAAGATGAAATTTTTGCTAATACTACACCAAGAAACCAGGTTCTCCCTCGAACTCCCAGCTCATTTCGACCGCCTTTT---ACTCCACCAAACCGAAGCTTACTCAGGCAGCCAGATATTTCCAGCATTCTTGGAACAGGAGTGAGGTCTCCCCGGTTTACACAGTCTTCACTGTTCTTGGGAAATCTGTCTATGGTAACTAATCTGGATGACAGTAATTGGACTGCTGCATTCTCAGCACAGCGTTCAGGCCTCTTCACAAACACTGAGCCCCATAGTGTAACAGAGGACGTAACTCTCAGTGCTGTGATGTTACGTGAGGATGATCCTGGAGAAGCTGCATCCATGAGTATGTTTTCTGATTTCCTGCAGTCTTTTTTGAAGCACTCTTCAACTACAGTTTTTGACCTTGTAGAAGAGTATGAAAACATTTGTAGTGGTCAGGTGAATATACTGGGTAAAATAGTGAGCCGAGCAACACCTGGACTCCAAAAGTTTTCAAAAACAGCCAGTATGCTCTGGCTTCTTCAACAGGAGATGGTCACGTGGAGGCTGCTGGCGTCTTTGTATAGAGACAGGATACAGTCTGCTTTAGAAGATGAAAATATGTTTGCAGTTACTGCTTTTAATGCTAGTGAAAAAGCAGTGGTGGAAGCATTATTTCAGAGAGATTCACTTGTCCGGCAAAGTCAGCTCGTGGTAGATTGGTTAGAAAGCATTGCCAAAGATGAAATTGGAGATTTTTCTGATAATATTGAATTTTATGCAAAATCAGTGTATTGGGAAAATACTCTGCATACCTTGAAACAGCGGCAGCTGTCTTCTTATATAGGAAGTGTCCGCCCTCTTGTCACTGAATTGGATCCTGATGCTCCTATAAGACAGAAAATGCCCCTTGATGATCTGGATAGAGAAGATGAAGTTAGATTACTCAAGTATCTTTTCACACTAATCCGCGCTGGAATGACAGAAGAGGCACAACGGCTCTGTAAGCGCTGTGGTCAGGCATGGAGAGCTGCAACACTTGAAGGCTGGAAGCTCTATCATGACCCTAAT------GTGAATGGA---GGAACAGAATTAGAGTCTGTTGAAGGGAATCCATACAGATGCATTTGGAAAATAAGTTGTTGGAGAATGGCCGAAGATGAGCTTTTTAATAGATATGAAAGAGCAATTTATGCAGCTTTAAGTGGGAATCTCAAGCAGCTTCTTCCTGTCTGTGACACCTGGGAAGACACAGTGTGGGCCTACTTTCGGGTGATGGTGGACAGTCTGGTAGAACAGGAGATCCGGACCTCAGTCATGACTCTGGATGAAACTGAGGAGCTCCCTAGAGAATATTTGGAAGCAAATTGGACCTTAGAAAAGGTTTTCGAAGAACTTCAAGCTACTGATAAAAAGAGAGTTCTGGAAGAGAATCAAGAACATTATCATATAGTTCAAAAATTCCTTATCCTGGGAGACATTGATGGTTTGATGGATGAGTTTAGCAAATGGCTTTCCAAAAGCAGAAATAATCTACCTGGACACCTCCTGCGCTTCATGACTCATCTCATTTTGTTTTTTCGCACTCTGGGACTACAGACCAAAGAAGAAGTTTCCATTGAGGTTTTAAAGACATATATACAGCTTTTAATAAATGAGAAGCATATAAATCTCATAGCATTTTATACCTGTCATTTACCTCAAGACCTAGCTGTTGCCCAGTATGCACTGTTTTTGGAAGGTGTGACAGAACTTGAGCAACGCCACCATTGCTTGGAGCTGGCTAAAGAAGCAGATTTGGATATTGCAACTATAACAAAAACTGTAGTTGAGAATATTCGAAAGAAGGATAATGGTGAATTCAGTCATCATGACCTGGCCCCAGCCCTAGATACTGGCACTACTGAGGAGGACCGTTTAAAAATTGATGTAATTGACTGGTTGGTGTTTGACCCAGCACAGAGGGCCGAGGCACTAAAACAAGGCAATGCAATAATAAGAAAATTCTTGGCATCAAGAAAGCATGAAGCTGCAAAAGAAGTATTTGTGAAAATTCCTCAGGATTCTATAGCAGAAATCTATAATCAATGGGAGGAACAAGGAATGGAAAGCCCACTTCCTGCTGAAGATGATAATGCTATCAGAGAACATTTGTGCATTAGAGCTTATTTGGAAGCCCATGAAACGTTTAATGAGTGGTTTAAACATATGAATTCAGCTCCACAAAAACCTGCTTTGATACCTCAACCAAGTTTTACTGAGAAAGTGGCTCATGAACACAAAGAAAAGAAATACGAAATGGATTATGGTATTTGGAAAGGGCATTTGGATGCCCTAACTGCTGATGTAAAGGAGAAAATGTACAATGTCTTATTGTTTGTTGATGGAGGATGGATGGTGGATGTTAGAGAGGAT---GCTGAGGAAGACCATGAAAGAACACATCAAATGGTTTTACTGAGAAAGCTTTGTCTGCCAGCGTTGTGTTTTCTGCTTCACACCGTATTGCATAGTACTGGTCAGTATCAGGAA---------TGCCTGCAGTTAGCAGATATGGTGTCCTCTGAGCGCCACAAACTGTATCTGGTATTTTCTAAGGAAGAGCTAAGGAAATTGCTGCAGAAGTTAAGAGAATCCTCTCTGATGCTCCTAGATCAGGGGCTTGATCCATTAGGATATGAAATT---CAGTCA---------------------
>bosTau8
ATGGACAGGAGTGGCTTTGGAGAGATGTCATCTCCTGTGATCCGGGAGGCAGAGGTGACTCGGACTGCACGCAAACAGAGTGCCCAAAAAAGAGCTTTA---------CTTCGGGCAGCCCAAGATGAAATTTTTTCTAATACCACTCCAAGAAACCAGGTTATGCCCCGAACTCCCAGCTCATTTCGACAACCTTTT---ACTCCACCAAGCCGGAGCTTACTGAGGCAACCAGATATATCCTGCATTCTTGCAACTGGAGGGAGGTCTCCCTGGCTTACACAGTCTTCAGGGTTCTTAGGAAATCTGTCTATGGTGACTAACCTGGATGACAGTAACTGGGCCACTGCTTTCTCATCACAGCGTGCAGGGCTGTTCACAAACGCAGAGCCCCACAGTGTAACCGAGGATGTTACCCTCAGTGCTGTTATGTTACGAGAGGATGATCCTGGAGAAGCTGCATCCATGAGTATGTTTTCTGATTTCCTGCAGTCTTTTTTAAAACACTCTTCAACTACTGTTTTTGACCTTGTAGAAGAGTATGAGAACATTTGTAGTAGTCAGGTAAATATACTGAATAAAATAGTGAGCCGAGCAACACCTGGACTTCAGAAGTTTTCAAAAACAGCCAGTATGCTCTGGCTTCTTCAACAGGAGATGGTCACATGGAGGCTGCTGGCTTCTTTGTATAGAGACCGAATACAGTGTGCATTAGAAGATGAAAGTATGTTTGCAATTACTGCTCTTAATGCCAGTGAAAAAGCAGTTGTGGAAGCATTGTTTCAGAGAGATTCACTTGTCCGACAAAGTCAGCTGGTGGTAGACTGGTTAGAAAGCATTGCCAAAGATGAGATTGGAGATTTTTCTGATAATATTGAATTCTATGCAAAGTCGGTGTATTGGGAAAATACTCTGCATACCTTGAAACAGCGGCAGCTCTCTTCTTATATAGGAAGTGTCCGTCCTCTTGTCACTGAATTGGACCCTGATGCTCCCATAAGACAGAAGATGCCACTTGATGATCTGGATAGAGAAGATGAAGTCAGATTACTCAAATATCTTTTTACTCTAATTCGTGCTGGAATGACAGAAGAGGCACAGCGACTCTGCAAACGCTGTGGCCAGGCATGGAGAGCTGCAACACTTGAAGGCTGGAAACTCTATCATGACCCCAAT------GTTAATGGA---GGAACAGAATTAGAACCTGTTGAAGGGAATCCATATAGATGCATTTGGAAAATAAGTTGTTGGAGAATGGCAGAAGATGAGCTTTTTAATAGATATGAGAGAGCAATTTATGCAGCTCTAAGTGGGAATCTCAAGCAGCTGCTTCCTGTCTGTGACAGCTGGGAGGACACAGTATGGGCCTACTTTAGGGTGATGGTGGACAGTCTGGTCGAACAGGAGATCAGGACATCGGTCATGACTCTGGATGAAACCGAAGAACTCCCTAGAGAATATTTGGAAGCAAATTGGACCTTAGAAAAGGTTTTTGAAGAACTTCAAGCTACTGATAAAAAGAGAGTTCTAGAAGAGAATCAAGAACATTATCATATAGTTCAAAAATTCCTTATCCTGGGAGACATTGATGGTTTGATGGATGAATTTAGCAAATGGCTTTCCAAAAGCAGGAACAGTCTACCTGGACACCTCCTCCGCTTCATGACTCACCTCATTTTGTTTTTCCGCACTCTGGGACTACAGACCAAAGAAGAAATTTCCATTGATGTTTTAAAGACATACATACAGCTTTTAATAAATGAGAAACATACAAATCTCATAGCATTTTATACCTGTCATTTGCCTCAAGACCTTGCTGTTGCCCAGTATGCATTGTTTTTGGAAGGTGTTACAGAGTTTGAACAGCGCCACCATTGCCTGGAGCTGGCTAAAGAGGCAGATTTGGATATTGCAGCTATAACAAAAACTGTAGTTGAGAATATTCGAAAGAAAGATGATGGTGAATTCAGTCATCATGACCTGTCCCCAGCACTGGATACGGGTACTACTGAGGAAGACCGATTAAAAATTGATGTAATTGACTGGTTGGTATTCGACCCAGCACAGAGAGCAGAAGCACTGAAACAAGGCAATGCGATAATGAGGAAATTCTTGGCCTCAAAGAAGCATGAAGCTGCAAAAGAAGTATTTGTGAAAATTCCTCAGGATTCAATAGCAGAGATCTATAACCAGTGGGAGGAACAAGGAATGGACAGCCCACTTCCTGCTGAAGATGATAATGCTATCCGAGAACATCTGTGCATCAGAGCTTACTTGGAAGCCCATGAAACCTTTAATGAGTGGTTTAAGCATATGAATTCAGCTCCACAAAAACCTACTTTGACAACTCAAGCAACTTTTACTGAGAAAGTGGCTCATGAACACAAAGAAAAGAAATATGAAATGGATTATGGTATTTGGAAAGGGCATTTGGATGCCCTAACTGCTGATGTGAAGGAAAAAATGTACAATGTCTTGTTGTTTGTTGATGGAGGGTGGATGGTGGATGTTAGAGAGGAT---GCTGAGGAAGACCATGAAAGAATACATCAAATGGTTTTACTGAGAAAGCTTTGTCTGCCAATGTTGTGTTTTCTGCTTCACACCATACTGCATAGTACCGGTCAGTATCAGGAA---------TGCCTGCAGTTAGCAGATATGGTGTCCTCTGAGCGCCACAAACTGTATCTGGTGTTTTCTAAGGAAGAATTAAGGAAATTGCTACAGAAGTTAAGAGAATCCTCTCTAATGCTCCTCGACCAGGGCCTTGATCCATTAGGATATGAAATT---CAGTCA---------------------
>HLturTru3
ATGGACAGGAGTGGCTTTGAAGAGATGGCATCTCCTGTGATCCGGGAGGCAGAGGTGACTCGGACTGCACGAAAACAGAGTGCTCAAAAAAGAGTTTTA---------ATTCGGGCATCCCAAGATGAAATTTTTGCTAATACTACACCAAGAAACCAGGTTATCCCCCGAACTCCCAGTTCATTTAGACAACCTTTAGTTACTCCAACAAACCGAAGCTTACTAAGGCAGCCAGATGTTTTCTGCATTCTTGGAACTGGAGGGAGGTCTCCTCGGCTTACACAGTCTTCAGGGTTCTTGGGAAATCTGTCTATGGTAACTAATCTGGATGACAGTAATTGGGCCGCTGCATTCTCATCACAGCGTGCAGGGCTCTTCACAAACACAGAGCTCCACAGTGTAACAGAAGATGTAACTCTCAGTGCTGTTATGTTACGGGAGGACGATCCTGGAGAAGCTGCATCCATGAGTATGTTTTCTGATTTCCTGCAGTCTTTTTTGAAGCACTCTTCAACTACAGTTTTTGACCTTGTGGAAGAGTATGAAAACATTTGTAGTAGTCAGGTGAATATACTGAGTAAAATAGTGAGCCGAGCAACACCTGGACTTCAAAAGTTTTCAAAAACAGCCAGTATGCTCTGGCTTCTTCAACAGGAGATGGTCACATGGAGGCTGCTGGCTTCTTTGTATAGAGACAGAATACAGTCTGCATTAGAAGATGAAAGTATGTTTGTAATTACTGTTCTTAATGCCAGTGAAAAAGCAGTTGTGGAAGCATTATTTCAGAGAGATTCACTTGTCCGACAAAGTCAGCTGGTGGTAGATTGGTTGGAGAGCATTGCCAAAGATGAGATTGGAGATTTTTCGGATAATATTGAGTTTTATGCAAAGTCAGTATATTGGGAAAATACTCTGCATACCTTGAAACAGCGGCAGCTCTCTTCTTACATAGGAAGTGTCCGTCCTCTTGTCACTGAATTGGACCCTGATGCTCCCATAAGACAGAAGATGCCCCTTGATGATCTGGATAGAGAAGATGAAGTCAGATTACTTAAATATCTTTTCACTCTGATTCGTGCTGGAATGACAGAAGAGGCACAACGACTCTGCAAACGCTGTGGTCAGGCATGGAGAGCTGCAACACTTGAAGGCTGGAAGCTCTATCATGACCCCAAT------GTTAACGGA---GGAACAGAATTAGAACATGTTGAAGGGAATCCATATAGATGCATTTGGAAAATAAGTTGTTGGAGAATGGCAGAAGATGAGCTTTTTAATAGATATGAGAGAGCAATTTATGCAGCTTTAAGTGGGAATCTCAAGCAGCTGCTTCCTGTCTGTGACACCTGGGAAGACACAGTGTGGGCCTACTTTCGGGTGATGGTGGACAGTCTGGTAGAACAGGAGATCCGGACATCAGTAATAACTCTAGATGAAACTGAAGAACTCCCTAGAGAATATTTGGAGGCAAATTGGACTTTAGAAAAGGTTTTTGAAGAACTTCAAGCTACTGATAAAAAGAGAGTTCTGGAAGAGAATCAAGAACATTATCATATAGTTCAAAAATTCCTTATCCTGGGAGACATTGATGGTCTGATGGATGAATTTAGCAAATGGCTTTCCAAAAGCAGAAACAATCTACCTGGACACCTCCTTCGCTTCATGACTCACCTCATTTTGTTTTTCCGCACTCTGGGACTACAGACCAAAGAAGAAGTTTCCATTGAGGTTTTAAAGACATACATACAGCTTTTAATAAATGAGAAACATACAAATCTCATAGCATTTTATACCTGTCATTTGCCTCAAGACCTCGCTGTTGCCCAGTATGCATTATTTTTGGAAGGTGTTACAGAATTTGAACAGCGCCACCATTGCCTGGAGCTGGCTAAAGAAGCAGATTTGGATATTGCAACTATAACAAAAACCGTAGTTGAGAATATTCGGAAGAAAGATAATGGTGAATTCAGTCATCATGACCTGGCCCCAGCCCTAGATACTGGCACTACTGAGGAGGACCGTTTAAAAATCGATGTAATTGACTGGTTGGTATTTGACCCATCACAGAGGGCGGAAGCACTAAAACAAGGCAATGCCATAATGAGGAAATTCTTGGCATCAAAAAAGCACGAAGCTGCAAAAGAAGTATTTGTGAAAATTCCTCAGGATTCAATAGCAGAAATCTATAACCAGTGGGAGGAACAAGGAATGGAGAGCCCACTTCCTGCTGAAGATGATAACGCTATCCGAGAACACTTGTGCATTAGAGCTTACTTGGAAGCCCATGAAACCTTTAATGAGTGGTTTAAGCATATGAATTCAGCTCCACAAAAACCTACTTTGACACCTCAAGCAACTTTTACTGAGAAAGTGGCTCATGAACACAAAGAAAAGAAATATGAAATGGATTATGGTATTTGGAAAGGGCATTTGGATGCCCTAACTGCTGATGTGAAGGAGAAAATGTACAATGTCTTGTTGTTTGTTGATGGAGGGTGGATGGTGGATGTTAGAGAG---------------------------------------------------------------------------------------------------------------------------------------------------------------------------------------------------------------------------------------------------------------------------------------------------------------------
>balAcu1
ATGGACAGGAGTGACTTTGGAGAGATGTCATCTCCTGTGATCCGGGAGGCAGAGGTGACTCGGACTGCACGAAAACAGAGCGCTCAGAAGAGAGTTTTA---------ATTCGGGCATCCCAAGATGAAATTTTTGCTAATACTACACCAAGAGACCAGGTTATCCCCCGAACTCCCAGCTCATTTCGACAACCTTTAGTTACTCCAACAAACCGAAGCTTACTAAGGCAGCCAGATGTTTTCTGCATTCTTGGAACTGGAGGGAGGTCTCCTCGGCTTACACAGTCTTCGGGGTTCTTGGGAAATCTGTCTATGGTAACTAATCTGGATGACAGTAATTGGGCCGCTGCATTCTCATCACAGCGTGCAGGGCTCTTCACAAACACAGAGCCCCACAGTGTAACAGAGGATGTAACTCTCAGTGCTGTTATGTTACGGGAGGACGATCCTGGAGAAGCTGCATCCATGAGTATGTTTTCTGATTTCCTGCAGTCTTTTTTGAAGCACTCTTCAACTACAGTTTTTGACCTTGTGGAAGAGTATGAAAACATTTGTATTAGTCAGGTGAATATACTGAGTAAAATAGTGAGCCGAGCAACACCTGGACTTCAAAAGTTTTCAAAAACAGCCAGTATGCTCTGGCTTCTTCAACAGGAGATGGTCACGTGGAGGCTGCTGGCTTCTTTGTATAGAGACAGAATACAGTCTGCATTAGAAGATGAAAGTATGTTTGTAATTACTGTTCTTAATGCCAGTGAAAAAGCAGTTGTGGAAGCATTATTTCAGAGAGATTCACTTGTCCGACAAAGTCAGCTGGTGGTAGATTGGTTGGAGAGCATTGCCAAAGATGAGATTGGAGATTTTTCGGATAATATTGAGTTCTATGCAAAGTCAGTATATTGGGAAAATACTCTGCATACCTTGAAACAGCGGCAACTCTCTTCTTACATAGGAAGTGTCCGTCCTCTTGTCACTGAATTGGACCCTGATGCTCCCATAAGACAGAAGATGCCCCTTGATGATCTGGATAGAGAAGATGAAGTCAGATTACTTAAATATCTTTTCACTCTGATTCGTGCTGGAATGACAGAAGAGGCACAACGACTCTGCAAACGCTGTGGTCAGGCATGGAGAGCTGCAACACTTGAAGGCTGGAAGCTCTATCATGACCCCAAT------GTTAACGGA---GGAACAGAATTAGAGCATGTTGAAGGGAATCCATATAGATGCATTTGGAAAATAAGTTGTTGGAGAATGGCAGAAGATGAGCTTTTTAATAGATATGAGAGAGCAATTTATGCAGCTTTAAGTGGGAATCTCAAGCAGCTGCTTCCTGTCTGTGACACCTGGGAAGACACAGTGTGGGCCTACTTTCGGGTGATGGTGGACAGTCTGGTAGAACAGGAGATCCGGACATCAGTAATAACTCTGGATGAAACTGAAGAACTCCCTAGAGAATATTTGGAAGCAAATTGGACCTTAGAAAAGGTTTTTGAAGAACTTCAAGCTACTGATAAAAAGAGAGTTCTGGAAGAGAATCAAGAACATTATCATATAGTTCAAAAATTCCTTATCCTGGGAGACATTGATGGTCTGATGGAGGAATTTAGCAAATGGCTTTCCAAAAGCAGAAGCAATCTACCTGGACACCTCCTTCGCTTCATGACTCACCTCATTTTGTTTTTCCGCACTCTGGGACTACAGACCAAAGAAGAAGTTTCCATTGAGGTTTTAAAGACATACATACAGCTTTTAATAAATGAGAAGCATACAAATCTCATAGCATTTTATACCTGTCATTTGCCTCAAGACCTCGCTGTTGCCCAGTATGCATTATTTTTGGAAGGTGTTACAGAATTTGAACAGCGCCACCATTGCCTGGAGCTGGCTAAAGAAGCAGATTTGGATATTGCAACTATAACAAAAACCGTAGTTGAGAATATTCGAAAGAAAGATAATGGTGAATTCAGTCATCATGACCTGGCCCCAGCCCTAGATACTGGCACTACTGAGGAGGACCGTTTAAAAATCGATGTAATTGACTGGTTGGTATTTGACCCATCACAGAGGGCGGAAGCACTAAAACAAGGCAATGCCATAATGAGGAAATTCTTGGCATCAAAAAAGCACGAAGCTGCAAAAGAAGTATTTGTGAAAATTCCTCAGGATTCAATAGCAGAAATCTATAACCAGTGGGAGGAACAAGGAATGGAGAGCCCACTTCCTGCTGAAGATGATAACGCTATCCGAGAACATTTGTGCATTAGAGCTTACTTGGAAGCCCATGAAACCTTTAATGAGTGGTTTAAGCATATGAATTCAGCTCCACAAAAACCTACTTTGACACCTCAAGCAACTTTTACTGAGAAAGTGGCTCATGAACACAAAGAAAAGAAATATGAAATGGATTATGGTATTTGGAAAGGGCATTTGGATGCTCTAACTGCTGATGTGAAGGAGAAAATGTACAATGTCTTGTTGTTTGTTGATGGAGGGTGGATGGTGGATGTTAGAGAGGAT---GCTGAGGAAGACCATGAAAGAACATATCAAATGGTTTTACTGAGAAAGCTTTGTCTGCCAATGTTGTGTTTTCTGCTTCACACCATATTGCATAGTACTGGTCAGTATCAGGAATNNNNNNNATGCCTGCAGTTAGCGGATATGGTATCCTCTGAGCGCCACAAGCTGTATCTGGTGTTTTCTAAGGAAGAACTAAGGAAATTGCTACAGAAGTTAAGAGAATCCTCTCTAATGCTCCTAGACCAGGGACTTGATCCATTAGGATATGAAATT---CAGTCA---------------------
>loxAfr3
ATGGACAGGAGTGGCTTTGGAGAGATGTTATCCCCTGCGATCCGAGAGGCAGAGGTGACTCGGACTGCACGGAAACAGAGTGCTCAAAAAAGAGTTTTA---------ATTCGAGCATCGCAAGACGAAAATTGTGCTAACACTACACCAAAAAACCAGGTTATTCCTCGAACTCCCAGCTCATTTCGACAGCCTTTT---ACTCCACCAAACCGAAGCTTACTAAAGCAACCAGATGTTTCCTGCATTCTTGGAACAGGAGGAAGGTCTCCCCGGCTTACACAATCCTTGGGGTTCTTGGGAAATCTGTCCATGGTAACTAATTTGGATGACAGTAATTGGGCAACTGCGTTCTCATCACAGCGCTCGGGGCTTTTCACA------GAGCCCCACAACATGACAGAGGACATAACTCTCAGTGCTGTTATGCTGCGTGAGGATGATCCTGGAGAAGCTGCATCCATGAGTATGTTTTCTGACTTCCTGCAGTCTTTTTTGAAGCACTCTTCAACTACAGCTTTTGATCTTGTAGAAGAGTATGAAAACATTTGTGGTAGTCAGGTGAACATACTGAGTAAAATAGTGAGTCGAGCAACGCCTGGACTTCAGAAGTTTTCAAAAACAGCCAGTATGCTCTGGCTTCTTCAACAGGAGATGGTCACGTGGAGGCTGTTGGCATCTTTATATCGAGATAGAATACAGTCTGCATTAGAGGATGAAAATATGTTTGCAGTTACTGCTCTTAATGCCAGTGAAAAGGCCGTTGTGGAAGCATTATTTCAGAGAGATTCTCTTGTCCGACAAAGTCAGCTGGTAGTAGATTGGTTAGAGAGCATTGCCAAAGATGAGATTGGAGATTTTTCCGATAATATTGAGTTTTATGCAAAATCAGTGTATTGGGAAAATACTCTGCATACCTTGAAACAGCGGCAGCTAACTTCTTATATAGGAACTGTCCGTCCACTTGTCACTGAATTGGACCCAGATGCGCCCGTAAGACAGAAAATGCCCCTTGACGATCTGGATAGAGAAGACGAAGCCAGATTACTCAAATACATTTTCACTCTAATCCGTGCTGGGATGACAGAAGAGGCACAACGGCTCTGTAAACGTTGTGGTCAGGCATGGAGAGCTGCAACACTCGAAGGCTGGAAGCTGTATCATGACCCTAAC------GTAAATGGA---GGAATGGAATTAGAACCTATTGAAGGGAATCCTTATAGATGTATTTGGAAAATAAGTTGTTGGAGAATGGCAGAAGATGAGCTTTTTAATAGATATGAGAGAGCAATTTATGCAGCTTTAAGTGGGAATCTCAAGCAGCTTCTTCCTGTCTGTGACACCTGGGAAGACACAGTATGGGCCTACTTCCGGGTGATGGTGGACAGTCTGGTAGAACAAGAGATCCGGACATCAGTCATGACTCCGGATGAAACTGAAGAACTCCCTAGAGAATATTTGGAAACAAATTGGACCTTAGAAAAGGTTTTTGAAGAACTTCAAGCTACTGATAAAAAGAGAGTTCTGGAAGAGAATCAAGAACATTATCATATAGTTCAAAAATTCCTTATCCTGGGAGACATTGATGGTTTGATGGATGAATTTAGCAAATGGCTTTCCAAAGGCAGGAACAGTCTACCTGGACACCTCCTCCGCTTCATGACGCATCTCATTTTGTTTTTCCGAACTCTGGGACTACAGACCAAAGAAGAAGTTTCTATTGAAGTTTTAAAGACATACATACAGCTTTTAATAAATGAAAAACATACAAATCTCATAGCATTTTATACCTGTCATTTGCCTCAAGACTTAGCTGTTGCCCAGTATGCATTATTTTTGGAAGGTGTTACAGAATTTGAACAGCGCCACCATTGCCTGGAGCTGGCTAAAGAAGCAGATTTGGATGTTGCAACAATAACAAAAACTGTAGTTGAGAATATTCGAAAGAAAGATAATGGTGAATTTAGCCATCATGACTTGGCACCAGCCCTAGATACTGGCACCACTGAGGAGGACCGCTTAAAGATTGATGTAATTGACTGGTTGGTATTTGACCCAGCACAGAGGGCAGAAGCACTAAAACAAGGCAATGCGATAATGAGAAAATTCTTGGCATCAAAAAAGCATGAAGCTGCAAAAGAAGTATTTGTGAAAATTCCTCAAGATTCTATAGCAGAAATCTATAATCAGTGGGAGGAACAAGGAATGGAAAGCCCACTTCCTGCTGAAGATGATAATGCTATCAGAGAACATTTGTGCATTCGAGCTTATTTGGAAGCCCATGAAACCTTTAATGAGTGGTTTAAGCATATGAATTCATCGCCACAAAAACCTACTTTGATACCTCAAGCAACTTTTACTGAGAAAGTGGCTCATGAACACAAAGAAAAGAAATACGAAATGGATTATGGCATTTGGAAAGGGCATTTGGATGCCCTAACCGCTGATGTGAAGGAGAAAATGTATAACGTCTTATTGTTTGTTGATGGTGGGTGGATGGTAGATGTTAGAGAGGAT---GCTGAAGAAGACCATGAAAGAGCACATCAAATGATTTTACTTAGAAAGCTTTGTCTGCCAATGTTGTGTTTTCTGCTTCACACCATATTGCACAGTACTGGTCAGTATCAGGAG---------TGTCTGCAGTTAGCTGATATGGTATCCTCTGAGCGCCACAAATTGTATCTGGTATTTTCTAAGGAAGAACTAAGGAAATTGCTACAGAAGTTAAGGGAATCCTCTCTAATGCTCCTAGACCAGGGACTTGACCCATTAGGATATGAAATT---CAGTCA---------------------
>triMan1
ATGGACAGGAGTGGCTTTGGAGAGATGTTATCCCCTGTGATCCGAGAAGCAGAGGTGACACGGACTGCACGGAAACAGAGTGCTCAAAAAAGAGTTTTA---------ATCCGGGCATCCCAAGATGAAAATTTTGCTAACACTACACCAAGAAACCAGGTTATCCCTCGAACTCCCAGCTCATTTCGACAGCCTTTT---ACTCCACCAAACCGAAGCTTACTAAAGCAACCAGATGTTTCCTGCGTTCTTGGAACAGGAGGGAGGTCTCCCCGGCTTACACAGTCCTCGGGGCTCTTGGGAAATCTGTCCATGGTAACTAATTTGGATGACAGTAATTGGGCAACTGCATTCTCATCACAGCGCTCGGGGCTTTTCACA------GAGCCCCACAACATGACAGAGGACATAACTCTCAGTGCTGTTATGCTGCGTGAGGATGATCCTGGAGAAGCTGCATCCATGAGTATGTTTTCTGACTTCCTGCAATCTTTTTTGAAGCACTCTTCAACTACAGTTTTTGATCTTGTAGAAGAGTATGAAAACATTTGTGGTAGTCAGGTAAACATACTGAGTAAAATAGTGAGCCGAGCAACACCTGGACTACAAAAGTTTTCAAAAACAGCCAGTATGCTCTGGCTTCTTCAACAAGAGATGGTCACGTGGAGGCTGTTGGCTTCGTTATATCGGGATAGAATACAGTCTGCATTAGAGGATGAAAATATGTTCACAGTTACTGCTCTTAATGCCAGTGAAAAGGCAGTTGTAGAAGCATTATTTCAGAGAGATTCACTTGTCCGACAAAGTCAGCTGGTGGTAGATTGGTTAGAGAGCATTGCCAAAGATGAGATTGGAGATTTTTCCGATAATATTGAGTTTTATGCAAAATCAGTATATTGGGAAAATACTCTGCATACCTTGAAACAGCGGCAGCTAACTTCTTATATAGGAACTGTCCGTCCACTTGTCACTGAATTGGACCCCGATGCTCCCATAAGACAGAAAATGCCCCTTGATGATCTGGATAGAGAAGATGAAGCCAGATTACTCAAATACATTTTCACTCTAATCCGTGCTGGGATGACAGAAGAGGCACAACGGCTCTGTAAACGTTGTGGTCAGGCATGGAGAGCTGCAACACTCGAAGGCTGGAAGCTGTATCATGACCCTAAT------GTTAATGGA---GGAATGGAATTAGAACCTATTGAAGGGAATCCATATAGATGCATTTGGAAAATAAGTTGTTGGAGAATGGCAGAAGATGAGCTTTTTAATAGATATGAGAGAGCAATTTATGCAGCTTTAAGTGGGAATCTCAAGCAGCTTCTTCCTGTCTGTGACACTTGGGAAGACACAGTGTGGGCCTACTTCCGGGTGATGGTGGACAGTCTCGTAGAACAAGAGATCCGGACATCAGTAATGACTCTGGATGAAACTGAAGAGCTCCCTAGAGAGTATTTGGAAACAAATTGGACCTTAGAAAAGGTTTTTGAAGAACTTCAAGCTACTGATAAAAAGAGAGTTCTGGAAGAGAATCAAGAACATTATCATATAGTTCAAAAATTTCTTATCCTGGGAGACATTGATGGTTTGATGGATGAATTTAGCAAATGGTTTTCCAAAGGCAGGAACAGTCTCCCTGCACACCTCCTCCGCTTCATGACTCATCTCATTTTGTTTTTCCAAACTCTGGGACTACAGACCAAAGAAGAAGTTTCTATTGAAGTTTTAAAGACATACATACAGCTTTTAATAAATGAAAAACATACAAATCTCATAGCATTTTATACCTGTCATTTGCCTCAAGACCTAGCTGTTGCCCAGTATGCATTATTTTTGGAAGGTGTTACAGAATTCGAACAGCGCCACCATTGCCTGGAGCTGGCTAAAGAAGCAGATCTGGATGTTGCAACAATAACAAAAACTGTAGTTGAGAATATTCGAAAGAAAGATGATGGTGAATTTAGTCATCATGACTTGGCACCAGCCCTAGATACTGGCACTACTGAGGAGGACCGCTTAAAGATTGACGTAATTGACTGGTTGGTATTTGACCCAGCACAGAGGGCAGAAGCGCTAAAACAAGGCAATGCGATAATGAGAAAATTCTTGGCATCAAAAAAGCATGAAGCTGCAAAAGAAGTATTTGTGAAAATCCCTCAAGATTCTATAGCAGAAATCTATAATCAATGGGAGGAACAAGGAATGGAAAGTCCACTTCCTGCTGAAGATGATAATGCTATCAGAGAACATTTGTGCATTCGAGCTTATTTGGAAGCCCATGAAACCTTTAATGAGTGGTTTAAGCATATGAATTCATCTCCACAAAAACCTACTCTGACACCTCAAGCAACTTTTACTGAGAAAGTGGCTCATGAACACAAAGAAAAGAAATATGAAATGGATTATGGCATTTGGAAAGGGCATTTGGATGCCCTAACCGCTGATGTGAAGGAGAAAATGTATAACGTCTTATTGTTTGTTGATGGCGGGTGGATGGTAGATGTTAGAGAGGAT---GCAGAAGAAGACCATGAAAGAGCACATCAAATGATTTTACTGAGAAAGCTTTGTCTGCCAATGTTGTGTTTTCTGCTTCACACCATATTGCACAGTACTGGTCAGTATCAGGAA---------TGTCTGCAGTTAGCTGATATGGTATCCTCTGAGCGCCACAAATTGTATCTGGTATTTTCTAAGGAAGAACTAAGGAAATTGCTACAGAAGTTAAGGGAATCCTCTCTAATGCTCCTAGACCAGGGACTTGACCCATTAGGATATGAAATT---CAATCC---------------------
>oryAfe1
ATGGACAGGAGTGGCTTTGGAGGGATGTTATCCCCTGTGATCCGAGAGGCAGAGGTGACGCGGACTGCCAAGAAACAGAGTGCTCAAAAAAAAGTTTTA---------ATTCGAGCAACCCAAGATGAGAATTTTATTAACACTACACCAAGAAACCAGATTATCCCTCGAACTCCCAGCTCATTTCGACAGCTTTTT---ACTCCACCAAACCGAAGTTTACTAAAGCAGCCAGATGTTTCCTGCATTCTTGGAACAGGAGGAAGGTCTCCACGGCTTACACAGTCTTCAGGGTTCTTGGGAAATCTGTCCATGGTAACTAATTTGGATGACAGTAATTGGGCAACTACATTCTCATCCCAGCGTTCTGGGCTTTTCACA------GAGCCTCACAATGTGACAGAGGACATAACACTCAGTGCTGTTATGCTGCGTGAGGATGATCCTGGAGAAGCTGCATCCATGAGTATGTTTTCTGATTTCCTGCAGTCTTTTTTGAAGCACTCTTCAACTACAGTTTTTGATCTTGTAGAAGAGTATGAAAACATTTGTGGTAGTCAGGTGAGTATACTGAGTAAAATAGTGAGCCGAGCGACTCCTGGACTTCAGAAGTTTTCAAAAACAGCCAGTATGCTCTGGCTTCTTCAACAAGAGATGGTCACATGGAGACTGTTAGCTTCTTTATATAGAGATAGAATACAGTCTGCATTAGAGGATGAAAATATGTTTGCAGTTACTGCTTTTAGTGCCAGTGAAAAGGCAGTTGTGGAAGCATTATTTCAGAGAGATTCACTTGTCCGACAAAGTCAGTTGGTGGTAGATTGGTTAGAGAGCATTGCCAAAGATGAGATTGGAGATTTTTCTGATAATATTGAGTTTTATGCAAAATCAGTATATTGGGAAAATACTCTACATACCTTGAAACAGCGACAGCTAACTTCTTATATAGGAACTGCCCGCCCACTGGTCACTGAATTGGACCCTGATGCCCCTATAAGACAGAAAATGCCCCTTGATGATCTGGATAGAGAAGATGAAGCCAGATTACTCAAATACATTTTCACTCTAATCCGTGCTGGGATGACAGAAGAGGCACAACGGCTCTGTAAACGTTGTGGGCAGGCCTGGAGGGCTGCAACGCTTGAAGGCTGGAAGCTGTATCATGACCCTAAT------GTTAATGGA---GGAATGGAATTAGAACCTGTTGAAGGGAATCCCTATAGATGCATTTGGAAAATAAGTTGTTGGAGAATGGCAGAAGATGAGCTTTTTAATAAATATGAGAGAGCAATTTATGCAGCTTTAAGTGGGAATCTCAAGCAGCTTCTTCCTGTCTGTGACACCTGGGAAGACACAGTGTGGGCCTACTTCCGGGTGATGGTGGACTGTCTTGTAGAACAGGAGATCCGGACATCAGTAATGACTCTGGATGAAACTGAAGAACTTCCTAGAGAATATTTGGAAACAAATTGGACTTTAGAAAAGGTTTTTGAAGAACTTCAAGCTACTGATAAAAAGAGAGTTCTGGAAGAGAATCAAGAACACTATCATATAGTTCAAAAATTCCTTATCCTGGGAGACATTGATGGTTTGATGGATGAATTTAGCAAATGGCTTTCGAAAGGCAGGAATAGTCTACCTGGACACCTCCTCCGCTTCATGACTCATCTCATTTTGTTTTTTCGAACTCTGGGACTACAAACCAAAGAAGAAGTTTCTATTGAAGTTTTAAAAATATACATACAGCTTTTAATAAGTGAAAAACATACAAATCTCATAGCATTTTATACCTGTCATTTGCCTCAAGACCTAGCTGTTGCCCAGTATGCATTATTTTTAGAAGGTGTTACAGAGTTTGAACAGCGCCACCATTGCCTGGAGTTGGCTAAAGAAGCAGATTTGGATGTTGCAACAATAACAAAAACTGTAGTTGAGAATATTCGAAAGAAAGATAATGGTGAATTTAATCATCATGACCTGGCTCCAGCCCTAGATACTGGCACTACTGAGGAGGACCGCTTAAAGATTGATGTCATTGACTGGTTGGTATTTGACCCAGCACAGAGGGCAGAGGCACTTAAACAAGGCAACGCCATAATGAGAAAATTCCTGGCATCAAAAAAACATGAAGCTGCAAAAGAAGTATTTGTGAAAATTCCTCAGGATTCTATAGCAGAAATCTATAATCAATGGGAGGAACAAGGAATGGAAAGTCCACTTCCTGCTGAAGACGATAATGCTATCAGAGAACATTTGTGCATTCGAGCTTATTTGGAAGCCCATGAAACCTTTAATGAGTGGTTTAAGCATATGAATTCAGCTCCACAAAAACCTACTTTGACACCTCAGGCAACTTTTACTGAGACAGTGGCTTATGAACACAAAGAAAAGAAATATGAAATGGATTATGGCATTTGGAAAGGGCATTTGGATGCCCTAACTGCTGATGTGAAGGAGAAGATGTATAACGTCTTACTGTTTGTTGATGGAGGGTGGATGGTGGATGTTAGAGAGGAT---GCTGAAGACGATCAGGAAAGAGCACATCAAATGATTTCACTGAGAAAGCTTTGTCTGCCAATGTTGTGTTTTCTTCTTCACACCATATTACACAGTACTGGTCAGTATCAGGAA---------TGTCTGCAGTTAGCTGATATGGTATCCTCCGAGCGCCACAAATTGTATCTAGTATTTTCTAAGGAAGAACTAAAGAAATTGCTTCAGAAGTTAAGGGAATCCTCCTTAATGCTCTTAGACCAGGGACTCGACCCATTAGGGTATGAAATT---CAGTCA---------------------
>canFam3
ATGGACAGGAGTGGCTTTGGAGAGATGTCATCCCCTGTGATCCGGGAGGCAGAGGTGACTCGGACCGCACGGAAACAGAGTGCTCAAAAGAGAGTTTTA---------ATTCGGCCATCCCAAGATGAAATTTTTGCTAATACTACACCAAGAAACCAGGTTATCCCTCGGACCCCCAGTTCATCTCGACCACCTTTT---ACTCCACCCAGCCGAAGCTTACTAAGGCATCCAGATGTTTCCTGCATTCTGGGAACAGGAGGGAGGTCTCCCCGGCTTACACAGTCTTCAGGGTTCTTGGGAAATCTGTCTATGGTAACTAATCTGGATGACAGTCATTGGGCCACTGCATTCACATCACAGCGAACAGGAACCCTCACAAACACAGAGTCCCACAGTGTAACAGAGGACGTAACCCTCAGTGCTGTTATGTTACGTGAGGATGATCCTGGTGAAGCTGCATCCATGAGTATGTTTTCCGATTTCCTGCAGTCTTTCTTAAAGCACTCGTCATCTACAGTTTTTGACCTTGTAGAAGAATATGAAAACATTTGTAGTTGCCAGGTGAACATACTGAGTAAAATAGTGAGCCGGGCAACACCTGGACTTCAGAAGTTCTCAAAAACAGCCAGTATGCTCTGGCTTCTTCAACAGGAGATGGTCACTTGGAGGCTGCTGGCTTCTTTGTATAGAGACAGAGTACAGTCTGCGTTAGAAGAAGAAAATACATTTGCAGTTACTGCTCTTAATGCCAGTGAGAAAATGGTGGTGGAAGCATTATTTCAGAGAGATTCACTTGTCCGACAAAGTCAGCTGGTGGTGGATTGGCTAGAGAGCATTGCCAAAGATGAGATTGGAGATTTTTCTGATAATATTGAGTTTTATGCAAAATCCGTATATTGGGAAAATACTCTGCATACCCTGAAACAGCGGCAGCTACCTTCTTACATAGGAAGTGTCCGTCCCCTTGTCACTGAATTAGACCCTGATGCTCCTATTAGACAGAAAATGCCCCTTGATGATCTGGATAGAGAAGATGAAGTCAGATTACTCAAGTATCTTTTCACTTTAATCCGTGCTGGAATGACAGAAGAGGCACAACGACTCTGTAAACGCTGTGGTCAGGCATGGAGAGCTGCAACACTTGAAGGCTGGAAACTGTATCACGACCCTAAT------GTTAATGGA---GGAACAGAATTAGAACCTGTAGAGGGGAATCCATATAGGATCATCTGGAAAATAAGTTGTTGGAGAATGGCAGAAGATGAACTTTTTAACAGATACGAGAGGGCAATTTATGCAGCGTTAAGTGGGAATCTCAAGCAGCTGCTTCCCGTCTGTGACACCTGGGAAGACACAGTATGGGCTTACTTTCGGGTGATGGTGGACAGTTTGGTAGAACAGGAGATCCGGACATCAGTGGTGAATCTGGATGAAACTGAAGAACTCCCTAGGAAATATTTGGAAGCAAATTGGACCTTAGAAAAGGTATTTGAAGAACTTCAAGCTACTGATAAAAAGAGAGTTTTGGAAGAGAATCAAGAACATTATCATATAGTTCAAAAATTCCTTATCCTGGGAGACATTGATGGTTTGATGAATGAATTTAACAAATGGCTTTCCAAAAGCAGAAACAATCTACCTGGACACCTCCTCCGCTTCATGACTCACCTCATTTTGTTTTTTCACACTCTGGGACTGCAGATCAAAGAAGAAGTTTCCATTGAAGTTTTAAAGACATACATACAGCTTTTAATAAATGAGAAGCACACAAATCTCATAGCATTTTATACCTGTCATTTGCCTCAAGACCTAGCTGTTGCCCAGTATGCATTATTTTTGGAAGGTGTTACAGAATTTGAGCAGCGCCACCAGTGCCTGGAGCTGGCTAAAGAAGCAGATTTGGATATCGCAGCTATAACCAAGACTGTAGTTGAGAATATCCGAAAGAAAGATAATGGTGAATTCAGTCATCATGATGTGGCCCCAGCCCTGGATACCAGCACTACTGAGGAGGACCGTTTAAAAATTGATGTAATTGACTGGTTGGTATTTGACCCAGCACAGAGGGCGGAAGCACTAAAACAAGGCAACGCGATAATGAGAAAATTCTTGGCGTCAAAAAAGCATGAAGCTGCGAAAGAAGTGTTTGTGAAAATTCCTCAGGATTCTATAGCAGAAATCTATAATCAGTGGGAGGAACAAGGAATGGAAAGTCCACTTCCTGCTGAAGATGATAATGCGATCAGAGAACATTTGTGCATTAGAGCTTACTTGGAAGCCAATGAAACCTTCAATGAGTGGTTTAAGCATATGAATTCAGCTCCACAGAAACCTACTTTGATACCTCAAGCGACCTTTACCGAGAAAGTGGCTCATGAACATAAAGAAAAGAAATATGAGATGGATTATGTTATTTGGAAAGGGCATTTGGATGCCCTTACTGCCGATGTGAAGGAGAAAATGTACAATGTCTTGTTGTTTGTTGATGGAGGCTGGATGGTGGATGTTAGAGAGGAT---GCTGAAGAAGACCATGAAAGGACACATCAGATGGTTTCATTGAGAAAGCTTTGTCTGCCAATGTTGTGTTTTCTGCTTCATACTATACTGCACAGTACCGGTCAGTATCAGGAA---------TGCTTGCAGTTAGCAGATATGGTATCCTCTGAGCGCCACAAACTGTATTTGGTATTTTCTAAGGAAGAACTAAGGAAATTGTTGCAGAAGTTAAGGGATTCCTCTCTAATGCTCCTAGACCAGGGACTTGATCCATTAGGATATGAAATT---CAGTCA---------------------
>lepWed1
ATGGACAGGAGTGGCTATGGAGAGATGTCATCCCCTGTGATCCGGGAGGCAGAGGTGACTCGGACTGCACGGAAACAGAGTGCTCAAAAAAGAGTTTTA---------ATTCGGCCATCCCAAGATGAAATTTTTGCTACTACTACACCAAGAAATCAGGTTATCCCTCGGACTCCCAGTTCATTTCGACCACCTTTT---ACTCCACCCAGCCGAAGCTTACTAAGGCATCCAGATGTTTCCTGCATTCTTGGAACGGGAGGGAGGTCTCCCCGGCTTACACAGTCTTCAGGGTTCTTGGGAAACCTGTCTATGGTAACTAATCTGGATGACAGTAATTGGGCCACTGCATTCACATCACAGCGATCAGGAACCCTCACAAACACAGAATCCCACAGTGTAACAGAGGACGTTACTCTCAGTGCTGTCATGTTACGTGAGGATGATCCTGGTGAAGCTGCATCCATGAGTATGTTTTCTGATTTCCTGCAGTCTTTCTTAAAGCACTCTTCATCTACAGTTTTTGACCTTGTAGAAGAGTATGAAAACATTTGTAGTTGTCAGGTGAATATACTGAGTAAAATAGTGAGCCGAGCAACCCCTGGACTTCAGAAGTTCTCAAAAACAGCCAGTATGCTCTGGCTTCTTCAGCAGGAGATGGTCACGTGGAGGCTGCTGGCTTCTTTGTACAGAGACAGAGTACAGTCTGCATTAGAAGAGGAAAATACTTTTGCAGTTACGGCTCTTAATGCCAGTGAGAAAGTGGTGGTGGAAGCATTATTTCAGCGAGATTCACTTGTCCGCCAAAGTCAGCTGGTGGTGGATTGGCTAGAGAGCATTGCCAAAGATGAAATTGGAGATTTTTCCGATAATATTGAGTTTTATGCAAAATCAGTGTATTGGGAAAATACCCTACATACCCTGAAACAGCGGCAGCTACCTTCTTACATAGGAAGTGTCCGTCCCCTTGTCACCGAATTGGACCCAGATGCTCCCATTAGACAAAAAATGCCCCTTGATGATCTGGATAGAGAAGATGAAGTCCGATTACTCAAGTATCTTTTCACTTTAATCCGTGCTGGAATGACAGAAGAGGCACAACGACTCTGTAAACGTTGTGGTCAGGCATGGAGAGCTGCAACACTTGAAGGCTGGAAACTCTATCATGACCCTAAT------GTGAATGGA---GGAACAGAATTAGAACCTGTAGAAGGGAATCCATATAGAATCATTTGGAAAATAAGTTGTTGGAGAATGGCAGAAGATGAACTTTTTAATAGATACGAGAGGGCAATTTATGCAGCTTTAAGTGGGAATCTCAAACAGCTGCTTCCTGTCTGCGACACCTGGGAAGACACAGTGTGGGCCTACTTTCGGGTGATGGTTGACAGTTTGGTAGAACAGGAGATCCGGACGTCAGTAGTGAATCTGGATGAAACTGAAGAACTCCCTAGGGAATATTTGGAAGCAAATTGGACCTTAGAAAAGGTATTTGAAGAACTTCAAGCTACTGATAAAAAGAGAGTTTTGGAAGAGAATCAAGAACATTATCATATAGTTCAAAAATTCCTTATCCTGGGAGACATTGATGGTTTGATGAATGAATTTAACAAATGGCTTTCCAAAAGCAGAAACAATCTACCTGGACACCTCCTCCGCTTCATGACTCACCTCATTTTGTTTTTCCACACTCTGGGACTACAGATCAAAGAAGAAGTTTCCATTGAAGTTTTAAAGACATATATACAGCTTTTAATAAATGAGAAGCATACAAATCTCATAGCATTTTATACCTGTCATTTGCCTCAAGACCTAGCTGTTGCCCAGTATGCATTATTTTTGGAAGGTGTTACAGAATTTGAGCAGCGCCACCGTTGCCTGGAGCTGGCTAAAGAAGCAGATTTGGATATTGCAGCTATAACAAAGACCGTAGTCGAGAATATCCGGAAGAAAGATAATGGTGAATTCAGTCATCATGACGTGGCCCCAGCCCTAGATACCAGCACTACTGAGGAGGACCGTTTAAAAATTGACGTAATTGACTGGTTGGTATTTGACCCAGCCCAGAGGGCAGAAGCACTAAAACAAGGCAATGCGATAATGAGAAAATTCTTGGCCTCAAAAAAGCATGAAGCTGCAAAAGAAGTGTTTGTGAAAATTCCTCAGGACTCTATAGCAGAAATCTATAATCAGTGGGAGGAACAAGGAATGGAAAGTCCACTTCCCGCTGAAGATGATAATGCTATCAGAGAACATTTGTGCATTAGAGCTTATTTGGAAGCCAATGAAACCTTTAATGAGTGGTTTAAGCATATGAATTCAGCTCCACAGAAACCTACTTTGATACCTCAAGCAACTTTTACTGAGAAAGTGGCTCATGAACACAAAGAAAAGAAATATGAAATGGATTATGTTATTTGGAAAGGGCATTTGGATGCCCTAACTGCCGATGTGAAAGAGAAAATGTACAATGTTTTGTTGTTTGTTGATGGAGGGTGGATGGTGGATGTTAGAGAGGAT---GCTGAAGGAGACCATGAAAGGACACACCAAATGATTTCATTGAGAAAGCTTTGTCTGCCAATGTTGTGTTTCCTGCTTCATACCATATTGCATAGTACCGGTCAGTATCAGGAA---------TGCTTGCAGTTAGCAGATATGGTCTCCTCTGAGCGCCACAAACTATATCTGGTATTTTCTAAGGAAGAACTAAGGAAATTGTTGCAGAAGTTAAGAGAGTCCTCTCTAATGCTCCTAGACCAGGGACTTGATCCATTAGGATATGAAATT---CAGTCA---------------------
>ailMel1
ATGGACAGGAGTGGCTATGGAGAGATGTCATCGCCTGTGATCCGGGAGGCAGAGGTGACTCGGACTGCACGGAAACAGAGTGCTCAAAAAAGAGTTTTA---------ATTCAGCCATCCCAAGATGAAATTTTCTCCAATACTACACCAAGAAACCAGGTTATCCCTCGGACTCCCAGTTCATTTCGACCACCTTTT---ACTCCACCCAGCCGAAGCTTACTAAGGCATCCAGATGTTTCCTGCATTCTTGGAACAGGAGGGAGGTCTCCCCGGCTTACACAGTCTTCAGGGTTCTTGGGAAACCTGTCTATGGTAACTAATCTGGATGACAGTAATTGGGCCACTGCATTCATGTCACAGCGATCCGGAACCCTCACAAACACAGAGTCCCACAGTGTAACAGAGGACGTAACTCTCAGTGCTGTTATGTTACGTGAAGATGATCCTGGTGAAGCTGCATCCATGAGTATGTTTTCTGATTTCCTGCAGTCTTTCTTAAAGTACTCTTCATCTACAGTTTTTGACCTTGTAGAAGAGTATGAAAACATTTGTAGTTGTCAGGTGAATATACTGAGTAAAATAGTGAGCCGAGCAACACCTGGACTTCAGAAGTTCTCAAAAACAGCCAGTATGCTCTGGCTTCTTCAACAGGAGATGGTCACATGGAGGCTGCTGGCTTCTTTGTACAGAGACAGAGTACAGTCTGCATTGGAAGAGGAAAATACATTTGCAGTTACTGCTCTTAATGCCAGTGAGAAAGTGGTGGTGGAAGCATTATTTCAGAGAGATTCACTTGTCCGACAAAGTCAGCTGGTGGTGGATTGGTTAGAGAGCATTGCCAAAGATGAGATTGGAGATTTTTCCGATAATATTGAGTTTTATGCAAAATCAGTATATTGGGAAAATACCCTGCATACCCTGAAACAGAGGCAGCTACCTTCTTACATAGGAAGTGTCCGTCCCCTTGTCACTGAATTGGACCCTGATGCTCCCATTAGACAGAAAATGCCCCTTGATGATCTGGATAGAGAAGATGAAGTCAGATTACTCAAGTATCTTTTCACTTTAATCCGTGCTGGAATGACAGAAGAGGCACAACGGCTCTGTAAACGTTGTGGTCAGGCATGGAGAGCTGCAACACTTGAAGGCTGGAAACTCTATCATGACCCTAAT------GTGAATGGA---GGAACAGAATTAGAACCTGTAGAAGGGAATCCATATAGAATCATTTGGAAAATAAGTTGTTGGAGAATGGCAGAAGATGAGCTTTTTAATAGATACGAGAGGGCAATTTATGCAGCTTTAAGTGGGAATCTCAAGCAGCTGCTTCCTGTCTGTGACACCTGGGAAGACACAGTGTGGGCCTACTTTCGGGTGATGGTGGACAGTTTGGTAGAACAGGAGATCCGGACGTCAGTAGTGAATCTAGATGAAACTGAAGAACTCCCTAGGGAATATTTGGAAACAAATTGGACCTTGGAAAAGGTATTTGAAGAACTTCAAGCCACTGATAAAAAGAGAGTTTTGGAAGAGAATCAAGAACATTATCATATTGTTCAAAAATTCCTTATCCTGGGAGACATTGATGGTTTGATGAATGAATTTAACAAATGGCTTTCCAAAAGCAGAAACAATCTACCTGGACACCTCCTCCGCTTCATGACTCATCTCATTTTGTTTTTTCATACTCTGGGACTGCAGATCAAAGAAGAAGTTTCCATTGAAGTTTTAAAGACATACATACAGCTTTTAATAAATGAGAAGCATACAAATCTCATAGCATTTTATACCTGTCATTTGCCTCAAGACCTAGCTGTTGCCCAGTATGCATTATTTTTGGAAGGTGTTACAGAATTTGAGCAGCGCCACCGTTGCCTGGAGCTGGCTAAAGAAGCAGATTTGGATATTGCAGCTATAACAAAGACTGTAGTCGAGAATATCCGAAAGAAAGATAATGGTGAATTCAGTCATCATGACGTGGCCCCCGCCCTAGATACCAGCACTACTGAGGAGGACCGTTTAAAAATTGACGTGATTGACTGGTTGGTATTTGACCCAGCACAGAGGGCAGAAGCACTTAAACAAGGCAATGCGATAATGAGAAAATTCTTGGCATCAAAAAAGCATGAAGCTGCAAAAGAAGTGTTTGTGAAAATTCCTCAAGATTCTATAGCGGAGATCTATAATCAGTGGGAGGAACAAGGAATGGAAAGTCCGCTTCCCGCTGAAGACGATAATGCTATCAGAGAACATTTGTGCATTAGAGCTTATTTGGAAGCCAATGAAACCTTTAATGAGTGGTTTAAGCATATGAATTCAGCTCCACAGAAACCTACTTTGATACCTCAAGCAACTTTTACTGAGAAAGTGGCTCATGAACACAAAGAAAAGAAATACGAAATGGATTATGTTATTTGGAAAGGCCATTTGGACGCCCTAACTGCCGATGTGAAGGAGAAAATGTACAATGTCTTGTTGTTTGTTGACGGAGGGTGGATGGTGGATGTTAGAGAGGAT---GCTGAAGAAGACCATGATAGGACACACCAGATGGTTTCATTGAGAAAGCTTTGTCTGCCAATGTTGTGTTTTCTGCTTCATACCATATTGCATAGTACCGGTCAGTATCAGGAA---------TGCTTGCAATTAGCAGATATGGTCTCCTCTGAGCGCCACAAACTGTATCTGGTGTTTTCTAAGGAAGAACTAAGGAAATTGTTGCAGAAGTTAAGAGAGTCCTCTCTAATGCTCCTAGACCAAGGACTTGATCCGTTAGGATATGAAATT---CAGTCA---------------------
>musFur1
ATGGACAGGAGTGGCTATGGCGAGATGTCATCCCCTGTGATCCGGGAGGCAGAGGTGACTCGGACTGCTCGGAAACAGAGTGCTCAAAAAAGAGTTTTA---------ATTCGGCCATCCCAAGATGAAATTTTTGCTACTACTACACCAAGAAACCAGGTTATCCCTCGGACTCCCAGTTCATTTCGACCACCTTTT---ACTCCACCCGGCCGAAGCTCACTAAGGCATCCAGATGTTTCCTGCATTCTTGGAACAGGAGGCAGGTCTCCCCGGCTTACACAGTCTTCAGGGTTCTTGGGAAACCTATCTATGGTAACTAATCTGGATGACAGTAATTGGACCACTGCATTCATGTCACAGCGATCAGGAACCCTCACAAACACGGAGTCTCACAGTGTAACAGAGGATGTAACTCTGAGTGCTGTTATGTTACGTGAGGATGACCCTGGTGAAGCTGCATCCATGAGTATGTATTCTGATTTCCTGCAGTCTTTTTTAAAGCACTCTTCGTCTACAGTTTTTGACCTTGTAGAAGAGTATGAAAACATTTGTAGTTGTCAGGTGAACATACTGAGTAAAATAGTGAGCCGAGCAACACCTGGACTTCAGAAGTTCTCAAAAACAGCCAGTATGCTCTGGCTTCTTCAACAGGAGATGGTCACGTGGAGGCTGCTGGCTTCTCTGTATAGAGACAGAGTACAGTCTGCATTAGAAGAGGAAAATACATTTGCAGTTACTGCTCTTAATGCCAGTGAGAAAGTGGTGGTGGAAGCATTATTTCAGAGAGATTCACTTGTCCGACAAAGTCAGCTTGTGGTGGATTGGCTAGAGAGTATTGCCAAAGATGAGATCGGAGATTTTTCCGATAATATTGAATTTTATGCAAAATCAGTGTATTGGGAAAACACCCTGCATACCCTGAAACAGCGGCAGCTACCTTCTTACATAGGAAGTGTCCGTCCCCTTGTCACTGAATTGGACCCTGATGCTCCTATTAGACAGAAAATGCCCCTTGATGATCTGGATAGAGAAGATGAAGTCCGATTACTCAAGTATCTTTTCACTTTAATCCGTGCTGGAATGACAGAAGAGGCACAACGACTCTGTAAACGTTGTGGTCAAGCATGGAGAGCTGCAACACTTGAAGGCTGGAAACTCTACCATGACCCTAAT------GTGAATGGA---GGAACAGAATTAGAACCTGTTGAAGGGAATCCATATAGAATCATTTGGAAAATAAGTTGTTGGAGAATGGCAGAAGATGAGCTTTTTAATAGATACGAGAGGGCAATTTATGCAGCTTTAAGTGGAAATCTCAAGCAGCTGCTTCCCGTCTGTGACACCTGGGAAGACACAGTGTGGGCCTACTTTCGGGTGATGGTGGACAGTTTGGTAGAACAGGAGATCCGGACATCGGTAGTGAATCTGGATGAAACTGAAGAACTCCCTAGGGAGTATTTGGAAGCAAATTGGACCTTAGAAAAGGTATTTGAAGAACTTCAAGCTACTGATAAAAAGAGAGTTTTGGAAGAGAATCAAGAACATTATCATATAGTTCAAAAGTTCCTTATCCTGGGAGACATTGATGGTTTGATGAATGAATTTAACAAATGGCTTTCCAAAAGCAGAAACAATCTACCTGGACACCTTCTCCGCTTCATGACTCACCTCGTTTTGTTTTTCCACACTCTGGGACTACAGATCAAAGAAGAAGTTTCCATTGAAATTTTAAAGACCTACATACAGCTTTTAATAAATGAGAAGCATACAAATCTTATAGCATTTTATACCTGTCATTTACCTCAAGACCTAGCTGTAGCCCAGTATGCATTATTTTTGGAAGGAGTTACAGAATTTGAGCAGCGCCACCATTGCCTGGAACTGGCTAAAGAAGCAGATTTGGATATTGCAGCTATAACAAAGACTGTAGTCGAGAATATCCGAAAGAAAGATAATGGTGAATTCAGTCATCATGACGTGGCCCCAGCCCTAGATACCAGCACTACTGAGGAGGACCGTTTAAAAATTGACGTAATTGACTGGTTGGTATTTGACCCAGCACAGAGGGCGGAAGCACTTAAACAAGGCAATGCGATAATGAGAAAATTCTTGGCATCAAAAAAGCATGAAGCTGCAAAAGAAGTATTTGTGAAAATTCCTCAGGATTCTATAGCGGAAATCTATAATCAGTGGGAGGAACAAGGAATGGAAAGTCCACTTCCTGCCGAAGATGATAATGCTATCAGAGAACATTTGTGCATTAGAGCTTATTTGGAAGCCAATGAAACCTTTAACGAGTGGTTTAAGCATATGAATTCAGCTCCACAGAAACCTACTTTGATACCTCAAGCAACTTTTACTGAGAGAGTGGCTCATGAACACAAAGAAAAGAAATATGAAATGGATTATGTTATTTGGAAAGGACATTTGGATGCCCTGACTGCTGATGTGAAGGAGAAAATGTACAATGTCTTGTTGTTTGTTGATGGAGGGTGGATGGTAGATGTTAGAGAGGAT---GCTGAAGAAGACCATGAAAGGACACACCAAATGGTTTCATTGAGAAAGCTTTGTCTGCCGATGTTGTGTTTTCTGCTTCATACCATTTTGCATAGTACTGGTCAGTATCAGGAA---------TGCTTGCAGTTAGCAGATATGGTCTCCTCTGAGCGCCACAAACTGTATCTGGTATTTTCTAAGGAAGAACTAAGGAAATTGTTGCAGAAGTTAAGAGAGTCCTCTCTAATGCTCCTAGACCAGGGACTTGATCCATTAGGATATGAAATT---CAGTCA---------------------
>felCat8
ATGGACAGGAGCGGCTATGGAGAGATGTCATCTCCTGTGATCCGAGAGGCAGAAGTGACTCGGACTGCACGGAAACAGAGTGCTCAAAAAAGAGTTTTA---------ATTCGGCCATCCCAAGATGAAATTTTTGCTAATACTACACCAAGAAACCAGGTTATCCCTCGAACTCCCAGTTCGTTTCGACCACCTTTT---ACTCCACCCAGCCGAAGCTTACTGAGGCATCCAGATGTTTCCTGCATTCTTGGAACAGGAGGGAGGTCTCCCCGGCTTACACAGTCTTCAGGGTTCTTGGGAAATCTGTCTATGGTAACTAATCTGGATGACAGTAATTGGGCTGCTGCATTCACATCACAGCGTTCAGGACTCCTCACAAGTACAGAGTCCCACAGTGTAACAGAGGATGTAACTCTCAGTGCCGTTATGTTACGTGAGGATGATCCTGGCGAAGCTGCATCCATGAGTATGTTTTCTGATTTCCTGCAGTCTTACTTGAAGCATTCTTCAAATACGGTTTTTGACCTTGTAGAAGAATATGAAAACATCTGTAGTAGTCAGGTGAATATACTGAGTAAAATAGTGAGCCGAGCAACACCTGGACTTCAGAAGTTCTCAAAAACAGCCAGTATGCTCTGGCTTCTTCAACAGGAGATGGTCACATGGAGGCTGCTGGCTTCTCTGTATAGAGACAGAATACAGTCTGCATTAGAAGATGAAAATATGTTTGTACTTAGTGCTCTTAATGCCAGTGAGAAAGTGGTGGTGGAAACATTATTTCAGAGAGATCCACTTGTCCGACAAAGTCAGCTGGTGGTGGATTGGCTAGAGAGCATTGCCAAAGATGAAATTGGAGATTTTTCTGATAACATTGAGTTTTATGCAAAATCAGTTTATTGGGAAAATACTCTGCATACCCTGAAGCAGCGACAGCTGCCTTCTTATATAGGAAGTGTCCGTCCCCTTGTCACTGAATTGGACCCTGATGCTCCCATTAGACAGAAAATGCCCCTTGATGATCTGGATAGAGAAGATGAAGTCAGATTACTCAAATATCTTTTCACTCTAATCCGTGCTGGAATGACAGAAGAGGCACAACGACTCTGTAAACGTTGTGGTCAGGCATGGAGAGCCGCGACACTTGAAGGCTGGAAACTCTATCATGACCCTAAT------GTTAATGGA---GGAACAGAATTAGAACCTGTGGAAGGGAATCCATACAGAGTGATTTGGAAAATAAGTTGTTGGAGAATGGCAGAAGATGAGCTTTTTAATAGATACGAGAGAGCAATTTATGCAGCTTTAAGTGGGAATCTCAAGCAGCTGCTTCCTGTCTGTGACACCTGGGAAGACACAGTGTGGGCCTACTTTCGGGTGATGGTGGACAGTTTGGTAGAACAGGAAATCCGGACATCAGTACTGACTCTGGATGAAACTGAAGAACTCCCTAGGGAATATTTGGAAGTAAATTGGACCTTAGAAAAGGTATTTGAAGAACTTCAAGCTACTGATAAAAAGAGAGTTCTGGAAGAGAATCAAGAACATTACCATATAGTTCAAAAATTCCTTATCCTGGGAGACATTGATGGTTTGATGGGTGAATTTAACAAATGGCTTTCCAAAAGCAGAAACAATCTACCTGGACACCTCCTCCGCTTCATGACTCACCTCATTTTGTTTTTTCGCACACTGGGACTACAGACCAAAGAAGAAGTCTCCATTGAAGTTTTAAAGGCATACATCCAGCTTTTAATAAATGAGAAACATACAAATCTGATTGCATTTTATACTTGTCACTTGCCTCAAGACCTAGCTATTGCCCAATATGCGTTATTTTTGGAAGGTGTTACAGAATTTGAGCAGCGCCACCATTGCCTGGAGCTGGCTAAGGAAGCAGATTTGGATATTGCGGCTATAACAAAGACTGTAGTTGAGAATACCCGAAAGAAAGATAATGGTGAATTCAGTCATCATGACGTGGCCCCAGCCCTAGATACTGGCACTACAGAGGAGGACCGCTTAAAAATTGACGTAATTGACTGGTTGGTATTTGACCCAGCACAGAGGGCAGAAGCGCTAAAACAAGGCAATGCGATAATGAGAAAATTCTTGGCATCAAAAAAGCATGAAGCTGCAAAAGAGGTATTTTTGAAAATTCCTCAGGATTCGATAGCAGAAATCTATAATCAGTGGGAGGAACAAGGAATGGACAGTCCACTTCCTGCTGAAGATGATAATGCTATCAGAGAACATTTATGCATTAGAGCTTATTTGGAAGCCCATGAAACCTTTAATGAGTGGTTTAAGCATATGAATTCTGCTCCACAAAAACCTACATTGATACATCAAGCAACTTTTACTGAGAAAGTGGCTCATGAACACAAAGAAAAGAAATATGAAATGGATTATGTTATTTGGAAAGGGCATTTGGATGCCCTAACTGCTGACGTGAAGGAGAAAATGTACAATGTCTTGTTGTTTGTTGATGGAGGGTGGATGGTGGATGTTAGAGAGGAT---GCTGAAGAAGACCATGAAAGAACACATCAAATGGTTTTATTGAGAAAGCTTTGTCTGCCCATGTTGTGTTTTCTGCTTCATACCATATTGCATAGTACCGGCCAGTATCAGGAA---------TGCTTGCAGTTAGCAGACATGGTATCCTCTGAGCGCCACAAACTGTACCTGGTATTTTCTAAGGAAGAACTGAGGAAATTGCTACAGAAGTTAAGAGAATCCTCTCTAATGCTCCTAGACGAGGGACTTGATCCATTAGGATATGAAATT---CAGTCA---------------------
>oryCun2
ATGGACAGGGGTGGCTTCGGAGACTTGTCATCCCCTGTGATCCGAGAGGCAGAGGTGACACGCACTGCCAAGAAACAGAGTGCTCAAAAGAGAGTTTTA---------ATTCGAACATCCCAAGATGAAAATTTTGTTAATACCACACCAAGAAATCAGATTATCCCTCGAACTCCCAGCTCATTTCGACAGCCTTTT---ACTCCACTGAACCGAAGCTTGCTAAAGCACCCAGATGTTTCCTGCATCCTTGGAACAGGAGGGAGGTCTCCTCGACTTACACAGTCTTCAGGGTTCTTGGGAAATCTGTCCATGATAACCAATCTGGATGACAGTAACTGGGCGGCTGCGTTCTCATCCCAGCGCTTAGGGCTGTACACAGGCGTGGACGCCCACAGTGTCACAGAGGACGTGAATCTCAGCGCGGTCATGCTACGTGAGGATGATCCTGGCGAGGCTGCATCCATGAGTATGTTTTCTGATTTCCTGCAGTCTTTTTTGAAGCACTCTTCAACTACAGTTTTTGACCTTGTGGAAGAGTATGAAAACATTTGTGTTAGTCAGGTGAACATATTAAGTAAAATAGTGAGCCGAGCAACACCTGGACTTCAGAAGTTTTCAAAAACAGCCAGCATGCTGTGGCTTCTTCAGCAGGAGATGGTTACGTGGAGACTGCTGGCTTCATTGTATAGAGACAGAATACAATCTTCAATAGAAGATGAAAATATGTTCGCAGTTACTGCTGTTAATGCCAGTGAGAAAACAGTTGTGGAAGCATTATTTCAGAGGGATTCACTGGTCCGGCAAAGTCAGCTGGTGGTAGATTGGTTAGAGAGTATTGCCAAAGATGAGATTGGAGATTTTTCTGATAATATCGAGTTTTATGCAAAATCAGTATATTGGGAAAATACTCTGCACACCTTAAAGCAACGACAGCTAGCATCTTATATAGGAAGTGTCCGTCCTCTTGTCACTGAATTGGATCCTGATGCTCCTATAAGACAGAAGATGCCCCTTGATGATCTGGATAGAGAAGATGAAGTTAGATTACTCAAATATCTTTTCACTCTAATCCGTGCTGGAATGACAGATGAGGCACAGCGACTCTGTAAACGGTGTGGTCAGGCATGGAGAGCTGCCACACTTGAAGGCTGGAAGCTGTATCATGACCCCAAT------GTGAATGGA---GGAACAGAATTAGAAGCTGTGGAAGGGAATCCATATAGACGCATTTGGAAAATAAGTTGTTGGAGAATGGCGGAAGATGAGCTTTTTAATAGATATGAGAGAGCAATTTATGCAGCTTTAAGTGGGAATCTCAAACAGCTTCTTCCCGTGTGTGACACCTGGGAAGACACAGTGTGGGCCTACTTCCGGGTGATGGTGGACAGCCTGGTTGAACAGGAGATCCGGACGTCAGTAGTAACTCTGGATGAAACTGAAGAACTCCCTAGAGAATATTTAGAAACAAATTGGACCTTAGAAAAGATTTTTGAAGAACTTCAAGCTACTGATAAAAAGAGAGTTCTGGAAGAGAATCAAGAACATTATCACATAGTTCAAAGATTCCTTATTCTGGGAGATATTGATGGTTTGATGGACGAGTTTAGCAAATGGCTTTCTAAAAACAGAAACAATCTGCCTGGACACCTCCTCCGCTTCATGACCCACCTCATTTTGTTTTTCCGGACTCTGGGACTACAGACCAAAGAAGAAGTTTCTATTGAAGTTTTAAAGACATATATACAGCTGTTAATAAACGAGAAGCATACAAATCTCATAGCATTTTACACTTGTCACTTGCCTCAAGACCTAGCTGTTGCCCAGTATGCATTATTTTTGGAAGGTGTTACAGAATTTGAACAGCGACACCATTGCCTGGAGCTGGCTAAAGAAGCAGATTTGGATGTTGCAGCAATAACAAAAACTGTTGTAGAGAATATTCGAAAGAAAGATGACGGTGAGTTCAGTCATCATGACCTGGCCCCAGCCCTGGATACTGGCACCACTGAGGAGGACCGCTTAAAGATTGATGTAATTGACTGGTTGGTGTTTGACCCAGCACAGAGAGCAGAAGCTCTAAAACAAGGCAATGCAATAATGAGGAAATTTTTGGCATCAAAAAAGCACGAAGCTGCAAAAGAAGTATTTGTGAAAATTCCTCAGGATTCCATAGCAGAAATCTATAATCAATGGGAGGAACAAGGAATGGACAGTCCACTTCCTGCTGAAGATGATAATGCTATCAGGGAACATTTGTGTATTAGAGCTTATTTGGAGGCCCACGAAACTTTTAATGAGTGGTTCAAGCATATGAATTCAGCGCCTCAGAAACCTACTTTGATACCGCAATCAACTTTTACTGAGAAAGTGGCTCATGAACACAAAGAAAAGAAATATGAAATGGATTATAATATCTGGAAAGGACATTTGGATGCCCTAACAGCTGATGTGAAAGAGAAGATGTATAACGTCTTGTTATTTGTTGATGGAGGGTGGATGGTAGATGTCAGGGAGGAT---GCTGAGGAAGACCATGAAAGAACGCACCAGATGGCTTTGCTGAGAAAGCTCTGCCTGCCCATGCTGTGCTTTCTGCTGCACACCATCCTGCACAGCACCGGCCAGCACCAGGAG---------TGCCTGCAGCTAGCAGATATGGTGTCCTCCGAGCGCCACAAACTGTATCTGGTATTTTCTAAGGAAGAACTAAGGAAATTGCTGCAGAAGTTAAGGGAATCCTCGCTGATGCTTCTTGACCAGGGACTTGATCCTCTAGGATATGAAATT---CAGTCG---------------------
>eriEur2
ATGGACAGGAATGTCTTTGGAGAAATGTCATCCCCTGTCATCCGGGAGGCAGAAGTGACAAGGACTGCAAAGAAACAGAGCGCTCAAAAAAGAGTTTTA---------CTTAGGGCATCCCAAGATGAAAAT------ACTACTACACCAAGAAACCAGGCTATCCCTCGAACTCCTGGCTCATTTCGACTGCCTTTC---ACCCCACCAAACCGAAGCCTGTTGAGGCATCCAGATGTTTCCTGCATTCTTGGAACAGGAAGAAGGTCTCCTCGAGTTACACAGTCTTCGGGGTTCTTGGGAAATCTGTCTATGGTAACTAATCTAGATGATAGTAATTGGGCTGCTGCATTCTCCTCACAGCGCTCAGTTCTTTTCCCCAACACAGAACCCCACAGTGTAACAGAGGATGTGACTCTCAGTGCAGTTATGTTAAGAGAGGACGATCCTGGAGAAGCTGCATCCATGAGTATGTTTTCTGATTTCCTGCAGTCTTTTTTGAAGCACTCTTCAACTACAGTTTTTGATCTTGTAGAAGAGTATGAAAACATTTGTGCTAGTCAGGTGAATATACTGAGTAAAATAGTGAACCGAGCAACACCTGGACTTCAAAAGTTTTCAAAAACAGCCAGTATGCTCTGGCTTCTTCAACAGGAGATGGTCACATGGAGGCTGCTAGCTTCTTTGTATAGAGACAGATTACAGTGTGCATTAGAAGATGAAAATATGTTTGCAGTTACCGCTCTGAATGCCAGTGAAAAAACAGTTGTGGAAGCTTTATTTCAGAAGGATTCACTTGTTCGACAAAGTCAGCTCGTGGTAGATTGGTTAGAGAGCATTGCCAAAGATGAAATTGGAGATTTTTCGGATAATATTGAGTTTTATGCAAAATCAGTCTATTGGGAAAATACTCTGCATAGCTTGAAACAGCGGCAACTGTCTTCTTATTTCGGAAGTTCCCGTCCTCTAGTCACCCAATTGGATCCTGATGCTCCCATAAGACAGAAGATGCCCCTGGATGACCTGGACAGAGAAGATGAAGTCAGATTACTCAAATATCTTTTCACTCTAATTCGTGGTGGAATGACAGATGAGGCACAGAGACTCTGTAAACGTTGCGGTCAGGCATGGAGAGCAGCAACACTTGAAGGCTGGAAACTATATCACGACCCTAAT------GTTAACAGA---GGAACTGAATTTGAACCTGTTGAAGGGAATCCATATAGGTGCATTTGGAAAATAAGTTGTTGGAGGATGGCAGAAGATGAGCTTTTCAACAAGTATGAAAGAGCAATCTATGCAGCTTTAAGTGGGAATCTGAAACAGTTGCTTCCTGTCTGTGACACTTGGGAAGATACAGTGTGGGCCTACTTCCGGGTGATGGTGGACAGTCTAGTAGAGCAGGAGATCCGGACATCAGTAATATCCCTGGATAAAATGGAAGAACTCCCTAGAGACTATGTGGAGGCAAATTGGACCTTAGAAAAAGTTTTCGAAGAACTCCAAGCTACTGATAAAAAGAGAGTTCTGGAAGAGAATCAAGAACATTATCATGTAGTTCAAAAATTCCTTATCTTGGGAGACATTGATGGTTTGATGGATGAGTTCAGCAAATGGCTTTCCAAAAGTAGAAATAATCTACCTGGACACCTCCTCCGCTTCATGACTCACCTTATTTTGTTTTTCCGCACTCTGGGACTACAGACCAAAGAAGAAGTTTCCATTGAAATTTTAAAAACATACATACAGCTGTTAATAAATGAGAAACATTCAAATCTTATAGCATTTTATACTTGTCATTTGCCACAAGACCTAGCTGTTGCCCAATATGCACTATTCTTGGAAGGGGTTACAGAGTTCGAGCAACGTCAACACTGCCTGGAGCTAGCTAAAGAAGCAGATTTGGATATTGCAACTATAACAAAAACTGTCGTTGAGAATACTCGAAAGAAAGATAATGGTGAATTCAGTCATCATGACTTGGCTCCAGCTCTAGATACTGGCACTACTGAGGAAGACCGTCTAAAGATTGATGTAATTGACTGGTTGGTCTTTGACCCAGCACAAAGGGCAGAAGCATTAAAACAAGGCAATGCAATAATGAGAAAATTCTTGGCATCAAAAAAGCATGAAGCTGCAAAAGAAGTATTTGTGAAAATTCCTCAGGATTCTATAGCAGAAATTTATAATCAGTGGGAGGAACAAGGAATGGATAGTCCACTTCCTGCTGAAGATGATAATGCCATCAGAGAACATTTATGCATTAGAGCTTATCTGGAAGCTCATGAAACCTTTAATGAGTGGTTTAAACATATGAATTCAGCTCCACAGAAACCAACTTTGATACCTCAAGCCACTTTTACTGAGAAAGTGGCTCATGAACACAAAGAAAAAAAATTTGAGATGGATTACAGTATTTGGAAAGGGCATTTGGATGCCCTAACTGCTGATGTGAAGGAGAAAATGTACAATGTGTTACTGTTTGTTGATGGAGGGTGGATGGTAGATGTTAGAGAGGAT---GCTGAAGAAGACCCTGAAAGAACACACCAAATGGTTTTACTGAGAAAGCTCTGTCTGCCGATGTTGTGCTTTTTACTCCACACCATACTGCATAGTACTGGTCAGTATCAGGAA---------TGCCTGCAGTTAGCAGATATGGTATCCTCTGAGCGACACAAACTATATCTGGTATTTTCTAAGGAAGAACTAAGGAAATTACTACAGAAATTAAGAGAATCCTCTCTAATGCTACTTGACCAGGGACTTGATCCATTAGGGTATGAAATT---CAGTCA---------------------
>mm10
ATGGACAGGAGTGGCTTCGGGGGGATGTCATCCCCTGTGATCCGGGATGCGGAGGTGACGAGGACTGCCCGGAAGCACAGTGCTCACAAAAGAGTTCTA---------ATTCAGGCCAACCAAGAGGACAATTTTGGTACTGCTACACCAAGAAGCCAGATCATTCCTCGAACGCCAAGCTCCTTTCGACAGCCTTTTGTTACTCCATCGAGCCGAAGCCTACTGAGACACCCGGATATTTCCTACATTCTTGGAACGGAAGGGAGGTCTCCCCGGCACACACAGTCTTCTGGGTACTTGGGAAATCTTTCTATGGTGACTAATCTTGATGACAGCAACTGGGCAGCTGCATTCTCATCCCAGCGTTTAGGGCTCTACACAAACACAGAGCATCATAGTATGACCGAGGATGTGAACCTAAGTACTGTCATGCTACGGGAAGACGACCCTGGAGAGGCTGCATCCATGAGCATGTTCTCTGATTTCCTGCACTCTTTCTTGAAGCACTCTTCAACCACAGTCTTTGATCTCGTAGAAGAATATGAAAATATTTGTGGTAGTCAGGTGAATATCCTCAGTAAAATAGTGAGCCGCGCAACGCCTGGACTGCAGAAGTTTTCCAAGACGGCCAGTATGCTCTGGCTTCTCCAACAGGAGATGGTCACATGGAGGCTGCTCGCCTCTTTGTACAGAGACAGAATACAGTCTTCATTAGAAGAGGAAAATATGTTTGCAATTGCTGGTATTAATGCCAGCGAGAAGATGGTTGTGGAAACGCTGTTTCAGAGGGACTCACTGGTCCGGCAGAGCCAGTTGGTGGTAGATTGGCTAGAGAGTATTGCCAAAGATGAAATCGGAGAATTCTCGGACAATATTGAGTTTTATGCAAAATCAGTGTATTGGGAAAATACCCTCCACTCCTTAAAGCAGCGGCAGCTACTGTCTCACATGGGAAGTACCCGGCCTCTGGTCACCGAACTGGACCCAGACGCTCCCATTAGACAGAAGTTGCCACTCGACGATCTGGACAGAGAGGACGAGGTCAGACTGCTGAAGTACCTCTTCACGCTCATCCGTGCTGGCATGACAGAGGAGGCACAACGGCTCTGTAAACGGTGTGGGCAAGCATGGCGAGCTGCAACCCTGGAAGGCTGGAAACTGTACCATGACCCTAAT------GTTAATGGA---GGGACAGAGCTAGAACCTGTTGAAGGGAATCCATATAGACGCATCTGGAAGATTAGTTGCTGGAGAATGGCTGAAGATGAACTTTTTAATAAATATGAAAGAGCGATTTACGCGGCACTGAGTGGGAACCTTAAGCAGCTCCTTCCAGTCTGTGACACGTGGGAAGACACGGTGTGGGCCTACTTCCGGGTGATGGTGGATAGCCTGGTGGAGCAGGAGATTCGGACATCAGTAATGACGCAGGATGACAGTGAGGAGCTCCCTCGAGAGTACATGGAAGCCAATTGGACCTTAGAAAAAGTTTTTGAAGAACTTCAAGCCACTGATAAAAAGAGAGTTCTGGAGGAGAATCAAGAGCATTACCATATAGTTCAGAAATTCCTTATCCTGGGAGACGTTGATGGTTTGATGGATGAATTTAGCAAATGGCTGTCCAAGAGCGGAAGCAGTCTGCCCGGACACCTGCTCCGCTTCATGACACACCTCATTCTGTTTCTCCGCACCCTAGGCCTCCAGACCAAGGAAGAAGTTTCCATTGAAGTTCTAAAAACATATATACAGCTGTTAATAAGCGAGAAGCACACAAGCCTCATAGCGTTCTATACCTGTCATCTGCCTCAAGACCTCGCCGTGGCCCAGTATGCCTTATTTTTGGAAGGTGTTACGGAATTTGAGCAGCGGCACCAGTGCCTAGAGCTGGCTAAGGAAGCAGACTTGGATGTTGCGACGATAACGAAAACTGTAGTTGAGAATATTTGCAAGAAAGATAATGGTGAATTTAGTCACCATGACCTGGCTCCATCCCTAGACACTGGCACTACTGAGGAGGACCGCCTGAAGATTGATGTGATCGACTGGCTCGTGTTTGACCCGGCACAGAGAGCGGAAGCCCTGAGGCAAGGCAACGCCATCATGAGGAAGTTCTTAGCATTAAAGAAACATGAAGCTGCAAAAGAAGTGTTTGTGAAAATTCCTCAGGATTCCATCGCAGAGATCTATAATCAGTGGGAGGAGCAAGGCATGGAGAGCCCTCTTCCTGCCGAGGATGATAACGCCATCCGAGAGCATTTGTGTATCAGAGCCTATCTGGAAGCCCATGAAACCTTCAACGAATGGTTTAAACATATGAATTCGGCTCCACAGAAACCTACATTACTATCTCAAGCAACTTTTACAGAGAAAGTGGCTTATGAACACAGAGAAAAGAAATACGAGATGGATCATAATATTTGGAAAGGACATTTGGATGCCCTAACTGCTGATGTGAAGGAGAAAATGTACAACGTCTTGTTGTTTGTTGATGGAGGATGGATGGTGGATGTCAGAGAGGAC---GCCGAGGACGACCCTGAGCGGACGCATCAGATGGTTTTACTGAGGAAGCTCTGTCTCCCCATGCTGTGCTTCCTGCTTCACACCATACTGCACAGCACCGGACAGTACCAGGAG---------TGCCTGCAGCTGGCCGACATGGTGTCCTCTGAGCGCCACAAGCTCTATCTGGTGTTTTCTAAGGAAGAACTAAGGAAACTGCTGCAGAAGTTAAGGGAGTCCTCTCTAATGCTCCTAGACCAGGGGCTCGACCCGCTTGGCTATGAAATT---CAGTCA---------------------
>rn6
ATGGACAGGAGTGGCTTCGGGGGAATGTCATCCCCTGTGATCCGAGACCCAGAGGTTACGAGGACTGCACGGAAGCATAGTGCTCACAAAAGAGTTTTA---------ATTCAGGCCAACCAAGATGAAAATTTTGGTACTACTACACCAAGAAGCCAGATTATTCCTCGAACTCCAAGCTCATTTCGACAACCTTTT---ACTCCACCAAGCCGAAGTTTACTAAGACACCCAGATATATCCTACATTTTTGGGACGGAAGGGAGGTCTCCCCGGCATATACAGTCTTCTGGGTATTTGGGAAATCTTTCCATGGTGACTAACCTTGATGACAGCAACTGGGCAGCTGCATTCTCATCCCAGCGTTTAGGGTTCTACACAAACACGGAGCACCATAGTATGACTGAGGACATAAACCTAAGTACTGTCATGCTACGGGAGGATGACCCTGGAGAGGCTGCATCCATGAGTATGTTCTCTGATTTCCTGCAGTCTTTCTTGAAGCACTCTTCAACCACAGTCTTTGATCTTGTAGAAGAGTATGAAAATATTTGTGCTAGTCAGGTGAACATCCTGAGTAAAATCGTGAGCCGAGCAACGCCTGGACTGCAGAAGTTCTCCAAGACAGCCAGCATGCTCTGGCTTCTCCAGCAGGAGATGGTCACGTGGAGGCTGCTTGCCTCTTTGTATAGAGACAGAATACAGTCTTCATTAGAAGAGGAAAATATGTTTGCAATTGCTGGTATCAATGCCAGTGAGAAGACGGTTGTGGAAGCGCTGTTTCAGAGGGACACGCTGGTCCGACAGAGCCAGTTGGTGGTAGATTGGCTAGAGAGCATTGCCAAAGATGAAATTGGAGATTTCTCAGACAATATTGAGTTTTATGCAAAATCAGTATATTGGGAAAATACACTCCACTCCTTAAAACAGCGGCAGCTGCTGTCTTATATAGGAAGTACCCGTCCTCTTGTCACTGAGCTGGACCCAGATGCTCCCATTAGACAGAAAATGCCGCTGGATGATCTGGACAGAGAAGATGAAGTCAGACTGCTGAAGTACCTCTTCACTCTAATCCGTGCTGGGATGACCGAGGAGGCACAGAGGCTCTGTAAACGGTGCGGGCAAGCATGGAGAGCTGCAACCCTGGAAGGATGGAAGCTGCACCACGACCCCAAC------GTGAATGGA---GGGACAGAGCTAGAGCCTGTCGAAGGGAATCCATATAGACGGATCTGGAAGATTAGTTGCTGGAGAATGGCTGAAGATGAACTTTTTAATAAATACGAAAGAGCGATTTATGCAGCACTCAGTGGGAATCTCAAGCAGCTCCTTCCGGTCTGTGACACCTGGGAAGACACAGTGTGGGCCTATTTCCGGGTGATGGTGGACAGCCTGGTGGAGCAGGAGATTCGCACCTCAGTCATGACCCTAGATGAAACTGAGGAGCTCCCTCGGGAGTACATGGAAGCGAATTGGACCTTAGAAAAAGTTTTTGAAGAGCTTCAAGCCACTGATAAGAAGAGAGTTCTGGAAGAGAATCAAGAACATTACCATGTAGTCCAGAAATTCCTTATCCTGGGAGACATTGATGGTTTGATGGATGAATTTAGCAAATGGCTGTCCAAGAGCAGAAGCAGTCTACCTGGACACCTCCTCCGTTTTATGACTCACCTCATTCTGTTTTTCCGCACCCTGGGACTGCAGACCAAAGAAGAAGTTTCCATTGAAGTTCTAAAGACGTATATACAGCTGTTAATCAATGAGAAGCACACAAACCTCATAGCGTTCTATACCTGTCATCTGCCTCAAGACCTTGCGGTTGCCCAATACGCCTTGTTTTTGGAGGGTGTTACGGAGTGTGAGCAGCGGCACCAGTGCCTGGAGCTGGCTAAGGAGGCAGATTTGGATGTTGCGACTATAACAAAAACTGTAGTTGAAAATATTCGGAAGAAAGATAATGGTGAATTCAGTCACCATGACCTGGCTCCATCCCTGGATACTGCCACTACTGAGGAGGACCGTTTGAAGATCGATGTGATTGACTGGCTGGTGTTTGACCCAGCGCAGAGAGCCGAAGCCCTGAGACAAGGCAACGCCATCATGAGGAAGTTCTTAGCATTAAAGAAACATGAAGCTGCAAAAGAAGTGTTTGTGAAAATTCCTCAGGATTCCATCGCAGAAATCTATAATCAGTGGGAGGAGCAAGGCATGGAGAGCCCTCTTCCTGCCGAGGATGATAACGCTATCCGAGAGCACTTGTGTATCAGAGCTTATCTGGAAGCCCATGAAACCTTCAATGAGTGGTTTAAACATATGAATTCGGCTCCTCAGAAACCTACACTGCTGTCCCAGGCGACTTTTACAGAGAAAGTGGCTCACGAGCACAAAGAAAAGAAGTACGAGATGGATCATAATATTTGGAAAGGACATTTGGATGCTCTAACTGCTGATGTGAAGGAGAAAATGTACAACGTCTTATTGTTTGTTGATGGAGGATGGATGGTGGATGTCAGAGAGGAC---GCTGAGGAAGACCCGGAACGAGCTCATCAGATGGTTTTGCTGAGAAAGCTCTGTCTCCCCATGCTGTGCTTCCTGCTTCACACCATACTGCACAGCACCGGGCAATACCAGGAG---------TGCCTGCAGCTGGCCGACATGGTGTCCTCTGAGCGCCACAAGCTCTATCTGGTATTTTCTAAGGAAGAACTAAGGAAACTGCTGCAGAAGTTAAGGGAGTCCTCGCTGATGCTCCTAGACCAGGGGCTTGACCCGCTCGGCTATGAAATC---CAGTCA---------------------
>micOch1
ATGGACAGGAGTATCTTCGGGGAGATGTCGTCCCCTGTGATCCGGGAGGCAGAAGTGACACGGACTGCAAGAAAGCAAAGTGCTCAAAAAAGAGTCTTA---------ATTCAGTCTAACCAAGATGAAAATTTTGGTAACACTACACCAAGAAGCCAAATGATTCCTCGAACTCCAAGCTCATTTCGACAACCTTTT---ACTCCACCAAACCGAAGCTTACTAAAACACCCGGATATTTCCTGCATTCTTGGAACAGACGGGAGGTCGCCCCGGCACACACAGTCTTCTGGGTTCTTGGGAAATCTGTCCATGGTAACTAATCTGGATGACAGTAACTGGGCAACAGCATTCTCATCCCAGCGTTCAGGGTTCTACACAAACTTGGAGCCCCACAGTGTAACCGAGGACGTAAACCTAAGTGCCGTTATGTTACGTGAAGACGACCCTGGAGAGGCTGCATCCATGAGTATGTTCTCTGATTTCCTGCAGTCTTTCTTGAAGCACTCTTCAACCACAGTTTTTGATCTTGTAGAAGAGTATGAAAATATCTGTGGTAGTCAGGTGAATATACTGAGTAAAATAGTGAGCCGAGCAACCCCTGGACTGCAGAAGTTTTCAAAGACAGCCAGTATGCTCTGGCTTCTTCAACAAGAGATGGTCACATGGAGGCTGCTTGCGTCTTTGTATAGAGACAGAATACAGTCTTCATTAGAAGAGGAAAATATGTTTGCAGTTGCTGCTGTCAACGCCAGCGAGAAGACAGTTGTGGAAGCGCTGTTTCAGAGGGACTCACTGGTCCGACAGAGTCAGCTCGTGGTAGATTGGCTAGAAAGTATTGCCAAAGATGAAATTGGAGAATTTTCTGATAATATTGAGTTTTATGCAAAATCAGTATATTGGGAGAATACCCTCCACACCTTAAAACAACGGCAGCTACTGTCTTACATAGGAAGCGTCCGTCCTCTTGTCACTGAACTGGACCCTGATGCTCCCATTAGACAGAAAATGCCACTTGATGATCTGGATAGAGAAGATGAAGTTAGGTTACTCAAGTACCTTTTCACTCTGATCCGTGCTGGGATGACAGAAGAGGCACAACGACTCTGTAAACGTTGTGGGCAAGCATGGCGAGCTGCCACACTGGAAGGCTGGAAGCTGTATCATGACCCTAAT------GTTAATGGAAGCGGAACAGAACTAGAGCCTGTTGAAGGGAATCCATACAGACGAATTTGGAAGATTAGTTGCTGGAGAATGGCAGAAGATGAACTTTTTAATAAATATGAAAGAGCAATTTACGCCTCACTGAGCGGGAATCTCAAGCAGCTTCTTCCTGTCTGTGACACCTGGGAGGACACAGTGTGGGCCTACTTCCGGGTGATGGTGGACAGCCTGGTTGAACAGGAGATTCGGACATCAGTGGTGACGCTGGATGAAACAGAAGAACTCCCTAGAGAGTACACGGAAGCGAATTGGACCTTAGAAAAGGTTTTTGAAGAACTTCAAGCCACTGATAAAAAGAGAGTTCTGGAAGAGAATCAAGAACATTACCATATAGTTCAGAAATTCCTCATCCTGGGAGACATCGATGGTTTGATGGATGAATTCAGCAAATGGCTTTCCAAGAGCAGAAGCAATCTACCTGGACACCTGCTCCGATTTATGACGCACCTTATTTTGTTTTTCCGCACCCTGGGACTGCAGACCAAAGAAGAAGTTTCCATTGAAGTTTTAAAGACATACATACAGCTTTTAATAAGTGAGAAGCATACAAACCTCATTGCATTTTATACCTGTCATTTGCCTCAAGACCTTGCTGTTGCCCAGTATGCATTGTTTTTGGAAGGTGTTACAGAGTTTGAGCAGCGGCATCAGTGCCTGGAACTGGCTAAAGAAGCAGATTTGGATGTTGCAACAATAACAAAAACTGTAGTTGAGAATATTCGAAAGAAAGATAATGGTGAATTTAGTCACCATGACCTGGCTCCATCCCTAGATACTGGCACTACTGAGGAGGACCGTGTAAAGGTGGACGTGATTGACTGGTTGGTGTTCGACCCAGCGCAGAGGGCAGAAGCACTGAAGCAGGGCAATGCCATCATGAGGAAGTTCCTAGCATCAAAAAAACATGAAGCTGCAAAAGAAGTGTTTGTGAAAATTCCTCAGGATTCCATTGCAGAAATCTACAATCAGTGGGAGGAGCAAGGCCTGGAAAGCCCACTTCCTGCTGAGGACGACAACGCTATCCGAGAACATTTGTGTATCAGAGCCTATCTGGAAGCCCATGAAACCTTCAATGAGTGGTTTAAGCATATGAATTCAGCTCCACAAAAACCTACATTGATATCTCAACCAACTTTTACAGAGAAAGTGGCTTTTGAACACAAAGAAAAGAAGTACGAAATGGATCATAGTATTTGGAAGGGACATTTAGATGCCCTAACTGCTGATGTAAAGGAGAAAATGTACAACGTCTTGTTGTTTGTTGACGGAGGGTGGATGGTAGATGTCAGAGAGGAT---GCCGAGGAAGACCCTGAGAGAACACATCAGATGGCTTTGCTCAGAAAGCTCTGTCTGCCCATGCTGTGCTTTCTGCTTCACACCATACTGCATAGCACCGGTCAGTACCAGGAG---------TGCCTGCAGCTGGCCGACATGGTGTCCTCGGAGCGCCACAAACTCTACCTGGTATTTTCTAAGGAAGAACTGAGGAAACTGCTGCAGAAGTTAAGAGAATCATCTCTGATGCTTCTAGATCAGGGCCTTGACCCGCTCGGATATGAAGCT---CAGTCA---------------------
>tarSyr2
ATGGACAGGAGTGGCTTTGAAGAGATGTCGTCCCCTGTGATCCGGGAGGCAGAGGTGACACTGACCGCACGGAAACAGAGTGCTCAGAAGAGAGTTTTA---------ATTCGAGCATCCCAAGATGAAAATTTTGGTAGTGCTACACCAAAAAACCAGGCTATTCCACGAACTCCCAGCTCATTTCGACAGCCATTT---ACCCCGCTGAGCCGAAGCTGCCCCAGGCCGCCAGATGTTTCCTGCATTCTGGGAACAGGAGGGAGGTCTCCCCGACTTACACAGTCTTCGGGGTTCTTGGGAAATCTCTCCACGGTGACTAATCTGGACGACAGTTGTTGGGCAGCTGCACTGTCATCGCAGCGTTCAGGGCTCTTCACAAACACAGAGCCCCACAATGCAACAGAAGACATGACCCTCAGCGCGGTCATGTTGCGAGAGGACGATCCTGGGGAAGCTGCATCCATGAGTATGTTCTCTGATTTCCTGCAGTCCTTTTTGAAGCACTCGTCACTTACAGTTTTTGACCTCGTGGAAGAGTATGAAAACATTTGTGGTAGTCAGGTGAATATATTGAGTAAAATAGTGAGTCGGGCAACACCTGGACTTCAGAAGTTTTCAAAAACAGCCAGTATGCTCTGGCTGCTTCAGCAGGAGATGGTCACATGGAGGCTGCTGGCATCTTTGTACAGAGACAGAATACAGTCTGAATTAAAAGATGAAAATATGTTTGAAATTACTGCTCTTAATGCAAGTGAAAAAACAGTGGTGGAAACATTATTTCAGAGAGAATCACTTGTTCGACAAAGTCAGCTGGTGGTAGATTGGTTAGAGAGTATCGCCAAAGACGAGATCGGAGAATTTTCTGATAATATTGAGTTTTATGCAAAATCAGTCTATTGGGAAAACACTCTGCACATCTTAAAGCAGCGGCAGCTTTCTTCTTACATAGGAGGTACCCGCCCTCTTGTCACGGAACTGGACCCTGATGCTCCCATCCGACAGAAAATGCCTCTGGATGACCTAGACAGAGAAGATGAAGTCAGGTTACTCAAATACCTTTTCACACTAATCCGTGCCGGCATGACAGAAGAGGCACAGCGACTGTGCAAGCGCTGCGGGCAGGCGTGGCGAGCTGCGACTCTGGAGGGCTGGAAGCTGAGCCACGACCCCAAC------ATCAGTGGA---GGAATCGAGTTGGAACCTGTTGAAGGGAATCCATACAGACGCATTTGGAAAATAAGTTGTTGGAGAATGGCAGAAGATGAACTTTTTAACAAATATGAGAGGGCGATTTATGCAGCACTAAGTGGGAACCTTAAGCAGCTTCTTCCAGTCTGTGACACGTGGGAGGACACAGTGTGGGCCTACTTCCGGGTCATGGTGGACAGTCTGGTGGAACAGGAAATCCAGACATCAGTGATGACCCCAGAGGAGACAGAAGAACTCCCCAGGGAGTACATGGAAGCCAATTGGACTTTAGAGAAGGTTTTTGAGGAACTTCAAGCTACTGACAAAAAGAGAGTTCTGGAAGAGAATCAAGAACATTATCACACAGTTCAAAAATTCCTTATCCTGGGAAACATTGATGGTCTGATGGAGGAGTTCAGCACGTGGCTTTGCAGAGGCAGGGGCAGCCTCCCCGGACACCTGCTGCGCTTCATGGCCCACCTTGTCCTGTTCTTCCGCACCCTGGGACTGCAGACCAAGGAAGAAGTTTCTGTTCAAGTTTTAAAGACGTACATACAGCTTCTAATAAATGAGAAACATACAGACCTCATCGCGTTTTATACCTGCCATCTGCCTCAAGACCTCGCCGTTGCCCAGTATGCACAGTTTCTGGAAAGCGTCACGGAGTTTGAGCAGCGCCACCACTGCCTGGAGCTGGCACGAGAGGCAGATTTGGATGTTGCAACAATAACAAAAACTGTAGTTGAGAATATTCGAAAGCAAGATAATGGTGACTTCAGCCATCATGACCTGGTTTCAGCCCTGGATACCGGCACCACTGAGGAGGACCGTTTAAAGATCGACGTGATTGACTGGCTGGTGTTTGACCCTGCACAGAGGGCAGAAGCCCTGAAACAAGGCAATGCAATCATGAGAAGGTTCCTGGCATCCAAGAAGCACGAAGCTGCAAAGGAGGTGTTCGTGAAAATCCCTCAGGATTCCATCGCTGAGATCTACAGTCAGTGGGAGGAGCAAGGGCTAGAGAGCCCACTTCCTGCCGAGGACGACAACGCCATCCGCGAGCACCTGTGCATCCGAGCCTACCTGGAAGCCCACGAGACCTTTAATGAGTGGTTCAAGCATATGAATTCAGCTCCGCAGAAACCGACCGTGGTTCCTCAGGCGACTTTCACTGAGAAGGTCGCTCACGAGCACAAGGAGAGGAAGTATGAGATGGATTATGGTATTTGGAAAGGGCATTTGGATGCCCTCACCGCCGACGTCAAGGAAAAAATGTATAACGTCCTGTTGTTTGTCGATGGAGGGTGGATGGTAGATGTTAGAGAGGAT---GCAGAGGACGACGACGAGCGCGTACGCCAGATGGTCCAGCTGCGGAAGCTGTGTCTGCCGACGCTCTGCTTCCTGCTGCACGCGGTCCTGCACGGCACCGGCCAGTTCCAGGAG---------TGCCTGCAGCTGGCCGACATGGTGTCCTCTGAGCGCCACAAGCTGTACCTGGTGTTTTCCAAGGAGGAGCTGCAGAAGCTGCTGCGGCAGCTGCGCGAGTCATCCCTGGCACTCCTGGACCAGGGGCTGGACCCGCTGGGGTACGAGCCT---CCGCCA---------------------
