# Supplementary material for: Six reference-quality genomes reveal evolution of bat adaptations
Source: Nature. 2020 Jul 22;583(7817):578–84. doi: 10.1038/s41586-020-2486-3 (PMC8075899; doi:10.1038/s41586-020-2486-3)
Supplement: Supplementary file 6 — Alignments of 12,931 protein-coding genes across 48 mammals. [file 41586_2020_2486_MOESM6_ESM.gz › suppDataFile/ENST00000453757.aln.fasta]

>ailMel1
ATGATGATTCTACGATTAATCATGCTTGCTCTGTTGACAGGGCATGTAGGGGGAGAGACCAGGATCATCAAGGGGTACGAGTGCTCTCCTCATTCCCAGCCCTGGCAGGTGGCTCTGTTCCAGAAGACAAGGCTGCTCTGTGGGGCAACCCTCATCGCTCCCAAATGGCTCCTGACAGNNNTGGGC---------CGCCGATACGTAGTTCACCTGGGGGAACACAATCTCCAGCGGCGGGATGGCTGTGAGCAGACCCGAACGGCCACGGAGTCCTTCCCCCACCCAGACTTCAACAACAGCCTCCCCAACAAAGACCATCGCAACGACATCATGCTGGTCAAGATGGCGACAGCAGCCTTCATCACCAGGGCCGTGCGACCGCTCACCCTGTCATCGCGCTGTGTCACTCCTGGCACCCGCTGCCTCATCTCTGGCTGGGGCACCACATCCAGCCCCCAGTTGCACCTGCCCCATACCTTGCGATGCGCCAACATCACTATCATCAAGCACGAGGAGTGTGAGACGGCCTACCCCGGCAACGTCACAGACACCATGGTGTGTGCCAGTGTTCGGGAAGAGGGCAAGGACTCCTGCCAGGGTGACTCTGGGGGCCCTCTGGTCTGTGATGGATCTCTTCAAGGCATTATCTCCTGGGGCCAGGATCCGTGTGCTGTCACCAAAAAGCCTGGTGTCTATACAAAGGTCTGCAAATATGTAGACTGGATCCAGAAGACTATGGAGAACAAC---
>mm10
ATG---ATTCTCCGACTCATTGCACTTGCTCTGGTAACAGGGCACGTAGGGGGAGAGACGAGGATCATCAAGGGTTATGAGTGCAGGCCTCACTCACAGCCATGGCAGGTGGCCCTCTTTCAGAAGACACGGCTTCTCTGTGGGGCAACCCTCATCGCCCCCAAATGGCTCCTGACAGCAGCCCACTGCCGCAAGCCCCATTACGTGATCCTCCTTGGAGAGCACAATCTAGAGAAGACAGACGGCTGTGAGCAGAGGCGGATGGCCACTGAGTCCTTCCCCCACCCCGACTTCAACAACAGCCTCCCCAACAAAGACCACCGGAATGACATAATGCTTGTGAAGATGTCGTCTCCCGTCTTCTTTACCCGAGCTGTGCAGCCACTCACCCTGTCCCCACACTGTGTCGCTGCAGGCACCAGCTGCCTCATTTCTGGATGGGGCACCACGTCCAGCCCCCAGTTGCGCCTGCCTCATTCCTTGCGATGTGCCAATGTCTCCATCATCGAACACAAGGAGTGTGAGAAGGCCTACCCGGGCAACATCACAGACACCATGCTGTGCGCCAGTGTTCGGAAAGAGGGCAAGGACTCCTGTCAGGGTGACTCTGGAGGCCCCCTGGTCTGCAACGGATCTCTTCAAGGCATCATCTCCTGGGGTCAGGACCCATGTGCCGTCACCAGAAAGCCTGGTGTCTATACAAAAGTCTGCAAATACTTTAACTGGATCCACGAGGTTATGAGGAACAAT---
>hg38
ATGAGGATTCTGCAGTTAATCCTGCTTGCTCTGGCAACAGGGCTTGTAGGGGGAGAGACCAGGATCATCAAGGGGTTCGAGTGCAAGCCTCACTCCCAGCCCTGGCAGGCAGCCCTGTTCGAGAAGACGCGGCTACTCTGTGGGGCGACGCTCATCGCCCCCAGATGGCTCCTGACAGCAGCCCACTGCCTCAAGCCCCGCTACATAGTTCACCTGGGGCAGCACAACCTCCAGAAGGAGGAGGGCTGTGAGCAGACCCGGACAGCCACTGAGTCCTTCCCCCACCCCGGCTTCAACAACAGCCTCCCCAACAAAGACCACCGCAATGACATCATGCTGGTGAAGATGGCATCGCCAGTCTCCATCACCTGGGCTGTGCGACCCCTCACCCTCTCCTCACGCTGTGTCACTGCTGGCACCAGCTGCCTCATTTCCGGCTGGGGCAGCACGTCCAGCCCCCAGTTACGCCTGCCTCACACCTTGCGATGCGCCAACATCACCATCATTGAGCACCAGAAGTGTGAGAACGCCTACCCCGGCAACATCACAGACACCATGGTGTGTGCCAGCGTGCAGGAAGGGGGCAAGGACTCCTGCCAGGGTGACTCCGGGGGCCCTCTGGTCTGTAACCAGTCTCTTCAAGGCATTATCTCCTGGGGCCAGGATCCGTGTGCGATCACCCGAAAGCCTGGTGTCTACACGAAAGTCTGCAAATATGTGGACTGGATCCAGGAGACGATGAAGAACAAT---
>panTro5
ATGAGGATTCTGCAGTTAATCCTGCTTGCTCTGGCAACAGGGCTTGTAGGGGGAGAGACCAGGATCATCAAGGGGTTCGAGTGCAAGCCTCACTCCCAGCCCTGGCAGGCAGCCCTGTTCGAGAAGACGCGGCTGCTCTGTGGGGCGACGCTCATCGCCCCCAGATGGCTCCTGACAGCAGCCCACTGCCGCAAGCCCCGCTACATAGTTCACCTGGGGCAGCACAACCTCCAGAAGGAGGAGGGCTGTGAGCAGACCCAGACAGCCACTGAGTCCTTCCCCCACCCCGGCTTCAACGACAGCCTCCCCAACAAAGACCACCGCAATGACATCATGCTGGTGAAGATGGCATCGCCAGTCTCCATCACCTGGGCTGTGCGACCCCTCACCCTCTCCTCACGCTGTGTCACTGCTGGCACCAGCTGCCTCATTTCCGGCTGGGGCAGCACGTCCAGCCCCCAGTTACGCCTGCCTCACACCTTGCGATGCGCCAACATCACCATCATTGAGCACCAGAAGTGTGAGAACGCCTACCCCGGCAACATCACAGACACCATGGTGTGTGCCAGCGTGCGGGAAGGGGGCAAGGACTCCTGCCAGGGTGACTCCGGGGGCCCTCTGGTCTGTAACGAGTCTCTTCAAGGCATTATCTCCTGGGGCCAGGATCCATGTGCGATCACCCGAAAGCCTGGTGTCTACACGAAAGTCTGCAAATATGTGGACTGGATCCAGGAGACGATGAAGAACAAT---
>ponAbe2
ATGAGGATTCTGCAGTTAATCATGCTTGCTCTGGCGACAGGGCTCGTAGGGGGAGAGACCAGGATCATCAAGGGGTCCGAGTGCAAGCCTCATTCCCAGCCCTGGCAGGCAGCCCTGTTCGAGAAGACGCGGCTGCTCTGTGGGGCAACCCTCATCTCCCCCAGATGGCTCCTGACAGCAGCCCACTGCCGCAAGCCCCACTACATAGTTCACCTGGGGGAACACAACCTCCAGAAGGAGGAGGGCTGTGAGCAGACCCGGACAGCCACTGAGTCCTTCCCCCACCCCGGCTTCAACAACAGCCTCCCCAACAAAGACCACCGCAATGACATCATGCTGGTGAAGATGGCATCGCCAGTCTCCATCACCTGGGCTGTGCAACCCCTCACCCTCTCCTCACGCTGTGTCACTTCTGGCACCAGCTGCCTCATTTCCGGCTGGGGCAGCACATCCAGCCCCCAGTTACCCCTGCCTCACACCTTGCAATGCGCCAACATCACCATCATTGAGCACCAAAATTGTGAAAACGCCTACCCCGGCAACATCACAGACACCATGGTGTGCGCCAGCGTTCAGGAAGGGGGCAAGGACTCCTGCCAGGGTGACTCCGGGGGCCCTCTGGTCTGTAACGATTCTCTTCAAGGCATTATCTCCTGGGGCCAGGATCCGTGTGCGATCACCCGAAAGCCTGGTGTCTACACAAAAGTCTGCAAATATGTGGACTGGATCCAGGAGACGATGAAGAACAAT---
>macFas5
ATGAGGATTCTGCAGTTAATCATGCTTGCTCTGGCGACAGGGCTCGTAGGGGGAGAGACCAGGATCATCAAGGGGTTCGAGTGCAAGCCTCACTCCCAGCCCTGGCAGGCAGCCCTGTTCGAGAAGACACGGTTGCTCTGTGGGGCGACCCTCATTGCCCCCAGCTGGCTCCTGACAGCAGCCCACTGCCGCAAGCCCCGCTACATAGTTCACCTGGGGGAGCACAACCTCCAGAAGCAGGATGGCTGTGAGCAGACCCGGACAGCCACTGAGTCCTTCCCCCACCCCGGCTTCAACAACAGCCTCCCCAACAAAGACCACCGCAATGACATCATGCTGGTGAAGATGGCGTCGCCAGCCTTCATCACCTGGGCTGTGCGACCTCTCACCCTCTCCTCACGCTGCGTCACCGCTGGCACCAGCTGCCTCATTTCCGGCTGGGGCAGCACGTCCAGCCCCCAGTTACGCCTGCCTCACAGCTTGCGATGCGCCAACATCACCATCATTGAGCACCAGAAGTGTGAGAACGCCTACCCCAGCAACATCACAGACACCATGGTGTGCGCCAGCGTTCAGGAAGGGGGCAAGGACTCCTGCCAGGGTGACTCCGGGGGCCCTCTGGTCTGTAACCACTCTCTTCAAGGCATTATTTCCTGGGGCCAGGATCCGTGTGCGATCACCCGAAAGCCTGGTGTCTACACAAAAGTCTGCAAATACGTGGACTGGATCCAGGAGACGATGAAGAACAAT---
>saiBol1
ATGAGGATTCTGCAGTTGATCATGCTTGCTCTGGTGACAGGGCTCGCAGCGGGAGAGACCAGAATCATCAAGGGGTTTGAGTGCAAGCCTCACTCCCAGCCCTGGCAGGCGGCCCTGTTTGAGAAGACGCGGCTGCTCTGTGGGGCGACCCTCATCGCCCCCAGATGGCTCCTGACAGCAGCCCACTGCCGCAAGCCCCGCTACATCGTTCACCTGGGGGAGCACAACCTGCAGCGGCGGGACGGCTGTGAGCAGACCCGGACAGCGACCGAGTCCTTCCCCCACCCCGGCTTCAACAACAGCCTCCCCAACAAAGATCACCGCAATGACATCATGCTGGTGAAGATGGCCTCGCCAGCCTTCATCACCTGGGCTGTGCGACCCCTCACCCTCTCCTCGCGCTGTGTCACCGCTGGCACCAGCTGCCTCATCTCCGGCTGGGGCAGCACATCCAGCCCCCAGTTGCGCCTGCCTCACAGCTTGCGTTGCGCCAACATCACCATCATTGAGCACCACGAGTGTGAGCACGCCTATCCCAACAACATCACAGACACCATGGTGTGTGCCAGCGTCCAGGAAGGGGGCAAGGACTCCTGCCAGGGTGACTCCGGGGGCCCTCTGGTCTGTAACCACTCTCTTCAAGGCATTATCTCCTGGGGCCAGGATCCGTGTGCGATCACTCGAAAACCTGGTGTCTACACCAAAGTCTGCAAATATGTGGACTGGATCCACGAGACAATGAGCAACAAC---
>sorAra2
ATGAAGCTCGTGCGACTGTTCATGCTCGCTCTGATGACAGGGCATGTGGGAGGAGAGACCAGGATCATCAAGGGGTACGAGTGCCGCCCCCATTCGCAACCTTGGCAGGTGGCCCTGTTCCAGAAAACCCGGCTGCTGTGTGGGGCCACGCTCATCGCCCCCAGATGGCTCCTGACTGCCGCACACTGCCGCAAGCCCCGGTACTTAGTCCATCTGGGAGAGCACAACCTCCAGCGACAGGATGGCTGTGAGCAGATGCGGACAGCCACGGAGTCCTTCCCGCACCCTGACTTCAACAACAGCCTCCCCAACAAAGACCACCGCAATGACATCATGTTGGTGAAGATGGCCACGCCTGCCCTCATCACCCGGGCAGTGAGGCCCCTCACCCTGTCGTCACGCTGTGTCGCTGCTGGCACCCGCTGCCTCATCTCTGGCTGGGGCACCACATCCAGCCCCCAGTTGCACCTGCCCCACACCCTGCGATGCGCCAACATCACCATCATCGAGCATAAGGAGTGTGAGAACGCCTACCCCGGCAACATCACAGACACCATGGTGTGTGCCAGCGTCCGGGAAGAGGGCAAAGACTCCTGCCAGGGTGATTCTGGAGGCCCTCTGGTCTGCAATGGGTCTCTTCAAGGCATTATCTCTTGGGGCCAGGATCCATGTGCTGTCACCAAAAAGCCTGGCGTCTACACGAAAGTCTGCAAATATGTGGACTGGATTCATGAGACTATGAACAGGAAT---
>HLequCab3
ATGACGATTCTGCGATTAATCATGCTGGCTCTGGTGACAGGGCATGTAGGGGGAGAGACCAGGATCATCAAAGGGTACGAGTGCTCTCCTCATTCCCAGCCCTGGCAGGTGGCTCTGTTCCAGAAGACGCGGCTGCTCTGTGGGGCAACCCTCATCGCTCCCAAATGGCTCCTGACAGCAGCCCACTGCCGCAAGCCCCGATACATAGTTCACCTGGGGGAGCACAACCTCCAGCGGCAGGATGGCTCTGAGCAGACCCGAACAGCCACTGAGTCCTTCCCCCACCCAGAGTTCAACTACAGCCTCCCCAACAAAGACCACCGCAATGACATCATGCTGGTGAAGATGGCATCACCAGCCATGATCACTTGGGCTGTGCGACCCCTCACTCTGTCATCACGCTGTGTCACTCCTGGCACCCAATGCCTCATTTCCGGCTGGGGGACCACATCCAGCCCCCAGTTGCACCTGCCCCATACCTTGCGATGTGCCAACATCACCATCATCGAGCACAAGGAGTGTGAGAAGGCCTACCCCGGCGACATCACAGACACCATGGTGTGTGCCAGCGTTCAAGAAGAGGGCAAGGACTCCTGCCAGGGCGACTCTGGGGGCCCTCTGGTCTGTAACGGATCTCTTCAAGGCATTATCTCCTGGGGCCAGGATCCATGTGCTGTCTCCAGAAAGCCTGGTGTCTATACAAAGGTCTGCAAATATGTGGACTGGATCCAGGAGACTATGCAGAACAAT---
>cerSim1
ATGACGATTCTGCGATTAATCATGCTGGCTCTGGTGACAGGGCGTGTAGGGGGAGAGACCAGGATCATCAAAGGGTACGAGTGCTCTCCTCATTCCCAGCCCTGGCAGGTGGCTCTGTTCCAGAAGACACGGCTGCTCTGCGGGGCAACGCTCATCGCTCCCAAATGGCTCCTGACAGCAGCCCACTGCCGCAAGCCCCGATACATAGCTCACCTGGGGGAGCACAACCTCCAGCAGCGGGATGGCTGTGAGCAGACCCGAATAGCCACTGAGTCCTTCCCCCACCCAGACTTCAACAACAGCCTCCCCAACAAAGACCACCGCAATGACATCATGCTGGTGAAGATGGCGTCACCAGCCATCATCACCCGGGCCGTGCGACCCCTCGCCCTGTCGTCACGCTGTGTCACTCCTGGCACCCGCTGCCTCATTTCTGGCTGGGGCACCACGTCCAGCCCTCAGTTGCACCTGCCTCATACCTTGCGATGCGCCAACATCACCATCATCGAGCACAAGGAATGTGAGAATGCCTACCCCGGCAACATCACAGACACCATGGTGTGTGCCAGTGTTCGAGAAGAGGGCAAGGACTCCTGCCAGGGTGACTCTGGGGGCCCTCTGGTCTGTAATGGATCTCTTCAAGGCATTATCTCCTGGGGCCAGGATCCATGTGCTGTTGCCAGAAAGCCTGGTGTATACACAAAGGTCTGCAAATATCTGAACTGGGTCCAGGAGACTATGGAGAAAAAT---
>felCat8
ATGATGATTCTGCGATTAATCATTCTTGCTCTGGTAACAGGGCATGTAGGGGGAGAGACCAGGATCATCAAGGGGTATGAGTGCTCTCCTCATTCCCAGCCCTGGCAGGTGGCTCTGTTCCAGAAGACTCGGCTGCTCTGTGGGGCAACGCTCATCGCTCCCAAATGGCTCCTGACAGCAGCTCACTGCCGCAAGCCCCGATACTTAGTTCACCTGGGGGAGCACAACCTCCAGCGGCGGGATGGCTGTGAACAGACCCGAACGGCCACCGAGTCCTTCCCCCACCCAGACTTCAACAACAGCCTCCCCAACAAAGACCACCGCAACGACATCATGCTGGTGAAGATGACGACAGCGGCCTTCATCACCCGGGCCGTGCGACCACTCACGCTGTCGTCACGCTGTGTCGCTCCTGGCACCCGCTGCCTCATTTCTGGCTGGGGCACGACGTCCAGCCCCCAGTTGCACCTGCCCCATACCTTGCGATGTGCCAACATCACCATCATTAAGCACGAAGAGTGTGAGAACGCCTATCCCGGCAATATCACAGACACCATGGTGTGTGCCAGTGTTCGGGAAGAGGGCAAAGACTCCTGCCAGGGTGACTCTGGGGGCCCTCTGGTCTGTGACGGGTCTCTTCAAGGCATTATCTCCTGGGGCCAGGATCCATGTGCTGTCACCAGAAAGCCTGGTGTCTATACCAAGGTCTGCAAATATGTAGACTGGATCCAGAAGACTATGGAGGATAAT---
>musFur1
ATGATGATTCTTCAGTTAATCATGCTTGCTCTGGTGACAGGGCATGTAGGGGGAGAGACCAGGATCATCAAGGGGTACCAGTGCTCTCCTCATTCCCAGCCCTGGCAGGTGGCTCTGTTCCAGAAGACACGGCTGCTCTGTGGGGCAACCCTCATCGCTCCCAAATGGCTCCTGACAGCAGCTCACTGCCGCAAGCCCCGATATGTAGTTCATCTGGGGGAACACAACCTCCAGCGGCGGGATGGCTGTGAGCAGACCAGAACGGCCACCGAGTCCTTCCCCCACCCAGACTTCAACAACAGCCTCCCCAACAAAGACCACCGCAATGACATCATGCTGGTGAAGATGGCAACCGCAGCCTTCATCACTAGGGCCGTGCGACCACTCACCCTGTCATCGCGCTGTGTCACTGCGGGCACCCGCTGCCTCATTTCTGGCTGGGGCACCACGTCCAGCCCCCAGTTGCACCTGCCGCATACGTTAAGATGCGCCAACATCACCATCATTAAGCACGAGGAGTGTGAGAAGGCCTACCCCGGCAACATCACAGACACCATGGTGTGTGCCAGTGTTCGGGAAGAGGGCAAGGACTCCTGCCAGGGTGACTCTGGGGGCCCTCTGGTGTGTGATGGGTCTCTTCAAGGCATTATCTCCTGGGGCCAGGATCCATGTGCTGTCACCAGAAAGCCTGGTGTCTATACAAAGGTCTGCAAATATGTAGACTGGATCCAGAAGACTATGGATAATAAC---
>loxAfr3
ATGACGATTCTGCGATTAATCATGTTTGCTCTGATGACAGGGCATGTAGGGGGAGAGACCAGGATCATCAAGGGGTACGAATGCACTCCTCATTCCCAGCCCTGGCAGGTGGCACTGTTCCAGAAGACCCGGCTGCTCTGTGGGGCAACCCTCATCGCTCCCAAATGGCTCCTGACAGCAGCCCACTGCCGCAAGCCCCGTTACGTGGTACACCTGGGGGAGCACAACCTCCAGCGACAGGATGGCTGTGAGCAGACTCGAACAGCCACTGAGTCCTTCCCCCACCCAGAGTTCAACAACAGCTTCCCCAACAAAGACCACCGCAATGACATCATGTTGGTGAAAATGGCGGCACCAGCTTTCATCACCCGGGCTGTGCGGCCCCTCACCCTGTCATCACACTGTGTCACCGCCGGCACTCACTGCCTCATTTCTGGCTGGGGCACCACATCCAGCCCCCAGTTGCACCTGCCCCACACCTTGCGATGTGCCAACATCACCATCATTGAGCACAAGGAGTGTGAGGACGCCTATCCTGGCAACATCACGGACACCATGGTGTGTGCCAGTGTTCGGAAAGAGGGCAAGGATTCCTGCCAGGGTGACTCTGGGGGACCTCTGGTCTGTAATGGTTCTCTGCAAGGCATTATTTCCTGGGGCCAGGATCCATGTGCTGTCACTAAAAAGCCTGGTGTCTACACAAAGGTCTGCAAATATGTGGACTGGATCCAGAAGACCATGGAAAGCAAT---
>oryAfe1
ATGACGATTCTGCAATTAATCACGCTTGTTCTGGTGACAGGGCATGTAGGGGGAGAGACCAGGATCATCAAGGGACACGAATGTGCCCCCCATTCCCAGCCCTGGCAGGTGGCACTATTCCAGAAGACAAGACTACTCTGCGGGGCAACGCTCATCGCTCCCCAATGGCTCCTGACAGCTGCCCACTGCCGCAAGCCCCACTACATAGTACACCTGGGCGAACATAACCTCCAGCGAGAGGATGGCTGTGAGCAGACTCGGACAGCCACCGAGTCCTTCCCCCACCCAGAATACAACAACAGCCTCCCCAACAAAGACCACCGCAATGATATCATGTTGGTGAAAATGGCAGCACCAGCTCTCATCACCCGGGCCGTGCGACCCCTCACCCTGTCATCACACTGTGTCACCGCTGGCACTCGCTGCCTCATTTCTGGCTGGGGCACCACATCCAGCCCCCAGTTGCACCTACCCCACACTTTGCGATGTGCCAACATCACCATCATTGAGCACAAGGAGTGTGAGGAGGCCTATCCTGGTAACATCACCGACACCATGTTGTGTGCCAGCGTTCGAGAAGAGGGCAAGGACTCCTGCCAGGGTGACTCTGGGGGACCTCTTGTTTGTAACGGTTCTCTGCAAGGCATTATCTCCTGGGGCCAGGATCCATGCGCTGTCACCAAAAAGCCTGGTGTCTACACAAAGGTCTGCAAATATGTGGACTGGATCAAGAAGACCATGGAAAGCAAT---
>micMur3
ATGACGATTCTGCGATTAATCACGCTTGCTCTGGTGACAGGGCACGTAGGGGGAGAGACCAGGATCATCAAGGGGTACGAGTGCAAGCCGCACTCCCAGCCCTGGCAGGTGGCCCTGTTCCAGAAGACTCGGTTGCTCTGCGGGGCCACCCTCATCGCCCCCAGATGGCTCCTGACAGCAGCCCACTGCCGCAAGCCCAACTACATAGTTCACCTGGGGGAGCACAACCTCCAGCGGAGGGACGGCTGTGAGCAGACCCGGACGGCCACCGAGTCCTTCCCACACCCGGGCTTCAACGACAGCCTCCCCAACAAAGACCACCGCAACGACATCATGCTAGTGAAAATGGCGGCACCAGCCGCCATCACCTGGGCCGTGCGACCCCTCACCCTGTCCTCACGCTGTGTCACCGCTGGCACCCGCTGCCTCATTTCTGGCTGGGGCACCACGTCCAGCCCCCAGTTGCTCCTGCCCCACAGCCTGCGATGCGCCAAAATCTCCATCATTGAGCACAGGGAGTGCGAGGACGCCTACCCCGGCAACATCACGGACACCATGGTGTGTGCCAGCGTTAAGGAAGAGGGCAAGGACTCCTGCCAGGGTGACTCCGGGGGCCCTCTGGTCTGCAACAACTCTCTTCAGGGAATTATCTCCTGGGGCCAGGACCCATGTGCTGTCACCAAAAAGCCCGGTGTCTACACAAAAGTCTGCAAATACGTGGACTGGATCCAGGAGACTATGAAGAACAAT---
>susScr11
ATG---ATTCTGCGATTAATCCTGCTTGCTCTGGTCATAGGGCATGTCGGGGGAGAGACTAGGATCATCAAGGGCTACGAGTGCCGTCCTCACTCCCAGCCCTGGCAGGTGGCTCTGTTCCAGAAGACACGGCTGCTCTGTGGGGCCACCCTCATCGCCCCCAAATGGCTCCTGACAGCAGCCCACTGCCGCAAGCCCCAATACCTGGTTCACCTGGGAGAGCACAACCTCCAGCGATGGGATGGCTACGAGCAGACCCGAACAGCCACCAAGTCCTTCCCCCACCCCCACTTCAACAACAGCCTCCCCAACAAAGACCACCGCAATGACATCATGCTGGTGAAAATGTCCTCCGCAGCCGTCATCACCCGGGCTGTGCGACCCCTCACCCTGTCTTCACAGTGTGTCACTGCCGGCACCAGCTGCCTCATTTCCGGCTGGGGCACCACGTCCAGCCCCCAGTTGCGCCTGCCCCATACCTTGCGCTGTGCCAATATCACTATCATTGAGCACCAGGAGTGCAAGAAGGCCTACCCCGGCAACATCACGGACACCATGGTGTGTGCCAGTGTCGGAGAAGAGGGCAAGGACTCCTGTCAGGGTGATTCTGGGGGCCCTCTGGTCTGTAACGGGTCCCTTCAAGGCATCATCTCCTGGGGCCAGGATCCCTGTGCGGTCACCAGAAAGCCTGGTGTTTACACAAAGGTCTGCAAATACGTGGACTGGATTCGGGACACGATGGAGAACAAT---
>canFam3
ATGATGATTCTTCGATTAATCATGTTTGCTCTGGTGACAGGGCATGTAAGGGCAGAGACCAGGATCATCAAGGGGTATGAGTGCTCTCCTCATTCCCAGCCCTGGCAGGTGGCTCTGTTCCAGAAGACACGGCTGCTCTGTGGGGCAACCCTCATCGCTCCCAAATGGCTCCTGACAGCAGCTCACTGCCGCAAGCCCCGATATGTAGTTCATCTGGGGGAGCACAACCTCCAGCGGCGGGATGGGTGCGAGCAGACCCTATCGGCCACCGAGTCCTTCCCCCACCCAGACTTCAACAATAGCCTCCCCAACAAAGACCACCGCAATGACATCATGCTGGTGAAGATGACCAGAGCAGCCTTCATCACCTGGGCTGTGCGACCACTCACCCTGTCATCACACTGTGTCACCCCTGGCACCCGCTGCCTCGTTTCGGGCTGGGGCTCCACATCCAGCCCCCAGTTGCAACTGCCCCACACCTTGCGATGTGCCAACATCACCATCATTAACCACGAGGAGTGTGAGAAGGCCTACCCTGGCAACATCACAAACACCATGGTGTGTGCCAGTGTTCTGGAATCGGGAAAGGACTCCTGCCAGGGTGACTCTGGGGGCCCTCTGGTCTGTGACGGGTCTCTTCAAGGCATTATCTCCTGGGGCCAGGATCCATGTGCTGTCACCAGAAAGCCTGGTGTCTATACCAAGGTCTGCAAATACGTAGATTGGATCCGGAAGACTATGGAAAATAAT---
>HLcamFer2
ATGATGATTCTGCAATTAATCATTCTCGCTCTGGTGACAGGGCACACAGGGGGAGAGACCAGGATCATCAAGGGCTACGAGTGTCCTCCTCATTCCCAGCCCTGGCAGGTGGCTCTGTTCCAGAAGACACGGCTGCTGTGTGGGGCGACCCTCATCGCCCCCAAATGGCTCCTGACAGCAGCCCACTGCCGCAAGCCCCGATACGTAGTTCACCTGGGAGAACACAACCTCCAGCAGCAGGACGGCTATGAGCAAACCCGGACAGCTACTGAGTCCTTCCCCCACCCAGGCTTCAACAACAGTCTCCCTAACAAAGACCACCGCAATGACATCATGCTGGTGAAGATGGCGGCACCAGCCTTCATCACCTGGGCCGTGCGACCCCTCACCCTGTCATCACACTGTGTCACTGCTGGCACCCACTGCCTCATTTCCGGCTGGGGCACCACGTCCAGCCCCCAGTTGCACGTGCCCCATACCTTGCGATGTGCTAACATCACCATCATTGATCACAAGAAGTGTGAGAACGCCTACCCTGGCAACATCACAGATACCATGGTCTGTGCCAGTGTCCAACAAGAGGGCAAGGACTCCTGCCAGGGTGATTCTGGGGGTCCTCTGGTCTGTAACGGGTCTCTTCAAGGCATCATCTCTTGGGGCCAGGATCCATGTGCTGTCACCAGAAAGCCCGGTGTTTACACAAAGGTCTGCAAATACATGGACTGGATCCAGAAGACGATGGAGAATAAT---
>HLrouAeg4
ATGACGATTCTGGGACTAATCACACTTGCTCTGGTGACAGGCCACGTAGGGGGCGAGACCAGGATCATCAAAGGGTACGAGTGCCCGCCACACTCCCAGCCGTGGCAGGCGGCTCTGTTCCAGAAGACACGGCTGCTCTGCGGGGCGACCCTCATCGCCCCCAAATGGCTCCTGACAGCAGCCCACTGCCGCAAGCCCCGATACATAGTGCACCTGGGGGAGCACAACCTGCAGAGGCAGGATGGCTATGAGCAGACCCGGCTGGCCACCGAGTCCTTCCCCCACCCAGACTTCAACGACAGCATCCCCAACAAGGACCACCGCAACGACATCATGCTGGTGAAGATGGCGGCGCCGGCGGTCCTCACCTGGGCCGTGCGGCCGCTCACCCTGTCGTCGCACTGCGTCGCCCCCGGCACCCGCTGCCTCATCTCCGGCTGGGGCACCACGTCCAGCCCCCAGCTGCACCTGCCACACACCTTGCGATGCGCCAACATCACCATCATCGATCATGAGCAGTGCGAGGAGGCCTACCCCGGCAACATCACCGACACCATGGTGTGCGCCAGTGTTCGGGAGGAGGGCAAAGACTCCTGCCAGGGCGACTCTGGTGGCCCTCTGGTCTGTAATGGGTCTCTTCAAGGCATTATCTCCTGGGGTCAGGATCCGTGCGCTGTCACCAAAAAGCCCGGTGTCTACACAAAAGTCTGCAAATATGTGGACTGGATTCATAAGACAATGAAGAACAAC---
>HLrhiFer5
ATGAGGATTCTACTATTAATGATGCTTGCTCTGGTGACAGGGCATGTACGGGGAGAGACCAGGATCATCAAGGGTTACGAGTGCTCTCCTCATTCCCAGCCCTGGCAGGCGGCTCTCTTCCAGAAGACACGGCTGCTCTGTGGGGCAACCCTTGTCGCCCCCAAATGGCTCCTGACAGCAGCCCACTGCCGCAAGCCCCGATACGTAGTTCACCTGGGGGAGCACAACCTCCAGCGACAGGATGGCTATGAGCAGACCCGAATAGCGACCGAGTCCTTCCCCCACCCAGACTTCAATGACAGCATCCCCAACAAAGACCACCGCAACGACATCATGCTGGTGAAGATGGTGGCACCAGCCTTCATCACCCGGGCCGTGCGGCCCCTCACCCTCTCATCATGCTGTGTCACTCCTGGCACCCGCTGCCTCATTTCCGGCTGGGGCACCACCTCCAGCCCCCAGTTGCACCTGCCCCACACCTTGCGGTGTGCCAAGATCACCATCATGGATCACAAGGAGTGCGAGGACGCCTACCCTGGCAACATCACAGACACCATGGTGTGTGCCAATGTTCGGGAAGAGGGCAAGGACTCCTGCCAGGGTGACTCTGGGGGCCCTCTGGTCTGTAATGGGTCTCTTCAAGGCATTATCTCCTGGGGTCAGGATCCATGTGCTGTCACCAGAAAGCCCGGTGTCTACACAAAGGTCTGTAAATATGTGGACTGGATCGAGGAGACTATGAAGAACAAT---
>manPen1
ATGATGATTCTGCCATTAATCATGCTTGCTCTGATGACAGGGCATGTAGGGGGAGAGACCAGGATCATCAAGGGTTATGAGTGCCCTCCTCATTCCCAGCCCTGGCAGGCGGCTCTCTTCCAGAAGACTCGGCTGTTCTGTGGGGCAACGCTCATCGCTCCTAAATGGCTCCTGACAGCAGCGCACTGCCAGAAGCCCCGATACATAGTTCACCTAGGGGAGCACAACCTCCAGAGGCCAGATGGCTGTGAGCAGACCCGGGTGGCTACTGAGTCCTTCCCCCATCCAGGCTTCAACAACACCCTCCCCAACAAAGACCACCGCAACGACATCATGCTGGTGAAGATGTCGGTGTCAGCTGTCATCACCCGGGCTGTGCGACCCCTCACCCTGTCATCACGCTGCGTCACTCCTGGCACACGCTGCCTCATTTCCGGCTGGGGCACCACATCCAGCCCCCAGTTGAACCTGCCCCATACTTTGCGATGTGCCAACATATCCATCATTGGTCAAGAAGAATGCGAAAATGCCTACCCCGGCAACATCACAGACACCATGGTGTGTGCCAGTGTTAAGGAAGAGGGCAAGGACTCCTGCCAGGGCGACTCTGGGGGCCCTCTGGTCTGTAACGGGTCTCTTCAAGGCATTATCTCCTGGGGCCAGGATCCATGTGCTGTCACCAAAAAGCCTGGTGTCTACACAAAGGTCTGCAAATACGTGGGCTGGATCCGGAAGACCATGGAGAACAAT---
>HLmanJav1
-----------------------------------------------------------------------------------------------------------------------------------------------------------------------------------------------------CCGATACATAGTTCATCTAGGCGAGCACAACCTCCAGAGGCCAGATGGCTGCGAGCAGACCCGGGTGGCTACTGAGTCCTTCCCCCACCCAGGCTTCAACAACAGCCTCCCCAACAAAGACCACCGCAACGACATCATGCTGGTGAAGATGTCGGTGTCAGCTGTCGTCACCCGGGCTGTGCGACCCCTCGCCCTGTCATCACGCTGCGTCACTCCTGGCACCCGCTGCCTCATTTCCGGCTGGGGCACCACATCCAGCCCCCAGTTGAACCTGCCCCATACTTTGCGATGCGCCAACATATCCATCATTGGTCAAAAAGAATGTGAAAATGCCTACCCCGGCAACATCACAGACACCATGGTGTGTGCCAGTGTTAAGGAAGAAGGCAAGGACTCCTGCCAGGGCGACTCTGGGGGCCCTCTGGTCTGTAACGGGTCTCTTCAAGGCATTATCTCCTGGGGCCAGGATCCATGTGCTGTCACCAAAAAGCCTGGTGTCTACACAAAGGTCTGCAAATACGTGGGCTGGATCCGGAAGACCATGGAGAACAATTA-
>tupChi1
ATGACGATCCTGCGATTCATCACGTTTGCTTTGGTGACAGGGCATGTCGGAGGAGAGACGAGGATCATCAAGGGGTACGAGTGCCGCGCGCACTCCCAGCCCTGGCAGGCGGCCCTGTTCCAGAAGTCCCGGCTGCTGTGCGGCGCGACCCTCATCGCCCCCAGATGGCTCCTGANNNNNNNNNNNNNNNNNNNNNNCAGCTACATCGTGCACCTGGGGGAGCACAACCTGCAGCGGCAGGACGGCTGCGAGCAGACCCGCATGGCCACCCAGTCCTTCCCGCACCCGGGCTTCAACAACAGCCTCCCCAACAAAGACCACCGCAACGACATCATGCTGGTGAAAATGGAGGCCCCAGCCCGCTTCACCCGGGCCGTGCAACCGCTCACCCTGTCGAAGCGCTGTGTCACCGCCGGCACCCGCTGCCTCATTTCGGGCTGGGGCACCACGTCCAGCCCCCAGTTACACCTGCCGCACACCCTGCGCTGTGCCAACATCTCGATCATCGAGCAAGGCGAGTGTGAGGACGCCTACCCGGGCAACATCACCGACACCATGGTGTGCGCCAGCGTGCGGGAAGAGGGCAAGGACTCCTGCCAGGGTGATTCCGGGGGCCCCCTGGTCTGCAACGGGTCTCTGCAAGGCATCATCTCCTGGGGCCAGGACCCATGTGCTGTCACCAGGAAGCCCGGGGTCTACACCAAGGTCTGCAAGTTTGTGGACTGGGTCCAGGAGACCATGAGGAACAAT---
>eriEur2
ATGACGGCTGTGCAGTTGATTGTGCTTGCTATGGTGACAGGGCATGTAGGAGGCGAGACCAGAATCATCAAGGGGTATGAGTGCCCCCCTCACTCCCAGCCCTGGCAGGCGGCTCTCTTCCAGAAGACTCGGCTGCTCTGTGGGGCAACCCTCATCGCCCCCAGATGGCTCCTGACAGCAGCCCACTGCCGCAAGCCCCAGTACTTGGTGCATCTCGGTGAACACAACCTCCAGCGGCCAGACGGCTGTGAGCAGACCCGGACAGCCACCCAGTCCTTCCCGCATCCCGGCTTCAACAACAGCCTCCCCAACAAGGACCACCGCAATGACATCATGCTGGTGAAGATGACCACAGCGGCCCTCATCACTCGGGCCGTGCAACCCCTCACCCTGTCACCGCACTGCGTCTCAGCCGGCACCCGCTGCCTCATCTCCGGCTGGGGCACCACGTCCAGCCCCCAGTTGCACCTGCCTCACACCCTGCGTTGTGCCAACATCAACATCATTGAGCACAGGGAGTGTGAGGACGAATATCCCGGCAACATCACGGAGACCATGGTGTGCGCCAGTGTTCGGGAGGAAGGCAAGGACTCCTGCCAGGGTGACTCTGGGGGCCCTCTGGTCTGCAATGGGTCTCTCCAAGGCATAATCTCCTGGGGCCAGGATCCCTGCGCTGTCTCCAGGAAACCCGGTGTCTACACAAAGGTCTGCAAATATGTAGACTGGATCCAGGAGGTTATGAAAAACAAT---
>tarSyr2
ATGAGGATTCTGCGATTAATCACCCTTGCTCTGGTGACAGGGCACGTAGGGGGAGAAACCAGGATCATCAAGGGGTACGAATGCCAGCCTCACTCCCAGCCCTGGCAGGCGGCCCTGTTCCAGAAGACGCGGCTGCTCTGTGGGGCCNNNNNNNNNNNNNNNNNNNNNNNNNNNNNNNNNNNNNNNNNNNNNNNNNNCCGCTACATCGTCCACCTGGGGGAGCACAACCTCCAGCGGCGAGATGGCTGCGAGCAGGTCCGGACGGCCACCGAGTCCTTCCCCCACCCCGGCTTCAACAACAGCCTCCCCAACAAGGACCACCGCAATGACATCATGCTGGTGAAGATGGTGGCGCCGGCCTTCGTCACCTGGGCCGTGCGCCCCCTCACCGTGTCCTCCCGCTGCGTCACCGCGGGCACCCGCTGCGTCATCTCCGGCTGGGGCAGCACGTCCAGCCCCCAGTTACACCTGCCCCACACCTTGCGATGTGCCAACATCTCCATCATCGAGCACAGGGAGTGTGAGAATGCCTACCCTGGCAATGTCACAGACACCATGGTGTGCGCCAGCGTTCAGGAAGAGGGCAAGGACTCCTGCCAGGGGGACTCCGGGGGCCCTTTGGTCTGCAATGGGTCTCTTCAAGGCATCATCTCCTGGGGCCAGGACCCATGTGCTGTCACCAGAAAGCCCGGTGTTTACACAAAAGTCTGCAAATATGTGGACTGGATCCAGGAGACTATGAAGAGCAAT---
>otoGar3
ATGATGATTCTGCAATTAATCATGTTTGTGCTGGTGACAGGGCAAGTAGGAGGAGAGACCAGGATCATCAAGGGGTACGAGTGCCAGCCACACTCCCAGCCCTGGCAGGCCGCCCTGTTCCAGAAGTCTCGGCTGCTCTGCGGGGCGACCCTCATCGCCCCCAGCTGGCTCCTGACCGCAGCCCACTGCCGCAAGCCCCGCTACATAGTGCACCTGGGGGAGCACAACCTCCAGCGGTGGGAAGGCTGTGAGCAGATCCGGATCGCCACCGAGTCCTTCCCACACCCGGGCTTCAACAACAGCCTCCCCAACAAAGACCATCGCCATGACATCATGCTGGTGAAAATGGTGGCACCAGCCCTCATCACCTGGGCCGTGCGACCCCTCTCCCTGTCCTCACACTGTGTCACCGCTGGCACCCGCTGCCTCATTTCTGGCTGGGGCACCACATCTAGCCCCCAATTGCACCTGCCCCACTCCTTGCGATGTGCCAACATCTCCATCATTGAGCACAAGGAGTGTGAGGATGCCTACCCGGGCAACATCACTGACACCATGGTGTGTGCCAGCGTTCGGGAAGAGGGCAAAGATTCTTGCCAGGGCGACTCCGGGGGCCCTCTGGTCTGTAACGGGTCTCTTCAAGGCATTATCTCCTGGGGCCAGGATCCATGTGCTGTCACCAAAAAGCCTGGTGTCTATACGAAAGTCTGCAAATATGTGGACTGGGTCCAGGAGACTATGAAGAACAAT---
>bosTau8
ATGATGACTCTGCAATTAATCATGTTTGCTCTGGTGACAGGGCACGTTGGGGGAGAGACCAGAATCATCAAAGGCTACGAGTGCCCCCCTCATTCTCAGCCCTGGCAGGCGGCTCTGTTCCAGAAGACGAGGCTGCTCTGCGGGGCCACGCTCATCGCCCCCAGATGGCTTCTGACAGCAGCCCACTGCCGCAAGCCCCGATATGTGGTTCACCTGGGAGCGCACAGCCTCGGGCGGCAGGATGGCTGTGAGCAGACGCGAACTGCCACCAAGTCCTTCCCCCACCCAGACTTCAACAACAGCCTCCCCAACAAAGACCACCGCAACGACATCATGCTGGTGAAGATGGTGACCCCGGCCCACCTCACCTGGGCTGTGCGACCCCTCACCGTGTCACCGCGCTGTGTGCCTGCTGGTGCCAACTGCCTCATTTCCGGCTGGGGCACCATGTCCAGCCCCCAGTTGCACCTGCCCCATACCTTGCGATGCGCCAACGTCACCATCATCAAGCACAGGGAGTGTGAGGACGCCTACCCTGGCAACATCACGGACACCATGGTGTGTGCCAGTGTCCGCAAAGAGGGCAAGGACTCCTGCCAGGGTGACTCTGGGGGCCCTCTGGTCTGTAACGGGTCTCTTCAAGGCATCATCTCCTGGGGCCAGGATCCATGTGCTGTCTCCAAAAAGCCTGGTGTTTACACAAAGGTCTGCAAATATGTGGACTGGATCCAGAAGACCATGGAGAACAAT---
>echTel2
ATGAGGATTTTGCGATTCATCACGCTTGCTCTGGTGACAGGGCATGTAGGGGGAGAGACCAGGATCATCAAGGGGTACGAATGCACCCCTCATTCCCAGCCCTGGCAGGTGGCCCTGTTCCAGAAGACCCGGCTGCTCTGCGGGGCAACGCTCATCGCTCCCAGCTGGCTCCTGACCGCAGCCCACTGCCGCAAGCCCAGCTACATAGCTCACCTGGGGGAGCACAACCTCCAGAGACAGGATGGCTGTGAGCAGACCCGAAACGCCTTTGAGTCTTACCCCCACCCCGGGTACAACAACAGCCTCCCTAACAAAGACCACCGCAATGACATCATGCTGGTGAAGATGGCGAGCCCCGCTATCATCACACGGGCTGTGCGACCCCTCATCCTGTCATCCCACTGTGTCACCGCAGGCACCCGCTGCCTCATTTCTGGCTGGGGCACCACCTCGAGCCCCCAGTTGCACCTGCCCCACGCCTTGAGATGTGCCTCCATCACCATCATTGAGCACCAGGAGTGTGAGGACGCCTATCCGGGCAACATCACAGACAGCATGGTGTGCGCCAGCGTTCGAGAATCGGGCAAGGACTCCTGCCAGGGTGACTCTGGGGGACCTCTGGTGTGTAACGGGTCTCTGCAAGGCATCATCTCCTGGGGCCAGGACCCCTGTGCCGTCACCAAGAAGCCGGGGGTCTACACCAAGGTCTGCAAATACGTGGACTGGATTCAAAAGACCATGAAGAGCAAT---
>triMan1
ATG---ATTCTGCGATTAATCATGCTTGCTCTGGTGACAGGGCATGTAGGGGGAGAGACCAGGATCATCAAGGGGTACGAATGCACTCCTCATTCCCAGCCCTGGCAGGTGGCACTGTTCCAGAAGACACGGCTGCTTTGTAGGGCAACCCTCATCGCTCCCAAATGGCTCCTGACAGCAGCCCACTGCCGCAAGCCCCACTGCGTAGTACACCTGGGGGAGCACAACCTCCAGCAACAGGATGGCTGTGAGCAGACTCGAACAGCCACTGAGTCCTTCCTCCACCCAGAGTTCAACAACAGCCTCCCCAACAAAGACCACCGCAATGACATCATGTTGGTGAAAATAGCGGCACCAGCTTTCATCACCCGGGCCGTGCGACCCATCACCCTGTCATCACACTGTGTCACTGCTGGCACTCGCTGCCTCATTTCTGGCTGGGGCACCACTTCCAGCCCCCAGTTGCACCTGCCCCACAGCTTGCAATGTGCCAACGTCACCATCACTGAGCACAAGGAGTGTGAGGATGCCTATCCCGGCAGTATCACAGACACCATGGTGTGTGCCAGCGTTCAAGAAGCGGGCAAGGATTCCTGCCAGGGTGACTCTGGGGGACCTCTGGTCTGTAACAGCTCTCTGCAAGGCATTATCTCCTGGGGCCAGGATCCATGTGCCATCACCAAAAAGCCCGGTGTCTACACAAAGGTCTGCAAATATGTGGACTGGTTCCAGAAGGCCATGAGAAGCAAT---
>micOch1
ATGACGATTCTGCGGTTCATCGCACTTGCTCTGGTGACAGGGCATGTAGGGGGAGAGACGAGGATCATCAAGGGTTACGAGTGCACCCCTCATTCCCAGCCATGGCAGGTGGCCCTCTTTCAGAAGACACGACTTCTCTGTGGGGCAACCCTCATCACCCCCAAATGGCTCCTGACAGCAGCCCACTGCCGCAAGCCCCATTACCTGGTCCTCCTTGGAGAACACAATCTGGAGAAGACGGATGGTTATGAGCAGAAGCGAACGGCCACCGAGTCCTTCCCTCACCCCGGCTTCAACAACAGCCTCCCCAACAAAGACCACCGGAACGACATCATGCTGGTGAAGATGTCATCCCCCGCCGTCGTTACCCGGGCTGTGCGGCCACTCACCCTGTCCTCACACTGCGTCACCGCGGGCACCAGCTGCCTCATTTCCGGATGGGGCACCACGTCCAGCCCCCAGTTGCGCCTGCCTCATTCCTTGCGATGTGCCAACGTCTCCATCATCGAACACAAGGAGTGTGAGAGCGCCTACCCAGGCAACATCACAGAGACCATGCTGTGTGCCAGTGTTCGGAAGGAGGGCAAGGACTCCTGCCAGGGTGACTCTGGAGGCCCTCTGGTCTGTGATGGATCTCTTCAAGGCATCATCTCCTGGGGTCAGGACCCATGTGCAGTCACCAGAAAGCCTGGTGTCTATACAAAAGTCTGCAAATATATTGACTGGATCCACGAGACTATGAGAAACAAC---
>criGri1
ATGGTGATTCTACGATTCATCACACTTGCTCTGGTGACAGGGCTTGTAGGGGGAGAGACAAGGATCATCAAGGGTTACGAGTGCACCCCTCATTCCCAGCCATGGCAGGTGGCCCTCTTTCAGAAGACACGGCTTCTCTGTGGGGCAACCCTCATCGCCCCCAAATGGCTCCTGACAGCAGCCCACTGCCGCAAGCCCCGTTACGTGATCCTTCTTGGGGAGCACAATCTGGAGAAGACAGATGGCTATGAGCAGAAGCGGATGGCCACTGAGTCCTTCCCCCACCCCGGCTTTAACAACAGCCTCCCCAACAAAGACCACCGGAATGACATCATGCTGGTGAAGATGTCATCTCCCGCCATCCTTACCCGAGCTGTGCAGCCACTCACCCTGTCCTCCCACTGCGTCACTGCGGGCACCAGCTGCCTCATTTCCGGATGGGGCACCACGTCCAGCCCCCAGTTGCGCCTGCCTCATTCCTTGCGATGTGCCAATGTCTCCATCATTGAACACAAGGAGTGTGAGAATGCCTACCCAGGCAACATCACAGAAACCATGCTGTGTGCCAGTGTTCGGAAAGAGGGCAAAGACTCCTGCCAGGGTGACTCTGGAGGCCCTCTCGTCTGTAATGGGTCTCTTCAAGGCATCATCTCCTGGGGTCAGGACCCATGTGCAGTCACCAGAAAGCCTGGTGTCTATACAAAAGTCTGCAAATATACTGACTGGATCTACGAGATTATGAAAAACAAC---
>speTri2
ATGATGATTCTGCGATTCATCACGCTTGCTCTGGTGACAGGGCATGTCAGGGGAGAGACCAGGATCATCAAGGGGTACGAATGTCCTCCTCATTCCCAGCCCTGGCAGGTGGCCTTGTTCCAGAAGACGCGGCTGCTCTGTGGGGCCACCCTCATCGCCCCCAGATGGCTCCTGACAGCAGCCCACTGCCGCAAGCCCAGCTACGAGGTCATCCTGGGGGAGCACAACCTGCAGCGTCAGGATGGCTGTGAGCAGAGGCGAACGGCCACCGAGTCCTTCCCCCACCCAGGCTTCAACAACAGCCTCCCCAACAAGGACCACCGCAATGACATCATGCTGGTGAAAATGTCCGCCCCGGCCCTCATCACCAGGGCCGTGAGACCCCTCTCCCTGCCGTCACACTGCGTCACTGCTGGCACCCGCTGCCTCATTTCCGGCTGGGGCACCACGTCCAGCCCCCAGTTGCGCCTGCCCCACACCTTGCGATGCGCCAACATCTCTATCATTGAGCACCAGGAGTGTGAGAGCGCCTACCCCGGCAACATCACAGACACCATGCTGTGCGCCAGCGTCAAGAAAGAGGGCAAGGACTCCTGCCAGGGTGACTCTGGGGGCCCTCTGGTCTGTAACGGGTCTCTTCAAGGCATTATCTCCTGGGGCCAAGATCCATGTGCTGTCACCAGAAAGCCCGGTGTCTACACAAAAGTCTGCAAATATGTAGACTGGATCCAGGAGACCATGAACAACAAT---
>rn6
ATGATGATTCTCCGATTCATTGCACTTGCTCTGGTAACAGGGCACGTAGGGGGAGAGACGAGGATCATCAAGGGTTATGAGTGCAGGCCTCACTCCCAGCCATGGCAGGTGGCCCTTTTTCAGAAGACACGGCTTCTCTGTGGGGCAACCCTCATCGCCCCCAAATGGCTCCTGACAGCAGCCCACTGCCGCAAGCCCCATTACGTGATCCTCCTTGGGGAGCACAATCTGGAGAAGACGGATGGCTGTGAGCAGAGGCGAATGGCCACTGAGTCCTTCCCGCACCCCGGCTTCAACAACAGCCTCCCCAACAAAGACCACCGGAATGACATAATGCTCGTGAAGATGTCGTCTCCCGCCTTCATTACCCGAGCTGTGCGACCACTCACCCTGTCCTCACTCTGCGTCACTGCAGGCACCAGCTGCCTCATTTCCGGATGGGGCACCACGTCCAGCCCCCAGTTGCGCCTGCCTCATTCCTTGCGATGTGCCAATGTCTCCATCATCGGACACAAGGAGTGTGAGAGGGCCTACCCGGGGAACATCACGGACACCATGCTGTGTGCCAGTGTTCGGAAAGAGGGCAAGGACTCCTGTCAGGGTGACTCTGGAGGCCCCCTGGTCTGTAATGGATCTCTCCAAGGCATCATCTCCTGGGGTCAGGACCCATGTGCTGTCACCAGGAAGCCTGGTGTCTACACAAAAGTCTGCAAATACTTTGACTGGATCCACGAGGTTATGAGAAACAAT---
>hetGla2
ATGAGGATTCTCTGGCTGATCACGCTTGCTCTGGTGACAGGGCACGTAGGGGGAGAGACCCGGATCATCAAAGGTTACCCGTGCCTGCCTCACTCCCAGCCCTGGCAAGTGGCCCTGTTCCAGAAGACACGACTGCTGTGCGGGGCGACCCTCATCGGCCCCCAATGGCTCCTGACCGCAGCCCACTGCCGCAAGCCCCATTACCGGGTCCTCCTGGGGGAGCACAACTTGAATCGGGAGGATGGCTGTGAGCAGAGGCAGACGGCCACCGAGTCCTTCCCCCACCCCGACTTCAACAACAGCCTCCCCAACAAGGACCACCGCAACGACATCATGCTCGTGAAGCTGCCCAGGCCGGCCGTCATCACCCAGGCCGTGCGACCCCTCTCCCTGCCTTCGCACTGTGTCACCGCTGGCACCAACTGCCTCATTTCCGGCTGGGGCACCACATCCAGCCCCCAGTTGCATCTGCCCCACACCTTGCGGTGCACCAACATCTCCATCATGAAGCACGAGGAGTGTGAGCGTGCCTACCCCGGCAACATCACAGACACCATGGTGTGCGCCAGCGTGCGGCAAGAGGGCAAGGACTCCTGTCAGGGTGACTCTGGGGGCCCTCTGGTCTGTAACCAGTCTCTCCAAGGCATTATCTCCTGGGGCCAGGACCCATGTGCAGTTTCCAGAAAGCCCGGTGTCTACACAAAAGTCTGCAAATATGTGGACTGGATTCAGAAGATTATGCACAACAAT---
>HLmyoMyo6
ATGACGATTCTGCCATTAATCATGCTGGCTCTGGCGACAGGGCATGTAGGGGGAGAGACCAGGATCATCAAGGGGTACGAGTGTCCTCCTCATTCCCAGCCCTGGCAGGTGGTTCTGTTCCAGAAGACACGTCTGCTCTGTGGGGCAACCCTCGTCGCCCCCAAATGGCTCCTGACAGCGGCTCACTGCCTCAAGCCCCAATACATAGTCCACCTGGGGATGCACCACCTTCAGCGACATGACGGCTGGGAGCAGACCCGAAGGGCCACCAAGTCCTTCCCCCACCCGGACTTCAACAACAGCATCCCCAACAAGGACCACCGCAATGACATCATGCTGGTGAAGTTGGCGTCGCCCGCCATCATCACCTGGGCCGTGCGCCCCCTCACCCTGTCGTCGCGCTGCGTCACCCCAGGCACCCGCTGCCTCATCTCCGGCTGGGGCACCACGTCCAGCCCCCAGTTGCGCCTGCCCCAGACCTTGCGATGTGCCAACATCACCATCATTGACCACAAAGAGTGTGAGAACGCCTACCCGGGCAACATCACGAACACCATGGTGTGCGCCAGCGTGCGGGAGGAGGGCAAGGACTCCTGCCAGGGTGACTCCGGAGGCCCGCTGGTCTGCAATGGGTCCCTGCAAGGCATCATCTCTTGGGGGCAGGACCCCTGTGCCATCAGCAGAAAGCCTGGCGTCTACACAAAGGTCTGCAAGTACATAGACTGGATTCACGAGACGATGAAGAACAAC---
>HLpipKuh2
ATGACGATTCTGCCATTACTCGTGCTTGCTCTGGTGACAGGGCATGTAGGGGGAGAGACGAGGATCATCAAGGGGTACGAGTGTCCTCCTCATTCCCAGCCCTGGCAGGTGGTTCTGTACCAGAAGACACGCATGCTCTGCGGGGCAACCCTCGTCGCCCCCAAATGGCTCCTGACAGCGGCTCACTGCCTCAAGCCCCAGTACATAGTGCACCTGGGGATGCACAGCCTGCAGCGGCACGACGGCTGGGAGCAGACCCGGAGGGCCACCGAGTCCTTCCCGCACCCCGACTTCAATAACAGCGTCCCCAACAAGGACCACCGCAACGACATCATGCTGGTGAAGATGGCATCCCCGGTCGTCATCACCTGGGCCGTGCGGCCCCTCCGGCTGTCCTCCCGCTGTGTGGCCCCGGGCACCCGCTGCCTCATCTCCGGCTGGGGCACCACCTCCAGCCCCCAGTTGCACCTGCCCCACAGCTTGCGATGTGCCAACATCACCATCATCGACCACAGGGAGTGTGAGAACGCCTACTCGGGCAACATCACGGACACCATGGTGTGCGCCAGCGTGCGGGAGGAAGGCAAGGACTCCTGCCAGGGTGATTCCGGAGGCCCTCTGGTCTGCAATGGGTCTCTCCAAGGCATCATCTCGTGGGGCCAGGACCCGTGTGCCGTCAGCAGGAAGCCTGGGGTCTACACCAAGGTCTGCAAATACGTGGACTGGATTCACGAGACGATGAAGAACAAC---
>HLmolMol2
ATGACGATTCTGCGATTAATCATATTTGCTATGGTGACAGGGCATGTAGGGGGAGAGACGAGGATCATCAAGGGGTACGAGTGTCCTCCTCATTCCCAGCCCTGGCAGGTGGCTCTGTTCCAGAAGACCCGTCTGCTCTGTGGGGCGACGCTCATCGCCCCCCAATGGCTCCTGACAGCGGCTCACTGCCTCAAGCCCCAATACATAGTCCACCTGGGGGAGCACAACCTTCAGCGATCGGATGGCTGGGAGCAGACCCGCATGGCCACCGAGTCCTTCCCCCACCCAGACTTCAACAACAGACTCCCCAACAAAGACCACCGCAATGACATCATGCTGGTGAAGATGGTGGCACCTGCCATCATCACCCGGGCTGTGCGACCCCTCAACCTGTCATCACGCTGCGTCACCCCTGGCACCCGCTGCCTCATCTCCGGCTGGGGCAGCACGTCCAGCCCCCAGTTGCGCCTGCCTCATACCTTGCGATGTGCCAACATCAGCATCATCGATCACCAGGAGTGTGAGAACGCCTACCCTGGCAACATCACAGACACCATGGTGTGCGCCAGTGTTCGGGAGGAGGGCAAGGACTCTTGCCAGGGTGACTCTGGAGGTCCCATGGTCTGTAACGGGTCTCTTCAAGGCATTATCTCCTGGGGCCAGGACCCATGTGCTGTCACCAGAAAGCCTGGTGTCTACACAAAGGTCTGCAAATATGTGGACTGGATTAGGGAGACAATGAAGAACAAT---
>ochPri3
ATG---CTACTGCGACTCCTCACCCTGGCTCTGGTGACAGGGCACGCAGGGACGGAGACCCGGATCATCAAGGGCTATGAGTGTCCCCCACATTCCCAGCCCTGGCAGGCTGCCCTATTCCAGAAGACGCGGCTACTCTGCGGGGCCACCCTCATCGCCCCCAGATGGCTCCTGACGGCCGCCCACTGCCTCAAGCCCCGCTACGTGGTTCACCTCGGGGAGCACAACCTGCAACGCCCAGACGGCTGCGAGCAGACACGGGCGGCCACGGAGTCCTTCCCTCACCCCGACTTCAACAACAGCCTCCCCAACAAGGACCACCGCCATGACATCATGCTGGTGAAGTTGGCCAGCCCCGCCTTCCTCACCCGGGCCGTGCGCCCCCTTGCCCTGTCACAGCACTGCGTCACCCCGGGCACCCAATGCCTCATTTCCGGCTGGGGCACGACGTCCAGTCCCCAGTTGCGCTTGCCCCACACCTTGCGATGCGCCAACATTTCCATCATTGCACACAGCGAGTGTGAGCGCGCCTACCCCGGGAACATCACGGCCACCATGCTGTGCGCCAGCGTCGAAAAGGAGGGCAAGGATTCCTGCCAGGGTGACTCCGGGGGGCCCCTTGTCTGCAATGAGTCACTTCAAGGCATTATCTCCTGGGGCCAGGATCCGTGTGCTGTCACCCGGAAGCCAGGCGTCTATACCAAGGTCTGCCGATATGTGGACTGGATCCAGGCAACCATGGAGAACAAC---
>lepWed1
ATG---ATTCTTCAATTAATCATGCTTGCTCTGCTGACAGGGCATGTAGGGGGAGAGACCAGGATCATCAAGGGGTATGAGTGCTCTCCTCATTCCCAGCCCTGGCAGGTGGCTCTGTTCCAGAAGACACGGCTGTTCTGTGGGGCAACCCTCATCGCTCCCAAATGGCTCCTGACAGCAGCTCACTGCCGCAAGCCCCGGTACGTGGTTCATCTGGGGGAACACAACCTCCAGCAGCGGGATGGCTGTGAGCAGACCCGAATGGCCACTGAGTCCTTCCCCCACCCAGACTTCAACAGCAGCCACCCCAACAAAGACCACCGCAATGACATCATGCTGGTGAAGATGACGACAGCAGCCTTCATCACCGGGGCCGTGCGACCGCTCACCCTGTCATCTAGCTGTGTCACTCCTGGCACCCACTGCCTCATTTCCGGCTGGGGCACCACGTCCAGCTCCCAGTTGCACCTGCCCTATACCTTGCGATGCGCCAACATCACCACCATTAAGCACGAGGAGTGTGAGAAGGCCTACCCCGGCAACATCACGGACACCATGGTGTGTGCCAGTGTTCGGGAAGAGGGCAAGGATTCCTGCCAGGGTGACTCTGGGGGCCCTCTGGTCTGTGATGGATCTCTTCAAGGCATTATCTCCTGGGGCCAGGATCCGTGTGCTGCCACCAGAAAGCCTGGTGTCTATACAAAGGTCTGCAAATATGTAGACTGGGTCCAGAAGACTATGGAGAATAAC---
>HLphyDis3
ATGACGATTCTGCGATTAATCATACTTGCGCTGGTGACAGGGCATGTAGGGGGAGAGACCAGGATCATCCAGGGGCATGAGTGTCACCCTCACTCTCAGCCCTGGCAGGTGGCTCTCTTCCAGAACACACGGCTGCTGTGCGGAGCGACGCTCATCGCCCGTAAATGGGTCCTGACTGCTGCCCACTGCCGCAAGCCCCAATACACAGTTCACCTGGGGGAGCACAACCTCCACCAGCGGGACCGCTACACGCAGATTCGCATCGCCACGGAGTCCTTCCCGCACCCAGACTTCAACGACAGCGTGCCCAACAAAGACCACCGCAACGACATCATGCTGGTGAAGATGGCGGCGCCAGCCTTCATCACCTGGGCCGTGCGGCCCCTCACCCTGTCATCCCACTGCGTCTCTCCGGGCACCAGCTGCCTCATTTCTGGCTGGGGCAGCACGTCCAGCCCCCAGTTGCACCTGCCCCACACCTTGCGCTGCGCCAACATCACCATCATTGACCACAAGGACTGTGAGAACGCCTACCCTGGCAACATCACAAACACCATGGTGTGTGCAGGTGTCCGGCAGTCTGGCAAGGACTCCTGCCAGGGCGACTCTGGAGGTCCTCTGGTCTGTAATGGGTCTCTTCAAGGCATTATCTCCTGGGGCCAGGACCCATGTGCTATCACCAGAAAGCCTGGTGTCTACACGAAGGTGTGCAAATACGTGGACTGGATCAAGGAGACAATGAAGAACAAT---
>cavPor3
ATGAGGATTCTACGATTGATCACGCTTGCTCTGGTGACAGGGCATGTAGGGGCAGAGACCAGGATCATCAAGGGTCACCCGTGCTCTCCTCACTCCCAGCCCTGGCAGGTGGCCCTGTTCCAGAAGACACGGCTGCTCTGCGGGGCAACCCTCATCGCGCCCAGCTGGCTCCTGACAGCAGCCCACTGCTACAAGCCTGACTACGTGGCCCTCCTGGGAGAGTACGACCTGCATCGTGAGGATGGCTATGAGCAGAGGCAAAAGGCCACCAAGTCCTTCCGCCACCCAGGCTTCAACGACAGCCTCCCCAACAAAGATCACCGCAATGACATCATGCTAATAAAGCTGCCCAAAGCAGCCACCATCACCCGGGCCGTGCGACCCCTCGCCCTGCCGTCCCAATGCGTCTCCCCCGGCACCAACTGCCTCATTTCTGGCTGGGGCACCATTTCCAGCCCCCAGTTGCGACTGCCCAAAATCTTGCGCTGTGCCAACATCTCCATCATCAAGCACGAGGAGTGTGAGCGTGCCTACCCCAGCAACATCACAGACACCATGGTGTGCGCCAGCGTGCAAGAG---GGCAAGGACTCCTGCCAGGGCGACTCTGGGGGCCCTCTGGTCTGTAACGGGTCTCTTCAGGGCATTATCTCCTGGGGCCAGGACCCATGTGCAGTTTCCAGAAAGCCCGGTGTCTACACAAAGGTCTGCAAGTATGTGGACTGGATTCAGAAGACCATACGCAACAAT---
