# Supplementary material for: Six reference-quality genomes reveal evolution of bat adaptations
Source: Nature. 2020 Jul 22;583(7817):578–84. doi: 10.1038/s41586-020-2486-3 (PMC8075899; doi:10.1038/s41586-020-2486-3)
Supplement: Supplementary file 6 — Alignments of 12,931 protein-coding genes across 48 mammals. [file 41586_2020_2486_MOESM6_ESM.gz › suppDataFile/ENST00000262124.aln.fasta]

>lepWed1
ATGTTTGTGGCGCGCCACATCGCGGCGGACCATAAAGATCTCATCCATGATGTCTCTTTCGACTTCCATGGGCGACGGATGGCTACCTGCTCCAGCGACCAGAGCGTC---------------------------------------------------AAGACACATAGTGGA---TCTGTGTGGCGTGTGACATGGGCCCATCCTGAATTTGGACAGGTTTTGGCTTCTTGTTCTTTTGACCGAACAGCTGCTGTGTGGGAAGAAATAGTAGGAGAATCAAATGATAAACTTCGAGGACAGAGTCATTGGGTTAAGAGGACAACTCTAGTGGATAGCAGAACATCCGTTACCGATGTGAAATTTGCTCCTAAGCACATGGGTCTTATGTTAGCAACCTGTTCGGCAGATGGTATAGTAAGAATATATGAGGCGCCAGATGTTATGAATCTCAGCCAGTGGTCTCTGCAGCATGAGATTTCATGTAAGCTAAGCTGTAGTTGTATTTCTTGGAACCCTTCAAGCTCTCGTGCTCATTCCCCTATGATAGCTGTAGGAAGTGATGACAGTAGTCCAAATGCAATGGCCAAGGTTCAGATTTTCGAATATAATGAAAATACCAGGAAATATGCAAAAGCTGAAACCCTCATGACAGTCACAGATCCTGTACACGACATTGCCTTTGCTCCAAACTTGGGAAGATCTTTCCATATTCTAGCAATAGCAACCAAAGATGTGAGGATTTTTACATTAAAGCCTGTGAGGAAAGAACTTACTTCTTCTGGTGGGCCCACAAAATTTGAAATCCATATAGTGGCTCAGTTTGATAATCATAATTCCCAGGTCTGGCGAGTGAGTTGGAATATAACAGGAACAGTGCTAGCATCTTCAGGAGATGATGGCTGTGTAAGATTGTGGAAAGCTAATTATATGGACAATTGGAAGTGTACTGGTATTTTGAAAGGTAATGGGAGCCCTGTCAATGGGAATTCTCAGCAGGGAAACTCAAATCCTTCCCTAGGTTCAAATATCCCAAATCTTCAAAATTCATTAAATGGATCTTCTTCTGGCAGAAAGCACAGC---
>hg38
ATGTTTGTGGCTCGCAGCATCGCGGCGGACCACAAGGATCTCATCCACGATGTCTCTTTCGACTTCCACGGGCGGCGGATGGCAACCTGCTCCAGCGATCAGAGCGTTAAGGTCTGGGATAAAAGTGAAAGTGGTGATTGGCATTGTACTGCTAGCTGGAAGACACATAGTGGA---TCTGTATGGCGTGTGACATGGGCCCATCCTGAATTTGGGCAGGTTTTGGCTTCCTGTTCTTTTGACCGAACAGCTGCTGTATGGGAAGAAATAGTAGGAGAATCAAATGATAAACTGCGAGGACAGAGCCACTGGGTTAAAAGGACAACTCTGGTGGATAGCAGAACATCTGTTACTGATGTGAAGTTTGCTCCCAAGCACATGGGTCTTATGTTAGCAACCTGTTCCGCAGATGGTATAGTAAGAATCTATGAGGCACCAGATGTTATGAATCTCAGCCAGTGGTCTTTGCAGCATGAGATCTCATGTAAGCTAAGCTGTAGTTGTATTTCTTGGAACCCTTCAAGCTCTCGTGCTCATTCCCCCATGATCGCCGTAGGAAGTGATGACAGTAGCCCCAACGCAATGGCCAAGGTTCAGATTTTTGAATATAATGAAAACACCAGGAAATATGCAAAAGCTGAAACTCTTATGACAGTCACTGATCCTGTTCATGATATTGCATTCGCTCCAAATTTGGGAAGATCTTTCCATATTCTAGCAATAGCGACCAAAGATGTGAGAATTTTTACATTAAAGCCTGTGAGGAAAGAACTGACTTCCTCTGGTGGGCCAACAAAGTTTGAAATCCATATAGTGGCTCAGTTCGATAATCATAATTCTCAGGTCTGGCGAGTGAGTTGGAATATAACAGGAACGGTGCTAGCATCTTCAGGAGATGATGGGTGTGTAAGATTGTGGAAAGCTAATTATATGGACAATTGGAAGTGTACTGGTATTTTGAAAGGTAATGGGAGCCCAGTCAATGGGAGTTCTCAGCAGGGAACCTCAAATCCTTCCCTAGGTTCAACTATTCCAAGTCTTCAGAATTCATTAAATGGATCTTCTGCTGGCAGAAAGCACAGC---
>panTro5
ATGTTTGTGGCTCGCAGCATCGCGGCGGACCACAAGGATCTCATCCACGATGTCTCCTTCGACTTCCACGGGCGGCGGATGGCAACCTGCTCCAGCGATCAGAGCGTTAAGGTCTGGGATAAAAGTGAAAGTGGTGATTGGCATTGTACTGCTAGCTGGAAGACACATAGTGGA---TCTGTATGGCGTGTGACATGGGCCCATCCTGAATTTGGGCAGGTTTTGGCTTCCTGTTCTTTTGACCGAACAGCTGCTGTATGGGAAGAAATAGTAGGAGAATCAAATGATAAACTGCGAGGACAGAGCCACTGGGTTAAAAGGACAACTCTGGTGGATAGCAGAACATCTGTTACTGATGTGAAGTTTGCTCCCAAGCACATGGGTCTTATGTTAGCAACCTGTTCGGCAGATGGTGTAGTAAGAATCTATGAGGCACCGGATGTTATGAATCTCAGCCAGTGGTCTTTGCAGCATGAGATCTCATGTAAGCTAAGCTGTAGTTGTATTTCTTGGAACCCTTCAAGCTCGCGTGCTCATTCCCCCATGATCGCCGTAGGAAGTGATGACAGTAGCCCCAATGCAATGGCCAAGGTTCAGATTTTTGAATATAATGAAAACACCAGGAAATATGCAAAAGCTGAAACTCTTATGACAGTCACTGATCCTGTTCATGATATTGCATTCGCTCCAAATTTGGGAAGATCTTTCCATATTCTAGCAATAGCGACCAAAGATGTGAGAATTTTTACATTAAAGCCTGTGAGGAAAGAACTGACTTCCTCTGGTGGGCCAACAAAGTTTGAAATCCATATAGTGGCTCAGTTCGATAATCATAATTCTCAGGTCTGGCGAGTGAGTTGGAATATAACAGGAACGGTGCTAGCATCTTCAGGAGATGATGGGTGTGTAAGATTGTGGAAAGCTAATTATATGGACAATTGGAAGTGTACTGGTATTTTGAAAGGTAATGGGAGCCCAGTCAATGGGAGTTCTCAGCAGGGAACCTCAAATCCTTCCCTAGGTTCAAATATTCCAAGTCTTCAGAATTCATTAAATGGATCTTCTGCTGGCAGAAAGCACAGC---
>ponAbe2
ATGTTTGTGGCTCGCAGCATCGCGGCGGACCACAAAGATCTCATCCACGATGTCTCTTTCGACTTCCACGGGCGGCGGATGGCAACCTGCTCCAGCGATCAGAGCGTTAAGGTCTGGGATAAAAGTGAAAGTGGTGATTGGCATTGTACTGCTAGCTGGAAGACACATAGTGGA---TCTGTATGGCGTGTGACATGGGCCCATCCTGAATTTGGACAGGTTTTGGCTTCCTGTTCTTTTGACCGAACAGCTGCTGTATGGGAAGAAATAGTAGGAGAATCAAATGATAAACTGCGAGGACAGAGCCACTGGGTTAAAAGGACAACTCTGGTGGATAGCAGAACATCTGTTACTGATGTGAAGTTTGCTCCCAAGCACATGGGTCTTATGTTAGCAACCTGTTCGGCAGATGGTATAGTAAGAATCTATGAGGCACCAGATGTTATGAATCTCAGCCAGTGGTCTTTGCAGCATGAGATCTCATGTAAGCTAAGCTGTAGTTGTATTTCTTGGAACCCTTCAAGCTCTCGTGCTCATTCCCCCATGATCGCCGTAGGAAGTGATGACAGTAGCCCTAACGCAATGGCCAAGGTTCAGATTTTTGAATATAATGAAAACACCAGGAAATATGCAAAAGCTGAAACTCTTATGACAGTCACTGATCCTGTTCATGATATTGCATTCGCTCCAAATTTGGGAAGATCTTTCCATATTCTAGCAATAGCAACCAAAGATGTGAGAATTTTTACATTAAAGCCTGTGAGGAAAGAACTGACTTCCTCTGGTGGGCCAACAAAGTTTGAAATCCATATAGTGGCTCAGTTTGATAATCATAATTCTCAGGTCTGGCGAGTGAGTTGGAATATAACAGGAACGGTGCTAGCATCTTCAGGAGATGATGGGTGTGTAAGATTGTGGAAAGCTAATTATATGGACAATTGGAAGTGTACTGGTATTTTAAAAGGTAATGGGAGCCCAGTCAATGGGAGTTCTCAGCAGGGAACCTCAAATCCTTCCCTAGGTTCAAATATTCCAAGTCTTCAGAATTCATTAAATGGATCTTCTGCTGGCAGAAAGCACAGC---
>macFas5
ATGTTTGTGGCTCGCAGCATCGCGGCGGACCACAAGGATCTCATCCACGATGTCTCTTTCGACTTCCACGGGCGGCGGATGGCGACCTGCTCCAGCGATCAGAGCGTGAAGGTCTGGGATAAAAGTGAAAGTGGTGACTGGCATTGTACTGCTAGCTGGAAGACACATAGTGGA---TCTGTATGGCGTGTGACATGGGCCCATCCTGAATTTGGACAGGTTTTGGCTTCCTGTTCTTTTGACCGAACAGCTGCTGTATGGGAAGAAATAGTAGGAGAATCAAATGATAAACTGCGAGGACAGAGCCACTGGGTTAAAAGGACAACTCTGGTGGATAGCAGAACATCTGTTACTGATGTGAAGTTTGCTCCCAAGCACATGGGTCTTATGTTAGCAACCTGTTCGGCAGATGGTATAGTAAGAATATATGAGGCACCAGATGTTATGAATCTCAGCCAGTGGTCTTTGCAGCATGAGATCTCATGTAAGCTAAGCTGTAGTTGTATTTCTTGGAACCCTTCAAGCTCTCGAGCTCATTCCCCCATGATCGCTGTAGGAAGTGATGACAGTAGCCCCAACGCAATGGCCAAGGTTCAGATTTTTGAATATAATGAAAACACCAGGAAATATGCAAAAGCTGAAACTCTTATGACAGTCACTGATCCCGTTCATGATATTGCATTCGCTCCAAACTTGGGAAGATCTTTCCATATTCTAGCAATAGCAACCAAAGATGTGAGAATTTTTACATTAAAACCTGTGAGGAAAGAACTGACTTCCTCTGGTGGGCCAACAAAGTTTGAAATCCATATAGTGGCTCAGTTTGATAATCATAATTCTCAGGTCTGGCGAGTGAGTTGGAATATAACAGGAACAGTGCTAGCATCTTCAGGAGATGATGGCTGTGTAAGATTGTGGAAAGCTAATTATATGGACAATTGGAAGTGTACTGGTATTTTGAAAGGTAATGGGAGCCCAGTCAATGGGAGTTCTCAGCAGGGAAACTCAAATCCTTCCCTAGGTTCAAATATTCCAAGTCTTCAGAATTCATTAAATGGATCTTCTGCTGGCAGAAAGCACAGC---
>calJac3
ATGTTTGTGGCGCGTAGCATCGCGGCCGACCACAAGGATCTCATTCACGATGTCTCTTTCGATTTCCACGGGAGGCGGATGGCGACCTGCTCCAGCGATCAGAGCGTTAAGGTCTGGGATAAAAGTGAAAGTGGTGATTGGCATTGTACTGCTAGCTGGAAGACACATAGTGGA---TCTGTATGGCGTGTGACATGGGCCCATCCTGAATTTGGACAGGTGTTGGCTTCATGTTCTTTTGACCGAACAGCTGCTGTATGGGAAGAAATAGTAGGAGAATCAAATGATAAACTGCGAGGACAGAGCCACTGGGTTAAAAGGACAACTCTGGTGGATAGCAGAACATCTGTTACTGATGTGAAGTTTGCTCCCAAGCACATGGGTCTTATGTTAGCAACCTGTTCAGCAGATGGTATAGTAAGAATATATGAGGCACCAGATGTTATGAATCTCAGCCAGTGGTCTTTGCAGCATGAGATCTCATGTAAGCTAAGCTGTAGTTGTATTTCTTGGAACCCTTCAAGCTCTCGTGCTCATTCCCCCATGATCGCTGTAGGAAGTGATGACAGTAGCCCCAATGCAATGGCCAAGGTTCAGATTTTTGAATATAATGAAAACACCAGGAAATACGCAAAAGCTGAAACTCTTATGACAGTCACTGATCCTGTTCATGATATTGCATTTGCTCCAAACTTGGGAAGATCTTTCCATATTCTAGCAATAGCAACCAAAGATGTGAGAATTTTTACATTAAAGCCTGTGAGGAAAGAACTGACTTCCTCTGGTGGGCCAACAAAATTTGAACTCCATATAGTGGCTCAGTTTGATAATCATAATTCTCAGGTCTGGCGAGTGAGTTGGAATATAACAGGAACAGTGCTGGCATCTTCAGGAGATGATGGCTGTGTAAGATTGTGGAAAGCTAATTATATGGACAATTGGAAGTGTACTGGTATTTTGAAAGGTAATGGGAGCCCAGTCAATGGGAGTTCTCAGCAGGGAAACTCAAATCCTTCCCTAGGTTCAAATATTCCAAGTCTTCAGAATTCATTAAATGGATCTTCTGCTGGCAGAAAGCACAGC---
>saiBol1
ATGTTTGTGGCGCGTAGCATCGCAGCCGACCACAAGGATCTCATCCACGATGTCTCTTTCGACTTCCACGGGAGGCGGATGGCGACCTGCTCCAGCGATCAGAGCGTTAAGGTCTGGGATAAAAGTGAAAGTGGTGATTGGCATTGTACTGCTAGCTGGAAGACACATAGTGGA---TCTGTGTGGCGTGTGACATGGGCCCATCCTGAATTTGGACAGGTGTTGGCTTCTTGTTCTTTTGACCGAACAGCTGCTGTATGGGAAGAAATAGTAGGAGAATCAAATGATAAACTGCGAGGACAGAGCCACTGGGTGAAAAGGACAACTCTGGTGGATAGCAGAACATCTGTTACTGATGTGAAGTTTGCTCCCAAGCACATGGGTCTTATGTTAGCAACCTGTTCAGCAGATGGTATAGTAAGAATATATGAGGCACCAGACGTTATGAATCTCAGCCAGTGGTCTTTGCAGCATGAGATCTCATGTAAGCTAAGCTGTAGTTGTATTTCTTGGAACCCTTCAAGCTCTCGTGCTCATTCCCCCATGATCGCTGTAGGAAGTGATGACAGTAGCCCCAATGCAATGGCCAAGGTTCAGATTTTTGAATATAATGAAAACACCAGGAAATATGCAAAAGCTGAAACTCTTATGACAGTCACTGATCCTGTTCATGATATTGCATTTGCTCCAAACTTGGGAAGATCTTTCCATATTCTAGCAATAGCAACCAAAGATGTGAGAATTTTTACATTAAAGCCTGTGAGGAAAGAACTGACTTCCTCTGGTGGGCCAACAAAATTTGAACTCCATATAGTGGCTCAGTTTGATAATCATAATTCTCAGGTCTGGCGAGTGAGTTGGAATATAACAGGAACAGTGCTAGCATCTTCAGGAGATGATGGCTGTGTAAGATTGTGGAAAGCTAATTATATGGACAATTGGAAGTGTACTGGTATTTTGAAAGGTAATGGGAGCCCAGTCAATGGGAGTTCTCAGCAGGGAAACTCAAATCCTTCCCTAGGTTCAAATATTCCAAGTCTTCAGAATTCATTAAATGGATCTTCTGCTGGCAGAAAGCACAGC---
>tarSyr2
ATGTTCGTGGCGCGCAGCATCGCAGCGGACCACAAGGACCTCATCCACGATGTCTCTTTCGACTTCCACGGGCGGCGGATGGCGACCTGCTCCAGCGACCAGAGCGTCAAGGTCTGGGATAAAAGTGAAAGTGGGGATTGGCATTGTACTGCTAGCTGGAAGACACACAGTGGC---TCTGTATGGCGTGTGACATGGGCCCATCCTGAATTTGGACAGGTTTTGGCTTCCTGTTCTTTTGACCGAACAGCTGCTGTATGGGAAGAAATAGTAGGAGAATCAAATGATAAATTACGAGGACAGAGTCACTGGGTTAAAAGGACAACTCTAGTGGATAGCAGAACATCTGTTACCGATGTGAAATTTGCTCCCAAGCATATGGGTCTTATGTTAGCAACCTGTTCAGCAGATGGTATAGTAAGAATATACGAGGCACCAGATGTTATGAATCTCAGCCAGTGGTCCCTGCAGCATGAGATCTCATGCAAGCTAAGCTGTAGTTGTATTTCTTGGAACCCTTCAAGCTCTCGTGCTCATTCCCCCATGATAGCTGTTGGAAGTGATGACAGTAGTCCTAATGCGATGGCCAAGGTTCAGATTTTTGAATATAATGAAAACACCAGGAAATATGCAAAAGCTGAAACTCTCATGACAGTCACTGATCCTGTACATGATATTGCGTTTGCTCCAAACCTGGGAAGATCGTTTCATATTCTAGCGATAGCAACCAAAGATGTGAGAATTTTTACACTAAAGCCTGTGAGAAAAGAACTAACTTCTTCTGGTGGACCCACAAAATTTGAAATCCATATAGTGGCTCAGTTTGATAATCATAATTCTCAGGTCTGGCGCGTCAGTTGGAATATAACAGGAACGGTGCTAGCATCTTCAGGAGATGATGGCTGTGTAAGATTGTGGAAAGCTAATTATATGGACAATTGGAAGTGTACTGGTATTTTGAAAGGTAACGGGAGCCCAGTCAATGGGAGTTCTCAGCAGGGAAATGCAAATCCTTCCCTAGGTTCAAATATTCCAAATCTTCAAAATTCATTAAATGGATCCTCTGCTGGCAGAAAGCACAGC---
>balAcu1
---------------------------------------------------------------------------------------------------------------GTCTGGGATAAAAGTGAAAGTGGGGATTGGCATTGCACTGCTAGCTGGAAGACACATAGTGGA---TCTGTGTGGCGTGTGACATGGGCCCATCCTGAATTTGGACAGGTTTTGGCTTCCTGTTCTTTTGACCGAACAGCTGCTGTCTGGGAAGAAATAGTAGGAGAATCAAATGATAAACTGCGTGGACAGAGCCATTGGGTCAAGAGGACAACGCTAGTGGACAGCAGAACATCCGTTACCGACGTGAAATTTGCTCCTAAGCATATGGGTCTTATGTTAGCAACCTGTTCAGCGGATGGTATAGTCAGAATCTATGAGGCACCGGACGTCATGAATCTCAGCCAGTGGTCTCTGCAACATGAGATCTCATGCAAGCTAAGCTGTAGTTGTATTTCTTGGAACCCTTCAAGCTCTCGTGCTCATTCCCCCATGATCGCTGTAGGAAGTGATGACAGCAGCCCAAACGCAATGGCCAAGGTTCAGATTTTTGAATATAATGAAAACACCAGGAAATATGCAAAAGCTGAAACCCTCCTGACAGTCACAGATCCTGTCCACGATATTGCCTTTGCTCCAAACTTGGGACGGTCTTTCCACATTCTCGCCATAGCAACCAAAGACGTGAGAATTTTTACATTAAAGCCTGTGAGGAAAGAACTTACTTCCTCTGGTGGGCCAACAAAATTTGAAATCCATATAGTGGCTCAGTTTGATAATCATAATTCTCAGGTCTGGCGAGTGAGTTGGAATATAACAGGGACAGTGCTGGCATCTTCAGGAGATGATGGCTGTGTCAGGTTGTGGAAAGCTAATTATATGGACAACTGGAAGTGTACTGGTATTCTGAAAGGTAATGGGAGCCCTGTCAATGGGAGCTCTCAGCAGGGAAACTCAAATCCTTCCCTAGGTTCAAATATCCCAAATCTTCAGAATTCATTAAATGGATCTTCTGCTGGCAGAAAGCACAGC---
>tupChi1
NNGTTTGTGGCGCGCAGTATCGCGGCGGACCATAAGGACCTCATCCATGATGTCTCTTTCGACTTCCACGGGCGGCGGATGGCGACTTGCTCCAGCGACCAGAGCGTCAAGGTCTGGGATAAAAGTGAAAGTGGAGATTGGCATTGTACTGCCAGTTGGAAGACACATAGTGGA---TCTGTATGGCGTGTGACATGGGCTCATCCTGAATTTGGACAGGTGTTGGCTTCGTGTTCTTTTGATCGAACAGCTGCTGTATGGGAAGAAATAGTAGGAGAGTCAAATGATAAACTACGAGGACAGAGTCATTGGGTTAAGAGGACAACTCTTGTGGATAGCAGAACATCCGTTACTGATGTGAAATTTGCTCCCAAACATATGGGTCTTATGTTAGCAACCTGTTCGGCTGATGGTATAGTAAGAATATATGAGGCACCAGATGTTATGAATCTCAGCCAATGGTCTCTACAGCATGAAATCTCATGTAAGCTAAGCTGTAGTTGTATTTCTTGGAACCCTTCAAGCTCTCGTGCTCATTCCCCCATGATAGCTGTAGGAAGTGATGACAGTAGTCCAAACGCAATGGCCAAAGTTCAAATTTTTGAATATAATGAAAACACCAGGAAATATGCAAAAGCTGAAACACTTATGACAGTCACTGATCCTGTACATGATATTGCATTTGCTCCAAACTTGGGAAGATCTTTCCACATTTTAGCAATAGCAACCAAAGATGTGAGAATTTTTACTCTAAAGCCTGTGAGGAAAGAACTTACTTCCTCTGGTGGGCCAACAAAATTTGAAATCCATATAGTGGCTCAGTTTGATAATCATAATTCTCAGGTCTGGCGAGTGAGTTGGAATATAACAGGAACAGTGCTAGCATCCTCTGGAGATGATGGCTGTGTAAGATTGTGGAAAGCCAATTACATGGACAACTGGAAGTGTACTGGTATTTTGAAAGGTAATGGGAGCCCAGTCAATGGGAGCTCTCAGCAGGGGAACTCAAATCCCTCCGTAGGTTCAAATATTCCAAATCTTCAAAATTCATTAAACGGATCTTCTGCTGGCAGAAAGCACAGC---
>conCri1
ATGTTTGTGGCGCGTAGCATCGCGGCGGACCACAAGGATCTTATCCACGATGTCTCTTTCGACTTCCACGGGCGGCGGATGGCAACCTGTTCCAGCGACCAGAGCGTCAAGGTCTGGGATAAGAGTGAAAGTGGTGATTGGCACTGTACTGCTAGTTGGAAGACACATAGTGGA---TCTGTTTGGCGTGTGACTTGGGCACATCCTGAATTTGGACAGGTTTTGGCTTCCTGTTCTTTTGACAGAACAGCTGCTGTGTGGGAAGAAATAGTAGGAGAATCAAATGACAAACTTCGAGGACAGAGTCACTGGGTTAAGAGGACAACTCTAGTGGATAGCAGAACATCTGTTACTGATGTGAAGTTTGCTCCCAAGCATATGGGACTTATGTTAGCAACCTGCTCAGCAGATGGTATAGTGAGAATATATGAAGCACCGGATGTCATGAATCTTAGCCAGTGGTCTCTGCAGCATGAGATCTCATGCAAGCTAAGCTGTAGCTGTATCTCTTGGAACCCTTCAAGCTCTCGTGCTCATTCCCCAATGATAGCTGTAGGAAGTGATGACAGCAGCCCAAATGCAATGGCCAAGGTTCAGATCTTTGAATATAATGAAAACACCAGGAAATACGCAAAAGCTGAAACCCTCATGACAGTTACAGATCCTGTCCATGATATTGCATTTGCTCCAAACTTGGGAAGGTCTTTCCATATTCTAGCCATTGCAACCAAAGATGTGAGAATTTTTACATTAAAGCCTGTGAGGAAAGAACTGACTTCCTCTGGTGGGCCAACAAAATTTGAAATCCATTTAGTGGCTCAGTTTGATAATCATAATTCTCAGGTCTGGCGAGTGAGTTGGAATATAACAGGAACCGTGCTCGCATCTTCAGGAGATGATGGCTGTGTACGATTGTGGAAAGCAAATTATATGGACAATTGGAAATGTACTGGTATTTTGAAAGGTAATGGGAGCCCTGTCAATGGGAGTTCTCAGCAGGGAAACTCAAATCCTTCCCTAGGTTCAAATACCCCAATTCTTCAAAATTCATTAAACGGATCTTCTGCTGGCAGAAAGCACAGC---
>oryCun2
ATGTTTGTGGCGCGCAGCATCGCGGCGGACCACAAGGATCTCATCCATGATGTCTCTTTCGACTTCCATGGCCGGCGGATGGCGACTTGCTCCAGCGACCAGAGCGTCAAGGTCTGGGATAAAAGTGAAAGTGGGGATTGGCATTGTACTGCTAGTTGGAAGACACATAGTGGA---TCTGTATGGCGTGTGACCTGGGCCCATCCTGAGTTTGGACAGGTTTTGGCTTCCTGTTCTTTTGACCGAACAGCTGCTGTGTGGGAGGAAATAGTAGGAGAGTCAAATGATAAACTGCGAGGACAGAGTCACTGGGTTAAGAGAACAACTCTAGTGGATAGCAGAACATCTGTTACTGATGTGAAATTTGCTCCCAAGCATATGGGTCTTATGTTGGCAACTTGTTCAGCAGATGGTATAGTGAGGATATATGAGGCCCCAGATGTTATGAATCTTAGCCAGTGGTCCCTGCAGCATGAGATCTCATGTAAGCTAAGCTGTAGTTGTATTTCTTGGAACCCTTCAAGCTCTCGTGCTCATTCTCCTATGATAGCTGTAGGGAGTGATGACAGTAGTCCAAATGCAATGGCCAAAGTTCAGATTTTTGAATATAATGAAAACACCAGGAAATACGCAAAAGCTGAAACGCTTATGACAGTCACTGATCCTGTTCATGATATTGCATTTGCTCCAAACTTGGGAAGATCTTTCCATATTCTAGCAATTGCAACCAAAGATGTGAGGATTTTTACACTAAAACCTGTGAGGAAAGAACTTACTTCATCTGGTGGGCCAACAAAATTTGAAATCCATATAGTGGCTCAGTTTGATAATCACAATTCTCAGGTCTGGCGAGTGAGCTGGAATATAACAGGAACAGTGCTAGCATCTTCAGGAGATGATGGCTGTGTACGATTGTGGAAAGCTAATTATATGGACAATTGGAAGTGCACTGGTATTTTGAAAGGTAATGGGAGCCCAGTCAATGGGAGTTCTCAGCAGGGAAATGTAAATCCTTCCCTAGGTTCAAATATTCCAAATCTTCAAAATTCATTAAATGGATCTTCTGCTGGCAGAAAGCACAGC---
>HLmolMol2
ATGTTTGTGGCACGCAGCATTGCAGCGGATCATAAGGACCTCATCCATGATGTCTCTTTCGATTTCCACGGGCGGCGGATGGCGACCTGCTCCAGCGACCAGAGCGTCAAGGTTTGGGATAAAAGTGAAAGTGGAGATTGGCATTGTACTGCTAGCTGGAAGACACATAGTGGA---TCTGTGTGGCGCGTGACATGGGCTCATCCTGAATTTGGACAGGTTTTGGCTTCCTGCTCTTTTGACCGAACAGCTGCTGTATGGGAGGAAATAGTAGGAGAATCAAATGATAAACTTCGAGGACAAAGTCATTGGGTTAAGAGGACAACACTAGTGGATAGCAGAACATCCGTTACTGATGTGAAATTTGCTCCTAAGCATATGGGTCTTATGTTAGCAACCTGTTCAGCGGATGGTATAGTAAGAATATATGAGGCGCCAGATGTCATGAATCTCAGTCAGTGGTCTCTGCAGCATGAGATCTCATGTAAGCTAAGCTGTAGTTGTATTTCTTGGAACCCTTCAAGCTCTCGTGCTCATTCCCCCATGATAGCTGTAGGAAGTGATGACAGTAGTCCAAATGCAATGGCCAAAGTTCAGATTTTCGAATATAATGAGAACACCAGGAAATATGCAAAAGCTGAAACCCTCATGACAGTTACTGATCCTGTCCATGATATTGCATTTGCTCCAAACCTGGGAAGGTCTTACCACATTCTGGCCATAGCAACGAAAGATGTGAGAATTTTTACATTAAAGCCTGTGAGGAAAGAACTTACTTCCTCTGGTGGGCCAACAAAATTTGAAATCCATATAGTGGCTCAGTTTGATAATCATAATTCTCAGGTTTGGCGAGTGAGTTGGAATATAACAGGAACGGTGTTAGCATCTTCAGGTGATGATGGCTGTGTAAGATTATGGAAAGCAAATTATATGGACAATTGGAAGTGTACTGGTATTTTGAAAGGTAATGGGAGCCCTGTCAATGGGAGTTCTCAGCAGGGAAATCCAAATCCTTCCCTAGGTTCAAATATCCCAAATCTTCAAAATTCATTAAATGGATCTTCTGCTGGCAGAAAGCACAGC---
>HLturTru3
ATGTTCGTGGCGCGCAGCATCGCGGCGGACCACAAAGATCTCATCCACGATGTGTCTTTCGACTTCCACGGACGGCGGATGGCCACCTGCTCCAGTGACCAGAGCGTCAAGGTCTGGGATAAAAGTGAAAGTGGGGATTGGCATTGCACTGCTAGCTGGAAGACACATAGTGGA---TCTGTGTGGCGTGTGACATGGGCCCATCCTGAATTTGGACAGGTTTTGGCTTCCTGTTCTTTTGACCGAACAGCTGCTGTCTGGGAAGAAATAGTAGGAGAATCAAATGATAAACTGCGTGGACAGAGCCATTGGGTCAAGAGGACAACACTAGTGGACAGCAGAACATCTGTTACCGACGTGAAATTTGCTCCTAAGCATATGGGTCTTATGTTAGCAACCTGCTCAGCAGATGGTATAGTCAGAATCTACGAGGCACCAGACGTCATGAATCTCAGCCAGTGGTCTCTGCAACATGAGATCTCATGCAAGCTAAGCTGTAGTTGTATTTCTTGGAACCCTTCAAGCTCTCGTGCTCATTCCCCCATGATCGCTGTAGGAAGTGATGACAGCAGCCCAAACGCAATGGCCAAGGTTCAGATTTTCGAATATAATGAAAACACCAGGAAATATGTAAAAGCTGAAACCCTCCTGACAGTCACGGATCCTGTCCACGATATTGCCTTTGCTCCAAACTTGGGACGGTCTTTCCACATTCTTGCCATAGCAACCAAAGACGTGAGAATTTTTACATTAAAGCCTGTGAGGAAAGAACTTACTTCCTCTGGTGGGCCAACAAAATTTGAAATCCATATAGTGGCTCAGTTTGATAATCATAATTCTCAGGTCTGGCGAGTAAGTTGGAATATAACAGGGACAGTGCTGGCATCTTCAGGAGATGATGGCTGTGTCAGGTTGTGGAAAGCTAATTATATGGACAACTGGAAGTGTACTGGTATTCTGAAAGGTAATGGGAGCCCTGTCAATGGGAGCTCTCAGCAGGGAAACTCAAATCCTTCTCTAGGTTCAAATATACCAAATCTTCAGAATTCATTAAATGGATCTTCTGCTGGCAGAAAGCACAGC---
>bosTau8
ATGTTCGTGGCGCGCAGTATCGCGGCGGACCACAAGGATCTCATCCATGATGTGTCTTTCGACTTCCATGGGCGGCGGATGGCCACCTGCTCCAGCGACCAGAGCGTCAAGGTCTGGGATAAAAGTGAAAGTGGGGAATGGCATTGCACTGCTAGCTGGAAGACACACAGTGGA---TCTGTGTGGCGTGTGACATGGGCCCATCCTGAGTTTGGACAGGTTTTGGCTTCCTGTTCTTTTGACCGAACAGCTGCTGTCTGGGAAGAAATAGTAGGAGAATCAAATGATAAACTGCGCGGGCAGAGCCACTGGGTCAAGAGGACAACGCTGGTGGACAGCAGAACGTCCGTTACCGATGTGAAATTTGCTCCTAAGCATATGGGTCTCATGTTAGCAACATGTTCAGCAGATGGGATAGTTAGAATCTACGAGGCTCCAGACGTCATGAATCTCAGCCAATGGTCTCTGCAGCATGAGATATCATGCAAACTCAGCTGTAGTTGTATTTCTTGGAACCCTTCAAGCTCTCGTGCTCATGCTCCCATGATTGCTGTAGGAAGTGATGACAGTAGTCCAAATGCAATGGCCAAGGTTCAGATTTTCGAATATAATGAAAACACCAGGAAATATGCAAAAGCTGAAACTCTCCTGACTGTCACAGACCCTGTCCATGATATCGCTTTTGCTCCAAACTTGGGACGATCTTTCCACATTCTTGCCATAGCAACCAAAGACGTGAGAATTTTTACATTAAAGCCTGTGAGGAAAGAACTTACTTCCTCTGGTGGGCCAACAAAATTTGAAATCCATATCGTGGCTCAGTTTGATAATCATAATTCTCAGGTCTGGCGAGTGAGTTGGAATATAACAGGAACAGTGCTGGCATCTTCAGGAGACGATGGCTGTGTGAGGTTGTGGAAAGCTAACTATATGGACAACTGGAAGTGTACTGGCATTCTGAAAGGTAATGGGAGCCCTGTCAATGGGAGTTCTCAGCAGGGAAACTCAAATCCGTCCGTAGGTTCAAATATCCCAAGTCTTCAGAATTCACTAAATGGATCTTCCGCTGGCAGAAAGCACAGC---
>HLmyoMyo6
ATGTTTGTGGCACGCAGCATCGCGGCGGACCATAAGGACCTCATCCATGATGTATCTTTCGATTTCCACGGGCGGCGGATGGCGACCTGCTCTAGCGACCAGAGCGTCAAGGTCTGGGATAAAAGTGAAAGTGGAGATTGGCATTGTACTGCTAGCTGGAAGACACATAGTGGA---TCTGTGTGGCGTGTGACATGGGCTCATCCTGAATTTGGACAGGTTTTGGCTTCCTGCTCTTTTGACCGAACAGCTGCTGTTTGGGAGGAAATAGTAGGAGAATCAAATGACAAACTGCGAGGACAGAGTCATTGGGTTAAGAGGACAACGCTAGTGGACAGCAGAACATCTGTTACTGATGTGAAATTTGCTCCTAAGCATATGGGTCTTATGTTAGCAACCTGTTCAGCGGATGGTATTGTAAGAATATATGAGGCACCAGATGTCATGAATCTCAGTCAGTGGTCTCTGCAGCATGAGATCTCATGTAAACTAAGCTGTAGTTGTATTTCTTGGAACCCTTCAAGCTCTCGTGCTCATTCACCCATGATAGCTGTAGGAAGTGATGACAGTAGTCCAAATGCAATGGCCAAAGTTCAGATTTTCGAATATAATGAAAACACCAGGAAATATGCAAAAGCTGAAACCCTCATGACAGTTACTGATCCTGTCCATGATATTGCATTTGCTCCAAACCTGGGAAGGTCTTACCACATTCTGGCCATAGCAACCAAAGATGTGAGAATTTTTACATTAAAGCCTGTGAGGAAAGAACTTACTTCCTCTGGTGGACCAACAAAATTTGAAATCCATATAGTGGCTCAGTTTGATAATCATAATTCTCAGGTTTGGCGAGTGAGTTGGAATATAACAGGAACAGTGCTAGCATCTTCAGGTGATGATGGCTGTGTAAGATTATGGAAAGCTAATTATATGGACAATTGGAAGTGTACTGGCATTTTGAAAGGTAATGGGAGCCCTGTCAATGGGAGTACTCAGCAGGGAAACCCAAATCCTTCCCTAGGTTCAAGTATCCCAAATCTTCAAAATTCATTAAATGGATCTTCTGCTGGCAGAAAGCACAGC---
>speTri2
---------------------------------------------------------------------------------------------------------------GTCTGGGATAAAAGTGAAAGTGGAGATTGGCATTGTACTGCTAGCTGGAAGACACATAGTGGA---TCGGTGTGGCGTGTGACATGGGCCCATCCTGAATTTGGACAGGTTTTGGCTTCCTGTTCTTTTGACCGAACAGCTGCTGTATGGGAAGAAATAGTAGGAGAATCCAATGACAAATTGCGAGGACAGAGTCACTGGGTGAAGAGGACAACTCTAGTGGACAGCAGAACATCGGTTACTGATGTGAAGTTTGCTCCTAAACATATGGGTCTTATGTTAGCGACCTGTTCAGCAGATGGTATAGTAAGAATATACGAGGCACCAGACGTTATGAATCTCAGCCAGTGGTCGCTGCAGCATGAGATCTCATGTAAGCTAAGCTGTAGTTGTATTTCTTGGAACCCTTCAAGCTCCCGTGCTCATTCTCCAATGATTGCTGTAGGCAGCGATGACAGTAGTCCAAATGCAATGGCCAAGGTTCAGATTTTTGAGTACAACGAAAACACCAGGAAATATGCAAAAGCCGAAACTCTCATGACAGTCACTGATCCTGTACATGATATTGCGTTTGCTCCAAACTTGGGAAGATCTTTTCATATTCTAGCAATAGCAACCAAAGATGTCAGAATTTTTACATTAAAGCCTGTGAGGAAAGAACTCACTTCCTCTGGTGGGCCAACAAAATTTGAAATCCATATAGTGGCTCAGTTTGATAATCATAATTCTCAGGTCTGGCGAGTGAGTTGGAATATAACTGGAACAGTGCTGGCGTCTTCAGGAGATGATGGCTGTGTAAGACTGTGGAAAGCTAATTATATGGACAACTGGAAGTGCACTGGCATCTTGAAAGGTAATGGGAGCCCAGTCAATGGGAGTTCTCAGCAAGGAAACTCAAACCCTTCCCTAGGTTCAAATATTCCAAGTCTTCAAAACTCATTAAATGGATCTTCTACTAGCAGAAAGCACAGC---
>HLphyDis3
ATGTTTGTGGCACGCAGCATCGCGGCGGACCACAAGGACCTCATCCATGATGTTTCTTTCGACTTCCACGGGCGGCGGATGGCGACCTGCTCCAGCGACCAGAGCGTAAAGGTCTGGGATAAAAGTGAAAGTGGCGATTGGCATTGTACTGCTAGCTGGAAGACACATAGTGGA---TCTGTGTGGCGTGTGACATGGGCCCATCCTGAGTTTGGACAAGTTTTAGCTTCCTGTTCTTTTGACCGAACAGCTGCTGTATGGGAAGAAATAGTAGGAGAATCAAATGATAAACTGCGAGGACAGAGTCATTGGGTTAAGAGGACAACTCTAGTGGACAGCAGAACATCTGTTACTGATGTGAAATTTGCTCCTAAGCATATGGGTCTTATGTTAGCAACCTGTTCAGCAGATGGTATAGTAAGAATATATGAGGCACCAGATGTCATGAATCTCAGTCAGTGGTCTCTACAGCATGAGATCTCATGTAAGCTAAGCTGTAGTTGTATTTCTTGGAACCCTTCAAGCTCTCGTGCTCATTCCCCCATGATAGCTGTAGGAAGTGATGACAGTAGTCCAAATGCAATGGCCAAAGTTCAGATTTTCGAATATAATGAAAACACCAGGAAATATGCAAAAGCTGAAACCCTCATGACAGTTACTGATCCTGTCCATGACATTGCATTTGCTCCAAACTTGGGAAGGTCTTACCACATTCTAGCCATAGCAACCAAAGATGTGAGAATTTTTACATTAAAGCCTGTGAGGAAAGAACTTACATCTTCTGGTGGGCCATCAAAATTTGAAATCCATATAGTGGCTCAGTTTGATAATCATAATTCTCAGGTATGGCGAGTGAGTTGGAATATAACAGGAACAGTGCTGGCATCTTCAGGCGATGATGGCTGTGTAAGATTATGGAAAGCTAACTATATGGACAATTGGAAGTGTACTGGTATTTTGAAAGGTAATGGGAGCCCTGTCAGTGGGAGTTCTCAGCAGGGAAACACAAATCCTTCCATAGGTTCAAATATCTCAAATCTTCAAAATTCATTAAATGGATCCTCTGCTGGCAGAAAACACAGC---
>HLequCab3
ATGTTTGTGGCGCGCAGCATCGCGGCGGACCACAAGGACCTCATCCATGATGTCTCTTTCGACTTCCACGGGCGGCGGATGGCGACCTGCTCCAGCGACCAAAGCGTCAAGGTCTGGGATAAAAGTGAAAGTGGAGATTGGCATTGTACTGCTAGCTGGAAGACACATAGTGGA---TCTGTGTGGCGTGTGACATGGGCCCACCCTGAATTTGGACAAGTTTTGGCTTCCTGTTCTTTTGACCGAACAGCTGCTGTGTGGGAAGAAATAGTAGGAGAATCAAATGATAAACTGCGAGGACAGAGTCACTGGGTTAAGAGGACAACTCTAGTGGATAGCAGAACATCTGTTACCGATGTGAAATTTGCTCCCAAGCATATGGGTCTTATGTTAGCAACCTGTTCAGCAGATGGTATAGTAAGAATATATGAGGCACCAGATGTCATGAATCTCAGCCAGTGGTCTCTGCAGCACGAGATCTCATGTAAGCTAAGCTGTAGTTGTATTTCTTGGAACCCTTCAAGCTCTCGTGCTCATTCCCCCATGATAGCCGTAGGAAGTGATGACAGTAGTCCAAATGCAATGGCCAAGGTTCAGATTTTCGAATATAATGAAAACACCAGGAAATATGCAAAAGCTGAAACCCTCATGACAGTCACAGATCCTGTCCATGATATTTCATTTGCTCCGAACTTGGGAAGATCTTTCCATATTCTAGCTATAGCAACTAAAGATGTGAGAATTTTTACTTTAAAGCCTGTGAGGAAAGAACTTTCTTCCTCTGGTGGGCCAACAAAATTTGAAATCCACATAGTGGCTCAGTTTGATAATCATAACTCTCAGGTCTGGCGAGTGAGTTGGAATATAACAGGAACAGTGTTAGCATCTTCAGGAGATGATGGCTGTGTAAGACTGTGGAAAGCTAATTATATGGACAATTGGAAGTGTACTGGTATTTTGAAAGGTAATGGGAGCCCTGTCAATGGGAGTTCTCAGCAGGGAAACTCAAATCCTTCCCTAGGTTCAAATATCCCAAATCTTCAAAATTCATTAAATGGATCTTCTGTTGGCAGAAAGCACAGC---
>cerSim1
ATGTTTGTGGCGCGCAGCATCGCGGCGGACCACAAAGATCTCATCCATGATGTCTCGTTCGATTTCCACGGGCGGCGGATGGCGACCTGTTCCAGCGACCAGAGCGTCAAGGTCTGGGATAAAAGTGAAAGTGGAGATTGGCATTGTACTGCTAGCTGGAAGACACATAGTGGA---TCTGTGTGGCGTGTGACATGGGCCCATCCTGAATTTGGACAAGTTTTGGCTTCCTGTTCCTTTGACCGAACAGCTGCTGTATGGGAAGAAATAGTAGGAGAATCAAATGATAAACTGCGAGGACAGAGTCACTGGGTTAAGAGGACAACTCTAGTGGATAGCAGAACATCTGTTACCGATGTGAAATTTGCTCCCAAGCATATGGGTCTTATGTTAGCAACCTGTTCAGCAGATGGTATAGTAAGAATATATGAGGCACCAGACGTCATGAATCTCAGCCAGTGGTCTCTGCAGCATGAGATCTCATGTAAGCTAAGCTGTAGTTGTATTTCTTGGAACCCTTCAAGCTCTCGTGCTCATTCCCCCATGATAGCGGTAGGAAGTGATGACAGTAGTCCAAATGCAATGGCCAAGGTTCAGATTTTCGAATATAATGAAAACACCAGGAAATATGCAAAAGCTGAAACCCTTATGACAGTCACAGATCCTGTCCATGATATTGCATTTGCTCCAAACTTGGGAAGATCTTTCCATATTCTAGCTATAGCAACCAAAGATGTGAGAATTTTTACATTAAAGCCTGTGAGGAAAGAACTTACTTCCTCTGGTGGGCCGACAAAATTTGAAATCCATATAGTGGCTCAGTTTGATAATCATAATTCGCAGGTCTGGCGAGTGAGTTGGAATATAACAGGAACAGTGCTAGCATCTTCAGGAGATGATGGCTGTGTACGACTGTGGAAAGCTAATTATATGGACAATTGGAAGTGTACTGGTATTTTGAAAGGTAATGGGAGCCCTGTCAATGGGAGTTCGCAGCAGGGAAACTCAAATCCTTCCCTAGGTTCAAATATCTCAAATCTTCAAAATTCATTAAATGGATCTTCTGTTGGCAGAAAGCACAGC---
>otoGar3
ATGTTTGTAGCGCGCAGCATCGCGGCAGACCATAAAGATCTCATCCATGATGTCTCTTTCGACTTCCACGGGAGGCGAATGGCGACATGCTCCAGCGACCAGAGCGTTAAGGTGTGGGATAAAAGTGAAAGTGGGGATTGGCATTGTACTGCTAGCTGGAAGACACATAGCGGA---TCTGTATGGCGTGTGACATGGGCCCATCCTGAATTTGGACAGGTTTTGGCTTCTTGTTCTTTTGACCGAACAGCTGCTGTTTGGGAAGAAATAGTAGGCGAATCAAATGATAAACTTCGAGGCCAGAGTCACTGGGTTAAAAGGACAACCCTAGTGGATAGTAGAACATCTGTTACTGATGTGAAATTTGCTCCAAAGCATATGGGTCTTATGTTAGCAACCTGTTCAGCAGATGGCATAGTAAGAATATATGAAGCGCCAGATGTTATGAATCTCAGCCAGTGGTCTCTGCAGCATGAGATCTCATGTAAGCTAAGCTGTAGTTGTATTTCTTGGAACCCTTCAAGTTCTCGGGCTCATTCTCCCATGATAGCTGTAGGAAGTGATGACAGCAGTCCAAATGCAATGGCCAAGGTTCAGATTTTTGAATATAATGAAAACACCAGGAAATATGCAAAAGCTGAAACTCTTATGACAGTCACTGACCCTGTACATGACATTGCATTTGCTCCAAATTTGGGAAGATCCTTCCATATTCTAGCGATAGCAACCAAAGATGTGAGAATTTTTACATTAAAACCTGTGAGGAAAGAACTTACTTCTTCTGGTGGTCCAACAAAATTTGAAATCCATATCGTGGCTCAGTTTGATAATCATAATTCTCAGGTCTGGCGAGTGAGTTGGAATATAACAGGAACAGTGCTGGCATCTTCAGGAGATGATGGCTGTGTAAGATTGTGGAAAGCTAATTATATGGACAATTGGAAGTGTACTGGTATTTTGAAAGGTAATGGAAGCCCGGTCAGTGGGAGTTCTCAGCAGGGAAACACAAATCCTTCCCTAGGTTCAAATATTCCAAATCTTCAGAATTCATTAAATGGATCTTCTGGTGGCAGAAAGAAAAAC---
>oryAfe1
ATGTTTGTGGCGCGCAGTATTGCTGCGGATCATAAGGATCTCATCCATGATGTCTCTTTTGATTTTCATGGGCGGCGGATGGCGACCTGCTCCAGTGACCAGAGCGTCAAGGTCTGGGATAAAAGTGAAAATGGGGATTGGCATTGTACTGCTAGTTGGAAGACCCATAGTGGA---TCAGTGTGGCGTGTAACATGGGCCCACCCTGAGTTTGGACAAGTTTTGGCTTCCTGTTCTTTTGACCGAACAGCTGCTGTATGGGAAGAAATTGTCGGAGAATCAAATGATAAACTGCGAGGACAGAGTCACTGGGTTAAGAGGACAACTCTAGTGGATAGCAGAACATCAGTTACTGATGTGAAATTTGCTCCCAAGCATATGGGTCTTATGTTAGCAACCTGTTCAGCCGATGGTATAGTAAGAATATACGAGGCACCAGATGTTATGAATCTTAGTCAGTGGTCTCTGCAGCATGAGATCTCATGTAAGCTAAGCTGTAGTTGTATTTCTTGGAACCCTTCAAGCTCTCGTGCTCATTCCCCTATGATAGCTGTAGGAAGTGATGACAGTAGTCCAAATGCAATGGCCAAGGTTCAGATTTTTGAATATAATGAAAATACCAGAAAGTATGCAAAAGCAGAAACTCTTATGACAGTCACTGATCCTGTACATGATATTGCATTTGCTCCAAATCTGGGAAGGTCATTCCACATTCTAGCTGTAGCGACCAAAGACGTAAGGATTTTTACATTAAAGCCTGTAAGGAAAGAACTTACTTCCTCTGGTGGACCAACAAAATTTGAAATCCATATAGTGGCTCAATTTGATAATCATAATTCTCAAGTCTGGCGAGTGAGTTGGAATATAACAGGGACAGTACTAGCATCTTCAGGGGATGATGGCTGTGTAAGATTGTGGAAAGCTAATTATATGGACAATTGGAAATGTACTGGGATTTTGAAAGGTAATGGGAGCCCAGTCAATGGGAATTCTCAACAGGGAAACTCAAATCCTTCCCTAGGCTCAAATATCCCAAATCTACAAAATTCGTTAAATGGATCTTCTGCTGGCAGAAAGCACAGC---
>felCat8
ATGTTTGTGGCGCGCAGTATCGCGGCGGACCATAAGGATCTCATCCATGATGTCTCTTTCGACTTCCACGGGCGACGGATGGCTACCTGCTCCAGTGACCAGAGCGTCAAGGTCTGGGATAAAAGTGAAAATGGGGATTGGCATTGTACTGCTAGCTGGAAGACACATAGTGGA---TCGGTGTGGCGTGTGACATGGGCCCATCCTGAATTTGGACAGGTTTTGGCTTCTTGTTCTTTTGACCGAACAGCTGCTGTGTGGGAAGAAATAGTAGGAGAATCAAATGATAAACTGCGAGGACAGAGTCATTGGGTTAAGAGGACAACTCTAGTGGATAGCAGAACATCCGTTACCGATGTGAAATTTGCTCCTAAGCATATGGGTCTTATGTTAGCAACCTGTTCGGCAGATGGTATAGTAAGAATATATGAGGCACCAGATGTTATGAATCTCAGCCAGTGGTCTCTGCAGCATGAGATTTCATGTAAGCTAAGCTGTAGTTGTATTTCTTGGAACCCTTCAAGCTCTCGTGCTCATTCCCCCATGATAGCTGTAGGAAGTGATGACAGTAGTCCAAATGCAATGGCCAAGGTTCAGATTTTTGAATATAATGAAAACACCAGGAAATATGCAAAAGCTGAAACCCTCATGACAGTCACAGATCCTGTCCATGATATTGCCTTTGCTCCAAACTTGGGAAGGTCTTTCCACATTCTAGCCATAGCAACCAAAGATGTGAGAATTTTTACATTAAAGCCTGTGAGGAAAGAACTTACCTCTTCTGGTGGACCAACAAAATTTGAAATTCATATAGTGGCTCAGTTTGATAATCATAATTCCCAGGTCTGGCGAGTGAGTTGGAATATAACAGGAACAGTGTTAGCATCTTCTGGAGATGATGGCTGTGTAAGATTATGGAAAGCTAATTATATGGACAATTGGAAGTGTACTGGTATTTTGAAAGGTAATGGGAGCCCTGTCACTGGGAATTCTCAGCAGGGAAACTCAAATCCTTCCCTAGGTTCAAATATCCCAAATCTTCAAAATTCATTAAATGGATCTTCTTCTGGCAGAAAGCACAGC---
>triMan1
ATGTTTGTGGCGCGCAGCATTGCAGCGGATCATAAGGATCTCATCCATGATGTCTCCTTCGACTTCCACGGGCGGCGGATGGCGACCTGCTCCAGTGACCAGAGCGTCAAGGTCTGGGATAAAAGTGAAAATGGGGATTGGCATTGTACTGCTAGCTGGAAGACACATAGTGGA---TCTGTGTGGCGTGTGACATGGGCCCATCCTGAATTTGGACAGGTTTTGGCTTCTTGTTCTTTTGACCGAACAGCTGCTGTATGGGAAGAAATCGTAGGAGAATCAAATGATAAACTTCGAGGACAGAGTCACTGGGTTAAGAGGACAACTCTAGTGGATAGCAGAACATCAGTTACTGATGTGAAATTTGCTCCCAAGCATATGGGTCTTATGTTAGCAACCTGTTCAGCCGATGGTATAGTAAGAATATACGAGGCACCAGATGTTATGAATCTTAGTCAGTGGTCTCTGCAGCATGAGATCTCATGTAAGCTAAGCTGTAGTTGTATTTCTTGGAACCCTTCAAGCTCTCGTGCTCATTCCCCCATGATAGCTGTAGGAAGTGATGATAGTAGTCCAAATGCAATGGCCAAGGTTCAGATCTTTGAATATAATGAAAACACCAGAAAATATGCAAAAGCAGAAACTCTTATGACAGTCACCGATCCTGTACATGATATTGCATTTGCTCCAAATTTGGGAAGGTCGTTCCACATTCTAGCTGTAGCAACCAAAGATGTAAGGATTTTTACATTGAAACCTGTGAGAAAAGAGCTTACTTCCTCTGGTGGACCAACAAAATTTGAAATCCATATAGTGGCTCAATTTGATAATCACAATTCTCAAGTCTGGCGAGTGAGTTGGAATATAACGGGGACAGTACTAGCGTCTTCAGGGGATGATGGCTGTGTAAGATTGTGGAAAGCTAATTATATGGACAATTGGAAGTGTACTGGGATTTTGAAAGGTAATGGGAGCCCAGTCAGTGGAAATTCTCAGCAGGGAAACTCAAATCCTTCCTTAGGCTCAAATATCCCAAATCTACAAAATTCATTAAATGGATCTTCTGCTGGCAGAAAGCACAGC---
>micOch1
ATGTTTGTGGCGCGCAGCATCGCGGCGGACCACAAGGACCTCATCCACGATGTGTCTTTCGACTTTCACGGGCGCCGGATGGCCACCTGCTCCAGCGATCAGAGCGTCAAGGTCTGGGATAAAAGTGAAAGCGGAGATTGGCATTGCACTGCTAGTTGGAAGACACATAGTGGA---TCTGTGTGGCGTGTGACATGGGCTCATCCTGAATTTGGACAAGTTTTGGCTTCCTGTTCTTTTGACCGAACAGCCGCTGTTTGGGAAGAAATAGTAGGAGAATCAAACGATAAACTTCGAGGACAGAGTCACTGGGTGAAGAGGACAACTCTAGTGGATAGTAGAACATCTGTTACTGATGTGAAATTTGCTCCCAAACATATGGGTCTGATGTTAGCAACCTGTTCAGCAGATGGTATAGTAAGAATATATGAGGCTCCAGATGTTATGAATCTCAGCCAGTGGTCTCTACAGCACGAGATCTCATGTAAGCTGAGCTGTAGTTGCATTTCCTGGAACCCTTCCAGCTCTCGTGCTCACTCCCCCATGATCGCCGTGGGAAGTGATGACAGCAGTCCAAATGCCATGGCCAAGGTTCAGATTTTTGAATACAATGAAAACACCAGGAAATATGCAAAAGCAGAAACTCTTATGACCGTCACAGATCCTGTTCATGATATCGCCTTTGCTCCGAATTTGGGAAGATCTTTCCATATCCTGGCAATAGCAACCAAAGATGTAAGAATTTTCACATTAAAACCTGTGAGGAAGGAACTTACTTCTTCTGGTGGTCCCACAAAATTTGAAATCCATATTGTGGCTCAGTTTGATAATCATAATTCTCAGGTCTGGAGGGTGAGCTGGAACATTACAGGAACAGTACTAGCGTCCTCAGGAGATGATGGCTGTGTGAGGTTGTGGAAAGCTAATTACATGGACAATTGGAAGTGTACTGGTATTTTGAAAGGTAACGGGAGCCCAGTAAATGGGAGTTCTCAACTGGGAAACTCAAATCCTTCACTAAGCTCAAATATTCCTAATCTTCAGAACTCACTAAATGGATCTTCTGCTGGCAGAAAGCACAGC---
>criGri1
---------------------------------------------------------------------------------------------------------------GTCTGGGATAAAAGTGAAAGCGGAGATTGGCATTGTACTGCTAGTTGGAAGACACATAGTGGA---TCTGTATGGCGTGTGACATGGGCTCATCCTGAATTCGGACAAGTTTTGGCTTCCTGTTCTTTTGACCGAACAGCAGCTGTTTGGGAAGAAATAGTAGGAGAATCAAATGATAAACTCCGAGGACAGAGTCACTGGGTGAAGAGGACAACTCTAGTGGATAGTAGAACATCTGTTACTGATGTGAAATTTGCTCCCAAACATATGGGTCTGATGTTAGCAACCTGTTCAGCAGATGGTATAGTAAGAATATATGAGGCCCCAGATGTTATGAATCTCAGCCAGTGGTCTCTACAGCACGAGATCTCATGTAAGCTGAGCTGTAGCTGTATTTCTTGGAACCCTTCCAGCTCTCGTGCTCACTCCCCCATGATCGCCGTGGGAAGTGATGACAGCAGTCCAAACGCAATGGCCAAGGTTCAGATTTTTGAGTACAATGAAAACACCAGGAAATACGCAAAAGCAGAAACTCTTATGACAGTCACAGATCCTGTTCATGATATTGCCTTTGCTCCAAATTTGGGGAGATCTTTCCACATCCTGGCAATAGCCACCAAAGATGTAAGAATTTTCACATTAAAACCTGTGAGGAAAGAACTTACTTCTTCTGGTGGTCCCACAAAATTTGAAATCCATATCGTGGCTCAGTTTGATAATCACAACTCTCAGGTCTGGAGGGTGAGTTGGAACATAACAGGAACAGTGCTAGCATCCTCAGGAGATGACGGCTGCGTGAGGTTGTGGAAAGCTAATTACATGGACAATTGGAAGTGTACTGGAATTTTGAAAGGTAACGGGAGCCCAGTAAATGGGACTTCTCAGCTGGGAAACTCAAATCCTTCACTAAGTTCAAATACTCCAAATCTTCAAAACTCATTACATGGATCTTCTGCTGGCAGAAAGCACAGC---
>HLrhiFer5
ATGTTTGTGGCACGCAGCATCGCAGCGGACCATAAGGATCTCATCCATGATGTCTCCTTCGATTTCCATGGGCGGCGGATGGCGACCTGCTCCAGCGACCAGAGCGTCAAGGTCTGGGATAAAAGTGAAAATGGAGATTGGCATTGTACTGCTAGCTGGAAGACGCATAGTGGA---TCTGTGTGGCGTGTGACTTGGGCCCATCCTGAATTTGGACAGGTTTTGGCTTCCTGTTCTTTTGACCGAACAGCTGCTGTATGGGAAGAAATAGTAGGAGAATCAAATGATAAACTGCGAGGGCAGAGTCATTGGGTTAAGAGGACAACTCTAGTGGATAGCAGAACATCTGTTACTGATGTGAAATTTGCTCCTAAGCACATGGGTCTTATGTTAGCAACCTGTTCAGCAGATGGTATAGTAAGAATATATGAGGCACCAGATGTCATGAATCTCAGCCAGTGGTCTCTGCAACATGAGATCTCATGTAAACTAAGCTGTAGTTGTATTTCTTGGAATCCTTCCAGCTCTCGTGCTCATTCCCCCATGATTGCTGTAGGAAGTGATGACAGTAGTCCAAGTGCAATGGCCAAGGTTCAGATTTTCGAATATAATGAGAACACCAGGAAATATGCAAAAGCTGAAACGCTCATGACAGTTACAGATGCTGTTCATGATATTGCATTTGCTCCAAACCTGGGAAGGTCTTACCATATTCTAGCCATAGCAACCAAAGATGTGAGAATTTTTACATTAAAGCCTGTGAGGAAAGAACTTACTTCCTCTGGTGGGCCAACAAAATTTGAAATCCATATAGTGGCTCAGTTTGATAATCATAATTCTCAGGTCTGGCGAGTGAGTTGGAATATAACAGGAACAGTGCTAGCATCTTCAGGTGATGATGGCTGTGTAAGATTGTGGAAAGCTAATTATATGGACAACTGGAAGTGTACTGGTATTTTGAAAGGTAATGGGAGCCCTGTCAATGGGAGTTCTCAACAGGGAAACTCAAATCCTTCCCTAGGTTCAAATATCCCAAATCTTCAAAATTCATTAAATGGATCTTCTTCTGGCAGAAAGCACAGC---
>dasNov3
ATGTTTGTGGCGCGCAGCATCTCGGCGGATCACAAGGATCTCATCCACGATGTCTCTTTCGACTTCCACGGGCGGCGGATGGCGACCTGCTCTAGCGACCAGAGCGTCAAGGTCTGGGATAAAAGCGAAAGTGGAGATTGGCATTGTACTGCTAGCTGGAAGACACATAGTGGA---TCTGTGTGGCGTGTGACATGGGCCCATCCTGAGTTTGGACAGGTTTTAGCTTCCTGTTCCTTTGACCGAACAGCTGCTGTTTGGGAAGAAATAGTAGGAGAATCAAATGATAAACTGCGAGGACAGAGTCACTGGGTTAAGAGAACAACTCTAGTGGATAGCAGGACATCAGTTACCGATGTGAAATTTGCTCCCAAGCATATGGGTCTTATGTTAGCAACCTGTTCAGCAGATGGTATCGTAAGAATATACGAGGCACCAGATGTTATGAACCTCAGTCAGTGGTCTCTGCAGCATGAGATTTCATGTAAGCTGAGCTGTAGTTGTATTTCCTGGAACCCTTCA---------------------------------------------------------------------------------------------------AGGAAATATGCAAAAGCAGAAACTCTTATGACCGTCACTGATCCTGTCCATGATATTGCATTTGCTCCAAACTTGGGAAGGTCTTTCCATATTTTGGCTATAGCAACCAAAGATGTGAGAATTTTCACCCTAAAACCTGTCAGGAAAGAACTTACTTCCTCTGGTGGGCCAACAAAATTTGAAATCCATGTAGTGGCTCAGTTTGATAATCACAATTCTCAGGTCTGGCGAGTGAGTTGGAATATAACGGGAACAGTACTAGCCTCGTCAGGAGATGATGGCTGTGTAAGATTGTGGAAAGCTAATTATATGGACAATTGGAAGTGTACTGGTATTTTGAAAGGTAATGGGAGCCCAGTTAATGGGAGTTCTCAGCAGGGAAACTCAAACCCTTCCCTAGGTTCAAATAATCCAAATCTACAAAATTCATTAAATGGATCTTCTGCTGGCAGAAAGCACAGC---
>ailMel1
ATGTTTGTGGCGCGCCACATCGCGGCGGACCATAAAGATCTCATCCATGATGTCTCTTTCGACTTCCATGGGCGTCGGATGGCTACCTGCTCCAGCGACCAGAGCGTCAAGGTCTGGGATAAAAGTGAAAGTGGGGATTGGCATTGTACCGCTAGCTGGAAGACACATAGTGGA---TCTGTGTGGCGTGTGACATGGGCCCATCCTGAATTTGGACAGGTTTTGGCTTCTTGTTCTTTTGACCGAACAGCTGCTGTGTGGGAAGAAATAGTAGGAGAATCCAATGATAAACTTCGAGGACAGAGTCATTGGGTTAAGAGGACGACTCTAGTGGATAGCAGAACATCCGTTACTGATGTGAAATTTGCTCCTAAGCATATGGGTCTTATGTTAGCAACCTGTTCAGCAGATGGTATAGTAAGAATATATGAGGCGCCAGATGTTATGAATCTCAGCCAGTGGTCTCTGCAGCATGAGATTTCATGTAAGCTAAGCTGTAGTTGTATTTCTTGGAACCCTTCAAGCTCTCGTGCTCATTCCCCCATGATAGCTGTAGGAAGTGATGACAGTAGTCCAAATGCAATGGCCAAGGTTCAGATTTTTGAATATAGTGAAAATACCAGGAAATATGCAAAAGCTGAAACCCTCATGACAGTCACAGATCCTGTACATGACATTGCCTTTGCTCCAAACTTGGGAAGGTCTTTCCATATTCTAGCCGTAGCAACCAAAGATGTGAGAATTTTTACATTAAAGCCTGTGAGGAAAGAACTTACTTCCTCTGGTGGACCAACAAAATTTGAAATCCATATAGTGGCTCAGTTTGATAATCATAATTCCCAGGTCTGGCGAGTGAGTTGGAATATAACAGGAACAGTGCTAGCATCTTCGGGAGATGATGGCTGTGTAAGATTGTGGAAAGCTAATTATATGGACAATTGGAAGTGTACTGGTATTTTGAAAGGTAATGGGAGCCCTGTCAATGGGAATTCTCAGCAGGGAAACTCAAATCCTTCCCTAGGTTCAAATATCCCAAATCTTCAAAATTCTTTAAATGGATCCTCTTCTGGCAGAAAGCACAGC---
>musFur1
ATGTTTGTGGCGCGCCACATCCCGGCGGACCATAAAGATCTCATCCATGATGTCTCTTTCGACTTCCACGGGCGACGGATGGCTACCTGCTCCAGCGACCAGAGCGTCAAGGTCTGGGATAAAAGTGAAAGTGGGGATTGGCATTGTACTGCTAGCTGGAAGACACATAGTGGA---TCTGTGTGGCGTGTGACGTGGGCCCATCCCGAATTTGGACAGGTTTTGGCTTCTTGTTCTTTTGACCGAACAGCTGCTGTGTGGGAAGAAATAGTTGGAGAATCAAATGATAAACTTCGAGGACAGAGTCATTGGGTTAAGAGGACAACTCTAGTGGATAGCAGAACATCTGTTACCGATGTGAAATTTGCTCCTAAACATATGGGCCTTATGTTAGCAACCTGTTCGGCAGATGGTATAGTAAGAATATATGAGGCGCCAGATGTTATGAATCTCAGCCAGTGGTCTCTGCAGCATGAGATTTCATGTAAGCTAAGCTGTAGTTGTATTTCTTGGAATCCTTCAAGCTCTCGTGCTCATTCCCCCATGATAGCTGTAGGAAGTGATGACAGTAGTCCAAATGCAATGGCCAAGGTTCAGATTTTCGAGTATAATGAAAATACCAGGAAATACGCAAAAGCGGAAACCCTCATGACAGTCACAGATCCTGTGCATGACATTGCCTTTGCTCCAAACTTGGGAAGGTCTTTCCATATTCTAGCCATAGCAACCAAAGATGTGAGGATTTTTACATTAAAGCCTGTGAGGAAAGAACTTACTTCCTCTGGTGGACCAACAAAATTTGAAATCCATATAGTGGCTCAGTTTGATAATCATAATTCCCAGGTCTGGCGAGTGAGTTGGAATATAACAGGAACAGTGCTAGCATCTTCAGGAGATGATGGCTGTGTGAGATTGTGGAAAGCTAATTATATGGACAATTGGAAGTGTACTGGTATTTTGAAAGGTAATGGGAGCCCTGTCAATGGGAATTCTCAGCAGGGAAACTCAAATCCTTCCCTAGGTTCAAATATCCCAAATCTTCAAAATTCATTAAATGGATCTTCTTCTGGCAGAAAGCACAGC---
>canFam3
ATGTTTGTGGCGCGCAGCATTGCGGCGGACCATAAAGATCTCATCCACGATGTCTCTTTCGACTTCCACGGGCGACGGATGGCTACCTGCTCCAGCGACCAGAGCGTCAAGGTCTGGGATAAAAGTGAAAGTGGGGATTGGCATTGTACTGCTAGCTGGAAGACACATAGTGGA---TCTGTGTGGCGTGTGACGTGGGCCCATCCTGAATTTGGACAGGTTTTGGCTTCTTGTTCTTTTGACCGAACAGCTGCTGTGTGGGAAGAAATAGTAGGAGAATCAAATGATAAACTGCGAGGACAGAGTCATTGGGTTAAAAGGACAACTCTAGTGGATAGCAGAACATCTGTTACCGATGTGAAATTTGCTCCTAAGCATATGGGTCTTATGTTAGCAACCTGTTCAGCAGATGGTATTGTAAGAATATATGAAGCGCCAGATGTTATGAATCTCAGCCAGTGGTCTCTGCAACATGAGATTTCATGTAAGCTAAGCTGTAGTTGTATTTCTTGGAACCCTTCAAGCTCTCGTGCTCATTCCCCCATGATAGCTGTAGGAAGTGATGACAGTAGTCCAAATGCAATGGCCAAGGTTCAGATTTTTGAATATAATGAAAACACCAGGAAATATGCAAAAGCTGAAACCCTCATGACAGTCACAGATCCTGTACATGATATTGCCTTTGCTCCAAACTTGGGAAGGTCTTTCCATATTCTAGCCATAGCAACCAAAGATGTGAGAATTTTTACATTAAAGCCTGTGAGGAAAGAACTTACTTCCTCTGGTGGACCAACAAAATTTGAAATCCATATAGTGGCTCAGTTTGATAATCATAATTCCCAGGTTTGGCGAGTGAGTTGGAATATAACAGGAACAGTGCTAGCATCTTCAGGAGATGATGGCTGTGTAAGATTGTGGAAAGCTAATTATATGGACAATTGGAAGTGTACTGGTATTTTGAAAGGTAATGGGAGCCCTGTCAATGGGAATTCTCAGCAGGGAAACTCAAATCCTTCCCTAGGTCCAAGTATCCCAAATCTTCAAAATTCATTAAATGGATCTTCTTCTAGCAGAAAGCACAGC---
>hetGla2
ATGTTCGTGGCGCGCAGCATCGCGGCAGACCATAAGGACCTCATCCACGATGTCTCCTTCGACTTCCACGGGCGGCGCATGGCCACCTGCTCCAGCGACCAGAGCGTCAAGGTCTGGGATAAAAGCGAAAGTGGAGATTGGCATTGTACAGCTAGCTGGAAGACGCACAGTGGA---TCTGTGTGGCGTGTGACATGGGCCCATCCTGAATTTGGACAGGTTTTGGCTTCCTGTTCTTTTGATCGAACAGCCGCTGTGTGGGAAGAAATAGTCGGAGAGTCGAATGATAAGCTGCGTGGACAGAGTCACTGGGTGAAGAGGACCACACTGGTGGATAGCAGAACATCTGTTACTGATGTGAAGTTTGCTCCCAAGCACATGGGTCTCATGTTGGCCACCTGCTCAGCAGATGGAATAGTCCGGATATATGAGGCACCTGATGTCATGAATCTCAGCCAGTGGTCCCTACAGCATGAGATCTCTTGCAAACTGAGCTGCAGTTGCATTTCTTGGAACCCTTCAAGCTCCCGTGCTCACGCGCCCATGATCGCTGTAGGAAGTGATGACAGCAGCCCAAACGCCGTGGCCAAGGTTCAGATTTTTGAATACAATGAAAACACCAGGAAATATGCAAAAGCTGAGACTCTGCTGACTGTCACCGACCCAGTGCATGACATTGCCTTTGCTCCAAACTTGGGACGGTCTTTCCACACGCTGGCAGTTGCAACCAAAGATGTAAGAATTTTCACGTTAAAACCTGTGAGGAAAGAACTCACTTCCTCAGGTGGGCCAACAAAATTTGAAATCCATATCGTGGCTCAGTTTGATAACCACAACTCCCAGGTCTGGCGAGTGAGTTGGAACATTACAGGAACTGTGCTGGCATCTTCAGGAGATGACGGCTGTGTCAGGTTGTGGAAAGCTAATTACATGGACAATTGGAAGTGCACTGGGATTCTGAAAGGTAATGGGAGCCCAGTCAATGGGAGTTCTCAGCAGGGAAACTCAAATCCTTCCCTAGGTTCAAACGTTCCAAATCTTCAAAGCTCATTAAATGGATCTTCTGCTAGCAGAAAGCACAGC---
>cavPor3
ATGTTCGTGGCGCGCAGCATCGCGGCGGACCATAAGGACCTCATCCACGATGTCTCCTTCGACTTTCATGGGCTGCGTATGGCCACCTGCTCCAGCGACCAGAGCGTCAAGGTCTGGGATAAAAGCGAAAGTGGAGATTGGCATTGTACAGCTAGCTGGAAGACGCATAGTGGA---TCTGTGTGGAGAGTGACATGGGCCCACCCAGAATTTGGACAGGTTTTGGCTTCCTGTTCTTTTGACCGGACAGCTGCTGTGTGGGAAGAAATAGTTGGAGAATCAAATGATAAGCTGCGTGGACAAAGTCACTGGGTGAAGAGGACAACGCTAGTGGATAGCAGAACATCTGTTACTGATGTGAAGTTTGCTCCCAAGCACATGGGGCTCATGTTGGCCACCTGCTCAGCAGATGGGATAGTCAGAGTCTACGAAGCGCCCGATGTCATGAACCTCAGCCAGTGGTCATTGCAGCATGAGATCGCTTGCAAACTCAGCTGCAGCTGCATTTCTTGGAACCCTTCAAGCTCTCGTGCTCATGCTCCCATGATTGCTGTAGGAAGTGATGACAGCAGTCCAAACGCCATGGCCAAGGTCCAGATCTTTGAATACAATGAAAACACTAGGAAATACGCAAAAGCTGAGACTCTTTTGACTGTCACTGACCCTGTGCATGACATTGCCTTTGCACCAAACTTAGGACGGTCTTTCCACACACTGGCAGTTGCAACCAAGGATGTGAGAATTTTCACATTAAAGCCTGTGAGGAAAGAACTTACTTCCTCGGGTGGACCAACAAAATTTGAAATTCATATTGTTGCTCAGTTTGATAACCACAACTCCCAAGTCTGGCGAGTGAGTTGGAACATAACAGGAACGGTGCTAGCATCTTCAGGAGATGATGGCTGTGTCAGATTGTGGAAAGCTAATTACATGGACAACTGGAAGTGCACTGGGATTCTGAAAGGTAATGGGAGCCCAGTCAATGGGAGTTCTCAGCAGGGAAACTCAAATCCCTCCCTAGGTTCAAACGTTCCAAACCTTCAAAGCTCATTAAATGGATCTTCTGCTGGCAGAAAGCACAGC---
>HLpipKuh2
ATGTTTGTGGCACGCAGCATCGCGGCGGACCACAAGGACCTCATCCACGATGTCTCTTTCGATTTCCACGGGCGGCGGATGGCGACCTGCTCCAGCGACCAGAGCGTCAAGGTCTGGGATAAAAGTGAAAGTGGAGATTGGCATTGTACTGCTAGCTGGAAGACACATAGTGGA---TCCGTGTGGCGTGTGACATGGGCTCATCCTGAATTTGGACAGGTTTTGGCTTCCTGCTCTTTTGACCGAACAGCTGCTGTTTGGGAGGAAATAGTAGGAGAATCAAATGACAAACTGCGAGGACAGAGTCATTGGGTTAAGAGGACAACACTAGTGGACAGCAGAACGTCTGTTACTGATGTGAAATTTGCTCCTAAGCATATGGGTCTTATGTTAGCAACCTGTTCAGCGGATGGCATAGTAAGAATATATGAGGCACCAGATGTCATGAATCTCAGTCAGTGGTCTCTGCAGCATGAGATCTCATGCAAACTAAGCTGTAGTTGTATTTCTTGGAACCCTTCAAGCTCTCGTGCTCATTCTCCCATGATAGCTGTAGGAAGTGATGACAGTAGTCCAAATGCAATGGCCAAAGTTCAGATTTTTGAATATAATGAAAACACCAGGAAGTATGCAAAAGCTGAAACCCTCATGACAGTTACTGATCCTGTCCATGATATTGCATTTGCTCCAAATTTGGGAAGGTCTTACCACATTCTGGCCATTGCAACCAAAGATGTGAGAATTTTTACATTAAAGCCTGTGAGGAAAGAACTTACTTCCTCTGGTGGACCAACAAAATTTGAAATCCATATAGTGGCTCAGTTTGATAATCATAATTCTCAGGTTTGGCGAGTGAGTTGGAATATAACAGGAACAGTGCTAGCATCTTCAGGGGATGATGGCTGTGTAAGATTATGGAAAGCTAATTATATGGACAATTGGAAGTGTACTGGTATTTTGAAAGGTAACGGGAGCCCTGTCAGTGGGAGTGCTCAGCAGGGAAACCCAAGTCCTTCACTAGGTTCAAATATCCCAAATCTTCAAAGTTCATTAAATGGATCTTCTGCTGGCAGAAAGCACAGC---
>HLrouAeg4
ATGTTTGTGGCACGCAGCATCGCGGCGGACCACAAGGATCTTATCCATGATGTCTCTTTCGACTTTCACGGGCGGCGGATGGCGACTTGTTCTAGCGACCAGAGTGTCAAGGTTTGGGATAAAAGCGAAAGTGGAGATTGGCATTGTACTGCTAGCTGGAAGACACATAGTGGG---TCTGTGTGGCGTGTGACATGGGCGCATCCTGAATTTGGACAGGTTTTGGCTTCCTGTTCTTTTGACCGAACAGCTGCTGTATGGGAAGAAATAGTAGGAGAATCAAATGATAAACTACGAGGACAGAGTCATTGGGTTAAGAGGACAACTCTAGTGGATAGCAGAACATCTGTTACTGATGTGAAATTTGCTCCTAAGCATATGGGTCTTATGTTAGCAACCTGCTCAGCCGATGGTATAGTAAGAATATATGAGGCACCAGATGTCATGAATCTCAGCCAGTGGTCTCTGCAGCATGAGATATCATGTAAGCTAAGCTGTAGTTGTATTTCTTGGAACCCTTCAAGCTCTCGTGCTCATTCTCCCATGATAGCTGTAGGAAGTGATGATAGTAGTCCAAATGCAATGGCCAAGGTTCAGATTTTTGAATATAATGAAAACACCAGGAAATATGCAAAAGCTGAAACCCTCATGACAGTTACAGATCCTGTCCATGATATCGCATTTGCTCCAAACCTGGGAAGGTCTTACCATATTCTGGCCATAGCAACCAAAGATGTAAGAATTTTTACATTAAAGCCTGTGAGGAAAGAACTTACTTCCTCTGGTGGGCCAACAAAATTTGAAATCCATATAGTGGCTCAGTTTGATAATCATAATTCTCAGGTCTGGCGAGTGAGTTGGAATATAACAGGAACAGTGCTAGCATCTTCAGGTGATGATGGCTGTGTAAGATTGTGGAAAGCTAATTATATGGACAATTGGAAGTGTACTGGTATTTTGAAAGGTAATGGGAGCCCTGTCAGTGGGAGTTCTCAGCAGGGAAACTTAAATCCTTCCCTGGGTTCAAATATCCCAAATCTTCAAAATTCATCAAATGGATCTTCTCTTGGCAGAAAGCACAGC---
>manPen1
---------------------------------------------------------------------------------------------------------------GTCTGGGATAAAAGTGAAAGTGGGGATTGGCATTGTACTGCTAGCTGGAAGACACATAGTGGA---TCTGTGTGGCGTGTGACATGGGCCCATCCTGAATTTGGACAGGTTTTGGCTTCCTGTTCTTTTGACCGAACAGCTGCTGTATGGGAAGAAATAGTAGGAGAATCAAATGATAAACTTCGAGGACAGAGTCATTGGGTTAAGAGGACAACTCTAGTGGATAGCAGAACATCCGTTACTGATGTGAAATTTGCTCCTAAGCATATGGGTCTTATGTTAGCAACCTGTTCAGCAGATGGTATAGTAAGAATATATGAGGCACCAGATGTCATGAATCTCAGCCAGTGGTCTCTGCAGCATGAGATCTCGTGTAAGCTAAGCTGTAGTTGCATTTCTTGGAACCCGTCAAGTTCCCGTGCTCATTCCCCCATGATAGCAGTAGGAAGTGATGACAGTAGTCCAAATGCAACAGCTAAGGTACAGATTTTTGAATATAATGAAAACACCAGGAAATATGCAAAAGCTGAGACCCTCATGACAGTCACAGATCCTGTCCATGACATTGCATTTGCTCCAAACTTGGGACGGTCTTTTCATATTCTAGCCATAGCAACCAAAGATGTGAGGATTTTTACGTTAAAGCCTGTGAGGAAAGAACTTACTTCCTCTGGTGGGCCAACAAAATTTGAAATCCATATAGTGGCTCAGTTTGATAACCATAACTCTCAGGTCTGGCGAGTGAGTTGGAATATAACAGGAACAGTGCTAGCATCTTCAGGAGATGATGGCTGTGTAAGATTGTGGAAAGCTAATTATATGGACAATTGGAAGTGTACTGGTATTTTGAAAGGTAATGGAAGTCCTGTGAGTGGGAGTTCTCAGCAGGGAAACTCAAATCCTTCCCTAGGTTCAAGTACCCCAAATCTTCAAAATTCATTAAATGGATCTTCTGCTAGCAGAAAGCACAGC---
>HLmanJav1
ATGTTTGTCGCGCGTAGCATCGCGGCGGACCATAAGGATCTTATCCATGATGTCTCTTTCGACTTCCACGGGCGACGGATGGCGACCTGCTCTAGCGACCAGAGCGTCAAGGTCTGGGATAAAAGTGAAAGTGGGGATTGGCATTGTACTGCTAGCTGGAAGACACATAGTGGA---TCTGTGTGGCGTGTGACATGGGCCCATCCTGAATTTGGACAGGTTTTGGCTTCCTGTTCTTTTGACCGAACAGCTGCTGTATGGGAAGAAATAGTAGGAGAATCAAATGATAAACTTCGAGGACAGAGTCATTGGGTTAAGAGGACAACTCTAGTGGATAGCAGAACATCCGTTACTGATGTGAAATTTGCTCCTAAGCATATGGGTCTTATGTTAGCAACCTGTTCAGCAGATGGTATAGTAAGAATATATGAGGCACCAGATGTCATGAATCTCAGCCAGTGGTCTCTGCAGCATGAGATCTCATGTAAGCTAAGCTGTAGTTGCATTTCTTGGAACCCATCAAGTTCCCGTGCTCATTCTCCCATGATAGCAGTAGGAAGTGATGACAGTAGTCCAAATGCAACAGCCAAGGTACAGATTTTCGAATATAATGAAAACACCAGGAAATATGCAAAAGCTGAGACCCTCATGACAGTCACAGATCCTGTCCATGACATTGCATTTGCTCCAAACTTGGGACGGTCCTTTCATATTCTAGCCATAGCAACCAAAGATGTGAGGATTTTTACGTTAAAGCCTGTGAGGAAAGAACTTACTTCCTCTAGTGGGCCAACAAAATTTGAAATCCATATAGTGGCTCAGTTTGATAACCATAACTCTCAGGTCTGGCGAGTGAGTTGGAATATAACAGGAACAGTGCTAGCATCTTCAGGAGATGATGGCTGTGTAAGATTGTGGAAAGCTAATTATATGGACAATTGGAAGTGTACTGGTATTTTGAAAGGTAATGGAAGTCCTGTGAGTGGGAGTTCTCAGCAGGGAAACTCAAATCCTTCCCTAGGTTCAAGTACCCCAAATCTTCAAAATTCATTAAATGGATCTTCTGCTAGCAGAAAGCACAGC---
>sorAra2
---------------------------------------------------------------------------------------------------------------GTCTGGGATAAAAGTGAAAGTGGAGAATGGCATTGTACTGCTAGCTGGAAG------------------------------------------------------------------------------------------------------------------------------------------------------GTTAAGAGAACAACTCTGGTGGATAGCAGAACATCAGTGACTGATGTGAAATTTGCTCCCAAGCATATGGGTCTGATGTTAGCCACCTGTTCAGCTGATGGGATAGTGCGAATCTATGAGGCACCCGATGTCATGAATCTCAGCCAGTGGTCTCTGCAGCATGAGATCTCATGTAAGCTAAGCTGTAGTTGTATTTCCTGGAACCCTTCAAGCTCGCGTGCTCATTCCCCTATGATAGCTGTAGGAAGTGATGATAGTAGTCCAAATGCGATGGCCAAGGTTCAGATATTTGAATATAATGAAAACACCAGGAAATATGCAAAAGCTGAGACCCTCATGACAGTTACAGACCCTGTTCATGATATTGCATTTGCTCCAAACTTGGGCAGGTCTTTCCATATTCTAGCCATAGCGACCAAAGATGTGAGGATTTTCACACTGAAGCCTGTGAGGAAAGAGCTTACTTCCTCTGGTGGGCCAACAAAATTTGAAATCCACATAGTGGCACAGTTTGATAATCATAATTCTCAGGTGTGGCGAGTTAGTTGGAATATAACAGGAACAGTACTAGCATCTTCAGGAGACGATGGTTGTGTGAGATTGTGGAAAGCTAATTACATGGACAATTGGAAGTGTACTGGTATTTTGAAAGGTAATGGGAGCCCTGTCAATGGGAGTTCTCAGCAGGGAAACTCAAATCCTTCCCTAGGTTCAAATACCCCAAATCTTCAAAATTCATTAAATGGATCTTCTGCTGGCAGAAAGCACAGC---
>eriEur2
---------------------------------------------------------------------------------------------------------------GTCTGGGATAAAAGTGAAAGTGGTGATTGGCACTGTACTGCTAGCTGGAAG------------------------------------------------------------------------------------------------------------------------------------------------------GTTAAGAGGACAACTCTAGTGGATAGTAGGACATCTGTCACTGATGTGAAATTCGCACCTAAGCATATGGGACTCATGTTAGCGACCTGTTCTGCGGACGGGATAGTAAGGATATACGAGGCACCGGATGTCATGAACCTTAGCCAGTGGTCCCTGCAGCACGAGATCTCATGCAAGCTAAGCTGTAGTTGCATTTCTTGGAACCCTTCA---------------------------------------------------------------------------------------------------AGGAAATACGCAAAAGCTGAAACCCTCATGACAGTCACAGATCCTGTCCATGATATTGCATTTGCTCCAAACTTGGGAAGGTCTTTTCATATTCTAGCCATAGCAACCAAAGATGTGCGGATCTTTACGTTAAAGCCTGTGAGGAAAGAACTTACTTCCTCTGGTGGACCAACAAAGTTTGAAATCCACATAGTGGCTCAGTTTGATAATCATAATTCTCAGGTCTGGCGAGTGAGTTGGAATATAACAGGAACAGTGCTAGCATCTTCAGGAGATGATGGCTGTGTGAGATTGTGGAAAGCTAATTATATGGACAATTGGAAGTGCACTGGTATTTTGAAAGGTAATGGGAGCCCTGTCAGTGGGAGTTCTCAGCAGGGAAACTCAAATCCTTCCCTAGGTTCAAATACCCCAAATCTTCAACATTCACTAAATGGATCTTCTGCTGGCAGAAAGCACAGC---
>gorGor5
ATGTTTGTGGCTCGCAGCATCGCGGCGGACCACAAGGATCTCATCCACGATGTCTCTTTCGACTTCCACGGGCGGCGGATGGCAACCTGCTCCAGCGATCAGAGCGTTAAGGTCTGGGATAAAAGTGAAAGTGGTGATTGGCATTGTACTGCTAGCTGGAAGACACATAGTGGG--ATCTGTATGGCGTGTGACATGGGCCCATCCTGAATTTGGACAGGTTTTGGCTTCCTGTTCTTTTGACCGAACAGCTGCTGTATGGGAAGAAATAGTAGGAGAATCAAATGATAAACTGCGAGGACAGAGCCACTGGGTTAAAAGGACAACTCTGGTGGATAGCAGAACATCTGTTACTGATGTGAAGTTTGCTCCCAAGCACATGGGTCTTATGTTAGCAACCTGTTCGGCAGATGGTATAGTAAGAATCTATGAGGCACCGGATGTTATGAATCTCAGCCAGTGGTCTTTGCAGCATGAGATCTCATGTAAGCTAAGCTGTAGTTGTATTTCTTGGAACCCTTCAAGCTCTCGTGCTCATTCCCCCATGATCGCCGTAGGAAGTGATGACAGTAGCCCCAACGCAATGGCCAAGGTTCAGATTTTTGAATATAATGAAAACACCAGGAAATATGCAAAAGCTGAAACTCTTATGACAGTCACTGATCCTGTTCATGATATTGCATTCGCTCCAAATTTGGGAAGATCTTTCCATATTCTAGCAATAGCGACCAAAGATGTGAGAATTTTTACATTAAAGCCTGTGAGGAAAGAACTGACTTCCTCTGGTGGGCCAACAAAGTTTGAAATCCATATAGTGGCTCAGTTTGATAATCATAATTCTCAGGTCTGGCGAGTGAGTTGGAATATAACAGGAACGGTGCTAGCATCTTCAGGAGATGATGGGTGTGTAAGATTGTGGAAAGCTAATTATATGGACAATTGGAAGTGTACTGGTATTTTGAAAGGTAATGGGAGCCCAGTCAATGGGAGTTCTCAGCAGGGAACCTCAAATCCTTCCCTAGGTTCAAATATTCCAAGTCTTCAGAATTCATTAAATGGATCTTCTGCTGGCAGAAAGCACAGCTG-
>loxAfr3
ATGTTTGTTGCGCACAGCATTGCTGCGGATCATAAAGATCTCATCCACGATGTTTCTTTCGACTTCCACGGGCGGCGAATGGCGACCTGCTCCAGTGACCAGAGCGTCAAGGTCTGGGATAAAAGTGAAAATGGGGATTGGCATTGTACTGCTAGTTGGAAGACACATAGTGGA---TCTGTGTGGCGTGTGACATGGGCCCATCCTGAATTTGGACAGGTTTTGGCTTCCTGCTCTTTTGACCGAACAGCTGCTGTGTGGGAAGAAATTGTAGGAGAATCAAATGATAAACTGCGAGGACAGAGCCACTGGGTTAAGAGAACAACTCTAGTGGATAGCAGAACATCAGTTACTGATGTGAAATTTGCTCCCAAGCACATGGGTCTTATGTTAGCAACTTGTTCAGCTGACGGCATAGTAAGAATATACGAGGCACCAGATGTTATGAATCTTAGTCAGTGGTCTCTGCAGCACGAGATCTCATGTAAGCTAAGCTGTAGTTGTATTTCCTGGAACCCTTCAAGCTCTCGTGCTCATTCCCCCATGATAGCTGTAGGAAGTGATGACGGTAGTCCAAATGCAATGGCCAAAGTTCAGATTTTTGAATATAATGAAAACACCAGAAAATATGCAAAAGCAGAAACTCTTATGACCGTCACTGATCCTGTACATGATATTGCATTTGCTCCAAATTTGGGAAGGTCATTCCACATTCTAGCTGTAGCAACCAAAGACGTAAGGATTTTTACATTAAAACCTGTGAGGAAAGAACTTACTTCCTCTGGTGGACCAACAAAATTTGAAATCCATATAGTGGCTCAGTTTGATAATCACAATTCTCAAGTCTGGCGAGTGAGTTGGAATATAACGGGGACAGTACTAGCATCTTCAGGGGATGATGGCTGTGTAAGATTGTGGAAAGCTAATTATATGGACAATTGGAAGTGTACTGGGATTTTGAAAGGTAATGGGAGCCCAGTCAGTGGGAATTCTCAGCAGGGAAACTCAAATCCTTCCCTAGGCTCAAATATCCCAAATCTACAAAATTCATTAAATGGATCTTCCGCTAGCAGAAAGCACAGC---
>mm10
ATGTTTGTGGCGCGCAGCATCGCGGCGGACCACAAGGACCTCATCCACGATGTGTCTTTCGACTTCCACGGGCGCCGGATGGCCACCTGCTCCAGCGATCAGAGCGTCAAGGTGTGGGATAAGAGCGAGAGCGGAGACTGGCATTGTACAGCTAGCTGGAAGACACATAGTGGA---TCTGTATGGCGTGTGACGTGGGCTCATCCTGAATTTGGACAAGTTTTGGCTTCCTGTTCTTTTGACCGAACAGCAGCTGTATGGGAAGAAATAGTGGGAGAATCAAACGATAAACTTCGAGGACAGAGTCACTGGGTGAAGAGGACAACTCTAGTGGACAGCAGAACCTCTGTTACTGATGTGAAATTTGCTCCCAAACATATGGGTCTGATGTTGGCCACCTGTTCAGCAGATGGTATAGTAAGGGTCTACGAGGCTCCCGATGTGATGAACCTCAGCCAGTGGTCTCTGCAGCACGAGGTCTCGTGTAAGCTGTGCTGCAGCTGCATTTCCTGGAACCCTTCCAGCTCTCGTGCTCATCCCCCCATGATCGCTGTGGGAAGTGATGATAGCAGTCCAAATTCAATGGCCAAGGTTCAGATTTTTGAATACAATGAAAATACCAGGAAATATGCGAAAGCTGAGACTCTTATGACAGTCACAGACCCCGTCCATGATATCGCGTTTGCTCCAAATTTGGGAAGATCTTTCCACATCCTGGCAGTAGCAACCAAAGATGTAAGAATTTTCACATTAAAACCTCTGAGGAAAGAACTTACTTCCTCTGGTGGTCCAACAAAATTTGAAATCCATATTGTGGCTCAGTTTGATAATCATAATTCTCAGGTCTGGAGGGTGAGTTGGAACATAACAGGGACAGTCCTGGCGTCTTCAGGAGATGACGGCTGTGTTAGGTTGTGGAAAGCTAATTACATGGACAATTGGAAGTGTACTGGTATTTTGAAAGGTAACGGGAGCCCAGTAAATGGGAGTTCTCAGCTGGGAAACTCAAATCCTTCACTGAGCTCAAATATTCCAAATCTTCAAAATTCATTAAATGGAACTTCTGCTAGCAGAAAGCACAGC---
>rn6
ATGTTTGTGGCGCGCAGCATCGCGGCGGACCACAAGGACCTCATCCACGATGTGTCTTTCGACTTCCACGGGCGCCGGATGGCCACCTGTTCCAGCGACCAGAGCGTCAAGGTGTGGGATAAGAGCGAGAGCGGAGATTGGCACTGCACAGCTAGTTGGAAGACACATAGTGGA---TCTGTATGGCGTGTGACATGGGCTCATCCTGAGTTTGGACAAGTTTTGGCTTCCTGTTCTTTTGACCGAACAGCAGCCGTATGGGAAGAAATAGTAGGAGAGTCAAACGATAAACTTCGAGGACAGAGTCACTGGGTGAAAAGGACAACTCTAGTGGACAGCAGAACATCTGTTACAGATGTGAAATTTGCTCCCAAGCACATGGGTCTGATGTTAGCAACCTGCTCTGCAGATGGCATCGTGAGAGTCTACGAGGCCCCAGATGTGATGAACCTCAGCCAGTGGTCCCTGCAGCACGAGATCTCGTGTAAGCTGTGCTGCAGCTGCATTTCTTGGAACCCTTCCAGCTCTCGTGCTCACCCCCCCATGATCGCTGTGGGAAGTGATGACAGCAGTCCAAATTCAATGGCCAAGGTTCAGATCTTTGAGTACAATGAAAACACCAGGAAATATGCAAAAGCTGAGACTCTTATGACAGTCACGGATCCTGTCCATGACATTGCGTTTGCTCCAAATTTGGGACGATCTTTCCACATCCTGGCAATAGCAACCAAAGATGTAAGAATTTTCACATTAAAACCTGTGAGGAAAGAACTTACTTCTTCTGGTGGTCCAACAAAATTTGAAATCCATATTGTGGCTCAGTTTGATAATCATAATTCTCAGGTCTGGAGGGTGAGTTGGAACATAACAGGAACAGTATTGGCGTCTTCAGGAGATGACGGCTGTGTTAGGTTGTGGAAAGCTAATTACATGGACAATTGGAAGTGCACTGGTATTTTGAAAGGTAACGGGAGCCCAGTAAATGGGAGTTCTCAGCTGGGAAACTCAACTCCTTCACTGAGCTCAAATATTCCAAATCTTCAAAATTCATTAAATGGAACATCTGCTGGCAGAAAGCACAGC---
>susScr11
ATGTTTGTGGCGCGCAGCATCGCGGCGGACCACAAGGATCTCATCCACGATGTGTCTTTCGACTTCCATGGGCGGCGGATGGCCACCTGCTCCAGCGACCAGAGCGTCAAGGTCTGGGACAAAAGTGAAAGTGGGGATTGGCATTGCACTGCTAGCTGGAAGACACATAGTGGA---TCCGTGTGGCGTGTGACGTGGGCCCATCCTGAATTTGGCCAGGTTTTGGCTTCCTGTTCCTTTGACCGAACAGCTGCTGTTTGGGAAGAAATAGTAGGAGAATCAAATGATAAACTGCGAGGACAGAGCCACTGGGTGAAGAGGACAACGCTAGTGGACAGTAGGACATCTGTTACTGATGTAAAGTTTGCTCCTAAGCATATGGGTCTTATGTTAGCCACCTGCTCAGCAGACGGTATAGTAAGAATATATGAGGCACCAGATGTCATGAACCTCAGCCAGTGGTCTCTGCAGCATGAGGTTTCCTGCAAGCTAAGCTGCAGTTGCATTTCTTGGAACCCTTCAAGCTCTCGAGCTCACCCCCCCATGATCGCAGTGGGCAGTGATGATGGTAGTCCTAATGCAATGGCCAAGGTGCAGATTTTCGAATATAATGAGAACACCAGGAAATATGCCAAAGCCGAAACTCTCATGACAGTCACAGATCCTGTCCATGACATTGCTTTTGCTCCAAACTTGGGGAGGTCATTCCATATCCTAGCCATAGCAACCAAAGATGTGAGAATTTTTACACTGAAGCCTGTGAGGAAAGAACTTACTTCCTCCGGTGGGCCAACCAAATTTGAAATCCAGGTGGTGGCTCAGTTTGATAATCATAATTCCCAGGTCTGGAGAGTGAGCTGGAATATAACAGGGACAGTGCTGGCATCATCAGGAGACGATGGCTGTGTCCGACTGTGGAAAGCTAACTATATGGACAACTGGAAGTGCACTGGGATTCTGAAAGGTAACGGGAGCCCTGTCAGTGGGAGTTCTCAGCAGGGAAACGCAAATCCTTCCCTAGGTTCAAATACCCCAAATCTGCAGCATTCACTAAATGGATCTTCTGCCAGCAGAAAGCACAGC---
>HLcamFer2
---------------------------------------------------------------------------------------------------------------GTCTGGGATAAAAGTGAAAGTGGGGACTGGCACTGCACGGCGAGCTGGAAGACACATAGTGGA---TCTGTGTGGCGTGTGACATGGGCCCATCCTGAATTTGGACAGGTTTTGGCCTCCTGTTCTTTTGACCGGACAGCTGCCGTATGGGAAGAAATAGTAGGAGAGTCGAATGACAAACTGCGGGGACAGAGCCACTGGGTGAAGAGGACAACTCTAGTGGACAGTAGAACGTCTGTTACCGATGTGAAATTCGCGCCTAAGCACATGGGCCTCATGTTAGCGACCTGCTCAGCGGATGGTATTGTGAGGGTGTACGAGGCGCCAGATGTCATGAACCTCAGCCAGTGGTCCCTGCAGCACGAGATCTCTTGCAAGCTGAGCTGCAGTTGTATTTCTTGGAACCCTTCAAGCTCTCGTGCTCACCCCCCCATGATAGCGGTTGGAAGTGATGACAGCAGCCCCAACGCAATGGCCAAGGCTCAGATCTTTGAGTATAATGAGAACACCAGGAAATATGCAAAAGCTGAAACCCTTATGACAGTCACAGACCCTGTGCATGACATTGCATTTGCTCCTAACTTGGGAAGGTCTTTCCACATTCTCGCCATAGCAACCAAAGACGTGAGGATTTTTACATTAAAGCCTGTGAGGAAAGAACTTACATCCTCCGGTGGGCCGACAAAATTTGAAATCCATATAGTGGCTCAGTTTGATAATCATAATTCTCAGGTCTGGCGAGTGAGTTGGAATATAACAGGAACAGTGCTGGCGTCCTCAGGAGACGACGGCTGTGTGAGACTGTGGAAAGCTAATTACATGGACAATTGGAAGTGTACTGGGATCCTCAAAGGTAACGGGAGCCCGGTCAGTGGGAGTTCTCAGCAGGGAAGCTCAAATCCTCCCCTAGGGTCCAATGTCCCAAATCTTCAAAATTCATTAAATGGATCTTCTGCTGGCAGAAAGCACAGC---
>echTel2
ATGTTTGTGGCCCACAACATTGCAGCGGATCACAAGGATCTAATACATGATGTCTCGTTCGATTTCCACGGGCGGCGGATGGCGACCTGTTCCAGTGACCAGAGCGTCAAGGTCTGGGATAAAAGTGACGATGGGGATTGGCATTGTACTGCTAGCTGGAAGACTCATAGCGGA---TCTGTGTGGCGTGTGACATGGGCCCATCCTGAATTTGGACAAGTTTTGGCTTCCTGTTCTTTCGATCGAACAGCTGCTGTATGGGAAGAAATTGTAGGAGAATCAAATGATAAATTGCGAGGACAGAGTCACTGGGTTAAGAGGACAACTCTAGTGGATAGCAGAACATCAGTTACTGATGTGAAATTTGCTCCCAAGCATATGGGTCTTATGTTAGCAACCTGTTCCGCTGATGGTATAGTAAGAATATATGAGGCACCAGATGTTATGAATCTTAGTCAGTGGTCCCTGCAGCATGAGATCTCATGTAAACTAAGCTGTAGTTGTATTTCTTGGAACCCTTCAAGCTCTCGTGCTCATTCCCCCATGATAGCTGTGGGAAGTGATGACAGTAGTCCAAATGCAATGGCCAAGGTTCAAATTTTTGAATATAATGAAAATACCAGAAAATATGCAAAAGCAGAAACTCTTATGACAGTCACCGATCTGGTACATGATATTGCATTTGCACCAAATTTAGGAAGATCGTTCCATATTCTAGCTGTAGCAACCAAAGATGTAAGGATTTTTACATTAAAACCTGTGAGGAAAGAACTTACTTCCTCTGGTGGACCTACAAAATTTGAGATTCACATAGTGGCTCAGTTTGATAATCATAATTCTCAAGTCTGGCGAGTGAGTTGGAATATAACAGGAACTGTACTGGCATCTTCAGGGGATGATGGCTGTGTAAGATTGTGGAAAGCTAATTATATGGACAATTGGAAGTGTACTGGGATTTTGAAAGGTAACGGGAGCCCAGTCAATGGGAATTCTCAACAAGGAAACGTTAATCCTTCCCTAAGCTCAAATATCCCAAATCTGCAAAATTCATTAAATGGATCATCTGCTGGCAGAAAGCACAGC---
