# Supplementary material for: Six reference-quality genomes reveal evolution of bat adaptations
Source: Nature. 2020 Jul 22;583(7817):578–84. doi: 10.1038/s41586-020-2486-3 (PMC8075899; doi:10.1038/s41586-020-2486-3)
Supplement: Supplementary file 6 — Alignments of 12,931 protein-coding genes across 48 mammals. [file 41586_2020_2486_MOESM6_ESM.gz › suppDataFile/ENST00000526627.aln.fasta]

>hg38
---------------------ATGGATGCAGTCAGCCAAGTCCCCATGGAAGTCGTGCTTCCCAAGCACATCCTGGATATCTGGGTTATTGTCCTCATCATCCTGGCCACCATTGTCATCATGACCTCGTTGTTGCTGTGCCCAGCCACTGCAGTAATCATCTATCGCATGCGGACTCATCCGATCCTTAGTGGGGCTGTT---
>tupChi1
---------------------ATGGATGCAGTCAGCCAAGTCCCCATGGAAGTTGTGCTTCCCAAGCACATCCTGGATATCTGGGTCATCGTCCTCATCATCCTGGCCACCATCGTCATCATGACCTCCTTGTTGCTATGTCCGGCCACTGCAGTCATCATCTATCGTATGCGGACACACCCGGTCCTCAATGGAGCTGTC---
>HLturTru3
---------------------ATGGATGCCATCAGCCAGGTCCCCATGGAAGTCGTGCTCCCCAAGCACATCCTGGACATCTGGGTCATTGTCCTCATCATCCTGGCCACCATTGTCATCATGACCTCCTTGTTGCTGTGCCCGGCCACTGCGGTCATCATCTATCGCATGCGGACTCATCCTGTCCTCAATGGGTCCGTC---
>balAcu1
---------------------ATGGATGCCGTCAGCCAGGTCCCCATGGAAGTCGTGCTCCCCAAGCACATCCTGGACATCTGGGTCATTGTCCTCATCATCCTGGCCACCATTGTCATCATGACCTCCTTGTTGCTGTGCCCAGCCACTGCGGTCATCATCTATCGCATGCGGACTCATCCTGTCCTCAATGGGGCCGTC---
>HLequCab3
---------------------ATGGATGCCGTCAGCCAGGTCCCCGTGGAAGTCGTGCTCCCCAAGCACATTCTGGATATCTGGGTTATTGTCCTCATCATCCTGGCCACCATTGTCATCATGACCTCGTTGTTGCTGTGCCCAGCCACTGCTGTCATCATCTATCGCATGCGGACTCATCCTGTCCTCAATGGGGCTGTC---
>HLrouAeg4
---------------------ATGGACGCCGTCAGCCAGGTCCCCATGGAAGTCGTGCTCCCCAAGCACATCCTGGATATCTGGGTCATTGTCCTCATCATCCTGGCCACCATTGTCATCATGACCTCCTTGTTGCTGTGCCCGGCCACGGCGGTCATCATCTACCGCATGCGGACTCATCCTGTCCTCAATGGCGCTGTC---
>HLmolMol2
---------------------ATGGATGCCGTCAGCCAGGTCCCCATGGAAGTAGTGCTCCCCAAGCACATCCTGGACATCTGGGTCATTGTCCTCATCATCCTGGCCACCATTGTCATCATGACCTCCTTGTTGCTGTGTCCGGCCACTGCGGTCATCATCTATCGCATGCGGACTCACCCTGTCCTCAACGGGGCTGTC---
>bosTau8
---------------------ATGGAAGCCACCAGCCAGATCCCCATGGAAGTTGTGCTCCCCAAGCACATCCTGGACATCTGGGTCATTGTCCTCATCATCCTGGCCACCATTGTCATCATGACCTCCTTGTTGCTGTGCCCGGCCACCGCAGTCATCATCTATCGCATGCGATCCCATCCCATCTTGAATGGGGCCGTC---
>conCri1
---------------------ATGGACGCCGTCAGTCAAGTCCCCATGGAAGCTGTGCTCCCCAAGCACATCCTGGACATCTGGGTCATTGTCCTCATCATCCTAGCTACCATCATCATCATGACGTCCTTGCTGCTGTGCCCCGCCACTGCGGTCATCATCTATCGCATGAGGACTCATCCTGTCCTCAATGGTGCGGTC---
>eriEur2
---------------------ATGGATGCTGTTAGCCAGGTGCCTGTGGAAGCTGTGCTCCCCAAGCACATCTTGGACATCTGGGTCATTGTCCTCATCATCCTGGCCACCATTGTCATCATGACATCCTTGTTGCTGTGCCCAGCCACTGCTGTCATCATCTACCGCATGCGAACTCACCCCATTCTCAATGGGGCAGTC---
>tarSyr2
---------------------ATGGATGCAGTCAGCCAAGTCCCCGTGGAAGCCGCGCTTCCCAAGCACATCCTGGACATCTGGGTCATCGTCCTTATCATCCTGGCCACCATTGTCATCATGACCTCCTTGTTGCTGTGCCCAGCCACGGCAGTCATCCTCTATCGCATGCGGACTCATCCGGTCCTCAACGGGGCTGTC---
>canFam3
---------------------ATGGATGCCGTCAGCCAGGTCCCCATGGAAGCCGCACTCCCCAAGCACATCCTGGATATCTGGGTCATTGTCCTCATCATCCTGGCCACCATTGTCATCATGACCTCCTTGTTGCTGTGCCCAGCCACCGCGGTCATTATCTATCGCATGCGGACTCATCCTGTCCTCAACGGGGCTGTC---
>ailMel1
---------------------ATGGACGCCGTCAGCCAGGTCCCGATGGAAGCTGCGCTCCCCAAGCACATCCTGGATATCTGGGTCATTGTCCTTATCATCCTGGCCACCATTGTCATCATGACCTCCCTGTTGCTGTGCCCGGCCACTGCAGTCATTATCTATCGCATGCGGACTCATCCTGTCCTCAATGGGGCCGTC---
>lepWed1
---------------------ATGGACGCCGTCAGCCAGGTCCCGGTGGAAGCCACGCTCCCCAAGCACATCCTGGATATCTGGGTCATTGTCCTCATCATCCTGGCCACCATTGTCATCATGACCTCCCTGTTGCTGTGTCCGGCCACTGCGGTCATTCTCTATCGCATGCGGACTCATCCCGTCCTCAGTGGAGCCGTC---
>musFur1
---------------------ATGGATGCCGTTAGCCAGGTCCCGATGGAAGCCGCGCTCCCCAAGCACATCCTGGATATCTGGGTCATTGTCCTCATCATCCTGGCCACCATTGTCATCATGACCTCCCTGTTACTGTGCCCGGCAACGGCGGTCATTATCTATCGCATGCGGACTCATCCTGTCTTCAACGGGGCCGTC---
>echTel2
---------------------ATGGACGCCATCAGCCAGGTCCCTGCCCATGTTGAGCTCCCCAAGCACATCCTGGACATCTGGGTGATCGTCCTTGTCATCCTGGCCACCATCGTCATCATGACCTCCTTGCTGCTGTGCCCGGCCACTGCTGTGATCATCTATCGCATGCGGACGCACCCAGTCCTCAACGGGGCTGTC---
>triMan1
---------------------ATGGATGCTGGCAGCCAGGTCCCGGTGGACGTCATGCTCCCCAAGCATGTCCTGGACATCTGGGTCATTGTCCTCATCATCCTGGCCACTATTGTCATCATGACCTCCTTGCTGCTGTGCCCAGCCACTGCTGTCATCATCTATCGCATGCGGACTCATCCTGTCCTCAATGGGTCTGTC---
>oryAfe1
---------------------ATGGATGCCGTCACCCAGGTCCCCATGGATGTCGTGCTCCCCAAGCACATCCTGGACATTTGGGTCATTGTCCTCATCATCCTGGCCACCATTGTCATCATGACCTCCTTGTTGCTGTGCCCAGCTACTGCTGTCATCATCTATCGAATGCGAACTCATCCTGTCCTCAATGGGGCTGTC---
>loxAfr3
---------------------ATGGATGCTGTCAGCCAGGTCCCTGTGGATGTCACGCTCCCCAAGCACGTTTTGGACATCTGGGTCATTGTCCTCATCATCCTGGCCACCATTGTCATCATGACCTCCTTGTTGCTGTGCCCAGCCACTGCTGTCATCATCTATCGCATGCGGACTCATCCTGTCCTCAATGGGGCTGTC---
>susScr11
---------------------ATGGACGCCGTCAGCCAGGTCCCCGTGGAAGTGGCGCTCCCCAAGCACATCCTGGACGTCTGGGTCATCGTCCTCATCATCCTGGCCACCATCGTCGTCATGACCTCCTTGCTGCTGTGCCCGGCCACGGCCGTCATCCTCTACCGCATGCGGACTCATCCTGTGCTCAGTGGGGCCGCC---
>ochPri3
---------------------ATGGATGCTGTCAGCCAAGTGCCTGTGGAAGTCGTGCTCCCCAAGCACATCCTGGACATCTGGGTCATTGTCCTCATCATCCTGGCCACCATCGTCATCATGACTTCCTTGTTGCTGTGCCCCGCCACTGTGGTCATCATCTATCGCATGCGGACTCACCCTATCCTTAATGGAGCTGTC---
>cerSim1
---------------------ATGGATTCCGTCAGCCAGGTCCCC------------------AAGCACATCCTGGATATCTGGGTCATTGTCCTCATCATCCTGGCCACCATTGTCGTCATGACCTCCTTGTTGCTGTGCCCGGCCACTGTGGTCATCATCTATCGCATGCGGACTCATCCTGTGCTCAATGGGGCTGTC---
>otoGar3
---------------------ATGGACACAGTCAGCCAAGTCCCCACAGAAGTTGTGCTTCCCAAGCACATCCTGGACATCTGGGTCATTGTTCTCATCATCCTGGCCGCCATTGTCATCATGACCTCCTTGTTGCTGTGCCCAGCCACTGCGGTCATCATCTATCGTATGCGGACTCATCCCATCCTCAGTGGGGTTGTC---
>HLrhiFer5
---------------------ATGGATGCCGTCAGCCAGGTCCCCGTGGAAGTTGTGCTCCCCAAACACATCCTGGATATCTGGGCCATTGTCCTCGTCATCCTGGCCACCGTTGTCATCATGACCTCCCTGTTGCTGTGCCCGGCCACGGCGGTCATCATCTATCGCATGCGGACTCATCCTGTCCTCAGCGGGGCTGTG---
>sorAra2
---------------------ATGGACACCGTCAGCCAGGTTCCCATGGAAGCTGTGCTCCCCAAGCACATCTTGGATATTTGGGTCATTATCCTTATCATCTTGGCCACCATTGTCATCATGACGTCCTTGCTGCTGTGCCCAGCGATGGCAGTCATCATCTACCGCATGCGGACTCACCCTGTTCTTAATGGACCTGTA---
>oryCun2
NNNNNTGCAGAGCATAGCAGCATGGATGCTGTCAGCCAAGTCCCTGTGGAG-TCGTGCTCCCCAAGCACATCCTGGACATCTGGGTCATTGTCCTCATCATCCTGGCCACCATAGTCATCATGACCTCCTTGTTGCTGTGCCCCGCCACTGCAGTCATCATCTATCGCATGCGGACTCATCCCATCCTCAATGGAGCTGTGT--
>HLphyDis3
---------------------ATGGACGCAGCCAGCCAGGTGCCTGCGGAAGTCGAGCTCCCCAAGCACATCCTGGATATCTGGGTCATTGTCCTCATCATCCTGGCCACCATTGTCATCATGACCTCCTTGCTGCTGTGCCCGGCCACTGCAGTCATCATCTATCGCATGCGGGCTCATCCTGTCCTCAATGGGGCCGCC---
>HLmyoMyo6
---------------------ATGGACGCCGGCAGTGAGGTCCCCACGCCAGGCACGCTTCCCAAGCACATCCTGGATATCTGGGTCATTGTCCTCATCATCCTGGCCACCATTGTCATCATGACCTCCTTGTTGCTGTGCCCGGCCACGGCGGTCATCATCTACCGCATGCGGACTCATCCTGTCCTCAACGGGGCTGCC---
>HLpipKuh2
---------------------ATGGATGCCGGCAGCGAGGTCCCCGCGGAGGCTGTGCTTCCCAAGCACATCCTGGATGTCTGGGTCATTGTCCTCATCATCCTGGCCACCATCGTCATCATGACTTCCTTGTTGCTGTGCCCGGCCACTGCGGTCATCATCTATCGCATGAGGACTCATCCTGTCCTCAACGGGGCTGTC---
>manPen1
---------------------ATGGATGCTGTCAGCCAGGTCCCCATGGAAGTCGTGCTCCCCAAGCACATCCTGGATATCTGGGTCATTGTCCTCATCATCCTGGCCACCATTGTCATCATGACCTCCCTGTTGCTCTGCCCGGCCACTGTGGTCATCATCTATCGCATGCGGACTCACCGTGTCCTCAGCGGGGCTGTC---
>HLmanJav1
---------------------ATGGATGCTGTCAGCCAGGTCCCCATGGAAGTTGTGCTCCCCAAGCACATCCTGGATATCTGGGTCATTGTCCTCATCATCCTGGCCACCATTGTCATCATGACCTCCCTGTTGCTGTGCCCGGCCACTGTGGTCATCATCTATCGCATGCGGACTCACCGTGTCCTCAGCGGGGCTGTC---
>cavPor3
---------------------ATGGATGCTATCAGCCAGTCCCCTGCAGAAGCTGTGCTTCCTAAGCACATCTTGGATATCTGGCTCATTGTCCTCATCATCCTGGCCACTATTGTCATCATGACCTCCTTGTTGCTGTGCCCAGCCACTGCAGTCATCATCTATCGAATGTGGACTCATCCGATCATCAGTGGGGCTGTC---
>HLcamFer2
---------------------ATGGACGCCGTCAGCCAGGCCCCCATGGAAGCCGTGCTCCCCAAGCACATCCTGGACATCTGGGTCATTGTCCTCATCATCCTGGCCACCATTGTCATCATGACGTCCTTGTTGCTGTGCCCGGCCACTGCGGTCATCATCTATCGCATGCGGACTCATCCCGTCCTCAGTGGCGCTGTC---
>micOch1
---------------------ATGGATGCGATCAGCCAGTCACCTGTGGATGTCCTGCTTCCCAAGCACATCCTGGATATCTGGGCCATTGTCCTCATCATCCTGGCTACCGTTGTCATCATGACCTCCTTGTTTCTGTGCCCGGCCACTGCAGTCATCATCTATCGAATGCGGACTCATCCGGTTCTCAATGGGGCTGTC---
>criGri1
---------------------ATGGATGCTATCAGCCAATCACCTGTGGATGTCCTGCTTCCCAAGCACATCCTGGATATCTGGGCCATTGTCCTCATCATCCTGGCTACCATTGTCATCATGACCTCTTTGTTTCTGTGTCCAGCCACTGCAGTCATCATTTATCGAATGCGGACTCATCCAGTTCTCAATGGGGCTGTA---
>rn6
---------------------ATGGATGCTATCAGCCAATCCCCTGTGGATGTCCTACTGCCCAAGCATATCCTGGATATCTGGGCCATTGTCCTCATCATCCTGGCTACCGTCGTCATCATGACCTCCTTGTTCCTGTGCCCGGCCACGGCAGTCATCATCTATCGAATGCGGACTCATCCAGTTCTCAACGGGGCCGTC---
>mm10
---------------------ATGGACGCTATCACCCAATCCCCTGTGGATGCCGTGCTTCCCAAGCACATCCTGGATATCTGGGCCATAGTCCTCATCATCCTGGCTACCATTGTCATCATGACCTCCTTGTTTCTGTGCCCGGCCACTGCGGTCATCATCTATCGAATGCGGACTCACCCAGTTCTCAACGGGGCTGCC---
