# Supplementary material for: Six reference-quality genomes reveal evolution of bat adaptations
Source: Nature. 2020 Jul 22;583(7817):578–84. doi: 10.1038/s41586-020-2486-3 (PMC8075899; doi:10.1038/s41586-020-2486-3)
Supplement: Supplementary file 6 — Alignments of 12,931 protein-coding genes across 48 mammals. [file 41586_2020_2486_MOESM6_ESM.gz › suppDataFile/ENST00000457380.aln.fasta]

>hg38
ATGTCTTCCATTAAGATTGAGTGTGTTTTGCCAGAGAACTGCCGGTGTGGTGAGTCTCCAGTATGGGAGGAAGTGTCCAACTCTCTGCTCTTTGTAGACATTCCTGCAAAAAAGGTTTGCCGGTGGGATTCATTCACCAAGCAAGTACAGCGAGTGACCATGGATGCCCCAGTCAGCTCCGTGGCTCTTCGCCAGTCGGGAGGCTATGTTGCCACCATTGGAACAAAGTTCTGTGCTTTGAACTGGAAAGAACAATCAGCAGTTGTCTTGGCCACGGTGGATAACGACAAGAAAAACAATCGCTTCAATGATGGGAAGGTGGATCCCGCCGGGAGGTACTTTGCTGCCAACCGCAGAAGTGTTTACAAGCTAGAAAAGGAAGAACAAATCCCAGATGGAATGTGTATTGATGCTGAGGGGAAGCTCTGGGTGGCCTGTTACAATGGAGGAAGAGTGATTCGTTTAGATCCTGTGACAGGGAAAAGACTTCAAACTGTGAAGTTGCCTGTTGATAAAACAACTTCATGCTGCTTTGGAGGGAAGAATTACTCTGAAATGTATGTGACCTGCGCCCGGGATGGGATGGACCCCGAGGGTCTTTTGAGGCAACCTGAAGCTGGTGGAATTTTCAAGATAACTGGTCTGGGGGTCAAAGGAATTGCTCCCTACTCCTATGCGGGA---
>gorGor5
ATGTCTTCCATTAAGATTGAGTGTGTTTTGCCAGAGAACTGCCGGTGTGGTGAGTCTCCAGTATGGGAGGAAGCGTCCAACTCTCTGCTCTTTGTAGACATTCCTGCAAAAAAGGTTTGCCGGTGGGATTCATTCACCAAGCAAGTACAGCGAGTGACCATGGATGCCCCAGTCAGCTCCGTGGCTCTTCGCCAGTCGGGAGGCTATGTTGCCACCATTGGAACAAAGTTCTGTGCTTTGAACTGGAAAGAACAATCAGCAGTTGTCTTGGCCACGGTGGATAACGACAAGAAAAACAATCGCTTCAATGATGGGAAGGTGGATCCCGCCGGGAGGTACTTTGCTGCCAACCGCAGAAGTGTTTACAAGCTAGAAAAGGAAGAACAAATCCCAGATGGAATGTGTATTGATGCTGAGGGGAAGCTCTGGGTGGCCTGTTACAATGGAGGAAGAGTGATTCGTTTAGATCCTGTGACAGGGAAAAGACTTCAAACTGTGAAGTTGCCTGTTGATAAAACAACTTCATGCTGCTTTGGAGGGAAGAATTACTCTGAAATGTATGTGACCTGCGCCCGGGATGGGATGGACCCCGAGGGTCTTTTGAGGCAACCTGAAGCTGGTGGAATTTTCAAGATAACTGGTCTGGGGGTCAAAGGAATTGCTCCCTACTCCTATGCGGGA---
>macFas5
ATGTCTTCCATTAAGATTGAGTGTGTTTTGCCGGAGAACTGCCGGTGCGGTGAGTCTCCAGTATGGGAGGAAGCATCCGACTCTTTGCTCTTCGTAGACATTCCTGCAAAAAAGCTTTGCCGGTGGGATTCACTCACCAAGCAAGTACAGCGAGTGACCGTGGATGCCCCAGTCAGCTCTGTGGCCCTTCGCCAGTCGGGAGGCTATGTTGCCACCATTGGAACAAAGTTCTGTGCTTTGAACTGGGAAGAACAATCAGCAGTTGTCTTGGCCACAGTGGATAACGACAAGAAAAACAATCGCTTCAATGATGGGAAGGTGGATCCCGCCGGGAGGTACTTTGCTGCCAACCGCAGAAGTGTTTACAAGCTCGAAAAAGAAGAACAAATCCCAGATGGAATGTGTATTGATGCTGAGGGGAAGCTCTGGGTGGCCTGTTACAACGGAGGAAGAGTGATTCGTTTAGATCCTGTGACAGGGAAAAGACTTCAAACTGTGAAGCTGCCTGTTGATAAAACAACTTCATGCTGCTTTGGAGGGAAGAATTACTCTGAAATGTACGTGACCTGCGCCCGGGATGGGATGGACCCCGAGGGCCTTTTGAGGCAGCCTGAAGCTGGTGGAATTTTCAAGATAACTGGTCTGGGGGTCAAAGGAATTGCTCCCTACTCCTATGCAGGA---
>calJac3
ATGTCTTCCATTAAGATCGAGTGTGTTTTGCCGGAGAACTGCCGGTGCGGTGAGTCTCCAGTATGGGTGGAAGCGTCCAATTCTCTGCTCTTCGTAGACATTCCTGCAAAAAAGGTTTGCCAGTGGGATTCACTCACCAAGCAAGTACAGCGAGTGACCGTGGATGCCCCAGTCAGCTCTGTGGCTCTTCGCCAGTCAGGAGGCTATGTTGCCACCATTGGAACAAAGTTCTGTGCTTTGAACTGGGAAGAACAATCAGTAATTGTCCTGGCCACAGTGGATAACGACAAGAAAAACAACCGCTTCAATGATGGGAAGGTGGATCCTGCCGGGCGGTACTTTGCTGCCAACCGCAGAAGTGTTTACAAGCTGGAAAAAGAAGAACAAATCCCAGATGGAATGTGTATTGATGCTGAGGGGAAGCTCTGGGTGGCCTGTTACAATGGAGGAAGAGTGATCCGTTTAGATCCTGCGACAGGGAAAAGACTTCAAACCGTGAAGCTGCCTGTTGATAAAACAACTTCATGCTGCTTTGGAGGGAAGGATTACTCTGAAATGTATGTGACCTGCGCCCGGGATGGAATGGACCCCGAGGGCCTTTTGAGGCAACCTGAAGCTGGTGGAATTTTCAAGGTAACTGGTCTGGGGGTCAAAGGAATTGCTCCCTACTCCTATGCAGGA---
>saiBol1
ATGTCTTCCATTAAGATCGAGTGTATTTTGCCGGAGAACTGCCGGTGTGGTGAGTCTCCAGTGTGGGTGGAAGCGTCCAACTCTCTGCTCTTCGTAGACATTCCTGCAAAAAAGATTTGCCAGTGGGATTCGCTCACCAAGCAAGTACAGCGAGTGACCGTGGATGCCCCAGTCAGCTCTGTGGCTCTTCGCCAGTCGGGAGGTTATGTTGCCACCATTGGAACAAAGTTCTGTGCTTTGAACTGGGAAGAACAATCAGTAATTGTCCTGGCCACAGTGGATAACGACAAGAAAAACAATCGCTTCAATGATGGGAAGGTGGATCCTGCCGGGAGGTACTTTGCTGCCAACCGCAGAAGTGTTTACAAGCTGGAAAAAGAAGAACAAATTCCAGATGGAATGTGTATTGATGCTGAGGGGAAGCTCTGGGTGGCCTGTTACAATGGAGGAAGAGTGATTCGTTTAGATCCTGTGACAGGGAAAAGACTTCAAACTGTGAAGTTGCCTGTTGATAAAACAACTTCATGCTGCTTTGGAGGGAAGGATTACTCTGAAATGTATGTGACCTGCGCCCGGGATGGAATGGACCCCGAGGGTCTTTTGAGGCAACCTGAAGCTGGTGGAATTTTCAAGATAACTGGTTTGGGGGTCAAAGGAATTGCTCCCTACTCCTATGCAGGA---
>hetGla2
ATGTCTTCCATTAAAATTGAGTGTGTCTTGCCTGAGCACTGCCGGTGCGGTGAGTCTCCAGTATGGGAGGAAGCGTCCAACTCTCTGCTCTTCGTAGACATTCCTGCAAAACGAGTTTGCCAGTGGGATTCACTCACCAAGCAAGTGCAGCGAGTGACGATGGATGCCCCAGTCAGCTCAGTGGCTCTTCGCCAGTCAGGAGGCTATGTCGTCACCATTGGAACAAAGTTCTGTGCTTTGAACTGGAAAAATCAATCAGTAGTAGTCTTGGCCTCCGTGGATCAAGATAAGAAGAACAATCGATTTAATGATGGAAAAGTGGATCCTGCTGGGAGATATTTTGCTGCAAACCGCAGAAGTGTTTACAAGCTGGAGAAAGATGAGCAAATCCCAGACGGAATGTGTATTGATACTGAGGGGAAGCTGTGGGTGGCCTGTTACAATGGAGGAAGAGTGATTCGTTTAGATCCTGTGACAGGGAAAAGACTCCAAACTGTGAAGTTGCCTGTTGATAAAACAACTTCATGCTGCTTCGGAGGGAAGGATTACTCTGAAATGTATGTGACCTGTGCCCGGGATGGAATAGACCCTCAAGGTCTTTTGAAGCAACCTGAAGCTGGAGGGATTTTCAAGATAACTGGCCTGGGGGTCAAAGGAATTGCCCCCTATCCCTATGCAGGC---
>dasNov3
ATGTCTTCCATCAAGATTGAGTGTGTTTTGCGGGAGAACTGCCGGTGTGGTGAGTCTCCAGTGTGGGAGGAAGCGTCCAACTCTCTGCTCTTCGTAGATATTCCTGCAAAAAAGGTGTGCCGGTGGGATTCGCTTACCAAGCAAGTGAAGCAAGTGACCATGGGTGCCCCGGTCAGCTCTGTGGCCCTTCGCCAGTCGGGAGGCTATGTCGCCACAGTTGGGACAAAGTTCTGTGCTTTGAACTGGGAAGATCAGTCAGCAGTGGTTCTGGCCACGGTGGATAAAGACAAGAAAAACAATCGATTCAATGACGGGAAGGTGGATCCCTCTGGGCGATATTTCGCTGCCAACCGCAGAAGTGTTTACAAGCTGGAAAAAGAAGAACAAATCCCAGATGGAATGTGTATTGACACTGAAGGGAAGCTCTGGGTGGCCTGTTACAATGGAGGAAGAGTGATTCGTTTAGATCCTGAGACAGGGAAAAGACTCCAAACTGTTAAGTTGCCTGTTGATAAAACAACTTCATGCTGCTTCGGGGGGAAGGATTACTCTGAAATGTATGTGACCTGTGCACGGGATGGAGTGGATCCTGAGGGTCTCTTGAGGCAACCTGAAGCTGGTGGAATTTTCAAGATAACTGGCCTGGGTGTCAAAGGAATCCCCCCCTATCCCTATGCAGGA---
>susScr11
ATGTCTTCCATTAAGATTGAGTGCGTTTTGCGGGAGAACTGCCACTGCGGTGAGTCGCCCGTGTGGGAGGAAGCGTCCAACTCTCTGCTCTTTGTGGATATTCCCGCCAAAAAGGTTTGCCGGTGGAATGCGCTCAGCAAGCAAGTGCAGCGAGTGACCCTGGATGCTCCTGTCAGCTCTGTGGCCCTTCGCCAGGCAGGAGGCTATGTCGCCACAGTTGGAACAAAGTTCTGTGCTTTGAACTGGGAAGATGAGTCAGCAGTTGTCTTGGCCGCTGTCGATAAAGACAAGAAAAACAATCGATTCAATGACGGGAAGGTGGATCCCGCTGGGAGATACTTTGCTGCCAACCGCAGAAGCATTTACAAGATGGAGAAAGAAGAACACATCCCAGATGGAATGTGCATTGATACTGAGGGGAAGCTCTGGGTGGCCTGTTACAATGGAGGAAGAGTGATCCGCCTGGATCCTGAGACAGGGAAAAGACTCCAAACCGTGAAGTTGCCTGTTGATAAAACAACCTCATGCTGCTTTGGAGGGAAGGATTACTCTGAAATGTACGTGACCTGTGCCCGGGATGGGCTAGACCCTCAGGGTCTTTTGCAGCAACCTGAGGCTGGTGGAATCTTCAAGATAACTGGCCTGGGGGTCAAAGGACTTCCTCCATATCCTTATGCAGGA---
>HLrhiFer5
ATGTCTTCCATTAAGATTGAGTGTATCCTGCCGGGGAACTGCCGGTTAGGTGAATCTCCAGTGTGGGAGGAAGCGTCCAACTCTCTGCTCTTCGTAGATATTCCTGCAAAAAAGGTTTGCCGGTGGGATTCACTCAGCCAGCAAGTGCAGCAAGTGACTGTGGATGCCCCAGTCAGCTCTGTGGCCCTCCGCCAGTCGGGAGGCTATGTTGCCACAATTGGAACAAAGTTCTGTGCTTTGAACTGGGAAGATCAGTCAGCCATCGTCCTGGCCACAGTAGATAAAGACAAGAAAAACAATCGATTCAATGATGGGAAGGTGGATCCCGCTGGGAGATACTTTGCTGCCAACCGCAGAAGTGTTTACAAGCTGGAGAAAGAAGAACAAATCCCAGACGGAATGTGTATCGATGCTGAGGGGAAACTCTGGGTGGCCTGTTACAATGGAGGAAGAGTGATTCGTTTAGATCCTGAGACAGGGAAAAGACTCCAAACTGTGAAGTTGCCTGTTGATAAAACAACCTCATGCTGCTTTGGAGGGAAGGATTACTCTGAAATGTATGTGACCTGTGCCCGAGATGGAATAGACCCTGAGGGTCTTTTGCGGCAACCTGAAGTTGGTGGAATTTTCAAGATAACTGGCCTGGGGATCAAAGGAATTCCTCCCTATCCTTATGCAGGA---
>bosTau8
ATGTCTTCCATTAAGATTGAGTGTGTTTTGCGGGAGAACTGCCACTGTGGTGAGTCTCCAGTGTGGGAGGAGGCGTCCAACTCTCTGCTCTTCGTAGATATTCCTGCCAAAAAGGTTTGCCGGTGGGATTCTCTCAGCAAGCAAGTGCAGCGAGTGACCGTGGATGCCCCTGTCAGCTCTGTGGCCCTTCGCCAGTCGGGAGGCTATGTTGCCACAGTTGGAACAAAGTTCTGTGCTTTGAACTGGGAAGATCAGTCAGCAGTTGTCTTGGCCACAGTAGATAAAGAGAAGAAAAACAATCGATTCAATGACGGGAAGGTGGATCCCGCTGGGAGATACTTTGCTGCCAACCGCAGAAGTGTTTACAAGCTGGAGAAGGAAGAACAAATCCCAGATGGAATGTGTATTGATGTTGAGGGGAAGCTCTGGGTGGCCTGTTACAATGGAGGAAGAGTGATCCGTTTGGATCCTGAGACAGGGAAAAGACTCCAAACTGTGAAGTTGCCTGTTGATAAAACAACCTCATGCTGCTTCGGAGGGAAGGATTACTCTGAAATGTACGTGACCTGTGCCCGGGATGGGTTGGACTCCAAGGGTCTTCTGCAGCAACCTGAGGCTGGTGGAATTTTCAAGATAACTGGCCTAGGAGTCAAAGGAATTCCTCCCTATCCTTACACAGGA---
>cerSim1
ATGTCTTCCATTAAGATCGAGTGTGTTCTGCGGGAGAACTGCCGGTGCGGTGAGTCTCCAGTGTGGGAGGAAGCGTCCAACTCGCTGCTCTTCGTAGACATTCCTGCAAAAAAGGTTTGCCGGTGGGACCCACTCAGCAAGCGAGTGCAGCGAGTGACCGTGGATGCCCCAGTTAGCTCTGTGGCCCTCCGCCAGTCGGGAGGCTATGTCGCCACGATTGGAACGAATTTCTGTGCTTTGAACTGGGAAGATCAGTCAGCAGTTGTCCTGGCCACAGTAGAGAAAGACAAGAAAAACAATCGATTCAATGATGGGAAGGTGGATCCCGCTGGGAGATACTTTGCTGCTAACCGCAGAAGTATTTATAAGCTGGAGAAAGAAGAACAAATCCCAGACGGAATGTGTATTGATGCTGAGGGGAAGCTCTGGGTGGCCTGTTACAATGGAGGAAGAGTGATTCGTTTAGATCCTGAGACAGGGAAAAGACTCCAAACTGTGAAGTTGCCTGTTGATAAGACGACCTCATGCTGCTTCGGAGGGAAGGATTACTCTGAAATGTATGTGACCTGTGCCCGGGATGGACTGGACCCTGAGAGTCTTTTGCGGCAGCCTGAAGCTGGTGGAATTTTCAAGATAACTGGACTGGGGGTCAAAGGAATTCCTCCCTATCCCTATGCAGGA---
>tarSyr2
ATGTCTTCCATTAAGATTCAGTGTGTTTTGCTGGAGAACTGCCGGTGTGGTGAGTCTCCAGTATGGGAGGAAGCGTCCAACTCTCTGCTCTTCGTAGATATTCCTACAAGAAAGGTTTGCCGGTGGGACTCGCTCACCAAACAAGTTCAGCGAATGTCTGTGGATGCCCCAGTCAGCTCTGTGGCCCTCCGCCAGTCAGGAGGCTACGTCGCCACCATCGGAACAAAGTTCTGTGCTTTGAACTGGGAAGATCAATCTGCAGTTGTCCTGGCCACAGTGGATAAAGACAAGAAAAACAATCGATTCAATGACGGGAAGGTGGATCCTGCCGGGAGATACTTTGCTGCCAACCGCAGGAGTATTTACAAGCTGGAGAAAGAGGAACAAATCCCAGATGGAATGTGTATTGATGCTGAGGGGAAGCTCTGGGTGGCCTGCTACAATGGAGGAAGAGTGATTCGTGTAGATCCTCAGACAGGGAAACGACTCCAAACTGTGAAGTTGCCTGTTGATAAAACAACTTCGTGCTGCTTTGGAGGGAAGGACTACTCTGAAATGTATGTGACCTGTGCCCGGGATGGGATTGCCCCCCAGAGTCTTTTGAGGCAGCCTGAAGCTGGTGGAATTTTCAAGATAACTGGCCTGGGGGTCAAAGGAATTGCCCCCTTTTCCTATACAGGA---
>loxAfr3
ATGTCTTCCGTTAAGATCGAGTGCATTTTGCCAAAGAACTGCCGGTGTGGTGAATCTCCAGTGTGGGAGGAAACATCCGACTCTCTGCTCTTCGTAGATATTCCTGCAAAAACGGTTTGCCGGTGGGATTCGCTTACCAAACAAGTGCAGCAAGTGACCTTGGATGCCCCCGTCAGCTCCGTGGCCCTTCGCCAGTCAGGAGGCTATGTCGCCACAGTTGGAACAAAGTTCTGTGCTTTGAACTGGGAAGATCAGTCAACAGTTGTCCTAGCCACGGTGGATAAAGACAAGAAAAACAATCGATTCAATGACGGGAAGGTGGATCCCGCTGGGAGATACTTTGCTGTCAACCGCCGAAGTGTTTACAAGTTGGAGGAAGAAGAACAAATCCCAGATGGAATGTGTATCGATGCTGAGGGGAAGCTTTGGGTGGCCTGTTACAACGGAGGAAGAGTGATTCGTTTAGATCCTGAGACAGGGAAAAGACTCCAAACTGTGAAGTTGCCTGTTGATAAGACAACTTCATGCTGCTTCGGAGGGAAGGATTATTCTGAAATGTATGTGACCTGTGCACGGGATGGAATGGATCCTGAGGGTCTCTTGAGGCAGCCTGAAGCTGGTGGGATTTTCAAGATAACTGGCCTCGGGGTCAAAGGAATTTGCCCCTATCCTTATGCAGGA---
>triMan1
ATGTCTTCCATTAAGATTGAGTGTGTTTTGCCAAAGAACTGCCGGTGCGGTGAGTCTCCAGTGTGGGAGGAAACATTCAACTCTCTGCTCTTTGTAGATATTCCTGCAAAAACGGTTTTCCGGTGGAATTCACTTACCAAACAAGTACAGCAAGTGACCTTGGATGCCCCCGTCAGCTCTGTGGCCCTTCGCCAGTCAGGAGGCTATGTCGCCACAGTTGGAACAAAGTTCTGTGCTTTGAACTGGGAAGATCAGTCAACAGTTGTCTTGGCCACGGTGGATAAAGACAAGAAAAACAATCGATTCAATGATGGGAAGGTAGATCCTGCTGGGAGATACTTTGCTGTCAACCGCCGAAGTGTTTACAAGTTGGAGAAAGAAGAACAAATCCCAGATGGAATGTGTATCGATGCTGAGGGGAAGCTTTGGGTGGCCTGTTACAATGGAGGAAGAGTGATTCGTTTAGATCCTGAGACAGGGAAAAGACTCCAAACTGTGAAGTTGCCTGTTGATAAGACAACTTCATGCTGCTTCGGAGGGAAGGATTACTCTGAAATGTATGTGACCTGTGCACGGGATGGAATGGATCCTGAGGCTCTCTTGAGGCAGCCTGAAGCTGGTGGGATTTTCAAGATAACTGGCCTCGGGGTCAAAGGAATTTGCCCCTATCCTTATGCAGGA---
>otoGar3
ATGTCTTCCATTAAGATTGAGTGCGTTTTGCCAGAGCACTGCCGGTGCGGTGAGTCTCCGGTCTGGGAGGAGGCATCCAATTCTCTGCTTTTCGTAGACATTCCTGCAAGAAAGGTTTGCCGATGGAATTCTCTCACCAAGCAAGTGCAGCGAATGACCGTGGATGCCCCTGTCAGCTCTGTGGCCCTTCGCCAGTCAGGAGGCTATGTCGCCACCATCGGAACAAAGTTCTGTGCTTTGAACTGGGAAAATCAATCAGTAGTTGTCCTGGCCACAGTGGATAAAGATAAGAAAAACAATCGATTCAATGATGGGAAGGTGGATCCCACCGGGAGATACTTTGCTGCCAACCGCCGAAGTGTGTACAAACTAGAGAAAGAAGAACAAATCCCAGATGGAATGTGCATGGATGCTGAGGGGAAGCTCTGGGTGGCCTGTTACAATGGAGGAAGAGTGATCCGTTTAGATCCGGAGACAGGGAAAAGACTCCAAACTGTGAAGTTGCCTGTTGATAAAACAACTTCATGCTGCTTCGGAGGGAAGGATTACTCTGAAATGTATGTGACCTCTGCCCGGGATGGGATGGACTCTGAGGGTCTTTTGAAGCAACCACAGGCTGGTGGAATTTTCAAGATAACTGGTCTGGGGGTCAAAGGAATTGCCCCCACCCCCTATGCAGGA---
>felCat8
ATGTCTTCCGTTAAGATTGAGTGTGTTTTGCCGGAGAACTGCCGGTGCGGCGAATCTCCCGTGTGGGAGGAGGCGTCCGACTCTCTGCTCTTCGTCGATATTCCGGCAAAAAAGGTTTGCCGGTGGGATTCGCTCAGCAAGGGAGTGCAGCAAGTGACCGTGGATGCCCCCGTCAGCTCTGTGGCCCTTCGCCAGTCAGGAGGCTACGTCGCCACCATTGGAACAAAGTTCTGTGCTTTGAACTGGGAAGATCAGTCGGTGGCTGTCCTGGCCACAGTAGATAAAGATAAGAAAAACAATCGATTCAATGATGGGAAGGTGGATCCCGCTGGGAGATACTTTGCTGCCAACCGCAGAAGTGTGTATAAGCTGGAGAAAGAGGAACAAATTCCGGATGGAATGTGTATTGATGCTGAGGGGAAGCTCTGGGTGGCCTGTTACAATGGAGGAAGAGTGATTCGTTTAGATCCTGAGACAGGGAAAAGACTCCAAACTGTGAAGTTGCCTGTTGATAAAACAACATCATGCTGCTTCGGAGGGAAGGACTACTCTGAAATGTACGTGACATGTGCCCGGGATGGAATGGACGCGGAGAAGCTTCTGCAGCAGCCTCAGGCTGGTGGGATCTTCAAGATAACTGGCCTGGGAGTCAAAGGAATTCCTCCCTATCCCTACGCAGGA---
>micMur3
ATGTCTTCCATCAAGATTGAATGTGTCCTGCCGGAGAACTGCCGGTGCGGTGAGTCTCCCGTATGGGAGGAAGCGTCCAACTCTCTGCTCTTTGTAGATATTCCTGCAAGAAAGATTTGCCGGTGGAATCCGCTCACCAATCAACTGCAGCGAGTGACCGCGGATGCCCCGGTCAGCTCTGTGGCACTTCGCCAATCAGGAGGCTATGTCGCCACCATCGGAACAAAGTTCTGCGCTTTGAACTGGGAGGATCAATCAATAGTTGCCTTGGCCACAGTAGATAAAGACAAGAAAAACAATCGATTCAATGATGGGAAGGTAGATCCCGCCGGGAGATACTTTGCTGCCAACCGCAGAAGCGTTTACAAACTGGAGAAAGAAGAACAGATCCCAGATGGAATGTGCATCGATGCAGAGGGGAAGCTCTGGGTGGCCTGTTACAATGGAGGAAGAGTGATCCGTTTAGATCCAGAGACAGGGAAAAGACTTCAAACTGTGAAGTTGCCTGTTGATAAAACAACTTCATGCTGCTTTGGAGGGAAGGATTACTCGGAAATGTATGTGACCTGTGCCCGGGATGGGTTGGACTCCGAGAACCTTTTGAGGCAACCTGAAGCTGGTGGAATTTTCAAGATAACTGGTCTGGGGGTCAAAGGAATTGCCCCGTACCCCTATGCAGGT---
>speTri2
ATGTCTTCCATTAAGATCGAGTGTGTTTTGCCAGAGAATTGCCGGTGTGGTGAGTCTCCAGTATGGGAAGAATCATCCAACTCTCTGCTTTTCGTAGACATTCCTGCAAAAAAGGTGTGCCTTTGGAATTCACTCACCAACCAAGTGCAGCGAGTGACCGTGGATGCCCCAGTCAGCTCAGTGGCCCTCCGCCAGTCAGGAGGCTATGTCGCCACAGTTGGAACAAAGTTCTGTGCTTTGAACTGGGAGGATCAATCAGTAGTTGTGCTGGCTACAGTGGATAAAGACAAGAAAAATAATCGATTCAATGATGGGAAGGTGGATCCCGCTGGGAGATACTTTGCTGCCAACCGAAGAAGTGTTTACAAGCTGGAGAAAGATGAGCAAATCCCAGATGGAATGTGTATTGACACTGAGGGGAAACTTTGGGTGGCCTGCTACAATGGAGGAAGAGTGATTCGTTTAGATCCTGAGACAGGGAAAAGACTCCAAACAGTGAAGTTGCCTGTTGACAAAACAACTTCATGCTGCTTTGGAGGAAAAGATTACTCTGAAATGTATGTCACCTGTGCCCGGGATGGAATGGACTCTGAGAGTCTTCTGAGGCAACCTGAAGCTGGTGGAATTTTCAAGATAACTGGCCTGGGGGTCAAAGGAATTGCCCCCTATCCCTACGCTGGA---
>HLmyoMyo6
ATGTGTTCCATTAAGATTGAGTGTGTCCTGCCAGAGAACTGCCGGTGCGGGGAGTCTCCAGTGTGGGAGGAAGCGACCAACTCTCTGCTCTTCGTAGATATTCCTTCAAAGAAGGTTTGCCGGTGGGATTCGCTCAGCAAGCAAGTTCATCGAGTGACTGTGGACGCCCCAGTCAGCTCCGTGGCCCTCCGCCAGTTGGGAGGCTATGTCGCCACCGTTGGAACAAAGTTTTGTGCTTTGGACTGGGAAGATCAGTCAGCCATTGTCCTGGCCACCATAGATCAAGACAAGAAAAACAATCGATTCAATGATGGGAAGGTGGATCCCGCTGGGAGATACTTTGCTGCCAACCGCAGAAGTGTTTACAAGCTGGAGAAAGACGAACAAATCCCAGATGGAATGTGTATCGATGCCGAGGGGAAGCTCTGGGTGGCCTGTTACAATGGAGGAAGAGTGATTCGTTTAGATCCTGAGACAGGGAAAAGACTCCAAACTGTGAAGTTGCCTGTGGATAAAACCACCTCCTGTTGCTTTGGAGGGAAGGATTACTCTGAAATGTACGTGACCTGTGCCCGGGATGGAATAGGCCCTGAGGATCTTTTGCGGCAACCTGAAGCGGGTGGAATTTTCAAGATAACTGGCCTGGGGGTCAAAGGAATTCCTCCCTATCCTTTTGTAGGC---
>HLmolMol2
ATGTCTTCCATTAAGATTGAGTGTGTCCTGCCTGAAAATTGCCGGTGTGGTGAGTCTCCAGTGTGGGAGGAAGCATCCAACTCTCTGCTCTTCGTAGATATTCCTGCAAAAAAGGTTTGTCGATGGGATTCGCTAAGCAAGCAAGTTCATCAAGTGACTGTGGATGCCCCAGTCAGCTCTGTGGCCCTCCGCCAGTCGGGAGGCTATGTCGCCACAATTGGAACAAAGTTTTGTGCTTTGAACTGGGAAGATCAGTCAGCCATTGTCCTGGCCACAGTAGATAAAGACAAGAAAAACAATCGTTTCAATGATGGGAAGGTGGATCCCGCTGGGAGATACTTTGCTGGCAATCGCAGAAGTGTTTACAAGCTGGAGGAAGAAGAACAAATCCCAGATGGAATGTGTATGGATGCTGAGGGGAAGCTCTGGGTGGCCTGTTACAACGGAGGAAGAGTGATTCGTTTAGATCCTGAGACAGGGAAAAGACTTCAAACTGTGAAGTTGCCTGTTGATAAAACAACCTCATGCTGCTTTGGCGGGAAGGATTACTCTGAAATGTATGTGACCTGTGCCCGGGAAGGAATGGACCCTGAGAGTCTTTTGCAGCAACCTGAAGCTGGTGGAATATTCAAGATAACTGGCCTGGGGGTCAAAGGAATTCCTCCCTATCCTTATGTAGGA---
>manPen1
ATGTCTTCCATTAAGATCGAGTGCGTTTTACGGGAAAACTGCCGATGCGGCGAGTCTCCGGTGTGGGAGGAGGCGTCCAACTGTCTGCTCTTTGTTGATATTCCTGCAAAAAAGGTTTGCCGGTGGGATTCACTGAACCAGCAAATGCAGCAGGTGACCGTGGATGCCCCAGTCAGCTCCGTGGCCCTTCGCCAATCAGGAGGTTATGTTGCCACAGTCGGAACAAAGTTCTGTGCTTTGAACTGGGAAGATCGATCATCAGTGGTCCTGGCTGCAGTAGATAAAGACAAGAAAAACAATCGATTCAATGACGGGAAGGTGGATCCCGCTGGGAGATACTTCGCTGCCAACCGCAGAAGTGTTTACAAGCTGGAAAAAGAAGAACAAATCCCAGATGGAATGTGTATTGACACTGAGGGGAAGCTCTGGGTGACCTGTTACAACGGAGGAAGGGTGATTCGTTTAGATCCAGAGACAGGAAAAAGACTGCAAACTGTGACATTGCCTGTTGAGAAAACTACCTCATGCTGCTTCGGAGGGAAGGATTATTCTGAAATGTATGTGACCTGTGCCCGGGATGGACTGGACCCTGAGGGTCTTTTGCGGCAACCTGAAGCTGGTGGAATTTTCAAGATAACTGGCCTGGGGGTCAAAGGAATTCCTCCCTATACCTATGCAGGA---
>HLmanJav1
ATGTCTTCCATTAAGATCGAGTGCGTTTTACCGGAAAACTGCCGATGCGGCGAGTCTCCGGTGTGGGAGGAGGCGTCCAACTGTCTGCTCTTTGTTGATATTCCTGCAAAAAAGGTTTGCCGGTGGGATTCACTGAACCAGCAAGTGCAGCAGGTGACCGTGGATGCCCCAGTCAGCTCCGTGGCCCTTCGCCAATCAGGAGGTTATGTTGCCACAGTCGGAACAAAGTTCTGTGCTTTGAACTGGGAAGATCGATCATCAGTGGTCCTGGCTGCAGTAGATAAAGACAAGAAAAACAATCGATTCAATGATGGGAAGGTGGATCCCGCTGGGAGATACTTCGCTGCCAACCGCAGAAGTGTTTACAAGCTGGAAAAAGAAGAACAAATCCCAGATGGAATGTGTATTGACACTGAGGGGAAGCTCTGGGTGACCTGTTACAATGGAGGAAGGGTGATTCGTTTAGATCCAGAGACAGGAAAAAGACTGCAAACTGTGACATTGCCTGTTGAGAAAACTACCTCATGCTGCTTCGGAGGGAAGGATTATTCTGAAATGTATGTGACCTGTGCCCGGGATGGACTGGACCCTGAGAGTCTTTTGCGGCAACCTGAAGCTGGTGGAATTTTCAAGATAACTGGCCTGGGGGTCAAAGGAATTCCTCCCTATACCTATGCAGGA---
>HLturTru3
ATGTCTTCCGCTAAGATTGAGTGTGTTTTGCGGGAGAACTGGCGCTGCGGTGAGTCTCCAGTCTGGGAGGAGGCATCCAACTCTCTGCTCTTCGTAGATATTCCTGCAAAAAAGGTTTGCCGGTGGGATTCGCTCAGCAAGGAAGTGCAGCAAGTGACCGTGGATGCCCCAGTCAGCTCTGTGGCCCTTCGCCACTCAGGAGGCTATGTCGCCACAGTTGGAACAAAGTTCTGTGCTTTGAACTGGGAAGATCAATCAGCAGTTGTCTTGGCCACAGTAGATAAAGACAAGAAAAACAATCGATTCAATGACGGGAAGGTGGATCCCGCTGGGAGATACTTTGCCGCCAACCGCAGAAGTGTTTACAAGCTGGAGAAAGAAGAACAAATCCCTGATGGAATGTGTATTGATGTTGAGGGGAAGCTCTGGGTGGCCTGTTACAATGGAGGAAGAGTGATCCGTTTGGATCCTGAGACAGGGAAAAGACTCCGAACTGTGAAGTTGCCTGTTGTTAAAACAACCTCATGCTGCTTCGGAGGGAAGGATTACTCTGAAATGTATGTGACCAGTGCCCGGGATGGGATGGACCCCGAGGGTCTACTGCAGCAACCTGAAGCTGGTGGAATTTTCAAGATAACTGGCCTGGGGGTCAAAGGAATTCCTCCCTATCCCTATGCAGGA---
>balAcu1
ATGTCTTCCGCTAAGATTGAGTGTGTTTTGCGGGAGAACTGGCGCTGCGGTGAGTCTCCAGTGTGGGAGGAGGCATCCAACTCTCTGCTCTTCGTAGACATTCCTGCAAAAACGGTTTGCCGGTGGGATTCGCTCAGCAAGCAAGTGCAGCAAGTGACCGTGGATGCCCCAGTCAGCTCTGTGGCCCTTCGCCAGTCAGGAGGCTACGTCGCCACAGTTGGAACAAAGTTCTGTGCTTTGAACTGGGACGATCAGTCAGCAGTTGTCTTGGCCACAGTAGATAAAGACAAGAAAAACAATCGATTCAATGACGGGAAGGTGGATCCCGCTGGGAGATACTTTGCAGCCAACCGCAGAAGTGTTTACAAGCTGGAGAAAGAAGAACAAATCCCTGATGGAATGTGTATTGATGTTGAGGGGAAGCTCTGGGTGGCCTGTTACAATGGAGGAAGAGTGATCCGTTTGGATCCTGAGACAGGGAAAAGACTCCGAACTGTGAAGTTGCCTGTTGTTAAAACAACCTCATGCTGCTTCGGAGGGAAGGATTACTCTGAAATGTATGTGACCAGTGCCCGGGATGGGATGGACCCCGAGGGTCTACTGCAGCAACCTGAAGCTGGTGGAATTTTCAAGATAACTGGCCTGGGGGTCAAAGGAATTCCTCCCTATCCCTATGCAGGA---
>canFam3
ATGTCTTCCATTAAGATTGAGTGTGTTTTGCGGGAGAACTGCAGGTGCGGAGAGTCTCCGGTGTGGGAGGAGGCGGCCAACTCTCTGCTCTTCGTAGATATTCCTGCGAAAAAGGTTTGCCGGTGGGATTCGCTCAGCAAGAGCGTGCAGCACGTGACCGTGGATGCCCCCATTAGCTCTGTGGCCCTTCGCCAGGGAAGAGGCTATGTCGCCACCATTGGAACAAAGTTCTGTGCTTTGAACTGGGAAGATCAGTCAGCAGTTGCCCTGGCCACAGTAGATAAAGACAAGAAAAACAATCGGTTCAATGATGGAAAGGTGGATCCCGCTGGAAGATACTTTGCTGCCAACCGCAGAAGTGTTTACAAGCTGGAGAAAGAAGAACAAATTCCAGATGGAATGTGTATCGATACTGAGGGGAAGCTCTGGGTGGCCTGTTACAATGGAGGAAGAGTGATTCGTTTGGATCCTGAGACAGGGAAAAGACTCCAAACTGTGAAGTTACCTGTTGATAAAACAACTTCATGCTGCTTTGGAGGGAAGGACTACTCTGAAATGTATGTGACCTGTGCCCGGGATGGAATGGACCCTGAGAGTCTTCTGAAGCAGCCTGAAGCTGGTGGGATTTTCAAGATAACTGGCCTTGGGGTCAAAGGAATTCCTCCCTATCCCTATGCAGGA---
>musFur1
ATGTCTTCCATTAAGATCGAGTGTGTTTTGCGGGAGAATTGCCGGTGTGGGGAGTCTCCGGTGTGGGAGGAGGCATCCAGTTCGCTGCTCTTTGTAGATATTCCTGCAAAGAAGGTTTGCCGGTGGGATTCGCTCAGCAAGCGCGTGCAGCAAGTGACCCTGGATGCCCCCGTCAGCTCCGTGGCCCTTCGCCAGGGAGGAGGCTATGTGGCCACTGTTGGGACAAAGTTCTGTGCTTTGAACTGGGAAGATCACTCAGCAGTTGCCCTGGCCTCAGTAGATGAAGACAAGAGGAACAATAGGTTCAACGATGGGAAGGTGGATCCCGCTGGGAGATACTTCGCAGCCAACCGCAGAAGTATTTACAAGCTGGAGAAAGAAGAGCAAATTCCAGATGGGATGTGTATCGATGTGGAGGGGAAGCTCTGGGTTGCCTGTTACAATGGAGGGAGAGTGATTCGTTTAGACCCTGAGACAGGGAAAAGACTCCAAACTGTGAAGTTGCCTGTTGTTAAAACAACCTCATGCTGCTTCGGAGGGAAGGACTACTCTGAAATGTATGTGACCTGTGCCCGGGACGGAATGGATCCCGAGGGTCTTCTGCAGCAGCCTGAAGCTGGTGGGATCTTCAAGATAACTGGCCTGGGGGTCAAAGGAATTCCTCCCTATCCCTATGTGGGA---
>ailMel1
ATGTCTTCCATTAAGATCGAGTGTGTTTTGCGGGAGAACTGCCGGTGTGGGGAGTCTCCGGTGTGGGAGGAGGCGTCCAACTCGCTGCTCTTCGTAGATATTCCTGCAAAAAAGGTTTGCCGGTGGGATTCGCTCAGCAAGCGCGTGCAGCAAGTGACCGTGGAGGCCCCCGTCAGCTCTGTGGCCCTTCGCCAGGGAGGAGGCTATGTCGCCACCATTGGAACAAAGTTCTGTGCTTTGAACTGGGAGGATCGGTCCGCGGTTGCCCTGGCCACGGTAGATAAAGACAAGAAGAACAATCGGTTCAATGATGGGAAGGTGGATCCCGCTGGGAGATACTTCGCTGCCAACCGCAGAAGTGTTTATAAGCTGGAGAAAGAAGAGCAGATTCCAGATGGAATGTGTATCGATACGGAGGGGAAGCTCTGGGTGGCCTGCTATAATGGAGGAAGAGTGATTCGTTTAGATCCTGAGACAGGGAAAAGACTCCAGACGGTGAAGTTGCCTGTCGTTAAAACAACTTCATGCTGCTTTGGAGGAAAGGACTACTCTGAAATGTATGTGACCTGTGCCCGGGACGGAATGGACCCCGAGGGTCTTCTGCAGCAGCCTGAAGCTGGCGGAATTTTCAAGATAACTGGCCTGGGGGTCAAAGGAATTCCTCCCTATCCCTATGCGGGA---
>lepWed1
ATGTCTTCCATTAAGATCGAGTGTGTTTTGAGGGAGAACTGCCGGTGTGGGGAGTCTCCGGTGTGGGAGGAGGCGTCCAACTCGCTGCTCTTTGTAGATATTCCTGCAAAAAAGGTTTGCCGGTGGGATTCTCTCAGCAAGCACGTGCAGCAAGTGACTGTGGATGCCCCCGTCAGCTCTGTGGCCCTTCGCCAGGGAGGAGGCTATGTCGCCACCGTTGGAACGAAGTTCTGTGCTTTGAACTGGGAAGATCAGTCAGCAGTAGCCCTGGCCACAGTAGATAAAGACAAGAAAAACAATCGGTTCAATGATGGGAAGGTGGATCCCGCTGGGAGATACTTTGCTGCCAACCGCAGAAGTATTTACAAGCTGGAGAAAGAAGAACAAATTCCAGACGGAATGTGTATCGATGCTGAGGGGAAGCTCTGGGTGGCCTGTTACAATGGAGGAAGAGTGATTCGTTTAGATCCGGAGACAGGGAAAAGACTCCAAACTGTGAAGTTGCCTGTTGTTAAAACAACTTCATGCTGCTTCGGAGGGAAGGACTACTCTGAAATGTATGTGACCTGTGCCCGGGACGGAATGGACCCCGAGGTTCTTCTGCAGCAGCCTGAAGCTGGTGGAATTTTCAAGATAACTGGCCTGGGGGTCAAAGGAATTCCTCCCTATCCCTATGCAGGA---
>oryAfe1
ATGTCTTCCATTAAGATTGAGTGTGTTTTGCAAATGAACTGCCGGTGCGGTGAGTCTCCAGTGTGGGAGGAAACGTCCAACTCTCTGCTCTTCGTAGATATTCCTGCAAAAAAAGTTTGCCGGTGGAATTCACTTACCAACGAAGTGCAGCAAGTAACCATGGATGCCCCCGTCAGCTCTGTGGCCCTTCGCCAGTTGGGAGGCTATGTCGCCACAGTTGGAACAAAGTTCTGTGCTTTGAACTGGGAAGATCAGTCAACAGTTGTCCTGGCCACAGTAGATAAAGACAAGAAAAATAATCGATTCAATGATGGGAAGGTGGATCCTGCTGGGAGATACTTTGCTGCCAACCGCCGAAGTGTTTACAAGTTGGAAAAAGAAGAACAAATCCCGGATGGAATGTGTATAGATGCTGAGGGGAAGCTTTGGGTGGCCTGTTACAATGGAGGAAGAGTGATTCGTTTAGATCCTGGGACAGGGAAAAGACTCCAAACTGTGAAATTGCCTGTTGATAAGACAACTTCATGCTGCTTTGGAGGGAAGGATTACTCTGAAATGTATGTGACCTGTGCACGGGATGGAATGGATTCTAAGAGTCTCTCGAGGCAGCCTGAAGCTGGTGGGATTTTCAAGATAACTGGCCTGGAGGTCAAAGGAATTTGTCCCTATCCTTACACAGGA---
>tupChi1
ATGTCTTCCATTAAGATCGAATGTGTTTTGCCGGAGAACTGCCGGTGTGGTGAATCTCCAGTGTGGGAAGAGGCATCCAACTCTCTGCTCTTTGTAGATATTCCTGCAAAAAAGATTTGTCGGTGGGATCTGCTCACCAAGCAAGTGCAGCGAGTGACCATGGATGCCCCTGTCAGCTCTGTGGCCCTTCGCCAGTCAGGAGGTTATGTCGCCACCATTGGAACAAAGTTCTGTGCTTTGAACTGGGATGATCAATCAGCAGTTGTCCTGGCCACTGTGGATATAGACAAGAAAAACAATCGATTCAATGATGGGAAGGTGGATCCAGCTGGGAGATACTTTGCTGCCAACCGCAGAAGTGTTTACAGGCTGGAGAAAGAAGAACACATCCCAGATGGGATGTGTATTGATGTTGAGGGGAAGCTCTGGGTGGCCTGTTACAATGGAGGAAGAGTGATTCGTTTAGATCCTGAAACAGGGAAAAGACTCCAAACTGTGAAGTTGCCTGTTGAAAAAACAACTTCATGCTGCTTCGGAGGGAAGGATTACTCTGAAATGTATGTGACCTGTGCCCGGGATGGACTAGACCCTGATGGTCTTTTGAAGCAACCTGAAGCTGGTGGAATTTTTAAGATAACTGGACTGGGGGTCAAAGGAATTGCCCCATATTCCTATGCAGGA---
>HLcamFer2
ATGTCTTCCATTAAGATTGAGTGTGTTTTGCGGGAGAACTGCCGCTGCGGTGAGTCTCCAGTGTGGGAAGAAGCATCCAAGTCTCTGCTCTTCGTAGATATTCCCGCAAAAAAGGTTTGCCGGTGGGATTCACTCAGTAAGCAAGTGCAGCGAGTGACTGTGGATGCCCCAGTCAGCTCTGTGGCCCTTCGCCAGTCGGGAGACTATGTCGCCACCGTTGGAACAAATTTCTGTGCTTTGAACTGGGAAAATCAGTCAACACTTGTCTTGGCCACAGTAGATAAAGACAAGAAAAACAATCGATTCAATGATGGGAAGGTGGATCCCGCTGGGAGATACTTTGCTGCCAACCGCAGAAGTGTTTACAAACTGGAGAGAGAAGAACAAATCCCAGATGGAATGTGTATTGATGTTGAGGGAAAGCTCTGGGTGGCCTGTTACAATGGAGGAAGAGTGATTCGTCTGGATCCTGAGACAGGGAAAAGACTCCAAACTGTGAAGTTGCCTGTTGATAAAACAACCTCATGCTGCTTTGGAGGAAAGGATTACTCTGAAATGTACGTGACCAGCGCCCGGGATGGGCTGGACTCTGAGGATCTTCTGCGGCAGCCTGAGGCTGGTGGAATTTTCAAGATAACTGGCCTGGGGGTCAAAGGAATTCCTCCCCATCCTTATGCAGGA---
>conCri1
ATGTCTTCCGTTAAGATTGAGTGTGTTTTGCGGGAGAACTGCCACTGCGGAGAGTCTCCGGTGTGGGAGGAAGCGATCAGCTCCCTGCTCTTCGTAGATATTCCTGCAAAAAAGGTTTGCCGGTGGGACTCGCTCAGCAACCAAGTGCAGCACGTGACCGTGGATGCCCCAGTCAGCTCCGTGGCCCTTCGCCAGTCAGGAGGCTATGTCGCCACAGTTGGAACAAAGTTCTGTGCTTTGAACTGGGAAGAACAGTCAGCAGTTGTCCTGGCCACAGTAGATAAAGACAAGAAAAACAATCGATTCAATGATGGGAAGGTGGATCCCGCTGGGAGATACTTTGCGGCCAACCGTAGAAGTGTTTACAAGCTGGAGAAAGAAGAACAAATCCCAGATGGCATGTGTATTGACACTGAGGGGAAGCTCTGGGTGGCCTGCTACAATGGAGGAAGAGTGATTCGTTTAGATCCTGAGACAGGGAAAAGACTCCAAACTGTGAAGTTGCCTGTTGATAATACAACCTCATGCTGCTTTGGAGGGAAAGATTACTCTGAAATGTATGTGACCTGTGCCCGGGATGGAATGACTCCTGAGGGCCTTTTGAAGCAACCTGAAGCTGGTGGCATTTTCAAGATAACTGGTCTGGGAGTCAAAGGGATTCCTCCTCATTTCTATGCAGGA---
>echTel2
ATGTCGTCCATTAAAATTGAATGCGTTTTGCCAATGAACTGCTGCTGTGGTGAGTCTCCAGTGTGGGAAGAAACATCCAGCTCTCTGCTCTTCGTAGACATTCCTGCACAAAAGGTTTGCCGGTGGGATTCGCTTACCAAACAAGTGCAGCAAGTGACCGTGGATGCCCCTGTCAGCTCGGTGGCCCTTCGCCAGTCAGGGGGTTACGTGGCCACTGTTGGAACAAAGTTCTGTGCTTTGAACTGGGAAGATCAGTCAACAGTTGTCCTGGCCACGACCGATAAAGACAAGAAAAACAATCGATTCAATGACGGGAAGGTGGATCCCGCTGGGAGATACTTTGCTGCCAACCGCCGAAGCGTTTACAAGATGGAGCAAGAAGAACAAATCCCAGACGGAATGTGTATCGATGCTGAGGGAAAGCTGTGGGTGGCCTGCTACAATGGAGGAAGAGTGATTCGTTTAGATCCTGAGACAGGGAAAAGGCTCCAAACTGTGAAGTTGCCTGTTGACAAAACAACGTCATGCTGCTTCGGAGGGAAGGGTTACTCTGAAATGTACGTGACCTCTGCTCGGGACGGATTGGATCCTGAAAGTCTCTCGAGGCAGCCTGAAGCTGGGGGGATTTTCAAGATAACTGGCTTGGGAGTCAAAGGAATTTGCTCCAATCCTTATGCAGGA---
>HLequCab3
ATGTCTTCCATTAAGATTGAGTGTGTTCTGCCCGAGAACTGCCAGTGCGGTGAGTCGCCAGTGTGGGAGGAAGCGTCCAGCTCTCTGCTCTTCGTAGATATTCCTGCCAAAAAGGTTTGCCGGTGGGATGCGCTCAGCAAGCAAGTGCAGCGAATGACCGTGGATGCCCCGGTTGGCTCAGTGGCCCTCCGCCAGTCGGGAGGCTATGTCGCCACAATTGGAACGAAGTTCTGTGCTTTGAACTGGGAAGATCAGTCAGTAGTTGTCCTGGCCGCGGTAGAGAAAGACAAGAAAAACAATCGATTCAATGACGGGAAGGTGGATCCCGCGGGGAGATACTTTGCTGCTAACCGCAGAAGTGTTTACAAGCTGGAGAAGGAAGAACATATCCCAGATGGAATGTGTATTGATACTGAGGGGAAGCTCTGGGTGGCCTGTTACAACGGAGGAAGAGTGATTCGTTTAGATCCTGAGACAGGGAAAAGACTCCAAACTGTGAAGTTGCCTGTTGATAAAACCACTTCGTGCTGCTTCGGAGGGAAGGATTACTCTGAAATGTACGTGACCTGCGCCCGGGCTGGACTCGACCCCGAGGCTCTCTCGCGGCAGCCTGAAGCTGGTGGCATTTTCAAGATAACTGGCCTGGGGGTCAAAGGAATTCCTCCCTATGCCTACGCAGGA---
>HLrouAeg4
ATGTCTTCCATTAAGATTGAGTGTGTCCTGCTGGAGAACTGCTTGTGTGGTGAGTCTCCAGTGTGGGAGGAAGCATCCAATTCTCTGCTCTTCGTAGATATTCCTGCAAAAAAGGTTTGCCGGTGGGATTCGCTCAGCAAGCAAGTCCAGCGAGTGACCGTAGATGCTTCAGTCAGTTCAGTGGCCCTCCGCCAGTCGGGAGGCTATGTCGCCACAATTGGAACAAAGTTCTGTACTTTGAACTGGGAAGATCAGTCAGTCACTGTCCTGGCCACAGTAGATAAAGACAAGAAAAACAATCGATTCAATGATGGGAAGGTGGATCCTGCTGGGAGATACTTTGCTGGCAACCGCAGAAGTGTTTACAGGCTGGAAAAAGAAGAACAAATCCCAGATGGAATGTGTATTGATGCTGATGGGAAACTCTGGGTGGCCTGTTACAATGGAGGAAGAGTGATTCGTTTAGATCCTGAGACAGGGAAAAGACTTCAAACTGTGAAGTTGCCTGTTGATAAAACAACCTCATGCTGCTTTGGAGGGAAGGATTACTCTGAAATGTATGTGACCTGTGCCCGGTATGGAATGGACCCTGAGTGGCTTATTCGACAACCTGAAGCTGGTGGAATTTTCAAGATAACTGGCCTGGGGGTCAAAGGAATTCCTCCTTATCCTTATGCAGGA---
>cavPor3
ATGTCTTCCATTAAAATTGAGTGTGTCTTGCCTGAGAACTGCCGGTGTGGTGAGTCTCCAGTTTGGGAGGAAGCATCCAACTCACTGCTCTTTGTAGACATTCCTGCAAAACGGGTTTGCCGATGGAATTCACTCAGCAAGCAAGTACAGCGAGTGATTGTGGATGCCCCAGTCAGCTCAGTGGCCCTTCGCCAGTCTGGAGGCTATGTTGCCACCATTGGAACAAAGTTCTGTGCTTTGAACTGGGAAGATCAGTCAGTAGTAGTCCTGGCAGAGGTAGATCAAGATAAGAAAAACAATCGATTCAATGATGGAAAAGTGGATCCTGCTGGGAGATACTTTGCTGCCAAGCGCAGAAGTGTTTACAAACTGGAGAAAGATGAGCACATCCCAGACGGGATGTGTATTGATGCGGAGGGGAAACTGTGGGTGGCCTGTTACAATGGAGGAAGAGTGATCCGTATAGATCCTGTGACAGGGAAAAGACTTCAAACTGTGAAGTTGCCTGTTGAGAAAACAACTTCATGCTGCTTTGGAGGGAAAGACTACTCTGAAATGTATGTGACCTGTGGCCGAGATGGAATAGACCCTCAGGGTCTTCTGAAGCAACCTGAAGCTGGAGGAGTTTTCAAGATAACTGGCCTCGGGGTCAAAGGACTCGCCCCCTACCCCTATGCAGGC---
>sorAra2
ATGTCTTCCATTAAGATTGAGTGTGTTCTGCCTGAGAAATGCCGGTGCGGGGAATCTCCTGTGTGGATGGAAGCGACTAATTCTCTGCTCTTTGTGGATATTCCTGCAAAAAAGGTTTGCCGATGGGATCCGCTCAGCAAGCAAGTGCAGCGAATGAGCGTGGATGCCCCGGTCAGCTCTGTGGCCCTGCGCCAGTCAGGAGGCTATGTCGCCACCATTGGTACAAAGTTCTGTGCTTTGAACTGGGAAGATCAGACAGTGGTCACCCTGGCCACTGTAGATAAAGACAAGAAAAACAATCGATTCAATGACGGGAAGGTGGACCCCTCTGGGAGATACATTGCTGCTAACCGCAGAAGCATGTACAGGATGGAGGAAGAAGAACAAATTCCAGATGGGATGTGCATTGATATTGAGGGGAAGCTGTGGGTGGCCTGTTATAATGGAGGAAGAGTGATTCGTTTAGATCCGGAGACAGGGAAAAGACTCCAAACTGTGAAGTTGCCTGTTGATAAAACAACGTCATGCTGCTTTGGAGGGAAGGATTACTCCGAATTGTATGTGACCACAGCCAGAGATGGAATGGCCCCTGAAAGCCTTGTGAAACAACCGGAAGCTGGTGGAATTTTTAAGATAACTGGCCTAGGAGTCAAAGGGATCCCTCCCCAAGCCTATGTAGGT---
>HLpipKuh2
ATGAGCTCCGTCACCATTGAGTGTGTCCTCCCGGAGCACTGCCGCTGCGGGGAGTCTCCGGTGTGGGAGGAAGCATCCAACTCGCTGCTCTTCGTGGACATTCCTTCCAAGAAGCTTTGCCGCTGGGATCTGCTTAGCAAGCAGGTTCATCGAGTGACTTTGGATGCCCCTGTCAGCTCCGTGGCCCTCCGCCAGGCCGGAGGCTATGTCGCCACAGTTGGAACGAAGTTCTGTGCCGTGGACTGGGAAGATCAGTCAGCCAGCGTCCTGGCCACCATAGATGAAGACAAGAAAAATAATCGCTTCAATGATGGGAAGGTGGATCCCGCTGGGAGATACTTTGCTGCCAACCGCAGAAGTGTTTACAAGCTGGAGAAAGACGAACATATCCCAGATGGAATGTGTATCGATGCTGAGGGGAAGCTCTGGGTGGCCTGTTACAATGGAGGAAGAGTGATTCGTTTAGATCCTGAGACAGGGAAAAGACTCCAAACTGTGAAGCTGCCTGTTGATAAAACAACCTCGTGTTGCTTTGGAGGGAAGGATTACTCTGAAATGTACGTGACCTGTGCCCGGGAAGGAATAGACCCTGAGGGTCTTCTGTGGCAACCGGAAGCTGGTGGAATTTTCAAGATAACTGGCCTGGGAGTCAAAGGCATTCCTCCCCGTCCTTACATAGGC---
>oryCun2
ATGTCTTCCATTAAGATCGAGTGTGTTTTGCCGGAGAACTGCCACTGCGGCGAGTCTCCAGTATGGGAGGAAGCATCCGGCTCTCTGCTCTTCGTAGATATCCCTGGAAAAAAGTTTTGCCGGTGGAATCCACTCACCAAGGCAGTGCAGCGAATGACCATGGATGCCCCAGTTACCTCGGTGGCCCTGCGCAAGTCAGGAGGCTACGTCGCCACCGTGGGAACAAAGTTCTGCGCTTTGAACTTGGAAGATCAATCAGTAGTTGCCCTGGCCACAGTGGATAAAGACAAGAAAAACAATCGATTCAATGATGGGAAGGTAGATCCCGCAGGAAGATACTTTGCTGCCAACCGCCGAAGTATTTACAAGCTGGAGAAAGAAGAACAAATCCCAGATGGAATGTGTATTGATACTGAAGGGAAGCTTTGGGTGGCCTGTTACAATGGAGGAAGAGTGATTCGCTTAGATCCTGAAACAGGGAAAAGACTCCAAACTGTGAAGCTGCCTGTTGACAAAACAACTTCATGCTGCTTTGGAGGGAAGGACTACTCTGAAATGTACGTGACCTGTGCCCGGGATGGGCTAGACCCCGACAGTCTTTCAAGGCAACCTGAAGCTGGTGGGATTTTCAAGATAACTGGCCTGGGGGTCAAAGGAATTCCCCCCTACTCCTACGCGGGC---
>ochPri3
ATGTCGTCCATTAAGATTGAGTGTGTTCTGCCCGAGAAGTGCCACTGTGGTGAATCTCCAGTGTGGGAGGAATCATCAGGCTCTCTGCTGTTTGTGGATATCCCTGGGAAAAAACTATGCCGGTGGAATCCACTCACCAAGGCAGTGCAGCGAATGACTGTAGAAGCGCCAGTCTCCTCAGTGGCCCTGCGCCAGTCTGGAGGCTATGTCGCCACCATTGGAACAAGGTTCTGCACTGTGAACTTACAAGATCAGTCAGTAGTTACCCTGGCCACAGTGGATAAAGATAAGAAAAACAATCGATTCAATGATGGGAAGGTAGATCCTGCAGGAAGATTCTTCGCTGCCAACCGCCGGAGCATTTACAAGCTGGAGAAAGAGGAACAAATCCCAGATGGAATGTGTATCGATACTGAAGGGAAGCTTTGGGTGGCCTGTTACAATGGAGGAAGAGTGATCCGCTTGGATCCTGAAACAGGAAAAAGACTCCAAACTGTGAAGTTGCCTGTGGACAAAACAACTTCATGCTGCTTTGGAGGGAAGGACTACTCCGAACTGTATGTGACCTGTGCCCGGGATGGGCTGGACCCTGACAGTCTTGCACGACAACCTGAAGCTGGTGGAATTTTCAAGATAACTGGCCTGGGCGTTAAAGGAATCGCTCCCTATGCTTATGCTGGA---
>HLphyDis3
ATGTCTTCCATTAATATTGAGTGTGTCCTGCCTGAGAACTGCCGGTGTGGTGAGTCTCCAGTGTGGGAAGAAGCATCCAACTCTCTGCTCTTCGTAGATATTCCTGCCAAAAAGGTGTGCCGGTGGGATTCACTCAGCAAGCAAGTTCATCGAATGACCGTGGATGCCCCAGTCAGCTCTGTGGCTCTCCGCCAATTAGGAGGCTATGTCGCCACAATTGGAACAAAGTTCTGTGCTTTGAACTGGGAAGATCAGTCAGTCACTGTCTTGGCCACAGTAGAGAAAGACAAGAAAAACAATCGATTCAATGATGGGAAGGTGGATCCCGCTGGTAGATACTTCGCTGCCAACCGCAGAAGTGTTTACAAGCTGGAGAAAGAAGAACAAATCCCAGATGGAATGTGTATCGATGCTGAGGGGAAGCTCTGGGTGGCCTGTTACAATGGAGGAAGAGTGATTCACTTAGATCCTCAGACAGGGAAAAGACTCCAAACTGTGATGCTGCCTGTTGATAAAACAACCTCATGCTGCTTTGGAGGGAAGTTTTACTCTGAAATGTATGTGACCTGTGCCCGGGATGGAATGGATCCTGAGGATCTTTTACAGCAACCTAAAGCTGGTGGAATTTTCAAGATAACTGGCCTGGGGGTCAAAGGAATTCCTCCCAATCCTTATGTAGGA---
>eriEur2
ATGTCTTCCATTAAGATCGAGTGTGTTCTGCCAGAGAACTGCCGGTGCGGAGAGTCTCCTGTGTGGGAGGCAGCGACCAACTCTCTGCTCTTTGTAGACATCCCAGCAAGGAAGGTTGGCCGCTGGGATTCGCTCAGCAAGCGAGTGCAGTACGTGACTGTGGATGCCCCGGTCAGCTCTGTGGCCATTCGCAAGTCTGGAGGCTATGTTGCCACGATTGGAACCAAGTTTTGTGCTTTGAACTGGGACAATCATTCAACAGCCATCTTGGCCACAGTAGACACAGATAAGAAGAACAATCGATTCAATGATGGGAAGGTGGATCCTGCTGGGAGATACTTTGCAGCCAACCGCAGAAGTGTCTACAAGCTGGAGAAAGAAGAACAAATTCCAGACGGGATGTGTATTGATGTGGAGGGCAAGCTCTGGGTGGCCTGCTACAATGGAGGCAGAGTGATTCGTCTGGATCCCGAGACAGGAAAACGGCTCCAAACGGTGAAGTTGCCCGTTGAAAACACAACATCATGCTGCTTTGGAGGGAAAGATTATTCGGAAATGTTTGTGACCACTGCTCAGGATGGACTGACCTCTGAGTGCGTAATGAAGCAGCCTGAAGCTGGTGGGATTTTCAAGATAACGGGCTTGGGGGTCAAAGGGATTCCTCCCTACCCCTATGCAGGG---
>micOch1
ATGTCTTCCATCAGGATCGAATGTGTTTTACGGGAGAACTGCAGGTGTGGGGAGTCTCCGGTATGGGAGGAGGCATCCAACTCTCTGCTGTTTGTAGACATCCCTGCAAAGAAGGTTTGTCGATGGGACTCCCTCAGCAAGCATGTGCAACGAGTGGCCGTGGATGCCCCAGTTAGCTCAGTGGCACTTCGACAGTTGGGAGGCTATGTTGCCACCATTGGAACCAAATTTTGTGCTTTGAACTGGGAAGATCAATCAGTATTTGTCTTAGCCACAGTGGATAAAGATAAGACAAACAATCGATTCAATGATGGGAAGGTGGATCCTGCTGGGAGATACTTTGCTGCCAACCGCAGAAGTGTTTACAAGATGGAGAAAGATGAACAAATCCCGGATGGAATGTGCATTGATGCTGAGGGAAAGCTTTGGGTGGCCTGTTACAATGGAGGAAGAGTGATTCGTCTAGATCCTGAGACAGGAAAAAGACTCCAAACTGTAAAGTTGCCTGTTGATAAAACAACATCATGCTGCTTTGGAGGAAAGGATTACTCTGAAATGTATGTGACCTGTGCCAGGGATGGGATGGATGCTGAAGGCCTCCTGAGGCAGCCAGATGCTGGTGGCATTTTCAAGATTACTGGTCTTGGGGTCAAAGGAATCGCCCCATATTCCTATGCAGGG---
>mm10
ATGTCTTCCATCAAAGTTGAATGTGTTTTACGGGAGAACTACAGGTGTGGGGAGTCTCCTGTATGGGAGGAAGCGTCACAGTCGCTACTGTTTGTAGATATCCCTTCAAAGATTATTTGTCGATGGGATACGGTCAGCAATCAAGTGCAGCGAGTTGCTGTGGATGCCCCAGTCAGTTCAGTGGCACTTCGACAGTTGGGAGGCTATGTTGCCACCATTGGAACCAAGTTCTGTGCTTTGAACTGGGAAAATCAATCAGTATTTGTCCTAGCCATGGTGGATGAAGATAAGAAAAATAATCGATTCAATGATGGGAAGGTGGATCCTGCTGGGAGATACTTTGCTGCCAACCGCAGAATTGTTTACAAGATGGAAAAAGATGAACAAATCCCAGATGGAATGTGCATTGATGCTGAGGGAAAGCTATGGGTGGCCTGTTACAATGGAGGAAGAGTAATTCGCCTGGATCCTGAGACAGGGAAAAGACTGCAAACTGTGAAGTTGCCTGTTGATAAAACAACTTCATGCTGCTTTGGAGGGAAAGATTACTCTGAAATGTATGTGACCTGTGCCAGGGATGGGTTGAATGCTGAAGGCCTTTTGAGGCAGCCTGATGCTGGTAACATTTTCAAGATAACAGGTCTCGGAGTCAAAGGAATTGCCCCATATTCCTATGCAGGG---
>rn6
ATGTCTTCCATCAAGATTGAATGTGTTTTAAGGGAGAACTACAGGTGTGGGGAGTCCCCTGTGTGGGAGGAGGCATCAAAGTGTCTGCTGTTTGTAGACATCCCTTCAAAGACTGTCTGCCGATGGGATTCGATCAGCAATCGAGTGCAGCGAGTTGGTGTAGATGCCCCAGTCAGTTCAGTGGCACTTCGACAGTCAGGAGGCTATGTTGCCACCATTGGAACCAAGTTCTGTGCTTTGAACTGGGAAGATCAATCAGTATTTATCCTAGCCATGGTGGATGAAGATAAGAAAAACAATCGATTCAATGATGGGAAGGTGGATCCTGCTGGGAGATACTTTGCTGCCAACCGCAGAACTGTTTACAAGATGGAAAAAGATGAACAAATCCCAGATGGAATGTGCATTGATGTTGAGGGGAAGCTTTGGGTGGCCTGTTACAATGGAGGAAGAGTAATTCGCCTAGATCCTGAGACAGGGAAAAGACTGCAAACTGTGAAGTTGCCTGTTGATAAAACAACTTCATGCTGCTTTGGAGGGAAGGATTACTCTGAAATGTACGTGACATGTGCCAGGGATGGGATGAGCGCCGAAGGTCTTTTGAGGCAGCCTGATGCTGGTAACATTTTCAAGATAACAGGTCTTGGGGTCAAAGGAATTGCTCCATATTCCTATGCAGGG---
