# Supplementary material for: Six reference-quality genomes reveal evolution of bat adaptations
Source: Nature. 2020 Jul 22;583(7817):578–84. doi: 10.1038/s41586-020-2486-3 (PMC8075899; doi:10.1038/s41586-020-2486-3)
Supplement: Supplementary file 6 — Alignments of 12,931 protein-coding genes across 48 mammals. [file 41586_2020_2486_MOESM6_ESM.gz › suppDataFile/ENST00000468529.aln.fasta]

>hg38
ATGGGCATCCAGGGCATGGAGCTGTGCGCCATGGCCGTGGTGGTGCTGCTGTTCATCGCCGTCCTCAAGCAGTTCGGCATCCTGGAGCCCATATCCATGGAAGATAGCAGCGACAGTGAGCTGGAGCTGTCCACGGTGCGCCACCAGCCAGAGGGGCTGGACCAGCTGCAGGCCCAGACCAAGTTCACCAAGAAGGAGCTGCAGTCTCTCTACAGGGGCTTTAAGAATGAGTGTCCCACGGGCCTGGTGGACGAAGACACCTTCAAACTCATTTACGCGCAGTTCTTCCCTCAGGGAGATGCCACCACCTATGCACACTTCCTCTTCAACGCCTTTGATGCGGACGGGAACGGGGCCATCCACTTTGAGGACTTTGTGGTTGGCCTCTCCATCCTGCTGCGGGGCACAGTCCACGAGAAGCTCAAGTGGGCCTTTAATCTCTACGACATTAACAAGGATGGCTACATCACCAAAGAG------------------------GAGATGCTGGCCATCATGAAGTCCATCTATGACATGATGGGCCGCCACACCTACCCCATCCTGCGGGAGGACGCGCCGGCGGAGCACGTGGAGAGGTTCTTCGAGAAAATGGACCGGAACCAGGATGGGGTAGTGACCATTGAAGAGTTCCTGGAGGCCTGTCAGAAGGATGAGAACATCATGAGCTCCATGCAGCTGTTTGAGAATGTCATC---
>panTro5
ATGGGCATCCAGGGCATGGAGCTGTGCGCCATGGCCGTGGTGGTGCTGCTGTTCATCGCCGTCCTCAAGCAGTTCGGCATCCTGGAGCCCATATCCATGGAAGATAGCAGCGACAGTGAGCTGGAGCTGTCCACGGTGCGCCACCAGCCAGAGGGGCTGGACCAGCTGCAGGCCCAGACCAAGTTCACCAAGAAGGAGCTGCAGTCTCTCTACAGGGGCTTTAAGAATGAGTGTCCCACGGGCCTGGTGGACGAAGACACCTTCAAACTCATTTACGCGCAGTTCTTCCCTCAGGGAGATGCCACCACCTATGCACACTTCCTCTTCAACGCCTTTGATGCGGACGGGAACGGGGCCATCCACTTTGAGGACTTTGTGGTTGGCCTCTCCATCCTGCTGCGGGGCACAGTCCACGAGAAGCTCAAGTGGGCCTTTAATCTCTATGACATTAACAAGGATGGCTACATCACCAAAGAG------------------------GAGATGCTGGCCATCATGAAGTCCATCTATGACATGATGGGCCGCCACACCTACCCCATCCTGCGGGAGGACGCGCCGGCAGAGCACGTGGAGAGGTTCTTCGAGAAAATGGACCGGAACCAGGATGGGGTAGTGACCATTGAAGAGTTCCTGGAGACCTGTCAGAAGGATGAGAACATCATGAGCTCCATGCAGCTGTTTGAGAATGTCATC---
>gorGor5
ATGGGCATCCAGGGCATGGAGCTGTGCGCCATGGCCGTGGTGGTGCTGCTGTTCATCGCCGTCCTCAAGCAGTTCGGCATCCTGGAGCCCATATCCATGGAAGATAGCAGCGACAGTGAGCTGGAGCTGTCCACGGTGCGCCACCAGCCGGAGGGGCTGGACCAGCTGCAGGCCCAGACCAAGTTCACCAAGAAGGAGCTGCAGTCTCTCTACAGGGGCTTTAAGAATGAGTGTCCCACGGGCCTGGTGGACGAAGACACCTTCAAACTCATTTACGCGCAGTTCTTCCCTCAGGGAGATGCCACCACCTATGCACACTTCCTCTTCAACGCCTTTGATGCCGACGGGAACGGGGCCATCCACTTTGAGGACTTTGTGGTTGGCCTCTCCATCCTGCTGCGGGGCACAGTCCACGAGAAGCTCAAGTGGGCCTTTAATCTCTACGACATTAACAAGGATGGCTACATCACCAAAGAG------------------------GAGATGCTGGCCATCATGAAGTCCATCTATGACATGATGGGCCGCCACACCTACCCCATCCTGCGGGAGGACGCGCCGGCGGAGCACGTGGAGAGGTTCTTCGAGAAAATGGACCGGAACCAGGATGGGGTAGTGACCATTGAAGAGTTCCTGGAGACCTGTCAGAAGGATGAGAACATCATGAGCTCCATGCAGCTGTTTGAGAATGTCATC---
>saiBol1
ATGGGCATCCAGGGCATGGAGCTGTGCGCTATGGCCGTGGTAGTGCTGCTGTTCATCGCCGTCCTCAAGCAGTTCGGCATCCTGGAACCCATATCCATGGAAGATAGCAGCGACAGTGAGCTAGAGCTGTCCACGGTGCGCCACCAGCCAGAGGGGCTGGACCAACTGCAGGCCCAGACCAAGTTCACCAAGAAGGAGCTGCAGTCCCTCTACAGGGGCTTCAAGAACGAGTGTCCCACGGGCCTGGTGGATGAAGACACCTTCAAACTCATTTACTCACAGTTCTTCCCTCAGGGAGATGCCACCACCTATGCACACTTCCTCTTCAACGCCTTTGACGCCGACGGGAACGGGGCCATCCACTTTGAGGACTTTGTGGTTGGCCTCTCCATCCTGCTTCGGGGCACAGTCCACGAGAAGCTCAAGTGGGCCTTTAATCTCTACGACATTAACAAGGATGGCTACATCACCAAAGAG------------------------GAGATGCTGGCCATCATGAAGTCCATCTATGACATGATGGGCCGACACACCTACCCCATTCTGCGGGAGGATGCGCCAGCAGAGCATGTGGAGAGGTTCTTCCAGAAAATGGACCGGAACAAGGACGGGGTGGTGACCATTGAAGAATTCCTGGAGACCTGTCAGAAGGATGAGAACATCATGAGCTCCATGCAGCTGTTTGAGAATGTCATC---
>ponAbe2
-------------------------------------------------------------------------------------------------------ATAGCAGCGACAGTGAGCTGGAGCTGTCCACGGTGCGCCACCAGCCGGAGGGGCTGGACCAGCTGCAGGCCCAGACCAAGTTCACCAAGAAGGAGCTGCAGTCTCTCTACAGGGGCTTTAAGAATGAGTGTCCCACGGGCCTGGTGGATGAAGACACCTTCAAACTCATTTACGCGCAGTTCTTCCCTCAGGGAGATGCCACCACCTATGCACACTTCCTCTTCAACGCCTTTGATGCCGACGGGAACGGGGCAATCCACTTTGAGGACTTTGTGGTTGGCCTCTCCATCCTGCTGCGGGGCACAGTCCACGAGAAGCTCAAGTGGGCCTTTAATCTCTACGACATTAACAAGGATGGCTACATCACCAAAGAG------------------------GAGATGCTGGCCATCATGAAGTCCATCTATGACATGATGGGCCGCCACACCTACCCCATCCTGCGGGAGGACGCGCCGGCGGAGCACGTGGAGAGGTTCTTCCAGAAAATGGACCGGAACCAGGACGGGGTGGTGACCATTGAAGAGTTCCTGGAGACCTGTCAGAAGGACGAGAACATCATGAGCTCCATGCAGCTGTTTGAGAATGTCATCT--
>calJac3
ATGGGCATCCAGGGCATGGAGCTGTGTGCTATGGCCGTGGTAGTGCTGCTGTTCATCGCCGTCCTCAAGCAGTTCGGCATCCTGGAGCCCATATCCATGGAAGATAGCGGTGACAGTGAGCTGGAGCTGTCCACGGTGCGCCACCAGCCAGAGGGGCTGGACCAACTGCAGGCCCAGACCAAGTTCACCAAGAAGGAGCTGCAGTCCCTCTACAGGGGCTTCAAGAATGAGTGTCCCACGGGCCTGGTGGATGAAGACACCTTCAAACTCATTTACTCACAGTTCTTCCCTCAGGGAGATGCCAGCACCTATGCACACTTCCTCTTCAACGCCTTCGACGCCGACGGGAACGGGGCCATCCACTTTGAGGACTTTGTGGTTGGCCTCTCCATCCTGCTTCGGGGCACAGTCCACGAGAAGCTCAAGTGGGCCTTTAATCTCTACGACATTAACAAGGATGGCTACATCACCAAAGAG------------------------GAGATGCTGGCCATCATGAAGTCCATCTATGACATGATGGGCCGACACACCTACCCCATTCTGCGGGAGGATGCGCCAGCAGAGCACGTGGAGAGGTTCTTCCAGAAAATGGACCGGAACAAGGACGGGGTGGTGACCATTGAAGAATTCCTGGAGACTTGTCAGAAGGATGAGAACATCATGAGCTCCATGCAGCTGTTTGAGAATGTCATC---
>macFas5
ATGGGCATCCAGGGCATGGAGCTGTGCGCCATGGCCGTGGTGGTGCTGCTGTTCATCGCCGTCCTCAAGCAGTTCGGCATTCTGGAGCCCATATCCATGGAAGACAGCAGCGACGGTGAGCTGGAGCTGTCCACGGTGCGCCACCAGCCGGAGGGGCTGGACCAGCTGCAGGCCCAGACCAAGTTCACCAAGAAGGAGTTGCAGTCTCTCTACAGGGGCTTTAAGAATGAGTGTCCCACGGGCCTGGTGGACGAAGACACCTTCAAACTCATTTACGCGCAGTTCTTCCCTCAGGGAGATGCCACCACCTATGCACACTTCCTCTTCAACGCCTTCGATGCCGACGGGAACGGGGCCATCCACTTTGAGGACTTTGTGGTCGGCCTCTCCATCCTGCTGCGGGGCACAGTCCACGAGAAGCTCAAGTGGGCGTTTAATCTCTACGACATTAACAAGGATGGCTACATCACCAAAGAG------------------------GAGATGCTGGCCATCATGAAGTCCATCTATGACATGATGGGCCGCCACACCTACCCCATCCTGCGGGAGGACACACCGGCAGAGCACGTGGAGAGGTTCTTCCAGAAAATGGACCGGAACCAGGATGGGGTGGTGACCATTGAAGAGTTCCTGGAGACCTGTCAGAAGGACGAGAACATCATGAGCTCCATGCAGCTGTTTGAGAATGTCATC---
>manPen1
-------------------------------------------------------------------------------------------------------ACAGCAGCGACAGTGAGCTGGAGCTGTCCACAGTGCGCCACCAGCCAGAGGGGCTGGACCAGCTGCAGGCACAGACCAGGTTCACCAGGAAGGAGCTTCAGTCCCTGTACAGGGGCTTCAAGAATGAGTGTCCCACGGGCCTGGTGGATGAAGACACCTTCAAACTCATTTACTCGCAGTTCTTCCCCCAGGGAGATGCCACCACCTACGCACACTTCCTCTTCAATGCCTTCGATGCAGACGGGAATGGGGCCATCCGCTTTGAGGACTTTGTGGTCGGCCTCTCTATCCTCCTGCGAGGAACAGTGCACGAGAAGCTCAAGTGGGCCTTTAACCTCTATGACATTAACAAGGATGGCTACATCACCAAAGAG------------------------GAGATGCTGGCCATCATGAAATCCATCTATGACATGATGGGCCGCCACACCTACCCCATCCTGCGGGAGGATGCGCCTCTGGAGCACGTGGAGAGGTTCTTCCAGAAAATGGACCGGAATCAGGATGGGGTGGTGACCATTGACGAATTCCTGGAGACCTGTCAGAAGGACGAGAACATCATGAGCTCCATGCAGCTGTTTGAGAATGTCATCT--
>lepWed1
-------------------------------------------------------------------------------------------------------ATAGCAGCGACAGTGAGCTGGAGCTGTCCACAGTGCGCCACCAGCCGGAGGGACTGGACCAGCTGCAGGCACAGACCAAGTTCACCAAGAAGGAGCTACAGTCCCTCTACAGGGGCTTCAAGAACGAGTGTCCCACGGGCCTGGTGGATGAAGACACCTTCAAACTCATTTACTCCCAGTTCTTCCCTCAGGGAGATGCCACCACTTATGCACACTTCCTCTTCAACGCCTTTGACGCCGATGGGAATGGGGCCATCCGCTTTGAGGACTTTGTGGTCGGCCTCTCCATCCTCCTGCGAGGAACAGTCCACGAGAAGCTCAAGTGGGCCTTTAACCTCTACGACATCAACAAGGACGGCTACATCACCAAAGAG------------------------GAGATGCTGGCCATTATGAAGTCCATCTATGACATGATGGGCCGCCACACCTACCCTATCCTGCGGGAGGACGCGCCTCTGGAGCATGTGGAGAGGTTCTTCCAGAAAATGGACCGGAATCAGGACGGGGTGGTGACCATTGATGAGTTCCTGGAGACCTGTCAGAAGGATGAGAACATCATGAGCTCCATGCAGCTGTTTGAGAACGTCATCT--
>micMur3
ATGGGCTTCCAGGGCATGGAGCTGTGCGCTATGGCCGTGGTGGTGCTGCTGTTCATCGCCGTCCTCAAGCAGTTCGGCATCCTGGAGCCCATATCCATGGAAGACAGCAGCGACAGTGAGCTGGAGCTGTCCACGGTACGCCACCAGCCGGAGGGGCTGGACCAGCTGCAGGCACAGACCAAGTTCACCAAGAAAGAGCTGCAGTCCCTCTACAGGGGCTTCAAGAATGAGTGTCCCACGGGCCTGGTGGATGAAGACACCTTCAAACTCATCTACTCACAGTTCTTCCCTCAGGGAGACGCTACCACCTACGCACACTTCCTCTTCAACGCCTTCGACGCCGACGGGAACGGGGCCATCCGCTTCGAGGACTTTGTGGTCGGGCTTTCCATCCTGCTGCGAGGAACAGTCCACGAGAAGCTCAAGTGGGCCTTTAATCTCTACGACATTAACAAGGATGGCTACATCACCAAAGAG------------------------GAAATGCTGGCCATCATGAAGTCCATCTACGACATGATGGGCCGCCACACCTACCCCATCCTGCGGGAGGACGCACCCATGGAGCACGTGGAGCGGTTCTTCCAGAAAATGGACCGGAATCAGGACGGGGTGGTGACCATTGACGAGTTCCTGGAGACCTGTCAGAAGGATGAGAACATCATGAGCTCCATGCAGCTGTTCGAGAATGTCATC---
>otoGar3
ATGGGTATCCAGGGCATGGAGCTGTGCGCCATGGCCGTGGTGGTGTTGCTGTTCATCGCCGTCCTCAAGCAGTTCGGCATCTTGGAGCCCATGTCCATGGAAGACAGCAGCGACAGTGAGCTGGAGCTGTCCACAGTGCGCCACCAGCCAGAGGGGCTGGACCAGCTGCAAGCACAGACCAAGTTCACCAAGAAGGAGCTGCAGTCCCTCTACAGGGGCTTCAAGAATGAGTGTCCCACGGGCCTGGTGGATGAAGACACCTTCAAACTCATCTACTCCCAGTTCTTCCCCCAGGGAGATGCCACCACCTATGCACACTTCCTCTTCAATGCCTTCGATGCTGATGGGAACGGGGCCATCCGCTTTGAGGACTTCGTGGTCGGGCTCTCCATCCTACTGCGAGGAACAGTCCATGAGAAGCTCAAGTGGGCCTTTAATCTCTATGACATTAACAAGGATGGCTACATCACCAAAGAG------------------------GAGATGCTGGCCATCATGAAGTCCATCTATGACATGATGGGCCGCCACACCTACCCCATCCTGCGGGAGGACGCACCCATGGAGCACGTGGAGCGGTTCTTCCAGAAAATGGACCGGAATCAGGATGGGGTAGTGACCATTGATGAATTCCTGGAGACCTGCCAAAAGGATGAGAACATTATGAGCTCCATGCAGCTGTTTGAAAATGTCATC---
>HLturTru3
ATGGGCATCCAGGGCATGGAGCTGTGCGCCATGGCAGTGGTGGTACTGCTGTTCATCGCCGTCCTCAAGCAGTTCGGCATCCTGGAGCCCATGTCCATGGAAGACAGCAGCGACAGTGAGCTGGAGCTGTCCACGGTGCGCCACCAGCCGGAGGGGCTGGACCAGCTGCAGGCACAGACCAAGTTCACCAAGAAGGAGCTGCAGTCCCTCTACAGGGGCTTCAAGAATGAGTGCCCCACGGGCCTGGTGGATGAAGACACGTTCAAACTGATTTACTCCCAGTTCTTCCCTCAAGGAGATTCCACCACCTATGCGCACTTCCTCTTCAACGCCTTCGATGCAGACGGGAACGGGGCCATCCGCTTTGAG------------------------------------------------------------------------------------------------------------------------------------------------------------------------------------------------------------------------------------------------------------------------------------------------------------------------------------------------------------
>bosTau8
ATGGGCATCCAGGGCATGGAGCTGTGCGCCATGGCCGTGGTGGTACTGCTGTTCATCGCCGTCCTCAAGCAGTTCGGCATCCTGGAGCCCATGTCCATGGAAGACAGCAGCGACAGTGAGCTGGAGCTGTCCGCAGTGCGCCACCAGCCAGAGGGGCTTGACCAGCTGCAGGCACAGACCAAGTTCACCAAGAAGGAGCTGCAGAGCCTCTACAGGGGCTTCAAGAACGAGTGCCCCACAGGCCTGGTGGACGAAGACACGTTCAAACTCATTTACTCACAGTTCTTCCCTCAGGGAGATGCCACCACCTACGCACACTTCCTCTTCAACGCCTTCGACGCCGATGGGAATGGGGCCATCCGCTTTGAG------------------------------------------------------------------------------------------------------------------------------------------------------------------------------------------------------------------------------------------------------------------------------------------------------------------------------------------------------------
>speTri2
ATGGGCATCCAGGGCATGGAGCTGTGTGCCATGGCCGTGGTTGTGCTACTGTTCATCGCCGTCCTCAAGCAGTTCGGCATCCTGGAGCCCATGTCCATGGAAGATAGCAGTGACAGTGAGCTGGAATTGTCCACGGTGCGCCACCAGCCAGAGGGGCTGGACCAGCTGCAGGCACAGACCAAGTTCACTAAGAAGGAGCTGCAGTCACTCTACCGGGGCTTCAAGAACGAGTGTCCCACGGGCCTGGTGGACGAGGACACCTTCAAACTCATCTACTCGCAGTTCTTCCCTCAGGGGGATGCCACCACCTACGCACACTTTCTCTTCAACGCCTTCGATGCCGATGGGAACGGGGCCATCCGCTTCGAGGACTTCGTGGTCGGGCTCTCCATCCTGCTGCGAGGGACGGTACACGAGAAGCTCAAGTGGGCCTTCAACCTCTATGACATTAACAAGGATGGCTACATCACCAAGGAG------------------------GAGATGCTGGCCATCATGAAGTCCATCTATGACATGATGGGCCGCCACACCTACCCCATCCTGCGGGAAGACGCGCCTCTGGAGCACGTGGAGAGGTTCTTCCAGAAAATGGACCGGAACCAGGATGGGGTGGTGACCATTGACGAGTTCCTAGAGAGCTGCCAGAAGGATGAGAACATCATGAGCTCCATGCAGCTGTTCGAGAACGTCATC---
>oryAfe1
ATGGGCATCCAGGGCATGGAGCTATGCGCCATGGCCGTGGTGGTGCTGCTGTTCATCGCGGTCCTCAAGCAATTCGGCATCTTGGAGCCTATGTCCATGGAAGACAGCAGCGACAGTGAGCTAGAGCTGTCCACGGTGCGTCACCAGCCAGAGGGACTGGACCAGCTGCAGGCACAGACCAAGTTCACCAAGAAAGAGCTGCAGTCCCTCTATAGGGGCTTCAAGAACGAGTGTCCCACAGGCCTGGTGGATGAAGATACCTTCAAACTCATTTACTCACAGTTCTTTCCTCAGGGAGATGCCACCACCTACGCACACTTCCTCTTCAATGCCTTTGATGCCGACGGGAATGGGGCCATCCGCTTCGAGGACTTTGTAGTGGGCCTTTCCATCCTGCTGCGGGGAACAGTCCATGAGAAGCTCAAGTGGGCCTTCAATCTCTATGACATTAACAAGGATGGATACATCACTAAAGAG------------------------GAGATGCTGGCCATCATGAAGTCCATCTATGACATGATGGGCCGCCACACCTACCCCATCCTACGGGAGGATGCACCTCTGGAGCACGTGGAGCGGTTCTTCCAGAAAATGGACCGGAATCAGGACGGGGTGGTGACCATTGATGAGTTCCTGGAGACCTGTCAGAAGGATGAGAACATCATGAGCTCCATGCAGCTGTTTGAAAATGTCATC---
>susScr11
ATGGGCATCCAGGGCATGGAGCTGTGCGCCATGGCCGTGGTGGTGCTGCTGTTCATCGCCGTCCTCAAGCAGTTCGGCATCCTGGAACCCATGTCCATGGAAGACAGCAGCGACAGTGAGCTGGAGCTGTCTGCCGTGCGCCACCAGCCTGAGGGGCTGGACCAGCTGCAGGCCCAGACCAAGTTCACCAAGAAGGAGCTGCAGTCCCTCTACAGGGGCTTCAAGAATGAGTGCCCCACGGGCCTGGTGGATGAAGACACGTTCAAACTCATTTACTCACAGTTCTTCCCTCAGGGAGATGCCACCACCTACGCACACTTCCTGTTCAATGCCTTCGACGCTGACGGGAATGGGGCCATCCGCTTTGAGGACTTTGTGATCGGTCTCTCCATCCTCCTGCGAGGAACAGTCCATGAGAAACTCAAGTGGGCCTTTAACCTCTACGACATTAACAAGGATGGCTACATCACCAAAGAG------------------------GAGATGCTGGCCATCATGAAGTCCATCTATGACATGATGGGCCGCCACACCTACCCCATCCTGCGGGAGGACGCGCCCCTGGAGCACGTGGAGAGGTTCTTCCAGAAAATGGACCGGAATCAGGATGGGGTGGTGACCATTGACGAGTTCCTGGAGACGTGTCAGAAGGACGAGAACATCATGAGCTCCATGCAGCTGTTCGAGAATGTCATC---
>HLequCab3
ATGGGCCTCCAGGGCATGGAGCTGTGCGCCATGGCCGTGGTGGTGCTGCTGTTCATCGCCGTCCTCAAGCAGTTCGGCATCCTGGAGCCCATGTCCATGGAAGACAGCAGCGACAGTGAGCTGGAGCTGTCCACAGTGCGCCACCAACCAGAGGGGCTGGACCAGCTGCAGGCACAGACCAAGTTCACCAAGAAGGAGCTGCAGTCCCTCTACAGGGGCTTCAAGAACGAGTGTCCCACAGGCCTGGTGGATGAAGACACCTTCAAACTCATTTACTCGCAGTTCTTCCCTCAGGGAGATGCTACCACCTACGCGCACTTCCTGTTCAATGCCTTCGATGCCGACGGGAACGGGGCCATCCGCTTCGAGGACTTTGTGGTTGGCCTCTCCATCCTCCTGCGAGGAACCGTCCACGAGAAGCTCAAGTGGGCCTTTAACCTCTACGACATTAACAAAGATGGCTACATCACCAAAGAG------------------------GAGATGCTGGCCATCATGAAGTCGATCTATGACATGATGGGCCGCCACACCTACCCCATCCTGCGGGAGGACGCGCCTCTGGAGCACGTGGAGAGGTTCTTCCAGAAAATGGACCGCAATCAAGACGGGGTGGTGACGATTGATGAGTTCCTCGAGACCTGTCAGAAGGATGAAAACATCATGAGCTCCATGCAGCTGTTCGAGAATGTCATC---
>eriEur2
ATGGGCATCCAGGGCATGGAGCTGTGCGCCATGGCCGTGGTGGTTCTGCTCTTCATCGCCGTCCTCAAGCAGTTCGGCATCCTGGAGCCCATGTCCATGGAAGACAGTAGCGACAGTGAGCTGGAGCTGTCCACAGTGCGCCACCAACCGGAGGGCCTGGACCAGCTGCAGGCACAGACCAAGTTCACCAAGAAGGAGCTACAGTCCCTGTACAGAGGCTTCAAGAATGAGTGTCCCACAGGCCTGGTGGACGAAGATACCTTCAAACTCATTTACTCACAGTTCTTCCCTCAGGGAGATGCCACCACCTATGCACACTTCCTCTTCAATGCCTTTGATGCCGATGGGAATGGGGCCATTCGCTTTGAGGACTTTGTGGTCGGCCTCTCCATCCTCCTGCGGGGAACAGTCCACGAGAAGCTTAAGTGGGCCTTTAACCTCTACGACATTAACAAGGATGGTTACATCACCAAAGAG------------------------GAGATGTTGGCCATCATGAAGTCCATTTATGACATGATGGGCCGCCACACATACCCCATCCTGAGGGAGGATGCGCCTCTGGAGCATGTGGAACGGTTCTTCCAGAAAATGGACCGGAATCAGGATGGGGTGGTGACCATTGACGAGTTCCTGGAGACCTGTCAGAAGGACGAGAACATCATGAGCTCCATGCAGCTGTTTGAGAATGTCATC---
>cerSim1
ATGGGCCTCCAGGGCATGGAGCTGTGCGCCATGGCCGTGGTGGTGCTGCTGTTCATCGCCGTCCTCAAGCAGTTCGGCATCCTGGAGCCCATGTCCATGGAAGACAGCAGCGACAGTGAGCTAGAGCTGTCCACGGTGCGCCACCAACCAGAGGGGCTGGACCAGCTGCAGGCACAGACCAAGTTCACCAAGAAGGAGCTGCAGTCCCTCTACAGGGGCTTCAAGAACGAGTGTCCCACGGGCCTGGTGGATGAAGACACCTTCAAACTCATTTACTCGCAGTTCTTCCCTCAGGGAGATGCCACCACCTACGCGCACTTCCTCTTCAATGCCTTCGATGCCGACGGGAACGGGGCCATCCGCTTCGAGGACTTTGTGGTTGGCCTCTCCATCCTCCTGCGAGGGACAGTCCACGAGAAGCTCAAGTGGGCCTTTAACCTCTACGACATTAACAAAGATGGCTACATCACCAAAGAG------------------------GAGATGCTGGCCATCATGAAGTCCATCTACGACATGATGGGCCGCCACACCTACCCCATCCTGCGGGAGGACGCGCCTCTGGAGCACGTGGAGCGGTTCTTCCAGAAAATGGACCGGAATCGAGACGGGGTGGTCACCATTGACGAGTTCCTGGAGACCTGTCAGAAGGATGAGAACATCATGAGCTCCATGCAGCTGTTCGAGAATGTCATC---
>felCat8
ATGGGCATCCAGGGCATGGAGCTGTGCGCCATGGCCGTGGTGGTGCTGCTGTTCATCGCCGTCCTCAAGCAGTTCGGCATCCTGGAGCCCATGTCCATGGAAGACAGCAGCGACAGTGAGCTGGAGCTATCTACAGTGCGCCACCAGCCAGAGGGACTGGACCAGCTGCAGGCACAGACCAAGTTCACCAAGAAGGAGCTACAGTCCCTCTACAGGGGCTTCAAGAACGAGTGTCCCACGGGCCTGGTGGATGAAGACACCTTCAAACTCATTTACTCACAGTTCTTCCCTCAGGGAGATGCCACCACTTATGCACACTTCCTCTTCAACGCCTTCGACGCCGATGGGAATGGGGCCATCCGCTTTGAGGACTTTGTGGTCGGCCTCTCCATCCTGCTGCGAGGAACAGTTCATGAGAAGCTCAAGTGGGCCTTTAACCTCTACGACATTAATAAGGATGGCTACATCACCAAAGAG------------------------GAGATGCTGGCCATCATGAAGTCCATCTATGACATGATGGGCCGCCACACCTATCCAATCCTGAGGGAGGACGCGCCTCTGGAGCACGTGGAGAGGTTCTTCCAGAAAATGGACCGGAATAAGGATGGGGTGGTGACCATTGATGAGTTCCTGGAGACCTGTCAGAAGGATGAGAACATCATGAGCTCCATGCAGCTATTTGAGAACGTCATC---
>musFur1
ATGGGCATCCAGGGCATGGAGCTGTGCGCCATGGCCGTGGTGGTGCTGCTGTTCATCGCCGTCCTCAAGCAGTTCGGCATCCTGGAGCCCATGTCCATGGAAGATAGCAGCGACAGTGAGCTGGAGCTGTCCACAGTGCGCCACCAGCCGGAGGGATTGGACCAGCTGCAGGCACAGACCAAGTTCACCAAGAAGGAGCTGCAGTCCCTCTACAGGGGCTTCAAGAACGAGTGTCCCACAGGCCTGGTGGATGAAGACACCTTCAAACTCATTTACTCCCAGTTCTTCCCTCAGGGAGATGCCACCACTTACGCACACTTCCTCTTCAACGCCTTCGACGCTGATGGGAATGGGGCCATCCGCTTTGAGGACTTTGTGGTCGGCCTCTCCATCCTCCTGCGAGGAACAGTCCACGAGAAGCTCAAGTGGGCCTTTAACCTCTATGACATCAACAAGGATGGCTACATCACCAAAGAG------------------------GAGATGCTGGCCATTATGAAGTCCATCTATGACATGATGGGCCGCCACACGTACCCTGTCCTGCGGGAGGACGCACCCCTGGAGCACGTGGAGAGGTTCTTCCAGAAAATGGACCGGAATCAGGACGGGGTGGTGACCATTGATGAGTTCTTGGAGACCTGTCAGAAGGATGAGAACATCATGAGCTCCATGCAGCTGTTTGAGAACGTCATC---
>ailMel1
ATGGGCATCCAGGGCATGGAGCTGTGCGCCATGGCCGTGGTGGTGCTGCTGTTCATCGCCGTCCTCAAGCAGTTCGGCATCCTGGAGCCCATGTCCATGGAAGATAGCAGCGACAGTGAGCTGGAGCTGTCCACAGTGCGCCACCAGCCGGAGGGACTAGACCAGCTGCAGGCACAGACCAAGTTCACCAAGAAGGAGCTACAGTCCCTCTACAGGGGCTTCAAGAACGAGTGTCCCACAGGCCTGGTGGATGAAGACACCTTCAAACTCATTTACTCCCAGTTCTTCCCTCAGGGAGATGCCACCACTTATGCACACTTCCTCTTCAACGCCTTCGACGCTGATGGGAACGGGGCCATCCGCTTTGAGGACTTTGTGGTCGGCCTCTCCATCCTCCTGCGAGGAACAGTCCACGAGAAGCTCAAGTGGGCCTTTAACCTCTACGACATCAACAAGGACGGCTACATCACCAAAGAG------------------------GAGATGCTGGCCATCATGAAGTCCATCTATGACATGATGGGCCGCCACACCTACCCGATCCTGCGGGAGGACGCGCCTCTGGAGCACGTGGAGAGGTTCTTCCAGAAAATGGACCGGAATCAGGACGGGGTGGTGACCATTGATGAGTTCCTGGAGACCTGTCAGAAGGATGAGAACATCATGAGCTCCATGCAGCTGTTTGAGAACGTCATC---
>HLmanJav1
ATGGGCATCCAGGGCATGGAGCTGTGCGCTATGGCCGTGGTCGTGCTGCTGTTCATCGCCGTCCTCAAGCAGTTCGGCATCCTGGAGCCTATGTCCATGGAAGACAGCAGCGACAGTGAGCTGGAGCTGTCCACGGTGCGCCACCAGCCAGAAGGGCTGGACCAGCTGCAGGCACAGACCAGGTTCACCAGGAAGGAACTGCAGTCCCTCTACAGGGGCTTCAAGAATGAGTGTCCCACAGGCCTGGTGGATGAAGACACCTTCAAACTCATTTACTCGCAGTTCTTCCCCCAGGGAGATGCCACCACCTACGCACACTTCCTCTTCAATGCCTTCGATGCAGACGGGAATGGGGCCATCCGCTTTGAGGACTTTGTGGTCGGCCTCTCTATCCTCCTGCGAGGAACAGTGCATGAGAAGCTCAAGTGGGCCTTTAACCTCTATGACATTAACAAGGACGGCTACATCACCAAAGAG------------------------GAGATGCTGGCCATCATGAAATCCATCTATGACATGATGGGCCGCCACACCTACCCCATTCTGCGGGAGGATGCACCTCTGGAGCACGTGGAGAGGTTCTTCCAGAAAATGGACCGGAATCAGGATGGGGTGGTGACCATTGACGAATTCCTGGAGACCTGTCAGAAGGACGAGAACATCATGAGCTCCATGCAGCTGTTTGAGAATGTCATC---
>balAcu1
ATGGGCATCCAGGGCATGGAGCTGTGCGCCATGGCCGTGGTGGTGCTGCTGTTCATCGCCGTCCTCAAGCAGTTCGGCATCCTGGAGCCCATGTCCATGGAAGACAGCAGCGACAGTGAGCTGGAGCTGTCCACGGTGCGCCACCAGCCGGAGGGGCTGGACCAGCTGCAGGCACAGACCAAGTTCACCAAGAAGGAGCTACAGTCCCTCTACAGGGGCTTCAAGAATGAGTGCCCCACGGGCCTGGTGGATGAAGACACGTTCAAACTCATTTACTCGCAGTTCTTCCCTCAAGGAGATTCCACCACCTACGCGCACTTCCTCTTCAACGCCTTCGATGCAGACGGGAACGGGGCCATCCGCTTTGAGGACTTTGTGGTCGGTCTGTCCATCCTCCTGCGAGGAACGGTCCATGAGAAACTCAAGTGGGCCTTTAACCTTTACGACATTAACAAGGACGGCTACATCACCAAAGAG------------------------GAGATGCTGGCCATCATGAAGTCCATCTATGACATGATGGGCCGCCACACCTTCCCCATCCTGCGGGAGGACGCGCCCCTGGAGCACGTGGAGAGGTTCTTCCAGAAAATGGACCGGAATCAGGACGGGGTGGTGACCATTGATGAGTTCCTGGAGACCTGTCAGAAGGACGAGAGCATCATGAGCTCCATGCAGCTGTTCGAGAACGTCATC---
>rn6
ATGGGCATCCAGGGTATGGAGCTGTGCGCCATGGCCGTGGTGGTGCTGCTGTTCATTGCCGTCCTCAAGCAGTTCGGCATCTTGGAACCCATGTCCATGGAAGACAGCAGTGACAGTGAACTGGAGTTGTCCACGGTGCGCCATCAGCCAGAGGGCTTGGACCAGCTACAGGCCCAAACCAAGTTCACCAAGAAGGAGCTGCAGTCCCTGTACCGAGGCTTCAAGAACGAATGTCCCACGGGCCTGGTCGATGAAGATACCTTCAAACTCATTTATTCCCAGTTCTTCCCCCAGGGAGATGCCACCACCTATGCACACTTCCTCTTCAATGCCTTCGATGCTGATGGGAACGGGGCCATCCACTTTGAGGACTTTGTGGTTGGGCTCTCCATCCTGCTTCGAGGGACCGTCCATGAGAAGCTCAAGTGGGCCTTCAATCTCTACGACATCAACAAGGACGGTTACATCACCAAAGAG------------------------GAGATGCTGGCCATCATGAAGTCCATCTACGACATGATGGGCCGCCACACCTACCCTATCCTGCGGGAGGACGCACCTCTGGAGCATGTGGAGAGGTTCTTCCAGAAAATGGACAGGAACCAGGATGGAGTAGTGACTATTGATGAATTTCTGGAGACTTGTCAGAAGGACGAGAACATCATGAGCTCCATGCAGCTGTTTGAGAACGTCATC---
>conCri1
ATGGGCATCCAGGGCATGGAACTGTGCGCCATGGCGGTGGTGGTGCTGCTGTTCATCGCTGTCCTCAAGCAGTTCGGCATCCTGGAGCCCATGTCCATGGAAGACAGCAGCGACAGTGAGCTGGAGCTGTCCACAGTACGTCACCAACCAGAGGGACTGGACCAGCTGCAAGCACAGACCAAATTCACCAAAAAGGAGCTGCAGTCCCTCTACAGGGGCTTCAAGAATGAGTGTCCCACAGGCCTGGTGGATGAAGACACCTTCAAACTCATTTACTCACAGTTCTTCCCTCAGGGAGATGCCACCACCTACGCCCACTTCCTCTTCAATGCCTTCGACGCTGATGGGAATGGGGCCATCCACTTCGAGGACTTTGTGGTCGGCCTCTCTATCCTTCTTCGGGGAACAGTCCACGAGAAGCTTAAGTGGGCCTTTAACCTCTACGACATCAACAAGGATGGTTACATCACCAAAGAG------------------------GAGATGCTGGCCATCATGAAGTCCATCTATGACATGATGGGCCGCCACACCTACCCCATCCTGCGGGAGGACGCACCTCTGGAGCATGTGGAGAGGTTCTTCCAGAAAATGGACCGAAATCAGGACGGGGTGGTGACCATTGATGAGTTCCTGGAGACCTGTCAGAAGGATGAGAACATCATGAGCTCCATGCAGCTGTTCGAGAATGTCATC---
>canFam3
ATGGGCATCCAGGGCATGGAGCTGTGCGCCATGGCCGTGGTGGTGCTGCTGTTCATCGCCGTCCTCAAGCAGTTCGGCATCCTGGAGCCCATGTCCATGGAAGATAGCAGCGACAGCGAGCTGGAGCTGTCCACAGTGCGCCACCAGCCAGAGGGACTGGACCAGCTGCAGGCACAGACCAAGTTCACCAAGAAGGAGCTACAGTCCCTCTACAGAGGCTTCAAAAACGAGTGTCCCACGGGCCTGGTGGATGAAGACACCTTCAAGCTCATTTACTCCCAGTTCTTCCCTCAGGGAGATGCCACCACTTACGCACACTTCCTCTTCAACGCCTTTGATGCCGATGGGAATGGGGCCATCCACTTTGAGGACTTTGTGGTCGGCCTCTCCATCCTCCTGCGAGGAACAGTCCATGAGAAGCTGAAGTGGGCCTTTAACCTCTATGACATTAACAAGGACGGCTATATCACCAAAGAG------------------------GAGATGCTGGCCATTATGAAGTCCATCTATGACATGATGGGCCGCCACACCTACCCTATCCTGCGGGAGGACGCACCTCTGGAGCACGTGGAGAGGTTCTTCCAGAAAATGGACCGGAATCAAGATGGGGTGGTGACCATTGATGAATTCCTGGAGACCTGTCAGAAGGATGAGAACATCATGAGCTCCATGCAGCTGTTTGAGAACGTCATC---
>ochPri3
ATGGGCATCCAGGGCATGGAGTTGTGCGCCATGGCCGTGGTCGTGCTGCTGTTTATCGCCGTCCTCAAACAATTTGGCATCCTGGAACCCATGTCCATGGAAGACAGCAGCGACAGTGAGCTGGAGCTGTCCACCGTGCGCCATCAGCCAGAAGGGCTGGACCAGCTGCAGGCACAGACCAAGTTCACGAAGAAGGAGCTGCAGTCTCTCTACAGGGGCTTCAAGAACGAGTGTCCCACGGGCCTGGTGGACGAAGACACCTTCAAGCTCATCTACTCACAGTTCTTCCCTCAGGGAGATGCCACCACCTATGCGCACTTCCTCTTCAATGCCTTTGACGCTGATGGCAACGGCGCCATCCGCTTCGAGGATTTTGTGGTTGGGCTCTCCATCCTGCTGCGAGGCACAGTCCACGAGAAGCTTAAGTGGGCCTTCAACCTCTACGACATCAACAAGGACGGCTACATCACCAAGGAG------------------------GAGATGCTGGCCATCATGAAGTCCATCTACGACATGATGGGCCGCCATACCTACCCCATCCTGCGGGAGGACGCCCCTCGGGAACACGTGGAGCGGTTCTTCCAGAAAATGGACCGGAATCAGGATGGGGTGGTGACCATGGATGAGTTCCTGGAGACCTGTCAGAAGGATGAGAACATCATGAACTCCATGCAGCTGTTTGAGAATGTCATC---
>oryCun2
ATGGGCATCCAGGGCATGGAGTTGTGTGCCATGGCCGTGGTCGTGCTGCTGTTCATCGCCGTGCTCAAGCAGTTCGGTATCCTGGAGCCCATGTCCATGGAAGACAGCAGCGACAGTGAGCTGGAGCTGTCCGCGGTGCGCCACCAGCCCGAGGGGCTGGACCAGCTGCAGGCGCAGACCAAATTCACCAAGAAGGAGCTGCAGTCCCTCTACAGGGGCTTCAAGAACGAGTGTCCCACGGGCCTGGTGGACGAAGACACCTTCAAGCTCATTTACTCGCAGTTCTTCCCTCAGGGAGACGCCACCACCTACGCACACTTCCTCTTCAACGCCTTCGATGCCGACGGGAACGGATCCATCCGCTTTGAGGACTTTGTGGTCGGGCTCTCCATCCTGCTGCGGGGGACAGTCCACGAGAAGCTCAAGTGGGCCTTCAACCTCTACGACATCAACAAAGACGGCTACATCACCAAAGAG------------------------GAGATGCTGGCCATCATGAAGTCCATCTACGACATGATGGGCCGCCACACCTACCCCGTGCTGCGGGAAGATGCACCTCGGGAACACGTGGAGCGCTTCTTCCAGAAAATGGACCGGAATCACGATGGAGTGGTGACCATGGATGAGTTTCTGGAGACCTGTCAAAAGGATGAGAACATTATGAGCTCCATGCAGCTGTTCGAGAATGTCATC---
>mm10
ATGGGGATTCAGGGTATGGAGCTGTGCGCCATGGCTGTGGTGGTGCTGCTGTTCATTGCCGTCCTCAAGCAGTTCGGCATCTTGGAACCCATGTCCATGGAAGACAGCAGTGACAGTGAACTGGAGTTATCCACGGTGCGCCATCAGCCAGAGGGCTTGGACCAGCTACAAGCTCAGACCAAGTTCACCAAGAAGGAGCTGCAGTCCCTTTACCGAGGCTTCAAGAATGAGTGTCCCACAGGCCTGGTGGATGAAGACACCTTCAAACTCATTTATTCCCAGTTCTTCCCTCAGGGAGATGCCACCACCTATGCACACTTCCTCTTCAATGCCTTCGATGCTGATGGGAACGGGGCCATCCACTTTGAGGACTTTGTGGTTGGGCTCTCCATCCTGCTTCGAGGGACGGTCCATGAGAAGCTCAAGTGGGCCTTCAATCTCTATGACATTAACAAGGATGGTTGCATCACCAAGGAG------------------------GAGATGCTGGCCATCATGAAGTCCATCTACGACATGATGGGCCGCCACACCTACCCCATCCTGCGGGAGGATGCACCCCTGGAGCATGTGGAGAGGTTCTTTCAGAAAATGGACAGGAACCAGGATGGAGTGGTGACCATTGATGAATTTCTGGAGACTTGTCAGAAGGATGAGAACATCATGAACTCCATGCAGCTGTTTGAGAACGTCATC---
>triMan1
ATGGGCATCCAGGGCATGGAGCTGTGTGCCATGGCCGTGGTGGTGCTGCTGTTTATCGCCGTCCTCAAGCAGTTCGGCATCCTGGAGCCCATGTCCATGGAAGACAGCAGCGACAGTGAGCTGGAGCTGTCCACAGTCCGCCACCAGCCAGAGGGGCTGGACCAGCTGCAGGCACACACCAAGTTCACCAAGAAGGAGCTGCAGTCCCTCTACAGGGGTTTCAAGAACGAGTGTCCCACAGGCCTGGTGGATGAAGACACCTTCAAGCTCATTTACTCACAGTTCTTTCCTCAGGGAGATGCCACCACGTATGCACACTTCCTCTTCAACGCCTTCGATGCTGACGGGAATGGGGCCATCCACTTCGAGGACTTTGTGGTCGGCCTCTCCATCCTGCTGCGGGGAACAGCCCACGAGAAGCTCAAGTGGGCCTTCAATCTGTACGACATTAACAAGGACGGATACATCACCAAAGAG------------------------GAGATGCTGGCCATCATGAAGTCCATCTACGACATGATGGGCCGCCACACCTACCCCATCCTGCGAGAGGACGCACCTCTGGAGCACGTGGAGCGGTTCTTCCAGAAAATGGACCGGAATCAGGATGGGGTGGTGACCATGGACGAGTTCCTGGAGACCTGTCAGAAGGATGAGAACATCATGACCTCCATGCAGCTGTTTGAGAACGTCATC---
>HLrouAeg4
ATGGGCATTCAGGGTATGGAGCTGTGCGCCATGGCCGTGGTGGTACTGCTGTTCATCGCGGTGCTCAAGCAGTTCGGAATCCTGGAGCCCATGTCCATGGAAGACAGCAGTGACAGTGAGCTGGAGCTGTCCACAGTGCGTCACCAGCCAGAGGGGCTGGAGCAGCTGCAGGCACAGACTAAGTTCACCAAGAAGGAGCTGCAGTCCCTCTACAGGGGTTTCAAGAACGAGTGTCCCTCGGGCCTGGTGGATGAAGACACCTTCAAACTCATTTATGCACAGTTCTTCCCTCAGGGAGACGCCACCACCTACGCGCACTTCCTCTTCAATGCCTTCGATGCTGATGGGAATGGGGCCATTCACTTTGAGGACTTCGTGGTTGGCCTCTCCATCCTCCTGCGAGGAACAGTCCAGGAGAAGCTCAAATGGGCTTTTAACCTCTATGACATTAACAAGGACGGCTATATCACCAAAGAG------------------------GAGATGCTGGCCATCATGAAGTCCATTTATGACATGATGGGCCGACACACCTACCCCCTCTTGCGGGAGGATGCGCCGCTGGAGCACGTGGAAAGGTTCTTCCAGAAAATGGACCGGAATCAGGACGGGGTGGTGACCATTGATGAGTTCCTGGAGACCTGCCAGAAGGACGAGAATATCATGAGCTCCATGCAGCTGTTCGAGAACGTCATC---
>HLcamFer2
-------------------------------------------------------------------------------------------------------ACAGCAGCGACAGTGAGCTGGAGCTGTCCGCAGTACGCCACCAGCCGGAGAGGCTGGACCAGCTGCAGGCACAGACCAAGTTCACCAAGAAGGAGCTGCAGTCCCTCTACAGGGGCTTCAAGAACGAGTGCCCCACGGGCCTGGTGGATGAAGATACGTTCAAACTCATTTACTCACAGTTCTTTCCTCAGGGAGATGCCACCACCTACGCGCACTTCCTCTTCAACGCCTTCGACGCAGATGGGAATGGGGCCATCCACTTTGAGGACTTTGTGGTCGGCCTCTCCATCCTCCTGCGAGGAACAGTCCACGAGAAACTCAAGTGGGCCTTTAACCTCTACGACATTAACAAGGATGGTTACATCACCAAAGAG------------------------GAGATGCTGGCCATCATAAAGTCCATCTATGACATGATGGGCCGCCACACCTACCCCATCCTGCGGGAGGACGCGCCCCTGGAGCACGTGGAGAGGTTCTTCCGGAAAATGGACCGGAATCAGGACGGGGTGGTGACCATTGATGAGTTCCTGGAAACCTGTCAGAAGGACAAGGACATCATGAGCTCCATGCAGCTATTCGAGAACGTCATCT--
>loxAfr3
ATGGGCATCCAGGGCATGGAGCTGTGTGCCATGGCCGTGGTGGTGCTGCTCTTCATCGCCGTCCTCAAGCAGTTCGGCATCCTGGAGCCCATGTCCATGGAAGACAGCAGCGACAGTGAGCTGGAGCTGTCTACGGTACGCCACCAGCCAGAGGGCCTGGACCAGCTGCAGGCACAGACCAAGTTCACGAAGAAGGAGCTGCAGTCCCTCTACAGGGGCTTCAAGAACGAGTGTCCCACGGGCCTGGTGGATGAAGACACCTTCAAACTCATTTACTCACAGTTCTTTCCTCAGGGAGATGCCACCATGTACGCACACTTCCTCTTCAACGCCTTCGATGCCGACGGGAACGGGGCCATCCACTTTGAGGACTTCGTGGTGGGCCTCTCCATCCTGCTGCGGGGGACAGTCCACGAGAAGCTTAAGTGGGCCTTCAATCTGTACGACATTAATAAGGATGGATACATCACCAAAGAG------------------------GAGATGCTGGCCATCATGAAGTCCATCTACGACATGATGGGCCGTCACACCTACCCCATCCTGCGGGAGGACGCGCCTCTGGCACACGTGGAGCGGTTCTTCCAGAAAATGGACCGGAATCAGGACGGCGTGGTGACCATTGACGAGTTCCTGGAGACCTGTCAGAAGGACGAGAATATCATGCGGTCCATGCAGCTGTTTGAGAACGTCATC---
>hetGla2
ATGGGCATCCAGGGCATGGAGCTGTGCGCCATGGCTGTGGTGGTGCTGCTGTTCATCGCCGTCCTCAAGCAGTTCGGCATCCTGGAGCCCATGTCCATGGAAGACAGCAGTGACAGTGAGCTGGAGCTGTCCACGGTGCGCCACCAGCCAGAGGGGCTAGACCAGCTGCAGACACAGACCAAGTTTACCAAGAAGGAGCTGCAGTCCCTCTACCGGGGCTTCAAGAATGAGTGTCCTACAGGCCTGGTGGATGAAGACACCTTCAAACTCATCTACTCGCAGTTCTTCCCTCAGGGAGATGCCACCACCTATGCACACTTCCTCTTCAATGCCTTCGACGCCGATGGGAATGGGGCTATCCACTTCGAGGACTTTGTGGTCGGGCTGTCCATCCTGCTGCGAGGAACAGTCCATGAGAAGCTCAAATGGGCTTTCAATCTCTACGACATTAACAAGGACGGCTACATCACCAAAGAG------------------------GAGATGCTGGCCATCATGAAATCCATCTACGACATGATGGGCCACCACACCTACCCCATTCTTCGGGAGGACGAGCCCCTGGAGCATGTGGAGAGGTTCTTCCAGAAAATGGACCGGAACCAGGATGGGGTGGTGACCATTGAGGAGTTCCTGGAGACCTGTCAGAAGGATGAGAACATCATGAACTCCATGCAACTGTTTGAGAACGTCATC---
>cavPor3
-------------------------------------------------------------------------------------------------------ACAGCAGTGACAGTGAGCTGGAACTGTCCACGGTGCGCCACCAGCCGGAGGGGCTGGACCAGCTGCAAACACAGACCAAGTTCACCAAGAAGGAGCTGCAGTCCCTCTACCGGGGCTTCAAAAACGAGTGTCCTACAGGCCTGGTGGATGAAGACACCTTCAAGCTCATCTACTCGCAGTTCTTCCCTCAGGGAGATGCCACCACCTACGCACACTTCCTCTTCAACGCCTTCGACGCCGACGGGAATGGGGCCATCCACTTTGAGGACTTCGTGGTCGGGCTCTCCATCCTGCTGCGAGGAACAGTCCATGAGAAGCTCAAGTGGGCTTTCAATCTCTACGACATTAACAAGGATGGCTACATCACCAAAGAG------------------------GAGATGCTGGCCATTATGAAATCCATCTACGATATGATGGGCCACCACACCTACCCCGTCTTGCGGGAGGATGCACCCCTGCAGCACGTGGAGAAGTTCTTCCAGAAAATGGACCGGAACCAGGACGGGGTGGTGACCATTGAGGAGTTCCTGGAGACCTGTCAGAAGGATGAGAACATCATGAACTCCATGCAGCTGTTCGAGAACGTCATCT--
>tarSyr2
-------------------------------------------------------------------------------------------------------ACAGCAGCGACAGTGAACTGGAGCTGTCCACGGTGCGCCACCAGCCGGAGGGACTGGACCAGCTTCAGGCACAGACCAAATTCACTAAGAAGGAGCTGCAGTCCCTCTACAGGGGCTTCAAGAACGAGTGTCCCACGGGCCTGGTGGATGAAGACACCTTCAAACTCATTTACTCGCAGTTCTTCCCTCAGGGAGATGCCACCACGTATGCACACTTCCTCTTCAACGCCTTTGATGCCGATGGGAACGGGTCCATCCGCTTCGAGGACTTTGTGATGGGGCTGTCCATCCTACTGCGAGGGACAGTCCATGAGAAGCTCAAGTGGGCCTTTAATCTGTATGACATTAACAAGGATGGCTACATCACCAAAGAGGTTCATGCCAGCCCCTCCCTCCCGGAGATGCTGGCTATCATGAAATCCATCTATGACATGATGGGCCGCCATACCTACCCCATCCTGCGGGAGGATGCACCCATGGAGCACGTGGAAAGGTTCTTCCAGAAAATGGACCGGAACAAGGATGGGGTGGTGACCATTGATGAGTTCCTGGAGACCTGTCAGAAGGATGAGAACATCATGAGCTCCATGCAGCTGTTTGAGAATGTCATCT--
>sorAra2
-------------------------------------------------------------------------------------------------------ACGGCAGCGACAGTGAGCTGGAGCTGTCCACGGTGCGCCACCAGCCCGAAGGGCTGGACCAGCTGCAGGCACAGACCAAGTTCACCAAGAAGGAGCTGCAGTCGCTCTACAGGGGCTTCAAGAACGAGTGTCCCACAGGCCTGGTGGATGAAGACACCTTCAAACTCATTTACTCCCAGTTCTTTCCTCAGGGAGATGCCACCACCTACGCACACTTTCTCTTCAACGCCTTCGACGCCGACGGGAACGGGGCCATCCACTTTGAGGACTTTGTGGTGGGCCTGTCCATCCTCCTGCGGGGGACTGTGCACGAGAAGCTGAAGTGGGCCTTCAACCTGTACGACATTAACAAGGACGGTTACATCACCAAAGAG------------------------GAGATGCTGGCCATCATGAAGTCCATCTACGACATGATGGGCCGCCACACCTGCCCGGTGCTTCGGGACGATGCGCCTCTGGAGCACGTGGAAAGGTTCTTCCAGAAAATGGACCGGAATCAGGACGGGGTAGTGACCATCGATGAGTTCCTGGAGACCTGCCAGAAGGACGAGAACATCATGAGCTCCATGCAGCTGTTCGAGAACGTCATCT--
>criGri1
ATGGGCATCCAGGGTATGGAGCTGTGCGCCATGGCTGTGGTGGTGCTGCTGTTCATTGCCGTCCTCAAGCAGTTCGGCATCTTGGAACCCATGTCCATGGAAGACAGCAGTGACAGTGAACTGGAGTTGTCCACGGTGCGACACCAGCCAGAGGGCTTGGACCAGCTGCAGGCCCTAACCAAGTTCACCAAGAAGGAGCTGCAGTCCCTTTATCGAGGCTTTAAGAATGAGTGTCCCACAGGCCTGGTGGATGAAGAGACCTTCAAAGTCATCTACTCACAGTTCTTCCCCCAGGGAGATGCCACCACCTATGCACACTTCCTCTTCAATGCCTTTGATGCTGATGGGAACGGGGCCATCCACTTTGAGGACTTCGTGGTTGGGCTCTCCATCCTGCTCCGAGGGACGGTCCATGAGAAGCTCAAGTGGGCCTTCAATCTCTATGACATTAACAAGGATGGTTACATCACCAAAGAG------------------------GAGATGCTGGCCATCATGAAATCCATCTATGACATGATGGGCCGCCACACCTACCCTGTCCTGCGGGAGGACGCACCTCTGGAGCATGTGGAGAGGTTCTTCCAGAAAATGGACAAGAACCAGGATGGAGTGGTGACCATTGACGAGTTTCTGGAGACCTGTCAAAAGGACGAGAACATCATGAGCTCCATGCAACTGTTTGAGAATGTCATC---
>HLrhiFer5
ATGGGCATCCAGGGCATGGAGCTGTGCGCCATGGCCGTAGTGATCCTGCTGTTCATCGCCGTGCTCAAGCAGTTCGGCATCCTGGAGCCCATGTCCATGGAAGACAGCAGCGACAGTGAGCTGGAGCTGTCCATGGTGCGCCACCAGCCAGAGGGCCTAGAGCAACTGCAAGCACAGACCAAGTTCACCAAGAAGGAGCTGCAGTCCCTCTACAGGGGCTTCAAGAATGAGTGTCCCTCGGGCCTGGTGGACGAAGACACCTTCAAACTCATTTACTCACAGTTCTTCCCTCAGGGAGATGCCACCACCTATGCGCACTTCCTCTTCAGCGCCTTCGATGCTGATGGGAACGGGGCCATCCACTTTGAGGACTTTGTGGTGGGCCTCTCCGTCCTCCTTCGAGGGACAGTCCAGGAGAAGCTCAAGTGGGCCTTCAACCTCTACGACATTAACAAGGATGGCTGCATCACCAAAGAG------------------------GAAATGCTGGCCATCATGAAATCCATCTACGACATGATGGGCCGGCATACCTACCCGCTCCTGCGGGAGGAAGCGCCGCTGGAGCATGTGGAGAGGTTCTTCCAGAAAATGGACCGGAATCAGGATGGGGTGGTGACCATTGATGAGTTCTTGGAGACCTGCCAGAAGGACGAGAACATCATGAACTCCATGCAGCTGTTCGAGAACGTCATC---
>HLphyDis3
ATGGGCATCCAGGGCATGGAACTGTGCGCCATGGCTGTGGTGGTGCTGCTGTTCATCGCCGTGCTCAAGCAGTTCGGCATCCTGGAGCCCATATCCATGGAAGATAGCAGCGACAGTGAGCTGGAGCTGTCCATGGTGCGCCACCAGCCAGAGGGGCTGGAGCAGCTGCAGGCACAGACCAAGTTCACCAAGAAGGAGCTGCAGTCCCTCTACAGGGGCTTCAAGAACGAGTGTCCCTCGGGCCTGGTGGATGAAGACACCTTCAAACTCATTTACGCACAGTTCTTCCCTCAGGGAGATGCCACCACCTATGCACACTTCCTCTTCAATGCCTTCGATGCTGATGGGAACGGGGCCATCTGCTTTGAGGACTTTGTGGTTGGCCTTTCTGTCCTCCTGCGAGGAACAGTCCAAGAGAAGCTCAAGTGGGCCTTTAACCTCTATGACATTAACAAGGACGGCTACATCACCAAAGAG------------------------GAGATGCTGGCCATCGTGAAGTCCATCTATGACATGATGGGCCGGCACACCTATCCCCTCGTGCGGGAGGACGCACCTCTGGAGCACGTGGAGAGGTTCTTCCAGAAAATGGACCGGAATCAGGACGGGGTAGTGACCATTGATGAGTTTCTGGAGACCTGTCAGAAGGATGAGAACATCATGAGGTCCATGCAGCTGTTTGAGAATGTCATC---
>HLmolMol2
ATGGGCATCCAGGGCATGGAGCTGTGCGCCGTGGCCGTGGTGGTGCTGCTGTTCATCGCCGTACTCAAGCAGTTCGGCATCCTGGAGCCCATATCCATGGAAGATAGCAGCGACAGTGAGGTGGAGCTGTCCATGGTGCGCCACCAGCCAGAGGGGCTGGAGCAGCTGCAGGCACAGACCAAGTTCACCAAGAAGGAGCTGCAGTCCCTCTATAGGGGCTTCAAGAACGAGTGTCCCTCGGGCCTGGTGGATGAAGACACCTTCAAACTCATTTACGCACAGTTCTTCCCTCAGGGAGATGCCACCACGTACGCGCACTTCCTCTTCAATGCCTTCGATGCTGACAGGAACGGGGCCATCTGCTTCGAGGACTTTGTGGTTGGCCTCTCCGTCCTCCTGCGAGGAACAGTCCAGGAGAAGCTCAAGTGGGCCTTTAACCTCTATGACATTAACAAAGATGGCTACATCACCAAGGAG------------------------GAGATGCTGGCCATCATGAAGTCCATCTATGACATGATGGGCCGGCACACCTATCCCCTCCTGCGGGAGGATGCGCCTCTGGAGCACGTGGAGAGGTTCTTCCAGAAAATGGACCGGAATCAGGACGGGGTAGTGACCATGGATGAGTTCCTGGAGACCTGTCAGAAGGACCAGAACATCATGACCTCCATGCAGCTGTTCGAGAACGTCATC---
>HLmyoMyo6
ATGGGCATCCAGGGCATGGAGCTGTGCGCCATGGCGGTGGTGGTGCTGCTGTTCATCGCCGTGCTCAAGCAGTTCGGCATCCTGGAACCCATTTCCATGGAAGATACCAGCGACAGTGAGCTGGAGCTGTCCATGGTGCGCCACCAGCCAGAGGGGCTGGAGCAGCTGCAGGCACAAACCAAGTTCACCAAGATGGAGCTGCAGTCCCTCTATAGGGGCTTCAAGAATGAGTGTCCCTCGGGCCTGGTGGATGAAGACACCTTCAAACTCATTTACGCACAGTTCTTCCCTCAGGGAGATGCCACCACCTACGCACACTTCCTCTTCAATGCCTTCGACGCTGACGGGAACGGGGCCATCTGCTTCGAGGACTTTGTGGTTGGCCTCTCCATCCTCCTGCGAGGAACAGTCCAGGAGAAGCTCAAGTGGGCCTTTAACCTCTACGACATTAACAAGGATGGCTACATCACCAAAGAG------------------------GAGATGCTGGCTATCATGAAGTCCATCTATGACATGATGGGCCGGCACACCTACCCCCTCCTGCGGGAGGACGCGCCTCTGGAGCACGTGGAGAGGTTCTTCCAGAAAATGGACCGGAATCAGGACGGGGTAGTGACCATTGATGAGTTCCTGGAGACCTGTCAGAAGGACGAGAACATCATGAGCTCCATGCAGCTCTTCGAGAACGTCATC---
>HLpipKuh2
ATGGGCATCCAGGGCATGGAGCTGTGCGCCATGGCCGTGGTGGTGCTGCTGTTCATCGCCGTGCTCAAGCAGTTCGGCATCCTGGAGCCCATCTCCATGGAAGATAGCAGCGACAGTGAGCTGGAGCTGTCCATGGTGCGCCACCAGCCAGAGGGGCTGGAGCAGCTGCAGGCACAGACCAAGTTCACCAAGATGGAGCTGCAGTCCCTCTATAGGGGCTTCAAGAATGAGTGTCCCTCGGGCCTGGTGGATGAAGACACCTTCAAGCTCATTTACGCACAGTTCTTCCCTCAGGGAGATGCCACCACCTATGCACACTTCCTCTTCAACGCCTTCGACGCGGACAGGAATGGGGCCATCTGCTTCGAGGACTTCGTGGTTGGCCTCTCCATCCTCCTGCGAGGTACAGTCCAGGAGAAGCTCAAGTGGGCCTTCAACCTCTACGACATTAACAAGGACGGCTACATCACCAAAGAG------------------------GAGATGCTGGCCATCATGAAGTCCATCTATGACATGATGGGCCGGCACACCTACCCCCTCCTGCGGGAGGACGCGCCCCTGGAGCACGTGGAGAGGTTCTTCCAGAAAATGGACCGGAATCAGGACGGGGTAGTGACCATTGATGAGTTCCTGGAGACCTGTCAGAAGGACGAGAACATCATGAACTCCATGCAGCTGTTCGAGAACGTCATC---
>tupChi1
ATGGGCATCCAAGGGATGGAGCTGTGCGCCATGGCCGTCGTGGTGCTGCTGTTCATCGCCGTCCTCAAGCAGTTCGGCATCCTGGAGCCCATGTCCATGGAAG--------------------------------------------------------------------------------------------------------------------------------------------------------------------------------------------------------------------------------------------------------------------------GACTTTGTGGTCGGGCTCTCCATCCTGCTGCGAGGGACAGTCCATGAGAAGCTCAAGTGGGCCTTCAATCTCTATGACATTAACAAGGACGGCTACATCACCAAAGAG------------------------GAGATGCTGGCTATCATGAAGTCCATCTACGACATGATGGGCCGCCACACATACCCTATCTTGCGGGAGGACGCGCCCCTGGAGCACGTGGAGAGGTTCTTCCAGAAAATGGACCGGAATCAGGACGGCGTGGTGACCATCGATGAGTTCCTGGAGACCTGTCAGAAGGATGAGAACATCATGAGCTCCATGCAGCTGTTCGAGAACGTCATCTA-
>micOch1
ATGGGCATCCAGGGCATGGAGCTGTGCGCCATGGCCGTGGTGGTGCTGCTGTTCATTGCTGTCCTCAAGCAGTTTGGCATCTTGGAACCCATGTCCATGGAAGACAGCAGTGACAGTGAACTGGAGTTGTCCACGGTGCGCCACCAGCCAGAGGGCTTGGACCAGCTGCAGGCCCTAACCAAGTTCACCAAGAAGGAGCTGCAGTCCCTTTACCGAGGCTTCAAGAATGAGTGTCCCACGGGCCTGGTGGATGAAGAGACCTTCAAACTCATTTACTCACAGTTCTTTCCTCAGGGAGATGCTACCACCTACGCACACTTCCTCTTCAATGCCTTCGATGCTGATGGGAATGGGGCCATCCACTTTGAGGACTTCGTGGTTGGGCTCTCCATCCTGCTCCGAGGGACGGTCCACGAGAAGCTCAAGTGGGCCTTCAATCTCTATGACATTAACAAGGATGGTTACATCACCAAAGAG------------------------------------------------------------------------------------------------------------------------------------------------------------------------------------------------GATGAGAACATCATGAACTCCATGCAGCTGTTTGAGAATGTCATC---
