# Supplementary material for: Six reference-quality genomes reveal evolution of bat adaptations
Source: Nature. 2020 Jul 22;583(7817):578–84. doi: 10.1038/s41586-020-2486-3 (PMC8075899; doi:10.1038/s41586-020-2486-3)
Supplement: Supplementary file 6 — Alignments of 12,931 protein-coding genes across 48 mammals. [file 41586_2020_2486_MOESM6_ESM.gz › suppDataFile/ENST00000375464.aln.fasta]

>HLpipKuh2
ATGACAGAGCAGACCTACTGTGACCGGCTGGTGCAGGACACGCCTTTCCTGCTGGGCCCCGGGCGCCTGAGCGAGCAGCAGGTGGACAGGATCATCCTGCAGCTGAACCGCTACTGCCCCCAGATCCTCAGCAACAAGGATGCGGAAAAGTTCCGGAACCCCAGGGCGTCCCTGCGCGTCCGGCTCTGTGACCTGCTGGGCCACCTGCAGCGGAGCAGCGAGCGGGACTGCCAGGAGTTCTACCGCGCCCTCTACATCCACGCGCAGCCCCTGCACGGCAGCCTGCCCAGCCGGCACAGCAGGCAGAACTCCGAC---------------CTGGACTTGGACACCGCCAGCCACACACTCAGCGACAGGGGACCCATGGCCTTCCTGGCCTGCCTCGGCCTGGCCGCCGGGCTGGCCCTCCTCGTCTACTGCTGCCCTCCAGACCCCAAGGTGCCGCCCGCGGCCCGGCGCGTCCTGGGCTTCTCGCCGCTCATCATGGACAGACACGTCAGCCGCTTCCTGCTGGCCTTCCTGGCGGCCGAGCAGGGCGGCCTC---
>manPen1
ATGACTAAGCAAACCTACTGTGACCGCCTGGTCCAGGACACGCCTTTCCTGACGGGCTGCGGGCGCCTGAGTGAGGGGCAGGTGGACAGGATCATCCTGCAGCTGAACCGCTACTACCCCCAGATCCTCAGCAACAAGGACACAGAAAAGTTTCGGAACCCCAAAGCATCCCTGCGCGTACGGCTGTGTGACCTCCTGGGCCACCTGCAGCGGAGCAGCGAGAGGGACTGCCAGGAGTTCTACCGGGCTCTATACATCCATGCCCAGCTGCTGCACAGCCACCTGCCCAGCCGGCTTGCCCCCCAGAACTCAGAT------TGCACAGAGCTAGCCTCGGGCACC---AGCCGCGCACACAGTGACAGGGGACCGGTGGCCTTCCTGGCCTACCTCGGCCTAGCCATAGGGCTGGCGCTCCTGGCCTACAGCCGCCCTCCTGACCCCAGGGTGCTGCCAGGGGCCAGGCGCGTCCTGGGCTTCTCCCCCATCATCCTTGACAGGCACGTCAGCCGCTTCCTGCTGGCCTTCCTCACAGAT------GCGAGGCTC---
>hg38
ATGACAGATCAGACCTATTGTGACCGCCTGGTGCAGGACACGCCTTTCCTGACAGGCCATGGGCGCTTGAGTGAGCAGCAGGTGGACAGGATCATCCTCCAGCTGAACCGTTACTACCCACAGATCCTTACCAACAAGGAGGCGGAAAAGTTCCGGAACCCCAAGGCATCCTTGCGTGTGCGGCTCTGTGACCTCCTGAGCCACCTGCAGCGGAGCGGTGAGCGGGACTGCCAGGAGTTCTACCGAGCCCTGTATATCCATGCCCAGCCCCTGCACAGCCGCCTGCCCAGCCGCCACGCTCTGCAGAACTCAGAT------TGCACAGAGCTAGACTCGGGCAGCCAGAGCGGCGAGCTGAGTAACAGGGGACCCATGAGCTTCCTGGCTGGCCTGGGCCTTGCTGTGGGACTGGCCCTGCTCCTGTACTGCTATCCGCCAGACCCCAAGGGCCTGCCAGGGACCCGGCGCGTCCTCGGTTTCTCGCCTGTCATCATCGACAGACATGTCAGCCGCTACCTGCTGGCCTTCCTGGCAGATGACCTAGGGGGGCTC---
>gorGor5
ATGACAGATCAGACCTATTGTGACCGCCTGGTGCAGGACACACCTTTCCTGACAGGCCACGGGCGCTTGAGTGAGCAGCAGGTGGACAGGATCATCCTCCAGCTGAACCGTTACTACCCACAGATCCTTACCAACAAGGAGGCGGAAAAGTTCCGGAACCCCAAGGCATCCTTGCGTGTGCGGCTCTGTGACCTCCTGAGCCACCTGCAGCGGAGCGGTGAGCGGGACTGCCAGGAGTTCTACCGAGCCCTGTATATCCATGCCCAGCCCCTGCACAGCCGCCTGCCCAGCCGCCACGCTCTGCAGAACTCAGAT------TGCACAGAGCTAGACTCGGGCAGCCAGAGCGGCGAGCTGAGTAACAGGGGACCCATGAGCTTCCTGGCTGGCCTGGGCCTTGCTGTGGGACTGGCCCTGCTCCTGTACTGCTATCCGCCAGACCCCAAGGGCCTGCCAGGGACCCGGCGCGTCCTCGGTTTCTCACCTGTCATCATCGACAGACATGTCAGCCGCTACCTGCTGGCCTTCCTGGCAGATGACCTAGGGGGGCTC---
>panTro5
ATGACAGATCAGACCTATTGTGACCGCCTGGTGCAGGACACGCCTTTCCTGACAGGCCACGGGCGCTTGAGTGAGCAGCAGGTGGACAGGATCATCCTCCAGCTGAACCGTTACTACCCACAGATCCTTACCAACAAGGAGGCGGAAAAGTTCCGGAACCCTAAGGCATCCTTGCGTGTGCGGCTCTGTGACCTCCTGAGCCACCTGCAGCGGAGCGGTGAGCGGGACTGCCAGGAGTTCTACCGAGCCCTGTATATCCATGCCCAGCCCCTGCACAGCTGCCTGCCCAGCCGCCACGCTCTGCAGAACTCAGAT------TGCACAGAGCTAGACTCGGGCAGCCAGAGCGGCGAGCTGAGTAACAGGGGACCCATGAGCTTCCTGGCTGGCCTGGGCCTTGCTGTGGGACTGGCCCTGCTCCTGTACTGCTATCCGCCAGACCCCAAGGGCCTGCCAGGGACCCGGCGCGTCCTCGGTTTCTCGCCTGTCATCATCGACAGACATGTCAGCCGCTACCTGCTGGCCTTCCTGGCAGATGACCTAGGGGGGCTC---
>macFas5
ATGACAGATCAGACGTATTGTGACCGCCTGGTGCAGGACACGCCTTTCCTGACAGGCCACGGGCGCTTGAGTGAGCAGCAGGTGGACAGGATCATCCTCCAGCTGAACCGCTACTACCCACAGATCCTTACCAACAAGGAGGCGGAAAAGTTCCGGAACCCCAAGGCGTCCTTGCGTGTGCGGCTCTGTGACCTCCTGAGCCACCTGCAGCGGAGCGGCGAGCGGGACTGCCAGGAGTTCTACCGAGCCCTGTATATCCATGCCCAGCCCCTGCACAGCTGCCTGCCCAGCCGCCACGCTCTGCAGAACTCAGAT------TGCACACAGCTAGACTCGGGCAGCCAGAGCGGCGAGCTGAGTGACAGGGGACCCATGAGCTTCCTGGCTGGTCTGGGCCTTGCTGTGGGACTGGCCCTGCTCCTGTACTGCTATCCACCAGACCCCAAGGGCCTGCCAGGGACCCGGCGCGTCCTCGGCTTCTCGCCTGTCATCATCGACAGACATGTCAGCCGCTACCTGCTGGCCTTCCTGGCAGATGACCTAGGGGGGCTC---
>saiBol1
ATGACAGATCAGACCTACTGCGACCGCCTGGTGCAGGACACACCTTTCCTGACAGGCCACGGGCGCCTGAGTGAGCAGCAAGTGGACAGGATCATCCTCCAGCTGAACCGCTACTACCCACAGATCCTTACCAACAAGGAGGCGGAAAAGTTCCGGAACCCCAAGGCGTCCTTGCGTGTGCGGCTCTGTGACCTCCTGAGCCACCTGCAGCGGAGTGGCGAGCGGGACTGCCAGGAGTTCTACCGAGCCCTGTACATCCACGCCCAGCCCCTGCACGGCCGCCTGCCCAGCCGCCATGCTCTGCAGAATTCAGAT------TGCACAGAGCTAGACTCGGGCAGCCAGAGCGGCGAGCTGAGTGACAGGGGACCCGTGAGCTTCCTGGCTGGCCTGGGCCTTGCCGTGGGACTGGCCCTGCTGCTGTACTGCTATCCGCCAGACCCCAAGGGCCTGCCAGGGACCCGGCGCGTCCTCGGCTTCTCACCTGTCATCATCGACAGACATGTCAGCCGCTACCTGCTGGCCTTCCTGGCAGATGACCTGGGCGGGCTC---
>ponAbe2
ATGACAGATCAGACCTATTGTGACCGCCTGGTGCAGGACATGCCTTTCCTGACAGGCCACGGGCGCTTGAGTGAGCAGCAGGTGGACAGGATCATCCTCCAGCTGAACCGTTACTACCCACAGATCCTTACCAACAAGGAGGCGGAAAAGTTCCGGAACCCCAAGGCATCCTTGCGTGTGCGGCTCTGTGACCTCCTGAGCCACCTGCAGCGGAGCGGTGAGCGGGACTGCCAGGAGTTCTACCGAGCCCTGTATATCCATGCCCAGCCCCTGCACAGCCGCCTGCCCAGCCGCCACGCTCTGCAGAACTCAGAT------TGCACAGAGCTAGACTCGGGCAGCCAGAGCGGCGAGCTGAGTAACAGGGGACCCATGAGCTTCCTGGCTGGCCTGGGCCTTGCTGTGGGACTGGCCCTGCTCCTGTACTGCTATCCGCCAGACCCCAAGGGCCTGCCAGGGACCAGGCGCGTCCTCGGTTTCTCGCCTGTCATCATCGACAGACATGTCAGCCGCTACCTGCTGGCCTTCCTGGCAGATGACCTAGGGGTGCTC---
>micMur3
ATGACAGATCAGACCTACTGTGATCGCCTGGTGCAGGACACGCCTTTCCTGACGGGCCAAGGGCGCCTGAGCGAGCAGCAGGTGGACAGGATCATCCTCCAGCTGAACCGCTACTACCCACAGATCCTCACCAACAAGGAGGCGGAAAAGTTCCGAAACCCCAAGGCGTCCCTGCGCGTGCGGCTCTGTGACCTCCTGAGCCACCTGCAGCGGAGCGGCGAGCGAGACTGCCAGGAGTTCTACCGCGCCCTGTACATCCACGCCCAGCCGCTGCACAGCCGCCTGCCCAGCCGCTGCGCTCTGCAGAACTCAGAT------TGCACAGAGCTAGACTCGGGCAGCGAGCACGGCGAGCTGAGTGACAGGGGACCCATAAGCTTCCTGGCAGGCCTCAGCCTGGCTGTGGGATTGGCCCTCCTCCTCTACTGCTACCCTCCAGACCCCAAGGGGCTGCCGGGCGCCCGGCGCGTCCTCGGCTTCTCACCCGTCATTATCGACAGACACGTCAGCCGCTACCTGCTGGCCTTCTTGGCAGATGACCTTAGGGGACTC---
>otoGar3
ATGACAGATCAGACCTACTGTGATCGCCTAGTGCTGGACACGCCTTTCCTGACTGGCCAAGGGCGCCTGAGTGAGCATCAGGTGGACAGGATCATCCTCCAGCTGAACCGTTACTACCCACAGATCCTTACCAACAAGGAGGCGGAAAAGTTCCGAAACCCCAAGGCATCCCTGCGTGTGCGGCTCTGTGACCTTCTGAGCCACCTGCAACAGAGTGGTGAGCGGGACTGCCAGGAGTTCTACCGAGCCTTGTACATCCATGCCCAGCCCCTGCACAGCTGCCTGCCCAGCCGCCACACTCTGCAGAACTCAGAT------TGTGCAGAGCTAGACTCAGGCAGCAAGCGCAACGAGCTGAGTGACAGGGGACCCATAAGCTTCCTGGCTGGCCTCAGCCTGGCCGTAGGATTGGCCCTCCTGCTCTACTGCTACCCTCCAGACCCCAAAGTGCTGCCCGGGGCCCGGCGCGTCCTTGGCTTCTCGCCCGTCATTATTGACAGACATGTTAGCCGCTACCTGCTGGCCTTCTTGGCAGATGATCTTGGGGGACTC---
>micOch1
ATGACAGATCAGACCTACTGTGACCGGCTGGTACAAGACACACCTTTCTTGACCGGACAGGGTCGCCTGAGCGAGCAACAAGTGGACAGGATCATCCTCCAGCTGAACCGCTACTACCCACAAATCCTTACCAACAAAGAGGCAGAAAAGTTCCGGAACCCCAAGGCATCTCTGCGTGTGCGGCTCTGTGACCTTCTGAGCCACCTGCAGCAGCGTGGGGAGCGGCACTGCCAGGAATTCTACAGAGCATTGTACATCCATGCCCAGCCCCTGCACAGCAACCTACCCAGCCGCCACACTCTTCAAAACTCAGAT------TGCAGAGAGCTGGACTGGGGCAGCGAGAGCCGTGAGCTGAGTGACAGGGGACCCATGAGCTTCCTGGCAGGCCTAGGCCTGGCGGCAGGCCTGGCCCTCCTCCTCTACTGCTGCCCTCCAGACCCCAAAGTGCTTCCTGGGACCCGTCGCATTCTCGCCTTCTCACCCGTCATCATTGACAGGCATGTCAGCCGCTACCTGTTGGCCTTCCTGGCAGATGATCTCGGAGGGTAT---
>criGri1
ATGGCAGATCAGACCTACTGTGACCGGCTGGTACAGGACACACCTTTCCTGACAGGACAGGGTCGCCTGAGCGAGCAGCAAGTGGACAGGATCATCCTGCAGCTGAACCGATACTACCCCCAAATCCTTACTAACAAGGAGGCCGAAAAGTTCCGGAACCCCAAGGCATCCCTGCGTGTGCGGCTCTGTGACCTCCTAAGCCACCTGCAGCAGTGTGGGGAGAGGCACTGTCAGGAATTTTACCGAGCGCTGTATATCCATGCCCAGCCCCTGCACAGCCACCTGCCCAGCCGCTACACTCTCCAAAACTCAGAT------TGCAGAGAGCTGGACTGGGGCAGCGAGAGCCGCGAGCTGAGTGACAGGGGACCCATGAGCTTCCTGGCAGGCCTAGGCCTAGCAGCGGGCCTGGCCCTCATCCTCTACTGCTGCCCTCCAGACCCCAAAGTGCTGCCTGGGACCCGACGCATCCTTGCCTTCTCACCTGTCATCATCGACAGGCATGTTAGCCGCTACCTGTTGGCCTTCCTGGCAGATGACCTCAGAGGGTTC---
>mm10
ATGACAGATCAGACCTACTGTGACCGGCTGGTACAGGACACTCCTTTCCTGACGGGACAGGGTCGCCTGAGCGAGCAACAAGTGGACAGGATCATCCTCCAGCTGAACCGTTACTACCCACAGATCCTTACCAACAAGGAGGCTGAAAAGTTCCGGAACCCCAAGGCATCCCTGCGCGTACGGCTCTGTGACCTCCTGAGCCATCTACAGCAGCGTGGGGAACGGCACTGTCAGGAATTTTACCGAGCTCTGTACATCCATGCCCAGCCCCTGCACAGCCACCTGCCCAGCCGCTACTCTCCTCAAAACTCAGAT------TGCAGAGAGCTGGACTGGGGCATCGAGAGCCGTGAGCTGAGTGACAGGGGACCCATGAGCTTCCTGGCAGGCCTGGGCCTGGCAGCGGGCCTGGCCCTCCTCCTCTACTGCTGCCCTCCAGACCCCAAAGTGCTGCCCGGAACCCGGCGCGTCCTTGCCTTCTCACCTGTCATCATTGACCGGCATGTCAGCCGCTACCTGCTGGCTTTCCTGGCAGATGACCTCGGAGGACTC---
>rn6
ATGACAGATCAGACCTACTGTGACCGGCTGGTACAGGACACTCCTTTCCTGACAGGACAGGGTCGCCTGAGTGAGCAACAAGTAGACAGGATCATCCTCCAGCTGAACCGTTACTACCCACAAATCCTTACCAACAAGGAGGCTGAAAAGTTCCGGAACCCCAAGGCATCCCTGCACATACGGCTCTGTGACCTCCTGAGCCACCTACAGCAGCGTGGGGAACGGCACTGTCAGGAATTTTACCGAGCACTGTACATCCATGCCCAGCCCCTGCACAGCCACCTGCCCAGCCGCTACACTCCTCACAACTCAGAT------TGCAGAGAGCTGGACTGGGGCATCGAGAGGCGTGAGCTGAGTGACAGGGGACCCATGAGCTTCCTGGCAGGCCTGGGTCTGGCAGCGGGCCTGGCCCTCCTCCTCTACTGCTGTCCACCAGACCCTAAAGTGCTGCCCGGGACCCGTCGCGTCCTTGCCTTCTCCCCCGTCATCATTGACCGGCACGCCAGCCGCTACCTGTTGGCCTTCCTGGCAGATGACTTCGGAGGACTT---
>conCri1
ATGACAGATCAGACCTACTGTGACCGCCTGGTCCAGGACACACCTTTCCTGACAGGCCAGGGGCGCCTGAGTGAGCAGCAGGTGGACAAGATTATCCTGCAGTTGAACCGCTACTACCCTCAGATCCTCAGCAACGAGGAGGCAGAAAAGTTCCGGAACCCCAAAGCAGCCCTACGAGTAAGGCTCTGCGACCTCCTCAGCCACCTGCAGCGGAAAGGCGAGCGGCACTGTCAGGAGTTCTACCGCGCCTTGTTCATGCACGCCCAGCCCCTGCACCACCGTCTGCCTAGCCGGCACGCCCTGGAGGACTCAGAG------AACACAGAGCTAGACTGGGCCACTGCGAGCTGCGAGCTCAGTGACAGGGGACCCATGGCCTTCCTGGCCTGCTTGGGCCTGGCTACAGGACTGGCGCTGCTTATCTACTGCTGCCCTCCAGACCCCAAGGTACTTCCGGGGACCCGGCGCATCCTGGGCTTCTCTCCAGTCATCCTGGACCGGCATGTCAGCCGCTTCCTGCTGGCCTTCCTCACAGATGACCTGGGGGGGCTC---
>speTri2
ATGACAGATCAGACCTACTGTGACCGCCTGGTGCAGGACACGCCTTTCCTGACAGTCCAAGGGCGCCTGAGTGAGCAGCAGGTGGACAGGATTATCCTTCAGCTGAATCGCTACTACCCACAGATCCTCACCAACAAGGAGGCCGAAAAGTTTCGGAACCCCAAGGTGTCCCTGCGCCTACGACTTTGTGACCTCCTGAGCCATCTGCAGCGGAGCGGGGAGCGGGACTGCCAGGAGTTCTACCGAGCCCTGTACATCCACGCCCAGTCCCTGCACAGCTGCCTGCCCAGCCGCCACGTGCTGCAAAACTCAGAT------TGCACAGAGCTCGACTGGGGCAGCGAGAGCCATGAGCTGAGTGACAGGGGACCCATGAGCTTCCTGGCGGGCCTTGGCTTGGCCGCTGGACTGGCCCTCTTCCTCTACTGCTGCCCTCCAGACCCCAAAGTGCTGCCAGGGGCCCGGCGGATCCTTGGCTTCTCACCTGTCATCATCGACAGGCATGTCAGCCGCTACCTGCTGGCCTTCCTGGCAGATGACTTCAGGGCCTTG---
>hetGla2
ATGACAGATCAGACTTACTGTGACCGCCTGGTGCAGGACACACCGTTCCTGACAGGCCAGGGGCGCCTGAGTGAGCAGCAGGTGGACAGAATCGTCCTTCAGCTGAACCGCTACTACCCACAGGTGCTCACCAACAAGGAGGCCGAAAAGTTCCGGAACCCCAAGGCATCGCTGCGCTTGCGGCTCTGTGACCTCCTGAGCCACCTGCAGCGGAGCGGTGAGCGGCATTGCCAGGAGTTCTACCGAGCCCTGTACATCCACGCCCAGCCCCTGCACGGCCACCTGCCCAGCCGCCACACCCTGCAGAACTCAGAT------TGTACAGAGCTTGACTGGGGCAGCGAGAACCACGGGCTGAGTGACAGGGGACCCATGAGCTTCCTGGCTGGCCTCGGCCTGGCCGCCGGCCTTGCCCTACTGCTGTACTGCTGCCCTCCAGACCCCAAGGTGCTGCCAGGGACCCGGCGCATCCTCGGCTTCTCACCAGTCATCATCGACAGGCATGTCAGCCGCTACCTCCTGGCCTTCCTAGCAGACAACCTCGGCGGGCTA---
>cavPor3
ATGACAGATCAGACCTACTGCGACCGCCTGGTACAGGACACGCCGTTCCTGACAGGCCAGGGGTGCCTGAGTGAGCAGCAGGTGGACAGAATCGTCCTTCAGCTGAACCGCTACTACCCACAGGTCCTCACCAACAAGGAGGCCGAAAAGTTCCGGAACCCCAAGGCGTCGCTGCGTGTGAGGCTCTGCGACCTCCTGAGCCACCTGCAGCGGAGCGGCGAGCGGCACTGCCAGGAGTTCTACCGCGCCCTGTACATCCACGCGCAGCCCCTGCACTGCCACTTGCCCAGCCGCCGCGCCCTGCAGAACTCAGAT------TGCACAGAGCTTGACTGGGGCAGCGAGAGCCGCAGGCTGAGTGACAGGGGACCCATGAGCTTCCTGGCGGGCCTTGGCCTGGCCGCCGGCCTCGCCCTGCTGCTCTACTGCTGCCCTCCAGACCCCAAGGTGCTGCCCGGGACCCGGCGCGTCCTGGGCTTCTCACCGGTCATCATTGATAGGCACGTCAGCCGCTACCTCCTGGCCTTCCTGGCAGACGACTTTCGGGGGTTG---
>oryCun2
ATGACAGATCAGACCTACTGCGACCGCCTGGTGCAGGACACACCCTTCCTGACAGGCCGCGGGCGCCTGAGCGAGCAGCAGGTAGACAGGATCATCCTGCAGCTGAACCGCTACTACCCACAGATCCTCACCGACAAGCAGGCGGAAAAGTTCCGGAACCCCAAGGCATCCCTGCGCCTGCGGCTCTGCGACCTCCTGAGCCACCTGCAGCACAGCGGCGAGCGAGACTGCCAGGAGTTCTACCGCGCCCTGTACATCCACGCCCAGCCGCTGCATGGCCTCCTGCCCAGCCGCCAGGCTCTGCAGAACTCAGAT------TGCACAGAGCTCGACTGGGGCCGCGAGAGCCACGAGCTGAGTGACAGGGGACCCATGAGCTTCCTGGCGGGCTTGGGCCTGGCTGCGGGCCTGGCGCTCCTCCTCTACTGCTGCCCACCAGACTCCAGGGGGCTGCCGGGGGCCCGGCGCCTCCTCGGCTTCTCGCCGGTCATCGTCGACAGGCACGTCAGCCGCTACCTGCTGGCCTTCCTGGCAGATGACCTGGGGGGCCTC---
>ochPri3
ATGACAGATCAGACCTACTGTGATCGCCTGGTCCAGGATGCACCTTTCCTGATGGGCCCTGGGCGCCTGAGCGAGCAGCAAGTGGACAGGATCATCCTGCAGCTCAACCGCTACTACCCGCAGATCCTCACTGACAAGCAGGCGGAAAAGTTCCGGAACCCCAAGGCATCCCTCCGCCTGCGGCTTTGTGACCTCCTGAGCCACCTGCAGCACAGTGGCGAGCGTGACTGCCAGGAGTTCTACCGTGCCCTGTACATCCATGCCCAGACACTGCACAGCCACCTGCCCAGCCGCCAGGCTCTGCAAAACTCAGAT------TGCACAGAGCTTGACTGGGGCCACGAGAGCTACGAGCTGAGTGACAGGGGACCCATGAGCTTCCTGGCGGGCTTGGGCCTGGCCACAGGCCTGGCACTCCTCCTCTATTGCTGCCCACCAGATTCCAAAGGGCTGCCGGGGGCCCGGCGCATCCTCGGCTTCTCGCCCGTCATCATCGACAGGCACATCAGCCGCTACCTGCTGGCCTTCCTGGCAGATGACCTGGGGGGGTTC---
>eriEur2
ATGACAGGTCAGACCTACTGTGACCGCCTGGTCCAAGACACACCTTTCCTGACGGGTCCTGGCCGCCTGAGTGAGCAGCAAGTGGACAAGATTATCCTGCAGCTGAACCGCTACTACCCCCAGATCCTCAGCAATGAGGAGGCAGAAAAGTTCCGGAACCCAAAGGTGTCGCTGCGTGTGCGGCTCTGTGATCTCCTAGGCCACCTGCAGCGGAGTGGAGAGGGCCACTGCCAGGAGTTCTACCGGGCCCTGTACATGCACGCCCAGCCCCTACACTGCTGCCTGCCCAGCCGGCATGCCCTGGAGGACTCAGAG------AACACAGAGCTAGACTGGGCTGCTGCAAGCCGCGAGCTCAGTGACAGGGGACCTGTGGCCTTCCTGGCCTGCCTGGGCCTGGCCACAGGGCTAGCCCTGCTCCTCTACTGCTGCCCTCCAGACCCCAAGGTGCTGCCAGGGGCCCGACGCGTCCTGGGCTTCTCCCCAGTCATCTTGGACCGGCATGTCAGCCACTTACTGCTAGCCTTCCTCACAGATGACCTGGGGGGGTTC---
>sorAra2
ATGACAGCTCAGACCTACTGCGACCGTCTGGTCCAGGACACGCCTTTCCTGACAGGCCCCGGGCGCCTGAGTGAGCAGCAGGCGGACAGGATCATCCTGCAGCTGAACCGCTACTACCCCCAGATCCTCAGCAACGAGGAGGCGGAAAAGTTCCGGAACCCCAGGGTGGCGCTGCGCGTGCGGCTCTGCGACCTGCTGGGCCACCTGCAGCGGAGCGGGGAGCAGCACTGCCAGGAGTTCTACCGGGCGCTGTTCATGCACGCGCAGCCCCTGCACGCCTGCCTGCCCAGCCGCCACGCCCTGGAGGACTCAGAG------AGCACAGAGCTAGCCTGGGCGGCTGCCGGCCACGAGCTCAGTGACAGGGGGCCCGTGGCGTTCCTGGCCTGCCTGGGCTTGGCGGCGGGGCTGGCCCTGCTCCTCTACTGCAACCCTCCAGACTCCAAGGTGCTCCCAGGGACCCGGCGCGTCCTGGCCTTCTCCCCGATCATCCTGGACCGCCACGTCAGCCGCTTCCTGCTGGCCTTCCTCACAGACGACCTGGGGGGGCTC---
>HLmolMol2
ATGACAGAGCAGACCTACTGTGACCGGCTGGTTCAGGACACACCTTTCCTGATGGGCCACGGGCGCTTGAGTGAGCAGCAGGTGGACAGGATCATCCTGCAGCTGAACCGCTACTACCCCCAGATCCTCAGCAACAAGGACGCGGAGAAGTTCCGGAACCCCAAAGCGTCCCTGCGTGTGCGGCTGTGCGACCTCCTGGGCCACCTGCAGCGGAGCAGCGAGCGGGACTGCCAGGAGTTCTACCGCGCTCTGTACATGCACGCCCAGCCCCTGCACCGCAGCCTGCCCAGCAGGCGGGCCTCACGGAACTCAGAT------TGCACAGAGCTAGACTCGGGCACCGCCAGCCATGAGCTCAGTGACAGGGGACCCATGGCCTTCCTGGCCTGTCTCGGCCTGGCTGCGGGGCTGGCCCTGCTCCTGTACTGCTGCCCTCCAGACCCCAAGGTGCTGCCAAGGGCCCGGCGTGTGCTGGGCTTCTCCCCACTCATCGTGGACAGGCACGCCAGCCGCTTCCTGCTGGCCTTCCTGACCGACAGCCTGGGGGGCCTC---
>HLphyDis3
ATGACAGAGCAGACCTACTGTGACCGGCTGGTCCAGGACACACCTTTCCTGATGGGCCACGGGCGCCTGAGTGAGCAGCAGGTGGACAAGATCATCCTCCAGCTGAACCGCTATTACCCCCAGATCCTCAGCAACAAGGATGCAGAAAAGTTCCGGAACCCCAAGGCATCCCTGCGTGTGCGGCTGTGTGACCTCTTGGGCCATCTACAACGTAGCAACGAGAGGGATTGCCAGGAGTTCTACCGAGCTCTATACATCCACGCCCAGCCCCTGCACCGCTGCCTGCCCAGCCGACGCACCTTGCAGATCTCAGAT------TGCACAGAGCTAGACTCGGGCACCGCAAGCCATGAGCTCAGTGACAGGGGACCCATGGCCTTTCTGGCCTGTCTCGGCCTGGCTGCGGGGCTGGCACTCCTCATCTACTGCTGCCCTTCAGACTCCAAGGTGCTGCCAAAGGCCCGGCGTGTCCTGGGCTTCTCCCCCATCATTGTGGACAGGCACGTCAGCCGCTTTCTGCTGGCCTTCCTGACAGATAACCTGGGGGGCCTT---
>canFam3
ATGACAGAGCAGACCTACTGTGACCGCCTGGTCCAGGACACGCCTTTCCTCCTGGGCCGGGGACGCCTCAGTGAACAGCAGGTGGACAGGATCATCCTGCAGCTAAATCGCTACTACCCCCAGATCCTCAGCAACAAGGATGCACAGAAGTTCCGGAACCCCAAGGCGTCGGTGCGCGTGCGGCTCTGCGACCTCCTGGGCCATCTGCAGCGGAGCGGCGAGCGGGACTGCCAGGAGTTCTACCGGGCCCTGTACATCCACGCGCAGCCCCTGCACGGCCTGCTGCCCAGCCGCCTCGCCCCGCAGCATTCCGAT------TGCACAGACCTAGACTCAGGCGCCATGGGCCACGAGCTCAGTGACAGGGGACCCGTGGCCTTCCTGGCCTGCCTCGGCCTGGCTGCGGGGCTGGCGCTCCTCGTCTACTGCTGCCCTGCAGACCCCAAGGTGCTGCCGGGGGCCCGGCGCGTCCTGGGCTTCTCGCCCGTCATCGTGGACAGGCACGTCAGCCGCTTCCTGCTGGCCTTCCTCACGGACACCCCGGGGGCGCTC---
>HLrhiFer5
ATGACAGAGCAGACCTACTGTGACCGCCTGGTCCAGGACACGCCTTTCCTGATGGGCCCCGGGCGCCTGAGCGAGCAGCAGGTGGACAGGATCATCCTCCAGCTGAACCGCTACTACCCCCAGATCCTCAGCAACAAGGACGCCGAGAAGTTCCGGAACCCCAAGGCATCCTTGCGCGTGAGGCTCTGTGACCTACTGGGCCACCTGCAGCGGAGCACCGAGCGGGATTGCCAGGAATTCTACCGCGCCCTGTACATCCACGCTCAGCCCCTGCATAGCCGCTTGCCCAGCCGGCACACCCTGCAGAACTCAGAT------TGCACAGAGCTAGACTCAGGCACCGCGAGCCGAGGGCTCAGTGACAGGGGACCCGTGGCCTTCCTGGCCTGTCTTGGCCTGGCTGCGGGGCTGGCCCTCCTCATCTATTGCTGCCCTCCAGACCCCAAGGTGCTGCCGGGGGCCCGGCGTGTCCTGGGCTTCTCCCCACTCATCATAGACAGGCACGTCAGCCGCTTCCTGCTGGCCTTTCTGACAGACGACCTGGGGGGCCTC---
>HLequCab3
ATGACAGAGCAGACCTACTGTGACCGCCTGGTCCAGGACACGCCTTTCCTCACGGGCCCTGGGCGCCTGAGTGAGCAGCAGGTGGACAGGATCATCCTCCAGCTGAACCGCTACTACCCCCAGATCCTCAGCAACAAGGACGCGGAAAAGTTCCGGAGCCCCAAGGCATCCCTGCGCATGCGGCTCTGCGACCTCCTGGGCCACCTGCAGCGGAGCGGTGAGCGGGACTGCCAGGAGTTTTACCGCGCCCTGTACATCCACGCCCAGCCCCTGCACAGCCGTCTGCCCAGCCGGCACGCCCTGCAGGACTCAGAT------TGCACAGAGCTAGACTCGGGCGCTGCAAGTGGCGAACTCAGTGACAGGGGACCCGTGGCCTTCCTGGCCTGCCTCGGCCTGGCCGCAGGGCTGGCGCTGCTCCTCTACTGCTGCCCTCCAGACCCCAAGGTGCTGCCGGGGTCCCGGCGCGTCCTGGGCTTCTCCCCTGTCATCATCGACAGGCACGTCAGCCGCTTCCTGCTGACCTTCCTCACAGACGACCTGGGGGGGCTC---
>HLrouAeg4
ATGACAGAGCAGACCTACTGTGACCGCCTGGTTCAGGACACGCCTTTTCTGATGGGCCATGGGCGTCTGAGTGAGCAGCAGGTGGACAGGATCATCCTCCAGCTGAACCGCTATTATCCCCAAATCCTCAGCAACAAGGACGCGGAAAAGTTCCGAAACCCAAAAGCATCCTTGCGTGTGCGGCTCTGTGACCTCCTGGGCCACCTGCAGCGGAGCAATGAGCGGGATTGCCAGGAGTTCTACCGTGCCTTATATATCCATGCACAGCCACTGCACAGCCACCTGCCCAGCCGGCACACTCTGCAGAACTCAGAT------TGCACAGAGCTAGACTCAGGCACCGGAAGCCAAGAGCTCAGTGACAGGGGACCTGTGGCCTTCTTGGCCTGTCTTGGCCTGGCTGCAGGGCTGGCCCTCCTCGTCTACTGCTGCCCTCCAGACCCCAAGGTGCTTCCAGGGGCCCGGCGCGTCCTGGGCTTCTCTCCAGTCATCGTGGACAGGCACGTCAGCCGCTTCCTGCTGGCCTTTCTGACAGATGACCTGGGAGGCCTC---
>felCat8
-------AGCAGACCTACTGTGACCGCCTGGTCCAGGACACGCCTTTCCTGATGGGCCACGGACGCCTCAGTGAGCAGCAGGTGGACAGGATCATCCTCCAGCTGAACCGCTACTACCCCCAGATCCTCAGCAACAATGATGCAGAGAAGTTCCGGAATCCCAAGGCGTCCCTGCGAGTGCGGCTCTGTGACCTGCTGGGCCACCTACAGCGGAGCGGCGAGCGGGACTGCCAGGAGTTCTACCGGGCCCTGTACATCCACGCGCAGCCCCTGCACAGCCGCCTGCCCAGCCGGCTGGCCCTGCAGAACTCAGAT------TGCACAGAGCTAGACTCCGGCACCGTGGGCCGCGAGCTCAGTGACAGGGGACCCGTGGCCTTCCTGGCCTGCCTCGGCCTGGCCGCGGGGCTGGCGCTCCTCGTCTACTGCTGCCCTCCAGACCCCAAGGTGCTGCCGGGGACCCGGCGTGTCCTGGGCTTCTCCCCCATCATCGTGGACAGGCACGTCAGCCGCTTCCTGCTGGCCTTCCTCACAGATGACCTGGGAGGGCTCT--
>musFur1
ATGACAGAGCAGACCTACTGTGACCGGCTGGTCCAGGACACACCTTTCCTGATGGGCCATGGACGCCTCAGTGAGCAGCAGGTGGACAGGATCATCCTCCAGCTGAACCGCTACTACCCCCAGATACTCAGCAACAAGGATGCGGAGAAGTTCCGGAACCCCAAGGCGTCCCTGCGCGTGCGGCTCTGCGACCTCCTGGGTCATCTGCAGCGGAGCGGCGAGCGGGACTGCCAGGAGTTCTACCGGGCCCTGTACATCCACGCCCAGCCCCTGCACAGCCGTCTGCCCAGCCGGCTTGCCCTGCAGAACTCAGAT------TGCACAGAGCTAGACTCAGGCACCGTGGGCCGCGAGCTCAGTGACAGGGGACCCGTGGCCTTCCTGGCCTGCCTCGGCCTGGCCGCAGGGCTGGCGCTCCTCGTCTACTGCTGCCCTCCAGACCCTAAGGTGCTGCCGGGGGCCCGGCGTGTCCTGGGCTTCTCCCCTGTCATCGTCGACAGGCACGTCAGCCGCTTCCTGCTGGCCTTCCTCACAGATGACCTGGGAGGGCTC---
>ailMel1
-------AGCAGACCTACTGTGACCGCCTGGTCCAGGACACACCTTTCCTGATGGGCCATGGACGCCTCAGTGAGCAGCAGGTGGACAGGATCATCCTCCAGCTGAACCGCTACTACCCCCAGATCCTCAGCAACAAGGATGCGGAGAAGTTCCGGAACCCCAAGGCGTCCCTGCGTGTGCGGCTGTGTGACCTCCTGGGCCATCTGCAGCGGAGCGGCGAGCGGGACTGCCGGGAGTTCTACCGGGCCCTGTACATCCACGCCCAGCCCCTGCACAGCCGTCTGCCCAGTCGGCTCGCCCCGCAGAACTCAGAT------TGCACAGAGCTAGACTCAGGCACCGTGGGCCGCGAGCTCAGTGACAGGGGACCCGTGGCCTTCCTGGCCTGCCTCGGCCTGGCCGCGGGGCTGGCGCTCCTCGTCTACTGCTGTCCTCCAGACCCCAAGGTGCTGCCAGGGGCCCGGCGTGTCCTGGGCTTCTCCCCCGTCATCGTCGACAGGCACGTCAGCCGCTTCCTGCTGGCCTTCCTCACAGATGACCTGGGAGGGCTCT--
>HLcamFer2
-------AGCAGACCTACTGCGACCGCCTGGTCCAGGACACACCCTTCCTCACAGGTCTCGGGCGCCTGAGTGAGCAGCAAGTGGACAGGATTATCCTCCAGCTGAATCGCTACTACCCCCAAATCCTCAGCAACAAGGACGCGGAAAAGTTCCGGAACCCCAAAGTATCTCTGCGAGTGCGGCTCTGTGACCTCTTGGGCCACCTGCAGCGGAGCGGTGAGCGGGACTGCCAGGAGTTCTACCGGGCCCTGTACATCCACGCCCAGCCGCTGCACAGCTGCCTGCCTAGCCGCCACGCCCTGCAGAACTCAGAT------TGCACAGAGCTAGACTCGGGCACCGCAAGCCGTGAGCTCAGTGACAGGGGACCCATGGCCTTCTTGACCTGCCTCGGCCTGGCCGCAGGGCTGGCCCTCCTGCTCTACTGCTGCCCTCCAGACCCCAAGGTGCTGCCAGGGGCCCGGCGCGTCCTGGGCTTCTCCCCCGTCATCGTTGACAGACACGTCAGCCGCTTCCTGCTGGCCTTCCTCACAGACGACCTGGGGGGGCTCT--
>HLturTru3
-------AGCAGACCTACTGTGACCGCCTGGTCCAGGACATGCCTTTCCTCACAGGCCTTGGGCGCCTGAGTGAGCAGCAGGTGGACAGGATTATCCTCCAGCTGAACCGCTACTACCCCCAGATACTCAGCAACAAGGATGCAGAAAAGTTCCGGAACCCCAAGGTATCTCTGCGAGTGCGTCTCTGCGACCTCTTGGGCCACCTGCAGCGGAGCGGTGAGCGGGACTGCCAGGAGTTCTACCGGGCCCTGTACATCCATGCCCAGCCTCTGCACAGCTGCCTGCCCAGCCGGCACGCCCTGCAGAACTCAGAT------TGCACAGAGCTAGACTCGGGCACCGCAGGCCGTGAGCTCAGTGACAGGGGACCCGTGGCCTTCCTGACCTGTCTCGGCCTGGCCGCAGGGCTGGCACTCCTCGTCTACTGCTGCCCCCCAGACCCCAAGGTGCTGCCAGGGGCCAGGCGTGTCCTGGGCTTCTCCCCTGTCATCGTCGACAGGCACGTCAGCCGCTTCCTGCTGGCCTTCCTCACAGATGACCTGGGGGGGCTCT--
>susScr11
ATGACAGAGCAGACCTACTGTGACCGCCTGGTCCAGGACACGCCTTTCCTCACAGGCCTCGGGCGCCTGAGTGAGCAGCAGGTGGACAGGATTATCCTCCAGCTGAACCGCTACTACCCCCAGATCCTCAGCAACAAGGATGCAGAGAAGTTCCGGAATCCCAAGGTATCTCTGCGAGTGCGTCTCTGCGACCTCTTGGGCCACCTGCAGCGGAGTGGTGAGCGGGACTGCCAGGAGTTCTACCGGGCCCTGTACATCCATGCCCAGCCCCTGCACAGCGGCTTGCCCAGCCGGCACACCCTGCAGAACTCAGAT------TGCACAGAGCTAGACTCGGGCACCGCAAGCCGTGAGCTCAGTGACAGGGGACCCATGGCCTTCCTGACCTGCCTCGGCCTGGCCGCAGGGCTGGCACTCCTCGTCTACTGCTGCCCTTCAGACCCCAAGGTGCTGCCAGGGACCCGGCGTGTCCTGGGCTTCTCCCCCGTCATCATCGACAGGCACGTCAGCCGCTTCCTCCTGGCCTTCCTCACAGATGACCTGGGTGGGCTC---
>bosTau8
ATGACAGAGCAAACCTACTGTGATCGCCTAGTCCAGGACACTCCTTTCCTCACCAGCCTCGGACGCCTGAGTGAGCAGCAGGTGGACAGGATTATCCTCCAGCTAAACCGCTACTATCCCCAGATCCTCAGCAACAAGGACGCGGAAAAGTTCCGGAACCCCAAGTTGTCTCTTCGAGTGCGTCTCTGCGACCTCTTGGGCCACCTGCAGCGGAGCGGTGAGCGGGATTGCCAGGAGTTCTACCGGGCCCTGTACATCCACGCCCAGCCCCTGCACAGCTGCTTGCCTAGCCGGCACGCCCTGCAGAACTCAGAT------TGCACAGAGCTAGACTCGGGCAACGCAAGCTGTGAGCTCAGTGACAGGGGACCTGTGGCCTTCCTGACCTGCCTCGGCCTGGCCACGGGCCTGGCGCTTCTCATCTACTGCTGCCCTCCAGACCCCAAGGTGCTTCCAGGGGCCCGGCGTGTCCTGGGCTTCTCCCCTGTCATCATTGACAGGCACGTCAGCCGCTTCCTGCTGGCCTTTCTCACAGATGACCTGGGGGGCCTC---
>lepWed1
-------AGCAGACCTACTGTGACCGCCTGGTCCAGGACACACCTTTCCTAATGGGCCAGGGAAGCCTCAGTGAGCAGCAGGTGGACAGGATCGTCCTCCAGCTGAACCGTTACTACCCTCAGATCCTCAGCAACAAGGATGCAGAGAAGTTCCGGAACCCCAAGGCGTCCCTGCGCATGCGGCTCTGTGACCTCCTGGGCCATCTGCAGCGGAGCGGCGAGCGGGACTGCCAGGAGTTCTACCGGGCCCTGTACATCCATGCCCAGCTGCTGCACAGTCGCCTGCCCAGCCGGCTCGGCCCGCAGAACTCAGAT------TGCACAGAGCTAGACTCAGGCACCGTGGGCCGCGAGCTCAGTGACAGGGGGCCCGTGGCCTTCCTGGCCTGCCTCGGCCTGGCCGCGGGGCTGGCGCTCCTCGTCTACTGCGGCCCTCCAGACCCCAAGGTGCTGCCGGGGGCCCGGCGTGTCCTGGGCTTCTCCCCCATCATTGTCGACAGGCACGTCAGCCGCTTCCTGCTGGCCTTCCTCACAGACGACCTGGGAAGGCTCT--
>cerSim1
ATGACAGAGCAGACCTACTGCGACCGCCTGGTCCAGGACACGCCCTTCCTGACGGCCCGTGGACGCCTGAGTGAGCAGCAGGTGGACAGGATCATCCTCCAGCTGAACCGCTACTGCCCCCAGATCCTCAGCAACAAGGACGCGGAAAAGTTCCGGAACCCCAAGGTGTCCCTTCGCGTGCGGCTCTGCGACCTACTGGGCCACCTGCAGCGGAGCAGCGAGCGGGACTGCCAGGAGTTCTACCGCGCCCTGTACATCCACGCCGAGCCGCTGCATCGCTGCCTGCCCAGCCGGCACGCCCTGCACGACTCAGAT------TGCACAGAGCTAGACTCGGGCGCTGCGAGCCGCGAGCTCAGTGACAGGGGACCTGTGGCCTTCCTGGCCTGCCTCGGCCTGGCTGCAGGGCTGGCGCTCCTCGTCTACTGCTGCCCTTCAGGCCCCAAGGTGCTGCCGGGAGCCCGGCGCGTCCTGGGCTTCTCCCCGGTCATCGTGGACAGACACGTCAGCCGCTTCCTGCTGGCCTTCCTCACTGACGACCTGGGGGGGCTC---
>triMan1
-------ATCAGACCTACTGTGACCGCTTGGTCCAGGACACGCCTTTCCTGACAGGCCACGGGCGCCTGAGTGAGCAGCAGGTGGACAAGATCATCCTGCAGCTGAACCGCTACTACCCACAGATTCTCACCAACAAGGAGGCCGAAAAGTTTCGGAACCCCAGGGCGGCTCTGCGTGTGCGGCTCTGCAACCTCCTGAGCCACCTGCAGCGGAGCGGCGAGCGGGACTGCCAGGAGTTCTACCGCGCCCTGTACATCCACGCTCAGCCCCTGCACAGCTGCCTGCCCAGCCGGCACGCTCTGCAAAACTCAGAT------GGCACAGAGCTAGACTCAGGCGTGGAGAGATGGGAGCTGAGTGACAGGGGACCCCTGGGCTTCCTGGCTTGCCTCAGCGTGGCTGCGGGACTGGCCCTGCTCATGTACTGCTGCCCTCCAGACTCCAAGGTCCTGCCAGGGGCCCGGCGCGTCCTTGGCTTCTCCCCCGTCATCATCGAGAGGCACATCAGCCGCTACCTGCTGACCTTCTTGGCAGAAGACCTGGGGGGTCCCT--
>loxAfr3
ATGACAGATCAGACCTACTGTGACCGCTTGGTTCAGGACACGCCTTTCCTGACTGGCCACGGGCGCCTGAGTGAGCAGCAGGTGGACAAGATCATCCTGCAGCTGAACCGCTACTACCCACAGATTCTCACCAACAAGGAGGCCGAAAAGTTCCGGAACCCCAAGGCGGCTCTGCGTGTGCGGCTCTGCAACCTCTTGAGCCACCTGCAGCAGAGTGGCGAGCGGGACTGCCAGGAGTTCTACCGTGCCCTGTACATCCACGCCCAGCCCCTGTACAGCTGCCTGCCCAGCCGGCATGCTCTGCAAAACTCAGAT------GGCACAGAGCTAGACTCAGGCGTGGAGAGATGGGAGCTGAGTGACAGGGGACCCCTGGGCTTCCTGGCTTGCCTCAGCGTGGCTGTGGGATTGGCCCTGCTCATATACTGCTGCCCTCCAGACCCCAAGGTCCTGCCAGGGGCCCGGCGCGTCCTCGGCTTCTCCCCTGTCATCATCGAGAGGCACATCAGCCGCTACCTGCTGACCTTCCTGGCAGAAGACCTGGGGGGTCCC---
>oryAfe1
ATGACAGATCAGACCTACTGTGATCGCCTGGTCCAGGATACGCCTTTCCTGACAGGCTACGGGCGCTTGAGTGAGCAGCAGGTGGACAAGATCATCTTGCAGCTGAACCGCTACTACCCACAGATTCTCACCAATAAGGAGGCTGAAAAGTTCCGGAACCCCAAGGCGGCTGTGCGTGTACGGCTCTGCAATCTCCTGAGCCACCTGCAGCAGAGCGGTGAGCGTGACTGCCAGGAGTTCTACCGTGCCCTGTATATCCATGCCCAGCCCCTACACAGCTGCCTGCCCAGCCGGCACACTCTGCAGAACTCAGAT------GGCACAGAGCTAGACTCAGGCGTGGAGAGATGGGAGCTGAGTGACAGGGGACCCCTGGGCTTTCTGGCTTGCCTCAGTGTGGCCGCAGGACTGGCCCTGCTCATGTACTGCTGCCCTCCAGACCCCAAGGTCCTGCCAGGAGCACGGCGTGTCCTCGGCTTCTCCCCCATCATCATCGAGAGGCATGTCAGCCGCTATCTGCTGACCTTCCTGGCGGGCAATCTGGGGAGTTCC---
>echTel2
ATGACAGATCAGACCTACTGTGACCGCCTGGTCCAGGACACACCTTTCTTGACGGGCCATGGGCGCCTAAGTGAGCAGCAGGTGGACAAGATCATCCTGCAGCTGAACCGCTACTACCCACAGATTCTCACCAACAAAGAGGCTGAAAAGTTCCGGAACCCCAAGGCAGCTCTACGTATACGGCTGTGCAACCTCCTGAGCCACCTGCAACGGAGCAGTGAGCGGGACTGCCAGGAATTCTACCGTGCCCTGTACATCCATGCCCAGCCCCTGCACAGCTGCCTGCCTAGCCGGTACACCCTACAAAACTCAGAT------GGCACAGATCTAGACACAGGCACGGAGAGATGGGAGCTGAGTGACAGGGGACCCCTGGGCTTCCTGGTCTGCCTTAGTGTGGCTGCAGGACTGGCCCTGTTCATGTACTGCTGCCCTCCAGACCTCAAAGTCCTGCCCAAGTCCCGGCGTGTCCTTGGCTTCTCTCCTGTCATCATCGAGAGGCACGTCAGCCGCTATCTGCTGACCTTCCTGGCAGGTGACTTG------------
>HLmyoMyo6
ATGACAGAGCAGACCTACTGCGACCGGCTGGTGCAGGACACGCCTTTCCTGCTGAGCCCTGGGCACCTGAGCGAGCAGCAGGTGGACAGGATCATCCTGCAGCTGAACCGCTACTGCCCCCAGATCCTCAGCAACAAGGATGCGGAAAAGTTCCGGAACCCCAGGGCATCCCTGCGCGTCCGGCTCTGTGACCTGCTGGGCCACCTGCAGCGGAGCAGCGAGCGGGACTGCCAGGAGTTCTACCGCGCCCTCTACATCCATGCCCAGCCCCTGCACCGCCGCCTGCCCAGCAGGCACACCGGGCAGAACTCCGACCTGGAGTGCACAGACCTGGACTTGGGCACCGCCAGCCACGCGCTCAGCGACAGGGGACCCATGGCCTTCCTGGCCTGCCTCGGCCTGGCCGCGGGGCTGGCCCTCCTCGTCTACTGCTGCCCTCCAGACCCCAAGGTGCTGCCAAGGGCCCGGCGCGTCCTGGGCTTCTCGCCGCTCATCGTGGACAGACACGCCAGCCGCTTCCTGCTGGCCTTCCTGGCGGCCGAGCTGGGGGGCCTC---
>HLmanJav1
ATGACAGAGCAAACCTACTGTGACCGCCTGGTCCAGGACATGCCTTTCCTGATGGGCTGCGGGCGCCTGAGTGAGCAGCAGGTGGACAGGATCATCCTGCAGCTGAACCGCTACTACCCCCAGATCCTCAGCAACAAGGACGCGGAAAAGTTTCGGAACCCCAAAGCATCCCTGCGCGTGCGGCTGTGTGACCTCCTGGGCCACCTGCAGCGGAGCAGTGAAAGGGACTGCCAGGAGTTCTACCGGGCCCTATACATCCATGCCCAGCTGCTGCACAGCCACCTGCCCAGCCGGCTTGCCCCCCAGAACTCAGAT------TGCACAGAGCTAGCCTCGGGCACC---GGCCGCGCACACAGTGACAGGGGACCGGTGGCCTTCCTGGCCTACCTCGGCCTAGCCATAGGGCTGGCGCTCCTGGCCTATGGCCGCCCTCGCGACCCCAGGGTGCTGCCAGGGGCCAGGCGCGTCCTGGGCTTCTCCCCCATCATCCTTGACAGGCACGTCAGCCGCTTCCTGCTGGCCTTCCTCACAGATGCCCCACTGAGGCTC---
