# Supplementary material for: Six reference-quality genomes reveal evolution of bat adaptations
Source: Nature. 2020 Jul 22;583(7817):578–84. doi: 10.1038/s41586-020-2486-3 (PMC8075899; doi:10.1038/s41586-020-2486-3)
Supplement: Supplementary file 6 — Alignments of 12,931 protein-coding genes across 48 mammals. [file 41586_2020_2486_MOESM6_ESM.gz › suppDataFile/ENST00000394074.aln.fasta]

>hg38
ATGGAATTCTTACAAGAATTAAATAGCGATGTCTCTGGAAGTTTTGTGGAAGAGAGTCCAGAAAACCTTCTAGACAATGATCCCTCATTTTTCTGTAGGTTTACTGTTGTAGTTGCAACTCAGCTTCCTGAAAGCACTTCACTACGCTTAGCAGATGTCCTCTGGAATTCCCAGATTCCTCTTTTGATCTGTAGGACATATGGACTAGTTGGTTATATGAGGATCATTATAAAAGAACATCCAGTAATAGAATCTCATCCAGATAATGCATTAGAGGATCTACGACTAGATAAGCCATTTCCTGAACTGAGAGAACATTTTCAGTCCTATGATTTGGATCATATGGAAAAAAAGGACCACAGTCATACTCCATGGATTGTGATCATAGCTAAATATTTAGCACAGTGGTATAGTGAAACAAATGGACGAATACCTAAAACGTATAAAGAAAAAGAGGACTTCAGAGATTTGATTAGACAAGGAATTCTAAAAAATGAAAATGGGGCTCCAGAAGATGAAGAGAATTTTGAAGAAGCTATTAAAAATGTGAACACAGCACTAAATACAACTCAGATCCCAAGCAGTATTGAAGATATATTTAATGATGATCGCTGCATAAATATCACCAAACAGACTCCATCATTTTGGATTTTAGCTCGTGCCTTAAAGGAATTTGTGGCCAAAGAGGGTCAAGGAAATTTACCTGTTCGAGGCACAATTCCTGATATGATTGCAGATTCAGGCAAATATATAAAACTGCAAAACGTTTACCGTGAAAAAGCAAAGAAAGATGCTGCCGCTGTGGGTAATCATGTTGCCAAATTGCTGCAGTCCATTGGCCAGGCACCAGAGTCCATTTCAGAGAAAGAATTAAAATTACTCTGCAGCAATTCTGCATTTCTTCGAGTGGTAAGATGTCGATCCTTAGCTGAAGAATATGGTTTGGATACAATTAACAAGGATGAAATTATTTCTAGCATGGACAATCCAGATAATGAAATAGTGTTGTACTTAATGTTACGGGCTGTTGATAGATTTCATAAACAACAGGGTAGATATCCAGGAGTATCTAACTATCAAGTTGAAGAAGATATAGGAAAGTTGAAGTCTTGTCTCACTGGCTTCCTTCAGGAATATGGTTTATCTGTAATGGTGAAAGATGATTATGTCCACGAATTTTGCCGATATGGAGCTGCTGAGCCACATACCATTGCTGCATTCTTGGGGGGAGCTGCTGCTCAAGAGGTCATCAAAATAATCACCAAACAATTTGTAATTTTTAATAATACTTACATTTACAGTGGCATGTCACAAACTTCAGCAACTTTCCAGTTG---
>panTro5
ATGGAATTCTTACAAGAATTAAATAGCGATGTCTCTGGAAGTTTTGTGGAAGAGAGTCCAGAAAACCTTCTAGACAATGATCCCTCATTTTTCTGTAGGTTTACTGTTGTAGTTGCAACTCAGCTTCCTGAAAGCACTTCACTACGCTTAGCAGATGTCCTCTGGAATTCCCAGATTCCTCTTTTGATCTGTAGGACATATGGACTAGTTGGTTATATGAGGATCATTATAAAAGAACATCCAGTAATAGAATCTCATCCAGATAATGCATTAGAGGATCTACGACTAGATAAGCCATTTCCTGAGCTGAGAGAACATTTTCAGTCCTATGATTTGGATCATATGGAAAAAAAGGACCACAGTCATACTCCATGGATTGTGATCATAGCTAAATATTTAGCACAGTGGTATAGTGAAACAAATGGACGAATACCTAAAACGTATAAAGAAAAAGAGGACTTCAGAGATTTGATTAGACAAGGAATTCTAAAAAATGAAAATGGGGCTCCAGAAGATGAAGAGAATTTTGAAGAAGCTATTAAAAATGTGAACACAGCACTAAATACAACTCAGATCCCAAGCAGTATTGAAGATATATTTAATGATGATCGCTGCATAAATATCACCAAACAGACTCCATCATTTTGGATTTTAGCTCGTGCCTTAAAGGAATTTGTGGCCAAAGAGGGTCAAGGAAATTTACCTGTTCGAGGCACAATTCCTGATATGATTGCAGATTCAGGCAAATATATAAAACTGCAAAACGTTTACCGTGAAAAAGCAAAGAAAGATGCTGCCGCTGTGGGTAATCATGTTGCCAAATTGCTGCAGTCCATTGGCCAGGCACCAGAGTCCATTTCAGAGAAAGAATTAAAATTACTCTGCAGCAATTCTGCATTTCTTCGAGTGGTAAGATGTCGATCCTTAGCTGAAGAATATGGTTTGGATACAATTAACAAGGATGAAATTATTTCTAGCATGGACAATCCAGATAATGAAATAGTGTTGTACTTAATGTTACGGGCTGTTGATAGATTTCATAAACAACATGGTAGATATCCAGGAGTATCTAACTATCAAGTTGAAGAAGATATAGGAAAGTTGAAGTCTTGTCTCACTGGCTTCCTTCAGGAATATGGTTTATCTGTAATGGTGAAAGATGATTATGTCCACGAATTTTGCCGATATGGAGCTGCTGAGCCACATACCATTGCTGCATTCTTGGGGGGAGCTGCTGCTCAAGAGGTCATCAAAATAATCACCAAACAATTTGTAATTTTTAATAATACTTACATTTACAGTGGCATGTCACAAACTTCAGCAACTTTCCAGTTG---
>macFas5
ATGGAATTCTTACAAGAATTAAATAGCGATGTCTCTGGAAGTTTTGTGGAAGAGAGTCCAGAAAACCTTCTAGACAACGATCCTTCATTTTTCTGTAGGTTTACTGTTGTGGTTGCAACTCAGCTTCCTGAAAGCACTTTACTACGCTTAGCAGATGTCCTCTGGAATTCCCAGATTCCTCTTTTGATCTGTAGGACATATGGACTAGTTGGTTATATGAGGATCATTATAAAAGAACATCCAGTAATAGAATCTCATCCAGATAATGCATTAGAGGATCTACGACTAGATAAGCCATTTCCTGAACTGAGAGAACATTTTCAGTCCTATGATTTGGATCATATGGAAAAAAAGGACCACAGCCATACTCCATGGATTGTGATCATAGCTAAATATTTAGCACAGTGGTATAGTGAAACAAATGGACGAATACCTAAAACATATAAAGAAAAAGAAGACTTCAGAGATTTGATTAGACAAGGAATTCTAAAGAATGAAAATGGGGCTCCAGAAGATGAAGAGAATTTTGAAGAAGCCATTAAAAATGTGAACACAGCACTAAATACAACTCAGATCCCAAGCAGTATTGAAGATATATTTAATGATGATCGCTGCATAAATATCACCAAACAGACTCCATCATTTTGGATTTTAGCTCGTGCCTTAAAGGAATTTGTGGCCAAAGAGGGTCAAGGAAATTTACCTGTTCGAGGCACAATCCCTGATATGATTGCAGATTCAGGCAAATATATAAAACTGCAAAACGTTTACCGTGAAAAAGCAAAGAAGGATGCTGCTGCTGTGGGTAATCATGTTGCCAAATTGCTGCAGTCCATTGGCCAGGCACCAGAGTCCATTTCAGAGAAAGAATTAAAATTACTCTGCAGCAATTCTGCATTTCTTCGAGTGGTAAGATGTCGATCCTTAGCAGAAGAATATGGTTTGGATACGATTAACAAGGATGAAATTATTTCTAGCATGGACAATCCAGATAATGAAATAGTGTTGTACTTAATGTTACGGGCTGTTGATAGATTTCATAAACAACATGGTAGATATCCAGGGGTATCTAACTATCAAGTTGAAGAAGATATAGGAAAGTTGAAGTCTTGTCTCACTGGCTTCCTTCAGGAATATGGTTTATCTGTAATGGTGAAAGATGATTATGTCCATGAATTTTGCCGATATGGAGCCGCTGAGCCACATACCATTGCTGCGTTCTTGGGGGGAGCTGCTGCTCAAGAGGTCATCAAAATAATCACCAAACAATTTGTAATTTTTAATAATACTTACATTTACAGTGGCATGTCACAAACTTCAGCAACTTTCCAGTTG---
>saiBol1
ATGGAATTCTTACAAGAATTAAATAGCGATGTCTCTGGAAGTTTTGTGGAAGAGAGTCCAGAAAACCTTCTAGACAATGATCCTTCATTTTTCTGTAGGTTTACTGTTGTGGTTGCAACTCAGCTTCCTGAAAGCACATTACTACGCTTAGCAGATGTCCTCTGGAATTCCCAGATCCCTCTTTTGATCTGTAGGACATATGGACTAGTTGGTTATATGAGGATCATTATAAAAGAACATCCAGTAATAGAATCTCATCCAGATAATGCATTAGAGGATCTACGACTAGATAAGCCATTTCCTGAACTGAGAGAACATTTTCAGTCCTATGATTTGGATCATATGGAAAAAAAGGACCACAGCCATACACCATGGATTGTGATCATAGCGAAATATTTAGCACAGTGGTATAGTGAAACAAATGGACGAATACCTAAAACGTATAAAGAAAAAGAGGACTTCAGAGATTTGATTAGACAAGGAATTCTAAAGAATGAAAATGGGGCTCCAGAAGATGAAGAGAATTTTGAAGAAGCTATTAAAAATGTGAACACAGCACTAAATACAACTCAGATCCCAAGCAATATTGAAGATATATTTAATGATGATCGCTGCATAAATATCACCAAACAGACTCCATCATTTTGGATTTTAGCTCGTGCCTTAAAGGAATTTGTGGCCAAAGAGGGTCAAGGAAATTTACCTGTTCGAGGCACAATTCCTGATATGATTGCAGATTCAGGCAAATATATAAAACTGCAAAACATTTACCGTGAAAAAGCAAAGAAAGATGCTGCCGCTGTAGGTAATCATGTTGCCAAATTACTGCAGTCCATTGGCCAGGCACCAGAGTCCATTTCAGAGAAAGAATTAAAATTACTCTGCAGCAATTCTGCATTTCTTCGAGTGGTAAGATGTCGATCCTTAGCTGAAGAATATGGTTTGGATACAATTAACAAGGATGAAATTATTTCTAGCATGGACAATCCAGATAATGAAATAGTGTTGTACTTAATGTTACGGGCTGTTGATAGATTTCATAAACAACATGGTAGATATCCAGGGGTATCTAACTATCAAGTTGAAGAAGATATAGGAAAGTTAAAGTCTTGTCTCACTGGCTTCCTTCAGGAATATGGCTTATCTGTAATGGTGAAAGATGATTATGTCCATGAATTTTGCCGATATGGAGCTGCTGAGCCACATACCATTGCTGCATTCTTGGGGGGAGCTGCTGCTCAAGAGGTCATCAAAATAATCACCAAACAATTTGTAATTTTTAATAATACTTACATTTACAGTGGCATGTCACAAACTTCAGCAACTTTCCAGTTG---
>HLcamFer2
ATGGAATTCTTACAAGAATTAAATAATGATGTCTCTGGGAGTTTTGTGGAAGAGAGTCCAGAAAACCTTCTAGACAATGATCCTTCATTTTTCTGTAGGTTTACCATTGTGGTTGCAACTCAGCTTCCTGAAAGTACATTACTACGTTTAGCTGATGTCCTCTGGAATTCCCAAGTCCCTCTTTTGATCTGTAGGACATATGGACTAGTTGGTTATATGAGGATCATTATAAAAGAACATCCAGTAATAGAATCTCATCCAGATAATGCATTAGAGGATCTACGACTGGATAAGCCATTTCCTGAACTGAGAGAACATTTTCAGTCTTATGACTTGGATCATATGGAAAAAAAGGACCATAGCCACACCCCATGGATTGTGATCGTAGCTAAATATTTAGCACAGTGGTATAGTGAAACAAATGGACGAATACCTAAAACATATAAAGAAAAAGAAGACTTCAGAGATTTGATTAGACAAGGAATTCTGAAGAATGAAAATGGGGCTCCAGAAGATGAAGAGAATTTTGAAGAAGCTATTAAAAATGTGAACACGGCACTAAATACAACTCAGATCCCAAGCAGTATTGAAGATATATTTAATGATGATCGCTGCATAAATATCACCAAACAGACTCCAACATTTTGGATTTTAGCTCGTGCCTTAAAGGAATTTGTGGCCAAAGAGGGTCAAGGAAATTTGCCTGTTCGAGGCACAATTCCTGATATGATTGCAGATTCAGGCAAATATATAAAACTACAGAATGTTTACCGTGAGAAAGCAAAGAAAGATGCTGCTGCTGTGGGTAATCACGTTGCCAAACTGCTGCAATCTATTGGCCAGGCACCAGAGTCCATTTCAGAGAAAGAATTAAAATTACTCTGCAGCAATTCTGCATTTCTTCGAGTAGTAAGATGTCGATCCTTAGCTGAAGAATATGGCTTGGATACAGTTAACAAGGATGAAATTATTTCCAGCATGGACAATCCAGATAATGAGATAGTATTATACTTAATGTTACGGGCAGTTGATAGATTTCATAAACAACATGGTAGATATCCAGGGATGTCTAACTATCAAGTTGAAGAAGATATAGGGAAGTTGAAATCTTGTCTCACTGGCTTCCTTCAGGAATATGGATTATCTGTAATGGTAAAAGATGACTATGTCCACGAATTTTGCCGATACGGAGCTGCTGAACCACACACCATTGCTGCATTCTTAGGGGGAGCTGCTGCTCAAGAGGTTATCAAAATAATCACGAAACAATTTGTAATTTTTAATAATACTTACATTTATAGTGGCATGTCACAAACTTCAGCAACTTTCCAGTTG---
>HLequCab3
ATGGAATTTTTACAAGAATTAAATAATGATGTCTCTGGAAGTTTTGTGGAAGAGAGTCCAGAAAACCTTCTAGACAATGATCCTTCATTTTTCTGTAGGTTTACCATTGTGGTTGCAACTCAGCTTCCTGAAAGTACATTACTACGTTTAGCAGATGTCCTGTGGAATTCCCAAATCCCTCTTTTGGTCTGTAGGACATATGGACTAGTTGGTTATATGAGGATCATTATAAAAGAACATCCAGTAATCGAATCTCATCCAGACAATGCATTAGAGGATCTACGGCTGGATAAGCCATTTCCTGAGCTGAGAGAACATTTTCAGTCTTATGATTTGGAGCATATGGAAAAAAAGGACCATAGCCACACTCCGTGGATTGTGATCGTAGCTAAATATTTAGCACAGTGGTATAGTGAAACAAATGGACGAATACCTAAAACGTATAAAGAAAAAGAAGACTTCAGAGATTTGATTAGACAAGGAATTCTGAAGAATGAAAATGGGGCTCCAGAAGATGAAGAGAATTTTGAAGAAGCTATTAAAAATGTGAACACAGCACTAAATACAACTCAGATCCCAAGCAGTATTGAAGATATATTTAATGATGATCGCTGCATAAATATCACCAAACAGACTCCATCATTTTGGATTTTAGCTCGTGCTTTAAAAGAATTTGTGGCCAAAGAGGGTCAAGGAAATTTACCTGTTCGAGGCACAATTCCTGATATGATCGCCGATTCAGGCAAATATATAAAACTGCAAAATGTTTACCGTGAAAAAGCAAAGAAAGATGCTGCTGCTGTGGGTAATCATGTTGCCAAATTGCTGCAGTCTATCGGCCAGGCACCAGAGTCCATTTCAGAGAAAGAATTAAAATTACTCTGCAGCAATTCTGCATTTCTTCGCGTAGTAAGATGTCGATCCTTAGCTGAAGAATATGGCTTGGATACAGTTAACAAGGATGAAATTATTTCCAGCATGGACAATCCAGATAATGAGATAGTATTATACTTAATGTTACGGGCTGTTGATAGGTTTCATAAACAACATGGTAGATATCCAGGGGTATCTAACTATCAAGTTGAAGAAGATATAGGAAAGTTGAAGTCTTGTCTCACTGGCTTCCTTCAGGAATATGGATTATCTGTAATGGTGAAAGATGATTATGTCCACGAATTTTGCCGATACGGAGCTGCTGAGCCACACACCATTGCTGCGTTCTTAGGGGGAGCTGCTGCTCAAGAGGTTATCAAAATAATCACCAAACAATTTGTAATTTTTAATAATACTTACATTTACAGTGGCATGTCACAAACGTCAGCAACTTTCCAGTTG---
>felCat8
ATGGAATTCTTACAAGAATTAAATAACGACGTCTCTGGGAGTTTTGTGGAAGAGAGTCCAGAAAACCTTCTAGACAATGATCCTTCATTTTTCTGTAGGTTTACCATTGTGGTTGCAACTCAGCTTCCTGAAAGTACATTACTACGTTTAGCAGATGTCCTCTGGAATTCCCAAATCCCTCTTTTGATCTGTAGGACATATGGACTAGTTGGTTATATGAGGATCATTATAAAAGAACATCCAGTAATAGAATCTCATCCAGATAATGCATTAGAGGATCTACGACTGGATAAACCATTTCCTGAACTGAGAGAACATTTTCAGTCATATGATTTGGATCATATGGAAAAAAAGGACCACAGCCATACTCCATGGATTGTGATCGTAGCTAAATATTTAGCACAGTGGTATAGTGAAACAAATGGACGAATACCTAAAACGTATAAGGAAAAAGAAGACTTCAGAGATTTGATTAGACAAGGAATTCTAAAGAATGAAAATGGGACTCCGGAAGATGAAGAGAATTTTGAAGAAGCTATTAAAAATGTGAACACAGCACTAAATACAACTCAGATCCCAAGCAGTATTGAAGATATATTTAATGATGATCGCTGCATAAATATCACCAAACAGACTCCATCATTTTGGATTTTAGCTCGCGCCTTAAAAGAATTTGTGGCCAAAGAGGGTCAAGGAAATTTACCTGTTCGAGGCACAATTCCTGATATGATCGCAGATTCAAGCAAATATATAAAGCTGCAAAATGTTTACCGTGAAAAAGCAAAGAAAGATGCTGCTGCTGTGGGTAATCATGTTGCCAAATTGTTGCAGTCTATCGGCCAGGCACCAGAGTCCATTTCAGAGAAAGAATTAAAATTACTCTGCACCAATTCTGCATTTCTTCGAGTGGTAAGATGTCGATCCTTAGCTGAAGAATATGGCTTGGATACAATTAACAAGGATGAAATAATTTCTAGCATGGACAATCCCGATAATGAGATAGTATTATACTTAATGTTACGGGCTATTGATAGATTTCATAAACAACATGGTAGATATCCAGGAGTATCTAACTACCAGGTTGAAGAAGATATAGGAAAGCTGAAGTCTTGTCTCACTGGCTTCCTTCAGGAATATGGATTATCTGTAATGGTGAAAGATGATTATGTCCATGAATTTTGCCGATATGGAGCTGCTGAGCCACACACCATTGCTGCGTTCTTAGGAGGAGCTGCTGCTCAGGAGGTTATCAAAATAATCACCAAACAGTTTGTAATTTTTAATAATACTTACATCTATAGTGGCATGTCACAAACTTCAGCAACTTTCCAGTTG---
>susScr11
ATGGAATTCTTACAAGAACTGAATAACGATGTCTCTGGGAGTTTTGTGGAAGAGAGTCCAGAAAACCTTCTAGACAATGATCCTTCATTTTTCTGTAGGTTTACCATTGTGGTTGCAACTCAACTTCCTGAAAGTACATTACTACGTTTAGCAGATGTCCTCTGGAATTCCCAAATACCTCTTTTGATCTGTAGGACATATGGACTAGTTGGTTATATGAGAATCATTATAAAAGAACATCCAGTAATTGAATCTCATCCAGATAATGCATTAGAGGATCTTCGACTGGATAAGCCATTTCCTGAACTGAGAGAGCATTTTCAGTCTTATGATTTGGATCGTATGGAAAAAAAGGATCATAGCCACACTCCATGGATTGTGATCGTTGCTAAATATCTAGCACAGTGGTATAGTGAAACAAATGGACGAATACCTAAAACGTATAAAGAAAAAGAAGACTTCAGAGATTTGATTAGGCAAGGAATTTTAAAGAATGAAAATGGGACTCCAGAAGATGAAGAGAATTTTGAAGAAGCTATTAAAAATGTGAACACAGCACTAAATACAACTCAGATCCCAAGCAGTATTGAAGATATATTTAATGATGATCGCTGCGTAAATATCACCAAACAGACTCCGACGTTTTGGATTTTAGCTCGTGCCTTAAAGGAATTTGTGGCCAAAGAGGGTCAAGGAAATTTACCTGTTCGAGGCACAATTCCTGATATGATTGCAGATTCAGGCAAATATATAAAACTGCAAAATGTTTACCGTGAAAAAGCAAAGAAAGATGCTGCTGCGGTGGGTAATCATGTTGCCAAATTGCTGCAGTCAATAGGCCAGGCACCAGAATCCATTTCAGAGAAAGAATTAAAATTGCTCTGCAGCAATTCCGCATTTCTTCGAGTGGTAAGATGTCGGTCCTTAGCTGAAGAATATGGCTTGGATACAGTTAACAAGGATGAAATTATTTCCAGCATGGACAATCCAGATAGTGAGATAGTATTATACTTAATGTTACGGGCTGTTGATAGATTTCATAAACAGCATGGTAGATACCCAGGGATATCTAACTATCAAGTTGAAGAAGATATAGGAAAGTTGAAGTCTTGTCTCACTGGCTTCCTTCAGGAATATGGATTATCTGTAATGGTGAAAGATGACTATGTCCATGAATTTTGCCGATATGGAGCTGCTGAACCACACACCATTGCTGCATTTTTAGGGGGAGCCGCTGCTCAAGAGGTTATCAAAATAATAACCAAACAATTTGTAATTTTTAATAATACTTACATTTATAGTGGCATGTCACAAACTTCAGCAACTTTCCAGTTG---
>speTri2
ATGGAATTCTTACAAGAACTAAATAATGATGTCTCTGGAAGTTTTGTGGAAGAGAGTCCAGAAAATCTCCTAGACAATGATCCTTCATTTTTCTGTAGGTTTACTGTTGTGGTTGCAACTCAGCTTCATGAAAGTACATTGCTACGTTTAGCAGATGTCCTCTGGAATTCTGAAATTCCTCTTTTGATCTGTAGGACATATGGACTGGTTGGTTATATGAGGATCATTATAAAAGAACATCCAGTAATAGAATCTCATCCAGATAATGCATTAGAAGATCTACGACTGGATAAGCCATTTCCTGAACTGAGAGAACATTTTCAGTCTTATGATTTGGATCACATGGAAAAAAAGGACCATAGCCATACTCCTTGGATTGTGATCGTAGCTAAATATCTAGCACAGTGGTATAGTGAAACAAATGGACGAATACCTAAAACCTATAAAGAAAAAGAGGACTTCAGAGATTTGATTAGACAAGGAATTTTAAAGAATGAGAATGGAGCTCCAGAAGATGAAGAGAATTTTGAAGAAGCTATTAAAAATGTGAATACAGCACTAAATACAACTCAGATTCCAAGCAGTATTGAAGATATATTTAATGATGATCGCTGCATAAATATCACCAAACAGACTCCACCATTTTGGATTTTAGCCCGTGCCTTAAAGGAATTTGTGGCCAAAGAGGGTCAAGGAAATTTACCTGTTCGAGGCACAATTCCTGATATGATTGCGGATTCGGGCAAATATATAAAACTACAAAATGTTTACCGTGAAAAAGCAAAGAAAGATGCTGCTGCTGTGGGCAATCATGTTGCCAAATTGCTGCAGTCCATTGGCCAGGCACCAGAGTCCATTTCAGAGAAAGAATTAAAATTACTCTGCAGCAATTCTGCATTTCTTCGAGTGGTAAGATGTCGATCATTAGCTGAAGAATATGGTTTGGATACAATTAACAAGGATGAAATTATTTCCAGCATGGACAATCCAGATAATGAGATAGTATTATACTTAATGTTACGGGCTGTTGATAGATTTCATAAACAACATGGTAGATATCCAGGTGTATCTAACTATCAAGTTGAAGAAGATATAGGAAAGTTGAAGTCCTGTCTCACTGGCTTCCTTCAGGAATATGGGTTATCTGTAATGGTGAAAGATGATTATATCCATGAATTCTGCCGATATGGAGCTGCTGAGCCACACACCATTGCTGCATTCTTGGGGGGAGCTGCTGCTCAAGAGGTGATCAAAATAATTACCAAGCAATTTGTAATTTTTAATAATACTTACATTTATAGTGGCATGTCACAAACCTCAGCAACTTTCCAGTTG---
>HLturTru3
ATGGAATTCTTACAAGAATTAAATAACGATGTCTCTGGGAATTTTGTGGAAGAGAGTCCAGAAAACCTTCTAGACAATGATCCTTCATTTTTCTGTAGGTTTACCATTGTGGTTGCAACTCAGCTTCCTGAAAGTACATTACTACGTTTAGCAGATGTCCTCTGGAGTTCCCAAATCCCTCTTTTGATCTGTAGGACATATGGACTAGTTGGTTATATGAGGATCATTATAAAAGAACATCCAGTAATAGAATCTCATCCAGATAATGCATTAGAGGATCTACGACTGGATAAGCCATTTCCTGAACTGAGAGAACATTTTCAGTCTTATGATTTGGATCATATGGAAAAAAAGGACCATAGCCACACTCCATGGATTGTGATCATAGCTAAATATTTAGCACAGTGGTATAGTGAAACAAATGGACGAATACCTAAAACGTATAAAGAAAAAGAAGACTTCAGAGATTTGATTAGACAAGGAATTCTAAAGAATGAAAATGGGGCTCCGGAAGATGAAGAGAATTTTGAAGAAGCTATTAAAAATGTGAACACAGCACTAAATACAACTCAGATCCCAAGCAGTATTGAAGATATATTTAATGATGATCGCTGCATAAATATCACCAAACAGACTCCGACATTTTGGATTTTAGCTCGTGCCTTAAAGGAATTTGTGGCCAAAGAGGGTCAAGGAAATTTACCTGTTCGAGGCACAATTCCTGATATGATTGCAGATTCAGGCAAATATATAAAACTGCAAAATGTTTACCGTGAAAAAGCAAAGAAAGATGCTGCTGCTGTGGGTAATCACGTTGCCAAATTGCTTCAGTCTATAGGCCAGGCACCAGAGTCCATTTCAGAGAAAGAATTAAAATTACTCTGCAGCAATTCTGCATTTCTTCGAGTGGTGAGATGTCGATCCTTAGCTGAAGAATATGGCTTGCATACAGTTAACAAGGATGAAATTATTTCCAGCATGGACAATCCAGATAATGAGATAGTATTATACTTAATGTTACGGGCTGTTGATAGATTTCATAAACAACATGGTAGATATCCAGGGGTATCTAACTATCAAGTTGAAGAAGATATAGGCAAGTTGAAGTCTTGTCTCACTGGCTTCCTTCAGGAATATGGATTATCCATAATAGTGAAAGATGATTATGTCCATGAATTTTGCAGATACGGAGCTGCTGAACCACACACCATTGCTGCATTCTTAGGGGGAGCTGCTGCTCAAGAGGTTATCAAAGTAATCACCAAACAATTTGTAATTTTTAATAATACTTACATTTATAGTGGCATGTCACAAACTTCAGCAACTTTCCAGTTG---
>balAcu1
ATGGAATTCTTACAAGAATTAAATAACGATGTCTCTGGGAGTTTTGTGGAAGAGAGTCCAGAAAACCTTCTAGACAATGATCCTTCATTTTTCTGTAGGTTTACCATTGTGGTTGCAACTCAGCTTCCTGAAAGTACATTACTAAATTTAGCAGATGTCCTCTGGAATTCCCAAATCCCTCTTTTGATCTGTAGGACATATGGACTAGTTGGTTATATGAGGATCATTATAAAAGAACATCCAGTAATAGAATCTCATCCAGATAATGCATTAGAGGATCTACGACTGGATAAGCCATTTCCTGAACTGAGAGAACATTTTCAGTCTTATGATTTGGATCATATGGAGAAAAAGGACCATAGCCACACTCCATGGATTGTGATCATAGCTAAATATTTAGCACAGTGGTATAGTGAAACAAATGGACGAATACCTAAAACGTATAAAGAAAAAGAAGACTTCAGAGATTTGATTAGACAAGGAATTCTAAAGAATGAAAATGGGGCTCCGGAAGATGAAGAGAATTTTGAAGAAGCTATTAAAAATGTGAACACAGCACTAAATACAACTCAGATCCCAAGCAGTATTGAAGATATATTTAATGATGATCGCTGCATAAATATCACCAAACAGACTCCGACATTTTGGATATTAGCTCGTGCCTTAAAGGAATTTGTGGCCAAAGAGGGTCAAGGAAATTTACCTGTTCGAGGCACAATTCCTGATATGATTGCAGATTCAGGCAAATATATAAAACTGCAAAATGTTTACCGTGAAAAAGCAAAGAAAGATGCTGCTGCTGTGGGTAATCACGTTGCCAAATTGCTTCAGTCTATAGGCCAGGCACCAGAGTCCATTTCAGAGAAAGAATTAAAATTACTCTGCAGCAATTCTGCATTTCTTCGAGTGGTGAGATGTCGATCCTTAGCTGAAGAATATGGCTTGCATACAGTTAACAAGGATGAAATTATTTCCAGCATGGACAATCCAGATAATGAGATAGTATTATACTTAATGTTACGGGCTGTTGATAGATTTCATAAACAACATGGTAGATATCCAGGGGTATCTAACTATCAAGTTGAAGAAGATACAGGCAAGTTGAAGTCTTGTCTCACTGGCTTCCTTCAGGAATATGGATTATCCATAATGGTGAAAGATGATTATGTCCATGAATTTTGCCGATATGGAGCTACTGAACCACACACCATTGCTGCATTCTTAGGGGGAGCTGCTGCTCAAGAGGTTATCAAAGTAATCACCAAACAATTTGTAATTTTTAATAATACTTACATTTATAGTGGCATGTCACAAACTTCAGCAACTTTCCAGTTG---
>calJac3
ATGGAATTCTTACAAGAATTAAATAGCGATGTCTCTGGAAGTTTTGTGGAAGAGAGTCCAGAAAACCTTCTAGACAATGATCCTTCATTTTTCTGTAGGTTTACTGTTGTGGTTGCAACTCAGCTTCCTGAAAGCACATTACTACGCTTAGCAGATGTCCTCTGGAATTCGCAGATCCCTCTTTTGATCTGTAGGACATATGGACTAGTTGGTTATATGAGGATCATTATAAAAGAACATCCAGTAATAGAATCTCATCCAGATAATGCATTAGAGGATCTACGACTAGATAAGCCATTTCCTGAACTGAGAGAACATTTTCAGTCCTATGATTTGGATCATATGGAAAAAAAGGACCATAGCCATACTCCATGGATTGTGATCATAGCGAAATATTTAGCACAGTGGTATAGTGAAACAAATGGACGAATACCTAAAACGTATAAAGAAAAAGAGGACTTCAGAGATTTGATTAGACAAGGAATTCTAAAGAATGAAAATGGGGCTCCAGAAGATGAAGAGAATTTTGAAGAAGCTATTAAAAATGTGAACACAGCACTAAATACAACTCAGATCCCAAGCAGTATTGAAGATATATTTAATGATGATCGCTGCATAAATATCACCAAACAGACTCCATCATTTTGGATTTTAGCTCGTGCCTTAAAGGAATTTGTGGCCAAAGAGGGTCAAGGAAATTTACCTGTTCGAGGCACGATTCCTGATATGATTGCAGATTCAGGCAAATATATAAAACTGCAAAACGTTTACCGTGAAAAAGCAAAGAAAGATGCTGCCGCTGTAGGTGATCATGTTGCCAAATTGCTGCAGTCCATTGGCCAGGCACCAGAGTCCATTTCAGAGAAAGAATTAAAATTACTCTGCAGCAATTCTGCATTTCTTCGAGTGGTGAGATGTCGATCCTTAGCTGAAGAATATGGTTTGGATACAATTAACAAGGATGAAATTATTTCTAACATGGACAATCCAGATAATGAAATAGTGTTATACTTAATGTTACGGGCTGTTGATAGATTTCATAAACAACATGGTAGATATCCAGGGGTATCTAACTATCAAGTTGAAGAAGATATAGGAAAGTTGAAGTCTTGTCTCACTGGCTTCCTTCAGGAATACGGTTTATCTGTAATGGTGAAAGATGATTATGTCCATGAATTTTGCCGATATGGAGCCGCTGAGCCACATACCATTGCTGCATTCTTGGGGGGAGTTGCTGCTCAAGAGGTCATCAAAATAATCACCAAACAATTTGTAATTTTTAATAATACTTACATTTACAGTGGCATGTCACAAACTTCAGCAACTTTCCAGTTG---
>ponAbe2
ATGGAATTCTTACAAGAATTAAATAGCGATGTCTCTGGAAGTTTTGTGGAAGAGAGTCCAGAAAACCTTCTAGACAATGATCCTTCATTTTTCTGTAGGTTTACTGTTGTAGTTGCAACTCAGCTTCCTGAAAGCACTTTACTACGCTTAGCAGATGTCCTCTGGAATTCCCAGATTCCTCTTTTGATCTGTAGGACATATGGACTAGTTGGTTATATGAGGATCATTATAAAAGAACATCCAGTAATAGAATCTCATCCAGATAATGCATTAGAGGATCTACGACTAGATAAGCCATTTCCTGAACTGAGAGAACATTTTCAGTCCTATGATTTGGATCATATGGAAAAAAAGGACCACAGTCATACTCCATGGATTGTGATCATAGCTAAATATTTAGCACAGTGGCATAGTGAAACAAATGGACGAATACCTAAAACGTATAAAGAAAAAGAGGACTTCAGAGATTTGATTAGACAAGGAATTCTAAAAAACGAAAATGGAGCTCCAGAAGATGAAGAGAATTTTGAAGAAGCTATTAAAAATGTGAACACAGCACTAAATACAACTCAGATCCCAAGCAGTATTGAAGATATATTTAATGATGATCGCTGCATAAATATCACCAAACAGACTCCATCATTTTGGATTTTAGCTCGTGCCTTAAAGGAATTTGTGGCCAAAGAGGGTCAAGGAAATTTACCTGTTCGAGGCACGATTCCTGATATGATTGCAGATTCAGGCAAATATGTAAAACTGCAAAACGTTTACCGTGAAAAAGCAAAGAAAGATGCTGCTGCTGTGGGTAATCATGTTGCCAAATTGCTGCAGTCCATTGGCCAGGCACCAGAGTCCATTTCAGAGAAAGAATTAAAATTACTCTGCAGCAATTCTGCATTTCTTCGAGTGGTAAGATGTCGATCCTTAGCTGAAGAATATGGTTTGGATACAATTAACAAAGATGAAATTATTTCTAGCATGGACAATCCAGATAATGAAATAGTCTTGTACTTAATGTTACGGGCTGTTGATAGATTTCATAAACAACATGGTAGATATCCAGGA---------------------------------------------------------------------------------------------------------------------------------------------------------------------GCTGCTGCTCAAGAGGTCATCAAAATAATCACCAAACAATTTGTAATTTTTAATAATACTTACATTTACAGTGGCATGTCACAAACTTCAGCAACTTTCCAGTTG---
>cerSim1
ATGGAATTCTTACAAGAATTAAATAATGATGTCTCTGGAAGTTTTGTGGAAGAGAGTCCAGAAAATCTTCTAGACAATGATCCTTCATTTTTCTGTAGGTTTACCGTTGTGGTTGCAACTCAGCTTCCTGAAAGTACATTACTACGTTTAGCAGATGTCCTGTGGAATTCCCAAATCCCTCTTTTGGTCTGTAGGACATATGGACTAGTTGGTTATATGAGGATCATTATAAAAGAACATCCAGTAATAGAATCTCATCCAGATAATGCATTAGAGGATCTACGACTGGATAAGCCATTTCCTGAGCTGAGAGAACATTTTCAGTCTTATGATTTGGAGCATATGGAAAAAAAGGACCATAGCCACACTCCATGGATTGTGATCGTAGCTAAATATTTAGCACAGTGGTATAGTGAAACAAATGGACGAATACCTAAAACGTATAAAGAAAAAGAAGACTTCAGAGATTTGATTAGACAAGGAATTCTAAAGAATGAAAATGGGGCTCCAGAAGATGAAGAGAATTTTGAAGAAGCTATTAAAAATGTGAACACAGCACTAAATACAACTCAGATCCCAGGCAGTATTGAAGCTATATTTAATGATGATCGCTGCATAAATATCACCAAACAGACTCCATCATTTTGGATTTTAGCTCGTGCTTTAAAAGAATTTGTGGCCAAAGAGGGTCAAGGAAATTTACCCGTTCGAGGCACAATTCCTGATATGATCGCAGATTCGGGCAAATATGTAAAACTGCAAAATGTTTACCGTGAAAAAGCAAAGAAAGATGCTGCTGCTGTGGGTAATCATGTTGCCAAATTGCTGCAGTCTATAGGCCAGGCACCAGAGTCCATTTCAGAGAAAGAATTAAAATTACTCTGCAGCAATTCTGCATTTCTTCGAGTAGTAAGATGTCGATCCTTAGCTGAAGAATATGGCTTGAATACAGTCAACAAGGATGAAATTATTTCCAGCATGGACAATCCAGATAATGAGATAGTATTATACTTAATGTTACGGGCTGTTGATAGATTTCATAAACAACATGGTAGATATCCAGGGGTATCTAACTATCAAGTTGAAGAAGATATAGGAAAGTTGAAGTCTTGTCTCACTGGCTTCCTTCAGGAATATGGATTATCTGTAATGGTGAAAGATGATTATGTCCACGAATTTTGCCGATACGGAGCTGCTGAGCCACACACCATTGCTGCCTTCCTAGGGGGAGCTGCTGCTCAAGAGGTTATCAAAATAATCACCAAACAATTTGTAATTTTTAATAATACTTACATTTATAGTGGCATGTCACAAACTTCAGCAACTTTCCAGTTG---
>bosTau8
ATGGAATTCTTACAAGAATTAAATAACGATGTCTCTGGGAGTTTTGTGGAAGAGAGTCCAGAAAACCTTCTAGACAATGATCCTTCATTTTTCTGTAGGTTTACCATTGTGGTTGCAACTCAGCTTTCTGAAAGTACATTACTACGTTTAGCAGATGTCCTCTGGAATTCCCAAATCCCTCTTTTGATCTGTAGGACATATGGACTAGTTGGTTATATGAGGATCATTATAAAAGAACATCCAGTAATAGAATCTCATCCAGATAATGCCTTAGAGGATCTACGACTGGATAAGCCATTTCCTGAACTGAGAGAACATTTTCAGTCTTACGATTTGGATCATATGGAAAAAAAGGACCATAGCCACACTCCATGGATTGTGATCGTAGCTAAATACTTAGCACAGTGGTATAGTGAAACCAATGGACGAATACCTAAAACATATAAAGAAAAAGAAGACTTCAGAGATTTGATTAGACAAGGAATTTTAAAGAATGAAAATGGGACTCCAGAAGATGAAGAGAATTTTGAAGAAGCTATTAAAAATGTGAATACAGCACTAAATACAACTCAGATCCCAAGCAGTATTGAAGATATATTTAATGATGATCGCTGCATAAATATCACCAAACAGACTCCGACATTTTGGATTTTAGCTCGTGCCTTAAAGGAATTTGTGGCCAAAGAGGGTCAAGGAAATCTACCTGTTCGAGGCACAATTCCTGATATGATTGCAGATTCAGGCAAATATATAAAACTTCAAAATGTTTACCGTGAAAAAGCAAAGAAAGATGCTGCTGCTGTGGGTAATCATGTTGCCAAATTGCTTCAGTCTATAGGCCAGGCACCAGAGTCCATTTCAGAGAAAGAATTAAAATTACTCTGCAGCAATTCAGCATTTCTTCGAGTGGTGAGATGTCGATCCTTAGCTGAAGAATACAGCTTGGATACAATTAACAAGGATGAAATTATTTCCAGCATGGACAATCCAGATAACGAGATAGTATTATACTTAATGTTACGGGCTGTTGATAGATTTCATAAACAGCATGGTAGATATCCAGGAGTGTCTAACTATCAAGTTGAAGAAGATATAGGAAAGTTGAAGTCTTGTCTCACTAGCTTCCTTCAGGAATATGGATTATCTGTAATGGTGAAAGACGATTATGTCCATGAATTTTGCCGATACGGAGCTGCTGAACCACACACCATTGCTGCATTCTTAGGGGGAGCTGCTGCTCAAGAGGTTATCAAAATAATCACCAAACAATTTGTAATTTTTAATAATACTTACATTTATAGTGGCATGTCACAAACTTCAGCAACTTTTCAGTTG---
>oryAfe1
ATGGAATTCTTACAAGAATTAAATAATGATGTCTCTGGAAGTTTTGTGGAAGAGAGTCCAGAAAACCTTCTAGACAATGATCCTTCATTTTTCTGTAGGTTTACTGTTGTAATTGCAACTCAGCTCCCAGAAAGTACATTCCTACGTTTAGCAGATGTCCTCTGGAATTCTCAAATCCCTCTTTTGGTCTGTAGGACATATGGACTGGTTGGTTATATGAGGATCATTATAAAAGAACATCCAGTAATAGAATCTCACCCAGATAATGCATTAGAGGATCTACGACTGGATAAGCCATTTCCTGAGTTGAGAGAACATTTTCAGTCTTATGATTTGGATCACATGGAAAAAAAGGATCATAGCCACACTCCATGGATTGTGATCATAGCTAAATATTTAGCACAGTGGTATAGTGAGACAAATGGACGAATACCTAAAACATACAAAGAAAAAGAAGACTTCAGAGATTTGATTAGACAAGGAATTCTAAAGAATGAAAACGGGGCTCCAGAAGATGAAGAGAATTTTGAAGAAGCTATTAAAAATGTGAACACAGCGCTAAATACAACACAGATTCCACGCAATATTGAAGATATATTTAATGATGATCGCTGCATAAATATCACCAAACAGACACCATCATTTTGGATTTTAGCTCGTGCCTTAAAAGAATTTGTGGCTAAGGAGGGTCAAGGAAATTTACCTGTCCGAGGCACAATTCCTGATATGATTGCAGATTCAGGCAAATACATAAAGCTGCAAAATGTTTACCGAGAAAAAGCAAAGAAAGATGCTGCTGCTGTGGGTAATCATGTTGCCAAATTGCTGCAGTCTGTGGGCCAGGCACCAGAGTCCATTTCAGAGAAAGAATTAAAATTACTCTGCAGTAATTCTGCATTCCTGCGAGTGGTAAGATGTCGCTCCTTAGCCGAAGAATATGGTTTGAATACAGTTAATAAGGATGAAATTATTTCCAGCATGGATAATCCAGACAATGAAATAGTATTATACTTAATGTTAAGAGCTGTTGATAGATTTCATAAACAACATGGTAGATATCCAGGGGTATCTAACTATCAGGTTGAAGAAGATATAGGAAAGTTGAAGTCTTGTCTTACTGGCTTCCTTCAGGAATATGGATTATCTATAATGGTGAAAGATGACTATGTCCATGAATTTTGCAGATATGGAGCTGCTGAGCCACATACCATTGCTGCATTCTTGGGGGGAGCTGCTGCTCAAGAGGTTATTAAAATAATCACCAAACAATTTGTCATTTTTAATAACACTTACATTTATAATGGTATGTCACAGACTTCAGCAACTTTCCAGTTG---
>loxAfr3
ATGGAATTCTTACAAGAATTAAATACTGATGTCTCTGGAGGTTTTGTGGAAGAGAGTCCAGAAAACCTTCTAGACAATGATCCTTCATTTTTCTGTAGGTTTACCATTGTGGTTGCAACTCAACTCCCTGAAAGTACATTACTACGTTTAGCAGATATCCTCTGGAATTCTCAAATCCCTCTTTTGGTCTGTAGGACATATGGACTAGTTGGTTATATGAGGATCATAATAAAAGAACATCCAGTAATAGAATCTCACCCGGATAATGCACTAGAGGATCTTCGACTGGATAAACCATTCCCTGAGTTGAGAGAACACTTTCAGTCTTATGATTTGGATAATATGGACAAAAAGGATCACAGCCACACTCCATGGATTGTGATCATCGCTAAATATTTAGCACGGTGGTATAGTGAGACAAATGGACGAATACCTAAAACATACAAAGAAAAAGAGGACTTCAGGGATTTGATTAGACAAGGAATTCTAAAAAATGAAAATGGGGCCCCAGAAGATGAAGAGAATTTTGAGGAAGCTATTAAAAATGTGAACACAGCACTAAATACAACTCAGATTCCAAGCAGTATTGAAGATATATTTAATGATGATCGCTGCGTAAATATCACCAAACAGACACCATCGTTTTGGATTTTAGCTCGTGCTTTAAAGGAATTTGTGGCCAAGGAGGGCCAAGGAAATTTACCTGTTCGAGGCACAATTCCTGATATGATTGCAGATTCAGGCAAATATATAAAACTGCAAAATGTTTACCGTGAAAAAGCAAAGAGAGACGCTGCTGCTGTGGGTAATCACGTTGCCAAACTGCTGCAGTCCATAGGCCAGGCACCAGAGTCCATTTCAGAGAAAGAATTAAAGTTACTCTGCAGTAATTCTGCATTTCTTCGAGTGGTAAGATGTCGCTCCTTAGCTGAAGAATATGGTTTGGATACACTTAACAAGGATGAAATTATTTCCAGCATGGACAATCCAGATAGCGAGATAGTATTGTACTTAATGTTACGGGCTGTTGATAGATTTCATAAGCAACATGGTAGATATCCAGGGGTATCTAACTATCAAGTTGAAGAAGATATAGGAAAGTTGAAGTCTTGTCTCACTGGGTTCCTTCAGGAATATGGATTATCTGTAATAGTGAAAGATGACTATGTTCATGAATTTTGCCGATACGGAGCTGCTGAGCCACATACCATTGCTGCATTCTTGGGGGGAGCTGCTGCTCAAGAGGTTATCAAAATAATCACCAAACAATTTGTAATTTTTAATAACACTTACATTTATAGTGGTATGTCACAAACGTCAGCAACTTTCCAGTTG---
>mm10
ATGGAATTCTTACAAGAACTAAATAGCGATGTCTCTGGAAGTTTTGTGGAAGAGAGTCCAGAAAACCTTCTAGACAATGATCCTTCATTTTTCTGTAGGTTTACTATTGTGGTTGCAACTCAGCTTCTTGAAAGTACATTGCTGCGTTTAGCAGATGTTCTCTGGAATTCCCAGATCCCTCTTTTGATCTGTAGGACATATGGACTAGTTGGTTATATGAGGATTATTATAAAAGAACACCCAGTAATAGAATCTCATCCAGATAATGCATTGGAGGATCTACGACTAGATAAGCCATTTCCTGAACTGAGAGAACATCTTCAGTCTTATGACTTGGACCATATGGAAAAAAAGGACCATAGCCATACTCCATGGATTGTGATCATAGCTAAATATTTAGCACAGTGGTATAATGAAACAAATGGACGGATTCCTAAAAGTTATAAAGAAAAAGAGGACTTCAGAGATTTGATAAGACAAGGGATTTTAAAGAATGAAAATGGAGCTCCAGAAGACGAAGAGAATTTTGAAGAAGCCATCAAAAATGTGAACACAGCACTAAATACAACTCAGATCCCAAGCAGTATTGAAGATATATTTAATGATGATCGATGCATAAATATCACCAAACAGACACCAACTTTTTGGATTCTAGCTCGTGCCTTAAAGGAATTTGTGGCCAAGGAGGGTCAAGGAAATTTACCTGTCCGAGGCACAATTCCTGATATGATTGCAGATTCAAACAAATACATAAAACTGCAGAATGTTTACCGAGAGAAAGCAAAGAAAGATGCTGCTGCTGTAGGCAATCACGTTGCCAAATTGCTTCAGTCTGTTGGCCAGGCACCAGAGTCCATTTCAGAGAAAGAATTAAAATTGCTTTGCAGCAATTCTGCATTTCTTCGAGTGGTAAGATGTCGATCTTTAGCTGAAGAGTATGGCTTGGATACAGTCAACAAAGATGAAATTATTTCTAGCATGGACAATCCGGATAATGAGATAGTCCTGTACCTGATGTTGCGGGCTGTTGATCGATTTCATAAACAGCATGGCAGATACCCAGGAGTATCTAACTATCAAGTTGAAGAAGATATAGGGAAGTTGAAGTCCTGTCTTACTGGCTTCCTTCAGGAATATGGGCTGTCTGTAATGGTGAAAGACGATTATGTCCATGAATTTTGCCGGTACGGAGCTGCTGAGCCACACACCATTGCTGCGTTCCTGGGAGGAGCTGCTGCTCAAGAAGTTATCAAAATAATCACCAAACAATTCGTAATTTTTAATAATACTTATATTTATAGTGGTATGTCACAAACTTCTGCAACTTTCCAGTTG---
>rn6
ATGGAATTCTTACAAGAGCTAAATAGCGATGTCTCTGGAAGTTTTGTGGAAGAGAGTCCAGAAAACCTTCTAGACAATGATCCTTCATTTTTCTGTAGGTTTACTATTGTGGTTGCAACTCAGCTTCTTGAAAGTACATTACTACGTTTAGCAGATGTCCTCTGGAATTCCCAGATCCCTCTTTTGATCTGTAGGACATATGGCCTAGTTGGTTATATGAGGATTATTATAAAAGAACATCCAGTAATAGAATCTCATCCAGATAATGCATTGGAGGACCTACGACTAGATAAGCCATTTCCTGAACTGAGAGAACATTTTCAGTCTTATGACTTGGACCATATGGAAAAAAAGGACCATAGCCATACTCCATGGATTGTGATCATAGCTAAATATTTAGCCCAGTGGTATAGTGAGACAAATGGACGAATTCCTAAAAGTTATAAAGAAAAAGAGGACTTCAGAGAATTGATAAGACAAGGGATTTTAAAGAATGAGAATGGAGCTCCAGAAGATGAAGAGAATTTTGAAGAAGCTATTAAAAATGTGAACACAGCACTAAATACAACTCAGATCCCAAGCAGTATTGAAGATATATTTAATGATGATCGCTGCATAAATATCACCAAACAGACCCCATCTTTTTGGATTTTAGCTCGTGCCTTAAAGGAATTTGTGGCCAAGGAGGGTCAAGGAAATTTACCTGTTCGAGGCACAATTCCTGATATGATTGCAGATTCAAGCAAATACATAAAATTGCAGAATGTTTATCGTGAGAAAGCAAAGAAAGATGCTGCTGCTGTAGGTAATCATGTTGCCAAATTGCTTCAGTCTGTTGGCCAGGCACCAGAGTCCATTTCAGAGAAAGAATTAAAACTGCTTTGTAGCAATTCTGCATTTCTTCGAGTGGTAAGATGTCGGTCTTTAGCTGAAGAGTATGGTTTGCATACAGTCAACAAAGATGAAATTATTTCTAGCATGGACAATCCGGATAATGAGATAGTCCTGTACCTAATGTTGCGGGCTGTTGATCGATTTCATAAGCAGCATGGCAGATACCCAGGAGTATCTAACTATCAAGTTGAAGAAGATATAGGGAAGTTGAAGTCCTGTCTTACTGGCTTCCTTCAGGAATATGGGTTGTCTGTAATGGTGAAGGACGATTATGTCCATGAATTTTGCCGGTACGGAGCTGCTGAGCCACACACCGTTGCTGCATTCCTGGGAGGAGCTGCTGCTCAAGAAGTTATCAAAATAATCACCAAACAATTTGTAATTTTTAACAATACTTATATTTATAGTGGTATGTCACAAACTTCTGCAACTTTCCAATTG---
>canFam3
ATGGAATTCTTACAAGAATTAAATAACGATGTCTCTGGGAATTTTGTGGAAGAGAGTCCAGAAAACCTTCTAGACAATGATCCTTCATTTTTCTGTAGGTTTACCATTGTGGTTGCAACTCAGCTTCCTGAAAGTACATTACTACGTTTAGCAGATGTCCTCTGGAATTCACAAATACCTCTTCTGATCTGTAGGACATATGGACTAGTTGGTTATATGAGGATCATTATAAAAGAACATCCAGTAATAGAATCTCATCCAGATAATGCATTAGAGGATCTACGACTGGATAAACCATTTCCTGAACTGAGAGAACATTTTCAGTCTTATGATTTGGATCGTATGGAAAAAAAGGATCATAGCCATACTCCATGGATTGTGATCATAGCCAAATATTTAGCACAGTGGTATAGTGAGACAAATGGACGAATACCTAAAACGTATAAGGAAAAAGAAGACTTCAGAGATTTGATTAGACAAGGAATTCTAAAGAATGAAAATGGGGCTCCGGAAGATGAAGAGAATTTTGAGGAAGCTATTAAAAATGTGAACACAGCCCTAAATACAACTCAGATCCCAAGCAGTATTGAAGATATATTTAATGATGATCACTGCATAAATATCACCAAACAGACTCCATCATTTTGGATTTTAGCTCGTGCCTTAAAGGAATTTGTGGCCAAAGAGGGTCAAGGAAATTTACCTGTTCGAGGCACAATTCCTGATATGATCGCAGATTCAAGCAAATATATAAAGCTGCAAAATGTTTACCGTGAAAAAGCAAAGAAAGATGCTGCTGCTGTGGGTAATCATGTTGCCAAATTGTTGCAGTCTATTGGCCAGGCACCAGAGTCCATTTCAGAGAAAGAATTAAAATTACTCTGCACCAATTCTGCATTTCTTCGAGTGGTAAGATGTCGATCCTTAGCTGAAGAATATGGCTTGAATACAATTAACAAGGATGAAATAATTTCCAGCATGGACAATCCAGATAATGAAATAGTATTATATTTAATGTTACGGGCTGTTGATAGATTTCATAAACAACATGGTAGATATCCAGGAGTATCTAACTACCAAGTTGAAGAAGATATAGGAAAGCTGAAGTCTTGTCTCACTGGCTTCCTTCAGGAATATGGATTATCTGTAATGGTGAAAGATGATTATGTCCATGAATTTTGCCGATATGGAGCTGCTGAGCCACACACCATTGCTGCATTCTTAGGGGGAGCTGCTGCTCAGGAGGTTATCAAAATAATCACCAAACAATTTGTAATTTTTAATAATACTTACATTTATAGTGGCATGTCACAAACTTCAGCAACTTTCCAGTTA---
>musFur1
ATGGAATTCTTACAAGAATTAAATAACGATGTCTCTGGGAGTTTTGTGGAAGAGAGTCCAGAAAACCTTCTAGACAATGATCCTTCATTTTTCTGTAGGTTTACCATTGTGGTTGCAACTCAGCTTCCTGAAAGTACATTACTACGTTTAGCAGATGTCCTCTGGAATTCACAAATACCTCTTTTGATCTGTAGGACTTATGGACTAGTTGGTTATATGAGGATCATTATAAAAGAACATCCAGTAATAGAATCTCATCCAGATAATGCATTAGAGGATCTACGACTGGATAAGCCATTTCCTGAACTGAGAGAACATTTTCAGTCTTATGATTTGGATCATATGGAAAAAAAGGACCATAGCCATACTCCATGGATTGTGATCGTAGCTAAATATTTAGCACAGTGGTATAGTGAAACAAATGGACGAATACCTAAAACGTATAAAGAGAAAGAAGACTTCAGAGATTTGATTAGACAAGGAATTCTGAAGAATGAAAACGGGGCTCCAGAAGATGAAGAGAATTTTGAAGAAGCTATTAAAAATGTGAACACAGCACTAAATACAACTCAGATCCCAAGCAGTATTGAAGATATATTTAATGATGATCACTGCATAAATATCACCAAACAGACTCCATCATTTTGGATTTTAGCTCGTGCCTTAAAGGAATTTGTGGCCAAAGAGGGTCAGGGAAATTTACCTGTTCGAGGCACAATTCCTGATATGATTGCAGATTCAAGCAAATATATAAAGCTGCAGAATGTATACCGTGAAAAAGCAAAGAAAGATGCTGCTGCCGTGGGTAATCATGTTGCCAAACTGTTGCAGTCTATCGGCCAGGCACCAGAGTCCATTTCAGAGAAAGAATTAAAATTACTCTGCACCAATTCTGCATTTCTTCGAGTGGTAAGATGTCGATCCTTAGCTGAAGAATATGGCTTGGATACAATTAACAAAGAGGAAATAATTTCCAGCATGGACAATCCAGATAATGAGATAGTATTATATTTAATGTTACGGGCTGTTGATAGATTTCATAAACAACATGGTCGATATCCAGGGATATCTAACTACCAAGTTGAAGAAGATATAGGAAAGCTGAAGTCTTGTCTCACTGGCTTCCTTCAGGAATATGGATTATCTGTAATGGTGAAAGATGACTATGTCCATGAATTTTGCCGATACGGAGCTGCTGAGCCACACACCATTGCTGCATTCTTAGGGGGAGCTGCTGCTCAGGAGGTTATCAAAATAATCACTAAGCAATTTGTAATTTTTAATAATACTTACATTTATAGTGGCATGTCACAGACTTCAGCAACTTTCCAGTTG---
>ailMel1
ATGGAATTCTTACAAGAATTAAATAACGATGTCTCTGGGAGTTTTGTGGAAGAGAGTCCAGAAAACCTTCTAGACAATGATCCTTCATTTTTCTGTAGGTTTACCATTGTGGTTGCAACTCAGCTTCCTGAAAGTACATTACTACGTTTAGCGGATGTCCTCTGGAATTCACAAATACCTCTTTTGATCTGTAGGACATATGGACTAGTTGGTTACATGAGGATCATTATAAAAGAACATCCAGTAATAGAATCTCATCCAGATAATGCATTAGAGGATCTACGACTGGATAAACCATTTCCTGAACTGAGAGAACATTTTCAGTCTTATGATTTGGATCATATGGAAAAAAAGGACCATAGCCACACTCCATGGATTGTGATCATTGCCAAATATTTAGCACAGTGGTATAGTGAAACAAATGGACGAGTACCTAAAACGTATAAAGAAAAAGAAGACTTCAGAGATTTGATTAGACAAGGAATTCTAAAGAATGAAAATGGGGCTCCGGAAGATGAAGAGAATTTTGAAGAAGCTATTAAAAATGTGAACACAGCACTAAATACAACTCAGATTCCAAGCAGTATTGAAGATATATTTAATGATGATCACTGCATAAATATCACCAAACAGACTCCATCATTTTGGATTTTAGCTCGTGCCTTAAAAGAATTTGTGGCCAAAGAGGGTCAGGGAAATTTACCTGTTCGAGGCACAATTCCTGATATGATTGCAGATTCAAGCAAATACATAAAGCTGCAAAATGTTTACCGTGAAAAAGCAAAGAAAGATGCTGCTGCTGTGGGTAATCATGTTGCCAAATTGTTGCAGTCTATCGGCCAGGCACCAGAGTCCATTTCAGAGAAAGAATTAAAATTACTCTGCACCAATTCTGCATTTCTTCGAGTAGTAAGATGTCGATCCTTAGCTGAAGAATATGGCTTGGATACAATTAACAAGGAGGAAATAACTTCCAGCATGGACAATCCAGATAATGAGATAGTATTATATTTAATGTTACGGGCTGTTGATAGATTTCATAAACAACATGGTCGATATCCAGGGGTATCTAACTACCAAGTTGAAGAAGATATAGGAAAGCTGAAGTCTTGTCTCAATGGCTTCCTTCAGGAATATGGATTATCTGTAATGGTGAAAGATGATTATGTCCATGAATTTTGCCGATACGGAGCTGCTGAGCCACACACCATTGCTGCGTTCTTAGGGGGAGCTGCTGCTCAGGAGGTTATCAAAATAATCACCAAACAATTTGTCATTTTTAATAATACTTACATTTATAGTGGCATGTCACAAACTTCAGCAACTTTCCAGTTG---
>eriEur2
ATGGAATTCTTGCAAGAATTAAATAGTGATGTCTCTGGAAGTTTTGTGGAAGAGAGTCCAGAAAACCTTCTAGACAATGATCCTTCATTTTTCTGTAGGTTTACCATAGTGGTTGCAACTCAGCTTCCTGAAAGTACATTACTACGATTAGCAGATGCCCTCTGGAATTCTCAAATTCCTCTTCTCATCTGTAGAACGTATGGACTAGTTGGTTATATGAGGATCATTATAAAAGAACATCCAGTAATAGAATCTCATCCAGATAATGCATTAGAGGATCTACGGCTGGATAAACCATTTCCTGAACTCAGAGAACATCTTCAGTCCTACGATTTGGATCATATGGAAAAAAAGGACCATAGCCATACCCCATGGATTGTGATCATAGCTAAATACTTAGCACAGTGGTACAGTGAAACAAATGGAAGGATACCTAAAACATACAAAGAAAAAGAAGACTTCAGAGATTTGATTAGACAAGGAATCCTGAAGAATGAAAATGGGGCTCCTGAAGATGAAGAGAACTTCGAAGAAGCTATTAAAAATGTGAACACAGCACTAAATACAACTCAGATTCCAAGAAGTATTGAAGATATATTTAATGATGATCGCTGTGTACATATCACCAAACAGACACCTCCGTTTTGGATTTTAGCTCGTGCCTTAAAGGAATTTGTGGCCAAAGAGGGTCAAGGAAATCTGCCAGTTCGAGGCACAATTCCTGATATGATTGCTGATTCAGGGAAATATATAAAGCTACAAAATATTTACCGTGAAAAAGCAAAGAAAGATGCTGCTGCTGTGGGTAATCATGTTGCCAAATTGCTACAGTCTATAGGCCAGGCACCAGAGTCCATTTCAGAGAAAGAATTAAAACTACTCTGCAGCAATTCTGCATTTCTTCGAGTGGTAAGATGTCGATCCTTAGCTGAAGAATATGGCTTGGATACAGTTCACAAGGATGAAATTATTTCCAGCATGGACAATCCAGATAATGAAATCGTATTGTACTTGATGTTACGGTCTGTTGATAGATTTCATAAACAACATGGTAGATATCCAGGGGTATCTAACTATCAAGTTGAAGAAGATATAGGAAAGTTGAAGACTTGTCTCACTGGCTTCCTTCAGGAATATGGATTATCTGTAATGGTGAAAGATGACTATGTCCATGAATTTTGTCGATATGGAGCTGCTGAGCCACACACCATTGCTGCATTCTTAGGCGGAGCTGCTGCTCAAGAGGTTATCAAAATAATCACCAAACAATTTGTAATTTTTAATAATACTTACATTTATAGTGGCATGTCACAAACCTCTGCAACTTTCCAGTTG---
>oryCun2
ATGGCATTCTTACAAGAACTAAATAACGATGTCTCTGGAAATTTTGTGGAAGAGAGTCCAGAACACCTTCTAGACAATGATCCTTCATTTTTCTGTAGGTTTACTGTTGTGGTTGCAACTCAGCTTCCTGAAAGCACATTGCTACGTCTAGCAGATGTTCTCTGGAATTCCCAGATCCCTCTTTTGATCTGTAGGACATATGGACTAGTTGGTTACATGAGGATCGTTATAAAAGAACATCCAGTAATAGAGTCTCATCCAGATAACGCACTAGAGGATCTACGCCTGGATAAGCCATTTCCTGAACTGAGAGAACATTTTCAGTCTTACGATCTGGATCATATGGATAAGAAGGACCATAGCCATACGCCGTGGATTGTGATCGTAGCTAAATATTTAGCTCAGTGGTATAGTGAAACTAATGGACGAATACCTAAAACCTATAAAGAAAAAGAGGACTTCAGAGATTTGATTAGACAAGGAATCCTGAAGAATGAAAGCGGGACTCCTGAAGATGAAGAGAATTTTGAAGAAGCCATTAAAAATGTGAACACTGCACTGAATACAACACAGATCCCAAGCAGTATTGAAGATATATTTAATGATGATCGCTGCATAAATATCACCAAACAGACTCCTTCATTTTGGATTCTAGCTCGTGCCTTAAAGGAATTCGTGGCCAAAGAAGGTCAAGGAAATTTACCTGTTCGAGGCACAATTCCTGACATGATTGCAGATTCGGGCAAATATATAAAACTGCAAAATGTTTACCGCGAAAAAGCAAAGAAAGATGCTGCCGCTGTGGGGAATCACGTGGCCAAGCTGCTGCAGTCCATTGGCCAGGCACCAGAATCCATTTCAGAGAGAGAATTAAAGTTGCTCTGCAGCAATTCTGCGTTTCTTCGAGTAGTAAGATGTCGGTCCTTAGCTGAAGAATATGGTTTGGATACAGTTAACAAGGATGAAATTATTTCCAGCATGGACAGTCCAGATAATGAGATAGTATTATATTTAATGTTACGGGCTGTTGACAGATTTCATAAACAACATGGTAGATATCCAGGAGTGTCTAACTATCAAGTTGAAGAAGATGTAGGAAAGTTGAAGTCTTGTCTCACTGGCTTCCTTCAGGAATATGGGTTATCTGTAATGGTGAAAGATGATTATATCCATGAATTTTGCCGATATGGAGCTACTGAGCCACACACCATCGCTGCGTTCTTGGGGGGAGCTGCTGCTCAAGAGGTTATCAAAATAATCACCAAACAATTTGTAATTTTTAATAATACTTATATTTATAGTGGCATGTCACAAACCTCAGCAACTTTCCAGTTG---
>tupChi1
ATGGAATTCTTACAAGAATTAAATAACGACGTCTCTGGAAATTTTGTAGAAGAGAGTCCAGAAAACCTTCTAGACAATGATCCCTCATTTTTCTGTAGGTTTACTGTTGTGGTTGCAACTCAGCTTCCTGAAAGTACATTACTGCGTTTAGCAGATGCTCTCTGGAATTCCCAGATCCCTCTTTTGGTCTGTAGGACATATGGACTAGTTGGTTATATGAGAATCATTATAAAAGAACATCCAGTAATAGAATCTCATCCAGATAATGCATTAGAGGATCTACGACTGGATAAGCCATTTCCTGAACTAAGAGAACATTTTCAGTCTTATGATTTGGAGCATATGGAAAAAAAGGACCATAGCCATACTCCATGGATTGTGATCATAGCTAAATATTTAGCACAGTGGTATAATGAAACAAATGGACGGATACCTAAAACGTATAAAGAGAAAGAGGACTTCAGAGATTTGATTAGACAAGGGATTTTAAAGAATGAAAATGGGGCTCCAGAAGATGAAGAGAATTTTGAAGAAGCTATTAAAAATGTGAACACAGCACTAAATACAACTCAGATCCCAAGCAGTATTGAAGATATATTTAATGATGATCGCTGCATAAATATCACCAAACAGACGCCATCATTTTGGATTTTAGCTCGTGCCTTAAAGGAATTTGTGGCCAAAGAAGGTCAAGGAAATTTACCTGTTCGAGGCACAATTCCTGATATGATTGCAGATTCAAGCAAATATATAAAACTGCAGAATGTTTACCGTGAAAAAGCCAAGAAAGATGCTGCTGCTGTAGGTAATCATGTTGCCAAGTTGCTGCAGTCCATCGGCCAGGCACCAGAGTCCATTTCAGAGAAAGAATTAAAATTACTCTGCAGCAATTCTGCATTTCTTCGAGTGGTAAGATGTCGATCTTTAGCTGAAGAATATGGTTTGGATACAGTTAACAAAGATGAAATTATTTCTAGCATGGACAATCCAGATAATGAGATAGTATTATACTTAATGTTACGGGCTGTTGATAGGTTTCATAAACAACATGGTAGATATCCAGGGGTATCTAACTATCAAGTTGAAGAAGATATTGGAAAATTGAAATCTTGTCTCACCGGCTTCCTTCAGGAATATGGGTTATCTGTAATGGTGAAAGATGATTATGTCCATGAATTTTGCCGATATGGAGCTGCGGAGCCACACACTGTTGCTGCATTCTTGGGGGGAGCTGCTGCTCAAGAAGTTATCAAAATTATCACCAAACAGTTCGTAATTTTTAATAATACTTACATTTATAGTGGCATGTCACAAACTTCAGCAACTTTCCAGTTG---
>triMan1
ATGGAATTCTTACAAGAATTAAATAATGATGTTTCTGGAAGTTTTGTGGAAGAGAGTCCAGAAAACCTTCTAGACAATGATCCTTCATTTTTCTGTAGGTTTACCATTGTGGTTGCAACTCAAGTCCCTGAAAGTACATTACTACGTTTAGCAGATGTCCTCTGGAATTCTCAAATCCCTCTTTTGGTCTGTAGGACATATGGACTGGTTGGTTATATGAGGATCATTATAAAAGAACATCCAGTAATAGAATCTCACCCAGATAATGCATTAGAGGATCTTCGACTGGATAAGCCATTTCCTGAGTTGAAAGAACATTTTCAGTCTTATGATTTGGATCATATGGAAAAAAAGGATCATAGCCACACCCCATGGATTGTGATCATAGCTAAATATTTAGCACAGTGGTATCATGAGACAAGTGGACGAATACCTAAAACATATAAAGAAAAAGAGGACTTCAGGGATTTGATTCGGCAAGGAATTCTAAAGAATGAAAACGGTGCTCCAGAAGATGAAGAGAATTTTGAAGAAGCTATTAAAAATGTGAACACAGCGCTAAATACAACTCAGATTCCAAGCAGTATTGAAGATATATTTAATGATGATTGCTGCATAAATATCACCAAACAGACATCATCATTTTGGATTTTAGCTCGTGCTTTAAAGGAATTTGTGGCCAAGGAGGGTCAAGGAAATTTACCTGTTAGGGGCACAATTCCTGATATGATTGCAGATTCAGGCAAATACATAAAACTGCAGAATGTTTACCGTGAAAAAGCAAAGAAAGATGCTGCTGCTGTGGGTAATCATGTTGCCAAACTACTGCAGTCCATAGGCCAGGCACCAGAGTCCATTTCAGAGAAAGAATTAAAGTTACTCTGCAGTAATTCTGCATTTCTTCGAGTGGTAAGATGTCGTTCCTTAGCTGAAGAATATGGTTTGGATACAGTTAACAAAGATGAAATTATTTCCAGCATGGACAATCCAGATAATGAGATGGTACTGTATTTAATGTTACGGGCTGTTGATAGATTTCAGAAACAACATGGTAGATATCCAGGGGTATCTAACTATCAAGTTGAAGAAGATATAGGAAAGTTGAAGTCTTGTCTCACTGGTTTCCTTCAGGAATATGGATTATCTGTAATGGTGAAAGATGACTATGTCCATGAATTTTGCCGATACGGAGCTGCTGAGCCACATACCATTGCTGCATTCTTGGGGGGAGCTGCTGCTCAAGAGGTGATCAAAGTAATCACCAAACAATTTGTAATTTTTAATAACACTTACATTTATAGTGGTATGTCACAAACTTCAGCAACTTTCCAGTTG---
>otoGar3
ATGGAATTCTTACAAGAATTAAATAACGATGTCTCTGGAAGTTTTGTGGAAGAGAGTCCAGAAAACCTTCTAGACAATGATCCTTCATTTTTCTGTAGGTTTACCATTGTGGTTGCAACTCAGCTTCCAGAAAGTACGTTACTTCGTTTAGCAGATGTCCTATGGAATTCCCAAATCCCTCTTTTGATCTGTAGGACATATGGATTAGTTGGTTATATGAGGATCATAATAAAAGAACATCCAGTAATAGAATCTCATCCAGATAATGCATTAGAGGATCTACGACTAGATAAGCCATTTCCTGAACTGAGAGAACATTTTCAGTCCTATGATTTGGATCGTATGGAAAAAAAGGACCATAGCCATACTCCATGGATTGTGATCATAGCTAAATATTTAGCACAGTGGTATAGTGAAACAAATGGACGAACACCTAAGACGTATAAAGAAAAAGAGGACTTCAGAGATTTGATTAGACAAGGAATTCTAAAGAATGAAAATGGGGCTCCAGAAGATGAAGAGAATTTTGAAGAAGCTATTAAAAATGTGAATACAGCACTAAATACAACTCAGATCCCAAGCAGTATTGAAGATATATTTAATGATGATCGCTGCATAAATATCACCAAACAGACTCCATCATTTTGGATTTTAGCTCGTGCCTTAAAGGAATTTGTGTCCAAAGAAGGTCAAGGATATTTACCTGTTCGGGGCACAATTCCTGATATGATTGCAGATTCAAGCAAATATATAAAACTTCAAAATGTTTATCGTGAAAAAGCAAAGAAAGATGTTGCTGCTGTGGGTAATCATGTATCCAAATTGCTGCAGTCCATTGGCAAGGCACCAGAGTCCATTTCAGAGAAAGAATTAAAATTACTCTGCAGCAATTCTGCATTTCTTCGAGTGGTAAGATGTCGATCCTTAGCTGAAGAATATGGTTTGAACACAGTTAACAAGGATGAAATTATTTCCAGCATGGACAATCCAGATAATGAAATAGTATTGTACTTAATGTTACGCGCTGTTGATAGATTTCATAAACAACATGGTAGATATCCAGGGATATCTAACTATCAAGTTGAAGAAGATATAGGAAAGTTGAAGTCTTGTCTCAGTGGCTTCCTTCAAGAATATGGTTTATCTGTAATGGTGAAAGATGATTATATTCATGAATTTTGCCGATATGGAGCTGCTGAGCCACATACCATTGCTGCATTCTTGGGAGGAGCTGCTGCTCAAGAGGTTATCAAAATAATCACCAAACAATTTGTAATTTTTAATAATACTTACATTTATAGTGGCATGTCACAAACTTCTGCAACTTTCCAGTTG---
>conCri1
ATGGAGTTCTTACAAGAATTAAATAATGATGTCTCTGGAAGTTTTGTGGAAGAGAGCCCGGAAAACCTTCTAGACAATGATCCTTCATTTTTCTGTAGATTTACTGTTGTGGTTGCAACTCAGCTACCTGAAAGTACATTACTACGCTTAGCAGATGTCCTGTGGAATTCCCAAATCCCTCTTTTGATCTGTAGGACATATGGACTAGTTGGTTATATGAGGATCGTTATAAAAGAACATCCAGTAATAGAATCTCACCCAGATAGTGCTTTAGAGGATCTACGACTGGATAAGCCGTTTCCTGAACTGAGAGAGCATTTTCAATCTTATGACTTGGATCATATGGAAAAAAAGGACCATAGCCACACTCCGTGGATTGTGATCATAGCTAAATATTTGGCACAGTGGTATAATGAAACTAATGGACGAATACCTAAAACATATAAAGAAAAAGAAGACTTCAGAGATTTGATTAGACAAGGAATTCTTAAGAATGAAAATGGGACTCCTGAAGATGAAGAGAACTTTGAAGAAGCTATCAAGAATGTGAACACAGCACTAAATACGACTCAGATCCCACGCAGTATTGAAGACATATTTAATGATGATCGCTGCATAAATATTACCAAACAGACTCCATCATTTTGGATTTTAGCTCGTGCCTTAAAGGAATTTGTGGCCAAAGAGGGTCAAGGAAATTTACCTGTTCGAGGCACAATTCCTGATATGATTGCAGATTCATGCAAATATATAAAACTGCAAAATGTTTACCGCGAGAAGGCAAAGAAAGATGCTGCTGCTGTGGGTAATCATGCTGCCAAATTGCTGCAGTCTGTAGGCCAGGCACCAGAGTCCATTTCAGAGAAAGAATTAAAATTACTCTGCAGTAATTCTGCATTTCTTCGAGTGGTAAGATGTCGATCGTTAGCTGAAGAATATGGTTTGGATACAACTAATAAGGATGAAATTATTTCCAGCATGGATAATCCAGATAATGAGATAGTATTATACTTGATGTTACGAGCTGTTGATAGATTTCATAAACAGCATGGTAGATATCCAGGAATATCTAACTATCAAGTTGAAGAAGATATAGGAAAGTTGAAGTCTTGTCTCACTGGCTTCCTTCAGGAATATGGATTATCTGTAATGGTGAAAGATGATTATGTCCATGAATTTTGCCGGTATGGAGCTGCTGAACCACACACCGTCGCTGCATTCTTAGGCGGAGCTGCTGCGCAAGAGGTTATCAAAATAATCACCAAACAATTTGTAATTTTTAACAATACTTATATCTATAGTGGCATGTCACAAACTTCAGCAACTTTCCAGTTG---
>hetGla2
ATGGAGTTCTTACAGGAACTAAATAATGATGTCTCTGGAAGTTTTGTGGAAGAGAGTCCAGAAAACCTTCTAGACAATGATCCTTCATTTTTCTGTAGGTTTACTGTTGTGGTTGCAACTCAGCTTCCTGAAAGTACGTTGCTACGTTTAGCAGATGTCCTCTGGAATTCCCAAATCCCTCTTTTGATCTGTAGGACATATGGACTGGTTGGTTATATGAGGATCATTATAAAAGAACATTCAGTAATAGAATCTCATCCAGATAATACATTAGAGGATCTACGACTGGATAAGCCATTTCCTGAACTGAAAGAACATTTTCAGTCTTATGATTTAGATCATATGGAAAAAAAGGACCATAGCCATACTCCATGGATTGTGATCGTAGCTAAATATTTAGCTCAGTGGTATAGTGAAACAAATGGACGAATTCCTAAAACCTATAAAGAAAAAGAAGACTTCAGAGATTTGATTAGACAAGGGATTTTGAAGACTGAAAGTGGAACTCCAGAAGATGAAGAGAATTTTGAAGAAGCTATTAAAAATGTGAACACAGCACTAAATACAACTCAGATTCCAAGCAATATTGAAGATATATTTAATGATGATCGCTGCATAAATATTACAAAACAGACTCCACCATTTTGGATTTTGGCTCGTGCCTTAAAGGAATTTGTAGCCAAAGAAGGTCAAGGAAATTTACCAGTTCGAGGCACCATTCCTGATATGATTGCAGATTCAGGCAAATATATAAAACTCCAAAATGTTTACCGTCAAAAAGCAAAGAAAGATGCTGCTGCTGTGGGCCATCATGTTGCCAAATTGTTGCAGTCCATTGGCCAGGCACCAGAATCCATTTCAGAGAAAGAATTAAAATTACTCTGTAGCAATTCTGCATTTCTTCGAGTGGTGAGATGTCGCTCCTTAGCTGAAGAATATGGTGTGAATACAATGAACAAGGACGAAATCATTTCCCGCATGGACAATCCAGATAATGAAATAGTATTGTACTTACTGTTACGGGCTGTTGATAGATTTCATAAACAACATGGTAGATATCCAGGGGTATCTAACTATCAAGTAGAAGAAGATATAGGAAAATTGAAGTCCTGTCTCACTGGCTTCCTTCAGGAATATGGATTATCTGTAATGGTGAAAGATGATTACGTCCATGAATTTTGCCGATATGGAGCTGCTGAGCCACACACCATTGCTGCATTCTTGGGGGGAGCTGCTGCTCAAGAGGTTATTAAAATAGTCACCAAACAATTTGTAATTTTTAATAATACCTACATTTATAGTGGCATGTCACAAACTTCTGCAACTTACCAGTTG---
>HLrouAeg4
ATGGAATTCTTACAAGAATTAAATAACGATGTCTCTGGGAGTTTTGTGGAAGAGAGTCCAGAAAACCTTCTAGACAATGATCCTTCATTTTTCTGTAGGTTTACCATTGTAGTTGCAACTCAGCTTCCTGAAAGTACATTGCTACGTTTAGCAGATGTCCTCTGGAATTCCAAAATCCCTCTTTTGATCTGTAGGACATATGGACTAGTTGGTTATATGAGGATCATTATAAAAGAACATCCAGTAATAGAATCTCATCCAGATAATGCATTAGAGGATCTACGACTGGATAAACCATTTCCTGAACTGAGAGAACATTTCCAGTCTTATGATTTGGATCATATGGACAAAAAGGACCATAGTCACACTCCATGGATTGTGATCGTAGCTAAATATTTAGCACACTGGTATAGTGAAACAAATGGACGAATACCTAAGACATATAAAGAAAAAGAAGAGTTCAGAGATTTGATTAGACAAGGAATTCTAAAGAATGAAAATGGGGTTCCGGAAGATGAAGAGAATTTTGAAGAAGCTATTAAAAATGTGAACACAGCACTAAATACAACTCAGATCCCAAGCAGTATTGAAGATATTTTTAATGATGATCGCTGCACAAATATTACCAAACAGACTCCATCATTTTGGATTTTAGCTCGTGCCTTAAAGGAATTTGTGGCCAAAGAGGGTCAAGGAAATTTACCTGTCCGAGGCACAATTCCTGATATGATTGCAGATTCGGGCAAATACATAAAACTGCAAAATGTTTACCGTGAAAAAGCAAAGAAAGATGCTGCTGCTGTGGGTAATCATGTTGCAAAATTGCTGCAGTCTATAGGCCAGGCACCAGAGTCCATTTCAGAGAAAGAATTAAAATTACTCTGCAGCAATTCTGCATTTCTTCGAGTGGTAAGGTGTCGATCCTTAGCTGAAGAATATGGCTTGGATACAATTAACAAGGATGAAATTACTTCCAGCATGGATAATCCAGATAATGAGATAGTATTATACTTAATGTTACGAGCTGTGGATAGATTTCATAAACAACATGGTAGATATCCAGGGGTATCTAACTATCAAGTTGAAGAAGATATAGGAAAGCTGAAGTCTTGTCTCACTGGCTTCCTTCAGGAATATGGACTATCTGTAATGGTGAAAGATGATTATGTCCATGAATTTTGCCGATACGGAGCTGCTGAGCCACACACCATTGCTGCATTCTTAGGGGGAGCTGCTGCTCAAGAGGTTATCAAAATAATCACCAAACAATTTGTAATTTTTAATAATACTTACATTTATAGTGGCATGTCACAAACTTCAGCAACTTTTCAGTTG---
>HLpipKuh2
ATGGAATTCTTACAAGAATTAAATAATGATGTCTCTGGGAGTTTTGTGGAAGAGAGTCCAGAAAACCTTCTAGACAATGATCCTTCATTTTTCTGTAGGTTTACCATTGTGGTTGCAACTCAACTTCCTGAAAGCACATTACTGCGTTTAGCAGAGGTCCTCTGGAATTCCCAAATCCCTCTTTTGATCTGTAGGACATATGGACTCGTTGGTTATATGAGGATCATTATAAAAGAACATCCAGTAATAGAATCTCATCCAGATAATGCATTAGAGGATCTACGACTGGATAAACCCTTTCCTGAACTGAAAGAACATTTTCAGTCTTATGATTTGGATCATATGGAGAAAAGGGACCATAGCCACACTCCATGGATTGTGATCATAGCTAAATATTTAGCACAGTGGTATAATGAAACAAATGGACGAGTACCTAAAACTTATAAAGAAAAAGAAGAGTTCAGAGATTTGATTAGACAAGGAATTCTAAAGAATGAAAGTGGGTCTCCAGAAGACGAAGAGAATTTTGAAGAAGCTATTAAGAATGTGAACACAGCACTAAATACAACTCAGATCCCAAGCAGCATTGAAGATATATTTAATGATGATCGCTGCATAAATATCACCAAACAGACTCCATCATTTTGGATTTTAGCTCGTGCCTTAAAGGAATTTGTGGCTAAAGAGGGTCAAGGAAATTTACCTGTCCGAGGCACAATTCCTGACATGATTGCAGATTCGAGCAAATATATAAAACTGCAAAATGTTTACCGAGAAAAAGCAAAGAAAGATGCTGCTGCTGTGGGTAATCATGCTGCCAAATTGCTGCAGTCTATCGGCCGGGCACCAGAGTCCATTTCAGAGAAAGAATTAAAATTACTCTGTAGCAATTCCGCATTTCTTCGAGTGGTAAGATGTCGGTCCTTAGCTGAAGAATATGGCTTGGACACAGTTAACAGGGATGAAATTATTTCCAGCATGGACAGTCCAGATAATGAGATAGTATTATACTTAATGTTACGGGCTGTGGATAGATTTCATAAACAACATGGTAGATACCCAGGGGTATCTAATTATCAAGTTGAAGAAGATATAGGAAAGTTGAAGTCTTGTCTCGCTGGCTTCCTTCAGGAATACGGACTGTCTGTAATGGTGAAAGATGATTATGTCCACGAATTTTGCCGATACGGAGCCGCTGAGCCACACACCATTGCTGCGTTCTTAGGAGGAGCTGCTGCTCAAGAAGTTATCAAAATAATCACCAAACAATTTGTAATTTTTAATAATACTTACATTTATAGTGGCATGTCACAAACTTCAGCAACTTTTCAGTTG---
>HLmyoMyo6
ATGGAATTCTTACAAGAATTAAATAATGATGTCTCTGGGAGTTTTGTGGAAGAGAGTCCAGAAAACCTTCTAGACAATGATCCTTCATTTTTCTGTAGGTTTACCATTGTGGTTGCAACTCAACTTCCTGAAAGTACATTACTACGTTTAGCAGATGTCCTCTGGAATTCCCAAATTCCTCTTTTGATCTGTAGGACATATGGACTAGTTGGTTATATGAGGATCATTATAAAAGAACATCCAGTGATAGAATCTCATCCAGATAATGCATTAGAGGATCTACGACTGGATAAACCCTTTCCTGAACTGAGAGAACATTTTCAGTCTTATGATTTGCATCATATGGACAAAAGGGACCATAGCCACACTCCATGGATTGTGATCATAGCTAAATATTTAGCACAGTGGTATAGTGAAACAAATGGACGAATACCTAAAACGTATAAAGAAAAAGAAGAGTTCAGAGATTTGATTAGACAAGGAATTTTAAAGAATGAAAATGGGGCTCCGGAAGATGAAGAGAATTTTGAAGAAGCTATTAAAAATGTGAACACAGCACTAAATACAACTCAGATCCCAAGCGGCATTGAAGATATATTTAATGATGATCGCTGCATAAATATCACCAAACAGACTCCATCATTTTGGATTTTAGCTCGCGCCTTAAAGGAATTTGTGGCTAAAGAGGGTCAAGGAAATTTACCTGTCCGAGGCACAATTCCTGACATGATTGCAGATTCGGGCAAATATATAAAATTGCAAAATGTTTACCGTGAAAAAGCAAAGAAAGATGCTGCCGCTGTGGGTAATCATGCTGCCAAATTGCTGCAGTCTGTAGGCCGGGCACCAGAGTCCATTTCAGAGAAAGAATTAAAATTATTCTGTAGCAATTCTGCATTTCTTCGAGTGGTAAGATGTCGATCCTTAGCTGAAGAATATGGCTTGGATACAGTTAATAGGGATGAAATTATTTCCAGCATGGACAGTCCAGATAATGAGATAGTATTATACTTAATGTTACGGGCTGTGGATAGATTTCATAAACAACATGGTAGATACCCAGGGGTATCTAACTATCAAGTTGAAGAAGATATAGGAAAGTTGAAGTCTTGTCTCACAGGCTTCCTTCAGGAATATGGACTATCTGTAATGGTGAAAGATGATTATGTCCACGAATTTTGCCGATACGGAGCTGCTGAGCCACACACCATTGCTGCGTTCTTAGGGGGAGCTGCTGCTCAAGAAGTTATAAAAATAATCACCAAACAATTTGTAATTTTTAATAATACTTACATTTATAGTGGCATGTCACAAACTTCAGCAACTTTTCAGTTG---
>tarSyr2
ATGGAATTCTTACAAGAATTAAATAGCGATGTCTCTGGAAATTTTGTGGAAGAGAGTCCAGAAAACCTTCTAGACAATGATCCTTCATTTTTCTGTAGGTTTACCATTGTGGTTGCAACTCTACTTCCTGAAAGTTCATTACTACGTTTAGCAGATGTCCTCTGGAATTCTGAAATCCCTCTTTTGATCTGTAGGACATATGGACTAGTTGGTTATATGAGGATCATTATAAAAGAACATCCAGTAATAGAATCTCATCCAGATAATGCATTAGAGGATCTACGACTAGATAAGCCATTCCCTGAATTGAGAGAACATTTTCAGTCCTATGATTTGGAGCATATGGAAAAAAAGGACCACAGCCATACTCCATGGATTGTGATCGTAGCTAAATATTTATCACAGTGGTATAGTGAAACAAATGGACGAATACCTAAAACATATAAAGAAAAAGAAGACTTCAGAGATTTGATTAGACAAGGAATTCTAAAAAATGAAAATGGTGCTCCAGAAGATGAAGAGAATTTTGAAGAAGCTATTAAAAATGTGAACACAGCACTAAATACCACTCAGATCCCAAGCAGTATTAAAGACATATTTAATGATGATTGCTGCATAAATATCACCAAACAGACACCATCATTTTGGATTTTAGCTCGTGCCTTAAAGGAATTTGTGGCCAAAGAAGGTCAAGGAAATTTACCTGTTCGAGGCACAATTCCTGATATGATTGCAGATTCAGGCAAATATATAAAACTGCAAAACATTTACCGTGAAAAAGCCAAGAAAGATGCTGCTGCTGTGGGCAATCATGTTGCCAAATTGCTGCAGTCCATCGGCCAGGCACCAGAGTCCATTTCAGAGAAGGAATTAAAATTACTCTGCAGCAATTCTGCATTTCTTCGAGTGGTAAGATGTCGATCATTAGCTGAAGAATATGGTTTGGATACAGTTAACAAGGATGAAATTATTTCCAGCATGGACAATCCAGATAGTGAAATAGTGTTGTACTTAATGTTACGGGCTGTTGATAGATTTCATAAACAGCATGGTAGATATCCAGGGGTATCTAACTATCAAGTTGAAGAAGATATAGGAAAGTTGAAGACTTGTCTCACTGGCTTCCTTCAGGAATATGGTTTATCTGTAATGGTGAAAGATGATTATGTTCATGAATTTTGCCGATATGGAGCTGCTGAGCTACACACTATTGCTGCGTTCTTGGGGGGAGCTGCTGCTCAAGAGGTTATCAAAATAATCACCAAACAATTTGTAATTTTTAATAATACTTACATTTATAGTGGCATGTCACAAACTTCAGCAACTTTCCAGTTG---
>HLmolMol2
ATGGAACTCTTACAAGAATTAAATAATGATGTCTCTGGGAGTTTTGTGGAAGAGAGTCCAGAAAACCTTCTAGACAATGATCCTTCATTTTTCTGTAGGTTTACCATTGTGATTGCAACTCAGCTTCCTGAAAGTACATTACTACATTTAGCAGATGTCCTCTGGAATTCCGAAATCCCTTTTTTGATATGTAGGACATATGGACTAGTTGGTTATATGAGGATCATTATAAAAGAACATCCAGTAATAGAATCTCATCCAGATAATGCATTAGAGGATCTACGACTGGATAAGCCCTTTCCTGAACTGAGAGAACATTTTCGGTCTTATGATTTGGATCATATGGACAAAAGGGACCATAGCCACACTCCATGGATTGTGATCATAGCTAAATATTTAGCACAGTGGTATAGTGAAACAAATGGACGAATACCTAAAACGTATAAAGAAAAAGAAGAGTTCAGAAATTTGATTAGACAAGGAATTCTAAAGAATGAAAATGGGGCTCCGGAAGATGAAGAGAATTTTGAAGAAGCTATTAAAAATGTGAACACAGCACTAAATACAACTCAGATCCCAAGCAGCATTGAAGATATATTTAATGATGATCGCTGCATAAATATCACCAGACAGACTTCATCATTTTGGATTTTAGCTCGTGCCCTAAAGGAATTTGTGGCCAAAGAGGGTCAGGGAAATTTACCTGTCCGAGGCACAATTCCTGACATGATTGCTGATTCAAGCAAATATATAAAACTGCAAAATGTTTACCGTGAAAAAGCAAAAAAAGATGCTGCTGCTGTGGGTAATCATGTTGCCAAATTGCTACAGTCCATAGGCCAGGCACCAGAGTCCATTTCAGAGAAAGAATTAAAGTTACTCTGCAGCAATTCTGCATTTCTTCGAGTGGTAAGATGTCGATCCTTAGCTGAAGAATATGGCTTGGATACAATTAACAGGGATGAAATTATTTCCAGCATGGACAGTCCAGATAATGAGATAGTATTATACTTAATGTTACGGGCTGTGGATAGATTTCATAAGCAACATGGTAGATATCCAGGGTTATCTAACTATCAAGTTGAAGAAGATATAGGAAAGTTGAAGTCTTGTCTCACTGGCTTCCTTCAGGAATATGGACTATCTGTAATGGTGAAAGATGATTATGTCCATGAATTTTGCCGATATGGAGCTGCTGAGCCACACACCATTGCTGCATTCTTAGGGGGAGCTGCTGCTCAAGAGGTTATCAAAATAATCACCAAACAATTTGTAATTTTTAATAATACTTACATTTATAGTGGCATGTCACAAACTTCAGCAACTTTTCAGTTG---
>micMur3
ATGGAATTCTTACAAGAATTAAATAACGATGTCTCTGGAAGTTTTGTGGAAGAGAGTCCAGAAAACCTTCTAGACAATGATCCTTCATTTTTCTGTAGGTTTACTGTTGTGGTTGCAACTCAGCTTCCTGAAAGTACCTTACTACGTTTAGCAGATGTCCTGTGGAATTCCCAAATCCCTCTCTTGATCTGTAGGACATATGGATTAGTTGGTTATATGAGGATCATTATAAAAGAACATCCAGTAATAGAATCTCATCCAGATAATGCATTAGAGGATCTACGACTAGATAAGCCATTTCCTGAACTGAGAGAACATTTTCAGTCCTATGATTTGGAACATATGGAAAAAAAGGACCATAGCCATACTCCATGGATTGTGATCGTAGCTAAATATTTAGCACAGTGGTATAATGAAACAAATGGACGAATACCTAAAACGTATAAAGAAAAAGAGGACTTCAGAGATTTGATTAGACAAGGAATTCTAAAGAATGAAAATGGGACTCCAGAAGATGAAGAGAATTTTGAAGAAGCTATTAAAAATGTGAACACAGCATTAAATATAACTCAGATCCCAAGCAGTATTGAAGATATATTTAATGATGATTGCTGTATAAATATCACCAAGCAGACTCCATCATTTTGGATTTTAGCTCGTGCCTTAAAGGAATTTGTGGCCAAAGAGGGTCAAGGAAATTTACCTGTTCGAGGTACAATTCCTGATATGATTGCAGATTCGAGCAAATATATAAAACTTCAAAACGTTTACCGTGAAAAAGCAAAGAAAGATGCTGCTGCTGTGGGTAATCATGTTGCCAAATTGTTGCAGTCCATCGGCCAGGCACCAGAGTCCATTTCAGAGAAAGAATTAAAATTACTCTGCAGCAATTCTGCATTTCTTCGAGTGGTAAGATGTCGATCCTTGGCTGAAGAATATGGTTTGGATACAATTAACAAGGATGAAATTATTTCCAGCATGGACAGTCCAGATAATGAAATAGTGTTGTACTTAATGTTACGGGCTGTTGATAGATTTCATAAACAACATGGTAGATATCCAGGGGTGTCTAACTATCAAGTTGAAGACGATATAGGAAAGTTGAAGTCTTGTCTCACTGGCTTTCTTCAAGAATATGGCTTATCTGTAATGGTGAAAGATGATTATGTCCACGAATTTTGCCGATATGGAGCTGCTGAGCCACACACGATTGCTGCATTCTTGGCGGGAGCTGCTGCTCAAGAGGTTATCAAAATAATCACCAAACAATTTGTAATTTTTAATAACACTTACATTTATAGTGGCATGTCACAAACTTCTGCAACTTTCCAATTG---
>manPen1
ATGGAATTCTTAAAAGAATTAAATAGTGATGTCTCTGGAAGTTTTGTGGAAGAGAGTCCAGAAAACCTTCTAGACAATGACCCTTCATTTTTCTGTAGGTTTACCATTGTGGTTGCAACTCAGCTTCCTGAAAGTATGTTACTACGTTTAGCAGATGTCCTCTGGAATTCCCAAATCCCTCTTTTGATCTGTAGAACATACGGACTAGTTGGTTATATGAGGATCATTATAAAAGAACATCCAGTAATAGAATCTCATCCAGATAATGCATTAGAGGATCTACGACTGGATAAACCATTTCCTGAACTGAGAGAACATTTTCAGTCTTATGATTTGGATCATATGGAAAAAAAGGACCATAGCCACACGCCATGGATCGTGATTATAGCTAAGTATTTAGCACAGTGGCATAGTGAAACAAATGGACGAATACCTAAAACGTATAAAGAAAAAGAAGACTTCAGAGATTTGATTAGACAAGGAATTTTAAAGAATGAAAATGGGGCTCCAGAAGATGAAGAGAATTTTGAAGAAGCTATCAAAAATGTGAACACGGCACTAAATACAACGCAGATCCCAAGCAGTATTGAAGATATATTTAATGATGATTGCTGCATAAATATCACCAAACAGACTCCATCATTTTGGATTTTAGCTCGTGCCTTAAAGGAATTTGTGGCCAAAGAGGGTCAAGGAAATTTACCTGTTCGAGGCACAATTCCTGATATGATTGCAGATTCAAGCAAATACATAAAACTGCAAAATGTTTACCGTGAGAAAGCAAAGAAAGATGCTGCTGCTGTGGGTAATCATGTTGCCCAATTGCTGCAGTCTATAGGCCAGGCACCAGAGTCCATTTCAGAGAAAGAATTAAAATTACTCTGCAGCAATTCTGCATTTCTTCAAGTGGTAAGATGTCGATCCTTAGCTGAAGAATATGGCTTAGATACAATTAACAAGGATGAAATTATTTCCAGCATGGACAGTCCAGATAATGAAATAGTATTATACTTGATGTTACGGGCTGTTGATAGATTTTATAAACAACACGGTAGATATCCAGGAGTATCTAACTATCAAGTTGAAGAAGATATAGGAAAACTGAAGTGTTGTCTCACTGGCTTCCTTCAGGAACATGGATTATCTGTAATGGTGAAAGATGATTATGTCCATGAATTTTGCCGATATGGAGCTGCTGAGCCACACACCATTGCTGCTTTCTTAGGGGGAGCTGCTGCTCAAGAGGTTATCAAAGTAATTACCAAACAATTTGTAATTTTTAATAATACATACATTTATAGTGGCATGTCACAAACTTCAGCAACTTTCCAGTTG---
>HLmanJav1
ATGGAATTCTTAAAAGAATTAAATAGTGATGTCTCTGGAAGTTTTGTGGAAGAGAGTCCAGAAAACCTTCTAGACAATGACCCTTCATTTTTCTGTAGGTTTACCATTGTGGTTGCAACTCAGCTTCCTGAAAGTATGTTACTACGTTTAGCAGATGTCCTCTGGAATTCCCAAATCCCTCTTTTGATCTGTAGAACATACGGACTAGTTGGTTATATGAGGATCATTATAAAAGAACATCCAGTAATAGAATCTCATCCAGATAATGCATTAGAGGATCTACGACTGGATAAACCATTTCCTGAACTGAGAGAACATTTTCAGTCTTATGATTTGGATCATATGGAAAAAAAGGACCATAGCCACACGCCATGGATCGTGATTGTAGCTAAGTATTTAGCACAGTGGCATAGTGAAACAAATGGACGAATACCTAAAACGTATAAAGAAAAAGAAGACTTCAGAGATTTGATTAGACAAGGAGTTTTAAAGAATGAAAATGGGACTCCAGAAGATGAAGAGAATTTTGAAGAAGCTATCAAAAATGTGAACACGGCACTAAATACAACGCAGATCCCAAGCAGTATTGAAGATATATTTAATGATGATTGCTGCATAAATATCACCAAACAGACTCCATCATTTTGGATTTTAGCTCGTGCCTTAAAGGAATTTGTGGCCAAAGAAGGTCAAGGAAATTTACCTGTTCGAGGCACAATTCCTGATATGATTGCGGATTCAAGCAAATACATAAAACTACAAAATGTTTACCGTGAGAAAGCAAAGAAAGATGCTGCTGCTGTGGGTAATTATGTTGCCCAATTGCTGCAGTCTATAGGCCAGGCACCAGAGTCCATTTCAGAGAAAGAATTAAAATTACTCTGCAGCAATTCTGCATTTCTTCAAGTGGTAAGATGTCGATCCTTAGCTGAAGAATATGGCTTAGATACAATTAACAAGGATGAAATTATTTCCAGCATGGACAATCCAGATAATGAGATAGTATTATACTTGATGTTACGGGCTGTTGATAGATTTTATAAACAACACGGTAGATATCCAGGAGTATCTAACTATCAAGTTGAAGAAGATGTAGGAAAACTGAAGTCTTGTCTCACTGGCTTCCTTCAGGAACATGGATTATCTGTAATGGTGAAAGATGATTATGTCCATGAATTTTGCCGATATGGAGCTGCTGAGCCACACACCATTGCTGCTTTCTTAGGGGGAGCTGCTGCTCAAGAGGTTATCAAAGTAATTACAAAACAATTTGTAATTTTTAATAATACATACATTTATAGTGGCATGTCACAAACTTCAGCAACTTTCCAGTTG---
>HLrhiFer5
ATGGAATTCTTACAAGAATTAAATAACGATGTCTCTGGGAATTTTGTGGAAGAGAACCCAGAAAACCTTCTAGACAACGATCCTTCATTTTTCTGTAGGTTTACCATTGTAGTTGCAACTCAGCTTCCTGAAAGTACATTACTACGTTTAGCAGATGTCCTTTGGAATTCCCAAATCCCTCTTTTAATCTGTAGGACATATGGACTAGTTGGTTATATGAGGATCATTATAAAAGAACATCCAGTAATAGAACCTCATCCAGATAATGCATTAGAGGATCTACGACTCGATAAGCCATTTCCTGAACTGAGAGAACATTTTCAGTCTTATGATCTGGATCATATGGACAAAAGGGACCATAGCCACACTCCATGGATTGTGATCATAGCTAAATATTTAGCACAGTGGTATAGTGAAACAAATGGACGAATACCTAAAACATATAAAGAAAAAGAAGAGTTCAGAGATTTGATTAGACAAGGAATTCTAAAGAATGAAAATGGGGCTCCTGAAGATGAAGAGAATTTTGAAGAAGCTATTAAAAATGTGAACACAGCACTAAATACGACTCAGATCCCAAGCAGTATTGAAGATATATTTAATGATGATCTCTGCATAAATATCACCAAACAGACTCCATCATTTTGGATTTTAGCTCGTGCCTTAAAGGAATTTGTGGCTAAAGAGGGTCAAGGAAATTTACCTGTCCGAGGAACAATTCCTGATATGATTGCAGATTCGGGCAAATACATAAAACTGCAAAATGTTTACCGTGAAAAAGCAAAGAAAGATGCTGCTGCTGTGGGTAATCATGTTGCCAAATTGCTGCAATCTATAGGCCAGGCACCAGAGTCCATTTCAGAGAAAGAATTAAAATTACTCTGCAGCAATTCTGCATTTCTTCGAGTGGTAAGATGTCGATCCTTAGCTGAAGAATATGGCTTGGATACAATTAACAGGGATGAAATTACTTCCAGCATGGACAGTCCAGATAATGAGATAGTATTATACTTAATGTTACGGGCTGTGGATAGATTTCATAAACAACATGGTAGATACCCAGGGGTATCTAACTATCAAGTTGAAGAAGATATAGGAAAGTTGAAGTCTTGTCTCACTGGCTTCCTTCAGGAATATGGTCTGTCTGTAATGGTGAAAGATGATTATGTCCACGAATTTTGCCGATACGGAGCTGCTGAGCCACATACCATTGCTGCATTCTTAGGGGGAGCTGCTGCTCAAGAGGTTATCAAAATAATCACCAAACAATTTGTAATTTTTAATAATACTTACATTTATAGTGGCATGTCACAAACTTCAGCAACTTTTCAGTTG---
>criGri1
ATGGAATTCTTACAAGAACTAAATAGCGATGTCTCTGGAAGTTTTGTGGAAGAGAGTCCAGAAAACCTTCTAGACAATGATCCTTCATTTTTCTGTAGGTTTACTGTTGTGGTTGCAACTCAGCTTCTTGAAAGTACATTACTTCGTTTAGCAGATGTCCTCTGGAATTCCCAGATCCCTCTTTTGATCTGTAGGACATATGGACTAGTTGGTTATATGAGGATTATTATAAAAGAACACCCAGTAATAGAATCACATCCAGATAATGCATTGGAGGATCTACGACTAGATAAGCCATTTCCTGAATCTCTCAGTTGCTTTCTACTTTGCCTTTTG------AGACAGTGCCTTGATCATAGCCATACTCCATGGATTGTGATCATAGCTAAATATTTAGCACAGTGGTATAGTGAAACAAATGGGCGAATTCCTAAAAGCTATAAAGAAAAAGAAGACTTCAGAGATTTGATTAGACAAGGGATTTTAAAGAATGAGAATGGAGCTCCAGAAGATGAAGAGAATTTTGAAGAAGCTATTAAAAATGTGAACACAGCACTAAATGTAACTCAGGTCCCAAGCAGTATTGAAGATATATTTAATGATGATCGCTGCATAAATATCACCAAACAGACCCCACCTTTTTGGATATTAGCCCGTGCCTTAAAGGAATTTGTGGCCAAAGAAGGCCAAGGAAATTTACCTGTTCGAGGCACAATTCCTGATATGATTGCAGATTCAAGCAAATACATAAAACTGCAGAATGTTTATCGTGAGAAAGCAAAGAAAGATGCTGCTGCTGTGGGTAATCACGTTGCCAAATTGCTTCAGTCTGTTGGCCAGGCACCAGAGTCCATTTCGGAGAAAGAATTAAAATTGCTTTGCAGCAATTCTGCATTCCTTCGAGTGGTAAGATGCCGCCCTTTAGCTGAAGAATATGGTTTGGATACAGTCAACAAAGATGAAATTATTTCTAGCATGGACAATCCAGATAATGAGATAGTCCTATACCTAATGTTGCGGGCTGTTGATCGATTTCATAAACAGCATGGCAGATACCCTGGAGTATCTAACTATCAAGTTGAAGAAGATATAGGGAAGTTGAAGTCCTGTCTTACTGGCTTCCTTCAAGAATATGGTTTATCTGTAATGGTGAAAGATGATTATGTCCATGAATTTTGCCGATATGGAGCTGCTGAGCCACACACCATTGCTGCATTTCTGGGAGGAGCTGCTGCTCAAGAAGTTATCAAAATAATCACCAAACAATTTGTAATTTTTAATAATACTTACATTTATAGTGGCATGTCACAAACTTCTGCAACTTTCCAGTTG---
>ochPri3
ATGGAATTCTTACAAGAACTTAACAGCGATGTCTCTGGAAATTTTGTGGAAGAGAGTCCAGAACACCTTCTAGACAATGATCCTTCGTTTTTCTGTAGGTTTACTGTTGTGGTTGCAACTCAGCTTCTAGAAAGTACATTACTTCATCTAGCAGATGTCCTCTGGAATTTCCAGATCCCTCTTTTGATTTGTAGGACATATGGACTGGTTGGTTACATGAGGATCATTATAAAAGAACATCCAGTAATAGAATCTCATCCAGATAATGCATTGGAGGACCTACGCCTAGACAAGCCATTTCCTGAACTGCAAGAACATTTTCAGTCTTATGATTTGGATCATATGGAAAAAAAGGACCATAGCCATACTCCATGGATTGTGATTGTTGCTAAATATTTAGCTCAGTGGTATAGTGAGACAAATGGACGAATACCTAAAACATATAAAGAAAAAGAAGACTTCAGAGAGTTGATTAGACAAGGAATCCTAAAGAATGAAAATGGGACTCCTGAAGATGAGGAGAATTTTGAAGAAGCTATTAAAAATGTGAACACTGCACTTAATACAACACAGATTCCAAGCAGTATTGAAGATATATTTAATGATGATCGTTGCATAAATATCACCAAACAGACACCATCATTTTGGATCTTAGCTCGTGCCTTAAAGGAATTTGTGGCCAAAGAAGGTCAAGGAAATTTACCTGTTCGAGGCACAATTCCTGACATGATTGCAGATTCAGGAAAATATATAAAACTGCAAAATGTTTACCGTGAGAAAGCAAAGAAAGATGCTGCTGCTGTGGGTAATCATGCTGCCAAATTGCTACAGTCCATTGGCCAGGCACCAGAGTCCATTTCAGAGAAAGAATTAAAGTTGCTCTGCAGCAATTCTGCATTTCTTCGAGTGGTAAGATGTCGATCCTTAGCTGAAGAATATGGGTTGGATACAATTAACAAGGATGAAATTATTTCCAGAATGGACAATCCAGATAATGAAATAGTATTATATTTAATGTTGCGGGCTGTTGACAGATTTCATAAGCATCATGGTAGATACCCAGGAGTGTCTAATTATCAAGTTGAAGAAGACGTAGGAAAGTTGAAGTCTTGTCTCACTGCCTTCCTTCAGGAATATGGGTTATCTGTGATGGTGAAAGATGATTATATCCATGAATTTTGTCGTTATGGAGCTGCTGAGCCACACACCATCGCTGCCTTCCTGGGGGGAGCTGCTGCTCAAGAGATTATCAAAGTAATCACCAAACAATTTGTAATTTTTAATAATACTTACATTTATAGTGGTATGTCACAAACCTCAGCAACTTTCCAGTTG---
>HLphyDis3
ATGGAATTGTTACAAGAATTAAATAACGATGTCTCTGGGAGTTTTGTGGAAGAGAGTCCAGAAAACCTTCTAGACAATGATCCTTCATTTTTCTGTAGGTTTACCATTGTGGTTGCAACTCAGCTTCCTGAAAGTACATTACTACGTTTAGCAGACGTCCTCTGGAATTCCCAAATCCCTCTCTTGATCTGTAGGACATATGGATTAATTGGTTATATGAGGATCATTATAGAAGAACATCCAGTAATAGAATCTCATCCAGATAATGCATTAGAGGATCTACGACTGGATAAACCCTTTCCTGAACTGAGAGAACATTTTCAGTCTTACGATTTGGATCATATGGACAAAAAGGACCATAGCCACACTCCATGGATTGTGATCGTAGCTAAATATTTAGCACAGTGGTATAGTGAAACAAATGGACGAATACCTAAAACGTATAAAGAAAAAGAAGAGTTCAGAGATTTGATTAGACAAGGCATTCTAAAGAATGAAAACGGGGCTCCAGAAGATGAAGAGAATTTTGAAGAAGCCATTAAAAATGTGAACACAGCTCTAAATACAACTCAGATCCCAAGCAGCATTGAAGATATATTTAACGATGATCGCTGCATAAATATCACCAAACAGACTCCATCATTTTGGATTTTAGCTCGTGCCTTAAAGGAATTTGTGGCCAAAGAGGGTCAAGGAAATTTACCTGTTCGAGGCACAATTCCTGACATGATTGCAGATTCTGCCAAATATATAAAACTTCAAAATGTTTACCGAGATAAAGCAAAGGAAGACGCTGCTGCTGTGGGTAATCACGCCGCCAAACTGCTGCAGTCCATAGGCCAGGCACCAGAGTCCATTTCAGAGAAAGAATTAAAATTACTCTGCAGCAATTCTGCATTTCTTCGAGTGGTAAGATGTCGATCTTTAGCTGAAGAATATGGCTTGAATACAGTTAACAGGGATGAAATTATTTCCAGCATGGACAATCCAGATAATGAGATGGTATTCTACTTAATGTTACGGGCTGTGGATAGGTTTCATAAACAACATGGTAGATATCCAGGCGTCTATAACTATCAAGTTGAAGAAGATATAGGAAAATTGAAGTCTTGTCTCACCAGCTTCCTTCAGGAATATGGACTATCTGTAATGGTGAAAGATGATTATGTCCATGAATTTTGCCGATACGGAGATGCTGAGCCACACACCATTGCTGCATTCTTAGGGGGAGCTGCTGCTCAAGAAGTTATCAAAATAATCACCAAACAATTTGTAATTTTTAATAATACTTACATTTATAATGGCATGTCACAAACTTCAGCAACTTTTCAGTTG---
>micOch1
ATGGAATTCTTACAAGAACTAAATAGCGATGTCTCTGGAAGTTTTGTGGAAGAGAGTCCAGAAAACCTTCTAGACAATGATCCTTCATTTTTCTGTAGGTTTACTATTGTGGTTGCAACTCAGCTTCGTGAAAGTACATTACTGCGTTTAGCAGATGTCCTCTGGAATTCCCAGATCCCTCTTTTGATCTGTAGGACATATGGACTAGTTGGTTATATGAGGATTATTATAAAAGAACATACAGTAATAGAATCTCATCCAGATAATGCATTGGAGGATCTACGACTAGACAAGCCATTTCCTGAACTGAGAGAACATTTTCAGTCTTATGATTTGGAGCATATGGATAAAAAGGACCACAGCCATACTCCATGGATTGTGATCATAGCTAAATATTTAGCACAGTGGTATAGTGAAACAAATGGACGAATTCCTAAAAGCTATAAAGAAAAAGAGGACTTCAGATATTTGATTAGACAAGGGATTTTAAAGAGTGAGAATGGAGCTCCAGAGGATGAAGAGAATTTTGAAGAAGCTATTAAAAATGTGAACACAGCACTAAATATAACTCAGGTCCCAAGCAGTATTGAAGATATATTTAATGATGATCGCTGCATAAATATCACCAAACAGACCCCATCTTTTTGGATATTAGCCCGTGCCTTAAAGGAATTTGTGGCAAAAGAGGGCCAAGGAAATTTACCTGTTCGAGGCACAATACCTGATATGATTGCAGATTCAAGCAAATACATAAAATTGCAGAATGTTTACCGTGAAAAAGCAAAGAAAGATGCTGCTGCTGTGGGTAATCACGTTGCCAATTTGCTTCAGTCTGTTGGCCAGGCACCAGAGTCCATTTCAGAAAAAGAATTAAAATTATTTTGCAGCAATTCTGCGTTCCTTCGAGTGGTGAGATGTCGCTCTTTAGCTGAAGAGTATGGTTTGGATACAGTCAACAAAGATGAAATTATTTCTAGCATGGACAATCCAGACAGTGAGATAGTCTTATACCTAATGTTGCGGGCTGTTGATCGATTTCATAAACAGCATGGCAGATACCCAGGAGTATCTAACTATCAAGTCGAAGAAGATATAGGGAAGTTGAAGTCCTGTCTTACTGGCTTCCTTCAGGAATATGGGTTATCTGTAATGGTGAAAGATGACTACGTCCATGAATTTTGCCGATATGGAGCTGCTGAGCCACACACCATTGCTGCGTTCCTGGGAGGAGCTGCTGCTCAAGAAGTTATCAAAGTAATCACCAAGCAGTTTGTAATTTTTAATAATACTTACATTTATAGTGGCATGTCACAAACTTCTGCAACTTTCCAGTTG---
>sorAra2
ATGGAATTCTTACAAGAATTAAATACTGACGTCTCTGGAAGTTTTGTTGATCAGAATCCAGAAAACATTCTAGACAACGACCCTTCATTTTTCTGTAGGTTTACCATTGTGGTTGCAACTCAGCTTCCAGAGAGTACATTGCTCCGTTTAGCAGATGTTCTCTGGAACTCTCAAATCCCTCTTTTGATCTGTAGGACATATGGACTAGTCGGTTATATGAGAATCATCATAAAGGAACATTCAGTAATAGAATCTCACCCAGATAATGCCTTAGAGGATCTGCGACTAGATAAGCCATTTCCAGAGTTGAGAGAACATTTTCAGTCTTATGATTTGGATCATATGGAAAAAAAGGACCATAGCCATACTCCATGGATTGTGATCATAGCTAAATATTTAGCACAGTGGTATAGTGAGACAAATGGACGAACACCAAAAACATATAAAGAAAAGGAAGAATTCAGAGAGATGATTAGACAAGGGATTTTAAAGAATGAAAATGGCACTCCTGAAGATGAAGAGAATTTTGAAGAAGCGATTAAAAATGTGAACACAGCATTGAACACAACTCAGATCCCAAGCAGTATTGAAGATATTTTTAATGATGATCGCTGCATAAATATCACCAAACAGACTCCATCATTTTGGATTTTAGCTCGTGCCTTAAAGGAATTTGTGGCCAAAGAAGGTCAAGGAAATTTACCTGTTCGGGGCACAATTCCTGATATGATTGCAGATTCTGGCAAATACATAAAACTGCAAACTGTTTACCGTGAAAAAGCAAAGAAAGATGCTGATGCTGTGGGCCATCACGCTGCAAAACTGCTGCAGTCTATAGGCCAGGCACCAGAGTCCATTTCAGAGAAAGAATTAAAATTACTCTGCAGCAATTCTGCATTTCTTCGAGTGGTCAGATGTCGATCCTTAGCTGAAGAATATGGCTTGAATACAGTTAACAAGGATGAAATTATTTCCAGCATGGACAATCCAGATAATGAGATAGTATTATACTTAATGTTACGGGCCGTTGACAGATTTTATAAACAACATGGTAGATATCCAGGGGTTTCTAACTATCAAGTTGAAGAAGATATAGGGAAATTGAAGGCTTGTCTCAACAGTTTCCTTCAGGAATATGGATTATCTATAATGGTGAAAGATGATTATATTCACGAATTTTGCCGGTACGGAGCTGCTGAGCCACACACCATCGCTGCATTCTTGGGAGGAGCTGCTGCTCAGGAGGTTATCAAAATAATCACCAAGCAATTTGTCATTTTTAACAACACTTACATTTATAGTGGCATGTCACAGACTTCAGCAACTTTCCAGTTG---
