# Supplementary material for: Six reference-quality genomes reveal evolution of bat adaptations
Source: Nature. 2020 Jul 22;583(7817):578–84. doi: 10.1038/s41586-020-2486-3 (PMC8075899; doi:10.1038/s41586-020-2486-3)
Supplement: Supplementary file 6 — Alignments of 12,931 protein-coding genes across 48 mammals. [file 41586_2020_2486_MOESM6_ESM.gz › suppDataFile/ENST00000285667.aln.fasta]

>ochPri3
ATGGCCGGAGAGATGACGATTTTAGGATCAGCTGTTTTGACTCTGCTGTTGGCTGGCTATTTGGCACAACAGTATTTACCATTGCCTACTCCTAAAGTGATTGGCATCGACCTTGGTACCACCTATTGCTCTGTTGGGGTGTTTTTTCCTGGCACAGGAACAGTCAAGGTGATTCCAGATGAGAATGGACACCTGAGCATCCCCAGCATGGTGTCCTTCACTGACAGTGACGTGTATGTGGGCTATGAAAGCCTCGAGTTGGCAGATTCAAATCCTCAGAACACAATCTATGATGCCAAAAGGTTCATAGGCAAGGTGTTTACACCAGAAGAGCTGGAGGCTGAAGTTGGCAGGTACCCATTTAAGGTTTTAAACAAAAATGGGATGATTGAATTTTTGGTAACCAGTAATGAGACCATCGGTGTTACCCCTGAATATGTTGGCTCTCGCCTGTTGTTGAAATTAAAGAAAATGGCTGAAGAATATCTTGGAATGCCAGTTGCCAATGCAGTCATTTCTGTACCAGCAGAATTTGATCTAAAACAGAGAAACTCTACAATTGAAGCTGCTAACCTTGCAGGGCTGAAGATCTTGAGGGTCATCAATGAGCCCACAGCAGCAGCCATGGCCTATGGCCTCCACAAGGTGGAGGTCTTCCATGTCTTGGTGATAGACTTGGGTGGAGGGACTCTGGATGTGTCATTACTGAATAAACAAGGAGGGATGTTTCTTACCCGAGCGATGTCTGGAAACAATAAACTTGGAGGACAGGACTTCAATCAGAGATTGCTTCAGTACTTATATACACAGATCTATCAAAAGTTTGGTTTCTACCCTTCTAAGAAAGAGGAAATCCACAGATTAAGACAAGCTGTGGAAATGGTCAAATTAAATCTGACTCTTCATCCGTCTGCTCAGATATCAGTGTTACTGACAGTGGAGGAACAGGACGGTAAA---------------------------------------------------------------------------------------------------------------------------CAGGTTTTGTTT------GAAGCAGAAATATCACGGAAGCTCTTTGATAGCCTTAATGAAGATCTCTTCCAGAAAATCCTCGTGCCCATTCAGCAGGTGTTGAAAGAAGGACACCTGGAAAAGACTGAGATTGATGAGGTCGTTTTAGTTGGGGGCTCTACTCGTATTCCACGGATCCGCCAAGTCATTCAGGAGTTTTTTGGAAAGGATCCCAACACATCCGTAGACCCTGACCTGGCAGTGGTGACCGGGGTGGCTATCCAAGCAGGCATTGACGGAGGCTCTTGGCCTCTGCAAGTCAGTGCTTTAGAAATCCCCAATAAGCATTTACAAAAAACCAATTTCAAC---
>HLmolMol2
ATGGCCGGAGAGATGACGATCCTAGGATCAGCTGTTTTGACTCTCCTGTTGGCTGGCTATTTGTCACAACAGTATTTACCACTGCCTACACCTAAAGTGATTGGCATTGACCTTGGCACCACCTACTGCTCTGTGGGGGTGTTTTTTCCTGGCACCGGAAAAGTGAAGGTCATTCCAGATGAAAATGGGCACATCAGCATACCCAGCATGGTGTCCTTTACGGACCACGATGTTTACGTGGGGTACGAAAGCTTGGAGCTGGCAGACGCGGACCCCCAGAACACTATATATGACGCCAAAAGGTTCATCGGCAAGACTTTCACCCCAGAGGAGCTAGAAGCTGAAATCGGCAGATACCCATTTAAGGTGTTAAACAAGGACGGAGTGGTGGAGTTCTCTGTGACGGGCAACGGGTCCATGGCCGTCTCCCCCGAGTACGTGGGCTCCAGACTGCTGCTGAAGCTGAAGGAGATGGCGGAGAAGTTCCTCGGCATGCCCGTCGCCAACGCCGTCATTTCTGTACCCGCAGAGTTTGATCTGAAACAGAGAAATTCAACAATCGAAGCTGCTAACCTTGCAGGACTGAAGATCTTGAGGGTGATAAACGAGCCCACCGCGGCAGCCATGGCCTATGGTCTGCACAAGGCTGATGTCTTCTACGTCCTGGTGATCGATCTGGGCGGAGGGACTCTGGATGTGTCGCTGCTGAACAAACAAGGAGGGATGTTTCTGACCCGGGCGATGTCTGGAAACAACAAGCTTGGGGGCCAGGACTTCAACCAGAGGCTGCTGCAGCACCTGTACCGCCAGGTGTCCCAGACGCTCGGCTTCCTGCCGTCCCGGAAGGAGGAGGTGCACAGGCTGCGGCAGGCCGTCGAGATGGTCAAGCTCAACCTGACCGAGCACCCGTCCGCCCAGGTGTCGGTGCTGCTGACCGTGGAGGGGGCCGCGCAGGAGGCTCCGCGCGGAGGC---GCCGGGCGGCCGCAGGACAGCCGGGTCCCTGCAGAG------------------------------------------------------AAAGCTGGGGGACGGCAGGTTCTCTTC------GAGACGGAGATATCCCGGGAGCTCTTCGACACCCTGAATGAGGACCTCTTCCAGAAAATACTGGTGCCCGTTCGGCAGGTGCTGAAGGACGGCCACCTGGAGAAGACGGAAGTGGACGAGGTGGTTTTGGTGGGGGGCTCCACCCGCATCCCGCGGATCCGCCAGGTCATCCAGGAGTTCTTCGGGAAGGACCCCAACACGTCTGTGGACCCCGACCTGGCGGTGGTGACGGGCGTGGCCATCCAGGCAGGGATCGACGGGGGCTCCTGGCCCCTCCAAGTCAGTGCCCTGGAGATCCCCAACAAGCACCTGCAGAAGACCAACTTCAAC---
>hg38
ATGGCCAGAGAGATGACGATCTTAGGATCGGCTGTTTTGACTCTCCTGTTGGCCGGCTATTTGGCACAACAGTATTTACCATTGCCTACTCCTAAAGTGATTGGTATTGATCTTGGCACCACCTATTGTTCTGTTGGGGTGTTTTTTCCTGGCACAGGAAAAGTAAAGGTGATTCCAGATGAAAATGGGCATATCAGCATACCCAGCATGGTGTCTTTTACTGACAATGATGTATATGTGGGATATGAAAGCGTAGAGCTGGCAGATTCAAATCCTCAAAACACAATATATGATGCCAAAAGATTCATAGGCAAGATTTTTACCGCAGAAGAGTTGGAGGCTGAAATTGGCAGATACCCATTTAAGGTTTTAAACAAAAATGGAATGGTTGAGTTTTCTGTGACAAGTAATGAGACCATCACAGTGTCCCCAGAATATGTTGGCTCTCGACTATTGTTGAAGTTAAAGGAAATGGCAGAGGCATATCTTGGAATGCCAGTTGCCAATGCTGTCATTTCTGTACCAGCAGAATTTGATCTAAAACAGAGAAATTCAACAATTGAAGCTGCTAACCTTGCAGGACTGAAGATTTTGAGGGTAATAAATGAACCCACAGCAGCAGCTATGGCCTATGGTCTCCACAAGGCTGACGTCTTCCACGTCTTGGTGATAGACTTGGGCGGAGGAACTCTAGATGTGTCTTTACTGAATAAACAAGGAGGGATGTTTCTAACCCGAGCAATGTCTGGAAACAATAAACTTGGAGGACAGGACTTCAATCAGAGATTGCTTCAGTACTTATATAAACAGATCTATCAAACATATGGCTTCGTGCCCTCTAGGAAAGAGGAAATCCACAGATTGAGACAAGCTGTGGAAATGGTCAAATTAAATCTGACTCTTCATCAATCTGCTCAGTTGTCAGTATTACTAACGGTGGAGGAGCAGGACAGGAAGGAACCTCACAGTAGTGACACTGAACTGCCAAAAGACAAACTTTCCTCAGCAGATGACCATCGCGTG---------AACAGTGGGTTTGGACGTGGCCTTTCTGATAAGAAAAGTGGAGAAAGTCAGGTTTTATTT------GAAACAGAAATATCACGGAAACTCTTTGATACCCTTAATGAAGACCTCTTTCAGAAAATACTGGTACCCATTCAGCAAGTATTGAAAGAAGGCCACCTGGAAAAGACTGAGATTGATGAGGTGGTTTTAGTTGGGGGCTCCACTCGTATTCCTCGGATCCGTCAAGTCATTCAAGAGTTCTTTGGAAAAGATCCCAACACATCTGTAGACCCTGACCTAGCAGTAGTAACGGGAGTGGCTATCCAAGCAGGGATTGATGGAGGCTCTTGGCCTCTCCAAGTCAGTGCTTTAGAAATTCCCAATAAGCATTTACAAAAAACCAACTTCAAC---
>panTro5
ATGGCCAGAGAGATGACGATCTTAGGATCGGCTGTTTTGACTCTCCTGTTGGCCGGCTATTTGGCACAACAGTATTTACCATTGCCTACTCCTAAAGTGATTGGTATTGATCTTGGCACCACCTATTGTTCTGTTGGGGTGTTTTTTCCTGGCACAGGAAAAGTAAAGGTGATTCCAGATGAAAATGGGCATATCAGCATACCCAGCATGGTGTCTTTTACTGACAATGATGTATATGTGGGATATGAAAGTGTAGAGCTGGCAGATTCAAATCCTCAAAACACAATATATGATGCCAAAAGATTCATAGGCAAGATTTTTACCCCAGAAGAGTTGGAGGCTGAAATTGGCAGATACCCATTTAAGGTTTTAAACAAAAATGGAATGGTTGAGTTTTCTGTGACAAGTAATGAGACCATCACGGTGTCCCCAGAATATGTTGGCTCTCGACTATTGTTGAAGTTAAAGGAAATGGCAGAGGCATATCTTGGAATGCCAGTTGCCAATGCTGTCATTTCTGTACCAGCAGAATTTGATCTAAAACAGAGAAATTCAACAATTGAAGCTGCTAACCTTGCAGGACTGAAGATTTTGAGGGTAATAAATGAACCCACAGCAGCAGCTATGGCCTATGGTCTCCACAAGGCTGACGTCTTCCACGTCTTGGTGATAGACTTGGGTGGAGGAACTCTAGATGTGTCTTTACTGAATAAACAAGGAGGGATGTTTCTAACCCGAGCAATGTCTGGAAACAATAAACTTGGAGGACAGGACTTCAATCAGAGATTGCTTCAGTACTTATATAAACAGATCTATCAAACGTATGGCTTCGTGCCCTCTAGGAAAGAGGAAATCCACAGATTGAGACAAGCTGTGGAAATGGTCAAATTAAATCTGACTCTTCATCAATCTGCTCAGTTGTCAGTATTACTAACGGTGGAGGAGCAGGACAGGAAGGAACCTCACAGTAGTGACACTGAACTGCCAAAAGACAAACTTTCCTCAGCAGATGACCATCGTGTG---------AACAGTGGGTTTGGACGTGGCCTTTCTGATAAGAAAAGTGGAGAAAGTCAGGTTTTATTT------GAAACAGAAATATCACGGAAACTCTTTGATACCCTTAATGAAGACCTCTTTCAGAAAATACTGGTACCCATTCAGCAAGTATTGAAAGAAGGCCACCTGGAAAAGACTGAGATTGATGAGGTGGTTTTAGTTGGGGGCTCCACTCGTATTCCTCGGATCCGTCAAGTCATTCAAGAGTTCTTTGGAAAAGATCCCAACACATCTGTAGACCCTGACCTAGCAGTGGTAACGGGAGTGGCTATCCAAGCAGGGATTGATGGAGGCTCTTGGCCTCTCCAAGTCAGTGCTTTAGAAATTCCCAATAAGCATTTACAAAAAACCAACTTCAAC---
>macFas5
ATGGCCAGAGAGATGACGATCTTAGGATCGGCTGTTTTGACCCTCCTGTTGGCTGGCTATTTGGCACAACAGTATTTACCATTGCCTACTCCTAAAGTGATTGGTATTGATCTTGGCACCACCTATTGTTCCGTTGGGGTGTTTTTTCCCGGCACAGGAAAAGTAAAGGTGATTCCAGATGAAAATGGGCATATCAGCATACCCAGCATGGTGTCTTTCACTGACAATGATGTATATGTGGGATATGAAAGCGTAGAGCTGGCAGATTCAAATCCTCAAAACACAATATATGATGCCAAAAGATTCATAGGCAAGATTTTCACCCCAGAAGAGCTGGAGGCTGAAATTGGCAGATACCCATTTAAGGTTTTAAACAAAAATGGAATGGTTGAGTTTTCTGTGACAAGTAATGAGACCATCACGGTGTCCCCAGAATATGTTGGCTCTCGACTATTGTTGAAGTTAAAGGAAATGGCAGAGGCCTATCTTGGAATGCCAGTTGCCAATGCTGTCATTTCTGTACCAGCAGAATTTGATCTAAAACAGAGAAATTCAACAATTGAAGCTGCTAACCTTGCAGGACTGAAGATTTTGAGGGTAATAAATGAACCCACAGCGGCAGCTATGGCTTACGGCCTCCACAAGGCTGACGTCTTCCACGTGTTGGTGATCGACTTGGGCGGAGGAACTCTAGATGTGTCTTTACTGAATAAACAAGGAGGGATGTTTCTAACCCGAGCAATGTCTGGAAACAATAAACTTGGAGGACAGGACTTCAATCAGAGATTGCTTCAGTACTTATATAAACAGATCTATCAAACATATGGCTTTGTGCCCTCTAGGAAAGAGGAGATCCACAGATTGAGACAAGCTGTGGAAATGGTCAAATTAAATCTGACTCTTCATCAAGCTGCTCAGTTGTCAGTAATACTAACGGTGGAGGAACAGGACAGGAAGGAACCTCACAGTAGTGACACTGAACTGCCAAAAGACAAACTTTCCTCAGCAGATGACCATCATGTG---------AACAGTGGGTTTGGACACGGCCTTTCTGATAAGAAAAGTGGAGAAAGTCAGGTTTTATTT------GAAACGGAAATATCACGTAAACTCTTTGATACCCTGAATGAAGACCTGTTTCAGAAAATACTCGTACCCATTCAGCAAGTATTGAAGGAAGGCCACCTGGAAAAGACTGAGATTGATGAGGTGGTTTTAGTTGGGGGCTCCACTCGTATTCCTCGGATCCGTCAAGTCATTCAAGAGTTCTTTGGAAAAGATCCCAACACATCTGTAGACCCTGACCTAGCAGTGGTAACGGGAGTGGCCATCCAAGCAGGGATTGATGGAGGCTCTTGGCCTCTCCAAGTCAGTGCTTTAGAAATTCCCAATAAGCATTTACAAAAAACCAACTTCAAC---
>saiBol1
ATGGCCAGAGAGATGACGATCTTAGGATCAGCTGTTTTGACTCTCCTGTTGGCTGGCTATTTGGCACAACAGTATTTACCATTGCCTACTCCTAAAGTGATTGGCATTGATCTTGGCACCACCTATTGTTCCGTTGGGGTATTTTTTCCTGGCACAGGAAAAGTAAAGGTGATTCCAGATGAAAATGGGCATATCAGCATACCCAGCATGGTGTCCTTTACTGATAATGATGTATATGTGGGATATGAAAGCGTAGAGCTGGCAGATTCAAATCCTCAAAACACAATATATGATGCCAAAAGATTCATAGGCAAGATTTTTACCCCGGAAGAGCTGGAGGCTGAAATTGGCAGATATCCATTTAAGGTTTTAAACAAAAATGGAATGGTTGAGTTTTCTGTGACAAGTAATGAGACCATCACAGTCTCCCCAGAATATGTTGGCTCTCGACTGTTGTTGAAGTTAAAGGAAATGGCAGAGGAATATCTTGGCATGCCAGTTGCCAATGCTGTCATTTCTGTACCAGCAGAATTTGATCTAAAACAGAGAAATTCAACAATTGAAGCTGCTAACCTTGCAGGACTGAAGATTTTGAGAGTAATAAATGAACCCACAGCGGCAGCTATGGCCTATGGCCTCCACAAGGCTGATGTTTTCCACGTCTTGGTAATAGACTTGGGAGGAGGAACGCTAGATGTGTCTTTACTGAATAAACAAGGAGGAATGTTTCTAACCCGAGCAATGTCTGGAAATAATAAACTTGGAGGACAGGACTTCAATCAAAGATTGCTTCAGTACTTATATAAACAGATCTATCAAACGTATGGCTTCATGCCCTCTAGGAAAGAGGAAATCCACAGGTTGAGACAAGCTGTAGAAATGGTCAAATTAAATCTGACTCTTCATCAATCTGCTCAGTTGTCAGTATTACTAACAGTGGAGGAACAGGACAGGAAGGAACCTCACAGTAGTGACACTGAACTGCCAAAAGACAAACTTTCCTCAGCAGATGACCATCGTGTG---------AACAGTGGGTTTGGACATGGCCTTTCTGATAAGAAAAGTGGAGAAAGTCAGGTTTTATTT------GAAACAGAAATATCACGGAAGCTCTTTGATACCCTTAATGAAGACCTCTTTCAGAAAATACTCATACCCATTCAGCAAGTATTGAAAGAAGGCCACCTGGAAAAGACTGAGATTGATGAGGTGGTTTTAGTTGGGGGCTCCACTCGTATTCCTCGGATTCGTCAGGTCATTCGAGAGTTCTTTGGAAAAGATCCCAACACATCTGTAGACCCTGACCTAGCAGTGGTAACAGGAGTGGCTATCCAAGCAGGTATTGATGGAGGCTCTTGGCCTCTCCAAGTCAGTGCTTTAGAAATTCCCAATAAGCATTTACAAAAAACCAACTTCAAC---
>micMur3
ATGGCCGGAGAGATGACGATCTTAGGATCAGCCGTTTTGACTCTCCTGTTGGCTGGCTATTTGGCACAACAGTATTTACCCCTGCCTACTCCTAAAGTGCTTGGTATTGACCTTGGCACCACCTATTGTTCCGTAGGGGTGTTTTTTCCTGGTACAGGAAAAGTAAAGGTGATTCCAGATGAAAATGGGCATATCAGCATACCCAGCATGGTGTCTTTTACTGACAGTGATGTTTATGTGGGATATGAAAGCTTAGAGCTAGCAGATTCAAATCCTCAAAACACAATATATGATGCCAAGAGATTCATAGGCAAGATTTTTACCCCCGAGGAGCTGGAGGCTGAAATTGGTAGATACCCATTTAAGGTTTTAAACAAAAATGGAATGGTTGAATTTTCTGTGACAAGTAACGAGACCATCACCGTTTCCCCAGAATATGTTGGCTCTCGACTGTTGTTGAAGTTAAAGGAAATGGCAGAGGAGTATCTTGGAATGCCAGTTGCCAATGCTGTCATTTCTGTGCCAGCAGAATTTGATCTGAAACAGAGAAATTCAACAATTGAAGCTGCTAACCTTGCAGGATTGAAGATCTTGAGAGTAATAAATGAACCCACGGCGGCAGCTATGGCCTATGGTCTCCACAAGGCTGATGTCTTCCATGTCTTGGTGATAGACTTGGGCGGAGGAACTCTAGATGTGTCATTACTGAATAAACAAGGAGGAATGTTTCTAACCCGAGCAATGTCTGGAAACAATAAACTTGGAGGACAGGACTTCAATCAAAGATTGCTTCAATACTTGTATAAACAAATCTATCAAGCATATGGCTTCATTCCCTCTAGGAAAGAGGAAATCCACAGATTAAGACAAGCTGTGGAAATGGTCAAATTAAATCTGACTCTTCATCAGTCTGCTCAGTTATCAGTATTACTAACGGTGGAGGAAAACAACAGGAAGGAACCTCAGAGTAGTGACCCTGAACTGCCAAAAGACAGACTTTCCCCAGCAGATGGCCACCATGTG---------AACAGTGGGTTTGGACCTGGCCTTATTGAAAAGAAAAGTGGAGAAAGTCAGGTTTTATTT------GAAACAGAAATATCACGGAAGCTCTTTGATACCCTTAATGAAGATCTCTTCCAGAAGATACTTGTCCCCATTCAGCAAGTATTGAAAGAAGGCCACCTGGAAAAGACTGAGATTGATGAAGTGGTTTTAGTTGGGGGCTCTACTCGTATACCTCGAATCCGCCAAGTCATTCAGGAGTTCTTTGGAAAGGATCCCAACACGTCTGTAGACCCTGACCTAGCAGTGGTAACCGGAGTGGCTATCCAAGCAGGGATTGATGGAGGCTCTTGGCCTCTCCAAGTTAGTGCTTTAGAAATTCCCAATAAGCATTTACAAAAAACCAACTTCAAC---
>HLequCab3
ATGGCCGGAGAGATGACGATCTTAGGATCAGCTGTTTTGACTCTCCTGTTGGCTGGCTATTTGGCACAACAGTATTTACCACTGCCTACTCCTAAAGTGATTGGCATTGACCTTGGCACCACCTACTGTTCGGTTGGGGTGTTCTTTCCTGGCAGTGGGAAAGTAAAGGTCATCCCAGATGAAAATGGGCATATCAGCATACCCAGCATGGTGTCCTTTACTGACAGTGATGTGTTTGTGGGGTATGAAAGCTTAGAGCTGGCAGATTCAAATCCTCAGAATACAATATATGATGCCAAAAGATTCATAGGCAAGATTTTTACCCCAGAAGAGCTGGAGGCTGAAATTGGCAGATACCCATTTAAGGTTTTAAACAAAAATGGAATGGTTGAGTTTTCTGTGACAAGTAATGAGACCATCACAGTTTCCCCAGAATATGTTGGCTCTAGACTGTTGTTGAAATTGAAGGAAATGGCAGAGGAATACCTTGGAATGCCAGTCGCCAATGCTGTTATTTCTGTACCAGCAGAATTTGATCTAAAACAGAGAAATTCAACAATTGAAGCTGCTAACCTAGCAGGACTGAAGATCTTGAGGGTAATAAATGAACCCACAGCGGCAGCTATGGCCTATGGTCTCCACAAGGCTGATGTCTTTCACGTCTTGGTGATAGATTTGGGCGGAGGAACTCTAGATGTGTCATTGCTGAATAAACAAGGAGGAATGTTTCTAACCCGAGCAATGTCTGGAAACAATAAACTCGGAGGACAGGACTTCAATCAGAGATTGCTTCAGTACTTATATAAACAGATCTATGAAACCTATGGCTTCCTACCTTCTAGGAAAGAGGAAATTCACAGATTACGACAAGCCGTGGAAATGGTCAAATTAAATCTGACGCTTCATCAGTCTGCTCAGTTGTCAGTATTACTAACCGTGGAGGAAAAGGACAGGAAGGAACCTCAGAGTACTGACACTGAACTGCCAAAGGACAGGCTTTCCCCATCAGATGGCCACCCTATG---------AACAATGTGTTTGAAGCTGGCCTTTCTGAAAAGAAGAGTGGAGAAAGTCAAGTTTTATTT------GAAACAGAAATATCACGGAAGCTTTTTGACTCCATTAATGAAGATCTCTTCCAGAAAATACTCGTCCCCATTCAGCAAGTATTAAAAGAAGGCCACCTGGAAAAGACTGAGATTGACGAGGTGGTTTTGGTTGGAGGCTCTACTCGCATTCCTCGAATCCGCCAGGTCATTCAGGAGTTCTTTGGAAAGGATCCCAACACGTCTGTAGACCCTGACCTGGCAGTGGTGACAGGAGTGGCTATCCAAGCGGGGATTGATGGAGGCTCTTGGCCTCTCCAAGTCAGTGCTTTGGAAATTCCCAATAAGCATTTACAGAAGACCAACTTCAAC---
>tupChi1
ATGGCCGGAGAAATGACGATCTTAGGATCAGCTGTTTTGACTCTCCTGTTGGCTGGCTATTTGGCACAGCAGTATTTACCATTGCCTACTCCTAAAGTGATTGGCATTGACCTTGGCACCACCTATTGTTCTGTTGGGGTGTTTTTTCCTGGCACAGGAAAAGTAAAAGTGATTCCAGATGAAAATGGGCACATCAGCATACCCAGCATGGTGTCCTTTACTGACAGTGATGTATATGTGGGGTATGAGAGCTTAGAACTGGCAGATTCAAATCCTCAGAACACAATATATGATGCCAAAAGATTCATCGGCAAGATCTTTACCCCTGAAGAGCTGGAGGCTGAAATTGGCAGATACCCATTTAAGGTTTTAAACAAAAATGGAATGGTTGAGTTTTCTGTGACAAGTAATGAGACCATCACCGTTTCCCCAGAATATGTTGGCTCTCGACTGTTGTTGAAGTTAAAGGAAATGGCAGAGGAATATCTTGGAATGCCAGTTGCCAATGCTGTCATTTCTGTACCAGCAGAATTTGATCTAAAACAAAGAAATTCAACAATAGAAGCTGCTAACCTTGCAGGACTGAAGATCCTTAGAGTAATAAATGAACCCACTGCAGCAGCTATGGCCTACGGTCTCCACAAGGCTGATGTCTTTCACGTCTTGGTGATAGACTTGGGTGGTGGGACTCTGGATGTGTCGTTACTGAATAAACAGGGAGGCATGTTTCTAACCCGAGCCATGTCTGGAAACAATAAACTCGGGGGACAGGACTTCAATCAGAGATTACTTCAGTACTTATATAAACAGATCTATCAGACTTATGGCTTCCTTCCCTCTAGGAAAGAGGAAATCCACAGATTAAGACAAGCTGTGGAAATGGTCAAATTAAATCTGACTCTTCACCAGACTGCTCAGATGTCAGTATTACTAACGGTGGAGGAAAAGGACAGGAAGGAACCTCAGAGTAGTGACAGTGACCTGCCAAAGGACAGGCTTTCCACAGCAGATGGCCATCATGTG---------AACAGTGTGCTTGCACCTGCTCTTTCTGGAAAGAAAAGTGGAGAAAGTCATGTCTTATTT------GAAACAGAAATATCACGGAAGCTCTTCGATACTCTTAATGAAGATCTGTTCCAGAAAATACTTGTACCCATTCGACAAGTATTAAAAGAAGGCCACCTGGAAAAGACTGAGATTGACGAAGTGGTTTTAGTTGGGGGCTCTACTCGTATTCCTCGAATCCGCCAAGTCATTCAAGAGTTCTTTGGGAAGGATCCCAACACCTCTGTAGACCCTGACCTGGCAGTGGTGACGGGAGTGGCTATCCAAGCAGGGATTGATGGAGGCTCTTGGCCTCTCCAAGTCAGTGCTTTAGAGATTCCCAATAAGCATTTACAAAAAACCAACTTCAAC---
>musFur1
ATGGCTGGAGAGATGACGATCTTAGGATCAGCTGTTTTGACTCTCCTGTTGGCTGGCTATTTGGCACAACAGTATTTACCATTGCCTACTCCTAAAGTGATTGGCATTGACCTTGGTACCACCTACTGTTCTGTTGGGGTGTTTTTTCCTGGTACGGGAAAAGTAAAGGTCATTCCGGATGAAAATGGGCATATCAGTATACCCAGCATGGTGTCATTTACTGACAGTGATGTATATGTGGGTTATGAAAGCTTAGAGCTGGCAGATTCAAATCCTCAGAACACAATATATGATGCCAAGAGATTCATAGGCAAGATTTTTACCCCAGAAGAGCTGGAGGCTGAAGTTGGCAGATACCCATTTAAGGTTTTAAACAAAAACGGAATGGTTGAGTTTTCTGTGACAAGTAATGAGACCATCACCGTTTCTCCAGAATACGTTGGCTCTAGACTATTGTTGAAGTTAAAGGAAATGGCAGAGGAGTATCTTGGAATGCCAGTTGCCAATGCTGTTATTTCTGTACCAGCAGAATTCGATCTAAAACAGAGAAATTCAACAATTGAAGCAGCTAACCTTGCAGGACTGAAGATCTTGAGAGTAATAAATGAACCCACAGCAGCAGCTATGGCCTATGGCCTCCACAAGGCTGATGTCTTTCATGTCTTGGTGATAGATTTGGGTGGAGGAACTCTAGATGTGTCATTGCTGAATAAACAAGGAGGAATGTTTCTAACCCGAGCCATGTCTGGAAACAATAAACTTGGAGGACAGGACTTCAATCAAAGACTTCTTCAGTATTTATATAAACAGATTTATCAAACATACGGCTTTCTACCCTCTAGGAAAGAGGAAATTCACAGATTAAGACAAGCTGTGGAAATGGTCAAATTAAATCTGACTCTTCATCAGTCTGCTCAGTTGTCAGTATTACTAACAGTGGAGGAAAAGGACAAGAAGGAGCCTCAGAGTAGTGACACTGACCTGCCAAAGGACAGATTTTCTCCCGCTGATGGCCGCCATGTG---------AACAGCGTGGTTGGAGCTGGGCTTTCTGAAAAGACAAGTGGAGAAAGTCAGGTGTTATTT------GAAACAGAAATATCACGGAAGCTCTTTGACACCCTTAATGAAGATCTCTTCCAGAAAATACTTGTACCCATTCAGCAAGTATTAAAAGAAGGCCACTTGGAGAAGACTGAGATCGATGAGGTGGTTTTGGTTGGGGGTTCTACTCGTATTCCTCGAATCCGCCAAGTCATTCAGGAGTTCTTTGGAAAGGATCCCAACACTTCTGTAGACCCTGACCTGGCAGTGGTGACAGGAGTGGCTATCCAAGCAGGGATTGATGGGGGCTCCTGGCCTCTCCAAGTCAGTGCTTTAGAAATTCCCAATAAGCATTTACAAAAGACCAACTTCAAC---
>HLpipKuh2
ATGGCCGGGGAGATGACCATCTTAGGATCAGCTGTTTTGACTCTCCTATTGGCTGGTTATTTGTCACAACAGTATTTACCATTGCCTACTCCTAAAGTGATTGGAATTGACCTTGGCACCACTTACTGCTCTGTTGGGGTGTTTTATCCTGGCACAGGAAAAGTAAAGGTCATTCCGGATGAAAATGGCCATATCAGCATACCCAGCATGGTGTCTTTTACTGACCATGATGTTTATGTGGGATATGAAAGCTTAGAGCTGGCAGATTCAAATCCTCAGAACACAATATATGATGCCAAAAGATTCATAGGCAAGATTTTTACCCCAGAAGAGCTGGAGGCTGAAATTGGCAGATATCCATTTAAGGTTTTAAACAAAAATGGAATGGTTGAGTTTTCTGTGACAAGTAATGAGACCATCACCGTTTCCCCAGAATATGTTGGCTCTAGACTATTACTGAAATTAAAGGAAATGGCAGAGGAATATCTTGGAATGCCAGTTGCCAACGCTGTTATTTCTGTACCAGCAGAATTTGATTTAAAACAGAGAAATTCAACAATTGAAGCTGCTAACCTTGCAGGACTGAAGATCTTAAGGGTAATAAATGAACCCACAGCAGCAGCTATGGCCTATGGTCTCCACAAGGCTGATGTCTTTCACGTCTTGGTGATAGATCTGGGCGGAGGAACTCTAGATGTGTCATTACTGAATAAACAAGGAGGAATGTTTCTAACCAGGGCAATGTCTGGAAACAATAAACTTGGAGGACAGGACTTCAATCAGAGATTGCTTCAGTACTTATATAAACAGATCTATCAAACATACGGCTTCCTACCCTCTAGGAAAGAGGAAATTCACAGATTAAGACAAGCTGTGGAAATGGTAAAATTAAATCTGACTTTTCATCAATCTGCTCAAATGTCAGTGTTACTAACCATAGAGGAAAAGGACAAGAAGGAAATTCCGAATAGTGACACTGAACTGTCAAAGGACAGATTGTCCCCAGCAGATGGCCACCATGTG---------AGTAGCATGTTTGGAACTGGCCTTTCTGAAAAGAAAAGTGGAGAAAGTCAGGTTTTATTT------GAAACAGAAATATCACGGGAGCTCTTTGACACCCTAAATGAAGATCTCTTCCAGAAAATTCTGGTACCCATTCAGCAAGTATTGAAAGAAGGCCATCTGGAAAAGACTGAAGTTGATGAGGTGGTATTGGTTGGGGGCTCTACTCGTATTCCTCGAATCCGTCAAGTCATTCAGGAGTTTTTTGGGAAGGATCCCAACACGTCTGTAGACCCTGACCTGGCAGTGGTGACAGGAGTGGCTATCCAAGCAGGAATTGATGGAGGTTCTTGGCCTCTTCAAGTCAGTGCTTTAGAAATTCCCAATAAGCATTTACAAAAAACCAATTTTAAC---
>HLmyoMyo6
ATGGCCGGGGAGATGACGATCTTAGGATCAGCTGTCTTGACTCTCCTGTTGGCTGGCTATTTGTCACAACAGTATTTACCATTGCCTACTCCTAAAGTGATTGGCATTGACCTTGGCACCACCTACTGCTCTGTTGGGGTGTTTTTTCCTGGCACAGGAAAAGTAAAGGTCATTCCAGATGAAAATGGCCATATCAGCATACCCAGTATGGTGTCTTTCACTGACCATGATGTTTATGTGGGATATGAAAGCTTAGAGCTGGCAGATTCAAATCCTCAGAACACAATATATGATGCCAAAAGATTCATAGGCAAGATTTTTACCCCAGAAGAGCTGGAGGCTGAGATTGGCAGATACCCATTTAAGGTTTTAAACAAAAATGGAATGGTTGAGTTTTCTGTGACAAGTAATGAGACCATCACCGTTTCCCCAGAATATGTTGGCTCTAGACTACTATTGAAATTAAAGGAAATGGCAGAGGAATATCTTGGAATGCCAGTTGCCAACGCAGTTATTTCTGTACCGGCAGAATTTGATTTAAAACAGAGAAATTCAACAATCGAAGCTGCTAACCTTGCAGGACTGAAGATCTTAAGGGTAATAAATGAACCCACAGCGGCAGCTATGGCCTATGGTCTCCACAAGGCTGATGTCTTTCATGTCTTGGTGATAGATTTGGGCGGAGGAACTCTAGATGTGTCATTACTGAATAAACAAGGAGGAATGTTTCTAACCAGGGCAATGTCAGGAAACAATAAACTTGGAGGACAGGACTTCAATCAGAGATTGCTTCAGTACTTATATAAACAGATCTATCAAACATATGGCTTCCTACCCTCTAGGAAAGAGGAAATTCACAGATTAAGACAAGCTGTGGAAATGGTCAAATTAAATCTGACTCTTCATCAATCTGCTCAAATGTCAGTATTACTAACAGTAGAGGAAAAGGACAAGAAGGAAACTCCGAGTAGTGACACTGAACTGTCAAAGGACAGACTGTCCCCAGCTGATGGCCACCATGTA---------AGCAGCATGTTTGGAGCTGGCCTTTCTGAAAAGAAAAGTGGAGAAAGTCAGGTTTTATTT------GAAACAGAAATATCACGGGAGCTCTTTGACACGCTAAATGAAGATCTCTTCCAGAAAATACTGGTACCCATTCAGCAAGTATTGAAAGAAGGCCACCTGGAAAAGACTGAAGTTGATGAGGTGGTATTGGTTGGGGGCTCTACTCGTATTCCTCGAATCCGTCAAGTCATTCAGCAGTTCTTTGGAAAGGATCCCAACACGTCTGTAGACCCTGACCTGGCAGTGGTGACGGGAGTGGCTATCCAAGCAGGGATTGATGGAGGTTCTTGGCCTCTTCAAGTCAGTGCTTTAGAAATTCCCAATAAGCATTTACAGAAGACCAATTTCAAC---
>felCat8
ATGGCCGGAGAGATGACGATCTTAGGATCAGCTGTTTTGACTCTCCTGTTGGCTGGCTATTTGGCACAACAGTATTTACCATTGCCTACTCCTAAAGTGATTGGCATTGACCTTGGCACCACCTACTGTTCGGTTGGGGTGTTTTTTCCTGGCACAGGAAAAGTAAAGGTCATTCCAGATGAAAATGGGCATATCAGTATACCCAGCATGGTGTCCTTTACTGACGATGATGTGTATGTGGGTTATGAAAGCTTAGAGCTCGCAGATTCAAATCCTCAGAACACAATATATGATGCCAAAAGATTCATAGGCAAGATATTTACCCCAGAAGAGCTGGAGGCTGAGATTGGCAGATACCCATTTAAGGTTTTAAACAAAAATGGAATGGTTGAGTTTTCGGTGACAAGTAATGAGACCATCACCGTTTCCCCAGAATATGTTGGCTCTAGACTACTGTTGAAGTTAAAGGAAATGGCAGAGGAGTATCTCGGAATGCCAGTTGCTAATGCGGTTATTTCTGTACCAGCAGAATTTGATCTAAAACAGAGAAATTCAACAATTGAAGCTGCTAACCTTGCAGGACTGAAGATCTTGAGGGTAATAAATGAACCCACGGCGGCAGCTATGGCCTATGGCCTCCACAAGGCTGATGTCTTTCACGTCTTGGTGATAGATTTGGGCGGAGGAACTCTAGATGTGTCGTTGCTAAATAAACAAGGAGGAATGTTTCTAACCCGAGCAATGTCTGGAAACAATAAACTTGGAGGACAGGACTTCAATCAAAGATTGCTTCAGTACTTATATAAACAGATCTATCAAACATACGGCTTTCGACCCTCTAGGAAAGAAGAAATTCACCGATTAAGACAAGCTGTGGAAATGGTCAAATTAAACCTGACTCTTCATCAGTCTGCTCAGTTGTCAGTATTACTAACAGTGGAGGAAAAAGACGAGAAAGAACCTCAGAGTAGGGACACTGAACTGCCAAAGGACAGATTTTCCCCCGCTGATGGCCACCATGTG---------AACAGTGTGTTTGGAGCTGGCCTTTCTGAAAAGAAAAGTGGAGAAAGTCAGGTGTTATTT------GAAACAGAAATATCACGGAAGCTCTTTGACACCCTTAATGAAGATCTCTTCCAGAAAATACTTGTACCCATTCAGCAAGTACTAAAAGAAGGCCACCTGGAAAAGACTGAGATTGATGAGGTGGTTTTGGTTGGGGGCTCTACTCGTATTCCTCGAATCCGCCAAGTCATTCAAGAGTTCTTTGGAAAGGATCCCAACACTTCTGTAGACCCTGACCTGGCCGTGGTGACAGGAGTGGCCATCCAAGCAGGGATCGATGGAGGCTCTTGGCCTCTTCAAGTCAGTGCTTTAGAAATTCCCAATAAGCATTTACAGAAGACCAACTTCAAC---
>lepWed1
ATGGCTGGAGAGATGACGATCTTAGGATCAGCTGTTTTGACTCTCCTGTTGGCTGGGTATTTGGCACAACAGTACTTACCATTGCCTACTCCTAAAGTGATTGGCATTGACCTTGGTACCACCTATTGTTCTGTTGGGGTGTTTTTTCCTGGCACAGGAAAAGTAAAGGTCATTCCAGATGAAAATGGGCATATCAGTATACCCAGCATGGTGTCCTTTACTGACAATGATGTATATGTGGGTTATGAAAGCTTAGAGCTGGCCGATTCAAATCCTCAGAACACAATATATGATGCCAAGAGATTCATAGGCAAGATTTTTACCCCAGAAGAGCTGGAGGCTGAAGTTGGCAGATACCCATTTAAGGTTTTAAACAAAAATGGAATGGTTGAGTTTTCTGTGACAAGTAATGAGACCATCACCGTTTCCCCAGAATATGTTGGCTCTAGACTACTGTTGAAGTTAAAGGAAATGGCAGAGGAATATCTTGGAATGCCAGTTGCCAATGCTGTTATTTCTGTACCGGCAGAATTTGATCTAAAACAGAGAAATTCAACAATTGAAGCTGCTAACCTTGCAGGACTGAAGATCTTGAGGGTGATAAATGAACCCACAGCGGCAGCCATGGCTTATGGCCTCCACAAGGCTGATGTCTTTCATGTCTTGGTGATAGATTTGGGTGGAGGAACTCTAGATGTGTCATTGCTAAATAAACAAGGAGGAATGTTTCTAACCCGAGCAATGTCTGGAAACAATAAACTTGGAGGACAAGACTTCAATCAAAGACTGCTTCAGTATTTATATAAACAGATCTATCAAACGTATGGCTTTCTACCCTCTAGGAAAGAGGAAATTCACAGATTAAGACAAGCTGTGGAAATGGTCAAATTAAATCTGACTCTTCATCAGTCTGCTCAATTGTCGGTATTACTAACAGTGGAGGAAAAGGACAAGAAGGAGCCTCAGAGTAGTGACACTGAACTGCCAAAGGACAGATTTTCTCCCACTGATGGCCACCATGTG---------AACAGTGTGTTTGGAGCTGGCCTTTCTGAAAAGAAAAGCGGAGAAAGTCAGGTGTTATTT------GAAACAGAAATATCACGGAAGCTCTTTGACACCCTTAATGAAGATCTCTTCCAGAAAATACTTGTACCCATTCAGCAAGTATTAAAAGAAGGCCACCTGGAAAAGACTGAGATTGATGAGGTGGTTTTGGTTGGGGGTTCTACTCGTATTCCTCGAATCCGCCAAGTCATTCAGGAGTTCTTTGGAAAGGATCCCAACACTTCTGTAGACCCTGACCTGGCAGTGGTGACAGGAGTGGCTATCCAAGCAGGGATTGATGGAGGCTCCTGGCCTCTCCAAGTCAGTGCTTTAGAAATTCCCAGTAAGCATTTACAAAAGACCAACTTCAAC---
>canFam3
ATGGCTGGAGAGATGACGATCTTAGGATCAGCTGTTTTGACTCTCCTGTTGGCTGGCTATTTGGCACAACAGTATTTACCATTGCCTACTCCTAAAGTGATTGGAATTGACCTTGGCACCACCTACTGTTCTGTTGGGGTGTTTTTTCCTGGCACAGGAAAAGTAAAGGTCATTCCAGATGAAAATGGGCACATCAGTATACCCAGTATGGTGTCCTTTACTGACAATGATGTATATGTGGGTTATGAAAGCTTAGAGTTGGCAGATTCAAATCCTCAGAACACAATATATGATGCCAAGAGATTCATAGGCAAGATTTTTACCCCAGAGGAGCTGGAGGCTGAAATTGGCAGATACCCATTTAAGGTTTTAAACAAAAATGGAATGGTTGAGTTTTCTGTGACAAGTAATGAGACCATCACCGTTTCCCCAGAATATGTTGGCTCTAGACTACTGTTGAAGTTAAAGGAAATGGCAGAGGAATATCTTGGAATGCCAGTTGCCAATGCTGTTATTTCTGTACCAGCAGAATTTGATCTAAAACAGAGAAATTCAACAATTGAAGCTGCTAACCTTGCAGGACTGAAGATCTTGAGGGTAATAAATGAACCCACAGCGGCAGCTATGGCCTATGGCCTCCACAAGGCTGAGGTCTTTCACGTCTTGGTGATAGATTTGGGCGGAGGAACTCTAGATGTGTCATTGCTAAATAAACAAGGAGGAATGTTTCTAACCCGAGCAATGTCTGGAAATAACAAACTTGGAGGACAGGACTTTAATCAAAGACTGCTTCAGTACTTATATAAACAGATCTATCAAACATATGGCTTTCTACCCTCTAGGAAAGAGGAAATTCACAGATTAAGACAAGCTGTGGAAATGGTCAAATTGAATCTGACTCTTCATCAGTCTGCTCAGTTGTCAGTATTACTAACAGTGGAGGAAAAGGACAAGAATGAGCCTCAGAGTAGTGACACTGAACTGCCAAAGGACAGATTTTCTCCCTCTGATGACCACCGCATA---------AACAGTGTGTTTGGAGCTGGCCTTTCTGAAAAGAAAAGTGGAGAAAGTCAGGTGTTGTTT------GAAACAGAAATATCACGAAAGCTCTTTGACGCGCTTAATGAAGATCTTTTCCAGAAGATACTTGTACCTATTCAGCAAGTGTTAAAAGAAGGCCACCTGGAAAAGACTGAGATCGATGAGGTGGTTTTGGTTGGGGGTTCTACTCGTATTCCTCGAATCCGCCAAGTCATTCAAGAGTTCTTTGGGAAGGATCCCAACACTTCTGTAGACCCTGACCTGGCAGTGGTGACAGGAGTGGCTATCCAAGCAGGGATTGATGGAGGCTCTTGGCCTCTCCAAGTCAGTGCTTTAGAAATTCCCAATAAGCATTTGCAAAAGACCAACTTCAAC---
>ailMel1
ATGGCTGGAGAGATGACGATCTTAGGATCAGCTGTTTTGACTCTCCTGTTGGCTGGCTATTTGGCACAACAGTATTTGCCACTGCCTACTCCTAAAGTGATTGGCATTGACCTTGGTACCACCTACTGTTCTGTTGGGGTGTTTTTTCCTGGCACAGGAAAAGTAAAGGTCATTCCAGATGAAAATGGGCATATCAGTATACCCAGCATGGTGTCCTTTACTGACAATGATGTATATGTGGGTTATGAAAGCTTAGAGCTGGCAGATTCAAATCCTCAGAACACAATATATGATGCGAAGAGATTCATAGGCAAGATTTTTACCCCAGAAGAGCTGGAGGCTGAAGTTGGCAGATACCCATTTAAGGTTTTAAACAAAAATGGAATGGTTGAGTTTTCTGTGACAAGTAATGAGACCATCACCGTTTCCCCAGAATATGTTGGCTCTAGACTACTGTTGAAATTAAAGGAAATGGCAGAGGAATATCTTGGAATGCCAGTTGCCAATGCTGTTATTTCTGTACCAGCAGAATTCGATCTAAAACAGAGAAATTCAACAATTGAAGCAGCTAACCTTGCAGGACTGAAGATCTTGAGGGTAATAAATGAACCCACAGCAGCAGCTATGGCCTATGGCCTCCACAAGGCTGATGTCTTTCATGTCTTGGTGATAGATTTGGGCGGAGGAACTCTAGATGTGTCATTGCTAAATAAACAAGGAGGAATGTTTCTAACCCGAGCAATGTCTGGAAACAATAAACTTGGAGGACAGGACTTCAATCAAAGACTGCTTCAGTATTTATATAAACAGATCTATCAAACATATGGCTTTCTACCCTCTAGGAAAGAGGAAATTCACAGATTAAGACAAGCTGTGGAAATGGTCAAATTAAATCTGACACTTCATCAGTCAGCTCAGTTGTCAGTATTACTAACAGTGGAGGAACAGGACAAGAAGGAGCCTCAGAGTAGTGACACTGACCTGCGAAAGGACAGATTTTCTTCTGCTGATGGCCACCATGTG---------AACAGTGTGTTTGGAGCTGGCCTTCCTGAAAAGAAAAGTGGAGAAAGTCAGGTGTTATTT------GAAACAGAAATATCGCGGAAGCTCTTTGACACCCTTAATGAAGATCTCTTCCAGAAAATACTTGTACCCATTCAGCAAGTACTAAAAGAAGGCCACCTGGAAAAGGCTGAGATTGATGAGGTGGTTTTGGTTGGGGGTTCTACTCGTATTCCTCGAATCCGCCAAGTCATTCAAGAGTTCTTTGGAAAGGATCCCAACACTTCGGTAGACCCTGACCTGGCAGTGGTGACCGGAGTGGCTATCCAAGCAGGGATTGATGGAGGCTCCTGGCCTCTCCAAGTCAGTGCTTTAGAAATTCCCAATAAGCATTTACAAAAGACCAACTTCAAC---
>HLcamFer2
ATGGCCGGAGAGATGACGATCTTAGGATCAGCTGTTTTGACTCTCCTATTGGCTGGCTATTTGGCACAACAGTATTTACCATTGCCTACTCCTAAAGTGATTGGCATTGACCTTGGTACCACCTACTGTTCAGTCGGGGTGTTTTTTCCTGGTACAGGAAAAGTAAAGGTCATTCCAGATGAAAATGGGCACATCAGCATACCCAGCATGGTGTCCTTCACTGACGACGATGTTTATGTGGGGTATGAAAGCTTAGAGCTGGCGGATTCAAATCCTCAGAACACCATATATGATGCTAAAAGATTCATAGGCAAGATTTTTACCCCAGAAGAGCTAGAGGCTGAAATTGGCAGATACCCTTTTAAGGTTTTAAACAAAAATGGAATGGTTGAGTTTTCTGTGACAAGTAATGAGACCATCACCGTTTCCCCAGAATATGTGGGCTCTAGACTGTTGTTGAAGTTAAAGGAAATGGCAGAGGAATACCTTGGAATGCCAGTTGCCAATGCTGTTATTTCTGTACCAGCAGAATTTGATCTAAAACAAAGAAATTCAACAATTGAAGCTGCTAACCTTGCAGGACTGAAGATCTTAAGAGTAATAAATGAACCTACAGCAGCAGCTATGGCCTATGGCCTCCACAAAGCAGACGTCTTTCACGTCTTGGTAATAGATCTGGGCGGAGGAACTCTGGATGTGTCATTGCTGAATAAACAAGGAGGAATGTTTCTGACCCGAGCAATGTCTGGAAACAATAAGCTTGGAGGACAAGACTTCAATCAGAGATTGCTTCAGTACTTATATAAACAGATCTATCAAACATATGGCTTCCTACCATCTAGGAAAGAGGAAATCCACAGATTGAGACAAGCTGTGGAAATGGTCAAATTAAATCTGACTCTTCATCAGTCTGCTCAGCTCTCAGTATTACTAACAGTGGAGGAAAAGGACAGGAAGGAACCTCAGAGTAGTGACACTGAACTGCAGAAGGACAGACTTTCCCCAGCAGATGGCCACCAGGTG---------AAGAGCACT---GGAGATAGCCTTTCTGAAAAGAAAAATGGAGAAAGTCAGGTTTTGTTT------GAAACAGAAATATCACGGAAGCTCTTTGACACCCTTAATGAAGATCTTTTCCAGAAAATCCTCGTACCCATTCACCAAGTGTTAAAAGAAGGCCACCTGGGAAAGACTGAGATTGACGAGGTGGTTTTGGTTGGGGGCTCAACTCGTATTCCTCGAATCCGCCAGGTCATTCAAGAGTTCTTTGGAAAGGATCCCAACACGTCTGTAGACCCTGACCTGGCAGTGGTGACAGGAGTGGCTATCCAAGCAGGGATTGATGGCGGCTCTTGGCCTCTGCAAGTCAGTGCTTTAGAAATTCCCAATAAGCATTTACAGAAGACCAACTTCAAC---
>HLturTru3
ATGGCCGGAGAGATGACGATCTTAGGATCAGCTGTTCTGACTCTCCTGTTGGCTGGCTATTTCGCGCAACAGTATTTACCACTGCCTACTCCTAAGGTGATTGGAATTGACCTTGGCACTACCTACTGTTCAGTTGGGGTGTTTTTTCCTGGAACAGGAAAAGTAAAGGTCATTCCAGATGAAAATGGGCACGTCAGCCTACCCAGCATGGTGTCCTTTACTGACAACGATGTTTATGTGGGGTATGAAAGCTTAGAGCTGGCGGACTCAAATCCTCAGAACACAATATATGACGCTAAAAGATTCATAGGCAAGATTTTTACCCCAGAAGAGCTAGAAGCTGAAATTGGCAGATACCCATTTAAGGTTTTAAACAAAAATGGAATGGTTGAGTTTTCTGTGACAAGTAATGAGACGATCACCGTTTCCCCAGAATATGTTGGCTCTAGACTGTTGTTGAAGTTAAAGGAAATGGCAGAGGAATATCTTGGAATGCCAGTTGCCAATGCTGTTATTTCTGTACCAGCAGAATTTGATCTAAAACAGAGAAATTCGACAATTCAAGCTGCTAACCTTGCAGGACTGAAGATCTTAAGAGTAATAAATGAACCCACAGCAGCAGCTATGGCCTATGGTCTCCACAAAGCTGATGTCTTTCACGTCTTGGTGATAGATTTGGGCGGAGGAACTCTAGATGTGTCATTGCTGAATAAACAAGGAGGAATGTTTTTAACCCGAGCGATGTCTGGAAACAATAAACTTGGAGGACAAGACTTCAATCAAAGATTGCTTCAGTACTTATATAAACAGATCTATCAAACATATGGCTTCCTACCCTCTAGGAAAGAGGAAATCCACAGATTAAGACAAGCTGTAGAAATGGTCAAATTAAACCTGACTCTTCATCAGACTGCCCAGATGTCGGTATTACTAACGGTGGAGAAAAAGGACGGGAAGGAACCTCAGAGTAGTGACACTGAACTGCCAAAGGACGAACTTTCCCCAGCAGACAGCCCCCATGTG---------AACAGCATGTTTGGAGCTAGCCTTCCTGAAAAGAAAAATGGAGAAAGTCAGGTTTTATTT------GAAACAGAAATATCACGGAAGCTCTTCGACACCCTTAATGAAGATCTTTTCCAGAAAATACTAGTACCCATTCAGCAAGTGTTAGAAGAAGGCCACTTGGAAAAAACTGAGATTGATGAGGTGGTTTTGGTTGGGGGCTCAACTCGAATTCCTCGAATCCGCCAAGTCATTCAAGAGTTCTTTGGAAAGGATCCCAACACGTCTGTAGACCCTGACTTGGCAGTGGTGACAGGAGTGGCAATCCAAGCAGGGATTGATGGAGGCTCTTGGCCTCTCCAAGTCAGTGCGTTAGAAATTCCCAGTAAGCATTTACAAAAGACCAACTTCAAC---
>balAcu1
ATGGCCGGAGAGATGACGATCTTAGGATCAGCTGTTCTGACTCTCCTGTTGGCTGGCTATTTCGCGCAACAGTATTTACCACTGCCTACTCCTAAGGTGATTGGAATTGACCTTGGCACTACCTACTGTTCAGTTGGGGTGTTTTTTCCTGGAACAGGAAAAGTAAAGGTCATTCCAGATGAAAATGGGCACGTCAGCCTACCCAGCATGGTGTCCTTTACTGACAACGATGTTTATGTGGGGTATGAAAGCTTAGAGCTGGCGGACTCAAATCCTCAGAACACAATATATGACGCTAAAAGATTCATAGGCAAGATTTTTACCCCAGAAGAGCTAGAAGCTGAAATTGGCAGATACCCATTTAAGGTTTTAAACAAAAATGGAATGGTTGAGTTTTCTGTGACAAGTAATGAGACCATCACCGTTTCCCCAGAATATGTTGGCTCTAGACTGTTGTTGAAATTAAAGGAAATGGCAGAGGAATATCTTGGAATGCCAGTTGCCAATGCTGTTATTTCTGTACCAGCAGAATTTGATCTAAAACAGAGAAATTCAACAATTCAAGCTGCTAACCTTGCAGGACTGAAGATCTTAAGAGTAATAAATGAACCCACAGCAGCAGCTATGGCCTATGGTCTCCACAAAGCTGATGTCTTTCACGTCTTGGTGATAGATTTGGGCGGAGGAACTCTAGATGTGTCATTGCTGAATAAACAAGGAGGAATGTTTTTAACCCGAGCGATGTCTGGAAACAATAAACTTGGAGGACAAGACTTCAATCAAAGATTGCTTCAGTACTTATATAAACAGATCTATCAAACATATGGCTTCCTACCCTCTAGGAAAGAGGAAATCCACAGATTAAGACAAGCTGTAGAAATGGTCAAATTAAACCTGACTCTTCATCAGACTGCCCAGATGTCAGTATTACTAACGGTGGAGGAAAAGGACGGGAAGGAACCTCAGAGTAGTGACACTGAACTGCCAAAGGACGAACTTTCCCCAGCAGACAGCCCCCATGTG---------AACAGCATGTTTGGAGCTAGCCTTCCTGAAAAGAAGAATGGAGAAAGTCAGGTTTTATTT------GAAACAGAAATATCACGGAAGCTCTTTGACACCCTTAATGAAGATCTTTTCCAGAAAATACTAGTACCCATTCAGCAAGTGTTAAAAGAAGGCCACCTGGAAAAAACTGAGATTGACGAGGTGGTTTTGGTTGGGGGCTCAACTCGTATTCCTCGAATCCGCCAAGTCATTCAAGAGTTCTTTGGAAAGGATCCCAACACGTCTGTAGACCCTGACTTGGCAGTGGTGACAGGAGTGGCTATCCAAGCAGGGATTGATGGAGGCTCTTGGCCTCTCCAGGTCAGTGCGTTAGAAATTCCCAATAAGCATTTACAAAAGACCAACTTCAAC---
>susScr11
ATGGCTGGAGAGATGACGATCTTAGGATCAGCTGTTTTGACTCTCCTGTTGGCTGGCTATTTGGCACAACAGTATTTACCATTGCCTACTCCTAAAGTGATTGGTATTGATCTTGGCACCACCTACTGTTCAGTTGGGGTATTTTTTCCTGGCACAGGAAAAGTAAAGGTCATTCCAGATGAAAATGGGCATATCAGCATACCCAGCATGGTGTCCTTTACTGACGACGATGTTTATGTGGGGTATGAAAGCTTAGAACTGGCAGATTCAAATCCTCAGAACACAATATATGATGCCAAAAGATTCATAGGCAAGATTTTTACCCCAGAAGAGCTAGAGGCCGAAATTGGCAGATACCCATTTAAGGTTTTAAACAAAAATGGTATGGTTGAATTTTCTGTGACAAGTAATGAGACTATCACCGTTACCCCAGAATATGTTGGCTCTAGACTATTGTTGAAATTAAAGGAAATGGCAGAGGAATATCTTGGAATGCCAGTTGCCAACGCTGTTATTTCTGTACCAGCAGAATTTGATCTAAAACAGAGAAATTCAACAATTGAAGCTGCTAATCTTGCAGGACTGAAGATCTTAAGAGTAATAAATGAGCCCACAGCAGCAGCTATGGCCTATGGTCTCCACAAAGCTGATGTCTTTCACGTCTTGGTAATAGATTTGGGTGGAGGAACTCTCGATGTCTCTCTACTGAATAAACAAGGAGGAATGTTTCTAACCCGAGCAATGTCTGGAAACAATAAACTTGGAGGACAAGATTTCAATCAAAGATTGCTACAGTACTTATATAAACAGATCTATCAAACATATGGCTTCATACCCTCTAGGAAAGAGGAAATCCATAGATTAAGACAAGCTGTGGAAATGGTCAAATTAAATCTGACTCTTCATCAGACTGCTCATATGTCAGTATTACTGACGGTGGAGGAAAAGGACAGGAGGGAACCTCAGAGTACTGACGCTGAACTGCCAAAGGACAGACTTTCCTCAGCAGACCGTCCCCATATG---------AACCGCGTATTTGGAGCTACCCTTTCCGAAAAGAAAAATGGAGAAAGTCAGGTTTTATTT------GAAACAGAAATATCACGGAAGCTCTTTGACACCCTTAATGAAGATCTTTTCCAGAAAATACTTGTACCAATTCAGCAAGTCTTAAAAGAAGGTCACTTGGAAAAGACTGAGATTGATGAGGTGGTTTTGGTTGGGGGCTCAACTCGTATTCCTCGAATCCGCCAAGTCATTCAGGAGTTCTTTGGGAAGGATCCCAACACGTCTGTAGACCCTGACCTGGCAGTGGTGACGGGAGTGGCTATCCAAGCAGGGATTGATGGAGGCTCTTGGCCTCTCCAAGTCAGTGCTTTAGAAATTCCCAATAAGCATTTACAAAAGACCAACTTCAAC---
>HLphyDis3
ATGGCTGGGGAGATGACGATCCTAGGATCAGCTGTTTTGACTCTCCTGTTGGCTGGCTATTTGTCACAACAGTATTTACCATTGCCTACTCCCAAAGTGATTGGCATTGACCTTGGCACCACCTATTGCTCTGTTGGGGTATTTTTTCCTGGCACAGGAAAAGTAGAGGTCATTCCAGATGAAAATGGGCATATCAGCATACCCAGCATGGTGTCTTTTACTGACCATGACGTTTATGTGGGGCATGAAAGTTTGGAGCTGGCAGATTCAAATCCTCAGAACACAATTTATGATGCCAAAAGATTCATAGGCAAGGTCTTTACCCCAGAGGAACTGGAGGCTGAAATTGGCAGGTACCCATTTAAGGTTTTAAACAAAAATGGAATGGTTGAGTTTTCTGTGACAAGTAATGAGACGATCACCGTTTCCCCAGAATATGTTGGCTCTAGACTGTTATTGAAATTAAAGAAAATGGCAGAGGAATATCTCGGGATGCCAGTTGCCAATGCTGTTATATCTGTACCAGCAGAATTTGATCTAAAACAGAGAAATTCAACAATCGAAGCTGCTAAACTTGCAGGCCTGAAGATCTTAAGGGTAATAAATGAACCCACAGCGGCAGCTATGGCCTATGGTCTCCACAAGGCTGATGTCTTTTACGTCTTGGTTATAGATTTGGGCGGAGGAACTCTAGATGTTTCATTGCTGAACAAACAAGGAGGAATGTTTCTAACCCGGGCAATGTCTGGAAACAACAAACTTGGAGGACAGGACTTCAATCAGAGATTGCTTCAGTACTTATACAAACAGATCTATCAAACATACGGCTTCCTACCCTCTAGGAAAGAGGAAATTCACAGATTAAGACAAGCTGTGGAAATGGTCAAATTAAATCTGACTCTTCATCAGTCTGCCCAGATGTCAGTGTTACTAACAGTAGAGGAAGAGGACAAGAAGGAACCTCAGAGTGGTGCTACTGAACTGCCAAAAGACAGACTGTCCCCAGAAGATGGCCACCATCTG---------AACAGCATGTCGGGAGCTGGCCTTTCTGAAAAGAAAAGTGGAGAAAGTCAGGTTTTATTT------GAGACAGAAATATCACGGCAGCTCTTTGATAGCCTTAATGAAGATCTCTTCCAGAAAATACTGGTACCCATTCAGCAAGTATTAAAAGAAGGCCACCTGGAGAAGACTGAGATTGATGAGGTGGTTTTGGTTGGGGGCTCTACTCGTATTCCTAGAATCCGCCAAGTCATTCAAGAGTTCTTTGGAAAGGATCCCAACACTTCTGTAGACCCTGACCTGGCAGTGGTGACGGGAGTGGCCATCCAAGCAGGGATCGATGGAGGTTCTTGGCCTCTCGAAGTCAGTGCTTTAGAAATTCCCAATAAGCATTTACAAAAGACTAACTTCAAC---
>bosTau8
ATGGCCGGAGAGATGACGATCTTAGGATCAGCTGTTTTGACTCTCCTGTTGGCTGGCTATTTGGCACAACAGTATTTACCATTGCCTACTCCTAAAGTGATTGGAATTGACCTTGGCACTACGTATTGTTCAGTTGGGGTGTTTTTTCCTGGCACAGGAAAAGTAAAGGTCATTCCAGATGAAAATGGTCATATCAGCATACCCAGCATGGTATCCTTCACTGACGACGATGTTTATGTGGGGTATGAAAGCTTAGAGCTTGCAGATTCGAATCCTCAGAACACAATATATGATGCTAAAAGATTCATAGGCAAAGTTTTTACCCCGGAAGAACTGGAGGCTGAAATTGGGAGATACCCATTTAAGGTTTTAAACAAAAATGGAATGGTTGAATTTTCTGTGACAAGTAATGAAACCATCACCGTTTCCCCAGAATATGTTGGCTCTAGACTGTTGTTAAAATTAAAAGAAATGGCAGAGGAGTATCTTGGAATGCCAGTTGCCAATGCTGTTATTTCCGTACCAGCAGAATTTGATCTAAAGCAGAGAAATTCAACAATTCAAGCTGCTAACCTTGCAGGACTGAAGATCTTAAGAGTAATAAATGAACCCACCGCAGCAGCTATGGCCTATGGTCTCCACAAAGCTGAAGTCTTTCACGTCTTGGTGATAGATTTGGGTGGAGGAACTCTCGATGTGTCATTGCTAAATAAACAAGGAGGAATGTTTTTAACTCGAGCCATGTCTGGAAACAATAAACTTGGAGGACAAGACTTCAATCAGAGATTGCTTCAGTACTTATACAAACAGATCTATCAAACATATGGCTTCCTGCCCTCTAGGAAAGAGGAAATCCACCGATTAAGACAAGCTGTAGAAATGGTCAAGTTAAACCTGACACTTCATGAGACTGCCCAGATGTCAGTACTACTAACAGTGGAGGAAAATGACAGAAAGGGACCTCCGACTAGTGACAGTGAACTGCCAAAGGACAAATTTTCCCAAGCAAATGACCCCCATGTG---------GACAGCATGTTTGGAGCTAACCTATCTGAAAAGAAAAATGGAGAGGGTCAGGTTTTATTT------GAAACAGAAATATCACGAAAGCTCTTTGACACCCTTAATGAAGATCTTTTCCAGAAAATACTTGTACCCATTCAGCAAGTGTTGAAAGAAGGCCACCTGGAAAAGACTGAGATTGATGAGGTGGTCTTGGTTGGGGGCTCAACTCGTATTCCTCGAATCCGCCAAGTCATCCAAGAGTTCTTTGGAAAGGACCCCAACACGTCTGTAGACCCTGACCTGGCCGTGGTGACAGGAGTGGCTATCCAGGCAGGGATTGATGGAGGCTCTTGGCCTCTCCAAGTCAGTGCTTTAGAAATTCCCAATAAGCATTTACAGAAGACCAACTTCAAC---
>otoGar3
ATGGCCGGAGAGATGACGATCTTAGGATCAGCTGTTTTGACTCTTCTGTTGGCTGGCTATTTAGCACAACAATATTTACCATTGCCTACTCCTAAAGTGATTGGTATTGACCTTGGCACCACCTATTGTTCCGTTGGGGTGTTTTTTCCTGGTACAGGAAAAGTAAAGGTGATTCCAGATGAAAATGGGCATATCAGCATACCCAGCATGGTATCTTTTACTGACGATGATGTGTATGTGGGATATGAAAGCTTGGAGCTGGCAGATTCAAATCCTCAAAACACAATATATGATGCCAAAAGATTCATAGGCAAGATATTTACCCCAGAGGAGCTGGAGGCTGAAATTGGCAGATATCCATTTAAGGTTTTAAACAAAAATGGAATGGTTGAGTTTTCTGTGACAAGTAACGAGACCATCACCGTTTCCCCAGAATATGTTGGTTCTCGACTCTTGTTGAAGTTAAAGGAAATGGCAGAAGAGTATCTTGGAATGCCAGTTGCCAATGCTGTCATTTCTGTACCAGCAGAATTTGATCTAAAACAGAGAAATTCAACAATCGAAGCTGCTAACCTTGCAGGATTGAAGATCTTGAGGGTAATAAATGAACCTACAGCAGCAGCTATGGCGTACGGTCTCCACAAGGCTGATGTCTTCCATGTCTTGGTGATAGACTTGGGTGGAGGGACTCTAGATGTGTCCTTACTAAATAAACAAGGAGGGATGTTTCTAACCCGAGCAATGTCCGGAAACAATAAACTTGGAGGGCAGGACTTCAATCAGAGATTGCTTCAATACGTGTATAAACAGATCTATCAAGCGTATGGCTTCTTCCCCTCTAGGAAAGAGGAAATCCACAGATTAAGACAAGCTGTGGAAATGGTCAAATTAAATCTGACTCTTCATCAGTCTGCTAACTTGTCTATATTACTAACAGTAGAGGAGAAGGATAAGAAGGAACCTCAGAGTAGTGACACTGACCTGCCGAAGGACACGCTTTCCTCAGCAGATGGCCACCAGGTG---------GACAGTGGATTTGGACCTGGTCTTTTTGAAAAGAAAACTGGAGGAAGTCAAGTTTTATTT------GAAACAGAAATATCACGGAAGCTCTTTGATACCCTTAATGAAGATCTCTTCCAGAAGATACTCGTACCCATTCGGCAGGTGTTAAAAGAAGGCCACCTAGAAAAGACTGAGATAGATGAGGTGGTTTTAGTTGGGGGCTCTACTCGTATTCCTCGAATCCGCCAAGTCATTCAAGAGTTCTTTGGAAAGGATCCCAATACATCTGTAGACCCTGACTTAGCCGTGGTAACGGGAGTGGCGATCCAAGCAGGGATTGATGGAGGCTCTTGGCCTCTCCAAGTGAGCGCTTTAGAAATTCCCAATAAGCATTTACAAAAAACCAACTTCAAC---
>dasNov3
ATGGCCGGAGAGATGACGATCTTAGGATCAGCTGTTTTGACTCTCCTCTTGGCTGGCTATTTAGCACAACAGTATCTGCCACTGCCTACTCCTAAAGTGATTGGTATTGACCTTGGGACCACCTACTGTTCTGTTGGGGTGTTTTTTCCTGGCACAGGAAAAGTTAAGGTCATTCCAGATGAAAATGGGCATATCAGCATACCTAGCATGGTGTCCTTTACTGACAACGATGTATATGTTGGATATGAAAGCTTAGAGCTGGCAGATTCAAATCCTCAGAACACAATATATGATGCCAAAAGATTCATAGGCAAAATATTTACCCCAGAAGAGCTGGAGGCTGAAATTGGCAGGTACCCATTTAAGGTTTTAAACAAAAATGGGTTGGTTGAGTTTTCTGTGACAAGTAATGAGACCATCACCGTTTCCCCAGAGTATGTTGGTTCTCGACTACTGTTAAAGCTAAAGAAAATGGCAGAGGAATATCTTGGAATGCCGGTTGCCAATGCTGTCATTTCTGTACCAGCAGAATTTGATCTAAAACAGAGAAACTCAACAATTGAAGCTGCTAACCTTGCAGGACTGAAGATTTTGAGGGTAATCAATGAACCAACAGCAGCAGCTATGGCCTATGGTCTCCACAAGGCAGATGTCTTTTATGTCTTGGTGATAGATTTGGGCGGAGGAACTCTAGATGTGTCATTACTTAATAAACAAGGAGGGATGTTTCTAACCCGAGCGATGTCAGGGAACAATAAACTTGGAGGACAAGACTTCAATCAGAGATTGCTCCAGTACTTATATAAACAGATCTATCAAACATATGGCTTCCTCCCCTCTAGGAAAGAGGAAATCCATAGATTAAGGCAAGCTGTGGAAATGGTCAAATTAAATCTGACTCTTCAGCAGTCTGCTCAGTTGTCAGTATTACTAACAGTGGAGGAAAAGAACAGGAAGGAACCTCAGAGTAGTGACACTGAACTGCCAAAGGACAAACTTTCTTTAGGAGATAGCTACCATGTG---------AATGGTGTGATTGAAGCTGGCCCTTCTGAAAAGAAAAGTGGAGAAAATCAAGTTTTATTT------GAAACAGAAATATCACGGAATCTCTTTGACACCCTTAACGAAGACCTCTTCCAGAAAATACTTGTACCCATTCAGCAAGTATTAAAAGAAGGCCACCTGGAAAAGACTGAGATTGATGAGGTGGTTTTAGTTGGGGGCTCTACTCGTATTCCTCGAATCCGCCAAGTCATTCAAGAGTATTTTGGAAAGGACCCCAACACATCTGTAGACCCTGACCTAGCAGTGGTGACTGGGGTGGCTATCCAAGCAGGAATTGATGGAGGTTCTTGGCCTCTCCAAGTCAGTGCTTTAGAAATTCCCAATAAGCATTTACAAAAAACAAATTTCAAC---
>oryAfe1
ATGGCCGGAGAGATGACGATCTTAGGATCAGCTGTTTTGACTCTGCTGTTGGCTGGCTATTTGGCACAACAGTATTTGCCCTTGCCTACTCCTAAAGTGATTGGCATTGACCTTGGTACAACCTACTGTTCTGTTGGGGTGTTTTTTCCTGGCACAGGAAAAGTGAAGGTTATTCCAGATGAAAATGGCCATATCAGCATACCCAGCATGGTATCCTTTACTGACAATGACGTATATGTGGGGTATGAAAGCTTAGAACTGGCAGATTCAAATCCTCAGAACACAATATACGATGCCAAAAGATTTATAGGCAAGATTTTTACCCCGGAAGAGCTGGAGGCTGAAATTGGCAGATACCCATTTAAGGTTTTAAACAAAAATGGAATGGTTGAGTTTTCTGTGACAAGTAATGAGACCATCACCGTCTCTCCAGAATATGTTGGCTCTCAGCTATTACTGAAGTTAAAGAAAATGGCAGAGGAATATCTTGGAATGCCAGTTGCCAATGCTGTCATTTCTGTCCCAGCAGAATTTGATCTAAAACAGAGAAATTCAACAATTGAAGCTGCAAACCTTGCAGGACTGAAGATCTTGAGAGTAATCAATGAACCCACAGCAGCTGCTATGGCATATGGTCTCCACAAGGCTGACGTCTTTCATGTCTTGGTAATAGATTTGGGTGGAGGAACACTAGATGTGTCATTACTGAATAAACAAGGAGGAATGTTTCTAACCCGAGCAATGTCTGGAAACAATAAACTTGGAGGACAGGACTTCAATCAGAGACTGCTTCAGTACTTATATAAACAGATCCATCAAACATACGGCTTCCTCCCCTCTAGGAAAGAGGAAATCCACAGATTAAGACAAGCTGTGGAAATGGTCAAATTAAACCTGACTCTTCATCAGTTGGCACAGATGTCAGTATTACTCACAGTGGAGGAAAAGGACAAGAAGGAACCTCAAAATACTGACACTGAACTGCCAGAGGATACACTTTCTCCAGCAGATGCCCGCCATGTG---------AACAGTGGGCTTGGAGCTGACCTTTCTGAAAAGAAAAGTGGAGAAAATCAAGTTTTATTT------GAAACTGAAATATCACGGGAGCTTTTTGACACTCTTAATGAAGATCTCTTCCAGAAAATACTAGTACCTATTCAACAAGTATTAAAAGAAGGCCACCTGGAAAAGACTGAAATTGATGAGGTGGTTTTAGTTGGAGGCTCTACTCGTATTCCTCGAATCCGCCAAGTTATTCAAGAGTTTTTTGGAAAGGATCCCAACACATCTGTAGACCCTGACCTAGCAGTGGTGACTGGAGTGGCTATCCAAGCAGGAATTGATGGAGGCTCTTGGCCTCTCCAAGTCAGTGCTTTAGAAATTCCCAATAAGCATTTACAGAAAACCAACTTCAAC---
>HLrhiFer5
ATGGCCGGAGAGATGACGATCTTAGGATCGGCTGTTTTGACTCTCCTGTTGGCTGGCTATTTGGCACAACAGTATTTACCATTGCCTACTCCTAAAGTGATTGGCATTGACCTTGGCACCACCTACTGTTCGGTGGGGGTGTTCTTTCCTGGCACAGGAAAAGTAAAGGTCATTCCAGATGAAAATGGGCATATCAGCATACCCAGCACAGTGTCCTTTACTGACCATGATGTACATGTGGGGTATGAAAGCTTAGAGCTGGCAGATTCAAATCCTCAGAACACAATATATGATGCCAAAAGATTCATAGGCAAGATTTTTACCCCAGAAGAGCTGGAGGCTGAAGTTGGCAGATACCCATTTAAGGTTTTAAACAAAAATGGAATGGTTGAGTTTTCTGTGACAAGTAATGAGACCATCACAGTGTCCCCAGAATATGTTGGCTCTAGGCTATTATTGAAATTAAAGGAAATGGCAGAGAAGTATCTTGGAATGCCAGTTGCCAATGCTGTTATTTCTGTACCAGCAGAATTTGATCTAAAACAGAGAAATTCAACAATTGAAGCTGCTAACCTTGCAGGACTGAAGATCTTAAGGGTGATCAATGAACCCACAGCGGCAGCTATGGCCTATGGTCTCCACAAGGCTGATGTCTTTCACGTCTTGGTGATAGATTTAGGTGGAGGAACTCTGGATGTATCATTGCTGAATAAACAGGGAGGAATGTTTTTAACCCGGGCAATGTCTGGGAACAATAAACTTGGAGGACAGGACTTCAATCAGAGGTTGCTGCAGTACTTATATAAACAGATTTATCAGACATATGGCTTCCTACCCTCTAGGAAAGAGGAAATCCATAGATTAAGACAAGCTGTGGAAATGGTCAAATTAAATCTGACTCTTCATCAGTCTGCTCAGATGTCAGTATTGCTGACAGTGGAGGAAGAGGACAGGAACGAACCTCAGAATAGTGTCACTGAACTGCCAAAGGACAGACTGTCCCCAGCAGAGGGCTCCCATGTA---------AACAGCATGTCTGGAGCTGACCTTTCTGAAAAGAAGAGTGGAGAAAGTCAAGTTTTATTT------GAAACGGAAATATCACGGAAGCTCTTTGACACCCTGAATGACGATCTCTTCCAGAAAATATTGGTGCCCATTCAGCAAGTATTAAAAGAAGGCCATCTGGAAAAGACGGAGATCGATGAAGTCGTTTTGGTCGGGGGCTCTACTCGTATCCCTCGGATCCGCCAGGTTATCCAGGAGTTCTTTGGAAAGGATCCCAACACGTCTGTAGACCCTGACCTGGCAGTGGTGACGGGAGTGGCCATCCAAGCAGGGATTGATGGGGGCTCTTGGCCTCTGCAAGTCAGTGCTTTAGAAATTCCTAATAAGCATTTGCAAAAGACCAACTTCAAC---
>manPen1
ATGGCCGGAGAGATGACGATCTTAGGATCAGCTGTTTTGACTCTCCTGTTGGCTGGCTATTTGGCACAACAGTATTTACCATTGCCTACTCCTAAAGTGATAGGCATTGACCTGGGCACCACCTACTGTTCTGTTGGGGTGTTTTTTCCTGGCACAGGAAAAGTAAAGGTCATTCCAGATGAAAATGGGCATATCAGCATACCCAGCATGGTGTCCTTTACTGACAATGACGTATTTGTGGGGTATGAAAGCTTAGAGCTGGCAGATTCAAATCCTCAGAACACAATATATGATGCCAAAAGATTCATAGGCAAGATTTTTACCCCAGAAGAGCTGGAGGCTGAAATTGGCAGATACCCATTTAAGGTTTTAAACAAAAATGGGATGGTTGAGTTTTCTGTGACAAGTAATGAGACCATCACCATTTCCCCAGAATATGTTGGCTCTAGACTGTTGTTGAAGTTAAAGGAAATGGCAGAGGAATATCTTGGAATGCCAGTTGCCAATGCTGTTATTTCTGTACCAGCAGAATTTGACCTAAAACAGAGAAATTCAACAATTGAAGCTGCTAACCTTGCAGGACTGAAGATCTTGAGGGTAATAAATGAACCCACAGCCGCAGCCATGGCCTATGGCCTCCACAAGGCTGATGTCTTTCATGTTTTGGTGATAGATTTGGGTGGAGGAACTCTAGATGTGTCATTGCTGAATAAACAAGGAGGAATGTTTCTAACCCGAGCAATGTCTGGAAATAATAAACTTGGAGGACAGGACTTCAATCAGAGATTGCTTCAGTATTTATATAAACAGATCAATCAGACGTATGGCTTCCTACCCTCCAGGAAAGAGGAAATTCACAGATTAAGACAAGCTGTGGAAATGGTCAAATTAAATCTCACTCTTCATCAGTCTGCTCAGATGTCAGTATTATTAACGTTGGACAAAAAGGACAGGAAGGCACCTGAGAGTAATGACACTGAACTGCCAAATGACAGACTTTCCCCAGTGGATGGCCACCATGTG---------AACAGTGTGTTTGGAGCTGGCCTTTCTGAAAAGAAAAGTGGAGAAAGTCAGGTTTTATTT------GAAGCAGAAATATCACGGGAGCTCTTTGATACCCTTAATGAAGATCTCTTCCAGAAAATACTCATACCCATTCAGCAAGTGTTAAAAGAAGGCCACCTGGAGAAGACTGAGATTGATGAGGTGGTTTTGGTTGGGGGTTCTACTCGGATTCCTCGAATCCGCCAAGTCATTCAAGAATTCTTTGGAAAGGATCCCAACATATCTGTAGACCCTGACCTGGCAGTGGTGACAGGAGTTGCTATCCAAGCAGGGATTGATGGAGGCTCTTGGCCTCTCCAAGTCAGTGCTTTAGAAATTCCCAATAAGCATTTGCAAAAGACCAACTTCAGC---
>HLmanJav1
ATGGCCGGAGAGATGACGATCTTAGGATCAGCTGTTTTGACTCTCCTGTTGGCTGGCTATTTGGCACAACAGTATTTACCATTGCCTACTCCTAAAGTGATAGGCATTGACCTGGGCACCACCTACTGTTCTGTTGGGGTGTTTTTTCCTGGCACAGGAAAAGTAAAGGTCATTCCAGATGAAAATGGGCATATCAGCATACCCAGCATGGTGTCCTTTACTGACAATGACGTATTTGTGGGGTATGAAAGCTTAGAGCTGGCAGATTCAAATCCTCAGAACACAATATATGATGCCAAAAGATTCATAGGCAAGATATTTACCCCAGAAGAACTGGAGGCTGAAATTGGCAGATACCCATTTAAGGTTTTAAACAAAAATGGGATGGTTGAGTTTTCTGTGACAAGTAATGAGACCATCACCATTTCCCCAGAATATGTTGGCTCTAGACTGTTGTTGAAGTTAAAGGAAATGGCAGAGGAATATCTTGGAATGCCAGTCGCCAATGCTGTTATTTCTGTACCAGCAGAATTTGACCTAAAACAGAGAAATTCAACAATTGAAGCTGCTAACCTTGCAGGACTGAAGATCTTGAGGGTAATAAATGAACCCACAGCCGCAGCCATGGCCTATGGTCTCCACAAGGCTGATGTCTTTCATGTTTTGGTGATAGATTTGGGTGGAGGAACTCTAGATGTGTCATTGCTGAATAAACAAGGAGGAATGTTTCTAACCCGAGCAATGTCTGGAAACAATAAACTTGGAGGACAGGACTTCAATCAGAGATTGCTTCAGTATTTATATAAACAGATCAATCAGACGTATGGCTTCCTGCCCTCCAGGAAAGAGGAAATTCACAGATTAAGACAAGCTGTGGAAATGGTCAAATTAAATCTCACTCTTCATCAGTCTGCTCAGATGTCAGTATTATTAACGGTGGACGAAAAGGACAGGAAGGCACCTGAGAGTAATGACACTGAACTGCCAAATGACAGACTTTCCCCAGTGGATGGCCACCATGTG---------AACAGTGTGTTTGGAGCTGGCCTTTCTGAAAAGAAAAGTGGAGAAAGTCAGGTTTTATTT------GAAGCAGAAATATCACGGGAGCTCTTTGATACCCTTAATGAAGATCTCTTCCAGAAAATACTCATACCCATTCAGCAAGTGTTAAAAGAAGGCCACCTGGAGAAGTCTGAGATTGATGAGGTGGTTTTGGTTGGGGGTTCTACTCGGATTCCTCGAATCCGCCAAGTCATTCAAGAGTTCTTTGGAAAGGATCCCAACATATCTGTAGACCCTGACCTGGCAGTGGTGACAGGAGTTGCTATCCAAGCAGGGATTGATGGAGGCTCTTGGCCTCTCCAAGTCAGTGCTTTAGAAATTCCCAATAAGCATTTGCAAAAGACCAACTTCAAC---
>cerSim1
ATGGCCGGAGAGATGACGATCTTAGGATCAGCTGTTTTGACTCTCCTGTTGGCTGGCTATTTGGCACAACAGTATCTACCATTGCCTACCCCTAAAGTGATTGGCATTGACCTTGGCACCACCTACTGTTCAGTTGGGGTGTTTTTTCCTGGCACTGGGAAAGTAAAGGTCATTCCAGATGAAAAGGGGCATAACAGCATACCCAGCATGGTGTCCTTTACTGACAGTGATGTGTATGTGGGGTATGAAAGCTTAGAGCTGGCAGATTCAAATCCTCAGAACACAATATATGATGCCAAAAGATTCATTGGCAAGATTTTTACCCCAGAGGAGCTGGAGGCTGAAATTGGCAGATACCCATTTAAGGTTTTAAACAAAAATGGAATGGTTGAGTTTTCTGTGACAAGTAATGAGACCATCACCGTTTCCCCAGAATATGTTGGGTCTAGACTATTGTTGAAATTGAAGCAAATGGCAGAGGAGTATCTTGGAATGCCAGTTGCCAATGCTGTTATTTCTGTACCAGCAGAATTTGATCTAAAACAGAGAAATTCAACAATTGAAGCTGCTAACTTAGCAGGACTGAAGATCTTGAGGGTAATAAATGAACCCACAGCGGCAGCTATGGCCTATGGTCTCCACAAGGCTGATGTCTTTCACGTCTTGGTGATAGATTTGGGCGGAGGAACTCTAGATGTGTCATTGCTGAATAAACAAGGAGGAATGTTTCTAACCCGAGCAATGTCTGGAAACAATAAACTTGGAGGACAGGACTTCAATCAGAGATTGCTTCAGTACTTATATAAACAGATCTATCACACATATGGCTTCCTACCCTCTAGGAAAGAGGAAATTCACAGATTAAGACAAGCTGTGGAAATGGTCAAATTAAATCTGACTCTTCATCAGTCTGCTCAATTATCAGTATTACTAACGGTGGAGGGAAAGGACAGGAAGGAACCTCAGAGTAGTGACACTGAACTGCCGAAGGACAGACTTTCCCCAGTGGATGGCCACCATATG---------AACAGTGTGTTTGGAGCTGGCCTTTCTGAAAAGAAAAGTGGAGAAACTCAAGTTTTATTT------GAAACAGAAATATCACGGAAGCTCTTTGACTCCCTTAATGAAGATCTCTTCCAGAAAATACTCGTACCCATTCAGCAAGTATTAAAAGAAGGCCACCTGGAAAAGACTGAGATTGATGAGGTGGTTTTGGTTGGGGGCTCTACTCGTATTCCTCGAATCCGCCAAGTCATCCAAGAATTCTTTGGAAAGGATCCCAACACGTCTGTAGACCCTGACCTGGCAGTGGTGACAGGAGTGGCTATCCAAGCAGGGATTGATGGAGGCTCTTGGCCTCTCCAAGTCAGTGCTTTAGAGATTCCCAATAAGCATTTACAAAAGACCAACTTCAAC---
>speTri2
ATGGCCGGAGAGATGACGATCTTAGGATCAGCTGTTTTGACTCTCCTATTGGCTGGCTATTTGGCACAACAGTATTTACCATTGCCTACTCCAAAAGTGATTGGCATTGACCTGGGCACCACCTATTGTTCTGTTGGGGTGTTTTTTCCTGGCACAGGAAAAGTAAAGGTGATTCCAGATGAAAATGGGCATATCAGCATACCTAGCATGGTGTCTTTTACTGACAGTGATGTATATGTGGGATATGAAAGCTTAGAGTTGGCAGATTCAAATCCTCAAAACACAATCTATGATGCCAAAAGATTCATAGGCAAGATTTTCACTCCAGAAGAGCTTGAGGCTGAAATTGGCAGATACCCATTTAAGGTTTTAAACAAAAATGGATTGGTTGAGTTTTCTGTGACAAGTAATGAGACCATCACCGTTTCCCCAGAATATGTTGGCTCTCGACTATTGTTAAAATTAAAAGAAATGGCAGAAGAATATCTTGGAATGCCAGTTGCTAATGCTGTCATTTCTGTACCAGCAGAATTTGACCTAAAACAAAGAAATTCAACAATTGAAGCAGCCAACCTTGCAGGACTGAAGATCCTGCGAGTAATAAATGAACCTACAGCAGCAGCAATGGCCTATGGTCTCCACAAGGCTGATGTCTTCCATGTCTTGGTTATCGACTTGGGTGGAGGAACTCTAGATGTGTCATTACTGAATAAACAAGGAGGGATGTTTCTAACCCGAGCAATGTCTGGAAACAATAAACTTGGAGGACAGGATTTCAATCAGCGGTTGCTTCAGTACTTATATAAACTGGTGTACCAAACATATGGCTTCCTCCCATCTAGGAAAGAGGAAATCCACAGATTAAGGCAAGCTGTGGAAATGGTCAAATTAAATCTGACTCTGCATCAGTCTGCCCAGATATCTGTATTGCTAACAGTGGAGGAAAAGGATGGAAAGGAAGCTCAGAGTAATGACACTGAACTGCCAAAGGACAAACTTAACCCAGTAGATGGT---CATGCA---------CACAGAGAGTTTGGACCCGGCCTTTTGGAAAAGAAAAGTGGGAAAAGTCAGGTTTTATTT------GAAACAGAAATATCTCGGAAGCTCTTTGATAGCCTTAATGAAGATCTCTTCCAGAAAATACTTGTGCCCATTCAGCAAGTATTAAAAGAAGGCCACCTGGACAAGACTGAGATTGATGAGGTCGTTTTAGTTGGGGGCTCTACTCGTATTCCTCGAATCCGCCAAGTCATTCAAGAGTTCTTTGGAAAGGATCCCAACACATCTGTAGACCCTGACCTGGCAGTGGTGACAGGCGTGGCCATCCAAGCAGGGATTGATGGAGGCTCATGGCCTCTCCAAGTCAGTGCTTTAGAAATTCCCAATAAGCATTTACAAAAAACCAACTTCAAT---
>loxAfr3
ATGGCCGGAGAGATGACGATCTTAGGATCAGCTGTGTTGACTCTCCTGTTGGCTGGCTATTTGGCACAACAGTATTTGCCCTTGCCGACTCCTAAAGTGATTGGCATTGACCTTGGTACAACCTACTGTTCTGTTGGAGTGTTTTTTCCTGGCACAGGAAAAGTGAAGGTCATTCCAGATGAAAATGGGCATATCAGCATACCCAGCATGGTATCCTTTACTGACAGTGACGTGTATGTGGGGTATGAAAGCTTAGAGCTGGCAGATTCAAATCCTCAGAACACAATATATGATGCCAAAAGATTCATTGGCAAGATTTTTACCCCAGAAGAGCTGGAGGCTGAAGTTGGCAGATACCCATTTAAGGTTTTAAGCAAAAATGGAATGGTTGAGTTTTCTGTGACAAGTAATGAGACCATCACCGTCTCCCCAGAGTATGTTGGCTCTCGACTGCTGTTGAAGTTAAAGGAAATGGCAGAGGACTATCTTGGAATGCCAGTTGCTAATGCTGTCATTTCTGTACCAGCGGAATTTGATCTAAAACAGAGAAATTCAACAATCGAAGCGGCAAACCTTGCAGGACTGAAGATCTTGAGAGTAATAAATGAACCTACAGCAGCTGCTATGGCCTACGGTCTCCACAAGGCTGATGTCTTTCACGTCTTGGTAATAGATTTGGGCGGAGGAACTCTAGATGTGTCCTTACTAAATAAACAAGGAGGAATGTTTCTAACCCGAGCAATGTCTGGAAACAATAAACTTGGAGGACAGGACTTCAATCAGAGATTGCTTCAGTACTTATATAAACAGATCTATCAAACATACGGCTTCCTCCCCTCTAGGAAAGAGGAGATCCACAGATTAAGACAAGCTGTGGAAATGGTCAAGTTAAACCTGACCCTTCATCACTTGGCACAGATGTCAGTATTACTCACGGTGGAGGAAAAGGATAGGAAGGAACCTCAAAGTAGTGGCACTGAACTGCCAAAGGACATGCTGTCCCCAGCAGATGGCCACGATGTG---------AACAGTGTGTTTGGAGCTGGCCTTTCTGAAAAGAAAAGTGGAGAAAATCAGGTTTTATTT------GAAACGGAAATATCACGGAAGCTCTTTGACACCCTTAATGAAGACCTCTTCCAGAAAATACTAGTACCCATTCAACAAGTATTAAAGGAAGGCCACCTGGAAAAGACCGAGATTGATGAGGTGGTTTTAGTTGGGGGTTCTACTCGTATTCCTCGAATCCGCCAAGTCATTCAGGAGTTTTTTGGAAAGGATCCGAACACATCTGTAGACCCTGACCTGGCAGTGGTGACAGGAGTGGCTATCCAAGCAGGAATTGACGGAGGCTCTTGGCCTCTCCAAGTCAGTGCTTTAGAAATTCCCAATAAGCATTTACAAAAAACCAACTTCAAC---
>HLrouAeg4
ATGGCCGGAGAGATGACGATCTTAGGATCAGCTGTTTTGACTCTCCTGTTGGCTGGCTATTTGGCACAACAGTATTTACCATTGCCTACTCCTAAAGTGATTGGCATTGACCTTGGCACCACCTACTGTTCCGTTGGGGTGTTTTTTCCTGGCACAGGAAAGGTAAAGGTCATTCCAGATGAAAATGGGCATAACAGTATACCCAGCATGGTGTCCTTTACTGACCATGATGTATATGTGGGCTATGAAAGCTTAGAGCTGGCAGATTCAAATCCTCAGAACACGATATATGATGCCAAAAGATTCATAGGCAAGATTTTTACCCCAGAAGAGTTGGAAGCTGAAATTGGCAGATATCCATTTAAGGTTTTAAACAAAAATGGAATGGTTGAGTTTTCTGTGACAAGTAATGAGACCATCACCGTTTCCCCAGAATATGTTGGCTCTAGACTATTACTGAAATTAAAGGAAATGGCAGAGGAATATCTTGGAATGCCAGTTGCCAATGCTGTTATTTCTGTACCAGCAGAATTTGATCTAAAACAGAGAAATTCTACAATTGAAGCTGCTAACCTTGCAGGACTGAAGATCTTACGGGTAATAAATGAACCCACAGCAGCAGCTATGGCCTATGGTCTCCACAAGGTTGATGTCTTTCATGTCTTGGTGATAGATTTAGGTGGAGGAACTCTAGATGTGTCCTTGCTGAATAAACAAGGAGGAATGTTTCTAACTCGGGCAATGTCTGGAAACAATAAACTCGGGGGACAGGACTTCAATCAGAGATTGCTTCAGTATGTATATAAACAGATCTATCAAACATATGGCTTCGTACCCTCTAAGAAAGAGGAAATCCATAGGTTAAGACAAGCTGTGGAAATGGTCAAATTAAATCTGACTCTTCATCAGTCTGCTCATATGTCAGTATTACTAACGGTGGAAGAAGAGGACAAGAAGGAACCTCAGAGTAGTGACACCGAACTGCCAAAGGACAGACTGTCCCCAGCAGATGGCTACCATGTG---------AACAGCAAGTTTGGACCTGACTTTTCTGAAAAGAAAAGA---GAAAGTCAGGTTTTATTT------GAAACCGAAGTATCACGAAAGCTCTTTGACACCCTTAATGAAGATCTCTTCCAGAAAATACTGGTACCCATTCAGCAAGTATTAAAAGATGGCCACCTGGAAAAGACTGAGATTGACGAGGTGGTTCTGGTTGGGGGCTCTACTCGTATTCCTCGCATCCGCCAAGTCATTCAGGAGTTCTTTGGAAAGGATCCCAACACATCTGTAGACCCTGACCTGGCGGTAGTGACAGGAGTGGCTATCCAAGCAGGGATTGACGGGGGCTCTTGGCCTCTTCAAGTCAGCGCTTTAGAAATTCCCAATAAGCATTTACAAAAGACCAACTTCAAC---
>oryCun2
ATGGCCGGAGAGATGACGATTTTAGGATCAGCTGTTCTGACCCTCCTGTTGGCTGGCTATTTGGCACAACAGTATTTACCATTGCCTACTCCGAAAGTGATTGGCATTGACCTCGGCACCACTTACTGTTCTGTCGGAGTGTTTTTTCCTGGCACGGGAAAAGTAAAGGTGATTCCAGATGAGAATGGTCACATCAGCATACCCAGTATGGTGTCCTTTACAGAGGATGATGTGTATGTGGGGTATGAAAGCCTAGAGTTGGCAGATTCAAATCCCCAGAACACCATATATGATGCCAAAAGATTCATAGGCAAGATTTTTACCCCAGAGGAGCTGGAGGCTGAAATTGGCAGATACCCATTTAAGGTTTTAAACAAAAATGGGATGGTTGAGTTTTCTGTGACAAGTAATGAGACCATCACCGTTTCCCCAGAGTATGTTGGCTCTCGACTGTTGTTGAAATTAAAGGAAATGGCGGAGGAGTATCTCGGCATGCCAGTTGCCAATGCTGTCATCTCTGTGCCAGCAGAATTTGATCTAAAGCAGAGAAATTCAACTGTTGAAGCTGCTAACCTTGCAGGACTGAAGATCTTGAGGGTCATAAATGAGCCCACAGCGGCAGCCATGGCCTACGGTCTCCACAAGGCTGATGTCTTCCACGTCTTGGTGATAGACTTGGGTGGAGGAACGCTCGATGTGTCATTACTGAATAAACAAGGAGGAATGTTTCTAACGCGAGCGATGTCCGGAAACAATAAACTTGGAGGCCAGGACTTCAATCAGAGATTGCTTCAGTATTTGTACACACAGATCTATCAAAAGTACGGCTTCTACCCCTCTAGGAAGGAGGAAATACACAGATTAAGACAAGCTGTGGAAATGGTCAAGTTAAATCTGACGCTTCATCAGTCTGCTCAGATGTCAGTATTACTAACAGTGGAGGAAAAGGACGGGCAGGATCCCCAGCGTGCCGAGTCTGAAGGGCCACAGGACACACTTTCCCCAGCAGATGGACGCCAGGTG---------AACAGTGTGTTCGGACCTGGCCTTTCTGAAAAGAACAGTGGTGAAAGGCAGGTTTTATTT------GAAACTGAAGTAGCACGGAAGCTCTTTGATACCCTTAATGAAGATCTCTTCCAGAAAATACTCGTCCCCATTCGGCAAGTATTAAAAGAAGGCCACCTGGAGAAGACTGAGATTGATGAGGTGGTCCTCGTTGGGGGCTCCACGCGTATTCCCCGCATCCGCCAGGTCATTCAGGAGTTCTTTGGGAAGGATCCCAACACGTCCGTGGACCCTGACCTGGCAGTGGTGACAGGAGTGGCTATCCAAGCAGGGATTGATGGAGGTTCTTGGCCTTTGCAAGTCAGTGCTTTAGAAATTCCCAATAAGCATTTACAAAAAACCAATTTCAAC---
>tarSyr2
ATGGCCGGAGAGATGACGATCTTAGGATCAGCTGTTTTGACTCTCCTGTTGGCTGGCTATTTGGCACAACAGTATTTACCGTTGCCTACTCCTAAAGTGATTGGCATTGACCTTGGCACCACCTATTGTTCCGTTGGGGTGTTTTTTCCTGGCACAGGAAAAGTAAAGGTGATTCCAGATGAAAATGGTCATATCAGCATACCCAGCATGGTGTCCTTTACTGACAGTGATGTTTATGTGGGATATGAAAGCTTAGAGCTGGCAGATTCAAATCCTCAAAACACAATATATGATGCTAAAAGATTCATAGGCAAGATTTTTACCCCAGAAGAGCTGGAGGCAGAAATTGGCAGATACCCATTTAAGGTTTTAAACAAAAATGGAATGGTTGAGTTTTCTGTAACAAGTAATGAGACCTTCACCGTTACCCCAGAATATGTTGGCTCTCGACTGTTGTTGAAGTTAAAGAAAATGGCAGAGGAATATCTTGGAATGCCAGTTGCTAATGCTGTAATTTCTGTACCAGCAGAATTTGATCTACAACAGAGAAATTCAACAATTGAAGCTGCTAACCTAGCAGGACTGAAGATCTTGAGGGTAATAAACGAACCAACAGCCGCAGCTATGGCCTATGGTCTCCACAAGGCTGATGTCTTCCATGTTTTGGTGATAGACTTGGGTGGAGGAACTCTAGATGTGTCGTTACTGAATAAACAAGGAGGAATGTTTCTAACACGAGCAATGTCTGGAAACAATAAACTGGGAGGACAGGACTTCAATCAGAGATTGCTTCAGCACTTATATAAGCAAATATATCAGGCATATGGCTTCGTCCCAGCTCGCAAAGAGGAAATCCACAGGTTAAGACAGGCTGTGGAAACGGCCAAATTAAATCTGACTCTTCACCAGTCTTCCCAGGTGTCAGTGCTACTAACAGTGGAGGAAAAGGACAGGAAGGAAACTCAAAGTAGCGACCCCGAACTGCCAAACAACAGACTCTCCCCAGCAAGTGGCCAACATGCG---------AGCAGTGGATTTGGACCTGGCCTTTCTGGAAAGAAAAGTGGAGAAAGTCAGGTGCTATTT------GAAACAGAAGTATCACGGGAGCTCTTCGATGCCCTTAATGAAGATCTCTTCCGGAAAATACTTGTACCCATTCAGCAAGTTTTAAAAGAAGGCCACCTGGAAAAGACTGAGATTGATGAAGTGGTTTTAGTTGGGGGCTCTACTCGTATTCCGCGAATCCGCCAAGTTATTCAAGAGTTTTTTGGAAAGGATCCCAACACGTCTGTAGACCCTGACCTAGCAGTGGTCACAGGAGTGGCTATCCAAGCAGGGATTGATGGTGGCTCATGGCCTCTTCAAGTCAGCGCTTTAGAAATTCCCAATAAGCACTTACAAAAAACCAACTTCAAC---
>triMan1
ATGGCCGGAGAGATGACGATCTTAGGATCAGCTGTTTTGACTCTCCTGTTGGCTGGCTATTTGGCACAACAGTATTTGCCCTTGCCTACTCCTAAGGTGATTGGCATTGATCTTGGTACAACCTACTGTTCTGTGGGAGTGTTTTTTCCTGGCACAGGAAAAGTGAAGGTCATTCCAGATGAAAATGGGCATATCAGCATACCCAGCATGGTATCCTTTACTGACAACGATGTATATGTGGGGTATGAAAGCTTAGAGCTGGCAGATTCAAATCCTCAGAACACAATATATGATGCCAAAAGATTCATTGGCAAGATTTTTACCCCAGAAGAGCTGGAGGCTGAAATTGGCAGATACCCATTTAAGGTTTTAAACAAAAATGGAATGGTTGAGTTTTCTGTGACAAGTAATGAGACCATCACCGTCTCCCCAGAGTATGTTGGCTCTCGACTGTTGTTGAAGTTAAAGCAAATGGCAGAGGAATATCTTGGCATGGCAGTTGCCAATGCTGTCATTTCTGTACCAGCAGAATTTGATCTAAAACAGAGAAATTCAACAATTGAAGCCGCTAACCTTGCAGGACTGAAGATCTTGAGAGTAATAAATGAACCCACAGCGGCTGCTATGGCCTATGGTCTCCACAAAGTTGACGTCTTTCATGTCTTGGTCATAGATTTGGGCGGAGGAACTCTAGATGTGTCATTACTGAATAAACAAGGAGGAATGTTTCTAACCCGAGCAATGTCTGGAAACAATAAACTTGGAGGACAGGACTTCAATCAGAGATTGCTTCAGTACTTATATACACAGATCTATCAAACGTATGGCTTCCTCCCCTCTAGGAAAGAGGAGATCCACAGATTAAGACAAGCTGTGGAAATGGTCAAATTAAACCTGACTCTTCATCACTCGGCACAGATGTCAGTATTACTCACGGTGGAGGAAAAGAACAGGAAGGAACCTCAAAGTAGTGACAATGAACTGCCAAAAGACACACTTTCTGCAGCAGATGGTCACCATGTG---------AACAGTGTGTTTGGAGCTGACCTTTCTGAAAAGAAGAGTGGAGAAAATCAGGTTTTATTT------GAAACAGAAATATCACGGAAGCTCTTTGACACCCTTAATGAAGACCTGTTCCAGAAAATACTAGTGCCCATTCAACAAGTATTAAAAGAAGGCCACCTGGAAAAGACTGACATTGATGAGGTGGTTTTGGTTGGGGGCTCTACTCGTATTCCTCGAATCCGCCAAGTCATTCAAGAGTTCTTTGGAAAGGATCCCAACACATCTGTAGACCCTGACCTAGCAGTGGTGACAGGAGTGGCTATCCAAGCAGGAATTGATGGAGGCTCTTGGCCTCTCCAAGTCAGTGCTTTAGAAATTCCCAATAAGCATTTACAGAAAACCAACTTCAAC---
>hetGla2
ATGGCCGGAGAGATGACGATCTTAGGTTCAGCTGTTTTAACTCTCCTGTTGGCTGGCTATTTGGCACAACAGTATTTACCATTGCCCACTCCTAAAGTGATTGGGATTGACCTAGGCACCACATATTGTTCCGTTGGAGTGTTTTTTCCTGGCACAGGAAAAGTGAAGGTGATTCCAGATGAAAGTGGGCATATCAGCATACCCAGCATGGTGTCCTTTACCGACCATGATGTGTATGTGGGATATGAGAGCTTAGAGCTGGCAGATTCCGATCCTCAAAACACAATATATGATGCCAAAAGATTCATAGGTAAGATTTTCACTCCTGAAGAGCTCGAGGCTGAAGTTGGCAGATACCCATTTAAGGTGTTAAACAAAGATGGAATGGCTGAATTTTCTGTGACAAGTAATGAGACCATCACCGTTTCCCCAGAATATGTTGGCTCTCGACTGTTGTTGAAATTAAAGCAAATGGCCGAGGAATATCTTGGAATGCCAGTTGCTAATGCTGTAATTTCTGTACCAGCAGAATTTGACCTAAAACAGAGAAATTCAACTGTTGAAGCTGCTAACCTTGCAGGACTAAAGATCTTGAGGGTAATAAATGAACCCACAGCAGCAGCTATGGCCTATGGTCTCCACAAGGCTGATGTTTTCCATGTCTTAGTAATAGACTTAGGAGGAGGAACTCTAGATGTGTCTTTACTGAATAAACAAGGAGGAATGTTTCTCACTCGAGCAATGTCTGGAAACAATAAACTTGGAGGACAGGACTTCAATCAGAGGTTGCTTCAGTACTTATATAGACAGATCTATCAAACATATGGCTTCTTCCCCTCTAGGAAAGAGGAAATCCACAGATTAAGACAAGCTGCGGAAATGGTCAAATTAAATCTGACCCTTCATCAGTCTGCTCAGATATCAGTATTGCTAACTGTGGAGGAAAAAGACAGAAAGGAACCTCAGGATGGTAACACTAAACAGCCAAAGGACAAACTTACCCCATCAGATGGCTACCATCTG---------AACAGAGCATTTGGACCTGGCCTTTCTGAAAAGAAAAGTGGAGAAAATCAAGTTTTATTT------GAAACAAAAATATCCCGGAAGCTCTTTGATGCCCTCAATGAAGATCTCTTTCAGAAAATCCTCATGCCCATTCAGCAAGTATTAAAAGAAGGCCACCTAGACAAGACTGAGATTGATGAGGTGGTTTTAGTTGGGGGTTCTACTCGCATTCCTCGAATCCGCCAAGTCATTCAAGAGTTCTTTGGGAAGGATCCCAACACATCTGTAGACCCTGACCTGGCAGTGGTGACAGGAGTGGCTATCCAAGCAGGGATTGATGGAGGCTCTTGGCCTCTGCAAGTCAGTGCTTTAGAAATTCCCAATAAGCATTTACAAAAAACCAACTTCAAC---
>echTel2
ATGGCCGGAGAGATGACCATCTTAGGCTCAGCTGTTTTGACTCTCTTGTTGGCTGGCTATTTGGCACAACAGTATTTGCCCTTGCCAACTCCAAAGGTGATTGGCATTGACCTTGGTACAACTTACTGTTCTGTTGGAGTGTTTTTTCCTGGTACAGGAAAAGTGAAGGTCATTTCAGATAAAAATGGGCATAACAGCATACCCAGTATGGTATCCTTTACTGACAACGATGTATATGTGGGCTATGAAAGCTTAGAGCTGGCAGATTCAAACCCTCAGAACACAATATATGACGCCAAAAGATTCATAGGCAAGATTTTCACCCCAGAAGAGCTAGAGGCGGAAGTTGGCAGATACCCATTTAAGGTTTTAAATAAAAATGGAATGGTTGAGTTTTCTGTGACAAGTAATGAGACGATCACCGTCTCCCCTGAGTATGTCGGGTCTCGGTTATTGTTGAAGTTAAAGGAAATGGCAGAGGAATATCTAGGCATGCCAGTTGCCAATGCTGTCATTTCTGTACCAGCAGAATTTGATCTGCAGCAGAGAAATTCAACAGTTGAAGCTGCTAACCTTGCAGGACTGAAGATCTTGAGGGTCATCAATGAACCCACAGCCGCGGCTATGGCCTACGGTCTGCACAAGGCTGATGTCTTTCACGTCTTGGTAATAGATTTGGGTGGAGGAACACTAGACGTGTCGTTGCTGAATAAACAAGGAGGAATGTTTCTAACCCGAGCAATGTCTGGAAACAACAAACTTGGAGGACAGGACTTCAATCAGAGGTTGCTTCAGTACTTATATAAACAGATCTATCAGACGTACGGCTTCCTTCCCTCCAGGAAAGAGGAAATCCACAGATTAAGACAAGCTGTGGAGATGGTTAAATTAAACCTCACGCTTCACCAGTCGGCACAGATATCAGCATTACTTACAGTAGAGGAAAAGGGCAGGCAGGAACCCCAAAGTAGTAAGATCGAATTGCCAAAGGACACCCTTTCCCCAGCAGGTGGCCACCATGAG---------GACAATGTGGTTTCAGCTGGTCTTTCTGCAAAGAAAAATGGAGAAAATCAGGTGTTGTTT------GAAACAGAAATCTCTCGGAAGCTTTTTGATACCCTTAATGAAGATCTCTTCCAGAAAATGTTGGTGCCCATTCAACAGGTATTAAAAGACGGCCACCTGGAAAAGACTGAGATTGATGAAGTCGTTTTAGTTGGGGGCTCTACTCGTATTCCTCGAATCCGACAGGTCATTCAGGAGTTCTTTGGGAAGGACCCCAACACATCTGTGGACCCTGACCTAGCAGTGGTCACAGGAGTGGCTATCCAGGCAGGAATTGATGGCGGCTCATGGCCTCTCCAAGTGAGTGCTTTAGAAATCCCTAATAAGCACTTACAAAAAACCAACTTCAAC---
>eriEur2
ATGGCCGGAGAGATGACGATCTTAGGATCAGCTGTCTTGACGCTCCTGTTGGCTGGCTACCTGGCACAGCAATTCTTACCGTTGCCCACGCCTAAAGTGATCGGCATCGACCTCGGCACCACCTACTGCTCGGTTGGGGTGTTCTATCCTGGCACAGGGAAGGTGAAGGTCATTCCAGACGAGAGTGGACACGTCAGCATCCCCAGCATGGTGTCCTTCACTGAGGGCCAAGTACACGTGGGCTATGACAGCTTAGAACTGGCAGACTCGAACCCCCAGAACACCATCTATGACGCCAAGCGCTTCATAGGCAAGATTTTTACCCCGGAGGAACTGGAAGCTGAAATCGGCAGATACCCCTTTAAGGTTTTAAACAAAAACGGAATGGTCGAGTTTTCTGTGGCAGGAAATGAAACCATCACCGTTTCGCCAGAGTACGTGGGTTCCAGGCTGTTATTGAAGTTAAAAGAAATGGCAGAAGAATACCTCGGGATGCCAGTTGTCAATGCTGTTATTTCTGTGCCAGCAGAATTTGACCTAAAACAGAGAAATTCAACAGTCGAAGCTGCTAACCTCGCAGGACTGAAGATCTTACGGGTGATCAATGAGCCGACGGCGGCAGCTATGGCCTACGGTCTGCACAAGGTCGATGTCTTTCACGTCTTGGTGATAGATTTGGGTGGAGGAACTCTGGATGTGTCACTGCTCAATAAACAAGGAGGGATGTTTCTCACCCGAGCAATGTCTGGGAACAATAAACTTGGAGGACAGGACTTCAACCAGAGATTGCTTCAGTACTTATATGAGCAGATCTATCAGACGTACGGCTTCATGCCCTCTAGGAAAGAAGAAATCCACAGATTGAGGCAAGCTGTAGAAATGGTCAAATTAAACCTGACTCTTCACCAGTCTGCTCAGATATCAGTATTACTCACAGGGGAAGGAAAGAGCAAAAAGGAACCTCAGAATAGTGGCCCCGATATGCCGAAGGACAAACTGTCCCCAGGAGATGGGAAGCATGCT------------------TTTGGAGCTGGCCTCTCTGAAAGAAAAAGTGGAGAAAGCCAAGTTCTGTTT------GAAGCAGAAATCACACGGAAACTCTTTGACTCCCTTAATGAAGATCTGTTCCAGAAAATACTTGTACCCATCCAGCAAGTTTTAAAAGAAGGCCACTTGGAAAAGACTGAGATCGACGAGGTGGTTTTGGTCGGGGGCTCTACCCGCATCCCTCGAATCCGCCAAGTCATTCGAGAATTCTTTGGGAAGGACCCCAATACGTCTGTGGACCCTGACCTGGCAGTAGTGACAGGAGTCGCGATCCAGGCAGGAATTGATGGAGGCTCTTGGCCTCTCCAAGTCAGTGCTTTAGAAATCCCCAACAAGCATTTGCAAAAGACCAACTTCAAC---
>micOch1
ATGGCTGGGGAGATGACGATCTTGGGTTCAGCTGTTTTGACTCTGCTGTTGGCTGGCTACTTGGCACAACAGTATTTACCACTGCCTACTCCCAAAGTGATTGGCATTGACCTGGGTACCACCTATTGTTCCGTTGGTGTGTTTTTTCCTGGAACTGGAAAAGTAAAGGTGATTCCAGATGAAAATGGGCACGTCAGCATCCCCAGCATGGTGTCCTTTACCGATGGTGACATATATGTGGGATATGACAGCCTAGAGCTGGCAGATGCAAATCCTCAAAACACAATCTATGATGCTAAAAGGTTCATAGGAAAGATTTTCACCCCGGAAGAGTTGGACGCTGAAATCGGCAGATACCCATTTAAGGTTTTACATAGAAATGGAATGGCTGAGTTTTCTGTAACAAGTAATGAAACCATCATCGTTTCTCCAGAATATGTTGGCTCTCGATTGTTGCTAAAACTGAAAAAAATGGCAGAGGAATACCTCGGAATGCCAGTTGCCAATGCCGTCATTTCTGTACCAGCAGAATTTGACCTAAAGCAGAGAAATTCAACAATTCAAGCCGCCAACCTTGCCGGCCTGAAGATCTTAAGAGTGATCAACGAACCAACGGCAGCAGCTATGGCCTACGGTCTGCACAAGGTGGATGTCTTCTATGTATTGGTCATCGACCTGGGAGGAGGAACTCTTGATGTGTCATTACTGAATAAACAAGGAGGGATGTTTCTTACCCGCGCCATGTCCGGAAACAATAAACTTGGAGGACAAGACTTCAATCAGAGGCTGCTTCAGTATTTATATAAACAGATCTATCAGACATATGGCTTCCTCCCTTCCAGGAAAGAGGAAATCCATAGGTTAAGACAAGCCGTGGAAATGGTCAAATTAAATCTGACGGTTCACGATTCTGCTCAGGTATCAGTTTTACTCAGTGTAGAGGAGGAGGACAGCCAGACACCTCAGAATGGTGACTCTCATCTGCCAAAAGAGCAGCTTTCCCCAGGACATGATCACCATGTG---------AGCAGAGTGCTTAGGCCGGGGATTTCTGAAAGCAAGAGCAGGAAAAGCCAGGTGTTGTTT------GAGACAGAAATATCACGCCAGCTCTTTGACACCCTCAATGAAGATCTCTTTCAGAAAATCCTCGTGCCCATTCAGCAAGTATTAAAAGAAGGCCTCCTAGACAAGACTGAAATTGATGAGGTGGTTCTAGTCGGGGGCTCGACTCGTATTCCACGGATCCGCCAAGTCATTCAAGAGTTCTTTGGAAAAGACCCCAACACGTCTGTGGACCCTGATTTAGCAGTGGTGACAGGAGTGGCCATTCAGGCAGGGATTGATGGAGGCTCTTGGCCTCTCCAAGTCAGTGCTTTAGAAATCCCCAATAAACATTTGCAGAAAACTAATTTCAAC---
>criGri1
-------------------------GTTCAGCTGTTTTGACTCTCCTGCTGGCTGGCTACTTGGCACAACAGTATTTACCATTGCCTACTCCAAAAGTGATTGGCATTGACCTGGGTACCACCTATTGTTCCGTTGGTGTGTTTTTTCCTGGAACAGGGAAAGTAAAGGTGATTCCAGATGAAAACGGGCATCTCAGCATACCCAGCATGGTGTCCTTTACGGATGGTGATGTGTACGTGGGATACGAAAGCCTAGAGCTGGCAGATTCAAACCCTCAAAACACAATATATGATGCTAAAAGATTCATAGGGAAGATTTTCACCCCCGAAGAGCTGGAGGCTGAAATTGGCAGATATCCATTTAAGGTTTTACACAAAAATGGAATGGCTGAGTTTTCTGTAACAAGTAATGAAACCATCATCGTTTCTCCGGAATATGTTGGCTCTCGATTGCTGCTAAAACTGAAGAAAATGGCAGAGGAATACCTTGGAATGCCAGTTGCCAATGCTGTCATTTCTGTACCAGCAGAATTTGACCTAAAACAGAGAAATTCAACAATTCAAGCTGCCAACCTTGCCGGACTGAAGATCTTGAGAGTGATAAACGAACCAACAGCAGCAGCTATGGCCTATGGTCTCCACAAGGTTGACGTCTTCTATGTGTTGGTCATAGACTTGGGTGGAGGAACGCTTGATGTGTCATTACTGAATAAACAAGGAGGGATGTTTCTAACCCGAGCAATGTCTGGAAACAACAAACTTGGAGGACAAGACTTCAATCAGAGGCTGCTTCAGTATTTATATAAACAGATCTATCAAACCTATGGCTTTCTCCCTTCGAGGAAAGAGGAAATCCATAGATTAAGACAAGCTGTGGAAATGGTCAAATTAAATTTGACGCTTCATCAGTCTGCCCATGTGTCAGTTTTACTCACTGTCGAGGAAAAGAACAGCCAGACACCTCAGAAAGATGACTCTAATCTGCCAAAAGACCAGCTTAGCCCAGGGGATGGTCATCATGTG---------AACAGGGTGTTTAGACCTGGCCCTTCTAACAGCAAGAGTGGGGAACGGCAGGTGTTATTT------GAGACAGAAGTATCACGAAAGCTCTTTGATTCCATCAATGAAGATCTCTTTCAGAAAATACTTGTGCCCATCCAGCAAGTATTAAAAGAAGGCCACCTAGACAAGACGGAAATTGACGAGGTGGTTCTAGTTGGGGGCTCTACTCGGATTCCTCGAATCCGCCAAGTCATTCAAGAGTTCTTTGGAAAGGATCCCAACACATCTGTAGACCCTGACCTGGCAGTGGTGACAGGAGTGGCCATCCAGGCAGGGATTGATGGAGGCTCTTGGCCTCTCCAAGTCAGTGCTTTAGAAATTCCCAATAAGCACTTACAGAAAACCAATTTCAACT--
>mm10
ATGGCCGGAGAGATGACGATCTTAGGTTCAGCTGTTTTGACTCTCCTCTTGGCGGGCTACTTGGCACAACAGTATTTACCATTGCCTACGCCAAAAGTGATTGGCATTGACCTGGGTACCACCTACTGTTCGGTTGGTGTATTTTTTCCCGGGACAGGAAAAGTGAAGGTGATTCCAGATGAAAACGGGCATATCAGCATCCCCAGCATGGTGTCCTTCACGGACGGTGATGTGTATGTGGGCTATGAGAGCCTAGAGCTGGCTGATTCAAATCCTCAAAACACAATCTATGATGCCAAACGGTTCATCGGGAAGATCTTCACCCCGGAGGAGCTGGAGGCTGAAGTTGGCAGATACCCATTTAAGGTTTTACACAGAAATGGGATGGCTGAGTTTTCTGTGACAAGTAATGAAACCATCATCGTTTCTCCAGAGTTTGTCGGCTCTCGATTGCTGCTGAAGCTAAAGGAGATGGCCGAGGAATACCTCGGCATGCCGGTTGCCAATGCTGTCATTTCTGTGCCTGCAGAATTCGACCTACAACAGAGAAATTCAACAATCCAAGCTGCCAACCTTGCTGGGCTGAAGATCTTGAGGGTGATAAATGAGCCTACAGCAGCAGCGATGGCCTATGGTCTCCACAAGGTTGACGTGTTCTACGTGTTGGTCATAGACTTGGGTGGAGGAACTCTTGATGTGTCGTTACTGAATAAACAAGGAGGGATGTTCCTAACACGAGCGATGTCTGGAAACAACAAACTTGGAGGACAAGACTTCAATCAGAGGCTGCTTCAGCATTTATATAAAGAGATCTATCAAACGTACGGCTTTCTCCCTTCCAGGAAAGAGGAAATCCACAGATTAAGACAGGCGGTGGAGATGGTCAAGCTAAACTTGACAATTCATCAGTCTGCCCAGGTATCAGTTTTACTCACTGTGGAGGGGAAGGACAGCAAGGAACCTCAGAATGGTGACTCTGAACTGCCAAAAGACCAGCTCACCCCAGGAGATGGTCACCATGTG---------AATAGAGTGTTTAGACCTGGCCTTTCTGAAAGCAAGAGTGGAAAAAGTCAGGTTTTGTTT------GAGACAGAAGTATCCCGCAAGCTCTTTGATGCCCTCAATGAAGATCTCTTTCAGAAAATACTCGTACCCATTCAGCAAGTATTAAAAGAAGGCCTCTTAGACAAGACGGAAATTGACGAGGTGGTTCTAGTTGGGGGTTCTACTCGTATTCCTCGGATCCGCCAAGTTATTCAGGAGTTCTTTGGAAAGGACCCGAATACATCTGTAGACCCTGACCTGGCAGTGGTGACAGGAGTGGCCATCCAAGCTGGGATTGATGGAGGCTCCTGGCCTCTCCAAGTTAGTGCTTTGGAAATTCCCAATAAGCATTTACAGAAAACCAACTTCAAC---
>ponAbe2
ATGGCCAGAGAGATGACGATCTTAGGATCGGCTGTTTTGACTCTCCTGTTGGCCGGCTATTTGGCACAACAGTATTTACCATTGCCTACTCCTAAAGTGATTGGTATTGATCTTGGCACCACCTATTGTTCTGTTGGGGTGTTTTTTCCTGGCACAGGAAAAGTAAAGGTGATTCCAGATGAAAATGGGCATATCAGCATACCCAGCATGGTGTCTTTTACTGACAGTGATGTATATGTGGGATATGAAAGCGTAGAGCTGGCAGATTCAAATCCTCAAAACACAATATATGATGCCAAAAGATTCATAGGCAAGATTTTTACCCCAGAAGAGCTGGAGGCTGAAATTGGCAGATACCCATTTAAGGTTTTAAACAAAAATGGAATGGTTGAATTTTCTGTGACAAGTAATGAGACCATCACGGTGTCCCCAGAATATGTTGGCTCTCGACTATTGTTGAAGTTAAAGGAAATGGCAGAGGCATATCTTGGAATGCCAGTTGCCAATGCTGTCATTTCTGTACCAGCAGAATTTGATCTAAAACAGAGAAATTCAACAATTGAAGCTGCTAACCTTGCAGGA------------------------------------------------------------------------------------------------------------------------------------------------------------------------AACAATAAACTTGGAGGGCAGGACTTCAATCAGAGATTGCTTCAGTACTTATATAAACAGATCTATCAAACGTATGGCTTCGTGCCCTCAAGGAAAGAGGAAATCCACAGATTGAGACAATCTGTGGAAATGGTCAAATTAAATCTGACTCTTCATCAATCTGCTCGGTTGTCAGTATTACTAACGGTGGAGGAACAGGACAGGAAGGAACCTCACAGTAGTGACACTGAACTGGCCAAAAGAACAAACTTTCCCTCAAGCAGATGGACCATCGTGGTGAAACAGTGGGTTTTGGACGTGGGCCTTTCTGATAAGGAAAAGTGGAGA---AAAGTCAGGTTTTATTTGAAACAGAAATATCACGGGAAACTCTTTGATACCCTTAATGAAGACCTATTTCAGAAAATACTCGTACCCATTCAGCAAGTATTGAAAGAAGGCCACCTGGAAAAGACTGAGATTGATGAGGTGGTTTTAGTTGGGGGCTCCACTCGTATTCCTCGGATCCGTCAAGTCATTCAAGAGTTCTTTGGAAAAGATCCCAACACATCTGTAGACCCTGACCTAGCAGTGGTAACGGGAGTGGCTATCCAAGCAGGGATTGATGGAGGCTCTTGGCCTCTTCAAGTCAGTGCTTTAGAAATTCCCAATAAGCATTTACAAAAAAACCAAACTTCAACT
>sorAra2
ATGGCCGGAGAGATGACGATCTTAGGATCAGCTGTTTTGACTCTCCTATTGGCTGGCTATTTGGCACAACAGTATTTACCATTGCCTACCCCTAAAGTGATTGGCATTGACCTTGGTACCACCTACTGTTCTGTTGGGGTATTTTATCCTGGCACAGGAAAAGTAAAGGTTATTCCCGATGAAAATGGGCATAGCAGCATACCCAGCATGGTATCCTTTACGGACAGTGATGTATATGTGGGGTATGACAGCTTAGAGCTGGCAGATTCAAATCCACAAAACACAATATACGATGCCAAAAGATTCATAGGCAAGATTTTTACCCCAGAAGAACTGGAGGCCGAAATTGGCAGATACCCTTTTAAGGTTTTAAACAAAAATGGGCTGGTTGAGTTTTCTGTGACAAGTAATGAGACCATCACCGTTTCTCCAGAATATGTTGGGTCTAGACTGTTACTGAAGTTAAAGGAAATGGCAGAAGAGTATCTTGGAATGCCAGTTATCAATGCTGTTATCTCTGTACCAGCAGAATTTGATCTAAAACAGAGAAATGCAACAATTGAAGCTGCCAACCTTGCAGGA------------------------------------------------------------------------------------------------------------------------------------------------------------------------AACAATAAACTTGGAGGACAGGACTTCAATCAGAGATTGCTTCAGTACTTATATAAGCAGATCCATCAAACATATGGCTTCTTGCCTTCTAAGAAAGAAGAAATCCACAGATTAAGACAAGCTGTAGAAATGGTCAAATTAAATCTGACTCTTCAACCATCTGCTCAGCTATCAGTATTACTAACTGTGGAGGAAGAGGCAACCAAGGGACCTCAGAATAGTGACACTGGACTGCAACACAACAGACTTTCCCCAACCAACGGTCACCATGGA---------AAAGGTGTGTTTGGAACTGACCTTAATGACAAGAAAAGTGGAGAAAATCACGTTTTATTC------AAAACAGAAATATCACGGCAGCTCTTTGATACCCTTAATGAAGATCTATTCCAGAAAATACTTGTGCCCATTCAGCAAGTTTTGAAAGAAGGCCACTTGGAAAAGAGTGAGATCGATGAGGTGGTATTGGTTGGGGGCTCGACTCGTATTCCTCGAATCCGCCAAGTCATTCAGGAGTTCTTTGGGAAGGATCCTAACACTTCTGTGGACCCTGACCTGGCAGTGGTGACTGGAGTGGCTATCCAGGCAGGGATTGATGGAGGCTCCTGGCCTCTCCAAGTCAGTGCTTTGGAAATTCCCAATAAGCATCTGCAAAAGACCAACTTCAAC---
