# Supplementary material for: Six reference-quality genomes reveal evolution of bat adaptations
Source: Nature. 2020 Jul 22;583(7817):578–84. doi: 10.1038/s41586-020-2486-3 (PMC8075899; doi:10.1038/s41586-020-2486-3)
Supplement: Supplementary file 6 — Alignments of 12,931 protein-coding genes across 48 mammals. [file 41586_2020_2486_MOESM6_ESM.gz › suppDataFile/ENST00000391953.aln.fasta]

>oryAfe1
ATGTGGCACGAGGCTCGGAAACATGAGCGGAAGCTTCGAGGCATGATGGTGGACTACAAGAAGCGAGCTGAGCGGCGGCGGGAGTACTATGAAAAGATCAAGAAGGACCCGGCCCAGTTCCTGCAG---------------------------------------GAATCAGACGAGCGGAAGTGTAACTACGAGCGCTACCGCGGCCTGGTGCAGAACGACTTCGCCGGCATCTCAGAGGAGCAGTGTTTGTACCAGATCTACATCGACGAGCTGTACGGAGGCCTCCAGAGACCCAGTGAGGACGAGAAGAAGAAGCTGGCAGAGAAGAAGGCTTCCATTGGCTACACCTATGAGGACAGTACGGTGGCTGAGGTGGAGAAGGTGGCGGAAAAGCCGGAGGAGGAGGAGTCACCAGCCGAGGAGGAG---AGCAACTCGGACGAAGATGAGGTCATCCCCGACATCGACGTGGAGGTGGATGTGGATGAGCTGAACCAAGAGCAGGTTGCCGACCTCAACAAGCAGGCGACGACCTACGGGATGGCCGACGGCGACTTCGTCAGGATGCTCCGGAAGGACAAGGAGGAAGCAGAGGCCATCAAGCACGCCAAGGCCCTGGAAGAGGAGAAGGCTATGTACTCGGGCCGTCGTTCCCGGCGCCAACGGAGGGAATTCCGGGAGAAGCGGCTGAGGGGCCGCAAGATCAGCCCGCCCAGCTATGCCCGTCGAGACAGCCCCACCTACGACCCCTATAAGCGGTCGCCCTCGGAGTCCAGCTCGGAGTCCCACTCCCGCTCCCGCTCCCCGACCCCAGGCCGTGAGGAGAAGATCACGTTCATTACCAGCTTTGGGGGCAGCGATGAGGAGGCAGCCGCGGCTGCAGCTGCAGCAGCTGCA------TCAGGGACCGCCGCAGGGAAGCCCCCCGCACCCCCCCAGCCCGGCGGCCCCACACCGGGACGTAATGCCAGCGCCCGCCGCCGCTCTTCCTCCTCCTCCTCCTCTTCG------------GCCTCAAGGACCTCCAGCTCCCGCTCCAGCTCCCGCTCCAGCTCCCGCTCCCGCCGTGGGGGCGGGGGCTACTACCGCTCCGGCCGCCACGGCCGCTCCCGCTCG------------CGCTCCTGGTCCCGCTCCCGGTCCCGCTCCCGGCGCTACTCACGCTCCCGCAGC------CGCGGCCGGCGCCACTCAGGCGGGGGCTCCCGGGACGGCCACCGCTACTCCCGCTCTCCTGCCCGGCGC---GGTGGCTACGGGCCCCGGCGCAGAAGCAGGAGCCGCTCCCGGTCAGGGGACCGGTACAGGCGGGGCCCCCGGGGCCCCCGGCACCACAGCAGCAGTCGCAGC------------CGCAGCAGCTGGTCCCTGAGCCCATCCCGCAGCCGCAGCCTGACC------------------------------CGGAGTCACAGC------------------------------------------------CGCAGC------CGCAGCCGCAGC------------------------------CGCAGCCACAGCCAC------AGTCATTCA------------------------------CCATCGCCCCCGAGGGAGAAGCTGGCCAGGCCGGCAGCGTCCCCTGCCGTGGGCGAGAAGCTGAAAAAGACTGAGCCGGCCGCTGGTAAAGAGACAGGAGCTGCCAAACCCAAGCTGACGCCGCAGGAGAAGCTGAAGCTAAGGATGCAGAAGGCCCTGAACAGGCAGTTCAAGGCGGATAAGAAGGCGGCTCAGGAGAAGATGATCCAGCAGGAACATGAACGGCAGGAGCGGGAGGACGAGCTGCGTGCCATGGCCCGCAAGATCCGAATGAAGGAGCGGGAGCGCCGAGAGAAGGAGCGAGAAGAATGGGAGCGTCAGTACAGCCGGCAGAGCCGCTCCCCCTCCCCTCGCTACAGTCGGGAATACAGCTCCTCCCGGAGGCGCTCACGGTCCCGCTCCCGAAGCCCCCATTACCGCCAC---
>lepWed1
ATGTGGCACGAGGCTCGGAAGCATGAGCGGAAGCTTCGAGGCATGATGGTTGACTATAAGAAGAGAGCAGAGCGGCGGCGGGAGTACTATGAAAAGATTAAGAAGGACCCAGCGCAGTTCCTGCAG---------------------------------------GAGTCAGATGAGCGGAAATGTAACTACGAGCGCTACCGAGGCCTGGTGCAGAACGACTTTGCCGGCATCTCAGAGGAGCAGTGTCTGTACCAGATCTACATTGACGAGCTGTACGGAGGCCTCCAGAGGCCCAGTGAGGATGAGAAGAAGAAGCTGGCAGAGAAGAAGGCTTCCATTGGCTACACCTACGAGGACAGCACCGTGGCCGAGGTAGAGAAGGTAGCGGAGAAGCCAGAGGAGGAGGAGTCACCAGCTGAGGAGGAA---AGCAACTCGGACGAAGATGAGGTCATCCCCGACATCGACGTGGAGGTGGACGTGGACGAACTGAACCAGGAACAGGTGGCAGATCTCAACAAGCAGGCCACGACTTATGGCATGGCCGACGGCGACTTTGTCAGGATGCTCCGGAAAGACAAAGAGGAGGCAGAGGCGATCAAGCACGCCAAGGCCCTTGAGGAAGAGAAGGCCATGTACTCGGGCCGTCGCTCCCGGCGCCAGCGGAGGGAGTTCCGGGAGAAGCGACTGAGGGGCCGGAAGATCAGCCCACCCAGCTACGCCCGCCGAGACAGCCCCACCTACGACCCCTATAAGCGGTCGCCCTCCGAATCCAGCTCCGAGTCCCGCTCCCGCTCGCGCTCCCCGACCCCAGGCCGTGAGGAGAAGATCACGTTCATCACCAGTTTTGGGGGCAGCGACGAGGAGGCGGCAGCAGCCGCAGCGGCAGCAGCCGCA------TCTGGGGCCACCACAGGGAAGGCCCCCGCACCCCCCCAGCCCGGCGGCCCCGCACCGGGACGTAATGCCAGCGCCCGCCGCCGCTCCTCCTCCTCCTCCTCCTCCTCCTCTTCT------GCCTCGAGGACCTCCAGCTCCCGCTCCAGCTCCCGCTCCAGCTCCCGCTCCCGCCGCGGCGGGGGC---TATTACCGCTCTGGCCGCCACGCTCGCTCCCGCTCC------------CGGTCCTGGTCCCGCTCTCGGTCCCGCTCCCGGCGCTATTCGCGGTCCCGTAGC------CGCGGCCGGCGGCACTCGGGTGGGGGCTCCCGAGATGGACACCGGTACTCCCGCTCGCCTGCCCGGCGC---GGTGGTTATGGGCCCCGGCGCAGAAGC------------------------------------------------------------------------------------------------------------------------------------------------------------------------------------------------------------------------------------------------------------------------------------------------------------------------------------------------------------------------------------------------------------------------------------------------------------------------------------------------------------------------------------------------------------------------------------------------------------------------------------------------------------------------------------------------------------------------------------------------------------------------------------------
>HLmanJav1
ATGTGGCACGAGGCTCGGAAGCATGAGCGGAAGCTTCGAGGCATGATGGTCGACTACAAGAAGAGGGCAGAGCGGCGGCGGGAGTACTATGAAAAGATCAAGAAGGACCCAGCACAGTTCCTGCAG---------------------------------------GAGTCGGATGAGCGGAAATGCAACTACGAGCGCTACCGAGGCCTGGTGCAGAACGACTTTGCTGGCATCTCAGAGGAGCAGTGCCTGTACCAGATTTACATTGACGAGTTGTACGGAGGACTCCAGAGACCCAGTGAGGACGAGAAGAAGAAGCTGGCAGAGAAGAAGGCTTCCATTGGCTATACCTATGAAGATAGCACGGTGGCCGAGGTAGAGAAGGTGGCAGAGAAGCCGGAGGAGGAGGAGTCACCGGCTGAGGAGGAG---AGCAACTCGGACGAAGATGAGGTCATCCCCGACATCGACGTGGAGGTGGACGTGGACGAGCTGAACCAGGAGCAGGTGGCAGATCTCAACAAACAGGCCACGACCTATGGCATGGCTGACGGCGACTTTGTCAGGATGCTCCGGAAAGACAAGGAGGAGGCAGAGGCCATCAAACATGCCAAGGCCCTTGAGGAGGAGAAGGCCATGTACTCGGGCCGTCGCTCCCGGCGCCAGCGAAGGGAGTTCCGGGAGAAGCGGCTAAGGGGCCGCAAGATAAGCCCACCCAGTTATGCCCGCCGAGACAGCCCCACCTATGACCCTTATAAGCGGTCACCTTCCGAATCCAGCTCCGAGTCCCGCTCCCGCTCCCGCTCCCCGACCCCAGGCCATGAGGAGAAGATCACATTCATCACCAGCTTTGGGGGCAGTGATGAGGAGGCAGCTGCGGCTGCGGCTGCGGCAGCCGCA------TCAGGGGCCGCCACAGGGAAGCCCCCCGCAGCCCCCCAGCCTGGCGGCCCCGCACCGGGACGCAATACCAGCGCCCGCCGCCGCTCCTCCTCCTCCTCCTCCTCCTCTTCC---------GCCTCGAGGACCTCCAGCTCCCGTTCCAGCTCCCGCTCCAGCTCCCGCTCCCGCCGTGGTGGGGGC---TACTACCGCTCTGGCCGCCATGTCCGCTCGCGCTCC------------CGGTCCTGGTCCCGTTCCCGGTCCCGCTCCCGCCGCTATTCACGGTCCCGCAGCTGTAGCCGTGGTCGGCGGCACTCAGGCGGGGGCTCCAGAGATGGTCGCCGCTACTCCCGCTCGCCAGCCCGGCGC---GGCGGCTACGGACCACGGCGCAGAAGCAGGAGCCGCTCCCGCTCAGGGGACCGGCACCGACGGGGTGGCCGGGGCCCCAGGCACCACAGCAGCAGCCACAGCCGTAGC------CGCAGCAGCTGGTCCCTCAGCCCTTCCCGCAGCCGCAGCCTGACA------------------------------CGGAGCCGCAGCCTCAGC------------CCCAGCCCCAGC------------CGCAGCCGCAGC------CGTAGTCGCAGCCCATCCCACAGCCCCAGCCCTAGCCGCAGCCGCAGCCGCAGCCCA------AGTCACTCA------------------------------CCGTCGCCCCCACGGGAGAAGCTGGCCAGGCCGGCAGCGTCCCCCGCCGTGGGCGAGAAGCTGAAAAAGACTGAACCTGCTGCTGGTAAAGAGACAGGAGCTGCCAAACCCAAGTTGACCCCGCAGGAGAAGCTGAAGCTGAGGATGCAGAAGGCACTGAACAGGCAGTTCAAGGCGGATAAGAAGGCAGCTCAGGAGAAGATGATCCAGCAGGAGCACGAGCGCCAGGAGCGTGAAGATGAGCTTCGAGCCATGGCCCGCAAGATCCGCATGAAGGAGCGGGAACGCCGAGAGAAGGAGAGAGAGGAATGGGAGCGGCAGTACAGCCGACAGAGCCGCTCGCCCTCCCCCCGTTACAGTCGAGAATACAGCTCTTCACGAAGGCGCTCACGGTCCAGGTCGCGAAGCCCCCATTACCGACAT---
>echTel2
ATGTGGCACGAAGCCCGCAAACATGAGCGAAAGCTCCGTGGCATGATGGTGGACTACAAGAAGCGCGCCGAGCGGCGGCGGGAGTACTACGAGAAGATCAAGAAGGACCCGGCCCAGTTCCTGCAG---------------------------------------GAGTCGGACGAGCGGAAGTGTAACTACGAGCGCTACCGTGGCCTGGTGCAGAACGACTTTGCCGGCATCTCGGAGGAGCAGTGCCTCTACCAGATCTACATCGACGAGCTCTACGGGGGCCTGCAGAGACCCAGCGAGGACGAGAAGAAGAAGCTGGCGGAGAAGAAGGCGTCCATCGGTTACACCTACGAGGACAGCACGGTGGCCGAGGTAGAGAAGGTGACCGAGAAGCCGGCCGAGGAGGAGTCGCCGGCCGAGGAGGAGGAGAGCAACTCGGATGAAGATGAGGTCATCCCCGACATCGACGTGGAGGTGGACGTCGATGAATTGAACCAGGAACAGGTGGCAGATCTCAACAAGCAAGCCACAACCTATGGCATGGCCGATGGTGACTTTGTCAGGATGCTCCGGAAAGACAAGGAGGAGGCGGAGGCCATCAAGCACGCCAAGGCCCTGGAGGAGGAGAAGGCCATGTACTCGGGCCGGCGTTCCCGGCGCCAGCGCAGGGAGTTCCGGGAGAAGCGGCTGAGGGGCCGCAAGATCAGCCCACCCAGCTATGCCCGCCGAGACAGCCCCACCTACGACCCCTATAAACGGAGC------------------------------------------------------------------------------------------------------------------------------------------------------------------------------------------------------------------------------------------------------------------------------------------------------------------------------------------------------------------CGCTCGCGCTCT---------------------------------------------------------------------------------------------------------------------------------------------------------------------------------------------GGCGAGCGGTACAGACGGGGTGCCCGG---------CACCACAGCAGCAGCCGCAGCCGCAGC------CGCAGCAGCTGGTCCCTCAGTCCGTCCCACAGCCGCAGCCTGACA------------------------------------------------------------------------------------------------------CGCAGCCGCTCG------------------------------------------------------------------------------------------CCATCGCCCCCAAGGGAGAAGCTGGCCAGGCCGGCGGCGTCCCCTGCTGTGGGCGAGAAGCTGAAAAAGACCGAGCCTGCCGCTGGTAAAGAGACAGGAGCTGCCAAACCCAAGCTGACACCACAAGAGAAGCTGAAGCTGCGGATGCAAAAGGCCCTGAACAGACAGTTCAGGGCGGATAAAAAGGCGGCCCAGGAGAAGATGATCCAGCAGGAACATGAGCGGCAGGAGCGGGAGGACGAACTGCGCGCCATGGCCCGGAAAATCCGCATGAAGGAGCGGGAGCGCCGGGAGAAGGAGAGGGAAGAGTGGGAACGTCAGTACAGCCGGCAGAGCCGCTCCCCCTCCCCCCGCTACAGTCGGGAATACAGCTCTTCCAGGAGGCGATCACGGTCCCGCTCTCGAAGTCCCCATTACCGGCAC---
>otoGar3
ATGTGGCACGAGGCTCGGAAGCATGAGCGGAAGCTTCGAGGCATGATGGTGGACTACAAGAAGAGAGCAGAGCGGAGGCGGGAGTACTATGAAAAAATCAAGAAGGACCCAGCCCAGTTCCTGCAG---------------------------------------GAGTCAGATGAGCGGAAATGTAACTACGAGCGCTACCGGGGCCTGGTACAGAACGACTTTGCTGGCATCTCAGAGGAGCAGTGCCTGTACCAGATCTACATTGATGAGTTGTACGGAGGCCTCCAGAGACCTAGTGAGGATGAGAAGAAGAAGCTGGCAGAGAAGAAGGCTTCCATTGGTTATACCTATGAGGATAGCACAGTGGCTGAGGTAGAGAAGGCAGCAGAGAAGACTGAGGAGGAGGAGTCACCGGCTGAGGAGGAG---AGCAACTCGGATGAAGATGAGGTCATCCCCGACATCGATGTGGAGGTGGATGTGGATGAACTGAACCAGGAGCAGGTGGCAGATCTCAACAAACAGGCCACAACCTATGGCATGGCCGACGGTGATTTTGTCAGGATGCTTCGGAAAGACAAGGAGGAGGCAGAGGCCATCAAACATGCCAAGGCCCTTGAGGAGGAGAAGGCCATGTACTCGGGCCGTCGCTCCCGGCGCCAGCGGAGAGAATTTCGTGAGAAGCGGCTTAGAGGCCGCAAGATCAGCCCACCCAGCTATGCCCGCCGAGATAGCCCCACCTACGATCCCTACAAGCGGTCGCCCTCAGAGTCCAGTTCTGAGTCCCGCTCTCGTTCCCGCTCCCCGACCCCAGGCCGTGAAGAGAAGATCACATTCATCACCAGTTTTGGGGGCAGCGATGAGGAGGCAGCTGCAGCTGCAGCTGCCGCAGCCGCA------TCAGGGGCCACCACAGGGAAGCCCCCCGCACCCTCCCAGCCTGGCGGCCCTGCCCCGGGACGTAATGCCAGTGCCCGCCGCCGCTCCTCCTCTTCCTCCTCCTCTTCT------------GCCTCGAGGACCTCCAGCTCCCGCTCCAGTTCCCGATCCAGCTCCCGCTCCCACCGAGGTGGGGGC---TACTACCGCTCCAGTCGCCATGCCCGCTCCCGGTCC------------CGCTCCTGGTCCCGCTCCCGGTCCCGCTCCAGGCGTTATTCCCGGTCCCGCAGC------CGTGGCCGGCGACACTCAGGTGGAGGGTCCCGAGATGGACACCGCTACTCCCGTTCACCTGCCAGGCGC---GGTGGTTATGGGCCTCGGCGCAGAAGCAGGAGCCGCTCTCGCTCAGGGGACCGCTACAGGCGGGGCGGCCGGGGCCCCAGGCACCATAGCAGTAGCCGCAGC------------CGCAGCAGCTGGTCTCTCAGCCCATCCCGCAGTCGCAGTCTGACT------------------------------CGCAGCCGGAGCCACAGTCCCAGCCGGAGCCACAGCCCTAGC------------CACAGCCATAGC------CACAGCCGCAGC------------------------------CGGAGCCGCAGCCAG------AGTCACTCA------------------------------CCATCACCCCCAAGAGAGAAGCTGACCAGGCCAGCGGCGTCCCCTGCTGTGGGCGAGAAGCTGAAAAAGACCGAACCTGCCGCTGGTAAAGAGACAGGAGCTGCCAAACCCAAGCTCACACCACAGGAGAAGCTGAAGCTGAGGATGCAGAAGGCACTGAACAGGCAGTTCAAGGCGGATAAAAAGGCAGCTCAGGAGAAGATGATACAGCAGGAACATGAGCGGCAGGAGCGAGAAGATGAGCTTCGAGCCATGGCCCGCAAGATCCGGATGAAGGAGCGGGAGCGCCGAGAAAAGGAGAGAGAAGAATGGGAGCGCCAGTACAGCCGGCAAAGCCGCTCACCCTCGCCTCGCTACAGTCGAGAATACAGCTCTTCTCGAAGGCGCTCAAGGTCCCGATCCAGAAGCCCCCATTACCGACAT---
>ochPri3
ATGTGGCACGAGGCGCGCAAACATGAGCGCAAGCTGCGAGGCATGATGGTAGACTACAAGAAGAGGGCGGAGCGGCGGCGGGAGTACTACGAGAAGATCAAGAAGGACCCGGCCCAGTTCCTGCAA---------------------------------------GAATCAGACGAGCGGAAATGCAACTACGAGCGCTACCGAGGCCTGGTGCAGAATGACTTTGCCGGCATCTCCGAGGAGCAGTGCTTGTACCAGATCTACATTGATGAGTTGTACGGAGGCCTCCAGAGACCCAGTGAGGATGAGAAGAAGAAGCTGGCCGAGAAGAAGGCCTCCATTGGCTACACCTATGAGGACAGCACGGTGGCCGAGGTAGAGAAGGTGGCGGAGAAGCCTGAGGAAGAGGAGTCACCGGCTGAGGAGGAA---AGCAACTCGGATGAAGATGAGGTCATCCCCGACATCGATGTGGAAGTGGATGTGGACGAACTAAACCAAGAGCAGGTGGCAGATCTCAACAAACAGGCCACAACCTATGGCATGGCTGATGGTGACTTTGTCAGGATGCTGCGGAAGGACAAGGAGGAGGCGGAAGCCATCAAACACGCCAAGGCCCTGGAGGAGGAGAAGGCCATGTACTCGGGTCGTCGCTCCCGGCGTCAGCGGAGAGAGTTTCGAGAGAAGCGATTGAGGGGACGCAAGATCAGCCCTCCCAGCTATGCCCGCCGAGACAGCCCCACCTATGACCCTTACAAGCGGTCGCCCTCGGAATCCAGCTCAGAGTCCCGCTCCCGCTCCCGCTCCCCGACTCCTGGCCGGGAGGAGAAGATCACATTCATCACCAGTTTTGGGGGCAGCGACGAGGAGGCAGCCGCAGCTGCAGCTGCTGCAGCCGCG------TCAGGGGCCGCCACAGGGAAGCCCCCCGCAGCCCCCCAGCCTGGCGGCCCCGCCCCGGGACGCAATACCAGCGCCCGCCGCCGCTCCTCCTCCTCCTCTTCT------------------GCTTCGAGGACCTCCAGCTCCCGCTCCCGCTCCAGCTCCAGCTCCCGCTCTCGCCGTGGCGGCGGGGGCCACTACCGCTCTGGTCGCCATGCCCGCTCCCGTTCC------------CGCTCCTGGTCCCGCTCTCGCTCCCGTTCCCGGCGCTACTCCCGGTCCCGCAGC------CGGGGCCGGCGGCACTCAGGTGGCGGCTCCCGTGATGGACACCGCTACTCCCGATCGCCCACCCGGCGT---CCTGGCTACGGGCCACGACGCAGAAGCAGGAGCCGTTCCCGCTCAGGAGATCGCTACCGGCGGGGCGGCCGGGGCCCAAGGCACCACAGCAGCAGT------------------CGCAGCAGCTGGTCCCTCAGCCCATCCCGCAGCCGCAGCCTGACG------------------------------CGCAGCCGCAGC------------------CCCAGCCCGAGC------------CCCAGCCCCAGC------CGCAGCCGCAGC------------------------------CGCAGCCGCACGCAG------AGCCATTCG------------------------------CCATCACCTCCGAGGGAGAAGCTGACAAGGCCGGCAGCATCTCCCGCTGTGGGCGAGAAGCTGAAAAAGACTGAACCTGCCGCTGGTAAAGAGACAGGAGCTGCCAAACCCAAGTTGACACCGCAGGAGAAGCTGAAGCTGAGGATGCAAAAGGCGCTGAACAGGCAATTCAAGGCGGATAAGAAGGCAGCTCAGGAGAAGATGATCCAACAGGAGCACGAGCGGCAGGAGCGGGAGGACGAGCTCCGAGCCATGGCACGCAAGATCCGAATGAAGGAGCGGGAGCGCAGAGAGAAGGAGCGAGAAGAGTGGGAGCGCCAGTACAGCCGGCAGAGCCGCTCACCCTCGCCCCGTTACAGCCGGGAATACAGTTCTTCCAGAAGGCGCTCGAGGTCCCGCTCCCGGAGCCCCCACTACCGGCAC---
>manPen1
ATGTGGCACGAGGCTCGGAAGCATGAGCGGAAGCTTCGAGGCATGATGGTCGACTACAAGAAGAGGGCAGAGCGGCGGCGGGAGTACTATGAAAAGATCAAGAAGGACCCAGCACAGTTCCTGCAG---------------------------------------GAGTCGGATGAGCGGAAATGCAACTACGAGCGCTACCGAGGCCTGGTGCAGAACGACTTTGCTGGCATCTCAGAGGAGCAGTGCCTGTACCAGATCTACATTGACGAGTTGTACGGAGGACTCCAGAGACCCAGTGAGGACGAGAAGAAGAAGCTGGCAGAGAAGAAGGCTTCCATTGGCTACACCTATGAAGACAGCACGGTGGCCGAGGTAGAGAAGGTGGCAGAGAAGCCAGAGGAGGAGGAGTCACCGGCTGAGGAGGAG---AGCAACTCGGACGAAGATGAGGTCATCCCCGACATCGACGTGGAGGTGGACGTGGACGAGCTGAACCAGGAGCAGGTGGCAGATCTCAACAAACAGGCCACGACCTATGGCATGGCTGATGGCGACTTTGTCAGGATGCTCCGGAAAGACAAGGAGGAGGCAGAGGCCATCAAACATGCCAAGGCCCTTGAGGAGGAGAAGGCCATGTACTCGGGCCGTCGCTCCCGGCGCCAGCGAAGGGAGTTCCGGGAGAAGCGGCTAAGGGGCCGCAAGATAAGCCCACCCAGCTATGCCCGCCGAGACAGCCCCACCTATGACCCTTATAAGCGGTCACCCTCCGAATCCAGCTCCGAGTCCCGTTCCCGCTCCCGCTCCCCGACCCCAGGCCGTGAGGAGAAGATCACATTCATCACCAGCTTTGGGGGCAGTGATGAGGAGGCAGCTGCGGCTGCGGCTGCGGCTGCGGCAGCTGCATCAGGGGCCGCCCCAGGGAAGCCCCCCGCAGCCCCCCAGCCTGGCGGCNNNNNNNNNNNNNNNNNNNNNNNNNNNNNG---------------------------------------------------------------------------------------------------------------------------------------------------------------------------------------------------------------------------------------------------------------------------------------------------------------------------------------------------------------------------------------------------------------------------------------------------------------------------------------------------------------------------------------------------------------------------------------------------------------------------------------------------------------------------------------------------------------------------------------------------ACTGAACCTGCTGCTGGTAAAGAGACAGGAGCTGCCAAACCCAAGTTGACACCGCAGGAGAAGCTGAAGCTGAGGATGCAGAAGGCACTGAACAGGCAGTTCAAGGCAGATAAGAAGGCAGCTCAGGAGAAGATGATCCAGCAGGAGCATGAGCGCCAGGAGCGCGAAGATGAGCTTCGAGCCATGGCCCGCAAGATCCGCATGAAGGAGCGGGAACGCCGAGAGAAGGAGAGAGAGGAATGGGAGCGGCAGTACAGCCGACAGAGCCGCTCGCCCTCCCCCCGTTACAGTCGAGAATACAGCTCTTCACGAAGGCGCTCACGGTCCCGGTCGCGAAGCCCCCATTACCGACAT---
>panTro5
ATGTGGCACGAGGCTCGGAAGCATGAGCGGAAGCTTCGAGGCATGATGGTCGACTACAAGAAGAGGGCGGAGCGGAGACGGGAGTATTATGAAAAGATCAAGAAGGACCCAGCCCAGTTCCTGCAG---------------------------------------GAGTCGGACGAACGGAAGTGTAACTACGAGCGCTACAGAGGCCTGGTGCAGAACGACTTTGCCGGCATCTCAGAGGAGCAGTGCCTGTACCAGATCTACATTGACGAGTTGTACGGAGGCCTCCAGAGACCCAGCGAAGATGAGAAGAAGAAGCTGGCAGAGAAGAAGGCTTCCATCGGTTATACCTACGAGGACAGCACGGTGGCCGAGGTAGAGAAGGCGGCAGAAAAGCCAGAGGAGGAGGAGTCAGCAGCCGAGGAGGAG---AGCAACTCGGACGAAGATGAGGTCATCCCCGACATCGACGTGGAGGTGGACGTGGATGAATTGAACCAGGAGCAGGTGGCAGATCTCAACAAACAGGCCACGACTTATGGCATGGCCGACGGTGACTTTGTCAGGATGCTCCGGAAAGACAAGGAGGAGGCAGAGGCCATCAAGCATGCCAAGGCTCTTGAGGAGGAGAAGGCCATGTACTCGGGACGCCGCTCTCGACGCCAGCGCAGAGAGTTTCGGGAGAAGCGGCTGAGGGGTCGCAAGATCAGCCCACCCAGCTATGCCCGCCGAGACAGCCCCACCTATGACCCCTATAAGCGGTCACCCTCGGAGTCCAGCTCAGAGTCCCGCTCCCGCTCCCGCTCCCCGACCCCGGGCCGCGAGGAGAAGATCACGTTCATCACCAGTTTTGGGGGCAGCGATGAGGAGGCAGCCGCAGCCGCTGCTGCCGCAGCAGCA------TCAGGAGTCACCACAGGGAAGCCCCCCGCACCTCCCCAGCCTGGCGGCCCCGCCCCGGGACGTAATGCCAGCGCCCGCCGCCGCTCCTCCTCCTCCTCCTCCTCCTCTTCT---------GCCTCGAGGACCTCCAGTTCCCGCTCCAGCTCTCGCTCCAGCTCCCGCTCTCGCCGTGGTGGGGGC---TACTACCGTTCCGGCCGCCACGCCCGCTCCCGGTCC------------CGCTCCTGGTCCCGCTCCCGCTCCCGCTCCCGGCGATATTCCCGGTCCCGTAGC------CGTGGCCGGCGGCACTCAGGTGGGGGCTCCCGAGACGGACACCGGTACTCCCGCTCGCCCGCCCGGCGT---GGTGGTTACGGGCCCCGGCGCAGAAGCAGGAGCCGCTCCCACTCAGGGGACCGCTACAGGCGGGGCGGCCGGGGCCTCAGGCACCACAGCAGTAGCCGCAGC------------CGCAGCAGCTGGTCCCTCAGCCCGTCCCGCAGTCGCAGCCTGACT------------------------------CGCAGCCGCAGCCATAGC------------CCCAGCCCCAGC------------CAGAGCCGCAGC------CGCAGCCGCAGC------------------------------CGCAGCCGCAGCCAG------AGCCCCTCG------------------------------CCATCACCCGCAAGAGAGAAGCTGACCAGGCCGGCCGCGTCCCCTGCTGTGGGCGAGAAGCTGAAAAAGACCGAACCTGCCGCTGGTAAAGAGACAGGAGCTGCCAAACCCAAGCTGACGCCTCAGGAGAAGCTGAAACTGAGGATGCAGAAGGCGCTGAACAGGCAGTTCAAGGCGGATAAGAAGGCAGCACAAGAAAAGATGATCCAGCAGGAGCATGAGCGGCAGGAGCGGGAAGACGAGCTTCGAGCCATGGCCCGCAAGATCCGCATGAAGGAGCGGGAACGCCGAGAGAAGGAGAGAGAAGAGTGGGAACGCCAGTACAGCCGGCAGAGCCGCTCACCCTCCCCCCGATACAGTCGAGAATACAGCTCTTCTCGAAGGCGCTCAAGGTCCCGATCCCGAAGCCCCCATTACCGACAT---
>macFas5
ATGTGGCACGAGGCTCGGAAGCATGAGCGGAAACTTCGAGGCATGATGGTCGACTACAAGAAGAGGGCGGAGCGGAGACGGGAGTATTATGAAAAGATCAAGAAAGACCCAGCCCAGTTCCTGCAG---------------------------------------GAGTCGGACGAACGGAAGTGTAACTACGAGCGCTACCGAGGCCTGGTGCAGAACGACTTTGCCGGCATCTCAGAGGAGCAGTGCCTGTACCAGATCTACATTGACGAGTTGTACGGAGGCCTCCAGAGACCCAGTGAAGATGAGAAGAAGAAGCTGGCAGAGAAGAAGGCTTCCATCGGTTATACCTACGAGGACAGCACGGTGGCTGAGGTGGAGAAGGCGGCAGAAAAGCCAGAGGAGGAGGAGTCAGCAGCCGAGGAGGAG---AGCAACTCGGATGAAGATGAGGTCATCCCCGACATCGACGTGGAGGTGGACGTGGATGAACTGAACCAGGAGCAGGTGGCAGATCTCAACAAACAGGCCACGACTTATGGCATGGCCGACGGCGACTTCATCAGGATGCTCCGGAAAGATAAGGAGGAGGCAGAGGCCATCAAGCACGCCAAGGCCCTTGAGGAGGAGAAGGCCATGTACTCGGGACGCCGCTCTCGACGCCAGCGGAGAGAGTTTCGGGAGAAGCGGCTGAGGGGTCGCAAGATCAGCCCACCCAGCTATGCCCGCCGAGACAGCCCCACCTATGACCCCTATAAGCGGTCACCCTCAGAGTCCAGCTCGGAGTCCCGCTCCCGCTCCCGCTCCCCAACCCCGGGCCGCGAGGAGAAGATCACGTTCATCACCAGTTTTGGAGGCAGCGATGAGGAGGCAGCCGCAGCTGCTGCTGCCGCAGCCGCA------TCAGGGGTCGCCACAGGGAAGCCCCCCGCACCTCCCCAGCCTGGCGGCCCCGCCCCAGGACGTAATGCCAGCGCCCGCCGCCGCTCCTCCTCCTCCTCCTCCTCCTCTTCC---------GCCTCGAGGACCTCCAGCTCCCGCTCCAGCTCTCGCTCCAGCTCCCGCTCACGCCGTGGCGGGGGC---TACTACCGTTCTGGCCGCCATGCGCGCTCCCGGTCC------------CGCTCCTGGTCCCGCTCCCGTTCCCGCTCCCGGCGCTACTCCCGGTCCCGTAGC------CGTGGCCGCCGGCACTCAGGTGGGGGCTCCCGAGACGGACACCGCTACTCCCGCTCGCCCGCCCGGCGT---GGTGGTTACGGGCCCCGGCGCAGAAGCAGGAGCCGCTCTCACTCAGGGGACCGCTACAGGCGGGGTGGCCGGGGCCTCAGGCACCACAGCAGTAGCCGCAGC------------CGCAGCAGCTGGTCCCTCAGTCCGTCCCGCAGTCGCAGCCTGACT------------------------------CACAGCCGCAGCCACAGC------------CCCAGCCCCAGC------------CAGAGCCGTAGC------CGCAGCCGCAGC------------------------------CGCAGCCGCAGCCAG------AGCCCCTCG------------------------------CCATCACCCGCAAGAGAGAAGCTGACCAGGCCGGCCGCGTCCCCTGCTGTGGGCGAGAAGCTGAAAAAGACCGAACCTGCCGCTGGTAAAGAGACAGGAGCTGCCAAACCCAAGCTGACGCCTCAGGAGAAGCTGAAACTGAGGATGCAGAAGGCGCTGAACAGGCAGTTCAAGGCGGATAAGAAGGCGGCACAGGAGAAGATGATCCAGCAGGAGCATGAGCGGCAGGAGCGGGAAGACGAGCTTCGAGCCATGGCCCGCAAGATCCGGATGAAGGAGCGGGAACGCCGAGAGAAGGAGAGAGAAGAGTGGGAGCGCCAGTACAGCCGGCAGAGTCGCTCACCCTCCCCCCGATACAGTCGAGAATACAGCTCTTCTCGAAGGCGCTCAAGGTCCCGATCCCGAAGCCCCCATTACCGACAT---
>calJac3
ATGTGGCACGAGGCTAGGAAGCATGAGCGGAAGCTTCGAGGTATGATGGTCGATTACAAGAAGCGGGCAGAGCGGAGACGGGAGTATTATGAAAAGATCAAGAAGGACCCAGCACAGTTCCTGCAG---------------------CTCCCCAGAACAGGAGTCAATGTAGACGAACGGAAGTGTAACTACGAGCGCTACCGAGGCCTGGTGCAGAACGACTTTGCTGGCATCTCAGAGGAGCAGTGCCTGTACCAGATCTACATTGATGAGTTGTATGGAGGCCTCCAGAGACCCAGTGAAGATGAGAAGAAGAAGCTGGCAGAGAAGAAGGCTTCCATCGGTTATACCTACGAGGACAGCACGGTGGCCGAGGTAGAGAAGGCAGCAGAAAAGCCAGAGGAGGAGGAGTCACCGGCCGAGGAGGAG---AGCAACTCGGACGAAGATGAGGTCATCCCCGACATCGACGTGGAGGTGGACGTGGATGAACTGAACCAGGAGCAGGTGGCAGATCTCAACAAACAGGCCACTACTTACGGCATGGCCGACGGCGACTTCGTCAGGATGCTCCGGAAAGACAAAGAGGAGGCAGAGGCCATCAAGCATGCCAAGGCCCTTGAGGAGGAGAAGGCCATGTACTCGGGACGCCGCTCTCGACGCCAGCGGAGAGAGTTTCGGGAGAAGCGGCTGAGGGGTCGCAAGATCAGCCCACCCAGCTATGCCCGCCGAGACAGCCCCACCTATGACCCCTATAAGCGGTCGCCCTCGGAGTCCAGCTCGGAGTCCCGCTCCCGCTCCCGCTCCCCCACCCCCGGCCGTGAGGAGAAGATCACGTTCATCACCAGTTTTGGGGGCAGCGATGAGGAGGCAGCTGCAGCCGCTGCTGCCGCAGCCGCA------TCAGGGGTCGCCACAGGGAAGCCCCCCGCACCCCCCCAGCCTGGCGGCCCTGCCCCGGGACGTAATGCCAACGCCCGCCGCCGCTCCTCCTCCTCCTCCTCCTCCTCTTCC---------GCCTCGAGGACCTCCAGCTCCCGCTCCAGCTCTCGTTCCAGCTCTCGCTCGCGCCGTGGCGGGGGC---TACTACCGTTCAGGCCGCCACGCTCGCTCCCGGTCC------------CGCTCCTGGTCCCGGTCCCGCTCCCGGTCCCGCCGCTATTCCCGGTCCCGCAGC------CGTGGTCGACGGCACTCAGGTGGGGGTTCCCGAGATGGACACCGCTACTCCCGCTCGCCCGCTCGGCGT---GGTGGTTATGGGCCCCGTCGCAGAAGCAGGAGCCGCTCCCACTCAGGGGACCGCTACAGGCGGGGCGGCCGGGGCCTCAGGCACCACAGCAGTAGCCACAGC------------CGCAGCAGCTGGTCCCTCAGCCCGTCCCGCAGTCGCAGCCTGACC------------------------------CGAAGCCGCAGCCACAGC------------CCCAGCCCTAGC------------CAGAGCCGCAGC------CGCAGCCGCAGC------------------------------CGCAGCCGCAGCCAG------AGCCCTTCG------------------------------CCATCACCCGCAAGAGAGAAGCTGACCAGGCCGGCGGCGTCCCCTGCTGTGGGCGAGAAGCTGAAAAAGACCGAACCTGCCGCTGGTAAAGAGACAGGAGCTGCCAAACCCAAGCTGACGCCGCAGGAGAAGCTGAAGCTGAGGATGCAGAAGGCGCTGAACAGGCAGTTCAAGGCGGATAAGAAGGCGGCACAGGAGAAGATGATCCAGCAGGAGCATGAGCGGCAGGAGCGGGAAGACGAGCTTCGAGCCATGGCCCGCAAGATCCGGATGAAGGAGCGGGAACGCCGAGAGAAGGAGAGAGAAGAGTGGGAGCGCCAGTACAGCCGCCAGAGCCGCTCACCCTCCCCCCGCTACAGTCGAGAATATAGCTCTTCTCGAAGGCGCTCAAGGTCCCGATCTCGAAGCCCCCATTACCGACAT---
>loxAfr3
ATGTGGCACGAAGCGCGGAAGCATGAGCGGAAGCTTCGAGGCATGATGGTTGACTACAAGAAGCGGGCCGAGCGGCGGCGGGAGTACTATGAAAAGATCAAGAAGGACCCCGCCCAGTTCCTGCAG---------------------------------------GAGTCGGATGAGAGGAAATGTAACTACGAACGCTATCGTGGCCTGGTGCAGAACGACTTTGCTGGCATCTCAGAGGAGCAGTGCCTGTACCAGATCTACATCGACGAGTTGTATGGCGGCCTCCAGAGACCCAGTGAGGACGAGAAGAAGAAGCTGGCGGAGAAGAAGGCGTCCATCGGCTATACCTATGAAGACAGCACAGTGGCCGAGGTGGAGAAGGTGGCGGAGAAGCCAGAGGAGGAGGAGTCGCCGGCAGAGGAGGAG---AGCAACTCGGACGAAGATGAGGTCATCCCCGACATCGATGTGGAGGTGGACGTGGATGAACTGAACCAGGAGCAGGTGGCAGATCTCAACAAGCAGGCAACAACCTATGGCATGGCCGATGGTGACTTCGTCAGGATGCTCCGGAAAGACAAGGAGGAGGCAGAGGCCATCAAGCATGCCAAGGCCCTGGAGGAGGAGAAGGCCATGTACTCGGGCCGTCGTTCCCGACGCCAGCGAAGGGAGTTCCGGGAGAAGCGGCTAAGGGGCCGCAAAATCAGCCCACCCAGCTATGCCCGCCGAGACAGCCCCACCTACGACCCCTATAAGCGGTCACCCTCCGAGTCCAGCTCAGAGTCACGTTCCCGCTCCCGCTCCCCGACCCCAGGCCGCGAGGAGAAGATCACATTCATTACCAGCTTTGGGGGCAGCGATGAGGAGGCAGCCGCAGCTGCAGCTGCAGCTGCCGCA------TCAGGGGCTGCCACAGGGAAGCCCCCTGCACCCCCTCAGCCCGGCGGCCCCACACCGGGACGTAATGCCAGTGCCCGCCGCCGCTCCTCATCCTCCTCTTCTTCCTCC------------GCCTCGAGGACCTCCAGCTCCCGCTCCAGCTCTCGCTCCAGCTCCCGCTCCCGCCGAGGTGGGGGC---TACTACCGCTCTGGCCGCCACGCCCGCTCCCGCTCC------------CGCTCCTGGTCCCGTTCCCGGTCCCGCTCCCGGCGCTACTCACGCTCCCGTAGC------CGTGGCCGGCGCCACTCAGGTGGGGGCTCCCGGGACGGACACCGCTACTCCCGCTCACCCGCCCGGCGT---GGTGGTTATGGGCCCCGGCGCAGAAGCAGGAGCCGCTCCCGCTCAGGGGACCGGTATAGGCGGGGTGCCCGGGGCCCCAGGCACCACAGCAGCAGCCGCAGC------------CGAAGCAGCTGGTCCCTCAGCCCGTCCCGCAGCCGCAGCCTGACG------------------------------CGCAGCCGCAGC------------------CACAGC------------------CATAGCAGGAGC------CGCAGCCGCAGC------------------------------CACAGCCGCAGCCAG------AGTCACTCA------------------------------CCATCGCCCCCAAGGGAGAAGCTGGCCAGGCCGGCGGCGTCCCCTGCCGTGGGCGAGAAGCTGAAAAAGACCGAGCCTGCCGCTGGTAAAGAGACAGGAGCTGCCAAACCCAAGCTGACGCCACAGGAGAAGCTGAAGCTGAGGATGCAGAAGGCCCTGAATAGGCAGTTTAAGGCGGATAAGAAGGCTGCTCAGGAGAAGATGATCCAGCAGGAGCATGAGCGGCAGGAGCGGGAGGACGAGCTGCGTGCCATGGCCCGCAAGATCCGTATGAAGGAGCGGGAGCGTCGAGAGAAGGAGAGAGAAGAGTGGGAACGCCAGTACAGCCGGCAGAGCCGCTCGCCCTCCCCCCGCTACAGTCGGGAATACAGCTCTTCCCGGAGGCGCTCACGGTCCCGCTCCCGAAGCCCCCATTACCGCCAC---
>HLmolMol2
ATGTGGCACGAGGCGCGGAAGCATGAGCGGAAGCTCCGAGGCATGATGGTTGACTACAAGAAGAGGGCAGAGAGGCGGCGGGAGTACTATGAAAAGATTAAGAAGGACCCAGCCCAGTTCCTGCAG---------------------------------------GAGTCGGACGAGCGGAAATGTAACTATGAGCGCTACCGAGGCCTGGTGCAGAACGACTTCGCTGGCATCTCAGAGGAGCAGTGCTTGTACCAGATCTACATTGATGAGTTGTATGGAGGCCTCCAGAGACCCAGTGAGGACGAGAAGAAGAAGCTGGCGGAGAAGAAGGCTTCCATTGGTTACACCTATGAGGACAGCACGGTGGCCGAGGTAGAGAAGGTGGCAGAGAAGCCAGAGGAGGAGGAGTCACCAGCTGAGGAGGAG---AGCAACTCGGACGAAGATGAGGTCATCCCCGACATCGATGTGGAGGTGGACGTGGATGAACTGAACCAGGAGCAGGTGGCAGATCTTAACAAACAGGCCACGACCTATGGCATGGCTGATGGTGACTTTGTCAGGATGCTTCGGAAAGACAAGGAGGAGGCAGAGGCCATCAAACATGCCAAGGCCCTTGAAGAGGAGAAGGCCATGTACTCGGGCCGACGCTCCCGGCGCCAGCGGAGAGAGTTCCGGGAGAAGCGCCTAAGGGGCCGAAAGATCAGCCCACCCAGCTATGCTCGCCGAGACAGCCCCACCTATGACCCCTATAAACGGTCGCCCTCGGAATCGAGCTCCGAGTCTCGCTCCCGCTCCCGCTCCCCGACTCCAGGCCGTGAGGAGAAGATCACCTTCATCACCAGTTTTGGGGGCAGCGATGAGGAGGCAGCTGCAGCAGCAGCCGCTGCAGCAGCA------TCAGGGGCCACCACAGGGAAGCCTCCCGCACCCCCCCAGCCTGGCGGCCCCGCACCGGGACGTAATGCCAACGCCCGCCGCCGCTCTTCCTCCTCCTCCTCCTCCTCTTCT---------GCCACGAGGACCTCCAGCTCCCGTTCCAGCTCCCGCTCCAGCTCCCGCTCTCGCCGTGGTGGGGGC---TACTATCGCTCAGGCCGCCACGCACGCTCCCGCTCC------------CGGTCCTGGTCTCGCTCCCGGTCCCGCTCCCGGCGCTATTCCCGGTCCCGCAGC------CGAGGTCGGCGGCACTCAGGTGGGGGCTCCCGAGATGGACACCGCTACTCCCGCTCGCCAGCCCGGCGG---GGTGGGTACGGGCCCCGTCGCAGAAGCAGGAGCCGCTCCCGCTCAGGGGACTGGTACAGGCGGGGTGGCCGGGGCCCCAGGCACCACAGCAGCAGCCGCAGCCGCAGCCGCAGCCGCAGCAGCTGGTCCCTCAGCCCATCCCGAAGTCGCAGCTTGACT------------------------------CGGAGCCGCAGC------------------CCTAGCCAGAGC------------CAGAGCCGAAGC------CGCAGCCGAAGC------------------------------CGCAGCCGCAGCCAG------AGTCACTCG------------------------------CCATCACCCCCAAGGGAGAAGCTGACCAGGCCGGCGTCGTCCCCTGCTGTGGGCGAGAAGCTGAAAAAGACTGAACCTGCCGCTGGTAAAGAGACAGGAGCTGCCAAACCCAAGCTGACGCCACAGGAGAAGCTGAAGTTGAGGATGCAGAAGGCACTGAACAGGCAGTTCAAGGCGGATAAGAAGGCTGCTCAGGAGAAGATGATACAGCAGGAGCATGAACGGCAGGAGCGGGAAGACGAGCTTCGCGCCATGGCCCGCAAGATCCGTATGAAGGAGCGGGAACGCCGAGAGAAGGAGAGAGAAGAATGGGAACGCCAGTACAGCCGGCAGAGCCGCTCACCCTCCCCCCGTTACAGTCGAGAATACAGCTCTTCTCGAAGGCGCTCAAGGTCCAGATCTCGCAGTCCGCATTATCGACAT---
>bosTau8
ATGTGGCACGAGGCTCGAAAACATGAGCGGAAACTTCGAGGCATGATGGTCGACTACAAAAAGAGGGCAGAGCGGCGCAGGGAGTACTATGAAAAGATCAAGAAGGACCCGGCCCAGTTCCTGCAG---------------------------------------GAGTCGGACGAGCGGAAATGTAACTACGAGCGCTACCGAGGCCTGGTGCAGAACGACTTTGCCGGCATCTCCGAGGAGCAGTGCCTGTACCAGATCTACATCGACGAGCTGTATGGAGGCCTCCAGAGACCCAGTGAGGATGAGAAGAAGAAGCTGGCAGAGAAGAAGGCATCCATCGGCTACACCTATGAGGACAGCACGGTGGCCGAGGTGGAGAAGGTGACAGAGAAGCCGGAGGAGGAGGAGTCCCCGGCTGAGGAGGAG---AGCAACTCGGATGAAGATGAGGTCATCCCCGACATCGACGTGGAGGTGGATGTGGACGAACTGAACCAGGAACAGGTGGCAGATCTCAACAAACAGGCCACGACCTATGGCATGGCCGATGGCGACTTCGTCAGGATGCTCCGGAAAGACAAGGAGGAGGCGGAGGCCATCAAACACGCCAAGGCCCTTGAGGAGGAGAAGGCCATGTACTCGGGCCGTCGCTCCCGGCGCCAGAGGAGGGAGTTCCGGGAGAAGCGGCTGAGGGGCCGCAAGATCAGCCCCCCCAGCTACGCCCGCCGAGACAGCCCCACCTATGACCCCTATAAGCGGTCGCCCTCGGAGTCCAGCTCTGAATCCCGCTCCCGTTCCCGCTCCCCGACCCCCGGCCGGGAGGAGAAGATCACGTTCATCACCAGTTTTGGGGGCAGCGATGAGGAGGCGGCCGCAGCCGCAGCTGCAGCAGCTGCA------TCAGGGGCTGCCACAGGGAAGCCCCCAGCACCTCCCCAGCCTGGCGGCCCCGCACCGGGACGTAATGCCAGTGCCCGCCGCCGCTCCTCCACCTCCTCCTCCTCCTCCTCC---------GCCTCGAGGACTTCCAGCTCCCGCTCCCGCTCCAGCTCCAGCTCCCGCTCCCGCCGAGGCGGGGGC---TACTACCGCTCTGGCCGCCACGCCCGCTCCAGGTCC------------CGCTCCTGGTCGCGTTCCCGGTCCCGCTCCCGGCGCTATTCTCGCTCACGCAGC------CGTGGCCGGCGGCACTCAGGTGGAGGCTCCCGAGACGGACACCGCTACTCCCGCTCGCCGGCCCGGCGC---GGCGGTTATGGACCCCGGCGCAGAAGCAGGAGCCGCTCCCGCTCCGGGGACCGGTACCGGCGGGGCGGCCGGGGCCCCCGGCACCATAGCAGTAGC------------------CGCAGCAGCTGGTCCCTCAGCCCGTCCCGAAGTCGCAGCCTGACT------------------------------CGCAGCCGCAGC------------------------CCCAGC------------CTGAGCCGCAGC------CGCAGCCTGAGC------------------------------CGCAGCCGCAGCCAG------AGTCACTCG------------------------------CCATCACCGCCGAGGGAGAAGCTCAGCAGGCCGGCAGCGTCCCCCGCTGTGGGCGAGAAGCTGAAAAAGACCGAACCTGCCGCTGGTAAAGAGACAGGAGCTGCCAAACCCAAGCTGACACCGCAGGAGAAGCTTAAGCTGAGGATGCAGAAGGCACTCAACAGGCAATTCAAAGCAGATAAGAAGGCGGCGCAGGAGAAGATGATCCAGCAGGAGCATGAGCGCCAGGAGCGGGAAGACGAGCTGCGCGCCATGGCCCGCAAGATCCGCATGAAGGAACGGGAGCGCCGAGAGAAGGAGAGAGAGGAATGGGAACGCCAGTACAGCCGGCAGAGCCGCTCGCCCTCCCCCCGCTACAGTCGAGAATACAGCTCTTCTCGAAGACGGTCAAGGTCCAGATCCCGAAGCCCCCACTACCGACAT---
>HLpipKuh2
ATGTGGCACGAGGCGCGCAAGCATGAGCGGAAGCTTCGAGGCATGATGGTGGATTACAAGAAGAGGGCGGAGCGGCGGAGGGAGTACTATGAAAAGATTAAGAAGGACCCAGCCCAGTTCCTGCAGAACCTTGACTTCTGCCAAAGCTCCCCAGAACAG------GAATCGGACGAGCGGAAATGTAACTACGAGCGCTACCGTGGCCTGGTGCAGAACGACTTTGCTGGCATCTCAGAGGAGCAGTGCCTGTACCAGATCTACATTGACGAGTTGTATGGAGGCCTCCAGAGACCCAGTGAGGACGAGAAGAAGAAGCTGGCGGAGAAGAAGGCTTCCATTGGCTACACGTACGAGGACAGCACCGTGGCCGAGGTAGAGAAGGCGGCAGAGAAGCCAGAGGAGGAGGAGTCACCAGCTGAGGAGGAG---AGCAACTCGGACGAAGATGAGGTCATCCCCGACATCGACGTGGAGGTGGACGTGGATGAACTGAACCAGGAACAGGTGGCAGATCTCAACAAACAGGCTACAACCTATGGCATGGCTGATGGTGACTTCGTCAGGATGCTCCGAAAAGACAAGGAGGAGGCGGAGGCCATCAAACACGCCAAGGCCCTTGAGGAGGAGAAGGCCATGTACTCGGGCCGTCGCTCCCGGCGCCAGCGGAGGGAGTTCCGGGAGAAGCGCCTGAGGGGCCGGAAGATCAGCCCTCCCAGCTATGCACGCCGAGACAGCCCCACCTACGACCCCTATAAACGGTCGCCCTCGGAATCCACCTCCGAGTCTCGCTCCCGCTCCCGCTCCCCGACTCCGGGCCGCGAGGAGAAGATCACCTTCATCACCAGTTTTGGGGGCAGCGATGAGGAGGCAGCGGCAGCAGCAGCTGCTGCAGCCGCA------TCAGGGGCTGCCACAGGGAAGCCTCCCGCACCCCCCCAGCCTGGCGGCCCCGCCCCGGGACGTAATGCCAACGCCCGCCGCCGCTCCTCCTCCTCCTCCTCTTCC---------------GCCTCGAGGACCTCCAGCTCCCGTTCCAGCTCTCGCTCCAGCTCCCGCTCCCGCCGTGGCGGGGGC---TACTATCGCTCAGGCCGGCACGCCCGCTCCCGCTCC------------CGTTCCCGCTCCCGCTCCCGGTCCCGCTCCCGGCGGTATTCCCGGTCTCGCAGC------CGTGGCCGGCGACACTCCGGTGGCGGCTCCCGGGACGGACACCGCTACTCCCATTCACCACCCCGACGC---GGTGGGTATGGGCCCCGCCGCAGAAGCAGGAGCCGCTCCCGCTCAGGGGACTGGTACAGGCGGGGCGGCCGGGGCCCCAGGCACCACAGCAGCAGCCGCAGCCGCAGC------CGCAGCAGCTGGTCCCTCAGCCCATCCCGAAGTCGCAGTCTGACT------------------------------CGGAGCCGCAGC------------------CCCAGCCAGAGC------------CAGAGCCAGAGC------CGCAGCCGCAGCCGCAGCTGTAGC------------------CGAAGCCGTAGCCAG------AGTCACTCA------------------------------TCTTCACCCCCGAGGGAGAAGCTGACCAGGCCGGCATCGTCCCCCGCGGTGGGCGAGAAGCTGAAAAAGACCGAACCTGCCGCTGGTAAAGAGACAGGAGCTGCCAAACCCAAGCTGACGCCACAGGAAAAGCTGAAGTTGAGGATGCAGAAGGCACTGAACAGACAGTTCAAGGCGGATAAGAAGGCCGCTCAGGAGAAGATGATACAACAGGAGCATGAACGGCAGGAGCGGGAAGATGAGCTTCGCGCCATGGCCCGGAAGATCCGTATGAAGGAACGGGAACGCCGGGAGAAGGAGCGAGAAGAGTGGGAGCGCCAGTACAGCCGGCAGAGCCGCTCTCCGTCCCCCCGTCACAGTCGAGAGTACAGCTCTTCCCGAAGGCGCTCAAGGTCCAGATCCCGCAGCCCCCATTATCGACAT---
>hetGla2
ATGTGGCACGAAGCTAGGAAGCATGAGCGGAAGCTTCGAGGCATGATGGTGGACTATAAGAAGAGGGCAGAGCGTCGGCGGGAGTACTATGAGAAGATCAAGAAGGACCCAGCCCAGTTCCTGCAG---------------------------------------GAGTCAGATGAGCGGAAATGCAACTACGAGCGCTATCGAGGCTTGGTGCAGAACGACTTTGCTGGCATCTCGGAAGAGCAGTGCCTATACCAGATCTACATCGATGAGTTGTACGGAGGCCTTCAGAGACCCAGTGAGGACGAGAAGAAGAAGCTGGCGGAGAAGAAGGCTTCCATCGGCTACACCTATGAGGACAGCACAGTGGCCGAGGTAGAGAAGGTGGCAGAGAAGCCAGAGGAGGAGGAGTCAGCGGCAGAGGAGGAG---AGCAATTCGGATGAAGATGAGGTCATCCCCGACATCGATGTGGAGGTGGATGTGGATGAGCTGAACCAGGAGCAGGTGGCAGATCTCAACAAACAGGCCACAACCTACGGCATGGCCGATGGTGACTTCGTCAGGATGCTTCGGAAAGACAAGGAGGAGGCAGAGGCCATCAAACATGCCAAGGCCCTGGAGGAAGAGAAAGCCATGTACTCGGGCCGGCGCTCCCGGCGCCAGCGGAGAGAGTTCCGGGAGAAGCGGCTGAGGGGCCGCAAGATCAGCCCACCCAGCTATGCCCGCCGAGACAGCCCCACCTATGACCCCTACAAGAGGTCGCCTTCGGAGTCCAGCTCTGAGTCACGCTCCCGCTCTCGCTCGCCAAGCCCGGGTCGCGAGGAGAAGATCACCTTCATCACCAGTTTTGGGGGCAGTGATGAGGAGGCAGCTGCGGCAGCTGCAGCCGCTGCA---------TCAGGGGCCACCACAGGGAAGCCCCCCGCACCCTCCCAGCCTGGCGGCCCCGCACCGGGACGCAATGCCAGCGCCCGCCGCCGGTCCTCTTCCTCCTCCTCCTCCTCCTCCTCTGCCTCTGCCTCGAGGACCTCCAGCTCCCGCTCC------------AGCTCCCGCTCCCGCCGAGGCGGGGGC---TACTACCGCTCCAGCCGCCATGCCCGCTCCCGCTCC------------------TGGTCACGTTCCCGCTCCCGCTCCCGGCGCTACTCGCGGTCACGCAGC------CGAGGCCGGCGGCACTCAGGGGGGGGCTCCCGGGACGGACACCGCTACTCACGCTCACCCACCCGGCGC---GGAGGTTATGGGCCCCGCCGCAGAAGCAGGAGCCGCTCCCGCTCGGGGGAACGATACCGACGTGGCGGCCGGGGCCCCAGGCACCACAGCAGCAGCCGCAGC------------CGCAGCAGCTGGTCCCTCAGCCCATCCCGAAGCCGCAGCCTCACCCATAGCTGCAGCCCCAGCCAGAGCCGGAGCCGCAGCCGCAGC------------------CACAGTCACAGT------------CGCAGTCGCAGT------CGCAGTCGAAGC------------------------------CACAGCCGCAGTCAG------AGTCACTCA------------------------------CCATCGCCCCCAAGGGAGAAGCTGGCCCGGCCGGCAGCGTCCCCTGCTGTGGGCGAGAAGCTGAAAAAGACCGAACCTGCCGCTGGTAAAGAGACAGGAGCTGCCAAACCCAAGCTGACACCACAAGAGAGGCTAAAGCTGAGAATGCAGAAGGCGCTGAACAGGCAGTTCAAGGCGGATAAGAAGGCAGCTCAGGAGAAGATGATACAGCAAGAGCATGAGCGGCAGGAGCGGGAAGATGAGCTTCGAGCCATGGCCCGCAAGATCCGGATGAAGGAGCGGGAACGCAGAGAGAAGGAGCGAGAGGAGTGGGAACGCCAGTACAGCCGCCAGAGCCGCTCACCCTCGCCCCGTTACAGTCGAGAATACAGCTCCTCCCGAAGGCGCTCGAGGTCCCGGTCCCGAAGCCCCCATTACCGACAT---
>micOch1
ATGTGGCACGAGGCTCGGAAGCATGAGCGGAAACTCCGAGGCATGATGGTGGATTACAAGAAGAGGGCGGAGCGGCGCCGGGAGTACTATGAGAAGATTAAGAAAGATCCCGCCCAGTTCCTGCAG---------------------------------------GAGTCGGACGAACGGAAATGTAACTACGAGCGGTACCGAGGCCTGGTGCAGAACGACTTCGCCGGCATCTCTGAGGAACAGTGCTTGTACCAGATCTACATTGATGAACTGTATGGAGGCCTCCAGAGACCCAGCGAGGATGAGAAGAAGAAGCTGGCCGAGAAGAAGGCTTCCATTGGCTACACCTATGAAGATAGTACTGTGGCCGAGGTAGAGAAGGTGGCCGAGAAAACAGAGGAGGAGGAGTCACCAGCTGAGGAGGAG---AGCAATTCGGATGAAGATGAGGTCATCCCCGACATCGACGTGGAGGTGGATGTGGATGAGCTGAACCAGGAGCAGGTGGCTGATCTCAATAAGCAGGCCACAACCTATGGCATGGCTGATGGAGACTTTGTCAGGATGCTACGGAAAGACAAGGAGGAGGCAGAGGCCATCAAACATGCCAAGGCCCTGGAGGAGGAAAAAGCCATGTACTCGGGTCGTCGTTCCCGGCGACAGCGAAGAGAGTTCAGAGAGAAGCGACTGAGGGGCCGCAAGATCAGCCCTCCCAGTTATGCCCGCCGAGACAGCCCCACCTATGACCCCTATAAACGGTCACCTTCGGAATCCAGCTCTGAGTCCCGCTCCCGCTCTCGCTCCCCGAGCCCAGGCCGCGAGGAAAAGATCACTTTCATCACCAGTTTTGGGGGCAGCGATGAGGAGGCAGCTGCTGCAGCCGCCGCGGCTGCCGCA------TCGGGGGCCACCCCCGGGAAGCCCCTTGCACCCCCCCAGCCCGGCGGCCCCACTCCAGGCCGCAATGCCAGTGCCCGCCGCCGCTCCTCCTCGTCCTCC---------------------GCCTCCAGGACCTCCAGCTCTCGCTCCAGTTCGCGCTCCAGCTCGCGCTCACGCCGTGGC---------TACTACCGGTCTGGCCGCCATGCGCGCTCCCGCTCG------------CGTTCCTGGTCCCGCTCGCGCTCCCGCTCCCGGCGCTATTCACGCTCCCGCAGT------CGCGGACGGCGGCACTCCGAAGGCGGTTCCCGAGACGGACGCCGCTACTCGCGTTCCCCAGCCCGGCGT---GGCGGGTACGCGCCTCGCCGCAGAAGCAGGAGCCGCTCCCGTTCAGGTGACCGCTATAAGCGCGGTGCCCGAGGTCCCAGGCACCAGAGTAGCAGTCGTAGC------------CGCAGCAGCTGGTCCCTCAGCCCTTCCCGAAGCCGCAGCCTGACC------------------------------CGCAGTGGAAGC------------------------------------------CGCAGCCAGAGC------CGGAGCAGAAGC------------------------------CGCAGCCAGAGCCAG------AGTCACTCT------------------------------CCATCGCCCCCAAGGGAGAAGCTGACCAGGCCAGCAGCATCCCCTGCTGTGGGCGAGAAGCTGAAAAAGACCGAACCTGCCGCTGGTAAAGAGACAGGAGCTGCCAAACCCAAGCTGACCCCACAGGAGAGGCTGAAGCTGCGGATGCAGAAGGCTCTGAATCGCCAGTTCAAGGCGGATAAGAAGGCTGCTCAGGAGAAGATGATACAGCAGGAGCATGAGCGCCAGGAGCGTGAGGATGAGCTGCGCGCCATGGCCCGAAAGATCAGAATGAAGGAGCGAGAGCGACGAGAGAAGGAGAGGGAAGAGTGGGAACGCCAGTACAGCCGCCAGAGTCGCTCACCCTCTCCACGCTACAGTCGAGAGTACAGTTCTTCTCGAAGGCGCTCGAGGTCCAGGTCCCGAAGCCCCCATTACAGGCAT---
>HLrhiFer5
ATGTGGCACGAGGCTCGGAAGCATGAGCGGAAGCTTCGAGGCATGATGGTCGACTACAAGAAGAGGGCAGAGCGGCGGCGGGAGTACTATGAAAAGATTAAGAAGGACCCAGCCCAGTTCCTGCAG---------------------------------------GAATCAGACGAGCGGAAATGTAACTACGAGCGCTACCGAGGCCTGGTGCAGAACGACTTCGCCGGCATCTCAGAGGAGCAGTGCCTGTACCAGATCTACATTGACGAGTTGTACGGAGGCCTCCAGAGACCCAGTGAGGACGAGAAAAAGAAGCTGGCAGAGAAGAAGGCTTCCATCGGCTACACCTATGAGGACAGCACGGTGGCCGAGGTAGAGAAGGTGGCGGAGAAGCCGGAGGAGGAGGAGTCACCGGCCGAGGAGGAG---AGCAACTCGGATGAAGATGAGGTCATCCCCGACATCGACGTGGAGGTGGACGTGGACGAACTGAACCAGGAGCAGGTGGCAGATCTCAACAAACAGGCCACAACCTATGGCATGGCTGACGGCGACTTCGTCAGGATGCTCCGGAAGGACAAGGAGGAAGCAGAGGCCATCAAACACGCCAAGGCCCTTGAGGAGGAGAAGGCCATGTACTCGGGCCGTCGCTCCCGGCGCCAGCGGAGGGAGTTCCGGGAGAAGCGGCTGAGGGGCCGCAAAATCAGCCCACCCAGCTATGCCCGCCGAGACAGCCCCACCTATGACCCCTATAAACGGTCGCCCTCGGAATCCAGCTCCGAGTCTCGTTCCCGCTCGCGCTCCCCGACCCCGGGCCGGGAGGAGAAGATCACGTTCATCACCAGTTTTGGGGGCAGCGACGAGGAGGCAGCTGCCGCCGCGGCAGCAGCAGCTGCG------TCAGGGGCCACCCCAGGGAAGCCCCCCGCACCCCCCCAGCCCGGCGGCCCCGCACCGGGACGTAATGCCAGTGCCCGCCGCCGCTCCTCCTCCTCCTCCTCCTCCTCTTCT---------GCCTCGAGGACCTCCAGTTCCCGCTCCAGCTCCCGCTCCAGCTCCCGCTCCCGCCGTGGCGGAGGC---TACTACCGTTCTGGCCGCCACGCACGCTCCCGCTCC------------CGGTCCTGGTCCCGCTCTCGCTCCCGCTCTCGGCGCTATTCTCGGTCCCGAAGC------CGTGGACGCCGGCACTCAGGTGGGGGCTCTCGAGACGGACACCGCTACTCCCGCTCACCCACCCGGCGC---GGTGGGTATGGACCCCGGCGCAGAAGCAGGAGCCGCTCTCGCTCGGGGGACTGGTATAGGCGGGGTGGCCGGGGCCCCCGGCACCACAGCAGTAGCCACAGC------------CGCAGCAGCTGGTCCCTCAGCCCGTCTCGCAGTCGCAGCCTGACT------------------------------CGGAGCCGTAGC------------------CCCAGCCCCAGCCCCACCCCCAGCCGCAGCCCCAGC------CGCAGCCGCAGC------------------------------CACAGCCACAGCCAG------AGTCACTCG------------------------------CCATCACCCCCAAGGGAGAAGCCTTCCAGGCCAGCAGCGTCCCCTGCTGTGGGCGAGAAGCTGAAAAAGACCGAACCTGCCGCTGGTAAAGAGACAGGAGCTGCCAAACCCAAGCTGACACCGCAGGAGAAGCTGAAGCTGAGGATGCAGAAGGCACTAAACAGGCAGTTCAAGGCGGATAAGAAGGCTGCTCAGGAGAAGATGATACAGCAGGAGCATGAGCGGCAGGAGCGGGAAGATGAGCTTCGCGCCATGGCTCGCAAGATCCGGATGAAGGAGCGGGAACGCCGAGAGAAGGAGAGAGAAGAATGGGAACGCCAGTACAGCAGGCAGAGCCGCTCGCCCTCCCCCCGTTACAGTCGAGAATACAGCTCTTCCCGAAGGCGTTCAAGGTCCAGATCCCGAAGCCCCCATTACCGACAT---
>oryCun2
ATGTGGCACGAGGCGCGCAAGCATGAGCGGAAGCTCCGCGGCATGATGGTGGACTACAAGAAGAGGGCGGAGCGGCGGCGGGAGTACTACGAGAAGATCAAAAAGGACCCAGCCCAGTTCCTGCAG---------------------------------------GAGTCAGACGAGCGGAAGTGCAACTACGAGCGCTACCGAGGCCTGGTGCAGAACGACTTCGCTGGCATCTCCGAGGAGCAGTGCCTGTACCAGATCTACATCGACGAGTTGTACGGGGGCCTCCAGAGACCCAGCGAGGAGGAGAAGAAGAAGCTGGCGGAGAAGAAGGCTTCCATCGGCTACACCTACGAGGACAGCACGGTGGCCGAGGTAGAGAAGGCCGCGGAGAAGCCGGAAGAAGAGGACTCACCGGCCGAGGAGGAG---AGCAACTCGGACGAAGATGAGGTCATCCCCGACATCGACGTGGAGGTGGACGTGGACGAGCTGAACCAGGAGCAGGTGGCCGATCTCAACAAGCAGGCCACGACCTACGGCATGGCTGATGGGGACTTCGTCAGGATGCTGCGGAAGGACAAGGAGGAGGCCGAAGCCATTAAGCACGCCAAGGCCCTCGAGGAGGAGAAGGCCATGTACTCGGGCCGGCGCTCCCGGCGCCAGCGGAGAGAGTTTCGAGAGAAGCGACTAAGGGGACGGAAGATCAGCCCACCCAGCTATGCCCGCCGAGACAGCCCCACCTATGACCCCTATAAGCGATCGCCCTCCGAGTCCAGCTCCGAGTCCCGCTCCCGCTCCCGCTCGCCGACTCCAGGCCGGGAGGAGAAGATCACGTTCATCACCAGCTTTGGGGGCAGCGACGAGGAGGCAGCCGCAGCTGCAGCCGCTGCAGCCGCG------TCAGGGGCCGCCCCAGGGAAGCCCCCCGCACCCCCCCAGCCTGGCGGCCCCGCGCCGGGACGCAATACCAGCGCCCGCCGCCGCTCCTCCTCTTCCTCCTCCTCCTCG------------GCCTCGAGGACCTCCAGCTCGCGCTCCCGCTCCAGCTCCAGCTCCCGCTCCCGCCGCGGGGGC------CACTACCGCTCTGGCCGCCATGCCCGCTCCCGGTCC------------CGCTCTTGGTCCCGCTCTCGGTCCCGCTCCCGGCGCTACTCCCGGTCCCGGAGC------CGAGGCCGGCGGCACTCAGGTGGGGGCTCCCGAGATGGACACCGCTACTCCCGCTCGCCCACCCGGCGT---GCTGGCTACGGGCCACGGCGCAGAAGCAGGAGCCGCTCCCGCTCGGGAGACCGCTACAGACGGGGCGGCCGGGGCCCTCGGCACCACAGCAGCAGCCGCAGC------------CGCAGCAGCTGGTCGCTCAGCCCGTCCCGCAGTCGCAGCCTGACT------------------------------CGCAGCCGCAGC------------------CACAGTCCCAGC------------CAGAGCCCCAGC------CGCAGCCGCAGC------------------------------CGGAGCCGCAGCCAG------AGCCACTCG------------------------------CCATCGCCCCCAAGGGAGAAGCTGAGCAGGCCGGCGGCGTCCCCTGCTGTGGGCGAGAAGCTGAAAAAGACTGAACCTGCCGCTGGTAAAGAGACAGGAGCTGCCAAACCCAAGCTGACGCCACAGGAGAAGCTGAAGCTGCGGATGCAGAAGGCGCTGAACAGGCAGTTCAAGGCGGATAAGAAGGCTGCGCAGGAGAAGATGATCCAGCAGGAGCACGAGCGGCAGGAGCGGGAAGATGAGCTGCGCGCCATGGCCCGCAAGATCCGGATGAAGGAGCGGGAACGCCGAGAGAAGGAGAGAGAAGAATGGGAACGCCAGTACAGCCGGCAGAGCCGCTCTCCGTCTCCCCGCTACAGCCGGGAATACAGCTCTTCTCGGAGGCGCTCGAGGTCCCGGTCCCGAAGCCCCCACTATCGGCAC---
>hg38
ATGTGGCACGAGGCTCGGAAGCATGAGCGGAAGCTTCGAGGCATGATGGTCGACTACAAGAAGAGGGCGGAGCGGAGACGGGAGTATTATGAAAAGATCAAGAAGGACCCAGCCCAGTTCCTGCAG---------------------------------------GAGTCGGACGAACGGAAGTGTAACTACGAGCGCTACAGAGGCCTGGTGCAGAACGACTTTGCCGGCATCTCAGAGGAGCAGTGCCTGTACCAGATCTACATTGATGAGTTGTACGGAGGCCTCCAGAGACCCAGCGAAGATGAGAAGAAGAAGCTGGCAGAGAAGAAGGCTTCCATCGGTTATACCTACGAGGACAGCACGGTGGCCGAGGTAGAGAAGGCGGCAGAAAAGCCAGAGGAGGAGGAGTCAGCGGCCGAGGAGGAG---AGCAACTCGGACGAAGATGAGGTCATCCCCGACATCGACGTGGAGGTGGACGTGGATGAATTGAACCAGGAGCAGGTGGCAGATCTCAACAAACAGGCCACGACTTATGGCATGGCCGACGGTGACTTCGTCAGGATGCTCCGGAAAGACAAGGAGGAGGCAGAGGCCATCAAGCATGCCAAGGCTCTTGAGGAGGAGAAGGCCATGTACTCGGGACGCCGCTCTCGACGCCAGCGGAGAGAGTTTCGGGAGAAGCGGCTGAGGGGTCGCAAGATCAGCCCACCCAGCTATGCCCGCCGAGACAGCCCCACCTATGACCCCTATAAGCGGTCACCCTCGGAGTCCAGCTCAGAGTCCCGCTCCCGCTCCCGCTCCCCGACCCCGGGCCGCGAGGAGAAGATCACGTTCATCACCAGTTTTGGGGGCAGCGATGAGGAGGCAGCCGCAGCCGCTGCTGCCGCAGCAGCA------TCAGGAGTCACCACAGGGAAGCCCCCCGCACCTCCCCAGCCTGGCGGCCCCGCCCCGGGACGTAATGCCAGCGCCCGCCGCCGCTCCTCCTCCTCCTCCTCCTCCTCTTCT---------GCCTCGAGGACCTCCAGCTCCCGCTCCAGCTCTCGCTCCAGCTCCCGCTCTCGCCGTGGTGGGGGC---TACTACCGTTCCGGCCGCCACGCCCGCTCCCGGTCC------------CGCTCCTGGTCCCGCTCCCGCTCCCGCTCCCGGCGCTATTCCCGGTCCCGTAGC------CGTGGCCGGCGGCACTCAGGTGGGGGCTCCCGAGACGGACACCGGTACTCCCGCTCGCCCGCCCGGCGT---GGTGGTTACGGGCCCCGGCGCAGAAGCAGGAGCCGCTCCCACTCAGGGGACCGCTACAGGCGGGGCGGCCGGGGCCTCAGGCACCACAGCAGTAGCCGCAGC------------CGCAGCAGCTGGTCCCTCAGCCCGTCCCGCAGTCGCAGCCTGACT------------------------------CGCAGCCGCAGC------------------CATAGCCCCAGC------------CCCAGCCAGAGC------CGCAGCCGCAGC------------------------------CGCAGCCGCAGCCAG------AGCCCCTCG------------------------------CCATCACCCGCAAGAGAGAAGCTGACCAGGCCGGCCGCGTCCCCTGCTGTGGGCGAGAAGCTGAAAAAGACCGAACCTGCCGCTGGTAAAGAGACAGGAGCTGCCAAACCCAAGCTGACGCCTCAGGAGAAGCTGAAACTGAGGATGCAGAAGGCGCTGAACAGGCAGTTCAAGGCGGATAAGAAGGCGGCACAAGAAAAGATGATCCAGCAGGAGCATGAGCGGCAGGAGCGGGAAGACGAGCTTCGAGCCATGGCCCGCAAGATCCGCATGAAGGAGCGGGAACGCCGAGAGAAGGAGAGAGAAGAGTGGGAACGCCAGTACAGCCGGCAGAGCCGCTCACCCTCCCCCCGATACAGTCGAGAATACAGCTCTTCTCGAAGGCGCTCAAGGTCCCGATCCCGAAGCCCCCATTACCGACAT---
>gorGor5
ATGTGGCACGAGGCTCGGAAGCATGAGCGGAAGCTTCGAGGCATGATGGTCGACTACAAGAAGAGGGCGGAGCGGAGACGGGAGTATTATGAAAAGATCAAGAAGGACCCAGCCCAGTTCCTGCAG---------------------------------------GAGTCGGACGAACGGAAGTGTAACTACGAGCGCTACAGAGGCCTGGTGCAGAACGACTTTGCCGGCATTTCAGAGGAGCAGTGCCTGTACCAGATCTACATTGACGAGTTGTACGGAGGCCTCCAGAGACCCAGCGAAGATGAGAAGAAGAAGCTGGCAGAGAAGAAGGCTTCCATCGGTTATACCTACGAGGACAGCACGGTGGCCGAGGTAGAGAAGGCGGCAGAAAAGCCAGAGGAGGAGGAGTCAGCGGCCGAGGAGGAG---AGCAACTCGGACGAAGATGAGGTCATCCCCGACATCGACGTGGAGGTGGACGTGGATGAATTGAACCAGGAGCAGGTGGCAGATCTCAACAAACAGGCCACGACTTATGGCATGGCCGACGGTGACTTCGTCAGGATGCTCCGGAAAGACAAGGAGGAGGCAGAGGCCATCAAGCATGCCAAGGCTCTTGAGGAGGAGAAGGCCATGTACTCGGGACGCCGCTCTCGACGCCAGCGGAGAGAGTTTCGGGAGAAGCGGCTGAGGGGTCGCAAGATCAGCCCACCCAGCTATGCCCGCCGAGACAGCCCCACCTATGACCCCTATAAGCGGTCACCCTCGGAGTCCAGCTCAGAGTCCCGCTCCCGCTCCCGCTCCCCGACCCCGGGCCGCGAGGAGAAGATCACGTTCATCACCAGTTTTGGGGGCAGCGATGAGGAGGCAGCCGCAGCCGCTGCTGCTGCAGCAGCA------TCAGGAGTCACCACAGGGAAGCCCCCCGCACCTCCCCAGCCTGGCGGCCCCGCCCCGGGACGTAATGCCAGCGCCCGCCGCCGCTCCTCCTCCTCCTCCTCCTCCTCTTCT---------GCCTCGAGGACCTCCAGCTCCCGCTCCAGCTCTCGCTCCAGCTCCCGCTCCCGCCGTGGTGGGGGC---TACTACCGTTCCGGCCGCCACGCCCGCTCCCGGTCC------------CGCTCCTGGTCGCGCTCCCGCTCCCGCTCCCGGCGCTATTCCCGGTCCCGTAGC------CGTGGCCGGCGGCACTCAGGTGGGGGCTCCCGAGACGGACACCGGTACTCCCGCTCTCCCGCCCGGCGT---GGTGGTTACGGGCCCCGGCGCAGAAGCAGGAGCCGCTCCCACTCAGGGGACCGCTACAGGCGGGGCGGCCGGGGCCTCAGGCACCACAGCAGTAGCCGCAGC------------CGCAGCAGCTGGTCCCTCAGCCCGTCCCGTAGTCGCAGCCTGACT------------------------------CGCAGCCGCAGC------------------CATAGCCCCAGC------------CCCAGCCAGAGC------CGCAGCCGCAGC------------------------------CGCAGCCGCAGCCAG------AGCCCCTCG------------------------------CCATCACCCGCAAGAGAGAAGCTGACCAGGCCGGCCGCGTCCCCTGCTGTGGGCGAGAAGCTGAAAAAGACCGAACCTGCCGCTGGTAAAGAGACAGGAGCTGCCAAACCCAAGCTGACGCCTCAGGAGAAGCTGAAACTGAGGATGCAGAAGGCGCTGAACAGGCAGTTCAAGGCGGATAAGAAGGCGGCACAGGAAAAGATGATCCAGCAGGAGCATGAGCGGCAGGAGCGGGAAGATGAGCTTCGAGCCATGGCCCGCAAGATCCGCATGAAGGAGCGGGAACGCCGAGAGAAGGAGAGAGAAGAGTGGGAACGCCAGTACAGCCGGCAGAGCCGCTCACCCTCCCCCCGATACAGTCGAGAATACAGCTCTTCTCGAAGGCGCTCAAGGTCCCGATCCCGAAGCCCCCATTACCGACAT---
>saiBol1
ATGTGGCACGAGGCAAGGAAGCATGAGCGGAAGCTTCGAGGCATGATGGTCGATTACAAGAAGCGGGCAGAGCGGAGACGGGAGTATTATGAAAAGATCAAGAAGGACCCGGCACAGTTCCTGCAG---------------------------------------GAGTCGGACGAACGGAAGTGTAACTACGAGCGCTACCGAGGCCTGGTGCAGAACGACTTTGCCGGCATCTCAGAGGAGCAGTGCCTGTACCAGATCTACATTGATGAGTTGTACGGAGGCCTCCAGAGACCCAGTGAAGATGAGAAGAAGAAGCTGGCAGAGAAGAAGGCTTCCATCGGTTACACCTACGAGGACAGCACGGTGGCCGAGGTAGAGAAGGCAGCAGAAAAGCCAGAGGAAGAGGAGTCGCCGGCCGAGGAGGAG---AGCAACTCGGACGAAGATGAGGTCATCCCCGACATCGATGTGGAGGTGGACGTGGATGAACTGAACCAGGAGCAGGTGGCAGATCTCAACAAACAGGCCACTACTTACGGCATGGCTGACGGCGACTTCGTCAGGATGCTCCGGAAAGACAAAGAGGAGGCAGAGGCCATCAAGCATGCCAAGGCCCTTGAGGAGGAGAAGGCCATGTACTCGGGACGCCGCTCTCGACGCCAGCGGAGAGAGTTTCGGGAGAAGCGGCTGAGGGGTCGCAAGATCAGCCCACCCAGCTATGCCCGCCGAGACAGCCCCACCTATGACCCCTATAAGCGGAGC---------------------------------------------------------------------------------------------------------------------------------------------------------------------------------------------------------------------------------------------------------------------------------------------------------------------------------------------------------------------------------------------------------------------------------------------------------------------------------------------------------------------------------------------------------------CGCTCCCACTCAGGGGACCGCTACAGGCGGGGCGGCCGGGGCCTC---------AGCCAGAGCCGGAGC------------CGAAGC---------------------------------------------------------------------------------------------------------------------------------------------CGCAGCCGCAGC------------------------------CGGAGCCGCAGCCAG------AGCCCCTCG------------------------------CCATCACCCGCAAGAGAGAAGCTGACCAGGCCGGCGGCGTCCCCTGCTGTGGGCGAGAAGCTGAAAAAGACCGAACCTGCCGCTGGTAAAGAGACAGGAGCTGCCAAACCCAAGCTGACGCCGCAGGAGAAGCTGAAGCTGAGGATGCAGAAGGCGCTGAACAGGCAGTTCAAGGCGGATAAGAAGGCGGCACAGGAGAAGATGATCCAGCAGGAGCACGAGCGGCAGGAGCGGGAAGACGAGCTTCGAGCCATGGCCCGCAAGATCCGGATGAAGGAGCGGGAACGCCGAGAGAAGGAGAGAGAAGAGTGGGAGCGCCAGTACAGCCGCCAGAGCCGCTCACCCTCCCCCCGATACAGTCGAGAATATAGCTCTTCTCGAAGGCGCTCAAGGTCCCGATCCCGAAGCCCCCATTACCGACAT---
>triMan1
ATGTGGCACGAGGCTCGGAAGCATGAGCGGAAGCTTCGCGGCATGATGGTCGACTACAAGAAGCGGGCTGAGCGGCGGCGGGAGTACTATGAAAAGATCAAGAAGGACCCAGCCCAGTTCCTGCAG---------------------------------------GAGTCGGATGAGCGGAAATGCAACTACGAGCGCTACCGCGGCCTGGTGCAGAACGACTTCGCTGGCATCTCTGAGGAGCAGTGCCTATACCAGATCTACATCGACGAGCTGTATGGAGGCCTCCAGAGACCCAGTGAGGACGAGAAGAAGAAGCTGGCAGAGAAGAAGGCTTCCATTGGCTACACCTATGAGGACAGCACGGTAGCCGAGGTGGAGAAGGTGGCAGAGAAGCCAGAGGAGGAGGAGTCGCCGGCAGAGGAGGAG---AGCAACTCGGATGAAGATGAGGTCATCCCCGACATCGACGTGGAGGTGGACGTGGATGAACTGAACCAGGAGCAGGTGGCAGATCTCAACAAGCAGGCAACGACTTATGGCATGGCCGACGGTGACTTCGTTAGGATGCTCCGGAAAGACAAGGAAGAGGCGGAGGCCATCAAGCATGCCAAGGCCCTGGAGGAGGAGAAGGCCATGTACTCGGGCCGTCGTTCCCGACGCCAGCGAAGGGAGTTCCGGGAGAAGCGGCTGAGGGGCCGCAAGATCAGCCCGCCCAGCTATGCCCGCCGAGACAGCCCCACCTATGACCCCTATAAGCGGTCACCCTCGGAGTCCAGCTCGGAGTCCCGCTCTCGCTCCCGCTCCCCAACCCCAGGCCGCGAGGAGAAGATCACGTTCATTACCAGCTTTGGGGGCAGCGATGAGGAGGCAGCTGCAGCTGCAGCTGCAGCTGCCGCA------TCAGGGGCTGCCTCAGGGAAGCCTCCCGCACCCCCCCAGCCCGGCGGCCCCGCACCGGGACGTAATGCCAGCGCCCGCCGCCGCTCCTCCTCCTCCTCTTCCTCCTCC------------GCCTCGAGGACCTCCAGCTCCCGCTCCAGCTCTCGTTCCAGCTCCCGCTCCCGCCGTGGCGGGGGC---TACTACCGCTCTGGTCGCCACGCCCGCTCCCGCTCC------------TGGTCCTGGTCCCGCTCCCGGTCCCGCTCCCGGCGCTACTCACGCTCCCGCAGC------TGCGGCCGGCGCCACTCAGGTGGGGGCTCCCGGGACGGACACCGCTACTCCCGCTCGCCTGCCCGGCGC---GGTGGTTACGGGCCCCGGCGCAGAAGCAGGAGCCGCTCCCGCTCAGGGGACCGGTACAGGCGGGGCGCCCGAGGCCCCAGGCACCACAGCAGCAGCCGCAGC------------CGCAGCAGCTGGTCCCTCAGCCCATCCCGCAGCCGCAGCCTGACG------------------------------CGGAGCCACAGC------------------CGCAGCCACAGC------------CATAGCAGGAGC------CGCAGCCGCAGC------------------------------CACAGCCGTAGCCAG------AGTCACTCG------------------------------CCATCGCCCCCGAGGGAGAAGCTGGCCAGGCCGGCGGCGTCCCCTGCCGTGGGCGAGAAGCTGAAAAAGACCGAGCCTGCCGCTGGTAAAGAGACAGGAGCTGCCAAACCCAAGCTGACACCGCAGGAGAAGCTGAAGCTGAGGATGCAGAAGGCCCTGAACAGGCAGTTCAAGGCGGATAAGAAGGCGGCTCAGGAGAAGATGATCCAGCAGGAGCATGAGCGGCAGGAGCGGGAGGACGAGCTGCGTGCCATGGCCCGCAAGATCCGTATGAAGGAGCGGGAGCGCCGAGAGAAGGAGAGAGAAGAGTGGGAACGCCAGTACAGCCGGCAGAGCCGCTCGCCCTCCCCCCGCTACAGTCGGGAATACAGCTCTTCCCGAAGGCGCTCACGGTCCCGCTCCCGAAGCCCCCATTACCGCCAC---
>felCat8
ATGTGGCACGAGGCTCGGAAGCATGAGCGCAAGCTTCGAGGCATGATGGTTGACTACAAGAAGAGGGCAGAGCGGCGGCGGGAGTACTACGAAAAGATTAAGAAGGACCCAGCCCAGTTCCTGCAA---------------------------------------GAGTCGGATGAGCGGAAATGTAACTACGAGCGCTACCGAGGCCTGGTGCAGAACGACTTTGCTGGCATCTCCGAGGAGCAGTGCCTGTACCAGATCTACATTGACGAGTTGTATGGAGGCCTCCAGAGACCCAGTGAGGATGAGAAGAAGAAGCTGGCGGAGAAGAAGGCTTCCATTGGCTACACCTACGAGGACAGCACCGTGGCCGAGGTGGAGAAGGTGGCGGAGAAGCCAGAGGAGGAGGAGTCGCCAGCTGAGGAGGAG---AGCAACTCGGACGAAGATGAGGTCATCCCCGACATCGACGTGGAGGTGGACGTGGACGAACTGAACCAGGAGCAGGTGGCAGATCTCAACAAACAGGCCACGACCTATGGCATGGCCGACGGTGACTTTGTCAGGATGCTCCGGAAAGACAAGGAGGAGGCGGAGGCGATCAAACATGCCAAGGCTCTTGAGGAAGAGAAGGCCATGTATTCGGGCCGTCGCTCCCGGCGCCAGCGGAGGGAGTTCCGGGAAAAGCGACTAAGGGGCCGCAAGATCAGCCCACCCAGCTACGCCCGCCGAGACAGCCCCACCTACGACCCCTATAAGCGGTCACCCTCAGAGTCCAGCTCCGAGTCCCGCTCCCGCTCCCGCTCCCCGACCCCAGGCCGTGAGGAGAAGATCACGTTCATCACCAGTTTTGGGGGCAGCGATGAGGAGGCAGCCGCAGCAGCGGCTGCAGCAGCCGCA------TCAGGGGCCACCACAGGGAAGCCCCCCGCGCCCCCCCAGCCCGGCGGCCCCGCACCGGGACGTAATGCCAGCGCCCGCCGCCGCTCCTCCTCCTCCTCCTCCTCCTCTTCTTCT------GCCTCGAGGACCTCCAGCTCCCGCTCCAGTTCCCGCTCCAGCTCCCGCTCCCGCCGTGGCGGGGGC---TACTACCGTTCTGGCCGCCACGCACGCTCCCGCTCC------------CGGTCCTGGTCCCGCTCCCGGTCCCGCTCCCGGCGCTATTCTCGGTCCCGTAGC------CGTGGCCGGCGGCACTCAGGTGGGGGCTCCCGAGACGGACACCGGTACTCCCGTTCACCCGCCCGGCGT---GGTGGTTACGGNNNNNNNNNNNNNNNNNNG------------------------------------------------------------------------------------------------------------------------------------------------------------------------------------------------------------------------------------------------------------------------------------------------------------------------------------------------------------------------------------------------------------------ACCGAACCTGCCGCTGGTAAAGAGACAGGAGCTGCCAAACCCAAGCTGACGCCACAGGAGAAGCTGAAGCTGAGGATGCAGAAAGCGCTGAACAGGCAGTTCAAGGCGGATAAGAAGGCAGCGCAGGAGAAGATGATACAGCAGGAGCATGAGCGCCAGGAGCGGGAAGACGAGCTTCGAGCCATGGCCCGCAAGATCCGCATGAAGGAGCGGGAACGCAGAGAGAAGGAGAGAGAAGAATGGGAACGTCAGTACAGCCGGCAGAGCCGCTCACCCTCCCCCCGTTACAGTCGAGAATACAGCTCTTCCCGAAGGCGCTCAAGGTCGCGATCTCGAAGTCCCCATTACCGACAT---
>canFam3
ATGTGGCACGAGGCTCGGAAGCATGAGCGGAAGCTTCGAGGCATGATGGTTGACTACAAGAAGAGGGCAGAGCGGCGGCGGGAGTACTATGAAAAGATTAAGAAGGACCCAGCCCAGTTCCTGCAG---------------------------------------GAGTCAGACGAGCGGAAATGTAACTACGAGCGCTACCGAGGCCTGGTGCAGAACGACTTTGCCGGCATCTCAGAGGAGCAGTGCCTGTACCAGATCTACATTGACGAGCTGTACGGAGGCCTCCAGAGACCCAGTGAGGATGAGAAGAAGAAGCTGGCAGAGAAGAAGGCTTCCATTGGCTACACCTATGAGGACAGTACCGTGGCTGAAGTAGAGAAGGTGGTGGAGAAGCCAGAGGAGGAGGAGTCACCAGCAGAGGAGGAG---AGCAACTCGGACGAAGATGAGGTCATCCCCGACATCGACGTGGAGGTGGATGTGGACGAACTGAACCAGGAGCAGGTGGCAGATCTCAACAAGCAGGCCACGACCTATGGCATGGCCGATGGTGACTTTGTCAGGATGCTCCGGAAAGACAAGGAAGAGGCAGAGGCGATCAAGCACGCCAAGGCCCTTGAGGAAGAAAAGGCCATGTACTCGGGCCGACGTTCCCGTCGCCAGCGGAGGGAGTTCCGGGAAAAGCGACTCCGGGGCCGCAAGATCAGCCCACCCAGCTATGCCCGCCGAGACAGCCCCACCTACGACCCTTATAAGCGGTCACCCTCAGAATCCAGCTCTGAGTCCCGCTCCCGCTCCCGCTCCCCGACCCCAGGCCGTGAGGAGAAAATCACGTTCATCACCAGTTTTGGGGGCAGCGATGAGGAGGCGGCCGCAGCGGCAGCAGCGGCAGCCGCG------TCAGGGGCCACCACAGGGAAGCCCCCCGCACCCCCCCAGCCCGGCGGCCCCGCACCGGGACGTAATGCCAGCGCCCGCCGCCGCTCCTCCTCCTCCTCCTCCTCCTCTTCTTCT------GCCTCGAGGACCTCCAGCTCCCGCTCCAGCTCTCGCTCCAGCTCCCGCTCCCGCCGTGGCGGGGGT---TACTACCGTTCTGGCCGCCATGCACGCTCACGCTCC------------CGGTCTTGGTCCCGCTCTCGGTCCCGCTCCCGGCGCTATTCCCGGTCCCGTAGC------CGCGGCCGGCGGCACTCAGGTGGGGGCTCCCGAGATGGACACCGGTATTCCCGCTCGCCGGCCCGGCGA---GGTGGTTACGGGCCTCGGCGCAGAAGCAGGAGCCGCTCCCGCTCCGGGGACCGGTACAGGCGGGGTGGCCGGGGTCCCCGGCACCACAGCAGTAGCCGCAGC------------CGCAGCAGCTGGTCCCTTAGCCCGTCTCGCAGTCGCAGCCCGAGC------------------------------CGCAGCCGCAGT------------------CCCAGTCCAAGC------------CGCAGCCGCAGC------CAGAGCCGTAGC------------------------------CGCAGCCGCAGCCAG------AGCCACTCG------------------------------CCATCACCCCCGAGGGAGAAGCTGACCAGGCCGGCGGCGTCCCCTGCCGTGGGCGAGAAGCTGAAAAAGACCGAACCTGCCGCTGGTAAAGAGACAGGAGCTGCCAAACCCAAGCTGACGCCGCAGGAGAAGCTAAAGCTGAGGATGCAAAAAGCACTGAACAGGCAGTTCAAGGCGGATAAGAAGGCAGCCCAGGAGAAGATGATTCAGCAGGAACATGAGCGCCAGGAGCGGGAAGACGAGCTTCGAGCCATGGCCCGCAAGATCCGCATGAAGGAGCGGGAACGCAGAGAGAAGGAGAGAGAAGAATGGGAACGCCAGTACAGCCGGCAGAGCCGCTCACCCTCCCCCCGCTACAGTCGAGAATACAGTTCTTCCCGAAGGCGCTCAAGGTCCCGATCTCGAAGTCCCCATTACCGACAT---
>musFur1
ATGTGGCACGAGGCTCGGAAGCATGAGCGGAAGCTTCGAGGCATGATGGTTGACTATAAGAAGAGGGCAGAGCGGCGGCGGGAATACTATGAAAAAATCAAGAAGGACCCAGCGCAGTTCCTGCAG---------------------------------------GAGTCAGATGAGCGGAAATGTAACTACGAGCGCTACCGAGGCCTGGTGCAGAACGACTTCGCTGGCATCTCGGAGGAGCAGTGTCTGTACCAGATCTACATTGACGAGCTGTACGGAGGCCTCCAGAGACCCAGTGAGGATGAGAAGAAGAAGCTGGCGGAAAAGAAGGCCTCCATTGGCTACACTTATGAAGACAGCACCGTGGCCGAGGTAGAGAAGGCGGCGGAGAAGCCAGAGGAGGAGGAGTCACCAGCCGAGGAGGAG---AGCAACTCGGACGAAGATGAGGTCATCCCCGACATCGACGTGGAGGTGGATGTGGACGAACTGAACCAGGAGCAGGTGGCAGATCTCAACAAGCAGGCCACGACCTATGGCATGGCCGACGGCGACTTCGTCAGGATGCTCCGGAAAGACAAGGAGGAGGCAGAGGCTATCAAGCATGCCAAGGCCCTTGAGGAAGAGAAGGCCATGTACTCGGGCCGCCGCTCCCGGCGCCAGCGAAGGGAGTTTCGGGAGAAGCGACTGAGGGGCCGGAAGATCAGCCCACCCAGCTATGCCCGCCGAGACAGCCCTACCTACGATCCCTATAAACGGTCACCCTCTGAGTCCAGCTCTGAGTCCCGCTCCCGTTCCCGCTCCCCGACCCCAGGCCGTGAAGAGAAGATCACGTTCATCACCAGTTTTGGGGGCAGCGATGAGGAGGCAGCTGCGGCTGCAGCGGCAGCAGCCGCA------TCAGGGGCCACCACAGGGAAGCCCCCCGCACCCCCCCAGCCCGGCGGCCCCGCACCGGGACGTAATGCCAGCGCCCGCCGCCGCTCCTCCTCTTCCTCCTCCTCTTCCTCTTCC------GCCTCGAGGACCTCCAGCTCCCGCTCCAGCTCCCGTTCCAGCTCCCGCTCCCGCCGAGGCGGGGGC---TACTACCGCTCAGGCCGCCATGCGCGCTCCCGTTCC------------CGTTCCTGGTCCCGCTCTCGGTCCCGTTCCCGGCGCTATTCACGTTCCCGGAGC------CGCGGCCGGCGGCACTCTGGCGGGGGCTCCCGAGATGGACACCGGTACTCCCGCTCGCCTGCCCGGCGC---GGTGGTTATGGGCCCCGGCGCAGAAGCAGGAGCCGCTCCCGCTCCGGGGACCGGTACCGGCGGGGCGGCCGGGGTCCCCGGCACCACAGCAGTAGCCGCAGC------------CGCAGCAGCTGGTCCCTCAGCCCATCCCGCAGCCGCAGCCTGAGC------------------------------CGTAGCCGCAGC------------------CCCAGCCCCAGC------------CGCAGCCGCAGC------CCCAGCCGCAGC------------------------------CGCAGCCGCAGCCAG------AGCCACTCG------------------------------CCATCGCCCCCGAGGGAGAAGCTGACCAGGCCGGCGGCGTCCCCCGCTGTGGGCGAGAAGCTGAAAAAGACCGAACCTGCCGCTGGTAAAGAGACAGGAGCTGCCAAACCCAAGCTGACACCGCAGGAGAAGCTGAAGCTGAGGATGCAGAAAGCACTGAACAGGCAGTTCAAGGCGGATAAGAAGGCGGCCCAGGAGAAGATGATCCAGCAGGAGCATGAGCGGCAGGAACGGGAGGACGAGCTTCGAGCCATGGCCCGCAAGATCCGCATGAAGGAGCGGGAACGTAGAGAGAAGGAGCGAGAAGAATGGGAACGCCAGTACAGCCGACAGAGCCGCTCACCCTCCCCCCGTTACAGTCGAGAATACAGCTCTTCCCGAAGGCGCTCAAGGTCCCGATCTCGAAGTCCCCATTATCGACAT---
>tarSyr2
ATGTGGCACGAGGCGCGGAAGCATGAGCGGAAGCTTCGAGGCATGATGGTCGACTACAAGAAGAGGGCAGAGCGCAGGCGGGAGTACTATGAAAAGATCAAGAAGGACCCAGCCCAGTTCCTGCAG---------------------------------------GAGTCCGACGAGCGGAAATGTAACTACGAGCGCTACCGAGGCCTGGTGCAGAACGACTTTGCCGGCATCTCAGAGGAGCAGTGCCTGTACCAGATCTACATTGACGAGTTGTACGGAGGCCTCCAGAGACCTAGTGAGGATGAGAAGAAGAAGCTGGCAGAGAAGAAGGCTTCCATTGGTTACACCTACGAGGACAGCACAGTAGCCGAGGTAGAGAAGGTGGCGGAAAAACCGGAGGAGGAGGAGTCACCGGCCGAGGAGGAG---AGCAACTCGGACGAAGATGAGGTCATCCCCGACATCGACGTGGAGGTGGATGTGGATGAACTGAACCAGGAACAGGTGGCAGATCTCAACAAACAGGCCACGACTTATGGCATGGCCGATGGTGACTTTGTCAGGATGCTTCGGAAAGACAAGGAGGAGGCAGAGGCCATCAAACATGCCAAGGCCCTTGAGGAGGAGAAGGCTATGTATTCGGGACGTCGCTCCCGGCGCCAGCGGAGAGAGTTCCGGGAGAAGCGGCTGAGGGGCCGCAAGATCAGCCCGCCTAGCTATGCCCGCCGAGACAGCCCTACCTATGACCCCTATAAGCGGTCACCCTCGGAGTCCAGCTCTGAGTCCCGCTCCCGTTCCCGCTCCCCGACCCCAGGTCGTGAGGAGAAGATCACGTTTATCACCAGTTTTGGGGGCAGCGATGAAGAGGCAGCTGCAGCTGCAGCTGCTGCAGCCGCG------TCAGGGGCCACCACAGGGAAGCCCCCCGCACCCCCCCAGGCTGGCGGCCCTGCCCCGGGACGTAATGCCAGCGCCCGCCGCCGCTCCTCCTCCTCCTCCTCCTCCTCTTCT---------GCCTCGAGGACCTCCAGCTCCCGCTCCAGCTCCCGCTCCAGCTCCCGCTCGCGCCGTGGTGGAGGC---TACTACCGCTCCAGCCGCCACGCCCGCTCTCGTTCC------------CGCTCCTGGTCCCGCTCCCGGTCCCGCTCTCGGCGGTATTCCCGGTCCCGCAGC------CGTGGCCGGCGGCACTCAGGTGGGGGCTCCCGAGATGGACACCGCTACTCCCGCTCGCCTGCCCGGCGT---GGTGGTTATGGGCCTCGGCGCAGAAGCAGGAGCCGCTCCCGCTCCGGGGACCGCTACAGGCGAGGTGGCCGGGGCCCCAGGCACCACAGCAGTAGCCATAGC------------CGCAGCAGCTGGTCCCTCAGCCCGTCCCGCAGCCGCAGCCTGACT------------------------------CGCAGCCACAGC------------------CACAGCCCCAGC------------CAGAGTCGCAGC------CGCAGCCGCAGCCACAGC------------------------AGGAGCCGCAGCCAG------AGTCACTCG------------------------------CCATCGCCCCCGAGGGAGAAGCTGACCAGGCCGGCGGCGTCCCCTGCCGTGGGAGAGAAGCTGAAAAAGACCGAACCTGCCGCTGGTAAAGAGACAGGAGCTGCCAAACCCAAGCTGACGCCACAGGAAAAGCTGAAGCTGAGGATGCAGAAGGCGCTGAACAGGCAGTTCAAGGCAGACAAGAAAGCGGCTCAGGAGAAGATGATACAGCAGGAGCATGAGCGGCAGGAGCGGGAAGATGAGCTTCGAGCCATGGCCCGCAAGATCCGGATGAAGGAGCGGGAACGCCGGGAGAAGGAGAGAGAAGAATGGGAACGCCAGTACAGTCGCCAGAGCCGCTCACCCTCCCCCCGTTACAGTCGGGAATACAGCTCTTCCCGTAGGCGCTCAAGGTCCCGGTCCCGAAGCCCCCATTACCGACAT---
>speTri2
ATGTGGCACGAGGCTCGGAAGCATGAGCGGAAGCTTCGAGGCATGATGGTTGACTACAAGAAGAGGGCAGAACGGAGGCGGGAATACTATGAAAAGATTAAGAAGGACCCAGCCCAGTTCCTGCAG---------------------------------------GAGTCAGACGAGCGGAAATGTAACTACGAGCGCTACCGAGGCCTGGTGCAGAACGACTTTGCTGGCATCTCAGAGGAGCAGTGCCTGTACCAGATTTACATTGACGAGTTGTACGGAGGTCTCCAGAGACCCAGTGAGGACGAGAAGAAGAAGCTGGCAGAAAAGAAGGCTTCCATTGGTTACACCTATGAGGACAGCACCGTGGCCGAGGTAGAGAAGGTAGCAGAGAAACCCGAGGAGGAAGAGTCCCCGGCCGAGGAGGAG---AGCAACTCTGACGAAGATGAGGTCATCCCCGACATCGACGTGGAGGTGGATGTGGATGAACTGAACCAGGAGCAGGTGGCAGATCTCAACAAACAGGCCACAACCTATGGCATGGCTGATGGGGACTTTGTCAGGATGCTTCGGAAAGATAAGGAGGAGGCAGAGGCCATCAAACATGCCAAGGCCCTTGAGGAGGAGAAAGCCATGTACTCGGGCCGTCGTTCCCGGCGCCAGCGGAGAGAGTTCCGGGAAAAGCGGCTGAGGGGTCGCAAGATCAGCCCACCCAGCTATGCACGCCGAGACAGCCCCACCTACGACCCCTATAAGCGGTCCCCCTCAGAGTCCAGCTCCGAGTCCCGCTCCCGCTCGCGCTCCCCGAGCCCAGGCCGGGAGGAGAAAATCACCTTCATCACCAGTTTTGGGGGCAGCGATGAGGAGGCAGCTGCAGCCGCCGCTGCTGCTGCCGCA------TCAGGGGCCGCCACAGGGAAGCCCCCTGCGCCCCCTCAGCCTGGCGGCCCCGCACCGGGACGCAATGCCAGCGCCCGCCGGCGCTCCTCCTCCTCTTCCTCCTCCTCTTCT---------GCCTCGAGGACCTCCAGCTCCCGGTCCAGTTCCCGTTCCAGTTCCCGCTCCCGCCGCGGTGGGGGC---TACTACCGCTCCAGCCGCCATGCCCGCTCCCGGTCC------------CGCTCCTGGTCCCGTTCCCGATCCCGTTCCCGGCGCTACTCCCGGTCTCGCAGC------CGTGGCCGGCGACACTCAGGTGGGGGCTCCAGAGATGGACACCGCTACTCACGTTCGCCTACCCGGCGC---GGAGGTTATGGGCCCCGGCGCAGAAGCAGGAGCCGCTCCCGCTCAGGGGACCGATATAGGCGGGGTGGCCGGGGCCCCAGGCATCGCAGTAGCAGCCGCAGT------------CGCAGCAGCTGGTCCCTCAGCCCTTCCCGCAGCCGAAGCCTGACC------------------------------CGCAGTCACAGC------------------CGAAGCCCCAGC------------CAGAGCCGTAGC------CGCAGCCGCAGC------------------------------CGCAGCCATAGCCAG------AGTCACTCA------------------------------CCATCGCCCCCAAGGGAGAAGCTGACCCGGCCAGCAGCGTCCCCTGCTGTGGGCGAGAAGCTGAAAAAGACCGAACCTGCCGCTGGTAAAGAGACAGGAGCTGCCAAACCCAAGCTGACGCCGCAGGAGAAGCTGAAGCTGAGGATGCAGAAGGCGTTGAACAGGCAGTTCAAGGCGGATAAGAAGGCTGCTCAGGAGAAGATGATCCAGCAGGAGCATGAGCGCCAGGAGCGGGAAGATGAGCTGCGCGCCATGGCCCGCAAGATCCGGATGAAAGAGCGGGAACGTCGGGAGAAGGAGCGAGAAGAGTGGGAGCGCCAGTACAGCCGGCAGAGTCGCTCGCCCTCCCCTCGCTACAGTCGAGAATACAGCTCTTCCAGAAGGCGCTCGAGGTCTCGGTCCCGAAGCCCCCATTACCGACAT---
>HLequCab3
ATGTGGCACGAGGCTCGGAAGCATGAGCGGAAGCTTCGAGGCATGATGGTGGACTACAAGAAGAGGGCAGAGCGGAGGCGGGAGTACTACGAAAAGATCAAGAAGGACCCGGCCCAGTTCCTGCAG---------------------------------------GAGTCGGACGAACGGAAATGTAACTACGAGCGCTACCGCGGCCTGGTGCAGAACGACTTTGCTGGCATCTCTGAGGAGCAGTGCCTGTACCAGATCTACATCGACGAGCTGTACGGAGGCCTCCAGAGACCCAGCGAGGACGAGAAGAAGAAGCTGGCGGAGAAGAAGGCATCCATTGGCTACACGTATGAGGACAGCACGGTGGCCGAGGTAGAGAAGGCAGCGGAGAAGCCAGAGGAGGAGGAGTCACCGGCCGAGGAGGAG---AGCAACTCGGACGAAGATGAGGTCATCCCCGACATCGACGTGGAGGTGGACGTGGACGAACTGAACCAGGAGCAGGTGGCCGACCTCAACAAACAGGCCACGACCTATGGCATGGCCGACGGCGACTTCGTCAGGATGCTCCGGAAAGACAAGGAGGAGGCGGAGGCCATCAAACACGCCAAGGCCCTGGAGGAGGAGAAGGCCATGTACTCGGGCCGGCGCTCCCGGCGCCAGCGGAGGGAGTTCCGGGAGAAGCGGCTGAGGGGCCGTAAGATCAGCCCACCCAGCTACGCCCGCCGAGACAGCCCCACCTACGACCCCTATAAGCGGTCACCCTCGGAGTCCAGCTCTGAGTCCCGCTCCCGCTCCCGCTCCCCCACCCCGGGCCGCGAGGAGAAGATCACCTTCATCACCAGTTTTGGGGGCAGCGACGAGGAGGCCGCCGCAGCTGCGGCTGCAGCAGCCGCA------TCAGGGGCCGCCCCAGGGAAGCCCCCCGCACCCCCCCAGCCCGGCGGCCCCGCACCGGGACGCAATGCCAGCGCCCGCCGCCGCTCCTCCTCTTCCTCCTCCTCCTCCTCCTCC------GCCTCGAGGACCTCCAGCTCGCGCTCCAGTTCCCGCTCCAGCTCCCGCTCGCGCCGTGGCGGGGGC---TACTACCGCTCTGGCCGCCACGCCCGCTCCCGCTCA------------CGCTCCTGGTCCCGCTCCCGCTCCCGCTCCCGGCGCTATTCCCGGTCCCGCAGC------CGTGGCCGGCGGCACTCCGCTGGGGGCTCCCGGGATGGACACCGCTACTCCCGCTCGCCCGCCCGGCGG---GGGGGGTACGGGCCCCGGCGCAGAAGCAGGAGCCGCTCCCGCTCAGGGGACCGGTACCGGCGGGGCGGCCGTGGCCCCCGGCACCACAGCAGCAGCCGCAGC------------CGCAGCAGTTGGTCCCTCAGCCCGTCTCGTAGTCGCAGCCTGACT------------------------------CGGAGCCGCAGC------------------CCCAGCCAGAGC------------CGCAGCCGCAGC------CAGAGCCGCAGC------------------------------CGCAGCCGCAGCCAG------AGTCACTCG------------------------------CCATCACCCCCAAGGGAGAAGCCGACCAGGCCGGCGGCGTCCCCTGCTGTGGGCGAGAAGCTGAAAAAGACCGAACCTGCCGCTGGTAAAGAGACAGGAGCTGCCAAACCCAAGCTGACGCCGCAGGAGAAGCTGAAGCTGAGGATGCAGAAGGCGCTGAACAGGCAGTTCAAGGCGGATAAGAAAGCAGCGCAGGAGAAGATGATACAGCAGGAGCATGAGCGCCAGGAGCGGGAAGACGAGCTTCGCGCCATGGCCCGCAAGATCCGGATGAAGGAGCGGGAACGCCGAGAGAAGGAGAGGGAAGAATGGGAGCGCCAGTACAGCAGGCAGAGCCGCTCGCCGTCCCCCCGATACAGTCGCGAGTACAGCTCTTCCCGAAGGCGCTCAAGGTCCCGATCCCGGAGCCCCCATTACCGGCAT---
>HLrouAeg4
ATGTGGCACGAAGCTCGGAAGCATGAGCGGAAGCTTCGAGGCATGATGGTTGACTACAAGAAGAGGGCAGAGCGGAGACGGGAGTACTATGAAAAGATCAAGAAGGACCCAGCCCAGTTCCTGCAG---------------------------------------GAGTCGGATGAGCGGAAATGTAACTACGAGCGCTACCGAGGCCTGGTGCAGAACGACTTCGCTGGCATCTCAGAGGAGCAGTGCCTGTACCAGATCTACATCGATGAGTTGTACGGAGGCCTCCAGAGACCCAGTGAGGACGAGAAAAAGAAGCTTGCGGAGAAGAAGGCTTCCATTGGCTACACCTACGAGGACAGCACAGTGGCCGAGGTGGAGAAGGTGGCGGAGAAGCCAGAGGAGGAGGAGTCACCGGCTGAGGAGGAG---AGCAACTCGGATGAAGATGAGGTCATCCCCGACATCGACGTGGAGGTGGATGTGGACGAACTGAACCAGGAGCAGGTGGCAGATCTTAACAAACAGGCCACGACCTATGGCATGGCTGATGGTGACTTCGTCAGGATGCTCCGGAAAGATAAGGAAGAGGCGGAGGCCATCAAACATGCCAAGGCCCTGGAGGAGGAGAAGGCCATGTACTCGGGCCGTCGCTCCCGGCGGCAGCGGAGGGAGTTCCGGGAGAAGCGGCTGAGGGGCCGCAAGATCAGCCCGCCCAGCTATGCCCGCCGAGACAGCCCCACCTACGACCCCTATAAACGGTCGCCCTCAGAATCCAGCTCCGAGTCCCGCTCCCGCTCCCGCTCACCGAGCCCGGGCCGAGAGGAGAAGATCACGTTCATCACCAGTTTTGGGGGCAGTGATGAGGAGGCCGCGGCAGCAGCGGCGGCAGCAGCCGCG------TCAGGGGCC---CCAGGGAAGCTCCCCGCACCCCCCCAGCCCGGCGGCCCCGCACCGGGACGTAATGCCAGTGCCCGCCGCCGCTCCTCCTCCTCCTCTTCCTCCTCCTCT---------GCCTCGAGGACCTCCAGCTCCCGCTCCAGCTCCCGATCCACCTCCCGCTCCCGTCGGGGTGGAGGT---TACTACCGCTCTGGCCGCCATGCACGCTCACGCTCC------------CGCTCCTGGTCCCGCTCTCGGTCCCGATCCCGGCGCTATTCTCGGTCCCGCAGT------CGCGGCCGCCGACACTCAGCTGGAGGCTCCCGAGATGGACATCGCTATTCCCGCTCGCCGGCCCGGCGC---GGCGGCTACGGACCCCGGCGCAGAAGCAGGAGCCGCTCCCGCTCAGGGGACCGGTACAGGCGGGGCGGCCGGGGCCCCCGGCACCACAGCAGCAGCCGCAGC------------CGCAGCAGCTGGTCCCTTAGCCCGTCCCGCAGTCGCAGCCTGACT------------------------------CAGAGCCGCAGC------------------CCCAGCCAGAGC------------CGCAGTCGCAGCCCCAGCCAGAGCCGCAGC------------------------------CGCAGCCACAGCCAG------AGTCACTCG------------------------------CCATCACCCGCAAGGGAGAAGCTGACCAGGCCAGCAGCGTCCCCTGCTGTGGGCGAGAAGCTGAAAAAGACCGAACCTGCCGCTGGTAAAGAGACAGGAGCTGCCAAACCCAAGCTGACACCGCAGGAGAAGCTGAAGCTGAGGATGCAGAAGGCACTGAACAGGCAGTTCAAGGCGGATAAGAAGGCCGCTCAGGAGAAGATGATACAGCAGGAGCATGAGCGTCAGGAGCGGGAAGACGAGCTTCGCGCCATGGCCCGCAAGATCCGTATGAAGGAGCGGGAACGCCGAGAGAAGGAAAGAGAAGAATGGGAACGCCAGTACAGCCGGCAGAGCCGCTCGCCCTCCCCCCGTTACAGCCGAGAATACAGCTCTTCCCGAAGGCGCTCAAGGTCAAGGTCCCGAAGCCCCCACTACCGACAT---
>cerSim1
ATGTGGCACGAGGCTCGGAAGCATGAGCGGAAGCTTCGAGGCATGATGGTGGACTACAAGAAGAGGGCGGAGCGGAGGCGCGAGTACTATGAAAAGATCAAGAAGGACCCGGCCCAGTTCCTGCAG---------------------------------------GAGTCGGACGAGCGGAAGTGTAACTACGAGCGCTACCGTGGCCTGGTGCAGAACGACTTTGCCGGCATCTCGGAGGAGCAGTGCCTGTACCAGATCTACATTGACGAGCTGTACGGAGGCCTGCAGAGACCCAGTGAGGACGAGAAGAAGAAGCTGGCAGAGAAGAAGGCTTCCATTGGCTACACCTACGAGGACAGCACGGTGGCTGAGGTGGAGAAGGTGGTGGAGAAGCCAGAGGAGGAGGAGTCGCCAGCTGAGGAGGAG---AGCAACTCGGACGAAGATGAGGTCATCCCCGACATCGACGTGGAGGTGGATGTGGACGAACTGAACCAGGAGCAGGTGGCCGACCTCAACAAACAGGCCACGACCTATGGCATGGCTGATGGCGACTTCGTCAGGATGCTCCGGAAAGACAAAGAGGAGGCGGAGGCCATCAAGCATGCCAAGGCCCTTGAGGAGGAGAAGGCCATGTACTCGGGCCGGCGCTCCCGGCGCCAGCGGAGGGAGTTCCGGGAGAAGCGGCTGAGAGGCCGCAAGATCAGCCCACCCAGCTATGCCCGCCGAGACAGCCCCACCTACGACCCCTATAAGCGGTCACCCTCCGAATCCAGCTCTGAGTCCCGCTCCCGCTCCCGCTCCCCGACCCCGGGCCGCGAGGAGAAGATCACGTTCATCACCAGTTTTGGGGGCAGCGACGAGGAGGCCGCCGCAGCCGCGGCTGCCGCAGCCGCA------TCAGGGGCCGCCACAGGGAAGCCCCCCGCACCCCCCCAGCCTGGCGGCCCCGCACCGGGACGTAATGCCAGCGCCCGCCGCCGCTCCTCTTCCTCTTCCTCCTCCTCCTCT---------GCCTCGAGGACTACCAGCTCCCGCTCCAGCTCCCGTTCCAGCTCCCGCTCCCGCCGCGGCGGGGGC---TACTACCGCTCCGGCCGCCACGCCCGCTCCCGCTCC------------CGCTCCTGGTCCCGCTCCCGCTCCCGCTCCCGGCGCTACTCTCGGTCCCGCAGC------GGCGGTCGGCGCCACTCGTGCGGGGGCTCCCGGGACGGACCCCGCTACTCGCGCTCGCCTGCCCGGCGT---GGCGGCTACGGGCCCCGGCGCAGAAGCAGGAGCCGCTCCCGCTCAGGGGACCGCTACAGGCGGGGCGGCCGGGGCCCCCGGCACCACAGCAGTAGCCGCAGC------------CGCAGCAGCTGGTCCCTCAGCCCGTCCCGCAGTCGCAGCCTGACT------------------------------CGGAGCCGCAGC------------------CCCAGCCAGAGC------------CGCAGCCGCAGC------CAGAGCCGCAGC------------------------------CGTAGCCGCAGCCAG------AGTCACTCG------------------------------CCATCACCCCCCAGGGAGAAGCTGACCAGGCCGGCGGCGTCCCCGGCTGTGGGCGAGAAGCTGAAAAAGACCGAGCCTGCCGCTGGTAAAGAGACAGGAGCTGCCAAACCCAAGCTGACGCCGCAGGAGAAGCTGAAGCTGAGGATGCAGAAGGCGCTGAACAGGCAGTTCAAGGCGGATAAGAAGGCGGCTCAGGAGAAGATGATACAGCAGGAGCACGAGCGCCAGGAGCGGGAAGACGAGCTTCGCGCCATGGCCCGCAAGATCCGGATGAAGGAGCGGGAACGCCGAGAGAAGGAGAGAGAGGAATGGGAACGCCAGTACAGCCGGCAGAGCCGCTCGCCCTCCCCCCGTTACAGTCGAGAATACAGCTCCTCCCGAAGGCGCTCAAGGTCCCGGTCCCGAAGTCCCCACTACCGGCAT---
>micMur3
ATGTGGCACGAGGCTCGGAAGCATGAGCGGAAGCTTCGAGGCATGATGGTGGACTACAAGAAGAGGGCGGAGAGGAGGCGGGAGTACTATGAAAAGATCAAGAAGGACCCAGCCCAGTTCCTGCAG---------------------------------------GAGTCAGACGAGCGGAAGTGTAACTACGAGCGCTACCGAGGCCTGGTCCAGAACGACTTTGCTGGCATCTCCGAGGAGCAGTGCCTGTACCAGATCTACATCGACGAGTTGTATGGAGGCCTCCAGAGACCCAGCGAGGATGAGAAAAAGAAGCTGGCAGAGAAGAAGGCATCCATTGGTTACACCTACGAGGACAGCACAGTGGCCGAGGTAGAGAAGGTGGCAGAGAAGCCAGAGGAGGAGGAGTCACCAGCGGAGGAGGAG---AGCAACTCGGATGAAGATGAGGTCATCCCCGACATCGATGTGGAGGTGGACGTGGATGAGTTGAACCAGGAGCAGGTGGCAGATCTCAACAAACAGGCCACGACCTACGGCATGGCTGACGGTGACTTTGTCAGGATGCTCCGGAAAGACAAGGAGGAAGCTGAAGCCATCAAACACGCCAAGGCCCTTGAGGAGGAGAAGGCCATGTACTCGGGCCGTCGCTCCCGGCGCCAGCGGAGAGAGTTCCGTGAGAAGCGGCTGAGGGGCCGCAAGATCAGCCCACCCAGCTATGCCCGCCGAGACAGCCCCACCTACGACCCCTATAAGAGGTCGCCCTCGGAATCCAGCTCAGAGTCCCGCTCCCGTTCCCGCTCCCCGACCCCAGGCCGCGAGGAGAAGATCACGTTCATCACCAGTTTTGGGGGCAGCGACGAGGAGGCAGCCGCAGCCGCAGCTGCCGCAGCCGCG------TCAGGGGCCACCACAGGGAAGCCCCCCGCACCCCCCCAGCCTGGCGGCCCTGCCCCGGGACGTAATGCCAGTGCCCGCCGCCGCTCCTCTTCTTCCTCCTCCTCCTCTTCC---------GCCTCGAGGACCTCCAGCTCCCGCTCCAGCTCCCGTTCCAGCTCCCGCTCCCACCGAGGCGGGGGC---TACTACCGCTCCAGCCGCCATGCCCGCTCCCGGTCC------------CGCTCCTGGTCCCGCTCCCGGTCCCGCTCCAGACGCTATTCCCGGTCTCGCAGC------CGTGGCCGGCGGCACTCAGGTGGGGGCTCCCGAGACGGACACCGCTACTCCCGCTCGCCTGCCCGGCGT---GGTGGTTACGGGCCCCGGCGCAGAAGCAGGAGCCGCTCCCGCTCAGGGGACCGCTACAGGCGGGGCGGCCGGGGCCCCAGGCACCACAGCAGCAGCCGCAGC------------CGCAGCAGCTGGTCCCTCAGCCCGTCCCGCAGTCGCAGCCTGACT------------------------------CGCAGCCGCAGC------------------CGCAGCCCCAGC------------CGGAGTCATAGT------CGCAGCCGCAGC------------------------------CGGAGCCGCAGCCAG------AGCCACTCG------------------------------CCGTCACCCCCAAGGGAGAAGCTGCCCAGGCCAGCGGCGTCCCCTGCTGTGGGCGAGAAGCTGAAAAAGACCGAACCTGCCGCTGGTAAAGAGACAGGAGCTGCCAAACCCAAGCTGACGCCGCAGGAGAAGCTGAAGCTGAGGATGCAGAAGGCGCTGAACAGGCAGTTCAAGGCGGATAAAAAGGCAGCTCAAGAGAAGATGATACAGCAGGAGCATGAGCGGCAGGAGCGGGAAGACGAGCTTCGAGCCATGGCCCGCAAGATCCGGATGAAGGAGCGGGAGCGCCGAGAGAAGGAGCGGGAAGAATGGGAGCGCCAGTACAGCCGGCAGAGCCGCTCGCCCTCCCCGCGCTACAGTCGAGAATACAGCTCTTCTCGAAGGCGCTCAAGGTCCCGATCCCGAAGCCCCCATTACCGACAT---
>conCri1
ATGTGGCACGAGGCGAGGAAGCATGAGCGGAAGCTTCGAGGCATGATGGTCGACTACAAAAAGAGGGCAGAGCGGAGGCGCGAGTACTATGAAAAGATTAAAAAGGACCCGGCCCAGTTCCTGCAG---------------------------------------GAGTCAGACGAGCGGAAATGCAACTACGAACGCTACCGAGGCCTGGTGCAGAATGACTTTGCAGGAATCTCGGAGGAGCAGTGCCTGTACCAGATCTACATTGACGAGCTGTACGGAGGCCTCCAGAGACCCAGTGAGGATGAGAAGAAGAAGCTGGCAGAGAAGAAGGCTTCCATCGGCTATACCTACGAAGATAGCACAGTGGCTGAGGTGGAGAAGGTGGCCGAGAAACCAGAGGAGGAGGAGTCTCCGGCCGAGGAGGAG---AGCAACTCGGACGAAGATGAGGTCATCCCCGACATCGATGTGGAGGTGGATGTCGATGAATTAAATCAAGAGCAGGTGGCAGATCTCAACAAACAGGCCACAACCTACGGCATGGCCGATGGCGACTTCGTCAGGATGCTCCGGAAGGACAAGGAGGAGGCAGAAGCTATCAAACATGCCAAGGCCCTTGAGGAGGAGAAGGCCATGTACTCGGGTCGTCGCTCCAGACGTCAGCGGAGGGAGTTCCGGGAGAAGCGGCTGAGGGGTCGCAAGATTAGTCCACCCAGCTATGCCCGCCGAGACAGCCCCACCTATGACCCCTATAAGCGGTCACCGTCAGAGTCCAGCTCCGAGTCCCGTTCCCGCTCCCGCTCCCCATCCCCAGGCCGAGAGGAGAAGATCACGTTCATCACCAGTTTTGGGGGCAGCGATGAGGAGGCAGCGGCAGCTGCTGCTGCCGCTGCCGCA------TCAGGGGCCGCCACAGGGAAGCCCCCCGCACCCCCCCAGCCCAGCGGCCCTGCCCCGGGACGTAATGCCAGTGCCCGCCGCCGCTCCTCCTCCTCCTCCTCCTCCTCTTCT---------GCCTCGAGGACCTCCAGCTCCCGCTCCAGCTCCCGCTCCAGCTCCCGCTCCCGCCGTGGTGGGGGC---TACTACCGCTCCGGCCGCTACCCACGTTCACGCTCT------------CGGTCCTGGTCCCGCTCCCGCTCCCGCTCCCGCCGCTACTCCCGCTCCCGCAGC------CGAGGCCGGCGGCACTCAGGTGGGGGCTCCCGAGATGGACACCGCTACTCCCGGTCTCCTGCCCGGCGT---GGTGGTTACGGGCCCCGGCGCAGAAGCAGGAGCCGCTCACACTCAGGGGACTGGTACAGGCGGGGTGGCCGGGGGCCCCGGCACCATAGCAGCAGTCGCAGC------------CGCAGCAGCTGGTCCCTCAGCCTGTCACGCAGCCGCAGCCCCACG------------------------------CGAAGCCATAGC------------------CGCAGCCCCAGC------------CAGAGCCGGAGC------CGGAGCCTGAGC------------------------------CGCAGCCGCAGCCAG------AGTCACTCG------------------------------CCATCGCCCCCAAGGGAGAAGCTGACCAGGCCGGCAGCGTCCCCCGCTGTGGGCGAGAAGCTGAAAAAGACCGAGCCTGCCGCTGGTAAAGAGACAGGAGCTGCCAAACCCAAGCTGACGCCACAGGAGAAGCTGAAGCTGAGGATGCAGAAAGCGCTCAACAGGCAGTTCAAGGCGGATAAGAAGGCAGCTCAAGAGAAGATGATACAGCAGGAGCATGAGCGACAGGAGCGGGAGGATGAGCTTCGTGCCATGGCCCGGAAGATCCGAATGAAGGAGCGGGAGCGGCGAGAGAAGGAGCGAGAAGAATGGGAACGCCAGTACAGCCGGCAGAGCCGCTCGCCCTCCCCCCGCTACAGTCGAGAGTACAGCTCTTCCAGAAGACGCTCGAGGTCTCGATCCCGGAGCCCCCATTACCGACAC---
>HLmyoMyo6
ATGTGGCACGAGGCGCGGAAGCATGAGCGGAAGCTGCGAGGCATGATGGTCGATTACAAGAAGAGGGCGGAGCGGCGGAGGGAGTACTATGAAAAGATTAAGAAGGACCCGGCCCAGTTCCTGCAG---------------------------------------GAGTCGGATGAGCGGAAATGTAACTACGAGCGCTACCGTGGCCTGGTGCAGAACGACTTCGCTGGCATCTCGGAGGAGCAGTGCCTGTACCAGATCTACATTGACGAGTTGTACGGAGGCCTCCAGAGACCCAGTGAGGACGAGAAGAAGAAGCTGGCGGAGAAGAAGGCGTCCATTGGCTACACCTATGAGGACAGCACGGTGGCCGAGGTAGAGAAGGTGGCAGAGAAGCCAGAGGAGGAGGAGTCACCAGCTGAGGAGGAG---AGCAACTCGGACGAAGATGAGGTCATCCCCGACATCGACGTGGAGGTGGACGTGGATGAACTGAACCAGGAACAGGTGGCAGATCTCAACAAACAGGCTACAACCTATGGCATGGCTGATGGTGACTTCGTCAGGATGCTCCGGAAAGACAAGGAGGAGGCAGAGGCCATCAAACATGCCAAGGCCCTTGAGGAGGAGAAGGCCATGTACTCGGGCCGTCGCTCCCGGCGCCAGCGGAGGGAGTTCCGGGAGAAGCGCCTGAGGGGCCGAAAGATCAGCCCACCTAGCTATGCACGCCGAGACAGCCCCACCTACGACCCCTACAAACGGTCGCCCTCGGAATCCAGCTCCGAGTCTCGCTCCCGCTCCCGCTCCCCGACTCCGGGCCGTGAGGAGAAGATCACCTTCATCACCAGTTTTGGGGGCAGTGATGAGGAGGCAGCGGCCGCAGCCGCAGCTGCAGCTGCA------TCAGGGGCTGCCACAGGGAAGCCTCCCGCACCCCCTCAGCCTGGCGGCCCTGCCCCGGGACGTAATGCCAACGCCCGCCGCCGCTCCTCCTCCTCCTCCTCTTCCTCTTCT---------GCCTCGAGGACCTCCAGCTCCCGTTCCAGCTCTCGCTCCAGCTCCCGCTCCCGCCGTGGTGGGGGC---TACTATCGCTCAGGCCGGCACGCGCGCTCCCGGTCC------------CGGTCCTGGTCTCGCTCCCGGTCCCGCTCCCGGCGGTACTCCCGGTCTCGCAGC------CGTGGCCGGCGGCACTCAGGTGGAGGCTCCCGAGATGGACACCGCTACTCCCATTCACCACCCCGACGT---GGTGGGTATGGGCCCCGCCGCAGAAGCAGGAGCCGCTCCCGCTCAGGGGACTGGTACAGGCGGGGCGGCCGGGGTCCCAGGCACCACAGCAGTAGCCGCAGC------------CGCAGCAGCTGGTCCCTCAGCCCATCCCGAAGCCGCAGTCTGACT------------------------------CGGAGCCGCAGC------------------CCCAGCCCCAGC------------CAGAGCCAGAGC------CGCAGCCGCAGCCGCAGTTGTAGT------------------CGAAGCCGTAGTCAG------AGTCACTCG------------------------------TCATCACCCCCAAGGGAGAAGCTGACCAGGCCGGCGTCGTCCCCTGCTGTGGGCGAGAAGCTGAAAAAGACCGAACCTGCCGCTGGTAAAGAGACAGGAGCTGCCAAACCCAAGCTGACGCCACAGGAGAAGCTGAAGCTGAGGATGCAGAAGGCACTGAACAGACAGTTCAAGGCGGATAAGAAGGCCGCCCAGGAGAAGATGATACAACAGGAGCATGAACGGCAGGAGCGGGAAGATGAGCTTCGCGCGATGGCCCGCAAGATCCGTATGAAGGAACGGGAACGCCGAGAGAAGGAGAGAGAAGAATGGGAACGCCAGTACAGCCGGCAGAGCCGCTCGCCTTCCCCCCGTTACAGTCGAGAGTACAGCTCTTCCCGAAGGCGCTCAAGGTCCAGATCCCGCAGCCCCCATTATCGACAT---
>cavPor3
ATGTGGCACGAAGCTCGGAAGCATGAGCGGAAGCTTCGAGGCATGATGGTTGACTACAAGAAGAGAGCAGAGCGGCGGCGGGAGTACTATGAGAAGATCAAGAAGGACCCAGCCCAGTTCCTGCAG---------------------------------------GAGTCGGACGAGCGAAAATGTAACTATGAGCGCTACCGAGGCTTGGTGCAGAACGACTTTGCCGGCATCTCGGAGGAACAGTGCCTGTACCAGATCTATATCGACGAGTTGTATGGAGGCCTCCAGAGACCCAGTGAGGACGAGAAGAAGAAGTTGGCTGAGAAGAAAGCTTCCATCGGTTACACATATGAGGACAGCACTGTGGCCGAAGTAGAGAAGGCGGCAGAGAAGCCGGAGGAGGAAGAGTCACCGGCAGAGGAGGAG---AGCAATTCGGATGAAGATGAGGTCATCCCCGACATCGATGTGGAGGTGGATGTTGATGAGCTGAACCAGGAGCAGGTGGCAGATCTCAATAAGCAGGCCACGACCTATGGCATGGCTGATGGTGACTTTGTCAGGATGCTTCGGAAAGACAAGGAGGAGGCGGAGGCCATCAAACACGCCAAGGCCCTGGAGGAGGAGAAAGCCATGTACTCGGGCCGTCGCTCCCGGCGCCAGCGGAGAGAGTTCCGGGAAAAGCGGCTGAGGGGCCGCAAGATCAGCCCACCCAGCTATGCCCGCCGGGACAGCCCTACCTATGACCCCTACAAGAGGTCGCCCTCGGAATCCACCTCTGAGTCCCGCTCTCGCTCGCGCTCACCAAGCCCGGGTCGCGAGGAGAAGATCACCTTTATCACCAGTTTTGGGGGCAGCGATGAGGAGGCAGCTGCAGCCGCTGCAGCTGCTGCA---------TCAGGGGCCGCCACAGGGAAGCCCCCCGCACCCCCCCAGCCTGGCGGCCCCGCACCGGGACGCAATGCCAGCGCCCGCCGCCGTACCTCCTCTTCCTCTTCCTCCTCCTCC---------GCCTCGAGGACCTCCAGTTCCCGCTCC------------AGCTCCCGATCTCGCCGGGGTGGGGGC---TACTACCGCTCCAGCCGCCATGCCCGCTCCCGCTCCTGGTCACGCTCCCGCTCCCGTTCCCGTTCCCGCTCCCGCTCACGGCGCTACTCGCGCTCCCGCAGC------CGAGGCCGGCGACACTCAGGCGGGGGCTCCCGGGATGGACACCGCTACTCACGCTCGCCGGCCCGGCGT---GGAGGTTATGGGCCCCGCCGCAGAAGCAGGAGCCGCTCCCGCTCTGGGGACCGCTATCGGAGGGGCGGCCGGGGCCCCAGGCACCACAGCAGCAGTCCCAGC------------CGCAGCAGCTGGTCCCTCAGCCCGTCCCGCAGCCGCAGCCTCACC------------------------------CATAGCCGCAGC------------------CCCAGCCCCAGC------------CGGAGCCGCAGT------CGCAGCCCCAGC------------------------------CGCAGCCCCAGTCCC------AGCCACAGTCACAGCCGCAGCCCCAGCCGCAGCCAGTCGCCGTCGCCCCCAAGGGAGAAGCTGGCCCGGCCGGCAGCGTCCCCTGCTGTGGGCGAGAAGCTGAAAAAGACCGAACCTGCCGCTGGTAAAGAGACAGGAGCTGCCAAACCCAAGCTGACACCACAAGAGAGGCTGAAGCTGAGGATGCAGAAGGCGCTCAACAGGCAGTTCAAGGCGGATAAGAAGGCGGCCCAGGAGAAGATGATACAGCAGGAACACGAGCGGCAGGAGCGGGAAGATGAGCTTCGCGCCATGGCCCGCAAGATCCGGATGAAGGAGCGGGAACGCAGGGAGAAGGAGCGAGAGGAGTGGGAACGCCAGTACAGCCGCCAGAGCCGCTCGCCCTCGCCTCGTTACAGTCGAGAATACAGTTCCTCCCGAAGGCGCTCGAGGTCCCGGTCCCGAAGCCCCCATTACCGACAT---
>mm10
ATGTGGCACGAGGCTCGGAAGCATGAGCGGAAACTTCGAGGCATGATGGTGGACTACAAGAAGAGGGCGGAGCGGCGTCGGGAGTACTATGAGAAGATTAAGAAAGACCCCGCTCAGTTCCTGCAG---------------------------------------GAGTCAGACGAGCGGAAATGTAACTACGAGCGGTACAGAGGCCTGGTGCAGAACGACTTCGCCGGCATCTCTGAGGAACAGTGCTTGTATCAGATCTACATTGATGAGCTGTACGGAGGCCTGCAGAGACCCAGCGAGGATGAGAAGAAGAAGCTGGCAGAGAAGAAGGCTTCCATCGGCTACACCTATGAAGATAGTACTGTGGCCGAGGTAGAGAAGGTGGCTGAGAAGCCAGAGGAGGAAGAGTCACCAGCAGAGGAGGAG---AGCAACTCGGATGAAGATGAGGTCATCCCCGACATCGACGTGGAGGTGGATGTGGATGAGCTGAACCAGGAGCAGGTGGCTGATCTCAATAAGCAGGCCACAACCTACGGCATGGCTGATGGAGACTTTGTCAGGATGCTACGGAAAGATAAGGAGGAGGCAGAGGCCATCAAACATGCCAAAGCCCTGGAGGAGGAGAAAGCCATGTACTCGGGCCGTCGTTCCCGGCGACAGCGAAGAGAGTTCCGGGAGAAGCGGCTGAGAGGCCGCAAGATCAGCCCTCCCAGTTATGCCCGCCGAGACAGCCCCACCTATGACCCCTATAAGCGGTCACCTTCAGAATCTAGTTCCGAGTCCCGCTCCCGCTCTCGCTCCCCGAGCCCAGGCCGCGAGGAAAAAATCACTTTCATCACCAGTTTTGGAGGCAGCGACGAGGAGGCAGCTGCTGCAGCTGCTGCAGCCGCCGCA------TCCGGGGCTGCCCCAGGGAAGCCCCCTGCGCCTCCCCAAACGGGTGGCCCCGCTCCAGGCCGTAATGCCAGCACCCGCCGCCGCTCCTCTTCGTCCTCC---------------------GCCTCCAGGACCTCCAGCTCCCGATCCAGTTCGCGCTCCAGTTCGCGCTCCCGCCGTGGC---------TATTACCGCTCTGGCCGCCACGCACGCTCCCGCTCC------------CGCTCCTGGTCCCGCTCACGCTCCCGTTCCCGGCGCTACTCACGCTCCCGCAGC------CGCGGACGGCGGCACTCAGACGGCGGTTCCCGCGACGGACACCGCTACTCACGCTCCCCTGCCCGGCGC---GGCGGGTACGTGCCCCGCCGAAGGAGCAGGAGCCGCTCCCGTTCAGGTGACCGCTATAAGCGGGGTGCCCGGGGCCCCAGGCACCATAGCAGCAGTCATAGC------------CGCAGCAGCTGGTCCCTCAGCCCTTCCCGAAGCCGCAGTGTGACC------------------------------CGGAGCGGAAGC------------------CGCAGCCAGAGC------------CGGAGCCGAAGC------CGCAGCCAGAGC------------------------------CACAGCCAGAGCCAG------AGTCACTCA------------------------------CCATCGCCCCCAAGGGAGAAGCTGACCAGGCCGGCAGCGTCCCCTGCTGTGGGCGAGAAGCTGAAAAAGACCGAGCCTGCCGCTGGTAAAGAGACAGGAGCTGCCAAACCCAAGCTGACCCCACAGGAGAGGCTGAAGCTTCGGATGCAGAAGGCTCTGAACCGCCAGTTCAAGGCGGATAAGAAGGCAGCTCAGGAGAAGATGATCCAGCAGGAGCATGAGCGGCAGGAGCGAGAGGATGAACTGCGAGCCATGGCCCGAAAGATCCGAATGAAGGAGCGAGAGCGGAGAGAGAAGGAGAGAGAAGAATGGGAACGCCAATATAGCCGCCAGAGCCGCTCGCCCTCCCCACGCTACAGTCGAGAGTACAGTTCCTCCCGAAGGCGCTCAAGGTCCAGGTCCCGAAGCCCCCATTACAGACAT---
>rn6
ATGTGGCACGAGGCTCGGAAGCATGAGCGGAAACTTCGAGGCATGATGGTGGACTACAAGAAGAGGGCAGAGCGGCGTCGGGAATACTATGAGAAGATTAAGAAAGACCCCGCCCAGTTCCTGCAG---------------------------------------GAGTCAGACGAGCGGAAGTGTAACTACGAGCGCTACCGAGGCCTGGTGCAGAACGACTTCGCCGGCATCTCTGAGGAACAGTGCTTGTATCAGATCTATATTGATGAGCTGTATGGAGGCCTGCAGAGACCCAGCGAGGATGAGAAGAAGAAGCTGGCAGAGAAGAAGGCTTCCATCGGCTACACCTATGAAGATAGTACTGTGGCTGAGGTAGAAAAGGTGGCCGAGAAGCCAGAGGAGGAAGAGTCACCAGCAGAGGAGGAG---AGCAACTCGGATGAAGATGAGGTCATCCCCGACATCGACGTGGAGGTGGATGTGGATGAGCTGAACCAGGAGCAGGTGGCTGATCTCAATAAGCAGGCCACAACCTACGGCATGGCTGACGGGGACTTCGTCAGGATGCTACGGAAAGACAAGGAGGAGGCAGAGGCCATCAAACATGCCAAGGCCCTGGAGGAGGAGAAAGCCATGTACTCGGGCCGTCGTTCACGGCGACAGCGAAGAGAGTTCCGGGAGAAGCGGCTGAGGGGCCGTAAGATTAGCCCTCCCAGTTATGCCCGCCGAGACAGCCCCACCTATGACCCCTATAAGCGGTCACCTTCGGAATCCAGTTCCGAGTCCCGCTCCCGCTCTCGCTCCCCGAGCCCAGGCCGCGAGGAAAAAATCACTTTTATCACGAGTTTTGGAGGCAGCGACGAGGAGGCAGCTGCAGCAGCTGCTGCAGCCGCCGCA------TCCGGGGCTGCCCCAGGGAAGCCCCCCGCGCCTCCCCAACCGGGTGGCCCCGCTCCAGGCCGTAATGCCAGCGCCCGCCGCCGCTCCTCTTCGTCCTCC---------------------GCCTCCAGGACCTCCAGTTCCCGATCCAGTTCGCGCTCCAGCTCGCGCTCCCGCCGTGGC---------TATTACCGTTCTGGCCGCCACGCGCGCTCTCGCTCC------------CGCTCCTGGTCCCGCTCGCGCTCCCGTTCCCGGCGCTATTCCCGCTCCCGCAGC------CGTGGACGACGGCACTCAGACGGTGGTTCCCGCGACGGACACCGCTACTCACGCTCGCCAGCCCGGCGC---AGCGGGTACGCGCCCCGCCGAAGGAGCAGGAGCCGCTCCCGTTCAGGTGACCGCTATAAGCGGGGTGCCCGGGGCCCCAGGCACCACAGCAGCAGTCATAGC------------CGCAGCAGCTGGTCCCTCAGCCCTTCCCGAAGCCGCAGTCTGACC------------------------------CGGAGTGGAAGC------------------CGAAGCCAGAGC------------CGGAGCAGAAGC------CGCAGCCAGAGC------------------------------CACAGCCAGAGCCAG------AGTCACTCG------------------------------CCATCGCCCCCAAGGGAGAAGCTGACCAGGCCAGCAGCATCCCCTGCTGTGGGCGAGAAGCTGAAAAAGACCGAACCTGCCGCTGGTAAAGAGACAGGAGCTGCCAAACCCAAGCTGACCCCACAGGAGAGGCTGAAGCTGCGGATGCAGAAGGCTCTGAACCGCCAGTTCAAGGCGGATAAGAAGGCAGCTCAGGAGAAGATGATCCAGCAGGAGCACGAGCGGCAGGAACGCGAGGATGAACTGCGAGCCATGGCCCGAAAGATCCGAATGAAGGAGCGAGAGCGACGAGAGAAGGAGAGAGAAGAATGGGAGCGCCAGTACAGCCGCCAGAGCCGCTCACCCTCCCCACGCTACAGTCGAGAGTACAGTTCTTCCCGCAGGCGTTCGAGGTCCAGGTCCCGAAGCCCCCATTACAGACAT---
>HLphyDis3
ATGTGGCACGAGGCTCGGAAGCACGAGCGGAAGCTTCGCGGCATGATGGTGGACTACAAGAAGAGGGCGGAGCGGCGGCGGGAGTACTACGAAAAGATCAAGAAGGACCCAGCCCAGTTCTTGCAG---------------------------------------GAGTCGGACGAGCGGAAATGTAACTACGAGCGCTACCGAGGCCTGGTGCAGAACGACTTTGCTGGCATCTCAGAGGACCAGTGCCTGTACCAGATCTACATGGACGAGTTGTACGGAGGCCTCCAGAGACCCAGTGAGGACGAGAAGAAGAAGCTGGCGGAGAAGAAGGCTTCCATTGGCTACACCTATGAGGACAGCACAGTGGCCGAGGTAGACAAGGTGGCAGAGAAGCCAGAGGAGGACGAGTCGCCAGCCGAGGAGGAG---AGCAACTCGGACGAAGATGAGGTCATCCCCGACATCGATGTGGAGGTGGATGTGGATGAACTGAATCAGGAGCAGGTGGCAGATCTCAACAAACAGGCCACAACCTACGGCATGGCTGATGGCGACTTCGTCAGGATGCTCCGAAAGGACAAGGAGGAGGCAGAGGCCATCAAACATGCCAAGGCCCTGGAGGAGGAGAAGGCCATGTACTCGGGCCGTCGATCCCGGCGCCAACGGAGGGAGTTCCGGGAGAAGCGCCTGAGGGGCCGAAAGATCAGCCCACCCAGCTATGCTCGCCGGGACAGCCCCACCTACGACCCCTATAAACGGTCGCCTACGGAATCCAGTTCCGAGTCTCGCTCCCGCTCTCGCTCCCCCACTCCGGGCCGAGAGGAGAAGATCACATTCATCACCAGCTTTGGGGGCAGCGATGAGGAGGCAGCTGCAGCCGCCGCGGCGGCAGCCGCA------TCAGGGGCCCCCACAGGGAAGCCTCCCGCACCCCCCCAGACTGGCGGCCCCGCACCGGGACGTAATGCCAACGCCCGCCGCCGCTCCTCCTCCTCCTCCTCTTCT---------------GCCTCAAGGACCTCCAGCTCCCGCTCCAGCTCCCGTTCCAGCTCCCGCTCCCGCCGAGGTGGGGGC---TACTATCGCTCAGGTCGCCACGCACGCTCCCGGTCC------------CGGTCCTGGTCTCGCTCTCGGTCCCGCTCCCGTCGCTATTCACGCTCCCGTAGC------CGTGGTCGGCGGCACTCAGGTGGGGGCTCCAGAGACGGACACCGCTACTCCCGCTCGCCAACCCGGCGT---GGTGGGTACGGGCCCCGGCGCAGAAGCAGGAGCCGCTCCCGCTCGGGCGACTGGTACAGGCGGGGCGGCCGGGGCCCCAGGCACCACAGCAGTAGCCGCAGC------------CGCAGCAGCTGGTCCCTTAGCCCATCCCGCAGCCGCAGCCTGACT------------------------------CGGAGCCGCAGC------------------CCCAGCGCCAGC------CTGAGCCAGAGCCGCAGT------CGCAGCCGCAGC------------------------------CGCAGCCGCAGCCAG------AGTCACTCG------------------------------CCATCACCCCCCAGAGAGAAGCTGACGAGGCCAGCGTCGTCCCCTGCTGTGGGCGAGAAGCTGAAAAAGACCGAACCTGCCGCTGGTAAAGAGACAGGAGCTGCCAAACCCAAGCTGACGCCACAGGAGAAGCTGAAGCTGAGGATGCAGAAGGCACTGAACAGGCAGTTCAAGGCGGATAAGAAGGCCGCTCAGGAGAAGATGATACAGCAGGAGCACGAACGGCAGGAGCGGGAAGACGAGCTTCGCGCCATGGCCCGGAAGATCCGGATGAAGGAGCGGGAACGCCGAGAGAAGGAGAGAGAAGAGTGGGAACGCCAGTACAGCCGGCAGAGCCGCTCACCCTCCCCCCGCTACAGTCGAGACTACAGCTCTTCCCGAAGGCGCTCAAGGTCCAGATCTCGAAGCCCCCATTATCGACAC---
>eriEur2
ATGTGGCACGAGGCGCGGAAACATGAGCGCAAGCTCCGAGGCATGATGGTGGACTACAAGAAGAGGGCCGAGCGGCGGCGCGAGTACTATGAGAAGATTAAAAAGGACCCAGCCCAGTTCCTGCAG---------------------------------------GAGTCTGATGAGCGCAAGTGTAACTACGAGCGGTACCGCGGCCTGGTGCAGAACGACTTTGCTGGAATCTCGGAGGAACAGTGCCTGTACCAGATCTACATTGATGAGCTGTACGGAGGTCTCCAGAGACCCAGCGAAGACGAGAAGAAGAAGCTGGCGGAGAAGAAGGCTTCCATTGGCTACACCTATGAGGACAGCACAGTGGCCGAGGTGGAGAAGGTGGCAGACAAGCCAGAGGAGGAGGAGTCACCGGCAGAGGACGAG---AGCAACTCGGACGAAGATGAGGTCATCCCCGACATCGATGTGGAGGTAGACGTGGACGAGCTAAACCAGGAGCAGGTGGCAGATCTCAACAAGCAGGCTACGACCTACGGCATGGCCGACGGTGACTTTGTCAGGATGCTCCGGAAGGACAAGGAAGAGGCCGAAGCCATCAAGCATGCCAAGGCCCTGGAGGAGGAGAAGGCCATGTACTCTGGTCGTCGCTCCAGGCGCCAGCGGAGGGAATTCCGGGAGAAGCGGCTGAGGGGTCGCAAGATCAGCCCACCCAGCTATGCCCGCAGAGACAGCCCCACTTACGACCCCTATAAGCGGTCACCCTCCGAGTCCAGCTCGGAGTCTCGCTCCCGCTCGCGCTCACCGACACCGGGCCGAGAGGAGAAGATCACCTTCATCACCAGTTTTGGGGGCAGCGATGAGGAGGCCGCTGCAGCTGCTGCAGCCGCAGCTGCA------TCAGGGGCCACCACAGGGAAGCCCCCCACGGCCCCCCAGCCCGGCGGCCCCGTTCCGGGACGTAATGCCAGCGCCCGCCGCCGCTCCTCCTCCTCCTCTTCCTCCTCCTCCTCC---TCCGCCTCGAGGACCTCCAGCTCCCGCTCCAGCTCCCGTTCCAGCTCCCGCTCCCATCGTGGTGGGGGC---TACTACCGCTCGGGCCGCCATGCCCGCTCCCGGTCC------------CGGTCCTGGTCACGTTCACGCTCCCGTTCCCGGCGCTACTCTCGCTCCCGTAGC------CGTGGCCGGCGGCACTCAGGCGGGGGCTCCCGGGATGGGCACCGCTATTCCCGATCGCCTGCCCGGCGCAGCGGGGGATATGGGCCCCGACGAAGAAGCAGGAGCCGCTCGCGCTCGGGAGACCGTTACCGGCGGGGTGGCCGGGGGCTCCGGCACCACAGTAGCAGCCGCAGCCACAGC------CGCAGCAGCTGGTCCCTCAGCCCGTCCCGCAGCCGCAGCCCCACC------------------------------CGCAGCCACAGT------------------------------------------GCCAGCCGTAGC------CCCTCTCGCAGC------------------------------CGCAGCCCCAGTCAG------AGCCACTCG------------------------------CCATCGCCGCCCAGAGAGAAGCTGAGCAGGCCAGCAGCGTCCCCTGCTGTGGGCGAGAAGCTGAAAAAGACCGAACCTGCCGCTGGTAAAGAGACAGGAGCTGCCAAACCCAAGCTGACGCCGCAGGAGAAGCTGAAGCTGAGGATGCAGAAGGCGCTCAACAGGCAGTTCAAGGCGGATAAGAAAGCAGCCCAGGAGAAGATGATCCAGCAGGAACACGAGCGCCAGGAGCGGGAGGACGAGCTTCGTGCCATGGCCCGCAAGATCCGAATGAAGGAGCGGGAGCGGCGGGAGAAGGAACGAGAAGAGTGGGAGCGCCAGTATAGCCGACAGAGCCGCTCGCCCTCCCCCCGATACAGTCGAGAATACAGCTCTTCCCGGAGGCGCTCGAGGTCGCGGTCCAGGAGCCCCCACTACAGACAC---
>sorAra2
ATGTGGCACGAGGCTCGAAAGCATGAGCGGAAGCTTCGAGGCATGATGGTGGACTACAAGAAGCGGGCGGAGCGGCGGCGGGAGTACTATGAGAAGATCAAGAAGGACCCGGCGCAGTTTCTGCAG---------------------------------------GAGTCGGACGAGCGGAAGTGCAACTATGAGCGTTACCGGGGCTTGGTGCAGAACGACTTCGCTGGGATCTCTGAAGAGCAGTGCTTGTACCAGATCTACATCGATGAACTCTACGGGGGTCTCCAACGGCCCAGTGAGGAGGAAAAGAAGAAGCTGGCGGAGAAGAAGGCGTCCATCGGCTACACCTACGAGGACAGCACCGTGGCCGAGGTGGAGAAGGCAGCCGAGAAGCCGGAGGAGGAGGAGTCGCCGGCTGAGGAGGAG---AGCAACTCGGACGAAGATGAGGTCATCCCCGACATCGACGTGGAGGTGGATGTGGACGAGTTGAACCAGGAGCAGGTGGCTGATCTCAACAAGCAGGCCACCACCTATGGCATGGCCGATGGCGACTTCGTCAGGATGCTCCGGAAAGACAAGGAGGAGGCCGAAGCCATCAAGCACGCAAAGGCCCTGGAGGAGGAAAAGGCCATGTACTCGGGCCGTCGCTCCCGGCGCCAGCGGAGGGAGTTTCGTGAGAAGAGGCTTCGTGGACGCAAGATCAGCCCCCCCAGCTATGCCCGCCGAGACAGCCCCACCTACGACCCGTACAAGAGGTCACCCTCCGAGTCCAGCTCTGAGTCCCGCTCGCGTTCGCGCTCCCCTACCCCGGGCCGCGAGGAGAAGATCACCTTCATCACCAGTTTTGGGGGCAGCGACGAGGAGGCTGCCGCTGCCGCTGCTGCCGCTGCCGCG------TCAGGGGCCACCGCAGGGAAGGCCCCTGCACCCCCCCAGCCCGGCGGGCCCGCACTGGGACGTAATGCCAGCGCCCGCCGCCGCTCCTCCTCCTCTTCCTCGTCCTCCTCCTCT------GCCTCGAGGACCTCCAGCTCCCGCTCCAGCTCCCGTTCCAGTTCCCGCTCCCGCCGTGGCGGGGCG---TACTACCGCACAGGCCGCCACGGCCGCTCCCGTTCC------------CGCTCCTGGTCGCGCTCGCGCTCGCGCTCCCGCCGCTACTCGCGCTCCCGCAGT------CGTGGACGGCGGCCCTCGGGGTGCGGGTCTCGGGATGGCCACCGCTACTCCCGCTCCCCAGCCCGGCGC---GGGGCTCACGGACCCCGCCGCAGGAGCAGGAGCCGCTCTCGCTCAGGGGACCGGTACCGGCGGGGTGGCCGCTGTCCCCGGCCCCACAGCAGCAGCCGGAGC------------CGGAGCAGCTGGTCCCTGAGCCCGTCCCGAAGCCGCAGCCTGTCC------------------------------CGCAGCCGCAGC------------------CCCAGCCAGAGC------------CGCAGCCCCTCC------CGAAGCCGCAGC------------------------------CCCTCCCGCAGCCCCACCTGCAGCCCCTCG------------------------------CCGTCGCCCCCGAGGGAGAAGCTGGCCAGGCCGGCAGCGTCCCCCGCCGTGGGCGAGAAGCTGAAAAAGAACGACCCTGCCGCTGGTAAAGAGACAGGAGCTGCCAAACCCAAGCTGACGCCCCAGGAGAAGCTGAAGCTGAGGATGCAGAAAGCCCTCAACAGACAGTTCAAGGCGGATAAGAAGGCGGCTCAGGAGAAGATGATTCAGCAGGAGCACGAGCGCCAGGAGCGGGAGGACGAGCTCCGAGCCATGGCCCGCAAGATCCGGATGAAGGAGCGGGAGCGCCGTGAGAAGGAGCGAGAAGAGTGGGAGCGCCAGTACAGCCGCCAGAGCCGCTCGCCCTCCCCCCGCTACAGTCGGGAGTACAGCTCTTCCCGAAGGCGCTCGAGGTCCCGGTCCCGCAGCCCCCATTACCGACAC---
