# Supplementary material for: Six reference-quality genomes reveal evolution of bat adaptations
Source: Nature. 2020 Jul 22;583(7817):578–84. doi: 10.1038/s41586-020-2486-3 (PMC8075899; doi:10.1038/s41586-020-2486-3)
Supplement: Supplementary file 6 — Alignments of 12,931 protein-coding genes across 48 mammals. [file 41586_2020_2486_MOESM6_ESM.gz › suppDataFile/ENST00000396504.aln.fasta]

>hg38
ATGTTCGTCCTGGTGGAAATGGTGGACACCGTCCGGATCCCCCCTTGGCAGTTTGAGAGGAAGCTCAACGACTCCATTGCCGAGGAGCTGAACAAGAAGTTGGCCAACAAGGTCGTGTACAACGTGGGACTCTGCATTTGTCTGTTTGATATCACCAAACTGGAGGATGCCTATGTATTCCCTGGGGATGGCGCATCACACACCAAAGTCCATTTTCGCTGCGTGGTGTTTCATCCATTCCTAGATGAGATTCTCATTGGGAAGATCAAAGGCTGCAGCCCAGAAGGAGTGCACGTCTCTCTAGGCTTCTTCGATGACATTCTCATCCCCCCAGAGTCACTGCAGCAGCCAGCCAAGTTCGACGAAGCGGAGCAGGTGTGGGTGTGGGAGTACGAGACGGAGGAAGGAGCACACGACCTCTACATGGACACCGGCGAGGAGATCCGCTTCCGGGTGGTGGACGAGAGCTTTGTTGACACGTCCCCCACAGGGCCCAGCTCAGCAGATGCCACC---ACTTCCAGTGAGGAGCTGCCAAAGAAGGAGGCTCCGTACACGCTTGTGGGATCCATCAGTGAGCCAGGCCTGGGCCTTCTCTCCTGGTGGACCAGCAAC---
>panTro5
ATGTTCGTCCTGGTGGAGATGGTGGACACCGTCCGGATCCCCCCTTGGCAGTTTGAGAGGAAGCTCAACGACTCCATTGCCGAGGAGCTGAACAAGAAGTTGGCCAACAAGGTCGTGTACAACGTGGGACTCTGCATTTGTCTGTTTGATATCACCAAACTGGAGGATGCCTATGTGTTCCCTGGGGATGGCGCATCACACACCAAAGTCCATTTTCGCTGCGTGGTGTTTCATCCATTCCTAGATGAGATTCTCATTGGGAAGATCAAAGGCTGCAGCCCAGAAGGAGTGCACGTCTCTCTAGGCTTCTTCGATGACATTCTCATCCCCCCAGAGTCACTGCAGCAGCCAGCCAAGTTCGACGAAGCGGAGCAGGTGTGGGTGTGGGAGTACGAGACGGAGGAAGGAGCGCACGACCTCTACATGGACACCGGCGAGGAGATCCGCTTCCGGGTGGTGGACGAGAGCTTTGTTGACACGTCCCCCACAGGGCCCAGCTCAGCAGATGCCACC---ACTTCCAGTGAGGAGCTGCCAAAGAAGGAGGCTCCGTACACGCTTGTGGGATCCATCAGTGAGCCAGGCCTGGGCCTTCTCTCCTGGTGGACCAGCAAC---
>macFas5
ATGTTTGTCCTGGTGGAGATGGTGGACACGGTGCGGATCCCCCCTTGGCAGTTTGAGAGGAAGCTCAACGACTCCATTGCCGAGGAGCTGAACAAGAAGTTGGCCAACAAGGTCGTGTACAACGTGGGACTCTGCATATGTCTGTTTGATATCACCAAACTGGAGGATGCCTATGTATTCCCTGGGGATGGCGCATCACACACCAAAGTCCATTTTCGCTACGTGGTGTTTCATCCATTCCTAGACGAGATTCTGATTGGGAAGATCAAAGGCTGCAGCCCAGAAGGAGTGCACGTCTCTCTAGGCTTCTTCGATGACATTCTCATCCCCCCAGAGTCACTGCAGCAGCCAGCCAAGTTCGACGAAGCGGAGCAGGTGTGGGTGTGGGAGTATGAGACGGAGGAAGGAGCGCACGACCTCTACATGGACACCGGCGAGGAGATCCGCTTCCGGGTGGTGGACGAGAGCTTTGTTGACACATCCCCCACGGGGCCCAGCTCAGCAGATGCCACC---ACTTCCAGTGAGGAGCTGCCAAAGAAGGAGGCTCCATACACGCTTGTGGGATCCATCAGTGAGCCAGGCCTGGGCCTTCTCTCCTGGTGGACCAGCAAC---
>balAcu1
ATGTTCGTCCTGGTGGAGATGGTAGACACCGTGCGGATCCCCCCGTGGCAGTTTGAGAGGAAGCTCAACGACTCCATTGCCGAGGAGTTGAACAAGAAGTTGGCCAACAAGGTCGTGTACAACGTGGGACTCTGCATCTGTCTCTTTGACATCACCAAGCTGGAGGACGCCTATGTGTTCCCGGGGGACGGTGCATCACACACTAAAGTTCACTTTCGCTATGTGGTGTTCCATCCGTTCCTGGACGAGATTCTGATTGGAAAGATCAAAGGCTGCAGCCCGGAGGGAGTGCACGTCTCTCTAGGGTTCTTCGATGATATTCTCATCCCTCCAGAGTCGCTGCAGCAGCCGGCCAAGTTCGACGAGGCGGAGCAGGTGTGGGTGTGGGAGTATGAGACGGAGGAAGGAGCGCACGACCTGTACATGGACACCGGCGAGGAGATCCGCTTCCGGGTGGTGGACGAGAGCTTTGTGGACACGTCCCCCACCGGGCCCAGCTCGGCCGATGCCGCC---TCTTCCAGCGAGGAGCTGCCAAAGAAGGAGGCTCCGTACACGCTTGTGGGCTCCATCAGTGAGCCGGGCCTGGGCCTTCTCTCCTGGTGGACCAGCAGC---
>ailMel1
ATGTTCGTCCTGGTGGAGATGGTGGACACTGTGCGGATCCCCCCGTGGCAGTTTGAGAGGAAGCTCAACGACTCCATTGCCGAGGAGCTGAACAAAAAGTTGGCCAACAAGGTCATGTACAACGTTGGGCTTTGCATCTGTCTGTTTGACATCACCAAGCTGGAGGATGCCTATGTGTTCCCAGGGGACGGCGCATCACACACGAAAGTCCATTTTCGCTACGTGGTGTTCCATCCCTTCCTGGATGAGATTCTGATTGGCAAGATCAAAGGCTGCAGCCCGGAGGGAGTACACGTCTCTCTAGGGTTCTTCGATGACATTCTCATCCCCCCAGAGTCGCTGCAGCAGCCAGCCAAGTTCGACGAGGCAGAGCAGGTATGGGTGTGGGAGTACGAGACAGAGGAAGGAGCGCACGACCTGTACATGGACACCGGCGAGGAGATCCGCTTCCGGGTGGTGGATGAGAGCTTTGTGGACACGTCCCCCACGGGGCCCAGCTCGGCCGAGGCCATG---TCTTCCAGCGAGGAGCTGCCGAAGAAGGAGGCTCCATACACGCTTGTGGGATCCATCAGTGAGCCAGGCCTGGGCCTTCTCTCCTGGTGGACCAGCAGC---
>saiBol1
ATGTTCGTCCTAGTGGAGATGGTGGACACAGTGCGGATACCCCCGTGGCAGTTTGAGAGGAAGCTCAACGACTCTATTGCCGAGGAGCTGAACAAGAAGTTGGCCAACAAGGTCGTGTACAACGTGGGACTCTGCATTTGTCTGTTTGATATTACCAAACTGGAGGATGCCTATGTATTCCCTGGGGATGGCGCATCTCACACCAAAGTCCACTTTCGCTACGTGGTGTTTCATCCGTTTCTAGACGAGATTCTGATCGGGAAGATCAAAGGCTGCAGCCCAGAGGGAGTACATGTCTCTCTAGGCTTCTTCGATGACATTCTCATCCCCCCGGAGTCACTGCAGCAGCCAGCCAAGTTTGACGAAGCGGAGCAGGTGTGGGTGTGGGAATATGAGACAGAGGAAGGAGCGCATGATCTGTACATGGACACTGGTGAGGAGATCCGCTTCCGGGTGGTGGATGAGAGCTTTGTTGACACGTCCCCCACAGGGCCCAGCTCAGCAGAGGCCACC---ACTTCCAGTGAGGAGCTGCCAAAGAAGGAGGCTCCGTACACGCTTATGGGATCCATCAGTGAGCCAGGCCTGGGCCTTCTCTCCTGGTGGACCAGCAAC---
>criGri1
ATGTTCGTCCTGGTGGAGATGGTGGACACCGTGCGCATACCTCCATGGCAGTTTGAACGGAAGCTCAACGACTCCATTGCCGAGGAACTGAACAAGAAATTGGCCAACAAGGTTGTATACAACGTGGGACTCTGCATCTGTCTGTTTGATATCACCAAGCTGGAAGATGCCTATGTATTCCCAGGGGATGGAGCATCACACACCAAAGTCCATTTCCGATATGTGGTGTTTCACCCATTCCTGGATGAGATTCTCATCGGGAAGATCAAAGGCTGCAGCCCAGAGGGTGTGCATGTCTCTTTAGGGTTCTTCGATGACATTCTCATCCCCCCTGAGTCACTGCAACAGCCTGCCAAGTTTGATGAGACGGAACAAGTCTGGGTGTGGGAGTATGAGACGGAGGAGGGAGCTCATGACCTGTACATGGACACTGGTGAGGAGATCCGCTTCAGGGTGGTGGATGAGAGCTTTGTGGACACGTCCCCCACAGGACCCAGCTCAGCCGAGGCTGCC---TCTTCCAGCGAGGAGCTGCCAAAGAAGGAAGCGCCATACACGCTTGTGGGATCAATCAGTGAGCCAGGCTTGGGCCTTCTATCTTGGTGGACCAGCAAC---
>mm10
ATGTTCGTGCTGGTGGAGATGGTGGACACCGTGCGCATACCCCCGTGGCAGTTTGAGCGGAAACTCAACGATTCCATTGCTGAGGAGCTGAACAAGAAATTGGCCAACAAGGTCGTATACAACGTGGGACTCTGCATCTGTCTGTTTGATATCACCAAGCTGGAGGACGCCTATGTGTTCCCAGGGGATGGAGCATCCCACACCAAAGTCCATTTCCGCTACGTGGTGTTTCACCCCTTCCTGGATGAGATCCTCATTGGGAAGATCAAAGGCTGCAGCCCAGAGGGTGTGCACGTCTCTTTAGGGTTCTTTGATGACATTCTCATCCCCCCTGAGTCACTGCAGCAGCCTGCCAAGTTTGATGAAGCGGAGCAAGTGTGGGTGTGGGAGTACGAGACGGAGGAAGGAGCGCATGACCTGTACATGGACACTGGGGAGGAGATCCGCTTCAGGGTGGTGGATGAGAGCTTTGTGGACACATCCCCCACAGGACCCAGTTCCGCCGAGGCTGCC---TCTTCAAGCGAGGAGCTGCCCAAGAAGGAAGCACCATATACACTTGTGGGATCTATCAGTGAGCCAGGACTAGGCCTTCTCTCCTGGTGGACGAGCAAC---
>rn6
ATGTTCGTGCTGGTGGAGATGGTGGACACCGTGCGCATACCCCCGTGGCAGTTTGAGCGGAAACTCAACGACTCCATTGCTGAGGAGCTGAACAAGAAATTGGCCAACAAGGTCGTATACAATGTGGGACTCTGCATCTGTCTGTTTGATATCACCAAGCTGGAGGATGCCTACGTATTCCCAGGGGATGGAGCATCACATACCAAAGTGCATTTCCGATACGTGGTGTTCCACCCTTTCCTGGATGAGATTCTCATTGGGAAGATCAAAGGCTGCAGCCCAGAGGGTGTGCACGTCTCTTTAGGGTTCTTTGATGACATCCTCATCCCCCCTGAGTCACTGCAGCAGCCTGCCAAGTTTGATGAAGCGGAGCAAGTGTGGGTGTGGGAGTATGAGACCGAGGAAGGAGCTCATGACCTGTACATGGACACTGGTGAGGAGATCCGCTTCAGGGTGGTGGATGAGAGTTTTGTGGACACATCCCCCACAGGACCCAGCTCAGCCGAGGCTGCC---TCTTCAAGCGAGGAGCTGCCAAAGAAGGAAGCACCATATACACTCGTGGGATCCATCAGTGAGCCAGGCCTGGGCCTTCTCTCCTGGTGGACCAGCAAC---
>speTri2
ATGTTCGTCCTGGTGGAGATGGTGGACACCGTGCGAATCCCCCCGTGGCAGTTTGAGAGGAAGCTCAACGACTCTATTGCCGAGGAGCTGAACAAGAAATTGGCCAACAAGGTTGTGTACAACGTGGGACTCTGCATCTGTCTGTTTGACATCACCAAGCTGGAGGATGCCTATGTGTTCCCAGGGGATGGCGCTTCACATACCAAAGTACATTTTCGCTATGTGGTGTTCCACCCATTCCTGGATGAGATTTTGATTGGGAAGATCAAGGGCTGCAGCCCAGAGGGAGTGCATGTCTCTCTAGGGTTCTTTGATGACATTCTCATTCCCCCAGAGTCACTGCAGCAGCCTGCCAAGTTTGATGAAGCAGAACAGGTGTGGGTGTGGGAGTATGAGACGGAGGAGGGAGCACACGACCTGTACATGGACACTGGTGAGGAGATCCGCTTCCGAGTGGTGGATGAGAGCTTTGTGGACACTTCTCCTACAGGGCCCAGCTCTGCGGAGGCCACC---TCTTCCAGTGAGGAGCTGCCAAAGAAGGAGGCTCCATACACACTTGTGGGATCCATCAGTGAGCCTGGCCTGGGCCTTCTCTCATGGTGGACCAGCAAC---
>cerSim1
ATGTTCGTCCTGGTGGAGATGGTGGACACCGTGCGGATCCCCCCGTGGCAGTTTGAGAGGAAGCTCAACGACTCCATTGCCGAGGAGCTGAACAAGAAGTTGGCCAACAAGGTTGTGTACAACGTGGGACTCTGCATCTGTCTGTTCGACATCACCAAGCTGGAAGACGCCTACGTGTTCCCGGGGGACGGCGCGTCACACACCAAAGTCCATTTTCGCTACGTGGTGTTCCATCCATTCCTGGACGAGATCCTGATTGGAAAGATCAAAGGCTGCAGCCCAGAGGGAGTGCACGTCTCTCTAGGATTCTTCGATGACATTCTCCTTCCCCCAGAGTCGCTGCAGCAGCCAGCCAAGTTCGACGAGGCGGAGCAGGTGTGGGTGTGGGAGTACGAGACAGAGGAAGGAGCGCACGACCTGTACATGGACACCGGCGAGGAGATCCGCTTCCGGGTGGTGGACGAGAGCTTTGTGGACACATCCCCCACTGGGCCCAGCTCAGCAGAGGCCGCC---TCTTCCAGCGAGGAGCTGCCAAAGAAGGAGGCTCCGTACACACTTGTGGGATCCATTAGTGAGCCGGGCCTGGGCCTTCTCTCCTGGTGGACTAGCAGC---
>felCat8
ATGTTCGTCCTGGTGGAGATGGTGGACACCGTGCGGATCCCCCCGTGGCAATTTGAGAGGAAGCTCAACGACTCCATTGCCGAAGAGCTGAACAAAAAGTTGGCCAACAAGGTCGTGTACAACGTGGGGCTCTGCATCTGCCTGTTTGACATCACTAAGCTGGAGGACGCCTACGTGTTCCCAGGAGACGGCGCGTCACACACCAAAGTCCATTTTCGCTATGTGGTGTTCCATCCATTCCTGGATGAGATTCTGATCGGCAAGATCAAAGGCTGCAGCCCGGAGGGAGTTCACGTCTCTCTAGGGTTCTTCGATGACATTCTCATCCCCCCAGAGTCGCTGCAGCAGCCAGCCAAGTTCGACGAGGCAGAGCAGGTGTGGGTGTGGGAGTACGAGACGGAGGAAGGAGCGCACGACTTGTACATGGACACCGGCGAGGAGATCCGCTTCCGGGTGGTGGACGAGAGCTTTGTGGACACGTCCCCCACGGGGCCCAGCTCGGCAGAGGCCACC---TCTTCCAGTGAGGAGCTGCCAAAGAAGGAGGCTCCGTACACGCTTGTGGGATCCATTAGCGAGCCAGGCCTGGGCCTCCTCTCCTGGTGGACCAGCAGT---
>musFur1
ATGTTCGTCCTGGTGGAGATGGTGGACACTGTGCGGATCCCCCCGTGGCAGTTTGAAAGGAAGCTCAACGACTCCATTGCGGAGGAGCTGAACAAAAAGTTGGCCAACAAGGTCGTGTACAACGTGGGGCTCTGCATCTGTCTTTTCGACATTACCAAGCTGGAGGACGCCTACGTGTTCCCAGGGGATGGTGCGTCGCACACCAAAGTCCATTTTCGCTACGTGGTGTTCCATCCCTTCCTGGATGAGATTCTGATCGGCAAGATCAAAGGCTGCAGCCCGGAGGGAGTGCACGTCTCTCTAGGGTTCTTCGATGACATCCTCATCCCCCCCGAGTCGCTGCAGCAGCCAGCCAAGTTCGACGAGGCCGAGCAGGTGTGGGTGTGGGAGTACGAGACCGAGGAGGGAGCGCACGACTTGTACATGGACACCGGCGAGGAGATCCGCTTCCGGGTGGTGGACGAGAGCTTCGTGGACACGTCCCCCACGGGGCCCAGCTCGGCCGAGGCCACG---TCGTCCAGCGAGGAGCTGCCAAAGAAGGAGGCTCCGTACACGCTCGTGGGATCGATCAGTGAGCCGGGCCTGGGCCTTCTCTCCTGGTGGACGAGCAGC---
>lepWed1
ATGTTTGTCCTGGTGGAGATGGTGGACACCGTGCGGATTCCCCCGTGGCAGTTTGAGAGGAAGCTCAACGACTCCATTGCCGAGGAGCTGAACAAAAAGTTGGCCAACAAGGTCGTGTACAACGTGGGGCTCTGCATCTGTCTGTTTGACATCACCAAGCTGGAGGACGCCTACGTGTTCCCAGGGGACGGCGCGTCGCACACCAAAGTCCATTTTCGCTATGTGGTGTTCCATCCCTTCCTGGACGAGATTCTGATTGGCAAGATCAAAGGCTGTAGCCCGGAGGGAGTGCACGTCTCTCTAGGGTTCTTCGATGACATTCTCATTCCCCCCGAGTCGCTGCAGCAGCCAGCCAAGTTCGACGAGGCAGAGCAGGTGTGGGTGTGGGAGTACGAGACCGAGGAAGGAGCGCACGACTTGTACATGGACACCGGCGAGGAGATCCGCTTCCGGGTGGTGGACGAGAGCTTTGTGGACACGTCCCCCACGGGGCCCAGCTCAGCCGAGGCCACG---TCTTCCAGTGAGGAGCTGCCGAAGAAGGAGGCGCCGTACACGCTTATGGGATCCATCAGTGAGCCAGGCCTGGGCCTTCTCTCCTGGTGGACCAGCAGC---
>tarSyr2
ATGTTCGTCCTGGTGGAGATGGTGGACACCGTGCGGATCCCCCCGTGGCAGTTTGAAAGGAAGCTCAACGACTCCATTGCTGAGGAACTGAACAAGAAGTTGGCCAACAAGGTCGTGTACAATGTGGGACTCTGCATCTGTCTATTTGACATCACCAAACTGGAGGATGCCTATGTGTTCCCAGGGGATGGTGCGTCACACACCAAAGTCCATTTTCGCTATGTGGTGTTCCACCCGTTCCTGGATGAAATTCTGATTGGGAAGATCAAAGGCTGCAGCCCAGAGGGAGTGCATGTCTCTCTAGGGTTCTTCGATGACATTCTCATCCCTCCAGAGTCACTGCAGCAGCCAGCCAAGTTCGATGAAGCAGAGCAGGTGTGGGTGTGGGAGTATGAGACGGAGGAAGGAGCCCATGACCTGTACATGGACACTGGTGAAGAAATCCGCTTCCGGGTGGTGGACGAGAGCTTTGTGGACACGTCCCCCACAGGGCCCAGCTCAGCCGGAGCCACC---TCTTCCAGCGAGGAGCTGCCAAAGAAGGAGGCTCCGTACACGCTTGTGGGATCCATCAGTGAGCCGGGCTTGGGCCTTCTCTCCTGGTGGACCAGCAAC---
>micOch1
ATGTTCGTCCTGGTGGAGATGGTGGACACCGTGCGCATACCGCCGTGGCAGTTTGAGCGGAAGCTCAACGACTCCGTTGCCGAGGAGCTGAACAAGAAATTGGCTAATAAGGTCGTGTACAACGTGGGACTCTGCATCTGTCTGTTTGATATCACCAAGCTGGAAGATGCCTATGTATTCCCAGGGGACGGAGCCTCACACACCAAAGTCCATTTCCGATATGTGGTGTTCCACCCGTTCCTGGACGAAATCCTCATTGGAAAGATCAAAGGCTGCAGCCCAGAGGGTGTGCACGTCTCTTTGGGGTTCTTCGATGACATTCTCATCCCCCCCGAGTCACTGCAGCAGCCTGCCAAATTTGACGAGGCGGAACAAGTCTGGGTGTGGGAGTATGAGACTGAGGAAGGAGCTCATGACCTGTACATGGACACTGGTGAGGAGATCCGCTTCAGGGTAGTGGATGAGAGCTTTGTGGACACGTCCCCCACAGGACCCAACTCAGCTGAGGCTGCC---TCTTCCAGCGAGGAGTTGCCAAAGAAGGAAGCGCCGTACACGCTTGTGGGATCTATCAGTGAGCCGGGCCTGGGCCTTCTCTCCTGGTGGACCAGCAAT---
>triMan1
ATGTTCGTGCTGGTGGAGATGGTGGACACCGTGCGAATCCCACCGTGGCAGTTTGAGAGGAAGCTCAACGACTCCATCGCCGAGGAGCTGAACAAGAAGTTGGCCAACAAGGTCGTGTACAACGTGGGACTCTGCATCTGTCTGTTCGATATCACCAAGCTGGAGGATGCGTATGTGTTCCCGGGGGATGGTGCGTCGCACACCAAAGTCCATTTTCGCTATGTTGTGTTCCACCCGTTCCTGGATGAGATTCTGATTGGGAAGATTAAAGGCTGCAGCCCAGAGGGCGTGCATGTCTCTCTTGGCTTCTTCGATGACATTCTCATCCCCCCAGAGTCGCTGCAGCAGCCGGCCAAGTTCGATGAAGCAGAGCAGGTGTGGGTGTGGGAGTACGAGACGGAGGAAGGTGCACACGACCTGTACATGGACACCAGCGAGGAGATCCGGTTCCGGGTGGTAGACGAGAGCTTTGTGGACACGTCCCCCACTGGTCCTAGCTCAGCCGAGGCCACG---TCTTCCAGTGAGGAGCTGCCCAGGAAGGAGGCGCCATACACACTGGTGGGGTCCATCAGTGAGCCAGGCCTGGGCCTTCTTTCCTGGTGGACCAGTAAC---
>tupChi1
ATGTTCGTCCTGGTGGAGATGGTGGACACCGTGCGGATCCCCCCGTGGCAGTTCGAGAGGAAGCTCAACGACTCCATTGCCGAGGAGCTGAACAAGAAGTTGGCCAACAAGGTTGTGTACAGCGTGGGACTCTGCATCTGCCTGTTCGACATCACCAAACTGGAGGACGCCTACGTGTTCCCGGGGGACGGTGCATCACACACAAAAGTCCATTTTCGCTACGTGGTGTTCCATCCATTCCTGGACGAGATTCTGATCGGGAAGATCAGAGGCTGCAGCCCCGAAGGAGTGCACGTCTCTCTAGGGTTCTTCGATGACATTCTCATCCCCCCGGAATCACTGCAACAGCCAGCCAAGTTCGATGAAGCAGAGCAGGTGTGGGTGTGGGAGTATGAGACGGAGGAGGGCGCACACGACCTGTACATGGACACGGGTGAGGAGATTCGCTTCCGAGTGGTAGATGAGAGCTTCGTGGACACATCCCCCTCAGGGCCCAGCTCGGCTGAGGCCACC---TCTTCCAGCGAGGAGCTGCCAAAGAAGGAGGCTCCATACACACTTGTGGGCTCCATCAGTGAGCCGGGCCTGGGCCTTCTCTCCTGGTGGACCAGCAGC---
>canFam3
ATGTTCGTCCTGGTGGAGATGGTGGACACCGTGCGGATCCCCCCGTGGCAGTTTGAGAGGAAGCTCAACGACTCCATTGCCGAGGAGCTGAACAAAAAGTTGGCCAACAAGGTCGTGTACAGCGTGGGGCTCTGCATCTGTCTGTTCGACATCACCAGGCTGGAGGACGCCTATGTGTTCCCAGGGGATGGCGCATCGCACACCAAAGTCCATTTTCGCTATGTGGTGTTCCATCCGTTCCTGGATGAGATTCTGATCGGCAGGATCAAAGGCTGCAGCCCGGAGGGAGTGCACGTCTCTCTAGGGTTCTTTGACGACATTCTCATCCCCCCTGAGTCTCTGCAGCAGCCAGCCAAGTTTGACGAGGCGGAGCAGGTGTGGGTGTGGGAGTACGAGACGGAGGAAGGAGCGCACGACTTGTACATGGACACGGGTGAGGAGATCCGCTTCCGGGTGGTGGATGAGAGCTTTGTGGACACGTCCCCCACGGGGCCCAGCTCGGCCGAAGCCACG---TCTTCCAGTGAGGAGCTGCCAAAGAAGGAGGCTCCGTACACGCTTGTGGGATCCATCAGTGAGCCAGGCCTGGGCCTTCTGTCCTGGTGGACCAGCAGC---
>susScr11
ATGTTTGTCCTGGTGGAGATGGTTGACACCGTGCGGATACCCCCGTGGCAGTTTGAGAGGAAGCTCAACGACTCTATTGCCGAGGAGCTGAACAAGAAATTGGCCAACAAGGTTGTATACAACGTGGGACTCTGCATCTGTCTGTTTGACATCACCAAGCTGGAGGATGCCTACGTGTTCCCTGGGGACGGCGCGTCACACACCAAAGTTCACTTTCGCTACGTGGTGTTTCACCCGTTCCTGGACGAGATCCTGATTGGGAAGATCAAGGGCTGCAGCCCGGAGGGCGTGCACGTCTCTCTAGGGTTCTTTGATGACATTCTCATCCCTCCGGAGTCGCTGCAGCAGCCGGCCAAGTTCGACGAAGCAGAGCAGGTGTGGGTGTGGGAGTACGAGACGGAGGAGGGGGCGCACGACCTGTACATGGACACTGGCGAGGAGCTCCGCTTCCGGGTGGTGGACGAGAGCTTCGTGGACACGTCCCCCACGGGGCCCAGCTCGGCCGAGGCCGCC---TCGTCCAGCGAGGAGCTGCCAAGGAAGGAGGCTCCATACACGCTTGTGGGATCCATTTGTGAGCCGGGCCTCGGCCTTCTCTCCTGGTGGACTAGCAGC---
>HLequCab3
ATGTTCGTCCTCGTGGAGATGGTGGACACCGTGCGGATCCCCCCGTGGCAGTTTGAGAGGAAGCTCAACGACTCCATTGCCGAGGAGCTGAACAAGAAGTTGGCCAACAAGGTCGTGTACAACGTGGGACTCTGCATCTGTCTGTTCGACATCACCAAGCTGGAGGATGCCTACGTGTTCCCGGGGGATGGCGCATCACACACCAAAGTGCACTTTCGTTACGTGGTGTTCCATCCGTTCCTGGACGAGATTCTCATCGGAAAGATCAAAGGCTGCAGCCCGGAGGGAGTGCACGTCTCTCTAGGATTCTTCGATGACATTCTCATCCCCCCGGAGTCGCTGCAGCAGCCAGCCAAGTTCGATGACACCGAGCAGGTGTGGGTGTGGGAGTACGAGACAGAGGAAGGAGCACATGACCTGTACATGGACACCGGCGAGGAGATCCGCTTCCGGGTGGTAGACGAGAGCTTTGTAGACACGTCCCCCACCGGGCCCAGCTCGGCCGAGGCCACC---TCTTCCAGTGAGGAGCTGCCAAAGAAGGAGGCTCCGTACACGCTTGTGGGATCCATCAGTGAGCCGGGCCTGGGCCTTCTCTCCTGGTGGACCAGCAGC---
>eriEur2
ATGTTCGTCCTGGTAGAAATGGTGGACACCGTGCGGATCCCGCCGTGGCAATTTGAGAGGAAGCTCAATGACTCCATCGCCGAGGAACTGAACAAGAAGCTGGCCAACAAGGTCGTCTACAACGTGGGACTTTGCATCTGCTTGTTTGACATCACCAAGCTGGAGGATGCCTATGTATTCCCGGGGGATGGTGCATCGCACACAAAAGTTCACTTCCGTTATGTCGTGTTCCACCCGTTCCTGGATGAGATTTTGATTGGAAAAATCAAAGGCTGCAGTCCAGAGGGAGTGCATGTCTCTCTAGGGTTCTTCGATGACATTCTCATTCCACCAGAGTCCTTGCAGCAGCCAGCCAAGTTCGATGAGGCGGAACAGGTGTGGGTGTGGGAGTACGAGACGGAAGAAGGGGCGCATGACCTGTACATGGACACTGGGGAGGAGATCCGATTCCGAGTGGTGGATGAGAGCTTTGTGGACACGTCCCCGACAGGGCCCAGTTCGGCAGAGGCCACCACCTCTTCTAGTGAGGAGCAGCCGAAGAAGGAGGCTCCGTATACACTTGTGGGATCCATCAGTGAACCGGGCCTGGGCCTTCTCTCCTGGTGGACCAGCAAC---
>oryAfe1
ATGTTCATGCTAGTGGAGATGGTGGACACCGTGCGAATCCCCCCGTGGCAGTTTGAGAGGAATCTCAATGACTCCATTGCCGAGGAGCTGAACAAGAAGTTGGCCAACAAGGTCGTGTACAACGTGGGACTCTGCATCTGTCTGTTTGACATCACCAAGCTGGAGGACGCCTACGTGTTCCCGGGGGATGGTGCATCGCACACCAAAGTCCATTTCCGCTACGTGGTGTTCCACCCGTTCCTGGACGAGATTCTGATCGGGAAGATTAAAGGCTGCAGCCCGGAGGGGGTGCACGTCTCTCTCGGGTTCTTTGATGACATTCTCATTCCCCCGGAGTCTCTGCAGCAGCCAGCCAAGTTCGATGAAGCAGAGCAGGTGTGGGTGTGGGAGTACGAGACCGAGGAGGGCGCGCACGACCTGTACATGGACGTCGGCGAGGAGGTCCGCTTCCGGGTGGTGGACGAGAGCTTCATGGACACGTCCCCGACTGGGCCCAGCTCAGCAGAGGCCACC---TCTTCCAGTGAGGAGCTGCCCCGGAAGGAGGCGCCGTACACGCTCGTGGGCTCCATTAGTGAGCCAGGCCTGGGCCTTCTCTCCTGGTGGACCAGCACT---
>bosTau8
ATGTTTGTCCTCGTGGAGATGGTGGACACCGTGCGGATCCCCCCGTGGCAGTTTGAGAGGAAGCTCAACGATTCCATCGCCGAAGAGTTGAACAAAAAGTTGGCCAACAAGGTCGTGTACAACGTGGGACTCTGCATCTGTCTGTTTGACATCACCAAGCTGGAGGACGCGTACGTGTTCCCAGGGGATGGTGCGTCACACACGAAAGTTCACTTTCGCTATGTGGTGTTCCATCCGTTCCTGGACGAGATTCTGATTGGAAAGATCAAAGGCTGCAGCCCGGAGGGAGTGCATGTCTCCCTAGGGTTCTTCGACGACATTCTCATCCCTCCGGAGTCGCTGCAGCAGCCGGCCAAGTTCGACGAGGCAGAGCAGGTGTGGGTGTGGGAGTACGAGACGGAGGAGGGCGCCCACGACCTATACATGGACATCGGTGAGGAGGTCCGCTTCCGGGTGGTGGACGAGAGCTTCGTGGACACATCCCCCACGGGACCCAGCTCGGCCGAGGCCGCC---TCTTCCAGTGAGGAGCTGCCCAAGAAGGAGGCTCCGTACACGCTCATGGGATCCATCAGCGAGCCGGGCCTGGGCCTCCTCTCCTGGTGGACAAGCAGC---
>HLphyDis3
ATGTTCGTCTTGGTGGAGATGGTGGACACTGTGCGGATACCCCCGTGGCAGTTTGAGCGGAAGCTCAACGACTCCATTGCCGAGGAGCTGAATAAGAAGTTGGCCAACAAGGTCGTGTACAACGTGGGACTCTGCATCTGTCTGTTCGACATCACCAAGCTGGAGGACTCCTACGTGTTTCCCGGGGACGGTGCGTCACACACCAAAGTCCATTTCCGCTACGTGGTGTTCCACCCGTTCCTGGACGAGATCCTGATTGGGAAGATCAAAGGCTGCAGCCCCGAGGGAGTGCACGTCTCTCTAGGGTTCTTCGATGACATTCTCATCCCCCCAGAGTCGCTGCAGCAGCCCGCCAAGTTCGACGAGGCGGAGCAGATGTGGGTGTGGGAGTACGAGACGGAGGAGGGCGCGCATGACCTGTACATGGACATCGGGGAGGAGGTCCGCTTCCGCGTGGTGGACGAGAGCTTTGTGGACACGTCCCCCACCGGGCCCAGCTCCGCCGAGGCCGCC---TCTGCCAGCGAGGAGCTGCCCAAGAAGGAGGCCCCGTACACGCTTGTGGGATCCATCAGTGAGCCGGGCCTGGGCCTCCTCTCCTGGTGGACTAGCAGC---
>calJac3
ATGTTCGTCCTGGTGGAGATGGTGGACACAGTGCGGATACCCCCGTGGCAGTTTGAGAGGAAGCTCAACGACTCTATTGCCGAGGAGCTGAACAAAAAGTTGGCCAACAAGGTCGTGTACAACGTGGGACTCTGCATTTGTCTGTTTGATATCACCAAACTGGAAGATGCCTATGTATTCCCTGGGGATGGCGCATCTCACACCAAAGTCCATTTTCGCTACGTAGTGTTTCATCCATTTCTAGACGAGATTCTGATCGGGAAGATCAAAGGCTGCAGCCCAGAGGGAGTACATGTCTCTCTAGACTTCTTCGATGACATTCTCATCCCCCCGGAGTCACTGCAGCAGCCAGCCAAGTTTGACGAAGCAGAGCAGGTGTGGGTGTGGGAGTATGAGACAGAGGAAGGAGCACACGATCTGTACATGGACACCGGTGAGGAGATCCGCTTCCGGGTGGTGGACGAGAGCTTTGTTGACACGTCCCCTACAGGGCCCAGCTCAGCAGACGCCACC---ACTTCCAGTGAGGAGCTGCCAAAAAAGGAGGCTCCGTACACTCTTGTGGGATCCATCAGTGAGCCAGGCCTGGGCCTTCTCTCCTGGTGGACCAGCAGC---
>sorAra2
ATGTTCGTCCTGGTGGAGATGGTGGACACGGTGCGGATCCCCCCGTGGCAGTTTGAGAGGAAACTCAATGACTCCATCGCCGAGGAGCTGAACAAGAAGTTGGCGAATAAGGTCGTCTACAACGTGGGGCTGTGCATCTGCCTGTTCGACATCACCAAGCTGGAGGACGCCTATGTGTTCCCAGGCGATGGCGCCTCGCACACCAAAGTGCACTTCCGCTACGTGGTTTTCCACCCTTTCTTGGATGAGGTCCTCATCGGGAAGATCAAAGGCTGCAGCCCGGAGGGCGTGCACGTCTCTCTCGGCTTCTTCGACGACATTCTCATCCCGCCAGAGTCGCTGCAGCAGCCGGCCAAGTTTGATGAGGCGGAGCAGGTGTGGGTGTGGGAGTATGAGACGGAGGAGGGCGCGCACGACCTGTACATGGACACTGGCGAGGAGATCCGCTTCCGGGTGGTGGACGAGAGCTTTGTGGACACGTCTCCCACAGGGCCCAGCTCGGCTGAGGCCGCC---GCGTCCAGCGAGGAGCTG---AAGAAGGAGGCCCCTTACACCCTGCTGGCGTCCATTAGTGAGCCAGGCCTGGGCCTTCTCTCCTGGTGGACGAGCAGT---
>dasNov3
ATGTTCGTCCTGGTGGAGATGGTGGACACCGTGCGGACGCCGCCGTGGCAGTTTGAGAGGAAGCTCAACGACTCCATCGCCGAGGAGCTGAACAAGAAGTTGGCCAACAAGGTCGTGTACAACGTGGGCCTCTGCATCTGTCTGTTCGACATCACCAAGCTGGAGGACGCCTACGTGTTCCCAGGGGATGGCGCATCGCACACCAAAGTCCACTTCCGCTACGTGGTGTTCCACCCGTTCCTGGATGAGATTCTGATTGGAAAGATCAAAGGCTGCAGCCCAGAGGGAGTGCACGTGTCTCTAGGGTTCTTCGATGACATTCTCATCCCCCCGGAGTCCCTGCAGCAGCCAGCCAAGTTCGACGAGGCAGAGCAGGTGTGGGTGTGGGAGTACGAGACGGAGGAGGGCGCGCACGATCTGTACATGGACACTGGCGAGGACGTCCGCTTCCGGGTGGTGGATGAGAGCTTTGTGGATACGTCGCCCACGGGCCCCAGCTCAGCTGAGGCTGCC---TCTTCCAGCGAGGAAGTGCCGAAGAAGGAAGCTCCATACACGCTTGTGGGATCCATCAGTGAGCCGGGTCTGGGCCTTCTCTCCTGGTGGACCAGCAAC---
>micMur3
ATGTTCGTCCTCGTGGAGATGATGGACACCGTGCGGATCCCCCCGTGGCAGTTTGAGAGGAAGCTCAACGACTCCATTGCTGAGGAGTTGAACAAGAAGTTGGCCAACAAGGTCGTGTACAATGTGGGACTCTGCATCTGTCTGTTTGACATCACCAAACTGGAGGATGCCTACGTGTTCCCAGGGGATGGTGCGTCACACACCAAAGTGCATTTTCGCTACGTGGTGTTCCATCCCTTCCTGGACGAGATTCTGATCGGGAAGATCAAAGGCTGCAGCCTGGAGGGAGTGCACGTGTCTCTAGGGTTCTTCGATGACATCCTCATCCCTCCAGAGTCGCTACAGCAGCCAGCCAAGTTTGACGAGGCAGAGCAGGTATGGGTGTGGGAGTACGAGACGGAGGAAGGAGCGCATGACTTATACATGGACACTGGCGAGGAGATCCGCTTCCGGGTAGTGGACGAGAGCTTTGTGGACACGTCCCCCACAGGACCCAGCTCGGCTGAGGCCACC---TCTTCTAGTGAGGAGCCACCAAAGAAGGAGGCCCCGTACACACTCGTGGGATCCATCAGTGAGCCAGGCCTGGGCCTTCTCTCCTGGTGGACCAGCAAC---
>HLpipKuh2
ATGTTCGTCCTGGTGGAGATGGTGGACACCGTGCGGATCCCGCCGTGGCAGTTTGAGAGGAAGCTCAACGACTCCATCGCCGAGGAGCTGAATAAGAAGTTGGCCAACAAGGTCGTGTACAACGTGGGACTCTGCATCTGTCTGTTCGACATCACCAAGCTGGAGGACGCCTATGTGTTTCCTGGGGACGGTGCGTCGCACACCAAAGTCCATTTCCGCTACGTGGTGTTCCACCCGTTCCTGGATGAGATTCTGATCGGGACGATCAAAGGCTGCAGCCCCGAGGGAGTGCACGTCTCTCTAGGGTTCTTCGACGACGTCCTCATCCCCCCCGAGTCGCTGCAGCAGCCAGCCAAGTTCGATGACGCAGAGCAGGTGTGGGTGTGGGAGTACGAGACGGAGGAAGGGGCACACGACCTGTACATGGACACCGGCGAGGAGATCCGCTTCCGCGTGGTGGACGAGAGCTTTGTGGACACATCCCCCACCGGGCCCAGCGCCGCCGAGGCGGCC---TCTGCCAGCGAGGAG---CCCAGGAAGGAGGCCCCGTACACGCTCGTGGGATCCATTAGTGAGCCGGGCCTGGGCCTTCTCTCCTGGTGGACTAGCAGC---
>HLrhiFer5
ATGTTCGTCTTGGTGGAGATGGTGGACACGGTGCGGATTCCCCCGTGGCAGTTTAAGAGGAAGCTCAACGACTCCATTGCCGAAGAGCTAAACAAGAAGTTGGCCAACAAGGTCGTGTACAACGTGGGACTCTGCATCTGTCTGTTTGACATCACCAAGCTGGAGGACGCCTATGTGTTCCCAGGAGATGGCGCGTCACATACCAAAGTCCATTTTCGCTATGTGGTGTTCCATCCGTTCCTGGACGAGATTCTCATTGGAAAGATCAAAGGCTGCAGCCCGGAGGGCGTGCATGTCTCTCTAGGGTTCTTTGATGACATTCTCATCCCACCAGAATCGCTGCAGCAGCCAGCCAAGTTCGACGACGCAGAGCAGGTGTGGGTGTGGGAGTATGAGACGGAGGAAGGGGCACACGACCTGTACATGGACACCGGGGAGGACATTCGCTTCCGGGTGGTGGACGAGAGCTTTGTGGACACATCGCCCAGCGGGCCCAGCTCGGCCGAGGCCACC---TCTTCCAGTGAGGAGCAGCCAAAGAAGGAGGCTCCGTACACGCTTGTGGGATCCATTAGTGAGCCGGGCCTGGGCCTTCTCTCCTGGTGGACGAGCAGC---
>otoGar3
ATGTTCGTCCTGGTGGAGATGGTGGACACCGTGCGGATCCCCCCGTGGCAGTTCGAGAGGAAGCTTAACGACTCCATTGCCGAGGAGCTGAACAAGAAGTTGGCCAACAAGGTTGTGTACAATGTGGGACTCTGCATCTGTCTGTTTGACATCACCAAACTGGAGGATGCCTATGTGTTCCCAGGGGATGGCGCATCACACACCAAAGTCCATTTTCGCTATGTGGTCTTCCATCCGTTCCTGGACGAGATTCTGATTGGGAAGATCAAAGGCTGTAGCCCGGAGGGAGTGCACGTCTCTCTAGGGTTCTTTGATGACATCCTTATCCCTCCGGAATCGCTGCAGCAGCCGGCCAAGTTTGACGATGCAGAGCAGGTGTGGGTGTGGGAATATGAGACGGAGGAAGGAGCACATGACCTATACATGGACACTGGTGAGGAGATTCGCTTCCGGGTAGTGGATGAGAGCTTTGTGGACACGTCCCCCACGGGACCCAGCTCGGCCGAGGCTACC---ACTTCCAGTGAGGAGCAGCCGAAGAAGGAGGCCCCATACACACTGGTGGGATCTATCAGTGAGCCGGGCCTGGGCCTCCTCTCCTGGTGGACCAGCAGC---
>HLrouAeg4
ATGTTCGTCTTGGTGGAGATGGTGGACACCGTAAGGACCCCCCCGTGGCAGTTTGAGAGGAAGCTCAATGACTCCATTGCTGAGGAGCTGAACAAGAAGTTGGCCAACAAGGTTGTGTACAACGTGGGACTCTGCATCTGTCTGTTCGACATCACCAAGCTCGAGGATGCCTACGTGTTCCCAGGAGACGGTGCATCACACACCAAAGTCCACTTTCGCTACGTGGTGTTCCACCCGTTCCTCGACGAGATTCTGATTGGGAAGATCAAAGGCTGCAGCCCGGAGGGAGTGCACGTCTCTCTAGGGTTCTTCGATGACATCCTCATCCCTCCTGAGTCCCTGCAGCAGCCAGCCAAGTTCGACGATGCAGAGCAGGTGTGGGTGTGGGAGTACGAGACGGAGGAGGGAGCCCACGACCTGTACATGGACACCGGCGAGGAGATCCGCTTCCGGGTGGTGGACGAGAGCTTCGTGGACACGTCCCCCAGCGGGCCCAGCTCCGCCGAGGCCACC---ACTTCCAGTGAGGAGCTTCCAAAGAAGGAGGCTCCGTACATGCTTGTGGGATCCATCAGTGAGCCGGGCCTGGGCCTTCTTTCCTGGTGGACCAGCAGC---
>HLmolMol2
ATGTTCGTCTTGGTGGAGATGGTGGACACTGTGCGGATCCCCCCGTGGCAGTTTGAGAGGAAGCTCAACGACTCCATTGCCGAGGAGTTGAATAAGAAGTTGGCCAACAAGGTCGTGTACAACGTGGGACTTTGCATCTGTCTGTTTGACATCACCAAACTGGAGGATGCCTACGTGTTTCCTGGGGATGGCGCATCACACACCAAAGTTCATTTTCGCTACGTGGTGTTCCATCCCTTCCTGGACGAGATTCTGATTGGAAAGATCAAAGGCTGCAGCCCCGAGGGAGTGCACATCTCCCTAGGGTTCTTCGATGACATCCTCATCCCCCCAGAATCACTGCAGCAGCCAGCCAAGTTCGATGATGCAGAGCAGGTGTGGGTGTGGGAGTATGAGACGGAGGAAGGAGCCCACGACCTATACATGGACACTGGTGAGGAGATCCGCTTCCGCGTGGTGGACGAGAGCTTTGTGGACACATCCCCCACCGGGCCCAGCTCCACCGAGGCCGCC---TCTACCAGTGAGGAGCTGCCAAAGAAGGAGGCTCCATACATGCTTGTGGGATCCATTAGTGAGCCAGGCCTGGGCCTTCTCTCCTGGTGGACCAGCAGC---
>ochPri3
ATGTTCGTCCTGGTGGAGATGGTGGACACGGTGCGGATCCCTCCCTGGCAGTTCGAGAGGAAGCTCAACGACTCCATTGCTGAGGAGCTCAACAAGAAGCTGGCCAACAAGGTGGTGTACAATGTGGGTCTCTGTGTCTGCCTGTTCGACATTACCAAGCTGGAGGACGCCTACGTGTTTCCGGGGGACGGCGCATCTCACACCAAAGTCCACTTCCGCTATGTGGTGTTCCACCCCTTCCTGGATGAGATTCTGATTGGGACCATCAAAGGCTGCAGCCCTGAGGGAGTGCACGTCTCTCTCGGCTTCTTCGATGACATCCTCATCCCTCCGGAGTCACTGCAGCAGCCAGCCAAGTTTGACGAAGCTGAGCAGGTGTGGGTGTGGGAGTACGAAACGGAGGAAGGCGCACACGACCTGTACATGGACACGGGCGAAGAGATCCGCTTCCGGGTGGTGGACGAGAGCTTCGTGGACACATCCCCCACGGGGCCCAGCAACGCTGAGGGCACC---ACTTCCAGCGAGGAGCTGCCCAAGAAGGAGGCGCCATACACGCTGGTGGGCTCTATCAGTGAGCCGGGCCTGGGCCTGCTCTCCTGGTGGACCAGCAGT---
>echTel2
ATGTTCGTGCTGGTGGAGATGGTGGACACGGTGCGAATCCCGCCGTGGCAGTTTGAGAGGAAGCTCAACGACTCCATCGCCGAGGAGCTGAACAAGAAGTTGGCCAATAAGGTTGTGTACAACGTGGGACTCTGCATCTGTCTGTTTGACATCACCAAGCTGGAGGATGCGTATGTGTTCCCGGGAGACGGTGCGTCACACACCAAAGTCCATTTCCGCTACGTGGTGTTCCACCCCTTCCTGGACGAGATCCTGATCGGGACGATTAAAGGCTGCAGCCCCGAGGGCGTGCACGTCTCCCTTGGGTTCTTCGAGGACATCCTCATCCCCCCTGAGTCGCTGCAGCAGCCGGCCAAGTTTGACGAAGCGGAGCAGGTGTGGGTGTGGGAGTACGAGACAGAGGAAGGCGCCCACGACCTGTATATGGACACTGGAGAGGAGATCCGCTTCCGGGTGGTGGACGAGAGTTTTGTGGACACGTCCCCCACGGGGCCCAGCTCTGCGGAGGTTGCC---TCTTCCAGTGAGGAGCTGCCCAAGAAGGAGGCGCCGTACACGCTTGTGGGGTCCATCAGCGAGCCAGGACTGGGCCTTCTCTCCTGGTGGACCAGCAAC---
>conCri1
ATGTTCGTCCTGGTGGAGATGGTGGACACCGTGCGGATCCCGCCCTGGCAGTTTGAGAGGAAGCTCAATGACTCCATTGCCGAGGAGCTGAACAAGAAGTTGGCCAACAAGGTCGTCTACAGCGTGGGGCTCTGCATCTGCCTGTTTGACATCACCAAGCTGGAGGACGCCTACGTGTTCCCAGGGGACGGCGCATCACACACCAAAGTCCACTTCCGCTACGTGGTCTTCCATCCCTTCCTGGACGAGATTCTGATCGGCAAGATTAAAGGCTGCAGCCCGGAGGGAGTGCACGTCTCTCTAGGGTTCTTCGATGACATTCTCATCCCCCCGGAGTCCTTGCAGCAGCCGGCCAAGTTTGACGAGGCGGAGCAGGTGTGGGTGTGGGAATACGAGACGGAAGAAGGGGCGCATGACCTGTACATGGACACTGGTGAGGAGATCCGCTTCCGTGTGGTGGACGAGAGCTTTGTGGACACGTCCCCCACTGGGCCCAGCTCGGCCGAGATCGCC---TCTTCCGGTGACGAGCTGCCGAAGAAGGAGGCTCCATACACACTTGTGGGGTCCATCAGTGAGCCGGGGCTGGGCCTCCTCTCCTGGTGGACGAGCAGC---
>loxAfr3
ATGTTCGTGCTGGTGGAGATGGTGGACACCGTGCGAATCCCCCCGTGGCAATTTGAGAGGAAGCTCAATGACTCCATCGCCGAGGAGCTGAACAAGAAATTGGCCAACAAGGTCGTGTACAACGTGGGACTCTGCATCTGTCTGTTTGACATCACCAAGCTGGAGGATGCGTACGTGTTCCCGGGGGATGGCGCGTCACACACCAAAGTCCATTTTCGCTACGTGGTGTTCCGCCCCTTCCTGGACGAGGTTCTGATTGGGAAGATTAAAGGCTGCAGCCCAGAGGGTGTGCACGTCTCTCTCGGTTTCTTTGATGACATTCTCATCCCCCCGGAGTCGCTGCAGCAGCCGGCCAAGTTTGACGAAGCAGAGCAGGTGTGGGTGTGGGAGTACGAGACGGAGGAAGGCGCACATGACCTGTACATGGACACTGGCGAGGAGATCCGCTTCCGGGTGGTGGACGAGAGCTTTGTCGACACGTCCCCCACTGGGCCCAGCTCTGCTGAGGCCACG---TCTTCCAGTGAGGAGCCGCCCAGGAAGGAGGCGCCATACACGCTGGCGGGGTCCATCAGTGAGCCGGGCCTGGGCCTTCTCTCCTGGTGGACCAGCAAC---
>HLmyoMyo6
ATGTTCGTCTTGGTGGAGATGGTGGACACTGTGCGGATCCCCCCGTGGCAGTTTGAGAGGAAGCTCAACGACTCCATTGCCGAGGAACTGAATAAGAAGTTGGCCAACAAGGTCGTGTACAACGTGGGACTCTGCATCTGTCTGTTCGACATCACCAAGCTGGAGGATGCCTACGTGTTTCCCGGGGATGGTGCGTCGCACACCAAAGTTCATTTCCGCTATGTGGTGTTCCATCCGTTCCTGGACGAGATTTTGATTGGAAAGATCAAAGGCTGCAGCCCCGAGGGAGTGCACGTCTCTCTAGGGTTCTTCGAGGACATCCTCATCCCCCCCGAGTCACTGCAGCAGCCAGCCAAGTTCGACGATGCCGAGCAGGTGTGGGTGTGGGAGTATGAGACAGAGGAAGGAGCACACGACCTGTACATGGACACCGGCGAGGAGATCCGCTTCCGGGTGGTGGATGAGAGCTTCGTGGACACGTCCCCCACCGGGCCCAGCTCCGCCGAGGTGGCC---TCTACCAGCGAGGAGCCGCCGAAGAAGGAGGCCCCGTACACGCTTGTGGGATCCATCAGTGAGCCGGGCCTGGGCCTCCTCTCCTGGTGGACGAGCAGC---
>HLmanJav1
ATGTTCGTCCTGGTGGAGATGGTGGACACTGTGCGGATACCTCCGTGGCAGTTTGAGAGGAAACTCAACGACTCCATTGCGGAAGAGCTTAACAAGAAGTTGGCCAATAAGGTTGTGTACAGCGTGGGGCTCTGCATCTGTCTGTTCGACATCACTAAGCTGGAGGATGCCTACGTGTTCCCAGGGGATGGCGCATCGCACACCAAAGTCCATTTTCGCTACGTGGTGTTCCACCCGTTCCTGGACGAGATTCTGATTGGGAAGATCAAAGGCTGCAGCCCAGAGGGAGTGCATGTCTCTCTAGGGTTCTTCGATGACATTCTCATCCCCCCAGAGTCACTGCAGCAGCCTGCAAAGTTTGACGACGCTGAGCAGGTGTGGGTGTGGGAGTATGAGACCGAGGAAGGCGCACACGACCTGTACATGGACATCGGGGAGGAGCTCCGCTTCCGGGTGGTGGATGAGAGCTTTGTGGACACGTCCCCCACTGGCCCCAGCGCTGCCGGGGTGGCC---TCGTCTGGCGAGGAGCTGCCGAAGAAGGAGGCTCCATACACACTCGTGGGATCCATCAGTGAGCCAGGCCTGGGTCTTCTCTCCTGGTGGACTAGCAGC---
>manPen1
---------------------------------------------------------------------------------------------------------------GTCGTGTACAGCGTGGGGCTCTGCATCTGTCTGTTCGACATCACCAAGCTGGAGGATGCCTACGTGTTCCCAGGGGATGGCGCATCGCACACCAAAGTCCATTTTCGCTATGTGGTGTTCCACCCGTTCCTGGACGAGATTCTGATTGGGAAGATCAAAGGCTGCAGCCCAGAGGGAGTGCACGTCTCTCTAGGGTTCTTCGATGACATTCTCATCCCCCCAGAGTCACTGCAGCAGCCTGCAAAGTTTGACGACGCTGAGCAGGTGTGGGTGTGGGAGTATGAGACCGAGGAAGGTGCACACGACCTGTACATGGACACCGGGGAGGAGCTCCGCTTCCGGGTGGTGGACGAGAGCTTTGTGGACGCGTCCCCCACCGGCCCCAGCGCTGCCGGGGCGGCC---TCGTCCGGCGAGGAACTGCCAAAGAAGGAGGCTCCATACACACTCGTGGGATCCATCAGTGAGCCAGGCCTGGGTCTTCTCTCCTGGTGGACTAGCAGC---
>gorGor5
ATGTTCGTCCTGGTGGAGATGGTGGACACCGTCCGGATCCCCCCTTGGCAGTTTGAGAGGAAGCTCAACGACTCCATTGCCGAGGAGCTGAACAAGAAGTTGGCCAACAAGGTCGTGTACAACGTGGGACTCTGCATTTGTCTGTTTGATATCACCAAACTGGAGGATGCCTATGTATTCCCTGGGGATGGCGCATCACACACCAAAGTCCATTTTCGCTGCGTGGTGTTTCATCCATTCCTAGATGAGATTCTCATTGGGAAGATCAAAGGCTGCAGCCCAGAAGGAGTGCACGTCTCTCTAGGCTTCTTCGATGACATTCTCATCCCCCCAGAGTCACTGCAGCAGCCAGCCAAGTTCGACGAAGCGGAGCAGGTGTGGGTGTGGGAGTACGAGACGGAGGAAGGAGCGCACGACCTCTACATGGACACCGGCGAGGAGATCCGCTTCCGGGTGGTGGACGAGAGCTTTGTTGACACGTC-CCCACAGGGCCCAGCTCAGCAGATGCCACC---ACTTCCAGTGAGGAGCTGCCAAAGAAGGAGGCTCCGTACACGCTTGTGGGATCCATCAGTGAGCCAGGCCTGGGCCTTCTCTCCTGGTGGACCAGCAACT--
>HLcamFer2
ATGTTCGTCCTGGTGGAAATGGTGGACACCGTGCGGATTCCCCCCTGGCAGTTTGAGAGGAAGCTCAACGACTCCATTGCCGAGGAGTTGAATAAGAAGTTGGCCAACAAGGTCGTGTACAACGTGGGACTCTGCATCTGTCTGTTTGACATCACCAAGCTGGAGGATGCCTACGTGTTCCCCGGGGACGGTGCATCACACACCAAAGTTCACTTCCGCTACGTGGTGTTCCATCCGTTCCTGGATGAGATTCTGATTGGAAAGATCAAAGGCTGCAGCCCGGAGGGAGTGCACGTCTCTCTAGGGTTCTTCGATGACATTCTCATCCCTCCAGAGTCACTGCAGCAGCCAGCCAAGTTCGATGAGGCGGAGCAAGTGTGGGTGTGGGAGTATGAGACGGAGGAAGGGGCGCACGACCTGTACATGGACACCGGCGAGGAGATCCGCTTCCGGGTGGTGGACGAGAGCTTCGTGGACACATCCCCCACCGGACCCAGCTCGGCCGACGCCGCC---TCTTCCNNNNNNNNNNNNNNNNNNNNNNNNNNNNNNNNNNNNNNNNNNGGATCCATTAGTGAGCCCGGCCTGGGTCTTCTCTCCTGGTGGACGAGCAGC---
>oryCun2
ATGTTCGTCCTGGTGGAGATGGTGGACACCGTGCGGATCCCCCCCTGGCAGTTTGAGAGGAAGCTCAACGACTCCATCGCCGAGGAGCTGAACAAGAAGCTGGCCAACAAGGTGGTGTACAACGTGGGACTCTGCATCTGCCTCTTCGACATCACCAAGCTGGAGGACGCCTACGTGTTTCCAGGCGACGGCGCGTCGCACACCAAAGTGCATTTTCGCTATGTGGTCTTCCATCCCTTCCTGGACGAGATTCTGATCGGGACGATCAAAGGCTGCAGCCCGGAGGGAGTGCACGTCTCTCTCGGCTTCTTCGATGACATTCTCATCCCCCCAGAGTCACTGCAGCAGCCAGCCAAATTTGATGAAGCCGAGCAGGTGTGG-TGTGGGAGTACGAGACAGAGGAAGGAGCACACGACCTGTACATGGACACTGGCGAGGAGATCCGCTTCCCGGTGGTGGATGAGAGCTTTGTGGACACGTCTCCCACGGGGCCCAGCTCGGCCGAGGCCACC---TCTTCCAGCGAGGAGCTGCCCAAGAAGGAGGCTCCGTACACACTGGTGGGGTCCATCAGTGAGCCGGGCCTGGGCCTCCTCTCCTGGTGGACCAGCAATT--
>hetGla2
ATGTTCGTCCTGGTGGAGATGGTGGACACGGTGCGGATCCCCCCGTGGCAGTTTGACAGGAATCTCAACGACTCCATTGCCGAGGAGCTGAACAAGAAATTGGCTAACAAGGTCCTGTACAGTGTGGGACTCTGCATCTGCCTGTTCGACATCACCAGGCTGGAGGACTCCTATGTGTTCCCAGGGGACGGTGCATCCCACACCAAAGTCCACTTCCGCTACGTGGTGTTCCACCCGTTCCTGGATGAGATTCTGATCGGGAAGATCAAGGGCTGCAGCTCGGAAGGGGTGCATGTCTCCCTAGGGTTCTTTGATGACATCCTTATCCCCCCAGAGTCACTGCAGCAACCTGCCAAGTTCGATGAGGTGGAGCAGGTGTGGGTGTGGGAGTACGAGACAGAGGAGGGTGCACACGACCTGTACATGGACACCGGAGAGGAGATCCGCTTCCGGGTGGTGGATGAGAGCTTCGTGGACACGTCGCCCACGGGGCCCAGGTCGGCCGAGGCCGCT---GCCACCAGTGAGGAGCCACCGAAGAAGGAAGCCCCGTACTCGCTAGTGGGGTCCATCATCGAGCCCGGGCTGGGCCTCCTCTCGTGGTGGACCAACAGC---
>cavPor3
ATGTTTGTTCTGGTAGAGATGGTGGACACGGTGCGGATCCCCCCGTGGCAGTTTGATAGGAAACTCAACGACTCCATTGCCGAGGAGCTGAACAAGAAATTGGCCAACAAGGTCGTGTACAACGTGGGACTCTGCATCTGCCTGTTCGACATAACCAGGCTGGAGGACTCCTACGTGTTCCCGGGAGACGGCGCATCCCACACCAAAGTGCATTTCCGCTATGTGGTATTCCACCCGTTCCTGGACGAGATTCTGATCGGGAAGATCAAGGGCTGCAGTCCTGAAGGGGTGCACGTCTCCCTAGGGTTCTTCGATGACATCCTCATTCCCCCGGAGTCCCTGCAGCAGCCTGCCAAGTTCGACGAGGCGGAGCAGGTGTGGGTGTGGGAGTACGAGACAGAGGAGGGAGCGCATGACCTGTACATGGACACAGGCGAGGAGATCCGCTTCCGGGTGGTGGACGAGAGCTTCGTGGACACCTCGCCCACGGGGCCCAGGTCAGCTGAGGCTGCT---GCTACCAGCGAGGAGCCGCCCAGGAAAGAGGCCCCTTACTCGCTTGTGGGGTCCATTATCGAGCCTGGGCTGGGCCTCCTCTCTTGGTGGACCAATAGC---
