# Supplementary material for: Six reference-quality genomes reveal evolution of bat adaptations
Source: Nature. 2020 Jul 22;583(7817):578–84. doi: 10.1038/s41586-020-2486-3 (PMC8075899; doi:10.1038/s41586-020-2486-3)
Supplement: Supplementary file 6 — Alignments of 12,931 protein-coding genes across 48 mammals. [file 41586_2020_2486_MOESM6_ESM.gz › suppDataFile/ENST00000306315.aln.fasta]

>hetGla2
ATGTCAGTGAAC---ATTTCTACTGCAGGAAAAGGTGTGGATCCAAATACAGTTGATACTTATGACAGTGGTGATGATTGGGAAATTGGGGTTGGAAATTTAATAATTGATTTGGACGCTGATTTGGAGAAGGACAGGCAGAAATTTGAGATGAATAATTCCACCAACACCACTAGCAGCGGT---AACTCTAAGGATTGTGGAGGTCCGGCCTCCAGT---GGGGCCGGTGCTACCGCAGCCTTAGCTGATGGCCTAAAATTTGCTTCTGTTCAGCCCTCTGCTCCCCAGGGGAATTCACACAAAGAGACCAGCAAATCAAAAGTGAAAAGGAGTAAAACTTCTAAGGATGCTAATAAATCTCTGCCTTCTGCTGCCTTGTATGGGATTCCCGAGATCAGCAGCACTGGCAAGAGGCAGGAAGTCCAAGGGCGCCCTGGAGAGGCAACTGGCATGAATTCAGCCCTGGGTCAAAGTGTGAGTGGCGGCGGCGGC---------------AACCCAAACTGCAGCAGTACCGGCACCAGC------------------------------ACCTCGGCCGCCGCCGCGGGGGCAGGCCCCTGTGGGAAAAGCAGGGAAGAGAAGCCAGGTAAAAGCCAGAGCAGCAGAGGCGCCAAGCGGGACAAGGACGCGGGGAAGTCCAGGAAGGACAAGCACGACCTGCTGCAG---GGCCACCAGAATGGCAGCGGC---CAGGCGCCCTCCGGGGGGCACCTCTACGGCTTCGGGGCCAAGGGCGGCGGGGGCGGCGCGAGCCCTTTCCACTGTGGGGGCACTGGGAGTGGCGGC---------------GCGACTGCGGGGGAAGTTAGCAAAAGTGCCCCAGATCCAGGGCTCATGGGA---AACTCTATGTTGGTAAAGAAGGAAGAGGAGGAGGAGGAGAGCCACAGGCGAATCAAGAAGCTGAAAACTGAGAAGGTTGACCCCCTGTTTACAGTGCCAGCACCACCGCCACCGATTTCCAGCAGTCTCACGCCTCAGATTCTACCCTCCTACTTTCCCCCATCTTCATCCAATATTGCAGCACCCGTTGAGCAGCTTTTGGTTCGGACTCGGTCTGTGGGTGTCAATACATGTGAAGTTGGAGTAGTGACAGAGCCAGAGTGTCTTGGGCCCTGTGAACCTGGGACCAGTGTGAATTTGGAAGGGATCGTGTGGCATGAAACAGAAGAAGGGGTCCTGGTTGTCAATGTCACGTGGAGGAACAAGACTTACGTAGGGACACTGCTGGACTGCACCAAGCATGACTGGGCCCCTCCCAGGTTTTGTGAGTCACCGACAAGTGACCTGGAAATGAGAGGTGGCCGGGGCAGAGGGAAGAGAGCAAGGTCTGCTGCCACAGCCCCTGGCTCCGAGGCAACCTTCACGGAGTCCAGAGGGCTGCCGAGCAAGAACAGAGGAGGGGCCAATGGAAAAGGGAGGCGGGGCAGCCTCAACGCCAGCGGGCGAAGAACACCCCCGAATTGTGCTGCGGAAGACATCAAAGCCAGTCCTTCCTCCACCAATAAGAGGAAAAACAAGCCTCCCATGGAACTGGACCTGAACTCCAGCTCTGAGGACAATAAGCCTGGGAAACGTGTCCGCACAAATTCTAGAAGCACTCCCACCACCCCTCAGGGGAAACCAGAGACTCCTTTTTTGGACCAAGGCTGCTCTTCTCCAGTGTTAATCGATTGTCCCCACCCAAACTGCAACAAAAAGTACAAGCACATTAATGGCCTGAGGTACCACCAGGCTCATGCACACTTGGATCCAGAAAACAAGCTGGAGTTCGAGCCTGACAGTGAAGACAAGATCTCAGACTGTGAGGAAGCCTTGAGTAATGTGGCGCTTGAAAGCAGC---GAGCCAAGCACAAGTGTGTCTGCTTATGACCAGGCAAAGGCACCCACATCCCCTGGTGCCGGGAACCCCCCTGGGACTCCCAAAGGAAAGAGAGAGCTGATGAGCAATGGCCCAGGGTCTCTTATGGGTTCCAAAGCTGGGAAGAACTCTGGCAAAAAGAAGGGCCTTAACAATGAACTGAACAACCTTCCAGTCATCTCCAACATGACGGCCACCTCAGACAGCTGCTCAGCAGCA------GACAGCACTCTGACTGCTGAAATGCCCAAACTGGAAGCAGAAGGGCTGGTTGACAAGAAAAATCTTGGAGACAAAGAAAAGGGCAGAAAAGCGAACAACTGTAAAATGGACAAAAACCTTTCCAAACTGAAAAGTGCCCGCCCCATTGCCCCTGCCCCAGCGCCCACGCCC------CCGCAGCTCATTGCTATCCCTACTGCTGCCTTCACAACCACCACCACTGGGACGATACCTGGCCTGCCCTCCCTTACGACCACTGTTGTCCAGGCCACACCAAAGAGCCCTCCGCTAAAGCCTATCCAACCAAAGCCCACAATCATGGGAGAGCCCATCACCGTGAACCCAGCTCTGGTGTCACTCAAAGACAAGAAGAAAAAGGAAAAGCGCAAGCTAAAGGACAAAGAAGGGAAAGACACGGGAAGCCCGAAAATGGATGCAAAGCTAGGGAAACTGGAGGATGCCAAAGGGACT---GGCAAAGATTTATCTGGGCATTTTTTAAAGGAGCATCTCAGCAAGAATGAAGGACTCGCTAACGGACTGTCAGAGTCTCAGGAGAGCCGCATGGCCAGTATCAAAGCTGAGGCCGACAAGGTCTACACATTCACAGACAACGCCCCCAGCCCGTCCATAGGCAGTGCCTCGAGGATGGAGTGCAGCACCCTGGTGAACGGGCAGGCACCCATGGGCCCGTTGCATGTGCTGACCCAGAATGGCGCCGAGAGCTCA------------GCAGCCAAGACCAGCAGCCCAGCCTATTCAGACATTTCCGATGCTGCTGACGATGGTGGATCTGACAGCAGGTCAGAGGGTATGAGGTCAAAGGCCAGTTCCCCGTCAGATATCATTTCTAGCAAGGATGGT---ATTGTG---AAAGGGCACTCCTCCACTATGGCACCATCGTCTCAACTGAAGGAG---TCCCCTTCCCCCTATTACCACAGCTATGACCCTTATTATTCCCCAAGTTACATACACCCCGGCCAGGTCGGTGGCCCTGTGGCTGGGAATTGTGGGAGCTCACAGGCCATGAAGATCAAGAAGGAGTCTGAGGAAGATGCAGAGAAAAAAGACAAGGCAGAGCAGTTAGAGTCTAAGAAAGTGGACCATAGTTCTGCATCCCTGCAACCACAACACCAGTCGGTGATCACACAGAGGCACCCTGCCCTGGCCCAGTCACTCTATTACGGCCAGTACGCCTACGGGCTCTACATGGATCAGAAGTCTCTGATGGCCACCAGCCCTGCCTACAGACAGCAGTATGAGAAGTACTATGAGGACCAGAGGCTGGCAGAGCAGAAAATGGCCCAGGCTGGAAGAGGAGACTGTGAGAGGAAGACTGAGCTTCCCCTGAAAGAGCTGGGCAAGGAGGACAGTAAGCAGAAAAGCGCGCCATCAGCCACAGTCTCAAAAGCTCCCTCTGCTCCGGAGCCTAACAAAAACCATTCTAAACTAGGGCCGTCAGTGCCTAATAAAACTGAGGAGACAGGTAAATCACAGCTTCTCTCCAATCACCAGCAGCAGCTTCAGGCCGACAGCTTCAAAGCTAAGCAGATGGAAAACCACCAGCTTATTAAGGAGGCTGTAGAAATGAAGTCTGTCATGGACTCTATGAAGCAGACAGGTGTAGACCCAACCTCGAGATTTAAACAAGATCCAGATTCAAGGACATGGCATCATTATGTGTACCAGCCCAAATATCTGGATCAGCAAAAGTCAGAAGAACTTGATAGAGAGAAGAAATTGAAAGAAGATAGT---CCAAGAAAAACTCCTAATAAAGAGAGTGGTGTGTCCAGCCTTCCTGTGTCATTAACAAGCATTAAAGAAGAACCCAAAGAGGCCAAGCGTCCTGACTCACAGTCAGTGGAGGAGAACAAACTGAAGAATGATGACCGAAAGACTCCTGTGAATTGGAAGGACTCTCGGGGGACCAGAGTGGCGGTGTCCTCACCCATGAGTCAGCATCAGTCATACATACAGTACTTGCATGCTTATCCTTATCCACAGATGTATGACCCCAGCCACCCTGCATACCGGGCTGTCTCTCCCGTCCTAATGCACAGTTACCCGGGGGCCTATCTCTCTCCAGGATTTCATTATCCTGTTTACGGGAAGATGTCAGGGAGAGACGAGGCAGAGAAAGTCAATACCAGCCCCAGCATCACCACGAAGACAACCACTGAATCTAAAGCACTGGACTTGCTCCAGCAGCATGCCAACCAGTACCGCAGCAAGTCTCCTGCTCCCGTGGAAAAGGCGACAGCCGAGCGGGAACGGGAGGCCGAGCGGGAACGGGATCGCCACTCCCCCTTTGGCCAGAGACACCTGCATACGCACCACCACACCCATGTTGGCATGGGTTACCCTCTGATCCCTGGCCAGTATGACCCTTTTCAAGGCTTGACCTCTGCTGCCCTGGTTGCCTCTCAGCAGGTGGCTGCTCAGGCATCTGCATCAGGAATGTTTCCTACACAAAGAAGAGAA---
>felCat8
ATGTCAGTGAAC---ATTTCTACTGCAGGAAAAGGTGTGGATCCAAATACGGTTGATACTTATGACAGTGGTGATGATTGGGAAATCGGGGTTGGAAATTTAATAATCGATTTGGACGCTGATTTGGAGAAGGACAGACAGAAATTTGAGATGAATAATTCCACCAACACGCCTAGCAGCAGC---AACTCGAAGGATTGCGGAGGTCTGGCCTCCAGC---GGGGCCGGTGCTACCGCAGCCTTAGCTGATGGCCTAAAATTTGCTTCTGTTCAGCCTTCTGCTCCCCAGGGGAATTCACACAAAGAGACCAGCAAATCAAAAGTGAAAAGGAGTAAAACTTCTAAGGATGCTAATAAATCTCTGCCTTCTGCTGCCTTGTATGGGATTCCCGAGATCAGCAGCACTGGCAAGAGGCAGGAAGTCCAAGGGCGCCCTGGAGAGGCAACTGGCATGAATTCAGCGCTGGGTCAAAGTGTGAGCAGCGGCGGCGTCAGC------------AACCCAAACGGCAATAGTACCGGCACCGGC------------------------------ACCTCCGCGGCCACCGCGGGGGCGGCCTCCTGTGGGAAAAGCAAAGAGGAGAAGGCAGGTAAAAGCCAGAGCAGCCGAGGTGCCAAGCGGGATAAGGATGCGGGGAAATCCAGGAAGGACAAGCACGACCTGCTTCAG---GGCCACCAGAATGGCAGTGGCGGCCAGGCCCCTTCCGGGGGGCACCTCTATGGCTTTGGGGCCAAGAGCAATGGAGGTGGCGCGAGCCCCTTCCACTGCGGGGGCGCTGGGAGTGGCAGCGGC------------GCGGCTGCAGGGGAAGTTAGCAAAAGTGCCCCGGATTCAGGGCTCATGGGA---AACTCTATGTTGTTAAAGAAGGAAGAGGAGGAGGAGGAGAGCCACAGGCGAATCAAGAAACTGAAAACCGAGAAGGTTGACCCCCTGTTTACAGTGCCAGCACCACCACCGCCGATTTCCAGCAGCCTCACGCCTCAGATTCTGCCCTCCTACTTTCCCCCATCTTCATCCAATATTGCAGCACCGGTTGAACAGCTTTTGGTGCGGACTCGTTCCGTGGGTGTCAATACATGTGAAGTTGGAGTAGTGACAGAGCCAGAGTGTCTTGGGCCCTGTGAACCTGGGACCAGTGTGAATTTGGAAGGGATCGTGTGGCATGAAACAGAAGAAGGTGTTCTAGTGGTCAATGTCACGTGGAGGAACAAAACTTACGTAGGGACCCTCCTGGACTGCACCAAGCACGACTGGGCCCCTCCCAGGTTCTGCGAGTCACCGACAAGCGACCTGGAGATGAGAGGGGGCCGGGGCCGAGGGAAGAGAGCGAGGTCTGCCGCGGCGGCTCCGGGCTCAGAGGCCAGCTTCACGGAGTCCAGAGGGCTGCAGAACAAGAACAGAGGGGGGGCCAATGGGAAAGGGAGGCGGGGCAGCCTCAACGCCAGCGGGCGAAGGACACCCCCAAATTGTGCTGCTGAGGACATCAAAGCCAGCCCCTCCTCCACCAACAAGAGGAAAAACAAGCCCCCGATGGAGCTGGACCTGAATTCCAGCTCCGAGGACAATAAGCCGGGGAAGCGCGTCCGCACCAACTCCAGAAGCACTCCGACCACTCCTCAAGGGAAACCAGAGGCGACTTTTTTGGACCAGGGCTGCTCCTCGCCAGTGTTGATCGACTGCCCCCACCCAAACTGCAACAAAAAGTACAAGCACATTAACGGCCTGAGGTACCACCAGGCCCACGCGCACCTAGACCCGGAGAACAAGCTGGAGTTCGAGCCCGACAGCGAGGACAAGATCTCGGACTGCGAGGAGGCGCTGAGCCACGTCGCGCTCGAATGCAGC---GAGCCCAGCGCCAGTCTGGCGGCCTACGACCAGGTGAAGGCGCCGGTGTCGCCCGGCCCCGGGCACCCCCCCGGCACCCCCAAGGGGAAGAGAGAGCTGATGAGCAACGGTCCGGGCTCTGTCGTCGGGTCCAAAGCGGGGAAGAGTTCTGGCAAGAAGAAGGGCCTTCACGGCGAGCTGAACAACCTCCCGGTCATCTCCAACATGACGGCCACCCTAGACGCTTGCTCCGCGGCA------GATGGCAGCTTGGCTTCCGAGATGCCCAAACTGGAAGCAGAAGGGCTCATCGACAAGAAGAACGCGGGAGAGAAAGAAAAGGGCAAGAAAGCCAACAACTGCAAAATGGACAAGAACCTCGCCAAGCTGAAAACCGCGCGGCCCATCGCCCCCGCCCCGGCCCCCACCCCG------CCGCAGCTCATCGCCATACCCACCGCGGCCTTCACGAGCACCACCACGGGCACCATCCCCGGACTGCCCTCCCTCACGACCACCGTGGTGCAGGCCACACCAAAGAGTCCTCCGTTGAAACCCATCCAGCCAAAGCCCACCATCATGGGGGAGCCCATCACCGTGAACCCGGCTCTCGTGTCCCTCAAAGACAAAAAGAAGAAGGAGAAGCGGAAGCTTAAGGACAAAGAAGGGAAGGAGTCGGGGAGCCCGAAAATGGATGCCAAGCTGGGCAAACTTGAGGACGCCAAGGGGGCC---GGCAAGGACTTATCGGGGCATTTTTTAAAGGACCACCTCAACAAGAGTGAAGGGCTGGCCAACGGACTCTCAGAGTCTCAGGAGAGCCGGATGGCCAGCATCAAAGCCGAGGCCGACAAGGTTTACACTTTCACGGACAACGCGCCCAGCCCTTCCATAGGCAGCGCCTCGAGGATGGAGTGCAACCCGCTGGTGAACGGGCAGGCGCCCATGGCCCCGCTGCACGTGCTGACGCAGAACGGGGCCGAGACC---------------GCGGCCAAGACCAGCAGCCCCGCCTATTCGGACATCTCGGACGCCGCCGACGACGGTGGGTCCGACAGCCGGTCGGAGGGCGTGAGGTCCAAGGCCGGTTCCCCGTCGGACATCATTTCCAGTAAGGAGGGG---GTCGTC---AAAGGGCATCCTGCAGCTGCAGCACAGTCCTCTCAGCTCAAAGAG---TCCCATTCTCCCTATTACCATGGCTACGATCCTTACTATTCTCCAAGTTACATGCACCCTGGGCAGGTGGGAGCCCCTGCGGCCGGGAACGGCGGGAGCACGCAGGCGATGAAGATCAAGAAGGAGTCCGAGGAGGAGGCCGAAAGGAAAGACAAGGCCGAGCAGCTGGATGCCAAGAAAGCGGACCACAACCCGGCACCCTTACAGCCTCAGCACCAGTCGGTGATCACGCAGAGACACCCAGCGCTGGCGCAGTCGCTTTACTACGGCCAGTACGCCTACGGGCTCTATATGGACCAGAAGTCCCTGATGGCCACCAGCCCTGCCTACAGACAGCAGTATGAGAAGTACTATGAGGACCAGAGGCTGGCAGAGCAGAAAATGGCCCAAGCTGGCCGAGGAGAGTGCGACAGGAAAAGCGAGCTCCCCTTGAAGGAGCCGGGCAAGGAGGACAGTAAACAGAAAAGCCTGCCGTCTGCCACAATCTCAAAAGCTCCCTCTACCCCAGAGCCTAACAAAACCCATTCTAAACTAGGGCCGCCAGTGCCTAATAAAACTGAGGACACAGGTAAATCACAGCTTCTCCCCGGCCACCAGCAGCAGCTTCAGGCCGACAGCTTCAAAGCTAAGCAGATGGAAAACCACCAGCTTATTAAGGAGGCTGTAGAAATGAAATCTGTCATGGACTCTATGAAGCAGACAGGTGTAGACCCAGCCTCGAGATTTAAACAAGATCCAGATTCAAGGACCTGGCATCATTATGTATACCAGCCCAAATACCTGGATCAGCAAAAGTCAGAAGAGCTTGAGAGGGAAAAGAAATTAAAAGAAGATAGT---CCCAGGAAGACTCCCACTAAAGACAGTGGGGTGTCCAGCCTCCCCGTGTCATTAACGAGCATTAAGGAGGAGCCCAAAGAGGCCAAGCGCCCGGATTCTCAGTCCACGGAGGAGAACAAGCTCAAGAGTGATGATCGGAAGACACCCGTGAACTGGAAGGACTCTCGGGGAACGAGAGTGGCAGTTTCCTCGCCTCTGAGTCAGCATCAGCCCTACATACAGTACTTGCATGCTTATCCTTACCCACAGATGTATGACCCCAGCCACCCTGCATACCGGGCTGTTTCTCCTGTCCTAATGCACAGTTACCCTGGGGCCTATCTCTCTCCAGGCTTTCATTATCCTGTTTATGGGAAGATGTCAGGGAGAGAAGAGGCAGAGAAAGTCAATACCAGCCCTAGCATCAACGCGAAAACAACATCGGAATCAAAAGCGCTGGACCTGCTCCAGCAGCATGCCAACCAGTACCATAGCAAGTCTCCCGCCCCCGTGGAAAAGGCGACAGCAGAGCGGGAGCGGGAGGCAGAACGGGAGAGGGACCGCCACTCGCCGTTCAGCCAGCGGCACCTGCACACGCACCACCACACCCACGTGGGCATGGGTTACCCACTCATCCCTGGTCAATATGACCCTTTCCAAGGCTTGACCTCCGCCGCCCTTGTTGCCTCTCAGCAGGTGGCTGCCCAGGCATCTGCATCAGGAATGTTTCCTGCACAAAGAAGAGAA---
>HLrouAeg4
ATGTCAGTGAAC---ATTTCTACTGCAGGAAAAGGTGTGGATCCAAATACGGTTGATACTTATGACAGTGGCGATGATTGGGAAATCGGGGTTGGAAATTTAATAATTGATTTGGACGCTGATTTGGAGAAGGACAGACAGAAATTTGAGATGAATAATTCCACCAATACCACTAGCAGCAGC---AACTCTAAGGATTGTGGAGGTCTGGCCTCCAGT---GGGGCCGGTGCTACCGCAGCCTTAGCCGATGGCCTAAAATTTGCTTCTGTTCAGACCTCTGCTCCCCAGGGGAATTCACACAAAGAGACCAGCAAATCAAAAGTGAAAAGGAGTAAAACTTCTAAGGATGCTAATAAATCTCTGCCTTCTGCTGCCTTGTATGGGATTCCCGAGATCAGCAGCACTGGCAAGAGGCAGGAAGTCCAAGGGCGCCCTGGAGAGGCAACTGGCATGAATTCAGCGCTGGGTCAAAGTGTGAGCAGCGGCAGCGGCGGCGGC---------AACCCAAACAGCAATAGTACCAGCACCGGC------------------------------ACCTCCGCTGCCACCGCGGGGGCGGCCTCCTGTGGGAAAAGCAAAGAGGAGAAGCCAGGTAAAAGCCAGAGCAGCCGAGGCGCCAAGCGGGATAAGGATGCGGGGAAATCCAGGAAGGACAAGCACGACCTGCTTCAG---GGCCACCAGAATGGCAGTGGCAGCCAGGCCCCTTCCGGGGGGCACCTCTATGGCTTTGGGGCCAAGAGCAATGGAGGTGGCGCGAGCCCCTTCCACTGCGGGGGCACTGGGAGTGGCAGCGTC------------GCGGCTGCAGGGGAAGTTAGCAAAAGTGCCCCGGATTCAGGGCTCATGGGA---AACTGTATGTTGGTAAAGAAGGAAGAGGAGGAGGAGGAGAGCCACAGGCGAATCAAGAAACTGAAAACGGAGAAGGTTGACCCCCTGTTTACAGTGCCAGCACCGCCACCGCCGATTTCCAGCAGTCTCACGCCTCAGATTCTACCCTCCTACTTTTCCCCATCTTCATCCAATATTGCAGCGCCGGTTGAGCAGCTTTTGGTTCGGACTCGTTCCGTGGGTGTCAATACCTGTGAAGTTGGAGTAGTGACAGAGCCAGAGTGTCTCGGGCCCTGTGAACCTGGGACCAGTGTGAATTTGGAAGGGATCGTGTGGCATGAAACAGAAGAAGGTGTCCTAGTGGTCAATGTCACGTGGAGGAACAAAACTTACGTAGGGACCCTACTGGACTGCACCAAGCACGACTGGGCCCCTCCCAGGTTCTGCGAGTCACCAACAAGTGACCTGGAGATGAGAGGAGGCCGGGGCCGGGGGAAGAGAGCGAGGTCTGCCGCAGCCGCCCCAGGCTCGGAGGCCAGCTTCACAGAGTCCAGAGGGCCGCAGAGCAAGAACAGAGGGGGGGCCAATGGGAAAGGGAGGCGGGGCAGCCTCAATGCCAGCGGGAGAAGGACACCCCCAAATTGTGCCGCTGAGGACATCAAAGCCAGCCCCTCCTCCACCAACAAAAGGAAAAACAAGCCTCCAATGGAGCTAGACCTGAACTCCAGCTCCGAAGACAATAAGCCTGGGAAACGTGTCCGCACAAATTCTAGAAGCACTCCCACCACCCCTCAAGGGAAACCAGAGACTACTTTTTTGGACCAAGGCTGCTCCTCTCCAGTATTAATAGATTGTCCCCACCCAAACTGCAACAAAAAGTACAAGCACATTAATGGCCTGAGGTACCACCAGGCTCATGCACACTTAGACCCAGAAAACAAGCTGGAGTTTGAACCTGACAGTGAAGACAAGATCTCGGACTGCGAGGAGGCACTGAGTAACGTGGCGCTTGAATGCAGC---GAGCCAAGCACAAGTGTATCAGCTTATGACCAGGTGAAGGCGCCGGCATCCCCTGGCTCGGGGAACCCCCCTGGGACGCCCAAGGGAAAGAGGGAGCTGATGAGCAATGGCCCAGGTTCTGTTATCGGAACGAAAGCCGGGAAGAATTCTGGCAAAAAGAAGGGCCTTAACAGTGAACTGAGCAATCTCCCAGTCATCTCCAACATGACGGCCACGTTAGACGGTTGCTCAGCAGCA------GACGGCAGTTTGGCTGCTGAAATGCCCAAACTGGAAGCAGAAGGGTTAATTGACAAGAAAAACTTGGGAGATAAAGAAAAGGGCAAAAAAGCCAACAATTGCAAAATGGACAAAAACCTCTCCAAACTGAAAACTGCCCGGCCCATTGCTCCTGCCCCAGCCCCCACTCCC------CCGCAACTAATCGCTATCCCCACCGCCACCTTTACAAGCACCACCACGGGGACAATACCCGGCCTGCCCTCCCTCACGACGACTGTTGTTCAGGCCACGCCAAAGAGTCCTCCGTTAAAACCCATTCAACCAAAGCCTACAATTATGGGGGAGCCCATCACCGTGAACCCAGCTCTTGTGTCACTCAAAGACAAAAAGAAAAAGGAGAAGCGAAAGCTAAAGGACAAAGAAGGCAAAGAGACAGGAAGCCCTAAAATGGATGCAAAGCTGGGCAAACTGGATGACGCCAAGGGGGCT---GGGAAAGATTTATCTGGGCATTTTTTAAAGGACCATCTCAACAAGACGGAAGGGCTGGCTAATGGACTGTCGGAGTCTCAAGAGAGCCGAATGGCCAGTATCAAAGCCGAGGCTGATAAGGTTTACACATTCACGGACAATGCTCCCAGCCCGTCCATAGGGAGCGCCTCGAGAATGGAATGCAACACGTTGGTGAACGGGCAGGCGCCAATGGCCCCACTGCATGTGTTGACACAAAACGGAGCGGAGAGCTCT------------GCGGCCAAGACGAGCAGCCCCGCCTATTCGGACATATCTGATGCCGCCGATGATGGTGGTTCTGATAGCAGGTCAGAGGGCATGAGGTCCAAAGCCAGTTCCCCGTCAGATATCATGTCCGGTAAGGACGGT---GTTGTA---AAAGGGCATTCTTCAGCTACAGCACAATCATCTCAAATGAAAGAG---TCCCACTCTCCCTATTACCATGGCTACGATCCTTATTATTCTCCAAGTTACATGCACCCCGGGCAGGTCGGCGCCCCTGCCGCTGGGAATGGTGGGAGCATGCAGGGACTGAAGATCAAGAAGGAGTCTGAGGAAGATGCAGAAAAGAAAGACAAGGCAGAGCAGCTAGATGCCAAGAGAGTGGACCATGCTCCCGCCTCCTTACAGCCTCAGCACCAGTCGGTGATCACACAGAGACACCCTGCCCTGGCTCAGTCACTTTATTATGGCCAGTATGCCTACGGGCTCTATATGGACCAGAAGTCTCTGATGGCCACCAGCCCTGCCTACAGACAGCAGTATGAGAAGTACTATGAGGACCAGAGGCTGGCAGAGCAGAAAATGGCCCAAACTGGGAGAGGAGACTGTGAAAGGAAAACTGAGCTCCCCTTGAAAGAGCTGGGCAAGGAGGACAGTAAACAGAAAAACATGCCGTCGGCCACAATCTCAAAAGCTCCCTCTACCCCGGAGCCAAACAAAAACCATTCTAAACTAGGGCCGTCAGTGCCTAATAAAACTGAGGAGACAGGTAAATCGCAGCTTCTCTCCAATCACCAGCAGCAGCTTCAGGCCGACAGCTTCAAAGCTAAGCAGATGGAAAACCACCAACTTATTAAGGAGGCTGTAGAAATGAAATCTGTCATGGACTCTATGAAGCAGACAGGTGTAGACCCAACCTCGAGATTTAAACAAGATCCAGATTCAAGGACATGGCATCATTACGTATACCAGCCCAAATACCTGGATCAGCAAAAGTCAGAAGACCTTGATAGAGAAAAGAAACTAAAAGAGGATAGT---CCCAGGAAAACTCCCAATAAAGAGAGTGGAGTGTCCAGCCTTCCTGTATCATTAACCAGCATTAAAGAGGAGCCCAAAGAGGCCAAGCGTCCTGACTCTCAGTCCATGGAGGAGAACAAGCTGAAAAATGATGATCGAAAGACTCCTGTGAACTGGAAGGACTCCCGAGGAACAAGAGTGGCTGTCTCCTCGCCCATGAGTCAGCACCAGTCCTACATACAGTATTTGCATGCTTATCCTTACCCACAGATGTACGAGCCCAGCCACCCTGCATACCGGGCCGTTTCTCCCGTCCTCATGCACAGTTACCCTGGGGCCTATCTCTCTCCAGGATTTCATTATCCTGTTTATGGGAAGATGTCAGGGAGAGAAGAGGCAGAGAAAGTCAATACCAGCCCTAGCATCAACACGAAAACAACCACTGAATCTAAAGCACTGGATTTGCTCCAGCAGCATGCCAACCAGTACCGCAGCAAGTCTCCTGCTCCCGTGGAGAAGGCTACAGCTGAGCGGGAACGGGAAGCGGAAAGGGAACGGGATCGCCACTCCCCCTTCGGCCAGCGGCACCTGCATACACATCACCACACCCACGTCGGCATGGGGTACCCACTAATCCCTGGTCAATACGACCCTTTCCAAGGCTTGACCTCTGCTGCCCTCGTTGCCTCTCAGCAGGTGGCCGCCCAGGCATCTGCATCAGGAATGTTTCCTGCACAAAGAAGAGAA---
>HLrhiFer5
ATGTCAGTGAAC---ATTTCTACTGCAGGAAAAGGTGTGGATCCAAATACGGTTGATACTTATGACAGTGGCGATGATTGGGAAATCGGGGTTGGAAATTTAATAATTGATTTGGACGCTGATTTGGAGAAGGACCGACAGAAATTTGAGATGAATAATTCCACCAATACCACTAGCAGCAGC---AACTCTAAAGAGTGTGGAGGTCTGGCCTCCAGT---GGGGCCGGTGCTACCGCAGCCTTAGCTGATGGCCTAAAATTTGCTTCTGTTCAGCCCTCTGCTCCCCAGGGGAATTCACACAAAGAGACCAGCAAATCAAAAGTGAAAAGGAGTAAAACTTCTAAGGATGCTAATAAATCTCTGCCTTCTGCTGCCTTGTATGGGATTCCCGAGATCAGCGGCACTGGCAAGAGGCAGGAAGTCCAAGGGCGCCCTGGAGAGGCAACTGGCATGAATTCAGCACTGGGTCAAAGTGTGAGCAGCGGCGGCGGCGGCGGC---------AACCCAAACAGCAATAGTACCAGCACCGGC------------------------------ACCTCCGCTGCCACCGCGGGGGCGGCCTCCTGTGGGAAAAGCAAAGAGGAGAAGCCAGGTAAAAGCCAGAGCAGCCGAGGCGCCAAGCGGGATAAGGATGCGGGGAAATCCAGGAAGGACAAGCACGACCTGCTTCAG---GGCCACCAGAATGGCAGTGGCAGCCAGGCCCCTCCCGGGGGGCACCTCTATGGCTTTGGGGCCAAGAGCAATGGAGGCGGTGCGAGCCCCTTCCACTGCGGGGGCGCTGGGAGTGGTAACGTC------------GCGGCTGCAGGGGAAGTTAGCAAAAGTGCCCCGGATTCAGGGCTCATGGGA---AACTGTATGTTGGTAAAGAAGGAAGAGGAGGAGGAGGAGAGCCACAGGCGAATCAAGAAACTGAAAACGGAGAAGGTTGACCCCCTGTTTACAGTGCCAGCACCACCACCGCCGATTTCCAGCAGTCTCACGCCTCAGATTCTACCCTCCTACTTTTCCCCATCTTCATCCAATATTGCAGCACCGGTTGAACAGCTTTTGGTGCGGACTCGTTCCGTGGGTGTCAATACCTGTGAAGTTGGAGTAGTGACAGAGCCAGAGTGTCTTGGGCCCTGTGAACCTGGGACCAGTGTGAATTTGGAAGGGATCGTGTGGCATGAAACAGAAGAAGGTGTCCTAGTGGTCAATGTCACGTGGAGGAACAAAACTTACGTAGGGACCCTATTGGACTGCACCAAGCACGACTGGGCCCCTCCCAGGTTCTGTGAGTCACCGACAAGTGACCTGGAGATGAGAGGAGGCCGGGGCCGAGGAAAGAGAGCAAGGTCTGCCGCAGCCGCCCCGGGCTCCGAGGCCAGCTTCACCGAGTCCAGAGGGCTGCAGAACAAGAACAGAGGGGGGGCCAATGGGAAAGGGAGGCGGGGGAGCCTCAACGCCAGTGGGCGCAGGACACCCCCAAATTGTGCTGCTGAGGACATCAAAGCCAGCCCCTCCTCCACCAACAAAAGGAAAAACAAGCCTCCTATGGAGCTAGACCTGAACTCCAGCTCCGAGGATAATAAGCCTGGGAAGCGTGTCCGCACAAATTCTAGAAGCACTCCCACCACCCCTCAAGGGAAACCAGAGACTACTTTTTTGGACCAAGGCTGCTCCTCTCCAGTGTTAATCGATTGTCCCCACCCAAACTGCAACAAGAAGTACAAGCACATTAACGGCCTGAGGTACCACCAGGCTCACGCACACTTAGACCCGGAAAACAAGCTGGAGTTTGAGCCTGACAGCGAGGACAAGCTCTCGGACTGCGAGGAGGCGCTGAGTAACGTGGCGCTCGAATGCAGT---GAGCCCAGCGCAGGCGTGTCGGCGTATGACCAGGTGAAGGGGCCAGCGTCCCCTGGCGCGGGGAACCCCCCTGGGACCCCCAAGGGAAAGAGGGAGCTGATGAGCAATGGCCCGGGTTCTGTTCTCGGATCTAAAGCTGGGAAGAATTCTGGAAAAAAGAAAGGCCTTAACAACGAACTGAACAACCTCCCGGTCATCTCCAACATGACGGCCACGTTAGACAGTTGCTCGGCAGCA------GATGGCAGTTTGGCTGCTGAAATGCCCAAACTGGAAGCGGAAGGATTAATTGACAAGAAGAATTTGGGAGAGAAGGAAAAGGGCAAAAAAGCCAACAATTGCAAAATGGACAAAAACCTCTCCAAACTGAAAACCGCGCGGCCCATCGCCCCTGCCCCGGCCCCGACTCCG------CCACAACTGATCGCCATCCCCACTGCCGCCTTCACAAGCACCACAACGGGGACAATCCCCGGACTGCCCTCCCTCACGACGACTGTTGTTCAGGCCACACCAAAGAGTCCTCCGTTAAAACCCATTCAACCAAAGCCCACAATTATGGGGGAGCCCATCACCGTGAACCCAGCTCTTGTGTCGCTCAAAGACAAAAAGAAAAAGGAGAAGCGAAAGCTAAAGGACAAAGAAGGGAAAGAGACGGGAAGCCCGAAAATGGATGCGAAGCTGGGCAAACTCGAGGACGCCAAGGGGGCG---GGGAAAGACTTATCGGGGCATTTTTTAAAGGACCATCTCAGCAAGACTGAGGGGCTGGCTAATGGGCTGTCGGAGTCTCAGGAGAGCCGAATGGCCAGTATCAAAGCCGAGGCCGATAAGGTTTACACGTTCACAGACAATGCTCCCAGTCCTTCCATCGGGAGTGCCTCGAGAATGGAATGCAACACGCTGGTGAACGGGCAGGCGCCCATGGCCCCACTGCATGTGTTGACACAAAACGGGGCAGAGAGTTCT------------GCGGCCAAGACGAGCAGCCCCGCCTATTCGGACATATCTGATGCTGCCGACGACGGTGGTTCCGACAGCAGGTCGGAGGGCATGAGGTCAAAAGCCAGTTCCCCATCAGATATCCTTTCTAGTAAGGACGGT---GTTGTC---AAAGGGCATTCTTCAACTACAGCTCCATCATCTCAAATGAAAGAG---TCCCACTCTCCCTATTACCATGGCTACGATCCTTATTATTCTCCAAGTTACATGCACCCTGGCCAGGTCAGCGCCCCTGCAGCTGGGAACGGTGGGAGCACGCAGGGAATGAAGATCAAGAAGGAGTCTGAGGAAGACGCAGAGAAGAAAGACAAGGCAGAGCAGCTAGATGCCAAGAGAGTGGACCATACTTCCACATCCTTACAGCCTCAGCACCAGTCGGTGATCACACAGAGACACCCTGCCCTGGCTCAGTCCCTTTATTATGGCCAGTATGCCTACGGGCTCTACATGGACCAGAAGTCTCTGATGGCCACCAGCCCTGCCTACAGACAGCAGTACGAGAAGTACTATGAGGACCAGAGGCTGGCAGAGCAGAAAATGGCCCAAACTGGGAGAGGAGACTGTGAAAGGAAAAATGAGCTCCCCTTGAAAGAGCTGGGCAAGGAGGACAGTAAACAGAAAAACATGCCGTCGGCCACAATCTCAAAAGCTCCCTCTACCCCGGAGCCTAACAAAAACCATTCTAAACTAGGGCCGTCAGTGCCTAATAAAACTGAGGAGACAGGTAAATCGCAGCTTCTCTCCAATCACCAGCAGCAGCTTCAGGCCGACAGCTTCAAAGCTAAGCAGATGGAAAACCACCAGCTTATTAAGGAGGCTGTAGAAATGAAATCTGTCATGGACTCTATGAAGCAGACAGGTGTAGACCCAACCTCGAGATTTAAACAAGACCCAGATTCAAGGACATGGCATCATTACGTATACCAGCCCAAATACCTGGATCAGCAAAAATCAGAAGACCTTGACAGAGAAAAGAAATTAAAGGAGGACAGT---CCCAGGAAAACTCCCAATAAAGACAGTGGCGTGCCCAGCCTTCCTGTGTCATTAACCAGCATTAAAGAGGAGCCCAAAGAGGCCAAGCGTCCTGATTCTCAATCCATGGAGGAGAACAAGCTGAAAAATGATGATCGAAAGACTCCTGTGAACTGGAAGGACTCTCGGGGAACAAGAGTGGCTGTCTCCTCGCCCATGAGTCAGCATCAGTCCTACATACAGTACTTGCATGCTTATCCTTACCCACAGATGTATGACCCCAGCCACCCTGCATACCGGGCTGTTTCTCCCGTCCTAATGCACAGTTACCCTGGGGCCTATCTCTCTCCAGGATTTCATTATCCTGTTTATGGGAAGATGTCAGGGAGAGAAGAGGCAGAGAAAGTCAATACGAGCCCCAGCATCAACCCGAAAACAACCACTGAATCGAAAGCACTGGATTTGCTCCAGCAGCATGCCAACCAATACCGCAGCAAGTCTCCTGCCCCAGTGGAGAAGGCTACAGCTGAGCGGGAACGGGAAGCGGAGAGGGAAAGAGACCGGCACTCCCCCTTTGGCCAGCGACACCTGCATACGCATCACCACACCCATGTTGGCATGGGTTACCCACTAATCCCTGGTCAATATGACCCTTTTCAAGGCTTGACCTCTGCTGCCCTCGTTGCCTCTCAGCAGGTGGCTGCCCAAGCATCTGCATCAGGAATGTTTCCTGCACAAAGAAGAGAA---
>hg38
ATGTCAGTGAAC---ATTTCTACTGCAGGAAAAGGTGTGGATCCAAATACAGTTGATACTTATGACAGTGGCGATGATTGGGAAATCGGGGTTGGAAATTTAATAATTGATTTGGACGCTGATTTGGAGAAGGACAGACAGAAATTTGAGATGAATAATTCCACCACCACCACTAGTAGCAGC---AACTCCAAGGATTGTGGAGGTCCGGCCTCCAGT---GGGGCTGGTGCTACCGCAGCCTTAGCTGATGGCCTAAAATTTGCTTCTGTTCAGGCCTCTGCTCCCCAGGGGAATTCACACAAAGAGACCAGCAAATCAAAAGTGAAAAGGAGTAAAACTTCTAAGGATGCTAATAAATCTCTGCCTTCTGCTGCCTTGTATGGGATTCCCGAGATCAGCAGCACTGGCAAGAGGCAGGAAGTCCAAGGGCGCCCTGGAGAGGCAACTGGCATGAATTCAGCGCTGGGTCAAAGTGTGAGCAGCGGCGGCAGCGGC------------AACCCAAACAGCAATAGTACCAGCACCAGC------------------------------ACCTCTGCCGCCACCGCGGGGGCAGGCTCCTGTGGGAAAAGCAAAGAGGAGAAGCCAGGTAAAAGCCAGAGCAGCCGAGGCGCCAAGCGGGATAAGGATGCGGGGAAATCCAGGAAGGACAAGCACGACCTGCTTCAG---GGCCACCAGAATGGCAGTGGCAGCCAGGCCCCTTCCGGGGGGCACCTCTATGGCTTTGGGGCCAAGAGCAATGGAGGTGGCGCGAGCCCCTTCCACTGCGGGGGCACTGGGAGTGGCAGCGTC------------GCCGCTGCAGGGGAAGTTAGCAAAAGTGCCCCGGATTCAGGGCTCATGGGA---AACTCTATGTTGGTAAAGAAGGAAGAGGAGGAGGAGGAGAGCCACAGGCGAATCAAGAAACTGAAAACTGAGAAGGTTGACCCCCTGTTTACAGTGCCAGCGCCACCACCGCCGATTTCCAGCAGTCTCACGCCTCAGATTCTACCCTCCTACTTTTCCCCATCTTCATCCAATATTGCAGCACCGGTTGAACAGCTTTTGGTTCGGACTCGTTCTGTGGGTGTCAATACATGTGAAGTTGGAGTAGTGACAGAGCCAGAGTGTCTTGGGCCCTGTGAACCTGGGACCAGTGTGAATTTGGAAGGGATCGTGTGGCATGAAACAGAAGAAGGTGTCCTAGTGGTCAATGTCACGTGGAGGAACAAAACGTACGTGGGAACCCTACTGGACTGCACCAAGCACGACTGGGCCCCTCCCAGGTTTTGTGAGTCACCGACAAGTGACCTGGAGATGAGAGGGGGCCGGGGCAGAGGGAAGAGAGCGAGGTCTGCTGCTGCTGCCCCGGGCTCCGAGGCCAGCTTCACAGAGTCCAGAGGGCTGCAGAATAAGAACAGAGGGGGGGCCAATGGGAAAGGGAGGCGGGGCAGCCTCAATGCCAGCGGACGAAGGACACCCCCAAATTGTGCTGCTGAGGATATCAAAGCCAGCCCTTCCTCCACCAACAAAAGGAAAAACAAGCCTCCAATGGAGCTGGACCTGAACTCCAGCTCTGAGGACAATAAGCCTGGAAAGCGTGTCCGCACAAATTCCAGAAGCACTCCCACTACCCCTCAAGGGAAACCAGAGACTACTTTTTTGGACCAAGGCTGCTCTTCTCCAGTGTTAATCGACTGTCCCCACCCAAACTGCAACAAAAAGTACAAGCACATTAACGGCCTGAGGTACCACCAGGCTCATGCACACTTAGACCCAGAAAACAAGCTGGAGTTCGAGCCTGACAGTGAGGACAAGATCTCGGACTGTGAGGAAGGATTGAGTAATGTGGCACTTGAATGCAGT---GAGCCAAGCACAAGTGTATCTGCTTATGACCAGTTGAAGGCACCGGCATCCCCTGGTGCTGGAAACCCACCTGGGACCCCAAAGGGAAAGAGAGAGCTGATGAGCAATGGCCCAGGTTCCATTATTGGTGCTAAAGCTGGGAAGAATTCTGGCAAAAAGAAGGGCCTTAACAATGAACTGAACAACCTTCCAGTAATCTCCAACATGACGGCTGCGTTAGACAGTTGCTCGGCAGCA------GACGGCAGTTTGGCTGCTGAGATGCCTAAACTGGAAGCAGAAGGATTAATTGACAAGAAAAATTTAGGAGATAAAGAAAAGGGCAAAAAAGCTACCAACTGCAAAACGGACAAAAACCTCTCTAAACTGAAAAGTGCCCGGCCCATTGCCCCTGCCCCAGCCCCCACTCCC------CCGCAGCTAATCGCTATACCCACTGCAACCTTTACAACGACCACCACTGGGACAATACCCGGACTGCCCTCCCTCACAACAACTGTTGTTCAGGCTACACCAAAGAGTCCTCCGTTAAAACCCATTCAACCAAAGCCCACAATTATGGGAGAGCCCATCACCGTGAACCCAGCTCTGGTGTCACTCAAAGACAAAAAGAAAAAGGAGAAGCGAAAGCTAAAGGACAAAGAAGGGAAAGAGACGGGAAGCCCAAAAATGGATGCCAAGCTGGGGAAACTAGAGGACTCCAAGGGGGCC---AGCAAAGATTTACCTGGGCATTTTTTAAAGGATCATCTCAACAAGAATGAAGGGCTGGCAAATGGACTGTCGGAGTCTCAGGAGAGCCGCATGGCCAGTATCAAAGCTGAGGCCGATAAGGTTTACACTTTCACAGACAACGCTCCCAGCCCTTCCATAGGGAGCGCCTCGAGGCTGGAATGCAGCACTTTGGTGAACGGGCAGGCACCAATGGCACCTCTGCATGTGTTGACCCAGAATGGGGCAGAGAGTTCA------------GCTGCAAAGACAAGCAGCCCGGCCTATTCAGACATATCTGATGCTGCTGACGATGGTGGTTCTGACAGCAGGTCGGAGGGTATGAGATCAAAGGCCAGTTCCCCATCAGATATTATTTCTAGTAAGGACAGT---GTTGTA---AAAGGGCATTCTTCAACTACAGCACAATCATCTCAACTGAAAGAG---TCCCATTCTCCCTATTACCACAGCTATGATCCTTATTATTCTCCAAGTTACATGCACCCTGGGCAGGTCGGTGCCCCTGCAGCTGGAAATAGTGGGAGCACGCAGGGAATGAAGATCAAGAAGGAGTCTGAGGAAGATGCTGAAAAGAAAGACAAGGCAGAGCAGTTAGATTCTAAGAAAGTGGACCACAATTCTGCATCCTTACAGCCTCAGCACCAGTCGGTGATCACACAAAGACATCCTGCCCTGGCTCAGTCACTTTATTATGGCCAGTATGCATATGGGCTCTATATGGACCAGAAGTCTCTGATGGCCACCAGCCCTGCCTATAGACAGCAGTATGAGAAGTACTATGAGGACCAGAGGCTGGCAGAGCAGAAAATGGCCCAGACTGGGAGAGGAGACTGTGAAAGGAAAAGTGAGCTCCCCTTGAAAGAGCTGGGCAAGGAGGAAACTAAACAGAAAAATATGCCATCGGCCACAATCTCAAAAGCTCCCTCTACTCCGGAGCCTAACAAAAACCATTCTAAACTAGGGCCATCAGTGCCTAATAAAACTGAGGAGACAGGTAAATCGCAGCTTCTCTCCAATCACCAGCAGCAGCTTCAGGCCGACAGCTTCAAAGCTAAGCAGATGGAAAACCACCAGCTTATTAAGGAGGCTGTAGAAATGAAGTCTGTCATGGACTCTATGAAGCAGACAGGTGTAGACCCAACCTCGAGATTTAAACAAGACCCAGATTCAAGAACATGGCATCATTATGTATACCAGCCCAAATATCTGGATCAGCAAAAGTCAGAAGAACTTGATAGAGAGAAGAAATTAAAAGAGGATAGT---CCGAGGAAAACTCCTAATAAAGAGAGTGGTGTGCCCAGCCTTCCTGTATCGTTAACAAGCATTAAAGAGGAGCCCAAAGAGGCCAAGCATCCTGATTCTCAATCAATGGAGGAGAGCAAGCTGAAAAATGATGATCGAAAGACTCCTGTGAACTGGAAGGACTCTCGGGGAACAAGAGTGGCTGTCTCCTCACCCATGAGTCAGCATCAGTCATACATACAGTACTTGCATGCTTATCCTTACCCACAGATGTACGACCCCAGCCATCCTGCATACCGGGCTGTTTCTCCCGTCCTAATGCACAGTTATCCTGGGGCATATCTCTCTCCAGGATTTCATTATCCTGTTTATGGGAAGATGTCAGGGAGAGAAGAGACAGAGAAAGTCAATACCAGCCCTAGCGTCAACACGAAAACAACCACTGAATCTAAAGCACTGGATTTGCTCCAGCAGCATGCTAACCAATACCGCAGCAAGTCTCCTGCTCCTGTGGAAAAGGCTACAGCTGAGCGGGAACGGGAGGCAGAAAGGGAAAGGGATCGCCACTCCCCCTTCGGCCAGCGGCACCTGCACACGCACCACCACACCCACGTTGGCATGGGTTACCCGCTAATCCCGGGTCAATATGACCCTTTTCAAGGCTTGACCTCTGCTGCCCTTGTTGCCTCTCAGCAGGTGGCTGCCCAGGCATCTGCATCTGGAATGTTTCCTGGACAAAGAAGAGAA---
>panTro5
ATGTCAGTGAAC---ATTTCTACTGCAGGAAAAGGTGTGGATCCAAATACAGTTGATACTTATGACAGTGGCGATGATTGGGAAATCGGGGTTGGAAATTTAATAATTGATTTGGACGCTGATTTGGAGAAGGACAGACAGAAATTTGAGATGAATAATTCCACCACCACCACTAGTAGCAGC---AACTCCAAGGATTGTGGAGGTCCGGCCTCCAGT---GGGGCTGGTGCTACCGCAGCCTTAGCTGATGGCCTAAAATTTGCTTCTGTTCAGGCCTCTGCTCCCCAGGGGAATTCACACAAAGAGACCAGCAAATCAAAAGTGAAAAGGAGTAAAACTTCTAAGGATGCTAATAAATCTCTGCCTTCTGCTGCCTTGTATGGGATTCCCGAGATCAGCAGCACTGGCAAGAGGCAGGAAGTCCAAGGGCGCCCTGGAGAGGCAACTGGCATGAATTCAGCGCTGGGTCAAAGTGTGAGCAGCGGCGGCAGCGGC------------AACCCAAACAGCAATAGTACCAGCACCAGC------------------------------ACCTCTGCCGCCACCGCGGGGGCAGGCTCCTGTGGGAAAAGCAAAGAGGAGAAGCCAGGTAAAAGCCAGAGCAGCCGAGGCGCCAAGCGGGATAAGGATGCGGGGAAATCCAGGAAGGACAAGCACGACCTGCTTCAG---GGCCACCAGAATGGCAGTGGCAGCCAGGCCCCTTCCGGGGGGCACCTCTATGGCTTTGGGGCCAAGAGCAATGGAGGTGGCGCGAGCCCCTTCCACTGCGGGGGCACTGGGAGTGGCAGCGTC------------GCCGCTGCAGGGGAAGTTAGCAAAAGTGCCCCGGATTCAGGGCTCATGGGA---AACTCTATGTTGGTAAAGAAGGAAGAGGAGGAGGAGGAGAGCCACAGGCGAATCAAGAAACTGAAAACTGAGAAGGTTGACCCCCTGTTTACAGTGCCAGCGCCACCACCGCCGATTTCCAGCAGTCTCACGCCTCAGATTCTACCCTCCTACTTTTCCCCATCTTCATCCAATATTGCAGCACCGGTTGAACAGCTTTTGGTTCGGACTCGTTCTGTGGGTGTCAATACATGTGAAGTTGGAGTAGTGACAGAGCCAGAGTGTCTTGGGCCCTGTGAACCTGGGACCAGTGTGAATTTGGAAGGGATCGTGTGGCATGAAACAGAAGAAGGTGTCCTAGTGGTCAATGTCACGTGGAGGAACAAAACGTACGTGGGAACCCTACTGGACTGCACCAAGCACGACTGGGCCCCTCCCAGGTTTTGTGAGTCACCGACAAGTGACCTGGAGATGAGAGGGGGCCGGGGCAGAGGGAAGAGAGCAAGGTCTGCTGCTGCTGCCCCGGGCTCCGAGGCCAGCTTCACAGAGTCCAGAGGGCTGCAGAATAAGAACAGAGGGGGGGCCAATGGGAAAGGGAGGCGGGGCAGCCTCAATGCCAGCGGACGAAGGACACCCCCAAATTGTGCTGCTGAGGATATCAAAGCCAGCCCTTCCTCCACCAACAAAAGGAAAAACAAGCCTCCAATGGAGCTGGACCTGAACTCCAGCTCTGAGGACAATAAGCCTGGAAAGCGTGTCCGCACAAATTCCAGAAGCACTCCCACTACCCCTCAAGGGAAACCAGAGACTACTTTTTTGGACCAAGGCTGCTCTTCTCCAGTGTTAATCGACTGTCCCCACCCAAACTGCAACAAAAAGTACAAGCACATTAACGGCCTGAGGTACCACCAGGCTCATGCACACTTAGACCCAGAAAACAAGCTGGAGTTCGAGCCTGACAGTGAGGACAAGATCTCGGACTGTGAGGAAGCATTGAGTAATGTGGCACTTGAATGCAGT---GAGCCAAGCACAAGTGTATCTGCTTATGACCAGTTGAAGGCACCGGCATCCCCTGGTGCTGGAAACCCACCTGGGACCCCAAAGGGAAAGAGAGAGCTGATGAGCAATGGCCCAGGTTCCATTATTGGTGCTAAAGCTGGGAAGAATTCTGGCAAAAAGAAGGGCCTTAACAATGAACTGAACAACCTTCCAGTAATCTCCAACATGACGGCTGCGTTAGACAGTTGCTCGGCTGCA------GACGGCAGTTTGGCTGCTGAGATGCCTAAACTGGAAGCAGAAGGATTAATTGACAAGAAAAATTTAGGAGATAAAGAAAAGGGCAAAAAAGCTAACAACTGCAAAATGGACAAAAACCTCTCTAAACTGAAAAGTGCCCGGCCCATTGCCCCTGCCCCAGCCCCCACTCCC------CCGCAGCTAATCGCTATACCCACTGCAACCTTTACAACGACCACCACTGGGACAATACCCGGACTGCCCTCCCTCACAACAACTGTTGTTCAGGCTACACCAAAGAGTCCTCCGTTAAAACCCATTCAACCAAAGCCCACGATTATGGGAGAGCCCATCACCGTGAACCCAGCTCTGGTGTCACTCAAAGACAAAAAGAAAAAGGAGAAGCGAAAGCTAAAGGACAAAGAAGGGAAAGAGACGGGAAGCCCAAAAATGGATGCCAAGCTGGGGAAACTAGAGGACTCCAAGGGGGCC---AGCAAAGATTTACCTGGGCATTTTTTAAAGGATCATCTCAACAAGAATGAAGGGCTGGCAAATGGACTGTCGGAGTCTCAGGAGAGCCGCATGGCCAGCATCAAAGCTGAGGCCGATAAGGTTTACACTTTCACAGATAACGCTCCCAGCCCTTCCATAGGGAGCGCCTCGAGGATGGAATGCAGCACTTTGGTGAACGGGCAGGCACCAATGGCACCTCTGCATGTGTTGACCCAGAATGGGGCAGAGAGTTCA------------GCTGCAAAGACAAGCAGCCCGGCCTATTCAGACATATCCGATGCTGCTGACGATGGTGGTTCTGACAGCAGGTCGGAGGGTATGAGATCAAAGGCCAGTTCCCCATCAGATATTATTTCTAGTAAGGACAGT---GTTGTA---AAAGGGCACTCTTCAACTACAGCACAATCATCTCAACTGAAAGAG---TCCCATTCTCCCTATTACCACAGCTATGATCCTTATTATTCTCCAAGTTACATGCACCCTGGGCAGGTCAGTGCCCCTGCAGCTGGAAATAGTGGGAGCACGCAGGGAATGAAGATCAAGAAGGAGTCTGAGGAAGATGCTGAAAAGAAAGACAAGGCAGAGCAGTTAGATTCTAAGAAAGTGGACCACAATTCTGCATCCTTACAGCCTCAGCACCAGTCGGTGATCACACAAAGACATCCTGCCCTGGCTCAGTCACTTTATTATGGCCAGTATGCATATGGGCTCTATATGGACCAGAAGTCTCTGATGGCCACCAGCCCTGCCTATAGACAGCAGTATGAGAAGTACTATGAGGACCAGAGGCTGGCAGAGCAGAAAATGGCCCAGACTGGGAGAGGAGACTGTGAAAGGAAAAGTGAGCTCCCCTTGAAAGAGCTGGGCAAGGAGGAAACTAAACAGAAAAATATGCCATCGGCCACAATCTCAAAAGCTCCCTCTACTCCGGAGCCTAACAAAAACCATTCTAAACTAGGGCCATCAGTGCCTAATAAAACTGAGGAGACAGGTAAATCGCAGCTTCTCTCCAATCACCAGCAGCAGCTTCAGGCCGACAGCTTCAAAGCTAAGCAGATGGAAAACCACCAGCTTATTAAGGAGGCTGTAGAAATGAAGTCTGTCATGGACTCTATGAAGCAGACAGGTGTAGACCCAACCTCGAGATTTAAACAAGACCCAGATTCAAGAACATGGCATCATTATGTATACCAGCCCAAATATCTGGATCAGCAAAAGTCAGAAGAACTTGATAGAGAGAAGAAATTAAAAGAGGATAGT---CCGAGGAAAACTCCTAATAAAGAGAGTGGTGTGCCCAGCCTTCCTGTATCATTAACAAGCATTAAGGAGGAGCCCAAAGAGGCCAAGCGTCCTGATTCTCAATCAATGGAGGAGAGCAAGCTGAAAAATGATGATCGAAAGACTCCTGTGAACTGGAAGGACTCTCGGGGAACAAGAGTGGCTGTCTCCTCACCCATGAGTCAGCATCAGTCATACATACAGTACTTGCATGCTTATCCTTACCCACAGATGTACGACCCCAGCCATCCTGCATACCGGGCTGTTTCTCCCGTCCTAATGCACAGTTATCCTGGGGCCTATCTCTCTCCAGGATTTCATTATCCTGTTTATGGGAAGATGTCAGGGAGAGAAGAGACAGAGAAAGTCAATACCAGCCCTAGCGTCAACACGAAAACAACCACTGAATCTAAAGCACTGGATTTGCTCCAGCAGCATGCTAACCAATACCGCAGCAAGTCTCCTGCTCCTGTGGAAAAGGCTACAGCTGAGCGGGAACGGGAGGCAGAAAGGGAAAGGGATCGCCACTCCCCCTTCGGCCAGCGGCACCTGCACACGCACCACCACACCCACGTTGGCATGGGTTACCCGCTAATCCCGGGTCAATATGACCCTTTTCAAGGCTTGACCTCTGCTGCCCTTGTTGCCTCTCAGCAGGTGGCTGCCCAGGCATCTGCATCTGGAATGTTTCCTGGACAAAGAAGAGAA---
>gorGor5
ATGTCAGTGAAC---ATTTCTACTGCAGGAAAAGGTGTGGATCCAAATACAGTTGATACTTATGACAGTGGCGATGATTGGGAAATCGGGGTTGGAAATTTAATAATTGATTTGGACGCTGATTTGGAGAAGGACAGACAGAAATTTGAGATGAATAATTCCACCACCACCACTAGTAGCAGC---AACTCCAAGGATTGTGGAGGTCCGGCCTCCAGT---GGGGCTGGTGCTACCGCAGCCTTAGCTGATGGCCTAAAATTTGCTTCTGTTCAGGCCTCTGCTCCCCAGGGGAATTCACACAAAGAGACCAGCAAATCAAAAGTGAAAAGGAGTAAAACTTCTAAGGATGCTAATAAATCTCTGCCTTCTGCTGCCTTGTATGGGATTCCCGAGATCAGCAGCACTGGCAAGAGGCAGGAAGTCCAAGGGCGCCCTGGAGAGGCAACTGGCATGAATTCAGCGCTGGGTCAAAGTGTGAGCAGCGGCGGCAGCGGC------------AACCCAAACAGCAATAGTACCAGCACCAGC------------------------------ACCTCTGCCGCCACCGCGGGGGCAGGCTCCTGTGGGAAAAGCAAAGAGGAGAAGCCAGGTAAAAGCCAGAGCAGCCGAGGCGCCAAGCGGGATAAGGATGCGGGGAAATCCAGGAAGGACAAGCACGACCTGCTTCAG---GGCCACCAGAATGGCAGTGGCAGCCAGGCCCCTTCCGGGGGGCACCTCTATGGCTTTGGGGCCAAGAGCAATGGAGGTGGCGCGAGCCCCTTCCACTGCGGGGGCACTGGGAGTGGCAGCGTC------------GCCGCTGCAGGGGAAGTTAGCAAAAGTGCCCCGGATTCAGGGCTCATGGGA---AACTCTGTGTTGGTAAAGAAGGAAGAGGAGGAGGAGGAGAGCCACAGGCGAATCAAGAAACTGAAAACTGAGAAGGTTGACCCCCTGTTTACAGTGCCAGCGCCACCACCACCGATTTCCAGCAGTCTCACGCCTCAGATTCTACCCTCCTACTTTTCCCCATCTTCATCCAATATTGCAGCACCGGTTGAACAGCTTTTGGTTCGGACTCGTTCTGTGGGTGTCAATACATGTGAAGTTGGAGTAGTGACAGAGCCAGAGTGTCTTGGGCCCTGTGAACCTGGGACCAGTGTGAATTTGGAAGGGATCGTGTGGCATGAAACAGAAGAAGGTGTCCTAGTGGTCAATGTCACGTGGAGGAACAAAACGTACGTGGGAACCCTACTGGACTGCACCAAGCACGACTGGGCCCCTCCCAGGTTTTGTGAGTCACCGACAAGTGACCTGGAGATGAGAGGGGGCCGGGGCAGAGGGAAGAGAGCAAGGTCTGCTGCTGCTGCCCCGGGCTCCGAGGCCAGCTTCACAGAGTCCAGAGGGCTGCAGAATAAGAACAGAGGGGGGGCCAATGGGAAAGGGAGGCGGGGCAGCCTCAATGCCAGCGGACGAAGGACACCCCCAAATTGTGCTGCTGAGGATATCAAAGCCAGCCCTTCCTCCACCAACAAAAGGAAAAACAAGCCTCCAATGGAGCTGGACCTGAACTCCAGCTCTGAGGACAATAAGCCTGGAAAGCGTGTCCGCACAAATTCCAGAAGCACTCCCACTACCCCTCAAGGGAAACCAGAGACTACTTTTTTGGACCAAGGCTGCTCTTCTCCAGTGTTAATCGACTGTCCCCACCCAAACTGCAACAAAAAGTACAAGCACATTAACGGCCTGAGGTACCACCAGGCTCATGCACACTTAGACCCAGAAAACAAGCTGGAGTTCGAGCCTGACAGTGAGGACAAGATCTCGGACTGTGAGGAAGCATTGAGTAATGTGGCACTCGAATGCAGT---GAGCCAAGCACAAGTGTATCTGCTTATGACCAGTTGAAGGCACCGGCATCCCCTGGTGCTGGAAACCCACCTGGGACCCCAAAGGGAAAGAGAGAGCTGATGAGCAATGGCCCAGGTTCCATTATTGGTGCTAAAGCTGGAAAGAATTCTGGCAAAAAGAAGGGCCTTAACAATGAACTGAACAACCTTCCAGTAATCTCCAACATGACGGCTGCGTTAGACAGTTGCTCAGCAGCA------GACGGCAGTTTGGCTGCTGAGATGCCTAAACTGGAAGCAGAAGGATTAATTGACAAGAAAAATTTAGGAGATAAAGAAAAGGGCAAAAAAGCTAACAACTGCAAAATGGACAAAAACCTCTCTAAACTGAAAAGTGCCCGGCCCATTGCCCCTGCCCCAGCCCCCACTCCC------CCGCAGCTAATCGCTATACCCACTGCAACCTTTACAACGACCACCACTGGGACAATACCTGGACTGCCCTCCCTCACAACAACTGTTGTTCAGGCTACACCAAAGAGTCCTCCGTTAAAACCCATTCAACCAAAGCCCACGATTATGGGAGAGCCCATCACCGTGAACCCAGCTCTGGTGTCACTCAAAGACAAAAAGAAAAAGGAGAAGCGAAAGCTAAAGGACAAAGAAGGGAAAGAGACGGGAAGCCCAAAAATGGATGCCAAGCTGGGGAAACTAGAGGACTCCAAGGGGGCC---AGCAAAGATTTACCTGGGCATTTTTTAAAGGATCATCTCAACAAGAATGAAGGGCTGGCAAATGGACTGTCGGAGTCTCAGGAGAGCCGCATGGCCAGTATCAAAGCTGAGGCCGATAAGGTTTACACTTTCACAGACAACGCTCCCAGCCCTTCCATAGGGAGCGCCTCGAGGATGGAATGCAGCACTTTGGTGAACGGGCAGGCACCAATGGCACCTCTGCATGTGTTGACCCAGAATGGGGCAGAGAGTTCA------------GCTGCAAAGACAAGCAGCCCGGCCTATTCAGACATATCCGATGCTGCTGACGATGGTGGTTCTGACAGCAGGTCAGAGGGTATGAGATCAAAGGCCAGTTCCCCATCAGATATTATTTCTAGTAAGGACAGT---GTTGTA---AAAGGGCATTCTTCAACTACAGCACAATCATCTCAACTGAAAGAG---TCCCATTCTCCCTATTACCACAGCTATGATCCTTATTATTCTCCAAGTTACATGCACCCTGGGCAGGTCGGTGCCCCTGCAGCTGGAAATAGTGGGAGCACGCAGGGAATGAAGATCAAGAAGGAGTCTGAGGAAGATGCTGAAAAGAAAGACAAGGCAGAGCAGTTAGATTCTAAGAAAGTGGACCACAATTCTGCATCCTTACAGCCTCAGCACCAGTCGGTGATCACACAAAGACATCCTGCCCTGGCTCAGTCACTTTATTATGGCCAGTATGCATATGGGCTCTATATGGACCAGAAGTCTCTGATGGCCACCAGCCCTGCCTATAGACAGCAATATGAGAAGTACTATGAGGACCAGAGGCTGGCAGAGCAGAAAATGGCCCAGACTGGGAGAGGAGACTGTGAAAGGAAAAGTGAGCTCCCCTTGAAAGAGCTGGGCAAGGAGGAAACTAAACAGAAAAATATGCCATCGGCCACAATCTCAAAAGCTCCCTCTACTCCGGAGCCTAACAAAAACCATTCTAAACTAGGGCCATCAGTGCCTAATAAAACTGAGGAGACAGGTAAATCGCAGCTTCTCTCCAATCACCAGCAGCAGCTTCAGGCCGACAGCTTCAAAGCTAAGCAGATGGAAAACCACCAGCTTATTAAGGAGGCTGTAGAAATGAAGTCTGTCATGGACTCTATGAAGCAGACAGGTGTAGACCCAACCTCGAGATTTAAACAAGACCCAGATTCAAGAACATGGCATCATTATGTATACCAGCCCAAATATCTGGATCAGCAAAAGTCAGAAGAACTTGATAGAGAGAAGAAATTAAAAGAGGATAGT---CCGAGGAAAACTCCTAATAAAGAGAGTGGTGTGCCCAGCCTTCCTGTATCATTAACAAGCATTAAAGAGGAGCCCAAAGAGGCCAAGCGTCCTGATTCTCAATCAATGGAGGAGAGCAAGCTGAAAAATGATGATCGAAAGACTCCTGTGAACTGGAAGGACTCTCGGGGAACAAGAGTGGCTGTCTCCTCACCCATGAGTCAGCATCAGTCATACATACAGTACTTGCATGCTTATCCTTACCCACAGATGTACGACCCCAGCCATCCTGCATACCGGGCTGTTTCTCCCGTCCTAATGCACAGTTATCCTGGGGCCTATCTCTCTCCAGGATTTCATTATCCTGTTTATGGGAAGATGTCAGGGAGAGAAGAGACAGAGAAAGTCAATACCAGCCCTAGCGTCAACACGAAAACAACCACTGAATCTAAAGCACTGGATTTGCTCCAGCAGCATGCTAACCAATACCGCAGCAAGTCTCCTGCTCCTGTGGAAAAGGCTACAGCTGAGCGGGAACGGGAGGCAGAAAGGGAAAGGGATCGCCACTCCCCCTTCGGCCAGCGGCACCTGCACACGCACCACCACACCCACGTTGGCATGGGTTACCCGCTAATCCCGGGTCAATATGACCCTTTTCAAGGCTTGACCTCTGCTGCCCTTGTTGCCTCTCAGCAGGTGGCTGCCCAGGCATCTGCATCTGGAATGTTTCCTGGACAAAGAAGAGAA---
>macFas5
ATGTCAGTGAAC---ATTTCTACTGCAGGAAAAGGTGTGGATCCAAATACAGTTGATACTTATGACAGTGGCGATGATTGGGAAATCGGGGTTGGAAATTTAATAATTGATTTGGACGCTGATTTGGAGAAGGACAGACAGAAATTTGAGATGAATAATTCCACCAACACCACTAGTAGCAGC---AACTCCAAGGATTGTGGAGGTCCGGCCTCCAGT---GGGGCTGGTGCTACCGCAGCCCTAGCTGATGGCCTAAAATTTGCCTCTGTTCAGGCCTCTGCTCCCCAGGGGAATTCACACAAAGAGACCAGCAAATCAAAAGTGAAAAGGAGTAAAACTTCTAAGGATGCTAATAAATCTCTGCCTTCTGCTGCCTTGTATGGGATTCCCGAGATCAGCAGCACTGGCAAGAGGCAGGAAGTCCAAGGGCGCCCTGGAGAGGCAACTGGCATGAATTCAGCGCTGGGTCAAAGTGTGAGCAGCGGCGGCAGCGGC------------AACCCAAACAGCAATAGTACCAGCACCAGC------------------------------ACCTCTGCCGCCACCGCGGGGGCAGGCTCCTGTGGGAAAAGCAAAGAGGAGAAGCCAGGTAAAAGCCAGAGCAGCCGAGGCGCCAAGCGGGATAAGGATGCGGGGAAATCCAGGAAGGACAAGCACGACCTGCTTCAG---GGCCACCAGAATGGCAGTGGCAGCCAGGCCCCTTCCGGGGGGCACCTCTATGGCTTTGGGGCCAAGAGCAATGGAGGTGGCGCGAGCCCCTTCCACTGCGGGGGCACTGGGAGTGGCAGCGTC------------GCCGCTGCAGGGGAAGTTAGCAAAAGTGCCCCGGATTCAGGGCTCATGGGA---AACTCTATGTTGGTAAAGAAGGAAGAGGAGGAGGAGGAGAGCCACAGGCGAATCAAGAAACTGAAAACTGAGAAGGTTGATCCCCTGTTTACAGTGCCAGCGCCACCACCGCCGATTTCCAGCAGTCTCACGCCTCAGATTCTACCCTCCTACTTTTCCCCATCTTCATCCAATATTGCAGCACCGGTTGAACAGCTTTTGGTTCGGACTCGTTCTGTGGGTGTCAATACGTGTGAAGTTGGAGTAGTGACAGAGCCAGAGTGTCTTGGGCCCTGTGAACCTGGGACCAGTGTGAATTTGGAAGGGATCGTGTGGCATGAAACAGAAGAAGGTGTCCTAGTGGTCAATGTCACGTGGAGGAACAAAACGTACGTGGGAACCCTACTGGACTGCACCAAGCACGACTGGGCCCCTCCCAGGTTTTGTGAGTCACCAACAAGTGACCTGGAGATGAGAGGGGGCCGGGGCAGAGGGAAGAGAGCAAGGTCTGCTGCTGCTGCCCCCGGCTCTGAGGCCAGCTTCACGGAGTCCAGAGGGCTGCAGAACAAGAACAGAGGGGGGGCCAATGGGAAAGGGAGGCGGGGCAGCCTCAATGCCAGCGGACGAAGGACACCCCCAAATTGTGCTGCTGAGGACATCAAAGCCAGCCCTTCCTCCACCAACAAAAGGAAAAACAAGCCTCCAATGGAGCTGGACCTGAACTCCAGCTCTGAGGACAATAAGCCTGGGAAGCGTGTCCGCACAAATTCCAGAAGCACTCCCACTACCCCTCAAGGGAAACCAGAGACTACTTTTTTGGACCAAGGCTGCTCTTCTCCAGTGTTAATCGACTGTCCCCACCCGAACTGCAACAAAAAGTACAAGCACATTAATGGCCTGAGGTACCACCAGGCTCATGCACACTTAGACCCAGAAAACAAGCTGGAGTTCGAGCCTGACAGCGAGGACAAGATCTCGGACTGCGAGGAAGCATTGAGTAATGTGGCACTTGAATGCAGT---GAGCCAAGCACAAGTGTATCTGCTTATGACCAGGTGAAGGCACCGGCATCCCCTGGTGCTGGAAACCCGCCTGGCACCCCAAAGGGAAAGAGAGAGCTGATGAGCAATGGCCCAGGTTCCATTATTGGTGCTAAAGCTGGGAAGAATTCTGGCAAAAAGAAGGGCCTTAACAATGAACTGAACAACCTTCCGGTGATCTCCAACATGACGGCTGCGTTAGACAGTTGCTCAGCAGCA------GACGGCAGTTTGGCTGCTGAGATGCCTAAGCTGGAAGCAGAAGGATTAATTGACAAGAAAAGTTTAGGAGATAAAGAAAAGGGCAAAAAGGCTAACAACTGCAAAATGGACAAAAACCTCTCTAAACTGAAAAGTGCCCGGCCCATTGCCCCTGCCCCAGCCCCCACTCCG------CCACAGCTAATCGCTATACCCACTGCAACTTTTACAACCACCACCACTGGGACAATACCCGGACTGCCCTCCCTCACAACAACTGTTGTTCAGGCTACACCAAAGAGTCCTCCGTTAAAACCCATTCAACCAAAGCCCACGATTATGGGAGAGCCCATCACCGTGAACCCAGCTCTGGTGTCACTCAAAGACAAAAAGAAAAAGGAGAAGCGAAAGCTAAAGGACAAAGAAGGGAAAGAGACGGGAAGCCCAAAAATGGATGCCAAGCTGGGGAAACTAGAGGACTCCAAGGGGGCC---AGCAAAGATTTACCTGGGCATTTTTTAAAGGATCATCTCAACAAGAATGAAGGGCTGGCAAATGGACTGTCCGAGTCTCAGGAGAGCCGCATGGCCAGTATCAAAGCTGAGGCCGATAAGGTTTACACTTTCACAGACAACGCTCCCAGCCCTTCCATAGGGAGCGCCTCGAGGATGGAATGCAGCACTTTGGTGAACGGGCAGGCACCAATTGCACCTCTGCATGTGTTGACCCAGAATGGGGCAGAGAGTTCA------------GCTGCAAAGACAAGTAGCCCGGCCTATTCAGACATATCCGATGCTGCTGACGATGGTGGTTCCGACAGCAGGTCAGAGGGCATGAGATCAAAGGCCAGTTCCCCATCAGATATTATTTCTAGTAAGGACAGT---GTGGTA---AAAGGGCATTCTTCAACTACAGCACAATCATCTCAACTGAAAGAA---TCCCATTCTCCCTATTACCACGGCTATGATCCTTATTATTCTCCAAGTTACATGCATCCTGGGCAGGTCGGCGCCCCTGCAGCTGGAAATAGTGGGAGCACGCAGGGAATGAAGATCAAGAAGGAGTCTGAGGAAGATGCTGAAAAGAAAGACAAGGCAGAGCAGTTAGATTCTAAGAAAGTGGACCACAATTCTGCATCCTTACAGCCTCAGCACCAATCGGTGATCACACAAAGACATCCTGCCCTGGCTCAGTCACTTTATTATGGCCAGTATGCCTATGGACTCTATATGGACCAGAAGTCTCTGATGGCCACCAGCCCTGCCTATAGACAGCAATATGAGAAGTACTATGAAGATCAGAGGCTGGCAGAGCAGAAAATGGCCCAGACTGGGAGAGGAGACTGTGAAAGGAAAAGCGAGCTCCCCTTGAAAGAGCTGGGCAAGGAGGAAACTAAACAGAAAAACATGCCATCGGCCACAATCTCAAAAGCTCCCTCTACTCCGGAGCCTAACAAAAACCATTCTAAACTAGGGCCATCAGTGCCTAATAAAACTGAGGAGACAGGTAAATCACAGCTTCTCTCCAGTCACCAGCAGCAGCTTCAGGCCGACAGCTTCAAAGCTAAGCAGATGGAAAACCACCAGCTTATTAAGGAGGCTGTAGAAATGAAGTCTGTCATGGACTCTATGAAGCAGACAGGTGTAGACCCAACCTCGAGATTTAAACAAGATCCAGATTCAAGAACATGGCATCATTATGTATACCAGCCCAAATATCTGGATCAGCAAAAGTCAGAAGAACTTGATAGAGAGAAGAAATTAAAAGAGGATAGT---CCAAGGAAAACTCCTAATAAAGAGAGTGGTGTGCCCAGCCTTCCTGTATCATTAACGAGCATTAAAGAGGAGCCCAAAGAGGCCAAGCGTCCTGATTCTCAATCAATGGAGGAGAGCAAGCTGAAAAATGATGATCGAAAGACTCCTGTGAACTGGAAGGACTCTCGGGGAACAAGAGTGGCTGTCTCCTCACCCATGAGTCAGCATCAGTCATACATACAGTACTTGCATGCTTATCCTTACCCACAGATGTACGACCCCAGCCATCCTGCATACCGGGCTGTTTCTCCCGTCCTAATGCACAGTTATCCTGGGGCCTATCTCTCTCCAGGATTTCATTATCCTGTTTATGGGAAGATGTCAGGGAGAGAAGAGACAGAGAAAGTCAATACCAGCCCTAGCATCAACACAAAAACAACCACTGAATCTAAAGCACTGGATTTGCTCCAGCAGCATGCTAACCAATACCGCAGCAAGTCTCCTGCTCCTGTGGAAAAGGCTACAGCTGAGCGGGAACGGGAGGCGGAAAGGGAAAGGGATCGCCACTCCCCCTTCGGCCAGCGGCACCTGCACACGCATCACCACACCCACGTTGGCATGGGTTACCCGCTAATCCCGGGTCAATATGACCCTTTTCAAGGCTTGACCTCTGCTGCCCTTGTTGCCTCACAGCAGGTGGCTGCCCAGGCATCTGCATCTGGAATGTTTCCTGGACAAAGAAGAGAA---
>calJac3
ATGTCAGTGAAC---ATTTCTACTGCAGGAAAAGGTGTGGATCCAAATACAGTTGATACTTATGACAGTGGCGATGATTGGGAAATCGGGGTTGGAAATTTAATAATTGATTTGGACGCTGATTTGGAGAAGGACAGACAGAAATTTGAGATGAATAATTCCACCAACACCACTAGCAGCAGC---AACTCCAAGGATTGTGGAGGTCCGGCCTCCAGT---GGGGCTGGTGCTACCGCAGCCTTAGCTGATGGCCTAAAATTTGCTTCTGTTCAGGCCTCTACTCCCCAGGGGAATTCACACAAAGAGACCAGCAAATCAAAAGTGAAAAGGAGTAAAACTTCTAAGGATGCTAATAAATCTCTGCCTTCTGCTGCCTTGTATGGGATTCCCGAGATTAGCAGCACTGGCAAGAGGCAGGAAGTCCAAGGGCGCCCTGGAGAGGCAACTGGCATGAATTCAGCGCTGGGTCAAAGTGTGAACAGCGGCGGCAGCGGC------------AGCTCAAACAGCAATAGTACCAGCACCAGC------------------------------ACCTCTGCCGCCACCGCGGGGTCAGGCTCCTGTGGGAAAAGCAAAGAGGAGAAGCCAGGTAAAAGCCAGAGCAGCCGAGGCGCCAAGCGGGATAAGGATGCGGGGAAATCCAGGAAGGACAAGCACGACCTGCTTCAG---GGCCACCAGAATGGCAGTGGCGGCCAGGCCCCTTCTGGGGGGCACCTCTATGGCTTTGGGGCCAAGAGCAATGGAGGTGGCGCGAGCCCCTTCCACTGCGGGGGCACTGGGAGTGGCAGCGTC------------GCCGCTGCAGGGGAAGTTAGCAAAAGTGCCCCGGATTCAGGGCTCATGGGA---AACGCTATGTTGGTAAAGAAGGAAGAGGAGGAGGAGGAGAGCCACAGGCGAATCAAGAAACTGAAAACTGAGAAGGTTGACCCCCTGTTTACAGTGCCAGCGCCACCACCGCCGATTTCCAGCAGTCTCACGCCTCAGATTCTACCCTCCTACTTTTCCCCATCTTCATCCAATATTGCAGCACCGGTTGAACAGCTTTTGGTTCGGACTCGTTCTGTGGGTGTCAATACATGTGAAGTTGGAGTAGTGACAGAGCCAGAGTGTCTTGGGCCCTGTGAACCCGGGACCAGTGTGAATTTGGAAGGGATCGTGTGGCATGAAACAGAAGAAGGTGTTCTAGTGGTCAATGTCACCTGGAGGAACAAAACATATGTGGGAACCCTACTGGACTGCACCAAGCATGACTGGGCCCCTCCCAGGTTTTGTGAGTCACCGACAAGTGACCTGGAGATGAGAGGGGGCCGGGGCAGAGGGAAGAGAGCGAGGTCTGCTGCTGCCGCCCCGGGCTCCGAGGCCAGCTTCACGGAGTCCAGAGGGCTGCAGAACAAGAACAGAGGGGGGGCCAATGGGAAAGGGAGGCGGGGCAGCCTCAATGCCAGCGGTCGAAGGACACCCCCAAATTGTGCCGCTGAGGACATCAAAGCCAGCCCTTCCTCCACCAACAAAAGGAAAAACAAGCCTCCAATGGAGCTGGACCTGAACTCCAGCTCTGAGGACACTAAGCCTGGGAAGCGTGTCCGCACAAATTCCAGAAGCACCCCCACTACCCCTCAAGGGAAACCAGAGACTACTTTTTTGGACCAAGGCTGCTCTTCTCCGGTATTAATCGACTGTCCCCACCCAAACTGCAACAAAAAGTACAAGCACATTAATGGCCTGAGGTACCACCAGGCTCATGCACACTTAGACCCGGAAAACAAGCTGGAGTTCGAGCCTGACAGCGAGGACAAGATCTCGGACTGCGAGGAAGCGTTGAGTAATGTGGCACTGGAATGCAGC---GAGCCAAGCACAAGCATATCTGCTTATGACCAGGTGAAGGCACCGGCATCCCCTGGGGCCGGAAACCCGCCTGGGACCCCAAAGGGAAAGAGAGAGCTGATGAGCAATGGCCCAGGTTCCATTATTGGTGCTAAAACTGGGAAGAATTCTGGCAAAAAGAAGGGCCTTAACAACGAGCTGAACAACCTTCCAGTCATCTCCAACATGACGGCCACGTTAGACAGTTGCTCGGCCGCA------GACGGCAGTTTGGCTGCTGAGATGCCTAAACTGGAAGCAGAGGGATTAATTGACAAGAAAAATTTAGGAGATAAAGAAAAGGGCAAGAAAGCTAACAACTGCAAAATGGACAAAAACCTCTCTAAACTGAAGAGCGCCCGGCCCATTGCCCCTGCCCCAGCCCCCACTCCC------CCGCAGCTAATCGCTATACCCACTGCAACCTTTACAACCACCACCACGGGGACAATACCCGGACTGCCCTCCCTCACAACGACTGTTGTTCAGGCTACACCAAAGAGTCCTCCATTAAAACCCATTCAACCAAAGCCCACGATTATGGGAGAGCCCATCACCGTGAACCCAGCTCTAGTGTCACTCAAAGACAAAAAGAAAAAGGAGAAGCGAAAGCTGAAGGACAAAGAAGGGAAAGAGACAGGAAGCCCAAAAATGGACGCCAAGCTGGGGAAACTAGAGGACTCCAAGGGTGCC---AGCAAAGATCTACCTGGCCATTTTTTAAAGGATCATCTCAACAAGAATGAAGGGCTGGCAAATGGACTGTCAGAGTCTCAGGAGAGCCGCATGGCCAGTATTAAAGCCGAAGCCGATAAGGTTTACACTTTTACCGACAACGCTCCCAGCCCTTCCATCGGGAGCGCCTCGAGGATGGAGTGCAGCACTTTGGTGAACGGGCAGGCACCAATGGCACCTCTGCATGTGTTGACCCAGAATGGGGCCGAGAGTTCA------------GCCGCCAAGACAAGCAGCCCGGCCTATTCGGACATATCCGATGCTGCTGATGATGGTGGTTCTGACAGCAGGTCCGAGGGCATGAGATCAAAGGCCGGTTCCCCATCAGATATTGTTTCTAGTAAGGACGGT---GTAGTG---AAAGGGCATTCTTCAACCACAGCACAATCATCTCAACTGAAAGAG---TCCCATTCTCCCTATTACCATGGCTATGATCCTTATTATTCTCCAAGTTACATGCACCCTGGGCAGGTTGGCATCCCTGCAGCTGGAAGTAGTGGGAGCACACAGGGAATAAAGATCAAGAAGGAGTCTGAGGAAGAGGCCGAAAAGAAAGACAAGGCAGAGCAGTTAGATTCTAAGAAAGTGGATCACAGTTCTGCATCTTTACAGCCTCAGCACCAGTCAGTGATCACACAAAGACATCCTGCCCTGGCTCAGTCACTTTATTATGGCCAGTATGCCTATGGGCTCTATATGGACCAGAAGTCTCTGATGGCTACCAGCCCAGCCTATAGACAGCAATATGAGAAGTACTATGAAGACCAGAGGTTGGCAGAGCAGAAAATGGCCCAGACTGGGAGAGGAGACTGTGAAAGGAAAAGTGAGCTCCCCTTGAAAGAGCTGGGCAAGGAGGAAACTAAACAGAAAAACATGCCATCGGCCACAATCTCAAAAGCTCCCTCTACTCCGGAGCCTAACAAAAACCATTCTAAACTAGGGCCATCAGTGCCTAATAAAACTGAGGAGACAGGTAAATCGCAGCTTCTCTCCAATCACCAGCAGCAGCTTCAGGCCGACAGCTTCAAAGCTAAGCAGATGGAAAACCACCAGCTTATTAAGGAGGCTGTAGAAATGAAGTCTGTCATGGACTCTATGAAGCAGACAGGTGTAGACCCAACCTCGAGATTTAAACAAGATCCAGATTCAAGAACGTGGCATCATTACGTATACCAGCCCAAATATCTGGATCAGCAAAAGTCAGAAGAACTTGAGAGAGAGAAGAAGTTAAAAGAGGATAGT---CCCAGGAAAACCCCTAATAAAGAGAGTGGTGTGCCTAGCCTTCCTGTATCATTAACGAGCATTAAAGAGGAGCCCAAAGAGGCTAAGCGTCCTGATTCTCAATCAATGGAGGAGAGCAAGCTGAAAAACGATGATCGAAAGACTCCTGTGAACTGGAAGGACTCTCGGGGAACAAGAGTGGCTGTCTCCTCACCCATGAGTCAGCATCAGTCATACATACAGTACTTGCATGCCTATCCTTACCCACAGATGTACGACCCAAGCCATCCTGCATACCGAGCTGTTTCTCCAGTCCTAATGCACAGTTACCCTGGGGCCTATCTCTCTCCAGGATTTCATTATCCTGTTTATGGGAAGATGTCAGGGAGAGAAGAGACAGAGAAAGTCAATACCAGCCCTAGCATCAACACGAAAACAACCACTGAATCTAAAGCACTGGATTTGCTCCAGCAGCATGCTAACCAATACCGCAGCAAGTCTCCTGCTCCAGTGGAAAAGGCTACAGCTGAGCGGGAACGGGAGGCAGAAAGGGAAAGGGATCGCCACTCCCCCTTCGGCCAGCGGCACCTGCACACGCACCACCACACCCATGTTGGCATGGGTTACCCGCTAATCCCGGGTCAATACGACCCTTTTCAAGGCTTGACCTCTGCTGCCCTTGTTGCCTCTCAGCAGGTGGCCGCCCAGGCATCTGCATCTGGAATGTTTCCTGGACAAAGAAGAGAA---
>saiBol1
ATGTCAGTGAAC---ATTTCTACTGCAGGAAAAGGTGTGGATCCAAATACGGTTGATACTTATGACAGTGGCGATGATTGGGAAATCGGGGTTGGAAATTTAATAATTGATTTGGACGCTGATTTGGAGAAGGACAGACAGAAATTTGAGATGAATAATTCCACCAACACCACTAGCAGCAGC---AACTCCAAGGATTGCGGAGGTCCGGCCTCCAGT---GGGGCTGGTGCTACCGCAGCCTTAGCTGATGGCCTAAAATTTGCTTCTGTTCAGGCCTCTGCTCCCCAGGGGAATTCACACAAAGAGACCAGCAAATCAAAAGTGAAAAGGAGTAAAACTTCTAAGGATGCTAATAAATCTCTGCCTTCTGCTGCCTTGTATGGGATTCCCGAGATTAGCAGCACTGGCAAGAGGCAGGAAGTCCAAGGGCGCCCTGGAGAGGCAACTGGCATGAATTCAGCGCTGGGTCAAAGTGTGAACAGCGGCGGCAGCGGC------------AACTCAAACAGCAATAGTACCAGCACCGGC------------------------------ACCTCTGCCGCCACCGCGGGGGCAGGCTCCTGTGGGAAAAGCAAAGAGGAGAAGCCAGGTAAAAGCCAGAGCAGCCGAGGCGCCAAGCGGGATAAGGATGCGGGGAAATCCAGGAAGGACAAGCACGACCTGCTTCAG---GGCCACCAGAATGGCAGTGGCGGCCAGGCCCCTTCTGGGGGGCACCTCTATGGCTTTGGGGCCAAGAGCAATGGAGGTGGCGCGAGCCCCTTCCACTGCGGGGGCACTGGGAGTGGCAGCGTC------------GCCGCTGCAGGGGAAGTTAGCAAAGGTGCCCCGGATTCAGGGCTCATGGGA---AACGCTATGTTGGTAAAGAAGGAAGAGGAGGAGGAGGAGAGCCACAGGCGAATCAAGAAACTGAAAACTGAGAAGGTTGACCCCCTGTTTACAGTGCCAGCGCCACCACCACCGATTTCCAGCAGTCTCACGCCTCAGATTCTACCCTCCTACTTTTCCCCATCTTCATCCAATATTGCAGCACCGGTTGAACAGCTTTTGGTTCGGACTCGTTCTGTGGGTGTCAATACATGTGAAGTTGGAGTAGTGACAGAGCCAGAGTGTCTTGGGCCCTGTGAACCCGGGACCAGTGTGAATTTGGAAGGGATCGTGTGGCATGAAACAGAAGAAGGTGTCCTAGTGGTCAATGTCACCTGGAGGAACAAAACGTACGTGGGAACCCTACTGGACTGCACCAAGCATGACTGGGCCCCTCCCAGGTTTTGTGAGTCACCGACAAGTGACCTGGAGATGAGAGGGGGCCGGGGCAGAGGGAAGAGAGCGAGGTCTGCTGCTGCCGCCCCGGGCTCCGAGGCCAGCTTCACGGAGTCCAGAGGGCTGCAGAACAAGAACAGAGGGGGGGCCAATGGGAAAGGGAGGCGGGGCAGCCTCAATGCCAGCGGACGAAGGACACCCCCAAATTGTGCCGCCGAGGACATCAAAGCGAGCCCTTCCTCCACCAACAAAAGGAAAAACAAGCCTCCAATGGAGCTGGACCTGAACTCCAGCTCTGAGGACAATAAGCCTGGGAAGCGCGTCCGCACAAATTCCAGAAGCACTCCCACCACCCCTCAAGGGAAACCAGAGACGACTTTTTTGGACCAAGGCTGCTCTTCTCCAGTGTTAATCGACTGTCCCCACCCAAACTGCAACAAAAAGTACAAGCACATTAACGGCCTGAGGTACCACCAGGCTCATGCACACTTAGACCCGGAAAACAAGCTGGAGTTCGAGCCTGACAGCGAGGACAAGATCTCGGACTGCGAGGAAGCGTTGAGTAACGTGGCGCTGGAATGCAGC---GAGGCAAGCACAAGCGTGTCTGCTTATGACCAGGTGAAGGCACCGGCATCCCCTGGGGCCGGAAACCCGCCGGGGACCCCAAAGGGAAAGAGAGAGCTGATGAGCAATGGCCCAGGTTCCATTATTGGTGCTAAAGCTGGGAAGAATTCTGGCAAAAAGAAGGGCCTTAACAATGAGCTGAACAACCTTCCAGTCATCTCCAACATGACGGCCGCCTTAGACAGTTGCTCAGCCGCG------GACGGCAGTTTGGCTGCTGAGATGCCTAAACTGGAAGCAGAGGGATTAATTGACAAGAAAAATTTAGGAGATAAAGAAAAGGGCAAGAAAGCAAACAACTGCAAAATGGACAAAAACCTCTCTAAACTGAAAAGTGCCCGGCCCATCGCCCCTGCCCCAGCCCCCACTCCC------CCGCAGCTAATCGCTATACCCACTGCAACCTTTACAACCACCACCACGGGGACAATACCCGGACTGCCCTCCCTCACAACGACTGTTGTTCAGGCTACACCAAAGAGTCCTCCATTAAAACCCATTCAACCAAAGCCCACGATCATGGGGGAGCCCATCACCGTGAACCCAGCTCTGGTGTCACTCAAAGACAAAAAGAAAAAGGAGAAGCGAAAGCTGAAGGACAAAGAAGGGAAAGAGACGGGAAGCCCAAAAATGGATGCCAAGCTGGGGAAACTAGAGGACTCCAAGGGGGCC---AACAAGGATCTACCTGGCCATTTTTTAAAGGATCATCTCAACAAGAATGAAGGGCTGGCAAACGGACTGTCAGAGTCTCAGGAGAGCCGCATGGCCAGTATCAAAGCCGAAGCCGATAAGGTTTACACTTTCACAGACAACGCTCCCAGCCCTTCCATCGGGAGCGCCTCGAGGATGGAATGCAGCACTTTGGTGAATGGGCAGGCACCAATGGCACCCCTGCATGTGTTGACCCAGAATGGGGCCGAGAGTTCA------------GCCGCCAAGACAAGCAGCCCGGCCTATTCGGACATATCCGATGCTGCTGACGACGGTGGTTCCGACAGCAGGTCAGAGGGCATGAGATCAAAGGCCGGTTCCCCATCGGATATTATTTCTAGTAAGGACGGT---GTAGTG---AAAGGGCATTCTTCAACTACAGCACAATCATCTCAACTGAAAGAG---TCCCATTCTCCCTATTACCACGGCTATGATCCTTATTATTCTCCAAGTTACATGCACCCTGGGCAGGTCGGCGCCCCTGCAGCTGGAAATAGTGGGAGCACACAGGGAATGAAAATCAAGAAGGAGTCCGAGGAAGATGCTGACAAGAAAGACAAGGCAGAGCAGTTAGATTCTAAGAAAGTGGACCACAGTTCCGCATCCTTACAGCCTCAGCACCAGTCAGTGATCACACAAAGACATCCCGCTCTGGCTCAGTCACTTTATTATGGCCAGTATGCCTATGGGCTCTATATGGACCAGAAGTCTCTGATGGCCACCAGCCCTGCCTATAGACAGCAATATGAGAAGTACTATGAGGACCAGAGGTTGGCAGAGCAGAAAATGGCCCAGACTGGGAGAGGAGACTGTGAAAGGAAAAGTGAGCTCCCCTTGAAAGAGCTGGGCAAGGAGGAAAGTAAACAGAAAAACATGCCATCGGCCACAATCTCAAAAGCTCCCTCTACTCCGGAGCCTAACAAAAACCATTCTAAACTAGGGCCATCAGTGCCTAATAAAACTGAGGAGACAGGTAAATCGCAGCTTCTCTCCAATCACCAGCAGCAGCTTCAGGCCGACAGCTTCAAAGCTAAGCAGATGGAAAACCACCAGCTTATTAAGGAGGCTGTAGAAATGAAGTCTGTCATGGACTCTATGAAGCAGACAGGTGTAGACCCAACCTCGAGATTTAAACAAGATCCAGATTCAAGAACATGGCATCATTACGTATACCAGCCCAAGTATCTGGATCAGCAAAAGTCAGAAGAACTTGATAGAGAGAAGAAATTAAAAGAGGATAGT---CCCAGGAAAACCCCTAATAAAGAGAGTGGTGTGCCCAGCCTCCCTGTGTCATTAACGAGCATTAAAGAGGAGCCCAAAGAGGCCAAGCGTCCTGATTCTCAATCAATGGAGGAGAGCAAGCTGAAAAATGATGATCGAAAGACCCCTGTGAACTGGAAGGACTCTCGGGGAACAAGAGTGGCTGTCTCCTCACCCATGAGTCAGCATCAGTCATACATACAGTACTTGCATGCTTATCCTTACCCGCAGATGTACGATCCAAGCCATCCTGCATACCGAGCTGTTTCTCCCGTCCTAATGCACAGTTACCCTGGGGCCTATCTCTCTCCAGGATTTCATTATCCTGTTTATGGGAAGATGTCAGGGAGAGAAGAGACAGAGAAAGTCAATACCAGCCCTAGCATCAACACGAAAACAACCACGGAATCTAAAGCACTGGATTTGCTCCAGCAGCATGCTAACCAATACCGCAGCAAGTCTCCTGCTCCAGTGGAAAAGGCTACAGCTGAACGGGAACGGGAGGCAGAAAGGGAAAGGGATCGCCACTCCCCCTTCGGCCAGCGGCACCTGCACACGCACCACCACACCCACGTTGGCATGGGTTACCCGCTAATCCCGGGTCAATACGACCCTTTTCAAGGCTTGACCTCTGCTGCCCTTGTTGCCTCTCAGCAGGTGGCTGCCCAGGCATCTGCATCTGGAATGTTTCCTGGACAAAGAAGAGAA---
>HLequCab3
ATGTCAGTGAAC---ATTTCCACGGCAGGAAAAGGTGTGGATCCAAATACAGTTGATACTTATGACAGTGGCGATGATTGGGAAATCGGGGTTGGAAATTTAATAATTGATTTGGACGCTGATTTGGAGAAGGACAGACAGAAATTTGAGATGAATAATTCCACCACCACCACTAGCAGCAGC---AACTCTAAGGATTGTGGAGGTCTGGCCTCCAGT---GGGGCCGGTGCTACCGCAGCCTTAGCTGATGGCCTAAAATTTGCTTCTGTTCAGCCCTCTGCTCCCCAGGGGAATTCACACAAAGAGACCAGCAAATCAAAAGTGAAAAGGAGTAAAACTTCTAAGGATGCTAATAAATCTCTGCCTTCTGCTGCCTTGTATGGGATTCCCGAGATCAGCAGCACTGGCAAGAGGCAGGAAGTCCAAGGGCGCCCTGGAGAGGCAACTGGCATGAATTCAGCGCTGGGTCAAAGTGTGAGCAGCGGCGGCGGCGGC------------AACCCAAACAGCAACAGTACCAGCACCGGC------------------------------ACCTCCGCTGCCACCGCGGGGGCGGCCTCCTGTGGGAAAAGCAAAGAGGAGAAGCCAGGTAAAAGCCAGAGCAGCCGAGGCGCCAAGCGGGATAAGGATGCGGGGAAATCCAGGAAGGACAAGCACGACCTGCTTCAG---GGCCACCAGAATGGCAGTGGCAGCCAGGCCCCTTCCGGGGGGCACCTCTATGGCTTTGGGGCCAAGAGCAATGGAGGTGGCGCGAGCCCCTTCCACTGCGGGGGCACTGGGAGTGGCAGCGTC------------GCGGCTGCAGGGGAAGTTAGCAAAAGTGCCCCGGATTCAGGGCTCATGGGA---AACTCTATGTTGGTAAAGAAGGAAGAGGAGGAGGAGGAGAGCCACAGGCGAATCAAGAAACTGAAAACTGAGAAGGTTGACCCCCTGTTTACAGTGCCAGCACCACCGCCGCCGATTGCCAGCAGTCTCACGCCTCAGATTCTGCCCTCCTACTTTTCCCCATCTTCATCCAATATTGCAGCACCGGTTGAACAGCTTTTGGTTCGGACTCGTTCCGTGGGTGTCAATACGTGTGAAGTTGGAGTAGTGACAGAGCCAGAGTGTCTTGGGCCCTGTGAACCTGGGACCAGTGTGAATTTGGAAGGGATCGTGTGGCATGAAACAGAAGAAGGTGTTCTAGTGGTCAATGTCACGTGGAGGAACAAAACTTACGTAGGGACCCTACTGGACTGCACCAAGCACGACTGGGCCCCTCCCAGGTTCTGTGAGTCACCCACGAGTGACCTGGAGATGAGAGGGGGCCGGGGCCGAGGGAAGAGAGCCAGGTCTGCTGCAGCTGCCCCGGGCTCGGAGGCCAGCTTCACAGAGTCCAGAGGGCTGCAGAACAAGAACAGAGGAGGGGCCAATGGGAAAGGGAGGCGGGGCAGCCTCAACGCCAGCGGCAGAAGGACACCCCCAAATTGTGCTGCTGAGGACATCAAAGCTAGCCCCTCCTCCACCAACAAAAGGAAAAACAAGCCTCCAATGGAGCTAGACCTCAACTCCAGCTCCGAGGATAATAAGCCCGGGAAGCGGGTCCGCACAAATTCTAGAAGCACTCCCACTACCCCTCAAGGGAAACCAGAGACTACTTTTTTGGACCAAGGCTGCTCTTCTCCAGTGTTAATCGATTGTCCCCATCCAAACTGCAACAAAAAGTACAAGCACATTAACGGCCTGAGGTACCACCAAGCTCATGCACACTTAGACCCAGAGAACAAGCTGGAGTTCGAACCTGACAGCGAGGACAAGATCTCTGACTGCGAGGAGGCATTGAGTAATGTGGCCCTCGAATGCAGT---GAGCCAAGCACAAGTGTATCAACTTATGACCAGGTGAAGGCGCCCGCATCCCCTGGCTCGGGGAACCCCCCTGGGACCCCCAAGGGAAAGAGAGAGCTGATGAGCAATGGT------TCTGTCATCGGATCTAAAGCTGGGAAGAATTCTGGCAAAAAGAAGGGCCTTAACAATGAACTGAATAACCTTCCGGTGATCTCCAACATGACGGCCACATTAGACAGTTGCTCAGCAGCA------GATGGCAGTTTGGCTGCAGAAATGCCCAAACTGGAAGCAGAAGGACTAATTGACAAGAAAACTTTGGGAGATAAAGAAAAGGGCAAAAAAGCCAACAATTGCAAAATGGACAAAAACCTCTCTAAACTTAAAACTGCCCGGCCCATTGCTCCTGCCCCCGCCCCCACTCCC------CCGCAACTAATTGCTATACCCACTGCAGCCTTTACCAGCACCACCACAGGGACAATACCCGGACTGCCCTCCCTCACGACGACTGTTGTTCAGGCCACACCAAAGAGTCCTCCATTAAAACCCATTCAACCAAAGCCCACAATTATGGGGGAGCCCATCACCGTGAACCCAGCTCTTGTGTCACTCAAAGACAAAAAGAAAAAGGAGAAGCGAAAGCTAAAGGACAAAGAAGGGAAGGAGACAGGAAGCCCGAAAATGGATGCTAAGCTGGGCAAACTAGAGGACGCCAAGGGGGCC---GGCAAAGATTTATCTGGGCATTTTTTGAAGGACCATCTCAACAAGAATGAAGGGCTGGCTAATGGACTGTCAGAGTCTCAAGAGAGTCGAATGGCCAGTATCAAAGCGGAGGCTGATAAGGTTTACACTTTCACAGACAACGCTCCCAGCCCTTCCATCGGGAGCGCCTCCAGGATGGAATGTAGCACTTTGGTGAACGGGCAGGCGCCGGTGGCCCCTCTGCATGTGTTGACACAAAATGGGGCAGAGAGTTCT------------GCAGCCAAGACGAGCAGCCCCGCCTATTCAGACATATCTGATGCTGCCGATGATGGTGGTTCAGATAGCAGGTCGGAGGGCATGAGGTCAAAGGCCAGTTCCCCATCAGATATCATTTCTAGTAAGGATGGT---GTTGTA---AAAGGGCATTCTTCCACTACAGCACAATCATCTCAGATGAAAGAG---TCCCATTCTCCCTATTACCATGGCTACGATCCTTATTATTCTCCAAGTTACATGCACCCTGGGCAGGTCGGCGCCTCTACAGCTGGGAACGCTGGGGGCACGCAGGGAATGAAGATCAAGAAGGAGTCTGAGGAAGATGCAGAAAAGAAAGACAAGACAGAGCAGCTAGATGCCAAGAAAGTGGACCACAATTCCGCGTCCTTGCAGCCTCAGCACCAGTCGGTGATCACACAGAGACACCCTGCCCTGGCTCAGTCACTTTATTATGGCCAGTATGCCTATGGGCTCTATATGGACCAGAAGTCTCTGATGGCCACCAGCCCTGCCTATAGACAGCAGTACGAGAAGTACTATGAGGACCAGAGGCTGGCAGAGCAGAAAATGGCCCAAACTGGGAGAGGAGACTGTGAAAGGAAAAATGAGCTCCCCTTGAAAGAGCTGGGCAAGGAGGACAGTAAACAGAAAAACATGCCGTCAGCCACAATCTCAAAAGCTCCTTCTACTCCGGAGCCTAACAAAAACCATTCTAAACTAGGGCCATCAGTGCCTAATAAAACTGAGGAGACAGGTAAATCGCAGCTTCTCTCCAATCACCAGCAGCAGCTTCAGGCCGACAGCTTCAAAGCTAAGCAGATGGAAAACCACCAGCTTATTAAGGAGGCTGTAGAAATGAAATCTGTCATGGACTCTATGAAGCAGACAGGTGTAGACCCAACCTCGAGATTTAAACAAGATCCGGATTCGAGGACATGGCATCATTACGTATACCAGCCCAAATACCTGGATCAGCAAAAGTCAGAAGAACTTGATAGAGAAAAGAAATTAAAAGAGGATAGT---CCCAGGAAAACTCCCAATAAAGAGAGCGGGGTGCCCAATCTTCCTGTCTCGTTAACGAGCATTAAAGAGGAGCCCAAAGAGGCCAAGCGTCCTGATTCTCAATCCATGGAGGAGAACAAGCTGAAAAGTGATGATCGAAAGACTCCTGTGAACTGGAAGGACTCTCGGGGAACAAGAGTGGCTGTCTCCTCGCCCATGAGTCAGCATCAGTCCTACATCCAGTACTTGCATGCGTATCCTTACCCACAGATGTATGACCCAAGCCACCCTGCATACCGGGCTGTTTCTCCCGTCCTAATGCACAGCTATCCTGGAGCCTATCTCTCTCCAGGATTTCATTATCCTGTTTATGGGAAGATGTCAGGGAGAGAAGAGGCAGAGAAAGTCAATACCAGCCCTAGCATCAACACGAAAACAACCACTGAATCTAAAGCACTGGATTTGCTCCAGCAGCATGCCAACCAATACCGCAGCAAGTCTCCTGCTCCCGTGGAGAAGGCCGCAGCTGAGCGGGAACGGGAAGCCGAAAGGGAACGAGATCGCCACTCCCCCTTCGGCCAGCGGCACCTGCATACACATCACCACACCCACGTTGGCATGGGGTACCCACTAATCCCTGGTCAATATGACCCTTTTCAAGGCTTGACCTCTGCTGCCCTCGTTGCCTCTCAGCAGGTGGCTGCCCAGGCATCTGCATCAGGAATGTTTCCTGCACAAAGAAGAGAA---
>cerSim1
ATGTCAGTGAAC---ATTTCTGCGGCAGGAAAAGGTGTGGATCCAAATACGGTTGATACTTATGACAGTGGCGATGATTGGGAAATCGGGGTTGGAAATTTAATAATTGATTTGGACGCTGATTTGGAGAAGGACAGACAGAAATTTGAGATGAATAATTCCACCACCACCACTAGCAGCAGC---AACTCTAAGGATTGTGGAGGTCTGGCCTCCAGT---GGGGCCGGTGCTACCGCAGCCTTAGCTGATGGCCTAAAATTTGCTTCTGTTCAGCCCTCTGCTCCCCAGGGGAATTCACACAAAGAGACCAGCAAATCAAAAGTGAAAAGGAGTAAAACTTCTAAGGATGCTAATAAATCTCTGCCTTCTGCTGCCTTGTATGGGATTCCCGAGATCAGCAGCACTGGCAAGAGGCAGGAAGTCCAAGGGCGCCCTGGAGAGGCAACTGGCATGAATTCAGCGCTGGGTCAAAGTGTGAGCAGCGGCGGCGGCGGC------------AACCCAAACAGCCACAGTATCGGCACCGGC------------------------------ACCTCCGCTGCCACCGCGGGGGCGGCCTCCTGTGGGAAAAGCAAAGAGGAGAAGCCAGGTAAAAGCCAGAGCAGCCGAGGCGCCAAGCGGGATAAGGATGCAGGGAAATCCAGGAAGGACAAGCACGACCTGCTTCAG---GGCCACCAGAATGGCAGTGGCAGCCAGGCCCCTTCCGGGGGGCACCTCTATGGCTTTGGGGCCAAGAGCAATGGAGGTGGCGCGAGCCCCTTCCACTGCGGGGGCACTGGGAGTGGCAGCGTC------------GCGGCTGCAGGGGAAGTTAGCAAAAGTGCCCCGGATTCAGGGCTCATGGGA---AACTCTATGTTGGTAAAGAAGGAAGAGGAGGAGGAGGAGAGCCACAGGCGAATCAAGAAACTGAAAACTGAGAAGGTTGACCCCCTGTTTACAGTGCCAGCACCACCACCGCCGATTTCCAGCAGTCTCACGCCTCAGATTCTACCCTCCTACTTTTCCCCATCTTCATCCAATATTGCAGCACCGGCTGAGCAGCTTCTGGTTCGGACTCGTTCCGTGGGTGTCAATACATGTGAAGTTGGAGTAGTGACAGAGCCCGAGTGTCTTGGGCCCTGTGAACCTGGGACCAGTGTGAATTTGGAAGGGATCGTGTGGCATGAAACAGAAGAAGGTGTCCTAGTGGTCAATGTCACGTGGAGGAACAAAACGTACGTAGGGACCCTACTGGACTGCACCAAGCACGACTGGGCCCCTCCCAGGTTCTGTGAGTCACCAACAAGCGACCTGGAGATGAGAGGGGGCCGGGGCCGAGGGAAGAGAGCGAGGTCTGCCGCAGCCGCCCCGGGCTCAGAGGCCAGCTTCGCAGAGTCCAGAGGGCTGCAGAACAAGAACAGAGGGGGGGCCAATGGGAAAGGGAGGCGGGGAAGCCTCAATGCCAGCGGGCGAAGGACACCCCCAAATTGTGCCGCTGAGGACATCAAAGCCAGCCCCTCCTCTACAAACAAAAGGAAAAACAAGCCTCCGATGGAGCTAGACCTCAACTCCAGCTCCGAAGACAATAAGCCCGGGAAGCGGGTCCGCACAAATTCTAGAAGCACTCCCACCACCCCTCAAGGGAAACCAGAGACTACTTTTTTGGACCAAGGCTGCTCTTCTCCAGTTTTAATCGATTGCCCCCACCCAAACTGCAACAAAAAGTACAAGCACATTAACGGCCTGAGGTACCACCAAGCTCATGCACACTTAGACCCGGAAAACAAGCTGGAGTTTGAACCTGACAGCGAGGACAAGATCTCGGACTGCGAGGAGGCACTGAGTAACGTGGCCCTCGAATGCAGT---GAGCCAAGCACAAGTGTATCAACCTATGACCAGGTGAAGGCGCCCGCATCCCCTGGCTCGGGGAACCCCCCTGGGACCCCCAAGGGGAAGAGAGAGATGATGAGCAATGGTCCAGGTTCTGTTATCGGATCTAAAGCTGGGAAGAATTCTGGTAAAAAGAAGGGCCTTAACAATGAACTGAATAACCTTCCGGTGATCTCCAACATGACGGCCGCGTTAGACAGTTGCTCGGCAGTG------GATGGCAGTTTGGCTGCTGAAATGCCCAAACTGGAAGCAGAAGGATTAATTGACAAGAAAACTTTGGGAGATAAAGAAAAGGGCAAAAAAGCCAACAATTGCAAAATGGACAAAAACCTTTCGAAACTTAAAACTGCCCGGCCCATTGCCCCTGCCCCCGCCCCCACTCCC------CCGCAACTAATCGCTATACCCACTGCAGCCTTTACCAGCACCACCACGGGGACAATACCCGGACTGCCCTCCCTCACGACGACTGTTGTTCAGGCCACACCAAAGAGTCCTCCATTAAAACCCATTCAACCAAAGCCCACAATTATGGGGGAGCCCATCACCGTGAACCCAGCTCTTGTGTCACTCAAAGACAAAAAGAAAAAGGAGAAGCGAAAGCTGAAGGACAAAGAAGGGAAAGAGACGGGAAGCCCAAAAATGGATGCTAAGCTGGGCAAACTAGAGGACGCCAAGGGGGCC---GGCAAAGATTTATCTGGGCATTTTTTAAAGGACCATCTCAACAAGAATGAAGGGCTGGCTAATGGACTGTCAGAGTCTCAAGAGAGTCGAATGGCCAGTATCAAAGCCGAGGCTGATAAGGTTTACACTTTCACAGACAACGCCCCCAGCCCTTCCATAGGGAGCGCCTCCAGAATGGAATGCAGCACTTTGGTGAACGGGCAGGCGCCAATGGCCCCACTGCATGTGTTGACGCAAAATGGGGCAGAGAGTTCT------------GCAGCCAAGACGAGCAGCCCCGCCTATTCAGATATATCTGATGCTGCCGATGATGGTGGTTCAGACAGCAGGTCAGAGGGCATGAGGTCAAAGGCTAGTTCCCCATCAGATATCATTTCTAGTAAGGATGGT---GTTGTA---AAAGGGCATTCTTCAACTATAGCACAATCATCTCAAATGAAAGAG---TCCCATTCTCCCTATTACCATGGCTACGATCCTTATTATTCTCCAAGTTACCTGCACCCTGGGCAGATCGGCGCCCCTACAGCTGGCAACACTGGGAGCATGCAGGGAATGAAGATCAAGAAGGAGTCTGAGGAAGATGCAGAAAAGAAAGACAAGGCAGAGCAGCTAGATGCCAAGAAAGTGGACCATAATTCCGCATCCTTACAGCCTCAGCACCAGTCGGTGATCACGCAGAGACACCCTGCCCTGGCTCAGTCACTTTATTACGGCCAGTATGCCTATGGGCTCTATATGGACCAGAAGTCGCTGATGGCCACCAGCCCTGCCTATAGACAGCAGTACGAGAAGTACTATGAGGACCAGAGGCTGGCAGAGCAGAAAATGGCCCAAACTGGGCGAGGAGACTGTGAAAGGAAAAATGAGCTCCCCTTGAAAGAGCTGGGCAAGGAGGACAGTAAACAGAAAAACATGCCGTCGGCCACAATCTCAAAAGCTCCCTCCACTCCGGAGCCTAACAAAAACCATTGTAAACTAGGGCCGTCAGTGCCTAATAAAACTGAGGAGACAGGTAAATCGCAGCTTCTCTCCAATCACCAGCAGCAGCTTCAGGCCGACAGCTTCAAAGCTAAGCAGATGGAAAACCACCAGCTTATTAAGGAGGCTGTAGAAATGAAATCTGTCATGGACTCTATGAAGCAGACAGGTGTAGACCCAACCTCGAGATTTAAACAAGATCCAGATTCAAGGACATGGCATCATTACGTTTACCAGCCCAAATACCTGGATCAGCAAAAATCAGAAGAACTTGATAGAGAAAAGAAATTAAAAGAGGATAGT---CCCAGGAAAACTCCCAATAAGGAGAGTGGTGTGCCCAGCCTTCCTGTATCGTTAACGAGCATTAAAGAGGAGCCCAAAGAGGCCAAGCGTCCTGATTCTCAATCCTTGGAGGAGAACAAGCTGAAAAATGATGATCGAAAGACCCCTGTGAACTGGAAGGACTCTCGGGGCACAAGAGTGGCTGTTTCCTCTCCCATGAGTCAGCATCAGTCCTACATACAGTACTTGCATGCTTATCCTTACCCACAGATGTATGACCCCAGCCACCCTGCATACCGGGCTGTTTCTCCCGTCCTAATGCACAGTTACCCTGGAGCCTATCTCTCTCCAGGATTTCATTATCCTGTTTACGGGAAGATGTCAGGGAGAGAAGAGGCAGAGAAGGTCAATACCAGCCCTAGCATCAACACGAAAACAACCACTGAGTCTAAAGCACTGGATCTGCTCCAGCAGCATGCCAACCAGTACCGCAGCAAGTCTCCTGCTCCTGTGGAGAAGGCTACAGCTGAGCGGGAACGGGAAGCGGAAAGGGAACGGGATCGCCACTCCCCCTTCGGCCAGCGGCACCTCCATACGCACCACCACACCCACGTTGGCATGGGTTACCCACTCATCCCTGGTCAATATGACCCTTTTCAAGGCTTGACCTCTGCTGCCCTCGTTGCCTCTCAGCAGGTGGCTGCCCAAGCATCTGCATCAGGAATGTTTCCTACACAAAGAAGAGAA---
>tarSyr2
ATGTCAGTGAAC---ATTTCTACTGCAGGAAAAGGTGTGGATCCAAATACCGTTGATACTTATGACAGTGGCGATGATTGGGAAATCGGGGTTGGAAATTTAATAATTGATTTGGACGCTGATTTGGAGAAGGACAGACAGAAATTTGAGATGAATAATTCCACCAACACCACTAGCAGTAGC---AACTCCAAGGATTGTGGAGGTCCGGCCTCCAGT---GGGGCTGGTGCTACCGCAGCCTTAGCTGATGGCCTAAAATTTGCTTCTGTGCAGCCCTCTGCTCCCCAGGGGAATTCACACAAAGAGAACAGCAAATCAAAAGTGAAAAGGAGTAAAACTTCTAAGGATGCTAATAAATCTCTGCCTTCTGCTGCCTTGTATGGGATTCCCGAGATCAGCAGCACTGGCAAGAGGCAGGAAGTCCAAGGGCGCCCTGGAGAGGCAACTGGCATGAATTCAGCGCTGGGTCAAAGTGTGAGCAGCGGCGGCAGCGGC------------AACCCAAACAGCAACAGTACCAGCACCAGC------------------------------ACCTCCGCTGCCCCCGCGGGGGCAGGCTCCTGTGGGAAAAGCAAAGAGGAGAAGCCAGGTAAAAGCCAGAGCAGCCGAGGCGCCAAGCGGGATAAGGATGCGGGGAAATCCAGGAAGGACAAGCACGACCTGCTTCAG---GGCCACCAGAATGGCAGTGGCGGCCAGGCCCCTTCCGGGGGGCACCTCTATGGCTTTGGGGCCAAGAGCAATGGAGGTGGCGCGAGCCCCTTCCACTGCGGGGGCGCTGGGAGTGGCAGCGTC------------GCTGCTGCAGGGGAAGTTAGCAAAAGTGCCCCGGATTCAGGGCTCATGGGA---AACTCTATGTTGGTAAAGAAGGAAGAGGAGGAGGAGGAGAGCCACAGGCGAATCAAGAAACTGAAAACCGAGAAGGTTGACCCCCTGTTTACAGTGCCAGCACCACCACCACCGATTTCCAGCAGTCTCACGCCTCAGATTCTACCCTCCTACTTTTCCCCATCTTCATCCAATATTGCAGCACCAGTTGAACAGCTTTTGGTTCGGACTCGTTCTGTGGGTGTCAATACCTGTGAAGTTGGAGTAGTGACAGAGCCAGAGTGTCTTGGGCCCTGTGAACCTGGGACCAGTGTGAATTTGGAAGGGATCGTGTGGCATGAAACAGAAGAAGGTGTTCTAGTGGTCAATGTCACGTGGAGGAACAAAACTTACGTGGGCACCCTACTTGACTGCACCAAGCACGACTGGGCCCCTCCCAGGTTTTGTGAGTCACCGACAAGCGACCTGGAGATGAGAGGGGGCCGAGGCCGAGGGAAGAGAGCGAGGTCTGCCGCAGCTGCCCCGGGCTCTGAGGCCAGCTTTACGGAGTCCAGAGGGCTGCAGAACAAGAACAGAGGGGGGGGCAATGGGAAAGGCAGGCGGGGCAGCCTCAATGCCAGCGGACGGAGGACACCCCCAAATTGCGCCGCCGAGGACATCAAAGCCAGCCCTTCCTCCACCAACAAAAGGAAAAACAAGCCTCCGATGGAGCTGGACCTGAACTCGAGCTCCGAGGACAATAAGCCTGGGAAGCGTGTCCGCACAAATTCCAGAAGCACTCCCACCACCCCTCAAGGGAAGCCAGAGACTACTTTTTTGGACCAAGGCTGCTCTTCTCCAGTGTTAATCGATTGTCCCCACCCCAACTGCAACAAAAAGTACAAGCACATTAACGGCCTGAGGTACCACCAGGCTCATGCACACTTAGACCCCGAAAACAAACTGGAGTTTGAACCTGACAGCGAGGACAAGATCTCAGACTGCGAGGAAGCCTTGAGTAATGTGGCACTTGAATGCAGT---GAGCCAAGCACAAGTGTGTCAGCTTATGACCAGGTGAAGACACCGGTGTCCCCTGGCGCTGGGAATCCCCCTGGGACCCCCAAGGGAAAGCGAGAGCTGATGAGCAATGGCCCAGGTTCAATTATCGGTGCTAAAGCTGGGAAGAATTCTGGGAAAAAGAAAGGCCTTAACCACGAACTGAACAACCTTCCGGTCATCTCCAACATGACAGCCACATTAGACAGTTGCTCAGCAGCA------GACGGCAGTTTGGCTGCCGAGATGCCTAAACTAGAAGCAGAAGGGTTAATTGACAAGAAAAATCTGGGAGATAAAGAAAAGGGCAAAAAAGCTAACAACTGCAAAATGGACAAAAACCTCTCTAAACTGAAAAGTGCCCGGCCCATCGCCCCTGCCCCAGCCCCCACTCCT------CCACAACTCATCGCCATACCTACCGCAACCTTTACCACCACCACCACGGGGACGATACCCGGACTGCCCTCCCTCACGACAACTGTCGTTCAGGCCACACCAAAGAGTCCTCCACTGAAACCCATTCAACCAAAGCCCACAATTATGGGAGAGCCCATCACCGTGAACCCAGCTCTGGTGTCACTCAAAGACAAAAAGAAAAAGGAGAAGCGGAAGCTAAAGGACAAAGAAGGGAAAGAGACAGGAAGCCCGAAGATGGATGCCAAACTGGGGAAACTAGAGGACTCCAAGGGCGCC---GGCAAAGATTTATCTGGGCATTTTTTAAAGGATCATCTCAACAAGAATGAAGGGCTGGCTAATGGACTGTCAGAGTCTCAGGAGAGCCGCATGGCCAGCATCAAAGCCGAGGCCGACAAGGTTTACACTTTCACAGACAACGCTCCCAGCCCTTCCATAGGGAGCGCCTCAAGGATGGAGTGCAGCACTTTGGTGAATGGGCAGGTGCCCATGGCCCCTCTGCACGTGTTGACTCAGAATGGGGCAGAGAGTTCC------------ACAGCAAAGACGAGCAGCCCAGCCTATTCTGATATATCTGATGCTGCTGACGATGGTGGTTCTGACAGCAGGTCGGAGGGCATGAGGTCAAAGGCCAGTTCCCCATCAGATATCATTTCTAGTAAGGATGGT---GTTGTA---AAAGGGCATCCTTCAACCACAGCACAATCGTCTCAACTGAAAGAG---TCCCTTTCTCCCTATTACCATGGCTACGATCCTTATTATTCTCCGAGTTACATACACCCTGGACAGGTTGGTGCCCCTGCAGCTGGGAACAGTGTGAGCACACAGGGACTGAAGATCAAGAAGGAGTCTGAGGAAGACGCCGAAAAGAAAGACAAGGCAGAGCAGTTAGATTCCAAGAAATTGGACCACAGTTCTGCATCCTTACAGCCTCAGCACCAATCAGTGATCACACAAAGACATCCTGCCCTGGCTCAGTCACTTTATTATGGCCAGTATGCCTATGGGCTCTATATGGACCAGAAGTCTCTGATGGCCACCAGCCCTGCCTATAGACAGCAATATGAGAAGTACTATGAGGACCAGAGGCTGGCAGAGCAGAAAATGGCCCAGGCTGGGAGAGGAGACTGTGAGAGGAAAAGTGAGCTCCCCTTGAAAGAGCTGGGCAAGGAGGACTCTAAACAGAAAAACATGCCATCGGCCACAATCTCAAAAGCTCCCTCTACTCCAGAGCCTAACAAAAACCATTCTAAACTAGGGCCATCAGTGCCTAATAAAACTGAGGAGACAGGTAAATCGCAGCTTCTCTCCAATCACCAGCAGCAGCTTCAGGCCGACAGCTTCAAAGCTAAGCAGATGGAAAACCACCAGCTTATTAAGGAGGCTGTAGAAATGAAATCTGTCATGGACTCTATGAAGCAGACAGGTGTAGACCCAACCTCGAGATTTAAACAAGATCCTGATTCAAGGACATGGCATCATTACGTATACCAGCCCAAATATCTGGATCAGCAAAAATCAGAAGAACTTGATAGAGAGAAGAAATTAAAAGAGGATAGT---CCAAGGAAAACTCCTACTAAAGAGAGTGGTATGCCCAGCCTTCCTGTATCATTAACGAGTATTAAAGAGGAGCCCAAAGAGGCCAAGCGTCCTGATTCTCAGTCCATGGAGGAGAACAAGCTGAAAAACGATGACCGAAAGACTCCTGTGAACTGGAAGGACTCTCGGACAACGAGAGTGGCTGTCTCCTCACCCATGAGTCAGCATCAGTCATACATACAGTACTTGCATGCCTATCCGTACCCACAGATGTACGACCCCAGCCATCCTGCATACCGGGCTGTCTCTCCTGTCCTCATGCACAGTTATCCTGGGGCCTATCTCTCTCCAGGATTTCATTATCCTGTTTATGGGAAGATGTCAGGGAGAGAAGAGACAGAGAAAGTCAATACCAGCCCTAGCATCAACACGAAAACAACCACTGAATCGAAAGCACTGGATTTGCTCCAGCAGCATGCCAACCAATACCGCAGCAAGTCTCCTGCTCCTGTGGAAAAAGCTACAGCTGAGCGCGAACGCGAGGCAGAAAGGGAAAGGGACCGTCACTCACCCTTCGGCCAGCGGCACCTACACACGCATCACCACACCCATGTTGGCATGGGTTACCCTCTAATCCCAGGTCAATATGACCCTTTTCAAGGCTTGACCTCTGCTGCCCTCGTTGCCTCTCAGCAGGTGGCTGCCCAGGCATCTGCATCTGGAATGTTTCCTGCACAAAGAAGAGAA---
>micMur3
ATGTCAGTGAAC---ATTTCTACTGCAGGAAAAGGTGTGGATCCAAATACAGTTGATACTTATGACAGTGGCGATGATTGGGAAATCGGGGTTGGAAATTTAATAATTGATTTGGACGCTGATTTGGAGAAGGACAGACAGAAATTTGAGATGAATAATTCCACCACCACCGCGAGCAGCGGC---AACCCTAAGGATTGTGGCGGTCCGGCATCCAGT---GGGGCCGGTGCTACCGCAGCCTTAGCTGATGGCCTAAAATTTGCTTCTGTTCAGCCCTCCGCTCCCCAGGGGAATTCACACAAAGAGACCAGCAAATCAAAAGTGAAAAGGAGTAAAACTTCTAAGGATGCTAATAAATCTCTGCCTTCTGCTGCCTTGTATGGGATTCCCGAGATCAGCAGCACTGGCAAGAGGCAGGAAGTCCAAGGGCGCCCTGGAGAGGCAACTGGCATGAATTCAGCGCTGGGTCAAAGTGTGAGCAGCGGCGGCAGCGGC------------AACCCCAGCAGCGCCAGCACCGGCACGGGC------------------------------GCCCCCGCCGCCGCCGCGGGGGCAGGCTCCTGCGGGAAAAGCAAAGAGGAGAAGCCAGGTAAAAGCCAGAGCAGCCGAGGCGCCAAGCGGGATAAGGATGCGGGGAAATCCAGGAAGGACAAGCACGACCTGCTTCAG---GGCCACCAGAATGGCAGTGGCGGCCAGGCCCCTTCTGGGGGGCACCTCTATGGCTTTGGGGCCAAGAGCAATGGAGGTGGCGCGAGCCCCTTCCACTGCGGGGGCACTGGGAGTGGCAGCGTC------------GCCACTGCAGGGGAAGTTAGCAAAAGTGCCCCGGATTCAGGGCTCATGGGA---AACTCTATGTTGGTAAAGAAGGAAGAGGAGGAGGAGGAGAGCCACAGGCGAATCAAGAAACTGAAAACTGAGAAGGTTGACCCCCTGTTTACAGTGCCCGCACCGCCTCCGCCGATTTCCAGCAGTCTCACGCCTCAGATTCTACCCTCCTACTTTTCCCCATCTTCATCCAATATTGCAGCACCAGTCGAACAGCTTTTGGTTCGGACTCGTTCCGTGGGTGTCAATACATGTGAAGTCGGAGTAGTGACAGAGCCGGAGTGCCTGGGGCCCTGTGAACCTGGGACCAGTGTGAATTTGGAAGGGATCGTGTGGCATGAAACAGAAGAAGGTGTCCTAGTGGTCAATGTCACGTGGAGGAACAAAACTTACGTGGGGACCCTGCTGGACTGCACCAAGCACGACTGGGCCCCTCCCAGGTTCTGTGAGTCGCCGACAAGTGACCTGGAGATGAGAGGCGGCCGGGGCAGAGGGAAGAGAGCGAGGTCCGCTGCGGCGGCCCCGGGCTCTGAGGCCAGCTTCGCCGAGTCCAGAGGGCTGCAGAGCAAGAACAGGGGTGGGGCCAATGGGAAAGGGAGGCGGGGCAGCCTCAATGCCAGCGGACGAAGGACACCCCCAAACTGTGCCGCTGAGGACATCAAAGCCAGCCCTTCCTCCACCAATAAAAGGAAAACCAAGCCTCCGATGGAGCTGGACCTGAACTCCAGCTCCGAGGACAATAAGCCTGGGAAGCGTGTCCGCACAAATTCGAGAAGCACTCCCACCACCCCTCAAGGGAAACCAGAGACTACCTTTTTGGACCAGGGCTGCTCTTCTCCAGTGTTAATCGATTGTCCCCACCCAAACTGCAACAAGAAGTACAAGCACATTAACGGCCTGAGGTACCACCAGGCGCATGCACACTTAGACCCAGAAAACAAGCTGGAGTTCGAGCCCGACAGCGAGGACAAGATCTCGGACTGTGAGGAGGCCCTGAGCAACGTGGCGCTTGAGTGCAGT---GAGCCAAGCACAAGTGTATCAGCTTATGACCAGGTGAAGGCACCAGCATCCCCTGGCGCTGGGAACCCCCCTGGGACCCCCAAGGGCAAGAGGGAACTGATGAGCAATGGCCCGGGTTCAATTATCGGTTCTAAAGCTGGGAAGAATTCTGGCAAAAAGAAAGGCCTTAACAATGAACTGAACAACCTTCCGGTAATCTCCAACATGACGGCCACATTAGACAGTTGCTCGGCGGCA------GATGGCAGTTTGGCTGCCGAAATGCCTAAACTGGAAGCAGAAGGATTAATTGACAAGAAAAATTTGGGAGATAAAGAAAAGGGCAAAAAAGCTAACAATTGCAAAATGGACAAAAACCTTTCTAAACTAAAAAGTGCCCGGCCCATCGCCCCTGCCCCAGCCCCCACTCCC------CCCCAACTAATTGCTATACCTACCGCCACCTTCACGACCACCACCACGGGGACGATTCCTGGGCTGCCCTCCCTCACAACAACTGTTGTTCAGGCTACACCAAAGAGTCCTCCATTAAAACCTATCCAACCAAAGCCCACGATTATGGGAGAGCCGGTCACCGTGAACCCAGCTCTGGTGTCACTCAAAGACAAAAAGAAAAAGGAGAAGCGGAAGCTAAAGGACAAAGAAGGGAAAGAGACGGGAAGCCCGAAAATGGATGCCAAGCTGGGGAAACTAGAGGACTCCAAGGGGGCC---GGCAAAGACTTATCTGGGCATTTTTTAAAGGAGCATCTCAACAAGAATGAAGGGCTGGCCAACGGGCTGTCGGAGTCCCAGGAGAGCCGCATGGCCAGCATCAAAGCCGAGGCCGATAAGGTTTACACTTTCACAGACAACGCGCCCAGCCCTTCCATAGGGAGCGCCTCGAGGATGGAATGCAGCACTTTGGTGAACGGGCAGGCGCCCCTGGCACCCCTGCACGTGTTGACCCCGAATGGCACAGAGAGTTCA------------GCGGCCAAGACGAGCAGCCCGGCCTATTCGGACATATCCGATGCTGCTGACGACGGTGGTTCTGACAGCAGGTCGGAGGGCATGAGGTCCAAAACCAGTTCCCCATCAGATATCATTTCTAGCAAAGATGGC---ATTGTC---AAAGGGCATTCTGCAACTGCAGCACAATCATCTCAACTGAAAGAG---TCCCATTCTCCCTATTACCACGGCTACGATCCTTATTATTCTCCAAGTTACATGCACCCCGGACAGGTCGGCGCCCCTGCAGCTGGGAACAGCGGGAGCACGCAGGGAATGAAGATCAAGAAGGAGTCTGAGGAAGATGCCGAAAAGAAAGACAAGGCCGAGCAGTTAGATGCGAAGAAAGTGGACCACAGCTCTGCGTGCTTGCAGCCCCAGCACCAGTCGGTGATCACTCAGAGGCATCCCGCGCTGGCCCAGTCGCTCTATTACGGCCAGTATGCCTACGGGCTCTACATGGACCAGAAGTCCCTGATGGCCACCAGCCCTGCCTATAGGCAGCAATATGAGAAGTACTATGAGGACCAGAGGCTGGCAGAGCAGAAACTGGCCCAGACTGGGAGAGGCGAGTGTGAAAGGAAAAGTGAGCTCCCCTTGAAAGAGCTGGGCAAGGAGGACAGTAAACAGAAAAACATGCCATCGGCCACAATCTCAAAAGCTCCCTCTACTCCGGAGCCTAACAAAAACCATTCTAAACTAGGGCCGTCAGTGCCTAATAAAACTGAGGAGACAGGTAAATCGCAGCTTCTCTCCAATCACCAGCAGCAGCTTCAGGCCGACAGCTTCAAAGCTAAGCAGATGGAAAACCACCAGCTTATTAAGGAGGCTGTAGAAATGAAATCTGTCATGGACTCTATGAAGCAGACAGGTGTAGACCCAACCTCGAGATTTAAACAAGATCCAGATTCAAGGACATGGCATCATTACGTATACCAGCCCAAGTATCTGGATCAGCAAAAGCCAGAAGAACTTGATCGAGAGAAGAAATTAAAAGAGGATAGT---CCAAGGAAAACTCCTAATAAAGAGAGTGGTGTGCCCAGCCTTCCTGTATCATTAACGAGCATCAAAGAGGAGCCCAAAGAGGCCAAGCGCCCTGATTCTCAGTCAATGGAGGAGAACAAGCTGAAAAATGACGATCGAAAGACCCCTGTGAATTGGAAGGACTCTCGGGGAACGAGAGTGGCTGTGTCCTCGCCCATGAGCCAGCATCAGTCGTACATACAGTACTTGCATGCCTACCCTTACCCACAGATGTACGACCCCAGCCATCCTGCATACCGCGCTGTCTCTCCCGTCCTGATGCACAGTTACCCTGGGGCCTATCTCTCTCCAGGATTTCATTATCCTGTTTATGGGAAGATGTCAGGGAGAGAAGAGACAGAGAAAGTCAGCACCAGCCCTAGCATCAACACGAAAACAGCCACTGAATCTAAAGCACTGGACTTGCTCCAGCAGCATGCCAACCAGTACCGCAGCAAGTCTCCTGCTCCTGTGGAAAAGGCCACAGCCGAGCGGGAACGGGAAGCGGAGCGGGAAAGGGACCGCCACTCCCCCTTCGGCCAGCGGCACCTGCACACGCATCACCACACCCACGTGGGCATGGGGTACCCACTCATCCCGGGGCAGTACGACCCTTTCCAAGGCTTGACCTCTGCTGCCCTGGTTGCCTCTCAGCAGGTGGCTGCCCAGGCATCTGCATCTGGGATGTTTCCTGCACAAAGAAGAGAA---
>speTri2
ATGTCAGTGAAC---ATTTCTACTGCAGGAAAAGGTGTGGATCCAAATACAGTTGATACTTATGACAGTGGCGATGATTGGGAAATCGGGGTTGGAAATTTAATAATTGATTTGGACGCTGATTTGGAGAAGGACAGACAGAAATTTGAGATGAATAATTCCACCAACACCACTAGCAGCAGC---AGCTCTAAGGATTGTGGAGGTCCGGCCTCCAGT---GGGGCCAGTGCTACAGCAGCCTTAGCTGATGGCCTAAAATTTGCTTCTGTTCAGCCCTCTGCTCCCCAGGGGAATTCACACAAAGAGACCAGCAAATCAAAAGTGAAAAGGAGTAAAACTTCTAAGGATGCTAATAAATCTCTGCCTTCTGCTGCCTTGTATGGGATTCCCGAGATCAGCAGCACTGGCAAGAGGCAGGAAGTCCAAGGGCGCCCTGGAGAGGCAACTGGCATGAATTCAGCGCTGGGTCAAAGTGTGAGCAGCGGCGGCGGCGGCGGCGGCGGCGGCAACCCAAACAGCAATAGTACCAGCACCAGC------------------------------ACCTCCGCTGCCACCGCGGGGGCAGGCTCCTGTGGGAAAAGCAAAGAGGAGAAGCCAGGTAAAAGCCAGAGCAGCCGAGGCGCCAAGCGGGATAAGGATGCGGGGAAATCCAGGAAGGACAAGCACGACCTCCTGCAG---GGCCACCAGAATGGCAGTGGCGGCCAGGCCCCTTCCGGGGGGCACCTCTATGGCTTTGGGGCCAAGAGCAATGGAGGTGGCGCGAGCCCCTTCCACTGCGGGGGCACTGGGAGTGGCAGCGTC------------GCGGCTGCAGGGGAAGTTAGCAAAAGTGCTCCGGATTCAGGGCTCATGGGA---AACTCTATGTTGGTAAAGAAGGAAGAGGAGGAGGAGGAGAGCCACAGGCGAATCAAGAAACTGAAAACTGAGAAGGTTGACCCCCTGTTCACAGTGCCAGCACCACCGCCACCGATTTCCAGCAGTCTCACGCCTCAGATTCTACCCTCCTACTTTCCCCCATCCTCATCCAATATTGCAGCACCAGTTGAACAGCTTTTGGTTCGGACTCGTTCTGTGGGTGTCAATACGTGTGAAGTTGGAGTAGTGACAGAGCCAGAGTGTCTGGGGCCCTGTGAACCTGGGACCAGTGTGAATTTGGAAGGGATCGTGTGGCATGAAACAGAAGAAGGTGTCCTAGTGGTCAATGTCACGTGGAGGAACAAAACTTACGTGGGGACCCTACTGGACTGTACCAAGCACGACTGGGCCCCTCCCAGGTTTTGTGAGTCACCGACAAGTGATCTGGAGATGAGAGGGGGCCGGGGCAGAGGGAAGAGAGCAAGGTCTGCCGCAGCGGCCCCTGGCTCCGAGACCAGCTTCACCGAGTCCAGAGGGCTTCAGAGCAAGAACAGAGGAGGGGCCAATGGGAAAGGGAGGCGGGGCAGCCTCAACGCCAGCGGGCGAAGGACACCCCCAAATTGTGCAGCCGAGGAAATCAAAGCCAGTCCTTCTTCTACCAACAAAAGGAAAAACAAGCCTCCAATGGAGCTGGACCTGAACTCCAGCTCTGAGGACAATAAGCCTGGGAAGCGGGTCCGCACAAATTCTAGAAGCACCCCCACCACCCCTCAAGGGAAACCAGAGACTACTTTTTTGGACCAAGGCTGCTCCTCTCCAGTGTTAATCGATTGCCCCCACCCCAACTGCAACAAAAAGTACAAGCACATCAATGGCCTGAGGTACCACCAGGCTCATGCACACTTAGACCCAGAGAACAAGCTGGAGTTCGAGCCTGACAGTGAGGACAAGATCTCAGACTGCGAGGAAGCCTTGAGTAACGTGGCCATCGAATGCAGC---GAGCCAAGCACAAGTGTGTCAGCTTATGACCAGGTGAAGGCCCCCACCTCTCCTGGTGCTGGAAACCCCCCTGGAACCCCCAAGGGAAAGAGAGAGTTGATGAGCAACGGCCCAGGTTCTGTTATCGGTTTGAAGGCGGGAAAGAATTCAGGCAAAAAGAAGGGCCTCAACAATGAACTGAACAACCTTCCAGTAATTTCCAACATGACGGCCACATCAGAGGGTTGCTCGGCGGTA------GATGGCAGTTTGGCTGCAGAGATGCCCAAACTGGAAGCAGAAGGACTGATTGACAAGAAAAGTTTGGGCGATAAAGAAAAAGGCAGAAAAGCTAACAACTGCAAAATGGACAAAAACCTCTCCAAGCTGAAAAGTGCCCGTCCCATCGCCCCTGCCCCAGCCCCCACACCC------CCACAACTAATTGCGATACCTACTGCAGCCTTTACGACTACCACCGCGGGGACAATACCTGGACTGCCCTCCCTCACAACAACTGTGGTCCAGGCCACACCAAAGAGTCCTCCATTAAAACCCATCCAACCAAAGCCCACCATTATGGGAGAGCCCATCACCGTGAACCCAGCTCTGGTGTCACTCAAGGACAAAAAGAAAAAGGAGAAGCGAAAGCTAAAGGACAAAGAAGGAAAAGAGTCAGGAAGCCCCAAAATGGATGCTAAGCTGGGGAAACTGGAGGACTCCAAGGGGGCT---GGCAAAGATTTGTCTGGGCATTTTTTAAAGGACCATCTCAACAAGAATGAAGGGCTGGCTAATGGACTGTCAGAATCTCAGGAGAGCCGCATGGCCAGTATCAAAGCCGAGGCTGATAAGGTCTACACGTTCACAGACAATGCTCCCAGCCCTTCCATTGGGAGTGCCTCGAGGATGGAGTGCAGCGCTCTGGTGAATGGACAGGCGCCAATGGCACCACTGCATGTGTTGACCCAGAATGGGGCCGAGAGCTCA------------GCAGCAAAGACCAGCAGCCCCGCCTACTCAGACATATCTGATGCTGCTGATGATGGTGGCTCGGACAGCAGGTCAGAGGGCATGAGGTCAAAGGCCAGTTCCCCATCAGATATCATTTCTAGTAAGGATGGTGGTGTTGTA---AAAGGGCATTCTTCAGCTACAGCACAATCGTCTCAACTGAAAGAG---TCCCATTCTCCCTATTACCATGGCTATGATCCTTATTATTCTCCAAGTTATATGCACCCAGGACAGGTTGGCGCCCCTGCAACGGGGAACAGTGGGAACACACAGGGAATGAAGATCAAGAAGGAGTCTGAGGAAGATGCAGAGAAGAAAGACAAGGCAGAGCAGTTAGATGCTAAGAAAGTGGACCATAATTCTGCATCCCTGCAGCCTCAGCACCAGTCAGTGATCACACAAAGACACCCGGCCCTGGCTCAGTCACTTTATTATGGCCAGTATGCTTATGGACTCTATATGGACCAGAAGTCTCTGATGGCCACCAGCCCTGCCTACAGACAGCAATATGAGAAGTACTATGAGGACCAGAGGCTGGCAGAGCAGAAAATGGTCCAGACTGGGAGAGGAGACTGTGAAAGGAAAACAGAGCTCCCTTTGAAGGAGCTGGGCAAGGAGGACAGTAAGCAGAAAAACTTGCCATCAGCCACAATCTCAAAAGCTCCCTCTACTCCAGAGCCTAACAAAAACCATTCTAAATTAGGGCCATCAGTGCCTAATAAAACTGAGGAGACAGGTAAATCGCAGCTTCTCTCCAATCACCAGCAGCAGCTACAGGCCGACAGCTTCAAAGCTAAGCAGATGGAAAACCACCAGCTTATTAAGGAGGCTGTAGAAATGAAGTCTGTCATGGACTCTATGAAGCAGACAGGTGTAGACCCAACCTCGAGATTTAAACAAGATCCAGATTCAAGGACATGGCATCATTATGTGTACCAACCCAAATATCTGGATCAACAAAAGTCAGAAGAACTTGAGAGAGAGAAGAAATTAAAAGAGGACAGT---CCTAGGAAAACTCCTAACAAAGAGAGTGGTGTGCCCAGCCTTCCTGTATCATTAACAAGCATTAAAGAGGAGCCCAAAGAGGCCAAGCGTCCTGACTCTCAATCAATGGAAGAGAATAAGTTGAAAAATGATGATCGGAAAACACCTGTGAATTGGAAGGACTCTCGGGGGACGAGAGTGGCTGTGTCCTCACCCATGAGTCAGCATCAGTCATACATACAGTACTTGCATGCTTATCCTTACCCACAGATGTATGACCCCAGCCACCCTGCATACCGGGCTGTTTCTCCTGTCCTAATGCACAGTTACCCTGGGGCCTATCTCTCTCCAGGATTTCATTATCCTGTTTATGGGAAGATGTCAGGGAGAGAAGAGGCAGAGAAAGTCAATACCAGCCCCAGCATCAACACGAAAACAACCACTGAATCTAAAGCACTGGACTTGCTCCAGCAGCATGCCAACCAATACCGCAGCAAGTCTCCTGCCCCTGTGGAAAAGGCCACAGCTGAGCGGGAGCGAGAGGCAGAAAGGGAACGGGACCGACACTCGCCCTTTGGCCAGCGGCACCTACACACACATCACCACACCCACGTTGGCATGGGTTATCCGCTAATCCCTGGTCAATATGATCCTTTCCAAGGCTTGACCTCTGCTGCCCTCGTTGCCTCTCAGCAGGTGGCTGCCCAGGCATCTGCATCAGGAATGTTTCCTGCACAAAGAAGAGAA---
>otoGar3
ATGTCAGTGAAC---ATCTCTACTGCAGGAAAAGGTGTGGATCCAAATACAGTTGATACTTATGACAGTGGCGATGATTGGGAAATCGGGGTTGGAAATTTAATAATTGATTTGGACGCTGATTTGGAGAAGGACAGACAGAAATTTGAGATGAATAATTCCACCAACACCCCAGGCAGCAGC---AACTCTAAGGATTGTGGCGGTCCGGCATCCAGT---GGGGCCGGTGCTACCGCAGCCTTAGCTGATGGCCTAAAATTTGCTTCTGTTCAGCCCTCTGCTCCCCAGGGGAATTCACACAAAGAGACCAGCAAATCAAAAGTGAAAAGGAGTAAAACTTCTAAGGATGCTAATAAATCTCTGCCTTCTGCTGCCTTGTATGGGATTCCCGAGATCAGCAGCACTGGCAAGAGGCAGGAAGTCCAAGGGCGCCCTGGAGAGGCAACTGGCATGAATTCAGCGCTGGGTCAAAGTGTGAGCAGCGGCGGCAGCGGC------------AACCCAAACAGCAACGGTACCAGCACCAGC------------------------------ACCTCCGCTGCCACCGCGGGGGCAGGCTCCTGTGGGAAAAGCAAAGAGGAGAAGCCAGGTAAAAGCCAGAGCAGCCGAGGCGCCAAGCGGGATAAGGATGCGGGGAAATCCAGAAAGGACAAGCACGACCTGCTTCAG---GGCCACCAGAATGGCGGTGGCGGCCAGGCCCCTTCTGGGGGGCACCTCTATGGCTTTGGGGCCAAGAGCAATGGAGGTGGCGCGAGCCCCTTCCACTGCGGGGGCACTGGGAGTGGTAGC---------------GCCGCTGCAGGGGAAGTTAGCAAAAGTGCCCCGGATTCAGGGCTCATGGGA---AACTCTATGTTGGTAAAGAAGGAAGAGGAGGAGGAGGAGAGCCACAGGCGAATCAAGAAACTGAAAACTGAGAAGGTTGACCCCCTGTTTACAGTGCCAGCACCACCGCCGCCGATTCCCAGCAGTCTCACGCCTCAGATTCTACCCTCCTACTTTTCCCCATCTTCATCCAATATTGCAGCACCAGTCGAGCAGCTCTTGGTTCGGACTCGTTCCGTGGGTGTCAATACATGTGAAGTTGGAGTAGTGACAGAGCCAGAGTGTCTTGGGCCCTGTGAACCTGGGACCAGTGTGAACTTGGAAGGGATCGTGTGGCATGAAACAGAAGAAGGTGTCCTAGTGGTCAATGTCACGTGGAGGAACAAAACTTACGTGGGGACCCTACTGGACTGCACCAAGCACGACTGGGCGCCTCCCAGGTTTTGTGAGTCACCGACAAGTGACCTGGAGATGAGAGGGGGCCGGGGCAGAGGAAAGAGAGCACGGTCTGCCGCAGCTGCCCCTGGCTCTGAGGCCAGCTTCACAGAATCCAGAGGGCTCCAGAACAAGAACAGAGGGGGAGCCAATGGGAAAGGGAGGCGGGGCAGCCTCAATGCCAGCGGACGAAGGACACCTCCAAACTGTGCCGCTGAAGACATAAAAGCCAGCCCTTCCTCCACCAACAAAAGGAAAAACAAGCCTCCAATGGAACTGGACCTGAACTCCAGCTCTGAGGACAATAAGCCTGGGAAGCGTGTCCGCACAAATTCCAGAAGCACTCCCACCACCCCTCAAGGGAAACCAGAGACTACTTTTTTGGACCAGGGCTGTTCTTCTCCAGTGTTAATCGATTGTCCCCACCCAAACTGCAACAAAAAGTACAAGCACATTAATGGCCTGAGGTACCACCAGGCTCATGCACACTTAGACCCAGAAAACAAGCTGGAGTTTGAGCCTGACAGCGAGGACAAGATCTCAGACTGCGAGGAGGCATTGAGCAATGTGGCGCTTGAATGCAGT---GAGCCAAGCACAAGTGTGTCTGCTTATGACCAGGTGAAGGCACCAGCATCCCCT---GCCGGGAACCCCCCTGGCACCCCCAAAGGAAAGCGAGAGCTGATGAGCAATGGCCCAGGTTCTATTATTGGTTCTAAAGCTGGGAAGAATTCTGGCAAGAAGAAGGGCCTTAACAATGAGCTGAACAACCTCCCTGTAATCTCCAACATGACAGCCACATTAGACAGTTGCTCGGCAGCA------GATGGCAGTTTGGCTGCCGAGATGCCTAAACTGGAAGCAGAGGGATTAATTGACAAGAAAAATTTGGGAGACAAAGAAAAGGGCAAAAAAGCTAACAATTGCAAGATGGACAAAAACCTTTCTAAGCTAAAAAGCGCCCGGCCCATCGCCCCCGCCCCCGCCCCCACTCCC------CCGCAGCTCATTGCTATACCTACTGCAGCCTTCACCACCACCACCACGGGGACGATCCCGGGGCTGCCCTCCCTCACCACCACTGTCGTTCAGGCTACACCAAAGAGTCCTCCATTAAAACCCATTCAACCAAAGCCCACCATTATGGGAGAGCCCATCACCGTGAACCCGGCTCTGGTGTCACTTAAAGACAAAAAGAAAAAGGAGAAGCGAAAGCTGAAGGACAAAGAAGGGAAGGAGACAGGAAGCCCGAAGATGGACGCCAAACTGGGGAAGCTAGAGGACTCCAAGGGGGCC---GGCAAGGACTTGTCTGGGCATTTTTTAAAGGATCATCTCAGTAAGAATGAAGGGCTGGCCAATGGGCTGTCGGAGTCTCAGGAGAGCCGCATGGCCAGTATCAAAGCCGAGGCCGATAAAGTTTACACTTTTACAGACAATGCTCCCAGCCCTTCCATAGGGAGCGCCTCGAGGATGGAGTGCAGCACTTTGGTGAACGGGCAGGCGCCGATGGCACCCCTGCACGTGTTGACCCAGAATGGGGTGGAGAGTTCA------------GCGGCCAAGACAAGCAGTCCCGCCTATTCAGACATATCTGATGCTGCTGATGATGGTGGCTCTGACAGCAGGTCGGAGGGCATGAGGTCAAAGGCCAGTTCCCCATCAGATATCATTTCCAGTAAGGATGGT---GTTGTC---AAAGGGCATTCTTCAACTACAGCACAATCAGCTCAACTGAAAGAG---TCCCATTCTCCCTATTACCATGGTTACGATCCTTATTATTCTCCAAGTTATATGCACCCAGGACAGTTGGGTCCCCCTGTAGCTGGGAACAGCGGGAGCATGCCGGGAATGAAAATCAAGAAGGAGTCTGAGGAAGATTTGGAAAAGAAAGACAAGGTGGACCAGTTAGATTCGAAGAAAGTGGACCACAATTCTGTGTCCTTACAGCCTCAGCACCAGTCTGTGATCACACAGAGACATCCGGCCCTGGCCCAGTCGCTGTATTACGGCCAGTATGCCTATGGCCTCTACATGGACCAGAAGTCTCTGATGGCCACCAGCCCTGCCTATAGACAGCAGTATGAGAAGTACTATGAGGACCAGAGGCTGGCAGAGCAGAAACTGGCCCAGACTGGGAGAGGAGAGTGTGAAAGGAAAAGTGATCTCCCTCTGAAAGAGCTGGGCAAGGAGGACAGTAAACAGAAAAACATGCCATCGGCCACTATCTCAAAAGCTCCCTCTACTCCGGAGCCTAACAAAAACCATTCTAAACTAGGGCCGTCAGTGCCTAATAAAACTGAGGAGACAGGTAAATCGCAGCTTCTCTCCAATCACCAGCAGCAGCTTCAGGCCGACAGCTTCAAAGCTAAGCAGATGGAAAACCACCAGCTTATTAAGGAGGCTGTAGAAATGAAATCTGTCATGGACTCTATGAAGCAGACAGGTGTAGACCCAACCTCGAGATTTAAACAAGATCCAGATTCAAGAACATGGCATCATTACGTATACCAGCCCAAATACCTAGATCAGCAAAAATCAGAAGAACTTGATCGAGAAAAGAAATTAAAAGAGGATAGT---CCAAGGAAAACTCCTAACAAAGAAAGTGGTGTGCCCAGCCTTCCTGTATCATTAACAAGCATTAAAGAGGAGCCCAAGGAGGCCAAGCGTCCTGATTCTCAGTCAATGGAGGAGAACAAGCTGAAAAATGATGATCGAAAGACCCCTGTGAATTGGAAGGACTCTCGGGGCACGAGAGTGGCTGTCTCCTCTCCCATGAGTCAGCATCAGTCGTACATACAGTACTTGCATGCCTATCCTTACCCACAGATGTATGACCCCAGCCATCCTGCATACCGGGCTGTGTCTCCCGTTCTAATGCACAGTTACCCTGGAGCCTATCTCTCCCCAGGATTTCATTATCCTGTTTATGGGAAGATGTCAGGGAGAGAAGAGACAGAGAAAGTCAATACCAGCCCTAGCATCAACACGAAAACAACCACTGAATCTAAAGCACTGGATTTGCTCCAGCAGCATGCCAACCAGTACCGCAGCAAGTCTCCTGCTCCTGTGGAAAAGGCTGCAGCCGAGCGGGAACGGGAGGCGGAGCGGGAAAGGGACCGCCACTCTCCCTTCAGCCAGCGGCACCTGCACACGCACCACCACACCCACGTTGGCATGGGCTATCCCCTGATCCCAGGACAATACGACCCCTTTCAAGGCTTGACCTCTGCTGCCCTCGTTGCCTCTCAGCAGGTGGCTGCCCAGGCATCTGCATCTGGGATGTTTCCTGCACAAAGAAGAGAA---
>oryAfe1
ATGTCAGTGAAC---ATTTCTGCTGCAGGAAAAGGTGTGGATCCAAATACGGTTGATACTTATGACAGTGGCGATGATTGGGAAATCGGGGTTGGAAATTTAATAATTGATTTGGACGCTGATTTGGAGAAGGACAGACAGAAATTTGAGATGAATAATCCCACCAACACCACTAGCAGCAGC---AACTCTAAGGATTGTGGAGGTCTGGCCTCCAGT---GGGGCCGGTGCTGCTACAGCCTTAGCTGATGGCCTAAAATTTGCTTCTGTTCAGCCCTCTGCTCCCCAGGGGAATTCACACAAAGAGACCAGCAAATCAAAAGTGAAAAGGAGTAAAACTTCTAAGGATGCTAATAAATCTCTGCCTTCTGCTGCCTTGTATGGGATTCCCGAGATCAGCAGCACTGGCAAGAGGCAGGAAGTCCAAGGGCGCCCTGGAGAGGCAACTGGCATGAATTCAGCGCTGGGTCAAAGTGTGAGCAGCGGCGGCGGCGGCGGC---------AACCCAAACAGCAATAGTACCAGCACCGGC------------------------------ACCTCCGCTGCGACCGCGGGGGCAGCCTCCTGTGGGAAAAGCAAAGAGGAGAAGCCAGGTAAAAGCCAGAGCAGCCGAGGAGCCAAGCGGGATAAAGATGCAGGGAAATCCAGGAAGGACAAGCACGACCTGCTTCAG---GGCCACCAGAATGGCAGTGGCGGCCAGGCCCCCTCTGGGGGGCACCTCTATGGCTTTGGGGCCAAGAGCAATGGAGGTGGCACGAGCCCCTTCCACTGCGGGGGCACTGGGAGTGGCAGCGTC------------GCCGCTGCAGGGGAAGTTAGCAAAAGTGCCCCGGATTCAGGGCTCATGGGA---AACTCTATGTTGGTAAAGAAGGAAGAGGAGGAGGAGGAGAGCCACAGGCGAATCAAGAAACTGAAAACTGAGAAGGTTGACCCCCTGTTTACAGTGCCAGCGCCACCACCACCGATTTCCAGCAGTCTCACGCCTCAGATTCTACCCTCCTACTTTTCTCCATCTTCATCCAATATTGCAGCACCGGTTGAACAGCTTTTGGTTCGGACTCGTTCTGTGGGTGTCAATACGTGTGAAGTTGGAGTAGTGACAGAGCCAGAGTGTCTTGGGCCCTGTGAACCTGGGACCAGTGTCAATTTGGAAGGGATCGTGTGGCATGAAACAGAAGAAGGTGTCCTAGTGGTCAATGTCACATGGAGGAATAAAACGTACGTGGGAACCTTACTGGACTGCACCAAGCACGACTGGGCTCCTCCCAGGTTTTGTGAGTCACCAACAAGTGACCTGGAGATGAGAGGGGGCCGAGGCAGAGGCAAGAGAGCAAGGTCTGCCGCGGCTGCCCCTGGCTCAGAGGCCAGCTTCACAGAGTCCAGGGGGCTACAGAACAAGAACAGAGGGGGCGCCAATGGGAAAGGGAGGCGGGGTAGCCTCAATGCCAGCGGCCGAAGGACACCCCCAAATTGTGCCGCTGAGGACATCAAAGCCAGCCCCTCCTCCACCAACAAAAGGAAAAACAAGCCTCCAATGGAGCTGGACCTGAACTCCAGCTCTGAGGACAGCAAGCCTGGAAAGCGTGTCCGTACAAATTCTCGAAGCACTCCCACCACCCCTCAAGGGAAGCCAGAGACTAGTTTTTTGGACCAAGGCTGCTCTTCTCCAGTATTAATTGATTGTCCCCACCCAAACTGCAACAAAAAGTACAAGCACATTAATGGCCTGAGGTACCACCAGGCTCATGCACACTTAGACCCAGAAAACAAGCTGGAGTTTGAGCCTGATAGTGAGGACAAGATCTCAGATTGTGAAGAAGCATTAAGTAATGTGGCCCTCGATTGCAGT---GAGGCAAGCACAAGTGTATCGACTTATGACCAGGTGAAGGCACCAGCATCCCCTGGCTCTGGGAACCCCCCTGGAACCCCCAAAGGAAAGAGAGAGCTCATGAGCAATGGCCCAGGGTCTGTTGTCAATTCTAAAGCTGGGAAGAATTCTGGCAAAAAGAAAGGCCTTAACAATGAACTGAACAACCTTCCAGTAATCTCCAACATGACAGCCACATTAGACAGTTGCTCCACAGCA------GACGGCAGTTTGGCTGCTGAAATGCCCAAACTAGAAGCAGAAGGATTAATTGACAAGAAAAACTTGGGAGACAAAGAAAAGGGCAAAAAAGCAAACAATTGCAAAATGGACAAAAATCTCTCTAAACTTAAAACTGCCCGGCCCATTGCCCCTGCTCCAGCCCCCACGCCC------CCGCAGTTAATTGCGATACCTACTGCAGCCTTTACAACCACCACCACGGGGACAATACCTGGCCTGCCCTCCCTCACCACGACTGTTGTTCAGGCTACACCAAAGAGTCCTCCATTGAAACCCATTCAACCAAAGCCCACAATTATGGGGGAGCCCATCACTGTAAACCCAGCCCTTGTGTCACTCAAAGACAAAAAGAAAAAGGAGAAGCGAAAGCTGAAGGATAAAGAAGGGAAGGAGACAGGAAGCCCCAAAATGGATGCTAAACTGGGGAAGCTAGAGGACTCCAAGGGTGCT---GGGAAAGATTTATCTGGGCATTTTTTAAAGGACCATCTTAACAAGAATGAAGGGCTGGTTAATGGACTGTCTGAGTCTCAAGAGAGCCGAATGGCCAGTATCAAAGCTGAAGCTGATAAAGTTTACACTTTCACAGACAACGCTCCCAGCCCTTCGATAGGGAGCGCCTCAAGAATGGAATGCAGCACTTTGGTGAACGGACAGGCGCCAATGGCCCCACTGCATGTGTTGACACAAAATGGGGCAGAGAGTTCA------------ACAGCCAAGACGAACAGCCCTGCTTATTCGGACATATCAGATGCTGCGGATGACGGTGGTTCTGACAGCAGGTCAGAGGGCATGAGGTCAAAGGCCAGTTCTCCAGCGGATATTATTTCTAGTAAGGATGGT---ATTGTC---AAAGGGCATTCTTCGACTACAGCACAATCATCTCAAATGAAAGAG---TCCCATTCTCCCTATTATCATGGCTACGATCCTTATTATTCTCCAAGCTATATGCACCCTGGACAGGTCAGCGCCTCTGCACCTGGGAACAGCGGGAGCACGCAAGGAATGAAGATCAAGAAGGAGTCTGAGGAAGAAGCCGAGAAAAAAGAAAGGGCAGAGCAGTTAGACTCTAAGAAAGTGGACCATAATTCTGCCTCCTTACAGCCTCAGCACCAGTCAGTGATCACACAGAGACACCCAGCCCTGACTCAGTCCCTGTATTATGGCCAGTATGCCTATGGGCTCTATGTGGACCAGAAGTCCCTGATGGCCACCAGCCCTGCCTACAGACAGCAGTATGAAAAGTACTATGAGGACCAGAGGCTGGCAGAACAGAAAATGGCCCAGGCTGGGAGAGGAGACTGTGAAAGGAAAAGTGATCTCCCTTTGAAGGAGCTAGGCAAGGAGGATAGTAAGCAGAAAAACATGCCAACAGCCACAATCTCAAAAGCTCCCTCCACTCCAGAACCTAACAAAAACCATTCTAAACTAGGGCCATCAGTGCCTAATAAAACTGAGGAGACAGGTAAATCACAGCTTCTCTCCAACCACCAGCAGCAACTTCAGGCCGACAGCTTCAAAGCTAAGCAGATGGAAAACCACCAGCTTATTAAGGAGGCTGTAGAAATGAAATCTGTCATGGACTCTATGAAGCAGACAGGTGTAGACCCAACCTCCAGATTTAAACAAGATCCAGATTCAAGGACATGGCATCATTATGTATACCAGCCCAAATATCTGGACCAGCAAAAGTCAGAAGAACTTGATAGAGAGAAAAAATTGAAAGAGGATAGTAGTCCAAGGAAAACGCCTAATAAAGAGAGTGGTGTGTCTGGCCTTCCTGTGTCATTAACAAGCATCAAAGAGGAGCCCAAAGAGGCCAAACGTCCTGATTCTCAATCAATGGAAGAAAACAAACTGAAAAATGATGATCGAAAGACGCCTGTGAACTGGAAGGACTCTCGGGGAACAAGAGTGGCTGTCTCCTCACCCATGAGTCAGCATCAGTCATACATACAGTACTTGCATGCTTATCCTTACCCACAGATGTATGACCCCAGCCACCCTGCATACCGTGCTGTCTCTCCCGTCCTAATGCACAGCTACCCTGGGGCCTATCTCTCTCCAGGATTTCATTATCCTGTTTATGGGAAGATGTCAGGGAGAGAAGAGGCAGAGAAAGTCAATACCAGCCCTAGCATCAACACAAAAACGACCACTGAATCTAAAGCACTGGATTTGCTCCAGCAGCATGCCAACCAGTACCGCAGCAAGTCTCCTGCTCCCGTGGAAAAGGCTACCACAGAGCGGGAACGGGAAGCAGAAAGGGAAAGGGATCGCCATTCCCCCTTCGGCCAGCGGCACCTGCATACTCATCACCACACCCATGTTGGCATGGGCTACCCACTCATCCCTGGTCAATATGACCCTTTTCAAGGCTTGACCTCTGCTGCCCTCGTTGCCTCTCAGCAGGTGGCTGCCCAGGCATCTGCATCAGGAATGTTTCCTGCGCAAAGAAGAGAG---
>loxAfr3
ATGTCAGTGAAC---ATTTCTACTGCAGGAAAAGGTGTGGATCCAAATACGGTTGATACTTATGACAGTGGCGATGATTGGGAAATCGGGGTTGGAAATTTAATAATTGATTTGGACGCTGATTTGGAGAAGGACAGACAGAAATTTGAGATGAATAATTCCACCAACACCACTAGCAGCAGC---AACTCTAAGGATTGTGGAGGTCTGGCCTCCAGT---GGGGCAGGTACTACCACAGCCTTAGCTGATGGCCTAAAATTTGCTTCTGTTCAGCCCTCTGCTCCCCAGGGGAATTCACACAAAGAGACCAGCAAATCAAAAGTGAAAAGGAGTAAAACTTCTAAGGATGCTAATAAATCTCTGCCTTCTGCTGCCTTGTATGGGATTCCCGAGATCAGCAGCACTGGCAAGAGGCAGGAAGTCCAAGGGCGCCCTGGAGAGGCAACTGGCATGAATTCAGCACTGGGTCAAAGTGTGAGCAGTGGCGGCGGCGGC------------AACCCAAACAGCAATAGTACCAGCACCGGC------------------------------ACCTCCGCTGTCACCGCGGGGGCAGCCTCCTGTGGGAAAAGCAAAGAGGAGAAGCCAGGTAAAAGCCAGAGCAGCCGAGGAGCCAAACGGGATAAGGATGCGGGGAAATCCAGGAAGGACAAGCACGACCTGCTTCAG---GGCCACCAGAATGGCAGTGGCGGCCAGGCCCCCTCCGGGGGGCACCTCTATGGCTTTGGGGCCAAGAGCAATGGAGGTGGCACGAGCCCCTTCCACTGCGGGGGCACTGGGAGTGGCAGCGTC------------GGCGCTGCAGGGGAAGTTAGCAAAAGTTCCCCGGATTCAGGGCTCATGGGA---AACTCTATGTTGGTAAAGAAGGAAGAGGAGGAGGAAGAGAGCCACAGGCGAATCAAGAAACTGAAAACTGAGAAGGTTGACCCCCTGTTTACAGTGCCGGCGCCGCCACCACCGATTTCCAGCAGTCTCACGCCTCAGATTCTGCCCTCCTACTTTTCCCCATCTTCATCCAATATTGCAGCACCGGTTGAACAGCTTTTGGTTCGGACTCGTTCTGTGGGTGTCAATACGTGTGAAGTCGGAGTAGTGACAGAGCCAGAGTGTCTTGGGCCCTGTGAACCTGGGACCAGTGTGAATTTGGAAGGGATCGTGTGGCATGAAACAGAAGAAGGTGTCCTAGTGGTCAATGTTACATGGAGGAATAAAACTTACGTGGGGACCCTGCTGGACTGCACCAAGCACGACTGGGCCCCTCCCAGGTTTTGTGAGTCACCGACAAGCGACCTGGAGATGAGAGGGGGCCGGGGCAGAGGCAAGCGAGCACGGTCCGCTGCAGCTGCCCCGGGCTCGGAGGCCAGCTTCACAGAGTCCAGGGGGCTGCAGAACAAGAACAGAGGGGGCGCCAATGGGAAAGGGAGGCGGGGCAGTCTCAACGCCAGTGGCCGAAGGACCCCCCCAAATTGTGCTGCCGAGGACATCAAAGCCAGCCCCTCTTCCACCAACAAAAGGAAAAACAAGCCTCCGATGGAGCTGGACCTGAACTCCAGCTCTGAGGACAGCAAACCTGGGAAGCGTGTCCGCACAAATTCTCGAAGCACTCCCACCACCCCTCAAGGAAAACCAGAGACTACTTTTTTGGACCAAGGCTGCTCTTCTCCAGTGTTAATTGATTGTCCCCACCCAAACTGCAACAAAAAGTACAAGCACATTAACGGCCTGAGGTACCACCAGGCTCACGCACACTTAGACCCAGAAAACAAGCTGGAGTTCGAGCCTGACAGTGAGGACAAGATCTCAGACTGCGAGGAAGCATTGAGTAACGTGGCCCTCGAATGCAGC---GAGGCAAGCACAAGTGTATCGACTTATGACCAGGTGAAGACACCAGCATCCCCTGGCTCTGGGAACCCCCCTGGGACTCCAAAAGGAAAGAGAGAGCTTATGAGCAATGGCCTGGGTTCTATTGTCAGCTCTAAAGCTGGGAAGAATTCTGGCAAAAAGAAGGGCCTGAACAGTGAACTGAACAACCTTCCGGTAATCTCCAATATGGCGGCTACTTTGGACAGTTGCTCTACAGCA------GATGGCAATTTGGTTGCTGAAATGCCCAAACTGGAGGCAGAAGGATTAATTGACAAGAAAAACTTGGGAGAAAAAGAAAAGGGCAAAAAAGCAAACAACTGCAAAATGGACAAAAATCTTTCTAAACTTAAAGCTGCCCGGCCTATTGCCCCTGCTCCAGCCCCCACGCCC------CCACAGTTAATTGCGATACCTACTGCAGCCTTTACAACCACCACCACGGGGACAATACCCGGCCTGCCCTCCCTCACGACGACTGTTGTTCAGGCGACACCAAAGAGTCCTCCATTGAAACCCATTCAGCCAAAGCCCACAATTATGGGAGAGCCCATCACTGTAAACCCAGCTCTTGTGTCACTCAAAGACAAAAAGAAAAAGGAGAAGCGAAAGCTAAAGGACAAAGAAGGGAAAGAGACGGCAAGCCCAAAAATGGATGCTAAGCTGGGGAAGCTAGAGGACTCCAAGGGGACT---GGGAAAGATTTGTCTGGACATTTTTTAAAGGACCATCTCAACAAGAATGAAGGGCTGGCTAATGGACTGTCAGAGTCTCAAGAGAGCCGAATGGCTAGTATCAAAGCTGAAGCTGATAAGGTTTACACTTTCACAGACAATGCCCCCAGCCCTTCAATAGGGAGCGCCTCAAGAATGGAATGCAGCACTTTGGTGAATGGGCAGGCGCCAATGGCCCCACTGCATGTGTTGACACAAAATGGGACAGAGAGTTCA------------GTGGCAAAGACGAGCAGCCCTGCCTATTCGGATATATCTGATGCCGTGGATGATGGTGGTTCTGACAGCAGGTCGGAGGGCATGAGGTCAAAGGCCAGTTCTCCAGCAGATATTATTTCTAGTAAGGATGGT---GTTGTTATCAAAGGGCATTCTTCAACTACAGCCCAGTCATCTCAAATGAAAGAG---TCCCATTCTCCCTATTACCATGGGTATGATCCTTATTATTCTCCAAGTTACATGCACCCTGGACAGGTCGGCGCCCCTGCAGCTGGCAACAGCGGGAGTACACAGGGAATGAAGATCAAGAAGGAGTCTGAGGAAGATGCTGAGAAGAAAGACAGGGCAGAGCAGTTAGAGTCTAAGAAAGTGGACCATAATTCTGCCTCCTTACAGCCTCAGCACCAGTCAGTGATCACACAAAGACACCCTGCCCTGGCTCAGTCCCTGTATTACGGCCAGTATGCCTATGGGCTCTATATGGACCAGAAGTCCCTGATGGCCACCAGCCCTGCCTACAGACAGCAGTATGAGAAGTACTATGAGGACCAGAGGCTGGCAGAGCAGAAAATGGCCCAGGCTGGGAGAGGAGACTGTGAAAGGAAAAGTGATCTCCCTTTGAAGGAGCTGGGCAAGGAGGACAGTAAGCAGAAAAACATGCCATCGGCCACAATCTCAAAAGCTCCCTCTACTCCGGAGCCTAACAAAAACCATTCTAAACTAGGGCCATCAGTGCCTAATAAAACTGAGGAGACAGGTAAATCGCAGCTTCTCTCCAATCACCAGCAGCAGCTTCAGGCCGACAGCTTCAAAGCTAAGCAGATGGAAAACCACCAGCTTATTAAGGAGGCTGTAGAAATGAAATCTGTCATGGACTCTATGAAGCAGACAGGTGTAGACCCAACCTCGAGATTTAAACAAGATCCAGATTCAAGGACATGGCATCATTATGTATACCAGCCCAAATACCTGGATCAGCAAAAGTCAGAAGAACTTGATAGAGAGAAAAAATTAAAAGAGGATAGC---CCCAGGAAAACTCCTAATAAAGAGAGTGGTGTGTCCAGCCTTCCTGTATCATTAACAAGCATCAAAGAGGAGCCTAAAGAGGCCAAGCGTCCCGATTCTCAGTCAATGGAAGAGAATAAGCTGAAAAACGATGACCGGAAGACGCCTGTGAACTGGAAGGACTCTCGGGGAACAAGGGTGGCTGTCTCCTCACCCATGAGTCAGCATCAGTCATACATACAGTACTTGCATGCTTATCCTTACCCACAGATGTATGACCCCAGCCACCCTGCATACCGCGCTGTCTCTCCCGTGCTAATGCACAGCTACCCTGGAGCCTATCTCTCTCCAGGATTTCATTATCCTGTTTATGGGAAGATGTCAGGGAGAGAAGAGGCAGAGAAAGTCAATACCAGCCCTAGCATCAGCACGAAAACCACCACTGAATCGAAAGCACTGGATTTGCTCCAGCAGCACGCCAACCAGTACCGCAGCAAGTCTCCTGCCCCTGTGGAAAAGGGTACCACCGAGCGGGAACGGGAAGCAGAAAGGGAAAGGGATCGCCATTCCCCCTTCGGCCAGCGGCACCTGCATACACATCACCACACCCACGTTGGCATGGGCTACCCACTCATCCCTGGTCAATATGACCCTTTTCAAGGCTTGACCTCTGCTGCCCTAGTTGCCTCTCAGCAGGTGGCTGCCCAGGCATCTGCATCAGGAATGTTTCCTGCACAAAGAAGAGAG---
>triMan1
ATGTCAGTGAAC---ATTTCTACTGCAGGAAAAGGTGTGGATCCAAATACGGTTGATACTTATGACAGTGGCGATGATTGGGAAATCGGGGTTGGAAATTTAATAATTGATTTGGACGCTGATTTGGAGAAGGACAGACAGAAATTTGAGATGAATAATTCCACTAACACCACTAGCAGCAGC---AACTCTAAGGATTGTGGAGGTCTGGCCTCCAGT---GGGGCAGGTTCTACCACAGCCTTAGCTGATGGCCTAAAATTTGCTTCTGTTCAGCCCTCTGCTCCCCAGGGGAATTCACACAAAGAGACCGGCAAATCAAAAGTGAAAAGGAGTAAAACTTCTAAGGATGCTAATAAATCTCTGCCTTCTGCTGCCTTGTATGGGATTCCCGAGATCAGCAGCACTGGCAAGAGGCAGGAAGTCCAAGGGCGCCCTGGAGAGGCAACTGGCATGAATTCAGCACTGGGTCAAAGTGTGAACAGCGGCGGCGGCGGCGGC---------AACCCAAACAGCAATAGTACCAGCACCAGC------------------------------ACCTCCGCTGTCACTGCGGGGGCAGCCTCCTGTGGGAAAGGCAAAGAGGAGAAGCCAGGTAAAAGCCAGAGCAGCCGAGGAGCCAAACGGGATAAGGATGCGGGGAAATCCAGGAAGGACAAGCACGACCTGATTCAG---GGCCACCAGAATGGCAGTGGCGGCCAGGCCCCCTCCGGGGGGCACCTCTATGGCTTTGGGGCCAAGAGCAATGGAGGTGGCACGAGCCCCTTCCACTGCGGGGGCACTGGGAGTGGCAGCGTC------------GCCGCTGCAGGGGAAGTTAGCAAAAGTGCCCCGGATTCAGGGCTCATGGGA---AACTCTATGTTGGTAAAGAAGGAAGAGGAGGAGGAAGAGAGCCACAGGCGAATCAAGAAACTGAAAACTGAGAAGGTTGACCCCCTGTTTACAGTGCCAGCACCACCACCACCGATTACCAGCAGTCTCACGCCTCAGATTCTACCCTCCTACTTTTCCCCATCTTCATCCAATATTGCAGCACCGGTTGAACAGCTTTTGGTTCGGACTCGTTCTGTGGGTGTCAATACGTGTGAAGTTGGAGTAGTGACAGAGCCAGAGTGTCTTGGGCCCTGTGAACCTGGGACCAGTGTGAATTTGGAAGGGATCGTGTGGCATGAAACAGAAGAAGGTGTCCTAGTGGTCAATGTCACGTGGAGGAATAAAACATACGTGGGGACCCTACTGGACTGCACCAAGCACGACTGGGCCCCTCCCAGGTTTTGTGAGTCACCGACAAGCGACCTGGAGATGAGAGGGAGCCGGGGCAGAGGCAAGAGAGCACGATCTGCCGCAGCCGCCCCGGGCTCGGAGGCCAGCTTCACAGAGTCCAGGGGGCTACAGAACAAGAACAGAGGGGGCGCCAATGGGAAAGGGAGGAGGGGCAGTCTCAACACTAGTGGCCGAAGGACACCCCCAAACTGTGCCGCTGAGGACATCAAAGCCAGCCCCTCTTCCACCAACAAAAGGAAAAACAAGCCTCCGATGGAGCTGGACCTGAACTCCAGCTCTGAAGACAATAAGCCTGGGAAGCGTGTCCGCACAAATTCTCGAAGCACTCCTACCACCCCTCAAGGGAAACCAGAGACTGCTTTTTTGGACCAAGGCTGCTCTTCTCCAGTGTTAATTGATTGTCCCCACCCAAACTGCAACAAAAAGTACAAGCACATTAACGGCCTGAGGTACCACCAGGCTCATGCACACTTAGACCCAGAAAACAAGCTGGAGTTTGAGCCTGACAGCGAGGACAAGATCTCAGATTGTGAGGAAGCATTAAGTAACGTAGCCCTCGAATGCAGC---GAGGCAAGCACAAGTGTATCGACTTATGACCAGGTGAAGACACCAGCATCCCCTGGCTCTGGGAACCACCCTGGGACCCCAAAGGGAAAGAGAGAGCTCATGAGCAATGGCCCGGGTTCTATTGTCAGTTCTAAAGCTGGAAAGAGTTCTGGCAAAAAGAAGGGCCTGAACAATGAACTTAACAACCTTCCAGTAATCTCCAATATGACAGCTACATTAGACAGTTGCTCCACAGCA------GACAGCAGTTTGGTTGCTGAAATGCCCAAGCTGGAAGCAGAAGGATTAATTGACAAGAAAAACTTGGGAGAAAAAGAAAAGGGCAAAAAGGCAAACAACTGCAAAATGGACAAAAATCTCTCTAAACTTAAAACTGCCCGGCCTATTGCCCCTGCTCCGGCCCCCACGCCC------CCACAGTTAATTGCAATACCTACTGCAGCCTTTACGACCACCACCACGGGGACAATACCCGGCCTGCCCTCCCTCACAACGACTGTTGTTCAGGCTACACCAAAGAGTCCTCCATTGAAACCCATTCAGCCAAAGCCCACAATTATGGGAGAGCCCATCACTGTAAACCCAGCTCTTGTGTCACTCAAAGACAAAAAGAAAAAGGAGAAGCGAAAGCTAAAGGACAAAGAAGGGAAGGAGACAGGAAGCCCGAAAATGGATGCTAAGCTGGGGAAGCTAGAGGACTCCAAGGGGACT---GGGAAAGATTTGTCTGGGCATTTTTTAAAGGACCATCTCAACAAGAATGAAGGGTTGGCTAATGGACTGTCAGAGTCTCAAGAGAGCCGAATGGCCAGTATCAAAGCCGAAGCTGATAAGGTTTACACTTTCACAGACAATGCCCCCAGCCCTTCGATAGGGAGTGCCTCGAGAATGGAATGCAGCACTTTGGTGAATGGGCAGGCGCCAATGGCCCCACTGCATGTGTTGACACAAAATGGGGCAGAGAGTTCA------------GTGACGAAGACAAACAGCCCTGCCTATTCGGACATATCTGATGCTGTGGATGACGGTGGTTCTGACAGCAGGTCAGAGGGCATGAGGTCAAAGGCCAGTTCTCCAGCAGATATTATTTCTAGTAAGGACGGT---GTTGTC---AAAGGGCATTCTTCAACTACAGCACAATCATCTCAAATGAAAGAG---TCCCATTCTCCCTATTACCATGGCTACGATCCTTATTATTCTCCCAGTTACATGCACCCCGGACAGGTCGGCACCCCTGCAGCTGGCAACAGCGGGAGTACACAGGGAATGAAGATCAAGAAGGAGTCTGAGGAAGACGCCGAGAAGAAAGACAGGGCAGAGCAGTTAGATTCTAAGAAAGTGGACCATAATTCTGCCTCCTTACAGCCTCAGCACCAGTCAGTGATCACACAAAGACACCCTGCCCTGGCTCAGTCCCTGTATTACGGCCAGTATGCCTATGGGCTCTATATGGACCAGAAGTCCCTGATGGCCACCAGCCCTGCCTACAGACAGCAGTATGAGAAGTACTATGAGGACCAGAGACTGGCAGAGCAGAAAATGGCCCAAGCTGGGAGAGGAGACTGTGAAAGGAAAAGTGATCTCCCTTTGAAGGAGCTGGGCAAGGAGGACTGTAAGCAGAAAAACATGCCATCGGCCACAATCTCAAAAGCTCCCTCTACTCCGGAGCCTAACAAAAACCATTCTAAACTAGGGCCATCAGTGCCTAATAAAACTGAGGAGACAGGTAAATCGCAGCTTCTCTCCAATCACCAGCAGCAGCTTCAGGCCGACAGCTTCAAAGCTAAGCAGATGGAAAACCACCAGCTTATTAAGGAGGCTGTAGAAATGAAATCTGTCATGGACTCTATGAAGCAGACAGGTGTAGACCCAACCTCGAGATTTAAACAAGATCCAGATTCGAGGACATGGCATCATTATGTATACCAGCCCAAATACCTGGATCAGCAAAAGTCAGAAGAACTTGATAGAGAGAAAAAATTGAAAGAGGATAGT---CCCAGGAAAACTCCTAATAAAGAGAGTGGCGTGTCCGGCCTACCTGTGTCGTTAACAAGCATCAAAGAGGAGCCCAAAGAGGCCAAGCGTCCCGATTCTCAATCAATGGAAGAGAACAAGCTGAAAAATGATGACCGGAAGACGCCTGTGAACTGGAAGGACTCTCGAGGAACAAGAGTGGCTGTCTCCTCACCCATGAGTCAGCATCAGTCATACATACAGTACTTGCATGCTTATCCTTACCCACAGATGTATGACCCCAGCCACCCTGCATACCGCGCTGTCTCTCCCGTCCTAATGCACAGCTACCCTGGGGCCTATCTCTCTCCAGGATTTCATTATCCTGTTTATGGGAAGATGTCAGGGAGAGAAGAGGCAGAGAAAGTCAATACCAGCCCTAGCATCAACACGAAAACAACCACTGAATCTAAAGCACTGGATTTGCTCCAGCAGCATGCCAACCAGTACCGCAGCAAGTCTCCTGCTCCTGTGGAAAAGGGCACCACCGAGCGGGAACGGGAAGCGGAAAGCGAAAGGGATCGCCACTCCCCGTTCGGCCAGCGGCACCTGCATACACATCACCACACCCACGTTGGCATGGGCTACCCACTCATCCCTGGTCAATATGACCCTTTTCAAGGCTTGACTTCTGCTGCCCTAGTTGCCTCTCAGCAGGTGGCTGCCCAGGCATCTGCATCAGGAATGTTTCCTGCACAAAGAAGAGAG---
>HLmolMol2
ATGTCAGTGAAC---ATTTCTACTGCAGGAAAAGGTGTGGATCCAAATACAGTTGATACTTATGACAGTGGCGATGATTGGGAAATCGGGGTTGGAAATTTAATAATTGATTTGGACGCTGATTTGGAGAAGGACAGACAGAAATTTGAGATGAATAATTCTACCAATACCACTAGCAACAGC---AACTCTAAAGATTGTGGAGGTCTGGCCTCCAGT---GGGACCGGTGCTACCGCAGCCTTAGCTGATGGCCTAAAATTTGCTTCTGTTCAGCCCTCGGCTCCTCAGGGGAATTCACACAAAGAGACCAGCAAATCAAAAGTGAAAAGGAGTAAAACTTCTAAGGATGCTAATAAATCTCTGCCTTCTGCTGCCTTGTATGGGATTCCCGAGATCAGCAGCACTGGCAAGAGGCAGGAAGTCCAAGGGCGCCCTGGAGAGGCAACTGGCATGAATTCAGCGCTGGGTCAAAGTGTGAGCAGCGGCGGCGGCGGCGGCGGCGGC---AACCCAAACAGCAATAGTACCAGCACCGGC------------------------------ACCTCCGCTGTCACCGCGGGGGCGGCCTCCTGCGGGAAAAGCAAAGAGGAGAAGCCAGGTAAAAGCCAGAGCAGCCGAGGCGCCAAGCGGGATAAGGATGCGGGGAAATCCAGGAAGGACAAGCACGACCTGCTTCAG---GGCCACCAGAATGGCAGTGGCGGCCAGGCCCCTTCTGGGGGGCACCTCTATGGCTTTGGGGCCAAGAGCAATGGAGGTGGCGCGAGCCCCTTCCACTGCGGGGGCACTGGGAGTGGCAGCGGC------------GTGGCTGCAGGGGAAGTTAGCAAAAGTGCCCCGGATTCAGGGCTCATGGGA---AACTGTATGTTGGTAAAGAAGGAAGAGGAGGAGGAGGAGAGCCACAGGCGAATCAAGAAACTGAAAACGGAGAAGGTTGACCCCCTGTTTACAGTGCCAGCACCACCGCCGCCGATTTCCAGCAGTCTCACGCCTCAGATTCTACCCTCCTACTTTCCCCCATCTTCATCCAATATTGCAGCACCGGTTGAACAGCTTTTGGTTCGGACTCGTTCCGTGGGTGTCAATACCTGCGAAGTTGGAGTAGTGACAGAGCCCGAGTGTCTTGGGCCCTGTGAACCCGGGACCAGTGTGAATTTGGAAGGGATCGTGTGGCATGAAACAGAAGAAGGTGTCCTAGTGGTCAATGTCACGTGGAGGAATAAAACTTATGTAGGGACCCTACTGGACTGCACCAAGCACGACTGGGCCCCTCCCAGGTTCTGTGAGTCGCCGACCAGCGACCTGGAGATGAGAGGGGGCCGGGGCAGAGGGAAGCGAGCACGGTCCGCCGCGGCGGCCCCGGGCTCCGAGGCCAGCTTCACCGAGTCCAGAGGGCTGCAGAACAAGAACCGAGGGGGCGCCAACGGGAAAGGGAGGCGAGGCAGCCTCAATGCCAGCGGGCGAAGGACACCCCCAAACTGTGCCGCTGAGGACATCAAAGCCAGCCCCTCCTCTACCAACAAGAGGAAAAACAAGCCTCCCATGGAGCTAGACCTGAACTCCAGCTCTGAGGACAGTAAGCCTGGGAAGCGTGTCCGCACAAATTCTAGAAGCACTCCCACCACCCCTCAAGGGAAACCAGAGACTACTTTTTTGGACCAAGGCTGCTCCTCTCCAGTGTTAATCGACTGTCCCCACCCAAACTGCAACAAAAAGTACAAGCACATAAACGGCCTGCGGTACCACCAGGCTCATGCACACTTAGACCCAGAAAACAAGCTGGAGTTTGAACCTGACAGCGAGGACAAGATCTCAGACTGCGAGGAGGCCATGAGCAACGTGGCGCTGGAGTGCGGG---GAGCCGAGCACAAGCGTGTCCGCTTATGACCAGGTGAAGGCGCCAGCATCCCCTGGCTCGGGGAACCCCCCTGGGACCCCCAAGGGAAAGAGGGAGCTGATGAGCAATGGCCCAGGTTCTGTTATCGGATCTAAAGCTGGGAAGAATTCTGGCAAAAAGAAGGGCCTTAACAGCGAGCTGAACAACCTCCCAGTTATCTCCAACATGACGGCCACGTTAGACACTTGCTCAGCA---------GACGGCAGTTTGGCTGCCGAAATGCCCAAACTGGAAGCAGAAGGATTAATTGACAAGAAAACTTTGGGGGAGAAAGAAAAGAGCAAAAAAGCCAACAATTGCAAAATGGACAAAAACCTCTCCAAACTAAAAACGGCCCGGCCCATTGCCCCGGCCCCGGCCCCCGCCCCT------CCCCAGCTCATCGCCATCCCCACGGCCGCCTTCACCAGCACCACCACGGGGACCATACCCGGGCTGCCCTCCCTCACCACCACTGTCGTTCAGGCCACACCAAAGAGCCCTCCGTTAAAACCCATCCAACCAAAGCCCACGATTATGGGGGAGCCCATCACCGTGAACCCAGCTCTTGTGTCGCTCAAAGACAAAAAGAAAAAGGAGAAGCGAAAGCTCAAGGACAAAGAAGGGAAAGAGACAGGAAGCCCGAAAATGGATGCCAAGCTGGGTAAACTAGAGGACACCAAAGGGGCC---GGGAAAGATTTATCTGGGCATTTTTTAAAGGACCATCTTAACAAGAATGAAGGGCTGGCTAATGGACTGTCAGAGTCTCAAGAGAGCCGCATGGCCAGCATCAAAGCTGAGGCCGATAAGGTTTACACGTTCACGGACAACGCCCCCAGCCCCTCCATCGGCAGTGCCTCGAGGATGGACTGCAGCACGCTGGTGAACGGGCAGGCGCCCATGGCCCCCCTGCACGTGTTGACACAGAACGGGACAGAGAGTTCT------------GCGGCCAAGACCAGCAGCCCCGCCTACTCGGACATATCTGATGCTGCCGATGATGGTGGTTCTGACAGCAGGTCGGAGGGCATGAGGTCAAAAGCCAGTTCCCCGTCAGACATCATTTCTAGTAAAGACAGT---GTTGTA---AAAGGGCATTCTTCAACTACAGCACAATCCTCTCAAATGAAAGAG---TCCCATTCTCCCTATTACCATGGCTACGATCCTTATTATTCTCCAGGTTACATGCACCCCGGGCAGGTTGGCGCCCCTGCAGCTGGGAACGGTGGGAGCACACAGAGCATGAAGATCAAGAAGGAGTCTGAAGAAGATGCAGAGAAGAAAGACAAGGCAGAACAGCTGGACGCTAAGCGAGTGGACCATCCTTCGGCATCCCTGCAGCCTCAGCACCAGTCGGTGATCACACAGAGACACCCTGCCCTGGCTCAGTCACTTTATTATGGCCAGTATGCCTATGGGCTCTATATGGACCAGAAGTCTCTGATGGCCACCAGCCCTGCCTACAGACAGCAGTATGAGAAATACTATGAGGACCAGAGGCTGGCTGAGCAGAAAATGGCCCAGACTGGGAGGGGAGACTGTGAAAGGAAAAATGAGCTCCCCTTGAAAGAGCTGGGCAAGGAGGACAATAAACAGAAAAACATGCCGTCGGCCACAATCTCAAAAGCTCCCTCTACTCCAGAGCCTAGCAAAAACCATTCTAAACTAGGGCCATCAGTGCCTAATAAAACTGAGGAGACAGGTAAATCGCAGCTTCTCTCCAATCACCAGCAGCAGCTTCAGGCCGACAGCTTCAAAGCTAAGCAGATGGAAAACCACCAGCTTATTAAGGAGGCTGTAGAAATGAAATCTGTCATGGACTCTATGAAGCAGACAGGTGTAGACCCAACCTCGAGATTTAAACAAGATCCAGATTCAAGGACGTGGCATCATTACGTATACCAGCCCAAATACCTGGATCAGCAAAAGCCAGAAGACCTTGACAGAGAAAAGAAAGTAAAAGAGGATAGT---CCCAGGAAGACTCCCAATAAAGAGAGTGGCATGTCCAGCCTTCCTGTATCATTAACCAGCATTAAAGAGGAGCCCAAAGAGACCAAGCGTCCTGACTCTCAATCCATGGAGGAGAGCAAGCTGAAAAATGATGATCGAAAGACTCCCGTGAACTGGAAGGACTCTCGGGGAACAAGAGTGGCTGTGTCCTCGCCCATGAGTCAGCATCAGTCCTACATCCAGTACTTGCACGCTTATCCTTACCCACAGATGTATGACCCCAGCCACCCTGCATACCGGGCTGTTTCTCCCGTCCTGATGCACAGTTACCCTGGAGCCTACCTCTCTCCAGGATTTCATTATCCTGTTTATGGGAAGATGTCAGGGAGAGAAGAGGCCGAGAAAGTCAATACCAGCCCTAGCATCAACACGAAAACAGCCACTGAATCTAAAGCACTGGATTTGCTCCAGCAGCATGCCAGCCAGTACCGCAGCAAGTCTCCCGCTCCAGTAGAGAAGGCGGCAGCGGAGCGGGAGCGCGAAGCGGAGAGGGAGCGGGACCGCCACTCCCCCTTCAGCCAGCGGCACCTGCACACCCATCACCACACCCACGTCGGCATGGGCTACCCTCTGATCCCCGGTCAATACGACCCCTTTCAAGGCTTGACCTCTGCTGCCCTCGTTGCCTCTCAGCAGGTGGCTGCCCAGGCATCTGCATCAGGAATGTTTCCTGCACAAAGAAGAGAA---
>HLphyDis3
ATGTCAGTGAAC---ATTTCTACTGCAGGAAAAGGTGTGGATCCAAATACAGTTGATACTTATGACAGTGGCGATGATTGGGAAATCGGGGTTGGAAATTTAATAATTGATTTGGACGCTGATTTGGAGAAGGACAGACAGAAATTTGAGATGAATAATTCCACCAATACCACTAGCAGCAGC---AACTCTAAGGATTGTGGAGGTCTGGCCTCCAGT---GGGGCCGGTGCTACCACAGCCTTAGCTGATGGCCTAAAATTTGCTTCTGTTCAGCCTTCTGCTCCCCAGGGGAATTCACACAAAGAGACCAGCAAATCAAAAGTGAAAAGGAGTAAAACTTCTAAAGATGCTAATAAATCTCTGCCTTCTGCTGCCTTGTATGGGATTCCCGAGATCAGCAGCACTGGCAAGAGGCAGGAAGTCCAAGGGCGCCCTGGAGAGGCAACTGGCATGAATTCAGCGCTGGGTCAAAGTGTGAGCAGCGGCAGCGTCGGCGGC---------AACCCAAACAGCAATAGCACCAGCACCGGC------------------------------ACCTCCGCTGTCACCGCAGGGGCGGCCTCCTGCGGGAAAAGCAAAGAGGAGAAGCCAGGTAAAAGCCAGAGCAGCCGAGGCGCCAAGCGGGATAAGGATGCAGGGAAATCCAGGAAGGACAAGCACGACCTGCTTCCG---GGCCACCCGAATGGCAGTGGCGGCCAGGCCCCTTCTGGGGGGCACCTCTATGGCTTTGGGGCCAAGAGCAATGGAGGTGGCGCGAGCCCCTTCCACTGCGGGGGCACTGGGAGTGGCAGCGGC------------GTGGCTGCAGGGGAAGTTAGCAAAAGTGCCCCGGATTCAGGGCTCATGGGA---AACTGTATGTTGGTAAAGAAGGAAGAGGAGGAGGAGGAGAGCCACAGGCGAATCAAGAAACTGAAAACGGAGAAGGTTGACCCCCTGTTTACAGTGCCAGCACCACCACCGCCGATTTCCAGCAGTCTCACGCCTCAGATTCTGCCCTCCTACTTTTCCCCATCTTCATCCAATATTGCAGCACCGGTTGAACAGCTTTTGGTTCGGACTCGTTCCGTGGGTGTCAATACCTGTGAAGTTGGAGTAGTGACAGAGCCTGAGTGTCTTGGGCCCTGTGAACCTGGGACCAGTGTGAATTTGGAAGGGATCGTGTGGCATGAAACAGAAGAAGGTGTCCTAGTGGTCAATGTCACGTGGAGGAACAAAACTTACGTAGGGACCCTCCTGGACTGCACCAAGCACGACTGGGCCCCTCCCAGGTTCTGTGAGTCACCGACAAGCGACCTGGAGATGAGAGGGGGCCGGGGCCGAGGGAAGAGAGCCAGGTCTGCTGCAGCTGCCCCAGGCTCGGAGGCCAGCTTCACTGAGTCCAGAGGGTTGCAGAACAAGAACAGAGGAGGGGCCAATGGGAAAGGGAGGCGGGGCAGCCTCAATGCGAGTGGGCGAAGGACGCCCCCAAATTGTGCCACTGAGGACATCAAAGCCAGCCCCTCCTCCACCAACAAAAGGAAAAACAAGCCTCCAATGGAGCTAGACCTGAACTCCAGCTCTGAGGATAATAAGCCTGGGAAGCGTGTCCGCACAAATTCTAGAAGTACTCCCACCACCCCTCAAGGGAAACCAGATACTACTTTTTTGGACCAAGGCTGCTCCTCTCCAGTGCTAATCGATTGTCCCCACCCAAACTGCAACAAAAAATACAAGCACATTAATGGCCTGAGATACCACCAGGCTCACGCACATTTAGACCCGGAAAACAAGCTGGAGTTTGAACCTGACAGTGAGGACAAGATCTCAGACTGCGAGGAGGCCCTGAGTAACGTGGCACTGGAGTGTGGT---GAGCAAAGCACAAGCGTAGCAGCTTATGACCAGGTGAAGGCGCCAGCTTCCCCTGGCTCGGGGAACGCCCCTGGGACCCCCAAGGGGAAGAGGGAGCTGATGAGCAATGGCCCAGGTTCTGTTATTGGATCTAAAGCTGGGAAGAATTCTGGCAAAAAGAAGGGCCTTAACAATGAATTGAACAACCTCCCGGTCATCTCCAACATGACGGCCACATTAGACAGTTGCTCAGCAGCA------GACGGAAGTTTGGCTGCTGAAATGCCCAAACTGGAAGCAGAAGGATTAATCGACAAGAAAAATTTGGGAGATAAAGAAAAGGGCAAAAAAGCCAACAATTGCAAAATGGACAAAAACCTCTCCAAACTGAAGACTGCACGGCCCATTGCCCCAGCCCCGGCCCCCACTCCC------CCACAACTAATCGCTATTCCCACTGCGGCCTTTACAAGCACCACCACGGGGACAATACCCGGACTGCCCTCCCTCACCACGACTGTCGTTCAGGCCACACCAAAGAGTCCTCCGTTAAAACCCATTCAACCAAAGCCCACAATTATGGGGGAGCCCATCACCGTGAACCCAGCTCTTGTGTCCCTAAAAGACAAAAAGAAAAAAGAAAAGCGAAAGCTCAAGGACAAAGAAGGGAAAGAGACAGGAAGCCCCAAAATGGATGCAAAGCTGGGTAAACTAGAGGACGCCAAGGGAGCT---GGGAAAGATTTATCTGGGCATTTTTTAAAGGACCATCTCAACAAGAATGAAGGGCTGGCTAATGGACTGTCGGAGTCTCAAGAGAGCCGAATGGCCAGTATCAAAGCCGAGGCTGATAAGGTTTACACATTCACAGACAACGCTCCCAGCCCTTCCATAGGGAGTGCCTCGAGAATGGAGTGCAACACTTTGGTGAACGGGCAGGTGCCAATGGCCCCACTGCACGTGCTGACACAAAATGGGTCCGAAAGTTCT------------GCAGCCAAGACGAGCAGTCCTGCGTATTCGGACATATCCGATGCTGCCGACGATGGTGGTTCTGACAGCAGGTCAGAAGGCATGAGGTCAAAAGCCAGTTCCCCATCAGATATCATTTCTAGTAAGGATGGT---GTTGTG---AAAGGGCATTCTGCAGCTACAGCACAATCATCTCAAATGAAAGAG---TCCCACTCTCCCTATTACCATGGCTATGATCCTTATTATTCTCCAAGTTACTTGCACCCTGGGCAGGTCGGTGTCCCTGCAGCTGGGAATGGCGGGAGCACACAGAGCATGAAAATCAAGAAGGAGTCCGAAGAAGATGCAGAAAAGAAAGACAAGACAGAGCAGTTGGATGCCAAGAGAGTGGACCATACTTCGGCATCCCTGCAGCCTCAGCACCAGTCGGTGATCACACAGAGACACCCTGCTCTGGCTCAGTCACTTTATTATGGCCAGTATGCCTATGGACTCTATATGGACCAGAAGTCTCTGATGGCCACCAGCCCTGCCTACAGACAGCAGTATGAGAAATACTATGAGGACCAGAGGCTGGCAGAGCAGAAAATGGCCCAAACTGGGAGAGGAGACTGTGAAAGGAAAAATGAGCTGCCCTTGAAAGAGCTGGGCAAGGAGGACGGTAAACAGAAAAACATGCCATCGGCCACAATCTCAAAAGCTCCCTCTACTCCAGAGCCTAGCAAAAACCATTCTAAACTAGGGCCCTCAGTGCCTAGTAAAACTGAGGAGACAGGTAAATCACAGCTTCTCTCCAATCACCAGCAGCAGCTTCAGGCCGACAGCTTCAAAGCTAAGCAGATGGAAAACCACCAGCTTATTAAGGAGGCTGTAGAAATGAAATCTGTCATGGACTCTATGAAGCAGACAGGTGTAGACCCAACCTCGAGATTTAAACAAGATCCAGATTCAAGAACATGGCATCATTACGTTTACCAGCCCAAATACCTGGATCAGCAAAAGTCAGAAGACCTTGACAGAGAAAAGAAATTAAAAGAGGATAGT---CCCAGGAAAACTCCCAATAAAGAGAGTGGTGTGCCCGGCCTTCCTGTGTCATTAACCAGCATTAAAGAGGAGCCCAAAGAGGCCAAGCGTCCTGACTCTCAATCCATGGAGGAGAGCAAGCTGAAAAATGATGATCGAAAGACTCCCGTGAACTGGAAGGACTCTCGGGGAACAAGAGTGGCTGTGTCCTCACCCATGAGTCAGCATCAGTCCTACATTCAGTACTTGCATGCTTATCCTTACCCACAGATGTATGACCCCAGCCACCCTGCCTACCGGGCTGTTTCTCCGGTCCTAATGCACAGTTACCCTGGGGCCTATCTCTCTCCAGGATTTCATTATCCTGTTTATGGGAAGATGTCAGGGAGAGAAGAGGCAGAGAAAGTCAATACCAGCCCTAGCATCAACACGAAAACCACCACTGAATCTAAAGCACTGGATTTGCTCCAGCAGCACGCCAACCAATATCGCAGCAAGTCTCCTGCTCCGGTGGAGAAGGCTACGGCTGAGCGGGAACGGGAAGCAGAAAGGGAGAGGGATCGCCACTCCCCGTTCGGCCAGCGGCACCTGCACACGCATCACCACACCCATGTTGGCATGGGTTACCCACTAATCCCTGGTCAATATGACCCTTTCCAAGGCTTGACCTCTGCTGCCCTCGTTGCCTCTCAGCAGGTGGCTGCCCAGGCATCTGCATCAGGAATGTTTCCTGCACAAAGAAGAGAA---
>dasNov3
ATGTCAGTGAAC---ATTTCTACTGCAGGAAAAGGTGTGGATCCAAATACGGTTGATACTTATGACAGTGGCGATGATTGGGAAATCGGGGTTGGAAATTTAATAATTGATTTGGACGCTGATTTGGAGAAAGACAGACAGAAATTTGAGATGAATAATTCCACCAACACCACTAGCAGCAGC---AACTCTAAGGACTGTGGAGGTCTGGCCTCCAGT---GGGGCTGGTGCTACCGCAGCCTTAGCTGATGGCCTAAAATTTGCTTCTGTTCAGCCCTCTGCTCCCCAGGGGAATTCACACAAAGAGACCAGCAAATCAAAAGTGAAAAGGAGTAAAACTTCTAAGGATGCTAATAAATCTCTGCCTTCTGCTGCCTTGTATGGGATTCCCGAGATCAGCGGCACTGGCAAGAGGCAGGAAGTCCAAGGGCGCCCTGGAGAGGCAACTGGCATGAATTCAGCGCTGGGTCAAAGTGTGAGCAGCGGCGGCGGCGGC------------AACCCAAATAGCAATAGTACCAGCACCGGC------------------------------ACCTCCGCTGCCACGGCGGGGGCAGCCTCCTGTGGGAAAAGCAAAGAGGAGAAGCCAGGTAAAAGCCAGAGCAGCCGAGGCGCCAAGCGGGATAAGGATGCGGGGAAATCCAGGAAGGACAAGCACGATCTGCTCCAG---GGCCACCAGAATGGCAGTGGCGGCCAGGCCCCCTCCGGGGGGCACCTCTATGGCTTTGGGGCCAAGAGTAATGGAGGTGGCGCGAGCCCCTTCCACTGCGGGGTCACTGGGAGTGGCAGCGTC------------GCTGCTGCAGGGGAAGTTAGCAAAAGTGCCCCGGATTCAGGGCTCATGGGA---AACTCTATGTTGGTAAAGAAGGAAGAGGAGGAGGAGGAGAGCCACAGGCGAATCAAGAAACTGAAAACTGAGAAGGTTGACCCCCTGTTTACAGTGCCAGCACCACCACCGCCGATTTCCAGCAGTCTCACGCCTCAGATTCTACCATCCTACTTTTCCCCATCTTCATCCAATATTGCAGCACCGGTTGAACAGCTTTTGGTTCGGACTCGTTCCGTGGGTGTCAATACATGTGAAGTTGGCGTAGTGACAGAGCCAGAGTGTCTTGGGCCCTGTGAACCTGGGACCAGTGTGAATTTGGAAGGGATCGTGTGGCATGAAACAGAAGAAGGTGTCCTAGTGGTCAATGTCACGTGGAGGAACAAAACGTACGTGGGGACCCTACTGGACTGCACTAAGCACGACTGGGCCCCTCCCAGGTTTTGTGAGTCACCAACAAGCGACCTGGAGATGAGAGGGGGCCGAGGCAGAGGGAAGAGAGCAAGGTCTGCTGCAGCCGCCCCAGGCTCGGAGGCTAGCTTCACTGAGTCCAGGGGGCTGCAGAGCAAGAACAGAGGGGGGGCCAATGGGAAGGGGAGGAGGGGCAGCCTCAACACCAGTGGACGAAGGACACCCCCAAATTGCGCTGCTGAGGACATCAAGGCCAGCCCCTCCTCCACCAACAAAAGGAAAAACAAGCCTCCGATGGAGCTGGACCTGAACTCCAGCTCCGAGGACAATAAACCTGGGAAGCGTGTCCGCACAAATTCCAGAAGCACTCCCACCACTCCTCAAGGGAAACCAGAGACTACTTTTTTGGACCAAGGCTGCTCTTCTCCAGTGTTAATTGATTGTCCCCACCCAAACTGCAACAAAAAGTACAAGCACATTAACGGCCTGAGGTACCACCAGGCTCACGCACATTTAGACCCTGAAAACAAGCTGGAATTCGAACCTGACAGTGAGGACAAGATCTCCGACTGCGAGGAAGCACTAAGTAACGTGGCGCTCGAATGCAGC---GAGCCAAGCACAAGCGTGTCCGCTTATGACCAGGTGAAGGCTCCAGCATCCCCTGGCCCTGGGAACCCCCCTGGGACACCCAAGGGAAAGAGAGAGTTGATGAGCAATGGCCCAGGTTCTCTTAGCGGTCCTAAAGCTGGGAAGAATTCTGGCAAAAAGAAGGGCCTTAACAATGAACTGAACAACCTTCCAGTAATCTCCAACATGACTGCCACATTAGACAGTTGCTCAGCAGCA------GATGGCAATTTGGCGGCTGAAATGCCCAAACTGGAAGCCGAAGGATTAATTGACAAGAAAAATGTGGGAGATAAAGAAAAGGGCAAAAAAGCAAACAATTGCAAAATGGACAAAAACCTCTCTAAACTTAAAACTGCCCGGCCCATTGCCCCTGCTCCGGCCCCTACACCC------CCGCAGTTAATTGCTATACCGACTGCAGCCTTTACAACCACCACCACGGGGACAATACCCGGACTGCCCTCCCTGACGACCACTGTTGTTCAGGCCACACCAAAGAGTCCTCCGTTAAAACCCATTCAACCAAAGCCCACGATTATGGGAGAGCCCATCACTGTAAACCCAGCCCTCGTGTCACTCAAGGACAAAAAGAAAAAGGAGAAGCGAAAGCTAAAGGACAAAGAAGGGAAAGAGACCGGAAGCCCGAAAATGGATGCTAAGCTGGGGAAACTAGAGGACTCCAAGGGGGCT---GGGAAAGATTTGTCTGGGCATTTTTTAAAGGACCATCTCAACAAGACTGAAGGGCTGGCTAATGGACTGTCAGAATCTCAAGAGAGCCGAATGGCCAGTATCAAAGCCGAAGCTGATAAGGTTTACACTTTCACAGACAATGCTCCCAGCCCTTCAATAGGGAGTGCCTCGAGAATGGAATGCAGCACTTTGGTGAACGGGCAGGCGCCAATGGCTCCTCTGCATGTGTTGACACAAAATGGGGCAGAGAGTTCA------------GCAACGAAGACAAACAGCCCTGCCTATTCGGACATATCAGATGCTGCTGATGACGGTGGTTCCGACAGCAGGTCAGAGGGCATGAGGTCAAAGGCCAGTTCTCCATCAGATATCATTTCTAGCAAGGATGGT---GTTGTA---AAAGGGCATTCTTCAACGACAGCACAATCATCCCAAATGAAAGAG---TCCCATTCTCCCTATTACCACGGCTACGATCCTTATTATTCTCCAGGTTACATGCACCCTGGCCAGGTCAGCATCCCCACAGCTGGGAACGGCGGGAGCACACAGGGCATGAAGATCAAGAAGGAGTCTGAGGACGATCCAGAAAAGAAAGACAAGGCTGAGCAGTTAGAGCCCAAGAAAGCGGACCACAGTTCCGTATCCTTACAGCCTCAGCACCAGTCGGTGATCACACAAAGACACCCTGCCCTGGCTCAGTCGCTGTATTATGGTCAGTATGCCTATGGACTCTACATGGACCAGAAATCTCTGATGGCCACCAGCCCTGCCTACAGACAACAGTATGAAAAGTACTATGAGGACCAGAGGCTGGCAGAGCAGAAAATGGCCCAAGCTGGGAGAGCAGACTGTGAAAGGAAAAACGAGCTCCCCTTGAAGGAGCTGGGCAAGGAGGACAGTAAACAGAAAACCATGCCATCAGCCACAATCTCAAAAGCTCCCTCTACTCCAGAGCCTAACAAAAACCATTCTAAACTAGGGCAGTCAGTGCCTAATAAAACTGAGGAGACAGGTAAATCGCAGCTTCTCTCCAATCACCAGCAGCAGCTTCAGGCCGACAGCTTCAAAGCTAAGCAGATGGAAAACCACCAGCTTATTAAGGAGGCTGTAGAAATGAAATCTGTCATGGACTCTATGAAGCAGACAGGTGTAGACCCAACCTCGAGATTTAAACAAGATCCAGATTCAAGGACATGGCATCATTATGTATACCAGCCAAAATACCTGGACCAACAAAAGTCAGAAGAACTTGACAGAGAGAAAAAATTAAAAGAGGACAGT---CCAAGGAAAACTCCTAATAAAGAGAGTGGTATACCTAGCCTTCCTGTATCATTAACAAGCATCAAAGAAGAGCCCAAAGAGGGCAAGCGTCCTGATTCGCAGTCGGTGGATGAGAACAAGCTAAAAAATGATGACCGAAAGACTCCTGTGAACTGGAAGGACTCTCGGGGAACACGAGTGGCTGTCTCCTCGCCCATGAGTCAGCATCAGTCATACATACAGTACTTGCATGCTTATCCTTACCCACAGATGTATGACCCCAGCCACCCTGCCTACCGGGCCGTTTCTCCCGTCCTAATGCACAGTTACCCTGGGGCCTATCTCTCGCCAGGATTTCATTATCCTGTTTATGGGAAGATGTCAGGGAGAGAAGAGGCAGAGAAAGTCAATACCAGCCCTAGCATCAACACAAAAACAACCACTGAATCTAAAGCACTGGATTTGCTCCAGCAGCATGCCAACCAGTACCGCAGCAAGTCTCCTGCTCCTGTGGAAAAGGCTACGGCCGAGCGGGAACGGGAAGCGGAAAGGGAAAGGGACCGCCACTCCCCCTTCGGCCAGCGCCACCTGCACACCCATCACCACACCCATGTTGGCATGGGCTACCCGCTGATCCCTGGCCAGTACGACCCTTTTCAAGGCTTGACCTCTGCTGCCCTCGTTGCCTCTCAGCAGGTGGCTGCCCAGGCATCTGCATCAGGAATGTTTCCTGCACAAAGAAGAGAA---
>HLcamFer2
ATGTCAGTGAAC---ATTTCTACGGCAGGAAAAGGTGTGGATCCAAATACGGTTGATACATATGACAGTGGTGATGATTGGGAAATCGGGGTTGGAAATTTAATAATTGATTTGGACGCTGATTTGGAGAAGGACAGACAGAAATTTGAAATGAATAATCCCACCAACACCACAACCAGCAGC---AGCTCTAAGGATTGTGGAGGTCTGGCCTCCAGT---GGGGCCGGCGCTACCGCAGCCTTAGCTGATGGCCTAAAATTTGCTTCTGTTCAGCCCTCGGCTCCCCAGGGGAATTCACACAAAGAGACCAGCAAATCAAAAGTGAAAAGGAGTAAAACTTCTAAGGATGCTAATAAATCTCTGCCTTCTGCTGCCTTGTATGGGATTCCCGAGATCAGCGGCACTGGCAAGAGGCAGGAAGTCCAAGGGCGCCCTGGAGAGGCAACTGGCATGAATTCAGCGCTGGGTCAAAGTGTGAGCGGCGGCGGCGGCGGC------------AACCCGAACAGCAATAGTATCAGCACCGGC------------------------------ACCTCCGCTGCTACCGCGGGGGCGGCCGCCTGTGGGAAGAGCAAAGAGGAGAAACCAGGTAAAAGCCAGAGCAGCCGAGGCGCCAAGCGGGATAAGGATGCGGGCAAATCCAGGAAGGACAAGCACGACTTGCTTCAG---GGCCACCAGAATGGCAGTGGCAGCCAGGCCCCTCCCGGGGGGCACCTCTATGGCTTTGGGGCCAAGAGCAATGGAGGTGGCGCGAGCCCCTTCCACTGCGGGGGCACTGGGAGTGGCAGCGTC------------GCGGCTGCTGGGGAAGTTAGCAAAAGTGCCCCGGATTCAGGGCTCATGGGA---AACTCTATGTTGGTAAAGAAGGAAGAGGAGGAGGAGGAGAGCCACAGGCGAATCAAGAAACTGAAAACTGAGAAGGTTGACCCCCTGTTTACAGTGCCAGCGCCACCGCCGCCGATTCCCAGCGGTCTCACGCCTCAGATTCTGCCCTCCTACTTTTCCCCATCTTCATCCAATATTGCAGCACCGGTTGAACAGCTTTTGGTTCGGACTCGTTCCCTGGGTGTCAATACGTGTGAAGTTGGAGTAGTGACAGAGCCAGAGTGTCTCGGGCCCTGTGAACCCGGGACCAGTGTGAATTTGGAAGGGATCGTGTGGCATGAAACAGAAGAAGGTGTCCTCGTGGTCAATGTCACGTGGAGGAACAAGACTTACGTAGGGACCTTACTGGACTGCACCAAGCACGACTGGGCCCCTCCCAGGTTCTGTGAGTCACCAACCAGTGACCTGGAGATGAGAGGGGGCCGGGGCCGAGGGAAGAGAGCCAGGTCCGCCGCAGCCGCCCCGGGCTCGGAGGCCAGCTTCACAGAGTCCAGAGGGCTGCAGAACAAGAACAGAGGCGGGGCCAACGGGAAAGGGAGGCGGGGCAGCCTCAACGCCAGCGGGCGAAGGACACCCCCGAATTGCGCGGCTGAGGACATCAAAGCCAGTCCCTCCTCCACCAACAAAAGGAAAAACAAGCCTCCAATGGAGCTTGACCTGAACTCCAGCTCCGAGGACAATAAGCCCGGGAAACGCATCCGCACAAATTCGAGAAGCACCCCCACCACCCCTCAAGGGAAACCAGAGACTACTTTTTTGGACCAAGGCTGCTCTTCTCCGGTGTTGATCGATTGTCCTCATCCAAACTGCAACAAAAAGTACAAGCACATTAACGGCCTCAGGTACCACCAGGCTCATGCGCACTTGGACCCGGAGAACAAGCTAGAGTTCGAACCTGACAGCGAGGACAAGATCTCGGACTGCGAGGAGGCGCTGAGCAACGTGGCCCTGGACTGCAGT---GAGCCGAGCGCAGGTGTTTCGACCTACGAGCAGGTGAAGGCGCCGGTATCCCCTGGCTCGGGGAACCCCCCGGGGACCCCCAAGGGAAAGAGAGAGCTGATGAGCAACGGTCCGGGTTCTGTGATTGGATCGAAGGCTGGGAAGAATTCGGGCAAAAAGAAGGGGCCGAACAATGACCTGAACAACCTCCCGGTCATCTCCAACATGACGGCCACCTTAGACAGTTGCACTGCCGCA------GACGGAGGTCTGGCTGCCGAGATGCCCAAACTGGAAGCGGAGGGATTCATTGACAAGAAAAACGTGGGCGAGAAAGAAAAGGGCAAAAAAGCCAACAGTTGCAAAATGGACAAAAACCTCTCCAAACTCAAAACTGCCCGGCCCATCGCCCCCGCCCCGGCCCCCACGCCC------CCGCAGCTAATCGCTATACCCACCGCAGCTTTTACCAGCACCACCACGGGGACCATCCCCGGGCTGCCCTCCCTCACGACCACGGTGGTTCAGGCCACACCAAAGAGCCCTCCGTTAAAACCCATTCAGCCAAAGCCCACGATCATGGGGGAGCCCATCACCGTGAACCCAGCTCTCGTGTCGCTCAAAGACAAAAAGAAAAAGGAGAAGCGAAAGCTGAAGGACAAAGAAGGGAAAGAGACGGGGAGCCCGAAAACGGAGGCGAAGCTGGGCAAACTGGAGGACGCCAAGGGGGCG---GGGAAAGACTTATCCGGGCATTTTTTAAAGGACCATCTCAGCAAGAGTGAGGGGCTGGCCAACGGCCTGTCCGAGTCGCAGGAGAGCCGGATGGCCAGTATCAAAGCCGAGGCTGATAAGGTTTACACTTTCACCGACAACGCCCCCAGCCCCTCCATCGGGAGTGCCTCGAGGATGGAGTGCAGCGCTTTGGTGAACGGGCAGGCGCCCATGGCCCCGCTGCACGTGCTGACCCAGAATGGGGCGGAGGGTTCC------------GCCGCCAAGACGAGCAGCCCCGCCTACTCGGACATATCGGATGCTGCCGATGATGGTGGTTCTGACAGCAGGTCCGAAGGCATGAGGTCAAAGGCCAGTTCCCCGTCCGATATTCTTTCTAGCAAGGACGGC---GTTGTC---AAAGGGCATCCTTCAGCTGCAGCACAGTCATCGCAAATGAAAGAG---TCCCACTCTCCCTATTACCATGGCTACGACCCTTATTATTCTCCTAGTTACCTGCACCCTGGGCAGGTGGGCGCCCCTGTAACTGGGAACGGCGGTAGCGCCCAGGGAATGAAGATCAAGAAGGAGTCCGAGGAAGATGCAGAAAAGAAAGACAAGGCAGAGCAGCTGGAGGCCAAGAAAGTGGACCATAATTCTGCATCCTTACAGCCTCAGCACCAGTCGGTGATCACGCAGAGACATCCGGCCCTGGCTCAGTCACTGTATTACGGCCAGTATGCCTACGGGCTCTACATGGACCAGAAGTCTCTGATGGCCACCAGCCCGGCCTACAGACAGCAGTATGAGAAGTACTATGAGGACCAGAGGCTGGCTGAACAGAAAATGGCCCAAACTGGGCGAGGAGACTGTGAAAGGAAAAACGAGCTCCCCTTGAAAGAGCTGGGCAAGGAGGACAGTAAACAGAAAAACATGCCGTCGGCCACAATCTCAAAAGCTCCTTCTACTCCGGAGCCTAACAAAAACCATTCTAAACTAGGGCCGTCAGTGCCTAATAAAACTGAGGAGACAGGTAAATCGCAGCTTCTCTCCAATCACCAGCAGCAGCTTCAGGCCGACAGCTTCAAAGCTAAGCAGATGGAAAACCACCAGCTTATTAAGGAGGCTGTAGAAATGAAATCTGTCATGGACTCTATGAAGCAGACAGGTGTAGACCCAACCTCGAGATTTAAACAAGATCCAGATTCAAGGACGTGGCATCATTATGTCTACCAGCCCAAATACCTGGATCAGCAAAAGTCAGAAGAACTTGACAGAGAAAAGAAATTGAAAGAAGATAGT---CCCAGGAAAACTCCCAATAAAGAGAGTGGTGTGCCCAGCCTTCCTGTGTCATTGACAAGCATCAAAGAGGAGCCCAAAGAAGCCAAGCGTCCAGATTCTCAGTCCTTGGATGAGAGCAAGCTGAAAAATGATGATCGGAAGACTCCCGTAAACTGGAAGGACTCTCGAGGAACGAGAGTGGCTGTCTCCTCACCCATGAGTCAGCATCAGTCCTACATACAGTACTTGCACGCTTATCCTTACCCACAGATGTATGACCCCAGCCACCCTGCATACCGGGCGGTTTCTCCCGTCTTAATGCACAGTTACCCTGGGGCCTATCTCTCTCCAGGATTTCATTATCCTGTTTATGGAAAGATGTCAGGGAGAGAAGAGGCAGAGAAAGTCAATACCAGCCCTAGCATCAACACAAAAACAACCACGGAATCGAAAGCACTGGATCTGCTCCAGCAGCACGCTAACCAGTACCGGAGCAAGTCTCCCGCCCCCGTGGAAAAGGCTGCAGTGGAGCGGGAGCGGGAAGCGGAAAGGGAGAGGGATCGTCACTCCCCCTTCGGCCAGCGCCACCTGCACACGCATCACCACACCCATGTCGGCATGGGCTACCCGCTCATCCCTGGTCAATATGACCCTTTCCAAGGCTTGACCTCTGCTGCCCTCGTTGCCTCTCAGCAGGTTGCTGCACAGGCATCTGCATCAGGAATGTTTCCTGCACAAAGAAGAGAA---
>HLturTru3
ATGTCAGTGAAC---ATTTCTACGGCAGGAAAGGGTGTGGATCCAAATACGGTTGATACTTATGACAGTGGCGATGATTGGGAAATCGGGGTTGGAAATTTAATAATTGATTTGGACGCTGATTTGGAGAAGGACAGACAGAAATTTGAAATGAATAATTCCACCAACACCACTAGCAGCAGC---AACTCTAAGGATTGTGGAGGTCTGGCCTCCAGT---GGGGCCGGTGCTACCGCAGCCTTAGCGGATGGCCTAAAATTTGCTTCTGTTCAGCCCTCTGCTCCCCAGGGGAATTCACACAAAGAGACCAGCAAATCAAAAGTGAAAAGGAGTAAAACTTCTAAGGATGCTAATAAATCTCTGCCTTCTGCTGCCTTGTATGGGATTCCCGAGATCAGCGGCACTGGCAAGAGGCAGGAAGTCCAAGGGCGCCCTGGAGAGGCAACTGGCATGAATTCAGCGCTGGGTCAAAGTGTGAGCGGCGGCGGCGGCGGC------------AACCCGAACAGCAATAGTACCAGCGCCGGC------------------------------ACCTCCGCTGCCACCGCGGGAACGGCCTCCTGCGGGAAAAGCAAAGAGGAGAAGCCAGGTAAAAGCCAGAGCAGCCGAGGCGCCAAGCGGGATAAGGATGCGGGGAAATCCAGGAAGGACAAGCACGACCTGCTTCAG---GGCCACCAGAATGGCAGTGGCAGCCAGGCCCCTTCCGGGGGC---CTCTATGGCTTTGGGGCCAAGAGCAATGGAGGTGGCGCGAGCCCCTTCCACTGCGGGGGCACTGGGAGTGGCAGCGTC------------GCGGCTGCTGGGGAAGTTAGCAAAAGTGCCCCGGATTCAGGGCTCATGGGA---AACTCTATGTTGGTAAAGAAGGAAGAGGAGGAGGAGGAGAGCCACAGGCGAATCAAGAAACTGAAAACTGAGAAGGTTGACCCCCTGTTTACAGTGCCAGCACCACCGCCGCCGATTTCCAGCAGTCTCACGCCTCAGATTCTGCCCTCCTACTTTTCCCCATCTTCATCCAATATTGCAGCACCGGTTGAACAGCTTTTGGTTCGGACTCGTTCCGTGGGTGTCAATACGTGTGAAGTTGGAGTAGTGACAGAGCCAGAGTGTCTTGGGCCCTGTGAACCCGGGACCAGTGTGAATTTGGAAGGGATCGTGTGGCATGAAACAGAAGAAGGTGTCCTAGTGGTCAATGTCACGTGGAGGAACAAAACTTACGTAGGGACCTTATTGGACTGCACCAAGCACGACTGGGCCCCTCCCAGGTTCTGCGAGTCACCGACCAGCGACCTGGAGATGAGAGGGGGCCGGGGCCGGGGGAAAAGAGCGAGGTCTACCGCAGCTGCCCCGGGCTCAGAGGCCAGCTTCACAGAGTCCAGAGGGCTGCAGAACAAGAACAGAGGGGGGGCCAATGGGAAAGGGAGGCGGGGCAGCCTTAATGCCAGCGGGCGAAGGACACCCCCGAATTGTGCTGCGGAGGACATCAAAGCCAGCCCCTCCTCCACCAACAAAAGGAAAAACAAGCCTCCGATGGAGCTAGACCTGAACTCCAGCTCCGAGGACAGTAAGCCCGGGAAGCGTGTCCGCACAAATTCGAGAAGCACTCCCACCACCCCTCAAGGGAAACCAGAGACGACTTTTTTGGACCAGGGCTGCTCTTCTCCGGTGTTGATTGATTGTCCACACCCAAACTGCAACAAAAAGTACAAGCACATCAACGGCCTCAGGTACCACCAGGCTCACGCCCACTTAGACCCAGAGAACAAGCTGGAGTTCGAACCGGACAGCGAGGGCAAGATCTCGGACTGTGAGGAGGCCTTGAGCAACGTGGCGCTGGAATGCAGC---GAGCCAAGCACAAGTGTATCGACTTACGAGCAGGTGAAGGCGCCAGTGTCCCCTGGCTCGGGGAACCCCCCCGGAACCCCCAAGGGGAAGAGAGAGCTGATGAGCAATGGCCCGGGCTCTGTTATCGGATCGAAGCCTGGGAAGAATTCCGGCAAAAAGAAGGGCCTCAACAGTGACCTCAACAACCTTCCAGTCATCTCCAACATGACGGCCACCGTAGACAGCTGCTCGGCAGCA------GACGGCAGTTCGGCTGCCGAAATGCCCAAACTGGAAGCAGAAGGCTTGATCGACAAGAAAAATTTGGGAGAGAAAGAAAAGGGCAAAAAAGCCAACAGTTGCAAAATGGACAAAAACCTCTCTAAGCTTAAAAGTGCCCGGCCCATTGCCCCTGCTCCGGCCCCAACGCCG------CCACAGCTAATCGCAATTCCCACCGCAGCCTTTACGGGCACCACCACGGGGACCATACCCGGACTGCCCTCCCTCACAACCACAGCGGTCCAGGCCACACCAAAGAGTCCTCCGTTAAAGCCCATTCAGCCAAAGCCCACGATTATGGGGGAGCCCGTCACCGTGAACCCAGCGCTCGTGTCGCTCAAAGACAAAAAGAAAAAGGAGAAGCGGAAGCTGAAGGACAAAGAAGGGAAGGAGACGGGGAGCCCGAAAACGGATGCGAAGCTGGGCAAACTAGAGGACGCCAAGGGGGCT---GGCAGAGATGTATCTGGGCATTTTTTAAAGGACCACCTCAACAAGAATGAAGGGCTGGCGAACGGACTGTCCGAGTCACAAGAGAGTCGGATGGCCAGTATCAAAGCCGAGGCTGATAAGGTTTACACTTTCACCGACAACGCTCCCAGCCCTTCCATCGGGAGTGCCTCGAGGATGGAGTGCAGCGCTTTGGTGAACGGGCAGGTGCCCGTGGCCCCGCTGCACGTGCTGACCCAGAATGGGGCCGAGAGTTCC------------GCAGCCAAGACGAGCAGCCCTGCCTACTCGGACATCTCTGATGCTGCCGATGACGGCGGTTCTGACAGCAGGTCGGAGGGCGTGAGGTCCAAGGCCTGTTCCCCGTCAGATATCCTTTCCAGTAAGGACGGT---GTTGTA---AAAGGGCATTCTTCAACGACAGCACAATCATCTCAGATGAAAGAG---TCCCACTCTCCCTATTACCATGGCTACGATCCTTATTATTCTCCGAGTTACATGCACCCTGGGCAGGTCGGTGCCCCTGTAGCTGGGAACGGCGGGAGCGCGCAGGGAATGAAGATCAAGAAGGAGTCTGAGGAAGATGCAGATAAGAAAGACAAGGCAGAGCAGCTCGAGGCCAAGAAAGTGGACCATAATTCTGCATCCTTACAGCCTCAGCACCAATCGGTGATCACGCAGAGACACCCGGCCCTGGCTCAGTCACTGTATTATGGCCAATATGCCTACGGGCTCTATATGGACCAGAAGTCTCTGATGGCCACCAGCCCTGCCTATAGACAGCAGTATGAGAAGTACTATGAGGACCAGAGGCTGGCAGAGCAGAAAATGGCCCAAACTGGGAGAGGAGACTGTGAAAGGAAAAATGAGCTCCCCTTGAAAGAGCTGGGCAAAGAGGACAGTAAACAGAAAAACATGCCATCAGCCACAATCTCAAAAGCTCCCTCTACTCCGGAGCCTAACAAAAACCATTCTAAACTAGGGCCGTCAGTGCCTAATAAATCTGAGGAGACAGGTAAATCACAGCTTCTCTCCAATCACCAGCAGCAGCTTCAGGCCGACAGCTTCAAAGCTAAGCAGATGGAAAACCACCAGCTTATTAAGGAAGCTGTAGAAATGAAATCTGTCATGGACTCTATGAAGCAGACAGGTGTAGACCCAACCTCGAGATTTAAACAAGATCCAGATTCAAGGACATGGCATCATTATGTATACCAACCCAAATACCTAGACCCGCAAAAGTCAGAAGAACTCGATAGAGAGAAGAAACTAAAAGAGGATAGT---CCCAGGAAAACCCCCAACAAAGAGGGTGGTGTGCCCAGCCTTCCCGTATCGTTAACGAGCATCAAAGAGGAGCCCAAAGAGGCCAAGCGTCCTGATTCTCAATCCTTGGATGAGAGCAAGCTGAAAAACGATGATCGCAAGACTCCCGTGAACTGGAAGGACTCTCGGGGAGCCAGAGTGGCCGTCTCCTCCCCCATGAGTCAGCATCAGTCCTACATACAGTACTTGCATGCTTACCCTTACCCGCAGATGTATGACCCCAGCCACCCTGCATACCGGGCTGTTTCTCCCGTCCTAATGCACAGTTACCCTGGGGCCTATCTCTCGCCAGGATTTCATTACCCTGTTTACGGGAAGATGTCAGGGAGAGAAGAGGCAGAGAAGGTCAATACCAGCCCTAGCATCACCACGAAAACAACCACTGAATCGAAAGCACTGGATTTGCTCCACCAGCACGCCAGCCAGTACCGCAGCAAGTCTCCCGCTCCTGTGGAAAAGTCTTCAGCTGAGCGAGAGCGGGAAGCGGAGAGGGAGAGGGACCGCCACTCCCCCTTCGGCCAGCGGCACCTGCATACACACCACCACACCCATGTGGGCATGGGGTACCCACTCATCCCTGGGCAATACGACCCTTTCCAAGGCTTGACCTCTGCTGCCCTCGTTGCCTCTCAGCAGGTGGCTGCCCAGGCATCTGCATCAGGAATGTTTCCTGCACAAAGAAGAGAA---
>bosTau8
ATGTCAGTGAAC---ATTTCTACGGCAGGAAAAGGTGTGGATCCAAATACGGTTGATACTTATGACAGTGGCGATGATTGGGAAATCGGGGTTGGAAATTTAATAATTGATTTGGACGCTGATTTGGAGAAGGACAGACAGAAATTTGAAATGAATAATTCCACCAACACTACTAGCAGCGGC---AACTCTAAGGATTGTGGAGGTCTGGCCTCCAGT---GGGGCCGGCGCTCCCGCAGCCTTAGCTGATGGCCTAAAATTTGCTTCTGTTCAGCCCTCTGCTCCCCAGGGGAATTCGCACAAAGAGACCAGCAAATCAAAAGTGAAAAGGAGTAAAACTTCTAAGGATGCTAATAAATCTCTGCCTTCTGCTGCCTTGTATGGGATTCCCGAGATCAGCGGCACTGGCAAGAGGCAGGAAGTCCAAGGGCGCCCTGGAGAGGCAACTGGCATGAATTCAGCGCTGGGTCAAAGTGTGAGCGGCGGCGGCGGCGGCGGCGGC------AACCCGAACAGCAATAGTACCAGCACCGGC------------------------------ACCTCCGCTGCTACCGCGGGGGCAGCCTCCTGCGGGAAAAGCAAAGAGGAGAAGCCAGGTAAAAGCCAGAGCAGCCGAGGAGCCAAGCGGGATAAGGATGCGGGGAAATCCAGGAAGGACAAGCACGACCTGCTTCAG---GGCCACCAGAATGGCAGTGGCAGCCAGGCCCCTTCCGGGGGGCACCTCTATGGCTTTGGGGCCAAGAGCAATGGAGGTGGCGCGAGCCCCTTCCACTGCGGGGGCACTGGGAGTGGCAGCGTC------------ACGGCTGCTGGGGAAGTTAGCAAAAGTGCCCCGGATTCAGGGCTCATGGGA---AACTCTATGTTGGTAAAGAAGGAAGAGGAGGAGGAGGAGAGCCACAGGCGAATCAAGAAACTGAAAACTGAGAAGGTTGACCCCCTGTTTACAGTACCAGCGCCTCCGCCGCCGATTGCCAGCAGTCTCACGCCTCAGCTCCTGCCCTCCTACTTTTCCCCATCTTCATCCAATATTGCAGCACCGGTTGAACAGCTTTTGGTTCGGACTCGTTCCGTGGGTGTCAATACGTGTGAAGTTGGAGTAGTGACAGAGCCAGAGTGTCTTGGGCCCTGTGAACCCGGAACCAGTGTGAATTTGGAAGGGATCGTGTGGCATGAAACAGAAGAAGGTGTCCTAGTGGTCAATGTCACGTGGAGGAACAAGACTTACGTAGGGACCTTACTGGACTGCACCAAGCACGACTGGGCCCCTCCCAGGTTCTGCGAGTCACCAACCAGCGACCTGGAGATGAGAGGGGGCCGAGGCCGAGGGAAAAGGGCGAGGTCTACCGCAGCTGCCCCGGGCTCGGAGGCCAGCTTCACAGAGTCCAGAGGGCTGCAGAACAAGAACAGAGGCGGGGCCAATGGGAAGGGGAGGCGGGGCAGCCTCAACGCCAGCGGGCGGAGGACACCCCCGAATTGTGCTGCTGAGGACATCAAAGCCAGCCCCTCCTCCACCAACAAAAGGAAAAACAAGCCTCCGATGGAGCTAGACCTGAACTCCAGCTCCGAGGACAGTAAGCCCGGGAAGCGTGTCCGCACAAATTCCAGAAGCACTCCCACCACCCCTCAAGGGAAACCAGAGACGACTTTTTTGGACCAGGGCTGTTCTTCTCCCGTGTTGATTGATTGTCCCCACCCAAACTGCAACAAAAAGTACAAGCACATCAACGGCCTCAGGTACCACCAGGCTCATGCCCACTTAGACCCAGAGAACAAGCTGGAGTTCGAACCAGATAGTGAGGACAAGATCTCAGACTGCGAGGAGGCCTTGAGCAATGTGGCGCTGGAATGCAGC---GAGCCAAGCACAAGTGTATCAACTTACGAGCAGGTGAAGGCGCCAGTGTCCCCTGGCTCAGGGAACCCCCCCGGCACCCCCAAGGGAAAGAGAGAGCTCCTGAGCAATGGCCCAGGTTCTGTTATTGGAGCGAAGGCTGGGAAGAATTCTGGCAAAAAGAAGGGTCTTAACAATGACCTCAATAATCTTCCAGTCATCTCCAACATGACAGCCACCTTAGACAGCTGCTCAGCAGTG------GATGGCAGTTTGACTGTGGAAATGCCCAAACTGGAAGCAGAAGGATTAATTGACAAGAAAACCTTGGGAGAGAAAGAAAAGGGCAAAAAAGCCAACAATTGCAAAATGGACAAAAACCTCTCTAAACTTAAAACTGCCCGGCCCATTGCTCCTGCCCCGGCTCCCACACCC------CCGCAGCTAATCGCTATTCCCACTGCAGCCTTTCCAAGCACCACTACGGGGACCATACCCGGACTG------------ACCACAGTTGTTCAGGCCACACCAAAGAGTCCTCCGTTAAAACCCATTCAGCCAAAGCCCACAATTATGGGGGAGCCCATCACCGTGAACCCAGCCCTCGTGTCACTCAAGGACAAGAAGAAAAAGGAGAAGCGAAAGCTGAAGGACAAAGAAGGGAAAGAGACGGGGAGCCCGAAAATGGATGCAAAGCTGGGCAAACTCGAGGATGCCAAGGGGACT---GGGAAAGATTTATCCGGACATTTTTTAAAGGACCATCTCAGCAAGAATGAAGGGCTGGCAAATGGACTGTCCGAGTCTCAAGAGAGTCGGATGGCTAGTATCAAAGCCGAGGCTGATAAGGTTTACACTTTTACAGACAACGCTCCCAGCCCTTCCATCGGGAGTGCCTCAAGGATGGAGTGCAGCACTTTGGTGAATGGACAGGCGCCCATGGCCCCGCTGCACGTGCTGACCCAGAACGGGGCCGAGAGTTCT------------GCGGCCAAGACGAGCAGCCCCGCCTACTCAGACATCTCCGATGCTGCTGATGACGGTGGTTCTGACAGCAGGTCAGAGGGCGTGAGGTCGAAGACCAGTTCCCCATCAGATATACTCTCTAGTAAGGATGGC---TCTGTG---AAAGGACATTCTTCAACGACAGCACAGTCATCTCAGATGAAAGAG---TCCCACTCTCCCTATTACCATGGCTACGATCCTTATTATTCTCCCAGTTACATGCACCCTGGGCAAATGGGCGCCTCTGTAGCTGGGAATGGCGGGAGCACACAGGGAATGAAGATCAAGAAGGAGTCTGAGGAAGAGGCGGATAAGAAAGACAAAGCAGAGCAGCTCGAGGCTAAGAAAGTGGACCATAACCCTGCATCCTTACAGCCTCAGCACCAGTCGGTGATCACCCAGAGACACCCGGCCCTGGCTCAGTCACTGTTTTATGGCCAGTATGCCTACGGGCTCTATATGGACCAGAAGTCTCTGATGGCCACCAGCCCTGCCTATAGACAGCAGTATGAGAAGTACTATGAGGACCAGAGGCTGGCAGAGCAGAAAATGGCCCAAACTGGGAGAGGAGACTGTGAAAGGAAAAACGAACTCCCTTTGAAAGAGCTGGGCAAGGAGGACAGTAAACAGAAAAACATGCCATCGGCCACAGTCTCAAAAGCTCCCTCTACTCCAGAGCCTAACAAAAACCATTCTAAACTAGGGCCGTCAGTGCCTAATAAAACTGAGGAGACAGGTAAATCGCAGCTTCTCTCCAGTCACCAGCAGCAGCTTCAGGCCGACAGCTTCAAAGCTAAGCAGATGGAAAACCACCAGCTTATTAAGGAGGCTGTAGAAATGAAATCTGTCATGGACTCTATGAAGCAGACAGGTGTAGACCCAACCTCGAGATTTAAACAAGATCCAGATACAAGGACATGGCATCATTATGTATACCAACCCAAATACTTGGATCCACAAAAGTCAGAAGAACTTGATAGAGAAAAGAAATTAAAAGAGGATAGT---CCCAGAAAAACCCCCAACAAAGAGAGTGGTGTGCCCAGCCTTCCTGTATCATTAACAAGCATCAAAGAGGAGCCCAAAGAGGCCAAACGTCCTGATTCTCAGTCCTTGGATGAGGGCAAACTGAAAAACGATGATCGGAAGACTCCCGTGAACTGGAAGGACTCTCGGGGAACCAGAGTGGCTGTCTCCTCACCCATGAGTCAGCATCAGTCCTACATACAGTACTTGCATGCTTATCCTTACCCGCAGATGTATGACCCCAGCCACCCTGCATACCGGGCTGTTTCTCCCGTCCTAATGCACAGTTACCCTGGGGCCTATCTCTCTCCAGGATTTCATTATCCTGTTTATGGGAAGATGTCAGGGAGAGAAGAGGCAGAGAAAGTCAATACCAGCCCTAGCATCAACACGAAAACAGCCACTGAATCGAAAGCACTGGATTTGCTCCAGCAGCATGCCAACCAATACCGCAGCAAGTCTCCTGCTCCTGTGGAAAAGGCCTCAGCTGAGCGGGAGCGGGAAGCCGAGAGGGAGCGGGACCGCCACTCCCCCTTTGGCCAGCGGCACCTGCATACTCACCACCACACCCACGTGGGCATGGGGTACCCACTCATCCCTGGGCAGTACGACCCTTTCCAAGGCCTGACCTCTGCTGCCCTCGTTGCCTCTCAGCAGGTGGCTGCACAGGCATCTGCATCGGGAATGTTTCCTGCACAAAGAAGAGAA---
>eriEur2
ATGTCAGTGAAC---ATTTCGACGGCAGGAAAAGGTGTGGATCCAAATACAGTTGATACTTATGACAGTGGCGATGATTGGGAAATCGGGGTTGGAAATTTAATAATCGATCTGGACGCTGATTTGGAGAAGGACAGACAGAAATTTGAGATGAATAATTCTACCAACACCACGAGCAGCAGCAGCAACTCGAAGGATTGTGGAAGTCTGGCCTCCAGT---GGGGCCGGTGCTACGGCAGCCTTAGCGGAGGGCCTAAAATTTGCTTCTGTTCAGCCCTCTGCACCCCAGGGGAATTCACACAAAGAGACCAGCAAATCAAAAGTGAAAAGGAGTAAAACTTCTAAGGATGCTAATAAATCTCTGCCTTCTGCTGCCTTGTATGGGATTCCCGAGATCAGCAGCACTGGCAAGAGGCAGGAAGTCCAAGGGCGCCCTGGAGAGGCAACTGGCATGAATTCAGCGCTGGGTCAAAGTGTGAGTGGCGGCGGCGGCGGCGGCGGC------AACCCAAACAGCAACTGTACCGGCACCGGC------------------------------ACCTCGGCTGCCGCCGCGGGGGCGGCCTCCTGTGGGAAGAGCAAAGAGGAGAAGCCAGGTAAAAGCCAGAGCAGCCGAGGCGCCAAGCGGGATAAGGATGCGGGGAAATCCAGGAAGGACAAGCACGACCTGTTGCAGCAGGGCCACCAGAATGGCAGTGGCAGCCAGGCCCCTCCCGGGGGGCACCTCTATGGCTTTGGGGCCAAGAGCAATGGAGGTGGCGCGAGCCCCTTCCACTGCGGGGGCGCTGGGAGTGGCAGCAGCGGC---------GCGGCTGCCGGGGAAGTTAGCAAAAGTGCCCCGGATTCAGGGCTCTTGGGA---AACTCTGTGTTGGTAAAGAAGGAAGAGGAGGAGGAGGAGAGCCACAGGCGAATCAAGAAACTGAAAACCGAGAAGGTTGACCCCCTGTTTACAGTGCCAGCACCACCACCACCGATTTCCAGCAGTCTCACGCCTCAGATTCTACCCTCCTACTTTTCCCCAGCTTCATCCAATATTGCAGCACCGGTTGAACAGCTTTTGGTTCGGACTCGTTCTGTGGGTGTCAATACATGTGAAGTTGGAGTAGTGACAGAACCAGAGTGTCTTGGGCCCTGTGAACCTGGGACCAGTGTGAATTTGGAAGGGATCGTGTGGCATGAAACAGAAGAAGGTGTCCTCGTGGTCAATGTCACGTGGAGGAACAAAACATATGTAGGGACCCTACTGGACTGCACCAAGCACGACTGGGCCCCACCCCGGTTCTGTGAGTCACCGACAAGTGACCTGGAGATGAGAGGTGGCCGGGGCAGAGGCAAGAGAGCAAGGTCCGCTGCAGCGGCCCCAGGCTCAGAGACCAGCTTTGCAGAGTCCAGAGGGTTACAGAACAAGAACAGAGGGGGGGCCAATGGGAAAGGGAGGAGGGGCAGCCTCAATGCTAGTGGGCGAAGGACACCCCCAAATTGTGCTGCAGAGGACATCAAGGCCAGCCCTTCTTCCACCAACAAAAGGAAAAACAAGCCTCCCATGGAACTGGATCTCACATCCAGTTCTGAGGACAGTAAGCCTGGGAAGCGTGTCCGCACAAATTCCAGAAGCACCCCTACCACCCCACAAGGGAAACCAGAGACTACTTTTTTGGACCAAGGCTGCTCTTCTCCAGTGTTAATAGATTGTCCCCACCCAAACTGCAACAAAAAATACAAGCACATTAACGGCCTGCGATATCACCAGGCTCATGCACACTTAGACCCAGAAAACAAGCTGGAGTTTGAGCCTGACAGTGAAGACAAGATCTCAGACTGTGAGGAGGCCCTGAGCAATGTGGCCCTCGAATGCAGC---GAGTCAAGCACAAATGTAGCAACCTATGACCAGGTGAAGGCACCAGCATCCCCTGGCTCCAGCAACCCCCCTGGAACCCCCCGAGGCAAGAGAGAGCTGATGAGTAATGGTCCAGGTTCTGCTATTGGTCCAAAAGGTGGGAAAAACTCTGGCAAAAAGAAGGGTCTGAACAGTGAACTGAACAACCTCCCTGTCATCTCCAACATGGCGGCTACCTTAGATAGCTGCTCAGCAGCA------GATACCAGTTTGGCTGCTGAGATGCCCAAATTGGAAGCAGAAGGATTAATTGACAAGAAAAATTTGGGAGAAAAGGAAAAGGGCAAGAAAGTGAACAACTGCAAACTGGACAAGAACCTCTCTAAACTGAAGACTGCCCGGCCCATTGCCCCAGCCCCCGCACCCACTCCT------CCTCAGCTCATCGCCATTCCCACTGCAGCCTTCACAAGCACCACCACAGGGACCATCCCTGGATTGCCCTCTCTCACCACCACTGTTGTTCAGGCCACACCAAAGAGCCCTCCATTAAAGCCCATTCAACCAAAGCCCACAATTATGGGGGAGCCCATCACCGTGAACCCAGCTCTTGTGTCACTCAAAGACAAAAAGAAAAAGGAGAAGCGGAAGCTAAAGGACAAAGAAGGGAAAGAGACAGGCAGCCCGAAAATGGATGCTAAGCTGGGGAAGCTAGAGGATGCCAAGGGGGCG---GGGAAGGATTTATCGGGGCATTTTTTAAAGGAGCATCTCAGCAAGAATGAAGGGCTGGCTAATGGGTTGTCCGAGTCTCAAGAGAGCCGCATGGCCAGCATCAAAGCAGAGGCTGATAAGGTGTACACATTCACGGACAATGCACCCAGCCCTTCCATTGGCAGTGCTTCAAGAATGGAGTGCAACACCTTGGTGAATGGGCAGGCTCCCATGGCCCCCCTGCATGTGTTGACACAAAATGGAGCTGAGGGTCCT------------GCAGCGAAGACCAGCAGCCCGGCCTATTCGGACATATCCGATGCTGCCGATGACGGAGGCTCTGACAGCAGGTCAGAGGGCATGAGGTCAAAGGCCAGTTCCCCATCAGACATTATTTCTAGTAAGGACGGT---GTGGTA---AAAGGACATCCTTCATCAACAGCACAATCATCACAAATGAAGGAG---TCACACTCCCCCTATTACCATGGCTACGACCCATATTATTCTCCAAGTTATATGCACCCTGGCCAGGTCAGTGTCCCTGCAGCTGGGAATGGTGTGAGCACACAAGGAATGAAAATCAAGAAGGAGTCTGAGGAAGATGCAGAAAAGAAGGACAAAGCAGAGCAGCTCGATGCCAAGAAAGTGGACCATAACACAGCAGCATTACAGCCACAGCACCAGTCAGTGATCACACAGAGACACCCTGCTCTGGCTCAGTCACTTTATTATGGCCAGTATGCCTATGGGCTCTATATGGACCAGAAGTCTCTCATGGCCACCAGCCCTGCCTATAGACAGCAGTATGAGAAGTACTATGAGGACCAGAGGCTGGCAGAGCAAAAAATGGCCCAAACTGGGAGAGGAGACTGTGAAAGGAAAAATGAGCTCCCCTTGAAAGAGCTGGGCAAGGAGGATAGTAAACAGAAAAATGTGCCGTCAGCCACAATCTCAAAAGCTCCCTCTACTCCAGAGCCTAACAAAAACCATTCTAAACTAGGGCCATCAGTGCCTAATAAAACTGAGGAGACAGGTAAATCGCAGCTTCTCTCCAATCACCAGCAGCAGCTTCAGGCCGACAGCTTCAAAGCTAAGCAGATGGAAAACCACCAGCTTATTAAGGAGGCTGTAGAAATGAAATCTGTCATGGACTCTATGAAGCAGACAGGTGTAGACCCAACCTCGAGATTTAAACAAGACCCAGATTCAAGAACATGGCATCACTATGTGTACCAACCCAAATACCTAGATCAACAAAAGTCAGAAGAACTTGACAGAGAAAAGAAATTAAAAGAAGACAGT---CCCAGGAAAACTCCCAATAAGGAGGGTGGCGTGCCCAGTCTTCCTGTATCACTAACAAGCATTAAAGAGGAGCCCAAAGAGGCCAAGCGTCCCGACTCTCAATCCATGGAGGATAGCAAGCTGAAAAATGATGATCGAAAGACTCCGGTGAACTGGAAGGACTCTCGGGGGACGAGAGTGGCTGTGTCTTCGCCTATGAGTCAGCATCAGTCCTACATACAATACTTGCATGCTTATCCTTACCCACAGATGTATGACCCCAGCCACCCTGCATACCGGGCTGTCTCTCCCGTCCTAATGCACAGTTACCCTGGAGCCTATCTCTCTCCAGGATTTCATTATCCTGTTTATGGGAAGATGTCAGGGAGAGAAGAGGCAGAGAAAGTCAATACCAGCCCTAGCATCAACACGAAAACAACCACTGAATCTAAAGCACTGGATTTGCTCCAGCAGCATGCGAACCAATACCGCAGCAAATCTCCTGCTCCTGTGGAGAAGGCTACTGCTGAGCGGGAACGGGAAGCGGAAAGGGAAAGGGATCGCCACTCCCCCTTCAGCCAGCGACACCTGCATACGCATCACCACACCCACGTGGGCATGGGTTACCCACTCATCCCTGGCCAGTATGACCCTTTCCAAGGCTTGACCTCTGCTGCCCTAGTTGCCTCTCAGCAAGTGGCTGCCCAAGCCTCTGCATCAGGAATGTTTCCTGCACAAAGAAGAGAA---
>conCri1
ATGTCAGTGAAC---ATTTCTACGGCAGGAAAAGGTGTGGATCCAAATACGGTTGATACTTATGACAGTGGCGATGATTGGGAAATCGGGGTTGGAAATTTAATAATTGATTTGGACGCTGATTTGGAGAAGGACAGACAGAAATTTGAGATGAATAATTCTACCAACACCACTAACAGCAGC---AACTCGAAGGATTGTGGAGGTCTGGCCTCCGGT---GGGGCCGGCGCTACCGCAGCCTTAGCTGATGGCCTAAAATTTGCTTCTGTTCAGCCCTCTGCTTCCCAGGGGAATTCACACAAAGAGACCAGCAAATCAAAAGTGAAAAGGAGTAAAACTTCTAAGGATGCTAATAAATCTCTGCCTTCTGCTGCCTTGTATGGGATTCCCGAGATCAGCAGCACTGGCAAGAGGCAGGAAGTCCAAGGGCGCCCTGGAGAGGCAACTGGCATGAATTCAGCGCTGGGTCAAAGTGTGAGCAGCGGCGGCGGCGGCGGC---------AACCCAAACAGCAATAGTACCAGCACCGGC------------------------------ACCTCCGCCGCCGCCGCGGGGGCGGCCTCCTGTGGGAAAAGCAAAGAGGAGAAGCCAGGTAAAAGCCAGAGCAGCCGTGGCGCCAAGCGGGATAAGGATGCGGGGAAATCCAGGAAGGACAAGCACGACCTGCTTCAG---GGCCACCAGAATGGCAGTGGCAGCCAGGCCCCTTCCGGGGGGCACCTCTATGGCTTTGGGGCCAAGAGCAGTGGAGGTGGCGCGAGCCCCTTCCACTGTGGGGGCACTGGGAGTGGCAGCGTC------------GCGGCTGCAGGGGAAGTTAGCAAAAGTGCCCCGGATTCAGGGCTCATGGGA---AACTCTATGTTGGTAAAGAAGGAAGAGGAGGAGGAGGAGAGCCACAGGCGAATCAAGAAACTGAAAACTGAGAAGGTTGATCCCCTGTTTACAGTACCAGCACCACCACCGCCGATTTCCAGCAGTCTCACGCCTCAGATTCTACCCTCCTACTTTTCCCCATCTTCATCCAATATTGCAGCACCGGTTGAACAGCTTTTGGTTCGGACTCGTTCTGTGGGTGTCAATACATGTGAAGTTGGCGTAGTGACAGAGCCAGAGTGTCTTGGGCCCTGTGAACCCGGGACCAGTGTGAATTTGGAAGGGATCGTGTGGCATGAAACAGAAGAAGGTGTCCTAGTGGTCAATGTCACGTGGAGGAACAAAACTTACGTAGGGACCCTACTGGACTGCACCAAGCACGACTGGGCCCCTCCCAGGTTCTGTGAGTCTCCCACCAGCGACCTGGAGATGAGAGGGGGCCGGGGCAGAGGGAAAAGAGCCAGGTCCACCGCAGCCGCCCCCGGCTCGGAGGCCAGCTTCCCAGAATCCAGAGGGCTGCAGAACAAGAACAGAGGCGGGGCCAATGGAAAAGGGAGGCGTGGCAGCCTCAACGCCAGTGGGCGAAGGACACCCCCAAATTGTGCCGCTGAGGACATTAAAGCCAGCCCCTCTTCCACCAACAAACGGAAAAACAAGCCTCCCATGGAGCTGGACCTGAACTCCAGCTCTGAGGACAATAAGCCCGGGAAGCGTGTCCGCACAAATTCTAGAAGCACTCCCACCACCCCTCAAGGGAAGCCAGAGACTACTTTTTTGGACCAAGGCTGCTCTTCTCCAGTGTTAATAGATTGTCCCCACCCAAACTGCAACAAAAAGTACAAGCACATTAACGGCCTGAGGTACCACCAGGCTCACGCACACTTAGACCCAGAGAACAAGCTGGAGTTTGAGCCTGACAGTGAGGACAAGATCTCGGACTGCGAGGAGGCTCTGAGTAACGTGGCCCTCGAATGCAGC---GAGCCAAGCACAAGTGTTTCAACCTATGACCAGGTGAAAGCCCCTGCCTCCCCGGGCCCTGTGAACCCTCCCGGGACCCCCAAAGGCAAGAGAGAGCTCATCAGCAACGGCCCAAGTTCTGTTATCGGTTCTAAAGCTGGGAAGAATTCAGGCAAAAAGAAGGGCCTGAACAGCGACCTGAACAACCTGCCTGTCATCTCCAACATGACAGCCACGTTGGACGGCTGCTCAGCAGCGGCC---GACGGTAGTTTGGCCGCCGAAATGCCCAAATTGGAGGCAGAAGGATTAATCGACAAGAAAAATCTGGGAGACAAAGAAAAGGGCAAGAAAGCTAATAATTGCAAAATGGACAAAAACCTGTCTAAACTGAAAACTGCCCGGCCCATCGCCCCCGCCCCCGCCCCCACGCCC------CCACAACTAATCGCGATCCCCACTGCAGCCTTCACCAGCACCACCACGGGGACCATACCTGGACTGCCCTCCCTCACCACAACGGTTGTTCAGGCCACACCAAAGAGCCCTCCGTTAAAACCCATTCAGCCAAAGCCCACAATTATGGGGGAGCCCATCACCGTGAACCCAGCTCTCGTGTCACTCAAAGACAAGAAGAAAAAGGAGAAGCGGAAGCTCAAGGACAAAGAAGGGAAGGAGACAGGAAGCCCGAAGATGGATGCCAAGCTCGGGAAACTGGAGGACGCCAAGGGGGCC---GGGAAAGATTTATCGGGGCATTTTTTAAAGGATCATCTCAGCAAGAACGAAGGGCTGCCCAACGGACTGTCGGAGTCTCAAGAGAGCCGCATGGCCAGCATCAAAGCGGAGGCCGATAAGGTTTACACGTTCACGGACAACGCGCCCAGCCCTTCCATCGGCAGCGCCTCGAGGATGGAGTGCAGTCCGCTGGTGAACGGGCAGGCGCCCATGACCCCCCTGCACGTGTTGACCCAGAACGGGGCGGAGGGCTCG------------GTGGGCAAGACAAGCAGCCCCGCCTATTCAGACATCTCAGATGCGGCTGACGACGGCGGTTCTGACAGCAGGTCCGAGGGCATGAGGTCCAAGGCCAGCTCGCCCTCAGATGTCATCTCTGGCAAGGATGGC---GTTGTA---AAAGGGCATTCTTTGACGACAGCACAATCATCTCAGATGAAAGAG---TCCCATTCTCCCTACTACCATGGCTACGAGCCTTACTACTCCCCAAGTTACATGCACCCGGGCCAGGTCGGTGCCCCCGTGGCTGGGAACGGTGGGAGCGCACCGGGAATGAAGATCAAGAAGGAGTCTGAAGAGGATGTGGAAAAGAAAGACAAGGCAGAGCAGTTAGAGGCCAAGAAAGCGGAGCATAACCCGGCACCCTTGCAGCCGCAGCACCAGTCCGTGATCACGCAGCGACATCCTGCCCTGGCGCAGTCGCTGTACTACGGCCAGTATGCCTACGGGCTCTACATGGACCAGAAGTCTCTGATGGCCACCAGCCCTGCCTACAGGCAGCAGTACGAGAAATACTACGAAGACCAGAGACTGGCAGAGCAGAAAGTGGCCCAGACTGGGAGAGGAGACTGTGACAGGAAAAATGAGCTCCCCTTGAAAGAGCTGGGCAAGGAGGACAGTAAACAGAAAAACGTGCCATCAGCCACAATCTCAAAAGCTCCCTCTACTCCGGAGCCTAACAAAAACCATTCTAAACTAGGGCCGTCAGTGCCTAATAAAACTGAGGAGACAGGTAAATCGCAGCTTCTCTCCAATCACCAGCAACAGCTTCAGGCCGACAGCTTCAAAGCTAAGCAGATGGAAAACCACCAGCTTATTAAAGAGGCTGTAGAAATGAAATCTGTCATGGACTCTATGAAGCAGACAGGTGTAGACCCAACCTCGAGATTTAAACAAGATCCAGATGCAAGGACATGGCATCACTATGTATATCAGCCCAAATACCTGGATCAGCAAAAGTCAGAAGAACTTGAGAGAGAAAAGAAATTAAAAGACGATAGT---CCCAGGAAAACTCCCAATAAAGAGAGTGGTGTGCCCAGCCTTCCGGTGTCACTAACGAGCATTAAAGAGGAGCCCAAAGAGGCTAAGCGCCCCGATTCTCAGTCCATGGAGGAGAACAAGCTGAAAAATGATGATCGCAAGACTCCTGTGAACTGGAAGGACTCTCGGGGGACGAGAGTGGCAGTGTCTTCACCCATGAGTCAACATCAGTCCTACATACAGTACTTGCATGCTTATCCTTACCCACAGATGTATGACCCCAGCCACCCTGCATACCGGGCTGTCTCTCCTGTCCTGATGCACAGTTACCCCGGGGCCTATCTCTCTCCAGGATTTCATTATCCTGTTTATGGGAAGATGTCAGGGAGAGAAGAGGCAGAGAAAGTCAATACCAGCCCTAGCATCAACACGAAAACAACCACTGAATCTAAAGCACTGGATTTGCTCCAGCAGCATGCCAACCAATACCGCAGCAAATCTCCTGCTCCTGTGGAAAAGGCTACAGCTGAGCGGGAACGGGAAGCAGAAAGGGAGAGGGACCGCCACTCCCCCTTCGGCCAGCGGCACCTGCATACACATCACCACACCCACGTTGGCATGGGCTACCCGCTCATCCCTGGTCAATATGACCCTTTTCAAGGCTTGACCTCTGCTGCCCTAGTTGCCTCTCAGCAGGTGGCTGCCCAGGCATCTGCATCGGGAATGTTTCCTGCACAAAGAAGAGAA---
>canFam3
ATGTCAGTGAAC---ATTTCTACTGCAGGAAAAGGTGTGGATCCAAATACGGTTGATACTTATGACAGTGGTGATGATTGGGAAATCGGGGTTGGCAATTTAATAATTGATTTGGACGCTGATTTGGAAAAGGACAGACAGAAATTTGAGATGAATAATTCCACCAACAGCACGAGCAGCAGC---AACTCTAAGGATTGTGGAGGTCTGGCCTCCAGT---GGGGCCGGCGCTACCGCAGCCTTAGCTGATGGCCTAAAATTTGCTTCTGTTCAGCCCTCTGCTCCCCAGGGGAATTCACACAAAGAGACCAGCAAATCAAAAGTGAAAAGGAGTAAAACTTCTAAGGATGCTAATAAATCTCTGCCTTCTGCTGCCTTGTATGGGATTCCCGAGATCAGCGGCACTGGCAGGAGGCAGGAAGTCCAAGGGCGCCCTGGAGAGGCAACTGGCATGAATTCAGCGCTAGGTCAAAGTGTGAGCGGCGGCGGCGGCGGCGGCGGC------AACCCGAACGGCACGAGTACCAGCCTCGGC------------------------------ACCTCCGCTGCCACCGCGGGGGCGGCCTCCTGCGGGAAAAGCAAAGAGGAGAAGCCAGGTAAAAGCCAGAGCAGCCGAGGCGCCAAGCGGGATAAGGATGCGGGGAAATCCAGGAAGGACAAGCACGACCTGCTCCAG---GGCCACCAGAATGGCAGTGGCGGCCAGGCCCCTTCGGGGGGTCACCTCTATGCCTTTGGGGCCAAGAGCAATGGAGGTGGCGCGAGCCCCTTCCACTGCGGGGGCGCTGGGAGTGGCAGCGGC------------GCGGCTGCTGGGGAAGTTAGCAAAAGTGCCCCGGATTCAGGGCTCATGGGA---AACTCTGTGTTGGTAAAGAAGGAAGAGGAGGAGGAGGAGAGCCACAGGCGAATCAAGAAACTGAAAACCGAGAAGGTTGACCCCCTGTTTACAGTGCCAGCACCACCGCCGCCGATTTCCAGCAGCCTCGCGCCTCAGATTCTGCCCTCCTACTTTTCCCCGTCTTCATCCAATATTGCAGCACCGGTTGAGCAGCTTTTGGTTCGGACTCGTTCGGTGGGTGTGAATACATGTGAAGTTGGAGTACTGACAGAGCCAGAGTGTCTCGGGCCCTGTGAACCTGGGACCAGTGTGAATTTGGAAGGGATCGTGTGGCATGAAACAGAAGAAGGTGTTCTAGTGGTCAATGTCACGTGGCGGAACAAAACTTACGTAGGGACCCTACTGGACTGCACCAAGCACGACTGGGCCCCTCCCAGGTTCTGTGAGTCACCGACCAGTGACCTGGAGATGCGAGGGGGCCGGGGCCGAGGGAAGAGAGCCAGGTCTGCCGCGGCGGCTCCGGGCTCAGAGGCCAGCTTCACCGAGTCCAGGGGGCTGCAGAACAAGAACAGAGGGGGTGCCAATGGGAAGGGGCGGCGGGGCAGCCTCAACGCCAGTGGGCGCAGGACACCCCCAAACTGTGCCGCTGAGGACGTCAAAGCCAGCCCCTCCTCCACCAACAAAAGGAAAAACAAGCCCCCGATGGAGCTGGACCTGAATTCCAGCTCCGAGGACAATAAGCCCGGGAAGCGGGTCCGCACAAATTCCAGAAGCACTCCCACCACTCCTCAAGGGAAGCCGGAGACTACTTTTTTGGACCAAGGCTGCTCCTCTCCAGTGTTAATCGACTGCCCCCACCCCAACTGCAACAAAAAGTACAAGCACATTAACGGCCTGCGGTACCACCAGGCTCACGCACACTTGGACCCAGAGAACAAGCTGGAGTTCGAGCCCGACAGCGAGGACAAGATCTCGGACTGCGAGGAGGCTCTGAGTCACGTGGCGCTCGAGTGCGGT---GAGCCCAGCACCAGCCTCTCGGCTTACGAGCAGGTGAAGGCGCCCGCATCGCCCGGCCCCGGGCACCCCCCGGGCACCCCCAAGGGGAAGAGAGAGCTGATGAGCAACGGTCCGGGCTCTGTCCTCGGCTCAAAAGCGGGGAAGAACTCGGGCAAGAAGAAAGGCCTCCACAGTGAGCTGAACAACCTCCCGGTGATCTCCAACATGACCACCACCCTGGACAGCTGCTCCGCGCCC------GACGGCGGCCTGGCCGCCGAGATGCCTAAGCTGGAAGCAGAAGGCTTGATCGACAAGAAGAACGCGGGCGACAAAGAAAAGGGCAAGAAAGCCAACAACTGCAAAATGGACAAAAACCTCTCCAAGCTTAAAACTGCCCGGCCCATTGCCCCCGCCCCGGCCCCTGCGCCCGCCCCTCCGCAGCTGATCGCCATCCCCACTGCCACCTTTACGAGCACCACCACGGGGACCATCCCTGGACTGCCCTCCCTCACCACGACCGTCGTGCAGGCCACACCAAAGAGCCCTCCATTGAAACCCATTCAGCCAAAGCCCACGATCATGGGAGAGCCCATCACCGTGAACCCCGCCCTTGTGTCCCTCAAAGACAAAAAGAAGAAGGAGAAGCGGAAGCTGAAGGACAAAGAGGGGAAAGAGTCGGGGAGCCCCAAGCTGGATGCCAAGCTGGGCAAACTCGAGGACGCCAAGGGGGCT---GGCAAAGATTTATCTGGGCATTTTTTAAAGGACCATCTCAGCAAGAGTGAAGGGCTGGCCAACGGGCTGTCAGAGTCCCAGGAGAGCCGGATGGCCAGCATCAAAGCCGAGGCTGACAAGGTTTACACCTTCACGGACAACGCCCCCAGCCCCTCCATAGGCAGCGCCTCAAGGATGGAATGTAGCACTTTGGTGAACGGCCAGGCGCCCCTGGCCCCGCTGCATGTGCTCACCCAGAACGGCGCAGAGGGGTCC------------GCGGCCAAGACCAGCAGCCCCGCCTATTCGGACATCTCCGATGCTGCAGACGATGGCGGTTCCGACAGCCGGTCGGAGGGCATGAGGTCCAAGGCCAGTTCCCCGTCGGACATCGTTTCCAGTAAGGATGGT---GTTGTC---AAAGGGCATCCTTCGGCTCCAGCACAATCATCTCAGATGAAAGAG---TCCCATTCACCCTACTACCATGGCTACGATCCCTACTATTCTCCGAGTTACATGCACCCCGGGCAGGTGGGAGTCCCTGCAGCTGGGAACGGCGCCAGCGCGCAGGCGATGAAGATCAAGAAGGAGTCTGAGGAGGACCCGGACAAGAAAGACAAGGTGGAGCAGCTCGATGCCAAGAAAGTGGACCATACCTCAGCACCCTTACAGCCTCAGCACCAGTCAGTGATCACACAGAGACACCCTGCCCTGGCGCAGTCACTTTACTACGGCCAGTACGCCTATGGGCTCTATATGGACCAGAAGTCCCTGATGGCCACCAGCCCTGCCTATAGACAGCAGTACGAGAAGTACTATGAGGATCAGAGGCTGGCAGAGCAGAAACTGGCCCAGGCTGGCAGAGGAGATTGCGACAGGAAAAACGAGCTCCCCTTGAAAGAGCTGGGCAAGGAGGACAGTAAACAGAAAAACCTGCCGTCTGCCACAATCTCAAAAGCTCCCTCTACCCCGGAGCCTAACAAAACCCATTCTAAACTAGGGCCGCCAGTGCCTAATAAAACTGAGGAGACAGGTAAATCACAGCTTCTCCCCAGTCACCAGCAGCAGCTTCAGGCCGACAGCTTCAAAGCTAAGCAGATGGAAAACCACCAGCTTATTAAGGAGGCTGTAGAAATGAAATCTGTCATGGACTCTATGAAGCAGACAGGTGTAGATCCAACCTCGAGATTTAAACAAGATCCAGATTCAAGGACATGGCATCATTACGTATACCAGCCCAAGTACCTGGATCAGCAAAAGTCAGAAGAGCTTGATAGGGAAAAGAAATTAAAAGAGGATAGT---CCTAGGAAGACCCCCACTAAGGAGGGTGGCGTGCCCAGCCTTCCTGTATCACTAACAAGCATTAAAGAAGAGCCCAAGGAGGCCAAGCGTCCTGACTCTCAGTCTCTGGAGGAGAACAAGCTGAAAAATGATGATGGAAAGACGCCTATGAACTGGAAGGACTCTCGGGGAGCGAGAGTGGCGGTGTCCTCGCCCATGAGTCAGCATCAGTCCTACATACAGTACTTGCATGCTTATCCTTACCCACAGATGTATGACCCCAGCCACCCTGCATACCGGGCTGTCTCTCCCGTCCTAATGCACAGTTACCCTGGGGCCTATCTCTCTCCAGGATTTCATTATCCTGTTTATGGGAAGATGTCAGGGAGAGAAGAGGCAGAGAAAGTCAGTAGCAGCCCTAGCATCAACACGAAAACAACGACGGAATCGAAAGCCCTGGACTTGCTACAGCAGCATGCCAACCAGTACCGCAGCAAGTCTCCTGCCCCCGTGGAAAAGGCCACCGCGGAGCGGGAACGGGAGGCCGAAAGAGAGAGGGACCGCCACTCCCCCTTCGGCCAGCGGCACCTGCACACACATCACCACACCCACGTTGGCATGGGTTACCCACTAATCCCGGGTCAATATGACCCTTTCCAAGGCTTGACCTCCGCTGCCCTCGTTGCCTCTCAGCAGGTGGCTGCCCAGGCATCTGCATCAGGAATGTTTCCTGCACAAAGAAGAGAA---
>musFur1
ATGTCAGTGAAC---ATTTCTGCTGCAGGAAAAGGTGTGGATCCAAATACGGTTGATACTTATGACAGTGGTGATGATTGGGAAATCGGGGTTGGAAATCTAATCATTGATTTGGACGCTGATTTGGAGAAGGACAGACAGAAATTTGAGATGAATAATTCCACCAACACCACCAGCAGCAGC---AACTCCAAGGATTGTGGAGGTCTGGCCTCCGGT---GGGGCCGGTGCTACCGCAGCCTTAGCTGATGGCCTAAAATTTGCTTCTGTTCAGCCCTCCGCTCCCCAGGGGAATTCACACAAAGAGACCAGCAAATCAAAAGTGAAAAGGAGTAAAACTTCTAAGGATGGTAATAAATCTCTGCCTTCTGCTGCCTTGTATGGGATTCCCGAGATCAGCGGCACTGGCAAGAGGCAGGAAGTCCAAGGGCGCCCTGGAGAGGCAACTGGCATGAATTCAGCGCTGGGTCAAAGTGTGAGCGGCGGCGGCGGCGGCGGCGGCGGCGGCAACCCCAACGGCAGTAGTGCGGGCACCGGC------------------------------CCCTCCGCTGCCCCCGCGGGGGCGGCCTCCTGCGGGAAAAGCAAAGAGGAGAAGCCAGGTAAAAGCCAGAGCAGCCGAGGCGCCAAGCGGGATAAGGATGCGGGGAAATCCAGGAAGGACAAGCACGACCTGCTTCAG---GGCCACCAGAATGGCTGTGGCAGCCAGGCCCCTTCCGGGGGGCACCTCTATGGCTTTGGGGCCAAGAGCAATGGAGGTGGCGCCAGCCCCTTCCACTGCGGGGGCGCTGGGAGTGGCAGCGTC------------GCGGCTGCTGGGGAAGTTAGCAAAAGTGCCCCGGATTCAGGGCTCATGGGA---AACTCTGTGTTGGTAAAGAAGGAAGAGGAGGAGGAGGAGAGCCACAGGCGAATCAAGAAACTGAAAACCGAGAAGGTTGACCCCCTGTTTACAGTGCCAGCGCCGCCACCACCGATTTCCAGCAGCCTCACGCCTCAGATTCTGCCCTCCTACTTTCCCCCATCTTCACCCAATATTGCAGCACCGGTCGAGCAGCTTTTGGTTCGGACTCGTTCCGTGGGTGTCAATACGTGTGAAGTTGGAGTAGTGACAGAGCCCGAGTGTCTGGGGCCCTGTGAACCTGGGACCAGTGTGAATTTGGAAGGGATCGTGTGGCATGAAACAGAAGAAGGTGTTCTAGTGGTCAATGTCACGTGGAGGAACAAAACTTACGTAGGGACCCTGCTGGACTGCACCAAGCACGACTGGGCCCCTCCCAGGTTCTGTGAGTCCCCGACCAGCGACCTGGAGATGAGAGGGGGCCGGGGCCGAGGGAAGAGAGCCAGGTCTGCCGCAGCGGCTCCGGGCTCGGAGGCCAGCTTCACGGAGTCCAGAGGGTTGCAGAACAAGAACAGAGGGGGCGCCAATGGGAAGGGGAGACGAGGCAGCCTCAATGCCAGCGGGCGAAGGACACCCCCAAATTGCGCCGCGGAGGACATCAAAGCCAGCCCCTCCTCCACCAACAAAAGGAAAAACAAGCCCCCAATGGAGCTGGACCTGAATTCCAGCTCTGAGGACAACAAGCCCGGGAAGCGTGTCCGCACGAATTCCAGAAGCACTCCAACCACTCCTCAAGGGAAACCAGAGACTACTTTTTTGGACCAAGGCTGCTCGTCTCCGGTGTTAATCGACTGCCCCCACCCTAACTGCAACAAAAAGTACAAGCACATTAACGGCCTGAGGTACCACCAGGCTCACGCACACTTAGACCCGGAGAACAAGCTGGAGTTCGAGCCCGACAGCGAGGACAAGATCTCGGACTGCGAGGAGGCCTTGAGTCACGTGGCGCTCGAGTGCAGT---GAGCCCAGCGCGAGCCTCTCGGCTTACGAGCAGGTGAAGGCACCCGCCTCACCGGGCTCCGGGCACCCCCCTGGCACCCCCAAGGGAAAGAGAGAGCTGATGAGCAACGGTCCGGGTTCTGTCATTGGCTCTAAAGCGGGCAAGAACTCTGGCAAAAAGAAGGGCCTTCACAGTGAGCTGAACAACCTCCCGGTGATCTCCAACATGACGGCCGCCCTGGACAGTTGCTCGGCGGCA------GATGGCAGCTTGGCCGCGGAGATGCCCAAACTGGAAGCGGAAGGCTTGATCGATAAGAAGACTGCGGGAGACAAGGAAAAGGGCAAGAAAGCCAACAACTGCAAAATGGACAAAAATCTCTCCAAACTTAAAACTGCCCGGCCCATCGCCCCTGCCCCTGCGCCCGCGCCCGCGCCCCCACAGCTCATCGCCATACCCACTGCAGCCTTTACGAGCACCACCACGGGGACCATCCCCGGACTGCCCTCCCTCACCACGACTGTCGTGCAGGCCACACCAAAGAGCCCTCCGTTGAAACCCATTCAGCCAAAGCCCACGATTATGGGGGAGCCCATCACCGTGAACCCAGCTCTCGTGTCCCTCAAAGACAAAAAGAAGAAGGAGAAGCGGAAGCTTAAGGACAAAGAAGGGAAGGAGTCGGGGAGCCCCAAGCTGGATGCCAAGCTGGGCAAACTCGAGGACGCCAAAGGGGCG---GGGAAAGATTTATCTGGGCATTTTTTAAAGGACCACCTCAGCAAGAGTGAAGGGCTGGCCAACGGACTGTCGGAGTCTCAGGAGAGCCGGATGGCCAGCATCAAAGCAGAGGCGGATAAGGTTTACACTTTCACGGACAACGCCCCCAGCCCGTCCATAGGCAGTGCCTCGAGGATGGAATGCAGCACTTTGGTGAACGGCCAGGCTCCCATGGCCCCACTGCACGTGCTCACCCAAAACGGCGCAGAGACGTCG------------GCGGCCAAGACCAGCAGCCCTGCCTATTCGGACATTTCTGATGCTGCGGACGACGGTGGTTCCGACAGCCGGTCGGAGGGCATGCGGTCCAAGGCCAGTTCCCCATCAGACATCATTTCCAGTAAGGAGGGT---GTGGTC---AAAGGGCATCCTTCGGCTACAGCACAATCATCTCAGATGAAAGAG---TCCCATTCTCCCTACTACCATGGCTATGACCCTTACTATTCTCCAAGTTACATGCACCCCGGGCAGGTTGGAGCCCCAGCCGTTGGGAACGGCGGGAGCGCGCAGGCCATGAAGATCAAGAAGGAGTCCGAGGAGGACGCAGAAAAGAAAGACAAGGCAGAGCAGCTTGACGCCAAGAAGATGGACCATACCTCAGCACCCTTACAGCCCCAGCACCAGTCGGTGATCACACAGAGACACCCAGCCCTAGCGCAGTCCCTTTACTATGGCCAGTATGCCTATGGGCTCTATATGGACCAGAAGTCCCTGATGGCCACCAGCCCTGCCTACAGGCAGCAGTACGAGAAGTACTATGAGGATCAGAGGCTGGCAGAGCAGAAAATGGCCCAAGCTGGCCGAGGAGATTGCGACAGGAAAAATGAGCTCCCCTTGAAAGAGCTGGGCAAGGAGGACAGTAAACAGAAAATCCTGCCGTCTGCCACAATCTCAAAAGCTCCCTCTACCCCGGAGCCTAACAAAACCCATTCTAAACTAGGGCCGCCAGTGCCTAATAAAACTGAGGAGACAGGTAAATCACAGCTTCTCCCCGGTCACCAGCAGCACCTTCAGGCCGACAGCTTCAAAGCTAAGCAGATGGAAAACCACCAGCTTATTAAGGAGGCTGTAGAAATGAAATCTGTCATGGACTCTATGAAGCAGACAGGTGTAGACCCAACCTCGAGATTTAAACAAGATCCAGATTCAAGGACATGGCATCATTACGTATACCAGCCCAAATACCTGGATCAGCAAAAGTCAGAAGAGCTTGATAGGGACAAGAAATTGAAAGAGGATAGC---CCCAGGAAGACCCCCACCAAGGACGGGGGTGTGCCCAGCCTTCCCGTATCACTAACGAGCATTAAAGAGGAGCCCAAAGAGGCCAAGCGTCCTGATTCTCAGTCCCTGGAGGAGAGCAAGCTGAAAAGCGATGATGGAAAAACGCCTGTGAACTGGAAGGACTCTCGGGGAGCGCGAGTGGCGGTGTCCTCGCCCATAAGTCAGCATCAGTCGTACATACAGTACTTGCATGCTTATCCTTACCCACAGATGTATGACCCCAGCCACCCTGCATACCGGGCTGTCTCTCCCGTCCTAATGCACAGTTACCCTGGGGCCTATCTCTCTCCGGGATTTCATTATCCCGTTTATGGGAAGATGTCAGGGAGAGAAGAGGCAGAGAAAGTCAGTAGCAGCCCTAGCATCAACACGAAAACATCGACGGAATCGAAAGCCCTGGACTTGCTCCAGCAGCACGCCAACCAGTACCGCAGCAAGTCTCCCGCTCCCGTGGAAAAGGCGACCGCAGAGCGGGAGCGGGAGGCAGAGAGGGAGAGGGACCGCCACTCCCCCTTCGGCCAGCGGCACTTGCACACGCACCACCACACCCACGTTGGCATGGGTTACCCACTAATCCCCGGTCAATATGACCCTTTCCAAGGCTTGACCTCCGCTGCTCTCGTTGCCTCTCAGCAGGTGGCCGCCCAGGCATCTGCATCAGGAATGTTTCCTGCACAAAGAAGAGAA---
>ailMel1
ATGTCAGTGAAC---ATTTCTACTGCAGGCAAAGGTGTGGATCCAAATACGGTTGATACTTATGACAGTGGTGATGATTGGGAAATTGGGGTTGGAAATTTAATAATTGATTTGGACGCTGATTTGGAGAAGGACAGACAGAAATTTGAGATGAATAATTCCACCAACACCACTAGCAGCAGC---AACTCGAAGGATTGTGGAGGTCTGGCCTCCAGT---GGGGCCGGTGCTACCGCAGCCTTAGCTGATGGCCTAAAATTTGCTTCTGTTCAGCCCTCTGCTCCCCAGGGGAATTCACACAAAGAGACCAGCAAATCAAAAGTGAAAAGGAGTAAAACTTCTAAGGATGCTAATAAATCTCTGCCTTCTGCTGCCTTGTATGGGATTCCCGAGATCAGCGGCACTGGCAAGAGGCAGGAAGTCCAAGGGCGCCCTGGAGAGGCAACTGGCATGAATTCAGCGCTGGGTCAAAGTGTGAGCGGCGGCGGCGGC---------------AACCCCAACGGCAGTAGTACCGGCACCGGC------------------------------CCCTCCACTGCCACCGCGGGGGCGGCCTCCTGTGGGAAAAGCAAAGAGGAGAAGCCAGGTAAAAGCCAGAGCAGCCGAGGCGCCAAGCGGGATAAGGATGCGGGGAAATCCAGGAAGGACAAGCACGACCTGCTTCAG---GGCCACCAGAATGGCAGTGGCAGCCAGGCCCCTTCCGGGGGGCACCTCTATGGCTTTGGGGCCAAGAGCAATGGAGGTGGCGCGAGCCCCTTCCACTGCGGGGGCTCTGGGAGTGGCAGCGTC------------GCGGCTGCTGGGGAAGTTAGCAAAAGTGCCCCGGATTCAGGGCTCATGGGA---AACTCTATGTTGGTAAAGAAGGAAGAGGAGGAGGAGGAGAGCCACAGGCGAATCAAGAAACTGAAAACCGAGAAGGTTGACCCCCTGTTTACAGTGCCAGCGCCGCCGCCACCGATTTCCAGCAGCCTCACGCCTCAGATCCTGCCCTCCTACTTTCCCCCGTCTTCATCCAATATTGCAGCACCGGTTGAACAGCTTTTGGTTCGGACTCGTTCCGTGGGTGTCAATACGTGTGAAGTTGGAGTAGTGACAGAGCCAGAGTGCCTGGGGCCCTGTGAACCTGGGACCAGTGTGAATTTGGAAGGGATCGTGTGGCATGAAACAGAAGAAGGTGTGCTAGTGGTCAATGTCACGTGGAGGAACAAAACTTACGTAGGAACCCTGCTGGACTGCACCAAGCACGATTGGGCCCCTCCCAGGTTCTGTGAGTCCCCGACCAGCGACCTGGAGATGAGAGGGGGCCGGGGCCGAGGGAAGAGAGCCAGGTCTGCCGCGGCGGCTCCGGGCTCAGAGGCCAGCTTCGCAGAGTCCAGAGGGCTGCACAACAAGAACAGAGGGGGGGCCAATGGGAAGGGGAGGCGGGGAAGCCTCAACGCCAGTGGGCGAAGGACACCCCCAAATTGTGCCACCGAGGACATCAAAGCCAGCCCCTCCTCCACCAACAAAAGGAAAAACAAGCCCCCGATGGAGCTGGACCTGAATTCCAGCTCCGAGGACAATAAGCCCGGGAAGCGTGTCCGCACAAATTCCAGAAGCACTCCGACCACTCCTCAAGGGAAACCAGAGACTACTTTTTTGGACCAAGGCTGTTCCTCTCCAGTGTTAATCGACTGCCCCCACCCCAACTGCAACAAAAAGTATAAGCACATCAACGGGCTGAGGTACCACCAAGCTCACGCACACTTAGACCCAGAGAACAAGTTGGAGTTCGAGCCCGACAGCGAGGACAAGATCTCGGACTGCGAGGAGGCGTTGAGTCATGTGGCGCTCGAGTGCAGC---GAGCCCAGCACAAGCCTCTCGGCCTATGAGCAGGTGAAGGCGCCCGCGTCTCCTGGCTCTGGGCACCCCCCTGGCACTCCCAAGGGGAAGAGAGAGCTGATGAGCAATGGTCCGGGTTCTGTCATTGGCTCTAAAGCAGGCAAGAACTCTGGCAAAAAGAAGGGCCTTCACAGTGAGCTGAACAACCTCCCGGTAATCTCCAACATGACGGCCGCCCTGGACAGTTGCCCGGCTGCA------GACGGCAGCTTGGCCGCCGAGATGCCCAAACTCGAAGCGGAAGGCTTGATCGACAAGAAGAGTGCGGGCGACAAAGAAAAGGGCAAGAAAGCCAACAACTGCAAAATGGACAAAAACCTCTCTAAACTTAAAACTGCCCGGCCCATCGCCCCCGCCCCCGCGCCTGCTCCCGCACCCCCGCAGCTCATCGCCATCCCGACTGCAGCCTTTACGAGCACCACCACGGGGACCATCCCCGGACTGCCCTCCCTCACCACAACTGTCGTGCAGGCCACACCAAAGAGCCCTCCGTTGAAGCCCATTCAGCCAAAGCCCACGATTATGGGGGAGCCCATCACCGTGAACCCAGCTCTTGTGTCCCTCAAAGACAAGAAGAAGAAGGAGAAGCGGAAGCTTAAGGACAAAGAAGGGAAGGAGTCGGGGAGCCCCAAGCTGGATGCCAAGCTGGGCAAACTCGAAGACGCCAAGGGGGCA---GGGAAAGATTTATCTGGGCATTTTTTAAAGGACCACCTCAGCAAGAGTGAAGGGCTGGCTAACGGACTGTCGGAATCTCAGGAGAGCCGGATGGCCAGCATCAAAGCCGAGGCGGATAAGGTTTACACTTTCACGGACAACGCCCCCAGCCCGTCCATAGGCAGCGCCTCGAGGATGGAATGCAGCACTTTGGTGAACGGCCAGGCACCCATGGCCCCGCTGCACGTGCTCACCCAGAACGGTGCTGAGACGTCT------------GCGGCCAAGACCAGCAGCCCAGCCTACTCGGACATTTCCGATGCGGCGGACGACGGTGGTTCCGACAGCCGGTCAGAGGGCATGAGGTCCAAGGCCAGTTCCCCATCAGACATCATTTCTAGTAAGGAGGGT---GTTGTC---AAAGGGCATCCTTCGGCTACAGCACAATCATCTCAGATGAAAGAG---TCCCATTCTCCCTACTACCATGGCTACGATCCTTACTATTCTCCAAGTTACATGCACCCCGGGCAGGTGGGAGCCCCTGCCGCTGGGAACGGCGGGAGCACGCAGGCCCTGAAGATCAAGAAGGAGTCCGAGGAGGACGCAGAAAAGAAAGACAAGGCGGAGCAGCTCGATGCCAAGAAGGTGGACCATACTTCGGTATCCTTACAGCCTCAGCACCAGTCGGTGATCACACAGAGACACCCGGCCCTGGCACAGTCCCTTTACTACGGCCAGTATGCCTACGGGCTCTATATGGACCAGAAGTCCCTGATGGCCACCAGCCCTGCCTATAGACAGCAGTACGAGAAGTACTATGAGGACCAGAGGCTGGCAGAGCAGAAAATGGCCCAGGCTGGCAGAGGAGACTGCGACAGGAAAAACGAGCTCCCCTTGAAAGAGCTGGGCAAGGAGGACAGTAAACAGAAAAACCTGCCGTCTGCCACAATCTCAAAAGCTCCCTCTACCCCGGAGCCTAACAAAACCCATTCTAAACTAGGGCCGCCAGTGCCTAATAAAACTGAGGAGACAGGTAAATCACAGCTTCTCCCCAGTCACCAGCAGCAGCTTCAGGCCGACAGCTTCAAAGCTAAGCAGATGGAAAACCACCAGCTTATTAAAGAGGCTGTAGAAATGAAGTCTGTCATGGACTCTATGAAGCAGACAGGTGTAGACCCAACCTCGAGATTTAAACAAGATCCAGATTCAAGGACATGGCATCATTACGTCTACCAGCCCAAATACCTGGATCAGCAAAAGTCAGAAGAGCTTGATAGGGAGAAGAAATTAAAAGAGGATAGT---CCCAGGAAGACCCCCACTAAGGAGGGGGGTGTGCCCAGCCTTCCCGTATCCCTAACGAGCATTAAAGAGGAGCCCAAAGAGGCCAAGCGTCCTGATTCTCAGTCCCTGGAGGAGAGCAAGCTGAAAAATGATGATGGAAAGACACCTGTGAACTGGAAGGACTCTCGGGGAGCGAGAGTGGCGGTGTCCTCGCCCATGAGTCAGCATCAGTCCTACATACAGTACTTGCATGCTTATCCTTACCCACAGATGTATGACCCCAGCCACCCTGCATACCGGGCTGTCTCTCCCGTCCTAATGCACAGTTACCCTGGGGCCTATCTCTCTCCGGGATTTCATTATCCTGTGTATGGGAAGATGTCGGGGAGAGAAGAGGCAGAGAAAGTCAGTGGCAGCCCTAGCATCAACACGAAAACGACGACGGAGTCGAAAGCGCTGGACTTGTTGCAACAGCACGCCAGCCAGTACCGCAGCAAGTCTCCCGCCCCCGTGGAGAAGGCGACAGCAGAGCGGGAGCGGGAGGCAGAAAGGGAGAGGGACCGCCACTCCCCCTTCGGCCAGCGGCACCTGCACACACACCACCACACCCACGTTGGCATGGGGTACCCACTCATCCCTGGTCAATATGACCCTTTCCAAGGCTTGACCTCCGCCGCCCTCGTTGCCTCGCAGCAGGTGGCTGCCCAGGCATCGGCATCAGGAATGTTTCCTGCACAAAGAAGAGAA---
>echTel2
ATGTCAGTGAAC---ATTTCTACTGCTGGAAAAGGTGTGGATCCAAATACGGTTGATACTTATGACAGTGGCGATGATTGGGAAATCGGGGTTGGAAATTTAATAATTGATTTGGACGCCGATTTGGAGAAGGACAGACAGAAATTTGAGATGAATAATTCCACCAACACCACTAGCAGCAGC---AACGCCAAGGATTGTGGAGGTCTGGCCTCCAGT---GGGGCCGGTGCTACCACAGCTTTAGCTGATGGCCTAAAATTTGCTTCTGTTCAGCCCTCTGCTCCCCAGGGGAATTCACACAAAGAGACCAGCAAATCAAAAGTGAAAAGGAGTAAAACTTCTAAGGATGCTAATAAATCTCTGCCTTCTGCTGCCTTGTATGGGATTCCCGAGATCAGCAGCACTGGCAAGAGGCAGGAAGTCCAAGGGCGCCCTGGAGAGGCAACTGGCATGAATTCAGCGCTGGGTCAAAGTGTGAGCAGCGGCGGCGGCGGC------------GGCCCAAACAGCAATAGTACCAGCACCGGC------------------------------ACCTCGGCGGCCACCGCGGGGGCAGCCTCCTGTGGGAAAAGCAAAGAGGAGAAGCCAGGTAAAAGCCAGAGCAGCCGAGGAACCAAGCGGGATAAGGATGCGGGGAAATCCAGGAAGGACAAACACGACCTGCTTCAG---GGCCACCAGAATGGCAGTGGCGGCCAGACCCCCTCCGGGGGCCACCTCTATGGCTTTGGGGCCAAGAGTAATGGAGGTGGCACGAGCCCCTTCCACTGCGGGGGCACTGGGAGTGGCAGTGTG------------GCCGCTGCAGGGGAAGTTAGCAAAAGTGCCCCGGATTCAGGGCTCATGGGA---AACTCTATGTTGGTAAAGAAGGAAGAGGAGGAGGAGGAAAGCCACAGGCGAATCAAGAAACTGAAAACCGAGAAGGTCGATCCCCTGTTTACAGTGCCAGCACCGCCACCACCGATTTCCAGCAGTCTCACGCCTCAGATTCTGCCCTCCTACTTTCCCCCATCTTCATCCAATATTGCAGCACCGGTTGAACAGCTTTTGGTTCGGACTCGTTCTGTGGGTGTCAATACGTGTGAAGTTGGAGTAGTGACAGAGCCAGAGTGTCTTGGGCCCTGTGAACCCGGGACCAGTGTGAATTTGGAAGGGATCGTGTGGCATGAAACAGAAGAAGGTGTCCTAGTGGTCAATGTGACGTGGAGGAATAAGACATACGTGGGGACCCTCCTGGACTGCACCAAGCACGACTGGGCCCCTCCCAGGTTTTGCGAGTCCCCGACCAGCGACCTGGAGATGCGAGGGGGCCGCGGCCGAGGCAAGCGGGCGAGGGCGGCGGCGGCGGCCCCGGGCTCGGAGGCCAGCTTCGCCGAGTCCCGGGGGCTGCAGAACAAGAACCGAGGGGGTGCCAACGGGAAAGGGAGGCGCGGCAGCCTCAACGCCAGTGGCCGGAGGACACCCCCCAATTGTGCCGCCGAGGACATCAAAGCCAGCCCCTCCTCCACCAACAAAAGGAAAAACAAGCCCCCCATGGAGCTGGACCTGAACTCCAGCTCGGAGGAC---AAGCCTGGGAAGCGCGTGCGCACCAACTCCCGGAGCACGCCCACCACCCCGCAGGGGAAGCCCGAGGCGGCCTTTTTGGACCAGGGCTGTGCCTCTCCGGTGTTGATCGATTGCCCCCACCCCAACTGCAACAAAAAGTACAAGCACATTAACGGCCTGCGGTACCACCAGGCGCACGCCCACTTGGACCCTGAGAACAAGCTGGAGTTCGAGGCCGACGGCGAGGACAAGATCTCCGACTGCGAGGAAGCGCTGAGCCACGTGGCCCTCGAGTGCAGCAGCGAGGCAAGCACAAGCGGCTCGGCCTACGACCAGGGGAAGGCACCCGGGTCCCCCGGCGCGGGGAACCCCCCCGGCACCCCCAAGGGAAAGAGGGAGCTCCTGAGCAACGGCCCGAGCGCCGTGGCCAGCGCGAAAGCTGGCAAGAATTCGGGCAAAAAGAAGGGCCTGAACCATGAACTGAACAACCTGCCCGTCATCTCCAACATGACGGCCGCCTTGGACGGCTGCGCCGCGGCC------GACGGCAGTCTGGCCGCCGAGATGCCCAAACTGGAAGCCGAGGGGTTAATCGACAAGAAGAGCTTGGGAGAGAAAGAGAAGGGCAAAAAGGCCACCAACTGCAAAATGGACAAGAATCTCTCGAAGCTGAAAACGGCGCGGCCCATTGCCCCGGCCCCGGCCCCCACCCCG------CCGCAGCTCATCGCCATCCCCACGACGGCCTTTACCACCACCACCACGGGCACCATCCCCGGGCTGCCCTCCCTCACCACCACGGTGGTCCAGGCCACGCCAAAGAGCCCCCCGTTGAAACCCATCCAGCCAAAGCCCACCATTATGGGAGAGCCCATCACGGTCAACCCAGCCCTGGTGTCGCTCAAAGACAAAAAGAAAAAGGAGAAGCGGAAGCTAAAGGACAAGGAAGGGAAAGAGACGGGGAGCCCGAAAGTGGACGCCAAGCTGGGCAAGCTGGAGGACGCCAAGGCGGCT---GGGAAAGACGTGCCTGGGCATTTTTTGAAGGACCACCTCAACAAGGGTGAAGGGCTGGCCAACGGGCTGTCAGAGTCTCAAGAGAGCCGCATGGCCAGTATCAAAGCCGAAGCCGATAAGGTGTACACGTTCACAGACAACGCCCCCAGCCCGTCCATCGGGAGCGCGTCGAGGATGGAGTGCAGCGCCGTGGTGAACGGGCAGGCGCCCATGGCCCCGCTGCACGTGTTGACACAAAACGGAGCCGAGGCGTCC------------GCGGCCAAGACCAACAGCCCCGCCTACTCGGACATCTCGGACGCCGCGGACGACGGCGGATCCGACAGCCGCTCAGAGGGCATGAGGTCCAAAGCCAGTTCTCCGGCAGACGTGATGTCTGCTAAGGACGGT---GTTGTC---AAAGGGCATGCTTCAGCCGCCGCGCAACCCTCTCAAATGAAAGAGCCGTCCCATTCCCCCTACTACCACGGCTACGACCCGTACTACTCCCCAAGCTACATGCACCCGGGGCAGGTGGGCGCCCCCGCAGCTGGCAGCAGCGGGAGCGCCCAGGGAATGAAGATCAAGAAGGAGTCCGAGGAAGACGCCGAGAAGAAAGACAGGGCCGAGCAGTTAGAGTCTAAGAAAGTGGACCACGCTTCGGCCTCCTTGCAGGCTCAGCACCAGTCGGTGATCACACAAAGACACCCCGCCCTGGCTCAGTCCCTGTATTATGGCCAGTATGCCTACGGGCTCTACGTGGACCAGAAGTCCCTGATGGCCACCAGCCCCGCCTACAGACAGCAGTACGAGAAGTACTATGAGGACCAGAGGCTGGCAGAGCAGAAGATGGCCCAAGCTGCCAGAGGGGACTGCGACAGGAAAAGCGAACTCCCTTTGAAGGAGCTGGGCAAGGAGGACAGTAAGCAGAAAAACTTGCCGTCGGCCACAATCTCAAAAGCTCCCTCTACTCCGGAGCCTAACAAAAACCATTCTAAACTAGGGCCATCAGTGCCTAATAAAACTGAGGAGACAGGTAAATCGCAGCTTCTCTCCAATCACCAGCAGCAGCTTCAGGCCGACAGCTTCAAAGCTAAGCAGATGGAAAACCACCAGCTTATTAAGGAGGCTGTAGAAATGAAGTCTGTCATGGACTCTATGAAGCAGACAGGTGTAGACCCAACCTCGAGATTTAAACAAGACCCAGATTCAAGGACATGGCATCATTACGTATATCAGCCCAAATACCTGGATCAGCAAAAGCCCGAAGAGCTCGATAGAGAGAAAAAACTAAAGGAGGATAGT---CCGCGGAAGACGCCTAACAAGGAGAGCGGTGCCCCCGGCCTTCCTGTGTCTTTAACTAGCATCAAAGAGGAGCCCAAAGAGGCCAAGCGCCCCGACTCGCAATCCATGGAAGAAAACAAGCTGAAAAACGATGATCGAAAGACCCCCGTGAACTGGAAGGACTCTCGGGGAACGAGAGTGGCTGTCTCCTCGCCCATGAGTCAGCATCAGTCGTACATACAGTACTTGCATGCTTACCCTTACCCACAGATGTATGACCCCAGCCACCCTGCATACCGCGCTGTCTCTCCTGTCCTAATGCACAGCTACCCCGGGGCCTATCTCTCTCCAGGATTTCATTATCCTGTGTATGGGAAGATGTCCGGGAGAGAAGAGGCAGAGAAAGTCAGTACCAGCCCTAGCATCAACACGAAAGCAACCACTGAATCGAAAGCCCTGGATCTGCTCCAGCAGCATGCCAACCAGTACCGCAGCAAGTCCCCCGCGCCTGTGGAGAAGGCTACTGCCGAGAGGGAACGGGAAGCAGAGAGGGAAAGGGATCGCCACTCCCCCTTCAGCCAGAGGCACTTGCATACACATCACCACACCCACGTTGGCATGGGCTACCCACTCATCCCTGGTCAATATGACCCTTTTCAAGGCTTGACCTCTGCTGCCCTAGTTGCCTCTCAGCAGGTGGCTGCCCAGGCATCTGCCTCAGGAATGTTTCCTGCACAAAGAAGAGAG---
>HLpipKuh2
ATGTCAGTGAAC---ATTTCTACTGCAGGAAAAGGTGTGGATCCAAATACAGTTGATACTTATGACAGTGGTGATGATTGGGAAATCGGGGTTGGAAATCTAATCATCGATCTGGACGCTGATTTGGAGAAGGACAGACAGAAATTTGAGATGAATAATTCCACCAACACCACCAGCAGCAGCAGCAACCCGAAGGACTGTGGCGGTCTGGCCTCCGGT---GGGGCCGGGGCTACTGCAGCCTTAGCTGATGGCCTAAAATTTGCTTCTGTTCAGCCCCCTGCTCCCCAGGGGAATGCACACAAAGAGGCCGGCAAATCAAAAGTGAAAAGGAGTAAAACTTCTAAGGATGCTAATAAATCTCTGCCTTCTGCTGCCTTGTATGGGATTCCCGAGATCAGCGGCACTGGCAAGAGGCAGGAAGTCCAAGGGCGCCCTGGAGAGGCAACTGGCATGAATTCAGCGCTGGGTCAAAGTGTGAGCGGCGGCGGCGGCGGCGGCGGCGGC---AACCCAAACAGCAACGGCACCGGCCCCGGC------------------------------CCCTCCGCTGTCACCGCGGGGGCGGCCTCCTGCGGGAAAGGCAAAGAGGAGAAAGCAGGTAAAAGCCAGAGCAGCCGAGGCGCCAAGCGGGATAAGGATGCGGGGAAATCCAGGAAGGACAAGCACGACCTGCTGCAG---GGCCACCCGAATGGCAGCGGCGGCCAGGCCCCCGCCGGGGGGCACCTCTATGGCTTTGGGGCCAAGAGCAATGGAGGCGGCGCGAGCCCCTTCCACTGCGGGGGCGCTGGGAGTGGCGGCGGCGGC---------GCGGCTGCAGGGGAAGTTAGCAAAAGTGCCCCGGATTCAGGGCTCGTGGGA---AACTGTGTGTTGGTAAAGAAGGAAGAGGAGGAGGAGGAGAACCACAGGCGAATCAAGAAACTGAAAACGGAGAAGGTTGACCCCCTGTTTACAGTGCCAGCGCCTCCACCGCCGATTTCCAGCAGTCTCACGCCTCAGATTCTGCCCTCCTACTTTTCCCCGGCTGCATCCAACATTGCAGCCCCGGCCGAACAGCTTTTGGTGCGGACTCGTTCCGTGGGGGTCAATACCTGTGACGTTGGAGTAGTGACGGAGCCCGAGTGTCTCGGGCCCTGTGAACCCGGGACCAGTGTGAATTTGGAAGGGATCGTGTGGCACGAAACGGAAGAAGGTGTCCTAGTGGTTAATGTCACGTGGAGGAACAAAACCTACGTAGGGACCCTCCTGGACTGCACCAAGCACGACTGGGCCCCTCCCAGGTTCTGTGAGTCCCCCACAAGCGACCTGGAGATGAGAGGGGGCCGGGGCCGAGGGAAGAGAGCGAGGTCTGCGGCAGCCGCCCCGGGCTCGGAGGCCAGCTTCACGGAGTCCAGAGGGCTGCAGAGCAAGAACAGGGGGGGTGCCAATGGGAAGGGGAGGCGGGGCAGCCTCAATGCCAGTGGGCGAAGGACACCCCCGAACTGTGCCGCTGAGGACATCAAAGCCAGCCCCTCCTCCAGCAACAAAAGGAAAAACAAGCCCCCAATGGAACTGGACCTGAACTCCAGCTCCGAGGACAATAAGCCCGGGAAGCGAGTGCGCACCAATTCCAGAAGCACCCCCACCACCCCGCAGGGGAAACCAGAGGCTCCCTTTTTGGACCAAGGCTGCTCCTCTCCAGTGTTAATCGACTGTCCTCACCCCAACTGCAACAAAAAGTACAAGCACATCAACGGCCTGCGGTACCACCAGGCGCACGCACACTTGGACCCGGAGAACAAGCTGGACTTCGAGCCTGACAGCGAGGACAAGATCTCGGACTGCGAGGAGGCCCTGAGCAACGTGGCCCTCGAGTGCGGG---GAGCCAAGCACAGGCGTGGCCGCTTACGACCAGGTGAAGGCGCCCGCGTCCCCTGGCTCGGGGAACCCCCCCGGGACCCCCAAGGGAAAGAGGGAGCTGATGAGCAACGGGCCAGGCTCCGTTATGGGATCTAAAGCCGGGAAGAATTCCGGCAAAAAGAAGGGCCTTAACAACGAACTGAGCAGCCTCCCGGTCATCTCCAACATGACGGCCGCTTTGGACAGCTGTTCAGCC---------GACGGCAGTCTGGCTGCCGAAATGCCCAAACTGGAAGCCGAAGGTTTAATTGACAAGAAAAATCTGGGAGATAAAGAAAAGGGCAAGAAAGCCAACAACTGCAAAATGGACAAAAACCTCTCCAAACTGAAAACGGCCCGGCCCATCGCCCCGGCCCCGGCCCCCACGCCC------CCACAGCTGATCGCCATCCCCACGGCAGCCTTCACCAGCACCACCACGGGCACCATCCCCGGGCTGCCCTCCCTCACCACCACCGTCGTGCAGGCCACACCAAAGAGCCCCCCGCTAAAGCCCATCCAGCCGAAGCCCACCATCATGGGGGAGCCCATCACCGTGAACCCAGCTCTCGTGTCGCTCAAAGACAAAAAGAAGAAGGAGAAGCGGAAGCTCAAGGACAAGGAAGGGAAAGAGACCGGCAGCCCAAAAATGGACGCAAAGCTGGGCAAACTGGAGGACGCCAAGGGGGCC---GGGAAAGACCTGTCTGGGCATTTTTTAAAGGACCACCTCAACAAGAACGAGGTGCTGGCCAATGGATTGTCAGAATCTCAAGAGAGCCGCATGGCCAGCATCAAAGCTGAGGCTGACAAGGTGTACACCTTCACCGACAATGCCCCCAGCCCCTCCATCGGGAGTGCCTCCAGAATGGACTGCAACACCTTGGTGAACGGCCAGGCGCCCATGGCCCCGCTGCATGTGCTCACGCAGAATGGGGCCGAGAATTCT------------GCAGCCAAGACCAGCAGCCCTGCCTACTCTGACATCTCTGATGCCGCCGACGATGGTGGTTCGGACAGCAGGTCAGAGGGCATGAGGTCAAAAGCCAGCTCCCCGTCAGATATCATTTCCAGTAAGGACGGC---ATTGTA---AAAGGGCATTCTTCAACGACGGCACAGTCATCTCAACTGAAAGAG---TCCCATTCTCCCTATTACCACGGCTACGATCCTTACTATTCGCCGAGTTACATGCACGCGGGGCCGGTTGGCGCCCCTGCAGCTGGCAATGGTGGGAGCACGCAGGGCATGAAGATCAAGAAGGAGTCTGAAGAAGACGCGGAGAAGAAAGACAAGGCCGAGCAGCTAGATGCCAAGAGACTGGACCATCCCTCAGCATCCCTACAGCCTCAGCACCAGTCGGTGATCACCCAGAGGCACCCTGCCCTGGCTCAGTCCCTTTATTATGGCCAGTATGCCTATGGGCTCTATATGGACCAGAAGTCTCTGATGGCCACCAGCCCCGCCTACAGGCAGCAGTATGAGAAATACTATGAGGACCAGAGGCTGGCAGAGCAGAAAATGGTCCAGACTGGGAGAGGAGACTGTGAACGGAAAAATGAGCTCCCCTTGAAAGAGCTGGGCAAGGAGGACAGTAAGCAGAAAAACATGCCGTCGGCCACAATCTCAAAAGCTCCCTCTACTCCGGAGCCTAGCAAAAACCATTCTAAACTAGGGCCGGCAGTGCCTAATAAAACTGAGGAGACAGGTAAATCGCAGCTTCTCTCCAATCACCAGCAGCAGCTTCAGGCCGACAGCTTCAAAGCTAAGCAGATGGAAAACCACCAGCTTATTAAGGAGGCTGTAGAAATGAAATCTGTCATGGACTCTATGAAGCAGACAGGTGTAGACCCAACCTCCAGATTTAAACAAGATCCAGATTCAAGGACGTGGCATCATTATGTATACCAGCCCAAATACCTGGATCAGCAAAAGTCAGAAGACCTTGATAGAGAAAAGAAATTAAGGGAAGACAGT---CCCAGGAAGACGCCCAATAAAGAGAGTGGCATGTCCAGCCTCCCGGTGTCCTTAACCAGCATTAAAGAGGAGCCCAAAGAGGCCAAGCGCCCTGACTCTCAGTCCATGGAGGAGAGCAAGCTGAAAAGTGACGATCGAAAGACTCCCGTGAACTGGAAGGACTCTCGGGGAACAAGAGTGGCTGTGTCCTCACCCCTGAGTCAGCATCAGTCCTACATACAGTACTTGCATGCTTATCCTTACCCACAGATGTATGACCCCAGCCACCCTGCATACCGGGCTGTTTCTCCCGTCCTAATGCACAGTTACCCTGGGGCCTATCTCTCTCCAGGATTTCATTATCCTGTTTATGGGAAGATGTCGGGGAGAGACGAGGCCGAGAAAGTCAATACCAGCCCCAGCATCAACACGAAAACGACCACTGAATCTAAAGCACTGGATTTGCTCCAGCAGCACGCCAGCCAATACCGCAGCAAGTCCCCTGCTCCGGTGGAGAAGGCTACAGCTGAGCGGGAACGGGAAGCAGAGAGGGAGAGGGATCGCCACTCCCCCTTCAGCCAGCGGCACCTGCATACGCACCATCACACCCATGTGGGCATGGGTTACCCACTAATCCCTGGTCAATACGACCCTTTTCAAGGCTTGACCTCTGCCGCCCTCGTTGCCTCTCAGCAGGTGGCTGCCCAGGCATCTGCATCAGGAATGTTTCCTGCACAAAGAAGAGAA---
>HLmyoMyo6
ATGTCAGTGAAC---ATTTCTACTGCAGGAAAAGGTGTGGATCCAAATACGGTTGATACTTATGACAGTGGTGATGATTGGGAAATCGGGGTTGGAAATTTAATAATTGATTTGGACGCTGATTTGGAGAAGGACAGACAGAAATTTGAGATGAATAATTCCACCAATACCACTAGCAGTAGC---AACTCGAAGGATTGTGGAGGTCTGGCCTCCGGT---GGGGCCGGTGCTACTGCAGCCTTAGCTGATGGCCTAAAATTTGCTTCTGTTCAGCCCTCTGCTCCCCAGGGGAATTCACACAAAGAGACCAGCAAATCAAAAGTGAAAAGGAGTAAAACTTCTAAGGATGCTAATAAATCTCTGCCTTCTGCTGCCTTGTATGGGATTCCCGAGATCAGCAGCACTGGCAAGAGGCAGGAAGTCCAAGGGCGCCCTGGAGAGGCAACTGGCATGAATTCAGCGCTGGGTCAAAGTGTGAGCGGCAGCGGCGGCGGC------------AACCCAAACGGCAATAGTACCGGCACCGGC------------------------------ACCTCCGCTGTCACCGCGGGGGCGACCTCCTGCGGGAAAAGCAAGGAGGAGAAACCAGGTAAAAGCCAGAGCAGCCGAGGCGCCAAGCGGGATAAGGATGCGGGGAAATCCAGGAAGGACAAGCACGACCTGCTGCAG---GGCCACCAGAATGGCAGTGGCGGCCAGGCCCCTTCTGGGGGGCACCTCTATGGCTTTGGGGCCAAGAGCAATGGAGGTGGCGTGAGCCCCTTCCACTGCGGGGGCGCTGGGAGTGGCAGCGGC------------GTGGCTGCAGGGGAAGTTAGCAAAAGTGCCCCGGATTCAGGGCTCATGGGA---AACTGTATGTTGGTAAAGAAGGAAGAGGAGGAGGAGGAGAACCACAGGCGAATCAAGAAACTGAAAACGGAGAAGGTTGACCCCCTGTTTACAGTGCCAGCGCCTCCACCGCCGATTTCCAGCAGTCTCACGCCTCAGATTCTGCCCTCCTACTTTTCCCCGGCTGCATCCAATATTGCAGCCCCGGTTGAACAGCTTTTGGTGCGGACTCGTTCCGTGGGTGTCAATACCTGTGAAGTTGGAGTAGTGACAGAGCCCGAGTGTCTCGGGCCCTGTGAACCTGGGACCAGTGTGAATTTGGAAGGGATCGTGTGGCACGAAACAGAAGAAGGAGTCCTAGTGGTCAATGTCACGTGGAGGAACAAAACCTACGTAGGGACCCTCCTGGACTGCACCAAGCACGACTGGGCCCCTCCCAGGTTCTGTGAGTCACCCACCAGTGACCTGGAGATGAGAGGGGGCCGGGGCCGAGGGAAGAGGGCGAGGTCTGCCGCAGCCGCCCCGGGCTCAGAAGCCAGCTTCACAGAGTCCAGAGGGCTGCAGAGCAAGAACAGAGGGGGCGCCAATGGGAAAGGGAGGCGGGGCAGCCTCAATGCCAGCGGGCGGAGGACACCCCCAAATTGTGCCGCTGAGGACATCAAAGCCAGCCCCTCCTCCAGCAACAAAAGGAAAAACAAGCCTCCGATGGAGCTGGACCTGAACTCCAGCTCCGAGGACAATAAGCCTGGGAAGCGTGTCCGCACCAATTCTAGAAGCACTCCCACCACCCCTCAAGGGAAGCCAGAGACTACTTTTTTGGACCAAGGCTGCTCCTCACCAGTGTTAATCGATTGTCCTCACCCAAACTGCAACAAAAAGTACAAGCACATCAACGGCCTGAGGTACCACCAGGCTCATGCACACTTAGACCCAGAGAACAAGCTGGAGTTTGAGCCTGACAGTGAGGACAAGATCTCGGACTGCGAGGAGGCCATGAGTAACGTGGCCCTTGAGTGCGGT---GAGCCAAGCACAAGCGTATCAGCTTATGACCAGGTGAAGGCGCCCGCGTCCCCTGGCTCGGGGAACCCCCCTGGGACCCCCAAGGGAAAGAGGGAGCTGATGAGCAATGGCCCAGGTTCTGTTATCGGATCTAAAGCTGGGAAGAATTCCGGCAAAAAGAAGGGCCTTAACAATGAACTGAACAGCCTCCCGGTCATCTCCAACATGACGGCCACATTGGACAGTTGTTCGGCG---------GATGGCAGTTTGGCCGCCGAAATGCCCAAACTGGAAGCTGAAGGATTAATTGACAAGAAAAATTTGGGAGATAAAGAAAAGGGCAAAAAAGCCAACAATTGCAAAATGGACAAAAACCTCTCCAAACTGAAAACTGCCCGGCCCATTGCCCCGGCCCCGGCCCCAACCCCC------CCGCAACTGATCGCCATCCCCACGGCAGCCTTTACCAACACCACCACGGGGACGATCCCCGGACTGCCCTCCCTCACCACCACCGTTGTGCAGGCCACACCAAAGAGTCCTCCGTTAAAACCCATTCAGCCAAAGCCCACCATTATGGGGGAGCCCATCACCGTGAACCCAGCTCTTGTGTCGCTCAAAGACAAAAAGAAAAAGGAGAAGCGAAAGCTCAAGGACAAAGAAGGGAAAGAGACGGGAAGCCCGAAAATGGATGCAAAGCTGGGTAAACTGGAGGACGCCAAGGGGGGC---GGGAAAGATTTGTCCGGGCATTTTTTAAAGGACCACCTCAACAAGAATGAAGTGCTGGCCAATGGATTGTCAGAATCTCAAGAGAGCCGCATGGCCAGCATCAAAGCTGAGGCTGACAAGGTGTACACATTCACAGACAACGCTCCCAGCCCTTCCATTGGGAGCGCCTCAAGAATGGACTGCAACACCTTGGTGAACGGGCAGGCGCCCATGGCCCCGCTGCACGTGCTCACACAGAACGGGACAGAGAGCTCT------------GCGGCCAAGACCAGCAGCCCCGCCTACTCGGACATCTCTGATGCTGCCGATGATGGCGGTTCGGACAGCAGGTCAGAGGGCATGAGGTCAAAAGCCAGTTCCCCATCAGAGATCATTGCCAGTAAGGACGGT---GTTGGA---AAAGGGCATTCTTCAACCACAGCACCGTCCTCTCAAATGAAAGAG---TCCCATTCTCCCTATTACCATGGCTATGATCCTTACTATTCTCCAAGTTACATGCACCCTGGGCAGGTCGGCGTCCCTGCAGCTGGGAATGGTGGGAGCACACAGGGCATGAAGATCAAGAAGGAGTCTGAAGAAGAGGCCGAAAAGAAAGACAAGGCAGAGCAGCTAGATACCAAGAGAGTGGACCATCCCTCAGCATCCCTACAGCCTCAGCACCAGTCGGTTATCACCCAGAGGCACCCTGCCCTGGCCCAGTCCCTTTATTATGGCCAGTATGCCTATGGGCTCTATATGGACCAGAAGTCTCTGATGGCCACCAGCCCTGCCTACAGACAGCAGTATGAGAAATACTATGAGGACCAGAGGCTGGCAGAGCAGAAAATGGCCCAGACTGGGAGAGGAGACTGTGAACGGAAAAATGAGCTCCCCTTGAAAGAGCTGGGCAAGGAGGACAGTAAACAGAAAAACATGCCATCGGCCACAATCTCAAAAGCTCCCCCTACTCCGGAGCCTAGCAAAAACCATTCTAAACTAGGGCCGTCAGTGCCTAATAAAACTGAGGAGACAGGTAAATCGCAGCTTCTCTCCAATCACCAGCAGCAGCTTCAGGCCGACAGCTTCAAAGCTAAGCAGATGGAAAACCACCAGCTTATTAAGGAGGCTGTAGAAATGAAATCTGTCATGGACTCTATGAAGCAGACAGGTGTAGACCCAACCTCCAGATTTAAACAAGATCCAGATTCAAGGACGTGGCATCATTACGTATACCAGCCCAAATACCTGGATCAGCAAAAGTCAGACGACCTTGACAGAGAAAAGAAATTAAGGGAGGATAGT---CCCAGGAAGACTCCCAATAAAGAGAGTGGCATGTCCAGCCTTCCTGTGTCATTAACCAGCATTAAAGAGGAGCCCAAAGAGGCCAAGCGCCCTGACTCGCAGTCCATGGAGGAAAGCAAGCTGAAGAGTGACGATCGAAAGACTCCCGTGAACTGGAAGGACTCTCGGGGAACCAGAGTGGCTGTGTCCTCACCCCTGAGTCAGCATCAGTCCTACATACAGTACTTGCATGCTTATCCTTACCCGCAGATGTATGACCCCAGCCACCCTGCATACCGGGCTGTTTCTCCCGTCCTAATGCACAGTTACCCTGGGGCCTATCTCTCTCCAGGATTTCATTATCCTGTTTATGGGAAGATGTCGGGGAGAGACGAGGCCGAGAAAGTCAATACCAGCCCCAGCATCAACACGAAAACGACCACTGAATCTAAAGCACTGGATTTGCTCCAGCAGCACGCCAGCCAGTACCGCAGCAAGTCCCCTGCTCCGGTGGAGAAGGCTACAGCTGAGCGGGAACGGGAAGCAGAGAGGGAGAGGGATCGCCACTCCCCCTTCAGCCAGCGGCACCTGCATACGCATCATCACACCCATGTAGGCATGGGTTACCCGTTAATCCCTGGCCAATACGACCCTTTTCAAGGCTTGACCTCTGCCGCCCTCGTTGCCTCTCAGCAGGTGGCTGCCCAGGCATCTGCATCAGGAATGTTTCCTGCACAAAGAAGAGAA---
>sorAra2
---------------------------------------------------------------------------------------------------------------------------------------------------------------------------------------------------------------------------------------------------------------------------------------------------------------------------------------------------------------------------------------------------------------------------------------------------------------------------------------------------------------------------------------------------------------------------------------------------------------------------------------------------------------------------------------------------------------------------------------------------------------------------------------------------------------------------------------------------------------------------------------------------------------------------------------------------------------------------------------------------------------GTTGACCCCCTGTTTACAGTGCCAGCACCGCCACCACCGATTTCCAGCAGTCTCGCACCTCAGATTCTACCCTCCTACTTTTCCCCATCTTCATCCAATATTGCAGCACCGGTTGAACAGCTTTTGGTTCGGACTCGTTCCGTGGGTGTCAATACGTGTGAAGTTGGAGTAGTGACAGAGCCGGAGTGTCTCGGGCCCTGTGAACCGGGGACCAGTGTGAATTTGGAAGGGATCGTGTGGCATGAAACAGAAGAAGGTGTCCTGGTGGTGAATGTCACGTGGAGGAACAAGACTTATGTGGGCACTCTGCTGGACTGCACCAAGCACGACTGGGCACCCCCCAGGTTCTGCGAATCTCCCACGAGTGACCTGGACATGCGAGGGGGCCGGGGCCGAGGGAAGAGAGCGCGCTCGGCGGCGGCGGCCCCGGGCTCAGAGGCCAGCTTCGCGGAGTCCCGAGGGCTGCAGAACAAGAACCGAGGGGGGGCCAACGGGAAGGGGAGGCGGGGCAGCCTCAACGCCAGCGGGCGAAGGACACCCCCAAACTGTGCCGCTGAGGACATCAAGGCCAGCCCCTCCTCCACCAACAAAAGGAAAAACAAGCCGCCTCTGGAGCTCGACCTGAACTCCAGCTCGGAGGACAACAAGCCCGGGAAACGCGTCCGCACGAATTCGAGGAGCACCCCCACCACACCCCAGGGGAAGCCAGAGGCGGCTTTTTTGGACCAGGGCTGCTCTTCCCCGGTGCTCATAGACTGTCCCCACCCAAACTGCAACAAAAAGTACAAGCACATTAACGGCCTGCGGTACCACCAGGCCCACGCACACCTGGACCCCGAGAACAAGCTGGAGTTCGAGCCTGACAGCGAGGACAAGATCTCGGACTGCGAGGAGACGTTGAGTAGCGTGGCCCTGGAATGTGGC---GAGCCCAGCACCAGT---GGCTCCTATGACGCTGTGAAGGCGCCCACATCCCCCGGCCCGGGCAACCCCCCGGGGACCCCCAAAGGAAAGCGAGAGCTGATGAGCAACGGGCCGGGTTCTGTGATGGGTTCCAAAGCGGGCAAGAACTCGGGCAAAAAGAAGGGCCTGAACCATGAACTGAGTAACCTCCCGGTGATCTCCAACATGACGGCCGCCATGGACAGTTGCTCGGCCGCA------GATGGTAGTTTGGCCACCGAGATGCCCAAACTGGAAGCCGAGGGCTTGATCGATAAGAAAAATTTGGGAGAGAAGGAGAAGGGCAAGAAAGCCAACAATTGCAAAATGGACAAGAACCTCTCGAAACTTAAAACGGCCCGGCCCATCGCCCCCGCCCCCGCCCCCACGCCC------CCCCAGCTGATCGCCATCCCCACTGCAGCCTTCACCAGCACCACCACCGGGACCATCCCGGGCCTGCCCGCCCTCACCACCACCGTGGTGCAGGCCACACCAAAGAGTCCTCCGCTCAAACCCATCCAACCAAAGCCCACCATAATGGGGGAGCCCGTCACCGTGAACCCAGCCCTTGTGTCGCTCAAGGACAAAAAGAAGAAGGAGAAGCGGAAGCTCAAGGACAAGGAAGGGAAGGAGACGGGAAGCCCGAAAGTGGAGGCGAAGCTGGGCAAACTGGAGGACGCCAAGGGGGTG---GGGAAAGACCTGTCGGGGCATTTTTTAAAGGACCATCTCGGCAAGAGCGAGGGGCTGGCCAACGGGCTGTCTGAGTCGCAGGAGAGCCGCATGGCCAGCATCAAGGCCGAGGCCGATAAGGTGTACACGTTCACCGACAACGCGCCCAGCCCTTCCATCGGCAGCGCCTCGAGAATGGAGTGTAGTGCCGTGGTGAACGGGCAGGTGCCCATGGCCCCCCTGCACGTGCTGGCCCAGAACGGCCCTGACGGCTCG------------GCAGCCAAGACCAGCAGCCCCGCATACTCGGACATCTCGGATGCCGCGGACGACGGCGGCTCCGACAGCAGGTCGGAGGGCCTGAGGTCCAAAGCGAGCTCTCCCGCCGACGTCCTTTCCGGGAAGGACGGG---GTGCTC---AAGGGGCATCCCGCGGCCGCCGCTCCGTCCTCGCAGGTGAAAGAG---TCCCATTCCCCCTACTACCATGGCTACGATCCTTACTACTCCCCGAGCTACATGCACCCGGGTCCGGTGGGCGCCCCGGCGGCCGGCAATGGGGGGAGCAGCCAGGGAATGAAGATCAAGAAGGAGTCTGAGGAAGACGCCGAGAAGAAGGACCGGGCGGAGCCGCTCGAGGCCAAGAAAGTGGAGCACAGCCCGGCGCCGCTGCAG------CACCAGTCGGTCATCACGCAGCGGCACCCCGCCCTGGCCCAGTCGCTCTACTACGGCCAGTACGCCTACGGGCTGTACATGGACCAGAAGTCCCTGATGGCCACCAGCCCGGCCTACAGACAGCAGTACGAGAAGTACTATGAGGACCAGAGGCTGGCCGAGCAGAAAATGGCCCAG---GGGCGCGGGGAGAGCGAGAGGAAAAACGAGCTTCCCTTGAAAGAACTGGGCAAGGAGGACAGTAAGCAGAAAAACGTGCCGTCGGCCACAATCTCAAAAGCTCCCTCTACTCCGGAGCCTAACAAACCCCATTCTAAACTAGGGCCGTCAGTGCCTAATAAAACTGAGGAGACAGGTAAATCGCAGCTTCTCTCCAATCACCAGCAGCAGCTTCAGGCCGACAGCTTCAAAGCTAAGCAGATGGAAAACCACCAGCTTATTAAGGAGGCTGTAGAAATGAAATCTGTCATGGACTCTATGAAGCAGACAGGTGTAGACCCAACCTCGAGATTTAAACAAGATCCAGATTCGAGGACATGGCATCATTACGTGTACCAGCCCAAGTACCTGGATCCTCAGAAGTCAGAAGATCTTGACAGAGACAAGAAATTGAAAGAGGATAGT---CCCCGGAAAACACCCAATAAAGAGAGTGGGGTGTCCACCCTTCCCGTCTCACTAACGAGCATTAAGGAGGAACCCAAAGAGGCCAAGCGTCCCGATTCTCAATCCATGGAGGAGAACAAGCTGAAAAATGATGATCGAAAGACACCTGTGAACTGGAAGGACTCCCGGGGGACCCGGGTGGCTGTGTCCTCGCCCATGAGTCAGCACCAGTCCTACATACAGTACTTGCATGCATATCCTTACCCACAGATGTATGACGCCAGCCACCCTGCCTACCGCGCCGTCTCGCCCGTCCTCATGCACAGCTACCCGGGAGCCTATCTCTCTCCAGGATTTCATTATCCTGTTTATGGGAAGATGTCAGGGAGAGAAGAGGCAGAGAAAGTCAATACCAGCCCTAGCATCAACACGAAAACAACCACTGAATCGAAAGCACTGGATCTGCTCCAGCAGCATGCCAACCAATACCGCAGCAAGTCTCCTGCTCCTGTGGAAAAGGCTACAGCTGAGCGGGAGCGGGAAGCAGAGAGGGAACGGGACCGCCACTCCCCCTTTGGCCAGCGGCACCTGCACACGCACCACCACACCCACGTTGGCATGGGCTACCCTCTCATCCCTGGGCAGTACGACCCTTTCCAAGGCCTGACCTCCGCTGCCCTGGTTGCCTCCCAGCAGGTGGCCGCCCAAGCCTCTGCGTCAGGAATGTTTCCTGCACAAAGAAGAGAA---
>micOch1
ATGTCCGTGAAC---GTTTCGACTGCAGGAAAAGGTGTGGATCCAAATACAGTTGATACTTATGACAGTGGCGATGATTGGGAAATCGGGGTTGGAAATTTAATCATTGATTTGGACGCCGATTTGGAGAAGGACAGACAGAAATTTGAGATGAATAATCCCACCAACTGCACTACCAACAGC---AACACTAAGGACTGTGGAGGTCCGGCCTCCAAT---GGGACCGGTGCTACCTCAGCCTTAGCTGATGGCCTAAAATTTGCTTCTGTTCAGCCCTCCGCTCCCCAGGGGAATTCACACAAAGAGACCAGCAAATCAAAAGTGAAAAGGGCTAAAACTTCTAAGGATGCTAATAAATCTCTGCCTTCTGCTGCCTTGTATGGAATTCCCGAGATCAGCAGCACTGGCAAGAGGCAGGAAGTCCAAGGGCGCCCTGGAGAGGCTACTGGCATGAATTCAGCGCTGGGTCAAAGTGTGAGCGGCGGCGGCGGCGGCGGC---------AACCCAAATAACAACGGTACCAGCACCGGG------------------------------ACCTCGGCTGCCACCACGGGGGCAAGCTCCTGTGGGAAAAGCAAGGAAGAGAAGCCAGGGAAAAACCACAGCAGCCGAGGCGCCAAACGGGATAAAGATGCTGCGAGATCCCGGAAAGACAAGCACGACCTGCTGCAG---GTCCACCAGAATGGCAGCGGAGGCCCGGCCCCCTCCGGTGGTCACCTCTATGGCTTCGGGGCCAAGAGCAATGGAAGTGGTGCGAGCCCCTTCCACTGCGGGGGCGCTGGGAGTGGCAGCGTT------------GCGGCTGCAGGGGAAGTTAGTAAAAGTGCTCCGGATTCGGCGCTCATGGGA---AACTCTATGTTGGTCAAAAAGGAAGAGGAGGAGGAGGAGAACCACAGGCGAATCAAGAAACTGAAAACCGAGAAGGTTGACCCCCTGTTTACAGTGCCGGCCCCACCGCCGCCGATTGCCAGCGGTCTCGCACCTCAGATTCTGCCCTCCTACTTTTCCCCATCTTCATCCAATATTGCAGCGCCAGTCGAGCAGCTTTTGGTTCGGACTCGGTCCGTGGGGGTCAATACGTGTGAAGTTGGAGTAGTGACAGAGCCAGAGTGTCTTGGGCCCTGTGAACCTGGGACCAGTGTCAATTTGGAAGGGATCGTGTGGCATGAAACAGAAGAAGGTGTCCTGGTGGTCAATGTCACGTGGAGGAACAAGACGTATGTGGGGACCCTACTAGACTGCACCAAGCACGACTGGGCCCCTCCTAGGTTTTGTGAATCACCAACGAGTGACCTGGAGATGCGAGGGGGCCGGGGCAGAGGGAAGAGAGCGAGGTCTGCCGCGGCCGCCCCGGGCGCCGAGGTCAGCTTCACGGAGTCCAGAGGGCTGCAGAGCAAGAACAGAGGGGGGGCCAATGGGAAAGGGAGGCGTGGCAGCCTCAATGCCAGTGGACGAAGGACCCCCCCAAACTGTGCTGCAGAGGACATCAAAGCCAGCCCTTCCTCCACCAACAAAAGGAAGAACAAGCCCCCGATGGAGCTGGATCTGAACTCCAGCTCCGAGGACAGTAAACCCGGGAAACGGGTCCGCACCAATTCCAGAAGCACCCCTACCACCCCTCAAGGGAAACCAGAGACTACATTTTTGGACCAAGGCTGTTCCTCTCCAGTGTTAATCGATTGCCCCCACCCAAACTGCAACAAAAAGTACAAGCACATAAATGGCCTTAGGTACCACCAGGCACATGCGCACCTGGACCCAGAGAACAAGCTGGAGTTCGAGCCTGATAGTGAGGACAAGATCTCAGACTGTGAGGAAGCCTTGAGTAATGTGGCCCTCGAGTGCAGT---GAGCCAAGCACAGGTGTGTCATCATATGACCAGGTGAAGGCACCTGCATCACCCGGGACTGGGAACCCCCCTGGGACCCCCAAAGGAAAGAGAGAACTCATGAGCAATGGCCCCGGTTCTGTCATAGGTTCGAAAACCGGGAAGAATTCTGGCAAGAAGAAGGGCCTTAACAGTGAACTGAGCAACCTTCCAGTCATCTCCAACATGGCAGCCGCCTTGGATGGCTGCGCAGCAGCA------GACAGCAGCTTAGCTGCCGAAATGCCCAAACTGGAAGCTGAAGGACTGATTGACAAAAAAGGTTTGGGGGACAAAGAAAAGGGCAAAAAAGCAAACAATTGCAAAGTGGACAAAAACCTCTCTAAACTGAAAAGTGCCCGGCCCATCGCCCCTGCCCCAGCCCCTACGCCC------CCACAGCTGATTGCTATCCCCACCGCTGCCTTCACATCCACCACCACGGGGACCATACCTGGACTGCCCTCCCTCACGACCACTGTGGTCCAGGCTACACCAAAGAGCCCTCCATTGAAGCCTATTCAACCAAAGCCCACAATTATGGGGGAGCCCATCACCGTGAACCCAGCTCTGGTGTCGCTCAAAGACAAAAAGAAAAAGGAGAAGCGGAAGCTAAAGGACAAAGAAGGAAAAGAGACTGGGGGTCCCAAAATGGATGCTAAGCTGGGGAAGCTGGAGGATGCCAAGGTGGCT---GGCAAGGATTTGACAGGACATTTCTTAAAGGACCATCTCAGTAAGAGTGAAGGGCTGGCGAATGGATTATCCGAGTCTCAGGAGAGCCGCATGGCCAGCATCAAAGCTGAGGCCGATAAGGTTTACACATTCACGGACAACGCTCCCAGCCCTTCTATCGGGAGTGCCTCCCGGATGGAATGCAGCACCCTGGTGAACGGGCAGGCACCCATGGTCCCCCTGCATGTGTTGACACAGAACGGGGCTGAGAGTTCA------------GCGGCCAAGACCAGCAGCCCAGCCTATTCGGATATATCAGATGCTGCAGATGACGGTGGTTCTGACAGCAGGTCGGAGGGTATGAGGTCAAAGGCCAGTTCCCCATCAGATATCATTTCTAATAAAGACAGT---GTCGTG---AAAGGGCATCCTTCAACCTCAGCGCAATCATCTCAGCTGAAAGAG---TCCCACTCTCCCTATTACCACGGCTACGAGTCTTATTATTCTCCAAGTTACATGCACCCTGGGCAAGTTGGAGCCCCCACAGCTGGGAATGGTGGGAACGCGCAGGGCATGAAGATCAAGAAGGAGTCGGAGGAAGATGCCGAGAAGAAAGACAAGGCAGAACAGTTAGATTCCAAGAAAGTGGACCATAATTCTACATCCCTGCAGCCTCAGCACCAGTCAGTCATCACACAAAGACACCCTGCCCTGGCTCAGTCACTTTATTACGGCCAGTATGCCTATGGGCTCTATATGGACCAGAAATCGCTGATGGCCACCAGCCCCGCCTACAGACAGCAGTATGAGAAGCACTATGAGGACCAGAGGCTGGCCGAGCAGAAAATGGCCCAGACTGGGAGAGGAGACTGTGAAAGAAAGGCTGAGCTCCCCTTGAAAGAACTGGGCAAGGAAGACAGTAAACAGAAAAACATGCCATCGGCCACAATCTCAAAAGCTCCCTCTACTCCGGAGCCTAACAAAAACCATTCTAAACTAGGGCCAACAGTGCCTAATAAAACTGAGGAGACAGGTAAATCACAGCTTCTCTCCAGTCACCAGCAGCAGCTTCAGGCCGACAGCTTCAAAGCTAAGCAGATGGAAAACCACCAGCTTATTAAGGAGGCTGTAGAAATGAAGTCTGTCATGGACTCTATGAAGCAGACAGGTGTAGACCCAACCTCGAGATTTAAACAAGATCCAGATGCAAGGACATGGCATCATTATGTGTACCAGCCCAAGTATCTAGATCAACAAAAGCCAGAAGAACTTGACAGAGAAAAGAAATTGAAAGAAGACAGT---CCAAGGAAGACGCCTAACAAAGAGAGTGGTGTCCCAGGCCTTCCTGTGTCTTTAACGAACATCAAAGAGGAGCCCAAGGAGGCCAAGCGCCCTGACTCTCAGTCAGTGGAGGAAAGCAAGCTGAAGACTGATGATCGGAAGACTCCGGTGAACTGGAAGGACTCTCGGGGGACGAGAGTGGCTGTGTCTTCACCCATGAGTCAGCATCAGTCGTACATACAGTACTTGCATGCTTATCCTTACCCGCAGATGTATGACCCCAGCCACCCTGCATACCGGGCTGTTTCTCCTGTCTTAATGCACAGTTACCCTGGGGCCTATCTCTCTCCAGGATTTCATTATCCTGTTTATGGGAAGATGTCTGGGAGAGAGGAGGCAGAGAAAGTCAATACCAGCCCCAGCATCAACACAAAATCAGCCAGTGAAGCCAAAGCCCTGGACCTGCTCCAACATCACGCCAACCAATACCGCAGCAAGTCCCCTGCTCCTGTGGAGAAAGCTTCCACCGAGCGGGAACGGGAGACAGAGCGAGATCGGGATCGCCACTCCCCCTTTGGCCAGCGGCACCTGCACACCCACCATCACACCCACGTTGGCATGGGCTACCCTCTCATCCCTGGTCAATATGACCCTTTTCAAGGCTTGACCTCTGCCGCCCTTGTTGCCTCTCAGCAGGTGGCCGCCCAGGCCTCTGCATCAGGAATGTTTCCTGCACAGAGAAGAGAA---
>mm10
ATGTCCGTGAAC---GTTTCGACTGCAGGAAAAGGTGTGGATCCAAATACAGTTGATACTTATGACAGTGGCGATGATTGGGAAATCGGGGTTGGAAATTTAATCATTGATTTGGACGCCGATTTGGAAAAGGACAGACAAAAATTTGAGATGAATAATTCCACCAACACCACTACCAACACC------ACTAAGGATTGTGGAGGTCCGGCCTCCAAT---GGGACCTGTTCTACCTCAGCCTTAGCTGATGGCCTAAAATTTGCTTCTGTTCAGCCCTCCGCTCCCCAGGGGAATTCACACAAAGAAACCAGCAAATCAAAAGTGAAAAGGGCTAAAACTTCTAAGGATGCTAATAAATCTCTGCCTTCTGCTGCCTTGTATGGAATTCCCGAGATCAGCAGCACTGGCAAGAGGCAGGAAGTCCAAGGGCGCCCTGGAGAGGCTACTGGCATGAATTCAGCGCTGGGTCAAAGTGTGAGCGGCGGCGGCAGCAGC------------AACCCAAACAGCAACGGTACCAGCACCGGG------------------------------ACCTCGGCTGCCACCGCGGGGGCAGGCTCCTGTGGGAAAAGCAAGGAAGAGAAGCCAGGGAAAAGCCACAGCAGCCGAGGCGCCAAGCGGGATAAGGATGCTGCGAGATCCCGGAAAGAGAAACACGACCTGCTGCAG---GGCCACCAGAATGGCGGCGGAGGCCAGGCCCCCTCCGGTGGTCACCTCTATGGCTTTGGGACCAAGAGCAATGGAAGTGGCGCGAGCCCCTTTCACTGTGGGGGCGCTGGGAGTGGCAGCGTT------------GGGGCTGCAGGGGAAGTTAGCAAAACTGCTCCGGATTCAACGCTCATGGGA---AACTCTATGCTGGTCAAGAAGGAAGAGGAGGAGGAGGAGAGCCACAGGCGAATCAAGAAACTGAAAACTGAGAAGGTTGACCCCCTGTTTACAGTGCCGGCACCACCGCCGCCGATTGCCAGCAGTCTCGCACCTCAGATTCCGCCCTCCTACTTTCCCCCATCTTCATCCAATATTGCAGCACCAGTCGAACAGCTTTTGGTTCGGACTCGGTCCGTGGGTGTCAATACGTGTGAAGTTGGAGTAGTGACAGAGCCAGAGTGTCTTGGGCCCTGTGAACCTGGGACCAGTGTCAATTTGGAAGGGATCGTGTGGCATGAAACAGAAGAAGGTGTCCTAGTGGTCAATGTCACATGGAGGAACAAAACCTACGTGGGGACCCTCCTAGACTGCACCAAGCACGACTGGGCCCCTCCCCGGTTTTGCGAATCACCGACAAGTGACCTGGAAATGCGAGGGGGCCGGGGCAGAGGGAAGAGAGCGAGGTCTGCCGCGGCTGCCCCAGGCTCCGAGGTCAGCTTCACCGAGTCCAGAGGGCTGCAGAGCAAGAACAGAGGGGGAGCCAATGGGAAAGGGAGGCGTGGCAGCCTCAACGCCAGCGGACGAAGGACACCCCCAAACTGTGCTGCAGAGGACATAAAAGCCAGCCCTTCCTCAACCAACAAAAGGAAGAACAAGCCCCCAATGGAGTTGGATCTGAACTCGAGCTCTGAGGACAGTAAGCCCGGGAAGCGAGTGCGCACGAATTCCAGAAGCACGCCTACCACTCCTCAGGGGAAGCCAGAGACTACTTTTTTGGACCAAGGCTGCTCCTCTCCAGTGTTAATTGATTGTCCCCACCCAAACTGCAACAAAAAATATAAGCACATAAACGGCCTGAGGTACCACCAGGCACATGCGCACTTAGACCCGGAAAACAAACTAGAGTTCGAGCCGGATAGCGAGGACAAGATCTCAGACTGTGAGGAAGCCTTGAGCAACGTGGCCCTCGAATGCAAC---GAGTCAAGCACAAGTGTGTCATCATACGATCAGACGAAAGCACCTGGGTCCCCCGGGGCTGGGAACCCCCCTGGGACACCCAAGGGAAAGAGAGAGCACGTGAGCAATGGCCCAGGTCCTATTATAGGTTCGAAAACTGGCAAGAATTCTGGCAAGAAGAGGGGCCTTAACAACGAACTGAACAACCTTCCGGTCATCTCCAACATGACGGCCGCTTTAGACATTTGTTCAGCCACA------GACAGCAATCTAACGGCGGAAATGCCCAAATTGGAAGCGGAAGGACTGATTGACAAGAAAAGTTTGGGGGATAAAGAAAAGGGCAAAAAAGCAAACAATTGCAAAATGGACAAAAACCTCTCCAAACTGAAAAGCGCCCGCCCCATTGCCCCCGCCCCTGCCCCTACGCCC------CCACAGCTGATTGCTATACCGACTGCAGCCTTCACATCCACCACCACAGGGACCATACCTGGACTGCCCTCCCTCACGACCACTGTGGTCCAGGCTACACCAAAGAGCCCTCCATTGAAACCTATTCAACCAAAGCCCACAATTATGGGGGAGCCCATCACCGTGAACCCAGCTCTGGTGTCACTCAAAGACAGAAAGAAAAAGGAGAAGCGAAAGCTCAAGGACAAAGAAGGGAAAGAGACTGGAGGTCCCAAAATGGATGCTAAGCTGGGGAAGCTGGAGGAAGCCAAGGCGGCT---AGCAAGGATTTGTCTGGGCATTTTTTAAAGGACCATCTCGGTAAGAGCGAAGGGCTGGCTAATGGATTGTCAGAGTCTCAGGAGAGCCGCATGGCCAGCATCAAAGCCGAGGCCGATAAGGTTTACACATTCACGGACAATGCCCCCAGCCCTTCCATCGGGAGTGCCTCACGCATGGAATGCAGTACCTTGGTGAATGGGCAAGCACCCATGGCACCACTGCATGTATTGACCCAGAATGGGGCTGAGAGCGCA------------GCAGCTAAGACCAGCAGTCCAGCCTATTCGGACATATCAGATGCTGCAGATGATGGCGGTTCTGACAGCAGGTCAGAGGGCATGAGGTCAAAGGCCAGTTCCCCATCGGATACCTTTTCTAACAAAGACGGT---GTTGTG---AAAGGGCATCCTTCAACTTCAGCACAGCCATCTCAGCTGAAAGAG---TCCCATTCTCCCTATTACCATGGCTATGAGCCTTACTATTCTCCGAGTTACATGCACCCTGGACAGGTTGGTGCCCCGGCAGCTGGGAATGGTGGGAGCACACAGGGCATGAAGATCAAGAAGGAGTCAGAGGAAGATGCGGAGAAGAAAGACAAGGCGGAACAGTTGGAGTCCAAGAAAGTAGACCATACTTCTGCACCCCTGCAGCCTCAGCACCAGTCAGTCATCACCCAGAGACACCCTGCCCTGGCTCAGTCACTTTATTACGGCCAGTATGCCTACGGGCTCTATATGGACCAGAAATCTCTGATGGCTACCAGCCCTGCCTACAGACAGCAGTATGAGAAGTACTATGAGGACCAGAGACTGGCAGAGCAGAAAATGGCCCAGAGTGGGAGAGGAGACTGTGAAAGAAAGGCTGAACTCCCCTTGAAAGAACTGGGCAAGGAAGACAATAAGCAGAAAAACATGCCATCAGCCACTATCTCAAAAGCTCCCTCTACCCCGGAGCCTAACAAAAACCATTCTAAACTAGGGCCATCAGTGCCTAATAAAACTGAGGAGACAGGTAAATCACAGCTTCTCTCCAGTCACCAGCAGCAGCTTCAGGCCGACAGCTTCAAAGCTAAGCAGATGGAAAACCACCAGCTTATTAAGGAGGCTGTAGAAATGAAGTCTGTCATGGACTCTATGAAGCAGACAGGTGTAGACCCAACCTCGAGATTTAAACAAGATCCAGAGTCAAGGACATGGCACCATTATGTATACCAGCCCAAGTACCTGGACCAACAAAAGCCAGAAGAACTTGACAGAGAAAAGAAATTGAAAGAGGACAGT---CCAAGGAAGACTCCTAACAAAGAGAGTGGCGTGTCCAGTCTCCCCGTGTCATTAACAAACATCAAAGAGGAGCCCAAAGAGGGCAAGCGTCCTGATTCCCAGTCGGTGGAGGAGAACAAGCTAAAGAATGATGATCGGAAGACACCGGTGAACTGGAAGGACTCTCGGGGGACACGAGTGGCCGTGTCCTCACCCATGAGTCAGCACCAGTCCTACATACAATACTTGCATGCTTATCCTTACCCACAGATGTATGACCCCAGCCACCCTGCATACCGGGCTGTCTCTCCTGTCTTAATGCACAGTTACCCTGGGGCCTATCTCTCTCCAGGATTTCATTATCCTGTTTATGGAAAGATGTCTGGGAGAGAAGAGGCAGAGAAAGTCAATACTAGTCCCAGCATCAACACAAAAACAGCCAGCGAAGCCAAAGCCCTGGACCTACTCCAACATCACGCCAACCAATACCGCAGCAAGTCCCCTGCTCCTGTGGAGAAGGCTTCCACGGAGCGAGAACGGGAAGCAGAGCGGGAACGGGATCGCCACTCCCCCTTCAGCCAGCGGCACCTGCACACACACCACCACACCCATGTTGGCATGGGCTACCCTCTCATCCCTGGTCAATACGACCCTTTTCAAGGCTTGACCTCTGCTGCCCTAGTTGCCTCTCAGCAGGTGGCTGCCCAGGCATCTGCTTCTGGAATGTTTCCTGCACAGAGAAGAGAA---
>manPen1
ATGTCAGTGAAC---ATTTCTACTGCAGGAAAAGGTGTGGATCCAAATACAGTTGATACTTATGACAGTGGCGATGATTGGGAAATCGGGGTTGGAAATCTAATAATTGATTTGGACGCTGATTTGGAGAAGGACAGACAGAAATTTGAGATGAGTAACTCCACGAACACCAGCAGCAGCTCT---------AAGGATTGCGGAGGTCTGGCCTCCAGT---GGGGCCGGCGCTACCGCCGCCTTAGCGGATGGCCTAAAATTTGCTGCTGTTCAGCCCTCCGCTCCCCAGGGGAATTCACACAAAGAGACCAGCAAATCAAAAGTGAAAAGGAGTAAAACTTCTAAGGATGCTAATAAATCTCTGCCTTCTGCTGCCTTGTATGGGATTCCCGAGATCAGCGGCACGGGCAAGAGGCAGGAAGTCCAAGGGCGCCCTGGAGAGGCAGCTGGCATGAATTCAGCGCTGGGTCCCAGTGTGAGCGGCGGCGGCGGCGGC------------AACCCAAAC---------------------------------------------------------------------------------------------------------------------------------------------------------------------------------------------------------------------------------------------------------------------------------------------------------------AGCGGCAGCCNN---------------------------------------------------------------------------------------------------------------------------------------------GTTGACCCCCTGTTTACAGTGCCGGCCCCACCGCCGCCGATCACCAGCAGTCTCACGCCTCAGCCTCTGCCCTCCTATTTCCCCCCATCTTCGTCCAGTATCGCAGCACCGGTTGAGCAGCTTTTGGTTCGGACTCGCTCGGTGGGTGTCAATACCTGTGAAGTTGGAGTAGTGACCGAGCCCGAGTGTCTGGGGCCCTGTGAGCCTGGGACCAGCGTGAATTTGGAAGGGATCGTGTGGCATGAAACAGAAGAAGGTGTCCTCGTGGTCAATGTCACGTGGAGGAATAAAACTTACGTCGGGACTCTGCTGGACTGCACCAAGCACGACTGGGCCCCTCCCAGGTTCTGCGAGTCACCGACAAGCGACCTGGAGATGAGAGGGGGCCGGGGCCGAGGGAAGAGAGCGAGGTCTGCCGCAGCGGCCCCGGGCTCGGAGGCCAGCTTCACGGAGTCCAGAGGCCTTCAGAGCAAGAACAGAGGGGGGGCCAATGGGAAAGGGAGGCGGGGCAGCCTCAATGCCAGCGGGCGAAGGACACCCCCAAATTGTGCCGCTGAGGACATCAAGGCCAGTCCCTCCTCCACCAACAAAAGGAAAAACAAGCCTCCGATGGAGTTGGATCTGAACTCCAGCTCCGAGGACAGTAAGCCCGGGAAGCGCGTCCGCACTAATTCCAGAAGCACCCCTACCACCCCTCAGGGGAAGCCAGAGGCTACTTTTTTGGACCAAGGCTGCTCCTCTCCAGTGTTAATCGATTGTCCCCACCCAAACTGCAACAAAAAGTACAAGCACATTAACGGCCTGCGGTACCACCAGGCCCACGCACACCTCGACCCGGAGAACAAGCTGGAGTTTGAACCAGACAGCGAGGACAAGATCTCGGACTGCGAGGAGGCCCTGGGCGGCGTGGCACTCGAGTGCGGC---GAGCCAAGCACAAGCATGTCAGCGTACGAGCAGGTGAGGGCGCCGGCGTCCCCCGGCTCCACGAACCCCCCTGGGACTCCCAAGGGAAAGAGAGAGCTGATGAGCAACGGCCCGGGCTCTGCCGTCAGCTCTAAAGCTGGGAAGAATTCCGGCAAAAAGAAGGCCCTTCACAGCGAATTGAGCAACCTTCCGGTGATCTCCAATATGACGGCCGCATTGGACAGTTGCTCGGCAGCA------GACGGCAGTTTGGCTGCCGAAATGCCCAAACTGGAAGCAGAAGGCTTAATTGACAAGAAAAACTTGGGAGATAAAGAAAAGGGCAAAAAGGCCAGCCATTGCAAAATGGATAAAAACCTCTCTAAACTTAAAACCGCGCGGCCCATCGCCCCGGCCCCGGCGCCCACGCCC------CCGCAGCTGATCGCCATCCCCACCGCAGCCTTCACGAGCACCACCACGGGGACGATTCCCGGGCTGCCCTCGCTCACCACCACCGTCGTCCAGGCCACACCAAAGAGCCCCCCGTTAAAGCCCATTCAGCCAAAGCCCACAATTATGGGGGAGCCCATGACCGTGAACCCCGCTCTTGTGTCACTCAAAGACAAAAAGAAAAAGGAGAAGCGAAAGCTAAAGGACAAAGAAGGGAAGGAGACGGGGAGCCCAAAAATGGACGCCAAGCTGAGCAAACTGGAGGAAGCCAAGGGGGCT---GGGAAAGATTTGTCCGGGCATTTTTTAAAGGAGCATCTCAGCAAGAGTGAAGGGCTGGCTAACGGGCTGTCAGAGTCTCAGGAGAGTCGAATGGCCAGTATCAAGGCCGAGGCCGATAAGGTTTACACGTTCACGGACAACGCGCCCAGCCCTTCCATCGGGAGCGCGGCGCGGATGGACTGCAGCGCTCTGGTCAATGGGCAGGCGCCCGGGGCCCCGCTGCACGTGCTCTCCCAGAACGGGGCCGAGACTTCG------------GCCGCCAAGACCAGCAGCCCCGCCTACTCGGATATTTCCGATGCTGCCGACGACGGCGGATCCGACAGCAGGTCGGAGGGCATGAGGTCAAAGGCTAGTTCCCCGTCCGACGTCCTTACTAGTAAAGATGGT---GTCGTG---AAGGGGCATTCCTCCACTCCCGCCCAGTCGCTGCAAATGAAAGAG---TCCCATTCTCCCTACTACCACAGCTACGACCCTTACTATTCTCCCAGCTACATGCACCCCGCGCAGGTCGGCCCCCCTGCAGCTGGCGGTGGCGGGAGCTCGCAGGGCATGAAGATCAAGAAGGAGTCTGAAGAAGACGCAGAAAAGAAGGACAAGGCCGAGCAGCTGGATGCCAAGAAAGTGGACCATAACTCGGCCCCATTGCAGCCGCAGCACCAGTCAGTGATCACGCAAAGGCACCCCGCCCTGGCTCAGTCCCTTTACTACGGCCAGTATGCCTACGGGCTCTACATGGACCAGAAGTCCCTGATGGCCACCAGCCCTGCCTACCGGCAGCAGTATGACAAATACTATGAGGACCAGAGGCTGGCAGAGCAGAAAATGGCCCAGACTGGGAGAGGAGACTGCGAAAGGAAAAACGAGCTCCCCTTGAAAGAGCTGGGCAAGGAGGACAGTAAACAGAAAAACATGCCGTCGGCCACAATCTCAAAAGCTCCCTCCACTCCGGAGCCTAACAAAACCCATTCTAAACTAGGGCCGGCAGTGCCTAATAAGACTGAGGAGACAGGTAAATCGCAGCTTCTCTCCAATCACCAGCAGCAGCTTCAGGCCGACAGCTTCAAAGCTAAGCAGATGGAAAACCACCAGCTTATTAAGGAGGCTGTAGAAATGAAATCTGTCATGGACTCTATGAAGCAGACAGGTGTAGATCCAACCTCGAGATTTAAACAAGATCCAGAGTCAAGGACGTGGCATCATTACGTATACCAGCCCAAATACCTGGATCAGCAAAAGTCGGAAGAACTTGATAGAGAAAAGAAATTAAAAGAGGACAGT---CCCAGGAAAACTCCCACCAAAGAGGGTGGTGTGCCCAGTCTTCCTGTATCACTAACGAGCATTAAAGAGGAGCCCAAAGAGGCCAAGCGCCCTGATTCTCAATCTATGGAGGAGGGCAAGCTGAAAAATGATGATCGAAAGACACCTGTGAATTGGAAGGACTCGCGGGCAACCCGAGTAGCTGTCTCCTCACCCATGAGTCAGCATCAGTCCTACATCCAGTACCTGCAGGCTTACCCTTACCCGCAGATGTATGACCCAGGCCATCCTGCATACCGGGCTGTTTCTCCCGTCCTGATGCACAGCTACCCTGGGGCCTATCTCTCTCCAGGATTTCATTATCCTGTTTATGGGAAGATGTCAGGGAGAGAAGAGGCAGAGAAAGTCAATACCAGCCCTAGCATCAACACAAAAACAACCACTGAATCAAAAGCCCTGGATCTGCTCCAGCAGCATGCCAGCCAGTACCGCAGCAAGTCTCCTGCTCCTGTGGAGAAGGCTGCAGCCGAGCGGGAACGAGAAGCGGAA------AGGGACCGCCACTCCCCGTTCAGCCAGCGGCACCTACACACGCACCACCACACCCACGTGGGCATGGGCTACCCACTCATCCCTGGGCAGTACGACCCGTTCCAAGGATTGACCTCTGCTGCCCTCGTTGCCTCTCAGCAGGTGGCTGCCCAGGCATCTGCATCAGGCATGTTTCCTGCACAGAGAAGAGAA---
>ochPri3
ATGTCAGTGAACAACATTTCGGCTGCAGGCAAAGGTGTGGATCCAAACGCGGTTGATACCTATGACAGTGGCGATGATTGGGAAATCGGGGTTGGGAATCTGATCATTGATCTGGACGCTGATTTGGAAAAGGACCGACAGAAATTTGAGATGAATAACTCGGCCGGCACCGCGGGCGGCAGC---AACTCCCGGGATTGCGGCGCTGCGGCCTCTGCTGCCGGGGCCGGGGCCCCCGCCGCCTTAGCCGAAGGCCTGAAATTTGCTTCTGTGCAGCCCTCGGCTCCCCAGGGGAATTCGCACAAAGAGACCAGCAAATCAAAAGTGAAAAGGAGTAAAACTTCTAAGGATGCCAATAAATCTCTGCCTTCTGCTGCCTTGTATGGGATTCCCGAGATCAGCAGCGCTGGCAAGAGGCAGGAAGTCCAAGCGCGCCCTGGAGAGGCGGCTGGCATGAATTCAGCGCTGGGTCAGAGCGGCAGCGGCGGCGGTGGTGGTGGCGGCGGC---GGCCCCAGCAACAACGGCCCCGGTCCCGGTCCCGGCCCCGGCGTCCCCGCCGCTGCTGCTGCCTCTGCGGCCACCGCGGGC------TCGTGCGCCAAGGGCCGGGACGAGAAGCCAGCCAAGAGCCAGGGCAGCCGAGGCGCCAAGCGAGACAAGGAGACGGGCAAATCCAGGAAGGACAAGCACGATCTGTTGCAG---GGTCACCCGAACGGCGGGGGCGGCCAGGCCCCATCCGGGGGGCACCTCTATGGCTTTGGGGCCAAGAGCAATGCAGGTGGTGCGAGCCCCTTCCACTGCGGGGGTGCTGGGAGTGGTGGTGCCGGCGCTGCCGCCGCCGCCAGCGGGGAAGTTAACAAAAGTGCCACGGATTCGGGACTCATGGGAGGAAACTCTGTGCTGGTAAAGAAGGAGGAGGAGGACGACGAGAGCCACAGGAGGATCAAGAAACTGAAAACCGAGAAGGTTGACTCCCTGTTCACAGTGCCAGCGCCACCACCGCCGATTGCCAGCAACCTCACGCCTCAGCTTCTGCCTTCCTACTTCCCCCCATCTTCATCCAATATTGCAGCACCGGTTGAACAGCTTTTGGTTCGGACTCGGTCCGTGGGTGTCAATACGTGTGAAGTCGGAGTAGTGACAGAGCCAGAGTGTCTGGGGCCCTGTGAACCTGGGACCAGTGTGAATTTGGAAGGGATCGTATGGCATGAAACAGAAGAAGGTGTCCTAGTGGTCAATGTCACGTGGAGGAACAAGACTTACGTAGGGACCCTTCTGGACTGCACCAAGCACGACTGGGCTCCCCCCAGGTTCTGTGAGTCACCGACCAGTGACCTGGAGATGAGGGGGGGCCGGGGCCGAGGGAAGAGAGCGAGGTCCGCGGCTGCGGCACCCGGCTCCGAGGCCGGCTTCACTGAGTCCCGGGGCTTGCCGAGCAAGAACCGAGGCGGGGCCAATGGCAAAGGGAGGCGGGGCAGCCTCAACGCCAGCGGCCGGAGGACGCCCCCAAACTGTGCCGCCGAGGACATCAAGGCCAGCCCTTCGGCTACCGCCAAGAGGAAGAACAAGCCCCCCATGGAGCTGGACCTCAACTCCAGCTCGGAGGACAGCAAGCCCGGGAAGCGCGTGCGCACCAACTCCAGAAGCACGCCCACCACGCCCCAGGGGAAGCCCGAGGCCACCTTTCTCGACCAAGGCTGCGCCTCCCCAGTGCTCATCGATTGTCCCCACCCCAATTGCAACAAGAAGTACAAGCACATCAATGGCCTGCGCTACCACCAGGCCCACGCGCACCTGGACCCAGAGAACAAGCTGGAGTTTGAGCCCGACAGCGAGGACAAGGTCTCAGACTGCGAGGAGGCCCTCAGCAACGTGGCCCTGGAGTGCTGT---GAGCCCAGCGGCGGCATGGCAACCTACGACCAGGCCAAGGCTCCTGCGTCCCCTGGGGCCAGCAACCCCCCTGGCACCCCCAAGGGGAAGAGGGAGCTGCTGAGCAACGGGCCGGCTGCAGCGATGGGTTCCAAGGCGGGGAAGAATTCAGGCAAAAAGAAGGGCCTTAACACCGACCTCAGCAACCTGCCAGTGATCTCCAACATGACTGCCACGCTGGACGGCTGCTCCGCAGCGGCAGCTGATGGCAGCTTGGCTGCGGAGATGCCCAAACTGGAAGCAGAGGGCTTGATTGACAAGAAGACTCTGGGGGAGAAAGAAAAGGGCAGGAAAGGCACCAACTGCAAAATGGACAAGAACCTGTCCAAGCTCAAGGGCGCCCGGCCCATCGCCCCGGCACCTGCTCCCACGCCG------CCACAGCTCATTGCCATCCCCACCGCGGCCTTCACTGCCACCACCACAGGAACCATGCCTGGCCTGCCCTCCCTCACCACCACCGTCGTCCAGGCCACACCAAAGAGCCCCCCGTTGAAGCCCATCCAGCCAAAGCCCACCATCATGGGGGAGCCGCTCACAGTGAACCCGGCCCTGGTGTCCCTCAAAGACAAGAAGAAAAAGGAAAAGCGGAAGCTCAAGGACAAAGAAGGCAAGGAGACGGGGAGCCCAAAAACGGACGCCAAGCTGGGCAAGCTGGACGACCCCAAGGGCGCGGCGGGCAAGGATGTGGCCGGGCACTTCCTGAAGGACCACCTCACCAAGGGGGAGGGCCTGGCCAACGGCCTGGCCGAGTCCCAGGAGAGCCGCATGGCCAGCATCAAGGCCGAGGCCGACAAGGTGTACACGTTCACCGACAATGCCCCGAGCCCCTCCATCGGCAGCGCCTCCAGGATAGAGTGCAGCGCCCTGGTGAACGGCCAGGCAGCCCTGCCCACCCTGCACGTGCTCACCCAGAACGGGGCCGAGAGCTCCGTGGGGGCGGCTGCGGCCAAGACCAGCAGCCCCGCCTACTCGGATATCTCCGACGCGGCCGACGATGGCGGCTCCGATAGCCGGTCGGAGGGCATGAGGTCCAAGGCCGGCTCCCCGTCGGAGCTCCTCTCGGGGAAGGACAGC---GTGGTC---AGAGCGCATCCTGCCGCCGCCACCCAGGCGTCGCAGCTGAAGGAA---TCGCACTCGCCCTATTATCATGGCTACGACTCCTACTACTCTCCCAGCTACATGCACCCGGCACAGGTGGGCACCCCCGCAGCCGGGAACGGTGCCGGCCCACAGGGGCTGAAGGTGAAAAAGGAGTGTGAGGATGAGGCCGAGAAGAAGGACAAAGCAGAGCAGCTGGAGCCTAAGAAGGGGGAGCACAGCAGCACCCCTCTGCAGCCCCAGCACCAGTCCGTCATCACACAGAGACACCCGGCGCTGGCCCAGTCCCTCTACTACGGCCAGTACGCCTACGGGCTCTACATGGACCAGAAATCCCTGATGGCCAGCAACCCTGCCTACAGACAGCAGTACGAGAAGTACTACGAGGACCAGAGGCTGGCCGAGCAGAAAATGGCCCAGCCCGGGCGAGGAGACTGTGAGAGGAAACATGAGCTCCCGTTGAAGGAGCTGGGCAAGGAGGACGGTAAACAGAAAAACGTGCCGTCGGCCACGGTCTCAAAAGCTCCCTCTACCCCAGAGCCTAACAAAAGCCATTCTAAACTAGGGCCGTCAGTGGCTAATAAAACTGAGGAGACAGGTAAATCGCAGCTTCTCTCCAAAAACCAGCAGCAGCTTCAGGCCGACAGCTTCAAAGCTAAGCAGATGGAAAACCACCAGCTTATTAAGGAGGCTGTAGAAATGAAATCTGTCATGGACTCTATGAAGCAGACAGGTGTAGACCCAACCTCGAGATTTAAACAAGACCCAGATTCAAGGACATGGCACCATTACGTATACCAGCCCAAGTATCTGGAGCAGCAGAAGCCCGAAGAACTTGATAGAGAGAAGCGACTGAAGGAGGACAGT---CCAAGGAAAACGCCCAATAAGGAGGGCGCGGCACCCGGCCTTCCCGTGTCCTTGAGCAGCATTAAAGAGGAGCCCAAGGAGGCCAGGCGCCCCGATTCCCAGCCGATGGAGGACAGCAAGCTCAAGAATGATGACCGGAAGACTCCTGTGAACTGGAAGGACTCTCGGGGCACCCGGGTGGCGGTGTCCTCCCCCATGAGTCAGCATCAGTCCTACATCCAGTACCTGCACGCGTATCCTTACCCACAGATGTACGACCCCAGCCACCCCGCCTACCGGGCCGTCTCTCCCGTCCTCATGCATAGTTACCCCGGGGCCTATCTGTCACCAGGATTTCATTATCCTGTTTACGGGAAGATGTCGGGGAGGGACGAGGCAGAGAAAGTCAACACCAGTCCCAGCCTTACCACGAAAACACCCACCGAATCGAAAGCTCTGGATTTGCTGCAGCAGCACGCCAGCCAGTACCGTAGCAAGTCGCCAGCGCCAGTGGAGAAGGCAGCAGCCGAGCGAGAGCGAGAGGCCGAGAGAGAACGAGAGCGCCACTCGCCCTTCAGCCAGCGCCACCTGCACACGCATCACCACACCCACGTTGGCATGGGGTACCCGCTAATCCCTGGGCAGTACGACCCCTTTCAAGGCTTGACCTCTGCTGCCCTGGTTGCCTCCCAGCAGGTGGCTGCCCAGGCATCTGCATCAGGAATGTTTCCTGCTCAGAGAAGAGAA---
