# Supplementary material for: Six reference-quality genomes reveal evolution of bat adaptations
Source: Nature. 2020 Jul 22;583(7817):578–84. doi: 10.1038/s41586-020-2486-3 (PMC8075899; doi:10.1038/s41586-020-2486-3)
Supplement: Supplementary file 6 — Alignments of 12,931 protein-coding genes across 48 mammals. [file 41586_2020_2486_MOESM6_ESM.gz › suppDataFile/ENST00000424266.aln.fasta]

>hg38
ATGGCCAGCAGCCTTAATGAAGATCCAGAAGGAAGCAGAATCACTTATGTGAAAGGAGACCTTTTTGCATGCCCGAAAACAGACTCTTTAGCCCACTGTATCAGTGAGGATTGTCGCATGGGCGCTGGGATAGCTGTCCTCTTTAAGAAGAAATTTGGAGGGGTGCAAGAACTTTTAAATCAACAAAAGAAATCTGGAGAAGTGGCTGTTCTGAAGAGAGATGGGCGATATATATATTACTTGATTACAAAGAAAAGGGCTTCGCACAAGCCAACTTATGAAAACTTACAGAAGAGTTTAGAGGCAATGAAGTCTCATTGTCTGAAGAATGGAGTCACTGACCTCTCCATGCCCAGGATTGGATGTGGTCTTGATCGTCTGCAATGGGAAAATGTATCTGCGATGATCGAGGAGGTATTTGAGGCAACAGACATCAAAATTACTGTGTACACACTC---
>panTro5
ATGGCCAGCAGCCTTAATGAAGATCCAGAAGGAAGCAGAATCACTTATGTGAAAGGAGACCTTTTTGCATGCCCGAAAACAGACTCTTTAGCCCACTGTATCAGTGAGGATTGTCGCATGGGCGCTGGGATAGCTGTCCTCTTTAAGAAGAAATTTGGAGGGGTGCAAGAACTTTTAAATCAACAAAAGAAATCTGGAGAAGTGGCTGTTCTGAAGAGAGATGGGCGATATATATATTACTTGATTACAAAGAAAAGGGCTTCGCACAAGCCAACTTATGAAAACTTACAGAAGAGTTTAGAGGCAATGAAGTCTCATTGTCTGAAGAATGGAGTCACCGACCTCTCCATGCCCAGGATTGGATGTGGTCTTGATCGTCTGCAATGGGAAAATGTATCTGCGATGATCGAGGAGGTATTTGAGGCAACAGACATCAAAATTACTGTGTACACACTC---
>gorGor5
ATGGCCAGCAGCCTTAATGAAGATCCAGAAGGAAGCAGAATCACTTATGTGAAAGGAGACCTTTTTGCATGCCCGAAAACAGACTCTTTAGCCCACTGTATCAGTGAGGATTGTCGCATGGGCGCTGGGATAGCTGTCCTCTTTAAGAAGAAATTTGGAGGGGTGCAAGAACTTTTAAATCAACAAAGGAAATCTGGAGAAGTGGCTGTTCTGAAGAGAGATGGGCGATATATATATTACTTGATTACAAAGAAAAGGGCTTCGCACAAACCAACTTATGAAAACTTACAGAAGAGTTTAGAGGCAATGAAGTCTCATTGTCTGAAGAATGGAGTCACCGACCTCTCCATGCCCAGGATTGGATGTGGTCTTGATCGTCTGCAATGGGAAAATGTATCTGCGATGATCGAGGAGGTATTTGAGGCAACAGACATCAAAATTACTGTGTACACACTC---
>macFas5
ATGGCCAGCAGCCTTAATGAAGATCCAGAAGGAAGCAGAATCACTTATGTGAAAGGAGACCTTTTTGCATGCCCTAAAACAGACTCTTTAGCCCACTGTATCAGTGAGGATTGTCGCATGGGTGCTGGGATAGCTGTCCTCTTCAAGAAGAAATTTGGAGGGGTGCAAGAACTTTTAAATCAACAAAAGAAATCTGGAGAAGTGGCTGTTCTGAAGAGAGATGGGCGATATATATATTACTTGATTACAAAGAAAAGGGCTTCGCACAAGCCAACTTATGAAAACTTACAGAAGAGTTTAGAGGCAATGAAGTCTCATTGTCTGAAGAATGGAGTCACCGACCTCTCCATGCCCAGGATTGGATGTGGTCTTGATCGTCTACAATGGGAAAATGTATCTGCGATGATCGAGGAAGTATTTGAGGCAACAGACATCAAAATTACTGTGTACACACTC---
>micMur3
ATGGCCAGCAGCCTTAATGAAGATCCAGAAGGAAGCAGAATCACTTATGTGAAAGGAGACCTTTTTGCATGCCCCAAAACAGACTCTTTAGCCCACTGTATTAGTGAGGATTGTCGCATGGGCGCTGGGATAGCTGTTCTCTTCAAGAAGAAATTTGGAGGGGTGCAAGAACTGTTAAATCAGCAAAAGAAATCTGGAGAAGTGGCTGTTCTGAAGAGAGATGGACGATATATATATTACTTGATTACAAAGAAAAGGGCTTCACACAAGCCAACTTATGAAAACTTGCAAAAGAGTTTAGAGGCCATGAAGTCTCATTGTCTGAAGAATGGAGTCACGGACCTCTCCATGCCCAGGATTGGATGTGGTCTTGATCGTCTGCAGTGGGAAAATGTATCTGCGATGATCGAGGAGGTATTTGAAGCAACAGACATCAAAATCACCGTGTATACTCTC---
>speTri2
ATGGCCAGCAGTCTTAATGAAGATCCTGAAGGAAGCAGAATTACATATGTGAAAGGAGACCTTTTTGCATGTCCCAAAACAGACTCTCTAGCCCACTGTATCAGTGAGGATTGTCGCATGGGTGCTGGGATAGCTGTCCTCTTCAAGAAGAAATTTGGAGGGGTGCAAGAACTGTTAAATCAACAAAAGAAATCTGGAGAAGTGGCTGTCCTCAAGAGAGATGGGCGATATATATATTATTTGATTACAAAGAAAAGGGCTTCACACAAGCCAACTTATGAAAACTTACAGAAGAGCTTAGAGGCCATGAAGTCCCATTGTTTGAAGAATGGAGTCACGGATCTCTCCATGCCCAGGATTGGATGTGGTCTTGATCGTCTGCAATGGGAAAATGTATCTGCAATGATTGAGGAGGTATTTGAGGCAACAGACATCAAAATTACTGTGTATACGCTC---
>calJac3
ATGGCCAGCAGTCTTAATGAAGATCCAGAAGGAAGCAGAATCACTTATGTGAAAGGAGACCTTTTTGCATGCCCCAAAACAGACTCTTTAGCCCACTGTATCAGTGAGGATTGTCGCATGGACGCTGGGATAGCTGTCCTCTTCAAGAAGAAATTTGGAGGGGTAGAAGAACTTTTAAATCAACAAAAGGAATCTGGAGAAGTGGCTATTCTGAAGAGAGATGGGCGATATATATATTACTTGATTACAAAGAAAAGGGCTTCGCACAAGCCAACTTACGAAAACTTACGGAAGAGTTTAGAGGCAATGAAGTCTCATTGTCTGAAGAATGGAGTCACCGACCTCTCCATGCCCAGAATTGGATGTGGTCTTGATCGTCTGCAATGGGAAAATGTATCTGCGATGATTGAGGAGGTATTTGAGGCAACAGACATCAAAATTACTGTGTACACACTC---
>tarSyr2
ATGGCCAGCAGCCTTAATGAAGAGCCAGAAGGAAGCAGAATCACGTATGTGAAAGGAGACCTTTTTGCATGCCCCAAAACAGACTCTTTAGCCCACTGTATCAGTGAGGATTGTCGCATGGGTGCTGGGATAGCTGTCCTCTTCAAGAAGAAATTTGGAGGGGTGCAAGAACTGTTAAATCAACAAAAGAAATCTGGAGAAGTTGCTGTTCTGAAGAGAGATGGGCGGTATATATATTACTTGATTACAAAGAAAAGGGCTTCACACAAGCCAACTTATGAAAACTTACAGAAGAGTTTAGAAGCTATGAAGTCTCATTGTCTGAAGAATGGAGTCACCGACATCTCCATGCCCAGGATTGGATGTGGTCTTGATCGTCTGCAATGGGAAAATGTATCTGCGATGATTGAGGAGGTATTTGAGGCAACAGACATCAAAATTACCGTGTACACACTC---
>oryCun2
ATGGCCAGCAGCCTTAATGAAGACGCAGAAGGAAGCAGAATCACTTATGTGAAAGGAGACCTTTTTGCATGCCCCAAAACAGACTCGCTAGCCCACTGCATCAGTGAGGATTGCCGCATGGGCGCTGGGATAGCCGTCCTCTTCAAGAAGAAGTTCGGAGGGGTGCAGGAACTGTTAAACCAGCAGAAGAAATCTGGAGAAGTGGCTGTTCTGAAGAGAGATGGGCGCTACATATATTATTTGATTACAAAGAAAAGGGCTTCTCACAAGCCGACTTACGAAAACCTACAGAAGAGTCTAGAGGCCATGAAGTCCCACTGTCTCAGAAATGGTGTCACTGACCTCTCCATGCCCAGGATTGGATGCGGTCTGGATCGTCTGCAGTGGGAAAATGTATCTGCGATAATTGAGGAGGTGTTTGAAGCTACAGATATCAAAATTACCGTGTACACACTC---
>tupChi1
ATGGCCAGCAGCCTTAATGAAGACCCAGAAGGCAGCAGAATCACTTATGTGAAAGGAGATCTTTTTGCGTGTCCCAAGACAGACTCTTTAGCCCACTGTATCAGTGAGGATTGTCGCATGGGTGCTGGGATAGCTGTCCTCTTCAAGAAGAAATTTGGAGGGGTGCAGGAACTATTAAATCAACAAAAGAAATCTGGAGAAGTGGCTGTTCTGAAGAGAGATGGGCGCTATATATATTACTTGATTACAAAGAAAAGGGCTTCGCACAAGCCAACTTATGAAAACTTACGGATGAGTTTAGAGGCCATGAAGACCCATTGTCTGAAGAATGGAGTCACTGACCTCTCCATGCCCAGGATTGGGTGTGGTCTTGATCGTCTGCAGTGGGAAAATGTATCTGCAATTATTGAGGAGGTATTTGAAGCAACAGACATCAGAATTACTGTGTATACCCTC---
>HLrhiFer5
ATGGCCGGCAGCCCTAATGAAGATCCAGAAGGAAGCAGAATCACTTATGTGAAAGGAGACCTTTTTGCATGCCCCAAAACAGACTCTCTAGCCCACTGTATCAGTGAGGATTGTCGAATGGGGGCTGGGATAGCTGTACTCTTCAAGAAGAAATTTGGAGGGGTGCAGGAACTGTTAAACCAACAAAAGAAATCTGGAGAAGTGGCTGTTCTGAAGAGAGATGGGCGATATATATATTACTTGATTACAAAGAAAAGGGCTTCACACAAGCCAACTTACGAAAATTTACAGAAGAGTTTAGAGGCCATGAAGTCCCATTGTCTGAAGAATGGAGTCACCGACCTCTCCATGCCCAGGATTGGCTGTGGTCTTGATCGTCTGCAATGGGAAAATGTATCTGCAATGATTGAGGAGGTGTTTGAGGCAACAGACATCAGAATTACTGTGTACACACTC---
>cerSim1
ATGGCCGGCAGCCCTAATGAAGATCCTGAAGGAAGCAGAATCACTTATGTGAAAGGAGACCTCTTTGCATGCCCCAAAACAGACTCTTTAGCGCACTGTATCAGTGAGGATTGTCGAATGGGTGCTGGGATAGCTGTCCTCTTCAAGAAGAAATTCGGAGGAGTGCAGGAACTGATAAATCAACAAAAGAAATCTGGAGAAGTGGCTGTGCTGAAGAGAGATGGGCGATATATATATTACTTGATTACAAAGAAAAGGGCTTCACACAAACCAACTTATGAAAACTTACGGAAGAGTTTAGAGGCCATGAAGTCCCATTGTCTGAAGAATGGAGTCACTGACCTCTCCATGCCCAGGATTGGGTGTGGTCTTGATCGTCTGCAGTGGGAACATGTATCCGCGATGATTGAGGAGGTGTTTGAGGCAACAGACATCAGAATTACTGTGTACACACTC---
>felCat8
ATGGCCGGCAGCCCTAATGAAGATCCAGAAGGAAGCAGAATCACTTATGTGAAAGGAGACCTTTTTGCATGCCCCAAAACAGACTCTTTAGCCCACTGTATCAGTGAGGATTGTCGAATGGGTGCTGGGATAGCTGTCCTTTTCAAGAAGAAATTTGGAGGGGTGCAGGAGCTGTTAAATCAACAAAAGAAATCTGGAGAAGTGGCTGTTCTGAAGAGAGATGGGCGATATATATATTACTTGATTACAAAGAAAAGGGCTTCACATAAGCCAACTTATGAAAACTTACAGAAGAGTTTAGAGGCCATGAAGTCCCACTGTCTGAAGAATGGAGTCACCGACCTCTCTATGCCCAGGATTGGATGTGGTCTTGATCGTCTGCAATGGGAAAACGTATCTGCAATGATTGAGGAGGTGTTTGAAGCAACAGACATCAGAATTACTGTGTACACACTC---
>HLrouAeg4
ATGGCCGGCAGCCCTAATGAAGATCCAGAAGGAAGCAGAATAACTTATGTGAAAGGAGACCTTTTTACATGCCCCAAAACAGACTCTCTAGCCCACTGTATCAGTGAGGATTGTCGAATGGGCGCTGGGATAGCTGTACTCTTCAAGAAGAAATTTGGAGGGGTGCAGGAACTGTTAAATCAACAAAAGACATCTGGAGAAGTGGCTGTTCTGAAGAGAGATGGGCGATATATATATTACTTGATTACAAAGAAAAGGGCTTCACACAAGCCAACTTACAAAAATTTACAGAAGAGTTTAGAGGCCATGAAGTCCCATTGTTTGAAGAATGGAGTCACCAACCTCTCCATGCCCAGGATTGGGTGTGGTCTTGATCGTCTGCAATGGGAAAATGTATCTGCAATGATTGAGGAGGTATTTGAGGCAACAGACATCAGAATTACTGTGTACACACTC---
>HLpipKuh2
ATGGCCGGCAGCCCTAATGAAGATGCAGAAGGAAGCAGAATCACCTATGTGAAAGGAGACCTTTTTGCATGCCCCAAAACAGACTCTCTAGCCCACTGTATCAGTGAGGATTGTCGGATGGGTGCTGGCATAGCTGTTCTCTTCAAGAAGAAATTTGGAGGGGTGCAGGAACTGTTAAATCAACAAAAGAAATCTGGAGAAGTGGCTGTTCTGAAGAGAGATGGGCGATACATATATTACTTGATTACAAAGAAAAGGGCTTCACACAAGCCAACTTACGAAAACTTACAGAAGAGTTTAGAGGCCATGAAGTCCCATTGTCTGAAGAATGGAGTGACAGACCTCTCCATGCCCAGGATTGGGTGTGGTCTTGATCGTCTGCAATGGGAAAACGTATCCACAATAATTGAGGAGGTGTTTGAGGGAACAGACATCAGAATTACTGTGTACACACTC---
>conCri1
ATGGCCGGCAGCCCCAATGAAGATACAGAAGGAAGCAGAATCACTTATGTGAAAGGAGACCTTTTTGCATGCCCCAAAACAGACTCTTTAGCCCACTGTATCAGTGAGGATTGTCGAATGGGTGCTGGGATAGCTGTCCTCTTCAAGAAGAAATTTGGAGGGGTGCAGGAACTGTTGAATCAACAAAAGAAATCTGGAGAAGTGGCTGTTCTGAAGAGAGATGGGCGATATATATATTACTTGATTACCAAAAAAAGGGCTTCACACAAGCCCACTTACGAAAACCTACAGAAGAGTTTGGAGGCCATGAAGTCCCATTGCCTGAAGAATGGAGTCACTGACCTCTCTATGCCCAGGATTGGATGTGGTCTTGATCGTCTGCAATGGGAAAATGTATCCGCAATGATCGAGGAGGTGTTTGAGGCAACAGACATCAGAATTACCGTGTATACACTT---
>canFam3
ATGGCCGGCAGCCCTCATGAAGATGCGGAAGGAAGCAGAATCACTTATGTGAAAGGAGACCTTTTTGCATGCCCCAAAACAGACTCTTTAGCCCACTGTATCAGTGAGGATTGTCGAATGGGTGCTGGGATAGCTGTCCTCTTCAAGAAGAAATTTGGAGGGGTGCAGGAACTGTTAAACCAACAAAAGAAATCTGGAGAAGTGGCTGTTCTGAAGAGAGATGGGCGATATATATATTACTTGATTACAAAGAAAAGGGCTTCACATAAGCCAACTTATGAGAACTTACAGAAGAGTTTAGAAGCCATGAAGTCCCATTGTCTGAAGAATGGAGTCACCGATCTCTCCATGCCCAGGATTGGATGTGGTCTTGATCGTCTGCAATGGGAAAATGTATCTGCAATGATTGAGGAAGTGTTTGAAGCAACAGACATCAGAATTACTGTGTACACACTG---
>musFur1
ATGGCCGGCAGCCCTAATGAAGATTCAGAAGGAAGCAGAATCACTTATGTGAAAGGAGACCTTTTTGCATGCCCCAAAACAGACTCTTTAGCCCACTGTATCAGTGAGGATTGTCGAATGGGTGCTGGGATAGCTGTCCTCTTCAAGAAGAAATTTGGAGGGGTGCAGGAACTGTTAAATCAACAAAAGAAATCTGGAGAAGTGGCTGTTCTGAAGAGAGATGGGCGATATATATATTACTTGATTACCAAGAAAAGGGCTTCACATAAGCCAACTTACGAAAATTTGCAGAAGAGTTTAGAGGCCATGAAGTCCCACTGTCTGAAGAATGGAGTCACCGACCTCTCCATGCCCAGAATTGGATGTGGTCTTGATCGTCTGCAATGGGAAAATGTATCTGCAATGATTGAAGAGGTGTTTGAAGCCACAGATATCAGAATTACTGTGTACACACTG---
>ailMel1
ATGGCCGGCAGCCCTAATGAAGATTCAGAAGGAAGCAGAATCACTTATGTGAAAGGAGACCTTTTTGCATGCCCCAAAACAGACTCTTTAGCCCACTGTATCAGTGAGGATTGTCGAATGGGTGCTGGGATAGCTGTCCTCTTCAAGAAGAAATTTGGAGGGGTGCAGGAACTGTTAAATCAACAAAAGAAATCTGGAGAAGTGGCTGTTCTGAAGAGAGATGGGCGATATATATATTACTTGATTACAAAGAAAAGGGCTTCACATAAGCCAACTTATGAAAACTTACAGAAGAGTTTAGAGGCCATGAAGTCGCACTGTCTGAAGAATGGAGTCACCGACCTCTCCATGCCCAGGATTGGATGTGGTCTTGATCGCCTGCAATGGGAAAATGTATCTGCAATGATTGAAGAGGTGTTTGAAGCCACAGACATCAGAATTACTGTGTACACACTG---
>lepWed1
ATGGCCGGCAGCCCTAATGAAGATTCAGAAGGAAGCAGAATCACTTATGTGAAAGGAGACCTTTTTGCATGCCCCAAAACAGACTCTTTAGCGCACTGTATCAGTGAGGATTGTCGAATGGGTGCTGGGATAGCTGTCCTCTTCAAGAAGAAATTTGGAGGAGTGCAGGAACTGTTAAATCAACAAAAGAAATCTGGAGAAGTGGCTGTTCTGAAGAGAGATGGGCGATATATATATTACTTGATTACAAAGAAAAGGGCTTCACATAAGCCAACTTATGAAAACTTACAGAAGAGTTTAGAGGCCATGAAGTCCCACTGTCTGAAGAATGGAGTCACCGATCTCTCCATGCCCAGGATTGGATGTGGTCTTGATCGTCTGCAATGGGAAAATGTATCTGCAATGATTGAAGAGGTGTTTGAAGCCACAGACATCAGAATTACTGTGTACACACTG---
>HLcamFer2
ATGGCCAGCAGTCCTAATGAAGATTCAGAAGGAAGCAGAATTACTTACGTGAAAGGAGACCTTTTTGCATGCCCCAAAACAGACTCTTTAGCCCACTGTATCAGTGAGGACTGTCGAATGGGCGCTGGGATAGCTGTCCTCTTCAAGAAGAAATTTGGAGGGGTGCAGGAACTGTTAAATCAGCAAAAGAAATCTGGAGAAGTGGCTGTTCTGAAGAGAGATGGGCGATATATATATTACTTGATTACGAAGAAAAGGGCTTCACACAAGCCAACTTATGAAAACTTACAGAAGAGTTTAGAAGCCATGAAGTCCCACTGTCTGAAGAATGGAGTCACCGACCTCTCTATGCCCAGGATTGGATGTGGACTTGATCGTCTGCAATGGGAACATGTATCTGCGATGATTGAGGAGGTGTTTGAGGCAACAGACATCAAGATTACTGTGTACACACTC---
>HLmyoMyo6
ATGGCCAGCAGCCCCAATGAGGATGCAGAAGGAAGCAGAATCACCTATGTGAAAGGAGACCTTTTTGCATGCCCCAAAACAGACTCTCTAGCCCACTGTATCAGTGAGGACTGTCGCATGGGCGCTGGGATAGCTGTCCTCTTCAAGAAGAAATTTGGAGGGGTGCAGGAACTGTTAAATCAACAAAAGAAATCTGGAGAAGTGGCTGTTCTGAAGAGAGATGGGCGATACATATATTACTTGATTACAAAGAAAAGGGCTTCACACAAGCCAACTTATGAAAACTTACAGAAGAGTTTAGAGGCCATGAAGTCCCATTGTCTGAAGAATGGAGTCACAGACCTCTCCATGCCCAGGATTGGGTGTGGTCTTGATCGTCTGCAATGGGAAAATGTATCCACAATAATTGAGGAGGTGTTTGAGGCAACAGACATCAGAATTACTGTGTACACACTC---
>HLturTru3
ATGGCTGGCAGCCCTAATGAAGATTCAGAAGGAAGCAGAATTACTTATGTGAAAGGAGACCTTTTTGCATGCCCCAAAACAGACTCCTTAGCCCACTGTATCAGTGAGGACTGTCGAATGGGCGCTGGGATAGCTGTCCACTTCAAGAAGAAATTTGGAGGGGTGCAGGAACTGTTAAATCAACAAAAAAAGTCTGGAGAAGTGGCTGTTCTGAAGAGAGATGGGCGATATATATATTACCTGATTACAAAGAAAAGGGCTTCACACAAGCCAACTTACGAAAACTTACAGAAGAGTTTAGAGGCCATGAAGTCCCACTGTCTGAAGAATGGAGTCACCGACCTCTCCATGCCAAGGATTGGATGTGGTCTTGATCGTCTGCAATGGGAAAATGTATCTGCGATGATTGAGGAGATCTTTGAGGCAACAGACATCAGAATTACTGTGTACACGCTC---
>balAcu1
ATGGCTGGCAGCCCTAATGAAGATTCAGAAGGAAGCAGAATTACTTATGTGAAAGGAGACCTTTTTGCATGCCCCAAAACAGACTCTTTAGCCCATTGTATCAGTGAGGACTGTCGAATGGGCGCTGGGATAGCTGTCCACTTCAAGAAGAAATTTGGAGGGGTGCAGGAACTGTTAAATCAACAAAAAAAGTCTGGAGAAGTGGCTGTTCTGAAGAGAGATGGGCGATATATATATTACCTGATTACAAAGAAAAGGGCTTCACACAAGCCAACTTACGAAAACTTACAGAAGAGTTTAGAGGCCATGAAGTCCCATTGTCTGCAGAATGGAGTCACCGACCTCTCCATGCCAAGGATTGGATGTGGTCTTGATCGTCTGCAATGGGAAAATGTATCTGCGATGATTGAGGAGGTCTTTGAGGCAACAGACATCAGAATTACTGTGTACACACTC---
>bosTau8
ATGGCTGGCAGCCCTAATGAAGATTCAGAAGGAAGCCGAATTACTTACGTGAAAGGAGACCTATTTGCATGTCCCCAAACAGACTCTTTAGTGCATTGTATCAGTGAGGACTGTCGAATGGGCGCTGGGATAGCTGTCCTCTTCAAGAAGAAATTTGGAGGAGTGCAGGAACTGTTGAATCAACAGAAAAAGTCTGGAGAAGTGGCTGTTCTGAAGAGAGATGGGCGATATATATATTACCTGATTACAAAGAAAAGGGCTTCACACAAGCCAACTTATGAAAACTTACGGAAGAGTTTAGAGGCTATGAAGTCCCATTGTCTGAAGAATGGAGTCACCGACCTTTCCATGCCAAGGATCGGATGTGGTCTTGATCGTCTGCAATGGGAAAATGTATCCGCAATAATTGAGGAGGTCTTTGAGGCAACAGACATCAGAATTACTGTGTACACACTC---
>triMan1
ATGGCTGGCAGTCCTAATGAAGATTCAGAAGGAAGCAGAATCACATATATAAAAGGAGACCTTTTTGCATGCCCCAAAACAGACTCTTTAGCCCACTGCATCAGTGAGGATTGTCGTATGGGCGCTGGGATAGCCGTCCTATTCAAGAAGAAATTTGGAGGGGTACAGGAACTGTTAAGTCAACAAAAGAAATCTGGAGAAGTGGCTGTTCTGAAGAGAGATGGGCGATATATATATTACCTGATTACAAAGAAAAGGGCTTCGCACAAACCAACTTACGAAAACCTACAGAAGAGTTTAGAGGCCATGAAATCCCATTGTCTGGAAAATGGAGTCACCGACCTCTCCATGCCCAGGATTGGATGTGGTCTTGATCGCCTGCAATGGGAGAATGTATCCACAATGATTGAGGAGGTATTTGAGGCAACAGACATCAAAATTACTGTGTACACACTC---
>loxAfr3
ATGGCTGGCAGTCCTAATGAAGATTCAGAAGGAAGCAGAATCACATACATAAAAGGAGACCTTTTTGCATGCCCTAAAACAGACTCTTTAGCGCACTGCATCAGTGAGGATTGTCGTATGGGCGCTGGGATAGCTGTCCTCTTCAAGAAGAAATTTGGAGGGGTGCAGGAACTGTTAAGTCAACAAAAGAAATCTGGAGAAGTGGCTGTTCTGAAGAGAGATGGGCGGTATATATATTACTTGATTACAAAGAAAAGGGCTTCGCACAAACCAACTTATGAAAACTTACAGAAGAGTTTAGAGGCCATGAAATCCCACTGTCTGGAGAATGGAGTCACCGACCTCTCCATGCCCAGGATTGGATGTGGTCTTGATCGCCTGCAATGGGAGAATGTATCCACAATGATTGAGGAGGTATTTGAGGCAACAGACATCAAAATTACTGTATATACACTC---
>susScr11
ATGGCCGGCAGCCCTAATGAAGATTCAGAAGGAAGCAGAATTACTTATGTGAAAGGAGACCTTTTCGCATGCCCCAAGACAGACTCTTTAGCGCACTGCATCAGTGAGGATTGTCGAATGGGCGCTGGGATAGCTGTCCTCTTCAAGAAGAAATTTGGAGGGGTGCAGGAACTGTTAAGTCAACAAAAGAAATCTGGAGAAGTGGCTGTTCTGAAGAGAGATGGGCGATATATATATTACTTGATTACAAAGAAGAGGGCTTCACACAAGCCAACTTATGAGAACTTGCAGAAGAGTTTAGAGGCCATGAAGTCCCATTGTCTGAAGAATGGAGTCACTGACCTCTCCATGCCCAGGATTGGGTGTGGTCTTGACCGTCTGCAATGGGAACATGTATCTGCGATGATTGAGGAGGTGTTTGATGCAACGGATATCAGAATCACTGTGTACACACTC---
>HLmolMol2
ATGGCCGGCAGCCCTAGTGAAGATGCAGAAGGAAGCAGAATCACTTATGTGAAAGGAGACCTTTTTGCATGCCCCAAAACAGACTCTCTAGCCCACTGTATCAGTGAGGACTGTCGAATGGGCGCTGGGATAGCTGTACTCTTCAAGAAGAAATTTGGAGGGGTGCAGGAACTGTTAAATCAACAAAAGAAATCTGGAGAGGTGGCTGTTCTGAAGAGAGATGGGCGATACATATATTACTTGATTACAAAGAAAAGGGCTTCACACAAGCCAACTTATGAAAACTTACAGAAGAGTTTAGAGGCCATGAAGTCCCATTGTCTGAAGAATGGAGTCACGGACCTCTCCATGCCCAGGATTGGGTGTGGTCTTGATCGTCTGCAATGGGAAAATGTATCTGCAATGATTGAGGAGGTGTTTGAGGCAACAGACATCAGAATTACTGTGTACACACTC---
>ochPri3
ATGGCCAGCAGCACTAATGAAGATCCAGAAGGAAGCAGAATCACTTATGTGAAAGGAGACCTTTTTGCCTGCCCCAAAACAGACTCCCTAGCCCACTGCATCAGCGAGGATTGTCGCATGGGGGCCGGGATAGCTGTGCTCTTCAAGAAGAAATTTGGAGGCGTGCAGGAACTGTTGAATCAGCAAAAGAAGTCTGGAGAAGTGGCTGTTCTGAAGAGAGATGGTCGATATGTATATTACTTGATTACAAAGAAAAGGGTTTCGCACAAGCCGACTTATGAAAACCTACGGAAGAGTTTAGAGGCCATGAAGTCCCATTGCCTCCAAAATGGTGTCACTGACCTCTCCATGCCCAGGATTGGATGTGGTCTTGATCGTCTGCAATGGGAACATGTGTCTGCGATGATTGAGGAGGTGTTTGAGGCTACTGATATCAAGATCACTGTGTATACACTC---
>eriEur2
ATGGCCGGAAGCCCTATTGAAGATCCAAAAGGAAGCAGAATCACATATGTGAAAGGAGACCTTTTTGCATGTCCCAAAACAGACTCTTTAGCCCACTGTATTAGTGAGGATTGTCGAATGGGCGCTGGGATAGCTGTCATTTTCAAGAAGAAATTTGGAGGGGTGCAAGAACTGTTAAATCAACAAAAGAAATCTGGAGAAGTGGCTGTTCTGAAGAGAGATGGGCGATATATATATTACTTGATTACAAAGAAAAGGGCTTCACACAAGCCAACATATGAAAACCTACGGAAAAGTTTAGAAGCTATGAAGTCCCATTGTCTGAAGAATGGAGTTACTGACCTTTCCATGCCCAGGATTGGATGTGGTCTTGATCGGCTGCAATGGGAAAATGTGTCTGTGATGATTGAGAAGGTGTTTGAGGCAACAGACGTCAGAATTACTGTGTATACACTC---
>oryAfe1
ATGGCTGGCAGTCCTAATGAAGATCCAGAAGGAAGCAGAATCACATATATAAAAGGAGACCTTTTTGCATGCCCCAAAACAGACTCTTTAGCCCACTGCATCAGTGAGGATTGTCGCATGGGCGCTGGGATAGCCGTCCTCTTCAAGAAGAAGTTTGGAGGGGTGCAAGAACTGTTAACTCAACAGAAGAAATCTGGAGAAGTGGCTGTTCTGAAGAGAGATGGGCGGTATATCTATTACTTGATTACAAAGAAAAGGGCTTCACACAAACCAACTTATGAAAACTTACAGAAGAGTTTGGAAGCCATGAAATCCCACTGTCTGGAGAATGGAGTCACTGACCTCTCCATGCCCAGGATTGGATGTGGTCTTGATCGCCTGCAGTGGGAGAATGTATCCACAATGATTGAGGAGGTGTTTGAGGGAACAGACATCAAAATTACTGTGTACACTCTC---
>mm10
ATGGCCACCCGCCTTAATGAAGATCCAGAAGGAAGTCGAATCACTTACGTGAAAGGAGATCTTTTCGCATGTCCCAAAACAGACTCTCTAGCCCATTGTATCAGTGAGGATTGTCGAATGGGTGCTGGAATAGCTGTTCTCTTCAAGAAGAGATTCGGAGGGGTGCAGGAACTGTTAAGTCAACAAAAGAAGTCTGGAGAAGTGGCTGTTCTGAAGAGAGATGGGCGATATATATATTACTTGATTACAAAGAAACGGGCTTCACACAAGCCAACGTATGAGAACCTACAGAAGAGTTTGGAGGCCATGAAGTCCCATTGTTTGAAGAATGGCGTCACTGACCTCTCCATGCCCAGGATTGGATGTGGTCTGGATCGGCTGCAGTGGGAAAATGTATCTGCGATTCTCGAAGAGGTGTTTGAGTCAACAGACATCAAAATTACTGTGTACACACTC---
>rn6
ATGGCCAGCCGCATTAATGAAGATCCAGAAGGAAGTCGAATCACTTATGTGAAAGGAGATCTTTTCGCATGCCCCAAAACAGACTCTCTAGCCCATTGTATCAGTGAGGATTGTCGAATGGGTGCTGGAATAGCTGTTCTCTTCAAGAAGAGATTTGGAGGGGTGCAGGAACTGTTAAGTCAACAAAAGAAGTCTGGAGAAGTGGCTGTTCTGAAGAGAGATGGGCGATATATATATTACTTGATTACAAAGAAACGGGCTTCACACAAGCCAACGTATGAGAATCTACGGAAGAGTTTAGAGGCCATGAAGTCCCATTGTTTGAAGAATGGCGTCACTGACCTCTCCATGCCCAGGATTGGATGCGGTCTGGATCGTCTGCAGTGGGAAAATGTATCTGCAATTCTTGAAGAGGTGTTTGAGTCAACAGACATCAAGATTACCGTGTACACACTC---
>HLmanJav1
ATGGCCGGCAGCCCTAATGAAGATCCAGAAGGAAGCAGAATCACCTATGTGAGAGGAGACCTTTTTGCATGCCCCAAAACAGACTCTTTAGCACACTGTATCAGTGAGGATTGTCGAATGGGCGCTGGGATAGCTGTCCTCTTCAAGAAGAAATTTGGAGGGGTGCAGGAACTGTTAAGTCAACAAAAGAAATCTGGAGAAGTGGCTGTTCTGAAGAGAGATGGACGGTATATATATTACTTGATTACAAAGAAAAGGGCTTCACACAAGCCAATTTACGAAAACTTAAAGAAGAGTTTAGAGGCCATGAAGTCCCATTGTCTGAAGAATGGAGTTACTGACCTCTCCATGCCCAGGATTGGATGTGGTCTTGATCGTCTGCAATGGGAAAACGTATCCGCAATGATTGAAGAGGTGTTTGAGACAACAGACATCAGAATTACTGTGTACATTCTC---
>manPen1
ATGGCCGGCAGCCCTAATGAAGATCCAGAAGGAAGCAGAATCACTTATGTGAGAGGAGACCTTTTTGCATGCCCCAAAACAGACTCTTTAGCCCACTGTATCAGTGAGGATTGTCGAATGGGCGCTGGGATAGCTGTCCTCTTCAAGAAGAAATTTGGAGGGGTGCAGGAACTGTTAAGTCAACAAAAGAAATCTGGAGAAGTGGCTGTTCTGAAGAGAGATGGACGGTATATATATTACTTGATTACAAAGAAAAGGGCTTCACACAAGCCAATTTACGAAAACTTAAAGAAGAGTTTAGAGGCCATGAAGTCCCATTGTCTGAAGAATGGAGTTACTGACCTCTCCATGCCCAGGATTGGATGTGGTCTCGATCGTCTGCAATGGGAAAACGTATCCGCAATGATTGAGGAGGTGTTTGAGACAACAGACATCAGAATTACTGTGTACATTCTC---
>HLequCab3
ATGGCCGGCAGCCCTAATGAAGATCCTGAAGGAAGCAGAATCACTTACGTGAAAGGAGACCTTTTTGCATGCCCCAAAACAGACTCTTTAGCCCACTGTATCAGTGAGGATTGTCGAATGGGCGCTGGGATCGCTGTCCTCTTCAAGAAGAAATTTGGAGGAGTGCAGGAGCTCATAAGTCAACAAAAGAAATCTGGAGAAGTGGCTGTTCTGAAGAGAGATGGGCGATATATATATTACTTGATTACAAAGAAAAGGGCTTCGCACAAACCAACTTATGAAAACTTACAGAAGAGTTTAGAGGCTATGAAGTCCCATTGTCTGAAGAATGGAGTCACTGACCTCTCCATGCCCAGGATTGGGTGTGGTCTTGATCGTTTGCAATGGGAAAATGTATCCGCGATGATTGAGGAGGTGTTTGAGGCAACAGACATCAGAATTAACGTGTACACACTC---
>HLphyDis3
ATGGCCGGCAGCCCTAGTGAAGATGGAGAAGGAAGCAGAATCACTTATGTGAAAGGAGACCTTTTTGCATGCCCCAAAACAGACTCTCTGGCCCACTGTATCAGTGAGGATTGTCGAATGGGCGCTGGGATAGCTGTACTCTTTAAGAAGAAATTTGGAGGGCTGCAGGAACTGTTAAATCAACAAAAGAAATCTGGAGAAGTGGCTGTTCTGGAGAGAGATGGGCGATATATATATTACTTGATTACAAAGAAAAGGGCTTCACACAAGCCAACTTATGAAAACTTACAGAAGAGTTTAGAGGCCATGAAGTCCCATTGTCTGAAGAATGGAGTCACGGATCTCTCCATGCCCAGGATTGGGTGTGGTCTTGATCGTCTGAAATGGGAAAACGTATCTGCAATAATTGAAGAAGTGTTTGACGCAACAGACATCAGAATCACTGTGTATACACTC---
>micOch1
ATGGCCGGCCGCCTTAATGAAGATCCAGAAGGAAGTCGAATCACTTATGTGAAAGGAGATCTTTTCGAATGTTCCAGAACCGACTCTCTAGCCCACTGTATCAGTGAAGATTGTCGGATGGGTGCTGGAATAGCTGTTCTCTTCAAGAAGAAATTTGGAGGGGTGCAGGAACTGTTAAACCAACAAAAGAAGTCTGGAGAAGTGGCTGTTCTGAAGAGAGATGGACGATATATATATTACTTGATTACAAAGAAACGGGCCTCACACAAGCCAACTTACGAGAACCTGCAGAAGAGTTTAGAGGCTATGAAGTCCCATTGCCTGAAGAATGGAGTCACTGACCTCTCCATGCCCAGGATTGGATGTGGTTTGGATCGTCTGCAGTGGGAAAATGTATCTGCTATAATCGAAGAGGTGTTTGAGGCCACAGACATCAAAATTACTGTGTATACACTC---
>dasNov3
ATGGCTGGTAGCCCAAATGAAGATCCAGAAGGAAGCAGAATCGTGTATGTGAAAGGAGACCTTTTTGCATGTCCCAAAACAGACTCTTTAGCCCACTGTATCAGTGAGGATTGCCGCATGGGAGCTGGGATAGCTGTCCTCTTCAAGAAGAAATTTGGAGGGATGCAGGAACTGTTAAATCAACAAAAGAAATCTGGAGAAGTGGCTGTTCTGAAGAGAGATGGGCGATATATATATTACTTGATCACAAAGAAAAGAGCTTCACACAAGCCAACTTATGAAAACTTACAGAAGAGCTTAGAGGCCATGAAATCCCATTGTCTGCAGAATGGAGTTACCGACCTCTCCATGCCCAGAATTGGATGTGGTCTTGATCGTCTGCAATGGGAGAAGGTATCTGCAATGATTGAGGAGGTGTTTGAGGCAACAGATATCAAAATTACTGTGTATACACTC---
>saiBol1
ATGGCCAGCAGTGTTAATGAAGATCCAGAAGGAAGCAGAATCACTTATGTGAAAGGAGACCTTTTTGCATGCCCCAAAACAGACTCTTTAGCCCACTGTATCAGTGAGGATTGTCGCATGGACGCTGGGATAGCTGTCCTCTTCAAGAAGAAATTTGGAGGGGTGGAAGAACTTTTAAATCAACAAAAGGAATCTGGAGAAGTGGCTGTTCTGAAGAGAGATGGGCGATATATATATTACTTGATTACAAAGAAAAGGGCTTCGCACAAGCCAACTTATGACAACTTACGGAAGAGTTTAGAGGCAATGAAGTCTCACTGTCTGAAGAATGGAGTCACCGACCTCTCCATGCCCAGGATTGGATGTGGTCTTGATCGTCTGCAATGGGAAAATGTATCTGCGATGATCGAGGAGGTATTTGAGGCAACAGACATCAAAATTACTGTGTACACACTT---
>echTel2
---------------------------------------ATCACATATGTAAAAGGAGACCTTTTTTCATGCCCGAAAACAGACTCTCTGGCCCACTGCATCAGTGAGGACTGTCGCATGGGCGCTGGGATAGCCGTCCTCTTCAAGAAGAAATTTGGAGGGGTGCAGGAACTGCTAAGTCAGCAGAAGAAAACTGGAGAAGTGGCTGTCCTAAAGCGAGATGGGCAGTACATCTATTACTTGATCACAAAGAAAAGGGCTTCGCACAAACCCACTTATGAAAACGTACAGAAGAGCTTGGAGGCCATGAAGATGCATTGTCTGGAGAATGGGGTCACCAGCCTCTCCATGCCCAGGATTGGGTGTGGTCTCGATGGTCTGCAGTGGGAGAATGTGTCCACAATGCTGGAGGAGGTGTTTGAGGCAACAGACATCCAGATCACCGTGTACACACTC---
>hetGla2
ATGGCCAGCAGCCTTAATGAAGATCCAGAAGGAAGCAGAATCACTTATGTGAAAGGAGACCTTTTTGCATGCCCCAAAACAGACTCTCTAGCCCACTGTATCAGTGAGGATTGCCGCATGGGCGCTGGGATAGCTGTCCTCTTCAAGAAGAAATTTGGAGGGGTGCAGGAGCTGTTAAGTCAACAAAAGAAGCCTGGAGAAGTGGCTGTTCTGAAGAGAGATGGGCGATACATATATTACTTGATCACAAAGAAAAGGGCTTCACACAAGCCAACTTATGAGAACTTACAGAAGAGCTTAGAGGCCATGAAGTGCCATTGTTTGAAGAATGGAGTCACCGACCTTTCCATGCCCAGGATTGGATGTGGTCTTGATCGTCTGCAGTGGGAAAATGTATCTGCAATAATTGAGGAAATATTTGAAGCAACGGACATCAAAATTACTGTGTACACATTG---
>cavPor3
ATGGCCAGCAGCCTTAATGAGGATCCAGAAGGAAGCAGAATCACTTATGTGAAAGGAGACCTTTTTGCATGCTCCAAAACAGATTCTCTAGCCCATTGTATCAGTGAGGACTGTCGCATGGGCGCTGGGATAGCTGTCCTCTTCAAGAAGAAATTTGGAGGGGTGCAGGAGCTGTTAAATCAACAGAAGAAGCCTGGAGAAGTGGCTGTCCTGAAGAGAGATGGGAGATACATATATTACTTGATCACAAAGAAACGGGCGTCACACAAGCCAACTTATGAGAACTTACAGAAGAGCTTAGAGGCCATGAAGTGCCACTGTCTGAAGAATGGAGTCACCGACCTTTCCATGCCCAGGATTGGATGTGGTCTTGATCGCCTGCAATGGGAAAATGTATCTGCGATAATTGAGGAAGTGTTCGAGGCAACAGATATCAAAATTACGGTGTACACACTG---
>sorAra2
ATGGCGGGAAACGTTAGCGAAGACCCGGCGGGAAGCCGGATCACTTATGTGAAAGGAGATCTTTTTGCATGCCCCCCAACAGACTCTTTAGCCCACTGTATCAGTGAGGATTGTCGAATGGGAGCTGGAATCGCTGTTCTCTTCAAGAAGAAATTTGGAGGGGTACAGGATCTGATAAGTCAGCAAAAGAAAACCGGAGAAGTGGCTGTTCTGAAAAGAGATGGGCGATACATATATTACTTGATTACAAAGAAAAGGGCTTCACACAAGCCAGCGTATGAAAACCTACAGAAGAGTTTAGAAGCCATGAAGTCTCATTGTCTGCAAAACGGAGTCACAGACCTCTCCATGCCCAGGATTGGATGTGGTCTTGATGGTCTTCAGTGGGAAAATGTATCTGTGATGATTGAGGAGGTATTTGAGGCAACAGACATCAGAATTACTGTGTACGCACTC---
