# Supplementary material for: Six reference-quality genomes reveal evolution of bat adaptations
Source: Nature. 2020 Jul 22;583(7817):578–84. doi: 10.1038/s41586-020-2486-3 (PMC8075899; doi:10.1038/s41586-020-2486-3)
Supplement: Supplementary file 6 — Alignments of 12,931 protein-coding genes across 48 mammals. [file 41586_2020_2486_MOESM6_ESM.gz › suppDataFile/ENST00000455934.aln.fasta]

>hg38
---ATGAGGATCAGGGGGTCCTCGGGAACGCTGTCACGAATCAATATGTTAAGGATACCTGTAAGAAAGGCCTTAGTAGGCCTTTCT---AAGTCTCCTAAAGGATGTGTTCGAACAACTGCCACAGCAGCAAGCAACTTGATTGAAGTATTTGTTGATGGTCAGTCTGTCATGGTGGAACCGGGAACGACCGTCCTCCAAGCTTGTGAGAAGGTTGGCATGCAGATCCCTCGATTCTGTTATCATGAAAGGTTGTCTGTTGCTGGAAACTGCAGGATGTGCCTTGTTGAAATTGAGAAAGCCCCTAAGGTTGTAGCTGCTTGTGCCATGCCAGTAATGAAGGGTTGGAATATCCTAACAAACTCAGAAAAATCCAAAAAAGCCAGGGAAGGTGTGATGGAGTTCTTATTAGCAAATCACCCATTGGACTGTCCTATTTGTGACCAGGGAGGTGAATGTGATCTGCAGGACCAGTCCATGATGTTTGGAAATGATAGGAGCCGATTTTTAGAGGGGAAGCGTGCTGTGGAAGACAAGAACATTGGGCCATTGGTAAAGACCATCATGACAAGATGTATACAGTGTACTCGCTGCATCAGGTTTGCAAGTGAGATTGCAGGAGTAGATGATTTGGGAACAACAGGCAGAGGAAATGATATGCAAGTTGGCACATACATTGAAAAGATGTTCATGTCTGAACTGTCTGGGAATATCATTGATATCTGCCCTGTAGGTGCCCTAACCTCTAAGCCCTATGCCTTTACTGCCCGGCCTTGGGAAACAAGAAAGACAGAATCCATTGATGTAATGGATGCGGTTGGAAGTAATATTGTGGTTAGCACAAGAACTGGAGAAGTGATGAGGATTTTGCCACGTATGCATGAGGACATCAATGAAGAGTGGATCTCTGATAAAACCAGATTTGCCTATGATGGGCTAAAACGTCAAAGACTTACCGAGCCAATGGTCAGAAATGAAAAAGGGCTTTTAACCTATACTTCTTGGGAGGATGCGCTCTCTCGCGTAGCTGGAATGTTGCAGAGTTTTCAAGGCAAAGATGTGGCAGCAATTGCAGGTGGCTTGGTGGATGCTGAAGCCCTGGTAGCTCTCAAAGATTTGCTTAATAGAGTGGACTCTGACACCTTATGCACTGAAGAGGTCTTCCCCACTGCAGGAGCTGGCACAGATTTGCGTTCCAATTATCTTCTTAATACTACAATTGCTGGTGTGGAAGAGGCAGATGTTGTTCTTCTGGTTGGTACAAACCCACGTTTTGAGGCACCACTGTTTAATGCTAGAATTCGAAAGAGCTGGCTGCATAATGACTTAAAAGTGGCCCTTATAGGCAGTCCAGTGGACCTCACTTACACATATGACCACCTGGGAGACTCCCCCAAAATTCTTCAAGACATTGCTTCGGGAAGCCATCCATTTAGCCAGGTCCTAAAGGAAGCTAAAAAACCAATGGTGGTTTTAGGCAGTTCTGCACTCCAAAGAAATGATGGAGCAGCAATTCTTGCAGCTGTTTCTAGCATTGCACAAAAGATTCGGATGACTAGTGGTGTTACTGGTGATTGGAAAGTTATGAATATCCTTCATAGGATTGCAAGTCAAGTAGCTGCTTTGGACCTTGGCTATAAGCCTGGGGTGGAAGCAATTCGGAAGAACCCTCCCAAGGTGCTGTTTCTCCTGGGAGCAGATGGAGGTTGTATCACACGACAGGATTTGCCAAAGGATTGTTTCATTATTTATCAAGGACATCATGGTGATGTTGGGGCTCCCATAGCTGATGTTATTCTCCCAGGAGCTGCTTACACAGAGAAGTCTGCTACATATGTCAACACTGAGGGTAGAGCTCAGCAGACTAAGGTAGCAGTGACACCTCCTGGCTTGGCAAGAGAAGACTGGAAAATTATAAGAGCACTCTCTGAGATTGCTGGAATGACTCTTCCATATGATACTCTGGATCAAGTAAGGAACAGATTGGAAGAAGTCTCTCCTAATCTTGTTCGATATGATGATATTGAAGGGGCTAATTACTTCCAGCAAGCAAATGAGCTCTCAAAGCTAGTGAACCAGCAGCTTCTTGCTGACCCACTTGTTCCACCTCAGCTAACTATAAAAGACTTCTACATGACAGATTCAATTAGCAGAGCCTCACAGACAATGGCCAAATGTGTCAAAGCTGTCACAGAGGGTGCCCAGGCAGTAGAGGAACCATCCATATGC---
>panTro5
---ATGAGGATCAGGGGGTCCTCGGGAACGCTGGCCCGAATCAATATGTTAAGGATACCTGTAAGAAAGGCCTTAGTAGTCCTTTCT---AAGTCTCCTAAAGGATGTGTTCGAACAACTGCCACAGCAGCAAGCAACTTGATTGAAGTATTTGTTGATGGTCAATCTGTCATGGTGGAACCGGGAACGACCGTCCTCCAAGCTTGCGAGAAGGTTGGCATGCAGATCCCTCGATTCTGTTATCATGAAAGGTTGTCTGTTGCTGGAAACTGCAGGATGTGCCTTGTTGAAATTGAGAAAGCCCCTAAGGTTGTAGCTGCTTGTGCCATGCCAGTAATGAAGGGTTGGAATATCCTAACAAACTCAGAAAAATCCAAAAAAGCCAGGGAAGGTGTGATGGAGTTCTTATTAGCAAATCACCCATTGGACTGTCCTATTTGTGACCAGGGAGGTGAATGTGATCTGCAGGACCAGTCCATGATGTTTGGAAATGATAGGAGCCGATTTTTAGAGGGGAAGCGTGCTGTGGAAGACAAGAACATTGGGCCACTGGTAAAGACCGTCATGACAAGATGTATACAGTGTACTCGCTGCATCAGGTTTGCAAGTGAGATTGCAGGAGTAGATGATTTGGGAACAACAGGCAGAGGAAATGATATGCAAGTTGGCACATACATTGAAAAGATGTTCATGTCTGAACTGTCTGGGAATATCATTGATATCTGCCCAGTAGGTGCCCTAACCTCTAAGCCCTATGCCTTTACTGCCCGGCCTTGGGAAACAAGAAAGACAGAATCCATTGATGTAATGGATGCGGTTGGAAGTAATATTGTGGTTAGCACAAGAACTGGAGAAGTGATGAGGATTTTGCCACGTATGCATGAGGACATCAATGAAGAGTGGATCTCTGATAAAACCAGATTTGCCTATGATGGGCTAAAACGTCAAAGACTTACCGAGCCAATGGTCAGAAATGAAAAAGGGCTTTTAACCTATACTTCTTGGGAGGATGCGCTTTCTCGTGTAGCTGGAATGTTGCAGACTTTTCAAGGCAAAGATGTGGCAGCAATTGCAGGTGGCTTGGTGGATGCTGAAGCCCTAGTAGCTCTCAAAGATTTGCTTAATAGAGTGGACTCTGACACCTTATGCACTGAAGAGGTCTTCCCCACTGCAGGAGCTGGCACAGATTTGCGTTCCAATTATCTTCTTAATACTACAATTGCTGGTGTGGAAGAGGCAGATGTTGTTCTTCTGGTTGGTACAAATCCACGTTTTGAGGCACCACTGTTTAATGCTAGAATTCGAAAGAGCTGGCTGCATAATGACTTAAAAGTGGCCCTTATAGGCAGTCCAGTGGACCTCACTTACACATATGACCACCTGGGAGACTCCCCCAAAATTCTTCAAGACATTGCTTCGGGAAGCCATCCATTTAGCCAGGTCCTAAAGGAAGCTAAAAAACCAATGGTGGTTTTAGGCAGTTCTGCACTCCAAAGAAATGATGGAGCAGCAATTCTTGCAGCTGTTTCTAGCATTGCACAAAAGATTCGGATGACTAGTGGTGTTACTGGTGATTGGAAAGTTATGAATATCCTTCATAGGATTGCAAGTCAAGTAGCTGCTTTGGACCTTGGCTATAAGCCTGGGGTGGAAGCAATTCGGAAGAACCCTCCCAAGGTGCTGTTTCTCCTGGGAGCAGATGGAGGTTGTATCACACGACAGGATTTGCCAAAGGATTGTTTCATTATTTATCAAGGACATCATGGTGATGTTGGGGCTCCCATAGCTGATGTTATTCTCCCAGGAGCTGCTTACACAGAGAAGTCTGCTACATATGTCAACACTGAGGGTAGAGCGCAGCAGACTAAGGTAGCAGTGACACCTCCTGGCTTGGCAAGAGAAGACTGGAAAATTATAAGAGCACTCTCTGAGATTGCTGGAATGACTCTTCCATATGATACTCTGGATCAAGTAAGGAACAGATTGGAAGAAGTCTCTCCTAATCTTGTTCGATATGATGATATTGAAGGGGCTAATTACTTCCAGCAAGCAAATGAGCTCTCAAAGCTAGTGAACCAGCAGCTTCTTGCTGACCCACTTGTTCCACCTCAGCTAACTATAAAAGACTTCTACATGACAGATTCAATTAGCAGAGCCTCACAGACAATGGCCAAATGTGTCAAAGCTGTCACAGAGGGTGCCCAGGCAGTAGAGGAACCATCCATATGC---
>HLequCab3
-----------------------------------------CAATATGTTAAGGATCCCTGTAAGAAGGGCCTTA---GGCCTTTCT---AAGTCTCCTAAAGGATGTGTTCGAACAACTGCCACAGCAGCAAGCAACCTGATTGAAGTATTTGTTGATGGCCAGTCTGTCATGGTGGAACCGGGAACTACCGTGCTCCAAGCTTGTGAGAGGGTTGGCATGCAGATCCCTCGATTCTGTTATCACGAAAGGTTGTCTGTTGCCGGAAACTGCAGGATGTGCCTTGTTGAAATTGAGAAAGCTCCTAAGGTTGTAGCTGCTTGTGCCATGCCAGTAATGAAAGGTTGGAATATCTTGACAAACTCAGAGAAATCTAAGAAAGCCAGAGAGGGTGTGATGGAGTTCCTATTAGCAAATCACCCACTGGACTGTCCTATTTGTGACCAAGGAGGTGAATGTGATCTGCAGGACCAGTCCATGATGTTTGGAAGTGATAGGAGCCGATTTTTAGAGGGCAAGCGTGCTGTGGAGGACAAGAACATCGGGCCATTGGTAAAGACTATCATGACGAGATGTATACAGTGTACTCGCTGCATCAGGTTTGCAAGTGAGATTGCCGGAGTAGATGATTTGGGAACAACAGGCAGAGGAAATGACATGCAAGTTGGCACATACATCGAAAAGATGTTCATGTCTGAGCTGTCTGGGAATATCATTGACATCTGCCCTGTGGGTGCCCTGACGTCTAAGCCCTATGCCTTCACTGCCCGGCCCTGGGAAACAAGAAAGACAGAATCCATTGATGTAATGGATGCAGTTGGAAGTAATATTGTGGTAAGCACAAGAACTGGAGAAGTCATGAGGATTTTGCCAAGGATGCATGAGGACATCAATGAAGAGTGGATCTCTGATAAAACCAGATTTGCCTATGATGGGCTAAAACGTCAAAGACTTACTGAGCCAATGGTCAGAAATGAAAAGGGGCTTTTAACTTATACCTCCTGGGAGGATGCACTCTCTCGTGTAGCTGGAAAGTTGCAGAGTTTTCAAGGCAAGGATGTGGCAGCAATTGCAGGTGGTTTGGTGGATGCTGAAGCGCTGGTAGCTCTCAAAGATTTGCTTAATAGAGTGGACTCTGACACGCTTTGCACGGAAGAGGTCTTCCCCACCGCAGGTGCTGGCACAGATTTGCGTTCCAATTATCTTCTTAATAGTACGATTGCTGGTGTGGAAGAGGCGGATGTTGTCCTTCTGGTTGGTACAAATCCACGTTTTGAGGCACCACTATTTAATGCTAGAATTCGCAAGAGCTGGCTTCATAATGACTTGAAAGTGGCCCTTATTGGCAGCCCAGTGGATCTCACTTACAGTTATGACCATCTGGGAGATTCCCCCAAAATTCTTCAGGACATTGCTTCGGGTAGCCATCCATTCAGCCAGGTCCTAAAGGAAGCGAAAAAACCAATGGTGGTTTTAGGCAGTTCTGCACTCCAAAGAAATGATGGGGCAGCAGTTCTTGCAGCGGTTTCCAACATTGCTCAAAAGATGCGGATGAGCAGTGGGGTGACTGGTGATTGGAAAGTTATGAATATCCTTCATAGGATTGCAAGTCAAGTAGCTGCTTTAGACCTTGGCTATAAACCTGGGGTAGAAGCAATTCGGAAGAACCCTCCCAAAGTGCTGTTCCTCCTGGGAGCAGATGGAGGCTGTGTCACCCGACAGGATTTGCCAAAGGACTGTTTCATTATTTATCAAGGACATCACGGTGATGTTGGAGCTCCTATAGCTGATGTTATTCTCCCAGGCGCTGCTTACACAGAGAAGTCTGCTACTTATGTCAATACTGAGGGCCGAGCTCAGCAGACTAAAGTAGCTGTGACACCTCCCGGCTTGGCAAGAGAAGACTGGAGAATCATCAGAGCCCTGTCTGAGATTGCAGGTATAACTCTCCCATACGATACTCTGGATCAAGTAAGGAACAGATTGGAAGAAGTCTCTCCTAATCTTGTTCGATATGATGATATCGAAGGAGCTAATTATTTCCAGCAAGCAAATGAGCTCTCCAAGTTAGTGAACCAGCAACTTCTTGCTGATCCGCTTGTTCCACCTCAGCTAACGATAAAAGACTTCTACATGACAGATTCAATTAGCAGAGCCTCACAGACAATGGCCAAGTGTGTCAAAGCTGTCACAGAGGGTGCCCAGGCAGTAGAGGAGCCGTCCGTATGCTG-
>HLturTru3
-----------------------------------------CAATATGTTAAGGATACCTGTAAGAAGGGCCTTAGTGAGCCTTTCT---AAGTCTCCTAAAGGATGTGTTCGAACAACTGCCACAGCAGCAAGCAACTTGATTGAAGTATTTGTTGATGGTCAGTCTGTCATGGTGGAACCAGGAACTACCGTCCTCCAAGCTTGTGAGAAGGTTGGCATGCAGATCCCTCGATTCTGTTATCATGAAAGGTTGTCTGTTGCTGGAAACTGCAGGATGTGCCTTGTTGAAATTGAGAAAGCTCCTAAGGTTGTAGCTGCTTGTGCCATGCCAGTAATGAAAGGTTGGAATATCCTGACAAACTCAGAGAAAACTAAGAAAGCCAGGGAAGGTGTGATGGAGTTCCTACTAGCAAATCACCCACTGGATTGTCCTATTTGTGACCAGGGAGGTGAATGTGATCTGCAGGACCAGTCCATGATGTTTGGAAGTGATAGGAGCCGGTTTTTAGAGGGGAAACGTGCTGTGGAGGACAAGAACATTGGGCCATTGGTAAAAACCATTATGACTAGATGTATACAGTGTACTCGGTGCATCAGATTTGCAAGTGAGATTGCAGGAGTAGATGATCTGGGAACAACAGGCAGAGGAAATGATATGCAAGTTGGCACATACATTGAAAAGATGTTCATGTCTGAACTTTCTGGGAATATCATTGACATCTGCCCTGTAGGTGCCCTGACCTCTAAGCCCTATGCCTTTACTGCTCGGCCTTGGGAAACAAGAAAGACAGAATCCATTGATGTAATGGATGCAGTTGGAAGTAATATTGTGGTCAGCACAAGAACTGGAGAGGTAATGAGGATTTTGCCAAGGATGCATGAGGACATCAATGAAGAGTGGATCTCTGATAAAACCAGATTTGCCTATGATGGGCTAAAACGTCAAAGACTTACCGAGCCGATGGTCAGAAATGAAAAGGGGCTTTTAACATACACCACCTGGGAGGACGCACTCTCTCGTGTAGCTGGAATGTTGCAGAGTTTTCAAGGCAACGATGTGGCAGCAATTGCAGGTGGCTTGGTGGATGCTGAAGCCCTGGTATCTCTCAAAGATTTACTTAATAGAGTGGACTCTGACACCCTATGCACTGAAGAGGTCTTCCCTACCACAGGAGCTGGCACAGATCTACGTTCCAATTATCTTCTTAATACTACAATTGCTGGTGTGGAAGAGACAGATGTTGTCCTCCTGGTTGGTACAAATCCACGTTTTGAGGCACCACTATTTAATGCTAGAATTCGAAAGAGTTGGCTCCACAATGACTTAAAAGTGGCCCTTATAGGCAGCCCTGTTGATCTCACTTACAGCTACGACCATCTGGGAGATTCTCCCAAAATTCTTCAAGACATTGCTTCGGGCAGCCATCCTTTCAGCCAGGTCCTAAAGGAAGCTAAAAAACCAATGGTGGTTTTAGGCAGTTCTGCACTCCAAAGAAATGATGGGGCAGCAATTCTTGCAGCTGTTTCCAACATTGCTCAAAAGATTCGGATGAGTAGTGGTGTTACTGGTGATTGGAAAGTTATGAATATCCTTCATAGGATTGCAAGCCAAGTAGCTGCTTTGGACCTTGGCTATAAACCTGGGGTGGAAGCAATTCGGAAGAACCCTCCCAAAGTGCTGTTTCTTCTGGGAGCAGATGGAGGTTGTATTACTCGACAGGATTTGCCAAAGGATTGTTTCATTATTTATCAAGGACATCATGGTGATGTTGGAGCTCCTATAGCGGATGTTATTCTCCCCGGCGCTGCTTACACAGAGAAGTCTGCTACTTATGTCAATACTGAGGGCCGAGCTCAGCAGACTAAAGTAGCAGTGACACCTCCTGGCTTGGCAAGAGAAGACTGGAAAATTATAAGAGCCCTTTCTGAGATTGCAGGTATGACTCTTCCATATGATACTCTGGATCAAGTAAGGAACAGATTGGAAGAAGTCTCTCCTAATCTTGTTCGATATGATGATGTCGAAGGAGCTAATTATTTCCAGCAAGCAAATGAGCTTTCCAAGCTTGTGAACCAGCACCTTCTTGCTGATCCACTTGTTCCACCTCAGCTAACAATAAAAGACTTCTACATGACAGATTCAATTAGCAGAGCCTCACAGACAATGGCTAAATGTGTCAAAGCTGTCACAGAGGGTGCCCATGCAGTAGAGGAACCATCCATATGCTG-
>balAcu1
-----------------------------------------CAATATGTTAAGGATACCTGTAAGAAGGGCCTTAGTGAGCCTTTCT---AAGTCTCCTAAAGGATGTGTTCGAGCAACTGCCACAGCAGCAAGCAACTTGATTGAAGTATTTGTTGATGGTCAGTCTGTCATGGTGGAACCAGGAACTACCATCCTCCAAGCTTGTGAGAAGGTTGGCATGCAGATCCCTCGATTCTGTTATCATGAAAGGTTGTCTGTTGCTGGAAACTGCAGGATGTGCCTTGTTGAAATTGAGAAAGCTCCTAAGGTTGTAGCTGCTTGTGCCATGCCAGTAATGAAAGGTTGGAACATCCTGACAAACTCAGAGAAAACTAAGAAAGCCAGGGAAGGTGTGATGGAGTTCTTACTAGCAAATCACCCACTGGATTGTCCTATTTGTGACCAGGGAGGTGAATGTGATCTGCAGGATCAGTCCATGATGTTTGGAAGTGATAGGAGCCGGTTTTTAGAGGGGAAACGTGCTGTGGAGGACAAGAACATTGGGCCATTGGTAAAAACCATTATGACTAGATGTATACAGTGTACTCGGTGCATCAGGTTTGCAAGTGAGATTGCAGGAGTAGATGATCTGGGAACAACAGGCAGAGGAAATGATATGCAAGTTGGCACATACATTGAAAAAATGTTCATGTCTGAACTTTCTGGGAATATCATTGACATCTGCCCTGTAGGTGCCCTGACCTCTAAGCCCTATGCCTTTACTGCTCGGCCTTGGGAAACAAGAAAGACAGAATCCATTGATGTAATGGATGCAGTTGGAAGTAATATTGTGGTCAGCACAAGAACCGGAGAGGTAATGAGGATTTTGCCAAGGATGCATGAGGACATCAATGAAGAGTGGATCTCTGATAAAACCAGATTCGCCTATGATGGGCTAAAACGTCAAAGACTTACCGAGCCGATGGTCAGAAATGAAAAGGGGCTTTTAACATACACCACCTGGGAGGACGCACTCTCGCGTGTAGCTGGAATGTTGCAGAGTTTTCAAGGCAACGATGTGGCAGCAATTGCAGGTGGCTTGGTGGATGCTGAAGCCCTAGTAGCACTCAAAGATTTACTTAATAGAGTGGACTCTGACACCCTATGCACTGAAGAGGTCTTCCCCACCACAGGAGCTGGCACAGATCTACGTTCCAATTATCTTCTTAATACTACAATTGCCGGTGTGGAAGAGACAGATGTTGTCCTCCTGGTTGGTACAAATCCACGTTTTGAGGCACCACTATTTAATGCTAGAATTCGAAAGAGCTGGCTTCATAATGACTTAAAAGTGGCCCTTATAGGCAGCCCTGTTGATCTCACTTACAGCTATGACCATCTGGGAGATTCTCCCAAAATTCTTCAAGACATTGCTTCGGGCAGCCATCCTTTCAGCCAGGTCCTAAAGGAAGCTAAAAAACCAATGGTGGTTTTAGGCAGTTCTGCACTCCAAAGAAATGATGGGGCAGCAATTCTTGCAGCTGTTTCCAACATTGCTCAAAAGATTCGGATGAGTAGTGGTGTTACTGGTGATTGGAAAGTTATGAATATCCTTCATAGGATTGCAAGCCAAGTAGCTGCTTTGGACCTTGGCTATAAACCTGGGGTGGAAGCAATTCGGAAGAACCCTCCCAAAGTGCTGTTTCTCCTGGGAGCAGATGGAGGTTGTATTACTCGACAGGATTTGCCAAAGGATTGTTTCATTATTTATCAAGGACATCATGGTGATGTTGGAGCTCCTATAGCGGATGTTATTCTCCCCGGTGCTGCTTACACAGAGAAGTCTGCTACTTATGTCAATACTGAGGGCCGAGCTCAGCAGACTAAAGTAGCAGTGACACCTCCTGGCTTGGCAAGAGAAGACTGGAAAATTATAAGAGCGCTTTCTGAGATTGCAGGTATGACTCTTCCATATGATACTCTGGATCAAGTAAGGAACAGATTGGAAGAAGTCTCTCCTAATCTTGTTCGATATGATGATGTCGAAGGAGCTAATTATTTCCAGCAAGCAAATGAGCTTTCCAAGCTAGTGAACCAGCAGCTTCTTGCTGATCCACTTGTTCCACCTCAGCTAACGATAAGAGACTTCTACATGACAGATTCAATTAGCAGAGCCTCACAGACAATGGCTAAATGTGTCAAAGCTGTCACAGAGGGTGCCCATGCAGTAGAGGAACCAACCATATGCTG-
>HLcamFer2
-----------------------------------------CAATATGTTAAGGATACCTGTAACAAGGACCTTAATAGGCCTTTCT---AAGTCTCCTAAAGGATGTGCTCGAACAACTGCCACAGCAGCAAGCAACTTGATTGAAGTATTTGTTGATGGTCAGTCTGTCATGGTGGAACCAGGAACTACCGTCCTCCAAGCTTGTGAGAAGGTTGGCATGCAGATCCCTCGATTCTGTTATCATGAAAGGTTGTCAGTTGCCGGAAACTGCAGGATGTGCCTTGTTGAAATTGAGAAAGCGCCTAAGGTTGTAGCTGCTTGTGCCATGCCAGTAATGAAAGGTTGGAATATCCTGACAAACTCAGAGAAATCTAAGAAAGCCAGAGAAGGTGTGATGGAGTTCTTATTAGCAAATCACCCATTGGACTGTCCTATTTGTGACCAAGGAGGTGAATGTGATTTGCAGGATCAGTCCATGATGTTTGGAAGTGATAGGAGCCGATTTTTAGAGGGGAAACGTGCTGTGGAGGACAAGAACATTGGGCCATTGGTAAAAACCATTATGACTAGATGTATACAGTGTACTCGCTGCATCAGATTTGCAAGTGAGATTGCAGGAGTAGATGATTTGGGAACAACAGGCAGAGGAAATGATATGCAGGTTGGCACATACATTGAAAAGATGTTCATGTCTGAACTTTCTGGAAATATCATTGACATATGCCCTGTAGGTGCCCTGACCTCTAAGCCCTATGCCTTTACCGCCCGGCCTTGGGAAACAAGAAAGACAGAATCCATTGATGTGATGGATGCAGTTGGAAGTAATATTGTGGTCAGCACAAGAACTGGAGAGGTGATGAGGATTTTGCCAAGGATGCACGAGGACATCAATGAAGAATGGATCTCTGATAAAACCAGATTTGCCTATGATGGGCTAAAACGTCAAAGACTTACCGAGCCGATGGTCAGAAATGAAAAGGGGCTTTTAACGTATACCACCTGGGAGGATGCGCTCTCTCGTGTAGCTGGAATGTTGCAGAGTTTTCAAGGCAGTGATGTGGCAGCAGTTGCAGGTGGCTTGGTGGATGCTGAAGCCCTGGTAGCTCTCAAAGATTTACTTAATAGAGTGGACTCTGACACCCTGTGCACTGAAGAGGTCTTCCCCACTGCAGGAGCTGGAACGGATCTGCGTTCCAATTACCTTCTTAATACTACAATTGCTGGTGTGGAAGAGGCAGATGTTGTCCTTTTGGTTGGTACAAATCCACGTTTTGAGGCACCACTATTTAATGCTAGAATTCGAAAAAGCTGGCTTCACAATGACTTACAAGTGGCCCTTATAGGCAGCCCGGTGGATCTCACTTACAGATATGACCATCTGGGAGATTCTCCCAAAATTCTTCAAGACATTGCTTCGGGTAGCCATCCATTCAGCCAGATCCTAAAGGAAGCTAAAAAACCAATGGTAGTCCTAGGCAGTGCTGCACTCCAAAGAAATGATGGAGCAGCAATTCTTGCAGCTGTTTCCAACATTGCCCAAAAGATTCGGATGAGTAGTGGTGTTACTGGTGACTGGAAAGTAATGAATATCCTTCATAGAATCGCAAGCCAGGTAGCTGCTTTGGACCTTGGCTATAAACCTGGGGTGGAAGCAATTCGGAAGAACCCTCCCAAAGTACTGTTTCTTCTGGGAGCAGATGGAGGTTGTATCACTCGACAGGATTTGCCAAAGGACTGTTTCATTATTTATCAAGGACATCACGGTGATGTCGGAGCTCCTATAGCTGATGTCATTCTCCCCGGCGCTGCTTACACAGAGAAGTCTGCCACTTACGTCAACACTGAGGGCCGAGCTCAGCAGACTAAAGTAGCAGTGACACCTCCTGGCTTGGCAAGAGAAGACTGGAAAATTATAAGAGCCCTTTCTGAGATTGCAGGAATGACTCTACCATATGATACTCTGGATCAAGTAAGGAACAGATTGGAAGAAGTCTCTCCTAATCTTGTTCGATATGATGATGTTGAAGGAGCTAATTATTTCCAACAAGCGAATGAGCTCTCCAAGCTAGTGAACCAGCAGCTTCTTGCTGATCCACTTGTTCCACCTCAGCTAACAATAAAAGACTTCTACATGACAGATTCAATTAGCAGAGCCTCACAGACAATGGCCAAATGTGTCAAAGCTGTCACAGAGGGTGCTCAGGCAGTAGAGGAACCATCCGTATGCTG-
>sorAra2
-----------------------------------------CAACATGTTAAGAATACCTGTAAGAAGGGCCTTAGTTGGCCTTTCT---AAATCTCCTAAAGGATGTGTTCGAACAACCACCACTGCAGCGAGCAATTTGATTGAAGTGTTTGTTGATGGTCAGTCTGTCATGGTGGAACCAGGAACTACTGTTCTCCAAGCTTGTGAGAAGGTTGGCATGCAGATTCCTCGATTTTGTTATCATGAAAGATTGTCTGTTGCTGGAAACTGCAGGATGTGCCTTGTTGAAATTGAGAAAGCTCCTAAGGTTGTGGCTGCCTGTGCCATGCCAGTAATGAAAGGATGGAACATCCTGACAAATTCTGAGAAGTCTAAGAAAGCCAGAGAAGGTGTGATGGAGTTCTTGTTAGCAAACCACCCACTGGACTGTCCTATTTGTGACCAGGGAGGTGAATGTGATCTGCAGGACCAGTCCATGATGTTTGGAAATGATAGGAGCCGATTTTTAGAGGGGAAACGTGCTGTGGAGGACAAAAACATTGGGCCGTTGGTAAAGACCATCATGACTAGATGTATACAGTGTACTCGCTGCATTCGGTTTGCAAGTGAAATTGCAGGAGTAGATGATTTGGGAACAACAGGCAGAGGAAATGATATGCAAGTTGGCACATACATTGAAAAGATGTTCATGTCTGAACTCTCAGGGAATATCATCGACATCTGCCCTGTAGGTGCCCTGACCTCTAAACCTTATGCATTTACTGCCCGGCCTTGGGAAACAAGAAAGACAGAATCCATCGATGTCATGGATGCAGTTGGAAGTAATATTGTGGTAAGCACAAGAACTGGAGAGGTGATGCGGATTTTGCCAAGGATGCATGAGGATATCAATGAAGAGTGGATCTCTGATAAAACCAGATTTGCCTATGATGGGCTAAAACGCCAGAGACTTACCGAGCCGATGGTCAGAAACGAAAAGGGACTTTTAACCTATACCTCCTGGGAGGATGCACTCTCTCGTGTAGCTGGAATGTTACAGAATTTTCAGGGCAAAGATGTGGCAGCTATTGCAGGTGGCTTGGTGGATGCAGAAGCCTTAGTAGCTCTTAAAGATTTACTTAATAGAGTGGACTCTGACAGTCTGTGCACTGAAGAGGTCTTCCCCACAGCAGGAGCAGGCACAGATTTACGTTCCAATTATCTTCTTAATACTACAATTGCTGGTGTGGAAGAGGCTGATCTTGTTCTTCTGGTTGGTACAAATCCACGTTTTGAGGCACCACTATTTAATGCTAGAATTCGAAAGAGCTGGCTTCATAATGACCTGAAAGTGGCCCTTATAGGCAGTCCAGTGGATCTCACTTACAGATATGACCATTTGGGAGACTCCCCCAAGGTTCTTCAAGACATTGCTTCCGGTAGCCATCCATTCAGCCAGGTCCTAAAGGAAGCCAAAAAACCAATGGTGGTTTTAGGCAGCTCTGCACTGCAAAGAAATGATGGGGCAGCAATTCTTGCAGCTGTTTCCAACATTGCTCAAAAAGTCCGGTTAAGTAGTGGTGCTTCTGGTGATTGGAAAGTTATGAATATCCTTCATAGGATTGCAAGCCAGGTAGCTGCTTTGGATCTTGGCTATAAACCTGGGGTGGAAGCAATTCGGAAGAACCCTCCCAAAGTGCTATTTTTGCTAGGAGCAGATGGAGGTTGTATCACTCGGCAGGATTTGCCAAAGGATTGTTTCATTATTTATCAAGGACATCATGGTGATGTGGGAGCTCCGATAGCTGATGTTATTCTCCCAGGAGCTGCTTACACAGAGAAATCGGCTACTTATGTCAATACCGAGGGCCGAGCCCAGCAAACTAAAGTAGCAGTGACGCCTCCTGGCTTGGCAAGAGAAGACTGGAAAATTATAAGAGCCCTCTCTGAGATTGCAGGCTTTACTCTTCCATATGATACTCTTGATCAAGTCAGAAACAGGTTGGAAGAAGTCTCTCCTAATCTTGTTCGATATGATGATATTGAAGGGGCTAATTATTTCCAGCAAGCAAATGAGCTCTCCAAGCTAGTGAACCAGCAACTTCTTGCTGATCCTCTTGTTCCACCTCAGCTAACTATAAAAGACTTTTACATGACAGATTCCATTAGCAGAGCCTCACAGACAATGGCCAAATGTGTCAAAGCTGTTACAGAGGGTGCCCAGGCTGTAGAAGAACCATCCATATGCTG-
>conCri1
-----------------------------------------GAATATGTTAAGAATACCTGTAAGAAGGGCCTTACTAGGCCTTTCT---AAATCTTCACAAGGATGTGTTAGAACAACTGCTACAGCAGCAAGCAACTTGATTGAAGTATTTGTTGATGGTCAGTCTGTCATGGTGGAACCAGGAACTACTGTCCTCCAAGCTTGTGAGAAGGTTGGCATGCAGATCCCTAGGTTCTGTTATCATGAAAGATTGTCTGTTGCTGGAAACTGCAGAATGTGCCTTGTTGAAATTGAGAAAGCTCCTAAGGTTGTAGCTGCTTGTGCCATGCCAGTAATGAAAGGTTGGAATATCCTGACAAATTCTGAGAAGTCTAAGAAAGCCAGAGAAGGAGTGATGGAGTTCTTACTAGCAAATCACCCACTGGACTGTCCTATTTGTGATCAAGGAGGTGAATGTGACCTGCAGGACCAGTCCATGATGTTTGGAAGCGATAGGAGCCGATTTTTAGAGGGAAAACGTGCTGTGGAAGACAAGAACATTGGACCGTTGGTAAAGACCATCATGACGAGATGCATACAGTGTACTCGCTGTATCAGGTTTGCAAGTGAGATTGCAGGAGTAGATGATTTAGGAACAACAGGGAGAGGAAATGATATGCAAGTTGGTACATATATTGAGAAGATGTTCATGTCTGAACTCTCTGGGAATATCATTGATATCTGCCCTGTAGGTGCCCTGACCTCCAAACCCTACGCCTTTACCGCCCGGCCTTGGGAAACAAGAAAGACAGAATCCATTGATGTGATGGATGCAGTTGGAAGTAATATTGTGGTAAGCACAAGAACTGGAGAGGTGATGAGGATTTTGCCAAGGATGCACGAAGACATCAATGAAGAATGGATCTCTGATAAAACCAGGTTTGCCTATGATGGGCTAAAACGTCAGAGACTTACTGAGCCGATGATCAGAAACGAAAAGGGGCTTTTAACCTTCACCTCCTGGGAGGATGCACTTTCTCGTGTAGCTGGAATGTTGCAGAGTTTTAAAGGTAAAGATGTGGCAGCAATTGCAGGTGGCTTAGTGGATGCTGAAGCTCTAGTAGCTCTCAAGGACTTACTGAACAGAGTAGACTCCGACACTCTGTGCACTGAAGAGGTCTTCCCCACCGCAGGAGCAGGCACAGATTTACGCTCCAATTATCTTCTAAATACTACAATTGCTGGTGTAGAAGAGGCAGATGTCGTCCTCCTGGTTGGTACAAATCCCCGTTTTGAGGCACCACTATTTAATGCTAGAATTCGGAAGAGCTGGCTTCATAATGACTTAAAAGTGGCCCTTATAGGAAGCCCAGTGGACCTCACTTACAGATACGACCACCTGGGAGACTCCCCAAAAATTCTTCAGGACATTGCTTCGGGTAGCCATCCATTCAGCCAGGTCCTAAAGGAAGCTAAAAAACCAATGGTGGTTTTAGGCAGTTCTGCACTCCAAAGAAATGATGGGGCAGCAATTCTTGCAGCCGTTTCCAACATTGCTTACAAGGTTCGGATGAGTAGTGGTGTTACTGGTGATTGGAAAGTTATGAATATCCTTCATAGGATCGCAAGCCAGGTAGCTGCTTTGGATATTGGATATAAACCTGGGGTGGAAGCAATTCGGAAGAATCCTCCTAAAGTACTGTTTCTCATGGGAGCAGATGGAGGTTGTATCACTCGACAGGATTTGCCAAAGGATTGTTTCATCATTTATCAAGGACATCATGGTGATGTTGGAGCACCGATGGCTGATGTTATTCTCCCAGGAGCTGCTTATACAGAGAAGTCTGCTACTTATGTCAACACTGAGGGAAGGGCTCAGCAGACTAAAGTAGCAGTCACACCTCCTGGCTTGGCAAGAGAAGACTGGAAAATTATAAGAGCCCTCTCTGAGATTGCAGGTATCACTCTTCCATATGATACTCTGGATCAAGTAAGGAATAGATTGGAAGAAGTCTCTCCTAATCTTGTTCGATATGATGATGTTGAAGGAGCTAATTATTTCCAGCAAGCAATTGAGCTCTCCAAGTTAGTGAACCAGCAACTTCTTGCTGACCCTCTTGTTCCACCTCAGCTAACAATAAAAGACTTCTACATGACAGATGCAATTAGCAGAGCCTCACAGACCATGGCCAAGTGTGTCAAAGCTGTTACAGAGGGTGCCCAGGCAGTAGAGGAGACATCCATATGCTG-
>HLrouAeg4
-----------------------------------------CAATATGTTAAGGATACCTGTAAGAAGGGCCTTAGTAGGCCTTTCT---AAGTCTCATACAGGATGTGTCAGAACAACTGCCACAGCTGCAAGCAACTTGATTGAAGTATTTGTTGATGGTCAATCTGTCATGGTGGAACCAGGAACTACCGTTCTCCAAGCTTGTGAGAAGGTTGGCATGCAGATCCCTCGGTTCTGTTATCATGAAAGGTTGTCTGTTGCTGGAAACTGCAGGATGTGCCTCGTTGAAATTGAGAAAGCGCCTAAGGTTGTAGCTGCTTGTGCCATGCCAGTAATGAAAGGTTGGAATATCCTGACAAACTCAGAGAAATCTAAGAAAGCCAGAGAAGGTGTGATGGAGTTTTTATTAGCAAATCACCCACTGGACTGCCCTATTTGTGACCAGGGAGGTGAATGTGATCTGCAGGATCAATCCATGATGTTTGGAAGTGATAGGAGCCGATTTTTAGAGGGGAAACGTGCTGTGGAGGACAAGAACATTGGGCCATTGGTAAAGACCATTATGACAAGATGTATACAGTGTACTCGCTGCATCAGGTTTGCAAGTGAGATTGCAGGAGTAGATGATTTGGGAACAACAGGCAGAGGAAATGATATGCAAGTTGGCACATACATTGAAAAGATGTTCATGTCTGAACTGTCTGGGAATGTCATTGATATCTGTCCTGTAGGTGCATTGACCTCTAAGCCCTATGCTTTTACTGCTCGGCCTTGGGAAACAAGAAAGACAGAATCCATCGATGTAATGGATGCAGTTGGAAGTAACATTGTCGTAAGCACAAGAACTGGAGAGGTGATGAGGATTTTGCCAAGGATGCATGAGGACATCAATGAAGAGTGGATCTCTGATAAAACTAGATTTGCCTATGATGGGCTGAAACGTCAAAGACTTACTGAGCCGATGGTCAGAAACGAAAAGGGGCTTTTAACCTATACCTCCTGGGAGGATGCACTCTCTCGTGTAGCTGGAATGTTTCAGAGTTTTCAAGGCAAGGATGTCGCAGCAATTGCAGGTGGCTTGGTGGACGCCGAAGCCCTAGTAGCTCTCAAAGATTTGCTTAATAGAGTGGACTCTGACACCCTCTGCACTGAAGAGGTCTTCCCAACTGCAGGAGCTGGCACAGATTTGCGTTCTAATTATCTTCTAAATACTACAATTGCTGGTGTGGAAGAGGCAGATGTTGTCCTTCTGATTGGTACAAATCCACGATTTGAGGCACCACTATTTAATGCTAGAATTCGAAAGAGCTGGCTTCATAATGACTTAAAAGTGGCACTTATAGGCAGTCCTGTGGATCTCACTTACAGATATGACCATCTGGGAGATTCCCCCAAAATTCTTCAAGACATTGCTTCGGGTAGTCATCCATTCAGCCAGGTCCTAAAGGAAGCTAAAAAACCAATGGTGGTTTTAGGCAGTTCTGCTCTCCAAAGAAACGATGGGGCAGCAATTCTTGCAGCTGTTTCCAGCATCGCTCAAAAGGTTCGAATGAGTAGTGGTGTTACTGGTGATTGGAAAGTTATGAATATCCTTCATAGGATTGCAAGCCAAGTAGCTGCTTTAGACCTTGGCTATAAACCTGGGGTGGAAGCAATTCGGAAGAACCCTCCCAAAGTACTATTCCTCCTAGGTGCAGATGGAGGTTGTATCACTCGTCAGGATTTGCCAAAGGATTGTTTCATTATTTATCAAGGACATCATGGTGATGTTGGAGCTCCTATAGCTGATGTCATTCTCCCAGGCGCTGCTTACACAGAGAAGTCTGCTACTTATGTCAATACTGAAGGCCGAGCTCAGCAGACTAAAGTAGCAGTGACACCTCCTGGCTTGGCAAGAGAAGACTGGAAAATTATAAGAGCCCTCTCAGAGATTGCAGGTATAACTCTTCCGTATGATACTCTGGATCAAATAAGGAACAGATTGGAAGAAGTCTCTCCTAATCTTGTTCGGTATGATGACGTTGAAGGAGCTAATTACTTCCAGCAAGCAAGTGAGCTCTCCAAGCTAGTGAACCAGCAACTTCTTGCTGATCCACTTGTTCCACCCCAGCTAACGATAAAAGACTTCTACATGACAGATTCAATTAGCAGAGCCTCACAGACAATGGCCAAATGTGTCAAAGCTGTCACAGAGGGTGCCCAGGCAGTAGAAGAACCATCCATATGC---
>HLrhiFer5
-----------------------------------------CAATATGTTAAGGATACCTGTAAGAAGGGCCTTAGTAGGCCTTTCT---AAGTCTCCAAAAGGATGTGTTCGAACAACTGCCACAGCAGCAAGCAACTTGATTGAAGTATTTGTTGATGGTCAATCTGTCATGGTGGAACCGGGAACTACCGTCCTCCAAGCTTGTGAGAAGGTTGGCATGCAGATCCCTCGATTCTGTTACCATGAAAGGTTGTCTGTTGCTGGAAACTGCAGGATGTGCCTTGTTGAAATTGAGAAAGCTCCTAAGGTTGTAGCTGCTTGTGCTATGCCAGTAATGAAAGGTTGGAATATCCTGACAAACTCAGAGAAATCTAAGAAAGCCAGAGAAGGTGTGATGGAGTTCTTATTAGCAAATCACCCGCTGGACTGTCCTATTTGTGACCAGGGAGGTGAATGTGATCTGCAGGACCAGTCCATGATGTTTGGAAGTGACAGGAGCCGATTTTTAGAGGGCAAACGTGCTGTGGAGGACAAGAACATTGGGCCGTTGGTAAAGACCATCATGACTAGATGTATACAGTGTACTCGCTGCATCAGGTTTGCAAGTGAGATTGCAGGAGTAGATGATTTGGGAACAACAGGCAGAGGAAATGATATGCAAGTTGGCACATACATTGAAAAGATGTTCATGTCTGAACTGTCTGGGAATGTCATTGATATCTGCCCTGTCGGTGCCCTGACCTCTAAACCCTACGCCTTTACTGCCCGGCCGTGGGAAACAAGAAAGACAGAATCCATTGATGTAATGGATGCAGTCGGAAGCAATATTGTGGTAAGCACAAGAACTGGAGAGGTGATGAGGATTTTGCCAAGGATGCATGAGGACATCAATGAAGAGTGGATCTCTGATAAAACCAGATTTGCCTATGATGGGCTAAAACGTCAAAGACTTACCGAACCGATGGTCAGAAACGAAAAGGGGCTTTTAACCTATACCTCCTGGGAGGATGCACTCTCTCGTGTAGCTGGAATGTTGCAGAGTTTTCAAGGCAAAGATGTGGCCGCAGTTGCAGGTGGTCTGGTGGACGCTGAAGCCCTGGTAGCACTCAAGGACTTGCTGAATAGAGTGGACTCGGATGCCCTGTGCACTGAGGAGGTCTTCCCGAGCGCAGGAGCTGGCACAGATTTACGTTCTAATTATCTTCTTAATACTACAATCGCTGGTGTGGAAGAGGCAGATGTTGTCCTTCTGGTTGGTACAAATCCACGTTTTGAGGCACCACTTTTTAATGCTAGAATTCGAAAGAGCTGGCTGCATAATGACTTAAAAGTGGCCCTTATAGGCAGCGCAGTGGATCTCACTTACAGATACGACCACCTGGGAGAGTCCCCCAAAGTTCTTCAAGACATTGCTTCAGGCAGCCATCCATTCAGCCAGGTCCTAAAGGAAGCTAAAAAACCAATGGTGGTTTTAGGCAGTTCTGCACTCCAAAGAAATGATGGGGCAGCAATTCTTGCAGCTGTTTCCAACATTGCTCAAAAGATCCGGATGAGTAGCGGTGTTACTGGTGACTGGAAAGTTATGAATATCCTTCATAGGATTGCAAGCCAAGTAGCTGCCTTAGACCTTGGCTATAAACCTGGGGTAGAAGCAATTCGGAAGAACCCTCCCAAAGTGCTGTTTCTCTTAGGAGCAGATGGAGGTTGTATCACTCGACAGGATTTGCCAAAGGATTGTTTCATTATTTATCAAGGACATCATGGTGACGTTGGAGCTCCTATAGCTGATGTTATTCTCCCAGGCGCTGCTTACACAGAAAAGTCTGCTACTTATGTCAATACTGAAGGCCGAGCTCAGCAGACTAAAGTAGCAGTGACACCTCCTGGTTTGGCAAGAGAAGACTGGAAAATTATAAGAGCACTCTCGGAGATAGCAGGTATAACTCTTCCATATGATACTCTGGATCAAGTAAGGAACAGACTGGAGGAGGTCTCTCCTAATCTTGTTCGATATGATGATGTTGAAGGAGCTAATTATTTCCAGCAAGCAAGTGAGCTCTCCAAGCTAGTGAACCAGCAACTTCTTGCTGATCCCCTTGTTCCACCTCAGCTAACAATAAAAGACTTCTACATGACAGATTCAATTAGCAGAGCTTCACAGACAATGGCCAAATGTGTCAAAGCTGTCACAGAGGGTGCCCAGGCAGTAGAGGAACCATCCATATGC---
>tupChi1
-----------------------------------------CAATATGTTAAGAATACCTGTAAGAAGGGCCTTAGTAGGCCTTTCT---AAACCTCCTAAAGGGTATGTTCGAACAACTGCCACCGCAGCAAGCAACTTGATTGAAGTATTTGTTGATGGTCAATCTGTCATGGTTGAACCGGGAACTACTGTCCTGCAAGCTTGTGAGAAAGTTGGCATGCAGATTCCTCGGTTCTGTTATCATGAAAGATTGTCTGTGGCTGGAAACTGTAGGATGTGCCTTGTCGAAATTGAGAAAGCTCCTAAGGTTGTTGCTGCTTGCGCCATGCCAGTAATGAAGGGTTGGAACATTCTGACAAACTCAGAAAAATCTAAAAAAGCCAGAGAAGGTGTGATGGAGTTCTTACTAGCAAATCACCCGCTGGACTGCCCTATTTGTGACCAGGGAGGTGAATGTGATCTGCAGGACCAATCCATGATGTTTGGAAGTGATAGGAGCCGATTTTTGGAGGGGAAACGTGCTGTGGAAGACAAGAATATTGGTCCATTGGTAAAGACTATCATGACTAGATGTATACAGTGCACTCGCTGCATCAGGTTTGCAAGTGAGATTGCTGGAGTAGATGATTTGGGAACAACAGGCAGAGGAAATGATATGCAAGTTGGCACTTATATTGAGAAGATGTTTATGTCTGAATTATCTGGGAACATCATTGATATCTGCCCTGTAGGTGCCCTAACGTCTAAGCCTTATGCCTTTACTGCCCGGCCTTGGGAAACAAGAAAGACAGAATCTATTGATGTAATGGATGCAGTTGGAAGTAATATTGTGGTTAGCACAAGAACTGGAGAGGTGATGAGGATTTTGCCACGGATGCATGAAGACATCAATGAGGAGTGGATTTCTGATAAAACCAGATTTGCCTATGATGGACTAAAACGTCAAAGACTTACAGAGCCAATGGTCAGAAACGAAAAGGGACTTTTAACCTATACCTCCTGGGAGGATGCACTCTCTCGTGTTGCTGGAATGTTGCAGAGTTTTCAAGGCAAGGATGTGGCAGCAATTGCAGGTGGCTTGGTGGATGCGGAAGCCCTAGTAGCTCTCAAAGATTTGCTTAATCGAGTGGACTCCGACACCTTATGCACTGAGGAGGTCTTCCCTACCGCGGGGGCTGGCACAGATTTGCGTTCCAATTATCTTCTTAATACTACAATTGCTGGTGTGGAAGAGGCAGATCTTGTCCTTCTGGTCGGTACAAATCCACGCTTTGAGGCACCACTATTTAATGCTAGAATCCGAAAGAGCTGGCTTCATAATGACTTAAAAGTGGCTCTTATAGGCAGTCCAGTGGACCTCACTTACAGATATGACCACCTGGGAGACTCTCCCAAAATTCTTCAAGACATTGCTTCGGGTAGCCATTCATTCAGCCAGGTCCTAAAGGAAGCTAAAAAACCAATGGTGGTTTTAGGCAGCTCTGCACTCCAGAGAAATGATGGGGCAGCAATTCTTGCAGCTGTTTCCAACATTGCACAGAAGATTCGGGTGACTAGTGGTGTTACTAGTGATTGGAAAGTTATGAATATTCTTCATAGGATTGCAAGCCAAGTAGCTGCTTTGGATCTTGGTTATAAACCTGGGGTAGAAGCAATTAGGAAAAATCCTCCTAAAGTGCTGTTTCTCCTGGGAGCAGATGGAGGTTGTATCACACGACAGGATTTGCCAAAGGATTGTTTCATTATTTACCAAGGACATCATGGCGATGTTGGCGCTCCCATCGCTGATGTGATTCTCCCAGGAGCTGCTTACACAGAGAAGTCTGCTACTTATGTCAATACTGAAGGCCGAGCTCAGCAGACTAAAGTGGCAGTGACACCTCCTGGTCTGGCAAGAGAAGACTGGAAAATTTTAAGAGCCCTCTCTGAGATTGCAGGTATAACTCTTCCATATGATACTCTGGATCAAGTGAGGAATAGATTGGAAGAAGTCTCTCCTAATCTTGTTCGATACGATGATGTGGAAGGAGCTAATTACTTCCAACAAGCAAATGAACTCTCCAAGTTAGTGAACCAGCAACTTCTTGCTGACCCACTTGTTCCACCTCAGCTAACTATAAAAGACTTCTACATGACAGATTCAATCAGCAGAGCCTCACAGACAATGGCCAAGTGTGTCAAAGCTGTCACAGAGGGCGCCCATGCAGTAGAGGAGCCATCCATATGCTG-
>canFam3
-----------------------------------------CAATATGTTAAGGATACCTCTAAGAAGGGCCTTAGTAGGCCTTTCT---AAGTCTCCTAAAGGATGTGTTCGAACAACTGCTACAACAGCAAGCAACTTAATTGAAGTATTTGTTGATGGTCAGTCTGTCATGGTGGAACCAGGAACTACTGTCCTCCAAGCTTGTGAGAAGGTTGGCATGCAGATTCCTCGATTCTGTTATCATGAAAGATTGTCTATTGCTGGAAACTGCAGGATGTGCCTGGTTGAAATTGAGAAAGCTCCTAAGGTTGTAGCTGCTTGTGCCATGCCAGTAATGAAAGGTTGGAATATCCTAACAAACTCAGAGAAATCTAAGAAAGCCAGAGAAGGTGTGATGGAGTTCTTATTAGCAAATCACCCACTGGACTGTCCTATTTGTGACCAGGGAGGTGAATGTGATCTGCAGGACCAATCCATGATGTTTGGAAGTGATAGGAGCCGATTTTTAGAGGGAAAACGTGCTGTGGAGGACAAAAACATTGGACCATTGGTAAAGACCATTATGACTAGATGTATACAGTGTACTCGCTGCATCAGGTTTGCAAGTGAGATTGCAGGAGTAGATGATTTGGGAACAACAGGCAGAGGAAATGATATGCAGGTTGGCACGTACATTGAAAAGATGTTCATGTCTGAACTGTCTGGCAATATCATTGACATCTGCCCTGTAGGTGCCCTGACCTCTAAGCCCTATGCTTTTACTGCCCGCCCTTGGGAAACAAGAAAGACGGAATCCATTGATGTCATGGATGCGGTTGGAAGTAATATTGTGGTAAGCACAAGAACAGGAGAGGTGATGAGGATTTTGCCAAGAATGCATGAGGACATCAATGAAGAGTGGATCTCTGATAAAACCAGATTTGCTTATGATGGGCTAAAACGTCAAAGACTTACTGAGCCGATGGTCAGAAACGAAAAGGGGCTTTTAACCTATACCACCTGGGAGGATGCACTCTCTCGTGTAGCTGGAATGTTGCAGAGTTTTCAAGGCAAGGATGTAGCAGCAATTGCAGGTGGCTTGGTGGATGCTGAAGCCCTAGTAGCTCTTAAAGATTTGCTTAATAGAGTGGACTCTGACACTTTGTGCACAGAAGAGGTCTTCCCCACTGCAGGAGCTGGCACAGATTTGCGTTCCAATTATCTTCTTAATACTACAATTGCTGGTGTGGAAGAGGCAGATGTTGTCCTTCTGGTTGGTACAAATCCACGTTTTGAGGCACCACTATTTAATGCTAGAATTCGAAAGAGCTGGCTTCACAATGACTTAAAAGTGGCCCTTATTGGCAGCCCAGTGGACCTCACTTACAGATATGACCATCTGGGAGATTCTCCCAAAATTCTTCAAGACATTGCTTTTGGTAGCCATCCATTCAATGAGGTATTAAATGAAGCTAAAAAACCAATGGTGGTTTTAGGCAGTTCTGCACTCCAAAGAAATGATGGGGCAGCAATTCTTGCAGCTGTTTCCAGCATTGCTCAAAAGATTCGGATGAGTAGTGGTGTTACTGGTGATTGGAAAGTTATGAATATCCTTCATAGGATTGCAAGCCAAGTAGCTGCTTTGGACCTTGGCTATAAACCCGGGGTGGAAGCAATTCGTAAGAACCCTCCCAAAGTGCTATTTCTCCTGGGAGCAGATGGAGGTTGTATCACTCGACAGGATTTGCCAAAGGATTGTTTCATTATTTATCAAGGACATCATGGTGACGTTGGTGCTCCTATAGCTGATGTTATTCTCCCAGGCGCTGCTTATACGGAGAAATCTGCTACCTATGTCAATACTGAGGGCCGAGCTCAGCAGACTAAAGTAGCAGTGACACCTCCTGGCTTGGCAAGAGAAGACTGGAAAATTCTAAGAGCCCTCTCTGAGATTGCAGGTATGACCCTTCCATATGATACTTTGGATCAAGTAAGGCACAGATTGGAAGAAGTCTCTCCTAATCTTGTCCGATATGATGATGTGGAAGGAGCCAATTATTTCCAGCAAGCAAATGAGCTCTCCAAGCTAGTGAACCAGCAACTTCTTGCTGATCCACTTGTTCCACCTCAGCTAACAATAAAAGACTTCTACATGACAGACTCCATTAGCAGAGCCTCACAGACAATGGCTAAATGTGTCAAAGCTGTCACAGAGGGTGCCCAGGCAATAGAGGAACCATCCATATGCTG-
>ailMel1
-----------------------------------------CAATATGTTAAGGATACCTCTAAGAAGGGCCTTAATAGGCCTTTCT---AAGTCTTCCAAAGGATGTGTTCGAACAACTGCCACGGCAGCAAGCAACTTAATTGAAGTATTTGTTGATGGTCAATCTGTCATGGTGGAACCAGGAACTACCGTCCTGCAAGCTTGTGAGAAGGTTGGCATGCAGATCCCTCGATTCTGTTATCATGAAAGATTGTCTGTTGCTGGAAACTGCAGGATGTGCCTGGTTGAAATTGAGAAAGCTCCTAAGGTTGTAGCTGCTTGTGCCATGCCAGTAATGAAAGGTTGGAATATCCTGACAAACTCAGAGAAATCTAAGAAAGCCAGAGAAGGTGTGATGGAGTTCTTGTTAGCAAATCACCCACTGGACTGTCCTATTTGTGACCAGGGAGGTGAATGTGATCTGCAGGACCAGTCCATGATGTTCGGAAGTGATAGGAGCCGATTTTTAGAGGGGAAACGTGCTGTGGAGGACAAGAACATTGGGCCATTGGTAAAGACCATCATGACTAGATGTATACAGTGTACTCGCTGCATCAGGTTTGCAAGTGAGATTGCAGGAGTAGATGATTTGGGAACAACAGGCAGAGGGAATGATATGCAAGTTGGCACGTACATTGAAAAGATGTTCATGTCTGAACTGTCTGGAAATATCATCGATATCTGTCCTGTAGGTGCCCTGACCTCTAAGCCCTATGCTTTTACTGCCCGTCCTTGGGAAACAAGAAAGACGGAGTCCATTGATGTCATGGATGCGGTTGGAAGTAATATTGTGGTAAGCACAAGAACAGGAGAGGTGATGAGGATTTTGCCAAGGATGCATGAGGACATCAATGAAGAGTGGATCTCTGATAAAACCAGATTTGCCTATGATGGGCTTAAACGACAAAGACTTACCGAGCCGATGGTCAGAAACGAAAAGGGGCTTTTAACCTATACCTCCTGGGAGGATGCACTCTCTCGTGTGGCTGGAATGTTGCAGAGTTTTCAAGGCAATGATGTGGCGGCAATTGCAGGTGGCTTGGTGGATGCCGAAGCCCTAGTAGCTCTCAAAGATTTGCTTAATAGAGTGGACTCTGACACCTTGTGCACAGAAGAGGTCTTCCCCACTGCAGGAGCTGGCACAGATTTGCGTTCCAATTATCTTCTTAATACGACAATTGCTGGTGTGGAAGAGGCAGATGTTGTCCTTCTGGTTGGTACAAATCCACGTTTTGAGGCACCACTATTTAATGCTAGAATTCGGAAGAGCTGGCTTCACAATGACTTAAAAGTGGCCCTTATTGGCAGCCCAGTGGATCTCACTTACAGATATGACCATCTGGGAGATTCTCCCAAAATTCTTCAAGACATTGCTTTGGGTAGCCATCCATTCAGCCAGGTATTGCATGAAGCTAAAAAACCAATGGTGGTTTTGGGCAGTTCTGCACTCCAAAGAAATGATGGGGCAGCAATTCTTGCAGCTGTTTCCAGCATTGCTCAAAAGATTCGGATGAGTAGTGGTGTTACTGGTGATTGGAAAGTTATGAATATTCTTCATAGGATTGCAAGCCAGGTAGCTGCTTTGGACCTTGGCTATAAACCTGGGGTGGAAGCAATTCGTAAGAACCCTCCCAAAGTGCTATTTCTCCTGGGAGCAGATGGAGGTTGTATCACTCGACAGGATTTGCCAAAGGATTGTTTCATTATTTATCAAGGACATCATGGTGACGTTGGCGCTCCTGTAGCTGATGTTATTCTCCCAGGCGCTGCTTACACAGAGAAGTCTGCTACTTATGTCAATACTGAGGGCCGAGCTCAGCAGACTAAAGTAGCAGTGACACCTCCCGGCTTGGCAAGAGAAGACTGGAAAATTCTAAGAGCCCTCTCTGAGATTGCAGGTATGACTCTTCCATATGATACTCTGGATCAAGTAAGGAACAGATTGGAAGAAGTCTCTCCTAATCTTGTCCGCTATGATGATGTCGAAGGAGCCAATTATTTCCAGCAAGCAAATGAGCTCTCGAAGCTAGTGAACCAGCAACTTCTTGCTGACCCGCTTGTCCCACCTCAGCTGACAATAAAAGACTTCTACATGACAGACTCAATTAGCAGAGCCTCACAGACAATGGCCAAATGTGTCAAAGCTGTCACAGAGGGTGCCCAGGCAGTAGAGGAACCATCCATATGCTG-
>musFur1
-----------------------------------------CAATATGTTAAGGATACCTCTAAGAAGGGCCTTAGTAGGCCTTTCTAATAAGTCTTCCAAAGGATGTGTTCGAACAACTGCCACAGCAGCAAGCAACTTAATTGAAGTATTTGTTGATGGTCAGTCTGTTATGGTGGAACCAGGAACTACCGTCCTCCAAGCTTGTGAGAAGGTTGGCATGCAGATCCCTCGGTTCTGTTATCATGAAAGATTGTCTGTTGCTGGAAACTGCAGGATGTGCCTGGTTGAAATTGAGAAAGCTCCTAAGGTTGTAGCTGCTTGTGCCATGCCAGTAATGAAAGGTTGGAATATCCTGACAAACTCAGAGAAATCAAAGAAAGCCAGAGAAGGTGTGATGGAGTTCTTGCTAGCAAATCACCCACTGGACTGTCCTATTTGTGACCAGGGAGGTGAATGTGATCTGCAGGACCAGTCCATGATGTTCGGAAGTGATAGGAGCCGATTTTTAGAAGGGAAACGGGCTGTGGAGGACAAGAACATTGGGCCATTAGTAAAGACCATCATGACTAGATGTATACAGTGTACTCGCTGCATCAGGTTTGCAAGTGAAATTGCAGGAGTAGATGATTTGGGAACAACAGGCAGAGGAAATGATATGCAAGTTGGCACATATGTTGAAAAGATGTTCATGTCTGAGCTCTCTGGAAATATTATTGATATCTGCCCTGTAGGTGCCCTGACCTCTAAGCCCTATGCTTTTACTGCCCGCCCTTGGGAAACAAGAAAGACGGAATCCATTGATGTCATGGATGCAGTTGGAAGTAATATTGTGGTAAGCACAAGGACAGGAGAGGTGATGAGGATTTTGCCAAGGATGCACGAGGACATCAATGAAGAGTGGATCTCTGATAAAACCAGATTTGCCTATGATGGGCTAAAACGTCAAAGACTTACGGAGCCGATGGTCAGAAATGAAAAGGGGCTTTTAACCTATACCTCCTGGGAGGATGCACTCTCTCGTGTAGCTGGAATGTTGCAGAGTTTTCAAGGCAATGATGTGGCAGCAATTGCAGGTGGCTTGGTGGATGCTGAAGCCCTGGTAGCTCTCAAAGATTTGCTTAATAGGGTGGACTCTGACACCCTGTGCACGGAAGAGGTCTTCCCCACTGCAGGAGCTGGCACAGATTTGCGTTCCAACTATCTTCTTAATACTACAATTGCTGGTGTGGAAGAGGCAGATCTTGTCCTTCTGGTTGGTACAAATCCACGTTTTGAGGCACCACTGTTTAATGCTAGAATTCGAAAGAGCTGGCTTCACAATGACTTAAAAGTGGCCCTTATTGGCAGCGCAGTGGATCTCACTTATAGATATGACCATCTGGGAGATTCTCCCAAAGTTCTTCAAGACATTGCTTTCGGTAGCCATCCATTCAGCCAGGTGTTACATGAAGCTAAAAAACCAATGGTGGTTTTAGGCAGTTCTGCACTCCAGAGAAATGATGGCGCAGCAATGCTTGCAGCTGTTTCCAACATTGCTCAAAAGATTCGGACAAGTAGTGGTGTTTCTGGTGATTGGAAAGTTATGAATATCCTTCATAGGATTGCAAGCCAAGTAGCTGCTTTGGACCTTGGCTATAAACCTGGGGTGGAAGCAATTCGCAAGAACCCTCCCAAAGTGCTGTTTCTCCTGGGAGCAGATGGAGGTTGTATCACTCGACAGGATTTGCCAAAGGATTGTTTCATTATTTATCAAGGACATCATGGTGACGTCGGCGCTCCAATAGCTGATGTTATTCTCCCAGGCGCTGCTTACACAGAGAAGTCAGCTACTTATGTCAATACTGAGGGCCGAGCCCAGCAGACTAAAGTAGCAGTGACACCTCCTGGCTTGGCAAGAGAAGACTGGAAAATTCTAAGAGCCCTCTCTGAGATTGCAGGTATGACTCTTCCATATGATACTCTGGATCAAGTAAGGAACAGACTGGAAGAAGTCTCTCCTAATCTTGTCCGATATGATGATGTCGAAGGAGCCAATTATTTCCAACAAGCAAATGAGCTCTCCAAGCTAGTGAACCAGCAACTTCTTGCTGATCCGCTTGTTCCACCTCAGCTAACAATAAAAGACTTCTACATGACAGACTCAATTAGCAGAGCCTCACAGACAATGGCCAAATGTGTCAAAGCTGTCACGGAGGGTGCCCAGGCGGTAGAGGAACCATCCATATGCTG-
>bosTau8
-----------------------------------------CAGTATGTTAAGGATACCTGTAAGAAAGGCCTTAGTAGGCCTTTCC---AAGTCTTCTAAAGGATGTGTTCGAACAACTGCCACAGCAGCAAGCAACTTGATTGAAGTATTTGTTGATGGTCAGTCTGTCATGGTGGAACCAGGAACTACCGTCCTTCAAGCTTGTGAGAAGGTTGGCATGCAGATTCCTCGATTCTGTTATCACGAAAGGTTGTCTGTTGCTGGAAACTGCAGGATGTGCCTTGTTGAAATTGAGAAAGCTCCTAAGGTTGTAGCTGCTTGTGCCATGCCAGTAATGAAAGGTTGGAATATCCTGACAAACTCTGAGAAAACTAAGAAAGCCAGAGAAGGTGTGATGGAGTTCTTATTAGCAAATCACCCACTGGACTGTCCTATTTGTGACCAGGGAGGTGAATGTGATCTGCAGGACCAGTCCATGATGTTTGGAAGTGATAGGAGCCGGTTTTTAGAGGGGAAACGTGCTGTGGAGGACAAGAACATTGGGCCGTTGGTAAAAACCATTATGACTAGGTGTATACAGTGTACTCGCTGCATCAGGTTTGCAAGTGAGATCGCAGGAGTGGATGATTTGGGAACTACAGGCAGAGGAAACGATATGCAAGTTGGCACATACATTGAAAAGATGTTCATGTCTGAACTTTCTGGCAATATCATTGACATCTGCCCTGTAGGTGCCCTGACTTCTAAGCCCTATGCCTTTACCGCTCGGCCTTGGGAAACAAGAAAGACAGAATCCATTGATGTAATGGATGCAGTTGGAAGTAATATTGTGGTCAGCACAAGAACTGGAGAGGTAATGAGGATTTTGCCAAGGATGCATGAGGACATCAATGAAGAGTGGATCTCTGATAAAACCAGATTTGCCTATGATGGGCTAAAACGTCAAAGACTTACCGAACCGATGGTCAGAAATGAAAAGGGACTTTTAACACATACCACCTGGGAGGATGCACTCTCTCGTGTAGCTGGAATGTTGCAGAGCTTTCAAGGCAATGATGTGGCAGCAATTGCAGGTGGCTTGGTGGATGCTGAAGCCCTCATAGCTCTCAAAGATTTACTTAATAGAGTGGATTCTGACACGCTGTGCACTGAAGAGGTCTTCCCCACCGCAGGAGCTGGCACAGATCTACGTTCCAATTATCTTCTTAATACTACAATCGCTGGTGTGGAGGAGGCAGATGTTGTCCTTCTAGTTGGTACAAATCCACGTTTTGAGGCACCGCTATTTAATGCTAGAATTCGAAAGAGCTGGCTTCATAATGACTTAAAAGTGGCCCTTATAGGCAGCCCAGTGGATCTCACTTACAGATATGACCATCTGGGAGATTCTCCCAAAATTCTTCAAGACATTGCTTCGGGTAGCCATCCATTCAGCCAGGTCCTACAGGAAGCTAAAAAACCAATGGTGATTTTAGGCAGTTCTGCACTCCAAAGAAATGATGGTGCAGCAATTCTTGCAGCTGTTTCCAACATTGCTCAGAAGATTCGGACAAGTAGTGGTGTTACTGGTGATTGGAAAGTTATGAATATCCTTCATAGGATTGCAAGCCAAGTAGCTGCTTTGGATCTTGGCTATAAGCCTGGGGTGGAAGCAATTCAGAAGAATCCTCCTAAAATGCTGTTTCTCCTGGGAGCAGATGGAGGTTGTATCACTCGACAGGATTTGCCAAAGGATTGTTTCATTGTTTATCAAGGACATCATGGCGACGTCGGAGCTCCTATAGCTGATGTTATTCTCCCTGGCGCTGCTTACACAGAGAAGTCTGCTACTTACGTCAATACCGAGGGCCGAGCTCAGCAGACAAAAGTAGCAGTGACGCCTCCCGGCTTGGCAAGAGAAGACTGGAAAATTATAAGAGCCCTTTCTGAGATTGCAGGTATGACTCTTCCATATGATACTCTGGATCAAGTGAGAAACAGATTGGAAGAAGTCTCTCCTAATCTTGTTCGATATGATGATGTTGAAGGAGCTAATTATTTCCAGCAAGCAAGTGAGCTTTCCAAGCTAGTGAACCAACAGCTTCTTGCTGATCCACTTGTTCCACCTCAGCTAACAATAAAAGACTTCTACATGACAGATTCAATTAGCAGAGCCTCACAGACAATGGCTAAATGTGTCAAAGCTGTTACAGAGGGTGCCCATGCAGTAGAGGAACCATCCATATGCTG-
>manPen1
-----------------------------------------CAGTATGTTAAGGATACCTGTAAGAAGGGCCTTAGTAGGCCTTTCT---AAGTCTCCTAAAGGATATGTTCGAACAACTGCCACAGCAACAAGCAACTTGATTGAAGTATTTGTTGATGGTCAGTCTGTCATGGTGGAACCAGGAACTACCGTCCTCCAAGCTTGTGAGAAGGTTGGCATGCAGATCCCTCGATTCTGTTACCATGAAAGGTTGTCTGTTGCTGGAAACTGCAGGATGTGCCTTGTTGAAATTGAGAAAGCTCCTAAGGTTGTAGCTGCCTGTGCCATGCCTGTAATGAAAGGCTGGAATATCCTGACAAACTCAGAGAAATCTAAGAAAGCCAGAGAAGGTGTGATGGAATTCTTATTAGCAAATCACCCACTGGACTGTCCTATTTGTGACCAGGGAGGTGAATGTGATCTGCAGGACCAGTCCATGATGTTTGGAAGTGATAGGAGCCGATTTTTAGAAGGGAAACGTGCTGTGGAGGATAAGAATATTGGGCCCTTGGTAAAGACCATCATGACTAGATGTATACAGTGTACTCGCTGCATCAGATTTGCAAGTGAGATTGCAGGAGTAGATGATTTGGGAACAACAGGCAGAGGAAATGATATGCAAGTTGGTACATACATTGAAAAGATGTTCATGTCTGAACTGTCTGGGAATATCATTGATATCTGCCCTGTAGGTGCCCTAACCTCTAAGCCCTATGCCTTTACTGCCCGGCCTTGGGAAACAAGAAAGACAGAATCCATTGACATAATGGATGCAGTTGGAAGTAATATTGTGGTAAGCACAAGAACTGGGGAGGTGATGAGGATTTTGCCAAGAATGCATGAGGACATCAATGAAGAATGGATCTCTGATAAAACCAGATTTGCCTATGATGGGCTAAAACGTCAAAGACTTACCGAGCCGATGGTCAGAAATGAAAAGGGGCTATTAACCTATACCTCCTGGGAGGATGCACTCTCTCGTATAGCTGGAATGTTTCAGAGTTTTCAAGGCAAGGATGTGGCAGCAATTGCAGGTGGCTTGGTGGATGCAGAAGCCCTGGTGGTGCTCAAAGATTTGCTTAATAGAGTGGACTCTGACACTCTGTGCACTGAAGAGCTCTTCCCTACTGCAGGAGCTGGCACAGATTTGCGTTCCAATTATCTTCTAAATACTACAATTGCTGGTGTGGAAGAGGCAGATGTTGTCCTTTTGGTTGGTACAAATCCACGTTTTGAGGCACCACTATTTAATGCTAGAATTCGAAAGAGCTGGCTTCATAATGACTTAAAAGTGGCCCTTATAGGCAGCCCAGTGGATCTCACTTACAGATATGACCATCTGGGAGATTCCCCTCAAATTCTTCAAGACATTGCTTTGGGTAGCCATCCATTCAGCCAGGTCCTAAAGGCAGCTAAAAAACCAATGGTCATTTTAGGCAGTTCTGCACTCCAAAGAAACGATGGGGCAGCAATTCTCGCAGCTGTTTCCAACATTGCTCAAAAGATTCGGGCAAGTAGTGGTGTTACTGGTGATTGGAAAGTTATGAATATCCTTCATAGGATTGCAAGCCAAGTAGCTGCTTTGGACCTTGGCTATAAACCTGGGGTGGAAGCAATTCGTAAGAACCCTCCCAAAGTGCTTTTTCTCCTGGGAGCAGATGGAGGTTGTGTCACTCGACAGGATTTGCCAAAGGATTGTTTCATTATTTATCAAGGACATCATGGTGATGTTGGAGCCCCTATAGCTGATGTTATTCTCCCAGGGGCTGCTTACACAGAGAAGTCTGCTACTTACGTCAATACTGAGGGCCGAGCTCAGCAGACTAAAGTAGCAGTGACACCTCCTGGCTTGGCAAGAGAAGACTGGAAAATTATAAGAGCCCTCTCTGAGATTGCAGGTATAACTCTTCCATATGATACTCTGGATCAAGTAAGGAACAGATTGGAAGAAGTCTCTCCTAATCTTGTTCGATATGATGATGTCGAAGGAGCTAATTATTTCCAGCAAGCAAATGAGCTGTCCAAGCTTGTGAACCAGCAACTTCTTGCTGATCCACTTGTTCCACCTCAGCTAACCATTAAAGACTTCTATATGACAGATTCAATTAGCAGAGCCTCACAGACAATGGCCAAATGTGTCAAAGCTGTCACAGAGGGTGCCCAGGCAGTGGAGGAGCCATCCCTGTGCTG-
>HLmanJav1
---------------------------------------------------------------------------------------------------------------------------------------------------------------------------------------------------------------------------------------------------------------------------------------------------------------------GTTGTAGCTGCCTGTGCCATGCCTGTAATGAAAGGCTGGAATATCCTGACAAACTCAGAGAAATCTAAGAAAGCCAGAGAAGGTGTGATGGAATTCTTACTAGCAAATCACCCACTGGACTGTCCTATTTGTGACCAGGGAGGTGAATGTGATCTGCAGGACCAGTCCATGATGTTTGGAAGTGATAGGAGTCGATTTTTAGAAGGGAAACGTGCTGTGGAGGATAAGAATATTGGGCCCTTGGTAAAGACCATCATGACTAGATGTATACAGTGTACTCGCTGCATCAGATTTGCAAGTGAGATTGCAGGAGTAGATGATTTGGGAACAACAGGCAGAGGAAATGATATGCAAGTTGGTACATACATTGAAAAGATGTTCATGTCTGAACTGTCTGGGAATATCATTGATATCTGCCCTGTAGGTGCCCTAACCTCTAAGCCCTATGCCTTTACTGCCCGGCCTTGGGAAACAAGAAAGACAGAATCCATTGACGTAATGGATGCAGTTGGAAGTAATATTGTGGTCAGCACAAGAACTGGGGAGGTGATGAGGATTTTGCCAAGAATGCATGAGGACATCAATGAAGAATGGATCTCTGATAAAACCAGATTTGCCTATGATGGGCTAAAACGTCAAAGACTTACTGAGCCGATGGTCAGAAATGAAAAGGGGCTATTAACCTATACCTCCTGGGAGGATGCACTCTCTCGTATAGCTGGAATGTTTCAGAGTTTTCAAGGCAAGGATGTGGCAGCAATTGCAGGTGGCTTGGTGGATGCAGAAGCTCTGGTAGTGCTCAAAGATTTGCTTAATAGAGTGGACTCTGACACTCTGTGCACTGAAGAGCTCTTCCCTACTGCAGGAGCTGGCACAGATTTGCGTTCCAATTATCTTCTAAATACTACAATTGCTGGTGTGGAAGAGGCAGATGTTGTCCTTTTGGTTGGTACAAATCCACGTTTTGAGGCACCACTATTTAATGCTAGAATTCGAAAGAGCTGGCTTCATAATGACTTAAAAGTGGCCCTTATAGGCAGCCCAGTGGATCTCACTTACAGATATGACCATCTGGGAGATTCCCCTCAAATTCTTCAAGACATTGCTTTGGGTAGCCATCCATTCAGCCAGGTCCTAAAGGCAGCTAAAAAACCAATGGTCATTTTAGGCAGTTCTGCACTCCAAAGAAACGATGGGGCAGCAATTCTCGCAGCTGTTTCCAACATTGCTCAAAAGATTCGGGCAAGTAGTGGTGTTACTGGTGATTGGAAAGTTATGAATATCCTTCATAGGATTGCAAGCCAAGTAGCTGCTTTGGACCTTGGCTATAAACCTGGGGTGGAAGCAATTCGTAAGAACCCTCCCAAAGTGCTTTTTCTCCTGGGAGCAGATGGAGGTTGTGTCACTCGACAGGATTTGCCAAAGGATTGTTTCATTATTTATCAAGGACATCATGGTGATGTTGGAGCTCCTATAGCTGATGTTATTCTCCCAGGCGCTGCTTACACAGAGAAGTCTGCTACTTACGTCAATACTGAGGGCCGAGCTCAGCAGACTAAAGTAGCAGTGACACCTCCTGGCTTGGCAAGAGAAGACTGGAAAATTATAAGAGCCCTCTCTGAGATTGCAGGTATAACTCTTCCATATGATACTCTGGATCAAGTAAGGAACAGATTGGAAGAAGTCTCTCCTAATCTTGTTCGATATGATGATGTCGAAGGAGCTAATTATTTCCAGCAAGCAAATGAGCTCTCCAAGCTTGTGAACCAGCAACTTCTTGCTGATCCACTTGTTCCACCTCAGCTAACCATTAAAGACTTCTATATGACAGATTCAATTAGCAGAGCCTCACAGACAATGGCCAAATGTGTCAAAGCTGTCACAGAGGGTGCCCAGGCAGTGGAGGAGCCATCCCTGTGC---
>cerSim1
-----------------------------------------CACTATGTTAAGGATATCTGTAAGAAGGGCCTTGGTAGGCCTTTCT---AAGTCTCCTAAAGGATGTGTTCGAACAAGTGCCACAGCAGCAAGCAACTTGATTGAAGTATTTGTTGATGGCCGGTCTGTCATGGTGGAACCGGGAACTACCGTGCTCCAAGCTTGTGAGAAGGTTGGCATGCAGATCCCTCGATTCTGTTATCATGAAAGGTTGTCTGTTGCTGGGAACTGCAGGATGTGCCTCGTTGAAATTGAGAAAGCTCCTAAGGTTGTAGCTGCTTGTGCCATGCCAGTAATGAAAGGTTGGAATATCCTGACAAACTCAGAGAAGTCTAAGAAAGCCAGAGAGGGTGTGATGGAGTTCTTATTAGCAAATCACCCACTGGACTGTCCTATTTGTGACCAAGGAGGTGAATGTGATCTGCAGGACCAGTCCATGATGTTTGGAAGTGATAGGAGCCGATTTTTAGAGGGGAAGCGTGCTGTGGAGGACAAGAACATTGGGCCTTTGGTGAAGACCATCATGACCAGGTGTATACAGTGCACTCGCTGCATCAGGTTTGCAAGTGAGATTGCAGGAGTAGATGATTTGGGAACAACAGGCAGAGGAAATGATATGCAAGTTGGCACATACATTGAAAAGATGTTCATGTCTGAACTGTCTGGGAATATCATTGATATCTGCCCTGTAGGTGCCCTGACCTCTAAGCCCTATGCCTTTACTGCACGGCCTTGGGAAACAAGAAAGACAGAATCCGTTGATGTAATGGATGCAGTCGGAAGTAATATTGTGGTAAGCACCAGAACGGGAGAGGTCATGAGGATTTTGCCAAGGATGCACGAGGACATCAATGAAGAGTGGATCTCTGATAAAACCAGATTTGCCTATGATGGGCTGAAACGGCAAAGACTTACCGAGCCGATGGTCAGAAACGAAAAAGGGCTTTTAACCTATACCTCCTGGGAGGATGCACTCTCTCTTGTAGCTGGAAAGTTGCAGAGTTTTCAAGGCAAGGATGTAGCAGCAATTGCAGGTGGCTTGGTAGATGCTGAAGCCCTAGTAGCTCTCAAAGATCTGCTTAACAGAGTGGACTCTGACACCCTATGCACTGAAGAGGTCTTCCCCACTGCAGGAGCTGGCACAGATTTGCGTTCCAATTATCTTCTTAATACTACAATTGCTGGTGTGGAAGAGGCAGATGTTCTCCTTCTGGTTGGTACAAATCCGCGTTTTGAGGCACCGCTATTTAATGCTAGAATTCGAAAGAGCTGGCTTCATAATGACTTGAAAGTGGCCCTTATAGGCAGCCCAGTGGACCTAACTTACAGATATGACCATCTGGGAGATTCCCCCAAAATTCTTCGAGACATTGCTTCGGGTAGCCATCCATTCAGCCAGGTCTTAAAGGAAGCGAAAAAACCAATGGTGGTTTTAGGCAGTTCTGCACTCCAAAGGAATGATGGGGCAGCAATTCTTGCGGCTGTTTCCAACATTGCTCAAAAGATCCGGATGAGTAGTGGTGTTACTGATAATTGGAAAGTTATGAATATCCTTCATAGGATTGCAAGCCAAGTAGCTGCTTTAGACCTTGGCTATAAACCTGGGGTAGAAGCAATTCGGAAGAACCCTCCCAAAGTGCTGTTTCTCCTGGGAGCAGATGGAGGTTGTATCACTCGACAGGATTTGCCAAAGGATTGCTTCATTATTTATCAAGGACATCACGGTGATGTTGGAGCTCCTGTAGCTGACGTTATTCTGCCAGGCGCTGCCTACACAGAGAAGTCTGCTACTTATGTCAATACTGAGGGCCGAGCTCAGCAGACTAAAGTAGCTGTGACGCCTCCCGGCTTGGCAAGAGAAGACTGGAAAATTATCAGAGCCCTCTCTGAGATTGCAGGTATAACTCTTCCATACGATACTCTGGATCAAGTAAGGAACAGATTGGAAGAAGTCTCTCCTAATCTTGTTCGATATGATGACGTCGAAGGGGCTAATTATTTCCAGCAAGCAAATGAGCTCTCCAAGTTAGTGAACCAGCAACTTCTTGCTGATCCGCTTGTTCCACCTCAGCTAACGATAAAAGACTTCTACATGACAGATCCAATTAGCAGAGCCTCCCAGACAATGGCCAAATGTGTCAAAGCTGTCACAGAGGGTGCCCAGGCAGTAGAGGAACCGTCCATATGCTG-
>oryCun2
-----------------------------------------CAACATGTTAAGGATACCTGTAAGAAGGGCCCTAGTAGGCCTTTCT---AAATCTACTAAAGGATATGTTCGAACGACTGCTACAGCCGCAAGCAACTTGATTGAAGTGTTTGTTGATGGTCAGTCTGTCATGGTGGAACCGGGAACTACTGTCCTCCAAGCATGTGAGAAAGTTGGCATGCAGATACCTCGGTTCTGTTATCATGAAAGGTTGTCTGTTGCTGGAAACTGCAGGATGTGCCTTGTTGAAATTGAGAAAGCTCCTAAGGTGGTAGCTGCATGTGCCATGCCAGTAATGAAGGGTTGGAATATCCTGACAAACTCGGAAAAATCTAAGAAAGCCCGAGAAGGTGTGATGGAGTTCTTATTAGCAAATCACCCACTGGACTGTCCTATTTGTGACCAAGGAGGTGAATGTGATCTGCAGGACCAATCCATGATGTTTGGAAGTGATAGGAGCCGATTTTTAGAGGGGAAACGTGCTGTGGAGGACAAAAACATTGGGCCTTTGGTAAAGACCATCATGACCAGATGCATACAGTGTACTCGGTGCATCAGGTTTGCAAGTGAGATTGCAGGTGTAGATGATTTGGGAACAACAGGCAGAGGAAATGATATGCAAGTTGGCACATATATTGAAAAGATGTTCATGTCTGAACTGTCTGGAAATATCATTGATATCTGTCCTGTAGGTGCTCTAACCTCTAAGCCCTACGCCTTTACTGCCCGGCCTTGGGAAACAAGAAAGACAGAATCCATTGATGTGATGGATGCAGTTGGAAGTAATATTGTAGTTAGCACAAGAACCGGAGAGGTGATGCGGATTTTGCCACGTATGCATGAGGACATCAATGAAGAGTGGATTTCTGATAAAACCAGATTTGCCTACGATGGACTTAAGCGTCAGAGACTCACTGAGCCGATGGTCAGAAACGAAAAGGGACTTTTAACCTATACCTCCTGGGAGGATGCACTCTCTCGTGTAGCTGGAATGTTGCAGAGTTTTCAAGGGAAGGATGTAGCAGCAGTTGCAGGTGGCTTGGTGGATGCTGAAGCCCTAGTAGCTCTCAAAGATTTGCTTAATAGAGTGGACTCTGACATCTTATGCACTGAAGAGATCTTCCCTACTGCAGGAGCCGGCACAGACTTACGTTCCAATTATCTTCTTAATACCACAATTGCTGGTGTGGAAGAGGCAGATGTTGTCCTTCTGGTTGGTACAAATCCACGTTTTGAGGCACCATTATTTAACGCCAGGATTAGAAAGAGTTGGCTTCATAATGACTTAAAAGTGGCCCTTATAGGCAGTCCTGTGGACCTTACCTACAGATATGATCATCTGGGAGACTCCCCTCAAATTCTTCAAGACATTGCTTCTGGTACACATCCATTCAGCCAGGTCCTAAAGGAAGCTAAAAAACCAATGCTAGTTTTAGGCAGTTCTGCACTCCAAAGAAATGATGGGGCGGCAATTCTTGCAACTGTTTCCAGCATTGCACAAAAAATTCGGACAACTAGTGGTGTTACTAATGATTGGAAAGTTATGAATATCCTTCATAGGATTGCAAGCCAAGTAGCTGCTTTAGACCTTGGCTATAAACCTGGGGTGGAAGCAATTCGAAAGAACCCTCCCAAACTGCTGTTTCTCTTGGGAGCAGATGGAGGTTGTATCACACGACAGGATTTACCAAAGGATTGTTTCATTATTTATCAAGGACATCATGGTGATGTTGGAGCTCCCATAGCTGATGTCATTCTCCCAGGAGCTGCTTACACAGAGAAGTCTGCTACTTACGTCAATACGGAGGGCAGAGCTCAGCAGACTAAAGTAGCAGTGACACCTCCTGGCTTGGCAAGAGAAGACTGGAAAATTATAAGAGCCCTTTCTGAGATTGCAGGTTTAACGCTTCCATATGATACTCTGGATCAAGTGAGGAACAGACTGGAAGAAGTCTCTCCCAATCTTGTTAGGTATGATGACGTTGAAGGAGCTAATTACTTCCAGCAAGCAAGTGAACTCTCCAAGCTAGTGAACCAGCAACTTCTTGCTGACCCACTTGTTCCACCTCAGCTGACAATAAAAGATTTCTACATGACAGATTCAATTAGCAGAGCTTCCCAGACAATGGCCAAGTGTGTTAAAGCTGTCACAGAGGGTGCCCAGGCAGTAGAGGAACCATCCATATGCT-A
>HLphyDis3
-----------------------------------------CAACATGTTAAGGGTACCTGTAAGAAGGGCCTTAGCAGGCCTTGCT---AAATCTCCTAAAGAATATGTTCGGACAACTGCCACAGCAGCAAGCAACCTGATTGAAGTATTTGTTGATGGTCAGTCTGTCATGGTGGAGCCGGGAACTACTGTCCTTCAGGCTTGTGAAAAGGTTGGCATGCAGATCCCTCGATTCTGTTATCATGAAAGGTTGTCAGTTGCTGGAAACTGCAGGATGTGCCTTGTTGAAATCGAGAAAGCTCCCAAGGTTGTAGCTGCCTGTGCCATGCCAGTAATGAAAGGTTGGAATATCCTGACAAACTCAGAGAAAACTAAGAAAGCCAGAGAAGGTGTGATGGAGTTCTTATTAGCAAATCACCCACTGGACTGTCCTATCTGTGATCAGGGAGGCGAATGTGATCTGCAGGACCAGTCCATGATGTTTGGAAGTGATAGGAGCCGATTTTTAGAGGGGAAACGTGCTGTAGAGGACAAGAACATTGGGCCATTGGTCAAGACCATCATGACTAGATGTATACAGTGTACTCGCTGCATCAGGTTTGCAAGTGAGATTGCAGGAGTAGATGATTTGGGCACAACAGGCAGAGGAAATGACATGCAAGTTGGCACATATGTTGAAAAGATGTTTATGTCCGAACTGTCTGGGAATATCATTGATATCTGTCCTGTGGGTGCCCTGACCTCTAAGCCCTATGCCTTTACTGCCCGGCCTTGGGAAACAAGAAAGACTGAATCCATTGATGTCATGGATGCAGTTGGAAGCAATATTGTGGTAAGCACAAGAACTGGGGAGGTGATGAGGATTCTGCCAAGAATGCATGAGGACATCAATGAAGAGTGGATCTCTGACAAAACCAGATTTGCCTACGATGGGCTGAAACGTCAAAGGCTTACCGAGCCGATGGTCAGAAACGAAAAGGGGCTTTTAACCTACACCTCCTGGGAGGATGCGCTCTCTCGTGTAGCTGGAATGTTGCAGAGTTTTCAAGGCAAGGATGTGGCAGCAATCGCAGGTGGTTTGGTGGATGCCGAAGCCCTAGTAGCTCTCAAAGATTTGCTTAATAGAGTGGACTCTGACACCCTGTGCACCGAAGAGGTCTTCCCCACTGCAGGGGCTGGTACAGATTTGCGTTCCAATTATCTTCTTAATACTACAATTGCTGGTGTGGAAGAGGCAGATGTTGTCCTTCTGGTTGGTACAAATCCACGTTTTGAGGCACCACTGTTTAATGCTAGAATTCGGAAGAGCTGGCTTCATAATGAGTTAAAAGTGGCCCTTATAGGCAGCCAAGTGGATCTCACTTACAGATATGACCATCTGGGAGATTCCCCAAAAATTCTTCAAGACATTGCTTCCGGTAGCCATCCATTCAGCCAGGTCCTAAAGGAAGCTAAAAAACCTATGGTGGTTTTAGGCAGTTCTGCACTCCAAAGAAATGATGGGGCAGCAATTCTTGCAGCTGTCTCCAGCATTGCTCAGAAGGTTCGGACAAGCAGTGGCGTTGCTGGTGACTGGAAGGTTATGAATATCCTCCACAGGATTGCAAGCCAAGTAGCTGCTTTAGATCTTGGCTATAAACCTGGGGTGGAAGCAATTCGAAAGAACCCTCCCAAAGTGCTCTTTCTCCTAGGAGCAGATGGAGGTTGTATCACTCGACAGGACTTGCCAAAGGATTGTTTCATTATTTATCAAGGCCATCATGGTGATGTCGGAGCTCCTATAGCTGATGTTATTCTCCCCGGCGCTGCTTACACAGAGAAGTCTGCTACTTATGTCAATACTGAGGGCCGAGCTCAGCAGACTAAAGTAGCAGTGACACCTCCCGGCTTGGCAAGAGAAGACTGGAAAATTATAAGAGCCCTCTCGGAGATTGCAGGTATAACTCTTCCATATGATACTCTGGATCAAGTAAGGAACAGATTGGAAGAAGTCTCTCCTAATCTTGTTCGATATGATGACGTTGAAGGAGCTAATTATTTCCAGCAAGCAAGCGAGCTCTCCAAGCTAGTGAACCAGCAACTTCTTGCTGATCCCCTTGTGCCCCCTCAGCTGACAATAAAAGACTTCTACATGACAGATTCGATCAGCAGAGCCTCACAGACAATGGCCAAATGTGTTAAAGCCGTCACGGAGGGCGCCCAGGCAGTGGAGGAGCCATCCATATGC---
>HLmyoMyo6
-----------------------------------------CAATATGTTAAGGATACCTGTGAGAAGGGCCTTAATAGGCCTTTCT---AAGTCTCCTAAAGAATATGTTCGAACAACAGCCACAGCAGCAAGCAACTTAATTGAAGTATTTGTTGACGGCCAGTCTGTCATGGTGGAACCGGGAACTACTGTCCTCCAAGCTTGTGAGAAGGTTGGCATGCAGATCCCTCGATTCTGTTACCATGAAAGGCTGTCAATTGCTGGAAACTGCAGGATGTGCCTTGTTGAAATTGAGAAAGCTCCTAAGGTTGTAGCTGCTTGTGCCATGCCAGTAATGAAAGGTTGGAATATCTTGACAAACTCAGAGAAATCTAAGAAAGCCAGGGAAGGTGTGATGGAGTTCTTATTAGCAAATCACCCATTGGACTGCCCTATTTGTGATCAGGGAGGCGAATGTGATCTGCAGGACCAGTCCATGATGTTTGGAAGTGATAGGAGCCGGTTTTTAGAGGGGAAACGTGCTGTGGAGGACAAGAATATTGGGCCGTTGGTAAAGACCATTATGACTAGATGTATACAGTGTACTCGCTGCATCAGGTTTGCAAGTGAGATTGCAGGAGTAGATGATTTGGGAACAACAGGCAGAGGAAATGATATGCAAGTTGGCACATACATTGAAAAGATGTTTATGTCTGAACTGTCTGGGAATATCATTGATATCTGTCCTGTAGGTGCCCTGACCTCTAAGCCCTATGCCTTCACTGCCCGGCCTTGGGAAACAAGAAAGACAGAATCCATTGATGTAATGGATGCAGTTGGAAGTAATATTGTGGTAAGCACAAGAACTGGAGAGGTGATGAGGATTTTGCCAAGAATGCATGAGGACATTAATGAAGAGTGGATCTCTGATAAAACCAGATTTGCCTATGATGGGCTAAAACGCCAAAGACTTACCGAGCCGATGGTCAGAAATGAAAAAGGGCTTTTAACCTATACCTCCTGGGAGGATGCACTCTCTCGTGTAGCTGGAATGTTGCAGAGTTTTCAAGGCAAAGATGTGGCAGCAATTGCAGGTGGCTTGGTGGATGCTGAAGCCCTTGTAGCTCTCAAAGATTTGCTTAATAGAGTGGACTCTGACACCCTATGCACTGAAGAGGTCTTCCCCACTGCAGGAGCTGGCACAGATTTGCGATCCAATTATCTTCTTAATACTACAATTGCTGGTGTGGAAGAGGCAGATGTTGTCCTTCTGGTTGGTACAAATCCACGTTTTGAGGCACCACTATTTAATGCTAGAATTCGAAAGAGCTGGCTTCATAATGACTTAAAAGTGGCCCTTATAGGCAGCCAAGTGGATCTCACTTACAGATATGACCATCTGGGAGATTCTCCCAAAATTCTTCAAGACATTGCTTCAGGTACCCATCCATTCAGCCAGGTCTTAAAGGAAGCTAAAAAACCTATGGTGGTTTTAGGTAGTTCTGCGCTCCAAAGAAATGATGGGGCAGCGATTCTTGCAGCTGTTTCCAGCATTGCTCAAAAGATTCGGATGAGCAGTGGTGTTGCTGGTGATTGGAAAGTTATGAATATCCTACATAGGATTGCAAGCCAAGTAGCTGCTTTAGACCTTGGGTATAAGCCTGGGGTGGAAGCAATTCGAAAGAACCCTCCCAAAGTGTTATTTCTCCTCGGAGCAGATGGAGGTTGTATCACTCGACAGGATTTGCCAAAGGATTGTTTCATTATTTATCAAGGACATCACGGTGATGTTGGAGCTCCTATAGCTGATGTTATTCTCCCAGGCGCAGCTTACACAGAGAAGTCTGCTACTTATGTCAATACTGAGGGCCGAGCTCAGCAGACTAAAGTAGCAGTGACCCCTCCTGGCTTGGCGAGAGAAGACAGGAAAATTTTAAGAGCCCTCTCGGAGATAGCAGGCATAACTCTTCCATATGATACTCTGGATCAAGTAAGGAACAGATTGGAAGAAGTCTCTCCTAATCTTGTTCGATATGATGATGTTGAAGGAGCTAATTATTTCCAGCAAGCAAGTGAGCTCTCCAAGCTAGTGAACCAGCAACTACTTGCTGATCCTCTTGTTCCACCTCAGCTAACAATAAAAGACTTCTATATGACAGATTCAATTAGCAGAGCCTCACAGACCATGGCCAAATGTGTTAAAGCTGTCACAGAGGGTGCCCAGGCAGTAGAGGAACCATCCATATGC---
>HLpipKuh2
-----------------------------------------CAACATGTTAAGGATACCTGTGAGAAGGGCCTTAGTAGGCCTTTCT---AAGTCTTCTAAAGAATATGTTCGAACAACTGCCACAGCCGCAAGCAACTTAATTGAAGTATTTGTTGATGGCCAACCTGTCATGGTGGAACCAGGAACTACTGTCCTCCAAGCTTGTGAGAAGGTTGGCATGCAGATCCCCCGATTCTGTTATCATGAAAGGCTGTCAATTGCTGGAAACTGCAGGATGTGCCTTGTTGAAATTGAGAAAGCTCCTAAGGTTGTAGCTGCTTGTGCCATGCCAGTAATGAAAGGTTGGAATATTTTGACAAACTCAGAAAAATCTAGGAAAGCCAGGGAAGGTGTGATGGAGTTCTTATTGGCAAATCACCCATTGGACTGCCCTATTTGTGATCAGGGAGGCGAATGTGATCTGCAGGACCAGTCCATGATGTTTGGAAGTGATAGGAGCCGGTTTTTAGAGGGGAAACGTGCTGTGGAGGACAAGAATATTGGGCCGTTGGTAAAGACCATTATGACTAGATGTATACAGTGTACTCGCTGCATTAGGTTTGCAAGTGAGATTGCAGGAGTAGATGATTTGGGAACAACAGGCAGAGGAAATGATATGCAAGTTGGCACTTACATTGAAAAGATGTTTATGTCTGAGCTGTCTGGGAATATCATTGATATCTGCCCTGTAGGTGCCCTGACATCTAAGCCCTATGCCTTCACTGCCCGGCCTTGGGAAACAAGAAAGACAGAATCTATTGATGTAATGGATGCAGTTGGAAGTAATATTGTGGTAAGCACAAGAACTGGAGAGGTGATGAGAATTTTGCCAAGAATGCATGAGGACATTAATGAAGAGTGGATCTCTGATAAAACCAGATTTGCCTATGATGGGCTAAAACGTCAAAGACTTACCGAGCCGATGGTCAGAAATGAAAGGGGGCTTTTAACCTATACCTCCTGGGAGGATGCACTCTCTCGTGTAGCCGGAATGTTGCAGACTTTTCAAGGCAAAGATGTAGGAGCAATTGCAGGTGGCTTGGTGGATGCTGAAGCCCTGGTAGCTCTCAAAGATTTGCTTAATAGAGTGGACTCTGACACCCTGTGCACTGAAGAGGTCTTCCCCACTGCAGGAGCTGGCACAGATTTGCGTTCCAATTATCTTCTTAATACTACAATTGCTGGTGTGGAAGAGGCAGATGTTGTCCTTCTGGTTGGTACAAATCCACGTTTTGAGGCACCACTATTTAATGCTAGAATTCGAAAGAGCTGGCTTCATAATGACTTAAAAGTGGCCCTTATAGGCAGCCAAGTGGATCTCACTTATAGATATGACCATCTGGGAGATTCTCCCCAAATTCTTCAAAACATTGCTTCGGGTTCCCATCCATTCAGCCAGGTCCTAAAGGAAGCTAAAAAACCTATGGTGGTTTTAGGTAGTTCTGCGCTCCAAAGAAATGATGGGGCAGCAATTCTTGCAGCTGTTTCCAGCATTGCTCAAAAGATTCGGATGAGCAGTGGTGTTGCCAGTGATTGGAAAGTTATGAATATCCTTCATAGGATTGCCAGCCAAGTAGCTGCTTTAGACCTGGGCTATAAGCCTGGGGTGGAAGCAATTCGAAAGAACCCTCCCAAAGTGTTGTTTCTCCTGGGAGCAGATGGAGGCTGTATCACTCGGCAGGATTTGCCAAAGGATTGTTTCATTATTTATCAAGGACATCATGGTGATGTTGGAGCTCCAATAGCTGATGTTATTCTCCCAGGAGCAGCTTACACAGAGAAGTCTGCTACTTATGTGAATACCGAGGGCCGAGCTCAGCAGACTAAAGTAGCAGTGACACCTCCTGGCCTGGCGAGAGAAGACTGGAAAATCTTAAGAGCCCTCTCGGAGATTGCAGGCATAACTCTTCCATATGATACTCTGGATCAAGTAAGGAACAGATTGGAAGAAGTCTCTCCTAATCTTGTTCGATATGATGATGTTGAAGGAGCTAATTATTTCCAGCAAGCAAGTGAGCTCTCCAAGCTAGTGAACCAGCAACTACTTGCTGATCCTCTTGTTCCACCTCAGCTAACAATAAAAGACTTCTATATGACAGATTCAATTAGCAGAGCCTCACAGACAATGGCCAAATGTGTTAAAGCCGTCACAGAGGGTGCCCAGGCAGTAGAGGAACCATCCATATGC---
>HLmolMol2
-----------------------------------------CAACATGTTAAGGATACCTGTAAGAAGGGCCTTAGTAGGCCTTTCT---AAATCTCCTAAAGAATATGTTCGAAAAACTTCCACAGTAGCAAGCAACTTGATTGAGGTGTTTGTTGATGGCCAGTCTGTCATGGTGGAACCAGGAACTACCGTCCTCCAAGCTTGTGAGAAGGTTGGCATGCAGATCCCTCGATTCTGTTATCATGAAAGATTGTCAATTGCTGGAAACTGTAGGATGTGCCTTGTTGAAATCGAGAAGGCTCCTAAGGTTGTCGCTGCTTGTGCCATGCCAGTAATGAAAGGTTGGAATATCCTGACAAACTCAGAGAAATCTAAGAAAGCCAGAGAAGGTGTGATGGAGTTCTTGTTAGCAAATCACCCACTGGATTGTCCTATTTGTGATCAAGGAGGTGAATGTGATCTGCAGGACCAGTCCATGATGTTTGGAAGTGATAGGAGCAGGTTTTTGGAGGGGAAACGTGCTGTGGAAGACAAGAACATTGGCCCCCTGGTAAAGACCATCATGACTAGATGTATACAGTGTACTCGCTGCATCAGGTTTGCAAGTGAGATTGCAGGAGTAGATGATTTGGGAACAACAGGCAGAGGAAATGATATGCAAGTTGGCACATATATTGAAAAGATGTTTATGTCAGAACTGTCTGGGAATATCATTGATATCTGTCCTGTAGGTGCCCTGACCTCTAAGCCCTATGCTTTTACTGCCCGGCCTTGGGAAACAAGAAAGACAGAATCCATCGATGTAATGGATGCAGTTGGAAGTAATATTGTGGTAAGCACAAGAACTGGAGAGGTGATGAGGATTTTGCCAAGAATGCATGAGGACATTAATGAAGAGTGGATATCTGATAAAACCAGATTTGCCTATGATGGTCTAAAACGTCAAAGACTTACCGAGCCGATGGTCAGAAACGAAAAGGGGCTTTTAACCTATACCTCCTGGGAGGATGCACTCTCTCGTGTAGCTGGAATGTTGCAGAGTTTTCAAGGCAAGGATGTGGCAGCAATTGCAGGTGGCTTGGTGGATGCTGAAGCCCTAGTAGCTCTCAAAGATTTGCTTAATAGAGTGGACTCTGACACCCTATGCACTGAAGAGGTCTTCCCCACTGCAGGAGCTGGCACAGATTTGCGTTCTAATTATCTTCTTAATACTACAATTGCTGGTGTGGAAGAGGCAGATGTTGTCCTTCTGGTTGGTACAAATCCACGTTTTGAGGCACCTCTATTTAATGCTAGAATTCGAAAGAGCTGGCTTCATAATGACTTAAAAGTGGCCCTCATAGGCAGCCAAGTGGATCTTACTTATAGATATGACCATCTGGGAGATTCCCCCAAAATTCTTCAAGACATTGCTTTGGGTAGCCACCCATTCAGCCAGGTTCTAAAGGAAGCTAAAAAACCTATGGTGGTTTTAGGCAGTTCTGCACTTCAAAGAAATGATGGGGCAGCAATTTTTGCAGCTGTTTCCAGCATTGCTCAAAGGATTCGGATGAGTAGTGGTGCTGCTGGTGATTGGAAGGTTATGAATATTCTTCATAGGATTGCAAGCCAAGTAGCTGCTTTAGACCTTGGCTATAAACCTGGGGTGGAGGCAATTCGAAAGAACCCTCCCAAAGTGCTGTTTCTCCTGGGAGCAGATGGAGGTTGTATCACTCGACAGGATTTGCCAAAGGATTGTTTTATTATTTATCAAGGACATCATGGTGATGTTGGAGCACCTATAGCTGATGTTATTCTCCCTGGCGCTGCTTACACAGAGAAGTCTGCTACTTATGTCAATACTGAGGGCCGAGCTCAGCAGACTAAAGTAGCAGTGACACCTCCTGGCTTGGCGAGAGAGGACTGGAAGATTATAAGAGCCCTCTCAGAGATTGCAGGTATAACTCTTCCATATGATACTCTGGATCAAGTAAGGAACAGATTGGAAGAAGTTTCTCCTAATCTTGTTCGGTATGATGATGTTGAAGGAGCTAATTATTTCCAGCAAGCAAGTGAGCTCTCCAAGCTAGTGAACCAGCAACTACTTGCTGATCCCCTTGTTCCACCTCAGCTAACAATAAAAGACTTCTATATGACAGATTCCATTAGCAGAGCCTCACAGACAATGGCCAGATGTGTTAAAGCCGTCACAGAGGGCGCCCAGGCAGTAGAGGAGCCATCCATATGC---
>calJac3
AAGAGGAGGATCAGGGGACACTTGGGAACGCTGGCCCGAATCAATATGTTAAGGACACCTCTAAGAAAGGCCTTAGTAGGCCTTTCT---AAGTCTCCTAAAGGATGTGCTCGAACAACTGCCACAGCAGCAAGCAACTTGATTGAAGTATTCGTTGATGGTCAGTCTGTCATGGTGGAACCAGGAACAACCGTCCTCCAAGCTTGTGAGAAGGTTGGCATGCAGATTCCTCGATTCTGTTATCATGAAAGGTTGTCTGTTGCTGGAAACTGCAGGATGTGCCTTGTTGAAATTGAGAAAGCTCCTAAGGTTGTAGCCGCTTGTGCCATGCCAGTAATGAAGGGTTGGAATATCCTGACAAACTCAGAAAAGTCCAAGAAAGCCAGAGAAGGTGTGATGGAGTTCTTACTAGCAAATCACCCACTGGACTGTCCTATTTGTGACCAGGGAGGTGAATGTGATCTGCAGGACCAGTCCATGATGTTTGGAAATGATAGAAGCCGATTTTTAGAGGGGAAACGTGCTGTGGAAGACAAAAACATTGGGCCATTGGTAAAGACCATCATGACAAGATGTATACAGTGTACTCGCTGCATCAGGTTTGCAAGTGAGATTGCAGGAGTTGATGATTTGGGAACAACAGGCAGAGGAAATGATATGCAAGTTGGTACATACATTGAAAAGATGTTCATGTCTGAACTGTCTGGAAATATCATTGATATCTGCCCTGTAGGTGCCCTCACCTCTAAGCCCTATGCCTTTACTGCCCGGCCGTGGGAAACAAGAAAGACAGAATCCATTGATGTAATGGATGCAGTTGGGAGTAATATTGTGGTTAGCACAAGAACTGGAGAAGTGATGAGGATTTTGCCACGTATGCATGAGGACATCAACGAAGAATGGATCTCTGATAAAACCAGATTTGCCTATGATGGGCTAAAACGTCAAAGACTTACCCAGCCAATGGTCAGAAACGAAAAAGGGCTTTTAACCTATACTTCCTGGGAGGATGCACTCTCTCGTGTAGCTGGAATGTTGCAGAGTTTTCAAGGCAAAGATGTGGCAGCAATTGCAGGTGGCTTGGTGGATGCTGAAGCCCTAATAGCTCTCAAAGATTTGCTTAATAGAGTGGACTCTGACATCTTATGCACTGAAGAGGTCTTCCCTACTGCAGGAGCTGGCACAGATTTGCGTTCCAATTATCTTCTTAATACTACAATTGCTGGTGTGGAAGAGGCAGATGTTGTACTTCTGGTTGGTACAAATCCACGTTTTGAGGCACCACTGTTTAATGCTAGAATTCGAAAGAGCTGGCTTCATAATGACTTAAAAGTGGCCCTTGTAGGCAGTCCAGTGGACCTCACTTACAGCTATGACCACCTGGGAGACTCCCCCAAAATTCTTCAAGATGTTGCTTCGGGTAGCCATCCATTTAGCCAGGTCCTAAAGGAAGCTAAAAAACCTATGGTGGTTTTAGGCAGTTCTGCACTACAAAGAAATGATGGAGCAGCAATTCTTGCAGCTGTTTCTAGCATTGCACAAAAGATTCGGATGACTAGTGGTGTTACTGGTGATTGGAAAGTTATGAATATCCTTCATAGGATTGCAAGTCAAGTAGCTGCTTTAGACCTTGGCTATAAACCTGGGGTAGAAGCAATTCGGAAGAACCCTCCCAAGGTGCTGTTTCTCCTGGGAGCAGATGGAGGTTGTATCACACGACAGGATTTGCCAAAGGATTGTTTCATTATTTATCAAGGACATCATGGTGATGTTGGGGCTCCCATAGCTGATGTTATTCTCCCAGGAGCTGCTTACACAGAGAAGTCTGCTACATATGTCAACACTGAGGGTAGAGCTCAGCAGACTAAAGTAGCAGTGACACCTCCTGGCTTGGCAAGAGAAGACTGGAAAATTATAAGAGCACTCTCTGAGATTGCGGGGATAACTCTTCCCTATGATACTCTGGATCAAGTAAGGAACAGATTGGAAGAAGTCTCTCCTAATCTTGTTCGATATGATGATATCGAAGGGGCTAATTACTTCCAGCAAGCAAATGAGCTCTCAAAGCTGGTGAATCAGCAGCTTCTTGCTGACCCACTTGTTCCACCTCAACTAACTATAAAAGACTTCTACATGACAGATTCAATTAGCAGAGCCTCACAGACAATGGCCAAATGTGTCAAAGCTGTCACAGAGGGTGCCCAGGCAGTCGAGGAACCATCCATATGC---
>saiBol1
AAGAGGAGGGTCAGGGGACCCTTGGGAACGCTGGCCCGAATCAATATGTTAAGGACACCTCTAAGAAAGGCCTTAGTAGGCCTTTCT---AAGTCTCCTAAAGGATGTGCTCGAACAACTGCCACAGCAGCAAGCAACTTGATTGAAGTATTTGTTGATGGTCAGTCTGTCATGGTGGAACCAGGAACGACCGTCCTCCAAGCTTGTGAGAAGGTTGGCATGCAGATCCCTCGATTCTGTTATCATGAAAGGTTGTCTGTTGCTGGAAACTGCAGGATGTGCCTTGTTGAAATTGAGAAAGCTCCTAAGGTTGTAGCTGCTTGTGCCATGCCAGTAATGAAGGGTTGGAATATCCTGACAAACTCAGAAAAGTCCAGGAAAGCCAGAGAAGGTGTGATGGAGTTCTTACTAGCGAATCACCCACTGGACTGTCCTATTTGTGACCAGGGAGGTGAATGTGATCTGCAGGACCAGTCCATGATGTTTGGAAATGATAGGAGCCGATTTTTAGAGGGGAAACGTGCTGTGGAAGACAAAAACATTGGGCCATTGGTAAAGACCATCATGACAAGATGTATACAGTGTACTCGCTGCATCAGGTTTGCAAGTGAGATTGCAGGAGTTGATGATTTGGGAACAACAGGCAGAGGAAATGATATGCAAGTTGGTACCTACATTGAAAAGATGTTCATGTCTGAACTGTCTGGAAATATCATTGATATCTGCCCTGTAGGTGCCCTCACCTCTAAGCCCTATGCCTTTACTGCCCGGCCTTGGGAAACAAGAAAGACAGAATCCATTGATGTAATGGATGCAGTTGGGAGTAATATTGTGGTTAGCACAAGAACTGGAGAAGTGATGAGGATTTTGCCACGTATGCATGAGGACATCAATGAAGAGTGGATCTCTGATAAAACCAGATTTGCCTATGATGGGCTAAAACGTCAAAGACTTACCCAGCCAATGGTCAGAAATGAAAAAGGGCTTTTAACCTATACTTCCTGGGAGGATGCACTCTCTCGTGTAGCTGGAATGTTGCAGAGTTTTCAAGGCAAAGATGTGGCAGCAATTGCAGGTGGCTTGGTGGATGCTGAAGCCCTAGTAGCTCTCAAAGATTTGCTTAATAGAGTGGACTCTGACACCTTATGCACTGAAGAGGTCTTCCCTACTGCAGGAGCTGGCACAGATTTGCGTTCCAATTATCTTCTTAATACTACAATTGCTGGTGTGGAAGAGGCAGATGTTGTACTTCTGGTTGGTACAAATCCACGTTTTGAAGCACCGCTGTTTAATGCTAGAATTCGAAAGAGCTGGCTGCACAATGACTTAAAAGTGGCCCTTGTAGGCAGTCCAGTGGACCTCACTTACAGCTATGACCACCTGGGAGACTCCCCCAAAATTCTTCAAGACATTGCTTCGGGTAGCCATCCATTTAGCCAGGTCCTAAAGGAAGCTAAAAAACCTATGGTGGTTTTAGGCAGTTCTGCACTACAAAGAAATGATGGAGCAGCAATTCTTGCAGCTGTTTCTAGCATTGCACAAAAGATTCGGATGACTAGTGGTGTTACTGGTGATTGGAAAGTTATGAATATCCTTCATAGGATTGCAAGTCAAGTAGCTGCTTTAGACCTTGGCTATAAACCTGGGGTGGAAGCAATTCGGAAGAACCCTCCCAAGGTGCTGTTTCTCCTGGGAGCAGATGGAGGTTGTATCACACGACAGGATTTGCCAAAGGATTGTTTCATTATTTATCAAGGACATCATGGTGATGTTGGGGCTCCCATAGCTGATGTTATTCTCCCAGGAGCTGCTTACACAGAGAAGTCTGCTACATACGTCAACACTGAGGGTCGAGCTCAGCAGACTAAAGTAGCAGTGACACCTCCTGGCTTGGCAAGAGAAGACTGGAAAATTATAAGAGCACTCTCTGAGGTTGCAGGAATAACTCTTCCATATGATACTCTGGATCAAGTAAGGAACAGATTGGAAGAAGTCTCCCCTAATCTTGTTCGATATGATGATATTGAAGGGGCTAATTACTTCCAGCAAGCAAATGAGCTCTCAAAGCTGGTGAATCAGCAGCTTCTTGCCGACCCACTTGTTCCACCTCAGCTAACTATAAAAGACTTTTACATGACA---------------------------------------------------------------------------------------------
>tarSyr2
-----------------------------------------CAATATGTTAAGGATACCTGTAAGAAGGGCCTTAGTAGGCCTTTCT---AAGTCTCCTAAAGGATGTGTTCGAACCACTGTCACAGCAGCAAGCAACTTGATTGAAGTATTTGTTGATGGTCAGTCTGTCATGGTGGAACCGGGAACCACAGTCCTCCAAGCTTGTGAGAAGGTCGGCATGCAGATTCCTCGGTTCTGTTACCATGAAAGGCTGTCCGTTGCTGGGAACTGCAGGATGTGCCTTGTGGAGATTGAGAAAGCTCCTAAGGTTGTTGCTGCTTGTGCCATGCCAGTAATGAAGGGCTGGAATATCCTGACAAACTCAGAAAAGTCCAAGAAAGCCAGAGAAGGTGTGATGGAGTTCTTATTAGCAAATCATCCACTGGACTGTCCTATTTGTGACCAGGGAGGTGAATGTGATCTGCAGGACCAGTCCATGATGTTTGGAAGCGATAGGAGCCGGTTTTTAGAGGGAAAGCGTGCCGTGGAGGACAAGAATATCGGGCCATTGGTGAAGACCATCATGACTAGATGTATACAGTGTACTCGCTGCATCAGGTTTGCAAGTGAGATTGCAGGAGTGGATGATTTGGGAACGACAGGCAGAGGAAATGAAATGCAAGTTGGCACATACATTGAGAAGATGTTCATGTCTGAACTATCTGGGAATATCATTGATATCTGCCCTGTTGGTGCTCTGACCTCCAAACCCTATGCCTTTACAGCCCGGCCTTGGGAAACAAGAAAGACAGAATCCATTGATGTAATGGATGCAGTTGGAAGTAATATTGTGGTTAGCACAAGAACTGGAGAAGTGATGAGGATTTTGCCACGTATGCATGAGGACATCAATGAAGAGTGGATCTCTGATAAAACCAGATTTGCCTATGATGGACTAAAACGTCAAAGACTTACTGAGCCGATGGTCAGAAACGAAAAGGGGCTTTTAACTTATACCTCCTGGGAGGATGCACTCTCTCGAGTAGCTGGAATGTTGCAGAGTTTTCAAGGCAAGGATGTGGCAGCAATTGCTGGTGGCTTGGTGGATGCTGAAGCCCTAGTAGCTCTCAAAGATTTGCTTAATAGAGTGGACTCTGACACCTTGTGCACTGAAGAGGTTTTCCCCACTGCAGGAGCTGGCACAGATTTGCGTTCCAATTATCTTCTTAATACTACAATTGCTGGTGTTGAAGAGGCAGATGTTGTCCTTCTGGTTGGTACAAATCCACGTTTTGAGGCACCACTATTTAATGCTAGGATTCGAAAGAGCTGGCTTCATAATGACTTAAAAGTGGGCCTTATAGGCAGTCCAGTGGACCTTACTTACAGCTATGACCACCTGGGAGACTCCCCCAAAATTCTTCAAGACATTGCTTCGGGTAGCCATTCATTCAGCCAGGTCCTAAAGGAAGCTAAAAAGCCAATGGTGGTCTTAGGCAGTTCTGCACTTCAAAGAAATGACGGAGCAGCAATTCTTGCAGCTGTTTCCAGCATCGCACAAAAGCTTCGGGTGATTAGTGGTGTTACTGGGGATTGGAAGGTTATGAATGTCCTTCATAGGATTGCAAGTCAAGTAGCTGCTTTGGACCTTGGCTATAAACCTGGGATAGAAGCAATTCGGAAGAACCCTCCCAAAGTACTATTTCTCCTGGGAGCAGATGGAGGTTGTATTACACGACAGGATTTGCCAAAAGATTGTTTCATTATTTATCAAGGACATCATGGTGATGTTGGGGCTCCCGTAGCCGACGTTATTCTCCCAGGAGCTGCGTACACTGAGAAGTCAGCTACTTACGTCAATACTGAGGGTAGAGCTCAGCAGACTAAAGTGGCAGTGACACCTCCTGGCTTGGCAAGAGAAGACTGGAAGATTTTAAGAGCCCTCTCTGAGATTGCAGGTATAACTCTTCCATATGATACTCTGGATCAAGTGAGAAATAGATTGGAAGAAGTTTCTCCAAATCTTGTTCGATATGATGATGTTGAAGGAGCTAATTACTTCCAGCAAGCAAGTGAGCTCTCTAAGCTAGTGAACCAGCAACTTCTTACTGACCCACTCGTTCCACCTCAGCTAACTATAAAAGACTTCTACATGACAGATTCAATTAGCAGAGCTTCACAGACAATGGCCAAGTGTGTCAAAGCTGTCACAGAGGGTGCCCAGGCAGTAGAAGAGCCATCCATATGCTG-
>susScr11
-----------------------------------------CAGTATGTTAAGGATACCTGTAACAAGGGCCTTAATTGGCCTTTCT---AAGTCTCCTAAAGGATGTGTTCGAACAACTGCCACAGCAGCAAGCAACTTGATTGAAGTATTTGTTGATGGTCAGTCTGTCATGGTGGAACCAGGAACTACTGTCCTCCAAGCTTGTGAGAAGGTTGGCATGCAGATCCCTCGATTCTGTTACCATGAAAGGTTGTCAGTTGCTGGAAACTGTAGGATGTGCCTTGTTGAAATTGAGAAAGCTCCTAAGGTTGTAGCTGCTTGTGCCATGCCAGTAATGAAAGGTTGGAATATCCTGACAAACTCAGAGAAATCTAAGAAAGCCAGAGAAGGTGTGATGGAGTTCTTGCTGGCAAATCACCCGCTGGACTGTCCTATTTGTGACCAGGGAGGTGAATGTGATCTGCAGGACCAGTCCATGATGTTTGGAAGTGATAGGAGCCGGTTTTTAGAGGGGAAACGTGCTGTGGAGGACAAGAACATTGGGCCTTTGGTAAAAACCATTATGACTAGATGTATACAGTGTACTCGCTGCATCCGGTTTGCAAGTGAGATTGCAGGAGTAGATGATTTGGGAACAACAGGCAGAGGAAATGATATGCAAGTTGGCACATATATTGAAAAGATGTTCATGTCTGAACTTTCTGGGAATATTATTGATATCTGCCCTGTAGGTGCCCTGACTTCTAAGCCTTATGCCTTTACTGCTCGGCCTTGGGAAACAAGAAAGACAGAATCCATTGATGTAATGGATGCAGTGGGAAGTAATATTGTGGTCAGCACAAGAACTGGAGAGGTGATGAGGATTTTGCCAAGGATGCATGAGGATATCAATGAAGAGTGGATCTCAGATAAAACCAGATTTGCCTACGATGGGTTAAAACGTCAAAGACTTACCCAGCCGATGATCAGAAATGAAAAGGGGCTCTTAACATATACCACCTGGGAGGACGCACTCTCTCGTGTAGCTGGAATGTTGCAGAGTTTTCAAGGCAACGATGTGGCAGCAATTGCTGGTGGCTTGGTGGATGCTGAAGCCCTGGTAGCTCTCAAAGATTTGCTTAATAGAGTGGACTCTGACTCCCTATGCACTGAAGAAGTCTTCCCTACAGCAGGAGCTGGCACAGATCTACGTTCCAATTATCTTCTTAATACTACAATTGCTGGTGTGGAAGAGGCAGATGTTATCCTCCTGGTTGGTACAAATCCACGTTTTGAGGCACCATTATTTAATGCTAGAATTCGAAAGAGCTGGCTTCATAATGACTTAAAAGTGGCTCTTATAGGCAGCCCAGTGGATCTCACGTACAGATATGACCATCTGGGAGATTCTCCCAAAATTCTTCAAGACATTGCTTCGGGTAACCATCCCTTCAGCCAGATTCTGAAAGAAGCTAAAAAACCAATGGTGGTCTTAGGCAGTTCTGCACTCCAGAGAAGTGATGGGACAGCAATTCTTGCAGCGGTTTCCAACATTGCTCAAAACATTCGGCTGAGTAGTGGTGTTACTGGTGATTGGAAAGTTATGAATATCCTTCACAGAATTGCAAGCCAAGTAGCTGCTTTGGACCTTGGTTATAAACCTGGGGTAGAAGCAATTCGGAAGAACCCTCCCAAAGTGCTGTTCCTCCTGGGAGCAGATGGAGGTTGTATCACTCGACAAGATTTGCCAAAGGATTGTTTCATTATTTATCAAGGACATCATGGCGATGTTGGAGCTCCTATGGCTGACGTTATTCTCCCTGGCGCTGCTTACACAGAGAAGTCTGCTACTTACGTCAATACTGAGGGCCGAGCTCAGCAGACTAAAGTAGCAGTGACACCTCCTGGCTTGGCAAGAGAGGACTGGAAAATTATAAGAGCCCTTTCTGAGATTGCAGGTATGACTCTCCCTTATGATACTCTGGATCAAGTGAGGAGCAGATTGGAAGAAGTCTCTCCTAATCTTGTTCGATATGATGATGTTGAAGGAGCTAATTATTTCCAGCAAGCAAATGAGCTTTCCAAGCTAGTAAACCAACAACTTCTTGCTGATCCACTTGTTCCACCTCAGCTAACAATAAAAGACTTCTATATGACAGATTCAATCAGCAGAGCCTCACAGACAATGGCTAAATGTGTCAAAGCTGTCACGGAGGGTATCCAGGCAGTAGAGGAGCCATCCATATGCTG-
>ochPri3
-----------------------------------------CAAAATGTTCAGGATCCCTGTGAGAAGGGCCTTGGTGGGCCTTTCC---AAATCCCCTAAAGGATGTGTTCGAACAACTGCAACAGCTGCAAGCAACTTGATTGAAGTATTTGTCGATGGTCAGTCCGTCATGGTGGAACCAGGGACAACCGTCCTCCAAGCGTGTGAGAAAGTCGGCATGCAGATACCTCGCTTCTGTTACCATGAAAGACTGTCTGTTGCTGGAAACTGCAGAATGTGCCTTGTGGAAATAGAGAAAGCACCTAAGGTTGTAGCTGCATGTGCCATGCCAGTAATGAAGGGTTGGAATATTCTGACAAACTCAGAAAAATCCAAGAAAGCCCGAGAAGGTGTGATGGAGTTCTTACTAGCAAATCACCCACTGGACTGCCCTATTTGTGACCAAGGAGGTGAATGTGATCTCCAGGACCAATCCATGATGTTTGGAAGTGATAGGAGCCGATTTTTAGAGGGGAAACGTGCTGTGGAGGACAAGAATTTGGGGCCATTGGTGAAGACTATCATGACCAGATGCATACAGTGCACTCGCTGCATCAGGTTTGCAAGTGAGATTGCAGGCGTGGATGATTTGGGAACAACAGGCAGAGGAAATGATATGCAAGTTGGCACATACATTGAAAAGATGTTCATGTCGGAGCTGTCTGGAAATATCATTGATATCTGCCCTGTAGGTGCACTAACTTCCAAACCTTATGCTTTTACTGCGCGGCCTTGGGAGACAAGAAAGACAGAATCCATTGATGTTATGGATGCAGTTGGAAGTAATATTGTGGTTAGCACAAGGACTGGAGAGGTGATGAGGATCTTGCCGCGTATGCATGAGGACATCAACGAAGAGTGGATCTCTGATAAAACCAGATTTGCCTATGATGGGCTAAAACGTCAAAGACTTACGGAGCCAATGGTCAGAAACGAAAAGGGGCTTTTAACCTATACCTCCTGGGAGGATGCACTGTCTCGTGTGGCTGGAATGTTGCAGAGTTTTCAAGGCAAGGATGTGGCAGCGATTGCAGGTGGCTTGGTGGATGCTGAGGCCCTAGTAGCTCTCAAAGATTTGCTTAATAGAGTGGATTCTGACTTGTTATGCACCGAAGAGATCTTCCCCACTGCAGGAGCAGGCACAGATTTGCGTTCCAATTATCTCCTTAATTCCAAAATTGCGGGTGTGGAAGAGGCAGATGTTGTTCTTCTGGTTGGTACAAATCCACGTTTTGAGGCACCACTATTTAATGCGAGAATTAGAAAGAGTTGGCTTCATAATGACTTAAAAGTGGCCCTTATAGGCAGTCCAGTGGACCTCACTTACAGATACAATCATCTGGGAGACTCTCCCCAAATTCTTCAGGACATTGCTGCTGATACCCATCCGTTCAGCCAGGTCCTAAAGGAAGCTAAAAAGCCAATGGTTGTGTTAGGCAGTTCTGCACTCCAAAGAAATGATGGGGCAGCAATTCTGGCAGCCGTTTCCAGCATCGCACAGAAAATTAGGATGACTAGTGGTGTTGCTGATGATTGGAAAGTTATGAATATCCTTCATAGGATCGCAAGCCAAGTAGCTGCTCTGGATCTTGGCTATAAACCCGGGGTGGAAGCAATTAGAAAGAATCCTCCCAAAGTGTTGTTTCTCCTGGGAGCAGATGGAGGCTGTATCACGCGACAGGATTTACCAAAGGATTGTTTCATCGTTTATCAAGGACATCATGGTGATGTTGGGGCTCCCATAGCTGATGTCATTCTCCCAGGAGCTGCTTACACAGAGAAGTCTGCTACTTACGTCAACACCGAGGGCAGAGCCCAGCAGACCAAAGTAGCAGTGACGCCTCCTGGCTTGGCTAGAGAAGACTGGAAAATCATAAGAGCCCTTTCTGAGATTGCCGGTTTAACTCTTCCATATGATACTCTGGATCAAGTGAGAAAAAGACTTGAGGAAGTTGCTCCTAATCTTGTTAGGTATGATGATGTTGAAGGAGCTAACTACTTCCAGCAAGCCAGTGAGCTCTCCAAGCTTGTGAATCAGCAGTTTCTTGCTGACCCTCTTGTTCCACCTCAGCTAACAATAAAAGATTTCTACATGACAGATTCAATCAGCAGAGCCTCCCAGACGATGGCCAAGTGTGTTAAAGCTGTTACAGAGGGTGCCCAGGCAGTAGAGGAACCGTCCATATGCT-A
>echTel2
-----------------------------------------CAACATGTTAAGAATAACTGCAAGAAGGGCCCTGGCAGGCCTGGCT---AAGTCTCCTAAAGGATCTGTTCGCACATCTGCCACCGCAGCCAGCAACTTGGTTGAAGTATTTGTGGATGGTCAGTCTGTCATGGTGGAACCAGGAACCACTGTCCTCCAAGCTTGTGAAAAGGTTGGTATGCAGATCCCTCGATTCTGTTACCATGAAAGATTGTCTGTTGCTGGAAACTGCAGGATGTGCCTTGTTGAAATTGAGAAAGCTCCTAAGGTGGTAGCTGCTTGTGCCATGCCTGTAATGAAGGGTTGGAATATCCTGACTAATTCAGAGAAGTCTAAGAAAGCCAGGGAAGGGGTGATGGAATTCTTATTAGCAAATCACCCGCTGGACTGTCCTATTTGTGACCAAGGAGGGGAATGTGATCTGCAGGACCAGTCCATGATGTTTGGAAGTGATAGGAGCCGATTTTTGGAGGGGAAGCGCGCTGTAGAGGACAAGAATATTGGGCCGTTGGTAAAGACCATTATGACAAGATGTATACAGTGTACTCGCTGCATCAGGTTTGCTAGTGAGATTGCAGGAGTAGATGATTTGGGAACAACAGGCAGAGGAAACGATATGCAAGTTGGCACATACATCGAGAAAATGTTCATGTCTGAGCTGTCCGGGAATGTCATTGACATCTGTCCTGTAGGTGCCCTGACCTCCAAACCCTATGCTTTCACTGCAAGGCCTTGGGAAACAAGAAAGACAGAATCCATCGATGTGATGGATGCAGTTGGAAGTAATATTGTGGTGAGCACGAGAACTGGAGAGGTGATGAGGATTTTGCCAAGGATGCATGAGGACATTAATGAAGAGTGGATCTCTGATAAAACCAGATTTGCCTATGATGGGCTAAAACGCCAAAGACTTACCGAGCCGATGGTCAGAAATAAAAAGGGGCTCTTAACCTATACCTCCTGGGAGGATGCACTCTCTCGTGTAGCTGGAATGTTGCAGAGTTTTCAAGGCAAGGATGTAGCAGCAGTTGCTGGGGGCTTTGTGGATGCTGAAGCCCTTGTGGCTCTCAAAGATCTGCTTAATAGAGTGGACTCTGACACCTTGTGCACTGAAGAAGTCTTTCCCACTGCAGGAGCTGGCACAGATTTGCGTTCCAATTATCTTCTCAATACTACAATTGCTGGTGTGGAAGAAGCAGATCTTGTCCTTTTGATTGGTACAAACCCACGTTTTGAGGCACCACTGTTTAATGCTAGAATTCGAAAAAGCTGGCTTCATAATGACCTCAAAGTGGCCCTTATAGGCAGTCCTGTGGATCTGACCTACAGATATGACCACCTGGGAGACTCCCCTCAAATTCTTCAAGACATTGCTTCAGATAGACATCCATTCAGTCAGGTACTAAAGGAAGCTAAAAAACCAATGGTAGTGTTAGGCAGTTCCGCACTTCAAAGAAATGATGGAGCAGCAATTCTTGCAGCTGTTTCCAGCATGGCGCAAAAAATGCGGACAAACAGTGGTGTTGCTGGTGATTGGAAAGTTATGAATATTCTTCACAGGATTGCAAGTCAAGTAGCTGCTTTGGACCTTGGCTATAAACCTGGAGTGGAAGCAATTCGAAAGAACCCTCCCAAAGTACTCTTTCTCCTCGGAGCAGATGGTGGTTGTATTACTCGACAGGATTTGCCAAAAGATTGTTTCATTATTTATCAAGGCCATCACGGTGATGTGGGAGCTCCTGTAGCTGATGTTATTCTCCCAGGAGCTGCTTACACAGAGAAGTCTGCCACGTATGTCAACACTGAGGGCAGAGCTCAGCAGACCAAAGTAGCTGTGATGCCACCTGGTTTGGCAAGAGAAGACTGGAGAATTATAAGAGCCCTCTCTGAGATTGCTGGTATCACTCTTCCATATGATACTCTGGATCAAGTGAGGAACAGATTGGAAGAAGTCTCTCCTAATCTTGTTCGATACGATGATGTTGAAGGAGCCAACTACTTTCAGCAATCAAACGAGCTCTCAAAGCTAGTGAATCAGCAGCTGCTTGCTGATCCACTTATCCCACCTCAGCTAACAATAAAAGACTTCTACATGACAGATTCTATTAGCAGAGCCTCACAGACGATGGCCAAGTGTGTGAAAGCTGTAACTGAGGGTGCCCAGGCAGTAGAGGAGCCATCCATATGTTG-
>loxAfr3
-----------------------------------------CAATATGATAAGGATACCTCTAAGAAGGGCCTTGGCAGGCCTTGCT---AAGTCTCCTAAAGGATGTGTTCGTGCAACTTCCACAGCAGCAAGCAACTTGATTGAAGTATTTGTGGATGGTCAATCTATCATGGTGGAACCAGGAACTACTGTCCTCCAAGCTTGTGAAAAGGTTGGCATACAGATCCCTCGATTCTGTTACCATGAAAGATTGTCTGTTGCTGGAAACTGCAGGATGTGCCTTGTTGAAATTGAGAAAGCTCCTAAGGTTGTAGCTGCTTGTGCCATGCCTGTAATGAAGGGTTGGAATATCCTGACCAACTCAGAGAAGTCTAGGAAAGCCAGAGAAGGTGTGATGGAGTTCTTACTAGCAAATCACCCACTGGACTGTCCTATTTGTGACCAGGGAGGTGAATGTGATCTACAGGACCAGTCCATGATGTTTGGAAGTGATAGGAGCCGATTTTTAGAGGGGAAACGTGCTGTGGAGGACAAGAACATTGGGCCGTTGGTAAAGACCATTATGACTAGATGTATACAGTGTACTCGCTGCATCAGGTTTGCTAGCGAGATTGCAGGAGTAGATGATTTGGGAACAACAGGCAGAGGAAATGATATGCAAGTTGGCACATACATTGAAAAGATGTTCATGTCAGAGCTGTCTGGGAATATCATTGATATCTGCCCTGTAGGTGCCCTGACCTCTAAGCCCTATGCCTTCACTGCCCGGCCCTGGGAAACAAGAAAGACAGAATCCATTGATGTAATGGATGCAGTTGGGAGTAATATTGTGGTAAGCACAAGAACTGGAGAGGTGATGAGGATTTTGCCCAGGATGCATGAGGACATTAATGAAGAGTGGATCTCTGATAAAACTAGATTTGCCTATGATGGGCTAAAACGTCAAAGACTCACCGAGCCAATGGTCAGAAACGAAAAAGGGCTTTTAACCTATACCTCCTGGGAAGATGCACTCTCTCGTGTAGCTGGAAAGTTGCAGAGTTTTCAAGGCAAGGGTGTAGCAGCAATTGCAGGTGGTTTTGTGGATGCTGAAGCCCTGGTAGCTCTCAAAGATTTACTTAATAGAGTGGACTCTGACACCCTATGTACTGAAGAAGTCTTCCCCACCGCAGGAGCTGGCACAGATTTACGTTCTAATTATCTTCTTAATACTACAATTGCTGGTGTGGAAGAGGCAGATGTTCTCCTTCTGGTTGGTACAAATCCACGTTTTGAGGCACCACTATTTAATGCCAGAATTCGAAAGAGCTGGCTTCATAATGACTTAAAAGTGGCCCTCATAGGCAGCCCAGTGGATCTGACGTACAGATATGACCACCTGGGAGACTCTCCCCAAGTTCTTCAAGACGTTGCTTCAGATGAGCATCCCTTCAGCCAGGTCCTAAAGGAAGCTAAAAAACCAATGGTGGTTTTAGGGAGTTCTGCACTTCAGAGAAATGACGGTGCTGCAATCCTTGCGGCTGTTTCCAGCATTGCACAAAAGATTCGGACAAGCAGTGGTGTTGCTGGTGATTGGAAAGTTATGAATATTCTTCACAGGATTGCAAGCCAGGTAGCTGCTTTGGACCTTGGCTATAAACCTGGGGTGGAAGCAGTTCGAAAGAACCCTCCCAAAGTGCTGTTTCTCCTAGGAGCAGATGGAGGTTGTATCACTCGACAGGATTTGCCAAAGGATTGTTTCATTATTTATCAAGGACATCATGGTGATGTCGGAGCTCCTATAGCTGATGTTATTCTCCCAGGAGCTGCTTACACAGAGAAGTCTGCTACTTACGTCAATACCGAGGGCAGAGCTCAGCAGACTAATGTAGCTGTGACACCACCTGGTTTGGCAAGAGAAGACTGGAAAATTATAAGAGCACTATCTGAGATTGCTGGTGTAACTCTTCCGTATGATACTCTGGATCAAGTGAGGAACAGATTGGAAGAAGTTTCTCCTAATCTTGTTCGATATGATGATGTTGAAGGAGCCAACTACTTCCAGCAAGCAAATGAGCTCTCAAAGCTAGTAAATCAGCAACTGCTTGCTGATCCGCTTGTTCCCCCTCAGCTAACAATAAAAGACTTCTACATGACAGATTCAATTAGCAGAGCCTCACAAACAATGGCCAAGTGTGTCAAAGCTGTAACAGAGGGTGCCCAGGCAGTGGAGGAACCATCCATATGCTG-
>triMan1
----------------------------------------T-GATATGTTAAGGGTACCTTTAAGAAGGGCCTTAGCAGGCCTTGCT---AAGTCTCCTAAAGGATGTGTTCGCACAACTTCCACAGCAGCAAGCAACTTGATTGAAGTATTTGTGGATGGTCAGTCTGTCATGGTGGAACCGGGAACTACCGTCCTCCAAGCTTGTGAAAAGGTTGGCATACAGATCCCTCGATTCTGTTACCATGAAAGATTGTCTGTTGCTGGAAACTGCAGGATGTGCCTTGTTGAAATTGAGAAAGCTCCTAAGGTTGTAGCTGCTTGTGCCATGCCTGTAATGAAGGGTTGGAATATCCTGACCAACTCAGAGAAGTCTAGGAAAGCCAGAGAAGGTGTGATGGAGTTCTTATTAGCAAATCATCCACTGGACTGTCCTATTTGTGACCAGGGAGGTGAATGTGATCTGCAGGACCAGTCCATGATGTTTGGAAGTGATAGGAGCCGATTTTTAGAGGGGAAACGTGCTGTAGAAGACAAGAACATTGGGCCATTGGTAAAGACCATTATGACTAGATGTATACAGTGTACTCGCTGCATCAGGTTTGCTAGTGAGATTGCAGGAGTAGATGATTTGGGAACAACAGGCAGAGGAAATGATATGCAGGTTGGCACATACATTGAAAAGATGTTCATGTCTGAGCTGTCTGGGAATATCATTGATATCTGCCCTGTAGGTGCCCTGACCTCCAAGCCCTATGCCTTCACTGCCCGGCCTTGGGAAACAAGAAAGACAGAATCCATTGATGTAATGGATGCAGTCGGAAGTAATATTGTGGTAAGCACAAGAACTGGAGAGGTGATGAGGATTTTGCCAAGGATGCATGAGGACATTAATGAAGAGTGGATCTCTGATAAAACTAGATTTGCCTATGATGGGCTAAAACGTCAAAGACTTACCAAGCCAATGGTCAGAAACGAAAAGGGGCTTTTAACCTATACCTCCTGGGAAGATGCACTCTCTCGTGTAGCTGGAAAGTTGCAGAGTTTTCAAGGCAAGGATGTAGCAGCAATTGCAGGTGGTTTTGTGGATGCTGAAGCCCTAGTAGCTCTCAAAGATTTGCTTAATAGAGTGGACTCTGACACCTTATGCACTGAAGAGGTCTTCCCCACCGCAGGAGCTGGCACGGATTTACGTTCCAATTATCTTCTTAATACTACAATTGCTGGTGTGGAAGAGGCAGATGTTGTCCTTCTGGTTGGTACAAATCCACGTTTTGAGGCACCCCTATTTAATGCTAGAATTCGAAAGAGCTGGCTTCATAATGACTTAAAAGTGGTCCTTATAGGCAGTCCCGTGGATCTGACTTACACATATGACCACCTGGGAGACTCTCCCCACATTCTTCAAGACATTGCTTCAGAGAAGCATCCATTCATCCAGGTCCTAAAGGAAGCTAAAAAACCAATGGTGGTTTTAGGCAGTTCTGCACTTCAGAGAAATGATGGAGCAGCAATCCTTGCAGCTGTTTCCAGCATTGCACAAAAGATTCGGACAAGCAGTGGTGTTGCTGGTGATTGGAAAGTTATGAATATTCTTCACAGGATTGCAAGCCAAGTAGCTGCTTTGGACCTTGGCTATAAACCTGGGGTGGAAGCAGTTCGAAAGAACCCTCCCAAAGTGCTGTTTCTCCTAGGAGCAGATGGAGGTTGTATTACTCGACAGGATTTGCCAAAGGATTGTTTCATTATTTATCAAGGACATCATGGTGATGTGGGAGCTCCTATAGCTGATGTTATTCTCCCAGGAGCTGCTTATACAGAGAAGTCTGCTACTTATGTCAATACCGAGGGCAGAGCTCAGCAGACTAAAGTAGCTGTGACACCACCTGGTTTGGCAAGAGAAGACTGGAAAATTATAAGAGCCCTCTCGGAGATTGCTGGTATAACTCTTCCGTATGATACTTTGGATCAAGTGAGGAACAGATTGGAAGAAGTTTCTCCTAATCTTGTTCGATATGATGATGTTGAAGGAGCCAACTACTTCCAGCAAGCAAATGAGCTCTCGAAGCTAGTGAATCAGCAGCTGCTTGCTGATCCACTTGTCCCACCTCAGCTAACGATAAGAGACTTCTACATGACAGATTCAATTAGCAGAGCCTCACAGACAATGGCCAAGTGTGTCAAAGCTGTAACAGAGGGTGCCCAGGCAGTAGAGGAACCATCCATCTGCTG-
>speTri2
-----------------------------------------CAATATGTTAAGGATACCTGTTAGAAGGGCCTTAGTGGGCCTTTCT---AAGTCTCCTAAAGGATATGTTCGAACCACTGCCACAGCAGCAAGCAACTTGATTGAAGTATTCGTTGATGGTCAGTCTGTCATGGTGGAACCAGGGACTACTGTCCTCCAAGCTTGTGAGAAGGTTGGCATGCAGATCCCTCGATTTTGTTATCACGAAAGGTTATCTGTTGCTGGAAACTGCAGGATGTGCCTTGTTGAAATTGAGAAAGCTCCTAAGGTTGTAGCTGCTTGTGCTATGCCAGTAATGAAGGGTTGGAATATCCTGACAAACTCAGAAAAATCTAAGAAAGCCAGAGAAGGGGTGATGGAGTTCTTACTAGCCAATCACCCATTGGACTGTCCCATTTGTGACCAGGGAGGCGAATGTGATCTGCAGGATCAGTCCATGATGTTTGGAAGTGATAGGAGCCGATTTTTAGAGGGTAAACGGGCTGTGGAAGACAAGAACATCGGGCCATTGGTAAAGACCATCATGACTAGATGCATACAGTGTACTCGATGCATCAGGTTTGCAAGTGAGATTGCAGGAGTAGATGATCTGGGAACAACAGGCAGAGGAAATGATATGCAAGTTGGCACATATGTTGAAAAAATGTTCATGTCTGAATTATCTGGGAATATCATTGATATCTGCCCTGTAGGTGCCCTAACCTCTAAGCCCTATGCCTTTACTGCACGGCCTTGGGAAACAAGAAAGACAGAATCCATTGATGTAATGGATGCAGTTGGAAGTAATATTGTGGTTAGCACAAGAACTGGAGAGGTAATGAGAATTTTGCCACGAATGCATGAGGACATCAATGAAGAATGGATCTCTGATAAAACCAGATTTGCCTATGATGGGCTAAAACGTCAAAGACTTATCGAGCCGATGGTCAGAAACGAAAAGGGACTTTTAAGCTATACTTCCTGGGAAGATGCACTGTCTCGTGTAGCTGGAATGTTGCAGAGTTTTCAAGGCAAGGATGTGGCAGCAGTTGCAGGTGGCTTGGTAGATGCTGAAGCCCTAGTAGCTCTGAAAGATTTGCTTAATAGAGTGGACTCTGAAACCTTATGCACTGAAGAGGTCTTCCCCACTGCAGGAGCTGGCACAGATTTGCGTTCCAATTATCTTCTTAATACTACAATTGCTGGTGTAGAAGAGGCAGATGTTGTCCTTCTGGTTGGTACAAATCCACGTTTTGAGGCACCACTATTTAATGCTAGAATTCGAAAGAGCTGGCTTCATAATGACTTGAAAGTAGCGCTTATAGGTAGTCCAGTGGACCTCACTTACCAATATGACCACCTGGGAGACTCCCCTAAAATTCTGCAAGACATTGCTTCCGGTAGCCATTCATTCAGCCAGGTCTTAAAGGATGCTAAAAAACCAATGGTGATTTTAGGCAGTTCTGCACTCCAAAGAAATGATGGGGCAGCAATTCTTGCAGCTGTTTCTAGCATCGCACAAACCATTCGGGTGACTGGTGGTGTTGCTGATGATTGGAAAGTTATGAATATTCTTCATAGGGTTGCAAGCCAAGTAGCTGCTTTGGACCTAGGGTATAAACCTGGGGTAGAAGCAATTCGGAAGAACCCTCCCAAAGTGTTGTTTCTCCTGGGAGCTGATGGAGGTTGTATCACACGACAGGATTTACCAAAGGATTGTTTCATTGTATATCAAGGACATCATGGTGATGTTGGAGCACCCATAGCTGATGTTATTCTCCCAGGAGCTGCTTACACAGAAAAGTCTGCTACTTATGTAAATACTGAGGGTAGAGCTCAACAAACAAAAGTAGCAGTGACACCTCCTGGCTTGGCACGAGAGGACTGGAAAATTATCAGAGCCCTTTCTGAGATTGCAGGCATTACTCTTCCATATGATACTCTGGATCAAGTGAGGAACAGATTGGAAGAAGTCTCTCCTAATCTTGTTCGATATGATGATGTGGAAGGAGCTAATTACTTTCAGCAAGCAAATGAGCTCTCCAAGCTTGTGAACCAGCAGCTTCTTGCTGATCCCCTTGTTCCACCTCAATTAACTATAAAAGACTTCTATATGACAGATTCAATTAGCAGAGCCTCACAGACAATGGCTAAATGTGTCAAAGCTGTCACAGAGGGTGCTCAAGCAGTAGAGGAACCATCCATATGCTG-
>micOch1
----------------------------------------GCATCATGTTAAGGATACCTGTAAAAAGGGCCTTAATAGGCCTTTCT---AAGTCTCCTAAAGGATATGTTCGAACAACTGGTACAGCAGCAAGTAACTTGATTGAAGTGTTTGTTGACGGCCAGTCTGTCATGGTGGAACCAGGAACCACTGTCTTGCAGGCTTGCGAGAAGGTCGGCATGCAGATCCCTCGGTTCTGTTACCATGAAAGGTTGTCTGTTGCTGGGAACTGCAGGATGTGCCTGGTGGAAATTGAGAAAGCTCCAAAGGTTGTTGCTGCTTGTGCTATGCCCGTTATGAAGGGCTGGAATATCCTGACAAACTCGGAAAAATCCAAGAAAGCCAGAGAAGGTGTGATGGAGTTCTTATTAGCAAACCACCCTTTGGACTGTCCTATTTGTGACCAGGGAGGTGAATGTGATCTGCAGGACCAGTCCATGATGTTTGGGAGCGATAGGAGCCGATTTCTAGAGGGGAAACGTGCTGTGGAGGACAAGAACCTTGGACCCCTGGTAAAGACTATCATGACCAGATGTATACAGTGTACCCGATGCATTAGGTTTGCAAGTGAGATTGCAGGAGTAGATGATTTGGGCACAACAGGCAGAGGAAATGACATGCAAGTTGGCACATACATCGAGAAAATGTTCATGTCTGAATTGTCTGGGAATATCATTGATATCTGCCCTGTAGGTGCCCTGACCTCTAAGCCTTATGCCTTTACTGCCCGGCCTTGGGAAACAAGAAAGACAGAGTCCATTGACGTAATGGATGCCGTGGGGAGTAACATTGTGGTTAGTACAAGGACTGGAGAGGTGATGAGGATTTTGCCACGAATGCATGAAGATATTAATGAAGAATGGATCTCTGATAAAACCAGATTTGCCTATGATGGACTAAAACGTCAAAGACTTACTGAGCCAATGATCAGAAATGAAAAGGGGCTTTTAACTTACACCTGCTGGGAAGATGCACTCTCTCGTGTAGCTGGAATGTTGCAGAGCTTCCAAGGCAAGGATGTGGCAGCAATTGCAGGTGGCTTGGTGGATGCTGAAGCCTTAGTAGCTCTGAAAGATTTGCTTAATAAAGTAGACTCTGACAACTTATGCACTGAAGAGATCTTTCCCACCGAAGGAGCTGGCACAGATTTACGTTCCAATTACCTTCTCAATACTACGATTGCTGGTGTGGAAGAGGCAGATGTTGTTCTTCTAGTTGGCACAAATCCACGTTTTGAGGCACCGCTATTTAATGCTAGAATTAGAAAGAGTTGGCTTCATAATGACTTAAAAGTAGCCCTCATAGGTAGCCCAGTGGACCTCACTTACAGATACGACCATCTAGGAGACTCTCCGAAAGTCCTGCAAGACATTGCTTCAGGGAGCCATCCATTCAGCCAGGTCTTAAAGGAAGCTAAGAAACCCATGGTGGTTTTAGGCAGCTCCGCACTCCAGAGAAATGATGGAGCAGCAATTCTTGCAGCTGTGTCCAGCATTGCACAAACGGTTCGGGTGACGAGCGGTGTTTCTGGAGACTGGAAAGTTATGAATATTCTACATAGGATTGCAAGCCAGGTAGCTGCTTTGGACCTTGGCTATAAACCTGGGGTGGACGCAATTAGGAAGAACCCGCCCAAAGTGCTGTTTCTTCTGGGAGCAGATGGAGGTTGTATCACACGACAGGATTTGCCAAAGGATTGTTTCATTATTTACCAAGGACATCATGGTGATGTTGGTGCTCCCATAGCTGATGTTATTCTCCCAGGGGCTGCTTACACAGAAAAGTCTGCTACTTATGTCAATACTGAGGGTAGAGCCCAACAAACCAAAGTGGCAGTTACACCTCCTGGCTTGGCAAGAGAAGACTGGAAAATCATAAGAGCTCTCTCGGAGATCGCAGGTATCACTCTTCCATATGATTCTCTGGATCAAGTGAGGAACCGTCTAGAAGAGGTCTCTCCTAATCTTGTTCGTTATGATGATGTTGAAGGAGCTAATTACTTTCAGCAAGCAAGTGAGCTTGCCCAGCTGGTGAACCAGGAACTTCTTGCTGACCCACTTGTTCCACCTCAGCTTACTATAAAAGACTTCTATATGACAGATTCAATTAGCAGAGCCTCACAGACAATGGCCAAATGTGTCAAAGCTGTCACAGAGGGCGCTCAGGCGGTAGAGGAGCCATCCATATGCT--
>cavPor3
-----------------------------------------------------------------------------------------------------------TGTTCGAACAACCGCCACCGCAGCCAGCAACCTGATCGAAGTCTTCGTCGATGGCCAGTCTGTCATGGTGGAACCTGGAACCACTGTCCTCCAGGCTTGTGAAAAGGTTGGCATGCAGATCCCGCGCTTCTGCTACCATGAAAGGCTGTCCGTTGCTGGTAACTGCAGGATGTGCCTCGTTGAAATTGAGAAGGCCCCTAAGGTCGTGGCTGCTTGTGCTATGCCTGTAATGAAAGGTTGGAATATCCTGACAAACTCGGAAAAAACTAAGAAAGCCAGAGAAGGTGTGATGGAGTTTTTATTAGCAAATCACCCATTGGACTGTCCTATTTGTGACCAGGGAGGTGAATGTGATCTGCAGGACCAGTCCATGATGTTCGGAAGTGATAGAAGCCGATTTTTAGAGGGGAAGCGTGCTGTGGAGGACAAGAACATCGGCCCCTTAGTGAAGACCATCATGACCAGATGCATTCAGTGTACGCGGTGCATCAGGTTTGCAAGTGAGATTGCGGGAGTGGATGATTTGGGAACAACAGGCCGAGGAAATGATATGCAAGTTGGCACATACATTGAAAAAATGTTCATGTCTGAATTATCTGGGAACATCATTGACATCTGTCCTGTGGGTGCCCTAACCTCGAAGCCCTATGCCTTCACCGCCCGCCCGTGGGAGACAAGAAAGACAGAGTCTATTGATGTCATGGATGCAATTGGGAGTAACATCGTGGTCAGCACCAGAACGGGGGAGGTGATGCGGATCCTGCCACGCATGCACGAGGACATCAATGAGGAGTGGATCTCTGATAAGACCAGATTTGCCTATGACGGGCTGAAGCGTCAGAGACTCACTGAGCCGATGGTCCGAAATGAAAAGGGACTCTTAACCCACACCTCCTGGGAGGACGCGCTGTCCCGTGTAGCTGGCATGCTGCAGAGTTTTCAAGGCAAGGATGTGGCAGCAATTGCAGGTGGCCTGGTGGATGCTGAGGCCCTGATAGCCCTGAAGGATTTGCTGAACCGAGTGGACTCTGACACCCTGTGCACGGAGGAGATCTTCCCCACTGCGGGTGCTGGAACAGATTTGCGTTCCAATTATCTTCTTAATACTACAATTGCTGGTGTGGAAGAGGCAGATGTTGTCCTTCTGGTCGGTACAAATCCACGTTTTGAGGCGCCACTCTTTAATGCCAGAATTCGGAAGAGTTGGCTTCATAACGACTTACAAGTGGCCCTCATAGGCAGTCCAGTGGACCTCACGTACAGATACAACCACCTGGGCGAGTCCCCCAAAGTTCTGCAAGACATTGCTTCAGGAAACCATCCATTCAGCCAGGTCTTAAAAGCAGCCAAAAAACCAATGGTGGTTTTAGGCAGCTCTGCACTCCAGAGAAACGATGGCGCAGCAATTCTCGCTGCTGTTTCCAGCATTGCACAGGAGGTCCGGGTGACAAGTGGTGTGGCTGGCGGTTGGAAGGTTATGAATATCCTGCACAGGGTTGCGAGCCAGGTAGCTGCTCTGGACCTGGGCTATAAGCCTGGGGTAGAAGCGATTCGGAAGACCCCCCCCAGAGTGCTGTTCCTGCTAGGAGCAGATGGCGGTTGTGTCACACGACAGGATTTGCCAAAGGATTGTTTCATCATTTACCAAGGGCATCATGGTGATGTGGGTGCTCCCATCGCTGATGTCATTCTCCCTGGAGCTGCTTACACAGAGAAGTCAGGCACTTATGTTAACACTGAGGGCAGAGCTCAGCAGACCAAAGTGGCGGTGACACCGCCCGGCTTGGCAAGAGAAGACTGGAAAATTATCCGAGCTCTCTCTGAGATTGCGGGTATGACTCTCCCGTATGACACACTGGACCAGGTGAGGAGCAGATTGGAAGAAGTCTCCCCTAACCTTGTTCGATATGATGATGTTGAAGGAGCAAATTACTTTCAGCAAGCAAGTGAGCTCGCCAAGCTGGTGAACCAGCAGCTTCTTGCTGACCCACTCGTTCCACCTCAGCTGACTATAAAAGACTTCTACATGACCGATTCCATCAGCAGAGCTTCACAGACAATGGCCAAGTGTGTGAAGGCTGTCACGGAGGGTGCCCAGGCCGTGGAGGAGCCGTCCATATGCTG-
>otoGar3
-----------------------------------------CAATATGCTAAGGATACCTGTAAGAAGGGCCTTAATGGGCCTTTCT---AAGTCTCCCAAAGGATGTGTTCGAACAACTGCCACAGCAGCAAGCAACTTGATTGAAGTATTTGTTGATGGTCAGTCTGTCATGGTGGAACCAGGAACAACTGTCCTCCAAGCTTGTGAGAAGGTTGGCATGCAGATCCCCCGATTCTGTTATCATGAAAGATTATCTGTTGCTGGAAATTGCAGAATGTGCCTTGTTGAAATTGAGAAAGCTCCTAAGGTTGTAGCTGCTTGTGCCATGCCAGTAATGAAAGGTTGGAATATCCTGACAAATTCAGAAAAATCCAAGAAAGCAAGAGAAGGCGTGATGGAGTTCTTATTAGCAAACCACCCACTGGACTGCCCTATTTGTGACCAAGGAGGTGAATGTGATCTGCAAGACCAGTCCATGATGTTTGGAAATGATAGGAGCCGATTTTTAGAAGGGAAGCGTGCTGTGGAGGACAAGAACATTGGGCCATTGGTAAAGACCATCATGACTAGATGTATACAGTGTACTCGCTGCATTAGGTTCGCAAGTGAAATTGCAGGAGTAGATGATTTGGGAACAACGGGCAGAGGAAATGATATGCAAGTTGGTACATACATTGAAAAGATGTTCATGTCTGAACTGTCTGGGAATATCATTGATATCTGCCCTGTAGGTGCCCTAACCTCTAAACCTTATGCCTTTACTGCTCGGCCTTGGGAAACAAGAAAGACAGAATCAATTGATGTCATGGATGCAGTTGGAAGTAATATTGTGGTTAGCACAAGAACTGGAGAAGTAATGAGGATTTTGCCACGTATGCATGAGGACATTAATGAAGAGTGGATCTCTGATAAAACCAGATTTGCTTATGATGGGCTAAAACGTCAAAGACTTACGGAGCCGATGGTCAGAAACGAAAAGGGTCTTTTAACCTATACCTCCTGGGAGGATGCACTCTCTCGTGTAGCTGGAATGTTGCAGAGTTTTCAAGGCAAAGATGTGGCAGCAATTGCAGGTGGCTTGGTGGATGCTGAAGCCCTAGTAGCTCTCAAAGATTTGCTCAATAGAGTGGACTCTGACACCTTATGCACTGAAGAAGTCTTCCCCACCGCAGGAGCTGGCACAGATTTGCGTTCCAATTATCTTCTTAATACTACAATTGCTGGAGTGGAAGAGGCAGATGTTGTCCTTCTGGTTGGTACAAATCCACGTTTTGAGGCACCACTATTTAATGCTAGAATTCGAAAGAGTTGGCTTCATAATGATCTAAAAGTGGCCCTTATAGGTAGTCCAGTGGACCTCACTTACACATATGACCACCTGGGAGACTCCCCCCGAATTCTTCAAGACATTGCTTCTGGTAGCCATTCATTTAGCCAGGTCCTAAAGGAAGCTAAAAAACCAATGGTGGTTTTAGGCAGTTCTGCACTCCAAAGAAGTGATGGAGCGGCAATTCTTGCAGCTGTTTCCAACATCGCACAAAAGATTCGGATGACTAGTGGTGTTACTAGTGATTGGAAAGTTATGAACATCCTTCATAGGGTTGCGAATCAAGTAGCTGCTTTGGACCTTGGCTATAAAGCAGGGGTGGAAGCAATTCGCAAGAACCCGCCTAAAGTACTGTTTCTCCTAGGAGCAGATGGAGGTTGTATCACACGACAGGATTTGCCAAAGGATTGTTTTATTATTTATCAAGGACATCATGGTGACGTTGGAGCTCCCATAGCTGATGTCATCTTCCCAGGAGCTGCTTACACAGAGAAATCTGCTACTTATGTCAATATGGAGGGCAGAGCTCAGCAGACTAAAGTAGCAGTGACACCTCCTGGCTTGGCAAGAGAAGATTGGAAAATTATAAGAGCCCTTTCTGAGATTGCAGGTATAACTCTTCCATATGATACTCTGGATCAAGTGAGGAACAGATTGGAGGAAGTCTCTCCTAATCTTGTTCGATATGATGATGTTGAAGGGGCTAACTACTTTCAGCAGGCAAATGAACTGTCCAAGCTAGTGAACCAGCAACTTCTTGCTGACCCACTTGTTCCACCTCAGCTAACCATAAAAGACTTCTACATGACAGATGCCATTAGCAGAGCCTCCCAGACAATGGCCAAGTGTGTCAAAGCTGTCACAGAGGGTGCCCAGGCAGTAGAAGAGCCATCCATTTGCTG-
>felCat8
-----------------------------------------CAATATGTTAAGGATACCTCTAAAAAGGGCCTTAGTAGGCCTTTCT---AAGTCTCATAAAGGATGTGTTCGAACAACTGCCACAGCAGCAAGCAACTTAATTGAAGTATTTGTCGACGGTCAGTCTGTCATGGTGGAACCAGGAACTACCGTACTCCAAGCTTGTGAGAAGGTTGGCATGCAGATCCCTCGATTCTGTTATCATGAAAGATTGTCTGTTGCTGGAAACTGTAGGATGTGCCTTGTTGAAATTGAGAAAGCTCCTAAGGTTGTGGCGGCTTGTGCCATGCCAGTAATGAAAGGTTGGAATATCCTGACAAACTCAGAGAAATCTAAGAAAGCAAGAGAAGGTGTGATGGAGTTCTTGTTAGCAAATCACCCACTGGACTGTCCTATTTGTGACCAGGGAGGTGAATGTGATCTGCAGGACCAGTCCATGATGTTTGGAAATGATAGGAGCAGATTTTTAGATGGGAAACGTGCTGTGGAGGACAAGAATATTGGGCCATTGGTAAAGACTATCATGACTAGATGTATACAGTGTACTCGCTGCATCAGGTTTGCAAGTGAGATTGCAGGAGTAGATGATTTGGGAACAACAGGCAGAGGAAATGATATGCAAGTTGGCACGTACATTGAAAAGATGTTCATGTCTGAACTGTCTGGAAATATCATTGATATCTGCCCCGTAGGTGCCCTGACTTCGAAGCCCTATGCTTTTACTGCCCGCCCTTGGGAAACAAGGAAGACGGAATCCATTGATGTAATGGATGCAGTTGGAAGTAATATTGTGGTAAGCACAAGAACTGGAGAGGTGATGCGGATTTTGCCAAGGATGCATGAGGACATCAATGAAGAGTGGATCTCTGATAAAACCAGATTTGCCTATGATGGGCTAAAACGTCAAAGACTAACCGAGCCAATGGTCAGAAACGAAAAGGGGCTTTTAACCTACACTTCCTGGGAAGATGCACTCTCTCGTGTAGCTGGAATGTTGCAGAGTGTTCAAGGCAAGGATGTGGCAGCAATTGCAGGTGGCTTGGTGGATGCTGAAGCCCTGGTAGCTCTCAAAGATTTGCTTAATAGAGTGGACTCTGACACCTTGTGCACTGAAGAGGTCTTCCCCACTGCAGGAGCTGGCACAGATTTGCGTTCTAATTATCTTCTTAATACTACAATTGCTGGTGTGGAAGAGGCAGATGTTCTCCTTCTGGTTGGTACAAATCCGCGTTTTGAGGCACCACTGTTTAATGCTAGAATTCGAAAGAGCTGGCTTCATAATGACTTAAAAGTGGCCCTTATTGGCAGCCCAGTGGATCTCACTTACAGATATGACCATCTGGGAGATTCCCCCAAAATTCTTCAGGAGATTGCTTTGGGTAACCATCCATTCAGCCAGGTATTACATGAAGCTAAAAAACCAATGGTGGTTTTAGGCAGTTCTGCACTCCAAAGAAATGATGGGGCAGCAATTCTTGCAGCTGTTTCCAACATTGCTCAAAAGATTCGGACGAGTAGTGATGTTACCAGTGATTGGAAAGTTATGAATATCCTTCATAGGATTGCAAGCCAAGTAGCTGCTTTGGACCTTGGCTATAAACCTGGGGTGGAAGCAATTCGTAAGAGCCCTCCCAAAGTGCTATTTCTCCTGGGAGCAGATGGAGGTTGTATCACTCGAGAGGATTTGCCAAAGGATTGTTTCATTATTTATCAAGGACATCATGGAGACGTTGGAGCTCCGATAGCTGATGTTATTCTCCCAGGAGCTGCTTACACAGAAAAGTCAGCCACTTATGTCAATACTGAAGGCCGAGCTCAGCAGACAAGAGTAGCAGTGACACCTCCTGGCTTGGCAAGAGAAGACTGGAAAATTATAAGAGCCCTCTCTGAGATTGCAGGTATGACTCTTCCATATGATACTCTGGATCAAGTAAGGAACAGATTGGAGGAAGTCTCTCCTAATCTTGTCCGATATGATGATGTCGAAGGAGCCAATTATTTCCAGCAAGCAAATGAGCTCTCCAAGCTAGTGAACCAGCAACTTCTTGCTGATCCGCTTGTTCCACCTCAGCTAACAATAAAAGACTTCTACATGACAGACTCAATTAGCAGAGCCTCACAGACAATGGCCAAATGTGTCAAAGCTGTCACGGAAGGTGCCCAAGCAGTAGAGGAGCCATCCGTTTGCTG-
>dasNov3
-----------------------------------------CAATATGTTAAGGATAACTGTAAGAAGGGCCTTCGCAGGCCTTGCT---AAGTCTGCTAAAGGATGTGTGCGAACAACTACCACAGCAGCAAGCAACTTGATTGAAGTATTTGTTGATGGTCAGTCTGTTATGGTAGAACCAGGAACTACTGTCCTCCAAGCCTGTGAGAAGGTTGGCATGCAGATCCCTCGTTTCTGTTATCATGAAAGGTTATCTGTTGCTGGAAACTGCAGGATGTGCCTTGTTGAAATTGAGAAAGCTCCTAAGGTTGTAGCTGCTTGTGCCATGCCAGTAATGAAGGGTTGGAATATCCTGACAAACTCAGAGAAGTCTAAGAAAGCCAGAGAAGGGGTGATGGAATTTTTATTAGCAAACCACCCACTGGACTGTCCTATTTGTGACCAGGGAGGCGAATGTGATCTGCAGGACCAGTCAATGATGTTTGGAAGTGATAGAAGCCGATTTTTAGAGGGGAAACGTGCTGTGGAGGACAAGAACATTGGACCATTGGTAAAGACCATCATGACTAGGTGTATACAGTGTACTCGCTGTATCAGGTTTGCTAGTGAGATTGCAGGAGTAGATGATTTGGGAACAACAGGCAGAGGAAATGATATGCAAGTTGGCACATACATTGAAAAGATGTTCATGTCTGAGCTTTCTGGGAATATCATTGATATCTGCCCTGTAGGTGCCCTGACTTCTAAGCCCTATGCCTTTACTGCCCGACCTTGGGAAACAAGA---------------------------------------------------------------------------------------------------------------------------------------TTTGCCTATGATGGACTAAAACGTCAAAGACTTACCGAGCCAATGGTCAGAAATGAAAAGGGGCTTTTAACCTATACCTCCTGGGAGGATGCACTCTCTCGTGTAGCTGGAATGTTGCAGAGTTTTCAAGGCAAGGATGTAGCAGCAATTGCAGGTGGCTTGGTAGATGCAGAAGCCTTAATAGCTCTCAAAGATTTGCTTAATAGAGTGGATTCTGACACCTTATGCACCGAAGAGGTCTTTCCCACTGCAGGAGCTGGCACAGATTTACGTTCCAATTATCTTCTAAATACTACAATTGCTGGTGTGGAAGAGGCAGACGTTGTCCTTCTGGTTGGTACAAATCCACGTTTTGAGGCTCCACTATTTAATGCTAGAATTCGAAAGAGCTGGCTTCATAATGACCTAAAAGTGGCACTCATAGGCAGTCCAGTGGATTTGACTTACAGATATGACCACCTAGGAGACTCTCCCAGAATTCTTCAAGACATTGCTTCTGGTAATCACCCATTCAGCCAGGTTCTAAAGGAAGCTAAAAAACCAATGGTGGTTTTAGGCAGTTCTGCACTCCAAAGAAATGATGGAGCAGCAATTCTTGCAGCGGTTTCCAGCATTGCACAAAAGATTCGAACACGTAGTAGTGTCACTGGTAATTGGAAAGTTATGAATATCCTTCATAGAATTGCAAGTCAAGTAGCTGCTTTAGACCTTGGCTATAAACCTGGTGTTGAAGCAATTCGGAAGAACCCTCCCAAAGTGTTGTTTCTCCTGGGAGCAGATGGAGGTTGTATTACTCGACATGATTTGCCAAAGGATTCTTTCATTATTTATCAAGGACATCATGGGGATGTTGGAGCTCCTATTGCTGATGTTATTCTCCCTGGAGCTGCTTACACAGAGAAGTCGGCTACTTATGTCAATACTGAGGGCAGAGCTCAGCAGACAAAAGTAGCAGTCACTCCTCCTGGCTTGGCAAGAGAAGACTGGAAAATTATAAGGGCCCTTTCTGAGATTGCTGGTATAACTCTTCCCTATGATACTCTGGATCAAGTGAGGAATAGACTGGAAGAAGTCTCTCCTAATCTTGTTCGATATGATGATGTTGAAGGAGCTAATTACTTCCAGCAAGCAATTGAGCTCTCAAAGCTAGTGAATCAGCAACTGCTTGCTGATCCACTTGTTCCACCTCAGCTAACAATAAAAGACTTCTACATGACAGATTCTATTAGCAGAGCCTCACAGACAATGGCCAAGTGTGTCAAAGCTGTAACAGAGGGTGCCCAGGCAATTGAGGAACCATCCATATGCTG-
>criGri1
----------------------------------------CCAACATGTTAAGGATACCTGTAAAAAGGGCCATAATAGCCCTTTCT---AAGTCTGCTAAAGGATATGTTCGAACAACTGCCACAGCAGCAAGTAACTTGATTGAAGTATTTGTTGATGGTCAGTCTGTCATGGTGGAACCAGGAACTACTGTCTTGCAGGCTTGCGAGAAGGTTGGCATTCAGATCCCTCGGTTCTGTTACCATGAAAGGTTGTCTGTTGCTGGGAACTGCAGGATGTGCCTGGTGGAAATTGAGAAAGCTCCAAAGGTTGTAGCTGCTTGTGCTATGCCTGTTATGAAGGGCTGGAATATCCTGACTAACTCGGAAAAATCTAAGAAAGCCAGAGAAGGTGTGATGGAGTTCTTATTAGCAAATCACCCATTGGACTGTCCTATTTGTGACCAGGGAGGTGAATGTGATCTGCAGGACCAGTCCATGATGTTTGGAAGCGATAGGAGCCGGTTTCTAGAGGGGAAACGTGCTGTGGAGGACAAGAACATTGGACCATTGGTAAAGACTATCATGACTAGATGTATACAGTGTACTCGATGCATCAGGTTTGCAAGTGAGATTGCAGGAGTAGATGATTTGGGCACAACGGGCAGAGGAAATGACATGCAAGTTGGCACATACATTGAAAAAATGTTCATGTCTGAATTGTCTGGGAATATCATTGATATCTGCCCTGTAGGTGCCCTAACCTCTAAGCCTTATGCCTTTACTGCCCGACCTTGGGAAACAAGAAAGACAGAGTCCATTGACGTAATGGATGCAGTGGGGAGTAACATTGTGGTTAGCACGAGGACAGGAGAGGTAATGAGGATTTTGCCACGAATGCATGAAGATATTAATGAAGAATGGATCTCTGATAAAACCAGATTTGCCTATGATGGACTAAAACGTCAAAGACTGACTGAGCCGATGGTCAGAAATGAAAAGGGGCTTTTAACTTATACCTCCTGGGAAGATGCACTCTCTCGTGTAGCTGAAATGTTACAGAGCTTCCAAGGCAAGGATGTGGCCGCAATTGTAGGTGGCTTGGTGGATGCTGAAGCCTTAGTAGCTCTGAAAGATTTGCTTAATAAAGTAGACTCTGACAACTTATGCACTGAAGAGATCTTCCCCACTGAAGGAGCTGGCACAGATTTACGCTCCAATTATCTTCTCAATACAACAATTGCTGGTGTGGAAGAGGCGGATGTTGTTCTTCTCGTTGGCACAAACCCACGTTTTGAGGCCCCGTTATTTAATGCTAGAATTCGAAAGAGCTGGCTTCATAATGACTTAAAAGTGGCTCTCATAGGTAGTCCAGTGGACCTCACTTACAGATACAACCATCTAGGAGATTCTCCTAAAATTCTGCAATACATTGCTTCGGGGAACCATCTTTTCAGCCAGGTCTTAAAGGAAGCTAAAAAACCAATGGTGGTGTTAGGCAGTTCTGCACTCCAGAGAAATGATGGAGCAGCAATTCTTGCAGCTGTGTCCAATATTGCACAAATGATTCGAGTGACGAGCGGTGTTTCTGAAGACTGGAAAGTTATGAATATCCTGCATAGGATTGCAAGCCAGGTAGCTGCTTTGGACCTTGGCTATAAACCTGGGATAGACGCAATTAGGAAGAACCCTCCCAAAGTGCTGTTTCTTCTGGGAGCAGATGGAGGTTGTGTCACACGACAGGACTTGCCAAAGGATTGTTTCATTATTTACCAAGGCCATCATGGTGATGTGGGTGCTCCCATAGCTGATGTTATTCTCCCAGGGGCTGCTTACACAGAAAAGTCTGCTACTTATGTCAATACTGAGGGTAGAGCCCAGCAAACCAAAGTAGCTGTGACGCCTCCTGGCTTGGCAAGAGAAGACTGGAAAATCATAAGAGCTCTCTCGGAGATTGCAGGTCTCACTCTTCCATATGATACTCTGGATCAAGTGAGGAACCGTCTAGAAGAGGTGTCTCCTAATCTTGTTCGATATGATGATGTTGAAGGAGCGAATTACTTCCAGCAAGCAACTGAGCTTGCCAAGCTAGTGAACCAGAAACTTCTTGCTGACCCACTCGTTCCACCTCAGCTAACTATAAAAGACTTCTATATGACAGATTCAATCAGTAGAGCCTCACAGACAATGGCCAAGTGTGTCAAAGCTGTCACAGAGGGAGCTCAGGCTGTAGAGGAACCATCCATATGCT--
>rn6
----------------------------------------CCATCATGTTAAGGATACCTGTAAAAAGGGCCTTGATAGGCCTTTCT---AAGTCTCCTAAAGGATATGTTCGATCAACTGGCACAGCAGCAAGTAACTTGATTGAAGTATTTGTTGATGGTCAGTCTGTCATGGTGGAACCAGGAACCACTGTCCTGCAGGCCTGCGAGAAGGTTGGCATGCAAATCCCTCGATTCTGTTACCATGAAAGGTTGTCTGTAGCTGGAAATTGCAGGATGTGCCTGGTAGAGATTGAGAAAGCTCCAAAGGTTGTTGCTGCTTGTGCTATGCCTGTTATGAAGGGCTGGAATATCCTGACAAACTCAGAAAAATCTAAGAAAGCCAGAGAAGGTGTGATGGAGTTTTTATTAGCAAATCACCCATTGGATTGTCCTATTTGTGACCAGGGAGGTGAATGTGATCTACAGGACCAGTCCATGATGTTTGGAAGTGATAGGAGCCGATTTCTAGAGGGGAAGCGTGCTGTGGAGGACAAGAACATTGGGCCCCTGGTAAAGACCATCATGACTAGATGCATACAGTGTACCCGCTGCATCAGGTTTGCAAGTGAAATTGCAGGAGTAGATGATTTGGGAACAACGGGGAGAGGAAATGACATGCAAGTTGGAACATACATTGAGAAAATGTTCATGTCTGAACTGTCTGGGAACATCATTGATATCTGCCCTGTCGGGGCCCTAACCTCTAAGCCTTATGCCTTTACTGCCCGGCCTTGGGAAACAAGAAAGACAGAGTCCATTGATGTAATGGATGCAGTGGGAAGTAACATTGTGGTTAGCACAAGAACTGGAGAGGTAATGAGGATTTTGCCAAGAATGCATGAAGATATTAATGAAGAATGGATCTCTGATAAAACCAGATTTGCCTATGATGGACTGAAACGGCAAAGACTTACCGAACCAATGGTCAGAAATGAAAAGGGGCTTTTAACTTATACCTCCTGGGAAGATGCACTCTCTCGTGTAGCTGGAATGTTACAGAGTTTTGAAGGCAAGGCTGTGGCAGCAATTGCAGGTGGCTTGGTGGATGCTGAAGCCTTGGTAGCTCTGAAAGATTTGCTTAATAAAGTTGACTCTGACACCTTATGCACTGAAGAGATCTTCCCCAATGAAGGAGCTGGCACAGATTTACGTTCCAATTATCTTCTCAATACCACAATTGCCGGTGTGGAAGAAGCAGATGTTGTTCTTCTAGTTGGTACAAATCCACGTTTTGAGGCACCGCTGTTTAATGCTAGAATCAGAAAGAGCTGGCTGCATAATGACTTAAAAGTGGCCCTAATAGGCAGTCCAGTAGACCTCACTTACAGATACGACCATCTAGGAGACTCTCCCAAAATTCTGCAAGACATTGCTTCAGGGAATCATGAATTCAGCAAGGTCTTAAACGCAGCTAAAAAACCAATGGTGGTTTTAGGCAGTTCTGCACTCCAGAGAGATGATGGGGCAGCAATTCTTGCAGCTGTGTCCAGCATTGCACAAAAGATTCGGGTGGCAAGTGGTGCTGCTGCAGAGTGGAAAGTTATGAATATTCTGCATAGGATTGCAAGCCAGGTAGCTGCTTTGGACCTTGGCTATAAACCTGGGGTAGAAGCAATTAGGAAGAACCCACCCAAACTGCTGTTTCTTCTGGGAGCAGATGGAGGTTGTATCACCCGGCAGGACTTGCCAAAGGATTGTTTCATTGTTTATCAAGGACATCATGGTGATGTTGGTGCTCCCATAGCTGATGTTATTCTCCCAGGGGCTGCTTACACAGAAAAGTCTGCTACTTACGTCAATACTGAGGGCAGAGCTCAACAAACCAAAGTAGCAGTGACACCTCCTGGCTTGGCAAGAGAAGACTGGAAAATCATAAGAGCTCTCTCTGAGATTGCAGGTATCACTCTCCCATATGATACTCTGGATCAAGTGAGAAACCGTCTCGGAGAAGTCTCTCCTAACCTGGTTCGATATGATGATGTTGAAGAAGCTAATTACTTTCAACAAGCAAGTGAGCTTGCCAAGCTAGTAGACCAGGAATTTCTTGCTGACCCACTGGTTCCACCTCAGCTAACTATAAAAGACTTCTATATGACAGATTCAATTAGCAGAGCCTCACAGACAATGGCCAAGTGTGTCAAAGCCGTCACAGAAGGCGCTCAGGCAGTAGAGGAGCCATCCATATGCT--
>mm10
----------------------------------------CCATCATGTTAAGGATACCTATAAAAAGGGCCTTGATAGGCCTTTCT---AATTCTCCTAAAGGATATGTTCGCACAACTGGCACAGCAGCAAGTAACTTGATTGAAGTATTTGTTGATGGTCAGTCTGTCATGGTGGAACCAGGAACCACTGTTCTGCAGGCTTGCGAGAAGGTCGGCATGCAAATCCCTCGATTCTGTTACCATGAAAGGTTGTCTGTTGCTGGAAATTGCAGGATGTGCCTGGTAGAGATTGAGAAAGCTCCAAAGGTTGTCGCTGCTTGTGCTATGCCTGTAATGAAGGGCTGGAATATCTTGACAAACTCGGAAAAATCTAAGAAAGCCAGAGAAGGTGTGATGGAGTTCTTATTAGCAAATCACCCATTGGATTGTCCTATTTGTGACCAGGGAGGTGAATGTGATCTGCAGGACCAGTCCATGATGTTTGGAAGTGATAGGAGCCGATTTCTAGAGGGGAAGCGTGCTGTGGAGGACAAGAACATTGGGCCCCTAGTAAAGACCATCATGACTAGATGCATCCAGTGTACCCGGTGCATCAGGTTTGCAAGTGAGATTGCAGGAGTAGATGATTTGGGAACAACAGGAAGAGGAAATGACATGCAAGTTGGCACATACATTGAAAAAATGTTTATGTCTGAACTGTCTGGGAATGTCATTGATATCTGCCCTGTAGGGGCCCTAACCTCTAAGCCTTATGCCTTTACTGCCCGGCCTTGGGAAACAAGAAAGACAGAGTCCATTGATGTAATGGATGCAGTGGGAAGTAACATTGTGGTTAGCACAAGAACTGGAGAGGTAATGAGGATTTTGCCAAGAATGCATGAAGATATTAATGAAGAATGGATCTCTGATAAAACCAGGTTTGCTTATGATGGACTAAAACGTCAAAGACTTACTGAACCAATGGTCAGAAACGAAAAAGGGCTTTTAACTTATACCTCCTGGGAAGATGCACTCTCTCGTGTAGCTGGAATGTTACAGAATTTTGAAGGCAATGCTGTGGCAGCGATTGCAGGAGGCTTGGTGGATGCTGAAGCCTTAGTAGCTCTGAAAGACTTGCTTAATAAAGTTGACTCTGACAACTTATGCACTGAAGAGATCTTCCCCACTGAAGGAGCTGGTACAGACTTACGTTCCAATTATCTTCTCAATACCACAATTGCTGGTGTGGAAGAAGCAGATGTTGTTCTTCTAGTTGGTACAAATCCACGTTTTGAGGCACCGCTGTTTAATGCTAGAATTAGAAAGAGCTGGCTTCATAATGACTTAAAAGTGGCCCTCATCGGTAGTCCAGTGGACCTCACTTACAGATACGACCATCTAGGAGACTCTCCTAAAATTCTGCAAGACATTGCTTCAGGGAGGCATTCATTCTGCGAGGTCTTAAAGGATGCTAAAAAACCAATGGTGGTTTTAGGCAGTTCTGCACTCCAGAGAGATGATGGAGCAGCAATTCTTGTAGCTGTGTCCAACATGGTACAAAAGATTCGAGTGACAACCGGTGTTGCTGCAGAGTGGAAAGTTATGAATATTCTGCATAGGATTGCAAGCCAGGTAGCTGCTTTGGACCTTGGCTATAAACCTGGGGTAGAAGCGATTAGGAAGAACCCTCCCAAAATGCTGTTTCTTCTGGGAGCAGATGGAGGTTGTATCACGCGACAGGACTTGCCAAAGGATTGTTTCATTGTTTATCAAGGACACCATGGTGATGTTGGTGCTCCCATGGCTGATGTTATTCTCCCAGGGGCTGCTTACACAGAAAAGTCTGCTACTTATGTCAATACTGAGGGCAGAGCTCAGCAAACCAAAGTAGCAGTGACGCCTCCTGGCTTGGCACGAGAAGACTGGAAAATCATAAGAGCTCTCTCTGAGATTGCAGGTATCACTCTTCCATATGACACTCTGGATCAAGTAAGGAACCGTCTTGAAGAGGTCTCTCCTAATCTGGTTCGATATGATGATATTGAAGAAACTAATTACTTTCAGCAAGCAAGTGAGCTTGCCAAGCTAGTAAACCAGGAGGTTCTTGCTGACCCACTCGTTCCACCTCAGCTAACTATAAAAGACTTCTATATGACAGACTCCATTAGCAGAGCCTCACAGACAATGGCCAAGTGTGTCAAAGCTGTCACCGAGGGCGCTCAGGCAGTAGAGGAGCCGTCCATATGCT--
>hetGla2
-ATGAGGAGGACCGGGAGACCTCGGGAGTCCTAGCCCTCATCAATATGTTAAGGATACCTGTTAGAAGGGCCTTAGCAGGCCTTTCT---AAGTCTTCTACTGGATATGTTCGAACAACTGCCACAGTGGCAAGCAACTTGATTGAAGTGTTTGTTGATGGCCAGTCTGTCATGGTGGAGCCTGGGACTACTGTCCTCCAAGCTTGTGAGAAGGTTGGCATGCAGATCCCTCGGTTCTGTTACCATGAAAGGCTGTCCGTTGCTGGAAACTGCAGGATGTGTCTTGTTGAAATTGAGAAGGCTCCTAAGGTTGTAGCTGCTTGTGCTATGCCGGTAATGAAAGGTTGGAATATCCTGACAAACTCGGAAAAATCTAAGAAAGCCAGAGAAGGTGTGATGGAGTTTTTATTAGCAAATCACCCATTGGACTGTCCTATTTGTGACCAGGGAGGTGAATGTGATCTGCAGGACCAGTCCATGATGTTTGGAAGTGATAGAAGCCGATTTTTAGAGGGGAAACGTGCTGTGGAGGACAAGAACATTGGCCCGCTGGTAAAGACCATCATGACTAGATGCATACAGTGTACTCGATGCATTAGGTTTGCAAGTGAGATTGCAGGAGTGGATGATTTGGGAACAACGGGCAGAGGAAATGATATGCAAGTTGGCACATACATTGAAAAGATGTTCATGTCTGAATTGTCTGGGAATGTCATTGATATCTGCCCCGTAGGTGCCCTAACCTCTAAGCCATATGCCTTCACTGCCCGGCCATGGGAGACGAGAAAGACAGAGTCCATTGATGTAATGGACGCAGTTGGAAGTAATATTGTGGTTAGCACAAGAACTGGAGAGGTGATGAGGATCTTGCCACGGATGCATGAAGACATCAATGAAGAGTGGATTTCTGATAAAACC------------------------------------------------------------------------------------------------------------------------------------------------------------------------------------------------------------------------------------------------------------------------------------------------------------------------------------------------------------------------------------------------------AGTTGGCTTCATAATGACTTACAAGTGGCCCTGATAGGCAGTCCAGTGGACCTCACTTACAGATACGACCACCTGGGCGAGTCCCCCAAAGTTCTGCAAGACATTGCTTCGGGAAGCCATCCTTTCAGCCAGGTCTTAAAGGCAGCTAAAAAACCAATGGTGGTTTTAGGCAGTTCTGCTCTCCAAAGAAGTGATGGGGCAGCAATTCTCACTGCTGTTTCTAGCATCGCGCAGAATATCCGGGTGACTAGTGGTGTGCCTAGTGATTGGAAAGTTATGAATATCCTGCACAGGGTTGCAAGCCAGGTAGCTGCTTTGGACCTTGGCTATAAGCCTGGGGTGGAAGCAGTTCGGAAGAACCCCCCCAGAGTGCTGTTCCTCCTAGGAGCAGATGGTGGTTGTATCACGCGACATGATTTGCCAAAGGATTGTTTTATTATTTATCAAGGGCATCATGGTGACGTGGGAGCTCTCATAGCTGATGTTATTCTCCCAGGAGCTGCTTACACAGAGAAGTCGGGTACTTACGTCAATACGGAGGGCAGAGCTCAGCAAACCAAAGTTGCAGTGACACCTCCCGGCTTGGCAAGAGAAGACTGGAAAATTATACGAGCCCTCTCTGAGATTGCAGGTATTACTGTCCCATATGATACTCTGGATCAAGTAAGGAACAGATTGGAAGAAGTCTCCCCTAATCTTGTTCGATATGATGATGTTGAAGGAGCGAATTACTTTCAGCAAGCAAGCGAGCTTTCCAAGTTAGTGAACCAGCAGCTTCTTGCTGACCCACTTGTTCCACCTCAGCTGACCATAAAGGACTTCTATATGACAGATTCCATCAGCAGAGCTTCACAGACAATGGCTAAGTGTGTCAAAGCTGTCACAGAGGGTGCCCAGGCAGTAGAAGAGCCATCCATATGCT--
