# Supplementary material for: Six reference-quality genomes reveal evolution of bat adaptations
Source: Nature. 2020 Jul 22;583(7817):578–84. doi: 10.1038/s41586-020-2486-3 (PMC8075899; doi:10.1038/s41586-020-2486-3)
Supplement: Supplementary file 6 — Alignments of 12,931 protein-coding genes across 48 mammals. [file 41586_2020_2486_MOESM6_ESM.gz › suppDataFile/ENST00000216144.aln.fasta]

>hg38
ATGCCGTTCCACCCGGTGACGGCGGCGTTGATGTACCGGGGCATCTACACCGTGCCCAACCTGCTGTCGGAGCAGCGCCCGGTGGACATCCCGGAGGACGAGCTGGAGGAGATCCGAGAGGCCTTCAAGGTGTTTGACCGTGACGGCAATGGCTTCATCTCCAAGCAGGAGCTGGGCACAGCCATGCGCTCACTGGGTTACATGCCCAACGAGGTGGAGCTGGAGGTCATCATCCAGCGGCTGGACATGGATGGTGATGGTCAAGTGGACTTTGAGGAGTTTGTGACCCTTCTGGGACCCAAACTCTCCACCTCAGGGATCCCAGAGAAGTTCCATGGCACCGACTTTGATACTGTCTTCTGGAAGTGCGACATGCAGAAGCTGACGGTGGATGAGCTGAAGCGGCTGCTCTACGACACCTTCTGCGAGCACCTGTCCATGAAGGACATAGAGAACATCATCATGACGGAGGAGGAGAGCCACCTGGGCACAGCCGAGGAGTGTCCCGTGGATGTGGAGACCTGCTCCAACCAGCAGATCCGCCAGACTTGCGTGCGCAAGAGTCTCATCTGCGCCTTCGCCATCGCCTTCATCATCAGTGTCATGCTCATTGCGGCCAACCAGGTGCTGCGCAGTGGCATGAAG---
>panTro5
ATGCCGTTCCACCCGGTGACGGCGGCGTTGATGTACCGGGGCATCTACACCGTGCCCAACCTGCTGTCGGAGCAGCGCCCGGTGGACATCCCGGAGGACGAGCTGGAGGAGATCCGAGAGGCCTTCAAGGTGTTTGACCGTGACGGCAATGGCTTCATCTCCAAGCAGGAGCTGGGCACAGCCATGCGCTCACTGGGTTACATGCCCAACGAGGTGGAGCTGGAGGTCATCATCCAGCGGCTGGACATGGATGGTGATGGTCAAGTGGACTTTGAGGAGTTTGTGACCCTTCTGGGACCCAAACTCTCCACCTCAGGGATCCCAGAGAAGTTCCATGGCACCGACTTTGACACTGTCTTCTGGAAGTGCGACATGCAGAAGCTGACGGTGGATGAGCTGAAGCGGCTGCTCTACGACACCTTCTGCGAGCACCTGTCCATGAAGGACATAGAGAACATCATCATGACGGAGGAGGAGAGCCACCTGGGCACAGCCGAGGAGTGTCCCGTGGATGTGGAGACCTGCTCCAACCAGCAGATCCGCCAGACTTGCGTGCGCAAGAGTCTCATCTGCGCCTTCGCCATCGCCTTCATCATCAGTGTCATGCTCATTGCGGCCAACCAGGTGCTGCGCAGTGGCATGAAG---
>gorGor5
ATGCCGTTCCACCCGGTGACGGCGGCGTTGATGTACCGGGGCATCTACACCGTGCCCAACCTGCTGTCGGAGCAGCGCCCGGTGGACATCCCGGAGGACGAGCTGGAGGAGATCCGAGAGGCCTTCAAGGTGTTTGACCGTGACGGCAATGGCTTCATCTCTAAGCAGGAGCTGGGCACAGCCATGCGCTCACTGGGTTACATGCCCAACGAGGTGGAGCTGGAGGTCATCATCCAGCGGCTGGACATGGATGGTGATGGTCAAGTGGACTTTGAGGAGTTTGTGACCCTTCTGGGACCCAAACTCTCCACCTCAGGGATCCCAGAGAAGTTCCATGGCACTGACTTTGACACTGTCTTCTGGAAGTGCGACATGCAGAAGTTGACGGTGGATGAGCTGAAGCGGCTGCTCTACGACACCTTCTGCGAGCACCTGTCCATGAAGGACATAGAGAACATCATCATGACGGAGGAGGAGAGCCACCTGGGCACAGCCGAGGAGTGTCCCGTGGATGTGGAGACCTGCTCCAACCAGCAGATCCGCCAGACTTGCGTGCGCAAGAGTCTCATCTGCGCCTTCGCCATCGCCTTCATCATCAGTGTCATGCTCATTGCGGCCAACCAGGTGCTGCGCAGTGGCATGAAG---
>ponAbe2
ATGCCGTTCCACCCGGTGACGGCGGCGTTGATGTACCGGGGCATCTACACCGTGCCCAACCTGCTGTCGGAGCAGCGCCCGGTGGACATCCCGGAGGACGAACTGGAGGAGATCCGAGAGGCCTTCAAGGTGTTTGACCGTGACGGCAATGGCTTCATCTCCAAGCAGGAGCTGGGCACAGCCATGCGCTCACTGGGTTACATGCCCAATGAGGTGGAGCTGGAGGTCATCATCCAGCGGCTGGACATGGATGGTGATGGTCAAGTGGACTTTGAGGAGTTTGTGACCCTTTTGGGACCCAAACTCTCCACCTCAGGGATCCCAGAGAAGTTCCATGGCACCGACTTTGACACTGTCTTCTGGAAGTGTGACATGCAGAAGCTGACGGTGGATGAGCTGAAGAGGCTGCTCTACGACACCTTCTGCGAGCACCTGTCCATGAAGGACATAGAGAACATCATCATGACGGAGGAGGAGAGCCACCTGGGCACAGCCGAGGAGTGTCCTGTGGATGTGGAGACCTGCTCCAACCAGCAGATCCGCCAGACGTGCGTGCGCAAGAGTCTCATCTGCGCCTTTGCCATCGCCTTCATCATCAGTGTCATGCTCATTGCGGCCAACCAGGTGCTGCGCAGTGGCATGAAG---
>macFas5
ATGCCGTTCCACCCGGTGACGGCGGCGTTGATGTACCGGGGCATCTACACCGTGCCCAACCTGCTGTCGGAGCAGCGCCCGGTGGACATCCCGGAGGACGAGCTGGAGGAGATCCGAGAGGCCTTCAAGGTGTTTGACCGTGATGGCAATGGCTTCATCTCCAAGCAGGAGCTGGGCACAGCCATGCGCTCACTGGGTTACATGCCCAACGAGGTGGAGCTGGAGGTCATCATCCAGCGGCTGGACATGGATGGTGACGGTCAAGTGGACTTTGAGGAGTTTGTGACCCTCCTGGGACCCAAACTCTCCACGTCAGGGATCCCAGAGAAGTTCCATGGCACTGACTTTGACACTGTCTTCTGGAAGTGCGACATGCAGAAGCTGACGGTGGACGAGCTGAAGCGGCTGCTCTATGACACCTTCTGCGAGCACCTGTCCATGAAGGACATAGAAAACATCATCATGACGGAGGAGGAGAGCCACCTGGGCACAGCCGAGGAGTGCCCCGTGGACGTGGAGACCTGCTCCAACCAGCAGATCCGCCAGACGTGCGTACGCAAGAGTCTCATCTGCGCCTTCGCCATCGCCTTCATCATCAGTGTCATGCTCATTGCGGCCAACCAGGTGCTGCGCAGTGGCATGAAG---
>triMan1
ATGCCGTTCCACCCGGTGACGGCGGCGTTGATGTACCGGGGCATCTACACCGTGCCCAACCTGCTGTCGGAGCAGCGCCCCGTGGACATCCCCGAAGACGAGCTGGAGGAGATCCGTGAGGCCTTCAAGGTGTTTGACCGAGACGGCAATGGCTTCATCTCCAAGCAGGAGCTGGGCACGGCCATGCGCTCCCTAGGCTACATGCCCAACGAGGTGGAGCTGGAGGTGATCATCCAGCGGCTGGACATGGATGGCGATGGCCAAGTGGACTTTGAGGAGTTTGTGACCCTCCTGGGACCCAAGCTCTCCACTTCAGGAATCCCAGAGAAGTTCCATGGCACCGACTTTGACACCGTCTTCTGGAAGTGCGACATGCAGAAGCTGACAGTGGACGAGCTGAAGCGGCTGCTCTATGACACCTTCTGTGAGCACCTGTCCATGAAGGATATCGAGAACATCATCATGACGGAGGAGGAGAGCCACCTGGGCACGGCTGAGGAGTGCCCCGTGGATGTGGAGACCTGCTCCAACCAGCAGATCCGTCAGACATGCGTGCGCAAGAGTCTCATCTGCGCCTTCGCCATCGCCTTCATCATCAGCGTCATGCTCATCGCAGCCAACCAGGTGCTGCGCAGCGGCATGAAA---
>loxAfr3
ATGCCGTTCCACCCGGTGACGGCGGCGTTGATGTACCGGGGCATCTACACCGTGCCCAACCTGCTGTCGGAGCAGCGCCCCGTGGACATCCCCGAAGACGAGCTGGAGGAGATCCGTGAGGCCTTCAAGGTGTTTGACCGAGACGGCAATGGCTTCATCTCCAAGCAGGAACTGGGCACAGCCATGCGCTCCCTAGGCTACATGCCCAACGAGGTGGAGCTCGAGGTGATCATCCAGCGGCTGGACATGGATGGTGATGGCCAAGTAGACTTTGAGGAGTTTGTGACCCTTCTGGGACCCAAGCTTTCCACCTCGGGGATCCCAGAGAAGTTCCATGGAACCGACTTTGACACTGTCTTCTGGAAGTGTGACATGCAGAAGCTGACAGTGGACGAGCTGAAGCGGCTGCTCTACGACACCTTCTGTGAACACCTGTCCATGAAAGATATTGAGAACATCATCATGACGGAGGAGGAGAGCCACCTGGGGACAGCTGAGGAGTGCCCCGTGGACGTGGAGACCTGTTCCAACCAGCAGATCCGCCAGACATGCGTGCGCAAGAGTCTCATCTGCGCCTTTGCCATCGCCTTCATCATCAGTGTCATGCTCATCGCAGCCAACCAGGTACTGCGCAGCGGCATGAAG---
>otoGar3
ATGCCGTTCCACCCGGTGACGGCGGCGTTGATGTACCGGGGCATCTACACCGTGCCCAACCTGCTGTCGGAGCAGCGCCCAGTGGATATCCCCGAGGACGAACTGGAGGAGATCCGTGAGGCCTTCAAGGTGTTTGACCGTGACGGCAATGGGTTCATCTCCAAGCAGGAGCTGGGCACAGCCATGCGCTCTCTGGGCTACATGCCCAACGAGGTAGAGCTTGAGGTCATCATTCAGAGGCTGGACATGGATGGTGATGGTCAAGTGGACTTTGAAGAGTTTGTTACCCTCCTAGGACCCAAGCTGTCTACTTCGGGGATCCCAGAGAAGTTCCATGGCACTGACTTTGACACAGTCTTCTGGAAGTGCGACATGCAGAAGCTGACAGTGGATGAGCTGAAGCGGCTGCTCTATGACACCTTCTGTGAGCACCTATCCATGAAGGACATAGAGAACATCATCATGACAGAAGAGGAGAGCCACCTGGGCACAGCTGAGGAGTGCCCTGTGGACGTGGAGACTTGCTCCAACCAGCAGATCCGTCAGACGTGCGTGCGCAAGAGTCTGATTTGCGCCTTCGCTATCGCCTTCATCATCAGCGTCATGCTCATCGCGGCCAACCAGGTGCTGCGCAGTGGCATGAAA---
>micMur3
ATGCCGTTCCACCCGGTGACGGCGGCGTTGATGTACCGGGGCATCTACACCGTGCCCAACCTGCTGTCGGAGCAGCGTCCCGTGGACATCCCCGAGGACGAACTGGAGGAGATCCGTGAGGCCTTCAAGGTGTTCGACCGTGACGGCAATGGCTTCATCTCCAAGCAGGAGCTGGGCACGGCCATGCGCTCCCTGGGCTACATGCCCAACGAGGTGGAGCTGGAGGTCATCATCCAACGGCTGGACATGGATGGTGATGGCCAAGTGGACTTTGAGGAGTTTGTGACCCTCCTGGGACCCAAGCTCTCCACCTCGGGGATCCCAGAGAAGTTCCACGGCACTGACTTTGACACGGTCTTCTGGAAGTGCGACATGCAGAAGCTGACAGTGGACGAGCTGAAGCGGCTGCTCTACGACACCTTCTGCGAGCACCTGTCCATGAAGGACATAGAGAACATCATCATGACGGAGGAGGAGAGCCACCTGGGCACAGCCGAGGAGTGCCCCGTGGACGTGGAGACCTGTTCCAACCAGCAGATCCGGCAGACATGCGTGCGCAAGAGTCTGATCTGCGCCTTCGCCATCGCCTTCATCATCAGCGTCATGCTCATCGCGGCCAATCAGGTGCTGCGCAGTGGCATGAAA---
>tupChi1
ATGCCGTTCCACCCGGTGACCGCGGCGTTGATGTACCGGGGCATCTACACCGTCCCTAACCTGCTGTCGGAGCAGCGCCCGGTGGACATTCCGGAGGACGAGCTGGAGGAGATCCGCGAGGCCTTCAAGGTGTTTGACCGCGACGGCAATGGCTTCATCTCTAAGCAGGAGCTGGGCACGGCCATGCGCTCCCTGGGCTACATGCCCAACGAGGTGGAGCTGGAGGTCATTATCCAGCGACTGGACATGGATGGTGATGGCCAAGTGGACTTTGAGGAGTTTGTGACCCTCCTGGGACCCAAGCTCTCCACCTCAGGGATCCCAGAGAAGTTCCATGGCACTGACTTTGACACTGTCTTCTGGAAGTGCGACATGCAGAAGCTGACTGTGGATGAGCTGAAGAGGCTGCTCTACGACACCTTCTGTGAGCACCTGTCCATGAAGGACATCGAGAACATCATCATGACCGAGGAAGAGAGCCACCTAGGCACGGCCGAGGAGTGTCCCGTGGACGTGGAGACCTGCTCCAACCAGCAGATCCGCCAGACGTGTGTGCGCAAGAGTCTGATCTGCGCCTTCGCCATCGCCTTCATCATCAGCGTCATGCTCATTGCGGCCAACCAGGTGCTGCGCAGCGGCATGAAG---
>micOch1
ATGCCGTTCCACCCGGTGACGGCGGCGTTGATGTACCGGGGCATCTACACCGTGCCCAACCTGCTGTCGGAGCAGCGCCCGGTGGATATTCCTGAGGACGAGCTGGAGGAGATCCGAGAGGCCTTCAAGGTGTTTGACCGCGATGGCAATGGCTTCATCTCTAAGCAAGAGCTGGGGACAGCCATGCGTTCCTTGGGTTACATGCCCAACGAGGTGGAGCTGGAGGTTATCATCCAGCGGCTGGACATGGATGGTGATGGCCAAGTGGACTTCGAGGAGTTTGTAACACTCCTGGGACCCAAGCTTTCCACCTCGGGGATCCCGGAGAAGTTCCACGGTACTGACTTTGACACTGTCTTCTGGAAGTGTGACATGCAGAAGCTGACAGTGGACGAGCTGAAGCGACTCCTCTATGACACCTTCTGCGAGCACCTGTCCATGAAGGACATCGAGAACATCATCATGACCGAGGAGGAGAGCCACCTGGGCACCACCGAGGAGTGTCCTGTGGACGTGGAGACCTGTTCCAACCAGCAGATCCGCCAGACGTGTGTGCGCAAGAGCCTGATCTGCGCCTTCGCCATCGCCTTCATCATCAGTGTCATGCTCATTGCAGCCAACCAGGTGCTGCGCAGTGGCATGAAA---
>mm10
ATGCCGTTCCACCCGGTGACGGCGGCGTTGATGTACCGGGGCATCTACACCGTGCCCAACCTGCTGTCGGAGCAGCGCCCGGTGGATATCCCTGAGGACGAGCTAGAGGAGATCCGAGAGGCCTTCAAGGTATTCGACCGGGATGGCAACGGCTTCATCTCTAAGCAGGAGCTGGGAACAGCCATGCGCTCCCTGGGTTACATGCCCAACGAGGTGGAGCTGGAGGTTATCATCCAGCGGCTAGACATGGATGGTGACGGCCAAGTGGACTTTGAGGAGTTTGTAACCCTCCTGGGACCCAAGCTCTCCACCTCGGGGATCCCAGAGAAGTTCCATGGCACTGACTTTGACACGGTCTTCTGGAAGTGTGACATGCAGAAGCTGACAGTGGATGAGCTGAAGCGGCTTCTCTATGACACCTTCTGCGAGCACTTGTCCATGAAGGACATAGAGAACATCATCATGACAGAGGAGGAGAGCCACCTGGGCACTGCTGAGGAGTGTCCCGTGGACGTGGAGACCTGTTCCAACCAGCAGATCCGCCAGACGTGTGTGCGCAAGAGCCTGATCTGCGCCTTCGCCATCGCCTTCATCATCAGTGTCATGCTCATCGCGGCCAACCAGGTGCTGCGCAGCGGCATGAAG---
>HLphyDis3
ATGCCGTTCCACCCGGTGACGGCGGCGTTGATGTACCGGGGCATCTACACCGTGCCCAACCTGCTGTCGGAGCAGCGCCCGGTGGACATCCCCGAAGATGAGCTGGAGGAAATCCGAGAGGCCTTCAAAGTCTTTGACCGCGATGGCAATGGCTTCATCTCCAAGCAGGAGCTGGGCACGGCCATGCGCTCCTTGGGCTACATGCCCAACGAAGTAGAGCTGGAAGTTATCATCCAGCGACTGGACATGGACGGTGATGGCCAAGTGGACTTTGAGGAGTTTGTGACCCTCCTGGGACCCAAGCTCTCCACCTCAGGGATCCCAGAGAGGTTCCATGGCACTGACTTTGACACTGTCTTCTGGAAGTGTGACATGCAGAAGCTGACTGTGGATGAGCTGAAGCGGCTGCTCTACGACACCTTCTGTGAGCACCTGTCCATGAAGGACATCGAGAACATTATCATGACGGAGGAGGAGAGCCACCTGGGCACAGCTGAGGAGTGCCCTGTGGATGTGGAGACCTGCTCCAACCAGCAGATCCGCCAGACATGCGTGCGCAAGAGTCTGATCTGCGCCTTCGCCATCGCCTTCATCATCAGCGTCATGCTCATCGCGGCCAACCAGGTGCTGCGCAGCGGCATGAAA---
>rn6
ATGCCGTTCCACCCGGTGACGGCGGCGTTGATGTACCGGGGCATCTACACCGTGCCCAACCTGCTGTCGGAGCAGCGCCCGGTGGATATCCCTGAAGACGAGCTAGAGGAGATCCGAGAGGCCTTCAAGGTATTCGACCGAGATGGCAATGGCTTCATCTCTAAGCAGGAGCTGGGAACGGCCATGCGCTCCCTGGGCTACATGCCCAACGAGGTGGAGCTTGAGGTTATCATCCAGCGGCTAGATATGGATGGTGACGGCCAAGTCGACTTTGAGGAGTTTGTAACGCTCCTGGGACCGAAGCTTTCCACCTCAGGGATCCCAGAGAAGTTCCACGGCACGGACTTTGACACCGTCTTCTGGAAGTGTGACATGCAGAAGCTGACGGTGGACGAGCTGAAACGACTTCTCTATGACACCTTCTGTGAGCACCTGTCCATGAAGGACATAGAGAACATCATCATGACGGAGGAGGAGAGCCACCTGGGCACGGCTGAGGAGTGTCCCGTGGACGTGGAGACCTGTTCCAACCAGCAGATCCGCCAGACGTGCGTGCGCAAGAGCCTCATCTGCGCCTTCGCCATCGCCTTCATCATCAGTGTCATGCTCATCGCGGCCAACCAGGTGCTGCGCAGTGGCATGAAG---
>HLrouAeg4
ATGCCGTTCCACCCGGTGACGGCGGCGTTGATGTACCGGGGCATCTACACCGTGCCCAACCTGCTGTCAGAGCAGCGCCCCGTGGACATCCCTGAGGATGAGCTGGAGGAGATCCGAGAGGCCTTCAAAGTCTTTGACCGTGATGGCAACGGCTTCATCTCCAAGCAGGAGCTGGGCACGGCCATGCGCTCCCTGGGCTACATGCCCAACGAGGTGGAGCTGGAAGTTATCATCCAGCGGCTAGACATGGATGGTGATGGCCAAGTGGACTTTGAGGAGTTTGTGACCCTCCTGGGACCCAAGCTCTCCACCTCGGGGATCCCAGAGAGGTTCCACGGGACTGACTTTGATACTGTCTTCTGGAAGTGCGACATGCAGAAGCTGACAGTGGACGAGCTGAAGCGGCTGCTCTACGACACTTTCTGTGAGCACCTGTCCATGAAGGACATCGAGAACATTATCATGACGGAGGAGGAGAGCCACCTGGGCACGGCTGAGGAGTGCCCCGTGGACGTGGAGACCTGCTCCAACCAGCAGATCCGCCAGACGTGCGTGCGCAAGAGTCTGATCTGCGCCTTCGCCATCGCCTTCATCATCAGCGTCATGCTCATTGCGGCCAACCAGGTGCTGCGCAGCGGCATGAAA---
>hetGla2
ATGCCGTTCCACCCGGTGACGGCGGCGTTGATGTACCGGGGCATCTACACCGTGCCCAACCTGCTGTCGGAGCAGCGCCCGGTGGACATTCCTGAGGACGAGCTGGAGGAAATCCGAGAGGCCTTCAAGGTGTTTGACCGGGATGGCAATGGCTTCATCTCCAAGCAGGAGCTGGGCACAGCCATGCGCTCCCTGGGATACATGCCCAACGAGGTGGAGCTGGAGGTTATCATCCAGCGGCTGGACATGGACGGTGACGGCCAGGTGGATTTTGAGGAGTTTGTGACGCTCCTAGGACCCAAGCTTTCCACCTCGGGGATCCCAGAGAAGTTCCATGGTACTGACTTCGACACCGTCTTCTGGAAGTGCGACATGCAGAAGCTGACAGTGGATGAGCTGAAGCGGCTGCTCTATGACACTTTCTGTGAGCACTTGTCCATGAAGGATATAGAAAATATCATCATGACGGAGGAAGAGAGCCATCTGGGCACAGCTGAGGAGTGCCCCGTGGACGTGGAGACCTGCTCCAACCAGCAGATCCGCCAGACGTGCGTGCGTAAGAGTCTGATCTGCGCCTTTGCCATCGCCTTCATCATCAGCGTCATGCTCATCGCGGCCAACCAGGTGCTGCGCAGCGGCATGAAA---
>ochPri3
ATGCCGTTCCACCCGGTGACGGCGGCGTTGATGTACCGGGGCATCTACACCGTGCCTAACCTGCTGTCGGAGCAACGCCCGGTGGATATCCCCGAAGATGAGCTGGAGGAGATCCGAGAGGCCTTCAAGGTGTTTGACCGGGATGGCAATGGCTTCATCTCCAAGCAAGAGCTGGGCACGGCCATGCGCTCTCTGGGTTACATGCCCAATGAGGTGGAGCTGGAGGTTATCATCCAACGGCTGGACATGGACGGTGATGGCCAAGTGGACTTTGAAGAGTTTGTGACCCTCCTGGGACCCAAGCTGTCCACGTCAGGGATCCCAGAGAAGTTCCACGGCACTGACTTTGACACCGTCTTCTGGAAGTGCGACATGCAGAAGCTGACGGTCGACGAGCTGAAGCGGCTGCTGTATGACACCTTCTGCGAACACCTGTCCATGAAGGACATCGAGAACATTATCATGACCGAGGAGGAGAGCCACCTGGGCACGGCTGAGGAGTGCCCCGTGGACGTGGAGACCTGCTCCAACCAGCAGATCCGTCAGACGTGCGTGCGCAAGAGTCTGATCTGCGCCTTCGCCATCGCCTTCATCATCAGCGTCATGCTCATTGCGGCCAACCAAGTGCTGCGCAGCGGCATGAAG---
>balAcu1
ATGCCGTTCCACCCGGTGACGGCGGCGTTGATGTACCGGGGCATCTACACCGTGCCCAACCTGCTGTCGGAGCAGCGCCCCGTGGACATCCCTGAGGACGAGCTCGAGGAGATCCGAGAGGCCTTCAAAGTCTTCGACCGCGATGGCAATGGCTTCATCTCCAAGCAGGAGCTGGGCACGGCCATGCGCTCCCTGGGATACATGCCCAACGAGGTGGAGCTGGAGGTTATCATCCAGCGGCTGGACATGGACGGTGATGGCCAAGTGGACTTCGAGGAGTTTGTGACCCTCCTGGGACCCAAGCTCTCCACCTCAGGGATCCCAGAGAAATTCCACGGCACTGACTTCGACACCGTCTTCTGGAAGTGTGACATGCAAAAGCTGACCGTGGACGAGCTGAAGCGGCTGCTCTACGACACCTTCTGTGAGCACCTGTCCATGAAGGACATCGAGAACATCATCATGACGGAGGAGGAGAGCCACCTAGGCACGGCGGAGGAGTGCCCCGTGGACGTGGAGACCTGCTCCAACCAGCAGATCCGTCAGACGTGCGTGCGCAAGAGCCTGATCTGCGCCTTCGCCATCGCCTTCATCATCAGCGTCATGCTCATCGCAGCCAACCAGGTGCTGCGCAGCGGCATGAAA---
>susScr11
ATGCCGTTCCACCCGGTGACGGCGGCGTTGATGTACCGGGGCATCTACACCGTGCCCAATCTGCTGTCGGAGCAGCGCCCCGTGGACATCCCTGAGGACGAGCTGGAGGAGATCCGCGAAGCCTTCAAAGTCTTTGATCGCGATGGCAATGGCTTCATCTCCAAGCAGGAGCTGGGCACAGCCATGCGCTCCCTGGGCTACATGCCCAATGAGGTGGAGCTGGAGGTTATCATCCAGCGGCTGGACATGGACGGTGATGGTCAAGTGGACTTCGAGGAGTTTGTGACGCTCCTGGGACCCAAGCTCTCTACCTCGGGGATCCCAGAGAAGTTCCACGGCACCGACTTTGACACTGTCTTCTGGAAGTGTGACATGCAGAAGCTGACAGTGGACGAGCTGAAGCGGCTGCTCTATGACACCTTCTGTGAGCACCTGTCCATGAAGGACATTGAGAATATCATCATGACAGAGGAGGAGAGCCACCTGGGCACGGCGGAGGAGTGCCCTGTGGACGTGGAGACCTGCTCCAACCAGCAGATCCGCCAGACGTGCGTGCGCAAGAGCCTGATCTGCGCCTTCGCCATCGCCTTCATCATCAGCGTCATGCTCATCGCGGCCAACCAGGTGCTGCGCAGTGGCATGAAA---
>musFur1
ATGCCGTTCCACCCGGTGACGGCGGCGTTGATGTACCGGGGCATCTACACCGTGCCCAATCTGCTGTCGGAGCAGCGCCCCGTGGACATCCCTGAGGACGAACTGGAGGAGATCCGTGAGGCCTTCAAAGTCTTTGACCGCGATGGCAATGGCTTCATCTCCAAGCAGGAGCTGGGCACGGCCATGCGCTCCCTGGGCTACATGCCCAATGAGGTGGAGCTGGAAGTTATCATCCAGAGGCTGGACATGGATGGTGATGGCCAAGTGGACTTTGAGGAGTTTGTGACCCTCCTGGGACCCAAGCTTTCCACCTCGGGGATCCCAGAGAAGTTCCATGGCACTGACTTTGACACTGTCTTCTGGAAGTGCGACATGCAGAAGCTGACCGTGGATGAGCTGAAGCGGCTGCTGTACGACACCTTCTGTGAGCACCTGTCCATGAAGGACATTGAGAACATCATCATGACGGAGGAGGAAAGTCACCTGGGCACCGCTGAGGAGTGCCCTGTGGATGTGGAGACCTGCTCCAACCAGCAGATCCGCCAGACGTGTGTGCGCAAGAGCCTGATCTGCGCCTTCGCCATCGCCTTCATCATCAGCGTCATGCTCATCGCGGCCAACCAGGTGCTGCGCAGCGGCATGAAG---
>canFam3
ATGCCGTTCCACCCGGTGACGGCGGCGTTGATGTACCGGGGCATCTACACCGTGCCCAACCTGCTGTCGGAGCAGCGCCCCGTGGACATCCCCGAGGACGAACTGGAGGAGATCCGTGAGGCCTTCAAAGTCTTTGATCGCGATGGCAATGGCTTCATCTCCAAGCAGGAGCTGGGCACGGCCATGCGCTCCCTGGGCTACATGCCCAACGAGGTGGAGCTGGAAGTTATCATCCAGCGGCTGGACATGGATGGCGATGGCCAAGTGGACTTCGAGGAGTTTGTGACCCTCCTGGGACCCAAGCTTTCCACCTCGGGGATCCCAGAGAAGTTCCACGGCACTGACTTTGACACCGTCTTCTGGAAGTGCGACATGCAGAAGCTGACCGTGGACGAGCTGAAGCGGCTGCTGTACGACACCTTCTGTGAGCACCTGTCCATGAAGGACATTGAGAACATCATCATGACAGAGGAGGAAAGCCACCTGGGCACAGCCGAGGAGTGCCCCGTGGACGTGGAGACCTGCTCCAACCAGCAGATCCGCCAGACGTGCGTGCGCAAGAGTCTGATCTGCGCCTTCGCCATCGCCTTCATCATCAGCGTCATGCTCATCGCAGCCAACCAGGTGCTGCGCAGCGGCATGAAG---
>HLequCab3
ATGCCGTTCCACCCGGTGACGGCGGCGTTGATGTACCGGGGCATCTACACTGTGCCCAACCTGCTGTCGGAGCAGCGCCCCGTGGACATCCCTGAGGACGAGCTGGAGGAGATCCGTGAGGCCTTCAAAGTCTTTGACCGCGACGGCAATGGCTTCATCTCCAAGCAGGAGCTGGGCACGGCCATGCGCTCCCTGGGCTACATGCCCAACGAGGTGGAGCTGGAGGTTATTATCCAGCGGCTGGACATGGATGGTGATGGCCAAGTGGACTTCGAGGAGTTTGTGACCCTCCTGGGACCCAAGCTTTCCACCTCGGGGATCCCAGAGAAGTTCCACGGCACTGACTTTGACACCGTCTTCTGGAAGTGTGACATGCAGAAGCTGACCGTGGACGAGCTGAAGCGGCTGCTCTACGACACCTTCTGTGAGCACCTGTCCATGAAGGACATCGAGAACATCATCATGACAGAGGAGGAGAGTCACCTGGGCACAGCGGAGGAGTGCCCCGTGGACGTAGAGACCTGCTCCAACCAGCAGATCCGCCAGACGTGCGTGCGCAAGAGTCTGATCTGCGCCTTCGCCATCGCCTTCATCATCAGTGTCATGCTCATCGCAGCCAACCAGGTGCTGCGCAGTGGCATGAAG---
>cerSim1
ATGCCGTTCCACCCGGTGACGGCGGCGTTGATGTACCGGGGCATCTACACTGTGCCCAACCTGCTGTCGGAGCAGCGCCCCGTGGACATCCCTGAAGACGAGCTGGAGGAGATCCGTGAGGCCTTCAAAGTCTTTGACCGTGACGGCAATGGCTTCATCTCCAAGCAGGAGCTAGGCACTGCCATGCGCTCCCTGGGCTACATGCCCAACGAGGTGGAGCTGGAGGTTATCATCCAGCGGCTGGACATGGATGGTGATGGCCAAGTGGACTTCGAGGAGTTTGTGACCCTCCTGGGACCCAAGCTTTCCACCTCGGGGATCCCAGAGAAGTTCCACGGCACTGACTTTGACACTGTCTTCTGGAAGTGTGACATGCAGAAGCTGACCGTGGACGAGCTGAAGCGGCTGCTCTACGACACCTTCTGCGAGCACCTGTCCATGAAGGACATTGAGAACATCATCATGACGGAGGAGGAGAGCCACCTGGGCACGGCAGAGGAGTGCCCCGTGGACGTGGAGACCTGCTCCAACCAGCAGATCCGCCAGACGTGCGTGCGCAAGAGTCTCATCTGCGCCTTCGCCATCGCCTTCATCATCAGCGTCATGCTCATCGCAGCCAACCAGGTGCTGCGCAGCGGCATGAAA---
>dasNov3
-------------------------------------------------------------------------------------------------------------AGATCCGCGAGGCCTTCAAGGTGTTTGACCGCGACGGCAATGGTTTCATCTCCAAGCAGGAGCTGGGCACGGCCATGCGCTCCCTGGGCTACATGCCCAACGAGGTGGAGCTGGAGGTCATCATCCAGCGGCTGGACATGGATGGTGATGGCCAAGTGGACTTTGAGGAGTTTGTGACCCTCCTGGGACCCAAGCTCTCCACCTCTGGGATCCCAGAGAAGTTCCACGGCACTGACTTTGACACCGTCTTCTGGAAGTGCGACATGCAGAAGCTCACGGTGGATGAGCTGAAGCGGCTGCTCTATGACACCTTCTGCGAGCACCTGTCCATGAAGGACATCGAGAACATCATCATGACGGAGGAGGAGAGCCACCTGGGCACGGCCGAGGAATGCCCCGTGGACGTGGAGACCTGCTCCAACCAGCAGATCCGCCAGACGTGCGTGCGCAAGAGTCTCATCTGCGCCTTCGCCATCGCCTTCATCATCAGCGTCATGCTCATCGCGGCCAACCAGGTGCTGCGCAGCGGCATGAAAT--
>bosTau8
-------------------------------------------------------------------------------------------------------------AGATCCGAGAGGCTTTCAAAGTCTTCGACCGTGATGGCAATGGCTTCATCTCCAAGCAGGAGCTGGGCACAGCCATGCGCTCCCTGGGCTACATGCCCAACGAGGTGGAGCTGGAGGTCATCATCCAGAGGCTGGACATGGACGGTGACGGCCAAGTGGACTTTGAGGAGTTTGTGACCCTCCTGGGACCCAAGCTTTCCACTTCAGGGATCCCAGAGAAGTTCCACGGCACTGACTTTGACACCGTCTTCTGGAAGTGTGACATGCAGAAGCTGACCGTGGACGAGCTAAAGCGGCTGCTCTATGACACCTTCTGTGAGCACCTGTCCATGAAGGACATCGAGAACATCATCATGACGGAGGAGGAGAGCCACCTGGGCACGGCGGAGGAGTGCCCCGTGGACGTGGAGACCTGCTCCAACCAGCAGATCCGCCAGACGTGCGTGCGGAAGAGCCTCATCTGCGCCTTCGCCATCGCCTTCATCATTAGCGTCATGCTCATCGCGGCCAACCAGGTGCTGCGCAGCGGCATGAAGT--
>oryAfe1
-------------------------------------------------------------------------------------------------------------AGATCCGCGAGGCCTTCAAAGTGTTTGACCGAGACGGCAACGGTTTCATCTCCAAGCAGGAGCTGGGCACGGCAATGCGCTCCCTGGGCTACATGCCCAACGAGGTGGAGCTGGAAGTGATCATCCAGAGGCTGGACATGGATGGTGACGGCCAAGTGGACTTTGAGGAGTTTGTAACCCTCCTGGGACCCAAGCTCTCCACCTCGGGGATCCCGGAGAAGTTCCACGGCACTGACTTTGACACGGTTTTCTGGAAGTGCGACATGCAGAAGCTGACGGTGGATGAGCTGAAGCGCCTGCTCTATGACACCTTCTGTGAGCACCTGTCCATGAAGGACATCGAGAACATCATCATGACGGAGGAGGAGAGCCACCTGGGCACGGCTGAGGAGTGCCCCGTGGATGTGGAGACCTGCTCCAACCAGCAGATCCGCCAGACGTGCGTGCGCAAAAGTCTCATCTGCGCCTTCGCCATTGCCTTCATCATCAGCGTCATGCTGATCGCGGCCAACCAGGTGCTGCGCAGCGGCATGAAAT--
>conCri1
-------------------------------------------------------------------------------------------------------------AGATCCGAGAGGCCTTCAAAGTCTTTGACCGTGACGGCAATGGCTTCATCTCCAAGCAGGAGCTGGGCACCGCCATGCGCTCCCTGGGTTACATGCCCAATGAGGTGGAGCTGGAGGTTATTATCCAGCGGCTGGACATGGATGGTGATGGCCAAGTGGACTTTGAGGAGTTTGTGACCCTCCTGGGACCCAAGCTCTCCACCTCGGGAATCCCTGAGAAGTTCCATGGCACTGACTTTGACACGGTCTTCTGGAAGTGCGACATGCAGAAGCTGACCGTGGACGAGCTGAAGCGGCTGCTCTATGACACCTTCTGCGAGCATCTGTCCATGAAGGACATTGAGAACATCATCATGACAGAGGAGGAGAGTCACCTGGGCACGGCTGAGGAGTGCCCCGTGGACGTGGAGACCTGCTCCAACCAGCAGATCCGCCAGACGTGTGTGCGCAAGAGTCTGATCTGCGCCTTTGCCATCGCCTTCATCATCAGCGTCATGCTCATCGCAGCCAACCAGGTGCTGCGCAGCGGCATGAAGT--
>lepWed1
-------------------------------------------------------------------------------------------------------------AGATCCGTGAGGCCTTCAAAGTCTTTGACCGCGATGGCAATGGCTTCATTTCCAAGCAGGAGCTGGGCGCGGCCATGCGCTCCCTGGGCTACATGCCCAATGAGGTGGAGCTAGAAGTTATCATCCAGCGGCTGGACATGGATGGCGATGGCCAAGTGGACTTTGAGGAGTTTGTGACTCTCCTGGGACCCAAGCTTTCCACCTCGGGGATCCCAGAGAAGTTCCACGGCACTGACTTTGACACCGTCTTCTGGAAGTGCGACATGCAGAAGCTGACCGTGGACGAGCTGAAGCGGCTGCTGTACGACACCTTCTGTGAGCACCTGTCCATGAAGGACATCGAGAATATCATCATGACGGAGGAGGAAAGCCACCTGGGCACCGCCGAGGAGTGCCCCGTGGACGTGGAGACCTGCTCCAACCAGCAGATCCGCCAGACGTGCGTGCGCAAGAGCCTGATCTGCGCCTTCGCCATCGCCTTCATCATCAGCGTCATGCTCATCGCAGCCAACCAGGTGCTGCGCAGCGGCATGAAGT--
>oryCun2
-------------------------------------------------------------------------------------------------------------AGATCCGAGAGGCCTTCAAGGTGTTTGACAGAGACGGCAATGGCTTCATCTCCAAGCAGGAGCTGGGCACGGCCATGCGTTCCCTGGGCTACATGCCCAACGAGGTGGAGCTGGAGGTGATCATCCAGCGGCTGGACATGGACGGCGACGGCCAAGTGGACTTTGAAGAGTTTGTGACCCTCCTGGGACCCAAGCTGTCCACCTCAGGGATCCCAGAGAAGTTCCACGGCACTGACTTTGATACCGTCTTCTGGAAGTGCGACATGCAGAAGCTGACAGTGGACGAGCTGAAGCGGCTGCTGTACGACACCTTCTGTGAGCACCTGTCCATGAAGGACATCGAGAACATCATCATGACAGAGGAGGAGAGCCACCTGGGCACGGCCGAGGAGTGCCCCGTGGACGTGGAGACCTGCTCCAACCAGCAGATCCGCCAGACGTGCGTGCGCAAGAGCTTGATCTGCGCCTTCGCCATCGCCTTCATCATCAGCGTCATGCTCATCGCGGCCAACCAGGTGCTGCGCAGCGGCATGAAGT--
>speTri2
-------------------------------------------------------------------------------------------------------------AGATCCGCGAGGCCTTCAAGGTGTTTGACCGTGATGGCAATGGCTTCATCTCCAAGCAGGAGCTGGGTACGGCCATGCGCTCCCTGGGCTACATGCCCAACGAGGTGGAGCTGGAGGTTATCATCCAACGGCTGGACATGGATGGTGATGGCCAGGTAGATTTTGAGGAGTTTGTGACCCTCCTGGGACCCAAGCTTTCCACCTCGGGGATCCCAGAGAAGTTCCATGGCACTGACTTTGACACTGTCTTCTGGAAGTGCGACATGCAGAAGCTGACGGTGGATGAGCTGAAGCGGCTGCTCTACGACACCTTCTGTGAGCACCTGTCCATGAAGGACATAGAGAACATCATCATGACAGAGGAGGAGAGTCACCTGGGCACAGCCGAGGAGTGCCCTGTGGATGTGGAAACCTGCTCCAACCAGCAGATCCGCCAGACATGTGTCCGCAAGAGTCTGATCTGCGCCTTCGCCATTGCCTTCATCATCAGCGTCATGCTCATTGCAGCCAACCAGGTGCTGCGCAGCGGCATGAAAT--
>criGri1
-------------------------------------------------------------------------------------------------------------AGATCCGAGAGGCCTTCAAGGTGTTCGACCGTGATGGCAATGGCTTCATCTCTAAGCAGGAGCTGGGAACGGCCATGCGCTCCCTGGGTTACATGCCCAATGAGGTGGAGCTGGAGGTTATCATCCAGCGGCTCGACATGGATGGTGATGGCCAAGTGGACTTTGAAGAGTTTGTAACACTCCTGGGACCAAAGCTTTCCACCTCGGGGATCCCAGAGAAGTTCCATGGCACTGACTTTGACACTGTCTTCTGGAAGTGTGACATGCAGAAGCTGACAGTGGACGAGCTGAAGCGACTCCTCTATGACACCTTCTGCGAGCACCTGTCCATGAAGGACATAGAGAACATCATCATGACAGAAGAAGAGAGCCACATGGGCACTGCTGAGGAGTGTCCTGTGGACGTGGAAACTTGTTCCAACCAGCAGATCCGCCAGACGTGTGTGCGAAAGAGCCTGATCTGCGCCTTCGCCATCGCCTTCATCATCAGTGTCATGCTCATCGCAGCCAACCAGGTGCTGCGCAGTGGCATGAAAT--
>manPen1
-------------------------------------------------------------------------------------------------------------AGATCCGTGAGGCCTTCAAAGTCTTTGACCGTGATGGCAATGGCTTCATCTCCAAGCAGGAGCTGGGCACGGCCATGCGCTCCTTGGGCTACATGCCCAACGAGGTGGAGCTGGAGGTTATCATCCAGCGGCTGGACATGGACGGTGATGGCCAAGTGGACTTTGAGGAGTTTGTGACCCTCCTGGGACCCAAGCTTTCCACTTCAGGAATTCCAGAGAAGTTCCACGGCACTGACTTTGACACCGTCTTCTGGAAGTGTGACATGCAGAAGCTGACTGTGGACGAGCTGAAACGGTTGCTCTACGACACCTTCTGCGAACACCTGTCCATGAAGGACATTGAAAACATCATCATGACGGAAGAGGAGAGCCACCTGGGCACGGCCGAGGAGTGCCCTGTGGACGTGGAGACTTGCTCCAACCAGCAGATTCGCCAGACATGTGTGCGCAAGAGTCTGATCTGCGCCTTCGCCATCGCCTTCATCATTAGCGTCATGCTCATCGCGGCCAACCAGGTGCTGCGCAGCGGCATGAAAT--
>HLmanJav1
-------------------------------------------------------------------------------------------------------------AGATCCGTGAGGCCTTCAAAGTCTTCGACCGTGACGGCAATGGCTTCATCTCCAAGCAGGAGCTGGGCACGGCCATGCGCTCCTTGGGCTACATGCCCAACGAGGTGGAGCTGGAGGTTATCATCCAGCGGCTGGACATGGACGGTGATGGCCAAGTGGACTTTGAGGAGTTTGTGACCCTCCTGGGACCCAAGCTTTCCACTTCAGGAATTCCAGAGAAGTTCCACGGCACTGACTTTGACACCGTCTTCTGGAAGTGTGACATGCAGAAGCTGACTGTGGACGAGCTGAAACGGCTGCTCTATGACACCTTCTGCGAACACCTGTCCATGAAGGACATTGAAAACATCATCATGACAGAAGAGGAGAGCCACCTGGGCACGGCCGAGGAGTGCCCCGTGGACGTGGAGACTTGTTCCAACCAGCAGATTCGCCAGACATGTGTGCGCAAGAGTCTGATCTGCGCCTTCGCCATCGCCTTCATCATTAGCGTCATGCTCATCGCAGCCAACCAGGTGCTGCGCAGCGGCATGAAAT--
>ailMel1
NNNNNNNNNNNNNNNNNNNNNNNNNNGTTGATGTACCGGGGCATCTACACCGTGCCCAACCTGCTGTCGGAGCAGCGCCCCGTGGACATCCCTGAGGACGAACTAGAGGAGATCCGTGAGGCCTTCAAAGTCTTTGACCGCGATGGCAATGGCTTCATCTCCAAGCAGGAGCTGGGCACGGCCATGCGCTCCCTGGGCTACATGCCCAACGAGGTGGAGCTGGAAGTTATCATCCAGCGGCTGGACATGGATGGCGATGGCCAAGTGGACTTTGAGGAGTTTGTGACCCTCCTGGGACCCAAGCTTTCCACCTCGGGGATCCCAGAGAAGTTCCACGGCACTGACTTTGACACCGTCTTCTGGAAGTGCGACATGCAGAAGCTGACCGTGGACGAGCTGAAGCGGCTGCTCTACGACACCTTCTGTGAGCACCTGTCCATGAAGGACATCGAGAACATCATCATGACGGAGGAGGAAAGCCACCTGGGCACCGCTGAGGAGTGCCCCGTGGACGTGGAGACCTGCTCCAACCAGCAGATCCGCCAGACGTGCGTGCGCAAGAGTCTGATCTGCGCCTTCGCCATCGCCTTCATCATCAGCGTCATGCTCATCGCCGCCAACCAGGTGCTGCGCAGCGGCATGAAG---
>echTel2
-------------------------------------------------------------------------------------------------------------AGATCCGAGAGGCCTTCAAGGTGTTTGACCGGGACGGCAACGGCTTCATCTCCAAGCAGGAGCTGGGCACGGCCATGCGCTCCCTGGGCTACATGCCCAACGAGGTGGAGCTAGAGGTCATCATTCAGCGGCTGGACATGGACGGAGACGGCCAGGTGGACTTTGAGGAGTTCGTGACTCTGCTGGGCCCCAAACTCTCCACCTCGGGGATCCCAGAGAAGTTCCTCGGCACCGACTTTGACACGGTCTTCTGGAAGTGCGACATGCAGAAGCTGACCGTGGACGAGCTGAAGCGTCTGCTCTACGACACCTTCTGTGAGCACCTGTCCATGAAGGACATCGAGAACATCATCATGACTGAGGAGGAGAGCCACCTGGGCACGGCTGAGGAGTGCCCTGTGGATGTGGAGACCTGCTCCAACCAGCAGATCCGCCAGACGTGTGTGCGCAAGAGCCTCATCTGCGCCTTCGCCATTGCCTTCATCATCAGCGTCATGCTCATCGCGGCCAACCAGGTGCTGCGCAGCGGCATGAAAT--
>HLmolMol2
ATGCCGTTCCACCCGGTGACGGCGGCGTTGATGTACCGGGGCATCTACACCGTGCCCAACCTGCTGTCGGAGCAGCGCCCCGTGGACATCCCTGAGGATGAGCTGGAGGAGATCCGAGAGGCCTTCAAAGTCTTTGACCGCGACGGCAATGGCTTCATCTCCAAGCAGGAGCTGGGTACCGCCATGCGCTCCCTGGGCTACATGCCGAACGAGGTAGAGCTGGAAGTCATCATCCAGCGACTGGACATGGATGGTGATGGCCAAGTGGACTTTGAGGAGTTTGTGACCCTCCTGGGACCCAAGCTCTCCACCTCGGGGATCCCAGAGAGGTTCCTTGGCACTGACTTTGACACCGTGTTTTGGAAGTGCGACATGCAGAAGCTGACTGTGGACGAGCTGAAGAGGCTGCTCTACGACACCTTCTGTGAGCACCTGTCCATGAAGGACATAGAGAACATTATCATGACAGAGGAGGAGAGCCACCTGGGCACTGCTGAGGAGTGCCCCGTGGATGTAGAGACCTGCTCCAACCAGCAGATCCGCCAGACATGTGTACGCAAGAGTCTGATCTGCGCCTTCGCCATCGCCTTCATCATCAGCGTCATGCTTATCGCAGCCAACCAGGTACTGCGTAGCGGCATGAAA---
>HLrhiFer5
ATGCCGTTCCACCCGGTGACGGCGGCGTTGATGTACCGGGGCATCTACACCGTGCCCAACCTGCTGTCGGAGCAGCGCCCCGTGGACATCCCTGAGGATGAACTAGAGGAGATCCGAGAGGCCTTCAAAGTCTTTGACCGCGACGGCAATGGCTTCATCTCCAAGCAGGAGCTGGGTACGGCCATGCGCTCCCTGGGCTACATGCCCAACGAGGTGGAGCTGGAAGTTATCATCCAGCGGCTAGACATGGATGGTGATGGCCAAGTGGACTTTGAGGAGTTTGTCACCCTCCTGGGACCCAAGCTCTCCACCTCGGGGATCCCAGAGAGGTTCCTCGGCACTGACTTTGACACCGTCTTCTGGAAGTGCGACATGCAGAAGCTGACGGTGGACGAGTTGAAGCGGCTACTCTACGACACCTTCTGTGAGCACCTGTCCATGAAGGACATCGAGAACATTATTATGACCGAGGAGGAGAGCCACCTGGGCACGGCTGAGGAGTGCCCCGTGGACGTGGAGACCTGCTCCAACCAGCAGATCCGCCAGACGTGCGTGCGCAAGAGTCTGATTTGCGCCTTCGCCATCGCCTTCATCATTAGCGTCATGCTCATCGCGGCCAACCAGGTGCTGCGCAGCGGCATGAAA---
>calJac3
ATGCCGTTCCACCCGGTGACGGCGGCGTTGATGTACCGGGGCATCTACACCGTGCCCAACCTGCTGTCGGAGCAGCGTCCGGTGGACATCCCGGAGGACGAGCTGGAGGAGATCCGAGAGGCCTTCAAGGTGTTCGACCGTGATGGCAATGGCTTCATCTCCAAGCAGGAGCTGGGCACAGCCATGCGCTCACTGGGCTACATGCCCAACGAGGTAGAGCTGGAGGTCATCATCCAGCGGCTGGACATGGATGGTGATGGTCAAGTGGACTTTGAGGAGTTTGTGACCCTCCTGGGACCCAAACTCTCCACTTCAGGGATCCCAGAGAAGTTCCATGGCACCGACTTTGACACTGTCTTCTGGAAGTGTGACATGCAGAAGCTGACGGTGGACGAGCTGAAGCGGCTGCTGTATGACACCTTCTGCGAGCACCTGTCCATGAAGGACATCGAGAACATCATCATGACGGAGGAGGAGAGCCACCTGGGCCCAGCTGAGGAGTGCCCCGTGGATGTGGAGACCTGCTCCAACCAGCAGATCCGCCAAACGTGCGTGCGCAAGAGTCTCATCTGCGCCTTTGCCATCGCCTTCATCATCAGCGTCATGCTCATTGCGGCCAACCAGGTGCTGCGCAGTGGCATGAAG---
>saiBol1
-------------------------------------------------------------------------------------------------------------AGATCCGAGAGGCCTTCAAGGTGTTCGACCGTGACGGCAATGGCTTCATCTCCAAGCAGGAGCTGGGCACAGCCATGCGCTCACTGGGCTACATGCCCAACGAGGTAGAACTGGAGGTCATCATCCAGCGGCTGGACATGGACGGTGATGGTCAAGTGGACTTTGAAGAGTTTGTGACCCTCCTGGGACCCAAACTCTCCACTTCAGGGATCCCAGAGAAGTTCCATGGCACTGACTTTGACACTGTCTTCTGGAAGTGCGACATGCAGAAGCTGACAGTGGACGAGCTGAAGCGGCTGCTCTACGACACCTTCTGCGAGCACCTGTCCATGAAGGACATCGAGAACATCATCATGACGGAGGAGGAGAGCCACCTGGGCCCAGCTGAGGAGTGCCCTGTGGACGTGGAGACCTGCTCCAACCAGCAGATCCGCCAAACGTGCGTGCGCAAGAGTCTCATCTGCGCCTTTGCCATCGCCTTCATCATCAGCGTCATGCTCATTGCGGCCAACCAGGTGCTGCGCAGTGGCATGAAGT--
>HLcamFer2
-------------------------------------------------------------------------------------------------------------AGATCCGAGAGGCCTTCAAAGTCTTTGACCGTGATGGCAACGGCTTCATCTCCAAGCAGGAGCTGGGCACAGCCATGCGCTCCCTGGGCTACATGCCCAACGAGGTGGAGCTGGAGGTTATCATCCAGCGGCTGGACATGGATGGTGATGGCCAAGTGGACTTTGAGGAGTTTGTGACCCTCCTGGGACCCAAGCTCTCCACCTCGGGGATCCCAGAGAAGTTCCATGGCACTGACTTTGACACTGTCTTCTGGAAGTGCGACATGCAGAAGCTGACCGTGGACGAGCTGAAGCGGCTGCTCTACGACACCTTCTGTGAGCACCTGTCCATGAAGGACATAGAGAACATCATCATGACGGAGGAGGAGAGCCACCTGGGCACGGCGGAGGAGTCCCCCGTGGACGTGGAGACCTGCTCCAACCAGCAGATCCGCCAGACGTGCGTGCGCAAGAGCCTGATCTGCGCCTTCGCCATCGCCTTCATCATCAGCGTTATGCTCATCGCGGCCAACCAGGTGCTGCGCAGCGGCATGAAAT--
>felCat8
NNNNNNNNNNNNNNNNNNNNNNNNNNNNTGATGTACCGGGGCATCTACACCGTGCCCAACCTGCTGTCGGAGCAGCGCCCCGTGGACATCCCTGAGGACGAACTGGAGGAGATCCGCGAGGCCTTCAAAGTCTTTGACCGCGATGGCAATGGCTTCATCTCCAAGCAGGAGCTGGGCACAGCCATGCGCTCCCTGGGCTACATGCCCAATGAGGTGGAGCTGGAAGTTATCATCCAGCGGCTGGACATGGACGGCGACGGCCAAGTGGACTTTGAGGAGTTTGTGACTCTCCTGGGACCCAAGCTTTCTACCTCGGGGATCCCAGAGAAGTTTCATGGCACTGACTTTGACACTGTCTTCTGGAAGTGCGACATGCAGAAGCTGACCGTGGACGAGCTGAAGCGGCTGCTGTACGACACCTTCTGTGAGCACCTGTCCATGAAGGACATCGAGAACATCATCATGACGGAGGAGGAAAGCCACCTGGGCACAGCTGAGGAGTGCCCCGTGGACGTGGAGACCTGCTCCAACCAGCAGATCCGCCAGACGTGCGTGCGCAAGAGTCTGATCTGCGCCTTCGCCATCGCCTTCATCATTAGCGTCATGCTCATCGCAGCCAACCAGGTGCTGCGCAGCGGCATGAAG---
>tarSyr2
-------------------------------------------------------------------------------------------------------------AGATCCGTGAGGCCTTCAAGGTGTTTGACCGTGATGGCAATGGCTTCATCTCCAAGCAGGAGCTGGGCACAGCAATGCGCTCCCTGGGCTATATGCCCAATGAGGTGGAGCTGGAAGTCATCATCCAGCGGCTGGATATGGACGGTGATGGCCAAGTGGACTTTGAGGAGTTTGTGACCCTCCTGGGACCCAAGCTCTCCACCTCTGGGATCCCAGAGAAGTTCCATGGCACTGACTTTGACACTGTCTTCTGGAAGTGTGACATGCAGAAGCTGACAGTGGACGAGCTGAAGCGGCTGCTCTACGACACCTTCTGTGAGCACCTGTCCATGAAGGACATTGAGAACATCATCATGACAGAGGAGGAGAGCCACCTGGGCACGGCCGAGGAGTGCCCCGTGGACGTGGAGACCTGCTCCAGCCAGCAGATCCGCCAGACATGCGTGCGCAAGAGCCTGATTTGCGCCTTCGCCATCGCCTTCATCATCAGCGTCATGCTTATCGCGGCCAACCAGGTGCTGCGCAGTGGCATGAAAT--
>sorAra2
-------------------------------------------------------------------------------------------------------------AGATCCGAGAGGCTTTCAAAGTCTTTGACCGTGACGGCAATGGCTTCATCTCCAAGCAGGAGCTGGGCACGGCCATGCGCTCCCTCGGCTACATGCCCAACGAGGTGGAGCTCGAGGTGATCATCCAGCGGCTGGACATGGACGGTGATGGCCAAGTGGACTTTGAGGAGTTTGTGACCCTGCTGGGACCCAAGCTGTCTACGTCGGGGATCCCAGAGAAGTTCCACGGCACAGACTTTGACACCGTCTTCTGGAAGTGCGACATGCAGAAGCTGACCGTGGACGAGCTGAAGCGCTTGCTCTATGACACCTTCTGCGAGCACCTGTCCATGAAGGACATTGAGAACATCATCATGACGGAGGAGGAGAGCCACCTGGGCACGGCCGAGGAGTGCCCCGTGGATGTGGAGACCTGCTCCAGCCAGCAGATCCGCCAGACGTGCGTGCGCAAGAGCCTGATCTGCGCCTTCGCCATCGCCTTCATCATCAGCGTCATGCTCATCGCGGCCAACCAGGTGCTGCGCAGCGGCATGAAGT--
>HLpipKuh2
ATGCCGTTCCACCCGGTGACGGCGGCGCTGATGTACCGGGGCATCTACACCGTGCCCAGCCTGCTGTCGGAGCAGCGCCCCGTGGACATCCCCGAGGACGAGCTGGAGGAGATCCGAGAGGCCTTCAAAGTCTTTGACCGCGATGGCAACGGCTTCATCTCCAAGCAGGAGCTGGGCACGGCCATGCGCTCGCTGGGCTACATGCCCAACGAGGTGGAGCTGGAGGTCATCATCCAGCGGCTGGACATGGACGGGGACGGCCAAGTGGACTTTGAGGAGTTCGTGACCCTGCTGGGCCCCAAGCTCTCCACCATGGGCATCCCGGAGCGGTTCCACGGCACCGACTTTGACACCGTCTTCTGGAAGTGCGACATGCAGAAGCTGACGGTGGACGAGCTGAAGCGGCTGCTGTACGACACCTTCTGCGAGCACCTGTCCATGAAGGACATCGAGAACATCATCATGACGGAGGAGGAGAGCCACCTGGGCACGGCCGAG---TGCCCCGTGGACGTGGAGACCTGCTCCAACCAGCAGATCCGCCAGACGTGCGTGCGCAAGAGCCTCATCTGCGCCTTCGCCATCGCCTTCATCATCAGCGTCATGCTCATCGCGGCCAACCAGGTGTTGCGCAGCGGCATGAAG---
>HLmyoMyo6
ATGCCGTTCCACCCGGTGACGGCGGCGTTGATGTACCGGGGCATCTACACCGTGCCCAACCTGCTGTCGGAGCAGCGCCCCGTGGACATCCCCGAGGACGAGCTGGAGGAGATCCGAGAGGCCTTCAAAGTCTTTGACCGCGACGGCAATGGCTTCATCTCCAAGCAGGAGCTGGGCACGGCCATGCGCTCGCTGGGCTACATGCCCAATGAGGTCGAGCTGGAAGTCATCATCCAGCGGCTGGACATGGACGGTGACGGCCAAGTGGACTTTGAGGAGTTTGTGACCCTCCTGGGACCCAAGCTCTCCACCATGGGGATCCCGGAGAGGTTCCATGGCACTGACTTCGACACCGTCTTCTGGAAGTGCGACATGCAGAAGCTGACTGTGGACGAGCTGAAGCGGCTGCTCTACGACACCTTCTGTGAGCACCTGTCCATGAAGGACATCGAGAACATCATCATGACGGAGGAGGAGAGCCACCTGGGCACGGCCGAG---TGCCCCGTGGACGTGGAGACCTGCTCCAACCAGCAGATCCGTCAGACGTGCGTGCGCAAGAGTCTGATCTGCGCCTTCGCCATCGCCTTCATCATCAGCGTCATGCTCATCGCGGCCAACCAGGTGCTGCGCAGCGGCATGAAG---
>cavPor3
NNNNNNNNNNNNNNNNNNNNNNNNNNNNNNNNNNNNNNNNNNNTCTACACCGTGCCCAACCTGCTGTCGGAGCAGCGCCCGGTGGACATCCCCGAGGACGAGCTGGAGGAAATCCGAGAAGCCTTCAAGGTGTTTGATCGCGATGGCAATGGCTTCATCTCCAAGCAGGAGCTCGGTACAGCCATGCGCTCCCTGGGCTACATGCCCAACGAGGTGGAGCTGGAGGTTATCATCCAGCGGCTGGACATGGACGGTGATGGCCAGGTAGACTTTGAGGAGTTTGTGACCCTCCTAGGACCCAAGCTTTCCACCTCGGGGATCCCGGAGAAGTTCCATGGCACTGACTTCGACACTGTCTTCTGGAAGTGCGACATGCAGAAGCTGACAGTGGATGAGCTGAAGGGGTTGCTGTATGACACCTTCTGTGAGCACTTGTCCATGAAGGACATAGAGAACATCATCATGACCGAGGAAGAGAGCCACCTGGGCACGGCTGAAGAGTGCCCCGTGGATGTGGAGACCTGCTCCAACCAGCAGATCCGCCAGACGTGTGTGCGGAAGAGTCTGATCTGCGCCTTTGCCATCGCCTTCATCATCAGTGTCATGCTCATCGCAGCCAACCAGGTGCTGCGCAGCGGCATGAAA---
