# Supplementary material for: Six reference-quality genomes reveal evolution of bat adaptations
Source: Nature. 2020 Jul 22;583(7817):578–84. doi: 10.1038/s41586-020-2486-3 (PMC8075899; doi:10.1038/s41586-020-2486-3)
Supplement: Supplementary file 6 — Alignments of 12,931 protein-coding genes across 48 mammals. [file 41586_2020_2486_MOESM6_ESM.gz › suppDataFile/ENST00000374338.aln.fasta]

>hg38
ATGGACGCGCTCAAGTCGGCGGGGCGGGCGCTGATCCGGAGCCCCAGCTTGGCCAAGCAGAGCTGGGGG---GGCGGTGGCCGGCACCGCAAGCTGCCTGAGAACTGGACAGACACGCGGGAGACGCTGCTGGAGGGGATGCTGTTCAGCCTCAAGTACCTGGGCATGACGCTAGTGGAGCAGCCCAAGGGTGAGGAGCTGTCGGCCGCCGCCATCAAGAGGATCGTGGCTACAGCTAAGGCCAGTGGGAAGAAGCTGCAGAAGGTGACTCTGAAGGTGTCGCCACGGGGAATTATCCTGACAGACAACCTCACCAACCAGCTCATTGAGAACGTGTCCATATACAGGATCTCCTATTGCACAGCAGACAAGATGCACGACAAGGTGTTTGCATACATCGCCCAGAGCCAGCACAACCAGAGCCTCGAGTGCCACGCCTTCCTCTGCACCAAGCGGAAGATGGCACAGGCTGTTACCCTCACCGTAGCCCAGGCCTTCAAAGTCGCCTTTGAGTTTTGGCAGGTGTCCAAGGAAGAGAAAGAGAAGAGGGACAAAGCCAGCCAAGAGGGAGGGGACGTCCTGGGG---GCCCGCCAAGACTGCACCCCCTCC---TTGAAGAGCTTGGTCGCCACTGGGAACCTGCTGGACTTAGAGGAGACAGCTAAGGCCCCGCTGTCCACGGTCAGCGCCAACACCACCAACATGGACGAGGTGCCGCGGCCACAAGCCTTGAGTGGCAGCAGTGTTGTCTGGGAGCTGGATGATGGCCTGGATGAAGCGTTTTCGAGGCTTGCCCAGTCTCGGACAAACCCTCAGGTCCTGGACACTGGCCTGACAGCCCAGGACATGCATTACGCCCAGTGCCTCTCGCCTGTCGACTGGGACAAGCCTGACAGCAGCGGCACAGAGCAGGATGAC---CTCTTCAGCTTC---
>panTro5
ATGGACGCGCTCAAGTCGGCGGGGCGGGCGCTGATCCGGAGCCCCAGCTTGGCCAAGCAGAGCTGGGGG---GGCGGTGGCCGGCACCGCAAGCTGCCTGAGAACTGGACAGACACGCGGGAGACGCTGCTGGAGGGGATGCTGTTCAGCCTCAAGTACCTGGGCATGACGCTGGTGGAGCAGCCCAAGGGCGAGGAGCTGTCGGCCGCCGCCATCAAGAGGATCGTGGCTACGGCTAAGGCCAGTGGGAAGAAGCTGCAGAAGGTGACTCTGAAGGTGTCGCCACGGGGAATTATCCTGACAGACAACCTCACCAACCAGCTCATTGAGAACGTGTCCATATACAGGATCTCCTATTGCACAGCAGACAAGATGCACGACAAGGTGTTTGCATACATCGCCCAGAGCCAGCACAACCAGAGCCTCGAGTGCCACGCCTTCCTCTGCACCAAGCGGAAGATGGCACAGGCTGTTACCCTCACCGTAGCCCAGGCCTTCAAAGTCGCCTTTGAGTTTTGGCAGGTGTCCAAGGAAGAGAAAGAGAAGAGGGACAAAGCCAGCCAAGAGGGAGGGGACGTCCTGGGG---GCCCGCCAAGACTGCACCCCCCCT---TTGAAGAGCTTGGTCGCCACTGGGAACCTGCTGGACTTAGAGGAGACAGCTAAGGCCCCGCTGTCCACGGTCAGCGCCAACACCACCAATATGGACGAGGTGCCGCGGCCACAAGCCTTGAGTGGCAGCAGTGTTGTCTGGGAGCTGGATGATGGCCTGGATGAAGCGTTTTCGAGGCTTGCCCAGTCTCGGACAAACCCTCAGGTCCTAGACACTGGCCTGACAGCCCAGGACATGCATTACGCCCAGTGCCTCTCGCCTGTCGACTGGGACAAGCCTGACAGCAGCGGCACAGAGCAGGATGAC---CTCTTCAGCTTC---
>gorGor5
ATGGACGCGCTCAAGTCGGCGGGGCGGGCGCTGATCCGGAGCCCCAGCTTGGCCAAGCAGAGCTGGGGG---GGCGGTGGCCGGCACCGCAAGCTGCCTGAGAACTGGACAGACACGCGGGAGACGCTGCTGGAGGGGATGCTGTTCAGCCTCAAGTATCTGGGCATGACGCTGGTGGAGCAGCCCAAGGGCGAGGAGCTGTCGGCCGCTGCCATCAAGAGGATCGTGGCTACGGCTAAGGCCAGTGGGAAGAAGCTGCAGAAGGTGACTCTGAAGGTGTCGCCACGGGGAATTATCCTGACCGACAACCTCACCAACCAGCTCATTGAGAATGTGTCCATATACAGGATCTCCTATTGCACAGCAGACAAGATGCACGACAAGGTGTTTGCATACATTGCCCAGAGCCAGCACAACCAGAGCCTCGAATGCCACGCCTTCCTCTGCACCAAACGGAAGATGGCACAGGCTGTTACCCTCACCGTAGCCCAGGCCTTCAAAGTCGCCTTTGAGTTTTGGCAGGTGTCCAAGGAAGAGAAAGAGAAGAGGGACAAAGCCAGCCAAGAGGGAGGGGACGTCCTGGGG---GCCCGCCGAGACTGCACCCCCCCC---TTGAAGAGCTTGGTCGCCACTGGGAACCTGCTGGACTTAGAGGAGACGGCTAAGGCCCCGCTGTCCACGGTCAGCGCCAACACCACCAACATGGATGAGGTGCCGCGGCCACAAGCCTTGAGTGGCAGCAGTGTTGTCTGGGAGCTGGATGATGGCCTGGATGAAGCGTTTTTGAGGCTTGCCCAGTCTCGGACAAACCCTCAGGTCCTGGACACTGGCCTGACAGCCCAGGACATGCATTACGCCCAGTGCCTCTCGCCTGTCGACTGGGACAAGCCTGACAGCAGCGGCACAGAGCAGGATGAC---CTCTTCAGCTTC---
>ponAbe2
ATGGACGCGCTCAAGTCCGCGGGGCGAGCGCTGATCCGGAGCCCCAGCTTGGCCAAGGAGAGCTGGGGG---GGCGGTGGCCGGCACCGCAAGCTGCCTGAGAACTGGACGGACACGCGGGAGACGCTGCTGGAGGGGATGTTGTTCAGCCTCAAGTACCTGGGCATGACGCTGGTGGAGCAGCCCAAGGGCGAGGAGCTGTCGGCCGCCGCCATCAAGAGGATCGTGGCTACGGCTAAGGCCAGTGGGAAGAAGCTGCAGAAGGTGACTCTGAAGGTGTCGCCACGGGGAATTATCCTGACAGACAACCTCACCAACCAGCTCATTGAGAACGTGTCCATATACAGGATCTCCTATTGCACAGCAGACAAGATGCACGACAAGGTGTTTGCATATATCGCCCAGAGCCAGCACAACCAGAGCCTCGAGTGCCACGCCTTCCTCTGCACCAAGCGGAAGATGGCTCAGGCTGTTACCCTCACCGTAGCCCAGGCATTCAAAGTCGCCTTTGAGTTTTGGCAGGTGTCCAAGGAAGAGAAAGAGAAGAGGGACAAAGCCAGCCAAGAGGGAGGGGACGTCCTGGGG---GCCTGCCGAGACTGCACCCCCCCC---TTGAAGAGCTTGGTCGCCACTGGGAACCTGCTGGACTTAGAGGAGACGGCTAAGGCCCCGCTGTCCACGGTCAGTGCCAACACCACCAACATGGACGAGGTGCCACGGCCGCAAGCCTTGAGTGGCAGCAGTGTTGTCTGGGAGCTGGATGATGGCCTGGATGAAGCGTTTTCGAGGCTTGCCCAGTCTCGGACGAACCCTCAGGTCCTGGACACTGGCCTGACAGCCCGGGACATGCATTACGCCCAGTGCCTCTCGCCTGTCGACTGGGACAAGCCTGACAGCAGCGGCACAGAGCAAGATGAC---CTCTTCAGCTTC---
>saiBol1
-------------------------------------------------------------------------------------------AGCTGCCTGAGAACTGGACAGACACTCGGGAGACGCTGGTGGAGGGGATGCTTTTCAGCCTCAAGTACCTTGGCATGACGCTGGTGGAGCAGCCCAAGGGCGAGGAGCTGTCTGCTGCCGCCATCAAGAGGATCGTGGCTACAGCTAAGGCCAGTGGGAAGAAGCTGCAGAAGGTGACTCTGAAGGTGTCGCCACGGGGGATTATCCTGACGGACAACCTCACCAACCAGCTCATTGAGAACGTGTCTATTTACAGGATCTCCTATTGCACAGCAGACAAGATACACGACAAGGTGTTTGCATACATTGCCCAGAGCCAGCACAACGAGAGCCTCGAGTGCCATGCCTTCCTCTGCACCAAGCGGAAGATGGCACAGGCTGTCACCCTCACCGTAGCCCAGGCCTTCAAAGTCGCCTTTGAGTTTTGGCAGGTGTCCAAAGAAGAGAAAGAGAAGAGAGACAAAGCCGGCCAAGAGGGAGGGGACGTCCTGGGG---CCCCGCCGAGACGGCACCGCCCCC---TTGAAGAGCTCGGTCGCCACTGGGAACCTGCTGGATTTAGAGGAGACGGCTAAGGCCCCACTGTCCACAGTCAGCGCCAACACCAGCAACATGGACGAGGCGCCACGGCCGCAAACATTGAGTGGCAGCAGTGTCGTCTGGGAGCTGGATGATGGCCTGGATGAAGCGTTTTCGAGGCTTGCCCAGTCTCGGACGAACCCTCAGGTCCTGGACACTGGCCTGACAGCCCAGGACATCCAGTACGCCCAGTGCCTCTCGCCTGTCGACTGGGACAAGCCTGACAGCAGCGGCACCGAGCAGGATGAC---CTCTTCAGCTTCT--
>otoGar3
ATGGATGCCCTCAAGTCCGCGGGGCGGGCGCTCATCCGGAGCCCCAGCCTGGCCAAGCAGAGCTGGGGG---GGCGGCGGCCGGCACCGCAAGCTGCCTGAGAACTGGACAGACACTCGGGAGACTCTGCTCGAGGGGATGCTCTTTACACTCAAGTACCTGGGAATGACACTGGTGGAACAGCCCAAAGGCGAGGAGCTGTCAGCTGCTGCTGTCAAGAGGATCGTGGCCACAGCTAAGGCCAGTGGGAAGAAGCTGCAGAAGGTGACTCTCAAGGTATCACCTCGGGGAATTATCCTGACTGACAACCTCACCAACCAGCTCATCGAGAATGTGTCCATTTACAGGATCTCCTACTGCACAGCAGACAAGATGCATGACAAGGTGTTTGCATACATTGCCCAAAGCCAGCACAATGAGAACCTCGAGTGCCACGCCTTCCTCTGCACCAAGCGCAAAATGGCACAGGCTGTCACCCTCACAGTAGCCCAGGCCTTCAAAGTCGCCTTTGAGTTTTGGCAGGTGTCCAAGGAAGAGAAGGAGAAGAGGGAGAAAGCCAGCCAAGAGGGAGGGGACGTCCTGGGG---GCCTGCTGTGACAGCACCCCCTCA---TTGAAGAGCTTGGTCGCCACTGGAAACCTGCTGGACTTCGAAGAGACAGCCAAGGCCCCACTGTCTACAGTCAGCGCTAACACCACTAACATGGATGAGGGACCTCGGCCTCAAGCCTTGAGCAACAGTAGTGTTGTCTGGGAACTGGATGATGGCCTTGATGAAGCATTTTCCAGGCTCGCCCAGTCTCGGACGAACCCTCAGGTCCTAGACACTGGACTGACGGCGCAGGACATTCATTACGCCCAGTGTCTCTCGCCTGTTGACTGGGACAAGCCTGACAGCAGCCTGACAGAGCAGGATGAC---CTCTTCAGCTTC---
>micMur3
ATGGACGCGCTCAAGTCCGCGGGGCGGGCGCTGATCCGGAGCCCCAGCCTGGCCAAGCAGAGCTGGGGG---GGCGGCGGCCGGCACCGCAAGCTGCCTGAGAACTGGACGGACACTCGGGAGACTCTGCTTGAGGGGATGCTCTTCACCCTCAAGTACCTGGGCATGACGCTGGTGGAGCAGCCCAAGGGCGAGGAGCTGTCGGCCGCCGCTGTCAAGAGGATCGTGGCCACGGCTAAGGCCAGCGGGAAGAAGCTGCAGAAGGTGACTCTCAAGGTGTCGCCGCGGGGAATTATCCTGACTGACCACCTCACCAACCAGCTCATTGAGAACGTGTCCATTTACAGGATCTCCTACTGCACAGCAGACAAGATGCATGACAAGGTGTTTGCGTACATCGCCCAGAGCCAGCACAACGAGAACCTCGAGTGCCACGCCTTCCTCTGCACCAAGCGGAAAATGGCGCAGGCTGTCACCCTCACCGTAGCCCAGGCCTTCAAAGTCGCTTTTGAGTTTTGGCAGGTGTCCAAGGAAGAGAAAGAGAAGAGGGAGAAAGCCAGCCAAGAGGGAGGGGATGTCCCAGGG---GCCCGCCGCGACAGCACCCCCTCG---TTGAAGAGCCTGGTTGCCACTGGGAACCTGCTGGACTTGGAAGAGACGGCCAAGGCCCCCCTGTCCACGGTCAGCGCTAACACCACTAACACGGACGAGGTAGTGCGGCCTCAAGCCTTGAGCAACAGCAGTGTTGTCTGGGAGCTTGATGACGGCCTAGATGAAGCATTCTCCAGGCTTGCCCAGTCTCGGACGAACCCTCAAGTCCTGGACACTGGGCTGACAGCGCAGGACATTCACTATGCCCAGTGCCTCTCGCCTGTTGACTGGGACAAGCCTGACAGCGGCCTGACAGAGCAGGATGAC---CTCTTCAGCTTC---
>HLequCab3
ATGGACGCGCTCAAGTCCGCGGGGCGGGCGCTGATCCGGAGCCCCAGCCTCGCCAAGCCGAGCTGGGGG---GGAGGCGGCCGGCACCGGAAGCTGCCTGAGAACTGGACGGACACCCGGGAGACACTGCTCGAGGGGATGCTGTTCACCCTCAAGTACCTGGGCATGACGCTGGTGGAGCAGCCCAAGGGCGAGGAGCTGTCGGCTGCCGCTGTCAAGAGGATCGTGGCCACGGCCAAGGCCAGCGGAAAGAAGCTGCAGAAGGTGACTCTCAAGGTGTCTCCACGGGGGATTATCCTGACTGACAACACCACCAAACAGCTCATTGAGAACGTGTCCATCTACAGGATCTCCTACTGCACAGCGGACAAGATGCATGACAAAGTGTTTGCATACATCGCCCAGAGCCAGCACAGCGAGAACCTTGAGTGCCACGCCTTCCTCTGCACCAAACGGAAAATGGCCCAGGCTGTCACCCTCACCGTAGCCCAAGCCTTCAAAGTCGCCTTCGAGTTTTGGCAGGTGTCCAAGGAAGAGAAGGAGAAGAGGGAGAAAGCCAGCCAAGAGGGCGGGGACGTCCTGGGTGGGGGCCGCTGCGACAGCACCCCGTCG---TTGAAGAGCCTGGTTGCCACTGGGAACCTGCTGGACTTGGAAGAGACGGCCAAGGCCCCGCTGTCCACAGTCAGCGCTAACACCACTAACATGGACGAGGCACCTCGACCTCAGGCCTTGAACAGCAGCAGTGTGGTCTGGGAGCTGGATGATGGCCTGGACGAAGCATTTTCAAGGCTTGCCCAGTCTCGGACGAACCCTCAGGTCCTGGACACTGGACTGACAGCACAGGACATCCATTACGCACAGTGCCTCTCACCTGTCGACTGGGACAAGCCTGACAGCAGCGGCGCTGAACAGGACGAC---CTCTTCAGCTTC---
>cerSim1
-------------------------------------------------------------------------------------------AGCTGCCCGAGAACTGGACAGACACTCGGGAGACACTGCTGGAGGGGATGCTCTTCAGCCTCAAGTATCTGGGCATGACGCTGGTGGAGCAGCCCAAGGGCGAGGAGCTGTCGGCCGCTGCCGTCAAGAGGATCGTGGCCACGGCCAAGGCCAGCGGGAAGAAGCTGCAGAAGGTGACTCTCAAGGTGTCTCCACGGGGGATTATCCTGACTGACAACATCACCAACCAGCTCATTGAGAACGTGTCCATTTACAGGATCTCCTACTGCACGGCGGACAAGATGCACGACAAGGTGTTTGCGTACATCGCCCAGAGCCAGCACAGCGAGAATCTTGAGTGCCACGCCTTCCTCTGCACCAAACGGAAAATGGCCCAGGCTGTCACCCTCACTGTAGCCCAAGCCTTCAAAGTCGCCTTTGAGTTTTGGCAGGTGTCCAAGGAAGAGAAGGAGAAGAGGGAGAAAGCCAGCCAAGAGGGAGGGGACATCCTGGGCAGGGGCCACTGCGACAGCACCCCCTCG---TCAAAAAGCCTGGTCGCCACTGGGAACCTGCTGGACTTGGAAGAGACAGCCAAGGCCCCGCTGTCCACAGTCAGCGCTAACACCACTAACATGGACGAGGCACCGCGGCCTCAAGCCTTGAACAGCAGCAGTGTGGTCTGGGAGCTGGATGACGGCCTGGACGAAGCATTTTCAAGGCTTGCCCAGTCTCGGACGAACCCTCAGGTCCTGGACACTGGACTGACAGCACAGGACATCCATTACGCCCAGTGCCTCTCACCTGTTGACTGGGACAAGCCTGACAGCAGCGGAGCCGAGCAGGATGAT---GTCTTCAGCTTCT--
>felCat8
-------------------------------------------------------------------------------------------AGCTGCCAGAGAACTGGACGGACACTCGGGAGACACTGCTCGAGGGGATGCTCTTCAGCCTCAAGTACCTGGGCATGACGCTGGTGGAGCAGCCCAAGGGCGAGGAGCTGTCGGCTGCTGCCGTCAAGAGGATTGTGGCCACGGCAAAGGCCAGCGGGAAGAAGCTGCAGAAAGTGACTCTCAAGGTGTCACCACGGGGGATTATCCTGACCGACAACATCACCAACCAGCTCATTGAGAACGTGTCCATTTACAGGATCTCCTACTGCACAGCAGACAAGATGCACGACAAAGTGTTTGCGTACATCGCACAGAGCCAGCACAACGAGAATCTCGAGTGCCATGCCTTCCTCTGCACCAAGCGGAAAATGGCCCAGGCTGTCACCCTCACAGTAGCCCAGGCCTTCAAAGTTGCCTTTGAGTTTTGGCAGGTGTCCAAGGAAGAGAAGGAGAAGAGGGAGAAAGCCAGCCAAGAAGGAGGGGACGTCCTGGGTGGGGGCCTCCGTGACAACACCCCATCG---TTGAAGAGCTTGGTTGCCACTGGGAACCTGCTGGACTTGGAAGAGACGGCCAAGGCCCCGCTGTCCACAGTCAGCGCTAATACCACTAACATGGATGAGGCACCGAGGCCTCAAGCCTTGAACAATAGCAGCGTTGTCTGGGAGCTGGATGACGGCCTGGATGAAGCATTTTCAAGGCTTGCCCAGTCTCGGACGAACCCTCAGGTCCTGGACACTGGATTGACAGCACAGGACATCCATTACGCCCAGTGCCTCTCACCTGTCGACTGGGACAAGCCTGACAGCAGCGGCGCCGAGCAGGATGAC---CTCTTCAGCTTCT--
>ailMel1
-------------------------------------------------------------------------------------------AGCTGCCGGAGAACTGGACAGACACTCGGGAGACACTGCTCGAGGGAATGCTCTTCAGCCTCAAGTACCTGGGCATGACACTGGTGGAGCAGCCCAAGGGTGAGGAGCTGTCAGCTGCTGCGGTCAAGAGGATTGTGGCTACGGCCAAGGCCAGCGGGAAGAAACTGCAGAAAGTGACCCTCAAGGTGTCGCCACGAGGGATTATCCTGACCGACAACATCACCAACCAGCTCATTGAGAACGTGTCCATTTACAGGATCTCCTATTGCACAGCAGACAAGATGCACAACAAAGTGTTTGCCTACATTGCACAGAGCCAGCACAATGAGAATCTCGAGTGCCATGCCTTCCTCTGCACCAAGCGGAAAATGGCCCAGGCTGTCACCCTTACAGTAGCCCAGGCCTTCAAAGTCGCCTTTGAGTTTTGGCAGGTGTCCAAGGAAGAGAAGGAGAAGAGGGAGAAAGCCAGCCAAGAGGGAGGGGACGTCCTGGGCGGGGGTCTTCGAGACAGCACCCCGTCG---TTGAAGAGCCTGGTTGCCACTGGGAACCTGCTGGACTTGGAAGAGATGGCCAAGGCCCCGCTGTCCACAGTCAGCGCTAATACCACTAACGTGGATGAGGCACCGAGGCCTCAAGCCTTGAACAATAGCAGTGTTGTCTGGGAGCTGGATGACGGCCTGGATGAAGCATTTTCAAGGCTTGCGCAGTCTCGGACGAACCCTCAGGTCCTAGACACTGGATTGACAGCACAGGACATCCATTATGCCCAGTGCCACTCACCTGTCGACTGGGACAAACCTGACAGCAGCGGCGCCAAGCAAGATGAC---CTCTTCAGCTTCT--
>canFam3
ATGGACGCGCTCAAGTCCGCCGGGCGGGCGCTGATCCGGAGCCCCAGCCTCGCCAAGCAGAGCTGGGGG---GGCGGCGGCCGGCATCGCAAGCTGCCAGAGAACTGGACAGACACTCGGGAGACACTGCTCGAGGGAATGCTCTTCAGCCTCAAGTACCTGGGCATGACGCTGGTGGAGCAGCCCAAGGGTGAGGAGCTGTCAGCTGCTGCTGTCAAGAGGATTGTGGCCACGGCCAAGGCTAGCGGGAAGAAGCTGCAGAAAGTGACTCTCAAGGTGTCGCCACGGGGGATTATCCTGACCGACAACATCACCAACCAGCTCATTGAGAACGTGTCCATTTACAGGATCTCCTATTGCACAGCAGACAAGATGCACGACAAAGTGTTTGCCTACATTGCACAGAGCCAGCACAACGAGAATCTCGAGTGCCATGCCTTCCTCTGCACCAAACGGAAAATGGCCCAGGCTGTCACCCTCACAGTAGCCCAGGCCTTCAAAGTTGCCTTTGAGTTTTGGCAGGTGTCCAAGGAAGAGAAGGAGAAGAGGGAGAAAGCCAGCCAGGAGGGAGGGGACCTCCTGGGCGGGGGCCTCCGAGACAGCACCCCGTCG---TTGAAGAGCCTGGTTGCCACTGGGAACCTGCTGGACTTGGAAGAGACGGCCAAGGCCCCGCTGTCCACAGTCAGCGCTAACACCACTAAAGTGGACGAGGCACCCAGGCCTCAAGCCTTGAACAATAGCAGTGTTGTCTGGGAGCTGGATGATGGCCTGGATGAAGCATTTTCAAGGCTTGCGCAGTCTCGGACGAACCCTCAGGTCCTGGACATTGGATTGACAGCACAGGACATCCATTACGCCCAGTGCCTCTCACCTGTCGACTGGGACAAGCCTGACAGCAGCAGCACCGAGCAGGATGAC---CTCTTCAGCTTC---
>musFur1
ATGGACGCGCTCAAGTCCGCGGGGCGGGCGCTGATCCGGAGCCCCAGCCTCGCCAAGCAGAGCTGGGGG---AGCGGTGGCCGGCATCGGAAGCTGCCGGAGAACTGGACAGACACGCGGGAGACACTGCTAGAGGGAATGCTCTTCAGCCTCAAGTACCTGGGCATGACGCTGGTGGAGCAGCCCAAGGGCGAGGAGCTGTCAGCTGCAGCTGTCAAGAGGATTGTGGCCACGGCAAAGGCCAGCGGGAAGAAGCTACAGAAAGTGACCCTCAAGGTGTCGCCACGGGGGATTATCCTGACCGACAACATCACCAACCAGCTCATCGAGAACGTGTCCATTTACAGGATCTCCTATTGCACAGCAGACAAGATGCACGACAAAGTGTTTGCCTACATTGCACAGAGCCAGCACAACGAGAATCTTGAGTGCCATGCCTTCCTCTGCACCAAGCGGAAAGTGGCCCAGGCTGTCACCCTCACAGTCGCTCAGGCCTTCAAAGTCGCCTTTGAGTTTTGGCAGATGTCCAAGGAAGAGAAGGAGAAGAGGGAGAAAGCCAGCCAAGAGGGCGGGGACGTCCTAGGTGGGGGCCTCCGAGACAGCACCCCGTCT---TTGAAGAGCTTGGTTGCCACTGGGAACCTGCTGGACTTGGAAGAGACGGCCAAGGCCCCACTGTCCACAGTCAGCGCTAATACCACTAACGTGGACGAGGCACCGAGGCCTCAAGGCTTGAACAATAGCAGTGTTGTCTGGGAGCTGGATGATGGCCTGGATGAAGCATTTTCGAGGCTGGCGCACTCTCGGACGAACCCTCAGGTCCTGGACACTGGGTTGACAGCACAGGACATCCATTACGCCGAGTGCCATTCACCTGTCAACTGGGACAAGCCCGATGGCCGCCGTGCAGAGCAGGATGAC---CTCTTCAGCTTC---
>manPen1
-------------------------------------------------------------------------------------------AGCTGCCTGAGAACTGGACAGACACTCGGGAGACACTGCTGGAGGGGATGCTCTTCACCCTCAAGTACCTGGGCATGACGCTGGTGGAGCAGCCCAAGGGCGAGGAGCTGTCGGCTGCTGCTGTCAAGAGGATTGTGGCCACGGCCAAGGCCAGTGGGAAGAAGCTGCAGAAAGTGACCCTCAAGGTGTCACCACGGGGAATTATCCTGACCGAC---ATCACCAACCAGCTCATCGAGAACGTGTCCATTTACAGGATCTCCTACTGCACAGCAGACAAGATGCATGACAAAGTGTTTGCGTACATCGCGCAGAGCCAGCACAACGAGAATCTCGAGTGCCACGCCTTTCTGTGCACCAAGCGGAAAATGGCCCAGGCTGTCACCCTCACAGTAGCCCAGGCCTTCAAAGTTGCCTTTGAATTTTGGCAGGTGTCCAAGGAAGAGAAGGAGAAGAGAGAGAAAGTGAGCCAAGAAGGAGGGGACGTCTTGGGTGGGGGCCACCACGACAGTGCCCCCGTG---TTGAGGAGCCTGGTCGCCACTGGGAACCTGCTGGACTTGGAAGAGACGGCCAAGGCCCCGCTGTCCACAGTCAGCGCTAATACCACCAACATGGATGAGGCACCACGGCCTCAAGCCTTGACCAGCAGCAGTGTTGTCTGGGAGCTGGATGATGGCCTGGATGAAGCATTTTCAAGGCTTGCCCAATCTCGGACAAACCCTCAGGTCCTGGACACTGGACTGACGGCACAGGACATCCATTACACCCAGTGCCTCTCGCCTGTCGACTGGGACAAGCCTGACAGCAGCGGAGCCGAGCAGGATGAC---CTCTTCAGCTTCT--
>HLmanJav1
-------------------------------------------------------------------------------------------AGCTGCCGGAGAACTGGACAGACACTCGGGAGACACTGCTGGAGGGGATGCTCTTCACCCTCAAGTACCTGGGCATGACGCTGGTGGAGCAGCCCAAGGGTGAGGAGCTGTCGGCTGCTGCTGTCAAGAGGATTGTGGCCACGGCCAAGGCCAGTGGGAAGAAGCTGCAGAAAGTGACTCTCAAGGTGTCACCACGGGGAATTATCCTGACTGACAACATCACCAACCAGCTCATCGAGAATGTGTCCATTTACAGGATCTCCTACTGCACAGCAGACAAGATGCATGACAAAGTGTTTGCATACATCGCGCAGAGCCAGCACAACGAGAATCTCGAGTGCCACGCCTTTCTGTGCACCAAGCGGAAAATGGCCCAAGCTGTCACCCTCACAGTAGCCCAGGCCTTCAAAGTTGCCTTTGAATTTTGGCAGGTGTCCAAGGAAGAGAAGGAGAAAAGAGAAAAAGTGAGCCAAGAAGGAGGGGACGTCCTGGGTGGGGGCCACCACGACAGTGCCCCCGCG---TTGAGGAGCCTGGTCGCCACTGGGAACCTGCTGGACTTGGAAGAGATGGCCAAGGCCCCGCTGTCCACAGTCAGCGCTAATACCACCAACATGGATGAGGCACCATGGCCTCAAGCCTTGACCAGCAGCAGTGTTGTCTGGGAGCTGGATGATGGCCTGGATGAAGCGTTTTCAAGGCTTGCCCAATCTCGGACGAACCCTCAGGTTCTGGACACTGGACTGACGGCACAGGACATCCATTATACCCAGTGCCTCTCGCCTGTCGACTGGGACAAGCCTGACAGCAGCGGAGCCGAGCACGATGAC---CTCTTCAGCTTCT--
>tarSyr2
-------------------------------------------------------------------------------------------AGCTGCCTGAGAACTGGACAGACACGCGGGAGACTCTGCTCGAGGGGATGCTCTTCAGCCTCAAGTACCTGGGCATGACGCTGGTGGAGCAGCCCAAGGGTGAGGAGCTGTCGGCCGCTGCCGTCAAGAGGATCGTAGCAACTGCTAAGGCCAGTGGGAAGAAGCTGCAGAAGGTGACCCTCAAGGTGTCACCACGGGGAATCATCCTGACTGACAATGTCACCAACCAGCTCATCGAGAACGTGTCCATTTACAGGATCTCCTACTGCACGGCAGACAAGATGCATGACAAGGTGTTTGCCTACATCGCCCAGAGTCAGCACAGCGAGAGCCTGGAGTGCCACGCCTTCCTCTGCACCAAGCGAAAGATGGCGCAGGCTGTCACCCTCACCGTAGCCCAGGCCTTCAAAGTCGCCTTTGAGTTTTGGCAGGTGTCCAAGGAAGAGAAGGAGAAGAGGGAGAAAGCCAGCCAAGAGGGAGCAGATGTCCTGGGA---ACCCACTGTGACAGCACCCCCTCG---CGGAAGAGCTTGGTGGCCACCGGGAACCTGCTAGACCTGGAGGAGACAGCCAAGGCCCCGCTGTCCACGGTCAGTGCTAACACCGCTAACATGGACGAGGCTTCACGGCCTCAAGCCCTGAGC---AGCAGTGTTGTCTGGGAGCTGGACGATGGCCTGGATGAAGCGTTTTCAAGGCTTGCCCAGTCTCGGACGAACCCTCAGGTCCTGGACACTGGACTGACAGTGCAGGACGTCCACTACGCCCAGTGCCTCTCGCCTGTCGACTGGGACAAGCCTGACAGCAGCGGCCCTGAGCAGGATGAC---CTCTTCAGCTTCT--
>eriEur2
ATGGACGCGCTCAAGTCGGCCGGGCGGGCGCTGATCCGGAGCCCCAGCCTCGCCAAGCCGAGTTGGGGG---GGCGGCGGCCGGCACCGGAAGCTGCCTGAGAACTGGACAGATACCCGAGAGACTCTGCTCGAGGGGATGCTCTTCAACCTCAAGTACCTGGGCATGACACTGGTGGAGCAGCCCAAGGGTGAGGAGCTGTCGGCTGCTGCGGTCAAGAGGATTGTGGCTACAGCCAAGGCCAGTGGGAAGAAGCTGCAGAAGGTGACTCTCAAGGTGTCGCCTCGGGGGATTATCCTGACTGACCACATCACCAACCAGCTTATCGAGAATGTGTCCATTTACAGGATCTCCTACTGCACAGCGGACAAGATGCATGACAAAGTGTTTGCGTACATTGCCCAGAGCCAGCACAACGAGAACCTTGAGTGCCATGCCTTCCTCTGCACCAAGCGGAAGATGGCCCAGGCTGTCACCCTCACAGTAGCCCAGGCCTTCAAAGTCGCCTTTGAGTTTTGGCAAGTGTCCAAGGAAGAGAAGGAGAAGAAGGAGAAAGCCAGCCAAGAGGGAGGAGACCTTCTGAGTGGGGGCTGCTGTGACAATACCCCCTCC---CTGAAGAGCTTGGTCGCCACCGGGAACCTGCTGGACTTGGAAGAGACAGCCAAGGCCCCACTGTCCACTGTCAGTGCTAACACTACCAAGGTGGATGAGGCACCTCGGCCTCAAATCCTGAAT---AGCAGTGTTGTTTGGGAACTAGATGACGGCCTGGATGAAGCATTTTCAAGGCTGGCCCAGTCTCGGACAAATCCTCAGGTTCTGGATACTGGACTGACAGCACAGGATATCCATTATGCCCAGTGCCTCTCACCTGTTGATTGGGACAAGCATGACAGCAGTGGCCCCGAGCAGGATGAC---ATCTTCAACTTC---
>dasNov3
-------------------------------------------------------------------------------------------AGCTGCCTGAGAACTGGACAGACACGAGGGAGACCCTGCTGGAGGGGATGCTGTTCAGCCTCAAGTACCTGGGCATGACGCTGGTGGAGCAGCCCAAGGGCGAGGAGCTGTCGGCCGCTGCTGTCAAGAGGATCGTGGCCACGGCTAAGGCCAGCGGGAAAAAGCTGCAGAAGGTGACTGTCAAGGTGTCGCCGCGGGGAATCATCCTGACCGACAGCATCACCAACCAGCTCATCGAGAACGTGTCCATTTACAGGATCTCCTACTGCACAGCAGACAAGATGCACGACAAGGTATTTGCATATATCGCCCAGAGCCAGCACAACGAGAATCTCGAGTGCCACGCCTTCCTCTGCACCAAGCGGAAAATGGCCCAGGCTGTCACCCTCACAGTAGCTCAGGCCTTCAAAGTTGCCTTCGAGTTTTGGCAGGTGTCCAAGGAAGAGAAGGAGAAGAGGGAAAAAGCCAGTCAAGAGGGAGGGGACCTCCCAGGC------------GACAGCACCTCCTTG---TTGAAGAGCCTGGTCGCCACCGGGAACCTGCTGGACTTGGAAGAGACGGCCAAGGCGCCCCTGTCCACGGTCAGCGCGAACACGCCTAACGTGGACGAGGCCCCGCGGCCTCAAGCCCTGAGCAACAGCGGTGTGGTCTGGGAGCTGGATGACGGCCTGGATGAAGCGTTTTCGAGGCTTGCCCAGTCTCGGACGAACCCTCAGGTCCTGGACACAGGTCTGACAGCCCAGGACATGAATTACGCCCCGTGCCTCTCACCTGTTGACTGGGACACGCCCAGTGGTGGTGGCCCCGAGCAGGACGAC---CTCTTCAGCTTCT--
>susScr11
ATGGACGCGCTCAAGTCCGCCGGGCGGGCGCTGATCCGAAGCCCCAGCCTGGCCAAGCAGAGCTGGGGG---GGCAGTGGCCGGCACCGGAAGCTGCCGGAGAACTGGACCGACACTCGGGAGACACTGCTCGAGGGCATGCTCTTCAGCCTCAAGTACCTGGGCATGACGCTGGTGGAGCAGCCCAAGGGCGAGGAGCTGTCAGCTGCCGCCGTCAAGAGGATCGTGGCCACGGCGAAGGCCAGCGGGAAGAAGCTGCAGAAGGTGACTCTCAAGGTGTCGCCACGGGGGATCATCCTGACCGACAGCATCACCAACCAGCTCATTGAGAACGTGTCCATTTACAGAATCTCCTACTGCACGGCAGACAAGATGCACGATAAAGTGTTTGCCTACATCGCACAGAGCCAGCACAACGAGAATCTCGAGTGCCACGCCTTCCTCTGCACCAAGCGGAAGATGGCCCAGGCTGTCACCCTCACAGTAGCCCAGGCCTTCAAAGTCGCCTTCGAATTTTGGCAGGTTTCCAAGGAAGAGAAGGAGAAGAGGGAGAAAGCCAGCCAAGAGGGAGGGGACGCCCTGGGCGGGGGCCGCCGAGACAGCGCCCCTTCG---TCGAAGAGCCTGGTCGCCACTGGGAACCTGCTAGACTTGGAAGAGACGGCCAAGGCCCCACTGTCCACAGTCAGCGCTAACACCACTAACATGGACGAGGCGCCACGGCCTCAAGCCTTAAACAGCAGCAGTGTTGTCTGGGAGCTGGATGACGGCCTGGATGAAGCATTTTCAAGGCTTGCCCAGTCTCGGACGAACCCTCATGTCCTGGACACTGGACTGACAGCACAGGACCTTCAGTACGCCCAGTGCCTCTCGCCTGTCGACTGGGACAAGCCTGACAGCAGTGGTGCTGAGCCGGATGAC---CTCTTCAACTTC---
>HLcamFer2
-------------------------------------------------------------------------------------------AGCTGCCTGAGAACTGGACAGACACCCGGGAGACGCTGCTCGAGGGCATGCTCTTCAGCCTCAAGTACCTGGGCATGACACTGGTGGAGCAGCCCAAGGGCGAGGAGCTGTCGGCCGCCGCAGTCAAGAGGATCGTGGCCACGGCCAAGGCCAGCGGGAAGAAACTACAGAAGGTGACTCTCAAGGTGTCACCACGGGGGATCATCCTGACTGACAACATCACCAAGCAGCTCATTGAGAACGTGTCCATTTACAGAATCTCCTACTGCACGGCAGACAAGATGCATGACAAAGTGTTTGCATACATCGCGCAGAGCCAGCACAATGAGAATCTTGAATGCCATGCCTTCCTCTGCAGCAAGCGGAAGATGGCCCAAGCTGTCACCCTCACAGTAGCCCAGGCCTTCAAAGTCGCCTTTGAGCTTTGGCAGGTATCCAAGGAAGAGAAGGAGAAGAGGGAGAAAGCCAGCCAAGACGGAGGAGACGTCCTAGGTGGGGGCTGCCGAGACAGTGCCCCTTCA---CTGAAGAGCCTGGTCGCCACTGGGAACCTGCTGGACTTGGAAGAGATGGCCAAGGCCCCACTGTCCACGGTCAGCGCTAACACCACTAACATGGACGAGGCACAGCGGCCTCAAGCCTTAAACAGCAGCAGCGTTGTCTGGGAGCTGGATGATGGCCTGGATGAAGCATTTTCAAGGCTGGCCCAGTCTCGGACGAACCCTCAGGTCCTGGACACCGGACTGACACCACAGGACATTCATTACGCCCAGTGCCTCTCGCCTGTCGACTGGGACAAGCCTGATAGCAGTGGCGCCGAGCCGGATGAC---CACTTCAACTTCT--
>balAcu1
-------------------------------------------------------------------------------------------AGCTGCCTGAGAACTGGACAGACACCCGGGAGACACTGCTCGAGGGCATGCTCTTCAGCCTCAAGTACCTGGGCATGACGCTGGTGGAGCAGCCCAAGGGCGAGGAGCTGTCGGCCGCCGCTGTCAAGAGGATCGTGGCCACGGCCAAGGCCAGTGGGAAGAAGCTGCAGAAGGTGACTCTCAAGGTGTCGCCACGGGGGATCATCCTGACCGACAGCATCAGCAGCCAGCTCATTGAGAACGTGTCCATTTACAGAATCTCCTACTGCACAGCAGACAAGATGCATGACAAAGTGTTTGCGTACATCGCACAGAGCCAGCACAACGAGAATCTTGAGTGCCACGCTTTCCTCTGCACCAAGCGGAAGATGGCCCAGGCTGTCACCCTCACAGTAGCCCAGGCCTTCAAAGTCGCCTTTGAGTTTTGGCAGGTATCCAAGGAAGAGAAGGAGAAGAGGGAGAAAACCAGCCAAGACGGAGGGGACATCCTGGGTGGGGGCTGCCGAGACAGCACCCCTTCG---CTGAAGAGCCTGGTCGCCACTGGGAACCTGCTGGACTTGGAAGAGACAGCCAAGGCCCCACTGTCCGCGGTCAGCGCTAACACCACTCACATGGACGAGGCACTGCGACCTCAAGACTTAAACAGCAGCAGCGTTGTCTGGGAGCTGGATGATGGCCTGGATGAAGCATTTTCAAGGCTTGCCCAATCTCGGACAAACCCTCAGGTCCTGGACACTGGACTGACAGCACAGGACATTCATTACGCCCAGTGCCTCTCGCCTGTCGACTGGGACAAGCCTGACAGCAGTGGCGCCGAGCCGGACGAC---CTCTTCAACTTCT--
>speTri2
ATGGACGCGCTCAAGTCCGCGGGGCGGGCGCTGATCCGGAGCCCCAGCCTGGCCAAGCAGAGCTGGGGG---GGCGGCGGCCGGCACCGCAAGCTGCCTGAGAACTGGACGGACACCCGGGAGACGCTGCTGGAGGGCATGCTCTTCAGCCTCAAGTACCTGGGCATGACACTGGTGGAGCGGCCCAAAGGCGAGGAGCTGTCAGCCGCTGCTGTCAAGAGGATCGTGGCCACTGCCAAGGCCAGTGGGAAGAAGCTGCAGAAGGTGACTCTCAAAGTGTCACCCCGGGGCATTATCCTGACTGACAACCTCACCAATCAGCTCATTGAGAACGTGTCCATTTACAGGATCTCCTACTGTACGGCAGACAAGATGCACGACAAAGTCTTCGCATACATTGCGCAGAGCCAGCACAGTGAAAACCTCGAGTGCCATGCCTTCCTCTGCACCAAGCGGAAAATGGCACAGGCTGTCACCCTCACTGTAGCCCAGGCCTTCAAAGTCGCCTTTGAGTTCTGGCAGGTGTCCAAAGAAGAGAAGGAGAAGAGGGAGAAAGCTGTCCAGGAGGGAGGGGATGTCCCAGGG---ACCTGCCGCGACAGCGCCCCATCT---TTGAAGAGCTTGGTCGCCACTGGGAACCTCCTGGACTTGGAAGAGACAACCAAGGCCCCGCTGTCCACGGTCAGTGCCAACACCACTAATGTGGACGAGGCACCACGGTCTCAAGCCTTGAGTAGCAGCAGTGTTGTCTGGGAGCTGGACGATGGCCTGGATGAAGCGTTTTCAAGGCTGGCACAATCACGGACGAACCCTCAGGTCCTGGACACTGGACTGTCAGCGCAAGACATCCATCATGCCCAGAGCCTCTCGCCTCTCGACTGGGAAAAGCCTGACAGCAATGGCCCTGAGCAGGAGGAC---CTCTTCAGCTTC---
>oryCun2
ATGGACGCGCTCAAGTCCGCGGGGCGGGCACTGATCCGGAGCCCCAGCCTGGCCAAGCAGAGCTGGGGG---GGCGGCGGCCGGCATCGCAAGCTGCCCGAGAACTGGACGGACACCCGGGAGACGCTGCTGGAGGGCATGCTGTTCAGCCTCAAGTACCTGGGCATGACGCTGGTGGAGCAGCCCAAGGGCGAGGAGCTGTCGGCCGCCGCCGTGAAGAGGATCGTGGCCACGGCCAAGGCCAGCGGGAAGAAGCTGCAGAAAGTGACCCTCAAGGTGTCGCCTCGGGGCATCATCCTGACCGACAACCTCACCGACCAGCTCATCGAGAACGTGTCCATTTACAGGATCTCCTACTGCACGGCCGACAAGGTGCACGACAAGGTGTTTGCCTACATCGTCCAGAGCCAGCACAGCGAGAACCTCGAGTGCCACGCCTTCCTCTGCACCAAGCGCAAAATGGCGCAGGCTGTCACCCTCACCGTCGCCCAGGCCTTCAGAGTCGCCTTCGAGTTTTGGCAGGTGTCCAAGGAAGAGAAAGAGAAGAGGGAGAAAGCCAGCCAGGAGGGCGGGGACGCCGTGGGG---ACCCGCCGGGACAGCGCCCCGTCG---CTGAAGAACCAGGTCGCCACCGGGAACCTGCTGGACTTGGAAGAGATGGCCAAGGCCCCGCTGTCCACGGTCAGCGCCAACACCACTAACATGGATGAGGCACCGCGGTCCCAAGCCTTGGGCAGCAGCAGTGTTGTCTGGGAACTGGACGATGGCCTGGACGAAGCGTTCTCAAGGCTGGCCCAGTCGCGCACCAACCCTCAGCTGCTGGACACGGGCCTGACAGCGCAGGACATCCACTACGCCCAGTGCCTGTCACCTGTCGACTGGGACAAGCCTGAGAGCAGTGGCCCCGAGCAGGAAGAC---CTCTTCAGTTTC---
>ochPri3
ATGGACGCTCTCAAGTCTGCGGGGCGGGCACTGATCCGGAGCCCCAGCCTGGCCAAGCAGAGCTGGGGG---GGCGGCGGCCGGCACCGCAAGCTGCCCGAGAACTGGACGGACACACGGGAGACGTTGCTGGAGGGCATGCTGTTCAGCCTCAAATACCTGGGCATGACCCTGGTGGAGCAGCCCAAAGGGGAGGAGCTGTCAGCCGCTGCTGTCAAGAGGATTGTGGCCACGGCCAAGGCCAGTGGGAAGAAGCTGCAGAAAGTGACTCTCAAGGTATCGCCTCGGGGCATCATCCTGACTGACCACCTCACTGATCAGCTCATTGAGAACGTATCCATTTACAGGATCTCCTACTGCACGGCAGACAAGGTGCACGACAAAGTGTTTGCATACATTGTCCAAAGCCAACACAGCGAGAACCTTGAGTGCCATGCCTTCCTCTGCACCAAGCGTAAGATGGCGCAGGCTGTCACCCTGACTGTAGCCCAGGCCTTCAAAGTCGCCTTCGAGTTTTGGCAGGTGTCTAAGGAAGAGAAAGAGAAGAGGGAGAAAGCCAGCCAGGAGGCGGCAGACTTCCTGGGG---GCACGCCGGGAGAGCGCCCCCTCATCGCTGAAGAACCCGGTTGCCACTGGAAACCTGCTGGACTTAGAAGAGACGACCAAAGCCCCGCTGTCCACAGTCAGCGCCAACACCGTGCATGCAGGTGACGCTCCGCGGCCTCAGGCCTTGAGCAGCAGTGGTGTTGTCTGGGAACTGGATGACGGCCTGGACGAAGCATTCTCAAGGCTGGCCCAGTCACGGACAAATCCTCAGGTGCTGGACACCGGCTTGACAGCACAGGACATCCACTATGCTCAGTGCCTGTCACCTGTTGACTGGGACAAGCCTGACAGCAGCGGCCCCGAGCAGGACGAT---GTCTTCACTTTC---
>hetGla2
ATGGACGCGCTGAAGTCCGCGGGGCGGGCACTGATCCGGAGCCCCAGCCTGGCCACGCAGAGCTGGGGG---GGCGGCGGCCGTCACCGCAAGCTGCCAGAGAACTGGACAGACACCCGGGAGACACTGCTCGAGGGCATGCTCTTCACCCTCAAGTACCTGGGCATGACACTGGTGGAGCGGCCCAAGGGCGAGGAGCTATCAGCCGCTGCTGTCAAGAGGATCGTGGCCACGGCCAAGGCCAGTGGGAAGAAACTACAGAAGGTGACTCTCAAGGTATCGCCACGAGGAATTATCCTGACTGATCACCTCACCAACCAGCTCATTGAGAATGTGTCCATTTACAGGATCTCCTACTGCACAGCAGACAAGATGCATGACAAAGTGTTTGCATACATCGCCCAGAGCCAGCACAGTGAGAATCTCGAGTGCCATGCCTTCTTCTGCACCAAGCGGAAAATGGCGCAGGCTGTCACCCTCACTGTGGCCCAGGCCTTCAAAGTTGCCTTTGAGTTCTGGCAGGCAGCCAAGGAAGAGAAAGAAAAGAGGGAGAAAGCCAGCCAAGAGGGAAGTGACACGCTGGGG---ACCCACCATGACAAAACACCTTCA---TTGAAAAGCTTGGTCACCACTGGGAACCTGCTGGACTTGGAAGAGACCACCAAAGCCCCACTGTCCACAGTCAGTGCTAACACTAATAATGTGGATGAAGCACTGCGGCCTCAAGCCTTGAGCAGCAGCAGTGTCATCTGGGAGCTGGACGATGGCCTGGATGAAGCATTTTCTAGGCTGGCACAGTCGAGGACGAACCCCCAGGTCCTGGACACAGGACTGTCACCACAGGACATCCATTATGCCCAGTGCCTCTCTCCTGTCGACTGGAACAAGCCCGACACCAGTGGCACTGACCAGGATGAC---CTCTTCGGCTTC---
>cavPor3
ATGGACGCGCTCAAGTCCGCTGGGCGGGCGCTGATCCGGAGTCCCAGCTTGGCTAAGCAGAGCTGGGGG---GGCGGCGGCCGGCACCGCAAACTGCCAGAGAACTGGACGGATACCCGAGAGACACTGCTCGAGGGCATGCTCTTTACCCTCAAGTACCTGGGCATGACACTAGTGGAGCGGCCCAAGGGCGAGGAGCTGTCCGCAGCTGCTGTCAAGAGGATCGTGGCCACGGCCAAGGCCAGTGGGAAGAAGCTGCAGAAGGTAACTCTCAAAGTGTCACCTCGGGGAATTATCCTGACCGACCACGTCACCAACCAGCTCATTGAGAATGTGTCCATTTACAGGATCTCCTACTGCACAGCAGACAAGATGCATGACAAGGTGTTCGCATACATTGCCCAGAGCCAGCACAGCGAGAATCTCGAGTGCCACGCTTTCTTCTGTACCAAGCGGAAAATGGCGCAGGCTGTCACCCTTACTGTGGCCCAGGCCTTCAAAGTTGCCTTTGAGTTCTGGCAGGCGGCCAAGGAAGAGAAAGAAAAGAGAGAAAAAGCCAGCCAAGAGGGAGGGGACGCACTGGGG---ACCTGCCATGACAACACACCCTCC---TCGAAAAACTTGGTCGCCACTGGGGACCTACTGGACTTGGAAGAAGCCACCAAGGCCCCGCTGTCCACAGTCAGTGCTAATGCCTCTAACCTGGATGAAGCACTGAGGCCCCAAGCCTTGAGCAGCAGCAGTGTCATCTGGGAGCTGGACGATGGCCTGGATGAAGCATTTTCTAGGCTGGCACAGTCAAGGACGAACCCCCAGGTCCTAGACACTGGACTGTCAACACAGGACATCCATTATGCCCAGTGCCTCTCTCCTGTTGACTGGAACAAGCCCGAGAGCAGTGGCACTGACCAGGATGAC---CTCTTCGGCTTC---
>HLrouAeg4
ATGGACGCGCTGAAGTCCGCCGGGCGGGCGCTGATCCGGAGCCCCAGCCTCGCCAAGCAGAGCTGGGGG---GGCGGCGGCCGGCACCGGAAGCTGCCGGAGAACTGGACAGACACTCGGGAGACACTGCTCGAGGGGATGCTCTTCAGCCTCAAGTACCTGGGCATGACGCTGGTGGAGCAGCCCAAGGGCGAGGAGCTGTCCGCGGCCGCTGTCAAGAGGATCGTGGCCACGGCCAAGGCCAGCGGGAAGAAGCTGCAGAAGGTAACTCTCAAGGTAACGCCACGGGGGATTATCCTGACCGACAGCATCACCAACCAGCTCATTGAGAACGTGTCCATTTACAGGATCTCCTACTGCACAGCGGACAAGATGCACGGCAAGGTGTTTGCGTACATCGCGCAGAGCCAGCACACCGAGAATCTCGAGTGCCACGCCTTCCTCTGCACCAAGCGGAAGATGGCCCAGGCTGTCACCCTCACAGTAGCTCAGGCCTTCAAAGTTGCCTTTGAGTTCTGGCAAGTATCCAAGGAAGAGAAGGAGAAGAGGGAGAAAGCCAGCCAAGAGGGAGGGGACGTCCTGGGCGGGGGCCGCCTCGACAGCACACCCTCG---TTGAAGAACCCGGTTGCCACAGGGAACCTGCTGGACTTGGAAGAGATGACCAAGGCCCCGCTGTCCACAGTCAGCGCCAACACCACTAACGCGGATGAGGCCCTGCGACCTCAAGCCTTGAACAACAGCGGTGTTGTCTGGGAGCTGGATGACGGCCTGGATGAAGCATTTTCAAGGCTTGCCCAATCTCGGACGAACCCTCAGGTCCTGGACACTGGACTGACCGCACAGGACATCCATTACGCCCAGTGCCTCTCGCCTGTCGACTGGGACAAGCCTGACACCAGCAGCACTGAGCAGGACGAC---CTCTTCAGTTTC---
>HLrhiFer5
ATGGACGCGCTCAAGTCCGCCGGACGGGCGCTGATTCGGAGCCCCAGCCTCGCCAAGCAGAGCTGGGGG---GGCGGCGGCCGGCACCGAAAGCTGCCTGAGAACTGGACAGACACTCGGGAGACGCTGCTCGAAGGGATGGTCTTCAGCCTGAAGTACCTGGGCATGACGCTGGTGGAGCAGCCCAAGGGCGAGGAGCTGTCGGCAGCCGCCGTCAAGAGGATTGTGGCCACGGCCAAGGCCAGCGGGAAGAAGCTGCAGAAGGTAACTCTCAAGGTGTCGCCACGGGGCATTATCCTGACGGACAGCGTCACCAACCAGCTCATTGAGAACGTGTCCATTTACAGGATCTCCTACTGCACAGCGGACAAGATGCACGGCAAAGTGTTTGCATATATCGCCCAAAGCCAGCACAACGAGAATCTCGAGTGCCACGCCTTCCTCTGCACCAAGCGGAAAATGGCCCAGGCTGTCACACTCACAGTAGCTCAGGCCTTCAAAGTCGCCTTTGAGTTTTGGCAGGTGTCCAAGGAAGAGAAGGAGAAGAGGGAGAAAGCCAGCCAAGAGGGAGGGGACGTCCTAGGCGGGGGCCGCGTCGACAGCACCCCTTCG---TTGAAGAACCTGGTTGTCACTGGGGACCTGCTGGACTTGGAAGAGATGGCCAAGGCCCCGCTGTCCACAGTCAGCGCCAACACCACTAACGGGGAGGAGGCACCGTGGCCTCAGGCCCTGAACAACAGCAGTGTTGTCTGGGAGCTGGATGACGGCCTGGATGAAGCATTTTCAAGGCTTGCCCAATCTCGGACGAATCCTCAGGTCCTGGACACTGGACTGACAGCACAGGACATCCATTACGCCCAGTGCCTCTCGCCTGTCGACTGGGACAAGCCTGATAGCGGCGGTGCCGAGCAAGACGAC---CTCTTCAGCTTC---
>HLphyDis3
ATGGACGCGCTCAAGTCCGCAGGGAGGGCGCTGATCCGAAGCCCCAGCCTCGCCAAGCAGAGCTGGGGG---GGCAGCGGCCGGCACCGGAAGCTGCCTGAGAACTGGACGGACACTCGGGAGACATTGCTTGAGGGGATGATCTTCAGCCTCAAGTACCTGGGCATGACACTGGTGGAGCAGCCCAAGGGCGAGGAGATGTCGGCAGCTGCTGTCAAGAGGATCGTGGCCACGGCCAAGGCCAGCGGGAAGAAGCTACAGAAGGTGACTCTCAAGGTGTCTCCACGGGGGATTATCCTGACCGACGGCATCACCAACCAGCTCATTGAGAACGTGTCCATTTACAGGATCTCCTACTGCACAGCGGACAAGATGCACGGCAAGGTGTTTGCCTACATCGCCCAGAGCCAGCACAGCGAGAATCTGGAGTGCCACGCCTTCCTCTGCGCCAAGCGGAAAGTGGCTCAGGCTGTCACCCTCACAGTAGCTCAGGCCTTCAAAGTTGCCTTTGAGTTTTGGCAGGTGTCCAAGGAAGAGAAGGAGAAGAGGGAGAAAGCCAGCCAAGAGGGAGGGGACGTCCTGGGCGGGGGCCGCTGCGACAGCACCCCCTCG---TTGAAGAACCTGGTCGCCACTGGGAACCTACTGGACTTGGAAGAG------AAGGCCCCGCTCTCCCCGGTCAGCGCTAACACCACTAATGTGGACGAGGCGCCGAGGGCTCCAGCCTTGAACAACAGCAGCGTTGTCTGGGAGCTGGATGACGACCTGGATGAAGCGTTTTCAAGGCTTGCCCAGTCTCGGACGAACCCTCAGGTCCTGGACACTGGACTGACCGCACAGGACATCCATTATGCCCAGTGCCTCTCGCCCGTCGACTGGGACAAACCCGACAGCAGCGGCGCTGAGCAGGAGGAC---CTCTTCAGCTTC---
>HLmolMol2
ATGGACGCGCTGAAGTCCGCCGGGAGGGCTCTGATCCGAAGCCCCAGCCTCGCCAAGCAGAGCTGGGGG---GGCGGCGGTCGGCACCGGAAGCTGCCTGAGAACTGGACAGACACTCGGGAGACACTGCTTGAGGGGATGCTCTTCAGCCTCAAGTACCTGGGCATGACGCTGGTGGAGCAGCCCAAAGGCGAGGAGATGTCAGCGGCCGCCATCAAGAGGATCGTGGCCACGGCCAAGGCCAGCGGGAAGAAGCTGCAGAAGGTGACTCTCAAGGTGTCACCACGGGGGATTATCCTGACCGACGGCATCACCAATCAGCTCATTGAGAACGTGTCCATTTACAGGATCTCCTACTGCACGGCAGACAAGATGCATGGCAAAGTGTTTGCCTACATCGCCCAGAGCCAGCACAGTGAGAATCTCGAGTGCCACGCCTTCCTCTGCACCAAGCGGAAAATGGCCCAGGCTGTCACCCTCACAGTAGCCCAGGCCTTCAAAGTTGCCTTTGAGTTTTGGCAGGTATCCAAGGAAGAGAAGGAGAAGAGAGAGAAAGCCAGCCAAGAGGGAGGGGATGGCCCGGGCGGGGGCCGCGGTGACAGCACCCCCTCG---TTGAAGAACCTGGTCGCCACTGGGAACCTGCTGGACTTGGAAGAGATGGCCAAGGCCCCGCTGTCCACGGTCAGCGCTAATACCACTAACGTCGACGAAGCACCGAGGCCTCCAGCCTTGAATAACAGCAGTGTTGTCTGGGAGCTGGATGACGATCTGGATGAAGCATTTTCAAGGCTCGCCCAGTCTCGGACGAACCCTCAGGTCCTGGACACTGGACTGACCGCACAGGACATCCATTATGCCCAGTGCCTCTCGCCTGTCGACTGGGACAAGCCTGACAGCAGCGGCGCCGAGCAGGAGGAC---CTCTTCAGCTTC---
>HLmyoMyo6
ATGGACGCGCTCAAGTCCGCCGGGAGGGCGCTGATCCGAAGCCCCAGCCTCGCCAAGCAGAGCTGGGGG---GGCGGCGGCCGACACCGGAAGCTGCCTGAGAACTGGACAGACACCCGGGAGACACTGCTTGAGGGGATGCTCTTCAACCTCAAGTACCTGGGCATGACGCTGGTGGAGCAGCCCAAGGGCGAGGAGATGTCCGCGGCCGCCGTCAAGAGGATCGTGGCCACGGCCAAGGCCAGCGGGAAGAAGCTGCAGAAGGTGACGCTCAAGGTGTCACCACGGGGGATTATCCTGACTGACGGCATCACCAACCAGCTCATTGAGAACGTGTCCATTTACAGGATCTCCTACTGCACGGCAGACAAGATGCACGGCAAAGTGTTTGCCTACATCGCCCAGAGCCAGCACAACGAGAATCTCGAGTGTCACGCCTTCCTCTGCACCAAGCGGAAAATGGCTCAGGCTGTCACCCTCACAGTAGCCCAGGCCTTCAAAGTTGCCTTTGAGTTTTGGCAGGTGTCCAAGGAAGAGAAGGAGAAGAGGGAGAAAGCCAGCCAAGAGGGCGGGGACGGCCTGGGCGGGGGCCGCGGCAGCAGCACCCCCTCG---TTGAAGAACCTGGTCGCCACGGGGAACCTGCTGGACTTGGAAGAGATGGCCAAGGCCCCGCTGTCCACAGTCAGCGCTAATACCACTAACGTCGACGAGGCCCCGAGGCCTCCAGCCTTGAGTAACAGCAGTGTTGTCTGGGAGCTGGATGACGACCTGGATGAAGCATTTTCAAGGCTCGCCCAGTCTCGGACGAACCCTCAGGTCCTGGACACTGGACTGACAGCACAGGACATCCATTACGCCCAGTGCCTCTCGCCGGTCGACTGGGACAAGCCTGACAGCGGCAGCCCTGAGCAGGAGGAC---CTCTTCAGCTTC---
>HLpipKuh2
ATGGACGCGCTCAAGTCCGCCGGGAGGGCGCTGATCCGGAGCCCCAGCCTCGCCAAGCAGAGCTGGGGG---GGCGGCGGCCGGCACCGGAAGCTGCCTGAGAACTGGACGGACACCCGGGAGACTCTGCTCGAGGGGATGCTCTTCACCCTCAAGTACCTGGGCATGACGCTGGTGGAGCAGCCCAAGGGCGAGGAGATGTCCGCGGCCGCCGTCAAGAGGATCGTGGCCACGGCCAAGGCCAGCGGGAAGAAGCTGCAGAAGGTGACTCTCAAGGTGTCCCCACGGGGAATCATCCTGACCGACGGCATCACCAACCAGCTCATTGAGAACGTGTCCATTTACAGGATCTCCTACTGCACAGCGGACAAGATGCACGGCAAAGTGTTTGCCTACATCGCCCAGAGCCAGCACAACGAGAATCTCGAGTGCCACGCCTTCCTCTGCACCAAGCGGAAAATGGCTCAGGCTGTCACCCTCACCGTAGCCCAGGCCTTCAAAGTTGCCTTTGAGTTTTGGCAGGTGTCCAAGGAAGAGAAGGAGAAGAGGGAGAAAGCCAGCCAAGAGGGAGGGGACGGCCTGGGCGGTGGCCGCGGCGGCAGCACCCCCTCG---CTGAAGAACCTGGCCACCATTGGGAACCTGCTGGACTTGGAAGAGACGGCCAAGGCCCCGCTGTCCGCAGTCAGCGCCAACACCGCCAGCGTCGGCGAGGCCCCGAGGCCTCCAGCCCTGAGCAGCGGCAGTGTCGTCTGGGAGCTGGATGACGACCTGGATGAAGCATTTTCAAGGCTCGCCCAGTCCCGGACGAACCCCCAGGTCCTGGACACCGGCCTGACGGCCCAGGACATCCACTATGCCCAGTGCCTCTCGCCCATCGACTGGGACCAGCCCGACAGCGGCAGCCCCAAGCAGGAGGAC---CTCTTCAGCTTC---
>bosTau8
ATGGACGCGCTCAAGTCTGCCGGGCGGGCGCTGATCCGGAGCCCCAGCCTCGCCAAGCAGAGCTGGGGGTGCGGCGGCGGCCGGCACCGGAAGCTGCCTGAAAACTGGACAGACACGCGGGAGACACTGCTCGAGGGTATGCTCTTCAGTCTCAAGTACCTGGGCATGACGCTGGTGGAGCAGCCCAAGGGTGAGGAGCTGTCAGCTGCCGCCGTCAAGAGGATCGTAGCCACGGCCAAGGCCAGCGGGAAGAAGCTGCAGAAGGTGACTCTCAAGGTGTCGCCCCGGGGGATCATCCTGACGGACAACATCACCAACCAGCTCATTGAGAACGTGTCCATTTACAGAATCTCCTACTGCACGGCAGACAAGATGCACGACAAAGTGTTTGCCTACATCGCGCAGAGCCAGCACAACGAGAACCTCGAGTGCCACGCCTTCCTCTGCACCAAGCGGAAGATGGCCCAGGCTGTCACCCTCACAGTAGCCCAAGCCTTCAAAGTTGCCTTTGAGTTGTGGCAGGTATCCAAGGAAGAGAAGGAGAAGAGGGAGAAAGCCAACCAAGAGGGAGCAGACGTCCTGGGCGGGAGCCCCCAAGACAGCGCCCCTTCG---TTGAAGAGCCTGGTCGTCACTGGAAACCTGCTGGACTTTGAAGAGACGGCCAAGGCCCCGCTGTCCACGGTCAGCGCCAACACCACCAAAGCGGACGAGCCACCGCGGCCTCAAGCCTTAAACAGCAGCAGTGTTGTCTGGGAGCTGGATGACGGCCTGGATGAAGCATTTTCAAGGCTGGCCCAGTCTCGGACGAACCCTCAGGTCCTGGACACTGGACTGACGGCACAGGACATTCATTACGCCCAGTGCCTCTCGCCTGTCGACTGGGACAAGCCTGACAGCGGTGGCGCCGAGCCGGACGAC---CTCTTCAACTTC---
>sorAra2
-------------------------------------------------------------------------------------------AGCTGCCCGAGAACTGGACCGACACCCGGGAGACCCTTCTCGAGGGGATGCAGTTCAGCCTCAAGTACCTGGGCATGACGCTGGTGGAGCAACCCAAGGGCGAGGAGCTGTCAGCCGCTGCCGTCAAGAGGATCGTGGCCACGGCCAAGGCCAGCGGGAAGAAGCTACAGAAGGTGACTCTCAAGGTGTCACCACGGGGGATCATTCTGACGGACAGCATCACCGACCAGCTCATCGAGAACGTGTCCATTTACAGGATCTCCTACTGCACAGCAGACAAGGCTCACGACAAAGTATTTGCATACATCGCCCAGAGCCAGCACAACGAAAATCTCGAGTGCCACGCCTTCCTCTGTACCAAGCGGAAGATGGCCCAGGCCGTCACTCTCACAGTCGCCCAGGCCTTCAAGGTTGCCTTTGAGATTTGGCAAGTGTCCAGAGAAGAGAAGGAGAAGAAGGAGAAAGCCAGCCAGGAAGCCGGGGACGTCCTGGGCGGGGGCCGCTATGACAGCACCCCCTCA---CTGAAGAGCCTGGTTGCCACCGGGAACTTGCTGGACCTGGAGGAGACGACCAAGGCCCCACTGTCCACGGTCAGCGCTAACACCACGAACGTGGATGAGACGCCTCGACCTCCGAACTTGAACAACAGCACTGTGATCTGGGAGCTGGATGACGGCCTGGATGAAGCTTTTTCAAGGTTGGCCCAGTCTCGGACGAACCCTCAGGTCCTGGACACGGGACTGACAGCCCAGGACATCCAGAACGCCCAGTGCCTCTCGCCTGTTGACTGGGACAAGCCTGACAGCGGCGGTGCCGAGCAAGACGAC---TTCTTCAGCTTCT--
>oryAfe1
ATGGACGCACTCAAGTCCGCCGGGCGAGCGCTGATTCGGAGCCCCAGCATCGCCAAGCAGAGCTGGGGG---GGTGGCGGCCGGCACCGGAAGCTGCCTGAGAACTGGACAGACACTCGGGAGACACTGCTCGAGGGGATGCTCTTCAGCCTCAAGTACCTGGGCATGACGCTTGTGGAGCAGCCCAAGGGTGAGGAGCTGTCAGCTGCAGCCATCAAGAGGATTGTGGCCACGGCTAAGGCCAGTGGAAAGAAGCTGCCGAAAGTCACTCTGAAGGTGTCGCCACGGGGAATCATTTTGACGGACAGCATCACCAACCAGCTCATTGAGAACGTGTCTATTTACAGGATCTCCTACTGCACAGCAGACAAGATGCATGACAAAGTGTTTGCATACATCGCCCAGAGCCAGCACAACGAGAATCTGGAGTGCCATGCCTTCCTCTGCACCAAGCGGAAGATGGCTCAGGCTGTCACCCTCACAGTAGCCCAAGCCTTCAAAGTCGCCTTTGAGTTTTGGCAGGTATCCAAGGAAGAAAAGGAGAAGAGGGAGAAAGCCAACCAAGAGGGCGGGGACGTTCCAGGTGGGGCCCACCATGACAGCACCCCCTCA---CTGAAGAGCTCAGTCACCACTGGGAACCTGCTGGACTTGGAAGAGATAGCCAAGGCCCCACTATCCACAGTCAGCGCTAACACT---AACATGGACGAGACACCACGGCCTCAAACCTTGAGCAACAGCAGTGTTGTCTGGGAGCTGGATGACGGCCTGGATGAAGCATTTTCGAGGCTGGCCCAATCTCGGACAAACCCTCAGGTCTTGGACATTGGACTGACAGCCCAAGACATCCATTATGCCCAGTGTCTTTCGCCTGTCGATTGGAACAAGCCTGATGGTGGTGGCACCGAGCAGGATGAC---CTCTTCAGCTTC---
>triMan1
ATGGACGCGCTCAAGTCCGCGGGGCGGGCACTGATCCGGAGCCCCAGCATCGCCAAGCAGAGCTGGGGG---GGCGCCGGCCGGCACCGGAAGCTGCCTGAGAACTGGACAGACACTCGGGAGACACTGCTCGAGGGGATGCTCTTCAGCCTCAAGTACTTGGGCATGACACTGGTGGAACAGCCCAAGGGCGAGGAGCTGTCGGCTGCAGCTGTCAAGAGGATCGTGGCCACGGCTAAGGCCAGCGGGAAGAAGCTGCAGAAGGTAACTCTGAAGGTGTCGCCACGGGGAATCATCCTGACTGACAGCCTCACCAACCAGCTGATTGAGAACGTGTCCATTTACAGGATCTCCTACTGCACAGCAGACAAGATGCACGACAAGGTGTTTGCATACATCGCCCAGAGCCAGCACAACGAGAATCTTGAGTGTCATGCCTTCCTCTGCACCAAGCGGAAGATGGCCCAGGCTGTCACCCTCACAGTAGCCCAAGCCTTCAAAGTTGCCTTTGAGATTTGGCAGGTATCCAAGGAAGAGAAGGAGAAGAGGGAGAAAGCCAGCCAAGAGGGAGGGGACGTCCCAGGTGGGGCCCACCATGACAACACCCCTCCG---CTGAAGAGCCTGGTCGCTACCGGGAACTTGCTGGACTTGGAAGAGACGGCCAAGGCCTCGCTGTCCACGGTCAGCGCTAACACTCCTAACATGGACGAAGCACTGTGGCCTCAAACCTTGAGCAATAGCAGTGTTGTCTGGGAGCTGGATGATGGCCTGGATGAAGCATTTTCGAGGCTGGCCCAGTCTCGGACGAACCCTCAGGTCCTGGATATTGGACTGACAGCGCAGGACATCCGTTACGCCCACTGCCTCTCACCTGTCAACTGGGATAAGCCTGATGGCGGTGGCACTGAGCAGGATGAG---CTCTTCAGCTTC---
>micOch1
ATGGACGCGCTCAAGTCGGCGGGGCGCGCGCTGATCCGGAGCCCCAGTCTGGCCAAGCAGAGCTGG------GTGGGCGGCCGGCACCGCAAGTTGCCAGAGAACTGGACGGACACTCGGGAGACACTGCTGGAGGGCATGGTTTTCAGCCTCAAGTACCTTGGCATGACGCTGGTGGAGCGGCCCAAGGGCGAGGAGCTGTCTGCAGCTGCTGTCAAGAGGATCGTGGCCACAGCCAAGGCCAGCGGGAAGAAACTGCAGAAGGTAACTCTCAAGGTGTCGCCCCGGGGGATCATCCTGACAGACAGCCTCACCAGCCAGCTCATTGAGAACGTGTCCATTTACAGGATCTCCTACTGCACCGCAGACAAGATGCACGACAAGGTGTTCGCATACATCGCCCAGAGCCAGCACAGCGAGAGCCTGGAGTGCCACGCCTTCCTCTGCACCAAGCGGAAAATGGCACAAGCCGTCACCCTCACTGTAGCCCAGGCCTTCAAAGTTGCCTTTGAGTTTTGGCAGGTGTCCAAGGAAGAGAAAGAGAAGAGGGAAAAAGCCAACCAAGAAGGAGGAGACGTCTCAGGG---ACCCGATGTGACAGCGCCCCCTCA---TTGAAAAGCTTGGTTGTCACGGGGAACCTGCTGGATTTGGAAGAGGTGGCTAAGGCCCCATTATCCACGGTTACCACTAATACCAACAACTTGGACGAGACAGCACGGCCTCAAGTCTTGGGCAGCAACAGTGTCGTCTGGGAGCTGGATGATGGCCTGGATGAAGCATTTTCAAGGCTGGCACAGTCACGGACGAACCCTCAGGTCCTGGACACTGGACTGTCAGCACAGGACATCCACTACGCACAGTGCTTATCGCCCACCGACTGGGACAAGCCCGACAGCAGTGGCATCGATCAAGATGAC---CTCTTCAACTTC---
>mm10
ATGGACGCGCTCAAGTCGGCGGGGCGCGCGCTAATCCGGAGCCCCAGTCTGGCCAAGCAGAGCTGG------GCGGGCGGCCGGCACCGCAAGTTGCCAGAGAACTGGACGGACACGCGGGAGACACTGCTGGAGGGCATGGTTTTCAGCCTCAAGTACCTTGGTATGACGCTGGTGGAGCGGCCCAAGGGCGAGGAGCTGTCTGCAGCTGCTGTCAAGAGGATCGTAGCTACAGCCAAGGCCAGCGGGAAGAAGCTGCAGAAGGTGACACTCAAGGTGTCACCCCGGGGGATCATCCTGACCGACAGCCTCACTAGCCAGCTCATCGAGAACGTGTCCATTTACAGGATCTCCTACTGCACTGCAGACAAGATGCACGACAAGGTGTTCGCCTACATCGCCCAGAGCCAGCAGAACGAGAGCCTCGAGTGCCACGCCTTCCTCTGCACCAAGCGGAAAGTGGCCCAAGCCGTCACCCTGACTGTAGCCCAAGCCTTCAAAGTTGCCTTTGAGTTTTGGCAGGTGTCCAAGGAAGAGAAAGAGAAAAGGGAGAAAGCCAACCAGGAAGGAGGAGACGTCCCAGGG---ACCCGACGGGACAGCACCCCCTCA---CTGAAAACCTTGGTCGCTACCGGGAACCTGCTGGATTTGGAAGAGGTGGCTAAGGCCCCGTTATCTACAGTCAGCGCTAATACCAACAACGTGGACGAGACACCACGGCCTCAGGTCTTGGGCAACAACAGCGTCGTCTGGGAGCTGGATGACGGCCTGGACGAAGCATTTTCAAGGCTGGCGCAGTCCCGGACAAACCCTCAAGTCCTGGACACTGGACTGTCAGCACAGGACATCCATTATGCACAGTGCTTATCGCCCACCGACTGGGACAAGCCTGACAGCAGTGGCATTGATCAAGATGATGACGTCTTCACCTTC---
>criGri1
-------------------------------------------------------------------------------------------AGTTACCAGAGAACTGGACGGACACACGGGAAACTCTGCTGGAGGGCATGATTTTCAGCCTCAAGTACCTTGGCATGACACTGGTGGAGCGGCCCAAGGGGGAGGAGCTGTCAGCAGCTGCTGTCAAGAGGATCGTGGCCACAGCCAAGGCCAGCGGGAAGAAGCTGCAGAAGGTAACTCTCAAGGTGTCGCCCCGGGGAATCATCCTGACTGACAGCCTCACTAGCCAGCTCATTGAGAACGTGTCCATTTACAGGATCTCCTACTGCACAGCAGACAAGATGCATGACAAGGTGTTCGCATACATCGCCCAAAGCCCGCACAACGAGAGCCTGGAATGCCATGCCTTCCTCTGCACCAAGCGGAAAGTGGCACAAGCTGTCACCCTCACTGTAGCCCAGGCCTTCAAAGTTGCCTTTGAGTTTTGGCAAGCGTCCAAGGAAGAGAAAGAGAAGAGGGAGAAAGCCAACCAAGAGGGAGGAGCCATCTCAGGG---ACCCGACGTGACAGCACCCCGTCA---TTGAAAAGCTTGGTTGCCACTGGGAACCTGCTGGATTTGGAAGAGGTGTCTAAGGCTCCCTTGTCCACGGTCACCACTAATACCAACAACATGGATGAGACACTGCGGCCTCAAGTCTTGGGCACCAGCAGTGTGGTCTGGGAGCTGGACGATGGCCTGGATGAAGCATTTTCAAGGCTGGCACAGTCACGGACGAACCCTCAAGTCCTGGACACTGGGCTGTCCACACAGGACATCCATTATGCGCAGTGCTTATCGCCCACCGACTGGGACAAGCCTGACGGCAGTGGCATCGATCGAGATGAC---CTCTTCAGCTTCT--
>conCri1
-------------------------------------------------------------------------------------------AGCTGCCTGAGAACTGGACAGACACCCGGGAGACCCTGCTCGAGGGCATGCTCTTCAACCTCAAGTATCTGGGCATGACACTGGTGGAGCAGCCCAAGGGCGAGGAGCTGTCGGCTGCGGCTGTCAAGAGGATTGTGGCCATGGCCAAGGCCAGTGGGAAGAAGCTGCAGAAGGTGACTCTCAAGGTGTCGCCCCGGGGGATTATCCTGACCGACAGCATCACCAGCCAGCTCATTGAGAACGTGTCCATCTACAGGATCTCCTACTGCACAGCGGACAAGATGCATGACAAAGTATTCGCCTACATTGCCCAGAGCCAGCACAGCGAGAACCTCGAGTGCCACGCCTTCCTCTGCACCAAGCGCAAGATGGCCCAGGCTGTCACCCTCACAGTAGCCCAGGCCTTCAAAGTTGCCTTTGAGATTTGGCAGGTGTCCAGGGAAGAGAAGGAGAAGAGAGAGAAGGCTGGCCAGGAGGCAGGAGACGCCCTGGGCGGGGGCCTCCGGGACAGCACCCCTGCG---CTGAAGAGCCTGGTTGCCACTGGGAACCTGCTGGACTTGGAGGAGACGGCCAAGGCTCCGCTGTCCACGGTCAGCGCTAACACCGCTCACATGGACGAAGTGCCACGGCCTCAAACCTTGAACAACAGCAGTGTTGTCTGGGAGCTGGATGACGGCCTGGACGAAGCGTTTTCCAGGCTTGCCCAATCCCGGACAAACCCTCAGGTCCTGGACACTGGACTGAGCGTGCAGGACATCCACTACGCCCAGTGCCTCTCTCCCACCGACTGGGACAGGCCTGACAGTGGCAGCGCCGAGCAGGATGAC---CTCTTCAACTTCT--
>tupChi1
-------------------------------------------------------------------------------------------AGCTGCCGGAGAACTGGACGGACACGCGGGAGACGCTGCTGGAAGGCATGCAGTTCAGCCTCAAGTACCTGGGCATGACGCTGGTGGAGCAGCCCAAGGGCGAGGAGCTGTCGGCCGCCGCTGTCAAGAGGATCGTCGCCACGGCTAAGGCCAGCGGGAAGAAGCTGCAGAAGGTGACTCTCAAGGTTTCGCCACGAGGAATTATCCTGACGGACAGCCTCACCAACCAGCTCATCGAGAACGTGTCCATTTACAGGATCTCCTACTGCACAGCCGACAAGACGCACGACAAGGTGTTCGCATACATCGCCCAGGGCCAGCACAGCGAGAGCCTGGAGTGCCACGCCTTCCTCTGCACCAAGCGGAAAATGGCACAGGCTGTCACCCTCACTGTAGCCCAGGCCTTCAAAGTCGCCTTTGAGTTTTGGCAGGTGTCCAAGGAAGAGAGAGAGAAGAGGGACAAAGCCAGCCAGGAGGGAGTGGACGTCTTGGGG---ACCCGCCGTGACAGCACCCCGCCA---CTGAAGAGCTTGGTCGCCACTGGGAACCTGCTGGACTTGGAAGAGACGGTCAAGGCCCCGCTGTCCACGGTCAGCGCCAACACCACGCACACGGATGAGGCCCCACGGCCGCAAGCCCTGAGCAGCAGCGGTGTTGTCTGGGAGCTGGACGACGGCCTGGACGAAGCGTTCTCAAGGCTTGCCCAATCCCGGACGAACCCCCAGGTCCTGGACACGGGGCTGACGGCGCAGGACATCCAGTACGCCCAGTGCCTCTCGCCCGTCGGCTGGGACAAGCCCGACAGCAGCGGCACCGAGCAGGATGAC---CTCTTCAGCTTCT--
>echTel2
-------------------------------------------------------------------------------------------AGCTGCCCGAGAACTGGACCGACACGCGGGAGACGCTGCTGGAGGGGATGGTCTTCAGCCTCAAGTACCTGGGCGTGACGCTGGTGGAGCAGCCCAAGGGCGAGGAGCTGTCCGCTGCGGCCGTCAAGAGGATCGTGGCCACCGCAAAGGCCAGCGGGAAGAAGCTGCAGAAGGTGGCCCTGAAGGTGACACCCCGGGGAATTATCCTGACGGACAGCCTCACCAACCAGCTCATTGAGAACGTGTCCATTTACAGGATCTCCTACTGCACGGCAGACAAGATGCACGACAAGGTGTTTGCGTACATCGCCCAGAGCCAGCACAGCGAGAGCCTGGAGTGCCACGCCTTTCTCTGCACCAAGCGCAAGATGGCCCAGGCCGTCACCCTCACCGTAGCCCAAGCCTTCAAAGTTGCCTTTGAGTTTTGGCAGGTGTCCAAGGAAGAGAAGGAGAAGAGGGAGAAAGCCCTCCAAGAGGCGGGGGATGTCCCAGGCGGGACCCACCGTGACAGCGTCCCCTCA---CTGAAGAGCCTGGTTGCCACCGGAAACCTGTTGGACTTGGAAGAGACCCCCAAGGCCCCACTGTCCACGGTCAGCGCCAACACCCCTAACACGGATGAAGCTCCTCGGCCTCCAGCCCTGAGCAACAGCGGTGTTGTCTGGGAGCTGGATGACGGCCTGGACGAAGCCTTTTCAAGGCTGGCCCAGTCTCGGACGAACCCTCAGGTCCTGGACATCGGCCTGACGGCCCAGGACATCCAGTACGCCCAGTGCCTCTCGCCTGTCGACTGGGACAAGCCTGACGGCAGTGGCACCGAACAGGACGAC---CTCTTCCATTTCT--
