# Supplementary material for: Six reference-quality genomes reveal evolution of bat adaptations
Source: Nature. 2020 Jul 22;583(7817):578–84. doi: 10.1038/s41586-020-2486-3 (PMC8075899; doi:10.1038/s41586-020-2486-3)
Supplement: Supplementary file 6 — Alignments of 12,931 protein-coding genes across 48 mammals. [file 41586_2020_2486_MOESM6_ESM.gz › suppDataFile/ENST00000328444.aln.fasta]

>echTel2
ATGAAGCTAACTCTGGTGCAGATCTTCTTCATGCTGCTGCTGCTGTTGCTGGGCCTGGGGATGGGCTTGGGCCTGGGTCTGCGCATGGCTGCATCGGTCCTCGAGGACAGCGATCAGCTACTGAATGAGTTTTGGGCCAGCGACGCTCAGGATAAGGTG------------------------------------------------------------------------------------------------GCCATCTTCCATGAAGATGAAGTTGGG---AACAAGATGCTCAGGGCTGACGTTCCCTTGGAGAACAGCAAAGACTACCTGAGGTACGACCTGCTCGCCAGGGAATGCAATGCCATGATGGCCCCCAAGATGCAGGTGCACAATCAAACC------TGCTTACATCAGTACACGTTCATCCACGAGGAGGAAGCCACTGTCAAGGCTGTCTGTAACACGCCAGTCATTGCCTGTGAGCTCAAAGGGGGCAAATGCCACAAAAGTCCCCGCCCCTTTGACTTGACCGTCTGCAAGTTGGCCAAACCGGGCCAGGTGACTCCTCACTGCAACTACCTCACGTTCATCCTTGAGAAGTTCATCGTTATAACCTGTAATAACATGAAGTTC---CAGTTAACCTCGGGA------
>loxAfr3
ATGAAGCTGACTCTGGTGCCGATCTTTTTCATGCTGCTGCTGCTGCTGCTGGGCCTAGGGATGGGCCTGGGCCTGGGACTTCACATGGCCGCAGCAGTCCTGGAGGATAGTGATCAGCCACTGAATGAGTTTTGGGCCAGTGACTCCCAGGACAAGGCTGAGGCTGATGAAGAGGGAGAGGGCACC---CGAACCACAGAAACTCTGGTGCTTAGCGACCAAGGACTAGTACAACCTGGTTGGCAACCAGAAGGCACCATCTTCAATGAAGATGAGGTTGGG---GACAAGATGCTCAGGGCTGATGTTCTCTCTCAGAGCAGCAAAGACTACCTTAGGTATGACCTGCTCTCCAGGGAATGCAATGCCATGATGGCCCACAAGATGAAGAAGCACAACCAAACC------TGCATAACCCAGTACACGTTTCTCCATGAGGATGAAGACACAGTCAAGGCTGTCTGTAACAGTCCAGTCATTGCCTGTGAGCTCAAAGGGGGCAAGTGTCACAAAAGCACCCGCCCCTTCAATTTAACACACTGCAAGTTATCCAAACCAGGGCAGGTCACTCCTCACTGCAATTACCTAACTTTCATTTTTGAAAAGTATATCCTTATAACCTGCAATGACACGAAGCCC---CAGTTATCCCCTGGACAG---
>micMur3
ATGAAGGCGAATCTGGTGCAGGTCTTTTTCATGCTGCTGCTGCTGCTGCTGGGCCTGGGAGTGGGCCTGGGCCTGGGGCTTCAGATGGCCGCAGCAGTCCTGGAGGACAGTGATCAGCCGCTGAATGAATTTTGGTCCAGCGACTCACAGGATGAAGCTAAAGCCACTGAG---AGGGAGGGTACC---CGAACCACAGAAACCCTGGTGCTTAGCAACAAAGGAGTGGTGCAACCTGTCTGG---TCAGAAGAGACCATCCTCGGTGAAGATGAGGTTGGAGGAAACAAGCTGCTCAGAGCTGAGGCTCCTTCACAGAGCAAGAAAGACTATCTTCAGCTTGACCTCACAGCTAGGGAATGCAATACCATGATGGCAGACAAGATGAAGGAGCACAATCAGACT------TGCATAAATGAGTACACATTCATCCATGAGGAACTCCAAACGGTCAAAGCTGTCTGTAACAGCCCTGTTGTTGCCTGTGAGCTCAAGGGGGGCAAATGTCACAAAAGCTCCAAACCTTTTGATCTGACATTCTGTAAGTTGTCCAAAGCAGGCCAAGTCACTCCTAACTGCAGCTACCTGACTTTCATTATGGAAAAGTTTGTTGTTATAAGCTGTAACGACATGAAGCTC---CAGTTAACATCTGGACAC---
>HLturTru3
ATGAAGCTGACCCTGGTGCAGATCTTTTTCATAATGTTGCTGCTCCTGCTGGGCCTGGGGGTAGGCCTGGGGCTGGGACTTCAGATGGCCGCAGCAGTCCTGGAGGAAAGTGATCAGCTACTGAATGAGTTTCAGTCCAGTGACTCACATGACAAGGCTGAAGCCACTAGGGAGGGAGTGGGCACCCTTCGAAGCATAGAAACG------CTTAGCAACAAAGAAGTGGTGCAA------------CTGGAAGAGACCACCGTCAGTGAAGATGAAGTTGGAGGAAACAAGATGCTCAGAGCTGAGGCTCTCTTTCAGAGCAACAAAGACTATCTGAGGTCTGACCTGATGGACAGGGAATGCAATGCCCTGATGGCACAGAAGATGAAGCCGCACAACCACACA------TGCATACCCCGGTACATATTCATCCATGAGGAACTAGAGGCAGTCAAAGCTGTCTGTAAGAGTCCTGTTGTTGCCTGTGACCTCAAGGGAGGCAAGTGTCACAAAAGCTCCCGTCCTTTTGATTTGACAATCTGCAAGTTATCCAAACCAGGCCAAGTCACTCCTCACTGCAATTACATAACTTTCATTCTTGAAAAGTACATTTTTATATCCTGTAGTGACATGAAAGTC---CAGGTAACATCTGGACCA---
>ochPri3
ATGAAGCTGACTCTGGTCCAGATGTTCTTCATGCTGCTGCTGCTGCTACTGGGCATGGGGATGGGCCTGGGGCTGGGCCTCCGAATGGCCGCAGCAGTCCTGGAGGACAGCGGGCAGTCGCTGAAAGAGTTTTGGTCTGGTGACTTTCAGGACAGGGCGGAGGCCACCGAG------AAGGCAGCC---CAAACCACAGAAAGTCCGGAGATAAGCAACACGCGGGTGAAACAACCTGGCTGG---CCAGAAGAGGGCACGGGCAGGCCGGAGAAGTCTGCAGGGGACAGGATGCTCAGAGCTGAGGCCCCCTCCCACAGCCACAACCAGTACCTGAGATTTGACTTGCTGTCGAGGGACTGCAACACCATGATGGCCGAGAAGGCGAAGGAGAACAACCGCAGC------TGCATATCGCAGTACATTTTCATCCACGAGGAACCCAAGACCGTCAAAGCTGTCTGCAAAACTCCCACCGTGGCCTGTGAATCCAAGAATGGCAAATGTCACAAGAGCCCTCGTCCTTTCAACTTGACATTCTGCAAATTATCCAAACCAGGCCAAGTTACTCCCAACTGCCATTATCTCACTTTTGTTCTGGAGAAGCACATTTTTATGACTTGCAACGACCAGAAGGTC---CAGATAGCGCCA---------
>criGri1
ATGAAGGTGACTCTGGTGCATATGTTGTTCATGATGTTGCTGCTGTTGCTAGGCCTGGGCCTGGGCCTGGGCCTGGGCCTTCACATGGCTGCTGCAGTCCTGCAGGATAGTCATCAGCCACTCAGTGAGTTTTGGCCTGGTGACTCCAAGGACACAGCTGAGGCCACTGAAGAGGGAGAAGGCACC---TGGACCACAAAAGCACCGGCGCTTGGCTACAAAGAAATGGCACAATCTAACTGG---CTAGAAGAGACTGTCCTCAATGAAGATGACGTTGGAGGAAGTAGGATGCTGGGGACTAAGGCTCTCTCACAGAGCAAACAAGACTTT---------------------------------------------------------------------------------------------------------------------------------GTCTGTAACAGTCCTGTGATTGCCTGTGACCTCAAGGGGTCCAAATGTCACAAAAGCCCCCGCCCTTTTGAACTGACAGTGTGCCTGTTGTCCAAACCAGGCCAAGTCGTTCCCAACTGCCATTATCTGACTTACATAACTGAAAAGTACATTATCACAACATGT---GATGGCTCAACG---CAAATA---------------
>mm10
ATGAAGGTGACACTGGTGCATCTGTTGTTCATGATGTTGCTGCTGTTGCTAGGCCTAGGGCTGGGGCTGGGCCTGGGCCTTCACATGGCAGCTGCCGTCCTGGAG------GATCAGCCACTGAATGAATTTTGGCCCAGTGACTCCCAGAAT------------ACTGAAGAGGGAGAGGGCATC---TGGACCACAGAAGGTCTGGCACTTGGCTACAAAGAAATGGCACAACCTGTCTGG---CCAGAAGAGGCTGTCCTCAGTGAAGATGAAGTGGGGGGAAGCAGGATGCTGAGGGCTGAGCCCCGCTTTCAGAGCAAACAAGACTACCTTAAGTTTGACTTGAGTGTCAGGGACTGTAATACCATGATGGCACACAAGATAAAGGAGCCTAATCAGAGC------TGCATAAACCAGTACACGTTCATCCATGAGGACCCAAACACAGTCAAAGCTGTCTGTAACGGTTCCCTGGTTGACTGTGACCTCAAGGGGGGCAAATGTTACAAAAGTCCCCGGCCTTTTGATCTGACATTGTGCAAATTGGCCAAACCAGGCCAAGTCACTCCCAACTGTCACTATCTGACTTACATAACCGAAAAGGTCATTTTCATGACATGCAATGACAAGAAA------CAACTGGAGACTAAA------
>micOch1
ATGAAGGTGACTGTGGTACACACGCTGTTTATGGTGCTGCTGTTGCTGCTAGGCCTGGGGCTGGGCCTGGGCCTCGGCCTCCACATGGCTGCTGCGGTCTTG---------GATCCGCCACTGAGTGAGTTCTGGCCTGGTGGCTCCGAGGGCACAGCTGGGGCCACTGAAGAGGGAGAAGGCGCA---AGGACCACAGAAGCCCTGGTGCTGGGCTACAAAGAAATGGCACAGCCTGTCTGG---CCAGAAGAGGCTGTCTTCGGGGGAGATGAGGTCGGAGGAAGCAGGATGCTG---------------TCTCAGAGCAAACAGGACTACCTCAGGTTTGACCTGAGTCCCAGGGACTGTAACACCATGATGGCCCCCAAGATGAAGGAGCATAACCGCAGC------TGCATAAACCAATACACATTCATCCATGAAGAGCCAAGCACCGTCAGGGCGGTCTGTGACAGCCCTGTGGTTACCTGTAACCTCAAGGGGCTCAAATGTCACAAAAGCCCCCGTCCTTTCGATCTGACATTGTGCAAGTTGTCCAAACCAGGCCAAGTCACGCCCAACTGCCATTATCTGAGTTATATCATGGAAAAGGTCATTATCGTAACATGCAATGACACGAAGCTGCTGGAGCTTAAC------------
>rn6
ATGAAGGTGACACTGGTGCATCTGTTGTTCATGATGTTACTGCTGTTGCTAGGACTGGGGGTGGGGCTGGGGCTGGGCCTTCACATGGCTGCTGCCATCCTGGAG------AATCAGCCACTGGATGAGTTTTGGCCCAGTGACTCCCAGGACACAGCTGAGGCCACTGAAGAGGGACAGGGCACC---AGGACCACAGAAGCCCTGGTACTTGACAACAAAGAAATGGCAGTACCTGTCTGG---TCAGAAGATACTGTCCTCAGTGAAGATGAAGTGGGGGGAAGCAGGATGCTGAGAGCCAAGACCCTCCTTCAGAGCAAGCAAGGCTACCTTAAGTTTGACTTGAACATCCGGGACTGTAACGTCATGATGGCCCACAAGATAAAGGAGCACAATCAGAGC------TGCATAAACGATTATACATTCATCCATGAGGATCCAAGCACAGTCGGAGCCGTCTGTAACAGTCCCCTGGTTGACTGTGATCTCAAGGGAGGCAAATGTCACAAAAGCCCCCGGCCTTTTGACCTGACATTGTGCAAGTTGGCCAAACCAGGCCAAGTCACTCCCAACTGCCACTATCTGACTTACATAACTGAAAAGGTCATTATCATAACATGCAACAACACGAAA------CAACTGGAGATTAAA------
>hg38
ATGAAGCTGAATCTGGTGCAGATCTTTTTCATGTTGCTGATGCTGCTGCTGGGCCTGGGGATGGGCCTGGGGTTGGGACTTCATATGGCTACAGCAGTCTTGGAGGAGAGTGATCAACCGCTCAATGAATTTTGGTCCAGTGACTCACAGGACAAAGCTGAGGCCACTGAGGAGGGAGACGGCACC---CAAACCACAGAAACGCTGGTGCTTAGCAACAAAGAAGTGGTGCAACCTGGCTGG---CCAGAAGATCCCATCCTCGGTGAAGATGAGGTTGGGGGTAACAAGATGCTCAGAGCCTCAGCTCTCTTTCAGAGCAACAAAGACTATCTTAGGCTTGACCAGACAGATAGAGAATGCAATGATATGATGGCACACAAGATGAAGGAGCCCAGTCAGAGT------TGCATAGCCCAGTATGCATTCATCCATGAGGATCTAAACACAGTCAAAGCTGTCTGTAACAGTCCTGTCATTGCCTGTGAGCTCAAGGGGGGAAAATGTCACAAAAGCTCCCGACCTTTTGATTTGACATTGTGCGAGCTGTCCCAACCAGACCAGGTCACTCCTAACTGCAATTACCTAACTTCTGTTATAAAAAAGCACATTATTATAACCTGTAATGACATGAAGCGC---CAGTTACCAACTGGACAA---
>gorGor5
ATGAAACTGAATCTGGTGCAGATCTTTTTCATGTTGCTGATGCTGCTGCTGGGCCTGGGGATGGGCCTGGGGTTGGGACTTCATATGGCTGCAGCAGTCTCGGAGGAGAGTGATCAACCGCTCAATGAATTTTGGTCCAGTGACTCACAGGACAAAGCTGAGGCCACTGGGGAGGGAGACGGCACC---CAAACCACAGAAACGCTGGTGCTTACCAACAAAGAAGTGGTGCAACCTGGCTGG---CCAGAAGATCCCATCCTCGGTGAAGATGAGGTTGGGGGTAACAAGATGCTCAGAGCCTCAGCTCTCTTTCAGAGCGACAAAGACTATCTTAGGCTTGACCAGACAGATAGAGAATGCAATGATATGATGGCACACAAGATGAAGGAGCCCAATCAGAGT------TGCATAGCCCAGTATGCATTCATCCATGAGGATCTAAACACAGTCAAAGCTGTCTGTAACAGTCCTGTCATTGCCTGTGAGCTCAAGGGGGGAAAATGTCACAAAAGCTCCCGACCTTTTGATTTGACATTGTGCGAGCTGTCCAAACCAGACCAGGTCACTCCTAACTGCAATTACCTAACTTCTGTTATAAAAAAGCACATTATTATAACCTGTAATGACATGAAGCGC---CAGTTACCAACTGGACAA---
>ponAbe2
ATGAAGCTGAATCTGGTGCAGATCTTTTTCATGTTGCTGATGCTGCTGCTGGGCCTGGGGATGGGCCTGGGGTTGGGGCTTCATATGGCTGCAGCAGTCTTGGAGGAGAGTAATCAACCGCTCAATGAATTTTGGTCCAGTGACTCACAGGACAAAGCTGAGGCCACTGAGGAGGGAGAGGGCACC---CAAACCACAGAAACGCTGGTGCTTAGCAACAAAGAAGTGGTGCAACCTGGCTGG---CCGGAAGATCCCATCCTTGGTGAAGATGAGGTTGGAGGAAACAAGATGCCCAGAGCCTCAGCTCTCTTTCAGAGCAACAAAGACTATCTTAGGCTTGACCAGACAGATAGAGAATGCAATGATATGATGGCACACAAGATGAAGGAGCCCAATCAGAGT------TGCATAGCCCAGTACGCATTCATCCATGAGGATCTAAACACAGTCAAAGCTGTCTGTAACAGTCCTGTCATTGCCTGTGAGCTCAAGGGCGGAAAATGTCACAAAAGCTCCAGACCTTTTGATTTGACATTGTGCGAGCTGTCCAAACCAGACCAGGTCACTCCTAACTGCAATTACCTAACTTCTGTTATAAAAAAGCACATTATTATAACCTGTAATGACGTGAAGCGC---CAGTTACCAACTGGACAA---
>panTro5
ATGAAGCTGAATCTGGTGCAGATCTTTTTCATGTTGCTGATGCTGCTGCTGGGCCTGGGGATGGGCCTGGGGTTGGGACTTCATATGGCTGCAGCAGTCTTGGAGGAGAGTGATCAACCGCTCAATGAATTTTGGTCCAGTGACTCACAGGACAAAGCTGAGGCCACTGAGGAGGGAGACGACATC---CAAACCACAGAAACGCTGGTGCTTAGCAACAAAGAAGTGGTGCAACCTGGCTGG---CCAGAAGATCCCATCCTCGGTGAAGATGAGGTTGGGGGTAACAAGATGCTCAGAGCCTCAGCGCTCTTTCAGAGCAACAAAGACTATCTTAGGCTTGACCAGACAGATAGAGAATGCAATGATATGATGGCACACAAGATGAAGGAGCCCAATCAGAGT------TGCATAGCCCAGTATGCATTCATCCATGAAGATCTAAACACAGTCAAAGCTGTCTGTAACAGTCCTGTCATTGCCTGTGACCTCAAGGGGGGAAAATGTCACAAAAGCTCCCGACCTTTTGATTTGACATTGTGCGAGCTGTCCAAACCAGACCAGGTCACTCCTAACTGCAATTACCTAACTTCTGTTATAAAAAAGCACATTATTATAACCTGTAATGACATGAAGCGC---CAGTTACCAACTGGACAA---
>macFas5
ATGAAGCTGAATCTGGTGCAGATCTTTTTCATGTTGCTGATGCTGATGCTGGGCCTGGGGATGGGCCTGGGGCTGGGGCTTCAAATGGCTGCAGCAGTCTTGGAGGAGAGTGATCAACCGCTCAATGAATTTTGGTCCAGTGACTCACAGGACGAAACTGAGGCCACTGAGGAGGGAGAGGGCACC---CAAACCACAGAAACGCTGGTACTTGGCAACAAAGAAGTGGTGCAACCTGGCTGG---CCGGAAGATCCCATCCTCAATGAAGATGAGGTTGGAGGAAACAAGATGCTCAGAGCCTCAGCTCTCTTTCAGAGCAACAAAGACTATCTTAGGCTTGACCAGACAGATAGAGAATGCAATGAAATGATGGCACACAAGATGAAGGAGCCCAATCAGAGT------TGCATAGCCCAGTATGCATTCATCCACGAGGATCTAAAGACAGTCAAAGCTGTCTGTAACAGTCCTGTCATTGCCTGTGAGCTCAAGGGGGGAAAATGTCACAAAAGCTCCCGACCTTTTGATTTGACATTGTGCGAGCTGTCCAAACCAGACCAGGTCACTCCTAACTGCAATTACCTAACTTCTGTTATAAAAAAGCACATTATTATAACCTGTAATGACGTGAAACTC---CAGTTACCCACTGGA------
>calJac3
ATGAAGTTGAATCTGGTGCAGGTCTTTTTTATGTTGCTGCTGCTGCTGCTGGGCCTGGGGATGGGCCTGGGGCTGGGGCTTCGTATGGCTGCAGCAGTCTTGGAGGAGAGCGATCAGCCACTCAATGAATTTTGGTCCAGTGACTCACAGGACAAAGCTGAGGCCACTGAAGCAGGAGAGAGCACT---CAAACCACAGAAACCCTTGTGCTTAGCAACAAAGAAGTGGTGCAACCTGGCTGG---CCAGAAGACCCCATCCTCAATGAAGATGAGGTTGGAGAAAAAGAGATGCTCAGAGCTGAGTCTCTCTTTCGGAACAACAAAGACTATCTTAGGGTTGACCAGACAGATAGAGAATGCAATGATATGATGGCACACAAGATAAAGGAGCACAATCAGAGT------TGCATAACCCAGCATGCATTCATCCATGAGGATCCAGACACGGTCAAAGCTGTCTGTAACAGTCCTGTCATTGCCTGTGAGCTCAAGGGGGGAAAATGTCACAAAAGCTCCCGACCTTTTGATTTGACATTCTGCGAGTTGTCCAAACCAGATCAGGTCACTCCTAACTGCAACTACCTAACTTCTGTTATAAAAAAGCACATTATTATAACCTGTAATGACAAGAAGCTC---CAGTCATCAATTGGACAA---
>saiBol1
ATGAAGTTGAATCTGGTGCAGATCTTTTTCATGTTGCTGATGCTGCTGCTGGGCCTGGGGTTGGGCCTGGGGCTGGGGCTTCACATGGCTGCAGCAGTCTTGGAAGAGAGCGATCAGCCGCTCAATGAATTTTGGTCCAGTGACTCACAGGAAAAAGCTGAGGCCACTGAGGCAGGAGAGGGCACC---CAAACCGCAGAAACCCTGGTGCTTAGCAACAAAGAAGTGGTGCAACCTGGCTGG---CCAGAAGACCCCATCCTCAATGAAGATGAGGTTGGAGAAAAAGAGATGCTCAGAGCTGAGTCTCTCTTTCAGAACAACAAAGACTATCTTCGGGTTGACCAGACAGATAGAGAATGCAATGATATGATGGCACACAAGATAAAGAAGCATAATCAGAGT------TGCATAACCCAGCATGCATTCATCCATGAGGACCCAGACACGGTCAAAGCTGTCTGTGACAGTCCTGTCATTGCCTGTGGGCTCAAGGGGGGGAAATGTCACAAAAGCTCCCGACCTTTTGATTTGACGTTCTGCGAGTTGTCCAAACCAGATCAGGTCACTCCTAACTGCAACTACCTAACTTCTGTTATTAAAAAGCACATTATTATAACCTGTAATGACAAGAAGCTC---CAGTCACCAATTGGACAA---
>oryAfe1
ATGAAGCTGACTCTGGTGCAGATCTTCTTCATGCTGCTGCTGTTGCTGCTAGGTCTGGGGATGGGTCTGGGCCTAGGGCTTCACATGGCTGCAGCAGTTCTGGAGGAGAGTGATCAACCACTGAATGAGTTTTGGGCCAGTGATTCCCAGGACAGGGATGAGGCTGCTGAGGAAGGAGAGGGCACC---CGAACCGCAGAAACTTTGCTGCTTACAAACCCAGAAGTAGCT------GGCTGGCAACCAGAAGAAACCATTTTCAATGAAGATGAGGTTGGGAACAACAAGATGCTCAGAGCTGATGTTCTCTTTCAGAGCAGCAAAGACTACCTTAGGTATAACTTGGTCTCCAGGGAATGCAATGCTATGATGGCCCACAAAATGAAGAAGCACAACCAAACC------TGCATAACCCAGTACACATTCATCCATGAGGATGAAGACACGGTCAAGTCTGTCTGTAACAGTCCAGTCATTGCCTGTGAACTCAAAGGGGGCAAGTGTCATAAAAGCCCCCGCCCCTTTGATTTGACACTCTGCAAGTTGTCCAAACCAGGCCAGGTCACTCCTCACTGCAACTACCTAACTTTCATTTTTGAAAAATTCATTGTTATAACCTGTAGTGACATGAAGTTC---CAGTTATCCCCTGGACAG---
>triMan1
ATGAAGCTGACTCTGGTGCAGATCTTCTTCATGCTGCTGCTGCTGCTGCTGGGCCTGGGGATGGGACTGGGCCTGGGGCTTCACATGGCCGCAGCAGTCCTGGAAGATAGTGATCAGCCACTGAATGAGTTTTGGGCCAGTGACTCCCAGGACAAGGCTGAGGCTGTTGAGGAGGGAGAGGGCACC---CGTAACACAGAAACTCTGGTGCTTAGCAACCGAGGACTAGCACAAGCTGGCTGGCAACCAGAAGACACAATCTTCAATGAAGATGAGGTTGGGGACAACAAGATGCTCAGGGTTGATGTTCTCTCTCAGAGTAGTAAAGAGTACCTTAGGTATGACCTTCTCTCCAGGGAATGCAATGCCATGATGGCTCACAAGATAAAGAAGCACAACCAAACT------TGCATAACCCAGTACACATTTCTCCATGAGGATGAAGACACGGTCAAGGCTGTCTGTAACAGTCCAGTCATTGCCTGTGAGCTCAAAGGGGGCAAGTGTCACAAAAGCCCTCGCCCCTTCAGTTTGACACACTGCAAGTTGTCCAAACCAGGCCAGGTCACTCCTCACTGCAGCTACCTAACTTTCATTTTTGAAAAGTACATTGTTATAACCTGTAATGACATGAAGCTC---CAGTTATCCCCTGGACAG---
>tarSyr2
ATGAAGCAGAATCTGGTGCAGATCTTTTTCATGCTGCTGCTGCTGCTGTTGGGCCTGGGCCTGGGCCTGGGGCTGGGGCTTCATATGGCTGCCGCAGTCCTGGAGGATAGTGATCAGCCGCTGAATGAATTTTGGTCCAGTGACTCACAGGACAAAACTGAGGCTGCTGAGGAGGGAGAGGGCACT---CAAACCACAGAAGCTCTGGTGCTTAACAACAAAGGAGTAGTAGAGCCTGGCTGG---CCCGAAGAGTCCATCCTCAGTGAAGATGAGGTTGGAGGAAGCAAGATCCTCAGAGCTGAGGCTCCCTTTCAGGGGGACAAAGACTATCTGAAGTTTGACCTGACAGCTAGGGAATGCAATGCCATGATGGCATCCAAGATGAAGGTGGACAATGAAAAT------TGCATAAACCAGTACACATTCATTCATGAGGATCTAGATACGGTCAAAGCTGTCTGTAATAGTCCTGTCGTTGCTTGTGAACTCAAGGGGGGAAAATGTCACAAAAGCTCTCGTCCTTTTGATTTGACCGTCTGCAAGTTGTCCAAACCAGGCCAGATCACTCCAAACTGCAATTACTTAACTTTCATTATGGAAAAGGCCATTGTTATAAGCTGTAATGACATGAAGTTC---CAGTTAATACCTGGACAA---
>musFur1
ATGAAGCTGACTCTGGTGCAGATCTTCTTTATGATGTTGCTGCTCCTGCTGGGCCTGGGACTTGGCCTGGGGCTGGGGCTGCAGATGGCTGCAGCAGTCCTACAGGAGAGCGATCAGACCCTGAGCGAGCTGTGGTCCAGTGACTCCGAGGACAAGACCAAGGCCAATCAA---GGAGAGGGCAGC---CAAACTACAGAAACCTTGCTGGTTAGCAACAAAGGAGTGGTGCAACCGGGCTGG---TCTGAAGACACCGTCCTTGGGGAAGACGAAGTTCGGGGAAGCAAGATGCTCAGAGCTGAGCCTCTCCTTCCCAGCCACAAAGACTATCTTAGGTCTGACTTGATGACCAGGGAGTGTAACAGCCTGATGTCACACAAGCTGAAAGAACACAACCGCACG------TGCATAAGCCAGTACACGTTCATCCACGAGGATCTGGATACAGTCAAGGCTGTCTGTAACAGTCCTCCAGTTGCCTGTGAGCTCAAGGGGGGCAAATGCCACAGAAGTTCCCGTCCTTTCGATTTGACGCTCTGCAGGCTGTCCAAACCAGGCCAGGTCCCTCCTCACTGCAATTACCTCACTGTCATTTTTGAAAAGTATATTATTATATCCTGTAATGACTCGAAGTTC---CAGATAACGTCTGGACAA---
>ailMel1
ATGAAGCTGACCCTGGTACAGATCTTCTTCATGATGTTGCTGCTCCTGCTGGGCCTGGGGCTGGGCCTGGGGCTGGGCCTTCAGATGGCTGCAGCCATCCTGGAGGACAGCGATCAGTCCCTGAGTGAGCTCTGGTCCAGCGACTCAGACGACAAGACCAAGGCCACTAAA---GGAGAGGGCAGC---CGAACTGCAGAAACCTTGCTGCTTAGCAACAAAGGAGTGGTGCAACCAGGCTGG---TCCGAAGACACCGTCCTCGGGGAAGACGAAGTTCGGGGAAGCAAGATGCTCAGAGACGAGCCTCCCCTTCACAGCCACAAAGACTACCTTAGGTCTGACCTGATGACCAGGGAGTGCAACACCCTGATGGCCCAGAAGCTGAAGGAGCACAACCGCACG------TGCATAAGCCAGTACACGTTCATCCACGAGGATGTGGATACGGTCAAGGCCGTCTGTAACAGTCCTGTCGTTGCCTGTGAGCTCAAGGGGGGCAAATGCCACAAAAGCTCCCGTCCTTTCGATTTGACACTCTGCAGGCTGTCCAAACCAGGCCAGGTCACTCCTCACTGCAATTACCTCACATTTATTTTTGAAAGGCGTATTATTATATCCTGTCCTGACATGAAGGTC---CAGATAATGTCTGGACAA---
>lepWed1
ATGAAGCTGACTCTGGTTCAGATCTTCTTCATGATGTTGCTGCTCCTACTGGGCCTGGGGCTGGGTCTGGGGCTGGGGCTTCAGATGGCTGCAGCAGTCCTGGAGGAGAGCGAGCAGTCCCTGAGTGAGCTGTGGTCCAGTGACTCAGAGGACAAGACCAAGGCCACGAAA---GGAGAGGGCAGC---CGAACTACAGAAACCTTGCTGCTTAGCAACAAAGGAGTGGTACAGCCGGGCTGG---GCCGAAGACACCGTCCTCGGGGAAGATGAAGTTCAGGGAAGCAAGATGCTTGGAGCTGAGCCTCTCCTTCAGAGCCAGAAAGACTACCTTAGGTCTGACCTGATGGCCAGGGAATGCAACAGCCTGATGGTACACAAGCTGAAGGAGCACAATCGCACG------TGCATAAACCAGTACACATTCATCCATGAGGATCTGGATACGGTCAAAGCTGTCTGTAACAGTCCTGTGGTTGCCTGTGAGCTCAAGGGGGGCAAATGCCACAGAAGCTCCCGGCCTTTCGATTTGACACTCTGCAGGCTGTCCAAACCAGGCCAGGTCACTCCTCACTGCAATTACCTCACTTTCATTTTTGAAAAGTATATTATTATATCTTGTAATGACATGAAGGCC---CAGATAATGTCTGGACAA---
>canFam3
ATGAAGCTGACTGTGGTGCAGATCCTCTTTATGATGCTGCTGCTCCTGCTGGGTCTGGGAATGGGCCTGGGCTTGGGGCTTCGGATGGCTGCAGCCGTCCTGGAGGACAGCGATCAGTCCCTGATGGAGCTTTGGTCTAGCGACTCGGAGGACACGGCCGAGGCCACTAAA---GGAGAGGGCAGC---CGGACTACGGAGAACTTGGTGCTTAGCAGCAAAGGCGTGCTGCCCCCCGGCTGG---CCCGAAGACCCCATCCTCGGTGAAGACGAAGTGGCGGGAAACAAGGTG---GGAGGGGAGCCTCTCCTTCCCAGCAACAAAGCCTACCTTCGGTCTGACCTGCTGGCCAGGGAATGCAACACCCTGATGGCGCCCAAGGTGAAGGGTCACAACCGCACG------TGCATAAGCCAGTACACGTTCATCCATGAGGACCTTGACACCGTCCAGGCCGTCTGCAACAGTCCCGTCGTGGCCTGTCAGCTCAAGGGAGGCAAATGCCACAGAAGCTCCCGTCCTTTTGACTTGACCTTCTGTAGGTTGTCCAAACCGGGCCAGGTCACTCCTCACTGCCATTACGTCACTTTCATTTTTGAAAAGTATATTATCATATCCTGCAATGACATGAAGGTC---CAGGTAGTGTCTGGACAA---
>HLequCab3
ATGAAGCTGACTTTGGTGCAGATCTTTTTCATGATGTTGCTGCTGTTGCTGGGCCTGGGGATGGGCCTGGGGTTGGGGCTTCAGATGGCTGCAGCAGTCCTGGAGGATAGTGATCAATCACTGAATGACTTTTGGTCCAGTGACTCACAGGAGAAGGCCGAGACCACTAAGGAGGGAGATGGCACC---CGAACCACAGAAACCCTGCTGCTTAGCAACAAAGGAGTGGTTCAACCTGTGTGG---CCAGAAGAGACTATCCTCGCTGAGGATGAAGTTGGAGGAAACAAGATGCTCAGAGCTGATGCTCTCTTTCAGAGTGACAAAGACTATCTTAGGCTTGACCTGATGAACAGGGAATGCAATTCCCTAATGGCACATAAGGTGAAGAAGCGCAACCACACA------TGTATACCTGAGTACACATTCATCCATGAGGAACTAGATACAGTCAAAGCTGTCTGTAAGAATCCTGTTGTTGCCTGTGATCTCAAGGGAGCCAAATGTCACAAAAGCTCCCGTCCTTTTGATTTGACATTCTGCAAGTTATCCAAACCAGGCCAAGTCACTCCTCACTGCAATTACCTAACTTTCATTTTTGAAAAGTTCATTATTATATCCTGTAATGACATGAAGGTC---AAGATAACA------------
>cerSim1
ATGAAGCTGACTCTGGTGCAGATCTTCTTCATGATGTTGCTGCTGTTGCTGGGCCTGGGGTTGGGCCTGGGGTTGGGGCTTCAGATGGCCGCAGCAGTCCTGGAGGATAGCAATCAACCACTGAATGACTTTTGGTCCAGTGACTCACAGGAGAAGACCGAGACCACTAAGAAGGGAGAGGGCACC---CAAACCACAGAAGCCCTGCTGCTTAGCAACAAAGGAGTGGTGCAACCTGGGTGG---CCAGAAGATACCATCCTTGGTGAAGATGAAGTTGGAGGAAACAAGATGCTCAGAGCTGAGGCTCTCTTTCAGAGCAACAAAGACTATCTTAGGCTTGACCTGACAGCCAGGGAATGCAATGCCCTAATGGCACATAAGGTGAAGGGGCACAACCACCCA------TGCATAACCCAGTACACATTCATCCATGAGGATCTAGATACAGTCAAAGCTGTCTGTAATAGTCCCGTTGTTGCCTGTGACCTCAAGGGAGCCAAATGTCACAAAAGCTCCCGTCCTTTTGATCTGACACTCTGCAAGTTATCCAAACCAGGCCAAGTCACTCCTCATTGCAATTACCTAACTTTCATTTTTGAAAAGTTCATTATTATATCCTGTAGTGACATGAAGCTC---CAGGTAACA------------
>HLrouAeg4
ATGAAGCTGACTCTGGTGCAGATCTTTTTCATGATGTTGCTGCTGTTGCTAGGCCTGGGGATGGGCCTAGGATTAGGACTTCAGATGGCTGCAGCACTCTTGGAGGATAGCGATCAGTCACTGAATGAGTTTTGGTACAGTGACTCAAAGGACAGAGCGGAGGCCACTAAGGAGGGAGAGGGCTCC---CGAACAACAGAAACCCTGCTGCTTAGCAACAAAGGACTGGTGCAACCTGGCTGG---CCAGAAGAGACCATTCTCAGTGAAGATGAAGTTGGAGGAAACAAGATGCTCAGAGCTGAGGCTCTCTTTCAGAGCAACAAAGACTATTCTAGGCTTGACCTGACGGGCCGGGAGTGTAATGCCATGATGGCACACAAGATAAAGGAGCACAACCGCACA------TGCATAACCCAGTTCACATTCATTCATGAGGAGTTAGAGACAGTCAAAGCTGTCTGTAATGGGCCTGTTGTTGATTGTGAGCTCAAGGGACGCAAATGTCACAAAAGTTCCCGTCCTTTCGATTTGACATTCTGCAAGTTATCCAAACCAGGCCAAGTCACTCCTCACTGCAATTACCTAACTTTCATTTTTGAAAAGTTCATTATTATATCCTGTAGTGACATGAAGGTC---CAGGTCACGTCTGAA------
>felCat8
ATGAAGCTGACTCTGGTACAGATCTTCTTTATGATGTTGCTGCTGTTACTGGGCCTGGGGGTGGGTCTGGGGTTGGGACTTCAGATGGCTGCCGCAGTCCTCGAGGATAGTGATGAGCCCCTGAGTGAGTTTTTGTCTAGCGATTCAGAGGACAAGACCAAAGCCACTAAA---GGAGAGGGCATC---CGAACTACAGAAACCATGCTGCTTAGCAACAAAGGAATAGTGCAACCTGGCTGG---CCAGAAGAGACAATCCTTGGTGAAGACGAAGTTGGAGGGAACAAGATGCTCAGAGCTGAAGCTCCCTTGCAGAGCAACAAAGACTATCTCAGGTTTGACCTGATGGCCAGGGAATGCAATGCCCTGATGGCACACAAGGTGAAGGAACACAACCACACA------TGCATAGCCCAGTACACATTCATCCACGAAGATCTAGATACAGTCAGAGCTGTCTGTAATAATCCTGTTGTTGCCTGTGAACTCAAGGGAGGCAAATGCCACAAAAGCTCCCGTCCTTTTGATTTGACATTCTGCAAGTTATCCAAACCAGGCCAAGTCACTCCTCACTGTAATTACCTCACTTTCATTTTTGAAAAGTTTATTATTATATCCTGTAATGACATGAAGGTC---CAGGTGATGTCTGGACAA---
>HLpipKuh2
ATGAAGCTGCCTCTGATGCAAATCTTTTTTATGATGTTGCTGCTGCTGCTGGGCCTTGGGATGGGCCTGGGTTTGGGCCTTCGGATGGCTGCATCGGTCCTGGAGGATAGTGATCACTCCCTGAATGAATTGTGGTCCAGTGATTCAGAGGACAAGGCTGGAGCCATGAAGGAGGGAGAGGGCACC---CGGACAACAGAAACCCTGCTGCTTAGCAACAAAGGAGTGGTACTACCTGGCTGG---CCTGAAGAGACCATCGTCAGTGAAGATGAAGTTGGAGGAAACAAGATGCTCAGAGCTGAGGCTCCTTCTCAGAGTAACAAAGACTATCCCAGGCTTGACCTGATGGCCCGGGAATGCAATACCATGATGGCACACAAGATGAAGGAGCACAACCACACA------TGCATCACCCAATACACATTCATCCATGAGGAGCTAGATACAGTCAAAGCTGTCTGTAAGGGTCCTCTCATTGCCTGCGAGCTCCAGGGAGGCAAATGTCACAAAAGCTCCCGTCCTTTTGATTTGACATTTTGCAGGCTATCCAAACCAGGCCAAGTCACTCCTCACTGCAATTACCTAACATTCATTTTTGAAAAGTTCATCATTATATCCTGTAATGACATGAAGGTC---CAG------------------
>HLmyoMyo6
ATGAAGCTGACTCTGGTGCAAATCTTTTTTATGATGTTGCTGCTGTTGCTGGGCCTAGGGATGGGCCTGGGTTTGGGCCTTCGAATGGCTGCAGCGGTCCTGGAGGATAGTGATCAATCCCTGAAAGAATTTTGGTCCAGTGACTCACAGGACAAGGCCGGAGTCACTAAGGAGGGAGAGGGCACC---CGAACAACAGAAACCCTGCTGCTTAGCAACAAAGGAGTGGTGCAACCTGGCTGG---CCTGAAGAGACCATCGTCAGTGAAGATGAAGTTGGAGGAAACAAGATGCTCAGAGCTGAGGCTCTCTCTCAGAGCAACAAAGACTATCCCAGGCTTGACCTGATGGCCCGGGAATGCAATACCATGATGGCCCACAAGATGAAGGAGCACAACCACACA------TGCATCACCCAGTACACATTCATCCACGAGGAGCTAGAGACAGTCAGAGCTGTCTGCAAGGGTCCTGTCATTGCCTGTGAGCTCCAGGGACGCAAATGTCACAAAAGCTCCCGTCCTTTTGATTTGACATTTTGCAGGTTATCCAAACCAGGCCAAGTCACTCCTCACTGCAATTACCTAACTTTCATTTTTGAAAAGTTCATTATTATATCCTGTAATGACATGAAGGTC---CAGGTAATACCTAATAGA---
>HLrhiFer5
ATGAAGCTGACTCTGGCGCAGATCTTTTTCATGATGCTGCTGCTGTTGCTGGGCCTGGGGGTGGGCCTGGGGTTGGGGCTTCAGATGGCCGCAGCAGTCCTGGAGGACAGTGATCAGTCACTGAATGAGTTTTGGTCCAGTGACTCACAGGACAAGGCTGCGGCCACTAAGGAGGGAGAGGGCATC---CGAACAACAGAAATCCTGCTGCTTAGCAACAAAGGAGTGGTGCAACCCGGCTGG---CCAGAAGAGACCATCCTCAATGAAGATGAAGTTGGAGGAAACAAGATGCTCAGAGCTGAGGCTCTCTTTCAGAGCAACAAAGACTATCCCAGGCTGGACCTGATGGCCCGGGAATGCAATGCCATGATGGCACACAAGATGAAGGAGCACAACCACACA------TGCATAACCCAGTACACATTCATCCATGAGGAGCTAGATGCAGTCAAAGCTGTCTGTAAAAGTCCTGTTGTTGCCTGTGATCTCAAAGGAGGCAAATGTCACAAAAGCTCCCGTCCTTTTGATTTGACATTCTGCAAGTTATCCAAACCAGGCCAAGTCACTCCTCACTGCCATTACGTAACTTTCATTTTTGAAAAGTTCGTTATTATATCCTGTAATGACATGAAAGTC---CAGGTAACGTCTGGA------
>HLphyDis3
ATGAAGCTGACTCTGGTGCAAATCTTTTTTGTGTTGTTGCTGCTGTTGCTGGGCTTGGGGATGGGCCTGGGGTTGGGGCTTCGGATGGCCGCAGCCGTCCTGGAAGACAGTGAGGAATCATTGAGTGAATTTTGGTCCAGTGACTCACAGGACAAAGCCAAGGCTACTGAGGAGGCAGAAGGCATC---CGAACAACTGAACCCCTGCTGCTTAGCAACAAAGGGGTGGTACAACCTGGCTGG---CCAGAAGACACCAACCTCAATGAAGATGAAGTTGGAGGAAACAAGATGCTCAGAGCTGAGGCTCTCTTTCAGAGCAACAAAGACTATCCCAGGCTTGACCTGATGGCCCGGGAATGCAATGCCTTGATGGCACACAAGATGAAGGAGCACAACCACACA------TGCATAACCCAGTACACGTTCATCCATGAGGAGCTAGACACAGTCAGAGCTGTCTGTAATGGTCCTGTTGTTGCCTGTGAGCTCCAGGGAGGCAAGTGTCACAAAAGCTCCCGTCCTTTTGATTTGACACTTTGCAAGTTATCCCAACCAGGCCAAGTCACTCCTCACTGCAATTACCTAACTTTCATTTTTGAAAAGTTCATTATTATATCCTGTAATGACATGAAGCTC---CAGGTATCTCCTGGAAAA---
>HLmolMol2
ATGAAGCTGACTCTGGTGCAAATCTTTTTCATGATGTTGCTGCTGTTGCTGGGCCTGGGGATGGGCCTGGGTTTAGGGCTTCAGATGGCTGCAGCAGTCCTGGAGGATAGCGATCAATCACTGAATGAATTTTGGTCCAGGGACTCACAAGATAAAGTCAAGGCCACTAAGGTGGCAGAGGGAACC---CAAACAACAGAAACCCTACTGCTTAGCAACAAAGGAGTGGTGCAACCTGGCTGG---CCAGAAGATACCATCCTCAATGAAGATGAAGTTGGAGGGAACAAGATGCTTAGAGCTGAAGCTCTGAATCAGAGCAACAAAGACTATCTCAAGCTTGACCTGATGGCCCGGGAGTGCAATGCCATGATGGCACACAAGATGAAGGAGCACAACCACACA------TGCATAACCCAGTACATATTCATTCACGAGGAGCTAGATGCAGTCAAAGCTGTCTGTAATGGCCCTGTCATTGCCTGTGAGCTCCAGGGAGGCAAATGTCACAAAAGCTACCGTCCTTTTGATTTGACATTTTGCAAGTTATCTAAACCAGGCCAAGTCACTCCTCATTGCAATTACCTAACTTTTATTTTAGAAAAGTTCATTATTATATCCTGTAAGGACATGAAAACC---TTGTTAACGTCTGGG------
>eriEur2
ATGAAGCTGACTGTGGTACAGATCTTCCTCATGGTGTTGCTGCTGCTTCTGGGTCTGGGCGTGGGGCTGGGCTTGGGTCTCCACATGGCCGCAGCCATCTTGGAGGAGAGTGATCAGTCACTGAGTGAGTTTTGGTCCAGTGATTCCCAG---------------------------------------------------------------------------------------------------------------CTAAGTGAAGATGAGGTTGGAGGAAACAAGATACTCAGAGCTGAGGCTGTCTCTCACAGCAGCCGAGACTATCTTCGGATGGACTTGATGGCCAGGGAGTGCAATGCCATGATGGCGCACAAGAAAAGGGATCACAACCACACC------TGCATCGACCAGTACACGTTCATCCACGAGGATCTAGACACAGTCAAAGCTGTCTGTAAGAGTCCTGTGGTTGCCTGCGAGCTTAAGAAAGCCAAGTGTCACAAAAGCTCCCGCCCTTTTGATTTGACTTTCTGTAAATTGTCCAAACCAGGCCAACTCACCCCTCACTGCAATTACCTAACTTTCATTCTAGAAAAGTACATTATCCTCTCTTGTAATGACATGAAGGTC---CAGGTAGCATCTGGTCAA---
>otoGar3
ATGAAGCTGAATCTGATGCAGATCTTTTTCATGCTGCTGCTGCTGTTGCTGGGTCTGGGGGTGGGCCTGGGCCTGGGGCTTCATATGGCTGCAGCGGTCCTAGAGGACAGTGATCAGCCATTGAACGAATTTTGGTCCAGTGACTCACAGGACAAAGCTGAGGTGACTGAGAAGGCAGAGGCTACT---CAAACAGTGGAAAGCCTGGTGCTTAGCAACAAAGCAGAGGTGCAACCTGGCTGG---CCAGAAGAGACCATCCTTGGTGAAGATGAGGTTGGTGGAAACAAGCTGCTGAGAGCTGACTCTCCCTCTCAGAGCAACAAAGACTATCTTCTGCTTGACCTGACAGCGAGGGAGTGCAATGCCTTGATGGCAAACAAGGTGAAAGAGCACAACCAGAGC------TGCATAAATGAGTATACTTTCATCCACGAGGATCCCGAAACAGTCAAAGCTGTCTGTAACAGCCCCGTTGTTCCCTGTATGCTCAAGGGGGGGGAATGTCACAAAAGCTCTCATCCTTTTGATTTGACGTTCTGTAAGTTGTCCAAACCAGGCCAAATCACCCCAAACTGCAATTACCTAACTATCATTATGGAAAAGTTCATTGTTATAAGTTGTAATGACAGGAAGATC---CACTTAGCAACTGGACAA---
>dasNov3
ATGAAGCCTACTCTAGTACAGACATTTTTTGTGATGCTGCTGCTGCTGCTGGGCCTGGGGATGGGCCTGGGCCTGGGGCTTCGCATGGCTGCAGCAGTCCTGGAAGATAGTGACCAGCCACTGAATGAATTTTGGTCCAGTGACTCCCTGGACAAAGCTGAAGCCACTGAAGAGAGAGTGGGCACC---CGAACCGCAGAAACCCTAGTGCTCAGCAGCAAAGGCGTGGCACAACCTTACTGG---CCAGAAGAAACCATCCCCAGTGTTGATGAGGTTGGG---AACAAGATGCTCAGAGCTGAGACTCTCTTTCGGGACAACGAAGACTACCTTAGGCTTGACCTGGTCTCCAGGGAATGCAATACCTTGATGGCGCACAAGATGAAGGAGCACAACCATACC------TGCATAGCCCAGTATACATTCATCCATGAGGAGCCAGACGTAGTCAAATCTGTCTGTGACAGCCCTGGTTTTGACTGTGAACTCAAGGGGGGCAAATGTCACAAAAGCTCCCGCCCTTTGGATTTGACATTCTGCAAGTTGTCCAAACCAGGCCAGGTTATTCCCCATTGCAGCTACGTAACTTTTATTATGGAAAAGATCATTGTTATAACCTGTAATGACAAGAAGTCC------------------------
>susScr11
ATGAAGCTGACTCTGGTGCAGTTCTTCTTCATGATGTTGCTGCTGCTGCTGGGTCTGGGGGTGGGCCTGGGGTTGGGACTTCAGATGGCTGCAGCAGTCCTGGAGGAAAGTGATCAGCTACTGAGTGAGTTTCAGTCCAGTGACTCACAGGACAAGACTCAGGCCACTAAGAAGGGAGCGGGCACC---CGAACCATGGAAACCCTGCTGCTTAGTGACAATGTAGTGATGCAA------------CCAGAAGAGACCATCCTTAGTGAAGACGAAGTTGGAGGAAACAAGATGCTCAGAGCTCAGGCTTTCTCCCAGAGCTACCCAAACTATCTCAGGTCTGACCTGATGGATAGGGAATGCAATACCCTGATGGCAAAGAAGATGAAACCGTACAATCACACA------TGCATATCCCAGTACATATTCATCCATGAGGAACCAGATGAAATCAAAGCTGTCTGTAAGAGTCCTCCTGTTGCCTGTGAGCTCAAGGGAGGCAAGTGTCACAAAAGCGCCCGTCCTTTTGATTTGACATTCTGCAAGTTATCCAAACCAGGCCAAGTCACTCCTCACTGTAATTATGTAACTTTCCTTCTTGAAAAGCACATTTTGATATCCTGTAATGACATGAAAGTC---CAGGTAATGTCTGGATCA---
>HLcamFer2
ATGAAGCTGACTCTGGTGCAGATCCTTTTCATGATGTTGCTGCTGCTACTGGGCCTGGGGGTGGGCCTGGGGTTGGGACTTCAGATGGCCGCAGCTGTCCTGGAGGACAGTGATCAGCTACTGAACGAGCTCCAGTCTACTGACTCACAGGACCAGGTTGAGGCCACTAAGGAGGGAACAGGTGCC---CAAACCACCGAAACCCTGTTGCTTAGCAACCAAGAAGTGTTGCAA------------CCAGAAGAGACCATTGTCAGTGAAGATGAAGTTGGAGGAAACAAGATGCTCAAAGCTGAGGCTCTCTTTCAGAGCAACAAAGACTATCTTAGGTCGGACCTGATGGACAGGGAATGCAATGTCCTGATGGAACAGAAGATGATGCAGCACAACCACACA------TGCATACCCCAGTACGTATTCATCCATGAGGAACCAGATGCAATCAAAGCTGTCTGTAAGAGTCCTGCTGTTGCCTGCAATCTCAAGGGAGGCAAGTGTCACAAAAGCTCCCGTCCTTTCGATTTGACATTCTGCAAATTATCCAAACCAGGCCAAGTCACTCCTCACTGTAATTACTTAACTTTCATTCTTGAAAAGCACATTTTAATATCCTGTAGTGACATGAAAGTC---CAGGTCACTTCTGGACCA---
>bosTau8
ATGAAGCTGACTCTGGTGCAGATCTTTTTCATGATGTTGCTGCTGCTTCTGGGCCTAGGGGTGGGCCTGGGTGTGGGACTCCAGATGGCCGCAGCCGTCCTGGAGGAAAGTGATCAGCTACTGGATGAGTTTCTGTCCAGTGACTCACAGGACAAAGCTGAGGCTACTAAGGAGGGACTGGCCAGC---CGAAGCACAGAAACCCTGCTGGTTAGCAACAAAGAAGTGGTGCAA------------CCAGAAGACACCATCATCAGTGAAGATGAAGTTGGAGGAGACAGGATGCTCAGAGCTGAGGTTCTTTTACACAGCAACAAAGACTATCTTAGATCTGACGTGATGGACAGGGAATGCAATGCCCTGATGGCACTGAAGGTGAAGTCAAAAGACCACACT------TGCATACCCCAGTACATATTTATCCATGAGGAACTAGATGCAGTCAAAGCTGTCTGTAAGAGTCCTGCTGTTGCCTGTGATCTCAAGGGAGGCAAATGCCACAAAAGCCCCCGTCCTTTTGATTTGACATTCTGCAAGCTATCCAAATCAGGCCAAGTGATTCCTCACTGTAATTATGTAACTTTCATTCTTGAAAAGTACATTCTTATGTCCTGTAGTGACATGAAAGTC---CAGATAACATCA---------
>balAcu1
ATGAAGCTGACTCTGGTGCAGATCTTTTTCATAATGTTGCTGCTCCTGCTGGGCCTGGGGGTGGGCCTGGGGGTGGGACTTCAGATGGCCGCAGCAGTCCTGGAGGAAAGTGATCAGCTACTGAATGAGTTTCAGTCCAGTGACTCACAGGACAAGGCTGAAGCCACTAGGGAGCGAGCGGCCACC---CGAAGCATAGAAACCCTGCTGTTTAGCAACAAAGAAGTGGTGCAA------------CTGGAAGAGACCATCATCAGTGAAGATGAAGTTGGAGGAAACAAGATGCTCAGAGCTGAGGCTCTCTTTCAGAGCAACAAAGACTATCTCAGGTCTGACCTGATGGACAGAGAATGCAATGCCCTGATGGCACAGAAGATGAAGCCGCACAACCACACA------TGCATACCCCAGTACATATTCATCCATGAGAAACTAGATGCAGTCAAAGCTGTCTGTAAGAGTCCTGTTGTTGCCTGTGACCTCAAGGGAGGCAAGTGTCACAAAAGCTCCCGTCCTTTTGATCTGACATTCTGCAAGTTATCCAAACCAGGCCAAGTCACTCCTCACTGTAATTATGTAACTTTCATTCTTGAAAAGTACATTTTTATATCCTGTAGTGACATGAAAGTC---CAGGTAACATCTGGACCA---
>cavPor3
ATGAAGCTGACCCTGGTACAGATCTTTTTCATCATGCTTCTGCTGCTGCTGGGCCTGGGGCTGGGCCTAGGACTGGGACTGCACATGGCTGCAGCAGTCCTGGAGGACAGTGACCAGCCACTGAATGAGTTTTGGTCCAGTGACTCACAGGACAAAGCTGAGGCCACTGAGGAGGGAGAGGGCACT---CCAACCCCAGAAACCCTGGTGCTTAGCAACAAAGCAGTTGTGCAACCTGACTGG---CCAGAAGAGACCATCCTCAGTGAAGATGAGGTGGGAGGGGACCCGGCTCTCAAAGCGGAGGTCTCCTTTCAGAGCTACAGAGACTATCTTAGGCTTGACTTGACGGACAGAGAGTGTAACACCCTGATGGCGAACAAAGTGAAACAGCCCAATCAAAGT------TGCGTATCTGAGTACACATTCATACACGAGCATCTTCACACAGTCAAAGCTGTCTGTAACAGCCCTGTTGTTCCCTGTGAGCTCAAGGGGGCCAAATGTCACAAAAGCCCTCGTGCTTTTGACTTGACGTACTGCAAGTTGTCTAAACCAGGCCAAGTCACTCCTAAATGCAATTACATAACCTTCATTATGAAAAAGGTTATTCTTATAACCTGTAAGGACATGAAGCTC---CATTTAACAGCTATACAA---
>hetGla2
ATGAAGCTGACCCTGGTACAGATCTTTGTCATCATGCTTCTGCTGCTACTGGGCCTGGGGTCGGGCCTAGGGCTGGGGCTTCAAATGGCTGCAGCAGTCCTGGAGGACAGTGATCAGCCACTGAATGAATTTTGGTCCAGTGACTTACAGGACAAAGCTGAGGCCACTGAGGAGAGAAAGGACACT---CAAACCCCAGAAACCCTGGTGCTTAGCAACAAAGCAATTGTGCAGCCTGGCTGG---CCAGAAGAGACCGTCTTCAGTGAAGATGAGGTTGGAGGGAACCAAGGTCTCAGAGCGGAGGCCCGCTTTCAGAGCTACAGAGACTATCTTAGGCTTGACTTGACAGCCAGAGAATGTAATGCCATGATGGCACCCAAGGTGATGCAGCGTAATCACAGT------TGCATACCTGAGTACACATTCATCCATGAGGATCCCAAAATAGTCAAAGCCGTCTGTAACAGTCCTGCTGTAGCCTGTGAGCTCAAGGGGGCCAAATGTCACAAAAGCCCTCGCCCTTTTGACTTAACATACTGCAAGTTGTCTAAACTAAGCCAAGTCACCCCCAACTGCAATTACCTAACTTTCATTATGGAAAAGGTCATTCTTATAACCTGTAAGGACATGAAGCTC---CAGTTAACAGCTATACAA---
>speTri2
ATGAAGCTGACTCTGGTACAAATCTTTTTCATGCTGCTGCTGCTGCTGCTGGGCCTGGGGCTGGGCCTGGGTCTGGGGCTTCACATGGCCGCAGCAGTCCTGGAGGATACTGATCAGCCACTGAACCAGTTTTGGTCCAGTGACTCACAGGACAAAGTCGAGACCACTGAGGAGGGAAAAGGCACA---CAAGCCACAGAAAGCCTGGTGCTTAGCAACAAAGGAACAGAGCAACCTGACTCG---CCAGAAGAGACCTTCTCCAGTGAAGATGAGGTGGGAGGAAACAAGGTGCTCAGAGACAAGACTTTCTTGCGGAGCAACCAAGAAGATTTTAGGCTTAGTTTGGAGGCCAGGGAATGCAATAGCATGATGGCAAACAAGGTGAAGGAGCACAATCGCAGC------TGCATATTTGAGTACACATTCATCCACGAGGAAGTCAACACAGTCAGAGCTGTCTGTAGCAGTCCTGTTGTTCCCTGTGACCTCAAGGGGATAAAATGTCACAGAAGCCCCCGTCCTTTCGATTTGACATTCTGCAAGTTGTCCAAGTCCGGCCAGCTCACTCCTAACTGCAATTATCTGACTTTCATTCTGGAAAGGGTCATTGTCATAACCTGTAATGGCATGAACCTC---CGTTTAACATCTATACAG---
>tupChi1
ATGAAGCTGACTTTGGTGCAAATCTTTTTCTCACTGTTGCTGTTGCTGCTGGGCCTGGGGGTGGGCCTGGGCCTGGGGCTTCACATGGCTGCTGCGGTCCTGGAAGATAGTGATCAGCCACTGAATGAGTTTTGGTCCAGTGACTCACAGGACAGAGCTGAG---ACTGAGGAGGGAGGGGTCACT---GAAGCCACAGAAATCCTGGTGCTTAGCATTCAAGGAGTGGTGCAACCTACCTGG---TCGAAAGAGACCACCTTCAATGAAGATGAAGTTGGAGGAGACAAGAGGCTCCCAGCTGAGACCTTCTTTCAGAGGAACAGAGACTATCTCAGGTCCGACCCTACGCCCAGGGAATGCAATGTCATGATGAAGCACAAGACGAAGGAGCACAGCCCCAGTGGCAGTTGCTTAACTCATTACACTTTCATCCACGAAGACCCCGACATGGTCAAAGCTGTCTGTAACACTTCAGTCATTGCCTGTGAGCTTAAGGGGGGCAAATGTCACAAAAGCCCTCGTCCTTTTGATTTGACATTCTGCAAGTTGTCCACATCAGACCAAGTCACTCCTAACTGCAATTATCTAACTTTCATTATGAAAAAGTTCATTGTTATAACCTGTAATGAC---------------------------------
>oryCun2
ATGAAGCTGACTCTGGCGCAGATCTTCTTCATGCTACTGCTGCTGCTTCTGGGCCTGGGGATGGGCCTGGGGCTGGGTCTTCGCATGGCCGCAGCCGTCCTGGAGGACAGCAGCCAGTCGCTGGAAGAGTTTTGGTCCGGTGACTTTCAGGACAGAGCTGAGGCCATTGAGAAGGCAAAGAGCGCC---CGAACCACAGAAACCCCTGTGCTTAGCAACAATGAAGTAGAGCAGTCTGGCTGG---CAAGAAGACAGCATCCTCGGCGAAGATGAGGTTGCAGGAAACAAGGTGCCCAGAGCGGGGACCCCCTCTCGGGGCAATAAAGAGTATCTGCGGTTTGACTTGCTCTACAGGGAATGCAACACCCTGATGGCAGAGAAGGTGAAGGAGAGCAATCGCAGC------TGCATAACACAGTACATCTTCATCCACGAGGAACCAAAAACGGTCAAAGCTGTCTGTAGCAGTCCTGCTGTTGCCTGTGAGTTCATGAAGGGCAAATGTCACAAAAGCCCCCGGCCTTTTGATTTGACATTCTGCAAGTTATCCAAACCAGGCCAACTTACCCCTCACTGCAATTATCACACTTTTGTTCTGGAAAAGCACATTTTTATAACCTGCAATGACCAGAAGATC---CAGATAGCATCCGGACAA---
>sorAra2
ATGAAGCCGGCTGTGGTGCAGATCTTATTCATGATGTTACTGCTGCTACTGTGTCTGGAGAGGGGCTTGGGCATGGGGCTTCCCATGGCCTCCACAGTCCTGGAGGATAGTGACCAGGCATTGAGTGAGTTTTGGTCCAGGGACTCACAGGATAAGATCGAG---------------------------------------------------------------------------------------------------CTCAGTGAAGACAAGGTTGGAATAAACGGTTTACTCAGAGCTGAGACTCGCTCTCAACGTTATGGTGAACAACATGGGGATGACTTGATGGCCAGGGACTGCAATAACTTGATGGCACCCAAGATAAAG---------------------------------------------------------------------------------------------------------AAAGGAGGAAAATGTCACAGAAGCTCCAGTCCTTTTGAAATGACACTCTGCAAATTGTCCAAAGCAGACCAAATGGCCCCTAACTGCCATTACTTAACTTTTATTATGAAAAAGTACATTATTATGACTTGTACTGATCAGAATATC---TATATCTCATCTAAAAAA---
