# Supplementary material for: Six reference-quality genomes reveal evolution of bat adaptations
Source: Nature. 2020 Jul 22;583(7817):578–84. doi: 10.1038/s41586-020-2486-3 (PMC8075899; doi:10.1038/s41586-020-2486-3)
Supplement: Supplementary file 6 — Alignments of 12,931 protein-coding genes across 48 mammals. [file 41586_2020_2486_MOESM6_ESM.gz › suppDataFile/ENST00000369536.aln.fasta]

>HLmolMol2
ATGGCGTGCGGCTTCCGCAGGTCCATCGCCTGTCAGCTTTCCAGAATATTGGATCTTCCACCAGAAAACTTGATCAAGTCAATATCTGCAGTTCCAATTTCCAGAAAAGAAGAATTAGCTGATTTTCAGCTTTCTGTGGATTCTCTATTGGAGAACAGT------GACCATTCAAGACCAGATATTCAAGTTCAAGCCATACGACTGGCGGAGAAGCTAAAATGTGATACAGTGGTGAGTGAAATCAGCACTGGTCAGGGGACTATAAATTTCAAAATAAACAGAGAACTATTAACAAAGACAGTGCTAAAACAGGTAATGGAAGATGGTTCAAAATATGGATTAAAAAGTGAGCTTTTCTCTGATCTTCCCCAGAAGAAGATTGTGGTTGAATTCAGTTCACCTAATATTGCCAAAAAATTTCACGTTGGACATTTGCGTTCTACCATCATAGGAAATTTCATAGCAAATCTCAAAGAAGCTTTAGGACATCAAGTAACCAGAATAAATTACCTTGGAGATTGGGGTATGCAGTTTGGTCTTCTGGGAACTGGCTACCAACTCTTTGGCTATGAAGAAAAACTCCAGTCCAATCCTTTGCAGCATCTGTTTGAAGTTTATGTACAAGTTAATAAAGAAGCAACAGAAGATAAGAGTGTAGCAAAATCAGCACATGAATTCTTCCAGCGATTAGAACTCGGTGACATGCAGGCACTTGCACTATGGCAGAAATTTCGGGACTTGAGCGTAGAAGAGTACATTCGGATTTACAAGCGTTTAGGAGTACACTTTGATGAATACTCAGGAGAATCATTTTATCGTGAAAAATCTCAAGAAGTCTTAAAGTTGCTGGACAGTAAAGGACTCCTGCAGAAAACAATAAAAGGAACAGCTGTAGTGGATCTTTCTGGGAATAGTGACCCCTCCTCAATTTGTACTGTAATGCGAAGTGATGGGACTTCTCTCTATGCAACCAGAGATCTTGCAGCTGCTATAGATCGAATGGACAAATACAATTTTGATACAATGATTTATGTGACAGATAAAGGGCAAAAAAGGCATTTTCAGCAAGTGTTCCAAATACTGCAGATCATGGGATATGACTGGGCAAAAAGGTGCCAGCATGTGCCCTTTGGAGTAGTAAAGGGAATGAAGACTCGAAGAGGAGATGTTACTTTCCTGGAAGATGTCTTAAATGAGATACGATTAAGGATGCTACAGAATATGGCTTCCATTAAGACTACCAAAGAACTAGAGAACCCACAAGAGACTGCGGAGAGGGTCGGGCTTGCAGCACTCATTATTCAGGACTTCAGAGGTTTACTCTTATCTGACTATCAATTCAGCTGGGATCGTGTTTTCCAGAGTCGTGGGGATACAGGGGTCTTCCTACAGTACACGCACGCCCGCCTTCACAGTTTGGAAACGACTTTTGGATGCGGTTATCTAAATGACTTCAACACTGCTTGTTTACAAGAGCCACAGTCTGTTTCAATTCTCCAGCATCTTCTCAGGTTCGACGAAGTGCTTTATAGGTCATCTGAGGACATTCAACCCAGGCACATTGTCAGTTACCTTCTAACTCTAAGTCATCTTGCAGCTGTGGCACACAGAACACTGCCCATAAAAGAGAGTCCTCCTGAAGTCGCCGGGGCCAGACTTCATCTTTTCAGAGCTGTCCGTTCTGTCCTAGCCAACGGAATGAAGCTTCTTGGAATAACACCTGTATGTAGGATG---
>HLpipKuh2
ATGGCGTGCGGCTTCCGCAGGTCCATTGCTTGTCAGCTTTCCAGAGTATTGGATCTTCCACCAGAAAACTTGATCAAATCAATATCTGCAGTTCCAATTTCCAGAAAAGAAGGAGTAGCTGATTTTCAGCTTTCTGTGGATTCTCTGTTGGGGAACAATGAGAATTCAGGACCAAGACCAGATATTCAAGTTCAAGCCACACAACTGGCAGAGAAGCTAAAATGTGATACAGTGGTGACTGAAATCAGCACTGGTCAAGGGACTGTAAATTTCAAAATAAACAGAGAACTGTTAACAAAGACAGTGCTAAAACAAGTTATCGAAGATGGTTCAAAATATGGATTAAAAAGTGAGCTTTTCTCTGGTCTTCCCCAGAAGAAGATCGTGGTTGAATTCAGTTCACCTAACGTTGCCAAAAAATTTCACGTTGGGCATTTGCGTTCTACCATCATAGGAAATTTCATAGCAAATCTCAAAGAAGCTTTAGGACATCATGTAACCAGAATAAATTACCTTGGAGATTGGGGTATGCAGTTTGGTCTTCTGGGAACTGGCTTCCAACTGTTTGGCTATGAAGAAAAGCTCCAGTCCAATCCTTTGCAGCATCTCTTTGAAGTTTATGTACAAGTTAATAAAGAAGCAGCGGAAGACAAAAGTGTAGCCAAATCAGCACATGAATTCTTCCAGCGATTGGAATTAGGTGACATGCAAGCACTTGCACTATGGCAAAAATTTCGGAACTTGAGCGTAGAAGAGTACATTCGGATTTACAAGCGTCTAGGAGTACATTTTGATGAATACTCAGGAGAATCATTTTATCGTGAAAAATCTCAAGAAGTCTTAAAGTTGCTGGACAGTAAAGGACTCCTGCAGAAAACAATGAAAGGAACGGCTGTAGTGGATCTTTCTGGGAATGGTGACCCCTCCTCAATTTGTACTGTGATGCGTAGTGATGGGACATCTCTCTATGCAACGAGAGATCTTGCAGCTGCTATAGATCGAATGGACAAGTATAATTTTGATTCAATGATTTATGTGACAGATAAAGGACAAAAAAAGCATTTTCAGCAAGTGTTCCAAATGCTGCAGATCATGGGATATGACTGGGCAAAAAGGTGTCAACATGTGCCCTTCGGAGTGGTGCAGGGAATGAAGACTCGAAGAGGAGATGTTACTTTTCTGGAAGATGTCTTAAATGAGATTCGATTGAGGATGCTACAGAACATGGCTTCTATTAAGACCACCAAAGAACTGGAGAACCCACAGGAGACGGCAGAGAGGGTCGGGCTGGCAGCACTCATTATTCAGGACTTCAGAGGTTTACTCTCAGCTGACTATCAGTTCAGCTGGGATCGTGTGTTCCAGAGTCGTGGGGACACAGGTGTCTTCCTGCAGTACACGCACGCCCGCCTCCACAGTTTGGAAGAGGCTTTTGGATGTGGTTATCTGAATGATTTCAACACTGCTTGTTTACAAGAACCACAGTCTGTTTCAATTCTCCAGCATCTGCTCAGGTTTGACGAAGTGCTTTATAAATCATCTCAGGACCTTCAACCCAGGCACATTGTCAGCTACCTTCTAACTCTAAGTCACCTTGCAGCTGTGGCACACAGAACACTGCCCATAAAACAGAGTCCTCCTGAAGCGGCTGGGGCCAGACTTCATCTTTTCAAAGCTGTCCGTTCTGTCCTAGCCAATGGAATGAAACTTCTTGGAATAACACCTGTATGTAGGATG---
>HLmyoMyo6
ATGGCGTGCGGCTTCCGCAGGTCCATCGCCGGTCAGCTTTCCAGAGTATTGGATCTTCCACCAGAAAACTTGATCAAGTCAATATCTGCAGTTCCAATTTCTAGAAAAGAAGAAGTAGCTGATTTTCAGCTTTCTGTGGATTCTCTGTTG---GGGAAC---AATGACTATTCAAGACCAGATATTCAAGTTCAAGCCACACAACTGGCAGAGAAGCTAAAATGTGATACAGTGGTGACTGAAATCAGCACTGGTCAAGGGACTGTAAATTTCAAAATAAACAGAGAACTATTAACAAAGACAGTGTTAAAACAAGTTATCGAAGATGGTTCAAAATATGGATTAAAAAGTGAGCTTTTCTCTGGTCTTCCCCAGAAGAAGATCGTGGTTGAATTCAGTTCACCTAACGTTGCCAAAAAATTTCACGTTGGACATTTGCGTTCTACCATCATAGGAAATTTCATAGCAAATCTCAAAGAAGCTTTAGGACATCAAGTAACGAGAATAAATTACCTTGGAGATTGGGGTATGCAGTTTGGTCTTCTGGGGACTGGCTTCCAACTGTTTGGCTATGAAGAAAAGCTCCAGTCCAATCCTTTGCAGCATCTCTTTGAAGTTTACGTACAAGTTAATAAAGAAGCAGCAGAAGACAAAAGTGTAGCCAAATCAGCACATGATTTCTTCCAGCGATTGGAACTAGGAGACATGCAAGCACTTGCACTATGGCAAAAATTTCGGGACTTGAGCGTAGAAGAGTACATTCGGATTTACAAGCGTCTAGGAGTACATTTTGATGAATACTCAGGAGAATCATTTTATCGTGAAAAATCTCAAGAAGTCTTAAAGTTGCTGGACAGTAAAGGACTCCTGCAGAAAACAATAAAAGGAACGGCTGTAGTGGATCTTTCTGGGAATGGTGACCCCTCCTCAGTTTGTACTGTGATGCGTAGTGATGGGACATCTCTGTATGCAACCAGAGATCTTGCAGCCGCTATAGATCGAATGGACAAATATAATTTTGATACAATGATTTATGTGACAGATAAAGGGCAAAAAAGGCATTTTCAGCAAGTGTTCCAAATGCTGCAGATCATGGGATATGACTGGGCAAAAAGGTGCCAACATGTGCCCTTCGGAGTGGTGCAAGGAATGAGGACTCGAAGAGGAGATGTCACTTTTCTGGAAGATGTCTTAAATGAGATTCGATTAAGGATGCTACAGAACATGGCTTCTATTAAGACCACCAAAGAACTGGAGAACCCGCAGGAGACTGCAGAGAGGGTCGGGCTGGCAGCACTCATTATTCAGGACTTCAGAGGTTCACTCTTATCTGACTATCAGTTCAGCTGGGACCGTGTGTTCCAGAGTCGTGGGGACACAGGTGTCTTCCTGCAGTACACGCACGCCCGCCTCCACAGTTTGGAAGAGACTTTTGGATGTGGTTATCTGGATGACTACAACACTGCTTGTTTACAAGAGCCGCAGTCTGTTTCAATTCTCCAGCATCTTCTCAGGTTTGACGAAGTGCTTTATAGATCATCTCAGGACCTTCAACCCAGGCACATTGTCAGCTATCTTCTAACTCTAAGTCACCTTGCAGCTGTGGCACACAGAACACTGCCCATAAAACAGAGTCCTCCTGAAGTGGCTGGGGCCAGACTTCATCTTTTCAGAGCTGTCCGTTCTGTCCTAGCCAATGGAATGAAACTTCTTGGAATAACACCTGTATGTAGGATG---
>hg38
ATGGCGTGCGGCTTTCGCCGCGCTATTGCTTGCCAGCTTTCCAGAGTGTTGAATCTTCCACCAGAAAACTTGATCACATCAATATCTGCAGTTCCAATTTCCCAAAAAGAAGAAGTAGCTGATTTTCAGCTTTCTGTGGATTCTTTATTGGAAAAAGAC---AATGACCATTCAAGACCAGATATTCAAGTTCAAGCCAAGAGACTAGCAGAGAAGCTAAGATGTGATACAGTGGTGAGTGAAATCAGTACTGGTCAAAGGACTGTAAATTTCAAAATAAACAGAGAGCTCTTAACAAAGACAGTGCTACAACAAGTAATTGAAGATGGCTCAAAATATGGATTAAAAAGTGAACTTTTCTCTGGACTTCCCCAGAAGAAGATTGTGGTTGAATTCAGTTCACCTAATGTTGCCAAAAAATTTCATGTTGGACATTTGCGTTCTACCATCATAGGAAATTTTATAGCAAATCTCAAAGAAGCTTTAGGACATCAAGTAATAAGAATAAATTACCTTGGCGATTGGGGCATGCAGTTTGGTCTTCTGGGAACTGGCTTCCAGCTGTTTGGCTATGAGGAAAAACTGCAGTCCAATCCTCTACAGCATCTCTTTGAAGTTTATGTACAAGTTAATAAAGAAGCAGCAGATGATAAAAGTGTAGCAAAAGCAGCACAGGAGTTCTTCCAACGATTGGAACTGGGCGATGTGCAAGCACTTTCACTGTGGCAAAAATTTCGGGACTTGAGCATTGAAGAGTACATTCGGGTTTACAAGCGTCTGGGAGTATATTTTGATGAATATTCAGGAGAATCATTTTATCGTGAAAAATCTCAAGAGGTCTTAAAGTTGCTGGAGAGTAAAGGACTCCTACTGAAAACAATAAAAGGAACGGCTGTAGTAGATCTCTCTGGGAATGGCGACCCCTCCTCAATTTGTACTGTAATGCGAAGTGATGGGACTTCTCTCTATGCAACCAGAGATCTTGCAGCTGCTATAGATCGAATGGACAAGTATAATTTTGATACAATGATATATGTGACAGATAAAGGACAAAAAAAGCATTTTCAGCAAGTATTCCAAATGCTGAAGATCATGGGATATGACTGGGCAGAAAGGTGCCAGCACGTGCCCTTTGGAGTAGTACAGGGAATGAAGACTCGAAGAGGAGATGTCACTTTCCTGGAAGATGTTTTAAATGAGATTCAATTAAGGATGCTACAGAACATGGCTTCAATTAAGACAACTAAAGAACTCAAGAACCCACAAGAGACTGCAGAGAGGGTCGGGCTCGCAGCACTCATTATTCAGGACTTCAAAGGTTTACTCTTATCTGACTACAAGTTCAGCTGGGATCGTGTTTTCCAGAGTCGCGGGGACACAGGAGTCTTCCTACAGTACACACACGCCCGCCTCCACAGTTTGGAAGAGACTTTTGGATGTGGGTACCTGAATGACTTCAACACTGCTTGTTTACAAGAGCCACAGTCTGTTTCAATTCTTCAGCATCTTCTCAGGTTCGACGAGGTGCTTTATAAATCATCTCAGGACTTTCAACCCAGGCATATCGTCAGTTACCTTCTAACTTTAAGTCATCTTGCAGCTGTGGCACACAAAACACTACAAATAAAAGATAGTCCTCCTGAAGTGGCTGGGGCCAGACTTCATCTTTTCAAAGCTGTCCGTTCTGTCCTAGCCAATGGAATGAAACTTCTTGGAATAACACCTGTATGTAGGATG---
>panTro5
ATGGCGTGCGGCTTTCGCCGCGCTATTGCTTGCCAGCTTTCCAGAGTGTTGAATCTTCCACCAGAAAACTTGATCACATCAATATCTGCAGTTCCAATTTCCCAAAAAGAAGAAGTAGCTGATTTTCAGCTTTCTGTGGATTCTTTATTGGAAAAAGAC---AATGACCATTCAAGACCAGATATTCAAGTTCAAGCCAAGAGACTAGCAGAGAAGCTAAGATGTGATACAGTGGTGAGTGAAATCAGTACTGGTCAAAGGACTGTAAATTTCAAAATAAACAGAGAGCTCTTAACAAAGACAGTGCTACAACAAGTAATTGAAGATGGCTCAAAATATGGATTAAAAAGTGAACTTTTCTCTGGACTTCCCCAGAAGAAGATTGTGGTTGAATTCAGTTCACCTAATGTTGCCAAAAAATTTCATGTTGGACATTTGCGTTCTACCATCATAGGAAATTTTATAGCAAATCTCAAAGAAGCTTTAGGACATCAAGTAATAAGAATAAATTACCTTGGCGATTGGGGCATGCAGTTTGGTCTTCTGGGAACTGGCTTCCAGCTGTTTGGCTATGAGGAAAAACTGCAGTCCAATCCTCTACAGCATCTCTTTGAAGTTTATGTACAAGTTAATAAAGAAGCAGCAGATGATAAAAGTGTAGCAAAAGCAGCACAGGAGTTCTTCCAACGATTGGAACTGGGCGATGTGCAAGCACTTTCACTGTGGCAAAAATTTCGGGACTTGAGCATTGAAGAGTACATTCGGGTTTACAAGCGTCTGGGAGTATATTTTGATGAATATTCAGGAGAATCATTTTATCGTGAAAAATCTCAAGAGGTCTTAAAGTTGCTGGAGAGTAAAGGACTCCTACTGAAAACAATAAAAGGAACGGCTGTAGTAGATCTCTCTGGGAATGGCGACCCCTCCTCAATTTGTACTGTAATGCGAAGTGATGGGACTTCTCTCTATGCAACCAGAGATCTTGCAGCTGCTATAGATCGAATGGACAAGTATAATTTTGATACAATGATATATGTGACAGATAAAGGACAAGAAAAGCATTTTCAGCAAGTATTCCAAATGCTGAAGATCATGGGATATGACTGGGCAGAAAGGTGCCAGCACGTGCCCTTTGGAGTAGTACAGGGAATGAAGACTCGAAGAGGAGATGTCACTTTCCTGGAAGATGTTTTAAATGAGATTCAATTAAGGATGCTACAGAACATGGCTTCAATTAAGACAACTAAAGAACTCAAGAACCCACAAGAGACTGCAGAGAGGGTCGGGCTCGCAGCACTCATTATTCAGGACTTCAAAGGTTTACTCTTATCTGACTACAAGTTCAGCTGGGATCGTGTTTTCCAGAGTCGCGGGGACACAGGAGTCTTCCTACAGTACACACACGCCCGCCTCCACAGTTTGGAAGAGACTTTTGGATGTGGGTACCTGAATGACTTCAACACTGCTTGTTTACAAGAGCCACAGTCTGTTTCAATTCTTCAGCATCTTCTCAGGTTCGACGAGGTGCTTTATAAATCATCTCAGGACTTTCAACCCAGGCATATCGTCAGTTACCTTCTAACTTTAAGTCATCTTGCAGCTGTGGCACACAAAACACTACAAATAAAAGATAGTCCTCCTGAAGTGGCTGGGGCCAGACTTCATCTTTTCAAAGCTGTCCGTTCTGTCCTAGCCAATGGAATGAAACTTCTTGGAATAACACCTGTATGTAGGATG---
>ponAbe2
ATGGCGTGTGGCTTTCGCCGCGCTATTGCTAGCCAGCTTTCCAGAGTGTTGAATCTTCCACCAGAAAACTTGATCACATCAATATCTGCAGTTCCAATTTCCCAAAAGAGAGAAGTAGCTGATTTTCAGCTTTCTGTGGATTCTTTATTGGAAAAAGAC---AATGACCATTCAAGACCAGATATTCAAGTTCAAGCCAAGAGACTAGCAGAGAAGCTAAGATGTGATACAGTGGTGAGTGAAATCAGTACTGGTCAAAGGACTGTAAATTTCAAAATAAACAGAGAGCTCTTAACAAAGACAGTGCTACAACAAGTAATTGAAGATGGCTCAAAATATGGATTAAAAAGTGAACTTTTCTCTGGGCTTCCCCAGAAGAAGATTGTGGTTGAATTCAGTTCACCTAATGTTGCCAAAAAATTTCACGTTGGACATTTGCGTTCTACCATCATAGGAAATTTTATAGCAAACCTCAAAGAAGCTTTAGGACATCAAGTAATAAGAATAAATTACCTTGGTGATTGGGGCATGCAGTTTGGTCTTCTGGGAACTGGCTTCCAGCTGTTTGGCTATGAGGAAAAACTGCAGTCCAATCCTCTACAGCATCTCTTTGAAGTTTATGTACAAGTTAATAAAGAAGCAGCAGATGATAAAAGTGTAGCAAAAGCAGCACAGGAGTTCTTCCAACGATTGGAACTGGGCGATGTGCAAGCACTTTCACTGTGGCAAAAATTTCGGGACTTGAGCATTGAGGAGTACATTCGGGTTTACAAGCGTCTGGGAGTATATTTTGATGAATATTCAGGAGAATCATTTTATCGTGAAAAATCTCAAGAGGTCTTAAAGTTGCTGGAGAGTAAAGGACTCCTACTGAAAACAATAAAAGAAACGGCTGTAGTAGATCTCTCTGGGAATGGCGACCCCTCCTCAATTTGTACTGTAATGCGAAGTGATGGGACTTCTCTCTATGCAACCAGAGATCTTGCAGCTGCTATAGATCGAATGGACAAGTATAATTTTGATACAATGATATATGTGACAGATAAAGGACAAAAAAAACATTTTCAGCAAGTATTCCAAATGCTGAAGATCATGGGATATGACTGGGCAGAAAGGTGCCAGCACGTGCCCTTTGGAGTAGTACAGGGAATGAAGACTCGAAGAGGAGATGTCACTTTCCTGGAAGATGTTTTAAATGAGATTCAATTAAGGATGCTACAGAACATGGCTTCAATTAAGACAACTAAAGAACTCAAGAACCCACAAGAGACTGCAGAGAGGGTCGGGCTCGCAGCACTCATTATTCAGGACTTCAAAGGTTTACTCTTAACTGACTACAAGTTCAGCTGGGATCGTGTTTTCCAGAGTCGCGGGGACACAGGAGTCTTCCTACAGTACACACACGCCCGCCTCCACAGTTTGGAAGAGACTTTTGGATGTGGGTACCTGAATGACTTCAACACTGCTTGTTTACAAGAGCCACAGTCTGTTTCAATTCTTCAGCATCTTCTCAGGTTCGACGAGGTGCTTTATAAATCATCTCAGGACTTTCAACCCAGGCATATCGTCAGTTACCTTCTAACTTTAAGTCATCTTGCAGCTGTGGCACACAAAACACTACAAATAAAAGATAGTCCTCCTGAAGTGGCTGGGGCCAGACTTCATCTTTTCAAAGCTGTCCGTTCTGTCCTAGCCAATGGAATGAAACTTCTTGGAATAACACCTGTATGTAGGATG---
>macFas5
ATGGCGTGCAGCTTTCGCAGGGCTATAGCTTGCCAGCTTTCCAGAGTGTTGAATCTTCCACCAGAAAACTTGATCACGTCAATATCTGCAGTTCCAATTTCCCAGAAAGAAGAAGTAGCTGATTTTCAGCTTTCTGTGGATTCTTTGTTGGAAGAAGAC---AATGACCATTCAAGACCAGATATTCAAGTTCAAGCCAAGAGACTAGCAGAGAAGCTAAGATGTGATACAGTGGTGAGTGAAATCAGTACTGGTCAAAGGACTGTAAATTTCAAAATAAACAGAGAGCTCTTAACAAAGACAGTGCTACAACAAGTAATTGAAGATGGCTCAAAATATGGATTAAAAAGTGAACTTTTCTCTGGTCTTCCCCGGAAGAAGATTGTGGTTGAATTCAGTTCACCTAATGTTGCCAAAAAATTTCATGTTGGACATTTGCGTTCTACCATCATAGGAAATTTTATAGCAAATCTCAAAGAAGCTTTAGGACATCAAGTAATAAGAATAAATTACCTTGGCGATTGGGGCATGCAGTTTGGTCTTCTGGGAACTGGCTTCCAACTGTTTGGCTATGAGGAAAAACTGCAGTCCAATCCTCTACAGCATCTCTTTGAAGTTTATGTACAAGTCAATAAAGAAGCAGCAGATGATAAAAGTGTAGCAAAATCAGCACAGGAGTTCTTCCAACGATTGGAACTGGGCGATGTGCAAGCACTTTCACTGTGGCAAAAATTTCGGGACTTAAGCATTGAAGAGTACGTTCGTGTTTACAAGCGTCTGGGAGTATATTTTGATGAATATTCAGGAGAATCATTTTATCGTGAAAAATCTCAAGAAGTCTTAAAGTTGCTGGAGAGTAAAGGACTCCTACTGAAAACAATAAAAGGAACGGCTGTTGTAGATCTCTCTGGGAATGGCGACTCCTCCTCAATTTGTACTGTAATGCGAAGTGATGGTACTTCTCTCTATGCAACCAGAGATCTTGCAGCTGCTATAGATAGAATGGACAAGTATAATTTTGATACAATGATATATGTGACAGATAAAGGACAAAAAAAGCATTTTCAGCAAGTATTCCAAATGCTGAAGATCATGGGATATGACTGGGCAGAAAGGTGCCAGCATGTGCCCTTTGGAGTAGTGCAGGGAATGAAGACTCGAAGAGGAGATGTCACTTTCCTGGAAGATGTTTTAAATGAGATTCAATTAAGGATGCTACAGAACATGGCTTCAATTAAGACAACTAAAGAACTCAAGAACCCACAGGAGACTGCAGAGAGGGTCGGGCTCGCAGCACTCATTATTCAGGACTTCAAAGGTTTACTCTTATCTGACTACAAGTTCAGCTGGGATCGTGTTTTCCAGAGTCGCGGGGACACAGGAGTCTTCCTACAGTACACACACGCCCGCCTCCACAGTTTGGAAGAGACTTTTGGATGTGGGTACCTGAATGACTTCAACACTGCTTGTTTACAAGAGCCACAGTCTGTTTCAATTCTTCAGCATCTTCTCAGGTTCGACGAGGTGCTTTATAAGTCATCTCAGGATCTTCAACCCAGGCATATTGTCAGTTACCTTCTAACTTTAAGTCATCTTGCAGCTGTGGCACACAGAACACTACAAATAAAAGATAGTCCTCCTGAAGTGGCTGGGGCCAGACTTCATCTTTTCAAAGCTGTCCGTTCTGTCCTAGCCAATGGAATGAAACTTCTTGGAATAACACCTGTATGTAGGATG---
>calJac3
ATGGCGTGCGGCTTTCGCCGGGTTATAGCTTGCCAGCTTTCTAGAGTGTTGGATCTTCCACCAGAAAACTTGATCAAGTCAATATCTGCAGTTCCAATTTCCAAAAATGAAGAAGCAGCTGATTTTCAGCTTTCCGTGGATTCTTTATTGGAAAAAGAC---AATGACCATTCAAGACCAGATATTCAAGTTCATGCCAAGAGACTAGCAGAGAAGCTAAGATGTGATACAGTGGTGAGTGAAATCAGTACTGGTGAAAGGACTGTAAATTTCAAAATAAACAGAGAGCTCTTAACAAAGACAGTATTACAACAAGTCATTGAAGATGGCTCAAAATATGGATTAAAAAGTGAACTTTTCTCTGATCTTCCCCAGAAGAAGATTGTGGTTGAATTCAGTTCACCTAATGTTGCTAAAAAATTTCATGTTGGACATTTGCGTTCTACGATCATAGGAAATTTTATAGCAAATCTCAAAGAAGCTTTAGGACATCAAGTAATAAGAATAAATTACCTTGGCGATTGGGGCATGCAGTTTGGTCTTCTGGGAACTGGCTTCCAACTATTTGGCTATGAAGAAAAACTGCAGTCCAATCCTTTACAGCATCTCTTTGAAGTTTATGTACAAGTTAATAAAGAAGCAGCAGATGATAAAAGTGTAGCAAAATCGGCACAGGAGTTCTTCCAGCGATTGGAAGAGGGCGATGTGCGAGCACTTTCACTGTGGCAAAAATTCCGGGACTTGAGCATTGAAGAGTATATTCGGATTTACAAGCGTCTGGGAATATATTTTGATGAATATTCAGGAGAATCATTTTATCGTGAAAAATCTCAAGAAGTCTTAAAGTTGCTGGAGAGTAAAGGACTCCTACTGAAAACAATAAAAGGAACTGCTGTAATAGATCTATCTGGGAATGGTGACCCCTCTTCAATTTGTACTGTAATGCGAAGTGATGGGACTTCTCTCTATGCAACCAGAGATCTTGCAGCTGCTATAGATCGAATGGACAAGTATAATTTTGATACAATGATATATGTGACAGATAAAGGACAAAAAAAGCATTTTCAGCAAGTATTCCAAATGCTGAAGCTCATGGGATATGACTGGGCAGAAAGGTGCCAGCACGTGCCCTTTGGAGTAGTGCAGGGAATGAAGACTCGAAGAGGAGATGTCACTTTTCTGGAAGATGTTTTAAATGAGATTCAATTAAGGATGCTACAGAACATGGCTTCCATTAAGACAACTAAAGAACTCAAAAACCCACAGGAGACTGCAGAGAGGGTCGGACTTGCAGCACTCATTATTCAGGACTTCAAAGGTTTACTCTTATCTGACTACAAGTTCAACTGGGATCGTGTTTTCCAGAGTCGTGGGGACACAGGAGTCTTCCTGCAATACACACACGCCCGCCTCCACAGTTTGGAAGAGACTTTTGGATGTGGTTACCTGAATGACTTCAACACTGCTTGTTTACAAGAGCCACAGTCTGTTTCAATTCTCCAGCATCTTCTCAGGTTCGACGAGGTGCTTTATAGATCATCTCAAGACCTTCAACCCAGGCATATTGTCAGTTACCTTCTAACTTTAAGTCATCTTGCAGCCGTGGCACACAAAACACTACAAATAAAAGATAGTCCTCCTGAAGTGGCTGGGGCCAGACTTCGTCTTTTCAAAGCTGTCCGTTCTGTCCTAGCCAATGGAATGAAACTTCTTGGAATAACACCTGTATGTAGGATG---
>saiBol1
ATGGCGTGCGGCTTTCGCCGGGTTATAGCTTGCCAGCTTTCCAGAGTGTTGGATCTTCCACCAGAAAACTTGATCAAGTCAATATCTGCAGTTCCAATTTTCAAAAATGAAGAAGCAGCTGATTTTCAGCTTTCTGTGGATTCTTTATTGGAAAAAGAC---AATGACCATTCAAGACCAGATATTCAGGTTCATGCAAAGAGGCTAGCAGAGAAGCTAAGATGTGATACAGTGGTGAGTGAAATCAGTACTGGTGAAAGGACTGTAAATTTCAAAATAAACAGAGAGCTCTTAACAAAGATGGTATTACAACAAGTCATTGAAGATGGCTCAAAATATGGATTAAAAAGTGAACTTTTCTCTGATCTTCCCCAGAATAAGATTGTGGTTGAATTCAGTTCACCTAATGTTGCCAAGAAATTTCATGTTGGACATTTGCGTTCTACGATCATAGGAAATTTTATAGCAAATCTCAAAGAAGCTTTAGGACATCAAGTAATAAGAATAAATTACCTTGGCGATTGGGGCATGCAGTTCGGTCTTCTGGGAACTGGCTTCCAACTATTTGGCTATGAAGAAAAACTGCAGTCCAATCCTTTACAGCATCTCTTTGAAGTTTATGTACAAGTTAATAAAGAAGCAGCAGATGATAAAAGTGTAGCAAAGTCGGCACAGGAGTTCTTCCAGCGATTGGAACTGGGCGATGTGCAAGCACTTTCACTGTGGCAAAAATTCCGGGACTTGAGCATTGAAGAGTACATTCGGATTTACAAGCGTCTGGGAATATATTTTGATGAATATTCAGGAGAATCATTTTATCGTGAAAAATCCCAAGAAGTCTTAAAGTTGCTGGAGAGTAAAGGACTCCTACTGAAAACAATAAAAGGAACTGCTGTAGTAGATCTATCTGGGAATGGTGACCCCTCTTCAGTTTGTACTGTAATGCGGAGTGATGGGACTTCTCTCTATGCAACCAGAGATCTTGCAGCTGCTATAGATCGAATGGACAAGTATAATTTTGATACAATGATATATGTGACAGATAAAGGACAAAAAAAGCATTTTCAGCAAGTATTCCAAATGCTGAAGATCATGGGATATGACTGGGCAGAAAGGTGCCACCACGTGCCCTTTGGACTGGTTCAGGGAATGAAGACTCGAAGAGGAGATGTCACTTTTCTGGAAGATGTTTTAAATGAGATTCAGTTAAGGATGCTACAGAACATGGCTTCGATTAAGACAACTAAAGAACTTAAAAACCCACAGGAGACTGCAGAGAGGGTCGGACTTGCAGCACTCATTGTTCAGGACTTCAAAGGTTTACTCTTATCTGACTACAAGTTCAGCTGGGATCGTGTTTTCCAGAGTCACGGGGACACGGGAGTCTTCCTACAGTACACACATGCCCGCCTCTACAGTTTGGAAGAGACTTTTGGATGTGGTTACCTGAATGACTTCAACACTGCTTGTTTACAAGAGCCACAGTCTGTTTCAATTCTCCAGCATCTTCTCAGGTTCGACGAGGTGCTTTATAGATCATCTCAAGACCTTCAACCCAGGCATATTGTCAGTTACCTTCTAACTTTAAGTCATCTTGCAGCTGTGGCACACAAAACACTACAAGTAAAAGACAGTCCTCCTGAAGTGGCTGGGGCCAGACTTCATCTTTTCAAAGCTGTCCGTTCTGTCCTAGCCAATGGAATGAAACTTCTTGGAATAACTCCTGTATGTAGGATG---
>micMur3
ATGGCGTGCGTGTTTCGCAGATCCATCGCCTGCCAGCTTTCCAGAGTGTTGGATCTTCCGCCAGAAAACTTGATCAAGTCAATATCTGCAGTTCCAGTTTCCAAAAAAGAAGAAGTAGCTGATTTTCAGCTTTCTGTGGATTCCTTATTGGAAAACAAC---AATGACCATTTGAGACCAGATATTCAAGTTCAAGCCAAGAGACTGGCAGAGAAGCTAAGATGTGATACAGTGGTGAGTGAAATCAGCACTGGTGAAGGGACTGTAAATTTCAAAATAAACAGAGAACTATTAACAAAGACAGTGCTACAACAAGTAATTGAAGATGGCTCAAAATATGGTTTAAAAAGTGAACTATTCTCTAGTCTTCCCCAGAAGAAGATTGTGGTTGAATTCAGTTCACCTAATGTTGCCAAAAAATTTCACGTTGGACATTTGCGTTCTACCATCATAGGAAATTTTATAGCAAATCTCAAAGAAGCTTTAGGACATCAAGTAACAAGAATAAATTACCTTGGAGATTGGGGCATGCAGTTTGGTCTTCTGGGAACTGGCTTCCAACTCTTTGGCTATGAAGAAAAACTCCAGTCCAATCCTTTACAGCATCTCTTTGAAGTTTATGTACAAGTTAATAAAGAAGCAGCAGATAATAAAAGTGTAGCAGAATCAGCACGTGAGTTCTCCCAGCGACTGGAAATGGGTGACACGCAAGCACTTTCACTATGGCAAAAATTTCGGGATTTGAGCATTGAAGAGTACATTCGGATTTATAAGCGCCTAGGAATATACTTTGATGAATATTCAGGAGAATCATTTTATCGTGAAAAATCTCAAGACGTCTTAAAGTTGTTGGACAGTAAAGGACTGCTACTGAAAACAATAAAAGGAACAGCTGTAGTGGATCTCTCTGGGAATGGTGACCTCTCCTCAGCTTGTACTGTAATGCGAAGTGACGGGACTTCTCTCTACGCAACCAGAGATCTTGCAGCTGCTATAGATAGAATGGACAAGTATAATTTTGACACAATGATTTATGTGACAGATAAAGGGCAACAAAAGCATTTTCAGCAAGTGTTCCAAATGCTGAAGATCATGGGATATGACTGGGCAGAAAGGTGCCAGCATGTGCCCTTTGGAGTAGTGCAGGGAATGAAGACTCGAAGAGGAAATGTCACTTTTCTGGAAGATGTTTTAAATGAGATTCAATTAAGGATGCTACAGAACATGGCTTCCATTAAGACAACTAAAGAACTTGAGAACCCCCAGGAGACTGCGGAGAGGGTCGGGCTCGCAGCACTTATTATTCAGGACTTCAGAGGTTTACTTTTATCTGACTATCAGTTCAGCTGGGATCGTGTTTTCCAGAGTCGTGGGGACACGGGAGTCTTCCTACAGTACACACACGCCCGCCTCCACAGTTTGGAAGAGACTTTTGGATGTGGTTATCTGAATGACTTCAACACTGCTTGTCTACAAGAACCACAGTCTGTTTCAGTTCTCCAGCATCTTCTCAGGTTTGATGAGGTGCTTTATAGATCATCTCTGGACCTTCAACCCAGACACATCGTCAGTTACCTTCTAACTCTAAGTCATCTTGCAGCTGTGGCACACAAAACACTGCAAATAAAAAATAGTCCTCCTGAAGTGGCTGGGGCCAGACTTCATCTTTTCAAAGCTGTCCGTTCTGTCCTAGCCAATGGAATGAAACTTCTCGGAATAACACCTGTATGTAGGATG---
>canFam3
ATGGCTTGTGGGTTCCGCAGGTCCATCGCCTGTCAGCTTTCCAGAGTGTTGGATCTTCCACCAGAAAACTTAATCAAGTCAATATCTGCAGTTCCAATTTCCAGAAAAGAAGAAGTTGCTGATTTTCAGCTTTCTGTGGATTCTCTATTGGAAAACAAC---AATGACCATTCAAGACCAGATACTCAAGTTCAAGCCAGGAAACTGGCAGAGAAGCTGAAATGTGATTCAGTGGTAAGTGAAATCAGCACTGGTCAAGGGACTGTAAATTTCAAAATTAACAGAGAACTATTAACAAAGACAGTGCTGCAACAAGTAATCAAAGATGGCTCAAAATACGGATTAAAAAGTGAGCTTTTCTCTGGTCTTCCCCAGAAGAAGATCGTGGTTGAATTCAGTTCACCTAACATTGCCAAAAAATTTCACGTTGGACATTTGCGTTCTACCATCATTGGAAATTTTATAGCAAATCTCAAAGAAGCTTTAGGACATCAAGTAACCAGAATAAATTACCTTGGAGATTGGGGCATGCAGTTTGGTCTTCTGGGAACTGGCTTCCAACTGTTTGGCTATGAAGAAAAACTTCAATCCAGTCCTTTACAACATCTCTTTGAAGTTTATGTACAAGTTAATAAAGAAGCAGCGGATGATAAAAATGTAGCAAAATCAGCACATGAGTTCTTCCAGCGATTAGAACTGGGTGATACACAAGCACTTGCACTGTGGCAGAAATTTCGGGACCTGAGCATAGAAGAATACGTGCGGGTTTACAAGCGTCTAGGAGTACACTTTGATGAATACTCCGGAGAATCATTTTATCGTGAAAAATCTCAAGAAGTCTTAAAGTTGCTGGACAGTAAAGGACTCCTACAGAAAACAATAAAAGGAACAGCTATAGTGGATCTTTCTGGCAATGGTGACCCCTCCTCAATTTGTACCCTAATGCGAAGCGATGGGACTTCTCTCTATGCAACCAGAGACCTTGCAGCTGCTATAGATCGAATGGACAAGTATAATTTTGATACAATGATTTATGTGACAGATAAAGGGCAAAAAAAGCATTTTCAGCAAGTGTTCCAAATGCTTCAGATCATGGGATATGACTGGGCAGAAAGGTGCCAGCACGTGCCCTTTGGAGTGGTGCAGGGAATGAAGACTCGAAAAGGAGATGTTACTTTTCTGGAAGATGTTCTAAATGAGATTCGATTAAGGATGCTGCAGAACATGGCTTCTCTTAAGACTACCAAAGTACTGGAGAACCCACAGGAAACTGCAGAGAGGGTCGGACTTGCTGCACTCATTATTCAGGACTTCAAAGGTTTACTCTTATCTGATTATCAGTTCAGCTGGGATCGTGTTTTCCAGAGTCGTGGGGACACAGGAGTCTTCCTGCAGTACACACATGCCCGCCTCCACAGTTTGGAAGAGACTTTTGGATGTGGTTATCTAAATGATTTCAACACTGCTTGTTTACAAGAGCCACAGTCTGTTTCCATTCTCCAGCATCTTCTCAGGTTCGACGAGGTACTTTATAGATCATCTCAGGACCTTCAACCCAGGCACATTGTCAGTTACCTTCTAACTCTAAGTCATCTTGCAGGTATGGCACACAAGACATTGTATGTGAAAGACAGTCCTCCCGAAGTGGCTGGGGCCAGACTTCATCTTTTCAGAGCTGTGCGTTCTGTCCTAGCCAATGGAATGAAACTTCTTGGAATAACACCTGTATGTAGGATG---
>musFur1
ATGGCTTGTGGCTTCCGCAGGTCCATCGCCTGTCAGCTTTCCAGAGTGTTAGATCTTCCACCAGAAAACTTGATCAAGTCAATATCTGCAGTTCCAATTTCCAGAAAAGAAGAAGTAGCTGATTTTCAGCTCTCTGTGGATTCTCTATTGGAAAACAAC---AATGACCATTCAAGACCAGATATTCAAGTTCAAGCCACAAGACTGGCAGAGAAGCTAAAATGTGATACAGTGGTGAGTGAAATCAGCACTGGTCGAGGGACTGTAAATTTCAAAATTAACAGAGAACTGTTAACAAAGACAGTACTACAACAAGTCATCAGTGATGGCTCAAAATATGGATTAAAAAGCGAGCTTTTCTCTGGTCTTCCCCAGAAGAAGATCGTGGTTGAATTCAGTTCACCCAACGTTGCCAAAAAATTTCATGTTGGACATTTGCGTTCTACCATCATAGGAAATTTTATAGCAAATCTCGAAGAAGCATTAGGACATCAAGTAACCAGAATAAATTACCTTGGGGATTGGGGCATGCAGTTTGGTCTTCTGGGAACTGGCTTCCAGCTGTTTGGCTATGAAGAAAAACTTCAGTCCAATCCTTTACAGCATCTCTTTGAAGTTTATGTACAAGTTAATAAAGAGGCAGCAGATGATAAAAATATTGCAAAATCTGCACATGAGTTCTTCCAGCGATTAGAACTGGGTGACACGCAAGCACTTGCGCTGTGGCAGAAATTTCGGGACCTCAGCGTAGAAGAATACGTGCGGATTTACAAGCGTCTAGGAGTACACTTTGATGAATACTCTGGAGAATCGTTTTATCGTGAAAAATCTCAAGAAGTCTTGAAGTTGCTGGACAGTAAAGGACTCCTACAGAAAACAGTACGAGGAACAGCTATAGTGGATCTTTCTGGGAATGGTGACCCCTCCTCAATCTGTACTGTAATGCGGAGCGATGGGACTTCTCTCTACGCAACCAGAGATCTTGCTGCTGCTATAGATCGAATGGACAAGTACAATTTTGATGCAATGATTTATGTGACAGATAAAGGGCAAAAAAAGCATTTTCAGCAAGTGTTCCAGATGCTGCAGATCATGGGATATGACTGGGCAGAAAGGTGCCAGCACGTGCCCTTTGGAGTGGTGCAGGGAATGAAGACTCGAAGAGGAAATGTTACTTTTCTGGAAGATGTTCTAAATGAGATTCGATCGAGGATGCTACAGAACATGGCTTCTATTAAGACTACCAGAGAACTGGAGAACCCACAGGAGACTGCAGAGAGGGTTGGACTCGCCGCACTCATTATTCAGGACTTCAGAGGTTTACTCTTATCTGACTATCAGTTCAGCTGGGATCGTGTTTTCCAAAGTCGTGGGGACACTGGCGTCTTCCTGCAATACACGCATGCCCGCCTCCACAGTTTGGAAGAGACTTTTGGATGTGGTTATCTAAATGATTTCAACACGGCTTGTTTACAAGAGCCACAGTCTGTTTCCATTCTCCAGCATCTTCTCAGGTTCGACGAGGTGCTTTATAGATCATCTCAGGACCTTCAACCCAGGCACATTGTCAGTTATCTTCTAACTCTAAGTCATCTTGCAGCTATGGCACACAAGACACTGCTTATAAAAGACAGTCCTCCCGATGTGGCTGGGGCCAGACTTCATCTTTTCAGAGCTGTGCGTTCTGTCCTAGCCAATGGAATGAAACTTCTTGGAATAATACCTGTATGTAGGATG---
>ailMel1
------------------------------------CTTTCCAGAGTGTTGGATCTTCCACCAGAAAACTTGATCAAGTCAATATCTGCGGTTCCAATTTCCAGAAAAGAAGAAGTAGCTGATTTTCAGCTCTCTGTGGATTCTGTTTTGGAAAACAAC---AATGACCATTCAAGACCAGATATTCAAGTTCAAGCCATGAGACTGGCAGAGAAGCTGAAATGTGATACAGTGGTGAGTGAAATCAGCACTGGTCAAGGGACTGTAAATTTCAAAATTAACAGAGAGCTATTAACAAAGACAGTTCTACAACAAGTAATCAATGACGGCTCAAAATATGGATTAAAAAGTGAGCTTTTCTCTGGGCTTCCCCAGAAGAAGATCGTGGTTGAATTCAGTTCACCTAACGTTGCCAAAAAATTTCACGTTGGACATTTGCGTTCTACCATCATAGGAAATTTTATAGCAAATCTCAAAGAAGCTTTAGGACATCAAGTAACCAGAATAAATTACCTTGGAGATTGGGGCATGCAGTTTGGTCTTCTGGGAACTGGCTTCCAGCTGTTTGGCTATGAAGAAAAACTTCAATCCAATCCTTTACAGCATCTCTTTGAAGTTTATGTACAAGTTAATAAAGAAGCAACAGATGATAAAAATATTGCAAAATCAGCACATGAGTTCTTCCAGCGATTAGAACTGGGTGACACGCAAGCACTTGCACTGTGGCAGAAATTTCGGGACCTCAGCATAGAAGAATATGTGCGGATTTACAAGCGTCTAGGAGTACACTTCAATGAATACTCCGGAGAATCGTTTTATCGTGAAAAATCTCAAGAAGTCTTAAAGTTGCTGGACAGTAAAGGACTCCTACAGAAAACAGTAAAAGGAACAGCTGTAGTGGATCTTTCTGGGAACGGTGACCCCTCCTCAATTTGTACTGTAATGCGAAGCGATGGGACTTCTCTCTATGCAACCAGAGATCTTGCAGCTGCTATAGATCGAATGGACAAGTATAATTTTGATACAATGATTTATGTGACAGATAAAGGGCAAAAAAAGCATTTTCAGCAAGTGTTCCAAATGCTGCAGATCATGGGATATGACTGGGCAGAAAGGTGCCGGCATGTGCCCTTTGGGGTGGTACAGGGAATGAAGACTCGAAGAGGAAATGTTACTTTTCTGGAAGATGTTCTAAATGAGATTCGATCAAGGATGCTACAGAACATGGCTTCTATTAAGACTACCAGAGAACTGGAGAACCCACAGGAGACTGCAGAGAGGGTCGGGCTCGCTGCACTCATTATTCAGGACTTCAAAGGTTTACTCTTATCTGACTATCAGTTCAGCTGGGATCGTGTTTTCCAGAGTCGTGGGGACACAGGAGTCTTCCTGCAGTACACGCATGCCCGCCTCCACAGTTTGGAAGAGACTTTTGGATGTGGTTATCTAAATGACTTCAACACTGGTTGTTTACAAGAGCCACAGTCTGTTTCCATTCTCCAGCATCTTCTCAGGTTCGACGAGGTGCTTTATAGATCTTCTCAGGACCTTCAACCCAGGCACATTGTCAGTTACCTTCTAACTCTAAGTCATCTTGCAGCTGTGGCACATAAGACACTGTTTATAAAAGACAGCCCTCCCGAAGTGGCTGGGGCCAGACTTCATCTTTTCAGAGCTGTGCGTTCTGTCCTAGCCAATGGAATGAAACTTCTTGGAATAACACCTGTATGTAGGATG---
>lepWed1
ATGGCTTGTGGCTTCCGCAGGTCCATCGCCTGTCAGCTTTCCAGAGTGTTGGATCTTCCACCAGAAAACTTGATCAAGTCAATATCTGCAGTTCCAATTTCCAGGAAAGAAGAAGTAGCTGATTTTCAGCTCTGTGTGGATTCTCTATTGGAAAACAAC---AATGACCATTCAAGACCAGATGTTCAAGTTCAAGCCACAAGACTGGCAGAGAAGCTAAAATGTGATCGAGTGGTGAGTGAAATCAGCACTGGTCGAGGGACTATAAATTTCAAAATTAACAGAGAACTATTAACAAAGACAGTACTACAACAAGTAATCAACGATGGCTCAAAATATGGATTAAAAAGTGAGCTTTTCTCTGGTCTTCCCCAGAAGAAGATTGTGGTTGAATTCAGTTCACCTAACGTTGCCAAAAAATTTCACGTTGGACATTTGCGTTCTACCATCATAGGAAATTTTATAGCAAATCTCAAAGAAGCTTTAGGACATCAAGTAACCAGAATAAATTATCTTGGAGATTGGGGCATGCAGTTTGGTCTTCTGGGAACTGGCTTCCAACTCTTTGGCTATGAAGAAAAACTTCAGTCCAATCCTTTACAGCATCTCTTTGAAGTTTATGTACAAGTTAATAAAGAAGCAGCAGATGATAAAAATATAGCAAAATCAGCACATGAGTTCTTCCAGCGATTAGAACTGGGTGACACGCAAGCACTTGCACTGTGGCAGAAATTTCGGGACCTCAGCATAGAAGAATACATGCGGATTTACAAGCGTCTAGGAGTACACTTTGATGAATACTCCGGAGAATCATTTTATCGTGAAAAATCTCAAGAAGTCTTAAAGTTGCTGGACAGTAAAGGACTCCTGCAGAAAACAGTAAAAGGAACAGCTATAGTGGATCTTTCTGGGAATGGTGACCCCTCCTTAATTTGTACTGTAATGCGAGGCGATGGCACTTCTCTCTATGCAACCAGAGATCTTGCAGCTGCTATAGATCGAATGGACAAGTATAATTTTGATACAATGATTTATGTGACAGATAAAGGGCAAAAAAAGCATTTTCAGCAGGTGTTCCAAATGCTGCAGATCATGGGATATGACTGGGCAGAAAGGTGCCAGCACGTGCCCTTTGGAGTGGTGCAGGGAATGAAGACTCGAAGAGGAAATGTTACTTTTCTGGAAGATGTTCTAAATGAGATTCGGTCGAGGATGCTACAGAACATGGCTTCTATTAAGACTACCAAAGAACTGGAGAACCCACAGCAGACTGCAGAGAGGGTCGGGCTCGCCGCACTCATTATTCAGGACTTCAAAGGTTTACTCTTATCTGACTATCAGTTCAGCTGGGATCGTGTTTTCCAGAGTCGTGGGGACACAGGAGTCTTCCTGCAGTACACGCATGCCCGCCTCCACAGTTTGGAAGAGACTTTTGGATGTGGTTATCTAAATGATTTCAACACTGCTTGCTTACAAGATCCACAGTCTATTTCCATTCTCCAGCATCTTCTCAGGTTCGATGAGGTGCTTTGTAGATCATCTCAGGACCTTCAACCCAGGCACATTGTCAGTTACCTTCTAACTCTAAGTCATCTTGCTGCTATGGCACACAAGACACTGCTTATAAAAAACAGTCCTCCCGAAGTGGCTGGGGCCAGACTTCATCTTTTCAGAGCTGTGCGTTCTGTCCTAGCCAATGGAATGAAACTTCTTGGAATAACACCTGTATGTAGAATG---
>felCat8
ATGGCGTGTGGCTTCCGCAGGTCCATCGCCTGTCAGCTTTCCAGACTTTTGGATCTTCCACCAGAAAACTTGATCAAGTCAATATCTGCAGTTCCAATTTCCAGAAAAGAAGAAGTAGCTGATTTTCAGCTTTCTGTGGATTCTCTATTGGGAAACAAC---AATGACCATTCAAGACCAGATGTTCAAGTTCAAGCCACGAGACTGGCAGAGAAGCTAAAATGTGATACAGTGGTAAGTGAAATCAGCACTGGTCAAGGGACTGTAAATTTCAAAATAAACAGAGAACTATTAACAAAGACAGTACTACAACAAGTAATCAAAGATGGCTCAAAATATGGGTTAAACAGTGAGCTATTCTCTGGTCTTCCCCAGAAGAAGATTGTGGTTGAATTCAGTTCACCTAATGTTGCCAAAAAATTTCACGTTGGACATTTGCGTTCTACCATCATAGGAAATTTTATAGCAAATCTCAAAGAAGCTTTAGGACATCAAGTCACCAGAATAAATTACCTTGGAGATTGGGGCATGCAGTTTGGTCTTCTGGGAACTGGCTTCCAACTGTTTGGCTATGAAGAAAAACTTCAGTCCAATCCTTTACAGCACCTCTTTGAAGTTTATGTACAAGTTAATAAAGAAGCGGCAGATAATAAAAATGTAGCAAAATCAGCGCATGAGTTCTTTCAGCGATTAGAACTGGGTGACATGCAAGCACTTGAACTGTGGCAGAAATTTCGAGACCTGAGCATAGAAGAATACGTGCGGATTTACAAGCGTCTAGGAGTACACTTTGATGAATATTCAGGAGAATCATTTTATCGTGAAAAATCTCAAGAAGTCTTAAAATTGCTGGACAGTAAAGGACTCCTGCAGAAAACAATAAAAGGAACAGCTATAGTGGATCTTTCTGGAAATGGGGACCCCTCCTCAATTTGTACTGTAATGCGAAGCGATGGGACTTCTCTCTACGCAACCAGAGATCTTGCAGCTGCTATAGATCGAATGGACAAGTATAATTTTGATACAATGATTTATGTGACAGATAAAGGGCAAAAAAAGCATTTTCAGCAAGTGTTCCAAATGCTGCAGATCATGGGATATGACTGGGCAGAAAGGTGCCAGCACGTGCCCTTTGGAGTGGTGCAGGGAATGAAGACTCGAAGAGGAGAGGTTACCTTTCTGGAAGATGTTCTAAATGAGATTCGATCAAGGATGCTACAGAACATGGCTTCTATTAAGACTACCAAAGAAGTGGAGAACCCACAGGAGACTGCAGAGAGGGTCGGGCTTGCAGCACTCATTATTCAGGACTTCAAAGGTGTGCTCTTGTCTGACTATCAGTTCAGCTGGGATCGTATTTTCCAGAGTCGTGGGGACACAGGCGTCTTCCTGCAGTACACGCATGCTCGCCTCCACAGTTTGGAAGAGACTTTTGGATGTGGTTATCTAAATGATTTCAACATTGCTTGTTTACAAGAACCACAGTCTGTTTCCATTCTTCAGCATCTTCTCAGGTTCGACGAAGTGCTTTATAGATCATCTCAGGACCTTCAACCCAGGCACATTGTCAGTTACCTTCTAACTCTAAGTCATCTTGCAGGTATGGCACACAAGACACTGCATATAAAAGACAGTCCTCCTGAAGTGGCTGGGGCCAGACTTCATCTTTTCAGAGCTGTGCGTTCTGTGCTAGCCAATGGAATGAAACTTCTTGGAATAACACCTGTATGTAGGATG---
>HLcamFer2
ATGGCGTGCGGTTTCCGTAGGTCCATCGCTTGTCAGCTTTCCAGAGTGTTGGATCTTCCACCAGAAAACTTGATCAAATCAATATCTGCAGTTCCAGTTTCCAGAAAAGAAGAAGTAGCTGATTTTCAGCTTTCTGTGGATTCTTTATTGGAAAACAAC---AATGACCATTCAAAACCAGATGTTCAAGTTCAAGCCATGAGACTGGCAGAGAAGCTAAAATGTGATACAGTCGTGAGTGAAATCAGCACGGGTCAAGGGACTGTAAATTTCAAAATAAACAGAGAACTATTAACCAAGACAGTGCTGCAACAAGTGATGGAAGATGGTTCAAAATATGGATTAAAAAGTGAACTTTTTTCTGGTCTTCCCCAGAAGAAGATCATAGTTGAATTCAGTTCACCTAATGTTGCCAAAAAATTTCATGTTGGACATTTGCGTTCTACCATCATAGGAAATTTTATAGCAAATCTCAAAGAAGCTTTAGGACATCAAGTAACAAGAATAAATTATCTTGGAGACTGGGGCATGCAGTTTGGTCTTCTGGGAACTGGCTTCCAGCTGTTTGGCTATGAAGAAAAACTCCAGTCCAATCCCTTACAGCATCTCTTTGAAGTTTATGTACAAGTCAATAAAGAAGCAGCAGATGATAAAAATGTAGCCAAATCAGCACATGAATTCTTCCAGCGACTGGAACTGGGTGACACGCAAGCCCTTGCGCTCTGGCAGAAGTTTCGGGACTTGAGCATAGAGGAGTACACTCGGATTTACAAGCGTCTAGGAATACACTTTGATGAATATTCAGGAGAATCATTTTATCGTGAAAAATCTCAAGAAGTCTTAAAGTTGCTGGACAGTAAAGGACTCCTACAGAAAACAGTAAAAGGCACAGCTGTAGTGGATCTTTCAGGGAATGGCGACCCGTCCTCTATTTGTACTGTAATGCGAAGCGATGGGACTTCTCTCTACACAACCAGAGATCTTGCAGCTGCTATAGATCGAATGGACAAGTATAATTTTGATAAAATGATTTATGTGACAGATAAAGGGCAAAAAAAGCATTTTCAGCAAGTATTCCAAATGCTGCAGATCATGGGATATGACTGGGCGGAAAGGTGCCAGCATGTGCCCTTTGGGGTAGTGCAGGGAATGAAGACACGAAGAGGAGATGTTACTTTTCTGGAGGATGTTTTAAATGAGATTCGATTAAGGATGCTACAGAACATGGCTTCCGTTAAGACTACCAAAGAATTGGAGAACCCACAGGAGACAGCAGAGAGGGTCGGGCTCGCAGCCCTCATTATTCAGGACTTCAGAGGCTTACTGTTATCCGACTACCAGTTCAGCTGGGATCGTGTTTTCCAGAGTCGCGGGGACACAGGAGTCTTCCTGCAGTACACACACGCCCGCCTCCACAGTTTGGAAGAGACTTTTGGATGCGGTTATCTAAATGACTTCAACACTGCTTGCTTACAAGAGCCACAGTCGGTTTCGATTCTCCAGCATCTTCTCAGGTTCGACGAGGTGCTTTATAGGTCATCTCAGGACCTTCAACCCAGGCACATTGTCAGTTACCTTCTAACTCTGAGTCATCTTGCAGCTGTGGCACACAAAACACTGCACATCAAAAGCAGTCCTCCTGAAGTGGCGGGGGCCAGACTTCATCTTTTCAAAGCTGTCCGCTGTGTCCTAGCCAACGGAATGAAACTTCTTGGAATAACACCTGTATGTAAGATG---
>balAcu1
ATGGCGTGTGGCTTCCGCAGGTCTATCGCCTGTCAGCTTTCAAGAGTGTTGGATCTTCCTCCAGAATACTTGATCAAGTCAATATCTGCAGTTCCAATTTCCAGAAAAGAAGAAGTAGCTGACTTTCAGCTTTCTGTGGATTCTCTATTGGAACACAAC---AATGGCCATTCAAGACCAGATATTCAACTTCAAGCCATGAGACTGGCAGAGAAGCTAAAATGTGACACGGTGGTGAGTGAAATCAGCACTGGTCCAGGGACTGTAAATTTCAAAATAAACAGAGAACTATTAACAAAGACAGTACTACAAGAAGTGATTGAAGATGGCTCAAAATATGGATTAAAAAGTGAACTGTTTTCTGGCCTTCCCCAGAAGAAGATCGTGGTTGAATTCAGTTCACCTAATGTTGCCAAAAAATTTCATGTTGGACATTTGCGTTCTACCATCATAGGAAACTTTATAGCAAATCTCAAAGAAGCTTTAGGACATCAAGTAACAAGAATAAATTATCTTGGAGATTGGGGCATGCAATTTGGTCTTTTGGGAACTGGCTTCCAGCTGTTTGGCTATGAAGAAAAACTCCAGTCCAATCCTTTACAGCATCTCTTTGAAGTTTATGTACAAGTTAATAAAGAAGCAGCAGACGACAAAAATGTAGCAAAATCAGCACATGAGTTCTTCCAGCGATTGGAACTGGGCGACACGCAAGCACTTGCACTCTGGCAGAAATTTCGGGACTTGAGCATAGAAGAGTACATTCGGATTTACAAGCGTCTAGGAGTACACTTTGATGACTATTCAGGAGAATCATTTTATCGTGAAAAATCTCAAGAAGTCTTAAAGTTGCTGGACAGTAAAGGACTCCTACAGAAAACAATAAAAGGCACAGCTGTAGTGGATCTGTCAGGGAATGGTGACCCCTCCTCAATTTGTACTGTAATGCGAAGTGATGGGACGTCTCTCTATGCAACCAGAGATCTTGCAGCTGCTATAGATCGAATGGACAAGTATAATTTTGATAAAATGATTTATGTGACAGATAAAGGGCAAAAAAAGCATTTTCAGCAAGTGTTCCAAATGCTGCAGATCATGGGATATGACTGGGCAGAAAGGTGCCAGCACGTGCCCTTTGGGGTAGTGCAGGGAATGAAGACGCGAAGAGGAGACGTTACTTTTCTGGAAGATGTTCTAAATGAGATTCGACTGAGGATGCTACAGAACATGGCTTCTATTAAGACTACCAGAGAGCTGGAGAACCCCCAGGAGACAGCAGAGAGGGTGGGGCTCGCAGCCCTCATCATTCAGGACTTCAGAGGTTTCCTGTTATCTGACTATCAGTTCAGCTGGGATCGTGTTTTCCAGAGTCGCGGGGACACGGGAGTCTTCCTGCAGTACACACACGCCCGCCTCCACAGTTTGGAAGAGACTTTTGGATGCGGTTATCTAAATGACTTCAACACTGCTTGCTTACAAGAGCCACAGTCTGTTTCCATTCTCCAGCATCTTCTCAGGTTCGATGAGGTGCTTTATAGGTCAGCCCAAGACCTTCAACCCAGGCACATTGTCAGTTACCTTCTAACTCTAAGTCATCTTGCAGCGGTGGCACACAAAACACTACACATAAAAAGCAGTCCTCCTGAAGTGGCCGGGGCCAGACTTCATCTTTTCAGAGCTGTCCGCTCAGTCCTAGCCAACGGAATGAAACTTCTTGGAATAACACCTGTATGTAGGATG---
>bosTau8
ATGGCGTGCGGTTTCCGCAGGTCCATCGCCAGTCAGCTTTCCAGAGTGTTGGATCTTCCACCAGAAAACTTGATCAAGTCAATATCTGCAGTTCCGATTTCCAGAAAAGAAGAGGTAGCTGACTTCCAGCTTTCTGTGGATTCTCTATTGGAAAACAAC---AATGACCATTCAAGACCAGATATTCAAATTCAAGCCATGAGACTGGCAGAGAAGCTAAAATGTGACACAGTGGTGAGTGAAATCAGCACTGGTCAAGGGACTGTAAATTTCAAAATCAACAGAGAACTGTTAACAAAGACAGTACTGCAACAGGTGATTGAAGATGGCTCAAAATATGGATTAAAAAGTGAACTTTTTTCTGGCCTCCCCAAGAAGAGGATCGTGGTTGAATTCAGTTCACCTAATGTTGCCAAAAAATTTCACGTTGGACATTTGCGTTCTACCATCATAGGAAATTTTATAGCAAATCTCAAAGAAGCTTTAGGACATCAAGTAACAAGAATAAATTATCTTGGCGATTGGGGCATGCAGTTTGGTCTTCTGGGAACTGGCTTCCAGCTGTTTGGCTATGAAGAAAAACTGCAGTCCAGTCCTTTACAGCATCTCTTTGAAGTTTATGTACAAGTTAATAAAGAAGCAGCAGACGATAAAAACGTAGCAAAATCAGCACATGAGTTCTTCCAGCGACTGGAACTAGGCGACATGCAAGCACTTGCCCTATGGCAGAAATTTCGGGACTTGAGCATAGATGAGTACATGCGGATTTACCAGCGTCTAGGAGTACACTTTGATGAATATTCAGGAGAATCGTTTTACCGTGAAAAATCTCAAGAAGTCTTAAAGTTGCTGGACAGTAAAGGACTCCTACAGAAAACACTAAAAGGCACTGCTGTAGTAGATCTTTCAGGGAATGGTGACCCCTCCTCAGTTTGTACTGTAATGCGAAGTGACGGGACGTCTCTGTATGCAACCAGAGATCTTGCAGCTGCTATAGATCGAATGGAAAAGTATAATTTTGATAAAATGATCTATGTGACAGATAAAGGGCAAAAAAAGCATTTTCAGCAAGTGTTCCAGATACTGCAGATCATGGGATATGACTGGGCAGAAAGGTGCCAGCACGTGCCCTTTGGGGTAGTGCAGGGAATGAAAACTCGGAGAGGAGATGTTACTTTTCTGGAAGATGTTCTAAATGAGATTCGATTGAGGATGCTGCAGAACATGGCTTCTATTAAGACAACCAAAGAGCTGGAGAATCCCGAGGAGACAGCAGAGCAGGTGGGACTTGCAGCCCTCATCATTCAGGACTTCAGAGGTTTCCTGCTGTCTGACTATCAGTTCAGCTGGGATCGTGTTTTCCAGAGCCGCGGGGACACGGGCGTCTTCCTGCAGTACACACACGCCCGCCTCCACAGTCTGGAAGAGACTTTTGGATGCGGTTATCTCAATGACTTCAATACCGCCTGCTTACAGGAGCCACAATCTGTTTCCATTCTCCAGCATCTTCTCAGGTTCGACGAGGTACTTTATAGGTCATCTCAAGACCTTCAGCCCAGGCACATTGTCAGCTACCTTCTAACTCTAAGTCACCTCGCTGCGGTGGCACACAGAACACTGCACGTCAGAAACAGTCCTCCTGAGGTGGCCGGGGCCAGACTTCACCTTTTCAGAGCTGTCCGCTCAGTCCTAGCCAACGGAATGAAACTTCTTGGAATAACACCTGTATGTAGAATG---
>susScr11
ATGGCGTGCGGCTTCCGCAGGTCCATCGCGTGTCAGCTTTCCAGAGTGTTGGATCTCCCACCAGAAAACTTGATCAAGTCAATATCTGCAGTTCCAATTTCCAGAAAAGAAGAAGTAGCTGACTTTCAACTTTCTGTGGATTCTCTACTGGAAAACAAC---AATGACCATTCAAGACCAGACATTCAAATTCAAGCCATGAGACTGGCAGAGAAGCTAAAATGTGATACAGTGGTCAGTGAAATCAGCACTGGTCAAGGGACCGTAAATTTTAAAATAAACAGAGAACTGTTAACAAAGACAGTGCTGCAGCAGGTGATTGAAGATGGCTCAAAATATGGATTAAAAAGTGAGCTTTTTTCTGGCCTTCCCCAGAAGAAGATTGTGGTTGAATTCAGTTCGCCAAATGTTGCCAAAAAATTTCATGTTGGACATTTGCGTTCTACCATCATAGGAAATTTTATAGCAAATCTCAAAGAAGCGTTAGGACATCAAGTAACAAGAATAAATTATCTCGGAGATTGGGGCATGCAGTTTGGTCTTCTGGGAACTGGCTTCCAGCTGTTTGGCTATGAAGAAAAACTACAGTCCAATCCTTTGCAGCATCTCTTTGAAGTTTATGTACAAGTTAATAAGGAGGCAGCAGACAATAAAAATGTAGCAAAATCAGCACACGAGTTCTTCCAGCGATTGGAACTGGGTGACGCGCAAGCACTTGCACTGTGGCGGAAGTTTCGGGACCTGAGCATAGACGAGTACATTCGGATTTACAAGCGTCTAGGAGTACACTTTGATGAATATTCAGGAGAATCATTTTATCGTGAAAAATCCCAAGAAGTCTTAAAGTTGCTGGACAGTAAAGGACTCCTACAGAAAACAATAAAAGGCACTGCTGTTGTGGATCTCTCAGGAAATGGTGACCCCTCCTCAGTTTGTACCGTAATGCGAAGCGACGGGACTTCTCTCTATGCAACCAGAGATATTGCAGCTGCTATAGATCGAATGGAAAAGTATAATTTTGATGAAATGATTTATGTGACAGATAAGGGGCAAAAAAAGCATTTTCAGCAAGTATTCCAAATGCTGCACATCATGGGCTATGACTGGGCAGAAAGATGCCTGCATGTGCCCTTTGGGGTGGTGCAGGGAATGAAGACACGAAGAGGAGATGTTACTTTTCTGGAAGATGTTTTAAATGAGATTCGATTGAGGATGCTGCAGAACATGGCTTCTATTAAAACTACCAAAGAACTGGAGAACCCACAGGAGACAGCAGAGAGGGTCGGGCTCGCAGCCCTCATTATTCAGGACTTCAGAGGTTTACTGTTATCTGACTATCAGTTCAGCTGGGACCGAGTTTTCCAGAGTCGAGGGGACACAGGAGTCTTCCTACAGTATACACACGCCCGCCTCCACAGTTTGGAAGAGACTTTTGGATGTGGTTATCTAAATGACTTCAACACTGCTTGCTTACAAGAGCCACAGTCGGTTTCCATTCTCCAGCATCTTCTCAGGTTCGATGAGGTGCTTTATAGGTCATCTCAGGACCTTCAACCCAGGCATATCGTCAGTTACCTTCTAACTCTAAGTCATCTTGCAGCTGTGGCACACAAAACACTGCACATAAGAAACAGTCCTCCTGAAGTGGCCGGGGCCAGACTTCATCTTTTCAGAGCTGTCCGCTCTGTCCTTGCCAATGGAATGAAACTTCTTGGAATAACACCTGTATGTAGGATG---
>HLturTru3
ATGGCGTGCGGCTTCCGCAGGTCTATCGCCTGTCAGCTTTCAAGAGTGTTGGATCTTCCTCCAGAATACTTGATCAAGTCAATATCTGCAGTTCCAATTTCCAGAAAAGAAGAAGTAGCTGACTTTCAGCTTTCTGTGGATTCTCTATTGGAAAACAAC---AATGACCATTCAAGACCAGATATTCAACTTCAAACCGTGAGACTGGCCGAGAAGCTAAAATGTGACACAGTGGTGAGTGAAATCAGCACTGGTCCAGGGACTGTAAATTTCAAAATAAACAGAGAACTATTAACAAAGACAGTACTACAAGAAGTGATTGAAGATGGCTCAAAATATGGATTAAAAAGTGAACTTTTTTCTGGCCTTCCCCAGAAGAAGATCGTGGTTGAGTTCAGTTCACCTAATGTTGCCAAAAAATTCCATGTTGGACATTTGCGTTCTACCATCATAGGAAATTTTATAGCAAATCTCAAAGAAGCTTTAGGACATCAAGTAACAAGAATAAATTATCTTGGGGATTGGGGCATGCAGTTTGGTCTTTTGGGAACTGGCTTCCAGCTGTTTGGCTATGAAGAAAAACTCCAGTCCAATCCTTTACAGCATCTCTTTGAAGTTTATGTACAAGTTAATAAAGAAGCAGCAGACGATAAAAGTGTAGCAAAATCAGCACATGAGTTCTTCCAGAGATTGGAACTGGGCGACACGCAAGCACTTGCACTCTGGCAGAAATTTCGGGACTTGAGCATAGAAGAGTACATTCGGATTTACAAGCGTCTAGGAGTACACTTTGATGAATATTCAGGAGAATCATTTTATCGTGAAAAGTCTCAAGAAGTCTTAAAGTTGCTGGACAGTAAAGGACTCCTACAGAAAACAATA------------------------------------------------------------------------------------------------GATCTTGCAGCTGCTATAGATCGAATGGACAAATATAATTTTGATAAAATGATTTATGTGACAGATAAAGGGCAAAAAAAGCATTTTCAGCAAGTGTTCCAAATGCTGCAGATCATGGGATATGACTGGGCAGAAAGGTGCCAGCACGTGCCCTTTGGGGTAGTGCAGGGAATGAAGACTCGAAGAGGAGATGTTACTTTTCTGGAAGATGTTCTAAATGAGATTCGATTGAGGATGCTACAGAACATGGCTTCTGCTAAGACCACCAGAGAGCTGGAGAACCCCCAGGAGACAGCAGAGAGGGTGGGGCTCGCAGCCCTCATCATTCAGGACTTCAGAGGTTTCCTGTTATCTGACTATCAGTTCAGCTGGGATCGTGTTTTCCAGAGTCGCGGGGACACAGGGGTCTTCCTGCAGTACACACACGCCCGCCTCCACAGTTTGGAAGAGACTTTTGGATGTGGTTATCTAAATGACTTCAACACTGCTTGCTTACAAGAGCCACAGTCTGTTTCCATTCTCCAGCATCTTCTCAGGTTCGATGAGGTGCTTTATAGGTCAGCCCAAGACCTTCAACCCAGGCATATTGTCAGTTACCTTCTAACTCTAAGTCATCTTGCAGCGATGGCACACAAAACACTACACATAAAAAACAGTCCTCCTGAAGTGGCCGGGGCCAGACTTCATCTTTTCAGAGCTGTCCGCTCAGTCCTAGCCAACGGAATGACACTTCTTGGAATAACACCTGTATGTAGGATG---
>HLrouAeg4
ATGGCGTGCGGCTTCCGGAGGTCCATCGCCTGTCAGCTTTCCAGAGTGTTGGATCTTCCACCAGAAAATTTAATCAAGTCAATATCTGCAGTTCCAATTTTGAAAAAAGAAGAAGTAGCGGATTTTCAGCTTTCTGTGGATTCTCTATTGGAGAATAGC---AATGACCATTCCAGACCAGATATTCAGGCTCAAGCCATGAGACTGGCAAAGAAGCTAAAATGTGATACAGTGGTGAGTGAAATCAGCACTGGTCGAGGGACTATAAATTTCAAAATAAACAGAGAACTATTAACAAAGACTGTGCTACAACAAGTAATCAAAGATGGTTCAAAATATGGATTAAAAAGTGAGCTTTTCTCTGGTCTTCCCCAGAAGAAGATAGTGGTTGAATTCAGTTCACCTAACGTTGCCAAAAAATTTCATGTTGGACATTTGCGTTCTACCATCATAGGCAATTTCATAGCAAATCTCAAAGAAGCTTTAGGACATCAAGTAACCAGAATAAATTACCTTGGAGATTGGGGCATGCAGTTTGGTCTTCTGGGAACTGGCTTCCAGCTGTTTGGCTATGAAGAAAAACTCCAGTCTAATCCTTTACAGCATCTATTTGAAGTTTATGTACAAGTTAATAAAGAAGCAGCAGATGATAAGAGTGTAGCAAAATCAGCACATGAGTTCTTCCAGCGATTGGAACTGGGCGACATGCAAGCACTTGCGCTATGGCAGAAATTTCGGGATTTGACCATAGAAGAGTATGTTCGGATTTACAAGCGTCTAGGAGTACACTTTGATGAATACTCAGGAGAATCATTTTACCGTGAAAAGTCTCAAGAAGTCTTAAAGTTGCTGGACAGTAAAGGTCTCCTACAGAAAACAATAAAAGGAACAGCTGTAGTGGATCTTTCTGGGAATGGTGACCCTTCCTCAATTTGTACTGTAATGCGAAGCGATGGGACTTCTCTCTATGCAACTAGAGATCTTGCAGCTGCTATAGATAGAATGGACAAGTATAATTTTGATACAATGATTTATGTGACAGATAAAGGGCAAAAAAAGCATTTTCAGCAAGTGTTCCAAATGCTGCAGATCATGGGATATGACTGGGCAGAGAGATGCCAGCACGTGCCCTTTGGAGTAGTGCAAGGAATGAAGACTCGAAGAGGAGATGTTACTTTTCTGGAAGATGTCTTAAATGAGATTCGATTAAGGATGCTACAGAACATGGCTTCTGTTAAGACTACTAAAGAACTGGAGAACCCAGAGGAGACTGCAGAGAGGGTTGGACTCGCAGCACTCATCATTCAGGACTTCAGAGGTTTACTCTTATCTGATTATCAGTTCAGCTGGGATCGTGTTTTCCAGAGTCGTGGGGACACAGGAGTCTTCCTACAGTACACGCACGCCCGCCTCCATAGTTTGGAAGAGACTTTTGGATGTGGCTATCTAAATGACTTCAACACTGCTTGTTTACAAGAGCCACAGTCCGTTTCCATTCTCCAGCATCTTCTCAGGTTTGACGAGGTGCTTTATAGATCATCCCAGGACCTTCAACCCAAGCACATTGTCAGTTACCTTCTAATTCTAAGTCATCTTGCAGCTGTGGCACACAAAACACTGCACATAAAAGACAGCGCTCCTGAAGTGGCTGCGGCCAGACTTCATCTTTTCAGAGCTGTCCGTTCTGTCCTGGCCAATGGAATGAAACTTCTTGGAATAACACCTGTATGTAGGATG---
>HLrhiFer5
ATGGCGAGCGGCTTCCGCAGGTCCATCGCCTGTCAGCTTTCCAGAGTACTGGATCTTCCACCAGAAAACTTGATCAAGTCAATATCTGCAGTTCCAATTTCGAGAAAAGAAGAAGTAGCAGATTTTCAGCTTTCTGTGGATTCTTTATTGGAGAACAGC---AATGACCATTCAAGACCAGATATTCAAGCTCAAGCCATGAGACTGGCAGAGAAGCTAAAATGTGATACAGTAGTGAGTGAAATCAGCACTGGTCAAGGAACTGTAAATTTCAAAATAAACAGAGAACTATTAACAAAGACAGTGCTACAACAAGTAATCAAAGATGGCTCAAAATATGGATTAAAAAGTGAGCTTTTCTCTGGTCTTTCCCAGAAGAAGATCGTGGTTGAATTCAGTTCACCTAATGTTGCCAAAAAATTTCATGTTGGACATTTACGTTCTACCATCATAGGAAATTTCATAGCAAATCTCAAAGAAGCTTTAGGACATCAAGTAACCAGAATAAATTACCTTGGAGATTGGGGCATGCAGTTTGGTCTTCTGGGAACTGGCTTCCAACTGTTTGGCTATGAGGAAAAACTCCAGTCCAATCCTTTACAGCATCTCTTTGAAGTTTATGTACAAGTTAATAAAGAAGCAGCAGATGATAAGAGTGTAGCAAAATCAGCACATGAGTTCTTCCAGCGATTGGAACTGGGTGATGTGCAAGCACTTGCACTGTGGCAAAAATTTCGGGATTTAAGCATAGAAGAGTACATTCGGATTTACAAGCGTCTAGGAGTACACTTTGATGAATACTCAGGAGAATCATTTTATCGTGAAAAATCTCAAGAAGTCTTAAAGTTGCTGGACAGTAAAGGACTCCTACAGAAAACAATAAAAGGAACAGCTGTAGTGGATCTTTCTGGGAATGGTGACCCCTCCTCAATTTGTACTTTAATGCGAAGTGATGGGACGTCTCTCTATGCTACCAGAGATCTTGCAGCTGCTATAGATCGAATGGACAAGTATAATTTTGATACGATGATTTATGTGACAGATAAAGGGCAAAAAAAGCATTTTCAGCAAGTGTTCCAGATGCTGCAGATCATGGGGTATGACTGGGCAGAAAGGTGCCACCACGTGCCCTTTGGAGTAGTGCAAGGGATGAAGACTCGAAGAGGAGATGTTACTTTTCTGGAAGATGTCTTAAATGAGATTCGATTAAGGATGCTACAGAACATGGCTTCTGTTAAGACTACCAAAGAACTCGAGAACCCACAGGAGACTGCAGAGAGGGTCGGGCTCGCAGCACTCATTATTCAGGACTTCAGAGGTTTACTCTTGTCTGACTATCAGTTCAGCTGGGATCGTGTTTTGCAGAGTCGTGGGGACACAGGTGTCTTCCTGCAGTACACACACGCCCGCCTCCACAGTTTGGAAGAGACTTTTGGATGTGGTTATCTAAATGACTTCAACACTGCTTGTTTACAAGAGCCACAGTCTGTTTCAATTCTCCAGCATCTTCTCAGGTTCGACGAGGTGCTTTATAGATCATCTCAGGACCTTCAGCCCAGGCACATTGTCAGTTACCTTCTAACTCTAAGTCATCTTGCAGCTGTGGCACATAAAACACTGCACATAAAAGACAGCCCTCCTGAAGTGGCCGGGGCCAGACTTCATCTTTTCAGAGCTGTCCGTTCTGTCCTAGCCAATGGAATGAAACTTCTTGGGATAACACCTGTATGTAGGATG---
>tupChi1
ATGGCGTGTGGCTTCCGCAGGTCTATCGCCTGTCAGCTTTCCAGAGTGTTGGATCTTCCACCAGAAAACTTGATCAAGTCGATATCTGCAGTTCCAATTTCCAAAAAAGAAGAAGTAGCTGATTTTCAGCTTTCCGTGGATTCTTTATTGGAAAGCAGC---AATGACCATTCAAGACAAGATATTCAAGTTCAAGCCGAAAGACTGGCAGAGAAGCTAAAATGTGATACAGTGGTCAGTGAGATCAGCACTGGTCAAGGGACTGTAAATTTCAAAATAAACAGAGAACTATTAACAAAGACAGTGCTACAACAAGTAATTGAAGATGGCTCAAAATATGGGTTAAAAAGTGAACTTTTTTCTGGACTTCCACAGAAGAAGATTGTGGTTGAATTTAGTTCACCTAATGTCGCCAAAAAATTTCACGTTGGACATTTGCGCTCTACCATCATAGGAAATTTTATAGCAAATCTCAAAGAAGCTTTAGGGCATCAAGTAACAAGAATAAATTACCTTGGAGATTGGGGCATGCAGTTTGGTCTTCTGGGAACTGGCTACCAGCTCTTTGGCTATGAAGAAAAACTCCAGTCCAATCCTTTACAGCATCTCTTTGAAGTTTATGTACAAGTTAATAAAGAAGCAGCAGATGATAAAAGTGTAGCAAAAGCAGCACACGAATTCTTCCGGCAGCTGGAACTGGGTGATGTGCAAGCACTTTCATTATGGCAAAAATTTCGGGACTTGAGCATTGAAGAGTACATTCGGATATACAAGCGTATAGGAGTATACTTTGACGAATATTCAGGAGAATCATTTTATCGGGAAAAATCTCAAGAAGTCTTAAAGTTGCTGGACAGTAAAGGACTCCTCCAGAAAACAATAAAAGGAACCGCTGTAGTGGATCTCTCTGGGAATGGCGACCCCTCCTCAGTGTGTACTGTAATGCGAAGTGATGGGACTTCTCTCTATGCAACCAGAGATCTTGCAGCTGCTATAGATCGAATGAACAAATATAATTTCGATACAATGATTTATGTGACAGATAAAGGGCAAAAAAAGCATTTTCAGCAAGTGTTCCAAATGCTGAGGATCATGGGATATGATTGGGCAGAAAGGTGCCAGCATGTGCCCTTCGGAGTAGTGCAGGGAATGAAGACTCGAAGAGGAGATGTTACTTTTCTGGAGGATGTCTTGAATGAGATTCAATTAAGGATGCTACAGAACATGGCTTCTGTTAAGACAACTAAAGAACTCGAGAACCCGCAGGAGACTGCAGAGAGGGTCGGGCTGGCAGCACTCATTATTCAGGACTTTAGAGGCCTACTTTTATCTGACTACCAGTTCAGCTGGGATCGTGTTTTCCAGAGTCAAGGGGACACAGGAGTCTTCCTGCAGTACACACATGCCCGCCTCCACAGTTTGGAAGAGACTTTTGGTTGTGGTTATCTGAACGACTTCAACACTGCTTGTTTACAAGAGCCACAGTCGGTTTCCATTCTCCAGCATCTTCTCAGGTTCGACGAGGTTCTTCATAGATCTTCTCAGGACCTTCAACCCAGGCACATTGTCAGTTACCTTCTAACTTTAAGTCATCTTGCTGCTGTGGCCCACAAAACACTGCAAATAAAAGACAGTCCCCCTGAAGTGGCTGGGGCCAGACTTCATCTTTTCAAAGCAGTCCGTTTTGTCCTAGCCAATGGAATGAAACTTCTTGGAATAACACCTGTATGTAGGATG---
>HLphyDis3
ATGGCGTGTGGCTTCCGCAGGTCCATCGCCTGTCAGCTTTCCAGAGTATTGGATCTTCCACCAGAAAACTTAATCAAGTCAATATCTGCTGTTCCAATTTCCAGGAAAGAAGAAATAGCTGATTTTCAGCTTTCTATGGAGTCTCTGTTGGAGAACAGT------GACCGTTCAAAACCAGATATTCAAGTTCAAGCCACAAGACTGGCAGAGAAGCTAAAATGTGATACAGTGGTGAGTGAAATCAGCACTGGTCAAGGGACTATAAATTTCAAAATAAATAGAGAACTATTAACAAAGACAGTGCTAAATCAAGTAATCGAAGATGGCTCAAAATATGGATTGAAAAGTGAGCTTTTCTCTGGTCTTCCCCAGAAGAAGATTGTGGTTGAATTCAGTTCACCTAACATTGCCAAAAAATTTCACGTTGGACATTTGCGTTCTACCATCATAGGAAATTTCATAGCAAATCTCAAAGAAGCTTTAGGACATCAAGTAACCAGAATAAATTACCTTGGAGATTGGGGCATGCAGTTTGGTCTACTGGGAACTGGCTTTCAACTGTTTGGCTATGAAGAAAAACTCCAGTCCAATCCTTTACAACATCTCTTCGAAGTTTATGTACAGGTTAATAAAGAAGCAGCAGATGATAAGAGTGTAGCAAAATCAGCACACGAATTCTTCCAGCAATTGGAACTGGGTGACATGCAAGCACTTGGACTATGGCAAAAATTTCGGGATTTGAGTGTAGAAGAGTACATTCGGATTTACAAGCGTATAGGAGTACACTTTGATGAATACTCAGGAGAATCATTTTATCGTGAAAAATCTCAAGAAGTCTTAAAGATGCTGGACAGTAAAGGACTCCTAAAGAAAACAATAAAAGGATCAGCTGTAGTGGATCTTTCTGGGAATGGCAACCCCTCTGCAATTTGTACTGTAATGCGAAGTGATGGAACTTCTCTCTATGCAACCAGAGATCTTGCAGCTGCTATAGATCGAATGGACAAGTATAATTTTGATACAATGATTTATGTGACAGACAAAGGGCAAAAAAGGCATTTTCAGCAAGTGTTCCAGCTGCTGCAGATCATGGGATATGACTGGGCAAAAAGGTGCCAACACGTGCCCTTTGGGGTAGTACAGGGAATGAAGACTCGAAGAGGCGATGTTACTTTTTTGGAAGATGTCTTAAATGAGATTCAATTAAGGATGCTACAGAACATGGCTTCTGTTAAGACTACAAAAGAGCTTGAGAACCCACAGGAGACTGCAGAGAAGGTTGGGCTCGCAGCACTTATTATTCAGGACTTCAGAGGTTTACTCTTATCTGACTATCAGTTCAGCTGGGATCGTGTTTTCCAGAGCCGTGGGGACACAGGTGTCTTCCTGCAGTACACACACGCCCGCCTCCACAGTTTGGAAGAGACTTTTGGGTGTGGTTATCTAGATGACTTCAACACTGCTTATTTACAAGAGCCACAGTCTGTTTCAATTCTCCAGCATCTTCTCAGGTTTGATGAAGTGCTTTACAGATCATCTCAGGACCTTCAACCTAGGCACATTGTCAGTTACCTCCTAACTCTAAGTCATCTTGCAGCTGCGGCACACAAAACACTGCACATAAAAAGCAGTCCTCCTGAAGTCGCTGGGGCCAGGCTTCATCTTTTCAGAGCTGTGCGTTCTGTCCTGGCCAATGGAATGAAGCTTCTTGGAATAACACCTGTATGTAGGATG---
>HLequCab3
ATGGCGTGTGGCTTCCGCAGGTCTATCGCTTGTCAGCTTTCCAGAGTGTTGGATCTTCCTCCAGAAAATTTGATCAAATCAATATCTGCAGTTCCAATTTCAAAAAAAGAAGAAGTAGCTGATTTTCAGCTTTCTGTGGATTCTCTATTGGAAAACAAC---AATGGCCATTCGAGACCAGATATGCAAGTTCAAGCCACGAGACTGGCAGAGAAGCTAAAATGTGATACAGTGGTGAGTGAAATCAGTACTGGTCAAGGGACTGTAAATTTCAAAATAAACAGAGAACTATTGACAAAGACAGTGCTACAACAAGTAATTGAAGATGGCCCAAAATACGGATTAAAAAGTGAACTTTTCTCTGATCTTCCCCAGAAGAAGATTGTGGTTGAGTTCAGTTCACCTAATGTTGCCAAAAAATTTCACGTTGGACATTTGCGTTCTACCATCATAGGAAATTTTATAGCAAATCTCAAAGAAGCTTTAGGACATCAAGTAACAAGAATAAATTACCTTGGAGATTGGGGCATGCAGTTTGGTCTTCTGGGAACTGGCTTCCAACTGTTTGGCTATGAAGAAAAACTCCAGTCCAATCCTTTACAGCATCTCTTTGAAGTTTATGTACAAGTTAATAAAGAAGCAGCAGATGATAAAAGTGTAGCAAAATCAGCACGTGAGTTCTTCCAGCGATTGGAACTGGGTGACATGCAAGCACTTGCACTCTGGCAGAAGTTTCGGGACTTGAGCATAGAAGAGTATGTTCGGATTTACAAGCGTCTAGGAGTACACTTTGATGAATACTCAGGGGAATCATTTTATCGTGAAAAATCTCAAGAAGTCTTAAAATTGCTGGACAGTAAAGGACTCCTACAGAAAACAATAAAAGGAACAGCTGTAGTGGATCTTTCTGGGAATGGTGACCCCTCCTCGATTTGTACTGTAATGCGAAGCGATGGGACTTCTCTCTATGCAACCAGAGATCTTGCAGCTGCTATAGATCGAATGGACAAGTATCATTTTGATAGAATGATTTATGTGACAGATAAAGGGCAAAAAAAGCATTTTCAGCAAGTATTCCAGCTGCTGCAGATCATGGGATATGATTGGGCAGAAAGGTGCCAGCACGTGCCCTTTGGAGTAGTACAAGGAATGAAGACTCGAAGAGGAGATGTTACTTTTCTGGAAGATGTTTTAAATGAGATCCAATTAAGGATGCTACAGAACATGGCTTCTATTAAGACAACCAAAGAACTCGAGAACCCACAGGAGACGGCAGAGAGGGTCGGGCTGGCAGCGCTCATCATTCAGGACTTCAAAGGTTTACTCTTATCTGACTATCAGTTCAGCTGGGATCGTGTTTTCCAGAGTCGTGGGGACACAGGAGTCTTCCTACAGTACACGCACGCCCGCCTCCACAGTTTGGAAGAGACTTTTGGATGTGGTTATCTAAATGACTGCAACACTGCTTGTTTACAAGAGCCACAGTCTGTTTCAATTCTCCAGCACCTTCTCAGGTTCGACGAGGTGCTTTATAGGTCATCTCAGGACCTTCAACCCAGGCACATTGTCAGTTACCTTCTGACTCTAAGTCATCTTGCAGCTGTGGCACACAAAACACTGCACGTAAAAGACAGTCCTCCTGAAGTGGCCGGGGCCAGACTTCATCTTTTCAGAGCTGTCCGTTCTGTCCTAGCCAACGGAATGAAACTTCTTGGAATAACACCTGTATGTAGGATG---
>cerSim1
ATGGCGTGTGGCTTCCGCAGGTCTATCGCCTGTCAGCTTTCCAGAGTGTTGGATCTTCCTCCAGAAAACTTGATCAAGTCAATATCTGCAGTTCCAATTTCAAAAAAAGAAGAAGTAGCTGATTTTCAGCTTTCTGTGGAATCTCTATTGGAGAACAAC---AATGACCATTCAAGACCAGATATGCAAGTTGAAGCCACAAGACTAGCAGAGAAGCTAAAATGTGATACAGTGGTGAGTGAAATCAGCACTGGTCAAGGGACTGTAAATTTCAAAATAAACAGAGAACTATTAACAAAGACAGTGCTACAACAAGTAATCGAAGATGGTTCAAAATACGGATTAAAAAGTGAACTTTTCTCTGGTCTTCCCCAGAAGAAGATTGTGGTTGAATTCAGTTCACCTAATGTTGCCAAAAAATTTCACGTTGGACATTTGCGTTCCACCATCATAGGAAATTTTATAGCAAATCTCAAAGAAGCTTTAGGACATCAAGTAACAAGAATAAATTACCTTGGAGATTGGGGCATGCAGTTTGGTCTTCTGGGAACTGGCTTCCAACTGTTTGGCTATGAAGAAAAACTCCAGTCCAATCCTTTACAGCATCTCTTTGAAGTTTATGTACAAGTTAACAAAGAAGCAGCAGATGATAAGAGTGTAGCAAGATCAGCGCGTGAGTTCTTCCAGCGACTGGAACTGGGAGACACGCAAGCACTTGCACTATGGCAAAAGTTTCGGGACTTGAGCATAGAAGAGTACATTCGGATTTACAAGCGTCTAGGAGTCCACTTTGATGAATACTCAGGGGAATCACTTTATCGTGAAAAATCTCAAGAAGTCTTAAAATTGCTGGACAGTAAAGGACTCCTACAGAAAACAATAAAAGGAACAGCTGTAGTGGATCTTTCTGGGAATGGTGACCCCTCCTCAATTTGTACTGTAATGCGAAGTGATGGGACTTCTCTCTATACAACCAGAGATCTTGCAGCTGCTATAGATCGAATGGACAAGTATAATTTTGATACAATGATTTATGTGACAGATAAAGGGCAAAAAAAGCATTTTCAACAAGTGTTCCAGATACTGCAGATCATGGGATATGACTGGGCGGAAAGGTGCCGGCACGTGCCCTTTGGAGTAGTACAGGGAATGAAGACTCGAAGAGGAGATGTTACTTTTCTGGAAGATGTTTTAAATGAGATCCAATTAAGGATGCTACAGAACATGGCTTCTGTTAAGACAACTAAAGAACTCGAGAACCCACAGGAGACCGCAGAGAGGGTCGGGCTGGCAGCGCTCATCATTCAGGACTTCAAAGGTTTACTCTTATCTGACTATCAGTTCAGCTGGGATCGTGTTTTCCAGAGTCGTGGGGACACAGGAGTCTTCCTACAGTACACGCACGCCCGCCTCCACAGTTTGGAAGAGACTTTTGGATGTGGTTATCTAAATGACTTCAACACTGCTTGTTTACAAGAGCCACAGTCTATTTCAATTCTCCAGCATCTTCTCAGGTTTGATGAGGTGCTTTATAGGTCATCTCAGGACCTTCAACCCAGGCACATTGTCAGTTACCTTCTAACTCTAAGTCATCTTGCAGCTGTGGCACACAAAACACTGCACGTAAAAGACAGTCCTCCTGAAGTGGCCGGGGCCAGACTTCATCTTTTCAGAGCTGTCCGTTCTGTCCTAGCCAATGGAATGAAACTTCTCGGAATAACACCTGTATGTAGGATG---
>oryCun2
ATGGCGTGTGGCTTCCGTAGGTCCATCGCAGGTCAGCTTTCCAGAGTGTTGGATCTTCCACCAGAAAACTTGATCAAGTCAATATCTGCAGTTCCAGTTTCCAGAAAAGAAGAAGTAGCTGATTTCCAGCTTTCTTTGGATTCTTTGTTGGCAAACAAT---AAC---CATTCAAGCTCAGATATTCAAGTTCAAGCCAAGAGACTGGCAGAGAAGCTAAAATGCGACACAGTTGTGAGTGAAATCAGCACTGGTCGAGGGACTGTAAATTTTAAAATAAACAGAGAACTGTTAACAAAGACAGTATTACAACAAGTAATTGAAGATGGCTCAAAATATGGATTAAAAAGTGAACTTTTCTCTGGTGTTCCCCAGAAAAAGATCGTGGTTGAATTCAGTTCACCCAATATTGCCAAAAAATTTCATGTTGGACATTTGCGTTCTACTATCATAGGAAATTTTATAGCAAATCTCAAAGAAGCTTTAGGACATCAAGTAACCAGAATAAATTACCTTGGAGATTGGGGCATGCAGTTTGGTCTTTTGGGAACTGGCTTTCAACTGTTTGGCTATGAAGAAAAACTCCAGTCCAATCCTTTACAACATCTCTTTGAGATTTATGTACAAGTTAATAAAGAAGCAGCAGATGATAAAAGTGTAGCAAAATCAGCACAGGAGTTCTTCCAGAGATTGGAACTGGGTGATGCACAAGCATTTTCACTGTGGCAAAAATTTCGGGACTTGAGTATTGAAGAGTACATCAGAATTTACAAGCGTCTAGATGTCTACTTCGATGAATATTCGGGAGAATCATTTTATCGTGAAAAATCTCGGGAAATCTTAAAGTTGCTGGACAGTAAAGGACTCCTAAAGAAAACAGTAAAAGGAACTGCTGTAGTGGATCTCTCTGGGAACAGTGACCCCTCTTCAATTTGTACTGTAATGCGAAGTGATGGGACTTCTCTTTATGCAACCAGAGATCTTGCAGCTGCCATAGATCGAATGGACAAGTATAATTTTGATACAATGATTTATGTGACAGATAAAGGACAAAAAAAGCATTTTCAGCAAGTGTTTCAGATGCTGAAGATCATGGGATATGACTGGGTAGAAAGGTGCCAGCATGTGCCCTTTGGAGTCGTGCAGGGAATGAAGACTCGAAGAGGAGATGTCACTTTTCTGGAAGATGTATTAAATGAGATTCAATTACGGATGCTACAGAACATGGCTTCTATTAAAACAACTAAAAAACTTGAGAACCCACAGGAGACTGCAGAGAAGGTCGGGCTGGCTGCGCTCATTATTCAGGACTTCCGCGGTGCACTGCTATCTGACTACCAGTTCAGCTGGGATCGTATTTTCCAGAGTCGTGGGGACACGGGAGTCTTCCTGCAGTACACACATGCCCGACTGCACAGTTTGGAAGAGACCTTTGGATGTGGTTATCTGAATGACTTCAACACTGCTTGTTTACAAGAGCCCCAGTCTGTTTCAATTCTCCAGCATCTTCTCAGGTTTGACGAGGTGCTGTATAGATCATCTCAGGACCTTCAACCCAGACACATTGTCAGTTACCTTCTAACTCTAAGTCATCTTGCAGCTGTGGCACACAAAACACTGCACATAAAAGACAGTCCTCCCGAAGTGGCGGGGGCCAGACTTCATCTTTTCAAAGCTGTCCGTTCTGTTTTAGCCAATGGAATGAAGCTTCTTGGAATCACACCTGTATGCAGAATG---
>tarSyr2
ATGGCGTGCGGCTTTCGGCGGTCCATTGCTTGCCAGCTTTCCAGAATATTGGATCTTCCACCAGAAAACTTGATCAAGTCAATATCTGCAGTGCCAATTTCCAAAAAACAAGAAGTAGCTGACTTTCAGCTTTCTGTGGATTCTTTATTGGAAACCAGC---AATGTCCCATCAACACCAGATATTCAAGTTCAAGTGAAGAGACTGGCAGAGAAGCTAAAATGTGATACAGTGGTGAGTGAAATCAGTACTGGTCGAGGGACTGTAAATTTCAAAATAAACAGAGAGCTGTTAACAAAGACAGTTCTACAACAAGTAATTGAAGATGGCTCAAGATATGGATTAAAAAGTGAACTTTTCTCTGGTCTTCCCCAGAAGAAGATTGTGGTTGAATTCAGTTCACCTAATGTTGCCAAAAAATTTCATGTTGGACATTTGCGTTCTACCATCATAGGAAATTTTATAGCAAATCTCAAAGAAGCTTTAGGACATCAAGTAATAAGAATAAATTACCTTGGAGATTGGGGCATGCAGTTTGGTCTTCTGGGAACTGGCTTCCAACTGTTTGGCTATGAAGAAAAACTCCAGTCCAATCCTTTACAGCATCTCTTTGAAGTTTATGTACAAGTTAATAAAGAAGCAGCAGATGATACAAGTGTGGCAAAGTCAGCACACGAGTTCTTCCAGCGACTGGAACTAGGGGACGTGCAAGCACTTTCACTGTGGCAAAAGTTTCGGGATTTGAGCATCGAAGAGTACATTCGGATTTACAAGCGTCTAGGAGTACACTTTGACGAATATTCAGGAGAGTCATTTTATCGTGAGAAATCTCAAAAAGTTTTAAAGTTGCTGGACAGTAAAGGACTCCTGCTGAAAACAATGAAAGGAACTGCTGTTGTGGATCTCTCTGGGAATGGTGACCCCTCCTCAATGTGTACTGTCATGCGAAGTGACGGGACCTCTCTCTATGCAACCAGAGATCTTGCAGCTGCTATAGATCGAATGGACAAATATAATTTTGATACAATGATTTATGTGACAGATAAAGGACAAAAAAAACATTTCCAGCAAGTGTTCCAAATGCTGAAGATCATGGGATATGGCTGGGCAGAAAGGTGCCAGCATGTGCCCTTTGGGGTAGTGCAGGGAATGAAGACACGCAGAGGGGATGTCACCTTTCTGGAAGATGTTTTAAATGAGATTCGATTAAGGATGCTACAGAACATGGCTTCCATCAAGACAACGAAAGAACTTGCGAACCCGCCGGAGACTGCAGAGAGGGTCGGGCTTGCAGCACTCATCATTCAGGACTTCAAGGGGTTACTCTTATCGGACTACCAGTTCAGCTGGGATCGTGTCTTCCAGAGTCGCGGGGACACAGGAGTCTTCCTGCAGTACACACACGCCCGCCTCTACAGTTTGGAAGAGACTTTTGGATGTGGTTATCTGAATGACTTCAACACTGCTTGTTTACAAGAGCCACAGTCTGTTTCAATTCTCCAGCATCTTCTCAGGTTCGACGAGGTGCTTTATAGATCGTCTCAGGACCTTCAACCCCGGCACATTGTCAGCTACCTTCTAACTCTGAGTCATCTTGCAGCTGTGGCACACAAGACACTACAAATAAAGGAGAGTCCTCCTGAAGTGGCCGGGGCCAGACTTCATCTTTTCAAAGCTGTCCGTTCTGTCCTAGCCAATGGAATGAAACTTCTTGGAATAACACCTGTATATAGGATG---
>conCri1
ATGGCGTGCGGCTTCCGCAGGTCCATCGCTGGTCAGCTTTCCAGAGTGTTGGATCTTCCCCCAGAAAACTTGATCAAGTCAATATCTGCAGTTCCAATTTCAAAAAAAGAAGTAAAAGCTGATTTTCAGATTTCTGTGGATTCTCTTTTGGAAAATAGC---AGTGACCATTCAAGACTGAATATTCAAGATAAAGCAGTGAGACTGGCAGAGAAGCTAAAATGTGATACAGTCGTAAGTGAAATCAGCACTGGGCAAGGGACTGTTAATTTCAAAATAAACAGAGAACTTTTAACAAAGACAGTGCTACAACAAGTAATCCAAGATGGCTCAAGTTACGGATTAGAAAGTGAACTTTTCTCTGGTCTTCCCCGGAAGAAGATTGTGGTTGAATTCAGTTCACCTAATATTGCCAAAAAATTTCATGTTGGACATTTGCGTTCCACCATCATAGGAAATTTTATAGCGAATCTCAAAGAAGCACTAGGACATCAAGTAACAAGAGTGAATTACCTTGGAGACTGGGGCATGCAGTTTGGTCTTTTGGGAACTGGCTTCCAACTGTTTGGCTATGAAGAAAAACTCCAATCTAATCCTTTGCAGCATCTCTTTGAAGTTTATGTGCAAGTTAATAAAGAAGTGGCAGAGGATAAAAGTATAGCAAAGTCAGCACATGAGTTTTTTCAGCGACTGGAACTGGGAGACATGCAAGCACTTGCACTGTGGCAAAAATTTCGGGATTTGAGCATAGAAGAATATGTTCGGATTTATAAGCGTCTAGGAATACAGTTTGATGAATACTCAGGAGAATCATTTTATCGTGAAAAATCTCAAGAAGTCTTAAAGTGGCTGGACAATAAAGGACTCCTACAGAAAACAATAAAAGGAACAAGTGTAGTAGATCTTTCTGGGAATGGTGACCCCTCCTCACTTTGTACTGTAATGAGAAGTGATGGGACTTCACTCTATGCAACCAGAGATCTTGCAGCTGCTATAGAGAGAATGGACAAGTACAATTTTGATACAATGATTTATGTGACAGATAAAGGGCAAAAAAAGCATTTCCAGCAAGTCTTCCAAATACTGAAGATCATGGGCTATGACTGGGCAGAAAGGTGCCAGCATGTGCCTTTTGGAGTAGTGCAGGGAATGAAGACTCGAAGAGGAGATGTCACTTTTCTGGAAGATGTTTTAAATGAGATTCAACTGAGAATGTTACAGAACATGGCTTCTGTTAAGACAACCAAAGAACTGGAGAACCCACAGGAAACGGCAGAGAAGGTTGGGCTTGCTGCACTCATTATCCAGGATTTTAAAGGTTTACTCTTATCTGATTATCAGTTCAGCTGGGATCGTGTTTTCCAGAATCGTGGAGACACAGGCGTCTTCCTGCAATATACACATGCCCGCCTTCACAGTTTGGAGAAGACTTTTGGATGTGGTTATCTTAATGACTTCAATGCTGCTTGTTTACAAGAGCCACAATCTATTTCAATTCTCCAGCATCTGCTCAGGTTTGATGAGGTGCTTTATAGATCATCTCAGGACCTTCAACCCAAGCACATTGTCAGTTACCTTCTAACGCTAAGTCATCTTGCAGCTGTGGCACACAAAACACTGCACATAAAGAACAGTCACCCTGAAGTGGCAGCGGCCAGACTTCATCTTTTCAGAGCTGTCCGTTCTGTCTTAGCCAATGGAATGAAACTTCTTGGAATAACACCTGTATGTAGGATG---
>oryAfe1
ATGGCGAGTAGTTTCCGCAGGTCCATTGCTTCTCAGCTTTCCAGGGTGTTGGATCTTCCACTAGAAAGCTTGATCAAGTCAATATCTGCAGTTCCAGTATCCAAAAAAGAAGAAGTCGCTGATTTTCAGCTTTCTGTGAATTCTCTATTGGAAAACAGT---AGTGACCATTTGAGACCAGATATTGAAGATCAAGCCAAGAGACTGGCAGAGAAGCTAAAATGTGATACAGTGGTGAGTGAAATCAGCACTGGTCAAGGGACTGTAAATTTCAAAATAAACAGAGAGCTATTAACAAAGAGAGTGTTACAACAAGTAATTGAAGATGACTCAAAATATGGATTGAAAAGTGAACTTTTCTCTGGTCTTTGCCAGAAGAAAATAGTGGTTGAATTCAGTTCACCTAACGTTGCCAAAAAATTTCACGTTGGACATTTACGTTCTACTATCATAGGAAATTTTATAGCAAATCTCAAAGAAGCTTTAGGACATCAAGTAACAAGAATAAATTACCTTGGAGACTGGGGCATGCAATTTGGTCTTCTGGGAACTGGCTTCCAACTATTTGGTTATGAAGAAAAACTCCAGTCTAATCCTTTACAGCATCTTTTTGAAGTTTATGTACAAGTAAATAAAGAAGCAGCAGATGATAAAAATGTAGCAAAATCAGCACATGAGTTCTTCCAGCGATTGGAACTGGGGGATGTGCAAGCACTTTCACTGTGGCGAAAGTTTCGGGACTTGAGTATCGAGGAGTACGTTCGGATTTACAAGCGTCTTGGAGTACACTTTGATGAATACTCGGGAGAATCATTTTATCGTGAAAAATCTCAAGAAGTCTTAAAATTGTTGGACAGTAAAGGACTTCTACAGAAAACAGTAAAAGGAACTGCTATAGTGGATCTCTCTGGGAAAGGTGACCCCTCCTCGATTTGTACTGTAATGCGAAGTGATGGGACTTCTCTTTATGCAACCAGAGATCTTGCAGCTGCTATAGATCGTATGGACAAGTATAATTTTGATACAATGATTTATGTGACAGATAAAGGGCAAAAAAAACATTTTCAGCAAGTGTTTCAGATGCTGAAGATCATGGGATATGACTGGGCAGAAAGGTGCCAGCATGTGCCCTTTGGAGTGGTGCAGGGAATGAAGACTCGAAGAGGAGATGTTACTTTTCTGGAAGATGTTTTAAATGAGATTCGATTAAGGATGCTACAAAGCATGGCTTCCATTAAGACAACTAAAGAACTTGAGAATCCACAGGAGACTGCAGAGAGGGTTGGGCTCGCCGCACTCATTATTCAGGACTTTAGAGGTTTACTGCTATCTGACTATCAGTTCAGCTGGGATCGTGTTTTCCAGAGTCGTGGGGACACAGGAGTCTTCCTACAGTACACCCACGCCCGCCTGCACAGTTTGGAAGAGACTTTTGGATGTGGTTATCTGAATGACTTCAACACTGTTTGTTTACAAGAGCCACAGTCTGTTTCAATTCTCCAGCATCTTCTCAGGTTCGACGAGGTGCTTTATAGGTCTTCTCAGGACCTTCAGCCAAGACACATTGTCAGTTATCTTCTAACTCTAAGTCATCTTGCTGCTGTGGCACATAAAACACTGCAAATAAAAGACCGTCCTCCTGAAGTAGCCGGGGCCAGACTTCATCTTTTTAGAGCTGTCCGTTCTGTCCTAGCCAATGGAATGAAACTTCTTGGAATAACACCTGTACCTCGGATG---
>triMan1
ATGGCGTGCGGTTTCCGCAGGTCCATCGCCTATCAGCTTTCCAGGGTGTTGGATCTTCCACCAGAAAACTTGATCAAGTCAATATCCGCAGTTCCAATTTCCAAAAAAGAAGAAGTAGCAGATTTTCAGCTTTCTGTGGATTCTCTATTGGAAAACAAC---AGTGACCATTTGAGACCAGATATTCAAGATCAAGCCAAGAGACTGGCAGAGAAGTTAAAATGTGATACAGTGGTGAGTGAAATCAGCACTGGTCAAGGGACTGTAAATTTCAAAATAAACAGAGAGCTGTTAACAAAGACAGTGTTACAACAGGTAATCGAAGATGGCTCAAAATATGGATTAAAAAGTGAACTTTTCTCTGATCTTCCCCAGAAGAAGATAGTGGTTGAATTCAGTTCACCTAATGTTGCCAAAAAATTTCATGTTGGACATTTGCGTTCTACCATTATAGGGAATTTCATAGCAAATCTCAAAGAAGCTTTAGGACATCAAGTAACAAGAATAAATTATCTCGGAGATTGGGGCATGCAATTTGGTCTTCTGGGAACTGGCTTCCAGCTGTTTGGTTATGAAGAAAAACTCCAGTCCAGTCCTTTACAGCATCTTTTTGAAGTTTATGTACAAGTTAATAAAGAAGCAGCAGATGATAAAAATGTAGCAAAATCAGCACATGAGTTCTTCCAGCGGTTGGAACTGGGAGACTTGCAAGCACTTTCACTATGGCGGAAATTTCGGGACTTGAGCATTGAGGAATACATTCGGATTTACAAGCGTCTTGGAGTACACTTTGATGAATACTCAGGAGAATCGTTTTATCGTGAAAAATCTCAAGAAGTGTTAAAATTGCTGGATAGAAAAGGACTTCTACAGAAAACAATAAAAGGAACAGCTGTAGTAGATCTCTCTGGGAAAGGTGATCCCTCCTCAATTTGTACTGTAATGCGAAGTGATGGGACTTCTCTTTATGCAACCAGAGATCTTGCAGCTGCTATAGATCGAATGGACAAGTATAATTTTGATACAATGATTTATGTGACAGATAAAGGGCAAAAAAAGCATTTTCAGCAAGTGTTCCAGATGCTAAAGATCATGGGATATGACTGGGCAGAAAGGTGCCAGCACGTGCCCTTTGGAGTAGTGCAGGGAATGAAGACTCGAAGAGGAGATGTTACTTTTCTGGAAGATGTTTTAAATGAGATTCGATTAAGGATGCTACAGAACATGGCTTCTATTAAGACAACTAAAGAACTTGAGAACCCACAGGAGACTGCAGAGAGGGTGGGGCTTGCAGCACTCATTATTCAGGACTTTAAAGGTTTACTATTATCTGACTATCAGTTCAGCTGGGATCGTGTTTTCCAGAGTCGCGGGGACACAGGAGTCTTCCTACAGTACACACACGCCCGCCTGCACAGTTTGGAAGAGACTTTTGGATGTGGTTATCTGAATGACTTCAATCCAGCTTGTTTACAAGAGCCACAGTCTGTTTCAATTCTCCAGCATCTTCTCAGGTTCGACGAGGTACTTTATAGATCTTCTCAGGACCTTCAGCCCAGGCACATTGTCAGTTACCTACTAACTCTAAGTCATCTTGCAGCTATGGCACATAAAACACTGCAGATAAAACACAGTCCTCCTGAAGTGGCTGGGGCCAGACTTCATCTTTTCAGAGCTGCCCGTTGTGTCCTAGCCAATGGAATGAAACTTCTTGGAATAACACCTGTATCTCGGATG---
>loxAfr3
ATGGCGTGCAGTTTCCGCAGGTCCATCGCTTCTCAGCTTTCCAGGGTGTTGGATCTTCCACCGGAAAACTTGATCAAGTCAATATCTGCAGTTCCAGTTTCCAAGAAAGAAGAAGAAGCTGATTTTCAGCTTTCTGTGGATTCTCTATTGGAAAACAAG---AGAGACCATTTAAGACCAGACATTCAAGATCAAGCCAAGAGACTGGCAGAGAAGCTCAAATGTGATACAGTGGTGAGTGAAATCAGCACTGGTCAAGGGACTGTAAATTTCAAAATAAACAGAGAGCTATTAACAAAGACAGTGTTACAACAAGTAATCGAAGATGGTTCAAAATATGGATTAAAAAGTGAACTTTTCTCTGATCTTCCCCAGAAGAAAATAGTGGTTGAATTCAGTTCACCTAATATTGCCAAAAAATTTCATGTTGGACATTTACGTTCTACCATCATAGGAAATTTTATAGCAAATCTCAAAGAAGCTTTAGGACATCAAGTAACAAGAATAAATTACCTTGGAGATTGGGGCATGCAATTTGGTCTTCTGGGAACTGGCTTCCAACTGTTTGGTTATGAAGAAAAGCTCCAGTCCAATCCTTTACAGCATCTTTTTGAAGTTTATGTACAAGTTAATAAAGAAGCAGCAGATGATAAAAATATAGCAAAATCAGCACATGAGTTCTTCCAGCGACTGGAACTAGGAGACGTGCAAGCACTTTCTCTATGGCAGAAATTTCGGGACCTGAGCATTGAGGAGTACATTCGGATTTACAAGCGTCTTGGAGTACACTTTGATGAATACTCTGGAGAATCATTTTATCGTGAAAAATCTCAAGAAGTGTTAAAATTGCTGGACAGTAAAGGACTTCTACAGAAAACAGTAAAAGGAACAGCTGTAGTGGATCTCTCTGGGAAAGGTGATCCCTCCTCAATTTGTACTGTAATGCGAAGTGATGGGACTTCTCTCTATGCAACCAGAGATCTTGCAGCTGCTATAGATCGAATGGACAAGTATAATTTTGATACAATGATTTATGTGACAGATAAAGGGCAAAAACAGCATTTTCAGCACGTGTTCCAGATGCTGAAGACCATGGGGTACGACTGGGTGGAAAGGTGCCAGCATGTGCCCTTCGGAGTAGTGCAGGGAATGAAGACTCGAAGAGGAGATGTTACTTTTCTGGAAGATGTCTTAAATGAGATTCAGTTAAGGATGCTACAGAACATGGCTTCTATTAAGACAACTAAAGAACTTGAGAACCCACAGGAGACTGCAGAGAGGGTCGGGCTCGCAGCACTCATTATTCAGGACTTCAGAGGTTTACTATTATCTGACTATCAGTTTAGCTGGGATCGTGTTTTCCAGAGTCGCGGTGACACTGGAGTCTTCCTACAGTACACACATGCCCGCCTGCACAGTTTGGAAGAGACTTTTGGATACAGTTATCTGAATGACTTCAATCCTGCTTGTTTACAAGAGCCACAGTCTATTTCAATTCTCCAGCATCTTCTCAGGTTCGACGAGGTGCTTTACAGATCTTCTCAGGACCTTCAGCCCAGGCACATTGTCAGTTACCTAATAACTCTAAGTCATCTTGCGGCTGTGGCACATAAAACACTGCAAGTAAAACACAGTCCTCCTGAAGTGGCTGGGGCCAGACTTCTTCTTTTCAGAGCTGCCCGTTGTGTCCTAGCCAATGGAATGAAGCTTCTGGGAATAACACCTGTATCTCGGATG---
>hetGla2
ATGGCGTGCGGCTTCCGCAGGTGCATTGCCAGTCAGCTTTCCAGAGTGCTGGATCTTCCACCTGAAAACTTGATCAAGTCAATATCTGCAATTCCAGTTTCCAAAAAAGAGGAGATAGCTGATTTTCAACTTTCTGTGGATTCCTTATTGGAAAACAGA---AATGAACATTCAAGATCAGATAATCAAGTCCAAGCCAAGAGACTGGCAGAAAAGCTTAAATGCGATACAGTGGTGAGTGAAATCATCACTGGCCCAGGGACTATAAATTTCAAAATAAACAGAGAAGTATTAACAAAGGCAGTGCTACAACAAGTAGTTGAAGATGGCTCAAAATACGGATTAAAAAGCGAACTTTTCTCTGGTCTTCCCCAGAGGAAGATCATCGTTGAATTCAGTTCACCTAATGTTGCCAAAAAATTTCATGTTGGACATTTGCGTTCTACTATCATAGGAAATTTTATAGCAAATCTCAAAGAAGCTTTAGGACATCAAGTAACAAGAATAAATTACCTTGGGGATTGGGGCATGCAGTTTGGTCTTCTGGGGACTGGCTTCCAACTGTTTGGCTATGAAGAAAAACTTCAGTCCAATCCTTTACAGCATCTCTTTGAAGTTTATGTACAAGTTAATAAAGAAGCAGCAGATGATAAAAATATAGCAAAATTGGCACGTGAGTTCTTCCAGCGACTGGAACTAGGTGACATGCAAGCACTTTCACTGTGGCAAAGATTTCGAGACTTGAGCATTAAAGAGTACAGTCAAATTTACAAGCGTCTAGGAATATACTTTGATGAATATTCAGGAGAATCATTTTATCATAAAAAATCTCAAGAAGTCTTAAAGTTGCTGGACAGTAAAGGACTACTACAAAAAACAATAAAAGGAACTGCTGTAGTGGATCTCTCTGGCAATGGTGACCCCTCTTCAATTTGTACCGTAATGCGAAGTGATGGGACTTCTCTTTATGCAACAAGAGACCTTGCAGCTGCTATAGATCGAATGGACAGGTATAATTTTGATACAATGATTTATGTGGCAGATAAAGGGCAACAAAAGCATTTTCAGCAACTGTTCCAAATGCTGAAGATCATGGGATATGACTGGGCAGAAAGGTGCCAGCATGTGCCCTTTGGAGTCGTGCAGGGAATGAAGACCCGCAGAGGAGATGTCACTTTTCTGGAAGATGTCTTAAATGAGATTCGACTAAAGATGCTACAGAACATGGCTTCCATAAAGACAACCAAAGAACTTGAGAACCCACAGGAAACTGCAGAGAGGGTCGGGCTTGCGGCACTTATTATTCAGGACTTCAGAGGTTTGCTCTTATCTGACTATCAGTTCAGCTGGGATCGTGTTTTCCAGAGTCGCGGGGACACAGGAGTCTTCCTACAGTACACACATGCCCGCCTCCACAGTTTGGAAGAGACTTTTGGATGCGGTTATCTGAATGACTTCAACACTGCTTGTTTACAAGAGCCACAGTCTGTTTCAGTTCTCCAGCATCTTCTCAGGTTTGATGAGGTGCTTTATAGATCATCTCAGGACCTTCAACCCAGGCACATTGTTAGTTACATGCTAACTCTAAGTCATCTTGCAGCTGTGGCACATAAAACACTCCAAATAAAAGATAGTCCTCCTGAAGTGGCTGGGGCCAGACTTCATCTTTTCAAAGCTGTCCGTTATGTCCTAGCCAATGGAATGAAACTTCTTGGAATAACACCTGTATGTAGAATG---
>cavPor3
ATGGCGAGCGGTTTTCGCAGGTCTATTGCCAGTCAGCTTTCCAGAGTGCTGGATCTTCCACCCGAAAAATTGATCAAGTCAATATCTGCAATTCCAATTTCCAAAAAAGAAGGAGTAGCTGATTTTCAACTTTTTGTGGATTCCTTATTGGAAAACAGA---AATGACCATTCAAGATCAGATAATCAAGTTCAAACCAAGAGACTGGCAGAGAAGCTTAAGTGCGACACAGTAGTGAGTGAGATCAGCACTGGCCCAAGGACTATAAATTTCAAAATAAATAGAGAGCTGTTAACAAAGGCAGTGCTACAACAAGTCATTGAAGATGGCTCGAAATATGGATTAAAAAGTGAACTTTTCTGCGGTCTTCCACAGCGGAAGGTCATCGTAGAATTCAGTTCACCTAATGTTGCCAAGAAATTTCATGTTGGACATTTGCGTTCTACTATCATAGGAAATTTTATAGCAAATCTCAAAGAAGCTTTAGGACATCAAGTAACAAGAATAAATTACCTTGGAGATTGGGGCATGCAGTTTGGTCTTCTGGGGACTGGCTTCCAGCTGTTTGGCTATGAAGAAAAACTTCAGTCCAATCCTTTACAGCACCTCTTTGAAGTTTATGTGCAAGTTAATAAAGAAGCAGCAGATGATAAAAATATCGCAAAATTGGCACATGAATTCTTCCAGCGACTGGAACTGGGTGACATGCAAGCACTGTCACTGTGGCAAAGATTTCGAGACTTGAGTGTTCAAGAATACAGTCAAATTTATAAGCGTCTAGGAATATACTTTGATGAATATTCAGGAGAATCATTTTATCGGGAAAAATATCAAGAAGTCTTAAAGTTGCTGGACAGTAAAGGACTACTACAAAAAACAATACAAGGAACTGCTGTAGTGGATCTTTCTGGGAATGGTGACCCCTCTTCAGTTTGTACTGTAATGCGAAGTGATGGGACATCTCTCTATGTAACAAGAGACCTTGCAGCTGCTATAGATCGAATGGACAGGTATAATTTTGATACAATGATTTATGTGACAGATAAAGGGCAACAAAAGCATTTTCAACAACTGTTTCAAATGCTGAAGATCATGGGATATGACTGGGCAGAAAGGTGCCAGCATGTGCCCTTTGGCGTAGTACAAGGAATGAAGACCCGAAGAGGAGATGTCACTTTTCTGGAAGATGTCTTAAATGAGATTCGACTAAAGATGCTACAGAACATGGCTTCCATTAAGACAACTAAAGAACTTCCCAACCCACAGGAGACTGCAGAGAGGGTCGGGCTTGCAGCACTTATTATTCAGGACTTCAGAGGTTTGCTCTTGTCTGACTATCATTTCAGCTGGGATCGTGTTTTCCAGAGTCGTGGGGACACAGGAGTCTTCCTGCAGTACACACATGCCCGCCTCCACAGTTTGGAAGAGACTTTTGGATGTGGTTATCTGAATGACTTTAACACTGCTTGTTTACAAGAGCCGCAGTCTGTTTCAGTTCTCCAGCATCTTCTCAGGTTTGATGAGGTGCTTTATAGATCATCTCAAGACCTTCAACCCAGGCACATTGTTAGTTACCTGCTAACTCTAAGTCATCTTGCAGCTATGGCACATAAAACACTTCAAATAAAAGATAGTCCTCCTGAAGTGGCTGCGGCTAGACTTCATCTTTTCAAAGCTGTCCGTTACGTCCTAGCCAATGGAATGAGACTTCTTGGAATAACACCTGTATGTAGGATG---
>speTri2
ATGGCGTGTGGCTTCCGCAGATCCATTGCCAGCCAGCTTTCCAGAGTGCTGGATCTTCCACCAGAAAACTTGATCAAATCAATATCTGCAGTTCCAATTTCCAGAAAAGAAGAAGTAGCTGACTTTCAGCTATCTGTGGATTCTTTACTGGAAAATAGC---AATGACCACATAAGACCAGATATTCAAGTTCAAGCCAAGAAACTGGCAGAGAAGCTGAAATGCGATACAGTGGTGAGTGAAATCAGCACTGGTCCAGGAACTGTGAATTTCAAAATAAACAGAGAACTACTAACAAAGGCTGTGTTACATCAAGTAATTGAAGATGGCTCAAAATATGGACTAAAAAGTGAACTTTTCTCTGGTCTTCCCCCAAGGAAGGTTGTGGTTGAATTCAGTTCACCTAATGTTGCCAAAAAATTTCATGTTGGACATTTGCGTTCCACCATCATAGGAAATTTTATAGCAAATCTCAAAGAAGCTTTAGGACATCAAGTAACAAGAATAAATTACCTTGGAGACTGGGGTATGCAATTCGGTCTTCTGGGAACAGGCTTCCAACTGTTTGGCTATGAAGAAAAACTCCAGTCCAATCCTTTGCAGCATCTCTTTGAAGTTTATGTACAAGTCAATAAAGAAGCAGCAGACAATAAAAATATAGCAAAATTGGCCCATGAATTCTTCCAACGATTAGAACTGGGTGACATCCAAGCACTTTCACTGTGGCAAAGATTTCGGGACTTGAGCATTGAAGAGTACATTCGGATTTACCAGCGTTTAGGAATATACTTTGATGAATATTCAGGAGAATCATTTTATCGTGAAAAATCTCAAGAAGTCTTAAAGTTGCTGGAAAGTAAAGGACTCCTACAGAAAACGATAAAAGGAACAGCTGTAGTAGATCTCTCTGGGAATGGTGACCCCTCTTCAATTTGTACTGTAATGCGAAGTGATGGGACCTCTCTCTATGCAACCAGAGATATAGCAGCTGCTATAGATCGAATGGACAAGTATAATTTTGATACAATGATTTATGTGACAGATAAAGGGCAAAAAAAGCATTTTCAGCAAGTATTCCAAATGCTGAAGATCATGGGATATGATTGGGCAGAAAGGTGCCACCACGTGCCCTTTGGAGTAGTCCAAGGAATGAAGACAAGAAGGGGAGATGTCACTTTTCTGGAAGATGTCTTAAATGAGATTCGACTAAGGATGCTACAGAATATGGCTTCCATTAAAACAACTAAAGAACTCGAGAACCCACAAGAGACTGCAGAGAGGGTTGGGCTCGCAGCGCTCATTATTCAGGACTTCAGAGGTTTACTCTTATCGGATTATCAGTTCAGCTGGGATCGTGTTTTCCAGAGTCGTGGGGATACAGGAGTCTTCCTTCAGTACACGCACGCCCGCCTCCACAGTTTGGAAGAGACTTTTGGATCTGGTTATCTGAATGACCTCAACACTGCTTGCTTACAAGAGCCACAGTCTGTTTCAATTCTCCAGCATCTTCTCAGGTTCGACGAGGTGCTTTTTAAATCATCTCAGGACCTTCAACCCAGGCACATTGTTAATTACCTTCTAACTCTAAGTCATCTTGCAGCTGTGGCACACAAAACACTCCAAATAAAACACAGTCCTCCTGATGTGGCTGGGGCCAGACTTCATCTTTTCAAAGCTGTCCGTTCTGTCTTGGCCAATGGAATGAAACTTCTTGGAATAATTCCTGTATGTAGAATG---
>manPen1
------------------------------------------------------------------------------------------------------------------------------------------------------------------------------------------------------------------------------------------------------------------------------------------------------------ACAGTGCTACAGCAAGTGATGGAAGATGGGTCAAAATATGGATTAAAAAGTGAGCTTTTCTCTGATCTTCCCCTGAAGAAGGTCGTGGTTGAATTCAGCTCACCTAATGTTGCCAAAAGATTTCACGTTGGACATTTGCGTTCTACCATCATAGGAAATTTTATAGCAAATCTCAAAGAAGCTTTAGGGCATCAAGTAACCAGGATAAATTACCTTGGAGATTGGGGCATGCAGTTTGGTCTTCTGGGAACTGGCTTCCAACTGTTCGGCTATGAAGAAAAACTCCAGTCCAATCCTTTACAGCATCTCTTTGAAGTTTATGTGCAAGTTAATAAAGAGGCAGCAGATGATAAAAGTATAGCAGAATTAGCACATGATTTCTTCCAGCGATTGGAACTGGGTGACACACAAGCACTTGCCCTGTGGCAGAAGTTCCGGGCCTTGAGCATCGAAGAGTACGTCCGGATCTACAAGCGGCTAGGAGTACACTTTGATGAATATTCAGGAGAATCATTTTACCGTGAAAAATCTCAAGAAGTCTTACAGTTGCTGGACAGTAAAGGACTCCTACAGAAAACAATAAAAGGAACAGCTGTAGTGGATCTTTCTAGGAACGGTGACCCCTCA---ATTTGTACTGTAAGGCGAAGTGATGGGACTTCTCTTTATGCAACCAGAGATCTTGCAGCTGCTATAGATCGAATGGACAAGTATAATTTTGATACAATGATTTATGTGACAGATAAAGGGCAAAAGAGGCATTTTCAGCAAGTGTTCCAGATCCTGCAGATGATGGGATATGACTGGGCAGAAAGGTGCCGGCATGTGCCCTTTGGAGTGGTGCAGGGAATGAAGACTCGAAGAGGAGATGTTACTTTTCTGGAAGATGTTTTAAATGAGATTCAATTAAGGATGCTACAGAACATGGCCTCTACTAAAACCACCAGAGAACTGGAGAGCCCCCGGGAGACTGCCGAGAGGGTCGGCCTCGCAGCGCTCATTATTCAGGACTTCAGGGGCTTACTCTTATCTGACTATCAGTTCAGCTGGGACCGAGCTCTCCAGAGTCGTGGGGACACCGGAGTCTTCCTCCAGTACACGCACGCCCGCCTGCACAGTCTGGAAGAGACTTTTGGGTGTGGTTATCTGAATGACTTCAACCCTGCTTGCTTACAAGAGCCACAGTCTATTTCGATTCTCCAGCATCTTCTCAGGTTCGATGAGGTGCTTTATAGATCATCTCAGGATCTTCAACCCAGGCACATTGTCAACTACCTTCTAACTCTAAGTCATCTTGCAGCTGTGGCACACAAAACACTGCACATAAAAGACAGTCCTCCTGAAGTGGCTGGGGCCAGACTTCATCTTTTCAGAGCTGTCCGTTCTGTCCTAGCCAATGGAATGAAACTCCTTGGAATAACACCTGTCTGTAGGATG---
>HLmanJav1
ATGGCGTGTGGCTTCCGCAGGTCCATCGCCTGTCAGCTTTCCAAAGTGTTGGATCTTCCACCAGAAAGCTTGATCAAGTCAATATCTGCAGTTCCAGTTTCCAAAAAAGAAGAAGTAGCTGATTTTCAGCTTTCTGTGGATTCTCTATTAGAAAACAAC---AATGACCGCCTAAGACAGGATATTCAAGTTCAAGCCACAAGACTGGCAGAGAAGCTAAAATGTGATACAGTGGTGAGTGAAATCAGCACTGGTCAAGGGACTGTAAATTTCAAAATAAACAGAGAACTTTTAACAAAGACAGTGCTACAGCAAGTGATGGAAGATGGGTCAAAATATGGATTAAAAAGTGAGCTTTTCTCTGGTCTTCCCCCGAAGAAGGTCGTGGTTGAATTCAGCTCACCTAATGTTGCCAAAAGATTTCACGTTGGACATTTGCGTTCTACCATCATAGGAAATTTTATAGCAAATCTCAAAGAAGCTTTAGGGCATCAAGTAACCAGAATAAATTACCTTGGAGATTGGGGCATGCAGTTTGGTCTTCTGGGAACTGGCTTCCAACTGTTCGGCTATGAAGAAAAACTCCAGTCCAATCCTTTACAGCATCTCTTTGAAGTTTATGTGCAAGTTAATAAAGAAGCAGCAGATGATAAAAGTATAGCAGAATTAGCACATGAGTTCTTCCAGCGATTGGAACTGGGTGACACACAAGCACTTGCCCTGTGGCAGAAGTTCCGGGCCTTGAGCATCGAAGAGTACGTCCGGATCTACAAGCGGCTAGGAGTACACTTTGATGAATACTCAGGAGAATCATTTTACCGTGAAAAATCTCAAGAAGTTTTACAGTTGCTGGACAGTAAAGGACTCCTACAGAAAACAATAAAAGGAACAGCTGTGGTGGATCTTTCTAGGAACGGTGACCCCTCA---ATTTGTACTGTAAGGCGAAGTGATGGGACTTCTCTTTATGCAACCAGAGATCTTGCAGCTGCTATAGATCGAATGGACAAGTATAATTTTGATACAATGATTTATGTGACAGATAAAGGGCAAAAAAGGCATTTTCAGCAAGTGTTCCAGATCCTGCAGATGATGGGATATGACTGGGCAGAAAGGTGCCGGCATGTGCCCTTTGGAGTGGTGCAGGGAATGAAGACTCGAAGAGGAGATGTTACTTTTCTGGAAGATGTTTTAAATGAGATTCAATTAAGGATGCTACAAAACATGGCCTTTACTAAAACCACCAGAGAACTGGAGAGCCCCCGGGAGACTGCCGAGAGGGTCGGCCTCGCAGCACTCATTATTCAGGATTTCAGGGGCTTACTCTTATCTGACTATCAGTTCAGCTGGGACCGAGCTCTCCAGAGTCGTGGGGACACCGGAGTCTTCCTCCAGTACACGCATGCCCGCCTGCACAGTCTGGAAGAGACTTTTGGGTGTGGTTATCTGAATGACTTCAACCCTGCTTGCTTACAAGAGCCACAGTCTGTTTTGATTCTCCAGCATCTTCTCAGGTTCGACGAGGTGCTTTATAGATCATCTCAGGACCTTCAACCCAGGCACATTGTCAGCTACCTTCTAACTCTAAGTCATCTTGCAGCTGTGGCACACAAAACACTGCACGTAAAAGACAGTCCTCCTGAAGTGGCTGGGGCCAGACTTCATCTTTTCAGAGCTGTCCGTTCTGTCCTAGCCAGTGGAATGAAACTCCTTGGAATAACACCTGTCTGTAGGATG---
>otoGar3
ATGGCTTGCGGCTTTCGCAGGTCCATCGCGGGTCAGCTTTCTAGAGTATTGGATCTTCCACTAGAAAACTTGATCAAGTCAATATCTGCAGTTCCAATTTCCAAAAAAGAAGAAGTAGCTGATTTTCAGCTTTCTGTGGATTCTTTATTAGACAACAAC---AGTGACCGTTTGAGAACAGATACACAAGTTCAAGCCAAGAGACTGGCAGAGAAGTTAAGATGTGATATGGTGGTGAGTGAAATCAGAGCTGGTCAAGGGACTGTAAATTTCAAAATAAACAGAGAACTGTTAACAAAGACAGTGCTACAACAAGTAATTGAAGACGGTTCAAAATATGGATTAAAGAGTGAACTATTCTCTGGTGTCCCAAAACAGAAGGTTGTGGTTGAATTCAGTTCACCTAATGTTGCCAAAAAATTTCATGTTGGACATTTGCGTTCTACCATTATAGGAAATTTTATAGCAAATCTTAAAGAAGCTTTAGGACATGAAGTAACAAGAATAAATTACCTTGGAGATTGGGGCATGCAATTTGGTCTTCTGGGAACTGGCTTCCAACTGTTTGGCTATGAAGAAAAACTCCAGTCCAATCCTCTCCAGCATCTCTTTGAAGTTTATGTACAAGTTAATAAAGAAGCAGCAGATGATAAAACTGTAGCAAAATCAGCACGTGAGTTCTTCCACCGTCTGGAAACTGGTAACATGCAAGCACTTTCACTATGGCAAAAATTTCGGGACTTGAGCATTGAAGAGTACATTCGGATTTATAAGCGCCTAGGAATATACTTTGATGAATATTCAGGAGAATCATTTTATCGTGAAAAATCCCAAGAAGTCTTAAAGTTGTTGGACAGTAAAGGACTCCTACTGAAAACAATAAAAGGAACTGCGGTAGTCGATCTCTCTGGGAATGACGACCCCTCCTCCATTTGCACTGTAATGCGAAGTGACGGGACTTCTCTCTATACAACCAGAGATATTGCAGCCGCTATAGATCGAATGGACAAGTATAATTTTGATGCAATGATTTATGTGACAGATAAAGGACAAAAAAAGCATTTTCAGCAAGTGTTCCAAATACTGAAGACCATGGGATATGACTGGGCAGAAAGGTGCCATCATGTGCCCTTTGGAGTAGTGCAAGGGATGAAGACTCGAAGAGGCGAGGTCACTTTTCTGGAAGATGTTTTAAATGAGATTCAGTTAAGGATGCTACAGAACATGGCTTCTATTAAGACAACTAAAGAACTTGAGAACCCCCAGGAGACTGCAGAGAAGGTTGGGCTCGCAGCACTCATTATTCAGGACTTCAAAGGTTTACTCTTATCTGACTATCAGTTCAGCTGGGATCGTGTTTTCCAGAGTCGTGGAGATACAGGAGTCTTCCTACAATACACACACGCCCGCCTCCATAGTTTGGAAGAGACTTTTGGATGTGGTTACCTGAATGACTTCAACATGGCTTGTTTACAAGAGCCACAGTCTGTTTCAATTCTCCAGCATCTTCTCAGGTTTGATGAGGTGCTTTATAGATCGTCTCTGGACCTTCAACCCAAACATATTGTCAGTTACCTTCTAACTCTAAGTCACCTTGCAGCCGTGGCACACAGAACACTGCAAATAAAACACAGTCCTCCTGAAGTGTCTGGGGCCAGACTTCATCTTTTCAAAGCTGTCCGTTCTGTCCTAGCAAATGGAATGAAACTGCTTGGAATAACACCTGTATGTAGGATG---
>echTel2
ATGGCGTGCGCCTTCCGCAGGTCGATCGCCGCTCAGCTTTCCAGAGTATTGGATCTTCCTCCAGAAAACTTGATTAAGTCGATCGCTGCAGTTCCAATTTCCAAAAAAGAAGAAATAGCTGATTTTCAACTTTCTGTGGATTCTTTATTGGGAAACAAC---AGGGACCATTTGAGACCAGATGTTCAAGATCAAGCCAGGAGACTGGCAGAGAAGCTAAAATGTGATACAGTGGTGAGTGAAATCAGCACTGGTCAAGGGACTGTGAATTTCAAAATAAACAGAGCACTATTAACAAAGACAGTGTTACACCAGGTAATTGAAGATGGCGCAAAGTATGGATTAAAAAGTGAGCTCTTCTCCGATATTCCCCAGAAGAAGGTTGTGGTTGAATTCAGTTCTCCTAATGTTGCCAAAAAGTTTCATGTTGGACATTTGCGGTCTACCATCATAGGAAATTTTATAGCAAATCTCAAAGAAGCTGTAGGACATAAAGTAACAAGAATAAATTACCTTGGAGATTGGGGCATGCAGTTTGGTCTTCTTGGAACTGGCTTCCAACTGTTTGGTTACGAAGAAAAACTTCAGTCCAATCCTTTACAGCATCTTTTTGAAGTTTATGTGCAAGTTAATAAAGAAGCAGCAGATGATGAAACTGTAGCAAAATCAGCACATGAATTCTTCCAGCGATTGGAGCTGGGAGATGTGCAGGCACTCGCTCTGTGGCGGAAATTCCGAGACTTGAGCATCGAGGAGTACATTCGGATTTACAAGCGTCTTGGAGTACAATTTGATGAATACTCAGGAGAATCGTTTTATCGAGAAAAATCTCAAGAAGTCTTAAAATTGCTGGGCAGTAAAGGACTTCTACAGAAAACTGTAAAAGGAACAGCTGTAGTGGATCTCTCTGGGAAGGGGGACCCCTCGTCCGTCTGCACCGTAATGCGAAGTGATGGGACTTCTCTTTACGCCACCAGAGATCTCGCAGCTGCGATAGATCGAATGGACAAGTATAATTTTGATACCATGATTTATGTGACAGATAAAGGACAAAAGAAGCATTTTCAGCAGGTGTTCCAGATGCTGAAGCTCCTGGGATATGATTGGGCAGAAAGGTGCCAGCATGTGCCCTTTGGAGTAGTGCAGGGAATGAAGACTCGGAGAGGAGATGTTACTTTTCTGGAAGACGTGCTAAATGAGATTCGATTACGGATGCTTCAGAACATGGCTGCCATTAAGACAACGAAAGGACTGGCGAACCCGGCAGAGACTGCAGAGAGGGTGGGACTGGCAGCACTCATCGTTCAGGACTTCAAAGGCTTGCTCTTATCCGACTATCAGTTCAACTGGGACCGTGTTTTCCAGAGTCGAGGGGACACAGGAGTCTTCCTCCAGTACACACACGCCCGTCTGCACAGTTTGGAAGAGACATTTGGCTGTGGCTATCTGAATGACGTCAACATTGCTTGTTTACCAGAGTCCCAATCTGTATCCATTCTCCAACATCTTCTCAGGTTCGATGAGGTGCTCTACAGATCTTCTCAGGACTGTCAGCCCAGGCACATTGTCAGTTACCTGCTAACTCTAAGTCATCTTGCAGCCGTGGCACATAAAACACTGCAGATCAAAGACAGTCCTCCTGAAGTGGCTGCGGCCAGACTTCATCTTTTCAGAGCTGTCCGTTCTGTCCTAGCCAATGGAATGAAGCTTCTTGGAATAACACCTGTATCTCGGATG---
>eriEur2
ATGGCGTCCGCCTTCCGTAGGTCTATTGCCTGCCAGCTTTCCAGAGTGTTGGATCTTCCTCCAGAAAACTTGATCAAGTCAATATCTGCAGTTCCAGTTTCAAAGAAAGAAGAAGTAGCTGATTTTCAGCTTTCTGTAGATTCTTTATCAGAAAACAAC---AATGGCTATTCAAGACCAAATATTCAAGAGAAAGCCCTGAGACTGGCAGAAAAGCTACAATGTGATACAGTAGTGAGTGAAATCAGTGCTGGCCAAGGAACTGTAAAATTCAAAATTAACAGAGAACTATTAACAAAGACAGTGTTACAACAAGTAAAAGAAGATGGTTCAAAGTATGGATTTAGAAGTGAACTCTTCTCTGGTCTTCCTCAGAAAAAGATTGTGGTTGAATTCAGTTCACCTAATGTTGCCAAGAAATTTCATGTTGGACATCTGCGTTCTACCATCATAGGAAATTTTATAGCGAATCTCAAAGAAGCTTTAGGACATCAGGTAACACGAATGAATTACCTTGGAGATTGGGGCATGCAATTTGGTCTTCTGGGGACAGGCTTCCAACTGTTTGGCTATGAAGAAAAACTCCAGTCCAATCCATTACAGCATCTTTTTGAAGTGTATGTCCAAGTTAATAAAGAAGCAGCAGAGAATGAAAGTATAACAAAGTCAGCTCATGAGTTCTTCCAGCGATTGGAGCTGGGTGACATGCAAGCACTTGGGCTATGGCAAAAATTTCGGGACTTGAGTATAAAAGAATACATTCGGATGTATGAGCGTCTAGGAGTACACTTTGATGAATACTCAGGAGAATCATTTTATCATGAAAAATCTCAAGACATCTTAAAGTTGCTGGATAGCAAAGGACTTCTACAGAAAACAATAAAAGGAACAACTGTAGTGGATCTCTCTGGGAATGGTGACCCCTCCTTTCTGTGTACTGTAATGCGAAGTGATGGTACTTCTCTCTACACAACCAGAGACCTTGCAGCTGCTATAGATCGAATGGACAAGTATAGTTTTGATGAAATGATTTATGTGACAGATAAAGGACAAAGAAAGCATTTCCAGCAAGTCTTCCAGATACTACAGATGATGGGATATGACTGGGCCAGTAGGTGCCAGCATGTCCCCTATGGAGTAGTACAGGGGATGAAGACACGAAGAGGAGATGTTACTTTTCTAGAAGATGTTTTAGATGAGATTCGACTGAGGATGCTCCAGAACATGGCTTCTGTCAAAACAACCAAAGAACTAGAGAATCCACACGAGATAGCAGAGAGAGTTGGACTTGCAGCTCTTATTATTCAGGACTTCAAAGGTTTATTGTTATCTGATTATCAGTTCAGCTGGGATCGAGTTTTCCAAAGTCGTGGGGACACAGGAGTCTTCTTGCAGTACACACATGCCCGCCTGCATAGTTTGGAAGAGACATTTGGATGTGGTTATCTCGATGATTTCAACACTGCTTGCTTGCAAGAGCCAGAGTCTATTTCAGTTCTCCAGCATCTTCTCAGGTTTGATGAAGTGCTTTATAGATCATCTCAGGACCTTCAACCCAAACATATTGTCAGTTACCTTCTAACTCTGAGTCATCTTGCGGCTGTGGCACACAAAACACTACACATAAAAGACAGTCCTCCTGATGTGGCTGGGGCCAGACTACATCTTTTCAAAGCTATCTGTTCTGTCCTAGCCAACGGAATGAAACTTCTCGGAATAACACCTGTATGTAGGATG---
>mm10
ATGGCGTGTGGCTTTCGTAGGTCGATCGCCTGTCAGCTTTCCAGAGTATTGGCTCTTCCACCAGAAAGCTTGATCAAGTCAATATCTGCTGTTCCAGTTTCAAAAAAAGAAGAGGTGGCAGATTTTCAGCTTTCGGTGGATTCCTTACTAGAAGACAAC---AATCACAAGTCACAGGTAGACACTCAAGACCAAGCCAGGAGATTGGCAGAGAAGCTTAAGTGTGATACAGTGGTGACAGCCATCAGTGCTGGCCCAAGGACTCTAAATTTCAAAATAAACAGAGAATTATTAACAAAGGCAGTATTGCAACAAGTTACTGAAGATGGCTGTAAATATGGGTTAAAAAGTGAACTTTTCTCAGATCTTCCCAAGAAGAGGATTGTGGTTGAATTCAGTTCACCTAATATTGCCAAAAAATTTCATGTTGGACATTTGCGCTCCACCATCATAGGAAATTTTATAGCAAATCTAAAAGAAGCTTTAGGACATCAAGTAACAAGAATAAATTACATTGGAGATTGGGGCATGCAGTTTGGTCTGCTGGGAACTGGTTTCCAGCTGTTTGGCTATGAAGAGAAACTCCAGACCAATCCTTTACAGCATCTCTTTGATGTTTATGTACAAGTTAATAAAGAAGCAACAGATGATAAAAATGTAACAAAATTGGCACACGAGTTCTTCCACCGACTAGAAATGGGTGACACGCAGGCACTGTCACTGTGGCAGAGATTCCGGGACTTGAGCATTGAAGAGTACACCCAGATTTACAAGCGTCTTGGAATATACTTTGATGAATATTCAGGAGAATCATTTTATCGTGAAAAATCTCAAGATGTCTTAAAGTTGCTTGACAGCAAAGGACTTCTGCAGAAAACAGCGGAGGGAAATGTTGTAGTAGATCTCTCTGGGACTGGTGACCTCTCTTCTGTCTGCACTGTGATGCGAAGTGATGGGACCTCTCTCTATGCCACCAGGGACCTTGCAGCTGCTATACATCGCATGGACAAGTACAATTTTGACACAATGATTTATGTCGCAGACAAAGGGCAAAGAAGGCATTTTCAGCAAGTGTTCCAAATGCTGAAGATCATGGGCTACGACTGGGCGGAAAGGTGCCAGCATGTCCCCTTTGGGATAGTAAAGGGGATGAAGACTCGAAGAGGAGGGGTCACTTTTCTGGAAGATGTCTTAAATGAGGTTCAATCAAGGATGCTACAGAACATGGCTTCCATTAAGACCACGAAACAATTGGAGAACCCTCAGGAGACGGCAGAGAGAGTGGGGCTTGCCGCCGTCATCATCCAGGACTTCAGAGGCACTCTCTTATCTGACTATCAGTTCAGTTGGGATCGTGTTTTCCAGAGCCGTGGGGACACTGGAGTCTTCCTGCAGTACACCCATGCCCGCCTCTGTAGTTTGGAAGAGACTTTTGGATGTGGGTATCTCAATGACTCCAATGTTGCTTGTTTACAAGAGCCGCAGTCTGTTTCAATTCTCCAGCATCTTCTCAGGTTTGATGAGGTACTTTACCTGTCATCTCAGGACCTACAGCCGAAGCACATCGTTAGCTACCTCCTAACTCTAAGTCACCTTGCAGCTGTGGCACATAAAACACTCCAGGTGAAAGACAGTCCTCCTGATGTGGCTGGGGCCAGACTTCACCTTTTCAAAGCTGTCCGTTCTGTCTTAGCCAATGGAATGAAACTTCTTGGAATTACACCTGTATGTAGAATG---
>rn6
ATGGCGTGTGGCTTTCGTAGGTCGATTGCCTGTCAGCTTTCCAGAGTATTGGCTCTTCCACCAGAAAGCTTGATTAAGTCTATATCGGCTGTTCCAGTTTCAAAGAAAGAAGAAGTGGCAGATTTTCAGCTTTCTGTGGATTCCTTGCTAGAAAACAAC---AGTCACAAGTCACAGCTAGACACTCAAGATCAAGCCCAGAGACTGGCAGAGAAGCTTAAGTGTGATACAGTGGTGACAGCCATCAGTGCTGGTCCAAGGACTCTAAATTTCAAAATAAACAGAGCATTATTAACAAAGGCAGTGTTGCAACAAGTAACTGAAGATGGTTCAAAATACGGGTTAAAAAGTGAGCTTTTCTCAGATCTTCCCCAGAAGAGGATTGTGGTTGAATTCAGCTCACCTAATATTGCCAAAAAATTTCATGTTGGTCATTTGCGCTCCACCATCATAGGAAATTTCATAGCGAATCTAAAAGAAGCTTTAGGACACCAAGTGACAAGAATAAATTACATTGGCGATTGGGGCATGCAGTTTGGTCTGCTGGGAACTGGTTTCCAGCTGTTTGGCTATGAAGAGAAACTCCAGGCCAATCCTTTACAGCATCTCTTTGATGTTTATGTACAAGTTAATAAAGAAGCAACTGATGATAAAAATGTAACTAAGTTGGCACACGAGTTCTTCCACCGACTAGAACTGGGTGACACGCAGGCCCTGGCCCTGTGGCAGAGATTCCGGGACTTGAGCATTGAAGAATACACCCAGATTTACAAGCGTCTTGGAATATACTTTGATGAATATTCAGGAGAATCATTTTATCGTGAAAAATCTCAAGATGTCTTAAAGTTGCTTGACAGCAAAGGACTTCTACAGAAAACAGCAAAGGGGAATGTAGTAGTAGATGTCTCTGAGACTGGCGACCTCTCTTCTGTCTGCACCGTGATGCGAAGTGATGGAACGTCTCTCTATGCAACCAGGGACCTTGCAGCTGCCATACATCGCAAGGACAAGTACAACTTTGACACAATGATTTATGTTGCAGATAAAGGGCAAAAAAGGCATTTCCAGCAAGTATTCCAAATGCTGAAGATCATGGGACATGAATGGGCAGAAAGGTGCCAGCATGTGCCCTTCGGGATAGTAAAGGGAATGAAGACTCGAAGAGGAGAAGTCACTTTTCTGGAAGATGTCTTAAATGAAGTTCAATCAAGGATGTTACAGAACATGGCTTCCATTAAGACAACCAAAAAAATGGAGAACCCTCGGGAGACCGCAGAGAAGGTGGGGCTGGCAGCTCTCATCATCCAGGACTTCAGAGGCTTGCTCTTATCCGACTATCAGTTCAGTTGGGATCGTGTTTTCCAGAGTCGTGGGGACACCGGAGTCTTCCTGCAGTACACCCACGCCCGCCTCTGTAGTCTGGAAGAGACTTTTGGATGTGGGTATCTCAATGACTTCAATGTTGCTTGTTTACAAGAGCCACAGTCTGTTTCAATTCTCCAGCATCTTCTCAGGTTCGATGAGGTACTTTATACAGCATCTCAGGACCTGCAGCCGAAGCACATCGTTAGTTACCTCTTAACCCTGAGTCACCTTGCAGCTGTGGCACATAAAACACTCCAAGTGAAAGACAGTCCTCCTGAAGTGGCTGGGGCCAGACTTCACCTTTTCAAAGCTGTCCGTTCTGTCTTAGCCAATGGAATGAAACTTCTTGGAATTACACCTGTATGTAAAATG---
>micOch1
ATGGCGTGCGCCTTTCGTAGGTCGATCGCCTGTCAGCTTTCCAGAGTCTTGGCCCTTCCACCAGAAAGCCTGATCAAGTCAATATCTGCAGTTCCAGTTTCAAAAAAAGAAGAAGTGGCAGACTTCCAGCTTTCTGTGGATTCCTTGCTAGAAGACAAC---AATCCGCAGTCACAACTGGATGCTCAAGATCAAGCCAGGAGACTGGCAGAGAAGCTTAAATGTGATTCGGTGGTGACTGCCATCAGTGCTGGTCCAGGAACGCTGAATTTCAAAATAAACAGAAAATTACTAACAAAGGCGGTGCTGCAGCAAGTAACTGAAGACGGCTCAAAGTATGGATTAAAAAGTGAGCTTTTCTCGGGTCTGCCCCTGAAGAGGATTGTGGTGGAATTCAGTTCACCTAATGTTGCAAAAAAATTTCATGTTGGCCATTTGCGCTCCACCATTATAGGAAATTTTATAGCAAATCTAAAAGAAGCTTTGGGGCATCAAGTAACAAGAATAAATTACATTGGAGATTGGGGCATGCAATTTGGTCTGCTGGGAACAGGTTTCCAGCTGTTTGGCTATGAAGAAAAACTCCAGTCCAATCCTCTACAGCATCTCTTTGAAGTTTACGTACAGGTTAATAAAGAAGCTGCAGATGATAAAAATGTAGCGAAATTGGCACACGAATTCTTCCATCGACTAGAACTGGGTGACGTGCAGGCACTTTCACTGTGGCAAAGATTTCGGAACTTGAGCGTTGAAGAGTACATTCAGATTTACAAGCGCCTTGGAGTATACTTTGATGAATATTCAGGAGAATCGTTTTATCGTGAAAAATCTCGAGATATCTTAAAGTTGCTGGACAGCAAAGGACTTCTACAGAAAACAGTAACAGGAAATGTTGTAGTAGATCTCTCAGGGACGGGTGACCTCTCTTCTGTCTGCACTGTGATGCGAAGTGATGGAACTTCTCTCTATGCAACCAGGGATCTTGCAGCTGCTATAGATCGCATGGACAAGTATAATTTTGATAGAATGATTTATGTGGCAGACAAAGGGCAAAAGAGGCATTTTCAGCAAGTGTTCCAAATACTGAAGATGATGGGGTATGAATGGGCAGAAAGGTGCCAGCATGTACCTTTTGGGATAGTAAAGGGAATGAAGACTAGAAGAGGGGATGTCACTTTTCTGGAAGATGTCTTAAATGAGGTTCAATCAAGAATGCTACAGAACATGGCTTCCATTAAGACAACAAAGAAAATGGAGAACCCACAGGAGACTGCAGAGAGGGTGGGGCTCGCAGCTCTCATCATCCAGGACTTCAAAGGTTTACTCTTATCTGACTATCAGTTCAGTTGGGATCGTGTCTTCCAGAGTCGTGGGGACACTGGAGTCTTCCTACAGTATACCCACGCCCGCCTCCATAGTTTGGAAGAGACCTTTGGATGTGGTTACCTAAATGACGTCAACGTTGCTTGTTTACAAGAGCCACAGTCTGTTTCAATTCTCCAGCATCTTCTCAGGTTCGATGAAGTACTTTATAAATCATCTCAGGACCTACAACCTAAGCACATTGTTGGCTACCTTTTAACGCTAAGTCACCTTGCAGCTATGGCGCATAAAACACTCCAGGTGAAAGACAGTTCTCCTGATGTGGCTGGGGCTAGGCTTCATCTTTTCAAAGCTGTTCGTTCTGTCCTCGCCAATGGGATGAAACTTCTTGGAATTACACCTGTATGTAGAATG---
>criGri1
ATGGCGTGCGTCTTTCGTAGGTCGATCGCCTGTCAGCTTTCCCAAGTATTGGCTCTTCCACCAGAAAGCTTGATCAAGTCAATATCTGCAGTTCCAGTTTCAAAAAAAGAAGAAGTGGCAGATTTTCAGCTTTCTGTGGATTCCTTGCTTGAAGACAAC---AATCAGAAGTCACAGCTAGATACTCAAGACCAAGCCAGGAGACTGGCAGAGAAGCTTAAATGTGATACAGTGGTGACTGCCATCAGTGCTGGCCCAAAAACTCTGAACTTCAAAATAAACAGAGAATTATTAACAAAGGCAGTGCTTCAGCAAGTTACTGAAGACGGCTCAAAATATGGGTTAAAAAGTGAACTTTTCTCCGGTCTTCCCCAGAAGAGGATTGTGGTAGAATTCAGTTCACCTAATGTTGCAAAAAAATTTCATGTTGGACATTTGCGCTCCACCATCATAGGAAATTTTATAGCAAACCTAAAAGAAGCTTTAGGACATCGAGTAACAAGAATAAATTACATTGGAGATTGGGGCATGCAGTTTGGTCTGCTGGGAACTGGTTTCCAGCTGTTTGGCTATGAAGAAAAACTCCAGTCCAACCCTTTACAGCATCTCTTTGAGGTTTATGTGCAAGTTAATAAAGAAGCTACAGATGATAAAAATATTGCGAAATTGGCACACGAATTCTTCCATCGCCTGGAACTGGGTGACACTCAGGCACTTTCACTGTGGCAAAGATTTCGGGACTTGAGCATTGAAGAGTACATCCAGATTTACAAGCGCCTTGGAATACACTTTGATGAATATTCAGGAGAATCATTTTATCGTGAAAAATCTCGAGATGTTGTAAAGCTGCTGGACAGCAAAGGACTTCTACAGAAAACAGTAACGGGAAATGTTGTAGTAGATCTCTCTGAGACTGGTGACCTCTCTTCTATCTGCACTGTGAAGCGAAGTGATGGAACTTCTCTCTATGCAACCAGGGATCTTGCAGCTGCTATCGATCGCATGAACAAGTACAATTTTGATACAATGATTTACGTGGCAGACAAAGGGCAAAAACGTCATTTTCAGCAAGTGTTCCAAATACTGAAGATCATGGGATATGAATGGGCAGAAAGGTGCCAGCATGTAGCTTTTGGGATAGTAAAGGGAATGAAGACTCGAAGAGGGGATGTCACTTTTCTGGAAGATGTCTTAAATGAGGTTCAATCAAGGATGCTACAGAACATGGCTTCCATTAAGACAACAAAAAAAATGGAGAACCCACAGGAGACTGCAGAAAGAGTGGGGCTCGCCGCTCTCATCATCCAGGACTTCAAAGGTTTGCTCTTATCTGACTATCAGTTCAGTTGGGATCGTGTTCTCCAGAATCGTGGGGACACTGGAGTCTTCCTACAGTATACCCATGCCCGCCTCTATAGTTTGGAAGAGACTTTTGGATGTGGTTACCTCAATGACGTCAACGTTGCTTGTTTACAAGAGCCACAGTCTGTTTCAATTCTCCAGCATCTTCTCAGGTTCGACGAGGTACTCTATAAATCCTCTCAGGACCTGCAACCCAAGCACATCGTCAGCTACCTTTTAACTCTAAGTCACCTTGCAGCTATTGCTCATAAAACACTCCAAGTAAAAGACAGTCCTGCTGACGTGGCTGGGGCCAGACTTCATCTTTTCAGAGCTGTCCGTTCTGTCCTAGCCAATGGAATGAAGCTTCTTGGAATTACACCTGTATATAGAATG---
