# Supplementary material for: Six reference-quality genomes reveal evolution of bat adaptations
Source: Nature. 2020 Jul 22;583(7817):578–84. doi: 10.1038/s41586-020-2486-3 (PMC8075899; doi:10.1038/s41586-020-2486-3)
Supplement: Supplementary file 6 — Alignments of 12,931 protein-coding genes across 48 mammals. [file 41586_2020_2486_MOESM6_ESM.gz › suppDataFile/ENST00000618834.aln.fasta]

>micMur3
ATGGAATTTTCCTGGGGAAGCGGCCAGGAATCCCGGCGCCTGCTGCTC---TGGCTTCTCCTCGCAGCCTGGGAGGCGGGGAGCGGCCAGCTCCACTACTCGGTCCCCGAGGAGGCCAAGCACGGCACCTTCGTGGGCCGCATCGCGCAGGACCTGGGGCTGGAGCTGGCGGAGCTGGTGCCGCGCCTGTTCCGGGTGGCGTCCAAGGACCGCGGG---GACCTTCTGGAGGTGAATCTGCAGAATGGCATTTTGTTTGTGAATTCTCGGATCGACCGGGAGGAGCTGTGCGGGCGGAGCGCGGGGTGCAGCATCCACCTGGAGGTGATCGTGGACAGGCCGCTGCAGGTGTTCCACGTGGAGGTGGAGGTGAAGGACATTAATGACAACCCGCCTGTGTTCCCAGCGACACAAAAGAATCTGTTAGTCGCGGAATCCAGGCCTCCCGACTCTCGGTTTCCACTAGAGGGCGCCTCGGATGCGGATATCGGGGAGAACGCCCTGCTCACTTACAGACTGAGCCCAAATGAATACTTTTCGCTGGAAAAACCATCCGACGACGAGAGGGTAAAAGGTCTTGGGCTTATACTAAGGAGATCTTTAGACAGAGAAGAAACTCCAGAGATTTTTTTAGTGCTCACGGTCACTGATGGGGGCAAACCCGAACTGACTGGCACCGTTCAGTTACTCATCACGGTACTGGATGCCAATGACAATGCCCCAGTTTTCGACAGGAAACTCTATAAAGTGAAATTACCAGAAAATGTCCCTAATGGAACGTTGGTAGTTAAACTCAATGCCTCAGATTTAGACGAAGGCTTGAATGGGGACATTATTTATTCATTCTCCAGCGATACTTCACCGAACGTGAAATCCAAGTTCTACTTAGATCCAGTTACTGGACAAATTATGGTAAAAGGATATATTGATTTTGAAGAAAGCAAATCCTATGAAATTATTGTAGAAGGCATTGATAAGGGACAGCTCCCACTGTCTGGCCATTGTAGAGTTATTGTGGAAGTAGAAGACAACAATGATAATGTCCCAGATTTGGAATTCAAGTCCCTATCACTTCCAATCAGAGAGGATGCTCCGCTGGGTACAGTTATTGCACTGATCAGCGTGTCCGACCGGGATTCAGGGGCCAACGGGCAGGTCACCTGCACCCTGACGTCTCATGTGCCCTTCAAACTGGTGTCCACCTTCAGGAATTACTATTCGCTGGTGCTGGACGGCGCCCTGGACCGCGAGAGCATATCCGACTACGATCTGGTGGTGACGGCGCGGGACGGGGGCTCGCCTTCGCTGTGGGCCACCGCCAGCGTGTCCGTGGAGGTGGCCGACGTGAACGACAACGCGCCGGCCTTCGCGCAGCCCGAGTACACGGTGTTCGTGAAGGAAAACAACCCGCCGGGCTGCCACATCTTCACGGTGTCCGCGCGGGACGCGGACGCGCAGGAGAACGCGCGGGTGTCGTACTCGCTGGTGGAGCGGCGGGTGGGCGAGCGCGCGCTGTCGAGCTACGTGTCGGTGCACGCGGAGAGCGGCAAGGTGTACGCGCTGCAGCCGCTGGACCACGAGGAGCTGGAGCTGCTGCGGTTCCAGGTGAGCGCGCGCGACGCGGGCGTGCCGCCTCTGGGCAGCAACGTGACGCTGCAGGTGTTCGTGCTGGATGAGAACGACAACGCACCAGCGCTGCTGGCGCCTCGGGGTAGCAGCGGTGTTGGC---CTAGTGAAC---GAGCTAGTGTCGCGGTCTGTGGGCGCGGGCCACGTGGTGGCGAAGGTGCGCGCGGTGGACGCTGATTCTGGTTACAACGCGTGGCTTTCATACGAGCTGCAACCGGCGGCT---------------GACGGTGCGCGCAGCCCGTTCCGCGTGGGGCTGTACACCGGCGAGATCAGCACTACACGCGCCCTGGACGAGGTTGACGCGCCGCGCCAGCGCCTGCTGGTGCTGGTGAAGGACCACGGGGAG---------------CCCGCGCTGACCGCCACGGCCACCGTGCTCGTGTCGCTGGTGGAGAGCAGCCAGTCTCCCAAGGCC---TCTTCGCGGGCGTTG---------------GCG------------GGCGCTGTGGACCCGGAGGCGGCGCTGGTGGATGTCAACGTGTACCTGATCATCGCCATCTGCGCGGTGTCCAGCCTGCTGGTGCTCACGCTGCTGCTGTACACGGCGCTGCGGTGCTCGGCGCCGCCCAGCGAGGGCGCGTGCGGGCCGGGCAAGCCCAGGCTGGTGTGCTCCAGCGCGGTGGGGAGCTGGTCACACTCGCAGCAGAGGCGGCAGAGGGTGTGCTCTGGGGAGGGTCCGCCCAAGGCCGACCTCATGGCCTTCAGCCCCAGTTTACCTGAC---------TCTAGAGACAAAGATGATCAACCGCAGGCAACTGGGGAATCCCTTGCAAAGGTTAGTTTA---------------------------------
>otoGar3
ATGGAATTTTACTGGGGAAGGGGCCAGGAATCCCGGCGCCTGCTGCTC---TGGCTTCTCCTCGCAGTGTGGGAGGCAGGGAGGGGTCAGCTTCACTATTCAGTCCCAGAGGAAGCCAAACACGGCACCTACGTGGGCCGCATCGCGCAGGACCTGGGACTGGAGCTGGCGGAATTGGTGCCGCGTCTGTTCCGGGTGGCGTCCAAA---AGGGGCATAGATCTTCTGGAAGTGAATCTGCAGAATGGCATTTTGTTTGTGAATTCTCGGATAGACCGGGAGGAGCTGTGCGGGCGGAGTGCGGAGTGCAGCATCCATCTGGAGGTGATTGTGGACAGGCCGCTGCAGGTTTTCCACGTCGAGGTGGAGGTGAAAGACATTAACGACAACCCGCCACTCTTCTCAGCAACGCAAAAGAATCTGTTCATCGCAGAATCCAGGCCGCTTGACTCTCGGTTTCCACTAGAGGGCGCCTCGGATGCAGATACTGGGGATAATGCTCTGCTCACTTACAGACTGAGCCCCAGTGAATATTTTTCTCTGGAAAAACCATCTGATGATGAGCGGGTAAAAGGTCTTGGGCTTATATTAAGAAAATCTTTAGACAGAGAAGAAACTCCGGAGATTTTTTTAGTGCTCTCGGCCACTGATGGGGGCAAACCAGAACTAACTGGCACTGTTCAGTTACTCATCACAGTACTGGATGCCAATGATAATGCCCCAGTTTTTGATAGGAAAGTGTATAAAGTGAAGTTACCAGAAAATGTCTCTAATGGAACATTGGTAATTAAACTTAATGCCTCAGATTTAGACGAAGGATTGAATGGAGACATTATTTATTCATTCTCAAGTGATAATACACCAAGTGTGAAATCCAAGTTCAACATAGATCCAGTTACTGGACAAATTATGGTAAAGGGATATATTGATTTTGAAGAAAGCAAATCCTATGAAATTATTGTAGAAGGCACTGATAAAGGACAGCTCCCACTGTCTGGCCATTGTAGAGTTATTGTGGAAATAGAAGACAACAATGATAATGTCCCAGATTTGGAATTCCAGTCCTTATCACTTCCAATTAGAGAGGATGCTCCACTGGGCACAGTCATTGCACTGATCAGCGTGTCTGACCGCGACTCAGGTGCCAATGGACAGGTCACCTGCACCTTGACATCTCATGTCCCCTTCAAACTGGCGTCCACCTTCAAGAATTACTATTCTTTGGTGCTGGACAGTGCCTTGGACCGTGAGAGTGTGTCAGCTTATGAGCTGGTGGTGACCGCGCGGGACGGGGGCTTGCCTTCTCTGTGGGCCACAGCCACCGTGTCTGTGGAGGTGGCCGACGTGAATGACAATGCGCCGGGCTTCCCACAGCCGGAGTACACGGTGTTTGTAAAGGAGAACAACCCGCCGGGCTGTCACATCTTCACTGTGTCAGCGCGGGACGTAGACGTGCAGGAGAACGCGCTGGTGTCCTACTCTCTGGTGGAGAGGCGGGTGGGCGAGCGCGCGCTGTCGAGCTACGTGTCGGTGCACGCGGAGAGCGGCAAGGTGTACGCGCTGCAGCCTCTGGACCACGAGGAGCTGGAGCTGCTGCAGTTCCAGGTGAGCGCGCGTGATGCAGGCGTGCCGCCTCTGGGGAGCAACGTGACGCTGCAGGTGTTCGTGCTGGATGAGAACGACAATGCGCCAGTGTTGCTGGTACCTCGGGCGGGTGCCGCTGGAGGT---GCTGTGAGT---GAGCTTGTGCCTCGATCTGTGGGCCCTGGCCATGTGGTGGCGAAGATACGCGCAGTGGATGCCGATTCTGGCTATAACGCGTGGCTTTCATACGAACTGCAGCCAGCAGCT---------------GGTGGTGCTCGTAGCCTATTCCGCGTGGGTCTGTACACTGGTGAAATCAGCACGACGCGTGCCCTGGATGAGGCGGACGCGTCGCTGCAGCGTCTGCTTGTTCTGGTGAAGGACCACGGTGAG---------------CCTGCACTGACTGCCACCGCCACTGTGTTGGTATCGTTGGTGGAAAGCAGCCAGTCTCCCAAAGCT---TCATCGAGAGCGTTG---------------GCG------------GGCGCAACGGGTCCTGAAGCCTCGCTCGTGGATGTCAACGTCTACCTGATCATCGCCATCTGCTCAGTGTCTAGCCTGTTGGTGCTCACGCTGCTGCTGTATACTGCGCTGCGGTGCTCCGCGCCGCCCACTGAGGGCTCGCGCCGGCCGGGGAAGCCAGTGATGGTGTGCTCCAGCGCTGTAGGGAGCTGGTCACACTCCCAGCAGAGGAGGCAGAGGGTGTGCTCTGGAGAGGGCCCGCCCAAGACCGATCTCATGGCCTTCAGCCCCAGTTTACCTGAC---------TCCAGAGACAGAGAGGATCAGCCGCAGACAACTGGGGAATCGTTTGCAAAGGTTAGTTTA---------------------------------
>hg38
ATGGAGTTTTCCTGGGGAAGCGGCCAGGAATCCCGGCGTCTGCTGCTCTTACTTCTTCTCCTCGCAGCCTGGGAGGCAGGGAACGGTCAGCTCCACTACTCGGTCTCCGAGGAGGCCAAACACGGCACCTTCGTGGGCCGCATCGCGCAGGACCTGGGACTGGAGCTGGCGGAGCTGGTGCCGCGCCTGTTCCGGGTGGCGTCCAAGGGCCGCGGA---GGCCTTCTGGAGGTAAATCTGCAGAATGGCATTTTGTTTGTGAATTCTCGGATCGACCGGGAGGAGCTGTGCCGGCGGAGCGCGGAGTGCAGCATCCACCTGGAGGTGATCGTAGACAGGCCGCTGCAGGTTTTCCATGTGGACGTGGAGGTGAGGGACATTAACGATAACCCGCCGGTGTTCCCAGCAACACAAAAGAACCTGTCCATCGCGGAATCCAGGCCGCTTGACTCTCGGTTTCCACTAGAGGGCGCCTCGGATGCAGATATCGGGGAGAACGCCCTGCTCACTTACAGACTGAGCCCAAATGAATACTTTTCTCTGGAAAAACCACCTGATGACGAGCTGGTAAAAGGTCTTGGGCTTATATTACGGAAATCTTTAGACAGAGAAGAAGCTCCGGAGATTTTTTTAGTGCTCACAGCCACTGATGGAGGCAAACCCGAGTTGACTGGCACCGTTCAGTTACTCATCACAGTACTGGATGCCAATGACAATGCCCCAGCTTTTGACAGAACCATTTATAAGGTGAGATTACTAGAAAATGTTCCTAATGGAACATTGGTAATTAAACTTAACGCCTCAGATTTAGACGAAGGATTGAATGGGGACATTGTTTATTCATTCTCAAATGATATTTCGCCAAATGTGAAATCCAAGTTTCACATAGATCCAATTACTGGACAAATTATTGTAAAGGGATATATTGACTTTGAAGAAAGCAAATCCTATGAAATTATTGTAGAGGGCATTGATAAGGGACAGCTCCCACTTTCTGGCCATTGTAGAGTTATTGTGGAAGTAGAAGACAACAACGATAATGTCCCAGATTTGGAATTCAAGTCTTTATCACTTCCAATTAGAGAGGACGCTCCACTGGGTACAGTCATCGCCCTGATCAGCGTGTCCGACAAAGACATGGGTGTCAATGGGCTGGTCACCTGCTCCTTGACGTCCCACGTCCCCTTCAAGCTGGTGTCCACCTTCAAGAATTACTACTCGTTGGTGCTGGACAGTGCCCTGGACCGCGAGAGCGTGTCAGCCTATGAGCTGGTGGTGACCGCGCGAGACGGGGGCTCGCCTTCGCTGTGGGCCACGGCCAGTGTTTCTGTGGAGGTGGCTGATGTGAACGACAACGCTCCGGCGTTCGCGCAGCCCGAGTACACAGTGTTCGTGAAGGAGAACAACCCGCCGGGCTGCCACATCTTCACTGTGTCTGCGTGGGACGCGGACGCGCAGGAGAACGCGCTGGTGTCCTACTCGCTGGTAGAGCGGCGGGTAGGGGAGCGCGCGCTGTCGAGCTACGTTTCGGTGCATGCGGAGAGCGGCAAGGTGTACGCGCTGCAGCCGCTGGACCACGAGGAGCTAGAGCTGCTGCAGTTTCAGGTGACCGCTCGCGATGCCGGCGTGCCACCTCTGGGCAGCAACGTGACGCTGCAGGTGTTCGTGCTGGACGAAAACGACAACGCGCCAGCACTGCTAGCGCCTCGGGCGGGTGGCACTGGTGGC---GCAGTGAGC---GAGCTGGTGCCATGGTCGGTGGGTGTGGGCCACGTGGTGGCAAAGGTGCGCGCGGTGGATGCTGACTCGGGCTACAACGCGTGGCTTTCGTACGAGCTGCAGCCGGGGACT---------------GGTGGCGCGCGCATCCCGTTCCGCGTGGGGCTGTACACTGGCGAGATCAGCACAACGCGTGCCCTGGACGAAACGGACGCTCCGCGCCACCGCCTACTGGTACTGGTGAAGGACCACGGCGAG---------------CCCGCGCTGACGGCCACGGCCACTGTGCTGGTGTCACTTGTGGAGAGTGGACAGGCGCCAAAGGCC---TCCTCACGGGCGTTG---------------GTG------------GGCGCTGTGGGTCCCGATGCTGCGCTGGTGGATGTCAACGTATACCTGATCATTGCCATCTGCGCGGTGTCCAGCCTTTTGGTGCTCACGCTGCTGCTGTACACCGCGCTGCGGTGCTCTGCGCTGCCCACCGAGGGCGCGTGCGCTCCGGGCAAGCCCACGCTGGTGTGCTCCAGTGCGGTGGGGAGCTGGTCATACTCGCAGCAGAGGAGGCCGAGGGTGTGCTCTGGTGAGGGCCCACCCAAGACCGACCTCATGGCCTTCAGCCCCAGTTTACCTGAC---------TCTAGGGACAGAGAAGATCAGCTGCAGACAACTGAGGAATCCTTTGCAAAGGTTAGTGTA---------------------------------
>panTro5
ATGGAGTTTTCCTGGGGAAGCGGCCAGGAATCCCGGCGTCTGCTGCTCTTACTTCTTCTCCTCTCAGCCTGGGAGGCAGGGAACGGTCAGCTCCACTACTCGGTCTCCGAGGAGGCCAAACACGGCACCTTCGTGGGCCGCATCGCGCAGGACCTGGGACTGGAGCTGGCGGAGCTGGTGCCGCGCCTGTTCCGGGTGGCGTCCAAGGGCCGCGGA---GGCCTTCTGGAGGTAAATCTGCAGAATGGCATTTTGTTTGTGAATTCTCGGATCGACCGGGAGGAGCTGTGCCGGCGGAGCGCGGAGTGCAGCATCCACCTGGAGGTGATCGTGGACAGGCCGCTGCAGGTTTTCCATGTGGACGTGGAGGTGAGGGACATTAACGATAATCCGCCGGTGTTCCCAGCAACACAAAAGAACCTGTCCATCGCGGAATCCAGGCCGCTTGACTCTCGGTTTCCACTAGAGGGCGCCTCGGATGCAGATATCGGGGAGAACGCCCTGCTCACTTACAGACTGAGCCCAAATGAATACTTTTCTCTGGAAAAACCATCTGATGACGAGCTGGTAAAAGGTCTTGGGCTTATATTACGGAAATCTTTAGACAGAGAAGAAGCTCCGGAGATTTTTTTAGTGCTCACAGCCACTGATGGAGGCAAACCCGAGTTGACTGGCACCGTTCAGTTACTCATCACAGTACTGGATGCCAATGACAATGCCCCAGCTTTTGACAGAACCATTTATAAGGTGAGATTACTAGAAAATGTTCCTAATGGAACATTGGTAATTAAACTTAACGCCTCAGATTTAGACGAAGGATTGAATGGGGACATTATTTATTCATTCTCAAATGATATTTCGCCAAATGTGAAATCCAAGTTTCACATAGATCCAATTACTGGACAAATTATTGTAAAGGGATATATTGACTTTGAAGAAAGCAAATCCTATGAAATTATTGTAGAGGGCATTGATAAGGGACAGCTCCCACTTTCTGGCCATTGTAGAGTTATTGTGGAAGTAGAAGACAACAACGATAATGTCCCAGATTTGGAATTCAAGTCTTTGTCACTTCCAATTAGAGAGGACGCTCCACTGGGTACAGTCATCGCCCTGATCAGCGTGTCCGACAAAGACATGGGTGTCAATGGGCTGGTTACCTGCTCCTTGACGTCCCACGTCCCCTTCAAGCTGGTGTCCACCTTCAAGAATTACTATTCGTTGGTGCTGGACAGTGCCCTGGACCGCGAGAGCGTGTCAGCCTATGAGCTGGTGGTGACCGCGCGAGACGGGGGCTCGCCTTCGCTGTGGGCCACGGCCAGTGTTTCTGTGGAGGTGGCTGATGTGAACGACAACGCTCCGGCGTTCGCGCAGCCCGAGTACACAGTGTTCGTGAAGGAGAACAACCCGCCGGGCTGCCACATCTTCACGGTGTCTGCGTGGGACGCGGACGCGCAGGAGAACGCCCTGGTGTCCTACTCGCTGGTGGAGCGGCGGGTGGGCGAGCGCGCGCTGTCGAGCTACGTTTCGGTGCATGCGGAGAGCGGCAAGGTGTACGCGCTGCAGCCGCTGGACCACGAGGAGCTAGAGCTGCTGCAGTTTCAGGTGACCGCGCGGGATGCGGGCGTGCCGCCTCTGGGCAGCAACGTGACGCTGCAGGTGTTCGTGCTGGACGAAAACGACAACGCGCCAGCACTGCTAGCGCCTCGGGCGGGTGGCACTGGTGGC---GCAGTGAGC---GAGCTGGTGCCATGGTCGGTGGGTGTGGGCCACGTGGTGGCAAAGGTGCGCGCGGTGGATGCTGACTCGGGCTACAACGCGTGGCTTTCGTACGAGCTGCAGCCGGGGACT---------------GGTGGCGCGCGCATCCCTTTCCGCGTGGGGCTGTACACTGGCGAGATCAGCACAACGCGTGCCCTGGACGAAACGGACGCTCCGCGCCACCGCCTACTGGTACTGGTGAAGGACCACGGCGAG---------------CCCGCGCTGACGGCCACAGCCACCGTGCTGGTGTCACTTGTGGAGAGTGGACAGGCGCCAAAGGCC---TCCTCACGGGCGTTG---------------GCG------------GGCGCTGTCGGTCCCGATGCTGCGCTGGTGGATGTCAACGTATACCTGATCATTGCCATCTGCGCGGTGTCCAGCCTTTTGGTGCTCACGCTGCTGCTGTACACCGCGCTGCGGTGCTCTGCGCCGCCCACCGAGGGCGCGTGCGCTCCGGGCAAGCCCACGCTGGTGTGCTCCAGCGCGGTGGGGAGCTGGTCATACTCGCAGCAGAGGAGGCCGAGGGTGTGCTCTGGTGAGGGCCCACCCAAGACCGACCTCATGGCCTTCAGCCCCAGTTTACCTGAC---------TCTAGGGACAGAGAAGATGAGCTGCAGACAACTGAGGAATCCTTTGCAAAGGTTAGTGTA---------------------------------
>gorGor5
ATGGAGCTTTCCTGGGGAAGCGGCCAGGAATCCCGGCGTCTGCTGCTCTTACTTCTTCTCCTCGCAGCCTGGGAGGCAGGGAACGGTCAGCTCCACTACTCGGTCTCCGAGGAGGCCAAACACGGCACCTTCGTGGGCCGCATCGCGCAGGACCTGGGACTGGAGCTGGCGGAGCTGGTGCCGCGCCTGTTCCGGGTGGCGTCCAAGGGCCGCGGA---GGCCTTCTGGAGGTAAATCTGCAGAATGGCATTTTGTTTGTGAATTCTCGGATCGACCGGGAGGAGCTGTGCCGGCGGAGCGCGGAGTGCAGCATCCACCTGGAGGTGATCGTGGACAGGCCGCTGCAGGTTTTCCATGTGGACGTGGAGGTGAGGGACATTAACGATAACCCGCCGGTGTTCCCAGCAACACAAAAGAACCTGTCCATCGCGGAGTCCAGGCCGCTTGACTCTCGGTTTCCACTAGAGGGCGCCTCGGATGCAGATATCGGGGAGAACGCCCTGCTCACTTACAGACTGAGCCCAAATGAATACTTTTCTCTGGAAAAACCATCTGATGACGAGCTGGTAAAAGGTCTTGGGCTTATATTACGGAAATCTTTAGACAGAGAAGAAGCTCCGGAGATTTTTTTAGTGCTCACAGCCACTGATGGAGGCAAACCCGAGTTGACTGGCACCGTTCAGTTACTCATCACAGTACTGGATGCCAATGACAATGCCCCAGCTTTTGACAGAACCATTTATAAGGTGAGATTACTAGAAAATGTTCCTAATGGAACATTGGTAATTAAACTTAACGCCTCAGATTTAGACGAAGGATTGAATGGGGACATTGTTTATTCATTCTCAAATGATATTTCGCCAAATGTGAAATCCAAGTTTCACATAGATCCAATTACTGGACAAATTATTGTAAAGGGATATATTGACTTTGAAGAAAGCAAATCCTATGAAATTATTGTAGAGGGCATTGATAAGGGACAGCTCCCACTTTCTGGCCATTGTAGAGTTATTGTGGAAGTAGAAGACAACAACGATAATGTCCCAGATTTGGAATTCAAGTCTTTATCACTTCCAATTAGAGAGGACGCTCCACTGGGTACAGTCATCGCCCTGATCAGCGTGTCCGACAAAGACATGGGTGTCAATGGGCTGGTCACCTGCTCCTTGACGTCCCACGTCCCCTTCAAGCTGGTGTCCACGTTCAAGAATTACTACTCGTTGGTGCTGGACAGTGCCCTGGACCGCGAGAGCATGTCAGCCTATGAGCTGGTGGTGACCGCGCGAGACGGGGGCTCGCCTTCGCTGTGGGCCACGGCCAGTGTTTCTGTGGAGGTGGCTGATGTGAACGACAACGCTCCGGCGTTCGCGCAGCCCGAGTACACAGTGTTCGTGAAGGAGAACAACCCGCCGGGCTGCCACATCTTCACGGTGTCTGCGCGGGACGCGGACGCGCAGGAGAACGCGCTGGTGTCCTACTCGCTGGTGGAGCGGCGGGTAGGGGAGCGCGCGCTGTCGAGCTACGTTTCGGTGCACGCGGAGAGCGGCAAGGTGTACGCGCTGCAGCCGCTGGACCACGAGGAGCTAGAGCTGCTGCAGTTTCAGGTGACCGCGCGCGATGCGGGCGTGCCGCCTCTGGGCAGCAACGTGACGCTGCAGGTGTTCGTGCTGGACGAGAACGACAACGCGCCAGCACTGCTAGCGCCTCGGGCGGGTGGCACTGGTGGC---GCAGTGAGC---GAGCTGGTGCCATGGTCGGTGGGTGTGGGCCACGTGGTGGCAAAGGTGCGCGCGGTGGATGTTGACTCGGGCTACAACGCGTGGCTTTCGTACGAGCTGCAGCCGGGGACT---------------GGTGGCGCGCGCATCCCGTTCCGCGTGGGGCTGTACACTGGCGAGATCAGCACAACGCGTGCCCTGGACGAAACGGACGCTCCGCGCCACCGCCTACTGGTACTGGTGAAGGACCACGGCGAG---------------CCCGCGCTGACGGCTACGGCCACTGTGCTGGTGTCACTTGTGGAGAGTGGACAGGCGCCAAAGGCC---TCCTCACGGGCGTTG---------------GCG------------GGCTCTGTGGGTCCCGATGCTGCGCTGGTGGATGTCAACGTATACCTGATCATTGCCATCTGCGCGGTGTCCAGCCTTTTGGTGCTCACGCTGCTGCTGTACACCGCGCTGCGGTGCTCTGCGACGCCCACCGAGGGCGCGTGCGCTCCGGGCAAGCCCACGCTGGTGTGCTCCAGCGCGGTGGGGAGCTGGTCATACTCGCAGCAGAGGAGGCCGAGGGTGTGCTCTGGTGAGGGCCCACCCAAGACCGACCTCATGGCCTTCAGCCCCAGTTTACCTGAC---------TCTAGGGACAGAGAAGATCAGCTGCAGACAACTGAGGAATCCTTTGCAAAGGTTAGTGTA---------------------------------
>macFas5
ATGGAGTTTTCCTGGGGAAGCGGCCAGGAATCCCGGCGTCTGCTGCTCTTGCTGCTTCTCCTCGCAACCTGGGAGGCAGGGAACGGTCAGCTCCACTACTCGGTCTCCGAGGAGGCCAAACACGGCACCTTCGTGGGCCGCATCGCACAGGACCTGGGGCTGGAGCTGGCGGAGCTAGTGCCGCGCCTGTTCCGGGTGGCGTCCAAGAGCCGCGGA---GATCTTCTGGAGGTAAATCTGCAGAATGGCATTTTGTTTGTGAATTCTCGGATCGACCGCGAGGAGCTGTGTGGGTGGAACTCGGAGTGTAGCATCCACCTGGAGGTGATCGTGGACGGGCCGCTGCAGGTTTTCCATGTGGACGTGGAGGTGAGGGACATTAACGATAACCCGCCGGTGTTCCCAGCAACACAAAAGAACCTGTCCATAGCGGAATCCAGGCCGCTTGACTCTCGGTTTCCACTAGAGGGCGCCTCGGATGCCGATATCGGGGAGAACGCCCTGCTCACTTACAGACTGAGCCCAAATGAATACTTTTCTCTGGAAAAACCATCTGATGATGAGCTGGTAAAAGGTCTTGGGCTTATACTATGGAAATCTTTAGACAGAGAAGAAGCTCCGGAGATATTTTTAGTGCTCACAGCCACTGATGGAGGCAAACCCGAGTTGACTGGCACTATTCAGTTACTCATCACAGTACTGGATGCCAATGACAATGCCCCAGCTTTTGACAGAACCCTTTATAAGGTGAGATTACCAGAAAATGTTCCTAATGGAACACTGGTAATTAAACTTAACGCCTCAGATTTAGACGAAGGATTGAATGGGGACATTGTTTATTCATTCTCAAATGATGTTTCGCCAAATGTGAAATCCAAGTTTCACATAGATCCAATTACTGGACAAATTATTGTAAAGGGATATATTGATTTTGAAGAAAGCAAATCCTATGAAATTATTGTAGAGGGCATTGATATGGGACAGCTCCCACTTTCTGGCCATTGTAGAGTTATTGTGGAAGTAGAAGACAACAACGATCATGTCCCAGATTTGGAATTCAAGTCTTTATCACTTCCAATTAGAGAGGACGCTCCACTGGGTACAGTCATCGCCCTGATCAGCGTGTCCGACAAAGACATGGGTGTCAATGGGCTGGTCACCTGCTCCTTGACGTCCCACGTCCCTTTCAAGCTGGTGTCCACCTTCAAGAATTACTACTCGTTGGTGCTGGACAGCGCCCTGGACCGCGAGAGCGTGTCGGCCTATGAGCTGGTGGTGACCGCGCGGGACGGGGGCTCGCCTTCACTGTGGGCCACGGCCAGTGTTTCTGTGGAGGTGGCCGACGTGAACGACAACGCGCCAGCGTTCGCGCAGCCCGAGTACACAGTGTTCGTGAAAGAGAACAACCCGCCGGGCTGCCACATCTTCACGGTGTCTGCGCGGGACGCGGACGCGCAGGAGAACGCGCTGGTGTCCTACTCGCTGGTGGAGCGGCGGGTGGGCGAGCGCGCGCTGTCGAGCTACGTGTCGGTGCACGCGGAGAGCGGCAAGGTGTACGCGCTGCAGCCGCTGGACCACGAGGAGCTGGAGCTGCTGCAGTTCCAGGTGAGCGCGCGCGACGCGGGCGTGCCATCTCTGGGCAGCAACGTGACGCTGCAGGTGTTCGTGCTGGACGAGAACGACAACGCGCCAGCACTGCTAGCGCCTCGGGCGGGTGGCATCGGTGGC---TCAGTGAAC---GAGCTGGTGCCATGGTCGGTGGGTGCGGGCCACGTGGTGGCAAAGGTGCGCGCGGTGGATGCTGACTCAGGCTACAACGCGTGGCTTTCGTACGAGCTGCAGCCGGGGACT---------------GGTGGCATGCGCATGCCGTTCCGCGTGGGGCTGTACACGGGCGAGATCAGCACGACGCGTGTCCTGGACGAAGCGGACGCCCCGCGCCACCGCCTACTGGTACTGGTGAAGGATCACGGCAAG---------------CCCGCACTGACGGCCACGGCCACCGTGCTGGTGTCACTTGTGGAGAGTGGACAGGCGCCAAAGGCC---TCCTCACGGGCGTTG---------------TCG------------GGCGCTGTGGGTCCCGAGGCTGCGCTGGTGGATGTCAACGTGTACCTGATAATCGCCATCTGCGCGGTGTCCAGCCTTTTGGTGCTCACGCTGCTGCTGTACACCGCGCTGCGTTGCTCGGCACCGCCCACCGAGGGCGCATGCGCTCCGGGCAAGCCCACACTGGTGTGCTCCAGCGCGGTGGGGAGCTGGTCATACTGGCAGCAGAGGAGGCCGAGGGTGTGCTCTGGTGAGGGCCCACCCAAGACCGACCTCATGGCCTTCAGCCCCAGTTTACCTGAC---------TCTAGGGACAGAGAAGATCAGCTGCAGACAACTGAGGAATCCTTTGCAAAGGTTAGTGTA---------------------------------
>calJac3
ATGGAGTTTTCCTGGGGAGGAGGCCAGGAATCCCGGCGTCTGCTGCACTTGCTTCTTCTCCTTGCAGCCTGGGAGGCAGGGAACGGTCAGCTCCACTACTCGGTCTTCGAGGAGGCCAAACACGGCACCTTCGTGGGCCGCATCGCTCAGGACCTGGGGCTGGAGCTGGCGGAGTTGGTGCCCCGCCTGTTCCGGGTGGCGTCCAAGGGCCGCGGG---GACCTTCTGGAGGTAAATCTGCAGAATGGCATTTTGTTTGTGAATTCTCGGATCGATCGAGAGGAGCTGTGCGGGCGGAGCGCGGAGTGCAGCATCCACCTGGAGGTGATCGTGGACAGGCCGCTGCAGGTTTTCCATGTGGACGTGGAGGTGAAGGACATTAACGACAACCCTCCGGTGTTCCCAGCAACACAAAAGAACCTGTTCATCGCGGAATCCAGGCCGCTTGACTCTCGGTTTCCACTAGAGGGCGCATCGGATGCAGATATCGGGGAAAACACCCAGCTCACTTACAGACTGAGCCCAAATGAATACTTTTCTCTGGAAAAACCATCTGATGACGAGCTGGTAAAAGGTCTTGGGCTTATATTACGGAAATCTTTAGACAGGGAAGAAGCTCCGGAGATTTTTTTAGTGCTTACAGCCACTGATGGAGGCAGACCCGAGTTGACTGGCACCGTTCAGTTACTCATCACAGTACTGGATGCCAATGACAATGCTCCAGCTTTTGATAGAACCCTTTATAAGGTGAGGTTACCAGAAAATGTTCCTAATGGAACATTGGTAATTAAACTTAACGCCTCAGATTTAGACGAAGGATTGAATGGGGACATTGTTTATTCATTCTCAAATGATATTTCCCCTAATGTGAAATCCAAGTTTCACATAGATCCAATTACTGGACAAATTATTGTAAAGGGAGATATTGATTTTGAAGAAAGCAAATCCTATGAAATTATTGTAGAAGGCATTGATAAGGGACAGCTCCCACTTTCTGGCCATTGTAGAGTTATTGTGGAAGTAGAAGACAACAACGATAATGTTCCAGATTTGCAATTCAAGTCGTTATCACTTCCTATTAGAGAGGACGCTCCACCGGGTACAGTCATTGCCCTGATCAGCGTGTCTGACAAAGACGTGGGTGTCAATGGACAGGTGACTTGCTCCCTGACGCCACACGTCCCCTTCAAGCTGGTGTCCACCTTCAAGAATTACTACTCGTTGGTGCTGGACAGCGCCCTGGACCGCGAGACCATGTCGGCCTATGAGCTGGTGGTGACCGCGCGGGACGGGGGCTCCCCTTCGCTGTGGGTCACGGCCAGTGTTTCTGTGGAGGTGGCCGACGTGAACGACAACGCGCCAGCGTTTGCGCAGCCCGAGTACACGGTGTTCGTGAAGGAGAACAACCCGCCGGGCTGCCACATCTTCACTGTGTCGGCGCAGGACGCGGACGTGCAGAAGAACGCCCTGGTGTCCTACTCGCTGGTGGAGCGGCGGGTGGGCGATCGCGCGCTGTCGAGCTACGTGTCGGTGCACGCGGAGAGCGGCAAGGTGTACGCGCTGCAGCCGCTGGACCACGAGGAGCTGGAGCTGCTGCAGTTCCAGGTGAGCGCGCGCGACGCGGGCGTGCCGCCTTTGGGCAGCAATGTGACGCTGCAGGTGTTCGTGCTGGACGAGAACGATAACCTGCCGACACTGCTGGCTTCTCGGGTGGGTGGCATCGGTGGC---TCGGTGAGC---GAGCTTGTGCCGTGGTCTGTGGGTGCTGGCCACGTGGTGGCGAAGGTGCGCGCGGTGGATGCTGACTCAGGCTACAACGCGTGGCTTTCGTACGAGCTGCAGCCGGGGACT---------------GGCGGCGCGCGCATCCCGTTCCGCGTGGGGCTGTACACAGGGGAGATCAGCACAACGCGTGCCCTGGACGAAGCGGACGCCCCGCGCCACCGCCTGCTGGTACTGGTGAAGGACCACGGTGAT---------------CCTGCACTTACAGCCACTGCCACGGTGCTGGTGTCGCTTGTGGAGAGTGGCCAGGCGCCAAAGGCC---TCCTCGCGGGCGTTG---------------GCG------------GGCGCTGTGGGTCCGGAGGCTGCGCTGGTGGATGTCAACGTGTACTTGATCATCGCCATCTGCGCGGTGTCCAGCCTTTTGGTGCTCACGCTGTTGCTGTACACAGCGTTGCGGTGCTCGGCGCCGCCCACAGAGGGTGGGTGCGCGCGGGGCAAGCCCACGCTGGTGTGCTCCAACGCGGTGGGGAGCTGGTCAAACTCGCAGCAGAGGAGGCCAAGGGTGTGCTCTGGGGAAGTCCCGCCCAAGACTGACCTCATGGCTTTCAGCCCCAGTTTATCGGAC---------TCTAGGGACAGAGAAGATCAGCTGCAGCCAACTGAGGAATCCTTCGCAAAGGTTAGTGTA---------------------------------
>speTri2
ATGGAATTTTCCTGGGGAAGTGGCCTGGAATCCCAGCGCCTGCTGCTTTCCTTTCTTCTCCTCGCAATCTGGGAGGCAGGGAGTGGCCAACTCCAGTACTCCATTCCCGAAGAGGTCAAACACGGCACCTTCGTGGGCCGCATCGCTCAGGATCTGGGGCTGGAGCTCGCGGAGCTGGTGCCGCGTCTGTTCCGGGTGGTGTCCAAGGACCGCGGG---GACCTTCTGGAGGTAAATCTACAGAATGGCATTTTGTTTGTGAATTCTCGGATCGACCGGGAAGAGCTGTGCGGGCGGAGCGCGGAGTGTAGCATCCACCTGGAGGTGATCGTGGACAGACCGCTGCAGGTTTTTCATGTGGAAGTGGAGGTGAAGGACATCAATGATAACCCGCCTGTGTTCCTGGCGACACAAAAGAATTTGTTCATTGCAGAATCCAAGCCGCTTGATACTCGGCTACCACTAGAGGGCGCCTCGGATGCAGATATCGGAGTCAACGCTCTGCTCACTTACTCGCTGAGCCCCAATGAGTATTTTTCTTTGGAAAAACCATCCGATGACCCACGGGTAAAAGGTCTTGGGCTTCTGTTACGGAAATCTTTAGACCGAGAAGAAACTCCGGAGATTTTTTTAGTACTCACTGTCACTGATGGGGGCAAACCCGAGCTGACAGGCACAGTCCAGTTACTCATTACAGTACTGGATGCTAATGACAATGCTCCAGTTTTTGACCGAACACTCTATACGGTGAAATTACCAGAAAATGTTCCAAATGGAACCTTGGTAATCAAAGTTAATGCTTCAGATTTAGATGAAGGCTCGAATGGAGACATTATTTACTCATTTTCTACTGATATTTCACCAAATGTGAAATCCAAGTTCCACATAGACCCAGTTACAGGACAAATTATCGTAAAAGGATATATTGATTTTGAAGAATGCAAATCCTATGAAATTCTTGTAGAGGGCTTTGACAAAGGACAGCTTCCACTCTCTGGCCACTGTAGAGTTATTGTAGAAGTAGAAGATACGAATGACAATGTCCCAACTTTGGAATTCAAGTCCCTATCACTTCCAATCAGAGAGAACACTCCACTGGGCACCGTTGTCGCACTGATCAGCGTGTCAGATCGTGACTCAGGTGCCAACGGACAGGTGACTTGTCACCTGACGCCACATGTTCCCTTCAAGCTAGTATCCACTTTCAAGAATTACTATTCGTTGGTGCTGGACAGCGCCCTGGACCGCGAGACCATATCTGACTATAAGCTGGTGGTGACCGCCAGGGACGGGGGCTCCCCTTCGCTGTGGGCCACAGCCAGCGTGAACGTGGAGGTGGCTGACGTGAACGACAATGCACCAGCTTTTGCACAACCCGAGTACACAGTGTTCGTGAAGGAGAACAACCCGCCAGGCTGCCACATCTTCACGGTGTCTGCACATGACGCAGACACGCAGGAGAATGCTCTGGTGTCCTACTCTCTGGTGGAGCGTCGTGTGGGTGAGCGTGCGCTGTCGAGCTACGTGTCAGTGCACGCGGAGAGCGGCAAGGTGTATGCTCTGCAGCCTCTGGACCACGAAGAGATTGAGCTGCTTCAGTTTCAGGTGAGTGCCCGAGACGCTGGTGTGCCGCCCCTGGGCAGCAACGTGACGCTGCAAGTGTTTGTGCTGGATGAGAACGACAACATGCCAACACTGCTGGCACCTGGGACAGGTGACACAGGGGGA---GCTTTGAAT---GAACTGGTGCAGTGGTCAGTGGGTGCCGGCCACGTGGTAACGAAAGTGCGTGCAGTGGATGCTGACTCTGGCTACAACGCCTGGCTGTCTTATGAGCTGCTCCAGTTAGCC---------------GGTGGCTCGCGCAGCCCATTCCGTGTGGGTTTGTACACGGGCGAGATCAGTACGACCCGTGCCCTGGATGAAGCAGACGCGCCACGCCAGCGCCTGCTGGTCCTGGTGAAAGACCACGGTGAA---------------CCGGCGCTGACCGCCACCGCCACAGTGCTGGTTTCCCTGGTGGAGAGTGGCCAGGTGCCAAAGACC---TCCTCCAGGGCACTG---------------GCG------------GGCACTGCTGGCCGCGACGCGGCGCTAGTGGATGTCAACGTGTACCTGATCATTGCCATCTGTGCAATTTCCAGCCTGTTGGTGCTCACGCTGTTGCTGTACACGGCATTTAGGTGTTCGGCGGTGCCCACGGAGGGCTCCTGTAGACCTGGGAAGCCCACGTTGGTGTGCTCCAGCGCGGTGGGGAGCTGGTCTTACTCGCAGCAGAGGAGGCAGAGGGTGTGCTCTGGCGAAGGCCTGCCCAAGACTGACCTCATGGCCTTCAGCCCCAGTTTACCTGAT---------TCTAGGGACAGAGAGGATCAACCACAAACTACTGGAGATTCCTTGGCAAAGGTTAGTTTACAATATCCTTTTGTTCAATCTGAA---------
>HLmyoMyo6
ATGGAGATTTCCTGGGGAAGAGGCCAGGAATCCCGGCGTCTGCTGCTCTCCCTTCTGTTCTTCACAACCTGGAAGGTAGGGAGCGGCCAGATCCATTATTCAGTCCCGGAGGAGGCCAAGCACGGCACCTTCGTGGGCCGCATCGCGCAGGACCTGGGGCTGGAGCTGGCGGAGCTGGTGCCGCGCCTGTTCCGGGTGGCGTCCAAAGGCCGCGGG---GACCTCCTGGAGGTAAATCTGCAGAATGGCATTTTGTTTGTGAATTCTCGGATCGACCGCGAGGAGCTGTGCGGGCGGAGCCTGGAGTGCAGCATCCACCTGGAGGTGGTGGTGGAGAGGCCGCTGCAGGTTTTCCACGTGGAGGTGGAGGTGAAGGACATTAATGACAATCCGCCGGTGTTCCCAAGAACACAAAAGAATCTGTATATCGCGGAATCCAGGCTGCTTGACTCCAGGTTTCCGCTAGAGGGCGCCTCGGATGCAGATATCGGGGCGAACGCTCTGCTGACTTACAGACTGAGCTCCAATAAGTATTTTTCGCTGGAAAAACCTTCCAAAGGCGAACAGGTAAAACGTCTCGGACTTGTATTAAGGAAACTTTTAGACAGGGAAGAAGCTCCAGAGATTTTCTTAGTGCTCACGGCCACTGATGGTGGCAAACCTGAGCTGACGGGCACCATTCAGTTACACATCACCGTGCTGGACGCCAATGACAACGCCCCAGCTTTCGACAGAACACTCTATGTAGTGAAATTACCAGAAAATGTTCCCAATGGGACGTTGGTAATTAAACTTAATGCTTCAGATTTAGACGAAGGCTTGAATGGAGACATTATTTATTCATTATCAACTGATATTTTACCAAATGTGAAATCCAAGTTCCACATAGATTCAGTTACTGGAGAAATTATGGTAAAGGGACATATCGATTTTGAAGAAAGCAAATCCTATGAGATTCTTGTAGAGGGCATTGATAAGGGACAGCCTCCACTCTCTGGCCATTGTACAGTTATGGTGGAAGTGGAAGACACCAATGATAATGTCCCAGTAATGGAGTTCAAGTCCCTGTCACTCCCAATCAGAGAAGACGCTTCACTGGGCACCGTCATAGCCCTGATAAGGGTGTCTGACCTGGACTCTGGTGTCAATGGGCAAGTGGCCTGCACCCTGTCGCCACACGTTCCCTTCAGGCTGGTGTCCACCTTCAAGAATTACTATTCGCTGGTGCTGGACAGCGCCTTAGACCGCGAGATTGTGGCGAACTATGAGGTGGTGGTGACAGCGCGGGACGGGGGCTCGCCTTCTCTGTCGTCCACAGCCAGCGTGTCGGTGGGGGTGGCCGACGTGAACGACAACGCGCCGCTGTTCGCGCAGCCCGAGTACACGGTGTTCGTGAAGGAGAACAACCCGCCCGGCCGCCACATCTTCACGGTGTCGGCGCGGGACTCGGACGCGCAGGAGAACGCGCGGGTGTCCTACTCGCTGGTGGAGCGGCGGGTGGGCGAGCGCGCGCTGTCGAGCTACGTGTCGGTGCACGCGGGGAGCGGCCAGGTGTCCGCGCTGCAGCCTCTGGACCACGAGGAGCTGGAGCTGCTGCAGTTCCAGGTGAGCGCGCGCGACGCGGGCGAGCCTCCTCTGGGCAGCACCGTGACGCTGCGGGTGTTCGTGCTGGACGAGAACGACAACGCGCCCGCGCTGCTGCCTCCGGCTCCAGGCGGCCCGGGCGGT---GCTGTGAGC---GAGCTGGTGTCGCGGTCGGTGGGCGCGGGCCACGTGGTGGCGAAGGTGCGCGCGGTGGACGCGGACTCGGGCTACAACGCGTGGCTGTCGTATGAGCTGCTGCCGGCGGCG---------------GGTGGTGCGCGCAGCCCGTTCCGCGTGGGGCTGTACACGGGCGAGATCAGCACGACGCGCGCCCTGGACGAGGCGGACTCTCCGCGGCAGCGCCTGCTGGTGCTGGTGAAGGACCATGGCGAG---------------CCGGCGCTGGCGGTCACGGCCACGGTGCTGCTGTCGCTGGTGGACAGCGGCCAGGCGCCTAAGGCC---TGGTCGCGAGCTTCT---------------TCT------------GGCCCTGAGAACGCGGAGGCGGCGCTGGTGGACGTCAACGTGTATCTGATCATCGCCATCTGCGCGGTGTCCAGCCTGCTGGTGCTCTCGCTGCTGCTGTACACGGCTCTGCGGTGCTGGGCGCTGCCCACCCAAGGTGTGTGCGGGCCGGGGAAGCCCGTGCTGGTGTGCTCCAGCGCGGTGGGCAGCTGGTCATACTCACAACAGAGGCGGCAGAGGGTGTGCTCTGGGGAGGGGCCGCCCAAGACGGACCTCATGGCTTTTAGTCCCAGTGTACCGGAC---------TCTGGGGACAAA---GACCAGCAGCCAGCAACTGGGAATTCCCTTTCAAAGGTTAGTTTCTACAAATCTTTTTATTTAATCCCAATAATT---
>HLpipKuh2
ATGGAGATTTCCTGGGGAAGAGGCCAGGAATCCCGGCGTCTGCTGCTCTCCCTTCTGTTCTTCACCACCTGGAAGGTAGGGAGCGGCCAGATCCATTATTCAGTTCCGGAGGAGGCCAAGCACGGCACCTTCGTGGGCCGCATCGCGCAGGACCTGGGGCTGGAGCTGGCGGAGCTGGTGCCGCGCCTGTTCCGGGTGGCGTCCAAGGGCCGCGGG---GACCTCCTGGAGGTAAATCTGCAGAATGGCATTTTGTTTGTGAATTCTCGGATCGATCGGGAGGAGCTGTGCGGGCGGAGCGTGGAGTGCAGCATCCACCTGGAGGTGGTGGTGGAGAGGCCGCTGCAGGTTTTCCATGTGGAGGTGGAGGTGAAGGACATTAATGACAATCCTCCTGTGTTCCCCAGAACACAAAAGAATCTGTATATCGCGGAATCCAGGCCGCTTGACTCCCGGTTTCCGCTAGAGGGCGCCTCGGATGCAGATATCGGGGAGAACTCTCTGCTGACTTACAGACTGAGCTCCAATGAATATTTCTCGCTGGAAAAACCTTCCAAAGGTGAGCAAGTAAAACGTCTTGGGCTTGTATTAAGGAAACTTTTAGACAGGGAAGAAGCCCCAGAGATTTTTTTAGTGCTCACGGCCACGGATGGTGGCAAACCTGAGCTGACGGGCACCATTCAGTTACATATCACAGTGCTGGACGCCAATGACAACGCCCCAGCTTTCGACAGAACACTCTATGTAGTGAAATTACCAGAAAATGTTCCTAATGGAACGTTGGTAATTAAACTTAGTGCTTCAGATTTAGACGAAGGCTTGAATGGAGATATTACTTATTCATTATCAACTGATAGTTTACCAAACGTGAAATCCAAGTTCCATATAGATCCAGTTACTGGAGAAATTATGGTAATGGGACATATCGATTTTGAAGAAAGCAAATCCTATGAAATTCTTGTAGAGGGCATTGATAAGGGACAGCCTCCACTCGCTGGCCATTGCACAGTTATGGTGGAAGTTGAAGATACCAATGATAATGTCCCAGTAATGGAGTTCAAGTCCCTGTCACTCCCAATAAGAGAAGACGCTTCCCTGGGCACCGTCATAGCCCTGATAAGGGTGTCTGACCTGGACTCCGGTGCCAACGGACAGGTGACCTGCACTCTGTCGCCACACGTTCCCTTCAAGCTGGTGTCCACCTTCAAGAATTACTATTCGCTGGTGCTGGACAGCGCCCTGGACCGCGAGAAGCTGTCACACTACGAGCTGGTGGTGACAGCGCGGGACGGGGGCTCGCCTTCGCTGTCGGCCACAGCCAGCGTGTCCGTGGAGGTGGCCGACGTGAACGACAACGCGCCCACGTTCGCGCAGCCCGAGTACACGGTGTTCGTGAAGGAGAACAACCCGCCCGGCTGCCACATCTTCACGGTGTCGGCGCGGGACGCGGACGCGCAGGAGAACGCGCTGGTGTCCTACTCGCTGGTGGAGCGGCGGGTGGGCGAGCGCGCGCTGTCGAGCTACGTGTCGGTGCACGCGGAGAGCGGCCGGGTGTTCGCGCTGCAGCCCCTGGACCACGAGGAGCTGGAGCTGCTGCGCTTCCAGGTGAGCGCGCGCGACGCGGGCGTGCCTCCTCTGGGCAGCGCCGTGACGCTGCAGGTGTTCGTGCTGGACGAGAACGACCACGCGCCCGCGCTGCTGCCGCCGGGGGCGGGCGCCGGGGGCGGC---GCGGGGGGCGGCGAGCTGGTGTGGCGGGCGGTGGGCGCGGGCCACGTGGTGGCGAAGGTGCGCGCGGTGGACGCGGACTCGGGCTACAACGCGTGGCTGTCCTACGAGCTGCTGCCGGCGGCG---------------GGCGGTGCGCGCAGCCCGTTCCGCGTGGGGCTGTACACGGGCGAGATCAGCACGACGCGCGCCCTGGACGAGGCGGACGCGCCGCGCCAGCGCCTCCTGGTGCTGGTGAAGGACCATGGCGAG---------------CCTGCGCTGGCGGTCACGGCCACCGTGCTGCTGTCGCTGGTGGACAGCGGCCAGGCGCCGAAGACT---TCATTGCGGGCATCT---------------TCT------------GGCGCTGCAGACGCGGAGACGGCTCTGGTGGACGTGAACGTGTACCTGATCATCGCCATCTGCGCGGTGTCCAGCCTGCTGGTGCTCACGCTGCTGCTGTACACGGCTCTGCGGTGCTCGGCTTCGCCCACGGAGGGCGCGTGCGGGCCGGGGAAGCCGGTGCTGGTGTGCTCCAGCGCGGTGGGCAGCTTGTCATACTCACATCAGAGGCAGCAGAGGGTGTGCTCTGGGGAGGGGCCGCCCAAGACGGACCTCATGGCCTTCAGCCCCAGTCTTTCT---------------------------------------------------------------------------------------------------------
>HLequCab3
ATGGAGTTTTCCTGGCGAAGTGGGCAGGAATCCCGGCGCCTGCTGCTCTCACTTCTGTTCCTCGCAGCCTGGGAGGCTGGGAACGGGCAGGTCCGTTACTCGGTCGCGGAGGAGGCCAAACACGGCACCTTCGTGGGCTGCATCGCCCAGGACCTGGGGCTGGAGCTGGCGGAGCTGGTGCCGCGCCTGTTCCGGGTGGCGTCCAAAGGCCGCGGG---GACCTTCTGGAGGTAAATCTGCAGAATGGCATTTTGTTTGTGAATTCTCGGATCGACCGCGAGGAGCTGTGCGGGCGGAGCTTGGAGTGCAGCATCCACCTGGAGGTGATCGTGGACCGGCCGCTGCAGGTTTTCCATGTGGAGGTGGAAGTGAAGGACATTAACGACAACCCGCCTGTTTTCCCTGGAACACAAAAGAATCTGTTTATGGCGGAATCCAGGCCGCTTGACTCTCGGTTTCCACTAGAGGGCGCCTCCGATGCAGATACTGGGGAGAATGCTCTGCTGACTTACAGACTGAGCCCCAATGAGTATTTCTCGCTGGAAAAAACATCTGATCACGAGCAGGTAAAACGTCTTGGGCTAGTATTAAAGAAACCTTTAGACAGGGAAGAAGCTCCGGAGATATTTTTAGTGCTCACGGCCACTGATGGCGGCAAACCTGAGCTGACTGGCACCGTTCAGTTACTCGTCAAAGTGCTGGACGCCAATGACAACGCTCCATCTTTCGACAGAACACTCTATGCGGTGAAATTACCAGAAAATGTTCCTAATGGAATGTTGGTAATTAAACTTAACGCCTCAGACTTAGATCAAGGCTCAAATGGGGACATTATTTATTCATTCTCAGCTGATATTTTACCTAATGTAAAATCGAAGTTCCACATAGATCCAGTTACTGGAGAAATTATGGTAAAGGGATATATCGATTTTGAAGAAAGCAAATCCTATGAAATTCTTGTAGAGGGCATTGATAAGGGACAGCCCCCACTTTCTGGCCATTGTACAGTTATGGTGGAAGTTGAAGACACCAACGATAATGTCCCAGCAATGGAATTCAAGTCCCTGTCACTCCCAATCAGAGAAGACGCTCCACTGGGCACTGTCATCGCCCTGATAAGCGTGTCCGACCGTGACTCCGGTGCCAACGGGCAGGTGACCTGCACCCTCACCCCTCAGGTCCCCTTCAAGCTGGTGTCCACTTTCAAAAATTACTATTCGCTGGTGCTGGACAGTGCTTTGGACCGCGAGTGCGTGGCGAACTATGAGGTAGTGGTGACAGCGTGGGACGGGGGCTCGCCTTCACTGTCGGCCACGGCCAGCGTGTCCGTGGAGGTGGCCGATGTGAACGACAACGCGCCTTCGTTCGCGCAGCCCGAGTACACGGTGTTCGTGAAGGAGAATAACCCGCCGGGCAGCCACATCTTCACCGTGACTGCGCGGGACTCGGACACGCAGGAGAACGCGCGGGTGTCCTACTCGCTGGTGGAGCGGCGCGTGGGCGAGCGTGCGCTGTCGAGCTACGTGTCGGTGCACGCGGAGAGCGGCAAGGTGTACGCGCTGCAGCCGCTGGACCACGAGGAGCTGGAGCTGCTGCAGTTCCAGGTGAGCGCGCGCGACGCGGGCGTGCCGCCTCTGGGCAGCAACGTGACGCTGCAGGTGTTCGTGCTGGACGAGAACGACAACGCGCCCGCGCTGCTGCCGCCTGGGGCGGGCGGCGGGGCCGGC---GCGGTGAGC---GAGCTGGTGTCGCGGTCGGTGGGCGCGGGCCACGTGGTGGCGAAGGTGCGCGCGGTGGACGCGGACTCTGGCTACAACGCGTGGCTGTCTTTCGAGCTGCAGCCGGCGGCG---------------GGTGGCGGGCGCAGCCCGTTCCGCGTGGGGCTGTACACGGGCGAGATCAGCGCGACTCGCGCCCTGGACGAGGCGGACGCGCCGCGTCAACGTCTGCTGGTGCTGGTGAAGGATCACGGCGAG---------------CCGGCGCTGACGGCCACGGCCACCGTGCTGCTGTCTCTAGGGGAGAGCGGCCAGGCGCCAAAGGCC---TCGTTGCGGGCTTTG---------------GCA------------GGAGCCTCGAGCGCAGAGACAGCGCTGGTTGATGTCAACGTGTACCTGATCATCGCCATTTGCGCGGTGTCCAGCCTGTTGGTGCTCACGCTGCTGCTGTACATGGCGCTGCGGTGCTCGGCACCGCCCACAGAGAGCGTGTGTGCGACGGGGAAGCCCAGGCTGGTGTGCTCCAGCGCGGTGGGGAGCTGGTCGTATTCGCAGCAAAGGCGGCAGAAGGTGTGTTCTGGAGAGGGGCCACCCAAGACGGACCTCATGGCCTTCAGTCCCAGTATACCTGAC---------CCCAGAGACAGAGAGGATCAGCACCCAGCAACTGGGGATTCTCTTACAAAGGTTAGTTTA---------------------------------
>HLrhiFer5
ATGGTGTTTTCCTGGAGAGAAGATCTAGGAGCCCAGCAACTACTGCTTTCACTTCTGTTCCTCACAATCTGGGACGCTGGGAGCGGCCACGTCCACTACATGGTCCCCGAGGAGGCCAAACACGGCACCTTCGTGGGCCGCATCTCCCAGGACCTGGGACTGGAGCTCGCGGAGCTGGTCCCGCGCCTGTTCCGGGTGTCATCCAAAGGTCGCGGG---GACCTTCTGGAGGTAAATCTGCAGAATGGCATTTTGTTTGTGAATTCTCGGATCGACCGCGAGGAGCTGTGCGGGCGGAGCCTGGAGTGCAGCATCCACCTAGAGGTGATCGTGGAGAGGCCGCCCCAGGTTTTCCATGTGGAGGTGGAGGTGAAGGACATTAACGACAATCCGCCTGTGTTTCCTGGATCACAAAAGAATCTGTTTATGGCGGAATCCAGACCGCTTGACTCTCGGTTTCCACTAGAGGGCGCATCCGATGCAGATATAGGGGCCAACGCTATCTTGTCTTACAGACTGAGCCCCAATGAATATTTCTCGCTGGAAAAACCATCTGATGATGAGCGGGTAAAACGTCTTGGGCTAATATTAAGGAAACCTTTAGACAGGGAACAAGCTCCGGAGATTTTTTTAGTGCTCACGGCCACTGATGGAGGCAAACCTGAGCTGACTGGCACGGTTCAGTTACTCATCACAGTGCTGGACGCCAACGACAACGCCCCAACTTTTGATAGAACACTCTATGAGGTGAAGCTACCGGAAAATGTTCCTAATGGAACGTTGGTAATTAAACTTAATGCCTCAGATTTAGATGAAGGTTCGAATGGGGACATTATTTATTCATTTTCCACTGATATTTTACCCAATGTGAAATCCAAGTTCCACATAGATCCGGTTACTGGAGAAATTACGTTAAAGGGATATATTGATTTTGAAGAAAGCAAATCCTATGAAATTCTTGTAGAGGGTATTGATAAGGGACAGCTTCCACTCTCTGGCCATTGTACAGTTATGGTGGAAGTTGAAGACACCAATGATAATGTCCCAATAATGGAATTCAAGTCCTTGTCACTCCCAATCAGAGAAGACGCTCCACTGGGCACCGTCATCGCCCTGATCAGCGTGTCCGATCTCGACTCGGGTGTCAACGGGCAGGTGACCTGCTCACTAACACCTCATGTCCCCTTCAGGCTGGTGTCCACATTCAAGAACTATTATTCGCTGGTGCTGGACAGCGCCCTGGACCGCGAGAGAGTGTCGGACTACACTGTAGCAGTGACCGCGCGGGACGGGGGCTCGCCTTCGCTGTCGGCCACCGCCAGCGTGTCCGTGGAGGTGGCCGACGTGAACGACAACGCGCCGGCGTTCGAGCAACCCGAGTATACGGTGTTTGTGAAGGAGAACAACGCGCCTGGCTGCCACATCTTCACGGTGTCTGCGCGGGATGCGGACGCGCAGGAGAACGCGCTGGTGTCCTACTCGCTGGTGGAGCGGCGGGTGGGCGAGCGTGCGCTGTCGAGCTACGTGTCTGTGCACGCGGAGAGCGGCAAGGTGTATGCGCTGCAGCCGCTGGACCACGAGGAGCTGGAGCTGCTGCAGTTCCAGGTGAGCGCGCGCGACGCGGGCGTGCCGCCTCTGGGCAGCAACGTGACGCTGCAGGTGTTCGTGCTGGACGAGAACGACAACGCGCCCGCGCTGCTGCCGCCTGGGGCGGGCGGCGTGGGCGGC---GCGATGAGC---CAGCTGGTTTCGCGGTCGGTGGGCGCGGGCCACGTGGTGGCGAAGGTGCGCGCGGTGGACGCGGATTCCGGCTATAACGCTTGGCTGTCTTATGAGCTTCGGCCGTTAGCG---------------GGGGCCGCGCGCAGCCTGTTCCGTGTGGGGCTGTACACGGGCGAGATCAGCACGACGCGTGCCCTGGACGAGGCGGACGTGCCGCGCCAGCGCCTGCTGGTGCTGGTGAAGGACCACGGCGAG---------------CCGGCGCAGGTGTCTACCGCCACCGTGCTGCTGTCGCTGGTGGACAGCGGCCAGGCACCGAAGACC---CCCTCGCGGGTGTCG---------------GCC------------GGCGCCGCGAGCGTGGACACGGCTCTGGTGGATGTGAACGTGTACCTGATCATCGCCATCTGCGCGGTGTCCAGCGTGTTGGTGCTCACGCTGCTGCTGTACACGGCGCTGCGGTGCTCGGCGCCGCCCACTCAGGGCGTGTGCGGGCCCGGGAAGCCCACGCTGGTGTGCTCCAGCGCCGTGGGGAGCTGGTCGTACTCGCAGCAGAGGCAACAGAGAGTGTGCTCTGGGGAGGGTCCGCCCAAGACCGACCTCATGGCTTTTAGTCCCAGTGTACCTGAC---------TCTGGGGACAGAGAGGATCAGCAGCCAGCAACTAGGGATTCCCTTTCAAAGGTTAGTTTACATACATGTCTTATT------------------
>cerSim1
ATGGAGTTTTCCTGGGGAAGCGGGAAGGAATCCCGGCGTCTGCTGCTCTCGCTTCTGCTTCTCGCAGCCTGGAAGGTCGGGAGCGGCCAGGTCCACTACTCCGTCCCTGAGGAAGCCAAACACGGCACCTTCGTGGGCCGCATCGCGCAGGACCTGGGGCTGGAGCTGGCGGAGCTGGTGCCGCGCCTGTTCCGGGTGGCGTCCAAAGGCCGCGGG---GACCTTCTGGAGGTAAATCTGCAGAATGGCATTTTGTTTGTGAATTCTCGGATCGACCGCGAGGAGCTGTGTGGGCGGAGCGTGGAGTGCAGCATCCACCTGGAGGTGATCGTGGACCGGCCGCTGCAGGTCTTCCATGTGGAGGTGGAGGTGAAGGACGTTAACGACAATCCGCCTCTGTTCCCCGGAACACAAAAGACTCTGTTTATGGCGGAATCCAGGCCGCTTGACTCTCGGTTTCCACTAGAGGGCGCCTCCGATGCAGATATCGGGGAGAACGCTCTGTTGACTTACAGACTGAGCCCCAGTGAGTATTTCTCCTTGGAAAAACCGTCCGACGACGAGCGGGTAAAACGTCTTGGGTTAGTATTAAGGAAATCTTTAGACAGGGAAGAAGCTCCGGAGATTTTTTTAGTGCTCACGGCCACTGATAGAGGCAAACCGGAGCTGACTGGCACCGTTCAGTTACTCGTCAAAGTGCTGGACGCCAATGACAACGCCCCAGCTTTCGACAGAACACTCTATGCGGTGAAATTACCAGAAAATGTTCCTAATGGAACGTTGGTAATTAAACTTAACGCCTCAGACTTAGACGAAGGTTTGAATGGGGACGTTGTTTATTCATTCTCAACTGATATTTCACCAAATGTGAAATCCAGGTTCCACGTAGATCCAGTTACTGGAGAAATTATGGTAAAGGGATATATCGACTTTGAAGAAAGCAAATCCTATGAAATTCTTGTAGAGGGCATTGATAAGGGACAGCTCCCACTCTCTGGCCATTGTACAGTTATGGTGGAAGTTGAAGACACCAACGATAATGTCCCAGTAATGGAATTCAAGTACCTGTCACTTCCAATCAGAGAAGACGCTCCACTGGGCACTGTCATTGCCCTGATCAGTGTGTCCGACCTCGACTCCGGTGTCAACGGGCAGGTGACCTGCACCCTGACGCCCCACATTCCCTTCAAGCTTGTGTCCACCTTCAAGAATTACTATTCACTGGTGCTGGACAGGGCCCTGGATCGCGAGAGCGTGGCGAACTACGGGGTGGTGGTGACCGCGCGGGACGGGGGCTCGCCTTCTCTGTCGGCCACCGCCAGCGTGTCCGTGGAGGTGGCCGACGTGAACGACAACGCGCCGGCGTTCGCGCAGCCCGAGTACACGGTGTTCGTGAAGGAGAACAACCCGCCCGGCTGCCACATCTTCACGGTGTCTGCGCGGGACGCGGACGCGCAGGAGAACGCGCGGGTGTCCTACTCGCTGGTGGAGCGGCGGGTGGGCGAGCGCGCGCTGTCGAGCTACGTGTCGGTGCACGCGGAGAGCGGCAAGGTGTACGCGCTGCAGCCGCTGGACCACGAGGAGCTGGAGCTGCTGCAGTTCCAGGTGAGCGCGCGCGACGCGGGCGTGCCGCCTCTGGGCAGCAACGTGACGCTGCAGGTGTTCGTGCTGGACGAGAACGACAACGCGCCCGCGCTGCTGCCGCCTGGGGCGGGCGGCGGGGGCGGC---GCGGTGAGC---GAGCTGGTGGCGCGGTCGGTGGGCGCGGGCCACGTGGTGGCGAAGGTGCGCGCGGTGGACGCGGACTCGGGCTACAACGCGTGGCTGTCTTATGAGCTGCAGCCGGCGGCG---------------GGGGGGGCGCGCAGCCCGTTCCGCGTGGGGCTGTACACGGGCGAGATCTGCACGACTCGCGCCCTGGACGAGGCGGACTTGCCGCGCCAGCGCCTGCTGGTGCTGGTGAAGGACCACGGCGAG---------------CCGGCGCTGACGGCCACGGCCACCGTGCTGCTGTCGCTGGTGGAGAGCGTCCAGGCGCCGAAGGCT---TCGTCTCGGGCGTCG---------------GTG------------GGCGCCTTGAGCGCGGAGACGGCTCTGGTGGACGTCAATGTGTACCTGATCATCGCCATCTGCGCTGTGTCCAGCCTGTTGGTGCTCACGCTGCTGCTGTACACGGCGCTGCGGTGCTCGGCGCCGCCCACCGAGGGCGCGTGCGGGCCGGGGAAGCCCACGCTGGTGTGCTCCAGCGCGGTGGAGAGCTGGTCGTATTCACGGAAGAGGAGCCAGAGAATGTGTTCTGGGGAGGGGCCGGCCAAGACCGACCTCATGGCCTTTAGTCCCAGTGTACCTGAT---------CCTAGGGACACAGAGGATCAGCAGCCAGCAACTGGGGATTCCCTTTCAAAGGTTAGTTTA---------------------------------
>bosTau8
ATGGAGTTTTCCTGGGGAACTGGCCAGGAATACCGGCGTTTGCTGCTCTCACTTCTGTTCCTCGCAGCCTGGAAGGCTGGGAGCGGCCAGCTCCGCTACTCTGTCCTGGAAGAGGCCAAACACGGCACCTTTGTGGGCCGAATCGCTCAGGACCTGGGATTGGAGCTGGCGGAACTGGTGCCGCGCCTGTTTCGTGTGTCATCCAAAGGCCGCGGG---GACCTTCTGGAGGTAAATCTGCAGAATGGCATTTTGTTTGTGAATTCTCGGATCGACCGGGAGGAGCTGTGCGGGCAGAGTGCGGAGTGCAGCATCCACCTGGAGGTGATCGTGGACCGGCCGCTGCAGGTGTTCCATGTGGAGGTGGAGGTGAAGGACATTAACGACAATCCTCCAGTGTTCCCAGGAACACAAAAGATTCTGTTTATGGCTGAATCCAGGCCGCTTGACTCTCGGTTTCCGCTAGAGGGCGCCTCTGATGCAGACATTGGGGCCAACGCTCTGCTGACATACAGGCTGAGTCCCAATGAATATTTCTCGCTGGAAAAACCGTCCGATGAAGAGCGGGTAAAACGTCTTGGGCTGGTATTAAGGAGACCTTTAGACAGAGAAGAAGCTCCGGAGATTTTTTTAGTCCTTACCGCCTCTGATGGCGGCAAACCTGAGCTGACTGGCACTGTTCAGTTACTCGTCAGAGTGCTGGACGCCAACGACAACGCCCCGACTTTCGACAGAACACTCTATGAAGTGAAATTACTAGAAAACGTTCCTAACGGAACGTTGGTAATTAAACTTAACGCCTCAGATTTAGACGAAGGCTTGAATGGGAATATTATTTATTCATTCTCAGCTGATATTTTACCCATTGTGAAATCCAAATTCTACATGGATCCAATTACTGGAGAAATTATGGTAAAGGGATATATTGATTTTGAAGAAACCAAATCCTATGAAATTCTTGTAGAGGGCATTGATAAGGGGCAGCCGCCACTTTCTGGCCATTGTACAGTTATGGTGGAAGTTGAAGACACCAATGATAATGCCCCAGTAATGGAATTCAAATTCTTGTCACTCCCAATTAGGGAAGACGCTCCACTGGGCACCGTCATTGCCTTGATAAGTTTGTCTGACCTCGACTCCAGTGTCAATGGGCAGGTGACCTGTAGACTATCGCCCCACGTCCCTTTCAGGCTGGTGTCCACCTTCAAGAACTACTATTCACTCGTTTTGGACAGCACCTTGGATCGCGAGAAAGTGTCCGTCTATAAATTGGTGGTGACCGCTCAAGACGGGGGGTCGCCTTCCTTGTCCACCACAGCCAGTGTGTCCGTGGAGGTGGCCGACGTGAACGACAATGCACCCGCGTTCACGCAGCCCGAGTACACGGTGTTCGTGAAGGAGAACAACCCTCCAGGCTGCCACATCTTCACCGTGTCTGCGCGAGACGCGGACGCGCAGGAAAACGCGCTGGTGTCCTACTCGCTGGTGGAGCGGCGGGTGGGCGAGCGTGAGCTGTCCAGCTATCTGTCGGTGCACGCGGAGAGCGGCAAGGTGTATGCGCTGCAGCCTCTGGACCACGAGGAGCTGGAGCTGCTGCAGTTCCAGGTGAGCGCGCGCGACGCGGGCGTGCCGCCCCTGGGCAGCAACGTGACGCTGCAAGTGTTCGTGCTGGACGAGAACGACAACGCGCCCGCGCTGCTGCCGCCCGGGCCAAGCGGAGGATCCAGC---GCGGTGAGC---CAGGTGGTGGCGCGGTCGGTGGGCGCGGGCCACGTGGTGGCGAAGGTGCGCGCGGTGGACGCGGACTCGGGCTACAACGCGTGGCTGTCGTACGAGCTGCAGCCGGCGGGG---------------GATGGCGCACGCAGCCTATTCCGCGTGGGGCTGTACACCGGCGAGATCAGCACGACGCGCGCCCTGGACGAGGCGGACGCGCCGCGCCAGCGCCTGCTGGTGCTGGTCAAAGACCACGGCGAG---------------CCGGCGCTGACGGCCACGGCCACCGTGCTGCTGTCGCTGGAGGACAGCGGCCAGGCGCCCAAGGCC---TCTTCGCGGGCATTG---------------TCT------------GGCGCGGCTGAAGCGGAGGCAGTTCTGGTGGATGTGAACGTGTATCTGATCATCGCCATCTGCGCGGTGTCCAGCCTGTTGGTGCTCACGCTGCTGCTGTACACGGCGCTGCGGTGCTCGGCGCCGCCCAGCGAGGGCGCGTGCGGGCCGGTGAAGCCCAGGCTGGTGTGCTCCAGCGCGGTGGGGAGCTGGTCTTACTCTCAGGAGAGGCGGCAGAGGGTGTGCTCTGAGGAGGGGCCGCCCAAGACCGACCTCATGGCCTTCAGTCCCAGTGTTCCGGAC---------TCTGGGGACAGGGAAGATCAGCAGCCAGCAACTGTGGATTCTCTTTCAAAGGTTAGTTTA---------------------------------
>HLturTru3
ATGGAGTTTTCCTGGGGAATCGGCCAGGACTACCGGCGTTTGCTGCTCTCACTTCTGTTCCTTGCAACCTGGAAGGTCGGGAGCGGCCAGGTCCGCTACTCCGTCCCGGAGGAGGCCAAACACGGCACCTTCGTGGGCCGCATCGCCCAGGACCTGGGGCTGGAGCTGGCGGAGCTGGTGCCGCGTCTGTTCCGGGTGGCGTCCAAAGGCCGCGGG---GACCTTCTGGAGGTAAATCTGCAGAATGGCATTTTGTTTGTGAATTCTCGGATCGACCGGGAGGAGCTGTGCGGGCGGAGCGCGGAGTGCAGCATCCACCTGGAGGTGATCGTGGACCGGCCGCTGCAGGTGTTCCACGTGGAGGTGGAGGTGAAGGACATAAACGACAATCCTCCTGTGTTCCCGGGAACACAAAAGAATCTGTGTATGGCTGAATCCAGGCCGCTTGACTCTCGGTTTCCACTAGAGGGCGCCTCCGATGCAGACATTGGGGCCAACGCTCTGCTGACTTACACACTGAGCCCCAGTGACTATTTCTCGCTGGAAAAGCCATCCTATGAAGAGCGAGTAAAACGTCTTGCGTTAGTATTAAGGAAACCTTTAGACAGAGAAGAAGCCCCGGAGATTTTTTTAGTGCTTACCGCCTCTGATGGCGGCAAACCTGAGCTAACTGGCACCGTTCAGTTACTCGTCAAAGTGCTGGACGCCAACGACAACGCCCCAGCTTTCGACAGAACACTCTATGAAGTGAAATTACTGGAAAATGTTCCTAATGGAACGTTGGTAATTAAACTTAACGCCTCAGATTTAGACGAAGGCTTGAATGGGAATATTACATATTCATTCTCAACTGATATTTTACCAAATGTGAAATCCAAGTTCTACATAGATCCAATTACTGGAGAAATTATGGTAAAGGGATATATCGATTTTGAAGAAAGCAAATCCTATGAAATTCTTGTAGAGGGCATTGATAAGGGGCAGCCCCCACTTTCTGGCCATTGTACAGTTATGGTGGAAGTTGGCGACACCAACGATAATGTCCCAGTAATGGAATTCAAGTCCTTGTCCCTCCCAATTAGGGAAGACGCTCCACTGGGCACCGTCATCGCCTTGATAAGTGTGTCCGATCTTGACTCCAGTGTCAATGGGCAAGTGACTTGCACCCTGTCGCCCAGTGTTCCCTTCAGGCTGGTGTCCACCTTCAAGAATTACTATTCGCTGGTGCTGGACAGCGCCTTGGATCGCGAGACTGTGGCGAACTATGAGGTGGGGGTGACCGCGAGGGACGGGGGCTCGCCTTCCCTGTCGGCCACAGCCAGCGTGTCCGTGGAGGTGGCCGACGTCAACGACAACGCGCCCGCGTTCGCGCAGCCTGAGTACACGGTGCTGGTGAAGGAGAACAACCCGCCCGGCTGCCACATCTTCACGGTGTCGGCGCGGGACGCGGACGCTCAGGAGAACGCGCTGGTGTCCTACTCGCTGGTGGAGCGGCGGGTGGGCGAGCGAGCGCTGTCGAGCTACGTGTCGGTGCACGCGGAGAGCGGCAAGGTGTACGCGCTGCAGCCGCTGGACCACGAGGAGCTGGAGCTGCTGCAGTTCCAGGTGAGCGCGCGCGACGCGGGCGTGCCGCCTCTGGGCAGCAACGTGACGCTGCAGGTGTTCGTGCTGGACGAGAACGACAACGCGCCCGCGCTGTTGCTGCCTGGGCCGGGCGGCGGGGCGGGC---GCGCTGAGC---CAGCTGGTGGCGCGGTCGGTGGGCGCGGGCCACGTGGTGGCGAAGGTGCGCGCGGTGGACGGGGACTCGGGCTACAACGCGTGGCTGTCGTACGAGCTGCAGCCGGCGGTG---------------GGTGGCGCGCGCAGCCCGTTCCGCGTGGGGCTGTACACGGGCGAGATCAGCACGACGCGCGCCCTGGACGAGGCGGACGCGCCACGCCATCGCCTGCTGGTGCTGGTGAAGGACCACGGCGAG---------------CCGGCGCTGACGGCCACGGCCACCGTGCTACTGTCGCTGGAGGACAGCGGCCAGGCGCCCAAGGCC---TCTTCGCGGGCGTCG---------------ACG------------GGCGCCGCTGACGCGGAGGCCGCTCTGGTGGATGTGAACGTGTACCTGATCATCGCCATCTGCGCGGTGTCCAGCCTGTTGGTGCTCACGCTGCTGCTGTACACGGCGCTGCGGTGCTCGGCGCCGCCCAGCGAGGGCGCGTGCGGACCCGGGAAGCCCACGCTGGTGTGCTCCAGCGCGGTGGGGAGCTGGTCTTACTCGCAGCAGAGGCGGCAGAAGGTGTGCTCTGGGGAGGGGCCGCCCAAAGCAGATCTCATGGCCTTCAGCCCCAGTGTACCTGAC---------TCTGGGGACAGAGAGGATCAGCAGCCAGCAACTGAGGAATCTCTTTCAAAGGTTAGTGTA---------------------------------
>micOch1
ATGGAATTTTTCTGGGGAAGTGGCCAGGAATCACGGCGCCTGCTTTTCTCTTTTTTGCTTCTTGCAATCTGGAAGGGAGGGAACAGCCAGCTCCACTACTCCATCCCGGAGGAGGCCAAACACGGAACCTTTGTGGGCCGCATCGCTCAGGACCTGGGGCTGGAGCTGGCGGAGCTGGTGCCCCGCCTGTTCAGGGTGGCGTCCAAGGACCGCGGG---GACCTTCTGGAGGTAAATCTGCAGAATGGCATTTTGTTTGTGAATTCTCGGATCGACCGGGAGGCGCTGTGTGGGCGGAGCGCAGAGTGTAGCATCCACCTGGAGGTGATTGTGGACCGGCCGCTTCAGGTTTTCCACGTGGAGGTGGAGGTGAGGGATATTAACGACAATCCTCCCATATTCCCTGCGACACAAAAGAATCTGTACATTGCGGAATTAAGGCCTCTTGACACTTGGTTTCCACTAGAGGGCGCATCAGATGCAGATATTGGAACCAATGCTCTGCTGACTTATAGGCTAAGTCCCAATGACTATTTTTCTTTGGAAAAACCATCCACCGATGAACGGGTAAAAGGTCTTGGACTTGTATTACGAAAATCCTTAGACCGAGAGGAAACTCCAGAGATTTTTCTATTGCTCACAGCTACCGACGGAGGCAAACCCGAGCTGACTGGCTCTGTTGAGTTACTCGTTACAGTGCTGGACATCAACGATAATTCTCCAGTTTTTGACAGATCCCTCTACACGGTAAAGTTACCAGAAAATGTCCCAAATGGGACACTGGTAATCAAAGTCAATGCCTCTGATTTAGATGAAGGTGTGAATGGAGATATTATGTACTCATTTTCGACGGATGTTTCACCAAACGTGAAACGCAAATTCCACATAGACCCAGTTACAGGACAGATTGCTGTAAAGGGATCCATTGATTTTGAAGAATGCAAATCCTATGAAATTCTCATAGAGGGCATTGACAAGGGACAAGTCCCGCTTTCGGGACACTGTAAAGTTATTGTAGAAGTTGAAGACATCAATGATAACGTCCCAGAGCTGGAATTCAAATCTCTGTCGCTTCCAATCCTAGAGAATGCTCCAGTGGGCACCGTCATCGCGCTCATCAGTGTGTCTGATAGGGACATGGGTGTCAACGGGCAGGTGACCTGCTCCCTGACCCCTCATGTCCCCTTTAAGCTGGTGTCCACCTTCAAGAATTACTATTCACTAGTGCTGGACAGCGCCCTGGACAGAGAGACCACACCTGACTATAAGGTGGTGGTGACAGCCCGGGACGCGGGCTCGCCCTCGCTGTGGGTCACAGCCAGCGTGTCCGTGGAGGTGGCTGACGTGAATGACAATGCGCCCGCGTTCGCGCAGCCCGAATACACGGTGTTCGTGAAGGAGAACAACCCGCCTGGCGCGCACATCTTCACAGTGTCGGCCAAGGACGCGGATGCGCAGGAGAACGCGCTGGTGTCCTACTCGCTGGTGGAGAGGCGGGTGGGGGAGCGCTCGCTGTCGAGCTTCGTGTCTGTGCACGCGGAGAGCGGCAAGGTGTTTGCGCTGCAGCCTCTGGACCATGAGGAGCTGGAGCTGCTGCAGTTCCAGGTGAGTGCGAGGGATGCAGGTGTGCCTTCCCTGGGCAGCAATGTGACTCTGCAGGTGTTTGTGCTGGACGAGAACGACAATGCGCCCCTGCTGCTGGAACCCGAGGCAGGAGTGTCTGGTGGA---GTGGTGAGC---CGGCTGGTGTCAAGGTCAGTGGGTGCGGGCCATGTAGTGGCGAAGGTGCGCGCTGTGGATGCGGATTCTGGCTATAATGCGTGGCTGTCTTATGAGCTACAGTCGCCGGCA---------------GGCAATTCCCGTAGCCCTTTCCGGGTGGGTCTGTACACGGGCGAGATTAGTACCACGCGCATCTTGGATGAGGCGGATTCGCTGCGCCAGAACCTTCTGGTGCTGGTGAAGGACCATGGTGAT---------------CCAGCAATGACTGTTACCGCCACGGTGTTGGTGACGCTGGTAGAGAATGGCCAGGTACCAAAGACT---CCATCGCGAGTGTCC---------------ATG------------AGTGTCACAAACTCGGAGGCATCACTGGTAGATGTCAACGTGTATCTGATCATCGCCATCTGCGCGGTGTCCAGCCTGTTAGTGCTCACCCTGCTGCTGTACACCGCTCTGCGCTGCTCCGCTGTTCCCAATGAGAGCGTGTGTGTGCCTGGAAAACCAGTAATGGTGTGCTCCAGCGCAGTGGGGAGCTGGTCGTACTGTCAGCAAAGAAGGCAAAGGGTGTGCTCTGGGGAGTATCCACCTAAGACTGACCTCATGGCCTTCAGCCCCAGTTTATCTGAT---------TCAAGGGACAGAGAGGATCAGTTGCAGCCCACAGGGGACTCCTCTGGAAAGGTCAGTCTTACTATC---------------------------
>criGri1
ATGGAATTTTTCTGGAGAAGTGGCCAGGAATCACGGCGCCTGCTTCTCTCTTTTCTGCTTCTTGCAGCCTGGGAGGCAGGGAACAGCCAGCTCCATTATTCCATCCCCGAGGAGGCCAAACACGGCACCTTCGTGGGCCGCATCGCTCAGGACCTGGGGCTGGAGCTGGCCGAGCTGGTGCCCCGCCTGTTCAGGGTGGCGTCCAAGGACCGCGGG---GACCTTCTGGAGGTAAATCTGCAGAATGGCATTTTGTTTGTGAATTCTCGGATCGACCGGGAGGCGCTGTGCGGGCGGAGCGCGGAGTGTAGCATCCACCTGGAGGTGATCGTGGACCGGCCTCTGCAGGTTTTCCACGTGGAGGTGGAGGTAAGGGACATTAACGACAACCCACCCATGTTCCCAGCTACACAAAAGAATCTGTTCATTGCAGAATCAAGGCCTATTGACACTTGGTTTCCACTAGAGGGAGCATCAGATGCAGATATCGGAATCAATGCTATGCTGACTTATAGGCTAAGCCCCAATGACTATTTTTCTTTGGAAAAACCATCAGACGATGGACGGATAAAAGGTCTTGGGCTTGTACTACGAAAATCTTTAGACCGAGAGGAAACTCCAGAGATATTTTTAGTGCTCACTGTCACGGATGGAGGCAAACCCGAGCTGACTGGCACTGTTCAGTTACTTATCACAGTGCTGGATGCCAATGACAATTCTCCAGTCTTTGACAGATCTCTCTATACTGTGAAATTACCAGAAAACGTCCCAAATGGAACATTGGTAGTCAAAGTCAATGCCTCAGATTTAGACGAAGGTTTGAATGGGGACGTTATGTACTCATTTTCCACGGATATTTCACCAGATGTGAAACGCAAATTCTACATAGACCCAGTTACAGGACAGATTACTGTAAAGGGATACATTGATTTTGAAGAATGCAAATCCTATGAAATTCTGATAGAGGGCATTGACAAGGGACAACTCCCACTCTCCGGACATTGTAAAGTTATTGTAGAAATTCAAGACATCAATGATAATGTACCAGCATTGGAATTCAAATCTCTATCACTTCCAGTCCTAGAGAATGCTCCAGTAGGCACAGTCATCGCACTAATCAGTGTGTCGGACCGTGACTCTGGTGCCAACGGGCAGGTGACCTGCTCCCTGACTCCTAATGTCCCCTTCAAGTTGGTGTCCACCTTCAAGAATTACTATTCGCTCGTCCTAGATAGCACCCTGGACCGAGAGACCACAACTGACTATAAGGTGGTGGTGACCGCCCGGGATGGGGGCTCACCCTCGCTGTGGACCACGGCCAGCGTGTCCGTGGAGGTGGCTGACGTGAACGACAACGCTCCCGCGTTCGCGCAGCCCGAATACACGGTGTTCGTGAAGGAGAACAACCCTCCTGGCGCACACATCTTCACAGTGTCGGCCACAGACGCTGACGCGCAGGAGAACGCGCTGGTGTCCTACTCTCTGGTGGAGCGGAGGGTGGGCGAGCGCTTGCTGTCGAGCTTCGTGTCTGTGCACGCAGAGAGCGGCAAGGTGTTCGCACTGCAGCCTCTGGACCATGAGGAGCTGGAGCTGCTGCAGTTCCAGGTGAGCGCGCGGGATGCTGGTGTGCCTGCCCTGGGCAGCAATGTGACTCTGCAGGTGTTTGTGCTGGACGAGAATGACAATGCTCCACTGCTGCTGGAACCAGAGGCGGGAGTATCTGGTGGA---GTGGTGAGC---CGGCTGGTGTCAAGGTCAGTGGGTGCAGGCCATGTGGTGGCGAAGGTGCGTGCGGTGGATGCAGATTCTGGCTATAATGCATGGCTATCTTATGAACTACAGTCGTCAGCA---------------GGCAATTCCCGTATTCCGTTCCGCGTGGGTCTGTACACGGGCGAGATCACTACCACACGCATCCTGGACGAGGCAGATTCGCTGCGCCAGAACCTTCTGGTGCTGGTGAAAGACCATGGTGAT---------------CCAGTAATGACGGTTACTGCCACTGTGTTGGTGACACTGGTAGAGAATGGCCAGGTACCAAAGACG---CCATCGCGAGTGTCC---------------ACG------------AATGTCATAAGGTCGGAGGCGTCGTTGGTGGATGTCAACGTGTATCTGATCATCGCCATCTGCGCAGTGTCCAGCCTGTTAGTGCTCACCCTGTTGCTGTACACAGCGCTGCGCTGCTCCACTGTGCCCAATGAGAGCATGTGCGGGCCTGGAAAACCAGTAATGGTGTGCTCCAGCGCGGTGGGGAGCTGGTCATACTCTCAGCAAAGGAGGCAAAAGGTGTGCTCTGGGGAGTACCCACCTAAGACTGACCTCATGGCCTTCAGCCCCAGTTTATCTGAT---------TCAAGGGACAGAGAGGATCAATTGCACTCAGCAGGGGATTCCTCGGGAAAGGTTAGTTTTATTGTT---------------------------
>mm10
ATGGAATTTTCCTGGGGAAGTGGCCAGGAATCCCAGCGCTTGCTTCTTTCTTTTCTGCTTCTTGCAATCTGGGAGGCAGGGAACAGCCAGATCCACTACTCCATCCCTGAGGAGGCCAAACACGGCACCTTCGTGGGCCGCATCGCGCAGGACCTGGGGCTGGAGCTGACGGAGCTGGTGCCCCGCCTGTTCAGAGTGGCGTCCAAGGACCGCGGA---GACCTTCTGGAGGTAAATCTGCAGAATGGCATTTTGTTTGTGAATTCTCGGATCGACCGGGAGGAGCTGTGCGGGCGGAGCGCGGAGTGCAGCATCCACCTGGAGGTGATCGTGGACAGGCCGTTGCAGGTTTTCCACGTGGAGGTGGAGGTGAGGGACATTAACGACAACCCTCCCAGGTTCCCAACAACACAAAAGAATCTGTTCATTGCAGAATCAAGGCCACTTGACACTTGGTTTCCACTAGAGGGCGCTTCAGACGCAGATATCGGAATCAATGCTGTACTGACTTACAGACTGAGTCCAAATGATTACTTTTCTTTGGAAAAACCATCCAACGACGAACGGGTAAAAGGTCTTGGACTTGTATTACGGAAATCTTTAGACCGGGAGGAAACTCCAGAGATAATTTTAGTGCTTACTGTCACGGACGGAGGAAAGCCAGAGCTGACCGGCAGTGTTCAGTTACTCATCACTGTGCTGGATGCCAATGATAATGCTCCAGTTTTTGACAGATCTCTGTATACCGTGAAATTACCAGAAAACGTTCCAAATGGGACATTGGTAGTCAAAGTCAATGCCTCAGATTTAGACGAAGGGGTAAATGGGGATATTATGTACTCATTTTCTACAGATATTTCACCAAATGTGAAATACAAATTCCACATAGACCCTGTTAGCGGAGAGATTATTGTAAAGGGATACATTGATTTTGAAGAATGCAAATCCTATGAAATTCTCATAGAGGGAATTGACAAGGGACAACTTCCACTCTCTGGGCACTGTAAAGTCATTGTACAAGTTGAAGACATCAACGATAATGTTCCAGAATTGGAATTCAAATCTCTATCACTTCCAATACGAGAGAATTCTCCAGTGGGCACTGTCATCGCACTCATTAGTGTGTCTGATCGGGACACGGGTGTCAACGGGCAGGTGACCTGCTCCCTGACAAGTCATGTCCCCTTCAAGTTGGTGTCCACATTCAAGAATTACTATTCGCTCGTGCTGGACAGCGCCCTGGACAGAGAGACAACAGCGGACTATAAGGTGGTGGTGACAGCGCGGGATGGGGGCTCTCCCTCGCTGTGGGCCACGGCTAGCGTGTCTGTTGAGGTTGCTGACGTGAACGACAATGCACCTGTGTTCGCGCAGCCCGAATACACGGTGTTCGTGAAGGAGAACAACCCGCCTGGTGCGCACATCTTCACGGTGTCAGCGATGGATGCGGACGCACAGGAGAACGCGCTGGTGTCCTACTCGCTGGTGGAGCGGAGGGTGGGCGAGCGCTTGCTGTCGAGCTATGTGTCTGTGCACGCGGAGAGCGGCAAGGTGTTCGCGCTGCAGCCTCTGGACCATGAGGAGCTGGAGCTGCTGCGGTTCCAGGTGAGCGCGCGGGATGCTGGTGTACCTGCCCTGGGCAGCAATGTGACTCTGCAGGTGTTTGTGCTGGACGAGAATGACAACGCGCCCACACTGCTGGAACCTGAGGCAGGAGTCTCTGGTGGA---ATCGTGAGC---CGGTTGGTGTCCAGATCAGTGGGTGCAGGCCATGTGGTGGCTAAGGTGCGCGCGGTGGATGCAGACTCTGGCTATAATGCATGGCTCTCTTATGAGCTGCAATCGTCAGAA---------------GGCAATTCCCGTAGCCTTTTCCGCGTAGGTTTGTATACGGGCGAGATTAGTACTACGCGCATACTGGATGAAGCAGATTCGCCACGTCAGCGCCTTCTGGTGCTGGTGAAGGACCATGGTGAC---------------CCAGCAATGATTGTTACCGCCACAGTGTTGGTGTCTCTGGTAGAGAATGGCCCGGTACCAAAGGCT---CCATCGCGAGTATCC---------------ACG------------AGTGTCACACACTCTGAGGCGTCACTGGTGGATGTCAACGTGTACCTGATCATTGCCATCTGTGCAGTGTCCAGCCTGCTAGTGCTCACGCTGCTGCTGTACACAGCGCTGCGCTGTTCCACTGTCCCCAGTGAGAGCGTGTGCGGGCCTCCAAAACCGGTAATGGTGTGCTCCAGTGCAGTGGGGAGCTGGTCATACTCCCAACAAAGGAGGCAAAGGGTGTGCTCTGGGGAGTACCCACCTAAGACCGACCTCATGGCCTTCAGCCCCAGTTTATCTGAT---------TCAAGGGACAGAGAGGATCAATTGCAGTCTGCAGAGGATTCCTCTGGAAAGGTTAGTTTTACTCTCGTCTTTAACTTGACTTTTTCA------
>rn6
ATGGAATTTTCCTGGGGAAGTGGCCAGGAATCCCAGCGCCTGCTTCTCTCTTTTCTGTTTCTTGCAATCTGGGAGCCAGGAAACAGCCAGCTCCACTACTCCATCCCAGAGGAGGCCAAACACGGCACCTTCGTGGGCCGCATCGCACAGGACCTGGGGCTGGAGCTGGCGGAGCTGGTGCCTCGCCTGTTCAGGGTGGCGTCCAAGGACCGCGGA---GACCTTCTGGAGGTAAATCTGCAGAATGGCATTTTGTTTGTGAATTCTCGGATCGATCGGGAGGAGCTGTGCGGGAGGAGTGCGGAGTGTAGCATCCACTTGGAGGTGATCGTGGACAGGCCGCTGCAGGTTTTCCACGTGGAGGTAGAGGTGAGGGACATTAACGACAACCCTCCCACGTTCCCAACCACACAAAAGAATCTGTTCATCGCAGAATCAAGGCCACTTGACACTTGGTTTCCACTAGAGGGCGCTTCAGATTCAGATATCGGAATCAATGCTGTGCTGACTTACAGACTAAGTCCAAATGATTACTTTTCTTTGGAAAAACCAACCAACAGTGAACGGGTAAAAGGTCTTGGGCTTATATTACGGAAATCTTTAGACCGGGAGGAAACTCCAGAGTTATTTTTAGTGCTCACTGTCACGGATGGAGGAAAGCCCGAGCTGACTGGCAGTGTTCAGTTACTCATCACAGTGCTGGATGCCAACGATAATTCTCCAGTTTTTGACAGATCTCTCTATACCGTGAAATTACCAGAAAACGTCCCAAATGGGACATTGGTAGTCAAAGTCAATGCCTCAGATTTAGATGAAGGCGCCAATGGGGAAGTTATGTATTCATTTTCTACAGATATTTCACCAAATGTGAAAAACAAATTCCACATAGACCCGGTTACCGGAGAGATCGCTGTAAAGGGATACATTGATTTTGAAGAATGCACATCCTATGAAATTCTCATAGAGGGAATTGACAAGGGACAACTTCCCCTCTCTGGACACTGTAAAGTTATTGTACAAGTTGAAGACATCAATGATAACGCCCCAGAGTTGGAATTCAAATCTCTATCACTTCCAATCAGAGAGAATGCTCCGGTGGGAACTGTCATCGCACTCATCAGTGTGTTTGATCCGGACACGGGTGTCAATGGGCAGGTTACTTGCTCCCTGACTCCTCAGGTCCCCTTCAAGCTGGTGTCCACTTTCAAGAATTACTATTCGCTTGTGTTGGACAGCGCCCTGGACCGGGAGACCACAGCTGACTATAAGGTGGTAGTGATAGCCCGGGATGGGGGCTTGCCCTCGCTGTGGGCCACGGCCAGTGTGTCCGTGGAGGTGGCTGACGTGAACGACAATGCCCCTGCGTTCGCACAGCCTGAATACACGGTGTTTGTGAAGGAGAACAACCCACCTGGAGCGCACATCTTCACGGTATCCGCGGTGGACGCAGACTCACAGGAGAACGCGCTGGTGTCCTACTCGCTGGTGGAGCGGCGGGTGGGCGAGCGCTTGCTGTCAAGCTATGTCTCTGTGCACGCGGAGAGCGGCAAGGTGTTCGCACTGCAGCCTCTGGACCATGAGGAGCTGGAGCTGCTGCAGTTCCAGGTGAGCGCGCGGGATGCTGGTGTGCCTGCCCTGGGCAGCAATGTGACTCTGCAGGTGTTTGTGCTGGATGAGAACGACAACGCGCCCACCCTGCTGGAACCCGAGGCAGGAATCTCTGGTGGA---ATCGTGAGC---CGGCTAGTGTCCAGATCAGTAGGTGCGGGCCATGTGGTGGCCAAAGTGCGCGCGGTGGATGCGGACTCTGGCTATAATGCATGGCTCTCTTATGAGCTGCAATCGTCAGAA---------------GGCAATTCCCGTAGCCTATTCCGTGTGGGTCTATATACGGGCGAGATTAGTACTACGCGCAGCTTGGATGAAGCAGATTCGCCGCGTCAGCGCCTTCTGGTGCTGGTGAAGGACCATGGCGAC---------------CCAGCAATGATGGTTACTGCCACAGTGTTGGTGTCGCTGGTAGAGAATGGCCCGCTACCAAAGGCT---CCATCGCGAGTGTCC---------------ACA------------AGAGTCACAAACGCGGAGGCGTCACTGGTGGATGTCAACGTGTATCTGATCATCGCCATCTGTGCAGTATCCAGCCTGTTAGTGCTCACGCTGCTGCTGTACAGTGCCCTGCGCTGCTCCACTGTCCCCAGTGAGAGCGTGTGCGGGCCTCCAAAACCAGTAATGGTGTGCTCCAGCGCAGTGGGGAGCTGGTCATACTCTCAGCAAAGGAGGCAAAGGGTGTGCTCTGGAGAGTACCCACCTAAGACCGACCTCATGGCCTTTAGTCCCAGTCTATCTGAT---------TCAAGGGACAGAGAGGATCAATTGCAGTCCACAGAGGATTCCTCTGGAAAGGTTAGTTTTTATTGTCTT------------------------
>cavPor3
ATGGAATTATCTTGTGGAAGTGGCCAGAAATCCCAGCGCCTACTGCTCTCCTTTCTGCTTCTTGCAATCTGGAAGGCTGGCAGCGGCCAGCTCCACTACTCGGTCCCCGAGGAGGCCAAACACGGCACCTTCGTGGGCCGCATCGCGCAGGACCTGGGGCTGGAGCTGACGGAGCTGGTGCCGCGCCTGTTCCGGGTGGCGTCCAAGGAGCGCGGG---GAGCTTCTGGAGGTAAATCTGCAGAATGGCATTTTGTTTGTGAATTCTCGGATCGACCGGGAGGAGCTGTGCGGGCGGAGCGCGGAGTGCAGCATCCACCTGGAGGTGATCGTGGACAGACCGCTGCAGGTTTTCCACTTGGAGGTGGAGGTGAAGGACATTAACGACAACGCGCCGGTGTTTCCAGCTACACAAAAGAGTCTATTCATCGCAGAATCTAGGCCAGTTGACACTCGGTTACCACTAGAGGGCGCATCGGATGCAGATGTGGGAGCAAATGCTCTGCTGACTTACAGACTGAGCCCCAATGAGTATTTTTCACTGGAAAAACCATCTGAAGACAAGCGGATAAAAGGTCTTGGGCTTGTATTACGGAAATCTTTAGATCGAGAAGAAACTCCGGAGATATTTTTAGAACTCACCGTTACTGATGGAGGCAAACCCGAGTTGACTGGCACTGTTCAGCTCCTCATCACGGTACTGGATGCCAATGATAATGCTCCAGTCTTTGACAGAGCACTTTATACGGTAAAACTGCCAGAAAATGTCCCAAATGGAACAATGATAATTAAAGTAAACGCTTCCGATTTAGATGAAGGCTTGAATGGGGAAATGCTTTTTTTATTTTCAACTGATATTTCACCAAATGTGGCATCCAAGTTCCACATGAACCTATTTACAGGGGAAATTATTGTAAAGGGAAACATTGATTTTGAAGAGTGCAGATCCTATGAAATACTTGTGGAGGCCATTGACAAGGGACAGCTTCCACTTTCGGGCCATTGTAGAGTTATTGTAGAAGTAGAAGACACCAACGATAATGCCCCAGATTTGGAATTCAAGTCACTATCACTTCCAATAAGGGAGAATGCTCAACTGGGCACTGTCATCGCCCTGATTAGCGTGTCTGACCTCGACTCTGGTAGCAACGGACAGGTAACCTGCTCCTTGACTCCTCATGTCCCTTTCAAACTAGTGTCCACCTATAAGAATTACTATTCACTGGTGCTGGACAGCGCTCTAGATCGTGAGAGCACTTCTACATACGAGGTGGTAGTGACCGCCAAGGATGGGGGTTCACCTCCGCTGTGGGCCTCGGCCACCGTGTCCGTGGAGGTGGCCGACGTGAACGACAACGCGCCCCTGTTCGCGCAGCCCGAGTACACGGTGTTCCTGAAGGAGAACAACCCGCCGGGCGCCCACATCTTCACTGTGTGCGCGCGCGACGCGGACACGCAGGAGAACGCGCTGGTGTCCTACTCGCTGGTGGAGCGGCGGGTGGGCGAGCGCGCGCTGTCGAGCTACGTGTCTGTGCACGCGGAGAGCGGCAAGGTGTTCGCGCTGCAGCCGCTGGACCACGAGGAGCTGGAGCTGCTGCAGTTCCAGGTGAGCGCGCGCGACTCTGGGGTGCCTGCCCTGGGCAGCAACGTGACTCTGCAGGTGTTTGTGCTGGATGAGAACGACAATGCGCCCTCGCTGCTGGGGGTCGGGGTGGGCGGCGCTGGGCAC---ACTGTGAGC---GAGTTGGTGTCACGTTCAGTGGGTGCAGGTCACGTGGTGGCCAAAGTGCGTGCAGTGGACGCTGACTCTGGTTATAACGCGTGGCTGTCTTATGAGCTGCTGCCAGTTTTG---------------GGTGGCACACGCAGCCCGTTCCGCGTGGGTCTTTACACGGGCGAGATCAGCACGACGCGTGCCCTGGATGAGGACGACGCCCCACGTCTGCGCCTGTTGGTGTTGGTGAAGGACCATGGAGAA---------------CCTGCGTTGACGGCCACTGCCACCTTGTTGGTGTCGCTGGTGGAGAGCAGCCAGACGCCTAAGGTA---TCGTCGCGGACGTTT---------------GTG------------AGCATTTCAGGCTCTGAGAGGGCGATAGTGGATGTGAACGTGTACCTGATCATCGCCATCTGCGCCGTGTCCAGCCTGTTGGTGTTCACGGTGCTGCTGTACATGGCGCTGCGCTGCTCGGCGGTTCCCACTGAGGGCGCGGACGGGCCTGCGAAGCCCAGGCTGGTGTGTTCCAGTGCGGAGGGGAGCTGGTCGTACTCACGCCAGAGGGGACAGAGGGTGTGCTCTGGGGAGGGCCCGCCCAAGACAGACCTCATGGCCTTTAGCCCGAGTTTACCTGAT---------TCCAAGGAGAGAGAGGAGCAATTGGAGAAGACCGAGGATTCATTTGCAAAGGTTAGTGCA---------------------------------
>echTel2
ATGCAGTGTTCCTGGAGAAGAAGCCTCAGATCCCCGCGCCTGCTGTTTTCCCTTCTGCTGCTCGCCGCCTGGGAGGCGGGCAGCGGGCAGCTCCACTACTCGGTCCCAGAGGAGGCCAAGCACGGCACCTTCGTGGGCCGCATCGCGCAGGACCTGGGACTGGAGCTGGCGGAGCTGGTGCCGCGCCTGTTCCGCGTGGCGTCCAAAGACCGCGGG---GACCTTCTGGAGGTGAATCTGCAGAATGGCATTTTGTTTGTGAATTCTCGGATCGACCGCGAAGAGCTGTGCGGGCGGAGCGCGGCGTGCGGCATCCACCTGGAGGTGATCGTGGAGCAGCCGCTGCAGGTTTTCCACGTGGAGGTGGAGGTGAAGGACATTAACGACCACCCGCCCGTGTTCCCAGAAACACAAAAGAATCTGTTTATCGCGGAATCCAGGCTGCTTGACTCTCGGTTTCCACTAGAGGGTGCCTCAGATGCAGACATTGGGGTCAACGCGGTGCTGACTTACAGGCTTGGCCACAATGAATATTTTGCTCTAGAAAAACCAACCGATGACATGCGGGGAAACCGTCTTAGACTTGTGTTAAGAAAACATCTAGACAGGGAAGACGTTCCAGAGATCGTTTTAGTGCTCACGGCCACTGATGGGGGTAAGCCTGAGCTGACTGGAACCGTTCAGATCCTCATCACAGTGCTTGATGCCAATGACAACGCCCCCGCTTTCGACAGAACACTCTACACGGTGAAATTACCAGAAAATACAACCAATGGAACGTTGGTAATTAAACTAAACGCTTCTGACCTGGATGAAGGCTTCAATGGGGACATTTTTTATTCATTCTCAACTGATATTGCCCCCATAGTGAAATCCAAGTTCCATATAGATCCAATTAATGGAGAAATTATAGTAAAGGGGCATATAGATTTTGAAGAAAGCAAAACCTATGAAATTCTTGTAGAGGGCATTGATAAAGGACAACTCCCACTTTCAGGACATTGTACAGTGATAGTAGAAGTTGAAGACACAAACGATAATGTTCCCGATTTAGAATTCAAATCTTTTTCACTCCCAATCAGAGAAGATGCTCCAGTGGGCACCATCATCGCCCTGCTCAGCGTGTCCGACCGCGACTCTGGGGCCAACGGACAGGTGACCTGCTCCCTGACGCCCACTGCGCCCTTCAAGCTGGTGTCCACCTTCAAGAACTATTACTCCCTGGTGCTGGACAGCGCTTTGGACCGCGAGAGCGTGGCGGCCTATGAGCTGGAGGTGATGGCGCGCGACGGGGGCTCGCCCCCGCTGTCGGCCACAGCGCGCGTGTCCGTGGAGGTGGCGGACGTGAACGACAACGCGCCCGCGTTCACGCAGGCCGAGTACACGGTGTTCGTGAAGGAGAACAACGCTCCGGGCAGCCACATCTTCACGGTGTCGGCGCGCGACGCGGACGCACAGGAGAACGCGCGGGTGTCCTACTCGCTGGTGGAGCGGCGCGTGGGCGAGCGCGCGCTGTCGAGCTACGTGTCTGTGCACGCGGAGAGCGGCAAGGTGTACGCGCTGCAGCCGCTGGACCATGAGGAGCTGGAGCTGCTGTGCTTCCAGGTGAGCGCGCGCGACGCGGGCGTGCCCGCGCTGGGCGGCAACGCAACACTGCAGGTGTTCGTGCTGGACGAGAACGACAACGCGCCC---------------------------------------------------GCGCTGCTGCCGCGGGCCACGGGCGCCGGCCACGTGGTGGCCAAGGTGCGCGCCATGGACGCCGACTCGGGCTACAACGCATGGCTGTCATACGAGCTGCAGCCGGCGGCG---------------GGCGGCGCGCGCAGCCCGTTCCGCGTGGGCCTGTACACGGGCGAGGTGAGCACGACGCGCGCCCTGGACGAGGCGGACGCGCCGCGCCAGCGCCTGCTGGTGCTGGTCCGGGACCACGGCGAGCGAGACCACGGCGAGCCTCCGCTGGCGGCCACGGCCACCGTGCTGGTGTCGCTGGTGGAGAACGGCCAGGCGCTGAAGACG---TCTTCGCGCGCGGCG---------------GCGGCGGCGGCGGCGGGCGCGGCGGGCGGCGCGGCGGCGCTGGTGGACGTGAACGTGTACCTGATCATCGCCATCTGCGCAGTGTCCAGCCTGCTGGTGCTCACGCTGCTGCTGTACACGGCGCTGCGCTGCTCGACGCCGGCCGCAGGGGGCGCGTGCGGGCCGGGGAAGCCGGCGCTGGTGTGCTCGAGCGGGGTGGGCAGCTGGTCGTCGTCGCAGCAGAGGCGGCCGCGGGTGTGCTCTGGGGAGGGGCCGCCCAAGACCGACCTCATGGCCTTCAGCCCCAGCCTACCA------------------------------CAGGCTCCCAGCTCTGCAGACATA---------------------------------------------------
>oryCun2
ATGAAATATTTCTGGGCGATTCGTCAGGAATCCAGATGCCTGCTGCCCTGGTTCCTGCTGCTCACAGCCTGGCGGGCGGGCAGCGCCCAGCTGCGCTACTCGGTCCCCGAGGAGGCCCAGCACGGCACGTTCGTGGGCCGCCTGGCGCAGGACCTGGGGCTGCCGCTGGCCGAGCTGGTGCCGCGCCTGTTCCGGGTGGCGTCCAGGGCCGGCGGG---GACCTGCTGGAGGTGAACGTGCAGAACGGCATCCTGTTCGTGAACGCGCGGATGGACCGCGAGGCGCTGTGCGGGCGGAGCGCGGAGTGCAGCGTGCACCTGGAGGTGGTGGTGGAGCGGCCGCTGCAGGTGTTCCACGTGGAGGTGGAGGTGAGGGACGTCAACGACAACCCGCCCGTGTTTCCAATGGCCGTTAAACATCTGTTCATTGCGGAATCCAGACCTCTTGGTTCTCAGTTTCCACTGGAGGGCGCGTCCGATGCAGACGTCGGAGCCAATGCGCAGCTGACCTACACGCTGAGCCCCAATGAGTACTTTTCGCTGGAAAAACCATCTGACAGTGAGCGGGTACAAGGCCTTGGCCTTGTATTACGAAAGTCACTAGACCGAGAGGAAGCTCCGGAGATTTTTTTAGTGCTCAGGGTCGCAGATGGGGGCAAGCCTGAGTTGACCGGAACCGCCGAATTACTCATCACGGTACTGGACGCAAACGACAACGCCCCGGTTTTCGACAAAGCACTCTACGTGGTGAAATTACCGGAAAATGTCCCCAATGCCACGTTGGTAATTAGAGTGAATGCCTCGGATCTAGATGAAGGCTTGAATGGGGATATTATTTATTCATTCTCAACTGATGTTTCCCAAAACGTGAAGTCCAAGTTCCACATAGACGCAGTTACTGGACAGGTGATTGTGAAGGGAAATATTGATTTTGAAGAAAGCCGATCCTATGAGATTCTCGTAGAGGGCACTGACAGAGGACAACCTCCACTCTCCGGTCATTGTAGAGTGATTGTGGAAGTAGAAGACACCAATGATAATGTGCCAGTCTTGGAATTCAAGTCGCTGTCCCTTCCAGTCCGAGAGGACGCTCCGGTGGGCACGGTGATCGCCCTCATCACTGTCTCCGACCGCGACTCGGGCGCCAACGGGCAGGTGAGCTGCGCCCTGACGCCCGACGTGCCCTTCAGGCTGCTGTCGACCTTCAGGAACTACTACTCGCTGGTGCTGGACAGCGGGCTGGACCGCGAGCTTGTGTCGGGCTACGGCGTGGTGGTGACGGCGCGCGACGCGGGCTCGCCGGCGCTGCGGGCGTCGGCCAGCGTGTGGGTGGAGGTGGCGGACGTGAACGACAACGCGCCCGCGTTCGCGCAGGCCGAGTACACGGTGTTCGTGAGGGAGAACAACGCGCCGGGCTGCCACCTGGTGACGGTGTCGGCGCGCGACGCGGACGCGCGGGAGAACGCGCGCGTGTCGTACTCGCTGGTGGAGCGGCGCGTGGGCGAGCGCCTGCTGTCGAGCTACGTGTCGGTGCACGCGGAGAGCGGGCGCGTGCACGCGCTGCAGCCGCTGGACCGCGAGGAGCTGGAGCTGCTGCGCTTCGAGGTGAGCGCGCGCGACGCGGGCGTGCCGGCGCTGGGCAGCAACGTGACGCTGCAGGTGTTCGTGCTGGACGAGAACGACCACGCGCCGTGGGTGCTGCCGCGGGGCGCGGGCGGGCCGGCGAGCGAGGCGGTGCCG---GTGTGGGTGTCGCGGTCTGCGGGCGCGGGCCACGTGGTGGCGAAGGTGCGCGCGGTGGACGCGGACGCCGGCTACAACGCGTGGCTGTCCTACGAGCTGCAGGCGGCGCCGAATGGGGCGGCGCCGGGCGGGGCGCGCCTGCCGTTCCGCGTGGGGCTGTACACGGGCGAGATCAGCACGACGCGCAGCCTGGACGAGGCGGACTTGGCGCGCCAGCGGCTGCTGGTGCTGGTGAAGGACCACGGCGAG---------------CCCGCGCTGACGGCCACGGCCACGGTGCTGCTGTCGCTGGTGGACGGCGGGCAGGCGCCGGCGGCGGCGTCCTCGCGGGCGGCGGGCGTGGCGGGCGTGGCG------------GCGGCGGCGGGCGGCGCGGCGGCGCTGCTGGACGTGAACGCGTCCCTGATCGTGGCCATCTGCGCCGTGAGCAGCCTGCTGGTGCTGACGCTGGTGGTGTGGACGGCGCTGCGGTGCTGGGCGCCGGCGGCGGAGGGCGCGTGCGGGCCGGGGCAGCCTGCGCTGGTGTGCGCGAGCGCGGTGGGGAGCTGGTCGTGCTCGCAGCGGAGGCGGCAGCGGGTGAGCGGCGGCGAGGGCGCGCCCAAGGCCGACCTCATGGCCTTCAGCCCCAGTTTACCTGAC---------CCTGGGCACAGAGAGCTTCAGCAGGAGGCAAACGGGGATTCCACTGTAAAGGTTAGTTTACAATATCCTTTTATT------------------
>loxAfr3
ATGCGTTTTTCCTGGGGAGGCGGCCTCGGAACCCGGCGCCTGCTGCTTCCGCTTCTGCTCCTCGCAGCCTGGGAGGCCGGGAGCGGCCAGGTCCACTACTCCGTCCCCGAGGAGGCCAAACACGGCACCTTCGTGGGCCGCATCGCGCAGGACCTGGGGCTGGAGCTGGCCGAGCTGGTGCCGCGCCTGTTCCGGGTGGCGTCCAAAGGCCGCGCG---GACCTTCTGGAGGTGAATCTGCAGAACGGCATTTTGTTCGTGAATTCTCGGATCGACCGCGAGGAGCTGTGCGGGCGGAGCGCGGTGTGCAGCATCCACCTGGAGGTGATCGTGGACAAGCCGCTGCAGGTTTTCCACGTGGAGGTGGAGGTGAAGGACATTAACGACAACCCGCCGGTGTTCCCGGTAAAGGAACAAAGAGTGCGGATTTACGAATCTAGGTTGCCAGATTCTCTGTTTCCACTGGAGGGCGCGTCTGATGCCGATGTTGGCTCAAATTCCATCTTAACTTATAAACTCAGTTCCGGCGAATACTTCGCGCTAGACGTGAAAAGAAACAGCGATGATATTAAACAGATTGGGCTTGTGTTAAGGAAGTCTTTGGACAGAGAGGAAATACCCGAACATAACTTACTCCTGACGGCCACCGACGGAGGCAAACCTGAGCTCACCGGCACTGTTCAGCTGCTCGTCACCGTGCTGGATGTGAACGATAATGCTCCCTGTTTCGAACAATCTGAATATGAAGTGAGAATATTCGAAAACTCTGACAATGGAACAGTAGTTATCAGACTTAATGCTTCTGAT---------------------------------------------------------------------------------------------------ATAGTAATTCAAGGGAATTTGGATTTTGAACAAAGAAATTTGTATGAAATCCGCATTGACGCTACGGACAAAGGTCACCCACCGATGGCAGGTCATTGCACCGTTTTGGTGAAAGTTTTGGATAAAAATGATAATGCCCCTCAGATTGCATTAACTTCGGTATCCTTGCCTGTCCCAGAGGACGCTGAGCTGGGTACTGTCATTGCCCTGATCAGAGTGTCTGATCTGGACTCTGGTGATAATGGGCAGGTGACCTGCTCTCTGGCGCCCCATGTCCCATTCAAACTTTTGTCCACATTCAAGAATTACTACACTCTGGTGTTAAAGACTGCCCTGGACCGTGAAAATGTGTCAACCTATGATTTGGTGGTGACAGCACGGGATGGGGGTTTACCGTCCCTGTCGGCCACAACCAGCGTGTCCGTGGAGGTGGCTGACGTGAATGACAACGCGCCTGCGTTTGCACAGCCAGAGTACACGGTGTTCGTGAAGGAGAACAACCCACCGGGCTACCACATATTCACGGTGTCAGCGCGCGACGCGGACTCGCAGGAGAACGCACTGGTGTCCTACTCACTGGTGGAGCGGCGGGTGGGCGAGCGCACGCTATCGAGCTACGTGTCGGTGCATGCCGAGAGCGGCAAGGTGTACGCGCTGCAGCCGCTGGACCACGAGGAGCTGGAGCTGCTGCAGTTCCAGGTGAGCGCGCGCGACTCGGGCTTCCCGCCTCTGGGCAGCAACGTGACTCTGCAGGTGTTCGTGCTGGACGAGAACGACAACACGCCGAAGCTGCTGCCGTCTGGGTCGGGTGGCGTGGGCGGC---GCAGTGAGC---GAGCTGGTGTCAAGGTCGTTGGGTGCAGGCCAGGTGGTGGCGAAGGTGCGCGCAGTGGACGCCGACTCGGGCTACAACGCATGGCTGTCGTATGAGCTGCAGCCGGCATCA---------------GGCGGTGAGCGCAGCCCGTTCCGCGTGGGTCTGTACACGGGCGAGGTGAGCACAACGCGCGCACTGGATGAGGTGGACGCGCCACGACAGCGCCTGCTGGTGCTGGTGAGGGACCACGGGGAG---------------CCGCCTCTGGTAGCCACGGCCACCGTGCTGGTGTCGCTGGTAGATAGTGGCCAGGCACTGAAGACG---TCGTCACGGGAGTCG---------------TCG------------GGTTTCGCCGGCCCGGAGGTGGCGCTGGTGGATATCAATGTGTACCTGATCATTGCCATCTGTGCAGTGTCCAGCCTGTTAGTGCTCACTCTGCTGCTGTACACCGTGCTGCGGTGCTCGGTGCCGCCCACAGAGGGAGCGTGCGGGCCGGAGAAGCCCACGCTGGTGTGCTCCAGCGCGGTGGGGACCTGGTCGTACTCGCAGCAGAGGCGGCAGAGGGTGTGCTCTGGGGAGGGGCCGCCCAAGACTGACCTCATGGCCTTCAGCCCCAGCCTTCCGCCATGTCCTGTTGCAGCAGATATGGGCGAGCATCAAGACTTAAATGAGGATCATTGTGCCAGAGTAAGTGTGAATTTTCATACT---------------------
