# Supplementary material for: Six reference-quality genomes reveal evolution of bat adaptations
Source: Nature. 2020 Jul 22;583(7817):578–84. doi: 10.1038/s41586-020-2486-3 (PMC8075899; doi:10.1038/s41586-020-2486-3)
Supplement: Supplementary file 6 — Alignments of 12,931 protein-coding genes across 48 mammals. [file 41586_2020_2486_MOESM6_ESM.gz › suppDataFile/ENST00000580753.aln.fasta]

>eriEur2
ATGCAAACAGTACAACATTCTACCCATACCCTGAGGACAGCTCTCATCTCAAAAAACCCAGAACTTGTGTCACAATATGAGAAGTTAAATGCCGGGGAGCAGCGTCTGATGAACCATGCCTTTCAACCAGAAAGCGACCTCTTTGGACCCATTACGTTGCATTCACAGTCAGACTGGATCACGTCACATCCGGAGGCCCCTCAAGACTTTGAACAGTTTTTCAGCGATCCTTTCAGAAGAACGCCCTCTCCAGAGAAACACAGTATTTACATACAGTGCATCGGTTCTCTAGGAAACACCAGGATTATCAGCGAAGAATACGTCCGATGGCTCAAGGGCTACTGTGAAGCATTTTTCTATGGATTGGCAGTAAAGCTCCTGGAGCCAGTGCCTGTCTCTGTGACTAGGTGCTGCTTTAGGATCAATGACAGCACGCAGAACTTACAGATTCATGCAGGGGATATTCTGAAGTTCTTAAAAAAGAGGAAGCCTGAAGACGCCTTCTGTGTTGTGGGGATCACAATGATCGATCTTTACCCAAGAGACTCGTGGAATTTTGTCTTCGGACAGGCCTCTTTAACAGACGGTGTGGGGATATTCAGCTTCGCCAGGTATGGCAGTGATTTCTACAGCTCACACTATGCTGGCAAAGTGAAA---CTGCGGAAGACATCTTCAAGTGACTATTCCATTTTTAATGACTACTACGTTCCTGAGGTG---AATAGTGTCTTGCTGCTACGATCCTGTAAGACCTTAGCCCATGAAATCGGACACATATTTGGACTTCGCCACTGCCAGTGGCTTGCCTGCCTAATGCAAGGCTCCAACCATTTGGAAGAAGCTGACCGGAGGCCCCTGAACCTTTGCCCCATCTGTTTACGCAAGTTGCAGTGTGCCATTGGCTTCGACATTATAGAAAGATACAAAGCGCTGGTGAGGTGGATCGATGAAGAATCCACTGACGCCCCCCGCGTCACATCAAAACAGAGTCGTGAAGTTGGCGTCACGTCAAAACAGAGTCGTGAGGTTAATGCGAGTTTGCCCAAACCTATGGAAGCCTTTAAGGAGTGGAAGGCGTGGATAGTAAGGTGCCTTGCTGTTCTCCAGAAA---------------------------
>criGri1
ATGCAGGTTCTCCATCGCTCTGAACACACCCTAAAGAAAGCTCTCATCTCTAAGAACCCAGTGCTTGTATCACAGTATGACAAGTTAGATGCTGGGGAGCGACGTTTAATGAGTGAAGCCTTTCAGCCATCCAGTAATCTCTTTGGACCTATTATTGTGCATTCACAGTCAGATTGGATCAACTCCCACCCCGAAGTTCCCCAAGATTTTGAGCAGTTTTTCACTGATAGCCACAGAAAAGCACCTGGTCCAGAAAAACACATTATCTATATACAATCCATTGGCTCTCTAGGCAACAACAAAGTTATCAGTGAAGAATATATTAAATGGCTCAAGGGCTACTGTGAAGCATTTTTCTATGGTTTGACCGTAAAATTCTTAGAACCAGTTTCAATCTCTGAAACGAAGTGTTCCTTTAGAGTGAACGAGCACACACAAAACCTACAAATCCATGCAGGGCATATCCTGGCATTCTTGAAAAAGAAGAAACCCGAAGATGCTTTCTGCATCGTGGGGATAACAATGATTGATCTTTACCCACGGGACTCCTGGAATTTTGTCTTTGGACAGGCCTCTTTGACAGATGGTGTGGGGATATTCAGCTTTGCCAGGTACGGCAAGGATTTCTACAGCTCACGGTATGAAGGCAAAGTGAAGAAGCACCAACAAACATCTTCCAGTGACTATTCCATTTTTGATAACTATTACAGTCCTGAGATC---ACTAGTATATTGCTGTGGCGATCCTGTAAGACTCTAAGCCATGAGATTGGACACATATTTGGACTTCGACACTGCCAGTGGCTTGCGTGTTTAATGCAAGGCTCCAATCACTTGGAAGAATCTGACCGGCGTCCTCTAAACCTTTGCCCTATCTGCTTACGCAAGCTGCAATGTGCTATTGGCTTCAACATTATAGACAGATACAAAGCACTGCTGAGGTGGATCGATGATGAATCTAACGGCTCATCA------------------------------GGAGCAGCGCCGGTAAATAGC---TCTGACCCTGCGAATTTGAAGAAACCTGTGGAAGCTTTTAAGGATTGGAGAGAATGGTTAATAAAATGCATTGCTATTCTGGAAAAA---------------------------
>hg38
ATGCAAATAATACGGCACTCCGAACAGACACTAAAAACAGCTCTCATCTCAAAGAACCCAGTGCTTGTATCACAGTATGAGAAATTAAATGCTGGGGAACAACGTTTAATGAATGAAGCCTTCCAGCCAGCCAGTGATCTCTTTGGACCCATTACCTTGCATTCTCCATCAGATTGGATCACCTCCCACCCTGAGGCTCCCCAAGACTTTGAACAGTTCTTCAGTGATCCTTACAGAAAGACACCCTCTCCAAACAAACGCAGCATTTATATACAGTCCATTGGCTCTCTAGGAAACACCAGAATTATCAGTGAAGAATATATTAAATGGCTCACGGGCTACTGTAAAGCATATTTCTATGGCTTGAGAGTAAAACTCCTAGAACCAGTTCCTGTTTCTGTAACAAGATGTTCCTTTAGAGTCAATGAGAACACACACAACCTACAAATTCATGCAGGGGACATCCTGAAGTTCTTGAAAAAGAAGAAACCTGAAGATGCCTTCTGTGTTGTGGGAATAACAATGATTGATCTTTACCCAAGAGACTCGTGGAATTTTGTCTTTGGACAGGCCTCTTTGACAGATGGTGTGGGGATATTCAGCTTTGCCAGGTATGGCAGTGATTTTTATAGCATGCACTATAAAGGCAAAGTGAAGAAGCTCAAGAAAACATCTTCAAGTGACTATTCAATTTTCGACAACTATTATATTCCAGAAATA---ACTAGTGTTTTACTACTTCGATCCTGTAAGACTTTAACCCATGAGATCGGACACATATTTGGACTGCGACACTGCCAGTGGCTTGCATGCCTCATGCAAGGCTCCAACCACTTGGAAGAAGCTGACCGGCGCCCTCTAAACCTTTGCCCTATCTGTTTGCACAAGTTGCAGTGTGCTGTTGGCTTCAGCATTGTAGAAAGATACAAAGCACTGGTGAGGTGGATTGATGATGAATCTTCTGACACACCT------------------------------GGAGCAACTCCAGAACACAGTCACGAGGATAATGGGAATTTACCGAAACCCGTGGAAGCCTTTAAGGAATGGAAAGAGTGGATAATAAAATGCCTGGCTGTTCTCCAAAAA---------------------------
>calJac3
ATGCAGATAGTACGGCACTCTCAGCAGACGCTAAAAACAGCTCTCATCTCAAAGAACCCAGTGCTTGTGTCGCAGTATGAGAACTTAGATGCTGGGGAACAGCGTTTAATGAATGAAGCCTTCCAGCCAGCCAGTGATCTCTTTGGACCCATTACCTTGCATTCTCAATCAGATTGGATCACCTCCCACCCTGAGGCCCCCCAAGACTTTGAACAGTTCTTCAGTGATCCTTACAGAAAGATACCCTCTCCAGACAAACACAGTATTTATATACAGTCCATTGGATCTCTAGGAAACACCAGGATTATCAGTGAAGAATATATTAAATGGCTGCAGGGCTATTGTAAAGCATATTTCTATGGCTTGAGAGTAAAACTCCTAGAACCAGTTCCTGTTTCTGCAACAAAATGTTCCTTTAGAGTTAATGAGAACACACAAAACCTACAAATTCATGCAGGGGACATCCTGAAGTTCTTGAAAAAGAAGAAACCTGAAGATGCCTTCTGCATTGTGGGAATAACAATGATTGATCTTTACCCAAGAGACTCCTGGAATTTTGTCTTCGGACAGGCCTCTTTGACAGATGGTGTGGGGATATTCAGTTTTGCCAGGTATGGCAGTGATTTTTATAGCTTGCGCTGTGAAGGCAAAGTGAAGAAGCTCAAGAAAACATCTTCGAGTGACTATTCAATTTTTGACAACTATTATATTCCAGAAATA---ACTAGTGTTTTACTGCTTCGATCCTGTAAGACTTTAACCCATGAGATTGGACACATATTTGGACTGCGACACTGCCAGTGGCTTGCATGCCTAATGCAAGGCTCTAACCACTTGGAAGAAGCTGACCGGCGCCCTCTAAACCTTTGCCCTATCTGTTTGCGCAAGTTGCAGTGTGCTATTGGCTTCAGCATTGTAGAAAGATACAAAGCACTGGTGCAGTGGATTGATGATGAATCTGCTGGCACACCT------------------------------GGAGCAACTCCAAAACACAGTCGTGAGGATAATGGGAATTTACTAAAACCCATGGAAGCCTTTAAGGAATGGAAGGAGTGGATAATAAAATGCTTGACTGTTCTCCAAAAA---------------------------
>saiBol1
ATGCAGTTAGTACGGCACTCTCAACAGACGCTAAAAACAGCTCTCATCTCAAAGAACCCAGTGCTTGTGTCACAGTATGAGAAATTAGATGCTGGGGAGCAGCGTTTAATGAATGAAGCCTTCCAGCCAGCCAGTGATCTCTTTGGACCCATTACCTTGCATTCTCAATCAGATTGGATCACCTCCCACCCTGAGGCCCCCCAAGACTTTGAACAGTTCTTCAGTGATCCTTACAGAAAGATACCCTCTCCAGACAAACACAGTATTTATATACAGTCCATTGGATCTCTAGGAAACACCAGGATTATCAGTGAAGAATATATTAAATGGCTGCAGGGCTATTGTAAAGCATATTTCTATGGCTTGAGAGTAAAACTCCTAGAACCAGTTCCTGTTTCTGCAACAAAATGTTCCTTTAGAGTCAATGAGAACACACAAAACCTACAAATTCATGCAGGGGACATCCTGAAGTTCTTGAAAAAGAAGAAACCTGAAGATGCCTTCTGCATTGTGGGAATAACAATGATTGATCTTTACCCAAGAGACTCCTGGAATTTTGTCTTCGGACAGGCCTCTTTGACAGATGGTGTGGGGATATTCAGCTTTGCCCGGTATGGCAGCGATTTTTATAGCTTGCGCTATGAAGGCAAAGTGAAGAAGCTCAAGAAAACATCTTCAAGTGACTATTCAATTTTCGACAACTATTATATTCCAGAAATA---ACTAGTGTTTTACTGCTTCGATCCTGTAAGACTTTAACCCATGAGATTGGACACATATTTGGACTGCGACACTGCCAGTGGCTTGCATGCCTAATGCAAGGCTCCAACCATTTGGAAGAAGCTGACCGGCGCCCTCTAAACCTTTGCCCTATCTGTTTGCGCAAGTTGCAGTGTGCTGTTGGCTTCGGCATTGTAGAAAGATACAAAGCACTGGTGCAGTGGATTGATGATGAATCTGCTGGCACACCT------------------------------GGAGCAACTCCAAAACACAGTCGTGAGGATAATGGGAATTTACCGAAACCCGTGGAAGCCTTTAAGGAATGGAAGGAGTGGATAATAAAATGCCTGGCTGTTCTCCAAAAA---------------------------
>micMur3
ATGCAAACGATACAGCACTCTGAACAGACACTAAAAACAGCTCTCATCTCAAAGAACCCAGTGCTTGTGTCACAGTATGAAAAATTAGATGCTGGGGAACAGCGTTTAATGAATGAAGCCTTCCGGCCAACCAGTGGTCTCTTTGGACCCATTACCTTGCATTCACAATCAGATTGGATCATCTCTCATCCTGAGGCTCCCCAAGACTTTGAAGAGTTTTTCAGTGATCCTTACAGAAAAACACCCTCTCCAGAGAAGCACAGTATTTACATACAGTCCATCGGATCTTTAGGAAACACCAGAATTATTAGTGAAGAATATATTAAATGGCTTAAGGGCTACTGTGAAGCTTTTTTCTATGGCTTGACAGTAAAACTCCTAGAACCAGTTCCTGTTTCTGCAACAAGGTGTTCCTTTAGAGTCAATGATAACACACAAAACCTACAGATTCACGCAGGGGACATCTTGAAGTACTTAAAAAAGAAGAAACCTGAAGATGCCTTCTGTGTTGTGGGTATAACAATGATTGATCTTTACCCAAGAGACTCCTGGAATTTTGTCTTTGGACAGGCCTCTCTGACAGATGGTGTGGGTATATTCAGCTTTGCCAGGTATGGCAGTGACTTTTATAGCTTGCACTATGAAGGCAAACTGAAGAAGCTCCAGAAAACATCTCCAATTGACTATTCAATTTTTGATAACTATTACATTCCTGAAATA---ACTAGTGTTTTGCTGCTTCGATCCTGTAAGACTTTAACCCATGAGATTGGACACATATTTGGACTGCGACACTGCCAGTGGCTTACATGCCTGATGCAAGGCTCCAACCACTTGGAAGAAGCTGACCGGCGCCCTCTAAACCTTTGCCCTATCTGCTTACGAAAGTTGCAATGCGCTATTGGCTTCAGCATTGTAGAAAGATATAAAGCACTAGTGAGATGGATCGATGATGAATCTGCCGACACGCCT------------------------------GGAGTAACTCCAAAACATAGTCGTAAGGATAAGGAGAATTTACCAAAACCTGTTGAAGCCTTTAAGGAATGGAAAGAGTGGATATTAAAATGCCTTGCTCTTCTCCAAAAA---------------------------
>hetGla2
ATGCGAATAGTACGGCACTCTGAACAGACACTCAAAACAGCTCTCATCTCAAAGAACCCAAAGCTTGTAGCACAGTATGAGAAATTAGATGCTGGGGAGCAGCGTTTAATGAGCGAAGCCTTCCAGCCAGCCAGTGATCTCTTTGTACCCATTACCTTACATTCCCAGTCCGATTGGATCACCTCTCACCCGGAGGCTCCCCAGGACTTTGAGGAGTTTTTCAGTGATCCCTACCGAAAGACACCCTCTCCAGAGAAACGCAGTATTTGTATACAGTCCATTGGAGCTCTAGGAAACACTAGAGTTATCAGTGAAGAATACATTAAACGGCTCAAGGGCTACTGTGAAGCATTTTTCTATGGCCTGACAGTAAAACTGCTAGAACCAGTTTCTGTTTCTGCCACCAGGTGTTCCTTTAGAGTCAATGATCATACACAAAATCTACAAATTCATGCAGGGCATATCCTGAATTTCTTAAAAAAGAAGAAACCTGAAGATGCCTTCTGTGTTGTGGGGATAACAATGATTGATCTTTACCCAAGAGACTCATGGAATTTTGTCTTCGGACAGGCCTCTCTGACAGATGGTGTGGGGATATTCAGCTTCGCCAGGTACGACAGGCACTTCTATACCTCACACTATGAAGGCAAAGTGAAGAAGCTCCACAAAAAATCTTCCAGTGACTATTCCATTTTTGATAACTATTATATTCCTGAAATC---ACTAGTGTTTTACTTCTGCGATCCTGTAAGACTTTAACCCATGAGATTGGACATATATTTGGACTGCAACACTGCCAGTGGCTTGCATGCCTAATGCAAGGCTCCAACCACTTGGAAGAAGCTGACAGGCGCCCTCTAAACCTTTGCCCTATCTGTTTACGCAAGTTGCAGTGTGCTATTGGCTTCAGTATTGTAGAAAGATACAAGGCACTGGTGAGGTGGATTGATGACGAATCCGCTGACATACCA------------------------------AGAGCAACTCCAAAGCATAGTTGTGAGAACAATGTGAATTTGCCAAAACCCATCGAAGCCTTTAAGGAATGGAAAGAATGGATAATAAAATGCCTTGCTGTTCTCCAAAAA---------------------------
>cavPor3
ATGCAGATAGTACAACACTCGCAACAGACACTCAAAACAGCTCTCATCTCAAAGAACCCAAAGCTTGTATCACAGTATGAGAAGTTAGATGCTAGGGAGCAGCGTTTAATGAATGAAGCCTTCCAACCAGCCAGTGAGCTCTTTGGACCTATCACCTTGCATTCACAGTCAGATTGGATCACCTCCCACCCTGAGGCACCTCAGGACTTCGAAGCGTTTTTCAGTAATCCCTACCGAAAGACACCCTCTCCAGAGAAACACAGTATTTATATACAGTCCATCGGAGCTCTAGGAAACACTAGAGTTATCAGTGAAGAATATATTAAATGGCTCAAGGGCTACTGTGAAGCATTTTTCTATGGCCTGAAAGTGAAACTCCTGGAACCAGTTTCTGTTTCTGCAACTAGGTGTTCCTTTAGAGTCAATGATCATACGCACAATCTACAAATTCATGCAGGGCAGATCTTGAATTTCTTGAAAAAGAAGAAGCCTAACGATGCCTTCTGTGTTGTGGGAATAACTATGATTGATCTTTACCCAAGAGACTCATGGAATTTCGTCTTTGGGCAAGCCTCTCTGACAGATGGTGTGGGGATATTCAGCTTTGCCAGGTATGGCAGGGATTTCTATACCTCGCACTATGAAGGCAAAGTGAAGAAACTCCAGAAAAAATCTTCCAATGACTACTCCATTTTCGATAACTATTGCGTTCCTGAAGTC---ACTAGTGTTTTACTGCTGCGGTCCTGTAAGACTTTAACCCATGAGATTGGGCACATATTTGGACTGCGACACTGCCAATGGCTTACATGCCTAATGCAAGGCTCCAATCACCTGGAAGAAGCTGACCGGCGCCCTCTAAACCTTTGTCCTATCTGTTTACGCAAATTGCAGTGTGCTATTGGCTTCAGTATTGTAGAAAGATACAAGGCACTGGTGAGGTGGATTGATGATGAATCTTCTGATACACCA------------------------------AGAGCAACTCCAAAACATAGTCGTGAAGATAATGTGAATTTGCCAAAACCCGTGGAAGCCTTTAAGGAATGGAAAGAGTGGATAATAAAATGCCTTGCTGTTCTCCAAAAA---------------------------
>oryCun2
ATGCAAATACTTCGGCACTCTGAACAGACCTTAAAAACCGCTCTCATCTCCAAGAACCCAGTGCTTGTGTCCCAGTATGAGAAATTCGAAGCGGGGGAGCAGCGTTTAATGAACGAAGCCTTCCAGCCGACCAGTGACCTCTTTGGTCCCATTACCTTGCATTCACAGTCGGACTGGATCACCTCCCATCCTGAGGCTCCCCAAGACTTTGAGCAGTTTTACAGTGATCCTTACAGAAACACACCCTCTGCGGAGAAGCGTAGTATTTATATCCAGTCCATTGGTGCTCTAGGCAACACTAGGATTATCAGCGAAGAATATATTAAATGGCTCAAAGGCTACTGTGAAGCATTTTTCTATGGCTTGACAGTAAAACTCCTCGAACCGGTTTCTGTTTCTGCGACAAGGTGTTCCTTTAGAATCAACGATAACACACAGAATCTACAGATTCATGCAGGGCACATCCTGAAGTTCCTAAAGAAGAAGAAGCCTGAAGATGCCTTCTGTGTCGTGGGAATAACCATGATTGATCTCTACCCAAGAGATTCCTGGAATTTTGTCTTCGGACAGGCCTCTTTGACAGATGGTGTGGGGATATTCAGCTTCGCCAGGTATGGCAGGGATTTTTATAGCTCGCACTATGAAGGCAAAGTGAAGAAGCTCCAGAAAAAATCTTCCAATGACTATTCCATTTTTGATAACTATTATATTCCTGAAATA---ACTAGTGTTTTGCTGCTACGATCCTGTAAGACTGTAACCCACGAGATCGGACATATATTTGGACTGCGGCACTGCCAGTGGCTCGCATGCTTGATGCAAGGCTCCAACCACCTAGAAGAAGCTGACCGGCGCCCTCTAAATCTTTGCCCTATCTGTTTACGCAAGCTGCAGTGTGCTGTTGGCTTCAGCATTGTAGAAAGATACAAAGCCCTCGTGAAGTGGATCGATGACGACTCTGCCAGCACCCCG------------------------------GTCGTTGCTCCAAGACATAGTCGTGAGGATAATGTGAATTTACCGAAACCTGCCGAAGCCTTTAAGGACTGGAGGGAGTGGATAGTAAAATGCCTCGCCATTCTCCAAAAA---------------------------
>ochPri3
ATGCAAGTCCTCCGGCACTCCGAGCAGACCTTGAAGACAGCTCTCATCTCCAAGAACCCCGCGCTCGTGGCTCAGTACGAGAAGCTTGACGCCGGGGAGCGGCGTCTGCTGAGTGAAGCCTTCCAGCCCACCGGTGACCTTTTTGGACCCATAACCTTGCATTCCCAGTCAGACTGGATCACCTCCCATCCTGAGGCACCCCAAGACTTTGAGCAGTTTTTCAGTGATCCTTATAGAAACATGCCCTCTTCAGAGAAGCGTAGCATCTACATACAGGCCATTGGCTCCCTAGGAAACACCCGGATTATCAGTGAGGAGTACATCCGATGGCTCAAGGGCTATTGTGAAGCATTTTTCTATGGCTTGACAGTGAAATTCCTCGAACCAGTTTCTGTTTCTGCGACAAGGTGTTCCTTTAGAATCAACGATAACACACAAAACCTACAGATCCACGCAGGGCACATCCTGAAGTTCTTGAAAAAGAAGAAACCCGAAGATGCCTTCTGTATTGTGGGGATTACAATGATTGACCTGTACCCAAGAGATTCTTGGAACTTTGTCTTCGGACAGGCCTCCCTCACGGATGGTGTGGGGATATTCAGCTTCGCCAGGTATGGCAGGGACTTTTATAGCTCGCACTATGAAGGCAAAGTGAAGAAGCTCCAGAAAAAATCTTCCAACGACTATTCAATTTTTGATAACTATTATATTCCTGAAATA---ACTAGTGTTTTGCTGCTTCGATCCTGTAAGACCTTAACCCACGAGATCGGACACATATTTGGACTGCGACACTGCCAGTGGCTTGCATGTCTGATGCAAGGCTCCAACCACCTGGAAGAAGCTGACCGGCGCCCTCTGAATCTTTGTCCCATCTGTTTACGCAAGTTGCAGTGTGCTGTTGGCTTCAGCATTGTAGAGAGATACAAAGCGCTGGTGAAGTGGATTGACGATGAATCTGCCAGCACCCCG------------------------------GCGGTTACCCCGAGACATAGTCGTGAGGATCATGTGAATTTGCCCAAACCTGTGGAAGCCTTCAAGGACTGGAGAGAGTGGATAGTCAAATGCCTCGCCATCCTCCAAAAA---------------------------
>dasNov3
ATGCAAACAATACGACACTCAGAACAGACACTAAAAACAGCTCTCATCTCAAAGTCCCCAGTGCTTGTGTTGCAGTATGAGAACTTAGATGCTGGAGAACGGCGTTTGATGAATGAAGCCTTCCAGCCAGCCAATGATCTCTTTGGACCCATTACTTTGCATTCGGAATCAGATTGGATCACCTCCCATCCTGAGGCTCCCCAAGACTTTGAACAGTTTTTCAATGATTCTGCCAGAAAGAAACCCTCTCCAGAGCACTGCACTATTTATATACAGTCCATTGGATCTCTAGGGAACACCAGAATTATCAGTGAAAAATATATCAGATGGCTCAAGGGCTACTGTGAAGCATTTTTCTATGGCTTGACAGTAAAACTCCTAGAACCGATTCCTGTTTCTGCAACGAAGTGTTCATTTAGAGTCAATGATAACACACAAAACTTACAAATTCATGCAGGGGACATCCTGAAGTTCTTAAAAAAGAAGAAGCCTGGAAATGCCTTCTGTGTTGTGGGGATAACAATGATTGATCTTTATCCAAGAGACTCCTGGAATTTTGTCTTTGGACAAGCCTCTTTGACAGATGGTGTGGGGATATTCAGCTTTGCCAGGTATGGCAGTGATTTTTATAGCTCACACTATGGAGGCAAGGTGAAGAAGTTCCGGAAAACATCTTCAAGTGACTATTCAGTCTTTGATAACTATTATATTCCTGAAATC---ACCAGTATTTTGCTGCTTCGATCTTGTAAGACTTTAACCCATGAGATTGGACACATATTTGGACTGCGGCACTGCCAGTGGCTCTCATGCCTAATGCAAGGCTCCAACCATTTGGAAGAAGCTGACCGCCGCCCTCTAAACCTTTGCCCTATCTGTTTACGCAAGTTGCAGTGTGCTATTGGCTTCAGCATTGTAGAAAGATACAAAGCACTGGTAAGCTGGATTGATGATGAATCTGTTGCCATAGCT------------------------------AGAGAAACACCGAAACATAGTCATGAGGATGATGAGCATTTGCCAAAACCTGTGGAAGCCTTTAAGGAATGGAGAGAGTGGATAATAAAATGCCTTGCTATTCTCCAAAAA---------------------------
>felCat8
ATGGAAACAGTACGGCACTCTGAACATACACTAAAAACAGCTCTCATCTCGGAGAACCCAAGGCTTGTGTCACAGTATGAGAAGTTAGATGCCGGGGAAAGGCGTTTGCTGAGCGAAGCCTTCAAGCCAGACCATGATCTCTTCGGACCCATTACCTTGCATTCGCAGTCGGATTGGATCATCTCCCATCCTGAGGCTCCCCAAGACTTTGAACAGTTTTTCAGTGATCCTTACAGAAAGGCACCGTCTCCAGACAAACGCAGTATTTATATACAGTGCATTGGCTCTCTAGGCAACACCAGAATTATCAGTGAAGAATATATTAAATGGCTCAAGGGTTACTGTGAAGCATTTTTCTACGGCTTAACAGTGAAACTCCTAGAACCAGTTCCTGTCTCTGCCACGAGGTGTTCCTTTAGAGTCAATGATAACACACAAAACCTACAAATTCACGCAGGGCACATCCTGAAGTTCTTAAAAAAGAAGAAACCTGAAGACGCCTTCTGTATTGTGGGAATAACGATGATTGATCTTTACCCAAGAGACTCCTGGAATTTTGTCTTTGGACAGGCCTCTTTGACAGATGGTGTGGGGATATTCAGCTTTGCCAGGTATGGCAGTGATTTTTACAGCTCCCGCTACGAAGGCAGAGTGAGCAAGCTGCAGAAAGGATCCTCGAGTGACTATGCAGTTTTCGATAACTATTACACTCCTCAAGTG---ACCAGTGTTCTGCTGCTTCGTTCCTGTAAGACTTTAACCCACGAGATCGGACACATATTTGGACTCCGACACTGCCAGTGGCTCGCATGCCTAATGCAGGGCTCCAACCACTTGGAAGAAGCCGACCGGCGCCCCCTCAACCTTTGCCCCATCTGTTTACGCAAGTTGCAGTGTGCCATTGGCTTCAACATAATAGAAAGATACAAAGCGCTGGTGAGGTGGATCGAGGACGAGTCG---GACAGCCCC------------------------------GGAGTCAGTACGGAGCGCAGTCGTGAGGGTGCCGTGGATTTACCGAAACCCGTGGACGCCTTTAAGGAATGGAAAGAGTGGATAATAAAATGCCTTGCTGTTGTCCAAAAA---------------------------
>HLequCab3
ATGCAAACAGTCCGGCACTCTGAACAGACACTAAAAACGGCTCTCATCTCAAAGAACCCGGCGCTCGTGTCACAGTATGAGAAGTTAGATGCTGGGGAACGGCGTTTGATGAACCAAGCCTTCCAGCCAAACAGTGATCTCTTTGGACCCATTACCGTGCATTCCCGGTCAGATTGGATCACCTCCCATCCTGAGGATCCCCAAGACTTTGAACAGTTTTTCAGTGATCCTTACAGAAAGACACCCTCTCCAGAGAAACGCAGCATTTATATCCAGTGCATTGGATCTCTAGGAAACACCAGAGCTATCAGTGAAGAATATATTAAATGGCTCCAGGGCTACTGTGAAGCGTTTTTCTATGGCTTGACAGTAAAACTCCTAGCACCGGTTCCTGTCTCTGCAACGAGATGTTCCTTTAGAGTCAATGATAGCACACAAAACCTACAGATTCATGCAGGACACATTCTGAAGTTCTTAAAAAAGAAGAAACCTGGAGATGCCTTTTGTATTGTGGGAGTGACGATGATTGATCTTTACCCAAGAGACTCCTGGAATTTTGTCTTTGGACAGGCCTCTTTGACAGATGGTGTGGGGATATTCAGCTTCGCCAGGTACGGCAGTGATTTCTATAGCTCACGCTACGAAGGCCGAGTGAAGAAGCCACAGAAAGTCTCTTCCAGTGACTATTCCGTTTTTGATAACTATTACATTCCCGAAGTG---ACTAGCGTTTTGCTGCTTCGGTCCTGTAAGACTTTAACCCATGAGATTGGACACATATTTGGACTTCGACACTGCCAGTGGCTTGCCTGCCTAATGCAAGGCTCCAATCACCTGGAAGAAGCTGACCGGCGCCCCCTGAACCTTTGCCCCATCTGTTTACGCAAGTTGCAGTGTGCTATTGGCTTCAACATTGTAGAAAGATACAAAGCCCTGGTGCGGTGGATTGATGGTGCGTCTGCTGACACACCC------------------------------CGAGTCACTCCGAAACATAGTCGTGAGGATGATGTGAATTTGCCAAAACCTGTGGAAGCCTTTAAGGAATGGAAAGAGTGGATAATAAAATGCCTTGCTGTTCTCCGAAAAGAAGAACCTTCAAATAGGAGTAAT---
>cerSim1
ATGCAAACAGTCCGGCACTCTGAACAGACACTAAAAACAGCTCTCATCTCAAAGAACCCGGCGCTTGTGTCACAGTATGAGAAGTTAGATGCTGGGGAACGGCGTTTGATGAACCAAGCCTTCCAGCCAGACAGTGATCTCTTTGGACCCATTACTGTGCATTCCCGATCAGATTGGATCACCTCCCATCCCGAGGATCCCCAAGACTTTGAACAGTTTTTCAGTGATCCTTACAGAAAGACACCCTGTCCAGAGAAGCGCAGCATTTATATACAGTGCATTGGATCTCTAGGAAACACCAGAATTATCAGTGAGGAATACATTAAGTGGCTCAAGGGCTACTGTGAAGCATTTTTCTATGGCTTAACAGTAAAACTGCTAGAACCGGTTCCTGTCTCTGCAACAGGGTGTTCCTTTCGAGTCAATGATAACACACGAAACCTACAAATTCATGCAGGGCACATCCTGAAGTTCTTAAAAAAGAAGAAACCTGGAGATGCCTTCTGTATTGTGGGAATAACAATGATTGATCTTTACCCAAGAGACTCCTGGAATTTTGTCTTCGGCCAGGCCTCTTTGACAGATGGTGTGGGGATATTCAGCTTTGCCAGGTACGGCAGTGATTTTTATAGCTCACGCTATGAAGGCAGAGTGAAGAAGTCGCAGAAAATCTCTCCCAGTGACTACTCCGTTTTTGATAACTGTTACACTCCCGAAGTG---ACTAGTGTTTTGCTGCTTCGGTCCTGTAAGACTTTAACCCATGAGATTGGACACATATTTGGACTTCGACACTGCCAGTGGCTTGCATGCCTGATGCAAGGCTCCAACCACTTGGAAGAAGCTGACCGGCGCCCCCTAAACCTTTGCCCTATCTGTTTACGCAAGTTACAGTGTGCTGTTGGCTTCAACATTGTAGAAAGATACAAGGCGCTCGTGCTGTGGATTGATGGTGAGTCTGCCGACACACCA------------------------------GGCGTCACCCCGAAACATAGTCGTGAAGATAACGTGAATTTGCCAAAACCTGTGGAAGCCTTTAAGGAATGGAAAGAGTGGATAATAAAATGCCTTGCTGTTCTCCAAAAA---------------------------
>canFam3
ATGCAAACAGTACGGCACTCTGAACAGACTCTAAAAACAGCTCTCATCTCAAAGAACCCAACACTTGTGTCACAGTATGAGAAGTTAGATGCTGGCGAACGGCGTTTGCTGAACAAAGCCTTCAAGGCAGACAATGATCTCTTTGGACCCATTACCTTGCATTCGGAATCAGATTGGATCATCTCCCATCCTGAGGCTCCCCAAGACTTCGAACAGTTTTTCAGTGATCCTTATAGAAAGGCACCATCTCCGGAGAAACGCAGTATTTATATACAGTGCATTGGATCTCTAGGAAACACCAGGATTATCAGTGACGAATATATTAAATGGCTCAAGGGCTACTGTGAAGCATTTTTCTACGGCTTGACAGTAAAACTCCTAGAACCGGTTCCTGTCTCTGTAACGAGGTGTTCCTTTAGAGTCAATGATAACACACAAAACCTACAAATTCACGCAGGAGACATCCTGAGGTTCCTAAAAAAGAAGAAACCTGGAGATGCCTTCTGTATTGTGGGAATAACCATGATTGATCTTTACCCAAGAGACTCCTGGAATTTTGTCTTTGGACAGGCCTCTTTGACAGATGGTGTGGGGATATTCAGCTTTGCCAGGTACGGCAGTGATTTTTATAGCTCACGCTTTGAAGGCAAAGTGAACAAGCTGCGGAGAGTATCTTCAAGCGACTATTCCGTTTTTGAGAACTATTATACTCCTGAAGTG---ACCAGTGTTTTGCTGCTTCGTTCCTGTAAGACTTTAACCCATGAGATTGGACACATATTTGGACTTCGACACTGCCAATGGCTTGCATGCCTCATGCAAGGCTCCAACCACCTAGAAGAAGCTGACCGGCGCCCCCTCAACCTTTGCCCTATCTGTTTACGCAAGTTGCAGTGTGCTATTGGCTTCAACATAATAGAAAGATACCAAGCGCTGGTGAGGTGGATTGATGATGAGTCGGCTGACACCCCC------------------------------GGAGTCAGCACGGAACACAGTTGTGAGGATAATGTGAATTTACCAAAACCTGTGGAAGCCTTTAAGGAATGGAAAGAGTGGATAATAAAATGCCTTGCTGTTGTCCAAAAA---------------------------
>musFur1
ATGCAAACAGTACAGCACTCTGAACAGACTCTAAAAACAGCTCTCATCTCAAAGAACCCGGCGCTCGTATCACAGTATGAGAAGTTAGACGATGGCGAACGGCGTTTGCTGAACAAAGCCTTCAAGCCAGACAGTGATCTGTTTGGACCCATTACCCTGCATTCAGAATCAGACTGGATCATCTCCCATCCGGAGGCTCCCCAAGACTTCGAAGAGTTTTTCAGTGATCCTTCCAGAAAGGCACCGTCTCCAGAGAAACGCAGTATTTATATACAGTGCATTGGGTCTCTGGGAAACACCAGAATTATCAGTGAAGAATATATTAAGTGGCTGAAAGGTTACTGTGAAGCATTTTTCTATGGCTTGACAGTAAAACTCCTAGAACCGGTTCCTGTCTCTGTCACGAGGTGTTCCTTTAGAGTCAATGATAACACACAAAACCTACAAATTCATGCAGGGCATATCCTGAGGTTCTTAAAAAAGAAGAAACCTAGAGATGCCTTCTGTATTGTGGGAATAACAATGATTGATCTTTACCCACGAGACTCCTGGAATTTTGTCTTTGGACAGGCCTCTTTGACAGATGGTGTGGGGATATTCAGCTTTGCCAGGTACGGCAGTGATTTTTATAGCTCACACTATGAAGGCAAAGTGAACAAGCTACAGATAGTATCTTCAAGTGACTATTCCATTTTTGATAACTATTACATCCCCGAAGTG---ACCAGTATTTTGCTGCTTCGTTCCTGTAAGACTTTAACCCATGAGATTGGACACATATTTGGACTCCGGCACTGCCAGTGGCTTGCATGCCTCATGCAAGGCTCCAACCACTTGGAGGAAGCTGACCGGCGCCCCCTCAACCTTTGCCCCATCTGTTTACGCAAGCTGCAGTGTGCTGTGGGCTTCAACATCATAGACAGATACCAGGCGCTGGTGAGGTGGATTGACGATGAGTCCGCCGACAGCCCT------------------------------GGAGTCCGCAGGGAGCGCAGTCGGGAGGATCACGTGACTTTGCCAAAGCCTGTGGAAGCCTTTAAGGAATGGAAGGAGTGGATAATAAGATGCCTTGCTGTAGTCCAGAAA---------------------------
>ailMel1
ATGCAAACAGTACAGCACTCTGAACAGACTCTAAAAACAGCTCTCATCTCAAAGAACCCAACGCTTGTGTCACAGTACGAGAAGTTAGATGCTGGTGAAAGGCGTTTGCTGAACAAAGCCTTCAAGCCAGACAATGATCTGTTTGGACCCATTACCTTGCATTCGGAATCAGACTGGATCATCTCCCATCCTGAGGTTCCCCAAGACTTCGAGCAGTTTTTCAGTGATCCTTCTAGAAAGGCCCCATCTCCAGAGAAACGCAGTGTCTATATACAGTGCATTGGCTCTCTAGGAAACACCAGAATTATCAGCGAAGAATATATTAAGTGGCTCAAGGGCTACTGTGAAGCATTTTTCTATGGCTTGACAGTGAAACTCCTAGAACCGGTTCCTGTCTCTGTAACGAGGTGTTCCTTTAGAATCAATGATAACACACACAACCTACAAATTCATGCAGGACACATCCTGAGGTTCTTAAAAAAGAAGAAACCTAGAGATGCCTTCTGTATTGTGGGAGTAACAATGATTGATCTTTACCCACGAGACTCCTGGAATTTTGTCTTTGGACAGGCCTCTTTGACAGATGGTGTGGGGATATTCAGCTTTGCCAGGTATGGCAGTGATTTTTATAGCTCACGCTATGAAGGCAGAGTGAACAAGCCGCAGAGAGTATCTTCAAGTGACTATTCCATTTTTGATAACTATTATATTCCTGAAGTG---ACCAGTGTTTTGCTGCTTCGTTCCTGTAAGACTTTAACCCATGAGATCGGACACATATTTGGACTTCGACACTGCCAGTGGCTTGCATGCCTCATGCAAGGCTCCAACCACTTGGAGGAAGCGGACCGGCGCCCCCTCAACCTTTGCCCTATCTGTCTGCGCAAGCTGCAGTGCGCCGTAGGCTTCAGCATAATAGAGAGATACCAAGCGCTGGTGAGGTGGATTGACGACGAGACTGTTCACACCCCC------------------------------GGAGTCAGCACAGAACACAGTCGGGAGCATGATGTGAATTTACCCAAACCCGTGGAAGCCTTTAAGGAGTGGAAGGAGTGGATAATAAAATGCCTTGCTGTTGTCCAAAAA---------------------------
>lepWed1
ATGCAAACAGTACAGCACTCTGAACAGACTCTAAAAACAGCTCTCATCTCAAAGAACCCAACGCTTGTGTCACAGTATGAGCAGTTAGATGCTGGCGAACGGCGTTTGCTGAACAAAGCCTTCAAGCCAGACAATGATCTGTTTGGACCCATTACCTTGCATTCGGAATCAGACTGGATCACCTCCCATCCCGAGCCTCCCCAGGACTTTGAACAGTTTTTCAGTGATCCTTCTAGAAAGGCACCGTCTCCAGAGAAACGCAGTATTTATATACAGTGCATTGGATCTCTAGGAAACACCAGAATTATCAGTGAAGAATATATTAAGTGGCTCAAGGGCTACTGTGAAGCATTTTTCTATGGCTTGACAGTGAAACTCCTAGAACCGGTTCCTGTCTCTGTAACGAGGTGTTCCTTTAGAATCAATGATAACACACAAAACCTACAAATTCATGCAGGGCACATCCTGAGGTTCTTAAAAAGGAAGAAACCTAGAGATGCCTTCTGTATTGTGGGAATAACAATGATTGATCTTTACCCACGAGACTCCTGGAATTTTGTCTTTGGACAGGCCTCTTTGACAGATGGTGTGGGGATATTCAGCTTTGCCAGGTATGGTAGTGATTTTTGCAGTTCACGCTATGAAGGCAAAGTGAACAAGCTGCAGAAAGTATCTTCAAGCGACTATTTCGTTTTTGATAACTATTATATTCCTGAAGTG---ACCAGTGTTTTGCTGCTTCGTTCCTGTAAGACTTTAACCCATGAGATCGGACACATATTCGGACTTCGACACTGCCAGTGGCTTGCATGCCTCATGCAAGGCTCCAACCACTTGGAAGAGGCTGACCGGCGCCCCCTCGACCTTTGCCCTATCTGTTTACGCAAGCTGCGGTGCGCTGTGGGCTTCAACATAAGAGAGAGATACCAAGCGCTGGTGAAGTGGATTGAGGATGAGTCTGCTGACACCCCT------------------------------AGAGTCGGCACGGAACACAGTCAGGAAGATAATGTGAATTTACCAAAACCCGTGGAAGCCTTTAAGGAGTGGAAAGAGTGGATAATGAAATGCCTTGCTGTTGTCCAAAAA---------------------------
>HLrouAeg4
ATGCAAATAGTACGTCACTCAGAACAGACACTAAGAACAGCTCTCATCTCGAAGAACCCAGCGCTTGTGTCCCAGTATAAGAATTTAGATGCTGGGGAACAGCGTTTGATGAACGAAGCCTTGCAGCCCGCCAGTGATCTCTTTGGACCTATTATCTTGCATTCACGGTCAGATTGGATCACCTCTCATCCTGAACCTGCCCAAGACTTTGAAGAGTTTTTCAGTGATCCTTACAGAAGAACACCCTCTCCAGAGAAATGCAGTATTTATATACAGTGCATTGGATCTCTAGGAAACACCAGAATAATCAGTGAAGAATATATTAAATGGCTCAAGGGCTACTGTGAAGCATTTTTCTATGGCTTGAAAGTAAAACTCCTAGAACCGGTTCCTGTCTCTGCAACAAGGTGTTCCTTTAGAGTCAATGATAACACCCAGAACCTACAGATACATGCAGGGCACATCCTGAAGTTCTTAAAAAAGAGGAAACCTGAAGATGCCTTCTGTGTTGTGGGAATAACAATGATTGATCTCTACCCAAGAGACTCCTGGAATTTTGTCTTCGGACAGGCCTCTTTGACAGATGGTGTGGGGATATTCAGCTTTGCCAGGTATGGCAATGATTTTTACAGCTCACACTATAAAGGCAAAGTGAAGACGTTGCAGAAAAAATCTTCAAGTGACTATTCCATTTTTGATAACTATTACACTCCTGAAGTG---ACTAGTGTTTTGCTGCTTCGGTCCTGTAAGACTTTAACCCACGAGGTTGGACACATATTTGGAGTCCGGCACTGCCAGTGGCTTGCTTGCCTAATGCAAGGCTCCAACCACTTGGAAGAAGCTGACCGTCGCCCCCTAAATCTGTGCCCTATCTGTTTACGCAAGTTGCAGTGTGCTATTGGCTTCAAGATTGTAGAAAGATACAAAGCGCTGGTGAAGTGGATTGATGATGAATCTGCTGACACACCT------------------------------GGAGTCACTCCAAAACATAGTCGTGAGGATAATGTCAATTTGCCAAAACCTGTGGAAGCCTTTAAGGAGTGGAGAGAGTGGATAATAAAATGCCTTGCTGTTGTCCAAAAA---------------------------
>manPen1
ATGCAAACAGTATGGCACTCTGAACAGACACTAAGAACAGCTCTCATCTCAAAGAACCCAGCCCTCGTGTCACAGTATGAGAAGCTAAATGCTGGGGAACAGCGTTTGATGAACGAAGCCTTCCAGCCAAACAGTGATCTCTTTGGACCCATTACCCTGCATTCGAAATCTGACTGGATCACCTCCCATCCCGAGGCTCCCCAAGACTTTGAACAGTTTTTCAGCGATCCTTACAGAAAGGCACCCTCTCCGGAGAAACGCAATATTTATATACAGTGCATTGGAGCTCTGGGAAACACCAGAATTATCAGTGAAGAATATATTAAGTGGCTCAAGGGCTACTGTGAGGCATTTTTCTATGGCTTGACAGTAAAACTCCTGGAACCAGTTGCTGTCTCTGCAACCAGGTGTGCCTTCAGAGTCAATGATAGCACACAAAACCTACAAATTCATGCAGGGCACATCCTGAAGTTCTTAAAAAAGAAGAAACCTGGAGATGCCTTCTGTATTGTAGGAATAACAATGATTGATCTTTACCCAAGAGACTCCTGGAATTTTGTCTTTGGACAGGCTTCTTTGACAGATGGTGTGGGAATATTCAGCTTTGCCAGGTACGGCAGTGGGTTTTACAGCTCCCGCAGTGAAGGCAAAGTTAAGAAACTGCAGAAGATACCCTCCCATGACTACTCCGTTTTCGATAACTATTACACTCCTGAGGCG---ACTGGTGTTCTGCTGCTTCGGTCCTGTAAGACTTTAACCCATGAGATTGGACACATATTTGGACTCAGACACTGCCAGTGGCTCTCATGCCTAATGCAAGGCTCTAATCACTTGGAAGAAGCCGACCGGCGCCCCCTGAACCTTTGCCCTATCTGTTTACGCAAGTTGCAGTGTGCTGTTGGCTTCAACATTATAGAAAGATATGAGGCGCTGGTGAGGTGGGTTGATGAAGAGACTGCTGACGCAGCC------------------------------GGAGTTGCCCTGAAACACAGACGTGAGGATAGTGGGAATCTGCCCAAACCCATGGAAGCCTTTAAGGAATGGAGAGAGTGGATAATAAGATGCCTTGCTGTGCTCCAAAAA---------------------------
>HLmanJav1
ATGCAAACAGTATGGCACTCTGAACAGACACTAAGAACAGCTCTCATCTCAAAGAACCCAACCCTCGTGTCACAGTATGAGAAGCTAAATGCTGGGGAACAGCGTTTGATGAACGAAGCCTTCCAGCCAAACAGTGATCTCTTTGGACCCATTACCCTGCATTCGAAATCTGACTGGATCACCGCCCATCCTGAGGCTCCCCAAGACTTTGAACAGTTTTACAGCGATCCTTACAGAAAGGCACCCTCTCCGGAGAAACGCAGTATTTATATACAGTGCATTGGAGCTCTGGGAAACACCAGAATTATCAGTGAAGAATATATTAAGTGGCTCAAGGGCTACTGTGAGGCATTTTTCTATGGCTTGACAGTAAAACTCCTGGAACCAGTTGCTGTCTCTGCAACCAGGTGTGCCTTCAGAGTCAATGATAGCACACAAAACCTACAAATTCATGCAGGGCACATCCTGAACTTCTTAAAAAAGAAGAAACCTGGAGATGCCTTCTGTATCGTAGGAATAACAATGATTGATCTTTACCCAAGAGACTCCTGGAATTTTGTCTTTGGACAGGCTTCTTTGACAGATGGTGTGGGAATATTCAGCTTTGCCAGGTACGGCAGTGGGTTTTACAGCTCCCGCAGTGAAGGCAGAGTGAAGAAACTGCAGAAGATGCCCTCCCATGACTACTCCGTGTTCGATGACTATTACACTCCTGAGGCG---ACTGGTGCTCTGCTGCTTCGGTCCTGTAAGACTTTAACCCATGAGATCGGACACATATTTGGACTCAGACACTGCCAGTGGCTCTCATGCCTGATGCAAGGCTCCAATCACTTGGAAGAAGCCGACCGGCGCCCCCTGAACCTTTGCCCTATCTGTTTACGCAAGTTGCAGTGTGCTGTTGGCTTCAACGTTATAGAAAGATACGAGGCGCTGGTGAGGTGGGTAGATGAAGAGACTGCTGACGCAGCT------------------------------GGAGTTACCCTGAAACACAGACGTGAGGATAGTGGGAATCTGCCCAAACCCGTGGAAGCCTTTAAGGAATGGAGAGAGTGGATAATAAGATGCCTTGCTGTGCTCCGAAAA---------------------------
>HLpipKuh2
ATGAAAACAGTACGGCACTCGGAACAGTCGCTGAGAACAGCTCTCATCTCCAAGAACCCAGCCCTCGTGTCCCAGTATGAGAAGCTCGATGCTGCAGAGCGGCGTTTGATGAACGAAGCCTTCCGGCCCGCCAGCGATCTCTTCGGGCCCATCGTCCTGCATTCTCAGTCAGACTGGATCGCCTCCCATCCCGAGCCTCCCCAAGGCTTTGAAGAGTTTTTCAGTGATCCTTCCAGAAAGACACCCTCTAGAGAGAAACACAGTATTTACATCCAGTGCATTGGATCTCTAGGAAATACCAGAATTATCAGTGAAGAATATGTGAAATGGCTCAAGGGCTACTGTGAAGCATTTTTCTATGGCCTGACAGTGAAACTCCTGGAACCGGTTCCTGTCTCTGCAACACAGTGTGCCTTTAGAGTCAACGAGAACACGAAGAACCTGCAAATACATGCAGGGCACATCCTGCACTTCTTAAAAAAGAAGAAACCGGAAGATGCCTTCTGCATAGTGGGAGTGACAATGATTGATCTTTACCCAAGAGACTCCTGGAATTTTGTTTTTGGGCAGGCCTCTTTGACAGATGGCGTGGGGATCTTCAGCTTTGCCAGGTATGGCGGTGACTTTTACAGCTCCAGCTACGAAGGCAAGGTGAAGGCGCCGCAGAGGCCATCTTCGCGTGACTATTCAGCGTTTGACAGCTATTATACTCCCGACGTG---ACAAGTGTTTTGCTGCTTCGGTCCTGCAAGACTTTAACCCACGAGATCGGACACATATTTGGACTCCGACACTGCCAGTGGCTTGCATGCCTAATGCAAGGCTCCAACCACTTGGAAGAAGCCGACCGGCGCCCCCTGGACCTGTGCCCTATCTGTTTACGCAAGTTGCAATGTGCTGTTGGCTTCAACATTGTAGAAAGATACAAAGCCCTGGTGAGGTGGATCGATGACGACTCTGCTGACACGCCC------------------------------CGAGGTACCCCGAAGCATGGCCCTGATGGTAACGTGAATCTGCCCAAACCTGTGGAAGCCTTCGAGGAGTGGAGAGAGTGGATAATGAAATGCCTTGCTGTTGTCCAAAAG---------------------------
>HLmyoMyo6
ATGAAAACGGTACGGCACTCGGAACAGACACTTAGAACAGCTCTCATCTCAAAGAACCCAGCACTTGTGTCCCAGTATGAGAAGCTCGATGCTGCAGAGCGGCGTTTGATGAACGAAGCCTTCCGACCAGCCAGTGATCTCTTCGGGCCCATCACCTTGCATTCGCAGTCAGATTGGATCACCTCCCATCCTGAGCCTCCCCAAGACTTTGAAGAGTTTTTCAATGATCCTTCCAGAAAGACACCCTCTCGAGAGAAACACAGGATTTATATACAGTGCATTGGATCTCTAGGAAATACCAGAATTATCAGCGAAGAATATGTTAAATGGCTCAAGGGCTACTGTGAAGCATTTTTCTATGGCTTGACAGTGAAACTCCTAGAACCAGTCCCTGTCTCTGCAACAGGGTGTGCCTTTAGAGTCAATGATAGCACGAAGAACCTACAGATACATGCAGGGCACATCCTGCACTTCTTGAAAAAGAAGAAACCTGAAGATGCTTTCTGCATTGTGGGAGTAACGATGATTGATCTTTACCCAAGAGACTCCTGGAATTTCGTCTTTGGACAGGCCTCTTTGACAGATGGTGTGGGGATATTCAGCTTCGCCAGGTATGGCGGTGACTTTTACAGCTCAAGCTACAAAGGCAAAGTGAAGGCGTCGCAGAGACAATCTTTGCGTGACTATTCGGCGTTTGATAACTATTACACTCCTGAAGTG---ACCAGTGTTCTGCTGCTTCGGTCCTGCAAGACTTTAACCCACGAGATTGGACACATATTTGGACTTCGACACTGCCAGTGGCTGGCATGCCTAATGCAAGGCTCCAACCACTTGGAAGAAGCTGACCGGCGCCCCCTAGATCTGTGTCCCATCTGTTTACGCAAGTTGCAATGTGCTATTGGCTTCAACATTGTAGAAAGATACCAAGCCCTGGTGAGGTGGATTGATGATGAATCTGCTGGCACGCCC------------------------------CGAGTTACTCCGAAACATAGTCATGACGGTAATGTGAATTTGCCCAAACCTGTGGAAGCCTTTAAGGAGTGGAAAGAGTGGATAATAAAATGCCTTGCTGTTGTCCAAAAA---------------------------
>HLmolMol2
ATGCAAACAGTAAGGCACTCGGAACAGACACTTAGAACAGCTCTCATCTCAAAGAACCCAGTGCTTGTGTCCCAGTATGAGAAGTTTAATGCTGCAGAACGGCGTTTGATGAACGAAGCCTTCCAACCAGCCAGTGATCTCTTTGGACCCATTACCTTGCATTCTCAGTCAGATTGGATCACCTCCCATCCTGAGCCTCCCCAAGACTTCGAAGAGTTTTTCAATGCTCCTTCCAGAAAGACACCCTCTCCGGAGAAGCGCAGTATTTATATACAGTGCATTGGATTGCTAGGAAACACCAGAATTATCAGTGAAGAATATATTAAATGGCTCAAGGGCTACTGTGAAGCATTTTTCTATGGCTTGACAGTAAGACTTCTGGAACCGGTCCCTGTCTCCGCAACGAGGTGTTCCTTTAGGGTCAATGATAGCACACAGAAGCTACAAATACACGCAGGGCACATCCTGAAGTTCTTAAAAAGGAAGAAACCCGAAGATGCCTTCTGTGTTGTGGGAATAACCATGATTGATCTTTACCCAAGAGACTCCTGGAATTTTGTCTTTGGACAGGCCTCTTTGTCAGATGGTGTGGGGATATTCAGCTTTGCCAGGTATGGAAGTGATTTTTACAACTCAAGCTATGAAAGCAAAGGGAAGGCATTGCAGAAAAAGTCTTCGAATGACTATTCGGTTTTTGATAACTACTACGTTCCTGAAGTG---ACTAGTATTTTGCTGCTTCGGTCCTGTAAGACTTTAACCCACGAGATTGGACACATATTTGGACTTCGGCACTGCCAGTGGCTTGCATGCCTGATGCAAGGCTCCAACCACTTGGAAGAAGCTGACCGGCGCCCCCTAAATCTGTGCCCGATCTGTTTACGCAAGTTGCAGTGTGCTATTGGCTTCAACATTGTAGAAAGATACAAAGCCCTGGTGAGGTGGATTGATGATGAGTCCACTGAAGCACCT------------------------------CGAGTCACTCCGAAACATAGTCATGAGGACAGTGTGAATTTGCCCAAACCGGTGGAAGCCTTTAAGGAGTGGAAAGAGTGGATAATGAAATGCCTTGCCGTTGTCCAGAAA---------------------------
>HLphyDis3
ATGCAAACAATACGGCACTCGGAGCAGACACTTAGAGCAGCTCTCATTTCAAAGAACCCAGTGCTTGTGTCCCAGTATGAGAAGTTGGGTGCTGCAGAAAGGCGGTTGATGAATGAAGCCTTCCGACCAGCCAGTGATCTCTTTGAACCCATTACCTTGCATTCTCAATCAGATTGGATCACCTCCCATCCTGAGCCTCCCCAAGACTTTGAAGAGTTTTTCAATGATCCTTCCAGAAAGACACCCTCTCCAGAGAAACACAGTATTTATATACAGTGTATCGGATCTCTAGGAAACACCAGAGTTATCAGTGAAGAATATATTAAATGGCTCAAGGGCTACTGTGAAGCATTTTTCTATGGCTTGACAGTAAAACTCCTAGAACCGGTTCCTGTCTCTGCAACCAAGTGTTCCTTTAGAGTCAATGATAACACACAAAACCTACAAATACATGCAGGGCACATCCTGAAGTTCTTAAAAAAGAAGAAACCTGAAGATGCCTTCTGTATTGTGGGAATAACAATGATTGACCTTTACCCAAGAAACTCCTGGAATTTTGTCTTTGGACAGGCCTCTTTGACAGATGGTGTGGGGATATTCAGCTTTGCCAGGTATGGCAGTGATTTTTACAGCTCAAGCTATGAAGGCAAAGCAAAGGCATTCCAGAAAAAGTCTTCAAGTGACTATTCAGTTTTTGATGACTATTACATTCCTGCAGTG---ACTAGCGTTTTGCTGCTTCGGTCCTGTAAGACTTTAACCCACGAGATTGGACACATATTTGGACTTCGACACTGCCAGTGGCTCGCATGCCTAATGCAAGGCTCCAACCACTTGGAAGAGGCTGACCGGCGCCCCCTACACCTGTGCCCTATCTGTTTACGCAAGTTGCAGTGTGCTATTGGCTTCAACATTATAGAAAGATACAAAGCACTGGTGAGGTGGATTGACGATGACTCTGCTGACACACCT------------------------------CGAGTTACTCCAAAACATAGTCGCGAGGATAATGTGAATTTGCCAAAACCTGTGGAAGCCTTTAAGGAGTGGAAAGAGTGGATAATAAAATGCCTTGCTGTTGCCCAAAAATCAGAACCTTCATATAGGAGTAAT---
>HLrhiFer5
ATGAAAACAGTACGGCACTCTGAACACACACTAAGAACAGCTCTCATCTCAAAGAACCCAGCGCTTGTATCCCAGTATGAGAAGTTAGAGGCTGGAGAACGGCGTTTGATGAATGAAGCCTTCCAGCCAGCCAGTGATCTCTTTGGACCTATTACCGTGCATTCTCAATCAGATTGGATCACCTCCCATCCTGAGCCTCCCCAAGACTTTGAAGAGTTTTTCAGTGATCCTTACAGAAAGACACCCTCTCCAGAGAAATGCAGTATTTATATACAGTGCATTGGACCTCTAGGAAATACCCAAATTATCAGTGAAGAATATGTTAAATGGCTCAAGAGCTACTGCGAAGCATTTTTCTATGGCTTGACGGTAAAACTCCTACCACCGGTTCCTGTCTCTGCAACGAAGTGCTCTTTTAGAGTCAACGAGAACACACAAAACCTACAAATACATGCAGGGCACATCCTGAAGTTCTTAAAAAAGAAGAAACCTGAAGATGCCTTCTGTGTTGTGGGAATAACAATGATTGATCTTTACCCAAGAGACTCCTGGAATTTTGTCTTCGGACAGGCCTCTTTGACAGATGGTGTGGGGATATTCAGCTTTGCCAGGTATGGCAGTGATTTCTACAGTTCACGCTACAAAGGCCAAGTGAAGACACTGCAGGAAAAATCTTCACATGACTATTCCGTTTTTGATAACTATTACATTCCTGAAGTG---ACTAGTGTTTTACTGCTTCGGTCCTGTAAGACTCTAACCCATGAGATTGGACACACATTTGGAGTTCGACACTGCCAGTGGCTCGCGTGCCTAATGCAAGGCTCCAACCACTTGGAAGAAGCCGACCGGCGCCCCCTGTATCTGTGCCCCATCTGTTTACGCAAGTTGCAGTGTGCTATTGGCTTCAACATTAGAGAGAGATACAAAGCGCTGGTGAGGTGGATTGATGAGGAATCTTCTGGCACCCCT------------------------------GGAGTTACTCCGAAACATAGTCGTGAGGATAATGTGAATTTACCCAAACCTGTGGAAGCCTTTAAGGAATGGAAAGAGTGGATAATAAAATGCCTTGCTGTTGTCCAGAAC---------------------------
>bosTau8
ATGCAAACGGTAGGGCACTCTGAACACACCCTGAAGACGGCCCTCATCTCAAAGAACCCAGAGCTTGTGAAGCAGTATGAGCAGTTGGACCCCGGGGAGCAGCGCCTGCTGAACGAGGCCTTCCGGCCCCGCAGCGATCTCTTTGGACCCATTACTTTGCATTCTCCATCGGACTGGATAATCTCCCATCCTGAGGCTCCGCAAGACTTTGAACAGTTTTTCAGTAATCTTCACAGAAAGAGCCCTTCTCCGGGGAAGCAGACTATTTACATACAGTGCATTGGATTGCTGGGAAACACCAGAAGTATCAGTGAAGAATATTTGAAATGGCTCAAGGGCTACTGTGAAGCCTTCTTCTACGGGTTGACAGTCAAACTCCTAGAGCCGATTCCTGTCTCTGCAACCAGATGTTCCTTTAGAATCAACGATAGCACACTGAACCTTCAGATTCATGCAGGGCAGATCCTGACGTTCTTAAAAAAGAAGAAACCCGAAGATGCCTTTTGTGTTGTGGGAGTAACGATGATCGATCTTTACCCAAGAGAATCCTGGAATTTTGTCTTTGGACAGGCTTCTTTGACAGAGGGTGTGGGAATATTCAGCTTTGCCAGGTACGGCACGGACTTCTACAGCTCACACTACAAAGGCAAGCTGAAGAAGCTGGAGAGGAAGTCTTCTAGTGACTACTCGGTGTTCAATGACTATTACCTTCCTGAGGCC---ACCAGTGTGCTGCTGCTCCGCTCGTGTAAGACTCTGACCCACGAGATCGGACACATCTTTGGCCTCCGGCACTGCCAGTGGCTCGCCTGCCTGATGCAAGGCTCCAACCACCTGGAGGAAGCCGACCGGCGCCCGCTGGACCTCTGCCCCATCTGCTTACGCAAGCTGCAGAGTGCCGTCGGCTTCCGGCTCAGAGACCGGTACAAAGCACTGGTCAGGTGGATTGATGCCGAGTCCACTGACACTCCT------------------------------AGAGTTACTCCAAAACACAGTCGTGAGGAGCTGGTGACTTTGCCAAAACCTGTGGAAGCCTTTAAAGAGTGGAAGGAGTGGGTCACAAGATGCTTGGCTGTTCTCCAGAAA---------------------------
>HLcamFer2
ATGCAAACAGTACGGCACTCTGAACAGACACTAAAAACAGCTCTCATCTCAAAGAACCCAGCGCTTGCGTCACAGTATGAGAAGTTAGATGCTGGGCAGCGCCGTTTGATGAACGAAGCCTTCCGGCCAGACAGTGATCTCTTTGGACCCATTACTTTGCATTCACAATCAGATTGGATAAACTCCCATCCTGAGGCTCCCCAAGACTTTGAAGAGTTTTTCAGTGATCCTTACAGAAAGACACCTTCTCCAGAGAAATGCAGTATTTATATACAGTGCATTGGGTCTCTAGGAAACACCAGAAGTATCAGTGAAGAATATGTGAGATGGCTCAAGGGCTACTGCGAAGCGTTTTTCTATGGCCTGAGAGTCAAACTCCTGGAACCGGTTCCCATCTCTGCAACGAGGTGCTCCTTTAGAATCAACGATAGCACGCAGAACCTGCAGATTCACGCAGGGCAGATCCTGAAATTCTTAAAGAAGAGGAAACCTGAAGATGCTTTCTGTGTTGTGGGAATAACGATGATCGATCTTTACCCAAGAGACTCCTGGAATTTTGTCTTTGGACAGGCCTCTTTGACGGATGGTGTGGGAATATTCAGCTTTGCCAGGTATGGCAGTGATTTTTACAGCTCACACTATGAAGGCAAAGTGAAGAAGCTGCAGAAGAAATCTTCAAGTGACTATTCGGTTTTTGATAACTATTACATTCCCGAAGTG---ACTAGTGTTTTGCTGCTTCGGTCCTGTAAGACTTTGACCCATGAGATCGGACATATCTTTGGACTTCGACACTGCCAGTGGCTTGCGTGCCTCATGCAGGGCTCCAACCACTTGGAAGAAGCTGACCGGCGCCCCCTCAACCTTTGCCCCATCTGTTTACGCAAGTTGCAGAGTGCTGTCGGCTTCAGCATTCAAGAAAGATACAAAGCGCTGGTGAGGTGGATTGATGATGAGTCCACTGACACACCT------------------------------GGAGTTACTCCAAAACACAGTCGTGAGGATAATGTGAACTTGCCAAAACCTGTGGAAGCCTTTAAGGAATGGAAAGAATGGATCACAAAATGCCTGGCCATTCTCCAAAAA---------------------------
>susScr11
ATGCAAATAGTACGACACTCTGAACAGACACTAAAAACAGTTCTCATCTCAAAGAACCCAGCGCTGGTGGCACAGTACGAGAAGTTAGATGCTGGGGAACGGCGTTTGATGAACGAAGCCTTCCTGCCAAACAGTGATCTCTTTGGACCCATTACTTTGCATTCGAAGTCAGATTGGATAAACTCCCACCCTGAGGCTCCCCAGGACTTTGAAGAGTTTTTCAATGATCCTTACAGAAAGACACCCTCTGCAGAGAAGCACAGTATTTATATACAGTGCATTGGATCTCTTGGAAACACAAGGAGTGTCAGTGAAGAATATGTTAAATGGCTCAAAGGCTACTGTGAAGCATTTTTCTACGGCTTGACAGTGAAACTCCTAGAACCAGTTCCTGTCTCTGCCACCAAGTGTTCATTTAGAATCAACGATGACACACAAAACCTACAGATTCATGCAGGGCAGATCCTGAAGTTCTTAAAAAAGAGGAAACCTGAAGATGCCTTTTGTGTTGTGGGAATAACAATGATTGATCTCTATCCAAGAGACTCCTGGAATTTCGTCTTCGGACAGGCCTCTTTGACAGATGGTGTGGGGATATTCAGCTTTGCCAGGTATGGCCGTGATTTCTATAGCTCCCACTATGAAGGCAAGGTGAAGAAGCTGCGGAAGAAATCCTCGAGTGACTATTCAGTTTTTGACAACTATTACATTCCTGAAGTC---ACTAGTGTTTTGCTGCTTCGGTCCTGTAAGACTTTAACCCACGAGATTGGGCACATCTTCGGACTTCGGCACTGCCAGTGGCTTGCCTGCCTCATGCAAGGTTCCAACCACTTGGAAGAAGCTGACCGGCGCCCCCTCAACCTTTGCCCTGTCTGTTTACGCAAGCTGCAGAGCGCTATTGGCTTCAGCCTTAAAGAAAGATACCGAGCGCTGGTGAGGTGGATTGACGATGAATCCACCGACACACCT------------------------------AGAGTTACTCCGAGACACAGTCGCGAGGATAACGTGAACCTGCCCAAACCTGTGGAAGCCTTTAAGGAGTGGAAAGAGTGGCTAACCCAGTGCCTTGCTCTTCTCCACACA---------------------------
>HLturTru3
-------------------------------------------------------------------------------------------------------------------------------------------------------------------------------------------------------------------------------------------------------------------------------------------NNNNNNNNNNNAACACCAGAAGTATCAGTGAAGAATATGTGAAATGGCTCAAGGGCTACTGTGAAGCATTTTTCTATGGCTTGACAGTAAAACTCCTAGAACCAGTTCCTGTCTCTGCAACGAGGTGCTCCTTTAGAATCAATGATAACACGCAGAACCTACAGATTCATGCAGGGCAGATCCTGAAGTTCTTAAAAAAGAAGAAACCTGAAGATGCTTTTTGTGTTGTGGGAATAACGATGATCGATCTTTACCCAAGAGACTCCTGGAATTTTGTCTTTGGACAGGCCTCTTTGACAGATGGTGTGGGGATATTCAGCTTTGCCAGGTACGGCAGTGATTTTTATAGCTCCCACTACGAAGGCAAACTGAAGAAGCTGCAGAAGAAGTCTTCAAGTGACTACTCGGTTTTTGATAATTATTACGTTCCTGAAGTG---ACTAGTGTTTTGCTGCTTCGGTCCTGTAAGACTTTAACCCATGAGATTGGACATATCTTTGGACTTCGGCACTGCCAGTGGCTCGCATGCCTGATGCAAGGCTCCAACCACTTGGAAGAAGCTGACCAGCGTCCCCTCGACCTTTGCCCCATCTGTTTACGCAAGTTGCAGAGTGCTGTCGGCTTCCACCTTAAAGACAGATACAAAGCGCTGGTGAGGTGGGTTGATGCTGAGTCCACTGACACACCT------------------------------ACAGTTACTCCAAAACATAGTCGTGAGGATCCTCTGAGTTTGCCAAAACCTGTGGAAGCCTTTAAAGAATGGAAAGAGTGGATAACAAAATGCCTTGCTGTTCTCCAGAAAT--------------------------
>balAcu1
ATGCAAACAGTACGGCACTCTGAACACACACTAAAGACAGCTCTCATCTCAAAGAACCCAGCGCTTGTGTCACAGTATGAGAAGTTAGATGCTGGGGAAAAGCGTCTGATGGAGGAAGCCTTCCGGCCAGACAGTGATCTCTTTGGACCCATTACTTTGCATTCACAGTCAGACTGGATAACCTCCCATCCTGAGGCTCCCCAAGACTTTGAAGAGTTTTTCAACGATCCTTACAGAAAGACGCCTTCTCCACAGAAGCACAGTATTTATATACAGTGCATTGGATTGCTAGGAAACACGAGAAGTATCAGTGAAGAATATGTGAAATGGCTCAAGGGCTACTGTGAAGCGTTTTTCTATGGCTTGACGGTGAAACTCCTCGAACCGGTGCCTGTCTCTGCAACGAGGTGCTCCTTTAGAATCAATGATAACACGCAGAACCTACAGATTCACGCAGGGCAGATCCTGAAGTTCTTAAAAAAGAAGAAACCTGAAGATGCATTTTGTGTTGTGGGAATAACAATGATCGATCTTTACCCAAGAGACTCCTGGAATTTTGTCTTTGGACAGGCCTCTTTGACAGATGGTGTGGGGATATTCAGCTTTGCCAGGTACGGCAGTGATTTTTACAGCTCACACTACGAAGGCAAACTGAAGAAGCTGCAGAAGAAATCTTCAAGTGACTACTCAGTTTTTGATAATTATTACGTTCCTGAAGTG---ACTAGTGTTCTGCTGCTTCGGTCCTGTAAGACTTTAACCCATGAGATTGGACATATCTTTGGACTTCGGCACTGCCAGTGGCTCGCATGCCTGATGCAAGGCTCCAACCACTTGGAAGAAGCTGACCAGCGTCCCCTCGACCTTTGCCCTATCTGTTTACGCAAGTTGCAGAGTGCTATCGGCTTCCACCTTAAAGACAGATACAAAGCGCTGGTGAGGTGGGTTGATGCCGAGTCCACTGACACACCT------------------------------ACCGTTACTCCGGAACGTAGCCGTGAGGATCCTCTGAGTTTGCCCAAACCTGTGGAAGCCTTTAAGGAATGGAGAGAGTGGATAACAAAATGCCTTGCTGTTCTTCAGAAA---------------------------
>oryAfe1
ATGCAAACCGTCAGGCACTCTGAACAGACACTGAAAACAGCTCTCATTTCAAAGACCCCAGTGCTTGTGTCGCAGTATGAGAACTTCAATGCTGGGGAACAGCGTTTGATGAACGAAGCCTTTCAACCAAACAGTGATCTCTTTGGACCCATTACCTTGCATTCGGAATCAGACTGGATTACCTCCCATCCTGAGACCCCACAAGACTTTGAACAGTTCTACAATGATCCTAAAAGAAAGATACCGTCTCCAGACAAATGCACTATCTATATACAGGCTATTGGATCTCTAGGGAACACCCGAATTATCAGTGAAGAATATATTAAATGGCTTAAGGGCTACTGTGAAGCATTTTTCTATGGCTTGAGAGTAAAACTCCTAGAACCCATTCCTGTTTCTGCCACAAGATGTTCCTTCAGAGTCAATGATAACACACAAAACCTACAAATCCATGCTGGGGACATCTTGAAGTTCTTAAAAAGGAAGAAACCAGGAAATGCCTTCTGTGTTGTGGGGATAACGATGATTGATCTTTACCCAAGAGACTCCTGGAATTTTGTCTTTGGGCAAGCCTCTTTGACAGATGGTGTGGGGATATTCAGCTTTGCCAGGTATGGCAGTGATTTTTATAGCTCACACTATGAGGGCAAAGTGAGGAAGCTGGAGAGACCATCTTCAAGTGAATACTCAGTCTTTGATAACTATTACATTCCTGAAATC---ACAAGTATATTTCTGCTTCGATCCTGTAAGACTTTGACCCATGAGATTGGCCACATCTTTGGACTGCGACACTGCCAGTGGCTCTCATGCCTGATGCAAGGCTCCAACCACTTGGAAGAAGCTGACAGGCGCCCTCCAAATCTTTGTCCCATCTGTTTACGCAAGTTGCAGTCCGCTATTGGCTTCAACATAGTAGAAAGATACAAAGCACTGCTGAGGTGGATTGATGGTGAATCTGCTGACTTACCC------------------------------GGGATAATGCCAAAACACAGTCATGAGGGGGAAGTGAATTTGCCAGAACGTGTGGAAGCCTTTAAGGAATGGAAAGAGTGGATAATTAAATGCCTTGCTGTTCTCCAAAAA---------------------------
>loxAfr3
ATGCAAACCATACGGCACTCTGAACAGACACTGAAAACAGCTCTCATCTCAAAGACTCCAGCGCTTGTGTCTCAGTATGAGAGCTTAGATGCTGGGGAACGGCGCTTGATGAACGAAGCCTTTCAGCCAAACAGTGCTCTCTTTGAACCTATTACCTTGCATTCGGAGTCAGATTGGATTACCTCCCATCCTGAGGCCCCTCAAGACTTTGAACAGTTTTTCAATGACCCTAAAAGAAAGACACCGTCTCCAGAGAAAAGCAGTATATACATACAGTCTATTGGATCTCTGGGAAACACCAGAATTATCAGTGAAGAATATATTAAATGGCTTAAGGGCTACTGTGAAGCATTTTTCTATGGCTTGACAGTAAAACTCCTGGAACCCATTCCTGTTTCTGCAACGAGATGTTCCTTCAGGGTCAATGCTCACACACAAAACCTGCAAATTCATGCAGGGGACATCCTAACATTCTTAAAAAGGAAGAAACCAGAAAATGCCTTCTGTGTTGTGGGGATAACAATGATTGATCTTTACCCAAGAGACTCCTGGAATTTTGTCTTTGGACAAGCCTCTTTGACAGATGGTGTGGGGATATTCAGCTTTGCCAGGTATGGCAGTGATTTTTACAGCTCACGCTATGAAGGCAAAGTGAAGAAGCTGGAGAAATCATCTTCAAGTGAATATTCAGTTTTTGATAACTATTATATTCCTGAAATC---ACTAGTGTTTTTCTGCTTCGATCATGTAAGACTTTGACCCATGAGATTGGACACATCTTTGGAATGCGACACTGCCAGTGGCTCTCATGCCTGATGCAAGGCTCCAACCACTTGGAAGAAGCCGACCGGCGCCCTCCAAACCTTTGTCCCATCTGTTTACGCAAGTTGCAGTGTGCCATTGGCTTCAACATAGTAGAAAGATACAAAGCATTGTTGAGGTGGATTGATGATGAACCTTCCAACAAACCT------------------------------GGAGTAACACCAAAACATAGTCGTGAGGGAAATGTGAATTTACCAAAACGTGTGGAAGCCTTTAAGGAATGGAAAGAGTGGATAATGAAATGCCTTGCTGTTCTCCAAAAA---------------------------
>triMan1
ATGCAAACCATACGGCACTCTGAACAGACACTGAGAACAGCTCTCATCTCAAAGACCCCAGCGCTTGTGTTGCAGTATGAGAACTTAGATGCTGGGGAACGGCGCTTGATGAACGAAGCCTTTCAGCCAAACAGTGCTCTCTTTGAACCTATTACCTTGCATTCGCAGTCAGATTGGATTACCTCCCATCCCGAGGCCCCTCAGGACTTTGAACAGTTTTTCAATGATGCTAAAAGAAAGACACCATCTCCAGAGAAATGCAATATCTATATACAGTCTATTGGCTCTCTTGGGAACACCAGAATTATCAGTGAAGAATATATTAAATGGCTTAAGGGCTACTGTGAAGCATTTTTCTATGGCTTGACAGTAAAACTCCTAGAACCCATTCCTGTTTCTGCAACGAGATGTTCCTTCAGGGTCAATGATAACACAAAAAACCTACAAATTCATGCAGGGGACATCCTGAATTTCTTAAAAAGGAAGAAGCCAGAAAATGCCTTCTGTGTTGTGGGGATAACAATGATTGATCTTTACCCAAGAGACTCCTGGAATTTTGTCTTTGGACAAGCCTCTTTGACAGATGGTGTGGGGATATTCAGCTTTGCCAGGTATGGCAGTGATTTTTATAGCTCCCACTACGAAGGCAAAGTGAAGAAGCTGGAGAAATCATCTTCAAGTGAATATTCAGTTTTTGATAACTATTATATTCCTGAAATC---ACTAGTATTTTTCTGCTTCGATCCTGTAAGACTTTAACCCATGAGATTGGACACATCTTTGGAATGCGACACTGCCAGTGGCTCTCATGCCTGATGCAAGGCTCCAACCACCTGGAAGAAGCTGACCGGCGCCCTCCAAACCTTTGTCCCATCTGTTTACGCAAGTTGCAGTGCGCCATTGGCTTCAACATAGTAGAAAGATACAAAGCGTTGTTGAGGTGGATCGATGATGAATCTTCTGACATACCT------------------------------GGAATAACGTCGAAACATAGTCGCGAGGGGAATGTGCATTTGCCAAAACGTGCGGAAGCCTTTAAGGAGTGGAAAGAGTGGATAATTAAATGCCTTGCTGTTCTCCAAAAA---------------------------
>conCri1
ATGCAAATAGTTCGGCACTCCTCACAGACGCTGAAAGCAGCCCTCCTGTCAAAGAACCCAGTGCTTGTGTCGCAGTATGAGAAGTTAGATGCTGGGGAACGGCGTTTGCTGAACGAAGCCTTCCAGCCGGGGAGTGGCCTCTTTGGGCCCATCACCTTGCATTCGCAGTCGGACTGGATCACCTCCCATCCTGAGAATCCCCAAGACTTTGAACAGTTTTTCAGCGATCCCGACAGAAATGCACCCTCTCCAGAGAATCACAGTATTTATATCCAGTGCATTGGATCTCTAGGCAACACCAGAATTATCAGCGAGCAATACATTAAGTGGCTCAAGGGCTACTGTGAAGCATTTTTTTATGGCTTGACAGTCAAGCTCCTGGAACCAGTCCCTGTCTCTGCAACGAGGTGTGCCTTTAGAATCAATGATAACACAAAAAACCTACAAATCCATGCAGGTGACATCCTGAGGTTCTTAAAAATGAAGAAACCCCAAGATGCCTTCTGTATTGTGGGGATAACAATGATTGATCTTTACCCAAGAGACTCCTGGAATTTTGTCTTTGGACAGGCCTCTTTGACAGACGGTGTGGGGATATTCAGCTTTGCCAGGTACAGCAGTGAATTTTACAGCTCGCACTTCGAAGGCCGAGTGAAGAGGCCGAAGAAAACATCTTCCAATGACTATTCGATTTTTGATGACTATTTCGTGCCTGACGTGGTGACGAGTGTCCTGCTGCTTCGGTCCTGTAAGACCTTGACCCACGAGATCGGCCACATATTTGGACTCCGCCACTGCCAGTGGCTCGCGTGCCTGATGCAGGGCTCCAACCACCTGGAGGAGGCCGACCTGCGGCCCCTGGACCTCTGCCCCATCTGTCTGCGCAAGCTGCAGTGCGCCCTGGGCTTCAGCATAAGAGAAAGATACGAAGCCTTGGTGAGGTGGATGGAGGAGGGGTGTGCGGACACACCG------------------------------GGAGTCACTTGGAAACCGAGCCGCGAGGACAACGCTCGTCTGCCAAAGCCCGTGGAAGCCTTTAAGGAATGGAGAGAGTGGCTAATAAAATGCCTCGCTGTTCTCCAGAAGCAAGAACCTTCAGATATGAGTAAC---
>speTri2
ATGCAAGTATTACGTCACTCTGAACAGACACTGAAAAGAGCTCTCATCTCTAAGAACCCAGCACTTGTGTCACAGTATGAGAAATTAGATGCTAGGGAACAGCAATTAATGAAGGAAGCCTTCCAGCCAACCAGTGATCTTTATGGACCTATTATTTTGCAATCACAATCAGACTGGATAATCTCACATCCTGAGGCTCCTCAAGACTTTGAGCAGTTTTTCAGTAATCCCTACAGAAAGATACCCTCTCCAGAGAAGCACAGTATTTATTTACTGGCCATTGGATCTCTAGGAAACACCAGAGTTATCAGTGAAGAATATACTAAATGGCTCAAGGGCTACTGTGAAGCATTTTTCTATGGCATGAGTGTAAAACTCCTAGAACCGATTCCTGTTTCTGCCACACGGTGTTCTTTTAGAGTGAATGATCACACACGCAATTTACAAATCCATGCAGGGCATATCCTGAAGTTCTTAAAAAAGAAGAAACCTGAAGATGCTTTCTGTGTTGTGGGAATAACAATGATTGATCTTTACCCAAGAGATTCCTGGAATTTTGTCTTTGGACAGGCTTCTTTGACAGATGGAGTGGGGATATTCAGCTTTGCTAGATATGGCAGCAATTTCTATAGCTCACATTATAAAGGCACAGTGAAAAAGCTCCATAAAAAATCTTCCAATGACTATGCCATTTTTGATAACTACTTTATTCCTGAAATC---ACTAGTGTTTTGCTGCTGCGATCCTGTAAGACTTTATCCCATGAGATTGGACACATATTTGGACTGCGACACTGCCAGTGGCTCACATGCCTGATGCAGGGCTCCAACCACTTGGAGGAAGCTGACCGTCGTCCTCTAAACCTGTGTCCTATCTGTCTACGCAAGTTGCAGTGTGCCATTGGCTTCAATATTGCAGAAAGATACAAAGCACTGGTGAGGTGGATTGATGAT------GTTAACACACCC------------------------------AGAGCAACTCCGAAACCTAGTTGTGAAGATAATGTGCATTTACCGAAACCCGTAGAGGCCTTTCAGGATTGGAAAGAGTGGATAATGAAATGCCTTGCTGTTCTCCAAAAA---------------------------
>tarSyr2
ATGCAAACAGTTCAGCACTCTGCACAGACACTGAAAACAGCTCTCATCTCAAAGAATTCAGTGCTTGTGTCCCAGTACGAGAAATCAGATGTTGGGGAGCAGCGTCTCCTGAACGAAGCCTTCCAGCCAGCCAATGGTCTCTTTGGGCCCATTACCTTGCACTCTCAGTCGGACTGGATCACCTCCCATCCCGAGGCTTCTCAAGACTTCGAACAGTTTTTCAGTGATCCTGACAGAAGAACACCCTCTCCGGACAAACGCAGCATTTATCTACAGTCCATTGGATCTCTAGGAAAAACCAGAATTATCAGTGAAGAATATATTAAATGGCTCAAGGGCTACTGTGAAGCATTTTTCTATGGGTTGACAGTAAAACTCCTAGAGCCGGTTCCTGTTTCTGCAACGAGGTGTTCCTTTAGAGTCAACGATAACACACAAAACCTACAAATTCATGCAGGGCACATCCTGAAGTTCTTAAAAAAGAAGAAACCTGACGATGCCTTTTGTGTTGTGGGGATAACAATGATTGATCTTTACCCAAGAGACTCCTGGAATTTCGTCTTTGGACAAGCCTCTTTGACAGATGGTGTGGGGATATTCAGCTTCGCCAGGTATGGCAGTGATTTTTATAGCTTGCACTATGAAGGCAGAGTGAAGACGCTCCAGAAGACATCTCTGAGAGACTATTCAATTTTTGATGACTATTATATTCCGGAAATA---ACTAGTGTTTTGCTGCTTCGATCCTGTAAGACCTTAGCCCATGAGATTGGACACATATTTGGACTGCGACACTGCCAGTGGCTCGCGTGCCTAATGCAGGGGTCCAACCACTTGGAAGAAGCTGACCGGCGCCCTCTGAACCTTTGCCCTATCTGCTTACGCAAGTTGCAATGTGCTGTTGGCTTCAGCATTGCAGAAAGATACAAGGCGTTGTTGAGTTGGATTGATGGTGAATCTACTGACGCACCT------------------------------GCCGTCGCTCCAAAACGCAGCCACGAAGAGAGTGTGAATATACCGAAACCTGTCGAGGCCTTTAAGGACTGGAGAGGGTGGATATTCAAATGCCTTGCTGTTCTCCAAGAA---------------------------
>echTel2
-------------------------------------------------------------------------------------------------------------------------------------------------------------------------------------------------------------------------------------------------------------------------------------------GATCTCTTGGGAATACCAAACTCATCAGTGATGAATATATTAAGTGGCTTAAGGGCTACTGTGAAGCATTTTTCTACGGCTTGACAGTAAAACTCCTGGAACCCATCCCTGTTTCAGCAACAAGATGTTCCTTTAGAGTCAATGATAACACCCAAAACCTACAAATCCATGCTGGGGACATCCTGAAGTTCTTAAAATGGAAAAAACCCGAAAATGCTTTCTGTGTCGTGGGGATCACCATGATCGATCTTTACCCAAGAGACTCCTGGAATTTTGTCTTTGGACAAGCCTCCTTGACAGACGGTGTGGGGATATTCAGCTTCGCCAGGTACAGCAATGACTTTTACAGCGAGTGCTTCAAAGGCAAAGGGCAGAAGCCAGTGGTATCTTCCTCCAGCGACTATTCGGTATTTGACAACTACTGTGTTCCTGAGATC---ACTGGTGTTTTGCTGCTTCGCTCCTGTAAGACTTTGACCCACGAGATCGGACACATCTTTGGAATGCGACACTGCCAGTGGCTCTCTTGCCTGATGCAAGGCTCCAACCACCTGGAGGAAGCTGACCGGCGCCCCCCACACCTCTGTCCCATCTGCTTGCGCAAGCTGCAGAGCGCCATTGGCTTCCACATCGCCGACAGATACCACGCCTTGTTGAGGTGGATTGAAGAGGAACCTGCTGACGTCCTT------------------------------GGAAGAACGCCAAAACCTGCCTGTGAGGAGGCTGGGAATTGGCCAGATGGGATGGCAGCCTTCAAGGAATGGAAAGAGTGGATAGTCAGATGCCTTGCTGTTCTCCAGAAAGAAGGACCTTCAGATAGGAGTAATT--
>micOch1
ATGCAGATACTCCGGCACTCTGAGCATACCCTGAAGACAGCTCTCATCTCTAAGAACCCAGAGCTTGTGTCACTGTATGAGAAGTTCAACGCTGGGGAGCAGCGTTTAATGAATGAAGCCTTCCAGCTGTCCAGCAGCCTCTTTGGACCGATCTCTGTGCATTCCCGGTCAGATTGGATCACCTCCCACCCTGAAGCTCCCCAGGATTTCGAACAGTTTTTCACTGATCGCTACAGAAACAAACCCTGTCCGGAGAAACACATTATCTATATACAGTCCATCGGCTCTCTAGGCAACACCAGAGTTATCAGTGAAGAATATATTAAGTGGCTCAAGGGCTACTGCGAAGCTTTTTTTTATGGTTTGACCGTAAAATTCTTAGAGCCAGTGTCCGTGTCTGCAACGAGGTGTGCCTTTAGAGTGAATGAGCACACACAGAACTTACAGATCCATGCAGGGCATATCCTGGCGTTCTTGAAAAAGAAGAAACCCCAAGATGCCTTCTGCATCGTGGGGATAACAATGATCGACCTGTACCCCCGGGACTCCTGGAATTTTGTCTTTGGACAGGCCTCTTTGACAGATGGTGTGGGGATATTCAGCTTCGCCAGGTATGGCAAGGATTTCTACAGCACACGGTATGAAGGGACAGTGAAGCATCCCCGGCGAACGTCCTCCAGTGACTATTCCATTTTTGATAACTATTACAATCCCGAGATC---ACTAGTATTTTGCTGTGGCGATCCTGTAAGACTTTAACCCATGAAATCGGACACATATTTGGACTGCGACACTGCCAGTGGCTTGCGTGTTTGATGCAAGGCTCCAACCACTTAGAAGAATCTGACCGGCGTCCTCTAAACCTTTGCCCTATCTGCTTACGCAAGCTGCAGTGTGCTATTGGCTTCAGTATTGTAGAGAGATACAGAGCACTGCTGAGATGGATTGACGATGAACCTAGCCACGCATCA------------------------------AGAGCAACTCCCAGAAATAGTTCTGTC---CATGTGAATTTGCCGAAACCTGTGGAAGCCTTTAAGGACTGGAGAGAGTGGGTAGTAAAGTGCATTGCTGTTCTGGAAAAA---------------------------
>mm10
ATGCAGGTACTACGGCACTCCGAGCACACACTGAAAACAGCTCTCCTCTCAAAGAACCCAGTGCTTGTGTCACAGTATGAGAAGTTAGATGCTGGGGAGCAACGGTTAATGAATGAAGCCTTCCAGCCACGCAGTAACCTGTTTGAGCCCATTACTGTGCACTCCCAGTCAGACTGGATCTCCTCCCACCCCGAGGCTCCCCAAGACTTTGAGCAGTTTTTCTCTGACCGCTACAGAAAGGCACCCTGTCCAAAGAAACATATAATCTACATTCAGTCCATTGGCTCTCTAGGCAACACCAGAGTCATCAGTGAAGAGTATATTAAATGGCTCAAGGGCTACTGTGAAGCATTTTTCTACGGTTTGAAGGTGAAGTTCTTAGAACCTGTTTCGGTCTCTGAAACCAAGTGTTCCTTTAGAGTGAATGAGCACACACAAAACCTGCAAATCCACACAGGACATATCCTGGCATTCTTGAAGAAGAATAAACCGGAAGATGCCTTCTGCATCGTGGGGATCACAATGATCGATCTCTACCCTCGGGACTCGTGGAACTTCGTCTTTGGACAGGCCTCCTTGTCAAGTGGTGTGGGCATATTCAGCTTTGCCAGGTATGGCAAGGACTTCTACACCTCGAAATACGAAGGCAATGTGACGTCTCTGCAGCTAACGTCTCCCACTGACTACTCCATTTTTGATAACTATTACATCCCTGAAATC---ACTAGTGTTTTGCTGTTGCGATCCTGTAAGACTTTAACCCATGAGATCGGACACATACTTGGACTGCGACACTGCCAGTGGCTTGCGTGTTTAATGCAAGGCTCCAATCACTTGGAGGAATCTGACCGGCGTCCTCTGAATGTTTGCCCTATCTGCTTACGAAAGCTGCAGAGTGCCATTGGCTTCAATATTGTGGAGAGATACAGAGCACTGGTGAAGTGGATTGACGACGAATCTTGCAACGAATCA------------------------------GGAGCAACTCCGAAAAGTAGTTCTGAG---CATGCGCATTTGCCGAAACCTGTGGAAGCCTTTAAGGATTGGAGAGAGTGGCTAATGAGATGCATTGCTCTCCTTGAGAAA---------------------------
>rn6
ATGCAGGTACTACGGCACTCCGAGCACACACTGAAAACAGCTCTCCTCTCAAAGAACCCAGACCTCGTGTCCCAGTACGAGAAGTTAGACGCGGGGGAGCAACGGTTAATGAATGAAGCCTTCCAGCCACGCAATAATCTATTCGAACCCATTACCTTGCATTCACAGTCAGACTGGATCTCCTCCCACCCCGAGGCTCCCCAAGACTTCGAGCAGTTTTTCTCTGACCGCTACAGGAAGGCACCCTGCCCGAAGAAACACATTATCTACATTCAGCCCATTGGCTTTCTAGGCAACACCAGAGTTATCAGTGAGGAGTATATTAAATGGCTCAAGGGCTACTGCGAAGCCTTTTTCTACGGTTTGAAGGTGAAGTTCTTAGAACCGGTTTCTGTCTCTGCGACTAAGTGCTCCTTTAGAGTGAACGAGAACACACAGAACCTGCAGATCCACACAGGGCACATCCTGGCATTCTTGAAGAGGAATAAACCCGAAGATGCCTTCTGCATCGTGGGGATAACGATGATCGACCTCTACCCTAGAGACTCGTGGAACTTCGTCTTCGGCCAGGCCTCCCTGTCAAGTGGCGTGGGCATATTCAGCTTTGCCAGGTACGGCAAGGACTTCTACACCTCGAAATATGAAGGCAGCGTGAAGGTTCCCCAGCGGACAGTCTCCAGTGACTACTCCATTTTTGATAACTACTACATCCCTGAGATC---ACTAGTGTTTTGCTGCTGCGATCCTGTAAGACTTTAACCCACGAGATCGGACACATACTTGGATTGCGACACTGCCAGTGGCTTGCGTGCTTAATGCAAGGCTCCAATCACTTGGAGGAATCTGACCGTCGTCCTCTAAATGTCTGCCCTATCTGCTTACGTAAGCTGCAGAGTGCTATCGGCTTCAATATTGTGGAGAGATACAAAGCCCTGGTGAAGTGGATTGACGATGAGTCTTGCGGCGAGTCA------------------------------GGAGCGACTCCGAAAAGCAGCTCTGAG---CATGTGTATTTGCCGAAGCCTGTGGAAGCCTTCAAGGACTGGAGAGAGTGGATACTCAGATGCATTGCTGTTCTTGAGAAA---------------------------
