# Supplementary material for: Six reference-quality genomes reveal evolution of bat adaptations
Source: Nature. 2020 Jul 22;583(7817):578–84. doi: 10.1038/s41586-020-2486-3 (PMC8075899; doi:10.1038/s41586-020-2486-3)
Supplement: Supplementary file 6 — Alignments of 12,931 protein-coding genes across 48 mammals. [file 41586_2020_2486_MOESM6_ESM.gz › suppDataFile/ENST00000439640.aln.fasta]

>hg38
ATGGGAGTGCAGGTGGAAACCATCTCCCCAGGAGACGGGATGCTTGAAGATGGAAAGAAATTTGATTCCTCCCGGGACAGAAACAAGCCCTTTAAGTTTATGCTAGGCAAGCAGGAGGTGATCCGAGGCTGGGAAGAAGGGGTTGCCCAGATGAGTGTGGGTCAGAGAGCCAAACTGACTATATCTCCAGATTATGCCTATGGTGCCACTGGGCACCCAGGCATCATCCCACCACATGCCACTCTCGTCTTCGATGTGGAGCTTCTAAAACTGGAA---
>panTro5
ATGGGAGTGCAGGTGGAAACCATCTCCCCAGGAGACGGGATGCTTGAAGATGGAAAGAAATTTGATTCCTCCCGGGACAGAAACAAGCCCTTTAAGTTTATGCTAGGCAAGCAGGAGGTGATCCGAGGCTGGGAAGAAGGGGTTGCCCAGATGAGTGTGGGTCAGAGAGCCAAACTGACTATATCTCCAGATTATGCCTATGGTGCCACTGGGCACCCAGGCATCATCCCACCACATGCCACTCTCGTCTTCGATGTGGAGCTTCTAAAACTGGAA---
>gorGor5
ATGGGAGTGCAGGTGGAAACCATCTCCCCAGGAGACGGGATGCTTGAAGATGGAAAGAAATTTGATTCCTCCCGGGACAGAAACAAGCCCTTTAAGTTTATGCTAGGCAAGCAGGAGGTGATCCGAGGCTGGGAAGAAGGGGTTGCCCAGATGAGTGTGGGTCAGAGAGCCAAACTGACTATATCTCCAGATTATGCCTATGGTGCCACTGGACACCCAGGCATCATCCCACCACATGCCACTCTCGTCTTCGATGTGGAGCTTCTAAAACTGGAA---
>oryAfe1
ATGGGAGTGCAGGTGGAGACCATCTCCCCCGGAGACGGAATGCTTGAAGATGGAAAGAAATTTGATTCCTCCCGGGACAGAAACAAGCCCTTTAAGTTTATGTTGGGCAAACAGGAGGTGATCCGAGGCTGGGAAGAAGGGGTCGCCCAGATGAGTGTGGGTCAGAGAGCCAAACTGACTATCTCCCCAGACTACGCCTATGGTGCCACTGGGCACCCAGGCATCATCCCACCAAACGCCACTCTCGTCTTTGACGTGGAGCTTCTAAAACTGGAA---
>ponAbe2
ATGGGAGTGCAGGTGGAAACCATCTCCCCAGGAGACGGGATGCTTGAAGATGGAAAGAAATTTGATTCCTCCCGGGACAGAAACAAGCCCTTTAAGTTTATGCTAGGCAAGCAGGAGGTGATCCGAGGCTGGGAAGAAGGGGTTGCCCAGATGAGTGTGGGTCAGAGAGCCAAACTGACTATATCTCCAGATTATGCCTATGGTGCCACTGGGCACCCAGGCATCATCCCACCACATGCCACTCTCGTCTTCGATGTGGAGCTTCTAAAACTGGAA---
>triMan1
ATGGGAGTGCAGGTGGAGACCATCTCCCCCGGAGACGGGATGCTTGAAGATGGAAAGAAATTTGATTCCTCCCGGGACAGAAACAAGCCCTTTAAATTTATGCTAGGCAAGCAGGAGGTGATCCGAGGCTGGGAAGAAGGGGTTGCCCAGATGAGTGTGGGTCAGAGGGCCAAACTGACTATCTCTCCAGACTACGCCTACGGTGCCACTGGGCACCCAGGCATCATCCCGCCAAATGCCACTCTTGTCTTTGATGTGGAACTTCTAAAACTGGAA---
>loxAfr3
ATGGGAGTGCAGGTGGAGACCATCTCCCCCGGAGACGGGATGCTTGAAGATGGAAAGAAATTTGATTCATCCCGGGACAGAAACAAGCCCTTTAAGTTTATGCTAGGCAAGCAGGAGGTGATCCGAGGCTGGGAAGAAGGGGTTGCCCAGATGAGCGTGGGTCAGAGGGCCAAACTGACTATCTCCCCAGACTACGCCTATGGTGCCACTGGGCACCCAGGCATCATCCCACCAAATGCCACTCTCGTCTTTGATGTGGAACTTCTAAAACTGGAA---
>macFas5
ATGGGAGTGCAGGTGGAAACCATCTCCCCAGGAGACGGGATGCTTGAAGATGGAAAGAAATTTGATTCCTCCCGGGACAGAAACAAGCCCTTTAAGTTTATGCTAGGCAAGCAGGAGGTGATCCGAGGCTGGGAAGAAGGGGTTGCCCAGATGAGTGTGGGTCAGAGAGCCAAACTGACTATATCTCCAGATTATGCCTATGGTGCCACTGGGCACCCAGGCATCATCCCACCACATGCCACTCTCGTCTTCGATGTGGAGCTTCTAAAACTGGAA---
>calJac3
ATGGGAGTGCAGGTGGAAACCATCTCCCCAGGAGACGGGATGCTTGAAGATGGAAAGAAATTTGATTCCTCCCGGGACAGAAACAAGCCCTTTAAGTTTATGCTAGGCAAGCAGGAGGTGATCCGAGGCTGGGAAGAAGGGGTTGCCCAGATGAGTGTCGGTCAGAGAGCCAAACTGACTATATCTCCAGATTATGCCTACGGTGCCACTGGGCACCCAGGCATCATCCCACCACATGCCACTCTTGTCTTTGATGTGGAGCTTCTAAAACTGGAA---
>saiBol1
ATGGGAGTGCAGGTGGAAACCATCTCCCCAGGAGACGGGATGCTTGAAGATGGAAAGAAATTTGATTCCTCCCGGGACAGAAACAAGCCCTTTAAGTTTATGCTAGGCAAGCAGGAGGTGATCAGAGGCTGGGAAGAAGGGGTTGCCCAGATGAGTGTGGGTCAGAGAGCCAAACTGACTATATCTCCAGATTATGCTTACGGTGCCACTGGGCACCCAGGCATCATCCCACCACATGCCACTCTTGTCTTCGATGTGGAGCTTCTAAAACTGGAA---
>HLmyoMyo6
ATGGGAGTGCAGGTGGAGACCATCTCCCCCGGAGACGGGATGCTTGAAGATGGAAAGAAATTTGATTCCTCCCGGGACAGAAACAAGCCCTTTAAGTTTATGCTAGGCAAGCAGGAGGTGATCCGAGGCTGGGAAGAAGGGGTTGCCCAGATGAGTGTGGGTCAGAGAGCCAAACTGACTATCTCCCCAGACTATGCCTATGGTGCCACTGGGCACCCAGGCATCATCCCACCAAATGCCACTCTCGTCTTTGATGTGGAACTTCTAAAACTGGAA---
>HLpipKuh2
ATGGGAGTGCAGGTGGAGACCATCTCCCCCGGAGACGGGATGCTTGAAGATGGAAAGAAATTTGATTCCTCCCGGGACAGAAACAAGCCCTTTAAGTTTATGCTAGGCAAACAGGAGGTGATCCGAGGCTGGGAAGAAGGGGTTGCCCAGATGAGTGTGGGTCAGAGAGCCAAACTGACTATCTCCCCAGACTATGCCTATGGTTCCACTGGGCACCCAGGCATCATCCCACCAAATGCCACTCTCGTCTTTGATGTGGAACTTCTAAAACTGGAA---
>HLmolMol2
ATGGGAGTGCAGGTGGAGACCATCTCCCCCGGAGACGGGATGCTTGAAGATGGAAAGAAATTTGATTCTTCCCGGGACAGAAACAAGCCCTTTAAGTTTATGCTAGGCAAGCAGGAGGTGATCCGAGGCTGGGAAGAAGGGGTTGCCCAGATGAGTGTGGGTCAGAGAGCCAAACTGACTATCTCCCCAGACTATGCCTACGGTGCCACTGGGCACCCAGGCATCATCCCACCAAATGCCACTCTTGTCTTTGATGTGGAACTTCTAAAACTGGAA---
>HLphyDis3
ATGGGAGTGCAGGTGGAGACCATCTCCCCGGGAGACGGGATGCTTGAAGACGGAAAGAAATTTGATTCCTCCCGGGACAGAAACAAGCCCTTTAAGTTTATGCTAGGCAAGCAGGAGGTGATCCGAGGCTGGGAAGAAGGGGTTGCCCAGATGAGTGTGGGCCAGAGAGCCAAACTGACGATCTCCCCGGACTACGCCTACGGTGCCACTGGGCACCCGGGCATCATCCCACCAAACGCCACTCTGGTCTTTGACGTGGAGCTTCTAAAACTGGAA---
>HLrhiFer5
ATGGGAGTGCAGGTGGAGACCATCTCCCCCGGAGACGGGATGCTTGAAGATGGAAAGAAATTTGATTCCTCCCGGGACAGAAACAAGCCCTTTAAGTTTATGCTAGGCAAGCAGGAAGTGATCCGAGGCTGGGAAGAAGGGGTTGCCCAGATGAGTGTGGGTCAGCGAGCCAAACTGACTATCTCCCCGGACTATGCCTATGGCGCCACTGGGCACCCAGGCATCATCCCACCAAATGCCACTCTCGTCTTTGACGTGGAGCTTCTAAAACTGGAA---
>HLrouAeg4
ATGGGAGTGCAGGTGGAGACCATCTCTCCCGGAGACGGGATGCTTGAAGATGGAAAGAAATTTGATTCCTCCCGGGACAGAAACAAGCCCTTTAAGTTTGTGCTAGGCAAGCAGGAGGTGATCCGAGGCTGGGAAGAAGGGGTTGCCCAGATGAGTGTGGGTCAGAGAGCCAAACTGACCATCTCCCCAGACTATGCCTATGGTGCCACTGGGCACCCAGGCATCATCCCACCAAATGCCACTCTTGTCTTTGATGTGGAGCTTCTAAAACTGGAA---
>otoGar3
ATGGGAGTGCAGGTGGAGACCATCTCCCCCGGAGACGGGATGCTTGAAGATGGAAAGAAATTTGATTCCTCCCGAGACCGAAACAAGCCCTTTAAGTTTATGCTAGGCAAGCAGGAGGTGATCCGAGGCTGGGAAGAAGGGGTTGCCCAGATGAGTGTGGGTCAGAGAGCCAAACTGACTATATCTCCAGACTATGCGTATGGTGCCACTGGGCACCCAGGCATCATCCCACCACACGCCACTCTCGTCTTTGATGTGGAGCTTCTGAAGCTGGAA---
>micMur3
ATGGGAGTGCAGGTGGAGACCATCTCCCCCGGAGACGGGATGCTTGAAGATGGAAAGAAATTTGATTCCTCCCGGGACAGAAACAAGCCCTTTAAGTTTATGCTAGGCAAGCAGGAGGTGATCCGAGGCTGGGAAGAAGGGGTTGCCCAGATGAGTGTGGGTCAGAGAGCCAAACTGACTATATCTCCAGACTATGCGTATGGCGCTACTGGGCACCCAGGCATCATCCCACCACACGCCACTCTCATCTTTGACGTGGAACTTATGAAACTTGAA---
>lepWed1
ATGGGAGTGCAGGTGGAAACCATCTCCCCCGGAGACGGGATGCTTGAAGATGGAAAGAAATTTGATTCCTCCCGGGACAGAAACAAGCCCTTTAAGTTTATGCTAGGCAAGCAGGAGGTGATCCGAGGCTGGGAAGAAGGGGTTGCCCAGATGAGTGTGGGTCAGAGAGCCAAACTAACCATCTCCCCAGACTACGCCTATGGTGCTACTGGGCACCCAGGCATCATCCCGCCAAATGCCACTCTCGTCTTTGACGTGGAGCTTCTGAAACTGGAA---
>micOch1
ATGGGAGTGCAGGTGGAGACCATCTCTCCTGGAGACGGGATGCTTGAAGATGGAAAGAAATTTGATTCCTCTCGGGACAGAAACAAGCCTTTTAAGTTTATGCTAGGCAAGCAGGAGGTGATCCGAGGCTGGGAAGAAGGGGTAGCCCAGATGAGTGTGGGTCAGAGAGCCAAACTGACAATCTCCCCAGATTATGCCTATGGAGCCACTGGGCACCCAGGCATCATCCCACCACATGCCACTCTGGTCTTCGACGTGGAGCTTCTAAAACTGGAA---
>musFur1
ATGGGAGTGCAGGTGGAGACCATCTCACCCGGAGACGGGATGCTTGAAGATGGAAAGAAATTTGATTCCTCCCGGGACAGAAACAAGCCCTTTAAGTTTATGCTAGGCAAGCAGGAGGTGATCCGAGGCTGGGAAGAAGGGGTTGCCCAGATGAGTGTGGGTCAGAGAGCGAAACTGACCATCTCCCCAGACTATGCCTACGGTGCTACTGGGCACCCAGGCATCATCCCGCCAAATGCCACTCTTGTCTTTGACGTGGAGCTTCTGAAACTGGAA---
>hetGla2
ATGGGAGTGCAGGTGGAAACCATCTCCCCAGGAGACGGGATGCTTGAAGATGGAAAGAAATTTGATTCCTCCCGGGACAGAAACAAGCCCTTTAAGTTTATGCTGGGCAAGCAGGAGGTGATCCGAGGCTGGGAGGAAGGGGTAGCCCAGATGAGTGTGGGTCAGAGAGCCAAACTGACTATCTCCCCAGACTATGCCTATGGTGCCACTGGGCACCCAGGCATCATCCCACCACATGCCACTCTTGTCTTCGACGTGGAGCTTCTAAAACTGGAA---
>felCat8
ATGGGAGTGCAGGTGGAGACCATCTCCCCCGGAGACGGGATGCTTGAAGATGGAAAGAAATTTGATTCCTCCCGGGACAGAAACAAGCCCTTTAAGTTTATGCTAGGCAAGCAGGAGGTGATCCGAGGCTGGGAAGAAGGGGTTGCCCAGATGAGTGTGGGTCAGAGAGCCAAACTGACCATCTCCCCAGACTACGCCTACGGTGCCACCGGCCACCCAGGCATCATCCCACCGAATGCCACCCTCGTCTTTGACGTGGAGCTTCTGAAACTGGAA---
>cerSim1
ATGGGAGTGCAGGTGGAAACCATCTCCCCCGGAGACGGGATGCTTGAAGATGGAAAGAAATTTGATTCCTCCCGGGACAGAAACAAGCCCTTTAAGTTTATGCTGGGCAAGCAGGAGGTGATCCGGGGCTGGGAAGAAGGGGTTGCCCAGATGAGTGTGGGTCAAAGAGCCAAACTGACTATCTCCCCAGACTACGCCTACGGTGCCACTGGGCACCCAGGCATCATCCCACCAAATGCCACCCTTGTCTTTGACGTGGAGCTTCTAAAACTGGAA---
>HLequCab3
ATGGGAGTGCAGGTGGAGACCATCTCCCCCGGAGACGGGATGCTTGAAGATGGAAAGAAATTTGATTCCTCCCGGGACAGAAACAAGCCCTTTAAGTTTATGCTGGGCAAGCAGGAGGTGATCCGAGGCTGGGAAGAAGGGGTTGCCCAGATGAGTGTGGGTCAGAGAGCCAAACTGACGATCTCCCCAGACTACGCCTACGGTGCCACTGGGCACCCGGGCATCATCCCGCCAAACGCCACCCTTGTCTTTGATGTGGAGCTTCTAAAACTGGAA---
>susScr11
ATGGGAGTGCAGGTGGAGACCATCTCCCCCGGAGACGGGATGCTTGAAGATGGAAAGAAATTCGACTCCTCCCGGGACAGAAACAAGCCCTTTAAGTTTGTGCTAGGCAAGCAGGAGGTGATCCGAGGCTGGGAAGAAGGGGTCGCCCAGATGAGTGTGGGTCAGAGAGCCAAGCTGACTATCTCCCCAGACTATGCCTACGGTGCCACTGGGCACCCAGGCATCATCCCACCGAATGCCACTCTCGTCTTTGACGTGGAGCTTCTAAAACTGGAA---
>bosTau8
ATGGGAGTGCAGGTGGAGACCATCTCTCCCGGAGACGGGATGCTTGAAGATGGAAAGAAATTCGATTCCTCCCGGGACAGAAACAAGCCCTTTAAGTTTGTGCTGGGCAAGCAGGAGGTGATCCGAGGCTGGGAAGAAGGGGTTGCCCAGATGAGTGTGGGTCAGAGAGCCAAGCTGACTATCTCCCCAGACTATGCCTATGGTGCCACTGGCCACCCAGGCATCATCCCACCAAATGCCACTCTCATCTTTGACGTGGAACTTCTAAAACTGGAA---
>ochPri3
ATGGGAGTGCAGGTGGAGACCATTTCCCCCGGAGACGGGATGCTTGAAGATGGAAAGAAATTCGATTCCTCCCGGGACAGAAACAAGCCCTTTAAGTTTATGCTGGGCAAGCAGGAGGTGATCCGAGGCTGGGAAGAAGGGGTTGCCCAGATGAGTGTGGGTCAGAGGGCCAAACTGACCATCTCCCCAGATTATGCCTACGGTGCCACTGGGCACCCGGGCATCATCCCACCTCATGCCACTCTCGTCTTTGACGTGGAGCTTCTAAAACTGGAA---
>HLturTru3
ATGGGAGTGCAGGTGGAGACCATCTCCCCCGGAGACGGGATGCTTGAAGATGGAAAGAAATTCGATTCCTCCCGGGACAGAAACAAGCCCTTTAAGTTTGTGCTGGGTAAGCAGGAGGTGATCCGAGGCTGGGAAGAAGGGGTTGCCCAGATGAGTGTGGGTCAGAGAGCCAAGCTGACTATCTCCCCAGACTATGCCTATGGCGCCACTGGGCACCCAGGCATCATCCCACCAAATGCCACTCTCGTCTTTGATGTGGAGCTTCTAAAACTGGAA---
>echTel2
------------------------------------GG-ATGCTGGAAGATGGGAAGAAATTTGACTCCTCCCGGGATAGAAACAAGCCCTTTAAGTTCATGCTGGGCAAGCAGGAGGTGATCCGAGGCTGGGAAGAAGGGGTGGCCCAGATGAGCGTGGGTCAGAGAGCCAAACTGACCATCTCCCCAGACTATGCCTACGGTGCTACTGGGCACCCTGGCATCATCCCACCAAACGCCACTCTGGTCTTTGACGTGGAGCTTCTGAAGCTGGAAT--
>HLcamFer2
------------------------------------GG-ATGCTTGAAGATGGAAAGAAATTCGATTCCTCCCGGGACAGAAACAAGCCCTTTAAATTTATGCTAGGCAAGCAGGAGGTGATCCGAGGCTGGGAAGAAGGGGTTGCCCAGATGAGCGTGGGTCAGAGAGCCAAGCTGACTATCTCCCCAGACTATGCCTACGGTGCCACTGGGCACCCAGGCATCATCCCACCAAATGCCACTCTCATCTTTGACGTGGAGCTTCTAAAACTGGAAT--
>oryCun2
------------------------------------GG-ATGCTTGAAGATGGAAAGAAATTCGATTCCTCCCGGGACAGGAACAAGCCCTTTAAGTTTATGCTGGGCAAGCAGGAGGTGATCCGAGGCTGGGAAGAAGGGGTTGCCCAGATGAGTGTGGGTCAGAGAGCCAAACTGACCATCTCCCCAGACTATGCCTACGGTGCCACTGGGCACCCGGGCATCATCCCACCACACGCCACTCTCGTCTTCGACGTGGAGCTTCTAAAACTGGAAT--
>speTri2
------------------------------------GG-ATGCTTGAAGATGGAAAGAAATTTGATTCTTCCCGGGACAGAAACAAGCCCTTTAAGTTTATGCTAGGCAAGCAGGAGGTGATCCGAGGCTGGGAAGAAGGGGTGGCCCAGATGAGTGTGGGTCAGAGAGCCAAACTGACTATCTCCCCAGACTATGCCTACGGTGCCACTGGGCACCCGGGCATCATCCCACCACACGCCACTCTGGTCTTCGATGTGGAGCTTCTAAAACTGGAAT--
>conCri1
------------------------------------GG-ATGCTTGAAGATGGAAAGAAATTTGATTCCTCCCGGGACAGAAACAAGCCCTTTAAGTTTATGCTAGGCAAGCAGGAGGTGATCCGAGGCTGGGAAGAAGGGGTTGCCCAGATGAGTGTGGGCCAGAGAGCCAAACTGACTATCTCCCCAGACTACGCCTACGGTGCCACTGGACACCCAGGCATTATCCCACCAAACGCCACTCTCGTCTTTGACGTGGAACTTCTAAAACTGGAAT--
>balAcu1
------------------------------------GG-ATGCTTGAAGATGGAAAGAAATTCGATTCCTCCCGGGACAGAAACAAGCCCTTTAAGTTTGTGCTGGGTAAGCAGGAGGTGATCCGAGGCTGGGAAGAAGGGGTTGCCCAGATGAGCGTGGGTCAGAGAGCCAAGCTGACTATCTCCCCAGACTATGCCTATGGCGCCACTGGGCACCCAGGCATCATCCCGCCAAATGCCACTCTCGTCTTTGATGTGGAGCTTCTAAAACTGGAAT--
>sorAra2
------------------------------------GG-ATGCTTGAAGATGGAAAGAAATTTGATTCCTCCCGGGATAGAAACAAGCCCTTTAAGTTTATGCTAGGCAAGCAGGAAGTGATTCGAGGCTGGGAAGAAGGGGTCGCCCAGATGAGCGTGGGCCAGAGAGCCAAACTGACCATCTCTCCAGACTATGCCTATGGTGCCACTGGACACCCGGGCATCATCCCACCCAACGCCACTCTCGTCTTTGACGTGGAACTTCTAAAGCTGGAAT--
>HLmanJav1
------------------------------------GG-ATGCTTGAAGATGGAAAGAAATTTGATTCCTCCCGGGACAGAAACAAGCCTTTTAAATTTATGCTAGGCAAGCAGGAGGTGATCCGAGGCTGGGAAGAAGGGGTTGCCCAGATGAGTGTCGGTCAGAGAGCCAAACTGACTATATCCCCAGACTACGCCTATGGTGCCACCGGGCACCCAGGCATCATCCCACCAAATGCCACCCTCGTCTTTGACGTGGAGCTTTTAAAACTGGAAT--
>criGri1
-------------------------------------GAATGCTTGAAGATGGAAAGAAATTTGATTCCTCTCGGGACAGAAACAAGCCCTTTAAGTTTATGCTAGGCAAGCAGGAGGTGATCCGAGGCTGGGAAGAAGGGGTAGCCCAGATGAGTGTAGGTCAGAGAGCCAAACTGACAATCTCCCCAGACTATGCCTATGGAGCCACTGGGCACCCAGGCATCATCCCACCACATGCCACTCTGGTTTTTGATGTGGAGCTTCTAAAACTGGAAT--
>canFam3
------------------------------------GG-ATGCTTGAAGATGGAAAGAAATTTGATTCCTCCCGGGACAGAAACAAGCCCTTTAAGTTTATGCTAGGCAAGCAGGAGGTGATCCGAGGCTGGGAAGAAGGGGTTGCCCAGATGAGTGTGGGTCAGAGAGCCAAACTGACTATCTCCCCAGACTACGCCTATGGTGCTACTGGGCACCCAGGCATCATCCCACCAAATGCCACTCTCGTCTTTGACGTGGAGCTTCTGAAACTGGAAT--
>tarSyr2
------------------------------------GG-ATGCTTGAAGATGGAAAGAAATTTGATTCCTCCCGGGACAGGAACAAGCCCTTTAAGTTTATGCTAGGCAAGCAGGAGGTGATCCGAGGCTGGGAAGAAGGGGTTGCCCAGATGAGTGTGGGTCAGAGAGCCAAATTGACTATATCTCCAGACTATGCCTATGGTGCCACTGGGCACCCTGGCATCATCCCACCACACGCCACTCTCGTCTTTGATGTGGAACTTCTAAAACTGGAAT--
>ailMel1
------------------------------------GG-ATGCTTGAAGATGGAAAGAAATTTGATTCCTCCCGGGACAGAAACAAGCCCTTTAAGTTTATGCTAGGCAAGCAGGAGGTGATCCGAGGCTGGGAAGAAGGGGTTGCCCAGATGAGTGTGGGTCAGAGAGCCAAACTGACCATCTCCCCAGACTACGCCTACGGTGCTACTGGGCACCCAGGCATCATCCCGCCAAACGCCACTCTCGTCTTTGACGTGGAGCTTCTGAAACTGGAAT--
>manPen1
------------------------------------GG-ATGCTTGAAGATGGAAAGAAATTTGATTCCTCCCGGGACAGAAACAAGCCCTTTAAGTTTATGCTAGGCAAGCAGGAAGTGATCCGAGGCTGGGAAGAAGGGGTTGCCCAGATGAGTGTCGGTCAGAGAGCCAAACTGACAATATCCCCAGACTACGCCTATGGTGCCACCGGGCACCCAGGCATCATCCCACCAAATGCCACCCTCGTCTTTGACGTGGAGCTTTTAAAACTGGAAT--
>dasNov3
ATGGGAGTGCAGGTGGAGACCATCTCCCCCGGAGACGGGATGCTTGAAGATGGAAAGAAATTTGATTCCTCTCGGGACAGAAACAAGCCCTTTAAATTTACACTAGGCAAGCAGGAGGTGATCCGAGGCTGGGAAGAAGGGGTTGCCCAGATGAGTGTGGGTCAGAGAGCCAAACTGACCATCTCCCCAGACTACGCCTACGGTGCCACTGGACACCCAGGCATCATCCCACCAAACGCCACTCTCGTGTTTGATGTAGAGCTTCTAAAACTGGAA---
>cavPor3
ATGGGAGTGCAGGTGGAGACCATCTCCCCAGGAGACGGGATGCTTGAAGATGGAAAGAAATTTGATTCTTCCCGGGACAGAAACAAGCCCTTTAAGTTTATGCTAGGCAAGCAGGAGGTGATCAGAGGTTGGGAAGAAGGAGTAGCCCAGATGAGTGTGGGTCAGCGAGCCAAACTGACTATCTCCCCAGACTACGCCTATGGTGCCAAAGGGCATCCCGGCATCATCCCACCACATGCCACTCTTGTCTTCGATGTGGAGCTTCTAAAACTGGAA---
>eriEur2
ATGGGAGTGCAGGTGGAGACCATCTCCCCCGGAGACGGGATGCTTGAAGATGGAAAGAAATTTGATTCCTCCCGGGACAGAAATAAGCCGTTCAAGTTTATGCTAGGCAAGCAGGAGGTGATCCGAGGCTGGGAAGAAGGAGTTGCCCAGATGAGTGTGGGTCAGCGAGCCAAACTGATCATCTCTCCAGATTATGCATATGGTTCCACTGGCCACCCTGGCATCATCCCACCAAATGCCACTCTCGTCTTTGATGTGGAACTTCTAAAACTGGAA---
>tupChi1
------------------------------------GG-ATGCTTGAAGATGGAAAGAAATTTGATTCTTCCCGGGACAGAAACAAGCCCTTTAAGTTTATGCTGGGCAAACAGGAGGTGATCCGAGGCTGGGAAGAAGGGGTTGCCCAGATGAGTGTGGGCCAGCGAGCCAAATTGATCATCTCCCCAGACTATGCCTACGGTGCAACTGGGCACCCAGGCATCATCCCACCACACGCCACTCTCATCTTCGACGTGGAACTTCTAAAACTGGAAT--
>rn6
ATGGGAGTGCAGGTGGAGACCATCTCTTCTGGAGACGGGATGCTTGAAGATGGGAAGAAATTTGACTCCTCTCGGGACAGAAACAAGCCTTTTAAGTTTACACTAGGCAAGCAGGAGGTGATCCGAGGCTGGGAAGAAGGGGTAGCCCAGATGAGTGTGGGCCAGAGAGCCAAACTGATAATCTCCCCAGACTATGCCTATGGAGCCACCGGGCACCCAGGCATCATCCCACCACATGCTACTCTTGTTTTTGATGTGGAGCTTCTAAAACTGGAA---
>mm10
ATGGGAGTGCAGGTGGAGACCATCTCTCCTGGAGACGGGATGCTTGAAGATGGAAAGAAATTTGATTCCTCTCGGGACAGAAACAAGCCTTTTAAGTTTACACTAGGCAAGCAGGAGGTGATCCGAGGCTGGGAGGAAGGGGTAGCCCAGATGAGTGTGGGTCAGAGAGCCAAACTGATAATCTCCTCAGACTATGCCTATGGAGCCACCGGGCACCCAGGCATCATCCCACCACATGCCACTCTTGTTTTTGATGTGGAGCTTCTAAAACTGGAA---
