# Supplementary material for: Six reference-quality genomes reveal evolution of bat adaptations
Source: Nature. 2020 Jul 22;583(7817):578–84. doi: 10.1038/s41586-020-2486-3 (PMC8075899; doi:10.1038/s41586-020-2486-3)
Supplement: Supplementary file 6 — Alignments of 12,931 protein-coding genes across 48 mammals. [file 41586_2020_2486_MOESM6_ESM.gz › suppDataFile/ENST00000524782.aln.fasta]

>cerSim1
ATGGCGGCGGAGCCGAGCAAGACGGAAATCCAGACTCTTTTTAAGAGGCTTCGCGCAATTCCGACGAACAAGGCCTGCTTCGACTGTGGCGCCAAGAATCCGAGCTGGGCCAGCATCCCATACGGCGTTTTCTTGTGCATTGACTGCTCGGGGGTGCACCGCTCCCTGGGCGTCCATCTCAGCTTCGTCAGGTCCACAGAGTTGGATTCCAACTGGAGCTGGTTCCAGCTAAGGTGTATGCAGGTCGGCGGGAATGCCAATGCGACAGCTTTCTTCCGCCAACATGGATGCACAGCCAGTGATGCCAACACCAAATATAATAGCCGAGCTGCCCAGATGTATCGGGAAAAGATCCGACAGCTGGGGAGTGCGGCCCTGGCTAGGCATGGCACTGATCTTTGGATAGACAATATGAGTAGTGCT---TCCAGTCACTCCCCGGAGAAGAAGGACTCTGATTTCTTCACAGAACACACTCAACCCCCTGCCTGGAATGCACCAGCCACTGACCCAGCAGAGACCCAGCAGCCAGCCCCATCA---GAGAGCAGTGGCCTGGCACAGCCGGAGCATGGCCCCAACACAGACCTGCTTGGCACCTCACCCAAAGCCTCTCTGGAATTGAAAACCTCCCTCATTGGCAAGAAGAAGCCAGCAGCAGCCAAGAAAGGGCTGGGTGCCAAGAAAGGCCTAGGGGCCCAGAAGGTGAGCAGCCAGAGCTTCAGTGAGATTGAGCGACAGGCCCAGGTGGCAGAGAAGCTCCGTGAGCAGCAGGTGGCTGATGCCAAGAAGCAGGCCGAGGAGTCCATGGTTGCCTCCATGCGTCTAGCCTACCAGGAGCTCCAAATTGACCGTAAGAAGGAGGAGAAGAAGCTACAGAATCTGGAAGGGAAGAAGCGAGAACAGGCAGAGAGGTTGGGCATGGGCTTGGTATCCCGAAGCTCCGTCTCCCACTCAGTGCTGTCTGAGATGCAGGTGATCGAGCAGGAAACCCCAGTGAGTGCAAAATCTTCCCGCTCGCAGCTGGACTTATTTGATGATGTTGGTACTTTCGCCTCTGGACCCCCAAAGTACAAGGACAACCCCTTTTCCTTGGGGGAAAGTTTTGGTTCCCGCTGGGATACAGATGCCTCCTGGGGTATGGACAGGATGGAGGAGAAGGAGCCAGAAGTGACCATCTCAAGCATCCGGCCTATCTCAGAAAGAGTCACAAACCGGAGGGAAGTAGAAAGCCGGAGCTCAGGCCTCGAGTCCAGTGAAGCACGTCAGAAATTTGCAGGAGCCAAAGCCATCTCGTCTGACATGTTCTTTGGGCGGGAGGTGGATGCTGAGTATGAAGCCAGGTCTCGGTTACAGCAGCTCTCAGGCAGTAGCGCCATCAGCTCTTCAGACCTCTTTGGGGACGTGGACGGAGCTCATGGAGCAGGTGGCGTGTCTCTGGGGAATGTGCTCCCCACAGCTGACATCGCCCAGTTTAAGCAGGGTGTCAAGTCTGTGGCTGGGAAGATGGCTGTGCTAGCCAATGGTGTGATGAATTCTTTGCAGGATCGCTATGGTTCCTAC---
>HLrhiFer5
ATGGCGGCGGAGCCGAGTAAGACCGAAATCCAGACTCTTTTTAAGAGGCTTCGCGCAATTCCCACCAACAAGGCCTGCTTCGACTGTGGCGCCAAGAATCCGAGTTGGGCCAGCATCACGTACGGTGTTTTCTTGTGCATTGACTGCTCCGGGGTACACCGCTCCCTGGGCGTCCATCTCAGCTTCATCAGGTCCACAGAGTTGGATTCCAACTGGAACTGGTTCCAGCTGAGGTGTATGCAGATCGGCGGGAATGCCAATGCGACAGCTTTCTTCCGCCAACATGGATGCACAGCCAGTGATGCCAACACCAAATATAATAGCCGAGTTGCCCAGATGTACCGGGAAAAGATCCGGCAGCTGGGGAGTGCGGCCCTGGCTAGGCATGGCACCGACCTTTGGATAGAG---------AGTGCT---CCCAATCACTCTCCGGAGAAGAAGGACGCTGATTTCTTCATGGAACACACCCAACATCCTGCCTGGGATGCACCAGCCACCAATCCAGCAGAGACCCAGCAGCCGGCCCCGTCTGCAGAGAACAGTGGCCTGGCACAGCCGGAGCCTGGCCCTAACACGGACCTGCTGGGCACCTCACCCAAAGCCACTCTGGAACTGAAAACCTCCCTCATTGGCAAGAAGAAGCCAGCAGCAGCTAAGAAAGGGCTGGGTGCCAAGAAAGGCCTAGGGGCCCAGAAGGTGAGCAGCCAGAGCTTCAGCGAGATTGAGCGACAGGCCCAGGTGGCAGAGAAGCTCCGAGAGCAGCAGGTGGCTGACGCCAAGAAGCAGGCCGAGGAGTCTATGGTTGCCTCCATGCGTCTGGCTTACCAGGAGCTCCAGATTGACCGGAAGAAGGAGGAGAAGAAGCTACAGAATCTGGAAGGGAAGAAGCGAGAGCAGGCAGAGAGGTTGGGCATGGGCTTGGTATCCCGAAGCTCCGTCTCCCACTCAGTGCTGTCTGAGATGCAGGTGATTGAGCAGGAAACCCCCGTGAGTGCAAAATCCTGCCGCTCGCAGCTGGACTTGTTTGACGATGTTGGGAGTTTCGCCTCTGGACCCCCAAAGTACAAGGACAACCCCTTTTCCTTGGGGGACACTTTTGGTTCCCGCTGGGATGCAGATGCTACCTGGGGCATGGACAGGATGGAGGAGAAGGAGCCCGAAGTAACGATTTCAAGCATCCGGCCTATTTCAGAAAGAGTCACAAACCGACGGGAAGTGGAGAGCCGGAGCTCGGGCCTCGAGTCCAGTGAAGCACGTCAGAAGTTTGCAGGAGCCAAAGCCATCTCATCTGACATGTTCTTTGGGCGGGAGGTAGATACCGAGTATGAAGCTAGGTCTCGGCTACAGCAGCTCTCAGGCAGTAGTGCCATCAGCTCTTCAGACCTCTTTGGGGACATGGATGGAGCTCATGGAGCAGGTAGCGTATCTCTGGGGAATGTGCTCCCCACAGCGGACATCGCCCAGTTTAAGCAGGGTGTCAAGTCTGTGGCCGGGAAGATGGCTGTGCTGGCCAACGGTGTGATGAATTCTTTGCAGGATCGCTATGGTTCCTAC---
>HLmyoMyo6
ATGGCGTCCGAGCCGAGCAAGACCGAGATCCAAACCCTTTTTAAGAGGCTTCGCGCAATTCCGACCAACAAGGCCTGTTTCGACTGTGGCGCCAAGAATCCGAGTTGGGCCAGCATCACGTACGGTGTTTTCTTGTGCATTGACTGCTCCGGGGTGCACCGCTCCCTGGGTGTCCATCTCAGCTTCATCAGGTCCACAGAGTTGGATTCCAACTGGAGCTGGTTCCAGCTGAGGTGCATGCAGGTCGGCGGGAATGCCAATGCGACAGCTTTCTTCCGCCAACATGGATGCACAGCCAGTGATGCCAACACCAAGTATGATAGCCGAGCTGCCCGGATGTACCGGGAAAAGATCCGGCAGCTGGGAAGTGCAGCCCTGGCCAGGCATGGCACCGATCTCTGGATAGACAACATGAGTGGTGCTCCCCCCAGTCACTCTCCGGAGCGGAAGGATTCTGATTTCTTCATGGAACACACTCAACCCCCTGCCTGGGATGTACCAGCCACCGACCCCGCAGAGCCCGAGCAGCCAGCCCTGTCTACAGAAAGCAGTGGATTGGCACAGCCGGAGCATGGCCCCAACACGGACCTGCTTGGCACCTCACCCAAA---ACTCTGGAAATGAAAACCTCCCTCATTGGCAAGAAGAAGCCAGCAGCCACTAAGAAAGGGCTGGGTGCCAAGAAAGGCCTAGGGGCCCAGAAGGTGAGCAGCCAGAGCTTCAGCGAGATTGAGCGGCAGGCCCAGGTGGCAGAGAAGCTCCGTGAGCAGCAGGTGGCTGATGCCAAGAAGCAGGCCGAGGAGTCCGTGGTTGCCTCCATGCGTCTGGCCTACCAGGAGCTCCAGATTGACCGCAAGAAGGAGGAGAAGCAGCTACAGAATCTGGAAGGGAAGAAGCGAGAGCAGGCAGAGAGGTTGGGCATGGGCTTGGTGTCGCGAAGCTCCGTCTCCCACTCGGTGCTGTCTGAGATGCAGGTGATTGAGCAGGAAACTCCAGTGAGTGCAAAATCCTCCCGCTCACAGTTGGACTTATTTGATGATGTTGGTACTTTCGCCTCTGGACCCCCAAAGTACAAGGACAACCCCTTTTCCTTGGGGGAAAGTTTTGCTTCCCGCTGGGATACAGATGCCACCTGGGGTATGGACAAGATGGAGGAGAAGGAGCCAGAAGTGACCATCTCAAGCATCCGGCCTATTTCAGAAAGAGTCACAAACCGGAAGGAAGTGGAGAGCCGGAGCTCAGGCCTCGAGTCCAGTGAAGCACGTCAGAAATTCGCAGGAGCCAAAGCCATCTCCTCTGACATGTTCTTTGGGCGGGAGGTGGATACTGAGTATGAAGCCAGGTCTCGGCTACAGCAGCTCTCGGGCAGTAGTGCCATCAGCTCTTCAGACCTCTTTGGGGACATGGATGGAGCTCATGGAACAGGCAACGTATCTCTGGGGAATGTGCTCCCCACAGCTGACATTGCCCAGTTTAAGCAGGGTGTCAAGTCTGTGGCCGGGAAGATGGCAGTGCTGGCCAATGGTGTGATGAATTCTTTGCAGGATCGCTATGGTTCCTAC---
>HLequCab3
ATGGCGGCGGAGCCGAGCAAGACCGAAATCCAGACTCTTTTTAAAAGGCTTCGCGCAATTCCGACCAACAAGGCCTGCTTTGACTGTGGCGCCAAGAATCCGAGCTGGGCCAGCATCACGTACGGCGTTTTCCTGTGCATTGACTGCTCTGGGGTGCACCGCTCCCTGGGCGTCCATCTCAGCTTCATCAGGTCCACAGAGTTGGATTCCAACTGGAGCTGGTTCCAGCTGAGGTGTATGCAGGTCGGCGGGAACGCCAATGCGACAGCTTTCTTCCGCCAACATGGATGCACAGCGAGTGATGCCAACACCAAATATAACAGCCGAGCTGCCCAGATGTACCGGGAAAAGATCCGGCAGCTGGGGAGCGCGGCCCTGGCTAGGCATGGCACTGATCTTTGGATAGACAATATGACTAGTGCT---TCCGGTCACTCCCCAGAGAAGAAGGACTCTGATTTCTTCACAGAACACACTCAGCCCCCTGCCTGGAATGCACCAGCCACTGACCCAGCAGAGACCCAGCAGCCAGCTCCG---GCAGAGAGCAGTGGCCTGGCACAGCCGGAGCACGGCCCCAACACGGATCTGCTTGGCACCTCACCCAAAGCCTCTCTGGAACTGAAAACCTCCCTCATTGGCAAGAAGAAGCCAGCAGCAGCTAAGAAAGGGCTGGGTGCTAAGAAAGGCCTCGGGGCCCAGAAGGTGAGCAGCCAGAGCTTCAGCGAGATTGAGCGACAGGCCCAGGTGGCAGAGAAGCTCCGTGAGCAGCAGGTGGCTGATGCCAAGAAGCAGGCCGAGGAGTCCATGGTTGCCTCCATGCGTCTAGCCTACCAGGAGCTGCAAATTGACCGGAAGAAGGAGGAGAAGAAGCTACAGAATCTGGAAGGGAAGAAGCGAGAGCAGGCAGAGAGGCTGGGCATGGGCTTGGTATCCCGAAGCTCTGTCTCCCACTCGGTGCTGTCTGAAATGCAGGTGATCGAGCAGGAAACCCCGGTGACTGCAAAGTCCTCCCGCTCGCAGCTGGATTTGTTTGACGATGTTGGTACTTTTGCCTCTGGACCCCCAAAGTACAAGGACAACCCCTTTTCCTTGGGGGAAAGTTTTGGTTCCCGCTGGGATACAGATGCCTCCTGGGGTATGGACAGGATGGAGGAGAAGGAGCCGGAAGTGACCATCTCAAGCATCCGGCCTATCTCAGAAAGAGTCACAAACCGGAGGGAAGCAGAAAGCCGGAGCTCAGGCCTTGAGTCCAGTGAAGCGCGTCAGAAATTTGCAGGAGCCAAAGCCATCTCATCTGACATGTTCTTTGGGCGGGAGGTGGATGCCGAGTATGAAGCCAGGTCTCGGCTACAGCAGCTCTCAGGCAGCAGCGCCATCAGCTCTTCAGACCTTTTTGGGGACGTGGATGGAGCTCATGGAGCAGGTAGCGTATCTCTGGGGAACGTGCTCCCCACGGCTGACATTGCCCAGTTTAAGCAGGGTGTCAAGTCTGTGGCTGGGAAGATGGCTGTGCTGGCCAACGGTGTGATGAATTCTTTACAGGATCGCTATGGTTCCTAC---
>hg38
ATGGCGGCGGAGCCGAACAAGACCGAAATCCAGACTCTTTTTAAGAGGCTTCGCGCAGTTCCAACCAACAAGGCCTGTTTCGACTGCGGCGCCAAGAATCCGAGTTGGGCCAGCATCACGTACGGTGTTTTCTTGTGCATTGACTGTTCCGGGGTGCACCGCTCCCTGGGCGTCCATCTGAGCTTCATCAGGTCCACAGAGTTGGATTCCAACTGGAACTGGTTCCAGCTGAGGTGTATGCAGGTCGGCGGGAATGCCAATGCGACGGCTTTTTTTCGCCAACATGGATGCACAGCCAATGATGCCAACACCAAATATAATAGCCGAGCTGCCCAGATGTACCGGGAGAAGATCCGGCAGCTGGGGAGTGCGGCCCTGGCTAGGCATGGCACTGATCTTTGGATAGACAACATGAGTAGTGCCGTTCCTAATCACTCCCCAGAGAAGAAGGACTCTGATTTCTTCACAGAACACACTCAACCCCCTGCCTGGGATGCGCCAGCCACTGAGCCTTCAGGGACCCAGCAGCCAGCCCCGTCTACAGAGAGCAGTGGCCTGGCACAGCCGGAGCATGGCCCCAACACAGACCTGCTTGGCACCTCACCCAAAGCCTCACTGGAACTGAAAAGCTCCATCATTGGCAAGAAGAAGCCAGCAGCAGCTAAGAAAGGGCTGGGTGCCAAGAAAGGCCTAGGGGCCCAGAAGGTGAGCAGCCAGAGCTTCAGTGAGATTGAGCGGCAGGCTCAGGTGGCAGAGAAGCTCCGTGAGCAGCAGGCAGCCGATGCCAAGAAGCAGGCGGAGGAGTCCATGGTCGCCTCCATGCGTCTGGCCTACCAGGAGCTCCAGATTGATCGTAAGAAAGAGGAAAAGAAGCTACAGAATCTGGAAGGGAAGAAGCGAGAGCAGGCAGAAAGGTTGGGCATGGGCTTGGTATCCCGAAGCTCTGTCTCCCACTCCGTGCTGTCTGAGATGCAGGTGATTGAGCAGGAAACCCCAGTGAGTGCAAAATCCTCTCGCTCGCAGCTGGACTTGTTTGACGATGTTGGTACTTTCGCCTCTGGACCCCCAAAGTACAAGGACAATCCCTTTTCCTTAGGGGAAAGCTTTGGCTCCCGCTGGGATACAGATGCTGCCTGGGGTATGGACAGGGTAGAGGAGAAGGAGCCAGAAGTGACCATCTCAAGCATCCGGCCTATTTCAGAAAGAGCCACAAACCGGAGGGAAGTGGAGAGCCGGAGCTCAGGCCTCGAGTCTAGTGAGGCGCGTCAGAAATTCGCAGGAGCCAAAGCCATCTCATCTGACATGTTCTTTGGGCGGGAGGTGGATGCAGAGTATGAGGCCAGGTCTCGGCTGCAGCAGCTCTCAGGCAGCAGTGCCATCAGCTCTTCAGACCTCTTTGGGGACATGGATGGAGCTCACGGAGCAGGAAGTGTATCTCTGGGGAACGTGCTGCCTACAGCGGACATTGCCCAGTTTAAGCAGGGTGTCAAGTCTGTGGCTGGGAAAATGGCTGTGCTGGCCAATGGTGTGATGAATTCCTTGCAGGATCGCTACGGTTCCTAC---
>panTro5
ATGGCGGCGGAGCCGAACAAGACCGAAATCCAGACTCTTTTTAAGAGGCTTCGCGCAGTTCCAACCAACAAGGCCTGTTTCGACTGCGGCGCCAAGAATCCGAGTTGGGCCAGCATCACGTACGGTGTTTTCTTGTGCATTGACTGTTCCGGGGTGCACCGCTCCCTGGGCGTCCATCTGAGCTTCATCAGGTCCACAGAGTTGGATTCCAACTGGAACTGGTTCCAGCTGAGGTGTATGCAGGTCGGCGGGAATGCCAATGCGACGGCTTTTTTTCGCCAACATGGATGCACAGCCAATGATGCCAACACCAAATATAATAGCCGAGCTGCCCAGATGTACCGGGAGAAGATCCGGCAGCTGGGGAGTGCGGCCCTGGCTAGGCATGGCACTGATCTTTGGATAGACAACATGAGTAGTGCCGTTCCTAATCACTCCCCAGAGAAGAAGGACTCTGATTTCTTCACAGAACACACTCAACCCCCTGCCTGGGATGCGCCAGCCACTGAGCCTTCAGGGACCCAGCAGCCAGCCCCGTCTACAGAGAGCAGTGGCCTGGCACAGCCGGAGCATGGCCCAAACACAGACCTGCTTGGCACCTCACCCAAAGCCTCACTGGAACTGAAAAGCTCCATCATTGGCAAGAAGAAGCCAGCAGCAGCTAAGAAAGGGCTGGGTGCCAAGAAAGGCCTAGGGGCCCAGAAGGTGAGCAGCCAGAGCTTCAGTGAGATTGAGCGGCAGGCTCAGGTGGCAGAGAAGCTCCGTGAGCAGCAGGCAGCCGATGCCAAGAAGCAGGCGGAGGAGTCCATGGTCGCCTCCATGCGTCTGGCCTACCAGGAGCTCCAGATTGATCGTAAGAAAGAGGAAAAGAAGCTACAGAATCTGGAAGGGAAGAAGCGAGAGCAGGCAGAAAGGTTGGGCATGGGCTTGGTATCCCGAAGCTCTGTCTCCCACTCCGTGCTGTCTGAGATGCAGGTGATTGAGCAGGAAACCCCAGTGAGTGCAAAATCCTCTCGCTCGCAGCTGGACTTGTTTGACGATGTTGGTACTTTCGCCTCTGGACCCCCAAAGTACAAGGACAATCCCTTTTCCTTAGGGGAAAGCTTTGGCTCCCGCTGGGATACAGATGCTGCCTGGGGTATGGACAGGGTAGAGGAGAAGGAGCCAGAAGTGACCATCTCAAGCATCCGGCCTATTTCAGAAAGAGCCACAAACCGGAGGGAAGTGGAGAGCCGGAGCTCAGGCCTCGAGTCTAGTGAGGCGCGTCAGAAATTCGCAGGAGCCAAAGCCATCTCATCTGACATGTTCTTTGGGCGGGAGGTGGATGCGGAGTATGAGGCCAGGTCTCGGCTGCAGCAGCTCTCAGGCAGCAGTGCCATCAGCTCTTCAGACCTCTTTGGGGACATGGATGGAGCTCAGGGAGCAGGAAGTGTATCTCTGGGGAACGTGCTGCCTACAGCGGACATTGCCCAGTTTAAGCAGGGTGTCAAGTCTGTGGCTGGGAAAATGGCTGTGCTGGCCAATGGTGTGATGAATTCCTTGCAGGATCGCTACGGTTCCTAC---
>macFas5
ATGGCGGCGGAGCCGAACAAGACCGAAATCCAGACTCTTTTTAAGAGGCTTCGCGCAGTTCCAACCAACAAGGCCTGTTTCGACTGCGGCGCCAAGAATCCGAGTTGGGCCAGCATCACGTATGGTGTTTTCTTGTGCATTGACTGTTCCGGGGTGCACCGCTCCCTGGGCGTCCATCTGAGCTTCATCAGGTCCACAGAGTTGGATTCCAACTGGAACTGGTTCCAGCTGAGGTGTATGCAGGTCGGCGGGAATGCCAATGCGACGGCTTTTTTCCGCCAACATGGATGCACAGCCAATGATGCCAACACCAAATACAATAGCCGAGCTGCCCAGATGTACCGGGAGAAGATCCGGCAGCTGGGGAGTGCGGCCCTGGCTAGGCACGGCACTGATCTTTGGATAGACAACATAAGTAGTGCCGTTCCTAATCACTCCCCGGAGAAGAAGGACTCTGATTTCTTCACAGAACACACTCAACCTCCTGCCTGGGATGCGCCAGCCACTGAGCCTTCAGGGACTCAACAGCCAGCCCCGTCTGCAGAGAGCAGTGGCCTGGCACAGCCGGAGCATGGTCCCAACACAGACCTGCTTGGCACCTCACCCAAAGCCTCACTGGAACTGAAAAGCTCCATCATTGGCAAGAAGAAGCCAGCAGCAGCTAAGAAAGGGCTGGGTGCCAAGAAAGGCCTCGGGGCCCAGAAGGTGAGCAGCCAGAGCTTCAGTGAGATTGAGCGGCAGGCCCAGGTAGCAGAGAAGCTCCGTGAGCAGCAGGCAGCCGATGCCAAGAAGCAGGCGGAGGAGTCCATGGTCGCCTCCATGCGTCTGGCCTACCAGGAGCTCCAGATTGATCGTAAGAAAGAGGAGAAGAAGCTACAGAATCTGGAAGGGAAGAAGCGAGAGCAGGCAGAGAGATTGGGCATGGGCTTGGTATCCCGAAGCTCTGTCTCCCACTCCGTGCTGTCTGAGATGCAGGTGATCGAGCAGGAAACCCCAGTGAGTGCAAAATCTTCTCGCTCTCAGCTGGACTTGTTTGACGATGTTGGTACTTTCGCCTCTGGACCCCCAAAGTACAAGGACAACCCCTTTTCCTTAGGGGAAAGCTTTGGTTCCCGCTGGGATACAGATGCTGCCTGGGGTATGGACAGGGTAGAGGAGAGGGAGCCAGAAGTGGCCATCTCAAGCATCCGGCCTGTTTCAGAAAGGGCCACAAACCGGAGGGAAGTGGAGAGCCGGAGCTCAGGCCTCGAGTCTAGTGAGGCACGTCAGAAATTCGCAGGAGCCAAAGCCATCTCATCTGACATGTTCTTTGGGCGGGAGATGGATGCGGAGTATGAGGCCAGGTCTCGGCTGCAGCAGCTCTCAGGCAGCAATGCCATCAGCTCTTCAGACCTCTTTGGGGACATGGATGGAGCTCACGGAGCAGGAAGTGTATCTCTGGGGAACGTGCTGCCTACAGCGGACATTGCCCAGTTTAAGCAGGGTGTCAAGTCTGTGGCCGGGAAAATGGCTGTGCTGGCCAATGGTGTGATGAATTCCTTGCAGGATCGCTACGGTTCCTAC---
>ponAbe2
ATGGCGGCGGAGCCGAACAAGACCGAAATCCAGACTCTTTTTAAGAGGCTTCGCGCGGTTCCAACCAACAAGGCCTGTTTCGACTGCGGCGCCAAGAATCCGAGTTGGGCCAGCATCACGTATGGTGTTTTCTTGTGCATTGACTGTTCCGGGGTGCACCGCTCTCTGGGCGTCCATCTGAGCTTCATCAGGTCCACAGAGTTGGATTCCAACTGGAACTGGTTCCAGCTGAGGTGTATGCAGGTCGGCGGGAATGCCAATGCGACGGCTTTTTTCCGCCAACATGGATGCACAGCCAATGATGCCAACACCAAATATAATAGCCGAGCTGCCCAGATGTACCGGGAGAAGATCCGGCAGCTGGGGAGCGCGGCCCTGGCTAGGCACGGCACTGATCTTTGGATAGACAACATGAGTAGTGCCGTTCCTAGTCACTCCCCAGAGAAGAAGGACTCTGATTTCTTCACAGAACACACTCAACCCCCTGCCTGGGATGCGCCAGCCACTGAGCCTTCAGGGACCCAGCAGCCAGCCCCGTCTACGGAGAGCAGTGGCCTGGCACAGCCGGAGCATGGCCCCAACACAGACCTGCTTGGCACCTCACCCAAAGCCTCACTGGAACTGAAAAGCTCCATCATTGGCAAGAAGAAGCCAGCAGCAGCTAAGAAAGGGCTGGGTGCCAAGAAAGGCCTAGGGGCCCAGAAGGTGAGCAGCCAGAGCTTCAGTGAGATTGAGCGGCAGGCCCAGGTGGCAGAGAAGCTCCGTGAGCAGCAGGCAGCCGATGCCAAGAAGCAGGTGGAGGAGTCCATGGTCACCTCCATGCGTCTGGCCTACCAGGAGCTCCAGATTGATCGTAAGAAAGAGGAAAAGAAGCTACAGAATCTGGAAGGGAAGAAGCGAGAGCAGGCAGAAAGGTTGGGCATGGGCTTGGTATCCCGAAGCTCTGTCTCCCACTCCGTGCTGTCTGAGATGCAGGTGATCGAGCAGGAAACCCCAGTGAGTGCAAAATCCTCTCGCTCGCAGCTGGACTTGTTTGATGATGTTGGTACTTTCGCCTCTGGACCCCCAAAGTACAAGGACAATCCCTTTTCCTTAGGGGAAAGCTTTGGTTCCCGCTGGGATACAGATGCTGCCTGGGGTATGGACAGGGTAGAGGAGAAGGAGCCAGAAGTGACCATCTCAAGCATCCGGCCTATTTCAGAAAGAGCCACAAACCGGAGGGAAGTGGAGAGCCGGAGCTCAGGCCTCGAGTCTAGTGAGGCGCGTCAGAAATTTGCAGGAGCCAAAGCCATCTCATCTGACATGTTCTTTGGGCGGGAGGTGGATGCGGAGTATGAGGCCAGGTCTCGGCTGCAGCAGCTCTCAGGCAGCAGTGCCATCAGCTCTTCAGACCTCTTTGGGGACATGGATGGAGCTCATGGAGCAGGAAGTGTATCTCTGGGGAACGTGCTGCCTACAGCGGACATTGCCCAGTTTAAGCAGGGTGTCAAGTCTGTGGCCGGGAAAATGGCTGTGCTGGCCAATGGTGTGATGAATTCCTTGCAGGATCGCTACGGTTCCTAC---
>calJac3
ATGGCGGCGGAACCGAGTAAGACCGAAATCCAGACCCTTTTTAAGAGGCTTCGCGCAGTTCCAACCAACAAGGCTTGTTTCGATTGCGGCGCCAAGAATCCGAGTTGGGCCAGCATCACGTATGGCGTTTTCTTGTGCATTGACTGCTCCGGGGTGCACCGCTCCCTGGGCGTCCATCTGAGCTTCATCAGGTCCACAGAGTTGGATTCCAACTGGAACTGGTTCCAGCTGAGGTGTATGCAGGTCGGCGGGAATGCCAATGCGACGGCTTTTTTCCGCCAACATGGATGCACGGCCAGTGATGCCAACACCAAATACAATAGCCGAGCTGCCCAGATGTACCGGGAGAAGATCCGGCAGCTGGGGAGTGCAGCCCTGGCTAGGCACGGCACTGATCTTTGGATAGACAACATGAGTAGTGCTGTTCCTAGTCACTCCCCGGAGAAGAAGGACTCTGATTTCTTCACAGAACACACTCAACCCCCTTCCTGGGATGCACCAGCCACTGAGCCCTCAGGGACCCAGCAGCCAGCGTCGTCTTCAGAAAGCAGTGGCCTGGCACAGCCAGAGCATGGCCCCAACACAGACCTGCTTGGCACCTCACCCAAAGCCTCACTGGAACTGAAAAGCTCCATCATTGGCAAGAAGAAGCCAGCAACAGCTAAGAAAGGGCTGGGTGCCAAGAAAGGCCTAGGGGCCCAGAAGGTGAGCAGCCAGAGCTTCAACGAGATTGAACGGCAGGCCCAGGTGGCAGAGAAGCTCCGAGAGCAGCAGGCAGCCGATGCCAAGAGGCAGGCGGAGGAGTCCATGGTCGCATCCATGCGGCTGGCCTATCAGGAGCTCCAGATTGATCGTAAGAAAGAGGAAAAAAAGCTACAAAATCTGGAAGGGAAGAAGCGAGAGCAGGCAGAGAGGCTGGGCATGGGCTTGGTATCTCGAAGCTCTGTCTCCCACTCCGTGCTGTCTGAGATGCAGGTGATCGAGCAGGAAACCCCAGTGAGTGCAAAATCTTCTCGCTCGCAGCTGGACTTGTTTGATGATGTTGGTACTTTCGCCTCTGGACCCCCCAAGTACAAGGACAACCCCTTTTCCTTAGGAGAAAGCTTTGGTTCCCGCTGGGATACAGATGCCACCTGGGGCGTGGACAGGGTAGAG---AAGGAGCCAGAAGTGACCGTCTCAAGCATCCGGCCTATTTCGGAAAGGGCCACAAACCGGAGGGAGGTGGAGAGCCGGAGCACAGGCCTCGAGTCTAGTGAGGCGCGTCAGAAATTTGCAGGAGCCAAAGCCATCTCATCTGACATGTTCTTTGGGCGGGAGGTGGATGCAGAGTATGAGGCTAGGTCTCGGCTGCAGCAGCTCTCAGGCAGCAGTGCCATCAGCTCCTCAGACCTCTTTGGGGACATGGACGGAGCTCACGGAGCAGGAAGTGTATCTCTGGGGAACGTGCTGCCTACAGCGGACATTGCCCAGTTTAAGCAGGGTGTCAAGTCTGTGGCCGGGAAGATGGCTGTGCTAGCCAATGGTGTGATGAATTCCTTGCAGGATCGCTACGGTTCCTAC---
>saiBol1
ATGGCGGCGGAACCGAGCAAGACCGAAATCCAGACCCTTTTTAAGAGGCTTCGCGCAGTTCCAACCAACAAGGCTTGTTTCGATTGTGGCGCCAAGAATCCGAGTTGGGCTAGCATCACGTATGGCGTTTTCTTATGCATTGACTGCTCCGGGGTGCACCGCTCCTTGGGCGTCCATCTGAGCTTCATCAGGTCCACAGAGTTGGATTCCAACTGGAACTGGTTCCAGCTGAGGTGTATGCAGGTCGGCGGGAATGCCAATGCGACGGCTTTTTTCCGCCAACATGGATGCACAGCCAATGATGCCAACACCAAATACAATAGCCGAGCTGCCCAGATGTACCGGGAGAAGATCCGGCAGCTGGGGAGTGCGGCCCTGGCTAGGCACGGCACTGATCTGTGGATAGACAACATGAGTAGTGCTGTTCCTAGTCACTCCCCGGAGAAGAAGGACTCTGATTTCTTCACAGAACACACTCAACCCCCTTCCTGGGATGCACCAGCCACTGAGCCTTCAGGGACCCAGCAGCCAGCGTTGGCTGCAGAAAGCAGTGTCCTGGCACAGCCAGAGCATGGCCCCAACACAGACCTGCTTGGCACCTCACCCAAAGCCTCACTGGAACTGAAAAGCTCCATCATTGGCAAGAAGAAGCCAGCAGCAGCTAAGAAAGGGCTGGGTGCCAAGAAAGGCCTAGGGGCCCAGAAGGTGAGCAGCCAGAGTTTCAACGAGATTGAACGGCAGGCCCAGGTGGCAGAGAAGCTCCGAGAGCAGCAGGCAGCCGATGCCAAGAAGCAGGCGGAGGAGTCCATGGTCGCCTCCATGCGTCTGGCCTATCAGGAGCTCCAGATTGATCGTAAGAAAGAGGAAAAGAAGCTACAGAATCTGGAAGGAAAAAAGCGAGAGCAGGCAGAGAGGCTGGGCATGGGCTTGGTGTCTCGAAGCTCTGTCTCCCACTCCGTGCTGTCTGAGATGCAGGTGATCGAGCAGGAAACCCCAGTGAGTGCAAAATCTTCTCGCTCGCAGCTGGACTTGTTTGAGGATGTTGGTACTTTCGCCTCTGGACCCCCAAAGTACAAGGACAACCCCTTTTCCTTAGGAGAAAGCTTTGGTTCCCGCTGGGATACAGATGCTGCCTGGGGTATGGACAGGGTCGAG---AAGGAGCCAGAAGTGACCATCTCAAGCATCCGGCCTATTTCAGAAAGGGCCACAAACCGGAGGGAGGTGGAGAGCCGGAGCACGGGCCTTGAGTCTAGTGAGGCGCGTCAGAAATTCGCAGGAGCCAAAGCCATCTCATCTGACATGTTCTTTGGGCGGGAGGTGGATGCGGAGTATGAGGCTAGGTCTCGGCTGCAGCAGCTCGCAGGCAGCAGTGCCATCAGCTCTTCAGACCTCTTTGGGGACATGGATGGAGCTCACGGAGCAGGAAGTGTATCTCTGGGGAACGTGCTGCCTACAGCGGACATTGCCCAGTTTAAGCAGGGTGTCAAGTCTGTGGCCGGAAAGATGGCTGTGCTGGCTAATGGTGTGATGAATTCCTTGCAGGATCGCTACGGTTCCTAC---
>otoGar3
ATGGCGGCGGAGCCAAGCAAGACCGAAATCCAGACTCTTTTTAAAAGGCTTCGCGCAATTCCAACCAACAAGGCCTGTTTCGACTGCGGCGCCAAGAATCCCAGTTGGGCCAGTATCACGTATGGTGTTTTCTTGTGCATTGACTGTTCTGGGGTGCACCGCTCCCTGGGCGTCCATCTCAGCTTCATCAGGTCCACAGAGTTGGATTCCAACTGGAACTGGTTCCAGCTGAGGTGTATGCAGGTCGGCGGGAATGCCAATGCGACAGCTTTTTTCCGTCAACATGGATGTATGGCCAATGATGCCAACACCAAGTACAACAGCCGAGCTGCCCAGATGTACCGGGAGAAGATCCGGCAGCTGGGGAGTGCAGCCCTAGCTAGACATGGCACTGATCTTTGGATAGATAATATGAGTAGTGCT---CCTAGTCACTCTCCGGAGAAGAAAGACTCTGATTTCTTCACAGAACATACTCAACCCCCTGCCTGGGATGCGCCAGCCACTGAGCTTTCAGGGACCCAGCAGCCAGCCTCGTCTGCAGAGAGCAGTGGCCTGGCACAGTCAGAGCATGGCCCCAACACAGACCTGCTTGGCACCTCACCCAAAGCCTCTCTGGAACTGAAAAGCTCCATTATTGGCAAGAAGAAGCCAGCAGCAGCTAAAAAGGGGCTGGGTGCCAAGAAGGGCCTAGGGGCTCAGAAGGTGAGCAGCCAGAGCTTTAGCGAGATTGAGCGGCAGGCCCAGGTGGCAGAGAAGCTCCGTGAGCAGCAGGCAGCTGATGCCAAGAAGCAGGCTGAAGAGTCCATGGTTGCTTCCATGCGTCTGGCCTACCAGGAGCTCCAGATTGATCGTAAGAAAGAGGAGAAGAAGCTACAGAATCTGGAAGGGAAGAAGCGAGAGCAGGCAGAAAGGCTGGGTATGGGCTTGGTATCCCGAAGCTCTGTCTCCCATTCGGTGCTGTCTGAGATGCAGGTGATTGAGCAGGAAACCCCAGTGAGTGCAAAATCCTCTCGTTCTCAGCTGGATTTGTTTGACGACGTTGGTACTTTCGCCTCTGGACCCCCAAAGTACAAGGACAACCCCTTTTCCTTGGGGGAAAGTTTTGGTTCCCGTTGGGATACAGATGCTGCCTGGGGTATGGACAGGGTAGAGGAGAAGGAGCCAGAAGTGACTATCTCCAGCATCCGGCCTATTTCAGAAAGAGCCACAAACCGGAGGGAAGTGGAGAGCCGGAACTCAAGCCTCGAGTCCAGTGAAGCACGTCAGAAATTTGCAGGAGCCAAAGCCATCTCTTCCGATATGTTTTTTGGGCGGGAGGTGGATGCTGAGTATGAAGCCAGGTCTCGGCTACAGCAGCTCTCAGGCAGCAGTGCCATCAGCTCTTCAGACCTCTTTGGGGACATAGATGGAGCTCATGGAGCAGGAAGTGTATCTCTGGGGAATGTGCTCCCTACAGCTGACATTGCCCAGTTTAAGCAGGGTGTTAAGTCTGTGGCTGGGAAAATGGCTGTGCTGGCCAACGGTGTGATGAATTCACTGCAGGATCGCTATGGTTCCTAC---
>HLcamFer2
------------------------------------------------------------------------GCCTGCTTCGACTGTGGCGCCAAGAATCCGAGCTGGGCCAGCATCACGTACGGTGTTTTCTTGTGCATTGACTGCTCCGGGGTGCACCGCTCCCTGGGCGTCCATCTCAGCTTCATCAGGTCCACAGAGTTGGATTCCAACTGGAACTGGTTCCAGCTGAGGTGTATGCAGGTCGGCGGGAATGCCAATGCGACAGCTTTCTTCCGCCAACATGGATGCACAGCCAATGATGCCAACACCAAATATAATAGCCGAGCTGCCCAGATGTACCGGGAAAAGATCCGGCAGCTGGGGAGTGCGGCCCTGGCTAGGCATGGCACTGATCTTTGGATAGACAACATGAGTAGTGCT---CCCAGTCACTCCCCAGAGAAGAAGGACTCTGATTTCTTCTCAGAACACACTCAACCCCCTGCCTGGAATGCACCAGCCACTGATCCATCAGAGACCCAGCAGCCAGCCCTGTCTGCAGAAAGCAGTGGCCTGGCACATCCAGAGCATGGCCCCAACATGGACCTGCTTGGCACCTCACCCAAAGCGACTCTGGAACTGAAAACCTCCCTCATTGGCAAGAAGAAGCCAGCAGCAGCTAAGAAAGGGCTGGGTGCCAAGAAAGGCCTCGGGGCCCAGAAGGTGAGCAGCCAGAGTTTCAGTGAGATTGAGCGGCAGGCCCAGGTGGCAGAGAAGCTCCGCGAGCAGCAGGCGGCTGATGCCAAGAAGCAGGCCGAAGAGTCCATGGTTGCCTCCATGCGCCTGGCCTACCAGGAGCTCCAGATTGACCGTAAGAAGGAGGAGAAGAAGCTACAGAATCTGGAAGGGAAGAAGCGCGAGCAGGCAGAGAGGCTGGGCATGGGCTTGGTGTCCCGAAGCTCTGTCTCCCACTCAGTGCTGTCTGAGATGCAGGTGATCGAGCAGGAAACCCCAGTGAGTGCAAAATCCTCCCGCTCGCAGCTGGACTTGTTTGACGATGTTGGTACTTTCGCCTCTGGACCCCCAAAGTACAAGGACAACCCCTTTTCCTTGGGGGAAAGTTTTGGTTCTCGCTGGGATACAGATGCTGCCTGGAGTATGGACAGGATGGAGGAGAAGGAGCCAGAAGTGACCATCTCAAGCATCCGGCCCATTTCAGAAAGAGTCACAAACCGGAGGGAAGTGGAAAGCCGGAGCTCAGGCCTCGAGTCAAGTGAAGCACGTCAGAAATTTGCAGGAGCCAAAGCCATCTCATCTGACATGTTCTTTGGGAGGGAGGTGGATACTGAGTATGAAGCCAGGTCTCGGCTACAGCAGCTCTCAGGCAGCAGTGCCATCAGCTCTTCAGACCTCTTTGGGGACATGGATGGAGCTACTGGAGCAGGTAGCGTATCTCTGGGGAACGTGCTGCCCACAGCTGACATTGCCCAGTTTAAGCAGGGTGTCAAGTCCATGGCCGGGAAGATGGCTGTGTTGGCCAATGGTGTGATGAATTCTTTGCAGGATCGCTATGGTTCCTAC---
>susScr11
ATGGCGGCCGAGCCGAGCAAGACAGAGATCCAAACTCTTTTTAAGAGGCTTCGCGCAATTCCAACCAACAAGGCCTGTTTTGACTGTGGCGCCAAGAATCCGAGTTGGGCTAGCATCACGTATGGTGTTTTCTTGTGCATTGATTGCTCCGGGGTGCATCGCTCCCTGGGCGTCCATCTCAGCTTCATCAGGTCCACAGAGTTGGATTCCAACTGGAACTGGTTCCAGCTGAGGTGTATGCAGGTCGGCGGGAATGCCAATGCGACAGCTTTCTTCCGCCAACATGGATGCACAGCCAATGATGCCAACACCAAATATAATAGCAGAGCTGCCCAGATGTACCGGGAAAAGATCCGGCAGCTGGGGAGTGCGGCCCTGGCTAGGCATGGCACTGATCTTTGGATAGACAATATGAGTAGTGCT---CCCAGCCACTCCCCAGAGAAGAAGGACTCTGATTTCTTCTCCGAACACACTCAACCCCCTGCCTGGAGTGCACCAGCTACTGATCTGTCTGAGACCCAGCAGCCAGCCCCATCTGCAGAGAGCAGTGGCCTGGCACAACCAGAGCACGGCCCCAACATGGACCTGCTTGGCACCTCACCCAAAGCCTCTCTGGAACTGAAAACCTCCCTCATTGGCAAGAAGAAGCCAGCGGCAGCTAAGAAAGGGCTGGGTGCCAAGAAAGGCCTAGGGGCCCAGAAGGTGAGCAGCCAGAGTTTCAGTGAGATTGAGCGGCAGGCACAGGTAGCCGAGAAGCTCCGTGAGCAGCAGGCAGCTGATGCCAAGAAGCAGGCTGAGGAGTCCATGGTTGCCTCCATGCGTCTGGCCTACCAGGAGCTCCAGATTGACCGTAAGAAGGAGGAGAAGAAGCTACAGAATCTGGAAGGGAAGAAGCGAGAGCAGGCAGAGAGGCTGGGCATGGGCTTGGTGTCCCGAAGCTCTGTTTCCCACTCGGTGCTGTCTGAGATGCAGGTGATCGAGCAGGAAACCCCAGTGAGTGCAAAATCCTCCCGCTCGCAGCTGGACTTGTTCGACGATGTTGGTACTTTCGCCTCTGGACCCCCAAAGTACAAGGACAACCCCTTTTCCCTGGGGGAGAGTTTTGGTTCCCGCTGGGATGCAGATGCTGCCTGGGGTATGGACAGGATGGAGGAGAAGGAGCCAGAAGTGACCATCTCAAGCATCCGGCCCATTTCAGAAAGGGTCACAAACCGGAGGGAAGTGGAAAGCCGGAGCTCAGGCCTTGAGTCGAGTGAGGCACGGCAGAAATTTGCAGGAGCCAAAGCCATCTCATCTGACATGTTCTTTGGGCGGGAGGTAGATTCTGAGTATGAAGCCAGATCTCGGCTACAGCAGCTCTCAGGCAGCAGTGCCATCAGCTCTTCAGACCTCTTTGGGGACATGGATGGAGCTCATGGAGCAGGTAGCGTATCTCTGGGGAATGTGCTGCCCACGGCTGACATTGCCCAGTTTAAGCAGGGTGTCAAGTCTGTGGCCGGGAAGATGGCTGTGCTGGCCAATGGTGTGATGAATTCTTTGCAGGATCGCTATGGTTCCTAC---
>HLturTru3
ATGGCGGCCGAGCCGAGCAAGACAGAGATCCAGACCCTTTTTAAGAGGCTTCGCGCAATTCCGACCAACAAGGCCTGCTTCGACTGTGGCGCCAAGAATCCGAGTTGGGCCAGCATCACGTACGGTGTGTTCTTGTGCATTGACTGTTCCGGGGTGCATCGCTCCCTGGGCGTCCATCTCAGCTTCATCAGGTCCACAGAGTTGGATTCCAACTGGAACTGGTTCCAGCTGAGGTGTATGCAGGTCGGCGGGAATGCCAATGCGACAGCCTTCTTCCGCCAACATGGATGCACAGCCAGTGATGCCAACACCAAATATAATAGCCGAGCTGCCCAGATGTACCGGGAAAAGATCCGGCAGCTGGGGAGTGCGGCCCTGGCTAGGCATGGCACTGATCTTTGGATAGACAATATGAGTAGTGCT---CTCAGTCACTCGCCAGAGAAGAAGGACTCTGATTTCTTCTCGGAACACACTCAACCCCCTGCCTGGAATGCACCAGCCACGGACCCATCAGAGACCCAGCAGCCACCCCCATCTGCAGAGAGCAGTGGCCTGGCACAGCCGGAGCACGGCCCCAACATGGAGCTGCTTGGCACCTCACCCAAAGCTTCTCTGGAACTGAAAACCTCCCTCATTGGCAAGAAGAAGCCAGCAGCAGCTAAGAAAGGGCTGGGTGCCAAGAAAGGCCTAGGGGCCCAGAAGGTGAGCAGCCAGAGTTTCAGCGAGATTGAGCGGCAGGCCCAGGTGGCAGAGAAGCTCCGTGAGCAGCAGGTGGCTGATGCCAAGAAGCAGGCCGAGGAGTCCATGGTTGCCTCCATGCGTCTGGCCTACCAGGAGCTTCAGATTGACCGTAAGAAGGAGGAGAAGAAGCTACAGAATCTGGAAGGGAAGAAGCGAGAGCAGGCAGAGAGGTTGGGCATGGGACTGGTGTCCCGAAGTTCCGTCTCCCACTCGGTGCTGTCTGAGATGCAGGTGATCGAACAGGAAACCCCAGTGAGTGCAAAATCCTCCCGCTCACAGCTGGACTTGTTTGACGATGTTGGTACTTTCGCCTCTGGACCCCCAAAGTACAAGGACAACCCCTTTTCCTTGGGGGAGAGTTTTGGTTCCCGCTGGGATACAGATGCTGCCTGGGGTATGGACGGGATGGAGGAGAAGGAGCCAGAAGTGACTGTCTCAAGCGTCCGGCCCATTTCAGAAAGAGTCACAAACCGGAGGGAAGTGGAAAGCCGGAGCTCAGGCCTTGAGTCGAGTGAAGCACGACAGAAATTTGCAGGAGCCAAAGCCATCTCATCTGACATGTTCTTTGGGCGGGAAGTGGATACTGAGCATGAAGCCAGGTCCCGGCTACAGCGGCTCTCAGGCAGCAGCGCCATCAGCTCTTCGGACCTCTTTGGGGACATGGATGGTGCTCATGGAGCAGGTAGTGTGTCTCTGGGGAACGTGCTGCCCACAGCTGACATTGCCCAGTTTAAGCAGGGTGTCAAGTCTGTGGCCGGGAAGATGGCCGTGCTGGCCAATGGTGTGATGAATTCTTTGCAGGATCGCTATGGTTCCTAC---
>balAcu1
ATGGCGGCCGAGCCGAGCAAGACAGAGATCCAGACCCTTTTTAAGAGGCTTCGCGCAATTCCGACCAACAAGGCCTGCTTTGACTGTGGCGCCAAGAATCCGAGTTGGGCCAGCATCACGTACGGTGTGTTCTTGTGCATTGACTGTTCCGGGGTGCATCGCTCCCTGGGCGTCCATCTCAGCTTCATCAGGTCCACAGAGTTGGATTCCAACTGGAACTGGTTCCAGCTGAGGTGTATGCAGGTCGGCGGGAATGCCAATGCGACAGCCTTCTTCCGCCAACATGGATGCATAGCCAGTGATGCCAACACCAAATATAATAGCCGAGCTGCCCAGATGTACCGGGAAAAGATCCGGCAGCTGGGGAGTGCGGCCCTGGCTAGGCATGGCACTGATCTTTGGATAGACAATATAAGTAGTGCT---CCCAGTCACTCCCCAGAGAAGAAGGACTCTGATTTCTTCTCGGAACACACTCAACCCCCTGCCTGGAATGCACCAGCCACGGACCCATCAGAGACCCAGCAGCCAACCCCATCTGCAGAGAGCAGTGGCCTGGCACAGCCGGAGCACGGCCCCAACATGGAGCTGCTTGGCACCTCACCCAAAGCTTCTCTGGAACTGAAAACCTCCCTCATTGGCAAGAAGAAGCCAGCAGCAGCTAAGAAAGGGCTGGGTGCCAAGAAAGGCCTAGGGGCCCAGAAGGTGAGCAGCCAGAGTTTCAGCGAGATTGAGCGGCAGGCCCAGGTGGCAGAGAAGCTCCGTGAGCAGCAGGCGGCTGACGCCAAGCAGCAGGCCGAGGAGTCCGTGGTTGCCTCCATGCGTCTGGCCTACCAGGAGCTTCAGATTGACCGTAAGAAGGAGGAGAAGAAGCTACAGAATCTGGAAGGGAAGAAGCGAGAGCAGGCAGAGAGGTTGGGCATGGGACTCGTGTCCCGAAGTTCTGTCTCCCACTCGGTGCTGTCTGAGATGCAGGTGATCGAGCAGGAAACCCCAGTGAGTGCAAAATCCTCCCGCTCACAGCTGGACTTGTTTGACGATGTTGGTACTTTCGCCTCTGGACCCCCAAAGTACAAGGACAACCCCTTTTCCTTGGGGGAGAGTTTTGGTTCCCGCTGGGATACAGATGCTGCCTGGGGTATGGACAGGATGGAGGAGAAGGAGCCGGAAGTGACTGTCTCGAGCATCCGGCCCATTTCAGACAGAGTCACAAACCGGAGGGAAGTGGAAAGTCGGAGCTCAGGCCTTGAGTCGAGTGAAGCACGACAGAAATTTGCAGGAGCCAAAGCCATCTCATCTGACATGTTCTTTGGGCGGGAGGTGGATACTGAGCATGAAGCCAGGTCCCGGCTACAGCGGCTCTCAGGCAGCAGTGCCATCAGCTCTTCGGACCTCTTTGGGGACATGGATGGCGCTCATGGAGCAGGTAGTGTGTCTCTGGGGAACGTGCTGCCCACCGCTGACATTGCCCAGTTTAAGCAGGGTGTCAGGTCTGTGGCCGGGAAGATGGCCGTGCTGGCCAATGGTGTGATGAATTCTTTGCAGGATCGCTATGGTTCCTAC---
>dasNov3
ATGGCGGCGGAGCCGAGCAAGACCGAAATCCAGGCTCTTTTTAAGAGGCTTCGTGCGATTCCAACCAACAAGGCCTGCTTCGACTGTGGTGCCAAGAATCCGAGTTGGTCCAGCATCACGTACGGTGTTTTCCTGTGCATTGACTGTTCCGGCGTACACCGCTCCTTGGGTGTCCATCTCAGCTTCATCAGATCCACAGAGTTGGATTCCAACTGGAGCTGGTTCCAGCTGAGGTGTATGCAGGTTGGCGGGAATGCCAATGCGACGGCTTTCTTCCGCCAACATGGATGCACAGCCAACGATGCCAATACCAAATATAACAGCCGAGCTGCCCAGATGTACCGAGAAAAGATCCGGCAGCTGGGAAGTATAGCCCTGGCTAGGCATGGCACTGATCTTTGGATAGACAATATTAGTAGTGCT---TCTAGCCACTCCCCGGAGAAGAAGGACTCTGATTTCTTCACAGAACATAGTCAACCCCCTGCCTGGGATGCACCAGCTACTGAACCTTCAGAAACCCAGCAGCCAGCCCCATCTGCTGACAGCAGTGGCCTGGCACAGCCAGAGAATGGCCCCAATACAGACCTGCTTGGCACCTCGCCCAAAGCCTCTCTGGAACTGAAAACCTCCATCATTGGCAAGAAGAAGCCAGCAGCTGCTAAGAAAGGGCTGGGTGCCAAGAAAGGCCTAGGAGCCCAGAAGGTAAGCAGCCAGAGCTTCAGTGAGATTGAGCGGCAGGCCCAGGTGGCCGAGAAGCTCCGTGAGCGGCAGGCAGCTGATGCCAAGAAGCAGGCCGAGGAGTCCATGGTTGCCTCCATGCGTCTGGCCTACCAGGAGCTCCAGATTGATCGTAAGAAGGAGGAGAAAAAGCTACAGAATCTGGAAGGGAAGAAGCGCGAGCAGGCAGAGAGACTGGGCATGGGCTTGGTATCCCGAAGTTCTGTCTCCCACTCGGTGCTGTCTGAGATGCAGGTGATCGAGCAGGAAACCCCAGTGAGTGCAAAGTCCTCCCGCTCACAGCTGGACTTGTTTGACGATGTTGGTACTTTCGCCTCTGGACCCCCAAAGTACAAGGACAACCCCTTCTCCTTGGGAGAAAGTTTCGGTTCCCGCTGGGACACAGATGCCACCTGGGGTATGGACAGGGTGGAGGAGAAGGAGCCAGAAGTGACCATCTCAAGTATCCGGCCTATTTCAGAAAGAGCTGCAAACCGGAGGGAAGTGGAGATCCGGAGCTCCGGGCTCGAGTCCAGTGAAGCGTGTCAGAAATTTGCAGGAGCCAAAGCCATCTCATCTGACATGTTCTTTGGGCGGGAGGTAGATACCGAGTACGAAGCCAGGTCTCGGTTACAGCAGCTCTCGGGCAGTAGTGCCATCAGCTCTTCAGACCTCTTTGGGGAGGTGGATGGAGCTCATGGAGCAGGCAGCGTATCTCTGGGGAATGTGCTCCCTACAGCTGACATTGCACAGTTTAAGCAGGGTGTCAAGTCTGTGGCTGGGAAGATGGCTGTGCTGGCCAATGGTGTAATGAATTCTTTGCAGGATCGCTATGGTTCCTAC---
>HLphyDis3
ATGGCGTCTGAGCCTAGCAAGACCGAAATCCAGACCTGTTTCAAGAGGCTTCGCGCTATTCCGACCAACAAGGCCTGCTTCGACTGTGGCGCTAAGAATCCGAGTTGGGCAAGCATCACGTACGGTGTTTTCTTGTGCATAGACTGTTCCGGGGTGCACCGCTCCCTGGGTGTCCATCTCAGCTTTATCAGGTCCACGGAGTTGGATTCCAACTGGAGCTGGTTCCAGCTGAGGTGTATGCAGGTCGGCGGGAACGCCAATGCGACAGCTTTCTTCCGTCAACATGGATGCACAGCCAGTGATGCCAACACCAAATACAATAGCCGAGCTGCCCAGATGTACCGGGAAAAGATCCGGCAGCTGGGAAGTGCGGCCTTAGCTCGGCATGGCACCGATCTTTGGATAGACAGTACGAGTAGTGCG---TCCAGCCACTCCCCGGAAAAGAAGGACTCGGATTTCTTCACAGAACACACTCAGCCCCCTGCCTGGAATACACCAGCCACCGACCTGGCAGAGACCCAGCAGCCAGCCCCGTCTGCGGAGAGCAGTGGATTGGCACAGACGGAGCTTGGCCCCAACACGGACCTACTTGGCACCTCACCGAAAGCTTCACTGGAAATGAAAACCTCCCTCATTGGCAAGAAGAAGCCAGCAGCAGCCAAGAAAGGGCTGGGTGCCAAGAAAGGTCTCGGGGCCCAGAAGGTGAGCAGCCAGAGTTTCAGCGAGATTGAGCGGCAGGCCCAGGTGGCGGAGAAGCTCCGTGAGCAGCAGGCAGCTGATGTCAAGAAGCAGGCGGAAGAGTCCGTGGTCACCTCCATGCGCCTGGCGTACCAGGAGCTCCAGATTGACCGTAAAAAGGAGGAGAAGAAGCTACAGAACCTGGAAGGGAAGAAGCGAGAGCAGGCAGAGAGGTTGGGCATGGGCTTGGTGTCCCGAAGCTCCATCTCCCACTCGGTGCTGTCTGAGATGCAGGTGATCGAGCAGGAAACGCCAGTCAGTGCAAAACCCTCCCGCTCGCAGCTGGACTTGTTTGACGACGTTGGTACTTTTGCCTCTGGACCCCCAAAGTACAAGGACAACCCCTTCTCCTTGGGGGAGAGTTTTGGTTCCCGGTGGGACACGGATGCCACCTGGGGTGTGGACAGGATGGAGGAGAAGGAGCCAGAAGTGACCGTCTCGAGCATCCGGCCTGTTTCGGAAAGAGTCACAAACCGGAGGGAGGTGGAGAGCCGGAGCTCGGGCCTCGAGTCCAGTGAAGCACGTCAGAAATTTGCAGGAGCTAAAGCCATCTCATCTGACATGTTCTTCGGGCGGGAGGTCGATACCGAGTATGAAGCCAGGTCTCGGCTACAGCAGCTCTCAGGCAGCAGCGCCATCAGCTCTTCAGACCTCTTTGGGGACATGGACGGAGCTCATGGAGCAGGTAGTGTTTCTCTGGGGAATGTGCTCCCCACGGCTGACATCGCCCAGTTTAAGCAGGGCGTCAAGTCTGTGGCTGGGAAGATGGCTGTGCTGGCCAATGGTGTGATGAATTCTTTGCAGGATCGCTATGGTTCCTAC---
>oryCun2
ATGGCGGCGGAACCGAGCAAGACCGAAATCCAGACTCTTTTTAAGAGGCTTCGCGCAATTCCCACCAACAAGGCCTGTTTCGACTGCGGCGCCAAGAATCCGAGCTGGGCCAGCATCACGTATGGTGTTTTCTTGTGCATTGACTGCTGCGGGGTCCACCGCTCCCTGGGCGTCCATCTCAGCTTCATCAGGTCCACAGAGCTGGATTCCAACTGGAGCTGGTTCCAGCTGAGGTGTATGCAGGTCGGCGGGAATGCCAACGCGACAGCCTTTTTCCGCCAGCACGGCTGCACAGCCAGTGATGCCAACAGCAAATACAACAGCCGAGCAGCCCAGATGTACCGGGAGAAGATCCGGCAGCTGGGGAGTGCGGCGCTGGCCCGGCATGGCACTGACCTCTGGATAGACAACGTGAGCAGTGCT---CCCGGCCACTCCCCAGAGAAGAAGGACTCGGATTTCTTCACGGAGCACACTCAGCCCCCTGCCTGGGATGTGCCAGCCGCTGAGCCTGCAGGGATCCAGCAGCCAGCCCCGTCCGCAGAGAGCAGTGGCCTGGCCCAGCCGGAGCATGGCCCCAACACCGACCTGCTTGGCACCTCGCCCAAGGCACCTCTGGAACTGAAAAGCTCCATCATTGGGAAGAAGAAGCCAGCAGCAGCTAAGAAAGGGCTGGGTGCTAAGAAAGGCCTGGGCGCCCAGAAGGTGAGCAGCCAGAGCTTCAGCGAGATCGAGCGGCAGGCCCAGGTGGCAGAGAAGCTCCGTGAGCAGCAGGTGGCGGATGCGAAGAAGCAGGCCGAGGAGTCCATGGTCGCCTCCATGCGTCTGGCCTACCAGGAGCTTCAGCTTGATCGGAAGAAGGAGGAGAAACAGCTCCAGAATCTGGAGGGGAAGAAGCGAGAGCAGGCGGAGCGGCTGGGCATGGGCTTGGTGAGCCGGAGCTCTGTGTCGCACTCGGTGCTGTCCGAGATGCAGGTGATCGAGCAGGAGACCCCAGTGACCGCCAAGTCCTCCCGCTCGCAACTGGACCTATTTGACGACGTTGGGACGTTCGCCTCTGGACCCCCAAAGTACAAGGACAACCCCTTTTCCTTGGGGGAAAGTTTTGGTTCCCGCTGGGATACGGATACCACTTGGGGCATGGACAGGGTAGAGGAGAAGGAGCCAGAAGTGACCATCTCGAGCATCCGGCCCATTTCGGAAAGAGCCACAAACCGGAGGGACGTGGAGAGCCGGAGCTCGGGCCTCGAGTCCAGCGAAGCACGCCAGAAGTTTGCAGGTGCAAAAGCCATCTCATCTGACATGTTCTTTGGGCGGGAGGTGGACGTTGAGTATGAAGCCAGGTCTCGGCTGCAGCAGCTCGCGGGCAGCAGCGCCATCAGCTCTTCAGACCTCTTTGGGGACATGGATGGAGCCCATGGAGCAGGAAGCGTGTCTCTGGGCAATGTGCTCCCCTCGGCGGACATCGCCCAGTTTAAGCAGGGTGTCAAGTCTGTGGCCGGGAAGATGGCTGTGCTGGCCAATGGCGTGATGAATTCTTTGCAGGATCGCTACGGTTCCTAC---
>tarSyr2
ATGGCGGCGGAGCCGAGTAAGACCGAAATCCAGACCCTTTTTAAGAGGCTCCGCGCAGTTCCAACCAACAAGGCCTGCTTCGACTGTGGCGCCAAGAATCCGAGTTGGGCCAGCATCACGTATGGTGTGTTCTTGTGCATTGACTGCTCCGGGGTGCACCGCTCCTTGGGCGTCCATCTCAGCTTCATCAGGTCCACAGAGTTGGATTCCAACTGGAACTGGTTCCAGCTGAGGTGTATGCAGGTCGGCGGGAATGCCCATGCGACAGCTTTTTTCCGCCAACATGGATGCACAGCCAGTGATGCAAACACCAAATACAATAGCCGTGCTGCTCAGATGTATCGGGAGAAGATCCGGCAACTGGGGAGTGCGGCCCTGGCTAGGCACGGCACCGATCTTTGGATTGACAATATGAATAGTGTT---CCCAATCATTCCCCAGAGAAGAAGGACTCGGATTTCTTCACGGAACACACCCAACCCCCTGCCTGGGATGTGCCAGCCACTGAGCCTTCAGGAACCCAGCAGCCAGCCCCGTCTGCAGAGAGCAGTAGCCTGGCACAGCCAGAGCACGGCCCCAATACGGACCTGCTTGGCACCTCACCCAAAACCTCTCTGGAACTGAGAAGCTCCATCATTGGCAAGAAGAAACCAGCGGCAGCTAAGAAAGGGCTGGGTGCCAAGAAAGGCCTAGGGGCCCAGAAGGTGAGCAACCAGAGCTTCAGCGAGATTGAACGGCAGGCCCAGGTGGCAGAGAAGCTCCGTGAGCAGCAGGCAGCTGATGCCAAGAAGCAGGCCGAGGAGTCCATGGTTGCTTCCATGCGTCTGGCCTACCAGGAGCTCCAGATTGAGCGTCAGAAAGAGGGAAAGAAGCTGCAGAACCTGGAAGGGAGGAAGCGAGAGCAGGCAGAGAGGCTGGGCATGGGCCTGGCGTCCCGAAGCTCTGTCTCTCATTCCGTGCTGTCTGAGATGCAGGTGATCGAGCAGGAAACCCCAGTGAGTGCAAAATCCTCTCGCTCGCAGCTGGACTTGTTTGACGATGTCGGTACTTTCGCCTCTGGACCTCCAAAGTACAAGGACAACCCCTTTTCCTTGGGAGAAAGTTTTGGTTCCCGCTGGGATACAGATGCCACGTGGGGTATGGACAGGGTAGAGGAGAAGGAGCCAGAAGTCACCATCTCAAGTATCCGGCCGATTTCGGAAAGAGCCACAAACCGGAGGGAAGTGGAGAGCCGGAGCTCGGGCCTCGAGTCCAGTGAGGCACGTCAGAAATTTGCAGGAGCCAGAGCCATCTCATCCGACATGTTCTTTGGGCGGGAGGTGGATGCTGAGTATGAAGCCAGGTCTCGGCTACAGCAGCTCTCAGGCAGCAGTGCCATCAGCTCTTCAGACCTTTTTGGGGACATGGATGGAGCCCATGGAGCAGGCAGTGTGTCTCTGGGGAATGTGCTTCCTACGGCTGACATTGCCCAGTTTAAGCAGGGTGTCAAGTCTGTGGCTGGGAAGATGGCTGTGCTGGCTAACGGTGTGATGAATTCCTTGCAGGATCGCTACGGTTCCTAC---
>HLmolMol2
ATGGCGTCCGAGCCGAGCAAGACCGAAATCCAGACCCTTTTTAAGAGGCTCCGCGCGATTCCGACCAACAAGGCCTGCTTTGACTGTGGTGCCAAGAATCCGAGTTGGGCCAGCATCACGTACGGTGTTTTCCTGTGCATTGACTGCTCCGGGGTGCACCGTTCCCTGGGTGTCCATCTCAGCTTCATCAGGTCCACAGAGTTGGATTCCAACTGGAACTGGTTCCAGCTGAGGTGTATGCAGGTCGGCGGGAATGCCAATGCGACAGCTTTCTTCCGCCAACATGGATGCACAGCCAGTGATGCCAATACCAAATATAAAAGCCGAGCTGCCCAGATGTACCGGGAAAAGATCCGGCAGCTGGGAAGTGCGGCTCTGTCTAGGCATGGCACCGATCTTTGGATAGACAATATGAGTGGTGCT---CCCAGTCATTCCCCAGAGAAGAAGGACTCTGATTTCTTCATGGAACACACTCAACCCCCTGCCTGGACTGCACCAGCCAGCGACCCTGCAGAGACCCAGCAGCCAGCCCCGTCTGCAGAGAGCAGTGGATTGGCACAGCCGGAGCATGGCCCCAACACAGACCTGCTTGGCACCTCACCCATAGCTTCTCTGGAAATGAAAACTTCCCTCATTGGCAAGAAGAAGCCAGCAGCAGCAAAGAAAGGGCTGGGTGCCAAGAAAGGCCTAGGGGCCCAGAAGGTGAGCAGCCAAAGCTTCAGTGAGATTGAGCGGCAGGCCCAGGTGGCAGAGAAGCTCCGTGAGCAGCAGGTGGCTGATGCCAAGAAGCAGGCGGAGGAGTCCATGGTTGTCTCCATGCGTCTGGCCTACCAGGAGCTCCAGATTGACCGTAAGAAGGAAGAGAAGAAGCTACAGAATCTGGAAGGGAAGAAGCGAGAGCAGGCAGAGAGGTTGGGCATGGGCTTGGTGTCCAGAAGCTCTGTCTCCCACTCGGTGCTGTCGGAGATGCAGGTGATCGAACAGGAAACACCTGTGAGTGCAAAATCTTCCCGCTCGCAGCTGGACTTGTTTGACGATGTTGGTACCTTCGCCTCTGGACCCCCAAAGTACAAAGACAACCCTTTTTCCTTGGGGGACAGTTTTGGTTCCCGATGGGATACAGATGCCACCTGGGGTATGGACAGGATGGAGGAGAAGGAGCCAGAAGTGACCATCTCAAGCATCCGGCCTATTTCAGAAAGAGTCACAAACCGGAGGGAAGTGGAGAGCCGGAGCTCGGGCCTCGAGTCCAGTGAAGCACGTCAGAAGTTTGCAGGAGCCAAAGCCATCTCATCTGACATGTTCTTTGGGCGGGAGGTGGATACTGAGTATGAAGCCAGGTCTCGGCTACAGCAGCTCTCAGGCAGTAGTGCCATCAGCTCTTCAGACCTCTTTGGGGACATGGATGGAGCTCATGGAACAGGTAGCGTATCTCTGGGGAATGTGCTCCCCACAGCTGACATTGCCCAGTTTAAGCAGGGTGTCAAGTCTGTGGCCGGGAAGATGGCTGTGCTGGCCAATGGTGTGATGAATTCTTTGCAGGATCGCTATGGTTCCTAC---
>HLpipKuh2
ATGGCGTCCGAGCCAACCAAGACCGAAATCCAAACCCTTTTTAAGAGGCTTCGCGCAATTCCGACCAACAAGGCCTGCTTCGACTGTGGCGCCAAGAATCCGAGTTGGGCCAGCATCACGTACGGTGTTTTCTTGTGCATTGACTGCTCCGGCGTGCACCGCTCCCTGGGTGTCCATCTCAGCTTCATCAGGTCCACAGAGTTGGATTCCAACTGGAACTGGTTCCAGCTGAGGTGTATGCAGGTCGGCGGGAATGCCAATGCGACAGCTTTCTTCCGCCAACATGGGTGCACAGCCAGTGATGCCAACACCAAGTATGATAGCCGAGCTGCCCGGATGTACCGGGAAAAGATCCGGCAGCTGGGAAGTGCAGCCCTGGCTAGGCATGGCACCGATCTTTGGATAGACAGTATGAGTAGTGCT---CCCAGTCACTCTCCAGAGAGGAAGGATTCTGATTTCTTCATGGAACACACTCAACCTCCTGCCTGGGATGTACCAGCCACTGACCCAGCAGAGCCCCAGCAGCCAGCCCCGTCTACGGAAAGCAGTGGAGTGGCACAGCCGGAGCATGGCCCCAACACGGACCTGCTTGGCACCTCACCCAAAGCTTCTCTGGAAATGAAAACCTCCCTCATTGGCAAGAAGAAGCCAGCAGCCACGAAGAAAGGGCTGGGTGCCAAGAAAGGCCTCGGGGCCCAGAAGGTGAGCAGCCAGAGCTTCAGCGAGATTGAGCGGCAGGCCCAGGTGGCAGAGAAGCTCCGTGAGCAGCAGGTGGCTGATGCCAAGAAGGAGGCCGAGGAGTCTATGGTTGCCTCCATGCGTCTGGCCTACCAGGAGCTCCAGATTGACCGCAAGAAGGAGGAGAAGAAGCTACAGAATCTGGAAGGGAAGAAGCGAGAGCAGGCAGAGAGGTTGGGCATGGGCTTGGTGTCCCGCAGCTCTGTCTCCCACTCAGTGCTGTCTGAGATGCAGGTGATTGAGCAGGAAACTCCAGTGAGTGCAAAATCCTCCCGCTCACAGTTGGACTTATTTGACGATGTTGGTACTTTCGCCTCTGGACCCCCAAAGTACAAGGACAACCCCTTTTCCTTGGGGGAAAGTTTTGCTTCCCGTTGGGATACAGATGCTACCTGGGGCATGGACAAGATGGAGGAGAAGGAGCCAGAAGTGACCATCTCAAGCATCCGGCCTGTTTCAGAAAGAGTCACAAACCGGAAGGAAGTGGAGAGCCGGAGTTCGGGCCTCGAGTCCAGTGAAGCACGTCAGAAATTCGCAGGAGCCAAAGCCATCTCATCTGACATGTTCTTTGGGCGGGAAGTGGATACTGAGTATGAAGCCAGGTCTCGGCTACAGCAGCTCTCAGGCAGTAGTGCCATCAGCTCTTCAGACCTCTTTGGGGACATGGATGGAGCTCATGGAACAGGCAGCGTATCTCTGGGGAACGTGCTCCCCACAGCTGACATTGCCCAGTTTAAGCAGGGTGTCAAGTCTGTGGCCGGGAAGATGGCTGTACTGGCCAACGGTGTGATGAATTCTTTGCAGGATCGCTATGGTTCCTAC---
>oryAfe1
ATGGCGGCGGAGCCGAGCAAGACCGAAATCCAGACTCTTTTTAAGAGGCTTCGCGCGATTCCAACCAACAAGGCCTGCTTCGACTGCGGCGCCAAGAACCCGAGTTGGGCCAGCATCACGTATGGTGTTTTCTTGTGCATTGACTGCTCCGGGGTTCACCGCTCCCTGGGAGTCCATCTCAGCTTCATCAGGTCTACAGAGTTGGATTCCAACTGGAACTGGTTCCAGCTGAGGTGTATGCAGGTCGGCGGGAATGCCAATGCGACAGCTTTCTTCCGCCAACATGGATGCACGGCCAATGATGCCAACACCAAATATAATAGCCGAGCTGCCCAAATGTACCGGGAGAAGATCCGGCAGCTGGGGAGTGCAGCCCTGGCTAGGCATGGCACTGATCTTTGGATAGACAATATGAGCAGTGCT---CCCAGTCATTCTCCGGAGAAGAAGGACTCTGATTTCTTCACAGAACACACCCAACCTCCTGCCTGGGATGCACAAGCCACTGAGCCTTCAGAGACT---CAGCCAGCCTTGCCTGCAGAGAGCAGTGGCCTGGCACAGCCGGAGAATGGCCCCAACACAGACCTCTTGGCCACCTCACCCAAAGCCTCTCTGGAACTGAAAACATCCATCATTGGCAAGAAGAAGCCAGCAGCAGCTAAGAAAGGGCTTGGTGCCAAGAAGGGCCTCGGAGCTCAAAAGGTGAGCAGCCAGAGCTTCAGTGAGATTGAGCGGCAGGCCCAGGTGGCAGAGAAGCTCCGTGAGCAGCAGGCAGCTGATGCCAAGAAGCAGGCTGAGGAGTCCATGGTCGCCTCCATGCGTCTCGCCTACCAGGAACTCCAGATTGATCGTAAGAAGGAGGAGAAGAAGCTACAGAATCTGGAAGGGAAGAAGCGAGAGCAGGCAGAGAGGCTGGGCATGGGCTTGGTGTCCCGAAGCTCTGTCTCGCACTCAGTGCTGTCCGAGATGCAGGTGATTGAGCAGGAAACCCCCTTGAGTGCCAGATCCTCCCGCTCGCAACTAGACTTGTTTGATGATGCTGGTACTTTCGCTTCTGGACCTCCAAAGTATAAGGACAACCCTTTTTCCTTGGGGGAGAGTTTTGGTTCCCGCTGGGACACAGATGCCACCTGGGGAATGGACAGGGTGGAGGAGAAGGAGCCAGAAGTGACTATCTCAAGCATCCGGCCTATTTCAGAAAGAGCCACAAACCGGAGGGAAGTAGAGAACCGGAGCTCAGGCCTCGAGTCCAGTGAAGCACGTCAGAAATTTGCCGGAGCCAAAGCCATTTCATCTGACATGTTCTTTGGGCGGGAGATGGATTCTGAGTATGAAGCCAGGTCACGTCTCCAGCAGCTCTCAGGCAGCAGTGCCATCAGCTCTTCAGACCTCTTTGGGGAGGTGGATGGAGCTCATGGAGCAGGTAGTGTATCTCTGGGGAACGTGCTCCCTACAGCTGACATTGCCCAGTTTAAGCAGGGTGTCAAGTCTGTGGCTGGGAAGATGGCTGTGCTGGCCAATGGTGTGATGAATTCTTTGCAGGAGCGCTACAGTTCCTAC---
>HLrouAeg4
ATGGCGGCGGAGCCGAGTAAGACCGAAATCCAGACTCTTTTTAAGAGGCTTCGCGCAGTTCCGACCAACAAGGCCTGCTTCGACTGTGGTGCCAAGAATCCGAGTTGGGCCAGCATCACATACGGTGTTTTCTTGTGCATCGACTGCTCCGGGGTACACCGCTCCCTGGGTGTCCATCTCAGCTTCATCAGATCCACAGAGTTGGATTCCAACTGGAGCTGGTACCAGCTGAGGTGTATGCAGGTCGGCGGGAATGCCAATGCGACAGCTTTTTTCCGCCAACATGGATGCACAGCCAATGATGCCAACACCAAATATAATAGCCGAGCTGCCCAGATGTACCGGGAAAAGATCCGGCAGCTGGGGAATGCGGCCTTGGCTAGGCATGGCACTGATCTTTGGATAGACAATATGAGTAGTGCT---CCCATTCATTCCCCGGAGAAGAAGGACTCTGATTTCTTCACGGAACACACTCAACCTCCTGCCTGGAATGCACCAGCTCCTGATTCAGCAGAGATGCAGCAGTCAGCCCTGTCCGCAGAGAACAGTGGACTGGCACAGCAGGAGCATGGCCCCAACACGGACCTGCTTGGCACATCACCCAAAGCCTCTCTGGAATTGAAAACCTCCCTCATTGGCAAGAAGAAACCAGCAGCAGCTAAGAAAGGGCTGGGCGCCAAGAAAGGCTTAGGGGCCCAGAAGGTGAGCAGCCAGAGCTTCAGTGAGATTGAGCGGCAGGCCCAGGTGGCAGAGAAGCTCCGTGAGCAGCAGGTGGCTGATGCCAAGAAGCAGGCCGAGGAGTCGGTGGTCGCCTCCATGCGTCTGGCCTACCAGGAGCTCCAGATTGACCGCAAGAAGGAGGAAAAGAAGCTGCAGAACTTGGAAGGGAAGAAGCGAGAGCAGGCAGAGAGGTTGGGCATGGGCTTGGTATCCCGAAGCTCCATCTCCCACTCGGTGCTGTCTGAGATGCAGGTTATTGAGCAAGAAACCCCAGTGAGTGCAAAATCCTCCCGCTCGCAGCTGGACTTGTTTGACGATGTTGGTACCTTCGCCTCCGGACCCCCAAAGTACAAGGACAACCCGTTTTCCTTGGGGGAAAGTTTTGGTTCCCGCTGGGATACAGATGCCACCTGGGGTGTGGACAGGATGGAGGAGAAGGAGCCAGAAGTGACCATCTCAAGCATCCGGCCTATTTCAGAAAGAGTCACAAACCGGAGGGAAGTGGACAGCCGGAGCTCGGGCCTCGAGTCCAGTGAAGCACGTCAGAAATTTGCAGGAGCCAAAGCCATCTCATCTGACATGTTCTTTGGGCGGGAGGTGGATTCGGAGTATGAAGCCAGGTCTCGGCTACAGCAGCTCTCAGGCAGTAGCGCCATCAGCTCTTCAGACCTCTTTGGGGACGTGGATGGAGCTCATGGAGGAGGTAGTGTATCTCTGGGGAATGTGCTCCCCACAGCTGACATTGCCCAGTTTAAGCAGGGTGTCAAGTCTGTGGCCGGGAAGATGGCTGTGCTGGCCAATGGTGTGATGAATTCTTTGCAGGATCGCTATGGTTCCTAC---
>speTri2
ATGGCGGCGGAGCCGAGCAAGACCGAAATTCAGACTCTTTTTAAGAGACTTCGAGCAATTCCAACTAACAAGGCCTGTTTCGATTGCGGCGCCAAGAGTCCGAGCTGGGCCAGTATCACGTATGGTGTTTTCTTGTGCATTGACTGCTCCGGGGTGCACCGCTCCCTGGGCGTCCATCTCAGCTTTATCAGGTCCACAGAGTTGGATTCCAACTGGAACTGGTTCCAGCTGAGGTGTATGCAAGTCGGTGGGAATGCCAATGCGACAGCCTTTTTCCGCCAGCATGGATGCACAGCCAGTGATGCCAACACCAAATATAATAGCCGAGCAGCCCAGATGTACCGAGAGAAGATCCGGCAGCTGGGGAGTGCAGCCCTGGCTAAGCATGGCACTGATCTTTGGATAGACAACATGGGAAGTGCT---CCTAGTCACTCTCCAGAGAAGAAGGACTCTGATTTCTTCACAGAACACACTCAACCCCCTACCTGGGATGCACCAGACACTGAGCCTTCAGACACCCAGCAGCCTGTCCCGTCTGCAGACAGCAGTGGCCTGGCACAGCCAGAGCAAGGCCCGAACACCGACCTGCTTGGCACCTCACCCAAAGCCTCTCTGGAACTGAAAAGTTCCATCATTGGCAAGAAGAAGCCAGCTGCAGCTAAGAAAGGGCTGGGTGCCAAAAAAGGACTTGGGGCCCAGAAGGTGAGCAACCAGAGCTTCAGTGAGATTGAGCGGCAGGCCCAGGTGGCAGAGAAACTCCGTGAGCAACAGGCAGCTGATGCCAAGAAGCAGGCGGAGGAGTCCATGGTTGCCTCCATGCGTCTGGCCTACCAGGAACTCCAGATTGATCGGAAGAAGGAGGAGAAAAAGCTACAGAATCTGGAAGGGAAGAAGCGTGAGCAGGCTGAGAGGCTGGGCATGGGCTTGGTAGCCCGAAGCTCTGTCTCCCACTCGGTGCTGTCTGAGATGCAGGTGATTGAGCAAGAAACACCAGTGAGTGCAAAATCTTCTCGTTCACAGCTGGACTTGTTTGATGATGTTGGAACTTTTGCCTCTGGACCCCCAAAGTACAAGGACAACCCCTTTTCCTTGGGGGAAACTTTTGGTTCCCGCTGGGACACAGATGCCACCTGGGGTATGGACAGGGTAGAGGACAAGGAGCCAGAAGTGACCATCTCAACCATCCGGCCTATTTCAGAAAGAGCCACAAACCGGAGGGAAGTGGAGAGCCGGAGCTCAAGCCTCGAGTCCAGCGAAGCACGTCAGAAATTTGCAGGAGCAAAAGCCATCTCATCTGACATGTTCTTTGGGCGGGAGGTGGATGCTGAGTATGAAGCCAGGTCTCGACTACAGCAGCTCTCAGGCAGCAATGCAATCAGCTCTTCGGACCTCTTTGGGGACATGGATGGAGCTCATGGTGCAGGAAGTGTGTCTCTGGGGAATGTGCTTCCTACAGCTGATATTGCCCAGTTTAAGCAGGGTGTCAAGTCTGTGGCTGGCAAGATGGCTGTGTTGGCCAATGGCGTGATGAATTCTTTGCAGGATCGCTATGGTTCCTAC---
>felCat8
ATGGCGGCGGAACCGAGCAAGACCGAAATCCAGACTCTTTTTAAACGGCTTCGCGGGATTCCGACCAACAAGGCCTGCTTCGACTGTGGCGCCAAGAATCCGAGTTGGGCCAGCATCACATATGGTGTTTTCTTGTGCATTGACTGCTCCGGGGTGCACCGCTCCCTGGGCGTTCATCTCAGCTTCATCAGGTCCACAGAGTTGGATTCCAACTGGAACTGGTTCCAGCTGAGGTGTATGCAGGTCGGCGGGAATGCCAACGCGACAGCTTTCTTCCGCCAACATGGATGTACAGCCAGTGATGCCAACACCAAATATAATAGCCGAGCTGCCCAGATGTATCGGGAAAAGATCCGGCAGCTGGGGAGTGCAGCCCTGGCTAGGCATGGCACTGATCTTTGGATAGACAATATGAGTAGTGCT---CCCAGTCACTCCCCAGAGAAGAAGGACTCTGATTTCTTCACGGAACACACTCAACCCCCTGCCTGGAAAGAACCAGCCCCTGACCTAGCAGAGACCCAGGAGCTAGCCCCTTCTACAGAGATCAGTAGCCTGGCACAGCCGGAGCACGGCCCCAACATGGACCTGCTTGGCACCTCACCCAAAGCCTCTCTAGAACCGAGAACCTCCCTCATTGGCAAGAAGAAGCCAGCAGCCGCTAAGAAAGGGCTGGGTGCCAAGAAAGGCCTAGGGGCCCAGAAGGTGAGCAGCCAGAGCTTCAGTGAGATCGAGCGGCAGGCCCAGGTGGCAGAGAAGCTCCGTGAGCAGCAGGCAGCTGATGCCAAGAAGCAGGCTGAGGAGTCCATGGTTGCCTCTATGCGCCTGGCCTACCAGGAACTCCAGATTGACCGTAAGAAGGAGGAGAAGAAGCTACAGAATCTGGAAGGGAAGAAGCGAGAACAGGCAGAGAGGTTGGGCATGGGCTTGGTGTCCCGCAGCTCTGTCTCCCACTCGGTGTTGTCTGAGATGCAGGTGATTGAGCAGGAAACCCCAGTGAGTGCAAAATCCTCCCGCTCGCAGCTGGACTTGTTTGATGATGTCGGTACTTTCGCCTCTGGACCCCCAAAGTACAAGGACAACCCCTTTTCCTTGGGGGAAAGTTTCAGTTCCCGCTGGGATACAGATACCGCCTGGGGTATGGACAGGATGGAGGAGAAGGAGCCAGAAGTGACCGTCTCAAGCATCCGGCCTATTTCAGAAAGAGTCACAAACAGAAGGGAAGTGGAAAGCCGGAGCTCAGGCCTCGAGTCCAGTGAAGCACGTCAGAAATTTGCAGGAGCCAAAGCCATCTCATCGGACATGTTCTTTGGGCGGGAGGTGGATGCCGAGCATGAAGCCAGGTCTCGTCTCCAGCAGCTCTCGGGTAGTAGTGCCATCAGCTCTTCTGACCTCTTCGGGGACATGGATGGAGCTCATGGAGCAGGTAGCGTATCTCTGGGCAACGTGCTCCCCACAGCTGACATTGCCCAGTTTAAGCAGGGTGTCAAGTCTGTGGCCGGGAAGATGGCTGTGCTGGCCAATGGCGTGATGAATTCTTTGCAGGATCGCTATGGTTCCTAC---
>lepWed1
ATGGCGGCGGAGCCAAGCAAGACCGAAATCCAGACTCTTTTCAAGCGGCTTCGCGGGATTCCGACCAACAAGGCCTGCTTCGACTGTGGCGCCAAGAATCCGAGTTGGGCCAGCATCACGTATGGTGTTTTCTTGTGCATTGACTGTTCTGGGGTGCACCGCTCCCTGGGCGTCCATCTCAGCTTCATCAGGTCCACAGAGTTGGATTCCAATTGGAACTGGTTCCAGCTGAGGTGTATGCAGGTCGGCGGAAATGCCAATGCGACAGCTTTCTTCCGCCAACATGGATGTACAGCCAGTGATGCCAACACCAAATACAATAGCCGAGCTGCCCAGATGTACCGGGAAAAGATCCGGCAGCTGGGGAGTGCAGCCCTGGCTAGGCATGGCACTGATCTTTGGATAGACAATATGAGTAGTGCT---CCCAGTCACTCCCCAGAGAAGAAGGACTCTGATTTCTTCACGGAACACACTCAACCCCCTGCCTGGAAAGAACCAGCCCCCAACCCAGCAGAGACCCAGCAGCTAGCCCCTTCTACAGAGATCAGTAGCCTGGCACAGCCGGAGCACGGCCCCAACATGGACCTGCTTGGCACCTCACCCAAAGCCTCTCTGGAACCGAGAACCTCCCTCATTGGCAAGAAGAAGCCAGCAGCAGCTAAGAAAGGGCTGGGTGCCAAGAAAGGCCTGGGGGCCCAGAAGGTGAGCAGCCAGAGCTTCAGTGAAATGGAGCGGCAGGCCCAGGTGGCAGAGAAGCTCCGTGAGCAGCAGGTGGCTGATGCCAAGAAGCAGGCCGAGGAGTCCATGGTTGCCTCTATGCGCCTGGCCTACCAGGAGCTCCAGATTGACCGTAAGAAGGAGGAAAAGAAGCTACAGAATCTGGAAGGGAAGAAGCGAGAACAGGCAGAGAGGTTGGGCATGGGCTTGGTGTCCCGCAGCTCCGTCTCTCACTCGGTGCTGTCTGAGATGCAGGTGATCGAGCAGGAAACCCCCGTGAGCGCAAAATCCTCCCGCTCGCAGCTCGACTTGTTTGATGACGTTGGTACTTTCGCCTCTGGACCCCCAAAGTACAAGGACAACCCCTTCTCCTTGGGGGAAAGTTTCAGTTCCCGCTGGGATACGGATGCCACCTGGGGTATGGACCGGATGGAGGAGAAGGAGCCAGAAGTGACCATCTCAAGCATCCGGCCTATTTCAGAAAGGGTCACAAACAGAAGAGAGGTGGAAAGCCGGAGCTCAGGCCTCGAGTCCAGTGAAGCGCGCCAGAAATTTGCAGGAGCCAAAGCCATCTCATCGGACATGTTCTTTGGGCGGGAGGTGGATGCTGAGCATGAAGCCCGGTCTCGACTCCAGCAGCTCTCGGGCAGTAGCGCCATCAGCTCTTCGGACCTCTTCGGGGACGTGGATGGAGCTCATGGAGCAGGTAGCGTATCGCTGGGCAACGTGCTCCCCACAGCTGACATTGCCCAGTTTAAGCAGGGTGTCAAGTCTGTGGCCGGGAAGATGGCCGTGCTGGCCAATGGTGTGATGAATTCTTTGCAGGATCGCTATGGCTCCTAC---
>canFam3
ATGGCGGCGGAACCGAGCAAGACCGAAATCCAGACGCTTTTCAAGCGGCTTCGCGGGATTCCGACCAACAAGGCCTGCTTCGACTGTGGCGCCAAGAATCCGAGTTGGGCCAGCATCACGTACGGTGTCTTCTTGTGCATTGACTGCTCTGGCGTGCACCGCTCCCTGGGCGTCCATCTCAGCTTCATCAGGTCCACAGAGTTGGATTCCAATTGGAACTGGTTCCAGCTGAGGTGTATGCAGGTCGGCGGAAATGCCAATGCGACAGCTTTCTTCCGCCAACATGGATGTACAGCCAGTGACGCCAACACCAAATATAATAGCCGAGCTGCCCAGATGTACCGGGAGAAGATCCGGCAGCTGGGGAGTGCAGCCCTGGCCAGGCATGGCACTGATCTTTGGATAGACAATGTGAGTAGTGCT---CCCAGTCACTCCCCAGAGAAGAAGGACTCTGATTTCTTCACAGAACACACTCAACCCCCTGCCTGGAAAGTACAAGCCCCCGACCCAGCAGAGACCCAGCAGCTAACCCCTTCTACAGAGATCAGTAGTCTGGCACAGCCAGAGCACAGCCCCAACATGGACCTGCTTGGCACCTCACCCAAAGCCTCTCTGGAACCGAGAACCTCCCTCATTGGCAAGAAGAAGCCAGCAGCAGCTAAGAAAGGGCTGGGTGCCAAGAAAGGCCTAGGGGCCCAGAAGGTGAGCAGCCAGAGCTTCAGTGAGATTGAGCGGCAGGCCCAGGTGGCAGAGAAGCTCCGTGAGCAGCAGGCGGCTGATGCCAAGAAGCAGGCTGAGGAGTCCATGGTTGCCTCTATGCGCCTTGCCTACCAGGAGCTCCAGATTGACCGTAAGAAGGAGGAGAAGAAGCTCCAGAATCTAGAAGGGAAGAAGCGAGAACAGGCAGAGAGGTTGGGCATGGGCTTGGTGTCCCGCAGCTCTATCTCTCACTCGGTGCTGTCGGAGATGCAGGTGATTGAGCAGGAAACCCCAGTGAGTGCAAAATCCTCCCGTGCGCAACTGGACTTGTTTGATGATGTTGGTACTTTCGCCTCTGGACCCCCAAAGTACAAGGACAACCCCTTCTCCTTGGGAGAAAGTTTCAGTTCCCGCTGGGATACAGATGCCGCCTGGGGTGTGGACAGGATGGAGGAGAAGGAGCCAGAAGTGACCATCTCAAGCATCCGGCCTATTTCAGAAAGAGTCACAAACAGAAGGGAAGTGGAAAGCCGGAACTCAGGCCTTGAGTCCAGTGAAGCACGTCAGAAATTTGCAGGAGCCAAAGCCATCTCATCGGACATGTTCTTTGGGCGGGAGGTGGATGCTGAGCATGAAGCCAGGTCTCGACTGCAGCAGCTCTCGGGCAGTAGTGCCATCAGCTCGTCTGACCTCTTCGGGGACGTGGATGGGGCTCATGGAGTAGGTAGTGTATCCCTGGGCAACGTGCTCCCCACAGCTGACATTGCCCAGTTTAAGCAGGGCGTCAAGTCTGTGGCCGGGAAGATGGCTGTGCTGGCCAATGGTGTGATGAATTCTTTGCAGGATCGCTATGGTTCCTAC---
>musFur1
ATGGCGGCGGAACCGAGCAAGACCGAAATCCAGACTCTTTTCAAGCGGCTTCGCGGAATTCCGACCAACAAGGCCTGCTTCGACTGTGGCGCCAAGAATCCGAGTTGGGCCAGCATCACGTATGGTGTTTTCTTGTGCATTGACTGTTCCGGGGTGCACCGCTCCCTGGGCGTCCATCTCAGCTTCATCAGGTCCACAGAGTTGGATTCCAACTGGAACTGGTTCCAGCTGAGGTGTATGCAGGTCGGCGGAAATGCCAATGCGACAGCTTTCTTCCGCCAACATGGATGTACAGCCAGTGATGCCAACACGAAATATAATAGCCGAGCGGCCCAGATGTACCGGGAAAAGATCCGGCAGCTGGGGAGTGCAGCCCTGGCGAGGCATGGCACTGATCTTTGGATAGACAATATGAGTAATGCT---GCCAGTCACTCCCCGGAGAAGAAGGACTCTGATTTCTTCACGGAACACTCTCAACCCCCTGCCTGGAAAGTACCAGCCCCAGACCCAGCAGAGACGCAGCAGCTAGCCCCTTCTGCAGAGATCAGTAGCCTGGCACAGCCGGAACAGGGCCCCAACATGGACCTGCTTGGCACCTCACCCAAAGCCTCTCTGGAACCGAGAACCTCCCTCATTGGCAAGAAGAAGCCAGCAGGAGCTAAGAAAGGGCTGGGTGCCAAGAAAGGCCTCGGGGCCCAGAAGGTGAGCAGCCAGAGCTTCAGTGAGATCGAGCGGCAGGCCCAGGTGGCAGAGAAGCTCCGTGAGCAGCAGGCAGCTGATGCCAAGAAGCAGGCCGAGGAGTCCATGGTTGCCTCTATGCGCCTGGCCTACCAGGAGCTCCAAATTGACCGTAAGAAGGAGGAGAAGAAGCTACAGAATCTGGAAGGGAAGAAGCGAGAACAGGCAGAGAGGTTGGGCATGGGCTTGGTGTCCCGCAGCTCCGTCTCTCACTCGGTGCTGTCTGAGATGCAGGTGATCGAGCAGGAAACGCCCGTGAGTGCAAAATCCTCCCGCTCGCAGCTCGACTTGTTTGATGATGTTGGTACTTTCGCCTCTGGACCCCCGAAGTACAAGGACAACCCCTTCTCCTTGGGGGAAAGTTTCAGTTCCCGGTGGGATTCGGATGCCGCCTGGGGCATGGACCGGACGGAGGAGAAGGAGCCAGAAGTGACCATCTCCAGCATCCGGCCTCTTTCAGAAAGAGTCACAAACAGAAGGGAGGTGGAAAGCCAGAGCTCAGGCCTCGAGTCCAGCGAAGCGCGCCAGAAATTTGCAGGAGCCAAAGCCATCTCATCGGACATGTTCTTCGGGAGGGAGGTGGATGCTGAGCACGAAGCCCGGTCTCGACTCCAGCAGCTCTCAGGAAGCAGTGCCATCAGCTCTTCTGACCTCTTCGGGGACGTGGATGGGACTCATGGAGCAGGTAGCGTATCTTTGGGCAACGTGCTCCCCACGGCGGACATTGCCCAGTTTAAGCAGGGTGTCAAGTCTGTGGCCGGGAAGATGGCTGTGCTGGCCAATGGTGTGATGAACTCTTTGCAGGATCGCTATGGTTCCTAC---
>ailMel1
ATGGCGGCGGAACCGAGCAAGACCGAAATCCAGACCCTTTTCAAGCGGCTTCGCGGGATTCCGACCAATAAGGCCTGCTTCGACTGTGGCGCCAAGAATCCGAGTTGGGCCAGCATCACGTATGGTGTTTTCTTGTGCATTGACTGTTCTGGGGTGCACCGCTCCCTAGGCGTCCATCTCAGCTTCATCAGGTCCACAGAGTTGGATTCCAATTGGAACTGGTTCCAGCTGAGGTGTATGCAGGTCGGCGGAAATGCCAATGCGACAGCTTTCTTCCGCCAACATGGATGTACAGCCAGTGATGCCAACACCAAATATAATAGCCGAGCTGCCCAGATGTACCGGGAAAAGATCCGGCAGCTGGGGAGTGCAGCCTTGGCTAGGCATGGCACTGACCTTTGGATAGACAATATGAGTTGTGCT---TCCAGTCACTCCCCAGAGAAGAACGACCCTGATTTCTTCACGGAACACACTCAACCCCCTGCCTGGAAAGTACCAGTCCCCGACCCAGCAGAGACCCAGCAGCTAGCCCCTTCTACAGAGATCAGTAGCCTGGCACAGCCGGAGCACGGCCCCAACATGGACCTGCTTGGTACCTCACCCAAAGCCTCTCTGGAACCGAGAACCTCCCTCATTGGCAAGAAGAAGCCAGCAGCAGCTAAGAAAGGGCTGGGTGCCAAGAAAGGCCTAGGGGCCCAGAAGGTGAGCAGCCAGAGCTTCAGTGAGATCGAGCGGCAGGCCCAGGTGGCAGAGAAGCTCCGTGAGCAGCAGGCAGCTGATGCCAAGAAGCAGGCCGAGGAGTCCATGGTTGCTTCTATGCGCCTGGCCTACCAGGAGCTCCAGATTGACCGGAAGAAGGAGGAGAAGCAGCTACAGAATCTGGAAGGGAAGAAGCGAGAACAGGCGGAGAGGTTGGGCATGGGCTTGGTGTCCCGCAGCTCCGTGTCTCACTCGGTGCTGTCTGAGATGCAGGTGATCGAGCAGGAAACCCCTGTGAGCGCGAAGTCCTCCCGCTCGCAGCTCGACTTGTTTGATGACGTTGGTACTTTCGCCTCGGGACCCCCAAAGTACAAGGACAACCCCTTCTCCTTGGGGGAAAGTTTCGGTTCCCGCTGGGATACGGATGCCACCTGGGGTATGGACCGGATGGAGGAGAAGGAGCCAGAAGTGACCATCTCAAGCATCCGGCCTATTTCAGAAAGAGTCACAAACAGAAGGGAGGTGGAAAGCCGGAGCTCAGGCCTCGAGTCCAGTGAAGCGCGCCAGAAATTCGCAGGAGCCAAAGCCATCTCATCGGACATGTTCTTCGGGCGGGAGGTGGATGCGGAGCATGAAGCCCGGTCTCGCCTCCAGCAGCTGTCGGGTAGTAGTGCCATCAGCTCTTCTGACCTCTTCGGGGACGTGGATGGAGCTCATGGAGCAGGTAGCGTATCACTGGGCAACGTGCTTCCCACAGCTGACATTGCCCAGTTTAAGCAGGGTGTCAAGTCTGTGGCTGGGAAGATGGCTGTGCTGGCCAACGGAGTGATGAATTCTTTGCAGGATCGCTATGGTTCCTAC---
>bosTau8
ATGGCGGCCGAGCCTAACAAGACCGAGATCCAGACGTTTTTTAAGAGGCTTCGCGCAATTCCGACCAACAAGGCCTGCTTCGACTGTGGCGCTAAGAATCCGAGTTGGGCCAGCATCACGTACGGTGTTTTTCTGTGCATTGACTGCTCCGGGGTGCATCGCTCCCTGGGCGTCCATCTCAGCTTCATCAGGTCCACAGAGTTGGATTCCACCTGGAGCTGGTTCCAGCTGAGGTGTATGCAGGTCGGCGGGAATGCCAATGCGACAGCCTTCTTCCGCCAACATGGATGCACAGCCAATGATGCTAACACCAAGTATAACAGTCGAGCTGCCCAGATGTACCGAGAGAAGATCCGGCAGCTGGGCAGCGCGGCCCTGGCTCGGCATGGCACTGATCTTTGGACAGACAGTGTGAGTACTGCT---CCCAGTCACTCCCCAGAGAAGAAGGAGTCCGATTTCTTCTTGGAACACACTCAACCCCCTGCCTGGAATGCACCAGTCACCGACCTGTCAGAGACCCAGCAGCCAGCCCCATCTGCAGAGAGCAGTGGCCTGGCACAGCCGGAGCATGGCCCCAACATGGACCTGCTTGGCACCTCACCCAAAGCCTCTCTGGAACCGAAAACCTCCCTCATTGGCAAGAAGAAGCCAGCAGCAGCGAAGAAGGGGCTGGGTGCCAAGAAGGGCCTAGGGGCCCAGAAGGTGAGCAGCCAGAGTTTCAGCGAGATTGAGCGGCAGGCCCAGGTGGCAGAGAAGCTCCGTGAGCAGCAGGTGGCTGATGCCAAGAAGCAGGCCGAGGAGTCCATGGTTGCCTCCATGCGTCTGGCCTACCAGGAGCTCCAGATTGACCGTAAGAAGGAGGAGAAGAAGCTACAGAACCTGGAAGGAAAGAAGCGAGAGCAGGCCGAGAGGTTGGGCATGGGACTGGTGTCCCGAAGCTCCGTCTCGCACTCGGTGCTGTCTGAGATGCAGGTGATCGAGCAGGAAACCCCAGTGAGTGCCAAGTCCTCCCGCTCGCAGCTGGACTTATTTGACGACGTTGGCACCTTCGCCTCTGGGCCTCCAAAGTACAAGGACAACCCCTTCTCCTTGGGGGAGAGTTTCGGTTCCCGCTGGGATACGGACACTGCCTGGGGTATGGACAGGATGGAGGAGAAGGAGCCGGAAGTGACCGTTTCCAGCATCCGGCCCGTTTCAGAAAGAGTCACCAACCGGAGGGAAGTGGAGAGCCGGAGCTCGGGCCTGGAGTCGAGTGAAGCACGTCAGAAATTTGCAGGAGCTAAAGCCATCTCCTCCGACATGTTCTTCGGGCGGGAGGTGGATACTGAGTATGAAGCCAGGTCCCGGCTCCAGCAGCTCTCGGGCAGCAGCGCCATCAGCTCGTCAGACCTCTTCGGGGACGTGGATGGAGCTCATGGAGCAGGCAGCGTGTCCCTGGGGAATGTGCTGCCCACGGCTGACATCGCCCAGTTTAAGCAGGGCGTCAAGTCTGTGGCCGGGAAGATGGCCGTGCTGGCCAATGGCGTGATGAACTCTTTGCAGGATCGCTACGGTTCCTAC---
>eriEur2
ATGGCGGCGGAGCCGAGCAAGACCGAGATCCAAACTCTTTTTAAGAGGCTTCGCGCAGTTCCAACCAACAAAGCCTGCTTCGATTGCGGCGCCAAGAACCCGAGTTGGGCCAGCATCACGTACGGGGTTTTCTTGTGTATTGACTGCTCCGGCGTGCACCGCTCTCTGGGCGTTCATCTCAGCTTCATCAGGTCCACAGAGTTGGATTCCAACTGGAACTGGTTCCAGCTGAGGTGTATGCAGGTCGGCGGGAATGCCAACGCGACGGCTTTCTTCCGCCAACATGGATGCACAGCCAGTGATGCCAATGCCAAATATAATAGCCGAGCTGCTCAGATGTACCGGGAAAAGATTCGTCAGCTGGGGAGTGCGGCCCTGGCTAAGCACGGCACTGATCTCTGGATAGATACA---AGTAGTGCT---CCCACTCACTCCCCAGAGAAGAAAGACTCTGATTTTTTCACGGAACATACTCAACCGACTGTCTGGAACTCACCAGCCACCGACCCAGCAGAGAGTCAGCAACTAGCCCCGTCTGCAGAGAACAGTGGCCAGCCACAGCCTGAGCACGGCCCCACCACAGATCTGCTTGGCACTTCACCCAAAGCTTCTCTGGAACTGAAAACTTCCCTCATTGGCAAGAAGAAGCCGGCGGTGGCTAAGAAAGGGCTGGGTGCCAAGAGAGGCCTCGGGGCCCAGAAGGTGAGCAGCCAGAGCTTCAGTGAGATTGAGCGGCAAGCCCAGGTGGCCGAGAAACTTCGTGAGCAGCAGGTGGCTGATGCCACGCAGCAGGCTGAGGAGTCCATGGTGGCCTCCATGCGTCTGGCCTACCAGGAGCTCCAGATCGACCGCAAGAAGGAGGAGAAGAAGCTCCAGAATCTGGAAGGGAAGAAGCGAGAGCAGGCAGAGAGACTGGGCATGGGCTTGGTGACCCGAAGCTCCGTCTCCCACTCAGTGCTGACTGAGATGCAGGTGATCGAGCAGGAAACCCCAGTGAGCGCCAAATCTTCACGCTCGCAGCTGGACTTGTTTGATGATGTTGGGACTTTTGCCTCTGGACCCCCAAAGTACAAGGACAATCCCTTTTCCTTGGGGGAAGGTTTTGGTTCCCACTGGGATACAGATGCCAGCTGGGGCGTGGACAGGATGGAGGATAAGGAGCCAGAAGTGACCATCTCAAGCATCCGGCCCATTTCAGAAAGAGTCACAAACCGGAAAGAAGTGGAGAGCCGGAGCTCAGGTGCTGAGTCCAGTGAAGCACGTCAGAAATTTGCAGGCGCCAAAGCCATCTCATCTGACATGTTCTTTGGGCGGGAGGTGGATACTGAGTATGAAGCCAGGTCCCGCCTACAGCAGCTCTCAGGGAGCAGTGCCATCAGTTCATCAGACCTCTTTGGGGATGTGGAAGGAGCCCATGGAGCGGGTAGCGTGTCTCTGGGGAACGTGCTCCCCACGGCTGATATTGCCCAGTTCAAGCAGGGGGTCAAGTCTGTGGCTGGGAAGATGGCTGTGCTGGCCAATGGTGTGATGAATTCTTTGCAGGATCGATATGGTTCCTAC---
>micOch1
ATGGCGGCGGAGCCGAGCAAGACCGAAATCCAGGCTGTTTTTAAGAGGCTTCGTGCAATTCCCACCAACAAGGCTTGTTTCGACTGTGGCGCCAAGAGCCCGAGTTGGGCCAGCATCACGTATGGTGTATTTTTGTGTATTGACTGCTCCGGAGTGCATCGCTCCCTGGGTGTCCATCTCAGTTTTATCAGGTCGACAGAGTTGGATTTGACCTGGAGCTGGTTGCAGCTGAGGTGTATGCAGGTCGGCGGGAATGCCAATGCGACTGCTTTTTTCCGCCAACATGGATGCATGGCCAATGATGCTAACACCAAATATAACAGCCGAGCTGCCCAGATGTACCGAGAGAAAATTCAGCAGTTGGGGAGTACAGCTCTGGCGAGGCATGGCACTGATCTTTGGATAGACAGTATGAACAATGCT---CCTAGTCACTCTCCAGAGAAGAAAGACTCTGATTTCTTCACAGAACACACTCAGGCCTCTGCCTGGGATACAGCACCCACTGAGCCTTCAGGGACCCAGCAACCAGCACTACCTTCAGAGAGCAGTAGCCTGGCACAACCTGAGCATGGTCCTAACACCGACCTCCTTGGAACCTCACCCCAAACCTCTCTGGAACTGAAAAGCTCCATTATTGGCAAGAAGAAGCCAACAGCAGCTAAGAAAGGGCTGGGTGCCAAGAAAGGCCTGGGAGCTCAGAAGGTGAGCAACCAGAGCTTTACTGAGATTGAGCGGCAGGCCCAGGTGGCAGAGAAGCTCCGGGAGCAGCAGGCAGCTGATGCCAAGAAAGAGGCAGAGGAGTCCATGGTTGCCTCCATGCGTCTGGCCTACCAGGAGCTCCAGATTGACCGCAAGAAGGAGGAGAAAAAGCTACAGAACCTTGAAGGAAAGAAGCGAGAGCAGGCTGAAAGGCTGGGCATGGGCTTGGTGTCTCGAAGCTCCATCTCCCACTCTGTGCTATCTGAGATGCAAGTGATTGAGCAGGAAACCCCACTGAGTGCAAAATCTTCCCGATCACAGCTTGACTTGTTTGATGATGTTGGAACTTTCGCCTCCGGACCCCCAAAGTACAAGGATAACCCCTTTTCCCTGGGAGAAACTTTTGGTACCCGCTGGGATTCAGATGCCACCTGGGGTATGGACAGGGTAGAAGAGAAGGAACCCGAAGTAACCATCTCCAGCATCCGGCCCATTTCAGAAAGATCCACAAGCCGGAGGGAAGTGGAGAGCCGGAGCTCAGGGCTTGAGTCCAGTGAAGCGCGTCAGAAGTTTGCAGGAGCCAAAGCCATCTCATCTGACATGTTCTTTGGTCGAGAAGTGGATTCTGAGTATGAAGCCAGGTCTCGGTTACAGCAGCTCTCGGGCAGCAGTGCCATCAGCTCTTCAGACCTTTTTGGGGACATGGATGGAGCTCATGGAGGAGGAACTGTATCTCTGGGGAACGTACTTCCTACAGCTGACATTGCCCAGTTTAAGCAGGGTGTCAAGTCTGTGGCTGGCAAGATGGCTGTGCTGGCCAATGGTGTGATGAATTCCTTACAGGATCGCTACGGTTCCTAC---
>criGri1
ATGGCGGCGGAGCCGAGCAAGACCGAAATCCAGACTCTTTTTAAGAGGCTTCGTGCAATTCCCACCAACAAGGCATGTTTCGATTGTGGCGCCAAGAGTCCGAGTTGGGCAAGCATCACGTATGGTGTATTTTTGTGTATTGATTGCTCCGGAGTGCATCGCTCCCTGGGTGTTCATCTCAGCTTTGTCAGGTCCACAGAGTTGGATTCGAATTGGAGCTGGTTGCAGCTGAGGTGTATGCAGGTCGGCGGGAATGCTAATGCGACTGCCTTTTTCCGCCAACATGGATGTATGGCCAATGATGCTAACACGAAATATAATAGCCGAGCTGCCCAGATGTACCGAGAGAAGATCCGGCAGTTAGGGAGTGCAGCTCTGGCTAGGCATGGCACTGATCTTTGGATAGATAATATGAGCAATGCT---CCTAGTCACTCTCCAGAGAAGACAGACTCTGATTTCTTTACAGAGCATACTCAGGCCCCTGTCTGGGATACAGCAGATACTGAGCCTTCAGGGACCCAGCAACCAGCCCTACCTTCAGAGAGCAGTACCCTGGCACAACCTGAACATGGCCCTAACACTGACCTCCTTGGAACCTCACCCCAAGCTTCTCTGGAACTGAAAAGCTCCATTATTGGCAAGAAGAAGCCAACAGCAGCTAAGAAAGGGCTGGGTGCCAAGAAAGGCCTGGGAGCTCAGAAGGTGAGTAACCAGAGCTTTACTGAGATTGAGCGGCAGGCTCAGGTGGCAGAGAAGCTCCGGGAGCAGCAGGCAGCTGATGCCAAGAAACAGGCAGAAGAGTCCATGGTTGCCTCTATGCGTCTGGCCTACCAGGAGCTCCAGATTGATCGCAAGAAGGAAGAAAAAAAATTACAGAACCTTGAAGGAAAGAAACGAGAGCAGGCTGAAAGGCTGGGCATGGGCTTGGTGTCCCGAAGCTCCATCTCCCACTCCGTGCTGTCTGAGATGCAGGTGATTGAGCAAGAAACCCCGTTGAGTGCAAAATCTTCCCGTTCACAGCTTGACTTGTTTGATGATGTTGGAACTTTCGCCTCTGGACCCCCAAAGTACAAGGACAACCCCTTTTCCTTGGGAGAAACTTTTGGTTCCCGCTGGGATTCAGATGCAGCCTGGGGTATGGACAGGGTAGAAGAGAAGGAACCCGAAGTAACCATCTCCAGCATCCGGCCTATTTCAGAAAGAACCACCAGCCGGAGGGAAGTGGAGAGCCGGAACTCAGGTCTTGAGTCCAGTGAAGCTCGTCAGAAGTTTGCAGGAGCCAAAGCCATCTCATCTGACATGTTCTTTGGTCGAGAGGTGGATTCTGAGTATGAAGCCAGGTCTCGGTTACAGCAGCTCGCGGGCAGCAGTGCCATCAGCTCTTCAGACCTCTTTGGGGACATGGATGGAGCTCATGGAGGAGGAACTGTATCTCTGGGGAATGTACTTCCTACAGCTGACATTGCCCAATTTAAGCAGGGTGTCAAGTCTGTGGCCGGCAAGATGGCAGTGTTGGCTAATGGTGTGATGAATTCTTTACAGGATCGCTACGGTTCCTAC---
>mm10
ATGGCGGCGAGCCCGAGCAAGACCGAAATCCAGACTATTTTTAAGAGACTTCGCGCAATTCCCACCAACAAGGCCTGTTTCGATTGTGGCGCCAAGAGTCCTAGTTGGGCCAGCATCACTTACGGTGTATTTTTGTGTATTGACTGCTCCGGAGTGCATCGCTCCTTGGGTGTCCATCTCAGCTTTATCAGGTCCACAGAGTTGGATTCGAACTGGAGCTGGTTGCAGCTGAGGTGTATGCAGGTCGGCGGGAATGCCAATGCGACTGCTTTTTTCCGCCAACACGGATGTATGGCCAATGATGCTAACACCAAATATACGAGCCGAGCTGCCCAGATGTACCGAGAGAAGATCCGGCAGTTAGGGAGTGCAGCTCTGACTAGGCATGGTACTGATCTTTGGATAGACAGTATGAACAGTGCT---CCAAGTCACTCTCCAGAGAAGAAAGACTCTGATTTCTTCACAGAACATACTCAGGCCCCTGCTTGGGATACAGCAGCCACTGATCCTTCAGGGACTCAGCAACCAGCCCTACCTTCAGAGAGCAGTAGCCTGGCACAACCTGAACAAGGCCCTAACACTGATCTGCTCGGAACCTCACCCCAAGCCTCTCTGGAACTGAAAAGCTCCATTATTGGCAAGAAGAAGCCAGCAGCCGCTAAGAAAGGGCTGGGTGCCAAGAAAGGCCTGGGAGCTCAGAAGGTGAGCAACCAGAGCTTTACTGAGATTGAGCGGCAGGCCCAGGTGGCAGAGAAGCTCCGAGAGCAGCAGGCAGCTGATGCCAAGAAGCAGGCAGAAGAGTCCATGGTTGCCTCCATGCGTCTGGCCTACCAGGAGCTCCAGATTGATCGCAAGAAGGAGGAGAAAAAGCTCCAGAATCTTGAAGGAAAGAAGCGAGAGCAGGCTGAAAGGCTGGGCATGGGCTTGGTGTCCCGAAGCTCCATCTCCCATTCTGTGCTGTCTGAGATGCAGATGATTGAGCAGGAAACCCCGCTGAGTGCGAAATCTTCCCGTTCACAGCTTGACTTGTTTGATGATGTTGGAACATTTGCATCTGGACCCCCAAAGTACAAGGACAACCCCTTTTCCTTGGGAGAAACTTTTGGTTCCCGCTGGGATTCAGATGCAGCCTGGGGTATGGACAGGGTAGAAGAGAAGGAACCTGAAGTTACCATCTCCAGCATCCGGCCTATTTCAGAAAGAACTGCGAGTCGGAGGGAAGTGGAGACTCGGAGCTCAGGCCTTGAGTCCAGTGAAGCACGGCAGAAGTTTGCAGGAGCCAAAGCCATCTCGTCCGACATGTTCTTTGGTCGTGAGGTGGATTCTGAGTATGAAGCTAGGTCTCGGTTACAGCAGCTTTCGGGCAGCAGTGCCATCAGCTCTTCAGACCTTTTTGGAAACATGGATGGAGCTCATGGAGGAGGAACTGTATCTCTGGGGAATGTACTTCCTACAGCTGACATTGCCCAGTTTAAGCAGGGTGTCAAGTCTGTGGCTGGCAAGATGGCTGTGCTGGCCAATGGTGTGATGAATTCCTTACAGGATCGCTACGGTTCCTAC---
>rn6
ATGGCGGCGGGCCCGAGCAAGAGCGAAATCCAGACTCTTTTTAAGAGGCTTCGCGCAATTCCCACCAACAAGGCCTGTTTCGATTGTGGAGCCAAGAGTCCTAGTTGGGCCAGCATCACGTATGGTGTATTTTTGTGTATTGACTGCTCTGGAGTGCATCGCTCCTTGGGTGTTCATCTCAGCTTTATCAGGTCCACAGAGTTGGATTCGAACTGGAGCTGGTTGCAGCTGAGGTGTATGCAGGTCGGCGGGAATGCCAATGCGACTGCTTTTTTCCGCCAACATGGATGTCTGGCCAATGATGCTAACACCAAATATAACAGCCGAGCTGCCCAGATGTACCGAGAGAAGATCAGGCAGTTAGGGAGTACAGCTCTGGCTAGGCACGGCACTGATCTTTGGATAGACAATATGAACAGTGCT---CCTAGTCACTCTCCAGAGAAGAAAGACTCTGATTTCTTCACAGAGCATACTCAGGCCCCTGCTTGGGATACAGCAGCCACGGATCCTTCAGGGACCCAGCAACCAGCCCTACCTTCAGAGAGCAGTAGCCTGGCGCAACCTGAACCTGGCCCCAACACTGATCTGCTTGGAACCTCACCCCAAGCCTCTCTGGAACTGAAAAGCTCCATTATTGGCAAGAAGAAGCCAGCAGCAGCTAAGAAAGGGCTGGGTGCCAAGAAAGGCCTGGGAGCTCAGAAGGTGAGCAACCAGAGCTTTACTGAGATTGAGCGGCAGGCCCAGGTGGCAGAGAAGCTCCGAGAGCAGCAGGCAGCTGATGCCAAGAAGCAGGCAGAAGAGTCCATGGTTGCCTCCATGCGTCTGGCCTACCAGGAGCTCCAGATTGATCGCAAGAAGGAGGAGAAAAAGCTACAGAACCTTGAAGGAAAGAAACGAGAGCAGGCTGAAAGGCTGGGCATGGGCTTGGTGTCCCGAAGCTCCATCTCCCACTCTGTGCTGTCTGAGATGCAGATGATTGAGCAGGAAACCCCGCTGAGTGCAAAATCTTCCCGTTCACAACTTGACTTGTTTGATGATGTTGGAACATTTGCTTCTGGACCCCCAAAGTACAAGGATAACCCCTTTTCTTTGGGAGAAACTTTTGGTTCCCGCTGGGATTCAGATGCAGCCTGGGGTATGGACAGGGTAGAAGAGAAGGAACCTGAAGTTACCATCTCCAGCATCCGGCCTATTTCAGAAAGAACCACAAGTCGGAGGGAAGTGGAGAGTCGGATCTCAGGTCTTGAGTCCAGTGAAGCACGTCAGAAGTTCGCAGGAGCCAAAGCCATCTCGTCTGACATGTTCTTTGGTCGAGAGGTGGACTCTGAGTATGAAGCCAGGTCTCGGTTACAGCAGCTTTCGGGCAGCAGTGCCATCAGCTCTTCAGACCTTTTTGGGGATGTGGATGGAGCTCATGGAGGAGGAACTGTATCTCTGGGGAATGTACTTCCTACAGCTGACATTGCCCAGTTTAAGCAGGGTGTCAAGTCTGTGGCTGGCAAGATGGCTGTGCTGGCCAATGGTGTGATGAATTCTTTACAGGATCGCTACGGTTCCTAC---
>cavPor3
ATGGCGGCGGAGCCGAGCAAGACTGAAATCCAGACTCTTTTTAAGAGACTTCGCGCAATTCCAACCAACAAGGCCTGTTTCGACTGCGGCGCCAAGAGTCCAAGCTGGGCCAGCATCACGTATGGTGTTTTTCTGTGTATCGACTGCTCCGGGGTGCATCGTTCTCTGGGGGTCCATCTGAGCTTTATCAGGTCCACAGAGTTGGATTCCAACTGGAGCTGGTTCCAGCTGAGGTGTATGCAGGTCGGCGGGAATGCCAACGCGACAGCCTTTTTCCGTCAACACGGATGCACAGCCAACGATGCCAACACCAAATATAACAGCCGAGCTGCCCAGATGTACCGGGAGAAGATCCGGCAGCTGGGGAGTGCAGCCCTAGCTAGGCATGGCACTGATCTTTGGATAGACAACATGAGTAGTGTG---CCTGGTCACTCCCCAGAGAAAAAGGACTCTGATTTCTTCAGCGAACACACTCAGCCCCCTGCCTGGGATGCAGCCACCACTGAGCCCTCAGGGACCCAGCATCCAGCTCCATCTATAGAGAGCAATAGCCTGGCACAACCAGAGCAGGGCCCCAACACCGACCTGCTTGGCTCTTCACACAAGGCCTCCCTGGATCTGAAAAGCTCCATCATTGGCAAGAAGAAGCCGACAGCAGCCAAGAAAGGGCTGGGGGCCAAGAAAGGCCTAGGGGCCCAGAAGGTGAGCAACCAGAGCTTCAGCGAGATTGAACGGCAGGCCCAGGTAGCCGAGAAGCTCCGAGAGCAGCAGGCAGCAGATGCCAAGAAGCAGGCGGAGGAGTCCTTGGTCGCCTCCATGCGCCTGGCCTACCAGGAGCTCCAGATTGACAGGAAGAAGGAGGAAAAGAAGCTACAGAATCTGGAAGGGAAGAAGCGGGAGCAGGCCGAGAGGCTGGGCATGGGCCTGGTGTCTCGCAGCTCTGTCTCCCACTCCGTGCTGTCTGAGATGCAAGTGATCGAGCAGGAGACCCCAGTGACTGCAAAATCCTCCCGCTCACAGCTGGACTTGTTTGATGATGTTGGAACTTTCGCCTCTGGGCCCCCAAAGTATAAGGACAACCCATTTTCCTTG---GAATCCTTTGGTTCTCGCTGGGACTCAGATGCCACCTGGGGTATGGACAGGGTGGAAGAGAAGGAGCCAGAAGTGACCATCTCAAGCATCAGGCCTATTTCAGAAAGAGCTACAAACCGGAGGGAGGTGGAGAGCCGGGGCTCAGGCCCAGAGTCCAGTGAAGCCCAGCAGAAGTTTGCAGGTGCCAAAGCCATCTCGTCGGACATGTTCTTTGGGCGGGAGGTGGACACTGAGTACGAAGCCAGGTCCCGTCTGCAGCAGCTCTCGGGCAGCAGTGCCATCAGCTCTGCAGACCTCTTTGGGGACTCGGATGGAGCTCATGGAGCAGGAAGTGTGTCTCTGGGGAATGTGCTCCCTACTGCTGACATCGCACAGTTTAAGCAGGGGGTCAAGTCTGTGGCTGGCAAGATGGCTGTGCTGGCTAATGGGGTGATGAACTCACTGCAGGATCGCTATGGTTCTTAC---
>sorAra2
ATGGCGGCCGAGCCGAGCAAGACCGAAATCCAGACTCTGTTTAAGAGGCTTCGCGCAGTCCCGACCAACAAAGCTTGCTTCGACTGCGGCGCCAAGAATCCGAGTTGGGCCAGCATCACGTACGGGGTGTTCCTGTGTATCGACTGCTCGGGCGTGCACCGCTCGCTGGGCGTCCATGTCAGCTTCATCAGGTCCACAGAGTTGGATTCCAACTGGAACTGGTTCCAGCTGAGGTGTATGCAGGTCGGCGGGAATGCCAACGCGACAGCTTTCTTCCGCCAGCATGGGTGCACAGCTAACGATGCCAACACCAAATACAATAGCCGAGCTGCCCAGATGTACCGGGAAAAGATCCGGCAGCTGGGGAATGCAGCTCTGGCCCGGCACGGCACCGATCTGTGGATAGACAACCTGAGCAGTGCG---TCCAGTCAATCCCCAGAGAAGAAGGACCCAGATTTCTTCACAGAACACACTCAACCTCCTGCCTGGAACACACCAGCCTCCGAACCGGCCGAGAACTTGCAGCCAGCCCCGTGTGTGGAGAGTGTCAGCCTAGCACAGCCGGAGCAGGGCCCCACCACGGACCTGCTGAGCACCTCACCCAAAGCATCTCTGGAACTGAAAACCTCCCTCATTGGCAAGAAGAAGCCAGCAACTGCTAAGAAAGGGCTGGGGGCCAAGAAGGGCCTGGGGGCCCAGAAGGTGAGCGGCCAGAGCTTCAGCGAGATCGAGCGGCAGGCGCAGGTGGCTGAGAAGCTGCGCGAGCAGCAGGCGGCCGACGCCAAGAAGCAGGCGGAGGAGTCCGTGGTGGCCTCCATGCGGCTGGCCTACCAGGAGCTCCAGATTGACCGGAAGAAGGAGGAGAAGAAGCTCCAGAGCCTGGAGGGGAAGAAGCGAGAGCAGGCCGAGAGGCTGGGCATGGGCCTGGTGTCCCGGAGCTCCATCTCGCACTCGGCCCTCTCGGAGATGCAGGTCATCGAGCAGGAGACCCCGGTGAGCGCAAAGTCCGCCCGTTCCCAGCTTGACTTGTTCGACGATGTTGGCACTTTTGCCTCTGGACCCCCGAAGTACAAGGACAACCCCTTCTCCTTGGGGGAAAGTTTTGGTTCCCACTGGGATTCGGATACCACCTGGGGTGTGGACAGGATGGAGGAGAAGGAGCCTGAGGTGACCATTTCCAGCATCCGGCCTATATCTGAAAGAGTCACCAATCGGAGGGAAGTGGAGAGCCGGAGCTCGGGCCTCGAGTCCAGCGAAGCACGTCAGAAATTCGCCGGCGCCAAAGCTATCTCGTCAGACATGTTCTTTGGGCGGGAGGTGGACACAGAGTATGAGGCCAGGTCGCGGCTGCAGCAGCTCGCGGGCAGCAGCGCCATCAGCTCCTCCGACCTCTTCGGGGACTTGGACGGCGCGCACGGAGCAGGCAGCGTGTCTCTGGGGAACGTGCTCCCCGCGGCCGACATCGCCCAGTTCAAGCAGGGCGTCAAGTCTGTGGCCGGGAAGATGGCCGTGCTGGCCAACGGTGTGNNNNNNNNNNNNNNNGATCGCTACGGTTCCTAC---
>triMan1
ATGGCGGCGGAGCCGAGCAAGACCGAAATCCAGACTCTTTTTAAGAGGCTTCGCGCGTTTCCAACCAACAAGGCCTGCTTCGATTGCGGCGCCAAGAATCCGAGTTGGGCCAGCATCACGTACGGTGTTTTCTTGTGTATCGACTGCTCCGGGGTTCACCGCTCACTGGGCGTCCATGTCAGCTTCATCAGGTCCACAGAATTGGATTCCAACTGGACCTGGTTCCAGCTGAGGTGTATGCAGGTCGGCGGGAATGCCAGTGCGATGGCTTTCTTCCGCCAACATGGATGCACAGCCAACGATGCCAACACCAAGTATAACAGCCGAGCCGCTCAAATGTACCGGGAGAAGATCCGGCAGATGGGGAGTGCAGCCCTGGCTAGGCATGGCACTGATCTTTGGATAGACAATATGAGCAGTGCT---CCAAGTCACTCCCCGGACAAGAAGGACTCCGATTTCTTCACAGAACACACCCAACCGCCTGTCTGGGATGCACAAGCCACCGAGCCTTCAGAGACCCAGCAGCCAGCCCCGCCTGCAAAGAGCAGTGGCCTGGCACAGCTGGAGCACGGCCCCAACACAGACCTGTTGGCCACCTCACCCAAAGCCTCTCTGGAACTGAAAACCTCCATCATTGGCAAGAAGAAGCCAGCAGCAGCTAAGAAAGGGCTGGGTGCCAAGAAAGGCCTTGGGGCCCAGAAGGTGAGCAGCCAGAGCTTCAGTGAGATTGAGCGGCAGGCCCAGGTGGCAGAGAAGCTCCGGGAGCAGCAGGCAGCTGATGCCAAGAAGCAGGCTGAGGAGTCCATGGTTGCCTCCATGCGTCTTGCCTACCAGGAACTCCAGATTGATCGTAAAAAGGAGGAGAAGAAGCTACAGAATCTGGAAGGGAAGAAACGAGAGCAGGCAGAGAGGCTGGGCATGGGCTTGGTGTCCCGAAGCTCTGTCTCCCACTCAGTGCTGTCTGAAATGCAGGTGATTGAGCAGGAGACCCCAGCGAGTGCAAAGTCCTCCCGCTCGCAGCTGGATTTGTTTGATGATGTTGGTACTTTCGCCTCTGGACCCCCAAAGTACAAGGACAACCCTTTCTCCTTGGGGGAAAGTTTTGGTTCCCGCTGGGACACAGATGCCACCTGGGGAATGGACAGGGTGGAGGAGAAGGAGCCAGAAGTGATGATCTCAAGCATTCGGCCTATTTCAGAAAGAGCCACAAACCGGAGGGAAGTAGAGAGCTGGAGCTCAGGCCTTGAGTCCAATGAAGCACGTCAGAAATTTGCAGGAGCCAAAGCCATTTCATCTGACATGTTCTTTGGGCGGGAGATGGATTCTGAGTATGAAGCCAGGTCTCGGCTCCAGCAGCTCTCAGGCAGCAGCGCCATCAGCTCTTCAGACCTCTTTGGGGAGGTGGATGGAGCTCATGGAGCAGGTAGTGTGTCTCTAGGGAATGTACTACCTACAGCTGACATTGCCCAGTTTAAGCAGGGTGTCAAGTCTGTGGCTGGGAAGATGGCTGTGCTGGCCAATGGTGTGATGAATTCTTTGCAGGATCGCTATGGTTCCTAC---
>conCri1
ATGGCGACAGAGCCGAGCAAGACCGAGATCCAGACCCTCTTTAAGAGGCTTCGCGCGATTCCAACCAACAAAGCCTGCTTTGACTGCGGCGCCAAGAATCCGAGCTGGGCCAGCATCACATACGGTGTTTTCTTGTGTATTGACTGCTCGGGTGTGCACCGCTCCCTGGGCGTCCATCTCAGCTTCATCAGGTCCACAGAGTTGGATTCCAACTGGAACTGGTTCCAGCTGAGGTGTATGCAGGTCGGCGGGAATGCCAATGCGACGGCTTTCTTTCGCCAACACGGATGCACAACCAATGATGCCAACACCAAATATAACAGCCGGGCTGCCCAGATGTACAGGGAAAAGATCCGGCAGCAGGGGAGTGCCGCCTTGGCTAGGCATGGCACCGATCTTTGGATAGACAGTATGAATAGTGGC---CCTGGTCATTCCCCGGAGAAGAAGGACTCTGACTTCTTCATGGAACACACTCAACCCCCTGCCTGGAGTGCACCAGCCACTGACCCAGCAGAGAACCAGCAGCCTGGCCCGTGTGCGGAGAGCAGTAGCTTTGCACAGCCGGAGCACGGCCCCAACACGGACCTGCTTGGCACCTCACCTCAAGCTTCTCTGGAACTGAAAACCTCCCTCATCGGCAAGAAGAAGCCAGGAGCAGCTAAGAAAGGGTTGGGTGCCAAGAAAGGCCTAGGGGCCCAGAAGGTGAGCAGCCAGAGTTTCAGCGAGATTGAGCGGCAGGCCCAGGTAGCAGAGAAGCTCCGTGAGCAGCAGGCAGCTGATGCCAAGAAGCAGGCAGAAGAGTCCATGGTTGCCTCCATGCGCCTGGCCTACCAGGAGCTCCAGATCGACCGGAAGAAGGAGGAGAAGAAGCTACAGAACCTAGAGGGGAAAAAGCGAGAGCAGGCAGAGAGGCTGGGCATGGGCTTGGTGTCCCGAAGCTCTGTCTCCCACTCTGTGCTGGCCGAGATGCAAGTGATCGAGCAGGAAACACCAGCGAGTGCGAAATCCTCCCGCTCACAGCTCGACTTGTTTGACGATGTTGGTACTTTCGCCTCTGGGCCCCCAAAGTACAAGGACAACCCCTTCTCCCTGGGGGACAGCTTTGGTTCCCACTGGGATACCGATGCCACCTGGGGCATGGACAGGATGGAGGATAAGGAGCCCGAAGTGACCATCTCCAGCATCCGGCCCATCTCTGAGAGAGTCACACACCGGAGAGAGGTGGAGAGCCGGAGCCCAGCTCTCGAGTCCAGTGAGGCACGCCAGAAATTTGCAGGCGCCAAAGCCATCTCATCTGACATGTTCTTTGGGAGGGACGCAGATACGGAGTATGAAGCCAGATCTCGGCTACAGCAGCTCTCCGGCAGCAGTGCCATCAGCTCCTCAGACCTCTTTGGGGACATGGATGGAGCTCACGGAACAGGAAGCGTATCTCTGGGGAATGTGCTCCCCACGGCTGACATTGCCCAGTTCAAGCAGGGAGTCAAGTCCGTGGCTGGGAAGATGGCTGTGTTGGCCAACGGGGTGATGAATTCTTTGCAGGATCGCTATGGTTCCTAC---
>ochPri3
ATGGCGGTCGAGCCGAGTAAGACAGAAATCCAAACTCTGTTTAAGAGGCTCCGCGCGATTCCCACGAACAAGGCCTGTTTCGATTGCGGCGCCAAGAATCCTAGTTGGGCCAGCATCACGTATGGGGTTTTCCTGTGCATCGACTGTTGCGGGGTGCACCGCTCCCTGGGGGTCCATCTCAGTTTCATCAGGTCCACAGAGTTGGATTCTAACTGGAGCTGGTTCCAACTAAGGTGTATGCAGGTCGGCGGCAATGCCAATGCGACAGCCTTTTTCCGCCAGCACGGATGCACAGTCAGCGACGCCAACAGCAAATACAACAGCCGCGCAGCCCAGATGTACCGCGAGAAGATCCGGCAGCTGGGGAGCGCAGCCCTGGCCAGGCATGGCACCGATCTGTGGATTGACAGCCTGAGCGGCGCC---CCCAGCCACTCCCCAGAGAAAAAAGACTCTGATTTCTTCACGGAGCACACTCAGCCTCCTGCCTGGGACATGCCAGCCTCGGAGCCCTCAGGGATCCAGCAGCCAGCCCCGCCTGGAGACAGCAGCGGCCTGGCACAGCCAGAGCTTGGCCCCAATACGGACCTGCTTGGCACCTCGCCCAAGGCGTCTCTGGAACTGAAAAGCTCCATCATTGGCAAGAAGAAGCCAGCTGCCGCTAAGAAAGGGCTGGGGGCCAAGAAAGGCCTGGGAGCCCAGAAGGTGAGCAGCCAGAGCTTCAGTGAGATCGAACGGCAGGCCCAGGTGGCAGAGAAGCTCCGGGAGCAGCAGGCAGCGGATGCCAAGAAGCAAGCTGAGGAGTCCATGGTGGCCTCCATGCGTCTGGCCTACCAGGAGCTCCAGCTCGATCGGAAGAAGGAAGAGAAGAAGCTGCAGAACCTGGAGGGGAAGAAGCGAGAGCAGGCAGAACGGCTGGGCATGGGCTTGGTGAGCCGGAGCTCTGTGTCCCACTCGGTGCTGTCCGAGATGCAGGTGATCGAGCAGGAGACACCCGTGACCGCCAAGTGCTCACGCTCACAGCTGGACTTGTTTGACGATGTTGGGACTTTGGCCTCTGGACCCCCGAAGTACAAGGACAACCCCTTTTCCTTGGGGGACAGTTTCGGGTCCCGCTGGGATACGGATAACACCTGGGGCATGGACAGGGTGGAGGAGAAGGAGCCAGAAGTGACCATCTCCAGCATCCGGCCAGTGTCGGAAAGGGCCACAAACCGCAGGGATGGGGAGAGCCGGAGCTCAGGCCTTGAGTCCAGTGAAGCTCGGCAGAAGTTCGCGGGAGCCAAAGCCATCTCTTCTGACATGTTCTTTGGGCGGGAGATGGACTCTGAGTACGAAGCCAGGTCCCGGCTGCAACAACTGTCCGGCAGCAGCGCCATCAGCTCCTCCGACCTCTTCGGGGATGCCGATGGATCTCATGGTACAGGAAGTGGCTCTCTGGGCAGTGTGTTGCCCACGGCGGACATCGCGCAGTTTAAGCAGGGCGTTAAGTCTGTGGCCGGGAAGATGGCTGTGCTAGCCAACGGGGTGATGAACTCTTTGCAGGATCGATATGGTTCCTAC---
>hetGla2
ATGGCGGCGGAGCCGAGCAAGACTGAGATCCAGACTCTTTTTAAGAGGCTTCGGGCAATTCCAACCAATAAGGCCTGTTTCGACTGCGGCGCCAAGAGTCCGAGCTGGGCTAGCATCACGTATGGTGTTTTTCTGTGTATCGACTGCTCCGGGGTGCACCGTTCCCTGGGTGTCCACCTGAGCTTTATCAGGTCCACAGAGTTGGATTCCAATTGGAGCTGGTTCCAGCTGAGGTGTATGCAGGTCGGAGGGAACGCCAATGCGACAGCCTTTTTCCGCCAACATGGATGCACAGCCAATGATGCCAACACGAAATACAATAGCCGAGCTGCCCAGATGTACCGGGAGAAGATCCGGCAGCTGGGGAGTTCGGCTCTGGCTAGGCATGGCACTGATCTTTGGATAGACAACATGAGCAGTGCT---CCCAGTCAGTCCCCAGAGAAG---GACTCTGATTTCTTCATCGAACACACTCAGGCCCCTGCCTGGGATGCACCTGCCACTGAGCCTTCAGGGACCCAGCAGCCAGCCCTGTCTGCAGAGAGCAGTAGCCTGGCACAGCCAGAGCAGGGCCCCAACACCGACTTGCTTGGCTCTTCAAACAAGGCCTCCCTGGATCTGAAAAGCTCCATCATCGGCAAGAAGAAGCCAGCAGCAGCCAAGAAGGGGCTGGGGGCCAAGAAAGGCCTGGGGGCCCAGAAGGTGAGCAGCCAGAGCTTCAGTGAGATCGAGCGGCAGGCCCAGGTGGCAGAGAAGCTCCGTGAGCAGCAGGCAGCAGATGCCAAGAAGCAGGTGGAGGAGTCCATGGTCGCCTCCATGCGCCTGGCCTACCAGGAGCTCCAGATTGACCGGAAGAAGGAGGAGAAGAAGCTGCAGAAGCTGGAAGGGAAGAAGCGGGAGCAGGCCGAGAGGCTGGGCATGGGGCTGGTGTCCCGCAGCCCTGTCTCCCACTCCGTGCTGTCCGAGATGCAGGTGATCGAGCAGGAAACCCCTGTGACTGCAAAATCCTCCCGCTCGCAGCTCGACTTGTTCGACGATGTTGGAACTTTCGCCTCTGGGCCTCCAAAGTACAAGGACAACCCATTTTCCTTG---GAATCCTTTGGTTCTCACTGGGACACCGATGCCACCTGGGGAATGGACAGGGGGGAAGAGAAGGAGCAGGAAGTGACTATCTCAAGCATCCGGCCAGTTTCAGAAAGAGCCACCAGCCGGAGGGAGGTGGAGAGCCGGAGCCTGGGCCCAGAGTCCAGTGAAGCACAGCAGAAGTTTGCGGGCGCCAAAGCCATCTCATCAGACATGTTCTTTGGGCGGGAGGTGGACACTGAGTATGAAGCTAGGTCCAGGCTGCAGCAGCTCTCGGGCAGCAGCGCCATCAGCTCTGCAGACCTCTTTGGGGACATGGATGGACCTCACGGAGCAGGCAGCGTGTCTCTGGGGAATGTGCTCCCCACCGCCGACATGGCGCAGTTTAAGCAGGGCGTCAAGTCTGTGGCTGGCAAGATGGCTGTGCTGGCCAATGGGGTGATGAACTCGCTGCAGGATCGATATGGTTCTTAC---
>echTel2
ATGGCGGCGGAGCCGAGCAAGACCGAAATTCAGACTCTTTTTAAGAGGCTTCGTGCGGTTCCCACCAACAAGGCCTGCTTCGACTGCAGCGCTAAGAACCCGAGTTGGGCCAGCGTCACGTATGGTGTTTTCTTGTGCATCGACTGCTCCGGCGTCCACCGCTCGCTGGGCGTCCATCTCAGCTTCATCAGGTCCACAGAGTTGGATTTCACCTGGAGCTGGCTCCAGCTGAGGTGTATGCAGGTCGGCGGCAATGCCAATGCGACTGCTTTCTTCCGCCAACATGGGTGCACAGCCAACGATGCCAACACCAAGTATAACAGCCGGGCTGCCCAAATGTACCGGGAGAAGATCCGGCAGATGGGGAGTGCTGCCCTGGCCAGGCACGGCACTGACCTCTGGATAGATAATGTGAGCAGTGCA---CCCAGTCATTCTCCAGAGAAG---GACTCGGATTTCTTCACAGAACATATCCAACCCCCTGCCTGGGATGGCCAAGCCTCCGAACCTGCAGAGACCCAGCAGCTAGCCCCGCCTGCAGCGAGCAGTGGCCTGACACAACCGGAGCATGGACCTAACACAGACCTGCTGGCCACCTCACCCAAAGCTCCCCTGGAACTGAAGTCCTCTATCATTGGCAAGAAGAAGCCGGCAGTGGCGAAGAAAGGGCTTGGGGCCAAGCGAGGTCTTGGGGCCCAGAAGGTGAGCAGCCAGAGCTTCAGTGAGATTGAGCGGCAGGCGCAGGTGGCCGAGAAGCTCCGGGAGCAGCAGGCGGCCGACGCCAAGCAGCAGGCTGAGGAGTCCATGGTGGCCTCCATGCGCCTTGCCTACCAGGAGCTCCAGCTCGATCGGAAGGAGAAGGAGAAGCAGCTCCAGAGCCTGGAGGGGAAGAAGCGCGAGCAGGCCGAGAGGCTGGGCATGGGCTTGGTGTCCCGGAGCTCCGTCTCCCACTCAGTGCTGTCTGAGATGCAGCTGATCGAGCAGGAGACCCCAGTGAGTGCCAAGTCCTCCCGCTCGCAGCTGGACTTGTTGGACGATGTTGGCACTTTCGCTTCTGGACCCCCAAAGTACAAGGACAACCCTTTCTCCTTGGGGGAGAGTTTTGGTTCCCGCTGGGACACAGATGCCACCTGGGGGATGGACAGGGTGGAGGAGAAGGAGCCAGAAGTGACCATCTCCAGCATCCGGCCTGTTTCAGAAAGAGTCACCAGCCGGAGGGAG------------GGTGCTGGCCTCGAGTCCAGGGAGGCGAGGCAAAAGTTTGCAGGTGCCAAAGCCATCTCATCGGACATGTTCTTCGGGCGGGAGATCGATTCTGAGTACGAAGCCAGGTCTCGACTCCAGCAGCTCTCAGGCAGCAGTGCCATCAGCTCTTCAGACCTCTTTGGAGAGGTGGATGGAGCCCGCGGAGCAAGCACTGTGTCTCTGGGGAACGTTCTCCCCACAGCTGACATCGCCCAGTTTAAGCAGGGCGTCAAGTCTGTGGCTGGGAAGATGGCTGTGCTGGCCAATGGCGTGATGAACTCTTTGCAGGACGGCTACAGCTCCTAC---
>HLmanJav1
ATGGCTGCGGAGCCGGGCAAGACCGAAATCCAGACTATTTTTAAGAGACTTCGCGCAATTCCGACGAACAAGGCCTGCTTCGACTGTGGCGCCAAGAATCCGAGTTGGGCCAGCATCACGTACGGCGTTTTCTTGTGCATTGACTGCTCCGGAGTGCACCGCTCCCTCGGCGTCCATCTCAGCTTCATCAGGTCCACAGAGTTGGATTCCCACTGGAACTGGTTACAGCTGAGGTGTATGCAGATCGGCGGGAATGCCAATGCGACAGTTTTCTTTCGCCAACATGGATGCACAGCCAGTGATGCAAACACCAAATATAATAGCCGAGCTGCCCAGATGTACCGGGTAAAGATCCGGCAGTTGGGGAGTGCAGCCCTTGCTAGGCATGGCACCAATCTTTGGATAGACAGTATGAGTAGTGTT---TCCAGTCACTCCCCAGAGAAGAAGGACTCTGATTTCTTCATGGAACACACACAACCCCCTGCCTGGAACGCACCAACCACCAACCCAGCAGAGATCCAGCAGCCAGCCCCATCTGCAGAGAGCAGTGGCCTGGCACAGTCAAAGCATGGCCCCAACATAGACCTTCTTGGCACTTCACCCAAAGCCATACTGGAACTGAAAACCTCCCTCATTGGCAAGAAGAAGCCAGCAGCAGCTAAGAAAGGGCTGGGTATGAAGAAAGGCCTAGGGGCCCAGAAAGTTAGCAGCCAGAGCTTCAGTGAGATTGAGCGGCAGGCTCAGGTGGCAGAAAAACTCCGTGAACAGCAGATGGCTGATGCCAAGAAGCAGGCTGAGGAGTCCATGGTTATCTCCATGCGTCTGGCTTACCAGGAGCTCCAGATTGACTGTAGGAAGGAGGAGAAGAAACTACAGAATCTGAAAGGAAAGAAGAGCGAGCAGGCAGAGCGTTTGGGCATGGGCTTGATATCACGAAGCTCGGTCTCCCACTCCGTTCTGTCTGAGATGCAGGTGATTGAGCAGGAAACCCCAGTGAGTGCAAAATCTTCCCGCTCACAGCTGGACTTGTTTGAAGATGTTGGTACTTTTGCCTCTGGACCCCCAAAGTACAAGGACAACCCCTTTTCCCTGGGGGAAAGCTTTGGTTCCCACTGGGATGCAGATGCCACCTGGGGTGTGGACAGGATGGAGGAGAAGGAACCAGAAGTGACCATCTCAAGCATCCGACCTGTATCAGAAAGAGTCACAAACTGGAGGGAAGTGGAAAGCCGGAGCTCTGGCCTCGAGTCCAGTGAAGCATGTCAGAAATTTGCAGGAGCCAAAGCCATCTCATCTGATATGTTCTTTGGACGGGAGGTGGATACTGGGTATGAAGCCAGATATCGGCTACAGCAGCTCTCAGGCAGTAGTGCCATCAGCTCTTCAGATCTCTTTGGCGACATGGATGGAGCTCATAGAGCAGGTAGTGTATATCTGGGGAATGTGCTACCTACAGCTGACATTGCCCAGTTTAAGCAGGGTGTCAAGTCTGTGGCCGGGAAGATGGCTGTGCTGGCCAATGGTGTGATGAATTCTTTGCAGGATCGCTATGGTTCCTAC---
