# Supplementary material for: Six reference-quality genomes reveal evolution of bat adaptations
Source: Nature. 2020 Jul 22;583(7817):578–84. doi: 10.1038/s41586-020-2486-3 (PMC8075899; doi:10.1038/s41586-020-2486-3)
Supplement: Supplementary file 6 — Alignments of 12,931 protein-coding genes across 48 mammals. [file 41586_2020_2486_MOESM6_ESM.gz › suppDataFile/ENST00000616600.aln.fasta]

>HLmanJav1
------------------------------------------------------------------------ATTGATGACATCGCTGATGGTGCCGTGAAGCCCCCGCCCAACAAGTACCCCATCTTCTTCTTTGGTACACACGAAACAGCCTTCCTGGGACCCAAGGACCTGTTTCCCTACGACAAATGTAAAGATAAGTACGGGAAACCCAACAAGAGAAAAGGCTTCAATGAGGGACTGTGGGAGATCCAGAACAATCCCCACGCCAGCTATAGCGCCCCTCTGCCAGTGAGTTCCTCCGAGAGCGAAGCCCCAGAAGCCGACCCGGCAGGCGGGAGT---------GAGGACGACAGGGACCGCGGGGTCATGGCCGTCACTGCTGTGACTGCTGCAGCCGCCAGCGACAGGATGGAGAGCGACTCGGACTCGGACAAGAGCAGT---GACAACAGCGGC---CTGAAGCGGAAGGCGTCGGCCCTGAAGATGTCAGTCTCAAAACGAGCCCAGAAGGCCTCCAGCGACCCGGATCAAGCCAGCGTGTCCCCATCTGAGGAGGAG---AACTCGGAAAGCTCGTCGGAGTCGGAGAAGACCAGTGACCAGGACTTCACTCCCGAAAAGAAAACCGTGGTCCGCGCACCACGGCGGGGCCCCCTTGCAGGACGGAAGAAAAAG------------------------------------------------------------------------------------------------------------------------------------------------------------------------------------------------------------------------------------------------------------------------------------------------------------------------------------------------------------------------------------------------------------------------------------------------------------------------------------------------------------------------------------------------------------------------------------------------------------------------------------------GGGAAGAAATCAGCTAAGAAATGGCAATCACAAAGCACAGAGCCCACGAGGAGGCCCAGCCAGAAGGAGAAGAGGGGGCGCCCGGAGGAGAAGCCCCGAACTAGGCCCATGAAGGTGGAACGGACCCGGAAGCGGTCAGAAGGGTTCCCATTGGACCGGAAGGTG---GAGAAGAAGAAAGAGCCTTCTGTGGAGGAGAAGCTCCAGAAACTGCACAGCGAGATCAAGTTTGCCCTGAAGGTCGACAATCCGGACGTCAAGAGGTGTCTGAATGCACTAGAGCAGCTGGGGACCCTGCAGGTGACCTCGCAGATCCTGCAGAAGAACACCGATGTGGTGGCCACATTGAAAAAGATTCGCCGTTACAAGGCCAACCAGGAGGTGATGGAGAAAGCCGCAGAGGTCTACACCCGGCTCAAGTCACGGGTCCTGGGGCCGAAGATCGAGGCCATCCAGAAGGTGACCAGAACCGGC---GCAGAAAAGGAGAGGGCCGAGGTGGAGAAGGCTGAGGAG---GCGCTGGCCGGAGAGGAGACCCCCGTGGAGAGGGCCGAGGACCAGGCGAAT------GCTGACCTC------TCAGCCTCCGTGAATGGCGAGGCCATGTCCCAGAAGGGAGAGAACGCAGAGGACAAGGAACAG---GAGGAAGGCCAGAACTCGGAGGAGGGCCCAGGGTGCGGCTCCTCTGAAGACGTGTTACACAACGAC---AGCACGCAGGAGGGGCCCGACCTGGATGGGCTGGGGAAGGAGCGG---CCGGAGCTGGAGAGGATGCGGATGGACTCGGAGTCGCTGGACGAG------GAGGACAGC---
>tarSyr2
------------------------------------------------------------------------ATTGATGACATCGCCGACGGCGCCGTGAAGCCCCCGCCCAACAAATACCCCATCTTCTTCTTCGGGACCCACGAAACAGCCTTCCTGGGGCCCAAGGACCTGTTCCCCTACGACAAGTGTAAAGATAAGTACGGGAAGCCTAACAAGCGGAAAGGCTTCAATGAGGGCCTGTGGGAGATCCAGAACAATCCACACGCCAGCTACAGCGCGCCTCCGCCGGTGAGCTCCTCCGACAGCGAGGCCCCGGAGGCCGGCCCGGCAGGCGGCAGTGACGCCGACGAGGACGACGACGACCGGGGGGTCATGGCCGTCACGGCCATGACCGCGGCGGCTGCCAGCAACAGGATGGACAGCGACTCGGGCTCGGACAAGAGCAGT---GACAGCAGCGGC---CTGAAGAGGAAGACGTCGGCGCTGAAGATGTCGGTCTCCAAACGCGCTCGAAAGGCCTCCAGCGACCTGGATCAAGCCAGCCTGTCCCCGTCCGAGGAGGAG---AACTCGGAGAGCTCGTCTGAGTCAGAGAAAACCAGTGACCAGGACTTCACCCCCGAGAAGAAAGCTGTGGTCCGGGCGCCGCGGCGGGGCCCCCCTGGGGCACGGAAGAAGAAG------------------------------------------------------------------------------------------------------------------------------------------------------------------------------------------------------------------------------------------------------------------------------------------------------------------------------------------------------------------------------------------------------------------------------------------------------------------------------------------------------------------------------------------------------------------------------------------------------------------------------------------GCAAAGAAGTCGGCCAAGAAGTCTCAGCTGCCAAGCACCGAGCCCGTGAGGAAGCCTGGCCAGAAGGAGAAGCGGGGGCGACCCGAGGAGAAGCCGCGAGCCAGGCCCATGAAGGTGGAGCGAGCCCGGAAGCGATCCGAAGGGTTCCAGGTGGACAGGAAGATG---GAGAAGAAGAGAGAACCTTCTGTGGAGGAGAAGCTTCAAAAGCTGCACAGTGAGATCAAGTTCGCTTTGAAGGTCGACAACCCGGATGTGAAGCGCTGTCTGAATGCACTGGAGGAGCTGGGGACCCTGCAGGTGACCTCTCAGATCCTCCAAAAGAACACAGACGTGGTGGCCACGCTGAAGAAGATCCGTCGTTACAAAGCCAACAAGGACGTGATGGAGAAGGCGGCGGAGGTCTACACTCGGCTCAAGTCACGAGTCCTGGGGCCGAAGGTCGAGGCGGTGCAGAAGGCGAGCAAGACGGGC---GCGGAGAAGGAGAAGGCGGAGGCGGAGAAGGCCGAGGAG---CAGCTGGCCGGGGACGAGGCCCCCACGGAGAAGGCGGAAGACGAGCCCAGC------ACCGACCTC------TCCGCCCCGGTGAACGGCGAGGCCACGTCCCAGAAGGGCGAGAGCACAGAGGACAGGCAGCCC---GAGGAGGGCCAGGACTCGGAGGAGGGGCCCAGGTGCGGCTCCTCTGAAGAC---CTGCAGGACGAC---AGCCTGCAGGAGGACCCCGACCCGGATCGGCCTGGGAGCGACCAG---CCGGAGCGCGCGAGGGGGCGGATGGACTCGGAGTCCCCGGAT---------GAGGACAGC---
>echTel2
ATGCCGCACGCCTTCAAACCCGGAGACTTGGTGTTCGCCAAGATGAAGGGCTACCCACATTGGCCCGCCCGGATTGACGACATTGCTGATGGTGCCGTGAAGCCCCCGCCCAACAAATACCCCATCTTCTTCTTCGGTACACATGAGACAGCTTTCTTGGGACCCAAGGACCTGTTTCCCTATGACAAGTGCAAAGACAAGTACGGGAAGCCCAACAAGAGGAAAGGCTTCAATGAGGGGCTCTGGGAGATCCAGAACAATCCACACGCCAGCTACAGTGCACCTCCGCCCGTGAGCTCCTCAGACAGCGAAGCCCCTGACGCCGACGCCGTGGGTGGGAGTGACGCCGACGAGGATGGGGAGGGCCGGGGGGTCATGGCTGTGACCGCCGTGGCCACTTCCGCTGCCAGTGACAGGATGGAGAGTGGCTCGGACTCGGGCAAGAGCAGC---GACCACAGCGGCGGCCTCAAGCGGAAGGCCCCGGCTTTGAAGATGTCCGTGTCGAAACGTGCCCGGAAGGCCTCCAGCGACCTGGACCAAGCCAGCATGTCCCCGTCCGAAGAGGAG---AACTCAGAAAGCTCTTCTGAGTCTGAGAAGACCAGCGACCAGGACTTCACACCCGAGAAGAAGGCCGTGGGCCGGCCCCCGAGGCGCGGCGCTGTG---GGGAGGAAGAAGAAG------------------------------------------------------------------------------------------------------------------------------------------------------------------------------------------------------------------------------------------------------------------------------------------------------------------------------------------------------------------------------------------------------------------------------------------------------------------------------------------------------------------------------------------------------------------------------------------------------------------------------------------GGGAAAAAGTCCACCAAGAAGCAGCAGCAGCCGCCTCTGGAACTGGCGAGGAAGCCCAGCCAGAAGGAGAAGAGAGGCCGCCCGGAGGAGAGGCCCCGAGCCAAGCCCCTGAAGGTGGAGCGAACCCGGAAGAGGTCTGAGGTGCTCCCACCTGACAGAAAGGTA---GAGAAGAAAAAAGAGCCTTCAGTGGAGGGGAAGCTACAGAAACTGCACAGTGAGATCAAGTTTGCCCTGAAAGTGGACAACCCGGACGTGAAGCGGTGTCTCAGCGCGCTGGAGGAGCTGGGGACGCTGCAGGTGACCTCCCAGATCTTGCAGAAGAACACGGATGTGGTGGCCACGCTGAAGAAGATCCGCCGATACAAGGCCAACAAGGAGGTGATGGAGAAGGCGGCCGAGGTCTACACGCGGCTCAAATCTCGCGTGCTGGGCCCCAAAGTCGAGGCCGCCCCAAAGGGTGGCCGCGCTGGC---ACAGAGAAG------GCCGAGGCCGAGCACCCTGAGGGG---------CCCCCAGAGGAGGCGCCCAAGAACAAGGTGGAGGGCGAGCCAGCG------GCCGACCTA------CCCGCCCCAGTGAATGGCGAGGCCACGTCCCAGAACGCCGAGAGCACCGGCGACCACGAGCAG---GACGACGCACTGAACTCCGAGGGGGGTCCCCGGGGTGACTCCTCTGAAGAC---CTGCAC---GAC---GACCTGCAGGAGGGGCCTGACCTGAACAGGCCTGGAAACAACCGG---CCGGAG------CAGTCACAGACGGACTCGGAGTCCTTGGAT---------GAGGAGAGC---
>eriEur2
ATGCCGCACGCCTTCAAGCCCGGGGACTTGGTGTTCGCCAAGATGAAGGGCTACCCGCACTGGCCGGCTCGGATTGATGATATCGCGGATGGGGCCGTGAAGCCCCCGCCCAACAAGTACCCCATCTTCTTCTTCGGTACCCACGAGACAGCCTTCCTCGGGCCCAAGGACCTGTTCCTGTACGAGAAATGCAAAGACAAGTACGGGAAGCCCAACAAGCGGAAGGGCTTCAATGAGGGGCTCTGGGAGATTCAGAACAACCCGCACGCCAGCTACAGCGCCCCGCTGCCGGCAAGCTCCTCTGACAGCGAGGCCCCTGACGCTGAGCAGCCGGCCGGGAGC------------GAGGACGAGGCCCGGGGGGTCATGGCCGTCACCGCCGTCACCACT------GCCAGTGACAGGATGGGCAGTGACTCAGACTCGGACAAGAGCAGTGAGGACAACAGCGGC---CTCAAGAGAAAGGCAGCGGCCCTGAAGATGGCAGCCTCCAAGCGTGCTCGCAAGGCCCTTAGTGATGTGGAGCCGGCCAGTGGGTCTCCCTCAGAGGAGGAG---AACTCTGACAGCTCGTCTGCGTCGGGAAAGACCAGTGACCAGGATTTCACTCCAGAGAAGAAAACTGTGGCCCGGGCCCCAAGGAGGGGCCCTCCCGCTGGACGGAAGAAAAAGAAGCCTCCTTCTGCCTCCGACTCCGACTCCAAAGCAGAATCCGACGGGGCCAAGGCCGAGCCCCCGGCGGCCCCCCCAGCCCGCTCCGCATCCTCCACGTCTTCCTCGTCCTCGTCTTCCTCCTCCTCTTCCGACTCAGACGTGTCCGTGAAGAAGCCAGCACGGGGCCGCAAGCCCGCCGAGAAGCCGCCCCCCAAGCCCCGTGGCCGGAAGCCCAAGCTGGAGCGGCCGCCGAGTTCCACCAGCAGCGACAGCGACAGTGAC------GAGGTGGACCGCATCAGTGAGTGGAAGCGGAGGGACGAGGAGCGGCGGCGGGAGCTGGAGGCCCGGCGGCGGCGGGAGCAGGAGGAGGAGCTGCGGCGGCTGCGGGAGCAGGAGAGGCGGGAGAAGGAG---------CGGAGGCGAGAGCGGGCCGAGCGCGGGGATGGCGATGGCGACGCCGGCAGCCCCCCCAGCAGCGCCGACGAGCTCCGGGACCGGGACCCCACCACCCCTGCCAAGAAGCCGCGTGGCCGC---AAGGGCCGGCCCCCCCGGGGCCCCCAGTCCTCATCTGACTCGGAGCCCGAGGCCGAGCTGGAGAGAGAG------------------GCCAAGAAGTCAGTGAAGAAGATGCCAGCACCGAGCTCGGAGCCTGCCCGGCGGCCGAGCCAGAAGGACAAGAGGGGCCGCTCTGAGGAGAAGCCCCGAGGCAGGCCCACCAAGCCAGAGCGCACCCGGAAACGGTCGGAGGGCTCCGTGCAGGAGCAGAAGGTGGCTGAGAAGAAGAAAGAAGCTTCCGTGGAGGAGAAATTACAGAAGTTGCACAGCGAGGTCAAATTTGCTCTCAAAGTCGACAGTCCGGACGTGAAGCGGTGTCTGACAGCCCTCGAGGAACTGGGGACCCTCCAAGTGACATCACAGATTCTGCAGAAGAACACGGACGTGGTGGCCACCTTGAAGAAGATCCGCCGCTACAAGGCCAACAAGGAGGTGATGGAGAAGGCGGCCGAGGTCTACACCCGCCTCAAGTCACGGGTCCTGGGGCCCCGGATGCAGACGGCACAGACAGCTGCCCGC---GGA---CCCGAGAGGGACAAGGCGGAGGCGGGCAGGGCCAGCGAGGGGGCCCCTGGAGGCGAAGAAGCCCCCCCGGACAAGGCGGGGGAGCCGCCCAGC------ACAGACCTG------CCGGCCCCCGTGAATGGCGAGGCCACCTTG---AAGGGGGGTGACGCTGAGGACCAGGAGGCAGCGGAGGAGGCCCCAGCGTCAGAGGGGGCCCCCCACGGGGAGGCCTCAGAAGACCCCACACAC---AAC---AACGACCGGGAGGACCCTGACCTGGACGGGCCGGGCAGCGAGCAG---CCGGAGCAGGAGAGGGACCCCACGGAGTCGGACTCCCCA------------GAGGACAGC---
>calJac3
ATGCCACACGCCTTCAAGCCCGGGGACTTGGTGTTTGCTAAGATGAAGGGCTACCCGCACTGGCCAGCCCGGATCGATGACATCGCCGACGGCGCCGTGAAGCCCCCACCCAACAAGTACCCCATCTTTTTCTTTGGCACACACGAAACAGCCTTCCTTGGACCCAAGGACCTGTTCCCCTACGACAAGTGTAAAGACAAGTACGGGAAACCCAACAAGAGGAAAGGCTTCAACGAAGGGCTGTGGGAGATCCAGAACAACCCGCACGCCAGCTACAGTGCCCCTGCGCCAGTGAGCTCCTCTGACAGCGAGGCCCCCGAGGCTAACCCCGCCGGCAGGAGTGACGCTGATGAGGACGATGAGGACCGGGGGGTCATGGCTGTCACAACGGTGACCGCCACAGCTGCCAGCGACAGGATGGAGAGCGACTCGGACTCAGATAAGAGCAGC---GACAATAGTGGC---CTGAAGAGGAAGACGCTGGCGCTAAAGATGTCGGTGTCAAAACGGGCCCGAAAGGCCTCCAGTGACCTGGATCAGGCCAGTGTGTCCCCCTCCGAAGAGGAG---AATTCGGAAAGCTCATCTGAGTCAGAGAAGACCAGCGACCAGGACTTCACACCTGAGAAGAAAGCGGTGGTCCGGGCGCCTCGGAGGGGCCCCCTTGGGGGACGGAAAAAAAAGAAGGCGCCGTCAGCCTCCGACTCCGACTCCAAGGCAGATTCGGACAGGGCCAAGCCTGAGCCGGTGGCGGTG------GCGCGGTCAGCGTCCTCCTCCTCCTCCTCCTCCTCCTCCTCC------------GACTCGGAGGTGTCCGTGAAGAAGCCTCCGAGGGGCAGGAAGCCAGCCGAGAAGCCTCCCCCAAAACTCCGAGGGCGGAAACCGAAGCCTGAACGGCCTCCGTCCAGCTCCAGCAGCAACAGTGACAGCGAC------GAGGTTGACCGCATCAGTGAGTGGAAGCGGCGGGACGAGGCGCGGCGACGTGAGCTGGAGGCCCGGCGGCGGCGGGAGCAGGAGGAGGAGCTGCGGCGGCTGCGGGAGCAGGAGAAGGAGGAGAAGGAG---------CGGAGGCGTGAGCGGGCCGAGCGCGGGGAGGCTGAGCGGGGC---AGCGGCGGCGGCAGCAGCGGCGACGAGCTCAGGGATGACGATGAG------CCCGTCAAGAAG---CGGGGACGC---AAGGGCCGG---GGCCGAGGACCCCCATCCTCGTCCGACTCCGAGCCTGAGGCTGAGCTGGAGAGAGAG------------------GCCAAGAAATCAGCCAAGAAGCTACAGTCCCCAAGCACAGAGCCCACCAGGAAACCTGGCCAGAAGGAGAAGAGAGCACGGCCCGAGGAGAAACCACGAGCCAAGCCCGTGAAGGTGGAGCGGACCCGGAAGCGGTCCGAGGGCTTCTCACTGGACAGGAAGGTG---GAGAAGAAGAAAGAGCCCTCTGTGGAGGAGAAGCTGCAGAAGCTGCACAGTGAGATCAAGTTCGCCCTGAAAGTCGACAGCCCGGACGTGAAGAGGTGCCTGAATGCCCTGGAGGAGCTAGGGACCCTGCAGGTGACCTCGCAGATCCTCCAGAAGAACACAGATGTGGTGGCTACCTTGAAGAAGATTCGCCGTTACAAAGCAAACAAGGACGTGATGGAGAAGGCGGCGGAAGTCTACACCCGGCTCAAGTCGAGGGTCCTGGGCCCAAAGATCGAGACGGTGCAGAAAGCAAACAAGGCCGGG---ACAGAGAAGGAGAAGGCCGAGGAGAAGCTGGCCGGGGAG---GAGCTGGCCGGGGAGGAGGCCCCCCAGGAGAAGGCGGAGGACACACCCAGC------ACTGATCTC------TCCGCTCCAGTGAATGGCGAAGCCTTGTCACAGAAGGGGGAGAGCGTGGAGGACAAGGAGCAT---GAGGAGGGTCAGGACTCGGAGGAGGGGCCGAGATGTGGCTCCTCTGAAGAC---CTGCAC---GAC---AGCCCGCGGGAGGGCCCTGACCTGGACAGGCCTGGGAGCAGCCGG---CCGGAGCCCGAGAGGGCGCGGGGGGACTCGGAGGCCCTGGAC---------GAGGAGAGC---
>otoGar3
ATGCCACACGCCTTCAAGCCCGGGGACTTGGTGTTCGCTAAGATGAAGGGCTATCCCCACTGGCCGGCCCGGATTGATGACATTGCTGATGGTGCTGTGAAGCCCCCGCCCAACAAATACCCCATATTCTTCTTTGGCACACACGAAACAGCCTTCCTGGGACCCAAGGACCTGTTCCCCTACGACAAATGTAAAGATAAGTATGGGAAACCTAACAAGAGGAAAGGCTTCAATGAGGGACTGTGGGAAATCCAGAACAATCCCCATGCCAGCTACAGTGCTCCTCCACCAGTGAGTTCCTCTGACAGTGAGGCCCCCGAGGCTGACCAAGTAGGTGGGAGTGACGCAGATGAGGATGATGAAGACCAGGGAGTCATGGCTGTCACAGCTGTGACCGCCACGGCTGCTAGTGACAGGATGGAGAGCGACTCAGACTCAGACAAAAGCAGC---GACAACAGTGGC---CTGAAGAGGAAGACCTCAGCACTAAAGATGTCGGTCTCGAAACGAGCTCGAAAGGCCTCCAGTGACTTGGATCAAGCCAGTGTGTCCCCATCCGAAGAGGAA---AACTCAGAAAGTTCCTCTGAGTCAGAGAAAACCAGTGACCAGGACTTCACCCCTGAGAAGAAAGCAGTGGTCCGGGCACCACGGCGGGGCCCCCTGGGAGGACGAAAGAAAAAGAAGGTGCCCTCAGCCTCCGACTCAGACTCCAAAGCAGATTCTGATGGGGCCAAAGCTGAGCCAGTGGCTGTG------GGGAGGTCAGCGTCCTCCTCCTCCACCTCTTCTTCCTCCTCC------------GACTCGGACGTTTCTGTCAAGAAGCCTCCACGGGGCCGAAAGCCAGCTGAGAAACCTCCCCCAAAGCCCCGAGGCCGGAAACCAAAGCCTGAAAGGCCCCCATCCAGCTCAAGC------AGCGACAGTGAG------GAGGTGGACCGCATCAGTGAGTGGAAGCGGCGGGATGAGGCTAGAAGGCGAGAGCTGGAGGCCCGGCGGCGGCGCGAACAGGAAGAGGAGCTGCGGCGACTGCGGGAGCAGGAGAAGGAAGAGAAGGAG---------CGACGGCGAGAGCGGGCTGAACGCGGAGAGGTTGAGCGAGGG---GGCAGTGGCGGCAGCAGTGGCGAGGAGCTCCAGGATGAGGAAGAG------CCTGTCAAGAAG---CGAGGACGC---AAGGGCCGT---GGCCGGGGCCCTCAGTCCTCTTCTGACTCAGAGCCTGAGGGCGAGCTGGAGAGAGAG------------------GCAAAGAAATCATCCAAGAAGTTGCAATTGCAAGGTGCAGAGCCCACCAGGAAACCCAGCCAGAAAGAGAAGAGAGGGCGGCCTGAGGAGAAGCCCCGAGCCAAGCCTGTGAAGGTGGAACGAACCCGGAAGCGGTCTGAAGGGTACTCAGTGGACAGGAAGATG---GAGAAGAAGAAAGAACCTTCTGTAGAGGAGAAGCTTCAGAAGCTGCACAGTGAGATCAAGTTCGCCCTGAAGGTTGACAGTCCGGACATAAAGAGGTGTCTGAGCGCACTAGAGGAGCTGGGCACCTTACAAGTGACCTCACAGATTCTGCAGAAGAACACAGATGTGGTGGCCACGTTGAAGAAGATTCGCCGTTATAAAGCCAACAAGGATGTGATGGAGAAGGCGGCAGAAGTCTACACCCGGCTCAAGTCCCGGGTCTTGGGGCCCAAGATCGAGGCAGTGCAGAAAGCAAACAAGACTGGA---ACAGAGAAGGAGAAGGCTGAGGCAGAGAAGGCCGAGGAT---AAGCTGGCTGGGGAGGAAGCTCCAAAAGGGAAGGTGGAGGACGAGCCAAGC------ACTGATCTT------TCAGCTCCGGTGAATGGTGAAGCCACATCTCAGAAGGGGGAGAGCCTGGAGGACAAGGAACTT---GAGGAGGGCCAGGACTCGGAG---GGGCAGAGGGGCGGTTCCTCTGAAGAC---CTACATGGCGAC---AGCCTGCAGGAGGGTCCTGACCTGGACGGGCCTGGGAGTGACCAG---CAGGAACACGAGCGGTCACAGATGGACTCGGAATCCCTGGAT---------GAGGAGAGC---
>speTri2
ATGCCACACGCCTTCAAGCCCGGAGACTTGGTGTTCGCCAAGATGAAGGGCTACCCTCACTGGCCGGCCCGGATTGATGACATTGCTGATGGTGCTGTGAAGCCCCCACCCAACAAATACCCCATCTTCTTCTTTGGTACACACGAAACAGCTTTCCTGGGACCCAAGGACTTGTTCCCCTACGACAAATGTAAAGATAAGTACGGGAAACCCAACAAGAGGAAAGGCTTCAATGAGGGGCTGTGGGAGATTCAGAACAACCCCCACGCCAGCTACAGTGCTCCTCCGCCGGTGAGTTCCTCCGACAGTGAGGCCCCTGAAGCTGACCCAGCAGGTGGGAGCGACGCAGACGAGGACGAGGACGACCGGGGAGTCATGGCCGTCACAGCCGTTACTGCCACAGCTGCCAGTGACAGGATGGAAAGTGACTCTGATTCTGATAAGAGTAGT---GACAACAGTGGC---CTGAAACGGAAGACATCAGCATTGAAGATGTCAGTCTCAAAACGAGCTCGAAAAGCCTCCAGCGACCTGGATGAGGCCAGTGTGTCTCCATCTGCAGAGGAC------TCGGAGAGCTCATCAGAGTCAGCAAAGACCAGTGACCAGGACTTCACCCCCGAGAAGAAAGCTGTGGTCCGAGCGCCACGACGGGGCCCTCTGGGAGGACGGAAGAAAAAGAAGGTGCCATCAGCCTCTGACTCGGAATCCAAAGCAGATTCAGACGGGGCTAAGGAGGAGCCAGTAGCCTTG------GAGAGGTCAGCGTCTTCCTCCTCCTCTTCCCCCTCCTCCTCC------------GACTCGGATGTGTCTGTCAAGAAGCCTCCACGCGGCAGAAAGCCAGTTGAGAAGCCTCCCCCAAAGCCCCGAGGGCGGAAACCAAAGCCTGAGCGGCCACCATCCTCCTCCAGCAGTGACAGCGACAGTGAC------GAAGTGGACCGCATCAGCGAATGGAAGCGTCGGGATGAGGAGCGACGGCGGGAGCTGGAGGCGCGGCGGAGGCGTGAGCAGGAAGAGGAGCTGAGGCGGCTACGGGAGCAGGAGAAGGAGGAGAAGGAG---------CGGCGGCGGGAGCGTGCAGAGCGGGGGGACATTGAGTGTGGG---GGCAGTGGCGGCAGCAGTGGAGAGGAGCTCAGGACGGAGGACGAG------CCCCTCAGGAAG---CGCGGCCGC---CGGGCCCGG---GGCCGTGGACCCCCGTCCTCCTCTGACTCAGAGCCAGAGGCTGACCTAGAGAGAGAG------------------GCAAAGAAAGCGACCAAGAAGTTGCAACCGCAAAGCACAGACCCCCCGAGGAAACCCAGCCAGAAGGAGAAGAGAGGGCGGCCTGAGGAGAAGCCCAGAGCCAGGCCCATGAAGGTAGAACGAACCCGAAAGCGGTCCGAAGGCTTCCAGTTAGATCGGAAGGTG---GAGAAGAAGAAAGAACCTTCTGTGGAGGAGAAACTCCAGAAACTGCACAGTGAGATCAAGTTTGCCCTCAAGGTTGACAACCCGGACGTGAAGAGGTGTCTTAATGCACTGGAAGAACTAGGGACCCTGCAGGTGACCTCTCAGATCCTACAGAAGAACACAGATGTGGTGGCCACACTGAAGAAGATTCGCCGATATAAGGCCAACAAGGATGTGATGGAGAAGGCAGCAGAAGTCTATACTCGGCTCAAGTCACGGGTCCTGGGACCAAAGATTGAGGCGATCCAGAAAGCGAACAAAACTGGA---ACAGAGAAGGAGAAGGCCGAGGCAGAGAAGGCTGAGGAG---AAGCTGGCTGGGGAAGAGGCCCCCAAGGAGAAGGTGGAGGAGGAGCCCAGC------ACCGGTCTC------TCAGCACCTGTGAATGGTGAGGCCATGTCCCAGAAAGGGGAGACTGTGGAGGACAAGGAGCAG---GAGGACGGGCAGGACTCTGAGGAGGGCCTGAGACGTGGCTCCTCTGAAGAT---CTGCACAACAAC---AGCCTACGGGAGGGCCCTGATCTGGACAGGCCTGGGAGCGAGGAG---CAGGAGCATGAGAGGGCGCAGCTGGACTCGGAGTCCCTGGAC---------GAGGAGAGC---
>conCri1
ATGCCGCACGCCTTCAAGCCCGGGGACTTGGTGTTCGCCAAAATGAAGGGCTACCCGCACTGGCCGGCCCGGATTGATGACATTGCTGACGGTGCCGTGAAGCCCCCACCCAACAAGTACCCCATCTTCTTCTTTGGCACACACGAAACAGCCTTCCTGGGACCCAAGGACCTCTTTCCCTACGACAAATGTAAAGATAAATACGGAAAACCCAACAAGAGAAAAGGCTTCAATGAGGGACTGTGGGAGATCCAGAACAATCCCCACGCCAGCTACAGTGCTCCGCTGCCAGTGAGCTCCTCCGACAGTGAGGCCCCTGAAGCCGACCCGGCCGGTGGCAGT---------GAAGACGATGAGGACCGGGGGGTTATGGCTGTCGCAGCTGTGACTGCGGCAGCCGCCAGCGACAGAATGGAGAGCGACTCGGACTCCGACAAGAGCAGC---GACAACAGTGGC---CTGAAGCGGAAGGCATCAGCCTTGAAGATGTCAGTCTCAAAGCGAGTTCGAAAGGCCCCCAGTGATCTGGACCCAGCCAGCGTGTCTCCGTCCGAGGAGGAG---AATTCAGAAAGTTCATCCGAGTCTGAGAAGACCAGTGACCAGGACTTTACCCCAGAGAAGAAAACTGTGGTGCGGGCACCCAGGCGGGGCCCCCTGGCGGGACGGAAGAAAAAGAAGGCACCTTCAGCCTCCGACTCAGACTCCAAAGCAGAATCAGATGGGGCCAAGGGTGAGCCCGTGGCTGTG------ACCAGGTCAGCATCGTCGTCGTCGTCCTCCTCCTCTTCCTCCTCAGAC---TCCGACACGGATGTGTCTGTAAAGAAGCCTCTGCGGGGCCGGAAGCCAGCTGAGAAGCCACCCCCAAAACCACGTGGGCGGAAGCCGAAGCCCGAGCGACCCCCGAGCACCTCGAGCAGTGACAGTGACAGCGAT------GAGGTGGACCGCATCAGCGAGTGGAAGCGGCGGGACGAGGAGCGGAGGCGGGAGCTGGAGGCCCGGCGGCGCCGAGAGCAGGAGGAGGAGCTGCGGCGGCTGCGGGAGCAGGAGAAGGAAGAGAAAGAG---------CGGAGGCGGGAGCGGGCCGAGCGTGGTGACGCCCCGCAGGGG---GGCAGTGGTGCCAGCAGTGGCGATGAGCTCAGGGACGAGGAGGAG------CCGGTCAAGAAG---CGAGGCCGG---AAGGGCCGG---GGCCGGGGCCCTCAGTCCACTTCTGACTCAGAGCCGGAGGCCGAGCTGGAGAGAGAG------------------GCGAAGAAGTCAGCCAAGAAGTTGCAGTCACAAAGCACAGAGCCGGTGAGGAGACCCAGCCAGAAGGAGAAGAGAGGCCGTCCGGAGGAGAAGCCCCGAGCCAGGCAGGTAAAGGTGGAGCGTACCCGGAAGCGGTCTGAAGGGTTCCAGCCAGACAGGAAGATG---GACAAGAAGAAAGAACCCTCCGTGGAGGAAAAGCTCCAGAAGCTTCACAGTGAAATCAAGTTTGCCCTGAAGGTTGACAATCCGGACGTGAAGAGATGTCTGAATGCACTAGAGGAGCTGGGGACCCTGCAGGTGACCTCGCAGATCCTCCAGAAGAACACAGATGTGGTGGCTACGTTGAAAAAGATTCGCCGCTACAAGGCCAACAAGGAGGTGATGGAGAAGGCCGCAGAAGTCTACACCCGACTCAAGTCAAGGGTCCTGGGACCAAAGATCGAGGCTGTCCAGAAGGCAAACAGAACTGGT---GTGGAGAAGGACAAGTCTGAGGCGGGGAAAACTGAGGAG---ACGCTGGCTGGCGAGGAGGCCCCCGCAGAGAAAGCAGGGGATGAGGCCAAC------GCTGATCTC------TCAGCCCCTGTGAATGGCGAGGCCACCTCCCAGAAGGGGGAGGAGCCGGAGGACAAGGAGCAG---GAGGAAGGGCAGACCTCAGAGGAGGGGCCCCGTGGCGGCTCCTCTGAAGACCTCCTGCACAACGAC---AGTGCAAGGGGGGACGCTGACCTGGATGGGCCGGGGAGCGACCGG---CAGGAGCGCGAGAGGGCGCGCATGGACTCGGAGTCCCTGGACGAT------GAGGACAGC---
>canFam3
------------------------------------------------------------------------ATCGATGACATCGCCGACGGTGCTGTGAAGCCCCCCCCTAACAAGTACCCCATCTTCTTCTTTGGTACACACGAAACAGCCTTCCTGGGACCCAAGGACCTGTTTCCTTACGACAAATGTAAAGATAAGTACGGGAAACCCAACAAGAGGAAAGGCTTCAATGAGGGACTGTGGGAGATCCAGAACAATCCCCACGCCAGCTACAGTGCTCCTCTGCCGGTGAGTTCCTCTGACAGTGAGGCCCCTGAAGCTGACCCGGCAGGTGGGAGC---------GAGGACGACGAGGTCCGGGGAGTCATGGCTGTCACAGCTGTGACTGCCACAGCGGCCAGCGACAGGATGGAGAGTGACTCAGACTCAGACAAAAGCAGC---GACAACAGTGGC---CTGAAGCGGAAGGCAGCAGCCCTGAAGATGTCAGTCTCAAAACGAACTCGAAAGGCTTCCAGTGACCTGGATCAAGCCAGTGTGTCCCCTTCTGAGGAGGAG---AACTCAGAAAGCTCATCTGAGTCAGAGAAGACCAGTGACCAGGACTTCACCCCCGAGAAGAAAGCTGTGGTCCGGGCACCTCGGCGGGGCCCCCTTGCAGGACGGAAGAAAAAGAAGGCACCTTCGGCCTCCGACTCCGACTCCAAAGCAGAATCCGATGGAGCAAAGGTCGAGCCAGTGGCTGTG------GCCAGGTCAGCGCCGTCCTCCTCCTCCTCCTCCTCCTCTTCCTCCTCT---TCCGACTCGGATGTGTCTGTAAAGAAACCTCCTCGGGGCAGGAAGCCAGCGGAGAAGCCACCTCCAAAACCACGTGGGCGGAAGCCAAAGCCTGAGCGGCCCCCGACTAGCTCAAGTAGTGACAGTGACAGCGAT------GAGGTCGACCGCATCAGCGAGTGGAAGCGCCGGGATGAGGAGAGGCGGCGTGAGCTAGAAGCCAGGCGGCGCAGGGAGCAGGAGGAGGAGCTGCGAAGGCTCCGCGAACAGGAAAAGGAAGAAAAGGAG---------CGGAGGCGCGAGCGT---GAACGCGGGGAGGCCCCG---------GCCAGCGGGGGCAGTAGCGGGGATGAGCTTGGGGACGAGGATGAG------CCCGTCAGAAAG---CGTGGCCGC---AAGGGCCGG---GGCCGGGGACCACAGTCTTCCTCTGACTCAGGGCCTGAGGCTGAGCTGCAGAGAGAG------------------GCAAAGAAGACAGCAAGA------------CAAAGCACAGAGCCTACGAGGAGACCCAGCCAGAAGGAGAAGAGAGGGCGCCCCGAGGAGAGGCCCCGAGCCAGGCCTGCGAAGGTGGAGCGAACCCGGAAGCGGTCAGAAGGGTTCCCACCTGACCGGAAGGTT---GAGAAAAAGAAAGAACCTTCCGTGGAGGAGAAGCTACAGAAGCTGCACAGTGAGATCAAGTTCGCCCTGAAAGTTGACAATCCGGATGTGAAGAGGTGTCTGAACGCACTAGAGGAGCTAGGAACCCTACAGGTGACCTCACAGATCCTGCAGAAGAACACAGATGTGGTGGCCACATTGAAGAAGATCCGCCGTTACAAGGCCAACAAGGAGGTGATGGAGAAGGCCGCGGAGGTCTACACCCGGCTCAAATCTCGGGTCCTGGGACCAAAGATTGAGGCCATCCAGAAGGCGACCAGAGCTGGG---GTGGAGAAGGAAAGGGCCGAGGTGGAGAAGGCCGAGGAG---GCGCTGGCTGGAGAGGAGGCTCCCATGGAGAGGGTAGAGGACGAGGCGAAT------GCTGATCTC------TCGGCCCCGGTGAATGGTGAGGCCACATCCCAGAAAGGAGAGAGCATGGAAGACAAGGAGCAG---GAGGGAGGACAGAACTCCGAGGAGGGGCTGGGCTGTGGCTCCTCTGAAGAGCCATTACACAATGAC---AATGCGCGGGAGGGCTCCGAGCTGGATGCACCCGGGAAGGAGCGG---CAGGAGCGTGCAAGGGTGCGGATGGACTCGGAGTCCCTGGACGAG------GAGGACAGC---
>bosTau8
ATGCCGCACGCCTTCAAGCCCGGGGACCTGGTGTTCGCCAAGATGAAGGGCTACCCGCACTGGCCGGCCCGGATCGATGACATCGCCGACGGTGCCGTGAAGCCCCCACCCAACAAGTACCCCATCTTCTTCTTTGGTACACACGAAACAGCCTTCCTGGGACCCAAGGACCTGTTCCCCTACGACAAGTGTAAAGACAAGTACGGGAAGCCCAACAAGAGGAAAGGCTTCAATGAGGGCCTGTGGGAGATCCAGAACAACCCCCACGCCAGCTACAGCGCACCTCTACCGGTGAGCTCCTCCGACAGCGAGGCCGCTGAAGCAGACAGGGCAGGTGGCAGC---------GAGGATGATGAGGACCGGGGGGTCATGGCCGTCACAGCTGTGACCGCTGCAGCCACCGGTGACAGGATGGAGAGCGACTCTGACTCTGACAAGAGCAGC---GACAACAGCGGC---CTCAAGCGGAAGGCTGTGGCCTTGAAGATGTCGGTCTCAAAACGAACCCGAAAGGCCTCCAGCGACCTGGATCAAGCCAGCATGTCTCCATCTGAGGAGGAG---AACTCAGAAAGCTCCTCCGAGTCAGAGAAGACCAGTGACCAGGACTTCACCCCTGAGAAGAAAGCTGTTGTCCGGGCCCCACGGCGGGGCCCCCTTCCAGGACGGAAGAAAAAGAAGGCGCCGTCTGCATCAGACTCGGACTCCAAAGCAGAATCGGATGCGGCCAAGGCTGAGCCAGTGCCCCCA------GTGAGGTCGCCGTCATCGTCCTCCGCCTCCTCCTCCTCTTCCTCC------TCGGACTCGGAAGTGTCAGTCAAGAAGCCTCCGCGGGGCCGGAAGCCAGCCGAGAAACCTCCGCCCAAGCCCCGCGGGCGGAAACCTAAGCCTGAGCGGCCGCCCACCAGCTCCAGCAGCGACAGCGACAGCGAC------GAGGTGGACCGCATCAGCGAGTGGAAGCGCCGGGACGAGGAGCGGCGGCGCGAGCTGGAGGCGCGTCGGCGCCGGGAACAGGAAGAGGAGCTGCGGCGGCTGAGAGAGCAGGAGAAGGAGGAGAAGGAG---------CGGCGGCGCGAGCGC---GAGCGTGGGGAGGCGGTGCCTGGG---GGCAGCGCGGGCAGCAGCGGCGACGAGCTCAAGGACGACGACGAG------CCGGTCAAGAAG---CGTGGCCGC---AAGGGCCGG---GGTCGGGGCCCGCAGTCGTCCTCCGACTCGGAGCCCGAGGCCGAGTTGGACAGAGAG------------------GTGAAGAAATCAGCTAAGAAGCTGCAGCCACAGAGTACAGAGCCTGCGAGGAGATCCAGCCAGAAGGAGAAGAGGGGGCGTTCTGAGGAAAAGCCACGCGCCAGGCCTGTGAAAGTGGAGCGGACCCGGAAGCGGTCAGAAGGGTTCCCGCCAGACCGGAAGGTT---GAGAAGAAGAAAGAGCCCTCCGTGGAGGAGAAGCTACAGAAGCTGCATAGCGAGATCAAGTTCGCCCTGAAGGTTGACAATCCGGATGTGAAGAGGTGTCTGAATGCCTTGGAGGAACTAGGGACCCTGCAGGTGACCTCACAGATCCTTCAGAAGAACACGGATGTTGTGGCCACTTTGAAAAAGATCCGCCGCTACAAGGCTAACAAGGAGGTGATGGAGAAGGCGGCAGAGGTCTACACCCGGCTCAAGTCTCGGGTCCTGGGACCAAAGGTCGAGGCCATCCAGAAGGCGACCAAAACCGGT---TCAGAGAAGGAGAGGGCCGAGGCGGAAAAGGCCGAGGAA---GTGCTGGCTGGAGAGGAGGCCCCCACAGAGAGGGTGGAGGATGAAGCGAGC------ACTGACCTC------TCAGCTCCCGTGAACGGCGAGGCTGCGTCCCAGAAGGGGGAGAGCACCGAGGACAAGGAGCCA---GAGCAAGTACAGAACTCGGAGGAGGGGCTGGGGGGTGGCTCCTCCGAAGACCTGTTACACAATGAC---ACCGTGAGGGAGGGCCCCAACCTGGATGGGCCCGGGAAGGAGTGG---CTAGACCGAGAACGGCTGCGGATGGACTCGGAGTCCCTGGATGAG------GAGGAGAGC---
>cerSim1
ATGCCGCACGCCTTCAAACCCGGGGACTTGGTGTTCGCCAAGATGAAGGGCTATCCGCACTGGCCGGCCCGGATCGATGACATCGCCGACGGTGCTGTGAAGCCGCCCCCCAACAAGTACCCCATCTTCTTCTTTGGTACACACGAAACAGCCTTCCTGGGACCTAAGGACTTGTTTCCCTACGACAAATGTAAAGACAAGTACGGGAAGCCCAACAAGAGGAAAGGCTTCAATGAGGGACTGTGGGAGATCCAGAACAATCCCCACGCAAGCTACAGCGCCCCTCTGCCCGTGAGTTCCTCTGAAAGTGAGGGCCCCGAAGCTGACCCGGCAGGCGGGAGT---------GAGGACGACGAGGACCGGGGAGTCATGGCCGTCACAGCCGTGACC---ACAGCTGCCAGCGACAGGATGGAGAGCGACTCAGACTCAGACAAGAGCAGC---GACAACAGCGCC---CTCAAGCGGAAGGCGTCGGCCTTGAAGATGTCAGTCTCAAAAAGAGCGCGAAAGGCCTCCAGCGACCTGGATCAAGGCAGCGTGTCCCCATCCGAGGAGGAG---AACTCGGAAAGCTCCTCCGAGTCAGAGAAGACCAGTGACCAGGACTTCACCCCTGAGAAGAAAGCCGTGGTCCGGGCGCCACGCCGGGGCCCCCTTGCAGGACGGAAGAAAAAGAAGGCGCCGTCGGCCTCCGACTCAGACTCCAAAGCAGAATCCGACGGTGCCAAGGGAGAGCCAGTGGCCGTG------GCCAGGTCGGCGTCCTCTTCCTCCTCCTCCTCCTCGTCTTCCTCC---------GACTCGGAGGTGTCGGTAAAGAAACCACCGCGGGGCAGGAAGCCAGCCGAGAAGCCTCCCCCGAAACCCCGCGGGCGGAAACCGAAGCCCGAACGGCCCCCGAGCAGCTCGAGCAGTGACAGCGACAGTGAC------GAGGTGGACCGCATCAGCGAGTGGAAGCGCCGGGACGAGGAGCGGCGGCGTGAGCTGGAGGCGCGGCGGCGCCGCGAGCAGGAGGAGGAGCTGCGGCGGCTGCGCGAGCAGGAGAAGGAGGAGAAGGAG---------CGGCGGCGTGAGCGGGCCGATCGCGGGGACGCCCCGCCCACG---GGCAGCGGGGGCAGCAGTGGGGACGAGCTCCGGGACGAGGACGAG------CCCGTCAGGAAG---CGCGGCCGC---AAGGGCCGG---GGCCGGGGGCCCCAGTCCTCCTCCGACTCAGAGCCCGAGGCCGAGCTGGAGAGAGAG------------------GCGAAGAAATCAGCTAAGAAGTTGCAA------AGCGCGGAGCCCGTGAGGAGACCCAGCCAGAAGGAGAAGAGAGGGCGCTCCGAGGAGAAGCCCCGCGCCAGGCCTGTCAAG---GAACGAACTCGGAAGCGATCGGAAGGGTTCGCCCCGGATCGGAAGGTC---GAGAAGAAGAAAGAACCTTCCGTGGAGGAGAAGCTCCAGAAGCTTCACAGCGAGATCAAGTTCGCCCTGAAGGTCGACAACCCGGACGTGAAGAGGTGTCTGAACGCCCTTGCAGAGCTGGGGACCCTGCAGGTGACCTCGCAGATTCTCCAGAAGAACACAGATGTGGTGGCCACATTGAAGAAGATTCGCCGTTACAAGGCCAACAAGGAGGTGATGGAGAAGGCCGCGGAGGTCTACACCCGTCTCAAGTCGCGGGTCCTGGGACCAAAGATTGAGGCCATCCAGAAGGCGACCAGAACCGGG---CCGGAGAAGGAGAGAGCCGAGGCGGAAAAGGCCGAGGAG---GTGCTGGCCGGAGAGGAGGCCCCCACGGAGAGAGCGGAGGACGAGGCGAGC------GCTGACCTC------TCAGCCCCGGTGAACGGTGAGGCCACGTCTCAGAAGAGTGAGAGCACAGAGGACAAGGAGCAG---GAGGAGGAACAGAACTCGGAGGAGGGGCCGGGCGGGGGCTCCTCTGAAGACCTGTTACACAACGAC---AGCACTCGGGAGGGCCCCGACCTGGACGTGCCGGGGAAGGAGCGA------------GAGAGGGTGCGCGTGGACTCGGAGTCCCTGGACGAC------GAGGAGAGC---
>HLrouAeg4
ATGCCGCACGCCTTCAAGCCTGGGGACTTGGTATTCGCCAAGATGAAGGGCTACCCGCACTGGCCGGCCCGGATTGACGATATCGCTGATGGTGCCGTGAAGCCCCCTCCCAACAAGTACCCCATCTTCTTCTTTGGTACACACGAAACAGCCTTCCTGGGACCCAAGGACCTCTTTCCCTACGACAAGTGGAAAGATAAGTACGGGAAGCCCAACAAGAGGAAAGGCTTCAATGAGGGACTGTGGGAGATCCAGAACAACCCCCACGCCAGCTACAGCGCCCCTCTGCCGGTGAGTTCCTCTGACAGTGAGGCCCCTGAAGCTGATCCGGCAGGTGGAAGT---------GAGGACGACGGGGCCCGGGGGGTCATGGCAGTCACAGCTGTGACCGCTGCAGCCACCAGCGATAGGATGGAGAGCGACTCGGACTCGGACAAGAGCAGC---GAGAACAGTGGC---CTGAAACGGAAGGCGTCAGCCTTGAAGATGTCAGCCTCCAAACGAGCCCGGAAGGCGTCCAGCGACCTCGACCAGGCCAGCATATCCCCGTCTGAAGAGGAG---AACTCAGAAAGCTCGTCCGAGTCAGAGAAGACCAGCGACCAGGACTTCACCCCTGAGAAGAAAGCCGTGGTCCGGGCCCCACGGCGGGGCCCCCTGGCGGGACGGAAGAAAAAGAAGCCGCCCTCAGCCTCCGACTCAGACTCCAAACCAGAATCCGAAGGGGCCAAGGGAGAGCCGGCGGCCGTG------GCCAGGTCGGCCTCCTGCTCCTCCTCGTCAGCCTCCTCGTCCTCCTCG---TCGGACTCGGACGTGTCGGTGAAGAAACCCCCACGCGGCAGGAAGCCAGCCGAGAAGCCTCCTCCAAAACCCCGTGGGCGGAAACCGAAGCCGGAGCGGCCACCGAGCACCTCCAGCAGTGACAGTGACAGCGAC------GAGGTGGACCGCATCAGCGAGTGGAAGCGCAGGGACGAGCAGCGGCGCCGGGAGCTGGAGGCCCGCAGGCGCCGGGAGCAGGAGGAGGAGCTGCGCCGGCTGCGGGAGCGGGAGCAGGAGGAGAAGGAGGAGAAGGGGCGGCGGCGCGAGCAGGCGGAGCGCGGGGACGCCCTGCGCAAG---GGCAGCGGGGCCAGCAGCGCCGACGAGCTCAGGGACGAGGACGAG------CCCGTGAGGAAGCAGCGCGTCCGG---AAGGGCCGG---GCCCGGGGGCCGCAGTCCTCCTCCGACTCGGAGGCTGAGGCCGAACTGGACCGGGAG------------------GCAAAGAAGTCAGCTAAGAAGTTGCAGCCACAGAGCACGGAGCCCGCGAGGAGACCCAGCCAGAAGGAGAAGAGAGGACGCCCCGAGGAGAAGCCCCGAGCCAGGCCTGCGAAGGTAGAGCGAACCCGGAAGCGATCAGAAGGGTTCACGCCAGACAGGAAGGCC---GAGAAGAAGAAAGAGCCTTCCGTGGAGGAGAAGCTGCAGAAGCTGCACAGTGAGATCAAGTTCGCCCTGAAGGTCGATGACCCGGACGTGAAGAGGTGTCTGAACGCACTAGAGGAGCTGGGGACCCTGCAGGTGACCTCGCATATCCTCCAGAAGAACACGGATGTGGTGGCCACGTTGAAAAAGATCCGCCGTTACAAGGCCAACAAGGAGGTGATGGAGAAGGCCGCGGAAGTCTATACCCGGCTCAAGTCGAGGGTCCTGGGACCAAAGATCGAGGCCATCCAGAAGGCGGCCAGGACCGGG---CCTGAGAAGGAGCGCGCTGAGGTGGAGAAGGCCGAGGAG---GTGCTGGGTGGAGAGGAGCCCCCCTCGGAGAGGGCGGAGGACGAGGCCAGT------GCTGATCTC------TCAGCCTCAGTGAATGGCGAGGCCACATCCCAGAAGGGAGGGAGCATGGAGGACAAGGAGCAG---GAAGAAGGACAGAACTCAGAAGAGGGGCCAGTGGGGGGCTCCTCCGAAGACCTGCTGCAT---AAT---GACGCGCGGGAGGGCCCCGACCTGGACGGGCCCGGGCAGGACCGG---CAGGAGCGTGAGAGGGTGCACGTGGACTCTGAGTCCCTGGACGAC------GAGGACAGC---
>oryAfe1
ATGCCGCACGCCTTCAAGCCTGGGGACTTGGTGTTCGCCAAGATGAAGGGCTACCCGCACTGGCCGGCCCGGATCGATGACATTGCCGACGGTGCCGTGAAGCCTCCACCCAACAAATACCCCATCTTCTTCTTCGGTACACACGAGACAGCCTTCCTGGGACCCAAGGACCTGTTCCCCTACGACAAGTGTAAAGACAAGTACGGGAAACCCAACAAGAGGAAAGGCTTCAATGAGGGGCTGTGGGAGATCCAGAACAACCCGCACGCCAGCTATAGTGCGCCTCCGCCCGTGAGCTCCTCAGACAGTGAGCCTCCTGACGCGGACCCTGTGGGCAGGAGTGACGTTGGTGAGGATGGCGAGGATCGGGGGGTCATGGCCGTCACTGCTGTGACTGCTGCAACCACCAGCAACAGGATGGAGAGTGACTCGGACTCAGACAAGAGCAGC---GACAACAGCGGC---ATGAAGCGGAAGGCCTCGGCTTTGAAGATGTCGGTGTCGAAACGAGCCCGGAAGGCCTCCAGCGACCTGGACCAAGCCAGTGCATCACCTTCTGAAGAGGAG---AACTCGGAGAGCTCATCTGAGTCTGAGAAGACCAGTGACCAGGATTTCACCCCTGAGAAGAAGGCCGTGGCTCGGGCCCCACGCCGTGGCCCTGTTGGAGGAAGGAAGAGAAAGAAGGTGGCCTCGGCCTCCGACTCTGACTCCAGGGCCGACTCGGATGGGGCCAAGGACGAGCCCATAGCCGGA------GCCAGGGCTGCATCCCCTTCCTCCTCCTCTTCCTCCTCCTCC------------GAGTCCGACGTGTCTGTGAAGAAACCTGTGCGAGGCAGAAAGCCAGCCGAGAAGCCCCCTCCGAAGCCCCGCGGGCGGAAGCCGAAGCTGGAGCGGCCCCCGTGCAGCTCGAGCAGTGACAGCGACAGCGAC------GAAGTGGACCGCATCAGCGAGTGGAAGCGCCGTGATGAGGAGCGGCGGCGCGAGCTGGAGGAGAAGCGGCGGCGCGAGCAGCAGGAGGAGCTGCGGCGGCTGCGCGAGCAGGAGAAGGAGGAAAAGGAG---------CGGCGGCGCGAGCGGGCGGAGCGCGAGGACGCCCCCCGCAGC---GGGGCCAGCGACAGCAGCGGCGACGAGCTCCGCGAAGAGGACGAG------CCCGTCAAGAAG---CGCGGCCGTGGGCGGGGCCGA---GGCCGTGGGCCCCCGTCCTCGTCTGACTCGGAGCCTGAGGCTGGGCTGGACAGGGAG------------------GCAAAGAAATCGGTGAAGAAGTTGCAGCCACAGACCCCTGAGCCCACAAGGAAACCTGGCCAGAAGGAGAAGAGAGGGCGTCTGGAGGAGAGGCCCCGAGCCAAGTCCCTGAAGGTGGAACGAACCCGGAAGAGGTCTGAGGTGTTAGCACCTGACAGGAAGGTG---GAGAAGAAGAAGGAACCTTCAGTGGAGGAGAAGCTGCAGAAGCTGCACAGCGAGATCAAGTTTGCCCTGAAAGTCGACAACCCGGATGTGAAGCGGTGTCTCAGTGCCCTGGAGGAGCTAGGGACGCTGCAGGTGACCTCTCAGATCCTCCAGAAGAACACAGATGTGGTGGCCACGCTGAAGAAGATCCGCCGCTACAAAGCCAACAAGGAGGTGATGGAGAAGGCGGCTGAGGTCTACACACGGCTCAAGTCACGGGTGCTGGGTCCTAAGATCGAGGCCATCCAGAAAGCCAACCGAATGGGG---GCAGAGAAGGAGAAGGCCGAGGTGGAGCGGGCCGAGGAG---GTGCTGGCTGGAGAGGAGGTGCCCAAGGAGAAG---GAAGGCCAGCCGGGC------ACAGACCTC------CCCACCCCCGTGAATGGCGAGGCTGCATCGCAGAACACGGAGGGCACGGGCGACCGGGAGCAG---GAGGAAGCACAGAACTCTGAGGAGGGCCCCCAGGGCGGCTCCCCCGAAGAT---CTCCAT---GAC---GACCTGCAGGAGGGGCCCGACCCTGACAGGCCTGGGAGTGACCGG---CTGGAGCGTGAGCGGGCTCGGATGGACTCGGAGTCCCTGGAC---------GAGGAGAGC---
>triMan1
ATGCCGCACGCCTTCAAGCCCGGGGACTTGGTGTTCGCCAAGATGAAGGGCTACCCGCACTGGCCGGCCCGGATCGACGACATCGCCGACGGCGCCGTGAAGCCCCCGCCCAACAAATACCCCATCTTCTTCTTCGGTACACACGAGACAGCCTTCCTGGGACCCAAGGACCTGTTCCCCTACGACAAGTGTAAAGACAAGTACGGGAAACCCAACAAGAGGAAAGGCTTCAATGAGGGGCTGTGGGAGATAGAGAACAATCCGCACGCCAGCTACAGCGCACCGCCGCCCGTGAGCTCCTCAGACAGCGAGGCCCCTGACGCCGACCCCGTGGGTGGGAGTGACGCTGACGAGGACGCCGAGGCCCGGGGGGCCATGGCCATCACTGCCGTGACCACTGCAGCCGCCAGCGAGAGGATGGAGAGTGACTCGGACTCAGACAAGAGCAGT---GACAACAGCGGC---CTGAAACGGAAGGCCTCGGCATTGAAGATGTCAGTGTCGAAACGAGCCCGGAAGGCCTCCAGCGACCTGGACCAAGCCAGCATGTCCCCCTCCGAAGAGGAG---AACTCAGAAAGCTCGTCCGAGTCTGAGAAGACCAGTGACCAGGACTTCACCCCCGAGAAGAAGGCTGTGGCCCGGGCCCCACGGCGTGGCCCTGTTGGAGGAAGGAAGAAAAAGAAGGTGGCCTCAGCCTCTGACTCCGACTCCAAAGCCGACTCAGATGGGGCCAAGGAGGAGCCTGTGGCGGTG------GCCAGGTCCGCATCCTCCTCCTCCTCCTCTTCCTCCTCC---------------GACTCGGACATGTCTGTGAAGAAACCTCCGCGGGGCAGGAAGCCAGCCGAGAAGCCGCCCCCGAAGCCCCGCGGCCGGAAGCCGAAGCCCGAGCGGCCCCCGTCCAGCTCAAGCAGTGGCAGCGACAGCGAC------GAGGTGGACCGCATCAGCGAGTGGAAGCGCCGCGACGAGGAGCGCCGCCGTGAGCTGGAGGAGAAGCGGCGGAGGGAGCAGCAGGAGGAGCTGCGGCGGCTGCGTGAGCAGGAGAAGGAGGAGAAGGAG---------CGGCGGCGGGAGCGGGCTGAGCGGGAGGACGCCCCCCGCAGC---GGAGCCAGCGACAGCAGCGGGGATGAGCTCCGGGACGAGGACGACGGG---CCCGTCAAGAAG---CGCGGCCGTGGGCGGGGCCGA---GCGCGCGGTCCCCCGTCCTCCTCTGACTCGGAGCCCGAGGCTGGACTGGACAGGGAG------------------GCGAAGAAATCTGCTAAGAAGTTGCAGCCGCAGACCCTCGAGCCCGTGAGGAAACCCAGCCAGAAGGAGAAGAGAGGGCGTCTGGAGGAGAAGTCCCGAGCCAAGCCCCCGAAGGTAGAGCGAACCCGGAAGAGGTCCGAGGTGTTAACGCCCGACAGGAAGGTT---GAGAAGAAGAAAGAACCTTCCGTGGAGGAGAAGCTGCAGAAGCTGCACAGCGAGATCAAGTTTGCCCTGAAAGTCGATAACCCGGACGTGAAGCGGTGTCTCAATGCACTGGAGGAGCTCGGGATGCTGCAGGTGACCTCTCAGATCCTCCAGAAGAACACGGACGTGGTGGCCACGCTGAAAAAGATCCGCCGCTACAAAGCCAACAAGGAGGTGATGGAGAAGGCGGCAGAGGTCTACACGCGGCTCAAATCGCGGGTGCTGGGCCCCAAGATCGAGGCCATCCAGAAAACGAACCGAGTGGGG---GCGGAGAAGGAGAAGGCCGAGGTGGAGAGGGCCGAGGAA---CCACTGGCCGGAGAGGAGGCGCCCAAGGAGAAGGCGGAGGGCGAGCCGGGT------GCCGACCTC------GGCACGCCCGTGAATGGCGAGGCCGCGTCCCAGAATGCCGAGAGCACGGGCGACCGGGAGCAG---GAGGAAGTGCAGACCTCCGCTGAGGGCCCCCAGCTTGACTCCTCCGAAGAC---CCTCAC---GAC---AACCTGCGGGAGGGGCCCGACCCCGACAGGCCCGGGAATGACCGGCTGCCGGAGCGCGAGCGGGTGCGGATGGACTCGGAGTCCCTGGAT---------GACGAGAGC---
>hg38
ATGCCACACGCCTTCAAGCCCGGGGACTTGGTGTTCGCTAAGATGAAGGGCTACCCTCACTGGCCTGCCAGGATCGACGACATCGCGGATGGCGCCGTGAAGCCCCCACCCAACAAGTACCCCATCTTTTTCTTTGGCACACACGAAACAGCCTTCCTGGGACCCAAGGACCTGTTCCCCTACGACAAATGTAAAGACAAGTACGGGAAGCCCAACAAGAGGAAAGGCTTCAATGAAGGGCTGTGGGAGATCCAGAACAACCCCCACGCCAGCTACAGCGCCCCTCCGCCAGTGAGCTCCTCCGACAGCGAGGCCCCCGAGGCCAACCCCGCCGACGGCAGTGACGCTGACGAGGACGATGAGGACCGGGGGGTCATGGCCGTCACAGCGGTAACCGCCACAGCTGCCAGCGACAGGATGGAGAGCGACTCAGACTCAGACAAGAGTAGC---GACAACAGTGGC---CTGAAGAGGAAGACGCCTGCGCTAAAGATGTCGGTCTCGAAACGAGCCCGAAAGGCCTCCAGCGACCTGGATCAGGCCAGCGTGTCCCCATCCGAAGAGGAG---AACTCGGAAAGCTCATCTGAGTCGGAGAAGACCAGCGACCAGGACTTCACACCTGAGAAGAAAGCAGCGGTCCGGGCGCCACGGAGGGGCCCTCTGGGGGGACGGAAAAAAAAGAAGGCGCCATCAGCCTCCGACTCCGACTCCAAGGCCGATTCGGACGGGGCCAAGCCTGAGCCGGTGGCCATG------GCGCGGTCGGCGTCCTCCTCCTCCTCTTCCTCCTCCTCCTCC------------GACTCCGATGTGTCTGTGAAGAAGCCTCCGAGGGGCAGGAAGCCAGCGGAGAAGCCTCTCCCGAAGCCGCGAGGGCGGAAACCGAAGCCTGAACGGCCTCCGTCCAGCTCCAGCAGTGACAGTGACAGCGAC------GAGGTGGACCGCATCAGTGAGTGGAAGCGGCGGGACGAGGCGCGGAGGCGCGAGCTGGAGGCCCGGCGGCGGCGAGAGCAGGAGGAGGAGCTGCGGCGCCTGCGGGAGCAGGAGAAGGAGGAGAAGGAG---------CGGAGGCGCGAGCGGGCCGACCGCGGGGAGGCTGAGCGG------GGCAGCGGCGGCAGCAGCGGGGACGAGCTCAGGGAGGACGATGAG------CCCGTCAAGAAG---CGGGGACGC---AAGGGCCGG---GGCCGGGGTCCCCCGTCCTCCTCTGACTCCGAGCCCGAGGCCGAGCTGGAGAGAGAG------------------GCCAAGAAATCAGCGAAGAAGCCGCAGTCCTCAAGCACAGAGCCCGCCAGGAAACCTGGCCAGAAGGAGAAGAGAGTGCGGCCCGAGGAGAAGCAACAAGCCAAGCCCGTGAAGGTGGAGCGGACCCGGAAGCGGTCCGAGGGCTTCTCGATGGACAGGAAGGTA---GAGAAGAAGAAAGAGCCCTCCGTGGAGGAGAAGCTGCAGAAGCTGCACAGTGAGATCAAGTTTGCCCTAAAGGTCGACAGCCCGGACGTGAAGAGGTGCCTGAATGCCCTAGAGGAGCTGGGAACCCTGCAGGTGACCTCTCAGATCCTCCAGAAGAACACAGACGTGGTGGCCACCTTGAAGAAGATTCGCCGTTACAAAGCGAACAAGGACGTAATGGAGAAGGCAGCAGAAGTCTATACCCGGCTCAAGTCGCGGGTCCTCGGCCCAAAGATCGAGGCGGTGCAGAAAGTGAACAAGGCTGGG---ATGGAGAAGGAGAAGGCCGAGGAGAAGCTGGCCGGGGAG---GAGCTGGCCGGGGAGGAGGCCCCCCAGGAGAAGGCGGAGGACAAGCCCAGC------ACCGATCTC------TCAGCCCCAGTGAATGGCGAGGCCACATCACAGAAGGGGGAGAGCGCAGAGGACAAGGAGCAC---GAGGAGGGTCGGGACTCGGAGGAGGGGCCAAGGTGTGGCTCCTCTGAAGAC---CTGCAC---GAC---AGCGTACGGGAGGGTCCCGACCTGGACAGGCCTGGGAGCGACCGG---CAGGAGCGCGAGAGGGCACGGGGGGACTCGGAGGCCCTGGAC---------GAGGAGAGC---
>panTro5
ATGCCACACGCCTTCAAGCCCGGGGACTTGGTGTTCGCTAAGATGAAGGGCTACCCTCACTGGCCTGCCCGGATCGACGACATCGCGGATGGCGCCGTGAAGCCCCCACCCAACAAGTACCCCATCTTTTTCTTTGGCACACACGAAACAGCCTTCCTGGGACCCAAGGACCTGTTCCCCTACGACAAATGTAAAGACAAGTACGGGAAGCCCAACAAGAGGAAAGGCTTCAATGAAGGGCTGTGGGAGATCCAGAACAACCCCCACGCCAGCTACAGCGCCCCTCCGCCGGTGAGCTCCTCCGACAGCGAGGCCCCCGAGGCCAACCCCGCCGGCGGCAGTGACGCTGACGAGGACGATGAGGACCGGGGGGTCATGGCCGTCACAGCGGTAACCGCCACAGCTGCCAGCGACAGGATGGAGAGCGACTCGGACTCAGACAAGAGTAGC---GACAACAGTGGC---CTGAAGAGGAAGACACCTGCGCTAAAGATGTCGGTCTCGAAACGAGCCCGAAAGGCCTCCAGCGACCTAGATCAGGCCAGCGTGTCCCCATCCGAAGAGGAG---AACTCGGAAAGCTCATCTGAGTCGGAGAAGACCAGCGACCAGGACTTCACACCTGAGAAGAAAGCAGCGGTCCGGGCGCCACGGAGGGGCCCCCTGGGGGGACGGAAAAAAAAGAAGGCGCCGTCAGCCTCCGACTCCGACTCCAGGGCCGATTCGGACGGGGCCAAGCCTGAGCCGGTGGCCATG------GCGCGGTCGGCGTCCTCCTCCTCCTCTTCCTCCTCCTCGTCC------------GACTCCGATGTGTCTGTGAAGAAGCCTCCGAGGAGCAGGAAGCCAGCGGAGAAGCCTCCCCCGAAGCCGCGAGGGCGGAAACCGAAGCCTGAACGGCCTCCGTCCAGCTCCAGCAGTGACAGTGACAGCGAC------GAGGTGGACCGCATCAGTGAGTGGAAGCGGCGGGACGAGGCGCGGAGGCGCGAGCTGGAGGCCCGGCGGCGGCGAGAGCAGGAGGAGGAGCTGCGGCGCCTGCGGGAGCAGGAGAAGGAGGAGAAGGAG---------CGGAGGCGCGAGCGGGCCGACCGCGGGGAGGCTGAGCGG------GGCAGCGGCGGCAGCAGCGGGGACGAGTTCAGGGAGGACGATGAG------CCCGTCAAGAAG---CGGGGACGC---AAGGGCCGG---GGCCGGGGTCCCCCGTCCTCCTCTGACTCCGAGCCCGAGGCCGAGCTGGAGAGAGAG------------------GCCAAGAAATCAGCGAAGAAGCTGCAGTCCTCAAGCACAGAGCCCGCCAGGAAACCTGGCCAGAAGGAGAAGAGAGCGCGGCCCGAGGAGAAGCAGCAAGCCAAGCCCGTGAAGGTGGAGCGGACCCGGAAGCGGTCCGAGGGCTTCTCGATGGACAGGAAGGTA---GAGAAGAAGAAAGAGCCCTCCGTGGAGGAGAAGCTGCAGAAGCTGCACAGTGAGATCAAGTTTGCCCTAAAGGTCGACAGCCCGGACGTGAAGAGGTGCCTGAATGCCCTAGAGGAGCTGGGAACCCTGCAGGTGACCTCTCAGATCCTCCAGAAGAACACAGACGTGGTGGCCACCTTGAAGAAGATTCGCCGTTACAAAGCGAACAAGGACGTAATGGAGAAGGCGGCAGAAGTTTATACCCGGCTCAAGTCGCGGGTCCTCGGCCCAAAGATCGAGGCGGTGCAGAAAGCGAACAAGGCTGGG---ATGGAGAAGGAGAAGGCCGAGGAGAAGCTGGCCGGGGAG---GAGCTGGCCGGGGAGGAGGCCCCCCAGGAGAAGGCGGAGGACAAGCCCAGC------ACCGATCTC------TCAGCCCCAGTGAATGGCGAGGCCACATCGCAGAAGGGGGAGAGCACAGAGGACAAGGAGCAC---GAGGAGGGTCGGGACTCGGAGGAGGGGCCAAGGTGTGGCTCCTCTGAAGAC---CTGCAC---GAC---AGCATACGGGAGGGTCCCGACCTGGACAGGCCTGGGAGCGACCGG---CAGGAGCGTGAGAGGGCACGGGGGGACTCGGAGGCCCTGGAC---------GAGGAGAGC---
>macFas5
ATGCCACACGCCTTCAAGCCTGGGGACTTGGTGTTCGCTAAGATGAAGGGCTACCCTCACTGGCCGGCCCGGATTGATGACATTGCTGACGGCGCCGTGAAGCCCCCACCCAACAAGTACCCCATCTTTTTCTTTGGCACGCACGAAACAGCCTTCCTGGGACCCAAGGACCTGTTCCCCTATGACAAATGTAAAGACAAGTACGGGAAACCCAACAAGAGGAAAGGCTTCAATGAAGGGCTGTGGGAGATCCAGAACAACCCCCACGCCAGCTACAGCGCCCCTCCGCCGGTGAGCTCTTCTGACAGCGAGGCCCCCGAGGCCAACCCCGCCGGCGGCAGTGAGGCTGACGAGGACGACGAGGACCGGGGAGTCATGGCCGTCACAGCGGTGACTGCCACAGCTGCCAGCGACAGGATGGAGAGCGACTCGGACTCAGACAAGAGTAGC---GACAACAGTGGC---CTGAAGAGGAAGACGCCTGCGCTAAAGATGTCGGTCTCGAAACGAGCCCGAAAGGCCTCCAGCGACCTGGATCAGGCCAGCGTGTCCCCATCCGAAGAGGAG---AACTCGGAAAGCTCATCTGAGTCGGAGAAGACCAGCGACCAGGACTTCACACCTGAGAAGAAAGCAGTGGTCCGGGCGCCGCGGAGGGGCCCCCTGGGGGGACGGAAAAAAAAGAAGGCGCCGTCAGCCTCCGACTCCGACTCCAAGGCAGATTCGGACGGGGCCAAGCCTGAGACGGTGGCCGTG------GCGCGGTCGGCGACCTCCTCCTCGTCTTCCTCCTCCTCCTCC------------GACTCCGACGTGTCTGTGAAGAAGCCTCCGAGGGGCAGGAAGCCAGCCGAGAAGCCTCCCCCGAAGCCGCGAGGGCGGAAACCGAAGCCTGAACGACCTCCGTCCAGCTCCAGCAGTGACAGTGACAGCGAC------GAGGTGGACCGCATCAGTGAGTGGAAGCGGCGGGACGAGGCGCGGAGGCGCGAGCTGGAGGCCCGGCGGCGGCGCGAGCAGGAGGAGGAGCTGCGGCGCCTGCGGGAGCAGGAGAAGGAGGAGAAGGAG---------CGGAGGCGCGAGCGGGCCGAGCGCGGGGAGGCTGAGCGG------GCCAGCGGCGGCAGCAGCGGGGACGAGCTCAGGGAGGACGATGAG------CCCGTCAAGAAG---CGAGGACGG---AAGGGCCGG---GGCCGGGGTCCCCCGTCCTCCTCTGACTCTGAGCCCGAGGCCGAGCTGGAGAGAGAG------------------GCCAAGAAATCAGCGAAGAAGCTGCAGTCCCCAAGCACAGAGCCCGCCAGGAAACCTGGCCAGAAGGAGAAGAGAGCACGGCCCGAGGAGAAACCACAAGCCAAGCCCGTGAAGGTGGAGCGGACCCGGAAGCGGTCCGAGGGCTTCTCAATGGACAGGAAGGTA---GAGAAGAAGAAAGAGCCCTCTGTGGAGGAGAAGCTGCAGAAGCTGCACAGTGAGATCAAGTTCGCCCTCAAGGTCGACAGCCCGGACGTGAAGAGGTGCCTGAATGCCCTAGAGGAGCTGGGCACCCTGCAGGTGACCTCTCAGATCCTCCAAAAGAACACAGACGTGGTGGCCACCTTGAAAAAGATTCGCCGTTACAAAGCGAACAAGGACGTGATGGAGAAGGCGGCAGAAGTCTACACCCGGCTGAAGTCACGGGTCCTCGGCCCAAAGATCGAGGCGGTGCAGAAAGCGAACAAGGCTGGG---ACGGAGAAGGAGAAGGCCGAGGAGAAGCTGGCCGGGGAG---GAGCTGGCTGGGGAGGAGGCCCCCCAGGAGAAGGCGGAAGACAAGCCCAGC------ACCGATCTC------TCAGCCCCGGTGAATGGCGAGGCCACGTCGCAGAAGGGGGAGAGTGTGGAGGACAAGGAGCAC---GAGGAGGGTCGGGACTCGGAGGAGGGGCCGAGGTGTGGTTCCTCTGAAGAC---CTGCAC---GAC---AGCCTACGGGAGGGCCCCGACCTGGACAGGCCTGGGAGCGACCGG---CAGGAGCGCGAGAGGGCACGGGGGGACTCGGAGGCCTTGGAC---------GAGGAGAGC---
>saiBol1
------------------------------------------------------------------------ATTGATGACATCGCTGACGGCGCCGTGAAGCCCCCACCCAACAAGTACCCCATCTTTTTCTTTGGCACACACGAAACAGCCTTCCTGGGGCCCAAGGACCTGTTCCCCTACGACAAATGTAAAGACAAGTACGGGAAACCCAACAAGAGGAAAGGCTTCAATGAAGGACTGTGGGAGATCCAGAACAACCCCCACGCCAGCTACAGCGCCCCTCCGCCAGTGAGCTCCTCCGACAGCGAGGCCCCCGAGGCCAACCCCACCGGCGGCAGTGATGCTGATGAGGACGACGAGGACCGGGGGGTCATGGCTGTCACAACGGTAACCGCCACAGCTGCCAGCGACAGGATGGAGAGCGACTCGGACTCAGACAAGAGCAGT---GACAACAGCGGC---CTGAAGAGGAAGACGCTGGCGCTAAAGATGTCGGTGTCAAAACGGGCCCGAAAGGCCTCCAGCGACCTGGATCAGGCCAGCGTGTCCCCCTCCGAAGAGGAG---AATTCGGAAAGCTCATCTGAGTCAGAGAAGACCAGCGACCAGGACTTCACACCTGAGAAGAAAGCGGTGGTCCGGGCGCCGCGGAGGGGCCCCCTTGGGGGACGGAAAAAAAAGAAGGCGCCGTCAGCCTCCGACTCGGACTCCAAGGCAGATTCGGACGGGGCCAAGCCTGAGCCGGTGGCGGTG------GCGCGGTCGGCGGCGTCGTCCTCTTCCTCGTCGTCCTCC---------------GACTCAGACGTGTCCGTGAAGAAGCCTCCGAGGGGCAGGAAGCCAGCTGAGAAGCCTCCCCCAAAACCCCGAGGGCGGAAACCGAAGCCCGAACGCCCTCCGTCCAGCTCCAGCAGCAACAGTGACAGCGAC------GAGGTTGACCGCATCAGTGAGTGGAAGCGGCGGGACGAGGCCCGGCGGCGCGAGCTGGAGGCCCGGCGGCGGCGCGAGCAGGAGGAGGAGCTGCGGCGGCTGCGGGAGCAGGAGAAGGAGGAGAAGGAG---------CGGAGGCGCGAGCGGGCCGAGCGCGGGGAGGCCGAGCGG------GGCAGCGGCGTCAGCAGCGGCGACGAGCTCAGGGACGATGACGAG------CCCGTCAAGAAG---CGGGGACGC---AAGGGCCGG---GGCCGGGGACCCCCGTCCTCGTCCGACTCCGAGCCAGAGGCCGAACCGGAGAGAGAG------------------GCCAAGAAATCAGCCAAGAAGTTGCAGTCCCTAAGCACAGAGCCTGCCAGGAAACCTGGCCAGAAGGAGAAGAGAGCGCGGCCCGAGGAGAAGCCTCGAGCCAAGCCTGTGAAGGTGGAGCGGACCCGGAAGCGGTCCGAGGGCTTCTCGCTGGACAGGAAGGTG---GAGAAGAAGAAAGAGCCCTCTGTGGAGGAGAAGCTACAGAAGCTGCACAGTGAGATCAAGTTTGCCCTGAAGGTCGACAGCCCGGACGTGAAGAGGTGCCTGAATGCCCTGGAGGAGCTAGGGACCCTGCAGGTGACCTCACAGATCCTCCAGAAGAACACAGATGTGGTGGCCACCTTGAAGAAGATTCGCCGTTACAAAGCAAACAAGGACGTGATGGAGAAGGCGGCAGAAGTCTACACCCGGCTTAAGTCAAGGGTCCTGGGCCCAAAGATCGAGGCAGTGCAGAAAGCGAACAAGGCTGGG---ACAGAGAAGGAGAAAGCTGAGGAGAAGCTGCCCGGAGAG---GAGCTGGCCGGGGAGGAGGCCCCCCAGCAGCAGGCGGAGGAGGAGCCCAGT------ACTGATCTC------TCCGCCCCGGTGAACGGCGAAGCCTCTTCGCAGAAGGGGGAGAGCATGGAGGACAAGGAGCAT---GAGGAGGGTCAGGACTCGGAGGAGGGGCCGAGACGCGGCTCCTCTGAAGAC---CTGCAC---GAC---AGCCTGCGGGAGGGCCCTGACCTGGACAGGCCTGGGAGCGACCGG---CCGGAGCACGAGAGGGCGCGGGGGGACTCGGAGGCCCTGGAT---------GAGGAGAGC---
>mm10
ATGCCGCACGCCTTCAAGCCCGGGGACTTGGTGTTTGCCAAGATGAAGGGCTACCCGCACTGGCCGGCCCGGATTGATGACATTGCTGATGGTGCCGTGAAGCCCCCACCCAACAAATACCCCATCTTCTTCTTTGGAACGCATGAAACGGCCTTCCTGGGACCCAAGGACCTGTTCCCCTATGATAAGTGCAAGGACAAGTACGGAAAGCCCAACAAGAGGAAAGGCTTCAATGAGGGGCTCTGGGAGATCCAGAACAACCCCCATGCCAGCTACAGTGCGCCTCCGCCGGTGAGCTCCTCTGACAGTGAGGCCCCTGAAGCCGACCTGGGTTGTGGCAGCGACGTGGACAAGGACAAAGAATCCCGGAGGGTCATGACTGTGACAGCTGTGACCACCACAGCCACCAGTGACAGGATGGAGAGCGATTCTGACTCTGACAAGAGCAGT---GATCACAGTGGC---CTGAAGCGGAAGACACCAGTCTTGAAGGTGTCAGTCTCTAAACGAGCTAGAAGAGCTTCCAGTGACCTGGATCAGGCCAGTGTGTCCCCATCAGAAGAGGAC------TCTGAGAGCCCATCTGAGTCGGAGAAGACCAGTGACCAGGATTTTACCCCAGAGAAGAAGACAGCGGCCCGGCCGCCACGGCGAGGTCCTCTGGGAGGACGCAAGAAGAAGAAGGTGCCATCAGCCTCGGATTCAGACTCCAAAGCCGACTCAGATGGGGCCAAGGAGGAGCCTGTGGTTACA------GCACAGCCGTCTCCATCCTCCTCGTCGTCGTCCTCATCATCATCCTCC---TCAGACTCAGATGTGTCTGTCAAGAAACCCCCTCGAGGTAGAAAGCCAGCTGAGAAGCCACCCCCAAAACCCCGAGGGCGGAGACCAAAGCCAGAACGACCACCTTCCACCTCCAGCAGTGACAGTGACAGTGACAGTGGTGAAGTAGACCGCATCAGTGAATGGAAGAGACGTGATGAAGAGCGAAGGCGTGAGCTGGAGGCTCGGAGGCGACGGGAGCAGGAGGAAGAGCTCCGGAGACTTCGAGAACAGGAGAGGGAGGAGAAGGAG---------CGGCGCAAGGAGCGGGCAGAGCGTGGG---------------------------GGCAGCAGTGGAGAGGAGCTG---GAGGACGAGGAG------CCTGTGAAGAAG---CGTAGCCGA---AAGGCTCGA---GGCCGAGGCACACCATCCTCCTCTGACTCAGAACCTGAGGGGGAGCTTGGGAAAGAG------------------GGGAAGAAGTTGGCCAAGAAGTCCCAACTGCCAGGCTCAGAGTCTGCAAGGAAGCCTGGGCAAAAGGAGAAGAGAGGGCGGCCAGATGAGAAGCCACGAGCCAGGCCTGTGAAGGTGGAGCGGACGCGGAAGCGGTCAGAGGGTCTCTCACTGGAAAGGAAGGGG---GAGAAGAAGAAAGAACCCTCCGTAGAGGAGAGACTGCAAAAGCTGCACAGCGAGATCAAATTTGCACTGAAGGTTGACAACCCAGATGTGAGGAAGTGTCTGAGTGCACTGGAAGAACTGGGGACTCTGCAGGTAACCTCTCAGATTCTTCAGAAGAACACAGATGTGGTAGCAACGCTGAAGAAGATTCGCCGGTACAAGGCCAACAAGGATGTGATGGCGAAGGCAGCAGAGGTCTACACCCGGCTCAAGTCACGGGTCCTGGGGCCGAAAGTTGAGGCTCTCCAGAAGGTGAACAAGGCTGGA---GCCGAGAAGGAACGGGCCGATAACGAGAAGCTAGAGGAG---CAG---CCGGGGGAGCAGGCTCCCAGAGAGCTGGCAGAGGATGAGCCCAGC------ACCGATCGG------TCAGCACCTGTGAATGGTGAGGCCACATCCCAGAAGGGGGAGAACATGGAAGACAGAGCACAG---GAAGACGGGCAGGACTCTGAAGATGGCCCCAGGGGTGGCTCCTCAGAAGAG---CTGCAT---GAC---AGCCCACGCGACAACTCGGACCCAGCCAAGCCTGGAAATGAGCGT---CAGGACCATGAGAGGACACGGCTGGCCTCTGAGTCTGCCAATGATGACAATGAGGACAGC---
>rn6
ATGCCACACGCCTTCAAGCCCGGGGACTTAGTGTTTGCCAAGATGAAGGGCTACCCGCACTGGCCGGCCCGGATCGATGACATTGCTGATGGTGCTGTGAAGCCGCCACCTAACAAATACCCCATCTTCTTCTTTGGAACGCATGAAACGGCCTTTTTGGGACCCAAGGACCTGTTCCCTTATGACAAGTGCAAGGACAAGTACGGAAAGCCCAACAAGAGGAAAGGCTTCAATGAGGGGCTCTGGGAGATCCAGAACAACCCCCACGCCAGCTACAGTGCGCCTCTGCCTGTGAGCTCCTCTGACAGTGAGGCCCCTGAAGCCGACCTGGGTGGTGGCAGTGACGCAGACAAGGAAAAAGAAGCCCGGAGGGTCATGACTGTGACAGCTGTGACCACCACAGCCACCAGTGGCAGGACGGAGAGCGACTCCGACTCTGACAAGAACAGT---GATCACAGTGGC---CTGAAGCGGAAGACGCCAGTCTTGAAGATGTCAGTCTCTAAACGAGCTAGAAAGGCCTCCAGCGACCTGGATCAGGCCAGTGTTTCCCCATCGGAAGAGGAC------TCTGAGAGCCCATCTGAGTCAGAGAAGACCAGTGACCAGGATTTTACCCCAGAGAAGAAGACAATAGCCCGGGCTCCACGGCGGGCTCCTCTGGGAGGACGCAAAAAGAAGAAGGTGCCGTCAGCCTCAGATTCAGACTCCAGAGCCGACTCAGATGGGGCCAAGGAGGAGCCTGTGGTTACA------GCACAGCCGTCTCCGTCGTCGTCCTCCTCCTCATCCTCCTCATCCGCC---TCAGATTCAGATGTGTCCATCAAGAAACCCCCTCGAGGCAGAAAGCCAGCTGAGAAGCCACCCCCCAAACCCCGAGGGCGGAGATCAAAGCCAGAACGACCACCTTCCACCTCCAGCAGTGACAGTGACAGTGACAGTGGTGAGGTGGACCGAATCAGTGAATGGAAGAGGCGTGATGAGGAGCGAAGGCGAGAGCTAGAGGCTCGGAGGCGACGGGAGCAGGAGGAAGAGCTCCGGAGACTTCGAGAGCAGGAGAGGGAAGAGAAGGAG---------CGGCGCAAGGAGCGGGCAGAGCGTGGG---------------------------GGCAGCAGTGGGGAGGAGCTG---GAGGACGAGGAG------CCTGTGAAGAAG---CGTAGCCGC---AAGGCTCGG---GGCCGGGGCACACCATCCTCCTCTGACTCAGAGCCCGAAGGGGAGCTTGGGAAAGAG------------------GGGAAGAAGTTGGCCAAGAAGTCCCAACTGCAAGGCTCAGAGTCTGCAAGGAAGCCTGGGCAGAAGGAGAAGAGAGGGCGGCCAGACGAGAAGCCAAGAGCCAGGCCTGTGAAGGTGGAACGGACACGGAAGCGGTCAGAGGGTCTCTCACTGGACAGGAAGGGG---GAAAAGAAGAAAGAACCTTCCGTAGAGGAGAGACTGCAAAAGCTACACAGCGAGATCAAATTTGCACTGAAGGTTGACAACCCAGATGTGAGGAGGTGTCTGAGTGCACTGGAAGAACTGGGAACCCTGCAGGTAACCTCTCAGATCCTTCAGAAGAACACAGATGTGGTAGCAACGCTCAAGAAGATTCGCCGGTACAAGGCCAACAAAGATGTGATGGCGAAGGCAGCAGAGGTCTACACCCGGCTCAAGTCGAGGGTCCTGGGGCCGAAAGTTGAGGCTCTCCAGAAGGTGAACAAAGCTGGA---GCCGAGAAGGAACGGGCCGATGGCGAGAAGGTGGAGGAA---CAG---CCTGGGGAGCAGGCTCCCAGAGAGCTGGCGGAGGATGAGCCCAGC------ACTGATCGG------TCAGCACCTGTGAATGGTGAAGCCGCATCCCAGAAGGGAGAGAACACAGAAGATGGAGCACAG---GAAGACGGGCAGGACTTGGAGGATGGCCCCAGGGGTGGCTCCTCAGAAGAG---CTGCAT---GAC---AGCCCACAGGACAGCTCTGACCCCGCCAGGCCTGGGAATGAGCAT---CAGGACCATGAGAGGATGCAGTTGGCCTCTGAGTCTGCCGATGATGATGATGAGGACAGC---
>musFur1
------------------------------------------------------------------------ATCGATGATATCGCCGACGGTGCTGTGAAGCCCCCGCCCAACAAGTACCCCATTTTCTTCTTTGGTACACACGAAACAGCCTTCCTGGGACCCAAGGACCTGTTTCCTTACGACAAATGTAAAGATAAGTACGGGAAACCCAACAAGAGGAAAGGCTTCAATGAGGGACTGTGGGAGATCCAGAACAATCCCCACGCCAGCTACAGCGCTCCTCTGCCGGTGAGTTCCTCTGACAGCGAGGCCCCTGAAGCCGACCCGGCAGGCGGGAGC---------GAGGACGACGAGGTCCGGGGGGTCATGGCCGTCACAGCCGTGACCGCCACAGCGGCCAGCGACAGGATGGAGAGTGACTCAGACTCAGACAAAAGCAGT---GACAACAGTGGC---CTGAAGCGGAAGGCCGCAGCCCTGAAGATGTCCGTGTCAAAACGAACTCGAAAGGCCTCCAGCGACCTGGATCAAGCCAGTGTGTCCCCATCAGAGGAGGAG---AACTCAGAAAGCTCATCTGAGTCAGAAAAGACCAGTGACCAGGACTTCACCCCCGAGAAGAAAGCTGTGGTCCGGGCGCCTCGGCGGGGCCCCCTTGCAGGACGGAAGAAAAAGAAGGCACCTTCAGCCTCCGATTCCGACTCCAAACCAGAATCCGACGGGGCCAAGGGTGAGCCAGTGGCTGTG------GCCAGGTCAGTGCCGTCCTCCTCCTCCTCCTCCTCCTCTTCCTCCTCT---TCCGACTCGGACGTGTCTGTAAAGAAACCTCCTCGGGGCAGGAAGCCAGTGGAAAAGCCTCCACCAAAGCCCCGCGGGCGGAAACCGAAGCCCGAGCGGCCCCCGACGAGCTCGAGCAGTGACAGTGACAGTGAC------GAGGTGGACCGCATCAGCGAGTGGAAGCGCCGGGATGAGGAGCGGCGGCGGGAGCTGGAGGCCAGGCGGCGCCGGGAGCAGGAGGAGGAGCTGCGGCGCCTCCGCGAGCAGGAGAAGGAGGAGAAGGAG---------CGGAGACGCGAGCGC---GAGCGCGGGGAGGCCCCGCCTGGG---AGCAGCGGGGGCAGCAGCGGGGATGAGCTTGGGGACGAGGATGAG------CCCGTCAGGAAG---CGTGGCCGC---AAGGGCCGG---GGACGGGGACCACAGTCCTCCTCCGACTCGGGGCCCGAGGCTGAGCTGCAGAGAGAG------------------GCAAAGAAGGCAGCAAGA------CAGTCACAAAGCACAGAGCCCACGAGGAGACCCAGCCAGAAGGAGAAGAGAGGGCGCCCCGAGGAGAGGCCCCGAGCCAGGCCTGCGAAGGTGGAGCGAACCCGGAAGCGGTCAGAAGGGTTCCCGCCTGACCGGAAGGTG---GAGAAGAAGAAAGAACCTTCCGTGGAGGAGAAGCTGCAGAAGCTGCACAGTGAGATCAAGTTCGCCCTGAAAGTTGACAATCCGGACGTGAAAAGGTGTCTGAATGCGTTAGAGGAGCTAGGGACCCTGCAGGTGACCTCACAGATCCTCCAGAAGAACACAGATGTGGTGGCCACATTGAAGAAGATCCGCCGTTACAAGGCTAACAAGGAGGTGATGGAGAAGGCCGCAGAGGTCTACACCCGGCTCAAGTCTCGGGTCCTGGGACCAAAGATTGAGGCCATCCAGAAGGCGACCAGAGCCGGG---CTGGAGAAGGAGAGGGCCGAGGTGGAGAAGGCCGAGGAG---GTGCCGGCCGGAGAGGAGGCTTCCACGGAGAGGGCGGAGGTCGAGGCGAGC------GCTGATCTC------TCAGCCCCGGTGAACGGCGAGGCCCTGTCCCAGAAGGCGGAGAGCGCGGAAGACAAGGAGCAG---GAGGGAGGACAGAACTCCGAGGAGGGGCCGGGCTGTGGCTCCTCCGAAGAGCCGTTACACAGCGAC---AGCGCACGGGAGGGCCCCGAGCTGGACGTGCCTGGGAAGGAGCGG---CAGGAGCGCGCGAGGGGGCGGATGGACTCGGAGTCCCTGGATGAG------GAGGACAGC---
>lepWed1
ATGCCGCATGCCTTCAAGCCCGGGGACTTGGTGTTCGCCAAGATGAAGGGCTACCCGCACTGGCCGGCCCGGATCGATGACATCGCTGACGGTGCCGTGAAGCCCCCGCCCAACAAGTACCCCATTTTCTTCTTTGGTACACACGAAACAGCCTTCCTGGGACCCAAGGACTTGTTTCCTTACGACAAATGTAAAGATAAGTACGGGAAACCCAACAAGAGGAAAGGCTTCAATGAGGGATTGTGGGAGATCCAGAACAATCCCCACGCCAGCTACAGTGCTCCTCTGCCGGTGAGCTCCTCTGACAGCGAGGCCCCTGAAGCCGACCCGGCGGGCGAGAGC---------GAGGACGACGAGGTCCGGGGGGTCATGGCCGTCACAGCCGTGACCGCCACAGCGGCCAGCGATAGGATGGAGAGTGACTCAGACTCAGACAAAAGCAGC---GACAACAGTGGC---CTGAAGCGGAAGGCGGCAGCCCTGAAGATGTCGGTCTCAAAACGAACTCGAAAGGCCTCCAGTGACCTGGATCAAGCTAGTGTGTCTCCATCAGAGGACGAG---AATTCAGAAAGCTCATCTGAGTCAGAGAAGACCAGTGACCAGGACTTCACCCCCGAGAAGAAAGCTGTGGTCCGGGCGCCTCGGCGGGGCCCCCTTGCGGGACGGAAGAAAAAGAAGGCGCCCTCAGCCTCCGACTCCGACTCCAAAGCAGAATCCGATGGGGCCAAGGGCGAGCCAGTGGCTGTG------ACCCCGTCAGCGCCGTCCTCCTCCTCATCCTCGTCCTCTTCCTCT------TCCGACTCGGACGTGTCTGTAAAGAAACCTCCTCGGGGCAGGAAGCCAGTGGAGAAGCTGCCGCCAAAGCCCCGCGGGCGGAAGCCGAAGCCCGAGCGGCCCCCGACCAGCTCGAGCAGTGACAGCGACAGCGAC------GAAGTGGACCGCATCAGCGAGTGGAAGCGCCGGGACGAGGAGCGGCGGCGCGAGCTGGAGGCCAGGCGGCGCCGGGAGCAGGAGGACGAGCTGCGGCGGCTCCGCGAGCAGGAGAAGGAGGAGAAGGAG---------CGGAGGCGCGAGCGC---GAGCGCGGGGAGGCCCCGGCCGGG---GGCAGTGGGGGCAGCAGCGGGGATGAGCTCGGCGATGAGGATGAG------CCCGTCAGGAAG---CGAGGCCGC---AAGGGCCGG---GGGCGGGGACCACAGTCCTCCTCTGACTCGGGGCCCGAGGCTGAGCTGCAGAGAGAG------------------GCAAAGAAGGCAGCGAGA------CAGTCACAAGGCACAGAGCCCGCGAGGAGAGCCAGCCAGAAGGAGAAGAGAGGGCGCCCCGAGGAGAGGCCCCGAGCCAGGCCTACGAAGGTGGAGCGAACCCGGAAGCGGTCAGAAGGCTTCCCGCCCGACCGGAAGGTG---GAGAAGAAGAAAGAACCTTCCGTGGAGGAGAAGCTGCAGAAGCTGCACAGCGAGATCAAGTTCGCCCTGAAAGTTGACAATCCGGACGTGAAGCGGTGTCTGAACGCGCTAGAGGAGCTAGGGACCCTACAGGTGACCTCACAGATCCTCCAGAAGAACACAGATGTGGTGGCCACGTTGAAGAAGATCCGCCGTTACAAGGCCAACAAGGAGGTGATGGAGAAGGCCGCGGAGGTCTATACCCGGCTCAAGTCTCGGGTCCTGGGACCAAAGATGGAGGCCATCCAGAAGGCGACCAGAGCTGGG---GTGGAGAAGGAGAGGGCCGAGCTGGAGAAGGCCGCGGAG---GCGCTGGCCGGAGAAGAGGCTGCCACGGAGAGGGCAGAGGTCGAGGCGAGC------GCTGATCTC------TCAGCCCCAGTGAATGGCGAGGCCACGTCTCAGAAGGGGGAGAGCATGGAAGACAAGGAGCAG---GAGGAAGGACAGAATTCCGAGGAGGGGCTGGGGTGTGGCTCCTCCGAAGAGCCGTTACACAACGAC---AGCGTGCGGGAGGGCCCCGAGCTGGATGTGTCCGGGCAGGAGCGG---CAGGAGCATGCGAGGGTGCGGATGGACTCGGAGTCCCTGGACGAG------GAGGACAGC---
>hetGla2
ATGCCGCACGCTTTCAAGCCCGGAGACTTAGTGTTCGCCAAGATGAAGGGTTACCCGCACTGGCCGGCCCGGATTGATGACATTGCCGATGGTGCTGTGAAGCCCCCTCCCAACAAATACCCCATCTTCTTCTTTGGTACACATGAAACAGCCTTCCTGGGACCCAAGGACCTGTTCCCGTATGACAAGTGCAAAGATAAGTATGGGAAACCCAACAAGAGGAAAGGCTTCAATGAGGGACTCTGGGAGATCCAGAACAACCCTCACGCCAGCTACAGCGCCCCTCCGCCAGTGAGTTCCTCTGAGAGCGAGGCCCCTGAAGCTGACCCTGCAGGTGGGAGTGACGCCGATGAGGACGAGGAGGGCCGGGGAGTCATGGCTGTCACAGCTGTGACTGCCGCAGCCGCCAGCGACAGGATGGAGAGTGACTCAGACTCTGATAAGAGCAGT---GACAACAGCGGC---CTGAAACGGAAGACATCGGCACTGAAGATGTCTGTCTCCAAGCGTGTCCGGAAGGCCTCTAGTGACCTGGACCAAGCCAGCGTGTCGCCCTCTGAAGAGGAG---AACTCAGAGAGCTCGTCCGAGTCCGAGAAGACCAGCGACCAGGACTTCACGCCCGAGAAGAAAGCTGTGGTCCGGGCGCCGCGGCGGGCCTCCGTGGGTGGACGGAAGAAGAAGAAGGTGCCGGCAGCCTCGGATTCGGACTCCAAAGCCGATTCCGATGGGGCCAAGGAGGAGCCAGTGGCCCTG------GCAAAGTCAGCGTCTCCCTCCTCTTCCTCCTCTTCCTCC---------------GACTCTGACGTGTCTGTCAAGAAACCTCCTCGGGGCAGAAAGCCAGCAGAGAAGCCTCCCCCAAAGCCCCGAGGGCGGAAGCCAAAGCCTGAGCGGCCGCCTTCCACCTCCAGCAGTGACAGCGACAGCGAC------GAGGTGGACCGCATCAGTGAATGGAAACGGCGAGACGAGGAGCGGAGGCGGGAGCTGGAAGCCCGGAGGCGGCGGGAGCAGGAAGAGGAGCTGCGGAGGCTGCGTGAGCAGGAGAAGGAGGAGAAGGAG---------CGGCGGCGTGAGCGGGCTGAGCACGGGGAGGCTGAGCGAGGA---GGCAGCAGTGGCAGCAGTGGGGACGAGCTTGGGGAGGACGACGAG------CCTGTCAAGAAG---CGGGGCCGC---AAGGGCCGG---GGCCGGGGGCCGCCCTCCTCCTCCGACTCGGAGCCCGAAGCAGAGCTGGAGAGAGAG------------------GGGAAGAAATCCACCAAGAAGTTGCAACCTCAGAGCACAGAGCCCATGAGGAAGCCCAGCCAGAAGGAGAAGAGAGGGCGGCCTGAGGAGAAGCCCCGGACCAGGCCTGTGAAGGTAGAACGGACCCGGAAGCGGTCGGAAGGGCTCCTGCTGGACAGGAAGGGG---GAAAAGAAGAAAGAACCTTCTGTGGAGGAGAAGCTGCAGAAGCTGCACAGCGAGATCAAGTTTGCCCTGAAGGTCGACAACCCGGACGTGAAGAGGTGTCTGAATGCTCTGGAGGAGCTGGGGACCCTGCAGGTGACCTCTCAGATCCTGCAGAAGAACACAGATGTGGTGGCCACGTTGAAGAAGATTCGCCGCTACAAAGCCAACAAAGAAGTGATGGAGAAGGCAGCGGAAGTCTACACTCGGCTCAAGTCTCGTGTCTTGGGGCCCAAGATCGAGGCAATCCAGAAAGCAAACAAAACTGGA---ACAGAGAAGGAGAAGGCTGAGGTGGAGAAGGCTGAGGAG---AAGCTGGCCGGGGAGGAGACCACCAAGGAGAAGGCGGAGGATGAGCCCAGC------CTGGATCTC------TCAGCCCCTGTGAATGGCGAGGCCACGTCGCAGAAGGGGGAGAGCACGGAGGACAGGGAGCAG---GAGGACGCGCAGGACTCGGAGGAGGGTCTACAGCGCAGCTCCTCAGAAGAC---CTGCAC---GAC---AGCCTACGGGAGGGCCCTGACCTGGACAGGCCCGGGAGCGAGCGG---CAGGAGCGCGAGAGGGTGCGGCTGGACTCGGAGTCCCTGGAC---------GAGGACAGC---
>susScr11
ATGCCGCACGCCTTCAAGCCCGGGGACTTGGTGTTCGCCAAGATGAAGGGCTACCCTCACTGGCCCGCCCGGATCGATGACATCGCCGACGGTGCTGTGAAGCCCCCACCCAACAAGTACCCCATCTTCTTTTTTGGTACACACGAAACAGCCTTCTTGGGACCCAAGGACCTGTTTCCCTACGACAAGTGTAAAGATAAGTACGGGAAACCCAACAAGAGGAAAGGCTTCAATGAGGGCCTCTGGGAGATCCAGAACAATCCGCATGCCAGCTACAGTGCTCCTCCGCCGGTGAGCTCCTCAGACAGCGAGGCCCCCGAAGCGGACCCGGCAGGCGGGAGT---------GAAGACGACGAGGACCGGGGGGTCATGGCCGTCACAGCTGTGACCGCCGCAGCTGCCAGTGACAGGATGGAGAGCGACTCAGACTCGGACAAGAGCAGT---GACAATAGTGGC---CTGAAGCGGAAGGCAGTGGCCTTGAAGATGTCGGTCTCAAAACGAGCTCGAAAGGCCTCCAGCGATCTGGATCAAGCCAGCATGTCTCCCTCTGAGGAGGAG---AACTCGGAAAGCTCCTCGGAGTCAGAGAAGACCAGCGACCAGGACTTCACCCCTGAGAAGAAAGCCGTGGTCCGGGCCCCGCGGCGGGGCCCCCTTCCTGGCCGGAAGAAAAAGAAGGCACCATCGGCTTCTGACTCGGACTCCAAAGCAGACTCTGATGGGGCCATGGCTGCGCCAGTGCCCGTG------GCGAGGTCGGCGTCATCATCGTCCTCCTCCTCCTCCTCTTCCTCT---------GACTCGGATGTATCTGTAAAGAAGCCTCCTCGGGGCAGGAAGCCAGCGGAGAAGCCTCCCCCGAAGCCCCGTGGGCGGAAGCCGAAGCCTGAGCGGCCACCGACTAGCTCCAGCAGTGACAGCGACAGCGAT------GAGGTGGACCGCATCAGCGAGTGGAAGCGCCGGGACGAGGAGCGGCGCCGGGAGCTGGAGGCGCGGCGGCGCCGGGAGCAGGAGGAAGAGCTGCGGCGGCTGCGGGAACAGGAGAAGGAGGAGAAGGAG---------CGGCGGCGTGAGCGC---GAGCGTGGGGAGGCCACCCAGGGG---GGCAGTGCAGGCAGCAGCGGCGACGAGCTCAAGGACGACGATGAG------CCCGTCAAGAAG---CGAGGCCGG---AAGGGCCGT---GGCCGTGGCCCCCAGTCCTCCTCTGACTCTGAGCCGGAGGCTGAGCTGGACAGAGAG------------------GTGAAGAAATCGACTAAGAAGTTGCAACCACAAAGCACAGAGCCCACAAGGAGACCCAGCCAGAAGGAGAAGAGAGGGCGCTCCGAGGAGAAGCCCCGAGCCAGGGCCATGAAGGTGGAACGGACCCGGAAGCGGTCAGAAGGGTTCCCGCCTGACCGGAAGGTT---GAGAAGAAGAAGGAACCTTCCGTGGAGGAGAAGCTTCAGAAGCTGCACAGCGAGATCAAGTTCGCCCTGAAGGTTGACAATCCGGATGTGAAGAGGTGTCTGAATGCATTAGAGGAACTAGGGACCCTGCAGGTGACCTCACAGATCCTCCAGAAGAACACAGACGTGGTGGCCACGTTGAAAAAGATCCGCCGCTACAAGGCCAACAAGGAGGTGATGGAGAAGGCTGCGGAGGTCTACACCCGGCTCAAGTCTCGGGTCCTGGGACCAAAGATTGAAGCCATCCAGAAGGCCACCAGAACCGGG---ACAGAGAAGGAGAGGGCCGAGGTGGAGAAGGCCGACGAG---GCTCTGGTCAGAGAGGAGGCCCCGACAGAGAGAGTGGAGGACAAGACGAGC------GCTGATCTC------TCAGCCCCCGTGAATGGCGAGGCCACATCCCAGAAGGGGGAGAGCCCAGAGGACAAGGAGCAG---GAGGAAGGACAGAACTCAGAGGAGGGGCCAGGGGGCGGCTCCTCCGAAGACCCATTACACAACGAC---AGCGCTCGGGAGGGCCCTGACCTGGATGGGCCCGGGAAGGAG------------------CGGGTGCGGATGGACTCGGAGTCCCTGGATGAC------GAGGACAGC---
>cavPor3
ATGCCGCACGCCTTCAAGCCCGGGGACTTAGTGTTCGCCAAGATGAAGGGCTACCCGCACTGGCCGGCCCGGATCGACGACATTGCTGATGGTGCCGTGAAGCCCCCACCCAACAAGTACCCCATCTTCTTCTTCGGTACACATGAAACAGCCTTCCTGGGACCCAAGGACCTGTTCCCGTACGACAAGTGCAAAGACAAGTATGGGAAGCCCAACAAGAGGAAAGGCTTCAACCAGGGTCTCTGGGAGATCCAGAACGACCCCCACGCCAGCTACAGCGCCCCTCCGCCGCTGAGCTCCTCCGAGAGTGAGGCCCCAGAAGCCGACCCTGCGGGCGGCAGCGACGCGGACGAG---GAGGAGGACCGCAGCATCATGGCTGTCACAGCCGTCACCGCCGCAGCCGCCAGTGACAGGATGGAGAGCGACTCAGACTCTGACAAAAGCAGC---GACAACAGTGGC---CTGAAACGGAAGCCATCGGCCCTGAAGATGTCTCTGTCCAAGCGCGCTCGGAAGGCCTCCAGTGACCGGGATCGAGCCAGCGTGTCGCCCTCCGAGGACGAG---AACTCGGAGAGCTCGTCCGAGTCCGAGAAGACCAGTGACCAGGACTTCACCCCCGAGAAGAAAGCCGTGGCCCGGGCACCGCGGCGGGGCCCCCTGGGTGGCCGGAGGAAGAAG---GTGCCGTCAGCCTCAGACTCAGACTCCAAAGCCGGCTCCGATGGGGCCAAGGAGGGCACGCTGCCCGCG------GCGAGGTCCGCGTCCTCCTCCTCGTCCTCCTCGTCCTCCTCCGAC------TCGGACTCCGACGTCTCCGTTAAGAAACCTCCTCGGGGCAGAAAGCCAGCCGAGAAGCCTCCCCCGAAGCCGCGAGGCCGGAAGCCGAAGCCCGAGCGGCCGCCGTCCACCTCCAGCAGCGACAGTGACAGCGAT------GAGGTGGACCGCATCAGTGAGTGGAAGCGGCGGGACGAGGAGCGGCGGCGCGAGCTGGAGGCACGCAGGCGGCGGGAGCAGGAGGAGGAGCTGCGGCGGCTGCGCGAGCAGGAGAAGGAGGAGAAGGAG---------CGGCGGCGGGAGCGCGCGGAGCACGGGGAGGCCGAGCGCGGC------------GGCAGCAGCGGGGAGGAGCTCAGGGAGGACGACGAG------CCCGTGAAGAAG---CGGGGCCGC---AAGGGCCGG---GGCCGGGGCCCCCCGTCGTCCTCGGACTCGGAGCCCGAAGCGGACCTGGAGAGAGAG------------------GGGAAGAAATCCACCAAGAAGCTGCCGCCCCAGAGCGCAGAGCCGACGCGGAAGCCCGGCCAGAAGGAGAAGAGAGGGCGTCCTGAGGAGAAGCCCCGGGCCAGGCCCGTGAAGGTGGAGCGGACCCGGAAGCGGTCAGAGGGGCCCCCGCTGGACAGGAGGGCA---GAGAAGAAGAAAGAACCTTCCGTGGAAGAGAAGCTGCAGAAGCTGCACAGCGAGGTCAAGTTCGCCCTGAAGGTGGACAGTCCGGACGTGAAGAGGTGTCTGAGCGCCCTGGAGGAGCTGGGGACCCTGCAGGTGACCTCCCAGATCCTGCAGAAGAACACAGATGTGGTGGCCACACTGAAGAAGATCCGCCGCTACAAAGCCAACAAGGAGGTGATGGAGAAGGCGGCGGAGGTCTACACCCGGCTCAAGTCGCGGGTGCTGGGGCCCAAGCTCGAGGCGGTGCAGAAGGCCAGCAGAGCTGGC---GCGGAGAAGGAGAAGGCCGAGGTGGACAAGGCCGAGGAG---AAGCTGCCCGCGGAGGAGGCTGCCAAGGAGAAGGCGGAGGAGCAGCCCAGCCCGGCCGTGGACCTC------TCCGCCCCCGTGAACGGTGAGGCCACGGCCCCGAAGGAGGAGAGCGTGGAGGACAAGGAGCAG---GAGGACGGGCAGGACTTGGAGGGCGGCCTGCGGCGCAGCTCCTCGGAGGAC---CTGCACAACGAC---AGCCTGCAGGAGGGCCCCGACCTGGACAGGCCCGGGAGC------------------GAGCGGGCGCAGCTGGACTCGGAGTCCCCGGAT---------GAGGAGAGC---
>HLphyDis3
ATGCCGCACGCCTTCAAGCCCGGGGACTTGGTGTTTGCCAAGATGAAGGGCTACCCGCACTGGCCGGCCCGGATTGATGACATCGCTGATGGTGCCGTGAAACCCCCACCTAACAAGTACCCCATCTTCTTCTTTGGTACACACGAAACAGCCTTCCTGGGACCCAAGGACCTATTTCCCTATGACAAGTGGAAAGAGAAGTACGGGAAACCCAACAAGAGGAAAGGCTTCAATGAGGGACTGTGGGAGATCCAGAACAATCCCCACGCCAGCTATAGTGCTCCTCTGCCAGTGAGCTCCTCCGACAGTGAGGCCCCTGAAGCTGACCCGGCGGGAAGGAGT---------GAGGACGACGAGGAAAGGGGGGTCATGGCTGTCACAGCTGTGACTTCGGCAGCCACCAGCGACAGGATGGAGAGTGACTCGGACTCGGACAAGAGCAGT---GACACCAGTAGC---CTGAAGCGAAAGGCATCAGCCTTGAAGATGTCAGTGTCAAAACGAGCCCGGAAGGCCTCCAGTGACCTGGATCAGGCCAGTGTGTCCCCATCTGAGGAGGAG---AACTCTGAGAGCTCATCTGAGTCAGAGAAGACCAGTGATCAGGACTTCACCCCTGAGAAGAAAACTGTGGTCCGGGTGCCACGGCGGGGCCCCCTGGCAGGACGAAAGAAAAAGAAGCTGCCCTCTGCCTCTGACTCAGACTCCAAACCAGAATCAGAAGGGGCCAAGGTTGAGCCAGTGGTGGTG------GCCAGATCGGCCTCCTCCTCCTCTTTGGCCTCCTCATCCTCTTCC---------GACTCAGATGTGTCAGTAAAGAAACCTCCCAGGAGCAGGAAGCCAGCTGAGAAGCCTCCCCCAAAACCCCGAGGGCGGAAACTGAAGCCCGAACGACCCCCGAGCAGCTCAAGCAGTGACAGCGACAGTGAG------GAGGTAGACCGAATCAGCGAGTGGAAGCGCCGAGACGAGGAGCGCCGCCGAGAGTTGGAGGCCCGGCGGCGCCGGGAGCAGGAAGAGGAGCTGCGGCGGCTGCGGGAGCAGGAGAAGGAGGAGAAGGAG---------AGGAGGCGCGAGCGGGCCGAGCACGGGGAGGCCCTCCACGGG---GGCAGCGGGGGCAGCAGCGGCGATGAGCTCAGGGATGAGGAAGAG------CCCGTCAGGAAGCAGCGCGGCCGG---AAGGGTCGG---GGACGGGGTCCCCAGTCCTCCTCTGACTCAGAGCCCGAGGCTGAGCTGGAGAGAGAG------------------GTGAAGAAGTCAGCTAAGAAG---CAGCCACAAAGCACAGAGCCTGTGAAGAGACCCAGCCAGAAGGAGAAGAGAGGGCGCCCTGAGGAGAAGCCCCGGTCCAGGCCCATGAAGGTGGAACGAACCCGGAAGCGGTCAGAAGGGTTCCTACCAGACAGGAAGGTT---GAGAAGAAGAAAGAACCTTCCGTGGAGGAGAAGCTTCAGAAGCTGCATAGTGAAATCAAGTATGCCCTGAAAGTCGATAATCCGGATGTGAAGAGGTGTTTGAATGCACTAGAGGAGCTGGGGACCCTGCAGGTGACCTCGCATATCCTCCAGAAGAACACTGATGTGGTGGCCACATTGAAAAAGATTCGCCGTTACAAGGCCAACAAGGAGGTGATGGAGAAGGCCGCAGAAGTCTACACCCGGCTCAAGTCACGGGTCCTGGGACCAAAGATTGAGGCTATCCAGAAGGCAGCCAGAACCGGA---GCAGAGAAGGAGCAGGCCGAGGCAGAGAAGGCCGAGGAG---GCTCTGCTTGGAGAGGAGGCCCCGTCAGAGAGGGCAGAGGATGAGACCAGT------GCTGATCTC------TCTGCCTCTGTGAACGGTGAGGCCACATCCCAGAAGGGTGGAAGCACAGAGGACAAGGAGCAG---GAGGAAGGACAGAACTCGGAAGAGGGGCCAGTGGGGGGCTCCTCTGAAGACCTGTTACACAACGAC---AGCGCAAGGGAGGGCCCTGATCTGGACGGGCCGGGGAAGGACCGG---CAGGAGCGCCCAAGGGCGCGCGTGGACTCTGAGTCCCTGGACGAC------GAGGACAGC---
>HLmolMol2
ATGCCGCACGCCTTCAAGCCCGGGGACTTGGTGTTTGCCAAAATGAAGGGCTACCCGCACTGGCCGGCCCGGATCGATGACATTGCTGATGGTGCTGTGAAGCCCCCACCCAACAAGTACCCCATCTTCTTCTTTGGTACACATGAAACAGCCTTCCTGGGACCCAAGGATCTGTTTCCCTACGACAAGTGGAAAGATAAGTACGGGAAACCAAACAAGAGGAAAGGCTTCAATGAGGGACTGTGGGAGATCCAGAACAATCCCCACGCCAGTTACAGTGCCCCTCTGCCGGTGAGTTCCTCTGACAGTGAGGCCCCTGAGGCTGACCCGGCAGGCAGGAGT---------GAGGACGACGAGGACAGAGGAGTAATGGCTGTCACAGCTGTGACTGCTGCAGCCACCAGCGACAGGATGGAGAGTGATTCGGACTCAGACAAGAGCAGT---GACAACAGCAGC---CTGAAGCGAAAGGCATCAGCCTTGAAGATGTCAGTCTCAAAACGAGCCCGGAAGGCCTCCAGTGACCTGGATCAAGCTAGTGTGTCTCCATCCGAGGAGGAG---AACTCTGAAAGCTCATCTGAGTCAGAAAAGACCAGTGATCAGGACTTCACCCCTGAGAAGAAAGCTATGGTCCGGGTGCCAAAGCGGGGCCCCCTGGCTGGACGGAAGAAAAAGAAGCCACCCTCGGCTTCTGACTCAGACTCCAAACCAGAATCAGAAGGGGCTAAGGGTGAGCCAGTGGCCATG------ACCAGGTCGGCCTCCTCCTCCTCTTTGGCCTCCTCATCCTCCTCG---------GATTCCGACGTGTCAGTAAAGAAACCTCCCAGAAGCAGGAAACCAGTTGAGAAGCCTCCCCCAAAACCCCGTGGGCGGAAACCGAAGCCTGAACGGCCTCCGAGCAGCTCAAGCAGTGACAGTGACAGTGAG------GAGGTAGACCGAATCAGTGAGTGGAAGCGCCGTGACGAGGAACGGCGACGTGAACTGGAGGCCCGGCGGCGCCGAGAGCAGGAGGAGGAGCTGCGGCGTCTGCGGGAGCAGGAGAAGGAGGAGAAGGAA---------CGGAGGCGAGAGCGGGCCGAGCGCGGGGAGGCCCTGCACGGG---GGCAGTGGAGGCAGCAGCGGCGATGAAGTCCGGGATGAAGAAGAG------CCCGTCAGAAAGCAGCGCGGCCGG---AAGGGTCGG---GGACGGGGGCCCCAGTCCTCCTCCGACTCAGAGCCCGAGGCTGAGCTGGAGAGAGAG------------------GTGAAGAAATCAGCTAAGAAGTTACAGCCACAAAGCGCAGAGCCCACGAAGAGACCCAGCCAGAAAGAGAAGAAAGGGCGCCCTGAGGAGAAGCCCCGATCCAGGCCCGTGAAGGTGGAACGAACCCGGAAGCGGTCAGAAGGGTTCCCACCGGACAGGAAGGTT---GAGAAGAAGAAAGAACCTTCCGTGGAGGAGAAGCTTCAGAAACTACACAGCGAGATCAAGTTCGCCCTGAAAGTTGATAATCCGGATGTGAAGAGGTGTTTGAATGCACTAGAGGAGCTTGGGACCCTGCAGGTGACCTCTCATATCCTCCAGAAGAACACTGATGTGGTGGCCACGTTGAAAAAGATTCGCCGTTACAAGGCCAACAAGGAGGTAATGGAGAAGGCTGCGGAAGTCTATACCCGCCTGAAGTCACGGGTCCTGGGACCAAAGATTGAGGCCATCCAGAAGGCGGCCAGAACTGGA---GCAGAGAAGGAGCAGGCTGAAGCAGAGAAGGCTGAGGAG---GCTCTGGTTGGAGAGGAGGTCCCATCAGAGAGGGCAGAGGATGAGGCCAGT------GCTGATCTC------TCAGCCTCAGTGAATGGTGAGGCCACATCCCAGAAGAGTGGGAACACAGAGGACAAGGAGCAG---GAGGAAGGACAGAACTCGGAAGAGGGGCCGGTGGGGGGCTCCTCTGAAGACTTGTTACACAATGAC---AGCACGAGGGAGGGCCCCGACCTGGACGGGCCCGGGAAGGACCGG---CAGGAGCGCCAGAGGGCGCACGTGGACTCTGAGTCCCTGGACGAC------GAGGACAGC---
>HLpipKuh2
ATGCCGCACGCCTTCAAGCCCGGGGACTTGGTGTTTGCCAAGATGAAGGGCTACCCGCACTGGCCGGCCCGGATTGATGACATCGCTGATGGTGCTGTGAAGCCCCCACCCAACAAGTACCCCATCTTCTTCTTTGGTACACATGAAACAGCCTTCCTGGGACCCAAAGACCTATTTCCCTACGACAAGTGGAAAGAAAAGTACGGGAAACCCAACAAGAGGAAAGGCTTCAATGAGGGACTGTGGGAGATCCAGAACAATCCCCACGCCAGTTACAGTGCCTCTCTGCCGGTGAGTTCTTCTGACAGTGAGGCCCCTGAAGCTGACACAGCAGGCAGGAGT---------GAGGACGATGAGGACAGGGGGGTCATGACTGTTACAGCCGTGACTACTGCAGCCGCCAGCGACAGGATGGAGAGCGATTCGGACTCAGACAAGAGCAGT---GACAACAGCAGT---CTGAAGCGAAAAGCATCAACCTTGAAGATGTCGGTCTCAAAACGAGCCCGGAAGGCCTCCAGTGACCTGGATCAGGCTAGTGTGTCCCCATCTGAGGAGGAG---AACTCTGAAAGCTCATCTGAGTCAGAGAAGACCAGTGACCAGGATTTCACCCCTGAGAAGAAAGCCATGGTTCGGGTGCCACGGCGGGGCCCCCTGGCAGGACGGAAGAAAAAGAAGCCACCATCGGCCTCTGACTCAGACTCCATACCGGAATCTGAAGGGGTCAAAGTTGAGCCAGTGGCCGTG------ACCAGGTCAGCCTCTTCCTCCTCTTTGGCCTCCTCGTCCTCCTCC------TCAGACTCTGACGTGTCCGTGAAGAAACCTCCCAGGGGCAGGAAGCCAGCTGAAAAGCCTCCCCCAAAACCCCGCGGGCGGAAACCGAAGCCTGAACGGCCCCCGAGCAGCTCAAGCAGTGACAGCGACAGCGAG------GAGGTAGACCGGATCAGCGAGTGGAAGCGCCGTGATGAAGAACGGCGGCGGGAGCTGGAGGCCCGGCGGCGCCGGGAGCAGGAGGAAGAGCTGCGGCGGCTCCGGGAGCAGGAGAAGGAGGAGAAGGAG---------CGGAGGCGCGAACGGGCTGAGCGTGGGGAAGCCCTGCAAGGG---GGCAGCGGGGCGAGCAGCGGCGATGAGGTCAGGGATGAAGAAGAG------CCCGTCAGGAAGCAGCGTGGCCGG---AAGGGACGG---GGACGGGGGCCCCAGTCCTCCTCTGACTCGGAGCCGGAGGCTGAGCTGGAGAGAGAG------------------GTGAAGAAATCAGCTAAGAAGTTGCAGCCACAAAGCACAGAGTCTGTGAGGAGACCCAGCCAGAAGGAGAAGAAAGGGCGGCCTGAGGAGAAGCCTCGATCCAGGCCCGTGAAGGTGGAACGAACCCGGAAGCGGTCAGAGGGGTTCCCACCCGACAAGAAGGTC---GAGAAGAAGAAAGAACCTTCCGTGGAGGAGAAGCTTCAGAAACTGCACAGCGAGATCAAGTTTGCCCTCAAGGTCGATAATCCGGATGTGAAGAGGTGTTTGAACGCACTAGAGGAGCTTGGGACCCTGCAGGTGACCTCACATATCCTCCAGAAGAACACTGATGTGGTGGCCACGTTGAAAAAGATTCGCCGTTACAAGGCCAACAAGGAGGTGATGGAGAAGGCTGCAGAAGTCTACACTCGGCTCAAGTCTCGGGTCCTGGGACCAAAGATTGAGGCCATTCAGAAGGCAACCAGGACTGGA---GTGGAGAAGGAGCCGACTGAGGCGGAGAAGCCTGAGGAG---GCTCCAGTTGGAGAGGAGGCCCCGTCGGAGAGGGCAGAGGATGAGGCCGGT------GCTGATCTC------TCAGCCTCTGTGAATGGTGAGGCCACATCCCAGAAGGGTGGGAGCATGGAGGACAAGGAACAG---GAGGAAGGACAGAACTCGGAAGAGGGGCCGGTGGGGGGCTCCTCTGAAGACTTGTTACACAATGAC---AGCGCGAGGGAGGGCCCCGACCTGGACGGGCCTGGGAAGGACCGG---CAGGAGCGCCAGAGGGCGCGCGTGGACTCTGAGTCCCTGGACGAC------GAGGACAGC---
>HLmyoMyo6
ATGCCGCACGCCTTCAAGCCCGGGGACTTGGTGTTTGCCAAGATGAAGGGCTACCCGCACTGGCCGGCCCGGATTGATGACATTGCTGATGGTGCTGTGAAGCCCCCACCCAACAAGTACCCCATCTTCTTCTTTGGTACACACGAAACAGCCTTCCTGGGACCCAAGGACCTATTTCCCTACGACAAGTGGAAAGATAAGTACGGGAAACCCAACAAGAGGAAAGGCTTCAATGAGGGACTGTGGGAGATCCAGAACAATCCCCACGCCAGTTACAGTGCCCCTCTGCCGGTGAGTTCCTCTGACAGTGAGGCCCCTGAAGCTGACCCGGCAGGGAGGAGT---------GAGGACGACGAGGACAGGGGCGTCATGACTGTCACAGCCGTGACTGCTGCAGCTGCCAGCGACAGGATGGAGAGTGATTCAGACTCAGACAAGAGCAGT---GACAACAGCAGT---CTGAAGCGAAAAGCATCAGCCTTGAAGATGTCGGTCTCAAAACGAGCCCGGAAGGCCTCCAGTGACCTGGATCAGGCTAGTGTGTCCCCGTCTGAGGAGGAG---AACTCTGAAAGCTCATCTGAGTCAGAGAAGACCAGTGACCAGGATTTCACCCCTGAGAAGAAAGCCATGGTTCGGGTGCCACGGCGGGGCCCCCTGGCAGGACGGAAGAAAAAGAAGCCGCCATCGGCCTCTGACTCAGATTCCAAACCAGAATCTGAAGGGGTCAAAGGTGAGCCAGTGGCCGTG------GCCAGGTCGGCCTCTTCCTCCTCTTTGGCTTCCTCGTCCTCCTCC------TCAGACTCGGATGTGTCAGTAAAGAAACCTCCCAGGAGCAGGAAGCCAGCTGAGAAGCCTCCCCCCAAACCCCGCGGGCGGAAACCGAAGCCTGAGCGGCCCCCGAGCAGCTCAAGCAGTGACAGCGACAGTGAG------GAGGTAGACCGAATCAGCGAGTGGAAGCGCCGTGATGAGGAACGGCGACGTGAGCTGGAGGCCCGGCGGCGCCGGGAGCAGGAGGAAGAGCTGCGGCGGCTACGGGAGCAGGAGAAGGAAGAGAAGGAG---------CGGAGGCGTGAACGGGCTGAGCGTGGGGAAGCCCTGCAAGGG---GGCAGTGGGGGAAGCAGCGGCGATGAGGTCAGGGATGAGGAAGAG------CCCGTCAGGAAGCAGCGTGGCCGG---AAGGGTCGG---GGACGGGGGCCCCAGTCCTCCTCTGACTCGGAGCTGGAGGCTGAGCTGGAGAGAGAG------------------GTGAAGAAATCAGCTAAGAAGTTGCAGCCACAAAACACAGAACCTGTGAAGAGACCCAGCCAGAAGGAGAAGAAAGGGCGCCCTGAGGAGAAGCCCCGATCCAGGCCCATGAAGGTGGAACGAACCCGGAAGCGGTCAGAAGGGTTCCCACCCGACAGGAAGGTT---GAGAAGAAGAAAGAACCTTCCGTGGAGGAGAAGCTTCAGAAACTGCACAGCGAGATCAAGTTCGCCCTAAAGGTCGATAATCCGGATGTGAAGAGGTGTTTGAACGCACTAGAGGAGCTTGGGACCCTGCAGGTGACCTCGCATATTCTCCAGAAGAACACTGATGTGGTGGCCACGTTGAAAAAGATTCGCCGTTACAAGGCCAACAAGGAGGTGATGGAGAAGGCTGCGGAGGTCTACACCCGGCTCAAGTCTCGGGTCCTGGGACCAAAGATTGAGGCCATTCAGAAGGCAACCAGGACTGGA---GTGGAGAAGGAGCCAGCGGAGGCAGAGAAGCCTGAGGAG---GCTCCGGTTGGAGAGGAGGCCCCGTCAGAGAGGGCGGAGGATGAGGCCAGT------GCTGATCTC------TCAGCCTCAGTGAATGGTGAGGCCACGTCCCAGAAGGGTGGGAGCACGGAGGACAAGGAACAG---GAGGAAGGACAGAACTTGGAAGAGGGGCCAGTGGGGGGCTCCTCTGAAGACTTGTTACACAATGAC---AGCGCGAGGGAGGGCCCCGACCTGGACGGGCCAGGGAAGGACCGG---CAGGAGCGCCAGAGGGCGCACGTGGACTCTGAGTCCCTGGACGAC------GAGGACAGC---
>HLrhiFer5
ATGCCGCACGCCTTCAAGCCCGGGGACTTGGTGTTCGCCAAGATGAAGGGCTACCCGCACTGGCCGGCCCGGATTGATGACATCGCTGACGGGGCCGTGAAGCCCCCACCCAACAAGTACCCCATCTTCTTCTTTGGAACACATGAAACAGCCTTCCTGGGACCCAAGGACCTATTTCCCTACGACAAGTGGAAAGATAAGTACGGGAAACCCAACAAGAGGAAAGGCTTCAATGAAGGACTGTGGGAGATCCAGAACAATCCCCACGCCAGCTACAGCGCCCCTCTGCCGGTGAGTTCTTCTGACAGCGAAGCCCCCGAAGCTGACCCGGCGGGCGAGAGT---------GAGGATGACGAAGACCGAGGGGTCATGGCTGTCACAGCTGTAACTGCCACAGCGACGAGCGACAGGATGGAGAGTGAGTCAGACTCGGACAAGAGCAGT---GAGAACAGTGGC---CTGAAACGCAAGACAGCGGCCGTGAAGATGTCGGTTTCAAAACGAGCCCGGAAGACCTCCAGCGACCTGGATCAGGCCAGCATGTCCCCATCTGAGGAGGAG---AACTCAGAAAGCTCATCTGAGTCAGAGAAGACCAGTGACCAGGACTTCACCCCTGAGAAGAAAGCCGTGGTCCGGGCGCCGCGGCGGGGCCCCCTGGCAGGACGGAAGAAAAAGAAGCCGCCCTCCGCCTCTGACTCCGACTCCAAACCAGAATCAGAAGGGGTCAAGGGTCAGCCAGTGGCCGTG------GCCAGGTCGGCCTCCTCGTCCTCCTCAGCCTCTTCGTCGTCCTCC------TCTGACTCAGACGTGTCCGCAAAGAAACCTCTGCGGGGCAGGAAGCCAGCTGAGAAGCCTCCCCCAAAACCCCGTGGGCGTAAACCGAAACCTGAACGGCCACCGAGCACTTCGAGCAGTGACAGTGACAGTGAT------GAGGTAGACCGCATCAGCGAGTGGAAGCGCCGGGACGAGGAGCGCCGCCGGGAGCTTGAGGCCCGGAGGCGCCGGGAGCAGGAGGAGGAGCTGCGGAGGCTGCGGGAGCAGGAGAAGGAGGAGAAGGAG---------CGGAGGCGCGAGCGGGCAGATCGCGGGGAGGCCCCGCCCGGG---GGCAGCGGGGGCAGCAGCGGCGACGAGCTCAGGGATGAGGAGGAG------CCTGTACGGAAGCAGCGCGCGCGG---AGGGGCCGG---GGCCGGGGGCCGCAGTCCTCCTCTGACTCAGAGCCCGAGGCCGAGGCGGAGAGAGAG------------------GCGAAGAAATCAGCTAAGAAGTTGCAGCCACAAAGCATGGAGCCCGTGAGGAGACCCAGCCAGAAGGAGAAGAGAGGGCGCCCCGAGGAGAAGCCCCGAGCCAGGCCCATAAAGGTGGAACGAACCCGGAAGCGATCAGAAGGGTTCCCACCGGACAGGAAGGTT---GAGAAGAAGAAAGAACCTTCTGTGGAGGAGAAGCTTCAGAAGCTGCACAGTGAGATCAAGTTCGCCCTGAAGGTCGATAACCCGGATGTGAAGAGGTGTCTGAATGCACTAGAAGAGCTAGGGACCCTGCAGGTGACCTCACATATCCTCCAGAAGAACACAGATGTGGTGGCCACGTTAAAAAAGATCCGCCGTTACAAAGCCAACAAGGACGTGATGGAGAAGGCTGCGGAAGTCTACACCCGGCTCAAGTCGAGGGTCCTGGGACCAAAGAGTGAGGCCACCCAGAAAGCAGCCAGAACCGGG---GTGGAGAAGGAGCGGGCCGAGGCGGAGAAGGGCGAGGAG---GCACTGGCTGGAGAGGCGGCCGCCCTGGAGAGGGCAGAGGATGAGGCCGAG------GCCGATCTAGGTCTCTCAGCCTCAGTGAATGGTGAGGCCACATCCCAGAAGGGTGGGAGCGTGGAGGAC---GAGGAG---GAGAAAGGACAGAGTGTGGAAGAGGGGCTGGTGGGGGGCTTCTCCGAAGACCAGCTGCACAATGAC---AGCGCGCAGGAGGGCCCCGACCTGGACGGGCCTGGGAAGGACCGG---CAGGAGCGCGAGAGGGTGCGCGTGGACTCTGAGTCCCTGGACGAC------GAGGACAGC---
>ochPri3
ATGCCCTACTCCTTCAAGCCCGGGGACTTGGTGTTCGCCAAGATGAAGGGCTACCCGCACTGGCCCGCCCGGATTGATGACATCGCCGACGGTGCCGTGAAACCCCCTCCCAACAAATACCCCATCTTCTTCTTCGGCACCCACGAAACAGCTTTCCTGGGGCCCAAGGACCTGTTCCCCTACGACAAGTGCAAGGACAAGTACGGCAAGCCCAACAAGAGGAAAGGCTTCAACGAGGGGCTTTGGGAGATCCAGAACAATCCACATGCCAGCTACAGCGCCCCTCCGCCCGTGAGTTCTTCGGACAGCGAGGCCCCCGAGGCCGACCCTGCGGGCAGGAGCGACTCGGACTCGGACGACGAGGAGCGGGGGGTCATGGCCGTGACCGCCGTGACGGCCGCAGCCGCCAGCGACAGAATGGAGAGCGACTCGGACTCCGACAAGAGCAGC---GACAACAGCGGC---CTGAAGCGGAAGACGCCGGCGCTGAAGATGTCGGTCTCCAAGCGAGCACGCAAGGCCTCCAGTGACCTGGACCAAGGCAGCGTGTCCCCGTCCGAGGAGGAC---AACTCAGAGAGCTCCTCGGAGTCGGAAAAGACCAGCGACCAGGACTTCACGCCCGAGAAGAAGGCCGTGGTCCGGGCACCACGGCGGGCACCGCTGGGAGCACGCAAGAAGAAG---GCCCCCTCCGCCTCGGACTCGGACTGCAAGGCTGATTCGGATGGGCCCAAGGAGGAGCCCGTGACTGCA------GCGAGGTCACCGTCTTCCTCCTCCTCTTCTTCCTCCTCCTCCTCG------TCCGGCTCCCACGTCTCCGTAAAGAAACCTGCTCGGGGCCGGAAGCCAGCTGAGAAGCCCCCACCAAAGCCCCGAGGGCGGAAGCCCAAGCCGGAGCGGCCTCCTTCCAGCTCCAGCAGCGACAGCGACAGCGAC------GAAGTGGACCGCATCAGCGAGTGGAAGCGGCGGGACGAGGAGCGGCGGCGGGAGCTGGAGGCCAGGCGGCGGCGGGAGCTGGAGGAGGAGCTGCGGCGGCTGCGGGAGCAGGAGCAGCTGGAGAAGGAG---------AGGCGCCGGGAGCGGGCGGAGCGCGGGGAGCCGGGGCGCGGA---GGCAGCGGGGGCAGCAGCGGCGATGAGCTGCGGGAGGAGGAAGAG------CCTGTGAAGAAG---CGAGGCCGC---AGGGGCCGG---GGCCGCGGGCCGCCGTCCTCCTCGGACTCGGAACCCGAGGCCGAGCCTGACCGCGAG------------------GCCAAGAAATCAGCCAAGAAGCTGCAGCTCCCAAGCACAGAGTCCACCAGGAAGCCGAGCCAGAAGGAGAAGAGGGGGCGGCCCGAGGAGAGGCCCCGAGCCAAGCCTGCGAAGGTGGAGCGGACCCGGAAGCGGTCCGAGGGGTTCCAGCCGGAGAAGAAGGTG---GAGAAGAAGAAAGAACCTTCCGTGGAGGAGAAGCTGCAGAAGCTGCACAGCGAGATCAAGTTCGCGCTGAAGGTGGACAACCCGGATGTGAAGAGGTGTTTGGGCGCGCTGGAGCAGCTGGGGACCCTGCAAGTGACTTCTCACATCCTGCAGAAGAATACGGACGTGGTGGCCACGCTGAAGAAGATCCGCCGCTACAAAGCCAACAAGGAGGTGATGGAGAAGGCGGCGGAGGTGTACACGCGGCTCAAGTCGCGGGTCCTGGGGCCCAAGATCGAGGCGATCCAGAAAGCGAACAAGGCAGGCCCCACAGACAAGGAGAAGGCCGAGGCAGAGAAGGCCGGAGAG---ACGCTGCCGGGGGAGGAACCCCCCAAGGAGAAGGCCGAGGCGGAGCCCAGC------CCCGAGCTT------TCCGCGCCCGTGAATGGCGAGGCCACATCCCAGAAG---GAGAGCACAGAGGACAAGGAGGCC---GAGGGTGACCCGCACTTGGAGGAGGGACCTGGCTGCGCCGCCTCAGAAGAC---CTGCACAACGAC---AGCCTGCGGGAGGGCCCTGAGCTGGAGAGGCCTGGGAGTGAGCAG---CCGGAGCGCGAGAGGGTGCGGCTACACTCGGAGTCCCCGGAC---------GAGGAGAGC---
>loxAfr3
ATGCCGCACGCCTTCAAGCCCGGGGACTTGGTGTTCGC-AAGATGAAGGGCTACCCGCACTGGCCGGCCCGGATCGACGATATTGCCGACGGTGCCGTGAAGCCCCCACCCAACAAATACCCCATCTTCTTCTTCGGTACACACGAGACAGCCTTCCTGGGACCCAAGGACCTGTTCCCCTACGACAAGTGTAAAGACAAGTACGGGAAACCCAACAAGAGGAAAGGCTTCAATGAGGGGCTGTGGGAGATCGAGAACAATCCACATGCCAGCTACAGCGCACCTCCGCCTGTGAGTTCCTCAGACAGTGAGGCCCCTGACGCCGACCCCGCGGGCGGGAGTGACGCCGACGAGGACACTGGGGCCCGGGGGGCCATGGCCGTCACTGCTGTGACCACTGCTGCCGCCAGCGACAGGATGGAGAGTGACTCGGACTCAGACAAGAGCAGT---GACAACAGTGGC---CTGAAGCGGAAGGCCTCGGCATTGAAGATGGCAGTGCCGAAACGATCCCGGAAGGCCTCCAGCGATCTGGACCAAGCCAGCGTGTCCCCCTCCGAAGAGGAG---AACTCAGAAAGCTCGTCCGAGTCTGAGAAGACCAGTGACCAGGACTTCACTCCTGAGAAGAAGGCCGTGGCTCGGGCCCCACGGCGTGGCCCTGTTGGAGGAAGAAAGAAAAAGAAGGTGGCCTCAGCCTCTGACTCCGACTCCAAAGCCGACTCAGACGGGCCCAAGGACGAGCCTTTAGTGGTG------GCCAGGTCCGCGTCCTCCTCCTCCTCTCCTTCCTCCTCT---------------GACTCAGACATGTCTGTGAAGAAACCTCCGCGGGGCAGGAAGCCAGCCGAGAAGCCGCCCCCAAAGCCCCGCGGCCGGAAGCCGAAGCTCGAGCGGCCCCCATCCAGCTCAAGCAGTGACAGTGACAGTGAC------GAGGTGGACCGCATCAGCGAGTGGAAGCGCCGAGATGAGGAGCGGCGCCGCGAGCTGGAGGAGAAGCGGCGGCGGGAGCAGCAGGAGGAGCTGCGGCGGCTGCGCGAGCAGGAGAAGGAAGAGAAGGAG---------CGGCGGCGCGAGCGGGCCGAGCGCGAGGACGCCCCCCGCAGC---GGGGCCAGTGACAGCAGCGGTGACGAGCTCCGGGAGGAGGACGGG------CCTGTCAAGAAG---CGTGGCCGCGGGCGGGGCCGA---GCGCGTGGTCCTCCATCCTCGTCCGACTCGGAGCCTGAGGGCGGACTGGACAGGGAG------------------GTGAAGAAATCCGCTAAGAAGTTGCAGCCACAGACCATCGAGCCTGCGAGGAAACCCAGCCAGAAGGAGAAGAGAGGGCGTCCAGAGGAGAAGACCCGAGCTAAGCCCCTGAAGGTGGAGCGAACCCGGAAGAGGTCCGAGGTGTTACCACCCGACAGGAAGGTT---GAGAAGAAGAAAGAGCCTACCGTGGAGGAGAAGCTGCAGAAACTGCACAGCGAGATCAAGTTTGCGCTGAAAGTCGACAACCCGGACGTGAAACGATGTCTCAATGCACTGGAGGAGCTGGGGACGCTGCAGGTGACGTCTCAGATCCTCCAAAAGAACACGGACGTGGTGGCCACGCTGAAGAAGATTCGCCGCTACAAAGCCAACAAGGAGGTGATGGAGAAGGCGGCAGAGGTCTACACACGGCTCAAGTCGCGGGTGCTGGGCCCCAAGATCGAGGCCATCCAGAAAGCCACCCGAGCGGGG---GCGGAGAAGGAAAAGGCTGAGGTGGAGAGGGCCGAGGAG---CCACTGGCTGGAGAGGAGGCGCCCAAGGAGAAGGCGGAGGACGAGCCGGGC------ACCGACCTC------GGCGCCCCCATGAATGGCGAGGCCACGTCCCAGAATGCTGAGAGCACAGGCGACCAGGAGCAG---GAGGAAGTGCAGAACTCCGAGGAGGGTCCCCGGGGTGACTCCTCAGAAGAC---CTTCAC---GAC---GATCTGCGGGAGGGGCCCGATCCTGACAGGCCCGGTAATGACCGG---CCGGAGCGTGAGCGGGTGCGGATGGACTCGGAGTCCCTGGAT---------GAAGAGAGCT--
>micOch1
ATGCCGCACGCCTTCAAGCCCGGGGACTTGGTGTTCGCCAAGATGAAGGGCTACCCGCACTGGCCAGCCCGGATCGATGACATCGCTGATGGTGCTGTGAAGCCCCCACCCAACAAGTACCCCATCTTTTTCTTTGGAACACATGAAACGGCCTTCCTGGGACCCAAGGACCTATTCCCCTATGACAAGTGCAAGGACAAGTACGGGAAGCCCAACAAGAGGAAAGGTTTTAATGAGGGACTCTGGGAGATCCAGAACAACCCCCACGCCAGCTACAGCGCACCACCGCCCGTGAGCTCCTCTGACAGTGAGGCCCCCGAAGCTGATCTGGGTGGTGGCAGCGACGGGGACAAGGATGAAGAGGCCCGGGGAGTCATGACCGTGACAGCTGTGACCACCACAGCCACCAGTGACAGGATGGAGAGCGACTCTGACTCTGATAAGAGCAGT---GACCACAGTGGC---CTGAAGCGGAAGACACCAGTCCTGAAGATGTCAGTCTCTAAACGAGCTCGGAAAGCCTCTAGTGACCTGGATCAGGCCAGCGTGTCCCCATCGGAAGAGGAT------TCTGAGAGCCCATCTGAGTCAGAGAAGACCAGCGACCAGGACTTTACCCCAGAGAAGAAGACGGTGGCCCGGGCACCACGGCGGGGTCCTCCAGGAGGACGCAAGAAGAAGAAGGTGCCTTCAGCCTCGGATTCAGACTCCAAAGCCGACTCAGATGGGACCAAGGAGGAGCCTGTGGCTGCA------GCACGGCCATCCCCATCCTCCTCCTCGTCCTCTTCATCTTCCTCC------TCCGACTCAGATGTATCTGTCAAAAAACCCTCTCGAGGCAGAAAGCCAGCCGAGAAGCCACCCCCCAAGCCTCGAGGGCGGAGACCAAAGCCAGAACGGCCACCTTCCACGTCCAGCAGTGACAGTGACAGTGGT------GAGGTGGACCGCATCAGCGAGTGGAAGCGGCGAGATGAGGAACGGAGGCGTGAACTGGAGGCGAGGAGGCGACGGGAGCAGGAGGAGGAACTCCGGCGACTTCGCGAACAGGAAAGGGAGGAAAAGGAG---------CGTCGCAAGGAGCGGGCAGAGCGTGGG---------------------------GGCAGCAGTGGGGAAGAGCTG---GAGGATGATGAG------CCTATGAAGAAA---CGCAGCCGC---AAGGCCCGG---GGTCGGGCCACACCATCCTCCTCTGACTCAGAACCTGAGGGGGAGATTGGGAAAGAG------------------GGGAAGAAGTTGGCCAAGAAGTCCCAACTGCCAAGCTCAGAATCTGCAAGGAAGTCTGGGCAGAAGGAGAAAAGAGGGCGGCCAGATGAGAAGCCACGAGCCAGGCCTGTGAAGGTGGAGCGGACGCGGAAGCGGTCAGAGGGTCTCTCACTGGACAGGAAGGGG---GAGAAGAAGAAAGAACCTTCCGTAGAGGAGAGACTGCAGAAGCTGCACAGCGAGATCAAATTTGCACTGAAGGTCGACAACCCAGATGTGAGGAGGTGTCTGAGTGCACTGGAAGAGCTGGGGACCCTTCAGGTGACCTCTCAGATCCTTCAGAAGAACACAGATGTGGTAGCCACACTGAAGAAGATTCGCCGGTACAAAGCCAACAAGGATGTGATGGCGAAGGCAGCAGAGGTCTACACCCGGCTCAAGTCTCGGGTCCTGGGGCCAAAGGTTGAGGCTCTCCAGAAGGTGAACAAGGCTGGA---GCCGAGAAGGAACGGGCTGACAGCGAGAAGGTGGAGGAG---CAG---CCTGGGGAGCAGGCTCCCAGAGAGCTGGTGGAGGATGAGCCCAAT------GCCGATCTC------TCAGCGCCTGTGAACGGGGAGGCCACATCCCAGAAAGAGGAAAGCACAGAAGACAGAGCACAG---GAAGACGGGCAGGACTCACAGGATGGCCCGCGGGGCGGCTCCTCAGAAGAG---CTGCAT---GAC---AGCCCACGGGAGAGCTCTGACCCCGTCAGGCCTGGGAGTGAGCAT---CAGGAGCATGAGAGGGTGCAGCTGGCCTCCGAGTCTGCCGATGATGAT---GATGACAGC---
>criGri1
------------------------------------------------------------------------ATCGATGACATCGCTGACGGCGCCGTGAAGCCCCCACCCAACAAATACCCCATCTTTTTCTTTGGAACACACGAAACGGCCTTCCTGGGACCCAAGGACCTGTTCCCCTATGATAAGTGCAAGGACAAGTACGGGAAGCCCAACAAGAGGAAAGGCTTCAATGAGGGGCTCTGGGAGATCCAGAACAACCCCCATGCCAGTTACAGTGCGCCTCCGCCAGTGAGCTCCTCTGACAGTGAGGCTCCTGAAGCCGACCTGGATGGTGGCATCCATGGGGACAAGGATGAAGAGACCCGGAGGGTCATGACTGTGACAGCTGTGACCACCACAGCAACCAGTGACAGGATGGAGAGTGATTCCGACTCTGATAAGAGCAGT---GACCACAGTGGC---CTAAAGCGGAAGACACCAGTCCTGAAGATGTCAGTCTCTAAACGAGCTCGGAAAGCCTCCAGTGACCTGGATCAGGCCAGTGTGTCCCCGTCGGAAGAGGAT------TCCGAGAGCCCATCTGAGTCAGAGAAGACCAGCGACCAGGACTTTACCCCGGAGAAGAAAACAGTGGCCCGGGCACCACGGCGGGGTCCTCCAGGAGGACGAAAAAAGAAGAAGGTGCCTTCAGCCTCGGATTCAGACTCCAAAGCTGACTCAGATGGGGCCAAGGAGGAGCCTATGGCTGCA------GCACGGCCGTCCCCATCCTCCTCGTCCTCTTCATCCTCCTCCTCT---------GACTCAGATGTGTCTGTCAAAAAAACCCCTCGAGGCAGAAAGCCAGCTGAGAAGCCACCTCCCAAGCCCCGAGGGCGGAGACCAAAGCCAGAAAGGCCACCTTCCACCTCCAGCAGTGACAGTGACAGCGGG------GAGGTGGACCGCATCAGTGAGTGGAAGAGGCGCGATGAAGAGCGGAGGCGTGAGCTGGAGGCAAGGAGGCGACGGGAGCAGGAGGAGGAGCTCCGGCGACTTCGAGAGCAGGAGAGGGAGGAGAAGGAG---------CGCCGCAAGGAGCGGGCAGAGCGTGGG---------------------------GGCAGTAGTGGGGAAGAGCTG---GAAGACAATGAG------CCTGTGAAGAAG---CGCAGCCGC---AAGGCCCGG---GGCCGGGGCACACCATCTTCCTCCGACTCAGAACCAGAGGGGGAGCTTGGGAAAGAG------------------GGGAAGAAGTTGGCTAAGAAGTCCCAACTGCCAGGCTCAGAGTCTGCAAGGAAGTCTGGGCAGAAGGAGAAGAGAGGGCGGCCAGACGAGAAGCCACGAGCCAGGCCTGTGAAGGCAGAGCGAACGCGGAAGCGATCAGAGGGCATTTCACTGGATAGGAAAGGG---GAGAAGAAGAAAGAACCTTCTGTAGAGGAGAGACTGCAGAAGCTGCACAGCGAGATCAAATTTGCACTGAAAGTCGACAACCCAGATGTGAGGAGGTGTCTGACTGCCCTGGAAGAGCTGGGGACACTGCAGGTGACCTCTCAGATCCTTCAGAAGAACACAGATGTGGTAGCCACACTGAAGAAGATTCGCCGGTACAAGGCCAACAAGGATGTGATGGCGAAGGCAGCAGAGGTCTACACCCGGCTCAAGTCTCGGGTCCTGGGGCCAAAGGTTGAGGCTCTCCAGAAGGTGAACAAGGCTGGA---GCCGAGAAGGATCGGGTTGATGTCGAGAAGGTGGAGGAG---CAG---CCTGGGGAGCAGGCTCCCAGAGAGCTGGTGGAGGATGAGCCCAGC------ACCGATCTC------TCAGCGCCTGTGAACGGTGAGGCCACATCCCAGAAGGGGGAGAGCACAGAAGATAGAGCACAG---GACGACGGGCAGGACTTGNNNNNNNNNNNNNNNNNNNNNNNNNNNNNNNNN---NNNNNN---NNC---AGCCCTCGGGACAGCTCCGACCCCGCCAGGCCTGGGAGTGAGCAT---CAGGAGCATGAGAGGGTACGGCTGGCCTCCGAGTCTGCTGATGATGAC---GAGGACAGC---
>sorAra2
------------------------------------------------------------------------ATCGACGACATTGCCGACGGTGCTGTGAAACCCCCACCCAATAAATACCCCATCTTCTTCTTCGGAACACACGAAACGGCCTTCCTGGGACCCAAGGACCTGTTCCCCTACGACAAATGCAAGGAGAAGTACGGGAAGCCCAACAAGAGGAAAGGTTTCAATGAGGGGCTTTGGGAGATCCAGAACAACCCACACGCCAGCTACAGCGCGCCTCTGCCGGTGAGTTCCTCTGACAGC---------GACGCTGACCGGGCGGGTGGCAGC------GACGACGACGCCACTGACCGGGGGATCATGGCTGTGACAGCCGTGACCGCTGCAGCAACCAGTGACAGGATGGAGAGTGACTCAGACTCTGACAAGAGC---------------------CTGAAGCGCAAGGCGGCGACCTTAAAGATGTCGGTGTCCAAACGTGCGAGAAAGGCCCCCAGCGACGTGGATCCGGCCAGCGCATCGCCATCCGAGGAGGAGGAGAACTCGGAGAGCTCATCTGAGTCTGAGAAGACCAGCGACCAGGACTTCACTCCCGAGAAGAAAACAGTGGCCCGGGTCCCGCGGCGGGGTCCCCTGGCGAGACGGAAGAAAAAGCAGGCACCCTCGGCCTCCGACTCGGACTCCAAAGCAGAATCGGACCTGGCCAAGGGCGAGCCAGTAGCTGCG------GCCCCGTCCCCCTCGCAGTCGTCCTCCTCCTCCTCCTCTTCCTCGTCGGACTCCGACTCAGACGTGTCCGTAAAGAAGCCTCCGAGGGGCAGAAAGCCAGCCGAGAGACCTCCCCCCAAGCCCCGTGGTCGGAAGCCGAAGCCCGAGCGGCCGCCCACCAGCTCCAGCAGCGACAGCGACAGTGAC------GAGGTGGACCGCATCAGCGAGTGGAAGCGGCGGGATGAGGAGAGGCGGCGGGAGCTGGAGGCTCGGCGGCGGCGGGAACAGGAAGAGGAGCTGCGGCGGCTGCGGGAGCAGGAGAAGGAAGAGAAGGAGCAGAAGGAGCGGCGGCGGGAGCGGGCCGAGCGTGGGGACGCCCCCCCGGCCGCGGGCAGTGGCGCCAGCAGCGGCGATGAGCTCCTGGACGACGACGAG------CCCGTCAAGAAG---CGGGGCCCT---CGGGGCCGCAAGGGTCGGGGCCCCCCAACCTCCTCGGACTCAGAGCCTGACGCCGAACCCGAGAAAGAGCGACCCCTGTCTCTGCAGGCCAAGAAGTCCTCCAAGAAGCCGTCAGCACCCAGCATGGAGCCCGTGCGCAGAGCCAGTCAGAAAGAGAAGAGGGGGCGCTCAGAGGAGAAGCCCCGGGCCAGGCCCGTGAAGGTGGAGCGTCCCCGGAAGCGGTCAGAAGGGTTCTCTCAGGACCGGAAGGTA---GACAAGAAGAAAGAGCCTTCTGTGGAGGAGAAGCTGCAGAAATTGCACAGCGAGATCAAGTTCGCCCTCAAAGTTGACAATCCGGATGTGAAGAGGTGCCTGAGTGCCCTGGAGGAGCTGGGGAGCCTGCAGGTGACCTCCCAGATTCTCCAGAAGAACACAGACGTCGTGGCCACGCTGAAGAAGATTCGCCGGTACAAGGCCAACAGGGAGGTGATGGAGAAGGCGGCTGAGGTCTACACGCGCCTCAAGGCACGGGTGCTGGGGCCCAAGATGGAGGCGGCGCCCAAGGCCAACCGCAGCAGC---ATCGAGCGCGACAAGGGCGAGGCGGGGAAGGCTGAGGAG---ACACTGGCCAGAGAAGAAGGCCCCACGGAGAAGGCGGGGGGCCAGGCCGGC------GCAGACTTC------TCAGCCCCCATCAACGGGGAGGCCGCGTCACAGAAGGGAGAGGAACCGGATGACAAGGACCCC---GAGGAGGGGCCCACCTCGGAGGAGGGGCCCCAGGGTGGCTCCTCCGAAGACCTGTCGCACAATGACAGCAGCGCTCGGGAGGGCCCCAACCAGGACGGGCCGGCCAGCGAGCGG---CCGGAGCCCACAAGGCTGCGAGTGGACTCGGAGTCTTTGGACGAA------GATGACAGC---
>dasNov3
---------------------------------------------------------------------------------------------------------------------------------------------------------------------------------------------------------------------------------------------------------------------------------------------------------------------------------------------------------------------------------------------------------------------------------------------------------------------NNNNNNNNNNNC------------------------------------------AAACGCACCCGCAAGGCCCCCAGCGACCTGGACCAGGCCAGCGTGTCCCCGTCAGAGACGGGG---AACTCTGAGAGCTCGTCCGAGTCGGAGAAGACCAGCGACCAGGACTTCACCCCCGAGAAGAAGGCCGTGGTCCGGGCCCCCCGGCGGGGCCCCAGTGGCGGCAGGAAGAAAAAG--------------------------------------------------------------------------------------------------------------------------------------------------------------------------------------------------------------------------------------------------------------CGACAGCGAC------GAGGTGGATCGCATCAGCGAGTGGAAGCGCCGGGACGAGGAGCGGCGGCGCGAGCTGGAGGAGAAGCGGCGGCGCGAGCAGGAGGAGGAGCTGCGGCGGCTGCGGGAGCAGGAGAAGGAGGAGAAGGAG---------CGGCGGCGCGAGCGGGCCGAGCGTGAGGAGGCGCCACCGCCA---GGCAGC---GGCAGCAGCGGCGACGAGCTCCGCGACGACGACGAG------CCTGTCCGCAAG---CGCGGCCGC---CGGGGCCGC---GGCCGGGGGCCCCGCTCCTCCTCAGACTCGGAGCCGGAGGCCGAGCCGGACAAGGAG------------------GTGAGGAAGTCGGCCAAGAAGCTGCCGCCGCCGCTCTCAGAGCCCGCCAGGAAGCCTGGCCCGCGGGAGAAGAGGGGGCGCCCCGAGGAGCGGTCCCGCACCAGGCCCGCGAAGGTGGAGCGGACCCGGAAGAGGTCTGAAGCGCTCGCGCCCGACAGGAGGGCC---GAGAGGAAGAAAGAGCCCTCGGTGGAGGAGAAGCTGCAGAAGCTGCACAGCGAGATCAAGTTCGCCCTGAAAGTGGACAACCCGGACGTGAAGCGGTGCCTGAGCGCGCTGGAGGAGCTGGGGACCCTGCAGGTGACGTCCCACATCCTGCAGAAGAACACGGACGTGGTGGCCACGCTGAAGAAGATCCGCCGCTACAAAGCCAACCAGGAGGTGATGGAGAAGGCGGCCGAGGTCTACGCGCGCCTCAAGTCGCGGGTGCTGGGCCCGAAGAGCGCGGCCGCGCCCAAGGCCAGCGCGGCGGGG---GCGGGCGAGGAGCCGCGCGAG---GAGCCGGGCGAGGAG---CCGCGGGCCGCC---GCTGCCCCCGGGGACAAGGCCGGCCAGGAGCCGCGC------GCCGATGGC------GCAGCCCCCGTGAACGGCGAGGCCGCCTCCCAGAAGGACGAGGGCCGGGACGACAAGGAGCGG---GAG------------------GAGGGGCCGCAGTGCGAGTCCCCCGAAGAGCCCCCCCAC---GAC---AGCCCGCGGGGGGGCCCCGACGCCGACAGGCCCGGCAGCGACCGG---CCGGAGCGCGAGAGGGTCCGGCTGGACTCGGAGTCGCTGGAC---------GAGGAGAGCTG-
