# Supplementary material for: Six reference-quality genomes reveal evolution of bat adaptations
Source: Nature. 2020 Jul 22;583(7817):578–84. doi: 10.1038/s41586-020-2486-3 (PMC8075899; doi:10.1038/s41586-020-2486-3)
Supplement: Supplementary file 6 — Alignments of 12,931 protein-coding genes across 48 mammals. [file 41586_2020_2486_MOESM6_ESM.gz › suppDataFile/ENST00000264233.aln.fasta]

>rn6
ATGAGTCTTCCGCGCCGGAGTGGGAAACGGCGGCGT---TCATCATCCGGCTCCGACTCATTCTCGTTCTCGGGAGACGGT---------GATAGCTGTGTCAGCCCT---------------------------CAGCTCCTGTGTAGGCCGGTGCTGAGTCCACCTCCGGGGCTGGGACGCGGCCGGAGG------------------CTCGCAGGGACA------GGAACATGCAAGCAAAGAGTTTCTGATGACCAGATAGACCAGCTGCTATTGGCAAACTGGGGACTCCCTAAAGCAGTTCTGGAGAAATACCACAATTTTGGTGTAAAAAAGATGTTCGAATGGCAGGCAGAGTGTCTTTTGCTCGGACAAGTCCTGGAAGGAAAGAATCTGGTTTATTCAGCTCCTACAAGTGCTGGGAAGACGCTTGTTGCAGAGTTACTTATTTTGAAGCGGGTTTTGGAAACGCGGAAGAAAGCGTTGTTCATTCTGCCCTTTGTGTCTGTGGCTAAAGAGAAGAAATACTATCTCCAG---AGTCTGTTTCAGGAAGTAGGAATAAAGGTAGATGGCTATATGGGCAGCACCTCACCAACTGGACGTTTCTCCTCCTTGGACGTTGCTGTTTGCACTATTGAGAGAGCCAATGGGCTGATCAATCGCCTCATTGAGGAAAATAAGATGGATCTCTTAGGAACGGTGGTCGTGGATGAGCTACACATGCTGGGGGACTCTCACCGAGGGTATCTGCTGGAACTCTTACTGACCAAGGTTTGCTTTGTCACTCGGAAGTCAGCATCGTGCCAGGCAGATTCGGCCAGTGCTCTGGCTTGTGCTGTGCAGATTGTTGGCATGAGTGCTACTCTTCCTAACCTGCAGCTCGTGGCTTCCTGGCTGAATGCTGAACTTTACCATACTGACTTTCGCCCTGTTCCACTTTTGGAATCAATAAAAGTAGGAAATTCCATATATGACTCTTCAATGAAGCTTGTGAGAGAATTTCAACCCCTGCTCCAAGTGAAGGGAGATGAAGACCACATTGTTAGTTTATGCTATGAGACGGTTCGGGATAACCATTCAGTATTAGTCTTTTGTCCATCAAAAAAATGGTGTGAGAAGGTGGCCGATATCATTGCCCGGGAGTTTTATAATCTGCACCATCAACCCGAGGGATTAGTAAAGTCATCTGAATTTCCACCAGTGATTCTAGACCAAAAGAGCCTTCTTGAAGTGATAGATCAGTTAAAACGCTCACCTTCAGGACTAGACTCGGTGCTGAAGAATACTGTGCCATGGGGAGTAGCGTTTCATCATGCAGGTCTTACTTTTGAAGAGAGGGATATCATCGAAGGAGCCTTCCGTCAAGGTCTTATTCGCGTTTTGGCAGCAACGTCTACTCTTTCTTCTGGAGTGAACCTTCCTGCACGTCGGGTGATTATTCGCACTCCGGTTTTCGGTGGTCAGCCTTTAGATATCCTCACTTATAAGCAGATGGTTGGTCGTGCTGGCAGGAAAGGAGTAGATACAATGGGTGAAAGTATACTAGTTTGTAAGAACTCTGAGAAATCCAAGGGCATTGCTCTGCTTCAAGGTTCGCTGGAGCCTGTGCACAGCTGTCTGCAAAGCCAG---GGAGAA---GTCACTTCTACCATGATACGAGCTATTCTGGAGATAATCGTCAGTGGGGTGGCAAGTACGTCACAAGATATGCAGACTTATGCTGCCTGCACATTCTTGGCTGCTGACGTAAAGGAAGGGAAGCAAGGGATTCAGAGGAACCGAGATGATGTTCAGCGTGGGGCAGTCGATGCCTGTGTGACGTGGCTGTTAGAAAACGAGTTCATCCAGGCGGCAGAGCCCAGTGACGGCACAGGAGGAAAGGTGTATCACCCAACACACCTTGGATCAGCTACTCTTTCTTCCTCACTTTCTCCAACTGATACCCTGGATATTTTTGCTGACCTCCAAAGAGCAATGAAAGGCTTTGTTTTAGAGAATGACCTTCATATCGTCTACCTGGTTACACCTGTGTTTGAAGATTGGACTAGTATTGATTGGTATCGGTTTTTCTGTTTATGGGAAAAATTACCAACTTCTATGAAAAGGGTGGCAGAGCTGGTTGGAGTGGAGGAAGGGTTCTTGGCTCGATGTGTGAAAGGAAAAGTAGTAGCCAGAACTGAGAGACAGCATCGACAAATGGCCATCCATAAAAGGTTTTTCACAAGCCTTGTGTTATTGGATTTAATCAGTGAAATTCCCTTAAAGGAAATTAACCAGAAATATGGATGTAATCGTGGGCAGATTCAGTCTTTGCAACAGTCAGCTGCTGTCTATGCAGGAATGATTACGGTGTTTTCCAACCGTCTGGGCTGGCACAACATGGAGCTACTGCTTTCTCAGTTTCAGAAGCGTCTTACGTTTGGCATCCAGAGAGAGCTGTGTGACCTGATCCGGGTATCCTCGCTCAACGCTCAGAGAGCCAGGTTCCTGTATGCCTCTGGCTTTCTCACCGTGGCGGACCTCGCCAGAGCTGACACTGTAGAGGTGGAGGCGGCTCTGAAGGACGCTCTGCCTTTCAAAAGTGCCCGGAAGGCAGTGGACGAAGAAGAGGAAGCAGCTGAAGAACGCCGGAGTATGCGCACTATTTGGGTGGCTGGC---AAGAGCTTATCTGCAAGGGAAGCAGCAGCTTTAATAGTAGAAGAAGCCAAAGTGATTCTGCAGCAGGACTTAATTGAAATGGGAGTACAGTGGGGTCCACACTCACCCTTGAGTTCTAGCACACACTCACTGACCAGT---------------------GGG---TCAGAAGTAAAGGAGCACACGTTCAAGTCCCAGACTAAGAGTTCTCATAAAAGG------------------TTA---GCATCAAAGAGCAGGAACAGCATGAGA---GTGAGTGGTTCTAATGGTAAGCAG------TCACCAGAGGCAGGGCAA---GGCCTAGACGAGTGCAGAGAG---CGCCCAGACTCTCTC---TGTAAGTTCCAG---GGGAATCACGAGATCCAGACACCCTCCGTTTATAGGGCAAGAAAACGGACTTCTTTAGGTGTAAACAAAGAAATGCTTCGAACCTCTCTGAAGGAAGGAAAACCAAGCACTAAGGAAGTTCTTCAAACTCTCTCATTTGAGAAAACAAGAAAAGCTGCTTTGAGTTTTAGTTCAGAGCAGGCGAACAACAGTTTTCCATCTGGGAGAGACAGA---AAGTATCGGAAAAAATCTTGGGGTAGCAGTCCCATGAGTGACTCTGTGATG------CATAGAGATGATTTACAAGGACAGACTATGTGTAAATCTACTCTATGTGAAGACCCACAGAAGTCCTTAGAGGAGCAGAATACAGAATACAGAAGTCCAGGGCTATTTGCA---AAAAATGTATCTTTTTGTGCCAAAGAAAAATGCAACAAAACCTCATTCCCCTTACAAATGCAGCAGCCTTGCTTAAGGAGAAAACCA---GAAAGTGGTGCTGCCGTGGACCATTCCGTTGCGGTGTCTCAGAATAAAAATGTGGTGGAGCAACCCCCTGGT---GCTCCTAGGGACAGAAGAGGATTGGCTGCTCATGGCAGAGCAGAGGTAAATGAGGTG---CTC---ACAGAGAATGGTACAGAAAGCCAACTC---------------CACGACACTCATCCTGTCAGCCAGTGCCTGGAAAACCAC---AGTGAGAAGCAGACAAACACGTGCACCAGACAGAAGACATTGACAGAGGGGCAA------------GCT---GGTATTAGTCATGTGACTAGAGGCTCAAATGATCTCACACCCATCAGATGTGAACGTTTAAAGCTTAACAGCAAAGAACATGACTCAAATCCTTGTCCTCAAGCATTGGGAACTAACGCAGGCAGAACTGAGGCACCTCAG------------TCATCTGAAGCACTTGGTCAAGCAGGAGGCCAGTGTGAAAATCTTCTAAATTCTCCTGGTATACAAGAAAAAACAAGTGCTCATGCAACAAATAAAACTGAACATAGTCATGTTGCTAACCAAGCC---------TTCTGTGACTTTGGAGATAGCTTATACTTAGACACTCAGTCAGAGGAAATAATTGAACAGATGGCAACTAAAAATGCCACGCAA---GGAGCAGAAGCAGCA---------------GGGATAACGGAGGAGGGC---------------------TCCGCCACTCAGAACGAGCCTCACAGCACT---ACAGGTGGCCAGCATATCCCAGGAGCAGCCAACACAGACCATGTGGACCGTAAGAACACAGAGTCTGTG---AAAGAAAACCCCGAAAAGAAC---ATCGACAGAAGAACTCCACACAGCCTCATTTTCCATTCTCCAACACCTCAGGGGGGAAACAGTGCTTGCTTTAAA------------GAGAATGAGCATTCTGTTACTGATTCCCAGTTAAACAGTTTTCTTCAAGGGTTGGAAACACAGGAC------AAGCCAATCATACCTCTGGCTCCTCAAATGAGAACTTCTACTGGTGTAGAGGAAGAAAGTCTGCCT------GAAACCAGTTTGAATATGAGTGACAGTATACTATTTGACAGTTTTGGAGAAGATAGCTTTGGACAAAGACAGTCACTTGATGTAAAGGCAAAACAGCCC---CTC---CTTTCCGAAATGACACCAAACCATTTCCACAATCCTCCATACCCACAA---GAAGACCCAGTTATGACACCACATATGAGCGAGCCTCAGGGT---ACTCTGGAGCGAATGGCTTGTCTCAGTGGTGAATCTATTATATTTTCAGAGATAGACTCTGCTCAGGTGATCGAAGCCTTAGACAATATGGCTGCATTTTACATGCAAGAAAACTGTAACCCA---ATAACTCTTAAAACA---GAACCCAGAGATTTGGCAGCGCTGGGTAATGAGTGTCCCCAAGGAGAAGTGGTCAGAGGAGAACAACAT---GAAGGGTCCTCAAAGCCCAAATTCATGGAGATAAATCAAGATAATTCATTCACTTGGTCAGCAGCATCATTTAACTTAAGTCCAGAGCTGCAAAGGATTTTAGATAAAGTGTCTACTCCTCGAGAAAATGAAGAGCCC------GAATTGATGCATGCAGACTTGTCTTGCTTT------GAAGAAAACAGCACAGAGTCACATGAGAGACAGGACATGAATTCAGACTTGGGGACA------GTTCAGAGAACTTCATTTCTCCCCAGTAATGGAGTTAAAAGC---AGGACTGAAGGGCTAGAGAGCAAAGCCAAGCATGGTGGAGCCTCATCTGCCTTGCCTCATAAA------GCTGCAGCTGATGACAACGGCCTCATTCCTCCTACACCCCTTCCTGCCTCTGCCTCTGCCTCTGCCTCTAAGCTAGCACTTCCAGAGATTCTCGGAACATCT---GTAAAACATCAGAAAGCC---------------------------AGTTGTTTATTTGACTCACCTTCAGATAATCAAAACCAGGATTTAAGTCAAGAGCTTAGAGACAGCCTCAAGGACTCTGATGGTTCTGTTGTAGACACAAGTTTTTTTCTGCAG---TCTCAGGATGGACTGCTGTTAACTCAAGCCTCATGCAGCTCAGAGAGCCTGGCCATAATTGACGTAGCGAGTGACCAGATTCTCTTTCAGACATTTGTGAAGGAGTGGCAGTGCCAAAAGCGCTTTTCCATCTCTCTAGCTTGTGAAAAGATGACAAGTTCGACGTCTTCCAAAACTGCTACCATAGGTGGAAGGTTGAAGCAAGTTAACTCACCACAGGAAGCCTCTGTTGAAGATGATGGGTTCCCTGTGCATGGCTCTGACTGTGCTGTGGTAGTTGGACTAGCAGTGTGCTGGGGTGGAAAGGATGCCTATTATTTGTCATTGCAGAAGGAACAAAAG---CAGTCTGAAATGAGTCCTAGTTTGGCCCCACCACCTCTGGATGCAACACTAACTGTTAAGGAGAGGATGGAGTACCTTCAGTCCTGCTTGCAAAAGAAGTCTGACCAAGAACGGTCTGTTGTCACCTATGATTTCATCCAGACCTATAAAGTTCTCCTCTTGTCCTGTGGCATCTCACTGGAACCCAGCTATGAAGACCCCAAGGTGGCTTGCTGGCTTCTTGACCCGGATTCTAAGGAGCCAACTCTTCATAGCATAGTGACCAGTTTTCTCCCCCATGAGCTAGCACTCCTAGAAGGAATAGAGACAGGCCCAGGAATTCAGAGCCTGGGGCTAAATGTGAACACAGACCATTCTGGGCGGTACAGAGCGAGTGTGGAGTCTGTTCTCATCTTCAACTCCATGAATCAACTCAACTCTATGTTGCAGAAGGAAAACCTTCACGATATTTTCTGCAAAGTGGAGATGCCCTCTCAGTACTGCCTGGCCTTGCTGGAACTAAATGGAATTGGCTTTAGTACTGCTGAGTGTGAAACTCAGAAGCATATCATGCAAGCCAAGCTGGACGCCATTGAGACTCAAGCCTATCAACTCGCTGGCCACAGCTTCTCCTTTACAAGTGCAGATGACATCGCACAGGTT---TTATTTTTGGAACTAAAGCTACCACCGAATGGAGAGATGAAAACACAAGGCGGCAGAAAGACTCTGGGTTCCACCAGAAGAGGGACGGAGAGCGACCGCAAACTCAGGCTGGGAAGACGGTTCAGCACTAGTAAGGATATTTTAAATAAGTTAAAGGACTTGCATCCTTTACCAGGCCTGATACTGGAATGGAGAAGAATCAGTAATGCTATTACCAAAGTGGTCTTCCCCTTGCAGCGGGAAAAGCACCTGAACCCCTTTCTCAGAATGGAGAGGATCTATCCTGTATCACAGTCACACACGGCTACAGGACGGATAACCTTTACAGAACCCAATATCCAAAATGTGCCAAGAGATTTTGAGATTAAAATGCCAACACTAGTAAGAGAGAGCCCACCTTCTCAAGCTTCAGGCAAGGGCCAGCTCGCGATG---GCCAGA---CAAAAT---CAGAAGGTTTATGGCCTGCACCCGGGGCAAAGAACGGTGCTG---GAGAAGACCTCAGATAGAGGCGTGCCATTTTCAGTGAGCATGCGCCATGCCTTTGTGCCTTTCCCAGGTGGTTTGATATTGGCTGCCGACTACTCTCAGCTCGAACTGAGGATCCTGGCACACTTATCTCGTGACTGTCGTCTCATTCAAGTTTTAAACTCAGGAGCGGATGTGTTCAGGAGCATTGCCGCTGAGTGGAAGATGATTGAGCCCGATGCTGTTGGTGACAATCTGAGGCAACAGGCAAAGCAGATTTGCTATGGAATTATATATGGGATGGGAGCTAAATCGTTAGGAGAGCAGATGGGCATTAAAGAAAATGATGCTGCTTGCTATATCGACTCTTTCAAGTCCAGGTATAAAGGGATTAATCATTTCATGAGGGACACAGTGAAGAACTGTAGAAGAGATGGATTTGTTGAGACAATTTTGGGAAGACGTAGATATTTGCCAGGAATCAAAGACAATAATCCTTATCATAAGGCACACGCTGAGCGTCAGGCCATCAACACAACAGTTCAAGGCTCAGCTGCTGACATAGTCAAAGTAGCCACAGTTAACATCCAGAAGCAGCTAGAGACCTTCCATCCAACCTTCAAATCCCATGGTCATCGGGAAAGCATGCTCCAGAGTGACCGAGCA---GGATTGTTGCCAAAGAGAAAAGTTAAAGGGATGTTTTGTCCTATGAGAGGAGGATTCTTCATCCTTCAACTTCACGACGAGCTTTTATATGAAGTGGCAGAAGAGGATGTTGTTCAGGTAGCTCAGATTGTCAAGAATGAAATGGAATGTGCTATTAAACTTTCTGTGAAGCTGAAAGTGAAAGTGAAAATAGGTGCCAGCTGGGGGGAGCTGAAGGACTTTGATGTG---
>otoGar3
------------------------------------------------------------------GGAAGCGGG---GGT---------GACAGCAGTGTTAGCCCC---------------------------CAGTTCCTTTCCGGGTCCGTGCTGAGCCCGCCCCCGGGCCTGGGGCGCTGCTTGAACGGCAGACGCCGCCAGTCGCCCGCAGCTGCA------GGGGAATGCAAGCAAACAGTTCCTGACGACCAAATAGACAAGCTGCTGTTGGCAAACTGGGGACTTCCCACAGCAGTCCTGGAAAAATATCACAGTTTTGGTGTAAAAAAGATGTTTCAATGGCAGGCAGAGTGTCTTTTGCTTGGACAAGTCCTAGAAGGAAAGAATTTAGTTTATTCAGCTCCTACAAGTGCTGGGAAGACTCTTGTTGCAGAATTACTTATTTTGAAGCGAGTTTTGGAAATGCGGAAGAAAGTTTTGTTTATTCTTCCCTTTGTTTCTGTGGCTAAAGAGAAGAAATACTATCTCCAG---AGTCTGTTTCAGGAAGTAGGAATAAAAGTGGATGGCTATATGGGCAGTACCTCTCCAACAGGGCGTTTCTCTTCCTTGGATGTTGCAGTCTGCACGATTGAGAGAGCCAATGGTCTGATCAATCGCCTCATAGAGGAAAATAAGATGAATCTGTTAGGAATGGTGGTTGTGGATGAATTACATATGTTGGGAGACTCTCACCGAGGATATCTACTGGAACTTTTACTGACCAAGATTTGCTATATAACCCAGAAATCAGCATCTTGCCAGTCAGATTTAGCCAGTCCTCTGACTAATGCTGTTCAAATTGTTGGCATGAGTGCTACCCTTCCTAATTTGGACCTTGTGGCTTCTTGGTTGAATGCTGAACTCTACCATACCAATTTTCGTCCTGTACCACTTTTGGAGTCAGTAAAAATTGGAAATTCCCTATATGACTCTTCAATGAAGCTTGTGAGGGAATTCCAACCCATTCTACAAGTGAAGGGCGACGAGGACCATGTTGTTAATTTATGTTATGAGACCATTTGTGATAACCATTCAGTATTACTTTTTTGTCCATCAAAGAAATGGTGTGAGAAGCTGGCAGATACCATTGCCCGAGAGTTTTATAATCTACACCATCAAGCTCAGGGTTTGGTAAAACCTTCTGAATTCCCACCAGTAATGCTGGAACAAAAAGACCTTCTGGAAGTGATGGATCAGTTAAGACGTTTGCCTTCAGGACTAGACTCTGTATTACAGAAAACTGTACCATGGGGAGTAGCATTTCACCATGCAGGCCTTACCTTTGAAGAGAGGGATATCATCGAAGGAGCCTTCCGTCAAGGTCTCATTCGGGTCTTGGCAGCAACTTCTACCCTTTCTTCGGGGGTAAATTTACCTGCACGTCGTGTGATTATTCGAACCCCAATTTTTGGTGGCCGACCTCTAGATGTTCTTACTTACAAGCAGATGGTTGGTCGTGCTGGAAGGAAAGGAGTAGACACAGTGGGTGAGAGTATCTTAGTCTGTAAGAATGCTGAGAAATCGAAAGGCATGGCTCTCCTTCAGGGATCTCTAAAACCTGTTCGCAGCTGTCTGCAAAGACGAGAAGGAGAAGAAGTAACTGCTAGCATGATACGAGCTATTCTGGAGATAATAGTTGGTGGAGTGGCAAGTACATCAGAAGACATGCAGACTTATGCTTCTTGCACATTTTTGGCTGCAAGTATGAAGAAAGGGAAGCAAGGAATTCAGAGAAATCAAGATTCTGTTCAACTCGGAGCAATTGAAGCCTGTGTGATGTGGCTATTAGAAAATGAATTTATCCAGATGACAGAAGCCAGTGATGGAACAGAAGGAAAGGTGTATCATCCAACACATCTTGGCTCGGCTACTCTTTCTTCTTCACTTTCTCCAACTGATACTTTAGATATTTTTGCTGACCTTCAAAGAGCAATGAAGGGCTTTGTTTTAGAGAATGACCTTCACATTGTCTATCTGGTTACACCTATGTTTGAGGATTGGACTGTTATTGATTGGTACCGATTTTTCTGTTTGTGGGAGAAGTTGCCAACTTCTATGAAAAGGGTGGCAGAGCTAGTGGGAGTTGAAGAAGGGTTCTTGGCTCGCTGTGTGAAAGGAAAAGTAGTTGCCAGAACTGAGAGACAGCACCGACAAATGGCCATCCATAAAAGGTTTTTTACCAGCCTTGTGCTATTAGATTTAATCAGTGAAGTTCCTTTAAAGGAAATTAATCAGAAATATGGATGCAATCGTGGACAGATTCAATCTTTGCAACAGTCAGCTGCTGTTTATGCAGGGATGATTACAGTATTTTCCAACCGTCTGGGCTGGCACAACATGGAACTACTACTTTCCCAATTTCAGAAGCGTCTTACATTTGGCGTCCAGAGGGAGCTGTGTGACCTGGTTCGGGTATCTTTACTTAATGCACAGCGAGCCAGGGCCCTCTATGCTTCGGGCTTTCTTACTGTGGCAGATCTTGCTAGAGCAAACATTGCTGAGGTGGAGGTGGTTCTAAAAAATGCTGTACCTTTCAAAAGTGCTCGAAAAGCAATAGATGAGGATGAAGAAGCTGTTGAAGAACGTCGGAATATGCGAACTATTTGGGTGACTGGCAGAAGAGGTTTAACTGAAAGGGAAGCAGCAGCTCTTATAGTGGAAGAAGCCAAAATGATTCTGCAGCAGGACTTAGTTGAAATGGGAGTACAGTGGGACCCATCTTTCCTTTTAAATTCTGGTACACATTCATCGACCAGT---------------------AGTGAGTCACAAGGGAAGGAACATGCATTTACACCCCAAACTAAGAGTTCTTGTAAAAGA------------------GTA---ACACTAAGGAGCAAGAGTAACAGAATA---TTTGGTGATTCTTACGTTAAGCAT------TCACCAAACATAGTACAA---GATTTAGATAAAAGTAGAGAG---CATACAAGTTCTTTTTATTATTCGTTCCAGAGTAGGAATCAAGAACATCAGACAAATCCCATTTTCAGGGCAAGAAAACGGGCTTCCTTGGACATAAATAAAGACAAGATAGTAACCTCTCTGAATGATAGAAAAACAAGCACTAAGAAAGTTGTTCAGATCTTCTCATCTGAGAAAACAAAAAAGGAA---------------------------------TCTTTTCGATCTCAGAAACATAGT---AAGCATCTGAAACAAATTAGGAATAGTAGCCCTTTGAACGACTCTAGAATA------TATAAAGTTGACTTCCAAGGACAGACTCTGTTTAGTCCTATTGTTTGTGAAGAACCATTT---ACCTTAGATAAGAAGAATACAGAATTTAAAAATTCAGGGCCATTTGCT---AAAAATGTATCTTTTTGTGCTGGGGAAAAATATAACAAAACTTCATTTCTATCACAAGTAAAGCAAAGTTGTTCAAGGGACAGAATAATAACTAATGATATTCTTCTGGAACATTTTATCACAGAATCCCAGAGTAAAAATGTGGATTGTCAAACCTTTAGGACAGTTAGTGAAAATGGAAGAGGATTAGCTGTTGTTGAGACAGAAAAAATAAATGAAGTG---CTG---CAACAAAATGATCCAGAAAACCAGAATGTTTATGTGAAACACCACGACATTTATTCTGATAACCACAGGCCAGAAAAACAG---TCTAATAAACAAGCAAACAGTTATACCAAAGAGAAAAAA---GGAGACAGGCAAATGTCCTGTGAGGTA---TTCAGTAGTCATCTGAATAGAGACTCAGATTTT---ACTGCTACTAAATGTGAAAATATAGAGGTTAATACTGAGGAAAAGAATCCAAATGATTTT---CGGGCATTAGGAGAAAATACAAACAAAAATGAGATACCCAGTGGAATACTTATATCAACTGGAACATTTGGTAAATCAGGAGGCCAGCACGAGAATTTTCTAAACGTCCCTGGAATACAAGAAAAAACAGATACCTATGCAACAAACAAAACTAGCAATCATCATGTTTCTGACTTAGGTTTAGTC---CGTGGTGATTTTGAAGATAGCTTCTACCTGGGTACTCAGTCAGAGAAAATAATACAACAGACAGCAACTGAAATTACCAAACAA---GAGACAAAAGATACC---AACCTGGCAGCAGGGATGATGCAGAGGACCTTAGACCACCAGAACTCAGTTATCTCTTTTCAAAATGCGTTTCACGCTACCTTTCCTGGTGAGCGGCACTCCTCAGGAAGGACTGATGGAGATCATTTGAACTTAAAGTCTATAAGAACTATG---AAACAAAGCACTGATTCACATGGGGTTGATATCCTGTCTCCGGAAAACCCAGTTTTTCGTTCTCCAATGCTATTGGAGGAAAATGCTCTTTGTTTTAAA------------GGGAGTGAACTGTCTGTTACTGACTCCCAATTAAATAGTTTTCTTCAAGGCTATCAAACACAAGAAGCTGTGAAACCAGTGATACCTCTTGTTCCTCAACAGAAAACTCCCACTGATACAGAGGGAGAATGCGTGCAAGTTCCTGAAACAAGTTTGAATATGAGTGATAGTTTATTGTTTGACAGTTTCAGTGAAGACTACCTAGTAAAAGCACAACCAACTGATGTTCAGGCAAAAGAACCC---CTT---CCATCTCAGATACCATCAGACCATTTCAGTGATTCCCCATCTCTACAACAAGAGGATCTGATTAAAAACTCAAATGTGAATGAGAGTGAAGAT---ATCCAGGAACAGTCGCCTTGTTTCAGTGATCAATCTGTTATGTTTTCAGAAATGAATTCTCTTCAAATGGTTGAAGATTTGGACAATGAAGGTCTATTTTCAGCCCAAGAGAAAGATAATACTATAGTATCTCTTAGAGCCTTGGAACTAAGTGATCCAGTGATTGTAGGCAATGACCACCCCCAA---GAAGTAACTGGAGGAGATGGAGGT---GAAAGGACTCATAAATCCAAATTAACTGGGACAGGGCAAAATCACTCATTCATGTGGTCAGGGGCATCATTTGATCTAAGTCCAGGACTACAAAGGATTTTAGATAAAGTGCCCAGTCCTCCAAAGAATGAAGAGCTA------AAATTAGCAACTATAAACTTGTCTGGTTTG------AAAGGGAAAAGTACAGAGTTAAATGAGAAACAGGAGGCAGTTTCAAATATGGAGACAAATCAAGTGCAGGGATTTTCATGTTCCCCTAAT---GAAGTAAAAAGC---AAGCAAGAGACACCAGAGAACAGTGTCAAGTGTGGTGAAACCTCACCCTTCTTGCCTTGTAAGCAGAACTGTGTAGCTGATGATAATGGTCTCATTCCTCCTACACCCACTCCAGCA------------TCTGCTTCTAAGCTGGCATTTCCAGAGATTCTTGGAGCACCC---ATAGAATGCTGGAAAACT---GGTGGTGTTTTACAGCCTGGTGAAAGTTATTCATTTGGTTCACCTTCAGATATTAAAAACCAAGATTTAAATCTAGAGAATAGAAGTGACTTCAAAGAT---GGCAGCCCTATGAGAGACACAAGTTTTTCACTGCTGTCATCACAGGATGGATTGCAGTTAACTCCAGCCGCAAGCAATTCGGAAAGTTTGGCCATAATTGATGTAGCAAGCAACCAAGCCCTTTTTGAAACATTCATTAAGGAGTGGCAGTACAAAAAACGATTTTCCATCTCAGTGGCTTGTGAAAAGATCAGAAGTTCAGCATCTTCTAAAACTGCTACTATTGGTGGTAGATTTAAGCAAGCTAGTTTACCTCAGGAACCTCCTGCTAGAGAAGATGGATTTTCAGTTAAAGGCTATGATGACATGTTGGTGGTTGGACTGGCAATATGCTGGGGTAGAAGGGATGCCTATTATATTTCACTGCAAAAAGAACAAAAG---CATTCTGAAATCAGTGCCAGTTTGGTTCCACCTTCTCTGGATCCCAGCCTGACTGTGAGAGACAGGATGTGGCACCTTCAATCCTGTTTGCAAAAGGAATCTGATAAAGAACGTTCTGTTGTCATCTACGATTTCATCCAGACCTATAAAATTCTTCTTCTGTCTTGTGGCATCTCCCTGGAGCAAGGTTATGAAGATCCTAAGGTGGCATGCTGGTTATTAGATCCAGATTCTAAGGAACCAACTCTTCATAGCATAGTTACCAGTTTTCTTCCTCATGAGCTTCCACTCCTAGAAGGGCTGGAGACCGGCCAAGGAATTCAGAGTCTGGGGCTGAATGTCAGCGCTGAGCATTCTGGGCGATATAGAGCGTCTGTAGAGTCCATTCTTATCTTCAACTCTATGAATCAACTCAACTCTTTGTTGCAGAAGGAAAACCTTCAAGATGTTTTCCGGAAAGTGGAAATGCCTTCTCAGTACTGCTTGGCCTTGCTAGAACTCAATGGAATTGGCTTTAGTACTGCAGAATGTGAAAGTCAGAAACATATAATGCAAGCCAAGTTGGATGCCATTGAGACCCAGGCCTGTCAACTAGCCGGGCACAGTTTTTCATTCACCAGTTCAGATGACATCGCTGAGGTC---TTATTTTTGGAATTGAAGTTGCCACCAAATGGAGAGATGAAAAACCAATGCAGCAAGAAAACTTTGGGTTCTACCAGAAGAGGGAATGACAAAGGATGCAAGCTAAGGCTGGGAAGGCAGTTCAGCACTAGTAAGGATGTTTTAAATAAATTGAAGGCATTACATCCTTTACCAGGCTTGATACTAGAATGGAGAAGAATCACTAATGCTATTACCAAGGTGATCTTTCCCCTACAGCGGGAAAAGCGTCTGAATCCTTTTCTTGGAATGGAAAGAATATACCCTGTATCACAATCACACACTGCTACAGGACGAATAACCTTTACAGAACCAAATATTCAGAATGTGCCAAGAGATTTTGAGATTAAAATGCCAACACTAGTTGGAGAAAGCCCACCTTCTCAAGCCTTAGGCAAAGGCCTATTTCCCATG---GGCAGAAGACAAAAT------AAGGGTTGTGGCCTGAAGCATGGGCGCCAGGCACAGATGGAAGAGAAAGCTGCAGACAGAGGAATGCCATTTTCGGTTAGCATGCGACATGCCTTTGTGCCTTTCCCAGGTGGTTTAATATTGGCTGCTGATTACTCTCAGCTTGAACTGCGAATCTTGGCTCATTTATCCCGTGATCATCGTCTCATTCAAGTATTAAACACTGGAGCTGATGTTTTCAGGAGTATTGCAGCAGAATGGAAGATGATTGAGCCAGAGTCTGTTGGAGATGATCTGAGGCAACAAGCAAAGCAGATTTGCTATGGAATCATTTATGGAATGGGAGCTAAAGCTTTGGGAGAGCAGATGGACATTAATGAAAATGATGCTGCTTGCTATATTGACTCCTTCAAATCCAGATACAAGGGAATTAATCATTTCATGAGCGAGACTGTGAAGAATTGTAAAAGAGATGGATTTGTTCAGACCATTTTGGGAAGGCGTAGATATTTGCCGGGAATCAAAGACAACAACCCTTATCATAAAGCCCACGCTGAGCGTCAGGCTATCAACACAAAAGTCCAGGGATCAGCAGCTGATATTGTCAAAATAGCCACAGTTAACATTCAGAAGCAGTTAGAGGCCTTCCAGTCAACCTTCAAATCCCATGGTCATCGAGAGAGTATGCTCCAAAATGACAGAACA---GGATTATTAGCAAAGAGAAAACTGCAAGGGATGTTCTGCCCAATCAGAGGAGGTTTCTTCATCCTTCAACTCCATGATGAACTCTTATATGAAGTAGCAGAAGAGGATGTTGTTCAGNNNNNNNNNNNNNNNAAGAATGAAATGGAAAATGCTATAAAACTTTCTGTGAAATTGAAAGTGAAAGTGAAAATAGGTTCCAGCTGGGGAGAGCTGAAGGACTTTGATGTA---
>micMur3
ATGAATCTTCCGTGTCGGAGTGGGAAACGGCGGCGT---TCAGCGTCAAGCTCGGACTCGTTCTTGGGAAGCGGC---GGT---------GACAGCAGTGCCAGCCAC---------------------------CTGTTCCTCTCTGGGTCCGTGCTGAGCCCGCCCCCAGGCCTGGGACGCTGCCTGAAGGACCGAGGCGGCCAGTTGGCCGCAGCTGCA------GGGAAATGCAAGCAGACTGTTCCTGATGACCAAATAGACAAGCTGTTATTGGCAAATTGGGGACTTCCTAAAGCAGTGCTGGACAAATATCACAGTTTTGGTGTAAAAAAGATGTTTGAATGGCAGGCAGAGTGTCTCTTGCTTGGACAAGTCCTGGAAGGAAAGAATTTAGTTTATTCAGCTCCTACAAGTGCTGGGAAGACTCTTGTTGCAGAATTACTTATTTTGAAGCGGGTTTTGGAAATGCGAAAGAAAGTTTTGTTTATTCTTCCCTTTGTTTCTGTGGCTAAAGAGAAGAAATACTATCTCCAG---AGTCTGTTTCAGGAAGTAGGAATAAAAGTAGATGGTTATATGGGCAGTACCTCTCCAACAGGACATTTTTCCTCCTTGGATATTGCAGTCTGCACAATTGAGAGAGCCAATGGTCTGATCAATCGCCTCATAGAGGAAAATAAGATGGAGTTGTTAGGAATGGTGGTTGTGGATGAATTACATATGTTGGGAGACTCTCACCGAGGATATCTACTGGAACTTTTGCTGACCAAGATTTGCTATGTTACTCAGAAATCAGCATCTTGCCAGGCAGATTTAGCGAGTCCTCTATCTAATGCTGTGCAGATTGTTGGCATGAGTGCTACCCTTCCTAATTTGGATCTTGTGGCATCTTGGTTGAATGCTGAACTCTACCATACTGACTTTCGTCCTGTACCACTTTTGGAATCAGTAAAAATTGGAAATTCCATATATGACTCTTCAATGAAGCTTGTGAGGGAATTTCAACCCATTCCACATGTAAAGGGAGATGAGGACCATGTTGTTAGTTTATGTTATGAGACCATTCGTGATAACCATTCAGTATTACTTTTTTGTCCGTCAAAGAAATGGTGTGAGAAGCTGGCAGATACCATTGCCCGAGAATTTTACAATCTACACCGTCAAGCTGAGGGATTGGTAAAACCATCAGAATTCCCACCAGTAGTGCTGGAACAGAAAGACCTTCTGGAAGTGATGGATCAGTTAAGACATTTGCCTTCAGGACTAGACTCTGTATTACAGAAAACTATACCATGGGGAGTAGCATTTCACCATGCAGGCCTTACTTTTGAAGAGAGGGATATCATTGAAGGAGCCTTCCGTCAAGGTCTCATTCGGGCCTTGGCAGCAACTTCTACTCTTTCTTCTGGGGTGAACTTACCTGCACGTCGCGTGATTATTCGAACCCCAATTTTTGGTGGCCAACCTCTAGATATTCTTACTTATAAGCAGATGGTTGGTCGTGCTGGCAGGAAAGGAGTAGACACAGTAGGTGAGAGTATCTTAGTTTGTAAGAATTCTGAGAAATCAAAAGGCATAGCTCTACTTCAAGGATCTCTAAAACCTGTTCGCAGCTGTTTGCAAAGACGAGAAGGAGAAGAAGTAACTGGCAGCATGATACGAGCTATTCTGGAGATAATAGTTGGTGGAGTGGCAAGTACATCGGAAGATATGCAGACTTATGCTTCTTGCACATTTTTGGCTGCAAGTATGAAAGAAGGGAAGCAAGGAATTCAGAGAAATCCAGATTCTGTTCAACTTGGAGCAATTGAAGCCTGTGTGATGTGGCTATTAGAAAATGAATTTATCCAGATTACAGAAACCAGCGATGGAACAGAAGGAAAGGTGTATCATGCAACGCATCTTGGCTCGGCTACTCTTTCTTCTTCACTTTCTCCAACTGATACTTTAGATATTTTTGCTGACCTCCAAAGAGCAATGAAGGGCTTTGTTTTAGAGAGTGACCTTCATATTGTTTATCTGGTTACACCTATGTTTGAGGATTGGACTACTATTGATTGGTATCGATTTTTCTGTCTATGGGAGAAGTTGCCAACTTCCATGAAAAGGGTCGCAGAGCTTGTGGGAGTTGAAGAAGGGTTCTTGGCTCGCTGTGTGAAAGGAAAAGTAGTTGCCAGAACTGAGAGACAGCACCGACAAATGGCCATCCATAAAAGGTTTTTTACCAGTCTTGTGCTATTAGATTTAATCAGTGAAGTTCCCTTAAAGGAAATTAATCAGAAATATGGATGCAATCGTGGACAGATTCAATCTTTGCAACAGTCAGCTGCTGTTTATGCAGGGATGATTACAGTATTTTCCAACCGTCTGGGCTGGCACAACATGGAACTACTACTTTCTCAATTTCAGAAGCGTCTTACATTTGGCATCCAGAGGGAGCTGTGCGACCTGGTCCGGGTATCCTTACTTAATGCACAGCGAGCCAGGGCCCTCTATGCTTCTGGCTTTCTTACTGTGGCAGATCTTGCTAGAGCAAATATTGCTGAGGTGGAGGTGGTTCTCAAAAATGCTGTGCCTTTCAAAAGTGCCCGAAAGGCAGTAGATGAGGAAGAGGAAGCTGTTGAAGAACGTCGGAATATGCGAACTATTTGGGTGACTGGCAAAAAAGGTTTAACTGAAAGGGAAGCAGCAACCCTTATAGTGGAAGAAGCCAAAATCATTCTGCAGCAGGACTTAGTTGAAATGGGAGTGCAGTGGAATCCATATTCCGTTTTAAATTCTAGTACTCATTCATCGACCAGT---------------------AGTGAGTCAGAAGTGAAGGAACATACTTTTATACCCCAAACTAAGAGATCTCGTAAAATA------------------TTA---ACATCAAAGAGCAAAAGTAACACGATA---GTTAGTGATTCTTATGTTAAGCAT------TCACCAAATGTAATACAA---GATTTAGATAAAAGTAGAGAG---CATATACGTTCTTTTTATTGTACGTTCCAGGATAGGAATCAAGAACATCAGAGACGTTCCATCTTCAGAGCCAGAAAACGGGCTTCCTTGGACATAAGTAAAGACAAGACAAGAACCTCTCCGAATGATGGAAAAACAAGCACTAAAAAAGTTGTTCAGACTTTCTCATTTGAGAAAACAAAGACGGCAGCATTGAATTTTAGTTCAGAAAAGATGAGCACATCTTTTCAATCTTGGAAACATAGT---AAGCATCCAAAACAAACTAGGGACAGTAGCCCTCTGAAAGACTCTGGAATG------TATAGAATTGACCTACAAGGACAGACT------AGTCCTATTCTTTGTGAGGACCCACTT---ACCTTAGATGAGAAGAATATGGAATTTAGAAATCCAGGGCCATTTGCT---AAAAATATATCTTTTTGTGCTGAGGAAAAATGTAACAAAACATCATTCCCATTACAAATAAAGCAAAGTTGTTCAAGGAACAAAACAATAACTAATGATACTCTTGTGGAACATTTCATCACAGCATCCCAGAGTAAAAACATGGATTATCAAGCCACTTGGGTGGTTAGTGAAAATGGAAGAGGATTAGCTCTTGTTGAGACAGAAAAATTAAATGAAGTG---CTG---CTGCAAAATGATTCAGAAAACCAGAATGTTTATGTGAACCACCATGACACTTATCCAATTAACCACTGCCCAGAAAAGCAA---TCTGATAAACAGACAAATACTTATACCAAACAGAAAAACATAGTAGAGAGACAAATGCCCTGTGAGGCA---GTCAGTAGTTATGTGAATAGAGACTCAAATGTT---ATGACTATTAAATGTGAAAGTATAAAGTTTAATACTGAGGAAAATAAACTAAATCATTTT---CAGGCATTAGGAGATAATATACACAAAACTGAGATATCCAGTGGAATA---CTGTCAACTGAAACATTTGGTAAATTAGGAGGCCAGCATGAGAATTTTCTAAATACCTCCAGAATACAAGAAAAAACAGATACTTATGCAACAAACAAAACT------AATCATGTTTCTGACTTAGGTTTAGTC---CCCTGTGATTTTGAAGATAGTTTCTACCTGGATACTCAGTCAGAGAAAATGATACAACAGGTGGCAACTGGAAATGCCAAACAA---AGCGCAAAAGACACC---AACCTGGCAGCAGGGATAATGCAGAAGAGCTTAGACAAACAGAACTCGATTAGCTCTTTTCAGAATGAATTTCATATTACTTTTCCTGGTGAACAGCATTCTTCAGAAAGGACTGATACAGATCATTTGAGCTGTAAGACTGTAGGTACTATG---AAACAAAGAACTGATTCTCATGGGGTTGATATCCTGACTCCAGAAAACCCAATTTTTCATTCTCCAATACTATTGGAGGAAAATGCTCTTTGTTTTAAA------------GGGAATGAACTTTCTGTTACTGACTCTCAATTAAATAATTTTCTTCAAGATTATCAAACACAGGAAACTGTGAAACCAGTCATACCTCTGGTTCCTCAAAAGACAACTCCCACTGGTAAAGAAGGAGAATGTCTGCCAGTTCCTGAAACAAGTTTGAATATGAGTGATAGTTTATTATTTGACAGTTTCAGTGAAGACTACCTAGTAAAAGAACAACCACCTGATGTGCAAGCAAAAGAACCC---CTT---CCTTCTGAAATAACATCAAACCATTTCAGTGATTCTCTGTGTTTACAACAAGAAGACCCAATTAAAAAATCAAATATGAATAAGAAGGAAGAT---ATCCAGCAGCAGTTGACTTGTTTTAGTGATGAATCTATTATGTTTTCAGAAATGGATACTGTTCAGATGGTTGAAGCTTTGGACAATGTAGGTATATCTTCTGTCCAAGAGAAACATGATACTGTAGTATCTCTTAAAGCGTTAGAACTAAGTGATCCGGTGATTATAGGTAATGACCACTCCCAAGAAGAAGTAATTGGAGGAGATCAAGAT---GAAAGGGCTCAGAAGTCCAAATTAACTGAGACAGGGCAAAACCATTCATTCATATGGTCAGGAACATCATTTGATCTAAGTCCAGGGCTACAAAGGATTTTAGATAATGTGTCCAGTCCTCCAGGAAATGAAAAGCTA------AAATTAACGACTATAAATACATCTCATTTG------AAAAGAAAAAATACAGAGTTAAATGAGAAACAGGATTCAATTTCAAATTTGGAGACAAATCAAGTTCAGGGATTTTCATTTTCCCCTAATACTGAATTAAAAAAC---AAGATTGAGGCACTAGAGAACAATGCCAATCATGGTGAAACCTCATCCCTCCTGCCTTGTAAAGAAAGCTGTATAGTTGATGATAATGGTCTCATTCCTCCCACACCCATTCCAGCA------------TCTGCTTCTAAGCTGGCATGTCCAGGGATTCTTGGACCACCT---GTGAAACTTTGGAAAACTAGTAGTAGTGTTTTACAATCTGGTGAAAGTTCTTCATTTGGCTTACCTTTGGATATTAAAGACCACGATTTAAATCCAGAGAATAGAAATGATTTCAAAGAT---GACAGCCGTATTAGCGATGCAAGCTTTTCACTGCAGTCATCACAGGATGGATTTCAGTTAACTCCAGCCTCATGCAGTTCAGAAAGTTTGGCCATAATTGATGTAGCAAGTGACCAAACTCTTTTTCAAACATTCATTAAGGAGTGGCAGTGCAAAAAGCGATTTTCTATCTCACTGGCTTGTGAAAAGGTTAGATGTTTGACATCTTCTAAAACTGCTACTATTGGTGGTAGATTTAAGCAAGCTAGCTTACCTCAGGAAACTCCTATTAGAGATGATGGATTTCCCGTTAAAGGCTGTGATGACATCTTGGTGGTTGGACTGGCAGTATGCTGGGGTGGAAGGGATGCTTATTATTTTTCTTTGCAAAAAGAGCAAAAG---CATTCTGAAATTAGTGCCAGTTTGGTTCCACCTTCTCTGGATCCAAGCGTGACTGTGAAAGACAGGATATGGTACCTTCAATCCTGCTTGCAAAAGGAATCCGATAAGGAACGTTCTGTTGTCATCTATGACTTCATCCAGACCTATAAAATTCTTCTG---TCTTGTGGCATCTCCCTCGAGCAAGGTTATGAAGATCCTAAGGTGGCATGCTGGTTACTAGATCCAGATTCTAAGGAGCCAACTCTTCATAGCATAGTTACCAGTTTTCTTCCTCATGAGCTTCCACTCCTAGAAGGGATGGAGACTGGCCAAGGAATCCAAAGCCTGGGGCTGAATGTCAGCACTGAGCATTCTGGGCGATATAGAGCATCTGTAGAGTCCATTCTCGTCTTCAACTCTATGAATCAACTCAACTTATTGTTGCAGAAGGAAAAACTTCAAGATGTTTTCCATAAAGTGGAAATGCCCTCTCAGTACTGCTTGGCCTTGCTAGAACTAAATGGAATCGGCTTTAGTACTGCAGAATGTGAAAGTCAGAAACACGTAATGCAAGCCAAGCTGGATGCAATTGAGACGCAGGCCTATCAGCTAGCCGGCCACAGTTTTTCTTTCACCAGTTCAGAGGACATCGCTCAGGTT---TTATTTTTGGAATTGAAGTTGCCACCAAATGGAGAGATGAAAAACCAAGGCAGCAAGAAAACTTTGGGTTCTACCAGAAGAGGGAATGACAACGGACACAAGCTAAGGCTGGGAAGACAGTTCAGCACTAGTAAGGATGTTTTAAATAAATTGAAGGCATTACATCCTTTACCAGGCTTGATACTAGAATGGAGAAGAATCACTAATGCAATTACCAAAGTGGTCTTTCCCTTGCAGCGGGAAAAGCGCCTGAATCCTTTTCTTGGAATGGAAAGAATCTATCCTGTATCACAATCACACACTGCTACAGGACGAATAACCTTTACAGAACCAAATATTCAGAATGTGCCAAGAGATTTTGAGATCAAAATGCCAACACTAGTAGGGGAAAGCCCACCTTCCCAAGCCATAGGCAAAGTCTTGCTTCCCATG---GGCAGAGGACAAAAT---AAGAAGGGTCGTAGCCTGAACCTTGGGCGCCAGGCACAGATGGAAGAGAGAGCTGCAGATAGAGGAATGCCATTTTCGGTTAGCATGCGACATGCCTTTGTGCCTTTCCCAGGTGGTTTAATATTGGCTGCTGATTACTCTCAGCTTGAACTGAGGATCTTGGCTCATTTATCCTGTGACCGTCGTCTCATTCAAGTATTAAACACTGGAGCTGATGTTTTTAGGAGTATTGCAGCAGAATGGAAGATGATTGAACCAGATTCTGTTGGGGATGATCTGAGGCAACAAGCAAAGCAGATTTGCTATGGAATCATTTATGGAATGGGAGCTAAAGCTTTGGGAGAGCAGATGGCCATTAATGAAAATGATGCTGCATGCTATATTGACTCCTTCAAATCCAGATACACAGGGATTAATCATTTCATGAAAGAGACAGTGAAGAATTGTAAAAGAGATGGGTTTGTTCAGACCATTTTGGGAAGGCGTAGATATTTGCCGGGAATCAAAGACAACAACCCTTATCATAAAGCTCATGCTGAGCGTCAGGCTATCAATACAACAGTCCAGGGATCAGCGGCTGATATTGTCAAAATAGCCACCGTTAACATTCAGAAGCAATTAGAGGCCCTGCACTCAACCTTCAAATCCCATGGTCATCGAGAGGGCGTGCTCCAAAGTGACAAAACA---GGATTGTTACCAAAGAGAAAACTGCAAGGGATGTTCTGCCCAATCAGAGGAGGCTTCTTCATCCTTCAACTCCATGATGAACTCTTATATGAAGTGGCAGAAGAGGATGTTGTTCAGGTAGCTCAGATTGTCAAGAATGAGATGGAAAATGCCATAAAACTTTCTGTGAAACTGAAAGTGAAAGTGAAAATAGGTGCCAGCTGGGGAGAGCTGAAGGACTTTGATGTA---
>HLmanJav1
ATGAATCTTCCGCGCTGGAGCGGGAAACGGCGGCGT---TCAACGTCAGGCTCAGACCCCTTCTCGGGGAGCGGC---GGT---------GACAGCAGTGACAGCCCG---------------------------CTGCCCGCCTCGAGGCCGGTGCTGAGCCCGCCCCCGGGCCTCGCCCGCAGCCTGAAGGACCGTGGCCGGCCGCCGGCCGCAGCTGCA------GGGGAATGCAAGCAGACAGATTCTGACGATCAAATAGACAAACTGCTACTGGCAAATTGGGGACTTCCTGGAGCAGTTCTGGAGAAATATCACAGTTTTGGTGTAAAAAAGATGTTTGAATGGCAGGCAGAGTGCCTTTTGCTTGGAGGAGTCTTGGAAGGAAAGAATTTAGTCTATTCAGCTCCTACAAGTGCTGGGAAGACTCTTGTTGCTGAATTGCTTATTTTGAAGCGGGTTTTGGAAATGCGAAAGAAAGCTTTGTTTATTCTGCCCTTTGTCTCTGTGGCTAAAGAGAAGAAATACTATCTCCAG---AGTCTATTTCAGGAAGTAGGAATAACAGTAGCTGGTTATATGGGCAGTACCTCTTCAAGAGAGCGCTTCTCTTCCATGGATGTTGCTGTCTGCACAATTGAGAGAGCCAATAGTTTGATCAATCGCCTAATAGAGGAAAATAAGATGGATCTATTAGGAATGGTGGTTGTGGATGAATTGCATATGTTGGGAGACTCTCACCGAGGGTATCTGCTGGAACTTTTGCTGACCAAGATCTGCTATATTACTCAGAAATCAGCATCTTGCCAAGCAGATTCAGCCAGTCCTCTGTCTAATGCTGTGCAGATCGTCGGCATGAGTGCTACTCTTCCTAATTTGGAGCTTGTGGCTTCCTGGTTGAATGCTGAACTCTACCATACTGACTTTCGTCCTATACCACTGTTGGAGTCAGTAAAAATTGGAAATTCCATATATGACTCTTCAATGAAGTTTGTTAGGGAATTTCAACCCATGTTACAAGTGAAAGGAGATGAGGACCATGTTGTTAGTTTATGTTATGAGACCATTTGTGATAACCATTCAGTGTTACTTTTTTGTCCATCAAAGAAATGGTGTGAGAAGCTAGCTGATATCATTGCCCATGAGTTTTACAGTCTACACCATCAAGCTGAGAGATCGGTTAGATCATCTGAACTTCCACCAGTGATACTGGAACAAAAGGGCCTCTTAGAAGTAATGGATCAGTTAAAACGTTCACCTTCAGGACTGGACTCTGTATTACAAAAGACTGTACCATGGGGAGTAGCATTTCATCATGCAGGTCTTACTTTTGAGGAGAGGGATATCATTGAAGGAGCCTTTCGTCAAGGTCAGATTCGTGTCTTAGCAGCAACTTCTACTCTTTCATCTGGGGTGAATTTACCTGCACGTCGTGTAATTATTCGGACTCCTATTTTCAGTGGTCGGCCTCTAGATATTCTTACTTATAAGCAGATGGTTGGTCGTGCTGGTAGGAAAGGAGTAGACACAGTAGGTGAGAGTATATTAGTTTGTAAGAACTCTGATAAATCAAAAGGCATAGCTCTGCTTCAGGGATCTCTAAAACCTGTTTGTAGCTGTCTGCAAAGAGGAGAAGGAGAA---GTAACTGCAAGCATGATAAGAGCTATTCTGGAGATAATAGTTGGTGGAGTGGCTAGTACATCAGAAGATATGAAGACTTATGCTTCTTGCACATTTTTGGCTGCAAGTATGAAAGAAAGGAAGCAGGGAATTCAGAAAAATCAAGATTCTATTCAACTTGGAGCGATTGAGGCCTGTGTGATGTGGTTGCTAGAAAATGAATTCATCCAGATTACTGAAAGTAGTGATGGAACTGAAGGAAGAGTGTATCAACCAACACATCTTGGTTTGGCAACTCTTTCTTCTTCACTTTCTCCGACTGATACTTTAGATATTTTTGCTGACCTCCAAAGAGCAATGAAGGGTTTTGTTTTAGAGAATGATCTGCATATTGTCTATCTGGTTACACCTATGTTTGAAGATTGGACTATTATTGATTGGTATCGATTTTTCTGTTTATGGGAGAAGCTGCCAACTTCTATGAAACGGGTGGCAGAGCTAGTGGGAGTTGAAGAAGGGTTCTTGGCTCGCTGTGTGAAAGGGAAAGTGGTAGCCAGAACCGAGAGACAGCACCGACAAATGGCCATCCACAGAAGGTTTTTTACCAGTCTTGTGCTATTGGATTTAATAAGTGAAGTTCCCTTAAAGGAAATTAATCAGAAGTATGGATGCAGTCGTGGACAGATTCAATCTTTACAACAGTCAGCTGCTGTTTATGCAGGGATGATTACCGTATTTTCCAACCGTCTGGGCTGGCACAACATGGAACTACTACTTTCCCAGTTTCAAAAGCGTCTTACATTTGGCATTCAGAGGGAGCTCTGTGACCTGGTCCGTGTGTCCTTACTTAATGCACAGCGAGCCAGGTCCCTCTATGCTTTTGGCTTTCTAACTGTTGCAGATCTTGCCAGAGCAAATATTGCTGAGGTGGAGACTGCTCTGAAAAATGCTGTGCCTTTTAAAAGTGCCCGAAAAGCAGTGGATGAGGAAGAGGAAGCAGCTGAAGAACGTCGCAATGTGCGAACTATTTGGGTGACTGGCAGAAAAGGTTTAACTGAAAGGGAAGCAGCAGCCCTTATAGTGGAAGAAGCCAGGATGATTCTGCAGCAGGACTTAGTTGAACTGGGAGTGCAGTGGAGTCCATATTCACTTTTAAATTCTGATACACCCTCATTGACCAGC---------------------AGTGAGTCAGAAGTAAAGGAACACAAATTTATATCCCAAACTAAGAGTTCTTGTAAAAGA------------------TTA---ACATCAAAGAAGAAAAATAACACAATA---TTTAGTGACTGTTCTGTTAATCAT------TTACCAAATACAGTGCAA---GATACAGATAAAAGCCAACAG---CATACAAATTCCTTTGATTGTAAGTTTCAGGATGGGAATCAAGAATGGCAGGGACAGTCCACTTCCAGAGCAAGAAAATGGGCTTCTTTGAGTATCAATAAAGAGAGGCTAGGAACTTCTTTGAATGAGAGAAAAGCAAGCACTAAGAAAGTTGTTCATACTTTCTCATTTGAGAAAACAAAAAAA---GCTTTGACGTTCAGTTCAGAAAAGAAGAGTACAACTTTTCGATCTTGGAAACATACT---AAGCATCTAAAACGACCCAGAGACAGTAGCCCTGTGAAAAACACTGGGATG------TTTAGAACTGAGCTACAAGAACAGACTATGTGTAATACTGTTCATTGTGAAGACTCATTT---ACCTTAGATGAGAAGAATATGGAATTTAGAAGTCCAGGGCCATTTGCTAAAAAAAATGTATCTTTCTGTGTTGAGGGGAAATATAACAAAGCATCATTCCCATCGCAAACAAGACAAAATAATTCAAGGAACAAAACAAAATCTAGTGATATTCTTGTGGAACATTTTATCACAGGATCCCAGTGTGAAAAAGTGACTTGTCAACTCACTAGTCTGGTTGGTGAAAATGAGGGAGGATTAGCTCTTGTTGAGTCAGAAAAACTGAACAAAGTG---CTG---ATACAAAATGATTCAAAAAGCCAGACTGTTTATATGAAACACCAGGACACCCATCCAATTAACCAGTGCCTGGAAAAGCAG---TCTGATAAACACACAAATACTTATACCAAACAGAAAAAAGTAATAGAGAGACAAATACCCAGTGAGACA---GTCAGTAGTTATGTGAATGGAGACTCAAATGTT------ACTATCAAAAGTGAAAATACAAAGTTTTATGCTAAGGAAAATAAATTAAATAATCTT---CAGGTATCAGGAGATAATGTAAGCAGCACTGAGATACTCAGTGGAGTACATCTACCAACTGGAGCATTTGCGAACTCAGGAGACCAGCACAAGAATTTTCTAAATATCTCTGGAATACAAGAAAGAACA---GCTTATGCAGCAAACAAAACTAAAAAAAATCATGTTTCTGGCTTAGGCTTAACTAGAGCCTGTGACTTTGAAGACAGCTTATACCTGGATACTCAATCAGAGAAAATGATACAACAGATGGCAATTGAAAATACCAAACAA---GAAGCAAAGGACAGC---AACCTGGCAATAGGGATGATGCAGAAGAACTTACACAAGCAG---------AGCTCTTTGCAGAATGATATTCACATTGCTTTTCCTGGTGAACAGCATTCTCCAGGAGTGACAAATACAGATCATTTGGAACTTAAGACTGTGGGTACTTTG---AAACAAAGCACTTATTCACATGGGGTTGATATCCTGACTCTACAAAGTCCAGTTTTTCTTTCTCCAATACTACTGGGGGAAAGTGGCCCTTGTTTTAAA------------GGGAATGAACTTTCTGTTACTGACTCCCAGTTAAATAGTTTTCTTCAAGGTTATCAAACACAAGAAACTGTGAAACCATTTATAGCTCTGGTTCCTCAAATGAGAACTCCCACTGATATAGAAGTAGAATGTCTGCCAGTTCCTGAAACAACTTTAAATTTGAGTGATAGTTTACTATTTGACAGTCTCAGTGACGACTACCTAGTAAAAGAACAACCACCCAGTGTACACATGAAAGAACCC---CTT---TCTTCTGAAATG---TCAGACCATTTCAGCAATTCTGTGTGTCTACAACCAGAGAGCCCAATCAAAAAATCAAATATGAGTGAAAATCAAGAT---AATCAGCAGCAGCTGACTTTTTGCAGTGATGAGTCTATTATATTTTCAGAAATGGATTCTTCTCAGATGGTTGAAGCTTTGGACAATGTAGATGTATTTCCTGTCCAAGAGAAACATAATCTTGCAGAATCTGTTACAGCATTAGAACTAAGTGATCCGTTGATTGTAGGTAATGCTTATCCCAAAAGAGAATTAATTGGAGGAGATAAAGAT---GAAAAGTCTCAAAAATCCAAATTAACTGGGACAAAGCAAAATAAATCATTCTTATGGTCAGGGGCATCATTTGAATTAAGTCCAGGACTGCAAAGGATTTTAGATAAAGTGTCCAGTCCTCTAGAAAGTAAAAAACAA------AAATTAACCACTATAAACTTGTCTTGTTTG------AAAGAAAAATATACAGAGTTAAATGACAAACAAAAAGTTATTTCAAATTTGGAGTCAAATCAAGTGCAGGGAATTTCATTTTCCCCTGATACTGAAGTTAAAAAAAGGAAGATTGAGGCACTAGAGAACAATACCTTTCATAATGAAAAATCATCTGTCTTGCCATATAAAGAAAGTTGTATAGTTGATGACAATGAACTCATTCCTCCTACACCCACTCCAGCA------------GCTGCTTCTAAGATGGCATTTCCAAGTATTCTTGGAACATCTTCCACAAAATTTCAGAAAACT---AGTAGTGTTTTACAGCTTGATGAAAGTTACTCACTTGGCTCATCTTTGGATATTAAAAACAATGATTTAAATCCAGAGGGTAGAAATGGTTTAAAGGAC---AGCAGTCCTATTAGAGACACAAGTTTTTCACTGCAGTTATCACAGGATGGATCACAGATACCTCCAGTCTCATTCAGTTCAGAAAGTTTGGCCATAATTGATGTAGCAAGTAACCAAGCTCTCTTTCAAACATTCATTAAGGAATGGCAGTGCAAAAAGCGATTTTCCATCTCACTGGCTTGTGAAAAGATCAGTAACTTGACATCTTCTAAAAGTGCTACTATTGGTAGTAGGTTTAAGAAAGTTAATTCACCTCAGGGAACTCCTATTGGAGATGATGGATTTCCTGTTAAGGGTTGTGATGACATCTTGGTGGTTGGGCTGGCAATATGCTGGGGTGGAAGAGATGCCTATTATTTTTCATTGCAGAAGGAACAAAAG---CATTCTGAAATTAGTGCCAGTTTGGTCCCACCTTCTCTGGATCCAAACCTGACCGTGAAAGACAGAATTTGGCACCTTCAATCCTGCTTGCAAAAGGAATCTGATAAAGAACGTTCTGTTATCGTCTATGACTTCATTCAGAGCTATAAAATTCTTCTTCTGTCTTGCGGCATCTCCCTGGAACAAAGTTATGAAGATCCAAAAGTGGCATGCTGGTTACTAGATCCAGATTCTAAGGAGCCGACTCTTCACAGCATAGTTACCAGTTTTCTTCCTCATGAGCTTCCACTCCTGGAAGGGATAGAGACTGGCCAAGGAATTCAAAGCCTAGGACTGAATGTCAGCACTGAGCATTCTGGGCGATACAGAGCATCTGTGGAGTCTATTCTTGTCTTCAACTCTATGAACCAACTCAATTCTTTGTTGAAGAAGGAAAATCTTCAAGATGTTTTCTGTAAAGTGGAAATGCCCTCGCAGTACTGCTTGGCCTTGTTAGAACTAAATGGAATCGGCTTTAGTACTGCAGAATGTGAAAGTCAGAAACACATAATGCAAGCCAAGCTGGATGCAATTGAATCTCAGGCCTATCAACTAGCTGGCCACAGTTTTTCCTTCACCAATTCAGATGACATCGCTGAGGTT---TTATTTTTGGAATTGAAATTGCCACCAAATGGAGAGATTAAAAACCAAGGCAGCAAGAAAACTTTGGGTTCTACCAGAAGAGGCAATAACAATGGACGCAAGCTAAGGCTGGGAAAACAGTTCAGCACTAGTAAGGATGTTTTAAATAAATTAAAAGCATTACATCCTTTACCAGGATTGATATTAGAGTGGAGAAGAATCACTAATGCTATTACCAAAGTGGTCTTTCCTCTGCAGTGGGGAAAGCATCTGAATCCTTCTCTTGGCATGGAAAGAATCTATCCTATATCACAGTCACACACTGCTACAGGACGAATAACCTTTACAGAACCAAATATTCAGAATGTGCCAAGAGACTTTGAGATCAAAATGCCAACACTAGTCGGGGAAAGCCCACCTTCCCAAGCCCTAGGCAAAGGACAATTTCTCCCT---GGCAGAGGGAGAAAT---AAGAAGGGCTGTGACCCAAACCCTGGGCACCAGGCGCAGGCGGAGGAGAGAGCCTCGGACAGAGGGATGCCGTTTTCCATCAGCATGCGACATGCCTTCGTGCCCTTCCCGGGTGGTTTAATATTAGCTGCTGATTACTCTCAACTTGAGCTGAGGATTTTTGCTCATTTATCCCAAGATCATCGTCTCATTCAAGTATTGAACACTGGAGCTGATGTTTTCAAGAGTATTGCAGCTGAATGGAAGATGGTTGGGCCAGAGTCTGTTGGGGATGATCTGAGGCAACAAGCAAAGCAGATATGCTATGGAATCATTTATGGAATGGGAGCTAAATCTTTGGGAGAGCAGATGGCCATTAAAGAAAATGATGCTGCATGCTACATTGACTCCTTCAAATCCAGATACACAGGGATTAATCATTTCATGAGAGAGACAGTGAAGAATTGTAAAAGAGATGGGTTTGTTCAGACCATTTTGGGAAGGCGTAGATACTTACCAGGAATCAAAGACAACAACCCTTATCACAAAGCTCACGCTGAGCGTCAAGCTATCAACACGACAGTCCAAGGTTCGGCAGCTGATATTGTCAAAATAGCTACAGTTAACATTCAGAAGCAATTAGAGACCTTCCATTCGACCTTCAGATCCCATGGACATCGGGAGGGTGTGGTCCAACATGACAGAACA---GGATTGTTACCAAAGAAAAAACTGCAAGGGATGTTCTGTCCAATCAGAGGAGGCTTCTTCATCCTTCAACTGCACGATGAACTCTTATATGAAGTGGCAGAAGAGGATGTCGTTCAGGTAGCTCAGATCGTAAAGAATGAAATGGAAAGTGCCATAGAACTGTCTGTGAAACTGAAAGTCAAAGTGAAAATAGGTTCCAGCTGGGGAGAGCTGAAGGACTTTGATGTG---
>canFam3
ATGAACCCTCCGCGCCGGAGTGGGAAGCGGCGGCGT---TCAGCCTCAGGCTCGGACTCCGTGTCTGGGAGCGGC---GGT---------GACGGCAGTGACGGCCTC---------------------------CTGGCCCCCCGCGGACCGGTGCTCAGCCCACCCCCGGGCCTGGGACGCCGCTGCAGGGACCGCGGGCGGCTG---GCCGCAGCTGCA------GGGGAATGCAGGCAGACGGTTGCTGACGATGGAACAGACCAGCTGCTGTTGGCCAACTGGGGACTGCCCGTAGCGGTGCTGGAGAAGTATCACAGTTACGGCGTAAAAAGGATGTTTGAGTGGCAGGCAGAGTGCCTTTTGCTTGGACAAGTGCTGGAAGGAAAGAATTTGGTCTATTCAGCTCCTACAAGTGCTGGGAAGACTCTCGTTGCTGAATTACTTATGTTGAAGCGGGTTTTAGAAATGCGGAAGAAAGCTTTGTTTATTTTGCCCTTTGTCTCTGTGGCTAAAGAGAAGAAATACTATCTTCAG---AGTCTGTTTCAGGAAATAGGAATAAATGTGGATGGTTATATGGGCAGTACCTCTCCAACAGGGCATTTCTCTTCTTTGGATATTGCTGTCTGCACAATTGAGAGAGCCAATGGTCTGATCAATCGCCTCATTGAGGAAAATAAGATGGATCTATTGGGAATGGTGGTTGTGGATGAATTGCATATGCTGGGAGACTCTCACCGAGGGTACCTGCTGGAACTTTTGCTCACTAAGATTTGCTATATTACTCACAAGTCAGCATCTTGCCAGGCAGATTTAGCCAGTCCTCTATCTAATGCCGTGCAGATTGTTGGCATGAGTGCTACTCTTCCCAATTTGGAGATTGTGGCTTCCTGGTTGAATGCTGAACTCTACCACACCAACTTTCGTCCTGTACCACTGTTAGAGTCCGTAAAAATTGGAAATTCTATATATGACTCTTCAATGAAACTTGTGAGGGAATTTCAGCCCAATCTGCAAGTAAAGGGAGATGAGGACCATGTTGTTAGTTTATGTTATGAGACCATTTGTGATAACCATTCAGTATTAATTTTCTGTCCATCAAAGAAATGGTGTGAGAAGTTGGCAGATATCATTGCCTGTGAATTTTATAATCTACACCATCAAGCCACGGGATTGGTAAGATCATCTGAACTTCCTCCGGTGGTATTGGAACAAAAGGGTCTCCTAGAAGTGATGGATCAGTTAAAACGTTCACCTTCGGGACTGGACTCTGTATTACAAAAAACTATACCATGGGGAGTAGCATTTCATCATGCAGGTCTTACTTTTGAGGAGAGGGATATCATTGAAGGAGCCTTCCGTCAAGGTCAGATTCGGGTTTTGGCAGCAACTTCTACTCTTTCATCAGGGGTGAACCTACCAGCACGTCGTGTAATTATTCGGACTCCTATTTTCGGTGGTCAACCTCTAGATATTCTTACTTATAAGCAGATGGTTGGTCGTGCTGGCAGAAAAGGGGTAGACACAGTAGGTGAGAGTATCTTAGTTTGTAAGAACTCTGAGAAATCAAAAGGCATAGCCCTACTTCAGGGATCTCTAAAACCTGTGCGTAGCTGTTTGCAAAGACAGAAAGGAGAAGAAGTAACTGCGAGCATGATAAGAGCTATTCTGGAGATCATAGTTGGTGGAGTGGCAAGTACATCACAAGATATGCAGACTTATGCCTCTTGCACATTTTTGGCTGCAAGTATGAAAGAAGGGAAGCTGGGAAGTCAGAAGAATCAAGATTGTGTTCAACTTGGAGCAATTGAGGCCTGTGTGATGTGGCTGCTAGAAAATGAATTCATCCAGATTACTGAAACTGGTGATGGAACAGAAGGAACAGTGTATCATCCAACACATCTGGGTTCAGCAACTCTTTCTTCTTCACTTTCTCCAACTGATACTTTAGATATTTTTGCTGACCTTCAAAGAGCAATGAAGGGCTTTGTTTTAGAGAATGATCTACATATTGTTTATCTGGTTACACCTATGTTTGAGGATTGGGCTACTATTGATTGGTATCGATTTTTCTGTTTATGGGAGAAACTGCCAACTTCTATGAAACGAGTGGCAGAGCTAGTGGGAGTTGAAGAAGGGTTCTTGGCTCGCTGTGTGAAAGGAAAAGTAGTAGCGAGAACTGAGAGACAGCATCGCCAGATGGCCATCCATAAGAGGTTTTTTACCAGTCTTGTGCTATTAGATTTAATCAGTGAAGTTCCCTTAAAGGAGATTAATCAGAAATATGGATGCAGTCGTGGACAGATTCAATCTTTACAACAGTCAGCTGCTGTTTATGCAGGGATGATTACCGTATTTTCCAACCGTCTGGGCTGGCACAACATGGAACTACTACTTTCTCAATTTCAGAAGCGTCTTACATTTGGCATCCAGAGGGAGCTGTGTGACCTGGTCCGGGTATCCTTACTTAATGCACAGCGAGCCAGGTTCCTCTATGCTTCTGGCTTTCTTACTGTGGCAGATCTTGCCAGAGCAAATATTGCAGAGGTGGAGGCTGTTCTGAAAAATGCTGTGCCCTTTAAAAGTGCCCGAAAGGCAGTGGATGAGGAAGAGGAAGCGGCTGAAGAACGTAGGCATATGCGAACTATTTGGGTGACTGGCAGAAAATGTTTAACTGATAGAGAAGCAGCAGCCCTTATTGTGGAAGAAGCCAAAATGATTCTGCAGCAGGACTTAGTTGAAATGGGAGTGCAGTGGAATCTACATTCCCTTTTAAATTCTGATACACAGTCATCACCCAGC---------------------AGTGAGTCAGAAGTAAAGGAACAGAAATTTGTACCCCAAACTAACGGATCTTGTAAAAGA------------------CTA---ACGTTAAAGAAAAAAAGTAACTTAATG---TTTAGTGATTCTTCTGCTAAGCAT------TCACCAAATACAGTGCAA---GATCTAGAGAAAAGTGGAGAG---CATACAGATTCCTTTTATTGTAAGTTACAGAATGGGAATCAAGAACACCAGGCACATGCCATTTCCAGGGCAAGAAAACAGGTTTCTTTGAATATAAATAGAGAGAAGCTAAAAACCTCTCTGAACGAGGGAAGAAGACACACTAAGAAAGTAGTTCAGACTCTCTTATTTGAGAAAACAAAAAAAGAAGCTCTGAATTTCAGTTCAGAAAAGATCAGTACTGCCTCTGGATCTTGGAAACATAGT---AAACATGTAAAACGATCCAGACACAGTAGCCCTGTGAAAGACACTGGGATG------GATAGAATTGATTTACAGGAACAGACTATGTCTAATCCTGTTTATTGTGAAGACTCATTT---ACCTTAGATGGAGAGAATATGGAATTTAGAAGTCCAGAGTCTTTTGCT---AAAAATGTAACTTTCTTTGCTGACGGAAAATATAGCAAAGCATCCTTCTCATCACGAAGAAAACAAAGT---TCAAAGAAAAAAACAGAAACTAGTGATATTCGTGTGGAACATTTTATCACACGATCCCAAAGTAAAAAAGTAACTTATCAACCCACTAGCATGGTTAGTGAAAATGGGAGAGGATTAGTT---GTTGAGTCAGAAAAAATAAACAAAGAACCAATG---GTACAAAATGATTCAAAAAACCAGAATGTTTATATAAAACAT---GACACCCATTCAATTAACCAGTGCCCAGAAAAACAT---TCTGATAAACAGACAAACACTTATATCAAACAGAAAAAAGTAATAGAGGGACAAATGCCCTGTGAGACA---GGTAGTAGTTATATGAATAGAGACTCAAATGTT------ATTATCAAGTGTGGAAGTACAAAGTTTAATGGTGAGGAAAATAAAACAAATAATCTT---CAGGTACCAGGAGATAATATAAGCAGTGATGAGATACTCAGA---ATACATCTCCCAACT---------GGAAAATCAGGC---CAGCATGAGAATTTTCTAAATACCTGTAGAACACAAGAAAAAACAGAGGCTTATACAGCAAACAAAACTAAGAATAATTGTGTTTCTGACTTAGGTTTAGCT---CCTTGTGAATTTGAAGATAGTTTCTACCTAGATACTCAGTCAGAGAAAATAATACATCAGATGGCAACTGAAAATGCCAAACAA---GGAGCGAAGGATGCC---AACCTGGCAATAGGGACGATGCAAAAGAACTTAGACAAACAGAGCTCGGTAAGCTCTTTTCAGAATGAGATTCATATTACTTTTCCTGGTGAACAACATTCTCCAGGAGTGACAAATACAGATCATTTGGAACTTAAGACTGTAGAGACTGTG---AAACAAGACACTGATTCCCATGGAGTTGGTATCCTGACTCCAGAAAGCTCAATTTTTCATTCTCCAATACTCTTGAGGGAAAATGGCCCTTGTTTTAAA------------GGGAGTGAACTTTCTGTCACTGACTCTCAATTAAATAGTTTTCTTCAAGGTTATCAAACACAAGAAACTGTGAAACCAGTTATGCCTCTGGTTCCTCAAAAGAGAGCTACCACTGGTATAGAAGTAGAATGTTCGCCAGTTCCTGAAACAAGTTTGAATTTGAGTGATAATTTACTGTTTGACAGTTTTAGTGAAGACTACCTAGTAAAAGAACAACCACCCGACATACAAGTGAAAGAACCC---TTT---TCTTCTGAACTAACATCAAACTATTTTAGTCATTCTATGTGTCTGCAACCAGAAGGCCCAATGAGAAAATCAAATACGAATGAGAATCAAGAT---AATCAGCATCAGTTCACTTGTTTCAGTGATGAGTCTGTTTTATTTTCAGAAATAGATTCTGCTCAGATGGTTGAAGCTTTGGACAATGTAGAAATATGTCCTGTCCAAGAGAAACTGAATACTGCAGTATCTCTTAGAGCATTGGAACTAAGTGATCCAGCAACTATAGGCAATGGTTATCCACAAAGAGAAGTAATTGGAGAAGATAAAGAT---GAAAGGTTTCAAAAACCCATGTTAATTGAAACAGGGGAAAATAATTCATTCACGTGGTCAGGGGCATCATTTGATTTAAGTCCAGGACTGCAAAGAATTTTAGACAAAGTGTCCAGTCCTCTGGAAAATGAAAAGCAA------AAATTAACCACTACCAACTTGTCTAGTTTTTTCAAACTAGAAAAAAATACTCAGTTAAATGACAAACAAAAAGTTATTTCAGATTTGGAGCCAAATCAAGTGGAAGGAATCTCATTTTCCCCTAATACTGAAGTAAAAAGC---AAGATTGGGACACTGGAGAATAATGCCCTTCATGGTGAAACCTCATCCCTTTTGCCTTGTAAAAAAAACTGTATAGTCGATGATATTGGACTCATTCCTCCTACACCCATTCCAGGA------------TCTGCTTCTAAGCTGGTATTTCCAAGTACTCTTGAAACCTCT---GTAAAACTTCGGAATACG---CATAGTGTTTTACAGCTTGGTAAAAGTTACTCATTTGGCTCATCTTCAAATATTAAAAACCAAGATTTAAGTTCAGAGAGTAGAAATGGTTTAGAAGAC---GATGGTCCTATTAGAGATACAAGTTTTTCACTGCAGTTATCACAGGATGGATTGCAATTAACTCCAGCCTCATTCAGCCCAGAAAGTTTGGCCATAATTGATGTAGCAAGTGACCAAACTCTCTTTCAAACATTCATTAAGGAGTGGCAGTGCAAAAATCGATTTTCCATCTCACTGGCTTGTGAAAAGATCAGTAATTTTACGTCTTCTAAAAGTGCTGCTATCGGTGGTAGATTTAAGCAAGTTAGCTCACCTCAGGAAACCCCTAATAGAGATGATGGCATTCCTGTTAAAGGTTGTGATGATATTCTGCTGGTTGGTCTGGCAGTATGCTGGGGTGGAAGAGATGCCTATTATTTTTCATTGCAGAAGGAACAAAAG---CATCCTGAC------------------CCACCGACGCGGGAACCAAGCCGGACGGGGAAAGACAGAATGGCGTACCCTCGACCCGGCTATCAAGAGGAAGCCGAGAAAAAACGGTCTACAATCAGCCATGACTTCATCCAGAGCTATAAAATTCTTCTTCTGTCTTGTGGTATCTCCCTGGAACAAAGTTATGAAGATCCTAAGGTGGCATGCTGGTTGCTAGATCCAGATTCTAAGGAGCCAACTCTTCACAGCATTGTTTCCAGTTTTCTTCCTCATGAGCTTCTCCTCTTGGAAGGGATAGAGACTGGACAAGGAATTCAGAGCCTGGGGCTGAATGTCAACACTGAGCATTCTGGGCGATACAGAGCATCTGTAGAGTCGATTCTTGCCTTCAATGCCATGAATCAACTCAATTCTTTGTTGAAGAAGGAAAACCTTCAAGATGTTTTCTGCAAAGTGGAAATGCCCTCTCAGTACTGCTTGGCCTTGCTAGAACTAAATGGGATTGGCTTTAGTACTACAGAATGTGAAAGTCAGAAACACATAATGCAAGCCAAGCTGGATGCAATTGAGATTCAGGCCTATCAACTAGCTGGACACAGTTTTTCCTTCACCAGTTCAGATGACATCGCTGAGGTT---TTATTTTTGGAATTGAAGTTGCCACCAAATGGAGAAATAAAAAACCAAGCCAGCAAGAAAACTTTGGGTTCTACCAGAAGAGGGAATGACAGTAGACGCAAGCTAAGGCTGGGAAAACAATTCAGCACTAGTAAGGATGTTTTAAATAAACTAAAGGCATTACATCCTTTACCAGGCTTGATATTAGAGTGGAGAAGAATCACTAATGCTATTACCAAAGTAGTCTTTCCTCTGCAGCGGGAAAAGCGTCTGAATCCTTTTCTTGGAATGGAAAGAATCTATCCTGTATCACAATCACACACTGCTACAGGACGAATAACCTTTATGGAACCAAATATTCAGAATGTGCCAAGAGATTTTGAGATCAAAATGCCAATACTAGTAGGAGAAAGCCCACCTTCCCAAGCCCTAGCCAAAGGCCTACTTCCCGTCTACGGCAGAGGAAGAGGT---AAGAGGAGTTGTGGCCCGAACTCTGGACACCAGGCACAGGTGGAGGAGAGAGCCTCAGACCAAGGAATGCCATTTTCAGTCAGTATGCGACATGCCTTTGTGCCTTTCTCAGGTGGTTTAATATTAGCTGCTGATTACTCTCAACTTGAACTGAGGATCTTGGCTCATTTATCTCACGATCGTCGTCTCATTCAAGTATTAAACACTGGAGCTGATGTTTTCAGGAGTATTGCAGCTGAGTGGAAGATGATTGAACCAGAGTCTGTTGGGGATGATCTGAGGCAACAAGCAAAGCAGATTTGCTATGGAATCATTTATGGAATGGGTGCTAAATCTTTGGGAGAGCAGATGGGCATTAAAGAAAATGACGCTGCTTGCTATATTGAGTCTTTCAAATCCAGATATACAGGGATCAATCATTTCATGAGAGAGACAGTGAAGAATTGTAAAAGAAATGGATTTGTTCAGACCATTTTGGGAAGGCGTAGATATTTACCAGGAATCAATGACAACAACCCTTATCATAAAGCTCACGCTGAGCGTCAGGCCATCAACACAACAGTCCAAGGCTCGGCGGCTGATATTGTCAAAATAGCCACAGTTAACATTCAGAAGCAATTAGAGACCCTCCACTCAACCTTCAAATCCCATGGTCATCGGGAGGGTATGCTCCAAAGTGAAAGAACA---GGATTGTTACCAAAGAGAAAACAGCAAGGGGTGTTGTATCCAGTCAGAGGAGGCTTTCTCATCCTTCAACTCCACGATGAGCTCTTCTATGAAGTGGCCCAAGAGGATGTCGTCCAGGTAGCTCATATTGTCAAGAATGAAATGGAAAGGGCCATAGAACTTTCTGTGAAACTAAAAGTGAGGGTGAAAATAGGTGCGAGCTGGGGAGACCTGAAGGACTTGGATGTG---
>ailMel1
ATGAATGTCCTGCGCTGGAGTGGGAAACGGCGGCGT-TTTCAGTATCAGGCTCGGACTCCTTCTCGGGAAGCGGC---GTT---------GACGGCTGTGACAGCCCC---------------------------CTGCTCCCCTCGGGGCCCGTGCTGAGCCCGCCCCCGGTACTT------------------------------------------GCA------GGAGAATGCAAGCAGACAATTCCTGACGATCAAATAGACAAGTTGCTGTTGGCAAACTGGGGACTTCCTGTAGCGGTTCTGGAGAAATATCACAGTTTTGGTGTAAAAAAGATGTTTGAATGGCAGGCAGAGTGCCTTTTGCTTGGACAAGTCCTGGAAGGAAAGAATTTAGTCTATTCAGCTCCTACGAGCGCTGGGAAGACTCTTGTTGCTGAATTACTTATGTTGAAGCGAGTTTTGGAAATGCGGAAGAAAGCTTTGTTTATTTTGCCCTTTGTCTCTGTGGCTAAAGAGAAGAAATACTATCTTCAG---AGTCTGTTTCAGGAAGTAGGAATAAATGTGGACGGTTATATGGGCAGTGCCTCTCCAAGAGGGCATTTCACTTCCTTGGATATTGCTGTCTGCACAATTGAAAGAGCCAATGGTCTGATCAATCGCCTCATAGAGGAAAATAAGATGGATCTATTAGGAATGGTGGTTGTGGATGAATTGCATATGCTGGGAGACTCTCACCGAGGGTATCTGCTGGAACTTTTGCTCACTAAGATTTGCTATATTACACACAAGTCAGCATCTTGCCAGGCAGATTTAGCCGATCCTCTATCTAATGCTGTGCAGATCGTTGGCATGAGCGCTACTCTTCCTAATTTGGAGACTGTAGCTTCCTGGTTGAATGCTGAGCTCTACCACACCAACTTTCGTCCTGTACCACTGTTAGAGTCAGTAAAAATTGGAAATTCTATCTATGACTCTTCAATGAAGCTTGTCAGAGAATTTCAACCCAATCTACAAGTAAAGGGAGATGAGGACCATGTTGTTAGTTTATGTTATGAGACCATTTGTGATAACCATTCAGTATTACTTTTCTGTCCATCAAAGAAATGGTGTGAGAAGTTGGCAGATATCATTGCCCATGAGTTTTATAATCTACACCATCAAGCCAAGGGATTGGTAAGATCATCTGAACTTCCGCCTGTGATACTGGAACAAAAGGCTCTCCTGGAAGTGATGGATCAATTAAAACGTTCGCCTTCAGGACTCGACTCTGTATTACAAAAAACTATACCATGGGGGGTAGCATTTCATCATGCAGGTCTTACTTTTGAAGAGAGGGATATCATTGAAGGAGCCTTCCGTCAAGGTCAGATTCGGGTTTTGGCAGCAACTTCTACTCTTTCATCTGGGGTGAATCTACCAGCACGTCGTGTAATTATTCGGACTCCTATTTTCAGTGGTCAACCTCTAGATATTCTTACTTATAAGCAGATGGTTGGTCGTGCTGGCAGGAAAGGGGTAGACACAGTAGGTGAAAGTATCTTAGTTTGTAAGAACTCTGAAAAATCAAAAGGCATAGCTCTACTTCAGGGATCTCTAAAACCTATTCGTAGCTGTTTGCAAAGACAAGAAGGAGAAGAAGTAACTGCGAGCATGATAAGAGCTATTCTGGAGATAATAGTTGGTGGAGTAGCAAGTACATCACAAGATATGCAGACTTATGCTTCTTGCACATTTTTGGCTGCAAGTATGAAAGAAGGGAAGCTGGGAATTCAGAAGAACCAAAAATCTGTTCAACTTGGAGCAATTGAGGCCTGTGTAATGTGGCTGCAGGAAAACGAATTCATCCAAATTACTGAAGCTAGTGATGGAACAGAAGGAAAAGTGTATCATCCAACACATCTCGGTTCAGCAACTCTTTCTTCTTCACTTTCTCCAACTGATACTTTAGATATTTTTGCTGACCTCCAAAGAGCGATGAAGGGCTTTGTTTTAGAGAATGATCTGCATATTGTTTATCTGGTTACACCTATGTTTGAGGATTGGACTACTATTGATTGGTATCGATTTTTCTGTTTATGGGAGAAATTGCCAACTTCTATGAAACGGGTGGCAGAGCTAGTCGGAGTTGAAGAAGGGTTCTTGGCTCGCTGTGTGAAAGGAAAAGTCATAGCAAGAACTGAGAGACAGCATCGCCAGATGGCCATCCATAAAAGGTTTTTTACCAGTCTTGTGCTATTAGATTTAATCAGTGAAGTTCCGTTAAAGGAAATTAACCAGAAATACGGATGCAGTCGTGGACAGATTCAATCTTTACAACAGTCAGCTGCTGTTTATGCAGGGATGATCACAGTATTTTCCAACCGCCTGGGCTGGCACAACATGGAACTACTACTTTCTCAATTTCAGAAGCGTCTTACATTTGGCATCCAGAGGGAGCTGTGTGACCTGGTCCGGGTGTCCTTACTTAATGCACAGAGAGCCAGGTTCCTCTATGCTTCTGGCTTTCTTACTGTGGCAGATCTTGCCAGAGCAGATATTGCGGAGGTGGAGACTGTTCTGAAAAATGCTGTTCCCTTTAAGAGTGCCCGAAAGGCAGTGGATGAGGAAGAGGAAGCAGTTGAAGAACGTAGGAATATGCGAACTATTTGGGTGACTGGCAGAAAAGGTTTAACTGAAAGGGAAGCAGCAGCCCTTATTGTAGAAGAAGCCAAAATGATTCTGCAGCAGGACTTAGTTGAAATGGGAGTGCAATGGGATCCATATTCCCTTTTAAATTCTGATACACAGTCATTGACCAGC---------------------AGTGAGTCAGAAGTAAAGGAACAGAAATTTATACTCCAAACTAAGAGATCTTGTAAAAGA------------------TTA---ACATCAAAGAAAAAAAGTAACTCGATG---CTTAGTGATTCTTCTGCTAAGCAT------TCACCAAATACTGTGCAA---GATTTACAGAAAAGTGGAGAG---CATACAAATTCCTTTTATGATAAGTTACACAATGGGAATCAAGAATGCCAGGCACATTCCATTTATAGAGCAAGAAAACGGGCTTCTTTGAATACAAGTAAAGAGAAGCTAAGAACCTCTCTGAATGAGGGAAAAACACACACTAAAAAAGTTGTTCAGACTCTCTTATTTGAGAAAACAAAAAAAGAAGCTCTGAGTTTCAGTTCAGAAAAGATGAGTACTGCCTCTGGATCTTGGACACATAGT---AAACGTGTAAAACAATCCAGACACAGTAGCCCTGTGAAAGACATTGGGATG------TATAGAATTGATTTACAGGAACAGACTATGTCTAATCCTGTTTATTGTGAAGACACATTT---TCCTTAAATGAGAAGAATGTGGAATTTAAAAGTCCAGAGCCTTTTGGT---AAAAATGTATCTTTCTGTGCTGAGGGAAAATACAGCAAAGCATCATTCTCATCACAAAGAGAGCAAAGT---TCAAAGAATAAAACAAAAACTAACGATATTCTTGTGGAACATTTTATCACACGATCCCAGAGTAAAAAAGTGAATTGTCAACCCACTAGTATGGTTAGTGAAAATGAAAGAGGGTTCACTGTTGTTCAGTCAGAAAAAACAAACAAAGTC---CTGATGGTACAAAATGACTCAAAAAACCGGAATGTTTATGTAAAACAT---GACACCCACTCAATTAACCAGTGCCCGGAAAAACAA---TCTGATAAGCAGACAAACACTTACACCAAACAGAAAGAAACAATAGAGAGACAAATACCCTGTGAGACA---GGCAGTAGTTTTATGAATAGAGACTCAAATGTT------ATTATCAAGTGTGGAAGTATGAAGTTTAATGGTGAGGAAAATAAATCAAATAATCTT---CAGGTATCAGGAGATAATATAAGTAGCACCGAGATACTCAGA---TTACATCTCCCAACT---------GGAAAATCAGGAGGCCAGCATGAGAATTTTCTAAATACCTCTAGAATACAGGAAAAAACAGATGCTTATGCAGCAAACAAAACTAAGAATAATTGTGTTTCTGACTTAGGTTTAGTT---GCTTATGAATTCGAAGGAAGTTTCTACCTGGATACTCAGTCAGAGAAAATAATACAACAGATGGCAACTGAAAATGCCAAACAA---GGAGCAAAGGATGCC---AACCTGGCAACAGGGATGATGCAGAAGAGCTTAGACAACAAGAGCTCGGTACACTCTTTTCAGAATGAGATTCATATTACTTTTCCTGGTGAACAACATTCTCCAGGAGTGACAAATACAGATCATTTGGAAGTTAAGACTGTAGCTGCTATG---AAACAAGGCACTGATTCACATGGGGTTGATATCCTGACTCCAGAAAGCTCAGTTTTTCATTCTCCAATACTCTTGAGGGAAAATGGCCCTTGTTTTAAA------------GGGAATGAACTTTCTGTCACCGACTCTCAATTAAATAGTTTCCTTCAAGGTTATCAAACACAAGAAGCTATGAAACCAGTTACACCTCTCGTTCCTCAAGAGAGAACTTCCACTGGTATAGAAGCAGAATGTCTGCCAGTTCCTGAAACAAGTTTGAATTTGAGTGATAGTTTACTCTTTGACAGTTTCAGTGAAGACTACCTAGTAAAAGAACAACTACCTGATAAACAAGCAAAAGAACCC---CTC---TCTTCTGCACTAACATCAAACCATTTCAGTCATTCTATGGGTGTGCAACCAGAGGGACCAATTAGAAAATCAAATATGAATGAGAATCAAGAT---AATCAGCAACAGTTGACTTGTTTCAGTGATGAATCTATTATATTTTCAGAAATGGATTCTGCTCAGATGGTTGAAGCTTTGGACAATGTAGAAATATGTCCTGTCCAAGAGAAACAGAATACTGCAGTATCTCTTAGAGCATTAGAACTAAGTGATCCAACGACTGTAGGTAATGATTATCCACAAAGAGAAGTAATTGGAGGAGATAAAGGT---GAAAGGTCTCAAAAACCCGAATTAACTGAGACAGGGGAAAATAATTCATTCTTATGGTCAGGGGCATCGTTTGATTTAAGTCCAGGACTGCAGAGACTTTTAGACAAAGTGTCCAGTCCTCTAGAAAATGAAAAGCAA------AAATTAACCACTCCAAACTTGTCTAGTTTG------AAAGGAAAAAATACAGAATTAAATGACAAACAAAAAGTGATTTCAAATTTGGAGCCAAATCAAGTGCAGGGAATCTCATTTTCCCCTAATACTGAAGTAAAAAGC---AAGATTGGGGCTCTGGAGACCAATGCCTTTCAT---GAAACCTCATCCCCCTTGCCTTGTAAAGAGAACTGTATAGCTGATGATAATGGACTCATTCCTCCTACACCCATTCCAGCA------------TCTGCTTCTAAGCTGGTATTTTCAAGTATTCTTGGAACATCTTCTGTAAAACTTCGGAAGACA---CACAGTGTTTTACAGCTTGATGAAAGTTACTCATTTGGCTCATCTTCAAATATTAAAAACAGAGATTTAAGTTCAGAGAGTAGAAATGGTTTAAAAGAG---GACAGTCCTATTAGAGACGCAAGTTTTTCACTGCAATTGTCACAGGATGGATCGCAGTTAACTCCAGCCTCATTCAGCCCAGGAAGTTTGGCCATAATTGATGTAGCAAGTGACCAAACTCTCTTTCGAACATTCATTAAGGAGTGGCAGTGCAAAAAGCGATTTTCCATCTCACTGGCTTGTGAAAAGATCAGTAATTTGACATCTTCTAAAAGTGCTACTATTGGTGGTAGGTTTAAGCAAGTTAACTCACCTCAGGAAACCCCTATTAGAGATTATGGTGTTCCTGTTAAAGGTTGTGATGACATCCTGTTGGTTGGTCTGGCAGTATGCTGGGGTGGAAGAGATGCCTATTATTTTTCATTGCAGAAGGAACAAACG---CATCCTGAAATTAGTTCCAGTTTGGTCGCACCTTCTCTGGATCCAGGCCTGACTGTGAAAGAGAGAATATGGTACCTTCTATCCTGCTTTCAAGAGGAATCTGATAAAGAACGTTCTGTTATCATCTATGACTTCATCCAGAGCTATAAAATTCTTCTTCTGTCTTGTGGTATCTCCCTGGAACAAAGTTATGAAGATCCTAAGGTGGCGTGCTGGTTACTAGATCCCGATTCTAAGGAGCCAACTCTTCACAGCATAGTTTCCAGTTTTCTTCCTCATGAGCTTCCCCTCCTGGATGGGATAGAGACTGGACAAGGAATTCAGAGCCTGGGGCTGAATGTCAACAGTGAGCATTCAGGGCGATACAGAGCGTCTGTAGAGTCGATTCTCACCTTCAATGCTATGAATCAACTCAATTCTTTGTTGAAGAAGGAAAACCTTAAAGATGTTTTCTGTAAAGTGGAAATGCCCTCTCAGTACTGCTTGGCCTTGCTAGAGCTAAATGGAATTGGCTTTAGTACTGCAGAATGTGAAAGCCAGAAACACATAATGCAAGCCAAGCTGGATGCAATCGAGACTCAGGCCTATCAACTAGCCGGACACAGTTTTTCCTTCACCAGTTCAGATGACATCGCTGAGGTT---TTATTTTTGGAATTGAAGTTGCCACCAAATGGAGAAATAAAAAACCAAAACAGCAAGAAAACTTTGGGTTCTACCAGAAGAGGGAATGACAATGGACGCAAGCTAAAGCTGGGAAAACAGTTCAGCACTAGTAAGGATGTTTTAAATAAATTAAAGGCATTGCATCCTTTACCAGGCTTGATATTAGAGTGGAGAAGAATCACTAACGCTATTACCAAAGTGGTCTTTCCTCTACAGCGGGAAAAACGTCTGAATCCTTTTCTTGGAATGGAAAGAATCTATCCTGTATCACAATCACACACTGCTACGGGACGAGTAACATTTACAGAACCAAATATTCAGAATGTGCCAAGAGATTTTGAGATCAAAATGCCAACAGTAGTAGGGGAAAGCCCACCTTCCCAAGCCCTAGGCAAAGGCCTACTTCCCATG---AACAGAGGA---AAA---GAGAAGAGTTGTGGCATAAACTCTGGACACCAGGCACAGATGGAGGAGAGAGCCTCGGACAGAGGAATGCCATTTTCAGTCAGCATGCGACATGCCTTTGTGCCTTTTCCAGGTGGTTTAATATTAGCTGCTGATTACTCTCAACTTGAACTGAGGATCTTGGCTCATTTATCCCACGATCGTCGCCTCATTCAAGTATTAAACACTGGAGCTGATGTTTTCAGGAGTATTGCAGCTGAGTGGAAGATGATTGAGCCAGAGTCTGTTGGGGATGATCTGAGGCAACAAGCAAAGCAGATTTGCTATGGAATCATTTATGGAATGGGTGCTAAATCTTTGGGAGAGCAGATGGGCATTAAAGAAAATGATGCTGCTTGCTACATTGATTCCTTTAAATCCAGATATACAGGGATTAATCATTTCATGAGAGAGACGGTGAAGAATTGTAAAAGAGATGGGTTTGTCCAGACCATTTTGGGAAGGCGTAGATATTTACCAGGAATCAACGACAACAACCCTTACCATAAAGCTCACGCTGAGCGTCAGGCCATCAACACAACAGTCCAAGGTTCGGCGGCTGATATTGTCAAAGTAGCCACAGTTAACATTCAGAAGCAATTAGAGACCTTCCACTCAACCTTCAAATCCCATGGTCATCGGGAAGGTATGCTCCAAAGTGAGAGAACA---GGATTGTTACCAAAGAGAAAACTGCAAGGGGTGTTCTGCCCAATCAGAGGAGGCTTCTTCATCCTTCAACTCCATGATGAGCTCTTATATGAAGTGGCAGAAGAGGATGTTGTTCAGGTAGCTCAGATTGTTAAGAATGAAATGGAAAGTGCCATGGAACTTTCTGTGAAGCTGAAAGTGAAGGTGAAAATAGGTGCGAGCTGGGGAGAGCTGAAGGACTTCGATGTGT--
>HLpipKuh2
ATGAGTCTCCCGCGCCGGGGTGGGAAACGGCGGCGT---------TCGGACTCGGACTCCCTG---GGGAGCAGC---GCC---------GACGGCAGTGACAGCCGC---------------------------CTGCTGCCCTCGGGGCCGGTGCTGAGCCCGCCCGCCGGCCTGGGGCGCAGCTGGAAGGACGGGGGCCGCCCCGTGGCCGCGGCACCA------GGGGAATGCAAGAAAACAGTTCCTGATGATCAAATAGACAAGCTGCTGTTGGCCAATTGGGGACTTCCTACAGCGGTGCTGGAGAAATATCACAGTTTCGGTGTAAAAAAGATGTTTGAATGGCAGGCAGAGTGCCTTTTGCTGGGAGAAGTTCTGGAAGGAAAGAATTTAGTCTATTCAGCTCCTACAAGTGCTGGGAAGACTCTTGTTGCTGAATTACTTATTTTGAAGCGGGTTTTGGAAATGCGGAAGAAAGCTTTGTTTATTCTGCCTTTTGTCTCTGTGGCTAAAGAGAAGAAATACTATCTTCAG---AGTCTTTTTCAGGAAGTAGGGATAAAAGTAGATGGTTATATGGGCAGTTCTTCTCCAAAAGGGCATTTCTCTTCCTTGGATATTGCTGTCTGCACAATTGAGAGAGCCAATGGTCTGATCAATCGCCTCATAGAAGAAAATAAGATGGACCTATTAGGAATTGTGGTTGTGGATGAATTGCATATGCTTGGAGACTCTCACCGAGGCTATCTGCTGGAACTTTTGCTGACCAAGATTTGCTATATTACTCAGAAATCAGTATCTTGCCAAGCGGATTTAGCCAGTCCTCTGTCTTATGCTGTGCAGATCGTAGGCATGAGTGCCACTCTTCCCAATTTGGAGCTTGTGGCTTCCTGGTTGAATGCTGAACTCTACCACACCGACTTTCGTCCTGTACCACTGGTGGAGTCAGTGAAAATTGGAAATTCCATATATGACTCTTCAATGAAGCTTGTGAGGGAATTTCAACCCATGCTACAAGTGAAGGGAGATGAGGACCATGTTATTAGTTTATGTTATGAGACCATTCGTGAAAACCATTCAGTATTACTTTTCTGTCCATCAAAGAAATGGTGTGAGAAGCTGGCAGACAACATCGCCCATGAATTTTACAATCTACACCATCAAGCTGAAGGATTGCTGAAATCATCTGAACTTTCACCAGTGATACTGGAACAAAAGGGCCTCCTTGAAGTGATTGATCAACTAAAACATTTGCCTTCAGGACTGGACTCTGTATTACAAAAAACTGTACCATGGGGAGTAGCATTTCATCATGCAGGTCTTACTTTTGAGGAGAGGGATATCATTGAAGGAGCCTTCCGTCAAGGTCAGATTCGAGTCTTGGCAGCAACTTCTACTCTTTCATCTGGGGTGAATTTACCTGCACGTCGTGTGATTATTCGGACTCCTATTTTCAGTGGTCGAACTCTAGATATTCTTACTTATAAACAGATGGTTGGACGTGCTGGCAGGAAAGGAGTAGACACAGTAGGTGAGAGTATCTTAATCTGTAAGAACTCTGAGAAATCAAAAGGCACAGCTTTAGTTCAAGGATCTCTAAAACCTGTTCGGAGCTGTTTGCGAAGACGAGAAGGAGAAGAAGTAACTCCGAGCATGATAAGAGCTATTCTGGAGATAATAGTTGGTGGAGTGGCAAGTACATCACAAGATATGCAGACTTATGCTTCTTGCACATTTTTGGCTGCAAGTATGAGAGAAGGGAAGCGGGGAATTCAGAAAAATCAAGATCCTGTTCAACTTGGAGCAATTGAGGCCTGTGTAATGTGGCTGCTAGAAAATGAATTCATCCAGACTACTGAAGCTAGTGATGGAACAAAAGGAAAACTGTATCATCCAACACATCTTGGGTCGGCAACTCTTTCTTCCTCACTTTCTCCAGCTGATACTTTAGATATTTTTGCTGATCTCCAAAGAGCAATGAAGGGTTTTGTTTTAGAGAATGATCTGCATATTGTCTACCTGGTTACACCTATGTTTGAGGATTGGACTACTATTGATTGGTATCGATTTCTCTGTTTGTGGGAAAAGTTGCCAACTTCTATGAAACGGGTGGCAGAACTAGTTGGAGTTGAAGAAGGGTTCTTGGCTCGTTGTGTAAAGGGAAAAATAGTAGCCAGAACTGAGAGACAACACCGGCAAATGGCCATCCATAAAAGGTTTTTTACCAGTCTTGTGTTATTAGATTTAATCAGTGAAGTTTCCTTAAAAGAAATTAATCGGAAATATGGATGCAATCGTGGGCAGGTTCAATCTTTACAACAGTCAGCTGCTGTTTATGCAGGGATGATTACAGTATTTTCCAACCGCCTGGGCTGGCACAACATGGAACTACTACTTTCCCAATTTCAGCAGCGTCTTACATTTGGAATCCAGAGGGAGTTGTGTGATCTTATCCGGGTGTCCTTACTTAATGCCCAGCGAGCCAGATTCCTCTATGCTTCTGGCTTTCTTACGGTGGCCGATCTTGCCAGAGCAAATGTTGCTGAGGTGGAGACTGTTCTGAAAAAAGCTGTGCCTTTTAAAAGCGCCCGAAAGGCAGTGGATGAGGAAGAGGAAGCCGTTGAAGAACGTCGGAATATGCGAACTATTTGGGTGACTGGTAAAAAAGGCTTAACTGAAAGGGAAGCAGCAGCTCTTATCGTGGAAGAAGCCAAAATGATTCTGCAGCAGGACTTAATGGAAATGGGAGTACAATGGAATCCACATTCCCCTTTAAATTCTGATACATACTCATTGACCAGC---------------------AGTGAGTCAGAAGAAAAGGAGCATAAATTTATATTCCAAACTAAGAGGTCTTGTGAAAGA------------------TTA---ACATCAAAGAAAAAAAGTAACACAATA---TTTGGTGATTCTTCTGTTAATAAA------TCACCAAATACAGTGCAA---GATTTAGATAAAGGTAGAGAA---CATAAAAATTCCTTTTATTATCAGTTTCAAAATGGGAAGCAAGAATGTCGAGTACATTCAATTTCCAGAGGAAGAAAACGGGCTTATTTGAATATAAGTAAAGAGAAGCTAGAAACCTCTTTGAATGAGAGAGAAACAAGCTCTAAGAAAGTCGTTCAGACTGTCTCATCTGAGAAAACAAAAAAAGAAGCTTTGAATTTCAGTCCAGGAAAGAGGAACCCAACCTTTCAATCTTGGAAACATTGT---AAGCATCTCAAACAATCCAGAGATAGTAGCCCTGTGGAAGACACTGGAATG------TGTAAAATTGATTTTCAAAAACAGCCT------AATCTTGTTCATTGTGAAGATTCATTT---ACCTCAATTAAGAAGAATGTGGAATTTAGGAGTCCAGGGCGACTTGCT---AAAAATGCATCTTTATGTGCTGAGGGAAAACATAACAAAGAATTGTTCCCATCAAAAACAGGACAAAATTGTTCAAGGAACAAAACAATAACTAATGATATTCTTGTGGCACATTTTATCACAGAATCCCAGAGTAAAAAGGAGACTTGTCAGGCCACTGTTATGGTTGGCGAAAATAGAAGAGGATTAGCTCCAGTCGAGTCAGAAAAAATAGATAAAGTG---ATA---ATACAGAGTGATTCAAAAAACCAAAATGTTTGTGTTAAACACCATGATACCAATCCAATTAATCAGCCCCTGGAGAAGCAG---TCTGATAAACAGACAAACATTTATACCAAACAGAAAAGAATACTAGAGAAGCAAATAGCTTGTGATACA---ATCAATAATTATATGAATAGAGACTCAAATGCT------ATTATCAAATGT------ATAAATTTTAATGCTGAGGAAAAGAAATCAAATAATCTT---GAGGTATCCGGAGATAATATAAGCAGCACTGAGATACCCAGTGGAGTATATCTACCAGTTGGAGCATTTGGTAAATCTGGAGGCCAGCAGGAGAATTTTCTAAATACCTCTAGAATACAAGAAAAAACAGATGCTTATGCAGCAAAAGAAACCGAAAATAATTGTGTTTCTGACTTAGGATTAGTT---TCTTGTGATTTTGAAGATAGTTTCTACCTGGATACTCAATCAGAGAAAATTATACAACAGATGGCAACTGAAAATACCAAACAA---GGAGCAAAGGACACC---AACCTGTCAACAGACATAATGCAGAAGAGCCTAAACAAACAGAATTCA---AGCTCTGTTCAGAATGAGATTCACATTGCCTTCCCTGGTGAACAACATTCTCCAGGAGTGATAAATATAGACCATTTGGAACCTAAGACGGTAGATACTATA---AAACAAAGTGCTGGTTCACATGGGGTTAATATCCTGACCCCAGAAAGCCCACTTTTTCATTCAACAGTATTTCTGAAGGAAAATGGCCCTTGTTTGAAA------------GCGAATGAACTTTCTGTTACCGACTCTCAATTAAATAGTTTTCTTGAAACTTATCAAACACAAGAAGCTATGAAAACAGTTATATCT---------CAAAAGAGAACTTCCACTGGTATAGAAGTAGAATGTCTGCCAGTTCCCGAAACAAGCTTGAATTTGAGTGATAGTTTACTCTTTGACAGTTTCAGTGAAGACTACCTAATCAAAGAACAACCCCCTGACGCAAGAGTGAAGGAACCC---CTG---CCTTCTGAAGTAATATCAGACCATTCCAGTGGTTCTCTACATCTACAATCAGAGGACCCAATG---AAATCAAATATGGATGAGAAACAAGAT---AATCGGCAGCAGTTGACTTGTTTCGGTGACGAATCTATTATATTTTCAGAAATGGATTCTGCTCAGATGGTGGAAGCATTGGACAATGTAGATATATTTCCTGTCCAAGATCAACATAATGCTGCAGTATCTTTGGGGGCATTAGAATTAAGTGATCCG------GTTGGTAATGATTATCCCCGAAGAGAAGTAACCGAAGGAGATAAAGAT---GAAAAGTGTCAAAAATCCAAATTAACTGAAATAAGGCAAAATAATTCATTCACATGGTCAGGAGCATCGTTTGATTTAAGTCCAGGACTGCAAAGGATTTTAGATAAAGTATCCAGTCCTCTAGAAAATGAAAATCTA------AAACTAACCACTATAAACTCATCTAGTTTA------AAAGGAAAAAATACAGAGTTAAATGACAAACAAGAAGTGGTTTTAAATTTGGAGCCAAATCAAGAGCAGGGAATTTCATTCTTCCCTAATATTGAAGTAAAAAGC---AAGATTGAGATACAAGAGAACAATGCTGTTCATGGTGACACCCCATCACTCTTGCCTTGTAAAGAAATCGGTATAGTTGACGATAATGGACTCATTCCTCCTACACCCATTCCAGCA------------TCTGCTGCTAAGTTGTCGTTTCCAGCTATTCTTGGAACATCTTCTGTAAAACTTCAGAAAAAT---AGTAGTGTTTTAGAGCTTGGTGAAAATTCTTTACTTGGCTCACCTTCAGATATT---AACCATGATTTAAATCCAGAGAGTAGAAATAATGTAAAAGAT---GACAGTCTCATTAGAGACACAAGTTTTTCACTACAGTTATCACAGGATGGATTGCAGTTAACTCCATCCTCATGCAGTGAAGAAAGCTTGTCCATAATTGATGTAGCAAGTGACCAAACTCTCTTTCAAACATTCACTAAGGAGTGGCAGTGCAAAAAGCGATTTTCCATCTCACTGGCTTGTGAAAAGAAAAGTAATTTGACATCT---AGAAGTGCAACTATTGGTGGTAGGTTTAAGCAAGTTAGCTCCCCTCAGGAAACTCCTATTAGATTTGATGGATTTCCTGTTAAAGGTTGTGATGACATCTTGGTGGTTGGACTGGCAGTATGCTGGGGTGGAAGAGATGCCTATTATATTTCCTTGCAGAAGGAACAAAAG---CATTCTGAAATTAGTGCCAGTTTGGCCCCACCACCTCTGGATCCAAACCTGACTGTGAAAGACAGAATGTGCCACCTTAAATCCTGCTTTCCAAAGGAATCAGATAAAGAACGTTCTGTTATCATCTATGACTTCATCCAGACCTATAAAATTCTTCTTTTGTCTTGTGGAATCTCCCTGGAACAAAGTTATGAAGATCCTAAGGTGGCATGCTGGTTACTAGATCCAGATTCTAAGGAACCGACTCTTCACAGCATAGTTACCAGTTTTCTTCCTCATGAGCTTCCACTCCTGGATGGGATAGAGACTGGCCAAGGAGTTCAAAGCCTGGGACTGAACATCAGCATTGAGCATTCAGGGCGATACAGAGCATGTGTAGAGTCCATTCTCATCTTCAACTCTATGAACCAACTCAATTCTTTGTTGAAGAAAGAAAACCTTTACGATGTTTTATGTAAAGTGGAAATGCCCTGTCAGTACTGCTTGGCCTTGCTAGAATTGAATGGAATCGGCTTTAGTATTGCAGAATGTGAAAGCCAGAAACACATAATGCAAGCCAAGCTGGATGCAATTGAGACTCAGGCCTATCAACTAGCCGGCCACAGTTTTTCCTTCACCAGTACAGATGACATCGCTGAGGTT---TTATTTTTGGAATTAAAGTTGCCACCAAATGGTGAGTTAAACAACCAAGGCAGCAAGAAAACGTTGGGTGCTACCAGAAGAGGGAATGACAATGGACGCAAGCTGAAGCTGGGAAAACGGTTCAGCACTAGTAAGGATGTTTTAAATAAATTGAAGTCATTACATCCTTTACCAAACTTGATATTAGAGTGGAGAAGAATCACTAATGCTATTACCAAAGTGGTCTTTCCCCTGCAGCGGGAAAGGCGTCTGAATCCTTTCCTCGGAATGGAAAGAATCTATCCTATATCCCAGTCACACACTGCTACAGGACGAGTAACATTTACAGAACCAAATATTCAGAGTGTGCCAAGAGATTTTAAGATCCAAATGCCAACACTAGTAGGAGAAAGCCCCCCTTCCCAAGCCTTAGGCAAAGGCCTACTTCCCATG---AGCAGAAGAGGAACT---AAGAAGGGCTGTGGTCTGAACTCTGTGCACCAGGCCCAGCAGGAGGAGAGAAGCTCAGACAGCGCAATGCCGTTCTCCGTCAGCATGCGGCACGCCTTTGTGCCTTTCCCAGGTGGTGTAATATTAGCTGCTGATTATTCTCAACTTGAACTGAGGGTCTTGGCTCATTTATCCCGCGATAATCGTCTCATTCAAGTATTAAACAGTGGAGCTGATGTTTTCAGGAGTATTGCAGCGGAATGGAAGATGACTGAGCCAGAGGCTGTAGGGGAAGAACTGAGGCAGCAAGCAAAGCAGATTTGCTATGGAATCATTTATGGAATGGGAGCTAAGTCTTTGGGAGAGCAGATGGGCATTAAAGAAAACGATGCTGCGTGCTACATTGACTCCTTCAAATCCAGATACACCGGGATTAATCATTTCATGAAAGAGACAGTGAAGAATTGTAAAAGAGATGGATTTGTTCAGACCATTTTGGGAAGGCGTAGATATTTACCAGGAATCAAAGACAACAACCCTTATCATAAAGCTCACGCTGAGCGTCAGGCTATCAATACAACAGTCCAAGGGTCGGCGGCTGATATTGTGAAAATAGCCACAGTTAACATTCAGAAGCAATTAGAGACCTTCCAGTCACTCTTCAAGTCCCATGGTCATCGGGAGGCTATGCTCCAAGGTGACAGAACA---GGATTGTTACCAAAGAGAAAACTGCAAGGGATGTTCCGTCCAATCAGAGGAGGCTTCTTCATCCTTCAACTCCATGATGAACTCTTATACGAGGTGGCAGAAGAGGATGTGGTTCAGGTTGCTCAGATTGTCAAGAATGAAATGGAAAATGCCTTAAAACTTTCTGTGAAACTGAAAGTGAAAGTGAAAATAGGTGCCAGCTGGGGAGAGCTGAAGGACTTTGATGTG---
>HLmolMol2
ATGAGCCTTCCGCGCTGCAGTGGGAAACGGCGGCGT---TCGACATCAGGCTCGGACTCCTCCTTGGGAAGCAGC---GCTGACCGCAGGGACAGCAGTGACAGCCGC---------------------------CTGCTCCCCTCGGAGCCGGTGCTGAGCCTGCCCCCCGGCCTGCGACGCAGCTTG---GACAGCGGCCGTCCTCCGGCCGCAGCAGCA------GGGGAATGCAAGCAAACAGTTCCTGACGATCAAGTAGACAAGCTGCTGCTGGCAAACTGGGGACTTCCTACAGCGGTTCTGGAGAAATATCACAGTTTTGGTGTAAAAAAGATGTTTAAGTGGCAGGCAGAGTGTCTTTTGCTTGGACAAGTCCTGGAAGGAAAGAATTTAGTCTATTCAGCTCCTACAAGTGCGGGGAAGACTCTTGTTGCTGAATTACTTATTTTGAAGCGGGTTTTGGAAAGGCGGAAGAAAGCTTTGTTTATTCTGCCCTTTGTCTCAGTGGCTAAAGAGAAGAAATACTATCTCCAG---AGTCTGTTTCAGGAAGTAGGAATAAAAGTAGATGGTTATATGGGCAGTACCTCTCCAAAAGGGCACTTCTCTTCCTTGGATATTGCTGTCTGCACAATTGAGAGAGCCAATGGTCTAATCAATCGCCTCATAGAAGAAAATAAGATGGATCTATTAGGAATTGTGGTTGTGGATGAATTGCATATGCTGGGAGATTCTCACCGAGGGTATCTGCTGGAACTTTTGCTGACCAAGATTTGCTATATTACTCAGAAATCAGCATCTTGCCAAGCAGATTTAGCCAATCCTCTGTCTTATGCTGTGCAGATCGTAGGCATGAGTGCTACTCTTCCTAATTTGGAGCTTGTGGCTTCCTGGTTGAATGCTGAACTCTACTACACCGACTTTCGTCCTGTTCCACTGTTGGAGTCAGTAAAAATTGGAAATTCCATATATGACTCTTCAATGAAGCTTGTGAGAGAATTTCAGCCCATGCTACAAGGGAAGGGAGATGATGACCATGTTGTTAGTTTATGTTATGAGACCGTCCGTGATAACCATTCGGTATTACTTTTTTGCCCGTCAAAGAAATGGTGTGAGAAGCTGGCAGATATAATTGCCCATGAGTTTTACAATCTATACCATCAAGCTGAGGGATTGGTAAAATCATCTGAACTTACACCCGTGACACTGGAACAAAAGGGCCTTCTAGAAGTAATTGATCAGCTAAAACATTCACCTTCAGGATTGGACTCTGTGTTACGAAAAACTGTACCGTGGGGAGTAGCATTTCATCATGCAGGTCTTACTTTTGAGGAGAGGGATATCATTGAAGGGGCCTTTCGTCAAGGTCAGATTCGGGTCTTGGCAGCAACTTCTACTCTTTCATCTGGCGTGAATTTACCTGCACGACGTGTAATTATTCGGACTCCTATTTTCAGTGGTCAAACTCTAGATATTCTTACTTACAAGCAGATGGTTGGTCGTGCTGGCAGAAAAGGAGTAGACACAGTAGGTGAGAGTATCTTAATTTGTAGGAACTCTGAGAAATCAAAAGGCATAGCTTTACTTCAGGGATCTCTAAAACCTGTTCATAGCTGTCTGCGAAGACGAGAAGGAGAAGAAGTAACTGCGTGCATGATAAGAGCTATTCTGGAGATAATAGTTGGTGGAGTAGCAAGTACATCACAAGAAATGCAGACTTATGCTTCTTGCACATTTTTGGCTGCAAGTATGAAAGAAGGAAAGCAGGGAATTCAGAAAAATCAAGATCCTGTTCAACATGGAGCAATTGAGGCCTGTGTAATGTGGTTGCTAGAAAATGAATTCATCCAGACTTCTGAAGCTAGTGATGGAACGGAAGGAAAGGTATATCATCCAACACATCTTGGTTCGGCAACTCTTTCTTCCTCACTTTCTCCAGCTGATACTTTAGATATTTTTGCTGATCTACAAAGAGCAATGAAGGGCTTTGTTTTAGAGAATGATCTGCATATTGTCTATCTGGTTACACCTATGTTTGAGGACTGGACTACTATTGATTGGTATAGATTTTTCTGTTTATGGGAGAAGTTGCCAACTTCTATGAAACGGGTGGCAGAATTAGTGGGAGTTGAAGAAGGATTTTTGGCTCGCTGTGTGAAGGGAAAAGTAGTAGCCAGAACTGAGAGACAACACCGACAAATGGCCATCCATAAAAGGTTTTTTACCAGTCTTGTGTTATTAGATTTAATCAGTGAAGTTCCCTTAAAGGAGATTAATCGGAAATACGGATGCAATCGTGGGCAGATTCAATCTTTACAACAGTCAGCTGCTGTTTATGCAGGGATGATTACAGTATTTTCCAACCGCCTGGGCTGGCACAACATGGAGCTACTACTTTCCCAGTTTCAGAAGCGTCTTACATTTGGCATCCAGAGGGAGCTGTGTGACCTTGTCCGGGTGTCCTTACTTAATGCCCAGCGAGCCAGATGCCTCTATGCTTCCGGCTTTCTTACTGTGGCAGATCTTGCCAGAGCAAATATTGCTGAGCTAGAGACTGTTCTGAAAAACGCTGTGCCTTTTAAAAGTGCCCGAAGGGCAGTGGATGAAGAAGAGGAAGCAGTTGAAGAACGTCGGAATATGCGAACTATTTGGGTGACTGGCAAAAAAGGTTTAACTGAAAGGGAAGCAGCAGCCTTTATAGTGGAAGAAGCCAAAATAATTCTACAGCAGGACTTAGCTGAAATGGGAGTGCAGTGGAATCCACATTCCCTTTTAAATTCTGATACACACTCATTGGCCAGC---------------------AGTGAGTCAGAAGTAAAGGAGCATACATTTACGCTCCAAACTAAGAGTTCTTGTGAAAGA------------------TTA---ACATCAAAGAAAAACAGTAACACAGTA---TTTAGTGATTTGTCTGTTATGGAG------TCACCAAATGCAGTGCAA---GATTTAGATGAAGGTACAGAG---CATACAGACTCCTTTTACTGTCAGTTTCAGAAGGAGAATCAAGAACATCGGGTACATTCAATTTCCAGAGCAAGAAAACGGGCTTATTTGAATATAAGTAAAGAGAAGCTAGAAACCTCTTTGAATGGGAGAAAAAGAAGCACTAAGAAAGTTGTTCAGACTGCCTCATATGAGAAAACAAAAGAAGCAGCTTTGCATTTCAGTTCAGAAAAGATGACTACAACCTTTCAATCTTGGAAACATAGT---AAGCATCTGAAACGATCCAGAGACAGTAGCCCTGTGAAG------------------------------------------------TCTAATCTTGTTCATTGTGAAGATACATTT---ACCTCAGATGAGAAGAATATGGAGTTTAAAAATCCAGAGCCATTTTCT---AAACGTGCATCTTTATGTGGCGAGGGAAAACATAACAAAGCATCATTCTCACCACAGACAGAACAAAGTTGTTCAAGGAACAAAACA---ACTAATGATATTCTTGTGGAACATTTTATCACAGGATCCCAGAGTAAAAAAGAAACTGGTCAAGTTACTAGTGTGGTTAGTGAAAATGGAAGAGGATTAGCTGTTGTTGAATCAGAAAAAATAGACAAAATG---CTG---ATACAAAATGATTCAAAAAACCAGAATGTTTATGTTAAACACTGTGATACCAACCCAGTTAACCAGTGTCTAGAGAAGCAG---TGTGATAAACAGACAAACACTTATACCAAACAGAAAAGAATACTAGAGAAGCAAATGCCTTGTGATATA---GTCAGTAGTTATATGAATGGGGACTCAAATGCT------ATTATCAAATGTAAAAGTATAAAGTTTAATGCTGAGGAAAAGGAATCAAATAATCTT---CAGGTATCTGGAGATCATATAAGCAGCACTGAGGTACCCAATGGGGTACATCTACCAACTGGAGCATTTGGTAAATTAGGAGGCCAGCAAGAGAATTTTCTAAATACCTCTAGAATACAAGAAAAAACAGATGCTTATGCAGCAAAAAAACCTAAAAATAATTGTGTTTCTGACTTAGGATCAGTT---CTTTGTGATTTTGAAGATAGTTTCTACCTGGATACTCAGTCAGAGAAAATTATACAACAAATGGCAACTGAAAATGCCAAACAA---GGAGCAAAGGACACC---AACCTGGCAACAGATAGAAAGCAGAAGAGCCTGGACAAACAGAATTCG---AGCTCTGTTCAGAATGAGATTCACGTTACCTTTCCTGGTGAGCAGCATTCTCCAGGAGTGATAAATATAGATCATTTGGAACCTAAGACTGTAGATACTATG---AAACAAAGCACTGGTTCACATGGGGTTGATACCCTGACTCCAGAAAGCCCACTTTTTCATTCTCCAATATTATTGAAGGAAAATAGTTCTTGTTTTAAA------------GGAAATGAACTTTCTGTTACTGATTCTCAATTAAATAGTTTTCTTGAAGCTTATCAAATACAAGAAGCTCTGAAACCAGGTATATCTCTGGTTCCTCAAAAGAGAATCCCCACTGATATAGAAGTAGAATGTCAGCCAGTTCCTGAAACAAGTTTGAATTTGAGTGATTGTTTACTTTTTGACAGTTTCAGTGAAGACTGCCTAGTTAAAGAACAGCCACCTGATCTAAGAGCAAAAGAACCC---CTT---CTTTCTGAAGTAACATCAGACCATTTCAGTGATTCTCTGCATTTACAACCAGAGAGCCCAGTT---AGATTAAATATGGTTGAGAATCAAGAT---AGTCAGCAGCAGGTGACTTGTTTCAGTGACGAATCTATTCTGTTTTCAGAAGTGGATTCTGCTCAGATGGTTGAAGCTTTGGACAATGCAGATATATTTTCTGTCCAAGATAAACATAATACTGTAGTATCTTTTGGGGTATTAGAACTAAGTGATTCA------GTTGGCAATGATTATCCCCAAAAGGAAGTAGCTGGAGGAGATAAAGAT---GAAAAGTCTCAAAAATCCAAATTAACTGAGACTAGGCAAAATACTTCATTTATATGGTCAGGAGCATCATTTGATTTAAGTCCAGGACTGCAAAGGATTTTAGATAAAGTATCTAGTCCTCTAGAAAACGAAGAGCTA------AAATTAACCACTATAAACTCATCTAGTGTG------AAAGGAAAACATACAGAGTTAAATGAAAAACAAGAAGTGATTTCAAATTTGGAGCCCAATCAAGTGCAGGGCATTTCATTCTCTCCTAATATTGACGTAAAAAGC---AAGTTTGAGGCACTAGACAACAATGCCATTCGTGGTGACACCCCATCACTCTTGCCTTGTAAAGAGAGTGGTATAGTTGATGATAATGGACTCATTCCTCCTACACCCATTCCAGCA------------TCCGCTTCTAAACTGTCATTTCCAGGTATTCTTGGAACATCTTCTGTAAAACTTCAGAAAACT---AGTAATGTTTTACAACTTGGTGAGAAATACTCATTTGGCTCACCTTCAGATATTAAAAACCATGATTTAAATCCAGAGAGTAGAAATGATGTAAAAGAC---GCCAGTCCTAATAGAGACACAAGTTTTTCATTGCAGTTGTCACAGGATGGATCCCAGTTAACTCCAGTCTCGTGCAGTGCAGAAAGCTTGGCCATAATTGATGTAGCAAGTGACCAAACTCTCTTTCAAACATTTATTAAGGAGTGGCAGTGTAAAAAGCGATTTTCTATCTCACTGGCTTGCGAAAAGATCAGTAATTTGACATCTACA---AGTGCTACTATTGGTGGTAGGTTTAAGCAAGTTAGCTCCCCTCAGGAAACTCCTGTTAGACATGATGGATTTCCTGTTAAAGGCAGTGATGACATCTTGGTGGTTGGACTGGCAGTATGCTGGGGTGGAAGAGATGCCTATTATATTTCATTGCAGAAGGAACAAAAG---CATCCTGAAATTAGTGCCAGTTTGGTCCCACCTCCTCTGGATCCAAACCTGACTGTGAAAGACAGAATGTGGCACCTTAAATCCTGCTTTCCAAAGGAATCTGATAAAGAACGTTCTGTTATCATTTATGACTTCATCCAGAGCTATAAGATTCTTCTTCTTTCTTGCGGCATTTTCCTGGAACAAAGTTATGAAGATCCTAAGGTGGCATGCTGGTTACTAGATCCAGATTCTAAGGAGCCGACTCTTCACAGCCTAGTTACCAGTTTTCTTCCTCATGAGCTTCCACTCCTGGAAGGGATAGAGACTGGCCAAGGAATTCAAAGCCTGGGACTGAACATCAGCACTGAACATTCTGGGCGATACAGAGCATCTGTAGAGGCCATTCTCATCTTCAACTCTATGAACCAACTCAATTCTTTGTTGAAGAAGGAAAACCTTCACGATGTTTTATGTAAAGTTGAAATGCCCAGCCAGTACTGCTTGGCCTTGCTAGAACTAAATGGAATCGGTTTTAGTATTGCAGAATGTGAAAGTCAGAAACACATAATGCAAGCCAAGCTGGATGCAATTGAGACTCAAGCATACCAACTAGCTGGCCACAGTTTTTCCTTCACCAGTTCAGATGATATTGCTGAGGTT---TTATTTTTGGAATTGAAGTTGCCACCAAATGGAGAGATAAAAAACCAAGGCATCAAGAAAACTTTGGGTTCTACCAGAAGAGCGAATGACAATGGACACAAGCTAAGGCTGGGAAAACGGTTCAGCACTAGCAAGGATGTTTTAAATAAATTAAAGGCATTACATCCTTTACCAGGCTTGATATTAGAATGGAGAAGAATCACTAATGCTATTACCAAAGTGGTCTTTCCCCTGCAGCGGGAAAGGCGTCTGAATCCTTTTCTTGGAATGGAAAGAATCTACCCTATATCACAGTCACACACTGCTACAGGACGAATAACCTTTACAGAACCAAATATTCAGAGTGTGCCAAGAGATTTTGAGATCCAAATGCCAACACTAGTAGGAGAAAGCCCACCTTCCCAAGCTCTATGCAAAGGCCGACTTCCCACG---GTCAGAGGAGGAAAT---AAGAAGGGTTGTGGTCTGAACCCTGGGCACCAGACACAGATGGAAGAGAGAACGTCAGACAGAGGAATGCCGTTTTCGGTCAGCATGCGGCATGCCTTTGTGCCTTTCTCAGGTGGTGTAATATTAGCTGCTGATTACTCTCAACTTGAACTGAGGGTCTTGGCTCAGTTAGCTCACGATAATCGTCTCATTCAAGTATTAAACACTGGCGCTGATGTTTTCAGGAGTATTGCAGCTGAATGGAAGATGATTGAGCCAGAGTCTGTTGGGGATGATCTGAGGCAGCAAGCAAAGCAGATTTGCTATGGAATCATTTACGGAATGGGAGCTAAATCTTTGGGAGAGCAGATGGGCATTAAAGAAAATGATGCTGCTTGCTACATTGACTCCTTCAAATCTAGATACACCGGGATTAATCATTTTATGAAAGAGACAGTGAAGAATTGCAAAAGAGATGGGTTTGTTCAGACCATTTTGGGAAGGCGCAGATATTTACCAGGAATCAAAGACAACAACCCTTATCATAAAGCTCATGCTGAGCGTCAGGCTATCAATACAACAGTCCAAGGTTCAGCGGCTGATATTGTCAAAATAGCCACAGTTAACATTCAGAAGCAATTAGAGACCTTCCACTCAATCTTCAAATCCCATGGTCATCGAGAGGTTATGCTCCAAGGTGACAGAACA---GGATTGTTACCAAAGAGAAAACTGCAAGGGATGTTCCGCCCAATCAGAGGAGGCTTCTTCATCCTTCAGCTCCATGATGAGCTCTTATATGAAGTGGCAGAAGAGGATGTCGTTCAGGTTGCTCAGATCGTCAAGAATGAAATGGAAAATGCCATAAAACTTTCTGTGAAACTGAAAGTGAAAGTGAAAATAGGGGCCAGCTGGGGAGAGCTGAAGGACTTTGATGTG---
>HLrhiFer5
ATGAATCATCCGCGCCGGAGTGGGAAACGGCGGCGT---TCAACATTAGGCTCAGACTCCTGG---GGAAGCGGC---GAT---------GACAGCAGTGACAGTCCC---------------------------CTACTCCCCTTGGGGCGGGTGCTGAGCCCGCCCCCCGGCCTGGGACGCAGTTTGATGGACAGAGGCCGCCCGCCGGCCGCAGCTGCA------GAGGAATGCAAGCAAACAGTTCCTGACGACCAAATAGACAAGCTGCTATTGGCAAATTGGGGACTTCCTACAGCGGTTTTGGAGAAATATCACAGTTTTGGTGTAAAAAAGATGTTTAAATGGCAGGCAGAGTGCCTTTTGCTTGGACAAGTCCTGGAAGGAAAGAATTTAGTCTATTCAGCTCCTACAAGTGCTGGGAAGACTCTTGTTGCTGAATTACTTATTTTGAAGCGGGTTTTGGAAATGAGGAAGAAAGCTTTGTTTATTCTGCCCTTTGTCTCTGTGGCTAAAGAGAAGAAATACTATCTCCAG---AGTCTGTTTCAGGAAGTAGGAATAAAAGTAGATGGTTACATGGGCAGTACCTCTCCAAAAGGGCGTTTCTCTTCCTTGGATATTGCTGTTTGCACAATTGAGAGAGCCAATGGTCTGATCAATCGCCTTATAGAAGAAAATAAGATGGATCTATTAGGAACGGTGGTTGTGGATGAATTACATATGCTGGGAGACTCTCACCGAGGATATCTGCTGGAACTTTTGTTGACTAAGATTTGCTATATTACTCAGAAATCAGCGTCTTGCCAGGCAGATTTAGCCAGTCCTCTGTTTTATGCTGTGCAGATTATTGGCATGAGTGCTACTCTTCCTAATTTGGAGCTTGTGGCTTCCTGGTTGAATGCTGAACTCTACCGCACCGACTTCCGTCCTGTACCACTGTTGGAGTCAGTAAAAATTGGAAATTCCATATATGACTCTTCAATGAAGCTTGTGAGGGAATTTCAACCCATGCTACAAGTGAAGGGAGATGAAGACCACGTTGTTAGTTTATGCTATGAGACCATTCGTGATAACCATTCGGTATTACTTTTCTGTCCATCAAAGAAATGGTGTGAGAAGCTGGCAGACATTATTGCCCAGGAATTTTACAATCTACACCATCAAGCTGAGGGATTGGTAAGATCATCTGAACTTTCACCAGTGATACTAGAACAAAAGGGCCTCCTAGAAGTGATTGATCAGCTAAAACGTTCGCCTTCAGGACTGGACTCTGTATTACAAAAAACTGTACCATGGGGAGTAGCATTTCATCATGCAGGTCTTACTTTTGAGGAGAGGGATATCATTGAAGGAGCCTTCCGTCAAGGTCAGATTCGGATCTTGGCAGCAACGTCTACTCTTTCATCTGGGGTGAATTTACCTGCACGTCGTGTGATTATTCGGACTCCTATTTTCAGTGGTCGAACTTTAGATATTCTTACTTATAAGCAGATGGTTGGTCGTGCTGGCAGGAAAGGAGTAGACACAGTAGGTGAGAGTATCTTAATTTGTAAGAACTCTGAGAAATCAAAAGGCATAGCTCTACTTCAGGGATCTCTAAAACCTGTTCGCAGCTGTCTGCGAAGAGAAGAAGGAGAAGAAGTAACTGGGAGCATGATAAGAGCTATTCTGGAGATAATAGTTGGTGGTGTGGCGAGTACATCACAAGATATGCAGACTTATGCTTCTTGCACATTTTTGGCTGCAAGTATGAAAGAAGGGAAGCAGGAAATTCAGAAAAATCAAGATCCTGTTCACCTTGGAGCAATTGAGGCCAGTGTATTGTGGCTGCTAGAAAATGAATTCATCCAGGCGACTGAAGCTAGTGACGGAACAGAAGGAAAAGTATATCATCCAACACATCTTGGTTCGGCAACTCTTTCTTCTTCACTTTCTCCAACTGATACTTTAGATATTTTTGCTGACCTCCAAAGAGCAATGAAGAGCTTTGTTTTAGAGAATGATCTACATATTGTCTATCTGGTTACACCTATGTTTGAGGACTGGACTACAATAGATTGGTATCGATATTTCTGTTTGTGGGAGAAGTTGCCAACTTCTATGAAACGGGTGGCAGAGCTAGTGGGAGTTGAAGAAGGATTCTTGGCTCGCTCTGTGAAAGGAAAAGTAGTAGCCAGAACTGAAAGACAGTACCGACAAATGGCCATCCATAAAAGGTTTTTTACCAGTCTTGTGTTATTAGATTTAATCAGTGAAGTTCCCTTAAAGGAAATTAATAAGAAATATGGATGCAATCGTGGACAGATTCAGTCTTTACAACAGTCAGCTGCTGTTTATGCAGGGATGATTACAGTATTTTCCAATCGCCTGGGCTGGCACAACATGGAACTACTACTTTCCCAATTTCAGAAGCGTCTTACATTTGGCATCCAGAGGGAGCTGTGTGACCTGGTCCGGGTGTCCTTACTTAATGCACAGAGAGCCAGGTTTCTCTACGCTTCTGGCTTTCTTACTGTGGCAGATCTTGCCAGAGCAAATATTGCTGAGGTGGAGACTGTTCTGAAAAATGCTGTGCCTTTTAAAAGTGCCCGAAAGGCAGTGGATGAGGAAGAGGAAGCAGTTGAAGAACGTCGGAATATGCACACTATTTGGGTGACTGGTAGAAAAGGTTTAACTGAAAGGGAAGCAGCAGCCCTAATAGTGGAAGAAGCCAAAATAATTCTACAGCAGGACTTAGTTGAAATGGGAGTGCAATGGAATCCACATTCCCTTTTAAATTCTGATACACACTCATTGACACAGCAAAGGACGGTCTACCTTTGCAGTGAGTCAGAAGTAAAGGAACACAAATTTATATCCCAAACTAAGAGTTCTTGTAAAAGA------------------TTA---ACATCAGAGAAAAAAAGTAACACAATA---TTTAGTGATTCTTCTGTTAAGCAT------TCACCAAATACAGTGCAA---GATTTAGATAAAAACGGAGAG---CATACAAATTCTTTTTAT------TATCAGGATGGGCATCAACAACGTCAGGTACGTTCTATTTCCAGAGCAAGAAAACGGATGTCCTTGAATATAAGTAAAGAGAAGCTGGGAACCTCTCCAAATGAGGGAAAAACAAGTACTAAGAAAATTGTTCAGACTCTCTCATCTGAGAAAACAAAAAAGGAAGCTTTGAATTGCAGTTCAGAAAAGCTGGGTACCACCTTTCGATCTTGGAAACATAGT---AAGCATCTAAAACGATCCAGATGCAGTAGCCCTGTGAAAGACTGTGGAAAG------CGTAGAACTGATTTACAAAAACAAACTGTATCTAATCCTGTTCCTTGTGAAGACTCATTT---ACCTTAGATGAAAAGAATATGGAATTTGGAAGTCCTGGGCCATTTGCT---AAAAATGTATCTTTCAGTGCTGAGGGAAAATATAATAAAACATCATTCCCATCACAAACAGAACAAAGTTGTTCAAGGAAGAAAACAATAAATAGTGGTATTCTTGTTGAGCATTATAGCACAGGATCCCAGAGTGAAAAACAGACTTGTCAAGCCACTAGTGTGGTTAGTGAAAATGGAAGAGGATTAACTGTTGTGGAGTCAGAAAAAATAGATGAAGTA---CTG---ATAGAAAATGATTCAAAAAAACGTAATATTTATGTGAGACACCATGATATGCATCCGATTAACCAGTGCACTAAGAAGCAG---TCTGATAAACAGACAAACACTTATACTAAACAGAAAAAAATAATAGAGACGCAAATGCCCTGTGAGATA---GTCAGTGGTTATATGACTAGAGACTCAAAGGCT---AGTATTATCGAATGTAAAAGTGTAAAGTTTAATGCTGAGGAAAATAAATTAAATAATCTT---CAGGTATCGGGAGATAACATAAGCAGCACTGATATACCCAGTGGATTACATCTACCAACTGGAGCATTTGGTAAATCTGGAGGCCAGCATAAGAATTTTGTAAATCCTTCTAGAATTCAAGGACAAACAGATGCTCATGCAGCAAACAAA------AATAATTGTGTTTCTGGCTTAGGGTTAGTT---CCTTGTGATTTTGAAGATAGTTTCTACCTGGATACTCAGTCAGAGAAAATAATACAACAGATGGTAACTGAAAATGCCAAACAAGAAGCAGCAAAGGACACC---AATCTGGCAGCGGAGATGATGCGGAAGAGCCTGGGCACCCAGGGCTCAATGAGCTCTTCTCAGAATGACATTTACTTTACCTTTCCTGGTGACCAGCGTTCTCCAGGAGGGACAAATGTAGACCATTTGGAACCGACGACTGCAGGCACTGTG---AAACGAAGCACTGATTCACCTGGGGTTGATATCCTGACTCCAGAAAGCCCACTTTTTCATTCTCCAGTATTATTGAGGCACAATGGCCCTTGTTTTAAA------------GGGAATGAACTTTCTGTTACTGACTCCCAATTAAATAGTTTTCTTGAAGGTTATCAAACACAGGAAGCTATGAAACCAGTTATATCTCTAGTTCCTCAAAAGAGAACTCCCTCTGGCGTAGAAGTAGAATGTCTGCCAGTTCCTGAAACAAGTTTAAATTTGAGTGATAGTTTACTGTTTGACAGTTTCAGTGAAGACTACCTCATTAAAGAACAACCACCTGGTGTCCAAACAAAAGAACCC---CTT---CCTTCTGAAATAATGTCAGACCATTTCAGTGATTCTTTGTGTCTGAAACCAGAGGACCCAGTT---AAATCAAATATGGATGCGAATCAAGAT---AATCAGCAGCAGTTGACTTGTTTCAGTGATGAGTCTATTGTATTTTCAGAAATAGATTCTGTTCAGATGGTTGAAGCTTTGGATAATGTAGATATATTTCCTGTTCAGGATAAACATGATACTGCAGTATCTTTTAGAACATTAGAACCAGGTAATCCA------GTGGGTAATGATTATCCCCAAAGAGAAGTAATTGAAGGAGATGAAGAT---GAAAAGTCTCAAGGATCCAAATTAACTGGGACAAAACAAAATAATTCATTACTATGGTCAGGAGAATCATTTGATTTAAGTCCAGGACTGCAAAGGATTTTAGATAAAGTGTCCAGTCCTCTAGAAAATGAACAGCCA------AAATTAACCACTACAGACTTGTCTAGTTTG------AAAGAAAAAAACAGAGACTTAAATGACAAACAAGAAATAGTTTCAAATTTGGAGTTAAATCAAGTACAACGAATTTCATATTCCCCTAATATGGACATAAAAAGC---AAGATTGAGGCATTTGCGAACAAAGCTATTCATGGTGAAACCCCATCCCTCTTGCCTTGTAAGGAAAGCTATACAGTTGATGATAATGGACTCATTCCTCCTACACCCATTCCAGCG------------TCTGCTTCTAAGCTGGCATTTCCAGGTATTCGTGAAACATCTTCTGGAAAACTTTGGAAAACT---AGTAGTGTTTTACAACCTGGTGAAAGTTATTCGTTTGGCTCACCTTCAGCTATTAAAAGCCATGACTTAAGCCCAGAGAATAGAAATAATGTAAAAGAC---AACAGTCCTGTTGGAGACACAAGTTTTTCACTGCAGTTATCACAGGATGGATCACAGTTAACTCCAGCCTCATGCAGTTCAGAAAGCTTGGCCATAATTGATGTAGCAAGTGACCAAATTCTCTTTCAAACGTTTATAAAGGAGTGGCAGTGCAAAAAGCGATTTTCCATCTCACTGGCTTGTGAAAAGATCAGTAATTTGACATCTTGTAAAAGTGCTACTATTGGTGGTAGGTTTAAGCAAGTTAGCTCACCTCAGGAAACCCCCATTAGAGATGATGGATTTCCTGTTAAGGATTGTGATGACATCTTGGTGGTTGGACTGGCAGTATGCTGGGGTGGAAGAGATGCCTATTATATTTCATTGCAGAAAGAACAAAAA---CATTCTGAAATTAGTGCAAGTTTGGCTCCACCATCTCTGGATCCAAACCTGACTGTGAAAGACAGAATGTGGCATCTTCAATCCTGCTTTCCAAAAGAATCTGATAAAGAACGTTCTGTTATCATCTATGACTTCATCCAGAGCTATAAAATTCTTCTTCTGTCTTGTGGCATCTCCCTGGAACAAAGTTTTGAAGATCCTAAGGTGGCGTGCTGGTTATTAGATCCAGATTCTAAGGAGCCGACTCTTCACAGCATAGTGACCAGTTTTCTGCCTCATGAGCTTCTACTCCTAGACGGGCTAGAGTCTGGCCAAGGAATTCAAAGCCTGGGACTGAATGTCAGCACTGAGCATTCTGGGCGATACAGAGCGTCTGTAGAGTCCATTCTCATCTTCAACGCTATGAATCAACTCAATTCATTGTTAAAGAAGGAAAACCTGCAAGATGTTTTCTGTAAAGTGGAAATGCCCTGTCAGTACTGCTTGGCCTTGCTAGAACTAAATGGAATCGGCTTTAGTACTGCAGAATGTGAAAGTCAGAAACACGTAATGCAAGCCAAGCTGGAGGCAATTGAGACTCAGGCCTATCAACTCGCTGGCCACAGTTTTTCCTTCACCAGTTCAGATGACATCGCTGAGGTT---TTATTTTTGGAATTGAAGTTGCCACCAAATGGAGAGATA---AACCAAGGTGGCAAGAAAACTTTGGGTTCCACCAGAAGAGGGAATGACAATGGACGCAAACTGAGCCTAGGAAAACAGTTCAGCACTAGAAAGGATGTGTTAAATAAATTAAAGGCATTACATCCTTTACCAGACTTGATATTAGAGTGGAGAAGAATCACCAATGCTATTACCAAGGTAATCTTTCCCCTGCAGCGGGAAAAGCGTCTGAATCCTTTTCTTGGAATGGAAAGAATCTATCCTGTATCACAGTCACACACTGCTACAGGACGAATAACCTTTATAGAACCAAATATTCAGAATGTGCCAAGAGATTTTGAGATCAAAATGCCAACACTAGTAGGAGAAAGCCCACCTTCCCAAGCCCTAGGCAGGGGCCTACTTCCCACG---GGCAGAGGAAGAAAT---AGAAAGGGTTGTGGCCTAAACCCTGGGCACCAGGCACAGATGGAGGAGAGAGCCTCAGACAGAGGAATGCCATTTTCAGTCAGCATGCGACATGCCTTTGTGCCTTTTCCAGGTGGTTTAATATTAGCTGCTGATTACTCTCAACTTGAACTGAGGATCTTGGCTCATTTATCTCATGATCATCGTCTCATTCAAGTATTAAACACTGGAGCTGATGTTTTCAGGAGTATTGCAGCTGAATGGAAGATGATTGAGCCAGAGTCTGTTGGGGATAATCTGAGGCAACAAGCAAAGCAGATTTGCTATGGAATCATTTATGGAATGGGAGCTAAATCTTTGGGAGAGCAGATGGGCATTGAAGAAAAAGATGCTGCTTGCTACATTGACTCCTTCAAATCCAGATACACAGGGATTAATCATTTCATGAAAGAGACGGTGAAGAATTGTAAAAGAGATGGGTTTGTTCAGACCATTTTGGGACGGCGTAGGTATTTACCAGGAATCAAAGACAACAACCCTTATCATAAAGCTCACGCTGAGCGTCAGGCAATCAACACAACAGTCCAAGGTTCAGCGGCCGATATTGTCAAAATAGCCACAGTTAACATTCAGAAGCAACTAGAGACCTTCCACTCAACCTTCAAATCCCATGGTCATCGGGAGGTTATGCTCCAAAGTGACAAAACA---GGATTGTTACCAAAGAGAAAACTTCAAGGGATGTTCTGCCCAATCAGAGGAGGCTTCTTCATCCTCCAACTCCATGATGAACTCTTATATGAAGTAGCAGAAGAAGATGTTGTTCAGGTAGCTCAGATTGTCAAGAATGAAATGGAAAATGCCATACAACTTTCTGTGAAACTCAAAGTGAAAGTGAAAATAGGTGCCAGCTGGGGAGAGCTGAAGAACTTTGATGTG---
>HLequCab3
ATGAATCTTGCACGCTGGAGTGGGAAACGGCGGCGT---TCAGCATCAGGCTCCGACTCCTTCTCGGGAAGCGCC---GGT---------GACAGCAGTGACAGCCCC---------------------------CGGCTGCCCTCGGGGCCGGTGCTGAGCCCACCTCCGGGCCTGGGCCGCAGCTTGAAGGACCGCGGCTGCCCTCCGGCCGGAGCTGCAGGGGAAGGGGAATGCAAGCAGACAGTTCCTGAGGATCAAATGGACAAGCTGCTCTTGGCAAACTGGGGACTTCCTACAGCGGTTCTGGAGAAATATCACAGTTTTGGTGTAAAAAAGATGTTTGAATGGCAGGCAGAGTGCCTTTTGCTTGGACAAGTCCTGGAAGGAAAGAATTTAGTCTATTCAGCTCCTACAAGTGCTGGGAAGACTCTTGTTGCTGAGTTACTTATTTTGAAGCGAGTTTTGGAAATGCGGAAGAAAGCTTTGTTTATTCTGCCCTTTGTCTCTGTGGCTAAAGAGAAGAAATACTATCTCCAG---AGTCTGTTTCAGGAAGTAGGAATAAAAGTAGACGGTTATATGGGCAGTACCTCTCCAACAGGGCCTTTCTCTTCCTTGGATATTGCTGTCTGCACAATTGAGAGAGCCAATGGTCTGGTCAATCGCCTCATAGAGGAAAATAAGATGGATCTGTTAGGAATGGTGGTTGTGGATGAATTGCATATGCTGGGAGACTCTCATCGAGGGTATCTGCTGGAACTTTTGCTGACCAAAATTTGCTATATTACTCAGAAATCAGCATCTCGCCAGGCACATTTATCCAGTCCTCTGTCTAATGCCGTGCAGATCGTTGGCATGAGTGCTACTCTTCCTAATTTGGAGCTTGTGGCTTCCTGGTTGAATGCTGAACTCTACCACACCAACTTTCGTCCTGTACCACTGTTGGAGTCAGTAAAAATTGGAAATTCCATATATGACTCTTCAATGAAGCTTGTGAGGGAATTTCAACCCACGCTGCAAGTGAAGGGAGATGAGGACCATATTGTTAGTTTATGTTATGAGACCGTTCGTGATAACCATTCAGTATTACTTTTCTGTCCATCAAAGAAATGGTGTGAAAAGCTGGCAGATACCATTGCCCGTGAGTTTTACAATCTACACCATCAAGCTGAGGGATTGGTAAGATCGTCTGAACTTCCACCAGTGATACTGGAACAAAAGGGCCTCCTAGAAGTGATGGATCAGTTAAGACGTTCACCTTCAGGACTGGACACTGTATTACAAAAAACTGTACCATGGGGAGTAGCATTTCATCATGCAGGTCTTACCTTTGAGGAGAGGGATATCATTGAAGGAGCCTTTCGTCAAAGTCAGATTCGGGTCTTGGCAGCAACTTCTACTCTTTCATCTGGGGTGAATTTACCTGCACGTCGTGTAATTATTCGGACTCCTATTTTCAGTGGTCGACCTCTAGATATTCTTACTTATAAGCAGATGGTTGGTCGTGCTGGCAGGAAAGGAGTAGACACTGTTGGTGAGAGCATATTAGTTTGTAAGAACTCTGAGAAATCAGAAGGCATAGCTCTACTTCAGGGATCTCTAAAACCTGTTTGTAGCTGTCTGCGGAGACGAGAAGGAGAAGAAGTAACTGCGAGCATGATAAGAGCTATTCTGGAGGTAATAGTTGGTGGAGTGGCAAGTACATCACAAGATATGCAGACTTATGCTTCTTGCACGTTTTTGGCTGCAAGTATGAAAGATGGGAAGCAGGGAATTCAGAAAAATCAAGATTCTCTTCAACTTGGAGCAATTGAGGCCTGTGTAATGTGGCTGCTAGAAAATGAATTCATCCAGATTACCGAAGCTAGTGATAGAACAGAAGGAAAGGTATATCATCCAACACATCTTGGTTCGGCAACTCTTTCTTCTTCACTTGCTCCAACTGATACTTTAGATATTTTTGCTGACCTTCAAAGAGCAATGAAGGGCTTTGTTTTAGAGAATGATCTGCATATTGTCTATCTGGTTACACCTATGTTTGAGGATTGGACTACTATTGATTGGTATCGATTTTTCTGTTTATGGGAGAAGTTGCCAACTTCTATGAAACGAGTGGCAGAGCTAGTGGGAGTTGAAGAGGGATTCTTGGCTCGCTGTGTGAAGGGAAAAGTGGTAGCCAGAACTGAGAGACAGCACCGACAAATGGCCATCCATAAAAGGTTTTTTACCAGTCTTGTGCTATTGGATTTAATCAGTGAAGTTCCCTTAAAGGAAATTAATCAGAAATATGGATGCAATCGTGGACAGATTCAATCTTTACAACAGTCGGCTGCTGTGTATGCAGGGATGATTACAGTATTTTCCAACCGCCTGGGCTGGCACAACATGGAACTGCTACTTTCCCAGTTTCAGAAGCGTCTTACATTCGGCATCCAGAGGGAGCTGTGTGACCTCATCCGAGTGTCCCTACTTAATGCACAGCGAGCCAGGTTCCTCTATGCTTCCGGTTTTCTTACTGTGGCAGATCTTGCCAGAGCAAATATTGCTGAGGTGGAGACTGTTTTGAAAAATGCTGCGCCTTTTAAAAGTGCCCGAAAGGCAGTGGATGAGGAAGAGGAAGCAGTTGAAGAACGTCGGAATATGCGAACTATTTGGGTGACTGGCAGAAAAGGTTTAACTGAAAGGGAAGCAGCAGTCCTTATAGTGGAAGAAGCCAAAATGATTCTTCAGCAGGACTTGGTTGAAATGGGAGTGCAATGGAATCCATATTCCCTTTTAAATTCTGATACACACTCATTGACCAGC---------------------AGTGAGTCAGAAGTAAAGGAACACACATTTGTACCCCAAGCTAAAAGTTCTTGTAAAAGA------------------TTA---ACATCAAAGAAAAAAAAGAACACAATA---TTTAGTGAGTCTTCCAGTAAGCAA------TTGGCAAATACAGTACAA---GATTTAGATAAACGTATAGAG---CCTACAAATTCCTTTTATTGTAAGTTTCAGGATGGGAATCAA---CATCAGGTACGTTCCATTTCCAGAGCAAGAAAACAGGCTTTTTTGAATATAAGTAAAGAGAAACTTGGAACCTCTCTGAATGAGGGAAAAACAAGCATTAAGAAAGTTGTTCAGGCTCTCTCATCTGAGAAAACAAAAAAAGAAGCTTTGAATTTCAGTTCAGAAAAGATGAGTACAACTTTTCGATCTTGGAAACATAGT---AAGCATCTAAAACGATCCAGAGACAGTAATGCTATGAAAGACACTGGGTTC------TACAGAATTGATTTACAAGAACAGAGTATGTCTAATCCTGTTCATTGTGAAGACTCATTA---ACCTTAGATGAGAATAATCTGGAATTTAGAAATCCAGGTCCATTTGCT---AAAAATGTGTCTTTCTGTGCTGAGGGAAAATAT---AAGGCATTATTCCCATCACAAACAGAACAAGGTTGTTCAAGAAACAAAACAATAACTAATGATATTCTTGTGGACCATTTTATTACAGGATCCCAGAGTAAAAAAGTGACTTGTCAAGCCACTAGTGTGGTTAATGAAAACGAAAGAGGATTAGTTGTTGTTGAGTCAGAAAAAATAAACAAAGTG---CTG---ATACAAAATGATTCAAAAAACCAGAATGTTTCTGTGAAACACCATGACACCCATCCAATTAACCAGTGCCTGGAAAAGCAG---TCCGATGAACAGAAAAACACTTATGCCAAACAGAAAAAA---ATAGAGAAACAAATGCCCTGTGAGACA---GTCCGTAGTTATGTGAATAGAGACTCAAATGTT------ATCATCAAATGTGAAAGTATGAAGTTTAATGCTGAGGAAAATAAGTCAAGTAATACT---CAAGTATCAGGAGACAATATAAGCAGCACTGAGATACCCAGTGGAGTACATCTACCAGCTGGAACATTTGGTAAATCAGGAGACCAACATGAGGATTTTCTAAATACCTCTAGAATACAAGAAAAAACCCATGCTTATGCAGCAAACAAAACTAAAAATAATTGTGTTTCTGACTTAGTTTTAGTT---CTCTGTGACTTTGAAGATAGTTTCTACCTGGATACTCAGTCAGAGGAAATAATACAACAGATGGCAACTGAAAATGCCGAACAAGAAGGGGCAAAAGACACC---AACCTGGCAAAAGGAGTGATGCAGAAGAGCTTAAACAAACAGAGCTCGATGATCTCTTTTCAGAATGAGATTCACATTACTTCTCCTGCTGAACAGCATTCTCCAGGAGTGATAAATATAGATCATTTGGAACTTAAGACTGTAGATACTGTG---AAACAAAGGACTGATTCACATGGGGTTGACATCCTGAATCCAGAAAGCCCAATTTTTCATTCTCCAGTACTATTGAGGGAAAATGACCCTTGTTTTAAA------------GGGAATGAACTTTCTGTTACTGACTCCCAATTAAATAGTTTTCTTCAAGGTTATCAAACACAAGAAGCTGTAAAACCAGTTACACCTCTGGTTCCTCAAAAGAGAACTCCCACTGGTATAGAAGTAGAATGTCTGCCAGATCCTGAAACAAGTTTGAATTTGAGTGATAGTTTACTCTTTGACAGTTTCAGTGAAGACTACCTAGTGAAAAAACAACCACCTGATGTACAAGTGAAAAGACCC---CTT---CCTTCTGAAATAATGTCAAACCATTTCAGTGATTCTCTGTGTCTACAACCAGGAGGCCCAATTGAAAAATCAAGTATGAACGAGATTCAAGAA---AATCAGCAGCAGTTGACTTGTTCCAGTGATGAGTCTATTATATTTTCAGAAATGGATTCTGCTCAGATGGTTGAAGCTTTGGAAAATGTGGATGTATTTCCTGTCCAAGAGAAATATAATACTGCAGTATCTCTTAGAGCATTAGAACTAGGTGATCCAGCAATTGTAGGTAATGATTATCCCCAAAGAGAAGTAACTGGAGGATATAAAGAT---GAAGGGTCTCAAAAATCCAAATTAACTGGGATAAGGCAAAATAATTCATTTGTGTGGTCAGGGGCATCATTTGATTTAAGTCCAGGACTGCAAAAGATTTTAGATAAGGTGTCCAGTCCTCTAGAAAATGAAAAGCTA------AAATCAACTGCTACAAACTTGTTTAATTTG------AAAGGAAAAAATACGGAGTTAAATGACAAACAAGAAGTGATTTCAAATTTGGAGCCAAATCAGGTACAGGGAATTTTATTTTTCCCCAAT---GAAGTAAAAAGC---AAGATGGAGGCACTGGAGAACAATGCCATTCATGATGAAACCTCATCTCTCTTTCCTTATAAAGAAAGCTGTATAGTAGATGATAATGGGCTCATTCCTCCTACACCTATTCCAACA------------TCTGCTTCTAAGCTGACATTTCCAGGTATTCTTGGAACATCTTCTGTAAAACTTCAGAAAACT---AGTAGTGTTTTACAACTTGGTGAAAGTTATTCATTTGACTTACCTTCAGATATTAAAAACCATGATTTAAGTCCAGAGAGTAGAAATGGTTTCAAAGAT---AACAGTCCTACTAGAGACACAGGTGTTTCACTGCGGTTATCACAGGATGGATCACAGTTAACTCCAGCTTCGTGCAATTCAGAAAGTTTAGCCATAATTGATGTTGCAAGTGACCAAACTCTCTTCGAAACGTTCATTAAGGAGTGGCAGTGCAAAAAGCGATTTTCCATCTCACTGGCTTGTGAAAAGATCAGTAATCTGACATCTTCTAAAAGTACTACTATTGGTTGTAGGTTTAAGCAAGTTAGCTCACCTCAGGACCCCCCTATTAGAGAGGATGGATTTCCTGTTAAAGGTTGTGATGACATCTTGGTGGTTGGACTGGCAGTATGCTGGGGTGGAAGAGATGCCTATTACTTCTCATTGCAGAAAGAACAAAAG---CATTCTGAAATTAGTGCCAGTTTGGTCCCACCTTCTCTGGATCCAAGGCTGACTATGAAAGACAGAATGTGGCACCTTCGATCTTGCTTTCAAAAGGAATCTGATAAAGAACGTTCTGTTATTGTCTATGACTTCATCCAGAGCTATAAAATTCTTCTTCTGTCTTGTGGTATCTCCCTGGAACAAAGTTATGAAGATCCTAAGGTGGCATGCTGGTTACTAGATCCAGATTCTAAGGAGCCGACTCTTCACAGCATAGTTACCAGTTTTCTTCCCCATGAGCTTCCACTCCTGGAAGGGATAGAGACTGGCCAAGGAATTCAAAGCCTGGGGCTGAATGTCGACACTGAGCATTCGGGGCGGTACAGAGCATCTGTAGAGTCCATTCTCATCTTCAACTCTATGAATCAACTCAATTCTTTGTTGAAGAAGGAAAACCTTCAAGATATTTTCTGTAAAGTGGAGATGCCCTCTCAGTACTGCTTGGCCTTGCTAGAACTAAATGGAATTGGCTTTAGTACTGCAGAATGTGAAAGTCAGAAACACATAATGCAAGCCAAGCTGGATGCAATTGAGACTCAAGCCTATCAGCTAGCCGGCCACAGTTTTTCCTTCACCAGTTCAGATGACATCGCTGAGGTG---TTATTTTTGGAATTGAAGTTGCCACCAAACGGAGAGATGAAAAATCAAGGTGGCAAGAAAACTTTGGGTTCTACCAGAAGAGGGAATGACAATGGACGCAAGCTAAGGCTGGGAAAACAGTTCAGCACTAGTAAGGATATTTTGAATAAATTAAAGGCATTGCATCCTTTACCAGGCTTGATATTAGAGTGGAGAAGAATCACGAATGCTATTACCAAAGTGGTCTTTCCCCTGCAGCGGGCAAAGCGTCTTAATCCTTTTCTTGGAATGGAAAGAATCTATCCTGTATCACAGTCACACACTGCTACAGGACGAATAACCTTTACAGAACCAAATATTCAGAATGTGCCAAGAGATTTTGAGATCAAAATGCCGACACTAGTAGGGGAAAGCCCACCTTCCCAAGCCCTAGGCAAAGGCCTACTTCCCATG---GGCAGAAGAGGAAAT---GAGAAGAGTCATGGCCTGAACCTTGGGCACCAGGCACAGACAGAGGAAAGAGCCTCAGACAGAGGAATGCCGTTTTCAGTCAGCATGCGACACGCCTTTGTACCTTTCCCAGGTGGTTTAATACTAGCTGCTGATTACTCTCAACTTGAACTGAGGATCTTGGCTCATTTATCCCAGGATCGTCGTCTCATTCAAGTGTTAAACACTGGAGCTGATGTTTTCAGGAGTATTGCAGCTGAATGGAAAATGATTGAGCCAGAGTCTGTTGGGGATGATCTGAGGCAACAAGCAAAGCAGATTTGCTATGGAATCCTTTATGGAATGGGAGCTAAATCTCTGGGAGAACAGATGGGCATTAAAGAAAATGATGCTGCTTGCTACATTGACTCCTTCAAATCCAAATACACAGGGATTAATCATTTCATGCGAGAGACAGTGAAGAATTGTAAAAGAGATGGGTTCGTTCAGACCATTCTGGGAAGGCGTAGATATTTACCAGGAATCAAAGACAACAACCCTTATCATAAAGCTCACGCTGAGCGTCAGGCTATCAACACAACAGTCCAAGGTTCGGCGGCTGATATTGTCAAAATAGCCACCGTTAACATTCAGAAGCAATTAGAGACCTTCCACTCAAGCTTCAAATCCCATGGTCATCGGGAGGGTATGCTCCAAAGTGACAGAACA---GGATTGTTACCAAAAAGAAAACTGCAAGGGATGTTCAGTCCAATCAGAGGTGGCTTCTTCATCCTTCAGCTCCATGATGAACTCTTATATGAAGTGGCAGAAGAGGATGTTGTTCAGGTAGCTCAAATTGTCAAGAATGAAATGGAAAGTGCCATAAAACTTTCCGTGAAACTGAAAGTGAAAGTGAAAATAGGTGCCAGCTGGGGGGAGCTGAAGGACTTTGATGTG---
>cerSim1
ATGAATCTTCCGCGCTGGAGTGGGAAACGGCGGCGT---TCAGCATCAGGCTCAGACTCC---TCGGGAAGCGCC---GGT---------GACAGCAGTGACAGCTCC---------------------------CTGCTCCCCTCGGGGCCGGTGTTGAGCCCACCTCCGGGCCTGGGACGCAGCTTGAAAGACCGCGGCTGCCCTCCGGCCGGAGCTGCA------GGGGAATGCAAGCAGACAGTTCCTGACGATCAGATAGACAAGCTGCTATTGGCACATTGGGGACTTCCTACAGCGGTTCTGGAGAAATATCACAGTTTTGGTGTAAAAAAGATGTTTGAATGGCAAGCAGAGTGCCTTTTGCTTGGACAAGTCCTGGAAGGAAAGAATTTAGTCTATTCAGCTCCTACAAGTGCCGGGAAGACTCTTGTTGCGGAACTGCTTATTTTGAAGCGAGTTTTGGAAATGCGGAAGAAAGCTTTGTTTATTCTGCCATTTGTCTCTGTGGCTAAAGAGAAGAAATACTATCTCCAG---AGTCTGTTTCAGGAAATAGGAATAAAAGTAGACGGTTATATGGGCAGTACCTCTCCAACAGGGCATTTCTCTTCCTTGGATATTGCTGTTTGCACAATTGAGAGAGCCAATGGTCTGATCAATCGCCTCATAGAGGAAAATAAGATGGATCTATTAGGAATGGTGGTTGTGGATGAACTGCATATGCTGGGAGACTCTCACCGAGGGTATCTGCTAGAACTTTTGCTGACCAAGATTTGCTATATTACTAAGAAATCAGCATCTTGCCAGGCAGACTTATCCAGTCCTCTGTCTAATGCTGTGCAGATCGTTGGCATGAGTGCTACTCTTCCTAATTTGGACCTTGTGGCTTCCTGGTTGAATGCTGAACTCTACCACACTGACTTTCGTCCTGTACCACTGTTGGAGTCAATAAAAATTGGAAATTCCATATATGACTCTTCAATGAAGCTTGTGAGAGAATTTCAACCCATGCTACAAGTGAAGGGAGATGAGGACCATGTTGTTAGTTTATGTTATGAGACCATTCGTGATAACCATTCAGTATTACTTTTCTGTCCATCAAAGAAATGGTGTGAGAAGCTGGCAGATATCATTGCCCGTGAGTTTTACCATCTACACTGTCAAGCTGAGGGATTGGTAACATCATCTGAAATTCCACCAGTGATACTGGAACAAAAGGGCCTCCTCGAAGTGGTGGATCAGTTAAAACGTTCGCCTTCAGGACTGGACTCTGTATTACAAAAAACTGTACCATGGGGAGTAGCATTTCATCATGCAGGTCTTACCTTTGAGGAGAGGGATATCATTGAAGGAGCCTTTCGTCAAGGTCAGATTCGGGTCTTAGCAGCAACTTCTACTCTTTCATCTGGGGTGAATTTACCTGCACGTCGTGTAATTATTCGGACTCCTATTTTCGGTGGTCGATCTCTAGATATTCTTACTTACAAGCAAATGGTTGGTCGTGCTGGCAGGAAAGGAGTAGACACAGTAGGTGAGAGTATTTTAGTTTGTAAGAACTCTGAGAAAGCAAAAGGCATAGCTCTACTTCAGGGATCGCTAAAACCTGTTCGCAGCTGTCTGCGGAGACGAGAAGGAGAAGAAGTAACTGGGAGCATGATAAGAGCTATTCTGGAGATAATAGTTGGTGGAGTGGCAAGTACATCACAAGATATGCAGACTTATGCTTCTTGCACATTTTTGGCTGCAAGTATGAAAGAAGGGAAGCAGGGAATTCAGAAAAATCAAGATTCTGTTCAACTTGGAGCAATTGAGGCCTGTGTAATGTGGCTGCTAGAAAATGAATTCATCCAGGTTACCGAAGCTAGTGATGGAACAGAAGGAAAGGTGTATCATCCAACACATCTTGGCTCGGCAACTCTTTCTTCTTCACTTGCTCCAACTGATACTTTAGATATTTTTGCTGACCTTCAAAGAGCAATGAAGAGCTTCGTTTTAGAGAATGATCTGCATATTGTCTATCTGGTTACACCTATGTTTGAGGATTGGACTACTATTGATTGGTATCGATTTTTCTGTTTATGGGAGAAGTTGCCAACTTCTATGAAACGGGTGGCAGAGCTAGTGGGAGTTGAAGAGGGGTTCTTGGCTCGCTGTGTGAAGGGAAAAATAGTAGCCAGAACTGAGAGACAGCACCGACAAATGGCCATTCATAAAAGGTTTTTTACCAGTCTTGTGCTATTAGATTTAATCAGTGAAGTTCCCTTAAAGGAAATTAATCAGAAATATGGATGCAATCGTGGACAGGTTCAGTCTTTACAACAGTCAGCTGCTGTTTATGCAGGGATGATTACAGTATTTTCCAATCGCCTGGGCTGGCACAACATGGAGCTGCTACTTTCCCAATTTCAGAAGCGTCTTACATTCGGCATCCAGAGGGAGCTGTGTGACCTCATCCGGGTGTCCCTGCTTAACGCACAGCGAGCCAGGTTCCTCTATGCTTCTGGCTTTCTTACTGTGGCAGATCTTGCCAGAGCAAATATTGCTGAGGTGGAGACTGTTCTGAAAAATGCTGTGCCTTTTAAAAGTGCCCGAAAGGCGGTGGATGAGGATGAGGAAGCAGTTGAAGAACGTCGGAATATGCGAACTATTTGGCTGACTGGCAGAAAAGGTTTAACTGAAAGGGAAGCAGCAGTCCTTATAGTGGAAGAAGCCAAAATGATTCTGCAGCAGGACTTAGTTGAAATGGGAGTGCAGTGGAATCCATATTCCCTTTTAAATTCTGATACATGCTCATTGACCAAC---------------------AGTGAGTCAGAAGTAAAGGAATACAAATTTATACCCCAAACTAAGAGTTCCTGCAAAAGA------------------TTA---ACATCAAAGAAAAGAAGTAACACAACA---CTTAGTGATTCTTCTGTTAAGAAT------ACACCAAATACAGTGCAA---GATTTAGATAAAAGTAGAAAG---CATACAAATTCCTTTTATTGTAAGTTTCAGGATGAGAATCAAGAACGTCAGGTACATTCCATTTCCAGAGGAAGAAAACGGGCTTCTTTGAATATAAATAAAGAGAAGCTAGGAACCTCTCTGAATGAGGAAAAAACAAGCACTAAGAAAGTTGTTCAGATACTCTCGTCTGAGAAAACAAAAAAAGAAGCTTTGAATTTCAGTTCAGAAAAGATGAGTACAACTTTTCGATCTTGGAAACATAGT---AAGCATCTAAAACGATCCAGAGACAGTAGCCCTGTGAAAGACTCTGGGTTG------TGTAGAATTGAATTACAAGAACAGACTATGTCTAATTCTGTTTATTGTGAAGACTCATTT---ACCTTAGAGGAGAATAATATGGAATTTAGGAATCCAGGTCCATTTGCC---AAAAATGTGTCCTTCTGTGCTGAAGGAAAATATAAAAAAGTATTATTCCCATCAGAAGCAGAACAAAGTTATGCAAGAAACAAAACAATAACTAATGATTTTCTTGTGGAACATTTTATCACAGGATCCCAGAGTAAAAAAGTGACTTGTCAAGCCACTAATGTGGTTAATGAAAATGGAAGAGGATTAGCGGTAGTTGAGTCAGAAAAAATAAACAAAGTG---CTG---TTACAAAATGATTCAAAAAACCAGAATGTTTATGTGAAACACCATGACACCCATCCAATTAACCAGTGCCTGGAAAAGCAG---TCTGATAAACAGACAAACAATTATACCAAACAGAAAAAAATAATGGAGAAACAAATGCCCTGTGAGACA---GTCAGTAGTTATATGAATAGAGACTCAAATGTT------GTTATCAAATGTGAAAGTATAAAATTTAATGCTGAGGAAAATAAATCAAATAATATT---CAGGTATCAGGAGATAATATAAGCAGCACTGAGATACCCAGTGGAGTACATCTACCAATTGGAACATTTGGTAAATCAGGT---CAGCATGAGAATTTTCTAAATACCTCTAGAATACAAGAAAAAACAGATGCTTATGCAGCAAACAAAACTAAAAATAATCGTGTTTTTGACTTAGGTTTAGTT---CTCTGTGATTTTGAAGATAGTTTCTACCTGGATACTCAGTCAGAGAAAATAATACAACAGATGGCAACTGAAAATGCCAAACAAGAAGGAGCAAAGGACACC---AACCTGGCAACAGGGGTGATGCAGAAGAGCTTAAACAAACAGAGCTCGGTGAGCTCTTTTCAGAATGAGATTCACATTACCCCTCCTGGTGAACACCATTCTCCAGGAGTGACAAATATAGATCATTTGGAACTTAAGACTGTAGATACTATG---AAAAGG---ACTGATTCACATGGGGTTGACATCCTGACTCCAGAAAGCCCAATTTTTCACTCTCCAATACTATTGAGGGAAAATGGCCCTTGTTTTAAA------------GGGAATGAACTTTCTGTTACTGACTCCCAATTAAATAGTTTTCTTCAAGGTTATCAAACACAAGAAGCTGTGAAACCAGTTATACCTCTGGTTCCTCAAAAGAGAACTCCTGCTGGTGTAGAAGTAGAATGTCTGCCAGATCCTGAAACAAGTTTGAATTTGAGTGATAGTTTACTATTTGACAGTTTCAGTGAAGACTACTTAGTGAAAAAACAACCACCAGATGTACAAGTGAAAGACCCC---CTT---CCTTCTGAAATAATGTCAAACCATTTCAGTGATTCTCTGTGTCTACAACCAGAGGGCCCAATTGAAAAATCAAGTATGGATGAGAATCAAGAT---AATCGGCAGCAATTGACTTGTTCCAGTGATGAGTCTCTTATGTTTTCAGAAATGGATTCTGCTCAGATGGTTGAAGCTTTGGACAATGTAGATATATTTCCTGTCCAAGAGACGAATAATCCTGCAGACTCTCTTAGAGCCTTAGAACTAAATGATCCAGCAATTGTAGGTAATGATTATCGCCAAAGAGAGGTAACTGGAAGAGATAAAGAT---GAAGGGTCTCAAAAATCTAAATTAACTGGGATAAGGCAAAATAATTCATTTGTATGGTCAGGGGCATCATTTGTTTTAAGTCCAGGACTACAAAGGATTTTAGATAAAGTGTCCAGTCCTCTAGAAAATGAAAAGCTA------AAGTTAACCACTACAAACTTGTCTACTTTG------CATGGAAAAATTACAGAGTTAAATGAGAAACAAGAAGTGATTTCAAATTTGGAGCCAAATCAGGTACAGGGAATTTTATTTTCCCCTAAT---GAAGTAAAAAGC---AAGATGGAGGCACTAGAGAATAATGCTATTCATGATGAAACCTCATCCCTCTTGCCTTATAAACAAAGCTGTATAGTAGAGGATAATGGACTCATTCCTCCTACACCCATTCCAGCA------------TCTGCTTCTAAGCTAGCATTTCCAGGTATTGTTGGAACATCTTCTGTAAAACTTCGGAAAACT---AGTAGTGTTTTACAACTTGGTGAAAGTTCTTCATTTGACTTACCTTCAGATATTGAAAACCGTAATTTAAGTCCAGAGAGTAGAAATGGTTTCAAAGAC---AACAGTCCTATTAGAGACACAAGTTTTTCACTGCAGTTATCACAGGATGGATCGCAGTTAACTCCAGCTTCATGCAGTTTGGCAAGTTTGGCCATAATTGATGTAGCAAGTGACCAAACTCTCTTTCAAACGTTCATTAAGGAGTGGCAGTGCAAAAAGCGATTTTCCATCTCACTGGCTTGTGAAAAGATCAGTAATTTGACATCTTCTAAAAGTGCTACTATTGGTTGTAGGTTTAAGCAAGTTAGCTCACCTCAGGAAACCCCTATTAGAGATGATGGATTTCCTATTAAAGGTTGTGATGACATCTTGGTGGTTGGACTGGCAGTGTGCTGGGGTGGAAGAGATGCCTATTATTTTTCATTGCAGAAGGAGCAAAAG---CATTCTGAAATTAGTGCCAGTTTGGTCCCACCTTCTCTGGATCCAAGCCTGACTGTGAAAGATAGAATGTGGCACCTTCAATCCTGCTTTCAAAAGGAATCTGATAAAGAACGTTCTGTTATCGTCTATGACTTCATCCAGAGCTATAAAATTCTTCTTCTATCTTGTGGTATCTCCCTGGAACAAAGTTATGAAGATCCTAAGGTGGCATGCTGGTTGCTAGATCCAGATTCTAAGGAGCCGACTCTTCACAGCATAGTTACCAGTTTTCTTCCTCATGAGCTTCCACTCCTGGAAGGGATAGAGACTGGCCAAGGGATTCAAAGCCTGGGGCTGAATGTCCACACTGAGCATTCTGGGAGATACAGAGCCTCTGTAGAGTCCATTCTCACCTTCAACTCTATGAATCAACTCAATGCTTTGTTGAAGAAGGAAAACCTTCAAGATGTTTTCTGTAAAGTGGAAATGCCCTCTCAGTACTGCTTGGCCTTGTTAGAACTAAATGGAATTGGCTTTAGTACTGCAGAATGTGAAAGTCAGAAACATATAATGCAAGCCAAGCTGGATGCAATTGAGACTCAGGCCTATCAACTAGCCGGCCGCAGTTTTTCCTTCACCAGTTCAGATGACATCGCTGAGGTT---TTATTTTTGGAATTGAAGTTGCCACCAAATGGAGAGATAAAAAACCAAGGCAGCAAGAAAACTTTGGGTTCTACCAGAAGAGGGAATGACAATGGACGCAAACTAAGGCTGGGAAAACAGTTCAGCACTAGTAAGGATATTTTAAATAAATTAAAGGCGTTACATCCTTTACCGGGCTTGATACTAGAGTGGAGAAGAATCACTAACGCTATTACCAAAGTAGTGTTTCCCCTACAGCGGGAAAAGCGTCTGAATCCTTTTCTTGGAATGGAAAGAATCTATCCTGTATCACAGTCACACACTGCTACAGGACGAATAACCTTTACAGAACCAAATATTCAGAATGTGCCAAGAGATTTTGAGATCAAAATGCCGACACTAGTAGGGGAAAGCCCGCCTTCCCAAGCCCTAGGCAAAGGCCTACTTCCCATG---GGCAGAAGAGGAAAT---AAGAAGGGTTGTGGCCTAAACCTTGGGCACCAGGCACAGGCAGAGGAGAGAGCCTCAGACAGAGGAGTGCCATTTTCAGTCAGCATGCGACATGCCTTTGTACCTTTCCCAGGTGGTGTAATATTAGCTGCTGATTACTCTCAACTTGAACTGAGGATCTTGGCTCATTTATCCCATGATCATCGTCTCATTCAAGTATTAAACACTGGAGCTGATGTTTTCAGGAGTATTGCAGCTGAATGGAAAATGATTGAGCCAGAGTCTGTTGGGGATGATCTGAGGCAACAAGCAAAGCAGATTTGCTATGGAATCATTTATGGAATGGGAGCTAAATCTCTGGGAGAGCAGATGGGCGTTAAAGAAAGTGATGCTGCTTGCTACATTGACTCCTTCAAATCCAGATACACAGGGATTAATCATTTCATGAGAGAGACAGTGAAGAATTGTAAAAGAGATGGGTTTGTTCAGACCATTTTGGGAAGGCGTAGATATTTACCAGGAATCAAAGACAACAATCCTTATCATAAAGCTCACGCTGAGCGTCAGGCTATCAACACAACAGTCCAAGGTTCGGCGGCTGATATTGTCAAAATAGCCACAGTTAACATTCAGAAGCAATTAGAGACCTTCCACTCAACCTTCAAATCCCATGGTCATTGGGAGGGTATGCTCCAAAGTGACAGAACA---GGATTGTTACCAAAAAGAAAACTGCAAGGGATGTTCTGTCCAGTCAGAGGTGGCTTCTTCATCCTTCAACTCCACGACGAACTCTTATATGAAGTGGCAGAAGAGGACGTTGTTCAGGTAGCTCAAATTGTCAAGAATGAAATGGAAAGTGCCATAAAACTTTCTGTGAAACTGAAAGTGAAAGTGAAAATAGGTGCCAGCTGGGGTGAGCTGAAGGACTTTGATGTG---
>HLphyDis3
ATGAATCTTTCGCGCTGGAGAGGGAAACGGCGGCGT---TCAACATCAGGCTCGGATTCTTTCTTGGGAAGCAGC---GGT---------GACAGCAGTGACAGCAGTGACAGCTGTGACAGCCGTGACAGCCACCTGCGCCCCTCCGAGCCCGTGCTGAGCCCGCCCCCCGGCCTAGGACGCAGCTTGAGGGACGGCAGCCGCAGTCCA---------GCA------GGGGAATGCAAGCAAACCGATCCCAACGATCAAACAGACAAGCTGCTATTGGCAAATTGGGGACTTCCTACAGTGGTTCTGGAGACATATCACAGTTTTGGTGTAAGAAAAATGTTTAAATGGCAGGCAGAATGTCTTTTGCTTGGACAAGTCCTGGAAGGAAAGAATTTAGTCTATTCAGCTCCTACAAGTGCTGGAAAGACTTTTGTTGCTGAATTACTTATTTTGAAGCGTGTTTTGGAAATGCGTAAGAAAGCTTTGTTTATTCTGCCCTTTGTCTCTGTGGCTAAAGAGAAGAAATACTATCTCCAG---AGTCTGTTCCAGGAAGTAGGAATAAAAGTAGATGGTTACATGGGCAGTACCTCTCCAAAATGGCGTTTCAATTCCTTGGATGTTGCTGTCTGCACAATTGAGAGAGCCAATGGTCTGATCAATCGTCTCATAGAAGAAAATAAGATGGATCTGTTAGGAATTGTGGTTGTGGATGAACTGCATATGCTGGGAGACTCTCACCGAGGGTATCTGCTGGAACTCTTGCTGACCAAGATTTGTTATATTACTCAGAAGTCAGTATCTCGCCAGGCCAGTTTAGCCAGTCCTCTGCCTTATGCCGTGCAGATTGTAGGCATGAGTGCTACTCTTCCTAATTTGGAGCTTGTGGCTTCCTGGCTGAATGCTGAGCTCTATCACACTGACTTCCGTCCTGTCCCATTGTTGGAGTCAGTAAAGCTTGGAAATTCCATATATGACTCTTCAATGAAGCTTGTGAGGGAATTTCAGCCCATGCTCCAGGTGAAGGGAGATGAAGACCATGTTGTTAGTTTATGCTATGAGACTGTTCGTGATAACCATTCAGTATTAGTTTTTTGTCCATCAAAGAAATGGTGTGAGAAGCTGGCTGATACTATTGCCCATGAGTTTTACAATCTACAGCATCAAGCTGAGGGACTGGAAAGGTCATCTGAATTCTCACCGGTGACGCTGGAACAAAAGGGCCTCCTAGAAGTGATTGATCAGCTAAAACATTCGCCTTCAGGACTGGACTCTGTATTAAAAAAAACTGTACCATGGGGAGTAGCATTTCATCATGCAGGTCTCACTTTTGAGGAGAGGGATATCATTGAAAGAGCCTTCCGTCAAGGTCAGATTCGGGTCTTGACAGCAACTTCTACTCTTTCATCTGGGGTGAATTTACCTGCACGTCGTGTAATTATTCGGACTCCTGTTTTCAGTGGTCGACCTCTAGATATTCTTACATATAAGCAGATGGTTGGTCGTGCTGGTAGGAAAGGAGTGGACACAGTAGGTGAGAGTATCTTGATTTGTAAGAACTCTGAGAAATCAAAAGGCATAGCATTACTTCAGGGATCTCTAAAACCTGTTCGCAGCTGTCTTCGAAGACAAGAAGGAGAAGAAGTAACTGTGAGCATGATAAGAGCTATTCTGGAGATAATAGTTGGTGGAGTGGCAAGTACATCACAAGATATGCAGACTTATGCTTCTTGCACATTTTTGGCTGCAAGTATGAAAGAAGGGAAACAGGGAATTCAGAAAAATCAAGATCCTGTTCAACTAGGAGCAATCGAGGACTGTGTAATGTGGCTGCTAGAAAATGAATTCATCCAGACTACTGAAGCTAGTGATGGAACAGAAGGAAAGGTGTATCATCCAACACATCTTGGTTCGGCAGCTCTTTCTTCCTCACTTTCTCCAACTGATACTTTAGATATTTTTGCTGACCTCCAAAGAGCAATGAAGGGCTTTGTTTTAGAGAATGATCTGCATATTGTCTACCTGGTTACACCTATGTTTGAGGATTGGACTACCATTGATTGGTATCGATTCTTCTGTTTATGGGAGAAATTGCCAACCTCTATGAAACGAGTGGCAGAGCTAGTGGGAGTTGAAGAAGGGTTCTTGGCTCGCTGTGTGAAGGGAAAAGTAGAAGCCAGAACTGAGAGACAACACCGACAAATGGCCATCCATAAAAGGTTTTTTACCAGTCTTGTGTTATTAGATTTAATCAGTGAAGTTCCCTTAAAGGAAATTAATCAGAAATTTGGATGCAGTCGTGGGCAGATTCAATCTTTACAACAGTCAGCTGCTGTTTATGCAGGGATGATTACAGTATTTTCCAACCGCCTGGGCTGGCACAACATGGAACTACTACTTTCTCAATTTCAGAAGCGTCTTACATTTGGCATCCAGAGGGAGCTGTGTGACCTTGTTCGGGTGTCCTTGCTTAATGCCCAGCGAGCCAGATGCCTCTATACTTCTGGCTTTCTTACTGTGGCAGATCTTGCCAGAGCAAATGTTGCTGAAGTGGAGGCTGTTCTGAAAAATGCTGTGCCTTTTAAAAGTGCCCGAAAGGCAGTGGACGAGGAAGAAGAAGCAGCTGAAGAGCGTCGGAATATGCGAACTATTTGGGTGACTGGCAGAAGAGGTTTAACTGAAAGGGAAGCAGCAGCCCTTATAGTGGAAGAAGCCAAAATGATTCTAAAGCAGGACTTAGTTGAAATGGGAGTGAAGTGGAATCCACATCCCCATTTAGATTCTGATACACACTCATTGACCAGC---------------------AGTGAATCAGAAGTAAAGGAGCATAAATTTATACATCAAACCAAGGGTTCTTGTGAAAGA------------------TTA---GCATCAAAGAAAAAAAGTAACACAATA---TTGAGTGATTCTTCTGTTAAGGAT------TCACCAAATAAAATGCAA---GATTTAGGTAAAAGCAGAGAA---GATACAAATTCCTTTTATTATCAGTTTCAGGATGGGAATCAAGAATGTCAAACACATTCAATTTCCAGAGCAAGAAAATGGGCTTATTTGAATATAAGTAAAGGGAAGCTAGAAACCTCTTTGAATGAAGGAAAAACAAGAACTAAGAAAGTTTTTCAGACTATCTTATCTGAGAAAACAAAAAAAGAAGCTGTGAATTTCAGTTCAGAAAAGATGAATACAGGCTTTCAATCTTGGAAATATAGA---AAGCATCTAAAACAATCCAGAGACAGTAGCCCTATGAAAGATGCTGAGATG------TGTAAAACTGATTTACAAAAACAGACTAAGTCTGATCATGTT---TGTGAAGATTCATTT---ACCTCAGATGATAAGAATATGGAATGTAGAAATCCAGGACCATTTGCT---AAAAATACATCTTTTTGTGCTGAAGGAAAGCATAACAAAGCATCATTCCCATCACAAACAGAACAAAGTTGTTCAAGGAACAAAACAATAACTAATGGTATTCTTGTAGAACATATTATCACAAGATCCCAGAGTAAAAAAGGGACTTGTGAAGCCACCAGTGTGGTTAGTGAAAATGGAAGAGGATTAGCTGTTACTGAGTCAGAAAAAATAGACCAAGTG---CTG---ATACAATGTGATTCAAAAAACCAGAATGTTTATGTTAAACACCATGATACCCATCCAGTTAACCAGTTCCCAGAGAAGCAG---TCTGATAAACAGACAACTAACTATACCAAACAGAAACGAATAATAGAGACACAAATGCCTTGTGATGCA---GTTAGTCATTATATGAATACAGACTCAAATGCT------ATTATCAAATGTAATAGTGTAAAGTTTCATGCTGAGGAAAAGAAATCAAATAATCTT---CAGGTATCTGGAGATAATATAAACAACACTGAGATACCCAGTGGAGTACCTCTACCAGCTGGAACATTTGGTGAATCTGGAGGCCAGCAGGAGAATGTTCTAAATGCCTCTAGAATACAAGAAAAAACAGATGCTTATGCAGCAAACAAATCTAAAAATAATTGTGCTTCTGATTTAGGGTTAGTT---CCTTGTGATTTTGAAGACAGTTTCTACCTGGGTACTCAGTCCGAGATAGTTATACAACAAATGGCAACTGAAGATGTCAAACAA---GGAACAAAGGACACC---AGCCTGGCAACAGAGATGATGCAGAAGAGTCTAGACAAACAAGGCTCG---AGCTCTTTTCAGAATGAGATTCACATTACCTTTCCCAGTGAACAACATTCTCCAGGAGTGGTAAATATAGATCATTTGGAACCAAAGGCCGTAGATACTATG---AAACAAAACCCTGGTTCACATGCGGTTGATATCCTGACTCCGGAAAGCCCACTTTTCCATTCTCCAATATTATTGAGGGAAAATGGCCCTCCCTTTAAA------------GGGAATGAGTTTTCTGTTACCGACTCCCAATTAAATAGTTTTTTTGAAGGTTATCAAACACAAGAAGCTGTGAAACCAGTTATATCTCTGGTCCCTCAAAAGAGAACTCCCACAGATATAAAAGTAGAATGTCTGCCAGTTCCTGACACAAGTTGGAATTTGAGTAATAGTTTACTCTTTGATAGTTTCAGTGAAGACTACCTAGTAAAAGAACGGCCACCTGATGTAGGAGCAGAAGAACCC---CTT---CCTTCTGAAGTAGTGTCAAGCCATTTTAGTGATTCTCTGTGTCTACAGCCAGAGGGCCCAGTT---AAATCAAATATGTATGCAAACCAAGAT---AATCAACAACAGTTGACTTGTTTCAGTGATGAGTCTATTTTATTCTCAGAAATGGACACTGCTCAGATGGTTGAAGCTTTGGACAATGTAGATATATTTCCTGTCCAAGATAAACATAATACTATAGTATCTTTTAAAGCATTAGAATTAAGTGATCCA------GTTGGTAACGATTATTCCCAAGGAGATGTAACTGGGGGAGATAAAGAT---GAAAATCCTCAAAAATCCAAATTAACTCAGACAGCACAGAATAATTCATTCACATGGTCTGGAGCATCATTTGATTTAAGTCCAGGACTGCAAGAGCTTTTAGATAAAGTGTCCAGTCCTCTAGAAAATGCAAAGCTA------AAATTAACGGCTATAAGCTTGTCTAGTTTG------AAAGGAAAAAATACAAAATTAAATGACAAACAAGAAGTGGTTTCAAATTTGGAGCCAAATCAAGTGCAGGGAACTTCATTCTCTTCTAATATTGAAGTAAAAAGT---GAGACTGAGGCACCAGAGAACAATACTGTTCATGGTGAAACCCTATCCCTCTTGCCTTGTAAAGAAAGTTGTGCAGTTGATGATAATGGACTCATTCCTCCTACACCAAGTCCAGCA------------TCTGCTTCTAAGCTGTCATTTCCAGGTATTCTTGGAACATCCTCTGTAAAACTTCAGAAAACT---AGTGGTGTTTTACAACTTGGTGAAAGTTATTCATTTAGCTCACCATCAGATGTTAAAAACCATGATTTAAGTCCAGAGAACAAAAATAATGCAAAAGAC---AATAGTCCTATTAGAGACACAAGTTTTTCACTACTGTTATCACAAGATGGGTCACAGTTAACTCCAACCTCATGCAGTGCAGAAAGCTTGGCTATAATTGATGTAGCAAGTGACCAAACTGTCTTTCAAACATTCATTAAGGAGTTGCGGTGCAAAAAGCGATTTTCCATCTCACTGGCTTGTGAAAAGAAGAGTAATTTAACATCTTCTAAAAGTGTTACTATTGGTGGTAGGTTTAAGCAAGTTAGGTCACCTCAGGAAACTCCTATTAGAGATGACGGATTGCCTGTTAAAGGTTGTAATAATATCTTGGTGATTGGACTGGCTGTGTGCTGGGGTGGAAGAGAAGCCTATTATATTTCATTGCAGAGGGAACAAAAG---GATTCTGAAATTGGTGCTAATTTGGTCCCACCTTCTCTGGATCCAAACCTGACTGTGAAGGACAGAATGTGGCACCTTCAATCCTGCTTCCCAAAGGAATCTGATAAGGAACGTACTGTTATCATCTATGACTTCATCCAGAGCTATAAAATTCTTCTTCTGTCTTGTGGTATCTCCCTGGAACAAAGTTATGAAGATCCTAAGGTGGCGTGCTGGTTATTAGATCCAGATTCTGAGGAGCCAACTCTTCACAGCATAGTTGCCAGTTTTCTTCCTCACGAGCTTCCACTCCTGGAAGGGATAGAGATGGGCCAAGGAAGTCAAAGCCTGGGGCTGAATGTCAACACTAAGCATTCTGGACGATACAGAGCATCGGTAGAGTCCATTCTCATCTTCAACTCTATGAACCAACTCAATTCTTTGTTGAAGAAGGAAAACCTTTATGATGTTTTATGCAAAGTGGAAATGCCCTGTCAGTACTGCTTGGCCTTGCTAGAACTAAATGGGATCGGCTTTAGTGCTGCGGAATGTGAAAGTCAGAAACACGTAATGCAAGCCACGCTGCACGCCATCGAGACTCAGGCCTACCAGCTGGCTGGCCGCAGCTTTTCTTTCACCAGTTCGGATGACATTGCTGAGGTT---TTATTTTTGGAATTGAAGTTGCCACCAAATGGAGAGATAAAAAACCAAGGCAGCAAGAAAATTTGGGCTTCTACCAGAAGAGGGAATGACAATGGACGCAAGCTAAGGCTGGGAAAACTGTTCAGCACTAGTAAGGATGTTTTAAATAAGTTAAAGGCATTACATCCTTTACCAGGCTTGATATTAGAGTGGAGAAGAATCACTAACACCATCACCAAAGTGGTCTTTCCCCTGCAGCGGGAAAGGCAGCTGCACCTTGTTCTTGGCATGGAAAGAATCTACCCTGTATCACAGTCACACACCGCTACAGGGCGAATAACCTTTACAGAGCCAAATATTCAGAGTGTGCCAAGAGATTTTGAGATCCAAATGCCAACACTAGTAGGAGAAAGCCCACCTTTGCAAGCCCAAGGCAAAGGCCTGCTTCCCACG---GGCAGAGAAGGAAAT---AAGAGGGGCTGTGGCCTGACCCCTGGGCACCAGGCACAGATGGAGGAGAGAACCCCAGACAGAGGAGTGCCATCTTCGGTCAGCATGCGGCACGCCTTCGTGCCTTTTCCAGGTGGTATAATATTAGCTGCCGATTATTCTCAACTTGAACTGAGGATCTTGGCTCATTTATCCCACGATAATCGTCTCATTCAAGTGTTAAACACTGGAGCTGATGTTTTCAGGAGTGTTGCAGCCGAATGGAAGATGATTGAGCCAGAGTCTGTTGGGGACGACCTGAGGCAGCAAGCAAAGCAGATTTGCTATGGAATCATTTATGGAATGGGAGCAAAATCTTTGGGAGAGCAGATGGGCATTAAAGAGAATGATGCTGCCTGCTACATCGAGTCCTTCAGATCCAGATACACCGGGATTAATCATTTTGTGAAAGAGACAGTGAAGAATTGTGAAAGAGATGGGTTTGTTCAGACCATTTTGGGAAGGCGGAGATATTTACCAGGAATCAAAGACAACAACCCCTATCATAAAGCTCATGCTGAGCGTCAGGCTATCAACACAACAGTCCAAGGTTCAGCAGCTGATATTGTCAAAATAGCCACAGTTAACATTCAGAAGCAATTAGAGACCTTCCCCTCAACCTTCAAATCCCATGGTCATCGGGAAAGTGCACTTCAAAGTGACAGAACAGGAGGATTGTTACCGGAGAGAAAACTGCCAGGGGTCTTTGGCCCAGTCAGAGGAGGCTTCTTCATCCTTCAGCTCCACGATGAACTCTTATATGAAGTGGCAGAAGAGGATGTTGTTCAGGTTGCTCAGATTGTCAAGAATGAAATGGAAAATGCCATAAAACTTTCTGTGAAACTGAAAGTGAAAGTGAAAATAGGTGGTAGCTGGGGAGCGCTGAAGGACTTTGATGTG---
>HLcamFer2
------------------------------------------------------------------------------------------------------------------------------------------------------------------------------------------------------------------------------------G-AGAATGCAAGCAAATATTTCCTGACGATCACACAGACAAGCTGCTATTAGCAAACTGGGGACTTCCTACAGCGGTTCTGGAGAAATATCACAGTTTTGGTGTACAAAAGATGTTTGAATGGCAGGCAGAGTGCCTTTTGCTTGGACGAGTCCTGGAAGGGAAGAATTTAGTCTATTCAGCTCCTACAAGTGCTGGGAAGACTCTTGTTGCTGAACTACTTATTTTGAAGCGGGTATTGGAAATGCGGAAGAAAGCTCTATTTATTTTACCCTTTGTCTCTGTGGCAAAAGAGAAGAAATACTATCTCCAG---AGTCTGTTTCAGGAAGTAGGAATAAAAGTGGATGGTTATATGGGCAGTACCTCTCCAACAAGGCCTTTCTCTTCTTTGGATATTGCTGTCTGCACAATTGAGAGAGCGAATGGTCTGATCAATCACCTCATAGAGGAAAATAAGATGGATCTATTAGGAATGGTGGTTGTGGATGAATTGCATATGCTGGGAGACTCTCACCGAGGGTATCTGCTGGAACTTTTGCTGACCAAGATTTGCTATATTGCTCAGAAATCAGCATCTTGCCAGGCAGATTTAGCCAGTTCTTTGGCTAGTGCTGTGCAGATTGTTGGCATGAGTGCTACTCTTCCTAATTTGGAACTTGTGGCTTCCTGGTTGAATGCTGAACTCTACCACACTGACTTTCGCCCTGTACCACTGTTGGAGTCAGTAAAAATCGGAAATTCCATTTATGACTCTTCAATGAAGCTTGTGAGGGAATTTCAACCCATGCTACAAGTGAAGGGTGATGACGACCATGTTGTTAGTTTATGTTATGAGACCATTCTTGATAACCATTCAGTATTACTTTTCTGTCCATCAAAGAAATGGTGTGAGAAGCTGGCACATGTCATTGCCCGTGAGTTTTACAATCTACGTCATCAAGCTGAGGGATTGGTGAGGTCATCTGAACTTCCACCAATGATACTGGAACGGAAGGGCCTCCTAGAAGTGATGGATCAGTTAAAACGTGTGCCTTCAGGACTGGACTCTGTATTGCAGAAAACTGTACCTTGGGGAGTAGCATTTCACCATGCAGGTCTTACTTTTGAGGAGAGAGATATTATTGAAGGAGCCTTCCGTCAAGGTCAGATTCGGGTCTTGGCAGCAACTTCTACTCTTTCATCTGGGGTGAATTTACCTGCACGTCGTGTAATCATTCGGACTCCTATTTTCAGTGGTCAACCTCTAGATATTCTTACTTATAAGCAGATGGTTGGCCGTGCTGGCAGGAAAGGAGTAGACACGGTAGGTGAGAGTATCTTAGTTTGTAAGAACTCTGAGAAATCAAAAGGCATAGCTCTACTTCAGGGATCTCTAAAACCTGTTCGGAGCTGTCTGCAGAGACAA---GGAGAAGAAGTAACTTCGAGCATGATAAGAGCTATTCTGGAGATAATAGTTGGTGGAGTGGCAAATACATCACAAGATTTACAGACTTATGCTTCTTGCACATTTTTGGCTGCAAGTATGAAAGAAAAGAAGCAGGAAATTCAGAAAAATCAAGATTCTGTTCAACTTGGAGCAATTGAGGCCTGTGTAATGTGGCTGCTAGAAAATGAATTCATCGAGATTACTGGAGCTAGTGATGGAACAGAAGGAAGTGTGTACCATCCAACACATCTTGGTTCAGCAGCTATATCTTCTTCGCTTTGTCCATCTGATACCTTAGATATTTTTGCCGACCTCCAAAGAGCAATGAAGGGCTTTGTTTTAGAGAATGATCTGCATATTGTTTATCTGGTTACACCTATGTTTGAGGATTGGACTACTATTGATTGGTATCAGTTTTTCTGTTTATGGGAGAAGTTGCCAGCTTCTATGAAACGGGTGGCAGAACTAGTGGGAGTTGAAGAAGGGTTCTTGGCTCGCTGTGTGAAAGGAAAAATAGTAGCCAGAACTGAGAGACAGCACCGACAAATGGCCATCCATAAAAGGTTTTTTACCAGTCTTGTGCTATTAGATTTAATCAGTGAAGTTCCTTTAAAGGAAATTAATCAGAAATATGGATGCAATCGTGGACAGATCCAATCTTTACAACAGTCAGCTGCTGTTTATGCAGGGATGATTACAGTATTTTCCAACCGCCTGGGCTGGCACAACATGGAACTACTACTTTCCCAATTTCAGAAGCGTCTTACATTTGGCGTCCAGAGGGAGCTGTGTGACCTGGTCCGGATATCCTTACTTAATGCACAGCGAGCCAGGTTCCTCTATGCTTCTGGCTTTCTTACTGTGGCTGATCTTGCCAGAGCAGATGTTGCTGAGGTGGAAACTGTTCTGAAAAATGCTGTGCCTTTTAAAAGTACCAGAAAGGCAGTGGATGAGGAAGAGGAAGCTGCTGAAGAACGTCGGAATATGCGAACTATTTGGGTGACTGGCAGAAAAGGCTTAACTGAAAGGGAAGTAGCAGCCCTTATAGTGGAAGAAGCCAGAATGATTCTGCAGCAGGACTTAATTGAAATGGGAGTGCAGTGGAATCCATATTCCCTTTCAAATTCTGATACACACTCATTGATCAGC---------------------AGTAAGTCAGAAGTAAAAGAACACAAATTTATACCCCAAATTGAGAGTTCTTATAAAAGA------------------GTA---ACAGCAAAAAGAAAAAGTAACACAGTA---TTCAGCGATTCTTCTGTGAATCAT------TCACCAAATACAGTGCAT---GATTTAGATAAAAGTACAGAG---GGTACAAATTTCTTTTCTCACAAGTTTCAGGTTGGAAATCAAGAACATCAGTTACATTGCATTACCAGAACAAGAAAACAGGCTTCTTTGAATATAAATAAAAAGAAGCTAGGAACCTCTCTGCATGAGGGGAAAACAAGCTCTAAGAAAGTTGTTCAGACTCTCTCATCTGAGAAAACAAAAAAAGAAGCTTTGAATTTCAGTTCAGAAAAGATGAATACAACCTCTCAATCTTGGAAACATAGTAATAAGCATCTAAAACTATCCAGAGACAATAGCCCTATCAAAGACACTATGATA------CATAGGATCAATTTACAAGAACGAACTATGTCTAATCCTGTTCATTGTGAAGACTCATTT---ACTTTAAATGAG---AATATGGAATTTAGAAGTCCAGAGCCATTTGCC---AAAAATGTATCTTTCTGTGCTGAGGGAAAATACAACAAAGCATTATTCCTATCACAAACGGAACAAAGTTGTTTAAGGAACAAAACAATAGCTAATGATATTCTAGTGGAACATTTTATCACAGGATCCCAGAGTAAAAAAGTAATTTGTCAAGATGCTAAGGTGGTTAGTGAAAATGGAAGAGAATTAGCA---ATTGAGTCAGAAAAAATAAATAAAGCA---TGG---ATACAAAATGAGTCAAAAAACCACAATGTTTGTGTGAAACACCATGACAGCCATCCAGCTAAC---TGCCTGGAAAAGCAG---TTTGATAAACAGGCAAACACTTATACCAAACTGAAAAAAATAACAGCAATACAAATGCCCTGTGAGGCA---GACTGTAGTTACATGAGTAGAAACTCAACTGTT------ATTGTCAGACATGAAAGTGTAAAGTTTAATGCTGAAGAAAATAAATCAAATAATCTT---CAGGTATCAGGAGATAATACAAGCAGCTCTGAGATTCCCAGTGGAGTACATCTACCAAGTAGAGCATGTGGTAAGTCAGGAAGCCAGCTTGAGAATATTCTAAATACCCCTAGCGTACAAGAAAAAACAGATGCTTATGAAGCAGTCAAAGCTAAAAATAATCATGTTTCTGACCTAGGTTTAGAT---CTCTGTGATTTTGAAGATAGTTTGTACCTTGATACTCAGTCAGAGAAAATAATTCAACAGGTGGCAACTGAAAATGCCAAGCAAGAAGGAGCGAAGGACACA---AACCTGGCAACAGGGATGATGCAGAAGAGCCTAGACAAACAGAGCTCAGTGAGCTCTTGTCAGAATGAGATTCACGTTACTTTTCCTCGTGAACGATGTTCTTCTGGAATGACAAATATAGATCATTTGAAACTTAAGACTGTAGATGCTGTG---AAACAAGGCACTGATTCACGTGGGGTTGATAACCTGACTCCAGAAAGCCCAACTTTGTATTCTCCTATACTAGTGGGGGAAAATGGCCCATGTTTTAAA------------GGCAATGAACTTTCTGTTACTGACTCCCAATTAAATAGTTTTCTTCAAGGTTATCAAACACAAGAAGCTATGAAACCAGTTATACCCTTGTTTCCTCAAAAGATAACTCCTACCGGTATAGAAGTAGAATGTCTGCCAGTTCCTGAAACAAGTTTGAATTTGAGTGATAGTTTACTGTTTGACAGTTTCAGTGAAGACGACCTCATAAAAGAACAACCACCTGATGTACGAGCAAAAGAA------CTT---CCTTTGGAAATAGCTTCAGTCCATTTCAGTGATTCTCTGTGTTTCCAACCAGAGGGCCCAATTAAAAAATCAAATATGAATGAGAATCAAGAT---AATCAGCAGCCATTGTCTTGTTTCAGTGATGGGTCCATTATATGTTCAGAAATAGATTCTGCTCAGATGGTTGAAGCTTTGGACAATGTAGACGTGTCTCCTGTCCAAGAGAAACATAATACTACAGTATCTCTTAGAGTATTAGAACTGAGTGATCCAGTGATTGAAGGTAATGATTATCCCCAAAGAGAAGTAATTGGAGGAGTTAAAGAT---GAAAGGTCTCAAAAATCCAAATTAACTGGGATGAGACAAGAGAATTCATTTGTATGGTCAGGGGCATCATTTGATTTAAGTCCAGGACTGCAAAGGATTTTGGATCAAGTTCCCAGTCCTCTAGAAAATGAAAAGTTA------AAATTAACCACTACGGACTTGTCACTTTCG------AAAGGAAAAAATACAACTGTAAATGACAAACAAGAGTTGATTTCAAATTTGGAGCCAAATCAAGTGCAAGGAATTTCATTTTCCCCTAATATTGCAGTAAAAGGC---AAAACTGGGGCACTAGAGAACAATGTCATTCATGGTGAAATCCCCTCCCTCTTGCCTTGTAAAGAAAGCTGTATAGTTGATGATAATGGACTCATTCCTCCTACACCCATTCCAGCA------------TCTGCTTCTAAGATGGCATTTCCAGGTATT---GGAACATCTTCTGTGAAGCTCCAGAAAATC---AGTAGTGTTTCACAACTTGATGAAAGTTACTTATTTTGTTTGCCTTCAGATAATAAAAACCATGATTTAAGTCCAGAG---AGAAATGGTTTAAAAGAC---AGCAGTCCCATCAGAGACACAAGCTTTTCACTGCAGCTATCACCGGATGGGTTGCAGCTAACTCCAGCCTCATGCAGTTCAGAAAGTTTGGCTATAATTGATGTAGCAAGTGACCAAACTCTGTTTCAAACATTCATTAAGGAGTGGCAGAGCAAAACTCGATTTTCCATCTCATTGGCTTGTGAAAAGATTAGTAATTTGACATCTTCTAAAACTACTACTATTGGTGGAAGGTTTAAACAAGTTCGTTCCCCTCAGGAAAACCCTATTAGAGATGATGGATTTCCTGTTAAAGGTTGTGATGACATCTTGGTGGTTGGACTGGCAGTATGCTGGGGTGGAAGAGATGCCTACTATTTTTCATTGCAGAGGGAACAAAAG---CATTCTGAAATTAGTGCCAGTTTGGCTGCACCTTCTCTGGATCCAAGCCTGACTGTGAAAGACAGAATGTGGCACCTTCAATCTTGCTTTCGAAAGGAGTCTGATAAAGAACGTTCTGTTATCATTTATGACTTCATCCAGAGCTATAAAATTCTTCTTCTGTCTTGTGGCATCTCCCTGGAACAGAGTTACGAAGATCCTAAGGTGGCGTGCTGGTTACTAGATCCAGATTCCAAGGAACCAACTCTTCACAGCATAATTTCCCGTTTTCTTCCTCATGAGCTTCCACTCCTGGAAGAGATAGAGACTGGCCAAGGAACTCAAAGCCTGGGGCTAAATGTCAGCACTGAGCATTCTGGGCGATACAGAGCATCTGTAGAGTCCATCCTTATCTTCAACTCTATGAATCAACTCAGTTCTTTGTTGAAGAAGGAAAACCTTCAAGATGTTTTCTGTAAAGTGGAAATGCCCTCCCAGTACTGCTTGGCCTTGCTAGAACTAAATGGAATTGGCTTTAGTACTGCAGAATGTGAAAGTCAGAAACACATAATGCAAGCCAAACTGGATGCAATTGAGACTCAGGCCTATCAACTAGCTGGCCATAGTTTTTCCTTCACCAGTTCAGATGACATCGCTGAGGTT---TTGTTTTTGGAATTGAAGTTGCCACCAAGTGGAGAGAGAAAAAACCAAGGTAGCAAGAAAACTTTGGGTTCTACCAGAAGAGGGATTGACAATGGACACAAGCAAAGGCTGGGAAAACAGTTCAGCACTAGTAAGGATGTTTTAAATAAATTAAAGGCAATACATCCTTTACCAGGCTTGATATTAGAGTGGAGAAGAATCACTAATGCTATTACCAAAGTAGTCTTTCCCCTGCAGCGGGAAAAGCGTCTGAATCCTTTTCTTGGAATGGAAAGAATCTATCCTGTATCACAGTCACACACTGCTACAGGACGAATAACCTTTATAGAACCAAATATTCAGAATGTACCAAGAGATTTTGAGATCAGAATGCCAACACTAGTAGAGGAAAGCCCACCTTCCCAAGCCCTAGGCAAAGGCCTACTTTCTACA---AGCAGAGGAGGAAAA---AAGAAGGGCTGTGGTCTGAACAGCAGGCATCAGGCACAGATGGGGGAGAGAGCCTCAGACAGAGGAATGCCTTTTTCAGTTAGCATGAGACATGCTTTTGTGCCTTTCCCAGGTGGTTTAATATTAGCTGCTGATTACTCTCAACTTGAGCTGAGGATCTTGGCTCATTTATCCCATGATCATCGTCTCATTCAAGTACTAAACACTGGAGCTGATGTCTTCAGGAGTATTGCAGCTGACTGGAAGATGACTGAGCTAGAATCTGTTGGGGATGATCTGAGGCAACAAGCAAAGCAGATTTGCTATGGAATCATATATGGAATGGGAGCTAAGTCTCTGGGAGAGCAGATGGGTATTAAAGAAAATGATGCTGCTTGCTACATCGACTCCTTCAAAACCAGATACACTGGAATTAATCATTTCATGAGAGAGACAGTAAAGAATTGTAAAAGAGATGGATTTGTTCAGACTATTTTGGGAAGGCGTAGATATTTACCAGGAATCAAAGACAACAACCCTTACCGTAAAGCTCACGCTGAGCGTCAGGCTATCAACACAACAGTCCAAGGTTCGGCGGCTGATGTTGTCAAAATAGCCACAGTTAATATTCAGAAGCAATTAGAGACCTTCCACTCAACCTTCAAATCCCATGGTCATCGGGAGGGTATGCTCCAAAATGACAGAACA---GGATTGTTACCAAAGAGAAAACTGCAAGGGATGTTCTGCCCAATCAGAGGAGGCTTCTTCATCCTTCAACTCCATGATGAACTCTTATATGAAGTGGCAGAAGAGGATGTTGTTCAGGTAGCTCAGATTGTGAAGAATGAAATGGAAAGTGCTGTAAAACTCTCTGTGAAACTGAAAGTGAAAGTGAAAATAGGCACCAGCTGGGGAGAGCTGAAGGACTTTGATGTGT--
>bosTau8
ATGAATATAACGCGCTGGAGTGGGAAACAGCGACGT---TCAGCATCAGACTTAAACTCCTCGTCGGGAAGCGGC---TTT---------GACGGCAGTGACAGCCCT---------------------------TTGCTCCTTTCCGGGCCGGTGCTGAGCCCACCTCCGGGCCTGGGACGCAGCTTGAAGGATCGG---------------------------------GAATGCAAGCAGACGTTTCCTGATGATCAAATAGACAAGCTGCTGTTGGCAAATTGGGGACTTCCTACAGCGGTTCTGGAGAAATATCACAGTTTTGGTGTAAAAAAGATGTTTGAATGGCAGGCAGAGTGCCTTTTGCTTGGACAAGTCCTGGAAGGAAAGAATTTAGTCTATTCAGCTCCTACAAGTGCTGGGAAGACTCTGGTTGCTGAGCTACTTATTTTGAAGCGGGTTTTGGAAATGCGGAAGAAAGCTCTTTTTATTCTACCCTTTGTTTCTGTGGCTAAAGAGAAGAAATACTATCTCCAG---AGTCTATTTCAGGAAGTAGGAATAAAAGTAGATGGTTACATGGGCAGTACCTCCCCAACAAGGCATTTCTCTTCTTTGGATATTGCTGTCTGCACAATTGAGAGAGCCAATGGTCTGATCAATCGCCTCATAGAGGAAAATAAGATGGATCTTTTAGGAATGGTGGTTGTGGATGAATTACATATGTTGGGAGACTCTCACCGAGGGTATCTACTGGAGCTTTTGCTGACCAAGATTTGCTATATTACTCAGAAATCAGCATCATGCCAGGCAGATTTAGCCATTCCTTTGTCTAATGCTGTGCAGATTGTTGGCATGAGTGCTACTCTTCCAAATTTGGAGCTTGTGGCTTCCTGGTTGAATGCTGAACTCTACCACACTGACTTTCGCCCTGTACCACTGCTGGAATCCATAAAAATTGGAAATTCAATTTATGACTCTTCAATGAAGCTTGTGAGGGAATTTCAACCCATGCTGCAAGTGAAGGGAGATGAGGATCATGTTGTTAGTTTATGTTATGAGACTGTTCGTGATAACCATTCAGTATTACTTTTCTGTCCATCGAAGAAATGGTGTGAGAAGCTGGCAGATATCATTGCCCGTGAGTTTTACAGTCTGCACCATCAGGCTGAGGGATTGGTAAGATCATCTGAACTTCCACCAGTGATGCTGGAACAAAAGGGCCTCCTAGAAGTGATGGATCAGTTAAAACGTTCACCTTCAGGGTTGGACTCTGTATTGCAAAAAACTGTGCCATGGGGAGTAGCATTTCATCATGCAGGTCTTACTTTTGAGGAGAGAGATATCATTGAAGGAGCCTTCCGTCAAGGTCAGATTCGAGTCTTGGCAGCAACTTCTACTCTGTCATCTGGTGTGAATTTACCTGCACGTCGTGTAATCATTCGCACTCCTATTTTCAGTGGTAGACTTCTAGATATTCTTACTTATAAGCAGATGGTTGGTCGTGCTGGCAGGAAAGGTGTAGACACAGTAGGTGAGAGTATCTTAGTTTGTAAAAACTCTGAGAAATCAAAAGGCATAACTCTACTTCAGGGATCTCTGAAACCTGTTCATAGCTGTTTGCAAAGACACGAAGGAGAAGAAGTAACCTCAAGCATGATAAGAGCTATTTTGGAGATAATAGTTGGTGGAGTGGCAAGTACGTCACAAGATATACAGACTTATGCTTCTTGCACATTTTTGGCTGCAAGTATGAAAGAAGGGAAGCAGGGGATTCAGAAAAATAAAGATTCTGTTCAACTTGGAGCAATTGAGGCCTGTGTAATGTGGCTACTAGAAAATGAATTCATCCAGATTACTGAAGCTAGTGATGGAACAGAAGGAAATGTGTATCATCCAACACACCTTGGTTCCGCAACTCTTTCTTCTTCACTGTCTCCAATTGATACTTTAGATATTTTTGCTGACCTACAAAGAGCAATGAAGGGCTTTGTTTTAGAGAATGATCTGCATATTGTTTATTTGGTTACACCTGTGTTTGAGGATTGGACTACTATTGATTGGTATCGATTTTTCTGTTTATGGGAGAAGTTGCCAGCTTCTATGAAGCGGGTGGCAGAGCTAGTAGGAGTTGAAGAAGGGTTCTTGGCTCGCTGTGTGAAAGGAAATTTAGTAGCCAGAACTGAGAGACAGCACCGACAAATGGCCATCCATAAAAGGTTTTTTACCAGTCTTGTGCTATTAGATTTAATCAGTGAAGTTCCCTTAAAGGAAATTAATCAGAAATATGGATGCAATCGTGGACAGATTCAGTCATTACAACAGTCAGCTGCTGTTTATGCAGGGATGATTACAGTGTTTTCCAACCGCCTGGGCTGGCACAACATGGAACTACTGCTTTCCCAATTCCAGAAGCGTCTTACATTTGGCATCCAAAGGGAGCTGTGTGACCTGGTCCGGGTGTCATTACTTAATGCACAGCGGGCCAGATTCCTCTATGCATCTGGTTTTCTTACTGTGTCTGATCTTGCTAGAGCAGATGTTGCTGAGGTGGAAAGTGTTCTGAAAAATGCTGCACCTTTTAAAAGTACTCGAAAGGCAGTGGATGAGGAAGAGGAAGCAGTTGAAGAGCGTCGAAATATGCGAACTATTTGGGTGACAGGCAGAAAAGGTTTAAGTGAAAGGGAAGCAGCAACCCTTATAGTAGAAGAAGCCAGAATGATTCTGCAGCAGGACTTAGTTGAAATGGGAGTGCAATGGAATCTACATTCCTTTCTAAATTCTGATACACACTTACTGACCAGC---------------------AGTGAGTCAGAAGTAAAAGAACACAAATTTATACCTCAAACTAAGAGTTCTTATAAAAGA------------------TTA---ACATCAAAGAAAAAAAGTGACACAATA---TTTAGTGATTCT---GTTAATCAC------TTACCAGATACCATGCAA---GATTTAGATAAAAGTAGAGAA---CATACAGATTCCTTTTATTATAAATTTCAGGATGGGAATCAAGAGTGTCAT---CATTCCATCTCCAGAGGGAAAAAACAGGCTTCTTTGAGTATTAAAAAAGGAAAGCTAGGAACTTCTCTGAATGAGGGGAAAGCAAGCACTTCGAAAGTTGTTCGGACTCTCTCATCACGGAAAACAAAAAGAGAAGCTTTAAATTTTAGTTCAGAAAAAGTGAGTACAATCTCTCAATCTTGGAAACATGGT---AAGCATCGAAAACGATCCAGCGACAGTAGCCCTGTGAAAGACACAAAGATG------CGTAGAATCAATTTACAAGAACGGACTATGTCTAATTCTATTCATTGTGAAGACTCTTTT---ACTTTAGATAAGATGAGTATGGAATTTAGAAGTCCAGAGCCATTTGCT---AAAAATGTATCTTTCCGTGCTGAGAGAAGATGTAACATAATACCATTTGCATCACAAACAGAACAAAGTTGTTCTAGGAACAATAAAATACCTAATGATATTCTTGGGGAACACTTGATCACAGGATCTCAGAGTAAACATGTGATT---CAAGCCACTAGTGTGGTCAGTGAAAATGGAAGAGAATTAGCT---ATTGAATCAGAAAAAAAAAATAAAGTG---GTG---ATACAAAATGATTCAAAAATCCAGAATGTTTATGTGAAACACCATGACACCCATCCAATTAACCAGTGCCTGGAAAAGCAG---TTTAATAAAGAGACAAATACTCACATCAAACTGAATACAACAGTAGCAAAACAAATACCCTATGAGACA---GACAGTAGTTATTTGAATAGAGACTCAAATGTT------ATTATGAAATGTGAAAGTACAAAGTTTAATGTTGAGGAAAATAAATCAAGTAATCTT---AAGGCATCAGGAGATATCATAAGCAGCATTGAGATACCCAGTGAAGTACATCTACCAAGTGGAGCATTTGGTAAATTAAGAGGCCAGCCTGAGAATATTCTAAATACTCCTAGAGTACAAGGAAGAACAGATGCTTATGCAGCAGACAGAACTAAAAATAATTGTGTTTCTGACTTAGGTTTAGAT---CTCTGTGATCTTGAAGATAGTTTCTACCTGGATACTCAGTCAGAGAAAATAATTCAGCAGATAGCAACTGCAAATGCCAACCAAGAAGGACCCAAGGATACC---AGCCTGGCAACAGGGATGATTCAGAAGAACCTAGACAAACAGAGCTCAATGAGCTCCTTTCAGAAAGAGCCTCATGTTGCTTTTCCAGGCGAACAGCATTCACTAGAAATGACAAAT------CATTTGAAACATAAGACTGTAGATGTTGTG---AAGCAAAGCACTGATTCACATGAGGTTGATACCCTGACTCCAGAAAGGCCAATTTTTTATTCTCCAGTACTAGTAGGGGAAAATGGCCCATGTTTTAAA------------GGCAGTGAACTTTCTGTTACTGACTCCCAATTAAATAGTTTTCTTCAAGGTTATCAAACACAAGAAACTATGAAGCCAGTTATACCTGTGATTCCTCAAAAGAGAATTCCTACTGATACAGAAGTAGAGTGTCTGCCAGTTCCTGAAACAAGTTTGAATTTGAGTGGTAGTTTACTGTTTGACAGTTTCAGTGAAGACTACCTTGTAGAAGAACAACGACCTGATGGACAAGAAAAAGAACAC---CTT---CCTTCTGAAATAACATCAGTCCATTTCGATGATTCTCTGTGTCTACAACCAGAGGGCATAATTAAAAAACCAGATATGAATGAGAATCAAGAT---AATCAGCAGCCATTGTCTTGTTTCAGTGATGAGTCTATTATATTTTCAGAAATCGATTCTGTCCAGATGGTTGCAGCTTTGGACAATGTAGACATAGTTCCTGTGCAGGAGAAACATAATACTGCAGAATCTCTAAAAATACTGAAACGGAGTGATCAAGTGACTGTAGGTAATGATGATTCCCAAAGAGAAGTAATTGGAGAAGAAAAAGAT---AAAAGGTCTCAAAAATCCAAGTTAACTGGCACAAGGCAAGATAATTCATTTCTATGGTCAGGAGCATCATTTGATTTAAGTCCAGGACTGCAAAGGATTTTAGACCAAGTGTCCAGTCCTCTAGAAAATGAAAAGCCA------AAATTAACTGCTACAGACTTGCCTGGTTTG------AATGGAGAAAATGCAGAGGTAAATGACAGACAA---GTGATTTCAAATACGGAGCCAAATCAAGTACAAGGAATTCCATTTTCACCTAAAATTGTAGTAAGAGGC---AATCTTGAGGCACTACAGAACGATGTCATTCATGGTGAAACC---TCCCTCTTGCCTTGTAAAGAAAACTGTATAGTTCGTGATAATGGACTCATTCCTCCTACACCTATTCCT---------------TCTGATTCTAAGTTGGCATTTCCAGATATTCTTGGAACATCT---GTGAAACTTAAGAAAATT---AGTCATGGTTTTAAACTTGGTGAAAGTTCTTCATTTTGCTCACCTTCCAATAATAAAAACCATGATTTACATCCAGAGAGTAGAAATGGTTTTAAAGAT---AACAGTTCTATTAGAGACACAAATTTTTCACCGCAGTTACTGCAGAATGGATCACAGTTAACTCTAGCTTCATGCAGTCCTGAAAGTTTGGCCATAATTGATGTAGCAAGTAACCAAACTCTCTTTCAAACATTCATGAAGGAATGGCAAAGCAAAACTCGATTCTCCATCTCACTGGCTTGTGAAAAGATCAGTAATTTGACATCTTCTAAAAGTGCTACTATTGGTGGTATGTTTAAGCAAGTTAGTTTCCCTCAAGAAGCCTCTATTAGAGATGATGGATTTCCTGTTAAAGACTGTGATGACATCTTACTGGTTGGGCTTGCAGTATGTTGGGGTGGAAAAGATGCTTACTATTTTTCACTGCAGAAGGAACAAAAG---CATTCTGAAATTAGTGCCAGTTTGATCCCACCTTCTCTGGATCCAAGCCTGACTGTGAAGGATAGATTACGGCACCTTCAATCTTGCTTTCACAAAGAATCTGATAAAGAACGTTCTGTTATCATCTATGACTTCATCCAGAGTTATAAAATTCTTCTTCTGTCTTGTGGCATCTCCCTGGAACAAAGTTACGAAGATCCTAAGGTGGCATGCTGGTTACTAGATCCAGATTCCAAGGAGCCGACTCTTCACAGCATAGTTTCCCATTTTCTTCCTCATGAGCTTCCACTCCTGGAAGAAATAGAGACTGGCCAAGGAATTCAAAGTCTAGGGCTGAATGTCAGCACTACGCATTCTGGACGATACAGAGCATCTGTAGAGTCCATTCTCATCTTCAACTCTATGAATCAACTTAATTCTTTGTTGAAGAAGGAAAACCTTCAAGATGTTTTCTATAAAGTGGAAATGCCCTCCCAGTACTGCCTAGCCTTGCTGGAACTAAATGGAATCGGCTTTAGTACTGCAGAATGTGAAAGTCAGAAACACATAATGCAAGCCAAACTGGATGCAATTGAGATGCAGGCCTATCAACTAGCTGGCCATAGTTTTTCCTTCACCAGTTCAGATGACATTGCTGAGGTT---TTATTTTTGGAACTAAAGTTGCCACCAAATGGAGAGGGAAAAAACCAAGGCATCAAGAAAACTTTGGGTTCTACCAGAAGAGGAAATGACAATGGACGGAAGCTAAGGCTGGGAAAACAGTTCAGCACTAGTAAGGGTGTTTTAAATAAATTAAGGGCATTACATCCTTTACCAGGCTTGATCTTAGAGTGGAGAAGAATCACTAATGCTATTACCAAAGTGGTCTTTCCCCTGCAGCGGGAAAAACGTCTGAATCCTTTTCTTGGAATGGAAAGAATCTATCCTGTATCACAATCACACACTGCTACAGGACGAATAACCTTTATAGAGCCAAATATTCAGAATGTACCAAGAGATTTTGAGATAAAAATGCCAGCAGTAGTAGAGGAAAGCCCACCTTCCCAAGCTCTAGGAAAAGGCCTACTTCCTATG---GGCAGAGGAGGAAGA---AAGAAGGACTGTGCCATGAACGCTGGGCGCCAGACAAAGGTGGAAGAGAGAGCCTCAGACAGAGGAATGCCCTTCTCGGTCAGCATGCGACATGCCTTTGTGCCTTTCACAGGTGGTTTAATATTAGCGGCTGATTATTCTCAACTTGAGCTGAGGATCTTGGCTCATTTATCCCACGATCGTCGTCTCATTCAAGTGCTAAACACTGGAGCTGATGTTTTCAGGAGTATTGCAGCTGAATGGAAGATGATTGAGCCAGAGTCTGTTGGGGATAATCTGAGGCAACAAGCAAAGCAGATTTGCTATGGAATCATTTATGGAATGGGAGCTAAGTCTTTGGGAGAGCAGATGGGTATTAAAGAAAACGATGCTGCTTGCTACATTGACTCCTTCAAATCCAGATACACGGGGATTAGTCATTTCATGAGAGAGACCGTGAAGAACTGTAAAAGAGATGGATTTGTTCAGACCATTTTGGGAAGGCGTAGATATTTACCAGGAATCAAAGACAACAACCCTTATCATAAAGCTCATGCTGAGCGTCAGGCTATCAACACAAGAGTCCAAGGTTCGGCGGCTGATATTGTCAAAATAGCCACAGTTAATATTCAGAAGCAGTTAGAGACCTTCCACTCAACTTTCAAATCCCATGGTCATCGAGAGGGTTTGCTCCAAAGTGAAAGAACA---GGATTGTTGCCAAAGAAAAAACTGCAAGGGATGTTCTGCCCCATCAGAGGAGGCTTCTTTATCCTTCAGCTTCATGATGAACTCTTATATGAAGTGGCAGAAGAAGACGTTGTTCAGGTAGCTCAGATTGTCAAGAATGAAATGGAAAGTGCCATAAAACTGTCTGTGAAACTGAGAGTGAAAGTGAGGATAGGTGCCAGCTGGGGGGAGCTGAAGGACTTTGACGTG---
>tupChi1
ATGAATCTTCTGCGGCGGAGTGGGAAGCGGCGGCGA---ACAGACTCGGGCTCGGACTCGTTCTCGGGGAGCGGC---GGT---------GACAGCACAGAT---------------------------------------------------------------------------------------------------------------------------------------------------CCTGATGACCCAATAGATAAGCTGCTGTTGGCAAATTGGGGACTTCCTAAAGCGGTATTAGAGAAATACCACAGTTTTGGTGTAAAGAAGATGTTTGAATGGCAGGCAGAGTGCCTTTTGTTGGGACAAGTTCTGGAAGGAAAGAATTTAGTTTATTCAGCTCCTACAAGTGCTGGGAAGACTCTCGTTGCAGAGTTACTTATTTTAAAGAGAGTTTTGGAAATGCGGAAGAAAGCTTTGTTTATTCTTCCTTTTGTTTCCGTGGCTAAAGAGAAGAAATATTATCTCCAG---AGTCTGTTTCAGGAAGTGGGAATAAAAGTGGATGGTTACGTGGGCAGTACCTCTCCGACTGGGCATTTCTCTTCCTTGGATATCGCTGTCTGCACGATTGAGAGAGCCAATGGTCTCATCAACCGCCTCATAGAGGAAAATAAGATGGATTTATTAGGAATGGTGGTTGTAGATGAATTACATATGTTGGGAGACTCTCATCGAGGGTATCTACTGGAACTTTTGCTGACAAAGATTTGTTATATTACTCAGAAATCAGCCTCTTGCCAGGCAGATTTAGTCAGTCCTCTGTTTAATGGTGTGCAGATTGTTGGCATGAGTGCTACACTTCCTAATTTGGACCTTATTGCTTCTTGGTTGAATGCTGAACTCTACCATACTGATTTTCGTCCTGTACCACTTTTGGAGACAGTAAAAATTGGAAATTCCATATATGACTCTTCAATGAAGCTTGTGAGGGAATTTCAACCTATGTTACAAGTGAAGGGAGATGAGGACCATATTGTTAGTTTATGTTATGAGACTATTTGTGATAACCATTCAGTATTACTGTTTTGCCCATCAAAGAAGTGGTGTGAGAAGCTGGCAGATACCATTGCCCGAGAGTTTTATAATCTACACCACCAAGCTGAGGGATTGGTAAAACCACCTGAATTTCCACCAGTGACTCTGGAACCAAAGGGCCTCCAAGAGGTGATGGATCAACTAAAACATTTGCCTTCAGGACTGGACTCTGTATTACAAAAAACTGTACCATGGGGAGTAGCATTTCATCATGCGGGTCTTACTTTTGAGGAGAGGGATATCATTGAAGGAGCTTTCCGTCAAGGTCTCATTCGGGTCTTGGCAGCAACTTCTACTCTTTCTTCTGGAGTGAATTTACCTGCACGTCGTGTGATTATCCGGACGCCTATTTTCAGTGGTCGACCTCTAGATGTTCTTACTTACAAGCAGATGGTTGGTCGTGCTGGCAGGAAAGGAGTGGACACCGTAGGTGAGAGTATCTTAGTTTGTAAGATCTCTGAGAAATCAAAAGGCACAGCTCTGCTTCAAGGATCTCTAAAGCCTGTTTGTAGCTGTCTGCGAAGACATGAAGGAGAAGAAGTAACTGCCTGCATGATACGAGCTATTCTGGAGATAATAGTTGGTGGAGTGGCAAGTACGCCACAAGATATGCAGAATTATGCTTCTTGCACATTTTTGGCTGCAAGTATGAAAGAAGGGCAGCAGGAAATTGAGAGAAATCAAAATTCTGTTCAACTTGGAGCAATTGAAGCCTGTGTGATGTGGCTGCTAGAAAATGAATTCATCCAGGTTGCAGAAGTTGGTGATGGAACAGAAGGAAAGGTATATCACCCAACACATCTTGGTTCAGCTACTCTTTCTTCTTCACTTTCTCCAACTGATACCTTAGATATTTTTGCTGACCTCCAAAGAGCAATGAAGGGCTTTGTTTTAGAGAATGACCTTCATATAGTCTATCTGATTACACCTATGTTTGAAGATTGGACTACCATTGATTGGTATCGGTTTTTCTGTTTATGGGAAAAGTTGCCAATTTCTATGAAAAGAGTGGCAGAGCTAGTAGGCGTTGAAGAAGGGTTCTTGGCTCGCTGTGTGAAAGGAAAGGTAGTAGCCAGAACTGAGAGACAGCACCGACAAATGGCCATCCATAAAAGGTTTTTCACCAGTCTTGTGCTATTAGATTTAATCAGTGAAGTTCCCTTAAAGGAAATTAATCAGAAGTATGGATGCAATCGTGGACAGATTCAATCTTTGCAGCAGTCAGCTGCTGTTTATGCAGGGATGATTACAGTATTTTCCAACCGTCTGGGCTGGCACAACATGGAACTACTGCTTTCCCAATTTCAGAAGCGTCTCACTTTTGGCATTCAGAGGGAGCTGTGTGACCTGGTCCGGGTATCTTTACTTAATGCACAGCGAGCCAGGGCCCTCTATGCTTCTGGCTTCCTTACTGTGGCAGATCTTGCTAGAGCAAATATTGCTGATGTGGAGATGGTTCTGAAAAATGCTGTTCCTTTCAAAAGTGCTCGAAAGGCAGTGGATGAGGAAGAGGATGCAGCTGAAGAACGACGGAATATGCAAACAATTTGGGTGACTGGCAGAAAAGGTTTAACTGAAAGGGAAGCCGCAGCCCTTATAGTGGAAGAAGCCAAAATGATTCTGCAGGAGGACTTAGTTGAAATGGGAGTACAGTGGAATCCACATTCCCCTTTAAATTCTAGTAAACTTTCATTGACCAGT---------------------AGTGATTCAGAAGTAAAAGAACTCATATTTATACCCCAAACTCAGAGTTCTTGCAAAAGA------------------TTA---ATATCAAAGAACAAAAGTAACTCAATC---TTTAGTGATTCTTATGTTAAACGT------TCACTAAATACAGTGCAA---GATTTAGATAAAAGTAGAGAAAGACATACAAGTCCCATTTAT---AAGTTTCAGGATAAGAATCAAGAATATCAGAGACATTCCATTTCC---------AAACGGGCTTGTTTGGATATAAGTAAGGAGAAGCCAGGGACCTCTCTGAATGAAGGAAGAAAAAGCACCCAGAAAGCTGTTCAGACTTTCTCATTTGAGAAAACAAAA---ATAGCTTCAAATTTCAGTTCAGACAAAATGAGCACATCTTTTCGGTCTTGGAAACATAGA---AAGCATCTAAAACAATCCAGGAGCAGTAGCTCTGTGAAAGACTCGAGTATA------AGTAGAACTGATTTACAAAGATGGAGAAAGTCTAGTCCTATCCTTTGTGAAGACCCGTCT---GCCTTAGGTGAGAGGAATGTGGAATTTAGAAGTCCAGGACCATTTGCT---AAAAATGTATCTTTTTGTGTTGAGAGAAAATATGAC------------------CAAACAGAGCAGAGTTGTACAAGGAGTGGAGCAATAAGTAATGATATTTTTGTGGAACATTTTGACACGGGGTCTCAGAGTAAAACCATGGCTTGTCAAACCTTTGGTGTGGTTAGTGAAAATGGAAGAGGATTAGCTATTGTTGAAACAGAAAAGATAAACAAAGTA---CTG---ATACAAAATGATTCAAAAAACCAGAATGTTAATTTGAAATACTGTGTCACCCACCCAGTTAACCAGGACCTGGGAAAGCAA---TGTGATCAACAGACAGATACATGTACCAAACAGAAGGAAATAACAGAGAGACAAATGCCTTTTGAGGCA---GTTAGTAGTAATACGAATGGTGACTCAGATGTT---ACTTCTGTCAAATGCAAAAGTGTGAAGTTTAATTCTGAGGAAAATAAACCAAGTCATTTT---CAGGCTTTCGGAAATAATATAAGCAGAACTCAGATACCGAGTGAAATACAAGTGTTGACTGGGACATTTCGTGAATCAGGAGGTCAGCATGACAGTTTTCAAAATACCTCTAAAATACAAGAAAAAGCATGTGCTTATTTGACAAACAAAACTGAAAATAATAATGTTTCTGACTTAGGTTTGGTC---CTCTGTGATTTTGAAGATAGTTTCTACCTAGATACTCAGTCAGAGAAAATAATACAAGAGATAGCAACTGAAAATGCTAAGCAA---GCAGCAGAAGACCCC---AACTTGGCAGCAGAGAAGATGCAGACAAATGTACAGAAGCAGAACTTGATAAGCTCTTTTCAGAATGCACTTTGTGTTACTCTCCCTGGGGAACAGCATTCTCCAGGAGTGACTAATACAGAGCCTTTGGACCATAAGACTGGAGATACCAGGCATAAACCAAGCACTGATTCATGTAGGGTTGATATCCTGACTCGAGAGAACTCAGTTTTTCATTCTCCAATCCTATTGGAGGAAAATAGCCCTTGTTTTAAA------------GGGAATGAACTTTCTGTTACTGATTCCCAGTTAAATAATTTTCTTCAAGGTTATCAAACACAGGAAACTGTGAAACCAGGCATACCTGTGGTTCCTCAAAAGGAAACACCCACTGCTATGGAAGGAGAATGTCTGCCAGTTCCTGAAACGAGTTTGAATATGAGTGATAGTTTGCTATTTGACAGTTTCAATGAGGACTATCTAGTAAAAGAACAACCAGCTAAAGTACAAGCAAAAGAAACCTTCCTT---ACTACTGAGATAACATCAGACCATTTCAGTGATTCTCTGAACATACGG---GAAGGCCCAGCTAAAACATCAGATATCAATGGGAACCAGGAT---ATTCATCAGCAATTGACTTGTTTCAATGATGAATCTCTTATGTTTTCAGAAATGGATTCTGCTCAGGTGGTAGAAGTTTTGGATAAATTAGATATATTTCCTATCCAAGAAAAGCATAATACTGCAGTATCTCTTAGCACATTGAAACTAAGTGATCCAGTGATTGTAGTCAATAATCACCGCCAAGGAGAAGTAATTGGAGGAGAGCAAGAT---GAAAAGGCTCAACAATCCAAAATAACTGAGACAGGGCAAAATAATTCATTCATGTGGTCAGGGGCATCATTTGATTTAAGTCCAGGACTACAAAGGATTTTAGATAAAGTGTCCAGTCCTCTAGAAAATGAAATGCTA------AAATCAATGCCTATAAACTTGTCTAGTTTG------AAAGGAAAAAACAGAGAGTTAAATGAGAAACAAGAAGTGATTTCAAATTTGGACACAAGTCAAATGCAGAGAATTTCATGTTTCCACACCAATGAAGTAAAAAAC---AATATT---GCACCAGAAAACAGTGTCAATCATGGTGCACATTTATCCCCCTTATCCTTTAAAGAAAGCTGTATAGTTGATGATAATGGTCTCATTCCTCCTACACCCGTTCCAGCA------------TCAGCGTCTAAGTTTTCATTTCCAGGGATTCTTGGAACATCT---GCAGTACTTCAGAACACT---GGTAGTGTTTTACAGTCTGGTGGAAGTTACTTATTTGGCTCACCTTCAGATACTAAAAATCACGAGTTAAGTCCAGACAGTAGAAATGGTTTCAAAGAT---GAGAGTCCTAGAAAAGAGAAAAGTTTTTCACTGCAGTTTTCACAGGATGGACTGCAGTTAACTCCAGCCTCAAGCAACTCACAAAGTTTGGCCATAATTGATGTAGCAAGTAACCAAACTCTCTTTCAAACATTCATTAAGGAGTGGCAGTGCAAAAAACGCTTTTCCATCTCATTAGCTTGTGAAAAGATTGGAAGTTCAGCATCTTCTAAAACTGCTACTATTGGTGGTAGGTTTAAGCAAGGTAGTTCATCTCAGGAAACTCCTATTAGAGATGGTGGATTTCCTGTTAAAGGACATGAAGACATCTTGGTGGTTGGACTGGCAGTATGCTGGGGTGGAAGGGATGCCTATTATTTTTCATTGCAGCAAGAACAGAAA---CATTCTGAAATTAGTGCCAGTTTGAACCCACCACCTCTGGATCCAGGCTTGACTGTGAAAGACAGGCTGTGGCACCTTCAATCCTGCTTGCAAAAGAAATCTGGTAAAGAATGTTCTGTTATCATCTATGACTTTATCCAGAGCTATAAAATTCTTCTTCTGTCTTGTGGAATCTCCCTGGAACAAGATTTTGAAGATCCTAAGGTGGCATGCTGGTTACTAGATCCAGATTCTAAGGAGCCAACTCTTCATAGCATAGTTACTAGTTTTCTTCCACATGAACTCCCACTTCTAGAAGGAATGGAGACAGGAGAAGGAATTCAGAGCCTGGGACTGAATGTCAACACTGAACATTCAGGGCGATACAGAGCATCTGTAGAGTCTGTTCTCATCTTCAGCTGTATGACTCAACTCAACTCTTTGCTGCAGAAGGAAAACCTTCAAGATGTTTTCTGTAAAGTGGAAATGCCCTCTCAGTATTGTTTGGCCTTACTAGAACTAAATGGTATCGGCTTTAGTACTGCAGAATGTGAAAGTCAGAAACAAATAATGCAAGCCAAGCTGGATGCAATTGAGACTGAAGCCTATCAACTAGCTGGCCACAGTTTTTCCTTCACTAGTTCAGATGACATCGCTGAGGTT---TTATTTTTGGAATTGAAGTTGCCACCAAATGGAGAGATGAAAAATCAAGGCATCAAGAAAACTTTGGGTTCTACCAGGAGGGGGATTGACAGTGGACGCAAGCTAAGGCTGGGAAGACAATTCAGCACTAGTAAGGATGTATTAAATAAATTAAAGACATTACATCCTTTACCAGGCTTGATATTAGAATGGAGAAGAATCAGTAATGCTATTACCAAAGTGGTCTTTCCCCTGCAGCGGGAAAAGCTTCTGAATACTTTTCTTGGAATGGAAAGGATTTATCCTGTAACACAATCACACACTGCAACAGGACGAATAACCTTTACAGAACCTAATATCCAGAATGTGCCAAGAGATTTTGAAATCAAAATGCCAACACTAGTAGAAGAAAGCCCACCTTCCCAAGCCCTAGGCAAAGGCCTGCTCCCCATG---GGCAGAGGCAAAATC---AAGAAGGGTCGCAGACTGAACCCTGAGCACCAGGCACACCTGGAGGAGAGAGCCTCAGACAAAGGAATGCCCTTTTCCGTTAGCATGCGACATGCCTTTGTGCCTTTCCCAGGTGGTTTAATATTGGCTGCTGATTACTCTCAGCTTGAACTGAGGATTTTGGCTCATTTATCCCATGACCATCGTCTCATTCAAGTATTAAACACTGGAGCTGATGTTTTCAGGAGCATTGCAGCGGAATGGAAGATGATTGAGCCAGAGACTGTTGGGAATGAACTGAGACAACAAGCAAAGCAGATTTGCTATGGAATCATTTATGGAATGGGAGCTAAGTCTTTGGGAGAGCAGATGGGCATTAAAGAAAATGATGCTGCTTGCTATATCGACTCATTCAAATCTAGATACACAGGGATTAATCATTTCATGAGAGAGACAGTGAAGAATTGTAAAAGAGATGGATTTGTTCAAACCATTTTGGGAAGGCGTAGATATTTGCCAGGAATCAAAGACAACAACCCTTATCATAAAGCTCACGCCGAGCGTCAGGCTATCAACACGACAGTCCAAGGATCGGCGGCTGATATCGTCAAAGTAGCTACAGTTAACATTCAGAAGCAATTAGAGACCTTGCGTTCAACCTTCAAATCCCATGGCCATCGGGAGAGCATGCTCCGCAGAGACAAGACA---GGATTGTTACCAAAGAGGAAGCTGCAAGGGATGTTTTGCCCAATCAGAGGAGGCTTCTTTATCCTTCAGCTCCATGATGAACTCTTGTACGAGGTGGCAGAAGAGGATGCTGTCCAGGTAGCTCAGATCGTCAAGAATGAAATGGAAAATGCCATAAAACTTTCTGTGAAACTGAAAGTGAAAGTGAAAATAGGAGCCAGCTGGGCAGAGCTGAGGGACTTCGATGTG---
>sorAra2
---------------------------------------------------------------------------------------------------------------------------------------------------------------------------------------------------------------------GCCGCGCCA------GGGGAATGCAAGCTGACAATTCCTGACGACCAAACAGACAAACTACTTTTGGCAAACTGGGGACTTCCTACGGCTGTTCTAGAGAAATATCACAGTTTTGGTGTAAAAAAGATGTTTGACTGGCAGGCAGAGTGCCTTTTGCTTGGACGTGTCCTAGAAGGAAAGAATTTAGTCTATTCAGCTCCTACAAGTGCTGGAAAAACTCTGGTTGCTGAATTACTTATTTTGAAGCGGGTTTTGGAAATTCGGAAGAAAGCTTTGTTTATTCTGCCCTTTGTGTCTGTGGCTAAAGAGAAGAAATATTATCTTCAG---AGTTTGTTTCAGGAAGTAGGAATAAAAGTAGATGGGTACATGGGCAGTACCTCTCCAGCAAGGCATTTTTCCTCCTTGGATATTGCTGTTTGCACAATTGAGAGAGCCAATGGTCTGATCAATCGCCTCATCGAGGAAAATAAGCTGGATTTGCTAGGAATAGTGGTCGTGGATGAACTGCATATGTTGGGAGACTCTCACCGAGGGTATTTGTTGGAGCTTTTGCTGACCAAGATTTGCTATATTACTCAGAAATCAACATCTTGCCAAGAAAAATTAGCCAACCCTGTCTCTAATGCCATACAGATTGTTGGTATGAGTGCAACTCTTCCTAATTTGGAACTTGTAGCTTCCTGGTTGAATGCTGAACTCTACCACACTGACTTTCGTCCTGTACCACTCTTGGAGTCAGTGAAAATTGGAAATTCCATATATGATTCTTCAATGAAGCTTGTGAGGGAATTTCAACCCATGCTACAAGTGAAGGGAGATGAGGATCATATTGTTAGTTTATGCTATGAGACCATTCGTGATAACCATTCAGTGTTACTTTTCTGTCCATCAAAGAAATGGTGTGAGAAGCTGGCAGATACCATTGCCCATGAATTTTATAATCTATACCATAAAGCTGAGGGA---------TCATCTGAACTTCCACCAGTGATTCTAGAACACGAGGGTATCCTAGAAGTGATGGATCAATTAAAACGTTTGCCTTCAGGACTGGACTCCGTTTTGAAAAAAACTGTACCATGGGGAGTAGCTTTTCATCATGCAGGTCTTACTTTTGAGGAGAGGGATATCATAGAAGGAGCCTTTCGTCAAGGTCAGATTCGGGTCTTGGCAGCAACTTCGACTCTTTCATCTGGGGTGAATTTACCTGCACGCCGTGTAATTATTCGAACTCCTATTTTTAGTGGTCGACCTTTAGATATTCTTTCGTATAAGCAGATGGTTGGCCGCGCTGGTAGGAAAGGAGTGGACACAGTAGGTGAGAGTATCTTAGTTTGTAAGAACTCTGAGAAGTCAAAAGGCATTGCTTTAGTCCAGGGATCTCTAAAACCCGTTCGAAGCTGTCTGAGAAGACAAGAAGGAGAAGAAGTAACTGCAAGCATGATACGAGCTATTTTGGAGATTATAGTCAGTGGAGTGGCAAGCACATCACAAGATATGCAGACTTATGCCTCTTGCACATTTTTGGCTGTGAGTATGAATGAAGTGAAGCAGGGAATTCAGGAAAATCAAGAGTCTGTTCAACTTGGTGCAATTGAGGCCTGTGTAATGTGGCTGCTAGAAAATGAATTCATTCAGATTACTGAACCTAGAGGTGGAACAGAAGAAAAAGTGTATCATCCAACACATCTTGGTTCAGCAACACTCTCTTCTTCACTTTCTCCGATTGATACTTTAGATATTTTTGCTGACCTCCAAAGAGCAATGAAGGGCTTTGTTTTAGAGAATGATCTTCATATTGTCTATCTGGTTACACCTATGTTTGAGGATTGGACTACTATTGATTGGTATAGATTTTTCTGTTTATGGGAGAAACTACCAACTTCAATGAAGCGGGTCGCAGAGCTAGTGGGAGTTGAAGAAGGGTTCTTGGCTCGTTGTGTGAAAGGAAAAGTAGTAGCCAGAACTGACAGACAATACCGACAAATGGCGATCCATAAAAGATTTTTCACCAGTCTTGTGCTGTTAGATTTAATCAGTGAAGTTCCCTTAAAGAAAATCAATCAGAAGTTTGGATGCAATCGTGGACAGATTCAATCTCTGCAACAGTCAGCTGCAACTTATGCAGGGATGATTACAGTGTTTTGCAACCGCCTGGGCTGGCACAACATGGAACTACTTCTTTCCCAGTTTCAGAAGCGCCTCACCTTTGGTATCCAGAGGGAGCTGTGTGACTTGATCAGGGTGTCCCTACTGAATGCACAGCGAGCCAGGTTCCTTTATGCTTCTGGCTTTCTTACTGTGGCAGATCTTGCCAGGGCAGATATTTCTGAAGTGGAAACTGTTCTGAGAAATGCTGCACCTTTTAAAAGTGCCCGGAAGGCAGTGGATGAGGAAGAGGAAGCAGCTGAAGAAAGGCGGAACATGCGAACTATTTGGGTGACTGGAAAAAAAGGTTTGACTGAAAGAGAAGCAGCAGCTCTTATAGTTGAAGAAGCCAATATGATTCTGCAACAGGATTTAATGGAAATGGGAGTGCAGTGGAATCCACATTCCCTT------TCAAAATCTAATTCATTGTCCAGC---------------------AATGAGTCAGAAGTAAAGGAACATCAACTTGTACCTCAAATTAAGCATTTTCATAAGAGACAAAAGGAAAAAAGTAATGCA---TTATCAAGGAACAAAAGCTATACATTA---TTTCATGTTTCTTCTGTTATGCAT------CCGTCAAATACAATGCAA---GATTTAAATCAAAGTGGAGAG---CATACAGAGTCTATTTGTTATAAGCACCAGAAAGGCAATCAGGTACATCAAACACATTGCTTTTCGAGAGCAAGAAAACGGGCTTCTTTGAGTATCAATAAT---AAGTTAGGTACCTCTTTGAGG------AAACCAAGCGGTAAGATTGCTGTTCAGACCATCTCATCTGAGAAAACTGAAAAAGAAACTTCCAGTTTG------AAAAAGATTAGTAAAACCAACGGATCTTCAAAACCGAGT---AAACGTTTAAAATGTTTGAGAGACAGGAGCCCAGTGGAAGGCACTGGGATG------TCTAAAATTGATTTACAAGAACAGCCCATGTCCAATCCCATTCAGAGTGAAAACTCATTT---ACCTTTGATGAGAACAATATGAAATTCAGAACTCCAGAGCCATTTGCT---AAAAAGGCATCCTCTTGCGGCAAGGAACAACATAATAAAGGTTCATTCCCAGCACAA---GAACAAAATTGTTCACAGAACAGACCCCCTGCTAATGACATTCTTGCAGAACAGACTATAGCAGAACCTTTGAGTAAAGCAGTGACCTGTCAAGCCACTAGTGTGGTTAGTAAAAATGGAAGTGGATTAGCTGTTGTTGAGTCAGAAAATGTAAACAGTGTG---TTA---GTGCAAAATGATTCAAAAAACCAGAAT------GTGAAACACCATGATACCCATCCAACTAACCAGAGTTTGAAAAATGAG---TCTGATAAAAATATAAATAATTATGCCAAAGAAAAA---ATAATAGAGAGACAAATGCCCTATGAGACA---GCCAGTAGTTATAGAAATAGAGACTTAAATGCC---------ACTGAATGTGAAAACATCAAGTTTAATACCAGGGAAAAGAAAACAAATGGTTTT---CAAGTATTGGGAGATAAAATAAGCAGCACTGATATACCTAGTGAAGTACTTCAGCCAGCTGAAACATTTGATAAATCTGGAAACCAACATGAAAATTTTTTGAATACATGTGAAGTACAGGAAAAATTAAGTGCTTATACAGTAAACAGAGGTAAAAATAATTGGGTTTCTAACTTAGGC------------TCAGATTTTGAAGATAGCTTGTATCTGGATACTCAGTCAGAAAAAATAATACAACAGATGACAATTGAAAATGCTAAAGAA---GAAACAAAGAACTCC---AACCTAGCAAAAGGAATAATGCAAAAGAGCTTTGACAAAAAGAGCTCAATGAGCTCTTTACAG---GAGATTCAAATAGCTTTTCCTAGAAATTCACACTTCTCAGAAGTAACAAATGCAGATCATTTGAAACTTAAA---ATAGGAGATATG---AAAGAGAGCTCTGATTCACAGGCCACTGATAGCCTGATTCCAGAAAGCCCAGTTTTATATTCTCCGGTACTAATTGGGGAAAATGGCCCTTGTTTTAAA------------GGGAATGAACATTCTGTTACTGACTCCCAATTAAATAGTTTTCTTCAAGGTTATCGGACACAAGAAACTATTAAGCCAGTTATACCTCTGGTTCCTCAAAAGTCAACTCCCACTGGCATGGAGGTAGAATGTCTGCCAGTTTGTGAAACAGGTTTGAATTTGAGTGATAGTTTACTATTTGATAGCTTCAGTGAAGATTGCACAGTAAAAGAACAA---CCTGATGAACAAGCAAAAAAACCT---TTAGATCCTTCTGAAATAGTATCAGCCCATTTTAAGAATTCTCTGTGTCTTCAA------------------CGAGAGGAGTCAAATGGGAATCAAGAT---AATCAGCAACTGTTGACTTGTTTTAGTGATGAGTCTATTATATTTTCAGAAATAGATTCGGCTCAGATGGCTGAAGTTTTGGAAAATAGAGATGTATTTCCTACTCAAGAGAAACTTAATACTGCATTATCTCTTAGGCCATTAGAACTCAGTGATCCAGCAATTGTAAATAAGGATTATCTTCATAGAGAAGGAATTGAAAGTGATAAAGAT---GAAAAGTCTCAAAAATACATATTCTCTGGGACAAGGCAAAACAAATCATTTATATGGTCAGAGTCATCATTTGATTTGAGTACAGGACTACAAAGGATTTTAGATAAAGTGCCAAGTCCTGTAGAAAGTGTAGAGCTA------AATATA---------------------CAG------AAAGGAAAACATACAGAGCTAAATGACAGGCAAGAAGTGATTTTGAATTTGGAGTCAAATCAAGTGTGTGGAATTTTATTATCCTCTAATACAGAAGCAACGAGC---AAGATGGACATCATGGAGAACAATGCCACTCACAGCAAAACCTCATCTCTCCTGCCACATAAAGAAAACTGTATT---GATGATAATGGTCTCATTCCTCCTACACCCATGCCAGCA------------TCTGCTTCTAAATTGGCATTTTCAGGTGTTTGTGGAACATCT---GTAAAACTTCAGAAAACT---AGTAGCATTTTACAACTTGGTGAAAGTCATTCATTGGAATCACCTTCAAATATTAAAAAGCCTGATTTAAGTTTTGAGTGTAGAAGTATTTTCAGAAAC---AACAGTCTTACTCAAGGCACAAGTTTTTCACTGCAGTTATCACAAGATGAATTGCAGTTAACTGCATCCTCATGCAGTTCGGAAAGTCTGGCCATAATTGATGTGGCAAGTGACCAAAGTCTCTTTGAAACATTCATTAAGGAGTGGCAATGCAAAAATCGATTTTCCATCTCACTGGCTTGTGAAAAGGTCAGCAATTTGACATCATCTAAAAGTGCTACAATTGGTGGTAGATTTAAGCAAGCTAACTCACCTCAGGAAACTACTCTTAGAGATGACGGATTTCCTGTTAAAGGTTGTGATGATCTCTTGGTGGTAGGATTGGCTGTATGTTGGGGTGGAAGGGATGCCTACTATTTTTCGTTGCAGAAAGAACAAAAG---GATTCTGAAATTAGTGCCAGTTTGGCTGCACCTTCTCTGGATCCAAGGCTGACTGTGAAAGACAGAATGTGGCATCTTCAGTCCTGTTTTCACAAAGAATCTGACAAAGAACGTTCTGTTATCATCTATGATTTCATTCAGAGCTATAAAATTCTTCTTCAGTCTTGTGGCATCTCCTTAGAACAAAGTTATGAAGATCCTAAGGTGGCATGCTGGTTACTAGATCCTGATTCTAAGGAGCCAACCCTTCACAGCATAGTTACCAGTTTTCTTCCTCATGAGCTTCCACTCCTGGAAGGGATAGAAACTGGCCAAGGAATTCAAAGCCTGGGCCTGAATGTGAACACTGAGCATTCTGGGAGATACAGGGCATCTGTGGAGTCTATCCTCATCTTCAACGCCATGAATCAACTTAACTCTTTGTTGAAGAAGGAAAACCTTCAAGATGTTTTCCATAACGTGGAAATGCCATCTCAGTACTGCTTGGCCTTATTAGAACTGAATGGGATTGGCTTTAGCACCGCAGAGTGTGAAAGTCAGAAGCACATAATGCAGGCCAAGCTGGATGCCCTCGAGACTCAGGCCTATCAGCTCGCAGGCCACTCCTTTTCCTTCACAAGTTCTGATGACATTGCTGAGGTT---TTATTTCTGGAGCTGAAGTTACCACCAAATGGAGAGATAAAAAACCAAAGCAGCAAGAAAACTCTCGGTGCCACCAGAAGAGGGAACGACAATGGACAGAAGCTAAAGCTGGGAAAACAGTTCAGCACTAGTAAGGATGTTTTAAATAAATTAAAGGCATTACATCCTTTGCCAGGCTTGATATTAGAATGGAGAAGAATCACGAATGCTATTACCAAAGTGGTCTTTCCCTTGCAACGGGAAAAGCATCTGAATCATTTTCTTGGAATGGAAAGGATCTATCCTACGTCACAGTCACACACAGCTACAGGACGAATCACTTTTGTAGAACCAAATATTCAAAATGTGCCAAAAGATTTTGAGATCAAAATGCCAACACTAGTCGAGGAGAGCCCACCTTCCCAGGCAGCGTGCAGAGGCCTCCCTCCTAAG---GGCAGAGGAAGAAAC---AAGAAGGGATATGGTGTGAGCCCTTGGCACCAGGCAGAGAAGGAGGAGAGAGCCTCAGACAGAGGAATGCCTTTTTCTGTTAGCATGCGACATGCCTTTGTGCCCTTCCCAGGTGGTTTTATATTAGCTGCTGATTACTCTCAACTTGAACTGAGGATCTTGGCTCATTTATCCCATGATCGACGTCTCATTCAAGTATTAAACTCTGGTGGTGACGTTTTCAGAAGTGTTGCAGCTGAGTGGAAGATGGTGGAACCAGAGTGTGTTGGGGATGATCTGAGGCAGCAAGCGAAGCAGATTTGTTATGGAATCATTTATGGAATGGGAGCTAAATCTTTGGGAGAGCAGATGGGCATTAAAGAAAATGATGCTGCTTGCTACATTGACTCCTTCAAATCTAGATACACAGGAATTAATCGTTTCATGAGAGAGACAGTGAAGAACTGTAGGAGAGATGGATATGTTCAAACCATTTTGGGAAGACGCAGATATTTACCAGGAATTAAAGACAACAACCCTTATCATAAAGCTCACGCTGAGCGTCAGGCTATCAACACCACAGTCCAAGGCTCAGCGGCTGATATTGTCAAAATAGCCACAGTTAATATTCAGAGACAACTGGAGACTCTTCATTCAACCTTCAAGTCCCATGGTCACCGGGAGGGCGTGCTTCAAAGTGACAGAAAAGTAGGAAAGTTACCCAAGAGAAAACTTCAGGGCATGTTCTGCCCAATCAGAGGCGGTTTCTTCATCCTTCAACTCCATGATGAACTCTTATATGAAGTGGCACAAGAGGATATTGTTCAGGTTGCTCAGATTGTGAAGAAAGAAATGGAAAATGCCATAAAACTTTCTGTGAGTCTGAAAGTGAAGCTGAGAATAGGTGACAGCTGGGGAGCACTGGAGGACTTTGATGTG---
>tarSyr2
ATGAATCTTCCGCGTCGGAGTGGGAAACGGCGGCGT------TCATCAGTCTCAGACTCGTTTTCGGAAAGCGGC---GGT---------GACAGCAGTGCCAGCCCT---------------------------CAGATCCTCTCGGGGTCGGTGCTGAGCCCGCCCCCGGGCCTGGGACGCTGCCTGAAGGACCGTGGCTGTCAGTCGGCGGCAGCCGCA------GGAGAATGCAAACAAACAGTTCCTGACGATCACATAGACACGCTGCTATTGGCAAATTGGGGACTTCCTAAAGCAGTTCTGGAGAAATATCACAGTTTTGGTGTAAAAAAGATGTTTGAATGGCAGGCAGAATGCCTTTTGCTTGAACAAGTCCTGGAAGGAAAGAATTTGGTTTATTCAGCTCCTACAAGTGCTGGGAAGACTCTTGTGGCAGAATTACTTATTTTGAAACGGGTTTTGGAAATGCGGAAGAAAGCTTTGTTTATTCTTCCCTTTGTTTCTGTGGCTAAAGAGAAGAAATATTATCTCCAG---AGTCTATTTCAGGAAGTAGGAATAAAAGTAGATGGTTATATGGGCAGTACCTCCCCAACAGGGCATTTTTCTTCCTTGGATGTTGCAGTCTGCACAATTGAAAGAGCCAATGGTCTGATCAATCGCCTCATAGAGGAAAATAAGATGGATCTGTTAGGAATGGTAGTTGTGGATGAATTACATATGCTGGGAGACTCTCACCGAGGGTATCTGCTGGAACTTTTGTTGACCAAGATTTGTTATATTACTCAGAAATCAGCATTTTGCCAGGCAGATTTAGCCAGTTCTCTGCCTAATGCTGTGCAGATTGTTGGCATGAGTGCTACCCTTCCTAATCTGGAGCTTGTGGCTTCCTGGTTGAATGCTGCAGTCTACCATACCGACTTTCGTCCTGTACCACTTTTAGAATCAATAAAAATTGGAAATTCCATATATGACTCTTCAATGGAGCTTGTGAGGGAATTTCAACCCGTGCTACAAGTGAAGGGAGATGAGGACCATGTTGTTAGTTTATGTTATGAGACCATTTGTGATAACCATTCAGTATTACTTTTTTGTCCATCAAAGAAATGGTGTGAGAAGTTGGCTGATATTATTGCCCGAGAGTTTTATAATCTACACCATCAGGCTGAAGGATTGGTAAAACCATCTGAACTCCCACCAGTAATTCTGGAACAAAAAGACCTCTTGGAAGTAATGAATCAGTTAAGACATTTGCCTTCAGGACTGGACTCTGTATTACAGAAAACTATACCATGGGGAGTAGCATTTCATCATGCAGGTCTTACTTTTGAGGAGAGGGATATTATTGAAGGAGCTTTCCGTCAAGGTCTCATTCGGGTCTTGGCAGCAACTTCTACTCTTTCTTCTGGGGTGAATTTACCTGCACGTCGTGTGATTATTCGGACTCCTATTTTCAGTGGTCAGCCTCTAGATATTCTTACTTATAAGCAGATGGTTGGTCGTGCTGGCAGGAAAGGAGTAGACACAGTAGGTGAAAGTATCTTAGTTTGTAAGAACTCTGAGAAATCAAAAGGCATAGCTCTACTTCAGGGATCTCTAAAACCTCTTCGCAGCTGTCTGCAAAGACGAGAAGGAGAAGAAGTAACTGCTAGCATGATACGAGCTATTCTGGAGATAATAGTTGGTGGAGTAGCAAGTACATCGCAAGATATGCAAACTTATGCTTCTTGCACATTTTTGGCTGCAAGTATGAAAGAAGGGAATCAAGGAATTCAGAGAAATCAAGAGTCTGTTCACCTTGGAGCACTTGAGGCCTGTGTGATGTGGCTGCTAGAAAATGAATTCATCCAGATTATAGAAGCCAGTGATGGAAGAGAAGGAAAGGTGTATCGTCCAACACATCTTGGTTCGGCTACTCTTTCTTCTTCACTCTCTCCAGCTGATACTTTAGATATTTTTGCTGACCTCCAAAGAGCAATGAAGGGCTTTGTTTTAGAGAATGATCTTCATATTGTCTATCTGGTTACACCTATGTTTGAGGATTGGACTACTATTGATTGGTATCGATTTTTCTGTTTATGGGAAAAGTTGCCAACTTCTATGAAGAAGGTGGCAGAATTAGTGGGAGTTGAAGAAGGGTTCTTGGCTCGCTGTGTGAAAGGAAAAGTAGTAGCCAGAACTGAGAGACATCATCGGCAAATGGCCATCCATAAAAGGTTTTTTACAAGTCTTGTGCTATTAGATTTAATCAGTGAAGTTCCCTTAAAGGAAATTAATCAGAAATATGGATGCAATCGTGGACAGATTCAATCTTTGCAACAGTCAGCTGCTGTTTATGCAGGGATGATTACAGTATTTTCCAACCGTCTGGGCTGGCACAACATGGAACTGCTACTTTCCCAATTTCAGAAGCGTCTTACATTCGGCATCCAGAGGGAGCTATGTGACCTGGTCCGGGTATCCTTACTCAATGCACAGCGAGCCAGGGCCCTCTATGCTTCTGGCTTTCTTACTGTGGCAGATCTTGCTAGAGCAACTATTGCTGAGGTAGAAGTGGTTCTGAAAAATGCTGTGCCTTTTAAAAGTGCCCGAAAGGCAGTGGATGAGGAAGAGGAAGCAGTTGAAGAACGTCGGAGTATGCGAATTATCTGTGTGACTGGCAAAAAAAGTTTAACTGAAAGGGAAGCAGCAGCCCTTATAGTGGAAGAAGCCAAAATGATTCTGCAGCAGGACTTAGTTGAAATGGGAGTGCAATGGAACCCATATTCCCTTTTCAATTCTGGTACACATTCATTGACCAGT---------------------AGTGAGTCAGAAGTAAAGGAACACACATTTATATCCCAAACTAAGCATTCTTGTAAAAGA------------------TCA---------AAGAGCAAAAGTAACACAATA---TTTAGTGATTCTTATGTTAGGCAC------TCACCAAATATAGTGCAA---AATTTAGGTAAAAGTAGAGAG---TATACAAGTCCCTGGTATTGTAAATTCCAGGATAGGAATCAAGAACATCAGAGACATTCCATTTTCAGAGCAAGAAAACGGTCTTCTTTAGACACAAATAAAGAGAAGCCAGGTACCTCTCAAAATGAGGGGAAAACAAGCACTATGAAAGTTGTTCAGACTTATTCATCTGAGAAAACAAAG---GCAGCTTTGAATTTCAGTTCAGAAAAGAGGGTCACATCCTTTCGAGCTTGGAAACATAGA---AAGCATCTAAAGCAATCAAGGGACAGTAGCCCTCCAAAAGACTCTGGAATG------TATAGAATTGATTTACACGGACAGATTATGTCTAGTCCTATTCTTTGTGAAGACTCATTT---ACCTTAAATGAG---------------------------------------AAGAATTCATCTTTTTGTGCTAAAGGAAAACATAACAAAATATCACTTCCATTACAAATAAGGGAAAGTTGTTCAAGGAAC---ACAATTACTAATGATATTTTTGTGGAACATTTTGTCACAGGATCTCAGGGTCAAAACATGACTTGTCAAGCCACCAGCATGACTAGTGAAAATGACCAAGGATTAGCTGTTGTTGAGGCAGAAAAAAAAAGTAAAGTG---TTG---CTACGAAATGGTTCAGAAAACCACAACATTTATGTGAAACATCATGATACCCATTCAATTATCCAGTGCCCAGAAAAGCAA---CCTAACAAACAGACA------TATAACAAACAAAAACATATAATAGAGAGACAAATGCCCTGTGAGACA---GTCAGTAGTTATATGAATAGAGACTCAAATGTT---GCTACTATCATTTGTGAAAGTATAAAGTTTAATGCTGAAGAAAATAAATCAAATCATTTT---CAGGCGTTAGAAGATGATATAAATAGAATTGAAGTGTCCAGTGGAATACTTCTATCAACTGGAGCATTTGGTAAAGTAGGAGGCCAGCGTGAACATTTTCTAAATTCTCCTAGGATGCAAGAAAAAACAGATGCTTATGTAACAAACAAAACCCCAAATAATCATGTTTCCGACTTAGGTTTAGAA---CTCTGTGATTTTGAAGATAGTTTCCACCTGGATACTCAGTCAGATAAAATAATACAACAGTTGGCAACTGAAAATGCCAAACAA---AGAGCAAAGGACACC---AGCCTGTCAGCAGGGATAATGCAGAAGAACTTAGCCAAACTGAACTTGACGAGCTCTTTTCAGGATGAGTTTCACATTTCTTTTCCTGGTGAACAGCATTCTCCAAGTGTGACTAATAGAGGTCATTTGGACCTTAAGACTGTAGGTACTATG---AAACAGAGTACTGATTCACATAGAGTTGATATCCTGCCTCCAGAAAGCCCAGTTTTTCATTCTCCAATACTATTGGAGGAAAATAGTCTTTGTTGTAAA------------GGGAATGAACTTTCTGTTACTGACTCCCAACTAAATAGTTTTCTTCAAGATTATCAAACACAAGACATAGTGAAACCAGTCATACCTGTAGTTCCTCAAAAGAGATCTCCCACTGGTGTAGAAGGAGAGTGCCTGCCAGTTTGTGACACAAGTTTGAATATGAGTGATAGTTTACTATTTGACAGTTTCAGCGATGACTACCTAGTAAAAGAACAACAACCTGCTGTGCAAGCGAAAGAACCC---CTT---CCTTCTGAAATAACATCAAAGCTTTTCAGTGATTCTCTGTGTCAGTCACTGGAGGGCCCAATTAAAAAGTCAAATATGAATGAGAATAAAGAT---ACACAGCAGCAGTTGACTTGTTTCAATGATGAATCTATTATATTTTCAGAAATGGATTCTGTTCAGATGGTTGAAGTTTTGGACAACATGGATATATTTTCTGTCCAAGAGAAACATAGTACTGCAGTATCTCTTAGAGCATTAGAACTAAATGATTCTGTAATTGGAGGCAATGATCACTTCCAAGGAGAAGAAATTGGAGTGGATCAAGAT---GCAAGGGCTCAAAAATACAGATTCACTGGGACCAGGCAAGATAATTCATTCATATGGTCAGGGACATCATTTGATCTCACTCCAGGACTACAGAGGATTTTAGATAAAGTGTCCAGTCCTTTAGAAAATGAAAAGCTA------AAAATAATGACTGTAAACTTGTGTACTTTG------AAAGGAAAAAATACAGAGTTACATGGAAAACAAGAAGTGATTTCAAACTTGGAGACAAATCAAGTACCAGGAATTTCATTTTCTTCTAATAATGAAATAAAAAGC---AAGACCGAGGCACTAGACAACAATGCCAATCATAGTGAATCCTCATCCCTCGTGCCTTGCAAAGAAAGCTGTGGAGTTGATGATCATGGTCTCATTCCTCCTACACCCATTCCAACA------------TCTGCTTCTATGCTGGCGTTTCCAGGGATTCTTGGAACACCT---GTAAAACATCAGAAAACT---AGTAATATTTTACAACCTGGTTCAAGTTATTCACTTAGCTCACCTTCAGATATTAAAAACCACAATTTAAGTCCAGAGAGTAGAAATGGTTTCCAGGAT---GACAGCCCTATTAGAGACACAAGTTTTTCACTGCAGTTTTCACAGGATAGCTTGCAGTTAACTCCAGCCTCATGCAATTCAGAGAGTTTGGCCATAATTGATGTAGCAAGTGACCAAACTCTTTTTCAAACATTCATTAAGGAGTGGCGGTCCAAAAAACGATTTTCCATCTCACTGGCTTGTGAAAAGATTAGAAGTTTGACATCTTCTAAAACTGCTACTATTGGTGGTAGGTTTAAGCAAGCCATCTCACTTCAGGAAACTCCTATTAGAGAGGATGGATTTCTTGTTAAAGGCTATGATGACATCTTGGTGGTTGGACTGGCAATATGCTGGGGTGGAAGGGATGCCTATTATTTTTCACTGCAGAAGGAGCAAAAG---CATTCTGAAATTTGCGCCAGTTTGGTTCCACCTTCTCTAGATCCAAGCCTGACTGTGAAAGACCGGATGTGGCACCTTCAATCTTGCTTGCAAAAGGAATCTGATAAAGAATGTTCTGTTGTCATCTATGACTTCATTCAGAGCTATAAAATTCTTCTTCTATCTTGTGGCATCTCCTTGGAGCAAAGTTATGAAGATCCTAAGGTGGCATGCTGGCTACTAGATCCAGATTCTCAGGAGCCAACTCTTCATAGCATAGTTACCAGTTATCTTCCTCATGAACTTCCACTCCTAGAAGGGATGGAGACTGGCCAAGGCATTCAAGGCCTGGGGCTGAATGTCAGCACTGAGCATTCTGGACGATACAGAGCATCTGTAGAGTCCATTCTAATCTTCAACTCTATGAATCAACTTAACTCTTTGTTGCAGAAGGAAAACCTTCAA---------------------------------------------------------------------------------------------------------------------------------------------------------------------------------------------------------------------------------------------------------------------------------------------------------------------------------------------------------------------------------------------------------------------------------------------------------------------------------------------------------------------------------------------------------------------------------------------------------------------------------------------------------------------------------------------------------------------------------------------------------------------------------------------------------------------------------------------------------------------------------------------------------------------------------------------------------------------------------------------------------------------------------------------------------------------------------------------------------------------------------------------------------------------------------------------------------------------------------------------------------------------------------------------------------------------------------------------------------------------------------------------------------------------------------------------------------------------------------------------------------------------------------------------------------------------------------------------------------------------------------------
>echTel2
ATGAACCTTCCTCGCCGGAGGGGGAAACGGCGGCGT---TCAGCATCCGGCTCAGACTCCTTCTCGCGAAGCGGC---GGC---------GATGGCGGCGACGGCGCC---------------------------CAGCTCCCCGCAGGTTCCGTACTGAGCCCGCCGCTGGGCTTGGGC---------------CCCGGCCGCCGGTGGGCTGCGGCGGCA------GGGTCATGCGAACAGACACTTCCTGAGGACCAGATAGACAAGCTGCTATTAGCAAATTGGGGACTTCCTCAAACAGTGCTGGAGAAATACCACAGTTTTGGTGTAAAAAAGATGTTTGAATGGCAAGCAGAGTGTCTTTTGCTTGGACAGGTCCTGGAAGGGAAGAATTTAGTCTATTCAGCACCCACAAGTGCTGGGAAGACTCTTGTTGCTGAATTACTTATTTTGAAACGGGTCTTGGAAATGAGGAAGAAAGCATTGTTTATTTTGCCTTTTGTCTCCGTGGCTAAGGAGAAGAAATACTATCTCCAG---AGCTTGTTTCAGGAAGTAGGAGTAAAAGTAGATGGTTATATGGGCAGTACCTCTCCACCAGGGCCTTTCTCTTCCCTGGATGTTGCTGTCTGCACAATTGAGAGAGCCAATGGTCTCATCAATCGCCTCATAGGGGAAAATAAGATGGATCTTTTAGGAATAGTGGTTGTGGATGAATTACATATGCTGGGAGACTCACACCGGGGGTACCTGCTGGAACTTCTGCTGACCAAGATTTGCTACATTACTCACAAATCAGTATACTGCCAGGTAGGTTTAGCCACCCCTCGGTCTAATGCTGTGCAGATTGTTGGCATGAGTGCTACTCTTCCGAACTTGGGACTCGTGGCTTCCTGGTTGAATGCTGAACTCTATCACACTGACTTTCGCCCTGTGCCACTTACGGAATCAGTGAAAATTGGAAATTCCATATATGACTCTTCAATGAAGCTTGTGAGAGAATTCCAACCCACGATACAAGTGAAGGGAGATGAGGACCATATTGTTAGTTTGTGCTATGAGACTGTTCATAATAGTCATTCAGTATTACTTTTCTGCCCATCAAAGAAATGGTGTGAGAAGCTGTCAGATATCATTGCCCGGGAGTTTTATAATCTACATCATCAAGCTGAAGGAGTGGTAAAACCACCTGGACTTCCGCCAGTGATTCTGGACCAAAAGGGCCTCCTGGAAGTCATGGATCAGTTAAAACGTTTGCCTTCAGGACTGGACTCTGTATTAAAGAAAACAGTACCCTGGGGAGTAGCATTTCATCATGCAGGTCTTACTTTTGAAGAGAGGGACATCATTGAAGGAGCCTTTCGTCAGGGTCTCATTCGAGTCTTGGCAGCCACTTCTACTCTTTCATCTGGAGTGAATTTGCCAGCACGTCGTGTGATCATTAGGACTCCCGTGTTCAGTGGTCGACCTCTAGATATTCTTACTTACAAGCAGATGGTTGGTCGTGCTGGGAGGAAAGGAGTGGACACAGTAGGTGAGAGTATCTTAGTTTGTAAGGACTCTGAGAAATCAAAAGGCATAGCTCTACTTCAAGGATCTCTAAAACCTGTTCGCAGCTGTCTACGAAGACGTGAAGGAGAGGAAGTAACTGCCAGCATGATAAGAGCGATTCTGGAGATAATAGTTGGTGGAGTAGCAAGTACGTCACAAGATATGCAAACTTATGCTTCTTGCACATTTTTGGCTGCAAGTCTGAAAGGAGGGAAGCAGGAGACTCTGAGAAATCAAGACTCTGCTCAGCTGGGAGCGATTGAGGCATGTGTGGGGTGGCTGCTAGAGAATGAATTCATCCAAATCACCGAAGTTGGTGATGGAACTGAAGGAAGAGTGTTTCATCCAACACACCTGGGTTCAGCGACTCTTTCCTCTTCACTTTCTCCAATGGATACTTTAGATATTTTTGCTGACCTCCAAAGAGCAATGAAAGGATTTGTTTTAGAAAATGACTTGCATATCGTCTATCTGGTTACACCAGTGTTTGTGGATTTGACTACGATTGATTGGTACCGATTTTTTTGTTTGTGGGAAAAGTTGCCAAATTCAATGAAACGGGTAGCAGAGCTAGTCGGAGTTGAAGAAGGGTTCTTGGCTCGCTGTGTGAAAGGAAAGGTAGTAGCCAGAACGGAGAGGCAGCACCGGCAGATGGCCATCCATAAGAGGTTTTTCACTAGTCTTGTGTTGTTGGATTTAATCAGTGAAGTGCCCTTAAAGGAAATCAGTCAGAAGTATGGATGCAGTCGTGGGCAAATTCAGGCTTTGCAACAATCAGCTGCTGTGTACGCAGGTATGATTACAGTATTTTGCAACCGCCTGGGATGGCACAACATGGAAGTACTCCTGTCCCAATTTCAGAAGCGTCTTACTTTTGGCATCCAGCGGGAGCTCTGTGACCTGATCCGAGTGTCCTTACTGAATGCACAGCGAGCCAGGTTCCTTTATACATCTGGCTTTCTTACAGTGGCGGATCTTGCCAGAGCGAATATTGCTGAGCTGGAGGCTGTTCTGAAAAATGCTGTACCTTTCAAAAGTACCCGAAAGGCTGTGGATGAGGAAGAGGAAGCCGTTGAAGAACGACGTAATATGCGGACGATTTGGGTTGCTGGCAGAAGAGGCTTAACTGAAAGAGAAGCAGCAGCCCTGATCGTGGAAGAAGCCAAAATGATTCTGCAGGAGGACTTAGCTGAAATGGGAGTGCAGTGGGATCCACATTCTCTGTTAAATTCTGATATGCATTCATTGACCAGC---------------------AGTGAGTCAGAAGGAGGGGAAAACACGATTTTTACACGTATTAAGAATTTTTGTAAGACA------------------TCA---GCATCAAAGAACAAAAGGAACACAGTAACAATGAGTGATTCTTCTTTTGAGCAT------TCCCCAAATACAGTGCAA---GATTTAGACCAAAATGGAGAG---CCAACAAGTTCCCCAAAC---AGGCTCCAGAATGGGCATCAAGAAGGCCATGCATGTTCAATTTCCAGAGCAAGAAAGCGGCCTTTTTTGAACATTAGTAGAGAGCCAGTAGCCGCCTCTCTCAAAGAGGAAGAAATAAGCACTAAGAAACATGCTCAGACTTTGTCATCTGATAAGACAGAAAAAGAAACTCTGAATTTCAGTTCAGAACAGTTGTGCACAACCTTTCAATCTTGGAAACACAGT---AAACATCTGAAGCAATTGAGAGCTGAGAGGTCTTTGAAAGATTCTGGGATA------GGTCGAGGTGGTTCAGAAGAGCCAACCATGCCTGATCCTATTCATTGTGAAGATCCATTA---ATCTTAGATGAAGAAAACAAGAAATTTAGAAGTCCAGGGTCTTTTGCT---AAAAACAAC------TATACTGAGGAAAAATTTAACAAAACCTCATTCCCATCAAACGCAGAGCAACGCTGTTCAAGGCGTGGAAGAGCAACTAGCAATACACATGCGGAATATTTTCTCACAGGCGCTCTAAGTAAAAAGGTGACTTGCCCAGCTACTAGAGTGGTTAGTGAAAATGGAAGA---------TTAGTTGTTACAGAAAGTATAAATGATGTG---CTG---ATACAAAATGATTCGAAA---AAGAATGTTTATGTGAAACACTGTGACACTCATCCAATTAACGGGTGCCCTGCAAAGCAC---TCTGAT------------------ACAAAGCAGAGGAAAATAACAGATGGACAAATAGCCCATGAAGTA---GTCAGTAACCACAAGAGTGAAGACTCAAATGTT---GCTAATATCGCACATGAA------AAGACAAACCCCGATGAAAAGAACTCAGATAATTTT---CAGGCATTAGGAGCTAATATAAACCCTGCG---ATACCCAGCAGAATACTTTTATCATCTGGAACATTTGGTAAATTTGGAGACCAGCATGAGAACTTTCTAAATACCTCTCGAAAACAAGAAAAAACAGATGTTTTTGTAGCAAACAAAACTAAAAGTAAT---GTTTCTGACTTTGGTCTATCC---CTTTGTGGTTTTGAAGACAGTTTATACCTGGATACTCAAGCAGAGAGAATAATACAGCAGATGGCAGCTGAGCATGCCAATCCAGACGGAACAGAGGACGCCGCCAGAAGGGCAGCAGGGCTGAGGCAGAGGGACTTAGACAACAGCAGCTCAGCAAGCTCTTTTCAGAATGAAATTCTCATGATTTGCCCCAATGAGCGGCTTTCTGTGGGAGTGACAAATACAGGTCATTTGGCACATAAGAATGCAGAGAAGAGT---AAACAAAGTACTGGTTCACCTGGGCTTGACAGGTTGTCTCCTCAAAGTCTAGATTTTCATTCTCCAATACTGGTGGAGGACAATGGGCCTGGCTTTAAATTGATTGAAAAGGGGAATGAACTTTCTGTTACTGACTCCCAATTAAATAGTTTTCTTCAAGGCTATCAAACTCAAGAAACTGTGAAGTCCGCCATACCTCTGGTTCCTCAACAGAGCACTCCCACTGATATTAAAGGAGAATGCCTGCCCGTTTTTGAAACCAGTCTGAATATGAGTGATGCTTCACTGTTTGATAGCTTCAGTGATGATTACATAGCAAACAAGCAACCACCTGACCGCCAAGTGAAAGAA------CTT---CCTTCTGAGGTTACGTCACAGCATTTCAATGATTCTTTGTGCCCACAACCGGAGAGCCTACTTCAGAAATCACAAGTGGATGAGAATCAAGAT---AATCAGCAGCCATTGATTTGTTTCAGTGATGAGTCTCTTTTGTTTTCAGAACTTGATTCTGTTCCGATGGTTGAGCCCTTGGACAATGTAGGCATATGTTCTGTTCAAGAGAAACATAATGTTGCAGTATCTCTTGAA---GTAGAACAATGCGATCCAGGGATTTCAGGTAATGGTCACTGTGGTGCTGCAGTAATTGGAGGAGATCAAGGT---GAAAGGGATCGGCAAACCAGGTTAACTGGGACAGTACAAAATAATTCACTCATCTGGTCAGGGGAATCATTTGAGCTAAGTCCAGGACTGCAAAGGATTTTAGATAAGGTGTCCACTCCTCCAGAAAATGAAAATCTCATATTAAGGACCATGACCATGACCCTACCTAATTTG------AAAGGAAACAACGTAGAGTTGAATGACAAACAAGAAGCAATTTCAAATTTGGAGACAAATCAAATGAGGGCAATTTCATTTTCTCATAAT---GAAATAGAAAGC---AAGATTGAGGCACCTGCAAACAAT---------GGAGAAGCATCACCCCTCTTGTCTTATAAAGAAAGCTGTGCGGCTGACGATAATGGCCTCATCCCCCCCACTCCTACTCCAGCG------------TCAGCTTCTAAGCCGACATTTGCAGGAATTGTTGGGACATCT---CTAAGATCTCAAAAAAAC---AGTAGTGTTTTACAACCTGGTGAAAGATATTCATTTGGTTCACCCTCAGATATGGAAAACCATGATTTTAAACCAGAGAATAGGAATGGTTTCAAAGAA---GACAGCCTTATTAGAGACACGAGTTTCTCACTGCAGTTATCACAGGATGAAGCCCAATTAACTCCAGCTTCAAGCACAGCAGAAAGCTTGACCATAATTGATGTTGCCAGTGACCAAGCCCTCTTTCAAACGTTCATTAAGGAGTGGCAGTGCAAAAAGCGATTTTCTCTCTCACTGGCTTGTGAAAAAATCAGCGGCTTGACATCTTCTAAAACTAGTACTATTGGTGGTAGATTTAAGCATGTTAGTACCCCTCAGGAAACTCCTGTTAGAGATGATGGATTTCCTGTTAAAGATTATGATGATGTGTTGGTGGTTGGACTGGCAGTCTGCTGGGGTGGAAGCGATGCCTATTATTTTTCATTACAGAAGGAGCAAACT---CATTCTGAAATCAGCGCAAGTTTGGCACCACCTTCTCTGGATCCCAGCCTGACTGTGAAACACAGGATGTGGCACCTTCAGTCCTGCTTGCAAAAGGATTCTGATAAGGAGCATTCTGTCATCATCTATGATTTCATCGAGAGCTTTAAAATTCTTCTTCTGTCTTGTGGCATTGCCCTGGAACAAAGTTATGAAGATCCAAAGGTAGCCTGCTGGTTATTAGACCCAGATTCTAAGGAGCCGACTCTTCACAGCATCGTTACCAGCTTTCTTCCTCAAGGGCTTCCTCTCCTGGAAGGGATGGAGACTGGGGAAGGATTTCAGAGCCTGGGGCTGAATGTCAACACTCCTCACTCTGGAAGATTCCGAGCATCTGTAGAATCCATCCTCATCTTCAACTCGATGATTCAACTTGATTCCTTGTTGCAGAAGGAAAATCTTCGAGATGCTTTCTATAAAGTGGAAATGCCTTCTCAGTACTGTTTGGCCTTGCTTGAACTAAACGGAATCGGCTTCAGTGCTGCAGAATGTGAAAGTCAGAAGCACATAATGCAAGCCAAACTGGATGCAATCGAGACGCAGGCCTATCAAGTTGCCGGCCACAGTTTTTCCTTCACCAGTTCAGATGACATTGCTGAGGTA---TTATTTTTGGAATTGAAGTTGCCACCCAATGGAGAGAGAAAAAACCAGGGCAGCAAGAAAACTTTGGGGTCGACCAGAAGAGGGCCTGACAACGGGCACCACCCAAAGCTGGGAAGACAGTTCAGCACCAGTAAGGATGTTTTAAATAAATTAAAGGCCCTGCATCCTTTACCAGGCTTGATATTAGAGTGGAGAAGAATCAGCAATGCTATCACCAAAGTGGTCTTTCCCCTGCAGAGGGCAAAGCGTCTGAATCCTTTTCTTGGAATGGAGAGAATTTATCCGGTATCACAGTCTCACACAGCTACAGGAAGAATAACGTTCACAGATCCCAATATTCAGAATGTACCCAAAGATTTTGAAATCAAAATGCCAATGCTGGTTGAGGAAAGCCCACCTTCCCAAGCCTTAGGCAAGGACCTACTTCCTGTA---GGAAGAGGCAGGAAA---AGAAAGAGCCATGGCCTGAAGCTCGGGCACCGGGCACAGCTGGGGGAGCAAGCCTCGGACCGGGGAATGCCATTTTCCATTAGCATGCGGCATGCGTTTGTGCCTCTCCCAGGTGGTGTAATGCTGGCTGCTGATTACTCACAGCTTGAACTGAGGATCTTGGCTCATTTATCGCGTGATCACCATCTCATTCACGCCTTAAACACTGGAGCTGATGTGTTCAGGAGCATCGCAGCAGAGTGGAAAATGATTGCGCCCCAGTCTGTTGGAGACGATCTACGCCAACAAGCAAAGCAGATTTGCTATGGAATCATTTATGGAATGGGCGCTAAATCACTGGGAGAGCAGATGGGCATTAAGGAAAATGAGGCTGCTTGTTATATTGACTCCTTCAAGTCCAGATACACAGGGATTAATAATTTCATGAAAGAGACAGTGAAGGATTGTAGAAGAGATGGGTTTGTCCGGACCATTTTGGGAAGGCATAGATATTTGCCAGGAATCAACGATAACAATCCCTACCATAAAGCTCATGCAGAGCGCCAGGCTATCAACACAACAGTCCAAGGATCAGCAGCAGACATTGTTAAAATCGCCACAGTTAACATTCAGAAGCAATTGGAGACCTTCCACTCAACCTTCAAATCCCACGGACACCGGGAAGGCATGCTTCAAAGTGATAGAAGA---GGGCTGTTACCAAAGAGAAGACTGCAAGGGATGTTCTGCCCGATCCGCGGAGGCTTCTTCATCCTTCAGCTCCACGATGAACTCTTATACGAAGTGGCAGAAGAGGATGTGGTTCAGGTAGCTCAGATTGTCAAGACTGAAATGGAAAATGCTGTAAAACTTTCTGTGCAGCTGAGGGTGAAGGTGAAAATAGGTGCCAGCTGGGGGGAGCTGAAGGACTTCGATGTA---
>criGri1
ATGAGTCTTCCGCGCCGGAGTGGGAAACGGCGGCGC---TCGGCGTCCGGCTCCGACTCGTTCTCGGGAGACGGT---------------GATAGCTGCGCCAGCCCT---------------------------CAGCTGCCGTCTAGGCCGGTGCTGAGTCCACCTTCGCGGCTGGGACGCGGCCCGAGA------------------GCCGCGGGTGCA------GGGACATGCAAGAAAAGAGTTCCTGATGACCAGATAGACCAACTGCTATTGGCAAATTGGGGACTTCCTAAAGCAGTTCTGGAGAAATACCATAGTTTTGGTGTAAAAAAGATGTTCGAATGGCAGGCAGAGTGTCTTTTGCTTGGACAAGTCCTGGAAGGAAAGAATCTAGTTTATTCAGCTCCTACAAGTGCCGGGAAGACTCTTGTTGCAGAGTTACTTATTTTGAAGCGTGTTTTGGAAATGCGGAAGAAAGCTTTGTTTATTCTGCCCTTTGTGTCTGTGGCTAAAGAGAAGAAATACTACCTCCAG---AGTCTGTTTCAGGAAGTAGGAATAAAAGTAGATGGCTACATGGGTAGTTCCTCACCTACTGGACGCTTTTCCTCCTTGGACATTGCTGTTTGCACTATTGAGAGAGCCAATGGGCTGATCAATCGCCTCATTGAGGAAAATAAGATGGATTTGTTAGGAATGGTGGTTGTAGATGAATTACACATGCTGGGAGACTCTCACCGAGGATATCTTCTGGAACTTTTACTGACCAAGATTTGCTATGTTACTAGGAAATCAACATTGTGCCAGGCAGATTCAGCCCGTGCTTTGTGTAATGCTGTGCAGATTGTTGGCATGAGTGCTACTCTTCCTAATTTGCAGCTTGTAGCTTCCTGGTTGGATGCTGAACTTTACCATACTGACTTTCGCCCTGTACCACTTTTGGAATCAATAAAAATAGGAAATTCCATATATGACTCTTCAATGAAGCTCGTGAGAGAACTTCAGCCTGTGCTTCAAGTGAAGGGAGATGAAGATCACATTGTTAGTTTATGTTATGAGACCGTTTGTGATAACCATTCAGTATTACTCTTTTGTCCATCAAAAAAATGGTGTGAAAAGGTAGCAGATATCATTGCCCGAGAGTTTTATAATCTGCACCATCAACCTGAGAGATTAGTAAAACCATCTGAATTTCCACCAGTGAATCTAGACCAAAAGAGCCTTCTGGAAGTGATGGATCAGCTAAAACGTTCGCCTTCAGGACTAGACTCCGTATTGAAGAACACTGTGCCATGGGGAGTAGCATTTCATCATGCAGGTCTTACTTTTGAGGAGAGAGATATCATAGAAGGAGCCTTCCGTCAAGGTCTTATTCGGGTCTTGGCAGCAACATCTACTCTTTCTTCTGGAGTGAATCTTCCTGCTCGCCGGGTGATTATTCGCACTCCAGTTTTCGGTGGCCAGACTTTAGATATCCTCACTTATAAGCAGATGGTTGGCCGTGCTGGCAGGAAAGGAGTAGACACAATGGGTGAAAGTATCCTAGTTTGTAAGCCCTCTGAGAAATCGAAAGGCGTTGCTCTGCTTCAAGGATCTCTGGAACCTGTGCATAGCTGTCTGCAGAGACAAGAA---------GTCACTGCTAACATGATACGAGCGATTCTGGAGATAATTGTTGGTGGAGTGGCAAGTACATCACAAGATATGCAGACTTATGCCTCCTGCACATTCTTGGCTGCTGCTGTAAAAGAAGGGAAGCAGGGAATTCAGAGAAATCAAGATGATGTTCATTTTGGAGCAATTGATGCCTGTGTGACATGGCTGTTAGAAAATGAGTTCATCCAGGAGGCAGAGCCCAGTGATGGCTCAGGAGGAAAGGTGTATCCCCCGACACATCTTGGATCGGCTACTCTTTCTTCCTCACTCTCTCCAACTGATACCCTAGATATTTTTGCTGACCTCCAAAGAGCAATGAAAGGATTTGTTTTAGAGAATGACCTTCATATCGTCTACCTGGTTACACCTGTGTTTGAAGATTGGACTGGTATTGATTGGTATCGATTTTTCTGTTTATGGGAAAAATTGCCCACTTCTATGAAAAGGGTGGCAGAACTGGTTGGAGTTGAGGAAGGGTTCTTGGCTCGATGTGTGAAAGGAAAAGTAGTAGCTAGAACTGACAGACAGCATCGACAAATGGCCATCCATAAAAGGTTTTTCACAAGTCTTGTGTTATTGGATTTAATCAGTGAAATTCCCTTAAAGGAAATTAATCAGAAATATGGATGTAATCGTGGACAGATTCAATCTTTGCAACAGTCAGCTGCTGTTTATGCAGGAATGATTACAGTGTTTTCCAACCGTCTTGGCTGGCACAATATGGAACTACTACTTTCCCAGTTTCAGAAGCGTCTTACCTTTGGCATCCAGAGGGAACTGTGTGACCTCATCCGGGTGTCCTTACTGAACGCCCAGAGAGCCAGGTTCCTGTATGCCTCTGGCTTTCTCACTGTAGCAGACCTTGCCAGAGCTAATGTTGCGGAGGTGGAGGTGGTTCTGAAGAATGCTGTGCCTTTCAAAAGTACTCGAAAGGCAGTAGATGAAGAAGAGGAAGCAGCCGAAGAACGTCGCAATATGCAAACCATTTGGGTGTCGGGCAGAAAAGGTTTATCTGCAAGGGAAGCAGCAACCTTAATAGTGGAAGAAGCCAAAACGATTCTGCAGCAGGACTTACTTGAAATGGGAGTGCAGTGGGATCCAAATTCATCCTTGAGTTCTAGCACATCTTCACTGACCAGT---------------------AGTGAGTCAGAAGTAAATGAACGCACACTTCAATCTCAAACTAAGAATTCTCATAAAAGG------------------TTG---ACATCAAAGAATAGAAACAGTATGAGA---GCAAGTGTTTCTAATGATAAACCG------TCACCAGATACAGCACAA---GGCTTAGGTGAACACAGCGAG---CATACAGACTCCCTC---TGTTTGTTACAGGGGAACAAACACCAGCACCAGCCACATTCTGTTTGCAGAGCAAGAAAACGGACTTCTTTGGGTATAAACAAAGAAAAGCTTCGGATGTCTCTGAATGGAGGAGAACCAAGCACTAAGGAAGTTCTTCAAACTTTCTCAATGGAGAAAACAAGGAAAGCTGCTTTGACTGCTAATTCAGAGCAGACAAACACCAGTTTCCCATCTTGGAGAGACAGA---AAGCATCGAAAAAAATCTTGGGGCAGTAGCCCAGTGCGTGATTCTAGGGCTAATCATCACAGAGATGATTTCCAGGAACACACTGTGTCTAGATCTACTCTATGTGAAGAGCCACTT---TCCTTAGACAAGCAGAATATAGAATTTAGAAGTTCAGGGCTACTTATA---AAAAATGCATCTTTTTGTGCCAATGAAAAATACAACAAAACCTCATTCTCTTTACAAATGCAACAGCCTTGCCTAAGGAAAAAAACAGAAAGTACTGGTGCT---GTGGAACATTCCTTTGCAGAATCTCAGAGTAAAAATGTGACTGGTCAGTCCCCTGGCGTTGCTAGC---AATGGAAGAGAATTGGCTGATACTGAGACAGGAAAGATAAATGAGGTA---CTC---ATAGAGAATGGTGCAGAAAGTCAGAATGTTTCTGTGAAACACCATGACACCCATCCAATTAGCCAGTGCCTGGAAAATCAG---TGTGACAAACAGACAAACACTTGCACTAAGCGGAAAGCATTAATAGAGAGACAAGTGTCCTGTGAAGCA---GTT---AGTTACATGGCCAGAGACTCAAATGATGTTTCAACTATCAACTCTGAAAGCATAAAGCTTCATAGCAAAGACGATGAGTCAAATCACTGT---CAGGTATTGGGAAATAATACGGGCAGAAGTGAGGCACCTCGTGGATTACTGCAGTCAGCTGCAGAATTCAGTCAAGCAGATGGCCAGCATGAGCATCTTCTAAATTCTTCTGGAATACAAGAAAAAACAGATGCTTATGCCACAAATAAAACTGAACATAATCATGTTTCTAACTTAGCC---------CCCTGTGACTTTGGAGATAGCTTCTATCTGGATACTCAGTCAGAGAAAATAATTGAACAGTTGGCAACTGAACATGCCAAGCAA---AGAACAAAGGCGGTA---ACA------------------GCGAAGGGCTCTGACACTCGGAACTCAGGGAGCTCATTTCAGAACAAGTGTCACAGTACT---CGAGGTGAACAGCACTTCCAAAGAGCAGCCAACACAGACCATTTGGACAGTAAGAGTGTAGAGACCACA---AAACAGAACCCTGAAAAGAGC---ATCGGTAGACTAACTGCAGAAAGCATCATCTTTCACTCTCCAACACCACAGGGGGAAAATGGCCCTTGCTTTAGA------------GTGAATGAGCAGTCTGTTACTGACTCCCAGCTAAACAGTTTTCTTCAAGGTTTTGAAACACAAGAAATGGTTAAACCAGTCCTATCTCTAGCTCCTCTAGCGGGAACTCCTACTGGTTTGGAGGAAGAAAATCTGCCT------GAAACCAGTTTGAATATGAGTGACAGTATACTATTTGACAGTTTTGGTGAAGATGACTTAGTAAAAGGACAGTCACCTGATGTACAGGCAAAGCAGCCC---CTC---CTTTCTGTAATGACACCAAACCATCTCAGCAGCTCTCTGTGCCCACGA---GAAGACCCAGTCATGAAGGCAAATGTGAATGACCATCAGGGT---ATTCAGCAGCCGGAGACTTGTTCCAGTGGGGAATCTGTTATATTTTCAGAGGTGGATTCTGCTCAGATGATTGAAGCCTTGGACAGTGTGGCTGCATTACATGTCCAACAGAATTGTAACTCA---GTAACCCTTAAGACTTTAGAACTCAGTGATTCTGCAATGCTGGATAATGAGTGTCCCCAAGGAAAAGTGGCCAGAGGAGATAAAAGC---GAAAGGGCCCAAATGTCCAAACTCACTGAGACAAATCAAGATAATTCAATCACTTGGTCAGGAGCATCATTTGACTTAAGTCCAGAACTGCAAAGGATTTTAGACAAAGGGTCTAGTCCTCTAGAAAACGAAAGGCCT------AAATTAACACAGACAAACTTGTCTTGCTTT------GAAAGAAACGGTACAGAGTTAAATGAGAGACAGGAAATGAATCCAAATTTGGAGGCCGTTCAAATTCAGAGAACTTCACTTTTCCCCAATAATGGAGTTCAAAAC---AAGATTGAGGGGATAGGGAACGACACCAGGCGTGGTGAGGCCTTATATCCCTCAGCTCGTAAAGAAAGTGACACAGCTGATGACAATGGCCTCATTCCTCCCACACCCATTCTTGCT------------TCTACTTCTAAGCTGTCATTTCCAGAAATTCTCGGAACATCT---GTAAACCATCTGAAAGCT---GACAGTGTTTTTCTGCCAGGTGAAAGTTGTTTATTTGGCTCGCCTTCAGAT------------------AGTCAAGAGCGTAGAGACAGCTTCAAAGAT---GACCGTTCAGTTGGAGACACAAGTTTTTCTCTGCAGTTCTCTCAGGATGAACTGCAGCTAACTCCAGCCTCATGCAGCTCCGAAAGCTTGGCCATAATTGATGTAGCGAGTGACCACACGCTGTTTGAGACGTTTGTGAAGGAGTGGCGATGCCAAAAGCGCTTTTCCATCTCTCTGGCTTGTGAAAAGATTAGAAGTCCGACATCTTCCAAAACCGCTACCATAGGGGGAAGGTTGAAGCAAGTGAGCTCCCCTCAGAAGACCTCTGCTGAAGATGATGGCTTTCCTGTCCATGGCTCTGATGGTGTCATAGTAGTTGGACTAGCAGTGTGCTGGGGTGGAAGGGATGCCTATTATTTGTCACTGCAGAAGGAACAAAAG---CATTCCGAAATTAGCCCCAGTTTGGCCCCACCTCCTCTGGATACAACATTGACTGTGGAAGAGAGGATGGAGCACCTTCAATCCTGCTTGCAAAAGAAATCTGACAAAGAGCAGACTGTTGTCACCTATGACTTCATCCAGAGCTATAAAATCCTCCTCCTGTCCTGTGGTGTCTCCCTGGAACCAAGTTATGAAGATCCTAAGGTGGCATGCTGGCTTCTCGATCCAGACTCTAAGGAACCAACTCTCCATAGCATAGTGACCAGTTTCCTCCCCGAGGAGCTTCCTCTGCTAGAAGGAATAGAGACAGGCCAAGGGATTCAGAGCCTGGGGCTAAATGTGGACACTGAGCATTCTGGGCGGTACAGAGCATCTGTGGAATCCATTCTCATCTTCAACTCCATGAATCAACTCAACTCTTTGTTGCAGAAGGAAAACCTTCACGATATTTTCTGTAAAGTGGAGATGCCCTCCCAGTACTGCCTGGCCTTGCTAGAACTGAATGGAATTGGCTTTAGTACTGCAGAATGTGAAAGTCAGAAGCATATCATGCAAGCCAAGCTGGACGCCATTGAGACTCAGGCCTATCAGCTAGCTGGTCACAGCTTTTCCTTTACCAGTGCAGATGACATCGCACAGGTT---TTATTTTTGGAGCTGAAGCTACCACCGAATGGAGAGATGAAAATGCAAGGCAGCAAAAAAACTTTGGGTTCTACCAGAAGAGGCAATGAGAATGGCCACAAACTAAGGCTGGGAAGACAGTTCAGCACTAGCAAGGATGTTTTAAATAAATTAAAGGCCTTACATCCTTTACCAGGCCTGATACTGGAATGGAGAAGAATCAGTAATGCTATTACCAAAGTGGTCTTCCCTCTGCAGCGGGAAAAGCGCCTGAACCCTTTTCTCAGAATGGAAAGGCTCTACCCTGTATCACAGTCACACACGGCCACAGGACGGATAACCTTTATAGAACCTAATATCCAGAATGTGCCAAGAGATTTTGAGATTAAAATGCCCACAGTAGTAAGGGAAAGCCCACCTTCTCAAGCTCCAGGCAAACGCCTGCTTCCAATG---ACCAGAGGACAAAAT---AAGAAGTTTTATGGCTTGCACCCTGGGAATGGGACACTGATGGAAGAGAAAGCCTCAGATAGAGGGGTGCCATTTTCAGTGAGCATGCGCCATGCTTTTGTGCCTTTCCCAGGGGGTGTAATTTTGGCTGCTGATTATTCTCAGCTTGAACTGAGGATCCTGGCTCACCTGTCACGTGACTGTCGCCTCATTCAAGTCTTAAACACTGGAGCTGATGTTTTCCGGAGCATTGCTGCTGAATGGAAGATGATCGAGCCTGACTCTGTTGGGGAGGATCTGAGGCAACAAGCAAAGCAGATTTGCTATGGAATCATATATGGGATGGGAGCTAAATCCTTAGGAGAGCAGATGGGCATTAAAGAAAACGATGCTGCTTGCTATATTGACTCTTTCAAGTCCAGATATACAGGGATTAATCATTTCCTGAGGGACACAGTGAAAAAATGTAGAAGAGATGGATTTGTTCAGACCATTTTGGGAAGGCGCAGATATTTGCCTGGAATCAAAGACAACAATCCTTATCATAAAGCTCATGCTGAACGTCAGGCCATCAACACAACAGTCCAAGGATCAGCTGCTGATATAGTAAAAACAGCCACAGTTAACATTCAGAAGCAATTAGAGACCTTCCATTCAGCCTTCAAATCCCATGGTCATCGGGAAAGCATGCTCCAGCATGGCCAAACA---GGATTGTTGCCAAAGAAAAAACTGAAAGGGATGTTTTGTCCAATGAGAGGAGGCTTCTTTATCCTTCAACTTCATGATGAGCTTTTATATGAAGTGGCAGAAGAGGATGTTGTTCAGGTAGCTCAGATTGTCAAGAAGGAAATGGAATGTGCTGTAAAACTTTCTGTGAAGCTAAAAGTGAAAGTGAGAATGGGTGCCAGCTGGGGACAGCTGGAGGACTTTGATGTG---
>mm10
ATGAGTCTTCCGCGCCGGAGTAGGAAACGGCGGCGT---TCATCGTCCGGCTCCGACACGTTCTCGGGAGATGGT---------------GATAGCTTTGTTAGCCCT---------------------------CAGCTCCGGTGTGGACCGGTGCTGAGTCCACCTCCGGGGCTGGGACGCGGCCGGAGG------------------CTCACAGGGACA------GGAACAAACAAGCGAAGAGTTTCTGATGACCAGATAGACCAGCTGCTGTTGGCAAATTGGGGACTTCCTAAAGCAGTTCTGGAGAAATACCATAGTTTTGGTGTAAGAAAGATGTTCGAATGGCAGGCAGAATGCCTTTTGCTTGGTCACGTCTTGGAAGGAAAGAATCTAGTTTATTCAGCTCCTACAAGTGCTGGGAAGACTCTTGTTGCAGAGTTACTTATTCTGAAGCGGGTTTTGGAAACACGGAAGAAAGCGTTGTTTATTTTGCCCTTTGTGTCTGTGGCTAAAGAGAAGAAATGCTACCTCCAG---AGTCTGTTTCAGGAAGTAGGACTAAAGGTAGATGGCTATATGGGCAGCACCTCACCAACGGGACAGTTCTCCTCCTTGGACATTGCTGTTTGCACTATTGAGAGAGCCAATGGGCTGGTCAATCGCCTCATTGAGGAAAATAAGATGGATCTGTTAGGAATGGTGGTCGTGGATGAGCTGCACATGCTGGGGGACTCTCACCGAGGGTATCTGCTGGAGCTGTTGCTGACCAAGATTTGCTACGTCACTCGTAAATCAGCATCGCACCAGGCAGAGTCAGCCAGCACTCTGTCTAATGCTGTGCAGATTGTTGGCATGAGTGCTACTCTTCCTAATTTGCAGCTTGTGGCTTCCTGGCTGAATGCTGAACTTTACCATACCGACTTTCGCCCTGTACCACTTTTGGAATCAATAAAAATAGGAAATTCCATATATGATTCTTCAATGAAGCTTGTGAGAGAATTTCAACCCCTGCTCCAAGTGAAGGGAGATGAAGACCACATTGTTAGTTTATGCTATGAGACCATTCAGGATAACCATTCAGTATTAATCTTTTGTCCATCAAAAAAATGGTGTGAGAAGGTAGCAGATATCATTGCCCGAGAGTTTTACAATCTGCACCATCAACCTGAGGGGTTGGTAAAATCATCTGAATTTCCACCAGTGATTCTAGACCAAAAGAGCCTTCTGGAAGTGATGGATCAGTTAAAACGTTCACCTTCAGGACTAGACTCTGTGTTGAAGAATACTGTGCCATGGGGAGTAGCGTTTCATCATGCAGGTCTTACTTTTGAGGAGAGGGATATCATCGAAGGAGCCTTCCGTCAAGGTTTCATTCGGGTCTTGGCAGCAACGTCTACTCTTTCTTCTGGAGTGAATCTTCCTGCTCGTCGGGTGATTATTCGCACTCCAATTTTCAGTGGTCAGCCTTTAGATATCCTCACTTATAAGCAGATGGTTGGGCGTGCTGGCAGGAAAGGAGTAGACACAATGGGTGAAAGTATCCTAGTTTGTAAGAACTCTGAGAAATCCAAGGGCATTGCTCTGCTTCAAGGATCTCTGGAGCCTGTGCACAGCTGTCTGCAGAGACAG---GGAGAA---GTCACTGCTAGCATGATACGAGCTATTCTGGAGATAATCGTTGGTGGGGTGGCCAGTACGTCACAAGATATGCAGACTTATGCCGCCTGCACCTTCTTGGCTGCTGCTATACAGGAAGGGAAGCAAGGGATGCAGAGAAATCAAGATGATGCTCAGCTTGGAGCGATTGATGCCTGTGTGACGTGGCTGTTAGAAAATGAGTTCATCCAGGTGGCAGAGCCCGGGGACGGCACAGGAGGAAAGGTGTATCACCCAACACATCTTGGATCAGCTACTCTTTCTTCTTCACTGTCTCCAACTGATACCCTTGATATTTTTGCTGACCTCCAAAGAGCAATGAAAGGCTTTGTTTTAGAGAATGACCTTCATATTGTCTACCTGGTTACACCTGTGTTTGAAGATTGGATTAGTATTGATTGGTACCGATTTTTCTGTTTATGGGAAAAATTACCAACTTCTATGAAAAGGGTGGCAGAGCTGGTTGGAGTGGAGGAAGGGTTCTTGGCTCGATGTGTGAAAGGAAAAGTAGTAGCTAGAACTGAGAGACAGCATCGGCAGATGGCCATCCATAAAAGGTTTTTCACAAGTCTTGTGTTACTGGATTTAATCAGTGAAATTCCCTTAAAGGACATTAATCAGAAGTATGGATGTAATCGTGGACAGATTCAGTCTTTGCAACAGTCAGCTGCTGTCTATGCAGGAATGATTACGGTGTTTTCCAACCGCCTGGGCTGGCACAACATGGAACTACTGCTTTCCCAGTTTCAGAAGCGTCTTACGTTTGGCATCCAGAGAGAGCTGTGTGACCTCATCCGGGTGTCCTTACTCAACGCGCAGAGAGCCAGGTTCCTGTATGCCTCTGGCTTTCTCACCGTGGCAGATCTTGCCAGAGCTGATAGTGCGGAGGTAGAGGTGGCTCTGAAGAACTCTTTGCCTTTCAAAAGTGCCCGGAAGGCAGTGGATGAAGAAGAGGAAGCAGCTGAAGAACGGCGGAGTATGAGAACTATTTGGGTGACTGGC---AAGGGCTTATCTGCAAGGGAAGCAGCAGCCTTAATAGTGGAAGAAGCTAAAATGATTCTACAGCAGGACTTAATTGAAATGGGAGTACGGTGGGATCCGAAGTCACCCTTGAGTTCTAGCACACACTCACGGACCAGC---------------------ACG---TCAGAAGTAAAGGAACACACGTTCAAATCCCAGACTAAGAGTTCTCATAAAAGG------------------TTA---GCATCAATGGGCAGAAATAGCATTAGA---GCAAGTGGGTCTAATGACAAGCCG------TCCCCAGATGCAGAGCGA---GGCATAGATGACTGCAGCGAG---CATGCAGACTCTCTC---TGTAAGTTCCAG---GGCAATTTCGAGCCCCAGACACCCTCCATTTGTACAGCAAGAAAACGGACTTCTTTAGGTATAAACAAAGAAATGCTTCGAAAGTCTCTGAAAGAAGGAAAGCCAAGCACTAAGGAAGTTCTTCAAACTTTCTCATCGGAGAAAACAAGAAAAACTGCTTTGAGTTTTAGTTCAGAGCAAGTGAACAACACTTTACCATCTGGGAGAGACAGA---AAGTATCAGAAAAAATCTTGGGGCAGTAGTCCTGTGCGTGACTCTGGGATG------CATAGAGGTGATTTACAGGGACAGACTATGTGTACATCTGCTCTATGTGAAGACTCACAGAAGTCCTTAGAGGAGCAGAATGCAGAATTTAGAAGTCCAGGGCTATTTGCA---AAACATCTACCTTCTTGTGCCAAAGAAAAATGCAAGAAGCCCTCACTCCCTTTACAAAGGCAGCAGGCTTGCTCAAGGAGAAGCACA---GAGAGCTGTGCTGCTGTGGGGCATCCCGCTGCAGGGTCG---------------------------TCCCCTGCTGCTGCTAGAGACAGAAGAGGACTGGCTGCTCGGGAGACAGAAAAGGGAAATGAGGCG---CTC---ACGGAGAATGGTGGAGAAAGCCAGCTC---------------CAAGACACCTACCCAGTCAGCCAGTACCTGGAATACCAC---AGTGAGAAACACACAAACACTTGCACCAGACAGAAGACATTAACAGAGGGACAA------------GCT---GGTAGTAGTTATGTGGCCAGAGACTCAAATGATGCTGCACCCATCAAATGTGAACGTATGAAGCTTAATAGCAAAGACCGCGACTCAAATCCTTGTCGTCAGGCATTGGGAAGTTACACAGGCAGGACTGAG------------GCACTTCAGTCAACTGCAAAACTTGGCCAAGCAGGAGGCCAGTGTGAAAATCTTCTAAATTCTTCTGGAGTACAAGGAAAAACAGGTGCTCATGCAACAAATAGAACTGAACATAGTCATGCTTCTAACCCAGCC---------TTCTGTGACTTTGGAGATAGCTTAGACTTGGATACTCAGTCAGAGGAAATAATTGAGCAGATGGCAACTGAAAATACCATGCAA---GGAGCAAAAGCAGTA---------------GTGATAATGGAAGAGGGT---------------------TCCGCCATGCAGAACAAGTGTCACAGCACT---CCAGGTGACCAGCATGTCCCAGGAGCAGCCAACACAGACCATGTGGACAGTAAGAAGGTTGAGTCTGTG---AAAGCAAACACCGAAAAGAAC---ATCAATAGAGGCGCTCCAGTCAGCCTCATCTTCCATACTCAA---------GGGGAAAATGGCGCTTGCTTTAAA------------GGGAATGAGCATTCTGTTACTGATTCCCAATTAAACAGTTTTCTTCAAGGGTTTGAAACACAAGAAATAGTGAAGCCAATCATACCGCTGGCTCCTCAAATGAGAACTCCTACTGGTGTGGAGGAAGAAAGTCTGCCT------GAAACCAGTTTGAATATGAGTGATAGTATACTATTTGACAGTTTTGGAGAAGATGGCTTCGGACAAGGACAGTCACCTGATATAAAGGCAAATCAGCCA---CTC---CTTTCTGAAATGACACCAAACCATTTCAGCAATCCTCCACACCCACAA---GAAGACCCAGTTATGACACCAACTGTGAGTGAGCCTCAGGGT---ACTCAGCAGCAAGGAGTTTGTCTCAGTGGTGAATCTATTATATTTTCAGACATAGACTCTGCTCAGGTCATTGAAGCCTTAGACAATATGGCTGCATTTCATGTGCAAGAGAACTGTAACTCA---GTAGCCCTTAAAACATTAGAACCCAGTGATTCTGCAGTGCTGGGTAATGAGTGTCCCCAAGGAAAACTGGTCAGAGGAGATCAAAAT---GAAGGGTCCCCAAAGCCCAAACTCACAGAGACAAATCAAGATAATTCATTCACTTGGTCAGGAGCATCATTTAACTTAAGTCCAGAACTGCAAAGGATTTTAGATAAAGTATCTAGTCCTCGAGAAAATGAAAAGCCC------AAGATGATACATGTAAACTTGTCTTCCTTT------GAAGGAAACAGCAAAGAGTCACATGAAAGAGAGGAAATAAATTCAGATTTGGGGACA------GTTCAGAGAACTTCAGTTTTCCCCAGTAATGAAGTTAAAAAC---AGGACTGAAGGGCTAGAGAGCAAAGCCAGGCATGGTGGAGCCTCATCTCCCTTGCCTCGTAAAGAAAGTGCTGCAGCTGATGACAATGGCCTCATTCCTCCTACACCCGTTCCTGCT------------TCTGCTTCTAAGGTAGCCTTTCCAGAGATTCTCGGAACATCT---GTAAAACGTCAGAAAGCC---AGCAGTGCTTTACAGCCAGGGGAAAGTTGTTTATTTGGCTCACCTTCAGACAATCAAAACCAGGATTTGAGTCAAGAGCTTAGAGACAGCCTCAAGGACTATGATGGTTCTGTTGCAGACACAAGTTTTTTTCTGCAG---TCTCAGGATGGACTGCTGTTAACTCAAGCCTCATGCAGCTCAGAGAGTCTGGCCATAATTGACGTAGCGAGTGATCAGATTCTCTTTCAGACATTTGTGAAGGAGTGGCAATGCCAAAAGCGCTTTTCCATCTCTCTGGCTTGTGAAAAGATGACAAGTTCAATGTCTTCCAAAACTGCTACCATAGGTGGAAAGTTGAAGCAAGTTAGCTTGCCACAGGAAGCCACTGTTGAAGATGCTGGGTTCCCTGTGCGTGGCTGTGATGGTGCTGTGGTAGTTGGACTAGCAGTGTGCTGGGGTGCAAAGGATGCCTATTATTTGTCACTGCAGAAGGAACAAAAG---CAGTCTGAAATAAGTCCCAGTTTGGCCCCACCACCTCTGGACGCAACACTAACTGTGAAGGAGAGGATGGAGTGCCTTCAGTCCTGCTTGCAAAAGAAGTCTGATCGAGAGCGGTCTGTTGTCACCTATGATTTCATCCAGACCTATAAAGTCCTCCTCCTGTCATGTGGCATCTCCCTGGAGCCCAGTTATGAAGACCCCAAGGTGGCATGCTGGCTTCTCGACCCAGATTCTAAGGAGCCAACTCTTCATAGCATAGTGACCAGTTTTCTCCCCCATGAGCTAGCACTCCTAGAAGGAATGGAGACAGGCCCAGGAATTCAGAGCCTGGGGCTAAATGTGAACACTGAACATTCTGGGAGGTACAGAGCATCTGTGGAGTCTGTTCTCATCTTCAACTCCATGAATCAACTCAACTCTTTGTTGCAGAAGGAAAACCTTCATGATATTTTCTGCAAAGTGGAGATGCCCTCTCAGTACTGCCTGGCCTTGCTAGAACTAAATGGAATTGGCTTTAGTACTGCGGAGTGTGAAAGCCAGAAGCATGTTATGCAAGCCAAGCTGGACGCCATTGAGACCCAAGCCTATCAGCTGGCTGGCCACAGTTTTTCCTTTACAAGTGCAGATGACATCGCACAGGTT---TTATTTTTGGAACTAAAGTTACCACCGAATGGAGAGATGAAAACGCAAGGCAGCAAAAAGACTCTGGGTTCCACCAGAAGAGGGAATGAGAGTGGCCGCAGAATGAGGCTGGGAAGACAGTTCAGCACTAGTAAGGATATTTTAAATAAATTAAAGGGCTTGCATCCTTTACCAGGCCTGATACTGGAATGGAGAAGAATCAGTAATGCTATTACCAAGGTGGTCTTCCCTCTGCAGCGGGAAAAGCACCTGAACCCCCTTCTCAGAATGGAGAGGATCTACCCGGTGTCACAGTCACACACGGCTACAGGACGGATAACCTTTACAGAACCCAATATCCAGAATGTGCCAAGAGATTTTGAGATTAAAATGCCAACACTAGTAAGGGAGAGCCCACCTTCTCAAGCT---CCAAAAGGCCGGTTCCCAATG---GCAATAGGACAAGAT---AAGAAGGTTTATGGCCTGCACCCCGGGCACAGAACACAGATGGAAGAGAAGGCCTCAGATAGAGGGGTGCCATTTTCAGTGAGCATGCGCCATGCCTTTGTGCCTTTCCCAGGTGGGCTGATCCTGGCTGCCGACTACTCTCAGCTTGAACTGAGGATCCTGGCTCACTTGTCTCGTGACTGTCGTCTCATTCAAGTCTTAAATACGGGAGCGGATGTGTTCAGGAGCATTGCTGCCGAGTGGAAGATGATTGAGCCTGATGCTGTTGGTGACGATCTGAGGCAGCACGCAAAGCAGATTTGCTATGGAATTATATATGGAATGGGAGCTAAATCTTTAGGAGAGCAGATGGGCATTAAAGAAAATGATGCTGCTTCCTACATTGACTCTTTCAAGTCCAGATATAAAGGGATTAATCATTTCATGAGGGACACAGTGAAGAACTGTAGAAAAAATGGATTTGTTGAGACAATTTTGGGAAGACGTAGATATTTGCCAGGAATCAAAGACGACAATCCTTATCATAAAGCACACGCTGAACGTCAGGCCATCAACACAACAGTCCAGGGATCAGCTGCTGATATAGTCAAAATAGCCACAGTTAATATTCAGAAGCAATTAGAGACCTTCCGTTCAACCTTCAAATCCCACGGTCATCGGGAAAGTATGCTCCAGAATGACCGAACA---GGATTGTTGCCCAAGAGGAAACTTAAAGGGATGTTTTGTCCCATGAGAGGAGGATTCTTCATCCTTCAACTTCACGACGAGCTTTTATATGAAGTGGCAGAAGAGGATGTTGTTCAGGTGGCTCAGATTGTCAAGAATGAAATGGAATGTGCTATAAAACTTTCTGTGAAGCTGAAAGTGAAAGTGAAAATAGGTGCCAGCTGGGGAGAGCTGAAGGACTTTGATGTG---
>HLturTru3
ATGAATCTGACTCGCTGGAGTGGGAAACGACGACGT---TCAGCACCAGGCTCAGACTTCTTTTCGGGAAGTGGC---GGT---------GACAGCAGTGACAGCCCC---------------------------CTGCTCCTCTCGGGGCCGGTGCTGAGCCCGCCCCCGGGCCTGAGACGCAGCCTGAAGGACCGCGGCCGCCCGCCGGCCAGAGCTGCA------GGGAAATGCAAGCAGACGTTTCCTGACGATAAAGTAGACAAGCTGCTATTGGCAAATTGGGGGCTTCCTACAGCGGTTCTGGAGAAATATCACAGTTTTGGTGTAAAAAAGATGTTTGAATGGCAAGCAGAGTGCCTTTTGCTTGGACAAGTCCTGGAAGGAAAGAATTTAGTCTATTCAGCTCCTACAAGTGCTGGGAAGACTCTTGTTGCTGAACTACTTATTTTGAAGCGGGTCTTGGAAACGCGGAAGAAAGCTCTATTTATTCTGCCCTTTGTCTCTGTGGCTAAAGAGAAGAAATACTATTTCCAG---AGTCTGTTTCAGGAAGTAGGAATAAAAGTAGATGGTTATATGGGCAGTACCTCTCCAACAGGGCATTTCTCTTCTTTGGATATTGCTGTCTGCACAATTGAGAGAGCCAATGGTCTGATCAATCGCCTCATAGAGGAAAATAAGATGGATCTATTAGGAATGGTGGTTGTGGATGAATTGCATATGCTGGGGGACTCTCCCCGAGGGTATCTGCTGGAACTTCTGCTGACCAAGATTTCCTATATTACTCAGAAATCAGCATCTTGCCAGGCATATTTAGCCAGTCCTCTGTCTAAGGCCGTGCAAATTGTTGGCATGAGTGCTACTCTCCCAAATTTGGAGCTTGTGGCTTCCTGGTTGAATGCTGAACTCTACCACACTGACTTTCGCCCTGTACCACTGCTGGAATCAGTAAAAATTGGAAATTCTATTTATGACTCTTCATTGAAGCTTGTGAGGGAATTTCAACCCATGCTGCAAGTAAAGGGAGATGAGGACCATGTTGTTAGTTTATGTTATGAGACCATTCGTGATAACCATTCAGTATTACTTTTCTGTCCGTCAAAGAAATGGTGTGAGAAGTTGGCAGATATCATTGCCTATGCGTTTTACAATCTACACCATCAAGCTGAGGGATTGGTAAGATCATCTGAACTTCCACCAGTGATACTGGAACAAAAGGGCCTCCTAGAAGTGATGGATCAGTTAAAACGTTTGCCTTCAGGACTGGACTCTGTATTACAAAAAACTGTGCCATGGGGAGTAGCGTTTCATCATGCAGGTCTTACTTTTGAGGAGAGGGATATCATTGAAGGAGCCTTCCGTCAAGGTCAGATTCGGGTCTTGGCAGCAACTTCTACTCTTTCATCTGGGGTGAATTTACCTGCACGTCGTGTAATCATTCGGACTCCTATTTTCAGTGGTCGACCTCTAGATATTCTTACTTACAAGCAGATGGTTGGTCGTGCTGGCAGGAAAGGAGTAGACACAGTAGGTGAGAGTATCTTAATTTGTAAAAACTCTGAGAAATCAAAAGGTATCGCTCTACTTCAGGGATCTCTAAAACCTGTTCGCAGCTGTTTGCAAAGACAAGAAGGAGAA---GTAACTTCGAGCATGATAAGAGCTATTCTGGAGATAATAGTTGGTGGCGTGGCAAGTACATCACAGGACATACAAACTTATGCTTCTTGCACATTTTTGGCTGCAAGTATGAAAGAAGGGAAGCAGGGAATTCAGAAAAATAAAGATTCTGTTCAACTTGGAGCAATTGAGGCCTGTGTAATGTGGCTACTAGAAAATGAATTCATCCAGATTACTGAAGCTAGTGATGGAACAGAAGGAAGTGTGTATCATCCAACACATCTTGGTTCGGCAACTCTTTCTTCTTCACTTTCTCCAGTTGATACTTTAGATATTTTTGCTGACCTCCAAAGAGCAATGAAGGGCTTTGTTTTAGAAAATGATCTGCATATTGTTTATCTGGTTACACCTGTGTTTGAGGATTGGACTACTATTGATTGGTATCGATTTTTCTGTTTATGGGAGAAGTTGCCAGCTTCTATGAAACGGGTGGCAGAGCTAGTGGGAGTTGAAGAAGGGTTCTTGGCTCGCTGTGTGAAAGGAAAAGTAGCAGCCAGAACTGAGAAACAGCACCGACAAATGGCCATCCATAAAAGGTTTTTTACCAGTCTTGTGCTATTAGATTTAATCAGTGAAGTTCCCTTAAAGGAAATTAATCAGAAATATGGATGCAGTCGTGGACAGATTCAATCGTTACAACAGTCGGCTGCTGTTTATGCAGGGATGATTACAGTGTTTTCCAACCGCCTGGGCTGGCACAACATGGAACTACTACTGTCCCAGTTTCAGAAGCGTCTTACATTTGGCATCCAGAGGGAGCTGTGTGACCTGGTCCGGGTATCCTTACTTAATGCACAGAGAGCCAGATTCCTCTATGCTTCTGGCTTTCTTACTGTGGCCGATCTTGCCAGAGCAGATGTTGCTGACGTGGAAAGTGTTCTGAAAAATGCTGTGCCTTTTAAAAGTACCCGAAAGGCAGTGGATGAGGAAGAGGAAGCAGTTGAAGAGCGTCGGAATATGCGAACTATTTGGGTGACTGGCAGAAAAGATTTAACTGAAAGGGAAGCGGCAACTCTTATAGTAGAAGAAGCCAGAATGATTCTGCAGCAGGACTTAGTTGAAATGGGAGTGCAGTGGAGTCCATATTCCCTTTTAAATTCTGATACACACTCATTGACCTGC---------------------AGTGAATCAGAAGTAAAAGAACACAAATTTATACCCCAAACTAAGAGTTCTTATAAAAGA------------------TTA---GCATCAAAGAAAAAAAGTAACACAATA---TTTAATGATTCTTCTGTTACTCAT------TTACCAAATACAGTGCAA---GATTTAGATAAAAGTAGAGAG---CATACAGATTCCTTTTATTATAAATTTCAGGATGGGCATCAAGAATGTCAGTTGCATTCCATTTCCAGAGCAAAAAGACGGGCTTCTTTGAGTATAAATAAAGAAAAGCTAGGGACCTCTCTGAACGAGGGGAAAGTAAGCACTACGAAAGTTGTTCAGACTCTCTCATCTGAGAAAACAAAAAAAGAAGCTTTGAATCTCAGTTCAGAAGAGATGAGTACAACCTCTCAATTTTGGAAACATAGT---AAGCATCTAAAACGATCTAGAGACAGTAGCCCTGTGAAAGACACTAGGATG------TGTAGAATCAATTTACAAGAACAGACTCTGTCTAATCCTATTCATTGTGAAGAGTCATTT---ACTTCAGATGAGAAGAATATGGAATTTAGAAGTCCAGAGCCATTTGCT---AAAAACATATCTTTCTGTGCTGAGGGAAGATATAGCAAAGTATCATTCCCATCACAAACAGAACAAAGTTGTTCAAGGAACAATAAAGTATCTAATGATATTCTTGTGGAATATTTTATCACAGGATCCCAGAATAAAAATGTGACTCATCAAGCCACCAGTGTGGTTAGTGAAAATGGAAGAGGATTAGCT---GTTGAATCAGAAAAAACAAATGAAGTG---CTG---ATACAAAATGATTCAAAAAACCAGCATGTTAATGTGAAACACCATGACACCCATCCAATTAACCAGTGCCTGGAAAAGCAG---TTTGATAAACAGACGAATACTTACACCAAACTGAAAAAACCAATAGCAAGACAAATGCCCTATGAGAAA---GACAGCAGTTATATGAATAGGGACTCAAATGTT------GTTATGAAATGTGAAAGTACAAAGTTTAATGCTGAGGAAAATAAATCAAGTAATCTT---CAGGTATCAGGAGATAACATAAGCAGCACTGAGATATCCAGTGGAGTACATCTACTAAGTGGAGTATTTGGTAAATCAGGAGGCCAGCGTGAGAATATTCTGAATACCCTTAGAGTACAAGTAAAAACAGATGCTTATGCAGCAGAGAGAACTAAAAATAATCATGTTTCTGACTTAGGTTTAGAT---CTCTGTGATTTTGAAGATAGTTTCTACCTGGATACTCAGTCAGAGAAAATAATTCAACAGATAGCAACTGAAAATGCCAAGCAAGAAGGAGCAAAGGATACC---AGCCTGGCAACAGGAATGATGCAGAAGAGCCTAGACAAACAGAGCTCAGTGAGCTCCTTTCAGAAAGAGATTCACTTTACTTTTCCAGGTGAACAACATTCACCAGGAACGACAAGT------CGTTTGAAACTTAAGACTGTAGATGCTATG---AAACAAAGCACTGATTCACATGGGGTTGATAACCTGACTCCAGAAAGCCCAATTTTTTATTCTCCAATATTAATAGGGGAAAATGACCCATGTTTTAAA------------GGCAATGAACTTTCTGTTACTGACTCCCAATTAAATAGTTTTCTTCAAGGTTATCAAACACAAGAAGCTATGAAACCAGTTATACCTCTGGTTCCTAAAATGAGAACTCGTACTGATATAGAAGTAGAATGTCTGCCAGTTCCTGAAACAAGTTTGAATTTGAGTGGTAGTTTACTGTTTGACAGTTTCAGTGAAGAGTACCTGGTAGAAGAACAACCACCTGATGTACAAGCAAAAGAACGC---CTT---CCTTCTGAAATAACTTCAGTCCATTTTGCTGATTCTCTGTGTCTACAACCAGAGGGCCCAATTAAAAAATCAGATGTGAATGAGAATCAAGAT---AATCAGCAGCCATTGTCTTGTTTCAGTGATGAGTCTACTGTATTTTCAGAAATGGATTCTGCTCAGATGGTTGAAGCTTTGGATAATGTAGACGTATTTCCTGTCCAAGAGAAACATAATACTGCAGGATCTCTTAGAGTATTAGAACTGAGTGATCCAGTGATTGTGGGTAATGATTATTCCCAAAGAGAGGTAATTGGAGGAGATAAAGAT---AAAAGGTCTCAAAAATCCAAATTTACTGGGACAAGGCAAGATAATTCATTCATATGGTCAGGGGCATCATTTGATTTAAGTCCAGGACTGCAAAGGATTTTAGATAATGTGTCCAGTCCTCTAGAAAATGAAAAGCTA------AAATTAACCATTACAGACTTGCTCAGTTTG------AAAGGAAAAAACACAGAGGTAAATGACAAACAGGAAGTGATTTCAAATTTGGAGACAAATAAAGTGCAAGGAATTCCATTATCCCCTAATATTGTGGTAAAAGGC---AATATTGACGCACTAGAGAACAATGTCATTCATGGTGAAACCTCCTCCCTCTTGCCTTGTAAAGAAAACTGTATAGTTGATGATAATGGACTCATTCCTCCTATACCA---------------------TCTGCTTCTAAGTTGTCATTTCCAGGTTTTCTTGGAACATCTTCTGTAAAACTTAAGAAAATT---AGTGGTGGTTTACAACTTGGTGAAAGTTATTCATTTGGCTCACCTTCAGATAATAAAAACTGCGATTTAAATCCAGAGACTAGAAATGGTTTCAAAGAT---GACAGTCCTATTGGAGACACAAGTTTTTCACCGCAGTTATCACAGGATGGATTGCAGTTAACTCTAGCCTCATGCAGTTCAGAAAGTTTGGCCATAATTGACGTAGCGAGTGACCAAACTCTCTTTCAAACATTCATGAAGGAGTGGCAAAACAAAACTCGATTTTCCATCTCATTGGCTTGTGAAAAGATCAGTAATTTGACATCTTCTAAAAGTGCTACTATTGGTGGTAGGTTTAAGCAAGTTAGTTCCTCTCAGGAAAGCCCTATTGGAGATGATGGAATTCCTGTTAAAGGTTGTGATGGCATCTTGGTGGTTGGACTGGCAGTATGCTGGGGTGGAAGAGATGCTTACTATTTTTCATTGCAGAAGGAACAAAAG---CATTCTGAAATTAGTGCCAGTTTGGCCCCACCTTCTCTGGATCCAAGCCTGACTGTGAAAGACAGAATGCGGCACCTTCAATCTTGCTTTCAAAAGGAATCTGATAAAGAACGTTCTGTTATCATCTATGACTTCATCCAGAGCTATAAAATTCTTCTTCTGTCTTGTGGCATCTCCCTGGAACAAAGTTATGAAGATCCTAAGGTGGCATGCTGGTTACTAGATCCAGATTCCAAGGAGCCGACTCTTCATGGCATAGTTTCCCGTTTTCTTCCTCATGAGCTTCCACTCCTGGAAGAGATAGAGACTGGCCAAGGAACTCAAAGCCTAGGGCTGAACGTCACCACTGAGCATTCTGGGCGATACAGAGCATCTGTAGAGTCCATTCTCATCTTCAGCTCTATGAGTCAACTTAATTCTTTGTTGAAGAAGGAAAACCTTCAAGATGTCTTCTGTAAAGTGGAGATGCCCTCCCAGTACTGCTTGGCCTTGCTAGAACTAAATGGAATCGGCTTTAGTACCGCAGAATGTGAAAGTCAGAAACACATAATGCAAGCCAAACTGGATGCAATTGAGACGCAGGCCTATCAACTAGCTGGCCATAGTTTTTCTTTCACCAGTTCAGATGACATCGCTGAGGTTGTTTTATTTTTGGAATTGAAGTTGCCACCAAATGGAGAGAGAAAACACCAAGGCAGCAAGAAAACTTTGGGTTCTACCAGAAGAGGGAATGATGATGGATGGAAGCTAAGGCTGGGAAAACAGTTCAGCACTAGTAAGGATGTTTTAAATAAATTAAGGGCATTACATCCTTTACCAGGCTTGATATTAGAGTGGAGAAGAATCACTAATGCTATTACCAAAGTGGTCTTTCCCCTGCAGCGGGAAAAACGTCTGAATCCTTTCCTTGGAATGGAAAGAATCTATCCTGTATCACAATCACACACTGCTACAGGACGAATAACCTTTATAGAACCAAATATTCAGAATGTACCAAGAGATTTTGAGATCAAAATGCCAACACTAGTAGAGGAAAGCCCACCTTCTCAAGCCCTAGGCAAAGGCCTACTTCCTATG---GGCAGAGGAGGAAAA---AAGAAGAGTTGTGGCCTGAACCCCAGGCACCAGGGAAAGATGGAGGAGAGAGCCTCAGACAGAGGAATGCCGTTTTCAGTTAGCATGAGACATGCCTTTGTGCCTTTCCCAGGTGGTTTAATATTAGCTGCTGATTACTCTCAACTTGAGCTGAGGATCTTAGCTCATTTATCCCACGATCATCGTCTCATTCAAGTACTAAACACTGGAGCTGATGTTTTCAGGAGTATTGCAGCTGAATGGAAGATGATTGAGCCAGAGTCTGTTGGGGATGATCTGAGGCAACAAGCAAAACAGATTTGCTATGGAATCATTTATGGAATGGGAGCTAAATCTTTGGGAGAGCAGATGGGTATTAAAGAAAATGATGCTGCTTTTTACATTGACTCCTTCAAATCCAGATATACCGGGATTAATCATTTCATGAGAGAGACAGTGAAGAATTGTAAAAGAGATGGATTTGTTCAGACCATTTTGGGAAGGCGTAGATATTTACCAGGAATCAAAGACAACAACCCTTATCACAAAGCTCACGCTGAGCGTCAGGCTATCAACACAAGAGTCCAAGGTTCGGCAGCTGATATTGTCAAAATAGCCACAGTTAATATTCAGAAGCAATTAGAAACCTTCCACTCAGCCTTCAAATCCCATGGTCATCGGGAGAGTATGCTCCAAAGTGACAGAACA---GGATTGTTACCAAAGAGAAAACTGCAAGGGATGTTCTGTCCCATCAGAGGAGGCTTCTTCATCCTTCAACTCCATGATGAACTCTTATACGAAGTGGCAGAAGAGGATGTTGTTCAGGTAGCTCAGATTGTCAAGAATGAAATGGAAAGTGCCGTAAAACTCTCTGTGAAACTGAAAGTGAAAGTGAAAATAGGTGCCAGCTGGGGCGAGCTGAAGGACTTTGATGTG---
>balAcu1
ATGAATCTGACGCGCTGGAGTGGGAAACGACGACGT---TCAGCATCAGGCTCAGACTCCTTTTCGGGAAGCGGC---GGT---------GACAGCAGTGACAGCCCC---------------------------CTGCTCCTCTCGCGGCCGGTGCTGAGCCCGCCCCCGGGCCTGAGACGCAGCCTGAAGGACCGCGGCCGCCCGCCGGCCAGAGCTGCA------GGGGAATGCAAGCAGACGTTTCCTGACGATAAAGTAGACAAGCTGCTATTGGCAAATTGGGGGCTTCCTACAGCGGTTCTGGAGAAATATCACAGTTTTGGTGTAAAAAAGATGTTTGAATGGCAAGCAGAGTGCCTTTTGCTTGGACAAGTCCTGGAAGGAAAGAATTTAGTCTATTCAGCTCCTACAAGTGCTGGGAAGACTCTTGTTGCTGAACTACTTATTTTGAAGCGGGTCTTGGAAACGCAGAAGAAAGCTCTATTTATCCTGCCCTTTGTCTCTGTGGCTAAAGAGAAGAAATACTATTTCCAG---AGTCTGTTTCAGGAAGTAGGAATAAAAGTAGATGGTTATATGGGCAGTACCTCTCCAACAGGGCATTTCTCTTCTTTGGATATTGCTGTCTGCACAATTGAGAGAGCCAATGGTCTGATCAATCGCCTCATAGAGGAGAATAAGATGGATATATTAGGAATGGTGGTTGTGGATGAATTGCATATGCTGGGAGACTCTCCCCGAGGGTATCTGCTGGAACTTCTGCTGACCAAGATTTCCTATATTACTAAGAAATCAGCATCTTGCCAGGCATATTTAGCCAGTCCTCTGTCTAATGCCGTGCAGATTGTTGGCATGAGTGCTACTCTCCCAAATTTGGAGCTTGTGGCTTCCTGGTTGAATGCTGAACTCTACCACACTGACTTTCGCCCTGTACCACTGCTGGAATCAGTAAAAATTGGAAATTCTATTTATGACTCTTCATTGAAGCCTGTGAGGGAATTTCAACCCATGCTGCAAGTAAAGGGAGATGAGGACCATGTTGTTAGTTTATGTTATGAGACCATTCGTGATAACCATTCAGTATTGCTTTTCTGTCCATCAAAGAAATGGTGTGAGAAGTTGGCAGATATCATTGCCCATGCGTTTTACAGTCTACACCATCAAGCTGAGGGATTGGTAAGATCATCTGAACTTCCACCAGTGATACTGGAACAAAAGGGCCTCCTAGAAGTGATGGATCAGTTAAAACGTTTACCTTCAGGACTGGACTCTGTATTACAAAAAACTGTGCCATGGGGAGTAGCGTTTCATCATGCAGGTCTTACTTTTGAGGAGAGGGATATCCTTGAAGGAGCCTTCCGTCAAGGTCAGATTCGGGTCTTGGCAGCAACTTCTACTCTTTCATCTGGGGTGAATTTACCTGCACGTCGTGTAATCATTCGGACTCCTATTTTCAGTGGTCGACCTCTAGATATTCTTACTTACAAGCAGATGGTTGGTCGTGCTGGCAGGAAAGGAGTAGACACAGTAGGTGAGAGTATCTTAGTTTGTAAAAACTCTGAGAAATCAAAAGGTATAGCTCTACTTCAGGGATCTCTAAAACCTGTTCGCAGCTGCTTGCAAAGACAAGAAGGAGAAGAAGTAACTTCGAGCATGATAAGAGCTATTCTGGAGATAATAGTTGGTGGCGTGGCAAGTACATCACAGGACATACAAACTTATGCTTCTTGCACATTTTTGGCTGCAAGTATGAAAGAAGGGAAGCAGGGAATTCAGAAAAATAAAGATTCTGTTCAACTTGGAGCAATTGAGGCCTGTGTAATGTGGCTACTAGAAAATGAATTCATCCAGATTACTGAAGCTAGTGATGGAACAGAAGGAAGTGTGTATCATCCAACACATCTTGGTTCGGCAACTCTTTCTTCTTCACTTTCTCCAGTTGATACTTTAGATATTTTTGCTGACCTCCAAAGAGCAATGAAGGGCTTTGTTTTAGAAAATGATCTGCATATTGTTTATCTGGTTACACCTGTGTTTGAGGATTGGACTACTATTGATTGGTATCGATTTTTCTGTTTTTGGGAGAAGTTACCAGCTTCTATGAAACGGGTGGCAGAGCTAGTGGGAGTTGAAGAAGGGTTCTTGGCTCGCTGTGTGAAAGGAAAAGTAGTAGCCAGAACTGAGAAACAGCACCGACAAATGGCCATCCATAAAAGGTTTTTTACCAGTCTTGTGCTATTAGATTTAATCAGTGAAGTTCCCTTAAAGGAAATTAATCAGAAATATGGATGCAGTCGTGGACAGATTCAATCGTTACAACAGTCAGCTGCTGTTTATGCAGGGATGATTACAGTGTTTTCCAACCGCCTGGGCTGGTACAACATGGAACTACTACTGTCCCAATTTCAGAAGCGTCTTACATTTGGCATCCAGAGGGAGCTGTGTGACCTGGTCCGGGTATCCTTACTTAATGCACAGAGAGCCAGATCCCTCTATGCTTCTGGCTTTCTTACTGTGGCCGATCTTGCCAGAGCAGATGTTGCTGAGGTGGAAAGTATTCTGAAAAATGCTGTGCCTTTTAAAAGTACCCGAAAGGCAGTGGATGAGGAAGAGGAAGCAGTTGAAGAACGTCGGAATATGCGAACTATTTGGGTGACTGGCAGAAAAGATTTAACTGAAAGGGAAGCAGCAACTCTTATAGTAGAAGAAGCCAGAATGATTCTGCAGCAGGACTTAGTTGAAATGGGAGTGCAGTGGAGTCCATATTCCCTTTTAAATTCTGATACACACTCATTGACCTGC---------------------AGTGAATCAGAAGTAAAAGAACACAAATTTATACCCCAAACTAAGAGTTCTTATAAAAGA------------------TTA---ACTTCAAAGAAAAAAAGTAACACAATA---TTTAGTGATTCTTCTGTTACTCAT------TTACCAAAGACAGTGCAA---GATTTAGATAAAAGTAGAGAG---CATACAGATTACTTTTATTATAAATTTCAGGATGGGCATCAAGAACGTCAAGTGCATTCCACTTTCAGAGCAAAAAAACGGGCTTCTTTGAGTATAAATAAAGAAAAGCTAGGAACCTCTCTGAATGAGGGGAAAGCAAGCACTACGAAAGTTGTTCAGACTCTCTCATCTGAGAAAACAAAAAAAGAAGCTTTGAATTTCAGTTCAGAAGAGATGAGTACAACCTCTCAATCTTGGAAACATAGT---AAGCATCTAAAACGATCTAGAGACAGTAGCCCTGTGAAAGACACTAGGATG------TGTAGAAACAATTTACAAGAACAGACTCTGTCTAATCCTATTCATTGTGAAGAGTCATTT---ACTTTAGATGAGAAGAATATGGAATTTAGAAGTCCAGAGCCATTTGCT---AAAAACATATCTTTCTGTGCTGAGGGAAGATATAGCAAAGTATCATTCCCGTCACAAACAGAACAGAGTTGTTCAAGGAACAATAAAATATCTAATGATGTTCTTGTGGAATATTTTATCACAGGATCCCAGAATAAAAATGTGACTCATCAAGCCACTAGTGTGGTTAGTGAAAATGGAAGAGTATTAGCT---GTTGAATCAGAAAAAAAAAATGAAGCA---CTG---ATACAAAATGATTCAAAAAACCAGCATGTTAATGTGAAACACCATGACACCCATCCAACTAACCAGTGCCTGGAAAAGCAG---TTTGATAAACAGACAAATACTTACACCAAACTGAAAAAACCAATAGCAAGACAAATGCCCTATGAGACA---GATAGCAGTTATATGAATAGGGACTCAAATGTT---------ATGAAATGTGAAAGTACAAAGTTTAATGCTGAGGAAAATAAATCAAGTAATCTT---CAGGTACCAGGAGATAACATAAGCAGCACTGAGATACCCAGTGGAGTACATCTACTAAGTGGAGCATTTGGTAAATCAGGAGGCCAGTGTGAGAATATTCTAAATACCCTTAGAGTACAGGTAAAAACAGATGCCTATGCAGCAGACAGAACTAAAAATAATCATGTTTCTGACTTAGGTTTAGAT---CTCTGTGATTTTGAAGATAGTTTCTACCTGGATACTCAGTCAGAGAAAATAATTCAACAGATAGCAACTGAAAATGGCAAGCAAGAAGGAGCAAAGGATACC---AGCCTGGCAACAGGGATGATGCAGAAGAGCCTAGACAAACAGAGCTCAGTGAGCTCCTTTCAGAAAGAGATTCACATTACTTTTCCAGGTGAACAACATTCACCAGGAATGACGAAT------CATTTGAAACTTAAGACCGTAGATGCTATG---AAACAAAGCACTGATTCACATGGGGTTGATAACCTGACTCCAGAAAGCCCAATTTTTTATTCTCCAATATTAATAGGGGAAAATGACCCATGTTTTAAA------------GGCAATGAACTTTCTGTTACTGACTCCCAATTAAATAGTTTTCTTCAAGGTTATCAAACACAAGAAGCTATGAAACCAGTTATACCTCTGGTTCCTAAAATGAGAACTCCTACTGATATAGAAGTAGAACGTCTGCCAGTTCCTGAAACAAGTTTGAATTTGAGTGGTAGTTTACTGTTTGACAGTTTCAGTGAAGAGTACCTCGTAGAAGAGCAACCACCTGATGTACAAGCAAAAGAACGC---CTT---CCTTCTGAAATAACTTCAGTCCATTTTGGTGATTCTCTGTGTCTACAATCAGAGGGCCCAATTAAAAAATCAGATGTGAATGAGAATCAAGAT---AATCAGCAGCCATTGTCTTGTTTCAGTGATGAGTCTACTGTATTTTCAGAAATGGATTCTGCTCAGATGGTTGAAGCTTTGGACAATGTAGACGTATTTCCTGTCCAAGAGAAACATAATACTGCAGGATCTCTTAGAGTATTAGAACTGAGTGATCCAGTGATTGTGGGTAATGATTATTCCCAAAGAGAAGTAATTGGAGGAGATAAAGAT---AAAAGGTCTCAAAAATCCAAATTAACTGGGACAAGGCAAGATAATTCATTCATATGGTCAGGGGCATCATTTGATTTAAGTCCAGGACTGCAAAGGATTTTAGATAATGTGTCCAGTCCTCTAGAAAATGAAAAGCTA------AAATTAACCATTACAGACTTGCTCAGTTTG------AAAGGAAAAAATACAGAGGTAAATGACAAACAAGAAATGATTTCAAATTTGGAGACAAATCAAGTGCAAGGAATTCCATTTTCCCCTAATATTGTGTTAAAAGGC---AATATTGACGCACTAGAGAACAATGTCATTCATGGTGAAACCTCCTCCCTCTTGCCTTGTAAAGAAAACTGTATAGTTGATGATAATGGACTCATTCCTCCTATACCA---------------------TCTGCTTCTAAGTTGTCATTTCCAGGTTTTCTTGGAACATCTTCTGTAAAACTTAAGAAAATT---AGTAGTGGTTTACAACTTGGTGAAAGTTATTCATTTGGCTCACCTTCAGATAATAAAAACCGCGTTTTAAGTCCAGAGACTAGAAATGGTTTCAAAGAT---GACAGTCCTATTAGAGACACAAGTTTTTCACCACAGTTACCACAGGATGGATCGCAGTTAACTCTAGCCTCATGCAGTCCAGAAAGTTTGGCCATAATTGACGTAGCGAGTGACCAAACTCTCTTTCAAACATTCATGAAGGAGTGGCAAAACAAAACTCGATTTTCCATCTCATTGGCTTGTGAAAAGATCAGTAATTTGACATCTTCTAAAAGCGCTACTATTGGTGGTAGGTTTAAGCAAGTTAGTTCCTCTCAGGAAAGCCCTATTGGAGATGATGGAATTCCTGTTAAAGGTTGTGATGGCATCTTGGTGGTTGGACTGGCAGTATGCTGGGGTGGAAGAGATGCTTACTATTTTTCATTGCAGAAGGAACAAAAG---CATTCTGAAATTAGTGCCAGTTTGGCCCCGCCTTCTCTGGATCCAAGCCTGACTGTGAAAGACAGAATGCAGCACCTTCAATCTTGCTTTCAAAAGGAATCTGATAAAGAATGTTCTGTTATCATCTATGACTTCATCCAGAGCTATAAAATTCTTCTTCTGTCTTGTGGCATCTCCCTGGAACAAAGTTTTGAAGATCCTAAGGTGGCATGCTGGTTACTAGATCCAGATTCCAAGGAGCCGACTCTTCATGGCATAGTTTCCCGTTTTCTTCCTCATGAGCTTCCACTCCTGGAAGAGATAGAGACTGGCCAAGGAACTCAAAGCCTAGGGCTGAATGTCACCACTGAGCATTCTGGGCGATACAGAGCATCTGTAGAGTCCATTCTCATCTTCAGCTCTATGAGTCAACTTAATTCTTTGTTGAAGAAGGAAAACCTTCAAGATGTCTTCTGTAAAGTGGAAATGCCCTCCCAGTACTGCTTGGCCTTGCTAGAACTAAATGGAATTGGCTTTAGTACCGCAGAATGTGAAAGTCAGAAACACATAATGCAAGCCAAACTGGATGCAATTGAGACTCAGGCCTATCAACTAGCTGGCCATAGTTTTTCTTTCACCAGTTCAGATGACATCGCTGAGGTTGTTTTATTTTTGGAATTGAAGTTGCCACCAAATGGAGAGAGAAAACACCAAGGCAGCAAGAAAACTTTGGGTTCTACCAGAAGAGGGAATGACGATGGATGGAAGCTAAGGCTGGGAAAACAGTTCAGCACTAGTAAGGATGCTTTAAATAAATTAAGGGCATTACATCCTTTACCAGGCTTGATATTAGAGTGGAGAAGAATCACTAATGCTATTACCAAAGTGGTCTTTCCCCTGCAGCGGGAAAAACGTCTGAATCCTTTCCTTGGAATGGAAAGAATCTATCCTGTATCACAATCACACACTGCTACAGGACGAATAACCTTTATAGAACCAAATATTCAGAATGTACCAAGAGATTTTGAGATCAAAATGCCAACACTAGTAGAGGAAAGCCCACCTTCCCAAGCCCTAGGCAAAGGCCTACTTCCTACT---GGCAGAGGAGGAAAA---AAGAAGGGTTGTGGCCTGAACCCCAGGCATCAGGCAGAGATGGAGGAGAGAGCCTCAGACAAAGGAATGCCATTTTCAGTTAGCATGAGACATGCCTTTGTGCCTTTCCCAGGTGGTTTAATATTAGCTGCTGATTACTCTCAACTTGAGCTGAGGATCTTGGCTCATTTATCCCACGATCATCGTCTCATTCAAGTACTAAACACTGGAGCTGATGTTTTCAGGAGTATTGCAGCTGAATGGAAGATGATTGAGCCAGAGTCTGTTGGGGATGATCTGAGGCAACAAGCAAAACAGATTTGCTATGGAATCATTTATGGAATGGGAGCTAAATCTTTGGGAGAGCAGATGGGTATTAAAGAAAATGATGCTGCTTTTTACATTGACTCCTTCAAATCCAGATATACCGGGATTAATCATTTCATGAGAGAGACAGTGAAGAATTGTAGAAGAGATGGATTTGTTCAGACCATTTTGGGAAGGCATAGATATTTACCAGGAATCAAAGACAACAACCCTTATCACAAAGCTCACGCTGAGCGTCAGGCTATCAACACAAGAGTCCAAGGTTCGGCGGCTGATATTGTCAAAATAGCCACAGTTAATATTCAGAAGCAATTAGAAACCTTCTACTCAACCTTCAAATCCCATGGTCATCGGGAGAGTATGCTCCAAAATGACAGAACA---GGATTGTTACCAAAGAGAAAACTGCAAGGGATGTTCTGTCCCATCAGAGGAGGCTTCTTCATCCTTCAACTCCATGATGAACTCTTATATGAAGTGGCAGAAGAGGATGTTGTTCAGGTAGCTCAGATTGTCAAGAATGAAATGGAAAGTGCCATAAAACTCTCTGTGAAACTGAAAGTGAAAGTGAAAATAGGTGCCAGCTGGGGAGAGCTGAAGGACTTTGATGTG---
>hg38
ATGAATCTTCTGCGTCGGAGTGGGAAACGGCGGCGT---TCAGAATCAGGCTCAGATTCGTTCTCGGGAAGCGGC---GGT---------GACAGCAGTGCCAGCCCC---------------------------CAGTTCCTCTCCGGGTCCGTGCTGAGCCCGCCGCCCGGCCTTGGTCGCTGCCTGAAG------------------GCCGCAGCTGCA------GGAGAATGCAAGCCTACAGTTCCTGACTACGAAAGAGACAAGCTACTATTGGCAAACTGGGGACTTCCTAAAGCAGTTCTGGAAAAATACCACAGTTTTGGTGTAAAAAAGATGTTTGAATGGCAGGCAGAGTGCCTTTTGCTTGGACAAGTCCTGGAAGGAAAGAATTTAGTTTATTCAGCTCCTACAAGTGCTGGGAAGACTCTTGTGGCAGAATTACTTATTTTGAAGCGGGTTTTGGAAATGCGGAAGAAAGCTTTGTTTATTCTTCCCTTTGTTTCTGTGGCTAAAGAGAAGAAATACTACCTCCAG---AGTCTGTTTCAGGAAGTAGGAATAAAAGTAGACGGTTATATGGGCAGCACCTCTCCATCAAGGCATTTCTCTTCATTGGATATTGCAGTCTGCACAATTGAGAGAGCCAATGGTCTGATCAATCGCCTCATAGAGGAAAATAAGATGGATCTGTTAGGAATGGTGGTTGTGGATGAATTACATATGCTGGGAGACTCTCACCGAGGGTATCTGCTGGAACTTTTGCTGACCAAGATTTGCTATATTACTCGGAAATCAGCATCTTGTCAGGCAGATCTAGCCAGTTCTCTGTCTAATGCTGTGCAAATCGTTGGCATGAGTGCTACCCTTCCTAATTTGGAGCTTGTGGCTTCCTGGTTGAATGCTGAACTCTACCATACCGACTTTCGCCCTGTACCGCTTTTGGAGTCAGTAAAAGTTGGAAATTCCATATATGACTCTTCAATGAAACTTGTGAGGGAATTTGAGCCCATGCTACAAGTGAAGGGAGATGAGGACCATGTTGTTAGTTTATGTTATGAGACGATTTGTGATAACCATTCAGTATTACTTTTTTGTCCATCAAAGAAATGGTGTGAGAAGCTGGCAGATATCATTGCTCGAGAGTTTTATAATCTACATCATCAAGCTGAGGGATTGGTGAAACCCTCTGAATGCCCACCAGTAATTCTGGAACAAAAAGAACTCCTGGAAGTGATGGATCAGTTAAGACGTTTGCCTTCAGGACTGGACTCTGTATTACAGAAAACTGTACCATGGGGAGTAGCATTTCATCATGCAGGTCTTACTTTTGAGGAGAGGGATATCATTGAAGGAGCCTTTCGTCAAGGTCTCATTCGGGTCTTGGCGGCAACTTCTACTCTTTCTTCTGGGGTGAATTTACCTGCACGTCGTGTGATTATTCGAACCCCTATTTTTGGTGGTCGACCTCTAGATATTCTTACTTATAAGCAGATGGTTGGCCGTGCTGGCAGGAAAGGAGTGGACACAGTAGGCGAGAGTATCTTAATTTGTAAGAACTCTGAGAAATCAAAAGGCATAGCTCTCCTTCAGGGTTCTCTAAAGCCTGTTCGCAGCTGTCTGCAAAGACGAGAAGGAGAAGAAGTAACTGGCAGCATGATACGAGCTATTCTGGAGATAATAGTTGGTGGAGTGGCAAGTACATCACAAGATATGCATACTTATGCTGCCTGCACATTTTTGGCTGCAAGTATGAAAGAAGGGAAGCAAGGAATTCAGAGAAATCAAGAGTCTGTTCAGCTTGGAGCGATTGAGGCCTGTGTGATGTGGCTACTAGAAAATGAATTCATCCAGAGTACAGAAGCCAGTGATGGAACAGAAGGAAAGGTGTATCATCCAACACATCTTGGTTCGGCCACTCTTTCTTCTTCACTTTCTCCAGCTGATACTTTAGATATTTTTGCTGACCTGCAAAGAGCAATGAAGGGCTTTGTTTTAGAGAATGATCTTCATATTCTCTATCTGGTTACACCTATGTTTGAGGATTGGACTACTATTGATTGGTATCGATTTTTCTGTTTATGGGAGAAGTTGCCAACTTCAATGAAAAGGGTGGCAGAGCTAGTGGGAGTTGAAGAGGGGTTCTTGGCCCGTTGTGTGAAAGGAAAAGTAGTAGCCAGAACTGAGAGACAGCATCGACAAATGGCCATCCATAAAAGGTTTTTCACCAGTCTTGTGCTATTAGATTTAATCAGTGAAGTTCCCTTAAGGGAAATAAATCAGAAATATGGATGCAATCGTGGGCAGATTCAATCTTTGCAACAGTCAGCTGCTGTTTATGCAGGGATGATTACAGTATTTTCCAACCGTCTGGGCTGGCACAACATGGAACTACTACTTTCCCAATTTCAGAAGCGTCTTACGTTTGGCATCCAGAGGGAGCTGTGTGACCTGGTTCGGGTATCCTTACTAAATGCTCAGAGAGCCAGGGTTCTCTATGCTTCTGGCTTTCATACTGTGGCAGACCTTGCTAGAGCAAATATTGTGGAGGTGGAGGTGATTCTGAAAAATGCTGTGCCTTTCAAAAGTGCCCGGAAGGCAGTGGATGAGGAAGAGGAAGCAGTTGAAGAACGTCGCAATATGCGAACTATCTGGGTGACTGGCAGAAAAGGTTTAACTGAAAGGGAAGCAGCAGCCCTTATAGTGGAAGAAGCCAGAATGATTCTGCAGCAGGACTTAGTTGAAATGGGAGTGCAATGGAATCCATGTGCCCTGTTACATTCTAGTACATGCTCATTGACTCAT---------------------AGTGAGTCCGAAGTAAAGGAACACACATTTATATCCCAAACTAAGAGTTCTTATAAAAAA------------------TTA---ACATCAAAGAACAAAAGTAACACAATA---TTTAGTGATTCTTATATTAAGCAT------TCACCAAATATAGTGCAA---GACTTAAATAAAAGTAGAGAG---CATACAAGTTCCTTTAATTGTAATTTCCAGAATGGGAATCAAGAACATCAGACATGTTCCATTTTCAGAGCAAGAAAACGGGCCTCTTTAGATATAAATAAAGAGAAGCCAGGAGCCTCTCAGAATGAGGGGAAAACAAGTGATAAGAAAGTTGTTCAGACTTTTTCA---CAGAAAACAAAAAAGGCACCTTTGAATTTCAATTCAGAAAAGATGAGCAGAAGTTTTCGATCTTGGAAACGTAGA---AAGCATCTAAAGCGATCTAGGGACAGCAGCCCCCTGAAAGACTCTGGAGCG------TGTAGAATCCATTTACAAGGACAGACTCTGTCTAATCCTAGTCTTTGTGAAGACCCGTTT---ACCTTAGATGAGAAGAAAACGGAATTTAGAAATTCAGGGCCATTTGCT---AAAAATGTATCTTTGAGTGGTAAGGAAAAAGATAATAAAACATCATTCCCATTACAAATAAAGCAAAATTGTTCATGGAACATAACACTAACTAATGATAATTTTGTGGAGCATATTGTCACAGGATCTCAGAGTAAAAATGTGACTTGTCAGGCCACTAGTGTGGTTAGTGAAAAGGGCAGAGGAGTAGCT---GTTGAGGCAGAAAAAATAAATGAAGTG---CTG---ATACAAAATGGTTCAAAAAACCAGAATGTTTATATGAAACACCATGACATCCATCCAATTAACCAGTACCTGCGAAAGCAA---TCTCATGAACAGACAAGCACTATTACCAAACAGAAAAATATAATAGAGAGACAAATGCCCTGTGAAGCA---GTCAGTAGTTACATAAATAGAGACTCAAATGTT------ACTATCAATTGTGAAAGGATAAAGCTTAATACAGAGGAAAATAAACCAAGTCATTTT---CAGGCATTAGGAGATGATATAAGCAGAACTGTGATACCCAGTGAAGTACTTCCATCAGCTGGAGCATTTAGCAAATCAGAAGGCCAGCATGAGAATTTTCTAAATATTTCTAGACTACAAGAAAAAACAGGTACTTATACAACAAACAAAACTAAAAATAATCATGTTTCTGACTTAGGTTTAGTC---CTCTGTGATTTTGAAGATAGTTTCTATCTGGATACTCAGTCAGAGAAAATAATACAACAGATGGCAACTGAAAATGCCAAACTA---GGAGCAAAGGACACC---AACCTGGCAGCAGGGATAATGCAGAAGAGCTTAGTCCAACAGAACTCAATGAACTCTTTTCAGAAGGAGTGTCACATTCCTTTTCCTGCTGAACAGCACCCTCTAGGAGCGACTAAGATAGATCATTTGGACCTTAAGACTGTAGGTACTATG---AAACAAAGCAGTGATTCACATGGGGTTGATATCCTGACTCCAGAAAGCCCGATTTTCCATTCTCCAATACTATTGGAGGAAAATGGTCTTTTTTTAAAA------------AAGAATGAAGTTTCTGTTACTGATTCACAATTAAATAGTTTTCTTCAAGGTTATCAAACACAAGAAACTGTGAAACCAGTTATACTTCTGATTCCTCAAAAGAGAACTCCCACTGGTGTAGAAGGAGAATGTCTTCCAGTTCCTGAAACAAGTTTGAATATGAGTGATAGTTTACTATTTGATAGCTTCAGTGATGACTATCTAGTAAAAGAACAATTACCTGATATGCAAATGAAAGAACCC---CTT---CCTTCAGAAGTAACATCAAACCATTTTAGTGATTCTCTGTGTCTACAA---GAAGACCTAATTAAAAAATCAAATGTAAATGAGAATCAAGAT---ACCCACCAGCAGTTGACTTGTTCCAATGATGAATCTATTATATTTTCAGAAATGGATTCTGTTCAGATGGTTGAAGCTTTGGACAATGTGGATATATTTCCTGTCCAAGAGAAGAATCATACTGTAGTATCTCCTAGAGCATTAGAACTAAGTGATCCA------GTACTTGATGAGCACCACCAAGGTGATCAAGATGGAGGAGATCAAGAT---GAAAGGGCTGAAAAATCAAAATTAACTGGGACCAGGCAAAATCATTCATTCATATGGTCAGGGGCATCATTTGATCTAAGTCCAGGACTGCAAAGGATTTTAGATAAAGTATCCAGTCCTCTAGAAAATGAAAAGCTA------AAATCAATGACTATAAACTTTTCCAGTTTG------AATAGAAAAAATACAGAGTTAAATGAAGAACAAGAAGTTATTTCAAACTTGGAGACAAAACAAGTGCAGGGAATTTCATTTTCTTCTAATAATGAAGTAAAAAGC---AAGATTGAGATGCTAGAAAACAATGCCAATCATGATGAAACCTCATCCCTCTTACCTCGTAAAGAAAGTAATATAGTTGATGATAATGGTCTCATTCCTCCTACACCCATTCCAACA------------TCTGCTTCTAAGCTGACATTTCCAGGGATTCTTGAAACACCT---GTAAACCCTTGGAAAACT---AATAATGTTTTACAACCTGGTGAAAGTTATTTATTTGGCTCACCTTCAGATATTAAAAACCACGATTTAAGTCCAGGGAGTAGAAATGGGTTCAAAGAC---AACAGCCCTATTAGTGACACAAGCTTTTCACTTCAGTTATCACAGGATGGATTACAGTTAACTCCAGCCTCAAGCAGTTCAGAAAGTTTGTCCATAATTGATGTAGCAAGTGACCAAAATCTTTTCCAAACATTCATTAAGGAGTGGCGGTGCAAAAAGCGATTTTCCATCTCACTGGCTTGTGAAAAGATTAGAAGTTTGACATCTTCTAAAACTGCTACTATTGGCAGTAGGTTTAAGCAAGCTAGCTCACCTCAGGAAATTCCTATTAGAGATGATGGATTTCCCATTAAAGGTTGTGATGACACCTTGGTGGTTGGACTGGCAGTATGCTGGGGTGGAAGGGATGCCTATTATTTTTCACTGCAGAAGGAACAAAAG---CATTCTGAAATTAGTGCCAGTTTGGTTCCACCTTCTTTAGATCCAAGCCTGACTTTGAAAGACAGGATGTGGTACCTTCAATCTTGCTTGCGAAAGGAATCTGATAAAGAATGTTCTGTTGTCATCTATGACTTCATCCAGAGCTATAAAATTCTTCTTCTTTCTTGTGGCATCTCCTTGGAGCAAAGTTATGAAGATCCTAAGGTGGCATGCTGGTTACTAGATCCAGATTCTCAGGAGCCGACTCTTCATAGCATAGTTACCAGTTTTCTTCCTCATGAGCTTCCACTCCTAGAAGGGATGGAGACCAGCCAAGGGATTCAAAGCCTGGGGCTAAATGCTGGCAGTGAGCATTCTGGGCGATACAGAGCATCTGTGGAGTCCATTCTCATCTTCAACTCTATGAATCAGCTCAACTCTTTGTTGCAGAAGGAAAACCTTCAAGATGTTTTCCGTAAGGTGGAAATGCCCTCTCAGTACTGCTTGGCCTTGCTAGAACTAAATGGAATTGGCTTTAGTACTGCAGAATGTGAAAGTCAGAAACATATAATGCAAGCCAAGCTGGATGCAATTGAGACCCAGGCCTATCAACTAGCTGGCCACAGTTTTTCTTTCACCAGTTCAGATGACATCGCTGAGGTT---TTATTTTTGGAATTGAAGTTGCCCCCAAATAGAGAGATGAAAAACCAAGGCAGCAAGAAAACTCTGGGTTCTACCAGAAGAGGGATTGACAATGGACGCAAGCTAAGGCTGGGAAGACAGTTCAGCACTAGTAAGGACGTTTTAAATAAATTAAAGGCATTACATCCTTTACCAGGCTTGATATTAGAATGGAGAAGAATCACTAATGCTATTACCAAAGTGGTCTTTCCCCTTCAGCGGGAAAAGTGTCTTAATCCTTTTCTTGGAATGGAAAGAATCTATCCTGTATCACAGTCGCACACTGCTACAGGACGAATAACCTTTACAGAACCAAATATTCAGAATGTGCCAAGAGATTTTGAAATCAAAATGCCAACACTAGTAGGAGAAAGCCCACCTTCTCAAGCTGTAGGCAAAGGCCTACTTCCCATG---GGCAGAGGAAAATAT---AAGAAGGGTTTCAGCGTGAATCCTAGATGCCAGGCACAGATGGAGGAGAGAGCTGCAGACAGAGGAATGCCATTTTCAATTAGCATGCGACATGCCTTTGTGCCTTTCCCAGGTGGTTCAATACTGGCTGCTGACTACTCTCAGCTTGAACTGAGGATCTTGGCTCATTTATCCCATGATCGTCGTCTCATTCAAGTGTTAAACACTGGAGCTGATGTTTTCAGGAGCATTGCAGCAGAGTGGAAGATGATTGAGCCAGAGTCTGTTGGGGATGATCTGAGGCAGCAGGCAAAACAGATTTGCTATGGGATCATTTATGGAATGGGAGCTAAATCTTTGGGAGAGCAGATGGGCATTAAAGAAAATGATGCTGCATGCTATATTGACTCCTTCAAATCCAGATACACAGGGATTAATCAATTCATGACAGAGACAGTGAAGAATTGTAAAAGAGACGGATTTGTTCAGACCATTTTGGGAAGGCGTAGATATTTGCCAGGAATCAAAGACAACAACCCTTATCGTAAAGCTCACGCTGAGCGTCAAGCTATCAACACAATAGTCCAAGGATCAGCAGCTGATATTGTCAAAATAGCCACAGTTAACATTCAGAAGCAATTAGAGACCTTCCACTCAACCTTCAAATCCCATGGTCATCGAGAGGGTATGCTCCAAAGTGACCAAACA---GGATTGTCACGAAAGAGAAAACTGCAAGGGATGTTCTGCCCAATCAGAGGAGGCTTCTTCATCCTTCAACTCCATGATGAACTCCTATATGAAGTGGCAGAAGAAGATGTTGTTCAGGTAGCTCAGATTGTCAAGAATGAAATGGAAAGTGCTGTAAAACTGTCTGTGAAATTGAAAGTGAAAGTGAAAATAGGCGCCAGCTGGGGAGAGCTAAAGGACTTTGATGTG---
>panTro5
ATGAATCTTCTGCGTCGGAGTGGGAAACGGCGGCGT---TCAGAATCAGGCTCAGATTCGTTCTCGGGAAGCGGC---GGT---------GACAGCAGTGACAGCCCC---------------------------CAGCTCCTCTCCGGGTCCGTGCTGAGCCCGCCGCCCGGCCTGGGTCGCTGCCTGAAGGACCGCGGCCGTCAGTCGGCCGCAGCTGCA------GGAGAATGCAAGCCTACAGTTCCTGACTACGAAATAGACAAGCTACTATTGGCAAACTGGGGACTTCCTAAAGCAGTTCTGGAAAAATACCACAGTTTTGGTGTAAAAAAGATGTTTGAATGGCAGGCAGAGTGCCTTTTGCTTGGACAAGTCCTGGAAGGAAAGAATTTAGTTTATTCAGCTCCTACAAGTGCTGGGAAGACTCTTGTGGCAGAATTACTTATTTTGAAGCGGGTTTTGGAAATGCGGAAGAAAGCTTTGTTTATTCTTCCCTTTGTTTCTGTGGCTAAAGAGAAGAAATACTACCTCCAG---AGTCTGTTTCAGGAAGTAGGAATAAAAGTAGACGGTTATATGGGCAGCACCTCTCCATCAAGGCATTTCTCTTCATTGGATATTGCAGTCTGCACAATTGAGAGAGCCAATGGTCTGATCAATCGCCTCATAGAGGAAAATAAGATGGATCTGTTAGGAATGGTGGTTGTGGATGAATTACATATGCTGGGAGACTCTCACCGAGGGTATCTGCTGGAACTTTTGCTGACCAAAATTTGCTATATTACTCGGAAATCAGCATCTTGTCAGGCAGATCTAGCCAGTTCTCTGTCTAATGCTGTGCAAATCGTTGGCATGAGTGCTACCCTTCCTAATTTGGAGCTTGTGGCTTCCTGGTTGAATGCTGAACTCTACCATACCGACTTTCGCCCTGTACCGCTTTTGGAGTCAGTAAAAGTTGGAAATTCCATATATGACTCTTCAATGAAACTTGTGAGGGAATTTGAGCCCATGCTACAAGTGAAGGGAGATGAGGACCATGTTGTTAGTTTATGTTATGAGACGATTCGTGATAACCATTCAGTATTACTTTTTTGTCCATCAAAGAAATGGTGTGAGAAGCTGGCAGATATCATTGCTCGAGAGTTTTATAATCTACATCATCAAGCTGAGGGATTGGTGAAACCCTCTGAATGCCCACCAGTAATTCTGGAACAAAAAGAACTCCTGGAAGTGATGGATCAGTTAAGACGTTTGCCTTCAGGACTGGACTCTGTATTACAGAAAACTGTACCATGGGGAGTAGCATTTCATCATGCAGGTCTTACTTTTGAGGAGAGGGATATCATTGAAGGAGCCTTTCGTCAAGGTCTCATTCGGGTCTTGGCGGCAACTTCTACTCTTTCTTCTGGGGTGAATTTACCTGCGCGTCGTGTGATTATTCGAACCCCTATTTTTGGTGGTCGACCTCTAGATATTCTTACTTATAAGCAGATGGTTGGTCGTGCTGGCAGGAAAGGAGTGGACACAGTAGGCGAGAGTATCTTAATTTGTAAGAACTCTGAGAAATCAAAAGGCATAGCTCTCCTTCAGGGTTCTCTAAAGCCTGTTCGCAGCTGTCTGCAAAGACGAGAAGGAGAAGAAGTAACTGCCAGCATGATACGAGCTATTCTGGAGATAATAGTTGGTGGAGTGGCAAGTACATCACAAGATATGCATACTTATGCTGCCTGCACATTTTTGGCTGCAAGTATGAAAGAAGGGAAGCAAGGAATTCAGAGAAATCAAGAGTCTGTTCAGCTTGGAGCGATTGAGGCCTGTGTGATGTGGCTACTAGAAAATGAATTCATCCAGAGTACAGAAGCCAGTGATGGAACAGAAGGAAAGGTGTATCATCCAACACATCTTGGTTCGGCCACTCTTTCTTCTTCACTTTCTCCAGCCGATACTTTAGATATTTTTGCTGACCTGCAAAGAGCAATGAAGGGCTTTGTTTTAGAGAATGATCTTCATATTCTCTATCTGGTTACACCTATGTTTGAGGATTGGACTACTATTGATTGGTATCGATTTTTCTGTTTATGGGAGAAGTTGCCAACTTCAATGAAAAGGGTGGCAGAGCTAGTGGGAGTTGAAGAGGGGTTCTTGGCCCGTTGTGTGAAAGGAAAAGTAGTAGCCAGAACTGAGAGACAGCATCGACAAATGGCCATCCATAAAAGGTTTTTCACCAGTCTTGTGCTATTAGATTTAATCAGTGAAGTTCCCTTAAGGGAAATAAATCAGAAATATGGATGCAATCGTGGGCAGATTCAATCTTTGCAACAGTCAGCTGCTGTTTATGCAGGGATGATTACAGTATTTTCCAACCGTCTGGGCTGGCACAACATGGAACTACTACTTTCCCAATTTCAGAAGCGTCTTACGTTTGGCATCCAGAGGGAGCTGTGTGACCTGGTTCGGGTATCCTTACTAAATGCTCAGAGAGCCAGGGTTCTCTATGCTTCTGGCTTTCATACTGTGGCAGACCTTGCTAGAGCAAATATTGTGGAGGTGGAGGTGATTCTGAAAAATGCTGTGCCTTTCAAAAGTGCCCGGAAGGCAGTGGATGAGGAAGAGGAAGCAGTTGAAGAACGTCGCAATATGCGAACTATCTGGGTGACTGGCAGAAAAGGTTTAACTGAAAGGGAAGCAGCAGCCCTTATAGTGGAAGAAGCCAGAATGATTCTGCAGCAGGACTTAGTTGAAATGGGAGTGCAATGGAATCCATGTGCCCTGTTACATTCTAGTACATGCTCATTGACTCAT---------------------AGTGAGTCCGAAGTAAAGGAACACACATTTATATCCCAAACTAAGAGTTCTTATAAAAAA------------------TTA---ACATCAAAGAACAAAAGTAACACAATA---TTTAGTGATTCTTATATTAAGCAT------TCACCAAATATAGTGCAA---GACTTAAATAAAAGTAGAGAG---CATACAAGTTCCTTTAATTGTAATTTCCAGAATGGGAATCAAGAACATCAGAGATGTTCCATTTTCAGAGCAAGAAAACGGGCCTCTTTAGATATAAATAAAGAGAAGCCAGGAGCCTCTCAGAATGAGGGGGAAACAAGTGATAAGAAAGTTGTTCAGACTTTTTCA---CGGAAAACAAAAAAGGCACCTTTGAATTTCAATTCAGAAAAGATGAGCAGAAGTTTTCGATCTTGGAAACATAGA---AAGCATCTAAAGCGATCTAGGGACAGCAGCCCCCTGAAAGACTCTGGAGCG------TGTAGAATCCATTTACAAGGACAGACTCTGTCTAATCCTAGTCTTTGTGAAGACCCGTTT---ACCTTAGATGAGAAGAAAACGGAATTTAGAAATTCAGGGCCATTTGCT---AAAAATGTATCTTTGAGTGGTAAGGAAAAAGATAATAAAACATCATTCCCATTACAAATAAAGCAAAATTGTTCATGGAACATAACACTAACTAATGATAATTTTGTGGAACATATTGTCACAGGATCTCAGAGTAAAAATGTGACTTGTCAGGCCACTAGTGTGGTTAGTGAAAAGGGCAGAGGAGTAGCT---GTTGAGGCAGAAAAAATAAATGAAGTG---CTG---ATACAAAATGGTTCAAAAAACCAGAATGTTTATATAAAACACCATGACATCCATCCAATTAACCAGTACCTGCGAAAGCAA---TCTCATGAACAGACAAGCACTATTACCAAACAGAAAAATATAATAGAGAGACAAATGCCCTGTGAAGCA---GTCAGTAGTTACATAAATAGAGACTCAAATGTT------ACTATCAATTGTGAAAGGATAAAGCTTAATACAGAGGAAAATAAACCAAGTCATTTT---CAGGCATTAGGAGATGATATAAGCAGAACTGTGATACCCAGTGAAGTACTTCCATCAGCTGGAGCATTTAGCAAATCAGAAGGCCAGCATGAGAATTTTCTAAATATTTCTAGACTACAAGAAAAAACAGGTACTTATACAACAAACAAAACTAAAAATAATCATGTTTCTGACTTAGGTTTAGTC---CTCTGTGATTTTGAAGATAGTTTCTACCTGGATACTCAGTCAGAGAAAATAATACAACAGATGGCAACTGAAAATGCCAAACTA---GGAGCAAAGGACACC---AACCTGGCAGCAGGGATAATGCAGAAGAGCTTAGTCCAACAGAACTCAATGAACTCTTTTCAGAAGGAGTGTCACATTCCTTTTCCTGCTGAACAGCACCCTCTAGGAGCGACTAAGATAGATCATTTGGACCTTAAGACTGTAGGTACTATG---AAACAAAGCACTGATTCACATGGGGTTGATATCCTGACTCCAGAAAGCCCGATTTTCCATTCTCCAATACTATTGGAGGAAAATGGTCTTTTTTTAAAA------------AAGAATGAAGTTTCTGTTACTGATTCTCAATTAAATAGTTTTCTTCAAGGTTATCAAACACAAGAAACTGTGAAACCAGTTATACCTCTGATTCCTCAAAAGAGAACTCCCACTGGTGTAGAAGGAGAATGTCTTCCAGTTCCTGAAACAAGTTTGAATATGAGTGATAGTTTACTATTTGATAGCTTCAGTGATGACTATCTAGTAAAAGAACAATTACCTGATATGCAAATGAAAGAACCC---CTT---CCTTCAGAAGTAACATCAAACCATTTTAGTGATTCTCTGTGTCTACAA---GAAGACCTAATTAGAAAATCAAATGTAAATGAGAATCAAGAT---ACCCACCAGCAGTTGACTTGTTCCAATGATGAATCTATTATATTTTCAGAAATGGATTCTGTTCAGATGGTTGAAGCTTTGGACAATGCGGATATATTTCCTGTCCAAGAGAAGAATCATACTGTAGTATCTCCTAGAGCATTAGAACTAAGTGATCCA------GTACTTGATGAGCACCACCAAGGTGATCAAGATGGAGGAGATCAAGAT---GAAAGGGCTGAAAAATCAAAATTAACTGGGACCAGGCAAAATCATTCATTCATATGGTCAGGGGCATCATTTGATCTAAGTCCAGGACTGCAAAGGATTTTAGATAAAGTATCCAGTCCTCTAGAAAATGAAAAGCTA------AAATCAATGACTATAAACTTTTCTAGTTTG------AATAGAAAAAATACAGAGTTAAATGAAGAACAAGAAGTTATTTCAAACTTGGAGACAAAACAAGTGCAGGGAATTTCATTTTCTTCTAATAATGAAGTAAAAAGC---AAGATTGAGATGCTAGAAAACAATGCCAATCATGATGAAACCTCATCCCTCTTACCTCGTAAAGAAAGTAATATAGTTGATGATAATGGTCTCATTCCTCCTACACCCATTCCAACA------------TCTGCTTCTAAGCTGACATTTCCAGGGATTCTTGAAACACCT---GTAAACCCTTGGAAAACT---AATAACGTTTTACAACCTGGTGAAAGTTATTTATTTGGCTCACCTTCAGATATTAAAAACCACGATTTAAGTCCAGGGAGTAGAAATGGGTTCAAAGAC---AACAGCCCTATTAGTGACACAAGCTTTTCACTTCAGTTATCACAGGATGGATTACAGTTAACTCCAGCCTCAAGCAGTTCAGAAAGTTTGGCCATAATTGATGTAGCAAGTGACCAAAATCTTTTCCAAACCTTCATTAAGGAGTGGCGGTGCAAAAAGCGATTTTCCATCTCACTGGCTTGTGAAAAGATTAGAAGTTTGACATCTTCTAAAACTGCTACTATTGGCAGTAGGTTTAAGCAAGCTAGCTCACCTCAGGAAATTCCTATTAGAGATGATGGATTTCCCATTAAAGGTTGTGATGACATCTTGGTGGTTGGACTGGCAGTATGCTGGGGTGGAAGGGATGCCTATTATTTTTCACTGCAGAAGGAACAAAAG---CATTCTGAAATTAGTGCCAGTTTGGTTCCACCTTCTTTAGATCCAAGCCTGACTTTGAAAGACAGGATGTGGTACCTTCAATCTTGCTTGCGAAAGGAATCTGATAAAGAATGTTCTGTTGTCATCTATGACTTCATCCAGAGCTATAAAATTCTTCTTCTTTCTTGTGGCATCTCCTTGGAGCAAAGTTATGAAGATCCTAAGGTGGCATGCTGGTTACTAGATCCAGATTCTCAGGAGCCGACTCTTCATAGCATAGTTACCAGTTTTCTTCCTCATGAGCTTCCACTCCTAGAAGGGATGGAGACCAGCCAAGGGATTCAAAGCCTGGGGCTAAATGCTGGCAGTGAGCATTCTGGGCGATACCGAGCATCTGTGGAGTCCATTCTCATCTTCAACTCTATGAATCAGCTCAACTCTTTGTTGCAGAAGGAAAACCTTCAAGATGTTTTCCGTAAGGTGGAAATGCCCTCTCAGTACTGCTTGGCCTTGCTAGAACTAAATGGAATTGGCTTTAGTACTGCAGAATGTGAAAGTCAGAAACATATAATGCAAGCCAAGCTGGATGCAATTGAGACCCAGGCCTATCAACTAGCTGGCCACAGTTTTTCTTTCACCAGTTCAGATGACATCGCTGAGGTT---TTATTTTTGGAATTGAAGTTGCCCCCAAATAGAGAGATGAAAAACCAAGGCAGCAAGAAAACTCTGGGTTCTACCAGAAGAGGGATTGACAATGGACGCAAGCTAAGGCTGGGAAGACAGTTCAGCACTAGTAAGGACGTTTTAAATAAATTAAAGGCATTACATCCTTTACCAGGCTTGATATTAGAATGGAGAAGAATCACTAATGCTATTACCAAAGTGGTCTTTCCCCTTCAGCGGGAAAAGCGTCTTAATCCTTTTCTTGGAATGGAAAGAATCTATCCTGTATCACAGTCGCACACTGCTACAGGACGAATAACCTTTATAGAACCAAATATTCAGAATGTGCCAAGAGATTTTGAAATCAAAATGCCAACACTAGTAGGAGAAAGCCCACCTTCTCAAGCTGTAGGCAAAGGCCTACTTCCCATG---GGCAGAGGAAAATAT---AAGAAGGGTTTCAGCGTGAATCCTAGATGCCAGGCACAGATGGAGGAGAGAGCTGCAGACAGAGGAATGCCATTTTCAATTAGCATGCGACATGCCTTTGTGCCTTTCCCAGGTGGTTCAATACTGGCTGCTGACTACTCTCAGCTTGAACTGAGGATCTTGGCTCATTTATCCCATGATCGTCGTCTCATTCAAGTGTTAAACACTGGAGCTGATGTTTTCAGGAGCATTGCAGCAGAGTGGAAGATGATTGAGCCAGAGTCTGTTGGGGATGATCTGAGGCAGCAGGCAAAACAGATTTGCTATGGGATCATTTATGGAATGGGAGCTAAATCTTTGGGAGAGCAGATGGGCATTAAAGAAAATGATGCTGCATGCTATATTGATTCCTTCAAATCCAGATATACAGGGATTAATCAATTCATGACAGAGACAGTGAAGAATTGTAAAAGAGACGGATTTGTTCAGACCATTTTGGGAAGGCGTAGATATTTGCCAGGAATCAAAGACAACAACCCTTATCGTAAAGCTCACGCTGAGCGTCAAGCTATCAACACAATAGTCCAAGGATCGGCAGCTGATATTGTCAAAATAGCCACAGTTAACATTCAGAAGCAATTAGAGACCTTCCACTCAACCTTCAAATCCCATGGTCATCGAGAGGGTATGCTCCAAAGTGACCGAACAGTAGGATTGTCACGAAAGAGAAAACTGCAAGGGATGTTCTGCCCAATCCGAGGAGGCTTCTTCATCCTTCAACTCCATGATGAACTCCTATATGAAGTGGCAGAAGAAGATGTTGTTCAGGTAGCTCAGATTGTCAAGAATGAAATGGAAAGTGCTGTAAAACTGTCTGTGAAATTGAAAGTGAAAGTGAAAATAGGCGCCAGCTGGGGAGAGCTAAAGGACTTTGATGTG---
>macFas5
ATGAATCTTCTGCGTCGGAGTGGGAAACGGCGGCGT---TCAGAATCAGGCTCAGATTCGTTCTCGGGAAGTGGC---GGT---------GACAGCAGTGCCAGCCCC---------------------------CAGCTCCTCTCCGGGTCCGTGCTGAGTCCGCCGCCGGGCCTGGGTCGCTGCCTGAAGGACCGCAGCCGTCAGTCGGCCGCAGCTGCA------GGAGAATGCAAGCCTACAGTTCCTGACTACCAAATAGACAAGCTACTATTGGCAAACTGGGGTCTTCCTAAAGCAGTTCTGGAAAAATACCACAGTTTTGGTGTAAAAAAGATGTTCGAATGGCAGGCAGAGTGCCTTTTGCTGGGACAAGTCCTGGAAGGAAAGAATTTAGTTTATTCAGCTCCTACAAGTGCTGGGAAGACTCTTGTGGCAGAATTACTTATTTTGAAGCGGGTTTTGGAAATGCGGAAGAAAGCTTTGTTTATTCTTCCCTTTGTTTCTGTGGCTAAAGAGAAGAAATACTACCTCCAG---AGTCTGTTTCAGGAAGTAGGAATAAAAGTAGACGGTTATATGGGCAGCACCTCTCCATCAAGGCATTTCTCTTCATTGGATATTGCAGTCTGCACAATTGAGAGAGCCAATGGTCTGATCAATCGCCTCATAGAGGAAAATAAGATGGATCTGTTAGGAATGGTGGTTGTGGATGAATTACATATGCTGGGAGACTCTCACCGAGGGTATCTGCTGGAACTTTTGTTGACCAAGATTTGCTATATTACTCGGAAATCAGCATCTTGTCAGGCAGATTTAGCCAGTTCTCTGTCTAATGCTGTGCAGATTGTTGGCATGAGTGCTACCCTTCCTAATTTGGAGCTTGTGGCTTCCTGGTTGAATGCTGAACACTACCATACCGACTTTCGCCCTGTACCGCTTTTGGAGTCAGTAAAAGTTGGAAATTCCATATATGACTCTTCAATGAAACTTGTGAGGGAATTTGAACCTATGCTACAAGTGAAGGGAGATGAGGACCATGTTGTTAGTTTATGTTATGAGACGATTCGTGATAACCATTCAGTATTACTTTTTTGTCCATCAAAGGCATGGTGTGAGAAGCTGGCAGATATCATTGCTCGAGAGTTTTATAATCTACATCATCAAACTGAGGGATTGGTGAAACCCTCTGAATGCCCACCAGTAAATCTAGAACAAAAAGAACTCCTGGAAGTGATGGATCAGTTAAGACGTTTGCCTTCAGGACTGGACTCTGTATTACAGAAAACTGTACCATGGGGAGTAGCATTTCATCATGCAGGTCTTACTTTAGAAGAGAGAGATATTATTGAAGGAGCCTTCCGTCAAGGTCTCATTCGGGTCTTGGCGGCGACTTCTACTCTTTCTTCTGGGGTGAATTTACCTGCACGTCGTGTGATTATTCGAACCCCTATTTTTGGTGGTCGACCTTTAGATATTCTTACTTATAAGCAGATGGCTGGTCGTGCTGGCAGGAAAGGAGTGGACACAGTAGGCGAGAGTATCTTAATTTGTAAGAACTCTGAGAAATCAAAAGGGATAGCTCTCCTTCAGGGTTCTCTAAAGCCTGTTCGCAGCTGTCTGCAAAGACGAGAAGGAGAAGAAGTAACTGCCAGCATGATACGAGCTATTCTGGAGATAATAGTTGGTGGAGTGGCAAGTACATCACAAGATATGCATACTTATGCTGCCTGCACATTTTTGGCTGCAAGTATGAAAGAAGGGAAGCAAGGAATTCAGAGAAATCAAGAGTCTGTTCAGCTTGGAGCAATTGAGGCCTGCGTGATGTGGCTGCTAGAAAATGAATTCATCCAGAGTACAGAAGCCAGTGATGGAACAGAAGGAAAGGTGTATCATCCAACACATCTTGGTTCGGCTACTCTTTCTTCTTCACTTTCTCCAGCTGATACTTTAGATATTTTTGCTGACCTGCAAAGAGCAATGAAGGGCTTTGTTTTAGAGAATGATCTTCATATTCTCTATCTGGTTACACCTATGTTCGAGGATTGGACTACTATTGATTGGTATCGATTTTTCTGTTTATGGGAGAAGTTGCCAACTTCAATGAAAAGGGTGGCAGAGCTAGTGGGAGTTGAAGAGGGGTTCTTGGCCCGCTGTGTGAAAGGAAAAGTAGTAACCAGAACTGAGAGACAGCATCGACAAATGGCCATCCATAAAAGGTTTTTCACCAGTCTTGTGCTATTAGATTTAATCAGTGAAGTTCCCTTAAGGGAAATTAATCAGAAATATGGATGCAATCGTGGACAGATTCAATCTTTGCAACAGTCAGCTGCTGTTTATGCAGGGATGATTACAGTGTTTTCCAACCGTCTGGGCTGGCACAACATGGAACTACTACTTTCCCAATTTCAGAAGCGTCTTACATTTGGCATCCAGAGGGAGCTGTGTGACCTGGTTCGGGTATCCTTACTAAATGCTCAGAGAGCCAGGGTTCTCTATGCTTCTGGCTTTCATACTGTGGCGGACCTTGCTAGGGCAAATATTGTGGAGGTGGAGGTGATTCTGAAAAGTGCTGTGCCTTTCAAAAGTGCCCGGAAGGCAGTGGATGAGGAAGAGGAAGCAGTTGAAGAACGTCGGAATATGCGAACTATCTGGGTGACTGGCAGAAAAGGTTTAACTGAAAGGGAAGCAGCAGCCCTTATAGTGGAAGAAGCCAGAATGATTCTGCAGCAGGACTTAGTTGAAATGGGAGTGCAATGGAATCCCTGTGCCCTGTTACATTCTAGTACATGTTCATTGACTCAC---------------------AGTGAGTCAGAAGTAAAGGAACACACATTTATATCCCAAACTAAGAGTTCTTATAAAAAA------------------TTA---ACATCAAAGAACAAAAGTAACACAATA---TTTAGTGATTCTTATATTAAGCAT------TCACCAAATATAGTGCAA---GACTTAAATAAAAGTAGAGAG---CATACAAGTTCCTTTAATTGTAATTTCCAGGATGGGAATCAAGAACATCAGAGACATTCCATTTTCAGAGCAAGAAAATGGGCCTCTTTGGATATAAATAAAGAGAAGCCAGGAGCCTCTCAGAATGAGGGGAAAACAAGCAATAAGAAAGTTGTTAAGACTTTTTCA---GAGAAAACAAAAAAGGCACCTTTGAATTTCAATTCAGAAAAGATGAGCAGAAGTTTTCGATCTTGGAAACATAGA---AAGCATCTAAAGCAATCTAGGGACAGCAGCCCCCTGAAAGACTCTGGAGCA------TGTAGAATTCATTTACAGGGACAGACTCTGTCTAATCCTAGTCTTTGTGAAGACCCATTT---ACCTTAGATGAGAAGAATACAGAATTTAGAAATTCAGGGCCATTTGAT---AAAAATGTATCTTTGAGTGGTAAGGAAAAAGATAACAAAACATCATTCCCATTACAAATAAAGCAAAGTTGTTCACGGAACATAACACTAACTAATGACAATTTTGTGGAAGATATTGTCACAGGATCTCAGAGTAAAAATGTGACTTGTCAGGCCACTAGTGTGGTTGGTGAAAAGGGCAGAGGAGTAGCT---GTTGAGGCAGAAAAAATAAATGAAGTG---CTG---ATACAAAATGATTCAAAAAACCAGAATGTTTATGTGAAACACTGTGACACCGATCCAATTAACCAGTACCCGCAAAAGCAA---TCTCATGAACAGACAAGCACTTTTACCAAACAGAAAAATATAATAGTGAGACAAATGCCCTGTGAAGCA---GTCAGTAGTTACATAAATAGAGACTCAAATGTT------ACTATTAATTGTGAAAGGATAAAGCTTAATACGGAGGAAAATAAACCAAGTCATTTT---CAGGCATTAGGAGATGATATAAGCAGAACTGCGATACCCAGTGAAGTACTTCCTTCAACTGGAGCATTTAGCAAATCAGGAGGCCAGCATGAGAATTTTCTAAATATTTCTAGACTACAAGAAAAAACGGGTACTTACACAACAAACAAAACTAGAAATAATCATATTTCTGAC------------------TGTGATTTTGAAGATAGTTTCTACCTGGATACTCAGTCAGAGAAAATAATGCAACAGATGGCAACTGAAAGTACCAAACTA---GGAGCAAAGGACACC---AACCTGGCAACAGGGATAATGCAGAAGAGCGTAGTCCAACAGAACTTGATGAACTCTTTTCAGAAAGAGTGTCACATTCCTTTTCCTGCTAAGCAGCATCCTCTAGGCGTGACTAAGATAGATCATTTGGATCTTAAGACTGTAGGTACTATG---AAACAAAGCACTGATTCACATGGGGTTGATATCCTGACTCCAGAAAGCCCAATTTTCCATTCTCCAATACTATTGGAGGAAAATGGTCTTTGTTTTAAA------------AAGAATGAACTTTCTGTTACTGATTCTCAATTAAATAGTTTTCTTCAAGGTTATCAAACACAAGAAACTGTGAAACCAGTTATACCTCTGATTCCTCAAAAGAGAACTCCCACTGGTATAGAAGGAGAATGTCTTCCAGTTCCTGAAACAAGTTTGAATATGAGTGATAGTTTACTCTTTGATAGTTTCAGTGATGACTATCTAGTAAAAGAACAATTACCTGATGTGCAAACGAAAGAACCC---CTT---CCTTCAGAAGTAACATCACACCATTTTAGTGATTCTCTGTGTCTACAACAAGAAGACCTAATTAAAAAATCAAATGTAAATGAGAATCAAGAT---ACCTGCCAGCAGTTGACTTTTTCCAATGATGAATCTGTTATATTTTCAGAAATGGATTCTGTTCAGATGGTTGAAGCTTTGGACAATGCGAATATATTTCCTGTTCAAGAGAAGCATCATAATGTAGTATATCCTAGAGCATTAGAACTAAATGATCCA------GTACTTGATGAGCACCACCAAGGTGATCAAGATGGAGGAGGTCAAGAT---GAAAGGGCTGAAAAATCAAAATTAACTGGGACCAGGCAAAATCATTCATTCATATGGTCAGGGGCATCATTTGATCTAAGTCCAGGACTGCAAAGGATTTTAGATAAAGTGTCCAGTCCACTAGGAAATGAAAACCTA------AAATCAGTGACTATAAACTTGTCTAGTTTG------AATGGAAAAAATACAGAGTTTAATGAAGAACAAGAAGTTATTTCAAACTTGGAGACAAACCAAGTGCAGGGAATTTCATTTTCTTCTAATAGTGAAGTAAAAAGC---AAGATTGAGATTCTAGAAAACAATGCCAATCATGGTGAAACCTCATCCCTCTTACCTCGTAAAGAAAGCGATATAGTTGATGATAATGGTCTCATTCCTCCTACACCCGTTCCAACG------------TCTGCTTCTAAGCTGACATTTCCAGGGATTCTTGAAACACCT---GTAAACCGTTGGAAAACT---AATAATGTTTTACAACCTGGTGAAAGTTATTTATTTGACTCACCTTCAGATATTAAAAACCACGATTTAAGTCCAGAGAGTAGAAATGGGTTCAAAGAC---AACAACCCTATTAGTGACACAGACTTTTCACTTCAGTTATCACAGGATGGATTACAGTTAACTCCAGCCTCAAGCAGTTCAGAAAGTTTGGCCATAATTGATGTAGCAAGTGACCAAAATCTTTTTCAAACATTCATTAAGGAGTGGCGGTGCAAAAAGCGATTTTCCATCTCACTGGCTTGTGAAAAGATTAGAAGTTTCACATCTTCTAAAACTGCTACTATTGGTGGTAGGTTTAAGCAAGCTAGCTCACCTCAGGAAATTCCTATTAGAGATGATGGATTTCCTATTAAAGGTTGTGATGACATCTTGGTGGTTGGACTGGCAGTATGCTGGGGTGGAAGGGATGCCTATTATTTTTCATTGCAGAAGGAACAAAAG---CATTCTGAAATTAGTGCCAGTTTGGTTCCACCTTCTCTAGATCCAAGCCTGACTTTGAAAGACAGGATATGGCACCTTCAATCTTGCTTGCGAAAGGAATCTGATAAAGAATGTTCTGTTGTCATCTATGACTTCATCCAGAGCTATAAAATTCTTCTTCTTTCTTGTGGCATCTCCTTGGAGCAAAGTTATGAAGATCCTAAGGTGGCATGCTGGTTACTAGATCCAGATTCTCAGGAGCCGACTCTTCATAGCATAGTTACCAGTTTTCTTCCTCATGAGCTTCCACTCCTAGAAGGGATGGAGACCAGCCAAGGGATTCAAAGCCTGGGGCTAAATGCTGGCAGTGAGCATTCTGGGCGATACAGAGCATCTGTGGAGTCCATTCTCATCTTCAACTCTATGAATCAGCTCAACTCTCTGTTGCAGAAGGAAAACCTTCAAGATGTTTTCCGTAAGGTGGAAATGCCCTCTCAGTACTGCTTGGCCTTGCTCGAACTAAATGGAATTGGCTTTAGTACTGCAGAATGTGAAGGTCAGAAACACATAATGCAAGCCAAGCTGGATGCAATTGAGACCCAGGCCTATCAACTAGCTGGCCACAGTTTTTCTTTCACCAGTTCAGATGACATCGCTGAGGTT---TTATTTTTGGAATTGAAGTTGCCCCCAAATGGAGAGATGAAAAACCAAGGCAGCAAGAAAACTCTGGGTTCCACCAGAAGAGGGAATGACAATGGACGCAAGCTAAGGCTGGGAAGACAGTTCAGCACTAGTAAGGATGTTTTAAATAAATTAAAGGCATTACATCCTTTACCAGGTTTGATATTAGAATGGAGAAGAATCACTAATGCTATTACCAAAGTGGTCTTTCCCCTTCAGCGGGAAAAGCGTCTTAATCCTTTTCTTGGAATGGAAAGAATCTATCCTGTATCACAGTCGCACACTGCTACAGGACGAATAACCTTTACAGAACCAAATATTCAGAATGTGCCAAGAGATTTTGAAATCAAAATGCCAACACTAGTAGGAGAAAGCCCACCTTCTCAAGCTATAGGCAAAGGCCTACTTCCCATG---GGCAGAGGAAAAAGT---AAGAAGGGTTGCAGCCTGAACCCTGGACGCCAGGCACAGATGGAGGAGAGAGCTGCAGACAGAGGAATGCCATTTTCAATTAGCATGCGACATGCCTTTGTGCCTTTCCCAGGTGGTTTAATACTGGCTGCTGACTACTCCCAGCTTGAACTGAGGATCTTGGCTCATTTATCCCATGATCGTCGTCTCATTCAAGTGTTAAACACTGGAGCTGATGTTTTCAGGAGCATTGCAGCAGAATGGAAGATGATTGAGCCAGAGTCTGTTGGAGATGATCTGAGGCAGCAGGCAAAACAGATTTGCTATGGGATCATTTATGGAATGGGAGCTAAATCTTTGGGAGAGCAGATGGGCATTAAAGAAAATGATGCTGCTTGCTATATTGACTCCTTCAAATCCAGATACACAGGGATTAATCAATTCATGAGAGAGACAGTGAAAAATTGTAAAAGAGATGGGTTTGTTCAGACCATTTTGGGAAGGCGTAGATATTTACCAGGAATCAAAGACAACAACCCTTATCATAAAGCTCACGCTGAGCGTCAAGCTATCAACACAACAGTCCAAGGATCGGCAGCTGATATTGTCAAAATAGCCACAGTTAACATTCAGAAGCAATTAGAGACCTTCCACTCAACTTTCAAATCCCATGGCCATCGAGAGGGTATGCTCCAAAGTGACCGAACAGCAGGATTATTACGAAAGAGAAAACTGCAAGGGATGTTCTGCCCAGTCAGAGGAGGCTTTTTCATCCTTCAACTCCATGATGAACTCCTGTATGAAGTGGCAGAAGAAGATGTTGTTCAGGTAGCTCAGATTGTCAAGAATGAAATGGAAAGTGCTGTAAAACTGTCTGTGAAATTGAAAGTGAAAGTGAAAATAGGTGCCAGCTGGGGAGAGCTGAAGGACTTTGATGTG---
>HLmyoMyo6
ATGAGTCTCCCGCGCCGGGGTGGGAAGCGGCGGCGT---TCAACATCAGACTCGGACTCCCTCTTGGGAAGCAGC---GCT---------GACCGCAGTGACAGCCGC---------------------------CTGCTGCCCTCGGAGCCGGTGCTGAGCCCGCCCGCCGGCCTGGGGCGCAGCTGGAAGGACAGTGGCCGCCGTGTGGCCGCAGCAGCA------GGGGAATGCAAGCAAACAGTTCCTGATGATCAACTAGACAAGCTGCTGCTGGCAAATTGGGGACTTCCTACAGCGGTTCTGGAGAAATACCACAATTTCGGTGTAAAAAAGATGTTTAAATGGCAGGCAGAGTGTCTTTTGCTTGGAGAGGTTCTGGAAGGAAAGAATTTAGTCTATTCAGCTCCTACAAGTGCTGGGAAGACTCTTGTTGCTGAATTACTTATTTTGAAGCGGGTTTTGGAAATGCGGAAGAAAGCTTTGTTTATTCTGCCTTTTGTCTCTGTGGCTAAAGAGAAGAAATACTATCTCCAG---AGTCTTTTTCAGGAAGTAGGAATAAAAGTAGATGGTTATATGGGCAGCACGTCTCCAAAAGGGCATTTCTCTTCCTTGGATATTGCTGTTTGCACAATTGAGAGAGCCAATGGTCTGATCAATCGCCTCATAGAAGAAAATAAGATGGATTTATTAGGAATTGTGGTTGTGGATGAATTGCATATGCTGGGAGACTCTCACCGAGGGTATCTGCTGGAACTTTTGCTGACCAAGATTTGCTATATTACTCAGAAATCAGCATCTTGCCAAGCAGATTTAGCCAGTCCTCTGTCTTATGCCGTGCAGATCGTAGGCATGAGTGCTACTCTTCCTAATTTGGAGCTTGTGGCTTCCTGGTTGAATGCTGAACTCTACCACACTGACTTTCGTCCTGTACCACTGGTGGAGTCAGTAAAAATTGGAAATTCCATATATGACTCTTCAATGAAGCTTGTGAGGGAATTTCAACCCATGCTACAAGTGAAGGGAGATGAGGACCATGTTGTTAGTTTATGTTATGAGACCATTCGTGAAAACCATTCAGTATTACTTTTCTGTCCATCAAAGAAATGGTGTGAGAAGGTGGCAGACAACATTGCCCATGAGTTTTACAATCTACACCACCAAGCTGAAGGATTGCTAAAATCACCTGAACTTTCACCAGTGATACTGGAACAAAAGGGCCTCCTAGAAGTGATTGATCAGCTAAAACATTCGCCTTCAGGACTGGACTCTATATTACAAAAAACTGTACCATGGGGAGTAGCATTTCATCATGCAGGTCTTACTTTTGAGGAGAGGGATATCATTGAAGGAGCCTTCCGTCAAGGTCAGATTCGAGTCTTGGCAGCAACTTCTACTCTTTCATCTGGGGTGAATTTACCTGCACGTCGTGTAATTATTCGGACTCCTATTTTCAGTGGTCGAACTCTAGATGTTCTTACTTATAAGCAGATGGTTGGTCGTGCTGGCAGGAAAGGAGTAGACACAGTAGGTGAGAGTATCTTAATTTGTAAGAACTCTGAGAAATCAAAAGGCATAGCTTTACTTCAGGGATCTCTAAAACCTGTTCGGAGCTGTCTGCGAAGTCGAGAAGGAGAAGAAGTAACTCCGAGCATGATAAGAGCTATTCTGGAGATAATAGTTGGTGGAGTGGCAAGTACATCACAAGATATGCAGACTTATGCTTCTTGCACATTTTTGGCTGCAAGTATGAGAGAAGGGAAGCGGGGAATTCAGAAAAATCAAGATCCTGTTCAACTTGGAGCAATTGAGTCTTGTGTAATGTGGCTGCTAGAAAATGAATTCATCCAGACTACTGAAGCTAGTGATGGAACAGAAGGAAAAGTGTATCATCCAACACATCTTGGATCAGCAACTCTTTCTTCCTCACTTTCTCCAGCTGATACTTTAGATATTTTTGCTGACCTCCAAAGAGCAATGAAGGGTTTTGTTTTAGAGAATGATCTGCATATTGTCTACCTGGTTACACCTATGTTTGAGGATTGGACTACTATTGATTGGTATCGATTTCTCTGTTTATGGGAGAAGTTGCCAACTTCTATGAAACGGGTGGCAGAGCTAGTGGGAATTGAAGAAGGGTTCTTGGCTCGCTGTGTGAAGGGAAAAGTAGTAGCCAGAACTGAGAGACAACACCGGCAAATGGCCATCCATAAAAGGTTTTTTACCAGTCTCGTGTTATTAGATTTAATCAGTGAAGTTCCCTTAAAAGAAATTAATCGGAAATATGGATGCAATCGTGGGCAAGTTCAATCTTTACAACAGTCAGCTGCTATTTATGCAGGGATGATTACAGTGTTTTCCAACCGCCTGGGCTGGCACAACATGGAACTACTACTTTCCCAATTTCAGAAGCGTCTTACGTTTGGAATCCAGAGGGAATTGTGCGATCTTATCCGGGTGTCCTTACTTAATGCCCAGCGAGCCAGATTCCTCTATGCTTCCGGCTTTCTTACTGTGGCAGATCTGGCCAGAGCAAATATTGCTGAGGTGGAGACTGTTCTGAGAAATGCTGTGCCTTTTAAAAGTGCCCGAAAGGCAGTGGATGAGGAAGAGGAAGCTGTTGAAGAACGTCGGAATATGCGAACTATTTGGGTGACTGGTAAAAAAGGCTTAACTGAAAGGGAAGCAGCAGCCCTTATCGTGGAAGAAGCCAGAATGATTCTACAGCAGGACTTAATTGAAATGGGAGTGCAATGGAATCCACATTCCCCTTTAAATTCTGATACATACTCATTGACCAGC---------------------AGTGAGTCAGAAGAAAAGGAGCATAAATTTATACTCCAAACTAAGAGGTCTAATGAAAGA------------------TTA---ACATCAAAGAAAAAAAGTAACACAATA---TTTGGTGATTCTTCTGTTAAGGAA------TCACCAAATACAGTGAAA---GATTTAGATAAAGGTAGAGAG---CATAAAAATTCCTTTTATTATCAGTATCAGGATGGAAAACAAGAATGTCGTGTACATTCAATTTCCAGAGGAAGAAAACGGGCTTATTTGAATATAAGTAAAGAGAAGCTAGAAACCTCTTTGAATGAGGGAGAAACAAGCACTAAGAAAGTTATTCAGACTGTCTCATCTGAGAAAACAAAAAAAGAAGCTTTGAATCTTAGTCTAGAAAAGATGAACACAACCTTTCAATCTTGGAAACGTTGT---AAGCATCTCAAACGATCCAGAGACAGTAGCCCTGTGAAAGACACTGGGATG------TGTAAAATTGATTTTCAAAAACAGCTG------AATCTTATTCATTGTGAAGATTCATTT---ACCTCAGATGAGAAGAATGTGGAATTTAGGAGTCCAGGGCCACTTGCT---AAAAATGCATCTTTATGTACTGAGGGAAAACATAACAAAGCATCATTCTCATCACAAACAGAACAAAATTGTTCAAGGAACAAAACAATAACTAATGATAGTCTTATGGAACATTTTATCACAGGACCCAAGAGTAAAAAGGAGACTTGTCGACCCACTAGTGTGGTTAGTGAAAATGGAAGAGGATTAGCTCCTATTGAGTCAGAAAAAATAGACAAAGTG---CTA---ATACAAAGTGATTCAAAAAACCAAAATATTTGTGTTAAACACCGTGATACCAATCCAATTAATCAGTCCCCGGAGAAGCAG---TCTGATAAACAGACAAACATTTATACCAAACAGAAAAGCATACTAGAGAAGCAAATAGCTTGT---------------AATCATATGAATAGAGACTCAAATGCT------ATTATCAAATGTAAAAGTATAAGTTTTAATGCGGAGGAAAAGAAATCAAATAATCTT---CAGGTATCCGGAGATAATATAAGCAGCACTGAGATACCCAATGGAGTACATCTACCAGCTGGAGCATTTGGTAAATCTGGAGGCCAGCAGGAGAATTTTCCAAATACCTCTAGAATACAAGAAGAAACAGATGCTTATGCAGCAAAAGAAACTAAAAATAATTGTGTTTCTGTCTTAGGATTAGTT---CCTTGTGATTTTGAAGATAGTTTCTACCTGGATACTCAGTCAGAGAAAATTATACAACAGATGACAACTCAAAATGTCAAACAA---GGAGCAAAGGACACT---ACCCTGACAACAGACATAATGCAAAAGAGCCTAAACAAACGGAATTCA---AGCTCTATTCAGAATGAGCTTCACACTGCCTTCCCTGGTGAACAACATTCTCCAGGAGTGATAAATATAGACCATTTGGAACCTAACACTGTAGAGACTGTA---AAACAAAGCGCTGGTTCACATGAGGTTAATATCGTGACTCCAGAAAGCCCACTTTTTCATTCACCAATATTATTGAAGGAAAATGGCCCTTGTTTGAAA------------GCAAATGAACTTTCTGTTACTGACTCCCAATTAAATAGTTTTCTTGAAGGTTTTCAAACACAAGAAGCTATGAAACCAGTTATA---------CCTCAAAAGAGAACGTCCACTGGTGTAGAAGTAGAATGTCTGCCAGTCCCTGAAACAAGTTTGAATTTGAGTGACAGTTTACTCTTTGACAGTTTCAGTGAAGACTACCTAATAAAAGAGCAACCCCCTGACGTAAGCGTGAAAGAACCC---CTG---CCTTCTGAAGTGATGTCAGACCATTTCAATGATTCTCTGCATCTACAACCAGAGGACCCAATG---AAACCAAATATGGATGAGCAACAAGAT---AATCGGCAGCAGTTGACTTGTTTCAGTGATGAGTCTGTTGTATTTTCAGAAATGGATTCTGCTCAGATGGTGGAAGCTTTGGACAATGTAGATATATTTCCTGTCCAAGATACACATAATGCTGCAGTATCTTTGGGGGCATTAGAACTAAGTGATCCA------GTTGGTAATGATTATCCCCAAAGAGAAGTAACTGAAGGAGATAAAGAT---GAAAAGTCTCAAAAATCCAAATTTACTGAGACAAGGCAAAATAATTCATTCATATGGTCAGGAGCATCGTTTGATTTAAGTCCAGGACTGCAAAGGATTTTAGATAAAGTATCCAGTCCTCTAGAAAATGAAAAGATA------AAACTAACCACTATAAACTCATCTAGTTTA------AAAGGAAAAAATACAGAGTTAAATGACAAACAAGAAGTGGTTTTAAATTTGGAG------------CAGGGAATTTCATTCTTTCCTAATATTGAAGTAAAAAGC---AAGATTGAGACACTAGAGAACAATGCTGTTCATGGTGACACCCCATTGCTCTTGCCTTGTAAAGAAATCGGTACAGTTGATGATAATGGACTCATTCCTCCTACACCCATCCCAGCA------------TCTGCTGCTAAGTTGTCATTTCCAGGTATTCTTGGAACATCTTCTGTGAAACTTCAGAAAAAT---AGT---GTTTTAGAACTTGGTGAAAATTATTTACTTGGCTCACCTTCAGATATT---AACCATGATTTAAGTCCAGAGAGTAGAAATGGTGTAAAAGAT---GACAGTCCCATTAGAGACACAAGTTTTTCACTGCAGTTATCACAGGATGGATTGCAGTTAACTCCAGCCTCATGCAGTGCAGAAAGCTTGGCCATAATTGATGTAGCAAGTGACCAAACTCTCTTTCAAACATTCATTAAGGAGTGGCAGTGCAAAAAGCGATTTTCCATCTCACTGGCTTGTGAAAAGAACAGTAATTTGACATCT---ACAAGTGCAACTATTGGTGGTAGGTTTAAGCAAGTTAGCTCCCCTCAGGAAACTCCTATTAGA---GATGGATTTCCTGTTAAAGGTTGTGATGACATCTTGGTGGTTGGACTGGCAGTATGCTGGGGTGGAAGAGATGCCTATTATATTTCCTTGCAGAAGGAACAAAAG---CATTCTGAAATTAGTGCCAGTTTGGCCCCACCTCCTCTGGATCCAAACCTGACTGTGAAAGACAGAATGTGGCACCTTAAATCCTGCTTTCCAAGGGAATCAGATAAAGAACGTTCTGTTATCATCTATGACTTCATCCAGACCTATAAAATTCTTCTTTTGTCTTGTGGCATCTCCCTGGAACAAAGTTATGAAGATCCTAAGGTGGCATGCTGGTTACTAGATCCGGATTCTAAGGAGCCGACTCTTCACAGCATAGTTACCAGTTTTCTTCCCCATGAGCTTCCACTCCTGGACGGGATAGAGACCGGCCAAGGAGTTCAAAGCCTGGGACTGAACGTCGGCACTGAGCATTCGGGGCGATACAGAGCATGTGTAGAGTCCATTCTCATCTTCAACTCTATGAACCAACTCAATTCTTTGTTGAAGAAAGAAAACCTTCACGATGTTTTATGTAAAGTGGAAATGCCCTGTCAGTACTGCTTGGCCTTGCTAGAACTGAATGGAATCGGCTTTAGTACTACAGAATGTGAAAGTCAGAAACACATAATGCAAGCCAAGCTGGATGCAATTGAGACTCAGGCCTATCAACTAGCCGGCCACAGTTTTTCCTTCACCAGTACAGATGACATCGCTGAGGTT---TTATTTTTGGAATTAAAGTTGCCACCAAATGGAGAGATAAACAACCAAGGCAGCAAGAAAACTTTGGGAGCTACCAGAAGAGGGAATGACAATGGACGCAAGCTAAAGCTGGGAAAGCGGTTCAGCACGAGCAAGGATGTTTTAAATAAATTAAAGGCATTGCATCCTTTACCAAACTTGATATTAGAGTGGAGAAGAATCACTAATGCTATTACCAAAGTCGTCTTTCCCCTGCAGCGGGAAAGGCGTCTGAATCCTTTCCTTGGCATGGAAAGAATCTATCCTACATCACAGTCACACACTGCTACAGGACGAATAACATTTACAGAACCAAATATTCAGAATGTGCCAAGAGATTTTGAGATCCAAATGCCAACACTAGTAGGAGAAAGCCCACCTTCCCAAGCCCTAGGCAAAGGCCTACTTCCCATG---AGCAGAAGAGGAACT---AAGAAGGGCTGTGGTCTGAACTCCGTGCACCAGGCACAGACGGAGGAGAGAAGCTCAGACAGAGGGATGCCATTTTCGGTCAGCATGCGGCACGCCTTTGTGCCTTTCCCAGGTGGTGTAATATTAGCTGCTGATTACTCTCAACTTGAACTGAGGGTCTTGGCTCATTTATCCCATGATAATCGTCTCATTCAAGTATTAAACACTGGAGCTGATGTTTTCAGGAGTATTGCAGCAGAATGGAAGATGACTGAGCCAGAGTCTGTAGGCGAAGATCTGAGGCAGCAAGCAAAGCAGATTTGCTATGGAATCATTTATGGAATGGGAGCTAAGTCTTTGGGAGATCAGATGGGCATTAAAGAAAACGATGCTGCTTGCTACATTGACTCCTTCAAATCCAGATACACCGGGATTAATCATTTCATGAAAGAGACAGTGAAGAATTGTAAAAGAGATGGGTTTGTTCAGACCATTTTGGGAAGGCGTAGATATTTACCAGGAATCAAAGACAACAACCCTTATCATAAAGCTCACGCTGAGCGTCAGGCTATCAACACAACAGTCCAAGGTTCAGCGGCTGATATTGTGAAAATAGCCACAGTCAACATTCAGAAGCAATTAGAGACCTTCCAGTCAATCTTCAAATCCCACGGTCATCGGGAGGTTATGCTCCAAGGTGACAGAACA---GGATTGTTACCAAAGAGAAAACTGCAAGGGATGTTCCGCCCAATCCGAGGAGGCTTCTTCATCCTTCAACTCCACGATGAACTCTTGTACGAAGTGGCAGAAGAGGATGTGGTTCAGGTTGCTCAGATTGTCAAGAATGAAATGGAAAATGCCTTAAAACTTTCTGTGAAACTGAAAGTGAAAGTGAAAATAGGTGCCAGCTGGGGAGAGCTGAAGGACTTTGATATG---
>HLrouAeg4
ATGAATCTTCCGCGCTGGAGTGGGAAACGGCGGCGT---TCAACATTAGGCTCAGACTCCTTTTCGGGAAGCGGC---GAT---------GAGAGCAGTGACAGCCCC---------------------------CTGCTCCCCTCGGGGCCGGTGCTGAGCCCTCCCCCCGGCCTGGGACGCAGCTTGAAGGACCAGGGCCGCCCGCCGGCCGCAGCTGCA------GGGGAATGCCAGCAAACAGTTCCTGATGATCAAGTAGACAAGTTGCTATTGGCAAATTGGGGGCTTCCTGCACCAGTTCTGGAGAAATATCACAGTTTTGGTGTTAAAAAGATGTTTAAATGGCAGGCAGAGTGCCTTTTGCTTGGACAAGTCCTGGAAGGCAAGAATTTAGTATATTCAGCTCCCACAAGTGCCGGGAAGACTCTCGTTGCTGAATTACTTATTTTGAAGCGAGTTTTGGAAATGAGGAAGAAAGCTTTGTTTATTCTGCCTTTTGTTTCTGTGGCAAAAGAGAAAAAATTCTATCTCCAG---AGTCTGTTTCAGGAAGTAGGAATAAAAGTAGACGGTTATATGGGCAGTACCTCTCCAAAAGGGCATTTCTCTTCCTTGGATATTGCTGTCTGCACAATTGAGAGAGCCAATGGTCTAGTCAATCGCCTCATAGAAGAAAATCAGTTGGATCTGTTAGGAATGGTGGTTGTGGATGAATTGCATATGCTGGGAGACTCTCACCGAGGGTATCTACTGGAACTTTTGTTGACCAAAATTTGCTATATTACTCAGAAATCAGCATCTTGTCAGGCAGATTTAGCCAGTCCTCTGTCTTACGCTGTGCAGATCGTTGGCATGAGTGCTACTCTTCCTAATTTGGAGCTTGTGGCTTCTTGGTTGAATGCTGAACTCTACCACACCGACTTTCGTCCTGTACCACTGTTGGAGTCAGTAAAAATTGGAAATTCCATATATGACTCTTCAATGAAGCTCGTGAGGGAATTTCAACCTATGCTACAAGTGAAGGGAGATGATGACCATGTTGTTAGTTTATGCTATGAGACCATTTGTGATAACCATTCAGTGTTACTTTTCTGTCCATCAAAGAAATGGTGTGAGAAGCTGGCAGATATCATTGCCCGTGAGTTTTACAATCTACATCATCAAGCTGAGGGATTGGTAAGATCATCTGAAATTTCACCAGTGATGCTGGAGCGAAAGAACCTCCTAGAAGTGATTGATCAGCTAAAACGTTCACCTTCAGGACTGGACTCTGTATTACAAAAAACTATACCATGGGGAGTAGCATTTCATCATGCAGGTCTTACTTTTGAGGAAAGGGATATCATTGAAGGAGCCTTCCGTCAAGGTCAGATTCGGGTCTTGGCAGCAACTTCTACTCTATCATCTGGGGTGAATTTACCTGCACGTCGTGTAATTATTCGGACTCCGATTTTCAGTGGTCGAACTCTAGATATTCTTACTTATAAGCAGATGGTTGGTCGTGCTGGCAGGAAAGGTGTAGACACAGTAGGTGAGAGTATCTTAATTTGTAAGAACTCTGAGAAATCAAAAGGCATAGCTCTACTTCAGGGATCTCTAAAACCTGTTCGCAGCTGTCTGCGAAGACGAGAAGGAGAAGAAGTAACTGCGAGCATGATAAGAGCTATTCTGGAGATAATAGTTGGTGGAGTGGCAAGTACGCCACAAGATATGCAGACTTATGCTTCTTGCACATTTTTGGCTGCAAGCATGAAAGAAAGGAAGCAGGGAATTCAGAAAAATCAAGATCCTGTTCAACTTGGAGCAATTGAGGCTTGTGTAATGTGGCTGCTAGAAAATGAATTCATCCAGACTACTGAAGCTAGTGATGGAACAGAAGGGAAGGTGTATCATCCAACACATCTTGGTTCGGCAACTCTTTCTTCTTCACTTACTCCAGCTGATACTTTAGATATTTTTGCTGATCTCCAAAGGGCGATGAAGGGCTTTGTTTTAGAGAATGATCTGCATATTGTCTATCTGGTTACACCTATGTTTGAGGATTGGACTACTATTGATTGGTATAAATTTTTCTGTTTATGGGAGAAGTTACCAACTTCTATGAAACGAGTGGCAGAGCTAGTGGGAGTTGAAGAAGGGTTCTTGGCTCGCTGTATAAAAGGAAAAGTAGTAGCCAGAACTGAGAGACAGCACCGACAAATGGCCATCCATAAAAGGTTTTTTACCAGTCTTGTGTTATTAGATTTAATCAGTGAAGTTCCCTTAAAGGAAATTAATCAGAAATATGGATGCAATCGTGGACAGATTCAGTCTTTACAACAGTCAGCTGCTGTTTATGCAGGAATGATTACAGTATTTTCCAACCGTCTGGGCTGGCACAACATGGAACTACTGCTTTCCCAATTTCAGAAGCGTCTTACATTTGGCATCCAGAGAGAGCTGTGTGACCTGGTCCGGGTGTCCTTACTTAATGCACAGCGAGCCAGGTCCCTCTATGCTTCTGGTTTTCTCACTGTGGCAGATCTTGCCAGAGCAAATATTGATGAGGTAGAGACTGTTCTGAAAAATGCTGTGCCTTTTAAAAGTGCACGAAAAGCAGTGGATGAAGAAGAGGAAGCAGTTGAAGAACGTCGGAATATGCGAACTATTTGGGTGACTGGAAGAAAAGGTTTAACTGAAAGGGAAGCAGCAGCCCTTATAGTGGAAGAAGCCAAAATGATTCTACAGCAGGACTTAGTAGAAATAGGAGTACAGTGGAATCCACATTCTCTTTTAAATTCTGATACATACTCATCGACTAGC---------------------AGTGAGTCAGAAGTAAAGGAACAGAAATTTATACTACAAACTAAGAGTTCTTATAAAAGG------------------TTA---ACACTAGAGAAAACAAGTAACACA------TTTAGTGATTCTTCAGTTAAGCAT------TCGCCAAATACAGTACAG---GATTTAGATAAAAGTAGAGTG---CATACAAATTCCTTTTATTATCCGTTTCAGGATGGAAATAAAGAACGTAAGGTACGTTCAATTTACAGAGCAAGAAAACGGGCTTCTTTGAATATAAGTAAAGTGAAACTACAAACTTCTTTGAATGAGGGAAAAACAAGCACTAAGAAAGTTGTTCAGACTCTCTCATCTGAGAAAACAAAGAAAGAAACTTTGAATTTCAGTTCAAAAAAGATGGGTGCAACCTTTCAATCTTTAAAACCTAGT---AAGCATCTGAAACGATCCAGAGATAGTAGCCCTGTGAAAGACACTGGGATA------TGTAGAATTGATTTGCAAAAACAGACTATGTCTAATCCTGTTCATTGTGAAGATTCATTT---ACCTTAGATGAGAAGAATATAGAATTTAGAAGTTCTAGGTCATTTGCT---AAAAATGTATCTTTCTGTGCTGAGGGAAAATATAACAAAGCATCATTCCCATTACAAACAGAACAAGCTTGTTCAAGGAACAAAACAATAACTAATGATATTTTTGTTGAACATTTTATCACAAGATCCCAGAGTGAAAAATGGACTTGTCAAGACACTAGTGTGGTTAGTGAAAATGGAAGAGGATTAGTTCTTGTTGAGTCAGAAAAAATAGACAAAATG---CTG---ATACAAAATGATTCAAAAAACAAGAATGTTTATGTGAAACACCATGATACTCACCCAATCAACCAGTGCCTGGAGAATCAG---TCTGATCAACAGACAATCAGTTATACCGAACAGAAAAAATTAATAGAGAAGCAAATGCCCTGTGAGACA---GTCAGTAATTGTATGAATAGAGACTCAAATGCT------ATTGTCAAATGTGAAAGTATAAAGTTTAATGCTGAGGAAAATAAATTAAATAATCTT---CAGGTATCCAGAGATAATATAAGCAGCACTGAGATACCCAGTGGAACACATCTACCAACTGGAGCATTTGGTAAATCTGGAGGCCAGCATGAGAATTTTCTAAATACTTCTAGAATACAAGAAAAAACAGAGGCTTCTGCAGCAAACAAAACTAAAACTAATTGTGTTTCTGACTTCAGATTAGTT---CCTTGTGATTTTGAAGATAGTTTCTATCTGGATACTCAGTCAGAGAAAATAATACAACAGATGGCAATGGAAAATACCAAACAAGAAGGAGCAAAGGATATC---AGCCAAGCAATGAAGATAATGCAGAAGAGCCTAGACAAACAGAGCTTGATGAGCTCTTTTCAGGATGAGATTCCCATCATCTTTCCTCGTGAACAACATTCTCCAGGAGTGACAAATAAAGATCATTCTGAACCTGAGATTGTAGATACTATC---AAACACTGCTCTGATTCACGTGGGGTTGATATGCTCACTCCAGAAAGCCCGCTTTTTCATTCTCCATTACTATGGCGGGAAAATGGTCCTAGTTTTAAA------------GGGAATGAATTTTCTGTTACCGACTCCCAATTAAATAGTTTTCTTGAAAGTTATCAATCACAAGTAGCTATGAAACCAGTTATATCTCTGGTACCTCAAAAGAGAACTCCCACTGGTACAGAAGTAGAATGTCTGCCAATTCCTGAAACAAGTTTGAATTTGAGCAATAGTTTACTCTTTGACAGTTTCAGTGAAGAGTACTTAGAAAAAGAACAACCCCCTGATGTACAAGCAGAAGAACCC---CTT---CCTTCTGAAATAATGTCAAATCATTTTGGTGATTCTCTGTGTCTACAACCAGAGGGCCCAATT---AAATCAAATATGGATGAGAATGACGAT---AATCAACAGCAGTTGACTTGTTTTAGTGATGAGTCTATTATATTTTCAGAAATGGATTCTGCTCAGATGGTTGAAGCTTTGGATAATGTAGATATAGTTTCTGTCCAAGATAAACATAATACTGCAGTATCATTTAGAACATTAAAACTAAGTGATCCA------GTGGGTAATGATTATCCCCAAAGAGAAGTAATTGGAGGGGATAGAGAT---GAAAAGTCTCAAAAATCCAAATTAACTGGGACAAAGCAAAATAATTCATTCATATGGTCAGGAGCGTCATTTGATTTAAGTCCAGGACTGGAAAGGATTTTAGATAAAGTTTCTAGTCCTCTAGAAAATGAAAAACTA------CAGTTAACCACTACAGATGTGTCTAATTTG------AAAGGAAAAAGTAAAGAGTTAAATGATAAACAAGAGGTGATTTCAAATTTGGAGGTAAATCAAGTGCAAGGAATTTCATATTCCCCTAATGTTGAAGTAGAAAGC---AAGATTGAAGCACTCAAGAACAATGCTATCCATGGTGAAACTCCATCCCTCTTGCCTTGTAGAGAATGCTGTATAGTGGACGATAATGGACTCATTCCTCCTACACCCATTCCAGCC------------TCCTCTTCTAAGCTGGCATTTTCAGGTATTCTTAGAACATCTTCTGTAAAACTTCAGAAA------AGTAGTGTTTTTCAACTTGATGAAAGTTTTTCATTTGACTCACCTTTGGATAGTAAAAACCATAATTTAAGTCCAGAGAATAGAAATAATGTAAAAGAC---GACAGTCCTAATAGAGGCACAGGTTTTCCCCTGCAGTTGTCACAGGACGGATCACAGTTAACTGCAGCCTCATGCAGTTCAGAAAGCTTGGCTATAATTGATGTAGCAAGTGACCAAAGTCTCTTTACAACGTTCATAAAGGAGTGGAAATGCAGAAAGCGGTTTTCCATCTCGCTGGCTTGTGAAAAGATCAATAATTTGACATCTTGTAAAAGTGCTACTATTGGTGGTAGATTTAAGCAAGTTAGCTTACCTCAGGAAACCCCTATTAGAGAAGATGGATTTCCTGTTAAAGGTTTTGATGACATTTTGGTGGTTGGACTGGCAGTGTGCTGGGGTGGAAGAGATGCCTATTATATTTCATTGCAGAAGGAACCAAAG---CATTCTGAAATCAGTGCCAGTTTGGCCCCACCTCCACTGGATCCAAACCTTACTGTGAAAGACAGACTGTGGCACCTTCAATCCTGCTTTCCAAAGGGATCTGATAAAGAACGTTTCGTTATCATCTATGACTTCATCCAGAGCTATAAAATTCTTCTTCTATCTTGTGGCATCTCCCTGGAACAAAGTTATGAAGATCCTAAGGTGGCATGCTGGTTATTAGATCCAGATTCTAAGGAGCCGACTCTTCACGGCATAGTTACCAGTTTTCTTCCTCATGAGCTTCCACTCCTAGAAGGGGTAGAGACTGGCCAAGGAATTCAAAGCCTGGGACTGAATGTCAGCACCGAGCTTTCCGGGCGATATAGAGCATCTGTAGAGTCCATTCTCATCTTCAACTCTATGAATCAACTCAATTCTTTGTTAAAGAAGGAAAACCTGCAAGATGTTTTCAGTAAAGTGGAAATGCCCTGTCAGTACTGCTTGGCCTTGCTAGAGCTAAATGGAATCGGCTTTAGTACTGCAGAATGTGAAAGTCAGAAACACATAATGCAAGCCAAGTTGGATGCAATTGAGACTCAAGCCTATCAACTAGCCGGCCACAGTTTTTCCTTCACCAGTTCAGATGACATTGCTGAGGTT---TTATTTTGGGAATTGAAGTTACCACCGAATGGAGAGGTTAAAAACCAAAACAGCAAGAAAACCTTGGGTTCTACCAGAAGAGGGAATGACAATAGATGCAAGCTAAGACTGGAAAAACGGTTCAGCACTAATAAGGATGTTTTAAATAAATTAAAGGCATTACATCCCTTACCGGGCTTGATATTAGAGTGGCGAAGAATCACTAATGCTATTACCAAAGTGGTCTTTCCCCTGCAGCGGGAAAAACGTCTGAATCCTTTTCTTGGAATGGAAAGAATCTATCCTGTGTCACAATCACACACTGCTACGGGACGAATAACATTTACAGAACCAAATATTCAGAGTGTGCCAAGAGATTTTGAGATCAGAATGCCAACACTAGTAGGAGAAAGCCCACCTTCTCAAGCCCTAGGCAAAGGCTTACTTCCTATG---CGCAGAGCAGGAAAT---AAAAAGGGTTGTGGCCTGAACCCTAGGCACCAGGCACAGATGGAGGAGAGGACCTCAGAGGGAGGAATGCCGTTTTCGATCAGCATGCGACACGCCTTTGTGCCTTTCCCAGGTGGTTTAATATTAGCTGCCGATTACTCTCAACTTGAACTGAGGATCTTGGCTCATTTATCCTATGATCAACGTCTCATTCAAGTGTTAAACACTGGAGCTGATGTTTTCAGGAGTATTGCAGCTGAATGGAAGATGATTGAGCCAGAGTCTGTTGGGGATGACCTGAGGCAACAAGCAAAGCAGATTTGCTATGGAATCATTTATGGAATGGGAGCTAAGTCTTTGGGAGAGCAGATGGGCATTAAAGAAAATGATGCTGCTTGCTACATTGACTCCTTCAAATCTAGATACACAGGGATTAATCATTTCATGAAAGAGACAGTGAAGAATTGTAAAAGAAATGGGTTTGTTCAGACCATTTTGGGAAGGCGTAGATATTTACCAGGAATTAAAGACAACAACCCTTATCATAAAGCTCACGCTGAGCGTCAGGCTATCAACACAACAGTCCAAGGTTCAGCGGCCGATATTGTCAAACTAGCCACAGTTAACATTCAGAAGCAATTAGAGAACTTCCACTCAGCCTTCAAATCCCATGGTCATCGGGAGAGTATGCTCCAAAGTGACAGAACA---GGATTGTTACCAAAGAGAAAACTGCAAGGGATGTTTTGTCCAATCAGAGGAGGCTTCTTCATCCTTCAACTCCACGATGAACTCTTATATGAAGTGGCAGAAGAGGATGTTGTTCAGGTAGCTCAGATTGTCAAGAATGAAATGGAAAATGCCATAAAACTTTCTGTGAAACTGAAAGTGAAAGTGAAAATAGGTGCTAGTTGGGGAGAGCTGAAGGACTTTGATTTG---
>susScr11
ATGAATCTAACGCGATGGAATGGGAAGCGGCGACGT---TCGGCATCGAGTTCAGACTCCTTTTTGGGAAGCGGC---GGT---------GACAGCTTTGACAGCCCC---------------------------TTGATCCACTCGGGGCCCGTGCTGAGCCCCCCTGCAGGTCTGCGACGCAGCCTGAAGGACGGCGGCTGCCTGCCAGCCAGAGCTGCA------GGGGAATGCAAACAAAAGTTTCCTGATGATCAAATGGACAAGCTGCTATTGGCTAATTGGGGACTTCCTACAGTGGTTCTGGAGAAATATCACAGTTTTGGTGTAAAAAAGATGTTTGAATGGCAGGCTGAGTGCCTTTTGCTTGGACAAGTCCTGGAAGGAAAGAATTTAGTCTATTCAGCTCCTACAAGCGCTGGAAAGACTCTTGTTGCTGAACTACTTATTTTGAAGCGTGTTTTGGAAATGCGGAAGAAAGCTCTATTTATTCTGCCCTTTGTCTCTGTGGCTAAAGAGAAGAAATACTATCTCCAG---AGTCTATTTCAGGAAGTAGGAATAAAAGTAGATGGTTATATGGGCAGTACCACTCCAACAAGGCATTTCTCTTCTTTGGATATTGCTGTCTGCACAATTGAGAGAGCCAATGGTCTGATCAATCGACTCATAGAGGAAAAAAAGATGGATCTATTGGGAATGGTGGTGGTGGATGAATTGCATATGCTGGGAGACTCTCACCGAGGGTATCTGCTGGAACTTTTGCTGACCAAGATTTGCTATATTACTCAGAAATCAGCATCTTGCCAGGCAGATTTAGCCAGTCCTTTGTCTAATGCTGTGCAGATTGTTGGCATGAGTGCCACTCTTCCAAATTTGGAGCTTGTGGCTTCCTGGTTAAATGCTGAACTCTACCACACTGAATTTCGCCCTGTACCATTACTGGAATCAGTTAAAATTGGAAATTGCATTTATGACTCTTCAATGAACCTTGTGAGGGAATTTCAACCCATGATACAAGTGAAGGGAGATGAGGATCATGTTGTTAGTTTATGTTATGAGACCATTCGTGATAACCATTCAGTATTACTTTTCTGTCCATCCAAAAAATGGTGTGAGAAGCTGGCAGATATCATAGCCCGTGAGTTTTACAATCTACACCATCAAGCTGAGGGATTGGTAAGATCATCTGAACTTCCATCAGTGATATTGGAACAAAAGGGCCTTCTAGAAGTGATGGATCAGTTAAAACGTTCACCTTCAGGACTGGACTCTGTATTACAAAGAACTGTACCTTGGGGAGTAGCATTTCATCATGCAGGTCTCACTTTTGAGGAGAGGGATATCATTGAAGGAGCCTTCCGTCAAGGTCACATTCGGGTCTTGGCAGCAACTTCTACTCTTTCATCTGGGGTGAATTTACCTGCACGTCGTGTAATCATTCGGACTCCTGTTTTTAGTGGCCGACCTCTAGATATTCTTACTTACAAGCAAATGGTTGGTCGTGCTGGCAGGAAAGGAGTAGACACAATAGGTGAGAGTATCTTAGTTTGTAAGAACTCTGAGAAATCAAAAGGCATAGCCCTGCTTCAGGGATCTCTAAAACCTGTTAGCAGCTGTCTGCAAAGACAAGAAGGAGAAGAAGTAACTTCGAGCATGATAAGAGCTATTTTGGAGATAATAGTTGGTGGAGTGGCAGGTACATCACAAGATATACAAACTTATGCTTCTTGCACATTTTTGGCTGCAAGTATGAAAGAAGGGAAGAAGGAAGTCAAGAATAATGAAGATTCTGTTCATCTTGGAGCAATTGAGGCCTGTGTAATGTGGCTACTAGAAAATGAATTCATCCAGATTTCTGAAGCTAGTGATGGAACAGAAGGAAATGTGTATCGTCCAACCCACCTTGGTTCAGCAACTCTTTCTTCCTCACTTTCTCCAGCTGATACTTTGGATATTTTTGCTGATCTCCAAAGAGCAATGAAGGGCTTTGTTTTAGAGAATGATCTGCATATTGTTTATTTGGTTACACCTGTGTTTGAGGATTGGACTACCATCGACTGGTATCGATTTTTCTGTTTATGGGAGAAGTTGCCAGCTTCTATGAAACGGGTGGCAGAGCTAGTAGGAGTTGAAGAAGGGTTCTTGGCTCGCTGTGTGAGAGGAAAAGTTGTAGCCAGAACTGAGAGACAGCACCGACAAATTGCCATCCATAAAAGGTTTTTTACCAGTCTTGTGCTATTAGATTTAATCAGTGAAGTTCCCTTAAAGGAAATTAATCAGAAATATGGATGCAGTCGTGGACAGATTCAATCTTTACAACAGTCAGCTGCTGTTTATGCAGGGATGATTACAGTGTTTTCCAACCGCCTAGGCTGGCACAACATGGAACTACTCCTTTCCCAATTTCAAAAGCGTCTTACATTTGGCATCCAGAGGGAGCTGTGTGACCTGGTCCGGGTATCCTTACTTAATGCACAGAGAGCCAGATTCCTCTATGCTTCTGGGTTTCTTACTGTGGCAGATCTTGCCAGAGCAGATGTTGCTGAGGTTGAAACTGTTCTGAAAAATGCTGTGCCTTTTAAAAGTACCCGAAAGGCAGTGGATGAGGAAGAGGAAGCAGTTGAAGAGCGTCGGAATATGCGAACTATTTGGGTGACTGGCAGAAAAGGTTTAACTGAAAGGGAAGCCGCAGCCCTTATAGTGGAAGAAGCCAGAATGATTTTGCAGCAGGACTTAGTTGAAATGGGACTGCAGTGGAATCCATATTCTCTTTCAAATTCTGATACACACTCCTTGACCAGT---------------------AGTGAGTCAGAAGTAAAAGAACTCAAATTTATACCCCAAATTAAGAGTTCTTATAAAAGA------------------TTA---ACATCAAAGAAAAAAAGTAACACAATA---TTTAGTGACTTTTCTGTTAATCAT------TCACCAAATGCAGTACAA---GACTTAGATAAAAGTAGAGAG---CATACAAAATCTTTTTATTATAAATTTCGGGATGGGAATCAAGAACATCAGGTACATTCCATTTCCAGAGCAAGAAAACGGACTTCTTTGAATGTAAATAAAAAGAAGCTAGGAACCTCTCTGAATGAGGGGAAAACAAGCACTAAGAAAGTTGTTCAGACTCCTTTATCTGAAAAGACAAAAAAA---GCTTTGAATTTCAGTTCAGAAAAGATGAATACAACTTCTCAATCTTGGAAACATAGA---AAACATCCAAAACGATTGAGAGACAATAGTCCCATGAAAGACACTAGGATG------CATAGAATCAATTTACAAGAGCGGACTAAGTCTAATCCTGTTCATTGTGAAGACTCATTT---ACCTTAGATGACAATAATATGGAATTTAGAAGTCCCGAGCCATTTGCC---AAAAATGTATCTTTTGGTGCTGAGGGAAGATATAACAAAGCATCATTCCTATCACCAACAGAACTAAGTTGTTTGAGGAACAAAAAAATACCTAATGATTTTCTTGTGGAACATTTTACCACAGAATCCCAGAGTAAAAAAGTGACTCGTAAAGCCAATAGTGAGGTTGGTGAAAATGTAAGAGGATTAGCT---GTTGAGTCAGAAAAAAAAAATAAAGCA---CTG---ATACAAAATGATTCAAAAAACCAGGATGTTTATGTGAAACAACATATCATCCATCCAATTAACCAGTGCCTGGAAAAGCAT---TTTGATAAACAGACAAACATTTATACTAAACTGAAAAAAATAACAGCAAGACAAATGCCCAGTGAGACA---GATAGCAGTTATATGAGTAGAGACTCAAATGTT------ATTACCAAATGTGAATGTATAAAGTTTAATGCTGAGGAAAATAAATCAAATAATCTT---CAGGTATCAGGAGATAACATCAACAGCACTGAGATAACCGATGGAGTCTATCTACCAGGTGGAGCATTTGGTAAATCAAGAGGCCAGCATGAGAATATTCTGAATACCCCTAGAATACTAGAAAAAACAGATGCTTATGCCCCAGAAAAAACTAAAAATAATCATGTTTCTGACATAGGTTTAGAT---CTCTCTGATTTTGAAGATAGTTTCTGCCTGGATACTCAATCAGAAAAAATAATTCAACAGATGGCAATTGAAAATACCAAGCAAGAAGGAGCAAAGGACACT---AACTTGGCAACAGGGATGATTCAGAAGAGCCTAGACAAACAGAGCTCAGTGAGCGCCTTTCAGAGAGAGATTCACATTACTTTTCCTGGTGAACAGCATTCACCAGGAATGACAAATAGAAATCAGTTGAAACATAGGACTGTAGATGATGTG---AAAGAAAGCACTGAATCACGTGGGGTTGATAACATGACTCCAGAAAGCTCAATTTCTTATTCTCCAGTACTAGTAGGGGAAAATGGCCTATGTTTTAAG------------GGCAATGAACTTTCTGTTACTGACTCCCAATTGAATAGTTTTCTTCAAGGTTATCAAACACAAGAAGCTATGAAACCAGTTATACCTCTGGTTCCCCCAAAGAGAACTCCTACTGATATAGAAGTAGAATGTCTGGAAGTTCATGACACAAGTTTGAATTTGAGTGGGAGTTTACTGTTTGACAGTTTCAGTGAAGACTACCTCTTAAAAGAACAACCGTCTGATGTACAAGCAAAAGAATGC---CTT---CCTTCTGAAAAAACTTCAGTCCATTTCAGTGATTCTATATGTCTGCAACCAGGGGGCCCAATTAAAAAATCAGATATGAGTGAGAATCAAGAT---AATCAGCAGCCATTGTCTTGTTTCAGTGATGAGTCTATTTTATTTTCAGAAATGGATTCTGCTCAGATGGTTGAAGCTTTGGACAATGTAGATGTACTTCCTATCCAAGAAAAACATAATGCTGCAGTATCTCTTAGAGAATTAGAACTGAGTGATCCATTGATTGTGGGTAATGGTTATCCCCAAAGAGAAGTAATTGGAGCAGATAAAGAT---GAAAGGTCTCAAAAATCCAAATTAACTGGGGCAAAGCAAGATAATTCATTCACATGGTCAGGAGCATCATTTGATATAAGTCCAGGACTGCAAAGGATTTTAGATAATGTGTCCAGTCCTCTAGAAAATGAAAAGCTA------AAATTAACCACTACAGACTTGTCTGGTTTG------AAAGGAAAAAATACAGAGGTAAATGACAAACAAGAAGTCATTTCAAATTTGGAGCCAAATCAAGTGCAAGGAACTCCTTTTTCCCTTAATAATGCAGTAAAAGAC---AATTTTGAGGCACTAGAGAACAAGGTCATTCATGGTAAAACC---TCTCTCTTGCTGTGTAAAAAAAACCATATAGTTGATGATAATGGACTCATTCCTCCTACACCCATTCCACTA------------TCTGCTTCTAAGCTGGCACTACCAGATACTCTTGGAACATCTTCTGTAAAACTTTGGAAAAGT---AGTGGTGTTTCACAAGTTGGTGGAAGTTACTCATCTGGCTCACCTACAGATAATATAAACCAAGATTTAAGTCCAGAGAGTAGAAATGGTTTCAAAGAC---AACATTCCTATTAGAGATATGAGTTTTCCCCTGCAGTTGTCACAGAATGGGTTGCAATTAACTCCAGCCTCATGCAGTTCAGAAAGTTTGGCCATAATCGATGTAGCAAGTGACCAAACTCTCTTTCAAACATTTGTGAAGGAGTGGCAGAGCAAAACTCGATTTTCCATCTCACTGGCTTGTGAAAAGATCAGTAATTTGACATCTTCTAAAAATGCTACTATTGGTGGTAGATTTAGGCAAGTTAGTTCCCCTCAGGAAGCCCCTGTTAGAAATGATGGATTTCCCATTAAAGGTTGTGATGACATTTTGGTGGTTGGACTAGCAATATGTTGGGGTGGAAGAGATGCCTACTATTTTTCATTGCAGAAGGAGCAAAAG---CATTCTGAAATTAGTGCCAGTTTGGCACCCCCATCTCTGGATCCAAGCCTGACTGTGAAAGAGAGAATGTGGCACCTTCAATCTTGCCTTCAAAAGGAATCTGATAAAGAACGTTCTGTTATCATCTATGACTTCATCCAGAGCTATAAAACTCTTCTTCTGTCATGTGGTATCTCCCTGGAACAAAGTTATGAGGATCCTAAGGTGGCATGCTGGTTACTAGATCCAGATTCCAAGGAGCCGACTCTTCACAGCATAGTTTCCTGTTTTATTCCTCATGAACTTCCACTCCTGGAAGAGATAGAGACTGGCCAAGGAATTCAAAGTCTAGGGCTGAATGTCAACACTGAGCATTCTGGGAGATACAGAGCATGTGTAGAATGTATTCTCATTTTCAGTTCTATGAATCAACTCAATTCTTTGTTGAAGAAGGAAAACCTTCAAGATGTTTTTTGTAAAGTGGAAATGCCCTCCCAGTACTGCTTGGCCTTGCTAGAACTGAATGGAATCGGCTTTAGTACTGCAGAATGTGAAAGCCAGAAACACATAATGCAAGCCAAACTGGATGCAATTGAGACTCAGGCCTATCAACTGGCTGGCCATAGTTTTTCCTTCACCAGTTCAGATGACATCGCTGAGGTT---TTGTTTTTGGAATTGAAGTTGCCACCAAATGGAGAGAGAAAAAACCAAGGCAGCAAGAAAACTTTGGGTTCTACCAGAAGAGGGAATGACAGTGGATGGAAGCAAAGGCTGGGAAAACAGTTCAGCACTAGTAAGGACATTTTAAATAAATTAAAGGCACTACATCCTTTACCAGGCTTGATATTAGAGTGGAGAAGAATCACTAATGCTATTACCAAAGTGGTCTTTCCCCTGCAGCGGGAAAAACGTTTGAATCCTTTTCTTGGAATGGAAAGAATCTATCCTGTATCACAATCACACACTGCTACAGGACGAATAAGCTTTATAGAACCAAATATTCAGAATGTACCAAGAGATTTTGAGATCAAAATGCCAACACTAGTAGAGGAAAGTCCACCTTCCCAAGTCCTAGGCAAAGGCCTACTGCCTATG---GACAGAGGAGGAAAA---AAGAAGGACTGTGGCCTGAACCGAGGGCACCAGGCACAGATGGAGGAGAGAGCCTCAGACAGAGGAATGCCGTTTTCCGTTAGCATGAGACATGCCTTTGTGCCTTTTCCAGGTGGTTTAATATTAGCTGCTGATTACTCTCAACTTGAGCTGAGAATCTTGGCTCATTTATCCCGTGATCATCGTCTCATTCAAGTACTAAACACTGGAGCTGATGTTTTCAGGAGTATTGCAGCTGAGTGGAAGATGATTGAGCTAGAGTCTGTCGGAGATGATCTGAGGCAACAAGCAAAGCAGATTTGCTATGGAATCATTTATGGAATGGGAGCTAAATCTTTGGGAGAGCAGATGGGTATTAAAGAAAATGATGCTGCTTGCTACATTGACTCCTTCAAATCCAGATACACTGGGATTAATCATTTTATGAGAGAGACTGTGAAGAATTGTAAAAGAGATGGATTTGTTCAGACCATTTCGGGAAGGCGTAGATATTTACCAGGAATCAAGGACAACAACCCTTACCATAAAGCTCATGCTGAGCGTCAGGCTATCAATACAACAGTTCAAGGTTCGGCGGCTGATATCGTCAAAATAGCCACAGTTAATATTCAGAAGCAATTAGAGACCTTCCACTCAACTTTCAAGTCTCATGGTCATCGGGAGGGTATGCTCCAAAGTGACAGAGCA---GGATTCTTACCAAAGAGAAAATTGCAAGGAATGTTTTGCCCAATCAGAGGAGCCTTCTTCATCCTTCAACTCCATGATGAACTCTTATATGAAGTGGCAGAAGAGGATGTTGTTCAGGTAGCTCAGATCGTCAAGAATGAAATGGAAAGTGCCGTAAAACTCTCTGTGAACCTGAAAGTGAAAGTGAAGATAGGTGCCAGCTGGGGGGATTTGAAGGACTTTGATGTG---
>speTri2
ATGAATCTTCTTCATCGGAGTGGAAAACGGCGGCGA---------TCAGATTCAGATTCATTCTCGGGAAGCGGC---GGC---------GACAGCGGTTTCAGCCCC---------------------------CAGCTCCTGTCTGGGCCGGTGCTGAGTCCACCCCCGGGCTTGGGACGCAGCCTGAAG------------------GCCGCAGGTGCA------GGGGTATGCAAGCAAACAGACCTGGATGACCAAGTAGACAAGCTGCTATTGGCAAATTGGGGACTTCCTAAAGCAGTTCTGGAGAAATATCACAGTTTTGGTGTAAAAAAAATGTTTGAATGGCAGGCAGAGTGCCTTTTGCTTGGACAAGTCTTGGAAGGAAAGAATTTAGTTTATTCAGCTCCTACAAGTGCGGGGAAGACTCTTGTTGCAGAATTGCTCATTTTGAAGCGGGTTTTGGAAATGCGAAAGAAAGCTTTGTTTATTCTCCCCTTTGTTTCTGTGGCTAAAGAGAAGAAGTACTATCTCCAG---AGCCTGTTTCAGGAAGTAGGAATAAAAGTTGATGGGTACATGGGCAGTACCTCTCCAACAGGGCATTTCTCTTCCTTGGATATTGCTGTCTGCACAATTGAGAGAGCCAATGGTCTTATCAATCGCCTCATAGAGGAGAATAAGATGGATCTACTGGGAATGGTGGTTGTGGATGAGTTACATATGTTGGGAGACTCTCACCGAGGATATTTGCTGGAACTTTTGCTGACCAAGATTTGCTATATTACTCAGAAATCAGCATCTAGCCAGGCAGATTTAGCCAGTCCTCTGTCTAATGCTGTACAGATTGTTGGAATGAGTGCTACTCTTCCTAATTTGGAGCTTGTGGCTTCCTGGTTGAATGCTGAACTCTATCATACTGACTTTCGCCCTGTACCACTTTTGGAGTCAGTAAAAATTGGAAATTCCATATATGACTCTTCAATGAAGCTTGTGAGGGAATTTCAGCCCATGCTACAAGTGAAGGGTGATGAAGACCATGTTGTTAGTTTGTGTTATGAGATCGTTCGTGATAACCATTCAGTATTACTTTTTTGTCCATCAAAAAAATGGTGTGAGAAACTGGCAGATATCATTGCCCGAGAGTTTTATAATCTACATCATCAAGCTGAGGGATTGGTAAAACCATCTGAATTTCCACCAGTGGTTCTGGAACAAAAAGCCCTCCTGGAAGTAATGGATCAGTTAAAACGTTCACCTTCAGGACTGGACTTTGTATTACAGAACACTGTCCCATGGGGAGTAGCATTTCATCATGCAGGGCTTACTTTTGAGGAGAGGGATATCATTGAAGGAGCCTTTCGTCAAGGTTTCATTCGAGTCTTGGCAGCAACTTCTACTCTTTCTTCTGGGGTGAATTTACCTGCACGTCGTGTGATTATTCGGACTCCTATTTTCAGTGGTCGACCTCTAGATATTCTTACTTACAAGCAGATGGTTGGTCGTGCTGGCAGGAAAGGAGTTGATACAATGGGTGAGAGTATCTTAGTTTGTAAGAACTCTGAGAAATCAAAGGGCATAGCTCTACTTCAGGGATCTCTAAAACCTGTTCGCAGCTGTCTGCAAAGACGAGAAGGAGAAGAAGTAACTGCCAGTATGATACGAGCTATTCTGGAGATAATAGTTGGTGGTGTGGCAAGTACATCAAAAGATATGCAGATGTATGCTTCTTGTACATTTTTGGCTGCGAGTATTAAAGAAGGGAGGCAGGGAATTCAGAGAAATCAAGATTCTGTCCAACTTGGAGCAATCGAGGCCTGTGTGATGTGGCTTCTAGAAAATGAATTCATCCAGATTACAGAAGACAGTGATGGAACAGAAGGAAAGGTGTATCGTCCAACACATCTTGGTTCTGCTACCCTTTCTTCATCACTTTCTCCAACTGATACCTTAGATATTTTTGCTGACCTCCAAAGAGCAATGAAGGGTTTTGTTTTAGAGAATGATCTTCATATTGTCTATCTGGTGACACCTATGTTTGAAGATTGGACTACTATTGATTGGTATCGATTTTTTTGTTTATGGGAAAAGTTGCCAACTTCTATGAAAAGGGTGGCAGAGCTAGTAGGAGTTGAAGAAGGATTCTTAGCTCGCTGTGTGAAAGGCAAAGTTGAAGCCAGAACTGAAAAACAGCACCGCCAAATGGCCATCCATAAAAGGTTTTTCACCAGTCTTGTGCTACTAGACTTAATCAGTGAAATTCCTTTAAAGGAAATAAATCAGAAATATGGATGCAATCGTGGACAAATTCAATCTTTGCAACAGTCAGCTGCTATTTATGCAGGGATGATAACAGTATTTTCCAACCGTCTGGGCTGGCACAACATGGAACTACTACTTTCCCAGTTTCAGAAACGTCTCACGTTCGGCATCCAGAGGGAGCTGTGTGACCTGATTCGAGTATCCTTGCTCAATGCGCAGCGGGCCAGGTTCCTCTATGCTGCTGGCTTTCTTTCTGTGGCAGATCTTGCTAGAGCAGATGTTGCTGAGGTGGAGGTGGCTCTTAAAAATGCTGTGCCTTTCAAAAGTGCCCGAAAAGCAGTGGATGAGGAAGAGGAAGCAGTTGAAGAACGTCGGAATATGCGAACTATTTGGGTGACTGGCAGAAAAGGTTTAACTGAAAGGGAAGCAGCAGCCCTTATAGTAGAAGAAGCCAAAATGATTCTGCATCAGGACTTAGTTGAAATGGGAGTGCAATGGGATCCTCACTCCCCTTTAAGTTCTGGTACAAATTCACTGTCCAGA---------------------AGTGAGTCAGAA---CAGGAACACACGTTGATAACCCAAACTACAAGTTCTCATAAAAGA------------------TTA---ACATCAAAGAACAAAAGTAATATAAGA---TTTAGTGATTCTTATATTAAGCAT------TCACCTGATATAGTGCAA---GATTTAGATAAAACTAGAGAG---CATACAAGTTCCTTTCATTGTAACTCCCAGGATGGCAATCAGGAACATCAGAGATATTCCATTTCCAGAGCAAGAAAGCGGGCTTCTTTGGGCATACATAAAAAGAGGCTGAGAACATCTCTAAACAAAGGAAAATCAGGCACTAGAAAAGTTGTTCAGACTTTCTCATTAGAGAAAACAAAAAAAGCAGCTTTGAATTTCAGTTCAGAAGAGATGAACACAGGCTTTCAATCTTGGAATAATAGA---AAGCATCAAAAACAGTCCACGGATGGTAGTCAGGTGAAAGACTCTGGGCAG------CGTGGAATTGATTTGAAAGGGCAGACTATGTTTAGTCCTGATGTTTGTGAAGAACCATTT---ACTGTGGATGAGAAGAATATAGAATTTAGAAGTCCACAGCCATTTGCC---AAAAATGTACCTTTTTACACTAAGGGAAATTATAACAAAACATCATTGCTGTTACAAACAGAGCAAAGCTGTTTAAAGAAAAGAACAACAACTAATGATATTCTGGAGAAATGCTCTGTCATAGGATCCCAAAGCAAAACCATGACTTGTCAAGCTACTAGTGTGGTTAGTAAAAATGGAAGAGGATCAGCAGTTGTTGAAACAGAAAAAATAAACACAGTG---CTG---ATACAAAATGATTTAAAAAATCAGAATGTTTCTGTGGTATATCATGATAGTCATCCAGTTAATCAGGGCCTGGAAAAGCAA---CATGATAAGCCAACAGACACTAACATCAAACAGAAAGAAATAATACAGAGAAAAATGCCCTGTGAGGTA---GTCAGTAGTTATATGCATAAAGAGCCAGTTGTT---ACTGCGATCACATGTGAAAGTATAAAGTTTAATAGTAAGGAAAATAAGCCAAATCATTTT---CAGGCATTAGGAGATAATGTACACAGAAGTGGGGTAACCCCTGGAATATTTCAGTCAATGAGAACATTTGGTAAATCAGGAGGCCAGCATGAGAATTTTCTAAATTCTTCTAGCAGAAAAGAAAAAACAAATGCTTATGTAACAAACAAAACTGAAAATAATTGTGTTTCTGACTTAGGTTTAGTC------TGTGATTTTGAAGATAGTTTCTATTTGGATACTCAGTCAGAGAAAATAATTCAACAGATGGCAACTGAAAATGCCAAACCA---GGAGCAAAAGACACC---AACCTGGCAGCAGGGACAATACAGAAGAGTGTAGAAAAACAGGATCTG---AACCCTTTCCACAGTGAGTCTCATATTTCT------GGTGAACAGCATTCCCCAGGAGTCACTAACCAAGAGAGGTTGGACCTGAAGACCACAGAAACTGTG---AAACAGAGCACTGAACAAGAG---GTCGATAGTCTGACTCCAGAAAGCCTGGTTTTTCATTCTCCAATTCTATTGGAGGAAAATAGCCCTTGCTTTAAA------------GGGAATGAACTTTCTGTTACTGACTCACAATTAAATAGTTTTCTTCAAGGTTATCAAACGCAAGAAATGGTAAAACCAGTCACACCTGTGGTTCCTTGGAAGAGCTCTCCCACTGATACTGAGGGAGAATGTCTGCCTGGTCCTGAGATAAGTTTGAATATGAGTGATAGTTTACTGTTTGACAGTTTTAGTGAAGACTTCCTAGTAAAAGAACAACCACTTGATGTACAAATGAAAGAACCC---CCT---CCTCCTGAAATAACATCAAACCATTTCAGTGATTCTGTTTGTATACAA---GAGGACCCAGTGAAAATATCCAATGTGAATGAGCATCAAGGC---ATTTTGCAGCAGTTGACCTGTGTCAATGATGAATCTATTATGTTTTCAGAAGTGGATTCTGTTCAGATGGTTGAAGCTTTGGATAATGTAGATATATTTCCTGTCCAAGAGAAATGTAATTCTGTGGTATCTCTTAAAGCATTAGGTAGAAGTGATTCAGTGATTGTGAATAATGGACATCTGCATGGAGAAGTAATTGGAGGAGATGAAGATGATGAAAAGGCTTCAAAGTCCAGATTAACTGGGACACGGCAAAATAATTCATTCGGATGGTCAGGGGCATCAATTGACTTAAGTCCAGAATTACAAAGGATTTTAGATAAAGTTTCCAGTCCTCTGGAAAATGAGAAGCCA------AAATTAACAACTATAAACTTGTCTAGTTTA------AAAGGTAAAAATACAGAGTTACATGAGAGGAAAGAAGTGATTTTAAATTTGGAAACAAATCAAGTACAGGCAATTTCAATTTTCCCTAATAATGAAGTAAAAAGC---AAGATTGAGGCATTAACGAGCAGTGCCAAACATGGTGAAACCTCATTCCACTTGCCTTGTAAAGAGGGCTTGATAGCTGATGATAATGGTCTCATTCCTCCTACACCCATTCCAGCA------------TCTGCTTCTAAGCTGGTATTTCCAGAAATGCTTGGAGCATCT---GTAAAAGTTCAGAAAACA---AGTAACGTTTTACAGCCTGGTGAAGATTGCACATTTGGCTCAACTTTAGATAATAAAAAGCAAGATTTAATGTTAGAGAATAGAAACAATTTCCAGGAG---GACAATCTTGTTAGAGACACAAGTTTTTCCCTGCAGTTGTCACAGGATGGATTACAGTTAACTCCAGCCTCGTGCAGTTCAGAAAGTCTGGCCATCATAGATGTAGCAAGTGACCAAACTCTCTTTCAAACATTCATTAAGGAGTGGCAGTGCAAAAAGCGATTTTCCATCTCACTGGCTTGTGAAAAGATTAGAAGTTTGACATCTTCTAAAACTGCTACTATTGGTGGTAGGTTTAAGAAAGTTAGCTCACTTCAGGAAACACCTATTAGAGAGGATGGATTTCCCCTTCAGGGCTCTGATGACATCCTGGTGGTTGGACTGGCAGTATGCTGGGGTGGAAGGGATGCCTATTATGTCTCATTGCAGAAGGAACAACAG---TATTCTGAGATTAGTGCCAGTTTGGTACCACCTTCTCTGGATCCAGGCCTGACTGTGAAAGACAGGATGTGGCATCTTCAGTCATGCTTGCAGAAGGAGTCTGATAAGGAACGTTCTGTCATCATCTATGATTTCATCCAGATCTATAAGATTCTTCTTCGGTCATGTGGCATCTCTCTGGAACAAAGTTATGAAGACCCTAAGGTGGCATGCTGGCTACTAGATCCAGATTCAAAGGAACCAACTCTTCATAGCATAGTTACCAGTTTTCTTCCTCATGAGCTCCCACTCCTAGAAGGATTGGAGACAGGCCAAGGAATTCAAAGCCTGGGGCTGAATGTCAACACTGAGCATTCTGGGCGGTACAGAGCGTCTATAGAGTCCATTCTCACTTTCAGTTCCATGAATCAACTCAATTCTTTGTTGCAGAAGGAAAACCTTCAAGATATTTTCTGTAAAGTAGAAATGCCTTCTCAATACTGCTTAGCTTTGCTGGAACTCAATGGAATTGGCTTTAGTACTGCAGAATGTGAAAGTCAGAAACATATCATGCAAGCCAAGCTGGATGCAATTGAGACTCAGGCCTATCAACTAGTCGGCCACAGCTTTTCCTTCACCAGTGCGGATGACATTGCCGAGGTT---TTATTTTTGGAATTGAAGTTGCCACCAAATGGAGAAATGAAAAGCCAAGGCAGCAAGAAAACTTTGGGTTCTACCAGAAGGGGGCATGACGGTGGACGAAAGTTAAGGCTGGGGAGAAGATTCAGCACTAGTAAGGATGTTTTAAATAAATTAAAGGCACTACATCCTTTACCAGGCTTGATATTAGAGTGGAGAAGAATCACTAATGCTATTACCAAAGTGGTCTTTCCCCTACAGCGGGAAAAGCGTCTGAATCCTTTTCTTGGAATGGAAAGAATCTATCCTGTATCACAGTCACACACAGCTACAGGACGAATAACTTTTACAGAACCAAATATCCAGAACGTGCCAAGAGACTTTGAGATCAAAATGCCAACACTAGTAGAGGAAAGCCCTCCTTCCCAGGCCCCAGGGAAAAGCCTGCTTCTCACC---GGCAGAGGACAAAAT---AAGAAGAGTTGCGTCCCAAACCCTGGACACCAGGCACCGATGGGTGAGAAAGCTGCAGACAGAGGGATGCCGTTTGCGGTGAGCATGCGCCATGCCTTCATCCCTTTTCCAGGTGGCTTAATATTGGCTGCTGATTATTCTCAGCTTGAACTGAGAATCTTGGCTCATTTATCTCAAGATTATCGTCTCATTCATGTGTTAAACACTGGAGCTGATGTTTTCAGGAGCATCGCAGCAGAATGGAAGATGATGGACCCACAGTCTGTTGGAGATGATCTGAGGCAACAAGCCAAACAGATTTGCTATGGAATCATTTATGGGATGGGAGCTAAATCTTTAGGAGAGCAGATGGGCATTAAAGAAGAAGATGCTGCTTGCTATATTGATTCCTTCAAGTCCAGGTACACAGGGATTAATCATTTCATGAAAGAGACAGTGAAGAATTGTAAAAGAGATGGCTTTGTTCAGACCATTTTGGGAAGGCGAAGGTACTTGCCAGGAATCAAAGACAACAACCCTTATCATAAAGCTCATGCTGAGCGTCAAGCCATCAACACTACAGTCCAAGGATCAGCGGCTGATATAGTCAAAATAGCCACAGTTAACATTCAGAAGCAACTAGAGACCCTCCATTCAACCTTCAAGTCCCATGGCCATCGGGAGGGTAAGCTCCAAATCAATAGAACA---GGATTGTTACCAAAGAGAAAACTGCAAGGGATGTTCTGCCAGAACAGAGGAGGCTTCTTCATCCTTCAACTTCATGATGAACTGTTATATGAAGTGGCAGAAGAGGATGTTGTTCAGGTAGCTCAGATCGTCAAGAAGGAAATGGAGAGTGCCATAAAGCTTTCTGTGAAATTGAAAGTGAAAGTGAAAATAGGTGCTAGCTGGGGAGAGCTGAAGGACTTTGATATA---
>dasNov3
ATGAGTCTTCAGCGCCAGAGTGGGAAACGGCGGCGT---TCAGCATCGGGCTCAGACTCC---TCGGGAAGCTGC---GGT---------GACAGCAGTGACAGCCGC---------------------------CAGTTGCCCTCGGGGCCTGTGCTGAGCCCGCCCCCGGGCCTGGGTCGGAGCCTAAAG------------------GCCGCTGCAGCA------GGGGAATGCAAGCAGACAGTCCCTGATGATCAGACAGACAAACTGCTTTTGGCAAATTGGGGACTTCCTGAAGCAGTGCTGGAAAAATATCACAGTTTTGGGGTACAAAAGATGTTTGAATGGCAGGCAGAGTGCCTTTTGCTTGGACAAGTCCTGGAAGGAAAGAATTTAGTCTATTCAGCTCCTACAAGTGCTGGGAAGACTCTTGTTGCTGAATTACTTATTTTGAAGCGTGTTTTGGAAATGCGGAAGAAAGCTTTGTTTATTCTACCCTTTGTCTCTGTGGCTAAAGAGAAAAAATACTATCTCTTTTTTAGCCTGTTTCAGGAGGTAGGAATAAAAGTAGATGGGTATATGGGCAGTACCTCTCCAGCAGGGCATTTCTCCTCCTTGGATATTGCTGTCTGCACAGTTGAGAGAGCCAATGGTCTGATCAATCGCCTCATTGAGGAAAAAAGGATGGATCTGTTAGGAATGGTGGTTGTGGATGAACTGCATATGCTGGGAGACTCTCACCGAGGGTATCTGCTGGAGCTTTTGCTGACCAAGATTCGCTATATAACTCAGAAATCAGCATCTAGCCAGGCAGATCTAGTCAATCCTCTATCTAATGTTGTGCAGATTGTTGGCATGAGTGCTACTCTTCCTAATTTGGAGCTAATAGCTTCCTGGTTGAATGCTGAGCTCTATCACACTGACTTTCGCCCTGTACCGCTTTTGGAATCAGTAAAAATCGGAAATTCCATATATGACTCTTCAATGAAACTTGTGAGGGAATTTCAGCCTATGCTACAAGTTAAGGGAGATGAGGACAATGTTGTTAGTTTATGTTATGAGACCGTTCGTGATGGCCATTCAGTATTGCTTTTCTGTCCATCAAAGAAATGGTGTGAGAAGCTGGCAGATATCATTGCCCGAGAGTTTTATAATCTACATCATCAAGCTGAGGGACTGGTTAAACCATCTGAAATTCCACCAGTGGTTCTGGACCAAAAGGGCCTCTTGGAAGTGATGGATCAGTTAAAACGTTTGCCTTCAGGACTGGACTCTGTATTACAAAAAACTGTACCATGGGGAGTAGCTTTTCATCATGCAGGTCTTACTTTTGAGGAGAGAGATATCATTGAAGGAGCCTTCCGTCAAGGCTTCATACGGGTCTTGGCAGCAACTTCTACTCTTTCATCTGGGGTGAATTTACCTGCACGTCGTGTAATTATTCGGACTCCTGTTTTAAGTGGTCGACTTCTAAATATTCTTACTTACAAACAGATGGTTGGTCGTGCTGGGAGGAAAGGAGTAGACACAGTAGGTGAGAGTATCTTAGTTTGTAAGAACTCTGAGAAATCAAAAGGCGTAGCTCTACTTCAAGGATCTCTAAAACCTGTTTGCAGCTGTCTGCAAAGACAAGATGGAGAAGAAGTAACTGTCAGCATGATACGAGCTATTCTGGAGATAGTAGTTGGTGGAGTGGCAAATACTTCGCAAGATATGCAGACTTATGCTTCTTGTACATTTTTGGCTGCAAGTATGAAAAAAGGGAAGCAGAGAATTCAAAGAAATCAAGATTCTGTTCAACTTGGAGAAATTGAGGCCTGTTTGATATGGCTACTGGAAAATGAATTCATCCAGATTATAGAAGCTAGTGATGGAAAACAAGGAAAGGTGTATCATCCAACACATCTTGGTTCAGCTACTCTTTCTTCTTCACTTTCTCCAACTGATACCTTAGATATTTTTGCTGACCTCCAAAGAGCGATGAAAGGCTTTGTTTTAGAAAATGACTTGCATATCGTCTATCTGGTTACACCTATGTTTGAAGATTGGACAACTATTGATTGGTACCGATTTTTCTGTTTATGGGAGAAATTGCCAAGCTCTATGAAACGGGTGGCAGAGCTAGTGGGAGTTGAAGAAGGGTTCTTGGCTCATTGTGTGAAAGGAAAAGTAATAGCCAAAACTGAGAGGCAACACCGACAGATGGCCATTCACAAAAGGTTTTTCACTAGTCTTGTGCTATTAGATTTAATCAGTGAAGTTCCCTTAAAGGAAATTAACCAGAAATATGGATGCAACCGTGGACAGATTCAATCTTTGCAACAGTCAGCTGCTGTTTATGCAGGGATGATTACTGTATTTTCCAACCGCCTGGGCTGGCACAATATGGAACTACTGCTTTCCCAATTTCAGAAGCGTCTTACATTCGGCATTCAGAGAGAACTGTGTGACCTGGTCCGGGTGTCCTTACTTAATGCACAGCGCGCCAGGTTCCTCTATGCTTCTGGCTTTCTTACTGTGGCAGATCTTGCCAGAGCAGATATTGCTGAGGTGGAAGCTGTTCTGAAAAATGCTGTTCCTTTCAAAAGTTCCCGAAAGGCAGTGGATGAGGAAGAGGAAGTAGTTGAAGAACGTCGGAATATGCGAACTATTTGGGTAGCTGGCAGAAAAGGCTTAACTGAAAGGGAAGCAGCAACCCTTATAGTAGAAGAAGCCAAAATGATTCTGCAGCAGGACTTAGTTGAAATGGGAGTGCAGTGGAATCCATATTCTCCTTTAAATTCTGATACACATTCATTGGGTAGT---------------------AATGAATCAGAATTAAAGGAACATACATTTATATCACAAACTACAAGTTCTTGTAGGAGA------------------TTAGCAACATTAAAGAAAAAAAGAAACATAACA---ATTAGTAATTCTTCTTTTAAGCAT------TCATTAAATACATTGCAA---GATTTAGATAAAAGTAGAGAG---AATATAAGTTCCTCTTAC---AAACTCCAGGATGGTAATCAAGAACGTCAGGTACATTCAATTTCTAGAGCAAGAAAACAGTCTTCTTCGAACATAAATAAAGAGAAATTAGGAGCCTCTCTGAATGAGGGAAAAACAAGCAGTAAGAAAATTGTTCAAACTTTCTCTTCTGAGAAAACAAAAAAAGAAAGTTTGAATTTTAATTCAAAAAAGATGAATATAACTTTTCAATCATGGAAATGTAGT---AAGCCTCTAAATCAATCCAGGAAGAGTAGTCCTTTGAAAGACTCTGGAATG------TTTAGAACTGATTTACAAGAACTGAGTATGTCTAATGCTATTCCTTGTAAAGACCCATTC---ACCTTAAATCAGAAGAGTATGGAATTTAGAAGTCCAGAATCATGTGCT---AAACATGTATCTCTCTGTGCTGACAGAAAATGTAATAAGACATCATTC---TCACAAACAGAACAAAATTGCTCAAAGAAAAGAAAAATACCTAGTGATATTTTTGTGGAACATTTTATCACTGGATCCCAGAGTAAAAAAGTGACTTGTCAAGCTACTAGTATAGTTAATGAAAATGGAAAAACATTAGCTGTTGTTGAGGCAGAAAAAATAGACAGTGTA---CTG---ATACAAAATGACTTGAAAAGCCAGAATGTTTTTGTGAAACACCAGGATAACTATACAATTAACCAGTGCACTGAAAAGCAA---GCTGATAAACAGATAAACACCTATTCCAAACAGAAAAAAGTAATAGAGAAACAAATGCCCCATGAGACA---GTCAATAGTTATGTTAATAGAGATTCAAACGTT---GCTACTGTCAAACGGGAAAGTATAAAGCTTAATGCTGAGGGAAATAAATCAAATAATTTT---CAGGCATTAGAAGATAACATAAGCAACCCTGAGATAAACCATGGAATATTTCTACCGACTGGAACATTTGGTAAAGCAGGAGGCCAGGATAAGAATTTTCTTAATACCTCTAGAATACAAGAAAAAACAGATGCTTATGTAGCAAACAAAACTAAAAATAAT---ATTTCTGGCTTAAGTTTAGTC---TTCTGTGATTCTGAAGACAGTTTCTATCTCGATACTGAGTCAGAAAAAATAATACAACAGATGGGAACTGAAAATGCCAAACAAGAAGAAGCAAAGGACGTG---AACCTGGCATCAGGGGTAATGCAGAAGAGCCTAGAAAAACCAAGCTTCATTGACTCTATTCAGAATGAATTTCATGTTACTTTTCCTAATGAATGGCATTCTCTAGGAGTGACAAATAGAAATCATTTGGAACTTAAAACTGTAGATATTAAG---AAACAAAATGCTGATTCACATGGGGTTGATTTCCAGACTCTAGAAAGTTCAAATTTTCATTCTCCAATACTACTGGGGGACAATGTGCCTTGTTTTAAA------------AGGAATGAACTTTCTGTTACTGACTCCCAATTAAATAGTTTTCTTCAAGGTTACCAAACACAAGAAACTGTGAAACCAGTCATACCTTTGGTTCCTCAAAAGAGAACTCCCCCTGGTGAAGAAGAAGAATGTCTGCCAGTTCCTGAAACAAGTTTGAATATGAGTGACAGTTTACTATTTGATAGTTTCAGTGAAGACTGCTTAGTAAAAGAGCAACCACCTGATGTACAAGTGAAAGAACCC---TTT---CCGTCTGAAATAATGCCAAACCAATTCAGTGATTCTCTGTGTCTATATCTAGAAGATTCAATTAAAAAATCAGATTTGAGTGAGAATCAAGAT---ACCCAGCTGCGGCTGACATCCTTCAGTGATGAATCTATTATATTTTCAGAAATGGATGCTGTTCAGAGGGTTGAGAACTTGGACAATTTATGTATGTTTCCTGTCCAAGAGAAACATGATACTGCAGTATCTTTTAGATCATTAGAACTAAATAATCCAGGGACTTTAGGTAATGATCACCCCAGCATAGAAGTAACTGGAAGAGATCAAGAT---GAAAGGGCTCAAATATCCAAATTAACTGGAGCAAGGCAAAATCATTCATTCATATGGTCAGGAGACTCATTTGATTTAAGTCCGGGACTGCAAAGGATTTTAGATAAAGTATCCAGTCCTTTAGAAAATGAAAATCCA------AAATTAAGGACTACAAACCTGCCTAGTTTG------AAGGGAAAAAATACAGAGTTAAATGAGAAAAAAGAACTAAATTCAAATTTGGAACCAAATAAAGTGGAGGAAATTTCAGTTTTCCCTAAAACTGAAATAAAAAAC---AAGATTGAGACCCTAGAGAACAAAGCCATTTGTGATGAAGCCTCATCCCTCTTACCCTGTCAAGAAAGCTGTGTAGTTGACAATAATGGTCTTATTCCTCCTACACCCATTGTAGCA------------TCTGCTTCTAAACTTGCATTTCCAGGGATTCTTAGAACATCTTCCGTGCAACTTCAGAAAACC---AGTAGTGTTTTCCAATCTGGTGAAAGTTTTCCATTTGGATCACCTTCAGATATTGAAAACTATGATTTAAATCTAGAGAGTGAAAATGGTTTCAGAGAA---GACAGTACTATTAGAGGCACAAGTTTTTCACTGCCAGTGACACAGGATGAATCACAGTTAACTCCAGCTTCATGCAGTTCAGAAACTTTGACCATAATTGATGTAGCAAGTGACAAAACCCTCTTTCAAACATTCATTAAGGAGTGGCAGTGCAAAAAGCGATTTTCAATCTCACTGGCTTGTGAAAAGATCAGTAGTTGGACATCTTCTAAAACTGATGCTATTGGTGGGAGGTTTAAGCAAGTTAGTTCATCACAGGAAAGCCCTATTAGA---GACGGATTTTCCATTAAAGGTTGTGATGACATCTTGGTGGTTGGACTGGCAGTATGCTGGGGTGGAAGGGATGCCTATTATTTTTCATTGCAGAAGGAACAAAGG---CATTCTGGAGTCAGTGCTAGTTTGGCACCACCTTCTCTGGATCCAAGCATGACTGTGAAAGAAAGGATGTGGCACCTTCAATCCTGCTTACAAAAGGAATCTGATAAAGAATGTTCCATTATCATCTATAACTTCATCCAGAGCTATAAAATTCTTCTCCTCTCTTGTGGCATCTCCCTGGAACAAAGTTATGAAGATCCAAAGGTGGCGTGCTGGTTACTAGATCCAGACTCTAAGGAGCCAACTCTTCACAGCATAGTTACCAGTTTTCTACCTCATGAGCTTCCACTCCTAGAGGGTTTGGAGACCGGCCGAGGAATTCAAAGTCTGGGGATGAATGTCAACACTGAGCACTCTGCACGATACAGAGCATCTGTAGAGTCTATTCTCATCTTCAATTCTATGAATCAACTCAATACTTTGTTGCAGAAGGAAAATCTTCAAGATGTTTTTCGTGAAGTGGAAATGCCTTCTCAGTATTGCTTGGCCTTGCTGGAACTAAATGGAATTGGCTTTAGTGCTGCAGAATGTGAAAGTCAGAAACACATAATGCAGGCCAAGCTGGATGCAATTGAGACTCAGGCCTATCAACTAGCTGGCCACAGTTTTTCCTTCACCAGTTCAGATGACATTGCTGAGGTT---TTATTTTTGGAATTGAAGTTGCCACCAAATGGAGAGGTGAAAAAACAAAGCAGCAAGAAAACTTTGGGTTCTACCAGAAGAGGGAAAGACAGTGGGCATAACCTGAGGCTGGGAAAACAGTTCAGCACTAGTAAGGATGTTTTAAATAAATTAAAGGCATTACATCCTTTACCAAGCTTGATATTAGAGTGGAGAAGAATTACTAATGCTATTACCAAAGTGGTCTTCCCCCTGCAGCGGGAAAAGCGTCTCAATCCTTTTCTTGGAATGGAAAGAATCTATCCAGTATCACAATCACACACTGCTACAGGACGAATAACCTTCACAGAACCAAATATTCAGAATATACCAAGAGATTTTGAGATCAAAATGCCAACACTTGTAGGGGAAAGCCCACCTTCTCAAGCCTTAGGCAAAGGCCTACTTCCCATG---GTCAGAGGAGGAAAT---AAAAAGGGTCATAACCTGAACCCTGGGCACCAGGCACAGATGGAGGAGGCAGCCTCAGACAGAGGAATGCCATTTTCCATTAGCATGCGACATGCCTTTGTGCCTTTCCCAGGTGGTTTGATATTAGCTGCTGATTACTCACAACTTGAACTGAGGATCTTGGCCCATTTATCACGTGATTGTCGTCTCATTCAAGTATTAAATAGTGGAGCTGATGTTTTCAGGAGCATTGCAGCAGAATGGAAGATGATTGAACCAGAGGCTGTTGGGGACAATCTGAGGCAACAAGCAAAGCAGATCTGCTATGGAATCATTTATGGAATGGGAGCTAAAACTCTAGGAGAGCAAATGGGCATTACAGAAAATGAGGCTGCTTGTTATATTGACTCCTTCAAATCCAGATACACAGGAATTAATCATTTCATGAAAGAGACATTGAAGAATTGTCAAAGAAATGGGTTTGTTCAGACCATTTTGAAAAGGCGTAGATATTTTCCAGGAATCAAAGACACCAGCCCTTACCATAAAGCTCACGCTGAGCGTCAAGCTATCAATACAACTGTCCAAGGATCTGCAGCTGATATTGTCAAGATTGCTACAGTTAACATTCAGAAGCAACTAGAGACCTTCCGTTCAACCTTCAAATCCCATGGTCATCGGGAGGGAATGCTGCAGTGTGACACAACA---GGAGTGTTATCAAAGAGAAGACTTCAAGGGATGTTTTGCCCAATCAGAGGAGGCTTCTTCATCCTTCAACTCCATGATGAACTCTTTTATGAAGTAGCAGAAGAAGATGTTGTTCAGGTAGCTCAGATTGTCAAGAATGAAATGGAAAATGCCATAAAACTGTCTGTGAAACTGAGAGTGAAGGTGAAAATAGGTGCCAGCTGGGGAGAGCTGAAGGATTTTGATGTG---
>oryCun2
ATGAATCTCCTGCGCCGGAGTGGGAAGCGGCGGCGT---------CCAGTCTCAGACTCGTTCTCGGCAAGCAGC---AGT---------GACAGCAGCGCCAGCCCC---------------------------CAGCTCCTCGCAGGGTCCGCGCTGAGCCCGCCACCGGGCCTGGGGCGCAGCCTGAAGGAACGGGCA---------------------------------TGCAAGCAGACACTGCCTGATGACCAACTAGACAAGCTGCTGTTGGCAAATTGGGGACTACCTACAGCGGTTCTGGAAAAATATGACAGTTTTGGTGTAAAAAAGATGTTTGAATGGCAGGCAGAGTGCCTTTTGCTTGGACAAGTCTTGGAAGGAAAGAATTTAGTTTATTCAGCTCCTACAAGTGCTGGGAAGACTCTCGTTGCAGAATTACTTATCTTGAAGCGGGTTTTAGAAATGCGGAAGAAAGCTTTGTTCATTCTTCCCTTCGTTTCTGTGGCTAAAGAGAAGAAATACTATCTCCAG---AGTCTGTTTCAGGAAGTAGGAATAAAAGTAGATGGTTACATGGGCAGTAGCTCTCCAGCAGGGCGCTTCTCTTCCTTGGATATTGCTGTCTGCACAATTGAGAGAGCCAATGGTCTGGTCAACCGCCTCATAGAGGAAGATAAGATGGATCTGTTAGGAATGGTGGTTGTGGATGAATTGCATATGCTAGGAGATTCTCACCGGGGGTATCTGTTGGAACTTCTGTTGACCAAGATTTGCTATATTACACAGAAATCAGCATCCTGCCGGGCAGGTTTAGCTAGTCCTTTGTCTAATGCTGTACAGATTGTTGGCATGAGCGCTACTCTTCCTAACTTGGAGCTTGTGGCTTCCTGGTTGAATGCGGAACTCTACCACACTGACTTCCGTCCTGTACCACTTTTGGAGTCAATAAAAATTGGCAATTCCATATATGACTCTTCAATGAAGCTTGTGAGGGAATTTCAACCCCTGCTACACGTGAAGGGCGATGAGGACCACATTGTTAGTTTATGTTATGAGACCATTCGTGATAACCATTCAGTATTACTTTTTTGTCCATCGAAAAAATGGTGTGAAAAGTTGGCTGATGTTGTTGCCCGAGAGTTTTATAATCTGCACCATCAAGTGGAGGAATTGGTAAAGCCACCTGAATTTCCACCTGTGATTCTGGAAAAAAAGGGCCTCCTGGAAGTGATAGATCAGTTAAAACGTTTGCCTTCAGGACTGGACTCTGTATTACAAAAAACTATACCATGGGGAGTCGCATTTCATCATGCAGGTCTTACTTTTGAGGAGAGGGATATCATTGAAGGAGCCTTCCGCCAAGGGCTCATTCGAGTCTTGGCAGCAACTTCCACTCTTTCTTCTGGAGTGAATTTGCCTGCACGCCGTGTCATTATTCGGACTCCTATTTTTGGTGGTCGAACTCTAGATATTCTTACTTACAAGCAAATGGTTGGTCGTGCTGGCAGGAAAGGAGTAGACACAGTAGGTGAGAGTATCTTAGTTTGTAAGAACTCTGAGAAATCAAAAGGCGTAGCTCTACTTCAGGGATCTCTCAAACCTGTTCGTAGCTGTCTGCGAAAACTAGAAGGAGAAGAAGTAACTGCCAGCATGGTTCGGGCTATTCTGGAGATTATAGTTGGCAGAGTGGCAAGTACATCACAAGATATGGAGACTTATGCATCTTGCACGTTTTTGGCTGCAAGTATGAAAGAAGGAAAGCAGGGAATTCAGAAAAATCAAGATTCTGGTCAACTTGGAGCAATTGAGGCCTGTGTGATGTGGCTGTTAGAAAATGAATTCATCCAGATTACAGAAGCCAGTGATGGAACAGAAGGAAAGATATATCATCCAACACAGCTGGGTTCGGCTACTCTTTCTTCTTCACTTTCTCCAACTGATACCTTAGATATTTTTGCTGACCTCCAAAGAGCAATGAAGGGTTTTGTTTTAGAGAATGACCTTCATATTGTTTATCTTGTTACACCTATGTTTGAAGATTGGACTACTATTGATTGGTATCGATTTTTCTGTTTATGGGAGAAGTTGCCAACTTCTATGAAAAGGGTGGCAGAGCTAGTAGGGGTTGAAGAAGGATTCTTGGCTCGCTGTGTGAAAGGAAAAGTAATAGCCAGAACTGAGAGACAGCATCGGCAGATGGCCATCCATAAAAGGTTTTTTACTAGTCTTGTGCTGTTGGATTTAATCAGTGAAGTTCCCTTAAAGGAAATTAACCAGAAATATGGATGCAATCGTGGACAGATTCAGTCTTTGCAACAGTCAGCTGCTGTTTATGCAGGGATGATTACAGTATTTTCCAACCGCCTGGGCTGGCACAACATGGAACTACTGCTTTCCCAATTTCAGAAGCGTCTCACGTTTGGCATCCAGAGGGAGCTGTGCGACCTTGTACGGATATCCTTGCTCAATGCGCAACGAGCCAGGTTCCTCTATGCTTCTGGCTTTCTCACTGTGGCAGATCTTGCTAGAGCAACTATTGCTGAGGTAGAGGTGGTCCTGAAAAATGCTGCACCTTTCAAAAGCACCCGAAAGGCAGTGGATGAGGAAGAGGAAGCAGTTGAAGAACGACGAAGTATGCGAACTATCTGGGTGACTGGCAGAAAAGGTTTAACTGAAGGAGAAGCAGCAGCCCTGATAGTGGAAGAAGCCAAAATGATTCTTCAGCAAGACCTGGTTGAAATAGGAATACATTGGGATCCATATTCCCCTTTAAGTCCTGGTATTCATTCATTGACCAGC---------------------AGTAAGTCGGAAGTAAAAGAACAAACTTTTACTTCCTATACTAAGAGTTCTTGTAAAAGG------------------TTA---ACATCAAGAAACAAAAGTAGTACAAAA---TTTAATGATTCTTATGTTAACCAAATACAGTCACCAAATACAGTGCAAAAAAATTTAGACAAAAGTAGAGTG---CATTCAAATTCCTTTTTTAGTAAGCTAGAGGATGGGAATCAAGAACGTGAGAGACAGTCCATTTGCAGAGCACGAAAACGGACATTTTTGGACAGAGATAAAGAAAAGCCAGAAATATCTTTGCATGAAGGACAAATAAGTTCTAAGGAAGATGTTCAGACTTTTTCATTTGAGAAAACCAGAAAAGCGGCTTTGAATTTAAGTTCAGAAAAA---AACACAGCTTTTCGATTTTCAAAACATAGA---AAGCATCTAAAACGGTCCAGAGACAGTAGCCCCGAGGAAGACTCTGGATTG------CATAGAATCGGCATACAAAGACAGACAACATCCAGTCCTATTCTTTGTGAAGATCCATTT---ACCTTAAATGAGAAGAACATGGAATTTAGAAGTCCAGGGCCATTTCCT---GAAGATGTATCTTTTCGTGCTGGTGAACAATGTGAGAAAATAGCATTTCCATTACAAACTGAGCAGAATTACTCAAGGAATAGAACTGTAACTAATGGTACTCCTGTG------------------ACACAGAATAAAAATGTGACTTGTCAAGCCACTAGTGTGGTTAGGGAAAATGGAAGGGAATTTGCTGTTGTTGAGACAGAAAAAATAAATGCAGTG---CTG---ATACAAAATAATCCAGAAAACCAAAATGGTTGTGTGAAACATTGTGACATCCATCCAGTTAACCGGTGCCCAGAAAAGCAT---TCTGATAAACCGACAAATGCTGATCCCAAACATAAAGACACAATAGAGAGACAAATGCCCTGTGAGGTA---GTCAGTAATTGTATGAATGGAGACTCAAATATC---ACTACTATCAGATGTCAAAGGGTGAAATTTAATTCTGAGGAGAAGAAACCCAATCATTTT---CTGGGCTCAGGAGATAAGGAAAGCAGAACTGAGAGACCTGGTGGAGTCCTTCTGTCAGCTGGATCATTTGGTAAGCCAGGAGGCCAGTCGGAGCATTTGCTAAATTCCTCTAGAATGCAAGAAAAAACACACGCTCACACAACTGACAAAACTAAAGCTAATCATGTTCACAACTTGGGTTTTGTT---CTCTGTGATTTCGAAGACAGTCTCTACCTCGATACTCAGTCGGAGAAAATGCTACAGCAGGTGGTAACGGCGAATGCCAAGCCG---GCAGCTCAGGACAGC---AACCTGGCTGCAGCGACAGTGCTGAAGAACCTAGATGGACAGAGCTCACTGATGTCTCTTCAGAAAGAATTAAACACTGCCTCTGCTGGAGAACAGCATTCTCCAGGAGCGACCAGTAAAGATCACTTGGACCTTAAGACTACAGACACTATG---AGGCAAAGCACTGGTGCAGATGGTATTGATAACCTGACTCCCAAAAGCCTAATTTTTCATTCTCCAATACTACTGGGGGAAGATAGTCCTTGCTTTAAA------------GGGGATGGGATATCTGTTACTGATTCCCAATTAAATAGTTTTCTTCAAGGTTATCAGACACAAGAAACCGTGAAAACAGTCATACCTCTGGCTCCTCAAAAGGACCCTCCCCTGGCAGGGGAAGGAGAGTGTCTCCCAGCTCCTGAAACAAGTCTGAATATGAGCGATTGTCTACTGTTTGACAGTTTCAGCGAAGACTCCTTCATAAAAGCACCACCTCCCGAGGTCCCACTGAAAGAACCC---CTT---CTCTCGGATATGACATCAAACCATTTCAGAGAT------TGTCTGAAG---GAGGGCTCAGTGAAAAAATCAAACGTGAGTGATAATCAAGAT---ACTCGGCAGTCGGTGACTTGTTTCAATGATGAATCTATTTTATTTTCAGAAATGGTTTCTGGTCAGATGGTTGAGGCTTTGGACAATGTAGATACATTTCCTGTCCAAGAGAAACAGAATACTGCGGAATCTCTTATAACATTAGAACTAAATGAGCCA---------GGTAGTGATCACTGCCCAAGAGAACCAGCTGGAGAAGATCAAAAT---GAAAAGACTCCAAGGTCCAAATTGACTGGGACCAGGCAAAATGATTCATTCGTGTGGTCAGGGGCATCATTTGATTTAAGTCCAGGACTGCAAAGGATTTTAGATGACGTATCCAGTCCTCTAGAAGATGGAAAGCTA------AAAGTAATGACAACAAACTCGTCCAGTTTG------AAAGGGAAGAGA---GAACTAAATGAGACACAAGAAGTGATTTCGAATTTGGGGATAAGCCAAGTACGGAGAATTTCAGTTTTCTCTAACAGTGAAGTTAAAAGC---AAGATTGAGGTGCTACAGAACAATGCAAATCCTGGTAAAACCTTATCCCTGTTGCCTTGTAAAGAAAGCTGTGCACTTGATGATAATGGTCTTATTCCTCCTACACCCATTCCAGCA------------TCTGCTTCCAAGCTGGCATTGTCAGGGATTCTTGGAATGTCT---ATAAAACCTCAGAAAACT---CAGAGTGTATTACACCCAGGTGAAAGTTACTCATTTGACTCACCTTCAGATATA---AACCATGATTTAAGTCCTGAAAGTAGAAATGGCTTCAAAGGC---AATAGTCCTATTAAAGATACAAGTTTTTCACTGCAGTTGTCACAGGATGGATCGCAGTTAAGTCAAGCTTCCTGCAGTTCAGAAAGTTTGGCCATAATTGATGTGGCCAGTGACAAAACTCTCTTTCAAACATTCATTAAAGAGTGGCAGTGCAAAAAGCGATTTTCCATCTCATTGGCTTGTGAGAAGAGTAGAAGTTTGACATCTTCTAGATCTGATACCATTGGTGGTAGGTTTAAGCAAGTAAGCTCATCTCAGGCAACCTCTGTTAGAGCTGATGGATTTCCTGTTCCTGGCTGCGATGATATCTTGGTGGTCGGCCTGGCAGTATGCTGGGGTGGAAGGGATGCCTATTATTGTTCATTGCAGAAGGAACAACAG---CATTCTGAAATTAGTGCCAGTTTGGTCCCACCTTCTCTGGATCCAAGGCTGACTATGAAAGATAGGATGTGGCATCTTCAGTCCTGCTTGCAAAAGGCATCTGATAAAGAACGTTCTGTCATCATCTACGACTTCATCCGGAGCTATAAAATTCTTCTCTTATCCTGCGGCGTCTCCCTGGAACAAAGTTTTGAAGATCCTAAGGTGGCATGCTGGCTGCTAGATCCTGATTCTAAGGAGCCAACTCTTCACAGCATAGTTACTAGTTTTCTTCCTTGTGAGCTTCCGCTCCTAGAAGAGATGGAGACTGGCCAGGGAATTCAAAGCCTGGGACTGAATGTCAGCATGGAACATTCTGGGCGATACAGAGCATCAGTAGAGTCCATTCTCATCTTCAACTCTATGAATCAACTCAACGCTTTGTTGCAGAAGGAAAAGCTTCAAGATATTTTCCATAAAGTAGAAATGCCCTCTCAGTACTGCCTGGCTTTGCTAGAACTAAATGGGATCGGCTTCAGTACTGCAGAAAGTGAAAGTCAAAAACACATAATGCAAGCCAAGCTGGATGCAATCGAGACTCAGGCCTATCAACTAGCCGGCCACAGCTTTTCCTTCACCAGTTCAGATGACATTGCTGAGGTT---TTATTTTTGGAATTGAAATTGCCACCAAATGGAGAGATGAAAAGCCAAGGCTGCAAGAAAACTTTGGGTTCTACCAGGAGAGGGAATGACAAAGGATGCAAACTAAAGCTGGGAAGACAGCTCAGCACTAGTAAGGATGTTTTAAATAAGTTAAAGGCATTGCATCCTTTACCAGGCTTGATATTAGAATGGAGAAGAATCACTAATGCTATTACCAAAGTGGTCTTTCCCCTGCAACGAGAAAAGCGCCTGAATCCTTTTCTTGGAATGGAAAGAATCTATCCTGTTTCACAGTCACATACTGCTACAGGACGGATAACATTTATAGAACCAAATATTCAGAATGTCCCAAGAGATTTTGAGATCAAAATGCCAACACTAGTAGGGGAAAGCCCTCCTCCTCTCGTCCAAGGCAAAGGCCTACTTCCCAAG---AGCAGAGGACCAGAT---GAGAAGGATTGTACCCTGAACCCTAAGCCCTGGGCACAGATGGAAGAGCGAGCCTCAGACAGAGGAATACCGTTTTCAGTGAGCATGCGGCATGCTTTTGTGCCTTTCCCAGGTGGATTAATATTGGCTGCTGATTACTCTCAGCTGGAGTTGAGGATCTTGGCCCATTTATCACAAGATCGTCGTCTCATTCAAGTATTAAACACTGGGGAGGATGTTTTCAGGAGCATTGCAGCAGAATGGAGGATGATGGAGCCTGAATCTGTTGGAGATGATCTGCGGCAACAGGCAAAGCAGATTTGCTATGGAATCATTTATGGAATGGGAGCTAAATCTTTAGGAGAGCAGATGGGCATTAAAGAAAACGATGCTGCTTGCTATATTGACTCCTTCAAATCCAGATACACAGGGATTAATCATTTCATGAAGGAGACAGTGAAGAATTGTAGAAGAGATGGGTTTGTTCAGACCATTTTGGGAAGACGCAGATATTTGCCAGGAATTAAAGACAATAATCCTTATCATAAAGCTCATGCTGAGCGTCAGGCTATCAACACAACAGTCCAAGGATCAGCAGCTGATATAGTGAAAATAGCCACAGTTAACATTCAGAAGCAATTAGAGACCTTCCACTCAACCTTCAAATCCCACGGTCACCGTGAGGGTGTGCTCCAAAGTGACAAAACA---GGGTTGTTTCCCAAGAGAAGACTGCCTGGGGTGTTCTGCCCGGTCAGAGGCGGCTTCTTCATCCTCCAGCTCCACGATGAACTCTTGTACGAAGTGGCGGAAGAAGATGTCGTTCAGGTAGCTCAGATTGTCAAAAATGAAATGGAAAATGCCATAAAACTTTCTGTGAAACTAAAAGTGAAAGTGAAAATAGGTGCCAGCTGGGGAGAGCTCAAGGACTTTGATGTC---
>conCri1
ATGAATCTTCCGCGATGGAGTGGGAAACGGCGGCGC---TCGACCTCAGGCTCCGACTCTTTCTCGGGCTGCGGC---GGG---------GACAGCAGCGACAGCCAC---------------------------CTGCTCCCCTCGGGGTCGGTGCTGAGCCCGCCCCCGGGCCTGGGACGAAGCTTGCAGGCGCGCGGCCGCCGGCCGGCCACTGCTGCA------GGCGAAAACAAGCAGACAGTTCCTGACGACCAAACAGACAAGCTGCTATTGGCAAATTGGGGACTTCCCACAGCGGTTCTGGAGAAATATCACAGTTTTGGTGTAAAAAGTATGTTTGAATGGCAGGCAGAGTGCCTTTTGCTTGGACAAGTCCTGGAAGGGAAGAATTTGGTCTATTCAGCTCCTACAAGTGCTGGGAAGACTCTCGTTGCTGAATTACTTATTTTGAAGAGGGTTCTGGAAACAAGGAAGAAAGCTTTGTTTATTCTGCCCTTTGTCTCTGTGGCTAAAGAGAAGAAATACTATCTCCAG---AGTCTGTTTCAGGAAGTAGGACTAAAGGTAGATGGTTATATGGGCAGCAGCTCTCCAGCAGTACACTTCTCTTCCTTGGATATTGCTGTCTGCACAATTGAGAGAGCCAACGGTCTGATCAATCGCCTCATAGAGGAAAAGAAGATGGATCTACTAGGAATGGTGGTTGTGGATGAATTACATATGTTGGGAGACTCTCATCGAGGGTATCTGCTAGAACTTTTACTGACGAAGATTTGCTATATTACTCAGAAATCAGCGTCTTGCTGCACAGATTTAGCCAATCCCCTGTCTAATGCCATACAGATCATTGGCATGAGTGCTACTCTTCCTAATTTGGAACTCGTGGCTTCCTGGTTGAATGCTGAACTCTACCATACTGACTTTCGTCCTGTACCACTGTTGGAATCAGTAAAAATTGGAAATTCTATATATGATTCTTCACTGAAGCTTTTGAGGGAATTTCAACCTATGCTACAAGTGAAGGGAGATGAGGACCATGTTGTTAGTTTATGTTATGAGACCATTCGTGATAACCATTCAGTATTACTTTTCTGTCCATCAAAGAAATGGTGTGAGAAACTAGCAGAGATCATTGCCCGTGAGTTTTACAATTTACACCATCAAGCAGAGGGACCGATAAGATCATCTGAACTTCCGCCAGTGATTATGGAACAAAAGGGTCTCTCAGAAGTAATAGATCAATTAAAACATTTGCCTTCAGGACTGGATTCTGTTTTACAAAAAACTATACCGTGGGGAGTAGCATTTCATCATGCAGGCCTTACTTTTGAGGAAAGGGATATCATTGAAGGAGCCTTCCGTCAAGGTCAGATTCGAGTCTTGGCAGCAACTTCCACTCTTTCATCTGGGGTGAACTTACCTGCACGTCGTGTAATTATTCGGACTCCTATTTTCAATGGTCAACCTCTTGATATTCTTACATATAAGCAGATGGTTGGTCGTGCTGGCAGGAAAGGAGTAGACACACTAGGTGAGAGCATCTTAGTTTGTAAGAACTCTGAGAAATCAAAAGGCATAGCTCTACTTCAGGGATCTCTAAAACCTGTTCGCAGCTGTCTAAGAAGACATGAAGGAGACGAAGTTACTGCTAGCATGATTCGAGCTATTCTGGAGATAATAGTTGGTGGTGTGGCAAGTACATCACAAGAAATGCAAACTTATGCTTCTTGCACATTTTTGGCTGCAAGTATGAAAGAAGGGAAGCAAGAAATTAAAAAAAATGAAGCAGCAAATCAACTTGGAGCAATTGAGGGCTGTGTAATGTGGCTCCTGAAAAATGAATTCATCCAGATTACTGAAACTACTGATGGAACAGAAGGAAGG---TACCATCCAACACATCTTGGTTCAGCAACTCTTTCTTCCTCACTCTCTCCAATTGATACTTTAGACATTTTTGCTGACCTCCAAAGAGCAATGAAGGGCTTTGTTTTAGAGAATGATCTACATATTGTCTATCTGGTTACACCTATGTTTGAGGATTGGGTTACTATTGATTGGTATCAATATTTCTGTTTATGGGAGAAGTTACCAACATCTATGAAACGGGTGGCAGAGCTAGTAGGAGTTGAAGAAAGGTTCTTGGCTCACTGTGTGAAAGGGAAAGGAGTAGCCAGAACTGAGAGACAGCATCGGCAGATGGCTGTTCATAAAAGGTTTTTCACCAGTCTTGTGCTACTGGATTTAATCAGTGAAGTTCCCTTAAAGGAAATTAATCGGAAATTTGGATGCAATCGTGGACAGATTCAATCTTTACAACAATCAGCAGCTATTTATGCAGGAATGATTACAGTATTTTCCAACCGCCTTGGCTGGCACAACATGGAGCTACTGCTTTCCCAGTTTCAGAAGCGTCTTACATTTGGTATTCAAAGGGAGCTGTGTGACCTGATCCGGGTGTCCTTACTTAATGCACAACGAGCCAGGGTGCTTTATGCTTCTGGTTTTCTTACGGTGGCAGATCTTGCCAGAGCAAAGATTGCTGAGGTGGAGACTGTTCTGAAAAATGCTGTGCCTTTCAAAAGTGCACGAAGGGCAGTGGATGAGGAAGAGGAAGAAGTTGAAGAACGACGGAACATGCGAACGATTTGGGTGACTGGCAAAAAAGGTTTAACTGAAAGGGAAGCAGCAGCTCTAATAGTGGAAGAAGCCAATATGATTCTGCAGCAGGACTTAGTTGAAATGGGAGTACAATGGAATATCCATTCCCTTTTAAAATCTAATGCACAATCATTGCCTAGC---------------------AGTGAATCAGAAGAAAAGGAATCCACATTTACACCTCAAGCTAAGCGTTCTTGTAAAAGG------------------ATA------TCAAAGAAAATCAGTAACAGCATA---GTTCATGATTCTTCTGTTAAGCAT------TCATTAAATACAGTGCAA---GATTTAGATAAAAGTAGAGAG---CGCACAAATTCCTTTTGTTCTAAATTCCAAGATGGGGATCAACAACATCAGGTACATTCCATTTCCAGAGAAAGAAAATGGGCTTCTTTGAATATAAGTAAAAAGAAGCTAGGAACCTCTCTGAATGAGAGAAAAACAAGCACTAAGAAAGTTGGTCAGGCTCTCTCATCTAAAAAAACAAAAAATGAAGCTTTGAGTTTTACTTCACAAAAGATGAGTACAACCTTTCATTTCCAGAAACAAAGA---AAGCATGTGAAATCACCCAGAAACAACAGCCATAAGAAAGACACTGGAAAG------TATAGAATTGATGTACAAGAACAGAGCGTATCTAATCACATTTGTTGTGAAAATTCATTT---ACCTCAGATGAAAAGAATATGAAATTTAGAAGTCCAGATCCATTTGCT---AAAACTGTATCTTTTTGTACTGAAGAAAAATATAGCGAAACATCA---------GAAGCAAAACAATATTGTTCACAAAGCAGAAAAACAAACAATGATATTCCTGTGGAACATTTTATCATAGAGCCCCAGAATAAATCAGTGGCTTGTCAAGCCACTAGTGTGGTCACTGAAAGTGGAAGAGAATTAGCTATTGTTGAGACAGAAAACGTAAACAAAGTT---CTA---AAACAAAATGATTCAAGAAACCAGTATGCTTATATGAAAGACCATGACATCTGTCCTATTAACCAGTGTCTGGAAAAACAT---TCTGATGAACAGATAAATGCATATACCAAAGAGAAAAAGATATTAGAGAGACAAATGCCCTGTAAGACATTTGTGAGGAGTAATGTAAATAGAGACTCAGATGTT---------ACCAAATATGAAAGTATAAAATTTAATGCTGAGGAAAATAAGTCAAATATGTGC---CAAGTACTAGATGATAAAATAAGCAACACTAAGAAATCCAGTGGATTGTTTCTATCCTCTGGAGCATTTGGCAAATCAGGAGGCCAGCATGAGAATTTTCTAAATATCTGTGGAATGCAAGAAAAAAAAAATGCTTGTGTAGCAAACAAAGGTAAAAATAGTCATGCTTCTGACATAAGTTTAGTT---CTCTGTGATTTTGAAGACAGCTTCTATTTGGATACTCAGTCAGAGAAAATAATACAACAGATA---ACTGCAAATACCAAAGAA---TTAACTAAGGAAACT---AATCTGTCAACAGGGATGATGCAAAAAAAGGTAGAAAAACAGAATTCATTGAACTCTTCACAGAATGGAATTCACAATATTTTTCCTGATGAACAACTTTCTCCAGTAGTGACAACTAGAGATCATTTGGAAGTTAACAATGTGGATACTATG---AAACTAGGTAATAATTCACTTGAGGTTAATATCTGGACTCCAGAAAGCCCAGTTTTTCTTTCTCCAATACTACTGGGAGGAAATGGTTCTTGTTTTAAA------------GGGAACGAACTTTCTGTTACTGACTCCCAATTAAACAGTTTTCTTCAAGGTTTTCGCACACAAGAAGCTACAAAACCACTTACACCTCCAGGTCCTCAAAAGAGTACTCCCACTGGTATAGAAGTGGAATGTCTGTCAGTTCCTGAAACAAGTTTGAATTTGAGTGATAGTTTCCTATTTGACAGTTTCAGTGATGACTGCCAAGTAAAAGAACAGCCTCTTCATGGGCAAGCAACAGAACTT---CTT---TCTTCTGAAATAAAATCAACCCATTACAGT---------------------GAAGGCCCAATAAAACAATCAAGTATGAATGAGAATCAAGAT---AATCGTCAGCAGTTAACTTACCACAGTGATGAGTCTCTTATATTTTCAGAAATGGATTCTGCTCCGATGGTTGAAGGTTTGGACAATGTAGCTATATTTCCTGACCAAGAGAAGCATAATACTGCAGTATCTCTTAGAGCAGTAGAATTCACTGATACAGCAATTATAGGTAATGACTATTCCCAAAGAGAAGTAATTGGA---GATAAAGAA---GGAAGTTCTCAAAAATACATGTTTACTGGAATAAGACAAAATAATTCATTGATATGGTCAGGGACGTCAATTGATTTAAGTCCAGGACTACAAATGATTTTAGATAAAGTGCCCAGTCCTCTAGGAAATGAAAAGCTA------AAATTAACCGCTATAAACTTACCTAATTTG------AGTGCAAATAATGTGGAATTAGAGGACAAACAAGAAGTAATTTCAAATTTGGAGCCAAACCAAATATATGGAATTTCATTTTCCCCTGATACTGCAGTAAAAAAC---CAGACTCAGGAGATACAGCCCAATGCCATTCACAGTGAAAGCTCACTTCTGTTGCCTTGGAAAGAAAATGGTGTCATTGATGATAATGGTCTTATTCCTCCTACACCTACTCCAACT------------TCTGCTATTAAACTGACATTTCCAGGTATTCTTGGAACATCTTCCATAAAACTTAAG---------AATAGTACTTTACTACTTGGTGAAAAT------TTTTCATGTGACTCGGATATTAAAAACCACGATGTAAATCCAGAGAGAAGAAATGTCTTCAAAGCT---GACAGTCCCGCTAGAGACACAAGCTTTTCAAGACAGTTGTCACAGGATGAGTCACAGTTAACACCATCCTCATGCAGTTCAGGAAGTTTGACTATAATTGATGTAGCAAGTAACCAGACACTCTTTCAAACATTCATTAAGGAGTGGCAATGCAAGAAGCGATTTTCCATCTCACTAGCTTGTGAAAAAATCAGTCATTTGACATCTTGTAAAAGT---TCTATTGGTGGTAGATTTAAACAAGTTAATTCACTTCAGAAAACCCCTAGTAGAAATGATGGATTTCCTGTTAAAGGTTGTGATGACCTCTTGGTTGTTGGACTGGCAGTATGCTGGGGTGGAAGAGATGCCTATTATCTTTCCTTGGAAACAGAACAAAAGCCAAATTGTGAAATTAGTGCCAGTTTGGTCCCTCCTTCTCTGGATCCAACTCTGACTGTGAAAGACAGAATGTGGCACCTTCAATCCTGTTTTCAAAAGGAATCTGATAAAGAAAGTTCTGTTATCATCTATGACTTCATCCAGAATTATAAAATCCTTCTTCTGTCTTGTGGTATCTCCCTGGAACGAAGTTATGAAGACCCTAAGGTGGCATGCTGGTTACTAGATCCAGATTCTAAGGAGCCCACTCTTCACAGTATAGTTACCAGTTTCATTCCTAATGAACTTCCACTCCTAGAGGGGATAGAGACTGGCCAAGGAATTCAAAGCCTGGGACTGAATGTAAGCATTGAACATTCTGGGAGATACAGAGCATCTGTCGAGGCTATTCTCATCTTTAAGGCTATGAACCAACTCAATTATTTGTTGAAGAAGGAAAACCTTCAAGATGTTTTCTGTAAGGTGGAAATGCCCTCCCAGTACTGCTTGGCCTTGTTAGAACTAAATGGAATCGGTTTTAGCACTGCAGAATGTGAAAGTCAGAAACACATAATGCAAGCCAAGCTGGATTCAATTGAGGCTCAGGCATATCAACTGGCTGGCCACACTTTTTCCTTCACCAGTTCAGATGACATTGCTGAGGTT---TTATTTTTGAAATTGAAGTTGCCACCCAATGGAGAGATAAAAAACCAAGGCAGCAAGAAAACTTTGGGATCTACAAGAAGAATGAATGGTGGTAGACAGAAGCCAAGGCTGGGAAAACAGTTCAGCACTAGTAAGGATGTTTTAAATAAATTAAAAGCACTGCATCCTTTACCAGGCTTAATATTAGAGTGGAGAAGAATTACAAATGCTGTCACAAAGGTGGTCTTTCCCCTACAGAGGGAAAAGCGTCTGAATCCTTTTCTTGGAATGGAAAGGATCTATCCTGTATCACAGTCACATACTGCTACAGGACGAATAAGTTTTACAGAACCAAATATTCAGAACGTGCCAAGAGATTTTGAGATCAAAATGCCAACACTAGTAGGGGAAAGCCCACCTTCCCAAGCCCTGAGCAAAGATCTACCTCAAATC---AGGAGAGGAAGAACTTTTAGGAAGGACTGTGGCCTTAACCCTGGACACCCAGCAAAGAAGGAAGAGAAAGCCTCCGACAGAGGAATGCCATTTTCTGTTAGCATGCGACATGCCTTTGTTCCTTTTCCAGGTGGTTTAATATTAGCTGCTGATTACTCTCAACTTGAACTGAGGATCTTGGCTCATTTGTCTCAGGATCAACGTCTCATTCAGGTATTAAACACTGGAACGGATGTTTTCAGGAGTATTGCAGCTGAATGGAAGATGATTGAGCCAGCGTCTGTTGGGGATGATCTGAGACAACAAGCAAAGCAGATTTGTTATGGAATCATTTATGGAATGGGAGCTAAGTCTTTGGGAGAACAGATGGGTGTTAAAGAAAATGATGCTGCTTGCTACATTGACTCCTTTAAGTCCAGATATACAGGAGTTACTCATTTCATGAGAGACACAGTGAAGAACTGCAGAAGAGATGGATTTGTTCAGACCATTTTGGGAAGGCGTAGATATTTACCAGGAATCAAAGACAATAATCCTTATCATAAAGCTCATGCTGAGCGTCAGGCTATTAACACAACAGTCCAAGGATCGGCAGCTGATATTGTCAAAATAGCCACAGTTAACATTCAGAAGCAGTTAGACACCTTACGTTCGACCTTCAAGTCCCATGGTCATCGGGAGGGTATGCTCCAAAGTGACAGACCA---GGATTGTTACCAAAAAACAAACTGCAAGGGATGTTCTGCCCAATCAGAGGAGGCTTCTTCATCCTTCAGCTCCATGATGAACTCTTATACGAAGTGGCAGAAGAGGATGTTGTTCAGGTAGCTCAAATTGTGAAGAATGAAATGGAAAGTGCCATAAAACTTTCTGTGAAACTGAAAGTAAAAGTGAAAATAGGTGCCAGCTGGGGAGATCTGAAGGACTTTGATGTA---
>cavPor3
ATGAATGTTCCGCGCCGCGGTGGGAATCGGCGGCAT---TCAGCGTCGGACTCGGACTGGTTCCCGGGAAGCGGC---AGT---------GACAGCGGTGTCAGCCCG---------------------------AGGCGCCCCTGGGGGCCGGTGCTGAGTCCGCCCCCGGGCCTGGGCCGCAGCCTGAAG------------------GCCGCAGGTGCA------GGACTCTGCAAGCAAACAGTTCCTGATGACCAAATAGACAAGCTGTTATTGGCAAATTGGGGACTTCCTAAAGCAGTTCAGCAGAAATATCACAGTTTTGGTGTAAAACAGATGTTCGAATGGCAGGCAGAATGCCTTCTGCTTGGACAGGTCTTGGAAGGAAAGAATTTAGTTTATTCAGCTCCTACAAGTGCTGGGAAGACCCTTGTAGCAGAATTACTCATTTTAAAGCGTGTTTTGGAAACGCAGAAGAAAGCCTTGTTTATTCTTCCCTTTGTTTCTGTGGCTAAAGAGAAGAAATACTATCTCCAG---AATCTGTTTCAAGAAGTAGGAATAAAAGTAGACGGTTATATGGGCAGTACCTCTCCAACAGGTCATTTCTCTTCGTTGGATATTGCTGTCTGCACAATTGAGAGAGCCAATGGTCTGATCAATCGCCTTATAGAGGAAGATAAGATGGATCTGTTAGGAATGGTAGTTGTGGATGAGTTGCATATGTTGGGAGACTGTCACCGAGGATATCTGCTGGAACTTTTGCTCACTAAAATTTGCTATCTTACTCAGAAATCAGCATCTCGCCAGGCGGATTTAGCCAGTCCTCTGTCCAATGCTGTGCAAGTTGTTGGCATGAGTGCCACTCTTCCTAATTTGGAGCTTGTGGCTTCCTGGTTGAATGCTGAACTCTACCATACTGACTTTCGTCCTGTACCACTTTTGGAGTCAATAAAAATTGGAAATTCCATTTATGACTCTTCAATGAAGCTTATAAGGGAATTTCAACCCATGCTACAAGTGAAGGAAGATGAGGATCATGTTGTTAGTTTATGTTATGAGACTGTTTGTGATAACCATTCAGTATTACTTTTTTGTCCATCAAAAAAATGGTGTGAGAAGCTGGCGGATATTATTGCGCGGGAGTTTTATCGTCTACATCATTCAGCCGAGGGACTGGGAAAACAATCTGAATTTACACCACCAATTCTGGAACCCAAAAGCCTCTTGGAAGTAGTTGATCAATTGAAACGTTCTCCTTCGGGACTGGATTCTGTGTTACAAAAAACTGTACCATGGGGAGTAGCATTTCATCATGCAGGTCTTACCTTTGAGGAGCGGGATATCATTGAAGGAGCTTTCCGTCAGGGTCTCATTCGGGTCTTGGCAGCAACTTCTACTCTCTCTTCTGGGGTGAATTTGCCTGCTCGTCGTGTGATTATTCGGACTCCTGTTTTCAGTGGTCACCCTCTCAACATTCTTACTTACAAGCAGATGGTTGGTCGTGCTGGCAGGAAAGGAGTGGACACAATGGGTGAGAGTATCTTAATTTGTAAGAACTCTGAGAAATCAAAAGGCATAGCCCTACTTCAAGGATCCTTAAAACCTGTTTGCAGTTGTCTACAAAGACAAGACGGAGAA---ATAACTGCCAGTATGATCCGAGCTATTCTGGAAATCATAGTTGGTGGAGTGGCAAGTACATCACAAGACATACAGATTTATGCTTCTTGCACGTTTTTGGCTGCAAGTATGACAAAAGAGAAGCAGAGAATTCAGAAAAATCAAGATTCTGTTCAACTTGGAGCAATTGAAGCTTGTGTGATGTGGCTACTGGAAAATGAATTTATTCAGATTATAGAAGACAGAAATGGGACAGAAGGAAATGTGTATCATCCAACACATCTGGGTACAGCTACTCTTTCTTCTTCACTTTCTCCAACTGATACCTTAGATATTTTTGCTGACCTTCAAAGAGCAATGAAGGGCTTTGTTTTAGAGAATGACCTTCATATTGTCTATCTGGTTACACCTATGTTTGAAGATTGGACGACTATTGATTGGTATCGATTTTTTTGTTTGTGGGAGAAGTTGCCAACTTCTATGAAAAGGGTAGCAGAGCTGGTGGGAGTTGAAGAAGGGTTCTTGGCTCGCTGCGTGAAAGGAAAAGTAGTAGCCAGAACTGAGAGACAACACCGACAAATGGCCATCCACAAAAGGTTTTTCACCAGTCTTGTGCTATTAGATTTAATCAGTGAAATTCCCTTGAAGGAAATTATTCAGAAATACGGTTGTAATCGTGGACAGATCCAGTCTTTGCAACAGTCAGCTGCTGTTTATGCAGGGATGATTACAGTGTTTTCCAACCGTCTTGGCTGGCACAACATGGAACTGTTGCTTTCCCAGTTTCAGAAGCGTCTTACCTTTGGCATCCAGCGGGAGCTGTGTGACCTGGTCCGGGTGTCCCTACTTAATGCGCAGAGAGCCAGGGTCCTCTATGCTTCTGGCTTCCTTACTGTGGCAGATCTTGCTCGGGCAAATGTTGCTGAGGTGGAGGTGGTTCTGAAAAGAGCTGTGCCCTTCAAAAGTGCCAGAAAGGCAGTGGATGAGGAAGAGGAAGCAGTTGAAGAACGTCAGAATATGGGAACAATTTGGGTGTCCAACAGAAAA---CTAACTCCGAGAGAAGCGGCAGTCTTAATAGTGGATGAAGCCAAAATGATTCTGCAGCAGGACTTAGTTGAAATAGGGGTGAAGTGGGATCCCTCTTCCCCGTTAAATGCTGGTACATATTCCCTGACCAGG---------------------AGTGAGTCAAAAGACAAGGAACACACATTTGTACTCCAGACTACAGGTTGTCACAAACAA------------------TTA---ATGCCAAAGAACAAAAGTAATATGAGA---TTTAATGACACTTCTATCAACAAT------TCACCAAATACAGTGGAA---------------AGCAGCGGG---CACACAAGTTCCTTTCATTGTAAGCGCCAGAATAGTAATCAGGAGCATAGGAGTGATTCCATCTTGAGAGGAAGAAAACAGGGTTCTTTGGGCATAAAAAAAGAGAAGTCCAGAACTTTTCTGAATGAGAGAAAAACAAGTACTGGGAAAGTCCTTCAGACC---TCATTAGAGAAAACAAAAAAAGCGGCTTTGAATTTCAATTCAGACCAGAAGAACACAAGTTTTCTATGTTGGAAACATAAG---AAGAGCCAAAAAGAATCCCAGGACAGTAGTCCTGTGAAAGACTCT------------------------GTGATGAAAGGCTCTGTAACTAGTCCTGTTCAT---GAAAATCGATTT---ACGTTTGATGAGGAGAATGTGGAATTTAGAAGTCCAGAGCCATTTGTC---AAAGACGTATCT---TGTGCTGAGGGAAAAAACAACAAAACATCATTCCTATTACAAACAGAGCAATATTGTTTAAGGAACAGAACAATAACTAATGATTCTTTTATGGAGCATTTTTTCACAGGATCCCCAAGACAAAATATGATTTGTCAAGCCACTAGTATTGTTAGTAAAAATGGAAATGGATTGCCTGTCCCTGAGATAGAAAAAATAAATGAAGTG---AAA---ATACAAATTGATTCCAAAAACCAGGCTTTTTCTGTGAAACACTGTGATCCTCATCCAGCGAACCAGTGGCTGGAAAAACAACAGTGTGATAAACGGTCAGACATTTGTGCTACACAGAAAAAAATGACAGAGGAAGAAATGCCCGGTGAGGTA---GTCAGTAGCTGTTTGCATAGAAATGCAAATGTT---GCTACTATCAAATGTGAAAGTGTAAAGTCTAATAGTGAAGAAAATAAATCCAATCATTTT---CAAGCATTGGGAAGTAATATA---AGAACCGAGGTGCCTAGTGGAATACTTCAGTCAGCGGAAATATTTGGGAAATCAGGAGGCCAGCATGAAAATTTTGTAAATTCTTCTAGAATGCAAGAAAAAACA---------GCAGCAAGCAGAAATGAAAATAACCATGCTATCAATTTAGGTTTAGTG---CCGTGTGATTTTGAAGATAGTTTATACCTAGATACTCAGTCAGAGAAAATAATTCAACAGATGGCAACTGAAAATGCCAAACAA---GGAGCAAAGGACACC---AGCCTGACCGCAAGAAATACACAGAAGTCA---GATAAGCAGAACTCACTGGCCTCTTTTCATAAAGAGTTTCCTGTCACT---TCCAGTGAGCCACATCCCCTAGAAGTGACTAGTCCAGCTCATTCAGACCTTAAGACTCTGGTCACTGAG---AAGCAAACCACC---AAACATGGGGCCGAT------AGTCCCGGGAGCCCAGTTTTTAGTTCTCCAGTACTAATAGGGGAAAATGGCCCTTGTTTTAAA------------GGATATGAAATTTCTGTTACTGACTCTCAATTAAATAGTTTTCTTCAAGGTTATCAAACACCTGTGACTGTGAAGTCAGTCTTACCTGTGGTACCTCCAAAGAGAACTCCCACTGGTATGGAAGGAGACTGCCTGTTAGCTTTTGAAACAAGTTTGAATATGAGTGATAGTTTACTCTTTGACAGTTTCAGTGAAGACTTCCTAGTAAAAGAACAGCCACCTGGA---CAAGCAAAAAAACTC---CTT---CCTTCTGAAATAACTTCAAACCATCTCAGTGATTCTCTTTGTCTACAGCAAGAGGATCCTACTAAAACATCAAATATCGAAGAGCATCAAAATATTCAGCAGCAGCAGTTAACTTGTTTCAATAATGAATCTGTTATGTTTTCAGAAATGGATTCTACTCAGTTGCGTGAAGCTATGGACAATGCCGATATAGTTTCTGTCCAAGAGAAACATAATACTGAAGTATCTTTTAGAACATTAGAACTAGGTGGTTTAGTGATTAAAGACAATGGTCGCCTTCAAGGAGAAGTAATTGGT---GATCAAGAT---GAAATGGCTCAAAAGTCCAAATTAACTGAGACAAAGAAAAATAATTCATTCATGTGGTCGGGGAGATCCTTTGATTTAAGTCCAGGATTGCAACAGATTTTAGATAAAGTGTCCAGTCCACTAGAAAATGAAAAACTA------CAATTAACGACTGTAAACTTACCTAGTTTG------AAAGGAAAAAGTATTGAGTTAAATGACAGACGGGAAATGATTTCAAATTCAGAGACATGTCATCTACATGGCATGTCATTCTCCTGTAATAATGAAATAAAATGC---AAGATGGATGCACTAGAGAACAAGGCCAGTCATGGTGAAACCCCATCACTCTTGCCTTGTAAAGAAAACTGTGTGTTAGATGCTAATGGTCTCATTCCTCCTACACCTATTCCATCA------------TCTGCTTCTAAGCTGGTATTTCAAGAGATTCTTGGAACTTCT---GTAAAACCTTGC---ACT---AGAAATATTTTACACCTTGGTGAAGGTTGTTCATTTGGCTCACCTTCAGGTGTGAAAACCCATGGCTTAAGTCCAGAGAGCAGGAATGGTTTCCAAGAT---GACAGTCCTGCTGGAGACACCAGGTTTTCACTCCAGTTGTTGGAGGATGGCTTGCAGTTAACTCCAGTCTCATGCAGTTCAGCAGGTTTGGCGATCATTGATGTAGCAAGTAACCAGACTCTCTTTCAGACATTTGTTAAAGAGTGGCAGTACAAAAAACGGTTTTCCATCTCACTGGCCTGTGAAAAGATAAAAAGTTTGACCTCCTCTAAAACTGTTACTATTGGTGGAAGATTTAAACAAGCTCACTTACCTCAGGAAACCCTGGTTAGCGATGATAGATTTCCTGTTCAAGGCTCGGATGACATACTAGTGGTTGGACTGGCAATATGCTGGGGTGGAAGAGATGCATATTATATTTCACTGCAGAAGGAGCAGAAG---CATTCTGAAATTAGTGCCAGTTTGGCCCCACCTTCTCTGGATCCAGCCCTGACTGTGAGAGAAAGGATGTGGCACCTTCGATCCTGCTTGCAAAAGGAATCTGATAAGGACCGTTCCGTTATCATGTATGATTTCATCCAGAGCTATAAAATTCTTCTTCAGTCTTGTGGCATCTCCCTGGAGCAAAATTATGAAGACCCTAAGGTAGCATGCTGGTTATTAGATCCAGATTCCACAGAGCCAACACTTCACAGTATGGTCACGAGCTACCTTCCTCAAGAGCTCCCCCTCCTAGAGGGCCTGGAGACTGGACCTGGAATTCAAAGCCTGGGGCTGCATGTGAGCACTGAGCATTCTGGGCGATATAGAGCATCTGTAGAGTCCATTCTTGTCTTCAACTGTATGAACCAACTCAACTCTTTGCTGCAGAAGGAAAATCTTCAAGATATTTTCTACAAGGTGGAAATGCCTTCTCAGTATTGCTTGGCCTTGCTAGAATTAAATGGAATTGGCTTCAGTGCTGTGGAGTGTGAAAGCCAGAAGCACGTCATGCAAGCCAAGCTGGATGCAATTGAGATGCAGGCCTATCAACTAGCCGGCCATAGTTTTTCCTTCACCAGTGCAGATGACATTGCAGAGGTT---CTGTTTTTAGAACTGAAGTTGCCACCAGATGGAGAGATGAAAATCCAAAGCAGCAAGAAAACCTTGGGTTCTACCAGAAGAGGCAGTGAGCGGGCACAGAAGCAGAGGCTCGGGAGACGATTTAGCACCAGCAAGGATGTTTTGAATAAATTAAAGGCATTGCATCCTTTACCAGGCTTGATCCTGGAATGGAGAAGAATCACCAATGCTATTACCAAAGTAGTCTTTCCACTGCAACGGGAAAAGCGTCTGAATCCTTTTCTTAGGATGGAAAGAATCTATCCTGTGTCACAGTCTCACACGGCTACAGGACGAATAACCTTTACAGAACCAAATATCCAGAATGTGCCAAGAGATTTTGAAATCAAAATGCCAACCCTCGTAGAAGAGAGTCCCCCTTCTCAGTCCATAGGCAGAGACCTACTGCCCATG---GGCAGAAGACAAAAT---AAGAGGCGTTGTGTCCGGAACCCGGGGCACCAGGCGCAGATG---AAGAAAGCTTCAGATAGAGGGATGCCATTTTCAGTGAGCATGCGACATGCTTTTGTACCTTTCTCAGGTGGTTTAATACTGGCTGCTGATTACTCTCAGCTCGAACTGAGGATCTTGGCTCATTTGTCTCGTGATCATCGTCTCATTCAAGTACTAAACACTGGAGCCGACGTTTTCAGGAGCATCGCAGCAGAGTGGAAGATGACGGAGCCGGAGTCTGTGGGGGATGAGCTGAGGCAACAGGCAAAGCAGATTTGCTATGGAATCATTTATGGGATGGGAGCTAAATCTTTAGGAGAACAAATGGGCATTAAAGAAGATGCTGCTGCTTGCTATATTGATTCCTTCAAGTCCAGATATAAAGGGATTAATTGTTTCCTGAGAGAGACAGTGAAGAACTGTGAAAGAGATGGCTTTGTTCAGACCGTTTTGGGAAGGCGTAGATACCTACCAGGAATCAGAGACAATAACCCTTATCGTAAAGCTCATGCTGAACGTCAGGCCATCAACACAACAGTCCAAGGATCTGCAGCTGATATAGTCAAAATAGCCACAGTTAACATTCAGAGGCAACTGGAGACCTGC---TCAGCCTTCAAATCCCACAGCCATAGGGAGAGGATGCTTCAGAGCGATGGGACA---GGATTATTACCAAAGGGAGAACTACAGGGGACGTCCTGCCCGATCCGAGGAGGCTTCTTCATCCTTCAGCTCCATGATGAGCTTCTATATGAAGTAGCAGAAGAGGACATCGTTCAGGTAGCTCAGATTGTCAAGAATGAAATGGAAAGTGCCATAAAACTTTCTGTGAATCTGAAAGTGAAAGTGAAAATCGGCTCCAGCTGGGGGGAGCTGAAGGACTTTGATGTT---
>eriEur2
-----------------------------------------------------------------------------------------------------------------------------------------------------------------------------------------------------------------------------------------------------------------------------------------------------------------------------------------------------------------------------------------------------------------------------------------------------------------------------------------------------------------------------------------------------------------------------------------------------------------------------------------------------------------------------------------------------------------------------------------------------------------------------------------------------------------------------------------------------------------------------------------------------------------------------------------------------------------------------------------------------------------------------------------------------------------------------------------------------------------------------------------------------------------------------------------------------------------------------------------------------------------------------------------------------------------------------------------------------------------------------------------------------------------------------------------------------------------------------------------------------------------------------------------------------------------------------------------------------------------------------------------------------------------------------------------------------------------------------------------------------------------------------------------------------------------------------------------------------------------------------------------------------------------------------------------------------------------------------------------------------------------------------------------------------------------------------------------------------------------------------------------------------------------------------------------------------------------------------------------------------------------------------------------------------------------------------------------------------------------------------------------------------------------------------------------------------------------------------------------------------------------------------------------------------------------------------------------------------------------------------------------------------------------------------------------------------AAAGGCTGTGGATGAAGAAGAGGAAGCAGTTGAGGAACGTCGTAACATGCGAACAATTTGGGTGACTGGAAGAAAAGGTTTAACTGAACGGGAAGCAGCAACTCTTATAGTGGAAGAAGCCAATAAGATTCTGCAACAGGACTTATTTGAAATGGGAGTGCAATGGAAGACATATTCCTCTTTACAATCGAATACACAGTCATTTACTAGC---------------------CATGAGTCAGAAGTAAAGGAGCACAAACTTCTACCCCAAGTTAAGCACTCTAGTGAAAGA------------------TTA---ACAGTAAAGAAAAAAAGTAACACAGTA---TTTAACTATTCT---GTTATGAAT------TCACCAAATACACTGCAA---GATTTAGCTAAAAGTAGAGAG---AATACAAATTCCTTTTGTTACAAGTTCCAAGATGGGAATCAAGAACATCAAGTGAAATCTATTTCAAGAATAAGAAAACAAGTCTCTTTGAGTATAAATACAGTGAAGCGAAGAACCTCTGAGAGTGAAAGGAAAACAAGCACTAAGAAAGCTGTTCCAACTCTTTCATCTGAGAAAACAAAAAAAGAAAATTTGAATTTCAGTTCAGAAAAGATGAATGCAACC------------------TCT---CGTTCTTTGAAACGATTAAGGCACAGTAGTCCTATGAAAGACACTGGAGTG------TATAGAAATGATTTACAAGAACAGACCATGTCTGAACCCATTCATTGTGAAAAC---------TCACTTATAGGTGTGAATTTGAAATTTAAAAATCCAGAGCCATCTGCT---AAAAAAGTG------TGTTTTAAGGGAAGAAATAGCAAAGCATTATTATCACTAGAAAGAGAACAGAATTGTTCT---GGAAAAAGAATAACCAATGATGTTCTGGTGGGATGTTTTATTAGAGAACCTCAGAATAAGTCAGTGACTTGTCAAGCCATGAGTGCGGTTAATAAAAACGCCAGTGAATTAGCTGTTACTGAGCCAGAAAAATTAAGCAAAGTG---ATA---ATTGAAAATGATTCAAAAAAACAGAATATTTATGAGAAACACCATGATACCCATACAATTAACCATTTTTCTGAGAAT------TCTGATGGACTGACAAACACTTCCATCAAACAGAAAAGAACAATAGAGAGACAAATGCCATGTGAGTCA---GTCAGTAGTTATACAACTAGAGACTCAAATGTT---------ACTACATGTGAAAACATGAAGTATAATGCTGAGGAA---AAGTCAGATACTTTT---CAGGCAGAAGGAAATAAAATAAGGAGCATCAAGATCCCCAGTGGTCCTCCTTCACCA---GGAACATCTGGTAAGTCAGGAGGCCAATATGAGAATTTTCTAAATACCTTTAAAGCACAAGAAAAAACAGATGCTTATACAACAAATAACACTAAACATCATCTCGTTTCTGAGTTAGGTTCAGTT---CATTGTGATTTTGAAGATAGTTTCTATCTGGATACTCAATCAGAGAAAATGATACAACAGATGACACGTGAAAGGACTGAAGAA---GGAACAAAGGGCACC---AGCCTAGCAACAGGGATGATGCAGAAGAGCTTAGACAAACAGAGCTTCATGAGCATTTTACAGGATAATAGTCACGTTATTTTACCTGATGAACAACATTCTCCAGGAGTGATAAATACAGACAACATGCATCTTAAGCCTACAGATGCTATG---AAACAAAGCACAGGTTCACAGGGGGTTGATATCCTGACTCCAAAAAGCCCACTTTTTCATTCTCCAGTTCTATTTGGGGAAAATGGCCCTTGTTTTAAA------------GGTAATGAGCTTTCTGTTACTGACTCTCAATTAAATAGTTTTCTTCAAGGTTATCAAACACAAGAGTTTATGAAACCAGTTATGTCTCTGATTCCTCAGGAAAAAACTCCCACTGATATAGAAGTGCAATGTCCTCTAGCTCGTGAAACAAGTTTGAATTTGAGTGACAGTTTACTGTTCGACAGTTTCAGTGAAGACTGCCCAATGAAAGAACAACTGTTTGAAGTACAAGCAAAAGAACCT---TCT---CCT---GAAATAAAGTCAAGCCATTTCACTCACTCTCTGTGTCCTCAACCAGAGGGCCCAAATGAAAAATTAAATATGAATGAGAATCAAGCT---AATGAACACCAGTTGCCTTGTCTCAGTGATGAGTCTATTTTATTTTCAGATACAGATTCTGCTCAGATGGCTGAAGCTTTGGACAATGTAAAGATAGCTCCTGTCCAAGAGAAACTTAATGCTGTTGTATCTCATATAGCTGTAGAACACAATGACCTATCACTTGTCAGTAATGATGATCCCCAAAGAAAAGATACTGGAGTAAATAATGAT---GAAAGATCTCATATAAATAGATTAACTGGAGAAAGGCAAAATAATTCATTCACATGGTCAGGGTCATCATTTGATTTAAGTCCAGGACTGCAAAGGATTTTAGATAAAGTATCTACTCCTATAGGACATGAAGAGCAA------AAATTTAGCACTACAAACTTTTCTAACTTG------AAAGGAAAAAATACAGATTTAGATGACAAACAAGAAGTGATTTCCATTTTGGAGCCAAATCAAGAACCTGGAAACTCATTTTCTTCTAATATTGAAGTAAAAAGC---AAGATTGAAACGCTAGAGAACAATGCCATTCATGGTGAAACTCCATCCCTCTTGCCCTATAAGGAAAACTGTATAATTGATGATAATGGTCTCATTCCTCCTACACCTGTTCCAACT------------TCTGCTTCTAAGCTGACATTTTTAGATGTTCATGGACCATCT---GTAAAACTTCAGAAAACT---AGTAATGTTTTAAAACTTAATGAAAGTTTTTCTCTTGGTTCACCTTTAGATATTAAAAACCACGATTTAAGTTCAGACAGTAGAAATGTTCTCAAAGAT---GATAGTCTTCTTAGAGAAATAGGCTCTTTACTGCAGGTATCACCAGATGGGTCACAGTTAACATCGTCCTTATCCCATTCAGAAAGTTTGTCCATAATTGATGTAGCAAGTGATCAAACTCTTTTTCAAACATTTATTAAGGAATGGCAATGCAAGAAGCGATTTTCCATCTCACTGGCTTGTGAAAAAATTAGTAAATTGACATCT---AAAGATTCTTCTATTGGTGGTAGGTTTAAGCGAGCTAACTCACCCCAGGAAGCCCCTATTAGAGATGATGGATTTCCTGTTAAAGGTTATGATGATGTTTTGGTGGTTGGACTGGCAGTATGCTGGGGTGGAAGGGATGCATATTATTTTTCATTGCAGACAGAACAAAAG---CATTCTGAAATTAGTGCCAGTTTGGCCCCACCTTCTTTGGATCCAAACCTGACTGTAAAGGAGAGAATGTGGCATCTTCAGTCCTGTTTTCAAAAAACAGCTGATAAAGAATGTTCTGTTATCATCTATGACTTCATTGAGTGCTACAAACTTCTTCTTCTATCCTGTGGCATCTCCCTGGAACAAAGTTATGAAGATCCTAAGGTGGCATGCTGGTTACTAGATCCAGATTCTAAGGAACCAACTCTTCACAGCATAGTCACCAGTTTCCTTCCTCGTGAACTTCCACTGCTAGAAGGGATAGAGACTGGCCAAGGAATTCAGAGTCTGGGAATGAATATAAGCACTGAGCATTCTGGGCGATACAGAGCATGCGTAGAATCCATTCTCACCTTCAACTCTATGAATGAACTCAATTTTTTGTTGAAGAAAGCAAACCTACAAGATGTCTTCCATAAAGTAGAAATGCCCTCTCAATACTGCTTGGCCTTGCTAGAACTAAATGGAATTGGCTTTAGTACTACAGAATGTGAAAGTCAGAAACACATCATGCAAGCCAAACTGGATGCAATTGAGATCCAGGCCTACAATCTTGCTGGCCACACCTTTTCCTTCACCAGTTCAGATGACATTGCTGAGGTT---TTATTTTTGGAATTGAAGTTACCACCAAATGGAGAGATGAAAAACCAAGACGTCAAGAAAACTTTGGGATATACGAGAAGAAGAAATGACAATGGACACAAGCAAAAGCAGAGAAAACAGTTCAGCGCTAGTAAGGATGTTTTAAATAAATTAAAGGCATTGCATCCTCTACCAGGCTTGATATTAGAGTGGAGAAGAATCACAAATGCTATTACCAAAGTGGTTTTTCCCCTGCAGCGGGAAAAACGCCTGAATCCTTTTCTTGGAATGGAAAGGATCTATCCTGTGTCACAGTCACACACTGCTACAGGACGAATAACTTTTACAGAACCAAATATTCAGAATGTACCAAAAGATTTTGAAGTCAAAATGCCAGCAGTAGTAGAGGAAAGTCCACCTTCTCAAGCC------------------CCCAAA---AGAAGAGGA---AAT---AGGAAGGGTTATGGTCTGAACCCTGGACACCAGGCACAGATGGAGGAGAGTGCTTCAGACAGAGGAATGCCATTTTCTGTTAGCATGCGACATGCTTTTGTGCCTTTTCCAGGTGGTTTAATACTAGCTGCTGATTACTCTCAACTTGAACTAAGAATCTTGGCTCACTTATCCAATGATCGACGTCTCATTCACGTATTAAACAGCGGAGCTGATGTTTTCAAGAGTATTGCAGCTGAATGGAAGATGATTGAGCCAGAGTTTGTTGGAGATGATCTGAGGCAGCAAGCAAAGCAGATTTGCTATGGGATCATTTATGGAATGGGAGCCAAATCTTTGGGAGAGCAGATGGGTGTTAAAGAAAATGATGCTGCTTGCTACATTGACTCATTCAAGTCCAGATACACAGGGATTAATCATTTCATGAAAGAAACAGTGAAGAATTGTAAAAGAGATGGATTTGTTCAGACCATTTTGGGAAGGCGTAGATACTTACCAGGAATCAAAGATAACAACCCTTACCATAAAGCACATGCTGAGCGTCAGGCTATCAACACAACAGTCCAAGGATCAGCAGCTGACATTGTCAAAATAGCTACAATTAACATTCAGAAGCAACTAGAGACCTTTGACTCAACCTTCAAATCCCATGGTCATCAGGAAGGCTTGATCCAAAATGACAAAACA---GGATTTTTAATAAAGAGAAAACTGCAAGGGATGTTCTGCCCAGTCAGAGGAGGCTTTTTCATCCTTCAACTCCATGATGAACTCTTATATGAAGTGGCAGAAGAGGATGTCATCCAGGTAGCTCAGATTGTGAAGAATGAAATGGAAAATGCCATAAAACTCTCTGTGAAACTGAAAGTGAAAGTGAAAGTGGGTGCCAGCTGGGGAGAGCTGAGGGATTTTGATGTAT-A
