# Supplementary material for: Six reference-quality genomes reveal evolution of bat adaptations
Source: Nature. 2020 Jul 22;583(7817):578–84. doi: 10.1038/s41586-020-2486-3 (PMC8075899; doi:10.1038/s41586-020-2486-3)
Supplement: Supplementary file 6 — Alignments of 12,931 protein-coding genes across 48 mammals. [file 41586_2020_2486_MOESM6_ESM.gz › suppDataFile/ENST00000439709.aln.fasta]

>oryAfe1
ATGTATCCCAATCCTCTTATCTACTGCACCTGCTGGGACCCCTGGAACTTGGGACCACGAAAGTTAATCAAGACCCCTCGGCCACCAGGCAAGACCTCCATA------GGGAAGTCCAAGCTAACTCCTCTTGTCCCAGCTTCAAAAACACCCAGTTACTCC---CCG------CCACCAACAAAACCTCTTGTC---CCAAAA---------------GTGAAAATCAATTTGGGAAAACAAGAAGAGAGCACGAAATTACCAGAT------GAAGTGATCAATGTATCACCTGGCTATCGCCTCGTTCGGAACAGGGAGCAGATT---TCTGTCACCTTAGGGGATGAGATGTTCGACAGAAAAAAACAGTCAGAATCAAAA------GACAAAAGAGACTCTTCCAGGACTAACATCGTTTCTGACCTAGAAGAGCAGATCTCAGAGCTGACAGCAATGATAGAGCAAATGAACAGAGACCACCAGTCTGCCCAAAAATTGCTCTCCAGTGAAATGGAAATCCGGTGTGCTGAGATGCAGCAGAACTTCGAAAACAAGAACAGGGAGCTTAAGGAGGCTCATGCAACAGAGCTCAGTGAACTGGAACAAAACTACCAAGCAACCTTGAAGGCAGAGAGATTGGCTGCCCAGGCGAAGCTGGAGGAGATGGGAAAGGAATACAAATATTTGAAGAATATGTTTCATATGTATCAGGACAGCGTTTATGATGAAATGGAAGATAAGTGGTCGAAGCGGAAGGCAGAATGGGAGAAGGATGAGAAGTTGGAGCGGGAAAAGATCCTGTTACAGCAGAAGCATAGAATAACAAAAAAGTTTCAGTTAGAGTCAGAAGAAGAAAAGAAGAAAATAACTGAGTCTTACAGTGCTGTTTTTGAGAACTTCAACCGAGAGAAAGAGGAGTTCTTAAAACAACATGAAAGTGACACCTTGAAATTAGAAGAGCTGACAAAGACCCAAGAGATCATGAAGGAAGAGTTGCATGCACAAGCTTTTATCCTAGAATCACTTAACACGACTCTCTACCAAACCCAGACGGAACTTCAGAGAGAAAAAGCTACAGTGTTGAATCTAGAGAAAACACTCCAGGTCAAGCTTGCTGAAGCTGAGGAAAAGTATAAGTACACCATACAGACCCTGACTCAAGAAAACATGCGACTAAGGCAAAAAATAATTGCCAAGAATGAAGAAATTTATGAAGGGCGA---TCTGGAAGGTCCAGCTCT---ATT---ATTGTTTTTGAAGATTATTCCGACATTTTAGAAGATGGTAAC---TATTGCAACAAAAAACAAGAA------------------------------
>loxAfr3
ATGTACCCCAACCCTCTCATCTACTGCACCTGCTGGGACCCCTGGAACTTGGGACCACGAAAGCTAATCAAGACCCCTCGTCCACCAGGCAAAACCTCCACA------GGGAAGCCCAAGCTAACTCCTCTTGTATCAACTTTAAAAAAACACAGTTACTGC---CAT------CCAACAACAAGACCCCTTGTCCCAAACAAACCTTCCCCTTGCGGAGTGAAAATCCATTTTGGAAAAAAAGAAGAGACTACGAGATTACCTTAT------GAAGTGATAAATGTGTCACCTGGCTATCGCCTCGTTCGGAATAGGGAGCAGATT---TCTGTCACCTTGGGGGATGAGATGTTCGACAGAAAAAAGCAGTCAGAATCAGAGAGCATGAAGAAAGTAGAAACTTCCAGGACTAATATCATTTCTGACCTAGAAGAGCAGATCTCAGAGCTGACAGCAATAATTGAGCAAATGAACAGAGACCACCAGTCTGCCCAAAAATTGCTCTCCAATGAAATGGAAATCCGGTGTGCTGAGATGCAGCAGAACTTTGAAAGTAAGAACAGNNNNNNCAAAGAGGCTCATGCAGCAGAGCTCAGTGAACTGGAGCAAAACTACAAAGCAACCTTGAAGGCAGAGAGGTTGGCTGCCCAGCAGAAGCTGGAGGAGATGGGAAAGGAATACAAATATTTGAAGAATATGTTTCATATGTATCAGGACAGCATTTCTGATGAAATGGAAGATAAGTGGTCAAAGCGGAAGGCAGAATGGGAAAAGGATGAAAAGATAGAGCGGGAAAAGATCCTGCTACAGCAAAAGCATAGGATAACAAAAAAGTTGGAGTTAGAGTCAGAAGAAGAAAAGAGGAAATTAAATCAATCCTACAGTGTTGTCTTTGAGAGTTTCAATCAAGAAAAGGAGGAGCTCTTGAAACAACATGAACTTGACACTTTGAAATTAGAAGAGCTGGCAAAGTCCAAAGAGATTGCAGAGGAAGAATTGCAGGCACAAGCTGTTATCCTAGAATCACTTAACACAACCCTCTACCAAACCCAGATGGAACTCCAGAAAGAGAAAGCTGCAGTGACGAATCTGGAGAAAACACTCCAGACCAAGCTTGCTGAAGCTGAAGAAAAGTATAAGTACACCATACAGATCCTGACACAAGAGAACATGCGACTAAGGCAAAAAATAATCGCCAAGAATGAAGAAATTTTTGAAGGGCGA---TCTGGGAGATCAGCGTCT---ATT---ACTATTTATGAAGATTATTCTGATATTTTAGAAGATGGTAGC---TATTGCAACAAAAAACAAGAA------------------------------
>triMan1
ATGTACCCCAACCCTCTCATCTACTGCACCTGCTGGGACCCCTGGAACTTGGGACCACGAAAGCTAATCAAGACTCCTCGGCCACCAGGCAAGACCTCCACA------GGGAAGACCAAGCTAACTCCTCTTGTACCAGCTTCAAAAAAACACAGTTACTGC---CAA------CCAACAACAAAACCTCTTGTCCCAAACAAACCTTTCCCTTGCGGAGTGAAAATCCATTTTGGAAAAAAAGAAGAGAGTATGAAATTACCTTAC------GAAGTGATAAACGTGTCACCTGGCTATCGCCTTGTTCGGAATAGGGAGCAGATT---TCTGTCACTTTGGGGGATGAGATGTTCAACAGAAAAAAGCAGTCAGAATCAGAGATCATGAACAAAGTAGAAACTTTCAGGACTAATATCATTTCTGACCTAGAAGAGCAGATCTCAGAGCTGACAGCGATAATAGAGCAAATGAACAGAGACCACCAGTCTGCCCAAAAATTGCTCTCCAGTGAAATGGAAATCCGGTGTGCTGAGATGCAGCGGAACTTTGAAACCAAGAACAGGGAGCTCAAAGAGGCTCATGCAGCAGAGCTCAGTGAATTGGAGCAAAACTACAAAGCAACCTTGAAGGCAGAGAGGTTGGCTGCCCAGGAGAAGCTGGAGGAGATGGGAAAGGAATATAAATATTTGAAGAATATGTTTCATATGTATCAGGACAGCATTTCTGATGAAATGGAAGATAAGTGGTCAGAGCAGAAGGCAGAATGGGAAAAGGATGAGAAGATGGAGCGGGAAAAGATCCTGCTACAGCAAAAGCGTAGGATAACAAAAAAGTTGGAGTTAGAGTCAGAAGAAGAAAAGAGGAAAATAAGTCAATCCTACAGTGTTGTCTTTGAGAGTTTCAATCAAGAAAAGGAGGAGTTCTTGAAACAACATAAACTTGACACTTTGAAATTAGAAGAGCTGGCGAAGACCAAAGAGATCGTAGAGGGAGAGTTGCACGCACAAGCTATTATCCTAGAATCACTTAACACAACCCTCTACCAAACCCAGATGGAACTCCAGAAAGAGAAAGCTACAGTGATGAATCTGGAGAAAACACTCCAGACCAAGCTTGCCGAAGCCGAAGAAAAGTATAAGTACACAATACAGATCCTGACACAAGAAAACATGCAACTAAGGCAAAAAATAATTGCCAAGAATGAAGAAATTTATGAAGGGCGA---TCTGGGAGATCGGCCTCT---ATT---ACTATTTATGAAGATTATTCTGACATTTTAGAAGATGGTAGTAGCTCTTGCAACAAAAAACAAGAA------------------------------
>HLequCab3
ATGGACCCCAACCCTCTCATCTACTGCACCTGCTGGGACCCCTGGAACTCAGGGCCACGGAAGCTAATCAAGACCCCTCAGCCACTAAGCAAGAGCTCCACA------GGGAAGCCCAAGCTAACTCCTCTTCCTCCAGCTTCAAAAAAACAAAATTATGTC---CAA------CCAACAACAAAACCTGTTGTCGCCCCAAAA---------------GTGAAAACCCACTTCGGAAAACAAGAGGAGAGCAATAAATCACCTTGC------GAAGTGATAAACGTGTCCCCTGGCTACCGCCTCACTCGGAATAGGGAGCAGATT---TCTGTCACCCTGGGAGATGAGATGTTTGATAGGAAAAAGCAGTCGGAATCAGAGATCATGGACAAAGTCAAAATTTCCAGGACTGATATCATTGTTGACCTAGAGGAGCAGATCTCAGAGCTGACAGTGATAATAGAGCAAATGAACAGAGACCACCAGTCTACCCAAAAGTTGCTCTCCCATGAAATGGATCTCCGCTGTGCCAAGATGCAGCAGAGCTTTGAGAACAAGACCAGGAAGCTCAAAGAGGCCCACGCAGCAGAGCTCACTGAGTTGGAGAACAACTACAAAGCAGCCTTGAGGGCGGAGAAGTTGGCTGCCCAGGAGAAACTAGAGGAGATGCAAAAGGAGTATAAGTATTTGAAGAATATGTTTTATATGTATCAGGACAGCATTTATGATGAGTTGGAAGATAAGTGGTCAAAGAAGAAGGCAGAATGGGAGAAGGATGAGAAGTTGGAGCGGGAAAAGATCCTGCTAAAGCAAAAACATAACATAACAAAGAAGTTTGAGTTAGAGTCGGAAGAAGAAAAGAAGAAAATCCAGGACTCCCACAGTGCCGTCTTTGAGAACTTCAACCGAGAGAAGGAGGAGCTCTTGAAACAACATGAAAGGGACACCTTGCAATTAGAGGAGCTGAGAAAGACCAAAGAGGTCATAGAGGAAGAGTTGCACACACAAGCTCTTATCCTAGAATCACTTAACACAACCCTCTACCAAACCCAGATGGAACTCCAGAAAGAGAAAGCTGTGGTGGGAAATCTAGAGAAAAAACTCCAGGCCAAGCTTGCTGAAGCTGAAGAGAAGTTTAAATATACCATACAACTCCTGACCGAAGAAAACATTCATCTAAGGCAAAAGATAATCGCCAAGAATGAAGAAATTTATCAA---CGA---TATGGGAGATCACCTTCC---CTT---ACTGTTTATGAGGAAGATTCTGACACTTTAGAAGATGGTAGC---------AAAAAAAGACAAGAATCA---------------------------
>micOch1
---------------------------------------------------------------------------------------ACAAACTCATCCTAC------ACCAGTTTCAAGGGAACGCAACTACCTTCT---------------------------CTC------CCAACCAACCAAACCTGTTGTTTCCCCAAA---------------------------------------------------------------------GAGGTGATTGACGTGTCACCTGGCTATAAACTCATTCGAAATCGGGAACAGATT---TCAGTCACCTTGGGAGATGAGATGTTCAATAGGAAGAAGCACTTGGAATCGGACATCTTGAACAAAGTCAAGTTTTCCAGGACCGACATCATCTCCGACCTTGAGGAGCAGATCTCCGAGTTGACGGCAATAATAGAGCAAATGAACAGAGACCACCAGTCTGCTCAGAAACTGCTCTCCAACAAGATGGATCTCCGCTGCGCCGAGATGAAACAGAAGTTCGAAAACGAGAACAGGGATCTCAAAAAGGCTCACAAACTGGAGCTCGAGAAGTTAGAGAACAGCTACAAAGATGCCCTGAAGGTGGAAAAAGCTTCTGCCCAGGAAAAGCTAGAGGACATGGGCAAAGAGTATAAGTACCTGAAGAATATGTTCCACATGTATCAGGACAGCATTTACGAAGAGATGGAAGACAAGTGGACAAAGCGGAAGGCAGAATGGGAGAAGGATGAGAAGCTGGAGAGGGAGAAGATCCTGCTGCAACAGAAACACAGGATAACAAAAAAGTTTGAGCTAGAGTCGGAAGAAGAAAAGAGGAAAATAAATGAATCCTTCAGTGCCGTCTTCGAGAACTTCACCCGAGAGAAAGAGGAGCTCATTAAACAGCATGATGAAGATCTGTTGCAAATGCAGGAGCTGAGAAAATCCAAGGAGATCTTGGAGGCCGAGTTGCAGGCACAAGCGATCGTCTTGGAGACACTGAACACGAGCCTCTACCACTGCCAGCTGGAACTCCAGAGAGAGAAAACCGTAGTGGGAAACCTGGAGAAACTGTTTCAGACGAAGCTTGCTGAAGCCGAAGAGAAGTACAAGTACACCATCCAGATCCTGACGGAGGAAAACATC---------------------------------------------------------------------TGC---CTC---------------------------------------------------------------------------------------------------
>criGri1
ATGTACCCCAATCCTCTCATCTACTGCACCTGCTTGGACCCCTGGAACTTGGGGCCACGGAAGCTAATCAAGACCCCTCAACCACTTCCAAAGACCTCCACA------GGGAAGCCTAAGCAAACTCTTCCTTCACCAGTTTCAAGAGAACGCAACTACCTCCTGTCC------CAATCAACAAAGCCTGCTGTATCCCCAAAA---------------GACAAAGCCCCGACAGTAAAACCAGAGGAGAGCAGCAAACCTCCTGCT------GAAGTGATTGATGTGTCACCTGGCTATAAACTCATTCGAAATCGAGAACAGATT---TCTGTCACCTTGGGAGATGAGATGTTCAATAGGAAAAAGCAAGGGGAATCAGACATCTTGAGCAAAATCAAGTTTTCCAGGACTGACATCATTTCTGACCTTGAGGAGCAGATCTCCGAGCTGACAGCAATAATAGAACAAATGAACAGAGACCACCAGTCTGCCCAGAAATTGCTCTCCGACGAGATGGAACTCCGCTGCACTGAGATGAAACAGAAGTTTGAAAATGAGACCAGGGATCTCAAAAAGGCTCACAAAGTGGAGCTTGAGAAGTTAGAGAGCAGCTATAAAGAAGCGCTGAAGTCGGAGAAAGCTTCTGCCCAGGAGAAACTAGATGGAATGAGCAAAGAATATAAGTATCTGAAGAATATGTTTCACATGTATCAGGATAGCGTTTATGATGAAATGGAAGATACATGGTCCAGGCGGAAGGCAGAATGGGAGAAGGATGAGAAGATGGAGCGAGAAAAGATTCTGTTGCAACAAAAACATAAGATAACAAAAAAGTTTGAGTTAGAGTCGGAAGAAGAAAAAAGGAGAATAACTGAATCTTTCAGTGCTGTCTTTGAGAACTTCAATCGAGAGAAGGAGGAGCTCATCAAACAACATAATGAAGATATCTTGAAAATGGAGGAGCTGAAGAGATCCAAGGAGATCTTGGAGGCTGAGTTGCGGGCACAGGCTGTCATTCTGGAGACACTTAACACGAACCTTTACCACTGCCAGCTGGAGCTCCAAAGAGAGAAAACTGCAGTGGGAAATCTGGAGAAGCTGTTCCAGACGAAACTCAATGAGACTGAAGAAAAGTATAGGCACACCATACAGACCCTGACAGAAGAAAACAACTTCCTCAGGCAAAAGATCATGACCATGGATGAGGAAAATTCTGAAGAAGTA---TCTGAGCAGTCATCCTCC---ACTCCTTCTGTTCATGAGCCCAACTGTGAC------GAAGACAGCAGC---------AACAAGAAGCAAGCACCA---------------------------
>micMur3
ATGAACCTCAACCCTCTCATCTATTGCACCTGCTCCGACCCCTGGAACTTGGGACCACGGAAGCTAATCAAGACCCCTCGGCCACCAAATAAGGCCCCCATA------GGGAGGTCCAAGCTAACTCCTCTTCTACCAGTTTCAAAACAACACAATTACCTC---CAA---------CTAACAAAACCTGTTGTTGCCCCTAAA---------------GTGAAATTCCATTTAGGAAGGCAAGAGGAGAGCAATAAATCATCTTAT------GAAGTGATCAATGTGTCACCTGGCTATCAACTCTTTCGGAATCGGGAGCAGATT---TCTGTCACCTTGGGGGATGAGATGTTTGATAGGAAAAAGAAGATGGAATCAGAGATCATGGACAAAGTCAAATTTTCCAGGACTGATATCGTTTCTGACCTAGAAGAGCAGATCTCAGAGCTGACAGCAATAATAGAACAAATGAACAGAGACCACCAGTCTGCCCAGAAATTGCTCTCTGATGAAATGAATCTGCGCTGTACTGACATGAAGCAGAACTTTGAAAACCAGAACAGGGATCTCAAAGAGGCTCACAAAACGATGGTCAGTGAGTTGGAGAACAACTACAGAGCAGCCTTGAAGGAGGAGAAGTTGGCTGCCCAAAAGAAGCTAGAGGAGATGGAAAAGGAATATAAGTATTTGAAGAACATGTTTCATATGTATCAGGATAGCATTTATGATGAAATGGAAGAAAAATGGTCAAAGCGGAAGGCAGAATGGGAGAAAGATGAGAAGTTGGAGCGGGAAAAGATCCTGCTACAGCAAAAAAATAAAATGACAAAAAAGTTTGAGTTAGAAACAGAAGAGGAAAAGAAGAAAATAAATGAATCCTACAATATTGTCTTTGAGAACTTCATTCGAGAGAAAGAGGAGCTCTTGAAACAACATGAAAGAGACACCTTGCAAATAGAGGAGCTGAGAAAGACCAAGGCGATCATAGAGGAAGAGTTGCAGGTACAAGCTCTCATCCTAGAGTCAGTTAACACAAGCCTCTACCATGTCCAGTCGGAACTCCAGAGAGAGAAAGCTGTGGTGGCAAATATGGAGAAAATGCTGCAGGCCAAGCTTGCCGAAGCTGAGGAAAAGTATAAGTACACCATACAGATCCTGACGATGGAAAACAATAATCTAAGGCAAAACATAATTGCCAAGAATGAAGAAATTTATGAAGGACGT---TCTGGGAGACTGGCTTCTAATATT---ACTGTTTATGAAGATGATTCTGACATCTTAGAAGATGGTAAC---------AGCAAAGGACAAGAA------------------------------
>hg38
ATGTACCCCAACCCTCTCATCTACTGCACCTGCTGGGACCCCTGGAACTTGGGACCACGGAAGCTAATCAAGACCCCTCAACTACCACGCAAGAACTCCACA------GGGAGTTCCAAGCTAACTCCTCTTGTACCAGCTCCAAAAAATCACAATTACCTC---CAA------CCA---ACAAAACCTGTTGTTTCCCCAAAA---------------ATGAAAATCCATTCAGCAAGGCAAGAAGAGACTAATAAATCATTTTAT------GAAGTGATCAACGTGTCACCTGGCTATCAACTTGTTCGGAATCGGGAACAGATT---TCTGTCACCTTAGGGGATGAGATGTTTGATAGGAAAAAGCGGTGGGAATCGGAGATCCCGGACAAAGGCAGATTTTCCAGGACCAACATCATTTCTGACCTAGAAGAGCAAATCTCAGAGCTGACAGCAATAATTGAACAAATGAACAGAGACCACCAGTCTGCCCAGAAATTGCTCTCCAGTGAAATGGATCTCCGCTGTGCTGAGATGAAACAGAACTTTGAAAACAAGAACAGGGAGCTCAAAGAGGCCCATGAAGCAGAACTCAGTGAGTTGGAGAACAACTACAAAGCAGCCTTGAAGGCAGAGAAGTTGGCTGCCCAAGAGAAGCTAGAGGAGATGGGAAAAGAATACAAGTATTTGAAGAATATGTTTCGTACGTATCAGGACAGTATTTATGATGAAATGGAAGAGAAGTGGTCAAAACAGAAGGCGAAATGGAAGAAGGATGAGAAGTTCGAGCGAGAAAATATCCTGCTACAGCAAAAAAAAAAGATGACCAAAAAATTCGAAATGGAGTCAGGAGAAGAAGATAAGAAAATAAATGAATCCTGCAGTGCTGTCTTTGAGAACTTCATTCAAGAGAAGGAGGAGCTCTTGAAACAACATCAAAGTGACACCTTGCAATTAGAAGAGCTGAGAAAAACCAAAGAGGTCATGCAGGAAGAATTGCATGCACAAGCCCTTATCCTAGAGTCACTGAACACAAACCTCTACTATACCCAGTTGGAACTCCAGAAAGAGAAAGCTATAGTGGGAAATCTGGAGAAAATGCTTCAAACCAAGTTTGCTGAAACTGAAGAAAAGTATAAGCACACCATACAGATCCTGACGGAAGAGAACATTCATCTGAAGCAAAAGATAATTTCTAAGAATGAAGAAATTTGTGAAGGATGT---TCTGGGAGATTGGCCTCT---ATT---ACTGTTTCTAAGGATGATTCTGACACTGTGCAAGATGGTAGC---------AAGAAAGGACAAGAATCA---------------------------
>panTro5
ATGTACCCCAACCCTCTCATCTATTGCACCTGCTGGGACCCCTGGAACTTGGGACCACGGAAGCTAATCAAGACCCCTCAACTACCACGCAAGAACTCCACA------GGGAGTTCCAAGCTAACTCCTCTTCTACCAGCTCCAAAAAATCACAATTACCTC---CAA------CCA---ACAAAACCTGTTGTTTCCCCAAAA---------------ATGAAAATCCATTCAGCAAGGCAAGAAGAGACCAATAAATCATTTTAT------GAAGTGATCAACGTGTCACCTGGCTATCAACTTGTTCGGAATCGGGAACAGATT---TCTGTCACCTTAGGGGATGAGATGTTTGATAGGAAAAAGCGGTGGGAATCGGAGATCCCGGACAAAGGCAGATTTTCCAGGACCAACATCATTTCTGACCTAGAAGAGCAAATCTCAGAGCTGACAGCAATAATTGAACAAATAAACAGAGACCACCAGTCTGCCCAGAAATTGCTCTCCAGTGAAATGGATCTCCGCTGTGCTGAGATGAAACAGAACTTTGAAAACAAGAACAGGGAGCTCAAAGAGGCCCATGAAGCAGAACTCAGTGAGTTGGAGAACAACTACAAAGCAGCCTTGAAGGCAGAGAAGTTGGCTGCCCAAGAGAAGCTAGAGGAGATGGGAAAAGAATACAAGTATTTGAAGAATATGTTTCGTACGTATCAGGACAGTATTTATGATGAAATGGAAGAGAAGTGGTCAAAACAGAAGGCGAAATGGAAGAAGGATGAGAAGTTCGAGCGAGAAAATATCCTGCTACAGCAAAAAAAAAAGATGACCAAAAAATTCGAATTGGAGTCAGGAGAAGAAGATAAGAAAATAAGTGAATCCTGCAGTGCTGTCTTTGAGAACTTCATTCAAGAGAAGGAGGAGCTCTTGAAACAACATCAAAGTGACACCTTGCAATTAGAAGAGCTGAGAAAAACCAAAGAGGTCATGGAGGAAGAATTGCATGCACAAGCCCTTATCCTAGAGTCACTGAACACAAACCTCTACTATACCCAGTTGGAACTCCAGAAAGAGAAAGCTATAGTGGGAAATCTGGAGAAAATGCTTCAAACCAAGTTTGCTGAAGCTGAAGAAAAGTATAAGCACACCATACAGATCCTGACGGAAGAGAACATTCATCTGAAGCAAAAGATAATTTCTAAGAATGAAGAAATTTGTGAAGGATGT---TCTGGGAGATTGGTCTCT---ATT---ACTGTTTCTAAGGATGATTCTGACACTGTGCAAGATGGTAGC---------AAGAAAGGACAAGAATCA---------------------------
>gorGor5
ATGTACCCCAACCGTCTCATCTATTGCACCTGCTGGGACCCCTGGAACTTGGGACCACGGAAGCTAATCAAGACCCCTCAACTACCACGCAAGAACTCCACA------GGGAGTTCCAAGCTAACTCCTCTTCTACCAGCTCCAAAAAATCACAATTACCTC---CAA------CCA---ACAAAACCTGTTGTTTCCCCAAAA---------------ATGAAAATCCATTCAGCAAGGCAAGAAGAGACCAATAAATCATTTTAT------GAAGTGATCAACGTGTCACCTGGCTATCAACTTGTTCGGAATCGGGAACAGATT---TCTGTCACCTTAGGGGATGAGATGTTTGATAGGAAAAAGCGGTGGGAATCGGAGATCCCGGACAAAGGCAGATTTTCCAGGACCAACATCATTTCTGACCTAGAAGAGCAAATCTCAGAGCTGACAGCAATAATTGAACAAATGAACAGAGACCACCAGTCTGCCCAGAAATTGCTCTCCAGTGAAATGGATCTCCGCTGTGCTGAGATGAAACAGAACTTTGAAAACAAGAACAGGGAGCTCAAAGAGGCCCATGAAGCAGAACTCAGTGAGTTGGAGAACAACTACAAAGCAGCCTTGAAGGCAGAGAAGTTGACTGCCCAAGAGAAGCTAGAGGAGATGGGAAAAGAATACAAGTATTTGAAGAATATGTTTCGTACGTATCAGGACAGTATTTATGATGAAATGGAAGAGAAGTGGTCAAAACAGAAGGCGAAATGGAAGAAGGATGAGAAGTTCGAGCGAGAAAATATCCTGCTACAGCAAAAAAAAAAGATGACCAAAAAATTCGAATTGGAGTCAGGAGAAGAAGATAAGAAAATAAATGAATCCTGCAGTGCTGTCTTTGAGAACTTCATTCAAGAGAAGGAGGAGCTCTTGAAACAACATCAAAGTGACACCTTGCAATTAGAAGAGCTGAGAAAAACCAAAGAGGTCATGGAGGAAGAATTGCATGCACAAGCCCTTATCCTAGAGTCACTGAACACAAACCTCTACTATACCCAGTTGGAACTCCAGAAAGAGAAAGCTATAGTGGGAAATCTGGAGAAAATGCTTCAAACCAAGTTTGCTGAAGCTGAAGAAAAGTATAAGCACACCATACAGATCCTGACGGAAGAGAACATTCATCTGAAGCAAAAGATAATTTCTAAGAATGAAGAAATTTATGAAGGATGT---TCTGGGAGATTGGCCTCT---ATT---ACTGTTTCTAAGGATGATTCTGACACTGTGCAAGATGGTAGC---------AAGAAAGGACAAGAATCA---------------------------
>macFas5
ATGTACCCCAACCCTCTCATCTATTGCACCTGCTGGGACCCCTGGAACTTGGGACCACGGAAGCTAATCAAGACCCCTCAACTACCACACAAGAACTCCACA------GGGAGGTCCAAGCTAACTCCTCTTCTACCAGCTCCAAAAAATCACAATTACCTC---CAA------CCA---ACAAAACCTGTTGTTTCCCCAAAA---------------AAGAAAATCCATGCAGCAAGGCAAGAAGAGAGCAATAAATCATTTTAT------GAAGTGATCAACGTGTCACCTGGCTATCAACTTGTTCGGAATCGGGAACAGATT---TCTGTCACCTTAGGGGATGAGATGTTTGATGGGAAAAAGCGGTGGGAATCGGAGATCCCGAACAAAGACAGATTTTCCAGGGCCAACATCATTTCTGACCTACAAGAGCAAATTTCAGAGCTGACAGCAATAATTGAACAAATGAACAGAGACCACCAGTCTGCCCAGAAATTGCTCTCCAATGAAATGGACCTCCGCTGTGCTGAGATGAAGCAGAACTTTGAAAACAAGAACAGGGAGCTTAAAGAGGCCCATGAAGCAGAACTCAGTGAGTTGGAGAACAACTACAAAACAGCCTTGAAGGCGGAGAAGTTGGCTGCCCAAGAGAAGCTAGAGGAGATGGGAAAAGAATACAAGTATTTGAAGAATATGTTTCGTACGTATCAGGACAGTATTTATGATGAAATGGAAGAGAAGTGGTCAAAACAGAAGGCAAAATGGAAGAAGGATGAGAAGTTGGAGCGAGAAAATATCCTGCTACAGCAAAAAAAAAAGATGACCAAAAAATTCGAATTGGAGTCAGAAGAAGAAGAGAAGAAAATAAATGAATCCTGTGGCACTGTCTTTGAGAACTTCATTCAAGAGAAGGAGGAGCTCTTGAAACAACATCAAAGTGATACCTTGCAATTAGAAGAGCTGAGAAAAACCAAAGAGGTCATGGAGGAAGAATTGCATGCACAAGCCCTCATCCTAGAGTCACTTAACGCAAACCTCTACTATACCCAGGTGGAACTCCAAAAAGAGAAAGCTATAGTGGGAAATCTGGAGAAAATGCTTCAAACCAAGTGTGCTGAAACTGAAGAAAAGTATAAGTACACCATACAGATCCTGATGGAAGAGAACATTCATCTGAAGCAAAAGGTAATTTCTAAGAATGAAGAAATGTATGAAGAATAT---TCTGGGAGATTGGCCTCT---ATC---ACTGTTTCTAAGGATGATTCTGACACTGTGGAAGATGGTAGC---------AAGAAAAGACAAGAATCA---------------------------
>saiBol1
ATGTACCCCAACCCTCTCATTTATTGCACCTGCTGGGACCCATGGAATGTGGGACCACGGAAGCTAATCAAGACCACTCAGCTACCACAAAAGAACCCCACA------GGGAGATCTAAGCTAACTCCTCTTCTACCAGCTCCAAAAAACCACAATTACCTC---CAA------CCA---ACAAAACCTGTTTTTTCCCCAAAA---------------GTGAAAAGCCATTTAGCAAGGCAAGAAGTGAACAATAAATCATTTTAT------GAAGCGATCAACGTGTCACCTGGCTATCAGCTTGTTCGGAATCGGGAACAGATT---TCTGTCACCTTAGGGGATGAGATGTTTGATAGGAAAAAGCAGTGGGAATCAAAGATCCTGGACAAAGGCAGATTTAACAGGCCCAACATCATTTCTGACCTAGAAGAACAAATCTCAGAGCTGACAGCGATAATTGAACAAATGAACAGAGACCACCAGTCTGCCCAGAAATTGCTCTCCAATGAAATGGATCTCCGCTGTGCTAAGATGAAACAGAACTTTGAAAACAAGAACAGGGAGCTCAAAGAGGCCCATGAAGCAGAGCTCATTGAGTTGGAGAACAAGTACAAAGCAGCCTTGAAGGCGGAGAAGTTGGCTGCCCAAGAGAAGCTAGAGGAGATGGGAAAAGAATACAAGTATTTGAAGAATATGTTTCGTATGTATCAGGACAGTATTTATGATGAAATGGAAGAGAAGTGGTCAAAACAGAAGGCAAAATGGGAGAAGGATGAGAAGTCAGAGCGAGAAAAGGTCCTGCTACAGCAAAAAAAAAAGATGACCAAAAAATTTGAGTTGGAGTCAGAAGAAGAAAAGAAGAAAATAAATGAATCCTGCAGTGCTGTCTTTGAGAACTTCATTCAAGAGAAGGAGGAGCTCTTGAAACAACATGAAAGTGACACCTTGCAATTAGAAAAGCTGAGAAAAACCAAAGAGGTCCTAGAGGAAGAACTGCAGGTGCAAGCTTTTGTCCTAGAGTCCCTTAACACAAACCTCCACTATACCCAGTTGGAACTCCAGAAAGAGAAAGCTACAGTGGGAAATCTGGAGAAAATGCTTCAGACCAAGCTTGCTGAAGCTGAAGAAAAGTATAAGTACACCATACAGATCCTGATGGAAGAGAACATTCATCTGAAGCAAAAGATAATGTCTAAGAATGAAGAAATTTATGAAGGATGT---TCTGGGAGATTGGCCTCT---GTT---TCTGTTTCTAAGGATGATTCTGACACTATGGAAGACGGTAAC---------AAGAAAGGACAAGAATCACAAACAAAAAGCTGCTCTCAGGGT---
>rn6
ATGTACCCCAATCCTCTCATCTACTGCACCTGCTGGGACCCCTGGAACTTGGGTCCACGGAAGCTAATCAAGACCCCTCATCCACTTCCAAAGGCCTCC------------------------------------------------------------------------------------------------------------------------------------------------GAGGAGAGCAACAAAGCACCTTCA------GAAGTGATAGAAGTGTCACCTGGCTATAAACTTGTTCGAAATCGGGAGCAGATT---TCAGTCACCTTGGGAGATGAGATGTTCAGTAGGAAAAAACACCTGGAATCGGGCATCTTGAGCAAAGTCAAAATTTCCAGGTCTGATATCATTTCTGACCTTGAGGAGCAGATCTCTGAATTGTCAGCAATAATAGAACAAATGAACAGAGACCACCAGTCTGCCCAGAAACTGCTCTCCAACGAGATGGATCTCCGCTGTGCTGACATGAAACAGAAGTTTGAAACGGAGAGCAGGGAACTCAAACAGACTCACAAAGAGCAGCTTGAGAAGTTAGAGAACAGCTACAAGGAAACCTTGAAGGTAGAAAAGGCTGCTGCCCAAGAGAAATTAGATGAGATGGGCAAAGAATATAAGTATCTGAAGAATATGTTTCACATGTACCAGGATAGCATTTACGATGAAATGGAAGACAAGTGGTCAAGGCGGAAGGCAGAATGGGAGAAGGATGAGAAGATGGAACGGGAAAAGATCCTGCTACAGCAAAAACACAGGATAACAAAAAAGTTTGAGTTAGAGTCAGAAGAAGAAAAAAGGAAAATGAACGAGTCCTTCAGTACTGTTATGGAGAACTTCACTCGAGAAAAAGAGGAGCTCATACGACAACATAATGAAGATATCCTGCAAATGCAGGAGCTGAGAAAAGCCAAAGAGATCTTGGAGGCTGAGTTGCGGACACAAGCTGTTGTTCTGGAGACCCTGAACACAAGCCTTTACCACTGCCAGATAGAACTCCAGAGAGAGAAAACTATGGCGGGAAATCTAGAGAAACTGTTCCAGACGAAGCTTGCCGAAGCTGAAGAAAAATATAAGTCTACCATACAAGTCCTGACGGAAGAAAATAACAGCCTC---------------------------------------------------------------------------------------------------------------------------------------------------------------------------
>HLcamFer2
ATGTACCCCAACCCTCTCGTCTACTGCACCTGCTGGGACCCCTGGAACTTGGGACCACGGAAGCTAATCAAGACCCCTCAGCCACCAAGCAGGACCTCCCCA------GCGAAGCCCAAGCTAACTCCTCTTCCTCCAGCTTCAAAAAAACAAAATTATGTC---CAA------CCCCTAAAGAAACCTGTTGTCACCCCAAAA---------------ATGAAAATCTATTTAAGAAAACAAGAGGAGAGCAGTAAATTACCTTAT------GAAGTTTTCAACGTGTCTCCTGGCTACACACTCCTTCGGAATAGGGAGCAGATT---TCTGTCAGCCTGGGAGACGAGATGTTTGATCGGAAAAAGCAATCGGAATCAGAGAACATGGACAAAGTCAAAATGTCCAGGACGGATATCGTTGCGGACCTAGAAGAACAAATCTCAGAACTGACAGTGATAATAGAACAAATGAACAGAGACCATCATGCTGCCCAAAAATTGCTCGCTAATGAAAGGGATCTCCACTGTGCTGAGATGCAGCAGAACTTTGAAAGCAAGAAGAGGGAGCTTGAGGAGGCTCACGCAGCACAGCTCAGTGAGCTGGAGGAAAATTACAAAGCAGCCTTGAAAGCAGAGAAGCTGGCTGCCAAGGATAAACTCGAGGAGATGGGAAAGGAATATAAGTACTTGAAGAACATGTTTCATGTATATCAGGACAGCATTTATGATGAGCTGGAGGACAAGTGGTCAAAGAAGAAGGCAGAATGGGAGAAGGATGAGAAGCTGGAGAGGGAAAAGATCCTGCTATGGCAAAAATATAGGATAACCAAAAAGTTTGAGTTAGAGTCCAAAGAAGAGAAGAAGAAAATAAAT------------GCTATGCTTGAGAACTTATGTCGGGAGAAGGAGGAGCTGTTGAAACAACATGAAAGGGACACCTTGCAATTAGAGGAGCTGAGAAAGACCAAAGAGGTCATGGAGGAAGAGTTGCACGCTCAAGCTCTTATCCTAGAATCACTTAACACAACCCTCTACCAAACCCAGTTGGAACTCCAGAGAGAGAAAGCTCTGGTTGGAAATCTGGAGAAAACATTCCAGACCAAGCTTGCTGAAGCTGAAGAAAAGTTTAAATACACAATACAGAACCTGACCGAAGAAAACATTCATCTAAGACAAAGGATAATTGCCAAAAATGAAGAAATTTATGATGAACGA---TCTGGGAAGTTGACCTCT---ATT---ACTATGCAGGACGGTATTTCTGACACTTTAGAAGATGCTAGC---------AACAAAACACAAGAACCA---------------------------
>balAcu1
ATGTACCCCAACCCTCTCGTCTACTGCACCTGCTGGGATCCCTGGAACTTGGGACCACGGAAACTAACCGAGACCCCTCAGCCACCAAGAAAGACCTCCCCA------GTGAAGTCCAAGCTAACTCCTCCTCCTCCAGCTTCAAAAAAACAAAATTATGCC---CAA------CCGATAACAAAATCTGTTGTCGCCCCAAAA---------------ATGAAAATCCATTTAGGAAAACAAGAGGAGAGCAATAAATTACCTTGT------GAAGTAATAAACATGTCACCTGGCTACCGCTTCGTTCGGAATAGGGAGCAGATT---TCCGTCACCTTGGGAGATGAGATGTCTGATAGGAAAAAGCATTCAGAATCAGACAGCATGGACAAAGTCAGAATTTCCAGGACTGCTATCATTACTGACCTAGAAGAACAGATCTCAGAGCTGACAGCGATAATAGAGCAAATGAACAGAGACCACCGTTCTGCCCAAAAACTGCTCTCCAATGAGATGGATCTCCGCTGTGCTGAGATGCAGAAGAACTTTGAAAGCAAGAGGAGGGAGCTCGAGGAGGCTCACGCAGCACAGCTCAGTGAGCTGGAGAAAAACTACAAAGCAGCCTTGAAGGCAGAGAAGTTGGCTGCCCAGGATAAACTAGAGGAGATGGGAAAGGAATATAAGTATTTGAAGAATATGTTTCATATATATCAGAACAGCATTTATGATGAAATGGAGGACAAGTGGTCAAAGGAGAAGGCAGAATGGGAGAAGGATGAGAAGTTGGAGTGGGAAAAGATCCTGTTACGGCAAAGACAGAAGATAACCAAAAAATTTGAGTTAGAGTCAGAAGAAGAGAAGAAGAAAATACATGACTCCTACAGTGCTATCTTTGAGAACTTCAATCGGGAGAAGGAGGAGCTCTTAAAACAACACGAAAGGGACACCTTGCAATTAGAGGAGCTGAGAAAGACCAAAGAGGTCATAGAGGAAGAGTTGCATGCTCAAGCTCTTATCCTAGAATCACTTAACACAACCGTCTACCAAACCCAGATGGAACTCCAGAGAGAGAAAGCTATGGTGGCAAATCTGGAGAAAACACTCCAGACCAAGCTTGCTGAAGCTGAAGAAAATTTTAAATATACCATACAGCACCTGACAGAAGAAAACATTCATCTAAGGCAGAAGACAATTGCCAAAAATGAAGAAATTTTTGATGAACGA---TCTGGGAAATCGACCTCT---GTT---ACTATTTACGAGCATAATTCTGACATTTTAGAAGATGGTGGC---------AATGAAACACAAGAATCA---------------------------
>susScr11
ATGTACCCCAACCCTCTCATCTACTGCACCTGCTGGGACCCCTGGAACCTGGGACCACGAAGGCTAATCAAGACTCCTCAGCCACCCAGGAAGACCTCTCCA------GTGAAGCCCAAGCTAACTCCTCTTCCTTCAGCTTCAAAAAAACAAAATTATGTC---CAA------CCAATAACTAAATCTGTTATCACCCCAAAG---------------ATGAAAATCCATTTAGGAAAACAAGAGGAGAGCAATAAATTACCTAAT------GAAGTGATAAACGTGTCACCTGGCTACCGCCTCATTCGAAACAGGGAGCAGGTT---TCCGTCACCTTGGGAGATGAGATATTTGAGAGGAAAAAGCTTTTGGAATCAGAGCACATGAACAAAGTCAATTTTTCCAGGACTGACATCGTTACCGACCTAGAAGAACAGATCTCAGAGCTGACAGTGATTATAGAGCAAATGAACAGAGATCATCATTCTGCCCAGAAATTGCTCTCCCATGAAATGGATCTCCGCTGTGCTGAGATGCAGCAGAACTTTGAAAGCAAGAAGAGGGAGCTTGAGGAGGCTCATGCAGCACAGCTCTGTGAGCTGGAGAAAAACTACAAAGCAGCTTTGAAGGCAGAGAAATTGGCTGCCCAGGATAAACTAGAGGAGATGGGAAAGGAATATAAGTATTTGAAGAATATGTTTCACATATATCAGGACAGCATTTATGATGAAATGGAGGACAAATGGTCAAAAAAGAAGGCAGAATGGGAGAAGGATGAGAAGTTGGAGCGGGAAAAGATCCTGCTACAGCAAAAACATAGGATAACCAAAAAGTTTGAGTTAGAGTCAGAAGAAGAGAAGAAGAAACTAAGTGACTCCTACAGTGCTATCTTTGAGAACTTCAATCAAGAGAAGGAGGAGCTCTTGAAACAACATGAAAGGGACACCTTGCAATTAGAGGAGCTGAGGAAGAACAAAGAGGTCTTAGAGGAAGAGCTGCATGCTCAAGCTCTTATTCTGGAATCACTTAACACAACCCTCTACCAAACCCAGATGGAGCTCCAGAGAGAGAAAGCTATGGTGGCAAATCTGGAGAAAGCACTCCAATCCAAGCTCGCTGAAGCTGAAGAAAAGTTTCAGTGCACCATCCAGCACCTGACAGAAGAAAACATTCTTCTAAGGCAAAAGATGATTGCCAAAAATGAAGAAATTTATGACGAACGA---TCCAGGAAATCAACCTCT---GTT---ACAATTTATGAGCATAATTCT---------GAAGACGGCGGC---------AGCGAAACACAAGAATCA---------------------------
>bosTau8
ATGTACCCCAACCCCCTCGTCTACTGCACCTGCTGGGATCCCTGGAACTTGGGGCCACGAAAGCTAATCAAGACCCCTCAGCCACCAAGCAAGACCTCCTCA------GTGAAGCCCAAGCTCTCTCCTCTTCCTCCAGCTGGAAAAAAACAAAATTATGCC---CAA------CTGATAACAAAACCTGTTGTCTCCCCAAAA---------------ATGAAAGTCCATTTAGGAAAACAAGAGGAGAGCAATAAATTACCTAAT------GAAGTGATAAACGTGTCACCTGGCTACTGCCTCATTCGGAACAGGGAGCAGATT---TCTGTCACCTTGGGAGATGAGATGTTTGATAGGAAAAAACATTCAGAATCGGAGGACGTGGGCAAAGTCAAAATTTCCAGGACTGATATCATTGCTGACCTCAAAGAACAGATCTCAGAGCTGACAGTGATCATAGAGCAAATGAACAGAGACCATCGTTCTGCCCAAAAATTGCTCTCTAATGAAATGGATCTCCGCTGTGCCGAGATGCAGAAGAACTTTGAAAGCAAGACGAGGGAGCTCGAGGAAGCTCACGCAGCACAACTCAGTGAGTTGGAGAAAAACTACAAAGCAGCCTTGAAGGCAGAAAAGTTGGCTGCCCAGGACAAACTAGAGGAGATGGGAAAAGAATATAAATATTTGAAGAATATGTTTCATATATATCAGGACAGCATTTATGATGAAATGGAGGACAAGTGGTCAAAGAAGAAGGCAGAGTGGGAGAAGGATGAGAAGTTGGAACGGGAAAGGATACTGTTACAGCAAAAACATAAGATAACCAGAAAGTTTGAGTTAGAATCAGAAGAAGAAAGGAAGAAAATAAACGAGTCCTACACAGCTATCTTTGAGAACTTCAATCAGGAGAAGGAGGAGCTCTTAAAACAACATGAAAGGGATACCTTGCAATTAGAGGAGCTTAGAAAGACAAAAGAGGTCATAGAGGAAGAGTTGTATGCTCAAGCTCTTATCCTAGAATCACTTAACACAACCCTCTACCAAACCCAGATGGAACTCCAGAGAGAGAAAGCTGTGGTAGCAACTCTGGAGAAAACACTCCAGATCAAGCTTACTGAAGCTGAAGACAAGTTTAAGTACACCATACACAATCTGACAGAAGAAAACATTCATCTAAGGCAAAAGATAATTGCCAAAAATGAAGAAATTTATGATGAACGG---TTTGGGAGATCTACCTCT---GTT---ACTGTTTATGAGCATAATTCTGACACTTTAGAAGATGGTGGC---------AACGAAACACAAGAA------------------------------
>HLturTru3
------------CCTCTCGTCTACTGCCCCTGCTGGGATCCCTGGAACTTGGGACCACGGAAACTAATCGAGACCCCTCGGCCACCAAGAAAGACCTCCCCA------GTGAAATCCAAGCTAACTCCTCCTCCTCCGGCTTCAAAAAAACAAAATTATGCC---CAA------CTGATAACAAAATCTGTTATTG-CCCCAAA---------------------------------------------------------------------GAAATAATAAACGTGTCACCTGGCTACCGCTTCGTTCGGAATAGGGAGCAGATT---TGCGTCACCTTGGGAGACGAGATGTCTGCTAGGAAAAAGCATTCAGAATCAGAGAACATGGACAAAGTCAGGACTTCCAGGACTGCTATCATTACTGACCTCGAAGAACAGATCTCAGAGCTGACAGCGATAATAGAGCAAATGAACAGAGCCCATCGTTCTGCCCAAAAACTGCTCGCCAATGAAATGGATCTCCGCTGTGCTGAGATGCAGAAGAACTTTGAAAGCAAGAGGAGGGAGCTCGAGGAGACTCACGCAGCACAGCTCAGTGAGCTGGAGAAAAACTACAAAGCAGCCTTGAAGGCAGAGAAGTTGGCTGCCCAGGATAAACTAGAGGATATGGGAAAGGAATATAAGTATCTGAAGAATATGTTTCATATATATCAGGACAGCATTTATGATGGAATGGAG---AAGTGGTCAGAGAAGAAGGCAGAATGGGAGAAG------------GAGTGGGAAAAGATCCTGTTACAGCAAA--------------------------------------------------------------------------------------------------------------------------------------------------------------------------------------------------------------------------------------------------------------------------------------------------------------------------------------------------------------------------------------------------------------------------------------------------------------------------------------------------------------------------------------------------------
>manPen1
ATGTACCCCAACCCTCTCATCTACTGCACCTGCTGGGACCCCTGGAACTTGAGGCCACAGAAGCTAATCAAGACCCCTCAGCCACCAAGCAAGACCTTCACA------GGGAAGCCCAAGCTAACTCCTCTTCCTCCAGCTGGAAAAAAACAAAATTATGTC---CAA------CTAACAACAAAAGCAGTTGTTGCCCCAAGG---------------ATGAAAATCCATTTAGGGAAACAAGAGGAGAGCAATAAATTACCTTAT------GAAGTGATAAACGTGTCTCCTGGCTATTGCCTCACTCGGAATAGGGAGCAGAAT---TCTGTCACCTTGGGAGATGAGATGTTTGTCAGGAAAAAGCCA---GAATCAGAGATCATGGACAAAGTCAAAATTTCCAGGACTGATATCATTACTGACCTAGAAGAGCAGATCTCAGAGCTGGCAGTGATAATAGAGCAAATGAACAGAGACCACCAGTCTGCTCAAAAACTGCTCTCCAATGAAATGGATCTCCGCTGTGCTGAAATGCAACAGAACTTTGAAAACAAGAACAGGGAGCTCAAAGAGGCTCATGCAGCAGAGCTCAGTGAGTTGGAGAACAACTACAAAGCAGCCTTGAAGGCAGAGAAGTTTGCTTCCCAGAAAAAACTAGAGGAGATGGACAAGGAATATAAGTATCTGAAGATTATGTTTCATATGTACCAGGACAGCATTTATGAAGAAATGGAAGATAAGTGGTCAAAGAAGAGGGCAGAATGGGAGAAGGATGAGAAGTCGGAGCAGGAAAAGATCTTACTACAGCAAAAACATAAGATGACAAAAAAGTTTGAGTTAGAGTCAGAAGAAGAAAAGAAGAAAATAAACAACACCTACAGTGCCATCCTTGAGAATTTCAGTCTGGAGAAAGAGGAGCTATTGAAACAACATGAAAGGGACACCTTGCAATTAGAGGAGCTGAGAAAGGCCAAAGAGATCATAGAAGAAGAGTTGCACGCACAAGCTCTTAACCTAGAATCACTTAACACAACTCTCTGCCATACCCAGATGGAACTCCAGAGAGAGAAAGCTGTGGTGGGAAATCTGGAGAAAACACTCCAGGCCAAGCTTGCTGAAGCTGAAGAAAAGTTTAAATATACCATACAGCTCCTGACAGAAGAAAACATTCATCTAAGACAAAAATTAATTGCCAAGAATGATGAAATTTATGAAGAACGA---TCTGGGAGATTGACCTCT---ATG---ACTGCTTTTGAGAATGAGTCTGACACATTAGAAGATGGTAAC---------CACAAAGGACAAGAATCA---------------------------
>HLmanJav1
ATGTACCCCAACCCTCTCATCTACTGCACCTGCTGGGACCCCTGGAACTTGAGGCCACAGAAGCTAATCAAGACCCCTCAGCCACCAAGCAAGACCTCCACA------GGGAAGCCCAAGCTAACTCCTCTTCCTCCAGCTGCAAAAAAACAAAATCATGTC---CAA------CTAACAACAAAAGCAGTTGTTGCCCCAAGG---------------ATGAAAATCCATTTAGGGAAACAAGAGGAGAGCAATAAATTACCTTAT------GAAGTGATAAATGTGTCTCCTGGCTATCGCCTCACTCGGAATAGGAAGCAGAAT---TCTGTCACCTTGGGAGATGAGATGTTTGTCAGGAAAAAGCCA---GAATCAGAGATCATGGACAAAGTCAAAATTTCCAGGACTGATATCATTACTGACCTAGAAGAGCAGATCTCAGAGCTGGCAGTGATAATAGAGCAAATGAACAGAGACCACCAGGCTGCTCAAAAACTGCTCTCCAATGAAATGGATCTCCGCTGTGCTGAAATGCAACAGAACTTTGAAAACAAGAACAGGGAGCTCAAAGAGGCTCATGCAGCAGAGCTCAGTGAGTTGGAGAACAACTACAAAGCAGCCTTGAAGGCAGAGAAGTTTGCTTCCCAGAAAAAACTAGAGGAGATGGACAAGGAATATAAGTATCTGAAGATTATGTTTCATATGTACCAGGACAGCATTTATGAAGAAATGGAAGATAAGTGGTCAAAGAAGAGGGCAGAATGGGAGAAGGATGAGAAGTCGGAGCAGGAAAAGATCTTACTACAGCAAAAACATAAGATGACAAAAAAGTTTGAGTTAGAGTCAGAAGAAGAAAAGAACAAAATAAACTACTCCTACAGTGCCATCCTTGAGAATTTCAGTCGGGAGAAAGAGGAGCTATTGAAACAACATGAAAGGGACACCTTGCAATTAGAGGAGCTGAGAAAGGCCAAAGAGATCATAGAAGAAGAGTTGCATGCACAAGCTCTTAACCTAGAATCACTTAACACAACCCTCTACCATACCCAGATGGAACTCCGGAGAGAGAAAGCTGTGGTGGGAAATGTGGAGAAAACACTCCAGGCCAAGCTTGCTGAAGCTGAAGAAAAGTTTAAATATACCATACAGCTCCTGACAGAAGAAAACACTCATCTAAGACAAAAATTAATTGCCAAGGATGAAGAAATTTATGAAGAACGA---TCTGGGAGATTGACCTCT---ATG---ACTGCTTTTGAGAATGCGTCTGACATATTAGAAGATGGTAAC---------CACAAAGGACAAGAATCA---------------------------
>felCat8
ATGTACCCCAACCCTCTCATCTACTGTACCTGCTGGGACCCTTGGAACTTGGGACCACGGAAGCTAATCAAGACCCCTCAGCCACCAAGAAAGACCTCCACA------GGGAAGCCCAAGCTAACTCCTCTTCCTTCAGCTGCAAAAAAACAAAATTGTGTC---CAA------CCCACAGCAAAACCTGTTGTTGCCCCAAAA---------------GGGAAACTCCATTTAGGAAAACAAGAGGAGAGCAATAAACCACCTTAT------GAAGTGATAAACGTGTCACCTGGTTATCGCCTCATTCGAAATAGGGAGCAGATT---TCCGTCACCTTGGGAGATGAAATGTTTGATAAGAAAAAGCGGTCGCAATCAGAGATCATGGACAGAGTCCAGATTTCCAGGACTGATATCATTACTGACCTGCAAGAGCAGATCTCAGAATTGACAGTGATCATTGAGCAAATGAACAGAGACCATCAGTCTGCCCAGAAATTGCTCTCCGATGAAATGGCTGTCCGCTGTGCTGAGATGCAGCAGAACTTCGAAAACAAAAACAGAGAGCTCAAAGAGGCTCACGCAGCAGAGCTCAGTCGTTTGGAGAACAACTACAAAGCCACACTGAAGGCAGAGAAGCTGGCTGCCCAAGAAAAACTAGATGAAATGGGAAAGGAGTATAAGTATTTGAAGAATATGTTTCATATGTATCAGGACAGCATTTATGATGAAATGGAAGATAAGTGGTTGAAGAAGAAGGCAGAATGGGAGAAGGATGAGAAGTTGGAGCGGGAAAAGATCCTGCTACAGCAAAAACATAATATGACAAAAAGGTTTGAGTTAGAGTCAGAAGAAGAAAAGAAGAAAATAAATGACTCCTACAGTACCGTCTTTGAGAACTTCAATCGAGAGAAGGAGGAGCTACTGAAACAACATGAAAAGGACACCTTGCAATTAGAGGAGCTGAGAAAGACCAAACAGGTCATGGAGGAAGAGTTGAATGCACAATCTGTTATCTTAGAATCACTTAACACAACCCTCTACCAAACCCAGATGGAACTCCAGAGAGAGAAAGCTACAGTGGGAAATCTGGAGAAAACACTCCAGACCAAGCTTGCCGAGACTGAAGAAAAGTTTAAATACACCATACAGCTTCTGACAGAAGAAAACATTCATCTAAGGCAAAAAATAATTGTGAAGAATGAAGAAATTTATAAGGAACGA---TCTGGGAGGTTTCTCTCT---ATG---------TATGAGAATGATTCTGATAATTTAGAAGACGATAAC---------AATGAAAAACAAGAACTA---------------------------
>HLrouAeg4
ATGCACCCCAACCCTCTCATGTACTGTACCTGCTGGGATCCCTGGAACTTGGGTCCACGGAAACTAATCAAGACCCCTCAGCCACCAAGAAAGAGCTTCACG------GGGAAGCCCCAGCTAACTCCTCTTCCTCCAGCTTCAAAAAAACAAAATTTTGTC---CAA------CCAACAACAAAACCGGTTGTCTCCCCAAAA---------------GTGAAAACCCAGTTAGGAAAACAAGAGGAGAGCAATCAATTACCTTAT------GAAGTGATCAATGTGTCGCCTGGTTATCGCCTCATTCGAAATAGGGAGCAGATT---TCCGTCACCTTGGGAGATGAGATGTTTGATAGGAAGAAGCATTTGAAATCAGAGATGATGGACAAAATCAAAATTCCCAGGACTGATATCATTAACGACCTAGAAGAGCAGATATCAGAGCTGACAGTGATAATAGAGCAAATGAACAGAGACCACAAGTCTGCTGAGAAACTGCTCTCCGATGAAATGGATCTCTGCCGCGCTGAGATGCAGCAGAACTTTGAAAACAAGAACAGGGAGCTCAAAGAGGCTCATGCAGCAGAGCTCACTGAGTTGAAGAACAACTACAAAGCAATCTTAGAGGCAGAGAAGTTGGCCTCTCAGGAAAAACTAGAGGAGATGGAAAAGGAATATAAGTATCTGAAGACTATGTTTTATATGTATCAGGACAGCATTTATGATGAAATGGAAGATAAGTGGTCAAGGAAGAAGGCAGAATGGGAAAAGGATGAGCAACTGGAGCGAGAAAAGATCTTGCTACAGCAAAAACATAAAATGACAAAGAAATTTGAGTTAGAATCAGAAGAAGAAAAGAAGAAAATAAATGACTCCTACAGTGCTATCTTTGAGAACTTCAATCGAGAGAAAGAGGAGCTCCTAAAACAACATGAAAAGGATACCTTGCAATTAGAGGAGCTAAAAAAGACCAAAGAGGTCATAGAGGAAGAGTTGCATACACAAGCTGTTATCCTAGAATCACTTAACACAACCCTCTACCAAACCCAGATGGAACTCCAGAGAGAGAAAACTATGGTGGGAAATCTGGAGAAAATGCTCCAGACCAAGATTGCCGAATCTGAAGAGAAGTTTAAATACACCATACAGCTCCTGACAGAAGAAAATATTCATCTGAGACAAAAGATAATTGCCAAAAACGAAGAAATTTATGAAGAACGA---TCTGGACGATCGACCTCT---ATT---ACTATTTATGAGAATGATTCTGACACTTTAGAAGATAGTAGC---------AACAAAAGACAAGAATTA---------------------------
>musFur1
ATGTACCCCAACCCTCTCATCTACTGTACCTGCTGGGACCCCTGGAACCTGGGACCACGGAAGCTAATCAAGACCCCTCGGCCACCAACCAAGACCTCCATA------GGGAAACCCAAGCTAGCTCCTCTTCCTCCAGCTGCAAAAAAACAAAGTTATGTT---CAG------CCAACAACAAAACCTTTTGTTGGCCCGAAA---------------GTGACAGACCATTTAGGAAAACAAGAGGAGAGCACTGCATTACCTACT------GAAGTGATAAATGTGTCCCCTGGCTATCGCCTCATTCGAAATAGGGAGCAGATT---TCTGTCACCTTGGGAGATGAAATGTTCGAGAAGAAAAAGCAGCTGAAGTCAGAGATCATGGACAAAATCAAAATTTCCAGGGCTGATATCATTACCGACCTAGAAGAGCAGATCTCAGAGCTGACCGTGATCATTGAGCAAATGAACAGAGACCATCAGTCTGCCCAGAAACTGCTCTCGGATGAAATGGCTCTGCGCTGCGCGGAGATGAAGGAGAACTTCGAAAACAAGAACAGGGAACTCAAAGAAGCTCACGCAGCAGAGCTCAGTCAATTGGAGAACAGCTACAAAGCATCGTTGAAGGCAGAGAAGCTGGCTGCCCAGGAAAAACTAGATGAGATGGGAAAGGAATATAAGTATTTGAAGAATATGTTTCATATGTATCAGGACAGCATCTATGATGAAATGGAGGACAGGTGGTCAAAGAAGAAGGCGGACTGGGAGAGGGAGGAGAAGTTGGAGCGGGAAAAGATCCTGCTACAGCAGAAACATAAAATGACAAAAAAGTTTGAGTTAGAGTCAATAGAAGAAAAGAAGAAAATAAATGACTCCTACACTGCTGTCTTTGAGAACTTCATTCGAGAGAAGGAGGAGCTGTTGAAACAGCATGAAAATGACACCTTACAATTAGCGGAGCTGAGAAAGACCAAACAGGTCATGGAGGAAGAGTTGAATACACAAGCTGTTATCCTGGAAACACTTAACACAACCCTCTACCAAACCCAGATGGAACTTCAGAAAGAGAAAGCCACAGTGGGAAATCTGGAGAAAATGTTCCAGATCAAGCTTGCCGAAGCTGAAGAAAAGTTTAAATATACCATACAGCTTCTGACAGAAGAGAACATTCATCTAAGGCAAAAAATAATTGCCAAGAATGAAGAAATTTATGAAGAACGA---TGTGGGAGGTCTACCTCT---ATT---------TATGAGAATGATTCTGACATTTTAGAAGATGACAGC---------AATGAAAAACAAGAATTA---------------------------
>lepWed1
ATGTACCCCAACCCTCTCATCTACTGCACCTGCTGGGACCCCTGGAACTTGGGACCACGGAAGCTAATCAAGACCCCTCGGCCACCAACCAAGACCTCCATA------GGGAAGCCCAAGCTAACTCCTCTTCCTCCAGCTGCAAAAAAACAAAGTTGTGTT---CAA------CCAACAACAAAACCTGTTGTTGCCCCAAAA---------------CTGACAGTCGATTTAGGAAAACAAGAGGAGAGCAACACATTACCTAAT------GAAGTGATAAATGTGTCACCTGGCTATCGCCTCATTCGAAATAGGGAGCAGATT---TACGTCACCTTGGGAGATGAAATGTTTGATAAGAAAAAGCGGTCGAAATCAGAGATCGTGGACAGAATCAAAATTTCCAGGACTGATATCATTACTGACCTCGAAGAGCAGATCTCAGAGCTGACCGTGATCATTGAGCAAATGAACAGAGACCATCAGTCTGCCCAGAAATTGCTCTCCGAGGAAATGGCTCTCCACTGTGCTGAGATGCAGGAGAACTTCGAAAACAAGAACAGGGAGCTCAAAGAGGCTCACGCAGCAGAGCTCAGTCAGTTGGAGAACAACTACAAAGCATCATTGAAGGCAGAGAAGCTGGCTGCCCAAGAAAAACTAGATGAGATGGGAAAGGAATATAAGTATTTGAAGAATATGTTTCATATGTATCAGGACAGCATTTATGATGAAATGGAGGACAAGTGGTCGAAGAAGAAGGCAGAATGGGAAAAGGAGGAGAAGTTGGAGCGGGAAAAGATCCTGCTACAGCAAAAACATAAAATGACAAAAAAGTTTGAGTTAGAGTCAATAGAAGAAAAGAAGAAAATAAATGATTCCTACAGTGCCGTCTTTGAGAACTTCATTCGAGAGAAGGAGGAGCTACTGAAACAACATGAAAAGGATACCTTACAATTAGAGGAGCTAAGAAAGACCAAACAGGTCATGGAGGAAGAGTTGAATACACAAGCTGTTATCCTAGAAACACTTAACACAACCCTCTACCAAACCCAGATGGAACTTCAGAGAGAGAAAGCTACTGTGGGAAATCTGGAGAAAATGTTCCAGATCAAGCTTGCTGAAGCTGAAGAAAATTTTAAATATACCATACAGCTTCTGACAGAAGAAAACATTCATCTAAGGCAAAAAATAATTGCCAAGAATGAAGAAATTTATGAAGAACGA---TCTGGGAAGTCAACCTCT---ATT---------TATGAGGATGATTCTGACACTTTAGAAGAATACAGC---------AATGAAAAACAAGAATTG---------------------------
>ailMel1
ATGCACCCCAACCCTCTCATCTACTGCACCTGCTGGGACCCCTGGAACTTGGGACCACGGAAGCTAATCAAGACCCCTCATCCACCAATCAAGACCTCCATA------GGGAAGCCCAAGCTAACTCCTCTTCCTCCAGCTGCAAAAAAACAAAGTTATGTT---CAA------CCACCAACAAAACCTGCTGTTGCCCCAAAA---------------GTGACAGTCCATTTAGGAAAACAAGAGGAGAGCAACACATTACCTAAT------GAAGTGATAAATGTGTCACCTGGCTATCGCCTCATTCGAAATAGGGACCAGATT---TCTGTCACCTTGGGAGAAGAAATGTTTGATAAGAAAAAGCGGTCGAAATCAGAGATCATGGACAGAATCAAAATTCCCAGGACTGATATCATTACGGACCTAGAAGAGCAGATCTCAGAGCTGACTGTGATCATTGAGCAGATGAACAGAGACCATCAGTCTGCCCAGAAATTGCTCTCCGATGAAATGGCTCTCCGCTGTGCTGAGATGCAGGAGAACTTCGAAAACAAGAACAGGGAGCTCAAAGAGGCTCACGCAGCAGAGCTCAATCAGTTGGAGAACAACTACAAAGCATCTTTGAAGGCAGAGAAGCTGGCTGCCCAAGAAAAACTAGATGAGATGGAAAAGGAATATAAGTATTTGAAGAATATGTTTCATATGTATCAGGACAGCATTTATGATGAAATGGAGGACAAGTGGTCGAAGAAGAAGGCAGAATGGGAGAAGGAGGAGAAGTTGGAGCGGGAAAAGATCCTGCTACAGCAAAAACATAAAATGATCAAAAAGTTCGAGTTGGAGTCCACAGAAGAAAAGAAGAAAATAAATGACTCGTACAGTGCCATCTTTGAGAACTTCAGTGGAGAGAAGGAGGAGCTATTGAAACAGCATGAAAAGGATACCTTACAATTAGAGGAGCTGAGAAAGAACAAACAGGTCATGCAGGAAGAGTTGAATACACAAGCTGTTATCCTAGAAACACTTAACACAACCCTCTACCAAACCCAGATGGAACTTCAGAGAGAGAAAGCTACAGTGGGAAATCTAGAGAAAATGTTCCAGATCAAGCTTGCCGAAGCTGAAGAAAAGTTTAAATATACCATACAGCTTCTGACAGAAGAAAACATTCATCTAAGGCAAAAAATAATTGCCAAGAATGAAGAAATTTATGAAGAACGA---TCTGGAAGGTCAACCTCT---ATC---------TATGAGGATGATTCTGACACTTTAAAAGATGACAGC---------AATGAAAAACAAGAATTA---------------------------
>canFam3
ATGTACCCGAACCCTCTCATCTACTGCACCTGCTGGGACCCCTGGAACTTGGGACCACGGAAGTTAATCAAGACACCTCAGCCACCAAGCAAGACCCCAACA------GGGAAGCCCAAGCTAACTCCTCTTCCTCCAGCTGCCAAAAACCAAAAGTATGTC---CAA------CCAATAACAAAACCTGTTGTTGCCCCAAAA---------------GTAAAAGTCCAGTTAGGAAAACAAGAGGAGAGCAATAAATTACCTTAT------GAAGTGATAAATGTGTCACCTGGCTATCGCCTCATTCGAAATAGGGAGCAGATT---TTCGTCACCTTGGGAGATGAAATGTTTGATAAGAAAAAGCGGTCACAATCAGACATCATGAACAGATTCAAAGTGTCCAGGACTGATATCATTACTGACCTAGAAGATCAGATCTCAGAGCTGACAGTGATCATTGAGCAAATGAACAGAGACCATCATTCTGCCCAGAAATTGCTCTCCAATGAAATGGCTCTCCGCTGTGCTGAGATGCAGCAGAACTTTGAAAACAAGAACAGGGAGCTCAAAGAGGCTCACGAAGCAGAGCTCAGTCAGTTGGAAAACAACTACAAAGCAGTGTTGAAGGCAGAGAAGCTGGCTGCTCAAGAAAAACTAGATGAGATGGTAAAGGAATATAAGTATCTGAAGAATATGTTTCATATGTATCAGGATAGCATTCATGATGAAATGGAGGACAAGTGGTCAAAGAAGAAGGCAAAATGGGAGGAGGAGGAGAAGTTGGAGCGGGAAAAGATCCTGCTACAGCAAAAACAGAATATAACAAAAAAGTTTGAGTTAGAGTCAATAGAAGTAAAGAAGAAAATAAATGACTCGTACAGTGCCGTCTTCGAGAACTTCAGTCGAGAGAAAGAGGAGCTATTGAAACAACATGAAAAAGACACCATAGAATTAGAGGAGCTGAAAAAGACCAAACAGGTCATGGAGGAAGAATTGAATACACAAGCTGTTATCCTAGAAACACTTAACACGACCCTCTACCAAACCCAGATGGAACTCCAGAGAGAGAAAGCTACAGTGGGAAATCTGGAGAAAATGCTCCAGATCAAGATTTCTGAAGCTGAAGAAAAGTTTAAATATACCATACAGCTTCTGACAGAAGAAAACATTCATCTAAGGAGGAAAATAATTGCCAAAAATGAAGAAATTTATGAAGAACGA---TCTGGGAGGTCAACCTTT---AGT---------TATGAAGATTATTCTAATACTTTAGAAGATTATAGC---------AATGAAAAA------------------------------------
>HLphyDis3
ATGTACCCCAGCCCTCTCGTCTACTGCAGCTGCTGGGACCCTTGCAACTTGGGACCACGGAAGCTAATCAAGACACCTCAGCCACCAAGAAAGACCTCCACA------GGGAAGCCCAAGCTAACT---CTTCCTCCAGCTTCAAAAAAACAAAATTATGTC---CAA------CCAACAACGAAACCTCTTGTCTCCCCAAAT---------------GTGAAAAGCCATTTAGGAAAACAAGAGGAGAGCAATAATTTACCTTAT------GAAGTAATCAACGTGTCACCTGGCTATCGCCTCTTTCGGAATAGAGAGCAAATT---TCCGTCACCTTGGGAGATGAGATGTTTGATAGGAAAAAGCATTTGAAGTCAGAGATCATGGACAAAGTCAAAATTTCCAGGACTGATATCATTGCTGACCTAGAAGAGCAGATCTCAGAGCTGACGATGATAATAGAGCAAATGAACAGAGACCACCAGTCTGCCGAAATATCGCTCTCCAATGAAATGGATCTCCGCTGTGCTGAAATGAAGCAGAGCTTTGAAAACAAGAACAGGGAGCTCAGAGAGGCTCACAGAGCAGAACTCAAAGAGATGGAGAACAACTACAAAGCAGCCTTAGAAGCAGAGAAGCTGGCTGCTGAGGAAAAACTAGAGGAAATGGGAAAGGAATACAAGTACTTGAAGACTATGTTTCTTATGTATCAGGACAGCATTTATGATGAAATGGAAGATAAGTGGTCAAGGAAGAAGGCAGAATGGGAGAGGGATGAGAAGCTGGAGCGGGAAAAGATCCTGCTACAGCAAAAAAATAAGATGACAAAAAAGTTTGAGCTAGAGTCAGAAGAAGAAAAGAAGAAAATAAGCGATTCCTACAGTGCTGTCTTGGAGAACCTCAATCAAGAGAAGGAGGAACTCTTGAAACAACATGAAAAGGACACCTTGCTATTAGAGGAGCTAAAAAAGACCAAAGAGATCATAGAGGAAGAGTTGCTTGCTCAAGCTAGTATCCTAGAATCACTTAACACAACCCTCTACCAAACCCAGATAGAACTCCAGAGAGAGAAAGCTGCAGTGGGAAATCTGGAGAAAACACTCCAGACCAAGCTTGCTGAATCTGAAGAGAAGTTTAAACATACCATACAGCTCTTGACAGAGGAAAACATTCATCTGAGGCAAAAGATAATTGCCAAGAATGAAGAAATATATGAGGAACAA---TCTGGGAGATCAACCTGT---ATT---ACTATTTATGAGGATGATTCTGAGACTGTAGAATATAGTGAC---------AACAAAAGA------------------------------------
>HLrhiFer5
ATGTACCCCAACCCTCTCACTTACTGTACCTGCTGGGACCCCTGGAACTTGGGACCACGGAAGCTAATCAAGACCCCTCAACCACCAAGAAAGCGCTCCACA------GGGAAGCCCCAGCTAGCTCCTCTTCCTCCACCTTCAAAAAACCAAAATTATGTC---CAA------CCAACAACAAAAGCTGTTGCCTCCCCAAAA---------------GTGAAAATCCATTCAGGAAAACAAGAGGAGAGCAATAAATTGCCTTAT------GAAGTGATCAACGTGTCGCCTGGCTTTCGCCTCATTCAGAATAGGGAGCAGATT---TCTGTCACCTTGGGAGATGAGGTGTTTGAGAGGAAAAAG------AAATCAGAGATCATGGACAAAATCAAATTTTCCAGGACTGATATCATTATTGATCTAGAAGAGCAGATCTCAGAGCTGATGGTGATAATAGAACAAATGAACAGAGAACACCAGTCTGTCGAAAAATTGCTCTCCAATGAAATGAATCTCCGCTGTGCTGAGATGCAGAAGAACTTTGAAAACAAGAACAGGGAGCTCAAAGAGGCTCATGCAGCAGAGCTCACTGAGTTGAAGAACAAATACAAAGCAGCCTTAGAGGCAGAGAAGTTGGCTGCCCAGGAAAAGCTAGAGGAAATGGAAAAGGAATATAAGTATTTGAAGAATGTGTTTCATACGTATCAGGAGAGCATTTGTGATGAAATGGAAGATAAGTGGTCAAAGAAGAAGGCAGAATGGGAGAAGAACGAGCAGTTGGAGCGGGAAAAGATCCTGCTCCACCAAAAAAATCAGATAACAAAAAGGTTTGAGTTAAAGTCAGAAGAAGAAAAGAAGAGAATAAATGACTCCTACAGTGCTGCCTTGGAGAACTTCAATCGAGAGAAGGAGGAGCTCTTGAAACAACATGAAAAGGACACCTTGCAATTAGAGGAACTAAAAAAGACCAAAGAGGTCATAGAGGAAGAGCTGAATGCACAAACAATTGTCCTAGAATCACTCAACACAATCCTCTACCACACCCAGATGGAACTCCAGAAAAAGAAAGCCGTGGTCGGAAATCTGGAGAAAACATTCCAGACCAAGTTTGCCGAATCTGAAGAGAAGTTTAAATACACCATCCAGCTCCTGACAGAAGAAAACATTCATCTGAGGCAAAAGATAATTGCCAAGAATGAAGAAATTTATGAGGAACGA---TTGGGAAAATCAACCTCT---GTT---ACTATTTATGAGGATGATTCCAACACTTTAGAAGATAGTAGC---------AACAAAAGA------------------------------------
>tarSyr2
ATGCTCCCCAGCCCTGTCACCTATTGCTCCTGCTGGGACCCCTGGAACGTAGGACCACGGAAGCTGATCAAGACCCTTCAACCACCACGCAGGAACCCCCCT------GGTCAGACCAAGCTAACTCCTCTTCCACCAGCTCCAAACAAGCACGGTTACCTC---CAA------CCGACA---AGACCTGCCGTCTTCCCAAAA---------------GTGAAGATGCACTTAGGAAGACAAGAGGAGAGCCATAAGCTGTCCTGT------GAGGTGATCAACGTGTCCCCTGGCTATCAAATCATTCGGAATCCGGAGCAGATT---TCTGTCACCTTAGGAGACGAGATGTTTGACCAAAAAAAGCAGATGGAGTCAGAGATCCTGGACAAAGTCAACTTTGCCAGGACTGGCATCATTTCTGACCTAGAAGAGCAGATCTCAGAGCTGACAGCAATCATAGAACAAATGAACAGAGACCACCAGTCTGCCCAGAAATTGCTCACCAATGAAATGGATCTCCGCTGTGCTGAGATGAAACAGAACTTTGAAAAAAATAACAGGGAGCTCAAAAGGACGCACGCAGCTGAGCTCAGTAAGTTGGAGAGCAACTGCAAGGCAGCCTTGAAGGCAGAGAAGTTGGCTGCCCAAGAGAAGCTAGAGGAGTTGGGGAAGGAATATAAGTATTTGAAGAATATGTTTCATATGTATCAGGACAGTATTTATGATGAAATGGAAGATAAGTGGTCAAAGTGGAAGGCGGAATGGGAGAACAGTGAGAAGCTGGAGCGGGAGAAGATCCTGCTACAGCAAAAAAATCAGATGACAAAAAAGTTTGAGTTAGACTCAAAAGAAGAAAAGAAGAAAATCAATGAATCCTACAATGCAGTCTTTGATAACTTCATTCGAGAGAAGGAGGAGCTCTTGAAACAACATGAAAGTGACACCTTGCAATTAGAGGAGCTGAAAAAGACCAAAGGGGTCATGGAGGAAGAGTTGCATGCACAAGCTCTTATCCTAGAGTCACTTAACACAAACCTCTACCATACCCAGTTGGAACTCCAGAAAGAAAAAACGGCCGTGGGGAATCTGGAGAAAACATTACAGACCAAGCTTGCTGAAGCTGAAGAGAAGTATAAGTACACCATACAGATCCTGACGGAAGAGAACATTCACCTAAGGCAAAAGCTAATTGCCAAGAATGAAGAAATTTATGAAGGACGT---TCT------------------------------------------------------------------------------------------------------------------------
>tupChi1
ATGTACCCTAACCCTCTCATCTACTGCACCTGCTGGGACCCTTGGAACTTGGGGCCACGAAAGCTGATCAAGACTCCTCGGCCACCAAACAAGACTTCCCCA------AGAAGATCCAAGCTAACTCCTCTTCTACCAGTTTCAAAAGACTACAATTACCTC---CAA------TCAACCACAAAACCTGTTGTCACCCCAAAA---------------ATGAAAACCCAGCCAGGACAGCAAGAGGAGAGCAATAAATTACCAAAT------GAAGTGATCAACGTGTCACCTGGCTATAAGCTCATTCGGAATCGGGAGCAGATA---TCCGTCACCCTGGGAGAGGAAATGTTTGGTGACAAAAAGCAGTTGGAATCAAAGATAAAAGACAAAGTTAAAATGTCCAGGACCAACATCATTTCTGACCTAGAAGAGCAGATCTCAGAGCTGACAGCAATAATAGAACAAATGAACAGGGACCACCAGTCTGCCCAAAAGTTGCTTTCCAATGAAATGGATCTCCACTGTGCTGAGATGCAGCAGAACTTTGAAAGCAAGAGCAGGGAGCTCAAAGAGGCTCACGAAGCGGAGCTCAGTAAGATGGAGAACGAATATAAAGCCGCCTTGAAAGCAGAGAAGCTGGCCGCCCAAGAGAAGCTAGATGAGATGGGGAAGGAATACAAGTATCTGAAGAATATGTTTCACATGTATCAGGACAGCATTTATGATGAAATGGAAGATAAGTGGTCAAAGCGAAAGGCAGAATGGGAGAAGGATGAGAAGTTGGAGCGGGAAAAGATTCTTCTACAGCAAAAACATAGGATAACAAAGAAGTTCGAGTTGGAGTCAGAGGAAGAAAAGAAGAGAATAAACGAATCCTACAATGCTGTCTTTGAGAACTTCATCCGAGAAAAGGAGGAGCTCATGAAACAACATGAAAGTGACACCTTGCAGTTAGAGGAGCTGAGAAAGACCAAAAAGGTCATAGAGGAGGAGGTACGTGCACAAGCTCTTATGCTAGAATCACTTAACACAAACCTCTACCAAACCCAGATGGAACTCCAGAGAGAGAAAGCCGTCGTAGGGAACATGGAGAAAACGCTCCAGACCAAGCTTGCTGAAGCTGAAGACAAATATAAGTACACCATACAGATCCTGACAGAAGAAAACATTCATCTGAGGCAAAAGATAATTGCCAAGAATGAAGAAATTTATGAAGAACGG---TCTGGGAAATTAACCTGT---ACC---ACTGTCTATAAAAATGATCCTGACATTTTAGAAGATGGTAGC---------AACAAAGGACAAGAACCA---------------------------
>oryCun2
ATGCACCCCAACCCTCTCATCTATTGCACCTGCTGGGACCCCTGGAACCTGGGACCACGAAAGTTGATTAAGACCCCTCATCCACCAAGCCAGACCACCACA------GGACGGACCAAGCTAGCTCCTCTTCAGCCAGCTTCAAAAGACCAAAATTACCTC---CAATCCCAACCAACAGCAAAACCTGTTGTCAACCCAAAA---------------ATGAAAATCCCTTTAGGAAGGCAAGAGGAGAGCAACAGATCGCCTTAC------GAAGTGATCAATGTGTCACCTGGCTATCAGCTTATTCGGAATCGAGAGCAGATT---TCCGTCACCTTAGGAGACGAGATGTTCAGTAGGAAAAAACGGTTGGAATCAGAGATCACGGACAAAGTCGAATTTTCCAGGACCAATGTCATTCGTGACCTAGAAGAGCAGATCTTAGAGCTGACGGCAGTAATAGAGCAAATGAACAGAGACCACCAGTCTGCCCAGAAATTGCTTGCCGATGAAATGGAACACCGCTGTGCTGAGATGAAACAGAACTTCGAGAGCAAGAACAGGGAGCTCAGAGAGGCTCACAAAAAGGAGGTCAGTGAACTGGAGAACAACTACAAAGCGTCCTTGAAGGCAGAGAAGGCGGCTGCCCAGGAGAAGATAGAGGAGATGAGAAAGGAGTATAAGTATCTGAAGAATATGTTTCATATGTACCAGGACAGCATTTATGATGAAATGGAAGACAAGTGGTCAAAGCGGAAGGCAGAATGGGAGAAGGACGAGAAGATAGAGCGGGAGAAGATCCTGCTGCAGCAAAAACACAAGATGACGAAGAAGTTTGAATTAGAGTCAGAAGAAGAGAAGAAGAAGATAAGCGAAACCTATGTTGCTCTCTTTGAGAATTTCACGCGAGAGAAGGAGGAGCTCTTGAAACAGCATGAAAGTGACACCGTGCAGTTAGAGGAACTGAGGAAGACCAAAGAGATCGTGGAGGAAGAGTTGCATGCACAAACTCTTGTTCTAGAGTCACTGAACATGAACCTCTGCAACACCCAGATGGAACTCCAGAAAGAGAAAGCGGCCATGGGTCACCTGGAGAAAACGCTCCAGACCAAGCTTGCTGAAGCCGATGAGAAGTATAAGTACACCATACAGATGCTGACCGAGGAGAACCTTCATCTGAGGCAAAAGATAATTGCCAAGAATGAAGAAATCTATAAAGGACGA---TCGGGAAAATCAATGGGT---AGC---ACCTCTTTTGAGGATGACTTGAACACTTTGGAAGATGATGAC---------AACAGAAGA------------------------------------
>ochPri3
ATGTACCCCAACCCTCTCATCTATTGCACCTGCTGGGATCCCTGGAACCTGGGACCAAGAAAATTAATAAAGACTCCTCATCCACCAAGCCAGATTGCTGCA------GCAAAGACCAAGCTAGTTCCTCTTCTGCCAGCTTCAAAAGATCAAAATTATGTC---CAACCCCAACCAGCTACAAAACCTATTGTCAACTCAAAA---------------TTGAAAATCCCGTTAGGAAAGCAAGAGGAGAGCAGTAAA---CCTTAC------GAAGTGATCAACGTGTCACCTGGCTATCAGCTCATCCGGAATCGTGAGCAGATA---TCTGTCACCTTGGGCGACGAAATGTTCGGTAGGAAAAAGCCCTTGGATTCAGAGGTTATGGACAAAGTCGGATATTCCAGGACTAACATCATTCATGACCTAGAAGAGCAGATCTCAGAGTTGACAGCAATAATAGAACAAATGAATAGAGACCACCAGTGCGCCCAGAAGTTGCTTGCTAATGAAATGGAACTGCGCTTTGCTGAGATGGAGCAGGACTTCCAGAACAAGAACAGGGAGCTCAGAGAGGCCCACAAGACCGAGGTCAACGAACTGGAGAACAACTACAAAGCCTCCCTGAAGGCGGAGAAGGCAGCTGCCCAGGAGAAGATAGAGGAGATGAGAAAGGAGTATAAATATCTGAAGAACATGTTTCATATGTATCAGGACAGCATTTATGATGAAATGGAAGACAAGTGGTCAAAGCGGAAAGCCGAATGGGAGAAGGATGAGAAGATCGAGCGGGAGAAGATCCTGCTACAGCAAAAACACAAGATGACCAAAAAGTTTGAGTTAGAGTCAGAAGAAGAGAAGAAGAAGATATATGAATCCTATGTGGCTGCCTTTGAGAATTTCATGCGAGAGAAGGAGGGCCTCTTGAAGCAGCATGAGAGGGACACCTTGCAGTTAGAGGAACTGAGAAAGACCAAAGAGATCATAGAGGAAGAGTTGCATGCACAAACTCTTGTTCTAGAGTCACTCAACATGAACCTCTGCAACACCCAGATGGAGCTCCAGAAGGAGAAAGCAGCCATGGGACACCTAGAGAAAACACTCCAGATCAAGCTTGCTGAAGCTGAAGACAAGTACAAGTACACCATTCACTTGCTAACAGAGGAAAACATTCATTTAAGGCAAAAGATAATTGCCAAGAATGAAGAAATTTATGAAGGACGA------------------------------------------------------------------------------------------------------------------------------
>HLmolMol2
ATGTACCCCAACCCTCTCATCTACTGCTCCTGCTGGGACCCCTGGAACTTGGTTCCACGGAAGCCAATCAAGACCCCTCAGCCACCAAGAAAGACCTCCACA------GAGAAACCCAAGCTAAGTCTTCTTCCTCTAGCTTCAAAAAAACAAAATGATGTC---CAA------CCACCAACAAAATCTGTTGTCTCCCCAAAA---------------GTGAAAATCCATTTAGGAAAACAAGAGGAGAGCCACACTTTACCTTAT------GAAATGATCAGCATGTCACCTGGGTATCGCCTCTTTCGGAATAGGAAGCAGATT---TCTGTCACCCTGGGAGATGAGATGTTTGATAGGAAAAAGCATTTGAAATCAGAGATCACGGACAAAATAAACATTTCCAGGACTGATATCATTTCTGGCCTAGAAGAGCAGATCTCAGAGCTGATGGTGATAATAGAGCAAATGAACAGAGACCACCAGTCTGCCGAAAAAGTGCTCTCCAGTGAAATGGATCTCCGCTGTGCTGAGATGAAGCAGAACTTTGAAAACAAGAACAGGGAGCTCAAAGAGGCTCATGCAGCAGAGCTCAGGGAGTTGGAGAACAACTACAAAGCAGCCTTAAAGGCAGAGAAGTTGGCTGCCCAGGAAAAACTAGAGGAGATGGGAAAGGAGTACAAGTATTTGAAGAATATGTTTCACATGTATCAGGACAGCATTTGTGATGAAGTGGAAGATAAGTGGTCAAAAAAGAAGGAAGAATGGGAGAAGGATGAGAAGATGGAGCGGGAAAAGATCCTGCTACAGCAAAAAAATATGATGACAAAAAAGTTTGAGTTAGAGTCAGAAGAAGAAAAGAAGAAAATAAAGGACTCTTACAGTACAGTCTTTGAGAACTTCAATCGAGAGAAGGAGGAACTGTTGAAACAACATGAAAAGGACACCTTGCAATTAGAGGAGCTAAAAAAGACCAAAGAGATCATGGAGGAAGAGTTGTATGCACAAGCTACTATACTAGAATCACTCAACACAACCCTCTACCAAACCCAGATGGAACTCCAGAGAGAGAAAGCAGTGGTGGGAAATCTGGAGAAAACACTCCACACCAAACTTGCCGAATGTGAAGAGAAGTTTAAATACACCATACTGCTCCTGACAGAAGAAAACATTCATCTGAGACAAAAAATAAATGCCAAGAATGAAGGAATTTATGAAGAACAA---TCTGGAAGATCAACCTGT---GTT---ACTATTTATGAGGACGATTCTGAGACTTTAGAAGACGGTAAC---------AACAAAAAACAAGAATTA---------------------------
>HLmyoMyo6
ATGTACCACAACCCTCTCATCTACTGCACCTGCTGGGACCCCTGGAACTTGGAACCACGGAAGCTAATCAAGACCCCTCAGCCACCTAAAAAGACCTCCACA------GGGAAGCCCAAGCTAACTCTTCTTCCTCCAGCTTCAAAAAAACAAAATTATGTC---CAA------CCACCAACAAAACCTGTTGTCTCCCCAAAA---------------GTGAAAACCCACGTAGGAAAACAAGAGGAGAGCAATAATTTACCTTCT------GAAGTGATCAACGTGTGCCCTGGCTATCGCCTCTTTCGGAATAGGGAGCAGATT---TCCGTCACTTTGGGAGATGAGATGTTTGATAGGAAAAAGCGTTTGAAATCAGAGATCATGGACAAAATCAGAATTCGCAGGACTGATATCATTACTGACCTAGAAGAGCAGATCTCAGAGCTGACGATGATAATAGAGCAAATGAACAGAGACCACCAGTCTGCCAAAACAACGCTCTCCAATGAAATGGAAATCCGCTGTGCTGAGATGAAGCAGGACTTCGAAAACAAGAGCAGGGAGCTCAAAGAGGCTCACACAGCAGAGCTCAGTGAGTTGGAGAACAACTACAAAGCAGCCTTAAAGGAAGAGAAGTTGGCTTCCCAAGAAAAACTAGAGGAGATGGGAAAGGAATACAAGTATTTGAAGAATATGTTTTTTATGTATCAGGACAGCCTTTATGATGAAATGGAAGATAAGTTGTCAAAGAAGAAGGCAGAATGGGAGAAGGATGAGAAGTCAGAGTGGGAAAAGATCCTGCTACAGCAAAAAAATACGATGACAAAAAAGTTTGAGTTAGAGTCAGAAGAAAAAAAGAAAAAATTAAGTGAATCCTACAATGTTCTCTTTGAGAACTTCACTCAAGAGAAGGAGGAGCTCTTGAAGCAACATGAAAAGGACACCTTGCAATTAAAGGAGCTAAAAAAGACCAACGAGATCATAGAGGAAGAGTTGCATGCACAAGCTGTTATCCTGGAATCACTAAACACCACCCTCTACCAAACCCAGATGGAACTCCAGAAGGAGAAAGCTGTGGTGGCAAATCTGGAGAAAACACTCCAGACCAAGCTTGCTGAAACGGAAGAGAAGTTTAAATTCACCATACAGCTCCTGAGAGAAGAAAACATTCATCTGAGGCAAAAGATAAATACCAAGAATGGAGGAATTTATGAAGAACGA---TCTGGAAAGTCAACCTGT---ATT---ACTATTTATGAGGATGATACTGAGACTTTAGAGGAGGGTAGC---------AACAAAAGACAAGAATTA---------------------------
>HLpipKuh2
ATGTACCCCAACCCTCTCATCTACTGCACCTGCTGGGACCCCTGGAACTTGGGGCCACGGAAGCTAATCAAGACCCCTCAGCCATCAAGAAAGACCTGCACA------CAGAAGACCAAGCTAGCTCCTCTTCCTCCGGCTTCAAAAAAACAAAATTATGTC---CAA------CCACCAACAAAACCTGCTGTCCCCCCAAGA---------------GTGAAAATCCGTTTAGGAAAAAAAGAGGAGAGCACTAGTTTACCTTCT------GAAGTGATCAACGTGAGCCCCGGCTATCGCCTCTTTCGAAATAGGGAGCAGATT---TCCGTCACCTTGGGAGATGAGATGTTTGGTAGGAAAAATCATTTGAAATCAGAGATCATGGACAAAATCAGCACTCACAGGACTGATATCATTACTGACCTAGAAGAGCAGATCTCAGATCTGACGATGATAATAGAGCAAATGAACAGAGACCACCAGTCTTCTGAAACAAAGCTCTCCAATGAAATGGAAAAGCGCTGTGCTGAGATGAAGCAGGACTTTGAAAACAAGAGCAGGGAGCTCAAAGAGGCTCACGCAGCAGAGCTCAGTGAGTTGGAGAACAACTACAAAGCAGCCTTAAAGGAAGAGAAGTTGGCTTCCCAAGAAAAACTAGAGGAGATGGGAAAGGAATACAAGTATTTGAAGAATATGTTTTATATGTATCAGGACAGCCTTTATGATGAAATGGAAGATAAGTGGACAAAGAAGAAGGCAGAATGGGAGAAGAATGAGAAGTTAGAACGGGAAAAGATCCTACTACAGCAAAAAAATAAGATGACAAAAAAGTTTGAGTTAGAGACGGAAGAAGAAAAGAAAAAATTAAGTGACTCCTACAGTGTTATCTTTGAGAACTTCACTCGAGAGAAGGAGGAGCTCTTGATACAACATGAAAATAACACCTCACAATTACAGGAGCTAAAAAAGGCCAAAGAGGTCATAGAGGAAGAGTTGCATGCACAAGCTGTTATCCTAGAATCACTGAACACCACCCTCTACCAAACCCAAATGGAACTCCAGAAGGAGAAATCTGCAGCGGCAAATCTGGAGAAAACATTCCAGTCCAAGCTTGCTGAAGCTGAAGAGAAGTTTAAATTCACTATACAGCTCCTGAGAGAAGAAAACATTCATTTGAGGCAAAAGATAAATGCCAAGAATGGAGGAACTTATGAAGAACGA---TCTAGAAGGTCAGCCTGT---ATT---ACTATTTATGAAGATGATTCTGAGACTTCAGAAGACGGTAGC---------AAGAAAAGACATGAATTA---------------------------
>dasNov3
ATGAACCCCAACCCTCTCATCTACTGCACCTGCTGGGACCCTTGGAACTTGGGACCGCGGAAGCTAATCAAGACCCCTCAGCCGCCAAGCAAGACCTCCCCCTCCAGAGGGAAGTCCAACATAACTCCTTTTCTACCAGCTTCAAAAAAATTCAACTTC------CAA------TCAACAGCAAAACCTATTGTCATTCCAAAG---------------GTGAAAACCAATTTAGGAAGACAAGAGGAGAGCAACAAATTACTTTCT------GAAGTGATCAACGTGTCGCCTGGCTATCACCTCATCCGGAATAGGGAACAGATT---TCCGTCACCTTGGGGGACGAGATGTTCGATAGGAAAAAGCCTCCGGAA---AAGGTCACGGACAAAGTAAAAACTTCCAGGACTGATATCATTTCTGATCTAGAAGAGCATATCTCAGAGCTGACAGCAATAATCGAGCAAATGAACAGAGACCACCAATCCGCCCAAAAATTGCTCTCCCGGGAAATGGATCTCCGGTGTGCTGAGATGCAGCAGAACTTCGAAAACAGGAACAGGAAGCTCCAAAAGGAACACGCAGCAGAGATCAGTGAGTTGGAGAAAAACTACAAAGCAGCCTTGAAGACAGAAATGTCAGCTGCCCAAGGGAAGCTAGAGGAGATGGGAAAGGAATATAAGTATTTGAAGAACATGTTTCATATGTATCAGGACAGCATTTATGATGAAATGGAAGACAAGTGGTCAAAGCAGAAGGCAGAATGGGAGAAGGATGAGAAATTGGAGCGGGAAAAGATCCTGTTGCAGCGAAAAAATAAGATGACAAAAACGTTTGAGTTAGAGTTAGAAGAAGAGAAGAAGAAATTAAATGACTCATATAATGCTGCCTTTGAGAACTTCATTCAAGAGAAGGAGGAGCTCATGAAACAACATGAAAGTGACATCTTGAAATTAGAGGAGCTGAGTAAGACCAAAGAGATCATAGAGGAAGAGTTGCACGCACAAGCTCTTATCCTAGAATCACTTAACACGACCCTCTACCAAACTCAGATGGAACTCCAGAGAGAGAAAGCTGCAGTGGGGAATCTGGAGAAAATGCTCCAGACCAAGCTTACTGAAGTAGAAGAACAGTATAAATACACCATACAGATCCTGACAGAAGAAAACCTGCATCTAAGGCAGAAGATCACTGCCAAGAATGAAGAGATTTGTGAAGGACAT---TCTACAAGACAGAGTTCT---AGT---GCTTCTTATGAAGACAATTACGACATTTTAGAAGAGGTTCCT---------GTGGCAACAAAAGACAAGAAT---------------------CAT
>otoGar3
ATGAATTTCAACCCTCTTATTTACTGCACCTGCTGGGACCCCTGGAACTCGGGACCACGGAAGCTAATCAAGACTCCTCGACCACCAAACAAGACCACA---------------------------------------------------------------------------------------------------------------------------------------GGAAAGCAAGAG---AGCAATAAATCACCTTAT------GAAGTGATCGACGTGTCGCCTGGCTATCAACTCTGTCGGAATCGGGAGCAGATT---TCTGTCACCTTGGGGGAGGAGATGTTCGACAGAAAAAAGCGGTTGGATTCAGAGGTCATGGACAAAGTCCAGATCGCCAGGACTGATATCATTTCTGACCTGGAAGAGCAGATCTCAGAGCTGATGGCAGCAATAGAACAAATGAACAGAGACCATCAGTCTGCCCAGAAATTGCTTTCTAGTGAAATGGATCTCCGCTGTGTTGAGATGAAACAGAACTTTGAAAACAAGAACAGGGAGCTCAAAGTAGCTCACGACACAGAGCTCAGTGAGCTGGAGAACAACTACAAAACCGCCTTGAAGGAGGAGAAGTTGGCTGCCCAGAAGAAGCTAGAGGAGATGGAAAAGGAATACAAGTATTTGAAGAATATGTTTTATATGTATCAGGACAGTATTTATGATGAAATGGAAGATAAATGGTTAAAGCGGAAGGCGGAATGGGAGAAAGATGAGAAGTTGGAGCGGGAAAAGATCCTGTTACAGCAAAAAAATAAAATGACGAAAAAGTTTGAGTTGGAGTCAGAAGAAGAAAGGAAGAAAATTAATGAATCCTACAATGTCCTCTTTGAGAACTTCATTCGAGAGAAGGAGGAGCTCTTGAAACAACATGACAGTGATAACTTGCAAATAGAGGAGCTGAAGAAGACCAAGACGGTCATAGAGGAAGAGTTGCATGCACAAGCTCTTATCCTAGAGTCACTCAACACAAACCTCTACCACGTCCATCTGGAACTCCAGAGAGAGAAAGCTTCAGTGGGAAATCTGGAGAAAATGTTCCAGACCAAGCTTGCTGAAGCTGAGGAAAAGTATAAGTCCACCATACAGACGCTGACAGAAGAAAACAACTATCTAAGGCAAAAGTTAACTGCCAAGGAGGAAGAAATGTCTGACGCACTACTCCCTGGGAACGTGGGCTCT---AGT---ACCACTTACGAGTAT---TCTGACATCTTAGAAGATGGTAAC---------AACAAAAAAGAAGACTCA---------------------------
>speTri2
ATGTACCACAACCCTCTCATCTACTGTACCTGCTGGGACCCCTGGAACTTGGGACCACGGAAGCTAATCAAGACCCTTCAGCCACCAAACAAGGCCCCTACC------AGGAAGTCCAAGTCAACTCCTCTTCTACCGGCTACAAAAGAACAAAATTACCTC---CAATCCCCACCATCAACAAAACCTGTTGATGTCCCAAAA---------------GTGAAAACCAACGTAGGAAGGCAAGAGGAGGGTTGTAAGTCACCTTAT------GAAGTGATCAATGTGTCACCTGGCTATCAACTTGCCCGGCATCGGGAACAGATT---TCTGTCACCTTGGGGGATGAAATGTTTGGTAGGAAAAAGCGGTTGGAATCTGAGATGATGGACAAATTCAGCATGTCCAGGACCAACATAATTAGTGACCTTGAAGAGCAGATCTCAGAGCTGACAGCATTAATAGAACAGATGAACAGAGACCACCAGGCTGACCAGAAATTGCTTTTTAATGAAATGGAACTCCAGTGTGCTGAGATGAAACAGAACTTTGAAAACAAGAACAGGGAGCTCAGAAAGGCTCACAGAACAGAGCTCAGTGAGTTAGAGAACAAGTACAAAGAAGCGATGAAGGCAGAGAAGGCAGCTTCCCGGGGAAAACTAGAGGAGATGGAAAAGGAGTATAAGTATTTGAAGAATATGTTTCATATGTATCAGGACAGCATTTATGATGAAATAGAAGAAAAATGGTCAAAGCGGAAAGCAGAATGGGAGAAGGATGAGAAGTTGGAGCGGGAAAAGATCCTGCTGCAACAGAAACACAAGATGACAAAAAAGTTCGAGTTAGAGTCAGAAGAAGAAAAAAAGAAAATAACTGAATCCTACAGTGCTTCCATTGAGAACCTCATTAGCGAGAAGGAGGAACTCTTGAAACAACATGAAAGCGACACCCTGCAATTAGAGGAGCTAAGGAAGACCAAAGCGATCATGGAGGAAGAGTTGCACGCACAAGCTATTATTCTAGAGTCGCTTAACGCGCACCTCTACCAAACACAGATGGAACTCCAGAAAGAGAAAGCCACAGTGGGAAATCTTGAGAAGATGTTCCAGATCAAGCTTGCTGAAGCTAATGAAAAGCATAAGCACACCATAGACAGCCTGACAGAGGAAAACCTTCTTCTAAGGCAAAAGATTGCCAAGAATGAAGAAGAAGTTTATGAAAGACAA---TCTGGAACCTTGCCCTCT---TTA---GCCAGTTATGAGTATAATTATGATTATGACATTGAATACGAC---------AACAAAAAACAAGAATCA---------------------------
>eriEur2
ATGTACCCCAATCCTCTCATCTACTGCACCTGCTGGGACCCCTGGAACCTGGGGCCACGGAAACTAATCAAGACCCCTCAACCACTGGACAAGACATCTCTA------AGGAGGCCCAAGCTAGAGTCTTTGATTCCCGCTTCAAAAAAGCAATGTGACGTT---CAC------CCAATAGCAAAACCTGCTGTCACTCCAAAA---------------AAGAAATTCCATATTGGAAAACAAGAGGAGAGCAGCGCATTGCATTAT------GAAGTGATCAACGTGTCTCCTGGGTATAGCCTCATGCGAAGCAAGGAGCAAATT---ACTGTCACCTTGGGAGATGAGATGTTTGGCAGAAGAAAGGAACCAGATCCAGAGCTCATGAAAAAACTCCAAATTCCCAGGACTGATATCATTGCTGATCTAGAAGACCAGATCTCAGAGCTGACAGCGATAATAGAACAGATGAACAGAGACCACCAGTCTGCCCAGAAATTGCTGGCCAATGAAATGGAAATCCGAAGTGCTGAGATGCAGCAGAACTTTGAGAACAAGACCAGGGAACTCAAAGAGACTCATGCAGCAGAGCTCAGTGAGTTGGAGAACAACTACAAAGCAGCCTTGAAGGCAGAGAAGTTGGCTGCCCAAGATAAACTAGAGGAGATGGCAAAGGATTATAAGTATCTGAAGAATATGTTCCAGATGTATCAGGATAGCGTGCATGAAGAAATGGAAGTGAAGTGGTCAAAGAAGAAGGCAGAATTGGAGAGGGATGAGAAGGCAGAGCGTGAAAAGATCTTGCAACAGCAAAAATACAGGATAACAAGGAAGTTTGAGTTAGAGACCATAGAAGAAAAGAAGAAACTCAGCAACTCTTACATGGCTGCCTTAGAGAGTTTCAATCAAGAGAAGGAGGAGCTTTTGAAACAACATGAAAAGGATACCTTGCAACTAGAGGAACTGAGAAAATCCAAAAAGATCATAGAGGAGGAGCTGCAAGCACAAGCTGTCATCCTGGAATCCCTTAACACGAGCCTCTACCAAACCCAGATGGAACTCCAGCGAGAGAAAACTATGGCTGGAAATCTGGAGAAAACATTCCAGACCAAATTCGCTGAAGCTGAAGAAAAACTTAAATACACCATACAACTACTGACAGAAGAAAACATCCTCTTAAGGCAAAAGATAATTGCCAAGAATGAAGAAATTTATGAAGAAAGA---TCTGGGAGACTGACCTCT---CTT---AGTACTTATGATAGTTGTTGTGACCCTTCAGAAGAGGATGGC---------AACAAAAAACAAGAATCG---------------------------
>conCri1
ATGTACCCCAACTCTCTCATGTACTGTACCTGCTGGGACCCATGGAACTTGGAGCCACGGAAACGAGTCAAGACCCCTCAACCACCGAATAAGAGCCCCACA------GGGAAGCCCAGGTTAACGCCTCTTCCTCAGGCTACCAAAAAACGAAATTATATC---CAA------CCAATAACAAAACCTGTTGCCACCCCAAAA---------------GGGAAAATCTCTTCAGGA---CAAAAGGAGAGTGATAAATTACCTCAAGCCCAGGAGGAGATCCGCGTGCCCTCCTGCTTCAGCCTCCTTCAGAACAAGGAACGGATTTTGTCGGTCACCTTGGGGGAGAAGATGTTTGCTAGGAAAAAGCGGTTGGAATTAGACGTCATGAACAAAATGAAGATGTCCAGGACTGACATAATCGCTGACCTAGAGGAGCAGATCTCAGAGTTGATGCTGATAATAGAGCAGATGAACAGAGACCACCAGTCCGCCCAAAAATTGCTCGCCAATGAGATGGATCTCCGCTCTGCTGAGATGCAGCAGAACTTTGAAAACAAGAACAGGGAGCTCAAAGAGGCTCACGCAGCAGAGCTCAGTGAGTTGGAAGAGAACTACAAAGCAGCCTTGAAGAAGGAGAAGTTGGCTGCCCAAGAAAAACTAGAGGAGATGGAAAAGAACTATAAGTATTTGAAGAACATGTTTCATATGTATCAGGACAGCATTTATGATGAAATGGAAGATAAATGGTCAAAGAAGAAAGCAGAATGGGAGAAGGATGAGAAGCTGGAGCGTGAAAAGATCTTGCTACAGCTAAAGCACAGAATGTCAAAAAAGTTTGAGTTACAATCACAAAAAGAAAAGAAGAAAATAAATGACTCCTACATTTTGATGTTTGAGAGCTTCAATCGAGAGAAGGAGATCCTACTCAAACGACATGAAGATGATGTCTTGCAACTAGAAGAGCTGAAAAAGACCAAAATGATCATGGAGGAAGAGTTGCACACACAATCTGTTATCCTAGAATCGCTGAATGCCACACTGTACCACACCCAGATGGAACTCCAGAAAGAGAAAACTATGGTGGGCAATCTGGAGAAAACTTTCCAGGCCAAGCTTGCTGAAAATGAAGAAAAGTTTAGATGCACCATCCATCTCCTAACAGAAGAAAACATTTGTCTAAGAAAAAAGATAAATGTCAAGAATGAAGAAAGTTACGAAGAACAA---TGTGGTAAATCAACCTCT---GTT---ATTATGAATGAGACTAACGGAGACTCTCTAAATGATGACAGC---------AACAAAAGACAAGACCTG---------------------------
>cavPor3
ATGTACCGCAACCCTCTCATCTACTGCACTTGCTGGGACCCCTGGGGCCTGGGTCCGAGGAAGCTCATCAGGACACCTCAGCCTCCACCCAAGGCCTCTTGG------CGGAGGTCCAAGTTAACTCCTCTGCTACCAGTTTCAAAAGAACACAACTACCTC---CAGCCCCTGCCAGCAACCAAACCCACTGTTGCCCCTAAA---------------CTGGGCATCCATCCTGGGAGGTGCAAAGAGACCCAGAAGTCACCTCAG------GAGGTGATTGACGTGTCACCTGGCTACCAGCTGGTTCGGAGTCGTGAGCAAGTT---TCTGTCACCTTGGGAGATGAGATGTTCAATGGGGAGAAGCAGCTAGAACCTGAAGTCACAGACAGAGTCAGCAGCCCCAGGGCCAGTATCATTTGTGACCTTGAAGAGCAGATCTCAGAACTGACTACCATCATAGAACAAATGAACAGAGACCACCAGGCTGCCCGGAAATTGCTCTGCGGGGAAATGGAGCGGCGCTGCGATGCCATGAAGCGGAGCTTTGACTGCAAGACCAGGGAGCTCAATTTGGCTCACAAGGCGGAGCTCAGTGAGTTAGAGAACAGTTACAGAGAAGCCCTGAAGATCGAGAAGTCAGTGGCACAAGGAAAACTAGAGGAGATGCAGAAGGAATATAAGTATTTGAAGAATATGTTTCACATGTACCAGGACACCATTCACGATGAAATGGAAGACAAGTGGTCTAAGCGGAAGGCAGAGTGGGAAGAGGGTGAGAAGTCGGAGCGGGAGAGGATCTTGCTTCAACAAAAAAACAAGATGACCAAAAAGTTTGAGTTAGAGTCAGAGGAGGAGAAGAGGAGAATGACCGAATCCTACAGTGCTACCTTTGAGAGCTTTGTGCGGGAGAAGGAGGAGCTCTTGAAACAACATGAAAGGGACACCATGGAATTACAAGAGCTGAGGAAGAACAAAGAGATCATAGAGGAAGAGTTGCATGCACAAGCCCTTATTCTAGAGTCACTCAACACGAGCCTCTACCAAACTCAGCTGGAACTCCAGAAAGAGAAAGCTGTAGCGGGAAACCTAGAAAAAGTACTGCAGAACAAGCTCGCAGAAGCTGAGGAAAAGTACAAACACATCATCCAGGATCTCACAGCGGAAAACAGTGACCTCAGGCAGAAGATAATCGCCAAGAATGAAGACAGCCATGAAAGACGA---CCTGAGAGGTCCACCTCT---GTC---GCTCTTTCTGGATATGACTTGGGCATGTTGGAAGACAGCAGC---------AACAAAAGAGGACAGTCA---------------------------
