# Supplementary material for: Six reference-quality genomes reveal evolution of bat adaptations
Source: Nature. 2020 Jul 22;583(7817):578–84. doi: 10.1038/s41586-020-2486-3 (PMC8075899; doi:10.1038/s41586-020-2486-3)
Supplement: Supplementary file 6 — Alignments of 12,931 protein-coding genes across 48 mammals. [file 41586_2020_2486_MOESM6_ESM.gz › suppDataFile/ENST00000355387.aln.fasta]

>eriEur2
ATGGACTTACACCGGGCAGCCTTCAAGATGGAAAACTCATCCTACCTCCCTAACCCGCTGGCATCCCCAGCACTGATGGTCCTGGCATCCACGGCTGAGGCTAGCCGTGATGCATCCATCCCTTGTCAGCAGCCACGACCCTTTGGTGTACCTGTCTCAGTAGACAAGGACGTGCATATCCCATTCACAAATGGTTCCTACACCTTTGCCTCTATGTACCACCGGCAAGGTGGTGTGCCTGGCACTTTTACTAATCGTGATTTCCCCCCTTCTTTACTGCACCTCCACCCTCAGTTTGCACCCCCAAATCTAGATTGCACCCCAATAAGTATGCTGAATCATAGTGGTGTGGGGGCTTTCCGTCCCTTTGCTTCCACTGAGGACCGGGAGAGCTATCAGTCAGCCTTCACGCCAGCCAAGCGACTTAAGAACTGCCATGACACAGAGTCTCCCCATTTGCGCTTCTCAGATGCAGATGGCAAGGAATATGACTTTGGGACACAGTTGCCATCTACCTCCCCCGGTTCACTTAAGGTTGATGACACTGGGAAGAAGATCTTTGCTGTCTCTGGCCTCATTTCGGATCGGGAAGCATCATCTAGTCCAGAGGATCGGAATGACAGATGTAAGAAAAAGGCAGTCACATTGTTTGACAGCCAGGCCCCTATTTGCCCCATCTGCCAGGTCCTGCTGAGGCCCAGCGAATTGCAGGAACACATGGAGCAAGAACTGGAACAGCTGGCCCAATTGCCTGCCAGTAGCAAAACTGCTCTTCTGAAGGATGCCATGACTCCAGGCACCCCCAAGTCCCTCCTGTTGTCTGCATCCATCAAGAGAGAAGGAGAGTCTCCCACAGCATCACCACACTCCTCTGCCACTGACGACCTGCACCACTCAGACCGATACCAGACCTTCCTGCGAGTGCGAGCCAACCGGCAGACCCGGCTGAATGCTCGGATTGGGAAAATGAAACGGAGGAAGCAAGATGAAGGGCAGAGAGAAGGTTCCTGCATGGCTGAGGATGATACCGTGGACATTGAGCATGAGAACAGCAACCGCTTTGAGGAGTATGAGTGGTGCGGGCAGAAGCGGATACGGGCCACCACTCTCCTGGAAGGTGGCTTTCGAGGTTCTGGCTTTGTCATGTGCAGCGGCAAAGAGAATCCGGACAGTGATGCTGACTTGGATGTGGATGGGGACGACACTCTGGAGTATGGGAAGCCACAATACACGGAGGCTGACGTCATCCCCTGCACAGGCGAGGAGCCTGGTGAAGCCAAGGAGAGAGAGGCGCTCCGGGGTGCAGTCCTAAATGGTGGCCCTCCCAGCACACGCATCACCCCTGAGTTCTCTAAATGGGCCAGTGAC---GAGATGCCATCTACCAGCAACGGTGAGAGCAGTAAGCAGGAAGCCATG------CAGAAGACCTGCAAGAATAGCGACATCGAGAAAATCACCGAAGACTCAGCTGTGACCACGTTTGAGGCCCTGAAGGCTCGGGTCAGGGAACTTGAACGGCAGCTATCCCGTGGGGACCGTTACAAATGCCTCATCTGCATGGACTCATACTCGATGCCTCTAACATCCATCCAGTGTTGGCATGTGCACTGCGAGGAATGCTGGCTGCGGACCCTGGGTGCCAAGAAACTCTGCCCTCAGTGCAACACCATCACAGCACCTGGAGACCTGCGGAGAATCTACTTG---
>hg38
ATGGACTTACACCGGGCAGCCTTCAAGATGGAGAACTCATCCTACCTTCCCAACCCTCTGGCATCCCCAGCACTGATGGTCCTGGCATCCACGGCTGAGGCCAGCCGTGATGCTTCCATCCCTTGTCAGCAGCCACGACCCTTTGGTGTACCTGTCTCAGTTGACAAGGACGTGCATATTCCTTTCACCAACGGTTCCTATACCTTTGCCTCTATGTACCATCGGCAAGGTGGGGTGCCAGGCACTTTTGCCAATCGTGATTTCCCCCCTTCTCTACTACACCTCCACCCTCAATTTGCTCCCCCAAATCTAGATTGCACCCCAATCAGTATGCTGAATCATAGTGGTGTGGGGGCTTTCCGGCCCTTTGCCTCCACCGAGGACCGGGAGAGCTATCAGTCAGCCTTTACGCCGGCCAAGCGACTTAAGAACTGCCATGACACAGAGTCTCCCCACTTGCGCTTCTCAGATGCAGATGGCAAGGAATATGACTTTGGGACACAGCTGCCATCTAGCTCCCCCGGTTCACTAAAGGTTGATGACACTGGGAAGAAGATTTTTGCTGTCTCTGGCCTCATTTCTGATCGGGAAGCCTCATCTAGCCCAGAGGATCGGAATGACAGATGTAAGAAGAAAGCAGCGGCATTGTTCGACAGCCAGGCCCCAATTTGCCCCATCTGCCAGGTCCTGCTGAGGCCCAGTGAGCTGCAGGAGCATATGGAGCAGGAACTGGAGCAGCTAGCCCAACTGCCCTCGAGC---AAGAATTCCCTTCTGAAGGATGCCATGGCTCCAGGCACCCCAAAGTCCCTCCTGTTGTCTGCTTCCATCAAGAGGGAAGGAGAGTCTCCAACGGCATCACCCCACTCATCTGCCACCGATGACCTCCACCATTCAGACAGATACCAGACCTTTCTGCGAGTACGAGCCAACCGGCAGACCCGACTGAATGCTCGGATTGGGAAAATGAAACGGAGGAAGCAAGATGAAGGGCAGAGGGAAGGCTCCTGCATGGCTGAGGATGATGCTGTGGACATCGAGCATGAGAACAACAACCGCTTTGAGGAGTATGAGTGGTGTGGACAGAAGCGGATACGGGCCACCACTCTCCTGGAAGGTGGCTTCCGAGGCTCTGGCTTCATCATGTGCAGCGGCAAAGAGAACCCGGACAGTGATGCTGACTTGGATGTGGATGGGGATGACACTCTGGAGTATGGGAAGCCACAATACACAGAGGCTGATGTCATCCCCTGCACAGGCGAGGAGCCTGGTGAAGCCAAGGAGAGAGAGGCACTTCGGGGCGCAGTCCTAAATGGCGGCCCTCCCAGCACGCGCATCACACCTGAGTTCTCTAAATGGGCCAGTGAT---GAGATGCCATCCACCAGCAATGGTGAAAGCAGCAAGCAGGAGGCCATG------CAGAAGACCTGCAAGAACAGCGACATCGAGAAAATCACCGAAGATTCAGCTGTGACCACGTTTGAGGCTCTGAAGGCTCGGGTCAGAGAACTTGAACGGCAGCTATCTCGTGGGGACCGTTACAAATGCCTCATCTGCATGGACTCGTACTCGATGCCCCTAACGTCCATCCAGTGTTGGCACGTGCACTGCGAGGAGTGCTGGCTGCGGACCCTGGGTGCCAAGAAGCTCTGCCCTCAGTGCAACACGATCACAGCGCCCGGAGACCTGCGGAGGATCTACTTG---
>panTro5
ATGGACTTACACCGGGCAGCCTTCAAGATGGAGAACTCATCCTACCTTCCCAACCCTCTGGCATCCCCAGCACTGATGGTCCTGGCATCCACGGCTGAGGCCAGCCGTGATGCTTCCATCCCTTGTCAGCAGCCACGACCCTTTGGTGTACCTGTCTCAGTTGACAAGGACGTGCATATTCCTTTCACCAACGGTTCCTATACCTTTGCCTCTATGTACCATCGGCAAGGTGGGGTGCCAGGCACTTTTGCCAATCGTGATTTCCCCCCTTCTCTACTACACCTCCACCCTCAATTTGCTCCCCCAAATCTAGATTGCACCCCAATCAGTATGCTGAATCATAGTGGTGTGGGGGCTTTCCGGCCCTTTGCCTCCACCGAGGACCGGGAGAGCTATCAGTCAGCCTTTACGCCAGCCAAGCGACTTAAGAACTGCCATGACACAGAGTCTCCCCACTTGCGCTTCTCAGATGCAGATGGCAAGGAATATGACTTTGGGACACAGCTGCCATCTAGCTCCCCCGGTTCACTAAAGGTTGATGACACTGGGAAGAAGATTTTTGCTGTCTCTGGCCTCATTTCTGATCGGGAAGCCTCATCTAGCCCAGAGGATCGGAATGACAGATGTAAGAAGAAAGCAGCGGCATTGTTCGACAGCCAGGCCCCAATTTGCCCCATCTGCCAGGTCCTGCTGAGGCCCAGTGAGCTGCAGGAGCATATGGAGCAGGAACTGGAGCAGCTAGCCCAACTGCCCTCGAGC---AAGAATTCCCTTCTGAAGGATGCCATGGCTCCAGGCACCCCCAAGTCCCTCCTGTTGTCTGCTTCCATCAAGAGGGAAGGAGAGTCTCCAACGGCATCACCCCACTCATCTGCCACCGATGACCTCCACCATTCAGACAGATACCAGACCTTTCTGCGAGTACGAGCCAACCGGCAGACCCGACTGAATGCTCGGATTGGGAAAATGAAACGGAGGAAGCAAGATGAAGGGCAGAGGGAAGGCTCCTGCATGGCTGAGGATGATGCTGTGGACATCGAGCATGAGAACAACAACCGCTTTGAGGAGTATGAGTGGTGTGGACAGAAGCGGATACGGGCCACCACTCTCCTGGAAGGTGGCTTCCGAGGCTCTGGCTTCATCATGTGCAGCGGCAAAGAGAACCCGGACAGTGATGCTGACTTGGATGTGGATGGGGATGACACTCTGGAGTATGGGAAGCCACAATACACGGAGGCTGATGTCATCCCCTGCACAGGCGAGGAGCCTGGTGAAGCCAAGGAGAGAGAGGCACTTCGGGGCGCAGTCCTAAATGGCGGCCCTCCCAGCACGCGCATCACACCTGAGTTCTCTAAATGGGCCAGTGAT---GAGATGCCATCCACCAGCAATGGTGAAAGCAGCAAGCAGGAGGCCATG------CAGAAGACCTGCAAGAACAGCGACATCGAGAAAATCACCGAAGATTCAGCTGTGACCACGTTTGAGGCTCTGAAGGCTCGGGTCAGAGAACTTGAACGGCAGCTATCTCGTGGGGACCGTTACAAATGCCTCATCTGCATGGACTCGTACTCGATGCCCCTAACGTCCATTCAGTGTTGGCACGTGCACTGCGAGGAGTGCTGGCTGCGGACCCTGGGTGCCAAGAAGCTCTGCCCTCAGTGCAACACGATCACAGCGCCCGGAGACCTGCGGAGGATCTACTTG---
>gorGor5
ATGGACTTACACCGGGCAGCCTTCAAGATGGAGAACTCATCCTACCTTCCCAACCCTCTGGCGTCCCCAGCACTGATGGTCCTGGCATCCACGGCTGAGGCCAGCCGTGATGCTTCCATCCCTTGTCAGCAGCCACGACCCTTTGGTGTACCTGTCTCAGTTGACAAGGACGTGCATATTCCTTTCACCAACGGTTCCTATACCTTTGCCTCTATGTATCATCGGCAAGGTGGGGTGCCAGGCACTTTTGCCAATCGTGATTTCCCCCCTTCTCTACTACACCTCCACCCTCAATTTGCTCCCCCAAATCTAGATTGCACCCCAATCAGTATGCTGAATCATAGTGGTGTGGGGGCTTTCCGGCCCTTTGCCTCCACCGAGGACCGGGAGAGCTATCAGTCAGCCTTTACGCCGGCCAAGCGACTTAAGAACTGCCATGACACAGAGTCTCCCCACTTGCGCTTCTCAGATGCAGATGGCAAGGAATATGACTTTGGGACACAGCTGCCATCTAGCTCCCCCGGTTCACTAAAGGTTGATGACACTGGGAAGAAGATTTTTGCTGTCTCTGGCCTCATTTCTGATCGGGAAGCCTCATCTAGCCCAGAGGATCGGAATGACAGATGTAAGAAGAAAGCAGCGGCATTGTTCGACAGCCAGGCCCCAATTTGCCCCATCTGCCAGGTCCTGCTGAGGCCCAGTGAGCTGCAGGAGCATATGGAGCAGGAACTGGAGCAGCTAGCCCAACTGCCCTCGAGC---AAGAATTCCCTTCTGAAGGATGCCATGGCTCCAGGCACCCCCAAGTCCCTCCTGTTGTCTGCTTCCATCAAGAGGGAAGGAGAGTCTCCAACGGCATCACCCCACTCATCTGCCACCGATGACCTCCACCATTCAGACAGATACCAGACCTTTCTGCGAGTACGAGCCAACCGGCAGACCCGACTGAATGCTCGGATTGGGAAAATGAAACGGAGGAAGCAAGATGAAGGGCAGAGGGAAGGCTCCTGCATGGCTGAGGATGATGCTGTGGACATCGAGCATGAGAACAACAACCGCTTTGAGGAGTATGAGTGGTGTGGACAGAAGCGGATACGGGCCACCACTCTCCTGGAAGGTGGCTTCCGAGGCTCTGGCTTCATCATGTGCAGCGGCAAAGAGAACCCGGACAGTGATGCTGACTTGGATGTGGATGGGGATGACACTCTGGAGTATGGGAAGCCACAATACACGGAGGCTGATGTCATCCCCTGCACAGGCGAGGAGCCTGGTGAAGCCAAGGAGAGAGAGGCACTTCGGGGCGCAGTCCTAAATGGCGGCCCTCCCAGCACACGCATCACACCTGAGTTCTCTAAATGGGCCAGTGAT---GAGATGCCATCCACCAGCAATGGTGAAAGCAGCAAGCAGGAGGCCATG------CAGAAGACCTGCAAGAACAGCGACATCGAGAAAATCACCGAAGATTCAGCTGTGACCACGTTTGAGGCTCTGAAGGCTCGGGTCAGAGAACTTGAACGGCAGCTATCTCGTGGGGACCGTTACAAATGCCTCATCTGCATGGACTCGTACTCGATGCCCCTAACGTCCATCCAGTGTTGGCACGTGCACTGCGAGGAGTGCTGGCTGCGGACCCTGGGTGCCAAGAAGCTCTGCCCTCAGTGCAACACGATCACAGCGCCCGGAGACCTGCGGAGGATCTACTTG---
>saiBol1
ATGGACTTACACCGGGCAGCCTTCAAGATGGAGAACTCATCCTACCTTCCCAACCCTCTGGCATCCCCAGCACTGATGGTCCTGGCATCCACGGCTGAGGCCAGCCGTGATGCTTCCATTCCTTGTCAGCAGCCACGACCCTTTGGTGTACCTGTCTCAGTTGACAAGGACGTGCATATTCCTTTCACCAACGGTTCCTATACCTTTGCCTCTATGTACCATCGGCAAGGTGGGGTGCCAGGCACTTTTGCCAATCGCGATTTCCCCCCTTCTCTGCTACACCTCCACCCCCAATTTGCTCCCCCAAATCTAGATTGCACCCCAATCAGTATGCTGAATCATAGCGGTGTGGGGGCCTTCCGGCCCTTTGCCTCCACCGAGGACCGGGAGAGCTATCAGTCAGCCTTTACGCCGGCCAAGCGACTTAAGAACTGCCATGACACAGAGTCTCCCCACTTGCGCTTCTCAGATGCAGATGGCAAGGAATATGACTTTGGGACACAGCTGCCATCTAGCTCCCCCGGTTCACTAAAGGTTGATGACACTGGGAAGAAGATTTTTGCTGTCTCTGGCCTCATTTCTGATCGAGAAGCCTCATCTAGCCCAGAAGATCGGAATGACAGATGTAAGAAGAAAGCAGCGGCGCTGTTTGACAGCCAGGCCCCGATCTGCCCCATCTGCCAGGTCCTGCTGAGGCCCAGCGAGCTGCAGGAGCACATGGAGCAGGAACTGGAGCAGCTGGCCCAACTGCCCTCGAGC---AAGAATTCCCTTCTGAAGGATGCCATGGCTCCAGGCACCCCCAAGTCCCTCCTGTTGTCTGCTTCCATCAAGAGGGAAGGAGAGTCTCCAACAGCATCACCCCACTCATCTGCCACTGATGACCTCCACCACTCAGACAGATACCAGACCTTTCTGCGAGTGCGAGCCAACCGGCAGACCCGACTGAATGCTCGGATTGGGAAAATGAAACGGAGGAAGCAAGATGAAGGGCAGAGAGAAGGCTCCTGCATTGCTGAGGATGATGCTGTGGACATCGAGCATGAGAACAACAACCGCTTTGAGGAGTATGAGTGGTGTGGGCAGAAGCGGATACGGGCCACCACTCTCCTGGAAGGTGGCTTCCGAGGCTCTGGCTTCATCATGTGCAGCGGCAAAGAGAACCCGGACAGTGATGCTGACTTGGATGTCGATGGGGATGACACTCTGGAGTATGGGAAGCCACAATACACGGAGGCTGACGTCATCCCCTGCACAGGCGAGGAGCCTGGCGAAGCCAAGGAGAGAGAGGCACTCCGGGGCGCAGTCCTAAATGGCGGCCCTCCCAGCACGCGCATCACGCCTGAGTTCTCTAAATGGGCCAGTGAC---GAGATGCCATCCACCAGCAATGGTGAAAGCAGCAAACAGGAGGCCATG------CAGAAGACCTGCAAGAATAGTGACATTGAGAAAATCACCGAAGATTCAGCTGTGACCACGTTTGAGGCTCTGAAGGCTCGGGTCAGAGAACTTGAACGGCAGCTGTCCCGTGGGGACCGTTACAAATGCCTCATCTGCATGGACTCGTACTCAATGCCCCTAACGTCCATCCAGTGTTGGCACGTGCACTGCGAGGAGTGCTGGCTGCGGACCCTGGGTGCCAAGAAGCTCTGCCCTCAGTGCAACACGATCACAGCACCCGGAGACCTGCGGAGGATCTACTTG---
>oryAfe1
ATGGACTTACACCGGGCAGCCTTCAAGATGGAGAATTCATCCTACCTTCCCAACCCTCTGGCATCCCCAGCACTGATGGTCCTGGCGTCCACGGCTGAGGCCAGCCGTGATGCTTCTATCCCTTGTCAGCAGCCACGACCCTTTGGTGTACCCGTCTCAGTAGACAAGGACGTGCACATTCCATTTACCAACGGTTCCTACACCTTTGCCTCTATGTACCACCGGCAAGGTGGGGTGCCAGGCACTTTTGCCAACCGTGATTTCCCCCCTTCTTTACTACACCTCCATCCTCAGTTTGCACCCCCAAACCTTGATTGCACCCCAATTAGTATGCTGAACCATAGTGGCGTGGGGGCTTTCCGTCCCTTTGCTTCCACTGAGGACCGGGAGAGCTATCAGTCTGCCTTCACACCGGCCAAACGACTTAAGAACTGCCATGATACAGAATCTCCCCACTTACGCTTCTCAGATGCAGATGGCAAGGAATATGACTTTGGGACACAGCTGCCATCTAGCTCCCCTGGTTCACTTAAGGTTGATGATACTGGGAAGAAGATTTTTGCTGTCTCTGGCCTCATTTCTGATCGGGAAGCCTCATCTAGCCCAGAGGATCGGAATGACAGATGTAAGAAGAAGGCAGCAGCATTGTTTGACAGCCAGGCCCCCATTTGCCCCATCTGCCAGGTCCTGCTGAGGCCCAGCGAGTTGCAGGAACATATGGAACAGGAACTGGAACAACTGGCTCAACTTCCTGCCAGC---AAGAATTCCCTTCTGAAGGATGCCATGGCTCCAGGAACCCCCAAGTCCCTCCTGTTGTCCACTTCTATCAAGAGGGAAGGAGAGTCTCCAACAGCATCACCACATTCATCTGCCACTGATGACCTGCACCATTCAGACAGATACCAGACTTTCCTGCGAGTGCGAGCCAACCGGCAGACCCGACTGAATGCTCGGATTGGGAAAATGAAACGGAGGAAGCAAGATGAAGGGCAGAGGGAAGGCTCCTGCCTCGCTGAGGATGATGCTGTGGACATCGAGCATGAGAATAGCAACCGTTTTGAAGAGTATGAGTGGTGTGGACAGAAGCGGATACGGGCCACCACTCTCCTGGAAGGCGGCTTTAGAGGCTCTGGCTTCGTCATGTGCAGTGGCAAAGAGAACCCGGACAGTGATGCTGACTTGGATGTGGATGGGGATGACACTTTGGAGTACGGGAAGCCACAATACACGGAGGCTGACGTCATCCCCTGCACAGGCGAGGAGCCTGGTGAAGCCAAGGAGAGAGAGGCACTCCGAGGCGCAGTCTTAAATGGCGGCCCTCCCAGCACTCGAATCACGCCTGAGTTCTCTAAATGGGCCAGTGAT---GAGATGCCATCCACCAGCAACGGTGAGAGCAGCAAGCAGGAGGCCATG------CAGAAGACCTGCAAGAACAGCGACATTGAGAAAATCACTGAAGATTCAGCTGTGACGACGTTTGAAGCCCTGAAAGCTCGGGTCAGGGAGCTTGAACGGCAGTTATCTCGTGGGGACCGTTACAAATGCCTCATCTGCATGGATGCATACTCGATGCCCCTGACGTCTATCCAGTGTTGGCATGTGCACTGCGAGGAATGCTGGCTGCGGACTCTGGGTGCCAAGAAACTCTGCCCTCAGTGCAACACGATCACAGCACCCGGAGACCTGCGGAGGATCTACTTG---
>tarSyr2
ATGGACTTACACCGGGCAGCCTTCAAGATGGAGAACTCTTCCTACCTCCCCAACCCTCTGGCATCCCCAGCACTGATGGTCCTGGCGTCCACGGCTGAGGCCAGCCGTGATGCTTCCATCCCTTGTCAGCAGCCACGACCCTTTGGTGTACCTGTCTCAGTAGACAAGGACGTGCATATTCCATTCACCAACGGCTCCTACACCTTTGCTTCTATGTACCATCGGCAAGGTGGGGTGCCAGGCACTTTTGCCAATCGTGATTTCCCCCCTTCTTTACTACACCTCCACCCTCAATTCGCTCCCCCAAATCTAGATTGCACCCCAATCAGTATGCTGAATCACAGTGGTGTGGGGGCTTTCCGGCCCTTTGCCTCCACCGAGGACCGGGAGAGCTATCAGTCCGCCTTCACGCCGGCCAAGCGACTTAAGAACTGCCATGACACAGAGTCTCCCCACTTGCGCTTCTCAGATGCAGATGGCAAGGAGTATGACTTTGGGACACAACTGCCATCTAGCTCCCCAGGTTCACTTAAGGTTGACGACACTGGGAAGAAGATTTTTGCTGTCTCTGGCCTCATTTCTGATCGGGAAGCCTCATCTAGCCCAGAGGATCGGAATGACAGATGTAAGAAGAAAGCAGCAGCGTTGTTTGACAGCCAGGCCCCAATCTGCCCCATCTGCCAGGTCTTGCTGAGGCCCAGTGAGTTGCAGGAGCACATGGAGCAGGAATTGGAACAGCTGGCCCAACTGCCCTCAAGC---AAGAATTCCCTTCTGAAGGATACCATGGCTCCAGGCACCCCCAAGTCCCTCCTGTTGTCTGCATCCATCAAGAGGGAAGGAGAGTCACCAACAGCGTCACCACACTCATCTGCCACTGACGACCTGCACCATTCAGACAGATACCAGACCTTTCTGCGAGTGCGAGCCAACCGGCAGACCCGACTGAATGCTCGGATTGGGAAAATGAAACGGAGGAAGCAAGATGAAGGGCAGAGGGAAGGCTCCTGCATGGCTGAGGATGATGCCGTGGACATCGAGCATGAAAACAGCAACCGCTTTGAGGAGTATGAGTGGTGTGGGCAGAAGCGGATACGGGCCACCACTCTCCTGGAAGGTGGCTTCCGAGGATCTGGCTTCGTCATGTGCAGCGGCAAAGAGAACCCGGACAGTGATGCTGACTTGGATGTGGATGGGGATGACACTCTGGAGTATGGGAAGCCACAATACACGGAAGCTGACGTCATCCCCTGCACTGGCGAGGAGCCTGGTGAAGCCAAGGAAAGAGAGGCACTCCGGGGCGCAGTTCTAAATGGCGGCCCTCCCAGCACACGTATCACACCCGAGTTTTCTAAATGGGCCAGTGAC---GAGATGCCATCCACCAGCAATGGCGAAAGCAGCAAGCAGGAAGCCATG------CAGAAGACCTGCAAGAATAGTGACATTGAGAAAATCACTGAAGATTCTGCTGTGACCACGTTTGAGGCCCTGAAGGCGCGGGTCAGGGAGCTTGAACGGCAGCTATCTCGTGGGGACCGTTACAAATGTCTCATCTGCATGGACTCGTACTCGATGCCCCTAACGTCTATCCAGTGTTGGCACGTGCACTGCGAGGAGTGCTGGCTGCGGACCCTGGGGGCCAAGAAGCTCTGCCCTCAGTGCAACACGATCACAGCCCCCGGAGACCTGCGGAGGATCTACTTG---
>micMur3
ATGGACTTACACCGGGCAGCCTTCAAGATGGAGAACTCATCCTACCTTCCCAACCCTCTGGCATCCCCAGCACTGATGGTCCTGGCGTCCACGGCTGAGGCCAGCCGTGATGCTTCCATCCCGTGCCAGCAGCCACGACCCTTTGGTGTACCTGTCTCAGTAGACAAGGACGTGCACATTCCTTTCACCAACGGTTCCTACACCTTTGCCTCTATGTACCACCGGCAAGGTGGGGTGCCAGGCACTTTTGCCAATCGTGATTTTCCCCCTTCTTTACTACACCTCCACCCTCAATTTGCCCCCCCAAATCTAGATTGCACCCCAATCAGTATGCTGAATCATAGTGGCGTGGGGGCTTTCCGTCCCTTTGCTTCCACCGAGGACCGGGAGAGCTATCAGTCAGCCTTTACACCGGCCAAGCGACTTAAGAACTGCCATGACACTGAGTCTCCCCACTTGCGCTTCTCAGATGCAGATGGCAAGGAATATGACTTTGGGACACAGCTGCCATCTAGCTCCCCCGGCTCACTTAAGGTTGACGACACTGGGAAGAAGATTTTTGCCGTCTCTGGCCTCATTTCTGATCGGGAAGCCTCATCTAGCCCAGAGGATCGGAATGACAGATGTAAGAAGAAGGCAGCAGCATTGTTTGACAGCCAGGCCCCGATTTGCCCCATTTGCCAGGTCCTGCTGAGGCCCAGTGAGTTGCAGGAACATATGGAGCAGGAACTGGAACAGCTGGCTCAACTGCCTTCGAGC---AAGAATTCCCTTCTGAAGGATGCCATGGCTCCAGGTACCCCCAAGTCTCTCCTGTTGTCTGCTTCCATCAAGAGGGAAGGAGAGTCTCCAACAGCGTCACCGCACTCTTCTGCCACTGATGACCTGCACCACTCAGATAGATACCAGACCTTCCTGCGAGTGCGAGCCAACCGGCAGACCAGACTGAATGCTCGGATTGGGAAAATGAAACGGAGGAAGCAAGATGAAGGGCAGAGGGAAGGTTCCTGCATGGCTGAGGATGATGCCGTGGACATCGAGCATGAGAACAGCAACCGCTTTGAGGAGTATGAGTGGTGTGGGCAGAAACGGATACGGGCCACCAGTCTCCTGGAAGGTGGCTTCCGAGGCTCTGGCTTCGTCATGTGCAGCGGCAAAGAGAACCCGGACAGTGATGCTGACTTGGATGTGGATGGGGATGACACTCTGGAGTATGGGAAGCCACAATACACAGAGGCTGATGTTATCCCCTGCACAGGCGAGGAGCCCGGTGAAGCCAAGGAGAGAGAGGCACTCCGGGGCGCGGTCCTAAATGGCGGCCCTCCCAGCACACGCATCACGCCTGAGTTCTCTAAATGGGCCAGTGAC---GAGATGCCATCCACCAGCAATGGGGAAAGCAGCAAGCAGGAGGCCATG------CAGAAGACCTGCAAGAATAGCGACATCGAGAAAATCACTGAAGATTCAGCTGTGACCACGTTTGAGGCCCTGAAGGCTCGGGTCAGGGAACTTGAACGGCAGCTATCACGTGGGGACCGTTACAAATGCCTCATCTGCATGGACTCGTACTCGATGCCCCTAACGTCCATCCAGTGTTGGCACGTGCACTGCGAAGAGTGCTGGCTGCGGACCCTGGGTGCCAAGAAGCTCTGCCCTCAGTGCAATACGATCACAGCACCTGGAGACCTGCGGAGGATCTACTTG---
>speTri2
ATGGACTTACACCGGGCAGCCTTCAAGATGGAGAACTCATCCTACCTTCCCAACCCTCTGGCATCCCCAGCATTGATGGTCCTGGCGTCCACGGCTGAGGCCAGCCGGGATGCTTCCATTCCTTGTCAGCAGCCACGACCCTTTGGTGTACCTGTCTCAGTAGACAAGGATGTGCATATTCCGTTCACCAATGGTTCCTACACCTTTGCCTCTATGTACCATCGGCAAGGTGGAGTGCCAGGCACTTTTGCCAATCGTGATTTCCCCCCTTCCTTACTACATCTGCACCCCCAGTTTGCTCCCCCAAATCTAGATTGCACCCCAATCAGTATGCTGAATCATAGTGGTGTGGGGGCTTTCCGTCCCTTTGCTTCCACTGAGGACCGGGAGAGCTATCAGTCAGCCTTTACACCGGCCAAGCGACTTAAGAACTGCCATGACACAGAGTCTCCCCACCTGCGCTTCTCAGATGCAGATGGCAAGGAATATGACTTTGGGACACAGCTGCCATCTAGTTCCCCCGGTTCACTTAAGGTTGATGACACTGGGAAGAAGATTTTTGCGGTCTCTGGCCTCATTTCTGATCGGGAAGCCTCATCTAGCCCAGAGGATCGGAATGACAGATGTAAGAAGAAAGCAGCAGCATTGTTTGACAGCCAGGCCCCGATCTGCCCCATCTGCCAGGTCCTGCTGAGGCCCAGCGAGTTACAAGAACATATGGAACAAGAACTGGAGCAGCTGGCCCAGCTGCCCACCAGC---AAGAATTCCCTTCTGAAGGATGCCATGGCTCCAGGCACCCCCAAGTCCCTCCTGTTGTCTGCTTCCATCAAGAGGGAAGGAGAATCTCCAACAGCATCACCACATTCATCTGCCACTGATGATCTGCACCACTCAGACAGATACCAGACCTTCCTGCGAGTGCGAGCCAACCGGCAGACCCGACTGAATGCTCGGATTGGGAAAATGAAACGGAGGAAGCAAGATGAAGGGCAGAGGGAAGGCTCCTGCATGGCTGAGGATGATGCCGTGGACATCGAGCATGAAAACAGCAACCGCTTTGAGGAGTATGAGTGGTGTGGGCAGAAGCGGATACGGGCCACCACTCTCCTGGAAGGTGGCTTCCGAGGCTCTGGCTTCGTCATGTGCAGCGGCAAAGAGAACCCGGACAGTGATGCTGACTTGGATGTGGATGGGGATGACACTCTGGAGTATGGGAAGCCACAATACACGGAGGCTGACGTCATCCCCTGCACAGGCGAGGAACCTGGTGAAGCCAAGGAGAGAGAGGCACTCCGGGGCGCAGTCCTAAATGGTGGCCCTCCCAGCACCCGCATCACACCTGAGTTCTCTAAATGGGCCAGTGAT---GAGATGCCATCCACCAGCAATGGTGAAAGCAGCAAGCAGGAGGCCATG------CAGAAGACGTGCAAGAACAGTGACATCGAGAAAATCACTGAAGATTCAGCTGTGACCACATTTGAGGCCCTGAAGGCTCGGGTTAGGGAGCTTGAACGGCAGCTATCTCGGGGGGACCGATACAAATGCCTCATCTGCATGGACTCATATTCAATGCCCCTAACGTCAATCCAGTGTTGGCATGTGCACTGCGAGGAATGCTGGCTGCGGACCCTGGGTGCCAAGAAGCTCTGCCCTCAGTGCAACACCATCACAGCGCCTGGAGACCTTCGGAGGATCTACTTG---
>balAcu1
ATGGACTTACACCGGGCAGCCTTCAAGATGGAGAACTCATCCTACCTCCCCAACCCGCTGGCATCCCCAGCACTGATGGTCCTGGCGTCCACGGCTGAGGCTAGCCGTGATGCTTCCATCCCTTGTCAGCAGCCACGACCCTTCGGTGTACCTGTCTCGGTAGACAAGGACGTGCATATTCCATTCACCAATGGTTCCTACACCTTTGCCTCTATGTACCATCGGCAAGGTGGGGTGCCGGGCACTTTTGCCAATCGTGATTTTCCCCCTTCTTTACTACACCTCCACCCGCAGTTCGCTCCCCCAAATCTAGATTGCACCCCAATCAGTATGCTGAATCATAGTGGAGTGGGGGCCTTCCGTCCCTTTGCTTCCACTGAGGACCGGGAGAGTTATCAGTCAGCCTTTACGCCGGCCAAGCGACTTAAAAACTGCCATGACACAGAGTCTCCCCACTTGCGCTTCTCAGATGCAGATGGCAAGGAATATGACTTTGGGACACAGCTGCCATCTAGCTCCCCCGGTTCACTTAAGGTTGACGACACTGGGAAGAAGATTTTTGCTGTCTCTGGCCTCATTTCGGATCGGGAAGCCTCATCTAGCCCAGAGGATCGGAATGACAGATGTAAGAAAAAGGCAGCAGCACTGTTTGACAGCCAGGCCCCTATTTGCCCCATCTGCCAGGTCCTGCTGAGGCCCAGCGAGCTGCAGGAGCATATGGAACAAGAACTGGAGCAGCTGGCGCAGCTGCCTGCCAGC---AAGAATTCCCTTCTGAAGGACGCCATGGCTCCAGGCACCCCCAAGTCCCTCTTGTTGTCTGCTTCTATCAAGAGGGAAGGAGAGTCTCCGACAGCATCACCACACTCGTCTGCCACCGATGACCTGCACCACTCAGACAGATACCAGACCTTCTTGCGAGTGCGAGCCAACCGGCAGACCCGACTGAATGCTCGGATTGGGAAAATGAAACGGAGGAAGCAAGATGAAGGGCAGAGGGAAGGCTCCTGCATGGCTGAGGATGATGCCGTGGACATCGAGCATGAGAACAGCAACCGCTTTGAGGAGTATGAGTGGTGCGGGCAGAAGCGGATACGGGCCACCACTCTCCTGGAAGGTGGTTTCCGAGGCTCTGGCTTCGTCATGTGCAGCGGCAAAGAGAATCCGGACAGTGATGCTGACTTGGATGTGGATGGGGATGACACTCTGGAGTATGGGAAACCACAATACACGGAGGCCGACATCATCCCCTGCACAGGCGAGGAGCCCGGTGAAGCCAAGGAGAGAGAGGCACTCCGGGGCGCAGTCCTAAATGGTGGCCCTCCCAGCACACGCATCACACCTGAGTTCTCTAAATGGGCCAGTGAC---GAGATGCCATCTACCAGCAACGGTGAGAGCAGCAAGCAGGAGGCCATG------CAGAAGACCTGTAAGAACAGTGACATCGAGAAAATCACCGAAGATTCAGCTGTGACCACGTTTGAGGCCCTGAAGGCTCGGGTCAGGGAACTTGAGCGGCAGCTATCCCGTGGGGACCGTTACAAATGCCTCATCTGCATGGACTCCTACTCGATGCCCCTAACGTCCATCCAGTGTTGGCATGTGCACTGTGAGGAGTGCTGGCTGCGGACCCTGGGTGCCAAGAAGCTCTGCCCTCAGTGCAACACCATCACAGCGCCCGGAGACCTGCGGAGAATCTACTTG---
>HLequCab3
ATGGACTTACACCGGGCAGCCTTCAAGATGGAGAACTCGTCCTACCTCCCCAACCCCCTGGCATCCCCAGCGCTGATGGTCCTGGCGTCCACGGCTGAGGCCAGCCGTGATGCTTCCATCCCTTGTCAGCAGCCACGACCCTTTGGTGTACCTGTCTCAGTAGACAAGGATGTGCATATTCCCTTCACCAACGGTTCCTATACCTTTGCCTCTATGTACCATCGGCAAGGTGGGGTGCCAGGCACTTTTGCCAATCGTGATTTTCCCCCTTCTTTACTACACCTCCACCCTCAGTTTGCTCCCCCAAATCTAGATTGCACCCCAATCAGTATGCTGAATCACAGTGGAGTGGGGGCTTTCCGTCCCTTTGCTTCCACTGAGGACCGAGAGAGTTATCAGTCAGCCTTCACGCCGGCCAAGCGACTTAAGAACTGCCATGACACCGAGTCTCCCCACTTGCGCTTCTCAGATGCAGATGGCAAGGAATATGACTTTGGGACACAGCTGCCATCTAGCTCCCCCGGTTCACTTAAGGTTGACGACACTGGGAAGAAGATTTTTGCTGTCTCTGGCCTCATTTCGGATCGGGAAGCCTCATCGAGCCCAGAGGATCGGAATGACAGATGTAAGAAAAAGGCAGCTGCATTGTTTGACAGCCAGGCCCCTATTTGCCCCATCTGCCAGGTCCTGCTGAGGCCCAGCGAGTTGCAGGAGCATATGGAGCAAGAATTGGAACAGCTGGCCCAACTGCCCGCCAGC---AAGAATTCCCTTCTGAAGGATGCCATGGCTCCAGGCACCCCCAAGTCCCTCCTGTTGTCTGCTTCCATCAAGAGGGAAGGAGAGTCTCCGACAGCGTCACCACACTCCTCTGCCACGGACGACCTGCACCATTCAGACAGATACCAGACCTTCCTGCGAGTGCGAGCCAACCGGCAGACCCGACTGAATGCTCGGATTGGGAAAATGAAACGGAGGAAGCAAGATGAAGGGCAGAGGGAAGGTTCCTGCATGGCTGAGGACGATGCCGTGGACATCGAGCATGAGAACAGCAACCGCTTTGAGGAGTATGAGTGGTGCGGGCAGAAGCGGATACGGGCCACCACTCTCCTGGAAGGTGGCTTCCGAGGCTCTGGCTTCGTCATGTGCAGCGGCAAAGAGAATCCGGACAGTGATGCTGACTTGGATGTGGATGGGGATGACACTCTGGAGTATGGGAAGCCACAATACACGGAGGCTGACGTCATCCCCTGCACAGGCGAGGAGCCTGGTGAAGCCAAGGAGAGAGAGGCACTCCGGGGCGCAGTTCTAAATGGCGGCCCTCCCAGCACACGCATCACACCTGAGTTCTCTAAATGGGCCAGTGAT---GAGATGCCATCTACCAGCAACGGTGAGAGCAGCAAGCAGGAGGCCATG------CAGAAGACCTGCAAGAATAGCGACATCGAGAAAATCACCGAGGATTCAGCTGTGACCACGTTTGAGGCCCTGAAGGCTCGGGTCAGGGAACTTGAACGGCAGCTATCCCGTGGGGACCGTTACAAATGCCTCATCTGCATGGACTCATACTCGATGCCCCTAACGTCCATCCAGTGTTGGCATGTGCACTGTGAGGAGTGCTGGCTACGGACCCTGGGTGCCAAGAAGCTCTGCCCTCAGTGCAACACCATCACAGCGCCCGGAGACCTGCGGAGAATCTACTTG---
>felCat8
ATGGACTTACACCGGGCAGCCTTCAAGATGGAGAACTCATCCTACCTCCCCAACCCACTGGCATCCCCAGCACTGATGGTCCTGGCGTCCACGGCTGAGGCCAGCCGCGATGCTTCCATCCCTTGTCAGCAGCCACGACCCTTTGGTGTACCTGTCTCAGTAGACAAGGACGTGCATATTCCATTCACCAACGGTTCCTACACCTTTGCCTCTATGTACCATCGGCAAGGTGGGGTGCCGGGCACTTTTGCCAATCGTGATTTTCCCCCTTCTTTACTACACCTCCACCCTCAGTTTGCTCCCCCAAATCTAGATTGCACCCCAATCAGTATGCTGAATCATAGTGGGGTGGGGGCTTTCCGTCCCTTCGCTTCCACTGAGGACCGGGAGAGTTATCAGTCAGCCTTTACGCCAGCCAAACGACTTAAGAACTGCCATGACACAGAGTCTCCCCACTTGCGCTTCTCAGATGCAGATGGCAAGGAATATGACTTTGGGACACAGCTGCCATCTAGCTCCCCCGGTTCACTTAAGGTTGATGATACTGGGAAGAAGATTTTTGCTGTCTCTGGCCTCATTTCGGATCGGGAAGCTTCGTCTAGCCCAGAGGATCGGAATGACAGATGTAAGAAAAAGGCAGCAGCATTGTTTGACAGCCAGGCCCCTATTTGCCCTATCTGCCAGGTCCTGCTAAGGCCCAGTGAGTTGCAGGAGCATATGGAGCAAGAACTGGAACAGCTGGCCCAGCTGCCTGCCAGC---AAGAATTCCCTTCTGAAGGATGCCATGGCTCCAGGCACCCCCAAGTCCCTCCTGTTGTCTGCTTCCATCAAGAGGGAAGGAGAGTCTCCAACAGCATCACCACACTCCTCTGCCACTGATGACCTGCACCATTCAGACAGATACCAGACCTTCCTGCGAGTGCGAGCCAACCGGCAGACCCGACTGAATGCTCGGATTGGGAAAATGAAACGGAGGAAGCAAGATGAAGGGCAGAGGGAAGGCTCCTGTGTGGCTGAGGACGATGCTGTGGACATCGAGCATGAGAATAGCAACCGCTTTGAGGAATATGAGTGGTGCGGGCAGAAGCGGATACGGGCCACCACTCTCCTGGAAGGTGGTTTCCGAGGCTCTGGCTTCGTCATGTGCAGCGGCAAGGAGAATCCGGACAGTGATGCTGACCTGGATGTGGATGGGGATGACACTCTGGAGTATGGGAAGCCACAATACACAGAAGCTGACGTCATCCCCTGCACAGGCGAGGAGCCTGGTGAAGCCAAGGAGAGAGAGGCACTCCGGGGTGCAGTCCTAAATGGCGGCCCTCCCAGCACACGCATCACGCCCGAGTTCTCTAAATGGGCCAGTGAC---GAGATGCCATCTACCAGCAACGGTGAGAGCAGCAAGCAGGAAGCCATG------CAGAAGACCTGCAAGAATAGTGACATCGAGAAAATCACCGAAGATTCAGCTGTGACCACGTTTGAGGCCCTGAAGGCTCGGGTCAGGGAACTTGAACGGCAGCTATCCCGTGGGGACCGTTACAAATGCCTCATCTGTATGGACTCATACTCGATGCCCCTAACGTCCATCCAGTGTTGGCATGTGCACTGCGAGGAGTGCTGGCTGCGGACCCTGGGTGCCAAGAAGCTCTGCCCTCAGTGCAACACCATCACAGCGCCCGGAGACCTGCGGAGAATCTACTTG---
>canFam3
ATGGACTTACACCGGGCAGCCTTCAAGATGGAGAACTCATCCTACCTCCCCAACCCACTGGCCTCCCCAGCACTGATGGTCCTGGCGTCCACAGCTGAGGCCAGCCGCGATGCTTCCATCCCTTGTCAGCAGCCACGACCCTTTGGTGTACCTGTCTCAGTAGACAAGGACGTGCATATTCCATTCACCAACGGTTCCTACACCTTTGCCTCTATGTACCATCGGCAAGGTGGGGTGCCAGGCACTTTTGCCAATCGTGATTTCCCCCCTTCTTTACTACACCTCCACCCTCAGTTCGCTCCCCCAAATCTAGATTGCACCCCGATCAGTATGCTGAATCATAGCGGAGTGGGGGCTTTCCGTCCCTTCGCCTCCACTGAGGACCGGGAGAGTTATCAGTCAGCCTTCACGCCGGCCAAGCGACTCAAGAACTGCCACGACACAGAGTCTCCCCACTTGCGCTTCTCAGATGCAGATGGCAAGGAATATGACTTTGGGACACAGCTGCCATCTAGCTCCCCCGGTTCACTTAAGGTTGACGATACTGGGAAGAAGATTTTTGCTGTCTCTGGCCTCATTTCGGATCGGGAAGCCTCTTCTAGCCCAGAGGATCGGAATGACAGATGTAAGAAAAAGGCAGCAGCATTGTTTGACAGCCAGGCCCCTATTTGCCCCATCTGCCAGGTCCTGCTAAGGCCCAGTGAGTTGCAGGAGCATATGGAGCAAGAACTGGAACAGCTGGCCCAGCTGCCTGCCAGC---AAGAATTCCCTTCTGAAGGATGCCATGGCTCCAGGCACCCCCAAGTCCCTGTTGTTGTCTGCTTCCATCAAGAGAGAAGGAGAGTCTCCAACAGCGTCACCACACTCCTCTGCCACCGACGACCTGCACCACTCAGACAGATACCAGACCTTCCTGCGAGTGCGAGCCAACCGGCAGACCCGACTGAATGCTCGGATTGGGAAAATGAAACGGAGGAAGCAAGATGAAGGGCAGAGGGAAGGCTCCTGCGTGGCTGAGGATGATGCCGTGGACATCGAGCACGAGAACAGCAACCGCTTTGAGGAATATGAGTGGTGCGGGCAGAAGCGGATACGGGCCACCACTCTCCTGGAAGGTGGTTTCCGAGGCTCTGGCTTCGTCATGTGCAGCGGCAAGGAGAATCCGGACAGCGATGCTGACCTGGATGTGGATGGGGATGACACTCTGGAGTACGGGAAGCCGCAATACACGGAGGCTGATGTCATCCCCTGCACAGGCGAGGAGCCTGGTGAAGCCAAGGAAAGAGAGGCACTTCGGGGCGCAGTCCTAAATGGCGGCCCTCCCAGCACACGCATCACGCCTGAGTTCTCTAAATGGGCCAGTGAC---GAGATGCCATCTACCAGCAATGGTGAGAGCAGCAAGCAGGAGGCCATG------CAGAAGACCTGCAAGAATAGTGACATCGAGAAAATCACCGAAGATTCAGCTGTGACCACGTTTGAGGCCCTGAAGGCTCGGGTCAGGGAGCTTGAACGGCAGCTATCCCGTGGGGACCGTTACAAATGCCTCATCTGTATGGACTCCTACTCGATGCCCCTCACGTCCATCCAGTGTTGGCATGTGCACTGCGAGGAGTGCTGGCTGCGGACCCTGGGCGCCAAGAAGCTCTGCCCTCAGTGCAACACCATCACAGCGCCCGGAGACCTGCGGAGAATCTACTTG---
>triMan1
ATGGACTTACACCGGGCAGCCTTCAAGATGGAGAATTCATCCTACCTTCCCAACCCTCTGGCATCCCCAGCACTGATGGTCCTGGCATCCACGGCTGAGGCCAGCCGTGATGCTTCCATCCCTTGTCAGCAGCCACGACCCTTTGGTGTACCTGTCTCAGTAGACAAGGACGTGCACATTCCATTCACCAATGGTTCCTACACCTTTGCCTCTATGTACCACCGGCAAGGTGGGGTGCCAGGCACTTTTGCCAACCGTGATTTTCCCCCTTCTTTACTACACCTCCACCCTCAATTTGCACCCCCGAACCTAGATTGCACCCCAATTAGTATGCTGAATCATAGTGGCGTGGGAGCTTTCCGTCCCTTTGCTTCCACTGAGGATCGAGAGAGCTATCAGTCTGCCTTCACGCCGGCCAAACGACTTAAGAACTGCCATGACACAGAGTCTCCCCACTTGCGCTTCTCAGATGCAGATGGCAAGGAATATGACTTTGGGACACAGCTGCCATCTAGCTCCCCCGGTTCACTTAAGGTTGACGACACTGGGAAGAAGATTTTTGCTGTCTCTGGCCTCATTTCTGATCGGGAAGCCTCATCTAGCCCGGAGGATCGGAATGACAGATGTAAGAAGAAGGCAGCAGCATTGTTTGACAGCCAGGCCCCCATTTGCCCCATCTGCCAGGTCCTGCTGAGGCCCAGCGAGTTGCAGGAGCATATGGAGCAGGAACTGGAACAACTGGCCCAACTGCCCTCCAGC---AAGAATTCCCTTCTGAAGGATGCCATGGCTCCAGGAACCCCCAAGTCCCTCCTGTTGTCCGCTTCTATCAAGAGGGAAGGAGAGTCTCCAACAGCGTCACCACACTCATCTGCCACTGACGACCTGCACCACTCAGACAGATACCAGACCTTCCTGCGAGTGCGAGCCAACCGGCAGACCCGACTGAATGCTCGGATTGGGAAAATGAAACGGAGGAAGCAAGATGAAGGGCAGAGGGAAGGCTCCTGCCTGGCTGAGGATGATGCTGTGGACATCGAGCACGAGAACAGCAACCGCTTTGAGGAATATGAGTGGTGCGGGCAGAAGCGGATACGGGCCACCACTCTCCTGGAAGGTGGCTTCCGAGGCTCTGGCTTCGTCATGTGCAGCGGCAAAGAGAACCCGGACAGTGATGCTGACTTGGATGTGGATGGGGATGACACTCTGGAGTATGGGAAGCCACAATACACGGAGGCTGACGTCATCCCCTGCACAGGCGAGGAGCCTGGTGAAGCCAAGGAGAGAGAGGCGCTCCGGGGCGCAGTCCTAAATGGAGGCCCTCCCAGCACACGCATCACGCCTGAGTTCTCTAAATGGGCCAGTGATGCAGAGATGCCATCCACCAGCAACGGTGAGAGCAGCAAGCAGGAGGCCATG------CAGAAGACCTGCAAGAATAGCGACATCGAGAAAATCACCGAAGATTCAGCTGTGACGACATTTGAAGCCCTGAAGGCTCGGGTCCGGGAGCTTGAACGGCAGCTATCTCGTGGGGACCGCTACAAATGCCTCATCTGCATGGACTCATACTCGATGCCCCTAACGTCCATCCAGTGTTGGCATGTGCACTGCGAGGAGTGCTGGCTGCGGACCCTGGGTGCCAAGAAGCTCTGCCCTCAGTGCAACACGATCACAGCGCCCGGAGACCTGCGGAGGATCTACTTG---
>otoGar3
ATGGACTTACACCGGGCAGCCTTCAAGATGGAGAACTCATCCTACCTTCCCAACCCTCTGGCATCCCCAGCACTGATGGTCCTGGCATCCACGGCTGAAGCCAGCCGTGATGCTTCCATCCCTTGCCAGCAGCCACGACCCTTTGGTGTACCTGTCTCAGTAGACAAGGACGTGCATATTCCATTTACCAACGGTTCCTACACCTTTGCCTCTATGTACCATCGGCAAGGTGGGGTGCCAGGCACTTTTGCCAATCGTGATTTTCCCCCTTCTTTACTACACCTCCACCCTCAATTTGCTCCCCCAAATCTAGATTGCACCCCTATCAGTATGCTGAATCATAGTGGTGTGGGGGCTTTCCGTCCCTTTGCTTCTACCGAGGACCGGGAGAGCTATCAGTCAGCCTTCACTCCGGCCAAGCGACTTAAGAACTGCCATGACACAGAGTCCCCCCACCTGCGCTTCTCAGATGCAGATGGCAAGGAATATGACTTTGGGACACAGCTGCCATCTAGTTCCCCCGGTTCACTCAAGGTTGACGACACTGGGAAGAAGATTTTTGCTGTCTCTGGCCTCATTTCTGATCGGGAAGCCTCATCTAGCCCAGAGGATCGGAATGACAGATGTAAGAAGAAAGCAGCAGCATTGTTTGACAGCCAGGCCCCGATTTGCCCCATCTGTCAGGTCTTGCTGAGGCCCAGCGAGTTGCAAGAACATATGGAGCAGGAACTGGAACAGCTGGCCCAGCTGCCCTCAAGC---AAGAATTCCCTCCTGAAGGATGCCATGGCTCCAGGCACCCCCAAGTCCCTCCTGTTATCTGCTTCCATCAAGAGAGAAGGAGAGTCTCCGACAGCATCACCACACTCATCTGCCACTGATGACCTTCACCACTCAGACAGATACCAGACCTTCCTGAGAGTGCGAGCCAACCGGCAGACCCGACTGAATGCTCGGATTGGGAAAATGAAACGGAGGAAGCAAGATGAAGGGCAGAGGGAAGGTTCCTGCATGGCTGAGGATGATGCCGTGGACATCGAGCATGAGAATAGCAACCGCTTTGAGGAATATGAGTGGTGTGGGCAGAAGCGGATAAGGGCCACCACTCTCCTGGAAGGTGGCTTCCGAGGCTCTGGCTTCGTCATGTGCAGCGGCAAAGAGAACCCGGACAGTGATGCTGACTTGGATGTGGATGGGGATGACACTCTGGAGTATGGGAAGCCACAATACACAGAGGCTGATGTCATCCCTTGCACAGGAGAGGAGCCTGGTGAAGCCAAGGAGAGAGAGGCGCTTCGGGGTGCAGTCCTAAATGGTGGCCCTCCCAGCACACGCATCACGCCTGAATTCTCTAAATGGGCCAGTGACGCAGAGATGCCATCCACCAGCAATGGTGAAAGCAGCAAGCAAGAGGCCATG------CAGAAGACCTGCAAGAACAGCGACATTGAGAAAATCACTGAAGATTCAGCTGTGACCACATTTGAGGCCCTGAAGGCTCGGGTCAGGGAACTTGAACGGCAGCTATCACGTGGAGACCGTTACAAATGCCTCATCTGTATGGACTCGTACTCAATGCCCCTGACATCCATCCAATGTTGGCACGTGCACTGTGAGGAGTGCTGGCTGCGGACCCTGGGGGCCAAGAAGCTCTGCCCTCAGTGCAACACGATCACAGCCCCTGGAGACCTGCGGAGGATCTACTTG---
>musFur1
ATGGACTTACACCGGGCAGCCTTCAAGATGGAGAACTCATCCTACCTCCCCAACCCGCTGGCATCCCCAGCACTGATGGTCCTGGCGTCGACGGCTGAGGCCAGCCGCGATGCTTCCATCCCTTGTCAGCAGCCACGACCCTTTGGTGTACCTGTCTCAGTAGACAAGGACGTGCATATTCCCTTCACCAACGGTTCCTACACCTTTGCCTCTATGTACCATCGGCAAGGTGGGGTGCCTGGCACTTTTGCCAATCGTGATTTTCCCCCTTCTTTACTGCACCTCCACCCTCAGTTTGCTCCCCCAAATCTAGATTGCACCCCAATCAGTATGCTGAATCATAGTGGAGTGGGGGCTTTCCGTCCCTTCGCTTCCACTGAGGACCGCGAGAGTTACCAGTCAGCCTTTACGCCGGCCAAGCGACTTAAGAACTGCCATGACACAGAGTCTCCCCACTTGCGCTTCTCAGATGCAGATGGCAAGGAATATGACTTTGGGACACAGCTGCCATCTAGCTCCCCCGGTTCACTTAAGGTTGATGATACTGGGAAGAAGATTTTTGCTGTCTCTGGCCTCATTTCGGATCGGGAAGCCTCTTCTAGCCCAGAGGATCGGAATGACAGATGTAAGAAAAAGGCAGCAGCGTTGTTTGACAGCCAGGCCCCTATCTGCCCCATCTGCCAGGTGCTGCTAAGGCCCAGTGAGTTGCAGGAGCATATGGAACAAGAACTGGAACAGCTGGCCCAGCTGCCTGCCAGC---AAGAATTCCCTTCTGAAGGATGCCATGGCTCCAGGCACCCCCAAGTCCCTCCTGTTGTCTGCTTCCATCAAGAGAGAAGGAGAGTCCCCAACAGCGTCCCCACACTCCTCCACTACCGATGACCTGCACCACTCAGACAGATACCAGACCTTCCTGCGAGTGCGAGCCAACCGGCAAACCCGACTGAATGCTCGGATTGGGAAAATGAAACGGAGGAAGCAAGATGAAGGGCAGAGGGAAGGCTCCTGCATGGCCGAGGATGATGCTGTGGATATCGAGCACGAGAACAGCAACCGCTTTGAGGAATATGAGTGGTGCGGGCAGAAGCGGATCCGGGCCACCACTCTCCTGGAAGGTGGTTTCCGAGGCTCTGGCTTCGTCATGTGCAGCGGCAAAGAGAATCCGGACAGCGACGCTGACCTGGATGTGGATGGGGATGACACTCTGGAATATGGGAAGCCGCAATACACAGAGGCTGACGTCATTCCCTGCACAGGCGAGGAGCCTGGTGAAGCCAAGGAGAGAGAGGCACTCCGGGGCGCAGTTCTAAATGGCGGCCCTCCTAGCACACGCATCACACCTGAGTTCTCTAAATGGGCCAGTGATGCAGAGATGCCATCTACCAGCAACGGTGAGAGCAGCAAGCAGGAGGCCATG------CAGAAGACCTGCAAGAATAGTGACATCGAGAAAATCACCGAAGATTCAGCTGTAACCACGTTTGAGGCCCTGAAGGCTCGGGTCAGGGAACTTGAACGGCAGCTATCCCGTGGGGACCGTTACAAATGCCTCATCTGTATGGACTCCTACTCGATGCCCCTAACATCCATCCAGTGTTGGCATGTGCACTGCGAGGAGTGCTGGCTACGGACCCTGGGTGCCAAGAAGCTCTGCCCTCAGTGCAACACCATCACAGCGCCCGGAGACCTGCGGAGAATCTACTTG---
>HLturTru3
ATGGACTTACACCGGGCAGCCTTCAAGATGGAGAACTCATCCTACCTCCCCAACCCGCTGGCATCCCCAGCACTGATGGTCCTGGCGTCCACGGCTGAGGCTAGCCGTGATGCTTCCATCCCTTGTCAGCAGCCACGACCCTTCGGTGTACCTGTCTCGGTAGACAAGGACGTGCATATTCCATTCACCAATGGCTCCTACACCTTTGCCTCTATGTACCATCGGCAAGGTGGGGTGCCGGGCACTTTTGCCAATCGTGATTTTCCCCCTTCTTTACTACACCTCCACCCTCAGTTCGCCCCCCCAAATCTAGATTGCACCCCAATCAGTATGCTGAATCATAGTGGAGTGGGGGCCTTCCGTCCCTTTGCTTCCACTGAGGACCGGGAGAGTTATCAGTCAGCCTTTACGCCGGCCAAGCGACTTAAAAACTGCCATGACACAGAGTCTCCCCACTTGCGCTTCTCAGATGCAGATGGCAAGGAATATGACTTTGGGACACAGCTGCCATCTAGCTCCCCCGGTTCACTTAAGGTTGACGACACTGGGAAGAAGATTTTTGCTGTCTCTGGCCTCATTTCGGATCGGGAAGCCTCATCTAGCCCAGAGGATCGGAATGACAGATGTAAGAAAAAGGCAGCAGCACTGTTTGACAGCCAGGCCCCTATTTGCCCCATCTGCCAGGTCCTGCTGAGGCCCAGCGAGCTGCAGGAGCATATGGAACAAGAACTGGAACAGCTGGCGCAGCTGCCTGCCAGT---AAGAATTCCCTTCTGAAGGATGCCATGGCTCCAGGCACCCCCAAG------------------------------------------------------------------------------------------------------ACCTTCTTGCGAGTGCGAGCCAACCGGCAGACCCGACTGAATGCTCGGATTGGGAAAATGAAACGGAGGAAGCAAGATGAAGGGCAGAGGGAAGGCTCCTGCATGGCTGAGGATGATGCCGTGGACATCGAGCATGAGAACAGCAACCGCTTCGAGGAGTATGAGTGGTGCGGGCAGAAGCGGATACGGGCCACCACTCTCCTGGAAGGTGGTTTCCGAGGCTCTGGCTTCGTCATGTGCAGCGGCAAAGAGAATCCGGACAGTGATGCTGACTTGGATGTGGATGGGGATGACACTCTGGAGTATGGGAAACCACAATACACGGAGGCCGACGTCATCCCCTGCACAGGCGAGGAGCCCGGTGAAGCCAAGGAGAGAGAGGCACTCCGGGGCGCAGTCCTAAATGGTGGCCCTCCCAGCACACGCATCACACCTGAGTTCTCTAAATGGGCCAGTGAC---GAGATGCCATCTACCAGCAACGGTGAGAGCAGCAAGCAGGAGGCCATG------CAGAAGACCTGCAAGAACAGTGACATCGAGAAAATCACCGAAGATTCAGCTGTGACCACGTTTGAGGCCCTGAAGGCTCGGGTCAGGGAACTGGAGCGGCAGCTATCCCGTGGGGACCGTTACAAATGCCTCATCTGCATGGACTCATACTCGATGCCCCTAACGTCCATCCAGTGTTGGCATGTGCACTGTGAAGAGTGCTGGCTGCGGACCCTGGGTGCCAAGAAGCTCTGCCCTCAGTGCAACACCATCACAGCGCCCGGAGACCTGCGGAGAATCTACTTG---
>lepWed1
ATGGACTTACACCGGGCAGCCTTCAAGATGGAGAACTCATCCTACCTCCCCAACCCGCTGGCATCCCCAGCACTGATGGTCCTGGCGTCCACGGCTGAGGCCAGCCGCGATGCTTCCATCCCTTGTCAGCAGCCACGACCCTTTGGTGTACCTGTCTCAGTAGACAAGGACGTGCATATTCCCTTCACCAACGGTTCCTACACCTTTGCCTCTATGTACCATCGGCAAGGTGGGGTGCCAGGCACTTTTGCCAATCGTGATTTTCCCCCTTCTTTACTACACCTCCACCCTCAGTTTGCTCCCCCAAATCTAGATTGCACCCCAATCAGTATGCTAAATCATAGTGGAGTGGGGGCTTTCCGTCCCTTCGCTTCCACTGAGGACCGGGAGAGTTATCAGTCAGCCTTCACGCCGGCCAAGCGACTTAAGAACTGCCATGACACAGAGTCTCCCCACTTGCGCTTCTCAGATGCAGATGGCAAGGAATATGACTTTGGGACACAGCTGCCATCTAGCTCCCCCGGTTCACTTAAGGTTGACGATACTGGGAAGAAGATTTTTGCTGTCTCTGGCCTCATTTCGGATCGGGAAGCCTCTTCTAGCCCAGAGGATCGGAATGACAGATGTAAGAAAAAGGCAACAGCTTTGTTTGACAGCCAGGCCCCTATTTGCCCCATCTGCCAGGTCCTGCTAAGGCCCAGTGAGTTGCAGGAGCATATGGAGCAAGAACTTGAACAGCTGGCCCAGCTACCTGCCAGC---AAGAATTCCCTTCTGAAGGATGCCATGGCTCCAGGCACCCCCAAGTCCCTCCTGTTGTCTGCTTCCATCAAGAGAGAAGGAGAGTCTCCAACAGCGTCACCACACTCCTCTGCCACTGAGGACCTGCACCACTCAGACAGATACCAGACCTTCCTGCGAGTGCGAGCCAACCGGCAGACCCGACTGAATGCTCGGATTGGGAAAATGAAACGGAGGAAGCAAGATGAAGGGCAGAGGGAAGGCTCCTGCATGGCCGAGGATGATGCCGTGGACATCGAGCATGAAAACAGCAACCGCTTTGAGGAGTATGAGTGGTGCGGGCAGAAGCGGATACGGGCCACCACTCTCCTGGAAGGTGGTTTCCGAGGCTCTGGCTTCGTCATGTGCAGTGGCAAAGAGAATCCGGACAGCGACGCTGACCTGGATGTGGATGGGGATGACACTCTGGAGTATGGGAAGCCGCAATACACGGAGGCTGACGTTATCCCCTGCACAGGCGAGGAGCCTGGTGAAGCCAAGGAGAGAGAGGCACTCCGGGGCGCAGTCCTAAATGGCGGCCCTCCGAGCACACGCATCACGCCTGAGTTTTCTAAATGGGCCAGTGAC---GAGATGCCATCTACCAGCAACGGTGAGAGCAGCAAGCAGGAGGCCATG------CAGAAGACCTGCAAGAATAGTGACATCGAGAAAATCACCGAAGATTCAGCTGTGACCACGTTTGAGGCCCTGAAGGCTCGGGTCAGGGAACTTGAACGGCAGCTATCCCGTGGGGACCGTTACAAATGCCTCATCTGTATGGACTCCTACTCGATGCCCCTAACATCCATCCAGTGTTGGCATGTGCACTGCGAGGAGTGCTGGCTGCGGACCCTGGGTGCCAAGAAGCTCTGCCCTCAGTGCAACACCATCACGGCACCCGGAGACCTGCGGAGAATCTACTTG---
>HLrouAeg4
ATGGACTTACATCGGGCAGCCTTCAAGATGGAGAACTCATCCTACCTCCCCAACCCACTGGCATCCCCAGCACTAATGGTCCTGGCATCTACGGCTGAGGCCAGCCGCGATGCTTCCATCCCTTGTCAGCAGCCACGACCCTTTGGTGTACCTGTCTCAGTAGACAAGGACGTGCATATTCCATTCACCAATGGTTCCTACACCTTTGCCTCTATGTACCATCGGCAAGGTGGGGTGCCAGGCACTTTTGCCAATCGTGATTTTCCCCCTTCTTTACTACACCTCCACCCTCAGTTTGCTCCCCCAAATCTAGATTGTACCCCAATCAGTATGCTGAATCACAGTGGTGTGGGGGCTTTCCGTCCCTTTGCTTCCACTGAGGACCGGGAGAGTTATCAGTCAGCCTTTACACCAGCCAAACGACTGAAGAACTGCCATGACACAGAATCTCCCCACTTGCGGTTCTCAGATGCAGATGGCAAGGAATATGACTTTGGGACACAGCTGCCATCTAGCTCCCCCGGTTCACTTAAGGTCGACGACACTGGGAAGAAGATTTTCGCTGTCTCTGGCCTCATTTCAGATCGAGAAGCCTCATCTAGCCCAGAGGATCGGAATGACCGATGTAAGAAAAAGGCAGCAGCATTGTTTGACAGCCAGGCCCCTATTTGCCCCATCTGCCAGGTTCTGCTGAGGCCCAGCGAATTGCAGGAGCATATGGAGCAAGAATTGGACCAGCTGGCCCAACTTCCCACCAGC---AAGAATTCCCTTCTGAAGGATGCCATGGCTCCAGGCACTCCCAAGTCCCTCCTGTTGTCTGCTTCCATCAAAAGGGAAGGAGAGTCTCCAACAGCATCACCACATTCATCTGCCACTGATGACCTACACCACTCAGACAGATACCAGACCTTCCTGCGAGTGCGAGCCAACCGGCAGACCCGACTGAATGCTCGGATTGGGAAAATGAAACGGAGGAAGCAAGATGAAGGGCAGAGGGAAGGCTCCTGCATGGCTGAGGATGATGCCGTGGACATCGAGCATGAGAACAGCAACCGCTTTGAGGAGTATGAGTGGTGTGGGCAAAAGCGAATACGGGCCACCACTCTCCTGGAAGGTGGTTTCCGAGGCTCTGGTTTCGTCATGTGCAGCGGCAAAGAGAATCCGGACAGTGATGCTGACTTGGATGTGGATGGGGACGACACTCTGGAGTATGGGAAGCCACAATACACAGAGGCTGACGTCATCCCCTGCACAGGAGAGGAGCCTGGTGAAGCCAAGGAGAGAGAGGCACTCCGGGGTGCAGTCCTAAACGGTGGCCCTCCCAGCACACGCATCACACCTGAGTTCTCTAAATGGGCCAGTGAT---GAGATGCCATCTACCAGCAACGGGGAGAGCAGTAAGCAGGAGGCCATG------CAGAAGACCTGCAAGAATAGCGACATCGAGAAAATAACAGAAGATTCAGCTGTAACCACGTTTGAGGCCCTGAAGGCTCGGGTCAGGGAACTTGAACGGCAGCTATCCCGTGGGGACCGTTACAAATGCCTCATCTGCATGGACTCATACTCGATGCCTCTAACGTCCATCCAGTGTTGGCATGTGCACTGCGAGGAGTGCTGGCTGCGGACCCTGGGTGCCAAGAAGCTCTGCCCTCAGTGCAACACCATAACAGCGCCTGGAGACCTGCGGAGAATCTACTTG---
>HLmolMol2
ATGGACTTACACCGGGCAGCCTTCAAGATGGAGAACTCGTCCTACCTCCCCAACCCACTGGCATCCCCAGCACTGATGGTCCTGGCATCCACGGCTGAGGCCAGCCGAGATGCTTCCATCCCATGTCAGCAGCCACGACCCTTTGGTGTACCTGTCTCAGTAGACAAGGACGTGCATATTCCGTTCACCAACGGTTCCTACACCTTTGCCTCTATGTACCATCGGCAGGGTGGGGTGCCGGGCACTTTTGCCAATCGTGATTTTCCCCCTTCTTTACTACATCTCCATCCCCAGTTTGCTCCCCCAAATCTAGATTGCACTCCAATCAGTATGCTGAATCACAGTGGTGTCGGGGCTTTCCGTCCCTTTGCTTCCACTGAGGACAGGGAGAGTTATCAGTCAGCCTTTACGCCGGCCAAGAGACTGAAGAACTGCCATGACACAGAGTCTCCCCACTTGCGCTTCTCAGATGCAGATGGCAAGGAATATGACTTTGGGACACAGCTGCCATCTAGTTCCCCCAGTTCACTTAAGGTTGATGACACTGGGAAGAAGATTTTTGCTGTCTCTGGCCTCATTTCGGATCGAGAAGCCTCATCTAGCCCAGAGGATCGGAATGACAGATGTAAGAAAAAGGCAGCAGCATTGTTTGACAGCCAGGCCCCTATTTGCCCCATCTGCCAGGTCCTGCTGAGGCCCAGCGAGTTGCAGGAGCACATGGAGCAAGAACTGGAACAGCTGGCCCAACTGCCCACCAGC---AAGAATTCACTTCTGAAGGATGCCATGGCTCCAGGTACTCCCAAGTCCCTCCTGTTGTCTGCTTCTATCAAGAGAGAAGGAGAGTCTCCAACAGCCTCACCACACTCATCTGCCACTGATGACCTTCACCACTCAGACAGATACCAGACCTTCCTGCGAGTGCGAGCCAACCGGCAAACCCGACTGAATGCTCGGATTGGAAAAATGAAACGGAGGAAGCAAGATGAAGGGCAGAGGGAAGGCTCCTGCATGGCTGAGGATGATGCTGTGGACATCGAGCATGAGAACAGCAACCGCTTTGAGGAATATGAGTGGTGCGGTCAGAAACGGATACGGGCCACCACTCTCCTGGAAGGTGGTTTTCGAGGCTCTGGCTTCGTCATGTGCAGCGGCAAAGAGAATCCGGACAGTGATGCTGACTTGGATGTGGATGGGGATGACACTCTGGAGTATGGGAAGCCACAATACACGGAAGCTGATGTCATCCCCTGCACAGGCGAGGAGCCTGGAGAAGCCAAGGAGAGAGAGGCACTCCGGGGCGCAGTCCTAAATGGTGGCCCTCCCAGCACACGCATCACACCTGAGTTCTCTAAATGGGCCAGTGAT---GAGATGCCATCTACCAGCAATGGGGAGAGCAGCAAGCAGGAGGCCATG------CAGAAGACCTGCAAGAATAGCGACATCGAGAAAATAACCGAAGATTCGGCTGTGACCACGTTTGAGGCCCTGAAGGCTCGGGTCAGGGAACTTGAACGGCAGCTATCCCGTGGGGACCGCTACAAATGCCTCATCTGCATGGACTCATACTCGATGCCCCTAACGTCCATCCAGTGTTGGCATGTGCACTGTGAGGAGTGCTGGCTGCGGACCCTGGGTGCCAAGAAGCTCTGCCCTCAGTGCAACACCATCACAGCGCCTGGAGACCTTCGGAGAATCTACTTG---
>tupChi1
ATGGACTTACACCGGGCAGCCTTCAAGATGGAGAACTCATCCTACCTTCCCAACCCTCTGGCATCCCCAGCACTGATGGTCCTGGCGTCCACGGCTGAAGCCAGCCGTGATGCTTCCATCCCTTGTCAGCAGCCACGACCCTTTGGTGTACCTGTCTCAGTAGACAAGGACGTGCATATTCCATTCACCAACGGTTCCTACACCTTTGCCTCTATGTACCATCGGCAAGGTGGTGTGCCAGGCACTTTTGCCAACCGTGATTTCCCCCCCTCTTTACTCCACCTCCACCCTCAGTTCGCTCCCCCAAATCTAGATTGCACCCCCATCAGTATGCTGAATCACAGTGGTGTGGGGGCCTTCCGTCCCTTCGCTTCCACTGAGGACCGGGAGAGCTATCAGTCAGCCTTCACGCCGGCCAAGCGACTTAAGAACTGCCATGACACAGAGTCTCCCCACTTGCGCTTCTCAGACGCAGATGGCAAGGAATATGACTTTGGGACACAGCTGCCATCTAGCTCCCCCGGTTCACTGAAGGTTGATGACACTGGGAAGAAGATTTTTGCTGTCTCTGGCCTCATTTCTGATCGGGAAGCCTCATCTAGCCCAGAGGATCGGAATGACAGATGTAAGAAGAAAGCAGCAGCGTTGTTTGACAGCCAGGCCCCTATTTGCCCCATCTGCCAGGTCCTGCTGAGGCCCAGCGAGTTGCAGGAGCATATGGAGCAGGAACTGGAACAGCTGGCCCAACTGCCCTCAAGC---AAGAATTCTCTTCTGAAGGATGCCATGGCTCCAGGCACCCCTAAGTCCCTCCTGTTGTCAGCTTCTATCAAGAGGGAAGGAGAGTCTCCCACAGCGTCACCACACTCATCTGCCACTGACGACCTGCACCACTCAGACAGATACCAGACCTTTCTGCGAGTACGAGCCAACCGGCAGACCCGACTGAATGCTCGGATTGGGAAAATGAAACGGAGGAAGCAAGATGAAGGGCAGAGGGAAGGCTCCTGCATGGCTGAGGACGATGCTGTGGACATCGAGCATGAGAACAGCAACCGCTTTGAGGAGTATGAGTGGTGTGGGCAGAAGCGGATACGGGCCACCACTCTCCTGGAAGGTGGCTTCCGAGGCTCCGGCTTCGTCATGTGCAGTGGCAAAGAGAACCCAGACAGTGATGCTGACCTGGATGTGGATGGGGACGACACTCTGGAGTATGGGAAGCCACAATACACGGAAGCTGACGTCATCCCCTGCACGGGCGAGGAGCCTGGCGAAGCTAAGGAGAGAGAGGCACTCCGAGGCGCAGTCCTAAATGGTGGCCCTCCCAGCACACGTATCACGCCTGAGTTCTCTAAATGGGCCAGCGAT---GAGATGCCATCCACCAGCAATGGAGAGAGCAGCAAGCAGGAGGCCATG------CAGAAGACCTGCAAGAATAGTGACATCGAGAAAATCACTGAGGAGTCCGCTGTGACCACGTTTGAGGCCCTCAAGGCTCGGGTCAGGGAGCTTGAACGGCAGCTATCTCGTGGGGACCGTTACAAATGCCTCATCTGCATGGACTCCTACTCGATGCCCCTAACGTCCATCCAGTGTTGGCATGTGCACTGCGAGGAGTGCTGGCTGCGGACCCTGGGTGCCAAGAAGCTCTGCCCTCAGTGCAACACGATTACAGCGCCTGGAGACCTGCGGCGGATCTACTTG---
>cerSim1
ATGGACTTACACCGGGCAGCCTTCAAGATGGAGAACTCGTCCTACCTCCCCAACCCGCTGGCATCCCCGGCACTGATGGTCCTGGCGTCCACGGCTGAGGCCAGCCGTGATGCTTCCATCCCTTGTCAACAGCCACGACCCTTTGGCGTACCTGTCTCAGTAGACAAGGATGTGCATATTCCCTTCACCAACGGTTCCTACACCTTTGCCTCTATGTACCATCGGCAAGGTGGGGTGCCAGGCACTTTTGCCAATCGTGATTTTCCCCCTTCTTTACTACACCTCCACCCTCAGTTCGCTCCCCCAAATCTAGATTGCACCCCAATCAGTATGCTGAATCATAGTGGAGTGGGGGCTTTCCGTCCCTTTGCTTCCGCTGAGGACCGGGAGAGTTATCAGTCAGCCTTTACGCCGGCCAAGCGACTTAAGAACTGCCATGACACAGAGTCTCCCCACTTGCGCTTCTCAGATGCAGATGGCAAGGAATATGACTTTGGGACACAGCTGCCATCTAGCTCCCCCGGTTCACTTAAGGTTGATGACACTGGGAAGAAGATTTTTGCCGTCTCTGGCCTCATTTCGGATCGGGAAACCTCATCTAGCCCAGAGGATCGGAATGACAGATGTAAGAAAAAGGCAGCAGCATTGTTTGACAGCCAGGCCCCTATTTGCCCCATCTGCCAGGTCCTGCTGAGGCCCAGCGAGTTGCAAGAACATATGGAGCAAGAACTGGAACAGCTGGCCCAACTGCCCGCCAGC---AAGAATTCCCTTCTGAAGGATGCCATGGCTCCAGGCACCCCCAAGTCCCTTCTGTTGTCTACTTCCATCAAGAGGGAAGGCGAGTCGCCGACGGCATCACCCCACTCCTCCGCCACTGATGACCTGCACCATTCAGACAGATACCAGACCTTCCTGCGAGTGCGAGCCAACCGGCAGACCCGACTGAATGCGCGGATTGGGAAAATGAAACGGAGGAAGCAAGATGAAGGGCAGAGGGAAGGTTCCTGCATGGCTGAGGATGATGCCGTGGACATCGAGCATGAGAACAGCAACCGCTTCGAGGAGTATGAGTGGTGCGGGCAGAAGCGGATACGGGCCACCACTCTCCTGGAAGGTGGCTTCCGAGGCTCTGGCTTCGTCATGTGCAGCGGCAAAGAGAATCCAGACAGTGATGCGGACTTGGATGTGGATGGGGATGACACTCTGGAGTATGGGAAGCCACAATACACGGAAGCTGACGTCATCCCCTGCACAGGCGAGGAGCCTGCTGAAGCCAAGGAGAGAGAGGCACTCCGGGGTGCAGTCCTAAATGGCGGCCCTCCCAGCACACGCATCACACCTGAGTTCTCTAAATGGGCCAGTGAC---GAGATGCCATCTACCAGCAACGGTGAGAGCAGCAAGCAGGAGGCCATG------CAGAAGACCTGCAAGAACAGCGACATCGAGAAAATCACCGAAGATTCAGCTGTGACCACGTTTGAGGCCCTGAAGGCTCGGGTCAGGGAACTTGAACGGCAGCTATCCCGTGGGGACCGTTACAAATGCCTCATCTGCATGGACTCATACTCGATGCCCCTAACGTCCATCCAGTGTTGGCATGTGCACTGCGAGGAGTGCTGGCTACGGACCCTGGGTGCCAAGAAGCTCTGCCCTCAGTGCAACACCATCACAGCGCCCGGAGACCTGCGGAGAATCTACTTG---
>bosTau8
ATGGACTTACACCGGGCAGCCTTCAAGATGGAGAACTCATCCTACCTCCCCAACCCGCTGGCATCTCCAGCCCTGATGGTCCTGGCGTCCACGGCCGAGGCTAGCCGTGATGCATCCATCCCTTGTCAGCAGCCACGACCCTTCGGTGTACCTGTCTCAGTAGACAAGGACGTGCATATTCCGTTCACCAATGGTTCCTACACCTTTGCCTCTATGTACCATCGGCAAGGTGGGGTGCCAGGCACTTTTGCCAATCGTGATTTTCCCCCTTCATTGCTACACCTCCACCCGCAGTTTGCTCCCCCAAACCTAGATTGCACCCCAATCAGTATGCTGAATCACAGCGGAGTGGGGGCTTTCCGTCCCTTTGCTTCCACTGAGGACCGGGAGAGTTATCAGTCAGCCTTCACGCCCGCCAAGCGACTTAAAAACTGCCATGACACAGAGTCTCCCCACTTGCGCTTCTCAGATGCAGATGGCAAGGAATATGACTTTGGGACACAGCTGCCATCTAGCTCCCCCGGTTCACTTAAGGTTGACGACACTGGGAAGAAGATTTTTGCTGTCTCTGGCCTCATTTCGGATCGGGAAGCCTCATCTAGCCCAGAAGATCGGAATGACAGATGTAAGAAAAAGGCAGCAGCACTGTTTGACAGCCAGGCCCCTATTTGCCCCATCTGTCAGGTCCTGCTGAGGCCCAGCGAGCTACAGGAGCATATGGAGCAAGAACTAGAGCAGCTGGCCCAGCTGCCCGCCAGC---AAGAACTCCCTTCTGAAGGATGCCATGGCTCCAGGCACCCCCAAGTCCCTCTTGTTGTCCGCTTCCATCAAGAGGGAAGGAGAGTCTCCAACAGCATCACCACACTCGTCAGCCACCGACGACCTGCACCACTCAGACAGATACCAGACCTTCTTGCGAGTGCGAGCCAACCGGCAGACCCGACTGAATGCTCGGATTGGGAAAATGAAACGGAGGAAGCAAGATGAAGGGCAGAGGGAAGGCTCCTGCATGGCTGAGGACGATGCCGCGGACATCGAGCATGAGAACAGCAACCGCTTTGAGGAGTATGAGTGGTGCGGGCAGAAGCGGATACGGGCCACCACTCTCCTGGAAGGTGGTTTCCGAGGCTCTGGCTTCGTCATGTGCAGCGGCAAGGAGAATCCGGACAGTGACGCTGACTTGGATGTGGATGGGGATGACACTCTGGAATATGGGAAGCCACAATACACGGAGGCCGATGTCATCCCCTGCACAGGCGAGGAGCCTGGCGAAGCCAAGGAGAGAGAGGCACTGCGGGGTGCAGTCCTAAATGGTGGCCCTCCTAGCACACGCATCACACCTGAGTTCTCTAAATGGGCCAGTGAT---GAGATGCCATCTACCAGCAACGGCGAGAGCAGCAAACAGGAGGCCATG------CAGAAGACCTGCAAGAACAGCGACATTGAGAAAATCACCGAAGATTCAGCTGTGACTACGTTTGAGGCCCTGAAAGCTCGGGTCAGGGAACTTGAACGGCAGCTATCTCGTGGGGACCGTTACAAATGCCTCATCTGCATGGACTCATACTCGATGCCCCTGACATCCATCCAGTGTTGGCATGTGCACTGTGAGGAGTGCTGGCTACGGACCCTGGGCGCCAAGAAGCTCTGCCCCCAGTGCAACACCATCACAGCGCCTGGAGACCTGCGGAGAATCTACTTG---
>manPen1
ATGGACTTACACCGGGCAGCTTTCAAGATGGAGAACTCGTCCTACCTCCCCAATCCTCTGGCATCCCCGGCACTGATGGTCTTGGCGTCCACGGCTGAGGCCAGCCGTGATGCTTCCATCCCCTGTCAGCAGCCACGACCCTTTGGTGTACCTGTCTCAGTAGACAAGGACGTGCACATTCCCTTCACCAACGGCTCCTACACCTTTGCCTCTATGTACCATCGGCAGGGTGGGGTGCCAGGCACTTTTGCCAATCGTGATTTTCCCCCTTCTTTACTACACCTCCACCCTCAGTTTGCTCCCCCAAATCTAGATTGCACCCCAATCAGTATGCTGAACCATAGTGGAGTGGGGGCTTTCCGTCCCTTTGCTTCCACTGAGGACCGGGAGAGTTACCAGTCAGCCTTTACACCAGCCAAGCGACTTAAGAACTGCCATGACACAGAGTCTCCCCACTTGCGCTTCTCAGATGCAGATGGCAAGGAATATGACTTTGGGACCCAGCTGCCATCTAGCTCCCCTGGTTCACTTAAGGTTGATGATGCTGGGAAGAAGATCTTTGCTGTCTCTGGCCTCATTTCGGATCGGGAAACCTCATCTAGCCCAGAGGATCGGAATGATAGATGTAAGAAAAAGGCAGCAGCATTGTTTGACAGCCAGGCCCCTATTTGCCCCATCTGCCAGGTCCTGCTGAGGCCCAGCGAGTTGCAGGAGCACATGGAGCAAGAGCTGGAGCAGCTGGCCCAGCTGCCCACCAGC---AAGAATTCCCTTCTGAAGGATGCCATGGCTCCAGGTACCCCCAAGTCCCTCCTGTTGTCTGCTTCCATCAAGAGGGAAGGAGAGTCTCCGACAGCATCACCACACTCCTCTGCCACCGACGACCTGCACCACTCAGACAGATACCAGACCTTCCTGCGAGTGCGAGCCACCCGGCAGCCCCGACTGAATGCTCGGATTGGGAAAATGAAACGGAGGAAGCAAGATGAAGGGCAGAGGGAAGGCTCCTGCATGGCTGAGGATGATGCCGTGGACATCGAGCATGAGAACAGCAACCGCTTTGAGGAGTATGAGTGGTGCGGGCAGAAGCGGATACGGGCCACCACTCTCCTGGAAGGTGGTTTCCGAGGCTCTGGCTTCGTCATGTGCAGCGGCAAAGAGAATCCGGACAGTGATGCTGATTTGGATGTGGATGGGGATGACACTCTGGAGTATGGGAAGCCACAATACACAGAGGCTGACATCATCCCCTGCACAGGCGAGGAGCCTGGTGAAGCCAAGGAGAGAGAGGCCCTCCGGGGCGCAGTCCTAAATGGCGGCCCCCCCAGCACACGCATCACACCTGAGTTCTCTAAATGGGCCAGTGAT---GAGATGCCATCTACCAGCAATGGTGAGAGCAGCAAGCAGGAGGCCATG------CAGAAGACCTGCAAGAATAGCGACATCGAAAAAATCACCGAAGATTCAGCTGTGACCACATTTGAGGCCCTGAAGGCTCGGGTCAGGGAACTTGAACGGCAGCTATCCCGTGGGGACCGTTACAAATGCCTCATCTGCATGGACTCATACTCGATGCCCCTAACATCCATCCAGTGTTGGCATGTGCACTGTGAGGAGTGCTGGCTGCGGACCCTGGGTGCCAAGAAGCTCTGTCCTCAGTGCAACACCATCACAGCGCCTGGAGACCTTCGGAGAATCTACTTG---
>macFas5
ATGGACTTACACCGGGCAGCCTTCAAGATGGAGAACTCATCCTACCTTCCCAACCCTCTGGCATCCCCAGCACTGATGGTCCTGGCATCCACGGCTGAGGCCAGCCGTGATGCTTCCATCCCTTGTCAGCAGCCACGACCCTTTGGTGTACCTGTCTCAGTTGACAAGGACGTGCATATTCCTTTCACCAACGGTTCCTATACCTTTGCCTCTATGTACCATCGGCAAGGTGGGGTGCCAGGCACTTTTGCCAATCGTGATTTCCCCCCTTCTCTACTACACCTCCATCCTCAATTTGCTCCCCCAAATCTAGATTGCACCCCAATCAGTATGCTGAATCATAGTGGTGTGGGGGCTTTCCGGCCCTTTGCCTCCACCGAGGACCGGGAGAGCTATCAGTCAGCCTTTACGCCGGCCAAGCGACTTAAGAACTGCCATGACACAGAATCTCCCCACTTACGCTTCTCAGATGCAGATGGCAAGGAATATGACTTTGGGACACAGCTGCCATCTAGCTCCCCCGGTTCACTAAAGGTTGATGACACTGGGAAGAAGATTTTTGCTGTCTCTGGCCTCATTTCTGATCGGGAAGCATCATCTAGCCCAGAGGATCGGAATGACAGATGTAAGAAGAAAGCAGCAGCATTGTTCGACAGCCAGGCCCCAATTTGCCCCATCTGCCAGGTCCTGCTGAGGCCCAGTGAGCTGCAGGAGCATATGGAGCAGGAACTGGAGCAGCTAGCCCAACTGCCCTCGAGC---AAGAATTCCCTTCTGAAGGATGCCATGGCTCCAGGCACCCCCAAGTCCCTCCTGTTGTCTGCTTCCATCAAGAGGGAAGGAGAGTCTCCAACGGCATCACCCCACTCATCTGCCACCGATGACCTCCACCACTCAGACAGATACCAGACCTTTCTGCGAGTACGAGCCAACCGGCAGACCCGACTGAATGCTCGGATTGGGAAAATGAAACGGAGGAAGCAAGATGAAGGGCAGAGGGAAGGCTCCTGCATGGCTGAGGATGATGCTGTGGACATCGAGCATGAGAACAACAACCGCTTTGAGGAGTATGAATGGTGTGGGCAGAAGCGGATACGGGCCACCACTCTTCTGGAAGGTGGCTTCCGAGGCTCTGGCTTCATCATGTGCAGCGGCAAAGAGAACCCGGACAGTGATGCGGACTTGGATGTGGATGGGGATGACACTTTGGAGTATGGGAAGCCACAATATACAGAGGCTGATGTCATCCCCTGCACAGGCGAGGAGCCTGGTGAAGCCAAGGAGAGAGAGGCACTCCGGGGTGCAGTCCTAAATGGCGGCCCTCCCAGCACACGCATCACGCCTGAGTTCTCTAAATGGGCCAATGAC---GAGATGCCATCCACCAGCAATGGGGAAAGCAGCAAGCAGGAGGCCATG------CAGAAGACCTGCAAGAACAGCGACATCGAGAAAATCACCGAAGATTCAGCTGTGACCACGTTTGAGGCTCTGAAGGCTCGGGTCAGAGAACTTGAACGGCAGCTATCTCGTGGGGACCGTTACAAATGCCTCATCTGCATGGACTCGTACTCGATGCCCCTGACGTCCATCCAGTGTTGGCACGTGCACTGCGAGGAGTGCTGGCTGCGGACCCTGGGTGCCAAGAAGCTCTGCCCTCAGTGCAACACGATCACAGCACCTGGAGACCTGCGGAGGATCTACTTG---
>HLpipKuh2
ATGGACTTACACCGGGCAGCCTTCAAGATGGAGAACTCATCCTACCTCCCCAACCCGCTGGCCTCGCCGGCGCTGATGGTCCTGGCGTCCACGGCCGAGGCCAGCCGCGATGCCTCCATCCCTTGTCAGCAGCCACGGCCCTTCGGGGTCCCGGTCTCGGTAGACAAGGACGTGCATATTCCATTCACCAACGGTTCCTACACCTTCGCCTCGATGTACCATCGGCAGGGTGGGGTGCCTGGCACTTTTGCCAACCGAGATTTCCCCCCTTCTCTACTACACCTCCACCCCCAGTTCGCTCCCCCAAATCTAGATTGCACTCCAATCAGCATGCTGAACCACAGCGGTGTGGGGGCCTTCCGCCCCTTTGCTTCCACTGAGGACAGGGAGAGCTACCAGTCAGCCTTCACGCCAGCCAAGAGACTGAAGAACTGCCATGACACAGAGTCTCCCCACTTGCGCTTCTCAGATGCAGATGGCAAGGAATATGACTTTGGGACCCAGCTGCCATCTAGTTCCCCTGGTTCCCTCAAGGTCGATGACACTGGGAAGAAGATCTTTGCTGTCTCCGGCCTCATCTCGGACCGAGAGGCCTCATCTAGCCCAGAGGACCGGAATGACAGATGTAAGAAAAAGGCAGCCGCATTGTTTGACAGCCAGGCCCCTATTTGCCCCATCTGCCAGGTCCTGCTGAGGCCCAGCGAGCTGCAGGAGCATATGGAGCAAGAACTGGAACAGCTGGCCCAACTGCCCACCAGC---AAGAATCCCCTCCTGAAGGATGCCATGGCCCCAGGTACTCCCAAGTCCCTCCTGCTGTCTGCTTCCATCAAGAGAGAAGGCGAGTCTCCGACAGCATCCCCACACTCCTCCGCCACCGACGACCTGCACCACTCGGACAGATACCAGACCTTCCTGCGAGTGCGAGCCAACCGGCAGACCCGACTGAATGCTCGGATTGGGAAAATGAAACGGAGGAAGCAAGATGAAGGGCAGAGGGAAGGCTCCTGCATGGCTGAGGAGGATGCTGTGGACATCGAGCATGAGAACAGCAACCGCTTTGAGGAGTATGAGTGGTGCGGGCAGAAACGGATACGGGCCACCACTCTCCTGGAAGGTGGTTTCCGAGGCTCTGGCTTCGTCATGTGCAGCGGCAAAGAGAATCCGGACAGTGACGCCGACTTGGATGTGGATGGGGATGACACTCTGGAGTATGGGAAACCACAATACACGGAGGCTGACGTCATCCCCTGCACAGGCGAGGAGCCTGGTGAAGCCAAGGAGAGAGAGGCACTCCGGGGTGCAGTCCTAAATGGCGGCCCTCCCAGCACGCGCATCACACCTGAGTTCTCTAAATGGGCCAGTGAT---GAGATGCCGTCTACCAGCAACGGGGAGAGCAGCAAGCAGGAGGCCATG------CAGAAGACCTGCAAGAATAGTGACATCGAGAAAATAACCGAAGATTCAGCTGTGACCACGTTTGAGGCCCTGAAGGCTCGGGTCAGGGAACTCGAACGGCAGCTATCCCGCGGGGACCGCTACAAATGCCTCATCTGCATGGACTCATACTCGATGCCCCTAACGTCCATCCAGTGTTGGCATGTGCACTGCGAGGAGTGCTGGCTGCGGACCCTGGGCGCCAAGAAGCTATGCCCTCAGTGCAACACCATCACAGCGCCCGGAGACCTGCGGAGAATCTACTTG---
>HLmyoMyo6
ATGGACTTACACCGGGCAGCCTTCAAGATGGAGAACTCATCCTACCTCCCCAACCCGCTGGCATCCCCAGCGCTGATGGTCCTGGCATCCACGGCTGAGGCCAGCCGAGATGCTTCCATCCCTTGTCAGCAGCCACGACCCTTTGGTGTACCTGTCTCAGTAGACAAGGACGTGCATATTCCATTCACCAACGGTTCCTACACCTTTGCCTCGATGTACCATCGGCAGGGTGGGGTGCCGGGCACCTTTGCCAATCGAGATTTCCCCCCTTCTTTACTACATCTCCACCCCCAGTTTGCTCCCCCAAATCTAGATTGCACTCCAATCAGTATGCTGAATCACAGTGGTGTCGGCGCTTTCCGTCCCTTTGCTTCCACTGAGGACAGGGAGAGTTACCAGTCAGCCTTCACGCCCGCCAAGAGACTGAAGAACTGTCATGACACAGAGTCTCCCCATTTGCGCTTCTCAGATGCAGATGGCAAGGAATATGACTTTGGGACACAGCTGCCATCTAGTTCCCCCGGTTCACTTAAGGTTGATGACACTGGGAAGAAGATTTTTGCTGTCTCCGGCCTCATTTCGGATCGAGAAGCTTCATCTAGCCCAGAGGACCGGAATGACAGATGTAAGAAAAAGGCAGCAGCATTGTTTGACAGCCAGGCCCCTATTTGCCCCATCTGCCAGGTCCTGCTGAGGCCCAGCGAGTTGCAGGAGCACATGGAGCAAGAACTGGAACAGCTGGCCCAACTGCCCCCCAGC---AAGAATTCCCTTCTGAAGGATGCCATGGCTCCAGGTACTCCCAAGTCCCTCCTGTTGTCTGCGTCCATCAAGAGAGAAGGCGAGTCTCCGACAGCATCCCCACACTCCTCGGCCACCGATGACCTGCACCACTCAGACAGATACCAGACCTTCCTGCGAGTGCGAGCCAACCGGCAGACCCGGCTGAATGCTCGGATTGGGAAAATGAAACGGAGGAAGCAAGATGAAGGGCAGAGGGAAGGCTCCTGCATGGCTGAGGAGGATGCTGTGGACATCGAGCATGAGAACAGCAACCGCTTTGAGGAGTATGAGTGGTGCGGGCAGAAACGGATACGGGCCACCACTCTCCTGGAAGGTGGTTTCCGAGGCTCTGGCTTCGTCATGTGCAGCGGCAAAGAGAATCCGGACAGTGATGCTGACTTGGATGTGGATGGGGATGACACTCTGGAGTATGGGAAGCCACAATACACGGAGGCTGACGTCATCCCCTGCACAGGCGAGGAGCCTGGTGAAGCCAAGGAGAGAGAGGCGCTCCGGGGTGCAGTCCTAAATGGCGGCCCTCCCAGCACGCGCATCACACCTGAGTTCTCTAAATGGGCCAGTGAT---GAGATGCCATCTACCAGCAACGGGGAGAGCAGCAAGCAGGAGGCCATG------CAGAAGACATGCAAGAATAGTGACATCGAAAAAATAACCGAAGATTCAGCTGTGACCACATTTGAGGCCCTGAAGGCTCGGGTCAGGGAACTTGAACGGCAGCTATCCCGTGGGGACCGCTACAAATGCCTCATCTGCATGGACTCATACTCGATGCCCCTAACGTCCATCCAGTGTTGGCATGTGCACTGCGAGGAGTGCTGGCTGCGGACCCTGGGTGCCAAGAAGCTGTGCCCTCAGTGCAACACCATCACAGCACCCGGAGACCTGCGGAGAATCTACTTG---
>HLphyDis3
ATGGACTTACACCGGGCAGCCTTCAAGATGGAGAACTCGTCCTACCTCCCCAACCCGCTGGCATCCCCAGCACTGATGGTTCTGGCGTCCACGGCTGAGGCCAGCCGTGATGCTTCCATCCCTTGTCAGCAGCCACGACCCTTCGGTGTACCTGTCTCAGTAGACAAGGACGTGCACATTCCATTCACCAACGGTTCCTACACCTTTGCCTCTATGTACCATCGGCAGGGTGGGGTGCCGGGCACTTTTGCCAATCGTGATTTTCCCCCTTCTTTACTACATCTCCACCCCCAGTTTGCTCCCCCAAATCTAGATTGCACTCCAATCAGCATGCTGAATCACAGTGGTGTGGGAGCTTTCCGTCCCTTTGCTTCCACTGAGGACAGGGAGAGTTATCAGTCAGCCTTTACACCAGCCAAGAGACTGAAGAACTGCCATGACACAGAGTCTCCCCACTTGCGCTTCTCAGATGCAGATGGCAAGGAATATGACTTTGGGACACAACTGCCATCTAGCTCCCCCGGTTCACTTAAGGTTGACGACACTGGGAAGAAGATTTTTGCTGTCTCTGGCCTCATTTCGGATCGAGAAGCCTCATCTAGCCCAGAGGATCGGAATGACAGATGTAAGAAAAAGGCAGCAGCCTTGTTTGACAGCCAGGCCCCTATTTGCCCCATCTGCCAGGTCCTGCTGAGGCCCAGTGAGTTGCAGGAGCATATGGAGCAAGAACTGGAACACCTGGCCCAACTGCCCACCAGC---AAGAATTCCCTTCTGAAGGATGCCATGGCTCCAGGCACTCCCAAGTCCCTCCTGTTGTCTGCTTCCATCAAGAGGGAAGGAGAGTCTCCGACGGCATCACCACACTCATCTGCCACTGATGACCTGCACCACTCAGACAGATACCAGACCTTCCTGCGAGTGCGAGCCAACCGGCAGACCCGACTGAATGCTCGGATTGGGAAAATGAAACGGAGGAAGCAAGATGAAGGGCAGAGGGAAAGTTCCTGCATGGCTGAGGATGATTCCGTGGACATCGAGCATGAGAACAGCAACCGCTTTGAGGAATATGAGTGGTGTGGGCAGAAGCGGATACGGGCTACCACTCTCCTGGAAGGTGGTTTCCGAGGCTCTGGCTTCGTCATGTGCAGCGGCAAAGAGAACCCGGACAGTGATGCCGATTTGGATGTGGATGGGGACGACACTCTGGAGTACGGGAAGCCGCAATACACAGAGGCTGACGTCATTCCCTGCACAGGCGAGGAGCCTGGTGAAGCCAAGGAGAGAGAGGCACTCCGGGGCGCAGTCCTAAATGGCGGCCCTCCCAGCACACGCATCACACCTGAGTTCTCTAAGTGGGCCAGTGAT---GAGATGCCATCTACCAGCAACGGGGAGAGCAGCAAGCAGGAGGCCATG------CAGAAGACCTGCAAGAATAGCGACATTGAGAAAATAACCGAAGATTCGGCTGTGACCACGTTTGAGGCCCTGAAGGCTCGGGTCAGGGAACTTGAACGGCAGCTATCCCGAGGGGACCGTTACAAATGCCTCATCTGCATGGACGCATACTCGATGCCCCTAACGTCCATCCAGTGTTGGCATGTGCACTGCGAGGAGTGCTGGCTGCGGACCCTGGGTGCCAAGAAGCTCTGCCCTCAGTGCAACACTATCACAGCGCCCGGAGACCTGCGGAGAATCTACTTG---
>conCri1
ATGGACTTACACCGGGCAGCGTTCAAGATGGAGAACTCATCCTACCTCCCCAATCCACTGGCATCGCCAGCCCTGATGGTCCTGGCGTCCACAGCCGAGGCCAGCCGTGATGCTTCCATCCCTTGTCAGCAACCTCGACCTTTCGGTGTACCTGTCTCAGTAGACAAGGACGTGCATATTCCATTCACCAACGGCTCCTACACCTTTGCCTCTATGTACCATCGGCAAGGTGGTGTGCCAGGCACTTTTGCCAATCGTGAATTTCCCCCTTCTTTACTACACCTTCACCCTCAGTTTGCCCCCCCAAATCTAGATTGCACCCCAATCAGTATGCTGAATCATAGTGGTGTGGGGGCTTTCCGTCCATTTGCTTCCACTGAGGACCGGGAGAGCTACCAGTCAGCCTTCACGCCAGCCAAGAGACTTAAGAACTGCCATGACACAGAGTCTCCCCACTTGCGCTTCTCAGATGCAGATGGCAAGGAATATGACTTTGGGACACAGCTGCCATCTAGCTCCCCCGGTTCACTTAAGGTTGACGACACTGGGAAGAAGATTTTTGCTGTCTCTGGTCTCATTTCGGATCGGGAAGCATCATCTAGCCCAGAGGATCGGAATGACAGATGTAAGAAAAAGGCAGCAGCCTTGTTTGACAGCCAGGCCCCTATTTGCCCCATCTGCCAGGTCCTGCTGAGGCCCAGTGAGTTGCAGGAACATATGGAGCAAGAACTGGAACAGCTGGCCCAGCTGCCCACCAGC---AAAAATTCCCTTCTGAAGGATGCCATGACTCCAGGTACCCCCAAGTCCCTCCTGTTGTCTGCTTCCATCAAGAGGGAAGGAGAGTCTCCAACAGCTTCGCCACACTCGTCTGCCACGGATGATCTGCACCACTCAGACAGATACCAGACCTTCTTGCGAGTGCGAGCCAACCGGCAGACGCGACTGAATGCTCGGATTGGGAAAATGAAACGGAGGAAGCAAGATGAAGGGCAGAGGGAAGGCTCCTGCATGGCTGAGGATGATACCGTGGACATCGAGCATGAGAACAGCACCCGCTTTGAGGAGTATGAGTGGTGCGGGCAGAAGCGGATACGGGCTACCACTCTCCTGGAAGGTGGCTTCCGAGGCTCTGGCTTTGTCATGTGCAGCGGCAAAGAGAACCCGGACAGTGATGCGGACTTGGACGTGGATGGGGATGACACGCTGGAGTACGGAAAGCCCCAATACACGGAAGCTGACGTCATCCCCTGCACAGGCGAGGAGCCTGGTGAAGCCAAGGAGAGAGAGGCACTGCGGGGTGCAGTCCTAAATGGCGGCCCTCCCAGCACACGCATCACACCTGAGTTCTCTAAATGGGCCAGTGAC---GAGATGCCATCTACCAGCAACGGTGAGAGCAGCAAGCAGGAAGCCATG------CAGAAGACTTGCAAGAACAGTGACATTGAGAAAATCACCGAAGATTCAGCTGTGACCACGTTTGAGGCCCTGAAGGCTCGGGTCAGGGAACTTGAACGGCAGCTATCCCGTGGGGACCGGTACAAATGCCTCATCTGCATGGATTCATACTCGATGCCCCTGACGTCCATCCAGTGTTGGCATGTGCACTGTGAGGAATGCTGGCTGCGGACCCTGGGTGCCAAGAAGCTCTGCCCCCAGTGCAACACCATCACGGCGCCTGGAGACCTGCGGAGAATCTACTTG---
>hetGla2
ATGGACTTACACCGGGCAGCCTTCAAGATGGAGAACTCATCCTACCTTCCCAACCCTCTGGCATCCCCAGCACTGATGGTCTTGGCATCCACAGCCGAGGCCAGCCGGGATGCTTCCATCCCTTGTCAGCAGCCACGACCCTTTGGTGTACCTGTCTCAGTAGACAAGGATGTGCATATTCCCTTCACCAACGGCTCCTACACCTTCGCCTCTATGTACCATCGGCAAGGTGGGGTGCCAGGCACTTTTGCCAATCGTGATTTCCCCCCTTCCTTATTACACCTCCACCCTCAGTTTGCTCCCCCTAATCTAGATTGTACCCCAATCAGCATGCTGAATCATAGTGGTGTGGGGGCTTTCCGTCCCTTTGCTTCCACTGAGGACCGGGAAAGCTATCAGTCAGCCTTTACTCCAGCCAAGCGACTTAAGAACTGCCATGACACAGAGTCTCCCCACCTGCGCTTCTCAGATGCAGATGGCAAGGAATATGACTTTGGGACACAGCTGCCATCTAGCTCCCCCGGTTCACTTAAGGTTGATGACACTGGGAAGAAGATTTTTGCGGTCTCTGGCCTCATTTCTGATCGAGAAGCGTCATCTAGCCCAGAGGATCGGAATGACAGATGTAAGAAGAAAGCAGCAGCGTTGTTTGACAACCAGGCCCCAATCTGCCCCATCTGCCAAGTCCTGCTGAGGCCTAGCGACTTGCAGGAGCACATGGAACAGGAACTGGAGCAGCTGGCCCAGCTGCCCACCAGC---AAGAATTCCCTTCTGAAGGATGCCATGGCTCCAGGCACCCCCAAGTCCCTCCTATTGTCTGCTTCCATCAAGAGGGAAGGAGAATCTCCGACAGCATCACCACACTCATCTGCCACCGATGACCTGCACCACTCAGACAGATACCAGACCTTCCTGCGAGTGCGAGCCAACCGGCAGACCCGACTGAATGCTCGGATTGGGAAAATGAAACGGAGGAAGCAAGATGAAGGGCAGAGGGAAGGCTCCTGCATAGCTGAGGATGATGCTGTGGACATCGAGCATGAGAACAGCAATCGCTTTGAAGAGTATGAGTGGTGTGGGCAGAAGCGGATACGGGCCACCACTCTCCTGGAAGGTGGCTTCCGAGGCTCTGGCTTCGTCATGTGCAGTGGCAAAGAGAACCCGGACAGTGATGCGGACCTGGATGTGGATGGAGATGACACTCTGGAATATGGGAAGCCACAATACACAGAGGCTGACGTCATCCCCTGCACGGGCGAGGAGCCTGGTGAAGCCAAGGAGAGAGAAGCACTGCGGGGTGCAGTCCTAAATGGTGGCCCTCCCAGCACCCGAATCACACCTGAATTCTCCAAATGGGCCAGTGAT---GAGATGCCATCCACCAGCAATGGTGAAAGCAGCAAGCAGGAGGCCATG------CAGAAGACCTGTAAGAACAGCGACATTGAGAAAATCACCGAGGATTCAACTGTGACCACATTTGAGGCTCTAAAGGCTCGAGTCAGGGAGCTTGAACGGCAGCTATCTCGGGGGGACCGTTACAAATGCCTCATCTGTATGGACTCGTACTCAATGCCCCTAACGTCGATCCAGTGTTGGCACGTGCACTGCGAGGAGTGCTGGCTGCGGACCCTGGGAGCCAAGAAGCTCTGCCCTCAGTGTAACACGATCACAGCACCCGGAGACCTACGGAGGATCTACTTG---
>cavPor3
ATGGACTTACATCGGGCAGCCTTCAAGATGGAGAACTCATCCTACCTCCCCAACCCTCTGGCATCCCCAGCACTGATGGTCTTGGCATCCACGGCTGAGGCCAGCCGGGATGCTTCCATCCCTTGTCAACAGCCTCGACCCTTCGGTGTACCTGTCTCAGTAGACAAGGATGTGCACATTCCCTTCACCAATGGCTCCTACACCTTTGCCTCTATGTACCACCGGCAGGGTGGGGTGCCAGGCACTTTTGCCAATCGTGATTTCCCCCCCTCCTTATTACACCTCCACCCTCAGTTTGCTCCCCCTAATCTAGATTGCACCCCAATCAGCATGCTGAATCATAGTGGTGTAGGAGCTTTCCGTCCCTTTGCTTCCACTGAGGACCGGGAAAGCTATCAGTCAGCCTTTACACCAGCCAAGCGACTTAAGAACTGCCATGACACAGAGTCTCCCCACCTGCGCTTCTCAGATGCAGATGGCAAGGAATATGACTTTGGGACACAGCTGCCATCTAGCTCTCCCGGTTCACTTAAGGTTGATGACACTGGGAAGAAGATTTTTGCTGTCTCTGGCCTCATTTCTGATCGGGAAGCCTCATCTAGCCCAGAGGATCGGAATGACAGATGTAAGAAGAAAGCAGCTGCACTGTTTGATAGCCAGGCTCCCATCTGCCCCATCTGTCAAGTCCTGCTGAGGCCCAGTGAATTGCAGGAACACATGGAACAGGAACTGGAGCAGCTGGCCCAACTGCCTTCCAGC---AAGAATTCCCTTCTGAAGGATGCTATGGCTCCAGGCACCCCCAAGTCCCTCCTATTGTCTGCTTCCATCAAGAGGGAGGGAGAGTCTCCTACAGCGTCACCACACTCATCTGCCACTGATGACCTGCACCACTCAGACAGATACCAGACCTTCCTGCGAGTGCGAGCCAACAGGCAGACCCGACTGAATGCTCGGATTGGGAAAATGAAACGGAGGAAGCAAGATGAAGGGCAGAGGGAAGGCTCCTGCATGGCTGAGGAGGATGCTGTGGACATCGAGCATGAGAACAACAATCGCTTTGAGGAATATGAGTGGTGTGGGCAGAAACGGATACGGGCCACTACTCTGCTGGAAGGTGGCTTCCGAGGCTCTGGCTTCGTCATGTGCAGTGGCAAGGAGAACCCAGACAGTGATGCTGACCTGGATGTGGATGGGGACGACACTCTGGAGTACGGGAAGCCACAATACACAGAGGCTGACGTCATCCCCTGCACAGGCGAGGAGCCTGGTGAAGCCAAGGAGAGGGAAGCGCTCCGGGGCGCAGTCCTAAATGGTGGCCCTCCCAGCACACGCATCACACCTGAGTTCTCCAAGTGGGCCAGTGAC---GATATGCCATCTACGAGCAATGGTGAAAGCAGCAAGCAGGAGGCCATG------CAGAAGACCTGTAAGAACAGTGACATCGAGAAAATCACTGAAGATTCCACTGTGACCACATTTGAGGCCCTGAAGGCTCGGGTCAGGGAACTTGAACGGCAGCTCTCTCGGGGGGACCGGTACAAATGCCTCATCTGCATGGACTCATACTCGATGCCCCTGACATCGATCCAGTGCTGGCACGTACACTGCGAGGAGTGCTGGCTGCGGACCCTGGGTGCCAAGAAGCTGTGCCCTCAGTGCAACACGATCACAGCACCTGGAGACCTGCGGAGGATCTACTTG---
>HLrhiFer5
ATGGACTTACACCGGGCAGCCTTCAAGATGGAGAACTCATCCTACCTCCCCAACCCGCTGGCATCCCCAGCACTGATGGTCCTGGCGTCCACGGCTGAGGCCAGCCGCGATGCTTCCATCCCTTGTCAGCAGCCACGACCCTTTGGTGTACCTGTCTCAGTAGACAAGGACGTGCATATTCCATTCACCAATGGTTCCTACACCTTTGCCTCCATGTACCATCGGCAGGGTGGGGTGCCAGGCACTTTTGCCAATCGTGATTTCCCCCCTTCTTTACTACACCTCCACCCTCAGTTTGCTCCCCCAAATCTAGATTGTACCCCAATCAGTATGCTGAATCACAGTGGTGTGGGGGCTTTCCGTCCTTTTGCTTCTACTGAGGACCGGGAGAGTTATCAGTCTGCCTTTACACCAGCCAAGCGACTGAAGAACTGCCATGACACAGAGTCTCCCCACTTGCGCTTCTCAGATGCAGATGGCAAGGAATATGACTTTGGGACACAGCTGCCATCTAGCTCCCCCGGTTCACTTAAGGTTGACGACACTGGGAAGAAGATTTTTGCTGTCTCTGGCCTCATTTCGGATCGAGAAGCGTCATCTAGCCCAGAGGATCGGAATGACAGATGTAAGAAAAAGGCAGCTGCATTGTTTGACAGCCAGGCCCCTATTTGCCCCATCTGCCAGGTCCTGCTGAGGCCCAGCGAGTTGCAGGAACATATGGAGCAAGAACTGGAACAGCTGGCCCAGCTGCCCACCAGC---AAGAATTCCCTTCTGAAGGATGCCATGGCTCCAGGCACCCCAAAGTCACTCCTGTTGTCTGCTTCCATCAAGAGGGAAGGAGAGTCTCCGACCGCGTCTCCACACTCATCTGCCACGGATGACCTGCACCACTCAGACAGATACCAGACCTTCCTGCGAGTGCGAGCCAACCGGCAGACCCGACTGAATGCTCGGATTGGGAAAATGAAACGGAGGAAGCAAGATGAAGGGCAGAGGGAAGGCTCCTGCATGGCTGAGGACGAGGCCGTGGACATCGAGCATGAGAACAGCACCCGCTTTGAGGAGTATGAGTGGTGCGGGCAGAAGCGGATACGGGCCACCACTCTCCTGGAAGGTGGCTTCCGAGGCTCTGGCTTCGTCATGTGCAGCGGCCGAGAGAACCCGGACAGTGACGCTGACCTGGACGTGGATGGGGATGACACTCTGGAGTACGGGAAGCCGCAATACACGGAGGCTGACGTCATCCCCTGCACAGGCGAGGAGCCTGGAGAAGCCAAGGAGAGAGAGGCACTCCGGGGCGCAGTCCTAAATGGTGGCCCTCCCAGCACACGCATCACTCCTGAGTTCTCTAAATGGGCCAGTGAC---GAGATGCCATCTACCAGCAACGGGGAGAGCAGCAAGCAAGAGGCCATG------CAGAAAACCTGCAAGAATAGTGACATTGAGAAAATAACAGAAGAATCAGCTGTGACCACGTTTGAGGCCCTGAAGGCTCGGGTCAGGGAACTTGAACGGCAGCTGTCCCGGGGGGACCGTTACAAATGCCTCATCTGCATGGACTCGTACTCGATGCCCCTCACGTCCATCCAGTGTTGGCATGTGCACTGCGAGGAGTGCTGGCTGCGGACCCTGGGTGCCAAGAAGCTCTGCCCGCAGTGCAACACCATCACAGCGCCCGGAGACTTGCGGAGGATCTACTTG---
>echTel2
ATGGACTTACACCGGGCAGCCTTCAAGATGGAAAATTCATCCTACCTTCCTAACCCTCTGGCATCCCCAGCGCTGATGGTGCTGGCATCCACGGCTGAAGCCAGCCGGGATGCTTCCATCCCCTGCCAGCAGCCACGACCCTTTGGTGTACCTGTCTCAGTAGACAAGGACGTGCACATCCCTTTTACCAACGGCTCCTACACCTTTGCCTCTATGTACCACAGGCAAGGCGGGGTGCCAGGCACTTTTGCCAACCGTGATTTCCCCCCTTCTTTGCTACACCTCCACCCTCAGTTTGCTCCTCCAAACCTAGATTGCACCCCAATTAGTATGCTGAATCACAGTGGCGTTGGGGCTTTCCGTCCCTTCGCCTCCACTGAGGACCGGGAGAGCTACCAGTCTGCCTTCACACCAGCCAAACGACTGAAGAACTGCCATGACACAGAGTCACCCCACTTGCGCTACTCAGATGCAGATGGCAAGGAATATGACTTTGGGACCCAGCTGCCATCTAGCTCCCCCGGTTCACTTAAGGTCGATGACACTGGCAAGAAGATTTTTGCTGTCTCTGGACTCATTTCTGACCGGGAAGCTTCCTCCAGCCCCGAGGACCGGAATGACAGATGTAAGAAGAAGGCAGCTGCGTTGTTTGACAGCCAGGCCCCCGTCTGCCCCATCTGCCAGGTCCTGCTGAGGCCCAGCGAGTTGCAGGAGCATATGGAGCAGGAACTGGAACAACTGGCCCAACTGCCCGCCAGC---AAGAATTCCCTTCTGAAGGATGCCATGGCTCCAGGAACCCCCAAGTCCCTTCTGTTGTCCACTTCAATCAAGAGGGAAGGAGAGTCTCCCACTGCGTCACCACACTCATCTGCCACCGACGACCTGCACCACTCAGACAGATACCAGACCTTCCTGCGAGTGCGAGCCAACCGGCAGACCAGGCTGAATGCTCGGATTGGGAAAATGAAACGGAGGAAGCAAGATGAAGGGCAGAGGGAAGGCTCCTGCCTGGCTGAGGACGACGCTGTGGACATGGAGCACGAGAACAGCACCCGCTTTGAGGAGTACGAGTGGTGTGGGCAGAAGCGGATACGGGCCACCACTCTTTTGGAAGGTGGCTTCCGAGGCTCCGGCTTTGTCATGTGCAGCGGCAAAGAGAACCCAGACAGTGACGCGGACTTGGATGTGGATGGGGATGACACACTGGAATACGGGAAGCCACAATACACGGAGGCTGACGTCATCCCCTGCACTGGCGAGGAGCCTGGAGAAGCCAAGGAGAGGGAGGCCCTCCGGGGCGCAGTCCTAAATGGCGGCCCTCCCAGCACCCGAATCACCCCCGAGTTCTCTAAGTGGGCCAGTGAT---GAGATGCCATCTACCAGCAACGGGGAGAGCAGCAAGCAAGAGGCCATGGCCATGCAGAAGACCTGTAAGAACAGTGACATCGAGAAAATCACCGAGGAGTCTGCTGTGACGACGTTTGAAGCCCTGAAGGCTCGGGTCAGGGAGCTCGAACGGCAGCTGTCTCGTGGGGACCGTTACAAATGCCTCATCTGCATGGACTCCTACTCGATGCCCCTAACGTCCATCCAGTGTTGGCATGTGCACTGTGAGGAGTGCTGGCTTCGGACTCTGGGTGCCAAGAAGCTCTGCCCGCAGTGCAATACGATCACAGCGCCAGGGGACCTGCGGAGGATCTACTTG---
>rn6
ATGGACTTACACCGGGCAGCCTTCAAGATGGAGAACTCATCCTATCTTCCCAACCCTCTGGCATCCCCGGCACTGATGGTCCTGGCGTCCACTGCCGAGGCCAGCAGGGATGCCTCCATCCCGTGTCAGCAGCCACGACCCTTTGGTGTACCTGTCTCAGTAGACAAAGACGTTCATATTCCCTTCACCAATGGCTCTTACACCTTTGCCTCTATGTACCACCGTCAAGGTGGGGTGCCGGGCACTTTTGCCAATCGTGATTTCCCCCCTTCCTTACTACACCTCCACCCCCAGTTTGCCCCCCCAAATCTAGATTGCACCCCAATCAGTATGCTAAATCACAGTGGCGTGGGGGCATTCCGTCCCTTCGCTTCCACGGAGGACAGGGAGAGCTATCAGTCAGCCTTTACGCCAGCCAAGAGACTCAAGAACTGTCACGACTCAGAGTCTCCCCACCTGCGCTTCTCAGATGCAGATGGCAAGGAATATGACTTTGGGACACAGCTGCCGTCCAGCTCCCCTGGTTCACTTAAGGTTGATGATACTGGGAAGAAGATCTTTGCCGTGTCTGGCCTCATCTCTGACCGGGAAACCTCCTCGAGTCCAGAGGATCGGAATGACAGATGTAAGAAGAAAGCAGTAGCGTTGTTTGACAGCCAAGCCCCGATCTGCCCCATCTGCCAAGTCCTGCTGAGGCCCAGCGAGTTGCAGGAACATATGGAGCAAGAACTGGAGCAGCTGGCCCAACTGCCTGCCAGC---AAAAATTCCCTTCTGAAGGATGCCATGGCTCCGGGCACCCCCAAGTCCCTCCTGTTGTCTGCTTCCATCAAGAGGGAAGGAGACTCTCCAACCGCTTCCCCACACTCCTCTGCCACCGAGGACCTGCACCACTCAGACAGATACCAGACCTTCTTGCGAGTGCGAGCCAACCGGCAAACCCGACTGAATGCTCGGATTGGGAAAATGAAACGGAGGAAGCAAGATGAAGGGCAGAGGGAAGGCTCCTGCGTGGCTGAGGATGACGCCGTGGACATCGAGCATGAGAACAGCAACCGCTTTGAGGAGTATGAGTGGTGTGGGCAGAAGCGGATACGGGCCACCACGCTCCTGGAAGGTGGCTTCCGAGGCTCCGGCTTCGTTATGTGCAGTGGTAAAGAGAATCCAGACAGTGATGCTGACCTGGATGTGGATGGAGATGACACTCTGGAGTATGGGAAACCACAATACACAGAGGCTGATGTCATCCCATGCACAGGAGAAGAGCCTGGTGAAGCCAAGGAGAGAGAGGCACTCCGGGGCGCAGTCCTAAATGGTGGCCCCCCGAGCACCCGCATCACACCTGAGTTCTCTAAATGGGCCAGTGAT---GAGATGCCGTCCACCAGCAATGGTGAAAGCAGCAAGCAGGAAGCCATG------CAGAAGACCTGCAAGAACAGTGACATTGAGAAAATCACCGAAGATTCAGCTGTAACTACCTTTGAGGCTCTAAAGGCTCGGGTCAGGGAGCTTGAACGGCAGCTATCTCGGGGTGACCGATACAAATGCCTCATCTGCATGGACTCATACTCAATGCCGCTGACGTCGATCCAGTGTTGGCATGTGCACTGTGAAGAGTGTTGGCTTCGGACTCTGGGTGCCAAGAAGCTCTGCCCTCAGTGCAACACCATCACAGCCCCTGGAGACCTGCGGAGGATCTACTTA---
>micOch1
ATGGACTTACACCGGGCAGCCTTCAAGATGGAGAACTCATCCTATCTCCCCAACCCTCTGGCATCCCCAGCGCTGATGGTCTTGGCGTCCACTGCCGAGGCCAGCCGGGATGCCTCCATCCCTTGTCAGCAGCCCCGACCCTTTGGTGTACCTGTCTCAGTAGACAAGGACGTTCATATTCCCTTCACTAATGGCTCCTACACCTTTGCCTCTATGTACCATCGGCAAGGTGGGGTGCCGGGCACTTTTGCCAATCGTGATTTCCCCCCTTCTTTACTACATCTACACCCTCAGTTTGCTCCCCCAAATCTAGATTGCACCCCAATCAGTATGCTAAATCACAGTGGTGTGGGGGCATTCCGTCCCTTTGCTTCCACGGAGGATCGGGAGAGCTATCAGTCAGCCTTTACGCCAGCCAAGAGACTCAAGAACTGCCATGACACAGAGTCTCCCCACCTGCGCTTCTCAGATGCAGATGGCAAGGAATATGACTTTGGGGCACAGCTGCCATCCAGCTCCCCCGGTTCACTTAAGGTTGATGACACTGGGAAGAAGATCTTTGCTGTGTCTGGCCTCATCTCTGACCGGGAAACATCCTCGAGCCCAGAGGATCGGAATGACAGATGTAAGAAGAAAGCAGTAGCGTTGTTTGACAGCCAAGCCCCGATCTGCCCCATCTGCCAAGTCCTGTTGAGGCCCAGCGAGTTGCAGGAGCATATGGAGCAGGAACTGGAGCAGCTGGCCCAACTGCCTGCCAGC---AAGAATTCCCTTCTGAAGGATGCCATGGCTCCAGGCACCCCCAAGTCCCTCCTGTTGTCTGCTTCCATCAAGAGGGAAGGAGACTCTCCCACGGCGTCACCACACTCTTCTGCCGCTGACGACCTGCACCACTCAGACAGATACCAGACCTTCCTGCGAGTGCGAGCCAACCGGCAAACCCGACTGAATGCTCGGATTGGGAAAATGAAACGGAGGAAGCAAGATGAAGGGCAGAGGGAAGGCTCCTGCATGGCTGAGGACGATGCTGTGGACATCGAGCATGAGAGCAGCAACCGCTTTGAGGAGTATGAGTGGTGTGGGCAGAAGCGGATACGGGCCACCACACTCCTGGAAGGTGGCTTCCGAGGCTCCGGCTTCGTCATGTGCAGTGGCAAAGAGAACCCAGACAGTGATGCTGACCTGGATGTGGATGGAGATGACACTCTGGAGTATGGGAAACCGCAATACACAGAGGCCGATGTCATCCCTTGCACAGGAGAAGAGCCTGGTGAAGCCAAGGAGAGAGAGGCACTCCGGGGTGCAGTCCTAAATGGTGGTCCCCCTAGCACCCGCATCACACCTGAGTTCTCTAAATGGGCCAGTGAT---GAGATGCCATCCACCAGCAATGGTGAAAGCAGCAAGCAGGAGGCCATG------CAGAAGACCTGCAAGAACAGTGACATTGAGAAAATCACCGAAGATTCAGCTGTAACTACTTTTGAGGCCCTGAAGGCTCGTGTCAGGGAGCTTGAACGGCAGCTATCTCGGGGGGACCGATACAAATGCCTCATCTGCATGGACTCATACTCGATGCCCCTAACGTCGATCCAGTGTTGGCATGTGCACTGTGAAGAGTGCTGGCTGCGGACTCTGGGTGCCAAGAAGCTCTGCCCTCAGTGCAACACCATCACAGCGCCTGGAGACCTGCGGAGGATCTACTTG---
>loxAfr3
ATGGACTTACACCGGGCAGCCTTCAAGATGGAGAATTCATCCTACCTTCCCAACCCTCTGGCATCCCCAGCACTGATGGTCCTGGCGTCCACGGCTGAGGCCAGCCGTGATGCTTCCATCCCTTGTCAGCAGCCACGACCCTTCGGTGTACCTGTCTCAGTAGACAAGGATGTGCACATTCCATTTACCAACGGTTCCTACACCTTTGCCTCTATGTACCACCGGCAGGGTGGGGTGCCAGGCACTTTTGCCAACCGTGATTTTCCCCCTTCGTTACTACACCTCCACCCTCAGTTTGCACCCCCAAACCTAGATTGCACCCCAATAAGTATGCTGAATCATAGTGGCGTGGGGGCTTTCCGTCCCTTTGCTTCCACTGAGGATCGGGAGAGCTATCAGTCCGCCTTCACACCGGCCAAACGACTTAAGAACTGCCATGACACAGAGTCTCCCCACTTGCGCTTCTCAGATGCAGATGGCAAGGAATATGACTTTGGGACACAGCTGCCATCTAGCTCCCCCGGTTCACTTAAGGTTGACGACACTGGGAAGAAGATTTTTGCTGTCTCTGGCCTCATTTCTGATCGGGAAGCCTCATCTAGCCCAGAAGATCGGAATGACAGATGTAAGAAGAAGGCAGCAGCGTTGTTTGACAGCCAGGCCCCCATTTGCCCCATCTGCCAGATCCTGCTGAGGCCCAGCGAGTTGCAGGAGCATATGGAGCAGGAACTGGAACAATTGGCCCAACTGCCCTCCAGC---AAGAATTCCCTTCTGAAGGATGCCATGGTTCCAGGAACCCCCAAGTCCCTCCTGTTGTCTGCTTCTATCAAGAGGGAAGGAGAATCTCCAACAGCATCGCCACACTCATCCGCCACTGATGATCTGCACCACTCAGACAGATACCAGACCTTCCTGCGAGTGCGAGCCAACCGGCAGACCCGACTGAATGCTCGGATTGGGAAAATGAAACGGAGGAAGCAAGATGAAGGGCAGAGGGAAGGCTCCTGCCTGGCGGAGGAGGATGCTGTGGACATCGAGCATGAGAACAGCAACCGCTTTGAGGAGTATGAGTGGTGCGGGCAGAAGCGGATAAGGGCCACCACTCTCCTGGAAGGTGGCTTCCGAGGCTCTGGCTTCATCATGTGCAGCGGCAAAGAGAACCCGGACAGTGATGCTGACTTGGATGTGGATGGGGATGACACTCTGGAGTATGGGAAGCCACAATACACGGAGGCTGACGTCATCCCCTGCACAGGCGAGGAGCCTGGTGAAGCCAAGGAGAGAGAGGCACTCCGGGGCGCAGTCCTAAATGGTGGCCCTCCCAGCACACGCATCACACCTGAGTTCTCTAAATGGGCCAGTGACGCAGAGATGCCATCCACCAGCAATGGTGAGAGCAGCAAGCAGGAGGCCATG------CAGAAGACCTGCAAGAACAGCGACATCGAGAAAATCACCGAAGATTCAGCTGTGACGACATTTGAAGCCCTGAAGGCTCGGGTCCGGGAGCTTGAACGGCAGCTATCTCGTGGGGACCGCTACAAATGCCTCATCTGCATGGACTCGTACTCGATGCCCCTAACGTCCATCCAGTGTTGGCATGTGCACTGCGAGGAGTGCTGGCTGCGGACCCTGGGTGCCAAGAAGCTCTGCCCTCAGTGCAACACGATCACAGCGCCTGGAGACCTACGGAGGATCTACTTG---
>oryCun2
ATGGACTTACACCGGGCAGCCTTCAAGATGGAGAACTCGTCCTACCTTCCCAACCCCCTGGCATCCCCAGCACTGATGGTCTTGGCGTCCACGGCCGAGGCCAGCCGTGATGCTTCCATCCCTTGTCAGCAGCCACGACCGTTCGGTGTACCTGTCTCAGTAGACAAGGACGTGCATATTCCATTCACCAATGGCTCCTACACCTTTGCCTCCATGTACCACCGGCAAGGTGGGGTGCCGGGCACCTTTGCCAATCGTGATTTCCCCCCTTCCTTACTGCACCTCCACCCTCAGTTTGCCCCCCCAAATCTAGATTGCACCCCCATCAGTATGCTGAATCACAGTGGTGTGGGGGCTTTCCGTCCCTTTGCCTCCAGCGAGGACCGGGAGAGCTATCAGTCAGCCTTCACGCCGGCCAAGCGACTTAAGAACTGCCATGACACAGAGTCCCCCCACTTGCGCTTCTCTGATGCAGATGGCAAGGAGTATGACTTTGGGACACAGCTGCCGTCTAGCTCCCCCGGTTCACTTAAGGTTGACGACACTGGGAAGAAGATCTTTGCGGTCTCTGGCCTCATTTCTGACCGGGAAGCCTCATCTAGCCCAGAGGACCGGAATGACAGATGTAAGAAGAAGGCAGCAGCGTTGTTTGACAGCCAGGCCCCCATCTGCCCCATCTGCCAGGTCCTGCTGAGGCCCAGCGAGCTGCAGGAGCACATGGAGCAGGAGCTAGAGCAGCTGGCCCAGCTGCCTGCCAGC---AAGAATTCCCTTCTGAAGGATGCCATGGCTCCAGGCACTCCCAAGTCCCTTCTGTTGTGTGCTTCCATCAAGAGGGAAGGGGAGTCTCCCACGGCATCACCGCACTCCTCTGCCACCGACGACCTGCACCACTCTGACCGATACCAGACCTTCCTGCGAGTGCGAGCCAACCGGCAGACCCGACTGAATGCTCGGATTGGGAAAATGAAACGGAGGAAGCAAGATGAAGGGCAGAGGGAAGGCTCCTGCATGGCTGAGGAGGACGCTGTGGACATCGAGCACGAGAGCAGCAACCGCTTTGAGGAGTATGAGTGGTGTGGGCAGAAGCGGATACGAGCCACCACTCTTCTGGAAGGTGGCTTCCGAGGCTCCGGCTTCGTCATGTGCAGCGGCAAAGAGAACCCGGACAGTGACGCTGACTTGGATGTGGATGGGGATGACACTCTGGAGTATGGGAAGCCACAATACACGGAGGCTGATGTCATCCCCTGCACAGGCGAGGAACCTGGTGAAGCCAAGGAGAGAGAGGCACTCCGGGGCGCAGTCCTAAATGGTGGCCCTCCCAGCACCCGCATCACGCCTGAGTTCTCTAAATGGGCCAGTGAT---GAGATGCCGTCCACCAGCAACGGTGAAAGCAGCAAGCAGGAGGCCATG------CAGAAGACCTGCAAGAACAGCGACATCGAGAAAATCACCGAAGACTCCGCCGTGACCACATTTGAGGCCCTGAAGGCTCGGGTCAGAGAGCTTGAACGGCAGCTATCTCGTGGGGACCGTTACAAATGCCTCATCTGCATGGACTCATATTCGATGCCCCTAACGTCCATCCAGTGTTGGCACGTGCACTGCGAGGAGTGCTGGCTGCGGACCCTGGGAGCCAAGAAGCTGTGCCCTCAGTGCAACACGATCACAGCGCCCGGAGACCTGCGGAGGATCTACTTG---
>sorAra2
ATGGACTTACACCGGGCAGCCTTCAAGATGGAGAACTCATCCTACCTCCCTAACCCACTGGCCTCGCCAGCACTGATGGTCCTGGCGTCCACAGCAGAGGCCAGTCGTGATGCATCCATCCCATGCCAGCAGCCACGCCCCTTTGGCGTACCTGTTTCAGTAGACAAGGATGTGCACATCCCATTCACCAATGGTTCCTACACCTTTGCCTCGATGTACCATCGGCAAGGTGGGGTGCCAGGCACTTTTGCCAACCGTGATTTTCCCCCTTCTTTACTGCACCTCCACCCTCAGTTTGCACCCCCCAATCTAGATTGCACCCCCATCAGTATGCTGAATCATAGTGGCGTGGGAGCTTTTCGTCCCTTTGCTTCCACTGAGGACCGGGAGAGCTATCAGTCAGCCTTTACGCCGGCCAAGCGACTTAAGAACTGCCATGACACAGAGTCTCCCCACTTGCGCTTCTCAGATGCTGATGGCAAGGAATATGACTTTGGGACACAGCTGCCATCTAGCTCCCCTGGTTCACTTAAGGTTGATGACACTGGGAAGAAGATTTTTGCTGTCTCAGGCCTCATTTCGGATCGGGAAGCATCATCTAGCCCAGAGGATCGGAATGACAGATGCAAGAAAAAAGCAACTGCCTTGTTTGACAGCCAGGCCCCTATTTGCCCCATCTGCCAGGTCCTGCTCAGGCCCAGCGAGTTGCAAGAGCATATGGAGCAAGAACTGGAACAGCTGGCACAGCTGCCCGCCAGC---AAAAATCCCCTTCTGAAGGATGCCATGGCTCCCGGCACACCCAAGTCCCTCCTGTTGTCTGCCTCCATCAAGAGGGAAGGAGAGTCCCCCACAGCGTCCCCGCACTCGTCAGTCACCGATGACCTGCACCACTCGGACAGATACCAGACCTTCCTGCGTGTGCGAGCCAACCGGCAGACCCGGCTGAATGCTCGGATTGGGAAAATGAAACGGAGGAAGCAAGATGAAGGGCAGAGGGAAGGCTCCTGCGTGGCCGAGGAGGATACCGTGGACATCGAGCAGGAGAACAGCAACCGCTTTGAAGAGTATGAGTGGTGCGGGCAGAAGCGGATACGGGCCACCACTCTCCTGGAAGGTGGCTTCCGAGGCTCCGGCTTCGTCATGTGCAGCGGCAAAGAGAACCCAGACAGCGATGCGGACTTGGACGTGGATGGGGACGACACTCTGGAGTATGGGAAGCCACAGTACACGGAGGCTGACGTCATCCCCTGCACGGGCGAGGAGCCCGGAGAAGCCAAGGAGCGAGAAGCACTGCGGGGCGCAGTCCTGAATGGTGGCCCCCCCAGCACACGAATCACACCCGAGTTCTCTAAGTGGGCCAGTGAT---GAGATGCCATCGACCAGCAATGGAGAGAGCAGCAAGCAGGAGGCCATG------CAGAAGACCTGTAAGAACAGCGACATCGAGAAAATCACCGAGGATTCGGCTGTGACCACGTTTGAGGCCCTGAAGGCTCGGGTCAGGGAACTCGAACGGCAGCTCTCCCGGGGGGACCGTTACAAATGCCTCATCTGCATGGACTCCTACTCGATGCCCCTGACGTCCATCCAGTGCTGGCACGTGCACTGTGAGGAGTGCTGGCTGCGGACCCTGGGGGCCAAGAAGCTCTGCCCCCAGTGCAACACCATCACGGCGCCCGGAGACCTGCGGAGAGTCTACTTG---
>ochPri3
ATGGACTTACACCGGGCAGCCTTCAAGATGGAGAACTCATCCTACCTCCCCAACCCTCTGGCCTCCCCAGCACTGATGGTTTTGGCGTCCACAGCTGAGGCCAGCCGGGATGCGTCCATCCCTTGTCAGCAGCCACGGCCCTTTGGCGTACCCGTCTCAGTAGACAAGGACGTACACATCCCATTCACCAATGGCTCCTACACCTTTGCCTCTATGTACCATCGGCAAGGTGGGGTGCCAGGCACCTTTGCCAACCGTGATTTCCCACCTTCCTTACTGCACCTCCACCCTCAATTTGCTCCCCCAAATCTAGATTGCACCCCAATCAGTATGCTGAATCACAGTGGTGTCGGGGCTTTCCGTCCCTTTGCCTCCACTGAGGACCGGGAGAGCTATCAGTCCGCCTTCACGCCAGCCAAGCGACTTAAGAACTGCCATGACACAGAGTCACCCCATTTGCGCTTCTCAGATGCAGATGGCAAGGAATATGACTTTGGGACACAGCTGCCATCTAGCTCTCCCGGCTCACTTAAAGTGGACGACACTGGGAAGAAGATTTTTGCGGTCTCTGGCCTCATTTCAGATCGGGAAGCCTCATCTAGCCCAGAAGATCGGAATGACAGATGTAAGAAGAAGGCAGCAGCATTGTTTGACAGCCAGGCCCCCATTTGCCCCATCTGCCAAGTCCTGCTGAGGCCCAGCGAGCTGCAGGAGCACATGGAGCAGGAGCTTGAACAACTGGCCCAACTGCCTGCCAGC---AAGAATTCCCTTCTGAAGGATGCCATGGCTTCAGGCACTCCCAAGTCCCTCCTGCTGTCTGCCTCCATCAAGCGGGAAGGAGAGTCTCCCACGGCCTCACCACACTCCTCCGCCACTGACGACCTACACCATTCGGACAGATACCAGACCTTCCTGCGAGTGCGAGCCAACCGGCAGACCCGACTGAATGCTCGGATTGGGAAAATGAAACGGAGGAAGCAAGATGAAGGGCAGAGGGAAGGCTCCTGCATGGCTGAGGAGGATGCTGTGGACTTCGAGCATGAGAACAGCAACCGCTTTGAGGAGTATGAGTGGTGCGGACAGAAGCGGATACGAGCCACCACTCTGCTGGAAGGTGGTTTCCGAGGCTCTGGCTTCGTCATGTGCAGCGGCAAAGAAAACCCGGACAGTGATGCGGACTTGGATGTGGATGGGGATGACACTCTGGAGTACGGGAAGCCACAATACACGGAAGCGGATGTCATTCCCTGCACAGGCGAGGAACCTGGGGAAGCCAAGGAGAGAGAAGCACTCCGGGGCGCAGTCCTAAATGGTGGCCCTCCCAGCACCCGCATCACGCCCGAGTTCTCTAAATGGGCCAGTGAT---GAGATGCCGTCCACCAGCAACGGTGAGAGCAGCAAGCAGGATGCCATG------CAGAAGACCTGCAAGAACAGCGACATCGAGAAAATCACTGAAGACTCTGCTGTGACCACATTTGAGGCCCTGAAGGCCCGGGTCAGGGAGCTGGAACGACAGCTATCTCGCGGGGACCGTTACAAATGCCTCATCTGCATG---------------------------------------------------------------------------------------------------------------------------------------------------
>mm10
ATGGACTTACACCGGGCAGCCTTCAAGATGGAGAACTCATCCTATCTTCCCAACCCTCTGGCGTCCCCAGCACTGATGGTCTTGGCGTCCACTGCCGAGGCCAGCAGGGATGCCTCCATCCCTTGTCAGCAGCCACGACCCTTTGGTGTACCTGTCTCAGTAGACAAGGACGTTCACATTCCCTTCACCAATGGCTCCTACACCTTTGCCTCTATGTACCACCGGCAAGGTGGGGTGCCGGGCACTTTTGCCAATCGTGATTTCCCCCCTTCCTTACTACACCTCCACCCCCAGTTTGCTCCCCCAAACCTAGATTGCACCCCAATCAGTATGCTAAATCACAGTGGTGTGGGGGCATTCCGTCCCTTCGCTTCCACGGAGGACAGGGAGAGCTATCAGTCTGCCTTTACTCCAGCCAAGAGACTCAAGAACTGCCATGACACAGAGTCTCCCCACCTGCGCTTCTCCGATGCAGATGGCAAGGAATATGACTTTGGGACCCAGCTGCCATCCAGCTCCCCTGGCTCACTTAAGGTTGATGATACTGGGAAGAAGATCTTTGCTGTGTCTGGCCTCATCTCTGACCGGGAAACCTCCTCGAGTCCAGAGGATCGGAATGACAGATGTAAGAAGAAAGCAGTAGCGTTGTTTGACAGCCAAGCCCCGCTCTGCCCCATCTGCCAAGTCCTGCTGAGGCCCAGCGAGTTGCAGGAACATATGGAGCAGGAACTGGAACAGCTGGCCCAGCTGCCTGCCAGC---AAAAATTCCCTTCTGAAGGATGCCATGGCTCCGGGCACCCCCAAGTCCCTCCTGTTGTCTGCTTCCATCAAGAGGGAAGGAGACTCTCCAACGGCTTCCCCACACTCTTCTGCCACGGAGGACCTGCACCACTCAGACAGATACCAGACCTTCCTGCGAGTGCGAGCCAACCGGCAAACCCGACTGAATGCTCGGATTGGGAAAATGAAACGGAGGAAGCAAGATGAAGGGCAGAGGGAAGGCTCCTGCATGGCTGAAGATGATGCTGTGGACATCGAGCATGCGGACAGCAACCGCTTTGAGGAATATGAGTGGTGTGGGCAGAAGCGGATACGGGCCACCACACTCCTGGAAGGTGGCTTCCGAGGCTCCGGCTTCGTCATGTGCAGTGGCAAAGAGAACCCAGACAGTGACGCTGACCTGGATGTGGATGGAGATGACACACTGGAGTATGGGAAACCACAATACACGGAGGCTGATGTCATCCCGTGCACAGGAGAAGAGCCTGGTGAAGCCAAGGAGAGAGAGGCACTCCGGGGCGCAGTCCTAAATGGTGGCCCTCCGAGCACCCGCATCACACCTGAGTTCTCTAAATGGGCCAGTGAT---GAGATGCCATCCACCAGCAATGGTGAAGGCAGCAAGCAGGAGGCCATG------CAGAAGACCTGCAAGAACAGCGACATTGAGAAAATCACCGAAGAGTCAGCTGTAACTACATTTGAGGCTCTGAAGGCTCGGGTCCGGGAGCTTGAACGGCAGCTATCTCGGGGGGACCGATACAAATGCCTCATCTGCATGGACTCTTACTCGATGCCTCTGACGTCGATCCAGTGTTGGCATGTGCACTGTGAAGAGTGTTGGCTGCGGACTCTGGGTGCCAAGAAGCTCTGCCCTCAGTGCAACACCATCACAGCCCCCGGAGACCTGCGGAGGATCTACTTA---
