# Supplementary material for: Six reference-quality genomes reveal evolution of bat adaptations
Source: Nature. 2020 Jul 22;583(7817):578–84. doi: 10.1038/s41586-020-2486-3 (PMC8075899; doi:10.1038/s41586-020-2486-3)
Supplement: Supplementary file 6 — Alignments of 12,931 protein-coding genes across 48 mammals. [file 41586_2020_2486_MOESM6_ESM.gz › suppDataFile/ENST00000379375.aln.fasta]

>calJac3
ATGGATTATTTGCCCATGATTTTCTTT---CTGCTGTTGGCGGCTTTCCAAGGAGCTCCAGAAACAGCGGTCTTGGGCGCT---GAGCTCAGCACAGTGGGTGAGAAC------AGCGGGGGAAAACCCACTCCCAGTCCACCCTTGAGGCTC---CGCCGGTCCAAGCGCTGCTCCTGCTCGTCCCTGATGGATAAAGAGTGTGTCTACTTTTGCCACCTGGACATCATCTGGGTCAACACTCCCGAGCACGTTGCTCCATATGGACTTGGAAGCCCT---AGGGCCAAGCGAGCCTTGGAGAATTTACTTCTCCCACTGGCAGCAGCAGCCCCCAAGAAT---AGATGCCAATGTGCAAGCCAAAAAGACAATAAGTGCTGGAATTTTTGCCAGGCAGGAAGAGAACTC---GGGGCCCTAGACAGTATGGAGATTGCCCGGGATACCCATAAGAAAGGAAAACACTGTATCAAGCTTGGG---------------------AAAAGGTTTGCTCGTCAGCAGTTAGTGAGAGGAAGAAGAATCAGAAGAAATTCAGATGAACGCCTAAGACAAAACAGGTCAGAGACCATCAGCAACAAGGTCAAACAATCTTCTCGTGATTCCAAGCTGAAAACCAAGCCCTCCAGGGAGTACAGTGTAACCCACAACCGAGCACATTGG---
>saiBol1
ATGGATTATTTGCCCATGATTTTCTTT---CTGCTGTTGGTGGCTTTCCAAGGAGCTCCAGAAACAGCGGTCTTGGGCACT---GAGCTCAGCACAGTGGGTGAGAAC------AGCGGGGAAAAATCCACTCCTAGCCCACCCTTGCGGCTC---CGCCGGTCCAAGCGCTGCTCCTGCTCCTCCCTGATGGATAAAGAGTGTGTCTACTTTTGCCACCTGGACATCATCTGGGTCAACACTCCCGAGCACGTTGCTCCATATGGACTTGGAAGCCCT---AGGGCCAAGCGAGCCTTGGAGAATTTACTT---CTCACAAAGGCAGCAGCCCACAAGAAT---AGATGCCAATGTGCAATCCAAAAAGACAAGAAGTGCTGGAATTTTTGCCAAGCAGGAAAAGAACTCAGTAGGACCCTAGACAGTATGCAGATAGCCTGGAATACCCATAAGAAAGGAAAAGACTGTTCCAAGCTTGGG---------------------AAAAAGTGTGTTCCTCAGCAGTTAGTGAGAGGAAGAAGAATCAGAAGAAATTCAGATGAACACCTAAGACAAACCAGGTCAGAGACCATCAGCAACAAGGTCAAACAATCTTCTCATGATCCCAAGATGAAAACCAAGCCCTCCAGGGAGCACAGCGTAACCCACAACCGAGCACATTGG---
>HLrhiFer5
ATGGATTATTTCCCCATGATTTTCTCT---CTGCTGTTTGTGGCTTTCCAGGGAGCTCCAGAAACAGCCGTCTTGGGCGCC---GAGCTCAGCACCGGGGCGGACAGC------GGAGGAGAGAAGCCGTCTCCCAGTGCACCCTGGCGTCCCCGCCGCCGCTCCAAGCGCTGCTCCTGCTCTTCCTTGATGGATAAAGAGTGTGTCTACTTCTGCCATCTGGACATTATCTGGGTCAACACTCCCGAGCACATTGTTCCATATGGACTTGGAAGCCCTTCTAGGTCCAAGCGATCCTTAAAGGATTTATTT---CCTACAAAAGCAACAGACCACAGGAAC---AGATGCCAGTGTGCCAGCCAAAAAGACAAGAAGTGCTGGAATTTTTGCCAAGCAGGAAAAGAACTC---AGGGACCAAGACACTATGGAGAAAGGCCCGAATGACCGTAAGAAAGGAAAAGACTGTTCCCAGCTTGGA---------------------AAGAAGTGCATTCATCAGCAGCTGGTGGAAGGAAGAAAAATAAGA------------------------------CGGTTGGAGGCCGTCAGCAACAGCATCAAAACATCTTTTCATATTGCCAAGCTGAAAGCTGAACTCTACAGAAAGAAGAAAGTGACCCACAACCGAACACAC------
>HLrouAeg4
ATGGATTATTTCCCCATGATTTTCTCT---CTGCTGTTTGTGGCTTTCCAAGGAGCTCCAGAAACAGCTGTTTTGGGTGCT---GAGCTCAGCACGGGGGCCAACGAT------GGAGGAGAGAAGCCCTCTCCCAGTGACCCCTGGAGGCCCCGCCGCCGCTCGAAGCGCTGCTCCTGCTCTTCCTTGATGGATAAAGAGTGTGTCTACTTCTGCCACCTGGACATCATCTGGGTCAACACTCCCGAGCATATTGTTCCGTATGGACTTGGAAGCCCTTCTAGGTCCAAACGATCTTTAAAGGATTTATTT---CCTACAAAAACAACAGACCACAAGAAT---AGATGCCAATGTGCTAGCCAAAAAGACAAGAAGTGCTGGAATTTTTGCCAAGCAGGAAAAGAACTC---AGGGACCAAGACACTGTGGAGAAAGGCTGGAATGACCATAAGAAAGGAAAAGACTGTTCTAAGTTTGGA---------------------AAGACATGTATTCATCAGCAGCTGGTAGAAGGAAGAAAACTAAGA------------------------------AGGTTGGAGGCCATCGGCAACAGCATCAAAACATCTTTTCGTATTGCAAAGCTGAAAACTGAACTCTATAGAGAGAAGAAAGTGAACCACAACCGAACACAC------
>HLphyDis3
ATGGATTATTTTACCGTGATTTTGCCT---CTGCTGTTTGTGGCTTTCCAAGGAGCTCCAGAGACAGCCGTCTTGGGTGCT---GAGCTCAGCACAGGGGTGGACAGC------AGAGGAGAAAAGCCCTCTCCCAGTGCAGCC------------CGCCGCTCCAAACGCTGCTCCTGCTCTTCCTTGATGGATAAAGAGTGTGTCTACTTCTGCCACCTTGACATCATCTGGGTCAACACTCCTGGGCACATTGTTCCATATGGGCTTGGAAGCCCTTCGAGGTCCAAGCGATCCTTAAAGGATTCATTT---CCTACAGAAGCCACAGACCAGAGCAGCAGCAGATGCCAATGTGCTAGCCAAAAAGACAAGAAGTGCTGGAATTTTTGCCAAGCAGGAAAAGCACTC---AGGGACCAAGACACTAAGCAGAAAGACTGGAATAATCATAAGAAAGAAAAAGACTGTTCCAAGCTTGGA---------------------AAGAAGTGTATTCATCAGCAGCTGGTGGAAGGAAGGAAAATAAGA------------------------------AGGTTGGAGACCATCAGCAATAGCATCAAAACATCTTACCGTATTGCCAAGCTGAAAGCCAAGCTCTACAGGGAGAAGAAAGTGACCCACAACCGAACACAC------
>HLpipKuh2
ATGGATTATTTCCCCGTGATCCTCTCT---CTGCTGTTTGTGGCTTTCCAAGGAGCTCCAGGAACAGCTGTCTTGGGCGCT---GAGCTCAGCACGGGAGCGGACAGC------GGAAGAGAGGAACCCTCTCCCAGCGCACCC------------CGCCGCTCCAAGCGCTGCTCCTGCTCTTCCCTGCTGGATAAAGAGTGTGTCTACTTTTGCCACCTGGACATCATCTGGATCAACACTCCCGGGAAAATTGTTCCATATGGACTTGGAAACCCTCCTAGGACCAAACGATCCTTAAAGGATTTATTT---CCTACAAAAGCAACAGACTGGAGGGAC---AGATGCCAGTGTGTCAGCCAAAAAGACAAGAAGTGCTGGAATTTTTGCCAAGCAGGAAAAGAACTCAGCAGGGACCAAGACACGATGGAGAAAGTCTGGGATAACCACAAGAAAGGAAAGGACTGTTCCACGCTTGGA---------------------AAGAAGTGTATTCAGCAACAGCTGGCGGAAGGAAGAAAAATGAGA------------------------------AGGTTGGAGGCTATCAGCAACAGCATCAAAACTTCTTTTCGTATTGCAAAGCTGAAAGCCAAGCTCTCCAGAGAGAAGAAAGTGACCCACAACCGAACACAC------
>hg38
ATGGATTATTTGCTCATGATTTTCTCT---CTGCTGTTTGTGGCTTGCCAAGGAGCTCCAGAAACAGCAGTCTTAGGCGCT---GAGCTCAGCGCGGTGGGTGAGAAC------GGCGGGGAGAAACCCACTCCCAGTCCACCCTGGCGGCTC---CGCCGGTCCAAGCGCTGCTCCTGCTCGTCCCTGATGGATAAAGAGTGTGTCTACTTCTGCCACCTGGACATCATTTGGGTCAACACTCCCGAGCACGTTGTTCCGTATGGACTTGGAAGCCCT---AGGTCCAAGAGAGCCTTGGAGAATTTACTT---CCCACAAAGGCAACAGACCGTGAAAAT---AGATGCCAATGTGCTAGCCAAAAAGACAAGAAGTGCTGGAATTTTTGCCAAGCAGGAAAAGAACTC---AGGGCTGAAGACATTATGGAGAAAGACTGGAATAATCATAAGAAAGGAAAAGACTGTTCCAAGCTTGGG---------------------AAAAAGTGTATTTATCAGCAGTTAGTGAGAGGAAGAAAAATCAGAAGAAGTTCAGAGGAACACCTAAGACAAACCAGGTCGGAGACCATGAGAAACAGCGTCAAATCATCTTTTCATGATCCCAAGCTGAAAGGCAAGCCCTCCAGAGAGCGTTATGTGACCCACAACCGAGCACATTGG---
>gorGor5
ATGGATTATTTGCCCATGATTTTCTCT---CTGCTGTTTGTGGCTTGCCAAGGAGCTCCAGAAACAGCAGTCTTAGGCGCT---GAGCTCAGCGCGGTGGGTGAGAAC------GGCGGGGAGAAACCCACTCCCAGTCCACCCTGGCGGCTC---CGCCGGTCCAAGCGCTGCTCCTGCTCGTCCCTGATGGATAAAGAGTGTGTCTACTTCTGCCACCTGGACATCATTTGGGTCAACACTCCCGAGCACGTTGTTCCGTATGGACTTGGAAGCCCT---AGGTCCAAGAGAGCCTTGGAGAATTTACTT---CCCACAAAGGCAACAGACCGTGAGAAT---AGATGCCAATGTGCTAGCCAAAAAGACAAGAAGTGCTGGAATTTTTGCCAAGCAGGAAAAGAACTC---AGGGCTGAAGACATTATGGAGAAAGACTGGAATAATCATAAGAAAGGAAAAAACTGTTCCAAGCTTGGG---------------------AAAAAGTGTATTTATCAGCAGTTAGTGAGAGGAAGAAAAATCAGAAGAAGTTCAGAGGAACACCTAAGACAAACCAGGTCGGAGACCATGAGAAACAGCGTCAAATCATCTTTTCATGATCCCAGGCTGAAAGGCGAGCCCTCCAGAGAGCGTAATGCGACCCACAACCGAGCACATTGG---
>panTro5
ATGGATTATTTGCCCATGATTTTCTCT---CTGCTGTTTGTGGCTTGCCAAGGAGCTCCAGAAACAGCAGTCTTAGGCGCT---GAGCTCAGCGTGGCGGGTGAGGAC------GGCGGGGAGAAACCCACTCCCAGTCCACCCTGGCGGCTC---CGCCGGTCCAAGCGCTGCTCCTGCTCGTCCCTGATGGATAAAGAGTGTGTCTACTTCTGCCACCTGGACATCATTTGGGTCAACACTCCCGAGCACGTTGTTCCATATGGACTTGGAAGCCCT---AGGTCCAAGAGAGCCTTGGAGAATTTACTT---CCCACAAAGGCAACAGACCGTGAGAAT---AGATGCCAATGTGCTAACCAAAAAGACAAGAAGTGCTGGAATTTTTGCCAAGCAGGAAAAGAACTC---AGGGCTGAAGACATTATGGAGAAAGACTGGAATAATCATAAGAAAGGAAAAGACTGTTCCAAGCTTGGG---------------------AAAAAGTGTATTTATCAGCAGTTAGTGAGAGGAAGAAAAATCAGAAGAAGTTCAGAGGAACACCTAAGACAAACCAGGTCGGAGACCATGAAAAACAGCGTCAAATCATCTTTTCATGATCCCAAGCTGAAAGGTGAGCCCTCCAGAGAGCGTTATGCGACCCACAACCGAGCACATTGG---
>ponAbe2
ATGGATTATTTGCCCATGATTTTTTCT---CTGCTGTTTGTGGCTTGCCAAGGAGCTCCAGAAACAGCGGTCTTAGGCGCT---GAGCTCAGCACGGTGGGTGAGAAC------GGCGGGGAGAAACCCACTCCCAGTCCACCCTGGCGGCTC---CGCCGGTCCAAGCGCTGCTCCTGCTCGTCCCTGATGGATAAAGAGTGTGTCTACTTCTGCCACCTGGACATCATTTGGGTCAACACTCCCGAGCACGTTGTTCCATATGGACTTGGAAACCCT---AGGTCCAAGAGAGCCTTGGAGAATTTCCTT---CCCACAAAGGCAACAGACCGCAAGAAT---AGATGCCAATGTGCTAGCCAAAAAGACAAGAAGTGCTGGAATTTTTGCCAAGCAGGAAAAGAACTC---AGGGCTGAAGACACTACGGAGAAAGGCTGGAATAATCATAAGAAAGGAAAAGACTGTTCCAAGCTTGGG---------------------AAAAAGTGTATTTATCAGCAGTTAGTGAGAGGAAGAAAAATCAGAAGAAGTTCAGAGGAACACCTAAGACAAACCAGGTCGGAGACCATGAGAAACAGCATCAAATCAATTTTTCATGATCCCAAGCTGAAAGGCGAGCCCTCGAGAGAGCGTTATGTGACCCACAACCGAGCACATTGG---
>macFas5
ATGGATTATTTGCCCATGATTTTCTCT---CTGCTGTTTGTGGCTTTCCAAGGAGCTCCAGAAACAGCGGTCTTAGGCGCT---GAGCTCAGCACGGTGGGTGGGGAC------GGCGGGGAGAAACCCACTCCCAGCCCACCCTGGCGGCTC---CGCCGGTCCAAGCGCTGCTCCTGCTCGTCCCTGATGGATAAAGAGTGTGTCTACTTCTGCCACCTGGACATCATTTGGGTCAACACTCCTGAGCACGTTGTTCCATATGGACTGGGAAGCCCT---AGGTCCAAACGAGCCTTGGAGAATTTACTT---CCCACAAAGGCAACAGACCGTGAGAAT---AGATGCCAATGTGCTAGCCAAAAAGACAAGAAGTGCTGGAATTTTTGCCAAGCAGGAAAAGAACTC---AGGGCCAAAGACACTATGGAGAAAGGTTGGAATAACCATAAGAAAGGAAAAGACTGTCCCAAGCTTGGG---------------------AAAAAGTGTATTTATCAGCAGTTAGTGAGAGGAAGAAAAATCGGA---AGTTCAGAAGAACACCTAAGACAAACCAGGACGGAGACCATGAGAAACAGTGTCAAATCATCTTTTCATGATCCCAGGCTGAAAGCCAAGCCCTCCAGAGAGCATTATGTGACCCACAACCGAGCACATTGG---
>triMan1
ATGGATTATTTTCCCCTGATCTGCTAT---CTACTGTTTGTGACCTTCCAAGGCACTCCAGGAACAGCAGTCTTGGGCGCC---GAGCTTAGCACAGGTGCTGAGAAC------GGAAGGGACAGCCCCTCGCCCAGTGCACCCTGGCGGCCC---CGCCGGTCCAAGCGCTGCTCCTGCTCGTCCTTGATGGATAAAGAGTGTGTCTACTTCTGCCACCTCGACATCATCTGGATCAACACTCCCGAGCACATTGTTCCATATGGACTCGGAAGCCCTGCTAGGTCAAAGCGATCCTTAAAGGATTTATTT---CCCACCAAGGCAGCAGACCCCGGGAAT---AGATGCCAATGTACTAGCCAAAGAGACAAGAAGTGCTGGAATTTTTGCCAAGCAGGAAAAGAACTC---AGGGCCCAAGACACTATGGAGAAAGACTGGAACAAGCATAAGAAAGGAAAAGACTGTTCCACGCTTGGA---------------------GAGAAGTGCATCCATCAGCAGCTGGTGGAAAAAAGAAAACTAAGA------------------------------AGGTTGGAAACCATCAGCAACAGCATCAAAACATCTTTCCGTATGGCAAAGCTGAAAGCTGAGCTCTACAGAGGGAAGAAAGTGACGGACAACCGCGCACAC------
>tarSyr2
ATGGATTCTTTCCCCGTGATTTTCTCT---CTGCTCTTCGTGGCTTTCCAAGGAGCGTCAGAGACAGCAGTCTTGGGCGCT---GAGCTCAGCACGGGCGCTGATCCC------CGGGAAGAGAAGTCCTCTCCCAGTGCACCCTGGCGGCCC---CGCCGGACCAAGCGCTGCTCCTGCTCGTCCTTGATGGATAAAGAATGTGTCTACTTCTGTCACCTCGACATCATCTGGGTCAATACTCCCGAGCATGTTGTTCCATATGGACTTGGAAGTCCTTCTAGATCCAAGCGAGCCTTGAAGGATTTATTT---ACTACAAAGGCAACAGACCACAGGAAT---AGATGCCAATGTGCTAGCCAAAAAGACAAGAAGTGCTGGAATTTTTGCCAAGCAGGAAAAGAACTC---AGGGTCCAGGACACTATGGAGAAAGGCTGGAATAGCCATAAGAAAAGAAAAGACTGCACCACGCTTGGA---------------------AAGAAGTGTATTTATCAGCAGCTAGTGGAAGGAAGAAAAATCAGA------------------------------AGGTTGGAGGCCATCAGCAACAGCATCAAAACATCTTTTCGAGTAGCAAAACTGAAAGCCGAGCTCTACAAAGAGCAGAAAGTGACCCACAACCGAGCACAT------
>cerSim1
ATGGATTATTTCCCCATGATTTTCTCT---CTGCTGTTTGTGGCTTTCCAAGGAGCTCCAGAAACAGCGGTCTTGGGCGCA---GAGCTCAGCACAGAAGCGGATAGC------GGAGGCGAGAAGGCCTCTCCCAGTGCACCCTGGAGGCCC---CGCCGGTCCAAGCGCTGCTCCTGTTCCTCCTTGATGGATAAAGAGTGTGTCTACTTCTGCCATCTCGACATCATCTGGGTCAACACTCCCGAGCACATTGTTCCATATGGACTTGGAAGCCCTTCTAGATCCAAGCGATCCTTAAAGGATTTATTT---TCTACAAAGGCCACAGACCACAGGACT---AGATGCCAGTGTGCTAGCCAAAAAGACAAGAAGTGCTGGAATTTTTGCCAAGCAGGAAAAAAACTC---AGGAACCAAGACACTATGGAGAAAGGCTGGAATAACCAGAAGAAAGGAAAAGACTGTTCCACGCTTGGA---------------------GAGAAGTGTAGTCATCAGCAGCTGGCGGAAGGAAGAAAAATAAGA------------------------------AGGTTGGAGGCCATGAGCAACAGCATCAAAGCATCTTTTCGTATTGCGAAGCTGAGAGCTGAGCTCTACGGAGAGAAGAAGGTGACCCACAACCGAACACAT------
>otoGar3
ATGGATTATTTTCCCATGATTTTCTCT---CTGCTGTTTGTGGCATTCCAAGGAACTCCAGAAACAGCAGTCTTTGGCGCT---GAGCTCAGCACCCGGGCTGATAATGATAACGGAGTGGAGAAGCCCTCTCCCAGTGCACCCTGGCGGCCC---CGCAGGTCCAAGCGCTGCTCCTGCTCATCCCTGATGGATAAAGAGTGTGTCTACTTCTGCCACCTGGACATCATCTGGGTCAACACTCCAGAGCACGTTGTTCCCTATGGACTTGGAAGCCCTTCTCGGTCCAGGCGCTCCTTGAAGGATTTATTT---CCTACAAAGGCCACAGACGCCAGGAGC---AGATGCCAGTGCGCTAGCCAACAAGACAAGAAGTGCTGGAGTTTTTGCCAAACAGGAAAAGAACTC---AGGGCCCAAGACACTGTGAAGAAAGGCTGGAATAAATCTAAGAAAGGAAAAGACTGTTCTAAACTTGGG---------------------AAGAAGTGTATTCATCAGCAGCTAGTGGAAGGAAGGAAAATGAGA------------------------------AGGTTGGAGGCCATGAGCAATAGCATCAAAACATCTTTTCGTGTTGCAAAGCTGAAAGCTGAGCTCTACCGAGAGCAGAAGGTGAACCACAACCGAACACAT------
>HLcamFer2
ATGGATTATTTCCCCATGATTTTCGCT---CTGCTGTTCGTGGCTTTCCATGGAGCTACAGAAACAGCGGTCTTGGGCGCC---GAGCTCAGCACAGGAGCGGAGGGC------GGAGGGGAGAAGCCCTCTCCCAGCACTCCCTGGAGGCCC---CGCCGGTCCAAGCGCTGCTCCTGCTCTTCCTTGATGGATAAAGAGTGTGTCTACTTCTGCCACCTGGACATCATCTGGGTCAACACTCCAGAGCACATTGTTCCATATGGACTTGGAAGCCCTTCTAGGTCCAAGCGATCCTTAAAGGATTTATTT---CCCACAAAGGCGACACTCCACAGGAAC---AGATGCCAGTGTGCAAGCCAAAAAGACAAGAAATGCTGGAATTTTTGCCAAGCAGGAAAAGAACTC---AGGGACCAAGACACTATGGAGAAAGGCTGGAATAACCAAAAGAAAGGCAGAGACTGTTCCCAGCCTGGC---------------------GAGAAGTGTATTCAGCAGCAGCTAGTGGCAGGAAGGAAAATAAGA------------------------------AGGTTGGAGGCCATCAGCAACAGCATCAAAACATCCTTTCACATTGCCAAGCTGAAAGCCAAGCTCTACAGAGAGAAGAAAGTGACCCACAACCGAACACAC------
>HLequCab3
ATGGATTATTTCCCCATGATTTTCTCT---CTGCTGTTTGTGGCGTTCCAAGGAGCTCCAGAAACAGTGGTCTTGGGCGCC---GAGCTCAGCACAGAAGCGGACGGC------GGAGGGGAGAAGCCCTCTCCCAGTGCGCCCTGGAGGGCC---CGCCGGTCCAAGCGCTGCTCCTGCTCCTCCTTGATGGATAAAGAGTGTGTCTACTTCTGCCACCTCGACATCATCTGGGTCAACACTCCCGAGCACATTGTTCCATATGGACTTGGAAGCCCTTCCAGGTCCAAGCGATCCTTAAAGGAATTATTT---TCTACAAAGGCCACAGACCACAGGAAT---AGATGCCAGTGTGCTAGCCAAAAAGACAAGAAGTGCTGGAATTTTTGCCAAGCAGGAAAAGAACTC---AGGGACCAAGACACTATGGAGAAAGGCTGGAATAACCAAAAGAAAGGAAAAGACTGTTCCAAGCTTGGA---------------------GAGAAGTGTATTCATCAACAGCTAGTGGAAGGAAGAAAAATAAGA------------------------------AGGTTGGAGACCATCAGCAACAGCATCAAAACATCTTTTCGTATTGCAAAGCTAAAAGCCGAGCTCTACAGAGAGAAGAAAGTGACCCACAACCGAGCACAC------
>HLturTru3
ATGGATTATTTCCCCATGATTTTCGCT---CTGCTGTTTGTGGCTTTCCAAGGAGCTCCAGAAGCAGCGGTCCTGGGTGCC---GAGCTCAGCACAGGAGCCGAGAGC------GGAGGGGAGAAGCCCTCTCCCAGTGCGCCCTGGAGGCCC---CGCCGGGCCAAGCGCTGTTCCTGCTCTTCCCTGATGGATAAGGAATGCGTCTACTTCTGCCACCTGGACATCATTTGGGTCAACACTCCAGAGCACATTGTTCCATATGGACTCGGAAGCCCCTCTAGGACCAAGCGATCCTTAAAGGATTTCTTT---CCTACAAAGGCAACAGACCACAGGAAG---AGATGTCAATGTGCTAGGCAAAAAGACAAGAAGTGCTGGAATTTTTGCGAAGCAGGAAAGGAACTC---AGGGACCAAGACACCATGGAGAAAGGCTGGAATAAACAAAAGAAGGGGAAAGACTGTTCCAAGCTTGGA---------------------GAGAAGTGTCTTCATCAGCAGCTGGTGGAGGGAAGGAAAATAAGA------------------------------AGGTTGGAAGCCATCAGTAACAGCATCAAAACATCTTTTCATGTTGCCAAGCTGAAAGCCAAGCTCTACAGAGATAAGAAAGTGACCTACAACCGAACACAC------
>balAcu1
ATGGATTATTTCCCCATGATTTTCGCT---CTGCTGTTTGTGGCTTTCCAAGGAGCTCCAGAAGCAGCGGTCCTGGGCGCC---GAGCTCAGCACTGGAGCCGAGAGC------GGAGGGGAGACGCCCCCTCCCAGTGCACCCTGGAGGCCC---CGCCGGGCCAAGCGCTGTTCTTGCTCCTCCCTGATGGATAAAGAGTGTGTCTACTTCTGCCACCTGGACATCATTTGGGTCAACACTCCAGAGCACGTTGTTCCATATGGACTCGGAAGCCCCTCTAGGTCCAAGCGATCCTTAAAGGATTTCTTT---CCGACAAAGGCAACAGACCATGGGAAG---AGATGCCAATGTGCTAGCCAAAAAGACAAGAAGTGCTGGAATTTTTGCCAAGCAGGAAAAGAACTC---AGGGACCAAGACACCATGGAGAAAGGCTGGAATAAACAGAAGAAAGGGAAAGACTGTTCCAAGCTTGGA---------------------GAGAAGTGTCTTCATCAGCAGCTGGTGGAGGGAAGGAAAATAAGA------------------------------AGGTTGGAGGCCATCAGCAACAGTATCAAAGCATCTTTTCATATTGCCAAGCTGAAAGCCAAGCTCTACAGAGATAAGAAAGTGACCTACAACCGAACACAC------
>bosTau8
ATGGATTATTTCCCCATGATTTTCGCT---CTGCTGTTTGTGGCTTTCCAAGGAGCTCCAGAAGCAGCGGTCCTGGGCACC---GAGCTCAGCGCGGGAGCAGAGGAC------GGCGGGGAGAAGCCGGCTCCCGCCACGCCCTGGAGGCCC---CGCCGGTCCAAGCGCTGCTCCTGCTCTTCCCTGATGGATAAAGAGTGTGTCTACTTCTGCCATCTGGACATCATCTGGGTCAACACTCCAGAGCACGTTGTTCCGTATGGACTCGGAAGCCCTTCTAGGTCCAAGCGCTCCTTAAAGGACTTCTTT---CCTACAAAGGCGACAGTCCACAGGAAG---AGATGCCAGTGTGCTAGCCAGACAGACAAGAAATGCTGGAATTTTTGCCAAGCAGGAAAAGAACTC---AGGGACCAAGACTCCATGGAGAAAGCCTGGAACAACCAAAAGAGAGGGAAAGACTGTTCTAAGCTAGGA---------------------GAGAAGTGTCTTCATCAGCAGCTCGTGGCCGGAAGGAAAACAAGA------------------------------AGGTTGGAGGCCATCAGCAACAGCATCAAAACATCTTTTCGTGTTGCCAAGCTGAAAGCCCAGCTCTACAGAGATAAGAAAGTGATCTACAACCGTGCTCAC------
>micMur3
ATGGATTATTTGCCCATGATTTTCTCT---CTGCTGTTTGTGGCTTTCCAAGGAACTCCAGAAACAGCGGTCTTGGGCGCT---GAGCTCAGCACCGGGGCTGATAAG------GGCGTGGAGAAGCCCCCTCCCGGGGCACCCTGGAGGCCC---CGCCGGTCCAAGCGCTGCTCCTGCTCATCCTTGATGGATAAAGAGTGCGTCTACTTCTGCCACCTGGACATCATCTGGGTCAACACTCCCGAGCACGTTGTTCCCTATGGACTTGGAAGCCCTTCTAGGTCCAAGCGATCCTTGAAGGATTTATTT---CCTACAAAGGCAACAGACCACAGGGAT---AGATGCCAATGTGCTAGCCAAAAAGACAAGAAGTGCTGGAATTTTTGCCAAGCAGGAAAAGAACTC---AGGGCCCAAGACACTATGAAGAAAGGCTGGGATAACTATAAGAAAGGAAAGGACTGTTCCAAGCCTGGA---------------------AAGAAGTGTATTCAGCAGCAGCTGGTGGAAGGAAGAAAAATTAGA------------------------------AGGTTGGAGGCCATAAGCAACAGCATCAAAACATCTTTTCGTGTGGCCAGGCTGAAAGCTGAGCTCCACAGAGAGCAGAAGGTGAAGCACAACCGAGCACGC------
>felCat8
ATGGATTATTTCCCCGTGCTTTTCTCT---CTGCTGTTTGTGGTTTTCCAAGGAACTCCAGAAGCAGCAGTCTTGGGCGCA---GAGCTCAGCACCGGCCTGGACAGC------GGAGGGGAGAAGCCGGCTCCCAGTGCGCCCTGGCGGCCC---CGACGGTCCAAGCGCTGCTCCTGCTCTTCCCTGTTGGATAAGGAGTGTGTCTACTTCTGCCACCTGGACATCATCTGGGTCAACACTCCCGAGCACATCGTCCCGTATGGACTCGGAAGCCCTTCTAGGTCTAAGCGATCCTTAAAGGACTTATTT---GCCACGAAGGCGACAGACCACAGGAAC---AGATGTCAGTGTGCCAGCCAGAAAGACAAGAAGTGCTGGACTTTTTGCCAAGTGGGAAAAGAGCTC---AGGGGTCAAGACAGTATGGAGAAGGGCTGGGATGACCAGAAGAAGGGAAAAGACTGTTCTGAGCTTGGA---------------------GAAAAGTGTACTCATCACCAGCTGGTGGCGGGAAGAAAAATAAGA------------------------------AGGTTGGACGCCGTCAGGAACAGCATCAAAACAGCTTTCCGTGTTGCAAAGCTGAAAGCGGAGATCTACAGAGAGAAGAAAGTGACCCACAACCGAACGCAC------
>canFam3
ATGGATTATTTCCCCATGATTTTTTCT---CTGCTGTTTGTGGCTTTCCAAGGAGCTCCAGAAGCAGCGGTCCTGGGTGCG---GAGCTCAGCACAGGCCCGGACAGC------AGGGGGGAGAAGCCTGCTCCCAGTGCACCCTGGCGGCCC---CGCCGATCCAAGCGCTGCTCCTGCTCTTCCCTGATGGATAAAGAGTGTGTCTACTTCTGCCACCTTGACATCATCTGGGTCAACACTCCTGAGCACATTGTTCCGTATGGACTTGGAAGCCCTTCTAGGTCTAAGCGATCTTTAAAGGATTTATTT---ATCACAAAGGCAACAGACCACAGGAAG---AGATGCCAGTGTGCTAGCCAAAAAGACAAGAAGTGCTGGACTTTTTGCCAAGCGGGAAAAGAACTC---AGGGAGCAAGACAGTATGGAGAAGGGCTGGAATGGCCATAAGAAAGGAAAAGACTGTTCTGAGCTTGGA---------------------GAAAAGTCCAAGCAGCAGCAGCTGGTGGCAGGAAGAAAAATAAGA------------------------------AGGTTGGACGCCATCAGCAACAGCATCAAAACAGCTTTCCGTGTTGCAAAACTGAAAGCAGAGCTCTACAGAGAGAACAAAGTGACCCATAATCGAACACAC------
>musFur1
ATGGATTATTTCCCCATGATTTTCTCT---CTGCTGTTTGTGGCTTTCCAAGGAGCTCCAGAAGCAGCGGTCCTGGGCGCG---GAGCTCAGCACGGGCTTGGACAGC------GGAGGGGAGAAGCCCGCCCCCAGTGCACCCTGGCGGGCC---CGCCGGTCCAAGCGCTGCTCCTGCTCCTCCCTGATGGATAAAGAGTGCGTCTACTTCTGCCACCTCGACATCATCTGGGTCAACACTCCCGAGCACATTGTTCCCTATGGACTTGGAAGCCCTTCTAGGTCCAAACGATCCTTAAAGGATTTATTT---ACCACAAAGGCAACAGACCACAGGAAG---AGATGTCAGTGTGCCAGCCAAAAAGACAAGAAGTGCTGGACTTTTTGCCAAGCGGGAAAAGAACTC---AGGGACCAAGACAGTGTGGAGAAGGGCTGGAATGACCCTAAGAAAGGCAAAGACTGTTTTGGGTTTGGA---------------------GAAAAGTGCGTTCATCAGCAGCTGGTGGCAGGAAGAAAAATGAAA------------------------------AGGTTGGACGCCATCAGCAACCACATCAAAACAGCTTTTCGTGTCGCAAAGCTGAAGGCGGGGATCTACACAGAGAGGCAAGTGACCCACAACCGAGCACAC------
>lepWed1
ATGGATTATTTCCCCATGATTTTCTCT---CTGCTGTTTGTGGCTTTCCAAGGAGCTCCAGAAGCAGCGGTCTTGGGCGCG---GAGCTCAGCACAGGCTTGGACAGT------GGAGGGGAGAAGTCTGCTGCCAGTGCACCCTGGCGGGCC---CGCCGCTCCAAACGGTGCTCCTGCTCTTCCCTGATGGATAAAGAGTGCGTCTACTTCTGCCACCTCGACATCATCTGGGTCAACACCCCCGAGCACATTGTTCCGTATGGACTTGGAAGCCCTTCTAGGTCCAAGCGATCCTTAAAGGATTTATTT---GCCACAAAGGCAACAGACCACAGGAAG---AGATGCCAATGTGCTAGCCAAAAAGACAAGAAGTGCTGGACTTTTTGCCAAGCGGGAAAAGAACTC---AGGGACCAAGACAGTATGGAGAAGGGCTGGAATGACCATAAGAAAGGAAAAGACTGTTCTGAGTTTGGA---------------------GAAAAGTGTATTCATCAGCAGCTGGTGGCAGGAAGAAAAATAAGA------------------------------AGGTTGGACACCATCAGCAACCGCATCAAAACAGCTTTTCGTGTCGCAAAGCTGAAAGCGGAGCTCTACAGAGAGAAGCAAGTGACCCACAACCGAACACAC------
>ailMel1
ATGGATTATTTCCCCATGATTTTCTCT---CTGCTGTTTGTGGCTTTCCAAGGAGCTCCAGAAGCAGCCGTCTCGGGCGCA---GAGCTCAGCACCAGCTTGGACAGC------GGAGGGGAGAAGCCTGCTCCCAGTGCACCCTGGCGGGCC---CGCAGGTCCAAGCGCTGCTCCTGCTCTTCCCTGATGGATAAAGAGTGCGTCTACTTCTGCCACCTTGACATCATCTGGGTCAACACTCCCGAGCACATTGTTCCGTATGGACTTGGAAGCCCTTCTAGGTCTAAGCGATCCTTAAAGGATTTATTT---ACCACAAAGGCAACAGACCACAGGAAG---AGATGCCAGTGTGTTAATCAAAAAGACAAGAAGTGCTGGACTTTTTGCCAAGCAGGAGAAGAACTC---AGGGACCAAGACAGTATGGAGAAGGGCCGGAATGACCCTAAGAAAGGAAAAGACTGTTCCGAGCTTGGA---------------------GAAAAGTGTATTCATCAGCAGCTGGTGGCAGAAAGAAAAATGAGA------------------------------AGGTTGGACGCCATCAGCAACCGCATCAAAACAGCTTTTCGTGTGGCAAAGCTGAAAGCGGAGCTCTATAGAGAAAAGCAAGTGACCCACAACCGAACACAC------
>manPen1
ATGGATTATTTCCCCATGATTTTCTCT---CTGCTGGTTGTGGCTTTGCAAGGAGCTCCAGAAACAGGCGTGTCGGGCGCC---CAGCTGAGCGCAGCTGCGGATAGC------GGAGGCGGGAGGCCGGCTCCCAGTGCACCCTGGCGGCCC---CGCCGGACCAAGCGCTGTTCCTGCTCCTCCCTGATGGATAAAGAGTGTGTCTACTTCTGTCACCTCGACATCATCTGGGTCAACACTCCCGAGCACATTGTTCCATATGGACTTGGAAGCCCTTCTAGGTCCAAGCGATCCTTAAAGGATTTGTTT---CCTACCAAGGCAACAGACCACAGGAAT---AGATGCCAGTGTGCTAGCCAAAAAGACAAGAAGTGCTGGAACTTTTGCCAAGCAGGAAAAGAGCTC---AGGGAGCAAGACAGTGTGGAGAAAGGCTGGAGTAACCAGAAGAAAGGAAAAGACTCTTCCAAGCTTGGA---------------------GAGAAGAGTATTCAGCAGCAGCTAGGGGCAGGAAGAAAAATAAGA------------------------------AGGTTGGAGACCATCAGCAACAGCATCAAGACATCTTTTCATATTGCCAAGCTGAAAGCTGAGTTCTACAGAGAGAAGAAAGTGACCCACAACCGAACACAC------
>HLmanJav1
ATGGATTATTTCCCCATGATTTTCTCT---CTGCTGGTTGTGGCTTTGCAAGGAGCTCCAGAAACAGGCGTGTCGGGCGCC---CAGCTGAGCGCAGCTACCGATAGC------GGAGGCGGGAGGCCGGCTCCCAGTGCGCCCTGGCGGCCC---CGCCGGTCCAAGCGCTGTTCCTGCTCTTCCCTGATGGATAAAGAGTGTGTCTACTTCTGCCACCTCGACATCATCTGGGTCAACACTCCCGAGCACATTGTTCCATATGGACTTGGAAGCCCTTCTAGGTCCAAGCGATCCTTAAAGGATTTGTTT---CCTACCAAGACAACAGACCACAGGAAT---AGATGCCAGTGTGCTAGCCAAAAAGACAAGAAGTGCTGGAACTTTTGCCAAGCAGGAAAAGAGCTC---AGGGAGCAAGACAGTGTGGAGAAAGGCTGGAGTAACCAGAAGAAAGGAAAAGACTCTTCCAAGCTTGGA---------------------GAGAAGCGTATTCAGCAGCAGCTTGTGGCAGGAAGAAAAATAAGA------------------------------AGGTTGGAGGCCATCAGCAACAGCATCAAGACATCTTTTCATATTGCCAAGCTGAAAACTGAGCTCTACAGAGAGAAGAAAGTGACCCACAACCGAACACAC------
>susScr11
ATGGATTATTTCCCCATGATTATCGCT---CTGCTGTTTGTGGCTTTCCAAGGAGCTCCAGAAACAGCGGTCCTGGGCGCC---GAGCTCAGCCCGGGAGCCGAGAGC------CAAGGGGAGACGCCCTCTCCCCATGCATCCTGGAGGCCC---CGTCGGTCCAAGCGCTGCTCCTGCTCTTCCCTGATGGATAAAGAGTGTGTCTACTTCTGCCACCTGGACATCATCTGGGTCAACACTCCAGAACACATTGTCCCATACGGACTTGGAAGCCCTTCTAGGTCCAGGCGATCCTTAAAGGATTTGTTT---CCTGCAAAGGCAGCAGACCGCAGGGAT---AGATGCCAGTGTGCCAGCCAAAAAGACAAGAAGTGCTGGAGTTTCTGCCAAGCAGGAAAAGAAATC---GGGGACCAAGACACAATGGAGAAACGCTGGGATAACCAAAAGAAAGGAACAGACTGTTCCAAGCTTGGA---------------------GAGAAGTGTATTCATCGGCAGCTGGTGATGGGAAGAAAAATAAGA------------------------------AGGTTGGAGGCCATCAGCAACAGCATCAAAACATCTTTTCACATCGCCAAGCTGAAAGCCGAGCTCTACAGAGATAAGAAAGTGACCCATAACCGAACACAC------
>eriEur2
ATGGATTATTTCCCCATGATTTTCTCT---CTGCTGTTTGTGGCTTTCCACGGAGCTCCAGAAACAGTGGTCTTGGGTGCA---GAACTCAGCACAGAATCGGAGCAA------GGTGGGGAGCAGCCCTCCCCAAGTCCGCCCTGGAGGCCC---CGCAGGTCCAAGCGCTGTTCCTGCTCTTCCTTGATGGATAAAGAATGCGTTTACTTCTGCCACCTCGACATCATCTGGGTCAACACTCCTGAGCATGTTGTTCCATATGGACTTGGAAGCCCTTTGAGGTCCAGGCGATCCTTAAAGAATTCATTT---CCTACAAAGGCAGCAGATCACAGGAAT---AGATGCCGATGTGCCAGCCAAAAAGACAAGAAGTGCTGGAATTTTTGCCAAGCAGGAAAAGGGCTA---AGACTCCAAGACACTATGGAGAAAGATTGGAATAACCAAAAGAAAGGAAAAGACTGTTCCAAGCTTGGA---------------------GATAAGTGCATTTACCAGCAGCTAGTAGAAGGAAGAAAAATAAGA------------------------------AGGTTGGAGGCCATCAGTAACAGCATCAAAACATCTTTTCATATTGCTAAGCTGAAAACTGAGCTCTACAGAGAGAAAAAAGTAACCCACAACCGAACACAC------
>loxAfr3
ATGGATTATTTCCCCATAATCTTCTCT---CTGCTGTTTGTGGCTTTCCAAGGAGCTCCAGAAACAGCAGCTTTGGGCGCT---GAGCTCAGCACGGGTGCTGAGAAC------GAAGGGGGCGGCCCCTCGCCCAGTGCGCCCTGGCGGCCC---CGCCGGTCCAAGCGCTGCTCCTGCTCGTCCTTGATGGATAAGGAGTGTGTCTACTTCTGCCATCTCGACATCATCTGGATCAACACTCCCGAGCACATTGTTCCATATGGACTGGGAAGTCCTTCCAGGTCAAAGCGATCCTTAAAGGATTTATTT---CCTACCAAGGCAGCAAACCCCAGAAAT---AGATGCCAATGTACTAGCCAAAGAGACAAGAAGTGCTGGAATTTCTGCCAAGCAGAAAAAGAACTC---AGGGCCCAAGACACTATGGAGAAAGGCTGGAACAACCCCAAGAAAGGAAACGATTGTTCCAAGCTTGGA---------------------GGGAAGTGCATTCATCAGTGGCTGGTGGAAGGAAGAAAACTAAGA------------------------------AGGTCGGAGGCCATCAGCAACAGCATCAAAACGTCTTTTCGGATCGCGAAGCTAAAAGCTGAGCTCTACAGAGAGAAGAAAGTGATGCACAACCGAACGCAC------
>oryAfe1
ATGGATTATTTTCCCATGATCTTCTTCTATCTGCTATTTGTGGTTTTCCAAGGAGCTCCAGGAACAGCAGTCTTGGGTGCT---GAGCTCAGCACAGGTGTGAAAAAC------AGAGGGGACAGCCCCTCACCCAGTGCACCCTGGAGGCAC---CGCCGGTCCAAACGCTGCTCCTGCTCATCCTTGATGGATAAAGAGTGTGTCTACTTCTGCCACCTCGACATCATCTGGATCAACACTCCAGAGCACATTGTTCCATATGGACTTGGAAGCCCTTCTAGGTCGAAGCGATCCTTAAAGGATTTGTTT---CCTACAAAGGCAACAGACCCCAGGAAT---AGATGCCAATGTACTAGCCGAAGAGACAAGAAGTGCTGGAATTTTTGCCAAGCAGGAAAAGAACTC---AAGGCCCAAGACACTATGGAGAAAGGCTGGAATAACCCTAAGAAAGAAAAAGACTGTTCTAAGCTTGGA---------------------GAGAAGTGCATACATCAACAGCTGGTGGAAGGAAGAAAACTAAGA------------------------------AGGTCAGAGGCTATCAGCAACAGCATCAAAGCATCTTTCCATATTGCAAAGCTGAAAGCTGAGCTCTATAGGAAGAAGAAAGTGATGCAAAACCGAACACAC------
>conCri1
ATGGATTGCTTCCCCATGATTTTCTCT---CTGCTGTTCGTGGCTTTCCAAGGCGCTGCAGAAACAGCGGTCTTGGGCACG---GAGCTCAGCCCCAGGGAGGGTGAT------GGAGGGGAGCAGCCCCCTCCCCGTACACCCTGGAGGCCC---CGCCGGACCAAGCGCTGTTCCTGCTCTTCCTTGATGGATAAAGAGTGTGTTTACTTCTGCCACCTCGACATCATCTGGGTCAACACTCCCGAACACATTGTTCCATATGGGCTTGGAAGCCCTTCCAGGTCCAAGCGATCCTTAAAGGATTTATTT---CCAACAAAGGCAGCCGATTACAAGAAT---AGATGCCTGTGTACTAGCCCCAAAGACAAGAAGTGCTGGAATTTTTGCCAAGCAGGAAAAGGACTC---AGGGACCAGGACACGATGGAGAAAGGTTGGAATAGCCAAAGGAGAGGCGAAGACTGTTCCAAGCTTGGA---------------------GAGAATTGCATTCACCAGCAGCTAGTGGAAGGCAGAAAAATAAGG------------------------------AGGTTGGAGGCCATCAGCAACAACATCAAAACATCTTTCCGTGTTGCAAAGCTGAAAGCCAAACTGTACAGAGGGAAGAATGTGACTCACAACAGGACGCAC------
>dasNov3
ATGGATTATTTCTCCATGATTTTCTCC---CTGCTGTTGGTGGTTTTCCAAGGAGCTACAGAAACAGCCGTTTTGGGTGCC---GAGCTCAGTGCCGGGGCTGATAAC------GGCGGGGAGAACCCCTCTCCCACTGCACCCTGGAGACTC---CGTCGGTCTAAGCGCTGCTCCTGCTCTTCCCTGATGGATAAAGAGTGTGTGTACTTCTGTCACCTCGACATCATCTGGATCAACACTCCCGAACACATTGTTCCTTATGGACTTGGAAGCCCTTCTCGGTCCAAGCGATCCTTAAAGGATTTATTT---CCTATAAAGACAGCGAACCCCAGGAAC---AGATGCCACTGTGCTAGCCAAAAAGACAAGAAGTGCTGGAATTTTTGCCAAGCAGGAAAAGAACTC---TGGACCCAAGACACTGTGGAGAAAGGCTGGAATAACCATAAGAAAGGAAAAGATTCTTCCAAACTCGGGGATAACCATAAGAAAGGAAAAGAGTCTTCCAAGCATCAGGAGCTAGTGGAAGGAAGAAAAATGAGA------------------------------AGGTTGGAGGCCATCAGCAACAGCATCAAAACATCTTTTCGTATCGCCAAGCTGAAAGCGGAGCTCTACAGAGAGAAGAAAGTGACCCACAACAGAACGCAC------
>HLmyoMyo6
ATGGATTACTTCCCCGTGATTTTCTCT---CTGCTGTTTGTGGCTTTCCAAGGAACTGCAGGAACAGCCGTCTTGGGCGCT---GAGCTCAGCACGGGGGCGGACAGC------GGAAGAGAGGAGCCCTCTCCCAGTGCACCC------------CGCCGCTCCAAGCGCTGCTCCTGCTCGTCCCTGCTGGATAAAGAGTGTGTCTACTTCTGCCACCTCGACATCATCTGGATCAACACTCCCGGGAAAATTGTTCCATATGGACTTGGAAACCCTCCTAGGACCAAGCGATCCTTAAAGGATTTATTT---CCTACAAAAGCAACAGACCAGAGGGAC---AGATGCCAGTGTGCCAGCCAAAAAGACAAGAAGTGCTGGAATTTTTGCCAACCAGGAAAAGAACTC---AGTAACCAAGACACTATGGAGAAAGGCTGGGCTAATTACAAGAAAGGAAAGGACTGTTCCAAGCTTGGA---------------------AAGAAGTGTATTCATCAGCAGCTGGTGGAAGGAAGAAAAATGAGA------------------------------AGGTTGGAGGCTATCAGCAACAGCATCAAAACTTCTTTCCGTATCGCGAAGCTGAAAGCCAAGCTCTCCAGAGAGAAGAAAGTGACCCACAACCGAACACAC------
>HLmolMol2
ATGGATTATTTCCCCGTGATTTTCTCT---CTGCTGTTTGTGGCTTTCCAAGGAGTTCCAGAAACAGCGGTCCTGGGCGCC---GAGCTCAGCACGCAGGAGGACGGC------GGAGGAGAGAAGCCCGCTCCCAGTGCACCC------------CGCCGCCCCAAGCGCTGCTCCTGCTCGTCCTTGAGAGACAAAGAGTGTGTCTACTTCTGCCACCTTGACATCATCTGGATCAACACTCCCCGGAATCTTGTTCCATATGGACTTGGAAGCCCTCTTAGGCCCAAGCGGTCCCTCAAGGATTTATTT---CCTACAAAAGCAACAGACCAGAAGAAC---AGATGCCAGTGTGCCAACCAAAAAGACAAGAAGTGCTGGAATTTTTGCCAAGCAGGAAAAGAACTC---AGGGACCAAGACACTATGGAGAAAGGTTGGAATGAGCATAAGAAAGAAAAGGACTGTTCCAAGCTTGGA---------------------AAGGAGTGTGTTTATCAGCAGCTGGTGGAAGGGAGAAAAATGAGG------------------------------AGGTTGGAGGCCATCAGAAACAGCATCAAAACATCTTTCCATCTTGCAAAGCTGAAAGCCAAGCTCTCCAGAGAGAAGAAAGTGACCCACAACCGGGCACAG------
>micOch1
ATGGATTATTTTCCCGTGATCTTCTCG---CTGCTGTTTGTGGCTTTCCAAGGAGCTCCAGAAACAGCTGTCTTGGGAGCA---GAGCTCAGCACCCGAGCTGATAAT------GGAGGGGAGAACCCCCCTCCCAGCACACCCTGGAGACAC---CGAAGGTCCAAGCGTTGCTCCTGTTCCTCCTTGATGGACAAGGAGTGTGTCTACTTCTGCCACTTGGACATCATCTGGGTCAACACTCCCGAGCGTGTTGTTCCATATGGCCTGGGAAGCCCTTCCCGGTCCAAGCGTTCCTTGAAGGACTTACTT---TCCACGAAGGCCACAGACAACGGGAAC---AGATGTCAATGCGCTGACCAAAAGGACAAGAAGTGCTGGAATTTCTGTCAAGCAGGAAAAGACCTC---AGAGCCCAAAATACCATGCAGAAAGGCTTAGAAGACTTCAAGAAAAGAAGAGCCTGTTCGAAGCTAGGA---------------------AAGAAGTGTATCTATCAGCAGCTGGTGGAAGGGAGGAAAATAAGA------------------------------AGGTTGGAGGCCATCAGCAATAGCATCAGGACATCTTTTCGTGTTGCAAAGTTGAAAGCTGATCTCTATAGAGACCAGAAGTTGACACACAACAGAGCACAC------
>criGri1
ATGGATTATTTTCCCGTGATCTTCTCT---CTGCTGTTTGTGGCTTTCCAAGGAGCTCCAGAAACAGCCGTCTTGGGAGCA---GAACTCAGCACCCGGGCTGAGAAT------GGAGGGTACAGCCCTACTCCTAGCACATCCTGGAGACCC---CGTAGGTCCAAGCGTTGTTCCTGTTCCTCCTTGATGGACAAGGAGTGTGTCTACTTCTGCCACTTGGACATCATCTGGGTCAACACTCCCGAGCGTGTTGTTCCATATGGACTGGGAAGCCCTTCCAGGTCCAAGCGTTCCCTGAAGGACTTACTT---TCTCCAAAGACCACAGACCACGGGAAT---AGGTGTCAGTGTGCTCAGCAAAAAGACAGGAAGTGCTGGAATTTCTGCCAAGGAGGAAAAGAACTC---AGAGCCCAAAACACCATGCAGAAAGGCTTAGAAGACTTCAAGAAAAGAAAAGCCTGTTCCAAGCTGGGC---------------------AAGAAGTGTATCAACCAGCAACTGGTAGAAGAAAGAAAAATAAGA------------------------------AGGTTGGAGGCCATCACCAATAGCATCAAGACATCTTTTCGTGTTGCAAAGTTGAAAGCTGATCTCTATAGAGACCAGAAGTTGACACACAACCGAGCACAC------
>mm10
ATGGATTATTTTCCCGTGATCTTCTCT---CTGCTGTTCGTGACTTTCCAAGGAGCTCCAGAAACAGCTGTCTTGGGAGCC---GAACTCAGCACCGGAGCTGAGAAT------GGAGTGCAGAGCCCCCCTCCCAGCACACCCTGGAGACCC---CGCAGGTCCAAGCGCTGTTCCTGTTCTTCCTTGATGGACAAGGAGTGTGTCTACTTCTGCCACCTGGACATCATCTGGGTCAACACTCCCGAGCGCGTCGTACCGTATGGACTGGGAGGTTCTTCCAGGTCCAAGCGTTCCTTGAAAGACTTACTT---CCCAATAAGGCCACAGACCAGGCAGTT---AGATGTCAGTGCGCTCACCAAAAAGACAAGAAGTGCTGGAATTTCTGCCAAGCAGGAAAAGAACTC---AGGGCCCAAAGTACCATGCAGAAAAGCTTAAAAGACTCCAAGAAAGGAAAACCCTGTTCCAAGTTGGGA---------------------AAGAAGTGTATCTATCAGCAGCTGGTGGAAGGAAGGAAACTACGA------------------------------AGGTTGGAGGCCATCAGCAATAGCATCAAGGCATCTTTTCGTGTTGCAAAGTTGAAAGCTGAGCTCTATAGAGACCAGAAGTTGACGCACAACCGAGCACAT------
>rn6
ATGGATTATTTTCCCGTGATCTTCTCT---CTGCTGTTTGTGGCTTTCCAAGGAGCTCCAGAAACAGCTGTCTTGGGAGCA---GAGCTCAGCCCCCGAGCTGAGAAG------GAAGTGCAGAGCCCCCCTCCCAGCACATCCTGGAGACCC---CGCAGGTCCAAGCGTTGCTCCTGCTCCTCCTTGATGGACAAGGAGTGTGTCTACTTCTGCCACCTGGACATCATCTGGGTCAACACTCCCGAGCGCGTCGTCCCGTATGGACTAGGAAGCCCTTCTAGGTCTAAGCGATCCTTGAAAGACTTACTT---CCCACAAAGACCACAGACCAAGGGAAC---AGATGCCAGTGTGCTCACCAAAAAGACAAGAAGTGCTGGAATTTCTGCCAAGCAGACAAAGAACTC---CGAGCCCAAAGTACCATGCAGAAAGGCGTAAAAGACTTCAAGAAGGGAAAACCCTGTCCCAAGCTGGGA---------------------AAGAAGTGTATCTATCAGCAGCTGGTGGAGGGAAGAAAACTAAGA------------------------------AGGTTGGAGGCCATCAGCAACAGCATCAAGACCTCCTTTCGAGTTGCAAAGTTGAAAGCGGAACTCTACAGAGACCAGAAGTTGATACACAACCGAGCACAT------
>echTel2
ATGGATTATTTCCCTGTGGTCGTCTCT---CTGCTGTTGGTGCTTTTCCACGGAGCTCCTGGCACAGCTGTCCTGGGCGCA---GAGCTCAGCACGGATGCGGAGAAC------GGAGGGGGAAGCCCCTCCCCTAGTGCACCCTGGAGGCCC---CACCGCTCCAAGCGCTGCTCCTGCTCCTCCTTGATGGATAAAGAGTGTGTCTACTTCTGTCACCTTGACATCATCTGGATCAACACTCCCCAGCACATTGTTCCCTATGGACTCGGGAGCCCTTCTAGGTCAAAGCGATCCTTAAAGGATGTGTTG---GCCACAAAGGCAACAGACCCCAGGAAG---AGATGCCAATGTACCAGCCAAAGAGACAAGAAGTGCTGGAAATTCTGCCAAGCAGGAAAAGAACTC---AGGGCCCAGGACACCATGGAGGAAGTCTGGCATGGCCATAAGAAACAAAAGGACTGTGCCGAACTCGGG---------------------GAGAAGTGCATTCAGCAGCAGCTTGTGAAAAGAAGAAAACTAAGA------------------------------AGGTTGGAGGCCGTCAGCAACAGCATCAAGGCGTCTTTCCGGATCGCGAAGCTGAAAGCAGAACTCCGCAGAGAGAAGAAAGTGACCCACAACCGCACGCAC------
>sorAra2
ATGGGTTGCTTCCCGGTGATTTTCTTT---CTGCTGTTTGTGGCTTTCCAAGGAGCTCCAGAAACAGCCGTGCTGGGGGCC---GAGCTCAGCACCGGAGCCGAGGGC------GGTGGCGAGCCGCCGTCGCCCGGGGCCCCCTGGAGGCCC---CGCCGTTCCAAGCGCTGCTCCTGCTCGTCCTTGATGGATAAGGAGTGTGTTTACTTCTGCCACCTCGACATCATCTGGGTCAACACTCCCGAGCACATTGTTCCATATGGACTTGGAAGCCCTTCTCGGTCCAAGCGGTCCTTAAAGGATTTATTC---CGTACCCAGGCAGCTGATCCCAAGAAG---CGATGTCTCTGTGCTAGCCCAAAAGACAAGAAGTGCTGGAATTTTTGCCAAGCAGGAAAAGCACGC---AGGGACCAAGACACTATGGAGAAAGTTTGGAATAAACAAAAGAAAGGGAAAGACTGTTCCAGGCTTGGG---------------------GAGAAGTGTATTCGTCAGCAACAAGTGGAGGAGAGGAAAATCAGA------------------------------AGGTTGGAGGGCCTCAGCAACAGGATCAAAACATCTTTCCGTACAGCAAAGCTGAAAGCTGAG---CAGAGAGAGAAGAAAGTGACCCATAACCGAACACAC------
>tupChi1
ATGGATTATTTCCCCGTGATTTTCTCG---CTGCTGTTTGTGGCTTTCCAGGGAGTTCCAGAAGCAGCGGTTCTGGGCGCC---GAGCTCAGCACAGGGCCTGACGAC------CCAGGGGAGAACCCCCCTCCCAGCCCATCC------CAG---CGCCGGTGCAAGCGCTGCTCCTGCTCGTCGTTGATGGATAAAGAATGTGTCTACTTCTGCCACCTGGACATCATCTGGGTCAACACTCCCGAGCACGTTGCCCCATATGGACTTGGAAGCCCATATAGGTCCAAGCGATCCTTAAAGGACTTATTT---ATTACGAAGGCAGCGTATCGCAAGAGC---AGGTGCCAGTGTGCCAGCCCAAAAGACAAGACGTGCTGGAATTTTTGCCAAGCAGGAAAAGAACTC---AGGGTCCAAGAGGCGATGGAGAAAGGTTGGAATAACCATAAGAAAGGAAAAGACTGTCTTAAGCTAGGA---------------------AAGAAGTGTATTCGTCAGCAGATAATGGAAGGAAGAAAAATAAGA------------------------------AGGTTGGAGGCCATCAACAACAACATCAGAACAGCTTTCCGTGCTGCAAAGTTAAAAGCTGAGCTTTATAAAGAGCAGAAAGTGACCCACAACCGAACACAC------
>ochPri3
ATGGATTATTTCTCCGTGATTTTCTCT---CTACTGTTGCTGGCTTGCCAAGGAGCTCCCGAAGCAGTGGCCTTGGGCACCCAGGAGCTCAGCACAGGAACTGAAAAC------CCTGGGGCCAAGCCCCCTTCCAGTGCGCCCTGGAGGCCT---CACCGCTCCAAGCGCTGCTCCTGCTCCTCTCTGATGGACAAGGAGTGTGTCTACTTCTGCCACCTGGACATCATCTGGGTCAACACTCCCGGGCACATCGTCCCGTATGGACTTGGAAGCCCACCCAGGTCCAAGCGATCCTTGAAGGATTTATTC---CCTACCAGGGCAGCATACCATAAGAAT---AGATGCCAGTGTGCTAGCCAAAAAGACAAGAAGTGCTGGACTTTTTGCCAAGCAGGAAAAGAACTC---AGAGCCCAAGACACCATGGAGAAAATCAGGGATGACCATAAGAAAGGAAAAGACTGTGCCACGCTTGGA---------------------AGGAAGTGCATACTTCAGAAGCTGGTGGAAGGAAGAAAAATAAGA------------------------------AGGTTGGAGGCGATTGGCAACAGCGTCAAGACGTCCTTCCGTGCTGCCAAGCTGAAAGCTCAACTCTACAGGCAGCACAAAGTCACCCACAACCGAACCCAT------
>oryCun2
ATGGATTACTTCTCCATGATGGTCTCT---CTGCTGTTGGTGGCTTTCCATGGAGCTCCCGAGACAGCGGCCTCGGGCACG---GAGCTCAGCACAGGAGCGGAAAAC------CCAGGGGAGAAGCCCCCGGCCAGCGCACCTTGGCGGCCG---CGCCGCTCCAAGCGGTGCTCCTGCTCCTCGCTGATGGACAAGGAGTGCGTCTACTTCTGCCACCTGGACATCATCTGGGTCAACACCCCCGGGCACATCGTCCCGTATGGACTTGGAAGCCCGTCCAGGTCCAAGCGATCCTTGAAGGATTTATTT---CCTACCAGGGCAGCGTACCACAAGAAC---AGGTGCCAGTGCACGAGCCCACACGACAAGAAGTGCTGGAATTTTTGCCAAGCAGGAACGGAACTC---AGAGCCCAAGAGACTATGGAGAAAGGCAGGAACAACCTTAAGAAAGGCAAAGACTGCTCCAAGCTTGGA---------------------AAGAAGTGTATTCTTCAAAAGCTGATGCAAGGGAGAAAAATAAGA------------------------------AGGTTGGAGGCCATCAGCAACAGCATCAAGACATCTTTTCATGCTGCCCAGCTGAGAGCCCAGCTCCACCGAGAGCAGAAAGTGACCCACAACCGGACACAT------
>speTri2
ATGGATTATTTCCCCATGATTTTCTCT---CTGCTGCTGGTGATTTTCCAAGGAGCTTCAGAAACAGCTGTCTTGGGAGCT---GAGCTCATGGCCGGGGCTGAAAGT------GGAGGGGACAAGTCCCCTCCCAACACAACCTTGAGGCCC---CACCGGTTCAAGCGCTGCTCCTGCTCTTCCCTGATGGATAAGGAGTGTGTCTACTTCTGCCACCTGGACATCATCTGGGTCAACACTCCCGAGCGCATTGTTCCCTATGGGCTCGGAAGCCCTTCCAGGTCCAGACGATCCTTGAAGGACTTGTTT---CCCATAAAGGCAGCAGAGCACGGGAGC---AGATGCAAGTGTGCCAGCCAAAAAGACAAGAAGTGCCAGACCTTCTGCCAAGCAGGGAAGGATCTC---AGGGCCCAAGACACGATGGAGAAGGCCTGGAATAACCGTAAGAGAGGAAAAGACTGTTCCAAATTTGAC---------------------AAGAAGTGCATCTATCAGCAGCTGGTGGCGGGAATAAAAATCAGA------------------------------AGGTTGGATGCCATCAGAAACAGTATCAAAACATCTTTTCGTGTTGCAAAGCAAAAAGCCCAATCTTCCAGAGAGAAGAATGTGACCCACAACAGAACACAT------
>cavPor3
ATGGATTATTTCCCTGTGATTTTCCCC---CTGCTGTTGGTGACTCTCCACGGAGCTGCAGAAACAGTGGTCTCTGGAGCG---GAGCTCAGCCTGACAGCAAACAGT------GGAGGGGAGAAGACCCCTCCTCACGCCCCCGGGCTGCTG---CGCAGGTCCAAGCGCTGCTCCTGCTCCTCCCTGATGGACAAGGAGTGCGTCTACTTCTGCCACTTGGACATCATCTGGGTCAACACTCCCGGGCATATTGCTCCTTATGGACTTGGAGGCCCTTTCAGGTCCAAGCGATCCTTGAAGGAATTATTT---CCTACAAAGGCCACAGAGCATAGGAAC---AGATGCCAATGTGCTAACCAAAAAGACAAGAAGTGCTGGAATTTTTGCCAAACAGGAAAAGAACTC---AGCTCCCAGGACACCATGCAGAAAGGCTGGGATAACCACAAGAAAGGAAAAGACTGTTCCAAGCTAGGA---------------------AAGAAGTGCATCTCCCAGCAGCTGGGGAACGGAAAGAAAATAAGA------------------------------AGGGTGGAGGCCATCAGCAACAGGATCAAACCGTCTTCACCCTTTGCAAAGTTGAAAGCCATGCTCTGCAAAGATCGGAAAGTGACCCACAACCGAACACAT------
>hetGla2
ATGGATTATTTTCCTGTGATTTTCCCC---CTGCTGTTGGTGACTCTCCACGGAGTTCCAGAAACAGCGGTCTCTGGCGAG---GAGCTCAGCCCAAAGGCTCACAGC------GGAGGGGAGAAGCCCCCTCCCGACGCCCCCGGGCTGCTG---CGCAGGTCCAAGCGCTGCTCCTGCTCCTCCCTGATGGACAAGGAGTGTGTCTACTTCTGCCACTTGGACATCATCTGGGTCAACACTCCCGAGCATGTTGTTCCTTATGGACTTGGAAGCCCTTCTAGGTCCAAGCGATCCTTGAAGGAATTATTT---CCTACAAAGGCAATAAAGCAGAGGAAC---AGATGCCAATGTGCTAACCAAAAAGACAAGAAGTGCTGGAATTTTTGCCAACCAGGAAAAGAACTC---AGGTCCCAGGAAACAGTGGAGAAAGGCTGGGAGAACCACAAGAAAGGAAAAGACTTTTCCCAGCTGGGA---------------------AAGAAGTGCATCTCCCAGAAGCTGGTGAAGGGAAGGAAAACAAGA------------------------------AGGTTGGAGGCCGTCAGCAACAGCATCAAACCATCTTCGCCCCTTGCGAAGTTGAAAGCCATGCTGTACAGAGAGCAGAAAGTGACCCACAACCGAACACAT------
