# Supplementary material for: Six reference-quality genomes reveal evolution of bat adaptations
Source: Nature. 2020 Jul 22;583(7817):578–84. doi: 10.1038/s41586-020-2486-3 (PMC8075899; doi:10.1038/s41586-020-2486-3)
Supplement: Supplementary file 6 — Alignments of 12,931 protein-coding genes across 48 mammals. [file 41586_2020_2486_MOESM6_ESM.gz › suppDataFile/ENST00000461783.aln.fasta]

>susScr11
ATGGGGAACTCTGAGAGTCAGTACACCCTTCAAGGATCTAAAAATCATAGCAATACTATTACTGGTGCTAAGCAAAAGCCCTGCTCCCTGAAAATCCGTGGCCTTCATGCAAAGGATGACAAGTCACTGCATGGATGGGGTCATGGAAGCAGCGGAGCTGGGTACAAATCCAGGTCCCTGGCCCGAAGCTGCCTTTCTCACTTTAAGACCAATCAGCCTTATGCA------TCCCGACCGGGGGGCCCTACGTGC---AAAGTCTCCAAAGGCAGTGCCTACTCCAAGCACAGGACAAGTGCCTCAGGATCTGATTTCCAGGGCAACGATGCTGCTTTCTCCCCCGACAACGGTTTCCACTATGTCGGGCACCCACCA---------------GCAGAGAACCACGCGGCC---------------TCCAGGGACTGC---AACGGGCATCTTCTCAACTGCTACGGCAGGCAGGAG---------AGCGTGGCG---TCCACCCCGCCC---------------GGCGAGGACCGCAAGAGCCCCAGGGTGCTTATCAAGACGCTGGGCAAGCTGGATGGGTGCCTGCGGGTCGAGTTCCACAGCGGTGGC------CCGCAG---GCTGCGGCGGCC---------------CCGGGGGCC------------TCGGGCGGCCCCGTGCAGCTGTTGCGCTACTCG---------------------------------------------------------GCCGGCTCGCCG------CCCAGCCCGCGCGCCTCCCCG------------------------GCCGCCGCGCGCCCGCGCTCCAGCAAGGGCAGCTCG---CTGAGCTCCGAATCCTCCTGGTACGACTCGCCCTGGGGCCCGGCC------GGCGAGGTCAGC---------GAGGCCGAGGGCTCCTTCGCGGCGCCCGGGACGCCCGATGGCGAGCCGGAGCCCGAGCCCGAGCCCGAGCGTGGCCTC---CACGCCGGCTTCCCGCCCAGGGATGCTCCAAAG---CCTTTCAGCCAAAGCGCCTCCCTCTCGTCCCTGCGCGAACCCTACCGGGACCCCATCCTGGGGAGCCTGGCCCCCGCG---GCCCTG---CGC---CTC---TCCGATGAC---TACATGGGCCCGCGCGCCAGCCTCAGCGCCCGCGTCTCCTTCGCCTCCGACATGGACGTGCCGGCCCGCGTGGAGCGCGGGGAGCCCGGGCAGTTCGCGTCCTTCACGCTGCCCTGCCGCAAGTCCCGGGCCCTGAGCGAG---GAG---CCCTCCAAGAAGGACACCCTGAAAGCCAGGATGCGCCGCATCAGCGACTGGACGGGAAGCCTCTCCAGAAAGAAAAGGAGACTCCAGGAGCCGAGGTCCAAGGAGGGCAGTGACTACTTTGACAGCCGCTCAGATGGGCTGAACGTG---GACATGCAGGGACCTTCCCAGGCATTGGCGTCCCTGTGGTCAGGGGGCTCGGCGCACATCCTGTCGCACAGAAGCGAATCCGCCCTTGCGATGGGCAGCGATCCCCTCCAACAGAACATTTACGAGAACTTCATGCGAGAGCTGGAGATGAGCAGGACCAGCACGGAGAACGTGGAGACCTCCACAGAGACCGCCGAGTCCAGCAGCGAGTCGCTCAGCTCTTTGGAGCAGCTGGACCTGCTCTTTGAGAAGGAGCAGGGAGTGGTCCGCAAAGCCGGGTGGCTCTTCTTCAAACCCTTGGTCACGCTGCAGAAGGAGAGGAAGCTGGAGCTGGTGGCGCGGAGGAAGTGGAAACAGTACTGGGTGACGCTGAAAGGATGCACACTACTGTTTTACGAGACCTACGGGAAGAATTCCACGGATCAGAGTGGTGCCCCTCGGTGTGCCCTGTTTGCTGAAGACAGCATAGTGCAGTCCGTCCCCGAGCATCCTAAGAAGGAAAACGTCTTCTGCCTCAGCAACTCCTTTGGAGACGTCTACCTTTTCCAGGCCACCAGCCAGACGGATCTGGAGAACTGGGTCACGGCCATCCACTCTGCCTGCGCCTCGCTCTGCGCCAAGAAGCACGGCAAGGAGGACACGGTGCGGCTGCTCAAGAGCCAGACCAGAAGCCTCGTGCAGAAGATCGACATGGACAGCAAGATGAAGAAGATGGCCGAGTTGCAGCTGGCGGTGGTGAGCGACCCAAAGAACAGGAAGGCCATAGAAAACCAG------------------------ATCCAGCAGTGGGAACAGAACCTGGAGAAATTTCACATGGATCTGTTCAGGATGCGCTGCTACCTGGCCAGCCTGCAGGGCGGAGAGCTGCCGAACCCCAAGAGCCTCCTTGCAGCCGCCAGCCGCCCCTCCAAGCTGGCCCTGGGCCGGCTGGGTGTCTTGTCAGTTTCCTCCTTCCACGCTCTGGTATGTTCCAGAGATGACTCTGCTTTCCGGAAAAGAACCCTCTCACTGACCCAGCGAGGAAGACACAAGAAGGGCTTGTTTTCTTCATTAAAAGGGCTGGATACACTTGCAAGAAAAGGGAAGGAGAAAAGACCGTCCATAACACAG---GTGGATGACCTGCTGCACATATACGGGTCCGCCGTAGATGGGGGTCCCCGAGACGGCACGTGGGAGAGCCAGACCGACATCCACTTTCACGACCATCAAGCCGTGACCCTGACAATCAAGCCGGAGCACAGAGTGGAAGACGTTCTGACCTTGGCCTGCAAGATGAGGCAGTTGGAACCCAGCCACTATGGCCTTCAGCTTCGAAAATTAGTGGACGAAAACATTGAATACTGTATTCCTGCACCGTCTGAGTATATGCAAGAGCAGGTTTATGATGAAATAGAAGTCTTTCCGCTAAATGTTTACGACGTGCAGCTCACGAAGACGGGCGGCGTGTCTGACTTCGGGTTTGCAGTGACCGCACAGGTGGATGAGCATCAGCATCTCAGCCGCATATTCATAAGCGATGTTCTCCCTGACGGCCTGGCGTACGGGGAAGGGCTGAGAAAGGGCAATGAAATCATGACCTTAAATGGGGAAGCCGTGTCTGATCTTGACCTCAAGCAGATGGAGGCTCTGTTTTCTGAAAAGAGCGTTGGGCTCACTCTGATTGCCCGGCCACCGGACACAAAAGGGACTCTGTGCTCTTCCTGGTCAGACAGTGACTTGTTCTCAAGGGACCAGAAGGGTCTGCTGCCCCCTCCTAACCAGTCCCAGCTTCTGGAAGAATTCCTGGATAATTTTAAAAAGAATACAGCAAATGATTTCAGCAATGTTCCTGACATTCCAACTGGCCTGAAAAGGAGTCAGACTGATGGCACGCTGGATCAGGTTTCCCACAGGGAAAAAAAGGAGCAGACGTTCAGGAGTGCTGAGCAGATCGCCGCGCTGTGCAGGAGTTTCCACGACACCCAGCCCAACGGCATGGAAGGACCAAGCGAGGGTCAGGACCCACCCCCGAGGCCGCTGGCTCGCCACCTCTCGGATGCAGATCGCCTCCGAAAAGTCATCCAGGAGCTCATGGACACGGAGAAGTCCTATGTGAAGGATCTGAGCTGCCTCTTTGATTTATACTTGGAGCCACTTCAAAGTGAGACCTTCCTTACCCAAGACGAGATGGAGTCGCTTTTTGGAAGTTTGCCAGAGATGCTTGAATTTCAAAAGGTGTTTCTGGAGACTCTGGAGGACGGAATTTCCGCGTCATCTGACTTCAACATACTTGAAACCCCCTCGCAGTTTCGGAAACTACTGTTCTCCCTTGGAGGCTCTTTCCTTTATTATGCGGACCACTTTAAGCTGTACAGCGGCTTCTGCGCTAATCATATTAAAGTGCAGAAGGTTCTAGAGCGGGCGAAAACAGATAAAGCCTTCAAAGCCTTTCTGGACGCCCGGAATCCCACCAAGCAGCACTCGTCCACGCTGGAGTCCTACCTCATCAAGCCAGTTCAGAGGGTGCTCAAGTACCCCCTACTGCTCCGGGAACTGGTGTCCCTGACGGACCACGAGAGCGAGGAGCACTATCACCTGACAGAAGCACTAAAGGCAATGGAAAAAGTTGCAAGCCACATCAATGAGATGCAGAAGATATACGAGGATTACGGGACGGTGTTTGACCAGCTAGTAGCAGAGCAGAGCGGAACGGAGAAGGAGGTCACAGAACTTTCAATGGGGGAACTTCTGATGCACTCGACCGTCTCCTGGTTGAATCCATTTCTGTCTCTAGGAAAAGCCAGAAAGGACCTTGAGCTCACAGTATTTGTTTTTAAGAGAGCTGTCATCTTGGTTTATAAAGAAAACTGCAAGCTGAAAAAGAAATTGCCCTCCAATTCCCGGCCTGCACACAGCTCCGCTGACCTGGACCCGTTTAAATTTCGTTGGTTGATCCCCATATCTGCGCTTCAAGTCAGACTGGGGAACACAGCAGGGACGGAAAATAATTCCTTGTGGGAGCTGATCCACACGAAGTCGGAAGTAGAAGGACGGCCAGAAACCATCTTTCAGTTGTGCTGCAGTGACAACGAAAGCAAAACCAACATTGTCAAAGTGATTCGATCTATTCTGCGGGAAAACTTCAGGCGTCACATAAAGTGTGAATTGCCTCTGGAGAAAGCATGTAAGGACCGCCTCGTACCCCTGAAGAACCGCGTTCCTGTCTCAGCCAAATTAGCTTCATCCAGGTCCTTAAGAGTGCTCAAGAATTCTTCCAGCAGC------GAGTGGCCCGGAGAGCCGGGCAAGAGCAGCTCG---CTGGACTCGGATGAGGGCAGCCTGAGCAGCGGCACC---CAGAGCAGTGGTTGCCCCCCGACCGGGAGCCCACACGATGCC---------------------------------CAGAGACAGCCCCACGCCGGCCTGGCGGACCTCTCTGACAGCCTCATCAAGGAGAGCGACATCCTGAGCGACGACGAGGAC---------GAC---TACCATCAGGCTCGGAGGCAGGGCAGCCCCACCAAAGACATCGAGCTTCAGTTCCAGAGACTGAGGATCTCCGAGGACCCCGACGCCCATCCG---GCCGAG---CAGCAGCCCAGCAAG---------GACAGC------------------CCGCAGCCCAAGCTGGTCCGGGGGCACTTCTGCGCCATCAAACGGAAAGCCAACAGCACCAAGAGGGACAGGGGAACTCTGCTGAAGGCGCAGACTCGTCACCAGTCCCTGGACAGTCAACCTGAAAGTGCCAACCTTGACTTCAGCTCTGTCCTCGAGCGAGAATTCAGCGTCCAGAGCTTAACATCGGTGGTCAACGAGGAGTGTTTTTACGAGACAGAGAGCCACGGCAAGTCC---
>HLphyDis3
ATGGGGAACTCCGAGAGTCAGTACACATTCCAAGGATCTAAAAGTCATAGCAATACTGTTACTGGTGCTAAGCCCAAGCCTTGCTCGCTGAAAATCCGCAGCATCCATGCAAAAGATGACAAGTCGCTGCATGGGTGGGGCCACGGAGGCAGCGGCGCGGGATACAAGTCCAGGTCCCTGGCCCGCAGCTGCCTTTCTCACTTTAAGAGTAACCAGCCTTACGCCGCCTCTGGGAGGCTCGGCGGGCCCACCTGC---AAAGTCTCCAAAGGCAATGCCTACCCCAAGCACAGGACGAACGGCTCAGGAAGTGACTTGCCGGGCGCCCACCCCGCATGCTCACCTGAGAACGGGTTCCACTACGGTGGTCACGAGCGG---------------GCGGAAAACCACGTGGCC---------------TCGAAGGACTGC---AATGGACACCTCCTCAACTGCTACGGGAGGCACGAG---------AGCATCGCC---TCCACCCCGCCG---------------GGCGAGGCCCGCAAGAGCCCCAGGGTGCTCATCAGGACGCTGGGCAAGCTGGACGGCTGTCTCCGCGTGGAGTTCCACAACGGCGGGGCCGGCAGCCAC---GGCAAGGGGGCC---------------CCCGAGGCG------------GCGGGCGGCCCGGTCCGGCTGCTGCGGTACTCGCCCAGCCCGGGCCCG---------------------------------CGCAGCGCCCCCTCGCCGCCG------CCCAGCCCGCGCCTCTCGCCC------------------------GCCGACTCGCGCCCGCGCTCCAGCAAGGGCAGCAGCTCCCTGAGCTCCGAGTCCTCCTGGTACGACTCCCCCTGGGGCCACGCC------TGCGAGGGCAGC---------GAGGCCGAGGGCCCCTTCCCCGCGCCCGGCGCGCTGGAC------CCC------------------------AGCCCG---CCCGCCGGCTTCGCGCCCAGGGACACCCCGAAG---CCCTTCAACCAAAGCTCTTCCCTGTCCTCGCTCCGGGAGCTCTACCCGGAGGCCCCGCTGGGGAGCCTGGCCCCCTCC---GCGATC---CGG---CTC---TCCGACGAG---TCCATCGGCGTCCCCGCCAGCCTCAGCCACCGCGTGTCCTTCGCCTCCGACATGGACGTGCCGTCCAGCGTGGGGCCCAGGGACCCGGGCCAGTACGCGTCCTTCACGCTGCCCTGCAGGAAGTCCAAGGCCCTGACGGAG---GAC---CCCGCGAAGAAGGACACCCTGAAGGCCAGGATGCGCCGCATCAGCGACTGGACCGGGAGCCTCTCCAGAAAGAAACGGAAACTCCAGGAGCCGAGGTCCAAGGAGGGCAGCGAGTACTTTGACAGCCGCTCAGACGGCCTGAACACA---GACATCCAGGGACCCTTCCAGGCGCCTGCCTCCCTGTGGTCTGGGGGCTCGGCGCAGCTCCTGTCCCAGCGAAGCGAGTCCGCTCACGCCATCGGCAGCGACCCGCTCCGACAGAACATTTACGAGAACTTCATGCGCGAGCTGGAGATCAGCAGGACCAACACGGAGAACCTAGACACGTCCACAGAAACCGCGGAGTCCAGCAGCGAGTCCCTGAGCTCCTTGGAGCAACTGGACCTGCTCTTCGAGAAGGAACAAGGGGTGGTCCGGAAAGCCGGCTGGCTCTTCTTCAAGCCCCTGGTCACTCTGCAGAAGGAGAGGAAGCTGGAGCTGGTGGCTCGGCGGAAGTGGAAGCAGTACTGGGTGACACTGAAAGGATGCACCCTGCTGTTCTACGAGACCTACGGGAAGAACTCCCTGGACCAGACCGGCGCGCCTCGCTGCGCCCTGTTCGCGGAGGACAGCATCGTGCAGTCCGTGCCGGAGCACCCCAAGAAGGAGAACGTGTTCTGCCTCAGCAACTCCTTCGGAGACGTCTACCTTTTCCAGGCCACCAGCCAGACCGACCTGGAGAACTGGGTCACCGCCATCCATTCGGCGTGCGCGTCCCTCTTTGCAAAGAAGCGTGGCAAAGAGGACACCGTCCGGCTCCTGAAGAACCAGACCAAAAACCTCGTTCAGAAGATAGACATGGACAGCAAGATGAAGAAGATGGCCGAGCTGCAGCTGTCCGTGGTCAGCGACCCGAAGAACAGGAAGGCCATAGAGAACCAGTTGCCCCTGTTCTTGCACGGACAGATTCAGCAGTGGGAGCAGAACCTGGAGCGGTTCCACATGGATCTCTTCAGGATGCGCTGCTATCTGGCCAGCCTGCAAGGCGGGGAGCTGCCGAACCCCAAGAGCCTCCTGGCCGCCGCCAGCCGCCCCTCCAAGCTGGCCCTGGGCAGGCTGGGCATCTTGTCAGTTTCTTCTTTCCACGCCCTGGTGTGCTCTAGAGATGACTCTGCCTTCCGGAAGAGGACACTCTCAGTGACCCAGCGAGCGAGAAACAAGAAGGGCCTGTTCTCCTCATTGAAAGGGCTGGACACACTGGCAAGAAAAGGGAAGGAGAAGAGACCTTCTGTAACTCAG---GTCGATGAGCTGCTGCACATGTACGGCTCGGCAGCGGACGGTGTCTCCCGAGACAACGCGTGGGAAACCCAGGCGCACGTCCACTTCCAGGACAGCCAGGGAGTCACTGTGACCATCCGGCCGGAGCACAGGGTGGAAGATGTGTTGGCCTTGGCGTGCAAGATGAGGCAGTTGGAACCCAGCCACCATGGCCTGCAGCTCCGAAAACTGGTGGATGAAAACGTTGAGTACTGTGTCCCCGCACCACACGAATCCATGCAAGATCAGGTTTATGACGAGATAGAAGTCTTCCCCCTCAGTGTCTACGACGTGCGGCTCACGAAGACGGGGAGTGTGTCTGACTTCGGGTTCGCAGTGACCGCGCAGGTGGACGAGCACCAGCGTCTCAGCCGCATCTTCATCAGCGACGTCCTCCCTGACGGCCTGGCCTACGGGGAAGGGCTGAGAAAGGGCAATGAAATCATGACCTTAAATGGGGAAGCTGTGTCTGATCTTGACCTGAAGCAGATGGAGGCCCTGTTTTCCGAGAAGAGCGTGGGGCTCACTCTGATGGCCCGGCCGCCGGACACCAAGGGCACCCTGTGCACTTCTTGGTCGGACAGCGACCTGTTCCAAAGGGGCCAGAAGGGCCTGCTGCCTCCCCCTAACCAGTCCCAGCTTCTGGAGGAGTTCCTGGATAACTTGAAAAAGAATACGGCAAATGATTTCAGCAACGTCCCTGACGTCACCACTGGCCTGAAGAGGAGTCAGACTGATGGCACGCTGGACCAGGTGCCCCACAGGGAGAAGATGGAGCAGACGTTCAGGAGCGCTGAACAGATCGCCGAGCTGTGTAGGAGTTTTAACGACGCGCAGACCGACAGCATGGAAGGGCCGAGGGAGAGCCAGGACCCGCCTCCACGGCCCCTGGCCCGCCACCTGTCCGATGCCGATCGCCTCCGCAAAGTCATCCAGGAGCTGGTGGACACGGAGAAGTCCTATGTGAAGGATCTGAGCTGCCTCTTCGAATTATACCTGGACCCCCTTCAAAATGAGACGTTTCTGACCCAGGATGAGATGGAGTCCCTCTTCGGGAGTTTGCCAGAGATGCTTGAATTTCAAAAGGTGTTTCTGGAGACTCTGGAAGATGGGATATCGGCGTCGTCCGACTTCAACATACTTGAAACCCCCTCGCAGTTCCGAAAATTGCTGTTTTCCCTGGGAGGCTCCTTCCTCTACTACGCCGACCACTTCAAGCTATACAGCGGGTTCTGCGCCAACCACATTAAGGTGCAGAAGGTTCTAGAGCGAGCCAAAACGGACAAGGCCTTCCGCGCCTTCCTGGACGAGCGGAACCCCACCAAGCAGCACTCCTCCACGCTGGAGTCCTACCTCATCAAGCCGGTGCAGCGAGTGCTCAAGTACCCTCTGCTGCTCCGGGAGCTGGTGTCGCTGACCGACCACGACAGCGAGGAGCACTACCACCTGACAGAAGCACTGAAGGCCATGGAAAAAGTGGCCAGCCACATCAACGAGATGCAGAAGCTGCACGAGGACTACGGGGCCGTGTTCGACCAGCTGGTGGCAGAGCAGAGTGGGCCTGAGAAGGAGGTCACAGAACTTTCAATGGGGGAGCTCCTGATGCACTCTGCGGTTTCCTGGCTGAACCCGTTTCTGTCTCTGGGAAAAGCCAGGAAGGACCTGGAGCTCACGGTGTTTGTTTTTAAGAGAGCCGTCATACTGGTTTATAAAGAAAACTGCAAGCTGAAAAAGAAATTGCCTTCAAATTCCCGGCCGGCGCACAGCTCCGGTGACTTGGACCCATTTAAGTTCCGCTGGTTGATCCCCATATCCGCGCTCCAGGTCAGGCTGGGCAACACGGCAGGGACAGAAAATAACTCCATATGGGAGCTGATCCACACCAAGTCGGAGACGGAAGGGCGGCCAGAAACCGTCTTCCAGCTGTGCTGCAGTGACAGCGAGAGCAAAACCAACATCGTCAAGGTGATCCGATCTATTCTGCGGGAGAACTTCAGGCGTCACATCAAGAGCGAATTTCCCCTGGAGAAAACGTGCAAGGACCGCCTGGTGCCCCTGAAGAACCGGGTCCCCGTCTCGGCCAAATTAGCGTCCTCCAGGTCCCTGAAAGTCCTCAAGAACCAGTCCTCCAGCGGCGGCGAGTGGCCCGGCGAGCCCGGCAAGGGCAGCTCG---CTGGACTCCGACGACGGCAGCCTGAGCAGCGGCACC---CAGGGCAGCGGCTGCCCCCCGGCCGGGGGCGGGCAGGACCCC---------------------------------CTGCAACACCCCGACGCGGGCCTCCCAGACTTCCCAGACGGTCTCATCAAAGAGAGTGACATTCTGAGCGACGAGGACGAG---------GAC---TACCACCAGGCCCTGAGGCAGGGCAGCCCCACCAAAGACATCGAGATCCAGTTCCGGAGACTGAGCATCTCCGAGGACCCGGACCCTGGCCCG---GCCGAG---CGGCGGCCCGGCACAGACGGCCCGGACGGCCCGCCCAGGGCGCTGCCGCAGCAGCGCAGGCTGGTCCGGGGGCACTTCTGCGCCATTAAACGCAAGGCCAACAGCACCAAAAGGGACAGGGGGACCCTGCTGAGGGCACAGACGCGGCACCAGTCCCTGGACAGTCAGTCTGAGAACGCCAGCCTGGACCTCGGTTCCGTCCTGGAGCGAGACTTCAGCGTGCAGAGCCTGACGTCGGTGGTCAGTGAGGAGTGCTTTTACGACGCCGGGAGCCACGGAAACTCC---
>balAcu1
ATGGGGAACTCCGAGAGTCAGTACACCCTTCAAGGATCTAAAAATCATAGCAATACTATTACTGGTGCTAAGCAAAAGCCTTGCTCCCTGAAAATCCGTGGCCTTCATGCAAAGGATGACAAGTCATTGCACGGATGGGGTCACGGAAGCAGCGGAGCCGGGTACAAGTCCAGGTCGCTGGCCCGAAGCTGCCTTTCTCACTTCAAGAGCAATCAGCCTTATGCA------TCCCGACCGGGTGGCCCCTCGTGC---AAAGTCTCCAAAGGCAGTGCCTACTCCAAGCACAGGACAAATGCCTCGGGATCGGATTTCCAGGGCAACGATGCTGCTTTCTCCCCCGAGAACGGCTTCCACTACGTCGGGCACCCACCG---------------GCGGATAACCACGCGGCC---------------TCGAGGGACTGC---AATGGGCACCTTCTCAACTGCTACGGCAGGGACGAG---------AGCGTCGCG---TCCACCCCTCCC---------------GGCGAGGACCGCAAGAGCCCCAGGGTGCTTATCAAGACGCTGGGCAAGCTGGACGGCTGCCTCCGGGTGGAATTCCACAGCGGCGGC------------------------------------------CCGCACAGC------------GCGGCGGGCCCG------------------------------------------------------------------------------------------------------------------------------------------------------------------------------------------------------------------------------GCC------GGCGAGGTCAGC---------GAGGCCGAGCGCTCCTTCGCGGCGCCCGGCACACCGGAG------CCCGAGCCCGAGCCC------------GGCCTC---CACGCCGGCTTCCCGCCCAGGGACGCCCCAAAG---CCTTTCAGCCAAAGCGCCTCCCTCTCGTCCCTCCGGGAACCCTACCCGGACGCCACCCTGGGGAGCCTGGGCCCCGCG---GCCCTG---CGG---CTC---TCCGACGAC---TACATGGGCCCGCGCGCCAGCCTCAGCGCCCGCGTCTCCTTCGCCTCCGACATGGACGTGCCGGCCCGCGTGGAGCGCGGGGAGCCCGGGCAGTTCGCATCCTTCACCCTTCCCTGCCGCAAGTCCAGGGCCCTGGGCGAG---GAG---CCCTGCAAGAAGGACACCCTGAAAGCCAGGATGCGCCGCATCAGCGACTGGACGGGAAGCCTCTCCAGAAAGAAAAGAAGACTCCAGGAGCCGAGATCCAAGGAAGGCAGTGACTACTTTGACAGTCGCTCGGATGGGCTGAATGTG---GACATGCAGGGGCCCTCCCAGGCATCTGCATCCCTGTGGTCAGGGGGCTCGGCTCAGATCCTGTCCCACAGAAGCGAATCCGCTCACGCGATCGGCAGCGATCCACTCCAACAGAACATTTACGAGAATTTCATGCGAGAGCTGGAAATGAGCAGGACCAACACGGAGAACCTCGAAACGTCCTCAGAGACCGCCGAATCCAGCAGCGATTCGCTCAGCTCTTTGGAGCAACTGGACCTGCTCTTTGAGAAGGAACAGGGGGTGGTGCGGAAAGCCGGCTGGCTCTTCTTCAAACCCCTCGTCACTCTGCAGAAGGAAAGGAAGCTGGAGCTGGTGGCTCGGAGGAAATGGAAACAGTACTGGGTGACACTTAAAGGGTGCGCCCTGCTGTTTTACGAGACTTACGGGAAGAATGCCACGGATCCGAGGAGTGCCCCTCGGTGTGCCCTGTTTGCAGAAGACAGCATAGTGCAGGCCGTCCCAGAACACCCCAAGAAGGAAAATGTCTTCTGCCTCAGCAACTCCTTTGGAGATGTCTACCTTTTCCAGGCCACCAGCCAGACGGATCTGGAGAACTGGGTCACTGCCATCCACTCGGCCTGCGCGTCCCTTTTCTCCAAGAAGCACGGCAAGGAGGACACAGTTCGGCTGCTGAAGAACCAGACCAGGAACCTTGTTCAGAAGATAGATATGGATAGCAAGATGAAGAAGATGGCAGAGTTACAGCTGTCCGTGGTGAGCGACCCGAAGAACAGGAAAGCCATAGAAAACCAG------------------------ATCCAGCAGTGGGAGCAGAACCTGGAGAAATTTCACATGGATCTGTTCAGGATGCGCTGCTATCTGGCCAGCCTGCAAGGCGGGGAGTTGCCGAACCCCAAGAGCCTCCTTGCTGCTGCCAGCCGCCCCTCCAAGCTGGCCCTGGGCCGGTTGGGCGTCTTGTCAGTTTCCTCCTTCCACGCTCTGGTATGTTCTAGAGGTGACTCTGCTCTCCGGAAGAGAGCACTCTCACTGACCCAGGGAGGAAGACACAAGAAGGGCTTATTTTCTTCATTAAAAGGGCTGGACACGCTCGCAAGAAAAGGGAAGGAGAAAAGACCATCTATAACTCAG---GTGGAGGACCTGCTGCACATATACGGGTCAGCAGTAGATCGTGTTCCCCGAGACGGCTCATGGGAGAGCCAGACTGACGTTCACTTTCAGGATCATCAAGCTGTGACCGTGATGATCAAGCCGGAACACAGAGTAGAAGATATTCTGACTTTGGCGTGCAAGATGAGGCAGTTGGAACCCAGCCACTATGGCCTACAACTTCGAAAATTAGTGGACGAGAACGTTGAGTACAGTATTCCTGCACCATATGAATATATGCAAGAGCAGGTTTATGATGAAATAGAAGTGTTTCCACTAAGTGTTTATGACGTGCAGCTCACAAAGACCGGGGGTGTGTCTGACTTTGGGTTTGCAGTGACCGCGCAGGTGGACGAACGTCAGCATCTCTGCCGCATTTTTATAAGTGATGTCCTCCCGGATGGCCTGGCGTATGGGGAAGGGCTGAGAAAGGGCAATGAAATCATGACCTTAAATGGGGAAGCCGTGTCTGATCTTGACCTCAAGCAGATGGAGGCCCTGTTTTCTGAGAAGAGTGTCGAGCTCACTCTGATTGCCAGGCCGCCAGACACAAAAGCAACTCTGTGTTCTTCCTGGTCAGACAGTGACCTGTTCTCAAGGGACCAGAAGGGTCTGCTGCCCCCTCCTAACCAGTCCCAACTCCTGGAGGAATTCCTGGATAACTTTAAAAAGGATACGGCAAATGATTTCAGCAACGTCCCTGACATCACAACTGGCCTGAAAAGGAGTCAGACTGATGGCACGCTGGATCAGGTTTCCCACAGGGAGAAGAAGGAGCAGACGTTCAGGAGTGCTGAGCAGATCGCCGCGCTCTGTAGGAGTTATAACGACACCCAGACCAACGGCATGGAAGGACCAAGGGAGAGTCAGGACCTGCCTCCGAGGCCGCTGGCTCGCCACCTCTCGGATGCAGATCGCCTCCGAAAAGTCATCCAGGAGCTCATGGACACAGAGAAGTCCTATGTGAAGGATCTGAGCTGCCTCTTTGACTTATACTTGGAGCCACTTCAAAGTGAGACCTTTCTTACCCAAGATGAGATGGAGTCCCTTTTTGGAAGTTTGCCAGAGATGCTTGAATTTCAAAAGGTATTTCTGGAGACTCTGGAGGATGGGATTTCAGCATCATCTGACTTTAACATACTTGAAACCCCCTCGCAGTTTAGAAAACTACTGTTTTCCCTTGGAGGCTCTTTCCTTTATTACGCGGACCACTTTAAACTGTATAGCGGATTCTGTGCTAATCATATTAAAGTACAGAAGGTTCTAGAGAGGGCTAAAACTGATAAAGCCTTCAAGGCTTTCCTGGACGCCCGGAACCCCACCAAGCAGCACTCCTCCACGCTGGAGTCTTACCTCATCAAGCCCGTCCAGCGGGTGCTCAAGTACCCGCTGCTGCTCAAGGAGCTCGTGTCCCTGACAGACCACGAGAGCGAAGAGCACCATCACCTGACAGAAGCACTAAAGGCAATGGAAAAAGTAGCAAGCCACATCAACGAGATGCAGAAGATATATGAGGATTACGGGACGGTGTTTGACCAGCTGGTAGCAGAGCAGAGCGGAACAGAGAAGGAGGTCACAGAACTTTCAATGGGGGAACTTCTGATGCACTCTACAGTGTCCTGGTTGAATCCATTTCTGTCTCTAGGAAAAGCCAGAAAGGACCTCGAGCTCACAGTATTCGTTTTTAAGAGAGCCGTCATATTGGTTTATAAAGAAAACTGCAAACTGAAAAAGAAATTGCCGTCGAACTCCCGGCCGGCACACAACTCTGCTGACCTGGATACGTTTAAGTTTCGCTGGTTGATCCCCATATCCGCGCTTCAAGTCAGACTGGGGAATACAGCAGGGACAGAAAATAATTCCTTATGGGAGCTGATCCACACAAAGTCAGAAATAGAAGGACGGCCAGAAACCATCTTTCAGTTGTGCTGCAGTGACAACGAAAGCAAAACCAACATTGTCAAGGTGATTCGATCTATTCTGAGGGAAAACTTCAGGCGTCACATAAAGTGTGAATTACCTCTGGAGAAAACATGTAAAGATCGCCTGGTACCCCTCAAGAACCGCGTTCCTGTCTCAGCGAAATTAGCTTCATCCCGGTCCTTAAAAGTCCTTAAGAACTCCTCCAGCAGC------GAGTGGCCCGGGGAGCCGGGCAAGGGCAGCTCG---CTGGACTCGGACGAGGGCAGCCTGAGCAGCGGCACC---CAGAGCAGCGGCTGCCCCCCGGCCGGGAGCACAGAGGACGCC---------------------------------CGGAAACACCCCCACGAGGGCCTGGCCGACTTCTCCGACAGCCTCATCAAAGAGAGCGACATTCTGAGCGACGACGAGGAGGAGGAGGAGGAC---GACCCCCAGACTGGGAAGCAGGGCAGCCCCACCAAAGACATCGAGATCCAGTTCCAGAGACTGAGGATCTCGGAGGACCCGGACGCTCGGCCA---GCTGAA---CAGCCGCCCGGCAAG---------GACGGG---------------------CAGCCCAAGCTGGTCCGCGGGCACTTCTGCGCCATCAAACGAAAAGCCAACAGCACCAAGAGGGACAGGGGAACTCTGCTGCAGGCGCAGATGCGTCACCAGTCCCTGGACAGCCAATCGGAAAATGCCAGCCTTGATCTCAGCTCTGTTCTCGAGCGAGAATTCAGCGTCCAGAGCTTAACGTCAGTTGTCAACGAGGAGTGTTTTTATGAAACAGAGAGCCATGGAAAGGCA---
>HLturTru3
ATGGGGAACTCCGAGAGTCAGTACACCCTTCAAGGATCTAAAAATCATAGCAATACTATTACTGGTGCTAAACAAAAGCCTTGCTCCCTGAAAATCCGTGGCCTTCATACAAAGGATGACAAGTCATTGCACGGATGGGGTCACGGAAGCAGCGGAGCCGGGTACAAGTCCAGGTCGCTGGCCCGAAGCTGCCTTTCTCACTTCAAGAGCAATCAGCCTTATGCA------TCCCGACCAGGTGGCCCTTCGTGT---AAAGTCTCCAAAGGCAGTGCCTACTCCAAGCACAGGACAAATGCCTCGGCATCGGATTTCCAGGGCAACGATGCTGCTTTCTCCCCCGAGAACGGCTTCCACTACGTCGGGCACCCACCG---------------GCGGATAACCACGCGGCC---------------TCGAGGGACTGC---AATGGGCACCTTCTCAACTGCTACGGCAGGGACCAG---------AGCGTCGCG---TCCACCCCTCCC---------------AGCGAGGACCGCAAGAGCCCCAGGGTGCTTATCAAGACACTGGGCAAGCTGGACGGGTGCCTCCGGGTGGAATTCCACAGCGGCGGC------CAGCAC---GGCGCCGCGGCC---------------CCGGGGGCC------------TCGGGCGGCCCCGTGCAGCTCCTGCGCTACTCG---------------------------------------------------------GCCGGCGCCCCG------CCCAGCCCGCGCGCCTCCCCCGCCGCCGCCACCGCCGCCGCCGCCACCGTTGCGCGCCCGCGCTCCAGCAAGGGCAGCTCG---CTCAGCTCCGAGTCCTCCTGGTACGACTCGCCCTGGGGCCCGGCC------GGCGAGGTCAGC---------GAGGCCGAGGGCTCCTTCGCGGCGCCCGGCACACCGGAG------CCCGAGCCC------------------GGCCTC---CACGCCGGCTTCCCGCCCAGGGATGCTCCAAAG---CCTTTCAGCCAAAGCGCCTCCCTCTCGTCCCTCCGGGAACCCTACCCGGACGCCACCCTGGGGAGCCTGGCACCCGCG---GCCCTG---CGG---CTC---TCCGACGAC---TACATGGGAACGCGCGCCAGCCTCAGCGCCCGCGTCTCCTTCGCCTCCGACATAGACGTGCCGGCCCGCGTGGAGCGTGGGGAGCCCGGGCAGTTCGCCTCCTTCACCCTTCCCTGCCGCAAGTCCAGGGCCCTGAGCGAG---GAG---CCCTCCAAGAAGGACACCCTGAAAGCCAGGATGCGCCGCATCAGCGACTGGACGGGAAGCCTCTCCAGAAAGAAAAGAAGACTCCAGGAGCCGAGATCCAAGGAGGGCAGTGACTACTTTGACAGTCGCTCGGATGGGCTGAATGTG---GACGTGCAGGGGCCCTCCCAGGCATCTGCATCCCTGTGGTCAGGGGGCTCGGCTCAGATCCTGTCCCACAGAAGCGAATCCGCTCACGCGATCGGCAGCGATCCCCTCCAACAGAACATTTACGAGAATTTCATGCGAGAGCTGGAAATGAGCAGGACCAACACGGAGAACCTCGAAACGTCCACAGAGACCGCCGAATCCAGCAGCGATTCGCTCAGCTCTTTGGAGCAACTGGACCTGCTCTTTGAGAAGGAACAGGGGGTGGTGCGCAAAGCCGGGTGGCTCTTCTTCAAACCCCTCGTCACTCTGCAGAAGGAAAGGAAGCTGGAGCTGGTGGCTCGGAGGAAATGGAAACAGTACTGGGTGACACTTAAAGGATGCACCCTGCTGTTTTATGAGACCTACGGGAAGAATTCCATGGATCAGAGTAGTGCCCCTCGGTGTGCCCTGTTTGCAGAAGACAGCATAGTGCAGGCCGTCCCAGAACATCCTAAGAAGGAAAATGTCTTCTGCCTCAGCAACTCCTTTGGAGATGTCTACCTTTTCCAGGCCACCAGCCAGACAGATCTGGAGAACTGGGTCACTGCCATCCACTCGGCCTGCGCATCCCTTTTCGCAAAGAAGCACGGCAAAGAGGACACAGTTCGGCTGCTGAAGAACCAGACCAGAAACCTCGTTCAGAAGATAGATATGGACAGCAAGATGAAGAAGATGGCGGAGTTACAGCTGTCCGTGGTGAGCGACCCAAAGAACCGGAAAGCCATAGAAAACCAG------------------------ATCCAGCAGTGGGAGCAGAACCTGGAGAAATTTCACATGGATCTGTTCAGGATGCGCTGCTATCTGGCCAGCCTGCAAGGCGGGGAGTTGCCGAACCCCAAGAGCCTCCTTGCTGCTGCCAGCCGCCCCTCCAAGCTGGCCCTGGGCCGGTTGGGCGTCTTGTCAGTTTCCTCTTTCCACGCTCTGGTATGTTCTAGAGATGACTCTGCTCTCCGGAAAAGGACACTCTCACTGACCCAGCGAGGAAGACACAAGAAGGGCTTATTTTCTTCATTAAAAGGGCTGGACACGCTCGCAAGAAAAGGAAAGGAGAAAAGACCGTCTATAACTCAG---GTGGATGACCTGCTGCACATATATGGGTCAGCAGTAGATCGTGTTCCCCGAGACGGCTCATGGGAGAGCCAGACTGACGTTCAGTTTCAGGACCATCAAGCTGTGACCGTGATGATCAAGCCGGAACACAGAGTAGAAGATATTCTGACCTTGGCGTGCAAGATGAGGCAGTTGGAACCTAGCCACTATGGCCTACAACTTCGAAAATTAGTGGATGAGAACGTTGAGTACAGTATTCCTGCACCGTATGAATACATGCAAGAGCAGGTTTATGATGAAATAGAAGTCTTTCCACTAAATGTTTATGACGTGCAGCTCACAAAGACCGGGGGTGTGTCTGACTTCGGCTTCGCAGTGACTGCGCAGGTGGACGGGCATCAGCACCTCAGCCGCATTTTTATAAGCGATGTTCTCCCGGGTGGCCCGGCATATGGGGAAGGGTTGAGAAAGGGCAATGAAATCATGACCTTAAACGGGGAAGCTGTGTCTGATCTTGACCTCAAGCAGATGGAGGCCCTGTTTTCTGAGAAGAGTGTCGAGCTCACTCTGATCGCCAGGCTGCCGGACACAAAAGCAACTCTGTGTTCTTCCTGGTCAGACAGTGACCTATTCTCAAGGGACCAGAAGGGTCTACTGCCCCCTCCTAACCAGTCCCAACTCCTGGAGGAATTCCTGGATAACTTTAAAAAGGATACGGCAAATGATTTCAGCAATGTCCCTGACATCACAACTGGCCTGAAAAGGAGTCAGACTGATGGCACGCTGGACCAGGTTTCCCACAGGGAGAAGAAGGAGCAGACCTTCAGGAGTGCTGAGCAGATCGCCGTGCTCTGTAGGAGTTATAACGACACCCAGACCAACGGCATGGAAGGACCAAGGGAGAGTCAGGACCCGCCTCCGAGGCCGCTGGCTCGCCACCTCTCGGATGCAGATCGCCTCCGAAAAGTCATCCAGGAGCTCATGGACACAGAGAAGTCCTATGTGAAGGATCTGAGCTGCCTCTTTGACTTATACTTGGAGCCGCTTCAAAGTGAGACCTTTCTGACCCAAGATGAGATGGAGTCACTTTTTGGAAGTTTGCCAGAGATGCTTGACTTTCAAAAGGTATTTCTGGAGACTCTGGAGGATGGGATTTCAGCATCGGCTGACTTTAACATACTTGAAACCCCCTCGCAGTTCAGAAAACTACTGTTTTCCCTCGGAGGCTCTTTCCTTTACTACGCGGACCACTTTAAACTCTATAGCGGATTCTGTGCTAATCATATTAAAGTGCAGAAGGTTCTAGAGAGGGCTAAAACTGATAAAGCCTTCAAGGCTTTTCTGGACGCCCGGAACCCCACCAAGCAGCACTCCTCCACTCTGGAGTCTTACCTCATCAAGCCCGTTCAGAGGGTGCTCAAGTACCCACTGCTGCTCAAGGAGCTCGTGTCCCTGACAGACCACGAGAGCGAAGAGCATTACCACCTGACAGAAGCCCTGAAGGCAATGGAGACAGTAGCGAGTCACATCAACGAGATGCAGAAGATACACGAGGATTACGGGACGGTGTTCGACCAGCTGGTGGCAGAGCAGAGCGGAACAGAGAAGGAGGTCACAGAACTTTCAATGGGGGAACTTCTGATGCACTCTACAGTGTCCTGGTTGAATCCATTTCTGTCTCTAGGAAAAGCCAGAAAGGACCTCGAGCTCACAGTATTCGTTTTTAAGAGAGCCGTCATATTGGTTTATAAAGAAAACTGCAAACTGAAAAAGAAATTGCCGTCGAACTCCCGGCCGGCACACAACTCTGCTGACCTGGATCCGTTTAAGTTTCGCTGGTTGATCCCCATATCCGCGCTTCAAGTCAGACTGGGGAATACAGCAGGGACAGAAAATAATTCCTTATGGGAGCTGATCCACACCAAGTCAGAAATAGAAGGACGGCCAGAAACCATCTTTCAGTTGTGCTGCAGTGACAACGAAAGCAAAACCAACATTGTCAAGGTGATTCGATCTATTCTGAGGGAGAACTTCAGGCGTCACATAAAGTGTGAATTACCTCTGGAGAAAACATGTAAAGATCGCCTGGTACCCCTCAAGAACCGCGTTCCTGTCTCAGCCAAATTAGCTTCATCCAGGTCCTTAAAAGTCCTTAAGAATTCCTCCAGCAGC------GAGTGGCCCGGGGAGCCGGGCAAGGGCAGCTCG---CTGGACTCGGATGAGGGCAGCCTGAGCAGTGGCACC---CAGAGCAGCGGCTGCCCCCCGGCCGGGAGCAGACAGGACGCC---------------------------------CAGAAACACCCCCACGAGGGCCTGGCCGACTTCTCCGACAGTCTCATCAAAGAGAGCGACATTCTGAGCGACGACGACGAG---------GAC---GACCACCAGGCTGGGAAGCAGGGCAGCCCTACCACAGACATCGAGATCCAGTTCCAGAGACTGAGGATCTCGGAGGACCCGGACGCCCGGCCA---GCTCAG---CAGCCGCCCGGCAAG---------GACGGG---------------------CAGCCCAAGCTGGTCCGGGGGCACTTCTGCGCCATCAAACGCAAAGCCAACAGCACCAAGAGGGACAGGGGAACTCTGCTGAAGGCGCAGATGCGTCACCAGTCCCTGGACAGTCAATCGGAAAATGCCAACCTTGATCTCAGCTCCGTTCTCGAGCGAGAATTCAGCGTCCAGAGCTTAACGTCGGTTGTCAACGAGGAGTGTTTTTATGAAACAGAGAGCCATGGAAAGGCA---
>HLmyoMyo6
ATGGGGAACTCCGAGAGCCAGTACACATTTCAAGGATCTAAAAACCATAGCCATGCGATCACTGGTGCTAAGCAGAAGCCTTGCTCTCTGAAAATCCGTAGCATCCACGCCAAAGACGACAAGTCCTTGCACGGATGGGCCCACGCAGGCAGC---GCGGGGTACAAGTCCAGGTCCCTGGCCCGAAGCTGCCTTTCTCACTTCAAGAGTAACCAGCCTTACGCC------TCCAGGCTCGGGGGGCCGGCCTCCGGCAAAGCCTCCAAAGGCGGCGCCCACTCCAAGCCCCGGGCCATCGGCCCCGGGGGCGACTTCCTGGGCGCCCAGGCCGCCTTCGCCGCCGAGAACGGGTTCCACTACGCGGGGCAGGAGCCG---------------GCGGAGAGCCGCGCGGCC---------------TCCAAGGACCGC---CATGGCCACCTGCTCAACTGCTACGCGGGCAACGAC---------AGCCTGGCC---TCCACGCCGCCC---------------GGCGAGGACCAGCGCAGCCCCCGGGTGCTCATCAGGACGCTGGGGAAGCTGGACGGGTGCCTGCGGGTGGAGTTCCACAGCGGGGCC------GGCCGC---CCCCCGGCGCCC---------------CCCGAGGCCGAGGCCGAGGCGGCGGGCGGGCCGGTGCGGCTGCTGCGCTACTCGCCCAGCCCGGGCCCC---------------------------------------CGCGCGCCCTCGCCG------CCCAGCCCGCGCCCCTCGCCCGCCCAC------------------TCCCACTCGCGCCCGCGCTCCAGCAAGGGCAGCTCC---CTGAGCTCCGAGTCGTCCTGGTACGACTCCCCCTGGGGCCACGCG------GAGGGCAGCAGC---------GAGGCCGAGGGCCCCTTCGCCGCC---GCCTCGCCCGCC------CCC------------------------AGCCTC---CACGCGGGCTTCGCGCCCGGGGACACGCCGCAG---CCTTTCCACCCGAGCGCGTCCCTGTCCTCGCTGCGGGAGCTCTACCCGGGGGCCGCCCTGGGCAGC------CCGTGC---GGGGCC---CGC---CTC---TCCGATGAG---GACTTCGGCGCCCCCGCCAGCCTCAGCCATCGCGTGTCCTTCGCCTCCGACATGGACGTGCTGTCCCGCGTGGGGCGCGGGGACCCCGGCCAGTACGCGTCCTTCACGCTGCCCTGCAGGAAGTCCAAGGCCCTGGCGGAGGAGGAC---GCGGGGAAGAAGGACACCCTGAAGGCCAGGATGCGCCGCATCAGCGACTGGACAGGGAGCCTCTCCAGGAAGAAACGGAAACTGCAGGAACCGAGGTCCAAGGAGGGCAGCGACTTCTTCGACAGCCGCTCGGACGGCCTGCATGCA---GAGGCCCCGGGGCCTTTCCAGGCGCCCGCCTCGCTGTGGGCAGGGGGCTCGGTGCAGCGCCTGTCCCAGAGAAGCGAGTCTGCTCACGCGATTGGCAGCGACCCCCTCCGGCAGAACATTTATGAAAATTTCATGCGAGAGTTGGAAATCAGCAGGACCAACACGGAGAACGTAGACACGTCCACGGAGACGGCCGAGTCCAGCAGCGAGTCCCTGAGCTCCTTGGAGCAGCTGGACCTGCTCTTCGAGAAGGAGCAGGGGGTGGTCCGCAAAGCCGGCTGGCTCTTCTTCAAGCCCCTGGTCACCCTGCAGAAGGAGAAGAAGCTGGAGCTGGTGGCCCGGAGGAAGTGGAAGCAGTACTGGGTGACACTGAAAGGCTGCACGCTGCTGTTCTACGAGGCCTACGGGAAGAACTCCCTGGACCAGAGCAGCGCGCCCGGCTGCGCCCTGTTCGCGGAGGACAGCGTCGTGCAGGCCGTCCCCGAGCACCCCAAGAAGGAGAACGTGTTCTGCCTCAGCAACTCCTTCGGAGACGTCTACCTGTTCCAGGCCACTAGCCAGACCGATCTGGAAAACTGGGTCACCGCCATCCACTCGGCGTGCGCATCCCTCTTTGCAAAGAAGCGCGGCAAGGAGGACACGGTGCGGCTGCTGAAGAACCAGACCAGAAACCTGGCGCAGAAGATAGACATGGACAGCAAGATGAAGAAGATGGCCGAGCTACAGCTGTCCGTGGTCAGCGACCCCAAGAACAGGAAAGCCATAGAGAACCAG------------------------ATTCAGCAGTGGGAGCAGAACCTGGAGAGGTTCCACATGGATCTGTTCCGGATGCGCTGCTACCTGGCCAGCCTGCAAGGCGGGGAGCTGCCCAACCCCAAGAGCCTGCTGGCCGCCGCCAGCCGCCCCTCCAAGCTGGCCCTGGGCCGGCTGGGCATCCTGTCCGTCTCCTCTTTCCACGCGCTGGTGTGTTCTCGAGACGACTCGGCTTTCCGCAAGCGGACGCTCTCGCTGACCCAGCGAGGGAGAAGCAAGAAGGGCCTGTTTTCTTCTCTGAAAGGGCTGGACACTCTGGCAAGAAGAGGCAAGGAGAAGAGGCCCTCCCTAACGCAG---GTCGATGAACTTCTGCACATGTGCAGCTCAGCAGTGGATGGTGCTCCCCGCGAC---CCATGGGAAGTCCAGACCTACATTCACTTCCAGGACAGTCCAGGCGTTACCGTGGTGATCAAGCCGGACCACAGGGTGGAAGACATTTTGATGTTGGCATGCAAGTTGAGGCAGGTGGAACCCAGCCACTATGGCCTACAGCTTCGCAAACTGGTAGATGAAAACATCGAGTACTGCATTCCTGCCCCCTCTGAATACCTGCAAGAACAGGTTTATGATGAAATAGAAGTCTTTCCGCTGAATGTTTATGACGTGCAGCTCACGAAGACGGGGAGTGTGTCTGACTTCGGGTTTGCCGTGACCGCCCAGGTGGACGAGCACCAGCATCTCAGCCGGATCTTCATCAGCGACGTCCTCCCCGACGGCCTGGCCTATGGAGAAGGGCTGAGGAAGGGCAACGAGATCATGACCTTGAATGGGGAAGCTGTGTCCGACCTTGACCTGAAGCAGATGGAGGCCCTGTTCTCTGAGAAGAGCGTGGGGCTCACGCTGATCGCTCGGCCGCCAGGCACCAAGGGAACCCTGTGCACTTCCTGGTCGGACAGTGACCTCTTCTCCAGGGACCAGAAGGGCCTGCTCCCCCCTCCTAACCAGTCCCAGCTTCTGGAGGAGTTCCTGGACAACTTTAAAAAGGACACGGCCAATGATTTCAGCAATGTCCCCGACATCACCACTGGCCTGAAGAGGAGTCAGACAGATGGCACACTGGACCAGGCTTCCCACAGGGAGAAGATGGAACAGACGTTCAGGAGTGCCGAACAGATCGCTGCGCTGTGTAGGAGTTTTAACGCCACTCAGGCCACCAGCATGGAAGGACCGCGGGAGGGTCAGGACCCACCTCCGAGGCCCCTGGCCCGCCACCTGTCGGACGCGGATCGCCTCCGAAAAGTCATCCAGGAGCTGATGGACACAGAGAAGTCCTATGTGAAGGATCTGAGCTGCCTCTTTGAATTATACTTGGAGCCACTTCAAAATGAGACTTTTCTTACCCAAGATGAGATGGAGTCGCTCTTCGGAAGTTTGCCCGAGATGCTTGAATTTCAGAAGGTGTTTCTGGAGACGCTGGAGGATGGCATTTCAGCGTCGTCTGACTTTAACGTACTTGAAACCCCCTCGCAGTTTAGAAAATTACTGTTTTCCCTGGGAGGCTCTTTCCTTTACTACGCCGACCACTTCAAGCTGTACAGTGGATTCTGTGCTAATCACATTAAAGTGCAGAAGGTTCTAGAGCGAGCCAAAACGGACAACGCCTTCAAGGCCTTCCTGGATGCCCGGAACCCCACCAAGCAGCACTCGTCCACGCTGGAATCCTACCTCATCAAGCCCGTGCAGAGGGTGCTCAAGTACCCCCTGCTGCTCAGGGAGCTGGTGTCCCTGACGGACCACGACAGTGAGGAGCACTACCACCTGACAGAAGCACTGAAAGCCATGGAGAAGGTAGCGAGCCACATCAATGAGATGCAGAAGATTTATGAGGATTACGGGACCGTGTTTGACCAGCTGGTAGCGGAGCAGAGCGGAACAGAGAGGGAGGTAACGGAACTTTCCATGGGGGAGCTTCTGCTGCACTCGCCCGTGGCCTGGCTGAATCCGTTTCTGTCTCTGGGAAAAGCCAGAAAGGACCTTGAGCTCACAGTATTTGTTTTTAAGAGAGCTGTCATATTGGTTTATAAAGAAAACTGCAAACTGAAAAAGAAATTGCCCTCGAACTCCCGGCCTGCACACAGCTCTGCTGACTTGGACCCGTTTAAATTTCGCTGGTTGATCCCCATATCCGCACTTCAAGTCAGACTGGGGAACGCAGCAGGGACGGAAAACACTTCCATCTGGGAGCTGATCCACACCAAGTCAGAAACAGAGGGGCGGCCGGAAACCATCTTCCAGCTGTGCTGCAGTGACAGTGAAAGCAAAACCAACATCGTCAAGGTGATTCGCTCGATCCTGAGGGAGAACTTCAGGCGGCACATAAAGAGTGAGTTCCCCCTGGAGAAAGCCTGCAAGGATCGCCTGGTACCCCTCAAGAACCGCATTCCCGTTTCAGCCAAATTAGCTTCATGCAGGTCCCTGAAAGTCCTCAGGAATTCCTCCAGCAGC------GAGTGGCCGGGCGAGCCGGGCAAGAGCAGCTCG---CTGGACTCCGACGACTGCAGCCTGAGCAGCAGCACG---CAGAGCAGTGGCTGCCACCCTGCGGGGGGCGGGCAGGACACC---------------------------------CCGAAACACCCCCACATGGGCCTGACAGATTTTCCAGACAATCTCATCAAAGAGAGTGACATTCTGAGCGACGAGGATGAG---------GAC---TACCATCAGACCCTGAGGCAGGGCAGCCCCACCAAAGACATAGAGATTCAGTTCCAGAGACTGAGGATCTCTGAGGACCCGGAGGCTCCCCCC---GCGGAG---CAGCCGCCGGGCTCG---------GCTGGCCAGCCACGAGGG------GAGCAGCCCAAACTGGTCCGGGGACACTTCTGTGCCATTAAACGCAAAGCCAACAGCACCAAAAGGGAGAGGGGAACTCTGCTAAAGGCGCAGGCGCGTCACCAGTCCCTTGACAGCCAACCTGCAAATGCCAGCCTCGACCTCAACTCCGTGCTCGAGCGAGAATTCAGCGTCCAGAGCTTGACGTCGGTGGTCAACGAGCAGTGCTTTTATGAGACGGAGAGCCACGGCGACTCC---
>mm10
ATGGGGAACTCCGAGAGTCAATATACCTTCCAAGGATCCAAGAATCATAGTAATACTGTCACTGGTGCTAAGCAAAAGCCTTGCTCTCTGAAAATACGCAGCGTTCATGCAAAAGACGAGAAGTCCTTACATGGTTGGACTCATGGGAGCAGCGGTGCAGGCTACAAGTCCAGGTCCCTAGCCCGAAGCTGCCTTTCTCACTTTAAGAATCACCAGCCTTACGCC------ACCAGACTCAGTGGACCCACATGT---AAAGTCTCAAAGGGCACCACCTACTCTAAGCACAGAGCAAATACCCCGGGAAATGATTTCCAGGGCAACAGTGGTGCTTTCTTACCTGAGAATGGCTTCCACTATGTTGACCGCGAGTCA---------------GAGGAAAGCCATATCACC---------------TCC------------AATGGGCACCTTCTCACCTGCTATGGGAGAAAGGAA---------AGCCTCGCC---TCCACTCCTCCA---------------GGCGAGGACCACAGGAGCCCCAGGGTGCTCATCAAGACCCTGGGAAAGCTAGACGGGTGTTTAAGAGTCGAGTTCCACAACGGTGGC------AACCCC---CACAAGGGGACC---------------TCCGAGGAC------------CCCAGTGGACCTGTACGGCTGCTGAGATACTCCCCTACCTTAGCATCGGAAACCTGCCCGGTGCGGGAAACC---AGGCGGCATTCCGCTGCAGGCTCCCCA------TCCAGCCAGCGGCCCTCTCCC------------------------ACTGACTCTCGCCTGCGCTCCAGCAAAGGCAGCTCC---CTGAGCTCAGAGTCATCCTGGTATGACTCCCCCTGGGGCAACGCT------GGGGAGGTGAGC---------GAGGTGGAGGGCTCCTTCCTGGCTCCCAGCACTCCAGAC------CCC------------------------AGCCTC---CCCAGCAGCTTCCCACCCAGTGACACCAAAAAG---CCTTTCAACCAAAGCTCTTCCCTCTCCTCCCTCCGGGAATTGTACAAAGATCCCAACCTGGGGTGCCGCTCACCTTCC---GGCACC---TGC---CTTTCTTCCAATGAG---TACATCAGCTCTCAAGTCAGCCTGAACAACCGAGTCTCCTTTGCGTCTGACATGGATGTGCCCTCCAGGGTGGATCACAGGGATCCCCTGCACTATAGTTCCTTTACTCTCCCCTGTCGCAAGTCCAAAGCCTTAACTGAA---GAT---GCAGCTAAGAAAGACACCCTCAAAGCCAGAATGCGGCGCTTCAGTGACTGGACAGGAAGCCTCTCCAGGAAGAAGAGGAAACTGCAGGAACCCAGGTCCATGGAGGGCAGTGAGTACTTTGATAGCCACTCAGATGGACTGAATGCA---GAAGGGCAGGTGCCCGCGCAGACATCTTCCTTACTGTGGTCAGGGGGCTCGGCTCAGACCCTGCCTCACAGAAGCGAATCCACTCACGCTATCAGCGTCGATCCCCTCCGACAGAACATCTATGAGAATTTCATGCGAGAGCTCGAAATGAGCAGGAGCAACACAGAACACGTGGAAACTTCCACAGAGACCATGGAGTCCAGCAGCGAGTCTGTCAGCTCACTGGAGCAGCTGGATCTGCTCTTTGAGAAGGAGCAGGGAGTGGTCCGGAAAGCCGGGTGGCTCTTCTTCAAACCCCTTGTCACCTTGCAGAAGGAGAGGAAACTGGAGCTGGTGGCTCGGAGGAAGTGGAAACAATACTGGGTGACCCTGAAAGGCTGTACTCTGCTGTTTTATGAGACCTATGGAAAGAATTCCACAGAGCAGAATAGTGCCCCACGGTGTGCCCTCTTTGCAGAGGACAGCATCGTGCAGTCTGTCCCAGAGCATCCCAAGAAGGAACACGTGTTCTGCCTGAGTAACTCCTGTGGGGACGTCTACCTATTCCAGGCCACTAGCCAGACAGATCTGGAAAACTGGGTCACAGCCATCCACTCGGCGTGCGCATCCCTCTTTGCAAAGAAGCACGGAAAGGAGGACACGGTGCGACTGCTAAAGAGCCAGACCAGAAGCCTGCTTCAGAAGATAGACATGGATAGCAAGATGAAGAAGATGGCAGAGTTGCAGCTGTCTGTGGTGAGCGACCCCAAGAACAGGAAGGCCATCGAGAATCAG------------------------ATCCGGCAATGGGAGCAGAATCTGGAAAAATTCCACATGGACCTGTTCCGCATGCGCTGCTATTTGGCGAGCTTACAAGGTGGGGAGTTACCAAATCCCAAGAGTCTCCTTGCTGCCACCAGCCGCCCCTCCAAGCTGGCTCTTGGCAGGCTGGGCGTCCTGTCTGTTTCGTCTTTCCATGCTCTGGTGTGTTCCAGAGATGATTCCACTCTCAGGAAAAGAACACTTTCCCTTACCCAGAGAGGAAAAAGCAAGAAAGGCATATTTTCTTCATTGAAAGGTCTGGACACCCTAGCAAGAAAGGGTAGGGAGAAGAGAGCTTCCATAACTCAG---GCCCATGACCTG---CATCTGTATGGCTCCGCAGTAGACAGCGCGCTGCGAGACAGCATGTGGGAAGTCCAGACTTATGTCCACTTCCAGGATAACGAAGGAGTTACTGTGACCATCAAGCCAGAGCACAGGGTGGAAGATGTTCTGGCTTTGGTGTGCAAGATGAGACAGTTGGAACCCACTCACTATGGTCTTCAGCTCCGAAAGGTGGTCGATAAAAGTGTGGAGTGGTGTGTGCCCGCGCTGTATGAATACATGCAAGAGCAGGTTTATGATGAAATCGAAGTTTTCCCACTCAGTGTGTATGACGTGCAGCTAACCAAGACTGGGGACATGACTGACTTTGGGTTTGCAGTCACAGTTCAGGTGGACGAACACCAGCATCTCAACCGGATATTTATCAGTGATGTTCTCCCTGACAGCCTGGCATACGGAGGAGGGCTGAGAAAGGGCAACGAAATCACAAGCTTAAATGGGGAACCAGTGTCTGACCTTGACATCCAGCAGATGGAGGCTTTGTTTTCTGAGAAGAGCGTTGGCCTCACTCTAGTCGCCCGGCCTGTGACCACAAGACGAACCCTGTGTGCTTCCTGGTCAGACAGTGACCTGTTCTCCAGGGACCAGAAAAGTCTGCCGCCCTCTCCCAACCAGTCCCAGCTGCTGGAGGAATTCCTGGATAACTTTAGAAAAACCGCCACGAGTGATTTCAGCAATGTCCCTGAGATCACAACTGGCTTGAAGAGGAGCCAGACAGAAGGCACCCTGGATCAAGTGCCCCACAGGGAAAAGATGGAGCAGACATTCCTGAGCGCTGACCAGATTGCGGAGCTCTGCAGGGACTTGAACAACACCCACACCAACAGTATGGAAGCACCAACAGAGAGCCATGACCCACCTCCCAGGCCTCTGGCTCGTCACCTCTCAGATGCAGATCGCCTCCGGAAAGTCATCCAGGAGCTTGTAGACACAGAGAAGTCTTACGTGAAGGATCTGAGCTGCCTCTTTGAACTATACTTGGAGCCACTTCAGAATGAGACCTTTCTTACCCAAGATGAGATGGAGTCACTTTTTGGGAGCCTGCCAGAGATGCTGGAGTTTCAAAAGGTGTTCCTGGAGACGTTGGAGGATGCGATCTCCGCTTCCTCGGACTTTAGTGTCCTGGAAACCCCCTCACAGTTTCGAAAATTGCTGTTCTCCCTTGGAGGTTCTTTCCTCTACTATGCGGATCACTTTAAGCTATACAGTGGGTTCTGTGCCAACCACATTAAAGTACAGAGGGTTCTAGAGCGAGCTAAAACGGACAAGGCCTTCAAGGCTTTTCTGGATGCCCGAAATCCCACCAAGCAGCACTCCTCCACGCTGGAGTCCTATCTCATCAAGCCTGTTCAGAGAGTGCTCAAGTATCCTCTGCTTCTCAAGGAGCTAGTGTCACTGACTGACCATGAGAGTGAAGAACACTATCACCTGACAGAAGCACTAAAGGCCATGGAAAAAGTCGCCAGTCACATCAATGAGATGCAGAAGATCTACGAGGATTACGGGATGGTGTTTGACCAGCTGGTGGCAGAGCAGAGTGGCACAGAGAAGGAAGTGACAGAGCTGTCCATGGGGGAACTTCTGATGCACTCTACAGTTTCCTGGTTGAATCCGTTCCTGTCTCTAGGAAAAGCCAGGAAGGACATTGAGCTCACAGTATTTGTTTTTAAGAGAGCTGTCATACTGGTTTATAAAGAAAACTGCAAGCTGAAAAAGAAACTGCCCTCGAATTCCCGGCCTGCTCACAACTCTGCTGACTTGGATCCATTTAAATTCCGCTGGTTGATTCCCATATCTGCGCTTCAAGTTAGACTGGGGAACACGGCAGGGACTGAAAATAATTCCACGTGGGAGCTGATTCATACCAAGTCGGAAATTGAAGGACGGCCAGAAACCATCTTTCAACTGTGCTGCAGTGACAGCGAGAACAAAACCAGCATTGTTAAGGTGATTCGTTCTATTCTGAGAGAGAACTTCCGGCGCCACATAAAGTGTGAGCTGCCACTGGAGAAGACGTGTAAGGACCGGCTAGTACCTCTTAAGAACCGAGTTCCTGTTTCAGCCAAATTAGCCTCGTCCAGGTCGTTGAAGGGCCTCAGAACATCCTCCAGCAGC------GAGTGGCCCAGCGAGCCCAGCAAGGGCAACTCA---CTGGACTCAGATGAGTGCAGCCTGAGCAGTGGCACC---CAGAGTAGCGGCTGCCCCGTAGCCGAGAGCAGGCGAGACTCTAAGAGCACCGAGCTG------------------GAGAAAGACGCTCAGGAGGGCCTGGCGGAGTTTCCAGATGGTCTTATCAAAGAAAGCGACATTCTGAGTGATGAAGATGAG---------GAC---TTCCACCACCCTCTGAAACAGGGTAGCCCTACTAAGGACATTGAGATTCAGTTCCAGAGACTGAAAATCTCTGAGGAATCCGACGTGCACCCA---GTTGGG---CAGCAGCCTCTCACA---------GAGTCA---------GGT------GAACAGCCCAAGCTGGTCAGGGGCCATTTTTGCCCCATTAAACGGAAAGCAAACAGCACCAAGAGGGGCAGAGGAACTTTGCTCAAGGCGCAGACTCGTCACCAGTCCCTGGACAGCCACCCAGAAACTGCCAGCATTGATCTAAACTTGGTCCTGGAGAGAGAATTCAGTGTCCAGAGCTTAACTTCAGTCGTCAATGAGGAGGGTTTTTATGAAACACAGAGCCATGGCAAATCA---
>HLequCab3
ATGGGGAACTCCGAGAGTCAGTACACCCTTCAAGGATCTAAAAATCATAGCCATACTATTACTGGTGCTAAGCAAAAGCCTTGCTCCCTGAAAATACGCAGCATTCATGCAAAAGATGACAAGTCGTTGCATGGATGGGGTCACGGAGGCAGCGGAGCAGGTTACAAGTCCAGGTCCCTGGCCCGAAGCTGCCTTTCTCACTTTAAGAGTAATCAGCCTTATGCA------TCGAGACTGGGTGGACCCACGTGC---AAAGTCTCGAAAGGCAGTGTCTGCTCCAAGCACAGGACAAATGCCTCAGGAAGTGATTTCCAGGGCAGCAATGTTGCCTCCTCCTCCGAGAATGGCTTCCACTATGTCGGGCATGAACCG---------------GCGGATAACCACGTGGCAGAGAACCAGGTGCCCTCCAGGGACTGC---AATGGACATCTTCTCAACTGCTATGGCAGACACGAG---------AGCGTTGCA---TCCACCCCGCCC---------------GGCGAGGACAGAAAGAGCCCCAGAGTGCTCATCAAGACGCTGGGCAAGTTGGACGGGTGTCTCCGGGTCGAGTTCCACAATGGTGAC------CACCAC---AGCCCAGGGCCC---------------CCGGGGGAC------------TCGGGCGGGCCCGTGCAGCTGCTGCGGTACTCGCCCACCCTGACCCCC---------------------------------------GGAGCCGACTCCCCG------CCCAGCACCCGCCTCTCCGCC------------------------ACCGACTCGCACCCGCGCTCCAGCAAGGGCAGCTCC---CTGAGCTCGGAGTCGTCCTGGTACGACTCGCCCTGGGGCCACGCT------GGCGAGGTCGGC---------GAGGCCGAGGGCCCCTTCCTGGCCTCCGGCACCCCTGAC------CCC------------------------AGCCTC---CAT---GGCTTCCCTCCTAGGGATGCCCAGAAG---CCTTTCAACCAAAGCTCTTCCCTCTCCTCCCTCCGGGAACTCTACCCAGCTGCCACCCTGGGGAGCCTGTCCCCCTCC---GCTGTC---CGA---CTC---TCCGATGAA---TACATCGGCGCGCACGCCAGCCTCAGCCACCGCGTCTCCTTCGCCTCCGACATTGATGTGCCCTCCAGAGTGGAGCACAGGGACCCGGGCCAGTACGCGTCCTTCACCCTCCCCTGCCGGAAGTCCAAAGCCTTGACAGAG---GAC---ACGTCCAAGAAGGACACTCTGAAAGCCAGAATGCGCCGGATCAGCGACTGGACTGGAAGCCTTTCCAGAAAGAAAAGGAAACTCCAAGAGCCGAGGTCCAAGGAGGGCAGTGACTACTTTGACAGCCGCTCAGATGGACTGAATGCG---GACATGCCGGGACCTTCCTGGGCGTCTGCCACGCTCTGGTCGGGGGGCTCGGCTCAGATCCTGTCCCAGAGAAGTGAATCTGCTCACGTGATTGGCAGCGATCCCCTCCGACAGAACATTTATGAGAATTTCATGCAAGAGTTGGAAATGAGCAGGACCAACACGGAGAACGTAGAAACATCCACAGAAACCGCCGAGTCCAGCAGCGAGTCCCTCAGCTCTTTGGAACAACTGGATCTGCTGTTTGAGAAGGAACAAGGGGTGGTCCGGAAAGCAGGATGGCTCTTCTTCAAACCCCTTGTCACTCTGCAGAAGGAAAGGAAGCTCGAGCTGGTGGCTCGGAGGAAGTGGAAGCAGTACTGGGTAACGCTTAAAGGATGCACCCTGCTATTTTATGAGACCTACGGGAAGAATTCCACGGACCAGAGTAGCGCTCCTCGGTGCGCCCTGTTTGCAGAAGACAGCATCGTGCAGTCTGTCCCAGAACATCCCAAGAAGGAAAATGTCTTCTGCCTCAGCAACTCCTTTGGTGATGTCTACCTTTTCCAGGCCACTAGTCAGACAGACCTGGAAAACTGGGTCACTGCCATACATTCGGCATGCGCATCCCTTTTTGCAAAGAAGCGTGGGAAAGAGGACACCATTCGGCTACTGAAGAACCAGACCAAAAACCTCATTCAGAAGATAGATATGGACAGCAAGATGAAAAAGATGGCAGAGTTACAGCTGTCCGTGGTGAGCGACCCAAAGAACAGGAAAGCCATAGAAAACCAG------------------------ATCCAGCAATGGGAGCAGAACCTGGAGAAATTTCACATGGATCTCTTCAGGACGCGCTGCTACCTGGCCAGCCTGCAAGGTGGGGAGTTGCCAAACCCGAAGAGCCTCCTTGCTGCTGCCAGCCGCCCCTCCAAGCTGGCCCTCGGCAGGTTGGGCGTCTTGTCGGTTTCCTCTTTCCACGCTCTGGTATGTTCTAGAGATGACTCTGCTCTCCGGAAAAGAAAACTCTCACTGACCCAGCGAGGAAGAAACAAGAAGGGCATATTTTCTTCATTAAAAGGGCTGGATACACTGGCAAGAAAAGCAAAGGAGAAAAGACCTTCTATAACTCAG---GTGGATGAACTTCTGCATCTGTATGGCTCAACAGTAGATGGTGTTCCTCAAGACAACACGTGGGAAATCCAGACTTACATTCACTTTCAGGATAATCAAGGAGTTACTGTAGTGATTAAGCCAGAACACAGAGTAGAAGATATTTTGACTTTGGCATGCAAGATGAGGCAGTTGGAGCCCAGCCACTATGGCCTCCAACTCCGAAAATTAGTCGACGAAAACATTGAGTGCTGTATTCCTGCGCCGTATGAATATATGCAAGAACAGGTTTACGATGAAATAGAAGTCTTTCCGCTAAATGTCTATCATGTGCAGCTCACGAAGACTGGGAGCGTGTCTGACTTTGGCTTTGCAGTGACAGCACAGGTGGACGAGCATCAACGTCTCAGCCGAATATTTATAAGCGACGTCCTCCCTGACGGCTTGGCATATGGGGAAGGGCTGAGAAAGGGCAATGAAATCATGACCTTAAATGGGGAAGCCGTCTGTGATCTTGACCTTAAGCGGATGGAGGCCCTGTTTTCTGAGAAGAGCGTTGGACTCACTCTGATTGCCTGGCCGCCGGACACAAAAGGAACCCTGTGTTCTTCCTGGTCAGACAGTGACCTGTCCTCAAGGGACCAGAAGAGTCTGTTGCCCCCTCCTAACCAGTCCCAACTTCTGGAGGAATTCCTGGATAACTTTAAAAAGAACACAACAAATGATTTCAGCAACGTCCCTGACATCACAACTGGCCTGAAAAGGAGTCAGACTGATGGCACCCTGGATCAGGTTTCCCACAAGGAGAGAATGGAGCAGACGTTCAGGAGTGCTGAACAGATCCCTGTGCTGTGTAGGAGTTTTAACGACACCCAGACTGACAGCATGGAAGGACCAAGAGAGGGTGAGGAGGCCACTCCGAGGCCGCTGGCCCGCCACCTCTCTGATGCAGATCGCCTCCGAAAAGTCATCCAGGAGCTCGTGGACACGGAGAAGTCCTATGTGAAGGACCTGAGTTGCCTCTTTGACTTATACTTGGAGCCGCTTCAAAATGAGACCTTTCTGACCCAAGATGAGATGGAGTCACTCTTTGGAAGTCTGCCAGAGATGCTGGAATTTCAGAAGGTGTTTCTGGAGACCCTGGAGGACGGGATTTCAGCAGCATCTGACTTTAACCTGCTTGAAACCCCCTCGCAGTTTAGAAAACTACTGTTTTCCCTTGGAGGCTCTTTCCTTTATTACGCGGACCACTTTAAACTGTACAGCGGATTCTGCGCTAATCATATTAAAGTACAGAAGGTTCTAGAGCGAGCTAAAACTGATAAAGCCTTCAAGGCTTTTCTGGATGCCCGGAATCCCACCAAGCAGCACTCCTCCACGCTGGAGTCCTTCCTCATCAAGCCGGTCCAGAGGGTGCTCAAGTACCCGCTGCTGCTCAAGGAGCTGGTGTCCCTCACGGACCACGAGAGCGAGGAGCACTACCACCTGACAGAGGCACTGAAGGCAATGGAGAAGGTAGCGAGCCACATCAATGAGATGCAGAAGCTATACGAGGACTATGGGACCGTGTTTGACCAGCTCGTAGCAGAGCAAAGTGGGGCAGAGAAGGAGGTGACAGAACTTTCAATGGGCGAACTTCTGATGCACTCTACAGTTTCCTGGTTGAATCCGTTTCTGTCTCTAGGAAAAGCCAGAAAGGACCTTGAGCTCACAGTATTTGTTTTTAAGCGAGCCGTCATACTGGTTTATAAAGAAAACTGCAAACTGAAAAAGAAATTGCCCTCGAATTCCCGGCCTGCACACAGCTCTGCTGACCTGGACCCATTTAAGTTTCGCTGGTTGATCCCCATATCCGCACTTCAAGTCAGACTGGGGAATACAGCAGGCACAGAAAATAATTCTGTATGGGAGCTGATCCATACGAAGTCAGAAATAGAAGGACGGCCAGAAACCATCTTCCAGTTGTGCTGCAGTGACAATGAAAGCAAAACCAACATCGTCAAGGTGATTCGATCTATTCTGAGGGAGAACTTCAGACGTCACATAAAGTGTGAATTACCCTTGGAGAAAACATGTAAAGATCGCCTGGTACCCCTTAAGAACCGAGTTCCTGTTTCAGCCAAATTAGCTTCCTCCAGGTCCTTAAAAGTCCTCAAGAATTCCTCCAGCAGC------GAGTGGCCCAGCGAGCCCGGCAAGGGCAGCTCG---CTGGACTCCGACGAGGGCAGCCTGAGCAGCAGCACG---CAGAGCAGCAGCTGCCACACAGCCGGGAGCAGGCAGGACGCC---------------------------------CTGCAACACCCCCACACGGGCTTGGCCGATTTTTCAGACCATCTCATCAAAGAGAGCGATATTCTGAGTGACGAAGATGAG---------GAC---TACCATCAGATTGTGAAACAAGGCAGCCCGACCAAAGACATTGAAATCCAGTTCCAGAGACTGAGAATCTCCGACGGCCCCGATGCTCAGCCG---CCCGGA---CAGCAGCCTGGCACG---------GATGGCCAGCCAGGAGGG------GAGCAGCCCAGACTGGTCCGGGGGCACTTCTGTGCCATTAAACGGAAAGCGAACAGCACCAAAAGGGACAGGGGAACTCTGCTGAAGACGCAGACTCGTCACCAGTCCCTTGACAGTCAATCTGAAAATGCCAGCCTGGATCTCAATTCTGTCCTAGAGCGAGAATTCAGCGTCCAGAGTCTCACGTCAGTTGTCAATGAGGAGTGTTTTTATGAAACTGAGAGCCACGGAAAATCA---
>manPen1
---------------------------------------------------------------------------------------------------------------------------------------------------------------------------------------------------------------------------------------------------------------------------------------------------------------------------------------------------------------------------------------------------------------------------------------------------------------------------------------------------------------------------------------------------------------------------------------------------------------------------------------------------------------------------------------------------------------------------------------------------------------------------------------------------------------------------------------------------------------------------------------------------------------------------------------------------------------------------------------------------------------------------------------------------------------------------------------------------------------------------------------------------------------------------------------------------------------------------------------------------------------------------------------------------------------------------------------------------------------------------------------------------------------------------------------------------------------GAGCCGAGGTCCAAGGAGGGCAGTGACTACTTTGACAGCCTCTCAGATGGACTGAACGTG---GAGATGCAGGGGCCCTCTCTGGTGCTGGCTTCACTGTGGTCAGGGGGCTCGGCTCAGATCGTGTCCCAGAGAAGCGAATCTACTCATGTGATCGGCAGCGATCCCCTCCAACAGAACATTTACGAGAATTTCATGCGAGAGTTGGAGATGAGCAGGACCAACACGGAGAACGTAGAAACGTCCACGGAAACGGCGGAGTCCAGCAGTGAGTCACTCAGCTCTTTGGAGCAACTGGATCTGCTCTTTGAGAAGGAACAAGGGGTGGTCCGGAAAGCCGGGTGGCTCTTTTTCAAACCACTTGTCACTCTGCAGAAGGAAAGGAAGCTGGAGCTGGTGGCTCGGAGGAAGTGGAAACAGTTCTGGGTAACGCTTAAAGGCTGCACCCTGCTGTTTTATGAGACCTACGGGAAGAATTCTGCGGACCAGAGGAGCTCCCCGCGGTGTGCCCTGTTTGCAGAGGACAGCATAGTGCAGTCTGTTCCCGAGCACCCAAAGAAGGAGAGCGTGTTCTGCCTCAGCAACTCCCTCGGGGATGTCTACCTTTTCCAGGCCACCAGCCAGACAGATCTGGAAAACTGGGTCACTGCCATCCATTCAGCCTGTGCATCCCTGTTTGCAAAGAAGCATGGGAAAGAGGACACAGTTCGGCTACTGAAGAACCAGACCAAAAACCTTGTGCAGAAGATAGATATGGACAGCAAGATGAAAAAGATGGCAGAGTTACAGCTGTCAGTGGTGAGCGACCCAAAGAACAGAAAAGCCATAGAAAACCAG------------------------ATCCAGCAGTGGGAACAGAACCTGGAGAAATTTCACATGGACCTGTTCAGGATGCGCTGCTATCTGGCCAGCCTGCAAGGCGGGGAGTTGCCAAACCCTAAGAGTCTCCTGGCGGCTGCCAGCCGCCCCTCCAAGCTGGCCCTTGGCAGGCTGGGCATCTTGTCAGTCTCCTCTTTCCATGCTCTGGTATGTTCTAGAGATGACTCTGCTTTCCGGAAAAGAACGCTCTCACTGACCCAGCGAGGAAGAAATAAGAAGGGCATATTTTCTTCATTAAAAGGGCTGGACACACTGGGAAGAAAAGGGAAGGAGAAAAGACCTTCTATAACTCAG---GTTGATGAACTTATACATATATATGGTTCAACAGTGGATGGTGCTTCCCGAGACAACACATGGGAAATCCAGACTTACATTCATTTTCAGGATAATCAAGGAGTTACTGTAATGATCAAGCCAGAACACAGAGTGGAAGATGTTTTGACTTTAGCATGCAAGATGAGGCAGTTGGAACCCAGCCACTATGGCCTACAACTTCAGAGATTAGTAGATGAAAACATCAAGCGCTGGATTCCTGCACCGTATGAATATGTGCAAGAACTGGTTTACGATGAAATAGAAGTTGTCCCGCTAAACGTTTATGACGTGCAGCTCACAAAGACTGGGCCCGTGTCTGACTTTGGGTTTGCAGTGACAGCACAGGTGGACGAGCATCAGCATCTCAGCCGCATGTTTATAAGTGATGTTCTCCCTGATGGCTTGGCGTATGGGGAAGGGCTGAGAAAGGGCAATGAAATCATGACCTTAAATGGGGAAGCCGTGTCTGATCTTGACCTTAAGCAAATGGAGGCCCTGTTTTCTGAGAAGAGTGTTGGACTCACTCTGATTGCCCGGCCGCCGGACACCAAAGGAACCCTGTGTTCTTCCTGGTCAGACAGCGACCTCTTCTCCAGGGACCAGAAGAGTCTGCTGCCCCCTCCTAACCAGTCCGAGCTTCTGGAGGAATTCCTGGATAACTTTAAAAAGAATACAGCAAATGATTTCAGTAATGTCCCTGACATCACAACCGGCCTGAGAAGGAGTCAGACTGATGGCACGCTGGACCAGCTCTCCCCCAGGGAGAAAACGGGGCAAGCGTTCCGGAGTGCTGAACAAATCACGGTGCTGTGT---GGTTTTAACGACACCCAGGCCAAGGGCATGGAAGGACCACGGGAGAGCCCGGACCCACCCTTGAGGCCGCTGGCCCGCCACCTCTCCGACGCAGATCGCCTCCGCAAAGTCATCCAGGAGCTGCTGGACACGGAGAAGTCCTACGTGAAGGATCTGAGCTGCCTCTTTGAATTATACTTGGAGCCGCTTCAAAATGAGACCTTTCTTACCCAAGATGAGATGGAGTCACTTTTTGGAAGTTTGCCAGAGATGCTTGAATTTCAAAAGGTGTTTCTGGAGACTCTGGAAGATGGGATTTCAGCATCATCTGACTTCAACATACTTGAAACCCCCTCACAGTTTAGAAAATTACTCTTCTCCCTTGGCGGCTCTTTCCTTTATTATGCGGACCACTTTAAACTGTACAGTGGATTTTGTGCTAATCACATTAAAGTACAGAAGGTTCTAGAGCGAGCTAAAACGGATAAAGCCTTCAAGGCTTTTCTGGACGCCCGGAACCCCACCAAGCAGCATTCCTCCACCCTGGAGTCTTACCTCATCAAGCCGGTGCAGCGCGTGCTCAAGTACCCGCTACTGCTGAAGGAGCTCGTGTCACTGACGGACCACGAGAGTGAGGAGCACTACCACCTGACCGAAGCATTAAAGGCCATGGAAAAAGTGGCAAGCCACATCAACGAGATGCAGAAGATCTATGAGGATTACGGGACCGTGTTTGACCAGCTGGTAGCAGAGCAGAGCGGAACGGAGAAGGAGGTAACAGAACTTTCAATGGGGGAACTTCTGATGCACTCTACAGTGTCCTGGTTGAATCCATTCCTGTCTCTAGGGAAAACCAGAAAGGACCTTGAGCTCACAGTATTTGTTTTCAAGAGAGCTGTCATATTGGTCTATAAAGAAAACTGCAAACTGAAAAAGAAATTGCCCTCGAATTCCCGGCCCGCACACAGCTCTGCTGACCTGGACCCGTTTAAATTTCGCTGGTTGATCCCCATATCCGCACTTCAAGTCAGACTGGGGAATACAGCAGGGACAGAGAGTAACTCCATATGGGAGCTGATCCACACAAAGTCAGAAATAGAAGGACGGCCGGAAACCATCTTTCAGTTGTGCTGCAGTGACGGTGAGAGCAAAACCAGCATCGTCAAGGTGATCCGCTCTATCCTGAGGGAAAACTTCAGGCGCCACATAAAGTGTGAAGTGCCCCTGGAGAAAGCCTGCAAGGATCGCCTGGTGCCCCTGAAGAACCGTGTTCCTGTTTCAGCCAAGTTAGCTTCATCCAGGTCCCTAAAGGTCCTCAAGAACTCCTCCAGCAGC------GAGTGGCCCGGCGAGCCTGGCAAGGGCAGCTCA---CTGGACTCCGACGAGGGCAGTCTGAGCAGCGGCACC---CAGAGCAGCGGCTGCCGCGCGGCCGGGAGCAGGCAGGACTCC---------------------------------GGCCGGCACCCACCCGCGGGCCTGGCCGACCTCACAGACAGTCTCATCAAAGAGAGTGACATTCTGAGTGATGAAGATGAG---------GAC---GGCCGTCAGACCCTGGGACAGGGCAGCCCTACCAAAGACATCGCCATTCAGTTCCAGAGGCTGAGAATCTCCGAGGACCCTGATCCTCATCCG---GCCGAT---CAGAAGCCTGGCACTGGCACG---GAAGGCCAGCCGGGAGGG------GAGCAGCCCAAACTGGTCCGGGGGCACTTCTGTGCCATTAAACGAAAAGCAAACAGCACCAAAAGGGACAGGGGAACTCTGCTAAAGGCACAGATTCGTCATCAATCCCTTGACAGTCAATCTGAAAATGTCAACTTTGATCTCAATTCTGTTCTTGAGCGAGAATTCAGTGTCCAGAGTTTAACGTCAGTTGTAAATGAGGAGTGTTTTTATGAAACAGAGAGCCATGGAAAGTCA---
>HLcamFer2
---------------------------------------------------------------------------------------------------------------------------------------------------------------------------------------------------------------------------------------------------------------------------------------------------------------------------------------------------------------------------------------------------------------------------------------------------------------------------------------------------------------------------------------------------------------------------------------------------------------------------------------------------------------------------------------------------------------------------------------------------------------------------------------------------------------------------------------------------------------------------------------------------------------------------------------------------------------------------------------------------------------------------------------------------------------------------------------------------------------------------------------------------------------------------------------------------------------------------------------------------------------------------------------------------------------------------------------------------------------------------------------------------------------------------------------------------------------GAGCCGAGGTCCAAGGAGGGCAGTGATTACTTTGACAGCCGCTCGGAGGGGCTGAACGCG---GACACGCAGGGGCCCTCCCTGGCGCCTGCGTCCCTGTGGTCAGGGGGCTCGGCTCAGATGCTATCCCACAGAAGCGAATCTGCTCACGCGGTTGGCAGCGACCCCCTGCAGCAGAACATCTATGAGAACTTCATGCGGGAGCTGGAGATGAGCAGGACCAACACCGAGAACCTCGAAACGTCTACAGAGACCGCCGAGTCCAGCAGCGAGTCGTTCAGCTCCTTGGAGCAGCTGGATCTGCTCTTTGAGAAGGAGCAAGGGGTGGTCCGCAAGGCCGGGTGGCTCTTCTTCAAACCCCTCCTCACTCTGCAGAAGGAGAGGAAGCTCGAGCTGGTGGCGCGGAGGAAGTGGAAGCAGTACTGGGTGACCCTTAAAGGATGCACGCTGCTGTTTTACGAGACCTACGGGAAGAATTCCATGGATCAGAGCAGTGCCCCTCGGTGTGCTCTGTTTGCAGAAGACAGCATAGTGCAGTCCGTCCCAGAGCATCCTAAGAAGGAAAATGTCTTCTGCCTCAGCAACTCCTTCGGAGACGTCTACCTTTTCCAGGCCACCAGCCAGACAGATCTGGAGAACTGGGTCACTGCCGTCCACTCGGCCTGCGCATCCCTTTTTGCCAAGAAGCGTGGCAAAGAGGACACGGTTCGGCTCCTGAAGAACCAGACCAGAAGCCTCATTCAGAAAATAGACATGGACAGCAAGATGAGGAAGATGGCAGAGCTGCAGCTGTCCGTGGTGAGCGACCCAAAGAACAGGAAGGCCATCGAAAACCAG------------------------ATCCAGCAATGGGAGCAGAACCTGGAGAAATTTCACATGGATCTATTCAGGATGCGCTGCTATCTGGCCAGCCTGCAAGGCGGGGAGTTGCCGAACCCCAAGAGCCTCCTGGCTGCCGCCAGCCGCCCCTCCAAGCTGGCCCTCGGCCGGTTGGGCGTCTTGTCAGTTTCCTCTTTCCACGCTCTGGTATGTTCTAGAGATGACTCTGCTCTCCGGAAAAGAACTCTCTCACTGACCCAGCGAGGAAGACACAAGAAGGGCTTATTTTCTTCATTAAAAGGGCTGGACACACTCGCAAGAAGAGGGAAGGAGAAAAGGCTGTCTGTAACTCAGCAGGTGGGTGACCTGCTGCACGTATACGGGTCGGCAGTAGACGGTGTTCCCGGAGACAGCACGTGGGAAAGCCAAGCTGACGTTCACTTCCAGGACCATCAAGCGGTGACTGTGATGATCAAGCCAGAACACAGAGTGGAAGACGTTCTGACTTTGGCGTGCAAGATGAGGCAGCTGGAACCCAGCCACTATGGCCTTCAGCTTCGAAAAGTAGTAGCTGAAAACACTGAGTACTGTATCCCTGCGCCGTATGAATACATGCAAGACCAGGTTTATGATGAGATAGAAGTCTTCCCACTGAACGTCTATGACGTGCAGCTGACGAAGACCGGGGGCGTTTCTGACTTCGGGTTTGCAGTGACAGCGCAGGTGGACGAGCGGCAGCATCTTAACCGCATATTTATAAGTGACGTTCTCCCTGACGGCCTGGCATATGGGGAAGGGCTGAGAAAGGGCAATGAAATCATGACCTTAAACGGGGAAGCCGTGTCTGATCTTGACCTCAAGCAGATGGAGGCCCTGTTTTCTGAGAAGAGTGTCGGGCTCACTCTGATCGCCCGGCCGCCGGACACCAGAGGGACTCTCTGCTCTTCCTGGTCAGACAGTGACCTGTTCTCAAGGGACCAGAAGGGTCTTCTGCCCCCTCCTAACCAGTCCCAGCTTCTGGAGGAATTCCTGGATAACTTTAAAAAGAATACGGCGAATGATCTCAGCAATGTCCCTGACATCACAACTGGCCTGAAAAGGAGTCAGACAGATGGCACGCTGGACCAGGTTTCCCACAGGCAGAAGAAAGAGCAGACATTCCGGAGCGCTGAGGAGATCGCGGTGCTGTGT---GGTTTTAACGACACCCAGACCAACGGCATGGATGGACCAAGGGAGAGTCAGGACCCGCCCCCGAGGCCGCTGGCTCGCCACCTCTCCGATGCCGATCGCCTCCGAAAAGTCATCCAGGAGCTCGTGGACACGGAGAAGTCCTATGTGAAGGATCTGAGCTGCCTCTTTGACTTATACTTGGAGCCACTTCAAAGCGAGACCTTTCTTACCCAAGATGAGATGGAATCACTTTTTGGAAGTTTGCCAGAGATGCTTGAATTTCAAAAGGTGTTTCTGGAGACCCTGGAGGATGGGATTTCAGCATCGTCTGACTTTAACATACTTGAAACCCCCTCGCAGTTTAGAAAACTGCTGTTTTCCCTCGGGGGCTCATTCCTTTATTACGCGGACCACTTCAAACTGTACAGCGGGTTCTGCGCCAATCACATCAAAGTGCAGAAGGTTCTGGAGCGAGCTAAAACTGACAAAGCCTTCAAGGCTTTTCTGGACGCCCGGAATCCCACCAAGCAGCATTCCTCCACGCTGGAGTCCTACCTCATCAAGCCGGTGCAGAGGGTGCTCAAGTACCCGCTGCTGCTCCGGGAGCTCGTGTCCCTGACAGACCACGACAGCGAGGAGCACTACCACCTGACAGAAGCACTCAAGGCAATGGAAAAAGTAGCAAGCCACATCAATGAGATGCAGAAGATATATGAGGATTACGGGACGGTGTTCGACCAGCTGGTGGCAGAGCAGAGCGGAACAGAGAAGGAGGTAACAGAACTTTCAATGGGGGAACTTCTGATGCACTCTACAGTTTCCTGGTTGAATCCGTTTCTGTCTCTAGGAAAAGCCAGAAAGGACCTGGAACTCACAGTATTTGTTTTTAAGAGAGCTGTCATATTGGTTTATAAAGAAAACTGCAAACTGAAAAAGAAATTGCCCTCGAATTCCCGGCCTGCACACAGCTCTGCTGACCTGGACCCGTTTAAATTTCGCTGGTTGATCCCCATATCCGCACTTCAAGTCAGACTGGGGAATACAGCAGGGACAGAAAGTAATTCCTTGTGGGAGCTGATCCACACGAGGTCAGAAGTAGAAGGACGGCCAGAAACCAGCTTTCAGCTCTGCTGCAGTGACAACGAAAGCAAAACCAACATCGTCAAGGTGATTCGATCTATTCTGAGGGAGAACTTCAGGCGTCACATCAAGTGTGAATTCCCTCTGGAAAAAACATGCAAGGATCGCCTGGTACCCCTGAAGAACCGCGTTCCTGTCTCGGCCAAACTA---------------------------------------------------------------------------------------------------------------------------------------------------------------------------------------------------------------------------------------TTCCCGGACGGGCTCATCAAGGAGAGCGACATTCTGAGCGACGACGACGAG---------GAC---CATCACCAGCCCCGCGGGCGCGGCAGCCCGACCAAAGACATCGAGATTCAGTTCCAGAGACTGAGGATCTCCGAGGACCCCGATGCCCCTCTG---GCTGAC---GGGCCACCCAGCAGG---------GACGGCCAGCCCGGGGGC------CCGCAGTCCAAGCTGGTCCGGGGGCACTTCTGCGCCATCAAACGGAAAGCCAACAGCACCAAGAGGGACAGGGGGACACTGCTGAAGGCGCAGACCCGGCACCAGTCCCTGGACAGTCGGTCTGAAAACGCCAACCTTGATCTCAATGCTGTTCTCGAGCGAGAGTTCAGTGTCCAGAGTTTAACATCGGTTGTCAACGAGGAGTGTTTTTATGAGACAGAAAGCCATGGAAAGTCT---
>micMur3
ATGGGGAACTCCGAGAGTCAGTACACCCTTCAAGGATCTAAAAATCACAGCAATACTATTACTGGTGCTAAGCAAAAGCCTTGCTCCCTGAAGATACGTGGCATTCACGCAAAAGACGAGAAGTCGGTGCATGGGTGGGGCCACGGCGGCAGCGGGGCGGGCTACAAGTCCAGGTCCCTGGCCCGAAGCTGCCTTTCTCACTTCAAGAGCAGCCAGCCTTACGCGGCG---TCCAGGCTGGGCGGGCCCACGTGC---AAAGTCTGCAAAGGCGTCGCCCACGCCAAGCACAGGGCAAACGCCCCAGGAAAGGACTTCCAGGGCCACGATGCCGCCTTCTGCCCGGAGAATGGCTTCCTCTGCGCGGGCCAGCAGCCC---------------GCGGATAACCACGTCGCC---------------TCCAGAGACTGC---AACGGCCACCTTCTCCACTGCTACGGGAGGCCCGAG---------AGCGCGGCC---TCGGCGCCACGG---------------GGCGAGGACCGCAGGAGCCCCCGGGTGCTCATCCGGACGCTGGGGAAGCTGGACGGGTGTCTGCGGGTCGAGTTCCACAACGGCCAC------GTGCCC---GGCGAG---------------------GCGTCGGGC------------GGGGGCGGCCCGGTGCGGCTGCTGCGCTACTCGCCCTCGCCCGCGGAG---------------CCCGGGGCCTCCCGGAGGGCGTCGGGCGCCGACTCCCCG------CCGCGCCCCCGGCCCTCTCCC------------------------ACCGACTCCGGCCTGCGCTCCAGCAAGGGCAGCTCC---CTGAGCTCCGAGTCCTCCTGGTACGACTCCCCGTGGGGCAACGCCGCCGGCGGGGAGCTGAGC---------GAGGCGGAGGGCCCCTTCCTGGCCCCCGGCACGCCCGAG------CCC------------------------GGCCGC---CACGCCAGCTTCCCGCCTGGTGACGCCAAAAAG---CCTTTCAACCAAAGCTCCTCCCTGTCCTCCCTGCGGGAGCTGTACAGAGACGCCACCCTGGGCGGCCTGGCCCCCGCG---GGCATG---CGC---CTC---TCGGACGAGTGCGTGGTGGGCGCGCACGCGGGCCTCAGCACCCGGGTCTCCTTCGCGTCCGACATGGACGTGCCCTCCCGGGTGGCGCGCCGGGACCCCGCGCAGTACAGCTCCTTCACCCTCCCCTGTCGCAAGCCCAAAGCCTTAACCGAG---GAC---AGTGCCAAGAAGGACACCCTCAAAGCCAGGATGCGACGCATCAGCGACTGGACGGGAAGCCTCTCCAGGAAGAAGAGGAAACTGCAGGAGCCGAGGTCCAAGGAGGGCAGTGACTATTTTGACAGCCGCTCTGATGGACTGAATGCG---GATGTGCAGACGCCCTGCCAGGCATCCGCTTTGCTGTGGTCAGGGGGCTCGGCTCAGATCCTGTCTCAGAGAAGTGAATCCACTCATGCGATTGGCAGTGATCCCCTCCGACAGAACATTTACGAGAATTTCATGCGAGAGCTGGAAATGAGCAGGACTAACACTGAGAACGTAGAGACCTCTACAGACACCGCGGAGTCCAGCAGTGAGTCGCTCAGCTCGCTGGAGCAGCTGGACCTGCTCTTCGAGAAGGAACAGGGAGTGGTCCGGAAAGCCGGGTGGCTCTTCTTCAAACCCCTCGTCACTTTGCAGAAGGAAAGGAAGCTGGAGCTGGTGGCTCGAAGGAAGTGGAAACAGTACTGGGTGACACTTAAGGGATGCACCCTGCTGTTCTATGAGACCTACGGGAAGAATTCCACGGATCAGAGCAGCGCCCCTCGGTGCGCTCTGTTTGCGGAAGACAGCATCGTGCAGTCCGTCCCAGAGCATCCCAAGAAGGAAAACGTGTTCTGCCTGAGCAATTCCTTTGGGGACGTCTACCTTTTCCAGGCCACCAGCCAGACAGATCTGGAAAACTGGGTCACTGCCATACACTCTGCTTGCGCGTCCCTTTTTGCAAAGAAGCATGGGAAAGAGGACACGGTGCGGCTCCTGAAAAACCAGACCAAAAACCTCCTTCAGAAGATAGACATGGACAGCAAGATGAAGAAGATGGCAGAGCTGCAGCTGTCGGTGGTGAGCGACCCGAAGAACAGGAAAGCCATAGAAAACCAG------------------------ATCCAGCAGTGGGAGCAGAACCTGGAGAAGTTTCACATGGATCTGTTCCGGATGCGCTGCTATCTGGCCAGCCTGCAAGGCGGGGAGCTGCCCAACCCCAAGAGTCTCCTTGCTGCCGCCAGCCGGCCCTCCAAGCTGGCTCTCGGCAGGTTGGGCGTCTTGTCTGTTTCTTCTTTCCACGCTCTGGTATGTTCTAGAGATGACTCTGCTCTCCGGAAAAGAACGCTATCACTGACTCAGCGAGGAAGGAACAAGAGGAGCATATTTTCTTCATTAAAAGGGTTGGATACTCTGGCCAGAAAGGGGAAGGAGAAGAGACCCTCTATAACTCAG---GTCGATGAACTTCTGCATATATATGGTTCAGCAGGGGATGGTGGTCCCCGAGACAACATGTGGGAAAGCCTGGCATATATTCACTTTCAGGATAATCAAGGAGTTACGGTCACGATCAAGCCAGAACACAGAGTAGAAGATATTCTGACTTTGGCGTGCAAGATGAGGCAGTTGGAACCCAGCCACTATGGCCTACAACTTCGGAAATTAGTGGATGACAACATTGAACGCTGCGTCCCTGCGCCGTATGAGTATATGCAAGAGCAGGTTTACGATGAAATAGAAATCTTTCCACTCGGTGTTTATGACGTGCAGCTCACGAAGACTGGGAGTGTGTCTGACTTCGGGTTTGCAGTGACGGCACAGGTGGACGAACGCCAGCGTCTCAGTCGGATATTCATCAGTGACGTTCTCCCCGACGGCTTGGCATACGGGGAAGGTCTGAGAAAGGGCAATGAAATCATGACCTTAAATGGGGAAGCCGTATCTGATCTTGACCTGAAGCAGATGGAGGCCCTGTTCTCTGAGAAGAGCGTTGGACTCACTCTCATTGCCCGGCCTCCGGACACAAAAGCAACCCTGTGTACTTCCTGGTCAGACAGTAACCTGTTCTCCAGCGACCAGAAGAGTCTGCTGCCTCCTCCCAACCAGTCGCAACTTCTGGAGGAATTCCTGGATAACTTTAAAAAGAACACAGCAAATGATTTCAGCAATGTCCCTGACATCACAACAGGTCTGAAAAGGAGTCAGACAGATGGGACCCTGGATCAGGTTTCCCGCAGGGAGAAAATGGAGCAGACGTTCAGGAGTGCTGAGCAGATAGCTGCACTGTGTAGGAGTTTTAACGACACTGAGGCCAACGGCATGGAAGGACCCAGGGAGAGTCAGGACCCACCTCCGAGGCCTCTGGCCCGCCACCTCTCCGATGCAGACCGCCTCCGAAAAGTCATCCAGGAGCTCGTGGACACGGAGAAATCTTATGTGAAGGATCTGAGCTGCCTCTTTGAATTGTACTTGGAGCCACTTCAGAGTGAGACCTTTCTTACCCAAGACGAGATGGAGTCACTTTTTGGAAGTTTGCCAGAGATGCTTGAGTTTCAAAAGGTGTTTCTGGAGACTCTGGAGGATGGGATTTCAGCATCATCTGACTTTAACATACTGGAAACTCCCTCGCAGTTTAGAAAATTACTGTTTTCCCTTGGAGGCTCTTTTCTTTATTATGCGGACCACTTTAAACTGTACAGTGGATTCTGTGCTAATCATATTAAAGTACAGAAGGTTCTAGAGCGAGCTAAGACCGATAAAGCCTTCAAGGCTTTTCTGGATGCCCGGAACCCCACCAAGCAGCACTCCTCCACGCTGGAGTCCTACCTCATCAAGCCAGTTCAGAGAGTGCTCAAGTACCCTCTGCTGCTCAAGGAGCTCGTGTCCCTGACGGACCACGAAAGTGAGGAACACTATCACCTGACAGAAGCACTAAAGGCCATGGAAAAAGTAGCGAGCCACATCAATGAGATGCAGAAGATCTATGAGGACTATGGGACTGTGTTCGACCAGCTGGTAGCAGAGCAGAGTGGGACGGAGAAGGAGGTAACAGAACTTTCAATGGGGGAACTTCTGATGCACTCTACGGTTTCCTGGTTGAATCCATTTCTGTCTCTAGGAAAAGCCAGAAAGGACCTTGAGCTCACAGTATTTGTTTTTAAGAGAGCTGTCATACTGGTTTATAAAGAAAACTGCAAACTGAAAAAGAAATTGCCCTCAAATTCCCGGCCTGCACACAGCTCTGCTGACCTGGACCCATTTAAATTCCGCTGGTTGATCCCCATCTCCGCGCTTCAAGTCAGACTGGGGAATACAGCAGGGACAGAAAATAATTCCATATGGGAGCTAATCCATACAAAGTCAGAAATAGAAGGACGGCCAGAAACCATCTTTCAATTGTGTTGCAGTGACAGTGAAAGCAAAACCAACATTGTTAAGGTGATTCGTTCCATTCTGAGAGAGAACTTCAGGCGTCACATAAAGTGTGAATTACCGCTGGAGAAAACATGTAAGGATCGCCTGGTGCCTCTTAAGAACAGAGTTCCTGTTTCAGCCAAATTAGCTTCCTCCAGGTCTTTGAAAGTCCTCAAGAATTCCTCCAGCAGT------GAGTGGACCAGCGAGACCGGCAAGGGCAACTCG---CTGGACTCGGACGAGTGCAGCTTGAGCAGCAGCACC---CAGAGCAGTGGCTGCCACACGGCTGAGAGCAGGCAGGACTCCAAGAGTGAGTCTCCT------------------GGGAAATACCCTCACTCAGGCTTGGCAGATTTTGTGGACAATCTCATCAAAGAGAGTGATATTCTGAGCGATGAAGATGAT---------GAC---TACCATCAGACTCTGAAACGGAGCAGCCCTACCAAAGACATCGAAATTCAATTCCAGAGGCTGAGAATCTCTGAAGACCCCGATGCTCAACCGCCAGCAGAA---CCCCAGCCTGGCACGGAGGCGGGTGAGGGTCAGAAAGGAGGG------AAGCAGCCCAGACTGGTCCGGGGACACTTCTGCCCCATTAAACGAAAAGCAAACAGCACCAAGAGGGACAGAGGAACTCTGCTCAAGGCACAGATTCGTCACCAGTCTCTTGACAGTCATTCTGAAAATGCCAACATGGATCTAAATTCTGTCCTAGAGCGAGAATTCAGCGTCCAGAGTTTAACATCCGTTGTCAATGAGGATTGTTTTTATGAAACAGAGAGCCATGGAAAATCT---
>felCat8
ATGGGGAACTCGGAGAGTCAGTACACCCTTCAAGGATCCAAGAATCACGGCAACGCTCTCACTGGTGCTAAGCAAAAGCCTTGCTCGCTGAAAATACGCGGCCTTCACGCGAAAGACGACAAGTCACTGCACGGGTGGGGGCCCGGCAGCGGCGGCGCGGGCTACAAGTCCCGGTCCCTGGCCCGGAGCTGCCTGTCTCACTGCAAGAGTAATCAGCCTTATGGC------TCGAGGGCCGGCGGAGCCACGTGC---AAGGCCCCCAAAGGCGGCGCGTACGCCAAGCACCGGACCAGCGCCTCGGGCAACGACTTC------------------CTCTCCCCGGAGAACGGCTTCCACTACGTGGCGCACCAGCGG---------------GCGGAGGAGCGCGTGGCC---------------TCGAGGGACTGC---AATGGGCACCTTCTCAGCTGCTACGGGGGCAACGAG---------AGCGTGGCG---GCCACGCCGCCGCCGCCGCCTCCGCCGGGCGAGGACCGCAAGAGCCCCAGGGTGCTCATCAAGACGCTGGGGAAGCTGGACGGCTGCCTGCGGGTCGAGTTCCACAACGGCGGC------GGCCAGGAGGCCGAGGGGGCC---------------CCGGGGGAC------------GCGGGCGGCCCGGTGCGGCTGCTGCGCTACTCGCCCAGCCCGGGCCCC---------------------------------------GGGCCCGACTCGCCC------CCG---------------------------------------------GACTCGCGGCCGCGCTCCAGCAAGGGCAGCTCC---CTGAGCTCCGAGTCGTCCTGGTACGACTCCCCCTGGGGCCCCGCG------GGCGAGGCCAGCGAGGCCAGCGAGGCCGAGGGCCCCCTGCCGGCGCCCGGCACGCCCGCC------CCC------------------------CGCCTG---GGCGCCGACCTCCCGCCCGGG---GCCCCGAAG---CCCTTCAACCAGAGCTCTTCCCTGTCCTCGCTGCGCGACCTCTCCCCGGACGCC---------AGCCCCGCGGCCGCG---GGCCTC---CGG---CTC---TCCGGCGAG---TTCGTGGGCGCGCGCGCCGGCCTCAGCCACCGCGTGTCCTTCGCCTCGGACATGGACGTGCCGTCCCGGGTGGAGCGCAGGGACCCCGGGCCGTACGCGTCCTTCACCCTCCCCTGCCGCAAGTCCAAGGCCGCGGTGGAG---GAC---GCCTCCAAGAAGGACACGCTCAAAGCCCGCATGCGCCGCATCAGCGACTGGACCGGAAGCCTCTCCAGAAAGAAGCGGAAGCTGCAGGAGCCGAGGTCCAAGGAAGGCAGTGACTACTTTGACAGCCGCTCAGATGGACTGAATGCA---GATGTGCAGGGGCCCTTCCCGGTGTCTGCTTCGCTGTGGTCAGGGGGCTCAGCTCAGATCCTGTCCCAGAGAAGCGAATCCACTCATGCAATTGGCAGCGATCCCCTCCAACAGAACATTTATGAGAATTTCATGCGGGAGTTGGAAATGAGCAGAACCAACACAGAGAACCCAGAAACATCCACGGAAACCGCCGACTCCAGCAGCGGGTCACTCAGCTCTTTGGAGCAACTTGATCTGCTCTTTGAGAAGGAGCAAGGGGTGGTCCGGAAAGCAGGATGGCTGTTCTTCAAGCCCCTGGTCACTTTGCAGAAGGAAAGGAAGCTTGAACTGGTGGCTCGGAGGAAGTGGAAACAATACTGGGTGACGCTGAAAGGATGCACGCTGCTATTCTATGAGACGTATGGGAAGAATTGCACGGACCAGAGTAGCGCCCCTCGGTGTGCCCTGTTTGCGGAAGACAGCATAGTGCAGTCCGTCCCAGAGCATCCCAAGAAGGAGAACGTGTTCTGCCTCAGCAACTCCTTTGGAGATGTCTACCTTTTCCAGGCCACTAGCCAGACAGATCTGGAAAACTGGGTCACTGCCATACATTCAGCTTGCGCATCCCTTTTTGCAAAGAAACACGGAAAAGAGGACACAGTTCGCCTGCTGAAGAACCAGACCAAACACCTTGTTCAGAAGATAGACATGGACAGCAAAATGAGAAAGATGGCGGAGTTACAGCTGTCCGTGGTGAGCGACCCAAAGAACAGGAAAGCCATCGAAAACCAG------------------------ATCCAGCAGTGGGAGCAGAATCTGGAAAAGTTGCACATGGACCTGTTCAGGACGCGCTGCTACCTGGCCAGCCTCCAAGGCGGGGAGCTGCCCAACCCCAAGAGCCTCCTTGCTGCCGCCAGCCGCCCCTCCAAGCTGGCCCTTGGCAGGTTGGGCATCTTGTCCGTTTCTTCTTTCCATGCTCTGGTATGTTCTCGAGATGACTCTGCTCTCCGGAAGAGAACACTCTCCCTGACCCAGCGAGCAAGAAACAAGAAGGGCATATTTTCTTCGTTGAAAGGACTGGACACGCTGGCAAGAAAAGGGAAGGAGAAAAGACCTTCCGTAACTCAG---GTTGATGAACTGCTGCATATATACGGTTCAACAGCTGATGGCGTTCCCCGAGACAACACATGGGAAGTCCAGACGTATGTTCATTTTCAGGATAATCAAGGAGTTACTGTAACGATCAAGCCAGAACATAGAGTAGAAGATATTTTGACTCTGGCGTGCAAGATGCGGCAGCTGGAACCCAGCCACCATGGCCTGCAGCTTCGAAGATTAGTAGACGAAAACGTCGAGGACTGCGTCCCCGCGCCATACGAATGTATGCAAGAGCAGGTTTACGATGAAATAGAAATCTTTCCCCTAAGCGTTTATGACGTGCAGCTCACGAAGACCGGCAGTGTGTCTGACTTCGGGTTTGCAGTGACAGCGCAGGTGGACGAGCATCAGCATCTCAGCCGAATATTTATAAGTGACGTTCTCCCTGACGGCTTGGCATATGGAGAAGGGTTGAGAAAGGGCAACGAAATCATGACCTTAAATGGGGAAGCTGTGTCTGATCTGGACCTTAAGCAGATGGAGACCCTGTTTTCTGAGAAGAGCGTGGGGCTCACTCTCATCGCCCGGCCGCCAGACACAAAAGGAAACTTGTGTTCTTCCCGGTCAGACAGCGACTTGTTCTCAAAGGACCAGAAGAGTCTGCTGCCCCCTCCAAACCAGTCCCAGCTTCTGGAGGAATTCCTGAATAACTTTAAAAAGAATACAACCAATGATTTCAGCAACGTCCCTGACATCACAACTGGCCTGAAAAGGAGTCAGACTGATGGTGCCCTGGCCCAGGTTCCCCACGGGGAGAAAACGGGGCAGACGTTCGGGAGCGCCGAACAGATCGCTGCGCTGTGTAGGAGTTTCAACGACTCGCACACCACCGGCATGGAAGGGCCGAGGGGGACCCGGGAGCCACCTCCGAGGCCGCTGGCTCGCCACCTCTCCGACGCGGATCGCCTCCGGAAAGTCATCCAGGAGCTGATGGACACGGAGAAGTCCTACGTGAAGGATCTGAGCTGCCTCTTTGAATTATATTTGGAGCCACTTCAGAATGAAACCTTTCTCACCCAAGATGAGATGGAGTCACTGTTCGGCAGCTTACCAGAGATGCTGGACTTTCAGAAGGTGTTTCTGGAGACTCTAGAGGATGGGATTTCAGCCGCCTCTGACTTCAACACCCTCGAAACTCCCTCACAGTTTAGAAAACTACTGTTTTCCCTTGGAGGCTCTTTCCTTTATTACGCGGACCATTTTAAACTGTACAGCGGGTTCTGTGCTAATCATATCAAAGTACAGAAGGTTCTAGAGCGAGCTAAAACTGATCAAGCCTTCAAGGCTTTTCTGGACGCCCGGAATCCCACCAAACAGCATTCCTCCACCCTCGAGTCCTACCTCATCAAGCCAGTTCAGAGGGTGCTCAAATACCCTCTGCTGCTCAGGGAGCTCGTGTCGCTGACGGACCACGAGAGCGAGGAGCACTACCACCTGACAGAGGCACTAAAAGCGATGGAAAAAGTAGCCAGCCACATCAATGAGATGCAGAAGGTCTATGAGGATTACGGGACCGTGTTTGACCAGCTTGTGGCGGAGCAGAGTGGAACAGAGAAGGAGGTGACAGAACTTTCCATGGGGGAGCTTCTGATGCACTCTGCAGTCTCCTGGTTGAATCCATTTCTGTCTCTAGGAAAAACCAGAAAGGACCTCGAGCTCACAGTGTTTGTCTTTAAGAGAGCTGTCATACTGGTTTATAAAGAACACTGCAAACTGAAGAAGAAACTGCCCTCGAATTCCCGGCCTGCACATGGCTCTGCCGACTTGGATCCATTTAAATTTCGCTGGTTGATCCCCATATCCGCGCTTCAAGTCAGACTGGGGAACACAGCAGGGACAGAAAATAATTCCATATGGGAACTGATCCATACGAAGTCAGAAATAGAAGGACGGCCAGAAACCATCTTTCAGCTGTGCTGCAGTGACAGTGAGAGCAAAACCAGCATCGTCAAGGTCATTCGATCTATTCTGAGGGAAAACTTCAGGCGTCACATAAAGTGTGACTTACCCCTGGAGAAAACGTGCAAGGATCGCCTGGTACCTCTTAAGAACCGAGTTCCTGTTTCGGCCAAGTTAGCTTCCTCCAGGTCCTTAAAAGTCCTCAAGAACTCCTCGAGCTGC------GAGTGGCCCGGCGAGCCCAGCAAGGGCAGCTCC---CTGGACTCGGACGAGGGGAGCCTGAGCAGCAGCACG---CAGAGCAGCGGCTGTCCCCCGGCTGGGAGCTCGCAGGACTCC---------------------------------CCACAACGCCCACCTGCAGGCCCGGCTGACTTGTCCCCCGGCCTCATCAAAGAGAGTGACATTCTGAGCGATGAGGAGGAT---------GAC---TACCATCAGACCCTGAAGCAGGGAAGCCCTACCAAAGACATTGAAATTCAGTTCCAGAGACTGAGAATCTCGGACGACGCGGACGCGAACCCG---GCCGAC---CGGCGGCCCAGA---------------------------GGC------GAGCAGCCCAAGCTGGTCCGCGGGCACTTCTGCGCCATTAAACGAAAAGCCAACAGCACCAAACGGGACAGGGGAACTTTGCTCAAGGCACAGATCCGTCACCAGTCCCTCGACAGTCAGTCTGAAAATGCCAACCTCGATCTCAGTTCTGTTCTGCAGCGAGAATTCAGTGTCCAGAGTTTAACATCGGTGGTCAATGAGGAGTGTTTTTACGAAACAGGGAGCCACGGAAAGTCA---
>musFur1
ATGGGGAACTCTGAGAGTCAGTACACCCTTCCAGGATCTAAAAATCATAGCAGTTCTAACACTGGTGCTGAGCAAAAGCCTTGCTCCCTGAAAATCCGCAGCGTTCATGGGAGGGATGACAAGTCCCTGCACGGATGGGGTCACGGAGGCAGCGGAGCGGGTTACAAGTCCCGGTCCCTGGCCCGAAGCTGCCTTTCCCACTTTAAGAGCGCTCAGCCTTACGCA------TCCAGACTGGGCGGACCCACGTGC---AAAGTCCCGAAAAGCAGCGCCTACCCCAAGCCCAGGACGAGCGGCGCGGGGAACGAGTTCCAGAGCGGCAGCGCGGCCTTCTCGGCGGAGAACGGCTTCCACGACGTGGGGCACGAGCGG---------------GCGGCTGACCTCGCCGTC---------------TCGAGGGACTGC---AGTGGGCACCTTCTCAACTGCTACGGGAGGAGCGAG---------AGCGCGGCC---GCCACGCCGCCC---------------GGCGAGGACCGCAGGAGCCCCCGGGTGCTCATCAAGACGCTGGGGAAGCTGGACGGCTGTCTGCGGGTCGAGTTCCACAGCGGCGGC------CAGCAG---GGCAGGGGGTCC---------------CGGGGGGAC------------GCGGGTGGCCCGGTGCGGCTGCTGCGCTACTCGCCCACCTTGGGCGCC---------------------------------------GGGCCCGACTCGCCC------CCG---------------------------------------------GACTCGCGGCCGCGCTCCAGCAAGGGCAGCTCC---CTGAGCTCCGAGTCGTCCTGGTACGACTCGCCCTGGGGCCCCGTG------GGCGAGGCCAGCGAGGCCAGCGAGGCCGAGGGCTCCTTGCCGGTGCCCGGCACGCCCGCC------CCC------------------------GGCCTCTGTGCCGCCGACTTCCCGCCGCCCGGGGCCCCCAAG---CCGTTCAACCAAAGCTCGTCCCTGTCCTCGCTCCGGGAGCTCTACCCCGACCCC---------AGCCCGGCGCCCTCG---GGCCTG---CGG---CTG---TCCAACGAG---TTCATGGGCACGCCCGCCAGCCTCAGCCACCGCGTGTCCTTCGCCTCGGACATGGACGTGCCGTCCCGGGTGGAGCGCAGGGACCCCGGCCCGTACTCGTCCTTCACCCTCCCCTGCCGCAAGTCCAAGACCTTGACCGAG---GAC---GCCTCCAAGAAGGACACGCTCAAAGCCCGCATGCGCCGCATCAGCGACTGGACGGGAAGCCTCTCCAGAAAGAAAAGGAAGCTGCAGGAGCCGAGGTCCAAGGAAGGCAGTGACTACTTTGACAGCCGCTCAGATGGACTGAATGTG---GACGTGCAGGGGCCCTTCCAGATGTCTGCTTCACTGTGGTCTGGGGGCTCCGCTCAGATCCTGTCCCAGAGAAGCGAATCCGCTCATGCAATTGGCAGCGATTCTCTCCAACAGAACATTTATGAGAATTTCATGCGGGAGCTGGAAATGAGCAGGACCAGCACAGAGCATGTAGAAACGTCCACAGAAACCGCAGACTCCAGCAGTGGGTCCCTCAGCTCTTTGGAGCAACTTGATCTGCTTTTTGAGAAGGAGCAAGGGGTGGTCCGAAAAGCTGGATGGCTGTTCTTCAAACCCCTCGTCACTTTGCAGAAGGAAAAGAAGCTGGAGTTGGTAGCCCGGAGGAAGTGGAAACAGTACTGGGTAACACTGAAAGGTTGCACCCTGCTGTTCTATGAGACCTATGGGAAGAATTCCATGGACCAGAGCAGCGCCCCTCGGTGTGCACTGTTTGCAGAGGACAGCATAGTGCAGTCAGTCCCAGAACACCCCAAGAAGGAAAATGTGTTCTGCCTCAGCAACTCCTTTGGAGATGTCTACCTTTTCCAGGCCTCTAGCCAGACAGATCTTGAAAACTGGGTCACTGCCATACATTCAGCTTGTGCCTCCCTTTTTGCAAAGAAGCATGGGAAAGAGGACACGGTTCGGCTACTCAAGAATCAGACCAGAAACCTCATTCAGAAGATAGATATGGACAGCAAGATGAAAAAGATGGCAGAATTGCAGCTGTCTATCGTGAGCGACCCAAAGAACAGGAAAGCCATAGAAAACCAG------------------------ATCCAGCAGTGGGAGCAGAACCTGGAGAAGTTTCACATGGATCTGTTTAGGATGCGTTGCTACCTGGCCAGCCTACAAGGCGGGGAGCTGCCAAACCCCAAGAGCCTCCTGGCCGCCGCCAGCCGCCCCTCCAAGCTGGCCCTCGGCAGGCTGGGCATCTTGTCGGTTTCTTCTTTCCATGCTCTGGTATGTTCTAGAGATGACTCTGCCCTCCGGAAAAGAACACTCTCACTGACCCAGCGAGGAAGGAACAAGAAGGGTCTATTTTCTTCACTAAAAGGGCTGGACACGCTGGCGAGAAAAGGGAAGGAAAAAAGACCTTCTGTACCTCAG---GTGGATGACCTTCTGCATATATACGGTTCAGCAGCCGATGGTGTTCCCCGAGACAACACGTGGGAGGTCCAGACCTACGTTCATTTTCAGGATAATCAAGGGGTTACTATAATGATCAAGCCAGAACATAGAGTAGAAGATATTTTGACTCTTGCATGCAAGATGAGGCAGCTGGAACCCAGCCACTATGGCCTGCAACTCCGAAAATTAGTGGATGAAAACATGGAGTACTGTGTCCCTGCGCTGTATGAATTCATGCAAGAACAGGTTTATGATGAAATAGAAATCTTTCCACTGAATGTTTACGACGTGCAGCTCACGAAGACCGGAAGCGTGTCTGACTTTGGGTTTGCAGTGACAGCGCAGGTGGACGAGCATCAGCATCTCAGCCGCATACTGATAAGCGACGTTCTCCCTGACGGCTTGGCATATGGAGAAGGGTTGAGAAAGGGCAATGAAATCATGACCTTAAATGGGGAAGCTGTGTCTCACCTTGACCTGAAGCAGATGGAGGCCTTGTTTTCCGAGCAGAGCGTCGGGCTCACTCTGATTGCCCGGCCGCCAGAGACAAAAGGCACCTTGTGCTCATCCTGGTCAGACAGTGACCTGTTCTCAAGGGACCAGAAGCATCTGCTGCCCCCTCCGAACCAGTCCCAGCTTCTGGAGGAGTTCCTGGACAACTTTAAAAAGAATACAACCAACGATTTCAGCAACGTCCCTGATGTCACCACTGGCCTGAAAAGGAGTCAGACCGATGGCGCGCTGGCCCAGGTCCCCCACGGGGAGAAAACAGGGCAGACATTCGGGAGTGCAGAACAGATCGCCACGCTGTGTAGGAGCTTCAGCGACGCGCAGAGTGACGGCATGGAAGGGCCGAGGGGGACTCGGGACCCACCTCCGCGGCCGCTGGCTCGTCACCTCTCCGATGCAGATCGCCTCCGAAAAGTCATCCAGGAGCTGATGGACACGGAGAAGTCCTACGTGAAGGATCTGAGCTGCCTCTTTGAATTATACTTGGAGCCACTTCAGAATGAGACCTTTCTCACCCAAGATGAGATGGAGTCACTTTTTGGAAGTTTGCCAGAGATGCTTGAATTTCAAAAGGTGTTTCTGGAAACTCTGGAGGATGGGATTTCAGCATCCTCGGACTTTAACAGCCTTGAGACTCCCTCACAGTTCAGAAAATTGCTCTTTTCCCTTGGAGGCTCTTTCCTTTATTACGCGGACCATTTTAAACTCTACAGTGGATTCTGTGCTAATCATATTAAAGTACAGAAGGTTCTGGAGCGAGCTAAAACTGATAAAGCCTTCAAGGCTTTTCTGGATGCCCGGAATCCCACGAAGCAGCATTCCTCCACCCTGGAGTCCTACCTCATCAAACCCGTGCAGAGGGTGCTCAAGTACCCTCTGCTGCTCAAGGAGCTCGTGTCGCTGACGGACCACGAGAGCGAGGAGCACTATCACCTGACCGAAGCACTAAAGGCAATGGAAAAAGTAGCGAGCCACATCAATGAGATGCAAAAGATCTACGAGGATTATGGGACCGTGTTTGACCAGCTAGTGGCAGAGCAGAGTGGAACAGAGAAGGAGGTAACAGAACTTTCCATGGGGGAGCTTCTGATGCACTCTGCAGTTTCCTGGTTGAATCCATTTCTGTCTCTAGGAAAAGCCAGAAAGGACCTTGAACTCACAGTGTTTGTTTTTAAGAGAGCTGTCATCCTGGTTTATAAAGAAAACTGCAAACTGAAAAAGAAATTGCCCTCGAATTCCCGGCCTGCACACAACTCTGCTGACTTGGACCCATTTAAATTTCGCTGGTTGATCCCCATATCCGCACTTCAAGTCAGACTGGGGAATACAGCAGGGACAGAAAATAATTCTGTATGGGAGCTGATCCATACGAAATCAGAAATAGAAGGACGGCCAGAAACTGTCTTCCAACTGTGCTGCAGTGACAGTGAAAGCAAAACCAACATCGTCAAGGTGATTCGCTCTATTCTGAGGGAAAACTTCAGGCGTCACATCAAGTGTGAATTACCCCTGGAGAAGACCTGTAAGGACCGCCTGGTCCCCCTTAAGAACCGAGTTCCTGTTTCAGCCAAGTTAGCCTCCTCCAGATCCTTAAAAGTCCTCAAGAATTCCTCCAGCAGC------GAGTGGCCCGGCGAGCCCGGCAAGGGCAGCAGCTCGCTGGACTCTGACGAGGGCAGCCTGAGCAGCGGCACG---CAGAGCAGCGGCTGCCCCTTGGGCGGGAGCAGGCAGGATTCC---------------------------------CTGCAGCAGCCCCAGCCGGGCCTGGCTGATCTGTCGGACAGTCTCATCAAAGAGAGTGACATTCTGAGCGACGACGAGGAC---------GAC---TACCATCAGACTCTCCAACAGGGCAGCCCTACCAAAGACATTGAGATTCAGTTCCAGAGACTGCGGATCTCCGACGCCCCGGACGCCAAGCCA---GCCGAG------CAGCCCGGCACG---------GAGGGCCGGCCCAAGGGG------GAGCAGCCCAAGCTGGTGCGGGGGCACTTCTGCGCCATTAAACGGAAAGCCAACAGCACCAAACGGGACAGGGGAGCTTTGCTGAAGGCACAGATTCGTCATCAGTCCCTCGACAGCCAGTCTGAAAATGCCAACCTTGATCTCGGTTCTGTTCTGCAGCGGGAGTTCAGTGTCCAGAGTTTAACCTCGGTGGTCAACGAGGAGTGTTTTTATGAAACAGAGGGCCACGGACAGTTG---
>HLmolMol2
ATGGGGAACTCCGAGAGTCAGTACACATTTCAAGGATCTAAAAATCACAGCGGTACTATTGCTGGTGCTAAACAAAAGCCTTGCTCCCTGAAAATCCGCAGCATTCATGCGAAAGATGACAAGTCATTGCACGGATGGGGTCACGGAGGCAGCGGAGCGGGTTACAAGTCCAGGTCCCTGGCCCGAAGCTGCCTTTCTCACTTCAAGAGTAACCAGCCTTATGCC------TCCAGACTCGGGGGGCCCACCTGC---AAAGCCTCCAAAGGCAATGCCTGCTCCAAGCACAGGACAAGTGGCCCAGGAGGTGGCTTCCTGAGCAACCGCGCCGCCTTCACACCTGCAAACGGATTCCACCACACTGGGCACGAACAG---------------GCAGGAAACCACACTGCC---------------TCGCAGGACTGC---AATGGGCACCTTCTCAACTGCTACGGGAGGAACGAG---------AGCATCGCG---TCCACCCCGCCG---------------GGCGAGGACCGAAAGAGCCCCAGGGTGCTCATCAAGACACTGGGGAAGCTGGACGGGTGCCTCCGGGTGGAGTTCCACAACAGCGGC------AGCCAC---AGCAAGGTGCCC---------------CCGGAGGTG------------GCGGGCGGGCCGGTGCAGCTGCTGCGGTACTCGCCCACCCTGGGCTCC---------------------------------------CGCGCCCCCTCCCCG------CCCAGCCCGCGCCTCTCTCCC------------------------GCCGACTCGCGCCCCCGCTCCAGCAAGGGCAGCTCC---CTGAGCTCCGAGTCGTCCTGGTACGACTCCCCCTGGGGCCACCCT---------GAGGGCAGC---------GAGGCCGAGGGCCCCTTCCCTGCCCCCAGTTCCCCCGAC------TCC------------------------AGCCTT---CACGCGGGCTTCCCACCCAGGGACACCCTGAAG---CCTTTCAACCAAAGCTCTTCCCTGTCCTCCCTCCGGGAGCTCCACCCCGATGCCACCCTGGGGAGCCTGGCCCCCTCC---GGGATC---TGT---CTC---TCCGATGAG---TACATCGGAGCCCCTGCCAGCCTCAGCCACCGTGTGTCCTTCGCCTCCGACATGGATGTGCCATCCCGAGTGGGACACCGGGACCCCGGCCAGTACGGGTCCTTCACCCTCCCCTGCAGGAAGTCCAAGGCCTTGACCGAG---GAC---GCTGCCAAGAAGGACACCCTGAAGGCCAGAATGCGTCGCATCAGTGACTGGACGGGAAGCCTCTCCAGAAAGAAGCGGAAACTGCAGGAGCCGAGGTCCAAGGAGGGCAGCGACTACTTTGACAGCCGCTCCGAGGGACTGAATGCA---GAAGCCCAGGGACCATTCCCGGCGTCCCCTTCGCTGTGGTCAGGGAGCTCGGCCCAGCTCCTGTCCCAGAGAAGCGAGTCGGCTCACGCGATTGGCAGCGACCCCCTGCGCCAGAACATCTATGAGAACTTCATGCGAGAGTTGGAAATAAGCAGGACCAACACGGAGAACGCGGACACGTCCACAGAAACCGCCGGGTCCAGCAGCGAGTCCCTCAGCTCCTTGGAGCAGCTGGACCTGCTCTTCGAGAAGGAGCAGGGGGTGGTGCGGAAAGCCGGCTGGCTCTTCTTCAAACCCCTGGTCACGCTGCAGAAGGAGAAGAAGCTGGAGCTGGTGGCCCGGAGGAAGTGGAAGCAGTACTGGGTGACCCTGAAAGGATGCACCCTGCTGTTCTATGAGACCTACGGGAAGAACTCCCTGGACCAGAGCAGCGCGCCCCGCTGCGCCCTGTTCGCCGAGGACAGCGTCGTGCAGCCCACCCCGGAGCACCCCAAGAAAGAACACGTGTTCTGCCTCAGCAACTCCTTCGGAGATGTCTACCTTTTCCAGGCCACCAGCCAGACAGATCTGGAAAACTGGGTCACTGCCATACACTCGGCGTGCGCATCCCTCTTTGCAAAGAAGCGTGGCAAGGAGGACACCGTCCGGCTACTGAAGAACCAGACCAGAAGCCTAGTGCAGAAGATAGACATGGACAGCAAGATGAAGAAGATGGCAGAGTTGCAGCTGTCCGTGGTCAGTGACCCGAAGAACAGGAAAGCCATAGAGAACCAG------------------------ATTCAACAGTGGGAACAGAACCTGGAGCGGTTTCACATGGACCTGTTCAGGATGCGCTGCTACCTGGCCAGCCTGCAAGGTGGGGAGTTGCCGAACCCCAAGAGCCTCCTGGCCGCCGCCAGCCGCCCCTCCAAGCTGGCCCTGGGCAGGCTGGGCATCCTGTCCGTTTCCTCTTTCCACGCCCTGGTGTGTTCGAGAGATGACTCTGCCTTCCGGAAGAGAACGCTCTCCCTGACCCAGCGAGGGCGAGACAAGAAGGGCCTGTTTTCTTCGCTGAAGGGGCTGGACACGCTGGCGAGAAGGGGGAAGGAGAAGAGGCCGTCCATCACTCAG---GTGGATGACCTGCTCCATCTATGCAGCTCCGCGGGGGATGGCGCTCCCCGCGACCACTCGTGGGAGATCCAGACTTACGTTCACTTTCAGGATAACCAAGGAGTGACTGTGATGATCAAGCCAGAACACAGAGTAGAAGATATTTTGACTTTGGCATGCAAGATGAGGCAGTTGGAACCCAGCCACTATGGCCTACAACTTCGAAAGTTAGTGGATGAAAACACTGTGTACTGTATTCCTGCACCGTATGAGTACCTGCAAGAGCAGGTTTATGACGAAATAGAGGTCTTTCCTCTCAACGTCTATGACGTGCAGCTCACCAAGACCGGGAGCGTGTCTGACTTCGGGTTCGCAGTGACTGCACAGGTGGGTGAGCAGCAGCATCTCAGCCGGATATTCATCAGCGACGTCCTCCCTGACGGCTTGGCGTATGGGGAAGGGCTGAGAAAGGGCAACGAAATCATGACTTTGAATGGGGAAGCCGTGTCTGACCTTGACCTGAAGCAGATGGAGGCCCTGTTTTCTGAGAAGAGTGTCGGGCTCACTCTGATTGGCCGGCCGCCAGACGCAAAGGGAAGTCTGAGTGCTTCCTGGTCCGACAGCGACCTGTTCTCCAGGGACCCGAAGGGGCTGCTGCCTCCCCCCAACCAGTCCCAGCTTCTGGAGGAATTCCTGGATAACTTGAAGAAGAATACAGCGAACGATTTCAGCAACGTCCCCGACATCACCACCGGCCTGAAAAGGAGTCAGACGGATGGCACATTGGATCAGGTCTCCCGCAGGGAGAAGATGGAGCAGACGTTCAGGAGTGCTGAACAGATCACTGAGCTGTGTAGGAGTTTTAACGACACCCAGACCCACAGCATGGAGGGACCGAGGGAGAGCCCGGACCCGCCTCCGCGGCCGCTGGCCCGCCACCTGTCCGACGCAGATCGCCTCCGGAAAGTCATCCAGGAGCTGGTGGACACGGAGAAGTCCTACGTGAAGGATCTGAGCTGCCTCTTTGAATTATACTTGGAGCCGCTGCAAAATGAGACCTTTCTTACCCAAGATGAGATGGAGTCCCTTTTTGGAAGCTTGCCAGAGATGCTTGAATTTCAAAAGGTGTTTCTGGAGACTCTGGAGGACGGGATCTCAGCGTCATCTGACTTTAACACACTGGAAACCCCCTCGCAGTTCAGAAAGTTGCTGTTTTCCCTGGGAGGCTCTTTCCTGTATTATGCTGACCATTTCAAACTGTACAGCGGATTCTGCGCTAATCACATTAAGGTCCAGAAGGTCCTCGAGCGAGCCAAAACTGACAACGCCTTCAAGGCTTTCCTGGGTGCCCGGAACCCCACCAAGCAGCACTCGTCCACGCTGGAGTCCTACCTCATCAAGCCCGTGCAGAGAGTGCTCAAGTACCCCCTGCTGCTCAGGGAGCTGGTGTCCCTGACGGACCACGACAGCGAGGAGCACTACCACCTGACAGAAGCTCTGAAGGCGATGGAGAAAGTAGCAAGCCACATCAATGAGATGCAGAAGATCTACGAGGACTACGGGACCGTGTTCGACCAGCTCGTGGCAGAGCAGAGCGGAACTGAGAAGGAGGTAACAGAACTTTCGATGGGGGAGCTTCTGATGCACTCCACCGTTTCCTGGCTGAATCCATTTCTGTCGCTAGGAAAAGCCAGAAAGGACCTTGAGCTCACAGTGTTTGTTTTTAAGAGAGCTGTCATATTGGTTTATAAGGAAAACTGCAAACTGAAAAAGAAATTGCCCGCGAATCCCCGGCCTGCGCACAACTCCGCTGACTTGGACCCCTTTAAGTTCCGCTGGTTGATCCCCATATCCGCACTTCAGGTCAGACTGGGGAACACAGCAGGGACAGAAAACAGTTCCATCTGGGAGCTGATCCACACGAAGTCAGAGACAGAGGGGCGGCCGGAAACCATCTTCCAGCTGTGCTGCAGCGACAGTGAAAGCAAAACCAGCATCGTCAAGGTGATCCGATCTATTCTGCGGGAGAACTTCAGACGGCACATCAAGAGCGAACTCCCCTTGGAGAAAGCGTGCAAGGAGCGCCTGGTGCCCCTGAAGAACCGTGTTCCCGTTTCAGCCAAATTAGCTTCGACCCGGTCCTTGAAAGTGCTCAAGAGCCCCCGCAGCAGC------GAGTGGCCGGGCGAGCCTGGCCGGGGCAGCTCC---CTGGACTCCGACGACTGCAGCCTGAGCAGCAGCACC---CAGAGCAGCGGCTGCCACCCCGCCGGGGGCGGGCAGGGCTCC---------------------------------CTGAAACACCCGCACACAGGCCTGCCCGACTTCTCGGACGGTCTCATCAAAGAGAGCGACATCCTGAGCGACGAGGATGAG---------GAC---CCCCATCAGACCTTGCCGCAGGGCAGCCCCACCAAAGACATCGAGATCCAGTTCCAGAGACTGAGGATCTCCGAGGACCCGGACGCTCACCCC---GCTGAG---CAGCAGCCTGATGAG---------GATGGCCAGCCACCGGGG------GAGCAGCCCAAGCTGGTCCGGGGGCACTTCTGTGCCATCAAACGAAAAGCCAACAGCACCAAAAGGGACCGGGGGACCCTGCTCAGGGCACAGACACGCCACCAGTCCCTGGACACGCAGTCGGAAAGTGCCAGCCTCGACCTCAACTCGGTCCTCGAGCGCGAGTTCCGCGTCCAGAGCCTGGCGGCGGCGGTCAGCGAGGACTGCTGCTACGGGGCGGGGCGCCTGGGGCAGTCC---
>HLpipKuh2
ATGGGGAACTCGGAGAGCCAGTACACCTTCCAGGGCGCTAAGCACCAGGGCCACGCGGTGCCCGGCGCCAAGCCCAAGCCGTGCTCCCTGAAGATCCGCAGCATCCACGCCAAGGACGACAAGTCCCCGCTCGGCTGGGCCCCCGGCGGCAGC---GCGGGCTACAAGTCGCGCTCGCTGGCCCGCAGCTGCCTGTCCCACTTCAAGAGCGGCCAGCCCTACGCG------CCGCGGCCC---GGCCCCGCCAGC---------------------------------------------------------------------------------------------------------------------------------------------------CACTCGGCC---------------GCCAGGGACCGCCCCGGGGGGCGCCTGCTGCGCTGCTACGCGGGCACCGAGGGCACCGCGTCCACCGCG---TCCACGCCGCCC---------------GCCGAGGACCCGCGGAGCCCCCGCGTGCTCATCAGGACGCTGGGCAAGCTGGACGGCTGCCTCCGCGTGGAGTTCCACAGCGGGGCC------GGCCCC---CCGCGGGCGCCC---------------CCCGAGGCCGCGGCT------GCAGGGGGGCCGGTGCGGCTGCTGCGCTACTCGCCC---------------------------------------------------GGCGCCCCTGGCCCCCGCGCGCCCAGCCCGCGCCCCTCGCCC------------------------GCGCGCTCCCGCCCGCGCTCCAGCAAGGGCAGCTCCTCCCCGAGCTCCGAGTCCTCCTGGTACGACTCGCCCTGGGGCCAGGCG---------GAGGGCAGC---------GAGGCCGAGGGCCCG---------------TCCCCGGCG------CCC------------------------AGCCTG---CCCGCCGGCTCCCCGCCCCGGGGCGCCCCGCAG---CCCTTCCCGCAGAGCGCGTCCCTGTCCTCGCTGCGGGACCTCCGCCCC---TGCACCCTGGGGAGC------CCCCGGCGCGGGTCC---CGC---CTC---TCCCAGGAG---------------------GACCTCAGCCACCGCGTGTCCTTCGCCTCCGACATGGACGTGCTGTCCCGCGTGGGGCGCGGGGAGCCCGGCCCGTACGCGTCCTTCACGCTGCCCTGCAGGAGGTCCAAGGCGCTGGCCGAG---GACGCCGCGGCCAAGAAGGACACGCTCAAGGCCAGGATGCGCCGCCTCAGCGACTGGACCGGGAGCCTGTCCCGCAAGAAGCGGAAGCTGCAGGAGCCCAGGTCCAAGGAGGGCAGCGACTACTTCGACAGCCGCTCAGACGGCCTGAACGCG---GACGGCCCGGGGCCCCTCCCGGCG---------CTGTGGGCGGGGGGCTCGGCGCAGCTCCTGGCCCAGAGGAGCGAGTCCGCCCAGGCCCTCGGCGGCAACCCCCTGCGGCAGGACATCTACGAGAACTTCATGCGGGAGCTGGAGGTCGGCCGGGCCCACACGGAGCATGGGGACACGTCCACGGAGACGGCCGAGTCCAGCAGCGGGTCCCTCAGCTCGCTGGAGCAGCTGGACCTGCTGTTCGAGAAGGAGCAGGGGGTGGTGCGCAAGGCCGGCTGGCTCTTCTTCAAGCCCCTGGTCACGCTGCAGAAGGAGAAGAAGCTGGAGCTGGTGGCCCGGAGGCGGTGGAAGCAGTACTGGGTGACGCTGAAAGGCTGCACGCTGCTCTTCTACGAGACCTACGGCAAGAACTGCCTGGACCAGAGCGGCGCGCCCCGCTGCGCCCTGTTCGCCGAGGACAGCGTGGTGCAGGCCGTGCCCGAGCACCCCAAGAAGGAGAACGTGTTCTGCCTCAGCAACGCCTTCGGGGACGTCTACCTGTTCCAGGCCACGAGCCAGACGGACCTGGAAAACTGGGTCACCGCCATCCACTCGGCGTGCGCATCCCTCTTCGCCAAGAAGCGAGGCAAGGAGGACACGGTGCGGCTGCTGAAGACCCAGACCCGGAACCTGGCCCAGAAGATCGACATGGACAGCAAGATGAAGAAGATGGCCGAGCTGCAGCTGTCGGTGGTCAGCGACCCCAAGAACAGGAAAGCCATCGAGAACCAG------------------------ATCCAGCAGTGGGAGCAGAACCTGGAGCGGTTCCACATGGAGCTGTTCCGGATGCGCTGCTACCTGGCCAGCCTGCAGGGCGGCGAGCTGCCCAACCCCAAGAGCCTCCTGGCCGCCGCCAGCCGCCCCTCCAAGCTGGCCCTGGGCCGGCTGGGCATCCTGTCCGTCTCCTCCTTCCACGCCCTGGTGTGTTCTCGAGACGACTCTGCTTTCCGCAAGCGAACGCTCTCGCTGACCCAGCGAGGAAGGAGCAAGAAGGGCCTGTTTTCCTCTCTGAAAGGGCTGGACACGCTGGCGAGGAGAGGCAAGGAGAAGCGGCCCTCCCTCACTCAG---GTGGACGAGTTTCTGCACATGTGCGGCTCAGCGGTGGACGGTGCTCCCCGAGACCCCTCGTGGGAAGCCCAGACCTACATTCACTTCCAGGACAGCCAGGGCGTTACCATGGTGATCAAGCCGGACCACAGAGTGGAGGACATCCTGACCTTGGCGTGCAAGATGAGGCAGGTGGAACCCAGCCACTATGGCCTGCAGCTCCGGAAACTGGTGGATGAAAACATCGAATACTGCATCCCTGCGCCCTATGAGTTCCTGCAGGAACAGGTTTATGACGAAATCGAAGTCTTCCCGCTGAACGTGTATGACGTGCAGCTCACGAAGACCGGGGGTGCGTCTGACTTCGGGTTCGCGGTGACCGCACAGGTGGACGAGCACCAGCATCTCAGCCGGATCTTCATCAGCGATGTCCTCCCCGATGGCCTGGCGTACGGAGAAGGACTGAGGAAAGGCAACGAGATCATGACCTTGAATGGGGAAGCGGTGTCTGACCTTGACCTGAAGCAGATGGAGACCCTGTTCTCGGAGAAGAGCGTGGGGCTCACGCTGATCGGCCGGCCGCCGGGCACCAAGGGGACCCTGTGCCCCTCCTGGTCGGACAGTGACCTCTTCTCCAGGGACCAGCAGGGCCCGCTGCCCCCTCCCAACCAGTCCCAGCTGCTGGAGGAGTTCCTGGACAACTTCAGAAAGGACACGGCGAGCGATTTCAGCAACGTCCCCGACATCACCACGGGCCTGAAGAGGAGCCAGACGGATGGCACGCTGGACCAGGCCTCCCACAGGGAGAAGATGGAGCAGACGTTCAGGAGTGCGGAACAGATCGCCACGCTGTGTAGGAGTTTTAACGCCACCCAGCCCGGCAGCATGGAAGGACCGCGGGAGGGCCAGGCCCCACCTCCGCGGCCCCTGGCCCGCCACCTGTCCGATGCGGATCGCCTCCGAAAAGTCATCCAGGAGCTGGTGGACACGGAGAAGTCCTACGTGAAGGATCTGAGCTGCCTCTTTGAATTGTACTTGGAGCCGCTTCAAAATGAGACGTTTCTTACCCAAGATGAGATGGAGTCGCTCTTCGGAAGTCTGCCAGAGATGCTTGAATTCCAGAAGGTGTTTCTGGAGACGCTGGAGGATGGCATTTCGGCGTCGTCTGACTTTAACGTACTTGAAACCCCCTCGCAGTTTAGGAAACTACTGTTCTCCCTGGGAGGCTCTTTCCTTTACTATGCCGACCACTTCAAGCTGTACAGCGGATTCTGTGCTAATCACATCAAAGTGCAGAAGGTTCTGGAGCGAGCCAAAACTGACAACGCTTTCAAGGCCTTCCTGGATGCCCGGAACCCCACCAAGCAGCACTCGTCCACGCTGGAGTCCTACCTCATCAAGCCCGTGCAGAGGGTGCTCAAGTACCCGCTGCTACTCAGGGAGCTGGTGTCCCTGACGGACCATGACAGCGAGGAGCACTACCACCTGACAGAAGCGCTGAAAGCAATGGAGAAGGTAGCGAGCCACATCAATGAGATGCAGAAGATTTATGAGGATTACGGGACCGTGTTCGATCAGCTGGTCGCGGAGCAGAGCGGCCCGGAGAGGGAGGTGACAGAGCTTTCCATGGGGGAGCTGCTGCTGCACTCGCCCGTGGCCTGGCTGAACCCGTTTCTGTCTCTGGGAAAGGCCAGGAAGGACCTTGAGCTCACAGTATTCGTTTTTAAGAGAGCTGTCATACTGGTTTATAAAGAAAACTGCAAACTGAAAAAGAAATTGCCCTCCAACGCCCGGCCTGCACACAGCTCTGCTGACTTGGACCCGTTTAAGTTTCGCTGGCTGATCCCCATATCCGCACTTCAAGTCAGACTGGGGAACGCAGCAGGAACAGAAAACTCTTCCATCTGGGAGCTGATCCACACCAAGTCAGAAACAGAGGGACGGCCGGAAACCGTCTTCCAGCTGTGCTGCAGCGACAGCGAAAGCAAAACCAGCATCGTCAAGGTGATCCGATCCATCCTGAGGGAGAACTTCCGGCGGCACATCAAGAGCGAACTCCCCCTGGAGAAAGCGTGCAAGGACCGCCTGGTGCCCCTCAAGAACCGCGTTCCTGTCTCAGCCAAGTTAGCTTCGTGCAGGTCCCTGAAAGTCCTCAGGAACTCCTCCAGCAGC------GAGTGGCCGGGGGAGCCGGGCAAGGGCAGCTCG---CTGGACTCCGACGACTGCAGCCTGAGCAGCAGCACG---CAGAGCAGCGGCTGCCAGCCGGCGGGGGGCGGGCAGGACACC---------------------------------CCGAAACACCCCCACACAAGCCTGACGGACTTTCCGGACAGTCTCATCAAAGAGAGTGACATTCTGAGCGACGAGGAGGAA---------GAC---TACCAGCAGACCCTGAGGCCGGGCAGCCCCACCAAAGACATAGAAATCCAGTTCCAGAGGCTGAGGATCTCCGAGGACCCGGATGCTTCCCCT---GAGGAG---CAGCAGCCGGGCCCC---------GATGGCCGGCCCCCAGGG------GAGCAGCCCAAACTGGTCCGGGGACACTTCTGTGCCATCAAACGGAAAGCCAACAGCACCAGAAGGGAGAGGGGAACTCTGCTAAAGGCGCAGACGCGCCACCAGTCCCTCGACAGCCACCCTGAAAGTGCCAACCTTGACCTCAACTCCGTGCTGGAGCGGGAGTTCAGCGTCCAGAGCCTGACGTCGGTGGTCAGCGAGCAGTGCTTCTATGAGACGGAGCGCCCCGGGGACTCC---
>micOch1
ATGGGGAACTCTGAGAGTCAGTATACCTTCCAAGGATCCAAGAATCATAGCAATACTGTCACCGGTGCTAAGCAAAAGCCTTGCTCCCTGAAAATACGCAGCATTCATGCAAAAGATGAGAAGTCGTTGCACGGATGGACTCACGGAAGCAGTGGAGCCGGCTACAAGTCCAGGTCCCTAGCCCGAAGCTGCCTTTCTCATTTTAAGAGTCACCAGCCTTACGCC------ACCAGACTCAGTGGGCCCACGTGC---AAAGTCTCAAAGGGCACTGCCTACTCTAAGCACAGAGCGAACACCCCAGGAAATGACTTCCAGGGCAACCATGGTGCTTTCTTGCCCGAGAATGGCTTCCACTATGTTGGCCACGAGTCA---------------GGGGAGAGCCACGTGACC---------------TCCAGGGACTGC---AATGGACACCTCCTCACCTGCTACAGGAGAAATGAG---------AGCATCGCAGGGTCCACCCCACCA---------------GGCGAGGACCGCAGGAGCCCCAGGGTGCTCATCAAGACACTGGGGAAGTTAGATGGGTGTTTAAGGGTTGAGTTCCATAACGGTGGC------AACCCC---CACAAAGGGCCC---------------TCTGAAGAC------------CCCAGCGGACCTGTGCAGCTGCTGAGATACTCCCCTACGTTGGCATCGGAAACCTGCCTGGTGCCAGAAGCT---AGGCGGGATTCGGGTGCAGACTCCCCA------GCCAGCCAGCGCCCCTCTCCC------------------------ACTGACTCTCACCTGCGCTCCAGCAAAGGCAGCTCG---CTGAGTTCGGAATCATCTTGGTATGACTCCCCATGGGGCAATGCT------GGAGAGATGAGT---------GAGGTAGAGGGCTCCTTCCTGGCTCCTAGCACCCCGGAC------CCC------------------------AGCCTC---CCCACCAGCTTCCCACCCAGTGACACCAAAAAG---CCTTTCAACCAAAGCTCTTCCCTCTCCTCCCTCCGGGAACTATACAAAGATGGCAGCCTGGGATGCCGCTCTCCCTCT---GGAACCTGCCGT---TCT---TCTGATGAG---TATATCGGCTCCCAAGTCAGCCTGAGCAACCGCGTCTCATTTGCGTCTGACTTGGACGTGCCCTCCAGGGTGGATCACAGGGATCCCATGCACTACAGTTCCTTTACACTCCCCTGTCGCAAGTCCAAAGCCTTAACTGAG---GAC---GCCGCAAAGAAAGACACCCTCAAAGCCAGAATGCGTCGTATCAGCGACTGGACAGGAAGCCTCTCTAGGAAGAAGAGGAAACTGCAGGAACCGCGGTCCAAGGAAGGCAGCGAGTACTTCGATAGTCGCTCAGACGGACTGAACGCA---GACGTGCAGGCATCCACGCAAGCATCTGCCTTACTGTGGTCAGGGGGCTCCGTTCAAACCCTGCCTCAGAGAAGCGAATCCACTCACGTGATCGGCAGCGATCCCCTCCAGCAGAACATTTACGAGAACTTCATGAGAGAGCTGGAAATGAGCAGGGCCAACATGGAGCACGCGGACACGTCCACGGAAACCGTGGAGTCGAGCAGCGAGTCCCTCAGCTCCCTGGAACAGCTGGATCTGCTCTTTGAGAAGGAGCAGGGAGTGGTCCGGAAAGCCGGGTGGCTCTTCTTCAAACCCCTTGTCACCTTGCAGAAGGAGAGGAAGCTGGAGCTGGTGGCTCGGAGGAAATGGAAGCAGTACTGGGTGATGCTGAAAGGCTGTACTCTGCTGTTTTATGAGACTTACGGGAAAAATTCCACGGATCAGAATAGCGCCCCACGGTGTGCCCTCTTTGCAGAGGACAGCATCGTGCAGTCTGTCCCAGAGCATCCTAAGAAGGAGCATGTCTTCTGCCTGAGCAACTCCTGTGGCGATGTCTACCTTTTCCAGGCCACGAGCCAGACAGATCTGGAAAACTGGGTCACCGCCATACACTCGGCATGTGCATCTCTTTTTGCAAAGAAGCACGGGAAAGAGGACACGGTACGACTGCTCAAGAGCCAGACCAGGAGCCTGCTTCAGAAGATCGACATGGACAGCAAGATGAAGAAGATGGCGGAGCTGCAGCTGTCTGTGGTGGGCGACCCCAAGAACAGGAAGGCCATCGAGAACCAG------------------------ATCCAGCAATGGGAGCAGAACCTGGAAAAATTCCACATGGACCTGTTCCGCATGCGGTGCTATTTGGCGAGCTTACAAGGTGGGGAGCTGCCAAACCCCAAGAGTCTCCTTGCTGCCACCAGCCGCCCATCCAAGCTGGCTCTTGGCAGGCTGGGCGTCCTGTCTGTTTCGTCTTTCCATGCTCTGGTGTGTTCTAGAGATGGCTCCACTCTCAGGAAGAGAACACTCTCCCTTTCCCAGAGAGGAAAAAACAAGAAAGGCATATTTTCTTCCTTAAAAGGGCTGGACACCCTGGCAAGAAAAGGGAAGGAGAAGAGAGCTTCCATAACTCAG---GTCCATGATCTG---CATCTGTATGGCTCCACGGTAGACAGCGCTCTCCGAGACGGCACATGGGAGATCCAGACGTACGTTCGCTTCCAGGACCATGACGGAGTCTCTGTGGTCATCAAGCCTGAGCACAGAGTGGAGGATGTGCTGATGTTGGCGTGCAAGATGAGACAGTTGGAGCCCACTCACTACGGCCTTCAGCTTCGAAAAGTGGTGGGTGGAAGTGTGGAGTGGCATGTGCCCGCACTGTGCGAATACATGCAGGAGCAGGTTTATGACGAAATTGAAGTTTTCCCTCTCAATGTGTATGACGTGCAGCTAACCAAGACTGGGAACGTGACTGACTTTGGGTTTGCAGTCACAGCTCAGGTGGACGAGCACCAGCATCTCAGCCGGATATTTATCAGCGATGTTCTCCCCGACAGTCTGGCATACGGAGGAGGACTGAGAAAGGGCAACGAAATTATGACCTTAAACGGGGAAGCTGTGTCTGACCTTGACATCAAGCAGATGGAGGCCCTGTTTTCTGAGAAGAGCGTCGGACTTACCCTGATCGCCCGGCCCATGGACAAGAAGACAACCCTGTGCACATCCTGGTCAGACAGTGACCTGTGCTCCAGGGACTGGAGAGGTCAGCCACCCTCTCCCAACCAGTCCCTGCTGCTGGAGGAATTCCTGGATAACTTTAAAAAAACCTCCACAAACGATTTCAGCAATGTCCCTGATATCACAACAGGCCTGAAAAGGAGTCAGACAGATGGCACCCTGGATCAGGTGTCTCACAGAGAGAAGACGGAGCAGACATTTCGGAGCGCTGAACAGATCACCGAGCTCTGCAGGGGCTTCCCCAGCACGCGCACCAACACCATGGAAGCACCGGCCGAGAGCCAGGACCCACCTTTCCGGCCTCTGGCTCGCCACCTCTCGGATGCAGACCGCCTCCGCAAAGTCATCCAGGAGCTCGTAGACACAGAGAAGTCTTACGTGAAGGATCTGAGCTGCCTCTTTGAATTATACTTGGAGCCACTCCAGAGTGAGACCTTTCTTACCCAAGATGAGATGGAGTCACTGTTCGGAAGCTTGCCAGAGATGCTGGAGTTTCAGAAGGTGTTCCTGGAGACGCTGGAGGACGGAGTCTCCGCTTCCTCGGACTTCAGTGTCCTGGAGACCCCCTCCCAGTTTCGAAAGTTGCTCTTTTCCCTTGGAGGCTCCTTCCTCTATTATGCCGACCACTTTAAGCTGTATAGTGGATTCTGTGCCAACCACATCAAAGTGCAGAAGGTTCTAGAGCGAGCTAAAACCGATAAAGCCTTCAAGGCTTTCCTGGATGCGCGAAATCCCACCAAGCAGCACTCCTCGACGCTGGAGTCTTACCTCATCAAGCCTGTTCAGAGAGTGCTCAAGTACCCCCTGCTCCTCAAGGAGCTTGTGTCGCTGACAGACCACGAGAGTGAGGAACACTATCACCTCACAGAAGCACTAAAGGCCATGGAAAAAGTGGCCAGCCATATCAACGAGATGCAGAAGATCTACGAGGATTATGGAACAGTGTTTGACCAGCTGGTGGCAGAGCAGAGTGGCACAGAGAAGGAGGTGACAGAGCTGTCCATGGGGGAACTCCTGATGCACTCCACAGTTTCCTGGTTGAATCCGTTCCTCTCCTTAGGAAAGGCCAGGAAGGACATTGAGCTCACAGTATTTGTTTTTAAGAGAGCTGTCATACTGGTTTATAAAGAAAACTGCAAACTGAAAAAGAAACCGCCCTCGAACTCCCGGCCTGCCCACAACTCTGCTGAATTGGACCCCTTTAAGTTCCGGTGGCTGATCCCCATTTCTGCGCTTCAAGTTAGACTGGGGAACACAGCAGGGACTGAAAATAATTCCATATGGGAGCTGATTCATACGAAGTCAGAAATTGAAGGGCGGCCAGAAACCATCTTTCAGCTGTGCTGCAGCGACAGCGAGAGCAAGACTAGCATTGTTAAGGTGATCCGTTCTATTCTGAGAGAGAACTTCAGGCGCCACATAAAGTGTGAGCTACCGCTGGAGAAGACCTGTAAGGATCGTCTGGTGCCTCTTAAGAACCGAGTTCCTGTTTCAGCCAAATTAGCCTCATCCAGGTCTCTGAAGGTCCTCAGAACATCCTCCAGCAGC------GAGTGGCCCAGCGAGCCCAGCAAGGGCAACTCA---CTGGACTCGGACGAGTGTAGCCTGAGTAGCGGCACC---CAGAGCAGTGGCTGCCCAGTGGCGGAGAGCAGGCCAGACTGTAAGAGCACTGTGCTG------------------GAGAAGGACCCTCAGGAGGGCCTGGCCGAGTTTCCAGATGGTCTCATCAAAGAAAGTGACATTCTGAGTGATGAAGAGGAG---------GAC---TTCCACCACCCTCTGAAACAGGGCAGCCCTACTAAGGACATTGAGCTTCAGTTCCAGAGACTGAGAATCTCCGAGGAGCCCGACACGAACCCA---GCTGGG---CCACAGCCT---------------ACGGGGCCA------GGC------GAACAGCCCAGGCTGGTCAGGGGCCACTTTTGCCCCATTAAACGAAAAGCAAACAGCACCAAGAGGGGCAGAGGGACCTTGCTCAAGACGCAGACTCGCCACCAGTCGCTTGACAGCCACCCCGAAACTGCCAGCATCGATCTAAATTTGGTGCTGGAGCGAGAGTTCAGTGTCCAGAGTTTAACCTCGGTCGTTAGTGAGGAGTGTTTTTACGAAGCACAGAGCCACGGCAAATCG---
>cavPor3
ATGGGCAACTCCGAGAGTCAGTACACCCTTCAAGGATCTAAAAACCATAGCAATGCTATTACTGGTGCTAAGCAAAAGCCTTGCTCCCTGAAAATACGCAGCATTCATGCAAAAGATGAGAAGTCGTTGCATGGATGGACTCATGGGAGCAGTGGTACAGGTTACAAGTCCAGGTCCCTGGCCCGAAGCTGCCTTTCTCACTTTAAGAATCATCAGCCTTACGCA------TCAAGACTCAGTGGGCCCACAGGC---AAAGTGTCCAAAGGCATCACCTATGCCAAGCACAGGGCAAGTGCCTCAGGAAATGATTTCCAGGTCAACAGTGCTGCTTTCTCCCCCGAGAATGGCTTCCACTGTGATGACCACAAACCA---------------GCAGACAACCACATCACC---------------TCGAAAGACTGC---AACGGACACCTCCTTAACTGCTATGGGAGAAATGAG---------AGTGCTGCC---CCGACTCCACCA---------------GGTGAAGACCGCCGTAGCCCCAGAGTGCTCATCAAGACGCTGGGGAAGCTGGATGGGTGTTTAAGGGTCGAGTTCCACAATGGTGAC------AACCAC---AGCAAGGGGCCA---------------GCAGAGGAC------------CCAAGCGGTCCAGTGCAGCTGCTGAGGTATTCACCTACCTTGGCATCCGGAACCTCCCCTGTGCCAGAAGCC---AGGAGGGACTCTGGTGCTGATTCTCCG------GCCAGCCAGCGCCCTTCACCT------------------------ACTGACTCTCGCCTTCGCTCCAGCAAAGGCAGCTCC---CTGAGCTCGGAGTTGTCCTGGTATGACTCTCCTTGGGGCAATGCT------GGGGAGCTGAGC---------GAGGTGGAGGGCTCCTTCTTAGCTCCCAGCACCCCCGAT------CCT------------------------AGCCTT---CCCACCAGCTTCCCACCTGGTGATGCCAAAAAG---CCTTTCAACCAAAGCTCTTCCCTGTCCTCCCTTCGGGATCTGTACAAAGATGCC---------AGCCGCTCCCCCTCT---GGCTTT---TGC---CTT---TCTGACGAA---TATATTGGCTCCCACACCAGCCTGAGCAATCGCGTCTCGTTTGCATCTGACATTGATGTGCCCTCCAGGGTAGATCACAGGGACCCCATCCAGTACAGTTCCTTCACCCTTCCCTGCCGGAAGTCCAAAGCCTTAACAGAG---GAT---ACTGCAAAGAAGGACACCCTCAAAGGCAGAATGCGACGCATCAGCGACTGGACAGGAAGCCTCTCAAGGAAGAAGAGGAAACTCCAGGAGCCAAGGTCCAGC---------------TTTGACAGCTGCTCTGATGGACTGAATGCA---GATATGCAGGCGCTGTCTCAGGTGCCCACCCTACTGTGGCCAGCGGGCTCGGCTCAGATCCTGTCTCAGAGAAGCGAATCCACTCATGCAATTGGCAGCGATCCTCTTCAACAGAACATTTACGAGAATTTCATGCGGGAGTTGGAAATGAGCAGGACCAACGCCGAGCACATAGAAACATCTACAGAAACTGTGGAATCCAGCAGTGAGTCGCTCAGCTCACTTGAGCAACTGGATCTGCTCTTTGAGAAGGAGCAGGGAGTGGTGCGGAAAGCCGGGTGGCTTTTCTTCAAACCCCTTGTCACCTTGCAGAAAGAAAGGAAGCTGGAGCTGGTGGCTCGAAGGAAGTGGAAACAGTACTGGGTAACACTTAAGGGCTGTACCCTGCTGTTTTATGAGACCTATGGGAAGAATTCCATGGACCAGAGCAGTGCCCCACGATGTGCCCTCTTTGCTGAGGACAGCATTGTGCAGTCTGTCCCAGAACATCCCAAGAAGGAAAACGTGTTCTGCCTCAGCAACTCCTTTGGAGATGTCTACCTTTTCCAGGCCACTAGCCAGACAGACCTGGAGAATTGGGTCACTGCCATACACTCTGCGTGTGCATCCCTTTTTGCGAAGAAGCATGGGAAAGAGGACACTGTGAAGCTGCTGAAGAGTCAGACGAGAAGTCTGCTTCAGAAGATCGACATGGACAGCAAGATGAAGAAGATGGCCGAGCTGCAGCTGTCCGTGGTGAGCGACCCCAAGAACAGGAAAGCCATCGAGAACCAG------------------------ACCCAGCAGTGGGAACGGAATCTGGAGAAATTTCACATGGATCTGTTCAGAATGCGCTGCTACCTGGCCAGCTTACAAGGTGGGGAGTTACCGAACCCCAAGAGCCTGCTTGCTGCCACCAGCCGCCCCTCCAAGCTGGCCCTCGGCCGACTGGGCATCTTGTCTGTTTCTTCATTCCATGCTCTGGTATGTTCTAGAGATGACTCTGCTCTTCGAAAAAGAACACTTTCACTGACCCAACGAGGGAGGAGCAAGAAGGGCATATTTTCTTCCTTAAAAGGGTTGGACACCCTGGCAAGGAGAGGGAAGGAGAAAAGAGCTTCCATCACTCAG---GTTGATGAACTCCTGCATCTGTATGGGTCAGCAGTAGATGGCGCTCCCCGAGACAACGCCTGGGAAATCCAGACTTACATTCATTTTCAGGATAATCAAGGCGTCACTGTCACAATCAAGCCAGAACACAGAGTGGAAGATATTTTGACTTTGGCATGCAAGATGAGGCAGTTGGACCCCAGTCACTATGGCCTTCAGCTTCGGAAATTGGTTGGTGAAAGCATTGAGTGCTGTATTCCTGCCCCGTATGAATACGTGCAAGAGCAGGTTTATGATGAAATAGAAATCTTCCCACTAAATATTTATGATGTGCAACTCACAAAGACTGGGAGTATCTCTGACTTTGGGTTTGCAGTCACAGCACAAGTGGATGAGCACCAGCACCTCAGCCGGATCTTCATAAGTGACGTCCTCCCTGATGGCTTGGCGTATGGCGGAGGGTTGAGAAAGGGCAATGAAATCATAACCTTAAATGGGGAAGCTGTGTCAGATCTTGACCTTAAGCAGATGGAGGCCCTGTTTTCTGAGAAAAGCGTTGGACTTACTCTCATTGCCTGGCCTCTGGACACAAAAGCAACTCTGTGTGCTTCCTGGTCAGACGGTGACCTGTTCTCCAGGGACCAGAAAGCTCTGCTGCCTTCCCCCAACCAGTCCCAACTGCTGGAAGAATTCCTGGACAACTTGAAAAAGAATCCCGCACGTGATTTCAGCAACGTCCCTGACATCACAACTGGTATGAAAAGGAGCCAGACGGATGGCACTCTGGATCAAGTCACCCATCGAGAGAAAATGGAGCAGACGTCCAGGAGTGCAGAACAGATCGCTACACTGTGTAGGGGCTTTAACGACACACAGACCAAGAGTATGGAAGGACCCAGGGAAAGTCAGGACCCACCTCCGAGGCCTCTGGCCCGCCACCTGTCCGATGCCGACCGCCTCCGGAAAGTCATCCAGGAACTTGTGGACACCGAGAAGTCTTATGTGAAGGATCTGAGCTGTCTCTTTGAATTATACCTGGAACCACTTCAGAATGAGACTTTCCTTACCCAAGATGAGATGGAGTCACTTTTTGGAAGCTTGCCAGAGATGCTGGAGTTTCAGAAGGTGTTTCTGGAGACTCTCGAGGATGGAATCTCGGCTTCCTCTGACTTTAATATACTGGAAACTCCCTCACAGTTTAGAAAGTTGCTGTTTTCTCTTGGGGGCTCATTCCTCTATTATGCAGACCATTTTAAACTCTACAGTGGATTCTGTGCTAATCATATTAAAGTACAGAAGGTTCTTGAACGAGCTAAAACTGATAAGGCATTTAAGACTTTTCTGGATGCCCGGAATCCCACTAAGCAGCATTCCTCCACCCTGGAGTCTTACCTTATCAAACCGGTGCAGAGAGTGCTCAAGTACCCCCTGCTGCTGAAGGAGCTTGTGTCCCTGACGGACCACGAGAGTGAGGAGCACTACCACCTGACCGAAGCATTAAAGGCGATGGAAAAAGTAGCGAGCCACATCAATGAGATGCAGAAGATCTATGAGGATTACGGGACTGTGTTTGACCAGTTGGTGGCGGAGCAGAGTGGCACAGAGAAGGAGGTAACAGAACTTTCCATGGGAGAACTTCTGATGCACTCTACAGTCTCCTGGTTGAATCCATTTCTGTCTCTAGGAAAAGCCAGAAAGGACCTTGAACTCACAGTATTTGTTTTTAAGAGAGCTGTCATATTGGTTTATAAAGAAAACTGCAAACTGAAAAAGAAGCTGCCCTCCAATTCCCGGCCTGCACACAGCTCTGCTGACTTGGACCCATTTAAATTCCGCTGGCTGATCCCTATATCCGCACTTCAAGTCAGACTGGGGAACACAGCAGGGACAGAAAATAATTCCATATGGGAGCTGATCCACATAAAGTCGGAAATAGAAGGACGGCCAGAAACCATTTTTCAGTTATGTTGCAGTGACAGTGAGAGCAAAACCAGCATTGTGAAGGTGATTCGTTCTATTCTGAGGGAAAACTTCAGGCGTCACATAAAGTGTGAATTACCACTGGAGAAGACCTGTAGGGATCGTCTGGTGCCTCTCAAGAACCGAGTTCCTGTTTCAGCCAAATTAGCATCGTCCAGATCTCTCAAAGTCCTCAGGACCTCCTGCAGCAGC------GAGTGGCCCAGTGAAGCCAGCAAGGCTAACTCA---CTGGACTCAGACGAGTGCAGCCTGAGCAGTGGCACC---CAGAGCAGTGGCTGCTCTGCTGCCGACAGCAGACAGGACTGCAGGAGCGCTGCTCCTCCAGTGGGTGACCCTCATGTGGGTGATCCCCACGTGGGCTTGGCGGAATTTTCCGACAATCTCATCAAAGAGAGTGATATTCTAAGCGATGAAGATGAC---------GAC---TACCAACAGACTCTGAAAAGGAGCAGCCCCACGAAGGACATCGAAATCCAGTTCCAGAGACTGACAATCTCCGAGGAGCCCAATGCCCACCCG---GTGGAG---CAGCAACCTGGTACAGGAGTGGGCGAGGGCTCAAAG---GGA------GAGCAGCCCAAGCTGGTCCGGGCCCACTTCTGCCCCATTAAACGAAAAGCAAACAGCACCAAGAGGGACAGAGGAGCTTTGTTGAAGGCGCAGACTCGTCACCAGTCCCTTGACAGCCAACCTGAAAATATCAACATTGATCTCAATTTTGTTCTAGAGCGAGAATTCAGTGTCCAGAGCTTAACCTCAGTTGTCAATGAGGAGTGTTTTTATGAAACAGAGAGCCATGGAAAATCA---
>ochPri3
ATGGGCAACTCAGAGAGTCAGTACACTCTCCCGGGATCTAAAAACCACAGCAGCGCGCTGAATGGGGCCAGGCAAAAGCCTTGCTCCCTCAAGATCCGCAGCGTTCATGCGAAAGATGAGAAGTCCTCGCACGGCTGGGTCCATGGTGGCGGAGGGGCCGGCTATAAGTCCCGGTCACTGGCCCGTGGCTGCTTGTCCCAGCTGAAGGGCAATCCGCCTTATGCAGCA---GCCAGACCTGGAGGGCCCCCTTGC---AAAGGTCCTAGAGGCTTGGCCCACTCCAAGCACAGGGCCAGCGGCCCCGGCCACGAGCTCCAGGGCCACCCTGCTGCCCTCTACACCGAGAACGGCTTCCAGTGCGTCAGCCACAAGCCGCTG------------CCAGATAACCACACAACC---------------TCCAGAGACTGC---AACGGGCACCTCCTCAACTGCTATGGCCGGAATGAG---------AGCGTGGCG---TCCACGCCACAA---------------GGGCAGGACCGCAGGAGCCCCAGGGTGCTCATCAAGACGCTGGGCAAGCTGGACGGTTGTCTCCGGGTGGAGTTCCATAGTGGTGCC------------------------------------------------------------------------------------------------------------------------------------------------------------------------------AGCCAGCGCCCTTCTCCC------------------------ACTGACTCCCACCTGCGCTCCAGCAAAGGCAGCTCG---CTCAGTTCCGAGTCGTCTTGGTACGACTCTCCCTGGGGCCCTGTG------GCTGAGCTGAGC---------GAGGTGGAGGGCTCA------------------CCCGAG------CCC------------------------AGCCTC---CCTACCTGCTTCCCGCCCGAAGACTCTAAAAAG---GCTTTCAGTCAAAGCTGCTCGCTCTCCTCACTCCGGGACATG---------------------------TGCCCCTCG---GCCATC---GGC---CTT---TCCCACGAG---GAGGAGGGCGTGGACGCCAGCATCAGCCACCGCGTGTCCTTTGCCTCAGACATGGACGTGTCCTCCAGAGTGGAGCGCGGAATGCCTGGCCAGTACAGCTCCTTCACCCTGCCCTGCCGCAGGTCCAAGGCCTTCACAGAG---GAT---CCCACCAAGAAGGACACGCTCAAGGCCAGGATGCGTCGCATCAGTGACTGGACAGGGAGCCTGTCGAGGAAGAAGAGGAAACTGCAGGAGCCGAGGTCCAAGGAGGGCAGTGACTGCTTTGACAGCCGCTCTGATGGGCTCAATACT---GACCTGCAGCCCCCGTTCCAGGCGTCCGCCCCGCTGTGGTCAGGAGGCTCGGCTCAGGTCCCGTGTCAGAGGAGCGAGTCCACTCACGCGGTCGGCAGCGATCCCCTCCGACGGAACATTTACGAGAACTTCATGCGAGAACTGGAAATGAGCCGGGCCACCACTGAGAATGTGGAGACATCGACGGAGACGGCCGAGTCCAGCAGTGAGTCGCTGAGCTCGCTGGAACAGCTGGATGTGCTCTTTGAGAAGGAGCAAGGCGTGATCCGGAAAGCCGGGTGGCTTTTCTTCAAGCCCCTGGTCACTTTGCAGAAGGAGAGGAAGCTGGAGCTGGTGGCCCGCAGGAAGTGGAAACAGTACTGGGTTACTCTTAAAGGCTGCACGCTGCTGTTCTATGAGACCTACGGGAAGAACTCGGCGGATCAGGCCAGCGGCCCCCGGTGCGCCCTGCTTGCGGAAGACAGCATAGTGCAGTCTGTGCCAGAGCACCCCAAGAAGGAGCACGTGTTCTGCCTCAGCAACTCCTTCGGCGACGTCTACCTTTTCCAGGCCACCAGCCAGACAGACCTAGAGAACTGGGTGACCGCCATCCACTCTGCGTGCGCGTCCCTTTTTGCCAAGAAGCACGGGAAAGAGGACACGGTGCGGCTGCTGAAGAGCCAGACCAAGAGCCTGCTCCAGAAGATCGACATGGACAGCAAGATGCGCAAGATGGCGGAGCTGCAGCTGTCCGTGGTGAGCGACCCCAAGAACAGGAAGGCCATCGAGAACCAG------------------------ATCCAGCAGTGGGAGCAGAACCTGGAAAAGTTTCACATGGACCTCTTCAGGATGCGCTGCTACCTGGCCAGCTTACAAGGAGGGGAGCTACCGAACCCCAAGAGTCTCCTGGCAGCCGCCAGCCGCCCTTCCAAGCTGGCTCTTGGCAGGCTGGGTGTCCTGTCCGTGTCCTCTTTCCACGCTCTGGTGTGCTCCAGGGATGACTCTGCTCTGCGGAAAAGAACACTGTCCCTGACACAGCGGGGGAGGAGCAAGAAGGGCATGTTTTCCTCCCTGAAAGGCCTGGACGCCCTGGCAAGAAAAGGGAGGGAGAAGAGGGCCTCCATAGCTCAGCTGGTGGATGAACCTCTGCACCTGTGTGGTTCATCAGTAGATGGCGCTCCCCGGGACAGCATGCGGGAGAGCCAGGCTTTTGTTCACTTTCCGGATAATCAAGGAGTCACGGTAATGATCAAGCCAGAACACAGAGTAGAAGATATTTTGACTCTG---------CTGAGGCACTTGGAGCCCAGCCACTATGGCCTTCAGCTTCGAAAATCAGTAGATGAAAACATTGAGTGCTGTATTCCTGCACCAGATGAATATATGCAAAAACAGGTTTATGATGAAATAGAAGTCTTTCCTCTGAACGTTTATGATGTGCGGCTCACAAAGACTGGGAGTGTGTCTGACTTCGGGTTTGCAGTTACGGCGCAGGTGGACGAGCGGCAGCACATCAGCCGGATATTTGTGAGCGACGTCCTCCCCAACGGCTTGGCTTACGGGGAAGGGCTGAGAAAGGGCAATGAAATCATGGCCCTGAATGGGGAAGCCGTGTGTGACCTGCACCTGAAACAGATGGAGGCCCTGTTCACCAAGAAGAGCGTTGGGCTCACACTCGTTGCCCGGCCTCCCAACGTGAGAGCCACGCTGGGCACCTCCTGGTCGGACAGTGACCTGTTCTCCAGGGACCAGGAAGGGCTCTCGCCCCCTCCCAACCAGTCCCAGCTTTTGGAGGAATTCCTGGACAACATGAAAAAGAATACAACCAATGATTTCAGCAATGTCCCCGACATTCCAACCAGTCTGAAAAGGAGCCAAACAGATGGCACTCTGGACCAGGTGCCCCACCGGGAGAAAATGGAGCAGACATTCAGGAGCGCTGAGCAGATTGCTACACTGTGCAGGAACTTCGCCCACGCCCAGACCAACGGCATGGACGGTGCCAGGGAGGGTCAGGACGCGCCCCCACGGCCACTGGCCCGCCACCTGTCAGACGCAGACCGCCTCCGCAAAGTCATCCAGGAGCTTGTGGACACGGAGAAATCCTATGTGAAGGATCTGAGCTGCCTCTTTGAGTTGTACTTGGAGCCACTTCAAAGTGAGACATTCCTTACCCAAGACGAGATGGAGTCACTTTTCGGAAGTTTGCCGGAAATGCTGGAGTTTCAAAAGGTCTTTCTGGAGACCCTGGAGGATGGGATTTCGGCCTCCTCTGACTTTAACGTCCTGGAAACCCCCTCACAGTTCCGAAAGCTACTCTTCTCCCTCGGAGGCTCCTTCCTCTATTATGCAGACCACTTCAAACTGTACAGCGGATTCTGTGCTAACCATATTAAAGTACAGAAGGTTCTAGAACGAGCTAAAACCGACAAGGCCTTCAAGGCTTTCCTGGACGCCCGGAATCCCACCAAGCAGCACTCGTCCACCCTGGAGTCCTACCTCATCAAGCCCGTGCAGAGAGTGCTTAAGTACCCGCTGCTGCTCAAAGAGCTCGTGTCTCTGACGGACCACGAGAGTGAGGAGCACTACCACCTGACAGAAGCCCTGAAGGCCATGGAGAAAGTGGCCAGCCACATCAACGAGATGCAGAAGATCTACGAGGACTACGGCGCCGTGTTCGACCAGCTTGTGGCGGAGCAGAGCGGCCCAGAGAAGGAGGTGACGGAGCTGTCCATGGGAGAGCTGCTTCTGCACTCGACTGTGTCCTGGCTGAACCCGTTCCTGTCGCTGGGCAAAGTCAGGAAGGAGCTGGAGCTCACGGTATTCGTTTTTAAGAGAGCTGTCATACTGGTTTACAAAGAAAACTGCAAACTGAAAAAGAAGTTGCCCTCCAATCCCCGACCTGCACACAACTCTGCCGACCTGGACCCCTTCAAGTTCCGCTGGTTGATCCCCATTTCTGCGCTTCAGGTCCGACTGGGGAACCCCGCAGGGACAGAAAATAACTCCATCTGGGAGCTGATCCACACCAAGTCCGAAATTGAGGGACGGCCGGAAACTGTCTTCCAGCTGTGTTGCAGCGACAGTGAGAGCAAAACCAGCATGGTGAAGGTGATCCGCTCCATCCTGCGGGAGAACTTCCGGCGCCACATTAAGTGCGAGCTGCCGCTGGAGAAGGCAAGCAAGGACCGCCGGGTGCCGCTCAAGAACCGAGTGCCTGTCTCCGCCAAATTAGCCTCCTCCAGGTCTCTACGTGGCCTCAAGAATTCCTGCAGCAGC------GAGTGGCCCGGCGAGCCGGGCAAGGGCCACTCG---CTGGACTCGGACGAGGGCAGCCTGAGCAGCGGCACCACGCAGAGCAGCGGCTGCCCGGCAGCTGACGGCAGGCGGCACTCCAAG------------------------------GGCAGCTCGCCCGGGAAGGGGCCGGCCGGCTTCCCGGACAGCCTCATCAAGGAGAGCGACATCCTGAGTGACGACGAGGAC---------GATGGCTGCCGGCCGCCCCTGGGAGGGGGCAGCCCCACCAGAGACATCGAGATTCAGTTCCAGAGGCTGAGCATCTCCGACGAGCCCGAGGCCCAGACC---GGGGAA------------------------------GGGGAG---------------CAGCAGTCCAAACTGGTTCGGGGTCACTTCTGCCCCATCAAGCGCAAAGCCAACAGCACCAAGAGGCACAGAAGCAGCCTAGTCAAGGCGCAGATGCGCCACCAGTCCCTGGACTGCCAGTCGGATAACACCAGCCTGGACCTGAACGCTGTCCTGGAGCGGGAGTTCAGTGTGCAGAGCCTGACGTCGGTGGTCAGCGAGGAGTGCTTCTACCAGCCCGAGGGCCACGGCAAGTCC---
>echTel2
ATGGGGAACTCCGAGAGCCAGTACACCCTCCAGGGCTCTAAAAACCACAGCAATCCTGTTCCTGGTGCTAAGCAGAAGCCCTGCTCGCTGAAGATCCGCAGCCTCCACGCCAAAGACGAGAAGTTGCTGCATGGGTGGGCCCCCGGAGGCAGCGGCGCCAGCTACAAGTCCAGGTCCCTGGCCCGCAGCTGCCTCTCTCACTTCAAGACCAACCAGCCTTATGCC------TCCAGACTTGGTGCCCCCACCTGC---AAAGTGCCCAACGGCCTGGGCTACGCCAAGCACTGGGCCAACACTGCAGGGAAGGACTCCCAGGGCGACCCAGTGGCCTTCCCGGCCGACAGTGGCTTCCACTGCATTGGCCACCAGCCT---------------GCGGAGAAGCCCCTGGCC---------------TCTCGAGACTGC---AATGGTCACCTCCTCACCTGCTACGGGAAGCGGGAG---------ATCGAGGCT---GCCACCCCACCT---------------GGTGAAGATCGGAAGAGCCCCAAGGTACTGATCAAAACCCTGGGAAAGCTGGACGGGTGTCTTAGAGTTGAGTTCCACAATGGTGCC------CACCAG---GGCAGAGTGCCT---------------GCGCAGGAC------------ACCGGGGAGCCAGTGCAGCTGCTGCGCTACTCACCCACCACCGGGTCGGGTGCCCCCCACGTGCCCTTGTCC------CCAGGAAGCCCCGAGGATCCCCCA------GCCGAGCCCTGCCTCTCAACC------------------------ACGGACTCGTGCCTGCGGTCCAGCAAAGGCAGCTCG---CTGAGCTCCGAGTCGTCCTGGTATGACTCTCCCTGGGGCATCATC------GGGGACATGAGT---------GAGGCAGAGGGTGCCTTCCAGGGCCCCGACACCCCAGAC------CCC------------------------AACCTG---CACCCCGGCTTCCCAGCAAGTGATGCCAAAAAG---CCATTCAGCCAAAGTGCGTCCCTGTCCTCGCTGCGAGACCTGTACCGGGAC---------------------CCCGTG---GCCCTG---CGGGGCCTC---TCAGAGGAG---TGCATCGCCCCCCACGCCAGCCTCAGCACCCGCAGCGCCTTTGCATCCGACATGAACGTGCCGTCCCGCGTGGAGCATGCCAGCCCCTGCCAGTACAGCTCCTTCACACTGCCCTGCCGCAAGTCCAAAGCCTTAACAGAG---GAC---ACGTCCAAGAAGGACACCCTGAAATCCCGCATGCGGCGCTTCAGCGACTGGACTGGGAGCCTCTCGCGCAAGAAAAGGAAGCTGCAGGAGCCCCGGTCCAAGGAGGGCAGCGACTACTTCGACAGCCGCGCCGATGGACTGAACACTGTGGACACGCAGGGGCCCTGCCGCATGTCCGCTTTCCTGTGGTCAGGGGGCTCGTCGCAGATCCTGCCCCAGAGGAGCGAGTCCACCAGCGCCATCGGCAGCGACCCCCTGAGGCAGAACATTTACGAGAACTTCATGCGGGAGCTGGAAATGAGCCGGACTCACACGGAGAACGGGGAGACGTCCACAGAGACGGCCGAGTCCAGCAGCGAGTCCCTCAGCTCCCTGGAGCAGCTGGACCTCCTGTTTGAGAAGGAGCAGGGCGTGGTGCGCAAAGCGGGGTGGCTGTTCTTCAAGCCCCTGGTCACTCTGCAGAAGGAGAGGAAGCTGGAGCTGGTGGTGCGGAGGAAGTGGAGGCAGTACTGGGTGACGCTCAAGGGCTGCACGCTGCTGTTTTACGAGACTTACGGGAAGAATTCCACGGACCAGAGCAGCCCCCCGCGGTGTGCCCTGCTGGCTGAGGACAGCATCGTGCAGTCTGTCCCCGAGCACCCCAAGAAGGAGAACGTCTTCTGCCTCAGCAACGCCTTTGGCGACGTCTACCTGTTCCAGGCCACGAGCCAGACCGACCTGGAGAACTGGGTCACAGCCATCCACTCTGCTTGCGCGTCCCTGTTCGCCAAGAGGCACGGGAAGGAGGACACGGTGCGGCTGCTGAGGAGCCAGACGCGCAGCCTGCTGCAGAAGGTCGACATGGACAGCAAGATGAAGAAGATGGCCGAGCTGCAGCTGTCGCTGGTCAGCGACCCCAAGAACAGGAAGGCCATCGAGAACCAG------------------------ATCCAGCAGTGGGAGCAGAACCTGGAGAAGTTCCACATGGACCTGTTCCGGATACGCTGCTACCTGGCCAGCCTCCAGGGCGGAGAGTTGCCAAACCCCAAGAGTCTCCTGGCCACCACCAGTCGTCCGTCCAAGCTGGCCCTGGGCAGGCTGGGCGTCTTGTCCGTGTCCTCCTTCCACGCACTGGTGTGCTCTAGAGATGACTCTGCGCTCCGGAAGAGAACACTCTCACTGACCCAGCGCGGGAGGCACAAGAAGAGCCTATTCTCCTCTTTGAAAGGGCTGGACACGCTGGCGAGGAAAGCCAAGGAAAAGAGACCTTCCCTCACACAG---CCTGAAGACCTTCTGCCCAGGTGTGCTTCAGCTGCAGATGGTGGCCGCCGAGACAGCTCCTGGGAAACACTGGCGCAGGTCCACTTCCCCGACCACCAAGCCGTCACCGTGGGCATCAAGCCAGAGCACAGTGTACAAGATGTTCTGTCTCTGGCCTGCAAGCTGCGGCAGCTGGAGCCCAGCCACTACGGCCTACAGCTCCGGAGACTGGCAGATGAGAGCAGCGACCGCTACGTCCCGGGTCCATCGGAGTCCATGCAGGACCAGGTGTACGATGTGCTCGAGGTCTTCCCCCTCCCTGTGTGTGACATTCAGCTCACCAAGGCCAGCAGCCTCTCCGACTTTGGGTTCGCCGTCACCGCCCAGGTGGATGAACGCCAGCACCTCAGCCGGATATTCATAAGCGACGTCCTCCCGGATGGCCTGGCCTATGGGGAAGGCCTGCGAAAGGGCAGTGAGATCGTGACCCTAAATGGAGAAGCGGTGGTCGATCTGGACCTGAAGCAGATGGAAGCCCTGTTTTCTGAGAAGTCCGTGGGCCTCACGCTGCTGGCGCGGCCTCTGGACACCACCGGAACCGTGGCCACTTCCTGCTCAGACAGCGAGCCGCTCTCGTCGGGCCAGCAGAGTCCGCTGCCCCCCTCGAACCAGTCTCAGCTCCTGGAGGAGTTCCTGGACAACTTCAGGAAGAGCCCGCCCAACGATTTCAGCAATGTCCCGGACATCCCCACGGGTCTGAAGAGGAGCCAGACGGATGGCACCCTGGACCAGGTTCCGCACAGGGAGAAGATGGAGCAGACCTTCAGGAGCACTGAGCAGATCGCCGCCCTGTGCAGGAGCTTCACTGAGCCCCAG---------ATGGAGAAAGCGGGGCAGAGCCGCGACCCCCCACCTCGGCCACTGGCCCGTCACCTCTCCGACGCCGACCGTCTCCGCAAAGTCATCCAGGAGCTGGTGGACACGGAGAAGTCTTATGTGAAGGACCTGAGCTGTCTCTTTGAATTATATTTGGAGCCACTTCAAAACGAGACCTTTCTTACACAAGACGAGATGGAGTCGCTCTTTGGGAGCCTGCCCGAGATGCTGGAGTTCCAGAAGGTCTTTCTGGAGACGCTGGAGGACGGGATTTCAGCATCATCTGACTTCAACACGCTGGAGACCCCCTCGCAGTTTAGAAAGCTACTGTTTTCCCTTGGAGGCTCCTTCCTGTATTATGCCGACCACTTTAAGCTGTACAGCGGGTTCTGCGCTAACCATATTAAAGTGCAGAAGGTTCTAGAGCAAGCCAAGACTGACCAGGCCTTCAAGGCCTTTCTGGAAGCCCGGAACCCCACCAAGCAGCACTCATCCACACTCGAGTCCTACCTGATCAAGCCCGTGCAGAGGGTGCTCAAGTACCCCCTGCTGCTGAAGGAGCTGGTGTCACTGACCGACCACGAGAGCGAGGAGCACTACCACCTCACCGAAGCACTGAAGGCAATGGAAAAAGTTGCAAGCCACATCAATGAGATGCAGAAGATCTACGAGGACTACGGGACCGTGTTTGACCAGCTGGTAGCAGAGCAGAGTGGGACA---AAGGAGGTGACGGAGCTTTCCATGGGGGAGCTGCTGGTGCACTCCTCAGTGTCCTGGCTGAACCCATTTCTGTCTCTCGGAAAAGCCAGGAAGGACCTGGAGCTCACCGTGTTTGTCTTTAAGCGAGCTGTCATCCTGGTGTATAAAGAAAACTGCAAGCTGAAAAAGAAGCTGCCCTCCAACTCCCGGCCTGCACACGGCTCTGCTGACTTGGACCCCTTCAAATTCCGCTGGCTGATCCCCATATCGGCGCTTCAAGTCAGGCTGGGGAACACAGCAGGGACGGAGAACAATTCCCTTTGGGAGCTGATCCACACCAAGTCGGAAGTAGAGGGGCGGCCAGAAACCACCTTCCAGCTGTGCTGCAGTGACTGTGAGAGCAAGACCAGCATGGTGAAGGTGATCCGGTCCATCCTGCGGGAGAACTTCCGGCGCCACATCAAGTGTGACCTTCCCCTGGAGAAGGGCTGCAAGGACCGCCTGGTGCCGCTGAAGAACCGGGTGCCGGTTTCAGCCAAATTAGCGTCATCCAGATCCTTGAGAGTGCTCAAGAACTCCTCCAGCAGC------GAGTGTCCGGGCGAGCCGGGCAAGGGCACATCG---CTGGACTCGGACGAGGGCAGC---------AGCACG---CAGAGCAGTGGCTGCCAGACGGCCGAGAGCAGGCAGGACTCCCAGAGCACGTCGCCG------------------GCCAAGTACCCTCCCCCGAGCTTGTCGGAGCTTTCCGACAGTCTCATCAAAGAGAGCGACATTCTGAGTGACGATGACGACGAGGAGCGTGAC---TACCCCTCCACCCTGAAGCCGGGCAGCCCAACCAAGGACATCGAGATTCAGTTCCAGAGACTGAGCATCTCTGAGGAATCCAATGCCCACCCG---GCAGGG---CCGCTGCCTGGCACCCCGGGGCCCGAGGGCCAGGAGGGAGGA------GAGCACCCCAAGCTGGTCCGGGGGCACTTCTGCGCCATCAAACGCAAAGCCAACAGCACCAAGAGGGAGCGGGGCACATTGCTGAAGTCTCAGTTCCACCACCAGTCCCTTGACAGTCAGTCTGAAGGCTCTCACGTGGACTTCAACGCCGTGCTGGAGCGAGAGTTCAGGGTGCAGACGCTGGCATCGGTGGTCAATGAGGAGTGCTTTTACGAAGCGGAGAGTCATGGGAAAGCG---
>criGri1
ATGGGGAACTCTGAGAGTCAGTACACCTTCCAAGGATCCAAGAATCATAGCATTAACGTGGCCGGTGCTAAGCCAAAGCCTTGCTCTTTGAAAATACGCAGCATTCATGCAAAAGATGAGAAGTCTTTGCATGGGTGGACTCATGGGAGCAGTGGAGCAGGCTACAAGTCCAGGTCCCTAGCCCGAAGCTGCCTTTCTCACTTTAAAAATCACCAGCCTTATGCT------ACCAGACTCAGTGGACCCACGTGC---AAAGTCTCAAAGGGCACTGCCTTTTCTAAGCACAGAGTGAATGCCCCAGGAAATGATTTCCAGGGCGACAATGGTGCTTTCTTATCTGGGAATGGCTTCCACTATGTTGGCCATGAGTCAGAGTCA---------GGGGAGAGCCATGTGACC---------------TCCAGGGACTGC---AATGGACACCTTCTCACTTGCTACCGGAGAAACGAG---------AGCATTGCC---TCCACCCCACCA---------------GGCCAGGACCGCAGGAGCCCCAGGGTGCTCATCAAGACACTGGGGAAACTAGATGGGTGCTTAAGGGTTGAGTTCCATAACGGTGGC------AACCCT---CACAAAGGGCCC---------------TCAGAGAAC------------CCCAGTGGACCTGTACAGCTGCTGAGATACTCCCCTACATTGGCATCGGAAACCTGCCTGGTGCCAGAAGCT---AGGAGGGATTCAGGGGCAGACTCCCCT------GCCAGCCAGCGCCCATCTCCC------------------------ACTGACTCTCGCCTGCGCTCCAGCAAAGGCAGCTCC---CTGAGCTCGGAGTCATCCTGGTATGACTCCCCTTGGGGCAATGCT------GGGGAGATGAGT---------GAGGTAGAGGGCTCCTTCCTGGCTCCCAGCACCCCAGAC------CCG------------------------AGCCTC---CCCACCAGCTTCCCACCTAGTGACACCAAAAAA---CCTTTCAACCAAAGCTCTTCCCTCTCCTCCCTCCGGGAACTGTACAAAGATGCCACCCTGGAATGCCGCTGTCCCTCT---GGAACCTGCCGT---TCT---TCCGATGAG---TACATCGGCTCCCAAGTCAGCCTGAGCAACCGCGTCTCATTTGCGTCTGATATAGATGTGCCCTCCAGGGTGGATCACAGGGATCCCATGCACTATAGTTCTTTTACTCTCCCCTGTCGCAAGTCCAAAGCCTTAACTGAG---GAT---GCTGCAAAGAAAGATACCCTCAAAGCCAGAATGCGACGCATCAGCGACTGGACAGGAAGCCTCTCTAGGAAGAAGAGGAAACTGCAGGAACCACGGTCCAAGGAGGGCAGTGAGTACTTCGATAGCCGCTCAGACGGACTTAATGCA---GACGTGCAACAGTCCACGCAAACATCTGCCTTACTGTGGTCAGGAGGCTCAGCTCAGACCCTGCCTCAGAGAAGCGAATCCACTCATGTGATTGGCAGCGATCCCCTCCAACAGAACATTTATGAGAATTTCATGCGAGAACTGGAAATGAGCAGGACCAACATGGAGCACGTGGAGACGTCCACAGAAACTGTGGAATCCAGCAGCGAGTCCCTCAGCTCCCTGGAGCAGCTGGATCTGCTCTTTGAGAAGGAGCAGGGAGTGGTCCGAAAAGCCGGGTGGCTCTTCTTCAAACCCCTTGTCACCTTGCAGAAGGAGAGGAAACTGGAGCTGGTGGCTCGGAGGAGGTGGAAACAGTACTGGGTGACATTGAAAGGCTGTACTCTGCTGTTTTATGAGACCTACGGAAAGAATTCCACAGACCAGAATAGTGCCCCACGGTGTGCCCTCTTTGCAGAGGACAGCATCGTGCAGTCGGTACCAGAGCATCCCAAGAAGGAACACGTGTTCTGCCTGAGCAACTCCTGTGGGGACGTCTACCTTTTCCAGGCCACTAGCCAGACGGATCTGGAAAACTGGGTCACCGCCATACACTCAGCCTGCGCGTCCCTTTTTGCAAAGAAGCACGGGAAAGAGGACACGGTGAGGCTGCTAAAGAGCCAGACCAGAAGCCTGCTTCAGAAGATCGACATGGACAGCAAGATGAGGAAGATGGCAGAACTGCAGCTGTCTGTGGTGAGCGACCCCAAGAACAGGAAGGCCATCGAGAACCAG------------------------ATCCAGCAATGGGAACAGAATCTGGAAAAATTCCACATGGACCTGTTCCGCATGCGTTGCTATTTGGCGAGCTTACAAGGTGGGGAGTTACCGAACCCCAAGAGTCTTCTTGCTGCCACCAGCCGCCCATCCAAGCTGGCTCTTGGCAGGCTGGGCGTCCTGTCTGTTTCGTCTTTCCACGCTCTGGTGTGCTCTAGAGATGACTCAGCCCTCAGGAAAAGAACACTGTCCCTTTCCCAGAGAGCAAAAAGCAAGAAAGGCATATTTTCTTCATTGAAAGGGCTGGACACCCTGGCAAGAAAAGGGAAGGAGAAGAGGGCTTCCATTACTCAG---GTCCATGATCTG---CATCCATATGGCCCCGCAGTAGACAATACCCTCCGAGACAACTCATGGGAAATCCAGACTTACGTTCACTTCCAGGACAATGAGGGAGTTACTGTGGTCATCAAGCCTGAGCACAGAGTGGAAGATGTACTGGCATTGGCATGCAAGATGAGACAGTTGGAGCCCACTCACTATGGTCTTCAGCTTCGGAAAGTGGTTGGTGAAAGTGTTGAGTGGCATGTGCCCGCACCGTATGAACTCATGCAAGAGCAGGTTTATGATGAAATTGAAGTTTTCCCACTCAGCATATATGATGTGCAGCTGACCAAGACTGGGAACACAACTGACTTTGGGTTTGCAGTCACAGCTCAGGTGGATGAACTCCAGCATCTCAGCCGGATATTTATAAGCGACGTTCTTCCCGACAGTCTGGCATATGGAGGAGGGCTGAGAAAGGGCAATGAAATCATGACCTTGAATGGGGAAGCTGTGTCTGACCTTGACATCAGGCAGATGGAGGCCTTGTTTTCTGAGAAGAGTGTTGGACTTAGACTGATCGCCCGGCCTGTGGACACAAGGACAACCCTGTGCACTTCCTGGTCAGACAGTGACCTGTCCTCCAGGGACAGGAGAGGTCTGCCACCCTCTCCCAACCAGTCCCAGCTACTGGAGGAATTCCTGAATAACTTTAAAAAGACCTCTGCAAATGATTTCAGCAATGTCCCTGACATCACAACTGGCTTGAAAAGGAGTCAGACAGATGGCACTCTGGATCAGATGCCCCACAGAGAAAAGACAGAGCAGACATTTCGGAGTGCTGAACAGATCGCTGAGCTCTGCAGGGGCTTGAACGGCACCCACACCAGCAGCATGGATGCACCAATGGAGAGAGAGGACCCACCTTCCAGGCCCCCGGCTCGCCACCTCTCAGATGCAGACCGCCTCCGGAAAGTCATCCAGGAGCTCGTAGACACAGAGAAGTCTTATGTGAAGGATCTGAGCTGCCTCTTTGAACTATACTTGGAGCCACTCCAGAATGAGACCTTTCTTACCCAAGATGAGATGGAGTCACTATTTGGGAGCTTGCCGGAGATGCTGGAGTTTCAGAAGGTGTTCCTGGAGACGCTGGAGGATGGAATCTCTGCTTCCTCAGACTTCAATGTCCTGGAAACCCCCTCCCAGTTTCGAAAATTGCTCTTTTCCCTTGGAGGCTCCTTCCTCTATTATGCCGATCACTTTAAACTGTACAGTGGATTCTGTGCCAACCACATAAAAGTACAGAAGGTTCTAGAGCGAGCTAAAACTGATAAGGCCTTCAAGGCTTTCCTGGATGCCCGAAATCCCACCAAGCAGCATTCCTCCACGCTAGAGTCTTACCTCATCAAGCCCGTCCAGAGAGTGCTCAAGTACCCCCTGCTCCTCAAGGAGCTTGTGTCCCTGACGGACCACGAGAGTGAGGAACACTATCACCTCACAGAAGCACTAAAGGCCATGGAAAAAGTAGCCAGCCACATCAACGAGATGCAGAAGATCTACGAGGACTACGGCACAGTGTTCGACCAGCTCGTGGCGGAGCAGAGCGGCACAGAGAAGGAGGTGACAGAGCTGTCCATGGGGGAACTTCTGATGCATTCCACAGTCTCCTGGTTGAATCCGTTCCTCTCTTTAGGAAAAGCCAGGAAGGACATTGAGCTCACAGTATTTGTTTTTAAGAGAGCTGTCATACTTGTTTATAAAGAAAACTGCAAACTGAAAAAGAAACCGCCTTCCAATTCCCGCCCCGCCCACAACTCTGCTGACTTGGACCCGTTTAAGTTCCGATGGCTGATCCCCATATCTGCGCTTCAAGTTAGACTGGGGAACACAGCAGGGACTGAAAATAATTCCATATGGGAGTTGATTCATACGAAGTCAGAAATTGAAGGGCGGCCAGAAACCATCTTTCAGTTGTGTTGCAGTGACAGTGAGAGCAAAACTAGCATTGTTAAGGTGATTCGTTCTATTCTGAGAGAGAACTTCAGGCGCCACATAAAGTGTGAGTTACCATTGGAGAAGACATGTAAGGATCGTCTGGTGCCACTTAAGAACCGAGTTCCTGTTTCAGCCAAATTAGCTTCATCCAGATCTTTGAAGGTCCTCAGAACATCTTCCAGCAGC------GAGTGGCCCGGTGAGCCCAGCAAGGGCAATTCA---CTGGACTCAGATGAGTGCAGCCTGAGCAGTGGCACC---CAGAGCAGTGGTTGCCCAGTAGCTGAGCACAGGCAAGACTCCAAGGGCACCGTGATA------------------GAGAAAGACCCTCATGAGGGCCTGGCAGAATTTCCGGATGGTCTC---AAAGAAAGTGACATTCTGAGTGATGAAGATGAA---------GAC---CTCCACCACCCTCTGAAACAGGGCAGCCCTACTAAGGACATTGAGCTTCAGTTCCAGAGACTGAGGATTTCTGAGGAGCCTGACACGCACCCA---GCTGGG---CAGCAGCCTACCACA------------GGGCCA------GGC------GAGCAGCCTAGGCTGGTCAGGGGCCACTTTTGCCCCATTAAGCGAAAAGCAAACAGCACCAAGAGGGGCAGAGGAACTTTGCTCAAGGCGCAGACTCGTCACCAGTCCCTTGACAGCCACCCTGAAACTGCCAGCATTGATCTAAATTTGGTTCTGGAGCGAGAATTCAGTGTCCAGAGCTTAACTTCAGTCGTGAATGAGGAGTGTTTTTACGAAGCACAGAGCCATGGCAAATCA---
>hetGla2
ATGGGCAACTCCGAGAGTCAGTACACCCTTCAAGGATCTAAAAACCATAGCAATACTATTACTGGTGCTAAGCAAAAGCCTTGCTCCCTGAAAATACGCAGCATTCATGCAAAAGATGAGAAGTCATTGCACAGTTGGACCCAAGGGAGCAGTGTAGCAGGTTACAAGTCCAGGTCCCTGGCCCGAAGCTGCCTTTCTCACTTTAAGAGTCATCAGCCTTATGCA------TCAAGACTCAGTGGGCCCTTGTGC---AAAGTGTCCAAAGGCACCACCTATGCCAAGCACAGGGCGGGGTCCTCAGGAAATGACTTCCAGGGCAACAGTGTTGCTTTCTCACTGGGGAATGGCTTCCACTGCGATGACCACAAGCCA---------------GCAGACAACCACATCACC---------------TCAAGAGACTGC---AATGGACACCTTCTCCACTTCCATGGGAGAAGTGAG---------AGTGCTGCC---CCCTCCCCAGCA---------------GATGAAGACCGCCGTAGCCCCAGAGTGCTCATCAAGACGCTGGGGAAGCTGGATGGGTGTCTAAGGGTTGAGTTCCACAATGGTGCC------AGTCAC---AGCAAAGGGCCT---------------GCAGAGGAC------------CCCAGGGGTCCCGTGCAGCTGCTGAGGTACTCACCTACATTGGCATCAGGAACCTGCCCTGTGCCAAAAGCC---AGGAGGAACTCCAGTGCTGACTCCCCA------GTCAGCCAGCGCCCTTCTCCC------------------------ACTGACTCTCGCCTGCGCTCCAGCAAAGGCAGCTCC---CTGAGCTCTGAGTCTTCCTGGTATGACTCACCTTGGGGCAATGTT------GGGGAGCTGAGT---------GAGGTGGAGGGCTCCTTCCTAGCTCCCAGCATGCCTGAT------CCC------------------------AACCTC---CCTACCAGCTTCCCACCTGGTGATGCCAAAAAG---CCTTTCAACCAAAGCTCTTCTCTCTCCTCCCTTCGGGATCTATACAAAGATGTCAACCTGGGGAGCCGGTCCCCCTCT---GGCTTC---TGC---CTT---GCTGATGAC---TATATCAGCTCCCACAGCAACCTAAGCAATCGAGTCTCATTTGCATCTGACATTGACGTGCCCTCCAGGGTGGAGCATAGGGACCCTGTCCAGTATAATTCCTTCACCCTCCCCTGCCGGAAGTCCAAAGCCTTAACTGAG---GAT---GCTGCAAAGAAGGACACCCTCAAAGGCAGAATGCGACGCATCAGCGACTGGACAGGAAGCCTCTCAAGGAAGAAGAGGAAACTCCAGGAGCCAAGGTCCAGC---------------TTTGACAGCTGCTCTGATGGACTGAACACA---GATGTGCAGGTGCCGTCTCAGGCATCTGCCCTACTGTGGCCAGGGGGCTCAGCTCACATCCTGTGTCAGAGAAGTGAATCCACTCATGCGATTGGCAGCGATCCCCTTCAGCAGAACATTTATGAGAATTTCATGCGAGAGTTGGAAATGAGCAGGACCAACACTGAGCACTTGGAAACATCCACAGAAACCATCGAGTCCAGCAGTGAGTCACTGAGCTCACTGGAGCAACTGGATGTGCTCTTTGAGAAGGAGCAGGGAGTGGTCCGGAAAGCCGGGTGGCTTTTCTTCAAACCCCTTGTCACCCTGCAGAAGGAAAGGAAGCTGGAGCTGGTGGCTCGGAGGAAGTGGAAACAGTACTGGGTAACACTTAAGGGCTGCACTCTGCTGTTCTACGAGACCTATGGGAAGAATTCCATGGACCAGAGCAGTGCCCCACGATGTGCCCTCTTTGCGGAGGACAGCATTGTGCAGTCTGTCCCAGAACACCCCAAGAAGGAAAACGTGTTCTGCCTCAGCAACTCCTTTGGAGATGTCTACCTTTTCCAGGCCACCAGCCAGACGGACCTGGAGAATTGGGTCACTGCCATACATTCTGCGTGTGCATCCCTTTTTGCCAAGAAGCATGGGAAAGAGGACACTGTGAGGCTGCTGAAGAGCCAGACGAGAAGTCTGCTTCAGAAGATCGACATGGACAGCAAGATGAGGAAGATGGCAGAGTTGCAACTGTCTGTGGTGAGCGACCCCAAGAACAGGAAAGCCATTGAGAGCCAG------------------------ATCCAGCAGTGGGAGCAGAATCTGGAGAAATTTCACATGGATTTGTTCAGGATGCGCTGCTACCTGGCCAGCTTACAGGGTGGGGAGTTACCGAACCCCAAGAGCCTGCTTGCTGCCACCAGCCGCCCCTCTAAGCTGGCCCTTGGCCGGTTGGGCATCTTGTCTGTTTCTTCGTTCCATGCTCTGGTATGTTCTAGAGATGACTCCGCTCTCCGAAAAAGAACACTTTCCCTGACCCAGCAAGGGAGGAGCAAGAAGGGCATATTTTCTTCCTTAAAAGGGCTGGACACCCTGGCGAGGAAAGGGAAGGAGAAAAGAGCTTCCATCACTCAG---GTTGATGAACTCCTGCATCTATATGGGTCAGCGGTAGATGGTGCTCCCCGAGACAACACCTGGGAAATCCAGACTTACATTCACTTTCAGGATAATCAAGGCGTTACTGTCACAATCAAGCCAGAACACAGAGTGGAAGATATTTTAACTTTGGCATGCAAGATGAGGCAACTGGAACCCAGTCACTATGGCCTTCAGCTTCGGAAATTAGTTGGTGAAAGCATTGAGTGCTGTATTCCTGCACCATATGAATATGTGCAAGAGCAGGTTTATGATGAAATAGAAATCTTTCCACTGAATATTTATGACGTGCAGCTCACGAAGACTGGGAGTATCTCTGACTTTGGCTTTGCAGTCACAGCCCAGGTGGACGAGCACCAGCATCTCAGCCGGATCTTTATAAGTGATGTCCTCCCTGATGGCCTGGCGTATGGGGGAGGGTTGAGAAAGGGCAATGAAATCATGACCTTAAATGGGGAAGCCGTGTCAGATCTTGACCTTAAGCAGATGGAGGCCCTGTTTTCCGAGAAAAGCGTTGGACTCACTCTCATTGCCTGGCCACTGGACCCAAAAGCAACCCTGTGTGCCTCCTGGTCAGATAGTGACCTGTTCTCCAGGGACCAGAAGGGTCTGCTGCCCTCCCCCAACCAGTCCCAACTGCTGGAGGAATTCCTGGACAACTTGAAAAAGAATCCAGCAAATGATTTCAGCAGTGTCCCTGACATCACAACTGGTATGAAAAGGAGTCAGACAGATGGTACTCTGGATCAAGTCAGCCATCGAGAGAAAATGGAGCAGACATTCAGGAGTGCTGAACAGATCACCACACTGTGTAGGGGCTTTAACAACACCCAGACCAAGAGTATGGAAGGACCCAGGGAGAGTCAGGACCCACCTCTGAGGCCTCTGGCCCGCCACCTCTCTGATGCAGACCGCCTCCGGAAAGTCATCCAGGAGCTCGTGGACACAGAGAAGTCTTATGTGAAGGATCTGAGCTGTCTCTTTGAATTATACCTGGAGCCACTTCAGAATGAGACTTTCCTTACCCAAGATGAGATGGAGTCCCTTTTTGGAAGCTTGCCAGAGATGCTGGAGTTTCAGAAGGTGTTTCTGGAGACTCTGGAGGATGGAATCTCAGCCTCCTCTGACTTTGATATACTGGAAACTCCCTCACAGTTTAGAAAGCTGCTGTTTTCCCTTGGAGGCTCTTTCCTCTATTATGCAGATCATTTTAAACTGTACAGTGGATTCTGTGCTAACCATATTAAAGTACAGAAGGTTCTTGAGCGAGCTAAAACTGATAAGGCATTTAAGACTTTCCTGGATGCTCGGAATCCCACTAAGCAGCATTCCTCCACCTTGGAGTCATATCTTATCAAGCCAGTACAGAGAGTGCTCAAGTACCCTCTGCTGCTGAAGGAACTTGTGTCCCTGACAGACCATGAGAGTGAAGAGCACTACCACCTGACAGAAGCACTAAAGGCAATGGAAAAAGTAGCAAGCCACATCAATGAGATGCAGAAGATCTATGAGGATTATGGGACTGTGTTTGACCAGTTAGTTGCAGAGCAGAGTGGCACAGAGAAGGAGGTAACAGAACTTTCCATGGGAGAACTTCTGATGCACTCTACAGTCTCCTGGTTGAACCCATTTCTGTCTCTAGGAAAAGCCAGAAAAGACCTGGAGCTCACAGTATTTGTCTTTAAGAGAGCTGTCATATTGGTTTATAAAGAAAACTGCAAACTGAAAAAGAAACTGCCCTCCAATTCCAGGCCTTCTCACAGCTCTGCTGACTTGGACCCATTTAAATTCCGCTGGCTGATCCCCATATCTGCACTTCAAGTCCGACTGGGGAACACAGCAGGGACAGAAAATAATTCCATATGGGAGCTGATCCATATAAAGTCAGAAATAGAAGGACGGCCAGAAACCATCTTTCAGTTATGTTGCAGTGACAGCGAGAGCAAAACCAACATCGTTAAGGTGATTCGTTCTATTCTGAGGGAAAACTTCAGGCGTCACATAAAGTGTGAATTACCCCTGGAGAAGACCTCTAAGGATCGCCTGGTACCTCTCAAGAACCGAGTTCCTGTTTCAGCCAAATTAGCGTCATCCAGGTCTCTTAAAGTCCTCAGGACCTCCTGTAGCAGC------GAGTGGCCCAGTGAGGCCAGCAAGGCTAACTCA---CTGGACTCAGACGAGTGCAGCCTGAGCAGTGGCACC---CAGAGCAGTGGCTGCTCTGCGGCTGAGAGCAGGCAGAACTGCAGGAGTGTGGCTCCA------------------GGGGGCGACGCCCATGTGGGCTTGGCGGAGTTTCCCGACAGTCTCATCAAAGAGAGTGATATTCTGAGTGATGATGAGGAC---------GAC---CACCAGCAGACTCTGAAACAGAGCAGCCCCACCAAGGACATCGAAATTCAGTTCCAGAGACTGAGAATCTCTGAGGAGCCTGATGCCCAGCTG---GTGGAG---CAGCAGTCTGGTACAGGGGTGGGCGAGGGTCAGAAG---GGA------GAGCAGCCCAAGCTGGTCCGGGCCCACTTCTGCCCCATTAAACGAAAAGCAAACAGCACTAAGAGGGACAGAGGAGCTTTGCTGAAGGCGCAGACTCGGCACCAGTCCCTTGACAGCCACCCCGAAACCGTCAACATTGATCTCAATTTTGTTCTAGAGCGAGAATTCAGTGTCCAGAGTTTAACTTCAGTCGTCAATGAAGAGTGTTTTTATGAAACAGAGAGCCATGGAAAATCA---
>cerSim1
ATGGGGAACTCCGAGAGTCAGTACACTCTTCAAGGATCTAAAAATCCCAGCAGTACTGTTACTGGTGCTAAGCAGAAGCCTTGCTCCCTGAAAATCCGCAGCATTCATGCAAAAGATGACAAGTCATTGCATGGATGGGCTCACGGAGGCAGCGGAGCAGGTTACAAGTCCAGGTCCCTGGCCCGAAGCTGCCTTTCCCACTTTAAGAGCAATCAGCCTTATGCA------TCGAGACTGAGTGGACCCACAGGC---AAAGGCTCCAAGGGCAGTGCCTACTCCAAGCACAGGACAGATGCGTCAGGAAATGATTTCCAGGGCAGCAGCGCTGCCTTCTCCCCCGAGAACGGCTTCCACTATGTTGGGCATGAACCGGCAGGTCCCCACGTGGCAGATAACCACACGGCC---------------TCCAAGGACCGC---AATGGACACCTCCTCAACTGCTATGGCAGACAGGAG---------AGCGTTGCA---TCCACCCCGCCC---------------GGCGAGGACCGAAAGAGCCCCCGAGTGCTCATCAAGACGCTGGGCAAGTTGGACGGGTGTCTCCGGGTTGAGTTCCACAACGGTGAC------GGCCAC---GGCACAGGGCCC---------------CCGGGGGAC------------TCGGGCGGGCCGGTCCAGCTGCTGCGGTACTCGCCCACCCTGGCCCCG---------------------------------------GGAGCCGACTCCCCG------CCCAGCCCTCGCCTCTCCGCC------------------------ACCGACTCGCGCCCGCGCTCCAGCAAGGGCAGCTCC---CTGAGTTCAGAGTCGTCCTGGTACGACTCGCCCTGGGGCCACGCC------GGCGAGGGCAGC---------GAGGCCGAGGGCCCCTGCCCGGCCCCCGGCACCCCTGAC------CGC------------------------AGCCTC---CGC---GGCTTCCCCCCCAGGGATGCCCAAAAG---CCTTTCACGCAAAGCTCCTCCCTCTCCTCCCTCCGGGAGCTCTACCCGGCCGCCACCCTGGGGAGCCTGTCCCCCTCC---GCCATC---GGG---CTC---TCCGACGAG---TACATCGGCACGCACGCCAGCCTCAGCCACCGCGTCTCCTTCGCCTCCGACATGGATGTGCCCTCCAGAGTGGAGCGCAGGGACCCCGGCCAGTACGCGTCCTTCACCCTCCCCTGCAGGAAGTCCACAGCCTTGGCAGAG---GAT---ACTTCAAAGAAGGACACTCTGAAAGCCAGAATGCGCCGCATCAGCGACTGGACGGGAAGCCTCTCCAGAAAGAAAAGGAAACTCCAGGAGCCGAGGTCCAAGGAGGGCAGTGACTACTTTGACAGCCGCTCAGATGGACTCAATGTG---GACATGCAGGGGCCTTCCCAGGTGTCTGCTTCCCTGTGGTCAGGGGGCTCGGCTCAGATCCTGTCCCAGAGAAGCGAATCTGCTCACGCGATTGGCAGCGATCCCCTCCGTCAGAACATTTATGAGAATTTCATGCGAGAGTTGGAAATGAGCAGGACCAACACGGAGAACCTAGAAACGTCCACAGAAACCGCTGAGTCCAGCAGCGAGTCCCTCAGCTCTTTGGAACAACTGGATCTGCTCTTTGAGAAGGAACAGGGGGTGGTCCGGAAAGCCGGGTGGCTCTTCTTCAAACCCCTTGTCACTCTGCAGAAGGAGAGGAAGCTCGAGCTGGTGGCTCGGAGGAAGTGGAAGCAGTACTGGGTGACACTTAAAGGATGCACACTGCTGTTTTATGAGACCTATGGGAAGAATTCCACGGACCAGAGTAGCGCCCCTCGGTGTGCCCTGTTTGCAGAAGACAGCATCGTACAATCTGTCCCAGAACATCCCAAGAAGGAAAACGTGTTCTGTCTCAGCAACTCCTTTGGAGACGTCTACCTTTTCCAGGCCACTAGTCAGACAGATCTGGAAAATTGGGTCACTGCCATACATTCGGCTTGCGCATCCCTTTTCGCGAAGAAGCGTGGGAAAGAGGATACCGTTCGGCTACTGAAGAACCAGACCAGGAACCTCGTTCAGAAGATAGACATGGACAGCAAGATGAAGAAGATGGCAGAATTACAGCTGTCCGTGGTGAGCGACCCAAAGAACAGGAAGGCCATAGAAAACCAG------------------------ATCCAGCAATGGGAGCAGAACCTGGAGAAATTTCACATGGATCTCTTCAGGATGCGCTGCTATCTGGCCAGCCTACAAGGCGGAGAGTTGCCAAACCCCAAGAGCCTTCTTGCTGCCGCCAGCCGCCCCTCCAAGCTGGCCCTCGGCAGGTTGGGCGTCTTGTCAGTTTCCTCTTTCCACGCTCTGGTATGTTCTAGAGATGACTCTGCTCTCCGGAAAAGAACACTCTCACTGACCCAGCGAGGAAGAAACAGGAAGGGCATATTTTCTTCATTAAAAGGGCTGGACACACTGGCAAGAAAAGGGAAGGAGAAAAGACCTTCTATAACTCAA---GTTGATGAACTTCTGCATCTGTATGGCTCAGCAGTAGATGGTGTTCCCCGAGACAACACTTGGGAAATCCAGACTCACATTCACTTCCAGGATCATCAAGGAGTTACTGTAGTGATTAAGCCAGAACACCGAGTAGAAGATGTTTTGACTTTGGCATGCAAGATGAGGCAGTTGGAACCCAGCCACTATGGCCTCCAACTCCGAAAAGTGGTCGATGAAAACACTGAGTACTGTGTTCCTGCACCATACGAATATATGCAAGAACAGGTTTATGATGAAATAGAAGTCTTTCCACTAAATGTCTATGACGTGCAGCTCACGAAGACTGGGAGCGTGTCTGACTTTGGGTTTGCAGTGACAGCGCAGGTAGATGAGCATCAGCATCTCAGCCGCATATTTATAAGTGATGTTCTCCCTGACGGCTTGGCATATGGGGAAGGGCTGAGAAAGGGCAACGAAATCATGACCTTAAATGGGGAAGCCGTGTCTGATCTCGACCTTCAACAGATGGAGGCCCTGTTTTCTGAGAAGAGTGTTGGGCTCACTCTGATTGCCCGGCCGCCGGACACAAAAGCACCTCTGTGTTCTTCCTGGTCAGACAGTGACCTGTTCTCAAGGGACCAGAAGAGTCTGCTGCCCCCTCCTAACCAGTCCCAGCTCCTGGAGGAATTCCTGGATAACTTTAAAAAGAACACAACAAATGATTTCAGCAACGTCCCTGACATCACAACTGGCCTGAAAAGGAGTCAGACCGATGGCACGCTGGATCAGGTCTCCCACAAGGAGAGAATGGAGCAGACATTCAGGAGTGCTGAACAGATCCCTGTGCTGTGTAGGAGTTTTAACGACACCCAGACCAACGGCATGGAAGGACCGAGAGAGGGTCAGGACCCCCCTCTGAGACCACTCGCCCGCCACCTCTCTGATGCAGATCGCCTCCGAAAAGTCATCCAGGAGCTCGTGGACACAGAGAAGTCTTATGTGAAGGATCTGAGCTGCCTCTTTGACTTATACCTGGAGCCACTTCAAAATGAGACCTTTCTTACCCAGGATGAGATGGAGTCACTCTTTGGAAGTCTGCCAGAGATGCTTGAATTTCAGAAGGTGTTTCTAGAGACTCTGGAGGATGGGATTTCAGCATCATCTGACTTGAACATACTTGAAACCCCCTCGCAGTTTAGAAAACTACTGTTTTCCCTTGGAGGCTCTTTCCTTTACTACGCGGACCACTTTAAACTGTACAGCGGATTCTGTGCCAATCATATTAAAGTACAGAAGGTTCTAGAGCGAGCAAAAACGGATAAAGCCTTCAAGGCTTTTCTGGATGCCCGGAATCCCACCAAGCAGCACTCCTCCACGCTGGAGTCCTTCCTCATCAAGCCGGTTCAGAGGGTGCTCAAATACCCGCTGCTGCTCAAGGAGCTGGTGTCCCTGACGGACCACGAGAGCGAGGAGCACTACCACCTGACGGAAGCACTAAAGGCAATGGAAAAAGTCGCGAGCCACATCAATGAGATGCAGAAGATATATGAGGACTATGGGACCGTGTTTGACCAGCTAGTGGCAGAGCAGAGTGGGACAGAGAAGGAGGTAACTGAACTTTCAATGGGGGAACTTCTGATGCACTCTACAGTTTCCTGGTTGAATCCGTTTTTGTCTCTAGGAAAAGCCAGAAAGGACCTTGAGCTCACAGTATTTGTTTTTAAGAGAGCCGTCATATTGGTTTATAAAGAAAACTGCAAACTGAAAAAGAAATTGCCCTCGAATTCCCGGCCGGCACACAGCTCTGCTGACTTGGACCCATTTAAATTTCGCTGGTTGATCCCCATATCCGCACTTCAAGTCAGACTGGGGAATACAGCAGGGACAGAAAATAATTCCATATGGGAGCTGATCCACACGAAGTCAGAAATAGAAGGACGGCCAGAAACCATCTTTCAGTTGTGCTGCAGTGACAATGAAAGCAAAACCAACATCGTCAAGGTGATTCGATCTATTCTGCGGGAAAACTTCAGGCGTCACATCAAGTGTGAACTACCCCTGGAGAAAACATGTAAGGATCGCCTGGTGCCCCTTAAGAACCGCGTTCCTGTTTCAGCCAAATTAGCCTCATCCAGGTCCTTGCGAGTCCTCAAGAATTCCTCCAGCAGC------GAGGGGCCCAGTGAGCCTGGCAAGGGCAGCTCG---CTGGATTCCGACGAGTGCAGCCTGAGCAGCAGCACC---CAGAGCAGCGGCTGCCACACGGCCGGGAGCAGGCAGGACTCC---------------------------------CTGAAACACCCCCACGCGGGCTTGGGCGATTTTTCAGATGGTCTCATCAAAGAGAGCGACATTCTGAGCGAC---GATGAG---------GAC---TACCATCAGACTCGGAAACAGGGCAGCCCGACCAAAGACATTGAGATTCAGTTCCAGAAACTGAGAATCTCCGAGGACCCCGATGCTCATCCG---GCCGAA---CAGCAGCCTGGCACG---------GCCGGCCGGCCGGGAGGG------GAACAGCCCAAACTGGTCCGGGGGCACTTCTGCGCCATCAAACGGAAAGCAAACAGCACCAAAAGGGACAGGGGGGCTCTGCTCAAGGTGCAGACTCGTCACCAGTCCCTTGACAGTCAATGTGAAAATGCCAACCTGGATTTCAATTCTGTCCTAGAGCGAGAATTCAGTGTCCAGAGCTTAACTTCTGTTGTCAGTGAGGAGTGTTTTTATGAAACAGAGGGCCATGGAAAATCA---
>rn6
ATGGGGAACTCCGAGAGTCAATATACCTTCCAAGGATCCAAGAATCAAAGCAATACTGTCACTGGTGCTAAGCAGAAGCCGTGCTCTCTGAAGATACGCAGCATTCATGCAAAAGATGAGAAGTCCTTGCATGGTTGGGCTCACGGGAGCGGCGGAGCAGGCTACAAGTCCAGATCCCTAGCCAGGAGCTGCCTTTCTCACTTTAAGAGTCACCAGCCTTACGCC------ACCAGACTCAATGGACCCACGTGT---AAAGTCTCAAAGGGCACTGCCTACTCTAAGCACAGAGCAAATGCCCCAGGAAATGATTTTCAGGGCAACAATGGTGCTTTCTTACCCGAGAATGGCTTCCACTATGTTGGGCGCGAGTCA---------------GGGGAGAGCCACATCACC---------------TCCAGGGACTGC---AATGGACACCTTCTCACCTGCTATGGGAGACACGAC---------AGCATTGCC---TCCACTCCTCCA---------------GGTGAGGACCGCAGGAGCCCCAGGGTGCTCATCAAGACACTGGGGAAGCTAGATGGGTGTTTAAGAGTTGAGTTCCACAATGGCGGC------AACCCC---CACAAAGGGCCC---------------TCAGAGGAC------------CCCAGTGAACCTGTACAGCTGCTAAGATACTCCCCTACGTTAGCAGCGGAAACCTGCCCGGTGCCGGAAAGT---AGGCGGCTTTCGGGTGCAGGCTCCTCA------GCCAGCCAGCGCCCTTCTCCC------------------------ACTGACTCTTGCCTGCGCTCCAGTAAAGGCAGCTCC---CTGAGCTCGGAGTCCTCCTGGTATGACTCCCCCTGGGGCAACGCA------GGGGAGGCGAGT---------GAAGTGGACGGCACCTTCCTGGCTCCCAGTGCTCTAGAC------CCC------------------------AGCCTC---CCCAGCAGCTTCCCACCCAGTGACACCAAAAAG---CCTTTCAACCAAAGCTCTTCCCTCTCCTCTCTCCGGGAACTGTACAAAGATGCCAACCTGGGGTGCCGCTCACCTTCC---GGCACC---TGC---CTTTCTTCCAACGAG---TACATTAGCTCCCAAGTCGGCCTGAACAACCGAGTCTCCTTTGCTTCTGACATGGATGTGCCCTCCAGGGTGGATCACAGGGACACCATGCAGTACAGCTCCTTTACTCTCCCGTGTCGCAAGTCCAAAGCCTTAACTGAG---GAT---GCAGCTAAGAAAGACACCCTCAAAGCCAGAATGCGGCGCTTCAGTGACTGGACAGGAAGCCTTTCCAGGAAGAAGAGGAAATTGCAGGAACCCAGATCCACGGAGGGCAGTGAGTACTTCGATAGCCACTCGGATGGACTGAATGCA---GATGTGCAGGGGCCCACGCAGACATCTGCCTTACTGTGGTCAGGGGGCTCAGCTCAGACCCTGCCTCACAGAAGCGAATCCACTCACGCAATCGGCAGCGATCCCCTCCAACAGAACATCTACGAGAATTTCATGCGAGAGCTGGAAATGAGCAGGACCAACATGGAGAACGCGGAAACGTCCACAGAGACTGTGGAGTCCAGCAGCGAGTCCCTCAGCTCGCTGGAGCAGCTGGATCTGCTCTTTGAGAAGGAGCAGGGGGTGGTCCGAAAAGCTGGGTGGCTCTTCTTCAAACCCCTTGTCACCTTGCAGAAGGAGAGGAAACTGGAGCTGGTGGCTCGGAGGAAGTGGAAACAGTACTGGGTGACCCTGAAAGGCTGTACTCTGATGTTTTATGAGACCTACGGAAAGAATTCCACAGACCAGAATAGCGCCCCACGGTGTGCCCTCTTTGCAGAGGACAGCATTGTGCAGTCTGTCCCAGAGCATCCCAAGAAGGAGCACGTGTTCTGCCTGAGTAACTCCTATGGAGATGTCTACCTTTTCCAGGCCACTAGCCAGACGGATCTGGAAAACTGGATCACTGCCATACACTCGGCGTGCGCATCCCTCTTTGCAAAGAAGCATGGGAAAGAAGACACGGTGCGGCTGCTGAAGAGCCAGACCAGAGGCCTGCTTCAGAAGATAGACATGGACAGCAAGATGAAGAAGATGGCAGAGCTGCAGCTGTCTGTGGTGAGCGACCCCAAGAACAGGAAGGCCATCGAAAACCAG------------------------ATCCGGCAATGGGAGCAGAACCTGGAAAAATTCCACATGGACCTGTTCCGCATGCGCTGCTATTTGGCAAGCTTACAAGGTGGGGAGTTACCAAACCCCAAGAGTCTCCTTGCAGCCACCAGCCGCCCCTCCAAGCTGGCTCTTGGCAGACTGGGCGTCCTGTCTGTTTCATCTTTCCATGCTCTGGTATGTTCCAGAGACGATTCTGCTCTCAGGAAAAGAACACTTTCCTTTACCCAGAGAGCAAAAAGCAAGAAAGGCCTATTTTCTTCATTGAAAGGTCTGGACACTCTAGCAAGAAAAGGGAGGGAGAAGAGAGCTTCTATAACTCAG---GTCCATGACCTG---CATCTGTATGGCTCCTCAGCAGACAGCACTCTCCGAGACAGCACGTGGGAAGTACAGACTTATGTCCACTTCCAGGATAACGAAGGAGTCACTGTGATCATCAAGCCAGAGCACAGGGTGGAAGATGTTCTGGCTTTGGCATGCAAGATGAGGCACTTGGAACCCACTCGCTATGGTCTTCAGCTCCGAAAGGTGGTGGATGAAAGTGTGGAGTGGTGTGTGCCCGCGTTGTATGAGTACATGCAGGAGCAGGTTTATGATGAAATTGAAGTCTTCCCACTCAGTGTGTATGACGTGCAGCTAACCAAGACGGGGGACATGACTGACTTTGGGTTTGCAGTCACAGCCCAGGTGGACGAGCACCAGCATCTCAGCCGGATATTTATCAGCGATGTTCTCCCTGACAGCCTGGCGTATGGAGGAGGACTGAGAAAGGGCAATGAAATCAGGAGCTTAAATGGGGAAGCAGTGTCTGACCTTGACCTCAAGCAGATGGAGGCTTTGTTTTCTGAGAAGAGCGTTGGACTCACTCTAGTCGCCCGGCCTGCAGACACAAGAGCAAGCCTGTGTACTTCCTGCTCAGACAGTGACCTGTTCTCCAGGGACCAGAAAAGTCTGCTGCCCTCTCCCAACCAGTGCCAACTGCTGGAGGAATTCCTGGATAACTTTAAAAAAACCTCCACAAACGATTTCAGCAATGTCCCTGACGTCACAACTGGCCTGAAGAGGAGCCATACAGAAGGCACCCTGGATCAGGTGCCCCACAGGGAGAAGATGGAGCAGACATTCCGGAGTGCTGAGCAGATTGTGGAGCTCTGCAGAGGC---------------ACCACCAGTATGGAAGCACCGACAGACAGCCGCGACCCGCCTCCCAGGCCTCTGGCTCGTCACCTCTCAGATGCAGACCGCCTCCGAAAAGTCATCCAGGAGCTTGTAGACACCGAGAAGTCTTACGTGAAGGATCTGAGCTGCCTCTTTGAACTGTACTTGGAGCCCCTTCAGAACGAGACCTTTCTTACCCAAGATGAGATGGAGTCACTTTTTGGGAGCTTGCCAGAGATGCTGGAATTTCAAAAGGTGTTCCTGGAGACTCTGGAGGATGGGATCTCTGCTTCCTCAGACTTTAGTGTCCTGGAAACCCCCTCACAGTTTCGGAAATTGCTGTTCTCTCTCGGAGGCTCTTTCCTCTACTACGCAGATCACTTTAAACTGTACAGTGGATTCTGCGCCAACCACATTAAAGTACAGAAGGTCCTAGAGCGAGCTAAAACCGACAGAGCTTTCAAGGCTTTTCTGGACGCGCGGAACCCCACGAAGCAGCACTCCTCCACGCTGGAGTCATATCTCATCAAGCCTGTTCAGAGAGTGCTCAAGTATCCTCTGCTCCTCAAGGAGCTCGTGTCACTGACTGACCATGAGAGCGAAGAACACTATCACCTGACAGAAGCTCTAAAGGCCATGGAAAAAGTAGCCAGTCACATCAATGAGATGCAGAAGATCTACGAGGACTATGGGACGGTGTTTGACCAGCTGGTGGCAGAGCAGAGTGGCACAGAGAAGGAGGTAACAGAGCTGTCCATGGGGGAACTTCTGATGCACTCTACAGTTTCCTGGTTGAATCCGTTCCTGTCTCTGGGAAAAGCCAGGAAGGACATTGAGCTCACAGTGTTTGTTTTTAAGAGAGCTGTCATACTGGTTTATAAAGAAAACTGCAAGCTGAAAAAGAAACTGCCCTCCAATTCCCGGCCTGCTCACAACTCTGCTGACTTGGACCCATTTAAATTCCGCTGGTTGATCCCCATATCTGCGCTTCAAGTTAGACTGGGGAACACGGCAGGGACTGAAAACAATTCCACCTGGGAGCTGATTCATACCAAGTCAGAAATTGAAGGACGGCCAGAGACCATCTTTCAACTGTGCTGCAGTGACAGCGAGAGCAAAACCAGCATCGTTAAGGTGATCCGTTCTATTCTGAGAGAGAACTTCAGGCGCCACATAAAGTGTGAGTTACCAATGGAGAAGACATGTAAGGACCGGCTGGTACCTCTTAAGAACCGAGTTCCTGTTTCAGCCAAATTAGCCTCATCCAGGTCTTTGAAGGTCCTCAGAACATCCTCCAGCAGC------GAGTGGCCCAGCGACCCCAGCAAGGGCAACTCA---CTGGACTCGGATGAGTGCAGCCTGAGCAGTGGCACC---CAGAGCAGTGGCTGCCCAGTAGCTGAGAGCAGACAAGACTGTAAGAGCACCGTGCTG------------------GAGAAAGACGCTCATGAGGTCCTGGCAGAGTTTCCAGATGGTCTCATCAAAGAAAGCGACATTCTAAGTGATGAAGAGGAG---------GAC---TTCCACCACCCTCTGAAACAGGGCAGCCCTACTAAGGACATTGAGCTTCAGTTCCAGAGACTGCGAATCTCTGAGGAACCCGATATGCACTCA---ACTGGG---CAGCAGCCGCCTCTC---------ACAGGGCCG------GGT------GAACAGCCCAAGCTGGTCAGGGGCCACTTTTGCCCCATTAAGCGTAAAGCAAACAGCACTAAGAGGGGCCGAGGAACTTTGCTCAAGGCGCAGACACGTCACCAGTCCCTGGACAGCCACCCGGAAACCGCCAGCATCGATCTAAATTTGGTTCTGGAGAGAGAATTCAGTGTCCAGAGCTTAACTTCAGTTGTTAATGAGGAGTGTTTTTATGAAACACAGAGCCATGGCAAATCC---
>HLrhiFer5
ATGGGGAACTCCGAGAGTCAGTACACCTTTCAAGGATCTAAAAATCATAGCAATACTATTACTGGTGCAAAGCAAAAGCCTTGCTCCCTGAAAATACGCAGTATTCATGCAAAAGATGACAAGTCATTGCACGGATGGGGTCACGGAAGCAGTGGAGCGGGGTACAAGTCCAGGTCCCTGGCCCGAAGCTGCCTTTCTCACTTTAAGAGTAATCAGCCTTATGCC------TCCAGACTCGGAGGCCCCACCTGC---AAAGTCTCCAAAGGCCATGCCTACTCCAAGCACAGGACCAATGGCTCAGGGAGTGATTTCCAGGGCAGCCACGCTGCTTTCTCACCTGAGAACGGATTCCACTGTGTTGCCCACGACCGG---------------GCAGAAAACCGCCCGGCC---------------TCGAAGGACTGC---AATGGACACCTTCTCAACTGCTATGGGAGAAACGAG---------AGCATGGCC---TCCACCCCGCCG---------------GGCGAGGACCGCAAGAGCCCCAGGGTGCTCATCAAGACGCTGGGGAAGCTGGACGGCCGTCTCCGGGTGGAGTTCCACAACGGCGGC------AGCCAC---CGCAAAGTGCCC---------------CCGGAGGCG------------GCGGGCGGGCCGGTCCGGCTGCTGCGCTACTCGCCCACCCTGGGCCCG---------------------------------------GGAGCTCCCTCGCCG------CCCAGCCCGCGCCTTTCTCCC------------------------GCAGACGCGCGCCCGCGCTCCAGCAAGGGCAGCTCT---CTGAGCTCCGAGTCGTCCTGGTACGACTCCCCCTGGGGCCAC---------GGCGAGGGCAGC---------GAGGCCGAGGGCCCCTTTCCCGCCCCCAGCTCGCCCGAC------CCC------------------------AGCCTC---CAAGCCAGCTTCCCTCCCAGGGACGCCCCGAAG---CCCTTCAACCAAAGCTCTTCCCTGTCCTCCCTCCGGGAACTCTACCCAGATGCCACCCTGGGGAGTCTGTCCCCCTCC---GGGATC---CGA---CTC---TCCGATGAG---TACATTGGTACCCCTGCCAACCTCAGCCATCGCGTCTCCTTCGCCTCTGATATTGACGTGCCATCCGGAGTGGGGCACAGGGACCTGGGCCAGTATGCGTCCTTCACTCTCCCCTGCAGAAAATCCAAAGCCTTGACAGAC---GAC---GCTTCAAAGAAGGACACCCTGAAAGCCAGAATGCGCCGCATCAGTGACTGGACGGGAAGCCTCTCCCGAAAGAAAAGGAAGCTCCAGGAGCCGCGGTCCAAGGAGGGCAGCGACTACTTTGACAGCCGCTCAGATGGACTGAACGTG---GACGTGCAGGGGCCCTTCCTGGCATCTGCCTCCCTGTGGTCAGCGGGCTCGGCTCAGCTCCTGCCCCAGAGAAGTGAATCGGCTCATGCGATTGGCAGCGATCCCCTCCGACAGAACATTTATGAAAACTTCATGCGCGAGTTGGAAATTAGCAGGACCAACACGGAGAACATAGAAACGTCTACAGAAACCGCTGAGTCCAGCAGCGAGTCCCTCAGCTCTTTGGAGCAACTGGACCTGCTCTTTGAAAAGGAGCAAGGGGTGGTCCGGAAAGCCGGGTGGCTCTTCTTCAAACCCCTTGTCACTTTGCAGAAGGAAAGGAAGCTGGAGCTGGTGGCTCGGAGGAAGTGGAGACAGTACTGGGTAACACTTAAAGGATGCACCCTGCTGTTCTACGAGACCTATGGGAAGAATTCTCTGGATCAGAGCAGTGTGCCCCGCTGTGCCCTGTTCGCAGAAGACAGCATCGTGCAGTCCGTCCCAGAACACCCCAAGAAGGAAAACGTGTTCTGTCTCAGCAACTCCTTCGCAGACGTCTACCTTTTCCAGGCCACTAGCCAGACAGATCTGGAAAACTGGGTCACTGCCATACATTCGGCGTGCGCGTCCCTTTTTGCAAAGAAACATGGCAAAGAGGACACAGTTCGGCTACTGAAGAACCAGACCAAAAACCTTGTTCAAAAGATAGACATGGACAGCAAGATGAAAAAGATGGCAGAGTTACAGCTGTCTGTGGTGAGCGACCCAAAGAACAGGAAAGCCATTGAAAACCAG------------------------ATCCAGCAGTGGGAGCAGAACCTAGAGAAATTTCACATGGATCTATTCAGGATGCGCTGCTATCTCGCCAGCCTGCAAGGCGGGGAGTTGCCGAACCCCAAGAGCCTGCTTGCTGCCACCAGTCGTCCCTCCAAACTGGCCCTGGGCAGGCTGGGTGTCTTGTCAGTTTCCTCTTTCCATGCTCTGGTATGTTCCAGAGATGACTCTGCCCTCCGTAAGAGAACACTCTCACTGACCCAGCGAGGAAGAAACAAGAAAGGCATATTTTCTTCATTGAAAGGGCTGGACACGCTGGCAAGAAAAGGGAAGGAGAAAAGACCTTCTATAACTCAG---GTTGATGAGCTCCTGCATATATATGGTTCCGCAGTAGATGGCGTTTCCCGAGACAACACGTGGGAAATCCAGACATATATTCACTTTCAGGATAATCAAGGAGTTACTGTAACGATCAAGCCAGAACACAGAGTAGAAGACATTTTGACTCTGGCATGCAAGATGAGGCAGCTGGAACCCAGCCACTATGGCCTACAGCTTCGCAAATTAGTCGATGACAACGTTGAGTACAGTATCCCCGCCCCATACGAGTACATGCAAGAACAGGTTTATGATGAAATAGAAGTCTTTCCGTTAAATGTTTATGACGTGCAGCTCACGAAGACTGGGAGTGTGTCTGATTTCGGGTTTGCAGTGACTGCACAGGTGGATGAACATCAGCGTCTCAGCCGAATATTTATCAGTGACGTTCTCCCTGACGGCTTGGCATACGGGGAAGGGCTGAGAAAGGGCAATGAAATCATGACCTTAAATGGGGAAGCTGTGTCTGACCTTGACCTGAAGCAGATGGAGCTCCTGTTTTCCGAGAAGAGTGTTGGGCTCACTCTCCTCGCCCGGCCGCCTGACACAAAAGGAACCCTGTGTACTTCTTGGTCAGACAGTGACCTGTTCTCAAGGGACCAGAAGAGTCTGCTACCTCCTCCTAACCAGTCCCAGCTTCTTGAGGAATTCCTGGATAACTTTAAAAAGAACACGGCAAATGATTTCAGCAACGTCCCGGACATCACAACTGGACTGAAAAGGAGTCAGACTGATGGCACGTTGGATCAGGTTCCCCACAGGGAGAAAATGGAGCAGACGTTCAGGAGTGCTGAACAGATCGCTGCGCTGTGTAGGATTTTGAACGACACTCCGACCAGCGGCATGGAAGGACTCGGGGAGAGCCAGGACTCACCTCCAAGACCGCTGGCCCGCCACCTCTCTGATGCGGATCGCCTCCGAAAAGTCATCCAAGAGCTGGTGGACACAGAGAAGTCCTATGTGAAGGATCTGAGCTGCCTATTTGAATTATATTTGGAGCCACTTCAAAATGAGACCTTTCTCACTCAAGATGAGATGGAGTCACTTTTTGGAAGTTTGCCAGAGATGCTTGAATTTCAAAAGGTGTTTCTGGAGACTCTGGAAGATGGGATTTCAGCATCATCTGACTTTAACGTACTTGAAACCCCCTCACAGTTTAGAAAATTGCTGTTTTCCCTGGGAGGCTCTTTCCTTTATTATGCGGACCACTTCAAGCTGTACAGCGGATTCTGTGCTAATCATATTAAAGTACAGAAGGTTCTAGAGCGAGCTAAAACTGACAAAGCCTTCAAGGCTTTCCTGGATGCCCGGAACCCCACCAAGCAGCATTCCTCCACACTGGAGTCTTACCTCATCAAGCCCGTCCAGAGGGTGCTTAAGTACCCGCTGCTGCTGAAGGAGCTTGTGTCGCTGACAGACCAGGAGAGCGAGGAACACTATCACCTGACAGAAGCACTGAAGGCAATGGAAAAAGTAGCAAGCCATATCAACGAGATGCAGAAGATATACGAGGATTACGGGACAGTGTTTGATCAGCTTGTAGCAGAGCAGAGTGGGACGGAGAAGGAGGTAACTGAACTTTCAATGGGGGAACTTCTGATGCATTCTACAGTCTCCTGGTTGAATCCATTTCTGTCCCTAGGAAAAGCCAGAAAGGACCTTGAGCTCACAGTATTTGTTTTTAAGAGAGCTGTCATACTGGTTTATAAAGAAAACTGTAAACTGAAAAAGAAATTGCCCTCCAATTCCCGGCCTGCTCACAGCTCCGCTGACTTGGACCCATTTAAATTTCGCTGGTTGATCCCCATATCGGCACTTCAAGTCAGACTGGGGAATACAGCAGGGACAGAAAATAATTCCCTATGGGAGCTGATCCATACAAAGTCAGAAGTCGAAGGACGGCCAGAAACCATCTTTCAATTGTGCTGCAGTGACAGTGAAAGCAAAACCAACATTGTCAAGGTGATTCGATCTATTCTGAGGGAAAACTTCAGGCGTCACATAAAGTGTGAATTACCCCTGGAGAAAACGTGTAAGGACCGTGTGGTACCCCTCAAGAACCGCGTTCCCGTTTCAGCCAAATTAGCTTCATCCAGGTCCTTAAAAGTCCTCAAGAATTCCTCCAGCAGC------GAGTGGCCCAGCGAGCCAGGCAAGGGCAGCTCA---CTGGGTTCCGACGAGGGCAGCCTGAGCAGCAGCACC---CAGGGCAGCAGCTGCCACACGGCAGGCGGCCGGCAGGATGTC---------------------------------CTGAAGCAGTCCCCCACAGGCTTGACAGAGTTTCCGGACGGTCTCATCAAAGAGAGTGACATTCTGAGCGACGAAGAGGAG---------GAC---TGCCACCAGCCTCGGGAACAGGGCAGCCCCACCAAAGACATTGAGATTCAGTTTGAGAGACTGAGGATCTCCGAGGACCCAGACGCCCATCCG---GCTGAG---CCGCAGCCCGGCACG---------GACGGCCAGCGGGGAGGG------GAGCAGCCCAAACTGGTCCGGGGCCACTTCTGCGCCATTAAACGAAAAGCAAACAGCACCAAAAGGGACAGGGGGACTCTGCTAAAGGCGCAGATTCGTCACCAGTCCCTTGACAGTCAATCTGAAAATGCCAACCTCGATCTCAATTCTGTTCTAGAGCGAGAATTCAGCGTCCAGAGCTTAACGTCAGTTGTCAACGAGGAGTGTTTTTATGAAACAGAGAGCCACGGGAAGTCA---
>ailMel1
ATGGGGAACTCTGAGAGTCAGTACACCCTTCAAGGATCTAAGAATCATAGCAATACTATTACTGGTGCTAAGCAGAAGCCTTGCTCCCTGAAAATCCGCAGCATCCATGCGAAAGATGACAAGTCACTGCACGGGTGGGGTCACGGGAGCAGCGGGGCGGGCTACAAGTCCCGGTCCCTGGCCCGAAGCTGCCTTTCTCACTTCAAGAGCAATCAGCCTTACACA------TCGAGACTGGGCGGACCCACGTGC---AAAGTCCCCAAAAACAGTGCCTACGCCAAGCACAGGACGAAGGCCTCAGGAAATGATTTCCAGGGCAGCAGCGCGGCCTTCTCCGCCGAGAACGGCTTCCACTACGTCGGGCACGAGCGG---------------GCGGACGACCCCGTGGCC---------------TCGAGGGACTGC---AATGGACACCTTCTCAACTGCTACGGGAGGAACGAG---------AGCGCCGCA---GCCACGCCGCCC---------------GGCGAGGACCGCAAGAGCCCCAGGGTGCTCATCAAGACGCTGGGGAAGCTGGACGGCTGCCTGCGGGTCGAGTTCCACAACGGCGGC------CAGCAG---GGCAGGGGGCCC---------------CCGGGGGAC------------GCGGGCGGCCCGGTGCGGCTGCTGCGCTACTCGCCCACCTTGGGCCCG---------------------------------------GGGCCCGACTCGCCC------CCG---------------------------------------------GACTCGCGCCCGCGCTCCAGCAAGGGCCACTCC---CTGTNNNNNNNNNNNNGGGTA-A-GACCCCCCCTGGGGCCCCGCG------GGCGAGGCCAGCGAGGCCAGCGAGGCCGAGGGCTCCTTCCCGGTGCCAGGCACGCCCGCC------CCC------------------------CGCCTC---TGCGCCGACTTCCCGCCGCCCGGGGCCCCAAAG--GCCTTTCAACCAAAGCTCGTCCCTGTCCTCGCTCCGGGAGCTCTACCCCGCGCCC---------AGCCCCGCGCCGTCG---GGCCTG----G----------TCCGACGAG---TTCGTGGGCGCGCACGCCAGCCTCAGCCACCGCGTGTCCTTTGCCTCGGACATGGACGTGCCGTCCCGGGTGGAGCGCAGGGACCCCGGCCCGTACTCGTCCTTCACCCTCCCGTGCCGCAAGTCCAAGGCCTTGACGGAG---GAC---GCCTCCAAGAAGGACACGCTCAAAGCCCGCATGCGCCGCATCAGTGACTGGACGGGAAGCCTCTCCAGAAAGAAAAGGAAGCTCCAGGAGCCGAGGTCCAAGGAAGGCAGTGACTACTTTGACAGCCGCTCAGATGGACTGAACACG---GACGGGCAGGGGCCCTTCCAGGTGTCTGCTTCGCCATGGTCTGGGGGCTCAGCTCAGATCCTGTCCCAGAGAAGCGAATCTGCTCATGCAATTGGCAGCGATCCCCTCCAACAGAACATTTATGAGAATTTCATGCGGGAGTTAGAAATGAGCAGGACCAACACAGAAAATGTAGAAACATCCACAGAAACCGCAGACTCCAGCAGCGGGTCCCTCAGCTCTTTGGAGCAACTCGATCTGCTCTTCGAGAAGGAGCAAGGGGTGGTCCGAAAAGCTGGATGGCTGTTCTTCAAACCCCTTGTCACTTTGCAGAAGGAAAGGAAGCTCGAATTGGTGGCCCGGAGGAAGTGGAAACAGTACTGGGTAACACTGAAAGGTTGCACCCTGCTGTTCTATGAGACCTATGGGAAGAATTCCATGGATCAGAGCAGTGCCCCTCGGTGTGCCCTGTTTGCAGAGGACAGCATAGTGCAGTCGGTCCCAGAACATCCCAAGAAGGAAAACGTGTTCTGCCTCAGCAACTCCTTTGGAGACGTCTACCTTTTCCAGGCCACTAGCCAGACAGATCTGGAAAATTGGGTCACTGCCATACATTCAGCTTGCGCATCCCTTTTTGCAAAGAAGCATGGGAAAGAGGACACGGTTCGGCTGCTGAAGAACCAGACCAAAAACCTTGTTCAGAAGATAGATATGGACAGCAAGATGAAAAAGATGGCGGAGTTACAGCTGTCCATAGTGAGCGACCCGAAGAACAGGAAGGCCATAGAAAACCAG------------------------ATCCAGCAATGGGAGCAGAACCTGGAGAAGTTTCACATGGATCTGTTTAGGATGCGTTGCTATCTGGCCAGCCTACAAGGCGGGGAGCTGCCAAACCCCAAGAGCCTCCTCGCTGCGGCCAGCCGCCCCTCCAAGCTGGCCCTTGGCAGGCTGGGCATCTTGTCAGTTTCTTCTTTCCATGCTCTGGTATGTTCTAGAGATGACTCTGCTCTCCGGAAAAGAACACTCTTACTGACCCAGCGAGGAAGAAACAAGAAGGGTATATTTTCTTCATTAAAAGGGCTGGACACACTGGCGAGAAAAGGGAAGGAGAAAAGACCTTCTATAACTCAG---GTGGATGAACTTCTGCATATATACAGTTCAACAGGCGATGGTGTTCCCCGGGACAACACGTGGGAAGTCCAGACCTACGTTCATTTTCAGGATAATCAAGGAGTTACTGTAATGATCAAGCCAGAACATAGAGTAGAAGATATTTTGACTCTGGCGTGCAAGATGAGGCAGCTGGAACCCAGCCACTACGGCCTACAACTCCGAAAACTTGTAGATGAAAACATCGAGTACTGTGTCCCTGCACCATGCGAATACATGCAAGAACAGGTTTACGATGACATAGAAATCTTTCCGCTAAGCGTTTATGATGTGCAGCTCACGAAGACTGGCGGTGTGTCTGACTTCGGGTTTGCGGTGACGGCCCAGGTGGACGAGCAGCAGCATCTCAGCCGCATCTTTATCAGTGATGTTCTCCCTGACGGCTTGGCATACGGAGAAGGGTTGAGAAAGGGCAATGAAATCATGACCTTAAATGGGGAAGCTGTGTCTGATCTTGACCTGAAGCAGATGGAGGCCTTGTTTTCTGAGAAGAGCGTTGGGCTCACTCTGATTGCCCGGCCACCAGACACAAAAGGCACCTTGTGCTCTTCCTGGTCAGACAGTGACCTATTCTCAAGGGACCAGAAGAGTCTGCTGCCCCCTCCGAACCAGTCCCAGCTTCTGGAAGAGTTCCTGGATAACTTTAAAAAGAATACAACCAATGATTTCAGCAACGTCCCCGATGTCACCACTGGCCTGAAAAGGAGTCAGACCGATGGCGCGCTGGCCCAGGTCCCCCACGGGGAGAAAACAGGGCAGACGTTCGGGAGTGCAGAACAGATCGCTGTGCTGTGTAGGAGTTTCAGCGACACGCAGAGCGACGGCATGGAAGGGCCGAGGGGCACTCGGGACCCACCTCTGCGGCCGCTGGCTCGCCACCTCTCCGATGCAGATCGCCTCCGGAAAGTCATCCAGGAGCTGATGGACACGGAGAAGTCCTATGTGAAGGATCTGAGCTGCCTCTTTGAATTATACTTGGAGCCACTTCAAAATGAGACCTTTCTCACCCAAGATGAGATGGAGTCACTTTTTGGAAGTTTGCCAGAGATGCTTGAGTTTCAAAAGGTGTTTCTGGAAACTCTGGAGGATGGGATTTCAGCATCCTCAGACTTTAACATCCTTGAGACTCCCTCACAGTTCAGAAAATTGCTGTTTTCCCTTGGAGGCTCTTTCCTTTATTACGCGGACCATTTTAAACTCTACAGTGGATTCTGTGCTAATCATATTAAAGTACAGAAAGTTCTAGAGCGAGCTAAAACCGATAAAGCCTTCAAGGCGTTTCTGGATGCCCGGAATCCCACCAAGCAGCATTCCTCCACCCTGGAGTCCTACCTCATCAAGCCGGTTCAGAGGGTGCTCAAGTACCCCCTGCTGCTCAAGGAGCTTGTGTCGCTGACAGACCGCGAGAGCGAGGAGCACTACCACCTGACAGAAGCACTAAAGGCAATGGAAAAAGTAGCAAGTCACATCAATGAGATGCAGAAGGTCTACGAGGGTTATGGGACCGTGTTTGACCAGCTAGTAGCAGAGCAGAGTGGAACAGAGAAGGAGGTAACAGAACTTTCCATGGGGGAACTTCTGATGCACTCTGCAGTTTCCTGGTTGAATCCATTTCTGTCTCTAGGAAAAGCCAGAAAGGACCTTGAGCTCACGGTGTTTGTTTTTAAGAGAGCTGTCATATTGGTTTATAAAGAAAACTGCAAACTGAAAAAGAAATTGCCCTCGAATTCCCGGCCTGCACATGGCTCTGCCGACTTGGACCCATTTAAATTCCGCTGGTTGATCCCCATATCCGCACTTCAAGTCAGACTGGGGAATACAGCAGGGACAGAAAATAATTCTGTATGGGAACTGATCCATACGAAGTCAGAACTAGAAGGACGGCCAGAAACCATCTTCCAACTGTGCTGCAGTGATAGTGAAAGCAAAACCAACATCGTCAAGGTGATTCGATCTATCCTGAGGGAAAACTTCAGGCGTCACATCAAGTGTGAATTACCCCTGGACAAAACTTGTAAGGATCGCCTGGTACCCCTTAAGAACCGAGTTCCTGTTTCAGCCAAGTTAGCTTCCTCCAGGTCCTTAAAAGTCCTCAAGAATTCCTCCAGCAGC------GAGTGGCCCGGCGAGCCCGGCAAGGGCAGCTCC---CTGGACTCGGACGAGTGCAGCCTGAGCAGCAGCACG---CAGAGCAGCGGCTGCCCCCCGGGCGGGAGCAGGCAGGACCCC---------------------------------CTGCAACACCCTCCGCCGGGCCTGGCTGATCTGTCAGACAGTCTCATCAAGGAGAGTGACATTCTGAGTGACGACGACGAG---------GAC---TACCATCAGACTCTCAAACAGGGCAGCCCTACCAAAGACATAGAAATTCAGTTCCAGAGGCTGAGGATCTCCGACGACCCTGACGCGAAGCCA---GCCGAC---CAGCAGCCTGGCACG---------GAGGGCCGGCCGAAGGGG------GAGCAGCCCAAACTGGTGCGGGGGCACTTCTGCGCCATCAAACGGAAAGCGAACAGCACCAAACGGGACAGGGGAACTTTGCTGAAGGCACAGATTCGGCATCAGTCCCTTGACAGTCAGTCTGAAAATGTCAACCTTGATCTCAGTTCTGTTCTGCAGCGAGAGTTCAGTGTCCAGAGTTTAACTTCGGTGGTCAGCGAGGAGTGTTTTTATGAAACAGAGAGCCACGGCAAGTTG---
>hg38
ATGGGCAACTCCGACAGTCAGTACACCCTTCAAGGATCTAAAAATCATAGCAATACTATTACTGGTGCTAAGCAAATTCCTTGCTCCCTGAAAATACGTGGCATTCATGCAAAAGAGGAAAAGTCATTGCATGGATGGGGTCACGGAAGCAACGGAGCAGGTTACAAGTCCAGGTCCCTGGCCCGAAGCTGCCTTTCTCACTTTAAGAGTAACCAGCCTTACGCA------TCGAGACTCGGTGGCCCCACATGC---AAGGTCTCCAGAGGTGTTGCCTACTCCACGCACAGGACAAATGCCCCAGGGAAGGATTTCCAGGGCATCAGTGCTGCTTTCTCAACTGAGAATGGCTTCCACTCTGTTGGCCACGAGCTG---------------GCAGATAACCACATCACC---------------TCCAGAGACTGC---AACGGACACCTTCTCAACTGCTACGGGAGGAATGAG---------AGCATTGCC---TCCACCCCACCG---------------GGCGAAGACCGCAAGAGCCCCCGAGTGCTCATCAAAACGCTGGGGAAGCTGGATGGGTGTTTAAGGGTCGAGTTCCACAATGGTGGC------AACCCC---AGCAAAGTGCCT---------------GCAGAGGAC------------TGCAGTGAGCCGGTGCAGCTGCTGAGGTACTCACCTACCTTAGCATCGGAAACCTCCCCTGTGCCTGAAGCC---AGGAGGGGGTCCAGCGCCGATTCCCTG------CCCAGCCATCGCCCCTCTCCC------------------------ACGGACTCTCGCCTGCGGTCCAGCAAAGGCAGCTCC---CTGAGTTCTGAGTCATCCTGGTACGACTCCCCTTGGGGCAATGCT------GGAGAGCTGAGC---------GAGGCTGAGGGCTCCTTCCTGGCCCCCGGCATGCCTGAC------CCC------------------------AGTCTC---CATGCCAGCTTCCCACCTGGCGATGCCAAAAAG---CCTTTCAACCAAAGCTCTTCCCTCTCCTCCCTCCGGGAACTGTACAAAGATGCCAACCTGGGGAGCCTCTCCCCCTCA---GGTATC---CGC---CTT---TCTGATGAA---TACATGGGCACGCATGCCAGCCTGAGCAACCGTGTCTCTTTTGCTTCCGACATTGATGTGCCCTCCAGAGTGGCACACGGGGACCCCATCCAGTACAGTTCCTTCACTCTCCCCTGTCGGAAGCCCAAAGCCTTTGTTGAG---GAT---ACTGCGAAGAAGGACTCCCTCAAAGCCAGGATGCGACGGATCAGTGACTGGACGGGAAGCCTCTCAAGGAAGAAAAGGAAACTCCAGGAGCCGAGGTCCAAGGAGGGCAGTGACTACTTTGACAGTCGCTCTGATGGACTGAATACA---GATGTGCAGGGATCCTCCCAGGCATCTGCTTTTCTGTGGTCAGGGGGCTCTACTCAGATCCTGTCTCAGAGAAGTGAATCCACACATGCGATTGGCAGCGATCCCCTCCGGCAGAACATTTATGAGAATTTCATGCGAGAGTTGGAAATGAGCAGGACCAACACTGAGAACATAGAAACATCTACAGAAACCGCCGAGTCCAGCAGCGAGTCACTCAGCTCTCTGGAACAGCTGGATCTGCTCTTTGAGAAGGAACAGGGGGTGGTCCGGAAGGCCGGGTGGCTCTTCTTCAAGCCCCTGGTCACTGTGCAGAAGGAAAGGAAGCTTGAGCTGGTGGCACGAAGGAAATGGAAACAGTACTGGGTAACGCTGAAAGGATGCACGCTGCTGTTTTATGAGACCTATGGGAAGAATTCCATGGATCAGAGCAGTGCCCCTCGGTGTGCTCTGTTTGCAGAAGACAGCATAGTGCAGTCTGTTCCAGAGCATCCCAAGAAAGAAAATGTGTTCTGCCTCAGCAACTCCTTTGGAGATGTCTACCTTTTCCAGGCCACCAGCCAGACAGATCTAGAAAACTGGGTCACTGCTGTACACTCTGCTTGTGCATCCCTTTTTGCAAAGAAGCATGGGAAAGAGGACACGCTGCGGCTGCTGAAGAACCAGACCAAAAACCTGCTTCAGAAGATAGACATGGACAGCAAGATGAAGAAGATGGCAGAGCTGCAGCTGTCCGTGGTGAGCGACCCAAAGAACAGGAAAGCCATAGAGAACCAG------------------------ATCCAGCAATGGGAGCAGAATCTTGAGAAATTTCACATGGATCTGTTCAGGATGCGCTGCTATCTGGCCAGCCTACAAGGTGGGGAGTTACCGAACCCAAAGAGTCTCCTTGCAGCCGCCAGCCGCCCCTCCAAGCTGGCCCTCGGCAGGCTGGGCATCTTGTCTGTTTCCTCTTTCCATGCTCTGGTATGTTCTAGAGATGACTCTGCTCTCCGGAAAAGGACACTGTCACTGACCCAGCGAGGGAGAAACAAGAAGGGAATATTTTCTTCGTTAAAAGGGCTGGACACACTGGCCAGAAAAGGCAAGGAGAAGAGACCTTCTATAACTCAG---GTCGATGAACTTCTGCATATATATGGTTCAACAGTAGACGGTGTTCCCCGAGACAATGCATGGGAAATCCAGACTTATGTCCACTTTCAGGACAATCACGGAGTTACTGTAGGGATCAAGCCAGAGCACAGAGTAGAAGATATTTTGACTTTGGCATGCAAGATGAGGCAGTTGGAACCCAGCCATTATGGCCTACAGCTTCGAAAATTAGTAGATGACAATGTTGAGTATTGCATCCCTGCACCATATGAATATATGCAACAACAGGTTTATGATGAAATAGAAGTCTTTCCACTAAATGTTTATGACGTGCAGCTCACGAAGACTGGGAGTGTGTGTGACTTTGGGTTTGCAGTTACAGCGCAGGTGGATGAGCGTCAGCATCTCAGCCGGATATTTATAAGCGACGTTCTTCCCGATGGCCTGGCGTATGGGGAAGGGCTGAGAAAGGGCAATGAGATCATGACCTTAAATGGGGAAGCTGTGTCTGATCTTGACCTTAAGCAGATGGAGGCCCTGTTTTCTGAGAAGAGCGTCGGACTCACTCTGATTGCCCGGCCTCCGGACACAAAAGCAACCCTGTGTACATCCTGGTCAGACAGTGACCTGTTCTCCAGGGACCAGAAGAGTCTGCTGCCCCCTCCTAACCAGTCCCAACTGCTGGAGGAATTCCTGGATAACTTTAAAAAGAATACAGCCAATGATTTCAGCAACGTCCCTGATATCACAACAGGTCTGAAAAGGAGTCAGACAGATGGCACTCTGGATCAGGTTTCCCACAGGGAGAAAATGGAGCAGACATTCAGGAGTGCTGAGCAGATCACTGCACTGTGCAGGAGTTTTAACGACAGTCAGGCCAACGGCATGGAAGGACCGCGGGAGAATCAGGATCCTCCTCCGAGGTCTCTGGCCCGCCACCTGTCTGATGCAGACCGCCTCCGCAAAGTCATCCAGGAGCTTGTGGACACAGAGAAGTCCTACGTGAAGGATTTGAGCTGCCTCTTTGAATTATACTTGGAGCCACTTCAGAATGAGACCTTTCTTACCCAAGATGAGATGGAGTCACTTTTTGGAAGTTTGCCAGAGATGCTTGAGTTTCAGAAGGTGTTTCTGGAGACCCTGGAGGATGGGATTTCAGCATCATCTGACTTTAACACCCTAGAAACCCCCTCACAGTTTAGAAAATTACTGTTTTCCCTTGGAGGCTCTTTCCTTTATTACGCGGACCACTTTAAACTGTACAGTGGATTCTGTGCTAACCATATCAAAGTACAGAAGGTTCTGGAGCGAGCTAAAACTGACAAAGCCTTCAAGGCTTTTCTGGACGCCCGGAACCCCACCAAGCAGCATTCCTCCACGCTGGAGTCCTACCTCATCAAGCCGGTTCAGAGAGTGCTCAAGTACCCGCTGCTGCTCAAGGAGCTGGTGTCCCTGACGGACCAGGAGAGCGAGGAGCACTACCACCTGACGGAAGCACTAAAGGCAATGGAGAAAGTAGCGAGCCACATCAATGAGATGCAGAAGATCTATGAGGATTATGGGACCGTGTTTGACCAGCTAGTAGCTGAGCAGAGCGGAACAGAGAAGGAGGTAACAGAACTTTCGATGGGAGAGCTTCTGATGCACTCTACGGTTTCCTGGTTGAATCCATTTCTGTCTCTAGGAAAAGCTAGAAAGGACCTTGAGCTCACAGTATTTGTTTTTAAGAGAGCCGTCATACTGGTTTATAAAGAAAACTGCAAACTGAAAAAGAAATTGCCCTCGAATTCCCGGCCTGCACACAACTCTACTGACTTGGACCCATTTAAATTCCGCTGGTTGATCCCCATCTCCGCGCTTCAAGTCAGACTGGGGAATCCAGCAGGGACAGAAAATAATTCCATATGGGAACTGATCCATACGAAGTCAGAAATAGAAGGACGGCCAGAAACCATCTTTCAGTTGTGTTGCAGTGACAGTGAAAGCAAAACCAACATTGTTAAGGTGATTCGTTCTATTCTGAGGGAGAACTTCAGGCGTCACATAAAGTGTGAATTACCACTGGAGAAAACGTGTAAGGATCGCCTGGTACCTCTTAAGAACCGAGTTCCTGTTTCGGCCAAATTAGCTTCATCCAGGTCTTTAAAAGTCCTGAAGAATTCCTCCAGCAAC------GAGTGGACCGGTGAGACTGGCAAGGGAACCTTG---CTGGACTCTGACGAGGGCAGCTTGAGCAGCGGCACC---CAGAGCAGCGGCTGCCCCACGGCTGAGGGCAGGCAGGACTCCAAGAGCACTTCTCCC------------------GGGAAATACCCACACCCCGGCTTGGCAGATTTTGCCGACAATCTCATCAAAGAGAGTGACATCCTGAGCGATGAAGATGAT---------GAC---CACCGTCAGACTGTGAAGCAGGGCAGCCCTACTAAAGACATCGAAATTCAGTTCCAGAGACTGAGGATTTCCGAGGACCCAGACGTTCACCCCGAGGCTGAG---CAGCAGCCTGGCCCGGAGTCGGGTGAGGGTCAGAAAGGAGGA------GAGCAGCCCAAACTGGTCCGGGGGCACTTCTGCCCCATTAAACGAAAAGCCAACAGCACCAAGAGGGACAGAGGAACTTTGCTCAAGGCGCAGATCCGTCACCAGTCCCTTGACAGTCAGTCTGAAAATGCCACCATCGACCTAAATTCTGTTCTAGAGCGAGAATTCAGTGTCCAGAGTTTAACATCTGTTGTCAGTGAGGAGTGTTTTTATGAAACAGAGAGCCACGGAAAATCA---
>panTro5
ATGGGCAACTCCGACAGTCAGTACACCCTTCAAGGATCTAAAAATCATAGCAATACTATTACTGGTGCTAAGCAAATTCCTTGCTCCCTGAAAATACGTGGCATTCATGCAAAAGAGGAAAAGTCATTGCATGGATGGGGTCACGGAAGCAGCGGAGCAGGTTACAAGTCCAGGTCTCTGGCCCGAAGCTGCCTTTCTCACTTTAAGAGTAACCAGCCTTACGCA------TCGAGACTCGGTGGCCCCACATGC---AAGGTCTCCAGAGGTGTTGCCTACTCCACGCACAGGACAAATGCCCCAGGGAAGGATTTCCAGGGCATCAGTGCTGCTTTCTCAACTGAGAACGGCTTCCACTCTGTTGGCCACGAGCTG---------------GCAGATAACCACATCACT---------------TCCAGAGACTGC---AACGGACACCTTCTCAACTGCTACGGGAGGAATGAG---------AGCATTGCC---TCCACCCCACCG---------------GGCGAAGACCGCAAGAGCCCCCGAGTGCTCATCAAAACGCTGGGGAAGCTGGATGGGTGTTTAAGGGTCGAGTTCCACAATGGTGGC------AACCCC---AGCAAAGTGCCT---------------GCAGAGGAC------------TGCAGTGAGCCGGTGCAGCTGCTGAGGTACTCACCTACCTTAGCATTGGAAACCTCCCCTGTGCCTGAAGCC---AGGAGGGGGTCCAGCGCCGATTCCCTG------CCCAGCCATCGCCCCTCTCCC------------------------ACGGACTCTCGCCTGCGGTCCAGCAAAGGCAGCTCC---CTGAGTTCTGAGTCATCCTGGTACGACTCCCCTTGGGGCAATGCT------GGAGAGCTGAGC---------GAGGCTGAGGGCTCCTTCCTGGCCCCCGGCATGCCTGAC------CCC------------------------AGCCTC---CATGCCAGCTTCCCACCTGGCGATGCCAAAAAG---CCTTTCAACCAAAGCTCTTCCCTCTCCTCCCTCCGGGAACTGTACAAAGATGCCAACCTGGGGAGCCTCTCCCCCTCA---GGTATC---CGC---CTT---TCTGATGAG---TACATGGGCACGCATGCCAGCCTGAGCAACCGTGTCTCTTTTGCTTCCGACATTGATGTGCCCTCCAGGGTGGCACACAGGGACCCCGTCCAGTACAGTTCCTTCACTCTCCCCTGTCGGAAGCCCAAAGCCTTAGTTGAG---GAT---ACTGCAAAGAAGGACTCCCTCAAAGCCAGGATGCGACGGATCAGTGACTGGACGGGAAGCCTCTCAAGGAAGAAAAGGAAACTCCAGGAGCCGAGGTCCAAGGAGGGCAGTGACTACTTTGACAGTCGCTCTGATGGACTGAATACA---GATGTGCAGGGATCCTCCCAGGCATCTGCTTTTCTGTGGTCAGGGGGCTCTGCTCAGATCCTGTCTCAGAGAAGTGAATCCACACATGCGATTGGCAGCGATCCCCTCCGGCAGAACATTTATGAGAATTTCATGCGAGAGTTGGAAATGAGCAGGACCAACACCGAGAACATAGAAACATCTACAGAAACCGCCGAGTCCAGCAGCGAGTCACTCAGCTCTCTGGAACAGCTGGACCTGCTCTTTGAGAAGGAACAGGGGGTGGTCCGGAAGGCCGGGTGGCTCTTCTTCAAGCCCCTAGTCACTGTGCAGAAGGAAAGGAAGCTTGAGCTGGTGGCACGAAGGAAATGGAAACAGTACTGGGTAACGCTGAAAGGATGCACGCTGCTGTTTTATGAGACCTACGGGAAGAATTCCATGGATCAGAGCAGTGCCCCTCGGTGTGCTCTGTTTGCAGAAGACAGCATAGTGCAGTCTGTTCCAGAGCATCCCAAGAAAGAAAATGTGTTCTGCCTCAGCAACTCCTTTGGAGATGTCTACCTTTTCCAGGCCACCAGCCAGACAGATCTAGAAAACTGGGTCACTGCCGTACACTCTGCTTGTGCATCCCTTTTTGCAAAGAAGCATGGGAAAGAGGACACACTGCGGCTGCTGAAGAACCAGACCAAAAACCTGCTTCAGAAGATAGACATGGACAGCAAGATGAAGAAGATGGCAGAGCTGCAGCTGTCCGTGGTGAGCGACCCAAAGAACAGGAAAGCCATAGAGAACCAG------------------------ATCCAGCAATGGGAGCAGAATCTTGAGAAATTTCACATGGATCTGTTCAGGATGCGCTGCTATCTGGCCAGCCTGCAAGGTGGGGAGTTACCGAACCCCAAGAGTCTCCTTGCAGCCGCCAGCCGCCCCTCCAAGCTGGCCCTCGGCAGGCTGGGCATCTTGTCTGTTTCCTCTTTCCATGCTCTGGTATGTTCTAGAGATGACTCTGCTCTCCGGAAAAGGACACTGTCACTGACCCAGCGAGGGAGAAACAAGAAGGGAATATTTTCTTCGTTAAAAGGGCTGGACACACTGGCCAGAAAAGGCAAGGAGAAGAGACCTTCTATAACTCAG---GTCGATGAACTTCTGCATATATATGGTTCAACAGTAGACAGTGTTCCCCGAGACAATGCATGGGAAATCCAGACTTATGTCCACTTTCAGGACAATCACGGAGTTACTGTAGGGATCAAGCCAGAGCACAGAGTAGAAGATATTTTGACTTTGGCATGCAAGATGAGGCAGTTGGAACCCAGCCATTATGGCCTACAGCTTCGAAAATTAGTAGATGACAATGTTGAGTATTGCATCCCTGCACCATATGAATATATGCAAGAACAGGTTTATGATGAAATAGAAGTCTTTCCACTAAATGTTTATGACGTGCAGCTCACGAAGACTGGGAGTGTGTGTGACTTTGGGTTTGCAGTTACAGCGCAGGTGGATGAGCGTCAGCATCTCAGCCGGATATTTATAAGCGACGTTCTTCCCGATGGCCTGGCGTATGGGGAAGGGCTGAGAAAGGGCAATGAGATCATGACCTTAAATGGGGAAGCTGTGTCTGATCTTGACCTTAAGCAGATGGAGGCCCTGTTTTCTGAGAAGAGCGTCGGACTCACTCTGATTGCCCGGCCTCCGGACACAAAAGCAACCCTGTGTACATCCTGGTCAGACAGTGACCTGTTCTCCAGGGACCAGAAGAGTCTGCTGCCCCCTCCTAACCAGTCCCAACTGCTGGAGGAATTCCTGGATAACTTTAAAAAGAATACAGCCAATGATTTCAGCAACGTCCCTGATATCACAACAGGTCTGAAAAGGAGTCAGACAGATGGCACTCTGGATCAGGTTTCCCACAGGGAGAAGATGGAGCAGACATTCAGGAGTGCTGAGCAGATCACTGCACTGTGCAGGAGTTTTAACGACAGTCAGGCCAACGGCATGGAAGGACCGCGGGAGAGTCAGGATCCTCCTCCGAGGCCTCTGGCCCGCCACCTGTCTGATGCAGACCGCCTCCGCAAAGTCATCCAGGAGCTTGTGGACACAGAGAAGTCCTACGTGAAGGATTTGAGCTGCCTCTTTGAATTATACTTGGAGCCACTTCAGAATGAGACCTTTCTTACCCAAGATGAGATGGAGTCACTTTTTGGAAGTTTGCCAGAGATGCTTGAGTTTCAGAAGGTGTTTCTGGAGACCCTGGAGGATGGGATTTCAGCATCATCTGACTTTAACACCCTAGAAACCCCCTCACAGTTTAGAAAATTACTGTTTTCCCTTGGAGGCTCTTTCCTTTATTACGCGGACCACTTTAAACTGTACAGTGGATTCTGTGCTAACCATATCAAAGTACAGAAGGTTCTGGAGCGAGCTAAAACTGACAAAGCCTTCAAGGCTTTTCTGGACACCCGGAACCCCACCAAGCAGCATTCCTCCACGCTGGAGTCCTACCTCATCAAGCCGGTTCAGAGAGTGCTCAAGTACCCACTGCTGCTCAAGGAGCTGGTGTCCCTGACGGACCAGGAGAGCGAGGAGCACTACCACCTGACGGAAGCACTAAAGGCAATGGAGAAAGTAGCGAGCCACATCAATGAGATGCAGAAGATCTATGAGGATTATGGGACCGTGTTTGACCAGCTAGTAGCTGAGCAGAGCGGAACAGAGAAGGAGGTAACAGAACTTTCGATGGGAGAGCTTCTGATGCACTCTACGGTTTCCTGGTTGAATCCATTTCTGTCTCTAGGAAAAGCTAGAAAGGACCTTGAGCTCACAGTATTTGTTTTTAAGAGAGCCGTCATACTGGTTTATAAAGAAAACTGCAAACTGAAAAAGAAATTGGCCTCGAATTCCCGGCCTGCACACAACTCTACTGACTTGGACCCATTTAAATTCCGCTGGTTGATCCCCATCTCCGCGCTTCAAGTCAGACTGGGGAATCCAGCAGGGACAGAAAATAATTCCATATGGGAACTGATCCATACGAAGTCAGAAATAGAAGGACGGCCAGAAACCATCTTTCAGTTGTGTTGTAGTGACAGTGAAAGCAAAACCAACATTGTTAAGGTGATTCGTTCTATTCTGAGGGAAAACTTCAGGCGTCACATAAAGTGTGAATTACCACTGGAGAAAACGTGTAAGGATCGCCTGGTACCTCTTAAGAACCGAGTTCCTGTTTCGGCCAAATTAGCTTCATCCAGGTCTTTAAAAGTCCTGAAGAATTCCTCCAGCAAC------GAGTGGACCGGTGAGACTGGCAAGGGAACCTTG---CTGGACTCTGACGAGGGCAGCTTGAGCAGCAGCACC---CAGAGCAGCGGCTGCCCCACGGCTGAGGGCAGGCAGGACTCCAAGAGCACTTCTCCC------------------GGGAAATACCCACACCCCGGCTTGGCAGATTTTGCTGACAATCTCATCAAAGAGAGTGACATCCTGAGCGATGAAGATGAT---------GAC---CACCGTCAGACTGTGAAGCAGGGCAGCCCTACTAAAGACATCGAAATTCAGTTCCAGAGACTGAGGATTTCCGAGGACCCAGACGTTCACCCCGAGGCTGAG---CAGCAGCCTGGCCCGGAGTCGGGTGAGGGTCAGAAAGGAGGA------GAGCAGCCCAAACTGGTCCGGGGGCACTTCTGCCCCATTAAACGAAAAGCCAACAGCACCAAGAGGGACAGAGGAACTTTGCTCAAGGCGCAGATCCGTCACCAGTCCCTTGACAGTCAGTCTGAAAATGCCACCATCGACCTAAATTCTGTTCTAGAGCGAGAATTCAGTGTCCAGAGTTTAACATCTGTTGTCAGTGAGGAGTGTTTTTATGAAACAGAGAGCCACGGAAAATCA---
>macFas5
ATGGGCAACTCCGAGAGTCAGTACACCCTTCAAGGATCTAAAAATCATAGCAATACTATCACTGGTGCTAAGCAAATTCCTTGCTCCCTGAAAATACGTGGGATTCATGCAAAAGAGGAAAAGTCATTGCATGGATGGGGTCACGGAAGCAGCGGAGCAGGTTACAAGTCCAGGTCCCTGGCCCGAAGCTGCCTTTCTCACTTTAAGAGTAACCAGCCTTACGCA------TCCAGACTCGGTGGCTCCACGTGC---AAGGTCTCCAGAGGCGTTGCCTACTCCACGCACAGGACAAATGCCCCAGGGAAGGATTTCCAGGGCATCAGTGCTGCTTTCTCAACTGAGAACGGCTTCCACTCTGTTGGCCATGAGCTG---------------GCAGATAACCACATCACC---------------TCCAGAGACTGC---AACGGACACCTTCTCAACTGCTACGGGAGGAATGAG---------AGCGTTGCC---TCCACCCCGCCG---------------GGCGAAGACCGCAAGAGCCCCAGAGTGCTCATCAAAACGCTGGGGAAGCTGGATGGGTGTTTAAGGGTCGAGTTCCACAATGGTGGC------AACCCC---AGCAAAGTGCCT---------------GCAGAGGAC------------TCCAGTGAGCCAGTGCAGCTGCTGAGGTACTCACCTACCTTAGCATCAGAAACCTCCCCAGTGCCTGAAGCC---AGGAGGGGGTCCGGCGCCGATTCCCTG------CCCAGCCATCGTCCCTCTCCC------------------------ACGGACTCTCGCCTGCGGTCCAGCAAAGGCAGCTCC---CTGAGTTCTGAGTCATCCTGGTACGACTCCCCTTGGGGCAACGCT------GGAGAGCTGAGC---------GAGGCTGAGGGCTCCTTCCTGGCCCCCGGCATGCCTGAC------CCC------------------------AGCCTC---CATGCCAGCTTCCCACCTGGTGATGCCAAAAAG---CCTTTCAACCAAAGCTCTTCCCTCTCCTCCCTTCGGGAACTGTACAAAGATGCCAACTTGGGGAGCCTGTCCCCCTCA---GGTATC---CGT---CTT---TCTGATGAA---TACATGGGCACGCATGCCAGCCTGAGCAACCGCGTCTCTTTTGCCTCTGACATTGATGTGCCCTCCAGGGTGGCACACAGGGACCCCGTCCAGTACAGTTCCTTCACTCTCCCCTGTCGGAAGCCCAAAGCCTTAGTTGAG---GAT---ACTGCAAAGAAGGACTCCCTCAAAGCCAGGATGCGACGGATCAGTGACTGGACGGGAAGCCTCTCAAGGAAGAAAAGGAAACTCCAGGAGCCGAGGTCCAAGGAGGGCAGTGACTACTTTGACAGTCGCTCTGATGGACTGAATACA---GAAGTGCAGGGGCCCTCCCAGGCGTCTGCTTTTCTGTGGTCAGGGGGCTCTGCTCAGATCCTGTCTCAGAGAAGTGAATCCACGCATGCAATTGGCAGCGATCCCCTCCGACAGAACATTTATGAGAATTTCATGCGAGAGTTGGAAATGAGCAGGACCAACACTGAGAACATAGAAATGTCTACAGAAACCGCCGAGTCCAGCAGCGAGTCGCTCAGCTCTCTGGAACAGCTGGATCTGCTCTTTGAGAAGGAACAGGGGGTGGTCCGGAAAGCCGGGTGGCTCTTCTTCAAGCCCCTGGTCACTGTGCAGAAGGAAAGGAAGCTCGAGCTGGTGGCACGAAGGAAATGGAAACAGTACTGGGTAACGCTGAAAGGATGCACGCTGCTGTTTTATGAGACCTATGGGAAGAATTCCATGGATCAGAGCAGTGCCCCTCGGTGTGCTCTGTTTGCAGAAGACAGCATAGTGCAGGCTGTTCCAGAACATCCCAAGAAAGAAAACGTGTTCTGCCTCAGCAACTCCTTTGGAGACGTCTACCTTTTCCAGGCCACCAGCCAGACAGATCTAGAAAACTGGGTCACCGCCGTACACTCTGCTTGTGCATCCCTTTTTGCAAAGAAGCATGGGAAAGAGGACACACTGCGGCTACTGAAGAACCAGACCAAAAACCTGCTTCAGAAGATAGACATGGACAGCAAGATGAAGAAGATGGCAGAGCTGCAGCTGTCCATTGTGAGCGACCCAAAGAACAGGAAAGCCATAGAGAACCAG------------------------ATCCAGCAATGGGAGCAGAATCTTGAGAAATTTCACATGGATCTGTTCAGGATGCGCTGCTATCTGGCCAGCCTACAAGGTGGAGAGTTACCGAACCCCAAGAGTCTCCTTGCAGCCGCCAGCCGCCCCTCCAAGCTGGCCCTCGGCAGGCTGGGCATCTTGTCTGTTTCCTCTTTCCATGCTCTGGTATGTTCTAGAGATGACTCTGCTCTCCGGAAAAGGACACTGTCACTGACCCAGCGAGGGAGAAACAAGAAGGGAATATTTTCTTCGTTAAAAGGGCTGGACACACTGGCCAGAAAAGGGAAGGAGAAGAGACCTTCTATAACTCAG---GTCGACGAACTTCTGCATATGTATGGTTCAACAGTAGACAGTGTTCCCCGAGACAATGCGTGGGAAATCCAGACTTATGTCCACTTTCAGGATAATCATGGAGTTACTGTAGGGATCAAGCCAGAGCACAGAGTAGAAGATATTTTGACTCTGGCATGCAAGATGAGGCAATTGGAACCCAGCCATTATGGCCTACAACTTCGAAAATTAGTAGATGACAACGTTGAGTACTACATCCCTGCACCATATGAATATATGCAAGAACAGGTTTATGATGAAATAGAAGTCTTTCCACTAAATGTTTATGATGTGCAGCTCACGAAGACTGGGAGTGTGTGTGACTTTGGGTTTGCAGTTACAGCGCAGGTGGATGAGCATCAGCATCTCAGCCGGATATTTGTAAGCGACGTTCTTCCCGATGGCCTGGCGTATGGGGAAGGGCTGAGAAAGGGCAATGAGATCATGACCTTAAATGGGGAAGCTGTGTCTGATCTTGACCTCAAGCAGATGGAGGCTCTATTTTCTGAGAAGAGCGTCGGACTCACTCTGATTGCCCGGCCTCCGGACACAAAAGCCACCCTGTGTACATCCTGGTCAGACAGTGACCTGTTCTCCAGGGACCAGAAGAGTCTGCTACCCCCTCCTAACCAGTCTCAACTGCTGGAGGAATTCCTGGATAACTTTAAAAAGAATACAGCCAATGATTTCAGCAACGTCCCTGATATCACAACAGGTCTGAAAAGGAGTCAGACAGATGGCACTCTGGATCAGGTTTCCCACAGGGAGAAAATGGAGCAGACATTCAGGAGTGCTGAGCAGATCACTGCACTGTGCAGGAGTTTTAACGACACTCAGGCCAACGGCATGGAAGGACCGCGGGAGAGTCAGGATCCTCCTCCGAGGCCTCTGGCCCGCCACCTCTCTGATGCAGACCGCCTCCGCAAAGTCATCCAGGAGCTTGTGGACACAGAGAAGTCCTACGTGAAGGATCTGAGCTGCCTCTTTGAGTTATACTTGGAGCCACTTCAGAATGAGACCTTTCTTACTCAAGATGAGATGGAGTCACTTTTTGGAAGTTTGCCAGAGATGCTTGAGTTTCAGAAGGTGTTTCTGGAGACCCTGGAGGATGGGATTTCAGCATCATCTGACTTTAACACCCTAGAAACCCCCTCACAGTTTAGAAAATTACTGTTTTCCCTTGGAGGCTCTTTCCTTTATTACGCGGACCACTTTAAACTGTACAGTGGATTCTGTGCTAACCATATCAAAGTACAGAAGGTTCTGGAGCGAGCTAAAACTGACAAAGCCTTCAAGGCTTTTCTGGACGCCCGGAACCCCACCAAGCAGCATTCCTCCACGCTGGAGTCCTACCTCATCAAGCCGGTTCAGAGAGTGCTCAAGTACCCGCTACTGCTCAAGGAGCTGGTGTCCCTGACGGACCAGGAGAGCGAGGAACATTACCACCTGACGGAAGCACTAAAGGCAATGGAGAAAGTAGCGAGCCACATCAACGAGATGCAGAAGATCTATGAGGATTATGGGACCGTGTTTGACCAGCTAGTAGCTGAGCAGAGCGGAACCGAGAAGGAGGTAACAGAACTTTCGATGGGAGAGCTTCTGATGCACTCTACGGTTTCCTGGCTGAATCCATTTCTGTCTCTAGGAAAAGCTAGAAAGGACCTTGAGCTCACAGTATTTGTTTTTAAGAGAGCCGTCATACTGGTTTATAAAGAAAACTGCAAACTGAAAAAGAAATTGCCCTCGAATTCCCGGCCTGCACACAACTCTGCTGACTTGGACCCATTTAAATTCCGCTGGTTGATCCCCATCTCCGCGCTTCAAGTCAGACTGGGGAATCCAGCAGGGACAGAAAATAATTCCATATGGGAACTGATCCATACGAAGTCAGAAATAGAAGGACGGCCAGAAACCATCTTTCAGTTGTGTTGCAGTGACAGTGAAAGCAAAACCAACATTGTTAAGGTGATTCGTTCTATCCTGAGGGAAAACTTCAGGCGTCACATAAAGTGTGAATTACCACTGGAGAAAACATGTAAGGATCGCCTGGTACCTCTTAAGAACCGAGTTCCTGTTTCAGCTAAATTAGCTTCATCCAGGTCTTTAAAAGTCCTGAAGAATTCCTCCAGCAAC------GAGTGGACCGGTGAGACTGGCAAGGGAACCTCG---CTGGACTCAGACGAGGGCAGCTTGAGCAGCGGCACC---CAGAGCAGCGGCTGCCCCACGGCCGAGGGCAGGCAGGACTCCAAGACTGCTTCTCCC------------------GGGAAATACCCACACCCTGGCTTGGCAGATTTTGCGGACAATCTCATCAAAGAGAGTGACATCCTGAGCGATGAAGATGAT---------GAC---CACCATCAAACTCTGAAGCGGGGCAGCCCTACTAAAGACATCGAAATTCAGTTCCAGAGACTGAGGATTTCTGAGGACCCAGACGTTCACCCCGAGGCTGAG---CAGCAGCCTGGCCCGGAGGCGGGCGAGGGCCAGAAAGGAGGA------GAGCAGCCCAAACTGGTCCGGGGGCACTTCTGCCCCATCAAACGAAAAGCCAACAGCACCAAGAGGGACAGAGGAACTTTGCTCAAGGCACAGCTCCGTCACCAGTCCCTTGACAGTCAATCTGAAAATGCCACCATCGATCTAAATTCTGTTCTAGAGCGAGAATTCAGTGTCCAGAGTTTAACATCTGTTGTCAATGAGGAGTGTTTTTATGAAACAGAGAGCCATGGAAAATCA---
>calJac3
ATGGGCAACTCTGAGAGTCAGTACACCCTTCAAGGATCTAAAAATCATAGCAATACTATTACTGGTGCTAAGCAAATTCCTTGCTCCCTGAAAATACGTGGCCTTCATGCAAAAGAGGACAAGTCGTTGCATGGGTGGGGCCACGGAAGCAGCGGAGCAAGTTACAAGTCCCGGTCCCTGGCCCGAAGCTGCCTTTCTCACTTTAAGAGTAATCAGCCTTACGCG------TCGAGACTTGGCGGCCCCATGTGC---AAGGTCTCCAGAGGCACTGCCTACTCCACGCACAGGACGAATGCCCCAGGGAAGGATTTCCAGGGCTTCCATGCTGCTTTCTCAGCTGATAATGGCTTCCACTCTGTTGGCCACGAGCCC---------------GCAGAT---CACATCACC---------------TCCAGAGACTGC---AACGGGCACCTTCTCAACTGCTACGGGAGGAATGAG---------AGCGTGGCC---TCCACCCCGCTG---------------GGCGAAGACCGCAAGAGCCCCAGAGTGCTCATCAAAACTCTGGGGAAGCTGGATGGGTGTTTAAGGGTCGAGTTCCACAATGGTGGC------AACCCC---AGCAAGGTGCCT---------------GCAGAGGAC------------GCCGGTGAGCCGGTGCAGCTGCTGAGGTACTCGCCTACTTTAGCATCAGAAACCTGCCCGGTGCCTGAAGCC---AGGAGGGGGTCTAGCGCCGACTCCCTG------GCCAGCCATCGCCCCTCTCCC------------------------ACGGACTCTCGCCTGCGGTCAAGCAAAGGCAGCTCC---CTGAGTTCTGAGTCATCCTGGTACGACTCTCCTTGGGGCAACGCT------GGAGAGCTGAGC---------GAGGCTGAGGGCTCCTTCCTGGCCCCCGGCATACCTGAC------GCC------------------------AGCCCC---CATGCCACTTTCCCACCTGGTGATGCCAAAAAG---CCTTTCAACCAAAGCTCTTCCCTCTCCTCACTCCGGGAACTGTACAAAGATGCTGACCTGGGGAGCCTTTCCACCTCA---GGCATC---CGC---CTT---TCTGATGAG---TACATGGGCACGCACACCAGCCTGAGCAACCGTGTCTCTTTTGCCTCCGACATTGATGTGCCCTCCAGGGTGTCACACAGAGACCCCGTCCCATACAGTTCCTTCACCCTCCCCTGTCGGAAGCCCAAAGCCTTAGTGGAG---GAT---ACTGCAAAGAAGGACTCCCTCAAAGCCAGGATGCGAAGGATCAGTGACTGGACGGGAAGCCTCTCAAGGAAGAAAAGGAAACTCCAGGAACCAAGGTCCAAGGAGGGCAGTGACTACTTTGATAGTCGCTCTGAGGGACTGAATGCT---GATGTGCAGGGGTCCTCCCAGGCATCTGCCTTTCTGTGGTCAGGGGGCTCTGCTCAGATCCTGTCTCAGAGAAGTGAATCCACACATGCGATTGGCAGCGATCCCCTCCGACAGAACATTTATGAGAATTTCATGCGAGAGTTGGAGATGAGCAGGACCAACACTGAGAACGTCGAAACCTCTACAGAAACCGCCGAGTCCAGCAGCGAGTCGCTCAGCTCTCTGGAACAGCTGGATCTTCTTTTTGAGAAGGAGCAGGGCGTGGTCCGGAAAGCTGGGTGGCTCTTCTTCAAGGCCCTGGTCACGGTGCAAAAGGAAAGGAAGCTGGAGCTGGTGGCACGAAGGAAATGGAAACAGTACTGGGTAACACTGAAAGGATGCACACTGCTGTTTTATGAGACATATGGGAAGAATTCCATGGACCAGAGCAGTGCCCCTCGGTGTGCTCTGTTTGCAGAAGACAGCATAGTGCAGTCTGTTCCAGAACATCCCAAGAAAGAGAACGTGTTCTGCCTCAGCAACTCCTTTGGAGATGTCTACCTTTTCCAGGCCACCAGCCAGACAGATCTAGAAAACTGGGTCACTGCCATACACTCTGCTTGTGCGTCCCTCTTTGCGAAGAAACACGGGAAAGAGGACACAGTGCGGCTGCTGAAGAACCAGACCAAAAACCTGCTTCAGAAGATAGACATGGACAGCAAGATGAGGAAGATGGCAGAGTTGCAGCTCTCTGTGGTGAGCGACCCAAAGAACAGGAAAGCCATAGAGAACCAG------------------------ATCCAGCAATGGGAGCAGAATCTTGAGAAATTTCACATGGATCTGTTCAGGATGCGTTGCTATCTGGCCAGCCTACAAGGGGGGGAGTTACCAAACCCCAAGAGTCTCCTTGCAGCTGCCAGCCGCCCCTCCAAGCTGGCCCTCGGCAGGCTGGGCATCTTGTCTGTTTCCTCTTTCCATGCTCTGGTATGTTCTAGAGGTGACTCTGCTCTCCGGAAAAGGACACTGTCACTGTCCCAGCGAGGGAGAATCAAGAAGGGAATATTTTCTTCGTTAAAAGGGCTGGACACACTGGCCAGAAAAGGGAAGGAGAAGAGACCTTCTGTAAGTCAG---GTGGACGAACTTCTGCATATATACGGTTCAACAGTAGACGGTGTTCCCCGAGACAACGCATGGGAACTCCAGACCTACGTTCACTTTCAGGATAATCACGGAGTTACTGTGGGGATCAAGCCAGAGCACAAAGTAGAAGATATTTTGACTCTGGCATGCAAGATGAGGCAGTTGGAACCCAGCCATTACTGCCTGCAACTTCGAAAATTAGTGGATGACAATGTTGAGTGCTGCATCCCTGCCCCCTATGAATATATGCAAGAACAGGTTTATGATGAAATAGAAGTCTTTCCACTGAATGTTTATGATGTGCAGCTCACGAAGACTGGGAGTGTGTCTGACTTTGGGTTTGCAGTTATGGCGCAGGTGGATGAGCATCAGCATCTCAGCCGGATATTTGTAAGCGACGTCCTCCCCGATGGCCTGGCGTATGGGGAAGGGCTGAGGAAGGGCAATGAGATCATGACCTTAAATGGGGAAGCTGTGTCTGATCTTGACCTTAAGCAGATGGAGGCCCTGTTTTCTGAGAAGAGCGTTGGACTCACTCTGATTGCCCGGCCTCCGGACACAAAAGCAACCCTCTGTGCATCCTGGTCAGACAGTGACTTGTTCTCCAGGGACCAGAAGAGTCTGCTGCCCCCTCCTAACCAGTCCCAACTGCTGGAGGAATTCTTGGATAACTTTAAAAAGAATTCAGCCAATGATTTCAGCAACGTCCCTGATATCACCACAGGTCTGAAAAGGAGTCAGACAGATGGCACTCTGGATCAGGTTTCCCACAGGGAGAAAATGGAGCAGACATTCAGGAGTGCTGAGCAGATCACTGCACTGTGCAGGAGTTTTAACGACACTCAGGCCAACGGCATGGAAGGACCGCGGGAGAGTCAGGATCCTCCTCCAAGGCCTCTGGCCCGCCACCTCTCCGATGCAGACCGTCTCCGCAAAGTCATCCAGGAGCTTGTGGACACAGAGAAGTCCTATGTGAAGGATCTGAGCTGCCTCTTCGAATTATACTTGGAGCCACTTCAGAATGAGACCTTTCTTACCCAAGATGAGATGGAGTCACTTTTTGGAAGTTTGCCAGAGATGCTTGAGTTTCAGAAGGTGTTTCTGGAGACCCTGGAGGATGGGATTTCAGCATCATCTGACTTTAACATCCTGGAAACCCCCTCACAGTTTAGAAAATTACTGTTTTCCCTTGGAGGCTCTTTCCTTTATTATGCGGACCACTTTAAACTGTACAGTGGATTCTGTGCTAACCATATCAAAGTACAGAAGGTTCTGGAGCGAGCTAAAACTGACAAAGCCTTTAAGGCTTTTCTGGACGCCCGGAACCCCACCAAGCAGCATTCTTCTACGCTGGAGTCCTACCTCATCAAGCCGGTTCAGAGAGTGCTCAAGTACCCGCTGCTGCTCAAGGAGCTGGTGTCCCTGACAGACCAGGAGAGCGAAGAGCACTACCACCTGACAGAAGCACTAAAGGCAATGGAGAAAGTAGCGAGCCACATCAACGAGATGCAGAAGATCTATGAGGATTATGGAACTGTGTTTGACCAGCTAGTAGCCGAGCAGAGTGGGACAGAGAAGGAGGTAACAGAACTTTCAATGGGAGAGCTTCTGATGCACTCCACGGTTTCCTGGTTGAATCCATTTCTGTCTCTAGGAAAAGCCAGAAAGGACCTTGAACTCACATTATTTGTTTTTAAAAGAGCCGTCATATTGGTTTACAAAGAAAACTGCAAACTGAAAAAGAAATTGCCCTCAAATTCCCGACCTGCGCACGGTTCTGCTGACTTGGATCCGTTTAAATTCCGCTGGCTGATCCCCATCTCCGCACTTCAAGTCAGACTTGGGAATCCAGCAGGGACAGAAAATAATTCCATATGGGAACTGATCCATACGAAGTCAGAAATAGAAGGACGGCCAGAAACCATCTTTCAGTTGTGTTGCAGCGACAGTGAAAGCAAAACCAACATTGTTAAGGTGATTCGTTCTATTCTGAGGGAAAACTTCAGGCGTCACATAAAGTGTGAATTACCACTGGAGAAAACATGTAAGGATCGCCTGGTACCTCTTAAGAACCGAGTTCCCGTTTCGGCAAAATTAGCTTCATCCAGGTCTTTAAAAGTCCTGAAGAATTCCTCCAGCAGT------GAGTGGACAGGTGAGACTGGCAAGGGAACCTTG---CTGGACTCGGATGAGGGCAGCTTGAGCAGCAGCACC---CAGAGCAGCGGCTGCCCCACAGCCGAGGGCAGACAGGACTCCAAGAGCACCTCTCCT------------------GGGAAATACCCACATCCTGGCTTGGCAGATTTTGCAGACAATCTCATCAAAGAGAGTGACATCCTGAGCGACGAAGATGAT---------GAC---TACCATCAGACTCTGAAGCGGGGCAGCCCTACTAAAGACATCGAAATTCAGTTCCAGAGACTGAGAATTTCTGAGGACCCAGACGTTCACCTTGAGGCTGAG---CAGCAGCCCAGCCTGGAGTCGGGCGAGGGCCAGAAAGGAGGA------GAGCAGCCCAAACTGGTCCGGGGGCACTTCTGCCCCATCAAACGAAAAGCCAACAGCACTAAGAGGGACAGAGGAACTTTGCTCAAGGCACAGATACGTCACCAGTCCCTGGACAGTCAATCTGAAAATGCCACTATCGATCTAAATTCTGTTCTAGAGCGAGAATTCAGTGTCCAGAGTTTGACATCTGTTGTCAGTGAGGAGTGTTTTTATGAAACAGAGAGCCACGGAAAATCA---
>saiBol1
ATGGGCAACTCTGAGAGTCAGTACACCCTTCAAGGATCTAAAAATCATAGCAATACTATTACTGGTGCTAAGCAAATTCCTTGCTCCCTGAAAATACGTGGCCTTCATGCAAAAGAGGAGAAGTCGTTGCCCGGGTGGGGCCACGGAAGCAGCGGAGCGGGTTACAAGTCCCGGTCCCTGGCCCGAAGCTGCCTTTCTCACTTTAAGAGTAATCAGCCTTATGCC------TCGAGACCCGGCGGCCCCACGTGC---AAGGTCTCCCGAGGCACCGCCTATTCCACGCACAGGACGAACGCCCCAGGGAAGGATTTCCAGGGCATCCACGCCGCTTTCTCAGCGGAGAATGGCTTCCACTCTGTTGGCCATGAGCCG---------------GCAGAC---CACATCACC---------------TCCAGAGACTGC---AACGGGCACCTTCTCAACTGCTACGGGAGGAATGAG---------AGCGTGGCC---TCCACCCCCCCG---------------GGCGAAGACCGCAAGAGTCCCAGAGTGCTCATCAAAACGCTGGGGAAGCTGGATGGGTGTTTAAGGGTCGAGTTCCACAATGGTGGC------AACCCC---AGCAAGGTGCCT---------------GCGGAGGAC------------GCCGGTGAGCCGGTGCAGTTGCTGAGGTACTCGCCCACCTTAGCATCGGAAACCTGCCAGGTGCCTGAAGCC---AGGAGGGGGTCCAGCGCCGACTCCCTG------GCCAGCCATCGCCCGTCTCCC------------------------ACAGACTGTCGCCTGCGGTCCAGCAAAGGCAGCTCC---CTGAGCTCTGAGTCGTCCTGGTACGACTCTCCTTGGGGCAACGCT------GGAGAGCTGAGC---------GAGGCTGAGGGCTCCTTCCCGGCCCCCGGCACGCCTGAC------CCC------------------------AGTCCC---CATGCCCCTTTCCCACCCGGTGATGCCAAAAAG---CCTTTCAACCAAAGCTCTTCCCTCTCATCCCTCCGGGAACTGTACAAAGATGCCGACCTGGGGGGCCTGTCCGCCTCA---GGCATC---CGC---CTT---TCTGATGAG---TACATGGGCACGCACGCCAGCCTGAGCAACCGCGTCTCTTTTGCCTCCGACATCGATGTGCCCTCCAGGGTGGCACGCAGGGACCCCGTCCAGTACAGTTCCTTCACCCTCCCCTGTCGGAAGCCCAAAGACTTAGCGGAG---GAT---ACTGCAAAGAAGGACTCCCTCAAAGCCAGGATGCGACGGATCAGTGACTGGACGGGAAGCCTCTCAAGGAAGAAAAGGAAACTCCAGGAGCCGAGGTCCAAGGAGGGCAGTGACTACTTTGATAGTCGCTCTGATGGACTGAATACT---GATGTGCAGGGGTCCTCCCAGACATCTGCCTTTCTGTGGTCAGGGGGCTCTGCTCAGATCCTGTCTCAGAGAAGTGAATCCACGCATGCGATTGGCAGCGATCCCCTCCGACAGAACATTTATGAAAATTTCATGCGAGAGTTGGAGATGAGCAGGACCAACACTGAGAACGCTGAAACCTCTACAGAAACCGCCGAGTCCAGCAGCGAGTCTCTCAGCTCTCTGGAACAGCTGGATCTTCTCTTTGAGAAGGAGCAGGGCGTGGTTCGGAAAGCCGGGTGGCTCTTCTTCAAGCCCCTGGTCACGGTGCAAAAGGAAAGGAAGCTGGAGCTAGTGGCACGAAGGAAATGGAAACAGTACTGGGTAACACTGAAAGGATGCACGCTGCTGTTTTATGAGACGTATGGGAAGAATTCCACGGATCAGAGCAGTGCCCCTCGGTGTGCTCTGTTTGCCGAAGACAGCATAGTGCAGTCTGTTCCAGAACATCCCAAGAAAGAAAACGTGTTCTGTCTCAGCAACTCCTTTGGAGATGTCTACCTTTTCCAGGCCACCAGCCAGACAGATCTAGAAAACTGGGTCACTGCCATACACTCCGCTTGTGCCTCCCTTTTTGCAAAGAAGCATGGGAAAGAGGACACAGTGCGGCTGCTGAAGAACCAGACCAAAAACCTGCTTCAGAAGATAGACATGGACAGCAAGATGAGGAAGATGGCAGAGTTGCAGCTCTCCGTGGTGCGCGACCCAAAGAACAGGAAAGCCATAGAGAACCAG------------------------ATCCAGCAATGGGAGCAGAATCTTGAGAAATTTCACATGGATCTGTTCAGGATGCGCTGCTATCTGGCCAGCCTACAAGGCGGGGAGTTACCGAACCCCAAGAGTCTACTTGCAGCCGCCAGCCGCTCCTCCAAGTTGGCCCTCGGCAGGCTGGGCATCTTGTCTGTTTCCTCTTTCCATGCTCTGGTATGTTCTAGAGGTGACTCTGCTCTCCGGAAGAGGACACTGTCACTGTCCCAGCGAGGGAGAATCAAGAAGGGAATATTTTCTTCATTAAAAGGGCTGGACACACTGGCCAGAAAAGGGAAGGAGAAGAGACCTTCTGTAAGTCAG---GTGGATGAACTTCTGCATATGTATGGTTCAACAGTAGACGGTGTTCCCCGAGACAACGCATGGGAACTCCAGACCTACGTTCACTTTCAGGATAATCACGGAGTTACTGTAGGGATCAAGCCAGAGCACAGAGTAGAAGATATTTTGACTCTGGCATGCAAGATGAGGCAATTGGAACCCAGCCATTACTGCCTGCAACTTCGAAAATTAGTGAATGACAATGTTGAGTACTGCATTCCTGCACCCTATGAATATATGCAAGAACAGGTTTATGATGACATAGAAGTCTTTCCACTGAATGTTTATGATGTGCAGCTCACGAAGACTGGGAGTGTGTCTGACTTTGGGTTTGCAGTTATGGCGCAGGTGGATGAGCATCAGCATCTCAGCCGGATATTCGTCAGCGACGTCCTCCCCGATGGCCTGGCATATGGGGAAGGGCTGAGGAAGGGCAATGAGATCATGACCTTAAACGGGGAAGCTGTGTCTGATCTTGACCTTAAGCAGATGGAGGCCCTGTTTTCTGAGAAGAGCGTCGGGCTCACTCTGATTGCCCGGCCTCCGAACACAAAAGCAACCCTCTGTACATCCTGGTCAGACAGTGACTTGTTCTCCAGGGACCAGAAGAGTCTGCTGCCGCCTCCTAACCAGTCCCAACTGCTGGAGGAATTCTTGGATAACTTTAAAAAGAATTCAGCCAATGATTTCAGCAACGTCCCTGATATCACCACAGGTCTGAAAAGGAGTCAGACAGATGGCACTCTGGATCAGGTTTCCCACAGGGAGAAAATGGAGCAGACATTCAGGAGTGCTGAGCAGATCACTGCACTGTGCAGGAGTTTTAAGGACACTCAGGCCAACGGCATGGAGGGACCACGGGACAGTCAGGATCCTCCTCCGAGGCCTCTGGCCCGCCACCTCTCTGATGCAGACCGTCTCCGCAAAGTCATCCAAGAGCTCGTGGACACAGAGAAGTCCTATGTGAAGGATCTGAGCTGCCTCTTTGAATTATACTTGGAGCCACTTCAGAATGAGACCTTTCTTACCCAAGATGAGATGGAGTCACTTTTTGGAAGTTTGCCAGAGATGCTTGAGTTTCAGAAGGTGTTTCTGGAGACCCTGGAGGATGGGATTTCAGCATCATCTGACTTTAACATCCTGGAAACCCCCTCACAGTTTAGAAAATTACTGTTTTCCCTTGGAGGCTCTTTCCTTTATTATGCGGACCACTTTAAACTGTACAGTGGATTCTGTGCTAACCATATCAAAGTACAGAAGGTTCTGGAGCGAGCTAAAACTGACAAAGCCTTCAAGGCTTTTCTGGACGCCCGGAACCCCACCAAGCAGCATTCCTCCACGCTGGAGTCCTACCTCATCAAGCCAGTTCAGAGAGTGCTCAAGTACCCGCTGCTGCTCAAGGAGCTGGTGTCCCTGACGGACCAGGAGAGTGAAGAGCACTACCACCTGACGGAAGCACTAAAGGCAATGGAGAAAGTAGCGAGCCACATCAACGAGATGCAGAAGATCTATGAGGATTATGGAACCGTGTTTGACCAGCTAGTAGCCGAGCAGAGCGGGACAGAGAAGGAGGTAACAGAACTTTCAATGGGAGAGCTTCTGATGCACTCCACGGTTTCCTGGTTGAATCCATTTCTGTCTCTAGGAAAAGCCAGAAAGGACCTTGAACTCACATTATTTGTTTTTAAGAGAGCCGTCATATTGGTTTATAAAGAAAACTGCAAACTGAAGAAGAAATTGCCCTCGAATTCCCGGCCTGCGCACAGTTCTGCCGACTTGGATCCATTTAAATTCCGCTGGTTGATCCCCATCTCCGCACTTCAAGTCAGACTGGGGAATCCAGCAGGGACAGAAAATAATTCCATATGGGAACTGATTCATACGAAGTCAGAAATAGAAGGACGGCCAGAAACCATCTTTCAGTTGTGTTGCAGCGACAGTGAAAGCAAAACCAACATTGTTAAGGTGATTCGTTCTATTCTGAGGGAAAACTTCAGGCGTCACATAAAGTGTGAATTACCACTGGAGAAAACATTTAAGGATCGTCTGGTACCTCTTAAGAACCGAGTTCCTGTTTCAGCAAAATTAGCTTCATCCAGGTCTTTAAAAGTCCTGAAGAATTCCTCCAGCAGT------GAGTGGACAGGTGAGACTGGCAAGGGAACCTTG---CTAGACTCAGATGAGGGCAGCTTGAGCAGCGGCACC---CAGAGCAGCGGCTGCCCCACAGCCGAGGGCAGACAGGACTCCAAGAGCACCTCTCCT------------------GGGAAATACCCACATCCCGGCTTGGCAGATTTTGCAGACAATCTCATCAAAGAGAGTGACATCCTGAGCGATGAAGATGAT---------GAC---TACCATCAGACTCTGAAGCGGGGCAGCCCTACTAAAGACATCGAAATTCAGTTCCAGAGACTGAGAATTTCTGAGGACCCGGACGTTCACCCTGAGGCTGATCACCAGCAGCCCAGCTTGGAGTCGGGCGAGGGCCAGAAAGGAGGA------GAGCAGCCCAAACTGGTCCGGGGGCACTTCTGCCCCATCAAACGAAAAGCCAACAGCACCAAGAGGAACAGAGGGACTTTGCTCAAGGCACAGATACGTCACCAGTCCCTTGACAGTCAATCTGAAAATGCCACCATCGATCTAAATTCTGTTCTAGAGAGAGAATTCAGTGTCCAGAGTTTGACATCTGTTGTCAGTGAGGAGTGTTTTTATGAAACAGAGAGCCATGGAAAATCA---
>tarSyr2
ATGGGGAACTCCGAGAGTCAGTACACCCTTCAGGGATCCAAAAGTCATAGCAATACTATAACTGGTGCAAAGCAAAAGCCTTGTTCCTTGAAAATACGCGGCATTCATGCCAAAGATGAAAAGTCATTGCATGGATGGGGCCACGGAAGCAGTGGAGCAGGTTACAAGTCCAGGTCCCTGGCCCGAAGCTGTCTTTCCCACTTTAAAAGTAACCAGCCGTATGCA------TCGAGACCCGGGGGACCCACGTGC---AAAGTCTCCAAAGGTGTGGCCTACCCCAAGCACAGAACAAATGCCCCAGGAAGGGATTTCCAGGGCAACAGTGCTGCTTTCTCACCTGAGAACGGCTTCCACTATGTTGGCCATGAGCCC---------------GCCGACAGCCACCTCACC---------------TCGAGGGACTGC---AACGGCCACCTTCTCAACTGTTACGGGAGGCAGGAG---------AGTGTGGCC---TCTACCCCACCA---------------GGTGAGGACCGCAGGAGCCCCAGGGTGCTTATCAAGACGCTGGGCAAGTTGGATGGCTGCTTGAGGGTCGAGTTCCACAATGGTGGC---------------AGCAAAGTGTCT---------------GCAGAGGAC------------CCTGGTGGCCCCGTGCAGCTGCTGCGGTACTCACCCACACTGGGCTCGGAAACCTCCCCCGTGCCTGAGGCC---AGGAGGGACTCTGGTGCCAACTCTCCA------TCCGGCCATCGCCCTTCTTCC------------------------ACGGACTCCCGCCTGCGCTCCAGCAAAGGCAGCTCC---CTGAGCTCCGAGTCTTCCTGGTACGACTCCCCATGGGGCAACACC------GGGGAGCTGAGC---------GAGGCGGAGGGCTCCTTCCTGGCACCCGGCATGCCTGAC------CCC------------------------AGCCTC---CATGCGAGCTTCCCACCTGGTGACACCAAAAAG---CCTTTCAACCAAAGCTGTTCCCTCTCCTCCCTTCGGGAACTGTACAAAGATGCCAACCTGGGGAGCCTCTCCCCCTCA---GGTGTC---CGC---CTT---TCTGATGAA---TACATGGGCACACATGCCAGCCTGAGCCACCGCGTGTCCTTTGCCTCCGACATTGATGTGCCCTCCAGGGTGGCGCACAGGGATCCCGTCCAGTACAGTTCCTTCACCCTCCCCTGTCGGAAGCCCAAAGCCTTAACTGAG---GAT---ACCACAAAGAAGGACACCCTTAAAGCCAGGATGCGGCGGATCAGTGACTGGACAGGAAGCCTCTCGAGGAAGAAAAGGAAACTCCAGGAGCCCAGGTCCAAGGAGGGCAGTGACTACTTTGACAGTCGCTCCGATGGACTGAATGCA---GACATCCAGGGGCCCTCCCCGGCATCTGCTCTGCTGTGGTCAGGGGGCTCGGCTCAGATCCTGTCTCAGAGGAGTGAATCCACTCAGGCAATTGGCAGCGACCCCCTCCGCCAGAACATCTATGAGAACTTCATGCGGGAGCTGGAGATGAGTCGAACCAGCACGGAGCACGTGGAGACGTCCACAGAGACAGCCGAGTCCAGCAGCGAGTCTCTCAGCTCGCTGGAACAGTTGGACCTACTCTTTGAGAAGGAGCAGGGAGTGGTCCGGAAAGCTGGGTGGCTCTTCTTCAAACCCCTTGTCACTTTGCAGAAGGAAAGGAAACTCGAACTAGTGGCACGAAGGAAGTGGAAACAGTACTGGGTGACACTTAAAGGGTGTACCCTGCTGTTCTACGAGACTTACGGGAGGAATCCCGCCGACCAGAGCAGCACCCCTCGCTGTGCTCTGTTTGCAGAAGACAGCATCGTACAGTCTGTTCCTGAGCACCCCAAGAAGGAAAACGTGTTCTGCCTCAGCAACTCCTTTGGGGATGTCTACCTCTTCCAGGCCACTAGCCAGACAGATCTGGAAAACTGGGTCACAGCCATACATTCTGCTTGTGCATCCCTTTTTGCAAAGAAGCATGGGAAAGAGGACACGGTACGGCTCCTGAAGACTCAGACCAGAAACCTGCTGCAGAAGATCGACATGGACAGCAAGATGAGAAAGATGGCAGAGCTACAGCTGTCCGTGGTGAGCGACCCCAAGAACAGGAAAGCCATAGAGAACCAG------------------------ATCCAGCAGTGGGAGCAGAATCTGGAGAAGTTCCACATGGACCTGTTCAGGATGCGCTGCTACCTGGCCAGCCTGCAGGGTGGGGAGCTCCCAAACCCCAAGAGCCTGCTGGCTGCCGCCAGCCGCCCATCCAAGCTGGCCCTCGGCAGGCTGGGCGTCCTGTCTGTTTCTTCTTTTCATGCGCTGGTGTGTTCTCGAGATGACTCAGCTCTCCGGAAAAGAACACTGTCACTGACCCAGCGAGGAAGAAACAAGAAGGGCATATTTTCTTCATTAAAAGGGCTGGACACCCTGGCCAGAAAGGGGAAGGAGAAAAGACCTTCCATAACTCAG---GTTGACGAGCTTCTGCATATGTGCAGCTCGACAGGAGATGGTGTTCCCCAAGACAGCATGTGGGCGATTCCGACTTACGTTCACTTTCAGGATAATCACGGCGTGACTGTTGTGATCAAGCCAGAACACAGAGTAGAAGATGTTTTGACGTTGGCGTGCAAGATGAGGCAGCTGGACCCCAGCCACTATGGCCTGCAGCTCCGAAGATTAGTGGATGACAGTGTCGAGTGCTGTATTCCTGCACCCTATGATTACATGCAGGAGCAGGTTTATGATGAAATAGAAGTCTTCCCCCTAAATGTTTATGACGTGCAGCTCACGAAGACCGGGAGTGTGTCTGACTTTGGGTTTGCAGTGACAGCGCAGGTGGACGAGCGCCAGCATCTCAGCCGGATATTTATAAGTGATGTCCTCCCTGATGGCCTGGCGTATGGGGAAGGACTGAGAAAGGGCAATGAAATCATGACCTTAAATGGGGAAGCTGTGTCTGATCTTGACCTCAAGCAGATGGAGGCCCTGTTTTCTGAGAAGAGCGTTGGACTCACTCTGATCGCCCGGCCTCTGAACACAAAAGCAACCCTGTGTACGTCCTGGTCGGACAGTGACCTGTTTTCTAGGGACCAGAAGAGTCCACTGCCACCTCCCAACCAGTCCCAGCTTCTGGAGGAATTCCTGGATAACTTCAAGAAGAATACAGCAAATGATTTCAGCAACGTTCCTGACATCACAACAGGTCTGAAAAGGAGTCAGACAGATGGCACTCTGGATCAGGTCTCCCACCGAGAGAAGATGGAGCAGACGTTCAGGAGTGCTGAGCAGATCGCTGCTCTGTGCAGGAGTTTCAACGACACCCAGACCAGCGGCATGGACGGACCACGGGAGGGCCAGGACCCACCTCCGAGGCCTCTGGCCCGCCACCTCTCTGATGCAGACCGCCTCCGAAAAGTCATCCAGGAGCTCGTGGACACCGAGAAGTCCTATGTGAAGGACCTGAGCTGCCTCTTTGAGTTATACTTGGAGCCACTTCAGAATGAGACTTTTCTTACCCAAGATGAGATGGAGTCACTTTTTGGAAGTTTGCCGGAGATGCTTGAGTTTCAAAAGGTGTTTCTGGAGACTCTGGAGGATGGGATTTCAGCATCATCTGACTTTAACATTCTGGAAACCCCCTCGCAGTTTAGAAAATTATTGTTTTCCCTCGGGGGCTCTTTCCTGTATTACGCGGACCACTTTAAACTGTACAGCGGATTCTGTGCTAACCATATCAAAGTACAGAAGGTTCTGGAGCGAGCTAAAACCGACAAAGCCTTCAAGGCCTTTCTGGACGCCCGGAACCCCACCAAGCAGCACTCCTCCACGCTGGAGTCCTACCTCATCAAGCCGGTCCAGAGGGTGCTCAAGTACCCCCTGCTGCTCAAGGAGCTCGTGTCCCTGACGGACCATGAGAGTGAGGAGCACTACCACCTGACAGAAGCACTGAAGGCAATGGAGAAAGTAGCGAGCCACATCAACGAGATGCAGAAGATCTATGAGGACTATGGGACCGTGTTTGACCAGCTGGTGGCAGAGCAGAGTGGTACAGAGAAGGAGGTAACAGAACTTTCGATGGGGGAGCTTCTGATGCACTCTACGGTCTCCTGGTTGAATCCATTTCTGTCTCTAGGAAAAGCCAGAAAGGACCTGGAGCTCACAGTGTTTGTTTTTAAGAGAGCTGTCATACTGGTTTACAAAGAAAACTGCAAACTGAAAAAGAAAATGCCTTCCAACTCCCGGCCTGCACACAGCGCTGCCGACCTGGACCCATTTAAATTCCGCTGGCTGATCCCCATCTCCGCACTCCAAGTCAGACTGGGGAACCCGGCAGGGACAGAAAATAATTCCATATGGGAGTTGATACATACGAAGTCAGAAATAGAAGGACGTCCAGAAACCATCTTTCAATTGTGCTGCAGTGACAGTGACAGCAAGACCAACATTGTCAAGGTGATTCGTTCTATTCTGAGGGAGAACTTTAGGCGTCACATAAAGTGTGAATTACCACTGGAGAAAACATGTAAGGATCGCCTGGTGCCTCTCAAGAACCGCGTTCCTGTTTCAGCCAAATTAGCGTCATCCAGGTCCTTAAAGGTCCTCAAGAATTCCTCCAGCAGT------GAGTGGACCAGTGAGCCCGGCAAGGGCAACTCA---CTGGACTCGGACGAGGGCAGCCTGAGCAGCGGCACC---CAGAGCAGCGGCTGCCCCATGGCTGAGAGCAGGCGGGACTCCAAGAGCACGCCACCT------------------GGGAAGTACCCACACTCCGGCCTGGCAGATTTTGCAGACAGTCTCATCAAAGAGAGTGACATTCTGAGCGATGAAGATGAT---------GAC---TACCAGCAGACTCTGAAACGGGGCAGCCCTACCAAAGACATCGAAATTCAGTTCCAGAGACTGAGGATTTCCGAGGACCCCGATGTCCAGCCCCCGGCTGAG---CAACAGCCTGGCCCTGCGGCAGGTGAGGGCCGGAAAGGCAGA------GAGCAGCCCAAGCTGGTCCGGGGCCATTTCTGCCCCATTAAACGAAAAGCAAACAGCACCAAGCGGGACCGAGGAACTCTGCTCAAGGCACAGATTCGTCACCAGTCCCTCGACAGTCAATCTGAAAATGCCAACATCGATCTAAATTCTGTTCTAGAGCGAGAATTCAGTGTCCAGAGTTTAACATCTGTCGTCAACGAGGAGTGTTTTTACGAAACAGAGAGCCATGGAAAGTCC---
>otoGar3
ATGGGGAACTCCGAGAGTCAGTACACCCTTCAAGGATCCAAAAATCATAGCAATACAGTTACTGGTGCTAAGCAAAAGCCTTGCTCCCTGAAAATACGCGGCACTCACGCAAAAGACGAGAAGTCGTTGCCTGGGTGGGGTCACGGAAGTGGCGGGGCAGGCTACAAGTCCAGGTCCCTGGCCCGAAGCTGCCTTTCCCACTTTAAGAGCTATCAGCCTTACGCC------TCGAGGCTCGGGGGACCCACGTGC---AAAGCCTCCAAAGGCCTCGCCTACTCCAAGCACAGGACGAATGCCCCGGGAAGGGATTTCCAGGGCAGCAATGCTGCTTTCCCCCCGGAGAACGGCTTTGTCTGCGTTGGCCCCCAGCCC---------------GCAGAGAACCATGTTACC---------------TCCAGGGACTGC---CGCGGCCGCCTTCTCACCTGCTACGGGCGCAGCGAG---------AGCCTGGCC---CGCACGCCGCCG---------------GGCGAGGGCGGCCGGAGCCCCCGGGTGCTCATCAGGACGCTGGGCAAGCTGGACGGCTGCCTGAGGGTCGAGTTCCACAGCGGCGGT------GGCCAG---GGCAGGGCGCCC---------------GTCGAGGCG------------GCCGGCGGCCCGGTGCGGCTGCTGCGCTACTCGCCCACCCCGGCGTCGGGG---GCGCCGGGGCCCGTCGCG---GGCCAGGCCGAGGGCGCCGAGTCCCCG------CCCGGCCGCCGCGCTTCCCCC------------------------GCCGGCTCCCGCCTGCGCTCCAGCAAAGGCAGCTCC---CTGAGTTCCGAGTCCTCCTGGTATGACTCCCCGTGGGGCAACGCT------GGGGAGCTGAGC---------GAGGCTGACGGCTCCTCCCTGGCCCCCGGCACGCCTGAC------CCC------------------------GGCCTG---CCCGCCGGCTTCCCGCCTGGGGACACCAAGAAG---CCTTTCAGCCAAAGCGCGTCCCTGTCCTCCCTGCGGGACCTGTACAAAGACGGCGCGCTGGGGAGCCTGTCCCCGTCG---GGTGTC---------------TCCGATGAG---TACTTGGGCGCCCACGCCGGCCTCAGCCCCCGCGTGTCCTTCGCCTCCGACATTGATGTGCCCTCCCGAGTGGCGCGCAGGGACCCGGTCCCCTACGGCTCCTTCACCCTGCCTTGCCGCAAGCCCAAAGCCTTAACCGAG---GAC---ACTGCCAAGAAGGACACCCTCAAAGCCAGGATGCGACGGATCAGCGACTGGACGGGAAGCCTCTCCAGGAAGAAGAGGAAACTGCAGGAGCCCAGGTCCAAGGAGGGCAGTGACTACTTTGACAGCCGCTCCGATGGACTGAATATA---GATGGACAGGGGCCCTCTCAGCCTTCGGCCCTGCTGTGGTCGGGGGGCTCTACTCAGATCCTGTCTCAGAGAAGCGAATCCACCCATGCGATTGGCAGTGACCCCCTCCGACAGAACATTTATGAGAATTTCATGCGAGAGTTGGAGATGAGCAGGACTAACACGGAGAACGTAGAGACGTCCACAGACAGCGCTGAGTCCAGCAGTGAGTCGCTGAGCTCACTGGAGCAGCTGGACCTGCTCTTTGAGAAGGAGCAGGGAGTGGTCCGTAAAGCTGGGTGGCTCTTCTTCAAACCCCTCGTCACTTTGCAGAAAGAAAGGAAGTTGGAGCTGGTGGCTCGACGGAAGTGGAAACAGTACTGGGTCATGCTTAAAGGGTGCACCCTGCTGTTTTATGAGACCTACGGGAAGAACTGCACGGATCAGAGCAGCGCCCCGCGCTGTGCTTTGCTGGCGGAAGACAGCATCGTGCAGTCTGTCCCGGAGCATCCCAAGAAGGAAAACGTCTTCTGCCTCAGCAACTCCTTTGGAGACGTCTACCTTTTCCAGGCCACCAGCCAGACAGATCTAGAAAACTGGGTCACTGCCATACATTCCGCTTGTGCGTCGCTTTTTGCCAAGAAGCGTGGGAAAGAGGACACGGTGCGGCTCCTGAAGACCCAGACCAGAAGCCTCCTCCAGAAGATCGACATGGACAGCAAGATGAAGAAGATGGCCGAGCTGCAGCTGTCGGTGGTGAGCGACCCCAAGAACAGGAAGGCCATAGAAAACCAG------------------------ATCCAGCAGTGGGAGCAGAACCTGGAGAAGTTCCACATGGAGCTGTTCCGGACGCGCTGCTACCTGGCCAGCCTGCAGGGCGGGGAGCTGCCCAACCCCAAGAGTCTGCTGGCTGCCGCCAGCCGGCCCTCCAAGCTGGCCTTGGGCAGGTTGGGTGTCTTGTCCGTGTCTTCTTTCCATGCTCTGGTATGTTCTAGAGATGACTCTGCCTTTCGGAAAAGAACGCTGTCACTGACCCAGCGAGGGAGGAACAAGAAGGGTATATTTTCTTCGTTAAAAGGGCTGGATACCCTGGCCAGAAAAGGGAAGGAGAAAAGACCCTCTATAACTCAG---GTCGAAGACGTG---CATGTGTGTGGTTCCCCAGTGGATGGTGTTCCCCGAGACAATGCCTGGGAAATCCAGGCTTATGTTCACTTTCAGGATGATCAGGGAGTTACTGTGACAATCAAGCCAGAACACAGAGTAGAAGATATTTTGACTTTGGCCTGCAAGATGAGGCAGTTGGAACCCAGCCACTATGGCCTACAGCTTCGGAAACTAGTGGATGACAGCATTGAATACTGCATTCCGGCGCCTTATGAATACATGCAGGAGCAGGTTTATGATGAGATAGAGGTCTTTCCGCTCGGCGTTTACGACGTACAGCTCACGAAGTCTGGCAGCGCGTCTGACTTCGGGTTTGCAGTTACAGCGCAGGTGGACGGACAGCAGCACCTCAGCCGGATATTTATAAGTGACGTCCTCCCCGACGGCTTGGCATATGGGGAAGGTCTGAGAAAGGGCAATGAAATCATGACCTTAAACGGGGAGGCTGTGTCTGATCTTGACCTGAAGCAGATGGAGGCCCTGTTTTCTGAGAAGAGCGTTGGACTCACTCTGATTGCCCGGCCTCCGGACACAAAAGCAACGCTGTGTTCTTCTTGGTCAGACAGTGACCTGTTCTCCAGGGACCAGAAGGGTCTGCTGCCCCCTGCTAACCAGTCACAGCTTCTGGAGGAATTCCTGGATAATTTTAAAAAGAACACAGCAAATGATTTCAGCAACGTCCCTGACATCACAACAGGTCTGAAAAGGAGTCAGACGGATGGGACGCTGGATCAGGTCTCCCACAGGGAGAAGATGGAGCAGACATTCAGGAGTGCTGAGCAGATTGCTGCACTGTGTAGGAGTTTCACTGCCACTGAGACCAGCGGCATGGAGGGACCAAGGGACGGCCAGGACCCACCTCCGAGGCCTCTGGCCCGCCACCTCTCTGATGCAGACCGCCTCCGCAAAGTCATCCAGGAGCTCGTGGACACGGAGAAGTCCTACGTGAAGGATCTGAGCTGCCTCTTTGAATTATACTTGGAGCCACTTCAGAGTGAGACTTTTCTTACCCAAGATGAGATGGAGTCACTTTTTGGAAGTTTGCCAGAGATGCTTGAGTTTCAAAAGGTGTTTCTGGAGACTCTGGAGGATGGGATTTCAGCAGCATCTGACTTTAACATACTGGAAACGCCTTCACAGTTCAGAAAATTACTGTTTTCCCTGGGAGGCTCTTTCCTTTATTATGCGGACCACTTTAAACTGTACAGCGGATTCTGTGCTAACCATATTAAAGTACAGAAGGTTCTAGAGCGAGCTAAAACCGACAAAGCCTTCAAGGCATTTCTGGATGCCCGGAACCCCACCAAGCAGCACTCCTCCACACTGGAGTCCTACCTCATCAAGCCAGTGCAGAGAGTGCTCAAGTACCCTCTGCTGCTCAAGGAGCTGGTGTCCCTGACAGACCACGAGAGCGAGGAGCACTATCACCTGACAGAAGCACTAAAGGCAATGGAAAAAGTAGCGAGCCACATCAATGAGATGCAGAAGATCTATGAGGACTACGGGACCGTGTTCGACCAGCTGGTTGCTGAGCAGAGCGGGACGGAGAAGGAGGTAACAGAACTTTCAATGGGGGAACTTCTGATGCACTCTACGGTTTCCTGGTTGAATCCATTTCTGTCTCTAGGAAAAGCCAGAAAGGACCTCGAGCTCACAGTATTTGTTTTTAAGAGAGCTGTCATATTGGTTTATAAAGAAAACTGCAAACTGAAAAAGAAACTGCCCTCGAATTCCCGGCCTGCACACAACTCTGCTGACTTGGACACATTTAAATTCCGCTGGTTGATCCCTATCTCCGCACTCCAAGTCCGGCTGGGGAATACAGCAGGGACAGAAAATAATTCCCTATGGGAACTAATCCACACGAAGTCAGAAGTAGAAGGACGGCCAGAAACCATCTTTCAGCTGTGCTGCAGTGACAGTGAGAGCAAGACCAGCATGGTGAAGGTGATTCGTTCCATTCTGAGGGAGAACTTCAGGCGCCACATAAAGTGTGAATTACCACTGGAGAAAACATGTAAGGATCGCTTGGTGCCTCTTAAGAACCGAGTTCCTGTTTCAGCCAAATTAGCTTCCTCCAGGTCTTTGAAAGTCCTCAAGAATTCCTCCAGCAGC------GAATGGACCCACGAGACGGGCAAGGGCAACTCG---CTGGACTCGGACGAGTGCAGCCTGAGCAGCAGCACC---CAGAGCAGCGGCTGCCACACGGCCGAGAGCAGGCAGGACTCCAAGAGCACGTCTCCC------------------GGGAAATACCCTCCCTCTGGCCTGGCAGACCTTGTGGACAATCTCATCAAAGAGAGCGATATTCTGAGCGATGAAGATGAT---------GAC---TACCATCAGACTCTGAAACGGGCCAGCCCTACCAAAGACATCGAGATTCAGTTCCAGAGGCTGAGAATCTCTGAGGATCCCGATGCTCATCCCCCAGCAGAG---CCACAGCCTGGCACCGAGGTGGGTGAGGGTCGGAAAGGAGGG------GAGCAGCCTAGACTGGTCCGCGGGCACTTCTGCCCCATTAAACGAAAAGCAAACAGTACCAAGAGGGACAGAGGAACTCTGCTCAAGGCACAGATTCGTCACCAGTCCCTCGACAGTCATTCGGAAAATGCCAACATGGATCTAAATTCTGTTCTAGAGCGAGAATTCAGTGTCCAGAGTTTAACATCGGTTGTCAATGAGGATTGTTTTTATGAAACAGAGAGCCATGGAAAGTCA---
>HLrouAeg4
ATGGGGAACTCCGAGAGTCAGTACACATTTCAAGGATCTAAAAATCACAGCAATACCATTCCTGGTGCTAAGCAAAAGCCTTGCTCCCTGAAAATACGCAGCATTCACGCAAAAGACGACAAGTCGTTGCATGGATGGGGTCACGGAAGCGGCGGAGCAGGGTACAAATCCAGGTCCCTGGCCCGAAGCTGCCTTTCTCACTTTAAAAGCAACCAGCCTTACGCC------TCGAGACTCGGCGGACCCGCCTGC---AAAGTCTCCAAAGGCAACGCCTACTCCAAGCACAGGACAAATGGCTCAGGGAGCGATTTCCAGGGCAACCACGCTGCTTTCTTCCCGGAGAACGGTTTCCACTACGTCGCCCAGGACCGG---------------GCGCAGAACCACGTGGCC---------------TCGAAGGACTGC---AACGGGCACCTC---AACTGCTACGGGAGCAACGAG---------AGCGCGGCG---TCCACGCCGCCG---------------GGCGAGGACCGAAGGAGCCCCAGGGTGCTCATCAAGACGCTGGGGAAGCTGGACGGCTGCCTCCGCGTGGAGTTCCACAGCGGCGGC------GCCCCG---GGCCCCGGCCCCGAGCCCCCCGAGCCCCCCGAGGCG------------GCCGGCGGCCCGGTGCGGCTGCTGCGCTACTCGCCCGCGCCGCGCCCC---------------------------------------GGGGCCGGCTCGCCG------CGCGGCCCGCGCCCCGGCCCC------------------------GCCGACGCGCGGCCGCGCTCCAGCAAGGGCAGCTCC---CTGAGCTCCGAGTCATCCTGGTACGACTGCCCGTGGGGCCACGCC------GGCGAGGGCAGC---------GAGGCCGAGGGCCCCTTCGCCACGCCCGGCGCGCCGGAC------CCC---------------------------------------GGCTTCCCTCCCGGCGACGCCCCGAAG---CCGTTCAACCAAAGCTCTTCCCTGTCCTCCCTGCGCGGACTCGACCCCGATGCGCCCCTGGGGGGCCTGGCCGCCTCC---GGGGCA---CGG---CTG---TCCGATGAG---GACATCGGCGCCCCCGCCAGCCTCAGCCACCGCGTCTCCTTCGCCTCGGACATGGACGTGCCGTCCAGGGTGGGGCACCGGGAGCCCGGCCCGTACGCGTCCTTCACCCTCCCCTGCAGGAGGTCCAAGGCCTTCACGGAG---GAC---GCTTCCAAGAAGGACACCCTGAAGGCCAGAATGCGTCGCCTCAGTGACTGGACGGGCAGCCTCTCCAGAAAGAAGAGGAAGCTCCAGGAGCCGAGGTCCAAGGAGGGCAGTGACTACTTCGACAGCCGCTCGGATGGACTGAACGTG---GACGGGCAGGGCCCCTTCCAGGCGTCGGCCGCGCTGTGGTCAGGGGGCTCGGCTCAGCTTCTGCCCCAGAGAAGCGAATCCGCGCACGCGATTGGCAGCGATTCGCTCCGACAGGACATTTACGAGAACTTCATGCGAGAGCTGGAAATCGGCAGGACCAACACGGAGAACGCAGAGACGTCGACGGAAACGGCCGAGTCCAGCAGCGAGTCGCTCAGCTCCCTGGAGCAACTGGACCTGCTCTTCGAAAAGGAGCAAGGGGTGGTCCGGAAAGCAGGGTGGCTCTTCTTCAAACCCCTGGTCACTCTGCAGAAGGAAAGGAAGCTGGAGCTGGTGGCTCGCAGGAAGTGGAAACAGTACTGGGTGACGCTGAAAGGATGCACCCTGCTGTTCTACGAGACCTACGGGAAGCACTCCCTGGATCAGAGCGGGGCGCCTCGCTGCGCCCTGTTTGCGGAAGACAGCATCGTGCAGGCCGTGCCGGAGCACCCCAAGAAGGAGCACGTGTTCTGCCTCAGCAACTCCTTCGGTGATGTCTACCTTTTCCAGGCCACCAGCCAGACAGATCTGGAAAACTGGGTCACTGCCATCCACTCGGCATGCGCGTCCCTTTTCGCGAAGAAGCACGGCAAGGAGGACACAGTTCGGCTGCTGAAGAACCAGACCAAAAGCCTCGTTCAGAAGATCGACATCGACAGCAAGATGAAGAAGATGGCCGAGCTGCAGCTGTCCGTGGTGCGCGACCCGAAGAACAGGAAAGCCATAGAAAACCAG------------------------ATCCAGCAGTGGGAGCAGAACCTGGAGAAATTTCACATGGATCTCTTCCGGATGCGCTGCTATCTGGCCAGCCTTCAAGGCGGGGAGCTGCCGAACCCCAAGAGCCTGCTCGCCGCCACCAGTCGCCCCTCCAAGCTGGCGCTGGGCAGGTTGGGCGTCTTGTCGGTTTCCTCTTTCCACGCTCTGGTGTGTTCTAGAGACGACTCTGCCTTCCGGAAGAGGACGCTGTCACTGACCCAGCGGGGGAGACACAAGAAGGGCATCTTTTCGTCATTAAAAGGGCTGGACACACTGGCAAGAAAAGGGAAGGAGAAGAGATCTTCCATAACTCAG---GTTGATGATCTTCTGCATATGTACGGTTCGGCAGCCGATGGTGTTTCCCGAGACAATGCATGGGAAGTCCAGACTTACGTTCATTTTCAGGATAATCAAGGAGTGTCTGTTACGATCAAGCCAGAACACAGAGTAGAAGATATTTTGACTTTGGCATGCAAGATGAGGCAGTTGGAACCCAGCCACTATGGCCTGCAGCTTCGAAAGTCAGTAGATGAAAACACCGAGTACTGTGTGCCCGCACCGTACGAATTCATGCAGGAACAGGTTTATGATGAAATAGAAGTCTTTCCGCTAAACGTGTACGACGTGCAGCTCACGAAGACTGGGGGCGTGTCTGACTTCGGCTTCGCGGTGACGGCACAGGTGGACGGGGACCAGCATCTCAGCCGCATCTTTGTCAGTGACGTCCTCCCTCACGGCTTGGCGTACGGGGAAGGGCTGAGAAAGGGCAATGAAATCATGACCTTAAATGGGGAAGCTGTGTCTGATCTAGACCTTAAGCAGATGGAGGCCCTGTTTTCCAAGAAGAGTGTCGGGCTCACTCTGATTGCCCGGCCACCTGACCCAAAGGGAACCCTGTGTACTTCCTGTTCAGATAGTGACCTGTTCTCAAGGGACCAGAAGAGTCTGCTACCTCCTCCTAACCAGTCCCAACTTCTGGAGGAATTCCTGGATAACTTTAAAAAGAATACAGCAAATGATTTCAGCAACGTCCCCGACATCACAACTGGCCTGAAAAGGAGTCAGACCGATGGCACTCTGGGTCAGGTTTCCCCCAGGGAGAAAGCGGAGCAGACGTTCAGGAGCGCTGAACAGATCGCTGCGCTGTGCCGGAGTTTTAACGACACCCAGGCCGACGGCATGGAAGGAGCGAGGGACAGCCAGGACCCGCCTCCGAGGCCGCTGGCCCGCCACCTCTCTGATGCCGATCGCCTCCGGAAGGTCATCCAGGAGCTGGTGGACACGGAGAAGTCCTACGTGAAGGATCTGAGCTGCCTCTTTGAATTGTACCTGGAGCCACTTCAAAATGAGACCTTTCTTACCCAAGATGAAATGGAGTCACTTTTTGGAAGTTTGCCAGAGATGCTCGAATTTCAAAAGGTGTTTCTGGAGACCCTGGAGGACGGGATTTCAGCATCCGCTGACTTTAACGTACTTGAAACCCCCTCGCAGTTTCGGAAATTACTGTTTTCCCTTGGAGGCTCTTTCCTTTACTATGCGGACCACTTCAAACTGTACAGCGGCTTCTGCGCTAATCACATTAAAGTACAGAAGGTTCTGGAGCGTGCGAAAACTGACAAAGCCTTCAAGGCTTTTCTGGACGCCCGGAACCCCACCAAGCAACACTCGTCCACGCTGGAGTCCTACCTCATCAAGCCCGTTCAGAGGGTGCTCAAGTACCCGCTGCTGCTCAGGGAGCTCGTGTCGCTGACGGACCACGAGAGCGAGGAGCACTACCACCTGACGGAAGCACTAAAGGCAATGGAAAAAGTAGCAAGCCACATCAACGAGATGCAGAAGATATACGAGGATTATGGGACTGTGTTCGACCAGCTCGTAGCCGAGCAGAGCGGAACAGAGAAGGAGGTAACAGAACTTTCAATGGGGGAACTTCTGATGCACGCCCCGGTTTCCTGGTTGAACCCGTTTCTGTCTCTAGGAAAAGCCAGGAAGGACTTGGAGCTCACAGTGTTTGTTTTTAAGAGAGCTGTCATACTGGTTTATAAAGAACACTGCAAACTGAAAAAGAAATTGCCCTCGAATTCCCGGCCTGCACATGGCTCTGCCGACTTGGAGCCCTTTAAATTTCGCTGGCTGATCCCGATATCCGCACTTCAAGTCAGACTGGGGAACACAGCAGGGACAGAAAATAACTCCATATGGGAGCTGATCCATACGAAGTCAGAAATAGAAGGACGGCCAGAAACCATCTTCCAGTTGTGCTGCAGTGACAGTGACAGCAAAACCAACATCGTCAAGGTGATTCGATCCATTCTGAGGGAGAACTTCAGGCGCCACATAAAGTGTGAATTACCCCTGGAGAAAACGTGCAAGGATCGGCTGGTCCCGCTCAAGAACCGGGTCCCCGTTTCAGCCAAATTAGCTTCCTCCAGGTCCTTGAAGGTCCTCAAGAATTCCTCCAGCGGC------GAGTGGCCCAGTGAGGCGGGCAAGGGCAGCTCG---CTGGACTCCGACGAGGGCAGCCTGAGCAGCGGCACC---CAGAGCAGCGGCTGCCACACGGCCGGGGGCGGGCACGACGCC---------------------------------CTGAAGCACCCGCACGCGGGCTCCACGGAGTTTTCAGACAGTCTCATCAAAGAGAGCGACATCCTGAGTGATGACGACGAG---------GAC---TACCATCAGACGCTGAAGCAGCGCAGCCCCACCAAAGACATCGAGATCCAGTTCCAGAGACTGAGCATCTCCGAGGACCCGGACGCGCCCCCG---GCCGGG---CAGCAGGCGGGCACG---------GAGGGCCAGCCGGCGGCG------GAGCAGCCCAAGCTGGTGCGGGGGCACTTCTGCGCCATCAAACGCAAAGCGAACAGCACCAGAAGGGACCGGGGGACGCTGCTCAAGGCGCAGATTCGTCACCAGTCCCTTGACAGTCAAGCTGAAAATGCCAACCTCGATCTCAGTTCCGTTCTAGAGCGAGAATTCAGCGTCCAGAGTCTAGCGTCGGTTGTCAACGAGGAGTGTTTTTATGAAACGGAGGGCCACGGGAAGGCG---
>triMan1
ATGGGGAACTCCGAGAGTCAGTACACCCTTCCAGGATCTAAAAACTACAGCAATACTGTTACTGGTGCTAAGCAAAAGCCTTGCTCCCTGAAAATCCGCAGCATCCTTGCAAAAGATGAGAAGTCATTGCATGGGTGCAGTAATGGAAGCAGCGGGGCGAGCTACAAGTCCAGGTCCCTGGCCCGCAGCTGCCTTTCTCACTCTAAGAGTAACCAGCCGTATGCA------TCAAGACTCAGTGGACCCACCTGC---AAAGTGTCCAAAGGTACTAGCTACTCCAAGCACAGGACAAATGCCTCAGGGAACGACTCCCAGGGGAGTAGTGCTGCTTTCTCTCCTGAGAATGGCTTCTCCTATGTTGGCCACCAGCCA---------------GCAGATAACCACATCACC---------------TCTCGAGACTGC---AACGGACACCTTCTCAACTGCTATGGGAAGAATGAG---------AGTGTTGCA---TCCACGCCCCCA---------------AGGGAAGACCAGAAGAGCCCCAAGGTGCTCATCAAAACGCTGGGGAAGCTGGATGGATGTTTAAGGGTAGAGTTTCACAATGGTGCC------AACCAC---AGCAAAGTGCCT---------------GCAGAGGAC------------TCCAGGGGACCAGTGCAGCTGCTGAGGTATTCACCCACCTTAGAATCAGACAGCTCCCACGTGCCTGAAGTC---AGGAGGAATTCTAGTGCTGAGTACCTG------TCCAGCCACTGCCTTTCTCCC------------------------ACCGACTCTCGCCTGCGGTCCAGCAAAGGCAGCTCC---CTGAGTTCTGAGTCATCCTGGTACGACTCCCCGTGGGGCAATGCT------GGAGAGATGAGT---------GAACTAGAGGGCTCCTTCCTGGCCCCTAGCACCCCGGAC------CCC------------------------AGCCTC---CATGCCAGCTTCCCACCAACTGATGCCAAAAAG---CCTTTCAACCAAAGTGCTTCCCTCTCCTCGCTCCGGGAATTATACAAAGATTCCGCCCTCGGGGGTCTCCCTCCCTCG---GGTATC---CGG---CTC---TCTGATGAA---TACATTGGCATGCACGCTGGCCTAGGCAACCGCGTCTCCTTTGCCTCCGACATCGATGTGTCCTCCAGAGTGGAGCACAGGGACCCCGGCCAGTACAGCTCCTTCACCCTCCCCTGCCGGAAGTCCAAACCCTTAACAGAG---GAT---ACTTCTAAGAAGGACACCCTGAAATCCCGAATGCGGCGGATCAGCGACTGGACTGGAAGCCTCTCCCGGAAGAAAAGGAAACTCCAGGAGCCCAGGTCCAAGGAGGGCAGTGACTACTTTGACAGCCGCTCCGATGGACTGAATGTG---GACACGCAGGGGCCCTCCCAGGTGTCAGCTTTACTGTGGTCAGGGGGCTCAGCGCAGGTCTTGCCTCAGAGGAGCGAGTCCACGAACGCGATCGGCAGCGATCCCCTGCGACAGAATATTTACGAGAATTTCATGCGAGAGTTGGAAATGAGCAGGACGAACGCGGAGAACGTAGAGACATCCACAGAAACGGCCGAGTCCAGCAGCGAGTCCCTCAGCTCCCTGGAGCAGCTGGATCTCCTCTTTGAGAAGGAGCAGGGTGTGGTCCGCAAAGCTGGGTGGCTCTTCTTCAAACCCCTTGTCACTTTGCAGAAGGAAAGAAAACTCGAGCTGGTGGCCCGGAGGAAGTGGAGACAGTACTGGGTAACACTCAAAGGCTGCACTCTACTGTTTTATGAGACCTATGGCAAGAATTCCACGGACCAGAGCAGTGCGCCTCGATGTGCTGTGCTTGCGGAAGACAGCATCGTACAGTCTGTCCCAGAGCACCCCAAGAAGGAGAACGTGTTCTGCCTCAGCAACAACTTTGGAGACATCTATCTTTTCCAGGCCACTAGCCAGACAGATCTGGAAAACTGGGTCACTGCCATACATTCCGCTTGTGCGTCCCTTTTTGCAAAGAAGCATGGGAAAGAGGACACCGTTCGGCTCCTGAAGAACCAGACCAAAAACCTGCTTCAAAAAATAGATATGGACAGCAAGATGAAGAAGATGGCTGAGCTGCAGCTGTCCGTGGTGAGCGACCCAAAGAACAGAAAAGCCATAGAGAACCAG------------------------ATCCAGCAATGGGAACAGAATCTGGAGAAATTTCACATGGATCTGTTCAGGATGCGCTGCTATCTGGCCAGCCTCCAAGGTGGGGAGTTGCCAAACCCCAAGAGTCTCCTGGCTGCCACCAGTCGCCCCTCCAAGCTGGCCCTCGGCAGGTTGGGCATCTTGTCGGTTTCTTCCTTCCATGCACTGATATGTTCTAGAGATGACTCTGCTCTCCGGAAGAGAACACTGTCGCTGACTCAGCGAGGGAGAAGTAAGAAGGGCATATTTTCTTCATTAAAAGGGTTGGACACACTGGCGAGAAAAGGGAAGGAGAAGAGACCTTCCATAACTCAG---GTCGATGAACTTCTGCACATATACGGTTCAACCACAGATGGTGTTCGCCGAGACAGCACATGGGAAACACAGGCTTACATTCACTTCCAGGATAACCAAGGAGTCACTGTCATGATCAAACCAGAACACAGAGTAGAAGATATTTTGACCTTGGCATGCAAGATGAGGCAGTTGGAGCCCAGCCACTATGGCCTACAACTTCGAAAATCAGTAGATAAAAACACTGAATACTATATTCCTGGGCCATATGAGTACATGCAAGACCAGGCTTATGATGAAATAGAAGTCTTTCCATTAAACGTTTATGATGTACAGCTTACTAAGACTGGAAGTGTCTCCGACTTTGGGTTTGCAGTGACAGCCCGGGTGGACAAACATCAGCATCTCAGCCGGATAATCATAAGTGATGTTCTCCCTGATGGCTTGGCGTATGGGGAAGGGCTGAGAAAGGGCAATGAAATTGTGACCTTAAATGGGGAAGCCGTGGCTGATCTTAACCTGAAGCAAATGGAGGCCCTGTTTTCTGAGAAGAGTGTGGGACTCACCCTGGTTGCTCAGCCTCTGGAAGCAAAAAGAACCCTGGGTACTTCCTGGTCCGACAGTGACCTGTTCTCCACTGACCAGAAAAGGCTGCTGCCTCCCCTTAACCAATCCCAGCTTCTGGAGGAATTCCTGGATAACTTTAAAAAGAACACAGCGAATGATTTCAGCAATGTCCCTGACGTCACGACTGGCCTGAAAAGGAGTCAGACCGATGGCACCCTGGACCAGGCTCCCCACAGGGAGAAAATGGAGCAGACCTTCAGGAGTGCTGAGCAGATCGCTGCACTGTGCAGGAGCTTTGTCGACACCCAGACGGACGGCATGGAGGCACCACAGGGGAGTCGGGACCCCCCGCCCCGGCCCCTGGCCCGCCACCTCTCCGACGCAGACCGTCTCCGCAAAGTCATCCAGGAGCTCGTGGACACGGAGAAGTCCTATGTGAAGGATCTGAGCTGCCTCTTTGAATTATACTTAGAGCCACTTCAGAGTGAGACCTTTCTTACACAAGACGAGATGGAGTCACTTTTTGGAAGTTTGCCAGAGATGCTTGAGTTTCAAAAGGTGTTTCTGGAGACTCTGGAGGATGGGATTTCAGCGTCATCTGACTTCAACACACTTGAAACCCCCTCGCAGTTTAGAAAGTTACTGTTTTCCCTTGGAGGCTCGTTCCTTTATTATGCGGACCATTTTAAACTGTACAGCGGATTCTGTGCTAATCATATTAAAGTACAGAAGGTTCTAGAACGAGCAAAAACTGATCAAGCCTTCAAGGCCTTTCTGGACACCCGGAACCCCACCAAACAGCACTCCTCCACACTGGAGTCGTACCTCATCAAGCCAGTCCAGAGGGTGCTCAAGTACCCGCTGCTGCTCAAGGAGCTGGTGTCCCTGACAGACCGTGAGAGCGAGGAGCACTATCACCTGACAGAAGCACTAAAGGCAATGGAAAAAGTTGCAAGCCACATCAATGAGATGCAGAAGATATACGAGGATTATGGGACTGTGTTTGACCAGCTGGTGGCAGAACAGAGCGGAACAGAGAAGGAGGTGACAGAACTTTCGATGGGAGAGCTTCTGACGCACACTACAGTTTCTTGGTTGAATCCATTTCTGTCTCTAGGAAAAGCCAGAAAGGACCTTGAACTCACAGTGTTTGTTTTTAAGAGAGCTGTCATACTGGTTTATAAAGAAAACTGCAAACTGAAAAAGAAATTGCCCTCGAATTCCCGGCCTGCACACGGCTCTGCTGACTTGGACCCGTTTAAATTTCGCTGGCTGATCCCCATATCCGCGCTTCAAGTCAGGCTGGGGAACACAGCAGGGACGGAAAATAATTCCCTTTGGGAGCTGATCCACACTAAGTCAGAAATAGAAGGACGGCCGGAAACCATCTTTCAGTTGTGTTGCAGCGACGGTGAAAGCAAAACCAACACTGTGAAGGTGATCCGTTCTATTCTGCGGGAAAACTTCCGGCGCCACATAAAGTGTGACCTACCCCTGGAGAAAACATGTAAGGATCGCCTGGTACCTCTTAAGAACCGTGTTCCTGTTTCAGCGAAATTA------------------------------------------------------------------------------------------------------------------------------------------------------------------------------------------------------------------------------------------------------------------------------------------------------------------------------------------------------------------------------------------------------------------------------------------------------------------------------------------------------------------------------------------------------------------------------------------------------------------------------------------------------------------------------------------------------------------
