# Supplementary material for: Six reference-quality genomes reveal evolution of bat adaptations
Source: Nature. 2020 Jul 22;583(7817):578–84. doi: 10.1038/s41586-020-2486-3 (PMC8075899; doi:10.1038/s41586-020-2486-3)
Supplement: Supplementary file 6 — Alignments of 12,931 protein-coding genes across 48 mammals. [file 41586_2020_2486_MOESM6_ESM.gz › suppDataFile/ENST00000264318.aln.fasta]

>manPen1
ATGTTTTTTTCCAAGAAGGTACCCGCGATTGCGACGTCCGCCGGGGTCAGTTTCGCCCTCCTGCACTTCCTGTGCCTG---GCGGCGTGTTTAAACGAAACCCCAGGACAGATCCAGAAGGAGGAGAAATTATGCCCGGAAAATTTTACCCGCATCCTGGACAGCTTACTCGATGGTTATGACAACAGGCTGCGACCTGGATTTGGGGGTCCTGTTACAGAAGTAAAAACAGACATATATGTCACCAGCTTTGGACCTGTTTCTGATGTTGAAATGGAGTACACAATGGATGTGTTCTTCAGACAGACATGGATTGACAAAAGACTAAAATATGATGGTCCCATTGAAATTTTGAGATTGAACAACATGATGGTAACGAAAGTTTGGACCCCTGATACTTTCTTCAGGAATGGAAAGAAATCTGTCTCACATAATATGACAGCTCCTAATAAGCTTTTTAGAATTATGAGAAATGGCACTATTTTATACACAATGAGACTCACCATAAGTGCAGAGTGTCCCATGAGACTGGTGGATTTTCCCATGGATGGTCATGCATGCCCTTTGAAATTTGGAAGTTATGCGTATCCAAAGAGTGAGATGATTTATACCTGGACAAAAGGCCCTGAGAAATCAGTGGAGGTTCCAAAGGAATCTTCCAGCTTAGTTCAGTATGACTTGGTTGGTCAAACTGTATCAAGCGAAACTATCAAATCCATTACGGGTGAATATATTGTTATGACGGTTTATTTCCATCTCAGACGGAAGATGGGTTATTTTATGATTCAGACATACATTCCATGCATTATGACAGTGATTCTTTCTCAAGTTTCATTCTGGATAAATAAGGAATCAGTTCCAGCCAGGACTGTATTTGGAATAACCACAGTCCTCACCATGACCACACTGAGCATCAGTGCACGGCATTCTTTGCCCAAAGTGTCCTATGCTACTGCCATGGATTGGTTCATAGCTGTCTGCTTTGCTTTTGTATTTTCGGCCCTTATTGAGTTTGCAGCTGTCAATTATTTTACCAATATTCAAATGGAAAAAGCCAAAAGGAAGACATCCAAAGCCCTCCAGGAAATGCCGGCTGCTCCAGAGCTAAGAGAAAACTGTCCTGAAGTACCTCTGCAGAACACAAATGCCAATCTGAACATGAGAAAAAGAACAAATGCCTTGGTTCACTCTGAATCTGATGTTGGCAGCAGAACTCAGGTGGGAAACCATTCGAGGAAATCTTCCGTG---GCAGGTCAAGGATCTTCTGAAGCCACACCACAGGCTTACTTAGCTTCCAGTCCAAACCCATTCAGCCACGCAAATGCAGCAGAAACTATATCTGCTGCA---AGAGCACTTCCAATTGCTCCTCCTTCTACTCCTAGTAGAACTGGGTTTGCTCCCCAGCAAGTA---------TCTGCTTCTACCCATCGTGTGTTTGGATCAAGACTGGAGCGGATTAAGACCACAGTTAATACCATAGGGGCTTCTGGGAAGTTGTCAGCCACTCCTCCTCCC---TCTGCTCCACCACCTTCTGGATCTGGCACAAGTAAGATAGACAAATATGCCCGCATTCTCTTTCCAGTAACATTTGGGGCATTTAACATGGTCTACTGGGTTGTTTATTTATCGAAGGACACTATGGAGAAATCAGAAAGTCTGATG---
>HLmanJav1
ATGTTTTTTTCCAAGAAGGTACCCGCGATCGCGACGTCCTCCGGGGTCAGTTTCGCCCTCCTGCACTTCCTGTGCCTG---GCGGCGTGTTTAAACGAAACCCCAGGACAGATCCAGAAGGAGGAGAAATTATGCCCGGAAAATTTTACCCGCATCCTGGACAGCTTACTCGATGGTTATGACAACAGGCTGCGTCCTGGATTTGGGGGTCCTGTTACAGAAGTAAAAACAGACATATATGTCACCAGCTTTGGACCTGTTTCTGATGTTGAAATGGAGTACACAATGGATGTGTTCTTCAGACAGACATGGATTGACAAAAGACTAAAATATGATGGCCCCATTGAAATTTTGAGATTGAACAACATGATGGTAACGAAAGTTTGGACCCCTGATACTTTCTTCAGGAATGGAAAGAAATCTGTCTCACATAATATGACAGCTCCTAATAAGCTTTTTAGAATTATGAGAAATGGCACTATTTTATACACAATGAGACTAACCATAAGTGCAGAGTGTCCCATGAGACTGGTGGATTTCCCCATGGATGGTCATGCATGCCCTTTGAAATTTGGAAGTTATGCGTATCCAAAGAGTGAGATGATTTATACCTGGACAAAAGGCCCTGAGAAATCAGTGGAGGTTCCAAAGGAATCTTCCAGCTTAGTTCAGTATGACTTGGTTGGTCAAACTGTATCAAGTGAAACTATCAAATCCATTACGGGTGAATATATTGTTATGACGGTTTATTTCCATCTCAGACGGAAGATGGGTTATTTTATGATTCAGACATACATTCCATGCATTATGACAGTGATTCTTTCTCAAGTTTCATTCTGGATAAATAAGGAATCAGTTCCAGCCAGGACTGTATTTGGAATAACCACAGTCCTCACCATGACCACACTGAGCATCAGTGCACGGCATTCTTTGCCCAAAGTGTCCTATGCTACTGCCATGGATTGGTTCATAGCTGTCTGCTTTGCTTTTGTATTTTCGGCCCTTATTGAGTTTGCAGCTGTCAATTATTTTACCAATATTCAAATGGAAAAAGCCAAAAGGAAGACATCCAAAGCCCTCCAGGAAATGCCGGCTGCTCCAGAGCTAAGAGAAAACTGTCCTGAAGTACCTCTGCAGAGCACAAATGCCAATCTGAACATGAGAAAAAGAACAAATGCCTTGGTTCACTCTGAATCTGATGTTGGCAACAGAACTCAGGTGGGAAACCATTCGAGGAAATCTTCCATG---ACGGGTCAAGGATCTTCTGAAGCCACACCACAGTCTTACTTAGCTTCCAGTCCAAACCCATTCAGCCATGTAAATGCAGCAGAAACTATATCTGCTGCA---AGAGCACTTCCAATTGCTCCTCCTTCTACTCCTAGTAGAACTGGGTTTGCTCCCCAGCAAGCA---------TCTGCTTCTACCCATCGTGTGTTTGGATCAAGACTGGAGCGGATTAAGACCACAGTTAATACCATAGGGGCTTCTGGGAAGTTGTCAGCCACTACTCCTCCC---TCTGCTCCACCACCTTCTGGATCTGGCACAAGTAAGATAGACAAATATGCCCGCATTCTCTTTCCAGTAACATTTGGGGCATTTAACATGGTCTATTGGGTTGTTTATTTATCGAAGGACACTATGGAGAAATCAGAAAGTCTGATG---
>saiBol1
ATGGTTTCTGCCAAGAAGGTACCCGCGATCGCTCTATCCGCCGGGGTCAGTTTCGCCCTCCTGCGCTTCCTGTGCCTG---GCGGTTTGTTTAAACGAATCCCCAGGACAGAACCAAAAGGAGGAGAAATTGTGCACAGAAAATTTCACCCGCATCCTGGACAGTTTGCTCGATGGTTATGACAACAGGCTGCGTCCTGGATTTGGGGGTCCTGTTACAGAAGTGAAAACTGACATATATGTCACCAGCTTTGGACCTGTTTCTGATGTTGAAATGGAATACACAATGGATGTGTTCTTCAGACAGACATGGATTGACAAAAGACTAAAATATGATGGCCCCATTGAAATTTTGAGATTGAACAATATGATGGTAACAAAAGTATGGACCCCTGATACTTTCTTCAGGAATGGAAAGAAATCTGTCTCACATAATATGACAGCTCCAAATAAGCTTTTTAGAATTATGAGAAATGGTACTATTTTATACACAATGAGACTCACCATAAGTGCGGAGTGTCCCATGAGATTGGTGGATTTTCCCATGGACGGACATGCATGCCCTTTGAAATTTGGAAGTTATGCCTATCCAAAGAGTGAGATGATCTATACCTGGACAAAAGGTCCTGAGAAATCAGTTGAAGTTCCAAAGGAGTCTTCCAGCTTAGTTCAATATGATTTGATTGGGCAAACTGTATCAAGTGAAACCATCAAATCAATTACAGGTGAATATATTGTTATGACGGTTTACTTCCACCTCAGACGGAAGATGGGCTACTTTATGATTCAGACCTATATTCCATGCATTATGACAGTGATTCTTTCTCAAGTTTCATTCTGGATAAATAAAGAATCAGTTCCTGCTAGGACTGTATTTGGAATAACAACTGTCCTCACCATGACCACACTAAGCATCAGTGCACGACATTCTTTGCCCAAAGTGTCCTATGCTACTGCCATGGATTGGTTCATAGCTGTCTGCTTTGCTTTTGTATTTTCGGCCCTTATCGAGTTTGCTGCTGTCAACTATTTCACCAATATTCAAATGGAAAAAGCCAAAAAGAAGACATCAAAGCCCCCTCAGGAAGCTCCTACTGCTCCAGCGCCAAAAGAGAAGCATTCTGAAGCCCCTTTGCAGAATACAAATGCCAATTTGAACATGAGAAAAAGAACAAATGCTTTGGTTCACTCCGAATCTGATGTTGGCAACAGAACTGAGGTGGGAAACCATTCAAGGAAATCTTCCACA---GTTGTTCAAGAATCTTCTAAAGGCACACCTCGGTCTTACTTAGCTTCCAGTCCAAACCCATTCAGCCGTGCAAATGCAGCTGAAACCATATCTGCGGCA---AGAGCACTTCCATCCACTTCTCCTTCT------AGCCGAACTGGATATATGTCTCGAAAGGCTTCCATTGGATCTGTTTCTACTCGTCATGTGTTTGGATCAAGACTGCAGAGGATTAAGACCACAGTTAATACCATAGGGGCTTCTGGGAAGTTGTCAGCTACTCCTCCTCCA---TCGGCTCCACCACCTTCTGGATCTGGCACAAGTAAAATAGACAAATATGCCCGTATTCTCTTTCCAGTCACATTTGGGGCATTTAACATGGTTTATTGGGTTGTTTATTTATCAAAGGACACTATGGAGAAATCAGAAAGTCTAATG---
>oryAfe1
----------------------------------------------------------------------------------------------------------------------------------------------------------------------------------------------------------------GTCCTGTTACAGAAGTCAAAACTGACATATATGTTACCAGCTTTGGACCTGTTTCTGATGTTGAAATGGAATACACAATGGATGTCTTCTTCAGACAGACGTGGATTGACAAAAGACTAAAATATGATGGTCCTATTGAAATTTTGAGACTGAACAATATGATGGTAACAAAAGTATGGACACCCGATACTTTCTTCAGGAATGGAAAGAAATCTGTCTCACATAATATGACAGCTCCTAATAAGCTTTTTAGAATTATGAGAAATGGCACTATTTTATACACAATGAGACTTACCATAAGTGCGGAGTGTCCCATGAGATTGGTGGATTTCCCCATGGATGGTCATGCATGTCCTTTGAAATTTGGGAGTTATGCGTATCCAAAGAGTGAGATGATCTACACCTGGACAAAAGGTCCTGAGAAATCAGTAGAAGTTCCCAAGGAATCTTCCAGCTTAGTTCAGTATGATTTGATTGGGCAAACAGTCTCAAGTGAAACTATCAAATCAATTACGGGTGAATATATTGTTATGACGGTTTATTTCCACCTCAGACGGAAGATGGGTTATTTTATGATTCAGACATACATTCCATGCATTATGACAGTGATTCTTTCTCAAGTTTCATTCTGGATAAATAAGGAATCAGTTCCAGCTAGGACTGTATTTGGAATAACCACAGTCCTCACCATGACCACACTGAGCATCAGTGCAAGACATTCTTTGCCCAAAGTGTCCTATGCTACTGCCATGGATTGGTTCATAGCTGTTTGCTTTGCTTTTGTATTTTCGGCCCTTATTGAGTTTGCTGCTGTCAACTATTTTACCAATATTCAAATGCAAAAAGCCAAAAAGAAGACATCAAAACCACCCCAGGAAATTCCAGCAGTTCCAGTGCTGAGAGGAAACCATCCAGAAGCACCTCAGCAGAGTACGGATGCCAATTTGAACATGCGAAAAAGAACAAATGCCTTGGTTCACTCTGAATCTGATGTTGGTAACAGAACTGAGGTGGGAAACCATTCAAGCAGATCTTCCACA---GTTGTTCAGGGATCTTCTGGAACCACATCACAGTCTTATTTAGCTTCGAGTCCAAATCCATTCAGCAGTGCGAATGCAGCTGAAACTATATCTGCTGCA---AGAGGATTTCCATCCTTTCCTACTTCCACTCCAGCTGGAACTGGGCATGCGCCCCAACAAGCATCAGTTGGATCTGCTTCTACCCACCATGTGTTTGGATCAAGACTGGCGCGGATTAAGACCACGGTTAATACCATAGGGGCTTCAGGAAAGTTGTCAACCACTACTCCTTCC---TCAGCTGCACCACCTTCTGGGTCTGGCACAAGCAAAATAGACAAATATGCCCGTATTCTCTTTCCAGTCACTTTTGGGGCATTTAACATGGTTTATTGGGTTGTTTATTTATCTAAGGACACTATGGAGAAATCAGAAAGTCTAATGT--
>susScr11
ATGGTTTCTGGCAAGAAGGTACCCGCGATTGCGACGTCCTTCGGGGTCAGTTTCGCCCTCCTGCACGTCCTGTGCCTG---GCGGCTTGTTTAAACGAATCCCCAGGACCGAACCAAAAGGAGGAGAAATTATGCCCGGAAAATTTTACCCGCATCCTGGACGGTTTACTCGATGGTTATGACAACAGGCTGCGTCCTGGATTTGGGGGTCCTGTTACTGAAGTAAAAACCGATATATATGTCACTAGCTTTGGACCTGTTTCTGATGTTGAAATGGAATACACAATGGATGTGTTCTTCAGACAGACATGGATTGACAAAAGACTAAAATATGATGGCCCCATTGAAATTTTGAGATTGAATAATATGATGGTAACAAAAGTATGGACCCCTGATACTTTCTTCAGGAATGGAAAGAAATCTGTCTCACATAATATGACAGCTCCAAATAAGCTTTTTAGAATTATGAGAAATGGCACTATTTTATACACAATGAGACTCACCATAAGTGCAGAGTGTCCCATGAGATTGGTGGATTTCCCCATGGATGGCCATGCATGTCCTTTGAAATTTGGGAGTTATGCCTATCCAAAGAGTGAGATGATCTACACCTGGACAAAAGGTCCTGAGAAATCAGTGGAAGTGCCAAAGGAGTCTTCTAGCTTAGTTCAATATGACTTGATTGGGCAAACTGTATCAAGTGAAACTATCAAATCCATCACGGGTGAATATATTGTTATGACAGTTTACTTCCACCTCAGACGGAAGATGGGTTATTTTATGATTCAGACATACATTCCATGCATTATGACAGTAATTCTTTCTCAAGTTTCCTTCTGGATAAATAAGGAATCAGTTCCAGCTAGGACTGTATTTGGAATAACCACAGTCCTCACCATGACCACACTGAGCATCAGTGCACGGCATTCTTTGCCCAAAGTGTCCTACGCGACTGCCATGGATTGGTTCATAGCTGTCTGCTTTGCTTTTGTATTTTCGGCCCTTATTGAGTTTGCTGCTGTCAACTACTTTACCAACATTCAGATGGAAAAAGCCAAAAGGAAGACATCAAAAGCCCTCCAGGAAATTCCAGCTGCTCCAGTGCTGAAGGAAAAGCATCCTGAAGCTCCTCTGCAGAACCCAAATGCCAACCTGAACATGAGAAAAAGAGCAAATGCCTTGGTTCACTCTGAATCTGATGTTGGCAACAGAACTGAGGTGGGAAACCATTCGAGCAAATCTTCCACG---GTTGTTCAAGGATCTTCTGAAGCCACACCAGAGTCTTACTTAGCTTCCAGTCCAAACCCATTCAGCCATGCAAATGCAGCTGAAACTATATCTGCCGCA---AGAGCAATTCCATCTGCTCCTTCTTCTACTCCTAGTAGAACTGGGTATTTGTCCCAGCAAGTTCCAGTTGGATCTGCTTCTACCCAGCGTGTGTTTGGATCAAGACTGGGGCGAATTAAGACCACAGTTAATAGCATAGGGGCTTCTGGGAGGCTGGCCGCCACGACT---CCC---TCTGCTCCGCCACCTTCTGGATCTGGCACAAGTAAAATAGACAAATATGCCCGCATTCTCTTTCCAGTAACATTTGGGGCATTTAATATGGTCTATTGGGTTGTTTATTTATCTAAGGATACTATGGAGAAATCAGAAAGTCTAATG---
>musFur1
ATGGTTTCTGCCAAGAAGGTACCCGCGATCGCTACGTCCTCCCGGGTCAGTTTCGCCCTCCTGCACTTCCTGTGCCTG---GCGGCTTGTTTAAACGAATCCCCAGGACAGAACCAAAAGGAGGAGAAATTATGCCCGGAAAATTTTACCCGCATCCTGGACAGCTTACTCGATGGTTATGACAACAGGCTGCGTCCTGGATTTGGGGGTCCTGTTACAGAAGTAAAAACTGATATATATGTCACCAGCTTTGGACCCGTCTCTGATGTTGAAATGGAATACACAATGGATGTGTTCTTCAGACAGACATGGATTGACAAAAGACTAAAATATGATGGTCCCATTGAAATTTTGAGATTGAACAATATGATGGTAACAAAAGTATGGACCCCTGATACTTTCTTCAGGAATGGAAAGAAATCGGTTTCACATAATATGACAGCTCCAAATAAGCTTTTTAGAATTATGAGAAATGGCACTATTTTATACACAATGAGACTCACCATAAGTGCAGAGTGTCCCATGAGATTGGTGGATTTCCCCATGGATGGTCATGCATGCCCTTTGAAATTTGGAAGTTATGCATATCCAAAGAGTGAGATGATTTATACCTGGACAAAAGGTCCTGAGAAATCAGTGGAAGTTCCAAAGGAGTCTTCGAGCTTAGTCCAATATGACTTGGTTGGGCAAACTGTATCAAGTGAAACTATCAAGTCCATTACGGGTGAATATGTTGTTATGACAGTTTATTTCCACCTCAGACGGAAGATGGGTTACTTTATGATTCAAACATACATTCCGTGTATAATGACAGTGATTCTTTCTCAAGTTTCGTTCTGGATAAACAAGGAATCAGTTCCAGCTAGGACTGTATTCGGAATAACCACAGTCCTCACCATGACCACACTGAGCATCAGTGCACGGCATTCTTTGCCCAAAGTGTCCTACGCTACCGCCATGGATTGGTTCATAGCTGTCTGCTTTGCTTTCGTATTTTCTGCCCTTATTGAGTTTGCTGCTGTCAATTACTTTACCAATGTTCAAATGGCAAAAGCCAAAAGGAAGTCATCAAAAGCCCTCCAGGAAATACCGGCTGCTCCAGTGCAGAGAGAAAAGCCTCCCGAAGCACCTCTGCAGAACACAAATGCCAATCTGAACATGAGAAAAAGAACAAATGCCTCGGTTCACTCTGAATCGGATGCTGGCCACAGAACTGAGGTGGGAAACCATTCGAGCAAATCCTCCTCA---GTTACTCAAGGATCTTCTGAAGCCACATCGCAGTCTTACTTAGCTTCCAGCCCGAACCCTTTCAGCCATCCAAATGCAGCTGAAACGATTTCTGCAGCA---AGAGCACCTCTATCTGCTCCTCCTTCTACTCCTGGCAGAACTGGGTATGTGTCCCAAAAG---------------GCTTCCACCCACCGTGTGTTTGGATCAAGACTGGAGCGAATTAAGACCACCGTTAATACCACAGGGGCTCCTGGGAAGTTGTCAGCCACCACTCCTCCTCCCCCTGCTCCACCACCACCTGGATCTGGCACAAGCAAAATAGACAAATATGCCCGTATTCTCTTTCCAGTAACATTCGGGGCATTTAACATGGTCTACTGGGTTGTTTATTTATCTAAGGACACTATGGAGAAATCAGAAAGTCTAATG---
>oryCun2
ATGGTTTCTGCCAAGAAGGTGCCCGCGATCGCGCTGTCCGCCGCGGTCAGTTTCGCCCTCCTGCACTGCCTGTGCCTG---GCGGCTTGTTTAAACGAATCCCCAGGACAGAACCACAAGGAGGAGAAATTGTGCCCGGAAAATTTCACCCGCATCCTGGACAGTTTGCTGGATGGTTATGACAACAGGCTTCGTCCCGGATTTGGGGGTCCTGTTACAGAAGTAAAAACTGACATATATGTCACCAGCTTTGGACCTGTTTCTGATGTTGAAATGGAATACACAATGGATGTATTCTTCAGACAGACATGGATTGACAAAAGACTCAAATATGATGGCCCTATTGAAATCTTGAGATTGAATAATATGATGGTAACAAAAGTGTGGACCCCTGATACTTTCTTCAGGAATGGAAAGAAATCTGTTTCACATAATATGACAGCTCCAAATAAGCTTTTTAGAATTATGAGAAATGGCACTATTTTGTATACAATGAGACTCACCATAAGTGCGGAGTGTCCCATGAGATTGGTGGATTTTCCCATGGATGGTCATGCTTGCCCTTTGAAATTTGGGAGTTATGCATATCCGAAGAGTGAGATGATCTACACCTGGACAAAAGGGCCAGAAAAGTCAGTCGAAGTGCCAAAGGAATCATCCAGCTTAGTTCAATATGACTTGATTGGGCAAACCGTATCAAGTGAAACTATCAAATCGATTACGGGTGAATATATTGTTATGACGGTTTACTTCCACCTCAGACGGAAGATGGGCTATTTCATGATTCAGACGTATATTCCATGCATAATGACAGTGATTCTTTCTCAAGTGTCGTTCTGGATAAATAAGGAATCAGTTCCAGCTAGGACTGTATTTGGAATAACCACAGTTCTCACCATGACCACACTGAGCATCAGTGCACGCCATTCTTTGCCCAAAGTGTCCTATGCTACTGCCATGGACTGGTTCATTGCTGTCTGCTTTGCTTTTGTGTTTTCGGCCCTTATTGAATTTGCTGCTGTCAACTATTTCACCAATATTCAAATGGAAAAAGCCAAAAGGAAGGCATCAAAAACCCCTCAGGAAAATCCAGCTGCTCCAGTGCTAAGAGAAAAGCAGACTGAAGCACCTCTGCAGAATACAAATGCCAATTTGAACATGAGGAAAAGAACAAATGCCTTGGTTCATGCTGAATCAGATGTTGGCAGCAGAACTGAGGTAGGAAACCATTCAAGCAAATCTCCCACA---GTTGTTCAAGAATCTTCTGAAACCAAACTTCAGACTTACTTAGCTTCCAGTCCAAACCCATTCAGCCAAGCAAATGCAGCTGAAACTATATCTGCTGCG---AGAGCGCTGACACCGGCTCCTTCA---GCTCCTAGTCAGACTGCGTGTGTGTCTAGACAAGCTTCGCTTGGATCTGCTTCTACTCAGCATGTGTTTGGATCAAGACTGGGGAGGATTAAGACCACAGTTAATACCGCAGGGGCTTCTGGGAAGTTGCCAGTCTGCACTCCTCCC---CCTGCTCCTCCACCCTCTGGATCTGGCGCAAGTAAAATAGACAAATATGCCCGTATTCTCTTTCCAGTCACCTTTGGAGCATTTAACATGGTCTATTGGGTTGTTTATTTATCTAAGGACACTATGGAGAAATCAGAGAGCCTAATG---
>micMur3
ATGGTTTCTGCCAAGAAGGTTCCCGCGATCGCGCTGGCCTCCGGGCTCAGTTTCGCCCTCCTGCGATTCCTGTGCCTG---GCGGCTTGTCTAAACGAATCCCCAGGACAGAACCCGAAGGAGGAGAAATTGTGCCCGGAGAATTTCACCCGCATCCTGGACAGTTTGCTCGATGGCTATGACAACAGGCTGCGCCCTGGATTTGGGGGTCCTGTTACGGAAGTGAAAACAGATATATACGTCACCAGTTTTGGACCTGTTTCTGATGTTGAAATGGAATACACAATGGATGTGTTCTTCAGACAGACATGGATTGACAAGAGACTGAAGTACGATGGCCCCATTGAAATTTTGAGACTGAACAATATGATGGTAACGAAAGTGTGGACGCCTGACACTTTCTTCAGGAACGGGAAGAAATCCGTCTCACACAACATGACGGCCCCAAATAAGCTTTTCAGAATCATGAGAAATGGCACTATTTTATACACAATGAGACTCACCATAAGCGCGGAGTGTCCCATGAGATTGGTGGATTTTCCCATGGACGGGCACGCGTGTCCTTTGAAATTTGGGAGTTATGCATATCCAAAGAGTGAGATGATCTATACCTGGACAAAAGGCCCTGAGAAATCAGTTGAAGTTCCAAAGGAATCTTCCAGCTTAGTTCAGTATGACTTGATTGGGCAAACAGTATCAAGTGAAACTATCAAGTCGATTACTGGTGAATATATTGTCATGACGGTTTACTTCCACCTTAGACGGAAGATGGGTTATTTTATGATTCAGACCTATATTCCATGCATTATGACTGTGATTCTTTCTCAAGTTTCATTCTGGATAAACAAAGAGTCAGTTCCAGCGAGGACTGTATTTGGAATAACCACGGTCCTCACCATGACCACACTGAGCATCAGCGCACGGCACTCTTTGCCCAAAGTGTCCTATGCCACTGCCATGGACTGGTTCATAGCTGTCTGCTTTGCTTTTGTATTTTCGGCCCTCATCGAGTTTGCTGCTGTCAACTACTTCACTAATGTTCAAATGCAGAAAGCCAAAAAGAAGACATCAAAACCCCTTCAGGAAACTCCAGCTGCTCCGGTCCTGGGAGAAAAGCATCCTGAGGCACCTGTACAGAACACAAATGCCAACTTGAACATGAGGAAAAGAACAAATGCTTTGGTTCACTCTGAATCTGATGCTGGCCACAGACTTGAGACGGGAAACCACGTGAGCAAATCTTCCACCACCGCTGTTCAAGAATCTTCTGAAGCCACGCCTCGGTCTTACTTAGCTTCCAGCCCAAACCCATTCAGCCGGGCAAACGCAGCTGAAACTATCTCTGCTGCC---AGAGCCCTGGCACCTGCTTCTCCTTCTGCTTCTAGTCAAACTGGGTTTGTGTCCAGACAAGCCTCACTCGGGTCTGCTTCTACCCAGCGTGTGTTTGGATCGAGACTGCAGAGGATCAAGACCACAGTGAACACCACTGGGGCCTCTGGAAAACCATCAGCCCCCACTCCTCCC---TCCACTCCACCCCCTTCTGGGTCTGGTACAAGTAAAATAGACAAGTACGCCCGGATTCTCTTTCCAGTCACATTTGGGGCATTTAACATGGTCTACTGGGTGGTTTATTTGTCTAAGGACACCATGGAGAAGTCAGAAAGCCTCATG---
>HLmolMol2
ATGGTTTCTGCCAAGAAGGTACCCGCGATTGCGACGTCCTTCGGAGTCAGTTTCGCCCTTCTGCAAGTCCTGTGCCTG---GAGGCTTGTTTAAACGATTCCCCAGGACAGAACCAAAAGGAGGAGAAACTGTGTCCGGAAAATTTTACCCGCATCCTGGACAGTTTACTCGATGGTTATGACAACAGACTGCGTCCTGGATTTGGGGGTCCTGTTACAGAGGTAAAAACTGACATATATGTCACCAGCTTTGGACCTGTTTCTGATGTTGAAATGGAATATACAATGGATGTGTTCTTCAGACAGACTTGGATTGACAAAAGACTAAAATATGATGGTCCCATTGAAATTCTGAGATTGAACAATATGATGGTAACAAAAGTATGGACCCCTGATACTTTCTTCAGGAATGGAAAGAAATCTGTCTCACATAACATGACAGCCCCAAATAAGCTTTTTAGAATTATGAGAAATGGCACTATTTTATACACAATGAGACTCACCATAAGTGCGGAGTGTCCCATGAGACTGGTGGATTTCCCCATGGATGGTCATGCGTGCCCTTTGAAATTTGGGAGTTATGCTTACCCGAAGAGTGAGATGATTTATACCTGGACAAAAGGTCCCGAGAAATCGGTAGAAGTTCCAAAGGAGTCTTCCAGCTTGGTTCAATATGACTTGATTGGGCAAACTGTATCAAGTGAAACCATCAAATCCATTACGGGTGAATATGTGGTTATGACAGTATACTTCCACCTCAGACGGAAGATGGGTTATTTTATGATCCAGACGTACATTCCATGTATTATGACAGTGATTCTTTCCCAAGTTTCATTCTGGATAAATAAGGAATCAGTCCCAGCTAGGACTGTATTTGGAATAACCACAGTCCTCACCATGACCACACTGAGCATCAGTGCACGGCATTCTTTGCCCAAAGTGTCCTATGCTACTGCCATGGATTGGTTCATAGCTGTCTGCTTTGCTTTTGTATTTTCCGCCCTTATTGAGTTTGCTGCTGTCAATTATTTTACCAATATTCAAATTGAAAAAGCCAAAAAGAAGACATCGAAAGCCCTCCAGGAAATTCAAGCG------------------AAGCATCCTGAAGCACCTCTGCAGAACACAAATGCCAGTCTGAACATGAGGAAAAGAACAAATGCTTTGGTTTCCTCTGAATCTGACGTTGGCATCAGAACCGAGGTCGGA---------------ACCACCACG---GTTGTTCAAGGACCTTCTGAGGCCACGCTGCAGTCGGGCTTAGCTTCCAGTCCAAACCCGTTCAGCCATGCAAATGCAGCCGAAACTATATCTGCTGCA---AGAGCACTTCCGTCTGCTTCTTCT---ACTCCCAGTAGAACTGGGTATGCGCCCCGGCAAGCTGCAGCCGGACCTGCTTTTACCCACCACGTGTTTGGATCAAGACTGGAGCGAATTAAGACAACAGTTAATACAATAGGGGCTTCTGGGAAGTTGTCAGCCACCACACCTCCC---CCTGCTCCACCACCTTCTGGATCTGGCACAAGTAAAATAGACAAATACGCCCGCATTCTTTTTCCAGTAACATTCGGGGCATTTAACATGGTCTATTGGGTTGTTTATTTATCTAAGGACACCATGGAGAAATCAGAAAGTCTAATG---
>rn6
ATGGTTTCTGTCCAGAAGGTACCTGCGATCGTGCTGTGCTCCGGGGTCAGCCTCGCCCTCCTGCACGTCCTGTGCCTG---GCGACTTGTTTAAACGAATCCCCAGGACAGAATTCAAAGGACGAGAAATTGTGCCCGGAAAATTTTACCCGTATCCTGGACAGTTTGCTGGATGGTTATGACAACAGACTGCGTCCTGGATTTGGGGGTCCTGTTACAGAGGTGAAAACTGATATATATGTCACCAGCTTTGGACCCGTTTCTGATGTTGAAATGGAATACACAATGGATGTGTTCTTCAGACAGACATGGATTGACAAAAGACTGAAATATGATGGCCCCATTGAAATCCTGAGGTTGAACAATATGATGGTCACCAAAGTTTGGACCCCTGATACTTTCTTCAGGAATGGAAAGAAATCTGTCTCCCATAACATGACAGCTCCAAATAAACTTTTTAGAATTATGAGAAATGGCACTATTTTATACACAATGAGACTCACCATAAGTGCGGAGTGTCCCATGAGACTGGTGGATTTTCCTATGGACGGTCATGCCTGCCCTTTGAAATTTGGGAGTTATGCATATCCCAAGAGTGAGATGATCTACACCTGGACCAAAGGCCCTGAGAAGTCAGTGGAGGTACCAAAGGAGTCCTCGAGCTTAGTTCAGTATGATCTAATTGGCCAGACTGTATCCAGTGAGACTATCAAATCTATTACAGGTGAATACATTGTTATGACCGTGTACTTTCACCTCAGACGGAAGATGGGCTATTTTATGATTCAGACATATATCCCGTGCATCATGACAGTGATCCTTTCTCAAGTTTCCTTCTGGATCAATAAGGAGTCTGTTCCAGCCAGAACTGTATTTGGAATAACCACAGTCCTCACGATGACCACCCTAAGCATCAGTGCTCGGCATTCTTTGCCCAAAGTGTCCTATGCGACTGCCATGGATTGGTTCATAGCTGTCTGTTTTGCTTTTGTATTTTCGGCTCTTATTGAGTTTGCTGCTGTCAACTATTTCACCAACATTCAAATGCAAAAAGCCAAAAAGAAGATATCAAAACCTCCTCCAGAAGTTCCAGCTGCCCCAGTACTGAAGGAAAAACATACAGAAACATCTCTTCAGAATACACATGCTAATTTGAACATGAGGAAAAGAACAAATGCATTAGTCCACTCAGAATCAGATGTCAACAGCAGAACTGAGGTGGGGAACCATTCCAGCAAGACC---ACC---GCTGCCCAGGAGTCTTCTGAAACCACTCCTAAGGCCCACTTGGCTTCCAGTCCAAATCCATTCAGCAGGGCAAATGCAGCTGAGACTATCTCTGCAGCAGCAAGAGGTCTTTCGTCTGCCGCATCGCCCTCTCCTCACGGGACA---------CTGCAGCCAGCTCCTTTGCGGTCGGCGTCTGCTCGCCCGGCATTTGGAGCTAGACTTGGGCGCATTAAGACAACAGTTAATACGACAGGGGTGCCTGGGAATGTGTCAGCCACACCTCCTCCC---TCTGCTCCACCACCTTCTGGATCTGGCACAAGTAAAATAGACAAATATGCTCGTATTCTCTTTCCAGTCACATTTGGGGCATTTAACATGGTCTACTGGGTGGTTTATTTATCTAAGGACACCATGGAGAAATCAGAAAGTCTAATG---
>HLpipKuh2
ATGGTTTCTGCCAAGAAGGTACCCGCGATCGCGACGTCCTTCGGAGTCAGTGTCGCCCTCCTGCACATCCTGTGCCTG---GAGGCTTGTTTAAACGAACCCCCAGAACAGAACCCAAAGGAGGAGAAATTGTGCCCGGAAAATTTTACCCGCATCCTGGACAGTTTACTGGATGGTTACGACAACAGGCTGCGTCCTGGATTTGGGGGTCCTGTTACAGAAGTAAAAACTGACATATATGTCACCAGCTTTGGGCCTGTTTCTGATGTTGAAATGGAATACACAATGGATGTGTTCTTCAGACAGACATGGATTGACAAAAGACTAAAATATGATGGTCCCATTGAAATTTTGAGATTGAACAACATGATGGTAACAAAAGTATGGACTCCTGATACTTTCTTCCGGAATGGAAAGAAATCTGTCGCACATAATATGACAGCCCCAAATAAGCTTTTTAGAATTATGAGAAATGGCACCATTTTATACACAATGAGACTCACCATAAGTGCGGAGTGTCCCATGAGATTGGTGGATTTCCCCATGGATGGTCATGCGTGCCCTTTGAAATTTGGAAGTTATGCTTACCCGAAGAGTGAGATGATTTATACCTGGACAAAAGGTCCTGAGAAATCAGTAGAAGTCCCAAAGGAATCTTCCAGCTTAGTTCAATATGACTTGATTGGGCAAACCGTATCAAGTGAAACCATCAAATCAATTACGGGTGAATATGTTGTTATGACGGTCTACTTCCATCTCAGACGGAAGATGGGTTATTTTATGATTCAGACGTACATTCCATGTATTATGACAGTGATTCTTTCACAAGTTTCATTCTGGATAAATAAGGAATCCGTTCCAGCGAGGACTGTATTTGGAATAACCACAGTCCTCACCATGACCACCCTGAGCATCAGTGCACGGCATTCTTTGCCCAAAGTGTCTTATGCTACTGCCATGGATTGGTTTATAGCTGTCTGCTTTGCTTTTGTATTTTCCGCCCTTATTGAGTTTGCTGCTGTCAATTATTTTACCAATATTCAAATAGAGAAAGCCAAAAAGAAGACATCGAGAGCTCTCCAGGAAATTACAACTGCTCCTTTGCTGAGAGCTATGCACCCTGAAGCACCCCTGCAGAACACAAATGCCAGCCTGAACATGAGGAAAAGAACAAATGTTTTGGTTCAGTCTGAATCTGATGTTAGCATCAGAACCGAGGTAGGAAACTATTCGAGCAGATCTTCCATG---ACTGTTCAGGCAGCTTCTGATTCCACATCGCAGACTTACTTAGCTTCCAGTCCAAACCCATTCAGCCATGCAAATGCCGCTGAGACTATATCTGCTGCG---AGAGCTTTACCATCTGCTTCTTCC---ACTCCTAGCAGAACTGGGTATGTGCCCCAGCAAGCTTCAGCAGGACCTGCTTTTACCCACCATGTGTTTGGATCAAGACTGGGGCGAATTAAGACAACAGTTAATACCATAGGGGCTTCTGGGAAGTCGTCAGCCACTCCTCCTCCT---TCTGCCCCACCT------GGATCTGGCACAAGTAAAATAGACAAATATGCCCGCATTCTCTTCCCAGTAACATTCGGGGCATTTAACATGGTCTATTGGGTGGTTTATTTATCCAAGGACACTATGGAGAAATCAGAAAGTCTATCG---
>HLmyoMyo6
ATGGTTTCTGCCAAGAAGGTACCCGCGATCGCGACGTCCTTCGGAGTCAGTTTCGCCCTCCTGCACATCCTGTGCCTG---GAGGCTTGTTTAAACGAATCCCCAGGACAGAACCCAAAGGAGGAGAAATTATGCCCGGAAAATTTTACCCGCATCTTGGACAGTTTACTGGATGGTTACGACAACAGGCTGCGTCCTGGATTTGGGGGTCCTGTTACAGAAGTAAAAACTGACATATATGTCACCAGCTTTGGACCTGTTTCTGATGTTGAAATGGAATACACAATGGATGTGTTCTTCAGACAGACATGGATTGACAAAAGACTAAAATATGATGGTCCCATTGAAATTTTGAGATTGAACAACATGATGGTAACAAAAGTATGGACTCCTGATACTTTCTTCAGGAATGGAAAGAAGTCTGTCTCACATAATATGACAGCCCCAAATAAGCTTTTTAGAATTATGAGAAACGGCACTATTTTATACACAATGAGACTCACCATAAGTGCGGAGTGTCCCATGAGATTGGTGGATTTCCCCATGGATGGTCATGCATGCCCTTTGAAATTTGGGAGTTATGCGTACCCGAAGAGTGAGATGATTTATACCTGGACAAAAGGTCCCGAGAAATCAGTAGAAGTCCCCAAGGAATCTTCCAGCTTAGTTCAGTATGACTTGATTGGGCAAACCGTATCAAGTGAAACCATCAAATCCATTACGGGTGAATATGTTGTTATGACGGTATACTTCCACCTCAGACGAAAGATGGGTTATTTTATGATTCAGACGTACATTCCATGTATTATGACAGTGATTCTTTCACAAGTTTCATTCTGGATAAATAAGGAATCCGTTCCAGCTAGGACTGTATTTGGAATCACCACAGTCCTCACCATGACCACACTGAGCATCAGTGCACGGCATTCTTTGCCCAAAGTGTCCTATGCCACTGCCATGGATTGGTTCATAGCTGTCTGCTTTGCTTTTGTATTTTCCGCCCTTATTGAGTTTGCTGCTGTCAATTATTTTACCAATATTCAAATAGAAAAAGCCAAAAAGAAGACATCGAAAGCTCTCCAGGAAATGACAGCTGCTCCATTGCTGAGAGCAATGCACCCTGAAACACCCCTGCAGAACACAAATGCCAATCTGAACATGAGGAAAAGAACAAATGTTTTGGTTCAGTCTGAATCTGACGTTGGCATCAGAACCGAGGTAGGAAACCATTCGAGCAGATCTTCCATG---ACTGTTCAAGCAGCTTCTGAGGCCACATCACAGACTTACTTAGCTTCCAGTCCAAACCCATTCAGCCATGCAAATGCCGCTGAAACTATATCTGCTGCA---AGAGCACTACCATCTGCTTCTTCT---ACTCCTAGCAGAACTGGGTATGTGTCCCCGCAAGCTTCAGCAGGACCTGCTTTTACCCACCATGTGTTTGGATCAAGACTGGGGCGAATTAAGACAACAGTTAATACCGTAGGGGCTTCTGGGAAGTTGTCAGCCACTCCTCCTCCT---TCTGCCCCACCACCTCCTGGATCTGGCACAAGTAAAATAGACAAGTATGCCCGCATTCTCTTTCCAGTAACATTTGGGGCATTTAACATGGTCTATTGGGTTGTTTATTTATCCAAGGACACTATGGAGAAATCAGAAAGTCTACTG---
>hg38
ATGGTTTCTGCCAAGAAGGTACCCGCGATCGCTCTGTCCGCCGGGGTCAGTTTCGCCCTCCTGCGCTTCCTGTGCCTG---GCGGTTTGTTTAAACGAATCCCCAGGACAGAACCAAAAGGAGGAGAAATTGTGCACAGAAAATTTCACCCGCATCCTGGACAGTTTGCTCGATGGTTATGACAACAGGCTGCGTCCTGGATTTGGGGGTCCTGTTACAGAAGTGAAAACTGACATATATGTCACCAGCTTTGGACCTGTTTCTGATGTTGAAATGGAATACACAATGGATGTGTTCTTCAGGCAGACATGGATTGACAAAAGATTAAAATATGACGGCCCCATTGAAATTTTGAGATTGAACAATATGATGGTAACGAAAGTGTGGACCCCTGATACTTTCTTCAGGAATGGAAAGAAATCTGTCTCACATAATATGACAGCTCCAAATAAGCTTTTTAGAATTATGAGAAATGGTACTATTTTATACACAATGAGACTCACCATAAGTGCGGAGTGTCCCATGAGATTGGTGGATTTTCCCATGGATGGTCATGCATGCCCTTTGAAATTCGGGAGTTATGCCTATCCAAAGAGTGAGATGATCTATACCTGGACAAAAGGTCCTGAGAAATCAGTTGAAGTTCCGAAGGAGTCTTCCAGCTTAGTTCAATATGATTTGATTGGGCAAACCGTATCAAGTGAAACCATCAAATCAATTACGGGTGAATATATTGTTATGACGGTTTACTTCCACCTCAGACGGAAGATGGGTTATTTTATGATTCAGACCTATATTCCGTGCATTATGACAGTGATTCTTTCTCAAGTTTCATTTTGGATAAATAAAGAATCAGTTCCCGCTAGGACTGTATTTGGAATAACAACTGTCCTCACCATGACCACACTAAGCATCAGTGCACGACATTCTTTGCCCAAAGTGTCCTATGCTACCGCCATGGACTGGTTCATAGCTGTCTGCTTTGCTTTTGTATTTTCGGCCCTTATCGAGTTTGCTGCTGTCAACTATTTCACCAATATTCAAATGGAAAAAGCCAAAAGGAAGACATCAAAGCCCCCTCAGGAAGTTCCCGCTGCTCCAGTGCAGAGAGAGAAGCATCCTGAAGCCCCTCTGCAGAATACAAATGCCAATTTGAACATGAGAAAAAGAACAAATGCTTTGGTTCACTCTGAATCTGATGTTGGCAACAGAACTGAGGTGGGAAACCATTCAAGCAAATCTTCCACA---GTTGTTCAAGAATCTTCTAAAGGCACACCTCGGTCTTACTTAGCTTCCAGTCCAAACCCATTCAGCCGTGCAAATGCAGCTGAAACCATATCTGCAGCA---AGAGCACTTCCATCTGCTTCTCCT---ACTTCTATCCGAACTGGATATATGCCTCGAAAGGCTTCAGTTGGATCTGCTTCTACTCGTCACGTGTTTGGATCAAGACTGCAGAGGATAAAGACCACAGTTAATACCATAGGGGCTACTGGGAAGTTGTCAGCTACTCCTCCTCCA---TCGGCTCCACCACCTTCTGGATCTGGCACAAGTAAAATAGACAAATATGCCCGTATTCTCTTTCCAGTCACATTTGGGGCATTTAACATGGTTTATTGGGTTGTTTATTTATCTAAGGACACTATGGAGAAATCAGAAAGTCTAATG---
>panTro5
ATGGTTTCTGCCAAGAAGGTACCCGCGATCGCTCTGTCCGCCGGGGTCAGTTTCGCCCTCCTGCGTTTCCTGTGCCTG---GCGGTTTGTTTAAACGAATCCCCAGGACAGAACCAAAAGGAGGAGAAATTGTGCACAGAAAATTTCACCCGCATCCTGGACAGTTTGCTCGATGGTTATGACAACAGGCTGCGTCCTGGATTTGGGGGTCCTGTTACAGAAGTGAAAACTGACATATATGTCACCAGCTTTGGACCTGTTTCTGATGTTGAAATGGAATACACAATGGATGTGTTCTTCAGACAGACATGGATTGACAAAAGATTAAAATATGACGGCCCCATTGAAATTTTGAGATTGAACAATATGATGGTAACAAAAGTGTGGACCCCTGATACTTTCTTCAGGAATGGAAAGAAATCTGTCTCACATAATATGACAGCTCCAAATAAGCTTTTTAGAATTATGAGAAATGGTACTATTTTATACACAATGAGACTCACCATAAGTGCGGAGTGTCCCATGAGATTGGTGGATTTTCCCATGGATGGTCATGCATGCCCTTTGAAATTCGGGAGTTATGCCTATCCAAAGAGTGAGATGATCTATACCTGGACAAAAGGTCCTGAGAAATCAGTTGAAGTTCCGAAGGAGTCTTCCAGCTTAGTTCAATATGATTTGATTGGGCAAACCGTATCAAGTGAAACCATCAAATCAATTACGGGTGAATATATTGTTATGACGGTTTACTTCCACCTCAGACGGAAGATGGGTTATTTTATGATTCAGACCTATATTCCATGCATTATGACAGTGATTCTTTCTCAAGTTTCATTTTGGATAAATAAAGAATCAGTTCCTGCTAGGACTGTATTTGGAATAACAACTGTCCTCACCATGACCACACTAAGCATCAGTGCACGACATTCTTTGCCCAAAGTGTCCTATGCTACCGCCATGGACTGGTTCATAGCTGTCTGCTTTGCTTTTGTATTTTCGGCCCTTATCGAGTTTGCTGCTGTCAACTATTTCACCAATATTCAAATGGAAAAAGCCAAAAGGAAGACATCAAAACCCCCTCAGGAAGTTCCCGCTGCTCCAGTGCAGAGAGAGAAGCATCCTGAAGCCCCTCTGCAGAATACAAATGCCAATTTGAACATGAGAAAAAGAACAAATGCTTTGGTTCACTCTGAATCTGATGTTGGCAACAGAACTGAGGTGGGAAACCATTCAAGCAAATCTTCCACA---GTTGTTCAAGAATCTTCTAAAGGCACACCTCGGTCTTACTTAGCTTCCAGTCCAAACCCATTCAGCCGTGCAAATGCAGCTGAAACCATATCTGCAGCA---AGAGCACTTCCATCTGCTTCTCCT---ACTTCTATCCGAACTGGATATATGCCTCGAAAGGCTTCAGTTGGATCTGCTTCTACTCGTCACGTGTTTGGATCAAGACTGCAGAGGATAAAGACCACAGTTAATACCATAGGGGCTACTGGGAAGTTGTCAGCTACTCCTCCTCCA---TCGGCTCCACCACCTTCCGGATCTGGCACAAGTAAAATAGACAAATATGCCCGTATTCTCTTTCCAGTCACATTTGGGGCATTTAACATGGTTTATTGGGTTGTTTATTTATCTAAGGACACTATGGAGAAATCAGAAAGTCTAATG---
>gorGor5
ATGGTTTCTGCCAAGAAGGTACCCGCGATCGCTCTGTCCGCCGGGGTCAGTTTCGCCCTCCTGCGCTTCCTGTGCCTG---GCGGTTTGTTTAAACGAATCCCCAGGACAGAACCAAAAGGAGGAGAAATTGTGCACAGAAAATTTCACCCGCATCCTGGACAGTTTGCTCGATGGTTATGACAACAGGCTGCGTCCTGGATTTGGGGGTCCTGTTACAGAAGTGAAAACTGACATATATGTCACCAGCTTTGGACCTGTTTCTGATGTTGAAATGGAATACACAATGGATGTGTTCTTCAGACAGACATGGATTGACAAAAGATTAAAATATGACGGCCCCATTGAAATTTTGAGATTGAACAATATGATGGTAACCAAAGTGTGGACCCCTGATACTTTCTTCAGGAATGGAAAGAAATCTGTCTCACATAATATGACAGCTCCAAATAAGCTTTTTAGAATTATGAGAAATGGTACTATTTTATACACAATGAGACTCACCATAAGTGCGGAGTGTCCCATGAGATTGGTGGATTTTCCCATGGATGGTCATGCATGCCCTTTGAAATTCGGGAGTTATGCCTATCCAAAGAGTGAGATGATCTATACCTGGACAAAAGGTCCTGAGAAATCAGTTGAAGTTCCGAAGGAGTCTTCCAGCTTAGTTCAATATGATTTGATTGGGCAAACCGTATCAAGTGAAACCATCAAATCAATTACGGGTGAATATATTGTTATGACGGTTTACTTCCACCTCAGACGGAAGATGGGTTATTTTATGATTCAGACCTATATTCCATGCATTATGACAGTGATTCTTTCTCAAGTTTCATTTTGGATAAATAAAGAATCAGTTCCCGCTAGGACTGTATTTGGAATAACAACTGTCCTCACCATGACCACACTAAGCATCAGTGCACGACATTCTTTGCCCAAAGTGTCCTATGCTACCGCCATGGACTGGTTCATAGCTGTCTGCTTTGCTTTTGTATTTTCGGCCCTTATCGAGTTTGCTGCTGTCAACTATTTCACCAATATTCAAATGGAAAAAGCCAAAAGGAAGACATCAAAGCCCCCTCAGGAAGTTCCCGCTGCTCCAGTGCAGAGAGAGAAGCATCCTGAAGCTCCTCTGCAGAATACAAATGCCAATTTGAACATGAGAAAAAGAACAAATGCTTTGGTTCACTCTGAATCTGATGTTGGCAGAAGAACTGAGGTGGGAAACCATTCAAGCAAATCTTCCACA---GTTGTTCAAGAATCTTCTAAAGGCACACCTCGGTCTTACTTAGCTTCCAGTCCAAACCCATTCAGCCGTGCAAATGCAGCTGAAACCATATCTGCAGCA---AGAGCACTTCCATCTGCTTCTCCT---ACTTCTATCCGAACTGGATATATGCCTCGAAAGGCTTCAGTTGGATCTGCTTCTACTCGTCACGTGTTTGGATCAAGACTGCAGAGGATAAAGACCACAGTTAATACCATAGGGGCTACTGGGAAGTTGTCAGCTACTCCTCCTCCA---TTGGCTCCACCACCTTCTGGATCTGGCACAAGTAAAATAGACAAATATGCCCGTATTCTCTTTCCAGTCACATTTGGGGCATTTAACATGGTTTATTGGGTTGTTTATTTATCTAAGGACACTATGGAGAAATCAGAAAGTCTAATG---
>macFas5
ATGGTTTCTGCCAAGAAGGTACCCGCGATCGCTCTGTCCGCCGGGGTCAGTTTCGCCCTCCTGCGCTTCCTGTGCCTG---GCGGTTTGTTTAAACGAATCCCCAGGACAGAACCAAAAGGAGGAGAAATTGTGCACAGAAAATTTCACCCGCATCCTGGACAGTTTGCTCGATGGTTATGACAACAGGCTGCGTCCTGGATTTGGGGGTCCTGTTACAGAAGTGAAAACTGACATATATGTCACCAGCTTTGGACCTGTTTCTGATGTTGAAATGGAATACACAATGGATGTGTTCTTCAGACAGACATGGATTGACAAAAGACTAAAATATGATGGCCCCATTGAAATTTTGAGATTGAACAATATGATGGTAACAAAAGTATGGACCCCTGATACTTTCTTCAGGAATGGAAAGAAATCTGTCTCACATAATATGACAGCTCCAAATAAGCTTTTTAGAATTATGAGAAATGGTACTATTTTATACACAATGAGACTCACCATAAGTGCGGAGTGTCCCATGAGATTGGTGGATTTTCCCATGGATGGTCATGCATGCCCTTTGAAATTCGGGAGTTATGCCTATCCAAAGAGTGAGATGATCTACACCTGGACAAAAGGTCCTGAGAAATCAGTTGAAGTGCCGAAGGAGTCTTCCAGCTTAGTTCAATATGATTTGATTGGGCAAACCGTATCAAGTGAAACCATCAAATCGATTACGGGTGAATATATTGTTATGACGGTTTACTTCCACCTCAGACGGAAGATGGGTTATTTTATGATTCAGACCTATATTCCATGCATTATGACAGTGATTCTTTCTCAAGTTTCATTCTGGATAAATAAAGAATCAGTTCCCGCTAGGACTGTATTTGGAATAACAACTGTCCTCACCATGACCACACTAAGCATCAGTGCACGACATTCTTTGCCCAAAGTGTCCTATGCTACTGCCATGGATTGGTTCATAGCTGTCTGCTTTGCTTTTGTATTTTCGGCCCTTATCGAGTTTGCTGCTGTCAACTATTTCACCAATATCCAAATGGAAAAAGCCAAAAGGAAGACATCAAAGCCCCCTCAGGAAGTTCCCGCTGCTCCAGTGCAGAGAGAGAAGCATCCTGAAGCCCCTCTGCAGAATACAAATGCCAATTTGAACATGAGAAAAAGAACAAATGCTTCGGTTCACTCTGAATCTGATGTTGGCAACAGAACTGTGGTGGGAAACCATTCAAGCAAATCTTCCACA---GTTGTTCAAGAATCTTCTAAAGGCACACCTCGGTCTTACTTAGCTTCCAGTCCAAACCCATTCAGCCGTGCAAATGCAGCTGAAACCATATCTGCGGCA---AGAGCACTTCCATCTGCTTCTCCT---GCTTCTAGCCGAACTGGATATGTGTCTCGAAAGGCTTCAATTGCATCTGCTTCTACTCGTCACGTGTTTGGATCAAGATTGCAGAGGATTAAGACCACAGTTAATACCATAGGGGCTACTGGGAAGTTGTCAGCTACTCCTCCTCCA---TCAGCTCCACCACCTTCTGGATCTGGCACAAGTAAAATTGACAAATATGCCCGTATTCTCTTTCCAGTCACATTTGGGGCATTTAACATGGTTTATTGGGTTGTTTATTTATCTAAGGACACTATGGAGAAATCAGAAAGTCTAATG---
>calJac3
ATGGTTTCTGCCAAGAAGGTACCCGCGATCGCTCTATCCGCCGGGGTCAGTTTCGCCCTCCTGCGCTTCCTGTGCCTG---GCGGTTTGTTTAAACGAATCCCCAGGACAGAACCAAAAGGAGGAGAAATTGTGCACAGAAAATTTCACCCGCATCCTGGACAGTTTGCTCGATGGTTATGACAACAGGCTGCGTCCTGGATTTGGGGGTCCAGTTACAGAAGTGAAAACTGACATATATGTCACCAGCTTTGGACCTGTTTCTGATGTTGAAATGGAATACACAATGGATGTGTTCTTCAGACAGACATGGATTGACAAAAGACTAAAATATGATGGCCCCATTGAAATTTTGAGATTGAACAATATGATGGTAACAAAAGTATGGACCCCTGATACTTTCTTCAGGAATGGAAAGAAATCTGTTTCACATAATATGACAGCTCCAAATAAGCTCTTTAGAATTATGAGAAATGGTACTATTTTATACACAATGAGACTCACCATAAGCGCGGAGTGCCCCATGAGATTGGTGGATTTTCCCATGGATGGTCATGCATGCCCTTTGAAATTTGGAAGTTATGCCTATCCAAAGAGTGAGATGATCTATACCTGGACAAAAGGTCCTGAGAAATCAGTTGAAGTTCCAAAGGAGTCTTCCAGCTTAGTTCAATATGATTTGATTGGGCAAACTGTATCAAGTGAAACCATCAAATCAATTACAGGTGAATATATTGTTATGACAGTTTACTTCCACCTCAGACGGAAGATGGGCTATTTCATGATTCAGACCTATATTCCATGCATTATGACAGTGATTCTTTCTCAAGTTTCATTCTGGATAAATAAAGAATCAGTTCCTGCTAGGACTGTATTTGGAATAACAACTGTCCTCACCATGACCACACTAAGCATCAGTGCACGACATTCTTTGCCCAAAGTGTCCTATGCTACCGCCATGGATTGGTTCATAGCTGTCTGCTTTGCTTTTGTATTTTCGGCCCTTATCGAGTTTGCTGCTGTCAACTATTTCACCAATATTCAAATGGAAAAAGCCAAAAAGAAGACATCAAAGCCCCCTCAGGAAGCTCCTACTGCTCCAGCACCAAAAGAGAAGCATTCTGAAGCCCCTTTGCAGAATACAAATGCCAATTTGAACATGAGAAAAAGAACAAATGCTTTGGTTCACTCTGAATCTGATGTTGGCAACAGAACTGAGGTGGGAAACCATAAAAGGAAATCTTCCACA---GTTGTTCAAGAATCTTCTAAAGGCACACCTCGGTCTTACTTAGCTTCCAGTCCAAACCCATTCAGCCGTGCAAATGCAGCTGAAACCATATCTGCGGCA---AGAGCACTTTCATCCACTTCTCCT---ACTTCCAGCCGAACTGGATATATGTCTCGAAAGGCTTCCATTGGATCTGTTTCTACTCGTCATGTGTTTGGATCAAGACTGCAGAGGATTAAGACCACAGTTAATACCATAGGGGCTTCTGGGAAGTTGTCAGCTCCTCCTCCTCCA---TCGGCTCCACCACCTTCTGGATCTGGCACAAGTAAAATAGACAAATATGCCCGTATTCTCTTTCCAGTCACATTTGGGGCATTTAACATGGTTTATTGGGTTGTTTATTTATCAAAGGACACTATGGAGAAATCAGAAAGTCTAATG---
>echTel2
ATGGTTTCTGCCAAGAAGGTGCCCGCGCTCGCGTTGTCCGCCGTGGCCAGTTTCGCCCTCCTGCACGCCCTGTGCCTG---GCGGATTGTTTAAACGAATCCCCAGGACAGAACCAAAAGGAAGAGAAATTATGCCCGGAAAATTTTACCCGCATCCTGGACGGTTTACTCGATGGTTATGACAACAGGCTGCGTCCCGGATTTGGGGGTCCTGTTACAGAAGTCAAAACTGACATATATGTTACCAGCTTTGGACCTGTTTCTGATGTTGAAATGGAATACACGATGGATGTCTTCTTCAGACAGACATGGATTGACAAAAGGCTCAAATACGACGGTCCCATTGAGATTTTGAGATTGAACAATATGATGGTAACAAAAGTATGGACCCCTGATACTTTCTTCAGGAATGGAAAGAAATCTGTCTCGCATAATATGACAGCTCCCAATAAGCTTTTTAGAATTATGAGAAATGGCACTATTTTATACACAATGAGACTCACCATCAGCGCAGAGTGTCCAATGAAACTGGTGGATTTCCCCATGGATGGCCATGCCTGTCCTTTGAAATTTGGGAGTTATGCATATCCAAAGAGTGAGATGATCTACACCTGGACCAAAGGTCCTGAGAAATCAGTCGAAGTTCCGAAGGAGTCTTCCAGCTTGGTTCAGTATGACTTGATAGGGCAAACAGTATCAAGTGAAACTATCAAATCAATTACGGGTGAATATATTGTTATGACGGTTTATTTCCACCTCAGACGGAAGATGGGTTATTTTATGATTCAGACTTACATTCCATGCATTATGACAGTGATTCTTTCTCAAGTTTCCTTCTGGATAAATAAGGAATCCGTTCCAGCGAGGACTGTATTTGGAATAACCACTGTCCTCACCATGACTACACTGAGCATCAGTGCAAGACATTCTTTGCCCAAAGTGTCCTATGCCACTGCCATGGATTGGTTCATAGCTGTTTGCTTTGCTTTTGTATTTTCGGCCCTCATTGAGTTTGCTGCTGTCAACTATTTCACCAATATTCAAATGGAGAAAGCCAAAAGGAAGACATCGAAACCTCTCCAGGAAATTGCAGCTCTTCCAGTGCTGAGAGGAAAGCATCCAGAAGCCTCTCTGCAG---------------------------------------------------------------------------------------------------------------------------------------------------------------------------------------------------------------------------------------------------------------------------------------------------------------------------------------------------------------------------------------------------------------------------------------------------------------------------------------------------------------------------------------------------------------
>loxAfr3
ATGGTTTCTGCCAAGAAGGTGCCCGCGATCGCGATGTCCGCCTTGGTCAGTTTCGCCCTCCTGCACTTGCTGTGCCTG---GCGGCTTGTTTAAACGAATCCCCAGGACAGAACCAAAAGGAAGAGAAATTATGCCCGGAAAATTTTACCCGCATTCTGGACAGTTTACTCGATGGTTATGACAACAGGCTGCGCCCTGGATTTGGGGGTCCTGTTACAGAAGTCAAAACTGACATATATGTTACCAGCTTTGGACCTGTTTCTGATGTTGAAATGGAATACACAATGGATGTCTTCTTCAGGCAGACATGGATTGACAAAAGACTAAAATATGATGGTCCCATTGAAATTTTGAGGTTGAACAATATGATGGTAACAAAAGTGTGGACCCCTGATACTTTCTTCAGAAATGGAAAGAAATCTGTCTCACATAATATGACAGCTCCAAATAAGCTTTTTAGAATTATGAGAAATGGCACTATTTTATACACTATGAGACTCACCATAAGTGCGGAGTGTCCCATGAGATTGGTGAATTTCCCCATGGATGGTCATGCATGTCCTTTGAAATTTGGGAGTTATGCATATCCGAAGAGTGAGATGATCTATACTTGGACAAAAGGTCCTGAGAAATCAGTAGAAGTTCCAAAGGAGTCTTCCAGCTTAGTTCAGTATGACTTGATTGGACAAACAGTATCGAGTGAAACTATCAAATCAATTACGGGTGAATATATTGTGATGACGGTTTATTTCCACCTCAGACGGAAGATGGGTTACTTTATGATTCAGACATACATCCCATGCATTATGACAGTCATACTTTCTCAAGTTTCATTCTGGATAAATAAGGAATCAGTTCCAGCTAGGACTGTATTTGGAATAACCACAGTCCTCACCATGACCACATTGAGCATCAGTGCAAGACATTCTTTGCCCAAAGTGTCCTATGCTACTGCCATGGATTGGTTCATAGCTGTTTGCTTTGCTTTTGTATTTTCGGCCCTCATTGAGTTTGCTGCTGTCAACTATTTTACCAATATTCAAATGGAAAAGGCCAAAAGGAAGACATCAAAACCCCTCCAGGAAGTTCCAGCTGTTCCAGTGCTGAGAGGAAGGCATCCAGAAGCACCTCTGCAGAGCACGGATGCTAATTTGAACATGAGAAAAAGAACAAATGCTTTGGTTCACTCTGAATCTGATGTTGGTAACAGAACTGAGGTGGGAAACCACCCGAGCAGATCTTCCACC---GTTGTCCAGGGATCTTCTGAAAGCACATCGAAGTCTTACTTAGCTTCCAGTCCAAATCCATTCAGCAGTGCAAATGCAGCTGAAACTATATCTGCGGCA---AGAGCTCATCCGCCCACCCCTCCTTCCACTCTTGCTGGAACTGGACATGCACCCCAGCAAGCATCAGTTGGATCTGCTTCTTCTCACCACGTGTTTGGATCAAGACTGGAGCGGATTAAGACCACAGTAAATAGCATAGGGGGTTCAGGAAAGTTATCAGCCACTACTCCTCCC---TCTGCTCCACCACCTTCTGGCTCTGGCACAAGTAAAATAGACAAATATGCCCGTATTCTCTTTCCAGTCACATTTGGGGCATTTAACATGGTTTATTGGGTTGTTTACTTATCTAAAGACACTATGGAGAAATCAGAAAGTCTAATG---
>triMan1
ATGGTTTCTGCCAAGAAGGTGCCCGCGATCGCGATGTCCGCAGTGGTCAGTTTCGCCCTCCTGCGCTTCCTGTGCCTG---GCGGCTTGTTTAAACGAATCCTCAGGACAGAACCAAAAGGAAGAAAAATTATGCCCGGAAAATTTTACCCGCATCCTGGACAGTTTACTCGATGGTTATGACAACAGGCTGCGTCCTGGATTTGGGGGTCCTGTTACAGAAGTCAAAACTGACATATATGTTACCAGCTTTGGACCTGTTTCTGATGTTGAAATGGAATACACAATGGATGTCTTCTTCAGGCAGACATGGATTGACAAAAGACTAAAATATGATGGTCCCATTGAAATTTTGCGATTGAATAATATGATGGTAACAAAAGTATGGACCCCTGATACTTTCTTCAGGAATGGAAAGAAATCTGTCTCACATAATATGACAGCTCCAAATAAGCTTTTTAGAATTATGAGAAATGGCACTATTTTATACACAATGAGACTCACCATAAGTGCGGAGTGTCCCATGAGATTGGTGAATTTCCCCATGGATGGTCATGCATGTCCTTTGAAATTTGGGAGTTATGCATATCCAAAGAGTGAGATGATCTATACCTGGACAAAAGGTCCTGAGAAATCAGTAGAAGTTCCAAAGGAGTCTTCCAGCTTAGTTCAGTATGACTTGATTGGGCAAACAGTATCAAGTGAAACTATCAAATCTATTACGGGTGAATATATTGTTATGACGGTTTATTTCCACCTCAGACGGAAGATGGGTTATTTTATGATTCAGACGTACATCCCATGCATTATGACAGTGATTCTTTCTCAAGTTTCATTCTGGATAAATAAGGAATCAGTTCCAGCTAGGACTGTATTTGGAATAACCACAGTCCTCACCATGACCACACTGAGCATCAGTGCAAGACATTCTTTGCCCAAAGTGTCCTATGCTACTGCCATGGATTGGTTCATAGCTGTTTGCTTTGCTTTTGTATTTTCGGCCCTTATTGAGTTTGCTGCTGTCAACTATTTTACCAATGTTCAAATGGAAAAAGCCAAAAGGAAGACATCAAAACCCCTCCAGGAAATTCCATCTGTTCCAGTGCTGAGAGGAAAACATCCAGAAGTACCTCTGCAGAGCATGGATGCTAATTTGAACATGAGAAAAAGAACAAATGCCTTGGTTCACTCTGAATCTGATGTTGGTGACAGAACTGAGGTGGGAAATCGTTTGAGCAGATCTTCCACA---GTTGTTCAGGGATCTTCTGGAACCACATCGAAGTCTTACTTAGCTTCCAGTCCAAATCCATTCAGCAGTGCAAATGCAGCTGAAACTATATCTGCTGCA---AGAGCACTTCCACCCACTCCTCCTTCCACTCTTGCTGGAACTGGGCATGCACCCCAACAAGCATCAGTTGGATCTGCTTCTACTCACCGTGTGTTTGGATCAAGACTGGAGCGGATTAAGACCACAGTTAATACCATAGGGGCTTCAGGAAAGTTGTCAGCCACTACTCCTCCC---TCTGCTCCACCACCTTCTGGGTCTGGCACAAGCAAAATAGACAAATATGCCCGTATTCTCTTTCCAGTCACATTTGGGGCATTTAACATGGTTTATTGGGTTGTTTACTTATCTAAGGACACTATGGAGAAATCAGAAAGTCTAATG---
>HLrhiFer5
ATGGTTTCTGCCAAAAAGGTACCCGCGATCGCGACGTCCTTCGGGGTCAGTTTCGCCCTCCTGCACGTCCTGTGCCTG---GCGGCTTGTTTAAACGAATCCCCAGGACAGAATCAAAAGGAGGAGAAATTATGCCCGGAAAATTTTACCCGCATTCTGGACAGTTTACTCGATGGTTATGACAACAGGCTGCGTCCTGGATTTGGGGGTCCTGTTACAGAAGTGAAAACTGACATATATGTCACCAGCTTTGGACCTGTTTCTGATGTTGAAATGGAATACACAATGGATGTGTTCTTCAGACAAACATGGATTGACAAAAGACTGAAATATGATGGCCCCATTGAAATTTTGAGATTGAACAATATGATGGTAACAAAAGTATGGACCCCTGATACTTTCTTCAGGAATGGAAAGAAATCTGTCTCACATAATATGACAGCTCCAAATAAGCTTTTTAGAATTATGAGAAATGGCACTATTTTATACACAATGAGACTCACCATAAGTGCAGAGTGTCCCATGAGATTGGTGGATTTCCCCATGGATGGTCATGCATGTCCTTTGAAATTTGGGAGTTATGCTTATCCAAAGAGTGAGATGATTTATACCTGGACAAAAGGTCCTGAGAAATCAGTAGAAGTTCCAAAGGAGTCCTCGAGCTTAGTTCAGTATGACTTGATTGGGCAAACTGTATCAAGTGAAACTATCAAATCCATTACAGGTGAATATATTGTTATGACGGTTTACTTCCACCTCAGACGGAAGATGGGTTATTTTATGATTCAGACGTACATCCCATGCATTATGACAGTGATTCTTTCGCAAGTCTCATTCTGGATAAATAAGGAATCAGTTCCAGCTAGGACCGTATTTGGAATAACCACCGTCCTCACCATGACGACCCTGAGCATCAGTGCGCGGCATTCTTTGCCCAAAGTGTCCTATGCTACTGCCATGGATTGGTTCATAGCTGTCTGCTTTGCTTTTGTATTTTCGGCCCTGATTGAGTTTGCTGCTGTCAACTATTTTACCAATGTTCAAATGGAAAAAGCCAAAAGGAAGACATCCAAAGCCCTCCAGGAATTGCCAGCTGCACCCATGCTGAGAGAAAAGCATCCTGAAGCACCGCTGCAGAGCACAAATGCCAATCTGAACATGAGGAAAAGAACAAATGCCTTGGTGCACTCTGAATCTGATGTTGGCATCAGAACCGAGGTAGGAAATCATTCCAGCAGATCTTCCATG---GCTGTTCAAGGATCTTCTGAAGCTTCACCGCAGTCTTACTTAGCTTCTAGTCCAAACCCCTTCAGCCATGCAAACGCCGCTGAAACTATATCTGCTGCA---AGAGCACTTCCATCTGCTTCTTCTTCTACTCCTAGTAGAACTGGGTATGCGCCCCGACAAGCTTCAGTTGGATCTGCTTCTACCCACCATGTGTTTGGATCGAGACTGGAGCGAATTAAGACCACAGTTAACACCATAGGGGCTTCCGGGAAGTTGTCAGCCACCACTCCTCCC---TCTGCAGCACCACCTTCTGGATCTGGCACAAGTAAAATAGACAAATATGCCCGCATTCTCTTTCCAGTCACATTTGGGGCATTTAACATGGTCTATTGGGTTGTTTATTTATCTAAGGACACTATGGAGAAATCAGAAAGTCTTATG---
>HLrouAeg4
ATGGTTTCTGTCAAGAAGGTACCCGCGATCGCGACGTCCTTCGGGGTCAGTTTCGCCCTCCTGCACGTCCTGTGCCTG---GCGGCTTGTTTAAACGAATCCCCAGGACAGAACCAAAAGGAGGAGAAATTATGCCCAGAAAATTTTACCCGCATCCTGGACAGTTTACTCGATGGTTATGACAACAGACTGCGTCCTGGATTTGGGGGTCCTGTTACAGAAGTAAAAACTGACATATATGTCACCAGCTTTGGACCTGTTTCTGATGTTGAAATGGAATACACAATGGACGTGTTCTTCAGACAGACATGGATTGACAAAAGATTGAAATATGATGGTCCCATTGAAATTTTGAGATTGAACAATATGATGGTAACAAAAGTATGGACCCCCGATACTTTCTTCAGGAATGGAAAGAAATCTGTCTCACATAATATGACAGCTCCAAATAAGCTTTTTAGAATTATGAGAAATGGCACTATTTTATACACAATGAGACTCACCATAAGTGCAGAGTGTCCTATGAGATTGGTGGATTTTCCCATGGATGGTCATGCATGTCCTTTGAAATTTGGGAGTTATGCTTATCCGAAGAGTGAGATGATATATACCTGGACAAAAGGTCCTGAGAAATCAGTAGAAGTTCCAAAGGAATCCTCCAGCTTAGTTCAGTATGACTTGGTTGGGCAAACCGTATCAAGTGAAACTATCAAATCCATCACAGGTGAATACATTGTTATGACGGTTTACTTCCACCTCAGACGGAAGATGGGTTATTTTATGATTCAGACGTACATCCCATGCATTATGACAGTGATTCTTTCGCAAGTCTCATTCTGGATAAATAAGGAATCAGTTCCAGCTAGGACCGTATTTGGAATAACCACAGTCCTCACCATGACCACGCTGAGCATCAGTGCGCGGCATTCTTTGCCCAAAGTGTCCTATGCTACCGCCATGGATTGGTTCATAGCTGTCTGCTTTGCTTTTGTATTTTCGGCCCTTATTGAGTTTGCTGCTGTCAATTATTTTACCAATATTCAAATGCAAAAAGCCAAAAGGAAGACATCCAAAGCTGTCCAGGAAATTCCGGCTGCCCCCATGCTGAGAGAAAAACAAACTGAAGCACCTCTGCAGAACACAAATGCAAATCTGAACATGAGGAAAAGAACAAATGCTTTGGTTCACTCTCAGTCTGATGTTGGCATCAGAACTGAGGTAGGAAACCATTTGAGCAGATCTTCTATG---GCTGTTCAAGAATCTTCTGAAGCCACATCACAGTCTTACTTAGCTTCTAGTCCAAATCCGTTCAGCCATGCAAATGCAGCTGAAACTATTTCTGCTGCA---AGAGCTCTTCCGTCTGCTTCTTCT---ACTCCTAGTAGAACTGGGTATGTGCCCCGGCAAGCTGCAGTTGGATCTGCTTCTACCCGCCATATGTTTGGATCAAGACTGGAGCGAATTAAGACCACAGTTAATACTATAGGGGCTTCTGGAAAGCTGTCAGCCATTACTCCTCCC---TCTTCTCCACCGCCTTCTGGATCTGGCACAAGTAAAATAGACAAATATGCCCGCATTCTCTTTCCAGTAACATTTGGGGCATTTAACATGGTCTATTGGGTTGTTTATTTATCTAAGGACACTATGGAGAAATCAGAAAGCCTAATG---
>HLturTru3
ATGGTTTCTGCCAAGAAGGTACCCGCGATCGCGACGTCCTTCGGGGCCAGTTTCACCCTCCTGCACTTCCTGTGCCTG---GCGGCTTGTTTAAACGAATCCCCAGGACAGAACCAAAAGGAGGAGAAATTATGCCCGGAAAATTTTACCCGCATCCTGGACAGTTTACTCGATGGTTATGACAACAGGCTGCGTCCTGGATTTGGGGGTCCTGTTACAGAAGTGAAAACTGACATATATGTCACTAGCTTTGGACCTGTTTCTGATGTTGAAATGGAATACACAATGGATGTGTTCTTCAGACAGACATGGATTGACAAAAGACTAAAATATGATGGCCCCATTGAAATTCTGAGATTGAACAATATGATGGTAACAAAAGTATGGACTCCTGATACTTTCTTCAGGAATGGAAAGAAATCTGTCTCACATAATATGACAGCTCCAAATAAGCTTTTTAGAATTATGAGAAATGGCACTATTTTATACACAATGAGACTCACCATAAGTGCAGAGTGTCCCATGAGATTGGTGGATTTCCCCATGGATGGTCATGCATGCCCTTTGAAATTTGGGAGTTATGCCTATCCGAAGAGTGAGATGATTTATACGTGGACAAAAGGTCCTGAGAAATCAGTAGAAGTTCCAAAGGAATCTTCCAGCTTAGTTCAGTATGACTTGATTGGGCAAACTGTATCAAGTGAAACTATCAAATCCATCACGGGTGAATATATCGTTATGACGGTTTACTTTCACCTCAGACGGAAGATGGGTTATTTTATGATTCAGACGTACATTCCATGTATTATGACAGTAATTCTTTCTCAAGTTTCATTCTGGATAAATAAGGAATCAGTTCCAGCTAGGACTGTATTCGGAATAACCACAGTGCTCACCATGACCACACTGAGCATCAGTGCACGGCATTCTTTGCCCAAAGTGTCCTATGCGACTGCCATGGATTGGTTCATAGCTGTCTGCTTTGCTTTTGTGTTTTCGGCCCTTATTGAGTTTGCTGCTGTCAACTACTTTACCAATGTTCAAATGGCAAAAGCCAAAAGGAAGACATCAAAAGCCCCCCAGGAAATTCCAGCTGCTCCAGTGCTGAGGGAAAAGCATCCTGAAGCACCTCTGCAGAACTCAAATGCCAATCTGAACATGAGAAAAAGAGCCAATGCCTTGGTTCACTCTGAATCTGATGTTGGCAACAGAACTGAGGTGGGAAACCATTCGAGCAAGTCTTCCACG---GTTGTTCAAGGATCTTCTGAAGCCACACCACAGTCTTACTTAGCTTCCAGTCCAAACCCATTCAGCCATGCAAATGCAGCTGAAACTATATCCGCCGCA---AGAGCAATTCCACCTGCTTCTCCTCCTCCACCTAGTAGAACTGGGTACGTGCCCCGAAAAGTTCCAGTTGGATCTGCTTCTACCCAGCATGTGTTTGGATCAAGACTGGAGCGAATTAAGACCACAGTTAATAGCATAGGGGCTTCTGGGAAGTTGTCAGCCACTACTGCTCCC---TCGGCTCCACCACCTTCTGGATCTGGCACAAGTAAAATAGACAAATATGCCCGCATTCTCTTTCCAGTAACATTTGGGGCTTTTAATATGGTCTATTGGGTTGTTTACTTATCTAAGGACACTATGGAGAAATCAGAAAGTCTAATG---
>balAcu1
ATGGTTTCTGCCAAGAAGGTACCCGCGATCGCGACGTCCTTCGGGGCCAGTTTCGCCCTCCTGCACTTCCTGTGCCTG---GCGGCTTGTTTAAACGAATCCCCAGGACAGAACCAAAAGGAGGAGAAATTATGCCCGGAAAATTTTACCCGCATCCTGGACAGTTTACTCGATGGTTATGACAACAGGCTGCGTCCTGGATTTGGGGGTCCTGTTACAGAAGTGAAAACTGACATATATGTCACTAGCTTTGGACCTGTTTCTGATGTTGAAATGGAATACACAATGGATGTGTTCTTCAGACAGACATGGATTGACAAAAGACTAAAATATGATGGCCCCATTGAAATTCTGAGATTGAACAATATGATGGTAACAAAAGTATGGACTCCTGATACTTTCTTCAGGAATGGAAAGAAATCTGTCTCACATAATATGACAGCTCCAAATAAGCTTTTTAGAATTATGAGAAATGGCACTATTTTATACACAATGAGACTCACCATAAGTGCAGAGTGTCCCATGAGATTGGTGGATTTCCCCATGGATGGTCATGCATGCCCTTTGAAATTTGGGAGTTATGCCTATCCGAAGAGTGAGATGATTTATACATGGACAAAAGGTCCTGAGAAATCAGTAGAAGTTCCAAAGGAGTCTTCCAGCTTAGTTCAGTATGACTTGATTGGGCAAACTGTATCAAGCGAAACTATCAAATCCATCACGGGTGAATATATCGTTATGACGGTTTACTTTCACCTCAGACGGAAGATGGGTTATTTTATGATTCAGACGTACATTCCATGTATTATGACAGTAATTCTTTCTCAAGTTTCATTCTGGATAAATAAGGAATCAGTTCCAGCTAGGACTGTATTCGGAATAACCACAGTCCTCACCATGACCACACTGAGCATCAGTGCACGGCATTCTTTGCCCAAAGTGTCCTATGCGACTGCCATGGATTGGTTCATAGCTGTCTGCTTTGCTTTTGTGTTTTCGGCCCTTATTGAGTTTGCTGCTGTCAACTACTTTACCAATGTTCAAATGGAAAAAGCCAAAAGGAAGACATCAAAAGCACCCCAGGAAATTCCAGCTGCTCCAGTGCTGAGAGAAAAGCATCCTGAAGCACCTCTGCAGAACTCAAATGCCAATCTGAACATGAGAAAAAGAGCCAATGCCCTGGTTCACTCTGAGTCTGATGTTGGCAACAGAACTGAGGTGGGAAACCATTCGAGCAAGTCTTCCACG---GTTGTTCAAGGATCTTCTGAAGCCACACCACAGTCTTACTTAGCTTCCAGTCCAAACCCATTCAGCCAGGCAAATGCAGCTGAAACTATATCTGCCGCA---AGAGCAATTCCATTTGCCCCTCCTTCTACTCCTAGTAGAACTGGGTACGTGCCCCGACAAGTTCCAGTTGGATCTGCTTCTACCCGGCATGTGTTTGGATCAAGACTGGAGCGGATTAAGACCACCGTTAATAGCATAGGGGCTTCTGGGAAGTTGTCAGCCACTACCGCTCCC---TTGGCTCCACCGCCTTCTGGATCTGGCACAAGTAAAATAGACAAATATGCCCGCATTCTCTTTCCAGTAACATTTGGGGCTTTTAATATGGTCTATTGGGTTGTTTACTTATCTAAGGACACTATGGAGAAATCAGAAAGTCTAATG---
>bosTau8
ATGGTTTCTGCCAAGAAGGTACCCGCGATCGCGATGTCCTTCGGGGTCAGTTTCGCCCTCCTGCACTTCCTGTGCCTG---GCGGCTTGTTTAAACGAATCCCCAGGACAGAACCAAAAGGAGGAGAAATTATGCCCAGAAAATTTTACCCGCATCCTGGACAGTTTACTCGATGGTTATGACAACAGGCTGCGTCCTGGATTTGGGGGTCCTGTTACAGAAGTGAAAACTGACATATATGTCACTAGCTTTGGACCTGTTTCCGATGTTGAAATGGAATACACAATGGATGTGTTCTTCAGACAGACATGGATTGACAAAAGACTAAAATATGATGGCCCCATTGAAATTTTGAGATTGAACAATATGATGGTAACAAAAGTGTGGACTCCTGATACTTTCTTCAGGAATGGAAAGAAATCTGTCTCACATAATATGACAGCTCCAAATAAACTTTTTAGAATTATGAGAAATGGCACAATTTTATACACAATGAGACTCACCATAAGTGCAGAATGTCCCATGAGATTGGTGGACTTCCCCATGGATGGCCATGCCTGCCCTTTGAAATTTGGGAGTTATGCCTATCCGAAGAGTGAGATGATTTATACCTGGACAAAAGGTCCTGAGAAATCAGTAGAAGTTCCAAAGGAGTCTTCCAGCTTAGTTCAGTATGACTTGATTGGGCAAACTGTATCGAGTGAAACTATCAAATCCATCACAGGTGAATATATTGTTATGACGGTTTATTTTCACCTCAGACGGAAGATGGGTTATTTTATGATTCAAACATACATTCCATGTATTATGACAGTAATTCTTTCTCAAGTTTCATTCTGGATAAATAAGGAATCAGTTCCAGCTAGGACTGTATTTGGAATAACCACAGTCCTGACCATGACCACACTGAGCATCAGTGCACGGCATTCTTTACCCAAAGTGTCCTATGCAACTGCCATGGATTGGTTCATAGCTGTCTGCTTTGCTTTTGTATTTTCGGCCCTTATTGAGTTTGCTGCCGTCAACTACTTTACCAATGTTCAAATGGAAAAAGCCAAAAGGAAGACATCAAAAGCCCCCCAGGAAATTTCAGCTGCTCCAGTGCTGAGAGAAAAGCATCCTGAAACACCTCTGCAGAACACAAATGCCAATTTGAGCATGAGAAAAAGAGCCAACGCCTTGGTTCACTCTGAATCTGATGTTGGCAGCAGAACTGATGTGGGAAACCATTCTAGCAAGTCTTCCACG---GTTGTTCAAGGATCTTCTGAAGCCACACCACAGTCTTACTTAGCTTCCAGTCCAAACCCATTTAGCCGTGCAAATGCAGCTGAAACTATATCTGCCGCA---AGAGCAATTCCATCTGCTCTTCCTTCTACTCCTAGTAGAACTGGGTATGTGCCCCGACAAGTCCCAGTTGGATCTGCTTCTACCCAGCATGTGTTTGGATCAAGACTGCAGCGAATTAAGACCACAGTTAATAGCATAGGGACTTCGGGGAAGTTATCAGCCACTACTACTCCC---TCTGCTCCACCACCTTCTGGATCTGGCACAAGTAAAATAGACAAATATGCCCGCATTCTCTTTCCAGTAACATTTGGGGCATTTAATATGGTCTATTGGGTTGTTTACTTATCTAAGGACACTATGGAGAAATCAGAAAGTCTAATG---
>HLcamFer2
ATGGTTTCTGCCAAGAAGGTACCCGCGATCGCGACGTCCTTCGGGGTCAGTTTCGCCCTCCTGCACTTCCTGTGCCTG---GCGGCTTGTTTAAACGAATCCCCAGGACAGAACCAAAAGGAGGAGAAATTATGCCCGGAAAATTTTACCCGCATCCTGGACAGTTTACTCGATGGTTATGACAACAGGCTTCGTCCTGGATTTGGGGGTCCTGTTACAGAAGTGAAAACTGACATATATGTCACTAGCTTTGGACCTGTTTCTGATGTTGAAATGGAATACACAATGGATGTGTTCTTCAGACAGACATGGATTGACAAAAGACTAAAATACGATGGCCCCATTGAAATTTTGAGATTGAACAATATGATGGTAACAAAAGTATGGACCCCTGATACTTTTTTCAGGAACGGAAAGAAATCTGTCTCACATAATATGACAGCTCCAAATAAGCTTTTTAGAATTATGAGAAATGGCACCATTTTATACACAATGAGGCTTACCATAAGTGCAGAATGTCCCATGAGATTGGTGGATTTCCCCATGGATGGTCATGCATGCCCTTTGAAATTTGGGAGTTATGCATATCCGAAGAGTGAGATGATTTATACCTGGACAAAAGGTCCTGAGAAATCAGTAGAAGTTCCAAAGGAGTCTTCCAGCTTGGTTCAGTATGACTTGATTGGGCAAACTGTATCAAGTGAAACTATCAAATCCATTACAGGTGAATATATTGTTATGACGGTTTATTTCCACCTGAGACGGAAGATGGGTTATTTTATGATTCAGACGTATATTCCATGCATTATGACAGTAATTCTTTCTCAAGTTTCATTCTGGATAAATAAGGAATCAGTTCCAGCTAGGACTGTATTCGGAATAACCACAGTCCTCACCATGACCACACTGAGCATCAGTGCACGGCATTCTTTGCCCAAAGTATCCTATGCGACTGCCATGGATTGGTTCATAGCTGTCTGCTTTGCTTTTGTATTTTCGGCCCTTATTGAGTTTGCTGCTGTCAACTACTTTACCAATGTTCAAATGGAAAAAGCCAAAAAGAAGACATCAAAAGCCCTCCAGGAAATTCCGACTGCTCCAGTGCTGAGAGGAAAGCGCCCAGAAGGACCTCTGCAGAACGCAAATGCCAATCTGAATATGAGAAAAAGAACAAATGCCTTGGTTCACTCTGAACCTGATGTTGGCAACAGAACTGAGGTGGGAAACCATTTAAGCAAATCGTCCACG---GTAGTCCAAGGATCTTCTGAAGCTACA---CAGTCTTACTTAGCTTCCAGTCCAAACCCGTTCAGCCATGCAAATGCAGCTGAGACTATATCTGCCGCC---CGAGCAAGTCCATCTGCTCCTCCCTCTACTCCCGGTAGAACTGGGTATGTGCCCCGACAGGCTCCACTTGGATCTGCTTCTACCCAGCGTGCATTTGGATCAAGACTGGAGCGAATTAAGACCACAGTTAACAGCATAGGGGCTTCTGGGAAGTTGTCAGCCACCACTCCTCCC---TCTGCTCCACCACCTTCTGGATCTGGCACAAGTAAAATAGATAAATATGCCCGCATTCTCTTTCCAGTAACATTTGGGGCATTTAATATGGTCTATTGGGTTGTTTATTTATCTAAGGACACCATGGAGAAATCAGAAAGTCTAATG---
>canFam3
-----------------------------------------------------------------------------------------TTTAAACGAATCACCAGAACAGAACCAAAAGGAGGAGAAATTATGCCCGGAGAATTTTACCCGCATCCTGGACAGCTTGCTCGATGGTTATGACAACAGGCTGCGCCCTGGATTTGGGGGTCCTGTTACAGAAGTAAAAACTGACATATATGTCACCAGCTTTGGACCTGTCTCTGATGTTGAAATGGAATACACAATGGATGTGTTCTTCAGACAGACGTGGATTGACAAAAGACTAAAATATGATGGCCCAATTGAAATTTTGAGATTGAACAATATGATGGTAACGAAAGTATGGACCCCTGATACTTTCTTCAGGAATGGAAAGAAATCTGTTTCACATAATATGACAGCTCCCAATAAGCTTTTTAGAATTATGAGAAATGGCACTATTTTATACACAATGAGACTCACCATAAGTGCAGAGTGTCCCATGAGATTGGTGGATTTCCCCATGGATGGTCATGCATGCCCTTTGAAATTTGGAAGTTATGCGTATCCGAAGAGTGAGATGATTTATACCTGGACCAAAGGCCCTGAGAAATCAGTGGAAGTTCCAAAGGAGTCGTCCAGCTTGGTCCAATATGACTTGGTTGGGCAAACTGTATCAAGTGAAACTATCAAGTCCATTACGGGTGAATATATTGTTATGACAGTTTATTTCCACCTGAGACGGAAGATGGGTTACTTTATGATTCAGACCTACATTCCATGTATTATGACAGTGATTCTTTCTCAAGTTTCATTCTGGATAAACAAGGAATCAGTTCCAGCTAGGACTGTATTTGGAATAACCACAGTCCTCACCATGACCACACTGAGCATCAGTGCACGGCATTCGTTGCCCAAAGTATCCTATGCGACGGCCATGGATTGGTTCATAGCTGTCTGCTTTGCTTTCGTGTTTTCTGCCCTTATTGAGTTTGCTGCTGTGAATTATTTTACCAATATTCAAATGGAAAAAGCCAAAAGGAAGTCATCAAAAGCCCTCCAGGAAATACCAGCTGCTCCAGTGCAGAGAGAAAAGCATCCCGAAGCACCTCTGCAGAACACAAATGCCAATCTGAACATGAGAAAAAGAACAAATGCCTCAGTTCACTCTGAATCTGATGTTGGCAACAGAACTGAGGTGGGAAACCATTCGAGCAAATCTTCCACA---GTTATTCAAGGATCTTCTGAAGCCACACCACAGTCTTACTTAGCTGCCAGTCCAAACCCATTCAGCCATGCAAATGCAGCTGAAACAATATCTGCTGCA---AGAGCACCTCTATCTGCTCCTTCCTCTACTCCTAGTAGAACTGGGTATGTGTCCCAACAGGCTTCTGTTGGATCTGCTTCTACCCACCGTGTGTTTGGATCAAGACTGGAGCGAATTAAGACCACTGTTAATACCATAGGCGCTTCTGGGAAGTTGTCAGCCACTACTCCTCCC---TCTGCTCCACCACCGTCTGGATCTGGCACAAGCAAAATAGACAAATACGCCCGTATTCTCTTTCCAGTAACATTCGGGGCATTTAACATGGTCTATTGGGTTGTTTATTTATCTAAGGACACTATGGAGAAGTCAGAGAGTCTAATGTA-
>lepWed1
ATGGTTTCTGCCAAGAAGGTACCCGCGATCGCTACGTCCTCCCGGGTCAGTTTCGCCCTCCTGCACTTCCTGTGCCTG---GCGGCTTGTTTAAACGAATCCCCAGGACAGAACCAAAAAGAGGAGAAATTATGCCCGGAAAATTTTACCCGCATCCTGGACAGCTTACTCGATGGTTATGACAACAGGCTGCGTCCTGGATTTGGGGGTCCTGTTACAGAAGTAAAAACTGACATATATGTCACCAGCTTTGGACCTGTCTCTGATGTTGAAATGGAATACACAATGGATGTGTTCTTCAGACAGACATGGATTGACAAAAGACTAAAATATGATGGCCCCATTGAAATTTTGAGATTGAACAATATGATGGTAACAAAAGTATGGACCCCTGATACTTTCTTCAGGAATGGAAAGAAATCTGTTTCACATAATATGACAGCTCCAAATAAACTTTTTAGAATTATGAGAAATGGCACTATTTTATACACAATGAGACTCACCATAAGTGCAGAGTGTCCCATGAGATTGGTGGATTTCCCCATGGATGGTCATGCATGCCCTTTGAAATTTGGAAGTTATGCATATCCGAAGAGTGAGATGATTTATACCTGGACAAAAGGTCCTGAGAAATCAGTGGAAGTTCCAAAGGAGTCTTCCAGCTTAGTCCAATATGACTTGGTGGGGCAAACTGTATCAAGTGAAACTATCAAGTCCATTACGGGTGAATATATTGTTATGACAGTTTATTTCCACCTCAGACGGAAGATGGGTTACTTTATGATTCAGACATACATTCCATGTATTATGACAGTGATTCTTTCTCAAGTTTCGTTCTGGATAAACAAGGAATCAGTTCCAGCTAGGACTGTATTTGGAATAACCACAGTCCTCACCATGACCACACTGAGCATCAGCGCACGGCATTCTTTGCCCAAGGTGTCCTACGCTACTGCCATGGATTGGTTCATAGCCGTCTGCTTTGCTTTCGTATTTTCCGCCCTTATTGAGTTTGCTGCTGTCAATTATTTTACCAATATTCAAATGGAAAAAGCCAAAAGGAAGTCCTCAAAAGCCCTCCAGGAAATACCAGTGGCTCCCGTGCAGAGAGAAAGGCCTCCCGAAGCACCTCTGCAGAACACAAATGCCAGTCTGAACATGAGGAAAAGATCAAATGCCTCAGTTCACTCTGAATCTGATGTTGGCAACAGAACTGAGGTGGGAAACCATTCGAGCAAATCTTCCACA---GTTCTTCAAGGATCTTCCGAAGCCACATCGAAGTCTTACTTAGCTTCCAGTCCAAACCCATTCAGCCATGCAAATGCAGCGGAAACGATATCTGCTGCA---AGAGCACCTCTATCTGCTCCTCCTTCTACTCCTCGTAGAACTGGGTATGTGTCCCAACAGGCTTCCGTTGGATCTGCTTCTACCCACCGTGTGTTCGGATCGAGACTGGAGCGAATTAAGACCACCGTTAATACCATAGGGGCTCCTGGGAAGTTGTCAGCCACCACTCCTCCC---TCTGCTCCACCACCGCCTGGATCTGGCACAAGCAAAATAGACAAATATGCCCGCATTCTCTTTCCAGTAACATTCGGGGCATTTAACATGGTCTATTGGGTTGTTTATTTATCTAAGGACACTATGGAGAAATCAGAAAGCCTAATG---
>ailMel1
ATGGTTTCTGCCAAGAAGGTACCCGCGATCGCTACGTCCTCCCGGGTCAGTTTCGCCCTCCTGCACTTCCTGTGCCTG---GCGGCGTGTTTAAACGAATCCCCAGGACAGAACCAAAAGGAGGAGAAATTATGCCCGGAAAATTTTACCCGCATCTTGGACAGCTTACTCGATGGTTATGACAACAGGCTGCGTCCTGGATTTGGGGGTCCTGTTACAGAAGTAAAAACTGACATATATGTCACCAGCTTTGGACCTGTCTCTGATGTTGAAATGGAATACACAATGGATGTGTTCTTCAGACAGACATGGATTGACAAAAGACTAAAATATGATGGCCCCATTGAAATTTTGAGATTGAACAATATGATGGTAACAAAAGTATGGACCCCTGATACTTTCTTCAGGAATGGGAAGAAATCTGTTTCACATAATATGACAGCTCCAAATAAGCTTTTTAGAATTATGAGAAATGGCACTATTTTATACACAATGAGACTCACCATAAGTGCAGAGTGTCCCATGAGATTGGTGGATTTCCCCATGGATGGTCATGCATGCCCTTTGAAATTTGGAAGTTATGCATATCCGAAGAGTGAGATGATTTATACCTGGACAAAAGGTCCTGAGAAATCAGTGGAAGTTCCAAAGGAGTCTTCCAGCTTAGTCCAGTATGACTTGGTTGGGCAAACTGTATCAAGTGAAACTATCAAGTCCATTACGGGTGAATATATTGTTATGACAGTTTACTTCCACCTCAGACGGAAGATGGGTTACTTTATGATTCAGACATACATTCCATGTATTATGACAGTGATTCTTTCTCAAGTTTCATTCTGGATAAACAAGGAATCAGTTCCAGCTAGGACTGTATTTGGAATAACCACAGTCCTCACCATGACCACCCTGAGCATCAGCGCACGGCATTCTTTGCCCAAAGTGTCCTATGCTACTGCCATGGATTGGTTCATAGCTGTCTGCTTTGCTTTCGTATTTTCCGCCCTTATTGAGTTTGCTGCTGTCAATTATTTTACCAATATTCAAATGGAAAAAGCCAAAAGGAAGTCATCGAAAGCCCTCCAGGAAATACCGGCTGCTCCTGTGCGGAGAGAAAAGCCCCCCGAAGCTCCTCTGCAGAACACAAATGCCAATCTGAACATGAGAAAAAGAACAAATGCCTCGGTTCACTCCGAATCTGATGCTGGCAACAGGACTGAGGTGGGAAACCATTCGAGCAAATCTTCCACA---GTTATTCAAGGATGTTCTGAAGCCACATCGAAGTCTTACTTAGCTTCCAGTCCAAACCCATTCAGCCATGCAAATGCAGCGGAAACAATATCTGCCGCG---AGAGCACCTCTAGCGGCTCCTCCTTCTACTCCTAGTAGACCTGGGTATGTGTCCCAACAGGCTTCCATTGGATCTGCTTCTACCCGCCGTGTGTTTGGATCAAGACTGGAGCGAATTAAGACCACCATTAATACCGTAGGGGCTTCTGGGAAGTCGTCAGCCACCACTCCTCCC---TCTGTCCCACCACCGTCTGGATCTGGCACAAGCAAAATAGACAAATATGCCCGCATTCTCTTTCCAGTAACATTCGGGGCATTTAACATGGTCTATTGGGTTGTTTATTTATCTAAAGACACGATGGAGAAATCGGAAAGTCTAATG---
>felCat8
ATGGTTTCTGCCAAGAAGGTACCCGCGATCGCCACGTCCTCCCGGGTCAGTTTCGCCCTCCTGCACTTCCTTTGCCTG---GCGGCTTGTTTAAACGAATCCCCAGGACAAAACCAAAAGGAGGAGAAATTATGCCCGGAAAATTTTACCCGCATCCTGGACAGCTTACTCGATGGTTATGACAACAGGCTGCGTCCTGGATTTGGGGGTCCTGTTACAGAAGTAAAAACTGACATATATGTCACCAGCTTTGGACCTGTTTCTGATGTGGAAATGGAATACACAATGGATGTGTTCTTCAGACAGACGTGGATTGACAAAAGACTAAAATATGATGGCCCCATTGAAATTTTGAGATTGAACAATATGATGGTAACAAAAGTATGGACACCTGATACTTTCTTCAGGAATGGAAAGAAATCTGTTTCACATAATATGACAGCTCCAAACAAGCTTTTTAGAATTATGAGAAATGGCACTATTTTATACACAATGAGACTCACCATAAGTGCGGAGTGTCCCATGAGATTGGTGGATTTCCCCATGGATGGTCATGCATGCCCTTTGAAATTTGGAAGTTATGCATATCCGAAGAGTGAGATGATTTATACATGGACAAAAGGTCCTGAGAAATCAGTGGAAGTTCCAAAGGAGTCTTCCAGCTTAGTCCAATATGACTTGATTGGGCAAACTGTGTCAAGTGAAACTATCAAGTCCATTACGGGTGAATATATTGTTATGACAGTTTACTTCCACCTGAGACGGAAGATGGGTTACTTTATGATTCAGACATATATTCCATGTATTATGACAGTGATTCTTTCTCAAGTTTCATTCTGGATAAACAAGGAATCAGTTCCAGCTAGGACTGTGTTTGGGATAACCACAGTCCTCACCATGACCACACTGAGCATCAGTGCCCGGCATTCTTTGCCCAAAGTGTCCTATGCTACTGCCATGGATTGGTTTATAGCTGTCTGCTTTGCTTTCGTATTTTCCGCACTAATTGAGTTTGCTGCTGTCAATTATTTTACCAATATTCAAATGGAAAAAGCCAAAAGGAAGTCATCAAAAGCCCCCCAGGAGATCCCGGCTGCTCCAGTGCTGAGAGAAAAGCATCCTGAAACACCTCTACAGAACACAAATGCCAATCTGAATATGAGAAAAAGAACAAATGCCTTGGTTCACTCTGAATCTGATGCTGGCAACAGAACTGAGGTGGGAAACCATTCGAGCAAATCCTCCACA---GTTATTCCAGGATCTTCTGAAGGCACATCGCAGTCTTACTTAGCTTCCAGTCCAAACCCATTCAGCCATGCGAATGCAGCCGAAACAATATCTGCTGCA---AGAGCACCTCTCTCTGCTCCTCCCTCTACTCCTGGGAGAACTGGGGACGTGCCCCAACAGGCTTCTGCTGGACCTGCTTCTACCCAGCGTGTGTTTGGATCAAGACTGGAGCGAATTAAGACCACTGTTAATACCACAGGGGCTTCTGGGAAGTTGTCAGCAACTACTCCTCCT------GCCCCACCGCCGTCTGGGTCTGGCACAAGCAAAATAGACAAATATGCCCGTATTCTCTTTCCAGTAACATTCGGGGCATTTAACATGGTCTATTGGGTTGTTTATTTATCTAAGGACACTATGGAGAAATCAGAAAGTCTAATG---
>cerSim1
ATGGTTTCTGCCAAGAAGGTACGCGCGACCGCGACATCCTCCGGGGTCAGTTTCGCCCTCCTACACTTCCTGTGCCTG---GCGGCTTGTTTAAACGAAACCCCAGGACAGAACCAAAAAGAGGAGAAATTATGCCAGGAAAATTTTACCCGCATCCTGGACAGTTTACTCGATGGTTATGACAACAGGCTGCGTCCCGGATTTGGGGGTCCTGTTACTGAAGTAAAAACTGACATATATGTCACAAGCTTTGGACCAGTTTCCGATGTTGAAATGGAATACACAATGGATGTGTTCTTCAGACAGACATGGATTGACAAAAGACTAAAATATGATGGCCCTATTGAAATTTTGAGATTGAACAATATGATGGTAACAAAAGTATGGACCCCTGATACTTTCTTCAGGAATGGAAAGAAATCTGTCTCCCATAATATGACAGCTCCAAATAAGCTTTTTAGAATTATGAGAAATGGCACTATCTTATACACGATGAGACTCACCATAAGTGCAGAGTGTCCCATGAGATTGGTGGATTTCCCCATGGATGGTCATGCATGCCCTCTGAAATTTGGGAGTTATGCATATCCGAAGAGTGAGATGATTTATACCTGGACGAAAGGTCCTGAGAAATCAGTAGAAGTTCCAAAGGAGTCTTCCAGCTTAGTTCAATATGATTTGATTGGACAAACCGTATCAAGTGAAACTATCAAATCCATTACGGGTGAATATATTGTTATGACGGTTTACTTTCACCTCAGACGGAAGATGGGTTATTTTATGATTCAGACGTACATTCCATGCATTATGACAGTGATTCTTTCTCAAGTTTCATTCTGGATAAATAAGGAATCAGTTCCAGCTAGGACTGTATTTGGAATAACCACAGTCCTCACCATGACCACACTGAGCATCAGTGCACGGCATTCTTTGCCTAAAGTGTCCTATGCTACTGCCATGGATTGGTTCATAGCTGTCTGCTTTGCTTTTGTATTTTCGGCCCTCATTGAGTTTGCGGCTGTCAACTATTTTACCAATGTTCAAATGGAAAAAGCCAAAAAGAAGACATCAAAAGCCCTCCAGGAAATTCCGGCTGCTCCAGTGCTGAAAGAAAAGCATCCTGAAGCACATCTGCAGAACATAAATGCCAATCTGAACATGAGAAAAAGAACAAATGCCCTGGTTCACTCTGAATCCGATGTTGGTAGCAGAACCGAGGTGGGAAACCATTCGAGCAAATCTTCCACA---GTTGTTCAACGATCCTCTGAAGCCATGCCACAGTCTTACTTAGCTTGCAGTCCAAACCCGTTCAGCCATGCAAATGCAGCTGAAACTATATCTGCTGCG---AGAGCCCCTCCATCTGCTTCTTCTTCTACTCCTAGTGGAACTGGGTATGTGCCTCGACCAGCTTCAGTTGCATCTGCTTCTACCCACCGCGTATTTGGATCAAGACTGGAGCGAATTAAGACCACAGTTAATACCAGAGGGGCTTCTGGGAAGTTGTCAGCCACTACTCCTCCC---TCAGCTCCACCACCTTCTGGATCTGGCACAAGTAAAATAGACAAATATGCCCGCATTCTCTTTCCAGTAACTTTCGGGGCGTTTAACATGGTCTATTGGGTTGTTTATTTATCGAAGGACACTATGGAAAAATCAGAAAGCCTAATG---
>HLequCab3
ATGGTTTCTGCCAAGAAGGTACCTGCGATCGCGACAACCTCCGGGGTCAGTTTCGCCCTCCTACACTTCCTGTGCCTG---GCGGCTTGTTTAAACGAAACCCCAGGACAGAACCAAAAGGAGGAGAAATTATGCCAGGAAAATTTTACCCGCATCCTGGACGGTTTGCTCGATGGTTATGACAACAGGCTGCGTCCTGGATTTGGGGGTCCTGTTACAGAAGTAAAAACTGACATATATGTCACAAGCTTTGGACCTGTTTCTGATGTTGAAATGGAATACACAATGGATGTGTTCTTCAGACAGACATGGATTGACAAAAGACTAAAATATGATGGCCCCATTGAAATTTTGAGATTGAACAATATGATGGTAACAAAAGTATGGACCCCTGATACGTTCTTCAGGAATGGAAAGAAATCTGTCTCCCATAATATGACAGCTCCAAATAAGCTTTTTAGAATTATGAGAAATGGCACTATCTTATACACAATGAGACTCACCATAAGTGCGGAGTGTCCCATGAGATTGGTGGATTTCCCCATGGATGGTCATGCATGCCCTTTGAAATTTGGGAGTTATGCATACCCGAAGAGTGAGATGATTTATACCTGGACGAAAGGTCCTGAGAAATCAGTAGAAGTTCCAAAGGAGTCTTCCAGCTTAGTTCAATATGACTTGATTGGGCAAACCGTATCAAGTGAAACTATCAAATCCATTACGGGTGAATATATTGTTATGACGGTTTACTTCCACCTCAGACGGAAGATGGGTTATTTTATGATTCAGACGTACATTCCATGCATTATGACAGTGATTCTTTCTCAAGTTTCATTCTGGATAAATAAGGAATCAGTTCCAGCTAGGACTGTATTTGGAATAACCACAGTCCTCACCATGACCACACTGAGCATCAGTGCACGACATTCTTTGCCCAAAGTGTCTTACGCTACTGCCATGGACTGGTTCATAGCTGTCTGCTTTGCTTTTGTATTTTCGGCCCTTATTGAGTTTGCTGCTGTCAACTATTTTACCAATATTCAAATGGAAAAAGCCAAAAAGAAGACGTCGAAAGCTCTCCAGGAAATTCCAGCTGTTCCAGTGCTGAGAGAAAAGCATCCTGAAGTACCTTTGCAGAACATAAATGCCAATCTGAACATGAGAAAAAGAACAAATGCCCTGGTCCACTCTGCATCTGATGGTGGCAACAGAACTGAGGTGGGAAACCATTCAAGCAAATCTTCCACA---GTTGTTCAAGGATCCTCGGAAGCCACACCGCAGTCTCAGTTAGCTTCCAGTCCAAACCCGTTCAGCCATGCAAGTGCAGCTGAAACGATATCTGCGGCA---AGAGCACTTCCATCTGCAACCTCTTCTGCGCCGAGTAGAACTGGGTATGTGCCCCGACAAGCTTCAGTTGGATCTGCTTCTACTCACCGCGTGTTTGGATCAAGACTGGAGCGAATTAAGACCACACTTAATACTAGAGGGGCTTCTGGGAAGTTGTCAGCCACTACTGCTGCC---TCTGCTCCACCACCTTCTGGATCTGGCGCAAGTAAAATAGATAAATATGCCCGCATTCTCTTTCCAGTAACATTTGGGGCATTTAACATGGTCTATTGGGTTGTTTATTTATCGAAGGACACTATGGAAAAATCAGAAAGTCTAATG---
>hetGla2
ATGGTTTCTGCCAAGAAGGTACCCGCAATCGCGTTGTGCTCCAGGGTCGGTTTCGCCCTCCTGCACTTCCTGTGCCTG---GCGGCTTGTTTAAACGAATCCCCAGGACAGAACGAAAAGGAGGAGAAAATGTGCCCGGAAAATTTTACCCGCATCCTGGACAGTTTGCTGGATGGTTATGACAACAGGCTGCGTCCTGGATTTGGGGGTCCTGTCACAGAAGTGAAAACTGACATATATGTCACCAGCTTTGGACCTGTTTCTGATGTTGAAATGGAATATACAATGGATGTGTTCTTCAGACAGACATGGATTGACAAAAGACTAAAATATGATGGGCCTATTGAAATTTTGAGACTGAATAATATGATGGTAACGAAAGTTTGGACCCCTGATACTTTCTTCAGGAATGGAAAGAAATCTGTCTCACATAATATGACAGCTCCAAATAAACTCTTTAGAATTATGAGAAATGGTACTATTTTATACACAATGAGACTCACTATAAGTGCGGAGTGTCCTATGAGATTGGTGGATTTTCCCATGGATGGTCATGCGTGCCCTTTGAAGTTTGGGAGTTATGCATATCCAAAGAGTGAGATGATTTATACCTGGACAAAGGGCCCTGAGAAATCAGTGGAAGTGCCAAAGGAGTCTTCCAGCTTAGTTCAGTATGACTTGATTGGGCAAACGGTATCAAGTGAAACTATCAAGTCGATTACAGGTGAATACATTGTTATGACAGTTTACTTCCATCTGAGACGGAAGATGGGCTATTTTATGATTCAGACGTATATCCCATGCATTATGACGGTGATTCTTTCTCAAGTTTCATTCTGGATAAATAAGGAATCAGTTCCAGCTAGGACTGTATTTGGAATAACCACAGTCCTCACTATGACCACACTAAGCATCAGCGCACGGCATTCTTTGCCCAAAGTGTCCTATGCTACTGCCATGGATTGGTTCATAGCTGTCTGCTTTGCTTTTGTATTTTCGGCCCTTATTGAGTTTGCTGCTGTAAATTATTTCACCAATATTCAAATGCAAAAAGCCAAAAAGAAGACATCAAAATCTTTTCCAGAAATTCCAGCTGCCCCAGTGCTGAGTGAGAGGCAGCCTGAAGCTCCACTGCAGAATACAAATGCCAATTTGAACATGAGAAAAAGAACAAATGCTTTGGTTCACTCGGAAACTGATGTTGGCAATAAAACTGAAGTGAGAAACCATTTGAGTAAATCTGCCACT---GGTGTTCAAGAATCTTCTGAGGCCACACCGAAGTCATACTTAGCTTCCAGTCCAAACCCTTTCAGCCGAGCCAATGCAGCTGAGACAATATCCGCTGCA---AGAGGACTTCCGTCTGTTCCTTCTTCTACTCCTGGCCGAACTGGGTATGTGTCGCGACAAGCTTCAGTTGGTTCTGCTTCTACTCGTCATGTATTTGGATCAAGACTGGAGCGGATTAAGACCACTGTTAATACCACAGGGGCTTCTGGGAAGTTGTCAGCTACGACTCCTCCC---CCTGCTCCACCGCCTTCTGGGTCTGGCACAAGTAAAATAGACAAATATGCCCGTATTCTCTTTCCAGTCACATTTGGGGCATTTAACATGGTCTATTGGGTTGTTTATTTATCTAAGGACACTATGGAGAAATCAGAAAGTCTAATG---
>cavPor3
-------------------------------------------------------------------------------------C-TGTTTAAACGAATCCCCGGGACAGAACGAAAAGGAGGAGAAATTGTGCCCGGAAAATTTTACCCGCATCCTGGACAGTTTGCTCGATGGTTATGACAACAGGCTGCGTCCTGGATTTGGGGGTCCTGTCACAGAAGTGAAAACTGACATATATGTCACCAGCTTTGGACCTGTTTCTGATGTTGAAATGGAATATACAATGGATGTGTTCTTCAGACAGACATGGATTGACAAAAGACTAAAATATGATGGCCCTATTGAAATTTTGAGACTGAATAATATGATGGTAACAAAAGTATGGACCCCTGATACTTTCTTCAGAAATGGAAAGAAATCTGTTTCACATAATATGACAGCTCCAAATAAACTTTTTAGAATTATGAGAAATGGTACTATTTTATACACAATGAGACTCACTATAAGTGCGGAGTGTCCCATGAGATTGGTGGATTTTCCCATGGATGGTCATGCGTGCCCTTTGAAATTTGGGAGTTATGCATATCCAAAGAGTGAGATGATTTATACCTGGACAAAGGGTCCTGAGAAATCAGTGGAGGTGCCAAAGGAGTCTTCCAGCTTAGTTCAGTATGATCTGATTGGGCAAACAGTGTCAAGTGAGACTATCAAGTCCATTACAGGTGAATACATTGTTATGACAGTTCACTTTCATCTCAGACGGAAGATGGGCTATTTTATGATTCAGACATATATCCCCTGCATTATGACGGTGATTCTTTCTCAAGTTTCATTCTGGATAAATAAGGAATCAGTTCCAGCTAGGACTGTATTTGGAATAACCACAGTCCTCACTATGACCACACTAAGCATCAGTGCAAGGCATTCTCTGCCCAAAGTGTCCTATGCTACCGCCATGGATTGGTTCATAGCTGTTTGCTTTGCTTTTGTATTTTCGGCCCTTATTGAGTTTGCTGCTGTGAACTATTTCACCAATATTCAAATGCAAAAAGCCAAAAAGAAGACATCAAAATCTGTTCCGGAAATTCCAGCTCCTCCAGTGCCAAGTGAGAAGCAGCCTGAAGCTCCACTTCAGAATACAAATACCAATCTGAACATGAGAAAAAGAACAAATGCTTTGGTTCACTCGGAATCTGACGTTGGCAGTAAAACCGAAATGGGAAATCATTTGAATAAATCTGCCACT---GGTGTTCAAGAATCTTCTGAGGTCACACCGAAGTCCTATTTAGCTTCCAGTCCAAACCCTTTCAGTCGAGCCAATGCAGCTGAGACGATATCTGCTGCG---AGAGGACTGCAGTCTCTTCCTTCTTCAACTCCCAGCCGAACTGGGTTTGTGTCAAGACAAGTTGCAGCTGAATCGACTGCTTCTCGTCGTGTTTTTGGGTCAAGACTGGCGCGTGTTAAGACCACAGTTAATACCACAGGGGCTCCTGGGAAGCTGTCAGCTGCCACTCCTCCC---CCTGCTCCACCGCCTTCTGGGTCTGGTACAAGTAAAATAGACCAATACGCACGTATTCTCTTTCCAGTCACATTTGGGGCATTTAACATGGTCTATTGGGTTGTTTATTTATCTAAGGACACTATGGAGAAATCAGAAAGTCTAATGTA-
>otoGar3
ATGGTTTCTGCCAAGAAGGTACCCGCGATCGCGCTGTCCTCCGGGCTCAGTTTCGCCCTCCTGCGCTTCCTGTGCCTG---GCGACTTGTTTAAACGAGTCCCCAGGACAGAACCAAAAGGAGGAGAAATTGTGCCCAGAAAATTTCACCCGCATCCTGGACAGTTTGCTCGATGGTTATGACAACAGGCTGCGTCCTGGATTTGGGGGTCCTGTTACAGAAGTGAAAACTGACATCTATGTCACCAGCTTTGGACCTGTTTCTGATGTTGAAATGGAATACACAATGGATGTGTTCTTCAGACAGACATGGATTGACAAAAGACTCAAGTATGATGGCCCCATTGAAATTTTAAGATTGAACAATATGATGGTAACAAAAGTGTGGACCCCAGATACTTTCTTCAGGAATGGAAAGAAATCCGTTTCCCATAATATGACGGCTCCAAATAAGCTGTTCAGAATTATGAGAAATGGCACGATTTTATACACAATGAGACTCACCATAAATGCGGAGTGTCCCATGAGATTGGTGGATTTCCCCATGGATGGCCATGCGTGCCCTTTGAAATTTGGGAGTTATGCATATCCGAAGAGTGAGATGATCTATACCTGGACAAAAGGTCCTGAGAAATCAGTTGAAGTTCCAAAGGAGTCTTCCAGCTTAGTTCAGTATGACTTGATTGGGCAAACCGTATCAAGTGAAACTATCAAATCGATTACGGGTGAATATATTGTGATGACGGTTTACTTCCACCTCCGACGGAAGATGGGTTACTTTATGATTCAGACCTACATCCCCTGCATCATGACAGTGATTCTTTCTCAAGTTTCCTTCTGGATAAATAAAGAATCAGTTCCAGCTAGGACTGTATTTGGAATCACCACGGTCCTGACCATGACCACCCTCAGCATCAGTGCACGGCATTCCTTGCCCAAAGTGTCCTACGCCACCGCCATGGATTGGTTCATAGCTGTCTGCTTTGCTTTTGTATTTTCGGCTCTTATTGAGTTTGCTGCTGTCAACTATTTTACTAATATTCAAATGGAAAAAGCCAAAAAGAAGACATCAAAACCCCTTCAGGAGCCCCCCGCTGCTCCAGTGCTGAAGGAAAAGCCCGCTGAAGCACCTGTGCAGAATACAAGTGGCAATTTGAACATGAGAAAAAGGACAAATGCTTTGGTTCACTCTGAATCTGATGTTGGGAACAGAATTGAGATGGGAAATCATTCGAGCAAATCTTCCTTG---GTTGTTCAAGAATCTTCTGAAGCCACACCTCGGTCTTACTTAGCTTCCAGTCCAAACCCATTCAGCCGTGCAAATGCTGCTGAAACTATCTCCGCTGCA---AGAGCGCTCCCCCCCGCATCTCCTTCTACTTCTAGCCAGACTGGGCCTGTGTCCCGACGAGCTTCCCTGGGAGTTGCTGCAACTCAGCGTTTGTTTGGCTCGAGACTGGAGAGGATTAAGACCACAGTCAACACCACAGGGGCTGCTGGGAAATCCTCAGCCGCCGCCCCTCCC---TCGGCTCCACCACCTTCTGGATCTGGTACAAGTAAAATAGACAAATATGCCCGGATTCTCTTTCCAGTCACATTTGGGGCATTTAACATGGTCTATTGGGTGGTTTATTTATCTAAGGACACGATGGAAAAATCAGAAAGTCTAATG---
>speTri2
ATGGTTTCTGCCAAGAAGGTACCCGCGATTGCGCTGTGCTCCGGGTTCAGTTTCGCCCTCCTGCACTTCCTGTGCCAG---GCTGTTTGTTTAAACGAATCCCCAGGACAGAACCAAAAGGAGGAGAAATTGTGCCCGGAAAATTTTACCCGCATCCTGGACAGTTTGCTCGATGGTTATGACAACAGGCTGCGTCCTGGATTTGGGGGTCCTGTTACGGAAGTGAAAACTGACATATATGTCACCAGCTTTGGACCTGTATCTGATGTTGAAATGGAATACACAATGGATGTGTTCTTCAGGCAGACGTGGATTGACAAAAGGCTAAAGTATGATGGCCCCATTGAAATTCTGAGGTTGAACAATATGATGGTAACAAAAGTATGGACCCCTGATACTTTCTTCAGGAATGGAAAGAAATCTGTCGCACATAATATGACAGCTCCAAATAAGCTTTTTAGAATTATGAGAAATGGCACTATTTTATATACAATGAGACTCACCATAAGTGCGGAGTGCCCCATGAGATTGGTGGATTTTCCCATGGATGGTCATGCTTGCCCTCTAAAATTCGGGAGTTATGCATATCCGAAGAGTGAGATGATTTACACATGGACAAAAGGTCCAGAGAAATCAGTGGAAGTGCCAAAGGAGTCTTCCAGCTTAGTTCAGTATGATCTGATTGGGCAAACTGTATCAAGTGAGACTATCAAATCCATTACAGGTGAATACATTGTCATGACAGTTTATTTCCACCTAAGACGGAAGATGGGATATTTTATGATTCAGACTTATATTCCATGCATTATGACAGTGATTCTTTCTCAAGTTTCTTTCTGGATAAATAAGGAATCAGTTCCAGCGAGGACTGTATTTGGAATAACCACAGTCCTCACTATGACCACACTAAGCATCAGTGCAAGGCATTCTTTGCCCAAAGTGTCCTACGCTACTGCCATGGATTGGTTCATAGCTGTCTGCTTTGCTTTTGTATTTTCGGCCCTTATTGAGTTTGCTGCTGTCAATTATTTCACCAATATTCAAATGCAAAAAGCCAAAAAGAAGACATCCAAACCTCTTGCAGAAATTCCACCTGCTCCAGTACCGAAAGAAAAGCATCCTGAAGTACCTCTGCAGAATACAAATGCCAGTTTGAACATGAGGAAAAGAACAAATGCCTTGGTCCACTCGGAATCTGATGTTGGCAACAGAACTGAGGTGGGAAATCATCCTAGCAAATCTTCTCCA---GTTGTTCAAGAATCCTCTGAAGCCACATCTAAGTCATACTTAGCTTCTAGTCCAAACCCTTTCAGCCGGGCAAATGCAGCCGAAACGATATCTGCTGCA---AGAGCACTTCCATCTGCTCCTTCTCCTACTCCTAGTCGCACTGGGTGTGTGTTGAGACAAACATCAGTTGGATCTGCTTCTGCTCGTCGTGTGTTTGGCTCAAGACTGGAGCGAATTAAGACCACAGTTAACACCCCAGGGGCTTCTGGGAAGTCATCAGCCTCTGCTCCTCCT---CCTGCTCCTCCACCTGCTGGATCTGGCACAAGTAAAATAGACAAATATGCCCGTATTCTCTTTCCAGTCACATTTGGGGCATTTAACATGGTCTATTGGGTTGTTTACTTATCTAAGGACACTATGGAGAAATCAGAAAGTCTAATG---
>eriEur2
---------------------------------------------------------------------------------GCGACTTGTTTAAATGAATCCCCAGAACAGGGCGAAAAGGAGGAGAAATTGTGCCCAGAAAATTTTACCCGCATCTTGGACAGTTTACTCGATGGATATGACAACAGGCTGCGTCCTGGATTTGGGGGTCCTGTTACAGAAGTGAAAACTGACATATATGTCACCAGTTTTGGGCCTGTTTCTGATGTTGAAATGGAATATACAATGGATGTATTCTTCAGACAGACATGGATTGACAAAAGACTAAAATATGATGGCCCCATTGAAATTTTGAGACTGAACAATATGATGGTAACAAAAGTATGGACCCCTGACACTTTCTTCAGGAATGGAAAGAAATCTGTCTCACATAATATGACAGCTCCAAATAAACTTTTCAGAATTATGAGAAATGGCACTATCTTATACACAATGAGACTCACCATAAGTGCGGAATGTCCAATGAGACTGGTGGATTTTCCCATGGATGGCCATGCATGCCCTTTGAAATTTGGGAGTTATGCATACCCAAAGAGTGAGATGATTTATACCTGGACCAAAGGTCCTGAGAAATCAGTAGAAGTTCCAAAGGAGTCTTCCAGCTTAGTTCAATATGACTTGATTGGTCAAACTGTGTCAAGTGAGACTATCAAGTCCATTACAGGTGAATATATTGTCATGACGGTTTACTTCCATCTCAGACGGAAGATGGGTTATTTTATGATTCAGACATACATTCCATGTATTATGACAGTGATTCTGTCTCAAGTTTCATTCTGGATAAATAAGGAATCAGTTCCAGCTAGGACTGTATTTGGTATTACCACAGTCCTCACCATGACGACTCTGAGCATCAGTGCCCGACATTCTTTGCCCAAAGTGTCCTATGCAACTGCCATGGATTGGTTTATAGCCGTCTGCTTTGCTTTTGTATTTTCGGCCCTTATTGAGTTTGCTGCTGTCAACTATTTTACCAATGTTCAAATGGAAAAAGCCAAAAGGAAGACAGCAAAGGCCCTCCAGGAACTTCCAGCTGCTCCAGTATTGAGAGAAAAGCATCCGGAAACAACTTTGCAGAATATGAATGTGAATGCAAACATGAGAAAAAGAACAAATGCCTTGGTTCACTCAGAATCTGATGTTGGCAACAAAACGGAGATGGGAAATCATTCAAGCAAAACGTCCATG---GTCATTCAAGGGTCTTCTGGAACCACAACACAGTCTTACCTAGCGTGCAGTCCAAACCCATTCAGTCGTGCAAATGCAGATGAAACTATATCTGCTGCA---AGAGCACTTCCAGCTGCTCCTCCTTCTACTCCCAGTGTAACTGGGCATATGCCCCAACAAGCATCGGTTGGACCTGCATCTACCCACCGTACATTTGGATCAAGACTGGATCGAATTAAGACCACAATTAATACTGTAGGGGCTTCTGGGAAGTTGTCAGCAACTATTCCTCCC---CCTGTTCCACCACCTTCTGGATCTGGCACAAGTAAAATAGATAAATATGCCCGCATTCTATTTCCAGTAACTTTCGGGGCATTCAACATGGTCTACTGGGTTGTTTATTTATCTAAGGACACTATGGAGAAATCAGAAAGTCTAATG---
>conCri1
ATGATTTCTGTCAAGAAGGTAACCACGATTGCGGCGTCCACCGGGATCAGTTTCGCCCTCCTGCACTTCTTGTGCCTG---GCTGCTTGTTTAAACGAACCAAAGGACGAGAGCCAAAAGGACGAGAAATTATGCCCGGAAAATTTTACCCGCATCCTGGACGGTTTACTCGATGGTTATGACAACAGGCTGCGTCCTGGATTTGGGGGTCCTGTTACAGAAGTGAAAACTGACATATATGTCACCAGCTTTGGACCTGTTTCTGATGTTGAAATGGAATATACAATGGATGTGTTCTTCAGACAGACGTGGATTGACAAAAGACTAAAATATGATGGTCCCATTGAAATTTTGAGATTAAACAATATGATGGTAACAAAAGTATGGACCCCTGACACTTTCTTCAGGAATGGAAAGAAATCTGTTTCACATAATATGACTGCTCCAAATAAGCTTTTTAGAATTATGAGAAATGGCACTATTTTATACACCATGAGACTTACCATAAGTGCAGAATGTCCTATGAGATTGGTGGATTTCCCTATGGATGGTCACGCATGTCCTCTGAAATTTGGGAGTTATGCATATCCAAAGACTGAGATGATTTATACCTGGACAAAAGGTCCTGAGAAATCAGTAGAAGTTCCTAAGGAGTCTTCCAGCTTAGTCCAATATGACTTGATTGGGCAAACTGTATCAAGTGAAACTATCAAATCCATTACTGGTGAATATATTGTTATGACGGTTTACTTCCACCTCAGACGGAAGATGGGTTACTTTATGATTCAGACGTACATTCCATGCATTATGACAGTGATTCTTTCTCAAGTTTCATTCTGGATAAATAAGGAATCCGTTCCTGCTAGGACTGTGTTTGGAATAACTACAGTCCTCACCATGACCACGCTGAGCATCAGTGCACGACATTCTTTGCCCAAAGTGTCCTATGCTACTGCAATGGATTGGTTCATAGCTGTCTGCTTTGCTTTTGTATTTTCGGCCCTTATTGAGTTTGCTGCTGTCAACTATTTTACCAATATTCAAATGGAAAAAGCCAAAAAAAAGGCAGCAAAAGCCCTCCAGGAAGTTCCAGCTGCTCCAGTGGTGAAAGAAAAGCATCCTGAAACAACTTTTCAGAACACTAATGCCAATATGAATATGAGGAAAAGAACAAATGCCTTGGTTCACTCTGAATCTGATGCTGGCAACAAAAGTGAGGTGGGAAACCATTCGAGCAAATCCCCCACG---GTTGTTCAAGGATCTTCTGGAGTCACACTGCAGTCTTACTTAGCTTCCAGCCCCAACCCATTCAGCCGCGCAAATGCAGATGAAACTATATCTGCTGCA---AGAGCACGTCCATCTGGGCCTTCTTCTACTCCTAGTAGAACTGGGTATACGCCACAACAAGCTTCAGTTGGATCCGCTTCTACCCGCCATGTGTTTGGATCAAGACTGGAGCGAATTAAGACCACAGTTAATACCATGGGGGCATCTGGGAAGTTGTCAGCTGCT---CCTCCC---TCTGCTCCACCACCTTCTGGATCTGGCACAAGTAAAATAGACAAATACGCCCGCATTCTCTTTCCAGTAACGTTTGGGGCATTTAACATGGTCTATTGGGTAGTATATTTATCAAAGGACACTATGGAGAAATCAGAAAGTCTAATG---
>HLphyDis3
ATGGTTTCTGCCAAGAAGGTACCCGCGATCGCGACGTCCTTCGGGGTCAGTTTCGCTCTCCTGCACATCCTGTGCCTG---GAGGCTTGTTTAAACGAATCCCCAGGACAGAACCAAAATGAGGATAAATTATGCCCGGAAAATTTTACCCGCATCCTGGACAGTTTACTCGATGGTTATGACAACAGGCTGCGTCCTGGATTTGGGGGTCCAGTCACAGAAGTAAAAACTGACATATACGTCACCAGCTTTGGACCTGTTTCTGATGTTGAAATGGAATACACAATGGACGTGTTCTTCCGACAGACATGGATTGACAAAAGACTAAAATACGACGGGCCCATTGAAATTTTGAGATTGAATAACATGATGGTAACAAAAGTATGGACCCCTGACACTTTCTTCAGGAATGGGAAGAAATCTGTCTCACACAATATGACAGCCCCAAATAAGCTTTTTAGAATTATGAGAAATGGAACTATTTTATACACAATGAGACTCACCATAAGTGCGGAGTGTCCCATGAGATTGGTGGATTTTCCTATGGATGGTCATGCATGCCCTTTGAAATTTGGGAGTTATGCTTACCCGAAGAGCGAGATGATTTATACCTGGACAAAAGGTCCTGAGAAATCAGTGGAAGTTCCGAAGGAGTCCTCCAGCTTAGTTCAGTATGACTTGATCGGGCAAACTGTATCAAGTGAAACCATCAAATCCATTACGGGTGAATATATTGTTATGACAGTTTACTTCCACCTCAGACGGAAGATGGGTTATTTTATGATTCAGACGTACATTCCATGTATTATGACAGTGATTCTTTCGCAAGTTTCCTTCTGGATAAATAAGGAATCAGTTCCAGCTAGGACTGTATTTGGAATAACCACAGTCCTCACCATGACCACACTGAGCATCAGTGCACGGCATTCTTTGCCTAAAGTGTCCTATGCTACTGCCATGGATTGGTTCATAGCTGTCTGCTTTGCTTTTGTATTTTCTGCCCTTATCGAGTTTGCTGCTGTCAATTATTTTACCAATGTTCAAATGGAAAAAGCCAAAAAGAAGAAATCAAAAGCCCTCCAGGAAATTCCCGCTGGTCCAGCGCCGAAAGAAAAGCATCCTGAAGCACCTCTGCAGAACACAAATGCCAATCAGAACATGAGGAAAAGAACAAATGCCTTGGTTCACTCTGAATCTGACATTGGCATCAAAACCGAGGTAGGAAACCATTCGAACAGATCTTCCGTG---GTTGTCCAAGGATCTTCTGAAGCCACATCGCAGTCTTACTTAGCTTCCAGTCCAAACCCGTTCAGCCATGCAAATGCAGCTGAAACTATATCTGCTGCA---AGAGCACTTCCATCTTCTTCTTTTTCTACTCCTAGTAGAACTGGGTATGTGCCCCGGCAAGCTTCAGCTGGATCTCCTCTTACCCATCATGTGTTCGGATCAAGACTGGGGCGGATTAAGACCACAGTTAATACCGTAGGGGCTTCTGGGAAGTTGTCGGCCACCGCTCCTCCC---TCTGCTCCACCACCTTCTGGATCTGGCACAAGTAAAATAGACAAATATGCTCGCATCCTCTTTCCAGTGACATTCGGGGCATTTAACATGGTATATTGGGTTGTTTATTTATCTAAGGACACTATGGAGAAATCAGAAAGTCTGATG---
>sorAra2
ATGATTTCTGCCAAGAAGGTGCCCACGATCGTCGCGTGCTGCGGGCTCAGTTTCGCCCTCCTGCACTTCTTGTGCTTGGCGGCGGCTTGTTTAAACGAATCCCCAGGACAGAACCCAAAGGAGGAGAAATTATGCCCGGAAAATTTTACCCGCATCTTGGACAGTTTACTCGATGGTTATGACAACAGGCTGCGTCCTGGATTTGGGGGTCCTGTAACAGAAGTGAAAACTGACATATATGTCACCAGCTTTGGACCTGTTTCCGATGTTGAGATGGAGTATACGATGGATGTGTTCTTCAGACAGACATGGATTGACAAAAGGCTAAAATATGATGGCCCCATTGAAATATTGAGATTAAACAATATGATGGTTACTAAAGTATGGACTCCAGACACTTTCTTCAGGAATGGAAAGAAATCTGTTTCTCATAATATGACAGCTCCAAATAAACTTTTCCGAATTATGAGAAATGGTACCATTTTGTATACAATGAGACTCACCATAAGTGCGGAGTGCCCCATGAGACTGGTGGATTTCCCCATGGATGGACATGCATGCCCTTTGAAATTTGGGAGTTATGCATATCCGAAGAGTGAGATGATTTATACTTGGACAAAAGGTCCTGAGAAATCAGTAGAAGTTCCAAAAGAGTCTTCCAGCTTAGTCCAATATGACTTGATTGGACAGACTGTATCCAGTGAAACTATCAAATCCATTACTGGTGAATATATTGTCATGACAGTTTACTTTCACCTCAGACGGAAGATGGGATATTTCATGATTCAAACATACATCCCTTGCATTATGACAGTGATTCTTTCTCAAGTTTCATTCTGGATAAATAAGGAATCAGTTCCAGCTAGAACTGTGTTTGGGATAACTACAGTCCTCACCATGACCACTCTGAGCATCAGTGCGCGACATTCTTTGCCCAAAGTGTCCTATGCTACTGCCATGGATTGGTTCATAGCTGTGTGCTTTGCTTTTGTATTTTCCGCCCTTATTGAGTTTGCTGCTGTCAACTATTTTACCAACATTCAAATGGAAAAGGCCAAAAAGAAGACATCGAAGCCTCCCCAGGAAATCCCAGAGGTTCCAGCG---AGAGAAAAGCATCCTGAAGCAATACTGCAGAATGCGAGCACCAATCTAAATATGAGAAAAAGGACCAATGCTGTGGTTCACTCAGAACCTGCGGTTGGCAGCAGAACTGAGGTGGAAAACCATTCCAGCAAAGCTTCTGCG---CTTGTTCAAGGATCTTCTGGAGTCACACAGCAGTCTTCCTTAGCTTCAAGTCCAAATCCGTTCAGTCGTGCAAATGCAGATGAAACTATATCCGCTGCA---AGAGAACTTCCATCCACTCTTTCTTCTTCTCCTAGTAGAACTGGGTCTGTACCCCAACAAACTTCAGTCAGATCTGCTTCTTCACACCATGTATTTGGATCAAAACTGGAGCGGATTAAGACCACAGTTAATACCATAGGGGCTTCTGGGAAGTTATCTGCAAACACTCCTCCC---CCTGCTCCACCACCTTCAGGATCTGGCACAAGTAAAATAGACAAATATGCCCGCATTCTATTTCCAGTAACATTTGGAGCGTTCAACATGGTCTATTGGGTTGTTTACTTATCCAAGGACACTATGGAGAAATCAGAAAGTCTTATG---
>tarSyr2
ATGATTTCTGCCAAGAAGGTGCCCGCGATCGCGCTGTCCGCCGGGGTCAGTTTCGCCCTCCTGCCCTTCCTGTGCCTG---GCGGTTTGTTTAAACGAATCCCCAGGACAGAGCCAAAAAGAGGAGAGATTGTGCACAGAAAATTTCACCCGCATCCTGGACAGTTTGCTCGAAGGCTATGACAACAGGCTGCGCCCTGGATTTGGGGGTCCTGTTACAGAAGTGAAAACTGACATATATGTCACCAGCTTTGGACCTGTTTCTGATGTTGAAATGGAATACACAATGGATGTGTTCTTCAGACAGACATGGATCGACAAAAGACTAAAATATGATGGCCCCATTGAAATTTTAAGATTGAACAATATGATGGTAACAAAAGTATGGACCCCTGATACTTTCTTCAGGAATGGAAAGAAATCTGTCTCACATAATATGACAGCTCCAAATAAGCTTTTTAGAATTATGAGAAATGGTACTATTTTATACACCATGAGACTCACCATCAGTGCGGAGTGTCCTATGAGATTGGTGGATTTTCCCATGGATGGTCATGCATGTCCTTTGAAATTTGGGAGTTATGCCTATCCAAAGAGCGAGATGATCTACACTTGGACAAAAGGCCCCGAGAAGTCAGTTGAAGTGCCAAAGGAATCTTCCAGCTTAGTGCAGTATGACTTGATTGGGCAAACTGTATCCAGTGAAACTATCAAATCAATTACGGGTGAATATGTTGTTATGACGGTTTACTTCCACCTCAGACGGAAGATGGGTTATTTTATGATTCAGACCTATATTCCATGCATTATGACAGTTATTCTTTCTCAAGTTTCATTCTGGATAAATAAAGAATCAGTTCCAGCTAGGACTGTATTTGGAATAACCACAGTTCTCACCATGACCACGCTGAGCATCAGTGCACGGCACTCTTTGCCCAAAGTGTCCTATGCTACTGCCATGGATTGGTTCATAGCTGTCTGCTTTGCTTTTGTATTTTCGGCCCTTATCGAGTTCGCTGCTGTCAACTATTTCACCAATGTCAAAGTGGAAAAAGCCAAAAAGAAGAAGTCAAAACTCCCTCAGGAAGCTCTGGCTGCTCCTGTGCCAAGAGAGAAGCATCCTGAAGCCCCTCTGCAGAATACAATTGCCAACTTGAACATGAGAAAAAGAACAAATGCTCTGGTTCACTCTGAATCTGATGTTGGCGGCAGAACTGAGGTGGGAAACCATTCAAGCAAGTCTTCCACG---GTTGCTCAAGAATCTTCTGGAGCCACGTCTCGGTCTTACTTAGCTTCCAGCCCGAACCCATTCAGCCGTGCAAATGCAGCTGAAACTATCTCTGCTGCA---AGAGCACTTTCTTCGCCTTCTCCTTCTCCTTCTGGTCGAACTGGGTATGTGTCCCGACAGGCCTCGGCCAGATCTGCTTCTGCTCAGCGAGTGTTTGGATCCAGACTGGGGAGGATTAAGACCACCGCTAATACTATAGGGGCTTCTGGGAAGTTGGCGGCCACGACTCCTCCC---CCAGCCCCACCACCTGCTGGATCCGGCACAAGTAAAATAGACAAATATGCCCGTATTCTCTTTCCAGTCACATTTGGGGCATTTAACATGGTCTATTGGGTTGTGTACCTATCTAAGGACACTATGGAGAAATCAGAAAGTCTAATG---
>micOch1
ATGGTTTCTGTCCAGAAGGTACCCGCGATCGCGCTGTGCTCCGGGGTCAGCCTTGCCCTCCTGCACTTCCTGTGCCTG---GCGGCTTGTTTAAACGAATCCCCAGGACAGAACTCAAAGGACGAGAAAATGTGCCCGGAAAATTTTACCCGTATCCTGGACAGTTTGCTGGATGGTTATGACAACAGGCTGCGTCCTGGATTTGGGGGTCCTGTTACAGAAGTGAAAACTGACATATATGTCACCAGCTTTGGACCCGTTTCTGATGTTGAAATGGAATATACAATGGATGTGTTCTTCAGACAGACGTGGATTGACAAAAGACTAAAATATGATGGTCCCATTGAAATTTTGAGGTTGAACAATATGATGGTTACCAAAGTTTGGACCCCTGATACCTTCTTCAGGAATGGAAAAAAATCTGTCTCGCACAACATGACAGCTCCAAATAAGCTTTTTAGAATTATGAGAAATGGCACTATTTTATACACAATGAGACTCACCATAAGTGCGGAGTGTCCCATGAGACTGGTGGATTTCCCTATGGATGGTCATGCCTGCCCTTTGAAATTTGGGAGTTATGCGTATCCCAAGAGTGAGATGATCTATACCTGGACCAAAGGCCCTGAAAAATCAGTGGAGGTGCCAAAGGAGTCTTCTAGCTTAGTTCAATATGACCTAATTGGGCAGACTGTATCAAGTGAAACTATCAAATCTATTACAGGTGAATACATTGTTATGACAGTTTACTTCCACCTCAGACGGAAGATGGGCTATTTTATGATTCAGACGTATATCCCATGTATTATGACAGTGATCCTTTCTCAAGTTTCTTTCTGGATAAATAAGGAGTCTGTTCCAGCTAGAACTGTGTTTGGGATAACCACAGTCCTCACGATGACCACCCTAAGCATCAGTGCTCGACATTCGTTGCCCAAAGTATCCTATGCGACTGCCATGGATTGGTTCATAGCTGTCTGCTTTGCTTTTGTGTTTTCGGCTCTTATTGAGTTTGCTGCTGTCAACTATTTCACCAACATTCAAATGCAGAAAGCCAAAAAGAAAACATCGAAGCCTCCTCCAGAAATTCCACCTGCCCCAGTGTTGAGAGAAAATCACCCAGAAACGTCTCTCCAGAATATACATGGCAATTTGAACATGAGGAAAAGAACAAATGCCTTGGTCCACTCAGAAACTGATAGCAACAGCAGAACTGAGGTGGGAAACCATTCCAGCAAGACCACCACA------GTCCACGAGTCTTCTGAAGCCACCCCTAAGGACTACTTAGCTTCCAGTCCAAACCCATTCAGCAGAGCAAATGCGGCTGAGACGATTTCTGCAGCC---AAAGGTCTTTCCTCTGCGCCCTCCCCCAGCCCTTGTGGCACA---------TCAAGACCGGCTTCCTTGGGGTCAACTTCTACTCGCCCTGCATTTGGGTCCAGACTTGGGCGAATTAAGACCACAGTTAACACAACAGGGGCCGCTGGAACTGGGTCGGCCACACCTCCTCCC---CCTGCTCCACCACCTTCCGGATCTGGCACAAGTAAAATAGACAAATATGCTCGTATTCTCTTCCCAGTGACATTTGGGGCATTTAACATGGTCTACTGGGTTGTTTATTTATCTAAGGACACCATGGAGAAATCAGAAAGTCTAATG---
>criGri1
ATGGTTTCTGTCCAGAAGGTGCCCGCGATCGCCCTGTGCTCCGGGGTCAGCCTTGCCCTCCTGCACTTCCTGTGCCTG---GCGGCTTGTTTAAACGAATCCCCAGGACAGAACGCAAAGGACGAGAAATTGTGCCCCGAAAATTTTACCCGTATCCTGGACAGTTTGCTGGATGGTTATGACAACAGGCTGCGTCCTGGATTTGGGGGTCCTGTTACAGAAGTGAAAACTGACATATATGTCACCAGTTTTGGACCTGTTTCTGATGTTGAAATGGAATATACAATGGATGTGTTCTTCAGACAGACGTGGATTGACAAAAGACTAAAATATGATGGACCCATTGAAATTTTGAGGTTGAACAATATGATGGTCACCAAAGTTTGGACCCCTGATACTTTCTTCAGGAATGGAAAGAAATCTGTCTCACATAACATGACAGCTCCAAATAAGCTTTTTAGAATTATGAGAAATGGCACTATTTTATACACAATGAGACTCACCATCAGTGCGGAGTGTCCCATGAGACTGGTGGATTTCCCTATGGATGGTCATGCCTGCCCTTTGAAATTTGGGAGTTATGCATATCCCAAGAGTGAGATGATCTATACCTGGACCAAAGGCCCTGAGAAGTCAGTGGAGGTGCCCAAGGAGTCTTCTAGCTTGGTTCAATATGACCTCATTGGGCAGACTGTATCAAGTGAAACTATCAAATCTATTACAGGTGAATACATTGTTATGACAGTTTATTTCCACCTCAGAAGGAAGATGGGCTATTTTATGATTCAGACATATATCCCTTGCATTATGACAGTGATCCTTTCTCAAGTTTCCTTCTGGATAAATAAGGAGTCTGTTCCAGCTAGAACTGTATTTGGAATAACCACAGTCCTCACGATGACCACCCTAAGCATCAGTGCCCGGCATTCTTTGCCCAAAGTGTCCTATGCAACTGCCATGGATTGGTTCATAGCTGTCTGCTTTGCTTTTGTATTTTCGGCTCTTATTGAGTTTGCTGCTGTCAACTATTTCACCAACATTCAAATGCAGAAAGCCAAAAAGAAGACATCAAAGCCTCCACCAGAAATTCCAGCTGCTCCAGTGCTGAAAGAAAATCATCCAGAAACTTCTCTCCAGAATACACATGCCAATTCGAATATGAGGAAAAGAACAAATGCCTTGGTCCACTCAGAATCTGATACCAACAGCAGAACTGAGGTGGGAAACCATTCCAGTAAGACCACGACA------GTCCAAGAGCCTGCTGAAGCCACAGCGAAGGAGTACTTAGCTTCTAGCCCAAATCCATTCAGCAGGGCAAATGCAGCTGAGACGATATCTGCAGCA---AGAAGTCTTTCATCTGCACCCTCTCCCACTCCTTGTGGCACA---------TCGAGACCAGCTTCTTTGGGGTCAGCTTCTACGCGTCCCGCATTTGGGTCTAGACTTGGGCGAATTAAGACCACAGTTAATACCACAGGGGCACCTGGGACTGTGTCAGCCACACCTCCTCCC---TCTGCTCCACCACCGTCTGGATCTGGCACAAGTAAAATAGACAAATATGCTCGTATTCTCTTCCCAGTCACATTTGGGGCGTTTAACATGGTCTACTGGGTTGTCTATTTATCTAAGGACACCATGGAGAAATCAGAAAGTCTAATG---
>mm10
ATGGTTTCTGTCCAGAAGGTACCCGCGATTGCGCTGTGCTCCGGGGTCAGCCTCGCCCTCCTGCACTTCCTGTGCCTG---GCGGCTTGTTTAAACGAATCCCCAGGACAGAACTCAAAGGACGAGAAATTGTGCCCGGAAAATTTTACCCGTATTCTGGACAGTTTGCTGGATGGTTATGACAACAGGCTGCGTCCTGGATTTGGGGGTCCTGTTACAGAAGTGAAAACTGATATATATGTCACCAGCTTTGGGCCCGTTTCTGATGTTGAAATGGAATACACTATGGATGTGTTCTTCAGACAGACATGGATTGACAAAAGACTAAAATATGACGGCCCAATTGAAATCTTGAGGCTGAATAATATGATGGTCACCAAAGTTTGGACCCCTGATACTTTCTTCAGGAATGGAAAGAAATCTGTCTCACATAACATGACAGCTCCAAATAAGCTTTTTAGAATTATGAGAAATGGCACTATTTTATACACAATGAGACTCACCATAAGTGCGGAGTGCCCCATGAGACTGGTGGATTTTCCTATGGATGGTCATGCCTGCCCTTTGAAATTTGGGAGTTATGCATATCCCAAAAGTGAGATGATCTACACCTGGACCAAAGGCCCTGAGAAGTCAGTGGAGGTGCCAAAGGAGTCTTCTAGCTTAGTTCAATATGACCTCATTGGGCAGACTGTATCAAGCGAGACTATCAAATCTATTACAGGTGAATACATTGTTATGACGGTTTACTTCCACCTCAGACGGAAGATGGGCTACTTTATGATTCAGACGTATATCCCATGCATCATGACAGTGATTCTTTCTCAAGTTTCCTTCTGGATAAACAAGGAGTCTGTTCCAGCTAGAACTGTATTTGGAATAACCACAGTCCTCACGATGACCACCCTAAGCATCAGTGCTCGGCATTCTTTGCCCAAAGTGTCCTATGCGACTGCCATGGATTGGTTCATAGCTGTCTGTTTTGCTTTTGTATTTTCGGCTCTTATTGAGTTTGCTGCTGTCAACTATTTCACCAACATTCAAATGCAGAAAGCCAAAAAGAAGATATCAAAGCCTCCCCCAGAAGTTCCAGCTGCTCCTGTGCTGAAGGAGAAACACACAGAAACATCCCTTCAGAATACACATGCCAATTTGAACATGAGGAAAAGAACAAATGCCTTGGTCCATTCAGAATCGGATGTCAAAAGCAGAACTGAGGTGGGAAATCACTCCAGCAAGACCAGCGCT------GTCCAGGAGTCTTCTGAAGCCACGCCTAAGGCTCACTTAGCTTCCAGTCCAAATCCATTCAGCAGGGCAAATGCAGCTGAGACTATGTCTGCTGCAGCCAGAGGTCTTTCATCTGCAGCATCCCCCTCTCCTCATGGCACA---------TTGCGGCCAGCTTCTTTGGGGTCAGCTTCCACTCGCCCTGCATTTGGATCTAGACTTGGGCGAATTAAGACAACAGTTAATACAACAGGGGCTGCTGGGAATGTGTCAGCCACACCTCCTCCC---CCTGCTCCACCGCCTTCTGGATCTGGCACAAGTAAAATAGACAAATATGCTCGTATTCTCTTTCCAGTCACATTTGGAGCATTTAACATGGTCTACTGGGTTGTTTATTTATCTAAGGACACCATGGAGAAATCAGAAAGTCTAATG---
>ochPri3
ATGGTCTCTGCCAAGAAGGTACCCGCGATTGTGCTGTCCGCCGCGGTCAGCTTCGCCCTCCTGCGCTTCCTGTGCCTG---GCGACTTGTATAAACGAATCCCCAGGACAGAACCAAAAGGAGGAGAAATTGTGCCCGGAAAATTTTACCCGCATCCTGGACAGTTTGCTGGATGGTTATGACAACAGGCTTCGTCCTGGATTTGGGGGTCCTGTAACAGAAGTGAAAACGGACATATATGTCACCAGCTTTGGACCTGTCTCTGATGTTGAAATGGAATATACAATGGATGTATTCTTCAGACAAACGTGGATTGACAAAAGGCTCAAATATGATGGCCCCATTGAAATCCTGAGATTGAATAATATGATGGTAACAAAAGTGTGGACACCTGATACTTTCTTCAGAAATGGAAAGAAATCTGTTTCACATAACATGACAGCTCCAAATAAGCTTTTTAGAATCATGAGAAATGGCACCATTTTGTACACAATGAGACTTACCATAAATGCGGAGTGTCCTATGAGATTAGTGGATTTCCCCATGGATGGTCATGCTTGTCCTCTGAAATTTGGGAGTTATGCGTATCCGAAGAGTGAGATGATTTACACCTGGACAAAAGGTCCTGAGAAATCAGTTGAAGTACCAAAGGAATCATCCAGCCTAGTCCAGTACGACTTGATTGGGCAAACTGTATCGAGTGAAACTATCAAATCAATTACGGGTGAATATATTGTTATGACGGTTTACTTCCACCTCAGACGAAAGATGGGTTATTTTATGATTCAGACATATATCCCATGCATTATGACAGTGATTCTTTCTCAAGTTTCATTTTGGATAAATAAGGAATCAGTTCCAGCTCGGACTGTATTTGGTATAACCACAGTCCTCACCATGACCACACTGAGCATCAGCGCACGCCATTCTCTGCCCAAAGTGTCCTACGCTACCGCCATGGACTGGTTCATTGCTGTCTGCTTTGCTTTTGTGTTTTCGGCTCTGATTGAATTTGCTGCTGTCAACTATTTCACCAATGTTCAAATGGAAAAAGCCAAAAAGAAGAAGTCTAAACTCCCTCAGGAAAATCCAGCTGTTCCAGTGCTAAGAGAAAAGCATGCTGAAGCACCTGTGCAGAGTACACATGCTAATTTGAACATGCGGAAAAGAACAAATGCCTTGGTTCATGCTGAATCAGATGTTGGCAGCAGAACTGAAGTGGGAAACCAGTCAAGCAAATCTGCCACG---GTTGCTCAAGAAGCCTCTGAAACCAAACCTCAGACTGACTTAGCTTCCAGTCCAAACCCGTTCAGCAAAGCAAATGCCGCTGAAACTATTTCTGCTGTA---AGAGCACTGACACCTGCTCCTTCTTCAACTCCCAGTCAGACTGCATGTGTGTCCAGACAAGCTTCCATGGGATCTACTTCTGCTCCTTGTGGGTTTGGATCAAGACTTGGACGGATTAAAACCACGGTTAATCCCATAGGGGCTTCTGGGAAACTGTCAACCTCTGCTCCTCCA---CCAGCTCCTCAACACTCTGGATCTGGCACAAGTAAAATAGACAAATATGCTCGGATTCTCTTTCCAGTCACATTTGGAGCATTTAACATGGTCTACTGGGTTGTTTATTTATCTAAGGATACTATGGAAAAATCAGAGAGTCTAATG---
