# Supplementary material for: Six reference-quality genomes reveal evolution of bat adaptations
Source: Nature. 2020 Jul 22;583(7817):578–84. doi: 10.1038/s41586-020-2486-3 (PMC8075899; doi:10.1038/s41586-020-2486-3)
Supplement: Supplementary file 6 — Alignments of 12,931 protein-coding genes across 48 mammals. [file 41586_2020_2486_MOESM6_ESM.gz › suppDataFile/ENST00000255189.aln.fasta]

>hg38
ATGCTCCGTCCCGGCGCGCAGCTGCTGCGGGGCCTCCTGCTGCGGAGCTGCCCGCTGCAGGGC---------------TCCCCCGGGCGCCCGCGCTCTGTCTGCGGCCGGGAAGGAGAGGAAAAACCACCCTTATCTGCAGAAACACAATGGAAAGACAGAGCAGAAACAGTGATAATTGGAGGTGGCTGTGTTGGTGTGAGTCTGGCTTATCACCTGGCCAAAGCAGGGATGAAAGATGTGGTCCTGCTGGAGAAATCAGAGCTCACGGCTGGATCTACCTGGCACGCAGCAGGTTTAACAACTTACTTTCATCCTGGAATAAACTTGAAGAAAATACATTATGATAGCATCAAACTTTATGAGAAACTGGAAGAAGAAACTGGTCAGGTGGTGGGATTCCATCAGCCAGGTAGTATCAGACTTGCTACCACCCCTGTAAGGGTAGATGAATTTAAATATCAAATGACTCGGACTGGCTGGCATGCAACAGAACAGTATCTCATTGAACCTGAAAAAATTCAAGAGATGTTCCCTTTACTCAACATGAATAAGGTTTTAGCTGGATTGTATAATCCTGGAGATGGTCACATTGATCCTTATTCTCTAACTATGGCACTGGCTGCTGGGGCTAGGAAATGTGGTGCCCTTTTAAAATATCCTGCACCAGTAACTTCTCTGAAAGCCAGGTCAGATGGAACATGGGACGTTGAAACACCACAGGGGTCTATGAGAGCAAATAGAATTGTGAATGCTGCAGGATTTTGGGCTCGTGAAGTAGGTAAAATGATTGGACTAGAACATCCTCTCATTCCGGTTCAACATCAATATGTTGTTACATCGACTATATCTGAAGTGAAAGCTTTGAAACGAGAACTGCCTGTGCTCCGTGACCTGGAAGGATCATATTATCTCCGACAGGAAAGGGATGGGCTTTTGTTTGGTCCATATGAAAGTCAAGAGAAAATGAAAGTTCAGGACTCCTGGGTCACCAATGGAGTTCCTCCA---------------------------------------------GGTTTTGGAAAGGAACTCTTTGAGTCTGATCTAGATCGAATCATGGAACACATCAAAGCTGCCATGGAAATGGTTCCTGTCTTGAAAAAGGCTGACATCATCAATGTTGTCAATGGTCCTATCACGTATTCTCCTGACATTCTGCCTATGGTGGGGCCCCATCAGGGGGTCAGAAACTACTGGGTGGCTATAGGCTTTGGATATGGCATAATCCACGCTGGTGGGGTAGGGAAATATCTCAGTGACTGGATCCTGCATGGAGAACCTCCTTTTGATCTGATAGAATTGGATCCTAATCGCTATGGCAAATGGACAACAACCCAGTACACTGAGGCCAAAGCAAGAGAATCATATGGATTCAACAATATTGTTGGTTATCCTAAAGAAGAACGGTTTGCTGGGAGGCCGACTCAACGAGTCAGTGGGCTCTATCAAAGGCTGGAGTCTAAGTGTTCCATGGGGTTCCATGCTGGCTGGGAGCAGCCGCACTGGTTCTACAAACCAGGCCAGGACACTCAGTACAGGCCAAGTTTTCGCCGCACAAACTGGTTTGAGCCTGTGGGCTCGGAGTATAAACAGGTTATGCAAAGAGTAGCGGTAACTGACCTATCACCATTTGGCAAGTTTAACATCAAAGGCCAAGATTCCATTAGACTACTGGACCATCTCTTTGCAAATGTCATTCCAAAGGTGGGTTTTACAAATATAAGTCACATGTTAACACCCAAGGGTCGAGTGTATGCTGAGCTGACTGTTTCTCACCAATCTCCTGGGGAGTTTCTTTTAATTACTGGCTCTGGATCAGAACTTCATGATCTTAGATGGATTGAAGAAGAAGCAGTCAAAGGTGGATATGATGTTGAAATTAAAAACATAACTGATGAGCTTGGAGTTCTTGGAGTTGCTGGGCCACAGGCAAGAAAGGTCCTTCAGAAACTGACCTCTGAAGATCTTAGTGATGATGTTTTCAAGTTTCTTCAAACCAAGTCCTTAAAGGTTTCCAACATTCCTGTCACTGCTATTAGGATATCTTATACTGGTGAGCTGGGTTGGGAGCTGTATCACAGAAGAGAAGATTCTGTGGCGCTGTATGACGCTATCATGAATGCAGGCCAGGAGGAGGGAATCGACAATTTTGGAACCTATGCCATGAATGCCTTACGCCTGGAGAAAGCCTTCAGAGCCTGGGGGTTAGAGATGAACTGTGATACAAATCCTTTGGAAGCTGGACTGGAATATTTTGTGAAGTTAAATAAGCCAGCAGACTTCATAGGAAAGCAAGCACTGAAACAGATTAAAGCCAAGGGGCTGAAACGAAGACTGGTCTGCCTCACCTTGGCAACGGATGATGTTGATCCAGAGGGAAATGAAAGCATCTGGTACAATGGCAAGGTGGTTGGCAACACGACATCTGGAAGCTATAGCTACAGCATCCAGAAGAGTCTGGCTTTCGCATATGTCCCTGTACAACTAAGTGAAGTGGGACAGCAAGTGGAAGTTGAACTATTAGGCAAAAATTACCCAGCAGTCATCATACAAGAACCTTTGGTATTGACCGAACCAACCAGAAACCGGCTTCAGAAAAAAGGTGGAAAGGACAAAACT---
>panTro5
ATGCTCCGTCCCGGCGCGCAGCTGCTGCGGGGCCTCCTGCTGCGGAGCTGCCCGCTGCAGGGC---------------TCCCCCGGGCGCCCGCGCTCTGTCTGCGGCCGGGAAGGAGAGGAAAAACCACCCTTATCTGCAGAAACACAATGGAAAGACAGAGCAGAAACAGTGATCATTGGAGGTGGCTGTGTTGGTGTGAGTCTGGCTTATCACCTGGCCAAAGCAGGGATGAAAGATGTGGTCCTGCTGGAGAAATCAGAGCTCACGGCTGGATCTACCTGGCACGCAGCAGGTTTAACAACTTACTTTCATCCTGGAATAAACTTGAAGAAAATACATTATGATAGCATCAAACTTTATGAGAAACTGGAAGAAGAAACTGGGCAGGTGGTGGGATTCCATCAGCCAGGTAGTATCAGACTTGCTACCACCCCTGTAAGGGTAGATGAATTTAAATATCAAATGACTCGGACTGGCTGGCATGCAACAGAACAGTATCTCATTGAACCTGAAAAAATTCAAGAGATGTTCCCTTTACTCAACATGAATAAGGTTTTAGCTGGATTGTATAATCCTGGAGATGGTCACATTGATCCTTATTCTCTAACTATGGCACTGGCTGCTGGGGCTAGGAAATATGGTGCCCTTTTAAAATATCCTGCACCAGTAACTTCTCTGAAAGCCAGGTCAGATGGAACATGGGACGTTGAAACACCACAGGGGTCTATGAGAGCAAATAGAATTGTGAATGCTGCAGGATTTTGGGCTCGTGAAGTAGGTAAAATGATTGGACTAGAACATCCTCTCATTCCGGTTCAACATCAATATGTTGTTACATCAACTATACCTGAAGTGAAAGCTTTGAAACGAGAACTCCCTGTGCTCCGTGACCTGGAAGGATCATATTATCTCCGACAGGAAAGGGATGGGCTTTTGTTTGGTCCATATGAAAGTCAAGAGAAAATGAAAGTTCAGGACTCCTGGGTCACCAATGGAGTTCCTCCA---------------------------------------------GGTTTTGGAAAGGAACTCTTTGAGTCTGATCTAGATCGAATCATGGAACACATCAAAGCTGCCATGGAAATGGTTCCTGTCTTGAAAAAGGCTGACATCATCAATGTTGTCAATGGTCCTATCACGTATTCTCCTGACATTCTGCCTATGGTGGGGCCCCATCAGGGGGTCAGAAACTACTGGGTGGCTATAGGCTTTGGATATGGCATAATCCACGCTGGTGGGGTAGGGAAATATCTCAGTGACTGGATCCTGCATGGAGAACCTCCTTTTGATCTGATAGAATTGGATCCTAATCGCTATGGCAAATGGACAACAACCCAGTACACTGAGGCCAAAGCAAGAGAATCATATGGATTCAACAATATTGTTGGTTATCCTAAAGAAGAACGGTTTGCTGGGAGGCCGACTCAACGAGTCAGTGGGCTCTATCAAAGGCTGGAGTCTAAGTGTTCCATGGGGTTCCATGCTGGCTGGGAGCAGCCGCACTGGTTCTACAAACCAGGCCAGGACACTCAGTACAGGCCAAGTTTTCGCCGCACAAACTGGTTTGAGCCTGTGGGCTCGGAGTATAAACAGGTTATGCAAAGAGTAGGGGTAACTGACCTATCACCATTTGGCAAGTTTAACATCAAAGGCCAAGACTCCATTAGACTACTGGACCATCTCTTTGCAAATGTCATTCCAAAGGTGGGTTTTACAAATATAAGTCACATGTTAACACCCAAGGGTCGAGTGTATGCTGAGTTGACTGTTTCTCACCAATCTCCTGGGGAGTTTCTTTTAATTACTGGCTCTGGATCAGAACTTCATGATCTTAGATGGATTGAAGAAGAAGCAGTCAAAGGTGGATATGATGTTGAAATTAAAAACATAACCGATGAGCTTGGAGTTCTTGGAGTTGCTGGGCCACAGGCAAGAAAGGTCCTTCAGAAACTGACCTCTGAAGATCTTAGTGATGATGTTTTCAAGTTTCTTCAAACCAAGTCCTTAAAGGTTTCCAACATTCCTGTCACTGCTATTAGGATATCTTATACTGGTGAGCTGGGTTGGGAGCTGTATCACAGAAGAGAAGATTCTGTGGCGCTGTATGACGCTATCATGAATGCAGGCCAAGAGGAGGGAATCGACAATTTTGGAACCTATGCCATGAATGCCTTACGCCTGGAGAAAGCCTTCAGAGCCTGGGGGTTAGAGATGAACTGTGATACAAATCCTTTGGAAGCTGGACTGGAATATTTTGTGAAGTTAAATAAGCCAGCAGACTTCATAGGAAAGCAAGCACTGAAACAGATTAAAGCCAAGGGGCTGAAACGAAGACTGGTCTGCCTCACCTTGGCAACGGATGATGTTGATCCAGAGGGAAATGAAAGCATCTGGTACAATGGCAAGGTGGTTGGCAACACGACATCTGGAAGCTATAGCTACAGCATCCAGAAGAGTCTGGCTTTCGCATATGTCCCTGTACAACTAAGTGAAGTGGGACAGCAGGTGGAAGTTGAACTATTAGGCAAAAATTACCCAGCAGTCATCATACAACAACCTTTGGTATTGACCGAACCAACCAGAAACCGGCTTCAGAAAAAAGGTGGAAAGGACAAAACT---
>ponAbe2
ATGCTCCGTCCGGGCGCGCAGCTGCTGCGGGGCCTCCTGCTGCGGAGCTGCCCGCTGCAGGGC---------------TCCCCCGGGCGCCCGCGCTCTGTCTGCGGCCGGGAAGGAGAGGAAAAACCACCCTTATCTGCAGAAACACAATGGAAAGACAGAGCAGAAACAGTGATAATTGGAGGTGGCTGTGTTGGTGTGAGTCTGGCTTATCACCTGGCCAAAGCAGGGATGAAAGATGTGGTCCTGCTGGAGAAATCAGCGCTCACAGCTGGATCTACCTGGCACGCAGCAGGTTTAACAACTTACTTTCATCCTGGAATAAACTTGAAGAAAATACATTATGATAGCATCAAACTTTATGAGAAACTGGAAGAAGAAACTGGACAGGTGGTGGGATTCCATCAGCCAGGTAGTATCAGACTTGCTACCACCCCTGTAAGGGTAGATGAATTTAAATATCAAATGACTCGGACTGGCTGGCATGCAACAGAACAGTATATCATTGAACCTGAAAAAATTCAAGAGATGTTCCCTTTACTCAACATGAATAAGGTTTTAGCTGGATTGTATAATCCTGGAGATGGTCACATTGATCCTTATTCTCTAACTATGGCACTGGCTGCTGGGGCTAGGAAATATGGTGCCCTTTTAAAATATCCTGCACCAGTAACTTCTCTGAAAGCCAGGTCAGATGGAACATGGGACGTTGAAACACCACAGGGGTCTATGAGAGCAAATAGAATTGTGAATGCTGCAGGATTTTGGGCTCGTGAAGTAGGTAAAATGATTGGACTAGAACATCCTCTCATTCCGGTTCAACATCAATATGTTGTTACATCGACTATACCTGAAGTGAAAGCTTTGAAACGAGAACTCCCTGTGCTCCGTGACCTGGAAGGATCATATTATCTCCGACAGGAAAGGGATGGGCTTTTGTTTGGTCCATATGAAAGTCAAGAGAAAATGAAAGTTCAGGACTCCTGGGTCACCAATGGAGTTCCTCCA---------------------------------------------GGTTTTGGAAAGGAACTCTTTGAGTCTGATCTAGATCGAATCATGGAACACATCAAAGCTGCTATGGAAATGGTTCCTGTCTTGAAAAAGGCTGACATCATCAATGTTGTCAATGGTCCTATCACGTATTCTCCTGACATTCTGCCTGTGGTGGGGCCCCATCAGGGGGTCAGAAACTACTGGGTGGCTATAGGCTTTGGATATGGCATAATCCACGCTGGTGGGGTAGGGAAATATCTCAGTGACTGGATCCTGCATGGAGAACCTCCTTTTGATCTGATAGAATTGGATCCTAATCGCTATGGCAAATGGACAACAACCCAGTACACTGAGGCCAAAGCAAGAGAATCATATGGATTCAACAATATTGTTGGTTATCCTAAAGAAGAACGGTTTGCTGGGAGGCCGACTCAACGAGTCAGTGGGCTCTATCAAAGGCTGGAGTCTAAGTGTTCCATGGGGTTCCATGCTGGCTGGGAGCAGCCGCACTGGTTCTACAAACCAGGCCAGGACACTCAGTATAGGCCAAGCTTTCGCCGCACAAACTGGTTTGAGCCTGTGGGCTCGGAGTATAAACAGGTTATGCAAAGAGTAGGGGTAACTGACCTATCACCATTTGGCAAGTTTAACATCAAAGGCCAAGATTCCATTAGACTACTGGACCATCTCTTTGCAAATGTCATTCCAAAGGTGGGTTTTACAAATATAAGTCACATGTTAACACCCAAGGGTCGAGTGTATGCTGAGTTGACTGTTTCTCACCAATCTCCCGGGGAGTTTCTTTTAATTACTGGCTCTGGATCAGAACTTCATGATCTTAGATGGATTGAAGAAGAAGCAGTCAAAGGTGGATATGATGTTGAAATTAAAAACATAACCGATGAGCTTGGAGTTCTTGGAGTTGCTGGGCCACAGGCAAGAAAGGTCCTTCAGAAACTGACCTCTGAAGATCTTAGTGATGATGTTTTCAAGTTTCTTCAAACCAAGTCCTTAAAGGTTTCCAACATTCCTGTCACTGCTATTAGGATATCTTATACTGGTGAGCTGGGTTGGGAGCTGTACCACAGAAGAGAAGATTCTGTGGTACTGTATGACGCTATCATGAACGCAGGCCAGGAGGAGGGAATCGACAATTTTGGAACCTATGCCATGAATGCCTTACGCCTGGAGAAAGCCTTCAGAGCCTGGGGGTTAGAGATGAACTGTGATACAAATCCTTTGGAAGCTGGACTGGAATATTTTGTGAAGTTAAATAAGCCAGCAGACTTCATAGGAAAGCAAGCACTGAAACAGATTAAAGCCAAGGGGCTGAAACGAAGACTGGTCTGCCTCACCTTGGCAACGGATGATGTTGATCCAGAGGGAAATGAAAGCATCTGGTACAATGGCAAGGTGGTTGGCAACACGACATCTGGAAGCTATAGCTACAGCATCCAGAGGAGTCTGGCTTTCGCATATGTCCCTGTAGAACTAAGTGAAGTGGGACAGCAAGTGGAAGTTGAACTATTAGGCAAAAATTACCCAGCAGTCATCATACAAGAACCTTTGGTATTGACCGAACCAACCAGAAACCGGCTTCAGAAAAAAGGTGGAAAGGATAAAACT---
>macFas5
ATGCTCCGTCCCGGCGCGCAGCGGCTGCGGGGCCTCCTGCTGCGGAGCTGCCCGCGGCGGGGC---------------TCTCCCGGGCGCCCGCACTCTGTCTGCGGCCGGGAAGGAGAGGAAAAACCACCCTCATCTGCAGAAACGCAATGGAAAGACAGAGCAGAAACAGTGATAATTGGAGGTGGCTGTGTTGGTGTGAGTCTGGCTTATCACCTGGCCAAAGCAGGGATGAAGGATGTGGTCCTGCTGGAGAAATCAGAGCTCACGGCTGGATCTACCTGGCATGCAGCAGGTTTAACAACTTACTTTCATCCTGGAATAAACTTGAAGAAAATACATTATGATAGCATCAAACTTTATGAGAAACTGGAAGAAGAAACTGGGCAGGTGGTGGGATTCCATCAGCCAGGTAGTATCAGACTTGCTACCACCCCTGTAAGGGTAGATGAATTTAAATATCAAATGACTCGGACTGGCTGGCATGCAACAGAACAGTATATCATTGAACCTGAAAAAATTCAAGAGATGTTCCCTTTACTCAACATGAATAAGGTTTTAGCTGGATTGTATAATCCTGGAGATGGTCACATTGATCCTTATTCTCTAACTATGGCCCTAGCTGCTGGGGCTAGGAAATATGGTGCCCTTTTAAAATATCCTGCACCAGTAACTTCTCTGAAAGCCAGGTCAGATGGAACATGGGACGTTGAAACACCACAGGGGTCTATGAGAGCAAATAGAATTGTGAATGCTGCAGGATTTTGGGCTCGTGAAGTAGGTAAAATGATTGGACTAGAACATCCTCTCATTCCGGTTCAACATCAATATGTTGTTACATCGACTATACCTGAAGTGAAAGCTTTGAAACGAGAACTCCCTGTGCTCCGTGACCTGGAAGGATCATACTATCTCCGACAGGAAAGGGATGGGCTTTTGTTTGGTCCATATGAAAGTCAGGAGAAAATGAAAGTTCAGGACTCCTGGGTCACCAATGGAGTTCCTCCA---------------------------------------------GGTTTTGGAAAGGAACTCTTTGAGTCTGATCTAGATCGAATCATGGAACACATTGAAGCTGCCATGGAAATGGTTCCTGTCTTGAAAAAGGCTGACATCATCAATGTCGTCAATGGTCCTATCACGTATTCTCCTGACATTCTGCCTATGGTGGGGCCCCATCAGGGAGTCAGAAACTACTGGGTGGCTATAGGCTTTGGATATGGCATAATCCACGCTGGTGGGGTAGGGAAATATCTCAGTGACTGGATCCTGCATGGAGAACCTCCTTTTGATCTGATAGAATTGGATCCAAATCGCTATGGCAAATGGACAACCACCCAGTACACTGAGGCCAAAGCAAGAGAATCATATGGATTCAACAATATTGTTGGTTACCCTAAAGAAGAACGGTTTGCTGGGAGACCCACTCAACGAGTCAGTGGGCTCTACCAAAGGCTGGAGTCTAAGTGTTCCATGGGGTTCCATGCTGGCTGGGAGCAGCCACACTGGTTCTACAAACTGGGCCAGGACACTCAATACAGGCCAAGTTTTCGTCGCACAAACTGGTTTGAGCCTGTGGGCTCAGAGTATAAACAGGTTATGCAAAGAGTAGGGGTAACTGACCTATCACCGTTTGGCAAGTTTAATATCAAAGGCCAAGATTCCATTAGACTACTGGACCATCTCTTTGCAAATGTCATTCCAAAGGTGGGTTTTACAAATATAAGTCACATGTTAACACCCAAAGGTCGAGTGTATGCTGAGTTGACTGTTTCTCACCAATCTCCTGGGGAGTTTCTTTTAATTACTGGCTCTGGATCAGAACTTCACGATCTTAGATGGATTGAAGAAGAAGCAGTCAAAGGTGGATATGATGTTGAAATTAAAAACATAACCGATGAGCTTGGAGTCCTTGGAGTTGCTGGGCCACAGGCAAGAAAGGTCCTTCAGAAACTGACCTCTGAAGATCTCAGTGATGACGTTTTCAAGTTTCTTCAAACCAAGTCCTTAAAGGTTTCCAACATTCCTGTCACTGCTATTAGGATATCTTATACTGGTGAGCTGGGTTGGGAGCTCTACCACAGAAGAGAAGATTCTGTGGCGCTGTATGACGCTATCATGAATGCAGGCCAGGAGGAGGAAATCGACAATTTTGGAACCTATGCCATGAATGCCTTACGCCTGGAGAAAGCCTTCAGAGCCTGGGGGTCAGAGATGAACTGTGATACAAATCCTTTGGAAGCTGGACTGGAATATTTTGTGAAGTTAAATAAGCCAGCAGACTTCATAGGAAAGCAAGCACTGAAACAGATTAAAGCCAAGGGGCTGAAACGAAGACTGGTCTGCCTCACCTTGGCAACGGATGATGTTGATCCAGAGGGAAATGAAAGCATCTGGTACAATGGCAAGGTGGTTGGCAACACGACATCTGGAAGCTATAGCTACAGCATCCAGAAGAGTCTGGCATTCGCATATGTCCCTGTGGAACTAAGTGAAGTGGGACAGCAAGTGGAAGTTGAACTATTAGGCAAAAATTACCCAGCAGTCGTCATACAACAACCTTTGGTATTGACCGAACCAACCAGAAACCGGCTTCAGAAAAAAGGTGGAAAGGACAAAACT---
>calJac3
ATGCTTCGCCCGGGCGCGCAGCGGCTGCGGGGCATCCTGCTGAGGAGCTGCAGGCGGCGGGGC---------------TCCCCCGGGCGCCCGCGCTCCGTCTGCGGCCAGGAAGGAGAGGAAAAACCACCCTCATCTGCAGAAACACAGTGGAAAGACAGAGCAGAAACAGTGATAATTGGAGGTGGCTGTGTTGGTGTGAGTCTGGCTTATCACCTGGCCAAAGCGGGGATGAAAGATGTGGTCCTGCTGGAGAAATCAGAGCTCACGGCTGGATCTACCTGGCATGCAGCAGGTTTAACAACTTATTTTCATCCTGGAATAAACTTGAAGAAAATACATTATGATAGCATCAAACTTTATGAGAAATTGGAAGAAGAAACTGGGCAGGTGGTGGGATTCCATCAGCCAGGTAGTATCAGACTTGCTACAACCCCTGTGAGGGTAGACGAATTTAAATATCAAATGACTCGGACTGGCTGGCATGCAACAGAACAGTGTATCATTGAACCTGAAAAAATTCAAGAGATGTTCCCTTTACTCAACATGAATAAGGTTTTAGCTGGATTGTATAATCCTGGAGATGGTCACATTGATCCTTATTCTCTAACTATGGCCCTGGCTGCTGGAGCTAGGAAATATGGTGCCCTTTTAAAATATCCTGCACCAGTAACTTCTCTGAAACCCAGGTCAGATGGAACATGGGATGTTGAAACACCACAGGGGTCTATGAGAGCAAATAGAATTGTGAATGCTGCAGGATTTTGGGCTCGTGAAGTAGGTAAAATAATTGGACTAGAACATCCTCTCATTCCGGTTCAACATCAGTATGTTGTTACGTCGACTATACCTGAAGTGAAAGCTTTGAAACGAGAACTCCCTGTGCTCCGTGACCTGGAAGGATCATATTACCTTCGACAGGAAAGGGATGGGCTTTTGTTTGGTCCATATGAAAGTCAGGAGAAAATGAAGGTTCAGGACTCCTGGGTCACCAATGGAGTTCCTCCA---------------------------------------------GGTTTTGGAAAAGAACTCTTTGAGTCTGATCTAGATCGAATCATGGAATACATCGAAATTGCCATGGAAATGGTTCCTGTCTTAAAAAATGCTGACATCATCAATGTCGTCAATGGTCCTATCACGTATTCTCCTGACATTCTGCCTATGGTGGGGCCCCATCAGGGGGTCAGAAACTACTGGGTGGCCATAGGCTTTGGATATGGCATAATCCACGCTGGTGGGGTAGGGAAATATCTCAGTGACTGGATCCTGCATGGAGAACCTCCTTTTGATCTAATAGAATTGGATCCCAATCGCTATGGCAAATGGACAACAACCCAGTACACTGAGGCCAAAGCAAGAGAATCATATGGATTCAACAATATCGTTGGTTACCCTAAAGAAGAACGGTTTGCTGGGAGGCCGACTCAGCGAGTCAGTGGGCTGTACCGAAGCCTGGAGTCTAAGTGTTCCATGGGGTTCCATGCTGGCTGGGAGCAGCCACATTGGTTCTACAAACCAGGCCAGGACACTCAGTATAGGCCAAGTTTTCGCCGCACAAACTGGTTTGAGCCTGTGGGCTCCGAGTATAAACAGGTTATGCAAAGAGTAGGGGTCATTGACCTAACACCATTTGGCAAGTTTAACATCAAAGGCCGAGATTCCATTAGACTATTGGACCGTCTCTTTGCAAATATCATTCCAAAGGTGGGTTTTACAAATATAAGTCACATGTTAACACCCAAAGGTCGAGTATATGCTGAGTTGACTGTTTCTCACCAATGTCCTGGGGAGTTTCTATTAATAACTGGCTCTGGATCAGAACTTCATGATCTTAGATGGATTGAAGAAGAGGCAGTCAAAGGTGGGTATGATGTGGAAATTAAAAACATAACCGATGAGTTTGGAGTCCTTGGAGTTGCTGGTCCACGTGCAAGAAAGATCCTTCAGAAGCTGACCTCTGAAGATCTTAGTGAGGATGTTTTCAAGTTTCTTCAAACCAAGTCCTTAAAGATTTCCAACATTCCTGTCACTGCTATTAGGATATCTTATACTGGTGAGCTGGGTTGGGAGCTGTACCACAGAAGAGAAGACTCTGTGGCGCTGTATGACATGATCATGAATGCAGGCCAGGAGGAGGGAATCGACAATTTTGGAACCTATGCCATGAATGCCTTACGCCTGGAGAAAGCCTTCAGAGCCTGGGGGTCCGAGATGAACTGTGATACAAATCCTTTGGAAGCTGGACTGGAATATTTTGTGAAGTTAAATAAGCCAGCAGATTTCATAGGAAAGCAAGCACTGAAACAGATTAAAGCCAAGGGGCTGAAACGAAGACTGGTGTGCCTCACCTTGGCAACGGATGATGTTGATCCAGAGGGAAATGAAAGCATCTGGTACAATGGCAAGGTGGTTGGCAACACAACATCTGGAAGCTATAGCTACAGCATCCAGAAGAGTCTGGCTTTCGCATATGTCCCGATAGAACTAAGTGAAGTGGGACAACAAGTGGAAGTTGAACTATTAGGCAAAAATTACCCAGCAGTCATCATACAAGAGCCTTTGGTATTGACTGAACCAACCAGAAACCGGCTTCAGAAAAAAGGTGGAAAGGACAAAACT---
>saiBol1
--------------------------------------------------------------------------------------------------------------------AGAGGAAAAACCACCCTTATCTGCAGAAACACAATGGAAAGACAGAGGAGAAACAGTGATAATTGGAGGTGGCTGTGTTGGTGTGAGTCTGGCTTACCACCTGGCCAAAGCGGGGATGAAAGATGTGGTCCTGCTGGAGAAATCAGAGCTCACGGCTGGATCTACCTGGCATGCA---------------------------------------------------------------------------------------------------GTGGTGGGATTCCATCAGCCAGGTAGTATCAGACTTGCTACAACCCCTGTAAGGGTAGACGAATTTAAATATCAAATGACTCGGACTGGTTGGCATGCAACAGAACAGTATATCATTGAACCTGAAAAAATTCAAGAGATGTTCCCTTTACTCAACATGAATAAGGTTTTAGCTGGATTGTATAATCCTGGAGATGGTCACATTGATCCTTATTCTCTAACTATGGCCCTGGCTGCTGGAGCTAGGAAATATGGTGCCCTTTTAAAATATCCTGCACCAGTAACTTCTCTGAAACCCAGGTCAGATGGAACATGGGACGTTGAAACACCACAGGGGTCTATGAGAGCAAAAAGAATTGTGAATGCTGCAGGATTTTGGGCTCGTGAAGTAGGTAAAATGATTGGACTAGAACATCCTCTCATTCCGGTTCAACATCAATATGTTGTTACGTCGACTATACCTGAAGTGAAAGCTTTGAAGCGAGAACTCCCTGTGATCCGTGACCTGGAAGGGTCATATTACCTCCGACAGGAAAGGGATGGGCTTTTGTTTGGTCCATATGAAAGTCAGGAGAAAATGAAAGTTCAGGACTCCTGGGTCACCAATGGAGTTCCTCCA---------------------------------------------GGTTTTGGAAAGGAACTCTTTGAGTCTGATCTAGATCGAATCATGGAATACATCGAAGTTGCCATGGAAATGGTTCCTGTCTTAAAAAAGGCTGACATCATCAATGTCGTCAATGGTCCTATCACGTATTCTCCTGACATTCTGCCTATGGTGGGGCCCCATCAGGGGGTCAGAAACTACTGGGTGGCCATAGGCTTTGGATATGGCATAATCCACGCTGGTGGGGTAGGGAAATATCTCAGTGACTGGATCCTGCATGGAGAACCTCCTTTTGATCTAATAGAATTGGATCCCAATCGCTATGGCAAATGGACAACAACCCAGTACACTGAGGCCAAAGCAAGAGAATCATATGGATTCAACAATATTGTTGGTTACCCTAAAGAAGAACGGTTTGCTGGGAGGCCGACTCAGCGAGTCAGTGGGCTGTACCGAAGCCTGGAGTCTAAGTGTTCCATGGGGTTTCATGCTGGCTGGGAGCAGCCACATTGGTTCTACAAACCAGGCCAGGACACTCAGTACAGGCCAAGTTTTCGCCGCACAAACTGGTTTGAGCCTGTGGGCTCCGAGTATAAACAGGTTATGCAAAGAGTAGGGGTGATTGACCTAACACCATTTGGCAAGTTTAACATCAAAGGCCGAGATTCCATTAGACTATTGGACCATCTCTTTGCAAATATCATTCCAAAGGTGGGTTTTACAAATATAAGTCACATGTTAACACCCAAAGGTCGAGTATATGCTGAGTTGACTGTTTCTCACCAGTCTCCTGGAGAGTTTCTATTAATAACTGGCTCTGGATCAGAACTTCATGATCTTAGATGGATTGAAGAAGAGGCAGTCAAAGGTGGGTATGATGTTGAAATTAAAAACATAACTGATGAGCTCGGAGTCCTTGGAGTTGCTGGTCCACGTGCAAGAAAGGTCCTTCAGAAGCTGACCTCTGAAGATCTTAGTGAGGATGTTTTCAAGTTTCTTCAAACCAAGTCCTTAAAGATTTCCAACATTCCTGTCACTGCCATTAGGATATCTTATACTGGTGAACTGGGTTGGGAGCTGTACCACAGAAGAGAAGACTCTGTGGCGCTGTATGACATGATCATGAATGCAGGCCAGGAGGAGGGAATTGACAATTTTGGAACCTATGCCATGAATGCCTTACGCCTGGAGAAAGCCTTCAGAGCCTGGGGGTCCGAGATGAACTGTGATACAAATCCTTTGGAAGCTGGACTGGAATATTTTGTGAAGTTAAATAAGCCAGCAGATTTCATAGGAAAGCAAGCACTGAAACAGATTAAAGCCAAGGGGCTGAAACGAAGACTTGTGTGCCTCACCTTGGCAACGGATGATGTTGATCCAGAGGGAAATGAAAGCATCTGGTACAATGGCAAGGTGGTTGGCAATACGACATCTGGAAGCTATAGCTACAGCATCCAGAAGAGTCTGGCTTTTGCATATGTTCCTATAGAACTAAGTGAAGTGGGACAACAAGTGGAAGTGGAACTATTAGGCAAAAATTACCCAGCAGTCATCATACAAGAGCCTTTGGTATTGACTGAACCAACCAGAAACCGGCTTCATAAAAAAGGTGGAAAGGACAAAACTT-A
>conCri1
---------------------------------------------------------------------------------------------------------------AAAGGAGAGGAAAAACCACCTTCATCTTCGGACACAAGATGGAAAGACAGAGCAGAGACAGTGATAATTGGAGGTGGTTGTGTTGGTGTGAGTCTGGCTTATCATCTGGCCAAAGCTGGGATGAAAGATGTGGTCCTACTGGAGAAGTCAGAACTGACCGCTGGATCTACCTGGCATGCAGCAGGTTTAACAACATATTTTCATCCTGGAATAAACTTGAAGAAAATACATTATGATAGCATCAAACTTTATGAAAAACTGGAAGAAGAGACTGGACAGGTGGTGGGATTTCACCAGCCAGGTAGTATCAGAATTGCTACAACTCCTGTAAGGGTAGATGAATTCAAATATCAAATGACTCGAACTGGCTGGCATGCTACGGAACAGTATATTATTGAACCTGAAAAAATTCAAGAGATGTTCCCTTTACTCAACATGAATAAGATTTTAGCTGGATTGTATAATCCTGGAGATGGTCACATTGATCCTTATTCTCTAACTATGGCCCTGGCTGCTGGAGCTAGGAAATATGGTGCCCTTTTAAAATACCCTGCACCAGTGACTTCCCTGAAATTCAGGTCAGATGGAACATGGGATGTTGAAACACCACAGGGATCTATGAGAGCAAACAGAATTGTGAATGCAGCAGGCTTTTGGGCACGTGAAGTCGGTAAGATGATCGGACTAGACCATCCTCTCATTCCGGTTCAGCATCAGTATGTTGTTACATCGACAATACCTGAAGTGAAAGCTTTGAAACGAGAACTTCCTGTGCTTCGTGACCTGGAAGGATCTTATTACCTCCGGCAGGAAAGGGATGGACTTTTGTTTGGCCCGTATGAAAGCCAGGAGAAAATGAAAGTTCAGGACTCCTGGGTCAACAATGGAGTCCCTCCA---------------------------------------------GGTTTTGGAAAGGAACTCTTTGAGTCTGATCTAGACCGAATCATGGAACATGTTGAAGCTGCTATGGAAATGGTTCCAGTCTTGAAAAAAGCTGACATCATCAATATCGTCAATGGTCCCATCACCTATTCTCCTGACATTCTACCTATGGTAGGGCCCCATCAGGGGGTCAGAAACTACTGGGTGGCTATAGGCTTTGGATATGGCATAATCCATGCTGGTGGAGTAGGGAAATATCTTAGTGACTGGATCTTGCACGGTGAGCCTCCTTTTGATCTGATAGAATTGGATCCCAATCGCTATGGCAAGTGGACAACAACCCAGTACACTGAGGCCAAAGCAAGAGAGTCGTATGGATTCAACAATATTGTTGGTTATCCTAAAGAAGAACGGTTTGCTGGGAGGCCAACTCAGCGAGTCAGTGGGCTTTATAAAACCCTGGCGTCTAAGTGTTCCATGGGGTTCCATGCAGGCTGGGAGCAGCCCCACTGGTTCTATAGACCAGGCCAGGATTCTCAATACAGACCAAGTTTCCGCCGCACAAACTGGTTTGAGCCTGTGGGTTCTGAGTATAAACAGGTTATGCAAAAAGTAGGGGTGATTGACCTGTCACCCTTTGGCAAGTTTCACATCAAAGGTCAAGACTCCATTAGATTGTTGGACCATCTCTTTGCAAATGTCATTCCAAAGGTGGGTTTTACAAATATAAGTCACATGTTAACACAAAATGGTCGTGTATATGCTGAGTTAACTGTTTCTCATCAGTCTCCTGGGGAGTTTCTATTAATTACTGGTTCTGGATCAGAACTTCATGATCTTAGATGGATTGAAGAAGAGACAGCCAAAGGCGGATACAACGTTGAAATCAAAAATGTAACCGATGAGATTGGGGTCCTTGGAGTTGCAGGGCCATATGCAAGAAAGGTCCTGCAGAAACTGACCTCTGAAGATCTTAGTGATGATGTTTTCAAGTTTCTTCAAACTAAGTCTTTAAAGGTTTCCAACATTCCTGTCACTGCTATTAGGATATCTTATACGGGTGAGCTGGGTTGGGAGCTGTACCACAGACGAGAAGATTCCATGGCTCTTTATGATGCTATCATGAATGCAGGCCAGGAGGAGGGAATTGACAATTTTGGAACATATGCCATGAATGCCTTAAGACTGGAGAAGGCTTTCAGATCCTGGGGGTCAGAGATGAACTGTGATACAAATCCCTTGGAAGCTGGTCTGGAATATTTTGTAAAGCTTAATAAGCCAGCAGACTTCATAGGAAAGCAAGCACTGAAACAGATTAAAGCCAAGGGGCTGAAACGGAGACTGGTCTGCCTCACCTTGGCAACGGACGATGTTGATCCAGAGGGAAATGAAAGCATCTGGTGTGATGGCAAGGTGGTTGGCAACACCACATCTGGATGCTATAGTTACAGCATCCAAAAGAGTCTGGCTTTTGCGTATGTTCCAGTGGAGCTGAGTAAAGTGGGACAACAAGTGGAAGTTGAGCTATTAGGCAAAAATTACCCTGCAGTCATCATACAAGAACCATTGGTATTGACAGAACCAACCAGGAACCGGCTTCAGAAGAAAGGCGGAAAGAACAAAATT---
>HLcamFer2
--------------------------------------------------------------------------------------------------------------------AGAGGGAAACCCACCCTCATCTGCAGAAACACAATGGAAAGACAGAGCAGAAACAGTGATAATTGGAGGTGGCTGTGTTGGTGTGAGTCTGGCTTATCACTTGGCCAAAGCCGGCATGAAAGATGTGGTCCTCCTGGAAAAATCGGAGCTCACTGCTGGATCTACCTGGCACGCAGCAGGTTTAACAACTTACTTTCATCCTGGAATAAACTTGAAGAAAATACATTATTATAGCATCAAACTTTATGAGAAACTGGAAGAAGAAACTGGACAGGCGGTGGGATTCCATCAGCCAGGTAGTATCAGAATTGCTACAACTCCTGTAAGAGTGGATGAATTTAAATATCAGATGACTCGGACTGGCTGGCATGCAACAGAACAGTATATTATTGAACCTGAAAAAATTCAAGAAATGTTCCCTTTACTCAACATGAATAAGATTTTAGCTGGACTGTATAATCCTGGAGACGGTCACATTGATCCTTACTCTCTAACTATGGCCCTGGCTGCTGGGGCTAGGAAATATGGTGCTCTTTTAAAATACCCTGCCCTGGTGACTTCTTTGAAACCCAGGTCAGATGGAACATGGGATGTTGAAACACCACAGGGATCTGTGAGAGCCAATAGAATTGTGAATGCTGCAGGATTTTGGGCTCGTGAAGTAGGCAAGATGATTGGCCTGGAACATCCTCTCATTCCAGTGCAGCATCAATATGTTGTTACATCAAGTATACCTGAAGTGAAAGCTTTAAAGCGAGAGCTCCCTGTGCTCCGTGACCTGGAAGGATCGTTTTACCTCCGACAGGAAAGGGATGGACTTTTGTTTGGTCCGTATGAAAGTCAGGAGAAAATGAAAGTTCAGGACACGTGGGTCACCAATGGAGTCCCTCCA---------------------------------------------GGTTTTGGAAAGGAGCTCTTTGAGTCTGATCTAGACCGAATCATGGAACACATCGAAATTGCCATGGAAATGGTTCCAGTCTTAAAAAAGGCTGACATCATCAATGTGGTCAATGGTCCTATCACCTATTCTCCTGACATTCTCCCTATGGTGGGGCCCCATCAAGGGGTCAGAAACTACTGGGTGGCTGTAGGCTTTGGATATGGCATAATCCATGCTGGTGGGGTAGGGAAATATCTCAGTGACTGGATCCTGCACGGAGAACCTCCTTTTGATCTGATAGAATTGGATCCCAATCGTTATGGCAAATGGACAACAACTCAGTACACCGAGGCCAAAGCAAGAGAGTCATATGGATTCAACAATATTGTTGGTTACCCTAAAGAAGAACGGTTTGCCGGGAGACCAACTCAGCGAGTCAGTGGGCTTTATAAAACCCTGGAATCTAAGTGTTCCATGGGCTTCCATGCAGGCTGGGAGCAGCCACACTGGTTCTATAAACCAGGCCAGGACACTGGGTACAGGCCAAGTTTTCGTCGCACAAACTGGTTTGAGCCTGTAGGCTCTGAGTATAAACAGGTTATGCAAAGAGTAGGGGTGATTGACCTGTCACCGTTTGGCAAGTTTAACATCAAAGGCCAAGACTCCATCAGATTGTTGGACCATCTCTTTGCAAATGTCATTCCCAAGGTGGGTTTTACAAATATAAGTCACATGTTAACACCAAAAGGCCGGGTATACGCTGAGCTGACTGTTTCTCACCAATCTCCTGGGGAGTTTCTACTAGTAACTGGTTCTGGATCAGAACTTCATGATCTTAGATGGATTGAAGAAGAGGCAGTCAGAGGTAGATATGATGTTGAAATTAAAAACGTAACTGATGAGTTTGGCGTCCTTGGAGTCGCGGGGCCACATGCAAGAAAGGTCCTTCAGAAACTTACCTCTGAAGATCTTAGTGATGATGCTTTCAAGTTTCTTCAAACCAAGTCTTTAAAGTTTTCCAACATTCCTGTCACTGCTATAAGGATATCTTACACTGGTGAGCTGGGTTGGGAGCTGTACCACAGACGAGAAGACTCTGCAGCACTTTATGACGTCATCATGAATGCAGGCCAGGAGGAGGGAATTGACAATTTTGGAACATATGCCATGAATGCCTTAAGACTGGAGAAAGCTTTCCGAGCCTGGGGGTCAGAGATGAACTGTGATACAAATCCCTTGGAAGCTGGACTGGAATATTTCGTAAAGCTAAATAAGCCCGCAGACTTCATAGGCAAGGAAGCACTGAAACAGATTAGAGCCAAGGGGCTGACACGGAGACTGGTCTGCCTCACCTTGGCAACGGACGATGTCGATCCAGAGGGAAATGAAAGTGTCTGGTGGAATGGCAAGGTGGTTGGCAACACAACGTCTGGGAGCTACAGTTACAGCATCCAGAAGAGTCTGGCTTTTGCGTACGTCCCTATAGAGCTAAGTCAAGTGGGACAGCAAGTGGAAGTTGAACTATTAGGGAGAAACTACCCGGCAACCATCATACAAGAACCTTTGGTGTTGACAGAACAAACCAGAAACCAGCTTCAGAAAAATGGTGGAAAGGACAAAATGTG-
>HLturTru3
ATGTTCTGCCTGGGCGCGCTGCGGCTGCGGGGCTTCCCGCTGCGGGGC------------------------------TCCCCCGGCCGCCTACTTTCCGTCTGCGGCCGCGAAGGAGAAGAAAACCCACCCTCACCTGCAGAAACAAGATGGAAAGACAGGGCAGAAACAGTGATAATTGGAGGTGGCTGCGTTGGTGTGAGTCTGGCTTATCACTTGGCCAAAGCAGGCATGAAAGATGTGGTCCTCCTGGAGAAATCGGAGCTCACTGCTGGATCTACCTGGCACGCAGCAGGTTTAACAACTTACTTTCATCCTGGAATAAACTTAAAGAAAATACATTATGATAGCATCAAACTTTATGAGAAACTGGAAGAAGAAACCGGACAGGTGGTGGGATTCCATCAGCCAGGTAGTATCAGAATTGCTACAACTCCTGTAAGGGTAGATGAATTTAAATATCAAATGACTCGGACGGGCTGGCATGCAACGGAACAGTATATTATTGAACCTGAAAAAATACAAGAGATGTTTCCTTTACTCAACATGAATAAGATTTTAGCTGGACTGTATAATCCTGGAGATGGTCACATTGATCCTTATTCTCTAACTATGGCCCTGGCTGCTGGGGCTAGGAAATATGGTGCCCTTTTAAAATATCCTGCACCAGTGACTTCTTTGAAACCCAAGTCAGATGGAACATGGGATGTTGAAACACCACAGGGATCTATGAGAGCAAATAGAATTGTGAATGCTGCAGGGTTTTGGGCTCGTGAAGTAGGTAAGATGATTGGACTAGAACATCCCCTCATTCCAGTTCAGCATCAGTATGTTGTCACATCGACCATCCCTGAAGTGAAAGCTTTAAAGCGAGAACTCCCGGTGCTCCGTGACCTGGAAGGATCTTATTACCTCCGACAGGAAAGGGATGGGCTTTTGTTTGGTCCATATGAAAGTCAAGAGAAAATGAAAGTTCAGGACTCATGGGTCACCAATGGAGTTCCTCCA---------------------------------------------GGGTTTGGAAAGGAGCTCTTTGAGTCTGATCTAGACCGAATCATGGAACACGTCGAGGCTGCCATGGAAATGGTTCCAGTCTTGAAGAAGGCTGACATCATCAATATTGTCAATGGTCCTATCACCTATTCTCCTGACATTCTGCCTATGGTAGGGCCCCATCAGGGGGTCAGAAACTACTGGGTGGCTATAGGCTTTGGGTATGGCATAATCCATGCTGGTGGGGTAGGGAAATATCTCAGTGACTGGATCCTGCACGGAGAGCCTCCTTTTGATCTGATAGAATTGGATCCCAATCGCTATGGCAAGTGGACAACAACTCAGTACACCGAGGCCAAAGCAAGAGAGTCGTATGGATTCAACAATATTGTTGGTTACCCTAAAGAAGAACGGTTTGCCGGGAGGCCAACTCAGCGAGTCAGTGGGCTTTATAAAACCCTGGAGTCCAAGTGTTCCATGGGGTTCCATGCAGGCTGGGAGCAGCCACACTGGTTCTATCAACCAGGCCAGGACACTGGGTACAGGCCAAGTTTTCGCCGCACAAACTGGTTTGATCCTGTGGGCTCTGAGTATAAACAGGTTATGCAAAGGGTAGGGGTGATTGACCTGTCACCATTTGGCAAGTTTAACATCAAAGGTCAAGACTCCATTAGATTGTTGGACCATCTCTTTGCAAATGTCATTCCCAAGGTGGGTTTTACAAATATAAGTCACATGTTAACACCAAAAGGTCAAGTATATGCTGAGTTGACAGTTTCTCACCAGTCTCCTGGGGAGTTTCTATTAATAACTGGTTCTGGATCAGAACTTCATGATCTTAGATGGATTGAAGAAGAGGCTGTCAAAGGTGGATATGATGTTGAAATTAAAAACATAACCGATGAGCTTGGAGTCCTTGGCATCGCAGGGCCACATGCAAGAAAGGTCCTTCAGAAACTGACCTCTGAAGATCTTAGTGATGGTGTTTTCAAGTTTCTTCAGACCAAGTCTTTAAAGGTTTCCAACATTCCTGTCACTGCTATCAGGATATCTTATACTGGTGAGCTGGGTTGGGAGCTGTACCACAGACGAGAAGATTCTGCGGCACTTTATGACGTTATCATGAATGCAGGCCAGGAAGAGGGAATTGACAATTTTGGAACCTATGCCATGAATGCCTTAAGACTGGAGAAAGCTTTCAGAGCCTGGGGGTCAGAGATGAACTGTGATACAAATCCCCTGGAAGCGGGACTGGGATATTTTGTAAAGCTAAATAAGCCAGCAGACTTCATAGGAAAGCAAGCACTGAAACAGATTAAAGCCAAGGGGCTGAAACGGAGACTGGTCTGCCTCACCTTGGCAACGGACGATGTTGATCCGGAGGGAAATGAAAGCATCTGGTATGGTGGCAAGGTGGTTGGCAACACGACCTCCGGAAGCTACAGTTACAGCATCCAGAAGAGTCTGGCTTTCGCGTATGTCCCTGTAGAGCTAAGTAAAGTGGGACAACAAGTGGAAGTTGAATTATTAGGCAAAAATTACTCAGCAACCGTCATACAAGAACCCTTGGTGTTGACGGAACCAATCAGAAACAAGCTTCAGAAAAAAGGTGGAAAGGACAAAATT---
>balAcu1
ATGTTCCGCTCGGGCGCGCTGCGGCTGCGGGGCTTCCCGCTGCGGGGC------------------------------TCGCTCGGCCGCCTACGCTCCGTCTGCGGCCGCGAAGGAGAAGAAAACCCACCCTTACGTGCAGAAACAAGATGGAAAGACAGAGCAGAAACAGTGATAATTGGAGGTGGCTGTGTTGGTGTGAGTCTGGCTTATCACTTGGCCAAAGCAGGCATGAAAGATGTGGTCCTCCTGGAGAAATCGGAGCTCACTGCTGGATCTACCTGGCACGCAGCAGGTTTAACAACTTACTTTCATCCTGGAATAAACTTAAAGAAAATACATTATGATAGCATCAAACTTTATGAGAAACTGGAAGAAGAAACCGGACAGGTGGTGGGATTCCATCAGCCAGGTAGTATCAGAATTGCTACAACTCCTGTAAGGGTAGATGAATTTAAATATCAAATGACTCGGACTGGCTGGCATGCAACGGAACAGTATATTATTGAACCTGAAAAAATACAAGAGATGTTTCCTTTACTCAACATGAATAAGATTTTAGCTGGACTGTATAATCCTGGAGATGGTCACATTGATCCTTACTCTCTAACTATGGCCCTGGCTGCTGGGGCTAGGAAATATGGTGCCCTTTTAAAATATCCTGCACCGGTGACTTCTTTGAAACCCAAGTCAGATGGAACATGGGATGTTGAAACACCACAGGGATCTATGAGAGCAAATAGAATTGTGAATGCTGCAGGGTTTTGGGCTCGTGAAGTAGGTAAGATGGTTGGACTAGAACATCCTCTCATTCCGGTGCAGCATCAGTATGTTGTCACATCGACCATCCCTGAAGTGAAAGCTTTAAAGCGAGAACTGCCGGTGCTCCGTGACCTGGAAGGATCTTATTACCTCCGACAGGAAAGGGATGGGCTTTTGTTTGGTCCATATGAAAGTCAAGAGAAAATGAAAGTTCAGGACTCATGGGTCACCAGTGGAGTACCTCCA---------------------------------------------GGTTTTGGAAAGGAGCTCTTTGAGTCTGATCTAGACCGAATCATGGAACACGTTGAGGCTGCCATGGAAATGGTTCCAGTCTTGAAGAAGGCTGACATCATCAATATCGTCAATGGTCCTATCACCTATTCTCCTGACATTCTGCCCATGGTAGGGCCCCATCAGGGGGTCAGAAACTACTGGGTGGCTATAGGCTTTGGGTATGGCATAATCCATGCTGGTGGGGTAGGGAAATATCTCAGTGACTGGATCCTGCATGGAGAACCTCCTTTTGATTTGATAGAATTGGATCCCAATCGCTATGGCAAATGGACAACAACTCAGTACACCGAGGCCAAAGCAAGAGAGTCATATGGATTCAACAATATTGTTGGTTACCCTAAAGAAGAACGGTTTGCCGGGAGGCCAACTCAGCGAGTCAGTGGGCTTTATAAAACCCTGGAGTCTAAGTGTTCCATGGGGTTCCATGCAGGCTGGGAGCAGCCACACTGGTTCTATAAACCAGGCCAGGACACTGGGTACAGGCCAAGTTTTCACCGCACAAACTGGTTTGATCCTGTGGGCTCTGAGTATAAACAGGTTATGCAAAGAGTAGGGGTGATTGACCTGTCACCATTTGGCAAGTTTAATATCAAAGGCCAAGACTCCATTAGATTGTTGGACCATCTCTTTGCAAATGTCATTCCCAAGGTGGGTTTTACAAATATAAGTCACATGTTAACACCAAAAGGTCAAGTATATGCTGAGTTGACAGTTTCTCACCAGTCTCCTGGGGAGTTTCTATTAATAACTGGTTCTGGATCAGAACTTCATGATCTTAGATGGATTGAAGAAGAGGCTGTCAAAGGTGGATATGATGTTGAAATTAAAAACATAACCGATGAGCTTGGAGTCCTTGGTGTCGCAGGGCCACATGCAAGAAAGGTCCTTCAGAAACTGACCTCTGAAGATCTTAGTGATGATATTTTCAAGTTTCTTCAGACCAAGTCTTTAAAGGTTTCCAACATTCCTGTCACTGCTATCAGAATATCTTATACTGGTGAGCTGGGTTGGGAGCTGTACCACAGACGAGAAGATTCTGCGGCACTTTATGACATTATCATGAATGCAGGCCAGAAAGAGGGAATTGACAACTTTGGAACCTATGCCATGAATGCCTTAAGACTGGAGAAAGCTTTCAGAGCCTGGGGGTCAGAGATGAACTGTGATACAAATCCCTTGGAAGCTGGACTGCAATATTTTGTAAAGCTAAATAAGCCAGCAGACTTCATAGGAAAGCAAGCACTGAAACAGATTAAAGCCAAGGGGCTGAAACGGAGACTGGTCTGCCTCACCTTGGCAACGGATGATGTTGATCCGGAGGGAAATGAAAGCATCTGGTATGATGGCAAGGTGGTTGGCAACACGACCTCCGGAAGCTACAGTTACAGCATCCAGAAGAGTCTGGCTTTCGCGTACATCCCTGTAGAGCTAAGTAAAGTGGGGCAACAAGTGGAAGTTGAACTATTAGGCAAAAATTACTCAGCAACCGTCATAAAAGAACCCTTGGTGTTGACGGAACCAATCAGAAACCAGCTTCTGAAAAAAGGTGGAAAGGACAAAATT---
>manPen1
--------------------------------------------------------------------------------------------------------------------AGAGGAAAACCCACCCTTGTCAGCAGAAACAAGATGGAAAGACAGAGCAGAAACAGTGATAATTGGAGGTGGCTGTGTTGGTGTGAGTTTGGCTTATCACCTGGCCAAAGCGGGGATGAAAGATGTGGTCCTCCTGGAGAAATCTGAGCTCACTGCTGGATCTACCTGGCACGCAGCAGGTTTAACAACATACTTTCATCCTGGAATAAACTTGAAGAAAATACATTATGATAGCATCAAACTTTATGAGAAGTTGGAAGAAGAAACTGGACAGGTAGTGGGATTCCACCAGCCAGGGAGTATCAGGATTGCTACAACTCCTGTAAGAGTAGACGAATTTAAATACCAAATGACTCGGACTGGCTGGCACGCAACGGAACAGTATATTATTGAACCCAAAAAAATTCAAGAGATATTCCCTTTACTCAACATGAATAAGATTTTAGCTGGACTGTACAATCCTGGAGATGGTCACATTGATCCTTACTCTCTCACTATGGCCCTGGCTGCTGGCGCTAGGAAATACGGTGCACTTTTAAAATACCCTGCACCAGTGACTTCTCTGAAATCCAGATCAGATGGCACATGGGATGTTGAAACACCACAGGGATCTATGAGAGCAAATAGAATTGTGAATGCTGCAGGATTTTGGGCTCATGAAGTAGGTAAGATGATTGGACTAGAGCATCCTCTCATTCCGGTTCAGCATCAGTATGTTGTTACATCAACTATACCTGAAGTAAAAGCTTTGAAACGAGAACTCCCCGTGCTCCGTGACCTGGAAGGATCTTATTATCTCCGACAGGAAAGAGATGGGCTTTTGTTTGGTCCATATGAAAGTCAGGAGAAAATGAAAGTTCAGGACTCATGGGTTGCCAATGGAGTCCCTCCA---------------------------------------------GGTTTTGGAAAGGAGCTCTTTGAGTCTGATCTAGACCGAATCATGGAACATGTGGAAGCTGCCATGGAAATGGTTCCAGTCTTGAAAAAGGCTGACATCATCAATATTGTCAACGGTCCTATCACCTATTCTCCTGACATTCTACCTATGGTGGGGCCCCACCAGGGAGTCAGAAACTACTGGGTGGCTATAGGCTTTGGATATGGCATAATCCATGCTGGTGGGGTAGGGAAATATCTCAGTGACTGGATCCTGCATGGAGAGCCTCCTTTTGATCTGATAGAATTGGATCCCAGTCGCTACGGCAAATGGACAACAACTCAGTATACAGAAGCCAAAGCAAGAGAGTCATATGGATTCAACAATATTGTTGGTTATCCTAAAGAAGAACGGTTTGCCGGGAGGCCAACTCAGCGTGTCAGTGGACTTTATAAAACCCTGGAGTCAAAGTGTTCCATGGGGTTCCATGCAGGCTGGGAGCAGCCACACTGGTTCTACAAACCAGGTCAGGACACTGGGTACAGGCCAAGTTTTCATCGCACAAACTGGTTTGAGCCTGTGGGCTCTGAGTATAAACAGGTTATGCAAAGAGTAGGGGTGATTGACCTGTCACCATTTGGCAAGTTTAACATCAAAGGCCAAGACTCCATTAGATTGTTGGACCATCTCTTTGCAAATGTCATTCCAAAGGTGGGTTTTACAAATATAAGTCACATGTTAACACCAAAAGGTCGAGTGTATGCTGAGTTAACTGTTTCTCACCAGTCTCCTGGGGAGTTTCTATTAATAACTGGTTCTGGATCAGAACTTCATGACCTTAGATGGATTGAAGAAGAGGCAGTCAAAGGTGGGTATGATGTTGAAATTAAAAACATAACTGATGAGCTTGGAGTCCTTGGAGTTGCAGGGCCACATGCAAGAAAGGTCCTTCAGAAACTGACCTCTGAGGATCTTCGGAATGATGTTTTCAAGTTTCTTCAGACCAAGTCTTTAAAGATTTCCAACATTCCAGTCACTGCAATTAGGATATCGTACACTGGTGAGCTTGGTTGGGAGTTGTACCACAGACGAGAAGATTCCACGACGCTTTATGATGTTATCATGAATGCAGGCCAAGAGGAGGGAATTGACAATTTTGGAACATATGCCATGAATGCCTTAAGACTGGAGAAAGCTTTCAGAGCCTGGGGGTCAGAGATGAACTGTGATACAAATCCCTTGGAAGCTGGATTGGAATATTTTGTGAAGCTAAATAA----------------------------------------------------------------------------------------------------------------------------------------------------------------------------------------------------------------------------------------------------------------------------------------------------------------------------------------------------------------
>HLmanJav1
--------------------------------------------------------------------------------------------------------------------AGAGGAAAACCCTCCCTTGTCAGCAGAAACAAGATGGAAAGACAGAGCAGAAACAGTGATAATTGGAGGTGGCTGTGTTGGTGTGAGTTTGGCTTATCACCTGGCCAAAGCGGGGATGAAAGATGTGGTCCTCCTGGAGAAATCTGAGCTCACTGCTGGATCTACCTGGCACGCAGCAGGTTTAACAACTTACTTTCATCCTGGAATAAACTTGAAGAAAATACATTATGATAGCATCAAACTTTATGAGAAGTTGGAAGAAGAAACTGGACAGGTAGTAGGATTCCACCAGCCAGGGAGTATCAGGATTGCTACAACTCCTGTAAGAGTAGACGAATTTAAATATCAAATGACTCGGACTGGCTGGCATGCAACGGAACAGTATATTATTGAACCCGAAAAAATTCAAGAGATATTCCCTTTACTCAACATGAATAAGATTTTAGCTGGACTGTACAATCCTGGAGATGGTCACATTGATCCTTACTCTCTCACTATGGCCCTGGCTGCTGGGGCTAGGAAATACGGTGCACTTTTAAAATATCCTGCACCAGTGACTTCTCTGAAATCCAGATCAGATGGCACATGGGATGTTGAAACACCACAGGGATCTATGAGAGCAAATAGAATTGTGAATGCTGCAGGATTTTGGGCTCGTGATGTAGGTAAGATGATTGGACTAGAGCATCCTCTCATTCCAGTTCAGCATCAATATGTTGTTACATCAACTATACCTGAAGTAAAAGCTTTGAAACGAGAACTCCCTGTGCTCCGTGATCTGGAAGGATCTTATTATCTCCGACAGGAAAGAGATGGGCTTTTGTTTGGTCCATATGAAAGTCAGGAGAAAATGAAAGTTCAGGACTCATGGGTTGCCAATGGAGTCCCTCTA---------------------------------------------GGTTTTGGAAAGGAGCTCTTTGAGTCTGATCTAGACCGAATCATGGAACATGTGGAAGCTGCCATGGAAATGGTTCCAGTCTTGAAAAAGGCTGACATCATCAATATTGTCAACGGTCCTATCACCTATTCTCCTGACATTCTACCCATGGTGGGGCCCCACCAGGGAGTCAGAAACTACTGGGTGGCTATAGGCTTTGGATATGGCATAATCCATGCTGGTGGGGTAGGGAAATATCTCAGTGACTGGATTCTGCATGGAGAGCCTCCTTTTGATCTGATAGAATTGGATCCCAATCGCTATGGCAAATGGACAACAACTCAGTATACAGAAGCCAAAGCAAGAGAGTCATATGGATCCAACAACATTGTTGGTTATCCTAAAGAAGAACGGTTTGCCGGGAGGCCAACTCAGCGTGTCAGTGGACTTTATAAAACCCTGGAGTCAAAATGTTCCATGGGGTTCCATGCGGGCTGGGAGCAGCCACACTGGTTCTACAAACCAGGTCAGGACACTGGGTACAGGCCAAGTTTTCATCGCACAAACTGGTTTGAGCCTGTGGGCTCTGAGTATAAACAGGTTATGCAAAGAGTAGGGGTGATTGACCTGTCACCATTTGGCAAGTTTAACATCAAAGGCCAAGACTCCATTAGATTGTTGGACCATCTCTTTGCAAATGTCATTCCAAAGGTGGGTTTTACAAATATAAGTCACATGTTAACACCAAAAGGTCGAGTGTATGCTGAGTTGACTGTTTCTCACCAGTGTCCTGGGGAGTTTCTATTAATAACTGGTTCTGGATCAGAACTTCATGACCTTAGATGGATTGAAGAAGAGGCAGTCAAAGGTGGGTATGATGTGGAAATTAAAAACATAACTGATGAGCTTGGAGTCCTTGGAGTTGCAGGACCACATGCAAGAAAGGTCCTTCAGAAACTGACCTCTGAGGATCTTCAGGATGATGTTTTCAAGTTTCTTCAAACCAAGTCTTTAAAGATTTCCAACATTCCAGTCACTGCAATTAGGATATCGTACACTGGTGAGCTCGGTTGGGAGCTGTACCACAGACGAGAAGATTCCACGACGCTTTATGATGTTATCATGAATGCAGGCCAAGAGGAGGGAATTGACAATTTTGGAACATATGCCATGAATGCCTTAAGACTGGAGAAAGCTTTCAGAGCCTGGGGGTCAGAGATGAACTGTGATACAAATCCCTTGGAAGCTGGATTGGAATACTTTGTGAAGCTAAATAAGCCAGCCGACTTCATAGGAAAGCAAGCACTGAGACAGATTAAAGCCGAGGGGCTGAAACGGAGACTGGTCTGCCTCACCTTGGCAACGGATGATGTGGATCCCGAGGGAAATGAAAGCATCTGGTATGAGGGCAAGGTAGTCGGCAACACGACATCTGGAAGCTACAGTTACAGCATCCAGAAGAGTCTGGCTTTCGCGTATGTCCCTGTAGAGCTAAGTAAAGTAGGACAACAAATGGAAGTTGAGCTATTAGGCAGAAACTACCCAGCAACTGTCATACAAGAACCCTTGGTATTGACGGAACCAACCAGAAACCGGCTTCAGAAAAAAGGTGGGAGGGACAAAATTTG-
>HLpipKuh2
---------------------------------------------------------------------------------------------------------------GAAGGAAAGGACAACCCACCCTTACCTGCAGAAACAAGATGGAAAGACAGAGCAGAGACAGTGATCATTGGAGGTGGCTGTGTTGGTGTGAGTCTGGCTTATCACCTGGCCAAAGCAGGGATGAAGGACGTGGTCCTCCTGGAGAAATCGGAGCTCACTGCTGGATCTACCTGGCACGCAGCAGGTTTAACAACTTACTTTCATCCTGGAATAAACTTGAAGAAAATACACTATGATAGCATCAAACTTTATGAGAAACTGGAAGAAGAAACTGGACAGGTGGTGGGATTCCATCAGCCAGGTAGTATCAGAATTGCTACAACTCCTGTAAGGGTAGATGAATTTAAATATCAAATGACTCGGACTGGCTGGCATGCAACAGAACAGTATATTATTGAACCTGAGAAAATTCAAGAGATGTTCCCTTTACTCAACATGAACAAGATTTTAGCCGGACTGTATAATCCTGGAGATGGTCATATCGATCCTTACTCTCTAACTATGGCTCTGGCTGCTGGGGCTAGGAAATATGGTGCCCTTTTAAAATATCCTGCACCGGTGACTTCTCTGAAACCCAGGTCAGATGGAACATGGGATGTTGAAACACCACAGGGATCTATGAGAGCAAATAGAATTGTGAATGCTGCAGGATTTTGGGCTCGTGAAATTGGTAAAATGGTTGGACTAGAACATCCTCTCATTCCGGTTCAGCATCAGTATGTTGTTACTTCGACTATCCCTGAAGTAAAAGCTTTGAAACGAGAACTCCCTGTGCTCCGTGACCTGGAAGGCTCCTACTACCTCCGGCAGGAAAGGGATGGGCTCCTGTTTGGTCCGTATGAAAGTCAGGAGAAAATGCAACTTCAGGACTCCTGGGTCACCAGTGGAGTCCCTCCA---------------------------------------------GGGTTTGGGAAGGAACTCTTTGAGTCAGATCTGGACCGGATCATGGAACACGTCGAAGCTGCCATGGAAATGGTTCCGGTCTTGAAGAAGGCTGACATCATCAATATTGTCAACGGTCCTATCACCTATTCCCCTGACATTCTGCCTATGGTGGGTCCCCATCAAGGGCTCAGAAACTACTGGGTGGCTATTGGCTTTGGATATGGCATCATCCACGCCGGCGGGATAGGGAAATACCTCAGTGACTGGATCCTGCATGGAGAGCCTCCTTTTGACCTAATAGAATTGGATCCCAATCGATATGGCAAATGGACGACCACTCAGTACACTGAGGCCAAAGCAAGAGAGTCGTATGGATTCAACAATATTGTTGGGTACCCTAAAGAAGAACGGTTTGCTGGGAGGCCGACTCAGCGAGTCAGTGGGCTTTACAAAACCCTAGAGTCTAAATGTTCCATGGGATTTCACGCGGGCTGGGAACAGCCACACTGGTTCTACAGACCGGGTCAGGACACCGGGTACAGGCCAAGTTTTCGCCGCACAAACTGGTTTGAGCCGGTCGGCTCTGAATATAAACAAGTTATGCAAAGAGTAGGGGTGATTGACCTGTCACCATTTGGCAAGTTTAACATCAAAGGCCAAGATTCTACTAGATTGTTGGACCATCTCTTTGCAAATGTCATTCCAAAGGTGGGTTTTACAAATATAAGTCACATGTTAACACCAAAAGGTCGAGTGTATGCTGAGCTGACTGTATCTCACCAGTCTCCTGGGGAGTTTCTATTAATAACTGGTTCTGGATCAGAACTTCATGATCTTAGATGGATTGAAGAAGAGGCAGTCAAAGGTGGATATGATGTTGAAATTAAAAACATAACTGATGAGCTTGGAGTCCTTGGGGTTGCAGGGCCACACGCGAGAAAGGTCCTTCAGAAACTGACCTCTGAAGATCTTAGTGATGATGTCTTCAAGTTTCTTCAAACCAAGTCTTTAAAGGTTTCCAACATTCCTGTCACTGCTATTAGGATATCTTATACTGGTGAGCTGGGTTGGGAGCTGTACCACAGACGAGAAGATTCTGCGGCGCTGTATAACGCCATCATGGATGCAGGCCAGGAGGAGGGAATTGACAATTTTGGCACATATGCCATGAATGCCTTAAGATTGGAGAAAGCTTTCAGAGCCTGGGGGTCCGAGATGAACTGCGATACAAACCCCTTGGAAGCTGGTTTGGAATATTTTGTAAAGCTCAATAAGCCCGCAGACTTCATAGGAAAGCAAGCACTGAAACAGATTAAAGCCGAGGGGCTGAAACGGAGGCTGGTCTGCCTCACCTTGGCCACGGACGACGTGGATCCGGAGGGAAACGAAAGCATCTGGCACAAGGGCAAGGTGGTTGGAAACACGACCTCTGGAAGCTACAGTTACAGCATCCAGAAGAGCCTGGCCTTCGCATACGTCCCTGTAGAGCTCAGTAAGGTAGGACAACAAGTGGAAGTTGAGCTACTAGGCAAACACTACCCAGCAATCATCATCCAAGAACCCTTGGTATTGACGGAACCAACCAGAAACCGACTTCAGAAAAAAGGTGGAAAGGACAAAATT---
>HLmyoMyo6
ATGCTCCGCCCGGGAGTGCAGTGGCTGCGGGGCCTCCCGCTGCGGGGCTTAGGGCTGCCTGGC---------------TCCCCGCGCCGTCCGCGCTCTGTCGGCGGCCACGAAGGAAAGGACAACCCACCATTACCTGCAGAAACAAGATGGAAAGACAGAGCAGAGACAGTGATCATTGGAGGTGGCTGTGTTGGTGTGAGTCTGGCTTATCACCTAGCCAAAGCAGGGATGAAGGACGTGGTCCTCCTGGAGAAATCGGAGCTCACTGCTGGATCTACCTGGCACGCAGCAGGTTTAACAACTTACTTTCATCCTGGAATAAACTTGAAGAAAATACACTATGATAGCATCAAACTTTATGAGAAACTGGAAGAAGAAACCGGACAGGTGGTGGGATTCCATCAGCCAGGTAGTATCAGAATTGCTACAACTCCTGTAAGGGTAGATGAATTTAAATATCAAATGACTCGGACTGGCTGGCATGCAACAGAACAGTATATTATTGAACCTGAGAAAATTCAAGAGATGTTCCCTTTACTCAACATGAACAAGATTTTAGCTGGATTGTATAATCCTGGCGATGGTCATATTGATCCTTACTCTCTCACTATGGCCCTGGCTGCTGGGGCTAGGAAATATGGTGCCCTTTTAAAATATCCTGCACCAGTGACTTCTCTGAAACCCAGGTCAGATGGAACATGGGATGTTGAAACACCACAGGGATCTGTGAGAGCAAACAGAATTGTGAATGCTGCAGGATTTTGGGCTCGTGAAGTTGGTAAAATGGTTGGACTAGAACATCCTCTCATTCCGGTTCAGCATCAATATGTTGTTACTTCGACTATTCCTGAAGTAAAAGCTTTGAAAAAAGAACTCCCTGTGCTCCGGGACCTGGAAGGCTCTTACTACCTCCGGCAGGAAAGGGATGGGCTCTTGTTTGGTCCATATGAAAGTCAGGAGAAAATGAAAGTCCAGGACTCATGGGTCACCACTGGAGTCCCTTCA---------------------------------------------GGGTTTGGAAAGGAACTCTTTGAGTCAGATCTGGACCGGATCATGGAACACGTTGAAGCTGCCATGGAAATGGTTCCGGTCTTGAAAAAGGCTGACATCATCAATATTGTCAATGGTCCTATCACCTATTCTCCTGACATTCTGCCTATGGTGGGGCCCCATCAGGGACTCAGAAACTACTGGGTGGCTATAGGCTTTGGATATGGCATAATCCACGCCGGCGGGGTAGGGAAATATCTCAGTGACTGGATCCTGCATGGAGAGCCTCCTTTTGACCTAATAGAATTGGATCCCAATCGATATGGCAAATGGACAACCACTCAGTACACTGAGGCCAAAGCAAGAGAGTCGTATGGATTCAACAATATTGTTGGGTACCCTAAAGAAGAACGGTTTGCTGGGAGGCCGACTCAGCGAGTCAGTGGGCTTTATAAAACCCTGGAGTCTAAATGTTCCATGGGATTCCATGCGGGCTGGGAACAACCACACTGGTTCTACAAACTAGGCCAGGACACTGGGTACAGGCCAAGTTTTCGCCGCACAAACTGGTTTGAGCCGGTGGGCTCTGAGTATAAACAAGTTATGCAAAGAGTAGGGGTGATTGACCTGTCACCATTTGGCAAGTTTAACATCAAAGGCCAAGATTCTACTAGATTGTTGGACCATCTCTTTGCAAATGTCATTCCAAAGGTGGGTTTTACAAATATAAGTCACATGTTAACACCAAAAGGTCGAGTGTATGCTGAGCTGACTGTTTCTCACCAGTCTCCTGGGGAGTTTTTATTAATAACTGGTTCTGGATCAGAACTTCATGATCTTAGATGGATTGAAGAAGAGGCAGTCAAAGGTGAATATGATGTTGAAATTAAAAATGTAACTGATGAGGTTGGAGTCCTTGGAGTTGCAGGGCCACATGCAAGAAAGGTCCTTCAGAAACTGACCTCTGAAGATCTTAGTGATGATGTCTTCAAGTTTCTTCAAACCAAGTCTTTAAAAGTTTCCAACATTCCTGTCACTGCTATTAGGATATCTTATACTGGTGAGCTGGGTTGGGAGCTGTATCACCGACGAGAAGATTCTGTGGCACTGTATAATGCCATCATGGATGCAGGCCAGGAGGAGGGAATCGACAATTTTGGCACATATGCCATGAATGCCCTAAGACTGGAAAAAGCTTTCAGAGCCTGGGGGTCTGAGATGAACTGCGATACAAATCCCTTGGAAGCTGGATTGGAATATTTTGTAAAGCTAAATAAGCCAGCAGACTTCATAGGAAAGCAAGCACTGAAACAGATTAAAGCCGAGGGGCTGAAACGGAGACTGGTCTGCCTCACCTTGGCCACGGACGATGTGGATCCGGAGGGAAATGAAAGCATCTGGCACAAGGGCAAGGTGGTTGGCAACACAACCTCTGGAAGCTACAGTTACAGCATCCAGAAGAGCCTGGCTTTTGCATACGTCCCCATAGAGCTGAGTAAGGTGGGACAACAAGTGGAAGTTGAACTACTAGGCAAACATTACCCAGCAATCATCATTCAAGAACCCTTGGTATTGACGGAACCAACCAGAAACCGACTTCAGAAAAAAGGTGGAAAGGACAAAATT---
>HLrhiFer5
ATGCTCCGCCTGGGCGCGCAGAGGCTGCGGGGCTCCCCACTGCGGGGCTCCCCACTGCGGGGC---------------TCGCCCGGCCGTCCGCGCTCCGTCAGCGGCTGCGAAGGAAAGGACAACCCACACTTATCTGCAGAAACAAGATGGAAAGACAGAGCAGAAACAGTGATAATTGGAGGTGGCTGTGTTGGTGTGAGTCTGGCTTATCACCTAGCCAAAGCGGGGATGAAAGATGTGGTCCTACTGGAGAAATCGGAGCTCACTGCTGGATCTACCTGGCATGCAGCAGGTTTAACAACTTACTTTCATCCTGGAATAAACTTGAAGAAAATACATTATGATAGCATCAAACTTTATGAGAAACTGGAAGAAGAAACTGGACAGGTGGTGGGATTCCATCAGCCAGGTAGTATCAGAATTGCTACAACTCCTGTAAGGGTAGATGAATTTAAATATCAAATGACTCGGACTGGCTGGCATGCAACAGAACAGTATATTATTGAACCTGAGAAAATTCAAGAGATGTTCCCTTTACTCAACATGAATAAGATTTTAGCTGGACTGTATAATCCTGGAGATGGTCACATTGATCCTTACTCTCTAACTATGGCCTTGGCTGCTGGGGCTAGGAAATATGGTGCCCTTTTAAAATATCCTGCACCAGTGACTTCTCTGAAAGCCAGGTCAGATGGAACATGGGATGTTGAAACACCACAGGGATCTATGAGAGCAAATAGAATTGTGAATGCTGCAGGATTTTGGGCTCGTGAAGTAGGTAAGATGGTTGGACTAGAGCATCCTCTCATTCCGGTTCAGCATCAGTACGTTGTTACATCGACTATCCCTGAAGTGAAAGCTTTGAAACGAGAACTCCCTGTGCTCCGTGACCTGGAAGGATCTTATTACCTCCGACAGGAAAGGGATGGGCTTTTGTTTGGTCCATATGAAAGTCAGGAGAAAATGAAAGTTCAGGACTCATGGGTCACCAGTGGAGTCCCTCCA---------------------------------------------GGTTTTGGAAAGGAGCTCTTTGAGTCTGATCTAGACCGCATTATGGAACATGTCGAAGCGGCCATGGAAATGGTTCCAGTCTTGAAAAAGGCTGACATCATCAATATCGTCAACGGTCCAATCACCTATTCTCCTGACATTCTACCCATGGTGGGGCCCCATCAGGGGGTCAGAAACTACTGGGTGGCCATAGGCTTTGGATATGGCATAATCCACGCTGGTGGGGTAGGGAAATATCTCAGTGACTGGATCCTGCATGGAGAACCTCCTTTTGATCTGATAGAATTGGATCCCAATCGCTATGGCAAATGGACAACAACTCAGTACACGGAGGCCAAAGCAAGAGAGTCATACGGATTCAACAACATTGTTGGTTATCCTAAAGAAGAACGGTTTGCCGGGCGGCCAACTGAGCGAGTCAGTGGGCTTTATAAAACCCTGGAGTCTAAATGTTCCATGGGGTTCCATGCAGGCTGGGAGCAGCCACACTGGTTCTACATACCAGGCCAGGACACTCAGTACAGGCCAAGTTTTCGCCGCACAAACTGGTTTGAGCCTGTGGGCTCTGAGTATAAACAGGTTATGCAAAGAGTAGGGGTGATTGACCTGTCACCATTTGGCAAGTTCAACGTCAAAGGCCAAGACTCTATTAGACTGTTGGACCATCTCTTTGCAAATGTCATTCCAAAGGTGGGTTTTACAAATATAAGTCACATGTTAACACCAAGAGGTCGAGTGTATGCTGAGTTGACTGTTTCTCACCAATCTCCTGGGGAGTTTCTATTAATAACTGGTTCTGCATCAGAACTTCATGATCTTAGGTGGATTGAAGAAGAGGCAGTCAAAGGTGGGTATGATGTTGAAATTAAAAACATCACCGATGAGCTTGGAGTCCTTGGAGTTGCAGGGCCACATACCAGAAAGGTGCTTCAGAAACTGACCTCTGAAGACCTCAGTGATGATGTTTTCAAGTTTCTTCAAACCAAGTCTTTAAAGATTTCCAACATTCCTGTCACTGCTATTAGGATATCTTATACTGGTGAGCTGGGTTGGGAGCTGTACCACAGACGAGAAGATTCTGCAGCACTTTATGACGTTATCATGAACGCAGGCCAGGAGGAGGGAATTGACAATTTTGGAACATATGCGATGAATGCCTTAAGACTGGAGAAAGCTTTCAGAGCCTGGGGGTCAGAGATGAACTGTGATACAAATCCTTTGGAAGCTGGACTGGAATATTTTGTAAAGCTAAATAAGCCAGCGGACTTCATAGGAAAGCAAGCACTGAAACAGATTAAAGCCAAGGGGCTGAAACGGAGACTGGTCTGCCTCACCTTGGCAACAGACGATGTTGATCCAGAGGGAAATGAAAGCATCTGGCACCAGGGCAAGGTGGTTGGCAATACGACATCTGGAAGCTACAGTTACAGCATCCAGAAGAGTCTGGCTTTCGCATACGTCCCTGTAGAGCTAAGTAAGGTAGGACAACAAGTGGAAGTTGAACTATTAGGCAAACGTTACCCAGCAATCATCATACAAGAACCCTTGGTATTGACGGAACCAGCCAGAAACCGGATTCAGAAAAAAGGTGGAAAGGACAAAATG---
>cerSim1
--------------------------------------------------------------------------------------------------------------------AGAGGAAAACCCACCCTTATCTGCAGAAACAAGATGGAAAGACAGAGCAGAAACAGTGATAATTGGAGGTGGCTGCGTTGGTGTGAGTCTGGCTTACCACCTGGCCAAAGCAGGGATGAAAGATGTGGTCCTTCTGGAGAAATCGGAGCTCACTGCGGGATCCACCTGGCACGCAGCAGGTTTAACAACTTACTTTCATCCTGGAATAAACCTGAAGAAAATACATTATGATAGCATCAAACTTTATGAGAAACTGGAGGAAGAAACTGGACAGGTGGTGGGATTCCATCAGCCAGGTAGTATCAGAATTGCTACAACTCCTGTAAGGGTAGATGAATTTAAATATCAGATGACTCGGACTGGCTGGCATGCAACGGAACAGTATATTATTGAACCCGAAAAAATTCAAGAGATGTTCCCTTTACTCAACATGAATAAGGTTTTAGCTGGATTATATAATCCTGGAGATGGTCACATTGATCCTTACTCTCTAACCATGGCCCTGGCTGCTGGGGCGAGGAAATATGGTGCCCTTTTAAAGTATCCTGCACCGGTGACTTCTCTGAAGCCCAGGTCAGATGGAACATGGGATGTTGAAACACCACAGGGATCTATGAGGGCAAATAGAATTGTGAATGCTGCAGGATTTTGGGCTCGTGAGGTTGGTAAGATGATTGGACTAGAGCATCCTCTCATCCCAGTTCAGCATCAGTATCTTGTTACATCGACTATACCAGAAGTGAAAGCTTTGAAACGAGAACTCCCTGTGCTCCGTGACCTGGAAGGATCTTATTACCTCCGACAGGAAAGGGATGGGCTTTTGTTTGGTCCATATGAAAGTCAGGAGAAAATGAAAGTTCAGGACTCGTGGGTCACCAGTGGAGTCCCTCCA---------------------------------------------GGTTTTGGAAAGGAGCTCTTTCAGTCTGATCTAGATCGAATCATGGAACATGTCGAAGTTGCCATGGAAATGGTTCCAGTCTTGAAAAAGGCTGACATCATCAATATTGTCAATGGTCCTATCACCTACTCTCCTGACATTCTGCCTATGGTGGGACCCCATCAGGGGGTCAGAAACTACTGGGTGGCTATAGGCTTTGGATATGGCATAATCCACGCTGGTGGGGTAGGGAAATATCTCAGTGACTGGATCGTGCATGGAGAACCTCCTTTTGATCTGATAGAATTGGATCCCAATCGCTATGGCAAATGGACAACAACTGAGTACACTGAGGCCAAAGCAAGAGAGTCATACGGATTCAACAATATTGTTGGTTATCCTAAAGAAGAACGGTTTGCTGGGAGGCCTACTCAGCGAGTCAGTGGGCTTTACAAAACTCTGGAGTCTAAGTGTTCCATGGGATTCCATGCGGGCTGGGAGCAGCCACACTGGTTCTACAAACCGGGCCAGGACACTCGGTACAGGCCAAGTTTTCGCCGCACAAACTGGTTTGAGCCTGTGGGCTCTGAGTACAAACAGGTTATGCAAAGGGTAGGGGTGATTGACCTGTCTCCATTTGGCAAGTTTAACATCCAAGGCCAGGACTCCATTAGACTGTTGGACCATGTCTTTGCAAATGTCATTCCAAAGGTGGGTTTTACAAATATAAGTCACATGTTAACACCCAAAGGTCGAGTGTATGCTGAGTTGACTGTTTCCCATCGGTCTCCTGGGGAGTTTCTATTAGTAACTGGTTCTGGATCAGAACTTCACGATCTTAGATGGATTGAAGAAGTGGCAGTCAAAGGTGGATATGACATTGAAATCAGAAACATAACTGATGAGCTCGGAGTCCTTGGAGTTGCAGGGCCACATGCAAGAAAGGTCCTTCAGAAACTGACCTCTGAAGATCTCAGTGATGATGTTTTCAAGTTTCTTCAAACCAAGTCTTTAAAGGTTTCCAACATTCCTGTCACTGCTATTAGGATATCCTATACTGGTGAGCTGGGTTGGGAGCTATACCACAGACGAGAAGATTCTGCGGCACTTTATGATATTATCATGAATGCAGGCCAGGAGGAGGGAATTGACAATTTTGGAACATATGCCATGAATGCCTTAAGACTGGAGAAAGCTTTCAGAGCCTGGGGGTCAGAGATGAACTGTGATACAAATCCCTGGGAAGCTGGACTGGAGTATTTTGTGAAGCTAAATAAGCCAGCCGACTTCATAGGAAAGCAAGCACTGAAACAGATTAAAGCCAAGGGGCTGAAACGGAGACTGGTCTGCCTCACCTTGGCAACGGACGATGTTGATCCGGAGGGAAATGAAAGCATCTGGTACGATGGCAAGGTGGTTGGCAACACGACGTCTGGAAGCTACAGTTACAGCATCCAGAAGAGTCTGGCTTTTGCCTACGTCCCTGTGGAGCTCAGTAAAGTAGGACAGCAAGTGGAAGTTGAACTACTAGGCAAAAATTACCCAGCAACCGTCATACAAGAGCCCTTGGTATTGACGGAACCAACCAGAAACCGGCTTCAGAAAAAAGGTGGAAAGGACAAAATTTG-
>canFam3
--------------------------------------------------------------------------------------------------------------------AGAGGAAAACCCACCCGCATCTGCGGAAACCAGATGGAAAGACAGAGCAGAAACCGTGGTCATTGGAGGCGGCTGCGTTGGAGTGAGTCTGGCTTACCACCTGGCCAAAGCTGGGATGAAAGATGTGGTCCTCCTGGAAAAATCAGAGCTCACTGCTGGATCTACGTGGCACGCAGCAGGTTTAACAACTTACTTTCATCCTGGAATAAACTTGAAGAAGATACATTATACCAGCATCAAACTTTATGAGAAATTGGAAGAGGAAACTGGACAGGTGGTGGGATTCCATCAGCCAGGTAGTATCAGAATTGCTACAACTCCTGTAAGGGTTGATGAATTTAAATATCAGATGACTCGGACTGGCTGGCATGCAACAGAACAGTATATTATTGGGCCTGAAAAAATTCAAGAGATGTTCCCTTTACTCAACATGGATAAGATTTTAGCTGGACTATATAATCCTGGAGATGGTCACATTGATCCTTACTCTCTAACTATGGCCCTAGCTGCTGGGGCTAGGAAATATGGTGCCCTTTTAAAATATCCCGCCCCGGTGACTTCTCTGAAACCCAGGTCAGATGGAACATGGGATGTTGAAACGCCACAGGGATCAGTGAGAGCAAATAGAATTGTAAATGCTGCAGGATTTTGGGCTCGTGAAGTAGGTAAGATGGTAGGACTAGAGCATCCACTCATTCCCGTCCAGCATCAATATGTTGTCACATCGACTATACCTGAAGTGAAAGCTTTGAAACGAGAACTGCCAGTGCTCCGTGACCTGGAAGGATCCTATTATCTCCGACAGGAAAGAGATGGGCTTTTGTTTGGTCCATACGAAAGTCAGGAGAAAATGAAAGTGCAGGACTCATGGGTCACCAGTGGCGTCCCTGCA---------------------------------------------GGGTTTGGAAAGGAGCTCTTTGAGTCTGATCTTGACCGAATCATGGAACATGTTGAAGTTGCCATGGAAATGGTTCCAGTCTTGAAAAAGGCTGACATCATCAATATCGTCAATGGTCCTATCACCTATTCTCCTGACATTCTGCCTATGGTGGGACCCCATCAGGGAATCAGAAACTACTGGGTGGCAATAGGCTTTGGGTACGGCATAATCCACGCTGGTGGGGTAGGGAAATACCTCAGTGACTGGATCCTGCATGGAGAGCCTCCATTTGACCTCATAGAATTGGATCCCAATCGCTATGGCAAATGGACAACTACTCAGTACACTGAGGCCAAAGCAAGAGAGTCCTATGGATTCAACAATATCGTTGGTTATCCTAAAGAAGAACGATTTGCAGGGAGACCAACTCAGCGAGTCAGTGGGCTTTATAAAACCCTGGAGTCTAAGTGTTCCATGGGGTTTCATGCAGGCTGGGAGCAGCCACACTGGTTCTACAAACCGGGTCAGGACACTCAGTACAGGCCCAGTTTTCGCCGCACAAACTGGTTTGAGCCTGTAGGATCTGAGTATAAACAGGTTATGCAAAAAGTAGGGGTCATTGACCTGTCTCCCTTTGGCAAGTTTAACATCAAAGGCCAAGACTCTGTTAGATTGTTGGACCATCTCTTTGCAAATGTCATTCCAAAGGTGGGTTTTACAAATATAAGTCACATGTTGACGCCGAAAGGTCGAGTGTATGCTGAGTTGACTGTTTCTCACCAAACTCCTGGGGAGTTCTTACTAATAACTGGTTCTGGATCAGAACTTCATGATCTTAGATGGATTGAAGAAGAGGCAGTCAACGGTGGATATGATGTTGAAATTAAAAACATAACCGATGAGCTTGGAGTCCTTGGTATTGCAGGGCCCCATGCAAGGAAGGTTCTGCAGAAACTGACTGCTGAAGATCTTAGTGATGATGTTTTCAAGTTTCTTCAAACCAAGTCTCTAAAGGTTTCAGACATTCCTGTCACTGCTATTAGGATATCTTATACTGGTGAGCTGGGCTGGGAGCTGTACCATAGGCGAGAAGATTCTGCGGCCCTTTATGACATTGTCATGGACGCAGGCCAGGAGGAGGGAATCGACAACTTCGGGACGTACGCCTTGAACGCCCTAAGACTGGAGAAGGCTTTCAGAGCCTGGGGGTCAGAGATGAACTGCGATACAAACCCCTTGGAAGCTGGGCTGGATTATTTTATAAAGCTAAATAAGCCAGCAGACTTCATAGGAAAGCAAGCACTGAAACAGATTAAAGCCAAGGGGCTGAAACGGAGACTGGTCTGCCTCACCTTGGCAACGGATGATGTTGATCCGGAGGGAAATGAAAGCATCTGGTTTGATGGCAAGGTGGTTGGCAACACGACATCTGGAACCTACAGTTACAGCATACAGAAGAGTCTGGCGTTTGCCTATGTCCCTATAGAACTAAGTAAAGTAGGACAACAGGTGGAGGTTGAACTGTTAGGCAGAAATTACCCAGCAAGCATCATACAGGAGCCCTTGGTATTGACTGAACCAACCAGAAACCGACTTCGGAAGAAAAGCAGAAAGGACAAAATTTG-
>musFur1
ATGCTCCGCTCGGGCGCACAGCGGCTGCGGGGCCTCCGGCAGCAGAGACCCCCGCTGCGGGGC---------------TCCCCCGGCCGCCTGCGCTTAGCCTGCGGCCGCCAAGGAGAGGAGAACCCACCCTTATCTGCAGAAACAAGATGGAAAGACAGAGCAGAAACTGTGATCATTGGAGGTGGCTGCGTTGGTGTGAGTCTGGCTTATCATCTCGCCAAAGCGGGGATGAAAGATGTGGTCCTCCTGGAAAAATCCGAGCTCACAGCTGGATCTACCTGGCACGCAGCAGGTTTAACAACTTACTTTCATCCTGGCATAAACTTGAAGAAGATACATTATGATAGCATCAAACTTTATGAGAAATTGGAAGAAGAAACTGGACAGGTGGTGGGATTCCATCAGCCAGGTAGTATCAGAATTGCCACAACTCCCGTAAGGGTCGATGAATTTAAATATCAGATGACTCGGACTGGCTGGCATGCAACAGAACAGTATATTATTGGGCCTGAAAAAATTCAAGAGATGTTCCCTTTACTCAACATGAATAAGGTTTTAGCTGGACTGTATAATCCTGGAGATGGTCACATTGATCCTTACTCTCTAACTATGGCCCTAGCTGCTGGGGCTAGGAAATATGGTGCCCTTCTAAAATATCCCGCCCCGGTGACTTCTCTGAAACCCAGGTCTGATGGAACGTGGGATGTTGAAACGCCACAGGGATCTATGAGAGCGAATAGAGTTGTGAATGCTGCAGGATTTTGGGCTCGTGAAGTAGGTAAGATGGTGGGACTAGAACATCCTCTCATTCCGGTCCAGCATCAATATGTTGTTACATCGACCATACCAGAAGTGAAAGCTTTGAAACGAGAACTGCCGGTGCTCCGTGACCTGGAAGGCTCCTATTATCTCCGACAGGAAAGGGATGGGCTTCTGTTTGGTCCATACGAGAGTCAGGAGAAAATGAAAGTGCAGGATGCGTGGGTCACCAATGGAGTCCCTCCA---------------------------------------------GGGTTTGGAAAGGAGCTCTTTGAGTCTGATCTTGACCGAATCATGGAACACGTTGAAGCTGCCATGGAAATGGTTCCAGTCTTGAAAAAGGCTGACATCATCAATATCGTCAATGGCCCTATCACCTATTCTCCTGACATTCTGCCTATGGTGGGGCCCCATCAGGGGCTCAGAAACTACTGGGTGGCTATAGGCTTTGGATATGGCATAATCCATGCTGGCGGGGTGGGGAAGTATCTCAGTGACTGGATCCTGCATGGAGAACCGCCGTTTGATCTGATAGAATTGGATCCTAATCGCTATGGCAAATGGACGACAACTCAGTACACTGAGGCCAAAGCAAGAGAGTCATATGGATTCAACAATATTGTTGGTTATCCTAAAGAAGAACGATTTGCTGGGAGGCCAACTCATCGAGTCAACGGGCTTTATAAAACCCTGGAGTCTAAGTGTTCCATGGGTTTCCATGCAGGCTGGGAGCAGCCACATTGGTTCTACAGACTGGGTCAGGACACTCAGTACAGGCCCAGTTTTCGTCGCACAAACTGGTTTGAGCCTGTGGGATTTGAGTATAAACAGGTTATGCAAAAAGTAGGGGTTATTGACCTGTCACCATTTGGCAAGTTTAACATCAAAGGCCAAGATTCTGTTCGATTGTTGGACCATCTCTTTGCAAATGTCATCCCAAAGGTGGGTTTTACGAATATAAGTCACATGTTGACACCAAAAGGTCGAGTATATGCTGAGTTGACTGTTTCTCACCAAACTCCTGGGGAGTTTTTACTAATAACTGGTTCTGGATCTGAACTTCATGATCTTCGATGGATTGAAGAAGAGGCTGTCAACGGTGGATATGATGTTGAAATTAAAAACATAACCGATGAGCTTGGGGTCCTTGGTGTTGCAGGGCCCCATGCAAGAAAGGTTCTTCAGAAACTGACCGCTGAGGATCTTAGTGACGATGTTTTCAAGTTTCTTCAAACCAAGTCTTTAAAGGTTTCAAACATTCCTGTCACTGCTATTAGGATATCTTATACTGGTGAGCTGGGTTGGGAGCTGTACCACAGACGAGAAGACTCTGCAGCCCTTTATGACATTATCATGAACGCAGGCCAGGAGGAGGGAATCGATAACTTCGGAACATACGCCATGAATGTCTTAAGACTGGAGAAGGCTTTCAGAGCCTGGGGGTCAGAGATGAACTGTGATACAAATCCCTTGGAAGCTGGACTGGAATATTTTATAAAGTTAAACAAGCCAGCAGACTTCATAGGAAAGCAAGCACTGAAACAGATTAAAGCCAAGGGGCTGAAACGGAGACTGGTCTGCCTCACCTTGGCAACGGACGATGTTGATCCGGAGGGAAATGAAAGCATCTGGTATGATGGCAAGGTGGTTGGCAACACGACATCTGGAAGCTACAGTTACAGCATCCAGAAGAGTCTGGCATTTGCCTATGTCCCTGTAGAGCTAAGTAAAGTAGGACAACAGGTGGAAGTTGAACTGTTGGGCAAAAATTACCCAGCAAGTGTCATACAGGAACCCTTGGTATTGACAGAACCAACCAGAAACCGGCTTCAGAAGAAAGGTGGAAAGGACAAAATT---
>lepWed1
ATGCTCCGCTCCGGCGCACAGCGGCTGCGGGGCCTTCCGCTGCCGAGCCTCCCGCTGCGGGGC---------------TCCCCGGGCCGCCCGCGCTCAGCCTGCGGCCGCCAAGGAGAAGAAAACCCACCCTTATCTGCAGAAACAAGATGGAAAGACAGAGCAGAAACTGTGATCATTGGAGGCGGCTGCGTTGGTGTGAGTCTGGCTTATCACCTCGCCAAAGCGGGGATGAAAGATGTGGTCCTCCTGGAAAAATCCGAGCTCACTGCTGGATCTACCTGGCACGCAGCAGGTTTAACAACTTACTTTCATCCTGGAATAAACTTGAAGAAGATACATTATGCTAGCATCAAACTTTATGAGCAGTTGGAAGAAGAAACTGGACAGGTGGTGGGATTCCATCAGCCTGGTAGTATCAGAATTGCCACAACTCCTGTGAGGGTCGATGAATTTAAATATCAGATGACGCGAACCGGCTGGCATGCGACAGAACAGTACATTATTGGGCCTGAAAAAATTCAAGAGATGTTCCCTTTACTCAACATGAATAAGATTTTAGCTGGACTATATAATCCTGGAGATGGTCACATTGATCCTTACTCTCTAACTATGGCCCTAGCTGCTGGGGCTAGGAAATATGGTGCCCTTTTAAAATATCCCGCCCCGGTGACTTCTCTGAAACCCAGGTCAGATGGAACATGGGATGTTGAAACGCCAGAGGGATCTATGAGAGCGAAAAGAATTGTGAATACTGCAGGATTTTGGGCTCGTGAAGTAGGTAAGATGGTGGGACTAGAACATCCTCTCATTCCGGTCCAGCATCAATATGTTGTTACATCGACTATACCTGAAGTGAAAGCTTTGAAACGGGAACTCCCGGTGCTCCGTGACCTGGAAGGATCCTATTATCTCCGACAGGAAAGGGATGGGCTTTTGTTTGGTCCATACGAAAGTCAGGAGAAAATGAAAGTGCAGGACACATGGGTCACCAATGGAGTCCCTCCA---------------------------------------------GGGTTTGGAAAGGAGCTCTTTGAGTCTGATCTTGACCGAATCATGGAACATGTTGAAGCTGCCATGGAAATGGTTCCAGTCTTGAAAAAGGCTGACATCATCAATATCGTCAATGGCCCTATCACCTATTCTCCTGACATTCTGCCTATGGTGGGGCCCCATCAGGGAGTCAGAAACTACTGGGTGGCTATAGGCTTTGGATACGGCATAATCCATGCTGGTGGGGTAGGGAAATATCTCAGTGACTGGATCCTGCACGGAGAACCTCCATTTGATCTGATAGAATTGGATCCCAATCGCTATGGCAAATGGACAACAACTCAGTACACTGAGGCCAAAGCAAGAGAGTCATATGGATTCAACAATATTGTTGGTTATCCTAAAGAAGAACGATTCGCCGGGAGGCCGACTCAGCGAGTCAGTGGGCTTTATAAAACCCTGGAGTCTAAGTGTTCCATGGGGTTCCATGCAGGCTGGGAGCAGCCACACTGGTTCTACAAACCAGGCCAGGACACTCAGTACAGGCCCAGTTTTTGCCGCACAAACTGGTTTGAGCCTGTAGGATCTGAGTATAAACAGGTTATGCAAAAAGTAGGGGTTATTGACCTGTCACCGTTTGGCAAGTTTAACATCAAAGGCCAAGACTCTGTTCGACTGTTGGACCATCTCTTTGCAAATGTCATTCCAAAGGTGGGTTTTACAAATATAAGTCACATGTTGACACCAAAAGGTCGAGTGTATGCTGAGTTGACTGTTTCTCACCAAACTCCTGGGGAGTTTTTACTAATAACTGGTTCTGGATCCGAACTTCACGATCTTAGATGGATTGAAGAAGAGGCAGTCAACGGTGGATATGATGTTGAAATTAAAAACATAACCGATGAACTTGGAGTCCTTGGTATTGCAGGGCCCCATGCAAGAAAGGTTCTTCAGAAACTGACCACTGAAGATCTTAGTGATGAAGTTTTCAAGTTTCTTCAAACCAAGTCTTTAAAGGTTTCAAACATTCCTGTCACTGCTATTAGGATATCTTATACTGGTGAGCTGGGTTGGGAGCTGTACCACAGACGAGAAGATTCTGCAGCTCTCTATGACATTATCATGAATGCAGGCCAGGAGGAGGGAATCGATAATTTCGGAACATACGCCATGAATGCATTAAGACTGGAGAAAGCTTTCAGAGCCTGGGGGTCAGAGATGAACTGTGATACAAATCCTTTGGAAGCCGGACTGGAATATTTTATAAAGCTCAACAAGCCAGCAGACTTCATAGGAAAGCAAGCACTGAAACAGATTAAAGCCAAGGGGCTGAAACGGAGACTGGTCTGCCTCACCTTGGCAACGGACGATATTGATCCGGAGGGAAATGAAAGCATCTGGTATGATGGCAAGGTGGTTGGCAACACGACGTCTGGAAGCTACAGTTACAGCATCCAGAAGAGTCTGGCATTTGCCTATGTCCCTGTAGAGCTAAGTAAAGTAGGACAGCAGGTGGAAGTTGAGCTGTTGGGCAAAAATTACACAGCAAGCGTCATACAGGAACCCTTGGTGTTGACAGAACCAACCAGAAACCGGCTTCGGAAGAAAAGTGGAAAGGATGACATT---
>ailMel1
ATGCTCCGCTTGGGCGCACAGCGGCTGCGGGGCCTTCCGCTGCCGAGCCTCCCGCTGCGGGGC---------------TCCCCCGGCCACCCGCGCTCAGCCTGCNNNNNNNNNNNAGAGGAAAACCCACCCTCATCTGCAGAAACAAGATGGAAAGACAAAGCGGAAACTGTGATCATTGGAGGCGGCTGCATTGGTGTGAGTCTGGCTTATCACCTCGCCAAAGCGGGGATGAAAGATGTGGTCCTCCTGGAAAAATCCGAGCTCACTGCTGGATCTACCTGGCACGCAGCAGGTTTAACAACTTACTTTCATCCCGGAATAAACTTGAAGAAGATACACTATGCTAGCATCAAACTTTATGAGAAATTGGAAGAAGAAACTGGACAGGTGGTGGGATTCCATCAGCCAGGTAGCATCAGAATTGCCACAACTCCTGTAAGGGTCGATGAATTTAAATACCAGATGACTCGGACTGGCTGGCATGCAACAGAACAGTATATTATTGGGCCTGAAAAAATTCAAGAGATGTTCCCTTTACTCAACATGAATAAGATTTTAGCTGGACTATATAATCCTGGAGATGGTCACATTGATCCTTACTCTCTAACTATGGCCCTAGCTTCTGGGGCTAGGAAATATGGTGCCCTTTTAAAATATCCCGCCCCGGTGACTTCTCTGAAACCCAGGTCAGATGGAACATGGGATGTTGAAACGCCACAGGGATCTATGAGAGCGAATAGAATTGTGAATGCTGCAGGACTTTGGGCTCGTGAAGTAGGAAAGATGGTGGGACTAGAACATCCTCTCATTCCAGTCCAGCACCAATATGTTGTTACATCGACTATACCTGAAGTGAAAGCTTTGAAACGAGAACTGCCAGTGCTCCGTGACCTGGAAGGATCCTATTATCTCCGACAGGAAAGGGATGGGCTTTTGTTTGGTCCATATGAAAGTCAGGAGAAAATGAAAGTGCAGGACGCGTGGGTCACCAATGGAGTCCCTCCA---------------------------------------------GGGTTTGGAAAGGAGCTCTTTGAGTCTGATCTTGACCGAATCATGGAACATGTTGAAGCTGCCATGGAAATGGTTCCAGTCTTGAAAAAGGCTGACATCATCAATATTGTCAATGGCCCTATCACCTATTCTCCTGACATTCTGCCTATGGTAGGGCCCCATCAGGGAGTCAGAAACTACTGGGTGGCTATAGGTTTTGGGTATGGCATAATCCATGCTGGTGGGGTAGGGAAATATCTCAGTGACTGGATCCTGCACGGAGAACCTCCATTTGATCTGATAGAATTGGATCCCAATCGCTATGGCAAATGGACAACAACTCAGTACACTGAGGCCAAAGCAAGAGAGTCATATGGATTCAACAATATTGTTGGTTATCCTAAAGAAGAACGATTTGCCGGGAGGCCAACTCAGCGAGTCAGTGGGCTTTATAAAACCCTGGAGTCTAAGTGTTCCATGGGGTTCCATGCAGGCTGGGAACAGCCACACTGGTTCTACAAACCGGGTCAGGACACTCAGTACAGGCCCAGTTTTCGCCGCACAAACTGGTTTGAGCCTGTAGGATCTGAGTATAAACAGGTTATGCAAAAAGTAGGGGTTATTGACCTATCACCATTTGGCAAGTTTAACGTCAAAGGCCAAGACTCTGTTCGATTGCTGGACCATCTCTTTGCAAATGTCATTCCAAAGGTGGGTTTTACAAACATAAGTCACATGTTGACACCAAAAGGTCGCGTGTATGCTGAGTTGACCGTTTCTCACCAAACTCCTGGGGAGTTTTTACTAATAACTGGTTCTGGATCCGAACTTCATGATCTTAGATGGATTGAAGAAGAGGCAGTCAACGGTGGATATAATGTTGAAATTAAAAACATAACCGATGAGCTCGGAGTCCTTGGTGTTGCAGGGCCCCATGCAAGAAAGGTTCTTCAGAAACTGACCACTGAAGATCTTAGTGATGATGTTTTCAAGTTTCTTCAAACCAAGTCTTTAAAGGTTTCAGACATTCCTGTCACTGCTATTAGGATATCTTATACTGGTGAGCTGGGTTGGGAGCTGTACCACAGACGAGAAGACTCTGCAGCCCTTTATGACGCTATCATGAATGCAGGCCAGGAGGAGGGAATCGACAATTTCGGAACATACGCCATGAATGTCTTAAGGCTGGAGAAAGCTTTCAGAGCCTGGGGGTCAGAGATGAACTGCGACACAAATCCCTTGGAAGCTGGACTGGAATATTTTATAAAGCTAAACAAGCCCGCAGACTTCATAGGAAAGCAAGCACTGAAACAGATTAAAGCCAAGGGGCTGAAACGGAGATTGGTCTGCCTCACCTTGGCAACGGACGATGTTGATCCAGAGGGAAATGAAAGCATCTGGTATGATGGCAAGGTGGTTGGCAACACGACATCTGGAAGCTACAGTTACAGCATTCAGAAGAGTCTGGCGTTTGCCTATGTCCCTGTAGAGCTAAGTAAAGTAGGACAACAGGTAGAAGTTGAACTGCTGGGCAAAAATTACCTAGCAAGCATCATACAGGAACCCTTGGTATTGACAGAACCAACCAGAAACCGGCTTTGGAAGAAAAGTGGGAAGGACAAAATT---
>felCat8
--------------------------------------------------------------------------------------------------------------------AGAGGAAAACACACCTTTGTCTGCGGAAACAAGATGGAAAGACAGAGCAGAAACTGTGATAATTGGAGGTGGCTGCATTGGTGTGAGTCTGGCTTATCACCTGGCCAAAGCAGGGATGAAGGATGTGGTCCTCCTGGAAAAATCAGAGCTCACTGCTGGATCTACCTGGCATGCAGCAGGTTTAACAACTTACTTTCATCCTGGAATAAACTTGAAGAAGATACATTATGCTAGCATCAAACTTTATGAGAAATTGGAAGAGGAAACTGGACAGGTGGTGGGGTTCCATCAGCCAGGGAGTATCAGAATCGCTACCACTCCTGTAAGGGTAGATGAATTTAAATATCAGATGACTCGGACTGGCTGGCATGCAACAGAGCAGTATATTATTGAGCCTGAAAAAATTCAAGAGATGTTTCCGCTACTCAACATGAATAAGATTTTAGCTGGACTGTATAATCCTGGAGATGGTCACATCGATCCTTACTCTCTAACTATGGCCCTAGCTGCTGGGGCTAGGAAATATGGTGCCCTTTTAAAGTATCCTGCCCCGGTGACTTCTCTGATACCCAGGTCAGATGGAACATGGGATGTTGAAACACCACAGGGATCTATGAGAGCGAATAGAATTGTGAATGCTGCAGGATTTTGGGCTCGTGAAGTAGGTAAGATGGTGGGACTAGAACACCCTCTCATTCCGGTCCAGCATCAATATGTTGTGACATCAACTATACCTGAAGTGAAAGCTTTGGAACGAGAACTCCCTGTGCTCCGTGACCTGGAAGGATCCTATTATCTGCGACAGGAAAGGGATGGGCTTTTGTTTGGTCCATATGAAAGTCAGGAGAAAATGAAAGTGCAGGACTCGTGGGTCACCAATGGAGTCCCTCCA---------------------------------------------GGGTTTGGAAAGGAGCTCTTTGAGTCTGATCTTGACAGAATTATGGAACATGTGGAAGCTGCCATGGAAATGGTTCCAGTCTTGAAAAAGGCTGATATCATCAATATCGTCAATGGTCCTATCACCTATTCTCCTGACATTCTGCCTATGGTGGGGCCCCATCAGGGAGTCAGAAACTACTGGGTGGCTATAGGCTTTGGATACGGCATAATCCACGCCGGTGGGGTAGGGAAATATCTCAGTGACTGGATCCTGCATGGAGAACCTCCTTTTGATCTGATAGAATTGGATCCTAATCGCTATGGCAAATGGACAACAACTCAGTACACTGAGGCCAAAGCAAGAGAGTCATATGGATTCAACAATATAGTTGGTTATCCTAAAGAAGAGCGATTTGCCGGGAGACCAACTCAGCGAGTCAGTGGGCTTTATAAAATCCTGGAGTCTAAGTGTTCCATGGGGTTCCATGCAGGCTGGGAGCAGCCACACTGGTTCTACAAACCAGGCCAGGATACTCGGTATAGGCCAAGTTTTCGCCGCACAAACTGGTTTGAGCCTGTGGGATCTGAGTATAAACAGGTTATGCAAAGCGTAGGGGTTATTGACCTGTCACCATTTGGCAAGTTTAACATCAAAGGCCAAGACTCTGTTAGATTGTTGGACCATCTCTTTGCAAATGTCATTCCAAAGGTGGGTTTTACAAATATAAGTCACATGTTGACGCCAAAAGGTCGAGTGTATGCTGAATTGACTGTTTCTCACCAAACTCCTGGGGAATTTCTACTAATAACTGGTTCTGGATCCGAGCTTCATGATCTTAGATGGATTGAAGAAGAGGCAGTCAATGGTGGATATGATGTTGAAATTAAAAACATAACCGATGAGCTTGGAGTTCTTGGGATTGCAGGGCCGCATGCAAGAAAGGTTCTTCAGAAACTGACCTCTGAAGATCTTAGTGATGATGTTTTCAAGTTTCTTCAGACCAAGTCTTTAATGGTTTCAAACATTCCTGTCACTGCTATTAGGATATCTTATACTGGTGAGCTGGGTTGGGAGCTGTACCACAGAAGAGAAGATTCTGTAGCCCTTTATGACATTATCATGAATGCAGGCCAGGAGGAGGGAATTGACAATTTCGGAACATACGCCATGAATGCCTTAAGACTGGAGAAAGCTTTCAGAGCCTGGGGGTCAGAGATGAACTGTGATACAAATCCCTTGGAAGCTGGACTGGACTATTTTATAAAGCTAAATAAGCCAGCAGACTTCATAGGAAAGCAAGCACTGAAACAGATTAAAGCCAAGGGGCTGAAACGGAGACTGGTCTGCCTCACCTTGGCAACGGACGATGTTGATCCGGAGGGAAATGAAAGCATCTGGTATGATGGCAAGGTGGTTGGCAACACGACGTCTGGAAGCTACAGTTACAGCGTCCAGAAGAGTCTGGCGTTTGCCTATGTGCCTGTTGAGCTAAGTAAAGTAGGACAACAGGTGGAAGTTGAACTGTTAGGCACAAATTATCCGGCAACCGTCATACAGGAACCCTTGGTATTGACAGAACCAGCCAGAAACCGGCTTCGGAAGAAAAATGGAAAGGACACAATTTG-
>susScr11
ATGTTCCGCCCGGGCGCGCAGCGGCTGCGGGGCCTCCAGCTGCGGAGCTTCCCGCTACGGGGC---------------TCCCCCGGCCGTCCGCGCTCCGTCTGCGCCCGCGAAGGAGAGGAAAACGCACCCTTATCTGCAGAAACAAGATGGAAAGACAGAGCAGAAACAGTGATAATTGGAGGTGGCTGCGTTGGTGTGAGTCTGGCTTATCACTTGGCCAAAGCGGGCATGAAAGATGTGGTCCTCCTGGAGAAATCGGAGCTCACTGCTGGATCCACCTGGCACGCAGCAGGTCTAACAACTTACTTTCATCCTGGAATAAACCTGAAGAAAATCCATTATGATAGCATCAAACTTTATGAGAAACTGGAAGAAGAAACTGGACAGGTCGTGGGATTCCATCAGCCAGGGAGTATCAGAATTGCTACAACTCCTGTAAGGGTAGACGAATTTAAATATCAAATGACTCGGACTGGCTGGCATGCGACAGAACAGTATATTATTGGACCTGAAAAAATTCAAGAGATGTTCCCTTTACTCAACATGAATAAGATTTTAGCTGGACTCTATAATCCTGGAGATGGTCACATTGATCCTTACTCTCTAACTATGGCCCTGGCTGCTGGGGCTAGGAAATACGGTGCCCTTCTAAAATATCCTGCCCCGGTGACGTCTTTGAAACCCAGGTCAGATGGAACATGGGATGTTGAAACTCCGCAGGGATCTATGCGAGCAAATAGGATTGTGAATGCTGCAGGATTTTGGGCTCGCGAAGTAGGTCAGATGATTGGATTAGAGCATCCTCTCATTCCAGTTCAGCATCAATACGTTGTCACGTCAACCATCCCTGAAGTGAAAGCTTTAAAGCGAGAACTTCCTGTGCTCCGAGACCTGGAAGGATCTTATTATCTCCGGCAGGAAAGGGATGGGCTTTTGTTCGGTCCATATGAAAGTCAGGAGAAAATGAAACTTCAGGACTCCTGGGTCACCAGCGGAGTCCCTCCA---------------------------------------------GGTTTCGGAAAGGAGCTCTTTGAGTCTGATCTAGACCGAATCATGGAACACGTGGAAGCTGCCATGGAAATGGTCCCTGTCTTGAAAAAGGCTGACATCATCAATATTGTCAATGGCCCTATCACCTATTCTCCTGACATTCTGCCTATGGTGGGGCCCCATCAGGGGGTCAGGAACTACTGGGTGGCTATAGGCTTTGGATATGGCATAATCCATGCTGGTGGGGTAGGGAAATATCTCAGTGACTGGATCCTGCATGGAGAACCTCCTTTCGATCTGATAGAATTGGATCCCAATCGCTATGGCAAGTGGACGACAACTCAGTACACTGAGGCCAAAGCACGAGAGTCATACGGATTCAACAATATTGTGGGTTACCCCAAAGAAGAACGGTTTGCCGGGAGGCCGACTCAGCGAATCAGTGGGCTTTATAAAACCCTGAAGTCTAAGTGTTCCATGGGGTTCCATGCGGGCTGGGAGCAGCCACACTGGTTCTACAAACCGGACCAGGACCCTGGGTACAGGCCAAGTTTTCGCCGCACAAACTGGTTTGAGCCTGTGGGCTCAGAGTATAAACAGGTTATGCAAAAAGTAGGGGTGATTGACCTGTCACCGTTTGGCAAATTTACCGTCAAAGGCCAAGACTCCGTTAGGTTGTTGGACCATCTCTTTGCCAATGTCATTCCCCAGGTGGGTTGTACAAATATAAGTCACATGTTAACACCAAAAGGTCGAGTATATGCTGAGTTGACTGTTTCTCACCAGTCTCCTGGGGAGTTTCTATTAATAACCGGCTCTGGATCAGAACTTCATGATCTTAGATGGATTGAAGAAGAGGCAGTCACAGGTGGATACAACGTTGAAATTAAAAACATGACCGACGTGCTGGGAGTCCTTGGAGTCGCAGGACCACATGCAAGGAAGGTCCTTCAGAAACTGACCTCTGAAGATCTTAGTGATGGTGCTTTTAAGTTTCTTCAAACCAAGGCTTTCAAAGTGGCCAACATTCCCGTCACTGCTATCAGGATATCTTACACTGGTGAGCTGGGTTGGGAGCTGTACCACAGACGAGAAGATTCTGCGGCACTTTATGACATTATCATGAATGCAGGCCAGGAGGAGGGAATTGACAATTTTGGAACCTATGCCATGAATGCCTTAAGACTGGAGAAAGCTTTCAGAGCCTGGGGGTCAGAGATGAACTGTGATACAAATCCCTTGGAAGCTGGACTGGAATATTTTGTAAAGCTAAATAAGCCGGCAGACTTCATAGGAAAGCAAGCACTGAAACAGATTAAAGCCAAGGGGCTGAAACGGAGACTGGTCTGCCTCACCTTGGCAACGGACGATGTTGATCCAGAGGGAAATGAAAGCATCTGGTATGACGGCAAGGTGGTTGGCAACACCACGTCCGGAAGCTACAGTTACAGCATCCAGAAGAGTCTGGCTTTCGCGTATGTCCCTGTAGAGCTGAGCAAAGTGGGACAACAAGTGGAAGTTGAACTATTGGGCAAAAATTACCCAGCAACTGTCATCCAAGAGCCCTTGGTGTTGACAGAACCAACCAGAAACCGGCTTCAGAAAAAGGGTGGGAAGGACAAAATT---
>HLequCab3
ATGCTCCGCGCCGGCGCGCAGCGGCTGCGGGGCCTCCCGCTGCCCCGTCTCCCGCTGCCCGGC---------------CTCCTCGGGCGCCCGCGCTCCACCTGCAGCCGA---GGAGAGGAAAACCCACCCTTATCTGCAGAAACAAGATGGAAAGACAGAGCGGAAACAGTGATCATTGGAGGTGGCTGCGTTGGTGTGAGTCTGGCTTATCACCTGGCCAAAGCAGGGATGAAGGATGTGGTCCTCCTGGAGAAATTGGAGCTCACCGCTGGATCCACCTGGCATGCAGCAGGTTTAACAACTTACTTTCATCCTGGAATAAACTTGAAGAAAATACATTATTATAGCATCAAACTTTATGAGAAACTGGAGGAAGAAACTGGACAGGTGGTGGGATTCCATCAGCCAGGTAGTATCAGAATTGCTACAACTCCTGTAAGGGTCGATGAATTTAAATATCAGATGACTCGGACGGGCTGGCATGCCACGGAACAGTATATTATTGAGCCTGAAAAAATTCAAGAGATGTTCCCTTTACTCAACACGAGTAAGGTTTTAGCTGGACTGTATAATCCTGGAGATGGTCACATTGATCCTTACTCTCTAACCATGGCCCTAGCTGCTGGGGCTAGGAAATATGGTGCCCTTTTAAAATATCCTGCACCGGTGACTTCTCTGAAACCCAGGTCAGATGGAACATGGGATGTTGAAACACCACAGGGATCTATGAGAGCAAATCGAGTTGTGAATGCTGCAGGATTTTGGGCCCGTGAAGTTGGTAAGATGATCGGACTAGAACATCCTCTCATCCCGGTCCAGCATCAATATCTTGTCACATCCACTATACCTGAAGTGAAAGCTTTGAAACGAGAACTCCCTGTGCTCCGTGACCTGGAAGGATCTTTTTACCTCCGACAGGAAAGGGATGGGCTTTTGTTTGGTCCATATGAAAGTCAGGAGAAAATGAAAGTTCAGGACTCCTGGGTCACCAGTGGAGTCCCTCCA---------------------------------------------GGTTTTGGAAAGGAACTCTTTGAGTCTGATCTGGACCGAATCACGGAACACGTTGAAGCTGCTATGGAATTGGTTCCAGTCTTGAAAAAGGCGGACATCATCACTATTGTTAATGGTCCTATCACCTACTCTCCTGACATTCTGCCTATGGTGGGGCCCCATCAGGGGGTCAGAAACTACTGGGTGGCTGTAGGCTTTGGATATGGCATAGTCCACGCTGGTGGGGTAGGGAAATATCTCAGCGACTGGATCCTACATGGAGAGCCTCCTTTTGATCTGATAGAATTGGATCCCAATCGCTATGGCAAATGGACAACAACTGAGTACACTGAGGCCAAAGCAAGAGAGTCATATGGATTCAACAATATTGTTGGTTATCCTAAAGAAGAACGGTTTGCCGGGAGGCCAACTCAGCGAGTCAGTGGCCTTTATAAAATTCTGCAGTCTAAGTGTTCCATGGGGTTCCATGCGGGCTGGGAGCAGCCACACTGGTTCTACAAACCGGGCCAGGACACTCAGTACAGGCCAAGTTTTCGCCGCACAAACTGGTTTGAGCCTGTGGGCTCTGAGTATAAACAGGTTATGCAAAGGGTAGGGGTGATTGACCTGTCGCCATTTGGCAAGTTCAACATCAAAGGCCAGGACTCCATTAGACTGTTGGACCATCTCTTTGCAAATGTCATTCCAAAGGTGGGTTTTACAAATATAAGTCACATGTTAACACCCAAAGGTCGGGTGTATGCTGAGTTGACTGTTTCCCATCAGTCTCCTGGGGAGTTTCTGTTAATAACTGGTTCTGGATCAGAACTTCATGATCTTAGATGGATTGAAGAAGTGGCAGTCAGAGGCGGATATGATGTTGAAATTAAGAACGTAACTGATGAGCTTGGAGTCCTTGGAGTTGCAGGGCCACAGGCAAGAAAGGTCCTTCAGAAACTGACCTCTGAAGATCTTAGTGACGATGTCTTCAAGTTTCTTCAAACCAAGTCTTTACAGGTTTCCAACATTCCTGTCACTGCTATTAGGATATCTTATACTGGTGAGCTGGGTTGGGAGCTGTACCACAGACGAGAAGATTCCGCTGCACTTTATGATGTTATCATGAATGCGGGCCAGGAAGAGGGAATTGACAATTTTGGAACATATGCCCTGAATGCCTTAAGACTGGAGAAAGCTTTCAGAGCCTGGGGGTCAGAGATGAACTGTGATACAAATCCCTTGGAAGCTGGACTGGAATATTTTGTAAAGCTAAATAAGCCAGCAGACTTCATAGGAAAGCAAGCACTGAAACAGATTAAAGCCGAGGGGCTGAAACGGAGACTGGTCTGCCTTACCTTGGCAACCGATGATGTTGATCCAGAGGGAAATGAAAGCATCTGGTACGATGGCAAGGTGGTTGGCAACACGACCTCCGGAAGCTACAGTTACAGCATCCAGAGGAGCCTGGCCTTTGCGTATGTCCCTGTGGAGCTCGGGAAAGTAGGACAGCAAGTGGAAGTTGAACTCCTCGGCAAAAATTACCCAGCAATCGTCATACAAGAGCCCTTGGTATTGACAGAACCAACCAGAAACCGGCTTAAGAAAAAAGGTGGGAAGGACAAAATT---
>tarSyr2
--------------------------------------------------------------------------------------------------------------------AGAGGAAAAGTCACTGTTACCTACAGAAACGAAATGGAAGGACAGAGCAGAAACAGTGATTATTGGAGGCGGCTGTGTTGGTGTGAGCCTGGCTTACCACCTAGCGAAAGCAGGGATGAAAGACGTAGTCCTGCTGGAGAAATCGGAGCTCACAGCTGGATCCACCTGGCACGCAGCAGGTTTAACAACTTACTTTCATCCTGGAATAAACTTGAAGAAAATACATTATGACAGCATCAAACTTTATGAGAAACTGGAAGAAGAAACTGGGCAGGTGGTGGGATTCCATCAGCCAGGCAGTATCAGAATTGCTACAACTCCTGTGAGGGTAGATGAATTTAAATATCAAATGACTCGGACTGGCTGGCATGCAACAGAACAATATATTATTGAACCTGAAAAGATTCAAGAGATGTTCCCTTTACTCAACATGAATAAGGTTTTAGCTGGACTGTACAATCCTGGAGATGGTCACATTGACCCTTATTCTCTAACCATGGCCCTGGCAGCAGGGGCTAGGAAATATGGTGCCCTTTTAAAATATCCTGCACCAGTGACTTCTCTGAAGCCCAAGTCAGATGGAACATGGGATGTTGAAACACCACAGGGCTCTGTGAGAGCAAATAGAATTGTAAATGCTGCAGGATTTTGGGCTCGTGAAGTAGGTAAAATGATTGGACTAGAACATCCTCTCATTCCGGTTCAACATCAGTATGTTGTTACATCAACTATACCTGAAGTGAAAGCTTTGAAGCGAGAACTCCCTGTGCTCCGTGACCTGGAAGGATCCTATTACCTCCGACAGGAAAGGGATGGGCTTCTGTTTGGCCCATATGAAACTCAGGAGAAAATGAAAGTTCAAGACTCCTGGGTCACCAATGGCGTTCCTCCA---------------------------------------------GGGTTTGGGAAGGAACTCTTTGAGTCTGATCTAGACCGAATCATGGAACACGTTGAAGCTGCCATGGACATGGTTCCTGTCTTGAAAAAGGCTGACATCATCAATATTGTCAATGGTCCTATTACTTACTCTCCTGACATTCTGCCCATGGTGGGGCCCCATCAGGGTATCAGAAACTACTGGGTGGCTATAGGCTTTGGGTATGGCATAATCCATGCTGGTGGGGTAGGGAAATACCTCAGTAACTGGATCCTGCATGGAGAGCCTCCCTTTGATCTGATAGAATTGGATCCCAACCGCTATGGCAAATGGACAACACCTCAATACACCAAGGCCAAAGCCAGAGAGTCATACGGATTCAACAACATCGTTGGTTATCCTAAAGAAGAACGGTTTGCTGGGAGGCCAACTCAGCGAGTCAGTGGGCTCTACACAACCCTGGAGTCCAAGTGTTCCATGGGGTTCCACGCGGGCTGGGAGCAGCCACACTGGTTCTACAAACCCGATCAGGACCCTCAGTACAGGCCAAGTTTTCGCCGCACAAACTGGTTTGAGCCTGTGGGCTTCGAGTACAAACAGGTTATGCAAAGAGTAGGGGTGATTGACCTGACACCCTTTGGCAAGTTTAACATCAAAGGCCAAGACTCCATCAGACTGTTGGACCATCTCTTTGCAAATGTCATTCCAAAGGTGGGTTTTACAAATATAAGCCACATGTTAACACCAACAGGCCGAGTGTATGCTGAGTTAACTGTTTCTCACCAGTCTCCAGGGGAGTTTCTATTAATAACTGGCTCTGGATCCGAACTTCACGATCTTAGATGGATTGAAGGAGAGGCAGTCAAAGGTGGATATGACGTTGAAATCAGAAATGTAACCGATGAACTTGGCGTCCTTGGAGTTGCAGGGCCACTTGCCAGAAAGGTCCTTCAGAAACTGACCTCTGAAGATCTTAGTGATGATGTTTTCAAGTTTCTTCAAACCAAGTCTTTAAAGGTTTCCAGCATTCCTGTCACTGCTATTAGGATATCTTATACCGGTGAGCTGGGCTGGGAGCTGTACCACAGACGAGAAGATTCTGCAGCACTCTATGACATTCTCATGAATGCAGGCCAGGAGGAGGGAATTGACAATTTTGGGACATATGCCATGAATGTCTTAAGACTGGAGAAAGCGTTCAGAGCCTGGGGGTCTGAGATGAACTGTGATACAAATCCCTTGGAAGCTGGACTGGACTATTTTGTAAAGTTAAATAA----------------------------------------------------------------------------------------------------------------------------------------------------------------------------------------------------------------------------------------------------------------------------------------------------------------------------------------------------------------
>tupChi1
------------------------------------------------------------------------------TCCTCTGGAGGCCCGCGCTCCCTCTGCAGCCAGGACGGAGGGCAGAAACCACCCTTACCTGCAGAAACACAGTGGAAAGACAGGGCAGAGACAGTGATAATTGGAGGCGGCTGTGTTGGCGTGAGTCTGGCTTATCATCTGGCCAGAGCGGGGATGAAAGATGTGGTCCTCTTGGAGAAATCGGAGCTCACGGCTGGATCTACCTGGCACGCAGCAGGTTTAACAACTTACTTTCATCCTGGAATTAACTTGAAGAAAATACATTATGATAGCATCAAACTTTATGAGAGACTGGAAGAAGAAACTGGGCAGGTGGTGGGCTTCCATCAGCCAGGCAGTATCAGAATTGCTACAACCCCTGTAAGGGTAGATGAATTTAAATATCAGATGACTCGAACTGGCTGGCATGCAACAGAACAATACATTATTGAACCTGAAAAAATTCAAGAGATGTTCCCTTTACTCAACATGGACAAGATTTTGGCTGGACTGTATAATCCTGGAGATGGTCACATCGATCCTTATTCTCTTACTATGGCCTTGGCGGCTGGGGCTAGGAAATACGGGGCCCTTTTAAAATATCCTGCCCCAGTGACTTCTCTGAAACCCAGGTTGGATGGGACATGGGATGTGGACACACCACAGGGATCAGTGAGAGCAAACAGAATCGTCAATGCTGCAGGATTTTGGGCTCGTGAAGTAGGTAAAATGATTGGACTCGAACATCCTCTCATTCCGGTTCAACATCAATATGTTGTTACATCGACTATACCTGAAGTGAAAGCTTTGAAACGAGAACTCCCTGTTCTCCGTGATCTGGAAGGATCTTATTATATCCGACAGGAAAGAGATGGGCTTCTCTTTGGTCCATATGAAAGTCAGGAGAAAATGAAAGTTCAGGACACCTGGGTCACCAGCGGAGTCCCTCCA---------------------------------------------GGTTTTGGAAAAGAACTCTTTGAGTCTGATCTGGACCGAATCATGGAACATGTCAAAGCTGCCATGGAAATGGTTCCAGTCTTAAAAAAGGCTGACATCATCAATATCGTCAATGGCCCTATCACCTACTCTCCTGATATCCTGCCTATGGTGGGGCCCCATCAGGGGGTCAGAAACTACTGGGTGGCTATAGGTTTCGGATACGGCATAATCCACGCCGGTGGAGTAGGGAAATACCTCAGTGACTGGATCCTGCAGGGAGAACCGCCATTTGACTTGATAGAATTGGATCCCAATCGCTATGGCAAATGGACGACGACTCAGTACACGGAGGCCAAAGCGAGAGAGTCATATGGATTCAACAATATCGTTGGTTACCCCAAAGAAGAACGATTTGCCGGGAGGCCAACGCAGCGAGTCAGTGGGCTCTACAAGACCCTGCGGTCTAAGTGTTCCATGGGGTTCCATGCAGGCTGGGAACAGCCACACTGGTTCTACAAACCAGGCCAGGACACTCAGTACAGGCCAAGTTTTCGACGCACAAACTGGTTTGAGCCTGTGGGCTTGGAGTATAAACAGGTTATGCAAAGAGTAGGGGTGATTGACCTGTCACCGTTTGGCAAGTTCAACATCAAAGGCCAAGACTCCATTAAATTGTTGGACCATCTCTTTGCAAATGTCATTCCAAAGGTGGGTTTTACAAACATCAGTCACATGTTAACACCTAAAGGTCGAGTGTATGCTGAGCTGACTGTTTCTCACCAGTCTCCCGGGGAGTTTCTATTAATAACTGGTTCTGGATCAGAACTTCATGATCTTAGGTGGATTGAAGAAGAGGCTGTTAAAGGTGGATATGATGTTGAAATTAAAAACATAACTGATGAACTCGGGGTCCTTGGAGTTGCAGGGCCTTATGCAAGAAAGGTCCTTCAGAAACTGACCTCTGAAGATCTTAGTGACGGTGTTTTCAAGTTTCTCCAAACCAAGTCACTAAAGGTTGCCAACATTCCTGTCATTGCTATTAGGATATCTTATACTGGTGAGCTGGGCTGGGAGCTGTACCACAGACAAGAGGATTCTGCGACACTTTATGACGCTATAATGAATGCAGGCCAGGAGGAGGGAATTGACAATTTTGGGACATATGCCATGAATGCCTTAAGATTGGAGAAAGCTTTCCGAGCCTGGGGGTCAGAGATGAACTGTGACACAAACCCTTTGGAAGCTGGACTGGAATACTTTGTCAAGTTGAATAAGCCAGCAGACTTCATAGGAAAGCAAGCACTGAAACAGATTAAAGCCAAGGGGCTGAAACGGAGACTGGTCTGCCTCACCTTGGCAACGGATGATGTTGATCCGGAGGGAAATGAAAGCATCTGGTACAACGGGAAGGTTGTTGGCAACACAACATCTGGAAGTTACAGTTACAGCATCCAGAAGAGTCTGGCTTTTGCTTATGTCCCTACGGAGCTGAGTACAGTGGGACAGCAAGTGGAGGTGGAGTTACTAGGCAACAATTACCCCGCGGTCATCATCCAAGAGCCCTTGGTACTGACAGAACCAACCAGAAACCGGCTCCAGAGAAAAGGTGGAACAGACAAAACC---
>micMur3
ATGCTCCGCCCGGCGGCGCAGCGGCTGCGGGGCCTGGCGCTGCGGCGCGGCCCGCTGCGGGGC---------------TGCCCCGGGCGCACGAGCTCCGGCGGCGGCCGGGAAGGAGAGGAAAAACCACCTTTATCTACAGAAACAAAATGGAAAGACAGAGCAGAAACAGTGATAATTGGAGGTGGCTGTATTGGCGTGAGTCTGGCCTATCACCTGGCTAAAGCAGGGATGAAAGACGTGGTCCTGCTGGAGAAATCGGAGCTCACAGCTGGATCGACTTGGCACGCAGCAGGTTTAACAACTTACTTTCATCCTGGAATAAACTTGAAGAAAATACATTATGATAGCATCAAACTGTATGAGAAACTGGAAGAAGAAACTGGGCAGGTGGTGGGATTCCATCAGCCAGGTAGTATCAGACTTGCTACAACTCCTGTGAGGGTAGATGAATTTAAATATCAAATGACTCGGACTGGCTGGCATGCAACAGAACAGTATATTATTGAACCTGAAAAAATTCAAGAAATGTTCCCTTTACTCAACATGAATAAGATTTTAGCTGGATTGTATAACCCTGGAGATGGTCACATTGATCCTTATTCTCTAACTATGGCCCTGGCTGCTGGGGCTAGGAAATATGGTGCCCTTTTAAAATATCCTGCACCAGTGACTTCTCTGAAATTCAGGTCAGATGGAACATGGGACATTGAAACACCACAGGGATCTATGAGAGCAAATAGAATTGTGAATGCTGCAGGATTTTGGGCACGTGAAGTAGGTAAAATGATTGGACTAGAACATCCTCTCATTCCGGTTCAACATCAGTACGTTGTTACATCAACCATACCCGAAGTGAAAGCTTTGAAACGAGAACTTCCTGTGATCCGTGATCTGGAAGGATCATTTTACCTCCGACAGGAAAGGGATGGGATTTTGTTTGGTCCATATGAAAGCCAGGAGAAAATGAAACTTCTGGACTCCTGGGTCACCAATGGAGTTCCTCCA---------------------------------------------GGTTTTGGACAGGAACTCTTTGAGTCTGATCTAGACCGAATCATGGAGTACGTCGAAACTGCCATGGAAATGGTTCCGGTCTTAAAAAAAGCTGACATCATCAATATAGTCAATGGCCCCATCACCTATTCTCCTGATATTCTGCCTATGGTGGGGCCTCATCAGGGGGTCAGAAACTACTGGGTGGCTGTAGGCTTTGGATATGGCATAATCCACGCTGGTGGGGTAGGGAAATATCTCAGTGACTGGATCCTGCATGGAGAACCTCCTTTTGACCTGATAGAATTAGATCCTAATCGCTATGGCAAATGGACGACAACTCAGTATACTGAGGCCAAAGCAAGAGAATCGTATGGATTCAACAATGTTGTTGTTTATCCTAAAGAAGAACGGTTTGCAGGTAGGCCGACTCAGCGAGTCAGTGGGCTTTACAAAATCCTGGCGTCTAAGTGTTCCATGGGGTTCCACTCGGGCTGGGAGCAACCACACTGGTTCTACAAGCCAGGCCAGGACACTCAGTACAGGCCAAGTTTTCGCCGCACAAACTGGTTTGAGCCGGTGGGCTCTGAATATAAACAGGTTATGCAAAGAGTAGGGGTGATTGACCTGTCCCCGTTTGGCAAGTTTAACATCAAAGGCCAAGATTCCATTAGATTGTTGGACCGTCTCTTTGCAAATGTCATTCCAAAGGTGGGTTTTACAAATATAAGTCACATGTTAACACCAAAAGGTCAAGTATATGCTGAGTTGACTGTTTCTCACCAGTTTCCTGGGGAGTTTCTATTAATAACTGGTTCTGGATCAGAACTTCATGATCTTAGATGGATCGAAGAAGAGGCGGTCAAAGGTGGATATGATGTTGAAATTAAAAACATAACTGATGAGCTTGGAGTCCTTGGAGTTGCAGGGCCACATGCAAGAAAGGTCCTTCAGAAACTGACCTCTGAAGATCTTAGTGATGTTGTTTTCAAGTTTCTTCAAACCAAGTCCTTAAAGATTTCCAACATTCCTGTCACTGCTATTAGGATATCTTACACTGGTGAGCTGGGTTGGGAGCTGTACCACAGACGAGAAGATTCTGCAGCACTTTATGACGTCATCATGAATGCAGGCCAAGAGGAGGGAATTGACAATTTTGGAACATATGCCATGAATGTCTTAAGACTGGAGAAAGCTTTCAGAGCCTGGGGGTCAGAGATGAACTGTGATACAAATCCCTTAGAAGCTGGACTGGAATATTTTGTAAAGTTAAATAAGCCCGCAGACTTCATAGGAAAGCAAGCACTGAAACAGATTAAAGCCAAGGGGCTGAAACGAAGACTGGTCTGCCTCACCTTGGCAACAGATGATGTTGATCCAGAGGGAAATGAAAGCATCTGGTACAATGGCAAGGTGGTCGGCAACACAACATCTGGAAGCTACAGTTACAGCATCCAGAAAAGTCTGGCTTTTGCGTATGTCCCTGTCGAACTAAGTGACGTGGGACAGCAAGTGGAGGTGGAACTATTGGGCAAAAATTACCCAGCAGTCATCATACAAGAACCCTTGGTATTGACAGAGCCAGCCAGAAACCGGCTTCAGAAAAAAGGTGGAAAAGTCCCT------
>HLmolMol2
ATGCTCCGCCCGGGCGCGCAGCGGCTGCGGGGCCTTCCGCTGCGGGGTTTACGGCTG------------------------CCTGGCTCCCCACGCTCTGCCAGCGACCTCCGAGGAAAAGACAACCCATCGGTATCTGCAGAAACAAGATGGACAGACAGAGCAGAGACAGTGATCATTGGAGGTGGCTGCATTGGTGTGAGCCTGGCTTATCACCTAGCCAAAGCAGGGATGAAAGATGTGGTCCTCCTGGAGAAATCGGAGCTCACTGCTGGATCCACCTGGCATGCAGCAGGTTTAACAACTTACTTTCATCCTGGAATAAACTTGAAGAAAATACACTATGATAGCATCAAACTTTATGAAAAACTGGAAGAAGAAACTGGACAGGTGGTGGGATTCCATCAGCCAGGTAGTATCAGAATTGCTACAACTCCTGCAAGGGTAGATGAATTTAAATATCAAATGACTCGGACTGGCTGGCATGCAACGGAACAGTATATTATTGAACCTGAAAAAATTCAGGAAATGTTCCCTTTACTCAACATGAATAAGATTTTAGCTGGACTGTATAATCCTGGAGATGGTCACATTGATCCTTACTCTCTAACTATGGCCTTGGCTGCTGGGGCTAGGAAATATGGGGCCCTGTTAAAATATCCTGCACCAGTGACTTCTCTGAAACCCAGGTCAGATGGAACATGGGATGTTGAAACACCACAGGGCTCTATGAGAGCAAATAGAATTGTGAATGCTGCAGGATTTTGGGCCCGTGAAGTAGGTAAGATGGTTGGACTAGAACATCCTCTCATTCCTGTTCAGCATCAATATGTTGTTACTTCAACTATCCCGGAAGTAAAAGCTTTGAACCGAGAGCTCCCAGTGCTCCGTGATCTGGAAGGGTCGTACTACCTCCGACAGGAACGGGATGGGCTCTTGTTTGGTCCATATGAAAGTCAGGAGAAAATGAAAGTTCAGGACTCGTGGGTCACCAGTGGAGTCCCTCCA---------------------------------------------GGCTTTGGAAAGGAGCTCTTCGAGTCTGATCTGGACCGGATCATGGAACACGTCGAAGCTGCCATGGACATGGTCCCAGTCTTGAAAAAGGCTGACATCATCAACATCGTCAATGGTCCTATCACCTATTCTCCCGACATTCTGCCTATGGTGGGTCCCCATCAGGGCATCAGAAACTACTGGGTGGCTGTAGGCTTTGGATACGGTATAATCCACGCTGGCGGGGTGGGGAAATATCTCAGTGACTGGATCCTTCACGGAGAACCTCCTTTTGACCTGATAGAATTGGATCCCAATCGCTATGGCAAATGGACAACCACTCAATACACTGAGGCCAAAGCAAGAGAGTCATATGGATTCAACAATATTGTTGGGTACCCTAAAGAAGAACGGTTTGCTGGGAGGCCGACTCAGCGAGTCAGTGGGCTTTATAAAACCCTGGAGGCTAAATGTTCCATGGGGTTCCATGCAGGCTGGGAACAGCCACACTGGTTCTACAAACTGGGCCAAGATACTGGGTACAGGCCAAGTTTTCGCCGCACAAACTGGTTTGAGCCGGTGGGCTCTGAGTATAAACAAGTTATGCAAAGAGTAGGGGTGATTGACCTGACACCATTTGGCAAGTTTAACATCAAAGGCCAAGATTCTATTAAATTGTTGGACCGTCTCTTTGCAAATGTCATCCCAAAGGTGGGTTTTACAAATATAAGTCACATGTTAACACCAAGAGGTCGAGTATATGCTGAACTAACTGTTTCTCACCAGTGTCCTGGGGAATTTCTACTAATAACCGGTTCTGGGTCGGAGCTTCATGATCTTAGATGGATTGAAGAAGAAGCAGTCAAAGGTGGATATGATGTTGAAATTAAAAACATAACCGATGAGCTTGGAGTCCTTGGTGTTGCAGGGCCCCAGGCAAGGAAGGTCCTTCAGAAACTGACGTCTGAAGATCTGAGTGATGATGTTTTCAAGTTTCTTCAAACCAAGTCTTTAAAGGTTTCCAGCATTCCTGTCACTGCTATTAGGATATCTTATACTGGTGAGCTGGGGTGGGAGCTGTACCACAGACGAGAAGATTCTGCAGCGCTGTATGACGTCATCATGAATGCAGGCCAGGAAGAGGGGATTGACAGCTTTGGAACATACGCCATGAATGCTTTAAGACTGGAGAAAGCGTTCAGAGCCTGGGGGTCAGAGATGAACTGCGATACAAATCCCTTGGAAGCTGGACTGGAATATTTTGTAAAGCTAAATAAGCCAGCGGACTTCATAGGAAAGCAAGCACTGAAACAGATTAAAGCCGAGGGGCTGAAACGGAGACTGGTCTGCCTCACCTTGGCAACGGACGATGTGGATCCGGAGGGAAATGAAAGCATCTGGTACAATGGCAAGGTAGTTGGCAACACGACCTCTGGAAGCTACAGTTACAGCATCCAGAAGAGCCTGGCTTTTGCATACGTCCCCACAGAGCTCAGTAAGGTGGGACAACAAGTGGAAGTTGAACTATTGGGCAAACATTACCTAGCAACCGTCATACAAGAACCCTTGGTACTGACAGAACCAGCCAGAAACCGGCTTCAGAAAAAAGGTGGAAAGGACAAAATT---
>bosTau8
---------------------------------------------------------------------------------------------CGCTCAGTCTGCAGCCGCCAAGGAGAGGAAAACCCACCCTTATCTGCAGAATCAAGATGGAAAGACAGAGCAGAAACAGTGATCATTGGAGGTGGCTGCGTTGGTGTGAGTCTGGCTTATCATTTGGCCAAAGCAGGCATGAAAGATGTGGTCCTTCTGGAGAAATCAGAGCTCACTGCTGGATCCACCTGGCACGCAGCAGGTTTAACAACTTACTTTCATCCTGGAATAAACTTAAAGAAAATACATTACTATAGCATCAAACTTTATGAGAAACTGGAAGAAGAAACTGGACAGGTGGTGGGATTCCATCAGCCAGGTAGTATCAGAATTGCTACCACTCCTGTAAGGGTAGATGAATTTAAATATCAAATGACTCGGACTCGCTGGCATGCAACAGAGCAGTATATTATTGAACCTGAAAAAATTCAAGAAATGTTTCCTTTACTCAACATGAATAAGATTTTAGCTGGACTGTATAATCCTGGAGATGGTCACATTGATCCGTACTCTCTAACTATGGCCCTGGCGGCTGGGGCTAGGAAATATGGTGCCCTTTTAAAATATCCTGCCCCAGTGACTTCTTTGAAACCAAGGTCAGATGGAACATGGGATGTTGAAACACCACATGGATCTATGAGAGCAAATAGAATTGTGAATGCTGCAGGATTTTGGGCTCGTGAAGTAGGTAAGATGATTGGACTGGAACATCCTCTCATTCCAGTTCAACATCAATATATTATCACATCGACCATCCCTGAAGTGAAAGCTTTAAAGCGAGAACTCCCGGTGCTCCGTGACCTGGAAGGATCATTTTACCTCCGACAGGAAAGGGATGGGCTTTTGTTTGGTCCATATGAAAGTCAGGAGAAAATGAAGGTTCAGGACTCATGGGTCACCAGTGGAGTCCCCCCA---------------------------------------------GGTTTTGGAAAGGAGCTCTTTGAGTCTGATCTAGACCGAATCATGGAACACGTTGAAGCTGCCATGGACTTGGTTCCAGTCTTGAAAAAGGCTGACATCATCAGGATCGTCAACGGTCCCATCACCTATTCTCCTGACATTCTGCCTATGGTGGGGCCCCACCAGGGGGTCCGAAACTACTGGGTGGCTGTAGGTTTCGGATACGGCATAATCCATGCTGGTGGTGTCGGGAAATATCTCAGTGACTGGATCCTGCACAGAGAACCACCTTTTGATCTGATAGAATTGGATCCCAATCGCTATGGCAAATGGACGACAGCTGAGTACACCGAGGCCAAAGCAAGGGAGTCATATGGATTCAACAATATTGTTGGTTATCCTAAAGAAGAACGATTTGCTGGGAGGCCAACTCAGCGAGTCAGTGGGCTTTATGAAACCCTGGAGTCTAAGTGTTCCATGGGGTTCCATTCAGGCTGGGAGCAGCCACACTGGTTCTACAAACCAGGCCAGGACCCTGGGTACAGGCCAAGTTTTCACCGCACAAACTGGTTTGAGCCTGTGGGCTCTGAGTATCAGCAGGTTATGCAAAGAGTGGGGGTGATTGACCTGTCACCATTTGGCAAGTTTAACATCAAAGGCCAAGACTCCATTAGATTGTTGGACCATCTCTTTGCAAATGTTATTCCCAAGGTGGGTTTTACAAATATAAGTCACATGTTAACACCAAAAGGTCGAGTATATGCTGAGTTGACTGTCTCTCACCAGTCTCCTGGGGAGTTTCTATTAGTAACTGGTTCTGGGTCAGAACTTCATGATCTTAGATGGATTGAGGAAGAGGCAATCAAAGGTGGATATGATGTTGAAATTAAAAACATAACTGATGAGCTTGGAGTCCTTGGCGTCGCAGGGCCATATTCAAGAAAGGTCCTACAGAAACTGACCTCTGAAGATCTTAGTGATAATGTTTTCAAGTTTCTTCAAACCAAGTCTTTAAAGGTTTCCAACATTCCTGTCACTGCTATCAGGATATCTTATACTGGTGAGCTGGGTTGGGAGCTGTACCACAGACGAGAAGATTCTGCAGCGCTTTACGATGCCATCATGAATGCAGGCCAGGAGGAGGGAATTGACAATTTTGGAACCTATGCCATGAATGCCTTAAGACTGGAAAAAGCTTTCAGAGCCTGGGGGTCAGAGATGAACTGTGATACAAATCCCTTGGAAGCTGGACTGGAATCTTTTGTAAAACTAAATAAGCCAGCAGACTTCATAGGAAAGCAGGCACTGAAACAGATTAAAGCCAAGGGGCTGAAACGGAGGCTGGTCTGCCTCACCTTGGCAACGGACGATGTTGATCCGGAGGGAAATGAAAGCATCTGGTATGATGGCAAGGTGGTTGGCAACACGACCTCCGGGAGCTATAGTTACCGCATCCAGAAGAGTCTGGTTTTCGCGTATGTCCCTGTAGAGCTCAGTAAAGTGGGACAACAAGTTGAAGTTGAACTATTGGGCAAAAATTACCCTGCAGTTGTCATACAAGAACCCTTGGTGTTAACAGAACCAACCAGAAGCCGGCTTCAAAAAAAACGGTGGAAAGGACAAAATTTG
>HLphyDis3
ATGCTCTGCCTGGGTGCGCAGCGGCTGCGGGGCCTCCCGCTGCGGGGCTTACCACTGTCCCGC---------------TGCCCTGGCCATCCTCGCTCCGTCAGCGGCCTGGAAGGAAAGGACAACCCAACCTCATCTGCAGAAACAAGATGGAAAGAGAGAGCAGAGACAGTGATCATCGGAGGTGGTTGCATTGGTGTGAGTCTGGCTTATCACCTGGCTAAAGCGGGGATGAAAGATGTGGTCCTGCTGGAGAAATCGGAGCTCACTGCTGGATCTACCTGGCATGCAGCAGGCTTAACAACCTACTTTCATCCTGGAATAAACTTGAAGAAAATACACTATGATAGTATCAAACTTTATGAGAAACTGGAAGAAGAAACTGGACAGGTAGTGGGATTCCATCAGCCAGGTAGTATCAGGCTTGCTACAACTCCTGTAAGAGTGGATGAATTTAAATATCAAATGACTCGGACTCGCTGGCATGCAATGGAACAGTATATTATTGAACCTGAAAAAATTCAAGAGATGTTCCCTTTACTCAACATGAGTAAGATTTTAGCTGGACTGTATAATCCTGGGGATGGTCATATTGATCCTTATTCTCTAACTATGGCCCTGGCTGCTGGGGCCAGGAAATATGGTGCCCTTTTAAAATACCCGGCACCAGTGACTTCTCTGAAAGCCAGGTTGGATGGAACATGGGATGTTGAAACACCGCAGGGATCGATGAGAGCAAACAGAATTGTGAATGCTGCAGGATTTTGGGCTCGTGAAGTAGGTAAAATGGCTGGACTTGAACATCCTCTCATTCCGGTTCAGCATCAGTATGTTGTAACTTCGACTATCCCTGAAGTAAAAGCTTTGACACGAGAACTCCCTGTACTCCGAGACCTGGAAGGGTCTTACTACCTCCGACAGGAAAGGGATGGGCTCTTGTTTGGTCCCTATGAAAGTCAGGAGAAAATGAAACTTCAGGATTTGTGGGTTGCCAACGGAGTCCCTCCA---------------------------------------------GGGTTTGGAAAGGAGCTCTTTGAGTCTGACCTAGACCGAATCATGGAACACGTCGAGGCTGCCATGGAAATGGTTCCAGTCTTGAAAAAGGCCGACATCATCAATGTCGTCAACGGGCCTATCACCTATTCTCCTGACATTCTGCCAATGGTGGGTCCCCATCAGGGGGTCAGAAACTACTGGGTAGCTATAGGCTTTGGATATGGCATAATTCACGCTGGTGGGGTAGGGAAGTATCTCAGTGACTGGATCCTGCATGGAGAGCCTCCTTTTGATCTGATAGAACTGGATCCCAATCGCTATGGCAAATGGACAACCACTCAGTACACTGAGGCCAAAGCAAGAGAGTCATATGGATTCAACAATATTGTTGGGTACCCTAAAGAAGAACGGTTTGCCGGGAGGCCGACTCAGCGAGTCAGTGGGCTTTATAAAACCCTGGAGTCGAAATGTTCCATGGGGTTCCACGCAGGCTGGGAACAGCCACACTGGTTTTACAAGCCCGGCCAGGACACCGAGTACAGGCCAAGTTTTCGCCGCACAAACTGGTTTGAGCCTGTGGGCTCTGAGTATCAACAGGTTATGCAAAGAGTAGGGGTGATTGACCTGTCGCCGTTTGGCAAGTTTGACATCAAAGGCCAGGATTCTATCAGATTGTTGGACCATCTCTTTGCGAATGTCATTCCAAAGGTGGGTTTTACAAATATAAGTCACATGTTAACCCCAAAAGGCCGAGTATACGCTGAGTTGACTGTTTCTCACCAGTCTCCTGGGGAATTTCTGTTAATAACTGGTTCTGGATCAGAACTTCATGATCTTAGATGGATTGAAGAAGAGGCAGCCAAAGGTGGATACAACGTTGAAATTAAAAATATAACCGATGAGCTTGGAGTTCTCGGAGTTGCAGGGCCACATGCAAGAAAGGTCCTTCAGAAGCTGACCTCTGAAGATCTTAGTGATGACGTTTTCAAGTTTCTTCAAACCAAATCTTTAAAGATTTCCAACATTCCTGTCACTGCTATTAGGATATCTTACACTGGTGAGCTGGGTTGGGAGCTGTACCACAGACGAGAAGATTCTGCAGCACTGTATAGCATCATCATGGATGCAGGCCAGGAGGAGGGAATTGACAATTTTGGAACATATGCCATGAATGCCTTAAGGCTGGAGAAAGCTTTCAGAGCCTGGGGGTCAGAGATGAACTGTGATACAAATCCCTTGGAAGCTGGCCTGGAATATTTTGTAAAGCTAAATAAGCCAGCGGACTTTATAGGAAAGCAAGCACTGAAACAGATTAAAGCCAAGGGGCTGAAACGGAGACTGGTCTGCCTCACCTTGGCAACGGACGATGTTGATCCGGAGGGAAATGAGAGCATCTGGCACAATGGCAAGGTGGTTGGCAACACGACCTCTGGGAGCTACAGTTACAGCATCCAGAAGAGTCTGGCTTTTGCATACGTCCCTGTAGAGCTGAGCAAGGTAGGACAACAAGTGGAAGTTGAACTATTAGGCAAGCATTACCCAGCAGTCATCATACAAGAACCCTTGGTACTGACGGAACCAACCAGAAACCGGCTTCAGAAAAAAAGTGGAAAGGACAAAATT---
>HLrouAeg4
ATGCTCCGCCTGGGCGCGCAGCGACTGCGGGGCCTCCCGTGGCGGGGCTTTCCCGTGTCCCGC---------------TTCCCCAGCTGTCCACGCTCCGTCAGTGGCCGCAGAGGAGAGGACAACCCACCTTTATCTGCAGAAACAAGATGGAAAGACCAGGCAGAAACAGTGATAATTGGAGGCGGCTGCATTGGTGTGAGTCTGGCTTATCACCTAGCCAAAGCGGGCATGAAAGATGTGGTCCTCCTGGAGAAATCAGAGCTCACTGCTGGATCTACCTGGCACGCAGCAGGTTTAACAACTTACTTTCATCCTGGAATAAACTTGAAGAAAATACATTATGATAGCATCAAACTTTATGAGAAACTGGAAGAAGAAACTGGACAGGCGGTTGGATTCCATCAGCCAGGAAGCATCAGAATTGCTACAACTTCGATAAGGGTAGATGAATTTAAATATCAAATGACTCGAACTGGCTGGCATGCAACAAAGCAGTATATTATTGAACCCGAAAAAATTCAAGAGATGTTCCCTTTACTCAACATGAATAAGATTTTAGCTGGACTGTATAATCCTGGAGATGGTCACATTGATCCTTACTCTCTAACTATGGCCCTGGCTGCCGGGGCTAGAAAATATGGTGCTCTTTTAAAATATCCTGCACCGGTGACTTCTCTGAAACCCAGGTCAGATGGAACATGGGATGTTGAAACACCACAGGGATCTATGAGAGCAAATAGAATTGTGAATGCTGCGGGATTTTGGGCTCGTGAAGTAGGTAAGATGATTGGACTAGAACATCCTCTCATTCCGGTTCAACATCAATATGTTGTTACATCGACTATCCCCGAAGTAAAAGCTTTGAAACGAGAACTGCCTGTGATCCGTGACCTGGAAGGATCTTATTACATCCGACAAGAAAGGGATGGGCTTTTGTTTGGTCCCTATGAAAGTCAGGAGAAAATGAAAGTTCTGGACTCATGGGTCACCAGTGGAGTCCCTCCA---------------------------------------------GATTTTGGAAAGGAGCTCTTTGAGTCTGATCTCGACCGAATCATGGAACATGTCGAAGCTGCCATGGAAATGGTTCCAGTCTTGAAAAAGGCTGACATCATCAATGTGGTCAATGGTCCTATTACCTATTCTCCTGACATACTGCCTATGGTGGGGCCCCATCAGGGGGTCAGAAACTACTGGGTGGCTATAGGCTTTGGATATGGCATCATCCACGCTGGTGGGGTAGGGAAATATCTCAGTGACTGGATCCTGCATGGAGAACCTCCTTTTGATCTGATAGAATTGGATCCCAATCGCTATGGCAAATGGACAACAACTCAGTACACTGAGGCCAAAGCAAGAGAGTCATATGGATTCAACAATATTGTTGGTTATCCTAAAGAAGAACGATTTGCTGGGAGGCCAACTCAGCGAGTCAGTGGGCTTTATAAAACCCTAGAGTCTAAATGTTCCATGGGATTCCATGCGGGCTGGGAGCAGCCACACTGGTTCTACAAACCGGACCAGGACACTCACTACAGGCCAAGTTTTCGCCGCACGAACTGGTTTGAGCCTGTGGGCTCTGAGTATAAACAGGTTATGCAAAGAGTAGGGGTGATTGACCTGTCACCATTTGGGAAGTTTAACATCAAAGGCCAAGACTCTATTAGATTGTTGGACCATCTCTTTGCAAATGTCATTCCAAAGGTGGGTTTTACAAATATAAGTCACATGTTAACACCAAAAGGTCGAGTATATGCTGAGTTGACTGTTTCTCACCAGTTTCCTGGGGAGTTTCTATTAATAACTGGTTCTGGGTCAGAACTTCATGATCTTAGATGGATTGAAGAAGAGGCAGTCAAAGGTGGATATAATGTTGAAATTAAAAACATAACCGATGAGCTTGGAGTCCTCGGAGTTGCAGGGCCACATGCAAGAAAGGTCCTTCAGAAACTGACCTCTGAAGATCTTAGTCATGATGTTTTCAAGTTTCTTCAAACCAAGACTTTAAAGATTTCCCATATTCCTGTCACTGCCACTAGGATATCTTACACTGGTGAGCTGGGCTGGGAGCTGTACCACAGGCGAGAAGATTCGGCAGCACTTTATAACGTTATCATGAATGCAGGCCAGGAGGAAGGAATTGACAATTTTGGAACATATGCCATGAATGCGTTAAGACTGGAGAAAGCTTTCAGAGCCTGGGGGTCAGAGATGAACTGTGATACAAATCCCTTGGAAGCTGGACTGGAAAATTTTGTAAAGCTAAATAAGCCAGCGGACTTCATAGGAAAGCAAGCACTGAAACAGATTAAAGCCAAGGGGCTGAAACGGAGACTGGTCTGCCTCACCTTGGCGACGGACGATGCTGATCCGGAGGGAAATGAAAGCGTCTGGCATGACGGCAAGGTGGTTGGCAATACGACGTCTGGAAGCTACAGTTACAGTATCCAGAAGAGTCTGGCTTTCGCGTATGTTCCTGTGGAGCTAAGTAAGGTAGGACAACAAGTGGAAGTTGAACTATTAGGCAAACATTACCCAGCGATCATCATACAAGAACCTTTGGTATTGACGGAACCAACCAGAAACCGGCTTCAGAACAAAGGTGGAAAGGAAAAAAAT---
>oryAfe1
ATGCTCCGCCGGGGCGCGCAGCGGCTGCGGGGCCTTCCTCTGCGGAGTTTCCAGCTGCGGATTGCGCAGCTTGCGCACTCCCCGGGCCGCCCGCGCTCAGTCTACAGCCGGGAAGGAGAGGAAAAATCATCCTTAACTACAGAAATAAAATGGAAAGACAGAGCAGAAACAGTGATAATTGGAGGTGGCTGCATTGGTGTGAGTCTAGCTTATCACCTGGCCAAAGCAGGGATGAAGGATGTGGTCCTCCTGGAGAAATCAGAGCTCACTGCTGGATCTACCTGGCACGCAGCAGGTTTAACAACTTACTTCCATCCGGGAATAAACTTGAAGAAAATACATTATGATAGCATCAAACTTTATGAAAAGCTGGAAAAAGAAACTGGACAGGTGGTGGGATTCCATCAGCCAGGTAGTATCCGAATTGCTACAACTCCTGTGAGAGTAGACGAATTTAAATATCAAATGACTCGGACTGGTTGGCATGCAATCGAACAGTATATTATTGAACCAGAGAAAATTCGAGAGATGTTCCCTTTACTCAACATGAACAAGATTTTAGCTGGACTGTATAATCCTGGAGATGGTCACATTGATCCTTATTCTTTAACTATGGCCCTGGCTGCTGGGGCTAGGAAATATGGTGCCCTTTTAAAATATCCTGCACCAGTGACTTCTTTGAAACCCAGGTCAGATGGAACATGGGAAGTTGAAACACCACAGGGATCTGTGAGAGCAAATAGAATTGTGAACGCTGCAGGATTTTGGGCTCGTGAAGTTGGCAAAATGATTGGACTAGAACATCCTCTCATTCCGGTTCAACATCAGTATGTTGTCACATCAACTATACCTGAAGTGAAAGCTTTGAAAAGAGAACTCCCTGTGCTCCGTGACCTGGAAGGATCTTATTACCTCCGCCAGGAAAGGGATGGACTTTTGTTTGGTCCATATGAACGTCAGGAGAAAATGAAACTTCAAGACTCCTGGATCAGCAGTGGAGTCCCTCCA---------------------------------------------GGTTTTGGAAAGGAACTCTTTGAGTCTGATCTTGACCGAATCATGGAACATGTTGAAGCTGCCATGGAAATGGTGCCGGTCTTGAAAAAAGCTGATATCATCAATATTGTCAATGGTCCTATCACCTACTCTCCTGACATCCTTCCTATGGTAGGGCCCCATCAGGGGGTCAGAAACTACTGGGTGGCTATAGGCTTTGGATATGGCATCATCCATGCTGGTGGGGTAGGGAAATATCTCAGTGACTGGATTCTGCATGGAGAACCTTCTTTTGATCTGATAGAATTGGATCCCAATCGCTATGGAAAATGGACAACAACTCAGTACACTAAGGCAAAAGCCAGAGAGTCATATGGATTCAACAATATTGTTGGTTATCCTAAAGAAGAACGGTTTGCCGGGAGGCCAACTGAGCGTATCAGTGGGCTCTACAATATCCTGAAGTCTAAGTGTTCCATGGGGTTCCATGCAGGCTGGGAGCAGCCACACTGGTTCTACAAACCAGGGCAAGACACTCAATATAAGCCAAGTTTTCGCCGCACAAACTGGTTTGAGCCTGTGGGTTCTGAGTATAAACAGGTTATGCAAAGAGTAGGGGTGATTGACCTGTCACCCTTCGGCAAGTTTAACATTAAAGGCCAGGACTCAGTTAAACTGTTGGACTACCTCTTTGCAAATGTCATTCCAAAGGTGGGTTTTACAAATGTAAGTCACATGTTAACACCAAAAGGTCGAGTGTATGCTGAGCTGACTATTTCTCACCAGTCCCCTGGGGAGTTTCTATTAATAACTGGTTCTGGATCAGAACTTCATGATCTTAGATGGATTGAAGAAGAGTCAGTGAAAGGTGGATATGATGTTGAAATTAGAAACATAACTGATGAACTTGGAGTCATTGGAGTTGCAGGACCACAGGCAAGAAAGGTTCTTCAGAAACTCACCTCTGAAGATCTTAGGGATGATGTTTTCAAGTTTCTTCAAACCAAGTCGTTAAAGATTTCCAACATTCCTGTTACTGCTATTAGGATATCTTATACTGGTGAGCTGGGCTGGGAGCTATACCACAGGAGAGAAGATTCTGCTGCTCTTTATGACGTTATCATGGATGCTGGCCAGGAGGAAGGAATTGACAATTTTGGAACCTATGCCATGAATGCTTTAAGACTGGAGAAAGCTTTCAGAGCCTGGGGGTCAGAGATGAACTGTGATACAAATCCCTTGGAAGCTGGACTGGAATATTTTGTAAAGTTAAATAAGCCAGCAGACTTCATAGGAAAGCAAGCACTGAAACAGATTAAAGCCAAGGGGCTGAAACGGAGATTGGTCTGCCTCACCTTGGCAACGGATGATGTTGATCCAGAGGGAAATGAAAGCATCTGGTACAATGGCAAG------------------------------------------------------------------------------------------------------------------------------------------------------------------------------------------------------------------------
>loxAfr3
ATGTTCCGCCCGGGCGCGCAGCGGCTGCGGCGCCTCCCTCTGCGGAGTTTCCTGCTGCGGGGCGCGGAGCCTGCGCACTCCCCTGGCCGCCCGCTTTCAGTCTACAGCCAGGAGGGAGAGGAAAAATCACCCTTATCTCCAGAAACACAATGGAAAGACAGAGCAGAAACAGTGATAATTGGAGGTGGCTGCGTTGGTGTGAGCCTGGCTTATCACCTGGCCAAAGCGGGAATGAAGGATGTGGTCCTCCTGGAGAAATCGGAGCTCACTGCTGGATCTACCTGGCACGCAGCAGGTTTAACAACTTACTTCCATCCTGGAATAAACTTGAAGAAAATACATTATGACAGCATCAAACTTTATGAAAAACTGGAAGAAGAAACCGGACAGGTGGTAGGATTCCATCAGCCAGGTAGTATCCGAATTGCTACAACTCCTGTAAGAGTAGACGAATTTAAATACCAAATGACTCGGACTGGTTGGCATGCAACAGAGCAGTATATTATTGAACCGGAGAAAATTCAAGAGATGTTCCCTTTACTCAACATGAGCAAGGTTTTAGCTGGACTGTATAATCCTGGAGATGGTCACATTGATCCGTATTCTCTAACTATGGCCCTGGCTGCTGGGGCCAGGAAATATGGTGCCTTTTTAAAATATCCTGCACCAGTGACTTCTTTGAAACCCAGGTCAGACGGAACATGGGAGGTTGAAACACCACAGGGATCTATGAGAGCAAACAGAATTGTGAATGCTGCAGGATTTTGGGCTCGTGAAGTTGGTAAAATGATTGGACTAGAACATGCCCTTATTCCGGTTCAGCATCAATATGTTGTCACATCAACTATACCTGAAGTGAAAGCTTTGAAACGAGAACTCCCTGTGCTCCGTGATCTGGAAGGATCTTATTACCTCCGACAGGAAAGGGATGGACTTTTGTTTGGTCCATATGAAAGCCAGGAGAAAATGAAACTTCAGGATTCCTGGGTCACCAATGGAGTCCCTCCA---------------------------------------------GGTTTTGGAAAGGAACTCTTCGAGTCTGATTTTGACCGAATCATGGAACATGTTGAAGCTGCCATGGAAATGGTGCCCGTCTTGAAAAAGGCTGACATCATCAATATCGTCAATGGTCCTATCACCTATTCTCCTGACATTCTTCCTATGGTGGGGCCCCATCAGGGGGTCAGAAACTACTGGGTGGCTATAGGCTTTGGATATGGCATAATCCACGCTGGTGGGGTAGGGAAATATCTCAGTGACTGGATCCTGCATGGAGAACCTCCTTTTGATTTGATAGAATTGGATCCCAATCGGTATGGAAAATGGACAACAACTCAGTACACCGAGGCCAAAGCGAGAGAGTCATACGGATTCAACAATATCGTAAGTTTTCCTAAAGAAGAACGGTTTGCCGGGAGGCCGACTGAGCGTGTTGGTGGGCTCTACAGTACCCTGGAGTCTAAGTGTTCCATGGGGTTCCACGCGGGCTGGGAGCAGCCGCACTGGTTCTACAAACCAGGGCAAGACACTCAGTACAAGCCAAGTTTTCGCCGCACAAACTGGTTTGAGCCTGTGGGCTCTGAGTATAAACAGGTTATGCAAAGAGTAGGTGTGATTGACCTGTCACCCTTTGGCAAGTTTAACATCAAAGGCCAAGACTCCGTTAAACTGTTGGACTATGTCTTTGCAAATGTCATTCCAAAGGTGGGCTTTACAAATATAAGTCACATGTTAACACCAAAAGGTCGAGTGTATGCTGAGTTGACTGTTTCTCACCAGTCGCCCGGGGAGTTTCTGTTAATAACTGGTTCTGGATCAGAACTTCATGATCTTAGATGGATTGAAGAAGAGGCAATAAAAGGTAGATATGATGTTGAAATCAGAAATATAACTGATGAGCTTGGAGTCCTTGGAATTGCAGGACCACATGCAAGAAAGGTCCTTCAGAAACTCACCTCTGAAGATCTTAGTGATGATGTTTTCAAGTTTCTTCAAACCAAGTCCTTAAATGTTTCTAACATTCCTGTCACTGCTACTAGGATATCTTATACTGGAGAGCTGGGTTGGGAGCTGTATCACAGACAAGAAGATTCTTCGGCACTTTATGACGCTATCATGAGTGCAGGCCAGGAGGAAGGCATTGACAATTTTGGAACCTATGCCATGAATGCCTTAAGACTGGAGAAAGCGTTCAGAGCCTGGGGGTCAGAGATGAACTGTGATACAAATCCCTTGGAAGCTGGACTGGAATATTTTGTAAAGTTAAATAAGCCAGCAGACTTCATAGGAAAGCAAGCACTGAAACAGATTAAAGCCAAGGGGCTGAAACGGAGACTGGTCTGCCTCACCTTGGCAACGGATGATGTTGATCCAGAGGGAAATGAAAGCATCTGGTATGATGGCAAGGTGGTTGGCAACACAACGTCTGGAAGCTACAGTTACAGCATCCAGAAGAGCCTGGCGTTCGCATACGTCCCTGTAGAGCTAAGTAAAGTGGGACAGCAAGTGGAAGTTGAACTATTAGGCAAAAATTACCCAGCAGTCGTCATACAAGAACCCTTGGTATTAACGGAGCCAGCCAGAAACCGACTTCAGAAAAAAGGTGGAAAGGGCAAAATT---
>triMan1
ATGCTCCGCCTGGGAGCGCAGCGGCTGCGGGGCCTCCCTCTGCGGAGTGTCCCGCTACGGGGCGCAGAACCTGCGCACTCCCTGGGCCACCCGCGCTCAGTCTACACCCAGGAAGGAGAGGAAAAATCACCCTTATCTACAGAAACACAATGGAAAGACAGAGCAGAAACAGTGATAATTGGGGGTGGCTGCATTGGTGTGAGCCTGGCTTATCACCTGGCCAAAGCGGGGATGAAGGATGTGGTCCTTCTGGAGAAATCGGAGCTCACTGCTGGATCTACCTGGCACGCAGCAGGTTTAACAACTTACTTCCATCCTGGAATAAACTTGAAGAAAATACATTACTATAGCATCAAACTTTATGAAAAACTGGAAGAAGAAACCGGACAGGTGGTGGGATTCCATCAGCCAGGTAGTATCAGAATTGCTACAACTCCTGTAAGGGTAGATGAATTTAAATATCAAATGACTCGGACTCGTTGGCATGCAACAGAACAGTATATTATTGAACCAGAGAAAATTCAAGAGATGTTCCCTTTACTCAACATGAGCAAGGTTTTAGCTGGACTGTATAACCCTGGAGATGGTCACATTGATCCTTATTCTCTAACTATGGCACTGGCTGCTGGAGCTAGGAAATATGGTGCCTTTTTAAAATATCCTGCACCAGTGACTTCTTTGAAACCCAGGTCAGATGGAACATGGGAGGTCGAAACACCACAGGGATCTATGAGAACAAATAGAATTGTGAATGCTGCAGGATTTTGGGCTCGTGAAGTTGGTAAAATGATTGGATTAGAACATGCTCTTATTCCAGTTCAACATCAATATGTTGTTACATCGACTATACCTGAAGTGAAAGCTTTGAAACGAGAACTCCCTGTGATCCGTGACCTGGAAGGATCTTATTACCTCCGACAGGAAAGGGATGGACTTTTGTTTGGTCCATATGAAAGTCAGGAGAAAATGAAACTTCAAGACTCCTGGGTCACCAATGGAGTCCCTCCA---------------------------------------------GGTTTTGGAAAGGAACTCTTTGAGTCTGATCTTGACCGAATCATGGAATATGTTGAAGTTGCCATGGAAATGGTACCAGTCTTAAAAAAGGCTAACATCATCAATATCGTCAATGGTCCTATCACCTATTCTCCTGACATTCTTCCTATGGTGGGCCCCCATCAGGGAGTCAGAAACTACTGGGTGGCTATAGGCTTTGGATATGGCATAATCCACGCTGGTGGGGTAGGGAAATATCTCAGTGACTGGATCCTACATGGAGAACCTCCTTTTGATCTGATAGAATTGGATCCCAATCGCTATGGAAAATGGACAACAACCCAGTACACTGAAGCCAAAGCAAGGGAGTCATATGGATTCAACAATATTGTTGGTTATCCTAAAGAAGAGCGGTTTGCAGGGAGGCCGACTCAGCGTATCAGTGGGCTCTATAGTACCCTGGAGTCTAAGTGTTCCATGGGGTTCCATGCGGGCTGGGAGCAGCCACACTGGTTCTACAAACCTGGGCAAGATACTCAGTACAAGCCAAGTTTTTGCCGCACAAACTGGTTTGAGCCTGTAGGCTCTGAGTATAAACAGGTTATGCAAAGAGTCGGGGTAATTGACCTGTCACCCTTTGGCAAGTTTAACATCAAAGGCCAAGACTCCATGAAACTGTTGGACTATCTATTTGCAAATGTTGTTCCAAAGGTGGGTTTTACAAATATAAGTCACATGTTAACACCGAAAGGTCGAGTGTATGCTGAGTTGACTGTTTCTCACCAGTCTCCTGGGGAGTTTCTGTTAATAACTGGTTCTGGATCAGAACTTCATGATCTTAGATGGATTGAAGAAGAGGCAATAAAAGGTGGATATGATGTTGAAATTAGAAACATAACCGATGAGCTTGGAGTCCTTGGGATTGCAGGGCCACAAGCAAGAAAGGTCCTTCAGAAACTCACCTCTGAAGATCTTAGTGATGATGTTTTCAAGTTTCTTCAAACCAAGTCCTTAAAGGTTTCCAACATTCCTGTCACTGCTATTAGGATATCTTATACTGGAGAGTTGGGTTGGGAGCTGTACCACAGACGAGAAGATTCTGCAGCGCTTTATGACGTTATCATGAATGCAGGCCAGGAGGAGGGAATTGACAATTTTGGAACCTATGCCATGAATGCCTTAAGACTGGAGAAAGCGTTTAGAGCCTGGGGGTCAGAGATGAACTGTGATACAAATCCCTTGGAAGCTGGACTGGAATATTTTGTAAAGTTAAATAAGCCAGCAGACTTCATAGGAAAGCAAGCACTGAAACAGATTAAAGCCAAGGGGCTGAAGCGGAGACTGGTCTGCCTCACCTTGGCAACGGATGATGTTGATCCCGAGGGAAATGAAAGCATCTGGTATAATGGCAAGGTGGTTGGCAACACAACATCTGGGAGCTACAGTTACAGCATCCAGAAGAGTCTAGCTTTTGCATACGTCCCTGTAGAGCTAAGTAAAGTGGGACAGCAAGTGGAAGTTGAACTATTAGGCAAAAATTACCCAGCAGTCATCATACAAGAACCCTTGGTATTAACGGAACCAGCCAGAAACCGACTTCAGAAAAAAAGTGGAAAGGACAAAATT---
>echTel2
--------------------------------------------------------------------------------------------------------------------AGAGGAAAGATCACCCTTATCTACAGAGACCAAATGGAAAGACCGAGCAGAAACAGTGATCATTGGTGGTGGCTGCGTTGGTGTGAGTCTGGCTTATCATTTGGCCAAAGCAGGGATGAAGGACGTGGTCCTTCTGGAGAAATCAGAGCTCACCGCTGGATCTACCTGGCACGCAGCAGGTTTAACAACTTACTTCCACCCTGGAATAAACTTGAAGAAGATACATTATGATAGCATCAAACTTTATGAAACACTGGAAGAAGAAACAGGACAGGTGGTGGGATTCCATCAGCCGGGTAGTATCCGAATTGCTACCACTCCTGTAAGGGTAGATGAATTTAAATATCAAATGACTCGGACTGGCTGGCATGCAACGGAACAGTATATTATTGAACCAGAGAAAATCCAGGAGATGTTCCCTTTACTCAACATGAACAAGATTTTGGCTGGACTCTACAATCCTGGAGACGGTCACATCGATCCTTACTCGCTAACTATGGCCCTGGCTGCCGGTGCTAGGAAATACGGTGCCCTTTTAAAATATCCTGCTCCAGTGACTTCTTTGAAACCCAGGCTGGATGGAACATGGGAGGTTGACACTCCACAAGGCTCCTTGAGAGCAAATCGAGTTGTGAATGCTGCAGGGTTTTGGGCTCGTGAAGTTGGTAAAATGATTGGACTGGAGCATCCTCTCGTTCCGGTTCAACACCAGTATGTTGTTACCTCAACTATCCCTGAAGTGAAAGCTCTGAAACGAGAGCTCCCCGTGCTTCGTGACCTGGAAGGATCTTATTACCTCCGACAGGAGAGGGATGGGCTTCTGTTTGGTCCTTATGAAAGTCAGGAGAAAATGCAACTTCAGGACTCCTGGGTCACCGGTGGAGTCCCTCCA---------------------------------------------GGTTTTGGAAAGGAACTCTTCGAGTCTGATCTTGACCGAATCATGGAGCATGTTGAAGCTGCTATGGAGACGGTGCCTGTCTTGAAAACGGCCGACATCATCAATATTGTCAATGGTCCTATCACTTATTCTCCTGATATTCTTCCCATGGTGGGGCCCCACCAGGGGGTCAGAAACTACTGGGTGGCTATAGGCTTTGGATACGGCATCATCCATGCTGGTGGAGTGGGGAAGTACCTCAGTGAGTGGATCTTGCACGGAGAACCTCCCTTTGACCTGATAGAACTGGACCCCAATCGCTATGGAAAATGGACAACCACTCAATACACCGAGGCCAAAGCAAGAGAGTCCTATGGACTCAACAATATTGTTGGTTATCCTAAAGAAGAGCGGTTTGCCGGGAGGCCGACAACGCGTGTCAGCGGGCTCTACACAGCCCTGAAGTCGAGGTGCTCCATGGGCTTCCACGCGGGCTGGGAGCAGCCACACTGGTTCTACAGACCTGGGCAAGACCCTCAGTACAAGCCCAGTTTTCGTCGAACAAACTGGTTTGAGCCTGTGGGCTTCGAGCATGAACAGGTTATGCAAAGAGTCGGGGTGATTGACCTGTCGCCCTTTGGCAAGTTTAACATCAAAGGCCAAGACTCCGTGAAACTGTTGGACTATCTGTGTGCAAATGTCATTCCAAAGGTGGGTTTCACAAATATAAGTCACATGTTAACGCCAAAAGGCCGAGTGTACGCTGAGCTGACTGTTTCCCACCAGTCTCCAGGGGAGTTCCTGTTAATAACAGGCTCTGGATCTGAACTTCATGATCTTAGATGGATTGAAGAAGAAGCAGTGAAAGGTGGATACGATGTTGAAATTAAAAACATAACCGACGAGCTTGGCGTCCTTGGAGTCGCAGGGCCACTTGCAAGAAAGGTCCTTCAGAAACTCACCTCTGAAGATCTCAGTGATGGCGTTTTCAAGTTTCTTCAAACCAAGTCCTTAAAGGTTTCCCACATTCCCGTCACTGCCATTCGGATCTCTTACACGGGTGAGTTGGGCTGGGAGCTGTACCACAGGCGAGAAGACGCTGCCGCGCTTTATGACGCTCTCATGAAGGCAGGCCAGGAGGAGGGAATCGACAATTTCGGAACCTATGCCATGAATGCCTTAAGACTGGAGAAAGCTTTCCGAGCCTGGGGGTCAGAGATGAACTGTGATACAAATCCCTTGGAAGCTGGACTGGAGTATTTCATAAAGTTAAATAAGCCAGCAGACTTCATAGGGAAGCAAGCACTGAAACAGATTAAAGCCAAGGGGCTGAAACGGAGACTGGTCTGCCTCACCTTGGCAACCGATGATGTCGATCCGGAGGGAAATGAGAGCATCTGGTATAACGGCAAGGTGGTTGGCAACACGACGTCTGGAAGCTACAGTTACAGCATCCAGAAGAGTCTGGCTTTCGCATATGTCCCTATAGAGCTAAGTCAAGTGGGACAGCAAGTGGAAGTTGAACTGTTAGGCAAGAAGTACCCAGCTGTGGTCATACAAGAGCCCTTGTTATTGACAGAACCAACCAGAAATCAACTTCAGAAAAAAGGTGGAAAGGGCAAAATCTG-
>dasNov3
ATGCTCGGCGCGGGCGCGCAGCGGCTGCGGGGCCTCCCGCTGTGCGGCTTTGCGCTGCGGGCCGCGGAGCCCGCGCGCTCCCCTGGCCGCCTGCGCTCCGTCTGCGCCCGGGAAGGAGAAGAAAAACTAACCCTGTCAGAAGAAAGGAAATGGAAAGACAGAGCAGAAACAGTGATAATCGGAGGTGGCTGTGTTGGTGTGAGTCTGGCTTATCACCTGGCCAAAGCAGGGATGAAGGATGTGGTCCTCCTGGAGAAATCGGAGCTCACTGCTGGATCTACCTGGCACGCAGCAGGTTTAACAACTTACTTTCATCCTGGAATAAATCTGAAGAAAATACATTATGATAGCATCAAACTTTATGAAAAACTAGAAGAAGAAACTGGACAGGTGGTGGGATTCCATCAGCCAGGTAGTATCAGAATTGCTACAACTCCTGTAAGGGTAGATGAATTTAAATATCAGATGACTCGGACTGGCTGGCATGCAACAGAACAATATATTATAGAACCTGAACAAATTCAAGAGATGTTCCCTTTGCTCAACATGAATAAGGTTTTAGCTGGACTGTATAATCCTGGAGATGGTCACATTGATCCTTATTCTCTAACTATGGCCCTGGCTGCTGGGGCTAGGAAATACGGTGCCCTTTTAAAATATCCTGCACCAGTGACTTCTCTGAAACCCAGGTCAGATGGAACATGGGATGTTGAAACACCACAGGGATCTATGAGAGCAAATAGAATTGTGAATGCTGCAGGATTTTGGGCTCGTGAAGTAGGTAAAATGGTTGGTCTAGAGCATCCTCTCATTCCGGTTCAACATCAGTACGTTGTTACCTCGACGATACCCGAAGTGAAAGCTCTGAAGCGAGAACTCCCTGTACTCCGTGACCTGGAAGGATCTTATTACCTCCGGCAGGAAAGGGATGGGCTTTTGTTTGGTCCATATGAAAGTCAGGAGAAAATGAAAGTTCAGGATTCCTGGGTCACCAGTGGAGTCCCGCCA---------------------------------------------GGGTTTGGAAAGGAGCTCTTTGAGTCTGATCTAGACCGAATCATGGAACATGTTGAAGCTGCTATGGAAATGGTTCCGGTCTTGAAAACGGCTGACATCATCAATATTGTCAATGGTCCCATTACCTATTCTCCTGACATTCTCCCTATGGTAGGACCCCATCAGGGGGTCAGAAACTACTGGGTGGCTATTGGCTTTGGATATGGCATAATTCATGCTGGTGGGGTAGGGAAATATCTCAGTGACTGGATCCTGCATGGAGAACCTCCTTTTGATCTGATAGAATTGGATCCCAACCGCTATGGCAAATGGACAACAACTCAGTATACTGAGGCCAAAGCAAGAGAGTCGTACGGATTCAACAATATTGTTGGTTATCCTAAAGAAGAACGGTTTGCTGGCAGGCCGACTAATCGGGTCAGTGGGGTCTACAAAACCCTGGTGTCTAAGTGTTCTATGGGGTTCCATGCGGGCTGGGAGCAGCCACACTGGTTCTACAAGCCGGGGCACGTGACTCAGTACAAGCCAAGTTTTCACCGCACAAACTGGTTTGAGCCTGTGGGCTCTGAGTATAAACAGGTTATGCAAAGAGTAGGGGTGATTGACCTGTCACCGTTTGGCAAGTTTAGCATCAAAGGCCAAGACTCCAATAAACTGTTGGACCATCTCTTTGCAAATGTCATTCCGAAGGTGGGTTTTACAAATATAAGTCACATGTTAACACCAAAAGGTCGAGTGTATGCTGAGTTGACTGTTTCTCACCAGTCCCCTGGGGAGTTTCTTTTAATAACTGGTTCTGGATCAGAACTTCATGATCTTAGATGGATTGAAGGAGAAGCAGTCAAAGGTGAATATGATGTTGAAATTAAAAACATAACTGATGAGCTTGGAGTCCTTGGAATTGCAGGACCACAAGCAAGAAAGGTCCTTCAAAAACTGACCTCTGAAGATCTTAGTGATGATGGGTTCAAGTTTCTTCAAACCAAGTCCTTAAAGGTTTCCAACATTCCTGTCACTGCTATTAGGATATCTTATACAGGTGAGCTGGGTTGGGAGCTATACCACAGACGAGAAGAATCTGCAGCACTGTATAATGTCATCATGGATGCAGGCCAGGAGGAGGGAATTGACAATTTTGGAACGTATGCGATGAATGCCTTAAGGCTGGAGAAAGCTTTCAGAGCCTGGGGGTCAGAGATGAACTGTGATACAAATCCATTGGAAGCTGGACTGGATTATTTTGTAAAGTTAAATAAGCCGACCGACTTCATAGGAAAGCAAGCACTGAAACAGATTAAAGCCACGGGGCTGAGACGGAGACTGGTCTGCCTCACCTTGGCAACGGATGATGTTGATCCAGAGGGAAACGAAAGCATCTGGTATAATGGCAAGGTAGTTGGCAACACAACGTCTGGAAGCTACAGTTATAGCATCCAGAAGAGCCTGGCTTTTGCATATGTTCCTGTAGAACTAAGCAAAGTGGGACAACACGTAGAAGTTGAACTATTAGGCAAAAATTACCCAGCAGTCGTCATACAAGAGCCCTTGGTATTGACGGAACCAACTAGAAACCGCCTTCAGAAGAAAGCTGGAAAGGATAAAATT---
>otoGar3
ATGCTCCGCCCGGCCGCGCAGCGCCTGCGGGGCCTCGCGCTGCGGAGCTGCCCGCTGCGGGGC---------------TCCCCCGGGCGCCCGCGCTCCGTCTGCGGCCGGGAAGGAGACGAAAAGTCACTCTTACCTGCAGAAGCAAAATGGAAAGACAGAGCAGAAACTGTGATCATTGGAGGGGGCTGCATCGGTGTGAGTCTGGCCTATCACCTGGCTAAAGCGGGGATGAAGGACGTGGTCCTGCTGGAGAAATCGGAGCTCACAGCTGGGTCTACCTGGCACGCAGCAGGTTTAACAACCTACTTTCATCCTGGAATAAATTTGAAGAAAATCCATTATGATAGCATCAAACTTTATGAGAAACTGGAAGAAGAAACTGGGCAGGTGGTGGGATTCCATCAGCCAGGTAGTATCAGACTTGCTACAACCCCTGTGAGGGTAGATGAGTTTAAATATCAAATGACTCGGACTGGCTGGCATGCAACAGAACAGTATATTATTGAACCTGAAAAAATTCAAGAGATGTTCCCTTTGCTCAACATGAATAAGGTTTTAGCTGGATTGTATAATCCTGGAGATGGTCACATTGATCCTTATTCTCTAACGATGGCCCTGGCTGTTGGGGCTAGGAAATATGGTGCCCTTTTAAAATATCCTGCACCGGTGACTTCTCTGAAACTCAGGTCAGATGGAACATGGGACGTTGAAACACCCCAGGGATCTTTGAGAGCAAACAGAATTGTGAATGCTGCAGGATTTTGGGCTCGTGAAGTAGGTAAAATGGTTGGATTGGAACATCCTCTCATTCCTGTGCAACATCAGTACGTCATTACATCCACTATCCCTGAAGTGAAAGCTTTGAAACGAGAGCTTCCTGTGATCCGTGATCTGGAAGGATCCTATTACCTACGACAGGAAAGGGATGGGCTTTTGTTTGGTCCTTATGAAAGTCAGGAGAAAATGAAAGCTCAGGACTCCTGGGTCACCAGTGGAGTTCCTCCA---------------------------------------------GGTTTTGGAAAGGAGCTGTTTGAGTCTGATCTAGACCGGATCATGGAACACGTGGAAATTGCCATGGAAATGGTTCCAGTCTTGAAAAAGGCCGACATCATCAATATTGTCAATGGCCCCATCACCTATTCTCCCGACATTCTGCCTATGGTGGGGCCTCATCAGGGGGTCAGAAACTACTGGGTGGCTATAGGCTTTGGATACGGCATAATCCACGCTGGTGGGGTAGGGAAGTATCTCAGTGAGTGGATCCTGCATGGAGAACCTCCTTTTGACCTGATAGAATTGGATCCTAATCGCTATGGCAAATGGACAACAACTCAGTACACCGAGGTCAAAGCAAGAGAATCATATGGATTCAACAATATTGTTGGTTATCCTAAGGAAGAACGGTTTGCCGGGAGACCAACTCAGCGAGTCAGTGGGCTCTACAAAATCCTGGAGTCCAAGTGTTCCATGGGGTTCCACGCGGGCTGGGAGCAGCCACACTGGTTCTACAAGCCGGGCCAGGACACTCAGTACAGACCCAGTTTCCGCCGCACAAACTGGTTTGAGCCGGTAGGCTGTGAATATAAACAGGTTATGCAAAGAGTAGGGGTGATTGACCTGTCCCCATTTGGCAAGTTTAATATCAAAGGCCGAGATTCCATTAGGCTGTTGGACCGTCTCTTTGCAAATGTCATTCCAAAGGTGGGTTTTACAAATATAAGTCACATGTTAACACCAAAGGGTCGAGTGTACGCTGAGTTGACTGTTTCTCACCAGTCTCCTGGGGAGTTTCTGTTAATAACTGGCTCTGGATCAGAACTTCATGATCTTAGGTGGATTGAAGAAGAGGCAGTCAACGGTGGATATGATGTTGAAATCAAAAACATAACCGATGAGCTTGGAGTCCTTGGAGTTGCAGGGCCACGTGCCAGGAAGGTCCTTCAGAAACTGACCTCTGAAGATCTGAGTGATGATGCTTTCAAGTTTCTTCAAACCAAGTCTTTCAAAGTTTCCAACATTCCTGTTACCGCTATTAGGATATCTTACACGGGTGAGCTGGGTTGGGAGCTGTACCACAGACAAGAAGATTCCGCGGCACTTTACGACGTTATCATGAATGCAGGCCAGGAGGAGGAAATCGACAATTTTGGAACATATGCCATGAACGCCTTAAGACTGGAGAAAGCTTTCAGAGCCTGGGGGTCAGAGATGAACTGTGATACAAATCCCTTGGAAGCCGGACTGGAATCTTTTGTGAAATTGAATAAGCCCGCAGACTTCATAGGAAAGCAAGCACTGAGACAGATTAAAGCCAAGGGGCTGAAACGAAGACTGGTCTTCCTCACCTTGGCAACGGATGATGTTGATCCGGAGGGAAATGAAAGCGTCTGGTACAATGGCAAGGTGGTCGGCAACACAACATCTGGAAGCTACAGTTACAGCATCCAGAAGAGTCTGGCTTTTGCATATGTCCCCGTGGAACTAAGTGAAGTGGGACAGCAAGTGGAAGTGGAACTGCTGGGCAAAACTTACCCGGCTGTCATCACGCGAGAGCCCTTGGTATTGACAGAGCCAGCCAGAAACCGGCTTCAGAAAAAAGGTGGAAAGGACAAGGTT---
>micOch1
ATGCTCCGCCCGGGCGCGCTGCGGCTACGGGGTCTGGCACTGCGGGGC------------------------------TGCCCTGGGCGCCTAAATTCCACCGGCCGCCGGGAAGGGCAGGAAAGCCTACCCTCAGCCCCAGAA------TGGAAGGACAAGGCAGAGACGGTGATCATTGGAGGCGGCTGTGTGGGCGTGAGTCTGGCTTATCATCTGGCCAAAGCAGGGATGAGAGATGTGGTCCTGCTGGAGAAGTCAGAGCTCACGGCTGGCTCTACCTGGCACGCAGCAGGTTTAACAACTTACTTTCACCCCGGGATAAACTTGAAGAAAATACACTATGACAGCATCAAACTGTACGAGAAGCTGGAAGAAGAAACTGGACAGGTGGTGGGATTCCATCAACCAGGCAGTATCAGACTTGCCACGACTCCTGTAAGGGTAGATGAATTTAAATATCAAATGACCCGGACCAACTGGCATGCCACTGAACAGTATATCATTGAGCCTGAAAAAATCCAAGAGATGTTCCCTTTGCTCAACATGAACAAGATTTTAGCTGGTCTGTATAATCCAGGAGATGGTCACATTGATCCTTATTCTCTGACAATGGCCCTGGCTGCTGGGGCTAGGAAATACGGGGCCCTTCTGAAGTATCCTGCACCGGTGACGTCTCTGAAGCCCAGGCCAGATGGAACATGGGATGTGGAAACTCCACAAGGATCCGTGAGAGCAAATAGAATTGTGAATGCTGCCGGATTTTGGGCTCGTGAAGTAGGCAAAATGATTGGACTAGAGCATCCCCTCATCCCTGTTCAACATCAATATGTCGTCACGTCAACCATACCGGAAGTGAAAGCTTTGAAACGAGAGCTCCCGGTACTCCGCGACCTGGAAGGATCCTATTACCTCCGACAGGAAAGGGACGGGCTCTTGTTTGGGCCATATGAAAGTCAGGAGAAGATGAAGCTTCAGGCCTCCTGGGTCACTCAGGGAGTCCCTCCA---------------------------------------------GGCTTTGGAAAAGAACTTTTTGAGTCTGACCTGGACCGGATCACAGACCACCTAGAAGCTGCCATGGAAATGGTTCCTGTTTTGAAGAAGGCAGACATCATCAACATTGTCAACGGCCCTATCACCTACTCTCCCGACATTCTGCCTATGGTGGGGCCCCACCAGGGGGTCAGAAACTACTGGGTGGCCATAGGCTTTGGCTATGGCATAATCCACGCTGGTGGGGTAGGGAAGTTCCTCAGTGACTGGATCCTGCACGGAGAACCCCCTTTTGACCTGATTGAACTGGATCCCAATCGCTACGGCAAATGGACGACCACCCAGTACACGGAGGCCAAAGCCAGAGAATCATACGGGTTCAACAACATCGTTGGTTATCCTAAAGAAGAGCGGTTTGCGGGGAGGCCCACCCAGAGGGTCAGTGGGCTCTACAAGATCCTGCAGTCCAAGTGTTCCATGGGCTTCCATGCAGGCTGGGAACAGCCACACTGGTTCTACAAACCCAGCCAGGACACTCAGTATCGGCCAAGTTTCCGCCGCACAAACTGGTTTGAGCCAGTGGGTTCTGAGTACAAACAGGTTATGCAAAGAGTTGGTGTAATTGACCTGTCTCCATTCGGCAAGTTCAACATCAAAGGCCAAGATTCCACCCGACTTCTGGACCATCTCTTTGCAAATGTCATTCCTCAGGTGGGCTTTACAAACATAAGTCACATGCTGACACCCAAAGGCCGGGTGTATGCTGAGCTTACTGTCTCGCACCAGTCCCCGGGCGAGTTCCTGTTGGTTACCGGTTCTGGGTCGGAGCTTCACGATCTTAGATGGATTGAAGAGGCAGCTGTCAGAGGTGGATATAATGTTGAAATTCAAAACATAACTGATGAGCTTGGGGTCCTGGGAGTGGCAGGGCCATATGCAAGGCAAGTCCTTCAGAAGCTGACCTCAGAAGATCTCAGCCATGATGCTTTCAAGTTTCTCCAAACCAAGTCTTTAAAGATGTCTGACATTCCTGTCACTGCTATCAGGATCTCCTATACAGGCGAGCTGGGATGGGAGCTGTACCACAGAAGAGAAGACTCCGCAGCCCTGTATGAGCTCATCATGAACGCGGGCCAGCAGGAGGGCATTGACAACTTTGGAACATACGCCCTGAATGCCTTAAGACTGGAGAAAGCCTTCCGAGCGTGGGGCTCAGAGATGAACTGTGATACAAACCCCTTGGAAGCTGGGCTGGACTATTTTGTCAAGCTGAATAAGCCAGCCGACTTCATAGGCAAGCAAGCACTGAAGCAGATTAAAGCCGCGGGCCTGAAACGGAGACTCGTCTGTCTCACCTTGGCAACGGAGGATGTGGATCCCGAGGGAAATGAAAGCATTTGGTACAAGGGCAAGGTGGTTGGCAACACAACGTCTGGAAGCTACAGCTACAGCATCCAGAAGAGCCTGGCTTTTGCTTATGTCCCCATAGAGCTCAGTGAAGTGGGGCAGCAAGTGGAAGTTGAACTGCTGGGTAAAAATTACCCAGCAACCATCATACAGGAACCCCTGATACTCACCGAACCTACCAGGACCAGACTCCAGAAGGATGGTAGAAAGACAAAACTT---
>rn6
ATGCTCCGCCTGGGCGCGCTCAGGCTGCGGGGCCTCGCGCTCCGGAGC------------------------------TCCCAGGGGCGCCCAAGCTCCGCCGGCCTCCGGGAAGGACAGGAAAGCCCACCCTCACCCCCAGAA------TGGAAGGACAGAGCAGAGACTGTGATCATTGGAGGTGGCTGCGTGGGCGTGAGTCTGGCTTACCATCTGGCCAAGGCAGGGATGAGAGACGTGGTCCTGTTGGAGAAGTCGGAACTCACGGCTGGCTCTACCTGGCACGCAGCAGGTTTAACAACTTACTTTCACCCCGGGATAAACTTGAAGAAGATACATTATGACAGCATCAAACTTTACGAGAGGCTGGAAGAAGAAACTGGACAGGTGGTGGGGTTCCATCAACCGGGTAGTATCAGGCTTGCGACAACTCCTGAAAGGGTGGACGAATTTAAATACCAAATGACGCGAACCAACTGGCATGCCACCGAGCAGTATATTATTGAGCCCGAAAAAATCCACGAGCTGTTCCCTTTACTCAACATGGACAAGATTTTAGCCGGACTGTATAACCCGGGAGATGGCCACATCGATCCATATTCTCTGACGATGGCCCTGGCTACTGGAGCTAGGAAATATGGGGCCCTTCTAAAGTATCCTGCACCAGTGACATCTCTGAAGCCCAGGCCAGATGGGACATGGGACGTGGAGACTCCGCAAGGATCTGTGAGAGCAAATCGAATTGTGAATGCTGCGGGATTTTGGGCTCGTGAAGTGGGTAAAATGATTGGACTAGACCATCCCCTCATCCCTGTGCAACATCAATATGTCATCACATCAACAATCCCAGAAGTGAAGGCTTTGAAACGAGAACTCCCAGTCCTTCGTGACTTGGAAGGATCCTACTACCTCCGACAGGAAAGGGACGGGCTTTTGTTTGGTCCCTATGAAAGTCAGGAGAAGATGAAACTTCAAGCCTCCTGGGTCGCTCATGGAGTCCCTCCA---------------------------------------------GGCTTTGGGAAGGAACTTTTTGAGTCTGACTTAGACCGAATCACAGAGCACGTGGAAGCTGCCATGGAAATGGTTCCTGTTCTGAAAAAGGCGGACATCATCAACATCGTCAACGGTCCTATCACCTACTCTCCTGACATTCTGCCTATGGTGGGGCCCCATCAGGGGGTCAGGAACTACTGGGTGGCCATTGGCTTTGGATATGGCATAATCCACGCCGGTGGGGTCGGGACGTACCTCAGCGACTGGATCCTGCACGGAGAACCTCCCTTTGACCTGATAGAACTGGATCCCAACCGCTACGGCAAGTGGACGACGACGCAGTACACCGAGGCCAAAGCCCGAGAATCATACGGGTTCAACAACATTGTTGGTTATCCTAAAGAGGAACGGTTTGCTGGGAGGCCAACCCAGAGAGTCAGTGGGCTCTACAAAATCCTGGAGTCCAAGTGTTCCATGGGTTTCCATGCAGGCTGGGAACAGCCACACTGGTTCTACAAGCCCGGCCAGGACACTCAGTATAGGCCAAGTTTCCGCCGCACAAACTGGTTTGAGCCGGTGGGCTCTGAGTACAAACAGGTTATGCAAAGAGTTGGTGTGATTGACCTGTCTCCGTTTGGCAAGTTCAACATCAAAGGCCAAGATTCCACCCAGCTTCTGGATCATCTCTGTGCAAATGTCATTCCCAAGGTGGGTTTTACAAACATAAGTCACATGTTGACGCCCAGAGGTCGAGTGTACGCTGAGCTGACTGTTTCCCACCAATCTCCTGGGGAGTTCCTGTTGATTACTGGCTCTGGGTCGGAACTTCACGATCTTAGATGGATTGAAGAAGCAGCCGTCAGAGGTGGCTATGATGTGGAAATTCGAAACATAACCGATGAGCTTGGGGTCCTGGGAGTAGCAGGGCCATATGCAAGGAGAGTCCTTCAGAAGCTGACCTCAGAAGATCTCAGTGATGATGTCTTCAAGTTTCTTCAAACCAAGTCTTTAAAGATCTCTGACATTCCTGTCACTGCTATCAGGATCTCCTATACTGGTGAGCTGGGATGGGAGCTGTACCACAGACGAGAAGATTCTGCAGCCCTTTATGAGCGGATCATGAATGCGGGCCAGGAGGAGGGCATCGACAATTTTGGAACATATGCCCTGAATGCCTTAAGACTGGAGAAGGCTTTCAGGGCCTGGGGGTCAGAGATGAACTGTGACACAAACCCTTTGGAAGCTGGGCTGGACTATTTCATCAAGCTGAACAAGCCAGCCAACTTCACAGGGAAGCAAGCGCTGAAGCAGATTAAAGCCAAGGGGCTGAAGCGGAGACTGGTGTGCCTCACCTTGGCAACAGACAATGTGGATCCAGAGGGAAATGAAAGCGTTTGGTACAAGGGCAAGGTGATTGGCAACACAACATCTGGAAGCTACAGTTACAGCATCCAGAAGAGCCTGGCTTTTGCTTATGTCCCAGTTGAGCTCAGTGAAGTGGGACAACAAGTGGAGGTTGAACTACTGGGTAAAAATTACCCAGCAACCATTATACAGGAACCATTGGTACTCACAGAACCTACCAGAACCAGGCTTCAGAAAGATGGTAGGAAATCT---------
>mm10
ATGCTCCGCCCGGGCGCGCTGCGGCTGCGGGGCCTCGCGCTGCGGGGC------------------------------TCCCCCAGGCGCCCAAGCTCCGCTGGCCTCCGGGAAGGACAGGAAAGCCCAGCCTCACCCCCAGAA------TGGAAGGACAGAGCAGAGACTGTGATCATTGGAGGCGGCTGTGTGGGCGTGAGCCTGGCTTATCATCTGGCCAAGGCTGGGATGAGAGATGTGGTCCTGATGGAGAAGTCGGAGCTCACCGCTGGCTCTACCTGGCACGCAGCAGGTTTAACAACTTACTTTCACCCCGGGATAAACTTGAAGAAAATACATTATGACAGCATCAAACTTTACGAGAGGCTGGAAGAAGAAACCGGACAGGTGGTGGGATTCCATCAACCAGGTAGTATCAGGCTTGCTACAACTCCTGTAAGGGTGGACGAATTTAAATACCAAATGACGCGAACCAACTGGCACGCCACGGAACAGTATATTATTGAGCCTGAAAAAATCCACGAGCTGTTCCCTTTACTCAACATGAACAAGATTTTAGCCGGACTGTATAACCCAGGAGATGGCCACATTGATCCTTATTCTCTGACGATGGCCCTGGCTGCTGGTGCTAGGAAATATGGGGCCCTTCTAAAGTATCCAGCACCAGTGACATCTCTGAAGCCCAGGCCAGATGGGACATGGGATGTGGAGACTCCACAAGGATCTGTGAGAGCAAATAGGATTGTGAATGCTGCAGGATTTTGGGCTCGTGAAGTGGGTAAAATGATTGGACTAGACCACCCCCTCATCCCCGTCCAACATCAATATGTCGTCACATCAACAATCCCAGAAGTGAAGGCTTTGAAACGAGAGCTCCCCGTCCTCCGCGACCTGGAAGGATCCTACTACCTCCGACAGGAAAGGGATGGGCTTTTGTTTGGTCCCTATGAAAGTCAGGAGAAGATGAAACTCCAAGCCTCCTGGGTCACTCACGGAGTCCCTCCA---------------------------------------------GGCTTTGGAAAGGAGCTTTTTGAGTCTGATTTAGATCGAATCTCAGACCACCTGGAAGCTGCCATGGAGATGATTCCTGTCTTGAAGAAGGCGGACATCATCAATGTCGTCAATGGCCCTATCACCTACTCTCCCGACATTCTGCCTATGGTGGGGCCCCATCAGGGGGTCAGAAACTACTGGGTGGCGACTGGCTTTGGATACGGCATAATCCATGCTGGTGGGGTAGGCAAGTTCCTCAGTGACTGGATCCTGCATGGAGAACCTCCTTTTGACCTGATAGAACTGGATCCCAATCGCTACGGCAAATGGACGACGACACAGTACACCGAGGCCAAAGCCCGAGAATCATATGGGTTCAACAACATTGTTGGTTATCCTAAAGAAGAGCGGTTTGCTGGGAGGCCAACCCAGAGAGTCAGTGGACTTTACAAAACCCTGAAGTCCAAGTGTTCCATGGGCTTCCATGCAGGCTGGGAACAGCCACATTGGTTCTATAAGCCTGGCCAGGACACTCAGTATAGGCCAAGTTTCCGCCGCACAAACTGGTTTGAGCCGGTGGGCTCTGAGTACAAACAGGTTATGCAAAGAGTTGGTGTGATTGACCTGTCTCCATTTGGCAAGTTCAACATCAAAGGCCGAGATTCTACCCAACTTCTGGACCATCTCTTTGCTAATGTCATTCCCAAGGTGGGTTTTACAAACATAAGTCACATGTTGACGCCCAGAGGTCGGGTGTATGCTGAGCTGACTGTTTCCCAGCAGTCTCCTGGGGAGTTCCTGTTGATCACTGGCTCCGGGTCGGAGCTTCACGACCTTAGATGGATTGAAGAAGCAGCCTTCAGAGGTGGATATGATGTGGAAATTCAAAACATAACCGATGAGTTTGGGGTCCTGGGAGTTGCAGGGCCATATGCAAGAAGAGTCCTTCAGAAGCTGACCTCAGAAGATCTCAGCGATGATGCATTCAAGTTTCTTCAAACCAAATCTTTTAACATCTCAGACATTCCAGTCACTGCTATCAGAATCTCCTATACTGGTGAGCTGGGCTGGGAGCTGTACCACAGACGAGAAGATTCTGCGACGCTTTATGAGCGCATCATGAGTGCCGGCCAGGAGGAGGGCATCGGCGACTTTGGAACTTACGCCCTGAACGCTTTGAGACTGGAGAAGGCTTTCCGAGCCTGGGGCTCCGAGATGAACTGTGACACAAACCCCTTGGAAGCTGGGCTGGAATATTTCGTGAAGCTGAATAAGCCCGCTGACTTCATAGGGAAGCAGGCCCTGAAGCAGATTAAAACCGAGGGGCTAAAGCGGAGACTGGTCTGCCTCACCGTGGCAACGGACGATGTGGATCCAGAGGGAAATGAAAGCATTTGGTACAAGGGCAAGGTGGTTGGCAACACAACATCTGGAAGCTACAGTTACAGCATTCAGAAGAGCCTGGCTTTTGCTTATGTCCCAGTCCAGCTCAGTGAAGTGGGACAGCAAGTGGAGGTTGAACTACTGGGTAAAAATTACCCAGCCACCATTATACAAGAACCCCTGGTACTCACGGAGCCTGCCCGAGCCAGGCTTCAGAAAGACGGTAAAAAGACAAATCTT---
>sorAra2
---------------------------------------------------------------------------------CCCGGCCGCCCGCGCACCTTCTCCAGCCGCAAAGGAGAGGAAAAAGCACCCTTACCCACAGATACCAGATGGAAGGACCAAGCTGAGACCGTGATCATTGGAGGTGGCTGTGTTGGTGTCAGTCTGGCGTATCACCTGGCCAAGGCGGGGATGAAAGATGTGGTGCTCCTGGAGAAATCGGAGCTCACTGCAGGCTCTACCTGGCACGCAGCAGGTTTAACAACTTACTTTCATCCTGGAATAAACTTGAAGAAAATTCATTATGATAGTATCAAACTTTACGAGAAACTGGAAGAAGAAACGGGACAGGTCGTGGGATTCCATCAACCAGGTAGTATCAGAATTGCCACCACTCCTGTCAGGGTGGATGAATTTAAGTATCAGATGACTCGAACTAACTGGCATGTAACTGAACAGTACATTATTGAACCTGAAAAAATTCAAGAGATGTTCCCTTTGCTCAACATGAATAAGGTTTTAGCTGGACTGTATAACCCTGGAGATGGTCACATTGATCCTTATTCTCTAACCATGGCCCTGGCTGCTGGAGCTAGGAAATATGGTGCCCTATTGAAATATCCAGCACCAGTGACTTCGTTGAAACCTAGGGCAGATGGAACATGGGATGTTGAAACATCGCAGGGATCTGTAAGAGCAAACAGAGTTGTCAATGCTGCTGGATTTTGGGCTCGGGAAATCGGTAAGATGATTGGACTGGAGCATCCTCTAATTCCGGTGCAACATCAGTATGTTGTTACATCAACAATACCCGAAGTGAAAGCTTTGAAGCGAGAACTCCCTGTGCTCCGGGACCTGGAAGGCTCTTACTACCTCCGACAGGAACGGGATGGACTTTTGTTTGGTCCATATGAAAGTCAGGAGAAAATGAAACTCCAGGACTCCTGGGTCACCAAAGGAGTCCCTCCA---------------------------------------------GGCTTTGGAAAGGAGCTCTTTGAGTCTGACCTGGATCGGATCATGGAACATGTCGAAGCTGCCATGGAAATGGTTCCAGTCTTGAAAAAAGCTGACATAATCAATGTTGTCAATGGCCCCATCACCTATTCTCCTGACATCCTGCCCATGGTAGGGCCTCATCAGGGAGTTCAGAACTACTGGGTTGCCGTAGGCTTTGGCTATGGCATAATCCACGCTGGTGGGGTGGGGAAGTACCTCAGTGACTGGATCCTGCATGGAGAACCTCCTTTTGATCTGATAGAATTGGATCCCAATCGCTATGGAAAATGGACAACACCTAAGTACACTGAAGCTAAAGCAAGAGAATCATATGGATTCAATAATATTGTTGGTTATCCCAAAGAAGAACGGTTTGCTGGGAGGCCAACTCAGCGAGTCAGTGGGCTTTATAAACTGCTGAAGTCTAAGTGTTCTATGGGGTTCCATGCAGGCTGGGAGCAGCCACACTGGTTCTACAAACCAGGCCTGGACAATGAGTATCGGCCAAGTTTTCGCCGTACAAACTGGTTTGAGCCTGTGGGCTCTGAGTATAAACAGGTTATGCAAAAAGTAGGGGTGATTGACCTGTCACCATTTGGCAAGTTTAACATCAAAGGTCAAGACTCCATTAGATTGTTGGACCATCTCTTTGCAAATGTCATTCCAAAGGTGGGTTTTACAAATATAAGTCACATGTTGACACCAAACGGTCGCGTGTACGCTGAGTTGACTGTTTCTCACCAGTCTCCTGGAGAGTTTCTATTAATAACAGGTTCTGGATCAGAACTTCATGATCTCAGATGGATTGAGGAAGAAGCAATCAAAGGCAAATACAATGTTGAAATTAAAAATGTAACAGATGACATCGGTGTCCTTGGAGTTGCAGGGCCATATGCAAGACAGGTCCTACAGAAACTGACCTCTGAAGATCTAGGTGAAGATGTTTTCAAGTTTCTTCAAGCTAAGTCTTTCAAGGTTTCCAACCTTCCTGTCACTGCTATCAGGATATCTTATACGGGTGAACTGGGATGGGAACTGTACCACAGACGAGAAGATTCTGCAGCCCTTTATGAAGCAATCATGAACGCAGGCCAAGAGGAGGGAATTGACAATTTTGGAACTTATGCCATGAATGCCCTGAGACTGGAGAAAGGGTTCAGAGCCTGGGGGTCAGAGATGAACTGTGATACAAACCCACTGGAAGCCGGGCTAGACTATTTTGTGAAATTAAATAAGCCCGCAGACTTCATAGGAAAGCAAGCACTGAAACAGATTAAAGCCAAGGGTCTGAAACGAAGGCTGGTCTGCCTCACCTTGGAAACGGACGACGTGGATCCAGAGGGAAATGAGAGTGTCTGGCATAAAGGCAAGGTGATTGGCAACACCACGTCTGGATGCTACAGTTACAACATCCAGAAGAGCCTGGCCTTCGCTTATGTCCCCATGGAGCTAAGTAAAGTAGGACAACAAGTGGAAGTAGAACTATTAGGCAAAAATTACCCAGCCGTCATCATTCAAGAACCCTTGGTACTGACAGAACCAACCAGGAACCGGCTTTTGAAAAAAGGTGGAAAGGGACAAATT---
>hetGla2
--------------------------------------------------------------------------------------------------------------------AGAAGAAAACCTGCCTTTATCTGCAGAAACACAGTGGAAAGACAGGGCAGAGACGGTTATAATTGGAGGTGGCTGCATCGGTGTGAGTCTGGCTTATCACCTGGCCAAAGCGGGCATGAGAGATGTGGTCCTGCTGGAAAAGTCGGAGCTCACGGCTGGGTCTACCTGGCATGCAGCAGGTCTAACAACTTACTTTCATCCTGGAATAAACTTGAAGAAAATACACTATGACAGCATCAAACTTTATGAGAAACTGGAAGAAGAAACTGGACAGGTGGTGGGATTCCATCAGCCAGGTAGTATCAGAATTGCTACAACTCCTGTAAGGGTAGATGAATTTAAATACCAAATGACACGCACTGGCTGGCAAGCTACAGAACAGTATATTATTGGACCTGAAAAAATTCAAGAGATGTTTCCTTTACTTAACATGGATAAGATTTTAGCTGGACTGTATAACCCTGGAGATGGTCACATTGATCCTTATTCTCTAACGATGGCCTTGGCTGCTGGGGCTAGGAAATATGGGGCCCTTTTAAAATATCCTGCACCTGTGACTTCTCTGAAACCCAGGTTAGATGGAACATGGGATGTTGAAACGCCACAAGGATCTATTACAGCAAACAGAATTGTGAATGCTGCAGGGTTCTGGGCGCGTGAAGTAGGTGCCATGATTGGCCTGGAACATCCTCTCATCCCAGTCCAACATCAATACGTGGTTACCTCCACCATCCCAGAAGTGCAAGCTCTGAAGCAAGAACTCCCTGTGCTCCGGGACCTAGAAGGGTCCTATTACCTCCGACAGGAGCGGGATGGGCTTCTGTTTGGACCCTACGAGAGTCAAGAGAAAATGAAGGTTCAGGACACGTGGGTCACTAGCGGGGTGCCCCCA---------------------------------------------GGCTTTGGAAAGGAACTTTTTGAGTCTGACCTAGACCGAATCATGGAACATGTGGAAGCGGCCATGGAAATGGTTCCAGTCTTGAAAAAGGCTGACATCATTAGTGTCGTCAACGGTCCCATCACATATACACCTGACATTCTGCCCATGGTCGGCCCACACCAGGGGGTCAGAAACTACTGGGTGGCTGTAGGCTTTGGGTACGGCATCATCCACGCTGGTGGGGCTGGGAAGTACCTCAGTGACTGGATCCTGCAGGGAGAGCCTCCTTTTGACCTAATAGAACTGGATCCCAACCGCTATGCCAAGTGGACCACAGCTCAGTACACCGAGGCCAAAGCCAGAGAATCGTATGGATTCAACAACATTGTTGGCTACCCTAAGGAAGAGCGCCTCGCAGGGCGGCCCACACAGCGAGTCAGCGGGCTCTACCAGGCTCTGGCACCCAAGTGCTCCATGGGGTTCCACGCGGGCTGGGAACAGCCAAACTGGTTCTACAGACCCGGCCAGGACACTCAGTACAGGCCAAGTTTTCGCCGCACAAACTGGTTTGAGCCGGTGGGCTCTGAGTATAAACAAGTTACGCAAAAGGTGGGAGTGATTGACCTGACTCCGTTTGGCAAGTTCCACATCAAAGGCCAGCACTCCGTGAGGCTGCTGGATCATCTCGTGGCCAATGTCATTCCCAAGGTGGGCTTTACAAATATAAGCCACATGTTGACACCCAGAGGTCGTGTGTACGCCGAGCTGACTGTCTCCCACCAATCCCCTGGCGAGTTTCTGTTAATAACTGGTTCTGGATCCGAACTTCATGATCTTAGATGGATTGAGGAAGTAGCCAACAAAGGTGGATATGATGTTGAGATTAGAAACATAACCGATGAGCTGGGTGTCCTTGGAGTTGCGGGTCCACACTCAAGGAGGGTCCTTCAGAAGCTGACCTCTGAAGACCTCAGCGAAAGTGCTTTCAAGTTTCTGCAAAGCAAGTCCTTCAAGGTTTCTGGCATTCCTGTCACTGCTATTAGGATATCGTATACCGGAGAGCTGGGCTGGGAGCTGTACCACAGGCCAGAAGACTCGGCACCACTCTACGAGGCTATCATGAACTCGGGCCAGCAGGAGGGGATCGACAATTTCGGAACCTATGCCCTGAACGCCTTGAGACTGGAGAAAGCTTTCCGCGCCTGGGGGGCTGAGATGAACTGTGATACAAATCCCTTGGAAGCTGGACTGGAATATTTTGTCAAGTTAAACAAGCCAGCAGACTTCATAGGAAAGCAGGCACTGAAACAGATTAAAGCCGAGGGGCTGACACGGAGGCTGGTCTGCCTCACCTTGGCAACAGATGATGTGGACCCGGAGGGAAATGAAAGCATCTGGTTCCATGGCAAGGTGGTTGGCAACACAACATCTGGCAGCTACAGCTACAGCATCCAGAAGAGTCTGGCTTTTGCTTATGTCCCTATAGAGCTAAGTGAAGTGGGACAACAAGTGGAAGTTGAACTATTAGGTAAAAATTACCCAGCAACCGTCATACAAGAACCCTTGGTATTGACAGAACCAACTAGAAACCGGCTTGAGAAAAAAGGCGGAAAGGACAAAACTTG-
>eriEur2
ATGCTCAGGCTGGGCGCGCAGAGGCTGCGGGGC---------------------------------------------TCCCCTGGCCTCCCGCGCTGGCTCAGCACACGCCAAGGAGAGGAAAAGCAACCCTTATCTACAGAAACCAGATGGAAAGAGAAAGCAGAGACGGTGATCATTGGAGGTGGCTGTGTAGGCGTGAGTCTGGCTTATCATCTGGCCAAAGCAGGGATGAAGGATGTGGTTCTTCTAGAGAAATCAGAGCTCACAGCTGGATCTACTTGGCATGCAGCAGGTCTAACAACTTACTTTCATCCTGGAATAAACTTGAAGAAAATACATTATGATAGCATCAAACTCTACGAGAGACTTGAAGAAGAGACTGGGCAGGCGGTGGGATTTCATCAGCCAGGCAGTATTCGAATTGCTACAACCCCTGTGAGGGTGGATGAATTTAAGTATCAAATGACCCGAACTGGCTGGCATGCGACAGAACAGTACATTATTGGACCTGAAAAAATTCAAGAGATGTTCCCTTTACTCAACATGAATAAGGTTTTAGCTGGACTGTATAACCCCGGCGATGGCCACATTGATCCTTATTCTCTAACGATGGCTCTGGCTGCTGGGGCTAGGAAATATGGTGCCCTTTTAAAATACCCTGCACCAGTGACTTCTTTGAAAGCCAGGTCAGATGGAACATGGGAGGTTGAGACACCACAGGGACCTGTGACAGCCAACAGGATTGTGAATGCTGCAGGATTTTGGGCTCGTGAAATAGGCAAGATGGTTGGACTAGAGCATCCTCTCATCCCAGTGCAACACCAGTATGTCGTCACATCGACCATACCCGAAGTGAAAGCGCTAAAAAGAGAACTCCCTGTGCTCCGGGACCTGGAAGGCTCTTACTACCTCCGGCAGGAAAGAGACGGACTTCTGTTTGGTCCCTATGAAAGTCAGGAGAAAATGAAGGTTCAGGACTCCTGGGTCAGCAGTGGGGTTCCTTCA---------------------------------------------GGGTTCGGGAAAGAGCTCTTTGAGTCTGATTTGGATCGAATTATGGAGCATGTCGAAGCTGCAATGGAGACAGTCCCAGTGTTGAGGAAGGCCGACATCATCAATATCGTCAACGGTCCTATCACCTACTCCCCGGACATTCTGCCTATGGTGGGCCCCCATCAGGGGGTTAGGAACTACTGGGTGGCTATCGGCTTTGGATATGGCATAATCCACGCTGGTGGTGTAGGGAAATACCTCAGTGACTGGATCCTGCATGGAGAACCACCTTTTGATCTGATAGAATTGGATCCCAATCGCTATGGCAAATGGACAACGACTCAGTATACAGAGGCCAAAGCACGAGAATCATATGGATTCAACAACATTGTTGGTTATCCTAAGGAAGAACGTTTTGCCGGGAGACCGACTCAACGAGTCAGTGGGCTTTATGAGACCCTGGAGTCCAAGTGTTCCATGGGGTTCCATGCAGGGTGGGAGCAGCCACACTGGTTCTACAGACCAGGCCAGGACACGCAGTATCGGCCAAGTTTTCGCCGCACAAACTGGTTTGAGCCTGTGGGTTCTGAGTATAAACAGGTCATACAAAAAGTAGGGGTGATTGACCTAACACCATTTGGGAAGTTTACCATCAAAGGCCAAGACTCCATTCGACTGTTGGACCGTCTCTTTGCAAATGTTATTCCAAAGGTGGGTTTTACAAACATAAGCCACATGTTAACACCAAAAGGCCGAGTGTATGCTGAGCTGACGGTTTCTCATCGGTCTTCTGGGCAGTTTCTGTTAATAACAGGTTCTGGCTCAGAGCTGCATGATCTCCGATGGATTGAAGAAGAGGCAATCAGAGGCAGATACGATGTTGACATTCAGAACATTACTGATGAGCTTGGGGTCCTTGGAGTTGCAGGACCTTATGCAAGACAGGTTCTGCAGAAACTGACCTCTGCAGATCTTAGTGATGGTGTTTTTAAGTTTCTTCAAACCAAGTCTTTAAAGATTTCCAACATTCCCGTCACCGCTATTAGAATATCTTATACAGGTGAGCTGGGCTGGGAGCTGTATCACAGGCGAGAAGATTCCGCAGCGCTTTATAAAGCCATCATGAACGCAGGCGAGGAGGAAGGGATTGGCAACTTTGGAACTTACGCTATGAATGCCTTGCGACTGGAGAAAGCCTTCAGAGCCTGGGGGTCGGAGATGAACTGTGACACAAACCCCTTGGAAGCCGGGCTGGACTATTTTGTAAAACTAAATAAGCCAGCAGACTTCATAGGAAAGCAAGCACTGAAACAGATTAAAGCCGAGGGGCTGAAACGGAGACTCGTCTGCCTCACCTTGACAACGGACAATGTTGATCCAGAGGGAAATGAAAGCGTCTGGTTTGACGGCAAGGTGGTCGGTAACACCACGTCCGGATGCTACAGCTATGGCGTCCAGAAGAGTCTGGCTTTCGCGTATGTCCCGTTGGAGCTGAGTCAAGTGGGACAACAAGTGCAAGTTGAACTACTAGGTGAAAACTATCCAGCAGTCGTCACACAAGAGCCCTTGGTACTGACAGAGCCAACCAGGAATCGGCTACAGAAAAAAGGTGGAAAGGACAAAATA---
>cavPor3
--------------------------------------------------------------------------------------------------------------------AGCAGAAAGCCCGTCTCTGCCTGCAGAAATGACATGGAAAGACAATGCGGAGACTGTGATCATAGGAGGTGGCTGCGTGGGTGTGAGCCTGGCCTATCACCTGGCCAAAGCAGGCATGAGGGATGTGGTCTTGCTGGAGAAGTCAGAGCTCACGGCCGGGTCCACCTGGCACGCAGCAGGCTTAACAACTTACTTTCATCCTGGAATAAACTTGAAGAAAATACACTATTACAGCATCAAACTTTACGAGAAACTGGAGGAGGAAACCGGGCAGATGGTAGGATTCCATCAGCCAGGAAGTATCAGAATTGCTACAACTCCTATAAGGGTAGATGAATTTAAATACCAAATGACACGCACCGGCTGGCATGCTACAGAACAGTATATTATTGGACCTGAAAAAATCCAAGAGATGTTTCCTTTACTTAACATGGATAAGATTTTAGCTGGACTGTATAACCCTGGAGATGGTCACATTGATCCTTATTCTCTGACAATGGCCTTGGCTGCTGGGGCCAGGAAATACGGGGCCCTTTTAAAATATCCCGCCCCTGTGACTTCTCTGAAGCCCAGGTCGGATGGAACATGGGATGTTGAAACCCCACAAGGATGTCTGCGAGCAAACAGAGTTGTGAATGCTGCCGGGTTTTGGGCACGTGAGGTGGGTAAAATGATTGGCCTGGAACACCCTCTCATCCCAGTCCAGCATCAGTATGTGGTTACCTCCACCATCCCAGAAGTGCAAGCCCTGAAGCAAGAGCTCCCTGTGCTCCGGGACCTGGAAGGGTCCTATTATCTCCGCCAGGAGCGGGATGGGCTTCTGTTTGGGCCTTATGAGAGTCAGGAGAAGATGAAGGTCCAGGATGCGTGGGTCACCAATGGTGTCCCTCCA---------------------------------------------GGCTTTGGAAAGGAGCTTTTCGAATCTGACCTCGACCGAATTATGGACCATGTACAATCGGCCATGAAGATGGTTCCAGTCTTGCAGAAGGCCAACATCATCAATGTGGTCAATGGCCCAATCACTTACACCCCTGACATCCTGCCTATGGTGGGCCCGCACCAGGGGGTCCAGAATTACTGGGTGGCTATAGGCTTTGGGTACGGCATAATCCATGCTGGTGGGGTAGGAAAGTACCTCAGTGACTGGATCCTGCAGGGAGAGCCTCCTTTTGACCTGATAGAACTGGATCCCAACCGCTATGGCAAATGGACTACAGCTCAGTACACTGAGGCCAAAGCCAGGGAATCCTATGGATTCAACAATATCGTTGGCTATCCCAAGGAAGAACGCTTTGCTGGGCGGCCCACACAGCGAGTCAGCGGACTCTACGAGACCTTGGCGCCCAAGTGTTCCATGGGCTTCCACGCAGGCTGGGAGCAGCCAAACTGGTTCTACAGACCGGGCTGGGACACTCAGTACAGGCCAAGTTTTCGTCGCACAAACTGGTTTGAGCCGGTGGGCTCTGAGTATAAACAAGTTATGCAAAGAGTGGGGGTGATTGACCTGACCCCTTTCGGCAAGTTCAGCATCAAAGGCCCAGACTCTGCGAGGCTGCTGGATCATCTCTTCGCCAATGTCCTTCCAAAGGTGGGTTTTACAAACATAAGCCACATGTTGACGCCCAAAGGTCACGTGTATGCCGAACTGACTATCTCTCACCAATCCCCTGGCGAATTTCTGTTAATAACTGGTTCTGGATCTGAACTTCATGATCTTAGATGGATTGAAGAAGTAGCTGTCAAAGGTGGATATGCCGCTGAGATTAGAAACGTGACCGATGAACTGGGCGTCCTCGGAGTCGCGGGGCCATGTGCGAGGAAGGTCCTGCAGAAGCTGACCTCAGAAGACCTCAGCGAAGGTGCCTTTGCATTTCTGCAAACCAAGTCCTTCAAGGTTTCCGGCATTCCTGTCACTGCTATTAGGATATCCTACACAGGTGAGCTGGGCTGGGAGCTGTACCACAGGCGAGAGGACTCAGCGCTGCTCTATGAGGCCATCATGACTGCAGGCCAGCAGGAGGGCATCGGCGACTTCGGGACTTATGCCCTGAATGCCCTGCGCCTGGAGAAAGCCTTCCGAGCCTGGGGCCTCGAGATGAACTGCGACACAAATCCCTTGGAAGCTGGACTGGACTATTTTGTCAAGTTAAACAAGCCAGCAGACTTCATAGGAAAGCAGGCACTGCAACAGATTAAAGCCGAGGGGCTGACACGCAGGCTGGTCTTTCTCACCTTGGCAACAGACGATGTGGACCCGGAGGGGAATGAAAGCGTCTGGTACCGTGGCAAGGTGATTGGCAACACGACATCTGGCAGCTACAGCTACAGCCTCCAGAAGAGCCTGGCCTTTGCATACGTCCCTGTAGAGCTGAGTGAGGTGGGACAGCAAGTGGAAGTCGAACTACTGGGTAAAAATTACCCTGCCACCATCATACAAGAACCCTTAGTACTGACAGAACCAGCTAGAAACCGACTGGAGAAAAAAGGCAGAAAAGACAAAACTTG-
>ochPri3
ATGCTGCGG---GGACTGAGGGGGCTGCGGGTATTCCTGCAGAGGGGC------------------------------TCGCCCGGGCGCCCGCATTCCAGCCACTGCCGGGAAGGGGAGGAACATCCAGCTTCCCCTGCAGAAACAACATGGAAGGACCGAGCGGAAACGGTGATCATTGGAGGGGGCTGCGTGGGGGTGAGCCTGGCCTACCACCTGGCCAAGGCAGGCATGAGGGACGTGGTCCTGCTGGAGAAGTCGGAGCTCACGGCCGGCTCCACCTGGCATGCAGCAGGTTTAACCACTTACTTTCATCCTGGAATAAATTTGAAGAAAATACATTACGACAGCATTAAGCTTTATGAGAAACTTGAAGAAGAGACTGGGCAGGCCGTAGGATTCCACCAGCCTGGCAGCATCCGCATCGCCACGACGCCTGTGAGGGTGGATGAGTTTAAGTATCAGATGACACGCACCGGCTGGCATGCGACAGAGCAGTACATCATCGGGCCTGAGAAGGTCCAGGAGATGTTCCCTTTACTCAACATGGACAAGGTATTGGCTGGCCTCTATAACCCCGGAGATGGTCACATTGACCCGTACTCACTGACCATGGCCCTGGCCGCTGGGGCCAGGAAGTACGGGGCCCTTTTGAAGTACCCTGCCCCGGTAACTTCACTGACACTGAGATCTGACGGTTTGTGGGATGTGGAAACACCTCAGGGTTCGGTGAAGGCCAAGCGTGTTGTGAACGCGGCAGGGTTCTGGGCACGCGAAGTGGGCAAGATGATCGGCCTGCAGCATCCTCTCATCCCTGTCCAGCATCAGTACCTCGTCACGGCCACCATCCCTGAGGTGAAGGCTCTGAAACGCGAGCTCGCGGTGCTCCGGGACCTGGAAGGGTCCTACTACGTCCGGCAGGAGCGGGATGGCCTCCTGCTGGGCCCATACGAAAGCCAGGACAAAATGAAAGTTCAGGACACCTGGGTCACCAGTGGAGTCCCTCCA---------------------------------------------GGTTTCGGGAAGGAGCTCTTTGAGGCTGACCTGGACCGGCTGGCAAAGCACCTGGACATGGCCATGGAGATGATCCCGGTCCTGAAGCGGGCCGACGTCGTCAATGTGGTCAACGGCCCCATCACCTATACGCCGGACATCCTGCCCATGGTGGGGCCCCACCAGGGGGTCCGCAACTACTGGGTGGCCGTGGGCTTTGGCTATGGCATCATCCATGCTGGCGGCATCGGGAAGTTCCTCAGCGAGTGGATCCTGCACGGGGAGCCTCCTTTCGATCTGATAGAATTGGACCCCAATCGCTACGGCAGCTGGACCACCCCTCAGTACACCGAGGCCAAAGCCAGGGAGTCCTATGGATTCAACAACGTGGTTGGCTATCCTAAAGAGGAGCGCTTTGCTGGGCGGCCGACGCAGCGAGTCAGCGGCCTCTATGACATCCTGCGGTCCAAGTGCTCCATGGGCTTCCACGCAGGCTGGGAGCAGCCGCACTGGTTCTACAGAGCCGGCCAGGACACCCAGTACAGGCCGAGTTTCAGGCGCACCAACTGGTTTGAGCCTGTAGGCCATGAGTACGAACAGGTTATGCAAAGAGTAGGGGTGATCGACCTGTCGCCCTTCGGCAAGTTCAGCGTCAAAGGCCCAGACTCCGTCACACTGCTGGACCATCTGTTTGCTAACGTCATCCCCAAGGTGGGTTTCACCAACATCAGTCACATGCTGACACCAAGAGGCCGGGTGTATGCCGAACTGACAGTCTCCCACCAGGCCCCTGGGGAGTTTCTGCTGGTGACTGGATCCGGGTCAGAGCTTCACGACCTCAGATGGATGGAAGAAGCGGTGGTCAGAGGTGGCTATGATGTGCAAATCCACAACCTCACTGAGGAGCTGGGGGTCGTGGGCGTGGCAGGGCCTCTGGCCAGGCAGGTCCTGCAGAAACTGACGGTGGAGGATCTCGGCGAAGACGCCTTCAAGTTCCTCCAGACCAAGCAGCTCCAGATCGCTGGCATTCCTGTGACGGCCATCAGGATCTCTTACACTGGTGAGCTGGGCTGGGAGCTGTTCCACCGGCGGGAGGAGTCCTCAGCCCTCTATCACGCCATCATGGATGCTGGCCGGGAGGAGGCCATTGACAACTTCGGGACTTTCGCCCTGAATGCCCTGCGGCTGGAGAAGGCTTTCCGCGCCTGGGGCTCAGAGATGAACTGTGATACAAACCCTTTGGAAGCTGGGCTGGAGTATTTCGTCAAGCTGGACAAGCCTGCAGACTTCACAGGAAAGCACGCCCTGAAACAGATTAAAGCCACGGGGCTGAAACGGAGACTGGTGTGCCTCACCTTGGCCACGAACGATGTTGATCCGGAGGGAAATGAAAGCGTCTGGTTCGAGGGCGAGGTGGTCGGCAACACCACATCCGGGGGCTACAGCTACGGCATCGGCAAGAGCCTGGCCTTCGCCTACATCCCCGTGGCGCTGGCCTCTGTGGGCCAGCAGGTGGAGGTGGAGCTGCTGGGCCAGAACTACCCCGCTGTTGTCACGCAGGAGCCGCTGGTGCTGCCGGAGCCGGTCAGAAGTCGGCGGCAGAAGCAGGGCGGGACGAGCAGGGGC---
>oryCun2
---------------------------------------------------------------------------------------------------------------CAAGGGGAGGAAAAACCA------------GACACGACATGGAAGGACAGAGCGGAAATAGTGATCATCGGAGGGGGCTGTGTGGGCGTGAGCCTGGCCTACCACCTGGCCAAGGCGGGCATGAGAGACGTGGTCCTGCTGGAAAAGTCGGAGCTCACGGCCGGATCCACCTGGCACGCAGCGGGGTTGACGACGTACTTCCATCCTGGAATAAATCTCAAGAAAATACATTATGACAGCATCAAACTGTATGAGAAACTGGAAGAAGAGACGGGGCAGGCGGTGGGATTCCATCAGCCAGGCAGCATCCGGCTGGCCACGACGCCCGTGCGGGTGGATGAGTTTAAGTATCAGATGACGCGCGCCGGCTGGCATGCGACGGAGCAGTACTTGATCGGGCCCGAGAAGGTCCAGGAGATGTTCCCACTGCTCAACGTGGACAAGGTTCTCGCTGGGCTCTACAACCCTGGAGACGGCCACATTGACCCGTACTCGCTCACCATGGCCCTGGCCGCCGGCGCCAGGAAGTACGGAGCCCTGTTGAAGTACCCTGCCCCGGTGACCTCGCTGGCACCCAGGTCGGACGGCACGTGGGATGTGGACACGCCTCAGGGCTCCGTGAGAGCAAAGCGCCTGGTCAATGCCGCCGGGTTTTGGGCTCGTGAAGTGGGCAAAATGATCGGCCTGGAGCATCCTCTCATTCCGGTCCAGCACCAGTACCTCGTCACGTCCACCATCCCCGAGGTGAAGGCTTTGAAACGAGAACTCGCTGTGCTCCGCGACCTGGAAGGATCCTACTATGTGCGCCAGGAGAGGGATGGACTTCTGCTGGGCCCCTACGAGCGTCAGGAGAAGATGAGAGTTCAGGACTCCTGGGTCACTGACGGGGTCCCTCCAGGAGAGTTCAGGACTCCTGGGTCACTGACGGGGTCCCTCCAGGTGGGTTTTGGGAAGGAGCTCTTTGAGGCCGACCTGGACCGGATAACAGAACACCTGGAGATTGCCATGGAGATGATCCCGGTCTTGAAAAAGGCTGACATCGTCAACGTGGTCAACGGCCCCATCACCTACACCCCTGACATCCTGCCCATGGTGGGGCCCCACCAGGGGGTCCGCAACTACTGGGTGGCGGTAGGCTTCGGCTACGGCATCATCCACGCTGGCGGGATCGGCAAGTACCTCAGCGAGTGGATCCTGCAGGGGGAGCCTCCTTTTGACCTCATAGAGCTGGACCCCAACCGCTACGGCAGATGGACCACTCCCCAGTACACCGAGGCCAAAGCCAGGGAGTCCTACGGGTTCAACAACGTGGTCGGCTATCCTAAAGAAGAGCGCTTCGCCGGGCGGCCGACGCAGCGGGTCAGCGGGCTCTACAGCATCCTGCAGCCCAGGTGCTCCATGGGCTTCCACGCAGGCTGGGAGCAGCCGCACTGGTTCTACAAACCTGGCCAGGACACCCAGTACAGGCCCAGCTTCCGGCGCACAAACTGGTTTGAGCCTGTGGGGTCGGAATATGAACAGGTTATGCAGAAGGTGGGGGTGATCGACCTGTCACCCTTCGGGAAGTTCCACATCAAAGGCCGAGACTCCGTCACACTGCTGGACAATCTCTTTGCCAACGTCGTCCCCAAGGTGGGCTTTACCAACATAAGCCACATGCTGACCCCAAGAGGCCGAGTGTATGCCGAGCTGACCGTGTCTCACCAGGCTCCCGGCGACTTCCTGTTGGTAACTGGTTCCGGGTCAGAGCTCCATGACCTCAGATGGATTGAAGAAGCAGCCATCAGAGGCGGATATGAAGTTGAAATCAGCAACACCACCGATGAGCTGGGCGTCCTTGGTGTGGCCGGGCCCCGGGCAAGGCAGGTCCTGCAGAAACTGACCTCAGAGGATCTCAGCGATGGCGCCTTCAAGTTCCTCCAGGTCAAGCCCCTCAAGGTCGCCCACGTTCCCGTGACGGCCATTAGGATCTCATACACCGGCGAGCTGGGCTGGGAGTTGTACCACAGGCGCGAGGACTCGCCGGCCCTCTATGAGGCCCTCATGAACGCCGGCCAGGAGGAGGGCATCGCCGACTTCGGGACCTACGCCCTCAACGTCCTGCGCCTGGAGAAGGCCTTCCGCGCCTGGGGCGCCGAGATGAACTGCGATACCAATCCCTTGGAAGCTGGCCTGGAACCTTTTGTCAAGCTGGATAAGCCTGCAGACTTCATAGGGAAGCACGCCCTGAGACAGATTAAAGCCTCGGGGCTGAAGCGGAGACTGGTCTGCCTCACCTTGGCCACAGATGACGTCGATCCGGAGGGGAACGAGAGTGTGTGGTATGAGGGCAAGGTGGTCGGCAACACGACGTCGGGGGCCTACAGCTACAGCATCCACAAGAGCCTGGCCTTCGCCTACGTCCCTGTGGCGCTGGGCGCTGTCGGGCAGCAGGTGGAAGTGGAGCTGCTGGGCAGGAACTACCCGGCCGTCGTCACCCGGGAGCCGCTGGTGCTGCCGGAGCCCGTCCGGAGCCGGCTGCAGAAGAAAGGCGAGAAGCGCCTGGGC---
