# Supplementary material for: Six reference-quality genomes reveal evolution of bat adaptations
Source: Nature. 2020 Jul 22;583(7817):578–84. doi: 10.1038/s41586-020-2486-3 (PMC8075899; doi:10.1038/s41586-020-2486-3)
Supplement: Supplementary file 6 — Alignments of 12,931 protein-coding genes across 48 mammals. [file 41586_2020_2486_MOESM6_ESM.gz › suppDataFile/ENST00000291481.aln.fasta]

>speTri2
ATGGTGTGCGCTCCGGCGGCC---CTTGGGCGGGGCGTGCTCCCGGCCGCGGTT---TGGGGGATA---CTGCTGCTAACC---GCCTCGGTGGAGGCGCAGCGCGGCCGGAAGAAGGTCGTGCACGTGCTGGAGGGTGAGTCGGGCTCAGTGGTGGTGCAGACGGCACCTGGGCAAGTGGTAAGCCACCGGGGTGGCACCATCGTCTTGCCCTGCCGCTATCACTACGAGGCAGCTGCTCACGGCCACGATGGC------------GTCCGCCTCAAGTGGACAAAGGTGGTGGATCCTTTGGCCTTCGCCGACGTCTTCGTGGCACTGGGTCCTCAGCACCGGGCCTTTGGCAGCTACCGCGGGCGGGCAGAGCTGCAGAACGACGGGCCGGGGGATGCCTCCCTGGTCCTCCGAAATGTCACCCTGCAGGACTATGGGCGCTACGAGTGCGAGGTCACCAATGAGCTGGAAGACGACGCTGGCATGGTCAAGCTGGACCTGGAAGGCGTGGTCTTCCCCTATCACCCCCGTGGAGGCCGCTACAAGCTGACTTTCGCGGAGGCACAGCGCGCCTGTGCCGAGCAGGACGGTATCCTGGCGTCTGCCGAGCAGCTGCACGCGGCCTGGCGCGATGGCCTGGACTGGTGCAACGCAGGCTGGTTGCGTGACGGCTCCGTGCAGTACCCGGTGAGCCAGCCTCGGGAACCCTGCGGCGGCCTGAACGGGGCCGGGAACGCCGGGGCG---GGTGGCGGAGCC---AACGGAGGCGGCGTGCGCAACTACGGTTATCGGCATAACGCTGAGGAACGCTATGATGCCTTCTGCTTCACGTCCAACCTCCCGGGACGCGTGTTCTTCCTGAAGCCGTTGCGGCCTGTGCCTTTCGCCGGAGCAGCGCGTGCATGTGCGGCGCGCGGTGCATCAGTGGCCAAGGTGGGCCAGCTGTTCGCTGCGTGGAAGCTGCAATTGCTGGACCGCTGCACCGCGGGCTGGCTGGCCGACGGCAGCGCGCGCTACCCCATCGTGAACCCGCGTGCGCGCTGCGGAGGTCTCCGGCCTGGCGTGCGCAGCCTAGGC---TTCCCAGATGCCTCCCGACGCCTCTTTGGCGTTTACTGCTACCGCGCACCGGGCGCACCGGATCCCGCTCCCGGGGGCTGGGGCTGGGGCTGGGCCGGCGGCGGTGGCTGGGCTGGAGGCGCACGCGACCCAGCTGCCTGGACCCCGCTGCGCGTC---
>ochPri3
ATGGTGTGCGCTCGGGGACCC---CTTGGTCCCTGCCTGTTCTGGGCTGCAACG---TGGGGTGTCGCGTTGCTGCTGACG---GCCTCCGTCAGTGCACAGCGTGGTCGCAAGAAGGTGGTGCACGTGCTTGAGGGTGAGTCCGGCTCCGTGGTGGTGCAGACGGCGCCCGGGCAGGTGGTCAGCCATCGCGGTGGTACCATCGTCTTGCCCTGCCGCTACCACTACGAGGCAGCCGCCCACGGCCACGACGGC------------GTCCGCCTCAAGTGGACCAAGGTGGTGGACCCGCTGGCCTTCGCCGACGTCTTTGTGGCCCTGGGTCCCCAGCACCGGGCCTTCGGTGCCTACCGGGGCCGAGCAGAATTGCAGAACGATGGGCCTGGAGACGCCTCGCTCGTCCTGCGTAACGTCACCCTGCAGGACTACGGGCGCTACGAGTGCGAGGTCACCAACGAGCTGGAGGATGACGCCGGCATGGTCAAGCTGGACTTGGAAGGCGTGGTCTTCCCCTACCACCCCCGCGGAGGCCGCTACAAGCTGACCTTCCTGGAGGCCCAGCGGGCCTGCGCAGAGCAGGACGGCATCCTGGCATCCGCTGAGCAGCTGCACGCGGCCTGGCACGACGGGCTGGACTGGTGCAACGCGGGCTGGCTGCGCGACGGCTCGGTGCAGTACCCGGTGAGCCAGCCCCGGGAGGCCTGCGGGGGC---------------AGCTCGGCCACC---GGCGGTGGCGTCCAGGGC---GGCGGGGTGCGCAACTATGGCTACCGCCACAACGCCGAGGAACGCTACGACGCCTTCTGCTTCACGTCCAACCTGCCAGGGCGCGTGTTCTTCCTGAAGCCGCTGCGGCCCGTGGCCTTCGCGGGGGCGGCGCGTGCGTGCGCGGCTCGCGGGGCAGCCGTGGCCAAGGTCGGGCAGCTGTTCGCCGCGTGGAAGCTGCAGCTGCTGGACCGCTGCACGGCCGGATGGCTGGCCGACGGCAGCGCCCGCTACCCCATCGTGAACCCGCGCGCGCGCTGCGGGGGCCCGAAGCCCGGCGTGCGCAGCCTCGGC---TTCCCCGACGCCCAGCGACGCCTCTTCGGCGTCTATTGCTACCGTGCGCCCGGGGCGCCCGACCCTGCACCCGGCGGCTGGGGCTGGGGCTGGGCTGGCGGCGGGGGCTGGGCTGGGGGAGCGCGCGATCCTGCCTCGTGGACCCCACTGCGGGTC---
>HLpipKuh2
ATGGTGTGGGCTCGGGCGGCC---CTGGGTCCCTGGATGCTC---------------TGGGGAGTC---TTGCTGCTCGTG---GCCCTCGCGGGGGCGCAGCGCGGCCGGAAGAAGGTGGTGCATGTGCTGGAGGGCGAGTCGGGCTCGGTGGTGGTGCAGACAGCGCCGGGGCAGGTGGTCAGCCACCGGGGCGGCACCATCGTCCTGCCCTGCCGCTACCACTATGAGGCCACCGCGCACAGCCACGAAGGT------------GTCCGTCTCAAGTGGACTAAAGTGGTGGAGCCGCTGGCCTTCACCGATGTCTTTGTGGCGCTGGGCCCCCAGCACCGGGCGTTTGGCAACTACCGAGGGCGGGCCGAGCTGCAGGGCGACGGTCCTGGCGACGCCTCCTTGGTTCTCCGAAATGTCACACTGCAAGACTACGGGCACTACGAGTGCGAGGTCACCAACGAGCTGGAGGATGACACCGGCATGGTCAAGCTGGACCTGGAAGGTGTGGTCTTCCCTTACCACCCCCGCGGAGGCCGCTACAAGCTGAGTTTCACGGAGGCACAGCGCGCCTGCGGGGAACAGGACGGCATCCTGGCGTCGGCGGAGCAGCTGCACACAGCCTGGCGCGACGGCCTGGACTGGTGCAACGCGGGCTGGCTGCGCGACGGCTCGGTGCAGTACCCGGTGAGCCGGCCCCGGGAGCCCTGCGGCGGCCTGCGCGGGGCCGGGGACGCCCGGGCT---GGCGGAGGTGCC---GCC---GGGGGCGTGCGCAACTACGGCTACCGGCACAACGCGGGGGAGCGCTACGACGCCTTCTGCTTCACGTCCAACCTGCCCGGGCGCGTGTTCTTCCTGAAGCCGCTGCGGCCCCTACCCTTCTCTGGAGCAGCGCGCGCGTGCGCGGCGCGCGGGGCGGCGGTGGCCAAAGTGGGGCAGCTGTTCGCCGCGTGGAAGCTGCAGCTGCTGGACCGCTGCACCGCGGGCTGGCTGGCCGACGGGAGCGCGCGCTACCCCATCGTGAACCCGCGCGCGCGCTGCGGGGGCCTCCGGCCCGGCGTGCGCAACCTCGGC---TTTCCCGACCCCGGGCGCCGCCTCTTCGGCGTCTACTGCTACCGCGCGCCGGGCGCGCCGGACCCCGCACCCGGCGGCTGGGGCTGGGGCTGGGCGGGAGGCGGCGGCTGGGCCGGAGGCGCGCGAGACCCCGCTGCCTGGACGCCGCTGCGCGTC---
>HLmyoMyo6
ATGGTGTGGGCTCGGGCGGCC---CTCGGTCCCTGCGCGCTC---------------TGGGGAGTC---TTGTTGCTCGTG---GCCCCCGCAGGCGCGCAGCGCGGCAGGAAGAAGGTCGTGCACGTGCTGGAGGGCGAGTCGGGCTCGGTGGTGGTGCAGACAGCGCCCGGGCAGGTAGTCAGCCACCGGGGTGGCACCATCGTCTTGCCCTGCCGTTACCACTACGAGGCAACCGTCCACAGCCACGAAGGT------------GTCCGTCTCAAGTGGACTAAAGTGGTGGAGCCGCTGGCCTTTACCGATGTCTTCGTGGCGCTGGGCCCCCAGCACCGGGCGTTTGGCAGCTACCGAGGGCGGGCGGAGCTGCAGGGTGATGGTCCTGGGGACGCCTCCTTGGTTCTCCGAAATGTCACGCTGCAAGACTATGGGCACTATGAGTGCGAGGTCACCAACGAACTAGAGGATGACACTGGCATGGTCAAGCTGGACCTGGAAGGCGTGGTCTTCCCTTATCACCCCCGTGGAGGCCGCTACAAGCTGACTTTCACTGAGGCGCAGCGCGCCTGCGCTGAACAGGATGGTATCCTGGCGTCGGCCGAGCAGCTGCACGCGGCCTGGCGCGACGGCTTGGACTGGTGCAACGCGGGCTGGCTGCGCGATGGCTCGGTTCAGTACCCGGTGAGCCAGCCCCGGGAGCCCTGCGGCGGCCTGCGCGGGGCCGGGGGCACCGGGGTT---GGCGGAGGTGCC---TCC---GGGGGCGTGCGCAACTACGGCTACCGCCACAACGCTGAGGAACGCTACGACGCCTTCTGCTTCACGTCCAACCTCCCCGGTCGGGTCTTCTTCCTGAAGCCGCTGCGGCCCTTGGCCTTCTCTGGAGCAGCGCGCGCGTGCGCGGCGCGCGGAGCGGCGGTGGCTAAAGTGGGGCAGCTGTTCGCCGCGTGGAAGCTGCAACTGCTGGACCGCTGCACCGCAGGCTGGCTGGCCGACGGGAGCGCGCGCTACCCCATCGTGAACCCGCGCGCGCGCTGCGGTGGCCTCCGGCCTGGCGTGCGCAACCTCGGT---TTCCCCGATCCCGGGCGCAGCCTCTTCGGCGTCTACTGCTACCGCGCGCCTGGCGCGCCCGACCCAGCACCTGGAGGCTGGGGCTGGGGCTGGGCGGGAGGCGGCGGCTGGGCCGGGGGCGCACGCGACCCCGCTGCCTGGACCCCGCTGCGCGTC---
>hg38
ATGGTGTGCGCTCGGGCGGCC---CTCGGTCCCGGCGCGCTCTGGGCCGCGGCC---TGGGGCGTC---CTGCTGCTCACA---GCCCCTGCGGGGGCGCAGCGTGGCCGGAAGAAGGTCGTGCACGTGCTGGAGGGTGAGTCGGGCTCGGTAGTGGTACAGACAGCGCCTGGGCAGGTGGTAAGCCACCGTGGTGGCACCATCGTCTTGCCCTGCCGCTACCACTATGAGGCAGCCGCCCACGGTCACGACGGC------------GTCCGGCTCAAGTGGACAAAGGTGGTGGACCCGCTGGCCTTCACCGACGTCTTCGTGGCACTAGGCCCCCAGCACCGGGCATTCGGCAGCTACCGTGGGCGGGCTGAGCTGCAGGGCGACGGGCCTGGGGATGCCTCCCTGGTCCTCCGCAACGTCACGCTGCAAGACTACGGGCGCTATGAGTGCGAAGTCACCAATGAGCTGGAAGATGACGCTGGCATGGTCAAGCTGGACCTGGAAGGCGTGGTCTTTCCCTACCACCCCCGTGGAGGCCGATACAAGCTGACCTTCGCGGAGGCGCAGCGCGCGTGCGCCGAGCAGGACGGCATCCTGGCATCTGCAGAACAGCTGCACGCGGCCTGGCGCGACGGCCTGGACTGGTGCAACGCGGGCTGGTTGCGCGACGGCTCAGTGCAATACCCCGTGAACCGGCCCCGGGAGCCCTGCGGCGGCCTGGGGGGGACCGGGAGTGCAGGGGGC---GGCGGTGATGCC---AAC---GGGGGCCTGCGCAACTACGGGTATCGCCATAACGCCGAGGAACGCTACGACGCCTTCTGCTTCACGTCCAACCTGCCGGGGCGCGTGTTCTTCCTGAAGCCGCTGCGACCTGTACCCTTCTCCGGAGCTGCGCGCGCGTGTGCTGCGCGTGGCGCGGCCGTGGCCAAGGTGGGGCAGCTGTTCGCCGCGTGGAAGCTGCAGCTGCTAGACCGCTGCACCGCGGGTTGGCTGGCCGATGGCAGTGCGCGCTACCCCATCGTGAACCCGCGAGCGCGCTGCGGAGGCCGCAGGCCTGGTGTGCGCAGCCTCGGC---TTCCCGGACGCCACCCGACGGCTCTTCGGCGTCTACTGCTACCGCGCTCCAGGAGCACCGGACCCGGCACCTGGCGGCTGGGGCTGGGGCTGGGCGGGCGGCGGCGGCTGGGCAGGGGGCGCGCGCGATCCTGCTGCCTGGACCCCTCTGCACGTC---
>panTro5
ATGGTGTGCGCTCGGGCGGCC---CTCGGTCCCGGCGCGCTCTGGGCCGCGGCC---TGGGGCGTC---CTGCTGCTCACA---GCCCCTGCGGGGGCGCAGCGTGGCCGGAAGAAGGTCGTGCACGTGCTGGAGGGTGAGTCGGGCTCGGTAGTGGTACAGACAGCGCCTGGGCAGGTGGTAAGCCACCGTGGTGGCACCATCGTCTTGCCCTGCCGCTACCACTATGAGGCAGCCGCCCACGGTCACGACGGC------------GTCCGGCTCAAGTGGACAAAGGTGGTGGACCCGCTGGCCTTCACCGACGTCTTCGTGGCACTAGGCCCCCAGCACCGGGCATTCGGCAGCTACCGTGGGCGGGCTGAGCTGCAGGGCGACGGGCCTGGGGATGCCTCCCTGGTCCTCCGCAACGTCACGCTGCAAGACTACGGGCGCTATGAGTGCGAAGTCACCAATGAGCTGGAAGACGACGCTGGCATGGTCAAGCTGGACCTGGAAGGCGTGGTCTTTCCCTACCACCCCCGTGGGGGCCGATACAAGCTGACCTTCGCGGAGGCGCAGCGCGCGTGCGCCGAGCAGGACGGCATCCTGGCATCTGCAGAACAGCTGCACGCGGCCTGGCGCGACGGCCTGGACTGGTGCAACGCGGGCTGGTTGCGCGACGGCTCAGTGCAATACCCCGTGAACCGGCCCCGGGAGCCCTGCGGCGGCCTGGGGGGGACCGGGAGCGCAGGGGGC---GGCGGTGATGCC---AAC---GGGGGCCTGCGCAACTACGGGTATCGCCATAATGCCGAGGAACGCTACGACGCCTTCTGCTTCACGTCCAACCTGCCGGGGCGCGTGTTCTTCCTGAAGCCGCTGCGACCTGTACCCTTCTCCGGAGCTGCGCGCGCGTGTGCAGCGCGTGGCGCGGCCGTGGCCAAGGTGGGGCAGCTGTTCGCCGCGTGGAAGCTGCAGCTGCTGGACCGCTGCACCGCGGGTTGGCTGGCCGATGGCAGCGCGCGCTACCCCATCGTGAACCCGCGCGCGCGCTGCGGAGGCCGCAGGCCTGGTGTGCGCAGCCTCGGC---TTCCCGGACGCCACCCGACGGCTCTTCGGCGTCTACTGCTACCGCGCTCCAGGAGCACCGGACCCGGCACCTGGCGGCTGGGGCTGGGGCTGGGCGGGCGGCGGCGGCTGGGCAGGGGGCGCGCGCGATCCTGCTGCCTGGACCCCTCTGCACGTC---
>ponAbe2
ATGGTGTGCGCTCGGGCGGCC---CTCGGTCCCGGCGCGCTCTGGGCCGCGGCC---TGGGGCGTC---CTGCTGCTGACA---GCCCCCGCGGGGGCTCAGCGTGGCCGGAAGAAGGTCGTGCACGTGCTGGAGGGTGAGTCGGGCTCGGTAGTGGTACAGACAGCGCCCGGGCAGGTGGTAAGCCACCGGGGTGGCACCATCGTCTTGCCCTGCCGCTACCACTATGAGGCAGCCGCCCACGGTCACGACGGC------------GTCCGGCTCAAGTGGACAAAGGTGGTGGACCCGCTGGCCTTCACCGACGTCTTCGTGGCACTAGGCCCCCAGCACCGGGCATTCGGCAGCTACCGTGGGCGGGCTGAGCTGCAGGGCGACGGGCCCGGGGATGCCTCCCTGGTCCTCCGCAACGTCACGCTGCAAGACTACGGGCGCTATGAGTGCGAAGTCACCAATGAGCTGGAAGACGACGCTGGCATGGTCAAGCTGGACCTGGAAGGCGTGGTCTTTCCCTACCACCCCCGTGGAGGCCGATACAAGCTGACCTTCGCGGAGGCGCAGCGCGCGTGCGCCGAGCAGGACGGCATCCTGGCATCTGCAGAACAGCTGCACGCGGCCTGGCGCGACGGCCTGGACTGGTGCAACGCGGGCTGGTTGCGCGACGGCTCAGTGCAATACCCCGTGAACCGGCCCCGGGAGCCCTGCGGCGGCCTGGGAGGGACCGGGAGCGCAGGGGGC---GGTGGTGATGCC---AAC---GGGGGCGTGCGCAACTACGGGTATCGCCATAACGCCGAGGAACGCTACGACGCCTTCTGCTTCACGTCCAACCTGCCGGGGCGTGTGTTCTTCCTGAAGCCGCTGCGGCCTGTACCCTTCTCCGGAGCTGCGCGCGCGTGTGCTGCGCGTGGCGCGGCCGTGGCCAAGGTGGGGCAGCTGTTTGCCGCGTGGAAGCTGCAGCTGCTGGACCGCTGCACCGCGGGTTGGCTGGCCGATGGCAGCGCGCGCTACCCCATCGTGAACCCGCGCGCGCGCTGCGGAGGCCGCAGGCCTGGTGTGCGCAGCCTCGGC---TTCCCGGACGCCACCCGACGGCTCTTCGGCGTCTACTGCTACCGCGCTCCAGGAGCACCAGACCCGGCACCCGGCGGCTGGGGCTGGGGCTGGGCGGGCGGCGGCGGCTGGGCAGGGGGCGCGCGCGATCCTGCTGCCTGGACCCCTCTGCGCGTC---
>macFas5
ATGGTGTGCGCTCGGGCGGCC---CTCGGTCCCGGAGCGCTCTGGGCAGCGGCC---TGGGGCGTC---CTGCTGCTCACA---GCCCCCGCGGGGGCGCAGCGTGGCCGGAAGAAGGTCGTGCACGTGCTGGAGGGTGAGTCGGGCTCGGTAGTGGTACAGACAGCGCCCGGGCAGGTGGTAAGCCACCGGGGTGGCACCATCGTCTTGCCCTGCCGGTACCACTATGAGGCAGCCGCCCACGGTCACGACGGC------------GTCCGGCTCAAGTGGACAAAGGTGGTGGACCCGCTGGCCTTCACCGACGTCTTCGTGGCACTAGGCCCCCAGCACCGGGCATTCGGCAGCTACCGTGGGCGGGCTGAGCTGCAGGGCGACGGGCCTGGGGATGCTTCCCTGGTCCTCCGCAATGTCACGCTGCAAGACTACGGGCGCTATGAGTGCGAAGTCACCAATGAGTTGGAAGACGACGCTGGCATGGTCAAGCTGGACCTGGAAGGCGTGGTCTTTCCCTACCACCCCCGTGGAGGCCGATACAAGCTGACCTTCGCGGAGGCGCAGCGCGCATGCGCCGAGCAGGACGGTATCCTGGCATCTGCAGAACAGCTGCACGCGGCCTGGCGCGACGGCCTGGACTGGTGCAATGCAGGCTGGTTGCGCGACGGCTCTGTGCAATACCCCGTGAACCGACCCCGGGAGCCCTGCGGCGGCCTAGGAGGGACCGGGAGCACAGGGGAC---GGCGGTGATGCC---AAC---GGGGGCGTGCGCAACTACGGGTATCGCCATAACGCCGAGGAACGCTACGACGCCTTCTGCTTCACGTCCAACCTGCCAGGGCGGGTGTTCTTCCTGAAGCCGCTGCGGCCTGTACCCTTCTCTGGAGCTGCGCGCGCGTGTGCTGCGCGTGGCGCGGCCGTGGCCAAGGTGGGGCAGCTGTTCGCCGCGTGGAAGCTGCAGCTGCTGGACCGCTGCACCGCGGGTTGGCTGGCGGATGGCAGCGCGCGCTACCCCATCGTGAATCCGCGCATGCGCTGCGGAGGCCGCCGGCCTGGTGTGCGCAGCCTCGGC---TTCCCGGACGCCACCCGACGGCTCTTCGGTGTCTACTGCTACCGCGCTCCGGGAGCACCGGACCCGGCACCCGGCGGCTGGGGCTGGGGCTGGGCGGGCGGCGGCGGCTGGGCAGGGGGCGCGCGCGATCCTGCTGCCTGGACCCCGCTGCGCGTC---
>calJac3
ATGGTATGCGCTCGGGCGGCC---CTCGGTCCCGTCGCGCTCTGGGCCGCGGCC---TGGGGCGTT---CTCCTGCTCACA---GCCCCCGCGGGAGCGCAGCGTGGCCGGAAAAAGGTCGTGCACGTGCTGGAGGGTGAGTCCGGTTCGGTAGTGGTGCAGACAGCGCCGGGGCAGGTGGTAAGCCACCGGGGTGGCACTATCGTCTTGCCCTGCCGCTACCACTACGAAGCAGCCGCCCACGGTCACGATGGC------------GTCCGACTCAAGTGGACAAAAGTGGTGGACCCGCTGGCCTTCACCGACGTCTTTGTGGCACTGGGCCCCCAGCACCGGGCATTCGGCAGCTACCGTGGGCGGGCTGAACTTCAGGGCGACGGGCCTGGGGACGCCTCCCTGGTCCTCCGAAATGTCACGCTGCAAGACTATGGGCGCTATGAGTGCGAGGTCACCAATGAGCTGGAAGACGACGCTGGCATGGTCAAGCTGGACCTGGAAGGCGTGGTCTTTCCCTACCACCCCCGTGGAGGCCGATACAAGCTGACCTTCGCGGAGGCGCAGCGCGCGTGCGCGGAGCAGGACGGCATTCTGGCATCTGCAGAGCAGCTGCATGCGGCCTGGCGCGACGGCCTGGACTGGTGCAACGCAGGCTGGTTGCGCGACGGCTCAGTGCAGTACCCGGTGAGCCGGCCCCGGGAGCCCTGCGGCGGTCTGGGCGGGACCGGGAGCGCAGGGGCC---GACGGTGGTGCC---AAC---GGCGGCGTGCGCAATTACGGCTATCGCCATAACGCCGAGGAACGCTACGACGCCTTCTGCTTCACGTCCAACCTGCCGGGGCGCGTGTTCTTCCTGAAGCCGCTGCGGCCGGTACCCTTCTCCGGAGCTGCGCGCGCGTGTGCTGCGCGTGGCGCGGCCGTGGCCAAGGTGGGGCAGCTGTTTGCCGCGTGGAAGCTGCAGCTGCTGGACCGCTGCACCGCGGGCTGGCTGGCTGATGGCAGCGCGCGCTACCCCATCGTGAACCCGCGCGCGCGCTGCGGAGGCCGCCGGCCTGGCGTGCGCAGCCTCGGC---TTTCCGGACGGCACCCGACGACTCTTCGGCGTCTACTGCTACCGCGCGCCTGGCGCACCGGACCCAGCACCCGGCGGCTGGGGCTGGGGCTGGGCGGGTGGCGGCGGCTGGGCGGGGGGCGCGCGCGACCCTGCTGCCTGGATCCCGCTGCGCGTC---
>saiBol1
ATGGTGTGCGCTCGGGCGGCC---CTCGGTCCCGGCGCGCTCTGGGCCGCGGCC---TGGGGCGTT---CTCCTGCTCACA---GCCCCCGCGGGAGCGCAGCGTGGCCGGAAGAAGGTCGTGCACGTGCTGGAGGGTGAGTCCGGCTCGGTAGTGGTGCAGACAGCGCCGGGGCAGGTGGTAAGTCACCGGGGTGGCACTATCGTCTTGCCCTGCCGCTACCACTACGAAGCAGCCGCCCACGGTCACGATGGC------------GTCCGACTCAAGTGGACAAAAGTGGTGGACCCGCTGGCCTTCACCGACGTCTTTGTGGCACTGGGTCCCCAGCACCGGGCATTCGGCAGCTACCGTGGGCGGGCCGAACTTCAGGGCGACGGGCCTGGGGACGCCTCCCTGGTCCTCCGAAACGTCACGCTGCAAGACTATGGGCGCTATGAGTGCGAGGTCACCAATGAGCTGGAAGACGACGCTGGCATGGTCAAGCTGGACCTGGAAGGCGTGGTCTTTCCCTACCACCCCCGTGGAGGCCGATACAAGCTGACCTTCGCGGAGGCGCAGCGCGCGTGCGCGGAGCAGGACGGCATTCTGGCATCTGCAGAGCAGCTGCACGCGGCCTGGCGCGACGGCCTGGACTGGTGCAACGCAGGCTGGTTGCGCGACGGCTCAGTGCAGTACCCCGTGAGCCGGCCCCGGGAGCCCTGCGGCGGCCTGGGCGGGAGCGCGAGCGCAGGGGCC---GACGGTGGTGCC---AAC---GGCGGCGTGCGCAATTACGGGTATCGCCATAACGCCGAGGAACGCTACGACGCCTTCTGCTTCACGTCCAACCTGCCG------------------------------------------------------------------------------------------------------------------------------------------------------------------------------------------------------------------------------------------------------------------------------------------------------------------------------------------------------------------------------------------------------------
>HLcamFer2
ATGGTGTGTGCTCCGGCGGCC---CTCGGTCCCGGGGCGCTCTGGGCCGCTGCA---TGGGGAGTC---CTGCTGCTCACT---GCCGCCGCGGAGGCGCAGCGCGGCCGGAAGAAGGTTGTGCACGTGCTGGAGGGGGAGTCGGGCTCGGTGGTGGTGCAGACGGCTCCAGGGCAAGTGGTCAGCCACCGGGGTGGCACCATTGTCTTGCCCTGCCGCTACCACTACGAGGCAGCCGCCCACGGCCACGACGGC------------GTCCGCCTCAAGTGGACCAAGGTGGTGGATCCGCTGGCCTTTGCCGATGTCTTCGTGGCGTTGGGGCCCCAGCACCGGGCGTTTGGCAGCTACCGCGGGCGGGCTGAGCTGCAGGGCGATGGGCCCGGGGATGCCTCCTTGGTTCTCCGAAACGTCACGCTGCAGGACTATGGGCGATATGAGTGCGAGGTCACCAACGAGCTGGAGGATGACACTGGCATGGTCAAGCTGGACCTGGAAGGCGTTGTCTTCCCTTACCACCCCCGTGGAGGCCGCTACAAGCTGACCTTCACGGAGGCTCAACGCGCGTGTGCTGAACAGGACGGCATCTTGGCGTCGGCTGAGCAGCTGCACGCGGCCTGGCGCGATGGCCTGGACTGGTGCAACGCTGGCTGGCTGCGCGACGGCTCGGTGCAGTACCCGGTGAGCCAGCCCCGGGAGCCCTGCGGCGGCCTGGGAGGGGCCGGGAGCGCCGGGGCT---GGAGGCGGAGCC---TCG---GGGGGTGTGCGCAACTACGGCTACCGCCACAACGCGGAGGAACGCTACGACGCCTTCTGCTTCACATCCAACCTCCCA------------------------------------------------------------------------------------------------------------------------------------------------------------------------------------------------------------------------------------------------------------------------------------------------------------------------------------------------------------------------------------------------------------
>bosTau8
ATGGTGTGTGCTCGGGCGGCC---CTCGGTCCCGGCGCGCTTTGGGCAGCTGCG---TGGGGAGTC---CTGCTGCTCACC---GCCGCGGCGGAGGCGCAGCGCGGCCGGAAGAAGGTCGTGCACGTGCTGGAGGGGGAGTCGGGCTCGGTGGTGGTGCAGACAGCGCCGGGACAGGTGGTCAGCCACCGGGGTGGCACCATCGTCTTGCCCTGCCGCTACCACTACGAGGCAGCCACCCATGGCCACGACGGC------------GTCCGCCTCAAGTGGACCAAGGTGGTGGACCCGCTGGCCTTTGCCGATGTCTTCGTGGCGCTGGGCCCTCAGCATCGAGCGTTTGGCAGCTACCGCGGGCGGGCTGAGCTGCAGGGCGATGGGCCCGGGGACGCCTCCCTGGTTCTCCGAAACGTCACGCTACAGGACTACGGGCGCTATGAATGCGAGGTCACTAACGAGCTGGAGGATGACACGGGCATGGTCAAGCTGGACCTGGAAGGTGTAGTCTTCCCTTACCACCCTCGTGGAGGCCGCTACAAGCTGACCTTCGCCGAGGCTCAACGCGCGTGCGCTGAGCAGGACGGCATCTTGGCGTCTGCTGAGCAGCTGCACGCAGCCTGGCGCGACGGTCTGGACTGGTGCAACGCGGGCTGGCTGCGCGACGGCTCGGTGCAGTACCCGGTGAGCCAGCCCCGGGAGCCCTGCGGCGGCCTGGGCGGAGCCGGGAGCGCCGGGGCT---GGCGGCGGAGCC---TCA---GGAGGTGTGCGCAACTACGGCTACCGCCACAACGCAGAAGAACGTTACGATGCCTTCTGCTTCACATCCAACCTCCCGGGGCGCGTGTTCTTCCTGAAGCCACTGAGGCCGGTGCCTTTCTCCGGAGCGGCGCGCGCCTGCGCAGCGCGCGGCGCCGCCGTAGCCAAGGTGGGGCAGCTCTTCGCCGCGTGGAAGCTGCAGCTGCTGGACCGCTGCACCGCAGGCTGGCTGGCGGACGGGAGCGCACGCTACCCCATCGTGAATCCGCGCGCGCGCTGCGGCGGCCGCCGGCCGGGTGTACGCAGCCTCGGC---TTTCCAGACGCCTCGCGCCGCCTCTTCGGCGTCTACTGCTACCGAGCGCCTGGCGCGCCGGACCCCGCCCCTGGCGGCTGGGGCTGGGGCTGGGCTGGAGGCGGCGGGTGGGCCGGAGGCTCGCGAGACCCCGCCGCGTGGACCCCACTGCGCGTC---
>HLequCab3
ATGGTGTGTGCTCGGGCGGCC---CTCGGTCCCGGCGCGCTCTGGGCCGCGGCC---TGGGGAGTC---CTGCTGCTCACG---GCCCCCGCGGGGGCGCAGCGCGGCCGGAAGAAGGTCGTGCATGTGCTTGAGGGCGAGTCGGGCTCGGTGGTGGTGCAGACAGCGCCGGGGCAGGTGGTCAGCCATCGAGGTGGCACCATCGTCTTGCCATGCCGTTACCACTACGAGGCAGCGGCCCACGGCCACGACGGT------------GTCCGCCTCAAGTGGACCAAGGTGGTGGACCCACTGGCCTTTGCTGATGTCTTCGTGGCACTGGGCCCCCAGCACCGGGCGTTTGGCAGCTACCGCGGGCGGGCAGAGCTGCAGGGCGACGGGCCCGGGGACGCCTCTCTGGTTCTCCGAAACGTCACACTGCAGGATTATGGGCGCTATGAGTGCGAGGTCACCAATGAGCTGGAGGATGACACTGGTATGGTCAAGCTCGACCTGGAAGGTGTGGTCTTCCCTTACCACCCCCGTGGAGGCCGCTACAAGCTGACCTTCATGGAGGCGCAGCGCGCATGCGCTGAGCAGGACGGCATCCTGGCATCGGCCGAGCAGCTGCACGCGGCCTGGCGCGACGGCCTGGACTGGTGCAACGCGGGCTGGCTGCGCGACGGCTCGGTGCAGTACCCGGTGAGCCAGCCCCGGGAGCCCTGCGGCGGCCTGGGCGGGGCCGGGAGCGCCGGGGCC---GGCGGTGGCGCC---TCC---GGGGGCGTGCGCAACTACGGCTACCGCCATAATGCCGAGGAACGCTACGACGCCTTCTGCTTCACCTCCAACCTCCCGGGGCGCGTGTTCTTCCTGAAGCCGCTGCGGCCAGTGCCCTTTTCAGGAGCAGCGCGCGCGTGCGCTGCGCGCGGCGCGGCCGTAGCCAAGGTGGGGCAGCTGTTCGCCGCGTGGAAGCTGCAGCTGCTGGACCGCTGCACCGCGGGCTGGCTGGCCGACGGGAGCGCGCGCTACCCCATCGTGAATCCGCGCGCGCGCTGTGGCGGCCGCCGGCCAGGCGTACGCAGCCTCGGC---TTTCCGGACGCCACGCGCCGCCTCTTCGGCGTCTACTGCTACCGGGCTCCCGGCGCGCCGGACCCTGCACCCGGGGGCTGGGGCTGGGGCTGGGCCGGAGGCGGTGGCTGGGCTGGAGGCGCGCGCGATCCCGCCGCCTGGACCCCGCTGCGCGTC---
>felCat8
ATGGTGTGTGCTCGGGCGGCC---CTCGGTCCCGGCGCGCTCTGGGCCGCGGCC---TGGGGAGTC---CTGCTGCTTACG---GCCCCCGCAGGGGCGCAGCGCGGCCGGAAGAAGGTCGTGCACGTGCTCGAGGGTGAGTCGGGCTCCGTGGTGGTGCAGACGGCGCCTGGGCAGGTGGTCAGTCACAGGGGTGGCACCATTGTCTTGCCCTGCCGCTACCACTATGAGGCAGCCGCCCACGACCACGACGGC------------GTCCGCCTCAAGTGGACCAAGGTGGTGGACCCGCTGGCCTTTGCCGACGTCTTCGTGGCGCTCGGCCCCCAGCACAGAGCATTTGGCAGCTACCGCGGGCGAGCGGAGCTGCAGGGTGATGGGCCTGGGGATGCCTCCTTGGTTCTCCGAAACGTTACGCTGCAGGATTATGGGCGCTATGAATGCGAGGTCACCAATGAGCTGGAAGATGACACTGGCATGGTCAAGCTGGATCTCGAAGGCGTTGTCTTCCCTTACCACCCCCGTGGAGGCCGTTACAAGCTGACCTTCATTGAGGCGCAGCGCGCCTGCGCTGAGCAGGACGGCATCCTGGCATCCGCAGAGCAGCTGCACGCGGCCTGGCGCGACGGCCTGGACTGGTGCAACGCAGGCTGGCTGCGCGACGGCTCGGTGCAGTACCCGGTGAGCCAGCCCCGGGAGCCCTGCGGCGGCCTGGGCGGAGCCGGGAGCTCCGGGACG---GGCGGCGGTGCTGCCTCC---GGGGGCGTGCGCAACTACGGCTACCGTCATAACGCCGAGGAACGCTACGACGCCTTCTGCTTTACATCCAACCTCCCG------------------------------------------------------------------------------------------------------------------------------------------------------------------------------------------------------------------------------------------------------------------------------------------------------------------------------------------------------------------------------------------------------------
>lepWed1
ATGGTGTGTGCTCGGGCGGCC---CTCGGTCCCGGCGCGCTCTGGGCCGCGGCC---TGGGGAGTC---CTGCTGCTCACG---GCCCCCGCAGGGGCGCAGCGCGGACGCAAGAAGGTCGTGCACGTGCTCGAGGGTGAGTCGGGCTCGGTGGTGGTGCAGACGGCGCCGGGGCAGGTGGTCAGTCACAGGGGTGGCACCATCGTCTTGCCCTGCCGCTACCACTATGAGGCAGCCGCCCACGACCACGACGGC------------GTCCGTCTCAAGTGGACTAAGGTGGTGGACCCACTGGCCTTTGCCGACGTCTTCGTGGCGCTGGGGCCCCAGCACCGAGCATTTGGCAGCTACCGTGGGCGTGCGGAGCTGCAGGGCGATGGACCCGGGGATGCCTCCCTGGTTCTCCGAAACGTTACGCTGCAGGATTATGGGCGCTATGAATGCGAGGTCACCAATGAGCTGGAGGATGACACTGGCATGGTCAAGCTGGACCTGGAAGGAGTTGTCTTCCCTTACCACCCCCGTGGAGGCCGCTACAAGTTGACCTTCACGGAGGCGCAGCGCGCCTGCGCTGAGCAGGACGGCATCCTGGCGTCCGCAGAGCAGCTGCACGCGGCCTGGCGCGACGGCCTGGACTGGTGCAACGCTGGCTGGCTGCGCGACGGCTCCGTGCAGTACCCGGTGAGCCAGCCCCGGGAGCCCTGCGGCGGCCTGGGCGGAGCTGGGAGCGCCGGGACG---GGCGGCGGCACCGCCTCC---GGGGGTGTGCGCAACTACGGCTTCCGCCACAATGCTGGAGAACGCTACGACGCCTTCTGCTTCACATCCAACCTCCCGGGACGTGTGTTCTTCCTGAAGCCGCTGCGGCCTGTGCCCTTCTCGGGAGCAGCGCGTGCATGCGCGGCGCGCGGCGCGGCCGTCGCCAAGGTGGGACAGCTGTTCGCTGCGTGGAAGCTGCAGCTGCTGGACCGCTGCACCGCGGGCTGGCTGGCCGACGGGAGCGCGCGCTACCCCATCGTGAATCCGCGCGCGCGCTGCGGCGGCCGCCGGCCGGGCGTTCGCAGCCTGGGA---TTCCCCGACGCCACGCGCCGTCTCTTCGGCGTCTACTGCTACCGTGCACCCGGCGCGCCGGACCCCGCACCCGGCGGCTGGGGCTGGGGCTGGGCCGGAGGCGGCGGCTGGGCCGGAGGCGCGCGCGACCCCGCTGCTTGGGCCCCGCTGCGCGTC---
>musFur1
ATGGTGTGTCCTCGGGCGGCC---CTCGGTCCCGGCGCGCTCTGGGCAGCGGCC---TGGGGAGTC---CTGCTGCTCACG---GTCCCCGCAGGGGCGCAGCGCGGACGCAAGAAGGTCGTGCACGTGCTCGAGGGTGAGTCTGGCTCGGTGGTGGTGCAGACGGCGCCTGGGCAGGTGGTCAGTCACAGGGGTGGCACCATCGTCCTGCCCTGCCGCTACCACTATGAGGCAGCTTCCCACGACCACGACGGC------------GTCCGTCTGAAGTGGACCAAGGTGGTGGACCCACTGGCCTTTGCTGACGTCTTCGTGGCCCTGGGCCCCCAGCACCGAGCATTTGGCAGCTACCGTGGGCGTGCCGAGCTGCAGGGCGACGGACCCGGGGATGCCTCCCTGGTTCTCCGAAACGTTACGCTGCAGGATTATGGGCGCTATGAATGCGAGGTCACCAATGAGCTGGAGGATGACACTGGCATGGTCAAGCTAGACCTGGAAGGAGTTGTCTTCCCTTACCACCCCCGTGGAGGCCGCTACAAGCTGACCTTCACGGAGGCGCAGCGCGCCTGCGCTGAGCAGGACGGCATCCTGGCGTCGGCAGAGCAGCTGCACGCGGCCTGGCGCGACGGCCTGGACTGGTGCAACGCAGGCTGGCTTCGAGACGGGTCCGTGCAGTACCCGGTGAGCCAGCCCCGGGAGCCTTGCGGCGGCCTGGGCGGAGCCGGGAGCGCCGGGACC---GGCGGTGGCACCGCCTCC---GGGGGCGTGCGCAACTACGGCTACCGCCACAATGCCGAAGAACGCTACGACGCCTTCTGCTTCACGTCCAACCTCCCGGGACGTGTGTTCTTCCTGAAGCCGCTGCGGCCTGTGCCCTTCTCGGGAGCAGCGCGTGCGTGCGCGGCGCGCGGCGCGGCCGTGGCCAAGGTGGGACAGCTGTTCGCTGCGTGGAAGCTGCAGCTGCTGGACCGCTGCACCGCGGGCTGGCTGGCCGACGGGAGCGCGCGCTACCCCATCGTGAATCCGCGCGCGCGCTGCGGCGGCCGCCGGCCGGGCGTTCGCAGCCTGGGC---TTCCCAGACGCCACGCGCCGGCTCTTTGGCGTCTACTGCTACCGTGCACCCGGCGCGCCGGACCCTGCACCCGGCCGCTGGGGCTGGGGCTGGGCCGGAGGCGGCGGCTGGGCCGGAGGCGCGCGCGACCCGGCCGCTTGGACCCCGCTGCGCGTC---
>cerSim1
ATGGTGTGTGCTCGGGCGGCC---CTCGGTCCCGGCGCGCTCTGGGCCGCGGCC---TGGGGAGTC---CTGCTGCTCACG---GCCACCGCGGGGGCGCAGCGCGGCCGGAAGAAGGTCGTGCACGTGCTCGAGGGCGAGTCAGGCTCGGTGGTGGTGCAGACGGCGCCAGGGCAGGTGGTCAGCCACCGAGGCGGAACTATCGTCTTGCCCTGCCGTTACCACTACGAGGCAGCTGCCCAGGGTCACGACGGC------------GTCCGCCTCAAGTGGACCAAGGTGGTGGACCCGCTGGCCTTTGCTGATGTCTTCGTGGCACTGGGCCCCCAACACCGGGCGTTTGGCAGCTACCGCGGGCGGGCCGAGCTGCAGGGGGATGGGCCCGGGGACGCCTCTCTGGTTCTCCGAAACGTCACACTGCAGGATTACGGGCGCTATGAGTGTGAGGTCACCAATGAGTTGGAGGATGACACTGGCATGGTCAAGCTGGACCTGGAAGGTGTGGTCTTCCCTTACCACCCCCGTGGAGGCCGCTACAAGCTGACCTTCATGGAGGCGCAGCGCGCATGCGCTGAGCAGGACGGCATCCTGGCGTCGGCCGAGCAGCTGCACGCGGCCTGGCGCGACGGCCTTGACTGGTGTAACGCGGGCTGGCTGCGCGACGGCTCCGTGCAGTACCCGGTGAGCCAGCCCCGGGAGCCCTGCGGCGGCCTGGGCGGGGCCGGGAGCACCGGGGTC---GGCAGTGGTGCC---TCC---GGGGGCGTGCGCAACTACGGCTACCGCCATAATGCTGAGGAACGCTACGACGCCTTCTGCTTCACATCCAACCTCCCGGGGCGCGTGTTCTTCCTGAAGCCGCTGCGGCCAGTGCCCTTCTCAGGAGCAGCGCGCGCGTGCGCGGCGCGCGGCGCGGTCGTGGCCAAGGTGGGGCAGCTGTTCGCCGCGTGGAAGCTGCAGCTGCTGGACCGCTGCACCGCGGGCTGGCTGGCCGACGGGAGCGCGCGCTACCCCATCGTGAATCCGCGCGCGCGCTGCGGCGGCCGCCGGGCCGGCGTGCGCAGCCTCGGC---TTCCCGGACGCCACGCGCCGCCTCTTCGGCGTCTACTGCTACCGGGCGCCTGGCGCGCCGGACCCCGCACCCGGGGGCTGGGGCTGGGGCTGGGCCGGAGGCGGTGGCTGGGCCGGAGGCGCGCGCGACCCCGACGCCTGGACCCCGCTGCGCGTC---
>HLrhiFer5
ATGGTATGGGCTCGGGCGGCC---CTCGGTCCCGGCGCGCTCTGGGCCGCGGCC---TGGGGAGTC---CTACTGCTCGCG---GCCCCCACAGCGGCGCAGCGTGGCCGAAAGAAGGTCGTGCACGTGCTCGAGGGTGAGTCAGGCTCGGTGGTGGTGCAGACGGCGCCCGGGCAGGTGGTCAGCCACCGGGGTGGCACCATCGTCTTGCCCTGCCGTTACCACTACGAGGCAGCCACCCACAGCCACGACGGC------------GTCCGCCTCAAGTGGACCAAGGTGGTGGACCCGCTGGCCTTTACCGATGTCTTCGTGGCGCTGGGCCCCCAGCACCGGGCGTTTGGCAGCTACCGAGGGCGGGCCGAGCTGCAGGGTGATGGTCCCGGGGACGCCTCCTTGGTTCTCCGAAACGTCACGCTACAGGACTATGGGCGCTATGAATGTGAGGTCACCAATGAGCTGGAGGATGACACTGGCATGGTCAAGCTGGACCTGGAAGGCGTGGTGTTCCCTTACCACCCCCGTGGAGGCCGCTATAAGCTGACCTTCACAGAGGCGCAGCGCGCTTGCGCTGAGCAGGACGGCATCCTGGCATCAGCGGAGCAGCTGCATGCGGCCTGGCGCGACGGCCTGGACTGGTGCAACGCAGGCTGGCTGCGCGACGGCTCGGTGCAGTACCCAGTCAGCCAGCCCCGTGAGCCCTGCGGCGGCCGGGGCAGGGCCGGGAGCGGCGGGGTA---GGCGGTGGTGCC---TCC---GGGGGCGTTCGCAACTACGGCTACCGCCATAACGCCGAGGAACGCTACGACGCCTTCTGTTTCACGTCCAACCTCCCGGGGCGCGTGTTCTTTCTGAAGCCGCTGCGGCCCGTGCCCTTTTCTGGAGCAGCGCGCGCGTGCGCGGCGCGCGGCGCGGCCGTGGCCAAAGTGGGGCAGCTGTTCGCCGCGTGGAAGCTGCAGCTGCTGGACCGCTGCACCGCGGGCTGGCTGGCCGACGGGAGTGCGCGCTACCCCATCGTGAACCCGCGCGCGCGCTGCGGCGGCAGCCGGCCCGGTGTGCGCAGCCTCGGC---TTCCCCGACGCCGCACGCCGCCTCTTCGGCGTCTACTGCTACCGAGCGCCTGGCGCGCCGGACCCCGCACCTGGCGGCTGGGGCTGGGGCTGGGCGGGAGGTGGTGGCTGGGCTGGAGGTGCGCGCGACCCCGCCGCCTGGACCCCGCTGCGCGTC---
>HLrouAeg4
ATGGTGCGGGCTGGAGCAGCC---CTCGGTCCCGGCGCGCTCTGGGCCGCGGCC---TGGGGAGTC---CTGCTGCTCGCA---ACCCCCGCCGGGGCGCAGCGTGGCCGGAAGAAGGTCGTGCACGTGCTAGAGGGCGAGTCGGGCTCAGTGGTGGTGCAGACGGCCCCGGGGCAGGTGGTCAGCCACCGGGGTGGCACCATCGTCTTGCCCTGCCGTTACCACTACGAGGCAGCTGCCCACAGCCACGAAGGT------------GTCCGCCTCAAGTGGACCAAGGTAGTGGACCCACTGGCCTTTACCGATGTCTTCGTGGCACTGGGCCCCCAGCATCGGGCGTTTGGCAGTTACCGCGGGCGGGCTGAGCTGCAGGGTGATGGTCCTGGGGACGCCTCCTTGGTTCTACGAAACGTCACGCTGCAGGACTATGGACGCTATGAGTGCGAGGTCACCAATGAGCTGGAGGATGACACTGGCATGGTCAAGCTGGACCTGGAAGGTGTAGTGTTTCCTTACCACCCTCGTGGAGGCCGCTATAAGCTGACCTTCACAGAAGCGCAGCGCGCGTGCGCTGAGCAGGATGGCATCCTGGCGTCAGCCGAGCAGCTGCACGCGGCCTGGCGCGACGGCCTGGACTGGTGCAACGCGGGCTGGCTGCGTGACGGCTCGGTACAGTACCCGGTGAGCCATCCCCGGGAGCCCTGCGGCGGG---------GCCGGTAGCACCGGGGTA---GGCGAAGGTGCC---AAC---GGCGGCGTGCGCAACTATGGCTACCGCCATAACGCGGAGGAACGCTACGACGCCTTCTGCTTCACCTCCAACCTCCCAGGGCGTGTGTTCTTCCTGAAGCCGCTGAGGCCCTTGCCCTTCTCTGGAGCAGCGCGCGCCTGCGCAGCGCGCGGCGCGGCCGTGGCCAAGGTGGGGCAGCTGTTCGCCGCCTGGAAGCTGCAGCTGCTGGACCGCTGCACGGCAGGCTGGCTGGCCGACGGGAGTGCGCGCTACCCCATCGTGAATCCGCGCGCGCGTTGCGGCGGGCGCCGGCCGGGCGTGCGCAGCCTCGGC---TTTCCGGACGCTGCCCGTCGCCTTTTCGGCGTCTACTGCTACCGCGCGCCCGGCGCGCCCGACCCCGCACCCGGCGGCTGGGGCTGGGGCTGGGCGGGAGGTGGTGGCTGGGCCGGAGGCGCTCGTGACCCCGCCACCTGGATCCCGCTGCGTGTC---
>tupChi1
ATGGTGTGCGCTCGGGCGGCC---CTCGGTCCCGGCGCGCTCTGGGCTGCGTTG---TGGGGAGCC---CTGCTGTTCGCC---GCTCCCGTGGGGGCGCAGCGAGGCCGGAAGAAGGTCGTCCACGTGCTCGAGGGTGAGTCCGGCTCGGTGGTGGTGCAGACGGCGCCTGGGCAGGTGGTGAGCCACCGAGGTGGTACCATCGTCTTGCCATGCCGCTACCACTACGAAGCAGCCGCCCACGGCCACGACGGC------------GTCCGCCTCAAGTGGACCAAAGTGGTGGACCCGCTGGCCTTCGCCGACGTCTTCGTTGCACTGGGTCCCCAGCACCGTGCATTCGGCAGCTACCGCGGGCGGGCGGAGCTGCAGGGAGATGGACCCAGGGGTGCCTCCCTGGTCCTCCGCAACGTCACGCTGCAGGACTACGGACGCTACGAGTGTGAGGTCACCAATGAACTGGAGGATGACGCCGGCATGGTCAAGCTGGATCTGGAAGGTGTGGTCTTCCCCTACCACCCGCGTGGAGGCCGTTACAAGTTGACCTTCGCGGAGGCGCAGCGCGCTTGCGCCGAGCAGGACGGGATCTTGGCATCTGCAGAGCAGCTGCACGCGGCCTGGCGCGACGGCCTGGACTGGTGCAACGCGGGCTGGCTGCGTGACGGCTCCGTGCAGTACCCGGTGAGCCAGCCCCGGGAGCCCTGCGGAGGCCTG------------------------------------------------------------------------------------------------------------------------------------------------------------------------------------------------------------------------------------------------------------------------------------------------------------------------------------------------------------------------------------------------------------------------------------------------------------------------------------------------------------------------------------------
>susScr11
ATGGTGTGTGCTCGGGCGGCC---CTCGGTCCTGGCGCGCTCTGGGCGGCGGTG---TGGGGATTC---CTGCTGCTCACC---GCCGCCGCGGAGGCGCAGCGCGGCCGGAAGAAGGTCGTGCACGTGCTGGAGGGGGCGTCGGGCTCCGTGGTGGTGCAGACGGCGCCAGGGCAGGTGGTTAGCCACCGAGGTGGCACCATCGTCTTGCCCTGCCGCTACCACTACGAGGCAGCCGCTCACGGCCACGACGGC------------GTCCGCCTCAAATGGACCAAGGTGGTGGACCCGCTGGCCTTTGCTGATGTCTTCGTGGCGCTGGGCCCCCAGCACCGGGCGTTTGGCAGCTACCGTGGGCGGGCTGAGCTGCAGGGTGATGGGCCCGGGGACGCCTCTCTGGTTCTCCGAAACGTCACGCTGCAGGATTATGGGCGCTATGAGTGTGAGGTCACCAACGAGCTGGAGGATGACACTGGCATGGTCAAGCTGGACCTGGAAGGCGTGGTCTTCCCTTACCACCCCCGTGGAGGCCGCTACAAGCTGACCTTCGCGGAGGCGCAACGCGCGTGCGCTGAGCAGGACGGCATCTTGGCCTCAGCTGAGCAGCTGCACGCGGCCTGGCGCGACGGACTGGACTGGTGCAACGCGGGCTGGCTGCGCGACGGCTCTGTGCAGTACCCGGTGAGCCAGCCCCGGGAGCCCTGCGGCGGCCTGGGCCAGGCCGGGAGCGCCGGAGCT---GGCGGCGGAGTT---TCG---GGGGGTGTGCGCAACTACGGCTACAGGCACAACGCCGAGGAACGCTACGACGCCTTCTGCTTCACGTCCAACCTCCCGGGGCGCGTGTTCTTCCTGAAACCTCTGCGGCCCTTGCCCTTCTCGGGAGCAGCCCGCGCGTGCGCGGCTCGCGGCGCGGCCGTGGCCAAGGTGGGGCAGCTGTTCGCCGCGTGGAAGCTCCAGCTGCTGGACCGCTGCACCGCGGGCTGGCTGGCCGACGGGAGCGCGCGCTACCCCATCGTGAACCCGCGCGCGCGCTGCGGCGGCAGCAGGCCAGGCGTGCGTAGCCTAGGC---TTTCCAGACGCCGCGCGCCGCCTCTTCGGCGTCTACTGCTACCGCGCGCCAGGTGCGCCGGACCCGGCACCGGGCGGCTGGGGCTGGGGCTGGGCCGGAGGCGGGGGTTGGGCCGGAGGCGCGCGCGACCCCGCCGCCTGGACCCCGCTGCGCGTC---
>conCri1
ATGGTGTGTGCTCGGGCGGCC---CTGGGTCCCCGCGCGCTTTGGGCTGCCGCC---TGGGGAGTC---CTGCTGCTCACA---GCCCCCGCAGAGGCACAGCGTGGCCGGAAGAAAGTCGTGCACGTGCTGGAGGGCGATTCTGGCTCCGTGGTGGTGCAGACAGCTCCCGGGCAGGTGGTCAGCCACAGGGGTGGCACCATCGTTTTGCCCTGCCGCTACCATTATGAGGCAGCTGCCCATGGCCATGATGGT------------GTCCGCCTCAAGTGGACCAAGGTAGTGGATCCGCTGGCCTTTGTCGACGTCTTTGTGGCTCTGGGACCCCAACACCGGGCATTTGGCAGCTATCGCGGACGAGCAGAACTGCAGGGTGATGGGCCTGGGGATGCCTCCTTGGTTCTCCGAAATGTCACACTGCAGGACTATGGGCGCTATGAATGTGAGGTCACCAACGAACTGGAAGATGACACAGGCATGGTCAAGCTGGACCTGGAAGGTGTGGTCTTCCCTTACCACCCCCGTGGAGGTCGCTACAAGCTGACCTTCACAGAGGCGCAGCGTGCATGTGCTGAACAGGATGGCATTCTAGCATCAGCTGAACAGCTACACGCGGCCTGGCGAGATGGCCTGGATTGGTGCAACGCGGGCTGGCTGCGAGACGGGTCCGTGCAGTACCCAGTGAGCCAGCCCCGTGAGCCCTGCGGCGGCTTGGGATTGACAGGGAACACGGGGGTC---AACGGCGGTGCC---TCT---GGGGGCGTGCGCAATTATGGCTACCGTCACAACGCAGAGGAGCGCTATGATGCCTTTTGCTTCACTTCCAATCTCGCAGGACGCGTGTTCTTCCTGAAGCCACTTCGGCCGGTGCCCTTCGCGGGAGCCGCGCGCGCATGCGCTGCGCGCGGTGCAGCCGTGGCCAAGGTGGGACAGCTGTTCGCCGCATGGAAGCTGCAGCTGCTGGACCGCTGCACTGCCGGCTGGCTCGCAGACGGGAGCGCGCGCTACCCCATCGTGAATCCGCGCGCGCGTTGTGGTGGCCGCCGGCCAGGTGTACGCAGCCTCGGC---TTTCCAGATGCCACACGCCGCCTCTTTGGCGTGTACTGCTACCGCGCACCTGGCGCGCCGGACCCCGCACCTGGAGGCTGGGGCTGGGGCTGGGCCGGAGGCGGCGGCTGGGCCGGAGGCGCGCGCGACCCTGCTGCCTGGACTCCTTTGCGAGTC---
>micMur3
ATGGTGTGCCCCCAGGTGGCC---CTTGGTCCCCGAGCGCTCTTGGCGGCGGCC---TGGGGAGTC---CTGCTGCTTACC---GCCCCCGCAGGGGCGCAGCGCGGCCGGAAGAAGGTCGTGCACGTGCTCGAGGGCGAGTCAGGCTCGGTGGTGGTGCAGACGGCGCCTGGGCAGGTGGTGAGCCACCGAGGGGGCACTATCGTCCTGCCCTGCCGCTACCACTACGAGGCAGCCGCCCACGGCCACGACGGC------------GTCCGCCTCAAGTGGACGAAGGTGGTGGACCCCCTGGCCTTCACCGACGTCTTCGTGGCCCTGGGCCCCCAACACCGGGCGTTCGGCAGCTACCGCGGGCGGGCGGAGCTCCAGGGCGATGGGCCGGGGGACGCCTCCCTGGTCCTCCGCAACGTCACGCTGCAGGACTACGGGCGCTACGAGTGCGAGGTCACCAACGAGTTGGAAGACGACGCGGGCATGGTCAAGCTGGACCTGGAAGGCGTGGTCTTTCCCTACCACCCCCGAGGAGGCCGCTACAAGCTGACCTTCGCGGAGGCGCAGCGCGCTTGCGCAGAGCAGGACGGCATCCTGGCCTCCGCTGAGCAGCTGCACGCGGCCTGGCGCGACGGCCTGGACTGGTGCAACGCGGGCTGGCTGCGCGACGGCTCCGTGCAGTACCCGGTGAGCCAGCCCCGGGAGCCCTGCGGCGGCCTGGGCGGCGCCGGGAGCGCCGGGGCC---AGCGGAGGCGCC---AAC---GGGGGCGTGCGCAACTACGGGTATCGCCATAACGCGGGGGAACGCTACGACGCCTTCTGCTTCACGTCCAACCTCCCGGGCCGCGTGTTCTTCCTGAAGCCGCTGCGGCCGGTGCCCTTCGCGGGAGCCGCGCGCGCGTGCGCCGCCCGGGGCGCGGCGGTGGCCAAGGTGGGGCAGCTGTTCGCCGCGTGGAAGCTGCAGCTGCTGGACCGCTGCACCGCGGGCTGGCTGGCCGACGGCAGCGCGCGCTACCCCATCGTGAACCCGCGCGCGCGCTGCGGAGGCCGCCGGCCCGGCGTGCGCAGCCTCGGG--CTTCCCGGACGCCGCCCGGCGCCTCTTTGGCGTCTACTGCTACCGCGCGCCCGGCGCCCCGGACCCCGCACCTGGGGGCTGGGGCTGGGGCTGGGCCGGTGGTGGCGGGTTGGCAGGGGGCGCGCGCGACCCAGCTGCCTGGACCCCGCTGCGCGTCTA-
>loxAfr3
ATGGTGTGTGCCCCGGCCGCC---CTCGGGCCCGGCATGCTCTGGGCCGCGGCT---TGGGGGCTA---CTGCTGCTCATA---GCCCCCGCGGAGGCGCAACGCGGCCGGAAGAAGGTCGTGCACGTGCTTGAGGGCGAATCAGGCTCGGTGGTGGTGCAGACGGCTCCTGGTCAGGTGGTCAGCCACCGGGGCGGCACCATCGTCCTGCCCTGCCGCTACCACTACGAAGCAGCAGCCCACGGCCACGACGAC------------GTCCGCCTGAAGTGGACCAAGGTGGTGGACCCGCTGGCCTTTGCCGACGTCTTCGTGGCGCTGGGTCCCCAGCACAGGGCGTTCGGTAGCTACCGTGGACGGGCCGAGCTGCAGGGCGACGGGCCCGGGGACGCCTCGCTGGTGCTCAGAAATGTCACGCTGCAGGACTATGGGCGCTACGAGTGCGAGGTCACCAACGAGCTAGAGGATGACACCGGCATGGTCAAGCTTGACCTGGAAGGCGTGGTCTTCCCCTATCACCCCCGTGGGGGCCGCTACAAGCTGACGTTCGCCGAGGCGCAGCGCGCCTGCGCCGAGCAGGACGGCATTCTGGCCTCGGCCGAGCAGCTGCACGCGGCCTGGCGTGAGGGCCTGGACTGGTGCAACGCGGGCTGGCTCCGCGACGGCTCCGTGCAGTACCCAGTGAGCCAGCCCCGTGAGCCCTGTGGCGGG---------GCCGTGAGCCCCGGTGCC---GGCGGCAGCACC---TCC---GGGGGCGTGCGCAACTACGGTTACCGACATAACGCGGAGGAGCGCTACGATGCCTTCTGCTTCACTTCGAACCTCCCGGGGCGCGTGTTCTTCCTGAAGCCCTTGCGGCCCGTGCCCTTCGCAGGGGCGGCGCGCGCGTGCGCGGCGCGCGGCGCAGCGGTGGCCAAGGTAGGGCAGCTGTTTGCCGCGTGGAAGCTGCAGCTGCTGGACCGCTGCACGGCGGGCTGGCTGGCTGACGGAAGCGCGCGCTACCCCATCGTGAACCCGCGTGCTCGCTGCGGGGGCAGCCGTCCTGGCGTGCGCAGCCTGGGC---TTCCCTGACGCCGCCCGCCGCCTCTTTGGCGTCTACTGCTATCGCGCGCCTGGAGCGCCCGACCCCGCGCCAGGCGGGTGGGGCTGGGGTTGGGCCGGCGGCGGCGGCTGGGCTGGAGGAGCACGAGACCCCGCCGCTTGGACACCACTGCGCGTC---
>oryAfe1
ATGGTGTGTGCCCGAGTGGCC---CTTGGACCGGGCAAGCTCTGGGCTGCTGCC---TGGGGGCTC---CTGCTACTCGCA---GGCGCCACGGAGGCGCAACGTGGCCGGAAGAAGGTCGTGCACGTGCTCGAGGGCGAGTCAGGCTCCGTGGTTGTGCAGACTGCACCGGGGCAGGTGGTCAGCCACCGAGGCGGCACCATCGTCCTGCCCTGCCGCTACCACTATGAGGCGACCACCCACGGCCACGACGAC------------GTCCGCCTGAAGTGGACTAAAGTAGTGGACCCGCTAGCCTTCGTGGATGTCTTCGTGGCGCTGGGTCCCCAGCACCGAGCCTTTGGCAGCTACCGCGGGCGGGCCGAGCTGCAGGGCGACGGGCCTGGGGACGCCTCGCTGGTGCTCCGAAACGTGACGCTGCAGGACTATGGGCGCTATGAGTGCGAGGTTACCAATGAGCTGGAGGATGACACCGGCATGGTCAAGCTGGACTTGGAAGGCGTGGTCTTCCCTTACCACCCCCGTGGGGGCCGCTACAAACTGACCTTCGCTGAGGCGCAGCGCGCGTGCGCAGAACAGGACGGCATTCTGGCATCGGCTGAGCAGCTGCACGCAGCCTGGCGCGACGGCCTGGACTGGTGCAACGCGGGCTGGCTCCGCGACGGTTCCGTGCAGTACCCGGTTAGCCATCCTCGGGAGCCTTGCGGCGGG---------GCTACGAGCCCCGGGGCC---GGCGACGGTACC---TCT---GGGGGAGTGCGCAACTACGGCTACCGCCATAACGCGGAGGAGCGCTACGACGCCTTCTGTTTCACGTCCAACCTCCCGGGGCGTGTGTTCTTCCTGAAGCCCCTGCGGCCTGTGCCCTTCGCGGGGGCGGCGGGCGCGTGCGCGGCACGCGGTGCGACTGTGGCCAAGGTGGGACAGCTGTTCGCCGCATGGAAACTGCAGCTGCTGGATCGCTGCACGGCGGGCTGGCTGGCCGACGGGAGCGCGCGCTACCCTATCGTGAACCCGCGCGCGCGCTGCGGGGGCCGCCGGCCTGGCGTACGCAGCCTGGGC---TTCCCTGACGCCACTCGCCGCCTCTTTGGAGTCTACTGCTACCGCGCACCAGGCGCGCCGGACCCCGCGCCTGGTGGCTGGGGCTGGGGCTGGGCGGGTGGCGGCGGTTGGGCGGGAGGAGCACGAGACCCCGCTGCCTGGACCCCACTGCGCGTC---
>triMan1
ATGGTGTGTGCCCGGGCGGCC---CTATGGCCCGGCATGCTCCGGGCGGCGGCC---TGGGGGCTT---CTGCTGCTCACA---GCACCCACGGAGGCGCAACGCGGCCGGAAGAAGGTCGTGCACGCGCTCGAGGGCGAGTCGGGCTCCGTGGTGGTGCAGACGGCGCCCGGGCAGGTGGTCAGCCACCGGGGCGGCACCATTGTCCTGCCCTGCCGCTATCACTACGAGGCAGCCGCCCATGGCCACGACGAC------------GTTCGCCTGAAGTGGACCAAGGTGGTGGACCCGCTGGCCTTCGCCGACGTCTTTGTAGCGCTGGGCCCCCAGCACCGGGCGTTTGGCAGCTACCGCGGGCGGGCTGAGCTGCAGGGCGACGGGCCCGGGGACGCCTCGCTGGTTCTCCGAAACGTCACGCTGCAGGACTATGGCCGCTATGAGTGCGAGGTCACCAACGAGCTGGAGGATGACACGGGCATGGTCAAGCTTGACCTGGAAGGCGTAGTCTTCCCCTATCACCCCCGTGGGGGCCGCTACAAGCTGACTTTCGCGGAGGCGCAGCGCGCGTGCGCCGAGCAGGACGGCATTCTGGCCTCCGCCGAGCAGCTGCACGCGGCCTGGCGCGACGGTCTGGACTGGTGCAACGCGGGCTGGCTCCGTGACGGCTCCGTGCAGTACCCAGTGAGTCAGCCCCGAGAGCCCTGCGGCGGG---------GCCGTGAGTCCCGGTGGT---GGCGGCGGCAGCACCTCC---GGGGGCGTGCGCAACTACGGCTACCGTCATAACGCGGAGGAGCGCTACGACGCCTTCTGCTTCACTTCCAACCTCCCAGGGCGCGTGTTCTTCCTGAAGCCCCTGCGGCCTGTGCCCTTCGCGGGGGCGGCGCGCGCGTGCGCGGCGCGCGGCGCGACCGTGGCCAAGGTGGGGCAACTGTTCGCCGCGTGGAAGCTGCAGCTCCTGGACCGCTGCACTGCAGGCTGGCTGGCCGACGGGAGCGCGCGCTACCCCATCGTGAACCCGCGCGCGCGCTGCGGTGGCCGCCGACCTGGTGTGCGCAGCCTGGGC---TTCCCTGACGCTGCACGCCGCCTCTTTGGCGTCTACTGCTACCGTGCGCCCGGCGCGCCCGAC--N---------------------------------GGCGGCGGCTGGGCGGGAGGAGCACGAGATCCCGCCGCCTGGACCCCGCTGCGCGTCTA-
>HLphyDis3
ATGGTGTGGGCTCGGTCGGCC---CTCAGTCCCTGCGTGCTCTGGGCTGCGGCC---TGGGGAGTC---TTGCTGCTCGTG---GCCCCCGCAGGGGCGCAGCGTGGCCGGAAGAAAGTCGTACACGTGCTCGAGGGTGAGTCAGGCTCCGTGGTGGTGCAGACAGCTCCAGGGCAGGTGGTCAGCCACCGGGGTGGCACTATCGTCTTGCCCTGCCGTTACCACTACGAGGCAGCCACCCACAGCCACGACGGC------------GTCCGCCTCAAGTGGACTAAGGTGGTGGAGCCGCTGGCCTTTACCGATGTCTTCGTGGCGTTGGGCCCCCAACACCGGGCTTTTGGCAGCTACCGAGGGCGGGCCGAGCTACAGGGTGATGGCCCTGGGGACGCCTCCTTGGTTCTCCGAAATGTCACGCTGCAGGACTATGGGCGCTATGAATGCGAGGTCACCAATGAACTAGAGGATGACACCGGCATGGTCAAGCTGGACCTGGAAGGCGTTGTCTTCCCTTACCACCCCCGAGGAGGCCGCTACAAGCTGACCTTCACGGAAGCTCAGCGCGCATGCGCTGAGCAGGATGCCATCCTGGCGTCGGCGGAGCAGCTGCACGCGGCCTGGCGCGATGGCCTAGACTGGTGCAACGCGGGCTGGCTGCGCGATGGCTCGGTTCAGTACCCGGTGAGCCAGCCCCGGGAGCCCTGCGGCGGCCTAGGCTGGCCCGGGAGCGCAGGGGTT---GGCAGAGGTGCC---TCG---GGGGGCGTGCGCAACTACGGCTACCGCCACAACGCGGAGGAACGCTACGATGCCTTCTGCTTCACGTCCAACCTCCCGGGGCGAGTGTTCTTCCTGAAGCCGCTGCGGCCCCTGCCCTTTTCTGGAGCAGCACGCGCATGTGCAGCTCGAGGCGCGGCGGTGGCCAAGGTGGGGCAGCTGTTTGCTGCGTGGAAGCTGCAACTGCTGGATCGTTGCACCGCAGGCTGGCTAGCAGACGGAAGCGCGCGCTACCCCATCGTGAATCCTCGAGCGCGCTGTGGCGGCCACCGGCCGGGAGTGCGCAGCCTCGGG---TTCCCTGACGCCACACGCAGCCTCTTCGGTGTCTACTGCTACCGCTCGCCCGGAGTGCCTGACCCTGCACCCGGAGGCTGGGGCTGGGGCTGGGCGGGAGGTGGCGGCTGGGCCGGGGGTGCACGCGACCCCGCTGCCTGGACCCCACTGCGTGTC---
>sorAra2
ATGGTGTGCGCTCGGGAGGCC---CTGGGTCCCCGCGCGCTCTGGGCTGCGGCGGCCTGCAGTGTC---CTGCTGCTCATG---GTCCCCACGGGAGCGCAGCGCGGCAGGAAGAAGGTGGTGCATGTCCTGGAGGGTGAGTCGGGGTCGGTGGTGGTACAGACGGCCCCCGGGCAGGTGGTCAGTCACCGCGGTGGCACCATTGTCTTGCCCTGCCGTTACCATTATGAGGCGACCGCCCACGACCACGACGGC------------GTCCGTCTCAAGTGGACCAAAGTGGTGGACCCGCTGGCCTTCGCTGACGTGTTCGTGGCGCTGGGCCCCCAGCAGCGGGCGTTCGGCAGCTACCGCGGGCGGGCCGAGCTGCAGGGCGATGGGCCTGGCGACGCCTCCCTGGTGCTGCGAAACGTCACGCTGCAGGACTACGGCCGCTATGAGTGCGAGGTCACCAACGAGCTGGAGGACGACACGGGCATGGTCAAGCTGGATCTGGAAGGCGTGGTCTTCCCTTACCACCCGCGCGGGGGGCGCTACCAGCTGACCTTCCGCGAGGCGCAGCGCGCGTGTGCGGAGCAGGATGGTATCCTGGCGTCGGCCGAGCAGCTGCACGCGGCCTGGCGCGATGGGCTGGACTGGTGCAACGCGGGCTGGCTGCGGGACGGCTCGGTGCAGTACCCGGTGAGCCAGCCCCGGGAGCCCTGCGGTGGC---------------CGAGCCGGCCCA---GGGGGCGCCGTC---------GGGGGCGTGCGCAACTACGGCTACCGGCACGACGCCCGCGAACGCTACGACGCCTTCTGCTTCACGTCCAACCTGGCCGGCCGCGTGTTCTTCCTGAAGCCGCTGCGGCCAGTGCCCTTCGCGGGAGCCGAGCGCGCGTGTGCGGCGCGCGGCGCGGCCGTGGCCAAGGTGGGGCAGCTGTTCGCCGCGTGGAAACTGCAGCTGCTGGACCGCTGCACGGCTGGCTGGCTGGCCGACGGCAGCGCGCGCTATCCCATCGTAAACCCGCGCGCACGCTGCGGCGGGCCCCGGCCCGGCGTCCGCAGCCTCGGC---TTCCCCGACGCCACGCGCCGCCTTTTCGGCGTCTACTGCTACCGCGCGCCCGGCGCACCCGACCCCGCACCCGGCGGCTGGGGCTGGGGCTGGGCGGGCGGCGGCGGCTGGGCAGGCGGAGCGCGGGACCCCGCCGCCTGGACCCCGCTGCACGTC---
>otoGar3
ATGGTGTGCGCTGGAGCGGCC---CTCTGTCCTGGCCAGCTCTTGGTGGTGGCA---TGGGGAGTC---CTGCTGCTCACC---GCACCCGCTGGGGCTCAGCGCAGCCGGAAGAAGGTTGTGCACGTGCTGGAGGGTGAGTCAGGCTCAGTGGTGGTGCAGACAGCTCCTGGGCAGGTGGTAAGCCACCGGGGTGGCACCATCGTCTTGCCCTGCCGTTACCACTACGAGGCAGCTGCCCACAGCCATGATGGT------------GTCCGGCTTAAGTGGACAAAGGTGGTGGACCCCCTGGCCTTCAACGACGTCTTCGTGGCACTGGGCCCCCAGCACCGGGCATTTGGCAGCTACCGCGGGCGGGCTGAGCTGCAGGGAGATGGGCCTGGGGATGCCTCCCTGGTCCTCCGCAATGTCACACTGCAGGACTACGGGCGCTACGAGTGCGAGGTCACCAACGAGTTGGAAGATGATGCTGGCATGGTCAAGCTGGACCTAGAAGGCGTGGTCTTTCCCTACCACCCCCGAGGAGGCCGCTACAAGCTGACTTTGGCAGATGCGCAACGCGCTTGCGCCGAACAGGACGGTATCCTGGCATCTGCGGAGCAGCTGCACGCCGCCTGGCGCGACGGCCTGGACTGGTGCAACGCGGGCTGGCTGCGCGACGGCTCCGTGCAGTACCCAGTTAGCCAGCCCCGGGAGCCCTGCGGCGGCCTGGGCGACGCCAGGCACTCGGGAACG---AGCGGAGGCAAC---AAC---GGGGGCGTGCGCAACTACGGGTATCGCCATAACGCTGAGGAACGCTATGACGCCTTCTGTTTCACGTCCAACCTCCCGGGCCGCGTGTTCTTCCTGAAGCCGCTGCGGCCTGTGCCCTTCGCAGAAGCGACGCGCGTGTGCGCCGCTCGCGGGGCATCAGTGGCCAAGGTGGGGCAGCTGTTCGCCGCGTGGAAGCTGCAGCTGCTAGACCGCTGCACCGCGGGCTGGTTGGCCGACGGCAGCGCGCGCTACCCCATCGTGAACCCTCGCGCGCGCTGTGGGGGCCGCCGGCCAGGCGTACGCAGCCTCGGC---TTCCCAGACGCCTCCCGACGTCTCTTTGGTGTCTACTGCTATCGCGCTCCAGGCGCCCAGGATCCCGCACCTGGTGGCTGGGGCTGGGGCTGGGCCGGTGGTGGCGGGTGGGCAGGGGGCGCTCGAGATCCTGCTGCCTGGACCCCGCTGCGCGTC---
>HLturTru3
ATGGTGTGTGCTCCGGCGGCGGCCCTCGGTCGCGGGGCGCTCTGGGCAGCTGCA---TGGGGAGTC---CTGCTGCTCACC---GGCGCCGCGGAAGCGGAGCACGGCCGGAAGAAGGTCGTGCACGTGCTGGAAGGGGAGTCGGGCTCGGTGGTGGTGCAGACAGCGCCGGGACAGGTGGTCAGCCACCGGGGTGGCACCATCGTCTTGCCCTGCCGCTACCACTACGAGGCAGCCGCCCACGGCCACGACAGC------------GTCCGCCTCAAGTGGACCAAGGTGGTGGACCCGCTGGCCTTTGCCGATGTCTTCGTGGCACTGGGTGCCCAGCACCGGGCCTTCGGCAGCTACCGCGGGCGGGCTGAGCTGCAGGGCGATGGGCCCGGGGATGCCTCCCTGGTTCTCCGAAACGTCACGCTGCAGGATTATGGGCGCTATGAGTGCGAGGTCACCAACGAGCTGGAGGATGACACTGGCATGGTCAAGCTGGACCTGGAAGGCGTAGTCTTCCCTTACCACCCGCGTGGAGGCCGCTACAAGCTGACCTTCACGGAGGCGCAACGCGCGTGCGCTGAACAGGACGGCATCTTGGCGTCGGCTGAGCAGCTGCACGCGGCCTGGCGCGACGGCCTGGACTGGTGCAACGCGGGTTGGCTGCGCGACGGCTCGGTGCAGTACCCGGTGAGCCAGCCCCGGGAGCCCTGCGGCGGCCTGGGCGGGGCCGGGAGCGCCGGGGCT---GGCGGCGGAGCC---TCG---GGGGGTGTGCGCAACTACGGCTACCGCCAGAACGCCGAGGAACTCTACGACGCCTTCTGCTTCACATCCAACCTCCCGGGCCGCGTGTTCTTCCTGAAGCCGCTGCGGCCCGTGCCCTTCGCGGGAGCAGCGCGCGCCTGCGCGGCGCGCGGAGCGGCCGTGGCCAAGGTGGGGCAGTTGTTCGCTGCGTGGAAGCTGCAGCTGCTGGACCGCTGCACCGCAGGCTGGCTGGCGGACGGGAGCGCACGCTACCCCATCGTGAACCCGCGCGCGCGCTGCGGCGGCCGCCGGCCAGGTGTGCGCAGCCTCGGC---TTTCCTGACGCCACGCGCCGCCTCTTCGGCGTCTATTGCTACCGCGCGCCTGGTGCACCGGACCCCGCACCTGGTGGCTGGGGCTGGGGCTGGGCCGGAGGCGGCGGGTGGGCTGGAGGTGCGCGAGACCCCGCCGCCTGGACCCCGCTGCGCGTC---
>balAcu1
ATGGTGTGTGCTCCGGCGGCC---CTCGGTCGCGGGGCGCTCTGGGCAGCTGCA---TGGGGAGTC---CTGCTGCTCACC---GGCGCCGCGGAAGCGGAGCACGGCCGGAAGAAGGTCGTGCACGTGCTGGGGGCTGAG---------------CTGCAG---------GGCGAC------AGCCACCGGGGTGGCACCATCGCCCTGCCCTGCCGCTACCACTACGAGGCAGCCGCCCACGGCCACGACAGC------------GTCCGCCTCAAGTGGACCAAGGTGGTGGACCCGCTGGCCTTTGCCGATGTCTTCGTGGCGCTGGGTGCCCAGCACCGGGCGTTTGGCAGCTACCGCGGGCGGGCTGAGCTGCAGGGCGATGGGCCCGGGGATGCCTCCCTGGTTCTCCGAAACGTCACGCTGCAGGATTATGGGCGCTATGAGTGCGAGGTCACCAACGAGCTGGAGGATGACACTGGCATGGTCAAGCTGGACCTGGAAGGCGTAGTCTTCCCTTACCACCCGCGTGGAGGCCGCTACAAGCTGACCTTCACGGAGGCGCAACGCGCGTGCGCTGAACAGGACGGCATCTTGGCGTCGGCTGAGCAGCTGCACGCGGCCTGGCGCGACGGCCTGGACTGGTGCAACGCGGGTTGGCTGCGCGACGGCTCCGTGCAGTACCCGGTGAGCCAGCCCCGGGAGCCCTGCGGCGGCCTGGGCGGGGCCGGGAGCGCCGGGGCT---GGCGGCGGAGCC---TCG---GGGGGTGTGCGCAACTACGGCTACCGCCAGAACGCCGAGGAACTCTACGACGCCTTCTGCTTCACATCCAACCTCCCGGGGCGCGTGTTCTTCCTGAAGCCGCTGCGGCCCGTGCCCTTCGCGGGAGCAGCGCGCGCGTGCGCGGCGCGCGGAGCGGCTGTGGCCAAGGTGGGGCAGTTGTTCGCCGCGTGGAAGCTGCAGCTGCTGGACCGCTGCACCGCAGGCTGGCTG------------------------------------------CGCTGCGGCGGCCGCCGGCCAGGTGTGCGCAGCCTTGGC---TTTCCTGACGCCACGCGCCGCCTCTTCGGCGTCTACTGCTACCGCGCGCCTGGTGCACCGGACCCGGCACCTGGTGGCTGGGGCTGGGGCTGGGCCGGAGGCGGCGGGGGGGCTGGAGGCGCGCGAGACCCCGCCGCCTGGACCCCGCTGCGCGTC---
>hetGla2
ATGGTGCGCGCTGGGGCTGCC---CTCGGAGCCGGCGCACTCTGGGCCGCGACC---TGGGGCCTC---CTGCTGCTCTCG---GTGCCCGTGGCGGGGCAGCGCAGCAGCAAGAAGGTGGTGCATGTGCTCGAGGGAGAGTCGGGCTCTGTGGTGGTGCAGACGGCGCCCGGGCAGGTGGTCACCCACCGAGGTGGCACTATCGCCTTGCCCTGTCGCTACCACTACGAAGCGGCCGCCCATGGCCACGACGGT------------GTCCGTCTCAAGTGGACGAAGGTGGTGGACCCGCTGGCCTTCACGGACGTCTTCGTGGCGCTGGGGCCCCAGCACCGGGCGTTCGGCAGCTACCGCGGGCGGGCTGAGCTGCAGAACGACGGGCCTGGGGACGCCTCGCTGGTCCTGCGAAATGTCACCCTGCAGGACTACGGGCGCTACGAGTGCGAGGTCACCAATGAGCTGGAAGATGACGCCGGCATGGTCAAATTGGACCTGGAAGGCGTGGTCTTCCCCTACCACCCCCGTGGAGGCCGCTACAAGCTGACCTTCCCTGAGGCGCAGCGAGCGTGCGCTGAGCAGGATGGCATCCTGGCGTCGGCCGAGCAGCTGCACGCAGCCTGGCGCGGAGGCCTGGACTGGTGCAACGCGGGCTGGCTGCGCGACGGCTCGGTGCAGTACCCAGTGAGCAGGCCGCGGGAGCCCTGCGGCGGCCTGGGCGGGACCGGGAGCGCGGGGCCCGACGGCGGTGGCGTG---CAC---GGGGGAGTGCGCAACTACGGCTATCGCCACAACGCCGGGGAGCGCTACGACGCCTTCTGCTTCACCTCCAACCTCCCGGGGCACGTGTTCTTCCTGAAGCCGCTGCGGCCCGTGCCCTTCGCGGGAGCGGCGCGCGCGTGCGCGGCGCGGGGCGCGGCCGTGGCCAAGGTGGGGCAGCTGTTCGCCGCCTGGAAGCTGCAGCTACTGGACCGCTGCACCGCCGGCTGGCTGGCAGACGGCAGCGCGCGCTACCCCATCGTGAACCCGCGCGCACGCTGCGGGGGCCTCCGGCCCGGTGTGCGCAGCCTCGGC---TTCCCGGACTCGTCCCGGCGCCTCTTCGGCGTGTACTGCTACCGCGCCCCCGGAGCGCCGGACCCCGCGCCTGGCGGCTGGGGCTGGGGCTGGGCCGGCGGCGGCGGCTGGGCCGGGGGCGCGCGAGACCCCGCTGCCTGGACCCCACTGCGCGTC---
>HLmanJav1
ATGGTGTGCGCTCGGACGGCC---CTCGGTCCCGGCGGGCTCTGGGCCGCGGCC---TGCGGAGTC---CTGCTGCTCGCG---GTCCCCGTGGGGGCGCAGCGCGGCCGAAAGAAGGTAGTGCACGTGCTCGAGGGTGAGTCTGGCTCCGTAGTGGTACAGACCGCACCGGGGCAGGTGGTCAGCCACAGGGGTGGCACCATCGTCTTGCCCTGCCGCTACCACTACGAGGCAGCTGCCCAGGGCCATGACAGC------------GTTCGCCTCAAGTGGACCAAAGTGGTGGACCCGCTGGCCTTTGCCGACGTCTTCGTGGCGCTGGGCCCCCAGCACCGGGCATTCGGCAGCTACCGCGGCAGAGCAGAGCTGCAGGGCGACGGGCCGGGGGATGCTTCCCTGGTTCTCCGCAACGTGACACTGCAGGATTATGGACGATATGAGTGTGAGGTCACCAATGAGCTGGAGGATGACACAGGAATGGTCAAGTTGGACCTGGAAGGCGTGGTCTTCCCATACCACCCCCGTGGAGGCCGCTACAAGCTGACCTTCACCGAAGCGCAGCGCGCGTGCGCTGAGCAGGACGGTATTCTGGCGTCGGCTGAGCAGCTGCACGCGGCCTGGCGCGATGGCCTGGACTGGTGCAATGCGGGCTGGCTGCGCGACGGCTCCGTGCAGTACCCGGTGAGCCAGCCCCGGGAGCCCTGCGGAGGCCTAGGCGGGGCCGGGAGCGCCGGGATG---GGCGGCAGTGCC---TCC---GGGGGCGTGCGCAACTACGGCTACCGCCACAACGCGGAGGAACGCTACGACGCCTTCTGCTTCACATCCAACCTCCCGGGCCGCGTGTTCTTCTTGAAGCCACTGCGGCCNNNNNNNNNNNNNNNNNNNNNNNNNNNNNNNNNNNNNNNNNNNNNNNNNNNNNNNNNNNNNNNNNNNNNNNNNNTG---------------------------------------------------------------------------AACCCGCGCGCGCGCTGCGGCGGTCGCCGGCCCGGCGTGCGCAGCCTTGGC---TTTCCCGACACCGCGCGCCGCCTCTTCGGCGTCTACTGCTACCGTGCGCCCGGAGCGCCTGACCCCGCACCCGGCGGCTGGGGCTGGGGCTGGGCAGGAGGCGGTGGCTGGGCTGGAGGGGCGCGCGACCCAGCCGCCTGGACGCCGCTACGCGTC---
>micOch1
ATGGCGTGCGCTCCGACGGCC---CTCGGTCCCCACGCGCTCTGGGCCGTCGCC---TGGGTACTC---CTGCTGCTGGTCCCCGTACCTGTCGGGGCGCAGCGTGGCAGAAAGAAAGTCGTGCACGTGCTGGAGGGCGAATCCGGCTCAGTGGTGGTGCAGACGGCGCCCGGGCAGGTGGTGAGCCACCGCGGTGGCACCATCGTCTTACCCTGCCGTTACCATTACGAGGCGGCCGCTCACGATCACGACGGC------------GTCCGCCTCAAGTGGACGAAGGTGGTAGACCCTTTGGCCTTCACCGATGTCTTCGTGGCTCTGGGTACCCAGCACAGAGCCTTTGGTCCCTACCGAGGGCGAGCCGAGCTACAGAACGACGGGCCTGGGGACGCCTCCCTGGTCCTCCGAAATGTCACCCTGCAGGACTATGGACGCTACGAGTGTGAGGTCACCAATGAGCTAGAGGATGACGCCGGCGTAGTCAAGCTGGACCTGGAAGGCGTGGTCTTCCCCTATCACCCTCGTGGAGGCCGCTACAAGATGACTTTCGTGGAAGCACAGCGAGCTTGCGCTGAACAGGATGGCATTCTGGCGTCTGCCGAGCAGCTGCACGAAGCCTGGCGCGATGGCCTGGACTGGTGCAATGCAGGATGGTTGCGCGATGGCTCTGTGCAGTACCCAGTGAGCCAGGCCCGGGAGCCCTGTGGCGGG---------GCAGGGAGCAATGGGGCT---GGTGAAGGCACC---AAC---GGAGGCGTGCGCAATTATGGATATCGCCATAATGCTGAGGAACGCTATGATGCATTCTGCTTCACGTCCAACCTCCCTGGACGCGTGTTCTTCCTGAAGCCTCTCCGGCCAGTGGCCTTGGCCGGAGCAACTCGCGCTTGCGCGGCTCGCGGTGCGACGGTGGCCAAGGTCGGGCAGCTGTTCGCCGCCTGGAAGCTACAGCTGTTGGACCGCTGCACTGCCGGCTGGCTGGCCGATGGCAGCGCGCGCTACCCCATCGTGAATCCGCGAACTCGCTGCGGGGGCCCCCGGCCGGGCGTCCGCAGCCTCGGT---TTCCCCGACGCCTCACGACGTCTCTTCGGTGTCTATTGCTACCGCGCTCCAGGGGCCCCAGACCCGGCTCCGGGAGGCTGGGGCTGGGGCTGGGAGGGCGGAGGAGGCTGGGCAGGAGGGTCTAGGGACCCGGCTGCCTGGACCCCGCTGCGTGTC---
>criGri1
ATGGCGTGCGCTCCGGCGGCC---CTCGGTCCCCGCGCGCTCTGGGCGGTTGCC---TGCGGACTC---CTGATCCTGGTCCCCGTGCCTGCCGGGGCTCAGAGAGGCAGGAAAAAAGTCGTGCACGTGCTGGAGGGCGAGTCCGGCTCCGTGGTGGTGCAGACGGCTCCAGGGCAGGTGGTGAGCCACCGCGGTGGCACCATCGTCTTACCTTGCCGTTACCATTATGAGGCGGCCGCCCACGGCCACGACGGC------------ATCCGCCTCAAGTGGACGAAGGTGGTAGACCCTTTGGCCTTCACCGATGTCTTCGTGGCTCTGGGTCCCCAGCACCGAGCCTTCGGCCCTTACCGAGGGCGGGCCGAGCTGCAGAACGATGGGCCCGGGGACGCCTCCCTGGTCCTCCGAAATGTCACCCTGCAGGACTACGGACGCTACGAGTGCGAGGTCACCAATGAGCTAGAGGATGACGCCGGCATGGTCAAGCTGGACTTGGAAGGAGTGGTCTTCCCCTACCACCCGCGTGGAGGCCGCTACAAGATGACTTTCGTGGAAGCACAGCGTGCTTGCGCCGAACAGGATGGCATTCTGGCATCTGCCGAGCAGCTGCACGCGGCCTGGCTCGATGGCCTGGACTGGTGCAATGCTGGATGGCTACGCGATGGCTCCGTGCAGTATCCAGTGAGCCAGGCCCGGGAGGCCTGTGGCGGG---------GCTGGGAGCACTGGGGCT---GGTGGAGGCACC---AGC---GGGGGCGTGCGCAACTATGGGTATCGCCATAACGCTGAGGAACGCTATGATGCCTTCTGCTTCACGTCCAACCTCCCTGGTCGCGTGTTTTTCCTGAAGCCTCTGCGGCCGGTGGCCTTGGCCGGGGCGGCTCGGGCTTGCGCAGCGCGGGGTGCGACGGTGGCCAAGGTCGGGCAGCTGTTCGCCGCGTGGAAGCTGCAGCTGTTGGACCGCTGCACTGCAGGCTGGCTGGCCGATGGCAGCGCACGCTACCCCATCGTGAATCCGCGCACTCGCTGCGGGGGCCCCCGGCCGGGCGTGCGCAGCCTCGGT---TTCCCCGACGCCTCCCGACGCCTCTTCGGTGTCTACTGCTACCGCGCTCCGGGTGCCCCAGACCCAGCTCCAGGAGGCTGGGGCTGGGGCTGGGCGGGCGGAGGAGGCTGGGCCGGAGGATCAAGGGACCCAGCTGCCTGGACCCCGCTGCGTGTC---
>mm10
ATGGCGTGTGCTCCAGGAGCC---CTCGGTCACCGCGCACTCTGGGCCGTGGCC---TGGGGACTC---CTGCTGCTGGTCCCCGTGCTCGCAGGGGCGCAGCGTGGCAGGAAGAAAGTCGTGCACGTGCTGGAGGGCGAGTCCGGTTCCGTGGTGGTGCAGACGGCGCCGGGGCAGGTGGTGAGCCACCGCGGTGGTACCATTGTCTTACCCTGCCGTTACCACTACGAGGCGGCCGCCCACGGTCACGACGGC------------GTCCGCCTCAAGTGGACGAAAGTGGTAGACCCTTTGGCTTTCGCCGATGTCTTCGTGGCTCTGGGTCCCCAGCATCGAGCCTTCGGTCCCTACCGAGGGCGGGCCGAACTGCAGAATGACGGACCTGGGGATGCCTCCCTGGTCCTCCGAAATGTCACCCTTCAGGACTACGGGCGCTACGAGTGCGAGGTCACCAATGAGCTGGAGGATGACGTCGGCATGGTCAAGCTGGATCTGGAAGGGGTGGTCTTCCCCTATCACCCGCGCGGAGGTCGCTACAAGATGACTTTCGTGGAAGCGCAGCGTGCTTGTGCCGAACAGGATGGCATTTTGGCGTCCGCGGAGCAGCTGCACGCGGCCTGGCGCGATGGCCTGGACTGGTGCAACGCGGGATGGTTACGCGATGGCTCGGTGCAGTACCCAGTGAGCCATGCCCGGGAGCCCTGTGGCGGG---------ACTGGGAGCACTGGAGCT---GGTGGCGGCACC---AAC---GGGGGCGTGCGCAACTATGGATATCGTCATAACGCTGAGGAACGCTACGATGCCTTCTGCTTCACGTCCAACCTCCCGGGCCGCGTGTTTTTCCTGAAACCGCTGCGACCTGTGGCCTTGGCCGGGGCAGTGCGCGCGTGCGCTGCGCGGGGTGCCACAGTGGCCAAGGTCGGGCAGCTGTTCGCTGCGTGGAAGCTGCAGCTGTTGGACCGCTGCACTGCAGGCTGGCTGGCGGATGGCAGCGCGCGCTATCCCATCGTGAATCCGCGAACTCGCTGTGGAGGTCCTCGGCCCGGCGTGCGCAGCCTGGGT---TTCCCTGACGCCTCCCGACGTCTCTTCGGTGTCTACTGCTACCGCGCTCCAGGTGCCCCAGATCCGGCTCCAGGCGGCTGGGGCTGGGGCTGGGCCGGCGGAGGAGGTTGGGCTGGAGGGTCGAGGGATCCGGCTGCCTGGACCCCGCTGCGTGTA---
>rn6
ATGGCGTGTGCTCCAGGAGCC---CTCGGTCACCGCGCACTCTGGGCCGTGGCC---TGGGGACTC---CTGCTGCTGGTCCCCGTGCTCGCAGGGGCGCAGCGTGGCAGGAAGAAAGTCGTGCACGTGCTGGAGGGCGAGTCCGGTTCGGTGGTGGTGCAGACGGCGCCGGGGCAGGTGGTGAGCCACCGCGGTGGCACCATTGTCTTACCCTGCCGTTACCACTACGAGGCGGCCGCCCACGGTCACGACGGC------------GTTCGCCTCAAGTGGACGAAAGTAGTAGACCCTTTGGCTTTCGCCGATGTCTTCGTGGCTCTGGGTCCCCAGCATCGAGCCTTCGGTCCCTACCGAGGGCGGGCCGAGCTACAGAACGATGGACCCGGGGACGCCTCCCTGGTCCTCCGAAATGTCACCCTGCAGGACTACGGGCGCTACGAGTGCGAGGTCACCAATGAGTTGGAGGATGACGCCGGCATGGTAAAGCTGGATCTAGAAGGGGTGGTCTTCCCCTATCACCCGCGCGGAGGCCGCTACAAGATGACTTTCGCGGAAGCCCAGCGCGCTTGTGCGGAGCAGGACGGCATTCTGGCATCTGCGGAGCAGCTGCACACGGCCTGGCGCGATGGCCTGGACTGGTGCAATGCAGGGTGGCTACGCGATGGCTCCGTGCAGTACCCGGTGAGCCAGGCCCGAGAGGCCTGTGGCGGA---------TCTGGGAGCCCTGGGGCT---GGTGGCGGCACC---AAC---GGGGGCGTGCGCAACTATGGATATCGTCACAACGCCGAGGAACGCTACGATGCCTTCTGCTTCACGTCCAACCTCCCCGGCCGCGTGTTTTTCCTGAAGCCGCTGCGACCTGTGGCCTTGGCCGGGGCCGTGCGTGCGTGTGCGGCACGGGGTGCCACAGTGGCCAAGGTCGGGCAGCTCTTCGCTGCGTGGAAGCTGCAGCTCTTGGACCGCTGCACTGCGGGCTGGCTGGCGGATGGCAGCGCGCGCTACCCCATCGTGAATCCGCGAACTCGCTGCGGAGGTCCTCGGCCCGGCGTGCGCAGCCTCGGT---TTCCCTGACGCCTCCCGTCGCCTCTTCGGTGTCTACTGCTACCGCGCTCCGGGTGCCCCAGACCCAGCTCCAGGCGGCTGGGGCTGGGGCTGGGCCGGCGGAGGAGGTTGGGCCGGAGGGTCGAGGGATCCGGCTGCCTGGACCCCACTGCGTGTC---
>HLmolMol2
ATGGTGTGGGCTCGGGTGGCC---CTTGGTCCCTGCGCACTCTGGGCTGCGGCC---TGGGGAGTC---TTGCTGCTCGTG---GCTTCCGCAGGGGGGCAGCGCAGCCGGAAGAAGGTCGTGCACGTGCTGGAGGGCGAGTCAGGCTCGGTGGTGGTGCAGACAGCGCCCGGGCAAGTGGTCAGCCACCGGGGTGGCACCATCGTCTTGCCCTGCCGTTACCACTACGAAGCAACAATTCACAGCCACGAAGGC------------GTCCGCCTCAAGTGGACTAAAGTTGTGGAACCGCTGGCCTTTACTGATGTCTTCGTGGCGCTGGGCCCCCAGCACCGGGCGTTTGGCAGCTACCGTGGGCGGGCAGAGCTGCAGGGGGATGGTCCAGGGGACGCCTCCTTGGTTCTCCGAAATGTCACGCTGCAGGACTATGGGCACTATGAGTGTGAGGTCACGAATGAACTAGAAGATGACACTGGCATGGTCAAGCTGGACCTGGAAGGCGTGGTCTTCCCTTACCACCCCCGTGGAGGCCGCTACAAGCTGACCTTCACAGAGGCTCAGCACGCTTGTGCTGAGCAGGATGGCATCCTGGCGTCAGCCGAGCAGCTGCACGCGGCTTGGCGCGACGGCCTGGACTGGTGCAACGCGGGCTGGCTGCGCGATGGCTCAGTTCAGTACCCGGTGAGCCAGCCCCGGGAGCCCTGCGGCGGTCTGGGCGGGGCCGGAAGCACCCGGGTT---GGTGGAGGTGCC---TCC---GGGGGCGTGCGCAACTACGGCTACCGCCACAACGCGGAGGAACGCTACGACGCTTTCTGCTTCACGTCCAACCTCCCAGGGCGCGTATTTTTCCTGAAGCCACTGCGGCCAGTGCCCTTCTCTGGAGCAGCACGTGCGTGCGCGGCGCGCGGCGCGGCCGTGGCCAAGGTGGGGCAGCTGTTCGCCGCGTGGAAACTGCAACTGCTGGACCGTTGCACCGCAGGCTGGCTGGCAGATGGGAGCGCGCGCTACCCCATCGTGAACCCGCGCGCGCGCTGCGGCGGCCACCGGCCGGGCGTGCGCAGTCTCGGC---TTTCCCGACCCCGCGCGCAGCCTCTTCGGCGTCTACTGCTACCGCGCGCCTGGCGCGCCCGACCCTGCACCTGGCGGCTGGGGCTGGGGCTGGGCGGGGGGCGGCGGCTGGGCCGGAGGCGCACGCGATCCCGCTGCTTGGACTCCGCTGCGCGTC---
>echTel2
ATGGTGTGTGCCCGGGTGGCC---CGTGGGCCCTGCGTGCTCTGGGCTGCGACG---TGGGGGCTC---CTGCTGCTCGCA---GTCCCCAAGGAGGCGCAACGCGGCCGGAAGAAAGTCGTGCACGTGCTG---------------------------------------------------------------------------------------------------------------------------------------------------------------------------------------------------------------------------------------------------------------------------------------------------------------------------------------------------------------------------------------GGCGTGGTCTTCCCCTACCACCCCCGTGGGGGCCGCTACAAATTGACCTTCGTTGAGGCTCAGCGTGCGTGCGCCGAGCAGGATGGCATTCTGGCCTCGGCGGAGCAGCTGCACGCAGCCTGGCGCGAAGGCCTGGACTGGTGCAATGCGGGCTGGCTCCGCGACGGTTCCGTGCAGTACCCGGTGAGCCAGCCCCGGGAGCCCTGCGGTGGG---------GCCACGAGTCCCGGAGCC---AGTGGCAGCATC---TCC---GGTGGCGTGCGCAACTACGGCTACCGCCATAACGCCGAGGAGCGATATGATGCCTTCTGTTTCACCTCCAATCTCCCGGGGCGCGTGTTCTTCCTGAAGCCCTTGCGGCCCGTGCCCTTCAAGGAGGCGGCGCGGGCGTGTGCGGCTCGAGGCGCGGCCGTTGCCAAGGTGGGGCAGCTGTTCGCCGCCTGGAAGATGCAGTTGCTGGACCGCTGCACGGCCGGCTGGCTGGCCGACGGGAGCGCGCGCTACCCTATCGTGAACCCGCGTGCGCGCTGCGGGGGCCGCCGGCCTGGCGTGCGCAGCATGGGC---TTCCCAGATGCAGCGCGCCGCCTCTTCGGCGTCTACTGTTACCGCGCGCCTGGCGCGCCAGACCCTGCGCCTGGCGGCTGGGGCTGGGGCTGGGCGGGCGGCGGCGGCTGGGCCGGAGGAGCTCGAGACCCTGCTGCCTGGACCCCGCTGCGCGTC---
>eriEur2
---------------------------------------------------------------------------------------------------------------AAGAAAGTGGTGCACGTGCTTGAGGGCGAGTCGGGCTCTGTGGTGGTGCAGACGGCACCGGGCCAGGTGGTCAGCCACCGCGGAGGCACCATCGTACTGCCCTGCCACTTCCACTCGGCGGCCGGCACCCCCGCACCCCCTGGCCCCGGCCCTGGTGTGCGCCTCAAGTGGGCCAAGCTGCTGGAGCCCCTGGCCTTCGCGGCCGTGCTGGTGGCGCTGGGTTCTGAGCAGCGCGCCTTCGGGCCCTACCGAGGCCGGGCCTGGCTGCGGGCCGCGGGCCCTGGGGACGCCTCCCTCGTGCTGCACAACGTGACACTGGGAGACCTGGGCCGCTACGAGTGCCAGGTGACGGCCGAGCTGGACGATGACACGGGCACCGTCATGCTGGAGCTGGAAGGCGTGGTGTTCCCCTACCGGCCTCGCGGCGGGCGCTACCGGCTGACCCTGGCGGAGGCTCGGCGGGCGTGCGCGGAGCAGGACGCGGTGCTGGCTTCGGCCGAGCAGCTGCAGGCGGCCTGGCAGGACGGGCTGGACTGGTGCGCGGCTGGCTGGCTGCGGGATGGCTCAGTGCGCTACCCCGTGGGGCTGCCGAGGGGGCCGTGCGGGGGC------------------------TCC---GGCGCGGGCATG------------GGCGTGCGCTCCTACGGGCTGCGGCACGACGGC---GAGCGCTACGACGCCTTCTGCTTCACCTCCAGCCTGCCCGGCCGTGTGTTCTTTCTGAAGCCGCTGCGGCCGCTGGCCTGGGCGGGGGCGCTGCGGGCGTGCGCGGCGCGGGGCGCGGCGGTGGCCAAGGTGGGGCAGCTGTTCTCGGCCTGGCGGCTGCAGCTGCTGGACCACTGTGCGGCCGGGTGGCTGGCGGACGGCAGTGCCCGGTACCCCATCGTCACCCCGCGGGCGCGCTGCGGGGGCCCCCGGCCCGGGGTGCGCTCCCTGGGC---TTCCCGGATCCCGCGCGCCCGCTGCCTGGCGTCTACTGCTACCGGGGCCCCGGGGGCCGGGATCCCGCGCCGGGCGGCTGGGGCTGGGGCTGGGCGGGGGGCGGCGGCTGGGCGGGGGGCTCAAGGGACCCCCAGGCCTGGGTCCCACTGCGCGTG---
