# Supplementary material for: Six reference-quality genomes reveal evolution of bat adaptations
Source: Nature. 2020 Jul 22;583(7817):578–84. doi: 10.1038/s41586-020-2486-3 (PMC8075899; doi:10.1038/s41586-020-2486-3)
Supplement: Supplementary file 6 — Alignments of 12,931 protein-coding genes across 48 mammals. [file 41586_2020_2486_MOESM6_ESM.gz › suppDataFile/ENST00000398603.aln.fasta]

>HLcamFer2
-TGCCGCCCTACACCATTGTCTACTTCCCTGTTCGAGGGCGCTGCGAGGCCATGCGCATGCTGCTGGCTGACCAGGACCAGAGCTGGAAGGAGGAAGTGGTGACCATGGAGACCTGGCCT------GCACTCAAACCCTCCTGTCTGTATGGGCAGCTCCCCAAGTTCCAGGACGGAGACCTCACCCTGTACCAGTCCAATGCCATCCTCCGACACCTGGGCCGCTCACTCGGA---------------------------------------CTGTATGGGAAGGACCAGCAGGAGGCAGCCCTTTTGGACGTGGTGAATGATGGCGTGGAGGACCTCCGTTGCAAATATGTCACACTCATCTACACCAACTATATCTCCTTCGCAGACTACAACCTGCTGGACTTGCTGCTGAAT------------------------------------CACCAGGTCCTGGCCCCTGGCTGCCTGGACTCCTTCCCCCTGCTCTCAGCCTACGTGGCTCGCCTCAGTGCCCGGCCCAAGCTCAAGGCCTTCTTGGCCTCCCCTGAGCACGTGAAGCGCCCTATCAACGGCAACGGGAAGCAGT-----
>balAcu1
-TGCCGCCCTACACCATCGTCTACTTCCCTGTTCGAGGGCGCTGCGAGGCCATGCGCATGCTGCTGGCCGACCAGGACCAGAGCTGGAAGGAGGAGGTGGTGACCATGGAGACCTGGCCA------TCACTCAAGGCCTCCTGTCTGTACGGGCAGCTCCCCAAGTTCCAGGATGGAGACCTGACCCTGTACCAGTCCAATGCCATCTTGCGTCACCTGGGCCGCTCCCTCGGG---------------------------------------CTGTATGGGAAGGACCAGCGGGAGGCGGCCCTGGTGGACATGGTGAATGACGGCGTGGAGGACCTTCGCTGCAAATACGGCACCCTCATCTACACAAACTACATCTCCTTTGCCGACTACAATCTGCTGGACTTGCTT-T-GNNNNNNNNNNNNNNNNNNNNNNNNNNNNNNNNCGGAGTCACCAGGTCCTGGTCCCTGGCTGCCTGGACTCCTTCCCCCTGCTCTCGGCCTACGTGGCCCGCCTCAGTGCCCGGCCCAAGCTCCAGGCCTTCCTGGCCTCCCCGGAGCACGTGAACCGCCCCATCAATGGCAACAGGAAACAG------
>hg38
ATGCCGCCCTACACCGTGGTCTATTTCCCAGTTCGAGGCCGCTGCGCGGCCCTGCGCATGCTGCTGGCAGATCAGGGCCAGAGCTGGAAGGAGGAGGTGGTGACCGTGGAGACGTGGCAGGAGGGCTCACTCAAAGCCTCCTGCCTATACGGGCAGCTCCCCAAGTTCCAGGACGGAGACCTCACCCTGTACCAGTCCAATACCATCCTGCGTCACCTGGGCCGCACCCTTGGG---------------------------------------CTCTATGGGAAGGACCAGCAGGAGGCAGCCCTGGTGGACATGGTGAATGACGGCGTGGAGGACCTCCGCTGCAAATACATCTCCCTCATCTACACCAACTATATCTCCTTCGCTGACTACAACCTGCTGGACTTGCTGCTGATC------------------------------------CATGAGGTCCTAGCCCCTGGCTGCCTGGATGCGTTCCCCCTGCTCTCAGCATATGTGGGGCGCCTCAGTGCCCGGCCCAAGCTCAAGGCCTTCCTGGCCTCCCCTGAGTACGTGAACCTCCCCATCAATGGCAACGGGAAACAG------
>panTro5
ATGCCGCCCTACACCGTGGTCTATTTCCCAGTTCGAGGCCGCTGCGCGGCCCTGCGCATGCTGCTGGCAGATCAGGGCCAGAGCTGGAAGGAGGAGGTGGTGACCGTGGAGACGTGGCAGGAGGGCTCACTCAAAGCCTCCTGCCTATACGGGCAGCTCCCCAAGTTCCAGGACGGAGACCTCACCCTGTACCAGTCCAATACCATCCTGCGTCACCTGGGCCGCACCCTTGGG---------------------------------------CTCTATGGGAAGGACCAGCAGGAGGCAGCCCTGGTGGACATGGTGAATGACGGCGTGGAGGACCTCCGCTGCAAATACGTCTCCCTCATCTACACCAACTATATCTCCTTCGCTGACTACAACCTGCTGGACTTGCTGCTGATC------------------------------------CATGAGGTCCTAGCCCCTGGCTGCCTGGATGCGTTCCCCCTGCTCTCAGCATATGTGGGGCGCCTCAGCGCCCGGCCCAAGCTCAAGGCCTTCCTGGCCTCCCCTGAGTACGTGAACCTCCCCATCAATGGCAACGGGAAACAG------
>ponAbe2
ATGCCGCCCTACACCGTGGTCTATTTCCCAGTTCGAGGCCGCTGCGCGGCCCTGCGCATGCTGCTGGCAGACCAGGGCCAGAGCTGGAAGGAGGAGGTGGTGTCCATGGAGACGTGGCAGGAGGGCTCACTCAAAGCCTCCTGCCTATACGGGCAGCTCCCCAAGTTCCAGGACGGAGACCTCACCCTGTACCAGTCCAATACCATCCTGCGTCACCTGGGCCGCACCCTTGGG---------------------------------------CTCTATGGGAAGGACCAGCGGGAGGCAGCCCTGGTGGACATGGTGAATGACGGCGTGGAGGACCTCCGCTGCAAATACCTCTCTCTCATCTACACCAACTATATCTCCTTCGCTGACTACAACCTGCTGGATTTGCTGCTGATC------------------------------------CATGAGGTCCTGGCCCCTGGCTGCCTGGATGCGTTCCCCCTGCTCTCAGCGTATGTGGCACGCCTCAGCGCCCGGCCCAAGCTCAAGGCCTTCCTGGCCTCCCCTGAGCACGTGAACCTCCCCATCAATGGCAACGGGAAACAG------
>macFas5
-TGCCGCCCTACACCGTGGTCTACTTCCCAGTTCGAGGCCGCTGCGCGGCCCTGCGCATGCTGCTGGCAGACCAGGGCCAGAGCTGGAAGGAGGAGGTGGTGACAATGGAGACCTGGCAAGAGGGTTCTCTCAAAGCCTCCTGCCTGTATGGGCAGCTCCCCAAGTTCCAGGACGGAGACCTCACCCTGTACCAGTCCAATACCTTCCTGCGTCACCTGGGCCGCACTCTTGGG---------------------------------------CTCTATGGGAAGGACCAGCGGGAGGCAGCCCTGGTGGACATGGTGAATGACGGCGTGGAGGACCTCCGCTGCAAATACCTCTCCCTCATCTACACCAACTACATCTCCTTCGCTGACTACAACCTGCTGGACTTGCTGCTGATC------------------------------------CATGAGGTCCTGGCGCCCGGCTGCCTGGATGCGTTCCCCCTGCTCTCGGCATATGTGGCGCGCCTCAGTGCCCGGCCCAAGCTCAAGGCTTTCCTGGCCTCCCCTGAGCACGTGAACCTCCCCATCAATGGCAACGGGAAACAGT-----
>gorGor5
ATGCCGCCCTACACCGTGGTCTATTTCCCAGTTCGAGGCCGCTGCGCGGCCCTGCGCATGCTGCTGGCAGATCAGGGCCAGAGCTG-AAGGAGGAGGTGGTGACCGTGGAGACGTGGCAGGAGGGCTCACTCAAAGCCTCCTGCCTATACGGGCAGCTCCCCAAGTTCCAGGACGGAGACCTCACCCTGTACCAGTCCAATACCATCCTGCGTCACCTGGGCCGCACCCTTGGCGCCCAGTCACGCGGCCTGCTCCCCCCCACCCAACCCAGGCTCTATGGGAAGGACCAGCGGGAGGCAGCCCTGGTGGACATGGTGAATGACGGCGTGGAGGACCTCCGCTGCAAATACGTCTCCCTCATCTACACCAACTATATCTCCTTCGCTGACTACAACCTGCTGGACTTACTGCTGATC------------------------------------CATGAGGTCCTAGCCCCTGGCTGCCTGGATGCGTTCCCCCTGCTCTCAGCATATGTGGGGCGCCTCAGCGCCCGGCCCAAGCTCAAGGCCTTCCTGGCCTCCCCTGAGTACGTGAACCTCCCCATCAATGGCAACGGGAAACCAGTG--A
>dasNov3
ATGCCGCCCTACGCCATCGTCTACTTCCCGGTTCGAGGGCGCTGCGAGGCCATGCGCATGCTGCTGGCTGACCAGGGCCAGAGCTGGAAGGAGGAGGTGGTGACCAAGGACACCTGGCTGCAGGGCGACCTCAAGGCCGCCTGCCTGTACGGGCAGCTCCCCAAGTTCCAGGACGGAGACCTCACCCTGTACCAGTCCAACGCCATCCTGCGGCACCTGGGCCGCTCGCTCGGG---------------------------------------CTATATGGCAAGGACCAGCGGGAGGCGGCCTTGGTGGACGTGGTGAACGACGGCGTGGAGGACCTCCGCTGCAAATACGCCAGCCTCATCTACACCAACTATATCTCCTTCGCCGACTACAACCTGCTGGACCTGCTGCTGATC------------------------------------CACCAGGTGCTGGCCCCCGGCTGCCTGGACGCCTTCCCCCTGCTCTCGGCCTACGTGGCGCGCCTCAGCGCCCGGCCCCAGCTCAAGGCCTTCCTGGCCTCCCCCGAGCACCTGAACCGCCCCATCAACGGCAACGGGAAACAG------
>saiBol1
ATGCCGCCCTACACCGTGGTCTACTTCCCAGTTCGAGGCCGCTGCGAGGCCATGCGCATGCTGCTGGCGGACCAGGGCCAGAGCTGGAAGGAGGAGGTGGTGAGCGGGGAGACCTGGCAGCAGGGCTCACTCAAAGCCTCCTGCCTGTATGGGCAGCTCCCCAAGTTCCAGGATGGAGACCTCACCCTGTACCAGTCCAATGCCATCTTGCGTCACCTGGGCCGCACCCTGGGG---------------------------------------CTCTATGGGAAGGACCAGCGGGAGGCAGCCATGGTGGACGTGGTGAATGACGGCGTGGAGGATCTCCGCTGCAAATACGCCTCCCTCATCTACACCAACTACATCTCCTTCGCCGACTACAACCTGCTGGACTTGCTGCTGATC------------------------------------CATCAGGTTCTGGCCCCCGGCTGCCTGGATGCATTCCCCCTGCTCTCGGCGTATGTGGCGCGCCTCTGCGCCCGGCCCAAGCTCAAGGCCTTCCTGGCCTCCCCTGAGCACGTGAACCGCCCGATCAATGGCAATGGGAAACAG------
>calJac3
ATGCCGCCCTACACCGTGGTCTACTTCCCAGTTCGAGGCCGCTGCGAGGCCATGCGCATGCTGCTGGCGGACCAGGGCCAGAGCTGGAAGGAGGAGGTGGTGAGCATGGAGACCTGGCAGCAGGGCTCACTCAAAGCCTCCTGCCTGTATGGCCAGCTCCCCAAGTTCCAGGATGGAGACCTCACCCTGTACCAGTCCAATGCCATCTTGCGTCACCTGGGCCGCACCCTGGGG---------------------------------------CTCTATGGGAAGGACCAGCGGGAGGCAGCCATGGTGGACGTGGTGAATGACGGCGTGGAGGACCTCCGCTGCAAATACGCCTCCCTCATTTACACCAACTACGTCTCCTTCGCCGACTACAACCTGCTGGACTTGCTGCTGATC------------------------------------CATCAGGTTCTGGCCCCCAGCTGCCTGGATGCGTTCCCCCTGCTCTCGGCGTACGTGGAGCGCCTCTGCGCCCGGCCCAAGCTCAAGGCCTTCCTGGCCTCCCCTGAGCACGTGAACCTCCCGATCAATGGCAATGGGAAACAG------
>bosTau8
ATGCCTCCCTACACCATCGTCTACTTCCCGGTTCAAGGGCGCTGCGAGGCCATGCGCATGCTGCTGGCCGACCAGGGCCAGAGCTGGAAGGAGGAGGTCGTAGCCATGCAGAGCTGGCTGCAGGGCCCACTCAAGGCCTCCTGCCTGTACGGGCAGCTCCCCAAGTTCCAGGACGGAGACCTCACGCTGTACCAGTCCAATGCCATCCTGCGGCACCTGGGCCGCACCCTCGGG---------------------------------------CTGTATGGGAAGGACCAGCAGGAGGCGGCCCTGGTGGACATGGTGAATGACGGTGTAGAGGACCTTCGCTGCAAATACGTCTCCCTCATTTACACCAACTACATCTCCTTTGCGGACTACAACCTGCTGGACCTGCTTCGGATT------------------------------------CACCAGGTCCTGGCCCCCAGCTGTCTGGACTCCTTCCCCCTGCTCTCAGCCTACGTGGCCCGTCTCAACTCCCGGCCCAAGCTCAAGGCCTTCCTGGCCTCCCCGGAGCACATGAACCGGCCCATCAACGGCAATGGGAAACAG------
>cerSim1
ATGCCGCCTTATACCATCATCTACTTCCCTGTTCGAGGGCGCTGCGAGGCCATGCGCATGCTGCTGGCTGACCAGGGCCAGAGCTGGAAGGAGGAGGCGGTGACCATGGAGACCTGGCTGCAGGGCCCACTCAAGGCCTCCTGTCTCTACGGGCAGCTCCCCAAGTTCCAGGATGGAGACCTCACCCTGTACCAGTCCAATGCCATCCTGCGACACCTGGGCCGCTCCCTCGGG---------------------------------------CTGTATGGCAAGGACCAGCGGGAGGCAGCCTTGGTGGATGTGGTGAATGACGGCGTGGAGGATCTCCGCTGCAAATATGTGACTCTCATCTACACCAACTACATCTCCTTCGCCGACTACAACCTGCTGGACTTGCTGCTGATT------------------------------------CACCAGGTCCTGGCCCCCAGCTGCCTGGACTCCTTCCCCCTGCTCTCGGCCTACGTGACCCGCCTGAGCGCCCGGCCCAAGCTCAAGGCCTTCCTGGCCTCCCCCGAGCATGTGAACCGCCCCATCAATGGCAATGGGAAACAA------
>HLequCab3
ATGCCGCCCTACACCATCGTCTACTTCTCCGTTCGAGGGCGCTGTGAGGCCATGCGCATGCTGCTGGCTGACCAGGGCCAGAGCTGGAAGGAGGAGGTGGTGACCGTGGACACCTGGATGCAGGGCCCACTCAAGGCCTCCTGTCTGTACGGGCAGCTCCCCAAGTTCCAGGACGGAGACCTCACCCTGTACCAGTCCAATGCCATCCTGAGACACCTGGGCCGCTCCCTCGGG---------------------------------------CTGTATGGGAAGGACCAGCGGGAGGCGGCGCTGGTGGACATGGTGAATGACGGCGTGGAGGACCTCCGCTGCAAATACGTGACTCTCATCTACACCAACTATATCTCCTTTGCCGACTACAACCTGCTGGACTTGCTGCTGATC------------------------------------CACCAGGTTCTGGCCCCCAGCTGCCTGGACTCTTTCCCCCTGCTCTCGGCCTACGTGGCACGTCTCAGCGCCCGCCCCAAGCTCAAGGCATTCCTGGCCTCCCCCGAGCACGTGAACCTGCCCATCAATGGCAATGGGAAACAG------
>canFam3
ATGCCACCCTACACCATCACCTACTTCCCTGTTCGAGGGCGCTGTGAGGCCATGCGCATGCTGCTGGCTGACCAGGGCCAGAGCTGGAAGGAGGAGGTGGTGACCATGGAGACCTGGATGAAGGGCTCACTCAAGGCCTCCTGTCTGTACGGGCAGCTCCCCAAGTTCCAGGACGGAGACCTCACCCTGTACCAGTCCAATGCCATCCTGCGACACCTGGGCCGCTCCCTTGGG---------------------------------------CTCTACGGGAAGGACCAGCAGGAGGCGGCCTTGCTGGATGTAGTGAACGATGGTGTGGAGGATCTCCGCTGCAAATACGCCCTCCTCATCTACACTAACTATATCTCCTTCGCGGACTACAACCTGCTGGACTTGCTGCTGATT------------------------------------CACCAGGTCCTGGCCCCCAGCTGCCTGGACTCCTTCCCCCTGCTCTCGGCCTATGTGGCGCGCCTCAGCGCCAGACCCAAGCTCAAGGCATTCCTGTCGTCCCCCGAGCACGTGAACCGCCCCATCAATGGCAACGGGAAGCAG------
>felCat8
ATGCCGCCCTACACCATTGTCTACTTCCCGGTCCGAGGGCGCTGCGAGGCCATGCGCATGCTGCTGGCCGACCAGGGCCAGAGCTGGAAGGAAGAGGTGGTGAACAAGGAGACCTGGCTGCAGGGCCCGCTCAAGGCCTCCTGTCTGTACGGGCAGCTCCCCAAGTTCCAGGACGGAGACCTCACTCTGTACCAGTCCAACGCCATCCTGCGACACCTGGGGCGCACCCTTGGG---------------------------------------CTATACGGGAAGGACCAGCGCGAGGCAGCCCTGGTGGACGTGGTGAATGACGGGGTGGAGGACCTTCGCAGCAAATACATCACCCTTATCTACACCAACTATATCTCCTTCGCGGACTACAACCTGCTGGACTTGCTGCTGATT------------------------------------CACCAGGTCCTGGCCCCCGGCTGCCTGGACTCCCTCCCCCTGCTCTCGGCCTATGTGGCGCGCCTCAGCGCCCGGCCCAAGCTCAAGGCCTTCCTGGCCTCCCCTGAGCACGTGAACCGTCCCATCAACGGCAACGGGAAGCAG------
>musFur1
-TGCCGCCCTACACCATTGTCTACTTTCCTGTCCGAGGCCGCTGCGAGGCCATGCGCATGCTGCTGGCGGACCAGGGCCAGAGCTGGAAGGAGGAGGTGGTGACCAAGGAGACCTGGCTGCAGGGCCCGCTCAAGGCCTCCTGTCTGTATGGGCAGCTCCCTAAGTTCCAGGACGGAGACCTCACCCTGTACCAGTCCAATGCCATCCTGCGACACCTGGGCCGCTCCCTGGGG---------------------------------------CTGTACGGGAAGGACCAGCGGGAGGCGGCCCTGCTGGACGTGGTGAACGACGGCGTGGAGGACCTGCGCTGCAAATACGTCATGCTCATCTACACCAACTACATCTCCTTCGCCGACTACAATCTGCTGGACCTGTTGCTGATT------------------------------------CACCAGGTCCTGTCCCCCAGCTGCCTGGACTCCCACCCCCTGCTCTTGGCCTATGTGAAGCGCCTCAGCGCCCGGCCCAAGCTCAAGGCCTTCCTGGCCTCCCCCGAGCACGTGAACCGCCCCATCAACGGCAATGGGAAGCAGT-----
>ailMel1
ATGCCGCCCTACACCATTGTCTACTTTCCTGTTCGAGGGCGCTGCGAAGCCATGCGCATGCTGCTGGCTGACCAGGGCCAGAGCTGGAAGGAGGAGGTGGTTACCAAGGAGACCTGGCTGCAGGGCCCGCTCAAGGCCTCCTGTCTCTACGGGCAGCTCCCCAAGTTCCAGGATGGAGACCTCACCCTGTACCAGTCCAATGCCATCCTGCGGCACCTGGGCCGCTCCCTTGGG---------------------------------------CTGTACGGGAAGGACCAGCGGGAGGCGGCCCTGCTGGATGTGGTGAACGATGGTGTGGAGGACCTCCGCTGCAAATACGTCATGCTCATCTACACCAACTACATCTCCTTCGCGGACTACAACTTGCTGGACCTGCTGCTGATT------------------------------------CACCAGGTCCTGGCCCCCAGCTGCCTGGACTCCTTGCCCCTGCTCTCGGCCTATGTGGCGCGCCTCAGCGCCCGGCCCAAGCTCAAGGCCTTCCTGGCCTCCCCTGAGCACGTGAACCGCCCCATCAACGGCAACGGGAAGCAG------
>lepWed1
ATGGCGCCCTACACCATTGTCTACTTTCCTGTGCGAGGGCGCTGCGAGGCCATGCGCATGCTGCTGGCTGACCAGGGCCAGAGCTGGAAGGAGGAGGTGGTGACCAAGGAGAGCTGGCTGCAGGGCCCGCTCAAGGCCTCCTGTCTGTATGGGCAGCTCCCCAAGTTCCAGGACGGAGACCTCACCCTGTACCAGTCCAATGCCATCCTGCGACACCTGGGCCGCTCCCTCGGG---------------------------------------CTGTACGGGAAGGACCATCGGGAGGCAGCCCTGCTGGATGTGGTGAACGATGGTGTGGAGGACCTTCGCTGCAAATACGTCATGCTCATCTACACTAACTACATCTCCTTCGCCGACTACAACCTGCTGGACCTGCTGCTGATT------------------------------------CACCAGGTCCTGGACCCCAGCTGCCTGGACTCCTTGCCCCTGCTCTCAGCCTATGTGACGCGCCTCAGCGCCCGGCCCAAGCTCAAGGCCTTCCTGGCCTCCCCCGAGCACGTGAACCGCCCCATCAACGGCAACGGGAAACAG------
>HLmyoMyo6
ATGGCGCCCTACACCATCGTCTACTTCCCTGTTCGAGGGCGCTGCGAGGCCACGCGCATGCTGCTGGCTGACCAGGGCCAGAGCTGGAAGGAGGAGGTGGTGACCAAGGAGACCTGGCTGCAGGGCACCCTCAAGGCCTCCTGTCTGTACGGGCAGCTCCCCAAGTTCCAGGACGGAGACCTGACCCTGTACCAGTCCAATGCCATCCTGCGCCATCTGGGCCGCTCCCTCGGG---------------------------------------CTGTATGGGAAGGACCAGCGCGAGGCGGCCCTGGTGGATGTGGTGAACGACGGTGTGGAGGACCTCCGCTGCAAATACGCCACCCTCATCTACACCAACTACATCTCCTACGCCGACTACAACCTGCTGGACTTGCTGCTGATT------------------------------------CACCAGGTCCTGGCCCCCAGCTGCCTGGACTCCCTCCCCCTTCTCTCAGCCTATGTGTCTCGCCTCAGCGCCCGGCCCAAGCTCAAGGCCTTCCTGGCCTCCCCGGAGCACGTGAACCGCCCCATCAATGGCAATGGGAAACAG------
>echTel2
ATGCCACCCTACACCATCGTCTACTTCCCCGTTCGAGGGCGCTGTGAGGCCATGCGCATGCTGCTGGCTGACCAGGGCCAGAGCTGGAAGGAGGAGGTGGTGACCAAGGAGACTTGGATGCAGGGACAGCTCAAGGCCTCTTGTCTGTACGGGCAGCTCCCCAAATTCCAGGACGGGGACCTCAGCCTGTACCAGTCCAACGCCATCCTGCGGCACCTGGGCCGCTCCCTGGGC---------------------------------------CTCTACGGGAAGGACCCTCGGGAGGCGGCGCTGGTGGACGTGGTGAATGACGGCGTGGAGGACCTGCGCTGTAAATACGGCTCCCTCATCTATACCAACTACATCTCCTTTGCCGACTACAACCTGCTGGACCTGCTGCTGATC------------------------------------CACCAAGTGCTGGCTCCCAGCTGCCTGGACGCCTTCCCCCTGCTCTCCGCCTACGTGGCACGGCTCAGCGCACGGCCCAAGCTCAAGGCCTTCCTGGCCTCCCCGGAGCACGCCAACCTCCCCATCAACGGCAACGGGAAACAG------
>micMur3
ATGCCGCCCTACACCATCGTCTACTTCCCCGTTCGAGGGCGCTGCGAGGCCCTGCGCATGCTACTGGCGGACCAGGGCCAGAGCTGGAAGGAGGAGGTGGTGACCGGGGAGACCTGGCAGCAGGGCTCACTCAAGGCCTCCTGTCTGTACGGGCAGCTCCCCAAGTTCCAGGATGGAGACTTCACCCTGTACCAGTCCAACGCCATGCTGCGTCACCTGGGGCGCTCCTTCGGG---------------------------------------CTCTATGGGAAGGACCAGCGGGAGGCAGCCCTGGTGGACGTGGTGAACGACGGGGTGGAGGACCTGCGCTGCAAATACGTCAGCCTCATCTACACCAACTACATCTCCTTTGCTGACTACAACCTGCTGGATCTGTTGCTGATC------------------------------------CATGAAGTCCTGGCCCCCGGCTGCCTGAAAGCATTTCCCCTGCTATCAGCCTATGTGGCGCGCCTCAGCGCCCGGCCCAAGCTCAAGGCCTTCCTGGCCTCCCCTGAGCACGTGAACCGCCCCATCAACGGCAACGGGAAGCAG------
>speTri2
ATGCCGCCCTACACCATTGTCTACTTCCCGGTTCGAGGGCGATGCGAGGCCATGCGCATGCTGCTGGCTGACCAGGGCCAGAGCTGGAAGGAGGAGGTGGTGACTTCGGATACCTGGCAGCAGGGCTCTCTCAAGGCCTCCTGTGTGTATGGGCAGCTGCCCAAGTTCCAGGACGGGGACCTCAACCTGTACCAGTCCAATGCCATGTTGCGTCACCTGGGCCGCTCCTTGGGG---------------------------------------CTCTATGGGAAGGACCAGCGGGAGGCAGCCTTAGTGGACATGGTGAATGATGGCGTGGAGGAACTTCGCTGCAAATATCTCACCCTCATCTACACCAACTACATCTCCTTTGCCGACTACAACCTGCTGGACTTGCTGCTGATC------------------------------------CACCAGGTGCTGGCTCCCAGCTGCCTGGACGCCTTCCCCCTGCTCTCGGCCTACGTGGCGCGCCTGAGCGCCCGGCCCAAACTCAAGGCTTTCCTGGCCTCCCCGGACCACATCAACCGCCCCATCAATGGCAATGGCAAACAG------
>HLphyDis3
ATGCCGCCCTACACCATCGTCTACTTTCCTGTTCGAGGGCGCTGCGAGGCCATGCGCATGCTGCTGGCCGACCAGGGCCAGAGCTGGAAGGAGGAGGTGGTCACCAAGGACTCCTGGATGCAGGGCTCGCTCAAGGCCTCCTGTCTGTACGGGCAGCTCCCCAAGTTCCAGGACGGAGACCTGACCCTGTACCAGTCCAACGCCATCCTGCGCCACCTAGGCCGCTCCCTCGGA---------------------------------------CTGTACGGGAAGGACCAGCGGGAGGCGGCCCTGGCGGACGTGGTGAATGACGGCGTGGAGGACCTCCGCTGCAAATACGCCACCCTCATCTACACCAACTACGTCTCCTTCGCCGACTACAACCTGCTGGACTTGATGCTGATC------------------------------------CACCAGGTCCTGGCCCCCGGCTGCCTGGACTCCCTGCCCCTGCTCTCGGCCTACGTGGCTCGCCTCAGCGCCCGGCCCAAGCTCAAGGCCTTCCTGGACTCCGCCGAGCACGTGAACCGCCCCATCAACGGCAACGGGAAGCAG------
>HLmolMol2
ATGGCGCCCTACACCATCGTCTACTTTCCTGTTCGAGGGCGCTGCGAGGCCATGCGCATGCTGCTGGCTGACCAGGGCCAGAGCTGGAAGGAGGAGGTGGTGACCAAGGACAGCTGGCTGCAGGGCTCACTCAAGGCCTCCTGTCTGTACGGGCAACTCCCCAAGTTCCAGGACGGAGAGCTGACCCTGTACCAGTCCAATGCCATCCTGCGCCATCTGGGCCGCTCCCTCGGG---------------------------------------CTGTATGGGAAGGACCAGCGGGAGGCCGCCCTGGTGGATATGGTGAACGACGGTGTGGAGGACCTCCGCTGCAAATACGCCACCCTCATCTACACCAACTACATCTCCTTCGCGGACTACAACCTGCTGGACTTGCTGCTGATT------------------------------------CACCAGGTCCTGGCCCCCGGCTGCCTGGACTCCCTCCCCCTGCTCTCGGCCTACGTGGCCCGCCTCAGCGCCCGGCCCAAGCTCAAGGCCTTCCTGGTCTCCCCCGAGCATGTGAACCGCCCCATCAATGGCAATGGGAAACAG------
>rn6
ATGCCACCGTACACCATTGTGTACTTCCCAGTTCGAGGGCGCTGTGAGGCCACGCGCATGCTGCTGGCTGACCAGGGCCAGAGCTGGAAGGAGGAGGTGGTTACCATAGATGTCTGGCTTCAAGGCTCGCTCAAGTCCACTTGTCTGTATGGGCAGCTCCCCAAGTTTGAAGATGGAGACCTCACCCTTTACCAATCTAATGCCATCTTGAGGCACCTGGGTCGCTCTTTAGGG---------------------------------------CTTTATGGGAAAGACCAGAAGGAGGCTGCCTTGGTGGATATGGTGAATGATGGGGTGGAGGACCTTCGATGCAAATATGGTACCCTCATCTACACTAACTATATTTCCTTTGCAGATTACAACTTGCTGGACCTGCTGCTGGTC------------------------------------CACCAAGTCCTGGCCCCTGGCTGCCTGGACAACTTCCCCCTGCTCTCTGCCTATGTGGCTCGCCTCAGTGCCCGCCCCAAGATCAAGGCCTTTCTGTCCTCCCCTGACCATTTGAACCGTCCCATCAACGGCAATGGTAAACAG------
>HLrhiFer5
ATGCCACCCTACACCATCGTCTACTTCCCTGTTCGAGGACGCTGTGAGGCCACGCGCATGCTGCTGGCTGACCAGGATCAGAGCTGGAAGGAGGAGGTGGTGACCAAGGAGACCTGGATGCAGGGCTCTCTCAAGGCCTCCTGTCTGTACGGGCAGCTCCCTAAGTTCCAGGACGGAGACCTCACCCTGTACCAGTCTAATGCCATCCTGCGCCACCTGGGCCGCTCCCTCGGG---------------------------------------CTGTATGGGAAGAACCAGCAGGAGGCCGCCATGGTGGACGTGGTGAATGACGGCGTGGAGGACCTCCGCTGCAAATACGGCACCCTTATCTACACCAACTACATTTCCTTCGCAGACTACAACCTGCTGGACTTGCTGCTGAAT------------------------------------CACCAGGTCCTGGCCCCCGGCTGCTTGGACTCCTTCCCCCTGCTCTCGGCCTACGTGGCTCGCCTCAGCGCCCGGCCCAAGCTCAAGGCCTTCCTGGCCTCCCCCGAGCACGTGAACCGCCCCATCAATGGCAACGGGAAACAG------
>hetGla2
ATGGCTCCCTACACCATTGTCTACTTCCCAGTTCGAGGGCGCTGTGAGGCCATTCGCATGCTGCTGGCTGACCAGGGCCAGAGCTGGAAGGAGGAGGTGGTGACCATGGAGTCCTGGATGCAGGGCCAGCTCAGGGCTTCCTGTCTGTATGGGCAGCTCCCCAAGTTCCAGGACGGAGACCTCACCCTGTACCAGTCTAATGCCATCCTGCGCCACCTGGGCCGTTCCCTTGGG---------------------------------------CTCTACGGGAAGGACCAGCGGGAAGCAGCCCTGGTGGACATGGTGAATGACGGTGTGGAGGACCTCCGCTGCAAATATGTTACCTTCATCTACACCAACTACATCTCCTTCGCTGACTACAACCTGCTGGGGTTGCTGCTGAAC------------------------------------CACCAGGTTCTGGCCCCTGGCTGCCTGGATGCTTTCCCCCTGCTCTCGGCCTATGTGGCACGCCTCAGTGCCAGGCCCAAACTCAAGGCCTTCCTGGCCTCCCCAGATCACGTGAACCGGCCCATCAATGGAAATGGCAAACAG------
>criGri1
-TGCCGCCATACACCATTGTCTACTTCCCAGTTCGAGGACGCTGTGAGGCCATGCGCATACTGCTGGCTGACCAGGGCCAGAGCTGGAAGGAGGAGGTGGTTACTGTAGAAACCTGGAGGAAAGGTTCGCTCAAGTCCACCTGTTTGTATGGGCAGCTCCCTAAATTTGAGGATGGAGACCTCACCCTGTACCAATCTAATGCCATCTTGAGGCACCTGGGCCGATCCTTGGGG---------------------------------------CTTTATGGGAAAGACCAGAGGGAGGCTGCCCTGGTGGATATGGTGAATGATGGGGTGGAAGACCTTCGCTGCAAATACATCACCCTCATCTACACCAAATATATCTCCTTTGTGGATTACAACTTGCTAGATCTGCTGCTGATC------------------------------------CACCAGGTCCTGGCCCCTGGCTGCCTGGACAACTTCCCCCTGCTCTCTGCCTATGTGGCACGGCTTAGTGCCCGGCCCAAGATCAAGGCCTTCCTGTCCTCCCCTGACCATGTGAACCGTCCCATTAATGGCAATGGCAAGCAGT-----
>cavPor3
ATGGCGCCCTACACCATTGTGTACTTCCCAGTTCGAGGACGCTGTGAGGCCATACGCATGCTGCTGGCTGACCAGGGCCAGACCTGGAAGGAGGAGGTGGTGACCATGGAGTCCTGGATGCAGGGCAAGCTCAAAGCTTCCTGTCTGTATGGGCAACTCCCCAAGTTCCTGGATGGAGACCTCACCCTGTACCAGTCCAACGCCATCCTGCGCCACCTGGGCCGCTCCCTGGGA---------------------------------------CTTTATGGGAAGGACCAGAGGGAAGCAGCCCTGGTGGATATGGTGAATGACGGCGTGGAGGACCTCCGCTGCAAATATGCTACCCTCATCTACACTAAATACATCTCCTTCGCAGACTACAACCTGCTCGACTTGCTGCTAATC------------------------------------CACCAAGTCCTGGCCCCCAGCTGCCTGGATGACTTTCCCCTGCTCTCGGCCTACGTGGCACGCCTCACTGCCCGGCCCAAGCTCAAGGCCTTCCTGGCCTCCTCAGACCATGTGAACCGGCCCATTAACGGGAACGGCAAGCAG------
>micOch1
ATGCCGCCGTACACCATTGTCTACTTCCCAGCTCGAGGGCGCTGTGAGGCCATGCGCATGCTACTGGCTGACCAGGACCAGAGCTGGAAGGAAGAGGTGGTGTCCATAGATACTTGGATGAAAGGCTTGCTCAAGTCCACCTGTCTGTATGGGCAGCTCCCCAAGTTTCAGGATGGAGACCTTACCCTGTACCAATCTAATGCCATCTTGAGGCACCTGGGCCGATCCCTTGGG---------------------------------------CTTTATGGAAAAGATCAGAAGGAGGCTGCCCTGGTGGATATGGTGAATGACGGGGTGGAAGACCTTCGCCTGAAATACATCACCCTCATCTACACCAAATATATCTCCTTCGCCGATTACAACTTGCTAGATCTGCTGCTGATC------------------------------------CACCAGGTCCTGGCCCCTGGCTGCCTGGACAGCTTTCCCCTGCTCAGTGCCTATGTGGCACGCCTCAGTGCCCGGCCCAAGATCAAGGCCTTCCTGTCCTCCCCTGACCATGTGAACCGTCCCATCAATGGCAACGGCAAGCAG------
>mm10
ATGCCACCATACACCATTGTCTACTTCCCAGTTCGAGGGCGGTGTGAGGCCATGCGAATGCTGCTGGCTGACCAGGGCCAGAGCTGGAAGGAGGAGGTGGTTACCATAGATACCTGGATGCAAGGCTTGCTCAAGCCCACTTGTCTGTATGGGCAGCTCCCCAAGTTTGAGGATGGAGACCTCACCCTTTACCAATCTAATGCCATCTTGAGACACCTTGGCCGCTCTTTGGGG---------------------------------------CTTTATGGGAAAAACCAGAGGGAGGCCGCCCAGATGGATATGGTGAATGATGGGGTGGAGGACCTTCGCGGCAAATATGTCACCCTCATCTACACCAACTATATCTCCTTTGCCGATTACAACTTGCTGGACCTGCTGCTGATC------------------------------------CACCAAGTCCTGGCCCCTGGCTGCCTGGACAACTTCCCCCTGCTCTCTGCCTATGTGGCTCGCCTCAGTGCCCGGCCCAAGATCAAGGCCTTTCTGTCCTCCCCGGAACATGTGAACCGTCCCATCAATGGCAATGGCAAACAG------
>loxAfr3
ATGCCACCCTACACCATTGTCTACTTCCCGGTTCGAGGGCGCTGCCAGGCCATGCGCATGCTGCTGAGTGACCAGGGCCAGAGCTGGAAGGAGGAGGTGGTAACCATGGAGAACTGGCTGCAGGGCCCGCTTAAGGCCTCCTGTCTGTACGGGCAGCTCCCCAAGTTCCTGGACGGAGACCTCACCCTGTACCAGTCCAATGCCATCCTGCGGCACCTGGGCCGCTCCCTGGGA---------------------------------------CTCTATGGGAAAAACCCAAAGGAGGCAGCCCTGGTGGACGTGGTGAACGACGGCGTGGAGGACCTGCGCTGTAAATACGTCACCCTCATCTATACCAACTACATATCCTTTGCTGACTACAACCTGTTGGACCTGCTACTGAAC------------------------------------CACCAAGTGCTGGCCCCCGGCTGCCTGGACGCCTTTCCCCTGCTCTCGGCCTATGTGGCTCGACTCTGTGCGAGACCCAAGCTCAAGGCCTTCCTGGCCTCCCCAGAGCACGTGAACCTCCCCATCAACGGCAATGGGAAACAG------
>oryAfe1
ATGCCACCCTACACCATTGTCTACTTTCCGGTTCGAGGGCGCTGCCAGGCCATGCGCATGCTACTGGCTGACCAGGGCCAGAGCTGGAAGGAGGAGGTGGTGACCAAAGAGGACTGGCTGCAGGGCCCTCTCAAGGCCTCCTGTCTGTACGGGCAGCTCCCCAAGTTCCTGGATGGAGACTTCACCCTGTACCAGTCCAACACCATCCTGCGGCACCTGGGCCGCTCCCTGGGC---------------------------------------CTCTATGGGAAGGACCCGCGGGAGGCCGCCCTGGTGGACATGGTGAACGACGGCGTGGAGGACCTGCGGTGCAAGTACTCCACCCTCATCTACACCAACTATATATCCTTTGCTGACTACAACCTGCTGGACCTGCTGTTGATC------------------------------------CACCAGGTGCTGGCGCCTGGCTGCCTGGACGCCTTCCCCCTGCTCTTGGCCTACGTGGCGCGACTCAGCGCACGGCCCAAGCTCAAGGCCTTCCTGGCCTCCCCGGAGCACAAGAACCTCCCCATCAATGGCAATGGGAAACAG------
>HLrouAeg4
ATGCCGCCCTACGCCATCGTCTACTTCCCCGTCCGAGGGCGCTGCCAGGCCATGCGCATGCTGCTGGCTGACCAGGGCCAGAGCTGGAAAGAGGAAGTGGTAACCATGGAGACCTGGCTGCAGGGCCCTCTCAAGGCCTCCTGCCTGTATGGGCAGCTCCCCAAGTTCCAGGATGGAGACTTAACCCTGTACCAGTCCAACGCCATCCTGCGCCACCTGGGCCGCTCCTTTGGG---------------------------------------CTGTATGGGAAGGACCAGCGGGAGGCGGCCCTGGTGGACATGGTGAATGACGGCGTGGAGGACCTGCGCAGCAAATACATCACCCTCATCTACACCAACTACATCTCCTTCGCCGACTACAACCTGCTGGACTTGCTGCTGAAC------------------------------------CACCAGGTCCTGGCCCCCGGCTGCCTGGACTCCTTCCCCTTGCTGTTGGCCTATGTGGCCCGCCTCAGCGCCCGGCCCAAGCTCAAGGCCTTCCTGGCCTCCCCCGAGCACGTGAACCTACCCATCAATGGCAACGGCAAACAG------
>sorAra2
ATGCCACCCTACACCATCGTCTACTTCCCTGTGCGAGGGCGCTGCGAGGCCACGCGCATGCTGCTGGCTGACCAGGGCCAGAGCTGGAAGGAGGAGGTGGTGTCCAGGGAGACCTGGATGCAGGGCACACTCAAGGCCTCGTGTCTGTACGGGCAGCTCCCCAAGTTCCAGGATGGAGACCTGACGCTGTACCAGTCCAACGCCATCCTGCGGCACCTGGGCCGCTCTCTGGGG---------------------------------------CTCTACGGGAAGGACGCACGTGAGGCCGCCCTGGTGGACGTGGCCAACGACGGCGTGGAGGACCTCCGCTGCAAGTACGCCTCCCTCATCTACACCAACTACATCTCCTTCGCCGACTACAACCTGCTGGACCTGCTGCTGATC------------------------------------CACCAGGTGCTGGCCCCCGGCTGCCTGGACTCGCTGCCGCTGCTCAAGGCCTACGTGGACCGCCTGAGCGCCCGGCCCAAGCTCAAGGCCTTCCTGGCCTCCCCCGAGCACCTGAACCTCCCCATCAACGGCAACGGGAAGCAG------
>tupChi1
ATGCCGCCCTACACCATTGTCTACTTTCCAGTTCGAGGGCGCTGCGAGGCCATGCGCATGCTGCTGGCTGACCAGGGCCAGAGCTGGAAGGAGGAGGTGGTGACCAAGGAGACCTGGATGCAGGGTCAGCTCAAGGCCTCTTGTTTGTACGGGCAGCTCCCCAAGTTCCAGGACGGAGACTTCACCCTGTACCAGTCCAATGCCATCCTGCGTCACCTGGGCCGCTCCCTCGGG---------------------------------------CTGTATGGGAAGGACCAGCGGGAGGCAGCCCTGGTGGACATAGCGAACGACGGCGTGGAGGACCTCCGCTGCAAATACGCCACCCTCATCTACACCAACTATATCTCCTTCGCGGACTATAACCTGCTGGACTTGCTGCTGATC------------------------------------CACCAGGTCCTGGCCCCAAACTGCCTGGATGCCTTTCCTCTGCTCTCGGCCTATGTGGCTCGCCTCTGCGCCCGACCCAAGCTCAAGGCCTTCTTGGCCTCTCCTGAGCATGTGAACCTCCCCATCAATGGCAACGGGAAACAG------
>manPen1
-TGCCGCCCTACACCATTGTCTACTTTGCTGTTCGAGGACGCTGCGAGGCCACGCGCATGCTGCTGGCTGACCAGGGCCAGAGCTGGAAGGAGGACGTGGTGACCAAGGAGACCTGGCTGCAGGGCCCACTCAAGGCGTCCTGTCTGTATGGGCAGCTCCCCAAGTTCCAGGACGGAGACCTCACTCTGTACCAGTCCAATGCCATCCTGAGACACCTGGGTCGCACCCTCGGG---------------------------------------CTGTATGGGAAGGACCAGCTGGAGGCGGCCCTGGTGGACATGGTGAATGATGGTGTGGAGGACCTCCGCTGCAAATACGCCACCCTCATCTACACCAACTACATCTCCTTTGCAGACTACAACCTCCTGGACTTGCTGCTGAAT------------------------------------CACCAGGTCCTGGCCCCCGGCTGCCTGGACTCCTTCCCCCTGCTCTCAGCCTATGTGGCGCGCCTCAGCGCCCGGCCCAAGCTCAAGGCCTTCCTGGCCTCCCCTGAGCACGTGAACCGCCCCATCAATGGCAACAAAAAACAGT-----
>HLmanJav1
-TGCCGCCCTACACCATTGTCTACTTTGCTGTTCGAGGACGCTGCGAGGCCACGCGCATGCTGCTGGCTGACCAGGGCCAGAGCTGGAAGGAGGAGGTGGTGACCAAGGAGACCTGGCTGCAGGGCCCACTCAAGGCGTCCTGTCTGTATGGGCAGCTCCCCAAGTTCCAGGACGGAGACCTCACTCTGTACCAGTCCAATGCCATCCTGAGACACCTGGGTCGCACCCTCGGG---------------------------------------CTGTATGGGAAGGACCAGCTGGAGGCGGCCCTGGTGGACATGGTGAATGACGGCGTGGAGGACCTCCGCTGCAAATACACCACCCTCATCTACACCAACTACATCTCCTTTGCAGACTACAACCTGCTGGACTTGCTGCTGAAT------------------------------------CACCAGGTCCTGGCCCCCGGCTGCCTGGACTCCTTCCCCCTGCTCTCAGCCTATGTGGTGCGCCTCAGCGCCCGGCCCAAGCTCAAGGCCTTCCTGGCCTCCCCTGAGCACGTGAACCGCCCCATCAACGGCAACAAAAAACAGT-----
>oryCun2
ATGCCGCCCTACACCATCGTCTACTTCCCAGTTCAAGGGCGCTGCGAGGCCATGCGCATGCTGCTGACCGACCAGGGCCAGAGCTGGAAGGAGGAGGTGGTGAACCTGGAGACCTGGTCGCAGGGCTCCCTCAAGGCCTCCTGTCTGTACGGGCAGCTGCCCAAGTTGCAGGACGGAGACCTCACCCTGTACCAGTCCAATGCCATCCTGCGCCACCTGGGCCGCACCCTCGGG---------------------------------------ATCTATGGGAAGGACCAGCGGGAGGCCGCCCTGCTGGACATGGTGAATGACGGCGTGGAGGACCTGCGCATCAAGTACATCACCCTCATCTACACCAACTACATCTCCTTCGCCGACTACAACCTGCTGGACTTGTTGCTAACG------------------------------------CACCAGATCCTGGCCCCCGGCTGCCTGGACGCCTTCCCCCTGCTCTCGGCCTACGTGGCCCGCCTCAGTGCCCGGCCCAAGCTCAAGGCCTTCCTGGCCTCGCCCGAACACGTGAACCGCCCCATTAACGCCAACGGGAAAAAG------
>ochPri3
ATGCCTCCCTACACCATCGTCTACTTCCCCGTGCAAGGGCGCTGTGAGATGATGCGTATGCTGCTGGCTGACCAGGGCCAGACCTGGCAGGAAGAGGTCATCAACCTAGAGACGTGGTCCCAGGGCTCACTGAAAAGCTCCTGTCTGTTTGGGCAGCTTCCTAAGTTTCAGGACGGAGACCTCACCCTGTACCAGTCCAACGCCATCCTGAGGCACCTGGGCCGCACCCTGGGG---------------------------------------ATCTATGGAAAGGACCAGCGGGAGGCTGCCCTGCTGGACATGGTGAATGACGGTGTGGAGGACCTGCGCATGAAATACATCACCCTCATCTACACCAACTACATCTCCTTCGCCGACTACAACCTGCTGGACTTGTTGCTGACC------------------------------------CACCAGGTCCTGGCCCCCAGCTGCCTGGATGCCTTCCCCCTACTCAAGGCCTATGTGGCCCGCCTTGTGGCACGCCCCAAGATCAAAGCCTTCCTGGCCTCCCCCGATCATGTCAACCGCCCCATTAACGCCAACGGGAAGAAG------
>triMan1
-TGCCACCCTACACCATTGTCTACTTCGCGGTTCGAGGGCGCTGTGAGGCCATGCGCATGCTGCTGGCTGACCAGGGCCACAGCTGGAAGGAGGAGGTGGTAACCATAGACAACTGGCTGCAGGGCTCGCTCAAGGCCTCCTGTCTGTACGGGCAGCTCCCCAAGTTCCTGGATGGAGATCTCACCCTGTACCAGTCCAACGCCATCCTGCGTCACCTCGGCCGTTCCCTCGGA---------------------------------------CTCTATGGGAAGAACCCGCGGGAGGCAGCTCTGGTGGACGTGGTGAACGACGGTGTGGAGGACCTGCGCTCTAAGTACGTCACCCTCATCTACACCAACTATATATCCTTTGCCGACTACAACCTGCTGGACCTGCTCCTGATC------------------------------------CACCAAGTGCTGGCCCCCGGCTGCCTGGACGCCTTCCCCTTGCTCTCGGCCTATGTGGCTCAACTCAGTGCACGACCCAAGCTCAAGGCCTTCCTGGAGTCCCCTGAGCACGTGAACCTCCCCATCAACGGCAACGGGAAACAGT-----
>eriEur2
ATGCCGCCTTACACCATCGTCTACTTCCCGGTTCAAGGGCGCTGCGAGGCCATGCGCACGCTGCTGGCAGACCAGGGCCAGAGCTGGCAGGAGGAGGTGGTGACCAAGGACAGTTGGTTGCAGGGTCCACTCAAGGCCACCTGTCTGTATGGGCAGCTCCCCAAGTTCCAGGACGGAGACCTCACCCTGTACCAGTCCAATGCCATCCTGAGACACCTGGGCCGCACCCTGGGG---------------------------------------CTGTATGGGAAGGACCAGCGGGAGGCGGCGCTGATAGACATGGCCAACGATGGCGTGGAGGACCTTCGCTCCAAGTACGCAGCTCTCATCTACACCAACTACATCTCCTTTGCTGACTACAACCTGCTGGACCTGCTGCGGATC------------------------------------CACCAGACGCTGGCCCCCGACTGCCTGGGCGCCTTCCCCCTGCTCTCAGCCTACCTGGAGCGGCTCAGCACACGGCCCAAGATCAAGGCCTTTCTGGCCTCCCCCGAGCACCTCAACAGGCCCATCAACGGCAATGGGAAGCAG------
>susScr11
-TGCCGCCTTACACGATCACCTACTTCCCCGTTCGAGGGCGCTGCGAGGCCATGCGCATGCTGCTGGCCGACCAGGATCAGAGCTGGAAGGAGGAGGTGGTGACTATGGAGACCTGGCCT------CCTCTCAAGCCCTCCTGCCTGTTCCGGCAGCTCCCGAAGTTCCAGGACGGAGACCTCACCCTGTACCAGTCCAATGCCATCCTGCGCCACCTGGGCCGCTCCTTTGGA---------------------------------------CTGTATGGAAAGGACCAGAAGGAGGCGGCCCTGGTGGACATGGTGAATGACGGCGTGGAGGACCTCCGCTGCAAATATGCCACCCTCATCTACACCAACTACATCTCCTTTGCCGACTACAACCTGCTGGACCTGCTTCGGATT------------------------------------CACCAGGTCCTGAACCCCAGCTGCCTGGATGCCTTCCCTCTGCTCTCGGCCTACGTGGCCCGCCTCAGCGCCCGGCCCAAGATCAAGGCCTTCCTGGCCTCCCCCGAGCATGTGAACCGCCCCATCAACGGCAACGGGAAACAGT-----
