# Supplementary material for: Six reference-quality genomes reveal evolution of bat adaptations
Source: Nature. 2020 Jul 22;583(7817):578–84. doi: 10.1038/s41586-020-2486-3 (PMC8075899; doi:10.1038/s41586-020-2486-3)
Supplement: Supplementary file 6 — Alignments of 12,931 protein-coding genes across 48 mammals. [file 41586_2020_2486_MOESM6_ESM.gz › suppDataFile/ENST00000394867.aln.fasta]

>hg38
ATGGCCAGGAAGCTGATCCACCTTGAGATCAAGCCGGCCATCCGGAACCAGATCATCCGCGAGCTGCAGGTCCTGCACGAATGCAACTCGCCGTACATCGTGGGCTTCTACGGGGCCTTCTACAGTGACGGGGAGATCAGCATTTGCATGGAACACATGGACGGCGGCTCCCTGGACCAGGTGCTGAAAGAGGCCAAGAGGATTCCCGAGGAGATCCTGGGGAAAGTCAGCATCGCGGTTCTCCGGGGCTTGGCGTACCTCCGAGAGAAGCACCAGATCATGCACCGAGATGTGAAGCCCTCCAACATCCTCGTGAACTCTAGAGGGGAGATCAAGCTGTGTGACTTCGGGGTGAGCGGCCAGCTCATCGACTCCATGGCCAACTCCTTCGTGGGCACGCGCTCCTACATGGCTCCGGAGCGGTTGCAGGGCACACATTACTCGGTGCAGTCGGACATCTGGAGCATGGGCCTGTCCCTGGTGGAGCTGGCCGTCGGAAGGTACCCCATCCCCCCGCCCGACGCCAAAGAGCTGGAGGCCATCTTTGGCCGGCCCGTGGTCGACGGGGAAGAAGGAGAGCCTCACAGCATCTCGCCTCGGCCGAGGCCCCCCGGGCGCCCCGTCAGC---GGTCACGGGATGGATAGCCGGCCTGCCATGGCCATCTTTGAACTCCTGGACTATATTGTGAACGAGCCACCTCCTAAGCTGCCCAACGGTGTGTTCACCCCCGACTTCCAGGAGTTTGTCAATAAATGCCTCATCAAGAACCCAGCGGAGCGGGCGGACCTGAAGATGCTCACAAACCACACCTTCATCAAGCGGTCCGAGGTGGAAGAAGTGGATTTTGCCGGCTGGTTGTGTAAAACCCTGCGGCTGAACCAGCCCGGCACACCCACGCGCACCGCC---GTG---
>panTro5
ATGGCCAGGAAGCTGATCCACCTTGAGATCAAGCCGGCCATCCGGAACCAGATCATCCGCGAGCTGCAGGTCCTGCACGAATGCAACTCGCCGTACATCGTGGGCTTCTACGGGGCCTTCTACAGTGACGGGGAGATCAGCATCTGTATGGAACACATGGATGGCGGCTCCCTGGACCAGGTGCTGAAAGAGGCCAAGAGGATTCCCGAGGAGATCCTGGGGAAAGTCAGCATCGCGGTTCTCCGGGGCTTGGCGTACCTCCGAGAGAAGCACCAGATCATGCACCGAGATGTGAAGCCCTCCAACATCCTCGTGAACTCTAGAGGGGAGATCAAGCTGTGTGACTTCGGGGTGAGCGGCCAGCTCATCGACTCCATGGCCAACTCCTTCGTGGGCACGCGCTCCTACATGGCTCCGGAGCGGTTGCAGGGCACACATTACTCGGTGCAGTCGGACATCTGGAGCATGGGCCTGTCCCTGGTGGAGCTGGCCGTCGGAAGGTACCCCATCCCCCCGCCCGACGCCAAAGAGCTGGAGGCCATCTTTGGCCGGCCCGTGGTCGACGGGGAAGAAGGAGAGCCTCACAGCATCTCGCCTCGGCCGAGGCCCCCCGGGCGCCCCGTCAGC---GGTCACGGGATGGATAGCCGGCCCGCCATGGCCATCTTTGAACTCCTGGACTATATTGTGAACGAGCCGCCTCCTAAGCTGCCCAACGGTGTGTTCACCCCCGACTTCCAGGAGTTTGTCAATAAATGCCTCATCAAGAACCCAGCGGAGCGGGCGGACCTGAAGATGCTCACAAACCACACCTTCATCAAGCGGTCCGAGGTGGAAGAAGTGGATTTTGCTGGCTGGTTGTGTAAAACCCTGCGGCTGAACCAGCCCGGCACACCCACGCGCACCGCC---GTG---
>macFas5
ATGGCCAGGAAGCTGATCCACCTTGAGATCAAGCCGGCCATCCGGAACCAGATCATCCGCGAGCTGCAGGTCCTGCATGAGTGCAACTCGCCATACATCGTGGGCTTCTACGGGGCCTTCTACAGCGACGGGGAGATCAGCATCTGCATGGAGCACATGGATGGCGGCTCCCTGGACCAGGTGCTGAAGGAGGCCAAGAGGATCCCCGAGGAGATCCTGGGGAAAGTCAGCATTGCGGTTCTCCGGGGCTTGGCGTATCTCCGAGAGAAGCACCAGATCATGCACCGAGATGTGAAGCCCTCCAACATCCTTGTGAACTCCAGAGGGGAGATCAAGCTGTGTGACTTCGGGGTGAGCGGCCAGCTCATCGACTCCATGGCCAACTCCTTCGTGGGCACACGCTCCTACATGGCTCCGGAGCGGTTGCAGGGCACACATTACTCGGTGCAGTCGGACATCTGGAGCATGGGCCTGTCCCTGGTGGAGCTGGCCATCGGAAGGTACCCCATCCCCCCGCCCGACGCCAAGGAGCTGGAGGCCATCTTTGGCCGGCCAGTGGTCGACGGGGAAGAAGGAGAGCCTCACAGCATCTCGCCTCGGCCGAGACCCCCCGGGCGCCCCATCAGC---GGTCACGGGATGGATAGCCGGCCCGCCATGGCCATCTTCGAACTGCTGGACTATATTGTGAATGAGCCGCCTCCTAAGCTGCCCAACGGTGTGTTCACCCCCGACTTCCAGGAGTTTGTCAATAAATGCCTCATCAAGAACCCAGCGGAGCGGGCGGACCTGAAGATGCTCACGAACCACACCTTCATCAAGCGGTCCGAGGTGGAAGAAGTGGATTTTGCCGGGTGGTTGTGTAAAACCCTGCGACTGAACCAGCCCGGCACACCCACGCGCACCGCC---GTG---
>calJac3
ATGGCCCGGAAGCTGATCCACCTGGAGATCAAGCCGGCCATCCGGAACCAGATCATCCGAGAGCTGCAGGTCCTGCATGAGTGCAACTCCCCCTACATCGTGGGCTTCTACGGGGCCTTCTACAGCGACGGGGAGATCAGCATCTGCATGGAGCACATGGATGGCGGCTCCCTGGACCAGGTGCTGAAAGAGGCCAAGAGGATTCCCGAGGAGATCCTGGGGAAAGTCAGCANNNNNGTGCTCCGGGGCTTGGCGTACCTCCGAGAGAAGCACCAGATCATGCACCGAGATGTGAAGCCTTCCAACATCCTGGTGAACTCCAGAGGGGAGATCAAGCTGTGCGACTTTGGGGTGAGCGGGCAGCTCATCGACTCCATGGCCAACTCCTTCGTGGGGACACGCTCCTACATGGCTCCGGAGCGGTTGCAGGGCACGCACTACTCCGTGCAGTCGGACATCTGGAGCATGGGCCTGTCCCTGGTGGAGCTGGCCATCGGGAGGTACCCCATCCCCCCGCCTGACGCCAAGGAGCTGGAGGCCATCTTTGGTCGGCCCGTGGTCGACGGAGCAGAAGGAGAGCCTCACAGCATCTCACCTCGGCCGAGACCCCCTGGGCGCCCCATGAGC---GGTCACGGGATGGACAGCCGACCTGCCATGGCCATCTTTGAACTGCTGGACTATATTGTGAATGAGCCGCCTCCCAAGCTGCCCAACGGTGTGTTCACCCCGGACTTCCAGGAGTTTGTCAATAGATGCCTCATCAAGAACCCAGCGGAGCGGGCGGACCTGAAGATGCTCACGAACCACGCCTTCATCAAGCGGTCCGAGGTGGAAGAAGTGGATTTTGCTGGCTGGTTGTGTAAAACCCTGCGGCTGAACCAGCCCAGCACACCCACGCGCACTGCC---GTG---
>saiBol1
ATGGCCAGGAAGCTGATCCACCTGGAGATCAAGCCGGCCATCCGGAACCAGATCATCCGTGAGCTGCAGGTCCTGCATGAGTGCAACTCCCCCTACATCGTGGGCTTCTACGGGGCCTTCTACAGCGACGGGGAGATCAGCATCTGCATGGAGCACATGGATGGCGGCTCCCTGGACCAGGTGCTGAAAGAGGCCAAGAGGATTCCCGAGGAGATCCTGGGGAAAGTCAGCATTGCGGTCCTCCGGGGCTTGGCGTACCTCCGAGAGAAGCACCAGATCATGCACCGAGATGTGAAGCCCTCCAACATCCTGGTGAACTCCAGAGGGGAGATTAAGCTGTGCGACTTCGGGGTGAGCGGGCAGCTCATCGACTCCATGGCCAACTCCTTCGTGGGCACGCGTTCCTACATGGCTCCGGAGCGGTTGCAAGGCACGCACTACTCCGTGCAGTCGGACATCTGGAGCATGGGCCTGTCCCTGGTGGAGCTGGCCATCGGAAGGTACCCCATCCCCCCGCCTGACGCCAAGGAGCTGGAGGCCATCTTTGGTCGGCCCGTGGTCGACGGGGCAGAAGGAGAGCCTCACAGCATCTCGCCTCGGCCAAGACCCCCCGGGCGCCCCATCAGC---GGTCACGGGATGGACAGCCGACCTGCCATGGCCATCTTTGAACTGCTGGACTATATTGTGAATGAGCCACCTCCCAAGCTGCCCAACGGCGTGTTCACCCCGGACTTCCAGGAGTTTGTCAATAGATGCCTCATCAAGAACCCAGCGGAACGGGCGGACCTGAAGATGCTCACGAACCACGCCTTCATCAAGCGGTCCGAGGTGGAAGAAGTGGATTTTGCAGGCTGGTTGTGTAAAACCCTGCGGCTGAACCAGCCCAGCACACCCACGCGCACCGCC---GTG---
>tarSyr2
ATGGCCAGGAAGCTGATCCACCTAGAGATCAAGCCGGCCATCCGGAACCAGATCATCCGGGAGCTGCAGGTGCTACACGAGTGCAACTCTCCCTATATCGTGGGCTTCTACGGGGCCTTCTACAGCGACGGGGAGATCAGCATCTGCATGGAGCACATGGACGGTGGTTCCCTGGACCAGGTCTTGAAGGAAGCCAAAAGGATTCCTGAGGAGATCCTGGGGAAAGTCAGCATCGCGGTTCTCCGGGGCCTGGCGTACCTCCGGGAAAAGCACCAGATCATGCACCGAGACGTGAAGCCTTCCAACATCCTGGTCAACTCCCGCGGGGAGATCAAGCTGTGTGACTTCGGGGTGAGCGGCCAGCTGATCGACTCCATGGCCAACTCCTTCGTGGGCACGCGCTCCTACATGTCGCCGGAGCGCTTGCAGGGCACACACTACTCGGTGCAGTCGGACATCTGGAGCATGGGCCTGTCCCTGGTGGAGCTGTCCATCGGGAGGTACCCCATCCCCCCGCCCGACGCCAAGGAGCTGGAGGCCATGTTTGGCCGGCCCGTGGTCGACGGGGCAGAAGGAGAGCCTCACAGCATCTCGCCTCGGCCGAGACCCCCCGGACGCCCCATCAGT---GGTCATGGGATGGACAGCCGGCCCGTGATGGCCATCTTCGAGCTGCTGGACTACATTGTCAATGAGCCCCCGCCCAAGCTGCCCAATGGCGTGTTCACTCCGGACTTCCAGGAGTTTGTAAATAAA------------------------------------------------------------------------------------------------------------------------------------------------------------------
>micMur3
ATGGCCAGAAAGCTGATCCACCTGGAGATCAAGCCGGCCATCCGGAACCAGATCATCCGCGAGCTGCAGGTGCTGCACGAGTGCAACTCGCCCTACATCGTGGGCTTCTACGGCGCCTTCTACAGCGACGGCGAGATCAGCATCTGCATGGAGCACATGGACGGGGGCTCCCTGGACCAGGTGCTGAAAGCGGCCAGGCGGGTTCCCGAGGAGATCCTGGGGAAGGTCAGCATCGCGGTGCTCCGGGGCCTGGCGTACCTCCGGGAGAAGCACCAGATCATGCACCGAGACGTGAAGCCCTCCAACATCCTGGTCAACTCCAGGGGCGAGATCAAACTGTGCGACTTCGGGGTGAGCGGGCAGCTCATCGACTCCATGGCCAACTCCTTCGTGGGCACGCGATCCTACATGTCTCCGGAGCGGTTGCAGGGCACACACTACTCGGTGCAGTCCGACATCTGGAGCATGGGCCTGTCCCTGGTGGAGCTGTCCATCGGAAGGTACCCCATCCCCCCGCCCGACGCCAAGGAGCTGGAGGCCATATTTGGCCGGCCCATGGTCGATGGGGCGGAAGGAGAGCCCCACAGCATCTCGCCTCGGCCAAGACCCCCTGGGCGCCCCGTCAGT---GGTCACGGCGTGGACAGCAGGCCAGCCATGGCCATCTTCGAGCTCCTGGACTACATCGTGAATGAGCCTCCTCCCAAGCTGCCCAACGGCGTGTTCACCCCGGACTTCCAGGAGTTTGTAAATAAATGCCTGATCAAGAACCCAGCGGAACGAGCCGACCTAAAGATCCTCATGAACCACGCCTTCATCAAGCGGTCCGAGGTGGAAGAAGTGGATTTTGCCGGCTGGCTGTGTAAGACCCTGCGGCTAAACCAGCCCAGCACCCCCACGCGCACCGCC---GTG---
>dasNov3
ATGGCCAGGAAGCTGATCCACCTGGAGATCAAGCCGGCCATCCGCAACCAGATCATCCGCGAGCTGCAGGTCCTGCACGAGTGCAACTCGCCCTACATCGTGGGCTTCTACGGCGCCTTCTACAGCGACGGCGAGATCAGCATCTGCATGGAGCACATGGACGGAGGCTCCCTGGACCAGGTGCTGAAGGAAGCCAAGAGGATCCCCGAGGAGATCCTGGGCAAGGTCAGCATCGCGGTCCTCCGGGGCTTGGCGTACCTCCGGGAGAAGCACCAGATCATGCACCGAGACGTGAAGCCTTCTAACATCCTGGTCAATTCCAGAGGCGAGATCAAGCTGTGCGACTTCGGCGTGAGCGGGCAGCTCATCGACTCCATGGCCAACTCCTTCGTGGGAACCCGCTCCTACATGTCCCCGGAGCGGCTCCAGGGCACCCACTACTCGGTGCAGTCGGACATCTGGAGCATGGGCCTGTCGCTGGTGGAGCTGTCCATCGGGAGGTACCCCATCCCCCCGCCCGACGCCAAGGAGCTCGAGGCCATCTTCGGGCGGCCCCTGGTCGACGGCGCCGAAGGAGAGCCCCCCAGCGTCTCGCCGCGGCCACGGCCCCCCGGACGCCCCATCAGC---GGGCACGGGGTGGACAGCAGGCCCGCCATGGCCATCTTCGAGCTGCTGGACTACATCGTGAACGAGCCTCCGCCCAAGCTGCCCAGCGGGGTCTTCACCCAGGACTTCCAGGAGTTTGTAAATAAATGCCTGATCAAGAACCCCGCGGAGCGAGCCGACCTGAAGATGCTGATG------------------------------------------------------------------------------------------------------------------
>oryAfe1
ATGGCCAGGAAGCTGATTCACCTGGAGATCAAGCCAGCCATCCGAAACCAGATCATCCGGGAGTTGCAGGTTCTGCATGAGTGCAACTCCCCATACATCGTGGGCTTCTACGGGGCCTTCTACAGCGATGGGGAGATCAGCATCTGTATGGAGCACATGGACGGAGGTTCCCTGGACCAGGTGTTGAAAGAAGCTAAGAGAATTCCGGAAGAGATCCTTGGGAAGGTTAGCATTGCGGTTCTCCGGGGCCTGGCGTACCTCCGGGAAAAGCACCAGATCATGCACAGAGATGTAAAGCCTTCCAACATCCTGGTCAATTCCAGAGGGGAGATCAAGCTGTGTGACTTCGGGGTGAGCGGGCAGCTCATTGACTCCATGGCCAACTCCTTTGTGGGGACACGCTCCTACATGTCGCCGGAGCGCCTGCAGGGTACCCACTACTCTGTGCAGTCGGACATCTGGAGCATGGGCCTGTCATTGGTGGAACTATCCATTGGAAGGTACCCCATCCCCCCGCCGGACGCCAAGGAGCTGGAGGCCATCTTTGGCCGGCCCGTGGTCGACGGGGCCGAGGGAGAGCCCCACAGCATCTCACCACGGCCGCGGCCCCCCGGACGCCCCATCAGT---GGTCACGGGATGGACAGCCGGCCTGCCATGGCCATCTTTGAACTGCTGGACTACATTGTGAATGAGCCTCCCCCGAAGCTGCCTAGTGGTGTCTTCACCCAGGACTTCCAGGAGTTTGTAAATAAATGCCTGATCAAGAACCCGGCTGAGCGTGCTGACCTGAAGATGCTGATGAACCACACCTTCATCAAACGGTCCGAGATGGAAGAAGTGGATTTTGCCGGCTGGTTGTGCAAAACCCTGCGTTTGAACCAGCCCAGCACGCCCACGCGCACTGCC---GTG---
>manPen1
ATGGCAAGGAAGTTGATTCACCTGGAGATCAAGCCGGCCATCCGGAACCAGATCATCCGAGAGCTACAGGTGCTGCATGAGTGTAACTCGCCGTACATCGTGGGCTTCTACGGGGCCTTCTACAGCGACGGGGAGATCAGCATCTGCATGGAGCACATGGATGGCGGCTCTCTGGACCAGGTGTTGAAAGAAGCCAAGAGAATTCCTGAGGAGATCCTGGGCAAGGTCAGCATCGCGGTCCTGCGGGGCTTGGCGTATCTCCGGGAAAAGCACCAGATTATGCACCGAGACGTGAAACCGTCGAACATCCTCGTCAACTCCCGAGGGGAGATCAAGCTGTGCGATTTTGGGGTGAGCGGGCAACTCATTGACTCGATGGCCAACTCCTTCGTGGGAACGCGGTCCTACATGTCTCCAGAGCGGTTGCAAGGTACTCACTACTCCGTGCAGTCAGACATCTGGAGCATGGGCCTGTCCCTGGTGGAGCTGTCCATCGGAAGGTACCCCATCCCCCCACCAGACGCCAAGGAGCTGGAGGCCATATTTGGCCGGCCCATGGTCGATGGGGCGGAAGGAGAGCCACACAGCATCTCGCCACGGCCGAGACCCCCCGGACGCCCCATCAGC---GGTCACGGGATGGACAGCCGGCCGGCCATGGCTATCTTCGAGCTGCTGGACTATATTGTGAACGAGCCACCTCCCAAGCTGCCCAGCGGCGTTTTCACCCAGGACTTCCAGGAGTTTGTAAATAAATGCCTAATTAAGAACCCAGCAGAGCGAGCCGATCTGAAGATGCTCATGAACCATACTTTCATCAAACGGTCCGAAGTGGAAGAAGTCGATTTTGCCGGCTGGTTGTGTAAAACGCTGCGGCTGAACCAGCCCAGCACGCCCACACGCACTGCC---ATG---
>HLrouAeg4
ATGGCAAGAAAGCTGATCCACCTGGAGATCAAGCCGGCCATCCGGAACCAGATCATCCGCGAGCTGCAGGTGCTGCACGAGTGCAACTCGCCGTACATCGTGGGCTTCTACGGGGCCTTCTACAGCGACGGGGAGATCAGCATCTGCATGGAGCACATGGACGGCGGCTCCCTGGACCAGGTGCTGAAGGAAGCCAAGAGAATTCCGGAGGAGATCCTGGGGAAGGTCAGCATCGCGGTGCTGCGGGGCCTGGCGTATCTCCGGGAGAAGCACCAGATCATGCACCGAGATGTGAAGCCGTCCAACATCCTCGTCAACTCCAGAGGGGAGATCAAGCTGTGTGACTTCGGGGTGAGCGGGCAGCTCATCGACTCCATGGCCAACTCCTTCGTGGGAACGCGGTCCTACATGTCTCCGGAGCGGTTGCAGGGCACCCACTACTCGGTGCAGTCGGACATCTGGAGCATGGGCCTGTCCCTGGTGGAGCTGTCCATAGGGCGGTACCCCATCCCCCCACCAGACGCCAAGGAGCTGGAGGCCATCTTTGGCCGGCCCATGGTCGACGGAGCAGAAGGAGAGCCTCACAGCATCTCACCGCGGCCGAGACCCCCCGGACGTCCCATCAGC---GGTCACGGGATGGACAGCCGGCCGGCCATGGCCATCTTCGAGTTGCTGGACTACATTGTGAACGAGCCTCCTCCCAAGCTGCCCAGCGGCGTCTTCACCCAGGACTTCCAGGAGTTTGTGAATAAATGTCTGGTCAAGAATCCGGCCGAGCGCGCGGACCTGAAGATGCTCATGAATCACACCTTCATCAAACGGTCCGAGGTGGAGGAAGTCGATTTTGCTGGCTGGCTGTGTAAGACGCTGCGTCTGGACCAGCCCAGCACGCCCACGCGGACCGCC---GTG---
>HLrhiFer5
ATGGCGAGAAAGCTGATTCACCTGGAGATCAAGCCAGCCATCCGGAACCAGATCATCCGCGAGCTGCAGGTGCTGCACGAGTGTAACTCGCCGTACATCGTGGGCTTCTACGGGGCCTTCTACAGCGATGGGGAGATCAGCATCTGTATGGAGCACATGGACGGTGGCTCTCTGGACCAGGTGTTGAAAGAAGCCAAGAGAATTCCAGAAGAGATCCTGGGGAAGGTCAGCATCGCGGTTCTCCGGGGCCTGGCATATCTCCGGGAGAAGCACCAGATCATGCACCGAGATGTGAAACCGTCCAACATCCTCGTCAACTCCAGAGGGGAGATCAAGCTGTGTGACTTTGGAGTGAGCGGGCAGCTCATTGACTCCATGGCCAACTCTTTCGTGGGAACTCGATCCTACATGTCTCCAGAGCGGTTGCAAGGCACTCACTACTCAGTGCAGTCGGACATCTGGAGCATGGGCCTGTCCCTGGTGGAACTGTCCATCGGAAGGTACCCCATTCCCCCACCGGATGCTAAGGAGCTGGAGGCCATATTTGGCCGGCCCATGGTCGATGGGGCGGAAGGAGAGCCTCACAGCATCTCACCGCGGCCTAGACCCCCTGGACGCCCCATAAGC---GGTCACGGGATGGACAGCCGGCCAGCTATGGCTATCTTCGAGCTGCTGGACTACATTGTGAATGAGCCTCCTCCCAAGCTGCCTAGTGGTGTTTTCACCCAGGACTTCCAGGAGTTTGTGAATAAATGCCTAATCAAGAACCCAGCCGAGCGAGCGGATCTGAAGATGCTCATGAACCACGCCTTCATCAAACGGTCCGAGGTGGAAGAAGTGGATTTTGCCGGTTGGTTGTGTAAAACGCTGCGTCTGAACCAGCCCAGCACGCCCACACGCACCGCC---GTG---
>loxAfr3
ATGGCGAGGAAGCTGATTCACCTGGAGATCAAGCCGGCCATCCGGAACCAGATCATCCGGGAGCTGCAGGTCCTGCACGAGTGTAACTCCCCGTACATCGTGGGCTTCTACGGGGCCTTCTACAGCGACGGGGAGATCAGCATCTGCATGGAGCACATGGACGGAGGCTCCCTGGACCAGGTGCTGAAAGAAGCCAAGAGGATTCCAGAAGAGATCCTGGGGAAGGTCAGCATTGCGGTTCTCCGGGGCTTGGCGTACCTCCGGGAAAAGCACCAGATCATGCACCGAGATGTGAAGCCCTCCAACATCCTGGTCAACTCCAGAGGGGAGATCAAGCTGTGTGACTTCGGGGTGAGCGGGCAGCTCATCGACTCGATGGCCAACTCCTTTGTGGGGACACGCTCCTACATGTCGCCGGAGCGCTTGCAAGGCACCCACTACTCCGTGCAGTCGGACATCTGGAGCATGGGCTTGTCGCTGGTGGAGCTGTCCGTTGGGAGGTACCCCATCCCCCCGCCGGATGCCAAGGAGCTGGAGGCCATCTTCGGCCGGCCGGTGGTCGACGGGGCCGAGGGAGAGCCCCACAGCGTCTCGCCACGGCCACGGCCCCCTGGACGCCCCATCAGT---GGTCACGGGATGGACAGCCGGCCCGCCATGGCCATCTTTGAACTGCTGGACTACATTGTGAATGAGCCTCCCCCGAAGCTGCCCAGCGGCGTCTTCACCCAGGACTTCCAGGAGTTTGTAAATAAATGCCTGATCAAGAACCCGGCAGAGCGTGCTGACCTGAAGATGCTGATGAACCACACCTTCATCAAACGCTCCGAGGTGGAAGAAGTGGATTTTGCAGGCTGGTTGTGTAAAACCCTGAGGTTGAACCAGCCCAGCACGCCCACGCGAACCACC---GTG---
>HLpipKuh2
ATGGCAAGAAAGCTGATTCACCTGGAGATCAAGCCAGCCATCCGGAACCAGATCATCCGAGAGCTGCAGGTGCTGCATGAGTGCAACTCCCCGTACATCGTAGGCTTCTACGGGGCCTTCTATAGCGACGGGGAGATCAGCATCTGCATGGAGCACATGGATGGTGGCTCTCTGGACCAGGTGTTGAAAGAAGCCAAGAGGATTCCAGAAGAGATCCTGGGGAAAGTCAGCATTGCGGTGCTGCGGGGCCTGGCGTATCTGCGGGAAAAGCACCAGATCATGCACCGAGATGTGAAACCATCTAACATCCTCGTCAACTCCAGAGGGGAGATCAAGCTGTGCGATTTTGGGGTGAGCGGGCAGCTCATCGACTCCATGGCCAACTCCTTCGTGGGAACTCGATCCTACATGTCTCCAGAGCGGCTTCAAGGCACTCACTACTCGGTGCAGTCGGACATCTGGAGCATGGGCTTGTCGCTGGTGGAGCTGTCCATCGGAAGGTACCCCATCCCCCCGCCGGATGCCAAGGAGCTGGAGGCCATCTTCGGCCGGCCCGTGGTCGATGGGGCAGAAGGAGAGCCTCACAGCATCTCACCGCGGCCGAGACCCCCCGGACGCCCCATCAGT---GGTCACGGGGTGGACAGCCGGCCGGCTATGGCTATCTTTGAACTGCTGGACTATATTGTGAATGAGCCTCCTCCTAAGCTGCCCAGTGGTGTCTTCACCCAGGACTTCCAGGAGTTTGTGAATAAATGCCTCATTAAGAACCCAGCTGAGCGAGCGGATCTGAAGATGCTCATGAACCATAGCTTCATCAAACGGTCCGAGGTGGAAGAAGTGGATTTTGCCGGCTGGCTGTGTAAAACGCTGCGTCTGAACCAGCCCAGCACGCCCACACGTACCGCC---GTG---
>HLmyoMyo6
ATGGCAAGAAAGCTGATTCACCTGGAGATCAAGCCAGCCATCCGGAACCAGATCATCCGCGAGCTGCAGGTGCTGCATGAGTGCAACTCCCCGTACATTGTGGGCTTCTACGGGGCCTTCTACAGCGACGGGGAGATCAGCATCTGCATGGAGCACATGGATGGTGGCTCTCTGGACCAGGTGTTGAAAGAAGCCAAGAGAATTCCAGAAGAGATCCTGGGGAAGGTCAGCATTGCGGTTCTGCGGGGCCTGGCGTATCTCCGGGAAAAGCACCAGATCATGCACCGAGATGTGAAGCCATCTAACATCCTCGTCAACTCCAGAGGGGAGATCAAGCTGTGCGATTTTGGGGTGAGCGGGCAGCTCATCGACTCCATGGCCAACTCCTTCGTGGGAACTCGATCCTACATGTCTCCAGAGCGGCTGCAAGGCACTCACTACTCGGTGCAGTCGGACATCTGGAGCATGGGCTTGTCCCTGGTGGAGCTGTCCATTGGAAGGTACCCCATCCCTCCGCCGGATGCCAAGGAGCTGGAGGCCATATTCGGCCGGCCCATGGTCGATGGGGCAGAAGGAGAGCCTCACAGCATCTCACCGCGGCCGAGGCCCCCCGGACGCCCCATCAGT---GGTCACGGGGTGGACAGCCGACCGGCTATGGCTATCTTTGAACTGCTGGACTACATTGTGAACGAGCCTCCTCCTAAGCTGCCCAGTGGTGTCTTCACCCAGGACTTCCAGGAGTTTGTGAATAAATGCCTCATTAAGAACCCAGCTGAGCGAGCAGATCTGAAGATGCTCATGAACCATGGCTTCATCAAACGGTCTGAGGTGGAAGAAGTGGATTTTGCCGGCTGGTTGTGTAAAACGCTGCGTCTGAACCAGCCCAGCACGCCCACACGCACCGCC---GTG---
>HLphyDis3
ATGGCAAGAAAGCTGATTCACTTGGAGATCAAACCAGCCATTCGGAACCAGATCATCCGTGAGCTGCAGGTGCTGCACGAGTGTAACTCCCCGTACATCGTGGGCTTCTACGGGGCCTTCTACAGTGACGGGGAGATTAGCATCTGCATGGAGCACATGGACGGTGGCTCTCTGGACCAGGTATTGAAAGAAGCCAAGAGAATTCCAGAAGAGATCCTGGGGAAGGTCAGCATTGCGGTTCTCCGGGGCCTGGCGTATCTCCGGGAAAAGCACCAAATCATGCACCGAGATGTGAAACCATCTAACATCCTCGTCAACTCCCGAGGAGAGATCAAGCTGTGTGATTTTGGGGTGAGCGGGCAGCTCATCGACTCCATGGCCAACTCCTTCGTGGGAACTCGATCCTACATGTCTCCGGAGCGGTTGCAAGGCACTCACTACTCGGTGCAGTCGGACATCTGGAGCATGGGCCTGTCCCTGGTAGAATTGTCCATCGGAAGGTACCCCATCCCCCCGCCGGATACCAAGGAGCTGGAGGCCATATTTGGCCGGCCCATGGTTGATGGGGCAGAAGGAGAGCCTCACAGCATCTCACCACGCCCAAGACCCCCCGGACGCCCCATCAGT---GGTCATGGGGTGGACAGCCGGCCAGCTATGGCTATCTTTGAACTGCTGGACTATATTGTGAATGAGCCTCCTCCTAAGCTGCCCAGTGGTGTCTTCACCCAAGACTTCCAGGAGTTTGTGAATAAATGCCTCATTAAGAACCCAGCCGAGCGAGCGGATCTGAAGATGCTCATGAACCATGGCTTCATCAAACGGTCCGAGGTGGAAGAAGTGGATTTTGCTGGCTGGCTGTGTAAAACGCTGCGTCTGAACCAGCCCAGCACGCCTACACGTACCGCT---GTG---
>HLmolMol2
ATGGCAAGAAAGCTAATTCACCTGGAGATCAAACCGGCCATCCGGAACCAGATCATCCGAGAGCTGCAGGTGCTGCACGAGTGTAACTCCCCATACATTGTGGGCTTCTATGGGGCCTTCTACAGCGACGGCGAGATCAGCATTTGCATGGAGCACATGGACGGTGGCTCTCTGGACCAGGTGTTGAAAGAAGCCAAGAGAATTCCAGAAGAGATCCTGGGGAAGGTCAGCATTGCGGTTCTGCGGGGCCTGGCATATCTCCGGGAAAAGCACCAGATCATGCACCGAGATGTGAAACCGTCTAACATCCTCGTCAACTCCAGAGGGGAGATCAAGCTGTGCGATTTTGGGGTGAGCGGGCAGCTCATCGACTCCATGGCCAACTCCTTCGTGGGAACTCGATCCTACATGTCTCCAGAGCGGTTGCAAGGCACTCACTACTCAGTGCAGTCAGACATCTGGAGCATGGGCCTGTCCCTGGTGGAGCTGTCCATTGGAAGGTATCCCATCCCCCCGCCAGACGCCAAGGAACTGGAGGCCATATTTGGCCGGCCCATGGTCGATGGGGCAGAAGGAGAGCCTCACAGCATCTCACCGCGGCCGAGACCCCCTGGACGCCCCATCAGT---GGTCACGGGGTGGATAGCCGACCGGCTATGGCTATCTTCGAACTGCTGGATTATATTGTGAATGAGCCCCCTCCGAAGCTGCCTAGTGGCGTCTTCACCCAGGACTTCCAGGAATTTGTGAATAAATGCCTCATTAAGAACCCAGCCGAGCGAGCAGATCTGAAGATGCTCATGAACCATGGCTTCATCAAACGGTCTGAGGTGGAAGAAGTGGATTTTGCTGGCTGGTTGTGTAAAACGCTGCGTCTGAACCAGCCCAGCACGCCCACGCGTACTGCT---GTG---
>HLmanJav1
ATGGCAAGGAAGTTGATTCACCTGGAGATCAAGCCGGCCATCCGGAACCAGATCATCCGAGAGCTACAGGTGCTGCACGAGTGTAACTCGCCGTACATCGTGGGCTTCTACGGGGCCTTCTACAGCGACGGGGAGATCAGCATCTGCATGGAGCACATGGACGGCGGCTCTCTGGACCAGGTGTTGAAAGAAGCCAAGAGAATTCCCGAGGAGATCCTGGGCAAGGTCAGCATCGCGGTCCTGCGGGGCTTGGCGTATCTCCGGGAAAAGCACCAGATCATGCACCGAGACGTGAAACCGTCGAACATCCTCGTCAACTCCCGAGGGGAGATCAAGCTGTGCGATTTTGGGGTGAGCGGGCAACTCATTGACTCAATGGCCAACTCCTTCGTGGGAACGCGGTCCTACATGTCTCCAGAGCGGTTGCAAGGTACTCACTACTCCGTGCAGTCAGACATCTGGAGCATGGGCCTGTCCCTGGTGGAGCTGTCCATCGGAAGGTACCCCATCCCCCCACCAGATGCCAAGGAGCTGGAAGCCATATTTGGCCGGCCCATGGTCGATGGGGCGGAAGGAGAGCCACACAGCATCTCGCCACGGCCGAGACCCCCCGGACGCCCCATCAGC---GGTCACGGGATGGACAGCCGGCCGGCCATGGCTATCTTCGAGCTGCTGGACTATATTGTGAATGAGCCACCTCCCAAGCTGCCCAGCGGCATTTTCACCCAGGACTTCCAGGAGTTTGTAAATAAATGCCTGATTAAGAACCCAGCAGAGCGAGCCGATCTGAAGATGCTCATGAACCACACCTTCATCAAACGGTCCGAGGCGGAAGAAGTCGATTTTGCCGGCTGGTTGTGTAAAACGCTGCGGCTGAACCAGCCCAGCACGCCCACACGCGCTGCC---GTG---
>sorAra2
ATGGCCAGAAAGCTGATCCACCTGGAGATCAAGCCTGCCGTCCGGAACCAGATCATCCGGGAGCTGCAGGTGCTGCATGAGTGCAACTCGCCCTACATTGTGGGCTTCTACGGCGCCTTCTACAGCGACGGCGAGATCAGCATCTGCATGGAGCACATGGACGGGGGCTCCCTGGACCAGGTGCTCAAGGAGGCCAAGCGGATCCCCGAGGAGATCTTGGGGAAAGTCAGCATAGCGGTCCTGCGGGGCTTGGCATACCTCCGGGAGAAGCACCAGATCATGCACCGAGATGTGAAGCCGTCCAACATCCTAGTCAACTCCAGGGGGGAGATCAAGCTGTGCGACTTTGGGGTGAGCGGACAGCTCATCGACTCCATGGCCAACTCCTTCGTGGGGACGCGGTCATACATGTCGCCCGAGCGTCTGCAGGGCACCCACTACTCGGTCCAGTCGGACATCTGGAGCATGGGCCTGTCGCTCGTGGAGCTGTCCATCGGCCGCTACCCTATCCCCCCGCCCGACGCCAAGGAGCTGGAGGCCATCTTCGGCCGGCCCGTGGGGGACGGCGCCGAGGGCGAGCCCCACAGCGTGTCGCCCAGGCCTCGGCCCCCCGGGCGCCCCATCAGC---GGGCACGGCATGGACAGCCGGCCAGCCATGGCCATCTTCGAGCTGCTGGACTACATTGTGAATGAGCCGCCACCCAAGCTGCCCACTGGTGTCTTCACGCAGGATTTCCAAGAGTTTGTAAATAAATGTCTAATCAAGAACCCAGCCGAGCGAGCAGACCTGAAGATGCTCATGAACCACGCTTTCATCAAGCGCTCCGAGGTGGAAGAGGTGGACTTTGCCGGTTGGCTCTGCCGGACGCTGCGGCTGAACCAGCCCAGCACGCCCACCCGCACCGCC---GTG---
>felCat8
ATGGCGAGAAAGCTGATCCACCTGGAGATCAAGCCGGCCATCCGGAACCAGATCATCCGCGAGCTGCAGGTGCTGCACGAGTGTAACTCCCCGTACATCGTGGGCTTCTACGGGGCCTTCTACAGCGACGGCGAGATCAGCATCTGCATGGAGCACATGGACGGCGGCTCTCTGGACCAGGTGTTGAAGGAAGCCAAGAGAATTCCCGAGGAGATCCTGGGGAAGGTCAGCATCGCGGTTCTCCGGGGTTTGGCGTATCTCCGGGAAAAGCACCAGATCATGCACCGAGACGTGAAACCGTCCAACATCCTCGTCAACTCCCGAGGGGAGATCAAGCTGTGCGATTTTGGGGTGAGCGGGCAGCTCATCGACTCCATGGCCAACTCCTTCGTGGGAACTCGGTCCTACATGTCTCCAGAGCGGTTGCAGGGCACTCACTACTCGGTGCAGTCGGACATCTGGAGCATGGGCCTGTCCCTGGTGGAGCTGTCCATCGGAAGGTACCCCATCCCCCCGCCGGATGCCAAGGAGCTAGAGGCCATATTTGGCCGGCCCATGGTTGACGGGGCAGAAGGAGAGCCTCACAGCATCTCACCACGGCCGAGACCCCCTGGACGCCCCATCAGT---GGCCACGGAACGGACAGCCGGCCGGCCATGGCCATCTTCGAGCTGCTGGACTACATTGTGAATGAGCCGCCTCCCAAGCTGCCCAGCGGTGTCTTCACCCAGGACTTCCAGGAGTTTGTAAATAAATGCCTCATTAAGAACCCAGCGGAGCGAGCCGACCTGAAGACGCTCACG------------------------------------------------------------------------------------------------------------------
>lepWed1
ATGGCGAGAAAGCTAATCCACCTGGAAATCAAGCCGGCCATCCGGAACCAGATCATCCGTGAGCTGCAGGTGCTGCACGAGTGTAACTCTCCGTACATCGTGGGCTTCTACGGGGCCTTCTACAGCGACGGTGAGATCAGCATCTGCATGGAGCACATGGATGGCGGTTCTCTGGATCAGGTGTTAAAAGAAGCCAAGAGAATTCCCGAGGAGATCTTGGGGAAGGTCAGCATTGCGGTTCTTCGGGGTTTGGCGTATCTCCGGGAAAAGCACCAGATCATGCACCGAGACGTGAAACCTTCCAACATCCTCGTCAACTCCCGAGGGGAGATTAAGCTGTGCGATTTTGGGGTGAGCGGGCAGCTCATCGACTCCATGGCCAACTCCTTTGTGGGAACTCGGTCCTACATGTCTCCAGAGCGGCTGCAGGGCACGCACTACTCGGTGCAGTCGGACATCTGGAGCATGGGCCTGTCCCTGGTGGAGCTGTCCATCGGAAGGTACCCCATCCCCCCACCAGATGCCAAGGAGCTAGAGGCCATATTTGGCCGGCCCGTGGTGGACGGGGCAGAAGGAGAGCCTCACAGCATCTCGCCACGGCCGAAACCCCCTGGACGCCCCGTCAGC---GGTCACGGGACGGACAGCCGGCCAGCCATGGCCATCTTCGAGCTGCTGGACTATATTGTGAACGAGCCACCTCCCAAGTTGCCCAGCGGTGTCTTCACCCAGGACTTCCAGGAGTTTGTAAATAAATGCCTAATAAAGAACCCAGCAGAGCGAGCGGATCTGAAGATGCTCATGAGCCACACCTTCATCAAGCGGTCCGAGGTGGAAGAAGTGGATTTTGCCGGCTGGTTGTGTAAAACGCTGCGGCTGAACCAGCCCAGCACACCCACGCGCACCGCC---GTG---
>echTel2
ATGGCCCGCAAGCTCATCCACCTGGAGATCAAGCCTGCCATCCGGAACCAGATCATCCGAGAGCTACAGGTCCTGCATGAGTGTAACTCCCCGTACATCGTGGGCTTCTACGGGGCCTTCTACAGCGACGGCGAGATCAGCATCTGCATGGAGCACATGGACGGAGGCTCCCTGGACCAGGTGCTGAAAGAGGCCAAGCGGATCCCAGAAGAAGTCCTGGGGAAGGTCAGCATTGCGGTTCTCCGCGGCTTGGCATACCTCCGGGAGAAACACCAGATCATGCACCGAGACGTGAAGCCCTCCAACATCCTGGTCAACTCTCGGGGGGAGATCAAGCTGTGCGACTTTGGGGTCAGCGGGCAGCTCATCGACTCCATGGCCAACTCCTTCGTGGGCACGCGCTCCTACATGTCGCCGGAGCGCCTGCAGGGCACCCACTACTCAGTGCAGTCAGATATCTGGAGTATGGGCCTGTCGCTGGTGGAGCTGTCCATTGGGAGGTACCCCATCCCCCCACCGGACGCCAAGGAGCTGGAAGCCATCTTCGGCCGGCCAGTGGTCGATGGGCCCGAAGGAGAGCCCCACAGCGTGTCCCCGCGGCCTCGGCCCCCTGGACGTCCCGTCAGT---GGCCACGGGATAGACAGCCGGCCCGCCATGGCCATCTTTGAACTGCTGGACTACATTGTGAATGAGCCTCCCCCAAAACTGCCCAGTGGTGTCTTCACCCAGGATTTCCAGGAGTTTGTAAATAAATGCCTGATCAAGAACCCAGCGGAGCGCGCCGACCTCAAGATGCTGATGAACCACCCCTTCATCAAACGGTCTGAGGTGGAAGAAGTGGACTTCGCAGGCTGGTTGTGCCAGACGCTGCGGTTGAACCAGCCCAGCACGCCCACGCGCACGGCC---GTG---
>triMan1
ATGGCAAGGAAGTTGATTCACCTGGAGATCAAGCCAGCCATCCGGAACCAGATCATCCGGGAGCTGCAGGTCCTGCACGAGTGCAACTCTCCGTACATCGTGGGCTTCTACGGGGCCTTCTACAGCGACGGGGAGATCAGCATCTGCATGGAACACATGGACGGAGGCTCCCTGGACCAGGTGCTGAAAGAAGCCAGGAGGATTCCGGAAGAGATCCTGGGGAAGGTCAGCATTGCGGTTCTCCGGGGCTTGGCATACCTCCGAGAGAAGCACCAGATCATGCACCGAGATGTGAAGCCTTCCAACATCCTGGTCAACTCCAGAGGGGAGATCAAGCTCTGTGACTTTGGGGTGAGCGGGCAGCTCATTGACTCCATGGCCAACTCCTTTGTGGGAACGCGCTCCTACATGTCGCCGGAGCGCTTGCAAGGCACCCACTACTCTGTGCAGTCGGACATCTGGAGCATGGGCTTGTCACTGGTGGAGCTGTCCATCGGAAGGTACCCCATCCCCCCGCCGGATGCCAAGGAGCTGGAGGCCATCTTCGGCCGGCCCGTGGTCGATGGGGCCGAGGGAGAGCCCCACAGCATCTCGCCGCGGCCACGGCCCCCTGGACGCCCCATCAGT---GGTCACGGGGTGGACAACCGGCCCGCCATGGCCATCTTCGAGCTGCTGGACTACATTGTGAATGAGCCTCCCCCCAAGCTACCCAGCGGCGTCTTCACCCAGGACTTCCAGGAGTTTGTAAATAAATGCCTGATCAAGAACCCGGCAGAGCGCGCCGACCTGAAGATGCTGATGAACCACACCTTCATCAAACGGTCCGAGGTGGAAGAAGTGGATTTTGCAGGCTGGCTGTGTAAAACCCTGAGGTTGAACCAGCCCGGCACGCCCACGCGCACCGCC---GTG---
>HLturTru3
---------------------------------------------------------------------------------------------------------------------------------------------------------------GACGGTGGCTCCCTGGACCAGGTGTTGAAAGAAGCCAAGAGGATCCCCGAAGAGATCCTGGGGAAGGTCAGCATCGCGGTTCTGCGGGGCCTGGCGTATCTCCGGGAGAAGCACCAGATCATGCACCGAGATGTGAAGCCATCCAACATCCTCGTCAACTCCCGAGGGGAGATCAAGCTGTGCGACTTTGGGGTGAGCGGGCAGCTCATCGACTCCATGGCCAACTCCTTCGTGGGCACGCGGTCCTACATGTCTCCGGAGCGGCTGCAAGGCACTCACTACTCGGTGCAGTCAGACATCTGGAGCATGGGCCTGTCCCTGGTGGAGCTGTCCATTGGAAGGTACCCCATCCCCCCGCCGGACGCCAAGGAGCTGGAGGCCATATTTGGCCGGCCCATGGTCGACGGCGCGGAAGGAGAGCCTCACAGCATCTCGCCGCGGCCGAGACCCCCCGGACGCCCCATCAGC---GGTCATGGGATGGACAGCCGGCCGGCCATGGCAATCTTTGAGCTGCTGGACTACATCGTGAACGAGCCTCCTCCCAAGCTGCCCAACGGCATCTTCACCCAGGACTTCCAGGAGTTTGTAAATAAATGCCTAATTAAGAACCCAGCAGAGCGAGCAGATCTGAAGATGCTCATGAACCACGCCTTCATCAAGCGGTCCGAGGTGGAAGAAGTAGATTTTGCCGGCTGGTTGTGTAAAACGCTGCGGCTGAACCAGCCCAGCACGCCCACGCGCACTGCT---GTC---
>balAcu1
ATGGCAAGAAAGCTGATCCACCTGGAGATCAAGCCAGCCATCCGGAACCAGATCATCCGTGAGCTGCAGGTGCTGCATGAGTGTAACTCCCCGTACATCGTGGGCTTCTACGGGGCCTTCTACAGCGACGGCGAGATCAGCATCTGCATGGAGCACATGGACGGTGGCTCCCTGGACCAGGTGTTGAAAGAAGCCAAGAGAATCCCCGAAGAGATCCTGGGGAAGGTCAGCATCGCGGTTCTGCGGGGCCTGGCGTATCTCCGGGAGAAGCACCAGATCATGCACCGAGATGTGAAGCCATCCAACATCCTCGTCAACTCCCGAGGGGAGATCAAGCTGTGCGACTTCGGGGTGAGCGGGCAGCTCATCGACTCCATGGCCAACTCCTTCGTGGGGACGCGGTCCTACATGTCTCCGGAGCGGCTGCAAGGCACTCACTACTCGGTGCAGTCAGACATCTGGAGCATGGGCCTGTCCCTGGTGGAGCTGTCTATTGGAAGGTACCCCATCCCCCCGCCGGACGCCAAGGAGCTGGAGGCCATATTTGGCCGGCCCATGGTCGACGGCGCAGAAGGAGAGCCTCACAGCATCTCGCCGCGGCCGAGACCCCCCGGACGCCCCATCAGC---GGTCATGGGATGGACAGCCGGCCGGCCATGGCAATCTTTGAGCTGCTGGACTACATCGTGAACGAGCCTCCTCCCAAGCTGCCCAACGGCGTCTTCACCCAGGACTTCCAGGAGTTTGTAAATAAATGCCTAATTAAGAACCCAGCAGAGCGAGCAGATCTGAAGATGCTCATGAACCACGCCTTCATCAAGCGGTCCGAGGTGGAAGAAGTGGATTTTGCCGGCTGGTTGTGTAAAACGCTGCGGCTGAACCAGCCCAGCACGCCCACGCGCACCGCC---GTC---
>bosTau8
ATGGCCAGAAAGCTGATCCACCTGGAGATCAAGCCGGCCATCCGGAACCAGATCATCCGAGAGCTACAGGTGCTGCATGAGTGCAACTCCCCGTACATTGTGGGCTTCTACGGGGCCTTCTACAGCGACGGCGAGATCAGCATCTGCATGGAGCACATGGATGGCGGCTCCCTGGACCAGGTGTTGAAAGAAGCCAAGAGAATCCCTGAAGAGATCCTGGGCAAGGTCAGCATTGCGGTTCTGCGGGGCCTGGCATACCTCCGGGAGAAACACCAGATCATGCACCGAGACGTGAAGCCGTCCAACATCCTGGTCAACTCCCGGGGGGAGATCAAGCTGTGTGACTTCGGGGTGAGCGGCCAGCTCATCGACTCCATGGCCAACTCCTTCGTGGGGACGCGGTCCTACATGTCTCCGGAGCGGCTACAAGGCACACACTACTCGGTGCAGTCAGACATCTGGAGCATGGGCCTGTCCCTGGTGGAACTGTCCATCGGCAGGTACCCCATCCCCCCGCCGGACGCCAAGGAGCTGGAGGCCATATTCGGCCGGCCCATGGTTGATGGCGCAGAAGGAGAACCTCCTAGCATCTCTCCACGGCCGAGGCCCCCTGGACGCCCCATCAGC---GGTCACGGGATGGACAGCCGGCCTGCCATGGCGATCTTTGAGCTGCTGGACTACATTGTGAACGAGCCTCCTCCCAAGCTGCCCAACGGTGTGTTCACCCAGGACTTCCAGGAGTTTGTAAATAAATGCCTAATTAAGAACCCAGCTGAGCGAGCAGACCTGAAGATGCTCATGAACCACACCTTCATCAAGCGGTCCGAGGTGGAAGAAGTGGATTTTGCTGGCTGGTTGTGTAAAACACTGCGGCTAAACCAGCCCAGCACGCCCACACGCACCGCC---GTG---
>susScr11
ATGGCAAGAAAGCTGATCCACTTGGAGATCAAGCCGGCCATCCGGAACCAGATCATCCGCGAGCTGCAGGTACTGCACGAGTGTAACTCCCCCTACATCGTGGGCTTCTATGGGGCCTTCTACAGTGACGGGGAGATCAGTATCTGCATGGAGCACATGGATGGCGGCTCCCTGGACCAGGTGTTGAAAGAAGCCAAGAGAATTCCTGAGGAAATCCTGGGGAAGGTCAGCATCGCGGTTCTGCGGGGCCTGGCATATCTCCGGGAAAAGCACCAGATCATGCACCGAGATGTGAAGCCATCCAACATCCTTGTCAACTCCCGAGGGGAGATCAAGTTGTGCGACTTTGGGGTGAGCGGGCAGCTCATCGATTCCATGGCCAACTCCTTCGTGGGAACACGGTCCTACATGTCTCCGGAGCGGCTGCAGGGCACTCACTACTCGGTGCAGTCGGACATCTGGAGCATGGGCCTGTCCCTGGTGGAGCTGTCCATCGGAAGGTACCCCATCCCCCCACCGGATGCCAAGGAGCTGGAGGCCATATTTGGCCGGCCCATGGTTGATGGAGGGGACGGAGAGCCTCACAGCATCTCGCCACGGCCGAGACCCCCTGGACGCCCCATCAGC---GGTCACGGGATGGACAGCCGGCCGGCCATGGCTATCTTCGAGCTGCTGGACTACATCGTGAATGAGCCACCTCCCAAGCTGCCCAATGGCGTCTTCACCCAGGACTTCCAGGAGTTTGTAAATAAATGCCTAATTAAGAACCCAGCAGAGCGAGCGGATCTGAAGATGCTCATGAACCACACCTTCATCAAACGGTCCGAGGTGGAAGAAGTGGATTTTGCCGGCTGGTTGTGTAAAACGCTGCGGCTGAACCAGCCCAGCACGCCCACGCGCACCGCC---GTG---
>HLcamFer2
ATGGCAAGAAAGCTGATCCACCTGGAGATCAAGCCGGCCATCCGGAACCAGATCATCCGCGAGCTGCAGGTGCTGCACGAGTGCAACTCCCCGTACATTGTGGGCTTCTACGGGGCCTTCTACAGCGACGGGGAGATCAGCATCTGCATGGAGCACATGGATGGTGGCTCTCTGGACCAGGTGTTGAAAGAAGCCAAGAGAATTCCGGAAGAGATCCTGGGGAAGGTCAGCATCGCGGTTCTGCGGGGCCTGGCGTATCTCCGGGAAAAGCACCAGATCATGCACCGAGACGTGAAGCCATCGAACATCCTCGTCAACTCCAGAGGGGAGATCAAGCTGTGCGATTTTGGGGTTAGCGGGCAGCTCATCGACTCCATGGCCAACTCCTTCGTGGGCACGCGGTCCTACATGTCGCCAGAGCGGCTGCAAGGCACTCACTACTCGGTGCAGTCGGACATCTGGAGCATGGGCCTGTCCCTGGTGGAGCTGTCCATCGGAAGGTACCCCATCCCCCCGCCAGACGCCAAGGAGCTGGAGGCGATATTTGGCCGGCCCATGGTCGACGGTGCAGAAGGAGAGCCTCACGGCATCTCACCACGGCCGAGACCCCCCGGACGCCCCATCAGC---GGTCATGGGGTGGACAGCCGGCCGGCCATGGCTATCTTCGAGCTGCTGGACTACATCGTGAATGAGCCTCCTCCCAAGCTGCCCAGCGTCGTTTTCACCCAGGACTTCCAGGAGTTTGTAAATAAATGCCTAATTAAGAACCCAGCAGAGCGAGCGGATCTGAAGATGCTCATGAACCATGCCTTCATCAAACGGTCGGAGGTAGAAGAAGTGGATTTCGCCGGCTGGTTGTGTAAAACATTGCGGCTGAACCAGCCCAGCACGCCCACGCGCAGCGCCGCTGTG---
>conCri1
ATGGCAAGAAAGCTGATCCACTTGGAGATCAAGCCGGCCATTCGGAACCAGATCATCCGGGAGCTGCAGGTGCTGCACGAGTGCAACTCCCCGTACATTGTGGGCTTCTACGGGGCCTTCTACAGTGATGGCGAGATCAGCATCTGCATGGAGCACATGGATGGAGGTTCTCTGGACCAAGTGTTGAAAGAAGCCAAGAGAATTCCCGAAGAGATTTTGGGGAAGGTCAGCATTGCGGTCCTCCGAGGCTTGGCCTACCTCCGGGAAAAGCACCAGATCATGCACCGAGATGTGAAGCCGTCCAACATCCTCGTCAACTCCAGAGGGGAGATCAAGCTCTGTGACTTCGGGGTCAGCGGGCAGCTCATTGACTCCATGGCCAACTCCTTCGTGGGCACTCGGTCCTACATGTCGCCGGAGCGGTTGCAAGGCACCCACTACTCGGTGCAGTCTGACATCTGGAGCATGGGCCTGTCCCTGGTGGAGCTGTCCATCGGAAGGTACCCCATCCCCCCACCGGACGCCAAGGAGCTGGAGGCCATATTTGGCCGGCCCGTGGTGGACGGGGTGGAAGGAGAGCCTCACAGTGTCTCGCCGCGGCCGAGGCCCCCTGGACGCCCCATCAGC---GGTCACAGCATGGACAGCCGGCCGGCTATGGCAATCTTCGAGCTGCTGGACTATATTGTGAATGAGCCTCCTCCCAAGCTGCCCAGTGGCATCTTCACCCAGGACTTCCAGGAGTTTGTAAATAAATGCCTAATTAAGAATCCAGCAGAGCGAGCGGATCTGAAGATGCTCATGAACCACACCTTCATCAAACGGTCTGAGGTGGAAGAGGTGGATTTCGCTGGCTGGTTGTGTAAAACCCTGCGGTTGAACCAGCCTAGCACACCCACGCGCATCGCC---GTG---
>eriEur2
ATGGCCCGCAAGCTGATCCACCTGGAGATCAAGCCGGCCATCCGCAACCAGATCATCCGCGAGCTGCAGGTGCTGCACGAGTGCAACTCGCCCTACATCGTGGGCTTCTACGGTGCCTTCTACAGTGATGGCGAGATCAGCATCTGCATGGAGCACATGGACGGCGGCTCCCTGGATCAGGTGCTGAAGGAGGCCAAGAGAGTCCCCGAGGAGATCCTGGGCAAAGTCAGCATCGCGGTCCTCCGAGGCTTGGCCTACCTTCGAGAGAAGCACCAGATCATGCACCGAGACGTGAAGCCGTCCAACATCCTGGTCAACTCTCGAGGCGAGATCAAGCTGTGTGACTTCGGGGTCAGCGGCCAGCTCATCGACTCCATGGCCAACTCCTTCGTAGGGACCCGCTCCTACATGTCGCCGGAGCGACTGCAAGGCACACACTACTCCGTGCAGTCGGACATCTGGAGTATGGGGCTGTCCCTGGTGGAGCTGTCCCTGGGCCGCTACCCCATCCCGCCGCCTGACGCCAAGGAGCTGGAGGCCGTGTTCGGCCGGCCCGTGGGGGACGGGGCCGAGGGGGAGCCCCACAGTGTGTCACCGCGCCCCCGGCCACCTGGGCGCCCTGTCAGT---GGGCACGGCGCGGACAGCCGGCCAGCCATGGCCATCTTCGAGCTGCTGGACTACATCGTGAATGAGCCGCCCCCCAAGCTGCCCAGCGGAGTGTTCACCCAGGACTTCCAGGAGTTTGTAAATAAATGCCTCATCAAGAACCCTGCAGAGCGAGCCGACCTCAAGCTGCTCATGAACCACGCCTTCATCAAGCGCTCAGAGGCGGAGGAGGTGGACTTCGCGGGCTGGCTGTGCGCCACGCTGCGTCTCCACCAGCCCAGCACCCCCACCCGCAGTGCC---GTG---
>ailMel1
ATGGCAAGAAAGCTGATCCACCTGGAAATCAAGCCGGCTATCCGGAACCAGATCATCCGCGAGCTGCAGGTGCTGCACGAGTGTAACTCGCCGTACATCGTGGGTTTCTACGGGGCCTTCTACAGCGACGGCGAGATCAGCATCTGCATGGAGCACATGGACGGCGGCTCTCTGGACCAGGTGTTGAAAGAAGCCAAGAGAATTCCCGAGGAGATCCTGGGGAAGGTCAGCATTGCGGTTCTCCGGGGTTTGGCGTATCTCCGGGAAAAGCACCAGATCATGCACCGAGATGTGAAACCTTCCAACATCCTCGTCAACTCCCGAGGGGAGATTAAGCTGTGCGATTTTGGGGTGAGCGGACAGCTCATCGACTCCATGGCCAACTCCTTCGTGGGAACTCGGTCCTACATGTCTCCAGAGCGGTTGCAGGGCACTCACTACTCTGTGCAGTCGGACATCTGGAGCATGGGCCTGTCCCTGGTGGAGCTGTCCATCGGAAGGTACCCCATCCCCCCGCCGGACGCCAAGGAGCTAGAGGCCATATTTGGCCGGCCCGTGGTGGACGGGGTAGAAGGAGAGCCTCACAGCATCTCACCACGGCCGAGACCCCCTGGACGCCCCATCAGC---GGTCACGGGACGGACAGCCGGCCGGCCATGGCCATCTTCGAGCTGCTGGACTATATCGTGAACGAGCCACCTCCCAAGCTGCCCAGTGGCGTCTTCACCCAGGACTTCCAGGAGTTTGTAAATAAATGCCTAATAAAGAACCCAGCAGAGCGAGCGGATCTGAAGATGCTCATGAGCCACACCTTCATCAAGCGGTCCGAGACGGAAGAAGTGGATTTTGCCGGCTGGTTGTGTAACACGCTGCGGCTGAACCAGCCCAGCACGCCCACGCGCGCTGCC---GTG---
>canFam3
ATGGCGAGAAAGCTGATCCACCTGGAAATCAAGCCGGCCATCCGGAACCAGATCATCCGCGAGCTGCAGGTGCTGCACGAGTGTAACTCCCCATACATCGTGGGCTTCTACGGGGCCTTCTACAGCGACGGCGAGATCAGCATCTGCATGGAGCATATGGATGGCGGCTCTCTGGACCAGGTGTTGAAGGAAGCCAAGAGAATCCCTGAGGAGATCCTGGGGAAGGTCAGCATTGCGGTTCTCCGGGGTTTGGCGTATCTCCGGGAGAAGCACCAGATCATGCACCGAGACGTGAAACCATCCAACATCCTCGTCAACTCCCGAGGGGAGATTAAGCTGTGTGATTTTGGGGTGAGCGGCCAGCTCATCGACTCCATGGCCAACTCCTTCGTGGGAACTCGGTCCTACATGTCTCCAGAGCGGTTGCAGGGCACTCATTACTCAGTGCAGTCGGACATCTGGAGCATGGGCCTGTCCCTGGTGGAGCTGTCCATTGGAAGGTACCCCATCCCGCCACCAGATGCCAAGGAGCTAGAGGCCATCTTCGGCCGGCCCATGGTTGACGGGATAGAAGGAGAGCCTCACAGCATCTCACCACGGCCGAGACCCCCTGGACGCCCCATCAGC---GGTCATGGGACGGACAGCCGGCCAGCTATGGCCATCTTTGAGCTGCTGGACTATATTGTGAACGAGCCGCCTCCCAAGCTGCCCAATGGTGTCTTCACCCAGGACTTCCAGGAGTTTGTAAATAAATGCCTAATAAAGAACCCAGCAGAGCGAGCAGATCTGAAGATGCTCATGAGCCACACGTTCATCAAGCGGTCCGAGGTGGAAGAGGTGGATTTTGCCGGCTGGTTGTGTAAAACGCTGCGGCTGAATCAGCCCAGCACGCCCACGCGCACCGCC---GTG---
>musFur1
ATGGCGAGAAAGCTGATCCACCTGGAGATCAAGCCGGCCATTCGGAACCAGATCATCCGCGAGCTGCAGGTGCTACACGAGTGTAACTCTCCGTACATCGTGGGCTTCTACGGGGCCTTCTACAGCGACGGCGAGATCAGCATCTGCATGGAGCACATGGATGGTGGCTCCCTGGACCAGGTGTTGAAAGAAGCCAAGAGAATTCCCGAGGAGATCCTGGGGAAGGTCAGCATTGCGGTTCTCCGGGGTTTGGCGTATCTCCGGGAAAAGCACCAGATCATGCACCGAGATGTGAAACCTTCCAACATCCTCGTCAACTCCCGAGGGGAGATCAAGCTGTGCGATTTTGGGGTGAGCGGACAGCTCATCGACTCCATGGCCAACTCCTTCGTGGGAACGCGGTCCTACATGTCTCCGGAGCGGCTGCAGGGCACGCACTACTCCGTGCAGTCGGACATCTGGAGCATGGGGCTGTCGCTGGTGGAGCTGTCCATCGGAAGGTACCCCATCCCCCCGCCGGACGCCAAGGAGCTGGAGGCCATATTTGGCCGGCCCGTGGTGGACGGGGTAGAAGGAGAGCCTCACAGCATCTCGCCGCGGCCGAGACCCCCCGGACGCCCCATCAGC---GGTCACGGGACAGACAGCCGGCCGGCCATGGCCATCTTCGAGCTGCTGGACTATATTGTGAACGAGCCGCCTCCCAAGCTCCCCAGTGGCGTCTTCACCCAGGATTTCCAGGAGTTTGTAAATAAATGCCTAATAAAGAACCCAGCAGAGCGAGCAGATCTGAAGATGCTCACGAGCCACGCCTTCATCAAGCGCTCCGAGGTGGAAGAAGTGGATTTTGCCGGCTGGTTGTGTAAAACGCTGCGGCTGAAGCAGCCCAGCACACCCACGCGCACGGCC---GTG---
>hetGla2
ATGGCTCGGAAGCTCATCCACCTGGAGATCAAGCCAGCCATCCGCAACCAGATCATCCGAGAGCTGCAGGTGCTGCACGAGTGCAACTCACCCTACATTGTGGGCTTTTACGGGGCCTTCTACAGCGACGGGGAGATCAGCATCTGCATGGAGCACATGGACGGCGGCTCCCTGGACCAGGTGCTGAAAGAAGCCAAGCGGATCCCTGAAGAAATCCTGGGGAAAGTCAGCATTGCGGTACTCCGGGGCCTGGCATACCTCCGGGAGAAGCACCAGATCATGCACCGAGACGTGAAGCCCTCCAACATCCTGGTCAACTCTCGAGGGGAGATCAAGCTGTGTGACTTTGGGGTGAGCGGGCAGCTCATCGACTCCATGGCCAACTCCTTCGTGGGGACTCGGTCCTACATGTCTCCGGAGCGGCTACAGGGCACACACTACTCGGTGCAGTCGGACATCTGGAGCATGGGGCTGTCCCTGGTGGAGCTGTCCATCGGCAGGTACCCCATCCCCCCACCCGACACCAAGGAGCTGGAGGCCATCTTCGGCCGGCCAATGCTTGACAGCACTGAAGGACAGCCCCAGAGCATCTCACCACGGCCCCGGCCCCCTGGACGCCCCATCAGC---GGTCATGGGATGGACAGCCGGCCCGCCATGGCCATCTTCGAGCTGCTAGACTACATCGTGAATGAGCCACCGCCCAAGCTGCCCCATGGCGTGTTCAGCCTGGACTTCCAGGAGTTTGTAAATAAATGCCTCATTAAGAACCCAGCGGAGCGCGCGGACCTGAAGATGCTCATGAACCACACCTTCATCAAGCGCTCCGAGGTGGAAGAGGTGGACTTCGCCGGCTGGCTGTGCAGAACCCTGCGCCTCAACCAGCCCAGCACACCGACGCGCACTGCT---GTG---
>speTri2
ATGGCCAGAAAGCTGATCCACCTGGAGATCAAGCCAGCCATCCGGAACCAGATCATCCGCGAGCTTCAGGTCCTACATGAGTGCAACTCCCCGTACATCGTGGGCTTCTACGGCGCCTTCTACAGCGACGGGGAGATCAGCATCTGCATGGAGCACATGGACGGGGGCTCCCTGGACCAGGTGTTGAAGGAGGCCAAGAGGATCCCCGAGGAGATCTTGGGGAAGGTCAGCATTGCGGTTCTCCGGGGCCTGGCATACCTTCGAGAAAAGCATCAGATCATGCACCGAGATGTGAAACCCTCCAACATCCTGGTCAACTCCAGAGGGGAGATCAAGCTGTGCGACTTCGGGGTGAGCGGGCAGCTCATCGATTCCATGGCCAACTCCTTCGTGGGAACGCGGTCCTACATGTCTCCAGAGCGATTGCAAGGCACACACTATTCGGTGCAGTCGGACATCTGGAGCATGGGCCTGTCCTTGGTGGAGCTGTCTATCGGGAGGTACCCCATTCCCCCACCCGATGCCAAGGAGCTGGAGGCCATCTTCGGCAGGCCCGTGGGCAACGGTGCAGAAGGAGAGCCCCACAGCACCTCACCCCGGCCGAGACCCCCTGGGCGCCCCATCAGC---GGTCACGGGATGGACAGCCGGCCAGCCATGGCCATCTTCGAGCTGCTGGACTACATTGTGAATGAGCCACCTCCCAAGCTACCCAGTGGCGTGTTCAGCCCACACTTCCAGGAATTCGTGCATAAATGCCTCATTAAGAACCCAGCAGAACGAGCAGATCTGAAGATGCTCATGGGCCATGCCTTCATCAAGCGCTCAGAGGCTGAAGAGGTGGACTTCGCCGGCTGGCTGTGCAGGACCCTGCGGCTCAACCAGCCCAGCACACCCACGCGCACCGCT---GTG---
>HLequCab3
ATGGCCAGGAAGCTGATCCACCTGGAGATCAAGCCGGCCATCCGGAACCAGATCATCCGCGAGCTGCAGGTACTTCACGAGTGCAACTCGCCCTACATCGTCGGCTTCTACGGGGCCTTCTACAGCGACGGCGAGATCAGCATCTGCATGGAGCACATGGACGGCGGCTCTCTGGACCAGGTGTTGAAAGAAGCCAAGAGAATCCCCGAGGAGATTCTGGGGAAGGTCAGCATCGCGGTGCTCCGGGGCCTGGCGTATCTCCGGGAGAAGCACCAGATCATGCACCGAGACGTGAAGCCGTCCAACATCCTGGTCAACTCCAGAGGGGAGATCAAGCTGTGCGATTTCGGGGTGAGCGGGCAGCTCATCGACTCCATGGCCAACTCCTTCGTGGGGACTCGCTCGTACATGTCCCCCGAGCGCCTGCAGGGCACGCACTACTCCGTGCAGTCGGACATCTGGAGCATGGGCCTGTCCCTGGTGGAGCTGTCCGTCGGCAGGTACCCCATCCCGCCGCCCGACGCCAAGGAGCTCGAGGCCATCTTCGGCCGGCCCGTGGTTGACGGGGCGGAAGACGAGCCCCCCAGCACCTCGCCGCGGCCCAGGCCCCCCGGACGCGCCATCAGT---GGTCACGGGATGGACAGCCGGCCGGCCATGGCCATCTTCGAATTGCTGGACTATATTGTGAATGAGCCTCCTCCCAAGCTGCCCCACGGCGCCTTCACGCAGGACTTCCAGGAGTTTGTAAATAAATGCCTCATTAAGAACCCAGCCGAGCGAGCGGATCTGAAGATGCTCATGAACCACGCCTTCATCAAGCGGTCGGAGGTGGAAGAAGTGGATTTTGCCGGCTGGCTGTGTAAGACGCTGCGGCTGAACCAGCCCAGCACGCCCACGCGCACGGCC---GTG---
>cerSim1
ATGGCCAGAAAGCTGATCCACCTGGAGATCAAGCCGGCCATCAGGGACCAGATTGTCCACGAGCTGCAGGTGCTGCACGAGTGTAACTCGCCGTACATCGTGGGCTTCTACGGGGCCTTCTACAGCGACGGCGAGATCAGCATCTGCATGGAGCACATGGATGGCGGCTCCCTGGACCAGGTGTTGAAAGAAGCCAGGAGAATCCCCGAGGAGATCCTAGGGAAGGTCAGCATCGCGGTTCTCCGGGGCTTGGCCTACCTCCGGGAGAAGCACCAGATCATGCACCGAGATGTGAAGCCGTCCAACATCCTCGTCAACTCCCGGGGCGAGATCAAGCTGTGCGACTTCGGGGTGAGCGGGCAGCTCATCGACTCCATGGCCAACTCCTTCGTGGGCACCCGCTCCTACATGTCTCCCGAGCGCCTGCAGGGCACCCACTACTCGGTGCAGTCGGACATCTGGAGTATGGGCCTGTCCCTGGTGGAGCTCTCCATCGGGAGGTACCCCATCCCCCCGCCAGACGCCAAGGAGCTGGAGGCCATCTTTGGCCGGCCCGTGGTCGATGGGGCGGAGGGAGATCCGCACGGCGTCTCGCCACGGCCCAGACCCCCCGGGCGCCCCATGAGT---GGTCACGGGATGGACAGCCGGCCCGCAATGGCCATCTTCGAGTTGCTGGACTACATTGTGAACGAGCCTCCTCCCAAGCTGCCTCACGGCGCTTTCACGCAGGACTTCCAGGAGTTTGTAAATAAATGCCTCATTAAGAACCCAGCAGAGCGCGCGGACCTGAAGATGCTCATGAGCCACGCCTTCATCAAGCGCGCCGAGGTGGAAGAGGTGGACTTCGCCGGCTGGCTGTGTAAAACGCTGCGGCTGCGGCAGCCCAGCACACCCACGCGCAGCGCC---GTG---
>otoGar3
ATGGCCAGAAAGCTGATCCACCTGGAGATCAAGCCAGCCATCCGGAACCAAATCATTCGAGAGCTGCAGGTTCTGCACGAGTGCAATTCACCATACATCGTCGGCTTCTACGGGGCCTTCTACAGTGATGGGGAGATCAGCATCTGCATGGAGCACATGGATGGTGGCTCCCTGGACCAGGTGCTGAAAGAAGCCAAGAGGATTCCTGAGGAGATCCTGGGGAAAGTCAGCATTGCAGTCCTCCGGGGCTTGGCGTACCTACGAGAAAAGCACCAGATCATGCACAGAGATGTGAAACCCTCCAACATCCTCGTCAACTCCAGAGGGGAGATAAAGCTGTGTGATTTCGGGGTGAGCGGGCAGCTCATCGACTCCATGGCCAACTCCTTTGTAGGAACTCGATCCTACATGTCTCCAGAGCGGTTGCAAGGCACACACTACTCGGTGCAGTCTGACATCTGGAGCATGGGCCTGTCGCTGGTGGAGCTGTCCATTGGAAGGTACCCCATCCCCCCACCCGACGCCAAGGAGCTGGAGGCCCTATTTGGCCGGGCCGTGGCCGATGGGCTGGAAGGAGAGGCCCACAGCATCTCGCCTCGGCCGAGACCACCTGGGCGCCCTATCAGTGCAGGTCCTGGGCTGGACAGTCGGCCAGCTATGGCCATCTTCGAGCTACTGGATTACATTGTGAATGAGCCTCCTCCCAAGCTGCCCAACAGCGTGTTCACCCCAGACTTCCAGGAGTTTGTAAATAAATGCCTCATCAAGAACCCTGCAGAGCGCGCAGACCTGAAGATACTCATGAACCACGCCTTCATCAAACGGTCCGAGGTGGAAGAGGTGGATTTTGCTGGCTGGTTGTGTAAAACGCTGCGGTTGAACCAGCCCAGTACACCCACACGCACAGCT---GTG---
>tupChi1
ATGGCCAGGAAGCTGAGCCACCTGGAGATCAAGCCGGCCATCCGGAACCAGATCATCCGCGAGCTGCAGGTGCTGCACGAGTGCAACTCCCCGTACATCGTGGGCTTCTACGGGGCCTTCTACAGCGACGGCGAGATCAGCATCTGCATGGAGCACATGGATGGCGGCTCCCTGGACCAGGTGCTGAAGGAAGCCAAGAGGGTCCCCGAGGAGGTCCTGGGCAAGGTCAGCATCGCGGTGCTCCGGGGCTTGGCCTACCTCCGGGAAAAGCACCAGATCATGCACCGAGACGTGAAGCCCTCCAACATCCTGGTCAACTCCAGGGGGGAGATCAAGCTCTGTGACTTCGGGGTGAGCGGGCAGCTCATCGACTCCATGGCCAACTCCTTCGTGGGGACGCGCTCCTACATGTCTCCAGAGCGACTCCAGGGCACGCACTACTCCGTGCAGTCAGACATCTGGAGCATGGGCCTGTCCCTGGTGGAGCTGTCCATCGGGAGGTACCCCATCCCCCCGCCCGACGCCAAAGAGCTGGAAGCCATCTTCGGCCGGCCCCTGGCCGACGGGTCGGAAGCAGAGCCCCACAGTGTCTCGCCACGGCCCCGACCGCCCGGGCGCCCCATCAGC---GGTCACGGCATGGACAGCCGGCCGGCCATGGCCATCTTCGAGCTGCTGGACTACATCGTCAACGAGCCTCCTCCCAAGCTGCCCAACGGAGTGTTCACGCCGGACTTTCAGGAGTTTGTAAATAAATGCCTCATTAAGAACCCAGCTGAACGGGCGGACCTGAAGATGCTCATGAACCACGCCTTCATCAAGCGGTCCGAGGTGGAGGAAGTGGACTTTGCCGGCTGGTTGTGTAAGACCCTGCGGCTGAGCCAGCCCGGCACGCCCACGCGCACGGCC---GTG---
>cavPor3
ATGGCCCGGAAGCTCATCCACCTGGAGATCAAGCCGGCCATCCGCAACCAGATCATCCGCGAGCTGCAGGTGCTGCACGAGTGCAACTCGCCCTACATCGTGGGCTTCTACGGGGCCTTCTACAGCGACGGCGAGATCAGCATCTGCATGGAGCACATGGACGGCGGCTCCCTGGACCAGGTGCTGAAGGAGGCCAAGCGCATTCCTGAGGACATCCTGGGGAAAGTCAGCATCGCGGTGCTCCGGGGCCTGGCGTACCTCCGGGAGAAACACCAGATCATGCACCGAGACGTGAAGCCCTCCAACATCCTGGTCAACTCGAGAGGGGAGATCAAGCTGTGCGACTTCGGGGTCAGCGGGCAGCTCATCGACTCCATGGCCAACTCCTTTGTGGGCACGCGGTCCTACATGTCTCCGGAGCGGCTGCAGGGTACGCACTACTCGGTGCAGTCGGACATCTGGAGCATGGGGCTGTCCCTGGTGGAGCTGTCCATCGGCAGGTACCCCATCCCCCCACCTGATGCCAAGGAGCTGGAGGCCATCTTCGGCCAGCCTGTGCTGGACAGCCCGGAAGGGCAGCCCCAGAGCATCTCACCGCGGCCTCGGCCCCCCGGACGCCCCATCAGT---GGTCATGGAGTGGACAGTCGGCCTGCCATGGCCATCTTCGAGCTGCTAGACTACATTGTGAATGAGCCACCACCCAAGCTGCCCAGTGGTGTGTTCAGCCTGGACTTCCAGGAGTTTGTAAATAAATGCCTCATTAAGAACCCAGCAGAGCGTGCAGACCTGAAGATGCTCATGAACCACGCCTTCATCAAGCGCTCTGAGGTGGAGGCCGTGGACTTCGCCGGCTGGCTCTGTAGGACCCTGCGGCTCCACCAGCCCGGCACCCCGACACGCAGCGCC---GTG---
>micOch1
ATGGCCAGAAAGCTGATCCACCTGGAGATCAAGCCAGCCGTCCGCAACCAGATCATCCGGGAGCTGCAGGTGCTGCACGAGTGCAACTCGCCCTACATTGTGGGCTTCTACGGGGCCTTCTACAGCGACGGCGAGATCAGCATCTGCATGGAGCACATGGATGGTGGCTCGCTGGATCAGGTTCTGAAGGAGGCCAAGCGGATCCCTGAGGACATCTTGGGGAAGGTCAGCATTGCGGTGCTCCGGGGCCTGGCATACCTGCGCGAGAAACACCAGATCATGCACAGAGACGTGAAGCCCTCCAACATTCTGGTGAACTCTCGAGGCGAGATCAAGTTGTGCGACTTCGGGGTGAGCGGCCAGCTGATTGACTCCATGGCCAACTCATTTGTGGGGACGCGCTCCTACATGTCTCCAGAGCGGCTGCAGGGCACGCATTACTCTGTGCAGTCAGACATCTGGAGCATGGGACTGTCGCTGGTGGAGCTGGCCATCGGAAGGTACCCCATTCCCCCACCTGATGCCAAGGAATTAGAGGCCAGCTTTGGCCGGCCTGTGGTCGATGGCGCAGATGGAGAGCCCCATAGTGTCTCACCGCGGCCCAGGCCGCCCGGACGCCCCATCAGC---GGTCATGGGATGGACAGCCGACCTGCCATGGCCATCTTTGAACTGCTAGACTACATCGTGAATGAGCCGCCTCCCAAACTGCCCAGCGGTGTGTTCAGCTCAGACTTCCAGGAGTTTGTGAACAAATGCCTCATTAAGAACCCAGCGGAGCGGGCGGATCTGAAGATGCTGATGAACCATGCCTTCATCAAGCGCTCGGAGGGGGAGGAGGTGGACTTCGCGGGCTGGCTGTGCCGAACCCTGCGGCTGAAGCAGCCCAGCACACCCACGCGCAGCGCA---GTG---
>mm10
ATGGCCAGAAAGCTGATCCACCTGGAGATCAAACCGGCCGTGCGCAACCAGATCATCCGGGAGCTGCAGGTGCTGCACGAGTGCAACTCGCCCTACATCGTGGGCTTCTATGGGGCCTTCTACAGCGACGGCGAGATCAGCATCTGCATGGAGCACATGGATGGTGGCTCACTGGACCAGGTACTGAAGGAGGCCAAGCGGATTCCTGAAGACATCTTGGGGAAGGTCAGCATTGCGGTGCTCCGGGGCCTGGCCTACCTCCGAGAGAAGCACCAGATCATGCACAGAGATGTGAAGCCCTCCAACATCCTGGTGAACTCTCGCGGGGAGATTAAGCTGTGTGACTTCGGGGTGAGCGGCCAGCTGATCGACTCCATGGCCAACTCGTTTGTAGGGACGCGCTCCTACATGTCCCCAGAGCGGCTGCAGGGCACCCACTACTCTGTGCAGTCGGACATCTGGAGCATGGGGCTGTCGCTGGTGGAGCTGGCCATCGGGAGGTATCCCATTCCCCCACCTGATGCCAAGGAACTAGAGGCCAGCTTTGGCCGGCCTGTGGTGGACGGGGCAGACGGAGAACCCCATAGTGTCTCCCCGAGGCCCAGGCCCCCTGGACGCCCCATCAGT---GGTCATGGGATGGACAGCCGACCGGCCATGGCCATCTTTGAGCTGCTGGACTACATAGTGAACGAGCCACCTCCCAAGCTGCCCAGTGGTGTGTTCAGCTCAGACTTCCAGGAGTTTGTGAATAAATGTCTCATTAAGAACCCAGCAGAGCGAGCAGATCTGAAGCTGCTGATGAACCACGCCTTCATCAAGCGCTCTGAGGGGGAGGAAGTGGACTTCGCCGGCTGGCTGTGCAGAACCCTGCGGCTGAAGCAGCCCAGCACACCCACGCGGACTGCA---GTG---
>criGri1
ATGGCCAGAAAGCTGATCCATCTGGAGATCAAACCAGCCGTCCGCAACCAGATCATCCGGGAGCTGCAGGTGCTGCATGAGTGCAACTCACCCTACATTGTGGGCTTCTATGGGGCTTTCTACAGTGATGGCGAGATCAGCATCTGCATGGAGCACATGGATGGTGGCTCACTGGACCAGGTGCTCAAGGAGGCCAAGCGGATCCCTGAGGACATCTTGGGGAAGGTCAGCATTGCGGTACTCCGAGGCCTGGCATACCTCCGTGAGAAGCACCAGATCATGCACAGAGATGTGAAGCCCTCCAACATCCTGGTGAACTGTCGCGGTGAGATCAAGCTGTGTGACTTCGGGGTGAGCGGCCAGCTGATTGACTCCATGGCCAATTCATTTGTGGGAACACGCTCCTATATGTCTCCAGAGCGGCTACAGGGCACGCATTACTCTGTGCAGTCGGACATCTGGAGCATGGGACTGTCGCTGGTGGAGCTGGCCATCGGGAGGTACCCCATCCCCCCACCTGATGCCAAGGAACTAGAGGCCAGCTTTGGCCGGCCTGTGGTCGATGGCGCAGACGGAGAGCCCCATAGTGTCTCGCCGAGGCCCAGGCCGCCTGGACGCCCCATCAGC---GGTCATGGGATGGACAGCCGACCTGCCATGGCCATCTTTGAGCTGCTGGACTACATTGTGAATGAGCCACCTCCCAAGCTGCCCAGTGGTGTGTTCAGCTCGGACTTCCAGGAGTTTGTGAATAAATGCCTCATTAAGAACCCGGCAGAGCGAGCGGATCTGAAGATGCTGATGAACCACGCCTTCATCAAGCACTCCGAGGGGGAGGAGGTGGACTTCGCAGGCTGGCTGTGCCGAACCCTGCGGCTGAAGCAGCCCAGCACACCCACGCGCACTGCA---GTG---
>rn6
ATGGCCAGAAAGCTGATCCACCTGGAGATCAAGCCAGCTGTCCGCAACCAGATCATCCGGGAGCTGCAGGTGCTGCATGAGTGCAACTCACCGTACATCGTGGGCTTTTATGGGGCCTTCTACAGCGACGGCGAGATCAGCATCTGCATGGAGCACATGGACGGTGGCTCACTGGACCAGGTACTGAAGGAGGCCAAGCGCATTCCCGAGGACATCTTAGGGAAGGTCAGCATTGCGGTGCTCCGGGGCCTGGCGTACCTCCGCGAGAAGCACCAGATCATGCATAGAGATGTGAAGCCCTCCAACATTCTGGTGAACTCTCGTGGAGAGATTAAGCTGTGCGACTTCGGAGTGAGCGGCCAGTTGATTGACTCCATGGCCAACTCATTTGTAGGGACACGCTCCTACATGTCCCCAGAACGGCTGCAGGGCACCCACTACTCTGTGCAGTCGGACATCTGGAGCATGGGGCTGTCGCTGGTGGAGCTGGCCATCGGGAGGTACCCCATCCCCCCACCTGATGCCAAGGAACTAGAGGCCAGCTTTGGCCGGCCTGTGGTGGACGGGGCAGATGGAGAGCCCCATAGTGTCTCACCGCGGCCCCGGCCCCCTGGACGCCCCATCAGT---GGTCATGGGATGGACAGCCGACCAGCCATGGCCATCTTTGAGCTGCTGGACTACATAGTGAATGAGCCACCTCCCAAGCTGCCCAGTGGTGTGTTCAGCTCAGACTTCCAGGAGTTTGTGAATAAATGTCTCATTAAGAACCCAGCAGAGCGTGCAGACCTCAAGCTGCTGACGAACCATGCCTTCATCAAACGCTCTGAGGGGGAGGACGTGGACTTCGCTGGCTGGCTATGCAGAACCCTGCGGCTGAAGCAGCCCAGCACACCCACGCGTACTGCA---GTG---
>ochPri3
ATGGCCAGGAAGCTGATCCACCTAGAGATCAAGCCGGCCACCCGGAACCAGATCATCCGTGAGCTGCAGGTGCTGCACGAGTGCAACTCGCCCTACATCGTGGGCTTCTACGGGGCCTTCTACAGCGACGGCGAGATCAGTATATGCATGGAGCACATGGATGGCGGCTCCCTGGACCAGGTGCTGAAGGAGGCCCAGAGGATTCCAGAAGAGATCCTGGGCAAAGTCAGCATTGCGGTCCTCCGGGGTCTGGCGTATCTCCGAGAGAAACACCAAATCATGCATCGAGACGTAAAGCCCTCCAACATTCTGGTCAACTCCCGGGGCGAGATCAAGCTGTGCGACTTCGGCGTCAGCGGGCAGCTCATCGACTCCATGGCCAACTCCTTCGTGGGCACGCGCTCCTACATGTCTCCGGAGCGGCTGCAGGGCACCCACTACTCGGTGCAGTCGGATATCTGGAGCATGGGCCTGTCCCTGGTGGAGCTGGCCATCGGCAGGTACCCCGTCCCCCCGCCGGACGCCAAGGAGCTCGAGGCCACGTTCGGCCGGCCCGTGCTGGACGCGGCGGACGCAGAGCCTCACAGCACCTCACCGCGCCCACGGCCCCCGGGACGCCCCGTCAGC---GGTCACGGGGTGGACAGCCGGCCAGCCATGGCCATCTTCGAACTACTGGACTACATTGTGAATGAGCCACCTCCCAAACTGCCCAGCAGTGTGTTCACCGCTGACTTCCAGGAGTTTGTAAATAAATGCCTCATCAAGAACCCGGCAGAACGAGCAGACCTCAAAATGCTCATGAACCACGCCTTCATCAAGCGGTCCGAGGTAGAGGAAGTGGACTTTGCTGGCTGGCTTTGCGAGACCCTGCGGCTGAAGCAGCCCAGTACGCCCACGCACTTGGCC---GTG---
