# Supplementary material for: Six reference-quality genomes reveal evolution of bat adaptations
Source: Nature. 2020 Jul 22;583(7817):578–84. doi: 10.1038/s41586-020-2486-3 (PMC8075899; doi:10.1038/s41586-020-2486-3)
Supplement: Supplementary file 6 — Alignments of 12,931 protein-coding genes across 48 mammals. [file 41586_2020_2486_MOESM6_ESM.gz › suppDataFile/ENST00000396049.aln.fasta]

>hg38
ATG---AGCTTCCTCTTCAGCAGCCGCTCTTCTAAAACATTCAAACCAAAGAAGAATATCCCTGAAGGATCTCATCAGTATGAACTCTTAAAACATGCAGAAGCAACTCTAGGAAGTGGGAATCTGAGACAAGCTGTTATGTTGCCTGAGGGAGAGGATCTCAATGAATGGATTGCTGTGAACACTGTGGATTTCTTTAACCAGATCAACATGTTATATGGAACTATTACAGAATTCTGCACTGAAGCAAGCTGTCCAGTCATGTCTGCAGGTCCGAGATATGAATATCACTGGGCAGATGGTACTAATATTAAAAAGCCAATCAAATGTTCTGCACCAAAATACATTGACTATTTGATGACTTGGGTTCAAGATCAGCTTGATGATGAAACTCTTTTTCCTTCTAAGATTGGTGTCCCATTTCCCAAAAACTTTATGTCTGTGGCAAAGACTATTCTAAAGCGTCTGTTCAGGGTTTATGCCCATATTTATCACCAGCACTTTGATTCTGTGATGCAGCTGCAAGAGGAGGCCCACCTCAACACCTCCTTTAAGCACTTTATTTTCTTTGTTCAGGAGTTTAATCTGATTGATAGGCGTGAGCTGGCACCTCTTCAAGAATTAATAGAGAAACTTGGATCAAAAGACAGA---
>lepWed1
ATG---AGCTTCCTCTTCAGCAGCCGCTCTTCTAAAACATTCAAACCAAAGAAGAATATCCCTGAGGGCTCTCATCAGTATGAACTCTTAAAACATGCAGAGGCAACTCTAGGAAGCGGGAATCTGAGACAAGCTGTTATGTTGCCAGAGGGAGAGGACCTCAATGAATGGATTGCTGTTAACACTGTGGATTTCTTCAACCAGATCAACATGCTGTATGGAACTATTACAGAATTCTGCACTGAAGCAAGCTGTCCAGTCATGTCTGCAGGTCCAAGATACGAATATCATTGGGCAGATGGTACTAATATTAAAAAGCCAATCAAGTGTTCTGCACCAAAATACATTGACTATTTGATGACTTGGGTTCAGGATCAGCTTGATGATGAAACTCTTTTTCCTTCTAAGATC---------------------------------------------------------------------------------------------------------------------------------------------------------------------------------------------------------------------------------------------------
>HLmanJav1
ATG---AGCTTCCTCTTTAGCAGCCGCTCTTCTAAAACATTCAAACCAAAGAAGAATATCCCTGAAGGCTCTCATCAGTATGAACTCTTAAAACATGCAGAAGCAACTCTGGGAAGTGGGAATCTGAGACAAGCTGTCATGTTGCCAGAGGGAGAGGACCTCAATGAATGGATTGCTGTTAACACTGTGGATTTCTTCAACCAGATCAACATGTTGTATGGAACTATTACAGAGTTCTGCACGGAAGCCAGCTGTCCAGTCATGTCTGCAGGTCCAAGATACGAATACCACTGGGCAGATGGTACTAATATTAAAAAGCCAATCAAATGTTCTGCACCAAAATACATAGACTATTTGATGACTTGGGTTCAGGATCAACTTGATGATGAAACTCTTTTTCCTTCTAAGATT---------------------------------------------------------------------------------------------------------------------------------------------------------------------------------------------------------------------------------------------------
>panTro5
ATG---AGCTTCCTCTTCAGCAGCCGCTCTTCTAAAACATTCAAACCAAAGAAGAATATCCCTGAAGGATCTCATCAGTATGAACTCTTAAAACATGCAGAAGCAACTCTAGGAAGTGGGAATCTGAGACAAGCTGTTATGTTGCCTGAGGGAGAGGATCTCAATGAATGGATTGCTGTGAACACTGTGGATTTCTTTAACCAGATCAACATGTTATATGGAACTATTACAGAATTCTGCACTGAAGCAAGCTGTCCAGTCATGTCTGCAGGTCCGAGATATGAATATCACTGGGCAGATGGTACTAATATTAAAAAGCCAATCAAATGTTCTGCACCAAAATACATTGACTATTTGATGACTTGGGTTCAGGATCAGCTTGATGATGAAACTCTTTTTCCTTCTAAGATTGGTGTCCCATTTCCCAAAAACTTTATGTCTGTGGCAAAGACTATTCTAAAGCGTCTGTTCAGGGTTTATGCCCATATTTATCACCAGCACTTTGATTCTGTGATGCAGCTGCAAGAGGAGGCCCACCTCAACACCTCCTTTAAGCACTTTATTTTCTTTGTTCAGGAGTTTAATCTGATTGATAGGCGTGAGCTGGCACCTCTTCAAGAATTAATAGAGAAACTTGGATCAAAAGACAGA---
>echTel2
ATG---AGCTTCCTCTTCAGCAGCCGCTCTTCTAAAACATTCAAACCAAAGAAGAACATCCCCGAAGGGTCTCATCAGTATGAACTCTTAAAACACGCAGAAGCAACTCTAGGAAGTGGGAATCTGAGACAAGCTGTGATGTTGCCAGAGGGAGAGGACCTCAATGAATGGATTGCAGTTAACACTGTGGATTTCTTCAACCAGATCAACATGTTATATGGAACCATCACCGAATTCTGCACGGAAGCGAGCTGCCCAGTGATGTCTGCAGGTCCACGATACGAATATCATTGGGCAGATGGTACTAATATTAAAAAGCCAATCAAATGCTCTGCACCAAAATATATCGACTATTTGATGACTTGGGTTCAGGATCAGCTGGATGACGAAACTCTTTTTCCTTCTAAGATTGGTGTCCCGTTTCCCAAAAACTTCATGTCTGTGGCTAAGACCATTCTGAAGCGTCTTTTCAGGGTGTATGCCCACATCTACCATCAGCACTTTGACTCTGTGATGCAGCTGCAGGAGGAGGCCCACCTCAACACCTCGTTTAAGCACTTTATTTTCTTTGTTCAGGAGTTTAATCTGATTGATCGGCGTGAGTTGGCACCTCTTCAGGAATTAATTGAGAAGCTTGGATCCAAAGACAGA---
>gorGor5
ATG---AGCTTCCTCTTCAGCAGCCGCTCTTCTAAAACATTCAAACCAAAGAAGAATATCCCTGAAGGATCTCATCAGTATGAACTCTTAAAACATGCAGAAGCAACTCTAGGAAGTGGGAATCTGAGACAAGCTGTTATGTTGCCTGAGGGAGAGGATCTCAATGAATGGATTGCTGTGAACACTGTGGATTTCTTTAACCAGATCAACATGTTATATGGAACTATTACAGAATTCTGCACTGAAGCAAGCTGTCCAGTCATGTCTGCAGGTCCGAGATATGAATATCACTGGGCAGATGGTACTAATATTAAAAAGCCAATCAAATGTTCTGCACCAAAATACATTGACTATTTGATGACTTGGGTTCAGGATCAGCTTGATGATGAAACTCTTTTTCCTTCTAAGATTGGTGTCCCATTTCCCAAAAACTTTATGTCTGTGGCAAAGACTATTCTAAAGCGTCTGTTCAGGGTTTATGCCCATATTTATCACCAGCACTTTGATTCTGTGATGCAGCTGCAAGAGGAGGCCCACCTCAACACCTCCTTTAAGCACTTTATTTTCTTTGTTCAGGAGTTTAATCTGATTGATAGGCGTGAGCTGGCACCTCTTCAAGAATTAATAGAGAAACTTGGATCAAAAGACAGA---
>ponAbe2
ATG---AGCTTCCTCTTCAGCAGCCGCTCTTCTAAAACATTCAAACCAAAGAAGAATATCCCTGAAGGATCTCATCAGTACGAACTCTTAAAACATGCAGAAGCAACTCTAGGAAGTGGGAATCTGAGACAAGCTGTTATGTTGCCTGAGGGAGAGGATCTCAATGAATGGATTGCTGTAAACACTGTGGATTTCTTTAACCAGATCAACATGTTATATGGAACTATTACAGAATTCTGCACTGAAGCAAGCTGTCCAGTCATGTCTGCAGGTCCGAGATATGAATATCATTGGGCAGATGGTACTAATATTAAAAAGCCAATCAAATGTTCTGCACCAAAATACATTGACTATTTGATGACTTGGGTTCAGGATCAGCTTGATGATGAAACTCTTTTTCCTTCTAAGATTGGTGTCCCATTTCCCAAAAACTTTATGTCTGTGGCAAAGACTATTCTAAAGCGTCTGTTCAGGGTTTATGCCCATATTTATCACCAGCACTTTGATTCTGTGATGCAGCTGCAAGAGGAGGCCCACCTCAACACCTCCTTTAAGCACTTTATTTTCTTTGTTCAGGAGTTTAATCTGATTGATAGGCGTGAGCTGGCACCTCTTCAAGAATTAATAGAGAAACTTGGATCAAAAGACAGA---
>macFas5
ATG---AGCTTCCTCTTCAGCAGCCGCTCTTCTAAAACATTCAAACCAAAGAAGAATATACCTGAAGGATCTCATCAGTATGAACTCTTAAAACATGCAGAAGCGACTCTAGGAAGTGGGAATCTGAGACAAGCTGTTATGTTGCCTGAGGGAGAGGATCTCAATGAATGGATTGCTGTAAACACTGTGGATTTCTTTAACCAGATCAACATGTTATATGGAACTATTACAGAATTCTGCACTGAAGCAAGCTGTCCAGTCATGTCTGCAGGTCCGAGATATGAATATCATTGGGCAGATGGTACTAATATTAAAAAGCCAATCAAATGTTCTGCACCAAAATACATTGACTATTTGATGACTTGGGTTCAGGATCAGCTTGATGATGAAACTCTTTTTCCTTCTAAGATTGGTGTCCCATTTCCCAAAAACTTTATGTCTGTGGCAAAGACTATTCTAAAGCGTCTGTTCAGGGTTTATGCCCATATTTATCACCAGCACTTTGATTCTGTGATGCAGCTGCAAGAGGAGGCCCACCTCAACACCTCCTTTAAGCACTTTATTTTCTTTGTTCAGGAGTTTAATCTGATTGATAGGCGTGAGCTGGCACCTCTTCAAGAATTAATAGAGAAACTTGGATCAAAAGACAGA---
>eriEur2
ATG---AGTTTCCTCTTCAGCAGCCGCTCTTCTAAAACATTCAAGCCAAAGAAGAATATCCCTGAAGGGTCTCATCAGTATGAACTCTTAAAACATGCAGAAGCAACCCTAGGAAGTGGGAATCTGAGACAGGCTGTTATGTTGCCAGAAGGCGAGGACCTCAATGAATGGATTGCTGTTAACACTGTGGATTTCTTCAATCAGATCAACATGCTATATGGAACTATTACAGAATTCTGTACTGAAGCAAGTTGTCCAGTAATGTCTGCTGGTCCAAGATATGAATATCACTGGGCAGATGGTACTAATATTAAAAAGCCAATAAAATGTTCTGCACCGAAATACATTGACTATTTGATGACTTGGGTTCAGGATCAGCTTGATGATGAAACTCTCTTTCCTTCTAAGATTGGTGTCCCGTTTCCCAAAAATTTTATGTCTGTGGCAAAAACCATTCTAAAGCGTCTGTTCAGGGTGTATGCCCATATTTATCACCAGCACTTTGATTCTGTGATGCAGCTGCAAGAGGAGGCTCACCTCAACACCTCCTTTAAGCACTTTATTTTTTTTGTTCAGGAATTTAATCTGATTGATCGTCGTGAGTTGGCACCACTTCAGGAATTGATTGAGAAGCTAGGATCAAAAGACAGA---
>calJac3
ATG---AGCTTCCTCTTCAGCAGCCGCTCTTCTAAAACATTCAAACCAAAGAAGAATATCCCTGAAGGATCTCATCAGTATGAACTCCTAAAACATGCAGAAGCAACTCTAGGAAGTGGGAATCTGAGACAAGCTGTTATGTTGCCTGAGGGAGAGGATCTCAATGAATGGATTGCTGTAAACACTGTGGATTTCTTTAACCAGATCAACATGTTATATGGAACTATTACAGAATTCTGCACTGAAGCAAGCTGTCCAGTCATGTCTGCAGGTCCAAGATATGAATATCATTGGGCAGATGGTACTAATATTAAAAAGCCAATCAAATGTTCTGCACCAAAATACATTGACTATTTGATGACTTGGGTTCAGGATCAGCTTGATGATGAAACTCTTTTTCCTTCTAAGATTGGTGTCCCGTTTCCCAAAAACTTTATGTCTGTGGCAAAGACTATTCTAAAGCGCCTGTTCAGGGTTTATGCCCATATTTATCACCAGCACTTTGATTCTGTGATGCAGCTGCAAGAGGAGGCCCACCTCAACACCTCCTTTAAGCACTTTATTTTTTTTGTTCAGGAGTTTAATCTGATTGATAGGCGTGAGCTGGCACCTCTTCAAGAATTAATAGAGAAACTTGGATCAAAAGACAGA---
>HLpipKuh2
ATG---AGCTTCCTCTTCAGCAGCCGCTCTTCTAAAACATTCAAACCAAAGAAAAATATCCCTGAAGGGTCTCATCAATATGAACTCTTAAAACATGCAGAAGCAACTCTAGGAAGTGGGAATCTGAGACAAGCTGTTATGTTGCCAGAGGGAGAGGATCTCAATGAATGGATTGCTGTTAACACTGTGGATTTCTTCAATCAGATCAACATGTTATATGGAACTATTACAGAATTCTGCACTGAAGCAAGCTGTCCAGTCATGTCTGCAGGTCCAAGATATGAATATCATTGGGCAGATGGTACTAATATTAAAAAGCCAATCAAATGTTCTGCACCAAAATACATTGACTATTTGATGACTTGGGTTCAGGACCAACTTGATGATGAAACCCTTTTTCCTTCTAAGATTGGTGTCCCATTTCCCAAAAACTTTATGTCTGTGGCAAAGACCATCCTAAAGCGTCTGTTTAGGGTTTATGCCCACATTTATCACCAGCACTTTGATTCTGTGATGCAGCTGCAAGAGGAGGCTCACCTCAATACCTCCTTCAAGCACTTTATTTTCTTTGTTCAGGAGTTTAATCTGATTGATAGGCGTGAGTTGGCACCTCTTCAGGAATTAATTGAGAAGCTTGGATCAAAAGACAGA---
>HLmolMol2
ATG---AGCTTCCTCTTCAGCAGCCGCTCTTCTAAAACATTCAAACCAAAGAAGAATATCCCTGAAGGGTCTCATCAGTATGAACTCTTAAAACATGCAGAAGCAACTCTAGGAAGTGGGAATCTGAGACAAGCTGTTATGTTGCCAGAGGGAGAGGATCTCAATGAATGGATTGCTGTTAACACTGTGGATTTCTTCAACCAGATCAACATGTTATATGGAACTATTACAGAATTCTGCACTGAAGCAAGCTGTCCAGTCATGTCTGCAGGTCCAAGATATGAATATCATTGGGCAGATGGTACTAATATTAAAAAGCCAATCAAATGTTCGGCACCAAAATACATTGACTATTTGATGACTTGGGTTCAGGATCAACTTGATGATGAAACTCTTTTTCCTTCTAAGATTGGTGTCCCGTTTCCCAAAAACTTTATGTCTGTGGCAAAGACCATTCTAAAGCGTCTGTTCAGGGTTTATGCCCATATTTATCACCAGCACTTTGATTCTGTGATGCAACTGCAAGAGGAGGCCCACCTCAACACCTCCTTTAAGCACTTTATTTTCTTTGTTCAGGAGTTTAATCTGATTGATAGGCGTGAGTTGGCACCTCTTCAGGAATTAATTGAGAAGCTTGGATCAAAAGACAGA---
>HLphyDis3
ATG---AGCTTCCTCTTCAGCAGCCGCTCTTCTAAAACATTCAAACCAAAGAAGAATATACCTGAAGGGTCTCATCAGTATGAACTCTTAAAACATGCAGAAGCAACTCTAGGAAGTGGAAATCTGAGACAAGCTGTTATGTTGCCAGAGGGAGAGGATCTCAATGAATGGATTGCCGTTAACACTGTGGATTTCTTCAACCAAATCAACATGTTATATGGAACTATCACAGAATTCTGCACTGAAGCAAGCTGTCCAGTCATGTCTGCAGGTCCAAGATATGAATATCATTGGGCAGATGGTACTAATATTAAAAAGCCAATCAAATGTTCTGCACCAAAATACATTGACTACTTGATGACTTGGGTTCAAGATCAACTTGATGATGAAACTCTTTTTCCTTCTAAGATTGGTGTCCCATTTCCCAAAAACTTTATGTCTGTGGCAAAGACCATTCTGAAGCGTCTGTTCAGGGTGTATGCCCACATTTATCACCAGCACTTTGATTCCGTGATGCAGCTGCAAGAGGAGGCCCACCTCAACACCTCTTTTAAGCACTTTATTTTCTTTGTTCAGGAGTTTAATCTGATTGATAGGCGTGAGTTGGCACCTCTTCAGGAATTAATTGAAAAGCTTGGATCAAAAGACAGA---
>HLrhiFer5
ATG---AGCTTCCTCTTCAGCAGCCGCTCTTCTAAAACATTCAAACCAAAGAAGAATATCCCTGAAGGGTCTCATCAGTATGAACTCTTAAAACATGCAGAGGCAACTCTAGGAAGTGGGAATCTGAGACAAGCTGTGATGTTGCCAGAGGGAGAGGATCTCAATGAGTGGATTGCTGTTAACACTGTGGATTTCTTCAACCAGATCAACATGTTATACGGAACTATTACAGAATTCTGCACTGAAGCAAGCTGTCCAGTCATGTCTGCAGGTCCAAGATATGAATATCATTGGGCAGATGGTACTAATATTAAAAAGCCAATCAAATGTTCTGCACCAAAATACATTGACTATTTGATGACTTGGGTTCAGGATCAACTTGATGATGAAACTCTTTTTCCTTCTAAGATTGGTGTCCCATTTCCCAAAAACTTTATGTCTGTGGCAAAGACCATTCTAAAGCGTCTGTTCAGGGTTTATGCCCATATTTATCACCAGCACTTTGATTCTGTGATGCAGCTGCAAGAGGAGGCCCACCTCAACACCTCCTTTAAGCACTTTATTTTCTTTGTTCAGGAGTTTAATCTGATTGATAGGCGTGAGTTGGCACCTCTTCAGGAATTAATTGAGAAGCTTGGATCGAAGGACAGA---
>HLrouAeg4
ATG---AGCTTCCTCTTCAGCAGCCGCTCTTCCAAGACATTCAAACCAAAGAAGAATATCCCTGAAGGGTCTCATCAGTATGAACTCTTAAAACATGCAGAGGCAACTCTAGGAAGTGGGAATCTGAGACAAGCCGTTATGTTGCCAGAGGGAGAGGATCTCAATGAATGGATTGCCGTGAACACTGTAGATTTCTTCAACCAGATCAACATGTTGTACGGAACTATTACAGAATTCTGCACTGAAGCAAGCTGTCCAGTCATGTCTGCAGGTCCAAGATATGAATATCATTGGGCAGATGGTACTAATATTAAAAAGCCAATCAAATGTTCCGCACCAAAATACATTGACTACTTGATGACTTGGGTTCAAGATCAGCTTGATGATGAAACCCTTTTTCCTTCTAAGATTGGTGTCCCATTTCCCAAAAACTTTATGTCTGTGGCAAAGACCATTCTAAAGCGTCTATTCAGGGTTTATGCCCATATTTATCACCAGCACTTTGATTCTGTGATGCAGCTGCAAGAGGAGGCCCACCTCAACACCTCATTTAAGCACTTTATTTTCTTTGTTCAGGAGTTTAATCTGATTGATAGGCGTGAATTGGCACCTCTTCAGGAATTAATTGAGAAGCTTGGATCGAAAGACAGA---
>tarSyr2
ATG---AGCTTCCTCTTCAGCAGCCGCTCTTCTAAAACATTCAAACCAAAGAAGAATATCCCTGAAGGATCTCATCAGTATGAACTCTTAAAACATGCAGAAGCAACTCTAGGAAGTGGGAATCTGAGACAAGCTGTCATGTTGCCAGAGGGAGAAGACCTCAATGAATGGATTGCTGTTAACACTGTGGATTTCTTCAACCAGATCAACATGTTATATGGAACTATTACAGAATTCTGCACTGAAGCAAGCTGTCCAGTCATGTCTGCAGGTCCGAGATATGAATATCATTGGGCAGATGGCACTAATATTAAAAAGCCAATAAAATGTTCTGCACCAAAATACATTGACTATTTGATGACTTGGGTCCAGGATCAGCTTGATGATGAAACTCTTTTTCCTTCTAAGATTGGTGTCCCATTTCCCAAAAACTTTATGTCTGTGGCAAAGACCATTCTGAAGCGTCTGTTCAGGGTGTATGCCCACATTTATCACCAGCACTTTGATTCTGTGATGCAGCTGCAAGAGGAGGCCCACCTCAACACCTCCTTTAAGCACTTTATCTTCTTTGTTCAGGAGTTTAATCTGATTGATAGGCGTGAGTTGGCACCTCTTCAGGAGTTGATTGAGAAACTTGGATCGAAGGACAGA---
>manPen1
ATG---AGCTTCCTCTTTAGCAGCCGCTCTTCTAAAACATTCAAACCAAAGAAGAATATCCCTGAAGGCTCTCATCAGTATGAACTCTTAAAACATGCAGAAGCAACTCTGGGAAGTGGGAATCTGAGACAAGCTGTCATGTTGCCAGAGGGAGAGGACCTCAATGAATGGATTGCTGTTAACACTGTGGATTTCTTCAACCAGATCAACATGTTGTATGGAACTATTACAGAGTTCTGCACGGAAGCCAGCTGTCCAGTCATGTCTGCAGGTCCAAGATATGAATATCACTGGGCAGATGGTACTAATATTAAAAAGCCAATCAAATGTTCTGCACCAAAATACATAGACTATTTGATGACTTGGGTTCAGGATCAACTTGATGATGAAACTCTTTTTCCTTCTAAGATTGGTGTCCCATTTCCCAAAAACTTTATGTCTGTGGCAAAGACCATTCTGAAGCGTCTGTTCAGAGTTTATGCCCATATTTATCACCAGCACTTTGATTCTGTGATGCAGCTGCAAGAGGAGGCCCACCTCAACACCTCCTTTAAGCACTTTATCTTCTTTGTTCAGGAGTTTAATCTGATTGATAGGCGTGAGTTGGCACCTCTTCAGGAATTAATTGAGAAGCTTGGATCAAAAGACAGA---
>dasNov3
ATG---AGCTTCCTCTTCAGCAGCCGCTCTTCTAAAACATTCAAGCCAAAGAAGAATATCCCTGAAGGGTCTCATCAATATGAACTCTTAAAACATGCAGAAGCAACTCTTGGAAGTGGGAATCTAAGACAAGCCGTTATGTTGCCAGAGGGAGAGGACCTTAATGAATGGATAGCTGTTAACACTGTGGATTTCTTCAACCAGATCAACATGTTATATGGAACTATTACGGAATTCTGCACTGAAGCAAGCTGTCCAGTCATGTCTGCAGGTCCACGATATGAATATCATTGGGCTGATGGTACTAATATTAAAAAGCCCATCAAATGTTCTGCTCCAAAATACATTGACTATTTGATGACTTGGGTTCAGGATCAGCTCGATGATGAAACGCTTTTTCCTTCTAAGATTGGTGTCCCATTTCCCAAAAACTTTATGTCTGTGGCAAAGACCATTCTAAAGCGTCTCTTCAGGGTTTATGCCCATATTTATCACCAGCACTTTGATTCTGTGATGCAGCTGCAAGAGGAGGCCCACCTCAACACCTCCTTTAAGCACTTTATTTTCTTTGTTCAGGAGTTTAATCTGATTGATAGGCGTGAATTGGCACCTCTTCAGGAATTAATTGAGAAGCTTGGATCAAAAGACAGA---
>ailMel1
ATG---AGCTTCCTCTTCAGTAGCCGCTCTTCTAAAACATTCAAACCAAAGAAGAATATCCCTGAGGGCTCTCATCAGTATGAACTCTTAAAACATGCAGAAGCAACTCTAGGAAGTGGGAATCTGAGACAAGCTGTTATGTTGCCAGAGGGAGAGGACCTCAATGAATGGATAGCTGTTAACACTGTGGATTTCTTCAACCAGATCAACATGCTGTATGGAACTATTACAGAATTCTGCACTGAAGCAAGCTGTCCAGTCATGTCTGCAGGTCCAAGATACGAATATCATTGGGCAGACGGTACTAATATCAAAAAGCCCATCAAATGTTCTGCACCAAAATACATTGACTATTTGATGACTTGGGTTCAGGATCAGCTTGATGATGAAACTCTTTTTCCTTCTAAGATTGGTGTCCCATTTCCCAAAAACTTTATGTCTGTGGCAAAGACCATTCTGAAGCGTCTTTTCCGGGTTTATGCCCATATTTATCACCAGCACTTTGATTCTGTGATGCAGCTGCAAGAGGAGGCCCACCTCAACACCTCCTTTAAGCACTTTATTTTCTTTGTTCAGGAGTTTAATCTGATTGATAGGCGTGAGTTGGCACCTCTTCAGGAATTAATTGAGAAGCTTGGATCGAAAGACAGA---
>musFur1
ATG---AGCTTCCTCTTCAGCAGCCGCTCTTCTAAAACATTCAAACCAAAGAAGAATATTCCCGAGGGCTCTCATCAGTATGAACTCTTAAAACATGCAGAAGCAACTCTAGGAAGCGGGAATCTGAGACAAGCTGTTATGTTGCCAGAGGGAGAAGACCTCAATGAATGGATTGCTGTCAACACTGTGGATTTCTTCAACCAGATCAACATGCTGTATGGAACTATTACAGAATTCTGCACTGAAGCAAGCTGTCCAGTCATGTCTGCAGGCCCCAGATACGAATATCACTGGGCAGATGGCACTAATATTAAAAAGCCCATCAAATGTTCTGCACCAAAATACATTGACTATTTGATGACTTGGGTTCAGGATCAGCTTGATGATGAAACTCTTTTTCCTTCTAAGATTGGTGTCCCATTTCCCAAAAACTTTATGTCTGTGGCAAAGACCATTCTGAAGCGTCTGTTCCGGGTTTATGCCCACATTTATCACCAGCACTTTGACTCTGTGATGCAGTTGCAGGAAGAGGCCCACCTCAACACCTCCTTTAAGCACTTTATCTTCTTTGTTCAGGAGTTTAATCTGATTGATAGGCGTGAGTTGGCACCTCTTCAGGAATTAATTGAGAAGCTTGGATCGAAAGACAGA---
>canFam3
ATG---AGCTTCCTCTTCAGCAGCCGCTCTTCTAAAACATTCAAACCAAAGAAGAATATCCCTGAGGGCTCTCATCAGTATGAACTCTTAAAACATGCAGAAGCAACTCTAGGAAGTGGGAATCTGAGACAAGCTGTTATGTTGCCAGAGGGAGAGGACCTCAATGAATGGATTGCTGTTAACACTGTGGATTTCTTCAACCAGATCAACATGCTATATGGAACTATTACAGAATTCTGCACTGAAGCAAGCTGTCCAGTCATGTCTGCAGGTCCCAGATACGAATATCACTGGGCAGATGGTACTAATATTAAAAAGCCAATCAAATGTTCTGCACCAAAATACATTGACTATTTGATGACTTGGGTTCAGGATCAGCTTGATGATGAAACTCTTTTTCCTTCTAAGATTGGTGTCCCATTTCCCAAAAACTTTATGTCTGTGGCAAAGACCATTCTGAAGCGTCTCTTCCGGGTTTATGCCCATATTTATCACCAGCACTTTGATTCTGTGATGCAGCTGCAAGAGGAGGCTCACCTCAACACCTCCTTTAAGCACTTTATTTTCTTTGTTCAGGAGTTTAATCTGATTGATAGGCGTGAGTTGGCACCTCTTCAGGAATTAATTGAGAAGCTTGGATCGAAAGACAGA---
>felCat8
ATG---AGCTTCCTCTTCAGCAGCCGCTCTTCCAAAACGTTCAAACCAAAGAAGAATATCCCTGAGGGCTCTCATCAGTATGAACTCTTAAAACATGCAGAAGCAACTCTGGGAAGTGGGAATCTGAGACAAGCTGTTATGTTACCAGAGGGAGAGGACCTCAATGAATGGATTGCTGTTAACACTGTGGATTTCTTCAACCAGATCAACATGTTATATGGGACTATTACAGAATTCTGCACTGAAGCAAGCTGTCCAGTCATGTCTGCAGGTCCAAGATATGAATATCATTGGGCAGATGGTACCAATATTAAAAAGCCAATCAAATGTTCTGCTCCAAAATACATTGACTATTTGATGACTTGGGTTCAGGATCAGCTTGATGATGAAACTCTTTTTCCTTCCAAGATTGGTGTCCCGTTTCCCAAAAACTTTATGTCTGTGGCGAAGACCATTCTAAAGCGTCTGTTCCGGGTTTATGCCCATATTTATCACCAGCACTTTGATTCTGTGATGCAGCTGCAAGAGGAGGCCCACCTCAACACCTCCTTTAAGCACTTTATCTTCTTTGTTCAGGAGTTTAATCTGATTGATAGGCGTGAGTTGGCACCTCTTCAGGAATTAATTGAGAAGCTTGGATCGAAAGACAGA---
>cerSim1
ATG---AGCTTCCTCTTCAGCAGCCGGTCTTCTAAAACATTCAAACCAAAGAAGAATATCCCTGAAGGGTCTCATCAGTATGAACTCTTAAAACATGCAGAAGCAACTCTAGGAAGTGGGAATCTGAGACAAGCTGTTATGTTACCAGAGGGAGAGGACCTCAATGAATGGATTGCCGTTAACACTGTGGATTTCTTCAACCAGATCAACATGTTATATGGAACTATTACAGAATTCTGCACTGAAGCAAGCTGTCCAGTCATGTCTGCAGGTCCAAGATATGAATATCATTGGGCAGATGGTACTAATATTAAAAAGCCAATCAAATGTTCTGCACCAAAATACATTGACTATTTGATGACTTGGGTTCAGGATCAACTTGATGATGAAACTCTTTTTCCTTCTAAGATTGGTGTCCCATTTCCCAAAAATTTTATGTCTGTGGCAAAGACCATTCTAAAGCGTCTGTTCAGGGTTTATGCCCATATTTATCACCAGCACTTTGATTCTGTGATGCAGCTGCAGGAGGAGGCCCACCTCAACACCTCCTTTAAGCACTTTATTTTCTTTGTTCAGGAGTTTAATCTGATTGATAGGCGTGAGTTGGCACCTCTTCAGGAGTTAATTGAGAAGCTTGGATCGAAAGACAGA---
>HLequCab3
ATG---AGCTTCCTCTTCAGCAGCCGCTCTTCTAAAACATTCAAACCGAAGAAGAATATCCCTGAAGGGTCTCATCAGTATGAACTCTTAAAACATGCAGAAGCAACTCTGGGAAGTGGGAATCTGAGACAAGCTGTGATGTTGCCAGAGGGAGAAGACCTTAATGAATGGATTGCCGTTAACACTGTGGATTTCTTCAACCAGATCAACATGTTATATGGAACTATTACAGAATTCTGCACTGAAGCAAGCTGCCCAGTCATGTCTGCAGGTCCAAGATATGAATATCATTGGGCAGATGGTACTAATATTAAAAAGCCAATCAAATGTTCTGCACCAAAATACATTGACTATTTGATGACTTGGGTTCAGGATCAACTTGATGATGAAACTCTTTTTCCGTCTAAGATTGGTGTCCCGTTTCCCAAAAACTTTATGTCTGTGGCAAAGACCATTCTAAAGCGTCTCTTCAGGGTTTATGCCCATATTTATCACCAGCACTTTGATTCTGTGATGCAGCTGCAAGAGGAGGCCCACCTCAACACCTCCTTTAAGCACTTTATTTTCTTTGTTCAGGAGTTTAATCTGATTGATAGGCGGGAGTTGGCACCTCTTCAGGAGTTAATTGAGAAGCTTGGATCAAAAGACAGA---
>susScr11
ATG---AGCTTCCTCTTTAGTAGCCGTTCTTCTAAAACATTCAAACCAAAGAAGAATATCCCTGAAGGGTCTCATCAGTATGAACTCTTAAAACATGCAGAAGCAACTCTAGGCAGTGGGAATCTGAGACAAGCTGTTATGTTGCCAGAAGGAGAGGACCTGAATGAATGGATTGCTGTTAACACTGTGGATTTCTTCAACCAGATCAACATGTTATATGGAACTATCACAGAATTCTGCACTGAAGCAAGTTGTCCAGTCATGTCTGCAGGTCCAAGATATGAATACCATTGGGCAGATGGTACTAATATTAAAAAACCAATCAAATGTTCTGCACCAAAATACATTGACTATTTGATGACTTGGGTTCAGGATCAACTTGATGATGAAACTCTTTTTCCTTCTAAGATTGGTGTCCCATTTCCCAAAAACTTTATGTCTGTGGCAAAGACCATTCTAAAGCGTCTCTTCAGGGTTTATGCCCATATTTACCACCAGCACTTTGATTCTGTGATGCAGCTGCAGGAAGAGGCCCACCTCAATACCTCCTTTAAGCACTTTATTTTCTTTGTTCAGGAATTTAATCTGATCGATAGGCGTGAGTTGGCACCTCTTCAGGAATTAATTGAGAAGCTTGGATCGAAAGACAGA---
>bosTau8
ATG---AGCTTCCTCTTTAGTAGCCGCTCTTCTAAAACATTCAAACCAAAGAAGAATATCCCTGAAGGATCTCATCAGTATGAACTCTTAAAACATGCAGAAGCAACTCTAGGAAGTGGGAATTTGAGACAAGCTGTTATGTTGCCAGAGGGAGAGGACCTCAATGAATGGATTGCTGTTAACACTGTGGATTTCTTCAACCAGATCAACATGTTATATGGAACTATCACAGAATTCTGCACTGAAGCAAGCTGTCCAGTCATGTCTGCAGGTCCAAGATACGAATATCATTGGGCAGATGGTACTAATATTAAAAAGCCAATCAAATGTTCTGCACCAAAATACATTGACTATTTGATGACTTGGGTTCAGGATCAACTTGATGATGAAACTCTTTTTCCTTCTAAAATTGGTGTCCCGTTTCCTAAAAACTTTATGTCTGTGGCAAAGACCATCCTAAAGCGTTTGTTCAGGGTTTATGCCCATATTTATCACCAGCACTTTGATTCTGTAATGCAGCTTCAGGAGGAAGCCCACCTCAACACCTCCTTTAAGCACTTTATTTTCTTCGTTCAGGAGTTTAATCTGATTGATAGGCGTGAGTTGGCACCTCTTCAGGAATTAATTGAGAAGCTTGGATCAAAAGACAGA---
>balAcu1
ATG---AGCTTCCTCTTTAGTAGCCGCTCTTCTAAAACATTCAAACCAAAGAAGAATATCCCTGAAGGATCTCATCAGTATGAACTCTTAAAACATGCAGAAGCAACTCTAGGAAGTGGGAATCTGAGACAAGCTGTTATGTTGCCAGAGGGAGAGGACCTCAATGAATGGATTGCGGTTAACACTGTGGATTTCTTCAACCAGATCAACATGTTATATGGAACTATCACAGAATTCTGCACTGAAGCAAGCTGTCCAGTCATGTCTGCAGGTCCAAGATATGAATATCATTGGGCAGATGGTACTAATATTAAAAAGCCAATCAAATGTTCTGCACCAAAGTATATTGACTATTTGATGACTTGGGTTCAGGATCAACTTGATGATGAAACTCTTTTTCCTTCTAAAATTGGTGTCCCATTTCCTAAAAACTTTATGTCTGTGGCAAAGACCATTCTAAAGCGTCTGTTCAGGGTTTATGCCCATATTTATCACCAGCACTTTGATTCTGTGATGCAGCTGCAGGAGGAGGCCCACCTCAACACCTCCTTTAAGCACTTTATTTTCTTTGTTCAGGAGTTTAATCTGATTGATAGGCGTGAGTTGGCACCTCTTCAGGAATTAATTGAGAAGCTTGGATCGAAAGACAGA---
>HLturTru3
ATG---AGCTTCCTCTTTAGTAGCCGCTCTTCTAAAACATTCAAACCAAAGAAGAATATCCCTGAAGGATCTCATCAGTATGAACTCTTAAAACATGCAGAAGCAACTCTAGGAAGTGGGAATCTGAGACAAGCTGTTATGTTGCCAGAGGGAGAGGACCTCAATGAATGGATTGCGGTTAACACTGTGGATTTCTTCAACCAGATCAACATGTTATATGGAACTATCACAGAATTCTGCACTGAAGCAAGCTGTCCAGTCATGTCTGCAGGTCCAAGATATGAATATCATTGGGCAGATGGTACTAATATTAAAAAGCCAATCAAATGTTCTGCACCAAAATACATTGACTATTTGATGACTTGGGTTCAGGATCAACTTGATGATGAAACTCTTTTTCCTTCTAAAATTGGTGTCCCATTTCCTAAAAACTTTATGTCTGTGGCAAAGACCATTCTAAAGCGTCTGTTCAGGGTTTATGCCCATATTTATCACCAGCACTTTGATTCTGTGATGCAGCTGCAGGAGGAGGCCCACCTCAACACCTCCTTTAAGCACTTTATTTTCTTTGTTCAGGAGTTTAATCTGATTGATAGGCGTGAGTTGGCACCTCTTCAGGAATTAATTGAGAAGCTTGGATCGAAAGACAGA---
>otoGar3
ATG---AGCTTCCTCTTCAGCAGCCGCTCTTCTAAAACATTCAAACCAAAGAAGAACATCCCTGAAGGATCTCATCAGTATGAACTCTTAAAACATGCAGAAGCAACTCTAGGAAGTGGGAATCTAAGACAAGCTGTTATGTTGCCAGAAGGAGAGGACCTCAATGAATGGATTGCTGTGAACACTGTGGATTTCTTCAACCAGATCAACATGTTATATGGAACTATTACAGAATTCTGCACTGAAGCAAGCTGTCCAGTCATGTCTGCAGGTCCAAGATATGAATATCACTGGGCAGATGGTACTAATATTAAAAAGCCAATCAAATGCTCTGCTCCAAAATACATTGACTATTTGATGACTTGGGTTCAAGATCAGCTTGATGATGAAACTCTTTTTCCTTCTAAGATTGGTGTCCCATTTCCCAAAAACTTTATGTCTGTGGCAAAGACCATTCTAAAGCGTCTGTTCAGGGTTTATGCCCACATTTATCATCAGCACTTTGATTCTGTGATGCAGCTGCAAGAGGAGGCTCACCTCAACACCTCCTTTAAGCACTTTATTTTCTTTGTTCAGGAGTTTAATCTGATTGATAGGCGTGAATTGGCACCTCTTCAGGAATTAATTGAGAAACTTGGATCGAAAGACAGA---
>ochPri3
ATG---AGCTTCCTCTTCAGCAGCCGTTCTTCTAAAACATTCAAACCAAAGAAGAATATTCCAGAAGGGTCCCATCAGTATGAGCTCCTGAAGCATGCGGAAGCGACTCTAGGAAGTGGGAATCTGAGACAAGCCGTTATGTTGCCAGAGGGAGAGGACCTCAATGAGTGGATTGCTGTTAACACTGTGGACTTCTTCAACCAGATCAACATGTTATATGGAACTATTACGGAATTCTGCACTGAAGCAAGCTGTCCAGTCATGTCTGCTGGGCCAAGATATGAATATCACTGGGCAGATGGTACTAATATTAAAAAGCCAATCAAATGTTCTGCACCAAAGTACATTGACTATTTGATGACTTGGGTTCAGGATCAGCTTGATGATGAAACACTTTTTCCTTCTAAGATTGGTGTCCCATTTCCCAAAAATTTTATGTCTGTGGCAAAGACCATCCTGAAGCGCCTGTTCAGGGTTTACGCTCATATTTATCACCAGCACTTTGATTCCGTGATGCAGCTCCAAGAGGAGGCCCATCTCAACACCTCCTTCAAGCACTTTATTTTCTTTGTTCAGGAGTTTAACCTGATTGATAGGCGTGAGTTGGCACCTCTTCAGGAATTAATTGAGAAGCTTGGATCAAAAGACAGA---
>oryCun2
ATG---AGCTTCCTCTTCAGCAGCCGTTCTTCTAAGACATTCAAACCAAAGAAGAATATCCCAGAAGGGTCTCATCAGTATGAACTCTTGAAGCATGCGGAAGCAACTCTGGGAAGTGGGAATCTGAGACAAGCTGTTATGTTGCCAGAGGGGGAGGACCTCAATGAATGGATTGCTGTTAACACTGTGGATTTCTTCAACCAGATCAATATGTTATATGGAACTATTACAGAATTCTGCACTGAAGCAAGCTGTCCAGTCATGTCTGCTGGGCCAAGATACGAATATCACTGGGCAGATGGTACTAATATTAAAAAGCCAATCAAATGTTCTGCACCAAAGTACATTGACTATTTGATGACTTGGGTTCAGGATCAGCTTGATGATGAAACTCTTTTTCCTTCTAAGATTGGTGTCCCGTTTCCCAAAAACTTCATGTCTGTGGCAAAGACCATTCTAAAGCGTCTGTTCAGGGTTTATGCCCATATTTATCACCAGCACTTTGATTCTGTAATGCAGCTGCAAGAGGAGGCCCACCTCAACACCTCCTTTAAGCACTTTATTTTCTTTGTTCAGGAGTTTAACCTGATTGATAGACGTGAGTTGGCACCTCTTCAGGAATTAATTGAGAAGCTTGGATCAAAAGACAGA---
>speTri2
ATG---AGCTTCCTCTTCAGTAGCCGTTCTTCTAAAACATTCAAGCCAAAGAAGAATATTCCTGAAGGCTCTCACCAGTATGAACTCTTAAAACACGCAGAAGCAACTCTAGGAAGTGGGAATCTGAGACAGGCTGTTATGTTGCCAGAGGGAGAAGACCTCAATGAGTGGATTGCTGTTAATACTGTGGATTTCTTCAATCAGATTAACATGTTGTATGGAACTATTACAGAATTCTGCACTGAAGCAAGCTGTCCAGTCATGTCTGCAGGTCCCAGATATGAATATCATTGGGCAGATGGTACTAATATTAAAAAGCCAATCAAATGTTCTGCACCAAAATACATTGACTATCTGATGACTTGGGTTCAGGATCAGCTTGATGATGAAACTCTTTTTCCTTCTAAGATTGGTGTCCCATTTCCCAAAAACTTTATGTCTGTGGCAAAGACCATTCTAAAGCGTCTGTTCAGGGTTTATGCCCATATTTATCATCAGCACTTTGATTCTGTGATGCAGCTGCAAGAGGAGGCCCACCTCAACACCTCCTTTAAGCACTTTATTTTCTTTGTTCAGGAGTTTAATCTGATTGATAGGCGTGAGTTGGCACCTCTTCAGGAATTAATTGAGAAGCTTGGCTCAAAAGACAGA---
>cavPor3
ATG---AGCTTCCTCTTTAGCAGCCGCTCTTCTAAAACATTCAAGCCCAAGAAGAATATTCCTGAAGGATCTCATCAGTATGAACTCTTGAAACATGCAGAAGCAACTTTAGGAAGTGGAAATCTCAGACAAGCAGTTATGTTACCGGAGGGAGAGGATCTCAATGAATGGATTGCTGTTAACACTGTGGATTTCTTCAACCAAATCAACATGTTGTATGGAACTATTACAGAATTCTGCACTGAAGCGAGCTGTCCAGTCATGTCTGCAGGCCCCAGGTATGAGTATCACTGGGCAGATGGCACTAATATTAAAAAGCCAATCAAATGTTCTGCACCAAAATACATCGACTATTTGATGACCTGGGTTCAGGATCAGCTTGATGATGAAACTCTCTTTCCTTCTAAGATTGGTGTCCCATTTCCCAAAAACTTCATGTCTGTGGCCAAGACAATCCTCAAGCGTCTCTTCAGGGTCTATGCCCACATTTACCACCAGCACTTTGACTCCGTGATGCAGCTGCAGGAGGAGGCCCACCTCAACACCTCCTTTAAGCACTTTATTTTCTTTGTTCAGGAGTTTAATCTGATTGATAGGCGTGAACTGGCACCTCTTCAAGAATTAATTGAGAAGCTGGGCTCAAAAGACAGA---
>hetGla2
ATG---AGCTTCCTCTTCAGCAGCCGCTCTTCTAAAACATTCAAGCCCAAGAAGAATATCCCTGAAGGGTCTCATCAGTATGAACTCTTAAAACATGCAGAAGCAACTCTAGGAAGTGGAAATCTGAGACAAGCAGTTATGTTGCCAGAGGGAGAGGACCTCAATGAATGGATTGCTGTTAACACTGTGGATTTCTTCAATCAAATCAACATGTTGTATGGAACTATTACAGAATTCTGCACTGAAGCAAGCTGTCCAGTCATGTCTGCAGGCCCCAGGTATGAGTATCACTGGGCAGATGGTACTAATATTAAAAAGCCAATCAAATGTTCTGCACCAAAATACATCGACTATTTGATGACCTGGGTTCAGGATCAGCTTGATGATGAAACTCTTTTTCCTTCTAAGATTGGTGTCCCATTTCCCAAAAACTTCATGTCTGTGGCAAAGACAATTCTAAAACGTCTCTTCAGGGTATATGCTCATATTTATCACCAGCACTTTGATTCTGTGATGCAGCTGCAGGAGGAGGCCCACCTCAACACCTCCTTTAAGCACTTTATTTTCTTTGTTCAGGAGTTTAATCTGATCGATAGGCGTGAGCTGGCACCTCTTCAGGAATTAATTGAGAAGCTTGGATCGAAAGACAGA---
>rn6
ATG---AGCTTCCTCTTTAGCAGCCGCTCTTCGAAAACATTCAAACCAAAGAAGAATATTCCTGAAGGGTCCCATCAGTATGAACTCTTAAAACATGCAGAGGCAACTCTCGGGAGTGGCAATCTGAGGCAAGCTGTTATGTTGCCGGAGGGAGAAGACCTCAATGAGTGGATCGCTGTTAATACTGTGGATTTCTTCAATCAGATCAACATGCTGTATGGAACCATTACAGAGTTCTGCACTGAGGCAAGCTGCCCAGTCATGTCAGCAGGTCCCAGGTATGAATACCACTGGGCAGATGGCACTAATATTAAAAAGCCAATTAAGTGTTCAGCACCAAAATATATTGACTATTTGATGACTTGGGTTCAGGATCAGCTTGATGATGAAACTCTTTTTCCTTCTAAGATTGGTGTCCCATTTCCCAAAAACTTTATGTCTGTGGCAAAGACTATTCTGAAGCGTCTCTTCAGGGTTTATGCCCATATTTACCACCAGCACTTTGACTCCGTGATGCAGCTGCAAGAGGAGGCCCACCTCAACACCTCCTTTAAGCACTTTATTTTCTTTGTTCAGGAGTTTAATCTGATTGATAGGCGTGAGTTGGCACCACTTCAGGAACTAATTGAGAAGCTTGGATCTAAAGACAGA---
>mm10
ATG---AGCTTCCTCTTCAGCAGCCGCTCTTCGAAAACATTCAAACCAAAGAAGAATATCCCTGAAGGGTCCCATCAGTATGAGCTCTTGAAGCATGCAGAGGCGACTCTCGGAAGTGGCAATCTGAGGCAAGCTGTTATGTTGCCTGAGGGAGAGGACCTCAATGAATGGATTGCTGTTAATACTGTGGATTTCTTCAATCAGATCAACATGTTGTATGGAACCATTACAGAATTCTGCACTGAGGCAAGCTGCCCAGTCATGTCGGCAGGTCCCAGGTATGAATACCACTGGGCAGATGGCACTAATATTAAAAAGCCAATTAAGTGTTCTGCACCAAAATATATTGACTATTTGATGACTTGGGTTCAGGATCAGCTTGATGACGAAACTCTTTTTCCTTCTAAGATTGGTGTCCCTTTTCCCAAAAACTTTATGTCTGTGGCAAAGACTATTCTGAAGCGTCTCTTCAGGGTTTATGCCCATATCTACCACCAGCACTTTGACTCCGTGATGCAGCTGCAGGAGGAGGCTCACCTCAACACCTCCTTTAAGCACTTTATTTTCTTTGTTCAGGAGTTTAATCTGATTGATAGGCGTGAGTTGGCACCACTTCAGGAATTAATTGAGAAGCTTGGATCTAAAGACAGA---
>micMur3
ATG---AGCTTCCTCTTCAGCAGCCGCTCTTCTAAAACATTCAAACCAAAGAAGAATATCCCTGAAGGATCTCATCAGTATGAACTCTTAAAACATGCAGAAGCAACTCTAGGGAGTGGGAATCTGAGACAAGCTGTTATGTTGCCAGAAGGAGAGGACCTCAATGAATGGATTGCTGTTAACACTGTGGATTTCTTCAACCAGATCAACATGTTATATGGAACTATTACTGAATTCTGCACTGAAGCAAGCTGTCCAGTCATGTCTGCAGGTCCAAGATATGAATATCATTGGGCAGATGGTACTAATATTAAAAAGCCAATCAAATGTTCCGCTCCAAAATATATTGACTATTTGATGACTTGGGTTCAGGATCAGCTTGATGATGAAACTCTTTTTCCTTCTAAGATTGGTGTCCCATTTCCCAGAAACTTTATGTCTGTGGCAAAGACCATTCTAAAGCGTCTGTTCAGGGTTTATGCCCATATTTATCATCAGCACTTTGATTCTGTGATGCAGCTGCAAGAGGAGGCTCACCTCAACACCTCCTTTAAGCACTTTATTTTCTTTGTTCAGGAGTTTAATCTGATTGATAGGCGTGAGTTGGCACCTCTTCAGGAATTAATTGAGAAACTTGGATCCAAAGACAGA---
>micOch1
ATG---AGCTTCCTCTTCAGCAGCCGCTCTTCGAAAACATTCAAACCAAAGAAGAATATTCCTGAAGGCTCCCATCAGTATGAACTCTTAAAACATGCAGAAGCCACTCTGGGAAGTGGCAATCTGAGGCAAGCTGTCATGTTGCCGGAGGGCGAGGACCTCAATGAATGGATTGCTGTTAACACTGTGGATTTCTTCAATCAGATCAACATGTTGTATGGAACCATTACAGAATTCTGCACTGAGGCAAGCTGCCCAGTCATGTCCGCAGGTCCCAGGTATGAATACCATTGGGCAGATGGCACTAATATTAAAAAGCCAATCAAATGTTCTGCACCAAAATACATTGACTATTTGATGACTTGGGTTCAGGATCAGCTTGATGACGAGACCCTTTTCCCTTCGAAGATTGGTGTCCCATTTCCCAAAAACTTTATGTCTGTGGCAAAGACGATTCTGAAGCGACTCTTCAGGGTGTACGCCCATATTTACCACCAGCACTTTGATTCCGTGATGCAGCTGCAAGAGGAGGCCCACCTCAACACCTCCTTTAAGCACTTTATTTTCTTTGTTCAGGAGTTTAATCTGATTGATAGGCGTGAATTGGCACCACTTCAGGAATTAATTGAGAAGCTTGGATCTAAAGACAGA---
>criGri1
-----------------CAGCAGCCGCTCTTCGAAAACATTCAAACCAAAGAAGAACATTCCTGAAGGCTCCCATCAGTATGAACTCTTAAAACATGCAGAAGCCACTCTGGGAAGTGGCAATCTGAGGCAAGCTGTCATGTTACCAGAGGGAGAGGACCTCAATGAGTGGATTGCTGTTAACACTGTGGATTTCTTCAATCAGATCAACATGTTGTATGGAACCATTACAGAATTCTGCACTGAGGCAAGCTGCCCAGTCATGTCTGCAGGTCCCAGGTATGAATACCATTGGGCAGATGGCACTAATATTAAAAAGCCAATCAAGTGTTCTGCACCAAAATATATCGACTATTTGATGACTTGGGTTCAGGATCAGCTTGATGACGAAACCCTTTTCCCTTCAAAGATCGGTGTCCCATTTCCCAAAAACTTTATGTCTGTGGCAAAGACTATTCTGAAGCGTCTCTTCAGGGTTTACGCCCATATTTACCACCAGCACTTTGACTCCGTGATGCAGCTGCAAGAGGAGGCCCACCTCAACACCTCCTTTAAGCACTTTATTTTCTTTGTTCAGGAGTTTAATCTGATTGATAGGCGTGAATTGGCACCACTTCAGGAATTAATTGAGAAGCTTGGATCTAAAGACAGATA-
>HLcamFer2
ATGTGGAGCATCTTTTTTAGTAGCCGCTCTTCTAAAACATTCAAACCAAAGAAGAATATCCCTGAAGGATCTCATCAGTATGAACTCTTAAAACATGCAGAAGCAACTCTAGGAAGTGGGAATCTGAGACAGGCTGTGATGTTACCGGAGGGAGAGGACCTCAATGAGTGGATTGCTGTTAACACTGTGGATTTCTTCAACCAGATCAACATGTTGTATGGAACTATTACAGAATTCTGCACTGAAGCAAGCTGTCCCGTCATGTCTGCAGGTCCAAGATATGAATATCATTGGGCAGATGGTACTAATATTAAAAAGCCAATCAAGTGTTCTGCACCAAAATACATTGACTATTTGATGACCTGGGTTCAGGATCAACTTGATGATGAAACTCTTTTTCCTTCTAAGATTGGTGTCCCATTTCCCAAAAACTTTATGTCTGTGGCAAAGACCATCCTAAAGCGTCTGTTCAGGGTTTATGCCCATATTTATCACCAGCACTTTGATTCTGTGATGCAGCTGCAGGAGGAGGCCCACCTCAACACCTCCTTTAAGCACTTTATTTTCTTTGTTCAGGAGTTTAATCTGATTGATAGGCGTGAGTTGGCACCTCTTCAGGAATTAATCGAGAAGCTTGGATCAAAAGACAGA---
>triMan1
ATG---AGCTTCCTCTTCAGTAGCCGTTCTTCTAAAACATTCAAACCAAAGAAGAATATCCCAGAAGGGTCTCATCAGTATGAACTCTTAAAACATGCAGAAGCAACTCTAGGAAGTGGGAATCTGAGACAAGCTGTTATGTTGCCAGAGGGAGAGGACCTCAATGAATGGATTGCTGTTAACACTGTGGATTTCTTCAACCAGATCAACATGTTATATGGAACGATTACAGAATTCTGCACTGAAGCAAGCTGTCTGGTCATGTCTGCAGGTCCACGATACGAATATCATTGGGCAGATGGTACTAATATTAAAAAGCCAATCAAATGTTCTGCACCAAAATATATTGACTATTTGATGACTTGGGTTCAGGATCAGCTTGACGACGAAACTCTTTTCCCTTCTAAGATTGGTGTCCCATTTCCCAAAAACTTTATGTCTGTGGCAAAGACTATTCTAAAGCGTCTGTTCAGGGTTTATGCCCATATTTACCATCAGCACTTTGATTCTGTGATGCAGCTGCAAGAAGAGGCCCACCTCAACACCTCTTTTAAGCACTTTATTTTCTTCGTTCAGGAGTTTAATCTGATTGATAGGCGTGAGTTGGCACCTCTTCAGGAATTAATTGAGAAGCTTGGATCAAAAGACAGA---
>loxAfr3
ATG---AGCTTCCTCTTCAGCAGCCGCTCTTCTAAAACATTCAAACCAAAGAAGAATATCCCAGAAGGGTCTCATCAGTATGAACTCTTAAAACATGCAGAAGCAACCCTAGGAAGTGGGAATCTGAGACAAGCTGTTATGTTGCCAGAGGGAGAGGACCTCAATGAATGGATTGCTGTTAACACTGTGGATTTCTTCAACCAGATCAACATGTTATATGGAACGATTACAGAATTCTGCACTGAAGCAAGCTGTTCAGTCATGTCTGCAGGTCCACGATATGAATATCATTGGGCAGATGGTACTAATATTAAAAAGCCAATCAAATGTTCTGCACCAAAATACATTGACTATCTGATGACTTGGGTTCAGGATCAGCTTGACGATGAAACTCTTTTTCCTTCTAAAATTGGTGTCCCGTTTCCCAAAAACTTCATGTCTGTGGCAAAGACTATCCTAAAGCGTTTGTTCAGGGTTTACGCCCATATTTATCATCAGCACTTTGATTCTGTGATGCAGCTGCAAGAGGAGGCCCACCTCAACACCTCTTTTAAGCACTTTATTTTCTTTGTTCAGGAGTTTAATCTGATTGATAGACGTGAGTTGGCACCTCTTCAGGAGTTAATTGAGAAGCTTGGATCAAAAGACAGA---
>conCri1
ATG---AGCTTCCTCTTCAGCAGCCGCTCTTCTAAAACATTCAAACCAAAGAAGAATATCCCTGAAGGGTCTCATCAGTACGAACTCTTAAAACACGCAGAAGCAACTTTAGGTAGTGGGAATCTGAGACAGGCTGTTATGTTGCCAGAAGGAGAGGACCTCAATGAATGGATTGCTGTTAACACTGTGGATTTTTTCAACCAGATCAATATGTTATATGGAACTATTACAGAATTCTGCACTGAAGCAAGCTGTTCAGTCATGTCTGCAGGTCCACGGTATGAATATCATTGGGCAGATGGTACTAATATTAAAAAGCCAATCAAATGTTCTGCACCAAAATACATTGACTATTTGATGACTTGGGTTCAGGATCAACTTGATGATGAAACCCTTTTTCCATCTAAGATTGGTGTCCCATTTCCCAAAAACTTCATGTCTGTGGCAAAGACTATTCTAAAACGTCTGTTCAGGGTATATGCCCATATTTATCATCAGCACTTTGATTCTGTGATGCAGCTGCAGGAGGAGGCCCACCTCAACACCTCCTTTAAGCACTTTATTTTTTTTGTTCAGGAGTTTAATCTGATCGATAGGCGTGAGTTGGCACCTCTTCAGGAATTAATTGAGAAGCTCGGCTCAAAAGACAGA---
>tupChi1
---------------T--AGCAGCCGTTCTTCAAAAACATTCAAGCCAAAGAAGAATATCCCTGAAGGGTCTCATCAGTATGAGCTCTTAAAACACGCAGAAGCAACTCTAGGAAGTGGAAATCTGAGACAAGCTGTTATGCTGCCAGAGGGAGAGGACCTCAATGAATGGATTGCTGTGAACACCGTGGATTTCTTCAACCAGATCAATATGTTATATGGAACTATTACAGAATTCTGCACTGAGGCAAGCTGTTCAGTCATGTCTGCAGGTCCAAGATACGAATATCATTGGGCAGATGGTACTAATATTAAAAAGCCAATCAAATGTTCTGCACCAAAATACATTGATTATCTGATGACTTGGGTTCAGGATCAGCTTGATGATGAGACTCTCTTTCCTTCTAAGATTGGGGTCCCATTTCCCAAAAACTTTATGTCTGTGGCAAAGACCATCCTAAAGCGTCTGTTCAGGGTTTACGCCCACATTTATCACCAGCACTTTGATTCTGTGATGCAGCTGCAAGAAGAGGCCCACCTCAACACCTCCTTTAAGCACTTTATTTTCTTTGTTCAGGAGTTTAATCTGATTGACAGACGTGAGTTGGCACCTCTTCAGGAATTAATTGAGAAGCTTGGATCAAAAGACAGATA-
>HLmyoMyo6
ATG---AGCTTCCTCTTCAGCAGCCGCTCTTCTAAAACATTCAAACCAAAGAAGAATATCCCTGAAGGGTCTCATCAATATGAACTCTTAAAACATGCAGAAGCAACTCTAGGAAGCGGGAATCTGAGACAAGCTGTTATGTTGCCAGAGGGAGAGGATCTCAATGAATGGATTGCCGTTAATACTGTGGATTTCTTCAATCAGATCAACATGTTATATGGAACTATTACAGAATTCTGCACTGAAGCAAGCTGTTCAGTCATGTCTGCAGGTCCAAGATATGAATATCATTGGGCAGATGGTACTAATATTAAAAAGCCAATCAAATGTTCTGCACCAAAATACATTGACTATTTGATGACTTGGGTTCAGGACCAACTTGATGATGAAACCCTTTTTCCTTCTAAGATTGGTGTCCCATTTCCCAAAAACTTTATGTCTGTGGCAAAGACCATTCTAAAACGTCTGTTCAGGGTTTATGCCCATATTTATCACCAGCACTTTGATTCTGTGATGCAGCTGCAAGAGGAGGCTCACCTCAACACCTCCTTTAAGCACTTTATTTTCTTTGTTCAGGAGTTTAATCTGATTGATAGGCGTGAGCTGGCACCTCTTCAGGAATTAATTGAGAAGCTTGGATCAAAAGACAGA---
>oryAfe1
ATG---AGCTTCCTCTTTAGCAGCCGTTCTTCTAAAACATTCAAACCAAAGAAGAATATCCCAGAAGGGTCTCATCAGTATGAACTCTTAAAACATGCAGAAGCAACTCTAGGAAGTGGAAATCTGAGACAAGCTGTTATGTTGCCAGAGGGAGAAGACCTCAATGAATGGATTGCTGTAAATAGTGTC------------------------------------------------------------------------------------------------------------------------------------------------------------------------------------------------------------------------------------CCATTTCCCAAAAACTTTATGTCTGTGGCAAAGACTATTCTAAAACGTCTGTTCAGGGTTTATGCCCATATTTATCATCAGCACTTTGATTCTGTGATGCAGCTTCAAGAGGAAGCCCACCTCAACACCTCTTTTAAGCACTTTATTTTCTTTGTTCAGGAGTTTAATCTGATTGATAGGCGTGAGTTGGCACCTCTTCAGGAATTAATTGAGAAGCTTGGATCAAAAGACAGA---
