# Supplementary material for: Six reference-quality genomes reveal evolution of bat adaptations
Source: Nature. 2020 Jul 22;583(7817):578–84. doi: 10.1038/s41586-020-2486-3 (PMC8075899; doi:10.1038/s41586-020-2486-3)
Supplement: Supplementary file 6 — Alignments of 12,931 protein-coding genes across 48 mammals. [file 41586_2020_2486_MOESM6_ESM.gz › suppDataFile/ENST00000245457.aln.fasta]

>cavPor3
ATGGGCAACGCCTCCAATGACTCC---GGG---CCCGGGGACTGCGAGAGCCGACAGTGGCTCCCCGCG---GGCGAGAGCCCGGCCATCAGCGCGGCGATGTTCTCGGCGGGGGTGCTGGGGAACCTCATCGCGCTGGGGCTGCTGGCCCGCCGCTGGCGGGGGGACTCGGGGCGCGGCGCGGGCGGCCGCGGCTCCGTGTCCCTGTTCTACGTGCTGGTGACGGAGCTGGTGTTCACCGACCTGCTCGGGACCTGCCTCATCAGCCCGGTGGTGCTGGCCTCGTACGCGCGGAACCAGGCGCTGGTGGCGCTGGAGCCCGGCAACCGC---GTGTGCACCTACTTCGCCTTCGCGATGACCTTCTTCAGCCTGGCCACGATGCTCATGCTCTTCGCCATGGCCCTGGAGCGCTACGTCGCCATCGGGCACCCCTACTTCTACCAGCGCCGCTTCTCGAGCCGCGGGGGCCTGGCCGTGCTCCCGGCCATCTACGCCGCGTCGCTGCTGCTCTGCTCCCTGCCGCTGCTCGGCTACGGCCAGTACGTCCAGTACTGCCCGGGGACCTGGTGCTTCATCAGCCACAGGCGCACGGCTTACCTGCAGCTCTACGCCACCATCCTGCTGCTGCTCATCGTGGCGGTGCTCGCCTGCAACTTCAGGGTCATCTTCAACCTGGTCCGTATGCACCGCCGGGGCAGACGGAGCCGCTGCGGA------TCGACGTGGAGC------GGCGGCCCGGGGTCCCGCAGGAGAGCGGAACGGCTGTCCGTGGCGGAGGAGGCGGACCACCTCATCCTCCTGGCCATCATGACCATCACCTTCGCCGTCTGCTCCCTGCCCATCACGATCTTTGCATATATGAATGAAACTTATTCCCGAAAGAAAAAATGGGACCTCCAAGCTCTTAGATTTTTATCAATTAATTCAATAATTGACCCTTGGGTCTTTGTCATCCTCAGGCCTCCTGTTCTGAGACTCGTGCGTTCCGTCCTGTGTTGTCGGACTCCATTAAGGACACAAGATACAACACAGATTTCCTGTTCTTCACAGTCCAACGCCAGTAAGCAGGCTGACCTCTGTGGACAGTCA---
>hetGla2
ATGGGCAATGCCTCCAATGCGTCC---GGG---CCCGGGGACTGTGAGAGGCGACAGTGGCTCCCGGCGGCGGGCGAGAGCCCGGCCATTAGCGCAGCGATGTTCTCGGCGGGGGTGCTGGGGAACCTCCTCGCGCTGGGGCTGCTGGCTCGCCGCGGGCGAGGGGACGCGGGGCGCGGCGCGGGCGGCCGCGGCGCCGTGTCCTTGTTCCACGTGCTGGTGACCGAGCTGGTGTTCACCGACCTGCTCGGGACCTGCCTCATCAGCCCGGTGGTGCTGGCTTCGTACGCGCGGAACCGGACGCTGGTGGCCCTGTGGCCCGACAGCCGC---GCGTGCACCTACTTCGCCTTCACCATGACCTTCTTCAGCCTGGCCACGATGCTCATGCTCCTCGCCATGGCCCTGGAGCGCTACTTCGCCATTGGGCACCCCTACTTCTACCAGCGCCGCTTCTCGCGCCGCGCGGGCCTGGCCGTGCTCCCCGCCATCTATGCCGGGTCGCTGGTGCTCTGCTCTTTGCCGTTGCTCGGGTACGGGCAGTACGTCCAGTACTGCCCCGGGACGTGGTGCTTCATACGCCACGGGCGCACGGCTTACCTGCAGCTCTACGCCACCATCCTGCTGCTGCTCATCGTGGCGGTGCTCGCCTGCAACTTCAGCGTCATCCTCAACCTCGTCCGCATGCACCGCCGAGGCCGGAGGAGCCGCTGCGGACCC---TCGTCCTGGAGC------GGCGGCCCGGGGCCCCGCAGGAGAGCTGAGCGGCTGTCCGTGGCGGAGGAGGCCGACCACCTCATCCTCCTGGCCATCATGACCATCACCTTCGCCGTCTGCTCCCTGCCCTTCACGATCTTTGCATATATGAATGAAACCTCTTCCCGAAAGAAAAAGTGGGACCTCCAAGCTCTTAGATTTTTATCAATTAATTCAATAATTGACCCTTGGGTCTTTGTCATCCTCAGGCCTTCTGTTCTAAGACTCATGCGTTCCGTCCTGTGTTGTCAGACTCCATTAAGGACACAAGAAGCAATACAAACTTCCTGTTCTACGAAGTCCAATGCCAGTAAGCAGGCTGACCTTTGTGGACAGTTA---
>calJac3
ATGGGCAATGCCTCCAATGACTCC---TGG---CCCGAGGACTGCGGGACGCGACAGTGGCTTCCCCCG---GGCGAAAGCCCAGCTATCAGCTCCGCGATGTTCTCGGCCGGGGTGCTGGGGAACCTCATCGCGCTGGCGCTGCTGGCGCGCCGCTGGCGGGGGGACACGGGGTGCAGCGCTGGCCGCAGATGCTCCCTCTCCTTATTCCACGTGCTGGTGACCGAGCTGGTGTTCACCGACCTGCTCGGGACTTGCCTCATAAGCCCGGTGGTATTGGCTTCGTACGCACGGAACCAGACCCTGGTAGCACTGGCACCCGAGAGCCGT---GCGTGCACCTACTTCGCTTTTGCCATGACCTTCTTCAGCCTGGCCACGATGCTCATGCTCTTCGCCATGGCCCAGGAGCGCTACCTCTCGATCGGGCACCCCTACTTCTACCAGCGCCGTGTCTCGCGCTCAGGGGGCCTGGCCGTGCTGCCCGTCATCTACGCAGTCTCCCTGCTCTTATGCTCGCTGCCGCTGCTGGACTACGGGCAGTACGTCCAGTACTGCCCCGGGACCTGGTGCTTCATCCGGCACGACCAGACCTCTTACCTGCAGCTGTACGCCACCCTGCTGTTGCTCCTCATCGTCGCGGTGCTCGCCTGCAACTTCAGTGTCATCCTCAACCTC------------------------------------------------------------------------------------------------------------------------------------------------------------------------------------ATTTTTGCATATATGAATGAAACCTCTTCACGAAAGGAAAAGTGGGACCTCCAAGCTCTTAGATTTTTATCAATTAATTCAATAATTGACCCTTGGGTCTTTGCCATCCTTAGGCCTCCTGTTCTGAGACTGATACGTTCAGTCCTTTGTTGTCGGATTTCATTAAGAACACAAGATGCAACGCAAACTTCCTGTTCTACACAGTCAGATGCCAGTAAACAGGCTGACCTC---------------
>HLrouAeg4
ATGGGTAATAGGTCCAATGACTCC---CGG---TGGGAGGACTGCGAGACTCGACAGTGGCTCCCATCC---GGCGAAAGCCCAGCCATCAGCTCCGTGATGTTCTCGGCGGGGGTGCTGGGGAACCTCATCGCGCTGGCACTGCTGGCGCGCCGCTGGCGGGGCGACGCGGGGCGC------------AGGAACTCCATCTCCTTGTTCCACGTGCTGGTGACCGAGCTGGTGTTCACCGACCTGCTCGGAACCTGCCTCATCAGCCCGGTGGTGCTGGCTTCGTATGCGCGGAACCAGACCCTGGTGGCACTGGCGCCCAACGGCCAC---GCGTGCACCTACTTCGCCTTTGCCATGACGTTCTTCAGCCTGGCTACGATGCTTATGCTCTTCGCCATGGCCCTGGAGCGCTACTTATCCATCGGGCACCCCTACTTCTACCAGCGCCACATCACGCGCCACAACGGCCTTGCGGTGCTGCCCGCCATCTACATCGTCTCCCTGCTTTTCTGCTCCCTGCCGCTGCTGAACTACGGGCAGTACGTCCAGTACTGTCCCGGGACGTGGTGCTTCATCCAGCACGGGCGGACCTCGTACCTGCAGCTTTATGCCACCGTGCTGCTGCTCCTCATCGTCGCGGTGCTCGCTTGCAACTTCAGTGTCATCCTCGACCTCATCCGTATGTACCGCCGGGGCAGGAGAAGCCGCTGTGGGCCC---TCCTTGGGCAGCGGCCAGGGCGGCCCTTCGACCCGCAGGAGAGGGGAAAGGATGTCCATGGCGGAGGAGACAGACCACCTCATTCTCCTGGCTATTATGACTATCACCTTTGCCGTCTGTTCATTGCCTTTCACAATTTTTGCATATATGAATGAAACCTCTTCCCGAAAAGAAAAGTGGGACCTCCAAGCTCTTAGATTTTTATCAATTAATTCAATAATTGACCCTTGGGTCTTTGCCATCCTTAGGCCCTCTGTTCTGAGACTAATGCGTTCAGTCCTCTGTTGTCGAGTTTCATTAAGAACACAAGATGCAACACAGACTTCCTGTTCTACACGGTCAAATGCCAGTAAA---------------------------
>tupChi1
ATGGGCAATGCTTCCAATGACTCC---CGG---CCGGAGGACTGCGAGAGTCTGCAGTGGCTCCCCTCG---GGCGAAAGCCCCGCCATCAGCTCCGTGATGTTCTCAGCCGGGGTGCTGGGGAACCTCCTCGCCCTGGCGCTGCTGGCACGCCGCTGGCGTGGGGACTCCGGGCGCAGCGCCAGCCGTCGGAACTCCATCTCCTTATTCCACGTGCTGGTGACCGAGCTGGTGTTCACCGACCTGCTCGGGACCTGCCTCATCAGCCCCGTAGTGCTGGCTTCGTACGCGCAGAACCAGACCCTGGTGGCCCTGGCACCCAAGAACCGC---GTGTGCACCTACTTCGCTTTCACCATGACCTTCTTCAGCCTGGCCACGATGCTCATGCTCTTCGCCATGGCCCTGGAGCGCTACCTCGCCATCGGGCACCCCTACTTCTACCAGCGCCGCATGACGCGCCGCGGGGGCCTGGCGGTGCTGCCCGCCATCTATGGCGTGTCGCTGCTCTTCTGCTCCCTGCCACTGCTCAGCTACGGCCAGTACGTCCAGTACTGCCCCGGGACGTGGTGCTTCATCCGGCACGAGCCGACCGCGTACCTGCAGCTGTACGCCACCGTCCTGCTGCTCCTCATCATCGCGGTGCTCGCTTGCAACTTCAGCGTCATCCTCAACCTCATCCGCATGCACCGCCGAGGCAGGAGAAGCCGCTGCGGGCCC---TCG---GGCAGCGGCGGGTGCGGCCCCAGCTCCCGCAGGAAAGGCGAAAGGGTGTCCGTGGCGGAGGAGACCGACCACCTCATTCTCCTGGCTATTATGACCATCACCTTCGCCATCTGCTCCTTGCCTTTCACGATTTTTGCATATATGAATGAAACCTCTTCCCGAAAAGAAAAATGGGACCTCCAAGCTCTTAGATTTTTATCAATTAATTCAATAATTGACCCTTGGGTCTTTGTTATCCTTAGACCTTCTGTGTTGAGACTAATGCGTTCAGTCCTCTGTTGTCGGATTTCATTCAGAACTCAAGATACAACACAAACTTCCTGTTCTACACAGTCAAATGCCAGTAAACAAGCTGACCTTTGCAGACAG------
>lepWed1
ATGGGCAATATCTCCAATGACTCC---TTG---CCGAAAGACTGCAGGTCTCTGGAGTGGCTCCGCTCC---GGCGAAAGCCCGGCCATCAGCTCGGTGATGTTCTCGGCCGGGGTGCTGGGGAACCTCATCGCGCTGGCGCTGCTGGCGCGCCGCTGGCAGGGGGACGCGGGACGCAGCGCAGGACGCGGCAACTCTATCTCTCTGTTCCACGTGCTGGTGACAAAGCTGGTGTTCACCGACCTGCTTGGGACCTGCCTCATCAGCCCGGTGGTGCTGGCTTCCTACGCTCGGAACCAGACCCTGGTGGCACTGGCGCCTAAGCGCCGC---GCGTGCACCTACTTCGCCTTCGCCATGACCTTCTTCAGCCTGGCCACGATGCTCATGCTCTTCGCCATGGCCCTGGAGCGCTACCTAGCCATCGGGCACCCCTACTTCTACCAGCGCTGGGTCACGCGCCGAGGCGGCCTGGCCGTGCTGCCCGCCATCTACACGGTCTCTCTGCTCTTTTGCTCCCTGCCGTTGCTGGACTCCAAGCAGTACGTCCAGTACTGCCCCGGGACGTGGTGCTTCATCCAGCCCGAGGACACCACGTACCTGCAGCTGTACGCCACCGTGCTACTGCTCCTCATCGTCGCGGTGCTCGCCTGCAACTTCAGTGTCATCCTCAACCTCATCCGCATGCACCGTCGGAGCAGGAGAAGTCGCTGCGGACCC---AACTTGGGCAGCTGCCGGCATGGCCCTGGGACCCGCAGGAGAGGGGAAAGGGTGTCCATGGCGGAGGAGACGGACCACCTCATTCTCCTGGCTATTATGACCATCACCTTTGCGGTCTGCTCCTTGCCTTTCACGATTTTTGCATATATGGATGAAACC---GCCCAAAAAAACAAGTGGGACCTCCAAGCTCTTAGATTTTTATCAATCAATTCAATAATTGACCCTTGGGTCTTTGCCATCCTTAGGCCTCCTGTTCTGAGACTAATGCGTTCAGTCCTCTGTTGTCGGGTTTCATTAAGAACACAAGATGCAACACCAACTTCCTGTTCTCTACAGTCCAATGCCAGTAAG---------------------------
>HLpipKuh2
ATGGGCAACGCCTCCAACGACTCC---CGG---TTCGAGGACTGCGAGACCCGGCGGTGGCTGCCCGCG---GGCGAGAGCCCGGCCATCAGCTCCGTGATGTTCGCGGCGGGGGTGCTGGGCAACCTGATCGCGCTGGCGCTGCTGGCGCGCCGCTGGCGGGGGGACGCGGGGCGCAGCGCCTGCCGCGGGAACTTCATCTCCCTGTTCCACGTGCTGGTGACCGAGCTGGTGCTCACCGACCTGCTGGGCACCTGCCTCATCAGCCCCGTGGTGCTGGCCTCGTACGCGCGCAACCAGACCCTGGTGGCCCTGGCGCCCGGGAGCCGCCGCGTCTGCAGCTACTTCGCCTTCTCCATGACCTTCTTCAGCCTGGCCACCATGCTCATGCTCTTCGCCATGGCCCTGGAGCGCTACCTGGCCATCGGGCACCCCTACTTCTACCAGCGCCACGTCAAGCGCCGCCGCGGCGTGGCCGTGCTGCCCGCCATCTACGCCGTGTCCCTGCTCCTCTGCTCGCCGCCGCTGCTCAGCTACGGCCAGTACGTCCAGTACTGCCCCGGCACCTGGTGCTTCATCCGGCACGGGCGCACCGTGTACCTGCAGCTCTACGCCACGCTGCTGCTGCTGCTCATCCTCGCCGTGCTCGCCTGCAACTTCAGCGTCATCCTCAACCTCGTCCGCATGCACCGCCGGGGCCGGAGGGGCCGCTGCGGGCCCCCCGCCCTGGGCAGCTGCCGGGGCCCCGCCGCCGCCCGCAGGAGAGGGGAAAGGGTGTCCGTGGCGGAGGAGACGGACCACCTCATTCTCCTGGCCATCATGACCATCACCTTCGCCGTCTGCTCCTTGCCTTTCACGATCTTTGCGTATATGAATGAAACCTTTTCCCGAAAAGAAAAGTGGGACCTCCAAGCACTTAGGTTTTTATCCGTCAATCCGATCATCAACCCTTGGGTCTTTGCCATCCTGAGGCCCCCTGTTCTGAGACTCATGCGCTCGGTCCTCTGTTGTCGGGCTTCACTAAGAACACAAGATGCAACGGAAACTTCCTGTTCCACGCGGTCAAACGCCAGTAAACACACTGACCTTTGTGGACAA------
>bosTau8
ATGGGCAATACTTCCAACGACTCC---CAG---TCCGAGAACCGCGAAGAGCCACTGTGGCTCCCCTCT---GGAGAAAGCCCGGCCATCAGCTCCGTGATGTTCACGGCCGGGGTGCTGGGGAACCTCATTGCGCTGGCGCTCCTGGTGCGCCGCTGGCGGGGGGACTCAGGGCGTAGCGAGGGCCGCGGAAACTCCATCTCGCTGTTCCACGTGTTGGTGACAGAGCTGGTTCTCACCGACCTGCTTGGGACCTGCCTCATCAGCCCCGTGGTGCTGGCTTCGTATGCGCAGAACCGGACTCTGGTGGCCCTGGGGCCGGAGAGGCGC---GTGTGCACCTACTTTGCCTTTTCCATGACCTTCTTCAGCCTGGCCACGATGCTCATGCTCTTCGCCATGGCCCTGGAGCGCTACCTAGCCATCGGACACCCCTACTTCTACCAGCGCCGAGTCACCCGCCGCAGTGGGCTGGCTGTGCTGCCCACTATCTACATAGTCTCCCTGCTCTTTTGCTCCCTGCCGCTGCTGGATCATTGGAAGTATGCCCAGTACAACCCGGGGACGTGGTGCTTCATCGGACACAAGCAGACCACGTACCTGCGGCTTTACGCCACTCTGCTGCTGTTGCTCATCATCGCCGTGCTGGCCTGCAACTTCAGTGTCATCGTCAACCTCATCCACATGCACCGCCGGGGCAGGAGAAGCCGCTGCGGACCC---TCCTTGGGCAGC------------------AGCCACAGGAGAGCGGAAAGGGTATCCATGGCGGAGGAGACGGACCATCTTATTCTCCTGGCTATCATGACCATCACCTTCGCCGTCTGCTCCTTGCCTTTCACGATTTTTGCATATATGAATGAAAACTCTTCCCGGAAAGAAAAGTGGGACCTCCAAGCTCTTAGATTTTTATCAATTAACTCAATAATTGACCCTTGGGTCTTTGCCATCCTGAGACCTCCTGTTCTGAGACTAATGCGTTCAGTCCTCTGCTGTCGGGTTTCATTAAGAACACAAGAAGCAACACAAACTTCCTGTTCTACACAGTCAAATGCCAGTAAACAGATTGACCTT---------------
>criGri1
ATGCACAATGCCTCCAATGACTCCGTGCGA---GTGGAGGACTGCGAGAGTCGTCAGTGGCTTCCCTCG---GGCGAAAGTCCAGCTATCAGCTCGGTGATGTTCTCGGCTGGGGTTGTGGGGAACCTTATCGCGCTGGCGCTGCTAGCGCGCCGTTGGCGCGGGGACACGGGATGCAGTGCGGGCAGCAGAACCTCCATCTCCTTGTTCCACGTGCTAGTGACAGAGCTGGTGCTCACCGACCTGCTTGGGACCTGCCTCATCAGCCCCGTGGTGCTAGCTTCCTATGCGCGGAACCAGACCCTGGTGGCCCTGGCTCCCAAAAGCCGC---GTTTGTACCTATTTCGCCTTCACTATGACCTTCTTCAGTCTGGCCACGATGCTCATGCTCTTCGCCATGGCCCTGGAGCGCTACCTCTCCATCGGGCACCCTTACTTCTACCGACGTCGTTTCTCGCGTCGCGGGGGCCTGGCGGTACTGCCCGCCATCTACGCGGTCTCCTTGCTCTTCTGTTCCCTGCCGCTGCTCAACTACGGGGAGTACGTCCAATACTGTCCCGGGACGTGGTGCTTTATCCGGCACGGGCGGACTGCATACCTGCAGCTGTACGCCACGGTGCTGTTGCTGCTCATCTTGGCGGTGCTCGCCTGCAACTTCAGCGTCATCCTTAATCTCGTCCGTATGCACCGTCGGAGCAAAAGAAGCCGCTGTGGATCA---TCCAGCGGT---GGCCCGGGGGGTCCTGGGTCACGCAGGAGAGGAGAAAGGACTTCGATGGCAGAGGAGGCGGACCACCTCATTCTCCTGGCCATTATGACCATCACCTTCGCCATCTGCTCCTTGCCTTTCACAATCTTTGCTTATATGAATGAAACCTCTTCCCGAAAGGAAAAGTTGGACCTCCAAGCTCTTAGATTTTTATCAATCAACTCTATAATTGACCCTTGGGTCTTTGCCATCCTTAGGCCACCGGTCCTGAGACTAATGCGTTCAGTCCTCTGTTTTCGGACTTCAGTGAGAACGCAAGAAGCTTCACGGACTTCTTGTTCTACCCAGTCCAGTTCCAGCAAACAGACTGACCTTTGTGGACAGTTG---
>mm10
ATGGACAATTTTCTTAATGACTCC---AAGCTAATGGAGGACTGCAAGAGTCGTCAGTGGCTCCTTTCG---GGGGAAAGCCCAGCCATCAGCTCGGTGATGTTCTCGGCCGGGGTTCTGGGGAATCTCATCGCACTGGCACTGTTGGCGCGCCGCTGGCGTGGGGACACCGGGTGTAGCGCCGGCAGCAGGACCTCTATCTCCTTGTTTCACGTGCTGGTAACGGAATTGGTGCTCACTGACCTGCTGGGAACCTGCCTCATCAGCCCGGTGGTGCTGGCTTCATATTCAAGAAACCAGACCCTGGTGGCCCTGGCTCCCGAAAGTCAC---GCGTGTACCTATTTCGCTTTCACTATGACCTTCTTTAGTCTGGCCACGATGCTCATGCTCTTCGCTATGGCCCTGGAACGCTACCTCTCCATCGGGTACCCTTACTTCTACAGGCGCCACTTATCGCGCCGCGGGGGTCTGGCGGTGCTGCCTGTCATCTATGGGGCCTCCTTGCTCTTCTGTTCCCTGCCGCTGCTCAACTACGGGGAGTACGTCCAGTACTGTCCTGGGACATGGTGCTTTATCCGGCACGGGAGGACTGCATACCTTCAGCTGTACGCCACGATGCTCCTGCTGCTTATCGTGGCTGTGCTCGCCTGCAACATCAGCGTTATCCTCAACCTCATTCGCATGCACCGTCGGAGCAGAAGAAGCCGCTGCGGATTG---TCT---GGCAGTAGCCTAAGAGGCCCTGGATCTCGCAGGAGAGGAGAGAGGACTTCGATGGCAGAGGAGACGGACCACCTCATTCTCCTGGCCATTATGACCATCACCTTCGCCATATGCTCCTTGCCTTTCACAATCTTTGCCTACATGGATGAAACCTCTTCCCTAAAGGAAAAGTGGGACCTCCGAGCTCTTCGGTTTTTATCAGTTAACTCTATAATTGACCCTTGGGTCTTTGCCATACTTAGGCCACCGGTCCTGAGGTTAATGCGCTCAGTCCTCTGTTGTCGGACTTCACTGAGAACACAAGAAGCTCAGCAAACATCCTGTTCTACCCAGTCCAGTGCCAGTAAACAGACTGACCTTTGTGGACAGTTG---
>HLcamFer2
ATGGGCAACACTTCCAGTGACTCC---AGG---CTCGAGAACTGCGATGCTGAACAGTGGCTTCCCTCG---GGTGAAAGTCCCGCCATCAGTGCGGTGATGTTCTCGGCCGGGGTGCTGGGAAACCTCATCGCTCTGGCGCTGCTGGCGCACCGCTGGCGGGGGGACTCGGGGCGCAGCGCCGGCCCCGGGAGCTCCATCTCGCTGTTCCATGTGCTGGTGACCGAGCTGGTGTTCACCGACCTGCTCGGTACCTGCCTCATCAGCCCCGTGGTGCTTGCTTCCTACGCACGGAACCAGACCCTGGTGGCACTGGCGCCCCAGAGACGC---GTGTGCACCTACTTTGCCTTCTCCATGACCTTCTTCAGCCTGGCTACCATGCTCATGCTCTTCGCCATGGCCCTTGAACGCTACCTAGCCATCGGGCACCCCTATTTCTACCAGAGCCGGATCAAACGCCGCGGCGGCTTGGCCGTGCTTCCCATCGTCTACACAGCCTCCCTGCTGTTTTGCTCCTTGCCGCTGCTGGGCCACAGGCAGTACGCCCAGTACTGCCCTGGGACGTGGTGCTTCATCTGGCTCGAGCAGACTACGTACCTTAGGCTTTACGCCACCCTGTTGCTGCTCCTCATCATTGCGGTGCTCGTCTGCAACTTCAGTGTCATCCTCAACCTCATCCGCATGCACCGCCGGGGCAAGAGGAGCCGCTGCGGACCC---TCCTTGGGC------------------GGCAGCCGCAGGAGAGGGGAAAGGGTGTCCATGGCAGAGGAGACGGACCATCTCATTCTCCTGGCTATCATGACCATCACCTTTGCCATCTGCTCCTTGCCTTTGACGATTTTTGCATATATGAATGAAACC---TCCCGAAAAGAAAAGTGGTACCTCCAAGCTCTTAGATTTTTATCAATTAATTCAATAATCGACCCTTGGGTCTTTGCCATCCTGAGGCCTCCTGTTCTGAGACTCATGCGTTCAGTCCTCTGTTGTCGGGTTTCATTAAGAGCACAAGATGCAACACAAACTTCCTGTTCTGCTCAGTTGAATGTCGGTAAA---------------------------
>rn6
ATGGACAATTCTTTCAATGACTCCAGGCGA---GTGGAGAACTGCGAGAGTCGTCAGTATCTCCTTTCG---GACGAAAGCCCAGCCATCAGCTCGGTGATGTTCACGGCCGGGGTTCTGGGAAACCTCATCGCGCTGGCACTGTTGGCGCGCCGCTGGCGTGGGGACACGGGGTGTAGCGCCGGCAGCAGGACCTCTATCTCCTTGTTCCACGTGCTGGTAACGGAACTGGTGCTCACCGACCTGCTGGGGACCTGCCTCATAAGCCCGGTGGTGCTGGCTTCTTATTCGAGAAACCAGACCCTAGTGGCCCTGGCTCCCGAAAGCCGC---GCGTGTACCTATTTCGCTTTCACTATGACCTTCTTTAGTCTGGCCACGATGCTCATGCTCTTCGCCATGGCCCTGGAACGCTACCTCGCCATCGGACACCCTTACTTCTACAGGCGCCGCGTCTCTCGCCGCGGGGGTTTGGCGGTGCTGCCTGCCATCTATGGGGTCTCCTTGCTCTTCTGTTCTCTGCCGCTGCTCAACTACGGGGAGTACGTCCAGTACTGTCCTGGGACGTGGTGCTTTATCCAGCACGGGAGGACCGCATACCTTCAGCTGTACGCCACGGTGCTCCTGCTGCTCATCGTGGCTGTGCTCGGCTGCAACATCAGCGTGATCCTCAACCTTATTCGCATGCAGCTTCGGAGCAAAAGAAGCCGCTGCGGATTG---TCT---GGCAGTAGCCTGAGAGGCCCCGGGTCTCGCCGGAGAGGAGAAAGGACTTCTATGGCGGAGGAGACGGACCACCTCATTCTCCTGGCCATTATGACCATCACCTTCGCTGTATGCTCCCTGCCTTTCACAATCTTTGCTTATATGGATGAAACCTCTTCCCGAAAGGAAAAGTGGGACCTCCGAGCTCTTAGATTTTTATCAGTGAACTCCATAATTGATCCTTGGGTTTTTGTCATCCTTAGACCACCAGTCCTGAGACTAATGCGCTCAGTCCTCTGTTGTCGGACTTCACTGAGAGCACCGGAAGCTCCAGGAGCTTCCTGTTCGACCCAG---------------CAGACGGACCTCTGCGGACAGTTG---
>hg38
ATGGGCAATGCCTCCAATGACTCC---CAG---TCTGAGGACTGCGAGACGCGACAGTGGCTTCCCCCA---GGCGAAAGCCCAGCCATCAGCTCCGTCATGTTCTCGGCCGGGGTGCTGGGGAACCTCATAGCACTGGCGCTGCTGGCGCGCCGCTGGCGGGGGGACGTGGGGTGCAGCGCCGGCCGCAGGAGCTCCCTCTCCTTGTTCCACGTGCTGGTGACCGAGCTGGTGTTCACCGACCTGCTCGGGACCTGCCTCATCAGCCCAGTGGTACTGGCTTCGTACGCGCGGAACCAGACCCTGGTGGCACTGGCGCCCGAGAGCCGC---GCGTGCACCTACTTCGCTTTCGCCATGACCTTCTTCAGCCTGGCCACGATGCTCATGCTCTTCGCCATGGCCCTGGAGCGCTACCTCTCGATCGGGCACCCCTACTTCTACCAGCGCCGCGTCTCGCGCTCCGGGGGCCTGGCCGTGCTGCCTGTCATCTATGCAGTCTCCCTGCTCTTCTGCTCGCTGCCGCTGCTGGACTATGGGCAGTACGTCCAGTACTGCCCCGGGACCTGGTGCTTCATCCGGCACGGGCGGACCGCTTACCTGCAGCTGTACGCCACCCTGCTGCTGCTTCTCATTGTCTCGGTGCTCGCCTGCAACTTCAGTGTCATTCTCAACCTCATCCGCATGCACCGCCGAAGCCGGAGAAGCCGCTGCGGACCT---TCCCTGGGCAGTGGCCGGGGCGGCCCCGGGGCCCGCAGGAGAGGGGAAAGGGTGTCCATGGCGGAGGAGACGGACCACCTCATTCTCCTGGCTATCATGACCATCACCTTCGCCGTCTGCTCCTTGCCTTTCACGATTTTTGCATATATGAATGAAACCTCTTCCCGAAAGGAAAAATGGGACCTCCAAGCTCTTAGGTTTTTATCAATTAATTCAATAATTGACCCTTGGGTCTTTGCCATCCTTAGGCCTCCTGTTCTGAGACTAATGCGTTCAGTCCTCTGTTGTCGGATTTCATTAAGAACACAAGATGCAACACAAACTTCCTGTTCTACACAGTCAGATGCCAGTAAACAGGCTGACCTT---------------
>panTro5
ATGGGCAATGCCTCCAATGACTCC---CGG---TCTGAGGACTGCGAGACGCGACAGTGGCTTCCCCCA---GGCGAAAGCCCAGCCATCAGCTCCGTCATGTTCTCGGCCGGGGTGCTGGGGAACCTCATAGCACTGGCGCTGCTGGCGCGCCGCTGGCGGGGGGACGTGGGGTGCAGCGCCGGCCGCAGGAGCTCCCTCTCCTTGTTCCACGTGCTGGTGACCGAGCTGGTGTTCACCGACCTGCTCGGGACCTGCCTCATCAGCCCAGTGGTACTGGCTTCGTACGCGCGGAACCAGACCCTGGTGGCACTGGCGCCCGAGAGCCGC---GCGTGCACCTACTTCGCTTTCGCCATGACCTTCTTCAGCCTGGCCACGATGCTCATGCTCTTCGCCATGGCCCTGGAGCGCTACCTCTCGATCGGGCACCCCTACTTCTACCAGCGCCGCGTCTCGCGCTCCGGGGGCCTGGCCGTGCTGCCTGTCATCTATGCAGTCTCCCTGCTCTTCTGCTCGCTGCCGCTGCTGGACTATGGGCAGTACGTCCAGTACTGCCCCGGGACCTGGTGCTTCATCCGGCACGGGCGGACCGCTTACCTGCAGCTGTACGCCACCCTGCTGCTGCTTCTCATCGTCTCGGTGCTCGCCTGCAACTTCAGCGTCATTCTCAACCTCATCCGCATGCACCGCCGAAGCCGGAGAAGCCGCTGCGGACCT---TCCCTGGGCAGTGGCCGGGGCGGCCCCGGGGCCCGCAGGAGAGGGGAAAGGGTGTCCATGGCGGAGGAGACGGACCACCTCATTCTCCTGGCTATCATGACCATCACCTTCGCCGTCTGCTCCTTGCCTTTCACGATTTTTGCATATATGAATGAAACCTCTTCCCGAAAGGAAAAATGGGACCTCCAAGCTCTTAGGTTTTTATCAATTAATTCAATAATTGACCCTTGGGTCTTTGCCATCCTTAGGCCTCCTGTTCTGAGACTAATGCGTTCAGTCCTCTGTTGTCGGATTTCATTAAGAACACAAGATGCAACACAAACTTCCTGTTCTACACAGTCAGATGCCAGTAAACAGGCTGACCTT---------------
>ponAbe2
ATGGGCAGTGCCTCCAATGACTCC---CGG---TCTGAGGACTGCGAGACGCGACAGTGGCTTCCCCCA---GGCGAAAGCCCAGCCATCAGCTCCGTCATGTTCTCGGCCGGGGTGCTGGGGAACCTCATAGCACTGGCGCTGCTGGCGCGCCGCTGGCGGGGGGACGCGGGGTGCAGCGCCGGCCGCAGGAGCTCCCTCTCCTTGTTCCACGTGCTGGTGACCGAGCTGGTGTTCACCGACCTGCTCGGGACCTGCCTCATCAGCCCAGTGGTACTGGCTTCGTACGCGCGGAACCAGACCCTGGTGGCACTGGCGCCCGAGAGCCGC---GCGTGCACCTACTTCGCTTTCGCCATGACCTTCTTCAGCCTGGCCACGATGCTCATGCTCTTCGCCATGGCCCTGGAGCGCTACCTCTCGATCGGGCACCCCTACTTCTACCAGCGCCGCGTCTCGCGCTCCGGCGGCCTGGCCGTGCTGCCTGTCATCTATGCAGTCTCCCTGCTTTTCTGCTCGCTGCCGCTGCTGGACTACGGGCAGTACGTCCAGTACTGCCCCGGGACCTGGTGCTTCATCCGGCACGGGGGGACCGCTTACCTGCAGCTGTACGCCACCCTGCTGCTGCTTCTCATCGTCGCGGTGCTCGCCTGCAACTTCAGTGTCATTCTCAACCTCATCCGCATGCACCGCCGAAGCCGGAGAAGCCGCTGCGGACCT---TCCCTGGGCAGTGGCCGGGGCGGCCCGGGGGCCCGCAGGAGAGGGGAAAGGGTGTCCATGGCGGAGGAGACGGACCACCTGATTCTCCTGGCTATCATGACCATCACCTTCGCCGTCTGCTCCTTGCCTTTCACGATTTTTGCATATATGAATGAAACCTCTTCCCGAAAGGAAAAGTGGGACCTCCAAGCTCTTAGGTTTTTATCAATTAATTCAATAATTGACCCTTGGGTCTTTGCCATCCTTAGGCCTCCTGTTCTGAGACTAATGCGTTCAGTCCTCTGTTGTCGGATTTCATTAAGAACACAAGATGCAGCACAAACTTCCTGTTCTACACAGTCAGATGCCAGTAAACAGGCTGACCTT---------------
>macFas5
ATGGGCAATGCCTCCAATGACTCC---TGG---CCTGAGGACTGCGAGACGCGACAGTGGCTTCCCCCG---GGCGAAAGCCCAGCCATCAGCTCCGTGATGTTCTCGGCCGGGGTGCTGGGGAACCTCATAGCACTGGCGCTGCTGGCGCGCCGCTGGCGGGGGGACGCGGGGTGCAGCGCCGGCCGCAGGAGCTCCCTCTCCTTGTTCCACGTGCTGGTGACCGAGCTGGTGTTCACCGACCTGCTCGGGACCTGCCTTATCAGCCCGGTGGTACTAGCTTCCTACGCGCGGAACCAGACCCTGGTGGCACTGGCGCCCGAGAGCCGC---GCGTGCACCTACTTCGCTTTCGCCATGACCTTCTTCAGCCTGGCCACGATGCTCATGCTCTTCGCCATGGCCCTGGAGCGCTACCTCTCGATCGGGCACCCCTACTTCTACCAGCGCCGCGTCTCGCGCTCCGGGGGCCTGGCGGTGCTGCCCGCCATCTATGCCGTCTCCCTGCTCTTCTGCTCGCTGCCGCTGCTGGACTATGGGCAGTACGTCCAGTACTGCCCCGGGACCTGGTGCTTCATCCGGCACGGGCGGACCGCTTACCTGCAGCTGTACGCCACCCTGCTGCTGCTTCTCATCGTCGCGGTGCTCGCCTGCAACTTCAGTGTCATTCTCAACCTCATCCGCATGCACCGCCGAAGTCGGAGAAGCCGCTGCGGACCT---TCCTTGGGCAGTGGCCGGGGCGGCCCCGGGGCCCGCAGGAGAGGGGAAAGGGTGTCCATGGCGGAGGAGACGGACCACCTCATTCTCCTGGCTATTATGACCATCACCTTCGCCGTCTGCTCTTTGCCTTTCACGATTTTTGCATATATGAATGAAACCTCTTCCAGAAAGGAAAAGTGGGACCTCCAAGCTCTTAGATTTTTATCAATTAATTCAATAATTGACCCTTGGGTCTTTGCCATCCTTAGGCCTCCTGTTCTGAGACTAATGCGTTCAGTCCTCTGTTGTCGGATTTCATTAAGAACACAAGATACGATACAAACTTCCTGTTCTACACAGTCAGATGCCAGTAAACAGGCTGACCCT---------------
>felCat8
ATGGGCAATATCTCCAATGACTCC---TGG---CCCGAGGACTGCGGGTCCCGGCAGTGGCTCCCCTCC---GGCGAAAGCCCGGCCATCAGCTCGGTGATGTTCTCGGCCGGGGTGCTGGGGAACCTCATCGCTCTGGCGCTGCTGGCGCGCCGCTGGCGGGGCGACGCGGGACGCAGCGCGGGACGCGGGAACTCGGTCTCCTTGTTCCACGTGCTGGTGACAGAGCTGGTGTTCACCGACCTGCTTGGGACCTGCCTCATCAGCCCGGTGGTGCTGGCTTCCTACGCTCGGAACCAGACCCTGGTGGCGCTGGCGCCTGAGAGCCGT---GCGTGCACCTACTTCGCCTTCGCCATGACCTTCTTCAGCCTGGCCACGATGCTCATGCTCTTCGCCATGGCCCTGGAGCGCTACCTGTCCATCGGGCACCCCTACTTCTACCAGCGTCGTGTCACGCGCCGCAGCGGCCTGGCAGTGCTGCCCACCATCTACGCCGTCTCCCTACTCTTTTGCTCGCTGCCGTTGCTGAACTACGGGCAGTACGTCCAGTACTGCCCCGGGACGTGGTGCTTCATCGAGCACGGCCAGACTACGTACCTGCAGTTGTATGCCACCCTGCTGCTCCTCCTCATCGTCGCGGTGCTCGCCTGCAACTTCAGCGTCATCCTCAACCTCATCCGCATGCACCGTCGGAGCAGGAGAAGCCGCTGCGGGCCC---TCCTTGGGCAGCTGCCGGGACACCCCTGGGGCCCGCAGGAGAGGGGAAAGGCTGTCCATGGCGGAGGAGACAGACCACCTCATTCTCCTGGCTATTATGACCATCACCTTTGCTGTGTGCTCCTTGCCTTTCACAATTTTTGCATACATGAATGAAACGTCTTCCCGAAAAGAAAAGTGGGACCTCCAAGCTCTTAGATTTTTATCCATCAATTCAATAATTGACCCTTGGGTCTTTGCCATCCTTCGGCCTCCTGTTCTGAGACTAATGCGTTCAGTCCTGTGTTGTCGGGTTTCATTAAGAACACAAGATGCAGCACAGACTTCCTGTTCTATACAGTCAAATGCCAGTAAA---------------------------
>otoGar3
ATGGGCAATGTCTCCAATGACTCC---CGG---CCAGAGGACTGCGAGACTCGACAGTGGCTCCCCGAG---GGCGAAAGCCCAGCCATCAGCGCGGTGATGTTCTCAGCCGGGGTGCTGGGGAACCTGATCGCGCTGGCGCTGCTGGCGCGCCGCTGGCGCGGGGACGCGGGGCGC------------AGAAACTCCATCTCCTTGTTCCACGTGCTGGTGACCGAGCTGGTGTTCACCGACCTGCTGGGGACCTGCCTCATCAGCCCCGTGGTGCTGGCTTCGTACGCGCGGAACCAGACGCTGGTGGCCCTGGCGCCCGCGAGCCGC---GTCTGCACCTACTTTGCGTTCTCCATGACCTTCTTCAGCCTGGCCACGATGCTCATGCTCTTCGCCATGGCCCTGGAGCGCTACCTCGCCATCGGGCACCCCTACTTCTACCAGCGCCGCGTCACGCGCCGCGGGGGCCTGGCCGTGCTGCCGGCCATCTACGCCGTGTCCCTGCTCTTCTGCTCCCTGCCGCTCCTGGACTACGGGCAGTATGTGCAGTACTGCCCCGGGACGTGGTGCTTCATCCGGCACGGGCGCACCGCTTACCTGCAGCTGTACGCCACCCTGCTGCTGCTGCTCATCGTCGCCGTGCTCGCCTGCAACTTCAGCGTCATCCTCAACCTCGTCCGCCTGCACCGCCGAGGCCGGAGGAGCCGCTGCGGACCG---TCCCTGGGCAGCGGCCGGGGCGGGCCCGGGACCCGCCGGCGAGGGGAACGGCTGTCGGTGGCGGAGGAGACGGACCACCTCATCCTCCTGGCCATTATGACCATCACCTTCGCAGTCTGCTCCTTGCCGTTCACAATTTTTGCATATATGAATGAAACCTCTTCCCGCAAGGAAAAGTGGGACCTTCAAGCCCTTAGATTTTTATCAATTAATTCAATAATTGACCCTTGGGTCTTTGCCATCCTTAGGCCTCCTGTTCTGAGCCTCATGCGTTCCGTCCTGTGTTGTCGGATTTCATTAAGGACCCAAGACGCAGCCCAGACTTCCTGCTCTACACAGTCGAATGCCAGTAAACAGGATGACCTTTGTGGACAG------
>micMur3
ATGGGCAATGCCTCCAATGACTCC---CTG---CCCGAGGACTGCGAGACTCGACAGTGGCTCCCGTCG---GGCGAGAGTCCAGCCATCAGTTCCGTGATGTTCTCGGCCGGGGTGCTGGGGAACCTCATCGCGCTGGCGCTGCTGGCGCGCCGCTGGCGGGGGGACGCGGGGCGCAGCTGCGGCCGCAGGAACTCCCTCTCCTTGTTCCACGTGCTGGTGACCGAGCTGGTGTTCACCGACCTGCTCGGGACCTGCCTCATCAGCCCGGTGGTGCTGGCTTCGTACGCGCGGAACCAGACCCTGGTGGCACTGGCGCCCGAGAGCCGC---GCGTGCACCTACTTCGCTTTCGCCATGACCTTTTTCAGCCTGGCCACGATGCTCATGCTCTTCGCCATGGCCCTGGAGCGCTACCTGTCCATCGGGCACCCCTACTTCTACCAGCGCCGCGTCACGCGCCGCGGGGGCCTGGCCGTGCTGCCCGCGATCTATGGCGTCTCCCTGCTCTTTTGCTCCCTGCCGCTCCTGGACTACGGGCAGTACGTCCAGTACTGCCCCGGGACGTGGTGCTTCATCCGGCACGGGCGGGCCGCTTACCCGCAGCTTTATGCCACTCTGCTGCTGCTCCTCATCGTCGCGGTGCTCGCCTGCAACTTCAGCGTCATCCTCAACCTCATCCGCATGCACCGCCGAGGCAGGAGAAGCCGCTGTGGACCC---TCCTTGGGCAGCAGCTGGGGCGGTTCCGGGGCCCGCAGGAGAGGGGAAAGGGTGTCCATGGCAGAGGAGACGGACCACCTCATTCTCCTGGCCATTATGACCATCACCTTCGCCATCTGCTCCTTGCCTTTCACGATTTTTGCATATATGAATGAAACCTCTTCCCGAAAGGAAAAGTGGGACCTTCAAGCTCTTAGATTTTTATCAGTTAATTCAATAATTGACCCTTGGGTCTTTGCCATCCTTAGGCCTCCTGTTCTGAGACTAATTCGTTCAGTCCTCTGTTGTCGGACTTCATTAAGAACACAAGATGCAGCACAGACTTCCTGTTCTACACAGTCAAATGCCAGTAAACAGGATGACCTTTGTAGACAG------
>triMan1
ATGGGCAATGAGTCCAATGATTCC---CGG---GCCGAGGACTGCGAGACTCGACAGTGGCTCCCCTCG---GGCGAAAGCCCAGCTATCAGCTCCGTGATGTTCTCGGCCGGGGTGTTGGGAAACCTCGTCGCGCTGGCGCTACTGGCTCGCCGCTGGCGGGGGGACGCGGGGCACGGCGCCAACCGCGGGAGTTCCATTTCCTTGTTCCACGTGCTAGTGACCGAGCTGGTGTTCACCGACCTGCTCGGGACCTGCCTCATCAGCCCCGTGGTGCTAGCGTCGTATGCGCGGAACCAGACTTTAGTGGCGCTGGAGCCGGAGAGCCGC---GCGTGCACGTACTTCGCCTTCACCATGACCTTCTTTAGCCTGGCCACGATGCTCATGCTCTTCGCCATGGCCCTGGAACGTTACTTATCCATTGCGCACCCCTACTTCTACCAGCGCCACATCACGCGCCGCGGGGGCCTGGCGGTGCTGCCCGCCATCTACGCCATCTCACTGCTCTTTTGCTCCCTGCCGCTTCTCGACTACGGGCAGTACGTCCAGTACTGTCCTGGGACGTGGTGCTTCATCCGGCACGGGCAGACTGCGTACCTGCAGCTCTACGCCACCCTGCTCCTGCTCCTGATCATCGCAGTGCTCGCCTGCAACTTCAGTGTCATCCTCAATCTTGTCCGCATGCACCGCCGGGCCAGGAGAAGCCGCTGGGGACAC---TCCTTGGGCAGCGGCAGGGGCGGCCCTGGGACCCGCAGGAGAGGGGTAAGAATGTCCATGGCGCAGGAGACGGACCACCTCATCCTCCTGGCCATTATGACCATCACTTTCGCCGTCTGCTCCTTGCCTTTCACAATTTTTGCGTACATGAATGAAACTTCTTCCCGAAAGGAAAAATGGGATCTCCAAGCTCTTAGATTTTTATCAGTTAATTCAATAATTGACCCTTGGGTCTTTGCCATCCTTAGGCCTCCTGTTCTGAGACTGATGCGTTCAGTACTCTGTTGTCGGGTTTCATTAAAAACACAAGACGCTGCACAAACTTCCTGTTCTACACAGTCAAATTCTGGTAAACAGGCTGAACTTTGTGGACAG------
>echTel2
ATGGGCAATGCGTTCAACGAGTCC---CGC---GCCGAGGACTGCGAGAGCCGCCGGTGGCTCCCCTCG---GGCGAAAGCCCGGCCATCAGCTCGGTGATGTTCTCGGCCGGGGTGCTGGGCAACCTCATCGCGCTGGCTCTGCTGGCGCGCCGCTGGCGGGGGGACGCGGGGCGCAGCGCCGCCCGGGGAAGTCCCATCTCCTTGTTCCACGTGCTGGTGACCGAGCTGGTGTTCACCGACCTGCTGGGGACCTGCCTCATCAGCCCCGTGGTGCTGGCGTCCTACGCGCGGAACCAGACCCTGGTGGCGCTGGCGCCCGAGAGCCGC---GCCTGCACCTACTTCGCCTTCGCGATGACCTTCTTCAGCCTGGCCACCATGCTCATGCTCTTCGCCATGGCCCTGGAGCGCTACCTGGCCATCGGCCACCCCTACTTCTACCAGCGCCGCGTCACGCGCCGCGGGGGCCTGGCCGTGCTGCCCGCCATCTACGCCGTCTCGCTGCTCTTCTGCTCCTTGCCGCTTCTCGACTACGGGCAGTACGTCCAGTACTGCCCGGGGACGTGGTGCTTCATCCGGCACGGGCGGACCGCGTACCTGCAGCTCTACGCCACCCTGCTCCTGCTGCTCATCGTCGCCGTGCTGGCCTGCAACTTCAGTGTCATCCGCAATCTGGTCCGCTTGCACCGCCGGGGCAGGAGAAGCCGCTGCGGACCC---TCCTTGGGTAGCGGCCGGGGCGGCCCCGGGCCCCGCAGGAGAGGGGAAAGGGTGTCCGTGGCGGAGGAGACGGACCACCTCATCCTCTTGGCCATTATGACCATCACCTTCGCCATTTGCTCCTTGCCTTTCACAATTTTTGCATACATGAATGAAACCTCGTCCAGAAAGGAGAAGTGGGACCTCCAAGCGCTTAGGTTTTTATCAATCAATTCAATAATTGACCCTTGGGTCTTTGCCATCCTTCGGCCTCCTGTTCTGAGACTAATGCGTTCAGTGCTCTGTTGTCGGATTTCATTCAAAACACAAGAT---ACACAAACTTCCTGTTCTACCCAGTTAAATTCCAGTACACAGACTGACTTTTGTAGACAG------
>saiBol1
ATGGGCAATGCCTCCAATGATTCC---CGG---TCCGAGGACTGCGAGATGCGACAGTGGCTTCCCGCG---GGCGAAAGCCCAGCTATCAGCTCCGCGATGTTCTCGGCCGGGGTGCTGGGGAACCTCATAGCGCTGGCGCTGCTGGCGCGCCGCTGGCGAGGGGACGCGGGGTGCAGCGCTGGCCGCAGGTGCTCCCTCTCCTTGTTCCACGTGCTGGTGACCGAACTGGTGTTCACCGACCTCCTCGGGACTTGCCTCATAAGCCCGGTGGTACTGGCTTCATACGCACGGAACCAGACCCTGGTGGCACTGGCGCCCGAGAGCCGC---GCGTGCACCTACTTCGCTTTCGCCATGACCTTCTTCAGTCTGGCCACGATGCTCATGCTCTTCGCCATGGCCCTGGAGCGCTACCTCTCGATCGGGCACCCCTACTTCTACCAGCGCCGCGTCTCGCGCTCCGGGGGCCTGGCCGTGCTGCCCGTCATCTACGCAGTCTCCCTGCTGTTTTGCTCGCTGCCGCTGCTGGACTACGGGCAGTACGTTCAGTACTGCCCCGGGACCTGGTGCTTCATCCGGCACGGGCTGACCGCTTACCTGCAGCTGTATGCCACCCTGCTGCTGCTCCTCATCGTCGCGGTGCTCGCCTGCAACTTCAGTGTCATCCTCAACCTCATCCGCATGCACCGCCGAAGCCGGAGAAGCCGCTGTGGACCT---TTTTTGGGCAGTGGCCAGTGCGGTCCCGGGGCCCGCAGAAGAGGGGAAAGGGTGTCCATGACGGAGGAGACGGACCACCTCATTCTCCTGGCTATCATGACCATCACCTTTGCCGTCTGCTCCTTTCCTTTCACG------------------------------------------------------------------------------------------------------------------------------------------------------------------------------------------------------------------------------------------------------
>oryAfe1
ATGGGCAATGCGTCCAATGACTCT---CGG---GCCGAGGACTGCGATTCTCGACAATGGCTCCCCTCG---GGCGAAAGCCCAGCCATCAGCTCCGTGATGTTCTCGGCCGGGGTGTTGGGGAACCTTATCGCGCTAGGGCTGCTGGCGCGCCGCTGGCGGGGGGACGCGGGGCGCCGCGCCCGCGGTAGGACTACCATCTCTTTGTTCCACGTGCTGGTGACCGAGCTGGTGTTCACCGACCTGCTTGGGACCTGCCTCATAAGCCCCGTGGTGCTGGCGTCGTATGCGCAGAACCAGACCCTGGTGGCGCTGGCGCCCGAGAGCCGC---GCGTGCACCTACTTCGCCTTCACCATGACCTTCTTCAGCCTGGCCACGATGCTCATGCTCTTCGCCATGGCCCTGGAGCGCTACCTGTCCATCGGGCATCCCTACTTCTACCAGCGCCGCGTCACGCGCCGCGGGGGCCTGGCCGTGCTGCCTGCCATCTACGCCATCTCGCTGCTTTTCTGCTCCCTGCCGCTTCTCAACTATGGGCAGTACGTCCAGTACTGTCCCGGGACGTGGTGCTTCATCCGGCACGGGGGGACTGCATACCTGCAGCTCTATGCCACCCTGCTCCTGCTCCTCATCGTCGCCGTGCTCGCCTGCAACTTCAGTGTCATCCACAATCTTGTCCTCATGTACCGCCGGGGCAGGAGAAGCCGCTGCGGACCC---GTCTTGGGGAGCTGCAGCAGCGGGCCCGGCACCCGAAGGAGAGGGGAAAGGGTGTCCGTGGCTGAGGAGACGGACCACCTCATCCTCCTGGCCATTATGACCATCACCTTCGCTGTCTGCTCCTTGCCCTTCGCAATTTTTGCATACATGAATGAAACCTCTTCCCGAAAGGAAAAATGGGACCTCCAAGCCCTTAGATTTTTATCAATTAATCCAATAATTGACCCTTGGGTCTTTGTCATCCTTAGGCCTCCTGTTCTGAGACTAATGCGTTCAGTTCTCTGTTGTCGGGTTTCATTAAAAACACAAGAAACGGCACAAACTTCCTGTTCTACACAGTCAAATTCCAGTAAACAGGCTGACCTTTGTGGACAG------
>HLphyDis3
ATGGACAATACCTCCAATGACTCC---CAC---TTCGAGGACTGCGGTACTCGAAAGTGGCTCCCTTCG---GGCGAAAGCCCAGCCATCAGCTCCGTGATGTTCTCGGCCGGGGTACTGGGGAACCTCATAGCGCTGGCGCTGCTGGCGCGCCGCTGGCTGGGGGATGCGGGGCGCGGCGCCTGCCGCGGAAACTCCATCTCCTTGTTCCACGTGCTGGTGACCGAGCTGGTGTTCACCGACCTGCTCGGGACCTGCCTCATCAGCCCCGTGGTGCTGGCTTCGTACGCGCGGAACCAGACCCTGGTGGCACTGGCACCAGAGAGCCGT---GTGTGCACCTACTTCGCCTTTGCCATGACCTTCTTCAGCTTGGCCACGATGCTCATGCTCTTCGCCATGGCCCTGGAGCGCTACCTAGCCATCGGGCACCCCTACTTCTACCAGCGCCACGTCCAGCGCCGCAGCGGCCTGGCAGTGCTGCCCGCCATCTACGCCGTCTCCCTGCTCTTTTGCTCTGTGCCGCTGTTGAACTCGGAGCAGTACGTCCAGTATTGCCCTGGGACGTGGTGCTTCCTCAAGCACGGGCGCACTGCGTACCTGCAGCTTTACGCCACTCTGCTGCTGCTCCTCATCGTGGCGGTGCTCGCTTGCAACTTCAGTGTCATCGCCAACCTCATCCGTATGTACCGCAGGAGCAGGAGAAGCCGCTGCGGACCC---TCCGTGGGCAGCGGGCGGGGAGGCGCTGCGACCCGCAGGAGAGGGGAAAGGGTGTCCATGGCGGAGGAGACCGACCACCTTATTCTCCTTGCTATTATGACCATCACCTTCGCCGTCTGTTCCTTGCCTTTCACAATTTTTGCATATATGAATGAAAAGTCTTCCCGAAAAGAAAAGTGGGACCTCCAAGCGCTTAGATTTTTATCAATTAATTCAATAATTGACCCTTGGGTCTTTGCCATCCTGAGGCCCTCTGTTTTGAGACTAATGCGTTCAGTCCTCTGTTGTCGGATTTCGTTAAGAGCACAAGATGCAACAGAAACTTCCTGTTCTACACGGTCAAATGCCAGTAAA---------------------------
>HLrhiFer5
ATGGGCAATACCTCCAGTGACTAC---CTG---CCGGAGCACTGCGAGACTCAACAGTGGCTCCCCTCG---GGCGAAAGCCCAGCCATCAGCTCTGTGATGTTCTCTGCCGGGGTGCTGGGGAATCTCATCGCACTGGCACTGCTGGCGCGCCGCTGGCGCGGGGACACAGGACCTAGCGCCAGCCGCGGGAACTCCATCTCCTTGTTCCACGTGCTGGTGACCGAGCTGGTGTTCACCGACCTGCTTGGGACCTGCCTCATCAGCCCCGTGGTGCTGGTTTCGTATGCGCGGAACCAGACCCTGGTGGCACTGGCGCCTGAGAGCCGC---GTGTGCACCTACTTCGCCTTTGCCATGACCTTCTTCAGCCTGGCCACGATGCTCATGCTCTTCGCCATGGCCCTGGAGCGCTACCTGTCCATCGGGCACCCCTACTTCTACCAGCGCCACGTCACGCGCCGCAGCGGCCTGGCCGTGCTGCCCGCCATCTACACCATCTCCCTGGTCTTTTGCTCCTTGCCACTGCTGAAGTACGGGCAGTACGTCCAGTACTGCCCCGGGACGTGGTGCTTCATTCGACACGGGGAGACCGCGTACCTGCAGCTTTACGCCACCCTGCTGCTGCTCCTCATCGTTGCCGTGCTCGCTTGCAACTTCAGTGTCATTGTCAACCTCATCCGCATGTACCGCCGGGGCCGGAGAAGCCGCTGTGGACCC---TCCTTGGGCAGCGGCCGCGGCGGCCCTGGGAGCCGCAGGAGATGGGAAAGGGTGTCCATGGCAGAGGAGACAGACCACCTCATTCTCTTGGCTATCATGACCATCACCTTCGCTATCTGTTCCCTACCTTTCACGATTTTTGCATATATGAATGAAACCTCTTCCCGAAAAGCAAAGTGGGACCTCCAAGCTCTTAGATTTTTATCAATTAATTCAATAATCGACCCTTGGGTCTTTGCCATCCTTAGGCCCTCTGTTCTGAGACTAATGCGTTCAGTCCTCTGTTGTCGGATTTCATTAAGAACACAAGATTCAACACAAACTTCCTGTTCTGCCCGGTCAAATGCCAGTAAA---------------------------
>HLmolMol2
ATGGGCAACACCTCCAATGACTCC---CGG---TCCGAGGACTGCGAGACTCGACAGTGGCTCCCCTCG---GGCGAAAGCCCAGCCATCAGCTCCGTGATGTTCACGGTCGGGGTGCTGGGGAACCTCATCGCACTGGCGCTGCTGGCGCGCCGCTGGCGGGGGGATGCGGGGCGCAGCGCCTGCCTGGGGAACTCCATCTCCTTGTTCCACGTGCTGGTAACCGAGCTGGTGTTCACCGACCTGCTCGGCACCTGCCTCATCAGCCCCGTGGTGCTGGCTTCATACGCGCGGAATCAGACCCTGATAGCCCTGGCGCCGGAGAGCCAC---GCGTGCACCTACTTCGCCTTCGCCATGACCTTCTTCAGCCTGGCCACGATGCTCATGCTCTTCGCCATGGCCCTGGAGCGCTACCTAGCCATCGGGCACCCCTACTTCTACCAGCGCCACATCAAGCGCCGCCGCGGCCTGGCCGTGCTGCCCGCCATCTACACGGTGTCCCTGGTCTTCTGCTCTCTGCCGCTGTTGAACTACGGGGAGTTCGTCCAGTACTGCCCCGGGACGTGGTGCTTCATCCGGCACGGGCGCACCGCGTACCTGCAGCTTTACGCCACCCTGCTGCTGCTCTTCATCCTCGCGGTGCTCGCCTGCAACTTCAGCGTCATCCTCAACCTCATCCGCATGCACCGCCGGGGCAAGAGAAGCCGCTGGGGACCC---TCCACGTGCAGCGGCCAGGGCGGCCCTGCGACCCGCAGGAGAGGGGAAAGAATCTCTATGGCGGAGGAGACAGACCACCTCATTCTCCTCGCTATTATGACCATCACCTTCGCTGTCTGCTCCTTGCCTTTCACGATTTTTGCATATATGAATGAAACCTCTTCCCGAAAAGAAAAGTGGGACCTCCAAGCGCTTAGATTTTTATCAATTAATTCAATAATTGACCCTTGGGTCTTTGTCATCCTGAGGCCCTCTATTCTGAGACTAATGCGTTCAGTCCTCTGTTGTCGGGTTTCATTAAGAACACAAGATGCAACAGAAACTTCCTGTTCTACACGGTCAAATGCCAGTAAA---------------------------
>oryCun2
ATGGGCAATGCCTCCAATGACTCC---CGG---CCCGAGGACTGCGAGACGCGCCAGTGGCTCCCCTCG---GGCGAGAGCCCCGCCATCAGCGCGGTGATGTTCTCGGCCGGGGTGCTGGGGAACCTCATCGCGCTGGCGCTGCTGGCGCGCCGCTGGCGGGCGGACGCGGGGCGCAGCGCGGGCCGCGGGACCTCGCTCTCGCTCTTTCACGTGCTGGTGACCGAGCTGGTGTTCACCGACCTGCTCGGGACCTGCTTCATCAGCCCGGTGGTGCTGGCTTCGTATGCGCGGAACCAGACCCTGGTGGCGCTGGAGCCCGACGGCCGC---GCGTGCACCTACTTCGCCTTCGCCATGACCTTCTTCAGCCTGGCCACGATGCTCATGCTCTTCGCCATGGCCCTGGAGCGCTACCTGTCCATCGGGCACCCCTACTTCTACCAGCGCCGCATCACGCGTCGCGGGGGCCTGGCCGTGCTGCCCGCCATCTACACCGCCTCGCTGCTCTTCTGCTCGCTGCCGCTGCTGGACTACGGAGAGTACGTGCAGTACTGCCCGGGGACGTGGTGCTTCATCCGGCACGGGCGCACCGCCTACCTGCAGCTCTACGCCACCCTGCTGCTGCTGCTCATCGTGGCCGTGCTCGCCTGCAACCTCAGTGTCATCTGCAACCTCGTCCACATGTACCGCCGCGCCCGCAGGAGCCGCTGCGGACCC---TCGTCGGGCAGCGGCCGGGGCGGCCCCGGGACCCGCAGGAGGGGCGAGAGGGTGTCGGTGGCGGAGGAGACGGACCACCTCATTCTCCTGGCCATCATGACCATCACCTTCGCCGTGTGCTCCTTGCCTTTCACGATTTTTGCATATATGAATGAAACTTCCTCCCGAAAAGAAAAGTGGGACCTCCAAGCTCTTAGGTTCTTATCAATTAATTCAATAATCGACCCTTGGGTCTTTGCCATCCTCAGGCCTTCTGTTCTGAGACTCATGCGCTCGGTCCTCTGCTGTCGGGTGTCATTAAGAACACAAGATGCAACGCAAACTTCCTGTTCCACGCAGTCAAACGCCAGTAAACAGGCTGACCTTTGCGGACAA------
>dasNov3
ATGGGCAATACTTCC---------------------GAGGACTGCGAGACTCGACAGTGGCTTCCCTTG---GGCGAGAGCCCGGCCATCAGCTCCGTGATGTTCTCGGCTGGGGTGCTGGGGAATCTCATCGCGCTGGCGCTGCTGGCACGCCGCTGGCGGGGGGACGCGGGGCGCAGCGCTGGCCGCGGGAGCCCCATCTCCTTGTTCCACGTGCTGGTGACCGAGCTGGTGTTCACCGACCTGCTCGGGACTTGTCTCATCAGCCCGGTGGTTCTGGCTTCGTACGCCCGGAACCAGACCCTGGTGGCTTTGGAGCCCGGGGACCGT---GCGTGCACCTATTTCGCCTTCGCCATGACCTTCTTCAGCCTGGCCACGATGCTCATGCTCTTCGCCATGGCCCTGGAGCGCTACCTCTCCATCGGGTACCCTTACTTCTACCAGCGCCGCATCACGCGCCGCGGGGGCCTGGCTGTGCTGCCCGCCATCTACGCCGTCTCCCTGTTCTTTTGCTCCCTGCCGCTGCTGGACTACGGGCAGTACGTCCAGTACTGTCCAGGGACGTGGTGCTTCATCCGACACGGGGGCACCGTGTACCTGCGGCTCTATGCCACCCTGCTGCTGCTGCTCATTGTCGCCGTGCTCGCCTGCAACTTCAGTGTCATCGTAAATCTGGTCCGCATGCACCGTCGGGGCAGGAGAAGCCGCTGCGGGCCC---TCCTTAGGTAGCAGCCTGGGCGGCCCCGGCACTCGCAGGAGAGGGGAAAGGGTGTCCATGGCGGAGGAGACGGACCACCTCATTCTCCTGGCCATTATGACTATCACCTTCGCCGTCTGCTCCTTTCCTTTCACAATCTTTGCCTATATGGATGAAACCTCTTCCCGAAAGGAAAAGTGGGATCTCCGAGCTCTTAGATTTTTATCAATTAATTCAATTATCGATCCATGGGTTTTTGCCATTCTCAGGCCCTCTGTTCTGAGACTAATACGTTCAGTCCTCTGTTGTCGGATTTCATTAAAAACCCAAGATGCTGCACAAACTTCCTGTTCTACACAGTCAAATGTCAGTAAACAGATTGACCCTTGTGAACAG------
>musFur1
ATGGGCAATATCTCCGAAGACTCC---TCG---CGGGAGGACTGCAAGTCTCTGCAGTCGCTTCCCTCC---GGCGAAAGCCCGGCCATCAGCTCGGTGATGTTCTCGGCCGGGGTGCTGGGGAACCTCATCGCGCTGGCGCTGCTGGCGCGCCGCTGGCGGGGGGACGCGGGACGCAGCGCAGGACGCGGGAACTCTATCTCCCTGTTCCACGTGTTGGTGACAGAGCTGGTGTTCACCGACCTGCTTGGGACCTGCCTCATCAGCCCGGTGGTGCTGGCTTCCTACGCTCGGAACCAGACCTTGGTGGCCCTGGCGCCTGAGCGCCGC---GTGTGCATCTACTTCGCCTTCGCCATGACCTTCTTCAGCTTGGCCACTATGCTCATGCTCTTCGCCATGGCCCTGGAGCGCTACCTATCCATCGGGCACCCCTACTTCTACCAGCGCTGGGTCACGCGCCGAGGCGGCCTGGCGGTGCTGCCCACCATCTACACGGTATCTCTGATCTTTTGCTCCCTGCCGCTGCTGGATCCAGAGAAGTACGTCCAGTACTGCCCTGGGACGTGGTGCTTCATCCAGCACAGCCAGACCACGTACCTGCAGCTCTACGCCACCGTGCTGCTGCTCCTCATCGTCGCGGTGCTCGCCTGCAACTTCAGTGTCATCCTCAACCTCATCCGCATGCACCGTCGGAGCAGGAGAAGTCGCTGCGGACCC---TCCTTGGGCAGCTCCCGGGACGGCCCTGGGACCCGCAGGAGAGGGGAAAGGGTGTCCATGGCGGAGGAGACGGACCACCTCATTCTCCTGGCTATTATGACCATCACCTTTGCGGTCTGCTCCTTGCCTTTCACGATTTTTGCATATATGGATCAAACCTCTTCCCAAAAAAACAAGTGGGACCTCCAAGCTCTTAGATTTTTATCCATCAATTCAATAATTGACCCTTGGGTCTTTGCCATCCTTAGGCCTCCTGTTCTGAGAATAATGCGTTCAGTCCTCTGTTGTCGGGTTTCATTAAGAACACGAGACGCAGCACAGACTTCCTGTTCTATACAGTCAAATGCCAATAAG---------------------------
>ailMel1
ATGGGCAATACCTCCAGCGATTCG---TCG---TCGGAGAACTGCACGCTTTCGCAGTGGCTCCCCTCC---GGGGAAAGCCCGGCCATCAGCTCGGTGATGTTCTCGGCCGGGGTAGTGGGGAACCTCATCGCGCTGGCGCTGCTGGCGCGCCGCTGGCGGGCGGACGCGGGCCGCAGCGCAGGACGCGGGAACTCTATCTCCCTGTTCCACGTGCTGGTGACAGAGCTGGTGTTCACCGACCTGCTTGGGACCTGCCTCATCAGCCCGGTGGTGCTGGCTTCCTACGCTCGGAACCAGACCCTGGTGGCACTGGCGCCCGAGGGCCGT---GTGTGCACCTACTTCGCCTTCGCCATGACCTTCTTCAGCCTGGCCACGATGCTCATGCTCTTCGCCATGGCCCTGGAGCGCTACCTAGCCATCGGGCACCCCTACTTCTATCAGCGCTGGGTCACGCGCCGAGGCGGCTTGGCCGTGCTGCCCACCATCTACACGGTCTCTCTGCTCTTTTGCTCCCTGCCGTTGCGAGACCCCAGGCAGTACGTCCAGTACTGCCCCGGGACGTGGTGCTTCATCAAGCACGACAAGACCACGTACCTGCAGCTGTACGCCACCGTGCTGCTCTTCCTCATCCTCGCGGTGCTCGCCTGCAACTTCAGTGTCATCCTCAACCTCATCCGCATGCACCGTCGGAGCCGGAGAAGTCGCTGCGGACCG---TCAGTGGGCAGCTGCCGGGACGGCCCTGGGATCCGCAGGAGAGGGGAAAGGGTGTCCATGGCAGAGGAGACGGACCACCTCATTCTCCTGGCTATTATGACCATCACCTTTGCGGTCTGCTCCTTGCCTTTCACGATTTTTGCATATATGAATGAAACCTCTTCCCGAAGAGAAAATTGGGACCTCCAAGCTCTTAGATTTTTATCAATCAATTCAATAATTGACCCTTGGATCTTTGCCATCCTTAGGCCTCCTGTTCTGAGACTAATGCGTTCAGTCCTCTGTTGTCGGGTTTCATTAAGAACACAAGACGCAGCACAGACTTCCTGTTCTATACAGTCAAATGCCAGTAAA---------------------------
>speTri2
ATGGGCAACGCCTCCAATGACTCA---GGG---TCCGAGAACTGCGAGACTCGACAGTGGCTTCCCCCG---GGCGAAAGCCCAGCCATCAGCTCGGTGATGTTCTCCGCCGGGGTCCTAGGGAACCTCATCGCGTTGGCGCTGCTGGCGCGCCGCTGGCGGGGGGACGCGGGGCGCACCACCGGTGGCAGAAATTCCATCTCCTTGTTCCACGTGCTGGTGACCGAATTGGTGTTCACAGACCTGCTGGGTACCTGCCTCATCAGCCCAGTGGTGCTGGCTTCATACGCACGGAACCAGACTCTAGTGGCCCTAGAGCCCGAAAGCCGA---GCGTGCACCTACTTCGCATTCTCCATGACCTTCTTCAGCCTGGCCACGATGCTCATGCTCTTCGCCATGGCTCTGGAGCGCTACTTTTCCATCGGGCACCCCTACTTCTACCAGCGCCACTTCTCTCGCCGCGGGGGCCTGGCGGTGCTGCCAGTCATCTATGCGTTCTCTCTGCTTTTCTGCTCCCTGCCGCTGCTGGACTATGGGCAGTACGTTCAGTACTGCCCTGGGACATGGTGCTTCATCCGGCACGAACGAACAGCTTACCTGCAGCTTTACGCCACCGTGCTCCTGCTGCTCATAGTAGCGGTGCTCGCCTGCAATTTCAGTGTCATCCTCAACCTCATCCGAATGCACCGCCGAAGCAGGAGAAGTCGCTGTGTACCT---TCCTCTGGCAGCTGCCGG---GGTCCCACGGCCCGCAAGAGAGGGGATAAGCTGTCCATGGCGGAGGAAGCGGACCACCTCATCCTCCTGTCTATTATGACTATCACCTTCGCCATCTGCTCCTTGCCTTTCACAATTTTTGCATATATGAATGAAACCTCTTCCAGAAAGAAAAAGTGGGACCTGCAAGCTCTCAGATTTTTAGCAATCAATCCAATAATTGACCCTTGGGTCTTCGCCATCCTTAGGCCTCCTGTTCTGAGACTAATGCGTTCAGTCCTCTGTTGTCGGATTCCATTAAGAACACAAGATGCAACACAAACTTCCTGTTCTACACAGTCAAATGCCAGTAAACAGGCTGAACTCTGTGGACAGTCA---
>HLmyoMyo6
ATGGGCAATACCTCCAATGACTCC---CGG---CCCGAGGACTGCGAGACTCGACAGTGGCTCCCCTCG---GGCGAGAGCCCGGCCATCAGCTCCGTGATGTTCACGGCCGGGGTGCTGGGGAACCTCATCGCGCTGGCGCTGCTGGCGCGCCGCTGGCGGGGAGACGCGGGGCGCAGTGCCTGCCGCGGGAACTTCATCTCCTTGTTCCACGTGCTGGTGACCGAGCTGGTGCTCACCGACCTGCTGGGCACCTGCCTCATCAGCCCCGTGGTGCTGGCTTCGTACGCGCGGAACCAGACCCTGGTAGCCCTGGCGCCCGAGGGCCGC---GCGTGCAACTACTTCGCCTTCTCCATGACCTTCTTCAGCCTGGCCACGATGCTCATGCTCTTCGCCATGGCCCTGGAGCGCTACCTGGCCATCGGGCACCCCTACTTCTACCAGCGCCACATCAAGCGCCGCCGCGGCGTGGCCGTGCTGCCCACCATCTACGCCGTCTCCCTGCTCTTCTGCTCTCTGCCCCTGCTGAACTACGGGCAGTACGTCCAGTACTGCCCCGGGACCTGGTGCTTCATCCGGCACGGGCGCACGGTGTACCTGCAGCTCTACGCCACGCTGCTGCTGCTCCTCATCCTCGCGGTGCTCGCCTGCAACTTCAGCGTCATGCTCAACCTCATCCGCATGCACCGCCGGGGCCGGAGAGGCCGCTGCGGACCC---ACCCTGGGCAGCGGCCGG---GGCCCTGCCACCCGCAGGAGAGGGGAAAGGGTGTCCGTGGCGGAGGAGACGGACCATCTCATTCTCCTGGCGATTATGACCATCACCTTCGCCGTCTGCTCCTTGCCTTTCACGATTTTTGCATATATGAATGAAATCTCTTCCCGAAAAGAAAAGTGGGACCTCCAAGCACTTAGATTTTTATCAGCCAATCCGATCATCAACCCTTGGGTCTTTGCCATCCTGAGGCCCCCTGTTCTGAGACTAATGCGTTCGGTCCTCTGTTGTCGGGTTTCATTAAGAACACAAGATGCAACAGAAACTTCCTGTTCTACACGGTCAAATGCCAGTAAACACACTGACCTTTGTGGACAA------
>HLturTru3
ATGGGCAATACCTCCAATGACTCC---TGG---CCAGAGAACTGCGATACTCGACAGTGGCTCCCCTCC---GGCGAAAGCCCAGCCATCAGCTCCGTGATGTTCTCGGCCGGGGTGCTGGGGAACCTCATCGCGCTGGCGCTGCTGGTGCGCCGCTGGCTGGGGGACTCGGGGCGCAGCGCCGGCCGCGGGAACTCCATCTCGCTGTTCCACGTGCTGGTGACAGAGTTGGTGTTCACCGATCTGCTCGGGACCTGCCTCATCAGCCCTGTGGTGCTGGCTTCGTATGCGCGGAACCAGACCCTGGTGGCCCTGGAGCCCCAGAGGCGC---GTGTGCACCTACTTTGCCTTCTCCATGACCTTCTTCAGCCTGGCCACCATGCTCATGCTCTTCGCCATGGCCCTGGAGCGCTACCTAGCCATCGGACACCCCTACTTCTACCAGCGCTGGGTCACATGCCGTGGTGGCCTGGCTGTGCTGCCCGCCATCTACACAGTCTCCCTGCTCTTTTGCTCCCTGCCGCTGCTGGACCACCGGCAGTACGCCCAGTACTGCCCTGGGACGTGGTGCTTCATCGGGCATGAGCAGACCACGTACCTGAGGCTTTACGCCACCTTGCTGCTACTGCTCATCATCGCAGTGCTCGCCTGCAACTTCAGTGTCATCCTCAACCTCATCCACATGCATCGCCGGGGCAGGAGAAGCCGCTCCGGACCC---TCCTTGGGCAGCAGCCGGGGCGGCCCTGGCAGCCACAGGAAAGGGGAAAGGGTATCCATGGCGGAGGAGACGGACCATCTCATTCTCCTGGCTATCATGACCATCACCTTCGCCGTCTGCTCCTTGCCTTTCACGATTTTTGCATATATGAATGAAACCTCTTCCCGGAAAGAAAAGTGGGACCTCCAAGCTCTTAGATTTTTATCAATTAATTCAATAATTGACCCTTGGGTCTTTGCCATCCTGAGGCCTCCTGTTCTGAGACTAATGCGTTCAGTCCTCTGTTGTCGGGTTTCATTAAGAACACAAGATGCAACACAAACTTCCTGTTCTGCACAGTCAAATGCCCATAAA---------------------------
>balAcu1
ATGGGCAATACCTCCAATGACTCC---CGG---CCGGAGAACTGCGATACTCGACAGTGGCTCCCCTCC---GGCGAAAGCCCAGCCCTCAGCTCCGTGATGTTCTCGGCCGGGGTGCTGGGGAACCTCATCGCGCTGGCGCTGCTGGTGCGCCGCTGGCTGGGGGACTCGGGGCGCAGCGCCGGCCGCGGGAACTCCATCTCGCTGTTCCACGTGCTGGTGACAGAGTTGGTGTTCACCGACCTGCTCGGGACCTGCCTTATCAGCCCTGTGGTGCTGGCTTCGTATGCGCGGAACCAGACCCTGGTGGCCCTGGAGCCCCAAAGGCGC---GTGTGCACCTACTTTGCCTTCGCCATGACCTTCTTCAGCCTGGCCACCATGCTCATGCTGTTCGCCATGGCCCTGGAGCGCTACCTAGCCATCGGACACCCCTACTTCTACCAGCGCTGGGTCACGTGCCGTGGTGGCCTGGCTGTGCTGCCCGCCATCTACACAGTCTCCCTGCTCTTCTGCTCCCTGCCGCTGCTGGACCACCGGCAGTACGCCCAGTACTGCCCCGGGACGTGGTGCTTCATCGGGCATGAGCAGACCACGTACCTGCGGCTCTACGCCACCTTGCTGCTGCTGCTTATCATCGCGGTGCTCGCCTGCAACTTCAGTGTCATCCTCAACCTCATCCACATGCATCGCCGGGGAAGGAGAAGCCGCTCCGGACCC---TCCTTGGGCAGCAGCCGGGGCGGCCCTGGCAGCCACAGGAAAGGGGAAAGGGTATCCATGGCGGAGGAGACGGACCATCTCATTCTCCTGGCTATCATGACCATCACCTTCGCCGTCTGCTCCTTGCCTTTCACGATTTTTGCATATATGAATGAAACCTCTTCCCGGAAAGAAAAGTGGGACCTCCAAGCTCTTAGATTTTTATCAATTAATTCAATAATTGACCCTTGGGTCTTTGCCATCCTGAGGCCTCCTGTTCTGAGACTAATACGTTCAGTCCTCTGTTGTCGGGTTTCATTAAGAACACAAGATGCAACACAAACTTCCTGTTCTACACAGTCAAATGCCACTAAA---------------------------
>micOch1
ATGGATAATGCCTCCCATGACTCCGGGCAG---ACGGAGGACTGCCAGAGTAGACAGTGGCTCCTCCCG---GAGGATAGCCCAGCCATCAGCTCAGTGATGTTCTCGGCCGGAGTTCTGGGGAACCTTATTGCGCTGGCGCTGCTGGCACGCCGTTGGCGCGGGGACACGGGGTGCAGTGCCGGCAGCAGGACCTCTATCTCCTTGTTCCACGTGCTGGTGACAGAGCTGGTGCTCACCGACCTGCTGGGGACCTGTCTCATCAGTCCGGTGGTCCTGGCTTCCTATGCGCGGAACCAGACTCTGGTGGCCCTGGCTCCCGAGAGCCGC---GTGTGCACCTATTTCGCCTTCACGATGACTTTCTTCAGTCTTGCCACGATGCTCATGCTCTTTGCGATGGCCCTGGAGCGCTACCTCTCCATCGGACACCCTTACTTCTACCGGCGCCGTTTCTCGCGTCGTGGGGGGCTGGCGGTGCTGCCAGTCATCTACGCGGTCTCTTTGCTCTTCTGTTCCCTACCGCTGCTCAACTACGGGGAGTACGTCCAGTACTGTCCTGGGACATGGTGCTTTATCCGGCACGGGCGGACTGCATACCTGCAGCTCTATGCCACGGTGCTGCTGCTGCTCATCTTGGCGGTGCTCTCCTGCAACTTCAGCGTCATCCTTAACCTCATCCGCATGCACCGTCGGGCCAGGAGAAGCCGCTGTGGA------TCATTCGGCGGTGGCCTGGGTGGCCCTGGGTCGCGCAGGAGAGGAGAAAGGACTTCGATGGCGGAGGAGACGGACCACCTCATTCTCCTGGCCATTATGACCATCACCTTCGCCATCTGCTCCTTGCCTTTCACAATCTTTGCTTATGTGAATGAAACCTCTTCCCGAAAGGAAAACTTGGACCTCCAAGCTCTTAGATTTTTATCAATTAATTCTATAATTGACCCTTGGGTCTTTGCCATCCTTAGGCCACCGGTCCTGAGACTAATGCGTTCAGTCCTCTGTTGCCGGACTTCATTGAGAACACAAGAGGTTTCACGGACTTCCTGTCCTACCCTGTCCAGTGCCACTAAACAGACTGACCTTTGTGGACAGTTA---
>ochPri3
ATGGGCAATGTCTCCAATGACTCC---GGG---GCGGAGGACTGCGAGACGCGACAGTGGCTCCCCTCC---GGCGAGAGCCCGGCCATCAGCGCGGTGATGTTCTCGGCCGGGGTGCTAGGGAACCTCATCGCGCTGGCGCTGCTGGCACGCCGCTGGCGGGCAGACGTTGGGCGCAACGCGGGCCGCGGGAACTCGCTCTCCTTGTTCCACGTGCTGGTGACTGAGCTGGTGTTCACCGATCTGCTCGGGACCTGCTTCATCAGCCCGGTGGTGCTGGTTTCCTACGCGCGCAACAAGACCCTGGTGGCTCTGGCGCCCCACAGTCGC---GTGTGCACCTACTTCGCCTTCGCCATGACTTTCTTCAGTTTGGCCACGATGCTCATGCTTTTCGCCATGGCTCTGGAGCGCTACCTATCCATCGGGCACCCCTACTTCTATCAGCGCCGAGTCACCCGTCGCGGGGGTCTGGTCGTGCTGCCTGCCATCTACGGCATCTCCCTGCTCTTATGCGCGCTGCCGCTGCTGGACTATGGAGAATACGTGCAGTACTGCCCGGGGACTTGGTGCTTCATCCGACATGGGCGTTCCGCGTACCTGCAGCTCTACGCCACCCTGTTGCTGCTGCTTATCGTAGCCGTGCTCGCCTGTAACCTTAGCGTCATCTCCAACCTCATCCGCATGCATCGCCGCGCCAGGAGGAGCCGCTGCGGACCA---GCTGCTGGCAGTGGCCGGAGCGGCCTCGGGATCCGCAGGAGGGGCGAGAGGGTGTCGGTGGCGGAGGAGACGGACCACCTGATTCTCCTGGCCATCATGACCATCACCTTCGCCGTGTGCTCTTTACCCTTCACGATTTTTGCTTATATGAATGAAACTTCTTCCCGAAAGGAAAAGTGGGACCTCCTTGCACTGAGGTTCTTATCAGTTAACTCAATAATTGACCCTTGGGTCTTCGCCATCCTCAGGCCTCCTGTTCTGAGGCTAATGCGTTCAGTCCTCTGCTGTCGGACGTCCCTAAGAACGCAAGATGCGATGCAAACTTCCTGTTCCACACAGTCAAATGCCAGTAAACAGACTGACCTTTGCAGAAAG------
>canFam3
ATGGGCAGTATCTTCAATACTCAG---GGT---CGGGAGGACTGCGAGTCTCGGGAGTGGCTCCCCTCC---GACGAGAGCCAGGCCATCAGCTTCGCGATGTCTCAGGCCGGGGTGCT-GGGAACCTCATCGCGCTGGCGCTGCTGGCGCGCCGCTGGCGGGGGGACGCGGGCCGCCGCGCAGGACGCGGGAACTCCATCTCCTTGTTCCACGTGCTGGTGACAGAGCTGGTGTTCACCGACCTGCTCGGGACCTGCCTCATCAGCCCCGTGGTGCTGGCTTCCTACGCTCGGAACCAGACCCTGATGGCACTGGAGCCTGAGAGGCGC---GCGTGCACCTACTTCGCCTTCGCCATGACCTTCTTCAGCCTGGCCACGATGCTCATGCTCTTCGCCATGGCCCTGGAGCGCTACCTGTCCATCGGGCGCCCCTACTTCTACCAGCGCCATGTGACGCGCCGAGGCGGCCTGGCCGTGCTGCCCACCATCTACACGGTCTCTCTGCTCTTTTGCTCCCTGCCGCTGCTGGGCTACGGGCAGTACGTCCAGTACTGCCCCGGGACGTGGTGCTTCATCCGGCACGGCCGGACCGCGTACCTGCAGCTGTACGCCACCCTGCTGCTGCTTCTCATCGTCGCGGTGCTCGCCTGCAACTTCAGCGTCATCCTCAACCTCATCCGCATGCACCGTCGGAGCGGGAGGAGTCGCTGCGGACCC---TCCTTGGGCAGCTGCCGGGACGGCTCTGGGACCCGCAGGAGAGGGGAAAGGGTGTCCGTGGCAGAGGAGACGGACCACCTCATTCTCCTGGCTATTATGACCATCACCTTCGCCATCTGCTCCTTGCCTTTCACAATTTTTGCATATATGAATGAAACCTCTTCACGAAGAGAAAAATGGGACCTCCAAGCTCTTAGATTTTTATCGATCAATTCAATAATTGATCCTTGGGTCTTTGCCATCTTTAGGCCTCCTGTTCTGAGACTAATGCGTTCAGTCCTCTGTTGTCGGGTTTCATTAAGAGCACAAGATGCAACACAGACTTCCTGTTCTATACAGTCAAACGCCAGTAGATTGACCTTTGTCGACACTAGTT-----
>susScr11
ATGGGCAATACCTCCAGTGAGTCCCGGCGG---CGGGAGAGCTGCGATACTCGAGAGTGGCTTCTCTCG---GGCGAAAGCCCAGCCATCAGCTCCGTGATGTTTTCGGCTGGGGTGTTGGGAAATCTCATCGCACTGGCGCTGCTGGCGCGCCGCTGGCGGGGGGACTTGGGGCGCGGCGCCGGCCACGGGAACTCCATCTCGCTGTTCCACGTGCTGGTGACAGAGCTGGTGTTCACAGACTTGCTCGGGACTTGCTTCATCAGCCCCGTGGTGCTGGCTTCTTATGCTCGGAACCAGACCCTGGTGGCACTGGCGCCCCAGAGGCGC---GTGTGCACCTACTTTGCCTTCTCCATGACCTTCTTCAGCCTGGCCACTATGCTCATGCTGTTTGCCATGGCCCTGGAGCGCTACCTAGCCATTGGGCACCCCTACTTCTACCAGCGCTGGATTACTCACCGCGGCGGCCTGGCTGTGCTGCCCGCCATCTACACCGTCTCACTACTCTTTTGCTCCCTGCCGCTGCTGGACCACCAGGATTACGTCCAGTACTGCCCTGGGACGTGGTGCTTCATTGGGCACGAACAGAGCACTTACCTGCGGCTTTATGCCACCCTGCTGCTGCTCCTCATCATCGCAGTGCTCGCCTGCAACTTCAGTGTCATCCTTAACCTCATCCGCATGCACCGCCGTGGCAGGAACAGCCGCTGCGGACCC---TCCTTGGGCAGCAGTCGGGCTGGCCCTGGCAGCCGCAGGAGAGGGGAAAGGGTATCAGTGGCGGAGGAGATGGACCATCTCATTCTTCTGGCTATCATGACCATCACCTTCGCTGTCTGCTCCTTGCCTTTCACAATTTTTGCATATATGAATGAAACCTTTTCCCGAGAAGAAAAGTGGGACCTCCAAGCTCTTAGATTTTTATCAATTAATTCAATAATCGACCCTTGGGTCTTTGCCATCCTGAGGCCTCCTGTTCTGAGACTCATGCGTTCAGTCCTCTGTTGTCGGGCTTCATTAAGAACACAAGATGCAACACTAACTTCCTGTTCTACGCACTCAAATGCCAGTAAATCGGCTGACCTT---------------
>manPen1
-------------------------------------------------------------------------------------------------------------------------------------------------------------------------------------------------------------------------------C-GAGCTGGTGTTCACCGACCTGCTCGGGACCTGCCTCATCAGCCCTGTGGTGCTGGCTTCCTACGCGCAGAACCAGACCCTGGAGAAACTGGAGCCCGAGACACGC---GCGTGCACCTACTTTGCCTTCGCCATGACCTTCTTCAGCCTGGCCACGATGCTCATGCTTTTCGCCATGGCCCTGGAGCGCTACCTGTCCATTGGGCATCCCTACTTCTACCAGCGCCACGTCAAGCGCCGAAGCGGCCTGGCTGTGCTGCCTGCCATCTACACTGTCTCTTTGCTCTTTTGCTCTCCTCCACTGCTGGGCTTCTCGAAGTACGGCCAGTACTGCCCCGGAACGTGGTGCTTCATCCAGCACCAGCAGACCGTGTATCTGAGGCTTTACGCCACCCTGCTGCTGCTCCTCATCGTCGCCGTCCTGGCCTGCAACTTCAGCGTCATCCTCAACCTCATCCGCATGCACCGTCGGGGCAGGAGGAGCCGCTGCGGACCC---TCGCTGGGCAGCTGCCTGGACGGTCTTGGGAGCCGCAGGAGAGGAGAGAGGGTGTCCGTGGCAGAGGAAACCGACCACCTCATTCTCCTAGCTATTATGACCATCACCTTCGTAGTCTGCTCCTTGCCTTTCACAATTTTTGCATATGGGAATGAATCCTTTTCTCTAAAAGAAAAGTGGGACCTCCAAGCTCTTAGATTTTTATCAATTAATCCAATAATCGACCCTTGGGTCTTTGTCATCCTTAGACCTCCTGTTCTGAGACTAATGCGTTCAGTCCTCTGTTGTCGGGTTTCTTTAAGAACACAAGATGGAACACGAACTTCCTGTTCTACCCAGTCAAATGCCAGTAAACAGACTGACTTTTGTGGACAGTA----
>HLmanJav1
ATGGGCAATATCTCCAATGACTCC---CAG---CAAGAGGACTGCCAGAATCGACAGTGGCTCCCGTCC---GGCGAAAGCCCAGCCATCAGCGCGGCGATGTTCTCGGCAGGGGTGCTGGGGAACCTCCTCGCGCTGGCGCTGCTGGCGCGCCGCTGGAGGGGGGACGCGGGGCGAGGGGCCGGTCGCGGGAACCCCATCTCCTTGTTCCACGTGCTGGTGACCGAGCTGGTGTTCACCGACCTGCTCGGGACCTGCCTTATCAGCCCTGTGGTGCTGGCTTCCTACGCGCAGAACCAGACCCTGGAGAAACTGGAGCCCGAGACACGC---GCGTGCACCTACTTTGCCTTCGCCATGACCTTCTTCAGCCTGGCCACGATGCTCATGCTTTTTGCCATGGCCCTGGAGCGCTACCTGTCCATTGGGCATCCCTACTTCTACCAGCGCCACGTCAAGCGCCGAAGCGGCCTGGCTGTGCTGCCTGCCATCTACACTGTCTCTTTGCTCTTTTGCTCTCCTCCACTGCTGGGCTTCTCGAAGTACGGCCAGTACTGCCCCGGAACGTGGTGCTTCATCCAGCACCAGCAGACCGTGTACCTGAGGCTTTACGCCACCCTGCTGCTGCTTCTCATCGTCGCCGTGCTGGCCTGCAACTTCAGCGTCATCCTCAACCTCATCCGCATGCACCGTCGGGGCAGGAGGAGCCGCTGCGGACCC---TCGCTGGGCAGCTGCCTGGACGGTCTTGGGAGCCGCAGGAGAGGAGAGAGGGTGTCCGTGGCAGAGGAAACCGACCACCTCATTCTCCTAGCTATTATGACCATTACCTTCGTAGTCTGCTCCTTGCCTTTCACAATTTTTGCATATGGGAATGAATCCTTTTCTCTAAAAGAAAAGTGGGACCTCCAAGCTCTTAGATTTTTATCAATTAATCCAATAATCGACCCTTGGGTCTTTGTCATCCTTAGACCTCCTGTTCTGAGACTAATGCGTTCAGTCCTCTGTTGTCGGGTTTCTTTAAGAACACAAGATGGAACACGAACTTCCTGTTCTACCCAGTCAAATGCCAGTAAACAGACTGACTTTTGTGGACAG------
>conCri1
ATGAACAACACT------GACAAA------------------TGC---------CAGGAGCTCAGGCCA---GGCGAAAGCCCGGTGATCAGCTCGGTGATGTTCTCTGCGGGGGTGCTGGGGAACCTCATCGCGCTCGCGCTGCTGGCGCGCCGCTGGCGGGGAGACTCCCGGCACAACGAGGGACGCTGGAACCCCATTTCCTTGTTCCTCGTGCTGGTGACAGAGCTGGTGTTCACCGATCTGCTTGGCACCTGCTTGATCAGCCCAGTGGTGCTGGTTTCATACGCGCAGAACCAGACCCTAAGGGTGCTGGGT---------------GCTTGCGACTATTTTGCCTTCACCATGACCTTCTTCAGCCTGGCCACAATGTTTATGCTTTTTGCCATGGCCTTGGAACGCTACTTATCCATCGGGCACCCCTACTTTTACCAGCGCCACATCACACGCCGGGCGGGCCTGATGGTGCTGCCCTCCATCTACGTGGTTTCGCTGCTCTTTTGCTCCCCGCCGCTGCTGGGCTTCGGAGCATATGTCCAGTACTGCCCAGGAACGTGGTGCTTCATCCAGTCTGAGACCAGGGGGTACCTGAAGATTTATGCCTCCCTGCTGCTGATCCTCATCGTTGCGATAGTTCTCTGCAACCTCAGTGTCATTCTCAACCTCATCCGTATGCACCGAAGGAGCAGAAGGACCCGCTGCGGACCC---TCCCTGAGCAGTGGTCGCGGTGGCCCTGGGATCCGCAGAAGAGGGGAAAAGGTGTCCATGGCAGAGGAGACTGACCATCTCATTCTCCTGGCTGTTATGACCATCACCTTCGCAGTCTGCTCCTTGCCTATCACAATATTTGCATATATGAGTCCATCTTCCCATGAAATAAGCAAGTGGGACCTTCCAGCTCTTAGATTTTTATCAATTAACTCAATAATTGACCCTTGGGTCTTTGCCATCCTCAGGCCTTCTGTGCTGAGACTGATCCGTTCTGTCCTCTGTTGTCGGATTTCATTAAGAACCCAAAATACAACCCAAGCTTCCTCTTCTGCACAATCAAATGCCAGAAAA---------------------------
>sorAra2
ATGTGCAATAGCTCCGCAGACTGG---------------------AACCAAGTCTTTTTGCTCCCCGAA---GGGCATAGCCCCGCCATCAGTGCGCTGATGTTCTCGGCCGGGGTGCTGGGGAACCTCATCGCGCTGGCGCTGCTGGCGCGCCGTTGGCGGGGCGACTCTAGGCGCAGCGGGGGCTGCGGCAGGTCCAACTCTTTGTTCCACGTGCTGGTGACAGAGCTGGTGTTCACCGACTTGCTGGGGACGTGCCTCATCAGCCCCGTGGTGCTGGTGTCCTATGCGCAAAAGAAGACGCTCCTGGCGCTAGGC---------------GCGTGCAAGTACTTCGCCTTCGCCATGACCTTCTTCAGCCTGGCCACGATGCTCATGCTCTTCGCCATGGCCCTGGAACGTTACCTTTCCATCGGGCACCCCTATTTCTACCAGAGCCACGTCACGTGCCGCGCGGGCCTGCTGGTGCTACCGGCCATCTATGCCGCGTCCTTGCTCTTCTGCTCGGTGCCGCTGCTGGGTCCCGGGGAGTATGGGCCGTACTGCCCTGGGACGTGGTGCTTCATCCGA---CCGGAGAGCTGGTACCTGAAGCTGTACTCCTCGCTGCTGCTCATCCTCTTCGTCGCCGTGCTGCTTTGCAATTGCAGCGTCACCCTCCAGCTGGTCCGCATGCACCGTCGGAGCCGGAGAACCCGCCGCGGGCCT---TCGATGGGTAGCAGCCGTGGCGGCCCCGGGTCCCGCAGGAGAGCGGAGAAGCTGTCCATGGCGGAGGAGATAGACCACCTTATTCTTCTGGTTCTCATGTCCCTCACCTTCGCTGTGTGCTCCCTGCCTTTAATAGTATTTGTATTTATGGATACATTCAAGCACAGCGATAAACAGTGGGATCTTCTCAGTCTTCGATTTTTATCACTCAACTCAATAATTGACCCTTGGGTCTTTGCAATCCTTAGACCTCCTGTGCTGAGACTAATACGGTCAGTCCTCTGTTGTCGGGTTTCGTTAAGAACACAAGATGCAACAGAAACTTCCTCTTCAACACAGTCAAATGCCAGTAAATTGACTGACCTCTGTGTACAG------
