# Supplementary material for: Six reference-quality genomes reveal evolution of bat adaptations
Source: Nature. 2020 Jul 22;583(7817):578–84. doi: 10.1038/s41586-020-2486-3 (PMC8075899; doi:10.1038/s41586-020-2486-3)
Supplement: Supplementary file 6 — Alignments of 12,931 protein-coding genes across 48 mammals. [file 41586_2020_2486_MOESM6_ESM.gz › suppDataFile/ENST00000342784.aln.fasta]

>sorAra2
ATGGCCGAGCCGCTGCTCAGGAAAACCTTCTCCCGCCTGCGGGGCCGGGAGAAACTTCCCCGGAAAAAGTCGGACGCCAAGGAGCATGGCCGGCCTGCCCAG------------CCCCCTGCGCCCAGCCCCCTGGAGCCAGAAGCCCAGGCGCCAGAAGGGCTCCCGGCGGGAGCA---------------------------GAGGGGGCGCCCAGCCCCGAGCCCTCCCGGAGCCCG---GCCCGCGGCGTGTACCTGCAGAGCCTGGAGCCCAGCAGCCGCCGGTGGGTGCTGAGCGGAGCCAAGCCCCCGGAGGAGGCGGCCGCGGGG------CCCCGTGCGCCTGGCACC------------------------GGCGAGCCGGCGGGGGAGATCTGGTACAACCCTATCCCCGAGGAGGACCCCCGGCCTGCGGCG------------------CAGCCGGCGTCGGACGCGCCA------------------GGTACCGCCCCCGGCAGCCCGCCCCCCAAGGCGTCGCGCACC---AAGTCCCCGGGGCCCGCCCGGCGCCTGTCCCTGAAGATGAGGAAGCTGCCGGAGCTGCGGCGCCGCCTGAGCTTGCGGAGCAGCCGTGCGGGCCGGGAGCGCGAGCGG------GCGGCACCCGCGGGCTCCGTCATCAGCCGCTACCACCTGGACAGCAGCGTG---GGCACCCCGGGC---CGGGCGGCGGCGACC---------------CCGCGAGCTGGCCACCTCAGCGACGGCGACTCTCCGGAGCGGCCGACG---GGGCCACCGTCGCCCGCCGCC---TTCCGGCCCTACGAGGCGGACGCGGGGGGCGCG---CGGGTGCCCCCGGCCGCGCTCTGGGGCCGCCTCAGCCTGCACCTGTGCGGGCTCGGGGGGCTGCGGCCGGCGCCCGGGGCCGCCCCGCGGGACCTCTACTGCCTGCTGCAGGTGGACGGCGTGGCGCGAGCCCGCACTGGGCCACTGCGCGCTGGCCCCGACTTCCTGCGGCTGGACCACACTTTCCACCTGGAGCTCGAGGCCGCGCAGCTGCTGCGGGCACTGGTGCTGGCGTGGGACCCTGGCGTCCGGCGCCACCGGCCATGTGCCCAAGGCGCGGTGCTGCTGCCCACGGTCTTCCGAGGCTGCCAGGCCCAGCAGCTGGCTGTTAGCCTCGAGCCCCAGGGACTGCTGTATGCCAAGCTGACCCTCTCAGAGCAACGGGAAGCTCCC------GGCTCAGCAGAGCCCCGCGTCTTCGGGCTGCCCCTGTCGCTGCTGGTGGAGCGGGAGAAGCCGCCCGGCCAGGTGCCCCTCATCATCCAGAAGTGCGTCGGGCAGATCGAGCGCCGCGGGTTGCGGGTTGTGGGGCTATACCGCCTGTGCGGCTCAGCAGCCGTGAAGAAAGAGCTTCGGGATGCGTTTGAACGGGACAGTGCAGCTGTCTGCCTCTCTGAGGACCTGTACCCAGATATCAACGTCATCACCGGCATCCTCAAGGACTACCTAAGGGAGCTGCCCACACCGCTCATCACCCAGCCCCTCTACCAGGTGGTGCTGGAGACCATGGCCCGAGGGCCCACCAGCAGGGCACCCCCG---AGCACTGAGAGCACTCGAGAGCTCCTCAACTGCCTGCCAGATGTGGAGAAGGCCACACTGACACTTCTCCTGGACCACCTGCGCCTTGTGTCCTCCTTTCACGCCCACAACCGCATGACCCCGCAAAATCTAGCTGTGTGCTTCGGTCCAGTGCTGCTGCCTGCGCGCCAGACCCCCAGCAGGTCCCGTGTGCGCAGCTCGGGCCCGGGCCTCGCCAACGCAGTGGATTTCAAGCGCCACATCGAGGTGTTGCACTACCTACTGCAGTCCTGGCCAGATCCCCATAGGGGC---CCGGAAGCCCCGGAA------CTTGCCCCGTGCCTTCGGCCCAAACGA---------------CAGCAGTCACTGCACTTACCGCTAGCGGCCCCTGAAGTGGTGACTCGGCCCCGAGGCCGCGGCGGCCCCGAGAGCCCCCCAAGCAACCGCTACGCCGGCGACTGGAGCGTGTGCGGGCGGGACTTCCTG---------------------TCCGGGCCCGACTACGACCACGTGATGGGGAGCGACAGT---------GACGACGACGAC---GACGACGACGACGACGACGATGCTGACGCTGGAGCGCCCCAGGCCGCCGCCAACTTC------GACGCATTCGAGGCGCCCTTCAATCCGCACCTGAATCTCAAGGACTTCGATGCCCTGATCCTGGACCTGGAGCGAGAGCTCTCCAAGCAGATCCACGTGTGCCTT---
>otoGar3
ATGGCCGAGCCGCTGCTTAGGAAAACCTTCTCCCGCCTGCGGGGTCGGGAGAAACTTCCTCGCAAAAAGTCGGACGCCAAAGAGCGCGGTCGCCCAGCCCAA------------TGCCCAGAGCCTAGCCCCCCAGAACCAGAGCCCCAGGCCCCTGAAGGGTCACAGGCTAGAGCT---------------------------GAGTGTCCCCCCAGCCCTGAGGCCTCACGGAGCCCT---GCACGAGGTGCCTACCTGCAAAGCTTGGAACCCAGCAGCCGTCGATGGGTGCTAGGTGGGGCCAAGCCACCTGAGGAGGCCTCTTTGGGG------CCTGGGGCTCCTGGTAGT------------------------GGAGAGCCTGCAGGTGAGATCTGGTACAACCCCATCCCTGAAGAAGACCCCAAACTCCCAACACCTGAGCCCCGAGGGCCACAGCCAGGCTCCACTGAGCCAGAAGGCCCAGCGCCCCAAGATGCAGCCCCTGCCAGCCCCCCAACCAAAGCCTCCCGCACC---AAGTCTCCAGGCCCTGCCAGACGCCTCTCCATGAAGATGAAGAAATTGCCCGAGCTGAGGCGCCGTCTAAGCCTGCGAGGACCTCGGGCTGGCCGGGAACGTGACAGA------GCTGCCCCTGCAGGCTCTGTCATCAGCCGTTACCATCTGGACAGTAGCGTG---GGGGCACCCGGA---CAGGCAGCAGTGGTTGGAGGCACCCGGAGCCTGAGGACTGGTTACCTCAGTGATGGGGACTCACCTGAGCGCCCAGCA---GGGCCCCCATCACCCACCGCC---TTCCGGCCCTATGAGGTGGGCCCAGCA---GCC---CGGGCACCCCCAGCTGCACTCTGGGGCCGCCTCAGCCTGCACCTGTACGGGCTGGGGGGGCTGCGACCAGCACCAGGAGCTACTCCAAGAGACCTGTGCTGCCTGCTGCAAGTGGATGGGGTGGCCAGAGCCCGGACAGGGCCACTTCGAGGGGGGCCAGACTTCCTGAGGCTGGACCACACCTTCCACCTGGAGCTTGAGGCCGCCCGGCTACTGCGAGCCCTGGTGCTGGCATGGGACCCTGGTGTGAGGCGGCACCGGCCCTGTGCCCAGGGTACTGTGCTGCTCCCTACAATCTTCCGAGGATGTCAGGCCCAACAGCTGGCTGTGCGCCTGGAACCCCAGGGGCTGCTATATGCCAAGCTGACACTTTCGGAGCAGCAGGAAGCACCT------GCAGCAGCTGAGCCCCGAGTCTTTGGGCTGCCCCTGCCGCTGCTGGTAGAGCGGGAGCAGCCCCCGGGCCAGGTGCCCCTCATCATCCAGAAGTGTGTTAGGCAGATTGAGTGCCGAGGGCTTCGGGTTGTAGGGCTGTACCGTCTGTGTGGCTCAGCAGCAGTGAAGAAAGAGCTTCGAGATGCCTTTGAGCGGGACAGTGCAGCTGTCTGTCTTTCTGAGGACCTATACCCTGATATCAATGTTATCACTGGCATCCTCAAGGATTATCTCCGAGAGTTGCCTACTCCTCTCATCACCCAGCCCCTTTATCAGGTGGTGCTGGAGGCCATGGCCGGAGGGCCCCCAAGCAGGGCTCCCCCA---AGCCCTGAGGGCACCCGAGGGCTCCTCAGCTGCCTTCCAGATGTGGAAAGGGCCACGCTGACGCTTCTCCTGGACCACCTTCGCCTCGTCTCCTCCTTCCATGCCCACAACCGCATGACCCCACAGAACCTGGCTGTATGCTTCGGGCCTGTGCTGCTGCCAGCGCGCCAGGCGCCCACACGACCACGCGTCCGCATCTCTGGCCCAGGCCTCGCCAGTGCAGTGGACTTCAAGCGCCACATTGAGGTGCTGCACTACCTGTTGCAGTCTTGGCCAGATCCCCGCCAGCCC---CTCGAAGCTCCCAAC------GTTGCTCCGTACTTGAGGCCCAAACGA---------------CAGCCGCCGCTGCACTTGCCATTAGCAGGCCCCGGAGTGGTGACTCGATCACGCGGCCAGGGAGGTCCTGAGAGCCCTCCGAGCAATCGCTACGCCGGCGACTGGAGCGTTTGCGGGCGGGACTTCCTGTCCTGTGGGCGGGACTTCCTAGCTGGGCCCGACTACGACCACGTGACTGGCAGTGATAGC---------GAGGAC---GAC---GAGGAG---------------------ACAGGCGAGCAGAGGGGCGCCGCCGACTTC---GAAGACGACTTCGACGCACCCTTCAACCCACACCTGAATCTCAAAGATTTTGACGCCCTCATTCTGGACCTGGAGAGAGAGCTCTCCAAGCAGATCAACGTGTGCCTC---
>HLpipKuh2
ATGGCTGAGCCGCTGCTCAGAAAGACCTTCTCCCGCCTGCGGGGCCGGGAGAAACTTCCCCGGAAAAAGTCGGATGCCAAGGAGCGCGGCCACCCAGCCCAG------------CGCCTGGAGCCCAGCCCTCCGGAGCCAGAGCCCCAGGCCCTCGAGGGGTCCCAGGCTGGAGCG---------------------------GAGGGGCCCCCCAGCCCTGAGGCATCTCGAAGTCCC---TCCCGGGGGGCCTACCTGCAGAGCCTGGAGCCCAGCAGCCGAAGATGGGTCCTGGGCGGGGCCAAGCCCCCAGAGGAGGCCAGTCTGGGG------CCTGGGGCATCTGGCAGT------------------------GGGGAGCCTGCAGGCGAGATCTGGTACAACCCCATCCCCGAGGAGGACCCCAGGCCCCCGGCACCCGAGACCCCAGGGCCACAGCCGGGCTTGGCTGAGCCAGAGGGTGTGGCCCCACAA------------------------GCCAAAGCCTCTCGCACC---AAGTCCCCAGGACCCGCCAGACGTCTCTCCATGAAGATGAAGAAGCTGCCGGAGCTGCGGCGCCGCCTGAGCCTGCGGAGCACCCGGGCCGGCCGGGAGCGGGAGCGGGAGCGGGCCGCCCCCGCCGGCTCCGTCATCAGCCGCTACCACCTGGACAGCAGTGTG---GGGGCCCCCGGG---CGGGCAGCAGTGGCCGGGGGCTCCCGGGGCCTGCGGGCCGGGTACCTCAGTGACGGCGACTCCCCGGAGCGCCCAGCA---GGGCCCCCGTCGCCCACCGCC---TTCCAGCCCTATGAGGCGGGCCCGTCG---GCC---CGGGCGCCCCCGGCCGCGCTCTGGGGCCGCCTCAGCCTGCACCTGTACGGGCTGGGGGGGCTGCGGCCCGCGCCCGGGGCCACCCCGAGAGACCTCTGCTGCCTGCTCCAGGTGGACGGGGTGGCCAGAGCCCGGACCGGGCCGCTGCGCGGAGGGCCGGACTTCCTGCGGCTGGACCACACCTTCCACCTGGAGCTCGAGGCCGCCCGGCTGCTGCGGGCCCTGGTGCTGGTGTGGGACCCGTGTGTGCGGAGGCACCGGCCCTGTGCCCAGGGCACCGTGCTGCTGCCCACGGTTTTCCGAGGGTGCCAGGCCCAGCAGCTGGCTGTGCGCCTGGAGCCTCAGGGGCTGCTGTACGCCAAGCTGACCCTGTCGGAGCAGCGGGAAGCACCC------AACGCAGCTGAGCCCCGCGTCTTTGGGCTGCCCCTGCGGCTGCTGGTGGAGCGGGAGCAGCCCCCGGGCCAGGTGCCCCTCATCATTCAGAAGTGTGTTGGGCAGATCGAGCGCCGAGGGCTGCGGGTAGTGGGGCTCTACCGTCTGTGCGGCTCAGCAGCTGTGAAGAAAGAGCTTCGGGATGCCTTCGAGCGGGACAGCGCAGCAGTCTGCCTCTCTGAAGACCTGTACCCCGATATCAATGTCGTCACTGGCATCCTCAAGGATTATCTTCGGGAGTTGCCCACACCACTCATCACCCAGCCCCTCTATCAAGTGGTGCTGGAAGCCATGGCCCGAGGGCCCCCCAGCAGGGCTCCCCCC---AGCGCTGAGGGTACCCGTGGGCTCCTCAGCTGCCTGCCAGATGTCGAGAGGGCCACGCTGACGCTCCTCCTGGACCACCTGCGCCTGGTCTCTTCCTTCCACACCCACAACCGCATGACCGCGCAGAACCTGGCTGTGTGCTTCGGCCCCGTGCTGCTGCCAGCGCGCCAGGACCCCGGCAGGGCCCGCAGCCGCAGCTCTGGCCCGGGCCTCACCAACACCGTGGACTTCAAGCGACACATCGAAGTGCTGCACTACCTGCTGCAGGCCTGGCCAGATCCCCGCAGGTCC---CCAGAGGCCACGGAC------CTCGCGCCGGACTTGCGGCCCAAACAG---------------CAGCCGCCCCTGCACTTGCCACTGGTGGCCCCGGAAGTAGTGACTCGGCCCCGCGGTCGGGGCGGCCCCGAGAGCCCCCCGAGTAACCGCTACGCCGGCGACTGGAGCGTTTGCGGGAGGGACTTTCTGCCCTGTGGGCGGGACTTCCTCTCCGGGCCCGACTACGACCGCGTGACGGGCAGCGACAGC---------GAAGAC---------GAGGAG---------------------GCAGGGGAGCCGGCGGGCGCTGCAGACTTC---GAGGATGACTTCGAAGCGCCCTTCAACCCGCACCTGAACCTCAAAGACTTTGATGCCCTCATCCTGGACTTAGAGAGAGAACTTTCCAAGCAGATCAATGTATGCCTC---
>tupChi1
----------------------------------------------------------------------------------------GCCGCCCAGCCCAG------------CGCCCAGAGCCCAGCCCTCCAGAGCCAGAGCCCCAGGCCCCTGAAAGGTCCCAGGCTGGAGCG---------------------------GAGGGTCCCCCGAGCCCTGAGGAGTCAAGGAGCCCT---GCGAGGGGTGCCTATCTGCAAAGCCTGGAACCCAGCAGCCGCCGATGGGTGCTGAGCGGGGCCAAGCCACCTGAGGAAGCCCCTTTGGGA------CCAGGGACATCTAGCAGT------------------------GGTGAGCCGGCCGGGGAGATCTGGTACAACCCCATCCCGGAGGAAGACCCCAGACTCCCAGCACCTGAGCCCTCGGGGCTGCAGCCAGTCTCTGCAGAGCCAGAGAACTCAGCCCCCCAAGGTGCAGCTCCCTCCAGCCCCCCGACCAAAACCTCCCGCACC---AAGTCCCCAGGCCCCGCCAGACGCCTCTCCATGAAGATGAAGAAGCTGCCGGAACTGCGGCGTCGCCTGAGCCTGCGAGGGCCCCGGGCTGGCCGGGAGCGGGAGAGG------GCTGCCCCGGCGGGCTCTGTCATCAGTCGTTACCATCTGGACAGTAGCGTG---GGGGCCCCGGGG---CGGGCAGCGGTGTCCGGGGGCGCTCGGAACCCAAGGGCTGGGTACCTCAGTGACGGTGACTCTCCTGAGCGCCCAGGG---GGACCCCCGTCGCCCACCGCC---TTCCAGCCCTACGAGGTGGGCCCAGCA---GCC---CGGGCATCCCCAGCTGCACTCTGGGGCCGCCTCAGCCTGCACTTATATGGACTGGGGGGGCTGCGGCCAGCGCCCGGGGCCAGCCCGAGAGACCTCTGCTGTTTGCTGCAAGTGGATGGAGTGGCCCGGGCGCGGACAGGGCCACTCCGAGGGGGACCGGACTTCCTGCGGCTAGATCACACCTTCCATCTGGAGCTGGAGAACGCGCAGGTCCTGCGGGCCCTGGTGCTAGCGTGGGATCCTGGCGTGAGGCGGCACCGGCCGTGCGCTCAGGGCTCGGTGCTGCTCCCCACCGTCTTCCGAGGGTGTCAGGCCCAGCAGCTGGCGGTGCGTCTTGAGCCCCAGGGGCTGCTCTATGCCAAGCTGACGCTGTCTGAGCAGCACGAAGCACCT------GCCACCGCGGAGCCCCGCGTCTTCGGGCTGCCCTTGACGCTGCTGGTGGAGCGGGAGCGGTCCCCCGGGCAGGTGCCTCTCATCATCCAGAAGTGCGTTGGGCAGATCGAGCGCCGAGGGCTGCGGGTAGTGGGACTGTACCGACTGTGCGGCTCCGCGGCCGTGAAGAAAGAACTTCGAGATGCCTTTGAGCGGGACAGCGCGGCCGTCTGCCTCTCTGAGGACCTGTACCCCGATGTCAATGTCATCACTGGTATCCTCAAGGATTACCTTCGAGAGCTGCCTACCCCACTCATCACCCAACCGCTCTATCAGGTGGTGCTGGAGGCCATGGCCCGTGGACCCCCCAGCAAGGCTCCCCCC---AACCCTGAGGGCACCCGAGGGCTCCTCAACTGCCTA------------AGAGCCACGCTGACACTTCTCCTGGACCACCTGCGCCTCGTCTCCTCATATCACGCCCACAACCGCATGACCCCGCAGAATCTGGCCGTGTGCTTCGGGCCGGTGCTGCTGCCAGCACGCCAGGCGTCCACCAGGCCCCGCATCCGCAGCTCCGGCCCAGGGCTCGCCAGTGCCGTGGACTTCAAACGCCACATCGAGGTGCTGCACTACCTGTTGCAATCTTGGCCAGATCCACGCCGGCCC---CCAGAGGCTCCAGAT------TTGGCTCCGTACTTGCGGCCCAAGCGA---------------CAGCCTTCACTGCACTTGCCGTTAGGGAGCCCCGAAGTGGTGACTCGGCCCCGCGGCAGGGGAGGTCCCGAGAGCCCCCCAAGCAACCGCTACGCTGGCGACTGGAGCGTTTGTGGGCGGGACTTCCTGCCGTGTGGGCGGGACTTCCTGTCCGGACCTGACTACGACCATGTGACGGGTAGCGATAGC---------GAGGACGACGAC---GAGGAG---------------------GCGGGCGAGTCAAGGGGCGCTGCGGACTTCGACGACGACGACTTCGACGCCCCTTTCAACCCACACCTGAATCTCAAAGATTTTGACGCCCTTATTCTGGATCTGGAGAGAGAGCTCTCCAAGCAGATCAATGTGTACCTGT--
>speTri2
ATGGCCGAGCCCCTGCTCCGAAAAACCTTCTCCCGCCTGCGGGGCCGGGAAAAACTTCCCCGGAAAAAGTCGGACGCGAAGGAGCGCGGACGACCAGCCCAG------------CGCCCAGAGCCCAACCCTCCTGAACCAGAGCCCCAGGCCCTCGAAGGGTCCCAGGCTGGAGCA---------------------------GAGGGTCCCCCGAGCCCTGAGACATCTCGGAGCCCTACAGGTAGGGGAGCCTACTTGCAGAGCTTGGAGCCCAGCAGCCGCAGATGGGTGCTGAGTGGGGCCAAGCCACCTGAGGAAGCAGTTTTGGGG------CCAGGAACATCTAGCAGT------------------------GGAGAGCCTGCCGGGGAGATCTGGTACAACCCCATCCCTGAGGAAGACCCCAGATCCCCAGTACCTGAGTCCTTGGGACCACAGCCAGGCTCAGCTGAGCCAGAGGGCCCTACCCACCAAGGTGCAGCCCCCGCCAGTCCCCCAACCAAAACCTCCCGCACC---AAGTCCCCAGGCCCTGCCCGGCGCCTCTCCATGAAGATGAAGAAGCTGCCAGAGCTGCGTCGCCGCCTGAGCCTGCGAGGCCCCCGGGCGGGCAGGGAGCGGGAGAGA------GCTGCTCCTGCTGGCTCTGTCATCAGCCGATACCACCTGGACAGCAGTGTG---GGGGCCCCAAGG---CGGGCAGCAGTGATCGGGGGCACTCGGAGCCCGAAGGCTGGGTACCTCAGTGATGGCGACTCACCAGAGCGCCCGGCA---GGGCCCCCATCACCTACCACC---TTCCAGCCCTATGAGGTGGACTCAGCA---GCC---CGAGCGCCCCCTGCTGCACTCTGGGGCCGCCTCAGCCTGCACCTGTACGGGCTGGGGGGACTGCGGCCAACATCAGCGGCCACCCCAAGAGACCTCTGCTGCCTGCTGCAAGTGGATGGAGTGGCCCGGGCCCGGACAGGGCCACTGAGAAGTGGACCAGACTTCCTTCGGCTGGACCACACCTTTCACCTGGAGCTGGAGGCAGCCCAGCTACTGCGGGCCCTAGTGCTTGCCTGGGACCCCGGTGTGAGGCGGCACAGGCCCTGTGCTCAGGGCACTGTGCTGCTGCCCACAGTCTTCCGAGGGTGCCAGGCCCAGCAGCTGGCCATACGCTTGGAACCCCAGGGGCTGCTGTATGCCAAACTGACCTTGTCGGAACAGCAGGAAGCACCT------GCCACAGCTGAGCCCCGTGTCTTTGGGCTGCCCCTGCCGCTGCTGGTGGAGCGGGAGCAGCCCCCGGGTCAAGTGCCTCTCATCATTCAGAAGTGTGTTGGGCAGATTGAGCGCCGAGGGCTGCGGGTAGTAGGGCTGTACCGTCTGTGTGGCTCAGCAGCAGTGAAGAAAGAGCTTCGGGATGCCTTTGAGCGAGACAGTGCAGCTGTCTGCCTCTCCGAGGACCTGTACCCAGATATCAATGTCATCACGGGCATCCTCAAGGATTATCTTCGAGAGTTGCCTACTCCACTCATCACCCAGCCCCTCTATCAGGTGGTTTTGGAGGCCATGGCCCAAGGGCCCCCAAGCAGAGTTCACCCA---AGTCCTGAAGGCACCCGCAGCCTCCTCAACTGCCTGCCAGATGTGGAAAGGGCCACGCTAACACTTCTCCTGGACCACCTGCGCCTTGTCTCCTCCTTCCACGCCCACAACCGCATGACTCCGCAGAACCTGGCTGTGTGCTTTGGGCCAGTGTTGCTGCCGGCGCGCCAGGCGCCCGCCCGGTCCCGCATACGCAGCACGGGCCCAGGCCTCGCCAGCGCAGTGGACTTCAAACGGCATATCGAGGTGCTCCACTACCTGCTGCAGTCTTGGCCAGATCCCCGCCGGCCC---CCAGAGGCTCCGGAG------GTCGCACCATACTTGCGGCCCAAACGA---------------CAGCCACCTCTGCACTTGCCGCTAGGGGGCCCCGAAGTGGTGACTCGGCCCCGCGGCCGCGGAGGCCCAGAAAGCCCTCCCAGCAACCGCTACGCCGGCGACTGGAGCGTTTGCGGGCGGGACTTCCTACCCTGTGGGCGGGATTTCCTGTCTGGGCCCGACTACGACCACGTGACTGGCAGCGACAGC---------GAGGACGACGACGACGAGGAA---------------------GCTGGCGGACCAAGGGGCGCTGCAGACTTT---GAAGACGAGTTTGACGCGCCCTTCAACCCGCACCTGAATCTCAAAGACTTTGACGCCCTCATCCTGGACCTGGAGAGAGAACTTTCCAAGCAGATCAACGTGTGCCTC---
>ochPri3
ATGGCCGAGCCGCTGCTCAGGAAAACCTTCTCCCGCCTGCGGGGTCGGGAGAGGCTTCCCCGGAAAAAGTCGGACGCGAAGGAGCGCGGTCGCCCAGCGCAGCAGCAGCAGCAGCGTCCGGAGCCCAGCCCTCCAGAGCCGGAGCCCCAAGCCCTTCCAGGAGCGCAGGCAGCTGCTCCCGCTGCTCCCCCTGCAGCC------CACAGTCCCTCCAGCCCCGAGGCTTCGCGCAGCCCC---GCGCGCGGCGCCTACCTCCAGAGCCTCGAGTCCAGCAGCCGGCGATGGGTGCTGGGCGGCGCCAAGCCCCCCGAGGAGGCGGCC---GGCGCAGTGCCCGGAGCGCCCGGTGGC------------------------GGTGAGCCGGCCGGGGAGATCTGGTACAACCCTATCCCAGAGGAAGACCCCAGGCTGCCC---CCGGCGCGCAGTGAGCCCCAGGTGGGCCCGGCCGAGCCGGAAGGCCTCGCGCCGCAAGGTGCAACCCCGAGCAGCCCACCCGCCAAGGCCTCCCGCACC---AAGTCTCCCGGACCCGCCAGGCGCCTCTCCATGAAAATGAAGAAGCTGCCGGAGCTCCGGCGCCGCCTCAGCCTCCGGAGCAGCCGGGCCAGCCGTGAGCGCGACAGG------TCCGCGCCGGCGGGCTCGGTCATCAGCCGCTACCACCTGGATAGCAGCGTGGTCGGGGGTCCCGGG------GGGCGGCCGGCCGGGGCGGCTCGCAGCCCCAGGGCCGGATACCTCAGCGATGGCGACTCGCCCGAGCGCCCTGGGGATGGCCCGCCGTCCCCCGACGCC---TTCCGACCCTACGAGGCGGGGCCGGCG---GCGACCCGGGCACCCCCTGCTGCGCTCTGGGGTCGCCTCAGCCTGCACCTGTACGGGATTGGGGGGCTGAGGCCTGCGCCCGGGGCCACTCCCAGGGACCTGTGCTGCCTGCTCCAAGTGGACGGGGTGGCCCGGGCCCGCACGGGGCCGCTGCCCGGGGGACCCGATTTCCTGCGCCTGGACCACACTTTCCACCTGGAGCTCGAGGCCGCCCGTCTCCTGCGCGCCCTGGTGCTGGCCTGGGACCCTGGTGTCAGGCGGCACCGGCCCTGTGCCCAGGGCACAGTGCTGCTGCCCGCGGTGTTCCGAGGCTGCCAGGCCCAGCAGCTGGCCGTGCGCCTGGAGCCCCAGGGTCTCCTGTACGCCAAGCTGACGCTGTCGGAGCAGCACGAGGCGCCG------GCCGCGGCTGAGCCCCGCGTCTTCGGCCTGCCCCTGCCGCTGCTCGTGGAGCGCGAGCGGCCTCCGGGCCAGGTGCCGCTCATTATCCAGAAGTGCGTGGGGCAGATCGAGCGCCGGGGGCTGCGGGTAGTGGGCCTGTACCGGCTGTGCGGTTCAGCCGCCGTGAAGAAAGAGCTAAGGGACGCCTTCGAGCGCGACAGCGCTGCCGTCTGCCTCTCGGAGGACTTGTACCCAGACATCAACGTCATCACCGGCATCCTCAAGGATTACCTCCGCGAGCTGCCCACCCCGCTCATCACCCAGCCCCTCTACCAGGTGGTGCTGGAAGCCATGGCCAGGGGACCCCCGAGCAGGGCGCCTCCCCCCAGCCCCGAAGGCACCCGGGAGCTGCTCAACTGCCTGCCCGACGTGGAGAGGGCCACGCTGACCCTTCTCCTGGACCATCTGCGCCTCGTCTCCTCCTTCCACGCCCACAACCGCATGACCCCGCAGAACCTGGCCGTGTGCTTCGGCCCCGTGCTGCTGCCTGCGCGCCAGGCGCCCGCCCGGCCTCGCATCCGCGGCTCGGGCCCCGGCGTCGCCAGCGCTGTGGACTTCAAGCGCCACATTGAGGTGCTGCACTACCTGCTGCAGTCCTGGCCAGACCCGCGCCGGCCT---CCCGAGGCGCCCGCC------GTCGCCCCGTACCTGCGGCCCAAGCGGCAGCAGCAGCAGCAGCAGCCGCCGCCGGACCCGCCGCCGACGGGCCCCGAGGTGGTGCCGCGGCCCCGCGGCCGGGGAGGCCCGGAGAGCCCCCCGAGCAACCGCTACGCGGGCGACTGGAGCGTCTGCGGCCGGGACTTCCTGCCCTGCGGCCGGGACTTCCTGTCGGGGCCCGACTACGACCACGTGACGGGCAGCGAGAGC---------GAGGACGAGGAG---GAGGAG---------------------------------------------GAC------GAAGACGACTTCGACGCGCCTTTCAACCCGCACCTGAACCTCAAAGACTTCGACGCCCTCATCCTGGACCTGGAGCGGGAGCTCTCCAAGCAGATCCACGTGTGCCTC---
>manPen1
----------------------------------------------------------------------------------------GCCGCCCAGCCCAA------------TGCCCGGAGCCCAGCCCTCTGGAGCTAGAGCCCCAGGCCTCAGAAGCATCCCAGACTGCAACG---------------------------GAGGGGCCCCCCAGCCCTGAGGCATCTCGGAGCCCT---GCTCGGGGGGCCTACCTGCAGAGCCTGGAGCCCAGCAGCCGCCGATGGGTGCTGGGAGGGGCTAAGCCCCCAGAGGAGGTCACTCTGGGG------CCCGGAGCACCTGGCGGT------------------------GGGGAGCCTGCCGGCGAGATCTGGTACAACCCCATCCCTGAGGAAGACCCCAGGCCCCTGGGGCCTAAGTCCCCGGAGCCACAGCCAGGCTCAGCTGATCCCGAG------------------------------------------------------------------------------------------------------------------------------------------------------------------------------------------------------------------------------------------------------------------------------------------------------------------------------------------------------------------------------GGCCCCAGT---GCA---------------------------------------------------------------------------------------------------------------------------------------------------------------------------------------------------------------------------------------------------------------------------------------------------------------CAAGGATGCCAGGCCCAGCAGCTGGCCGTGCGCCTGGAGCCCCAGGGCTTGCTGTATGCCAAGCTGACCCTGTCAGAGCAGCACGAAGCACCG------GGCACAGCTGAACCCCACGTCTTCGGGCTGCCCCTGCCACTGCTGGTGGAGCGGGAACAGCCCCCGGGCCAGGTGCCCCTCATCATCCAGAAGTGTGTTGAGCAGATTGAGCGCCGAGGGCTGCGGGTAGTGGGACTGTACCGTCTGTGCGGCTCAGCAGCTGTGAAAAAAGAACTTCGGGATGCCTTTGAGCGGGACAGTGCCGCGGTCTGCCTCTCCGAGGAACTGTACCCCGATATCAATGTCATCACTGGCATCCTCAAGGATTACCTTCGGGAGCTGCCCACCCCACTCATCACCCAGCCCCTCTACCAGGTGGTGCTGGAGGCCATGGCCCAAGAGCCCTCAAGCAAGGCTCCCCAC---AGCACCGAGGGCACCCGTGGGCTCCTCAGCTGCCTGCCCGATGTGGAGAGGGCCACGCTGACGCTTCTCCTGGACCACCTGCGCCTTGTCTCCTCCTTCCACGTCCACAACCGCATGACCCCGCAGAACCTGGCCGTGTGCTTCGGTCCCGTG------------------------------------------------------------------CNTGTGGACTTTAAGCGCCACATCGAGGTGCTGCACTACCTACTGCAGGCTTGGCCAGATCCCCGCAGGTCTTCTCCGGAGACTCCAGAA------GTCACCCCGTACCTACGGCCCAAACGA---------------CAGCCGCCGCTGCACTTGCCGCTAGCGGGGCCCGAAGTGGTGACTCGGCCCCGCGGCCGGGGCGGTCCCGAGAGCCCCCCGAGCAACCGCTATGCCGGTGACTGGAGCGTTTGGGGCCGGGACTTCCTGCCCTGTGGGCGGGACTTCCTTTCCGGGCCGGACTATGACCACGTGACAGGCAGCTACAGC---------GAAGACGAGGAC---GAGGAG---------------------GCGGTCGAGTCCGCGGGCGCCGCAGATTTC---GAAGACGACTTCGAGGCACCCTTCAATCCGCATCTGAACCTCAAAGACTTTGACGCCCTCATTCTGGACCTGGAGAGAGAGCTCTCCAAGCAGATCAACGTGTGTCTCT--
>hetGla2
ATGGCCGAGCCGCTACTGCGGAAAACCTTCTCCCGCCTCCGGGGCCGGGAGAAACTTCCGCGGAAAAAGTCAGACGCCAAGGAGCGTGGCCGCCCAGCCCAG------------CACCCAGAGCCCAGCCCGCCAGAA------CCCCAGGCCCTTGAAGGGCCCCAGGCAGGAGCA---------------------------GAGGGACCCCTCAGGCCGGAGGCACCTCGGAGCCCT---GCCCGGGGGGTGTACCTGCAAAGCCTGGAGCCCAGCAGCCGAAGATGGGTGCTGGGAGGGGCCAAGCCACCTGAGGAGGTGCCTCTGGGG------CCAGGGATACCTAGCAGT------------------------GGGGAGCCCGCTGGCGAGATCTGGTACAACCCCATCCCAGAGGAAGACCCCAGACCCCCAGCACCTGAGCCACTGTGGCCACAGCCAGGCTCTGCTGAGCCAGAGAACCCAACCCACCAAGGTGCAGCCCCCGCCAGCCCCCCAACCAAAACCTCCCGAACC---AAGTCCCCGGGCCCTGCCAGGCGCCTCTCTATGAAGATGAAGAAGCTGCCCGAGCTGCGGCGCCGCCTGAGCCTGCGGGGGCCCAAGGCTGGCCGGGAGCGCGAGAGG------GCTGCCCCAGAGGGCTCTGTCATCACCCGCTACCACCTGGACAGCAGTGTG---GGGAACCCCCGG---CGGATGGCAGCTGCTGGGAGCACTCAGAGCGCCAGGGCTGTGTACCTTAGTGATAGCGATTCCCCCGAGCGCCCGGCA---GGCCCCCCATCGCCTGCTGCC---TTTCGGCCCTATGAAGCAGGCCCAGCG---GCC---CGGGTGCTGCCAGCTGCACTCTGGGGCCGCCTCAGCCTGCACCTATACGGGCTCGGGGGACTGCGGCCAACACCAGGGGCCACCCCGAGAGACCTCTGCTGCCTGCTCCAAGTGGATGGGGTGGCGAGAGCCCGCACAGGACCCCTTCGAGGAGGGCCGGACTTCCTACAGCTGGACCACACCTTCCACCTGGAGCTGGAGGCCGCCCGGCTACTGCGGGCCCTGGTGCTTGCTTGGGACCCTGGCGTGAGGCGGCACCGGCCCTGTGCCCAGGGGACTGTGCTGCTGCCCACAGTCTTCCGAGGCTGCCAGGCCCAGCAGCTGGCCATCCGCCTGGAACCCCAGGGGCTGCTGTATGCCAAGCTGACCCTGTCGGACCAGCAAGAAGCATCC------GCCACAGCTGAGCCCCGTGTCTTTGGGCTGCCCCTGCCACTGCTGGTAGAGCGGGAGCAGCCCCCAGGCCAGGTGCCTCACATCATCCAGAAGTGTGTTGCACAGATTGAGCGCCGAGGGCTGCGGGTAGTGGGCTTGTACCGTCTGTGCGGCTCCGCAGCAGTGAAGAAAGAGCTTCGGGATGCCTTTGAGCGGGATAGTGAGGCTGTCTGCCTCTCTGAGGACTTATACCCTGATATCAACGTCATCACAGGCATCCTCAAGGATTACCTTCGAGAGTTGCCCACCCCACTCATCACCCAGCCCCTTTATCAGGTGGTCCTGGAGGCCATGGCCCGAGGCCCCCCAAGCAGAATTCCTCCA---AGTCCTGAGGGCACCCGAGGGCTCCTCAGCTGCCTGCCAGATGTGGAAAAGGCCACGTTGACGCTTCTCCTGGACCACCTGCGCCTCGTCTCCTCCTTCCAGGCTCACAACCGCATGACCCCACAGAATTTGGCCGTGTGCTTCGGGCCCGTGCTGCTGCCGGCGCGCCAGGCATCCGCCCGGCCCCGCATCCGCAGTTGTGGCACAGGCGTCACCAGCGCGGTGGACTTCAAGCGCCACATCGAAGTGTTACACTACCTGCTGCAGTCTTGGCCAGATCCCCGGCAGTCC---CCAGAGGCTCCAGAT------GTCGCACCGTACTTGCGGCCCAAACGA---------------CAGCCGTCCCTGCACTTGCCGCTAACAGGCCCTGAGGTGGTGACTCGGCCCCGCGGCCGCGGAGGCCCGGAGAGCCCCCCAAGCAACCGTTACGCTGGCGAGTGGAGCGTTTGCGGGCGGGACTTCCTGCCATGTGGACGGGACTTCCTGTCCGGGCCTGCCTATGACCACGTGACGGGCAGCCACAGCGATGAGGATGACGATGACGAC---GACGAG---------------------GCGGGTGAGCAAAGAGGCGCTGCCGACTTC---GAAGATGAGTTTGATGCGCCCTTCAATCCGCACCTGAATCTCAAAGATTTTGACGCCCTCATCCTGGACCTGGAGAGAGAGCTCTCTAAGCAATTAAACGTGTGCCTC---
>cavPor3
ATGGCCGAGCCGCTGCTTTGGAAAACCTTCTCCCGCCTGCGGGGCCG-GAGAAACTTCTCCGGAAAAAGTCAGACGCCAAGGAGCGCGGCCGCCCAGCCCAG------------CGCCCAGGGCCCACCCCACCAGAGCCAGAGCCCCTAGCCCTCGAAGGGCCCCAGGCTGGAGCA---------------------------GAGGGGCCCCCCAGCCCTGAGGCACCCCGGAGCCCT---GCCAGGGGCGCGTACCTGCAAAGCCTAGAATCCAGCAGCCGCAGATGGGTGCTGGGAGGGGCCAAGCCCCCGGAGGAGGCGCCTCTGGGA------CCGGGAATTCCTAGCAGT------------------------GGGGAACCCGCTGGCGAGATCTGGTACAACCCCATCCCTGAGGAAGACCCCAGACCCCCAGCTCCTGAGCAG---------------GGCTCTGCTGAGCCGGAGAGCCCAACCCACCAAGGTGCCGCCCCTGCAAGCCCCCCAACCAAAACCTCCCGCACC---AAGTCCCCAGGCCCCGCCAGGCGCCTCTCCATCAAGATGAAGAAGCTGCCCGACCTTCGCCGCCGCCTGAGCCTTCGGGGGCCCCGGGCCAGCCGGGAGCGTGAGAGG------GCCGCCACGGCGGGCTCGGTCATCAGCCGTTACCACCTGGACAGCAGTGTG---GGGGCCTCCGGG---CGGACGGCAGCCACCTGCAGCACTCGGAGCCCCAGGGCCGGGTACCTCAGCGACAGTGACTCTCCCGAGCGCCCCACA---GGGCCCCCTGCGTCCACTGCCTCCTTTCAGCCCTACCAAGCAGGCCCGGCG---GCC---CGGGTGCCCCCGGCTGCCCTCTGGGGCCGCCTCAGTCTGCACCTGTATGGGCTTGGTGGGCTGCGGCCAACGCCAGGGGCCACCCCGAGAGACCTCTGCTGCCTGCTGCAAGTGGATGGGGTGGCACGAGCCCGCACGGGGCCCCTTCGAGGAGGGCCGGACTTCCTGCAGCTGGACCACACCTTCCATCTGGAGCTGGAGGCCGCCCGGCTCCTACGGGCCCTGGTGCTTGCTTGGGACCCTGGCGTGAGGCGGCACCGACCCTGCGCCCAGGGCACGGTGCTGCTGCCCACGGTCTTCCGAGGCTGCCAGGCCCAGCAGCTGGCCGTCCGCCTGGAGCCCCAGGGGCTGCTGTATGCCAAGCTCACCCTCTCAGACCAGCAGGACGCACCC------TCCGAGGCTGAACCCCGTGTCTTCGGGCTGCCCCTGCCACTGCTGGTGGAGCGGGAGCAGCCCCCCGGCCAGGTGCCCCTCATCATCCAGAAGTGTGTTGCACAGATTGAGCGCCGAGGGCTGCGGGTAGTGGGCTTGTACCGTCTGTGCGGCTCAGCGGCGGTAAAGAAAGAGCTTCGGGATGCCTTTGAGCGGGACAGCGCAGCTGTCTGCCTCTCTGAGGACTTGTACCCTGACATCAACGTCATCACAGGCACCCTCAAGGATTACCTTCGAGAGCTGCCCACCCCACTCATCACCCAGCCCCTGTATCAGGTGGTCCTGGAGGCCATGGCCCGAGGGCCCCCAAGCAGAACTCCCCCA---AGTCCCGAGGGCACCCGAGGGCTCCTCAGCTGCCTGCCGGATGTGGAAAGGGCCACGCTGACGCTTCTCCTGAACCACCTGCGCCTCGTCTCCTCCTTCCACGCCCACAACCGCATGACCCCGCAGAACCTGGCCGTGTGCTTCGGGCCCGTGTTGCTGCCGGCGCGCCAGGCACCCTCTCGGCCCCGCATCCGTGGCTGTGGCCCAAGCGTCACCAGCGCCGTGGACTTCAAGCGCCACATCGAAGTGTTACACTACCTGCTGCAAGCCTGGCCAGATCCCCACCGGTCC---CCAGAGGCTCTGGAC------GTTGCACCGTACATGCGGCCCAAA------------------CAACCATCCCTGCACTTGCCGCTAGCGAGCCCAGAGGTGGTGACGCGGCCTCGCGGTCGAGGAGGCCCAGAAAGCCCTCCAAGCAACCGATATGCTGGCGACTGGAGCGTGTGTGGGCGGGACTTCCTG---------------------TCTGGACCTGACTATGACCACGTGACGGGCAGTGACAGCGAG------GAGGACGAAGAG---GAGGAG---------------------GCAAGGGAACAAAGAGGCGCTGGCGACTTT---GAGGATGAGTTTGATGCGCCCTTCAATCCACACCTGAATCTCAAAGACTTCGACGCCCTCATCCTGGACCTGGAGAGAGAGCTCTCCAAGCAGATAAACGTGTGTCTCT--
>HLmyoMyo6
ATGGCCGAGCCGCTGCTCAGGAAAACCTTCTCCCGCCTGCGGGGCCGGGAGAAACTTCCCCGGAAAAAGTCGGATGCGAAGGAGCGCGGCCACCCAGCCCAA------------CGCCTGGAGCCCAGCCCTCCAGAGCCAGAGCCCCAGGCCTTCGAAGGGTCCCAGGCTGGAGCT---------------------------GAGGGGCCCCCCAGCCCTGAGGCATCTCGAAGTCCC---TCACGAGGGGCCTACCTGCAGAGTCTGGAGCCCAGCAGCCGAAGATGGGTACTGGGCGGGGCCAAGCCCCCAGAGGAGGCCTGTTTGGGG------CCTGGGGCACCTGGCAGT------------------------GGGGAGCCTGCAGGCGAGATCTGGTACAACCCCATCCCTGAGGAGGACCCCAGGCCCCCCGCACCTGAGACCGCAGGGCCACAGCCAAGCGTAGCTGAGCCAGAGGGCGTGGCCCCACAAGGTGTGGCCCCTTCCAACTCCCCAACCAAAGCCTCTCGAACT---AAGTCCCCAGGCCCCGCCAGACGCCTGTCCATGAAAATGAAGAAGCTGCCGGAGCTGCGGCGTCGCCTGAGCCTGCGGAGCACCCGGGCGGGCCGGGAGCGCGAGCGTGAGCGGGCCGCCCCCGCTGGCTCCGTCATCAGCCGTTACCACCTGGACAGCAGTGTA---GGGACCCCTGGG---CGGGCGGCAGTGGCCGGGGGCGCTCGGGGCCTGCGGGCTGGGTACCTCAGTGATGGTGACTCCCCGGAGCGCCCAGCA---GGGCCCCTGTCGCCGACCGCC---TTCCAGCCGTACGAGGTGGGCCCATCT---GCC---CGGGCGCCTCCGGCCGCACTCTGGGGCCGCCTCAGCCTGCACCTGTACGGGCTGGGGGGGCTGCGGCCCGCGCCTGGGGCCACCCCGAGAGACCTCTGCTGCCTGCTCCAGGTGGATGGAGTGGCCAGAGCCCGAACCGGGCCGCTGCGCGGAGGGCCAGACTTCCTGCGGCTGGACCACACCTTCCACCTGGAACTGGAGGCTGCCCGGCTGCTGCGAGCGCTGGTGCTGGTGTGGGACCCTTGTGTGCGGAGGCACCGGCCCTGCGCCCAGGGCACTGTGCTGCTGCCCACGGTTTTCCGAGGGTGCCAGGCCCAGCAGCTGGCTGTGCGCCTGGAGCCTCAGGGGCTGCTGTATGCCAAGCTGGCCCTGACGGAGCAGCGGGAAGCACCC------CACACAGCTGAGCCCCGTGTCTTCGGGCTGCCCCTGCAGCTGCTGGTGGAGAGGGAGCAGCCCCCCGGCCAGGTGCCCCTTATCATTCAGAAGTGTGTGGGGCAGATCGAGCGCCGAGGGCTGCGGGTGGTGGGGCTGTACCGACTATGCGGCTCAGCAGCTGTGAAAAAAGAGCTTCGGGACGCCTTTGAGCGGGACAGTGCAGCAGTCTGCCTCTCTGAGGACCTGTACCCCGATATCAATGTCATCACTGGCATCCTCAAGGATTATCTTCGAGAGTTGCCCACCCCACTCATCACCCAGCCCCTCTATCAAGTGGTGCTGGAAGCCATGGCCCGAGGGCCCCCGAGCAGGGCTCCCCCC---AGCACTGAGGGTACCCGTGGGCTCCTCAGCTGCCTGCCAGATGTCGAGAGGGCCACGCTGACGCTTCTCCTGGACCACCTGCGCCTCGTCTCTTCCTTCCACACCCACAACCGCATGACCGCGCAGAACCTGGCTGTGTGCTTCGGCCCGGTGCTGCTGCCCGCGCGCCAGGACCCCGGCAGGCCCCGCAGCCGCAGCTCTGGCCCGGGCCTTGCCAACACAGTGGACTTCAAGCGACACATCGAAGTTCTGCACTACCTGCTGCAGGCCTGGCCAGATCCCCGCAGGTCC---CCAGAGGCTACAGAC------CTCGACCCGTACTTGCAGCCCAAACAG---------------CAGCCGCCGCTGCACTTGCCGCTGGCGGCTCCTGAAGTAGTGACTCGGACCCGCGGTCGGGGCGGCCCCGAGAGCCCGCCGAGTAACCGCTACGCCGGCGACTGGAGCGTTTGCGGGAGGGACTTTTTGCCCTGTGGGCGGGACTTCCTTTCCGGGCCCGACTACGACCACGTGACGGGCAGCGACAGC---------GAAGAC---------GAGGAG---------------------GCAGGGGAGCCCACGGGCGCCGCAGACTTC---GAGGATGACTTCGAAGCGCCCTTCAACCCGCACCTGAACCTCAAAGACTTTGATGCCCTCATCCTGGACCTAGAGAGAGAGCTTTCCAAGCAGATCAATGTATGCCTC---
>hg38
ATGGCCGAGCCGCTACTCAGGAAAACCTTCTCCCGCCTGCGGGGCCGGGAGAAACTTCCCCGGAAAAAGTCGGACGCCAAGGAGCGCGGCCACCCAGCCCAG------------CGCCCAGAGCCCAGCCCTCCAGAGCCAGAGCCCCAGGCTCCCGAAGGGTCCCAGGCCGGAGCA---------------------------GAGGGGCCCTCCAGCCCCGAGGCATCAAGGAGCCCT---GCACGGGGAGCCTACCTGCAAAGCCTGGAGCCCAGTAGCCGCCGATGGGTGCTGGGTGGGGCCAAGCCAGCTGAGGACACCTCTTTAGGG------CCTGGGGTACCTGGCACT------------------------GGGGAGCCCGCCGGCGAGATCTGGTACAACCCCATCCCTGAGGAAGACCCCAGACCTCCAGCACCTGAGCCCCCGGGGCCACAGCCTGGCTCAGCTGAGTCAGAGGGCCTGGCCCCCCAAGGTGCAGCCCCCGCCAGCCCCCCAACCAAAGCCTCCCGCACC---AAGTCCCCGGGCCCCGCCAGGCGCCTCTCCATAAAGATGAAGAAGCTGCCGGAACTGCGGCGCCGCCTGAGCCTGCGAGGCCCCCGGGCTGGCAGGGAGCGCGAGAGG------GCTGCCCCTGCGGGCTCCGTCATCAGCCGCTACCACCTGGACAGCAGCGTG---GGGGGCCCCGGG---CCGGCAGCAGGGCCTGGGGGCACCCGGAGCCCGAGGGCCGGTTACCTCAGCGACGGGGACTCACCGGAGCGCCCAGCT---GGGCCCCCATCACCCACCTCC---TTCCGGCCCTACGAGGTGGGTCCCGCA---GCC---CGGGCACCCCCGGCCGCACTCTGGGGCCGCCTCAGCCTGCACCTGTACGGTCTCGGGGGGCTGCGGCCAGCGCCGGGGGCCACCCCCAGGGACCTCTGCTGCCTACTGCAAGTGGATGGGGAGGCCAGGGCCCGAACAGGGCCACTGCGAGGGGGGCCGGACTTCCTGCGGCTGGACCACACCTTCCACCTGGAGCTGGAGGCCGCCAGGCTCCTGCGCGCCCTGGTGCTTGCGTGGGACCCTGGCGTGAGAAGGCACCGGCCCTGTGCCCAGGGCACCGTGCTGCTGCCCACGGTCTTCCGAGGGTGCCAGGCCCAACAGCTGGCCGTGCGCCTGGAGCCTCAGGGGCTGCTGTATGCCAAGCTGACCCTGTCGGAGCAGCAGGAAGCCCCT------GCCACAGCTGAGCCCCGCGTCTTTGGGCTGCCCCTGCCACTGCTGGTGGAGCGGGAGCGGCCCCCCGGCCAGGTGCCCCTCATCATCCAGAAGTGCGTTGGGCAGATCGAGCGCCGAGGGCTGCGGGTAGTGGGACTGTACCGTCTTTGTGGCTCAGCGGCAGTGAAGAAAGAGCTTCGGGATGCCTTTGAGCGGGACAGTGCAGCGGTCTGCCTATCTGAGGACCTGTACCCCGATATCAATGTCATCACTGGCATCCTCAAGGATTATCTTCGAGAGTTGCCCACCCCACTCATCACCCAGCCCCTGTATAAGGTGGTACTGGAGGCCATGGCCCGGGACCCCCCAAACAGAGTTCCCCCC---ACCACTGAGGGCACCCGAGGGCTCCTCAGCTGCCTGCCAGATGTGGAAAGGGCCACGCTGACGCTTCTCCTGGACCACCTGCGCCTCGTCTCCTCCTTCCATGCCTACAACCGCATGACCCCACAGAACTTGGCCGTGTGCTTCGGGCCTGTGCTGCTGCCGGCACGCCAGGCGCCCACAAGGCCTCGTGCCCGCAGCTCCGGCCCAGGCCTTGCCAGTGCAGTGGACTTCAAGCACCACATCGAGGTGCTGCACTACCTGCTGCAGTCTTGGCCAGATCCCCGCCTGCCC---CGACAATCTCCAGAT------GTCGCGCCTTACTTGCGACCCAAACGA---------------CAGCCACCTCTGCACCTGCCGCTGGCAGACCCCGAAGTGGTGACTCGGCCCCGCGGTCGAGGAGGCCCCGAAAGCCCCCCGAGCAACCGCTACGCCGGCGACTGGAGCGTTTGCGGGCGGGACTTCCTGCCCTGTGGGCGGGATTTCCTGTCCGGGCCAGACTACGACCACGTGACGGGCAGTGACAGC---------GAGGACGAGGAC---GAGGAG---------------------GTCGGCGAGCCGAGGGTCACCGGTGACTTC---GAAGACGACTTCGATGCGCCCTTCAACCCGCACCTGAATCTCAAAGACTTCGACGCCCTCATCCTGGATCTGGAGAGAGAGCTCTCCAAGCAAATCAACGTGTGCCTC---
>panTro5
ATGGCCGAGCCGCTACTCAGGAAAACCTTCTCCCGCCTGCGGGGCCGGGAGAAACTTCCCCGGAAAAAGTCGGACGCCAAGGAGCGCGGCCGCCCAGCCCAG------------CGCCCAGAGCCCAGCCCTCCAGAGCCAGAGCCCCAGGCTCCCGAAGGGTCCCAGGCCGGAGCA---------------------------GAGGGGCCCTCCAGCCCCGAGGCATCAAGGAGCCCT---GCACGGGGAGCCTACCTGCAAAGCCTGGAGCCCAGTAGCCGCCGATGGGTGCTGGGTGGGGCCAAGCCAGCTGAGGACACCTCTTTAGGG------CCTGGGGTACCTGGCACT------------------------GGGGAGCCCGCCGGCGAGATCTGGTACAACCCCATCCCTGAGGAAGACCCCAGACCTCCAGCACCTGAGCCCCCGGGGCCACAGCCTGGCTCAGCTGAGTCAGAGGGCCTGGCCCCCCAAGGTGCAGCCCCCGCCAGCCCCCCAACCAAAGCCTCCCGCACC---AAGTCCCCGGGCCCCGCCAGGCGCCTCTCCATAAAGATGAAGAAGCTGCCGGAACTGCGGCGCCGCCTGAGCCTGCGAGGCCCCCGGGCTGGCAGGGAGCGCGAGAGG------GCTGCCCCTGCGGGCTCCGTCATCAGCCGCTACCACCTGGACAGCAGCGTG---GGGGGCCCCGGG---CCGGCAGCAGGGCCTGGGGGCACCCGGAGCCTGAGGGCCGGTTACCTCAGCGACGGGGACTCACCGGAGCGCCCAGCT---GGGCCCCCGTCACCCACCTCC---TTCCGGCCCTACGAGGTGGGTCCCACA---GCC---CGGGCACCCCCGGCCGCACTCTGGGGCCGCCTCAGCCTGCACCTGTACGGTCTCGGGGGGCTGCGGCCAGCGCCTGGGGCCACCCCCAGGGACCTCTGCTGCCTACTGCAAGTGGATGGGGAGGCCAGGGCCCGAACAGGGCCACTGCGAGGGGGGCCGGACTTCCTGCGGCTGGACCACACCTTCCACCTGGAGCTGGAGGCCGCCAGGCTCCTGCGCGCCCTGGTGCTTGCGTGGGACCCTGGCGTGAGAAGGCACCGGCCCTGTGCCCAGGGCACCGTGCTGCTGCCCACGGTCTTCCGAGGGTGCCAGGCCCAACAGCTGGCCGTGCGCCTGGAGCCTCAGGGGCTGCTGTATGCCAAGCTGACCCTGTCGGAGCAGCAGGAAGCCCCT------GCCACAGCTGAGCCCCGCGTCTTCGGGCTGCCCCTGCCACTGCTGGTGGAGCGGGAGCGGCCCCCCGGCCAGGTGCCCCTCATCATCCAGAAGTGCGTTGGGCAGATCGAGCGCCGAGGGCTGCGGGTAGTGGGACTGTACCGTCTTTGTGGCTCAGCGGCAGTGAAGAAAGAGCTTCGGGATGCCTTTGAGCGGGACAGTGCAGCGGTCTGCCTATCTGAGGACCTGTACCCCGATATCAATGTCATCACTGGCATCCTCAAGGATTATCTTCGAGAGTTGCCCACCCCACTCATCACCCAGCCCCTGTATAAGGTAGTACTGGAGGCCATGGCCCGGGACCCCCCAAACAGAGTTCCCCCC---ACCACTGAGGGCACCCGAGGGCTCCTCAGCTGCCTGCCAGATGTGGAAAGGGCCACGCTGACGCTTCTCCTGGACCACCTGCGCCTCGTCTCCTCCTTCCATGCCTACAACCGCATGACCCCACAGAACTTGGCCGTGTGCTTCGGGCCTGTGCTGCTGCCGGCACGCCAGGCGCCCACAAGGCCTCGTGCCCGCAGCTCCGGCCCAGGCCTTGCCAGTGCAGTGGACTTCAAGCACCACATCGAGGTGCTGCACTACCTGCTGCAGTCTTGGCCAGATCCCCGCCTGCCC---CGACAATCTCCAGAT------GTCGCGCCTTACTTGCGACCCAAACGA---------------CAGCCACCTCTGCACTTGCCGCTGGCAGACCCCGAAGTGGTGACTCGGCCCCGCGGTCGAGGAGGCCCCGAGAGCCCCCCGAGCAACCGCTACGCCGGCGACTGGAGCGTTTGCGGGCGGGACTTCCTGCCCTGTGGGCGGGATTTCCTGTCCGGGCCAGACTACGACCACGTGACGGGCAGTGACAGC---------GAGGACGAGGAC---GAGGAG---------------------GTCGGGGAGCCGAGGGTCACCGGTGACTTC---GAAGACGACTTCGATGCGCCCTTCAACCCGCACCTGAATCTCAAAGACTTCGACGCCCTCATCCTGGATCTGGAGAGAGAGCTCTCCAAGCAAATCAACGTGTGCCTC---
>macFas5
ATGGCCGAGCCGCTACTCAGGAAAACCTTCTCCCGCCTGCGGGGCCGGGAGAAACTTCCCCGGAAAAAGTCGGACGCCAAGGAGCGCGGCCGCCCAGCCCAG------------CGCCCAGAGCCCAGCCCTCCAGAGCCAGAGCCCCAGGCTCCCGAAGGGTCCCAGGCTGGAGCA---------------------------GAGGGGCCCCCTAGCCCTGAGGCATCAAGGAGCCCT---GCACGGGGGGCCTACCTGCAAAGCCTGGAGCCCAGCAGCCGCCGATGGGTGCTGGGTGGGGCCAAGCCAGCTGAGGACACCTCTTTAGGG------CCTGGGGTACCTGGCAGT------------------------GGAGAGCCCGCGGGCGAGATCTGGTACAACCCCATCCCTGAGGAAGACCCCAGACCTCCAGCACCTGAGCCCCCAGGGCCACAGCCAGGCTCAGCTGAGCCAGAGGGCCTGGCCCCCCAAGGTGCAGCCCCTGCCAGCCCCCCGGCCAAAGCCTCCCGCACC---AAGTCCCCGGGCCCCGCCAGGCGCCTCTCCATAAAGATGAAGAAGCTGCCGGAACTGCGGCGCCGCCTGAGCCTGCGAGGCCCCCGGGCTGGCAGGGAGCGCGAGAGG------GCTGCCCCTGCGGGCTCCGTCATCAGCCGCTACCACCTGGACAGCAGCGTG---GGGGGCCCCGGG---CGGGCAGCAGGGCCCGGGGGCACCCGGAGCCCGAGGGCCGGTTACCTCAGCGACGGAGACTCACCGGAGCGCCCAGCT---GGGCCCCCGTCGCCCACCTCC---TTCCGGCCCTACGAGGTGGGTCCCACA---GCC---CGGGCACCCCCGGCTGCACTCTGGGGCCGCCTCAGCCTGCACCTGTACGGTCTCGGAGGGCTGCGGCCAGCGCCAGGGGCCACCCCCAGAGACCTCTGCTGCCTACTACAAGTGGATGGGGAGGCCCGGGCCCGAACAGGGCCGCTGCGAGGGGGGCCGGACTTCCTGCGGCTGGACCACACTTTCCACCTGGAGTTGGAGGCCGCCAGGCTCCTGCGCGCCCTGGTGCTTGCATGGGATCCTGGCGTGAGAAGGCACCGGCCCTGTGCCCAGGGCACCGTGCTGCTGCCCACGGTCTTCCGAGGGTGCCAGGCCCAACAGCTGGCCGTGCGCCTGGAGCCCCAGGGGCTGCTCTATGCCAAGCTGACCCTGTCGGAGCAGCAGGAAGCTCCT------GCCACAGCTGAGCCCCGCGTCTTCGGGCTGCCACTGCCACTGCTGGTGGAGCGGGAGCGGCCCCCCGGCCAGGTGCCCCTCATCATCCAGAAGTGCGTTGGGCAGATCGAGCACCGAGGGCTGCGGGTAGTGGGACTGTACCGTCTATGTGGTTCAGCGGCAGTGAAGAAAGAGCTTCGGGATGCCTTTGAGCGGGACAGTGCAGCGGTCTGCCTATCTGAGGACCTGTACCCCGATATCAATGTCATCACTGGCATCCTCAAGGATTATCTTCGAGAGCTGCCCACTCCGCTCATCACCCAGCCCCTGTATCAGGTGGTACTGGAGGCCATGGCTCGGGACCCCCCAAACAGAGCTCCCCCC---ACCACTGAGGGCACCCGAGGGCTTCTCAGCTGCCTGCCGGATGTGGAAAGAGCCACCCTGACGCTTCTCCTGGACCACCTGCGCCTTGTCTCCTCCTTCCATGCCTACAATCGCATGACCCCACAGAACTTGGCAGTGTGCTTCGGGCCTGTGCTGCTGCCGGCACGCCAGGCACCCACAAGGCCTCGTGCCCGCAGCTCCGGCCCAGGCCTCACCAGTGCAGTGGACTTCAAGCGCCACATCGAGGTGCTGCACTACCTGCTGCAGTCTTGGCCAGATCCCCGCCTGCCC---GGAGAAGCTCCAGAT------GTCGCGCTGTACTTACGACCCAAACGA---------------CAACCACCTCTGCACTTACCGCTGGCAGACCCCGAAGTGGTGACTCGGCCCCGCGGCCGAGGAGGCCCTGAGAGCCCCCCGAGCAACCGCTACGCCGGCGACTGGAGCGTTTGCGGGCGGGACTTCCTGTCTTGTGGGCGGGACTTCCTGTCCGGGCCAGACTACGACCACGTGACGGGCAGTGACAGC---------GAGGACGAGGAC------------------------------GTCGGTGAGCCGAGGGTCACCGCTGACTTC---GAAGATGACTTCGATGCACCCTTCAACCCGCACCTGAATCTCAAAGACTTCGACGCCCTCATCCTGGATCTGGAGAGAGAGCTCTCCAAGCAAATCAACGTGTGCCTC---
>calJac3
----------------------------------------------------------------------------------------GCCGTCCAGTCCAG------------CACCCAGAGCCCAGCCCTCCAGAGCCAGAACCCCGGACTCCCGAAGGGTCCCAGGCTGGAGCA---------------------------GAGGGGTCCCCCAGCCTCGAGGCATCAAGGAGCCCT---GCACGGGGAGCCTACCTGCAAAGCCTGGAACCCAGCAGCCGCAGATGGGTGATAGGTGGGGCCAAGCCAGTTGAGGACCCCTCTTTAGGG------CCTGGGGCACCTGGCAGT------------------------GGGGAGCCCGCTGGTGAGATCTGGTACAACCCCATCCCTGAGGAAGACCCCAAACCTCCAGCATCTGAGCCCCCTGGGCCACAGCCAGATTCAGCTGAGCCAGAGGGCCCAGCCCCCCAAGGTGCAGTCCCGGCCAGTCCCCCAACCAAAGCGTCCCGCACG---AAGTCCCCGGGCCCCGCCAGGCGCCTCTCCATCAAGATGAAGAAACTGCCGGAGCTGCGGCGCCGCCTGAGCCTGCGAGGCCCCCGGGCTGGCCGGGAGCGTGAGAGG------GCCGCCCCTGCGGGTTCCGTCATCAGCCGCTACCACCTGGATAGCAGCGTG---GGGGGCCCTAGG---CGGGCAGCAGGGCCCGGGGGCACCCAGAGCTCAAGGACCGGTTACCTCAGCGACGGGGACTCACCGGAGCGTCCAGCT---GGGCCCCCGTCGCCGACCTCC---TTCCGGCCCTACGAGGTGGGTCCCACA---GCC---CGGTCGCCCCCGGCCGCACTCTGGGGCCGCCTCAGCCTGCACCTGTACGGCCTTGGGGGGCTGCGGCCAGCACCAGGGGCCACCCCCAGAGACCTCTGCTGCCTACTGCAAGTGGATGGGGAGGCCCGGGCCCGAACGGGGCCACTGCGAGGGGGGCCGGACTTCCTGAGGCTGGACCACACCTTCCACCTGGAGCTCGAGGCCGCTCGGCTCCTGCGGGCCTTGGTGCTTGCATGGGACCCTGGCGTGAGAAGGCACCGGCCCTGCGCCCAGGGCACTGTGCTGCTGCCCACGGTCTTCCGAGGGTGCCAGGCCCAACAGCTGGCTGTGCGCCTGGAGCCCCAGGGACTGCTGTATGCCAAGCTGACCCTGTCGGAGCAACAGGAAGCCCCT------GCCACAGCTGAGCCCCGAGTCTTTGGGTTGCCCCTGCCACTGCTGGTGGAGCGGGAGCGGCCGCCTGGCCAGGTGCCCCTCATCATCCAGAAGTGCGTTGGACAAATTGAGCGCCGGGGGCTGCGGGTAGTGGGACTGTACCGTCTCTGTGGCTCGGCGGCAGTGAAGAAAGAGCTTCGGGATGCCTTTGAGCGGGACAGTGCAGCGGTTTGCCTATCTGAGGACCTGTACCCCGATATCAATGTCATCACTGGCATCCTCAAGGATTATCTTCGAGAGTTGCCCACCCCACTCATCACCCAGCCCCTGTATCAGGTGGTACTGGAAGCCATGGCCCGTGACCCCCCAAACAGAGCTCCCCCG---ACCACTGACAGCACCCGAGGTCTCCTCAGCTGCCTGCCAGATGTGGAAAGGGCCACGCTGACACTTCTCCTGGACCACCTGCGCCTCGTCTCTTCCTTCCATGCCTACAACCGCATGACCCCGCAGAACCTGGCCGTGTGCTTCGGGCCTGTGCTGCTGCCGGCACGCCAGGCGCCCACACGGTCTCGTGTCCGCAGCTCTGGCCCAGGCCTCACCAGTGCAGTGGATTTTAAGCGCCACATCGAGGTGCTGCACTACCTGCTGCAGTCTTGGCCAGATCCTCACCTGCCC---CCAGAAGCTCCAGAT------GTCGCACCGTACTTGCGGCCTAAACGA---------------CAGCCACCTCTGCACTTGCCGCTAGCAGACCCCGAAGTGGTGTCTCGGCCCCGGGGCCGAGGAGGCCCCGAGAGCCCCCCAAGCAACCGCTACGCCGGCGATTGGAGCATTTGTGGGCGGGACTTCCTGCCATGTGGGCGGGACTTCCTGTCCGGGCCGGACTATGACCACGTGACGGGCAGTGACAGC---------GAGGACGAGGAC---GAG------------------------GCCAGCGAGCCAAGGATCACTGCTGACTTC---GAAGACGACTTCGATGCGCCCTTCAACCCGCACCTGAATCTCAAAGACTTCGATGCCCTCATCTTGGATCTGGAGAGGGAGCTCTCCAAGCAGATCAATGTGTGCCTCT--
>saiBol1
NNNNNNNNNNNNNTACTCAGGAAAACCTTCTCCCGCCTGCGGGGCCGGGAGAAACTTCCCCGGAAAAAGTCGGACGCCAAGGAGCGCGGCCGCCCAGTCCAG------------CGCCCAGAGCCCAGCCCTCCAGAGCCAGAGCCCCGGGCTCCCGAAGGGTCCCAGGCCGGAGCA---------------------------GAGGGGTCCCCCAGCCCCGAGGCATCAAGGAGCCCT---GCACGGGGAGCCTACCTGCAAAGCCTGGAACCCAGCAGCCGAAGATGGGTGCTAGGTGGGGCCAAGCCAGCTGAGGACACCTCTTTAGGG------CCTGGGGCACCTGGCAGT------------------------GGGGAGCCCGCTGGTGAGATCTGGTACAACCCCATCCCTGAGGAAGACCCCAAACTTCCAGCATCTGAGCCCCCTGGGCCACATCCAGATTCAGCTGAGCCAGAGGGCCCAGCCCCCCAAGGTGCAGCCCCGGCCAGCCCCCCAACCAAAGCGTCCCGCACC---AAGTCCCCGGGCCCCGCCAGGCGCCTCTCCATCAAGATGAAGAAACTTCCGGAGCTGCGGCGCCGCCTGAGCCTGCGAGGCCCCCGGGCTGGCCGGGAGCGCGAGAGG------GCCGCCCCTGCGGGCTCCGTCATCAGCCGCTACCACCTGGACAGCAGCGTG---GGGGGCCCTGGG---CGGGCAGCAGGGCCCGGAGGCACCCAGAGCCCGAGGACCGGTTACCTCAGCGACGGGGACTCACCGGAGCGTCCAGCT---GGGCCCCCGTCGCCCACCTCC---TTCCGACCCTACGAGGTGGGTCCCACA---GCC---CGGGCACCCCCGGCCGCACTCTGGGGCCGCCTCAGCCTGCACCTGTACGGTCTCGGGGGGCTGCGGCCAGCACCAGGGGCCACTCCCAGAGACCTCTGCTGCCTACTGCAAGTAGATGGGGAGGCCCGGGCCCGAACGGGGCCACTGCGAGGGGGGCCAGACTTCCTGAGGCTGGACCACACCTTCCACCTGGAGCTGGAGGCCGCTCGGCTCCTGCGGGCCCTGGTGCTTGCATGGGACCCTGGCGTGAGAAGGCACCGGCCCTGTGCCCAGGGCACCGTGCTGCTGCCCACAGTCTTCCGAGGGTGCCAGGCCCAACAGCTGGCTGTGCGCCTGGAGCCCCAGGGACTGCTGTATGCCAAGCTGACCCTGTCGGAGCAGCAGGAAGCCCCT------GCCACAGCTGAGCCCCGCGTCTTCGGGTTGCCCCTGCCACTTCTGGTGGAGCGGGAGCGGCCGCCTGGCCAGGTGCCCCTCATCATCCAGAAGTGCGTTGCACAAATCGAGCGCCGAGGGCTGCGGGTAGTGGGACTGTACCGTCTCTGCGGCTCGGCGGCAGTGAAGAAAGAGCTTCGGGATGCCTTTGAGCAGGACAGTGCAGCGGTCTGCCTATCTGAGGACCTGTACCCCGATATCAATGTCATCACTGGCATCCTTAAGGATTATCTTCGAGAGTTACCCACCCCACTCATCACCCAGCCCCTCTATCAGGTGGTACTGGAAGCCATGGCCCGTGACCCCCCAAACAGAGCTCCCCCC---ACCACTGATGGCACCCGAGGTCTCCTCAGCTGCCTGCCAGATGTGGAAAGGGCCACGCTGACGCTTCTCCTGGACCACCTGCGCCTCGTCTCTTCCTTCCATGCCTACAACCGCATGACCCCGCAGAACCTGGCTGTGTGCTTCGGGCCTGTGCTGCTGCCAGCACGCCAGGCGCCCACACGGTCTCGTGCCCGCAGCTCTGGCCCAGGCCTCACCAGTGCAGTGGATTTCAAGCGCCACATCGAGGTGCTGCACTACCTGCTGCAGTCTTGGCCAGATCCCCACCCGCCC---CCAGAAGCTCCAGAT------GTCGCACCGTACTTGAGGCCCAAACGG---------------CAGCCACCTCTGCACTTGCCGTTGGCAGACCCCGAAGTGGTGTCTCGGCCCCGAGGCCGAGGAGGCCCCGAGAGCCCCCCAAGCAACCGCTATGCCGGCGACTGGAGCGTTTGCGGGCGGGACTTCCTGCCATGTGGGCGGGACTTCCTGTCTGGGCCGGACTACGACCACGTGACGGGCAGCGACAGC---------GAGGACGAGGAC---GAGGAG---------------------GCTGGCGAGCCGAGGATCACTGCTGACTTC---GAAGACGACTTCGATGCGCCCTTCAACCCGCACCTGAATCTCAAAGACTTCGACGCCCTCATCCTGGATCTGGAGAGGGAGCTCTCCAAGCAGATCAATGTGTGCCTC---
>tarSyr2
----------------------------------------------------------------------------------------GCCGCCCAGCCCAA------------CGTCCAGAGCCCAGCCCTCCAGAGCCAGAGCCCCAGACCCCCGAAGGGTCCCAGGCAGGAGCA---------------------------GAGGGGCCCCCCAGCCCTGAGGCATCGCGGAGCCCA---GCACGGGGAGCCTACCTGCAAAGCCTGGAACCCAGCAGCCGCAGATGGGTGCTGGGGGGGGCTAAGCCACCTGAGGAAGCCTCTTCGGGG------CCTGGGGCACCTGGCAGC------------------------GGGGAGCCCGCCGGAGAGATCTGGTACAATCCCATCCCTGAGGAGGACCCCAGACCCCCAGAGCCTAAGCCCCCAGGGTCACATCTGGCCTCGGTGGAGCCTGAGGGCCTGGCCCCCCAAGGTGCAGTCCCTGCCAGCCCCCCCACCAAAGCCTCCCGCACC---AAGTCCCCGGGCCCGGCCAGGCGCCTCTCTATGAAGATGAAGAAGCTCCCGGAGCTGAGGCGCCGCCTGAGCCTGCGAGGCCCCCGGGCTGGCCGGGAGCGTGACAGG------GCTGCTCCTGCAGGCTCTGTCATCAGCCGCTACCACCTGGACAGCAGCGTG---GGTAGCCCCGGG---CGGGCTGCAGTGGCCGGGGGCACCCGGAGCCCAAGGGCTGGTTACCTCAGCGATGGGGACTCACCGGAGCGCCCTGAG---GGGCCCCCGTCACCCACCGCC---TTCCGGCCTTATGAGGTGGGCCCTGCA---ACA---CGGGCGCCCCCAGCCGCCCTCTGGGGCCGCCTCAGCCTGCACCTGTATGGCCTGGGGGGGCTACGGCCAGCGCCAGGGGCCACCCCGAGAGACCTCTGCTGCCTGCTGCAAGTGGATGGAGTGGCCCGGGCCCGGACAGGGCCGCTGCGAGGGGAATCGGACTTCCTGCGGCTGGACCATACCTTCCACCTGGAGCTGGAGGCCGCCCGGCTGCTGCGGGCTTTAGTGCTGGCATGGGACCCTGGCGTGCGGCGCCACCGGCCCTGTGCCCAGGGCACGGTGCTGCTGCCCACAGTCTTCCGAGGATGTCAGGCCCAGCAGCTGGCCGTGCGCCTCGAGCCCCAGGGTCTGCTGTATGCGAAGCTGACCTTGTCGGAGCAGCAGGAAGCACCT------GCTGCCGCTGAGCCCCGAGTCTTTGGGCTGCCCCTGCCGCTGCTGGTAGAGCGGGAGCAGCCCCCGGGCCAGGTGCCCCTCATCATCCAGAAGTGCGTTGGGCAGATCGAACGCCGAGGGCTCCGGGTAGTGGGGCTATACCGTCTGTGCGGCTCAGCAGCTGTGAAGAAAGAGCTTCGGGATGCCTTCGAGCGGGACAGCGCAGCTGTCTGCCTCTCTGAGGACCTGTACCCTGATATCAATGTCATCACTGGCATCCTCAAGGACTATCTTCGAGAGCTGCCCACACCACTCATCACCCAGCCTCTCTATCAGGTGGTGCTGGAGGCCATGGCCCGAGGGCCCCCAAGCAGAGCACCCCCT---ACCCCTGAGGGCACCCGAGGGCTCCTCAGCTGCCTGCCAGATGTGGAAAGGGCCACACTAACGCTTCTCCTGGACCACCTGCGCCTCGTCTCCTCCTACCATGCCCACAACCGCATGACCCCACAGAACCTGGCCGTATGCTTCGGGCCTGTGCTGTTGCCGGCACGCCAGGCGCCCGCATGGCCCCGCATCCGCAGCTCTGGCCCAGGCCTCGCCAACGCAGTGGACTTCAAGCGCCACATCGAGGTGCTGCACTACCTGCTGCAGTCTTGGCCAGACCCTCACTTGCCC---CCAGAAGCTCCAGAC------GTCGCACCATACTTGCGACCCAAACGA---------------CAGCCACCGCTGCACCTGCCGCTAGCAAGCCCTGAAGTGGTAACTCGGCCTCGTGGCCAGGGAGGCCCTGAGAGCCCCCCAACCAACCGCTACGCTGGCGACTGGAGCGTTTGCGGGCGGGACTTCCTGCCCTGTGGGCGGGACTTCCTGTCTGGCCCCGACTACGACCACGTGACAGGCAGCGACAGC---------GAGGACGACGAT---GAA------------------------GTGGGCGAGTCTAGAGGTGTTGCAGACTTC---GAAGACGAGTTCGATGCGCCCTTCAACCCGCACCTGAATCTCAAAGACTTTGACGCCCTCATCCTGGACCTGGAGAGAGAGCTCTCCAAGCAGATCAACGTGTGCCTCT--
>HLrhiFer5
ATGGCCGAGCCGCTGCTCAGGAAAACCTTCTCCCGCCTGCGGGGCCGGGAGAAACTTCCCCGGAAAAAGTCCGACGCGAAGGAGCGCGGCCTCCCAGCCCAG------------CACCCAGAGCCCAGTCCTCCAGAGCCAGAGCCCCAGGCCCCCGAAGGGTCCCAGGCTGAAACA---------------------------GAGGGACCCCCCAGCCCTGAGGCATCTCGCAGTCCT---GCGCGGGGGGCCTACCTGCAAAGCCTGGAGCCCAGCAGCCGCCGATGGTTGCTGGGTGGGGCCAAGCCACCAGAGGAGGCCACATTGGGG------CCTGGGGCACCTGGCAGT------------------------GGGGAGCCTGCTGGAGAGATCTGGTACAACCCCATCCCTGAGGAGGACCCCAGACCGCTGGCACTTCAGTCCCCAGGGCCACAGCCAGGCTTGGCGGAGTCAGAGGGCCCGGCCTCAGAAGGCATGGCCCCTGCCAGTCCCCCAACCAAAGCCTCACGCACC---AAGTCCCCAGGCCCTGCCAGGCGCCTCTCCATGAAAATGAAGAAGCTGCCGGAGCTACGGCGCCGCCTGAGCCTGAGGGGCACCCGAGCTGGACGAGAACGCGAGAGG------GCCGCCCCCACTGGCTCTGTCATCAGCCGTTACCACCTGGACAGCAGCGTG---GGGACCCCCGGG---CGGGCAGCTGTGGCGGGGGGTACCAGGGGCCCTCAGGCCGGGTACCTCAGTGATGGTGACTCACCGGAACGCCCAGTG---GGTCCCCCATCACCCACCACC---TTCCGGCCCTATGAGGTGGGCCCATCG---GCC---CGGGCGCCCCCAGCTGCACTCTGGGGCCGCCTCAGCCTGCACCTGTATGGGCTGGGGGGGCTGCGGCCAGCACCCGGGGCTACCCCGAGAGACCTCTGCTGCCTGCTGCAGGTGGATGGAGTGGCCCGGGCCCGCACAGGACCACTACGTGGGGGGCCCGACTTCCTACGGCTGGACCACACCTTCCACCTGGAACTTGAGGCTGCCCGGCTGCTGCGGGCCCTGGTGCTGGCATGGGACCCTGGTGTGCGGCGGCACAGGCCCTGTGCCCAGGGCACTGTGCTGCTGCCCACAGTTTTCCGAGGGTGCCAGGCCCAGCAGCTGGCTGTGCGCCTGGAGCCCCAGGGGCTGCTATATGCCAAGCTGACCCTGTCCGAGCAGCAGGAAGCACCA------GATACAGCTGAACCCCGCGTCTTCGGGCTGCCCCTGCCGCTGCTAGTGGAGCGGGAGCAGCCCCCCGGCCAGGTGCCCCTCATCATCCAGAAGTGTGTTGGGCAGATCGAGCGCCGAGGGCTACGGGTAGTGGGGCTGTACCGTCTGTGTGGCTCCGCAGCCGTGAAGAAAGAGCTTCGGGATGCCTTTGAGCGGGACAGTGCAGCTGTCTGCCTCTCTGAGGACCTGTACCCCGACATCAATGTCATCACTGGCATCCTTAAGGATTATCTTCGGGAGTTGCCCACCCCACTCATCACCCAGCCCCTCTATCAAGTGGTGCTGGAGGCCATGGCCCGAGGGCCCCCAAGCAGGGCTCCCCTC---AGCGCGGAGGGCACCCGTGGGCTCCTCAGCTGTCTACCGGATGTGGAGAGGGCCACGCTGACGCTTCTCCTAGACCATCTGCGCCTCGTCTCTTCCTTCCATGCCCACAACCGCATGACCGCGCAGAACCTGGCCGTATGCTTCGGTCCCGTGCTGCTGCCAGCGCGCCAGGCCCCCACCAGGCCCCGCATCCGCAGCTCTGGCCCGGGCCTTACCAACGCAGTGGACTTCAAGCGCCACATCGAAGTGCTGCACTACCTGCTACAGGCTTGGCCAGATCCCCACAGATCC---CCAGAGGCTCCAGAC------CTCGCCCCCTACCTGCGGCCCAAACGA---------------CAGCCGCCGCTGCACTTGCCACTGGCGGGCCCAGAAGTAGTGACTCGGCCCCGTGGCCGGGGCGGTCCTGAAAGCCCTCCGAGCAACCGCTATGCCGGCGATTGGAGCGTTTGCGGGAGGGACTTCCTGCCCTGTGGGCGGGACTTCCTCTCCAGTCCGGACTACGACCACGTGACGGGCAGCGACAGC---------GAAGACGAGGAC---GAG------------------------GCAGGTGAGCAGAGGGGCGCCGCTGACTTC---GAAGACGATTTCGAGGCGCCCTTCAACCCGCACCTGAACCTCAAAGACTTTGACGCCCTCATCCTGGACCTGGAGAGAGAACTCTCCAAGCAGATCAACGTGTGCCTC---
>HLequCab3
ATGGCCGAGCCGCTGCTCAGGAAGACCTTCTCCCGCCTGCGGGGCCGGGAGAAACTTCCCCGGAAAAAGTCGGACGCGAAGGAGCGCGGCCGCCCAGCCCAG------------CACCCGGAGCCCAGCCCTCCAGAGTCAGAGCCCCAGGCTGCTGAAGGGCCCCAGGCGGGAGCA---------------------------GAGGGGCCCCCCAGCCCTGAGGCACCTCGCAGCCCC---GCGCGGGGAGCCTACCTGCAGAGCCTGGAGCCCAGCAGCCGCCGATGGGTGCTGGGCGGGGCCAAGCCACCAGAGGACGCTGCTTTGGGG------CCCGGGGCACCTGGCAGC------------------------GGGGAGCCCGCCGGAGAGATCTGGTACAACCCTATCCCTGAGGAAGATCCCAGAGCCCCGGCACCGGAGCCCCTGGGGCCACAGCCAGGCTCGGCTGAGCCAGAGGGCCTGGCCTCCCAAGGCGCAGCCCCCGCCAGCCCCCCCACCAAAGCCTCGCGCACG---AAGTCCCCGGGCCCGGCCCGGCGCCTCTCCATGAAGATGAAGAAGCTGCCGGAGCTGCGGCGCCGCCTGAGCCTGCGGGGCAGCCGGGCCGGCCGGGAGCGCGAGAGG------GCCGCCCCCGCGGGCTCCGTCATCAGCCGCTACCACCTGGACAGCAGCGTG---GGGACCCCCGGG---CGCGCGGCGGTGGCCGGGGGCCTGCGGGGCCCACGGGCTGGTTACCTCAGTGATGGCGACTCACCGGAGCGCCCAGTG---GGGCCCCCGTCGCCCACTGCC---TTCCGTCCCTATGAGGTGGGCCCCTTG---GCC---CGGGGGCCCCCGGCCGCGCTCTGGGGCCGCCTCAGCCTGCACCTGTACGGGCTGGGGGGGCTGCGGCCGGCGCCCGGGGCCACCCCGAGAGACCTCTGCTGCCTGCTGCAGGTGGATGGGGTGGCCCGGGCCCGAACAGGGCCCCTGCGCGCGGGGCCGGACTTCCTGCGGCTGGACCACACCTTCCACCTGGAACTCGAGGCTGCCCGGCTGCTGCGGGCCCTGGTGCTGGCGTGGGACCCCGGCGTACGGCGGCACCGGCCCTGCGCCCAGGGCACTGTGCTGCTGCCCACGGTCTTCCGAGGATGCCAAGCCCAGCAGCTGGCTGTGCGCCTGGAGCCCCAGGGGCTGCTGTATGCCAAGCTGACCCTGTCAGAGCAGCAGGAAGCACCG------GGCACAGCTGAGCCTCGTGTCTTCGGGCTGCCCCTGCCGCTGCTGGTGGAGCGGGAGCAGCCCCCAGGCCAAGTGCCCCTCATCATCCAGAAGTGTGTTGGGCAGATTGAACGCCGAGGACTGCGGGTAGTGGGGCTGTACCGTCTGTGCGGCTCGGCAGCCATGAAGAAAGAATTGCGGGATGCCTTTGAGCGGGACAGTGCAGCTGTCTGCCTCTCTGAGGACCTGTACCCCGATATCAATGTTATCACTGGCATCCTCAAGGATTATCTTCGGGAGCTGCCCACCCCACTCATCACCCAGCCCCTCTATCAGGTGGTGCTGGAGGCCATGGCCCAGGGGCCTCCAAGCAGGACTCCCCCC---AGCACTGAGGGCACCCGTGGGCTCCTCAGCTGCCTGCCAGATGTGGAAAGGGCCACGCTGACGCTTCTCCTGGACCACCTGCGCCTTGTCTCCTCCTTCCACGCCCACAACCGCATGACCCCGCAGAACCTGGCCGTGTGCTTCGGTCCCGTGCTGCTGCCGGCTCGCCAGGCACCCGCCAGGCCCCGCATCCGCAGCTCCGGCCCGGGCCTCACCAACGCGGTGGACTTCAAGCGCCACATCGAGGTGCTGCACTACCTGCTGCAGGCCTGGCCAGATCCCCGCAGGACC---CCAGACGCTCCGGAC------CTCGCCCCGTACCTGCGGCCCAAACGC---------------CAGCCGCCGCTGAACTTGCCCTTGGCGGGCCCCGAAGTAGTGACTCGGCCCCGCGGCCGAGGCGGCCCCGAGAGCCCTCCGAGCAACCGCTACGCCGGCGACTGGAGCGTTTGCGGGCGGGACTTCCTGCCCTGTGGGCGGGACTTCCTGTCCGGGCCGGACTACGACCAGGTGACGGGGAGCGACAGC---------GAGGAGGAGGAC---GAGGAG---------------------GCCGGCGAGCGGGCGGGCCCCGCCGACTTC---GAGGACGACTTTGAGGCGCCTTTCAACGCGCACCTGAACCTCAAAGACTTTGACGCACTCATCCTGGACCTGGAGCGAGAGCTCTCCAAGCAGATCAACGTGTGCCTC---
>HLturTru3
ATGGCCGAGCCGCTACTCAGGAAAACCTTCTCCCGCCTTCGGGGCCGGGAGAAACTTCCCCGGAAAAAGTCGGACGCGAAGGAGCGCGGCCGCCCAGCCCAG------------CGCCCAGAGCCCAGTCCTCCAGAACCAGAGCCCCAGGCCCCGGAAGGATCCCAGGCTGGAGCA---------------------------GAGGGGCCCCCCAGCCCCGAGGCATCTCGGAGCCCG---GCTCGGGGTGCCTACCTGCAGAGCCTGGAGCCCAGCAGCCGCCGATGGGTGCTGGGCGGGGCCAAGCCACCAGATGAGGCCACCTTGGGG------CCCGGGGCAGCTGGCAGT------------------------AGGGAGCCTGCTGGTGAGATCTGGTACAACCCCATCCCTGAGGAGGACCCCAGACTCCCGGCACCTGAGCTCCCAGGCCCACAGCCAGGCTCAGCTGAGCAGGAGAGCCTGGCCTCCCCAGGCGCAGCCCCCGCCAGTCCCCCAACCAAAGCCTCCCGCACC---AAGTCCCCAGGCCCGGCCAGGCGGCTCTCAATGAAGATGAAGAAGCTGCCCGAGCTGCGGCGCCGCCTGAGTCTGCGGAGCACCCGGGCTGGCCGAGAGCGTGAGCGA------GCCGCCCCCGCGGGGTCCGTCATCAGCCGTTACCACCTGGACAGCAGCGTG---GGGACCCCGGGG---CGGGCGGCAGTGTCTGAGGGCGCACGGGGCCTGAGGGCCGGTTACCTCAGTGATGGCGACTCTCCTGAGCGCCCAGCG---GGGCCCCCGTCGCCCACCGCC---TTCCGCCCCTATGAGGTGGGCCCATCG---GCC---CGGACGCCCCCCACTGCACTCTGGGGCCGCCTCAGCCTGCACCTGTACGGGCTGGGGGGGCTGCGACCGGCACCTGGGGCCACTCCGCGAGACCTCTGCTGCCTGCTGCAGGTGGATGGGGTGGCCCGGGCCCGAACGGGGCCGCTGCGTGGGGGGCCAGACTTCCTGCGGCTGGACCACACCTTCCACCTGGAACTCGAGGCCGCGCGGCTGCTGCGGGCCCTGGTGCTGGCGTGGGACCCCGGCGTTCGGCGGCACCGGCCCTGCGCCCAGGGTACTGTGCTGCTGCCCACGGTTTTCCGAGGGTGCGAGGCCCAGCAGCTGGCTGTGCGCCTGGAGCCCCAAGGGCTGCTGTATGCCAAGCTGACCCTGTCGGAGCAACAGGAAGCACCA------GGTACAGCTGAGCCCCGAGTCTTCGGGCTGCCCCTGCCACTGCTGGTGGAGCGGGAACAGTCCCCGGGCCAGGTGCCCCTCATCATCCAGAAGTGTGTTGGGCAGATCGAGCGCCGAGGGCTACGGGTAGTGGGGCTGTACCGTCTGTGTGGCTCAGCAGCCGTGAAGAAAGAGCTTCGAGATGCCTTTGAGCGGGACAGTGCAGCTGTCTGCCTCTCCGAGGACCTGTACCCTGATATCAATGTCATCACTGGCATCCTCAAGGATTATCTGCGGGAGCTGCCTACCCCGCTCATCACCCAGCCCCTCTATCAGGTGGTGTTGGAGGCCATGGCCCGAGAGCCCCCAAGCAGGGCTCCTTCC---AGCACTGAGGGCACCCGTGGGCTCCTCAGCTGCCTGCCAGATGTGGAGAGGGCTACACTGACGCTTCTCCTGGACCACCTGCGCCTTGTCTCCTCCTTCCACGCCCACAACCGCATGACTCCGCAGAACCTGGCCGTTTGCTTCGGTCCTGTGCTGCTGCCGGCGCGCCAGGCACCCGCCAGGCCCCGCATCCGCAGCTCTGGCCCGGGCGTCTCGAATGCAGTGGACTTCAAGCGCCACATCGAGGTGCTGCACTACCTGCTGCAAGCCTGGCCA---------------------------------------------------------------------------------------------------------------------------------------------------------------------------------------------------------------------------------------------------------------------------------------------------------------------------------------------------------------------------------------------------------------------------------------------------------------------------------
>balAcu1
ATGGCCGAGCCGCTACTCAGGAAAACCTTCTCCCGCCTTCGGGGCCGGGAGAAACTTCCCCGGAAAAAGTCGGACGCGAAGGAGCGCGGCCGCCCAGCCCAG------------CGCCCGGAGCCCAGTCCTCCAGAACCAGAACCCCAGGCCCCGGAAGGACCCCAGGCTGGAGCA---------------------------GAGGGGCCCCCCAGCCCCGAGGCATCTCGGAGCCCG---GCTCGGGGTGCCTACCTGCAGAGCCTGGAGCCCAGCAGCCGCCGATGGGTGCTGGGCGGGGCCAAGCCACCAGATGAGGCCACCTTGGGG------CCCGGGGCAGCTGGCAGT------------------------AGGGAGCCTGCTGGTGAGATCTGGTACAACCCCATCCCTGAGGAGGACCCCAGACTCTCGGCACCTGAGCTCCCAGGCCCACAGCCAGGCTCAGCTGAGCCGGAGAGCCTGGCCTCCCCAGGCGCAGCCCCCGCCAGTCCCCCAAACAAAGCCTCCCGCACC---AAGTCCCCAGGCCCGGCCAGGCGCCTCTCAATGAAGATGAAGAAGCTGCCTGAGCTGCGGCGCCGCCTGAGTCTGCGGAGCACCCGGGCTGGCCGAGAGCGTGAGCGA------GCCGCCCCCGCGGGGTCCGTCATCAGCCGTTACCACCTGGACAGCAGCGTG---GGGACCCCGGGG---CGGGCGGCAGTGTCTGAGGGCGCACGGGGCCTGAGGGCCGGTTACCTCAGCGATGGCTTCTCTCCTGAGCGCCCAGCG---GGGCCCCCGTCGCCCACCGCC---TTCCGCCCCTATGAGGTGGGCCCATCG---GCC---AGGACGCCCCCCACTGCACTCTGGGGCCGCCTCAGCCTGCACCTGTACGGGCTGGGGGGGCTGCGACCGGCACCTGGGGCCACTCCGCGAGACCTCTGCTGCCTGCTGCAGGTGGATGGGGTGGCCCGGGCCCGAACGGGGCCGCTGCGTGGGGGGCCAGACTTCCTGCGGCTGGACCACACCTTCCACCTGGAACTCGAGGCCGCGCGGCTGCTGCGGGCCCTGGTGCTGGCGTGGGACCCCGGCGTTCGGCGGCACCGGCCCTGCGCCCAGGGTACCGTGCTGCTGCCCACGGTTTTCCGAGGGTGCGAGGCCCAGCAGCTGGCTGTGCGCCTGGAGCCCCAAGGGCTGCTGTATGCCAAGCTGACCCTGTCGGAGCAACAGGAAGCACCA------GGCACAGCTGAGCCCCGAGTCTTCGGGCTGCCCCTGCCACTGCTCGTGGAGCGGGAGCAGTCCCCGGGCCAGGTGCCCCTCATCATCCAGAAGTGTGTTGGGCAGATCGAGCGCCGAGGGCTACGGGTAGTGGGGCTGTACCGTCTGTGCGGCTCAGCAGCCGTGAAGAAAGAGCTTCGAGATGCCTTTGAGCGGGACAGTGCAGCTGTCTGCCTCTCCGAGGACCTGTACCCCGATATCAATGTCATCACTGGCATCCTCAAGGATTATCTTCGGGAGTTGCCTACCCCGCTCATCACCCAGCCCCTCTATCAGGTGGTGTTGGAGGCCATGGCCCGAGAGCCCCCAAGCAGGGCTCCTTCC---AGCACTGAGGGCACCCGTGGGCTCCTCAGCTGCCTGCCAGATGTGGAAAGGGCTACACTGACGCTTCTCCTGGACCACCTGCGCCTTGTCTCCTCCTTCCACGCCCACAACCGCATGACTCCGCAGAACCTGGCCGTTTGCTTCGGTCCTGTGCTGCTGCCGGCGCGCCAGGCACCCGCCAGGCCCCGCATCCGCAGCTCTGGCCCTGGCCTCTCGAATGCAGTGGACTTCAAGCGCCACATCGAGGTGCTGCACTACCTGCTGCAAGCCTGGCCAGATCCACGCAGGCCC---CCCGAGGCTCCGGAG------CTCGTCCCTTACCTGCGGCCCAAACGA---------------CAGCCGCCGCTGCACTTGCCGCTAGCGAGCCCCGAAGTGGTGACTCGGCCCCGCGGCCGGGGCGGCCCCGAGAGTCCCCCGAGCAACCGCTACGCCGGTGACTGGAGCGTTTGCGGGCGGGACTTCCTGCCTTGTGGGCGGGACTTCCTATCCGGGCCGGACTACGACCACGTGACGGGCAGCGACAGC---------GAAGACGAGGAC---GAAGAG---------------------GCTGGCGAGCCGACGGTCGCCACCGACTTC---GAAGACGACTTCGAGGCTCCCTTCAACCCGCACCTGAACCTCAAAGACTTTGATGCCCTCATCATGGACCTGGAGAGAGAGCTCTCCAAGCAGATCAACGTGTGTCTG---
>susScr11
ATGGCCGAGCCGCTGCTCAGGAAAACCTTCTCCCGCCTTCGGGGCCGGGAGAAACTTCCCCGGAAAAAGTCGGACGCGAAGGAGCGCGGCCGCCCAGCCCAG------------CGCCAGGAGCCTAGCCCTCCAGAGCCAGAGCCCCAGGCCCTGGAAGGATCCCAGCCTGGAGCA---------------------------GAGGGGCCTCCCAGCCCCGAAGAATCTCGTAGCCCG---GCTCGGGGTGCCTACCTGCAGAGCCTGGAGCCCAGCAGCCGCCGATGGGTGCTGGGTGGGGCCAAACCACCGGAGGAGGCTGCTTTGGGG------CCTGGGGCACCTGGCAGT------------------------GGAGAGCCTGCTGGTGAGATCTGGTACAACCCCATCCCTGAAGAGGACCCCAGACCTCCGACAGCTGAGCCCCCAGGGCTGCAGCCAGGCTCAGCTGAGCCAGAGAGCCTGACTTCCCCAGGCACAGCCCCTGCCAGTCCCCCAACCAAAGCCTCCCGCACC---AAGTCTCCTGGCCCAGCCAGGCGCCTCTCAATGAAGATGAAGAAGCTGCCCGAGTTGCGGCGCCGCCTGAGCCTGCGGAGCACCCGGGCTGGCCGAGAGCGTGAGCGG------GCCGCCCCAGAGGGCTCAGTCATCAGCCGTTACCACCTGGATAGCAGCGTA---GGAACCCCGGGG---CGGGCGGCAGTGGCTGAGGGCGCACGGGGCCTGAGGGCTGGTTACCTCAGTGATGGCGACTCACCCGAGCGCCCAGCA---GGGCCCCCATCACCCACTGCC---TTCCGCCCCTATGAGGTGGGCCCATCA---GCC---CGGTCGCCCCCGGCTGCACTCTGGGGCCGCCTCAGCCTGCACCTGTACGGGCTGGGGGGGCTACGGCCAGCACCTGGGGCCACTCCACGAGACCTCTGCTGCCTGCTGCAGGTGGATGGGGTGGCGCGGGCCCGAACGGGGCCGCTGCGTGGGGGGCCAGACTTCCTGCGTTTGGACCACACCTTCCACCTTGAACTCGAGGCTGCCCGGCTGCTGCGGGCCCTGGTGTTGGCATGGGACCCAGGCGTTCGGCGGCACAGGCCCTGCGCCCAGGGCACTGTGCTGCTGCCCACAGTTTTCCGAGGATGCCAGGCCCAGCAGCTGGCCGTGCGCCTGGAGCCCCAAGGACTGCTATATGCCAAGCTGACCCTGTCAGAGCAACATGAAGCACCA------AGCACAGCTGAGCCCCGTGTTTTCGGGTTGCCCTTACCACTGCTGGTGGAGCGGGAGCAGTCCCCAGGCCAGGTGCCCCTTATCATCCAGAAGTGTGTCGGGCAGATCGAGCGCCGAGGGCTGAGGGTAGTGGGGCTATACCGTCTGTGCGGCTCAGCAGCTGTGAAGAAAGAGCTTCGAGATGCCTTTGAGCGGGACAGTACAGCTGTCTGCCTCTCTGAGGACCTGTACCCTGATATCAATGTCATCACTGGTATTCTCAAGGATTATCTTCGGGAATTGCCTACCCCACTCATCACCCAGCCCCTCTATCAGGTGGTGCTGGAGGCCATGGCCCGAGGGCCCCCAAGCAGGGCCCCCCAG---AGCACTGAAGGCACACGTGGGCTCCTCAGCTGCCTGCCAGATGTGGAGAGGGCCACGCTGACTCTTCTTCTGGACCACCTGCGCCTTGTCTCCTCCTTCCACGCCCACAACCGCATGACCCCGCAGAACCTGGCAGTGTGCTTCGGTCCCGTGCTGCTGCCGGCGCGCCAGACACCCACCAGGCCCCGCATCCGCAGCTCTGGCCCAGGCCTCTCCAACGCTGTGGACTTCAAGCGCCACATCGAGGTGCTGCACTACCTGCTTCAGGCCTGGCCAGATCCCCGCAGGCCC---CCAGAGGCTCCGGAG------TTAGTCCCGTACCTGCGGCCCAAACCA---------------CAGCCGCCGCTGCACTTGCCGCTAGCGGGCCCGGATGTGGTGACTCGGCCTCGCGACCGAAGCGGCCCCGAGAGCCCCCCGAGCAATCGCTACGCCGGTGACTGGAGCGTTTGCGGGAGGGACTTCCTGCCCTGTGGGCGGGACTTCCTGCCCGGGCCAGACTACGACCACGTGACGGGCAGCGACAGC---------GAAGATGAGGAA---GAAGTG---------------------GGTGGTGAGACGACAGGCGCCACCGACTTC---GAAGACGATTTCGAGGCGCCCTTCAACCCGCACCTGAACCTCAAAGACTTTGATGCCCTCATCCTGGACCTGGAGAGAGAGCTCTCCAAGCAGATCAACGTGTGCCTC---
>cerSim1
ATGGCCGAGCCGCTGCTCAGGAAAACCTTCTCCCGCCTGCGGGGCCGAGAGAAACTTCCCCGGAAAAAGTCGGACACGAAGGAGCGCGGCCGGCCAGCCCAG------------CGCCCAGAGCCCAGCCCTCCAGAGTCAGAGCTCCAGGCCCCCGAGGGGTCCCAGGCTGGAGCA---------------------------GAAGGGCCCCCAAGCCCTGAGGCCTCTCCAAGCCCG---GCTCGGGGGGCCTACCTGCAGAGCCTGGAGCCCAGCAGCCGCCGATGGGTGCTGGGCGGGGCCAAGCCACCTGAGGAGGCTGCTTTGGGG------CCCGGAGCACCTGGCAGC------------------------GGGGAGCCTGCTGGCGAGATCTGGTACAACCCTATCCCTGAGGAAGACCCCAGGCCCCCCGCACCTGAGCCCCTGGGGCCACAGCCAGGCTCAGCTGAGCCAGAGGGCCCGGCCTCCCAAGGCGCAGCCCCCACGAGCCCCCCAACGAAAGCCTCTCGCACC---AAGTCCCCCGGCCCAGCCAGGCGCCTCTCCATGAAGATGAAGAAGCTGCCGGAGCTGCGGCGCCGCCTCAGCCTGCGGGGCCCCCGGGCTGGCCGAGAGCGCGAGAGG------CCCGCCCCCGCGGGCTCCGTCATCAGCCGTTACCACCTGGACAGCAGCGTG---GGAAGACCCGGG---CGGGCGGCGGTGGCTGGGGGCGCGCGGGGCCTGCGGGCTGGGTACCTCAGTGACGGCGACTCACCGGAGCGGCCCGCG---GGGCCCCCGTCGCCCACTGCC---TTCCGTCCCTATGAGGTGGGCCCATCC---GCC---CGGGCGCCCCCCGCCGCACTCTGGGGCCGCCTCAGCCTGCACCTGTATGGCCTGGGGGGACTGCGGCCAGCGCCCGGGGCAACCCCCAGAGACCTCTGCTGCCTGCTGCAGGTGGATGGGGTGGCCCGGGCCCGAACAGGGCCACTGCGTGGGGGGCCAGACTTCCTGCGGCTGGACCACACCTTCCACCTGGAACTCGAGGCTGCCCAGCTGCTGCGGGCCCTGGTGCTGGCGTGGGACCCAGGCGTGCGGCGGCACCGGCCCTGTGCCCAGGGCACCGTGCTGCTGCCCACGGTCTTCCGAGGATGCCAGGCCCAGCAGCTGGCCGTGCGCCTGGAGCCCCAGGGGCTGCTGTATGCCAAGCTGACCCTGTCAGAGCAGCAAGAAACACCG------GGCACAGCTGAGCCCCGAGTCTTCGGGCTCCCCCTGCCGCTGCTGGTGGAGCGGGAGCGGTCCCCAGGCCAAGTGCCCCTCATCATCCAGAAGTGTGTTGGGCAGATCGAGCGCCGAGGACTGCGGGTCGTGGGGCTGTACCGTCTGTGCGGCTCGGCGGCCATGAAGAAAGCGCTGCGTGATGCCTTTGAGCGAGACAGTGCGGCTGTCTGCCTCTCTGAGGACCTGTACCCCGACATCAACGTTATCACTGGCATCCTCAAGGATTATCTTCGGGAGCTTCCCACTCCTCTCATCACCCAGCCCCTCTACCAGGTGGTACTGGAGGCCATGGCCCGCAGGCCTCCCTGCAGGGCTCCCCCC---AGCACTGGGGACACCCGTGGGCTCCTCAGCTGCCTGCCAGATGTGGAAAGGGCCACGCTGACGCTTCTCCTGGACCACCTGCGCCTTGTCTCCTCCTTCCACGCCCACAACCGCATGACCCCGCAGAACCTGGCCGTGTGCTTCGGTCCCGTGCTGCTGCCGGCTCGCCAGGCCCCCGCCAGGCCCCGCATCCGCAGCTCCGGCTCGGGCCTCACCAACGCAGTGGACTTCAAGCGGCACATCGAAGTGCTGCACTACCTGCTGCAGGCCTGGCCAGATCCCTGCAGGGCC---CCGGAAGCTCCGCAC------CTCGCCCCGTACCTGCGGCCCAAACGG---------------CAGCCGCCGCTGACCTTACCGCTAGCAGGCCCTGAAGTGGTGACGCGGCCCCGCAGCCGAGGCGGCCCCGAGAGCCCCCCGAGCAACCGCTACGCCGGCGACTGGAGTGTGTGCGGGCGGGACTTCCTGCCCTGCGGGCGGGACTTCCTATCCGCGCCAGACTACGACCACGTGACGGAGAGCGATAGC---------GAAGACGAGGAC---GAGGAG---------------------GGTGGCGAGCGCACGGGCCCTGACGACTTC---GAAGACGACTTCGAGGCGCCCTTCAACCCGCACCTGAACCTCAAAGACTTCGACGCCCTCATCCTGGACCTGGAGCGAGAGCTCTCCAAGCAGATCAACGTGTGCCTC---
>felCat8
----------------------------------------------------------------------------------------GCCGGCCAGCCCAG------------CGCCCGGAGCCCAGTCCTCCAGAGCCAGAGCCCCACGCCCCCGAAAAGTCCCAGGCTGGGGCA---------------------------GAGGGCCCCCCTAGCCCCGAGGCATCCCGGAGCCCA---GCTCGGGGGGCCTACCTGCAGAGCCTGGAGCCCAGCAGCCGCCGATGGGTGCTGGGTGGGGCCAAGCCACCAGAAGAGGCTGCTTTGGGG------CCCAGGGCGCCCGGCAGC------------------------GGGGAGCCCGCGGGTGAGATCTGGTACAACCCTATCCCTGAGGAAGACTCCAGACCCCTGGCACCTGAGCCCCCGGGGCCACAGCCAGGCTCAGCGGAGCCAGAGGGCCCAGCCTCGCAA------------------------------------------------------------------------------------------------------------------------------------------------------------------------------------------------------------------------------------------------------------------------------------------------------------------------------------------------------------------------------------------------------------------------------------------------------------------------------------------------------------------------------------------------------------------------------------------------------------------------------------------------------------------------------------------------GGGTGCCAGGCCCAGCAACTGGCCGTGCGCCTGGAGCCCCAGGGGCTGCTGTATGCCAAGCTGACCCTGTCAGAGCAGCAGGAAGCACCA------GGCACAGCTGAGCCCCGCGTCTTTGGGCTGCCCCTGCCGCTGCTGGTGGAGCGGGAACAGCCCCCCGGCCAGGTGCCCCTCATCATCCAGAAGTGCGTTGGGCAGATCGAGCGCCGAGGGCTGCGGGTGGTGGGACTCTACCGCCTGTGTGGCTCAGCAGCTGTCAAGAAAGAACTTCGGGATGCCTTTGAGCGGGACAGTGCAGCCGTCTGCCTCTCCGAGGACCTGTATCCCGATATCAATGTCATCACTGGCATCCTCAAGGATTATCTTCGGGAGTTGCCCACCCCGCTCATCACCCAGCCCCTCTATCAGGTGGTGCTGGAAGCCATGGCCCGAGGACCCCCAAGCAGGGCGCCCTCC---AGCACTGAGGGCACCCGTGGGCTCCTCAACTGCCTGCCGGATGTGGAGAGGGCCACGCTGACGCTTCTCCTGGACCACCTGCGCCTCGTCTCCTCCTTCCACGCCCACAATCGCATGACCCCGCAGAACCTGGCCGTGTGCTTCGGTCCCGTGCTGCTACCGGCGCGCCAGTCACCCGCCAGGCCCCGCATCCGGAGCTCTGGCCCGGGCCCCACCAACGCTGTGGACTTCAAGCGCCACATCGAGGTGCTGCACTACCTGCTGCAGGCCTGGCCAGATCCCCGCAGGCCC---CCGGAGCCTCCGGAC------GTCGCCCCGTACGTGCGGCCCAAACGG---------------CAGCCGTCGCTGCACTTGCCACTCGCCAGCCCCGAGGTGGTGACTCGGCCCCGCGGCCGGGGCGGCCCCGAAAGTCCCCCGAGTAACCGCTACGCGGGTGACTGGAGCGTTTGCGGGCGGGACTTCCTGCCGTGCGGGCGGGACTTTTTGTCCGGGCCGGACTACGAGCACGTGACGGGCAGCTGCAGC---------GAGGACGAGGAC---GAGGAC---------------------GCGGGCGAGCCGGCGGGCGCCGCTGACTTC---GACGATGACTTCGAGGCGCCCTTCAACCCGCACCTGAACCTCAAAGACTTCGACGCCCTCATCCTGGACCTGGAGAGAGAGCTCTCCAAGCAGATAAACGTGTGCCTCT--
>canFam3
ATGGCCGAGCCGCTGCTCAGGAAAACCTTCTCCCGCCTGCGGGGCCGGGAGAAACTTCCCCGGAAAAAGTCGGACGCGAAGGAGCGCGGCCGCCCAGCCCAG------------CGCCCGGAGCCCAGTCCTCCAGAGCCAGAGCCCCAGGCCCCTGAAGGGTCCCAGGCTGGAGCA---------------------------GAGGTGCCCCCGAGCCCTGAGACATCTCGGAGCCCA---GCTCGGGGGGCCTACCTGCAGAGCCTGGAGCCCAGCAGCCGCCGATGGGTGCTGGGTGGGGCCAAGCCACCAGAAGAGGCTGCTTTGGGG------CCCAGGGCACCTGGAAGC------------------------GGGGAGCCTGCGGGTGAGATTTGGTATAACCCTATCCCTGAGGAAGACTCCAGACCCCTGGCACCTGAGCCCCCAGGACCACAACCAGGCTCAGCTGAGCCAGAGGGCCCGGCCTCCCAAGGTGCAGCCCCTGCCAGCCCCCCCACCAAAACCTCCCGCACG---AAGTCCCCCGGCCCAGCCAGGCGTCTGTCCATGAAGATGAAGAAGCTGCCCGACCTTAGGCGCCGGCTGAGCCTGCGGGGCACCAGGGCTGGCAGAGAGCGTGAGAGG------GCCGCCCCCGAGGGCTCCGTCATCAGCCGTTACCACCTGGACAGCAGTGTG---GGGACCCCCGGA---CGGGCAGCAGGGGCTGGGGCCACGCGGGGCCCTCGGGCCGGTTACCTCAGTGATGGTGACTCACCAGAGCGCCCAGCA---GGGCCCCCGTCGCCCACTGCC---TTCCGGCCCTATGAGGTGGGCCCAACA---GCC---CGAGCACCCCCCGCCGCACTCTGGGGCCGCCTCAGCCTACACTTGTATGGGCTGGGGGGTCTGCGGCCGGCACCTGGGGCCACCCCAAGAGACCTCTGCTGCCTACTGCAGGTGGATGGGGTGGCCCGGGCCCGAACAGGGCCACTGCGGGGGGGACCAGACTTCCTGCGGCTGGACCACACCTTCCACCTAGAACTCGAGGCGGCCCGGCTGCTGCGGGCACTGGTGCTGGCGTGGGACCCGGGTGTGCGGAGGCACCGGCCCTGCGCCCAGGGCACTGTGCTCCTACCCACAGTCTTCCGAGGGTGCCAGGCCCAGCAACTGGCCGTGCGTCTGGAGCCCCAGGGGCTGTTGTATGCCAAGCTGACGCTGTCAGAGCAGCAGGAAGCCCCA------GGCACAGATGAGCCCCGAGTCTTTGGGCTGCCCTTGCCGCTGCTGGTGGAACGGGAACAGCCCCCCGGCCAGGTGCCCCTCATCATCCAGAAGTGCGTTGGGCAGATTGAGCGCCGAGGGCTTCGGGTGGTGGGGCTGTACCGTCTGTGTGGCTCAGCAGCTGTGAAGAAAGAGCTCCGGGATGCCTTTGAGCGGGACAGTGCAGCTGTCTGCCTCTCTGAGGACCTGTATCCCGATATCAATGTCATCACTGGCATCCTCAAGGATATCTTTCGGGAGTTGCCCACCCCACTCATCACCCAGCCCCTCTATCAGGTGGTGCTGGAGGCCATGGCCCAAGGACCCCCAAGCAGGGCCCCCTCT---AGCACTGAGGGCACCCGTGAGCTCCTCAACTGCCTGCCGGATGTGGAGAGGGCCACGCTGACGCTCCTCCTGGACCACCTGCGCCTGGTCTCCTCCTTCCACGCCCACAACCGCATGACCCCGCAGAACCTGGCCGTGTGCTTCGGGCCCGTGCTGCTGCCGGCGCGCCAGGCACCCTCCAGGCCCCGCATCCGCAGCTCTGGCCCGGGCCTCAGCAACGCAGTGGACTTCAAGCGCCACATCGAGGTGCTGCACTACCTGCTGCAGGCCTGGCCAGATCCCCGCAGGCCC---CCGGAGCCTCCAGGC------CTCGCGCCGTACCTGCGGCCCAAGCGG---------------CAGCCCCCGCTGCACCTGCCGCTCGCCGGCCCCGAAGTGGTGGCGCGGCCCCGCGGCCGTGGCGGCCCCGAGAGCCCCCCAAGTAACCGCTATGCGGGCGACTGGAGCGTCTGCGGACGCGACTTCCTGCCGTGCGGGCGGGACTTTCTGTCCGGGCCGGACTACGACCACGTGACGGGCGGCTACAGC---------GAGGACGAGGAC---GAGGAG---------------------GCGGGCGAGCCGGCGGGCGCCGCGGACTTC---GACGACGACTTCGAGGCGCCCTTCAACCCGCACCTGAACCTCAAAGACTTCGACGCCCTCATCCTGGACCTGGAGCGAGAGCTCTCCAAGCAGATCAACGTGTGCCTC---
>lepWed1
ATGGCCGAGCCGCTGCTCAGGAAAACCTTCTCCCGCCTGCGGGGCCGGGAGAAACTTCCCCGGAAAAAGTCGGACGCGAAGGAGCGCGGCCGCCCAGCCCAG------------CGCCCGGAGCCCAGTCCTCCAGAGCCAGAGCCCCAGGCTCCCGAAGGGTCCCAGGCTGGAGCA---------------------------GAGGGGCCCCCAAGCCCTGAGGCATCTCGGAGCCCA---GCTCGGGGGGCCTACCTGCAGAGCCTGGAGCCCAGCAGCCGCCGATGGGTGCTGGGTGGGGCCAAGCCACCGGAAGAGGCTGCTTTGGGT------CCCAGGGCACCTGGCAGT------------------------GGGGAGCCCGCTGGTGAAATCTGGTACAACCCTATCCCTGAGGAAGACTCCAGACCCCTGGCACCTGAGCCCGGGGGACCACAACCAGGCTCAGCTGAACTAGAGGGCCCGGCCTCACAAGGCACAGCCCCTGCCAGCCCCCCAACCAAAGCCTCCCGCACG---AAGTCCCCTGGCCCAGCCAGGCGCCTCTCCATGAAGATGAAGAAGCTGCCTGACCTGCGGCGCCGACTGAGCCTGCGGGGCACCCGGGCTGGCCGAGAGCGTGAGAGG------GCCGCCCCCGAGGGCTCCGTCATCAGCCGTTACCACCTGGATAGCAGTGTG---GGGACGCCGGGA---CGGGCAGCAGGGGCTGGGGCCACACGGGGCCCTCGGGCCGGTTACCTCAGTGATGGTGACTCACCGGAGCGCCCAGCA---GGGCCTCCATCGCCCACTGCC---TTCCGGCCCTACGAGGTGGGCCCATCA---GCC---CGAGCACCCCCCGCCGCACTCTGGGGCCGCCTCAGCCTACACTTGTACGGGCTGGGGGGGCTGCGGCCGGCACCCGGGGCCACCCCAAGAGACCTCTGCTGCCTACTGCAGGTGGATGGGGTGGCCCGGGCCCGAACGGGGCCACTGAGGGGGGGGCCGGATTTCCTGCGGCTGGACCACACCTTCCACCTGGAACTCGAGGCTGCCCGGCTGCTGCGGGCCCTGGTGCTGGCGTGGGACCCCGGTGTCCGGCGGCACCGGCCCTGCGCCCAGGGCACTGTGCTGTTACCCACAGTCTTCCGAGGCTGCCAGGCCCAGCAACTGGCAGTGCGCCTGGAGCCCCAGGGGCTGTTGTATGCCAAGCTGACCCTGTCAGAGCAGCAGGAAGCACCA------GGCACAGCTGAGCCCCGAGTCTTTGGGCTGCCCCTGCCGCTGCTGGTGGAGCGGGAAAAGCCCCCGGGCCAGGTGCCCCTCATCATCCAGAAGTGTGTTGGGCAGATCGAGCGCCGAGGGCTGCGGGTGGTGGGGCTCTACCGTCTGTGTGGCTCGGCAGCCGTGAAGAAAGAGCTTCGGGATGCCTTTGAGCGGGACAGTGCAGCCGTCTGCCTCTCTGAGGACCTGTATCCTGATATCAATGTCATCACTGGCATCCTCAAGGATTATCTTCGGGAACTGCCCACCCCGCTCATCACCCAGCCCCTCTATCAGGTGGTGCTGGAGGCCATGGCCCAAGGACCCCCAAGCAGGGCACCCTCC---AGCACCGAGGGCACCCGTGGGCTCCTCAACTGCCTGCCAGATGTGGAGAGGGCCACGTTGACTCTTCTCCTGGACCACCTGCGCCTCGTCTCCTCCTTCCACGCCCACAACCGCATGACCCCGCAGAACCTGGCCGTGTGTTTCGGTCCCGTGCTGCTGCCGGCGCGCCAGGCACCCGCCAGGCCCCGCATCCGCAGCTCTGGGCCGGGCCTCACCAACGCAGTGGACTTCAAGCGCCACATCGAGGTGCTGCACTACCTGCTGCAGGCCTGGCCAGATCCCCGCAGGCCC---CCGGAGCCTCAGGAC------CTGGCCCCGTACCTGCGGCCCAAACGG---------------CAGCCGCCGCTGCACTTGCCGCTCGCCGGCCCCGAAGTGGTGGCTCGGCCCCGCGGCCGGGGCGGCCCCGAGAGCCCCCCCAGCAATCGCTACGCGGGCGACTGGAGCGTCTGCGGACGGGACTTCCTGCCGTGCGGGCGGGACTTTCTGTCCGGGCCGGACTACGACCACGTGACGGGCAGCTACAGC---------GAGGACGAGGAC---GAGGAG---------------------GCGGGCGAGCCGGCGGGCGCCGCGGACTTC---GAAGACGACTTCGAGGCGCCCTTCAACCCGCACCTTAACCTCAAAGACTTCGACGCCCTCATCCTGGACCTGGAGCGAGAGCTCTCCAAGCAGATCAACGTGTGCCTC---
>musFur1
ATGGCCGAGCCGCTGCTCAGGAAAACCTTCTCCCGCCTGCGAGGCCGGGAAAAACTTCCCCGGAAAAAGTCGGACGCGAAGGAGCGCGGCCGCCCAGCCCAG------------CGCCCGGAGCCCAATCCTCCAGAGCCAGAGCCCCAGGCCCCTGAAGGGTCCCAAGCTGGAGCA---------------------------GAGGGGCCCCCAAGCCCTGAGGCATCTCGGAGCCCA---GCTCGGGGGGCCTACCTGCAGAGCCTGGAGCCCAGCAGTCGACGATGGGTGCTGGGTGGGGCCAAGCCACCAGAAGAGGCTGCTTTGGGG------GCCAGGGCACCTGGCAGC------------------------GGGGAGCCCGCAGGTGAGATCTGGTACAACCCTATCCCCGAGGAAGACTCCAGACCCCCAGCACCAGAGCCCCTGGGACCACAACCAGGCTCAGCTGAGCCAGAGGGCCCAGCCTCACAAGCCACAGCCCCTGCAAGCCCCCCAACCAAAGCCTCCCGCACA---AAGTCCCCTGGCCCAGCTCGGCGCCTCTCCATGAAGATGAAGAAGCTGCCTGACCTGCGGCGGCGACTGAGCCTGCGGGGCACCCGGGCTGGCAGAGAGCGTGAGCGA------GCCGCCCCCGAGGGCTCCGTCATCAGTCGTTACCACCTGGACAGCAGTGTG---GGGACCCCGGGA---CGGGCAGCAGGGGCTGGGGCCACAAGGGGACCTCGGGCCGGTTACCTCAGTGATGGGGACTCACCGGAGCGCCCAGCG---GGGCCCCCATCACCCACTGCC---TTCCGGCCCTATGAGGTGGGCACATCA---GCC---CGAACACCCCCCGCCGCACTCTGGGGCCGCCTCAGCCTGCACTTGTATGGGCTGGGGGGTCTGCGGCCAGCACCTGGGGCCACCCCAAGAGACCTCTGCTGCCTACTGCAGGTGGATGGGGTGGCCCGGGCCCGAACGGGGCCACTGCGGGGGGGGCCAGACTTCCTGCGGCTGGATCACACCTTCCACCTGGAACTTGAGGCTGCCCGGCTGCTGCGGGCCCTGGTGCTGGCATGGGACCCTGGTGTCCGGCGGCACCGGCCCTGCGCCCAGGGCACTGTGCTGCTACCCACAGTCTTCCGAGGGTGCCAGGCCCAGCAGCTGGCCGTGCGCCTGGAGCCTCAGGGGCTTTTGTATGCCAAACTGACCCTGTCAGAGCAGCAGGAAGCACCA------GGCACAACTGAGCCCCGAGTCTTTGGGCTGCCCCTGCCATTGCTGGTGGAGCGAGAAAACCCCCCGGGCCAGGTGCCCCTCATCATCCAGAAGTGTGTTGGGCAGATCGAGCGCCGAGGGCTGCGGGTGGTGGGGCTGTACCGTCTGTGTGGCTCGGCAGCCGTGAAGAAAGAGCTTCGGGATGACTTTGAGCGGGACAGTGCAGCCGTCTGCCTCTCTGAGGACCTGTATCCTGATATCAATGTCATCACTGGCATCCTCAAGGATTATCTTCGGGAGTTGCCCACCCCACTCATCACCCAGCCCCTCTATCAGGTGGTGCTGGAGGCCATGGCCCAAGGACCCCCAAGCAGGGCACCCTCC---AGCACTGAGGGCACCCGTGGGCTCCTCAACTGCCTGCCAGATGTGGAGAGGGCCACGCTGACGCTTCTCCTGGACCATCTGCGCCTCGTCTCCTCCTTCCACGCCCACAACCGCATGACCCCGCAGAACCTGGCCGTGTGCTTCGGTCCCGTGCTGCTGCCCGCGCGCCAAGCACCCGCCAGGCCCCGCATCCGCAGCTCTGGCCCCGGCCTAACCAACGCAGTGGACTTCAAGCGCCACATCGAGGTGCTGCACTACCTGCTTCAGGCCTGGCCAGATCCCCGCGGGGCC---CCGGCGCCTCCCGAC------CTCGCCCCATACCTGCGGCCCAAACGG---------------CAGCCGCCGCTGCACTTGCCGCTCTCCGGCCCCGAAGTGGTGGCGCGGCCCCGCGGCCGGGGCGGCCCTGAGAGCCCCCCGAGTAACCGCTACGCGGGCGACTGGAGCGTGTGCGGACGGGACTTCCTGCCGTGCGGCCGGGACTTTCTGTCCGGGCCGGACTACGACCACGTGACGGGCAGCTACAGC---------GAGGACGAGGAC---GAGGAG---------------------GCGGGCGAGCCGGCGGGCGCCGCGGACTTC---GAAGACGACTTCGAGGCACCCTTCAACCCGCACCTGAACCTCAAAGACTTCGACGCCCTCATCCTGGACCTGGAGCGAGAGCTCTCCAAGCAGATCAACGTGTGCCTC---
>bosTau8
----------------------------------------------------------------------------------------GCCGACCAGCCCAG------------CGCCCGGAGCCCAGTCCCCCAGAG------CCCCAGGCCCCAGAAGGACCCCAGGCTGGAGCG---------------------------GAGGGGCCCCCCAGCCCTGAGGCATCTCGGAGCCCC---GCTCACGGTGCCTACCTGCAGAGCCTGGAGCCCAGCAGCCGCCGCTGGGTGCTGGGCGGGGCCAAGCCACCAGAGGAGGCCACTCTGGGG------CCGGGGGCACCTGGCAGT------------------------GGGGAGCCTGCTGGTGAGATCTGGTACAACCCCATCCCAGAGGAGGACCCCAGACTCCCAGCACCGGAGCTCCCAGNNNNNNNNNNNNNNNNNNNNNNNNNNNNNNNNNNNNNNNNNNNNNNNNNNNNNNNNNNNNNN------------------------------------------------------------------------------------NNNNNNNNACTGAGTCTGCGGAGCACCCGGACGAGCCGAGAGCGCGAGCGG------GCCGCCCCCGAGGGCTCGGTCATTAGTCGTTACCACCTGGACAGCAGCGTG---GGGACCCCAGGG---CGGACAGCAGTAGCTGAGGGCGCACGCGGCCCGAGGGCGGGTTACCTCAGTGATGGCGACTCTCCTGAGCGCCCCGCG---GGGCCTCCGTCACCCACTGCC---TTCCGCCCCTATGAGGTGGGCCCCTCC---GCC---CGGCCGCCCCCGGCTGCGCTCTGGGGCCGCCTCAGCCTGCACCTGTACGGGCTGGGGGGGCTGCGGCCGGCGCCTGGGGCCACTCCGCGAGACCTCTGCTGCCTGCTGCAGGTGGATGGGGTGGCCCGGGCCCGAACCGGGCCGCTGCGTGGGGGGCCAGACTTCCTGCGGCTGGACCACACCTTTCACCTGGAACTCGAGGCAGCCCGGCTGCTGCGGGCCCTGGTGCTGGCCTGGGACCCCGGTGTCCGGCGGCACCGGCCCTGCGCCCAAGGCACTGTGCTGCTGCCCACGGTTTTCCGAGGGTGCCAGGCCCAGCAGCTGGCTGTGCGCCTCGAGCCCCAAGGGCTGCTGTATGCCAAGCTGACCCTGTCGGAGCAACAAGAATCACCC------AGCACAGCTGAGCCCCGAGTCTTTGGGCTGCCCTTGCCCCTGCTGGTGGAGCGTGAGCAGTCCCCTGGCCAGGTGCCTCTCATTATTCAGAAGTGTGTTGCGCAGATCGAGCGCCGAGGGCTGCGGGTGGTGGGGCTATACCGTCTGTGCGGCTCGGCAGCCGTGAAGAAAGAGCTTCGCGATGCCTTTGAGCGAGACAGTGCAGCTGTCTGCCTCTCTGAGGACCTGTACCCTGATATCAATGTCATCACCGGCATCCTCAAGGATTATCTTCGGGAGCTGCCTACCCCACTCATCACCCAGCCCCTCTATCAGGTGGTGCTGGAGGCCATGGCCCTAGGGCCCCCAAGCAGGGCTCCATCC---AGCACTGAGGGCACCCGTGAGCTCCTCAGCTGCCTACCAGATGTGGAGAGGGCTACATTGACGCTTCTCCTGGACCACCTGCGCCTTGTCTCCTCCTTCCACGCCCACAACCGCATGACTCCGCAGAACCTGGCCGTTTGCTTCGGTCCCGTGCTGCTGCCAGCGCGCCAGGCACCCGCCAGGCCCCGCATCCGCAGCTCTGGCCCGGGTCTCTCGAATGCGGTGGACTTCAAGCGCCATATCGAGGTGCTGCACTACCTGCTGCAAGCCTGGCCAGATCCCCGCAGGCCC---CCAGAGCCTCCGGAG------CTCGTCCCGTACCTGCGGCCCAAACGA---------------CAGCCATCGCTGCACTTGCCGCTAGCGAGCCCCGAAGTGGTGACTCGGCCCCGCGGCCGGGGCGGTCCCGAAAGCCCCCCGAGCAACCGCTACGCGGGTGACTGGAGTGTTTGCGGGCGGGACTTCCTGCCCTGTGGGCGGGACTTCCTCTCCGGGCCAGACTACGACCACGTGACGGGCAGCGACAGT---------GAAGATGAGGAC---GACGAG---------------------GTTGGAGAGCCGACTGGCGCCACCGATTTT---GAAGACGACTTCGAAGCGCCCTTCAACCCGCACCTGAACCTCAAAGACTTTGATGCCCTCATCCTGGACCTGGAGAGAGAGCTCTCCAAGCAGATCAACGTGTGTCTCT--
>HLmolMol2
ATGGCCGAGCCACTGCTCAGGAAAACCTTCTCCCGCCTGCGGGGCCGGGAGAAACTTCCCCGGAAAAAGTCTGACGCAAAGGAGCGCGGCCACCCAGCCCAG------------CACCCGGAGCCCAGTTCTCCAGAGCCAGAGCCCCAGGCCCTTGAAGCATCTCAGGCTGGAGCA---------------------------GAGGGGCCCCCCAGCCCTGAGGCATCTCGAAGTCCT---TCACGGGGGGCCTATCTGCAGAGTCTGGAGCCCAGCAGTCGCAGATGGGTGCTGGGCGGGGCCAAGCCACCTGAGGAAGCCTGTTTGGGG------CCTGGGGCACCTGGAAGT------------------------GGGGAGCCTGCAGGCGAGATCTGGTACAACCCCATCCCTGAGGAGGACCCCAGACCCCTGGTACCTGAGACCCCAGGGCCACAGCCAGGCTTGGCTGAACCAGAGGACATTTCCCCACCAGGTGTGGCCCCTGCCAACTCCCCAACCAAAGCCTCTCGAACC---AAGTCCCCAGGCGCTGCCAGACGCCTCTCCATGAAAATGAAGAAGCTGCCAGAGCTACGGCGCCGCCTCAGCCTGCGGGGCACCAGGGCTGGCAGAGAGCGAGAACGG------GCCGCCCCCACTGGCTCCGTCATTAGCCGTTACCACCTGGACAGCAGCGTA---GGGACCCCTGGG---CGGGAGGCAGTGGTCGGGGGTGCTCGGGGCCTGCGGGCCGGGTACCTCAGTGATGGTGACTCACCAGAGCGCCCAGCA---GGGACCCTGTCACCCACTGCC---TTCCAGCCCTATGAGGTGGGCCCATCA---GCC---CGGGCACCCCCTGCCGCACTCTGGGGCCGCCTCAGCCTCCACCTGTATGGGCTGGGAGGGCTGCGGCCTGCGCCTGGGGCCACCCCTAGAGACCTTTGCTGCCTGCTACAGGTGGATGGGGTGGCCAGGGCCCGAACTGGTCCTCTGCGTGGAGGGCCAGACTTTCTGCGTCTGGACCACACCTTCCACCTGGAACTTGAGGCTGCCCGGCTGCTGCGAGCCTTGGTGCTGGTGTGGGACCCTTGTGTGCGGAGGCACCGGCCCTGCGCCCAGGGCACTGTGCTGCTGCCCATGGTTTTCCGAGGTTGTCAGGCCCAGCAGCTGGCTGTGCGCTTGGAGCCCCAGGGGCTGCTATATGCCAAGCTGACCCTGTCAGAGCAGCAGGAAGCACCT------GAAACAGCTGAGCCTCGTGTCTTTGGGCTGCCCCTGCGGCTGCTGGTGGAGCGGGAGCAGCCCCCGGGCCAGGTGCCCCTCATCATTCAGAAGTGTGTTGGGCAGATCGAGCGCCGAGGGCTGCGGGTAGTGGGGCTATACCGTCTATGTGGTTCAGCAGCTGTGAAGAAAGAGCTTCGGGATGCCTTTGAGCGGGACAGTGCAGCTGTCTGCCTCTCTGAGGACCTGTACCCCGATATCAATGTCATCACTGGCATCCTCAAGGATTATCTGCGGGAGTTGCCCACACCACTCATCACCCAGCCCCTCTATCAAGTGGTGCTGGAAGCCATGGCTCAAGGGCCCCCAAGCAGGGCTCCTCCC---AGCGCCGAGGGTACCCGTGGGCTCCTCAGCTGCCTGCCAGATGTGGAGAGGGCCACGCTGACGCTTCTCCTAGACCACCTGCGCCTCGTCTCCTCCTTCCACGCCCACAATCGCATGACCGCTCAGAACCTGGCCGTGTGCTTCGGTCCCGTACTGCTGCCGGCGCGCCAGGACCCCAGCAAGCCCCGTATCCGCAGCTCTGGGCCGGGCCTTGCCAACACTGTGGACTTCAAGCGCCACATCGAAGTTCTCCACTACCTGCTGCAGTCTTGGCCAGATCCTCGTAGGTCC---CCAGAAGCTCCGGAC------CTCGCCCCGTACCTGCGGCCCAAACGA---------------CAACCGCCGCTGCATTTGCCGCTGGCGGCTGCCGAAGTAGTGACTCGACCCCGTGGCCGGGGCGGTCCCGAGAGCCCCCCGAGCAACCGCTACGCCGGCGACTGGAGCGTTTGCGGGAGGGACTTTTTGCCCTGTGGGCGGGACTTCCTGTCCGGGCCGGACTACGACCACGTGACAGGCAGCGACAGC---------GAAGACGAGGAT---GAGGAG---------------------GCAGGCGAGCCTGCGGGTGCCGCCGACTTC---GAGGATGACTTCGAGGCGCCCTTCAACCCGCACCTGAACCTCAAAGACTTTGACGCCCTCATCCTGGACCTAGAAAGAGAACTTTCCAAGCAGATCAACGTGTGCCTC---
>HLphyDis3
ATGGCCGAACCGCTGCTCCGGAAAACCTTCTCCCGTCTGCGGGGCCGGGAGAAACTTCCCCGGAAAAAGTCGGACGCGAAGGAGCGCGGCCACCCAGTCCAT------------CACCCGGAGCCCAGCCCTCCAGAGCCAGAGCCCCAGGCCCTCGAAGGGCCCCAGGCCGGAGCA---------------------------GAGGGCCCCCCCAGCCCTGAGGCATCTCGCAGTCCC---TCTCGGGGAGCCTACCTGCAGAGCCTGGAGCCCAGCAGTCGAAGATGGGTGCTGGGCGGGGCCAAGCCAGCAGAGGAGGCTGCTTTGGGG------CCTGGGGCACCTGGCAGC------------------------GGGGAGCCTGCAGGAGAGATCTGGTACAACCCCATCCCTGAGGAGGACCCCAGACCCCTGGCACCTGAGCCCCCAGGACCACAGCCAGGCTTGGCTGAGCCAGAGGGCCTGGCCCCACAAGATGTGGCCCCTGCCAACTCCCCAGCCAAAGCTTCTCGAACC---AAGTCCCCAGGCCCTGCCAGGCGCCTCTCCATGAAAATGAAGAAGCTGCCAGAGCTACGGCGCCGCCTGAGCCTGCGGAGCACGCGGGCTGGCCGAGAGCGCGAAAGG------GCCGCCCCCGCTGGCTCCGTCATCAGTCGTTACCACCTGGACAGCAGCGTA---GGCACCCCCGGG---CAGGCAGAAGTGGCGGGGGGTGCTCGGGGCCTGCGCGCCGGGTACCTCAGTGATGGTGACTCACCAGAGCGTCCAGCG---GGGCCCCCGTCGCCCACCGCC---TTCCAGCCCTATGAGGTGGGCCCATCA---GCC---CGGGCGCCCCCTGCCGCACTCTGGGGCCGCCTCAGCCTACATCTGTATGGGCTGGGGGGTCTGCGGCCGGCACCTGGGGCCACCCCGAGAGACCTCTGCTGCCTGCTGCAGGTGGATGGGGTGGCCAGGGCCCGCACCGGGCCGCTGCGCAGAGGGCCAGACTTCCTGCGGTTGGACCACACCTTCCACCTGGAACTCGAGGCTGCCCAACTACTGCGAGCCATTGTGCTGGTGTGGGATCCCTGTGTGCGGCGGCACCGGCCCTGTGCCCAGGGCACTGTGCTGCTTCCCACAGTTTTCCGAGGGTGCCAGGCCCAGCAGCTGGCCGTGCGCCTGGAGCCCCAGGGGCTGCTATATGCCAAGCTGACCCTGTCCGAGCAGCAGGAAGTACCC------AACAGAGCTGAGCCCCGTGTCTTTGGGCTGCCCCTGCGTCTGCTGGTGGAGCGGGAGCAGCCCCCAGGCCAGGTGCCCCTCATCATTCAGAAGTGTGTTGGGCAGATCGAGCGCCGAGGGCTGCGGGTAGTGGGGCTCTACCGTCTGTGCGGCTCGGCAGCTGTGAAGAAAGAGCTTCGGGACGCCTTTGAGCGGGACAGTGCAGCTGTCTGCCTCTCCGAGGACCTGTACCCCGATATCAATGTCATCACTGGCATCCTCAAGGATTATCTTCGGGAGTTGCCCACCCCACTCATCACTCAGCCCCTCTATCAAGTGGTGCTGGAGGCCATGGCCCGAGGGCCCCCGAGCAGGGATCCCCCC---AGCACTGAGGGTACCCGTGGGCTCCTCAGTTGCCTGCCGGATGTGGAGAGGGCCACACTGACGCTTCTCCTGGACCATTTGCGCCTGGTCTCCTCCTTCCACGCCCACAACCGAATGACCGCGCAGAACCTGGCAGTGTGCTTCGGGCCCGTGCTGCTGCCGGCCCGCCAGGACCCTGGCAGGTCCCGTATCCGCAGCTCTGGCCCGGGCCTTACCAACACCGTAGACTTCAAGCGTCACATCGAAGTTCTGCACTACCTGCTACAGGCGTGGCCAGATCCCTGCAGGTCT---CCAGAGGCTCCGGGC------TTTGCCCCGTACCTGCGGCCCAAACCA---------------CAGCCGCCGCTGCACTTGCCGCTGGCAGCTCCCGAAGTAGTGACTCGTCCCCGCGGCCGGGGCGGTCCCGAGAGCCCCCCAAGCAACCGCTACGCTGGAGACTGGAGCGTTTGCGGGAGGGACTTTTTGCCCTGTGGGCGGGACTTTCTGTCTGGGCCGGACTACGATCACGTGACGGGCAGCGACAGT---------GAAGAAGAGGAT---GAGGAG---------------------GCTGGTGAGCCCACCGGCACCGCCGACTTT---GAGGATGATTTCGAGGCGCCTTTCAACCCGCACCTGAACCTCAAAGACTTTGACGCCCTCATCCTAGACCTGGAGAGAGAACTTTCTAAGCAAATCAATGTGTGCCTC---
>HLcamFer2
----------------------------------------------------------------------------------------GCCGTCCAGCCCAG------------TGCCCGGAACCCAGCCCCCCAGAGCCAGAGCCCCAAGCCCCGGAAGGACCCCAGGCTGGAGCA---------------------------GAGAGGCCCCCCAGCCCTGAGGCATCTCGGAGCCCT---GCTCGGGGTGCCTACCTGCAGAGCCTGGAGCCCAGCAGCCGCCGATGGGTGCTTGGAGGGGCCAAGCCACCAGATGAAACTGCTCTGGGA------CCTGGGGCATCTGGCAGT------------------------GGGGAGCCTGCCGGTGAGATCTGGTACAACCCCATCCCTGAGGAGGACCCCAGGCTCCCAGCACCTGAGCTCCCTGGGCCACAGCCAGGCTCAGCGGAGCCAGAGGGCCTG------------------------------------------------------------------------------------------------------------------------------------------------------------------------------------------------------------------------------------------------------------------------------------------------------GATTCCCCA------------------------------------------------------------------------------------------------------------------------------------------------------------------------------------------------------------------------------------------------------------------------------------------------------------------------------------------------------------------------------------------GGGTGCCAGGCCCAGCAGCTGGCCGTGCGCCTGGAGCCCCAAGGGCTGCTGTATGCCAAGCTGACCCTGTCAGAGCAACAGGAAGCACCA------GGCACTGCTGAGCCCCGTGTCTTCGGGCTGCCCCTACCACTGCTGGTGGAGCGGGAGCAGTCTCCGGGCCAGGTGCCCCTCATCATCCAGAAGTGTGTTGGGCAGATCGAGCGCCGAGGGCTGCGGGTAGTGGGGCTGTACCGTCTGTGCGGCTCAGCAGCTGTGAAGAAAGAGCTTCGAGATGCCTTTGAGCGGGACAGTGCAGCTGTCTGCCTCTCTGAGGACCTGTACCCCGATATCAATGTCATCACTGGCATCCTCAAGGATTATCTTCGGGAGTTGCCTACCCCGCTCATCACCCAGCCCCTCTATCAGGTGGTGCTGGAGGCCATGGCCCGAGGGCCCCCAAGCAGGGATCCCTCC---AGCACTGAGGCCACCCGTGGGCTCCTCAACTGCCTGCCAGATGTGGAGAGGGCTACGCTGACTCTTCTCCTGGACCACCTGCGCCTTGTCTCCTCCTTCCATGCTCACAACCGCATGAACCCGCAGAACTTGGCCGTGTGCTTCGGTCCCGTGCTGTTGCCGGCGCGCCAGGCCCCCGCCAGGCCCCGCATCCGCAGCTCTGGCCCTGGTCTCTCCAATGCAGTGGACTTCAAGCGCCACATCGAAGTGCTGCACTACTTGCTGCAAGCCTGGCCAGATCCCCGCAGGCCC---CCAGAGGCTCGGGAG------CTGGCCCCGTATCTGCGGCCCAAACGA---------------CAGCCGCCGCTGCACTTGCCGCTAGCCAGCCCTGAAGTAGTGGCTCGGCCCCGAGGCCGAGGCGGCCCCGAGAGCCCGCCAAGTAACCGGTACGCCGGTGACTGGAGCGTTTGCGGGCGGGACTTCCTCCCCTGTGGGCGGGACTTCCTGTCCGGGCCAGACTACGACCACGTGACGGGCAGCGACAGT---------GAA---GAGGAT---GAAGAG---------------------GTTGGCGAAACGACGGGCGCCACAGACTTC---GAAGACGACTTCGATGCTCCCTTCAACCCGCACCTGAACCTCAAAGACTTTGATGCCCTCATCCTGGACCTGGAGAGAGAGCTCACCAAGCAGATCAACGTATGCCTCT--
>HLrouAeg4
ATGGCCGAGCCGCTGCTCAGGAAAACCTTCTCCCGCCTGCGGGGCCGGGAGAAACTTCCCCGGAAAAAGTCCGACGCGAAGGAGCGCGGCCGCCCAGCCCAG------------CGCCCAGAGCCCAGCACTACAGAGCCAGAGCCCCATGCCCCTGAAAGAGCCCAGGCTGGAGCA---------------------------GATGGGCCCCCCAGCCCTGAGGCATCTCGCAGTCCT---GCACGGGGGGCCTACCTGCAGAGCCTGGAGCCCAGCAGCCGAAGATGGGTGCTGAGTGGGGCCAAGCAACCAGAGGAAGCCACTTTGGGG------CCTGGGGCACCTGGCAGC------------------------GGGGAGCCCGCCAGCGAGATCTGGTACAACCCCATCCCTGAAGAGGACCCCAGACCCCTGGCACCTGAGCCCCCAGAGCCACAGCCAGGTTTGGCTGAGCCAGAGGGCCCAGCCCTGCAAGGTGTGGCCCCTGCCAGCCCCCCAACCAAAGCCTCACGCACC---AAGTCCCCGGGCCCTGCCAGGCGCCTCTCCATGAAAATGAAGAAGCTGCCGGAGCTACGGCGCCGCCTGAGCCTGCGGGGCACCCGGGCTGGCCGTGACCGTGAGAGG------GCCGCCCCTGAGGGCTCGGTCATCAGCCGTTACCACCTGGACAGCAGCGTG---GGTACCTCTGGG---AGGGCTGCCATGGCCGGGAGCTCAAGGAGCCCTCGGGCTGGGTACCTCAGTGATGGTGACTCACCAGAACGCCCAGCG---TGTCCCCCACCACCCACTGCC---TTCCAGCCCTACGAGGTGGGCCCATCA---GCC---CGGGCACCTCCCGCCGCACTGTGGGGCCGCCTCAGCCTGCATCTCTATGGGCTGGGGGGGCTGCGGCCAGCACCTGGGGCTACCCCAAGAGACCTCTGCTGCCTGCTACAGGTGGATGGGGTGGCGCGGGCCCGGACGGGGCCGCTGCGTGGGGGGCCAGACTTCCTGCAACTGGACCACACCTTCCACCTGGAACTTGAGGCTGCCCGGCTACTGCGGACCCTGGTGCTGGCATGGGATCCCGGCGTGCGTCGGCACCGGCCTTGTGCCCAGGGCATCGTGCTGCTGCCCATGGTTTTCCGAGGGTGCCAGGCCCAGCAGCTGGCTGTGCGCCTAGAGCCTCAGGGACTGTTGTATGCCAAGCTGACCCTGTCAGAACAGCAGGAAGCACCG------GATACAGCTGAACCCCGCGTCTTCGGGCTGCCCCTGCCACTGCTAGTGGAGCGGGAACAGCCCCCAGGCCAGGTGCCCCTCATCATCCAGAAGTGTGTTGGGCAGATCGAGCGCCGAGGGCTGAGGGTAGTGGGGCTTTATCGCCTGTGCGGCTCTGCAGCCGTGAAGAAAGAGCTTCGGGATGCCTTTGAACGAGACAGTGCAGCTGTGTGCCTCTCTGAGGACCTGTACCCCGATATCAATGTGATCACTGGCATCCTCAAGGATTATCTTCGGGAGTTGCCCACCCCACTCATCACCCAGCCCCTCTATCAAGTGGTGCTGGAGGCTATGGCCCAAGGGATCCCAAGCAGGGCTCCCCCC---AGCGCTGAGGGTACCCGTGGACTCCTCAGCTGCCTACCGGATGTGGAGAGGGCCACTCTGACGCTTCTCCTGGACCACCTGCGCCTGGTCTCTTCATTCCATGCCCACAACCGCATGACCGCGCAGAACTTGGCTGTATGCTTCGGTCCCGTGCTGCTGCCAGCGCGCCAGGCCCCCGCCAGGCCCCGCATCCGCAGCTCTGGCTCGGGACTTGCCAACGCAGTGGATTTCAAGCGCCACATCGAGGTGCTGCATTACCTACTGCAGGCCTGGCCAGATCCCCACAGGTCC---CCAGAAGCTCCGGAG------CTCGCCCCGTACCTGCGGCCCAAACGA---------------CAGCCTTCGCTGCACTTGCCGCTGGCAGGCCCGGAAGTGGTAACTCGGCCCCGCGGCCGAGGAGGTCCTGAGAGCCCTCCGAGCAACCGCTATGCCGGGGACTGGAGCGTCTGTGGGCGGGACTTTCTG---------------------TCCAGGCCGGACTACGACCATGTAACAGGAAGCGACAGC---------GACGACGAGGAT---GAGGAA---------------------GCCGCCGAGCCGAGGGGCGCTGCTGACTTC---GAGGATGATTTCGAGGCGCCTTTCAACCCACACCTAAACCTCAAAGACTTTGACGCCCTCATTCTGGACCTAGAGAGAGAGCTCTCCAAACAGATCAACGTGTGCCTC---
>oryAfe1
ATGGCCGAGCCATTGCTCAGGAAGACTTTCTCCCGCCTGCGGGGCCGGGAGAAACTTCCCCGGAAAAAGTCAGACGCGAAGGAGAGGGGCCGCCCAGCCCAT------------CATGTAGAGCCCAGCCCCCTGGAGCCAAAGCCCCAGGCTCCAGAAGGGTGTCCAGCGGGCGCA---------------------------GAGGGGCCCCCCAGCCCCGAGGCCTCGCGGAGCCCC---GCACGGGGGGCCTACCTGCAGAGCCTGGAGCCCAGCAGCCGGCGCTGGGTCCTGGGCGGGGCCAAGCCTCCGGAGGAGGTCGCGATGGGG------CTCGGGGCGCCCAGCAGC------------------------CGGGAGCCGGCCGGCGAGATCTGGTACAACCCCATTCCCGAAGAGGACCCCCGGCCGCCGGCTCCT------GCGGGGCCGCAGCCAGGCGCCGGGGAGCAGGAG------------------------------GCGCCCCCCGCCAAGGCCTCGCGCACC---AAGTCCCCGGGCCCGGCACGGCGCCTGTCCCTGAAGATGAAGAAGCTGCCGGAGCTGCGCCGCCGCTTGAGCCTGCGAGGCCCCCGGGGCGGCCGCGAACGCGATAGG------GCTGCCCCTGCGGGCTCAGTCATCAGCCGCTACCACCTGGACAGCAGCGTG---GGGGCCCCCGGG---CGCGCCGCAGGGGCTGGGGGTGCGAGGGGCCCCCGAGCCGGCTACCTGAGCGACGGCGACTCGCCCGAGAGAGCCACG---AGGCCCCCATCGCCCACCGCC---TTCCGGCCCTATGAGGCGGGCCCAGTG---GCC---CGCGCGCCCCCGCCCGCGCTCTGGGGCCGCCTGAGTCTGCACCTGTACGGGCTCGGGGGGCTGCGGCCGGCATCTGGGGCGCCCCCTCGGGACCTCTGCTGCCTCTTGCAGGTGGACGGGGTGGCCCGGGCGCGCACGGGACCGCTGCGCGGCAGCCCGGACTTCCTTCGATTAGACCACACCTTCCACTTGGAGCTCGAGGCCGCCCGGCTGCTGCGGGCCCTGGTGCTGGCCTGGGACCCCGGCGTCCGGCGGCACCGGCCCTGCGCCCAGGGGACCGTGCTGCTACCCATGGTCTTCCGAGGGTGCCAGGCCCAGCAGCTGGCTGTGCGCCTGGAGCCCCAGGGGCTGCTGTATGCAAAGCTGACCCTGTCGGACCAGCAGGAAGCCCCA------GGCACAGCGGAGCCCCGGGTCTTCGGGCTGCCCCTGCCCCTGCTGGTGGAGCGGGAGCAGCCCCCTGGCCAGGTGCCTCTCATCATCCAGAAGTGTGTGGGGCAAATTGAGCGCCGTGGTCTGCGGGTCGTGGGGCTGTACCGTCTGTGTGGCTCGGCAGCAGTGAAGAAGGAGCTACGGGATGCCTTTGAGCGGGACAGTGCGGCTGTCTGTCTCTCCGAGGACCTGTACCCTGATATCAATGTCATCACTGGCATCCTCAAGGATTATCTTCGGGAGTTGCCCACTCCACTCATCACTCAGCCCCTCTATGAGGTGGTGCTGGAGGCTATGGCCCGGGGACCCCCAGGCCGGGCTCCCCCC---AGCCCTGAGGGCACCAGAGGGCTCCTCAACTGCCTGCCAGATGTGGAGAGGGCCACGCTGACGCTTCTCCTAGACCACCTGCGCCTGGTCTCCTCCTTCCACGCCCACAACCGCATGAACCCGCAGAACCTGGCCGTTTGCTTTGGGCCTGTGCTGCTGCCGGCGCGCCAGGCACCCTCCCGGCCGCGCGTCCGCGGCTCCGGTCCCGGCCTTGCCAGCGCAGTAGACTTCAAGCGCCACATCGAGGTGCTGCACTACCTGCTACAGTCCTGGCCAGACCCCCGGCGGCCC---TCGGAGACTCCGGAC------CTAGCCCCGTACCTGCGACCCAAACGA---------------AAGCCGCCGCTGCACTTGCCGCTGGCAGCCCCCGAAGTGGTGACCAGGCCTCGCGGTCGGGGAGGCCCCGAGAGTCCCCCGAGCAATCGCTACGCCGGCGACTGGAGCATCTGCGGGCGAGATTTCCTGCCCTGTGGACGAGACTTCCTGGCCGGGCCGGACTACGACCACGTGACGGGCAGTGACAGC---------GACGACGAGGACGACGACGAG---------------------GCAGGCGTGCCGCGGGGCACCGCCGACTTT---GAGGACGACTTTGAGGCGCCATTCAACCCGCATCTGAATCTCAAAGACTTCGATGCCCTTATCCTGGACCTGGAGAGAGAACTCTCTAAGCAGATCAATGTATGCCTC---
>triMan1
ATGGCCGAGCCGCTGCTCAGGAAAACCTTCTCCCGCCTGCGGGGCCGGGAGAAACTGCCCCGGAAAAAGTCAGACGCGAAGGAGCGCGGTCGTCCAGCCCAG------------CCCGTAGAGCCCAGCATCCCCGAGCCAGAGCCCCAGGCCCCAGAAGGGTGCCCGGTGGGTGCA---------------------------GAGGGGCCCCCCAGCCCCGAGGCCTCTCGGAGCCCC---GCGCGGGGGGCCTACCTGCAGAGCCTGGAGTCCAGCAGCCGCCGCTGGGTGCTGGGCGGGGCAAAGCCTCAGGAGGAAGCCGCGCTGGGG------CTCGGGGTGCCGAGCAGC------------------------GGGGAGCCGGCCGGCGAGATCTGGTACAACCCCATCCCCGAGGAAGACCCTCGGCCGCCGGCGCGC------GTGGGGAAGCAGCCAGGCGCGGGGGAGCTGGAC------------------------------GCGCCCCCGGCCAAGGCCTCGCGCACC---AAGTCCCCAGGCCCCGCGCGGCGCCTGTCCCTGAAAATGAAGAAACTGCCGGAGCTGCGCCGCCGCCTGAGCTTGCGGGGCCCCCGGGGCGGCCGCGAGCGCGACAGG------GCTGCCCCCGCGGGCTCGGTCATCAGCCGCTACCACCTGGACAGCAGCGTG---GGGGCCCCTGGG---CGCGCAGCAGGGACCGGGGTCGCGCGGGGGCCCCGGGCCGGCTATCTGAGCGACGGCGACTCGCCTGAGCGTGCGGCA---GGGCCCCCGTCACCCACCGCC---TTCCGGCCCTACGAAGCGGGCCCTGCG---GCC---CGCGCGCCCCCGCCCGCGCTCTGGGGCCGTCTGAGCCTGCACCTGTACGGGCTCGGGGGGCTGCGGCTGGCACCCGGAGCGCCCCCGCGGGATCTCTGTTGCCTTCTGCAGGTGGACGGGGTGGCCCGGGCGCGCACGGGGCCGCTGCGCGGCGGTCCGGATTTCCTACGGCTGGACCATACTTTCCACCTGGAGCTCGAGGCCTCCCGGCTTCTGCGGGCGCTGGTGCTGGCCTGGGACCCTGGCGTGCGGCGGCACCGGCCCTGTGCCCAGGGGACCGTGCTGCTGCCCATGGTATTCCGCGGGTGCCAGGCCCAGCAGCTGGCCGTTCGCCTGGAGCCCCAGGGGCTGCTGTATGCGAAGCTGACCCTGTCAGAGCAGCAGGAAGCCCCA------GGCACAGCTGAGCCCCGCGTCTTTGGGCTGCCTCTGCCCCTGTTGGTGGAGCGGGAGCAGCCTCCTGGCCAGGTGCCCCTCATCATCCAGAAGTGCGTGGGGCAGATCGAGCGCCGTGGGCTGCGGGTCGTGGGGCTGTACCGTCTGTGTGGCTCAGCGGCAGTGAAAAAAGAGCTACGGGATGCCTTTGAGCGAGACAGTGCAGCTGTCTGCCTCTCCGAGGACCTGTACCCCGATATCAATGTCATTACTGGCATCCTCAAGGATTATCTTCGGGAGTTGCCCACCCCGCTCATCACCCAGCCCCTCTATCAGGTGGTGCTGGAGGCCATGGCCCGGGGGCCCGCAGCCCGGGCTCCCCCC---AGTCCTGAGGGCACCAGAGGACTCCTCAGCTGCCTGCCAGATGTGGAGAGGGCCACGCTGACACTTCTCCTGGATCACCTGCGCCTGGTCTCCTCCTTCCACACCCACAACCGCATGACGACGCAGAACTTGGCCGTGTGCTTCGGACCAGTGCTGCTGCCCGGGCGCCAGGGGCCCTCCCGGCCGCGCGTCCGTGGCTCCGGCCCGGGCCTTGCCAGCGCAGTGGACTTCAAGCGCCACATCGAGGTGCTGCATTACCTGCTGCAGTCCTGGCCAGATCCCCGGCGGCCC---TCGGAGGCTTCGGAC------CTCGCTCCGTGCCTGCGGCCCAAGCGA---------------CAGCCGCCACTGCACTTGCCGCTGGCGGGCCCCGAAGTGGTGACCCGGCCCCGCGGCCGGGGAGGCCCCGAGAGCCCACCAAGCAATCGCTACGCCGGCGACTGGAGCGTCTGCGGGCGAGACTTCCTGCCCTGTGGGCGAGACTTTCTGTCGGGGCCGGACTACGACCACGTGACGGGCAGCGACAGC---------GAGGACGACGACGACGAGGAG---------------------GCGGGCGGGCCGCGGGGCGCCACCGACTTC---GAGGACGACTTCGAGGCGCCCTTCAACCCGCACCTGAATTTAAAAGACTTCGACGCCCTCATCCTGGACCTGGAGAGAGAGCTCTCCAAGCAGATCAACGTGTGCCTC---
>micOch1
ATGGCCGAGCCGCTGCTCAGGAAGACCTTCTCCCGCCTGCGGGGCCGGGAGAAACTTCCTCGGAAAAAGTCAGATGCGAAGGAGCGCGGCCGCCCAGCCCAG------------CGCTCAGAGCCCCACCCCCCAGAACCAGAGCCTCAAATCATTGAAGGGTCCCAGGCTGGAGCA---------------------------GAGGGACCTCCCAGCCCAGAGGCACCTCGGAGCCCT---GCTCGGGGGGCCTACCTGCAAAGCCTGGAGCCCAGCAGCCGCCGGTGGGTGCTAAGTGGAGCCAAACCACCAGAGGAGATATCTTTGGGG------CCTGGGACACCTAGCAGT------------------------GGGGAGTCTGCTGGTGAGATTTGGTACAACCCCATCCCTGAAGAAGACCCCAGAGCACCAGCATCTGAGCCCTTGGGATCAAAGCCAGCCTCCTCTGATACAGAAGGCTCAATCATCCAAGGCACAGTCCCTACCAGCCCCTCTACCAAAACTTCCCGTACC---AAGTCCCCAGGCCCTGCTAGGCGCCTCTCTATGAAGATGAAGAAGCTGCCAGAGCTACGGCGCCGCCTGAGCTTAAGAAGTACCCGTACTGCCCGGGAACGAGAGAGA------ACTGCCCCAGCGGGTTCTGTCATCAGCCGCTACCACCTGGACAGCAGCGTG---GGGACTCCTGGG---CAGGGATCGGTGGCCGGAGGCACTAGGAGCCCAAGGGGTGGGTACCTCAGCGATGGTGATTCTCCGGAGCGCCCTGGG---GGACCACCATCACCCACTGCC---TTCCGGCCCTATGAGGTGGGCTCATCA---GCT---CGGGCCCCTCCAGCTGCACTCTGGGGGCGTCTCAGCCTGCACCTGTATGGGCTAGGGGGTCTGCGGCCAACTCCAGGGGCCACTCCTCGAGATCTCTGCTGCCTTCTCCAAGTGGATGGGGTAGCTCGGGCCCGCACAGGGCCACTTCGAGGTGGACCAGACTTCCTGAGACTGGACCACACCTTCCACTTGGAGCTGGAGGCTGCTCGGCTGCTGCGGGCCCTGGTACTTGCATGGGATCCCGGTGTAAGGCGGCACCGGCCCTGCGCCCAGGGCACTGTGTTACTGCCAACCATCTTTCGAGGGTGCCAGGCCCAACAATTGGCCATTCGTCTGGAGCCCCAGGGACTTCTTTATGCCAAGCTAACACTGTCTGAACAGCAAGAGGCCCCT------GACACAGTGGAGCCCCGTGTCTTCGGGCTCCCTCTGCAGCTACTGGTAGAACGTGAACAGTCACCTGGCCAGGTGCCTCTCATCATTCGAAAGTGTGTGGGGCAGATCGAATGCCGCGGGCTGCGGGTAGTGGGGCTGTACCGTCTGTGTGGCTCGGCAGCAGTGAAGAAAGAGCTTCGGGATGCCTTTGAGCAGGATAGTGCAGCTGTGTGCCTCTCCGAAGATGTGTACCCTGATATCAATGTCATCACAGGCATCCTCAAGGATTATCTCCGGGAGCTGCCTACTCCGCTCATCACCCAACCCCTCTACCAGGTGGTGCTGGAGGCCATGGCCCAAGGACATCCAAGCAAGGCTTCCCTG---GGTCCTGAGGGCACCAGAGGGCTCCTCAGCTGCCTGCCAGATGTGGAGAGAGCCACGCTGACGCTTCTCCTGGACCACCTGCGCCTCGTTTCTTCCTTCCACACCCACAACCGCATGACCCCGCAGAACTTGGCAGTGTGCTTCGGACCAGTGTTGTTGCCAGCAAGACAGACACCAGCTCGGCCGCGGCTCCGTAGCTCAGGCCCAGGCGTCACCAGCGCTGTGGACTTCAAGCGCCACATCGAAGTCCTGCATTACCTGCTACAGTCTTGGCCAGATACCCGCCGACCA---CCAGAGGCCTCGGAC------GTAGCACCTTATTTGCGACCCAAACGA---------------CAGCCGCCTCTGCACTTGCCACTGGTGGGCCCCGAAGTGGTGACTCGGCCCCGAGGTCGCGGAGGCCCTGAAAGCCCCCCAAGCAACCGCTATGCAGGCGACTGGAGTGTGTGTGGAAGAGACTTACTGCCGCATGGACGGGACTTCCTGTCGGGGCCTGACTATGACCACGTGACA------GACAGT---------GAGGAAGATGAT---GATGAG---------------------ACCGGAGAGCAGAGGGGCACTACTGACTTC---GAAGATGAGTTTGATGCACCCTTCAACCCACACCTGAATCTCAAAGACTTTGATGCACTCATCCTGGATCTGGAGAGAGAACTCTCCAAGCAGATCAATGTGTGTCTC---
>mm10
ATGGCCGAGCCGCTGCTCAGGAAGACCTTCTCCCGCCTGCGGGGTCGTGAGAAACTTCCTCGAAAAAAGTCAGAAGCCAAGGACCGCGGCCACCCAGCCCAG------------CGCTCAGAGCCCAAACCCCCAGAACCAGAACCTCGTGTCCTTGAAGGGTCTCAGGCTGGAGCA---------------------------GAGGTACCACCCAGCCCCGAGACACCTCGAAGCCCC---ACTCGGGGGGCCTACCTGCAAAGCCTGGAGCCCAGTAGCCGCCGATGGGTGCTAGGAGGGGCTAAACCACCAGAGGAGATCTCTTTGGGG------CCTAGGACACCTAGCAGT------------------------GGGGAGCCTGCTGGTGAGATTTGGTACAACCCCATCCCTGAAGAAGACCCCAGACCACCCGCACCTGAGCCCTTGGGATCACAGCTAGCTTCCTCTGAGCCAGAAGGCCCCAACATCCAAGGTGCAGCCCCTACCAGCCCCCCTACCAAAACCTCCCGTACC---AAGTCCCCAGGCCCTGCCAGGCGCCTCTCAATGAAGATGAAAAAGCTGCCAGAGCTCCGGCGCCGCCTAAGCCTAAGAAGTACTCGCACAGGCCGGGATAGAGAGAGG------ACCGCCCCAGCAGGCTCTGTCATCAGCCGCTATCACCTGGACAGCAGTGTG---GGGACTCCTGGG---CAGGCATCAGTGGCTGGAGGGTCTAGGAGCCCAAGGGGTGGGTACCTCAGCGATGGTGATTCGCCTGAGCGTCCTGGA---GGACCACCATCACCCACTGCC---TTCCGGCCCTATGAAGTGGGTCCATCG---GCC---CGGACTCCTCCAGCTGCCCTCTGGGGGCGTCTCAGCCTGCACCTGTATGGGCTAGGGGGTCTGCGACCAAGTCCCGGGGCTACTCCACGAGATCTCTGCTGCCTTCTCCAAGTGGATGGGGTAGCTCGGGCCCGCACAGGGCCACTTCGAAGCGGACCAGACTTCCTGAGGCTGGACCACACCTTCCACCTAGAGCTGGAGGCTGCTCGTCTGCTGCGGGCCTTGGTACTTGCATGGGACCCTGGTGTGAGGCGGCACCGGCCCTGTGCCCAGGGCACTGTGCTATTGCCAACCATCTTTCGAGGGTGCCAAGCGCAACAACTGGCCGTTCGACTTGAACCCCAGGGACTTCTTTACGCCAAGCTAACATTGTCGGAACAGCAAGAAGCCCCT------GCCACAGCAGAGCCCCGTGTTTTCGGGCTCCCTCTGCAGCTTCTGGTAGAACGTGAGCAGTCCCCAGGCCAGGTGCCTCTCATCATCCGAAAGTGTGTGGGGCAGATCGAATGCCGAGGGCTGCGGGTAGTGGGGCTGTACCGTCTGTGTGGCTCAGCAGCAGTGAAGAAAGAGCTTCGAGATGCCTTTGAGCAGGACAGTGCGGCTGTGTGCCTCTCTGAAGATGTGTACCCTGATATCAATGTCATCACAGGCATCCTCAAGGATTATCTTCGAGAACTGCCTACTCCACTCATCACCCAGCCCCTCTACCAGGTGGTGCTGGAAGCCATGGCCCAAGGACACCCAAGCAGGGCTTCCCTG---GGTCCTGAGGGCACCAGAGGGCTCCTCAGATGCCTGCCAGATGTGGAGAGGGCCACCCTGACGCTTCTTCTGGACCATCTGCGCCTTGTCTCTTCCTTCCACACCCACAACCGCATGACCCCGCAGAACTTGGCAGTGTGCTTCGGACCAGTGTTGCTACCAGCGAGACAAACACCCTCTCGGCCCCGGCTCCGTAGCTCTGGCCCAGGAGTCACCAGTGCTGTGGACTTCAAGCGCCACATTGAAGTCCTGCATTACCTGTTACAGTCTTGGCCAGATACCAGACGGCCC---TCAGATACCCCAGATGGCGCAGTCGCACCGTATTTGAGGCCCAAAAGA---------------CAGCCACCTCTGCACTTGCCGCTGGCGGGCCCAGAAGTGGTGACTCGGCCTCGGGGCCGCGGAGGCCCCGAAAGTCCCCCAAGCAACCGCTATGCAGGCGACTGGAGTGTGTGCGGAGGCGATTTACTGCCCTGTGGGCGGGACTTCCTGTCCGGGCCTGACTATGACCATGTGACAGGCAGCGACAGT---------GAGGAAGATGAT---GATGAG---------------------ACTGGAGAGCCGAGGGGCACTACCGACTTC---GAAGATGAGTTTGATGCACCCTTCAACCCACACCTGAATCTCAAAGACTTTGATGCCCTCATCCTGGATCTGGAGAGAGAACTCTCCAAGCAGATCAATGTGTGCCTC---
>rn6
ATGGCCGAGCCGCTGCTCAGGAAGACCTTCTCCCGCTTGCGGGGTCGGGAGAAACTTCCCCGGAAAAAGTCAGATGCCAAGGACCGCGGCCGCCCAGCCCAG------------CGCTCAGAGCCCAAACCCCCAGAACCAGAACCTCGCGTCCTTGAAGGGTCTCAGGCTGGAGCA---------------------------GAGGTACCACTCAGCCCCGAGACACCTCGGAGCCCC---GCTCGCGGTGCCTACCTGCAAAGCCTGGAGCCCAGTAGCCGCCGATGGGTGCTAGGAGGGGCTAAACCACCGGAGGAGATATCTTTAGGG------CCTAGGACACCTAGCAGT------------------------GGGGAGCCTGCTGGTGAGATTTGGTACAACCCCATCCCTGAAGAAGACCCCAGACCTCCAGCACCTGAGCCCGTGGGATCGCAGCTAGCTTCCTCTGAGCCAGAAGGCCCGATCCTCCAAGGTGCAGCCCCTACCAGCCCCCCTACCAAAACCTCCCGTACC---AAGTCCCCAGGCCCTGCAAGGCGCCTCTCTATGAAGATGAAAAAGCTTCCAGAGCTGCGCCGCCGCCTGAGCCTAAGAAGTACTCGCACTAGCAGGGAACGAGAGAGG------ACCGCCCCAGCAGGCTCTGTCATCAGCCGCTACCACCTGGACAGCAGTGTG---GCGACTCCTGGG---CAGGCATCAGTGGCTGGAGGGACTAGGAGCCCAAGGGGTGGGTACCTCAGCGATGGTGATTCGCCGGAGCGTCCTGGG---GGACCACCATCACCCACTGCC---TTCCGGCCCTATGAAGTGGGCCCATCA---GCC---CGGGCTCCTCCAGCCGCGCTCTGGGGGCGTCTCAGCCTGCACCTGTATGGGCTAGGGGGTCTGCGGCCAACTCCGGGGGCTACTCCTCGTGATCTCTGCTGTCTTCTCCAAGTGGATGGAGTAGCTCGGGCCCGCACAGGGCCACTTCGAAGCGGGCCAGACTTCCTGAGGCTGGATCACACCTTCCACTTGGAGCTGGAGGCCGCTCGGCTGCTGCGGGCCTTGGTACTTGCGTGGGACCCTGGTGTGAGGCGGCACCGGCCCTGTGCCCAGGGCACTGTGCTACTGCCAACCATCTTTCGAGGGTGCCAAGCGCAACAACTGGCCGTTCGACTGGAACCCCAGGGACTTCTGTATGCCAAGCTAACGTTGTCGGAACAGCAAGAAGCCCCT------GCCACAGTGGAGCCCCGTGTTTTCGGGCTCCCGCTGCAGCTTCTGGTAGAACGTGAGCAGTCTCCAGGCCAGGTGCCTCTCATCATCCGAAAGTGTGTGGGGCAGATCGAGTGCCGAGGGCTGCGGGTCGTGGGGCTGTACCGTCTCTGTGGCTCAGCCGCGGTGAAGAAAGAGCTTCGAGATGCCTTTGAGCAGGACAGTGCAGCTGTGTGCCTCTCTGAAGATGTGTACCCCGATATCAATGTCATCACAGGCATCCTCAAGGATTACCTTCGAGAGCTGCCAACGCCGCTCATCACCCAGCCCCTCTACCAGGTGGTGCTGGAGGCCATGGCCCAAGGACACCCAAGCAGGGCTTCCCTG---GGTCCTGAAGGCACCAGAGGACTCCTCAGCTGCCTGCCAGATGTGGAGAGGGCCACACTGACGCTTCTTCTGGACCATCTGCGCCTTGTCTCCTCCTTCCACACCCACAACCGCATGACCCCGCAGAACTTGGCGGTGTGCTTCGGACCGGTGCTGCTGCCAGCGAGACAAACACCCTCTCGGACCCGGCTCCGTGGCTCCGGCCCAGGAGTCAGCAGCGCTGTGGATTTCAAGCGCCACATTGAAGTCCTGCATTACTTGTTACAGTCTTGGCCAGATACCCGCCGGCCC---TCAGAGACCCCAGAC------GTCGCACCGTATTTGCGGCCCAAACGA---------------CAGCCACCGCTGCACTTGCCGCTGGATGGCCCAGAAGTGGTGACTCGGCCTCGGGGCCGTGGAGGCCCCGAAAGTCCCCCAAGCAACCGCTATGCAGGCGACTGGAGCGTGTGCGGGGGAGATTTACTGCCGCGTGGGCGGGACTTCCTGTCCGGACCTGACTATGACCACGTGACAGGCAGCGACAGT---------GAGGAAGATGAG---GATGAG---------------------AGTGGAGAGCCGAGGGGCACTACGGACTTC---GAAGATGAGTTTGATGCACCCTTCAACCCACACCTGAATCTCAAAGACTTTGATGCCCTCATCCTGGATCTGGAGAGAGAACTTTCCAAGCAGATCAATGTGTGCCTC---
>oryCun2
----------------------------------------------------------------------------------------GCCGCCCACCCCAG------------CGCCCCGAGCCTGGCCCTCCAGAGCCTGAGCCCCAGGCCCCCGAGGGACCCCAGGCTGCGGCGACAGCCGCTGTGACGGCGGCAGTGGCGGCGGGTCCCCCCAGCCCGGAGGCATCGAGGAGCCCA---GGGCGCGGCGCCTACCTGCAGAGCCTTGAGCCCAGCAGCCGGCGATGGGTGCTGGGCGGGGCCAAGCCGCCCGAAGAGGCCGCTGCAGGG------CCCCGAGCGCCTGGCAGCAGCGGCTGTGGTAGCAGCGGCGGCGGGGAGCCCGCCGGCGAGATCTGGTACAACCCCATCCCTGAGGAAGACCCCAGACCCCCAGCTGCGGAGGCCTCGAGTCCACAGCCCAGCCCAGCTGAGCCCGATGGCCTGACCGCACAAGGTGCGGCCCCCGCCAGCCCGCCCACCAAGGCATCCCGCACAGCAAAGTCCCCCGGCCCGGCCAGGCGCCTGTCCATGAAGATGAAGAAGCTCCCGGAGCTGCGGCGGCGGCTCAGCCTCAGGAGCACCCGCGTCAGCCGCGAGCGAGACAGG------AGCGCCCCCGCGGGCTCCGTCATCAGCCGGTACCACCTGGACAGCAGCGTC---GGGGGTCCCGGGGGACGGGCGGCCGGGGCTGGGGCCGCTCGCGGCCCCAGGGCCGGTTACCTCAGCGACGGGGACTCACCCGAGCGCCCAGCAGGAGGACCCCCGTCGCCCACGGCC---TTCCGGCCCTACGAGGTGGGCCCTGCC---GCC---CGGGCGCCCCCGGCTGCACTCTGGGGTCGTCTCAGTCTGCACCTGTACGGGCTCGGGGGGCTGCGGCCGGCACCCGGCGCCACCCCCAGGGACCTGTGCTGCCTGCTGCAAGTGGACGGCGTGGCCCGGGCCCGAACCGGGCCCCTTCGAGGGGGCCCTGATTTCCTGCAGCTGGATCACACCTTCCACCTGGAGCTCGAGGCCGCCCGGCTCCTGCGGGCCCTGGTGCTGGCATGGGACCCGGGCGTGAGGCGCCACCGGCCCTGTGCCCAGGGCACTGTGCTGCTGCCCACCGTTTTCCGAGGCTCCCAGGCCCAGCAGCTGGCCGTGCGCCTGGAGCCCCAGGGACTGCTGTACGCCAAGCTGACCCTGTCCGAGCAGCAGGAGGCGCCGCCAGCGGCCACGGCTGAGCCCCGTGTCTTTGGCCTGCCCCTGCCCCTGCTCGTGCAGCGGGAGCGGCCCCCCGGCCAAGTACCCCTGATCATCCAGAAGTGCGTGGGGCAGATCGAGCGCCGGGGGCTGCGGGTAGTGGGCCTGTACCGGCTGTGCGGCTCGGCTGCAGTCAAAAAGGAGCTTCGCGACGCCTTTGAGCGGGACAGTGCCGCTGTCTGCCTCTCTGAGGACCTGTACCCTGATATCAATGTCATCACTGGCATCCTTAAGGATTACCTCCGGGAGCTGCCCACCCCGCTCATCACCCAGCCCCTGTACCAGGTGGTGCTGGAAGCCATGGCCCAGGGAACCCCAAACAGAGCTCCTCCG---GGCCCCGAAGGCACCCGGCAGCTCCTCAGCTGCCTGCCCGAAGTGGAAAGGGCCACACTGACGCTTCTCCTGGACCACCTGCGCCTCGTCTCGTCCTTCCACGCCCACAACCGCATGACCACGCAGAACCTGGCCGTGTGCTTCGGGCCCGTGCTGCTGCCCGCGCGCCAGGCGCCCGCCCGAGCCCGCATCCGCGGTTCGGGCCCAGGCCTTGCCAGCGCGGTGGACTTCAAGCGCCACATCGAGGTGCTGCACTACCTGCTGCAGTCTTGGCCAGATCCCCGCCGGCCC---CCAGAGGCTCCGGAC------GTGGCACCATACTTGCGGCCCAAGCGG---------------CAGCCGCAGCTGCATCTGCCGTTAGCGGGTCCCGAAGTGGTGACTCGGCCGCGCGGCCGTGGAGGCCCAGAAAGCCCGCCTAGCAACCGCTACGCTGGCGACTGGAGCGTTTGCGGGCGGGACTTCCTGCCTTGTGGGCGGGACTTCCTGTCTGGGCCCGACTACGACCACGTGCCAGGCAGCGACAGC---------GAGGACGAGGAT---GAG------------------------GCAGGCCAGCCGAGGAGCGCCGCTGACTTC---GAGGACGACTTCGACGCGCCCTTCAACCCGCACCTGAACCTTAAAGACTTCGACGCTCTCATCCTGGACTTGGAGAGGGAGCTCTCCAAGCAGATCAACGTGTGCCTCT--
>HLmanJav1
----------------------------------------------------------------------------------------GCCGCCCAGCCCAA------------TGCCCGGAGCCCAGCCCTCTGGAGTCAGAGCCCCAGGTCTCAGAAGCATCCCAGATTGCAGCG---------------------------GAGGGGCCCCCCAGCCCTGAGGCATCTCGGAGCCCT---GCTCGGGGGGCCTACCTGCAGAGTCTGGAGCCCAGCAGCCGCCGATGGGTGCTGGGAGGGGCTAAGCCCCCAGAGGACGTCACTCTGGGG------CCCGGAGCACCTGGCGGC------------------------GGGGAGTCTGCTGGCGAGATCTGGTACAACCCCATCCCTGAGGAAGACCCCAGGCCCCTGGGGCCTGAGTCCCCGGGGCCACAGCCAGGCTCAGCTGATCCCGAGGGCCCCAGTGCACAAGGTGCAGCCCCCGCCAGCCCCCCACCCAAAGCCTCCCGCACC---AAGTCCCCCGGCCCAGCCAGGCGCCTCTCCATGAAAATGAAGAAACTACCGGAGCTGCGGCGCCGCCTGAGCCTGCGGGGCCCCCGGGCCGGCCGAGAGCGTGAAAGG------GCGGCCCCTGCAGGCTCCGTCATCAGCCGCTACCACTTAGACAGCAGCGTG---GGGACCCCCGGG---CGGGCGGCAGTGGCAGGTGGTGCCCGGGGCCTGCGGGCGGGTTACCTCAGTGACGGTGACTCACCTGAGCGCCCAGGG---GGACCCCCATCACCCACCGCC---TTCCAGCCCTATGAGGTGGGCCCGTCA---GGC---CGGGCACCCCCAGCCGCACTTTGGGGCCGCCTCAGCCTGCACCTATACGGACTTGGGGGACTGCGGCCGGCGTCCGGGGCCACCCCAAGAGACCTCTGCTGCCTACTGCAGGTGGATGGGGTGGCCCGGGCCCGAACAGGGCCCCTGCGCGGAGGTCCAGACTTCCTGCAGCTGGACCACACCTTCCACCTGGAACTTGAAGCTGCCCGGCTGCTGCGGGCCCTGGTCCTGGCATGGGACCCTGGTGTGCGGCGGCACCGGCCCTGTGCCCAGGGCACCGTTCTACTGCCCACAGTCTTCCGAGGATGCCAGGCCCAGCAGCTGGCCGTGCGCCTGGAGCCCCAGGGCTTGCTATATGCCAAGCTGACCCTGTCAGAGCAGCAGGAAGCACCG------GGCACGGCTGAACCCCACGTCTTCGGGCTGCCCCTGCCACTGCTGGTGGAGCGGGAACAGCCCCCGGGCCAGGTGCCCCTCATTATCCAGAAGTGTGTTGAGCAGATTGAGCGCCGAGGGCTGCGGGTAGTGGGACTGTACCGTCTGTGCGGCTCAGCAGCTGTGAAAAAAGAACTTCGGGATGCCTTTGAGCGGGACAGTGCCGCGGTCTGCCTCTCCGAGGAACTGTACCCCGATATCAATGTCATCACTGGCATCCTCAAGGATTACCTTCGGGAGCTGCCCACCCCACTCATCACCCAGCCCCTCTACCAGGTGGTGCTGGAGGCCATGGCCCAAGGGCCCTCAAGCAGGGCTCCCCAC---AGCACCGAGGGCACCCGTGGGCTCCTCAGCTGCCTGCCCGATGTGGAGAGGGCCACGCTGACGCTTCTCCTGGACCACCTGCGCCTTGTCTCCTCCTTCCACGTCCACAACCGCATGACCCCGCAGAACCTGGCCGTGTGCTTCGGTCCCGTGCTGCTGCCGGCTCGCCAGGCGTCCGCAAGGCCCCGCACCCGCAGCTCTGGCTCAGGAGTCGCCAATGCTGTCGACTTTAAGCGCCACATCGAGGTGCTGCACTACTTACTGCAGGCTTGGCCAGATCCCCGCAGGTCT---CCGGAGACTCCAGAA------GTCACCCCGTACCTACGGCCCAAACAA---------------CAGCCGCCGCTGCACTTGCCGCTAGCGGGGCCCGAAGTGGTGACTCGGCCCCGCGGCCGGGGCGGTCCCGAGAGCCCCCCGAGCAACCGCTATGCCGGTGACTGGAGCGTTTGTGGCCGGGACTTCCTGTCCTGTGGCCGGGACTTCCTTTCTGGGCCGGACTATGACCACGTGACAGGCAGCTACAGC---------GAAGACGAGGAC---GAGGAG---------------------GCGGCCGAGTCCGCGGGAGCTGCAGATTTC---GAAGACGACTTCGAGGCACCCTTCAATCCGCACCTGAACCTCAAAGACTTTGACGCCCTCATTCTGGACCTGGAGAGGGAGCTCTCCAAGCAGATCAACGTGTGTCTCT--
>conCri1
NNNNNNNNNNNNNNNNNNNNNAAAACCTTCTCCCGCCTACGGGGCCGGGAGAAACTTCCCCGGAAAAAGTCGGACGCGAAGGAGCGCGGACGCCCAGCCCAG------------CACCCAGAGCCTAGTCCTCTGGAGCCAGAGCCCCTGGCTCCTGAAGGGTCAAAGCCTGGAGCA---------------------------GAGGGATCCTCCAGCCCTGAGGCATCTCGGAGTCCA---GGTCGGGGAGCCTACCTGCAGAGCCTGGAGCCCAGCAGTCGCAGATGGGTGTTGAGTGGGGTCAAACCACCTGAAGAGGCTTCTTTGGGG------CCCAGGATACCTGGCAGC------------------------GGGGAACCTGCAGGTGAAATCTGGTATAACCCCATCCCCGAGGAAGATCCCAGACCCCTGGCACCTGAGCTCCAGGGACCACAGTCAGCCTCAAGTGAACCAGAGGGTGCTGCCCCACAAGGTGCAGCCCCTGGCAACTCTCCCACCAAAGCATCCCGCACC---AAGTCCCCCGGACCTGCCAGGCGCCTTTCCATGAAGATGAAAAAGCTGCCTGAGCTACGGCGCCGCCTGAGCCTGCGGAGCACCCGTGCTAGCCGCGAGCGAGAGCGG------GCAGCCCCCGCAGGCTCGGTCATCAGTCGTTACCATCTGGACAGCAGCGTC---GGGACCCCTGGG---CGGGCGGCAGTGTCCGGGGAAGCGCGGGGCCCGCCGCCAGGGTACTTCAGCGACGGCGATTCTCCGGAGCGCCCAGCG---GGGCCCCCGTCACCCACCGCC---TTCCGGCCCTACGAGGTGGGCCCGGCG---GCC---CCAGCACCCCCAGCCGCACTGTGGGGCCGCCTCAGCCTACACCTGTACGGACTGGGGGGGCTGCGGCCGGCGCCCGGGGCCACGCCGCGAGACCTCTACTGCCTGCTGCAGGTGGATGGAGTGGCCCGAGCGCGCACAGGGCCGCTGCGAGGGGGAACGGATTTCTTGCGGCTGGACCATACATTCCATTTGGAGCTCGAAGATGCCCGGCTGCTGCGGGCCCTGGTTCTGGCATGGGATCCTGGCGTGCGGCGGCACAGGCCCTGCGCCCAGGGCACCGTCCTGCTACCCACTGTCTTCCGAGGATGTGAAGCCCAGCAGCTGGCAGTCCGCCTTGAGCCCCAGGGGTTGCTGTATGCCAAGCTGACCCTATCAGAGCAGCGGGAAGTACAG------GGCACAGTGGAGCCGCGAGTCTTCGGGCTGCCCCTGCCACTGCTGGTGGAGCGGGAGCAGCCCCCAGGCCAGGTGCCCCTCATCATCCAGAAGTGTGTTGGACAGATTGAACGCAGAGGGCTTCGGGTGGTGGGGCTGTATCGTCTGTGTGGCTCAGCAGCTGTGAAGAAAGAGCTTCGGGATGCCTTTGAACGGGACAGTGCAGCCGTTTGCCTCTCTGAGGACCTATACCCTGACATCAATGTCATCACGGGCATCCTCAAGGATTATCTTCGGGAGTTGCCCACCCCACTCATCACCCAGCCCCTCTATCAGGTGGTGCTGGAGGCCATGGCCCGACAGCCCCCAAGTAGGGCTCCCCCT---AGCACTGAGAGCACAAGGGATCTCCTCAGCTGCCTGCCGGATGTGGAGAGGGCAACGCTGACACTTCTCCTGGACCACCTGCGTCTCGTCTCATCCTTCCACGCCCACAACCGCATGACCCCGCAGAATCTGGCGGTGTGCTTTGGGCCCGTGCTACTGCCGGCGCGCCAAGCACCCGCTAGGTCCCGCATCCGCAGCTCAGGCCCAGGCATCACCAACGCAGTAGACTTCAAGCATCACATCGAGGTGCTGCATTACCTGCTGCAGGCCTGGCCAGATCCTCGTAGGTCT---CCGGAGGCTCCGGAT------CTCGCCCCGTATCTGCGGCCCAAACGA---------------CAGCAGTCGCTGCATTTGCCGCTAACGGGCCCCGAGGTGGTGACTCGGTCCCGCGGCCGAAGCGGCCCTGAAAGTCCTCCGAGCAACCGCTACGCCGGCGACTGGAGTGTTTGTGGGCGGGACTTCCTACCCTGTGGGAGGAACTTCCTGTCCGGGCCCGACTACGACCACGTGACAGGCAGTGACAGCGAC---GACGAAGACGAGGAC---GAGGAA---------------------ACCGGCGAGCCTACTGGCGCCGCCGACTTC---GAGGACGAATTCGATGCGCCTTTCAACCCGCACCTGAATCTCAAAGACTTTGACGCCCTCATCCTGGACCTAGAGAGAGAGCTCTCCAAGCAGATCAACGTGTGCCTC---
