# Supplementary material for: Six reference-quality genomes reveal evolution of bat adaptations
Source: Nature. 2020 Jul 22;583(7817):578–84. doi: 10.1038/s41586-020-2486-3 (PMC8075899; doi:10.1038/s41586-020-2486-3)
Supplement: Supplementary file 6 — Alignments of 12,931 protein-coding genes across 48 mammals. [file 41586_2020_2486_MOESM6_ESM.gz › suppDataFile/ENST00000252242.aln.fasta]

>HLphyDis3
ATGTCTCGCCAGTCGAGTGTGTCCTTCCGGAGTGGGGGAGGCCGTAGCTTCAGCGCTGCCTCTGCCATCACCCCATCTGTCTCTCGCACCAGTTTCACCTCTGTGTCCCGAGCTGGGGGTGGTGGTGGCGGC---TTTGGCAGGATCAGCCTTGGGGGT---GCTGGTGGAGGAGGC------GGCTATGGCAGCCGGAGCCTCTACAACCTGGGGGGCTCCAAGAGGATCTCCATCAGCACTGGTGGT------GGCAGCTACAGAAACCGATTTGGT---GCCAGT------------------------GGTGCCTATGGCTTTGGAGGTGGAGCTGGGAGCGGATTTGGCTTAGGTGGTGGAGCTGGTAGTGGC---TTTGGGCTTGGTGGAGGTGGTGGATTTGGGCTTGGTGGAGGTGCTGGATTTGGACTTGGTGGTGGAGGTGGTGGCTTTGGAGGTGGC---------------------TTTGGGGGCCCTGGCTTCCCCGTCTGTCCTCCTGGAGGCATCCAAGAGGTCACTGTCAACCAGAGTCTCCTGACTCCCCTCAACCTGCAAATCGACCCTGCCATCCAGCGAGTGCGGACTGAGGAGCGGGAGCAGATCAAGAGCCTCAACAACAAGTTCGCCTCCTTCATCGACAAGGTGCGCTTCCTAGAACAGCAGAACAAGGTCCTGGACACCAAGTGGACCCTGCTCCAGGAGCAGGGCACCAAGACTGTGAGGCAGAACCTGGAGCCCCTGTTCGAGCAGTACATCAACAACCTTAGGAGACAGCTGGACAGCGTCCTTGGGGAGAGAGGCCGCCTGGACTCAGAGCTGAGGAACATGCAGGACCTGGTGGAGGACTTCAAGAACAAGTATGAAGATGAAATCAACAAGCGTACCACCGCTGAGAATGAGTTTGTGATGCTGAAAAAGGATGTGGACGCCGCCTACATGAGCAAAGTGGAGTTAGAGGCCAAGGTCGATGCATTGATGGATGAGATCAACTTCTTGAAGATGTTCTTTGAGGCGGAGCTGTCCCAGATGCACACGCACATCTCCGACACCTCTGTGGTCCTCTCCATGGACAACAACCGCAGCCTGGACCTGGACAGCATCATCGCCGAGGTCAAGGCCCAGTATGAGGACATTGCCAACCGCAGTCGGACGGAAGCTGAGTCCTGGTACCAGACCAAGTACGAGGAGCTGCAGCAGACAGCTGGCCGGCATGGTGATGATCTTCGCAACACCAAGCATGAGATCTCTGAGATGAACCGGATGATCCAGAGGCTGAGAGCAGAGATCGACAATGTCAAGAAGCAGTGCGCCAACCTGCAGAACGCCATTGCTGATGCTGAGCAGCGTGGGGAGCTGGCCCTGAAGGACGCCAGGAACAAGCTGGCCGAGCTGGAGGATGCCCTGCAGAAGGCCAAGCAGGATATGGCCCGGCTGCTGCGCGAGTACCAGGAACTGATGAACACCAAGCTGGCCCTGGACGTGGAGATTGCCACCTACAGGAAGCTGCTGGAGGGCGAGGAGTGCAGACTGAGTGGAGAAGGAGTTGGACCAGTCAATATCTCTGTGGTCACGAGCAGCGTCTCCTCTGGCTACGGAAGTGGTGGCGGCGGCGGCGGC---GGC---TACGGC------TTCGGTAGTGGTCTCGGAGGCGGCGGCGGT------CTCGGCGGTGGTCTCGGCGGCGGCCTCGGCGGTGGTCTCGGCGGCGGCCTC------------------------------GGCGGC---GGCGGTGGCAGCTTCTACTCCAGCAGCAGT---GGG------GGCGCCGGCACAGGCAGTTTGCTCAGT---------------------------GCA------GGG---GGTTCTGGCTTC---AGTTCAAGCAGTGGCCGA------GGCATGGGGGTGGGCTTT------GGCAGC------GGAAGTGGGGGCAGCAGC---------TCCAGCGTCAAATTTGTCTCCACCACCTCCTCCTCCTCCCGGAAGAGCTACAAGAGT---
>susScr11
ATGTCTCGCCAATCGAGTGTGTCCTTACGCACCGGGGGCAGCCGTAGCTTCAGCGCCGCCTCTGCCATCACCCCGTCTGTCTCTCGCACCAGTTTCACCACTGTGTCTCGGTCTGGGGGTGGCGGTGGCGGC---TTTGGCAGGGTCAGCCTTGGGGGT---GCTTGTGGAGTTGGA------GGCTATGGCAGCCGGAGCCTCTACAACCTGGGGGGTTCCAAGAGGATCTCCATCAGCGCTAGCGGT------GGTGGCTTCAGGAACCGATTTGGT---GCCGGTGCTGGA------------------GGCGGCTATGGTTTTGGAGGTGGAGCCAGCAGCGGATTTGGTTTTGGCGGTGGAGCAGGTGGTGGC---TTTGGGCTCGGTGGCGGTGCTGGCTTTGGA---------------------------------GGCGGCGCTGGCTTTGGAGGTGGC---------------------TTCGGTGGCCCTGGCTTCCCCGTCTGCCCCCCTGGAGGCATTCAAGAGGTCACCGTCAACCAGAGTCTCCTGACTCCCCTTAACCTGCAAATCGACCCCACCATCCAGCGGGTGAGGACCGAGGAGCGGGAGCAGATCAAGACCCTCAACAACAAGTTCGCCTCCTTCATCGACAAGGTGCGGTTCCTGGAGCAGCAGAACAAGGTCCTGGACACCAAGTGGACCCTGCTGCAGGAGCAGGGCACCAAGACTGTCAGGCAGAACCTGGAGCCTTTGTTCGAGCAGTACATCAACAACCTCAGGAGACAGCTGGACAGCATCCTGGGAGAGAGAGGCCGCCTGGACTCAGAGCTGAGGAACATGCAGGACCTGGTGGAGGACTTCAAGAACAAGTATGAAGATGAAATCAACAAGCGTACCACAGCCGAGAATGAATTTGTGATGCTGAAGAAGGATGTGGACGCCGCCTACATGAACAAGGTGGAGCTGGAAGCCAAGGTCGATGCACTGATGGATGAGATCAACTTCACGAAGATGTTCTTTGAGGCGGAGCTGTCCCAGATGCAGACACATGTCTCAGACACATCTGTGGTCCTCTCTATGGACAACAACCGCAACCTGGACCTGGACAGCATCATCGCCGAGGTCAAGGCCCAGTACGAGGACATCGCCAACCGCAGCCGCACGGAAGCCGAGTCCTGGTACCAGACCAAGTACGAAGAGCTGCAGCAGACAGCTGGCCGGCATGGTGATGATCTCCGCAACACCAAGCATGAGATCTCTGAAATGAACAGGATGATCCAGAGGCTGAGAGCTGAGATCGACAACGTCAAGAAGCAGTGCGCCAACCTGCAGAATGCCATTGCTGATGCTGAGCAGCGTGGGGAGCTGGCCCTCAAGGACGCCAGGAACAAGCTGGCCGAGCTGGAGGATGCCCTGCAGAAGGCCAAGCAGGACATGGCCCGGCTGCTGAGGGAGTACCAGGAGCTCATGAACACCAAGCTGGCCCTGGACGTGGAGATCGCCACCTACAGGAAGCTGCTGGAGGGCGAGGAGTGCAGATTGAGTGGAGAAGGTGTTGGACCAGTCAATATCTCGGTCGTCACAAACACCCTCTCCTCTGGCTATGGC------------GGTGGCAGT---GGC---TTTGGT------------GGCGGCCTCGGC------GGTGGC------CTCGGTGGTGGCCTCGGGGGCGGCCTCGGTGGAGGTCTGGGCGGTGGAATTGGT---------------------------GGAGGT---GGTGGCAGCAGCTACTACTCCAGCAGCAGCAGCGGG------GGCGTAGGCCTTGGCGGTGGGCTCAGC---------------------------GTG------GGG---GGCGCTGGCTTC---AGTTCAAGCAGTGGCCGA------AGCCTGGGC------TTT------GGCAGT------GGC---GGAGGCAGCAGC---------TCCAGTGTCAAATTTGTCTCCACCACCTCCTCCTCC---CGGAAGAGCTTCAAGAGC---
>oryAfe1
ATGTCTCGTCAATCCAGTGTGTCCTTCAGGAGTGGGGGCAGCCGGAGCTTCAGTGCTGCCTCGGCCATCACCCCATCCGTCTCCCGCACAAGTTTCAGCTCTGTGTCCCGGTCTGGGGGTGGTGGTGGTGGC---TTTGGCAGGGTCAGCCTTGGTGGG---GCTTGTGGAGCTGGT------GGCTTTGGCAGCCGGAGCCTCTACAACCTGGGAGGCTCCAAGAGGATCTCCATCAGCGCTAGTGGC------GGCAGCTTCAGGAACCGATTTGGT---GCAGGTGCTGGA------------------GGCAGCTATGGCTTTGGTGGTGGAGCCGGGAGTGGATTTGGTTTCGGCGGTGGAGCTGGTGGTGGC---TTTGGGCTTGGTGGTGGA---------------------------------------------------GCTGGCTTTGGAGGGGGC---------------------TTTGGTGGCCCTGGCTTCCCCGTCTGCCCTCCTGGAGGCATCCAAGAGGTCACTGTCAACCAGAGCCTCCTGACTCCCCTCAACCTGCAAATTGACCCCACCATCCAACGGGTGAAGACTGAGGAGAGGGAGCAGATCAAGACCCTCAATAACAAGTTTGCCTCCTTCATCGACAAGGTACGCTTTCTGGAGCAGCAGAACAAGGTCCTGGACACCAAGTGGACTCTGCTCCAGGAGCAGGGCAACAAGACTGTACGACAGAACCTGGAGCCCCTCTTTGAGCAGTACATCAACAACCTCAGGAAGCAGCTGGATAGTATTCTTGGGGAGAGAGGCCGCCTGGACTCTGAGCTGAGGAACATGCAGGACCTGGTGGAGGACTTCAAGAACAAGTATGAAGATGAAATCAACAAGCGTACTACTGCTGAGAATGAGTTTGTGATGCTGAAGAAGGATGTGGATGCTGCCTACATGAACAAGGTGGAACTAGAGGCCAGAGTCGATGCAATGATGGATGAGATCAACTTCCTCAAGCTCTTCTTTGAGGCGGAGCTGGCCCAGATGCACAGTCATGTCTCGGACACGTCTGTGGTGCTGTCCATGGACAACAACCGCAACCTGGACCTGGACAGCATCATCTCTGAGGTCAAGGCCCAGTATGAGGACATTGCCAACCGCAGCCGGATGGAAGCTGAATCCTGGTACCAGACCAAGTATGAGGAGCTGCAGCAGACAGCTGGTCGGCATGGTGATGACCTCCGCAACACCAAGCACGAAATCTCTGAGATGAACCGCATGATCCAGAGGCTCAGAGCTGAGATCGACAATGTCAAGAAGCAGTGTGCCAATCTGCAGAGTGCCATTGCTGATGCTGAGCAGCGTGGGGAGCTGGCTCTCAAAGATGCCAGGAACAAGCTGGCTGAGCTGGAGGATGCCCTGCAGAAGGCCAAGCAGGACATGGCCCGGTTGCTGCGTGAGTACCAGGAGCTGATGAACACCAAGCTGGCCCTGGATGTGGAGATTGCCACCTACAGAAAGCTGCTGGAGGGCGAGGAGTGCAGACTGAGTGGAGAAGGAGTTGGACCAGTTAATATCTCTGTCGTCACGAACAGTGTCTCCTCTTCCTACGGC------------GGTGGCAGT---GGC---TTTGGC------------GGTGGCCTCGGT------GGTGGC------CTCGGTGGTGGCCTCGGTGGTGGCCTCGGTGGAGGTCTTGGCGGTGGACTTGGT---------------------------GGAGGT---GGCAGTGGGAGCTACTACACCAGCAGTGGT---GGG------GGTGTCGGCCTGGGCGGAGGCCTCAGT---------------------------GTC------GGG---GGCTCTGGCTTC---AGTGGAGGCAGTGGCCGA------AGCCTGGGGATGGGCTTCAGCAGTGGTGGT------GGT---GGTGGCAGCAGC---------TCCAGCGTCAAATTTGTCTCCACTACTTCTTCTAGC---CGGAAGAGCTTCAAGAGT---
>calJac3
ATGTCTCGCCAGTCAAGTGTGTCCTTCCGGAGTGGGGGCAGTCGTAGCTTCAGTACCGCCTCTGCCATCACCCCGTCTGTCTCCCGCACCAGTTTCACCTCTGTGTCCCGGTCCGGGGGTGGCGGTGGTGGTGGCTTTGGTAGGGTGAGCCTTGGGGGT---GCTGGTGGAGTGGGT------GGCTATGGCAGCCGGAGCCTCTACAATCTGGGGGGCTCCAAGAGGATATCCATCAGCACTAGTGGT------GGCAGCTTCAGGAACCGATTTGGT---GCTGGTGCTGGA------------------GGCGGCTATGGCTTCGGAGGCGGTGCCGGTGGTGGATTTGGTTTCGGCGGTGGAGCTGGTGGTGGC---TTTGGGCTCGGTAGTGGA---------------------------------------------------GCTGGCTTTGGAGGTGGC---------------------TTCGGTGGCCCTGGTTTTCCTGTCTGCCCCCCTGGAGGTATCCAAGAGGTCACCGTCAACCAGAGTCTCCTGACTCCCCTCAACCTGCAAATCGACCCCACCATCCAGAGGGTGAGGACCGAGGAGCGCGAGCAGATCAAGACTCTCAACAACAAGTTCGCCTCCTTCATCGACAAGGTGCGATTCCTGGAGCAGCAGAACAAGGTTCTGGACACCAAGTGGACCCTGCTACAGGAGCAGGGAACCAAGACTGTGAGGCAGAACCTGGAGCCGTTGTTCGAACAGTACATCAACAACCTCAGGAGGCAGCTGGATAGCATCGTTGGGGAACGCGGCCGCCTAGACTCGGAGCTGAGAAACATGCAGGATCTGGTGGAGGACTTCAAGAACAAGTATGAGGATGAAATCAACAAGCGTACCACTGCGGAGAATGAGTTTGTGATGCTGAAGAAGGATGTAGACGCTGCCTACATGAACAAGGTGGAGCTGGAGGCCAAGGTTGACGCACTGATGGATGAGATTAACTTCATGAAGATGTTCTTTGATGCGGAGCTGTCCCAGATGCAGACACATGTCTCTGACACCTCCGTGGTCCTCTCCATGGACAACAACCGCAACCTGGACCTGGATAGCATCATTGCTGAGGTCAAGGCCCAGTATGAAGAGATCGCCAACCGCAGCCGGACCGAAGCTGAGTCCTGGTACCAGACCAAGTACGAGGAGCTGCAGCAGACAGCTGGCCGGCATGGCGATGACCTCCGCAACACCAAGCATGAGATCTCTGAGATGAACCGGATGATCCAGAGGCTGAGAGCTGAGATTGACAATGTCAAAAAACAGTGCGCCAACCTGCAGAATGCTATTGCGGATGCTGAGCAGCGTGGGGAGATGGCGCTCAAGGATGCCAGGAACAAGCTGGCTGAGCTGGAGGAGGCCCTGCAGAAGGCCAAGCAGGACATGGCCCGGCTGCTGCGCGAGTACCAGGAGCTCATGAACACCAAGCTGGCCCTAGACGTGGAGATTGCCACGTACCGCAAGCTGCTGGAGGGCGAGGAGTGCAGGCTTAGTGGAGAAGGAGTTGGACCAGTCAACATCTCTGTTGTCACAAGCAGCGTCTCCTCTGGATATGGC------------GGCGGCAGT---GGC---CTCGGT---------------------GGA------GGAGGT------CTTGGCGGTGGCCTCGGTGGAGGTCTTGGCGGCGGCCTCGGTGGAGGTCTT------------------------------GGTGGT---GGCAGTACAAGCTACTACTCCAGCAGCAGT---GGA------GGTGTTGGCCTAGGCGGTGGGCTCAGT---------------------------GTT------GGG---GGCTCTGGCTTC---AGTGCAAGCAGCGGCCGA------GGAATGGGGGTAGGCTTT------GGCAGT------GGT---GGGGGTAGCGGC---------TCTAGCGTCAAATTTGTCTCCACCACCTCCTCCTCC---CGGAAGAGCTTCAAGAGC---
>saiBol1
ATGTCTCGCCAGTCAAGTGTGTCCTTCCGGAGTGGGGGCAGTCGTAGCTTCAGCACCGCCTCTGCCATCACCCCGTCTGTCTCCCGCACCAGTTTCACCTCTGTGTCCCGGTCCGGAGGTGGCAGTGGTGGTGGCTTTGGTAGGGTCAGCCTTGGGGGT---GCTGGTGGAGCGGGT------GGCTATGGCAGTCGGAGCCTCTACAATCTGGGGGGCTCCAAGAGGATATCCATCAGCACTAGCGGT------GGCAGCTTCAGGAACCGATTTGGT---GCCGGTGCTGGA------------------GGCGGCTATGGCTTTGGAGGCGGTGCCGGTGGTGGATTTGGTTTCGGCGGTGGAGCTGGTGGTGGC---TTTGGGCTTGGTGGTGGA---------------------------------------------------GCTGGCTTTGGAGGTGGC---------------------TTCGGTGGCCCTGGCTTTCCTGTCTGCCCTCCTGGAGGTATCCAAGAGGTCACCGTCAACCAGAGTCTCCTGACTCCCCTCAACCTGCAAATCGACCCCACCATCCAGCGGGTGAGGACTGAGGAGCGCGAGCAGATCAAGACCCTCAACAACAAGTTCGCCTCCTTCATCGACAAGGTACGGTTCCTGGAGCAGCAGAACAAGGTTCTGGACACCAAGTGGACCCTGCTACAGGAGCAGGGCACCAAGACCGTGAGGCAGAACCTGGAGCCGTTGTTCGAACAGTACATCAACAACCTCAGGAGGCAGCTGGACAGCATCGTCGGCGAACGCGGCCGCCTGGACTCGGAGCTGAGAGGCATGCAGGACCTGGTGGAGGACTTCAAGAACAAGTATGAGGATGAAATCAACAAGCGTACCACTGCGGAGAATGAGTTTGTGATGCTGAAGAAGGATGTAGATGCTGCCTACATGAACAAGGTGGAGCTGGAGGCCAAGGTTGACGCACTGATGGATGAGATCAACTTCATGAAGATGTTCTTCGATGCGGAGCTGTCCCAGATGCAGACGCACGTCTCTGACACCTCCGTGGTCCTCTCCATGGACAACAACCGCAACCTGGACCTGGATAGCATCATCGCTGAGGTCAAGGCCCAGTATGAAGAGATTGCCAACCGCAGCCGGACCGAAGCTGAGTCCTGGTACCAGACCAAGTATGAGGAGCTGCAGCAGACAGCTGGCCGGCACGGCGATGACCTCCGCAACACCAAACATGAGATCTCTGAGATGAACCGGATGATCCAGAGGCTGAGAGCTGAGATCGACAACGTCAAGAAACAGTGCGCCAACCTGCAGAACGCCATTGCGGACGCTGAGCAGCGTGGGGAGATGGCGCTCAAGGATGCCAGGAACAAGCTGGCCGAGCTGGAGGACGCCCTGCAGAAGGCCAAGCAGGACATGGCCCGGCTGCTACGCGAGTACCAGGAGCTCATGAACACCAAGCTGGCCCTGGACGTGGAGATCGCCACCTACCGCAAGCTGCTGGAGGGCGAGGAGTGCAGGCTTAGTGGAGAAGGAGTTGGACCAGTCAACATCTCTGTTGTCACAAGCAGTGTCTCCTCCGGATATGGC------------GGCGGCAGT---GGC---CTTGGT------------------------------GGAGGT------CTTGGCGGCGGCCTCGGTGGAGGTCTGGGCGGTGGTCTTGGAGGTGGTCTT------------------------------GGAGGT---GGCAGTACAAGCTACTACTCCAGCAGCAGT---GGG------GGTGTTGGCCTAGGCAGTGGGCTCAGC---------------------------ATG------GGG---GGCTCTGGCTTC---AGTGCAAGCAGCGGCCGA------GGCATGGGGGCAGGATTT------GGCAGT------GGC---GGGGGTAGCGGC---------TCCAGCGTCAAATTTGTCTCCACCACCTCCTCCTCC---CGGAAGAGCTTCAAGAGC---
>micMur3
ATGTCTCGCCAGTCAAGTGTGTCCTTCCGGAGTGGGGGCAGCCGCTCCTTCAGCGCCGCCTCTGCCATCACCCCATCTGTCTCCCGCACCAGCTTCACCTCTGTGTCCCGGTCCGGGGGTGGCGGTGGTGGC---TTCGGCAGGGTCAGCCTTGGGGGT---GCTTGTGGAGCGGGT------GGCTTCGGCAGCCGGAGCCTCTACAACCTCGGGGGCTCCAAGAGGATCTCCATCAGCGCTAGCGGC------GGCAACTTCAGGAACCGATTTGGT---GCCGGTGCTGGA------------------GGTGGCTATGGCTTTGGAGGTGGAGCCGGCAGTGGATTCGGTTTTGGCGGTGGAGCTGGTGGTGGC---TTTGGGCTCGGTGGTGGA---------------------------------------------------GCTGGCTTTGGAGGTGGC---------------------TTTGGTGGCGCTGGCTTCCCAGTCTGCCCCCCTGGAGGCATCCAAGAGGTCACCATCAACCAGAGTCTCCTGACTCCCCTCAACCTGCAAATCGACCCCACCATCCAGCGGGTGAAGACTGAGGAGCGCGAGCAGATCAAGACCCTCAACAACAAGTTCGCCTCCTTCATCGACAAGGTGCGCTTCCTAGAGCAGCAGAACAAGGTCCTGGACACCAAGTGGACCCTGCTCCAGGAGCAGGGCACCAAGACCGTGAGGCAGAACCTGGAGCCTTTGTTCGAGCAGTACATCAACAACCTCAGGAGGCAGCTGGACAGCATCCTCGGGGAGAGAGGCCGCCTGGACTCGGAGCTGAGGAACATGCAGGACCTGGTGGAGGACTTCAAGAACAAGTATGAAGATGAAATCAACAAGCGTACCACTGCCGAGAATGAGTTTGTGATGCTTAAGAAGGATGTGGACGCTGCCTACATGAACAAGGTGGAGCTGGAGGCCAAGGTCGATGCACTGATGGACGAGATCAACTTCATGAAGATGTTCTTTGATGCGGAGCTGTCCCAGATGCAAACGCATGTCTCAGACACATCCGTGGTGCTGTCCATGGACAACAACCGCAACCTGGACCTGGACAGCATCATCGCCGAGGTCAAGGCCCAGTACGAGGAGATTGCCAACCGCAGCCGGACCGAGGCCGAGACCTGGTACCAGACCAAGTACGAGGAGCTGCAGCAGACAGCTGGCCGGCACGGCGATGACCTCCGCAACACCAAGCATGAGATCTCTGAGATGAACCGCATGATCCAGAGACTGAGATCTGAGATAGACAACGTCAAGAAGCAGTGCGCCAACCTGCAGAACGCCATCGCTGATGCAGAGCAGCGTGGGGAGCTGGCGCTCAAGGATGCCAGGAACAAGCTGGCCGAGCTGGAGGACGCCTTGCAGAAGGCCAAGCAGGACATGGCGCGGCTGCTGCGCGAGTACCAGGAGCTGATGAACACCAAACTGTCCCTGGATGTGGAGATTGCCACCTATCGCAAGCTGCTGGAGGGCGAGGAGTGCAGACTGAGCGGAGAAGGAGTTGGACCAGTCAACATCTCTGTCGTCACAAGCAGCGTCTCCTCTGGCTACGGC------------AGCGGCGGT---GGC---TATGGC------------------AGCGGC------GGTGGC------TACGGTGGTGGCTTTGGTGGAGGCCTCGGCGGAGGACTCGGCGGAAGTCTCGGC---------------------------GGAGGT---GGCGGTGGGAGCTACTACTCCAGCAGCAGT---GGG------------GGCATGGGCGGTGGGCTCAGT---------------------------GTT------GGG---GGCTCCGGCTTC---AGTGCAGGCAGTGGCCGA---------GTGGGGGTGGGCTTT------GGCAGC------GGC---GGAGGCAGCAGC---------TCCAGCGTCAAGTTTGTCTCCACCACCTCCTCCTCC---CGGAAGAGCTTCAAGAGC---
>HLcamFer2
ATGTCTCGCCAGTCAAGTGTGTCCTTCCGGAGCGGGGGCAGCCGTAGCTTCAGCACTGCCTCCGCCATCACCCCGTCTATCTCCCGCACCAGTTTCACCACAGTGTCCCGGTCCGGGGGCGGCGGTGGCGGCGGCTTTGGCAGGGTCAGCCTCGGGGGC---GCTTGTGGAGCGGGA------GGCTTTGGCAGCCGGAGCCTCTACAACCTGGGGAGCTCCAAGAGGATCTCCTTCAGCGCTGGTGGT------GGGGGCTTCAGGAGCCGGTTCGGA---GCTGGTGCTGGA------------------GGCGGCTATGGCTTTGGAGGTGGAGCTGGGAGTGGATTTGGTTTTGGCGGTGGAGCTGGTGGTGGC---TTTGGGCTCGGTGGTGGC---------------------------------------------------GCTGGCTTTGGAGGTGGC---------------------TTTGGTGGCCCTGGCTTCCCCGTCTGTCCCCCTGGAGGCATCCAAGAAGTCACCGTCAACCAGAGTCTTCTGACTCCCCTCAACCTGCAAATCGACCCCGCCATCCAGCGGGTGAGGACCGAGGAGCGGGAGCAGATCAAGACACTCAATAACAAGTTTGCCTCCTTCATCGACAAGGTGCGGTTCCTGGAGCAGCAGAACAAGGTCCTGGACACCAAGTGGACCCTGCTGCAGGAACAGGGCACCAAGACCGTGAGGCAGAACCTGGAGCCTCTGTTTGAGCAATACATCAACAACCTCAGGAGGCAGCTGGACGGCATCCTGGGGGAGAGAGGCCGCCTGGACTCGGAGCTGAGGAACATGCAGGACCTGGTGGAGGACTTCAAGAACAAGTATGAGGATGAAATCAACAAGCGCACCACCGCTGAGAATGAGTTTGTGATGCTGAAAAAGGACGTGGACGCCGCTTACATGAACAAAGTGGAGCTAGAGGCCAAGGTCGATGCACTGATGGATGAGATCAACTTCATGAAGATGTTCTTTGACGCGGAGCTGTCCCAGATGCAGACGCACGTCTCAGACACGTCCGTGGTTCTGTCCATGGACAACAACCGCTCCCTGGACCTGGACAGCATCATTGCTGAGGTCAAGGCCCAGTACGAGGAGATCGCCAACCGCAGCCGGACAGAAGCCGAGTCCTGGTACCAGACCAAGTACGAGGAGCTGCAGCAGACAGCGGGCCGGCACGGCGATGATCTCCGTAACACCAAGCATGAGATCTCCGAGATGAACAGGATGATCCAGAGGCTGAGAGCCGAGATCGACAACGTCAAGAAGCAGTGCGCCAACCTGCAGAACGCCATCGCTGATGCCGAGCAGCGTGGGGAGCTGGCCCTCAAAGATGCCAGGAACAAGCTGGCCGAGCTGGAGGACGCCCTGCAGAAGGCCAAGCAGGACATGGCCCGGCTGCTGCGCGAGTATCAGGAGCTCATGAACACCAAGCTGGCCCTGGACGTAGAGATCGCCACCTACCGCAAGCTGCTGGAGGGCGAGGAGTGCAGACTGAGTGGAGAAGGTGTCGGACCGGTCAACATCTCCGTTGTCACGAACACCGTCTCTTCTGGCTACGGT------------GGTGGCAGT---GGC---TTTGGT------------------------------GGTGGC------CTCGGTGGCGGTCTGGGCGGTGGTCTTGGC---------------------------------------------------GGAGGC---GGCGGCGGGAGCTACTACTCCAGCAGCAGC---GGG------GGCGTGGGCCTAGGCGGCGGGCTCAGC---------------------------GTT------GGG---GGTTCTGGCTTC---AGCGCAAGCAGTGGCCGA------AGCCTGGGC------TTT------GGCAGC------GGC---GGGGGCAGCGGC---------TCCAGCGTCAAATTTGTCTCCACCACCTCCTCCTCC---CGGAAGAGCTTCAAGAGC---
>bosTau8
ATGTCTCGCCAGTCAACCGTGTCCTTCCGAAGCGGGGGCGGCCGCAGCTTCAGCACTGCCTCTGCCATCACCCCGTCCGTCTCCCGCACCAGTTTCACCTCCGTGTCCCGGTCCGGGGGTGGCGGCGGTGGCGGCTTCGGCAGGGTCAGCCTTGGGGGT---GCTTATGGTGCCGGT------GGCTTTGGCAGCCGGAGCCTCTACAACCTGGGGGGCTCCAAGAGGATTTCCATTAGCGCCAGCGGC------GGTGGATTCAGGAACCGATTTGGT---GCTGGTGCTGGA------------------GGCGGCTATGGCTTTGGAGGTGGAGCCGGGAGCGGATTTGGTTTTGGCGGTGGAGCTGGCGGTGGTGGCTTTGGGCTTGGTGGTGGA---------------------------------------------------GCTGGCTTCGGAGGTGGC---------------------TTCGGTGGTCCTGGCTTCCCTGTGTGCCCCCCTGGAGGCATCCAAGAGGTCACCGTCAACCAGAGTCTCCTGACTCCCCTCAACCTGCAAATCGACCCCACCATCCAGCGGGTGAGGACTGAGGAGCGGGAGCAGATCAAGACCCTCAACAACAAGTTTGCCTCTTTCATCGACAAGGTGCGGTTCCTGGAGCAGCAGAACAAGGTCCTGGACACCAAGTGGGCCCTGCTGCAGGAGCAGGGCACCAAGACTGTGAGGCAGAACCTGGAGCCTTTGTTAGAGCAGTACATCAACAACCTCAGGAGACAGCTGGATGGTATCGTTGGGGAGAGAGGCCGCCTGGACTCAGAGCTCAGGAATATGCAGGACTTGGTGGAGGACTTCAAGAACAAGTATGAAGATGAAATCAACAAGCGTACCACTGCCGAGAATGAGTTTGTGATGCTGAAGAAGGATGTGGATGCTGCCTACATGAACAAAGTGGAACTAGAGGCCAAGGTCGATGCACTGATGGACGAGATCAACTTCATGAAGATGTTCTTCGATGCGGAGCTGTCCCAGATGCAGACACACGTCTCAGACACATCCGTGGTCCTGTCCATGGACAACAACCGCAGCCTGGACTTGGACAGCATCATTGCTGAGGTCAAGGCCCAGTACGAGGACATTGCCAACCGCAGCCGCACAGAAGCTGAGTCCTGGTACCAGACCAAGTATGAGGAGCTGCAGCAGACTGCAGGTCGCCATGGCGATGATCTCCGTAACACCAAGCATGAGATCTCTGAGATGAATAGGATGATCCAGAGGCTGAGATCCGAGATCGACAACGTTAAAAAACAGTGTGCCAACCTGCAGAATGCCATTGCTGACGCTGAGCAGCGTGGGGAGCTGGCCCTCAAGGATGCCAGGAGCAAGCTGGCGGAGCTGGAGGACGCCCTGCAGAAGGCCAAGCAGGACATGGCACGTCTGCTGAGGGAGTACCAGGAGCTGATGAACACCAAGCTGGCCCTGGACGTGGAGATCGCCACCTACAGGAAGCTGCTGGAGGGCGAGGAGTGCAGACTGAGTGGAGAAGGAGTTGGACCAGTCAACATCTCTGTCGTCACAAACACCGTTTCCTCAGGCTACGGT------------GGTGGCAGT---GGC---TTTGGC------------AGTGGCCTGGGC------GGTGGC------CTGGGTGGCGGCCTCGGCGGCGGCCTGGGCGGAGGTCTGGGCAGTGGTCTTGGT---------------------------GGAGGC---GGCAGTAGCAGCTTCTACTCCAGCAGCAGT---GGG------GGTGTTGGCCTAGGCGGTGGGCTCAGT---------------------------GTC------GGG---GGCTCTGGCTTC---AGTGCAAGCAGTGGCCGA------AGCTTGGGC------TTT------GGCAGT------GGT---GGGGGCAGCAGC---------TCCAGCGTCAAATTTGTCTCCACCACCTCCTCCTCT---CGGAAGAGCTTCAAGAGC---
>musFur1
ATGTCCCGCCAGTCAAGTGTATCCTTCCGGAGCGGAGGCAGCCGTAGCTTCAGCGCTGCCTCTGCCATTACCCCGTCTGTCTCCCGCACCAGCTTCACCTCTGTGTCCCGGTCCGGGGGTGGCGGTGGCGGC---TTTGGCAGGGTCAGCCTGGGGGGT---GCCTGTGGAGCTGGT------GGCTATGGCAGCCGGAGCCTCTACAACCTGGGAGGCTCCAAGAGGATCTCCATCAGCACAAGTGGT------GGCAGCTTCAGGAACCGATTTGGA---GCAGGTGCTGGTGCTGGA------------GGTGGCTATGGCTTTGGAGGTGGAGCCGGGAGTGGATTTGGTTTTGGCGGTGGAGCTGGTGGAGGT---TTTGGGCTTGGTGGCGGC---------------------------------------------------GCTGGCTTTGGAGGCGGC---------------------TTTGGTGGTCCTGGCTTCCCCGTGTGCCCCCCTGGAGGCATCCAAGAGGTCACCGTCAACCAGAGCCTCCTGACTCCCCTCAACCTGCAAATCGACCCCACCATCCAGCGGGTGCGGACTGAGGAGCGGGAGCAGATCAAGACCCTCAACAACAAGTTTGCCTCGTTCATCGACAAGGTGCGTTTCCTGGAGCAGCAGAATAAGGTCCTGGACACCAAGTGGACTCTGCTCCAGGAGCAGGGCACCAAGACCGTGAGGCAGAACCTGGAGCCCTTGTTTGAACAGTATATCAACAACCTCAGGAGACAGCTGGACAGCATCCTAGGGGAGAGGGGCCGCCTGGACTCGGAGCTGAGGAACATGCAGGACCTGGTAGAAGACTTCAAGAACAAGTATGAAGATGAAATCAACAAGCGTACCACTGCTGAGAATGAGTTTGTGATGCTGAAGAAGGATGTGGATGCCGCCTACATGAACAAGGTGGAGCTAGAGGCCAAGGTTGATGCCCTGATGGATGAGATCAACTTCATGAAGATGTTCTTTGAGGCGGAGTTGTCCCAGATGCAGACGCATGTCTCAGACACATCTGTGGTCCTGTCCATGGACAACAACCGTTCCCTGGACCTGGACAGCATCATCTCTGAGGTCAAAGCCCAGTATGAGGAGATCGCCAACCGCAGCCGGACAGAAGCTGAATCCTGGTACCAGACCAAGTATGAAGAGCTGCAACAGACAGCAGGCCGGCATGGGGATGATCTCCGCAACACCAAGCAAGAGATCTCTGAGATGAACCGGATGATCCAGAGGCTGAGAGCTGAGATCGACAATGTCAAGAAGCAGTGTGCCAATCTGCAGAATGCCATTGCTGATGCTGAGCAACGCGGGGAGCTGGCCCTCAAGGATGCCAAGAACAAGCTGGCTGAGTTGGAGGATGCCCTGCAGAAGGCTAAGCAAGACATGGCCCGGCTGCTGAGGGAGTACCAGGAGCTGATGAACACCAAGCTGGCCCTGGACGTGGAGATCGCCACCTACAGGAAGCTGCTGGAGGGCGAGGAGTGCAGACTGAGTGGAGAAGGAGTTGGACCAGTCAACATCTCTGTCATCACAAACAGCGTGTCCTCTGCCTATGGC------------GGCGGCAGT---GGC---TTTGGC------------------------------GGTGGC------CTAGGTGGAGGTCTTGGTGGTGGCCTTGGA---------------------------------------------------GGAGGT---GGCAGCGGAAGCTACTACTCCAGCAGCAGT---GGA------GGTGTCGGCATGGGCGGTGGGCTCAGT---------------------------GTG------GGG---AGCTCTGGCTTC---AGTGCAGGCAGTGGCCGA------AGCCTGGGGATGGGCTTT------GGCAGC------GGT---GGGGGCAGTAGC---------TCCAGTGTCAAGTTTGTCTCCACCACCTCCTCTTCC---CGGAAGAGCTTCAAGAGC---
>conCri1
ATGTCTCGCCAGTCCAGCGTGTCTTTCCGCAGCGGGGGCAGCCGTAGCTTCAGCGCTGCCTCCGCCGTCACCCCGTCCGTCTCCCGCACCAGCTTCACCTCCGTGTCGCGGTCCGGGGGTGGCGGGGGTGGC---TTCGGCAGGGTCAGCGCCGGGGGT---GCTTGCGGGGCCGGT------GGCTATGGCAGCCGGAGTCTCTACAACCTGGGGGGCTCCAAGAGGATCTCCATGAGCGCCAGCGGG------GGCAGCTTCAGGAACCGATTCGGGGGTGCTGGCGCCGGC------------------GGTGGTTACGGCTTCGGCGGGGGCGCGGGCAGCGGATTTGGCTTCGGCGCTGGAGCAGGGGGCGGC---TTCGGGCTCGGTGGGGGA---------------------------------------------------GCTGGCTTCGGCGGCGGC---------------------TTCGGGGGCGCCGGCTTCCCCGTGTGCCCGCCCGGAGGCATCCAGGAGGTCACCGTCAACCAGAGCCTCCTCACGCCCATGAACCTGCAAATCGACCCCACGATCCAGCGGGTGCGCACCGAGGAGCGCGAGCAGATCAAGACCCTCAACAACAAGTTCGCCTCCTTCATCGACAAGGTGCGGTTCCTGGAGCAGCAGAACAAGGTCCTGGACACCAAGTGGACCCTGCTGCAGGAGCAGGGCACCAGGACCGTGAGGCAGAACCTGGAGCCCCTGTTCGAGCAGTACATCAGCAACCTCAGGAGGCAGCTGGATGGTGTCCTGGGCGAGCGGGGCCGCCTGGACTCCGAGCTCAGGAACATGCAGGACCTGGTGGAGGACTTCAAGAACAAGTATGAAGATGAAATCAACAAGCGTACCACGGCTGAGAACGAGTTTGTGATGCTGAAGAAGGACGTGGACGCCGCCTACATGAACAAGGTGGAGCTGGAGGCCAAAGTTGATGCGCTGATGGATGAGATCAACTTCCTGAAGATGTTCTTCGAGATGGAGCTGTCCCAGATGCAGACCCACGTCAGCGACACGTCCGTGGTCCTGTCCATGGACAACAACCGCTGCCTGGACCTGGACAGCATCATCGCCGAGGTCAAGGCCCAGTACGAGGACATCGCTAACCGCAGCCGGACGGAAGCTGAGTCCTGGTACCAGACCAAGTACGAGGAGCTGCAGCAGACGGCCGGCCGGCACGGGGACGACCTCCGCAGCACCAAGCAGGAGATCTCCGAGATGAACCGGATGATCCAGAGGCTGCGGGCCGAGATCGACAACGTCAAGAAGCAGTGCGCCAACCTGCAGGCCTCCATCGCCGACGCCGAGCAGCGCGGGGAGATGGCCATCAAGGACGCCAAGGGCAAGCTGATCGAGCTGGAGGACGCCCTGCAGAAGGCCAAGCAGGACATGGCGCGGATGCTGAAGGAGTACCAGGAGCTCATGAACACCAAGCTGGCCCTGGACGTGGAGATCGCCACCTACAGGAAGCTGCTGGAGGGCGAGGAGTGCAGGCTGAGTGGAGAAGGAGTCGGACCAGTCAACATC---------------------------------------------------------------------------------------------------------------------------------------------------------------------------------------------------------------------------------------------------------------------------------------------------------------------------------------------------------------------------------------------------------------------------------------------------------------------------------------------
>sorAra2
ATGTCTCGCCAGTCCAGCGTGTCCTTCCGCAGCGGGGGCAGCCGCAGCTTCAGCGCGGCCTCTGCCATCACCCCGTCCGTGTCCCGCACCAGCTTCACCTCCGTGTCGCGCTCCGGGGGCGGCGGGGGCGGC---ATGGGCAGGGTCAGCCTTGGGGGG---GCCTGCGGAGCCGGT------GGCTACGGCAGCCGGAGCCTCTACAACGTGGGGGGCTCCAAGAGGATCTCCATGAGCACTAGCGGT------GGCGGCTTCAGGAACCGATTTGGG---GCCGGC------------------------GGCGGCTACGGCTTCGGAGGGGGCGTCGGGAGCGGATTTGGTTTTGGCGGAGGAGCTGGCGGTGGC---ATGGGGCTCGGTGGTGGC---------------------------------------------------GCTGGCTTTGGAGGGGGC---------------------TTCGGTGGCGCCGGCTTCCCCGTCTGCCCCCCGGGAGGCATCCAAGAGGTCACCGTCAACCAGAGCCTCCTGACGCCCCTCAACCTGCAAATCGACCCCACCATCCAGCGCGTGCGCACCGAGGAGCGCGAGCAGATCAAGACCCTCAACAATAAGTTCGCCTCCTTCATCGACAAGGTGCGCTTCCTGGAACAGCAGAACAAGGTCCTGGACACCAAGTGGACCCTACTCCAGGAGCAGGGCACCAAGACCGTGAGGCAGAACCTGGAGCCTCTGTTCGAGCAGTACATCAACAACCTCAGGAGACAGCTGGACAGCGTCCTCGGGGAGAGAGGCCGCCTGGACTCTGAGCTCAGGAACATGCAGGACCTGGTGGAGGACTTCAAGAACAAGTATGAAGATGAGATCAACAAGCGCACCACGGCTGAGAATGAGTTTGTGATGCTGAAGAAGGACGTGGACGCCGCTTACATGAGCAAGGTGGAGCTGGAGGCCAAGGTGGATGCTCTGATGGACGAGATCAACTTCATGAAGATGTTCTTTGAGGCGGAGCTGTCCCAGATACAGACGCACGTCTCAGATACCTCCGTGGTCCTGTCCATGGACAACAACCGCTCCCTGGACCTGGACAGCATCATCGCCGAGGTCAAGGCCCAGTACGAGGACATCGCCAACCGCAGCCGGACGGAAGCCGAGTCCTGGTACCAGACCAAGTACGAGGAACTGCAGCAGACTGCAGGCCGGCATGGTGATGACCTCCGTAACACCAAGCATGAAATCTCTGAGATGAACCGCATGATCCAGAGGCTGAGATCCGAGATCGACAATGTTAAGAAGCAGTGTGCCAACCTGCAGAATGCCATCGCTGACGCAGAGCAGCGCGGGGAACTGGCCATCAAGGATGCCAGGAACAAGCTGGCTGAGCTGGAGGATGCCCTGCAGAAGGCCAAGCAGGACATGGCCCGGCTGCTGCGCGAGTACCAGGAGCTGATGAACACCAAGTTGGCCCTGGACGTGGAGATCGCCACCTACAGGAAGCTGCTGGAGGGCGAGGAGTGCAGACTGAGCGGAGAAGGAGTTGGGCCAGTCAACATCTCGGTCGTCACAAACAGCGTCTCCTCGGGCTACGGT------------GGCGGCAGC---AGCAGCTTTGGA------------------------------GGCGGC------TTCGGCAGTGGCCTTGGTGGTGGC---------------------------------------------------------GGCGGC---GGCGGC------TACTACTCCAGCAGCAGC---GGG------GGCATGGGTCTAGGAGGCGGGCTCAGT---------------------------GTA------GGG---GGCTCTGGCTTC---AGTGCAAGCAGCGGCCGA------GGCATGGGCATGGGCTTC------GGCAGT------GGT---GGGGGCAGCAGC---------TCCAGCGTCAAGTTCGTCTCCACCACCTCCTCCTCC---CGGAAGAGCTTCAAGAGC---
>micOch1
ATGTCTCGCCAGTCGAGTGTGTCCTTCCGAAGCGGGGGCAGCCGCTCTTTCAGCGCCGCCTCTGCCATCACCCCGTCTGTCTCTCGTACCAGCTTCAGCTCGGTGTCCCGCAGTGGTGGTGGTGGTGGTGGC---------AGGGTCAGCTTTGGGGGT---GCTTATGGAGCAGGT------GGCTATGGCAGCCGGAGCCTGTACAATGTGGGGGGCTCCAAAAGGATATCATTCAGCTCTGGCGGT------GGCAGCTTCAGGAACAGATTTGGT---GCTGGTGCTGGA------------------GGCAGCTTTGGCTTTGGAGGAGGAGCTGGCAGTGGATTTGGCTTCGGTGGTGGAGCTGGTAGTGGC---TTTGGCTTCGGTGGTGGA---------------------------------------------------GCTGGCTTTGGTGGTGGC---------------------TATGGGGGCGCTGGTTTCCCCGTGTGCCCCCCTGGAGGCATCCAAGAGGTCACCATCAACCAGAACCTACTCACCCCTCTGAACCTACAAATCGACCCCACCATCCAGCGGGTGAGGACTGAAGAGCGCGAGCAGATCAAGACCCTCAACAACAAGTTTGCCTCCTTCATCGACAAGGTGCGCTTCCTGGAGCAGCAGAACAAGGTCCTGGACACCAAGTGGGCCCTGCTGCAGGAGCAGGGCACCAAGACCGTGAGGCAGAACCTGGAGCCTTTGTTTGAGCAGTACATTAACAACCTCAGGAGGCAGCTGGATGGAGTTCTGGGAGAGAGGGGCCGCCTGGACTCAGAGCTGAGGAACATGCAGGATCTGGTGGAGGACTTCAAGAACAAGTATGAGGATGAGATCAACAAGCGTACCACTGCTGAGAATGAGTTTGTCATGCTGAAGAAGGATGTGGATGCTGCCTACATGAACAAGGTAGAGCTAGAGGCCAAGGTTGATGCCCTGATGGATGAGATCAACTTCATGAAGATGTTCTTTGATGCGGAGCTGTCCCAGATGCAGACACATGTCTCAGACACATCCGTGGTCCTGTCCATGGACAACAACCGCAGCCTGGACCTGGACAGCATCATCGCTGAAGTCAAGGCCCAGTATGAGGACATTGCCAACCGCAGCCGAACAGAGGCTGAGTCCTGGTACCAGACCAAGTATGAGGAGCTGCAACAGACAGCTGGTCGGCATGGCGACGACCTGAGAAACACCAAGCATGAGATCTCGGAGATGAACCGGATGATCCAGAGGCTGAGATCTGAGATTGATAATGTCAAGAAGCAGTGTGCCAACCTACAGAATGCCATTGCTGATGCAGAACAGCGTGGAGAGCTGGCGCTCAAAGATGCCAGGAACAAGTTGACCGAGCTAGAGGAGGCCCTGCAGAAGGCCAAGCAGGACATGGCCCGGCTGCTGCGCGAGTACCAGGAGCTCATGAACACCAAGCTGGCCCTGGACGTGGAGATCGCGACCTACAGGAAGCTGCTGGAGGGCGAGGAGTGCAGGCTGAGTGGAGAAGGAGTTGGACCAGTCAACATCTCTGTTGTCACAAACAGTGTCTCTTCTGGCTACGGA------------GGAAGCAGCCTGGGC---TTTGGC------------------------------GGTGGC------------ACCGGCTTTGCTGGTGGCCTCGGCAGTGGCCTT------------------------------------------GGAGGA---GGTGGCGGAGGCTACTACTCCAGCAGCAGT---GGG------GGCGGTGGTTTGGGTGGTGGGCTGAGT---------------------------GTC------GGG---GGCTCTGGCTTC---AGTGCAAGCAGTGGCCGG------GGCATGGGC------TTT------GGCAGC------GGT---GGGGGCAGCAGC---------TCCAGTGTCAAATTTGTCTCTACTACCTCCTCCTCC---AGGAGGAGCTTCAAGAGC---
>speTri2
ATGTCTCGCCAGTCGAGTGTGTCCTTCCGGAGTGGGGGCAGCCGCTCCTTCAGTGCTGCTTCTGCTATCACCCCGTCTGTCTCTCGCACCAGTTTTACCTCCGTGTCTCGGTCCGGGGGTGGCGGTGGTGGC---------AGGGTCAGCCTTGGGGGT---GTTTATGGAGCAGGT------GGCTTTGGCAGCCGGAGCCTCTACAATCTGGGGGGCTCCAAGAGGATTTCCTTCAGCACTAGCGGT------GGAAGCTTCAGGAACCAATTTGGT------GGTGCTGGA------------------GGCGGCTTTGGCTTCAGAGGTGGAGCTGGCAGTGGATTTGGTTTTGGCGGTGGAGCTGGTGGTGGTGGCTTTGGGCTCGGTGGTGCA---------------------------------------------------GCTGGCTTTGGTGGTGGT------------------GGCTACGGGGGCGCTGGCTTCCCTGTGTGCCCCCCTGGAGGCATCCAAGAGGTCACCATCAACCAGAATCTCCTGACTCCTCTGAACCTGCAAATCGACCCCACCATTCAGCGGGTGAGGACTGAGGAGCGTGAGCAGATCAAGACCCTCAACAACAAGTTCGCCTCCTTCATCGACAAGGTGCGCTTCCTGGAGCAGCAGAACAAGGTCCTGGACACCAAGTGGACCCTGCTCCAGGAGCAGGGCACCAAGACTGTGAGGCAGAGCCTAGAGCCTTTGTTTGAGCAGTACATCAACAACCTCAGGAGGCAGCTGGATGGGATCCTTGGGGAGAGAGGCCGCCTGGACTCAGAACTGAGGAACATGCAGGACCTGGTTGAGGATTTCAAGAACAAGTATGAAGATGAAATCAACAAGCGTACCACCGCTGAGAATGAGTTTGTGATGCTGAAGAAGGATGTGGATGCTGCCTACATGAACAAGGTGGAGCTAGAGGCCAAGGTTGATGCCCTGATGGATGAGATAAATTTCATGAAAATGTTCTTTGATGCGGAGCTGTCCCAGATGCAGACACACATCTCTGACACATCTGTGGTCCTCTCCATGGACAACAACCGCAGCCTGGACCTGGACAGCATCATTGCTGAGGTCAAGGCCCAGTATGAGGACATTGCCAACCGCAGCCGAACTGAAGCTGAGTCCTGGTACCAGACCAAGTATGAAGAACTGCAGCAGACAGCTGGCCGGCATGGGGATGACCTGCGCAACACCAAGCATGAGATCTCTGAGATGAACCGGATGATCCAGAGGCTGAGAGCTGAGATCGACAATGTCAAGAAGCAGTGCGCCAACCTGCAGAACGCCATTGCCGATGCGGAGCAGCGTGGAGAGCTGGCCCTCAAGGATGCCAGGAACAAGCTGGCAGAGCTGGAGGAGGCCCTGCAGAAGGCCAAGCAGGACATGGCCAGGCTGCTGAGGGAGTACCAGGAGCTCATGAACACCAAGCTGGCCCTGGACGTGGAGATCGCCACCTACCGCAAGCTGCTGGAGGGCGAGGAGTGCAGACTGAGCGGAGAAGGCGTTGGACCAGTCAATATCTCTGTCGTCACTAACAGTGTCTCTTCTGGCTACGGC------------GGTGGCAGC---GGC---TTTGGA------------------------------GGAGGC------------AGTGGCTTTGGAGGAGGCCTTGGTGGAGGCCTGGGCGGTGGTCTT------------------------------GGTGGA---GGTGGCGGTGGCTACTACTCCAGCAGCAGT---GGG------GGTGTTGGTCTGGGCGGTGGGCTCAGT---------------------------GTG------GGG---GGCTCTGGCTTC---AGTGCCAGCAGCGGCCGA------GGGATGGGAATGGGCTTT------GGCAGT------GGC---GGGAGCAGCGGC---------TCCAGCGTCAAATTTGTCTCCACCACCTCCTCCTCC---CGGAGGAGCTTCAAGAGC---
>eriEur2
ATGTCTCGCCAGTCGAGTGTGTCTTTCCGGAGCGGGGGCAGCCGTAGCTTCAGCGCTGCCTCAGCCATCACCCCATCTGTCTCCCGCACCAGCTTCACCTCCGTGTCCCGTTCTGGCGGAGGTGGTGGTGGC---TTCGGCAGGATCAGCCTGGGGGGT---GCAGGCGGTGCCGGTGGT---GGCTATGGCAGCCGGAGCCTGTACAATGTGGGGTCCTCCAAGAGGATCTCCATGAGCACCGGGGGC------GGCAGCTTCAGGAACCGATTTGGC------GGTGCTGGA------------------AGCGGCTATGGCTTGGGAGGAGGCGCAGGGAGCGGATTTGGTTTCGGCGGTGGAGCTGGTGGTGGC---TTTGGGTTCGGTGGTGGATCTGGA---------------------------------------------GCTGGCTTTGGAGGTGGA---------------------TTCGGTAGCACTGGCTTCCCTGTCTGCCCCCCTGGAGGCATCCAGGAGGTCACTGTTAACCAGAGCCTCCTGACGCCTCTCAATCTGCAAATCGACCCCACCATCCAGCGGGTGAGGACAGAAGAAAGAGAGCAGATCAAGAGCCTCAACAACAAGTTTGCCTCCTTCATCGACAAGGTGCGCTTCCTAGAGCAGCAGAACAAGGTCCTGGACACCAAGTGGACCCTGCTCCAGGAGCAGGGCACCAGGACAGTGAGGCAGAGCTTGGAGCCCCTGTTTGAACAGTATATCAACAACCTCAAGAGGCAGCTGGATGGTGTCCTGGGGGAGAGGGGTCGCCTGGACTCTGAGCTGAGAAACATGCAGGATTTGGTGGAGGACTTCAAGAACAAGTATGAAGACGAAATCAATAAGCGCACCACTGCTGAGAACGAGTTTGTGATGCTGAAGAAGGATGTGGATGCTGCCTACATGAACAAGGTGGAGCTGGAGGCCAGGGTCGATGCTCTGATGGATGAAATCAACTTCATGAAGATGTTCTTTGAGGCGGAGCTGTCCCAGATACAGACACATGTCTCAGACACCTCTGTGGTCCTGTCCATGGACAACAACCGCTCCCTGGACCTGGACAGCATCATTGCCGAGGTCAAGGCCCAGTATGAGGACATTGCCAACCGCAGCAGGACGGAAGCTGAATCCTGGTACCAGACCAAGTATGAGGAGCTGCAGCAGACTGCAGGCCGGCATGGCGATGACCTCCGAAACACCAAGCACGAGATTTCCGAGATGAACCGCATGATCCAGAGACTGAGAGCTGAGATCGACAATGTAAAGAAGCAGTGCGCCAACCTGCAGAATGCCATTGCTGATGCTGAGCAGCGTGGGGAGCTGGCCCTCAAGGATGCCAGGAACAAGCTGGCAGAGCTGGAGGACGCCCTGCAGAAGGCCAAGCAGGACATGGCCAGGCTGCTGAGGGAGTACCAGGAGCTCATGAATGTGAAGCTGGCCCTGGACGTGGAGATTGCCACCTATAGGAAGCTGCTGGAGGGCGAGGAGTACAGACTGAGTGGAGAAGGTGTTGGACCAGTCAATATCTCTGTCGTCACGAACAGCGTCTCTTCTGGCTATGGC------------GGTGGCAGT---GGC---TTTGGT------------------------------GGAGGC------CTTGGCGGGGGTCTTGGCAGTGGTCTTGGCAGTGGTCTTGGT---------------------------------------GGAGGT---GGCGGC------TACTACTCTGGCAGCAGT---GGA------GGCATAGGCATGGGAGGAGGGCTCAGT---------------------------GTA------GGG---GGCTCTGGCTTC---AGTGCTAGCAGTGGCCGG------GGCATGGGGGTGGGATTT------GGCAGT------GGC---GGGAGCAGTAGC---------TCCAGCGTCAAGTTCGTGTCCACCACGTCCTCCTCC---CGGAAGAGTTTCAAGAGC---
>hg38
ATGTCTCGCCAGTCAAGTGTGTCCTTCCGGAGCGGGGGCAGTCGTAGCTTCAGCACCGCCTCTGCCATCACCCCGTCTGTCTCCCGCACCAGCTTCACCTCCGTGTCCCGGTCCGGGGGTGGCGGTGGTGGTGGCTTCGGCAGGGTCAGCCTTGCGGGT---GCTTGTGGAGTGGGT------GGCTATGGCAGCCGGAGCCTCTACAACCTGGGGGGCTCCAAGAGGATATCCATCAGCACTAGTGGT------GGCAGCTTCAGGAACCGGTTTGGT---GCTGGTGCTGGA------------------GGCGGCTATGGCTTTGGAGGTGGTGCCGGTAGTGGATTTGGTTTCGGCGGTGGAGCTGGTGGTGGC---TTTGGGCTCGGTGGCGGA---------------------------------------------------GCTGGCTTTGGAGGTGGC---------------------TTCGGTGGCCCTGGCTTTCCTGTCTGCCCTCCTGGAGGTATCCAAGAGGTCACTGTCAACCAGAGTCTCCTGACTCCCCTCAACCTGCAAATCGACCCCAGCATCCAGAGGGTGAGGACCGAGGAGCGCGAGCAGATCAAGACCCTCAACAATAAGTTTGCCTCCTTCATCGACAAGGTGCGGTTCCTGGAGCAGCAGAACAAGGTTCTGGACACCAAGTGGACCCTGCTGCAGGAGCAGGGCACCAAGACTGTGAGGCAGAACCTGGAGCCGTTGTTCGAGCAGTACATCAACAACCTCAGGAGGCAGCTGGACAGCATCGTGGGGGAACGGGGCCGCCTGGACTCAGAGCTGAGAAACATGCAGGACCTGGTGGAAGACTTCAAGAACAAGTATGAGGATGAAATCAACAAGCGTACCACTGCTGAGAATGAGTTTGTGATGCTGAAGAAGGATGTAGATGCTGCCTACATGAACAAGGTGGAGCTGGAGGCCAAGGTTGATGCACTGATGGATGAGATTAACTTCATGAAGATGTTCTTTGATGCGGAGCTGTCCCAGATGCAGACGCATGTCTCTGACACCTCAGTGGTCCTCTCCATGGACAACAACCGCAACCTGGACCTGGATAGCATCATCGCTGAGGTCAAGGCCCAGTATGAGGAGATTGCCAACCGCAGCCGGACAGAAGCCGAGTCCTGGTATCAGACCAAGTATGAGGAGCTGCAGCAGACAGCTGGCCGGCATGGCGATGACCTCCGCAACACCAAGCATGAGATCTCTGAGATGAACCGGATGATCCAGAGGCTGAGAGCCGAGATTGACAATGTCAAGAAACAGTGCGCCAATCTGCAGAACGCCATTGCGGATGCCGAGCAGCGTGGGGAGCTGGCCCTCAAGGATGCCAGGAACAAGCTGGCCGAGCTGGAGGAGGCCCTGCAGAAGGCCAAGCAGGACATGGCCCGGCTGCTGCGTGAGTACCAGGAGCTCATGAACACCAAGCTGGCCCTGGACGTGGAGATCGCCACTTACCGCAAGCTGCTGGAGGGCGAGGAATGCAGACTCAGTGGAGAAGGAGTTGGACCAGTCAACATCTCTGTTGTCACAAGCAGTGTTTCCTCTGGATATGGC------------AGTGGCAGT---GGC---TATGGC------------------------------GGTGGC------CTCGGTGGAGGTCTTGGCGGCGGCCTCGGTGGAGGTCTTGCC---------------------------------------GGAGGT---AGCAGTGGAAGCTACTACTCCAGCAGCAGT---GGG------GGTGTCGGCCTAGGTGGTGGGCTCAGT---------------------------GTG------GGG---GGCTCTGGCTTC---AGTGCAAGCAGTGGCCGA------GGGCTGGGGGTGGGCTTT------GGCAGT------GGC---GGGGGTAGCAGC---------TCCAGCGTCAAATTTGTCTCCACCACCTCCTCCTCC---CGGAAGAGCTTCAAGAGC---
>panTro5
ATGTCTCGCCAGTCAAGTGTGTCCTTCCGGAGCGGGGGCAGTCGTAGCTTCAGCACCGCCTCTGCCATCACCCCGTCTGTCTCCCGCACCAGCTTCACCTCTGTGTCCCGGTCTGGGGGTGGCGGTGGTGGTGGCTTCGGCAGGGTCAGCCTTGGGGGT---GCTTGTGGAGTGGGT------GGCTATGGCAGCCGGAGCCTCTACAATCTGGGGGGCTCCAAGAGGATATCCATCAGCACTAGTGGT------GGCAGCTTCAGGAACCGGTTTGGT---GCTGGTGCTGGTGCTGGA------------GGCGGCTATGGCTTTGGAGGTGGTGCCGGTAGTGGATTTGGTTTCGGCGGTGGAGCTGGTGGTGGC---TTTGGGCTCGGTGGCGGA---------------------------------------------------GCTGGCTTTGGAGGTGGC---------------------TTCGGTGGCCCTGGCTTTCCTGTCTGCCCTCCTGGAGGTATCCAAGAGGTCACCGTCAACCAGAGTCTCCTGACTCCCCTCAACCTGCAAATCGACCCCAGCATCCAGAGGGTGAGGACCGAGGAGCGCGAGCAGATCAAGACCCTCAACAATAAGTTCGCCTCCTTCATCGACAAGGTGCGGTTCCTGGAGCAGCAGAACAAGGTTCTGGACACCAAGTGGACCCTGCTGCAGGAGCAGGGCACCAAGACCGTGAGGCAGAACCTGGAGCCGTTGTTCGAGCAATACATCAACAACCTCAGGAGGCAGCTGGACAGCATCGTGGGGGAACGGGGCCGCCTGGACTCGGAGCTGAGAAACATGCAGGACCTGGTGGAAGACTTCAAGAACAAGTATGAGGATGAAATCAACAAGCGTACCACTGCTGAGAATGAGTTTGTGATGCTGAAGAAGGATGTAGATGCTGCCTACATGAACAAGGTGGAGCTGGAGGCCAAGGTTGATGCACTGATGGATGAGATTAACTTCATGAAAATGTTCTTTGATGCGGAGCTGTCCCAGATGCAGACGCATGTCTCTGACACCTCAGTGGTCCTCTCCATGGACAACAACCGCAACCTGGACCTGGATAGCATCATCGCTGAGGTCAAGGCCCAGTATGAGGAGATTGCCAACCGCAGCCGGACCGAAGCCGAGTCCTGGTATCAGACCAAGTATGAGGAGCTGCAGCAGACAGCTGGCCGGCATGGTGATGACCTCCGCAACACCAAGCATGAGATCTCTGAGATGAACCGGATGATCCAGAGGCTGAGAGCCGAGATTGACAATGTCAAGAAACAGTGCGCCAATCTGCAGAACGCCATTGCGGATGCCGAGCAGCGTGGGGAGCTGGCCCTCAAGGATGCCAGGAACAAGTTGGCCGAGCTGGAGGAGGCCCTGCAGAAGGCCAAGCAGGACATGGCCCGGCTGCTGCGTGAGTACCAGGAGCTCATGAACACCAAGCTGGCCCTGGACGTGGAGATCGCCACTTACCGCAAGCTGCTGGAGGGCGAGGAATGCAGACTCAGTGGAGAAGGAGTTGGACCAGTCAACATCTCTGTTGTCACAAGCAGTGTTTCCTCTGGATATGGC------------AGTGGCAGT---GGC---TACGGC------------------------------GGTGGC------CTTGGTGGAGGTCTTGGCGGCGGCCTTGGTGGAAGTCTTGCC---------------------------------------GGAGGT---GGCAGCGGAAGCTACTACTCCAGCAGCAGT---GGG------GGTGTCGGCCTAGGTGGTGGGCTTAGT---------------------------GTG------GGG---GGCTCTGGCTTC---AGTGCAAGCAGTGGCCGA------GGCCTGGGGGTGGGCTTT------GGCAGT------GGC---GGGGGTAGCAGC---------TCCAGCGTCAAATTTGTCTCCACCACCTCCTCCTCC---CGGAAGAGCTTCAAGAGC---
>ponAbe2
ATGTCTCGCCAGTCAAGTGTGTCCTTCCGGAGTGGGGGCAGTCGTAGCTTCAGCACCGCCTCTGCCATCACCCCGTCTGTCTCCCGCACCAGCTTCACCTCTGTGTCCCGGTCCGGGGGTGGCGGTGGTGGTGGCTTCGGCAGGGTCAGCCTTGGGGGT---GCTTGTGGAGTGGGT------GGCTATGGCAGCCGGAGCCTCTACAATCTGGGGGGCTCCAAGAGGATATCCATCAGCACTAGCGGT------GGCAGCTTCAGGAACCGCTTTGGT---GCTGGTGCTGGA------------------GGCAGCTATGGCTTTGGAGGTGGTGCCGGTAGTGGATTTGGTTTCGGCGGTGGAGCTGGTGGTGGC---TTTGGGCTCGGTGGCGGA---------------------------------------------------GCTGGCTTTGGAGGTGGC---------------------TTCGGTGGCCCTGGCTTTCCTGTCTGCCCTCCTGGAGGTATCCAAGAGGTCACTGTCAACCAGAGTCTCCTGACTCCCCTCAACCTGCAAATCGACCCCAGCATCCAGAGGGTGAGGACCGAGGAGCGTGAGCAGATCAAGACCCTCAACAATAAGTTCGCCTCCTTCATCGACAAGGTGCGGTTCCTGGAGCAGCAGAACAAGGTTCTGGACACCAAGTGGACCCTGCTGCAGGAGCAGGGCACCAAGACCGTGAGGCAGAACCTGGAGCCGTTGTTCGAGCAGTACATCAACAACCTCAGGAGGCAGCTGGACAGCATTGTGGGGGAACGGGGCCGCCTGGACTCGGAGCTGAGAAACATGCAGGACCTGGTGGAAGACTTCAAGAACAAGTATGAGGATGAAATCAACAAGCGTACCACTGCTGAGAATGAGTTTGTGATGCTGAAGAAGGATGTAGATGCTGCCTACATGAACAAGGTGGAGCTGGAGGCCAAGGTTGATGCACTGATGGATGAGATTAACTTCATGAAGATGTTCTTTGATGCGGAGCTGTCGCAGATGCAGACGCATGTCTCTGACACATCAGTGGTCCTCTCCATGGACAACAACCGCAACCTGGACCTGGATAGCATCATCGCTGAGGTCAAGGCCCAGTATGAGGAGATCGCCAACCGCAGCCGGACGGAAGCCGAGTCCTGGTATCAGACCAAGTATGAGGAGCTGCAGCAGACAGCTGGCCGGCATGGCGATGACCTCCGCAACACCAAGCATGAGATCTCTGAGATGAACCGGATGATCCAGAGGCTGAGAGCCGAGATTGACAATGTCAAGAAACAGTGCGCCAATCTGCAGAACGCCATTGCGGATGCCGAGCAGCGTGGGGAGCTGGCCCTCAAGGATGCCAGGAACAAGTTGGCCGAGCTGGAGGAGGCCCTGCAGAAGGCCAAGCAGGACATGGCCCGGCTGCTGCGTGAGTACCAGGAGCTCATGAACACCAAGCTGGCCCTGGACGTGGAGATCGCCACTTACCGCAAGCTGCTGGAGGGCGAGGAATGCAGACTCAGTGGAGAAGGAGTTGGACCAGTCAACATCTCTGTTGTCACAAGCAGTGTCTCCTCTGGATATGGC------------GGAGGCAGT---GGC---TACGGC------------------------------GGTGGC------CTCGGTGGAGGTCTTGGCGGTGGCCTCGGTGGAGGTCTTGGC---------------------------------------GGAGGT---GGCAGCGGAAGCTACTACTCCAGCAGCAGT---GGA------GGTGTCGGCCTAGGTGGTGGGCTTAGT---------------------------GCG------GGG---GGCTCTGGCTTC---AGTGCAAGCAGCGGCCGA------GGCCTGGGGGTGGGCTTT------GGCAGT------GGT---GGGGGTAGCAGC---------TCCAGCGTCAAATTTGTCTCCACCACCTCCTCCTCC---CGGAAGAGCTTCAAGAGC---
>felCat8
ATGTCTCGCCAGTCGAGTGTATCCTTCCGGAGTGGGGGCGGCCGTAGCTTTAGCGCTGCCTCTGCCATCACCCCGTCTGTCTCCCGCACCAGCTTCACCTCCGTGTCCCGGTCCGGGGGTGGCGGTGGCGGC---TTCGGCAGGGTCAGCCTAGGGGGT---GCTTGTGGAGCAGGT------GGCTATGGCAGCCGGAGCCTCTACAACCTGGGAGGCTCCAAGAGGATCTCCATCAGCACTAGTGGT------GGCAGCTTCAGGAACCGATTTGGT---GCAGGTGCTGGA------------------GGCGGCTATGGCTTCGGAGGTGGAGCCGGGAGTGGATTTGGTTTTGGCGGTGGAGCCGGTGGCGGC---TTTGGGCTCGGTGGCGGC---------------------------------------------------GCTGGCTTTGGAGGTGGC---------------------TTTGGTGGCCCTGGCTTCCCTGTGTGCCCCCCCGGAGGCATCCAAGAGGTCACCGTCAACCAGAGTCTCCTGACTCCCCTCAACCTGCAAATCGACCCCACCATCCAGCGGGTGAGGACTGAGGAGCGGGAGCAGATCAAGACCCTCAACAACAAGTTCGCCTCCTTCATCGACAAGGTGCGGTTCCTGGAACAACAGAACAAGGTCCTGGACACCAAGTGGACTCTGCTCCAGGAGCAGGGCACCAAGACCGTGAGGCAGAACCTGGAGCCCTTGTTTGAGCAGTACATCAACAACCTCAGGAGACAGCTGGACAGCATCCTGGGGGAGAGGGGCCGCCTGGACTCAGAGCTGAGGAACATGCAGGACCTGGTGGAGGACTTCAAGAACAAGTATGAAGATGAAATCAACAAGCGTACCACTGCCGAAAATGAGTTTGTGATGCTGAAGAAGGACGTGGATGCTGCCTACATGAATAAGGTGGAGCTAGAGGCCAAGGTCGATGCCCTAATGGACGAGATCAACTTCATGAAGATGTTCTTTGAGGCGGAGCTGTCCCAGATGCAGACGCATGTCTCAGACACTTCTGTGGTCCTGTCCATGGACAACAACCGGAACCTGGACCTGGACAGCATCATCTCTGAGGTCAAAGCCCAATATGAGGAGATTGCTAACCGCAGTCGGACAGAAGCTGAGTCCTGGTACCAGACCAAGTATGAAGAGCTGCAGCAGACAGCAGGCCGGCACGGGGATGATCTCCGCAACACCAAGCAAGAGATCTCTGAGATGAACCGGATGATCCAGAGGCTGAGAGCTGAGATTGACAATGTCAAGAAGCAGTGTGCCAATCTGCAGAACGCCATTGCTGATGCTGAGCAACGCGGGGAGCTGGCTCTCAAGGATGCCAAGCACAAGCTGGCCGAGCTGGAGGATGCCCTGCAAAAGGCCAAGCAGGACATGGCCCGGCTGCTCAGGGAGTACCAGGAGCTCATGAACACCAAGCTGGCCCTGGATGTGGAGATTGCCACCTACAGGAAGCTGCTGGAGGGCGAGGAGTGCAGACTGAGTGGAGAAGGAGTTGGACCAGTCAACATCTCTGTCATCACAAACAGCGTGTCCTCTGCCTACGGA------------GGCGGCAGT---GGC---TTTGGC------------AGTGGCCTTGGT------GGAGGT------CTTGGCGGTGGTCTTGGCGGTGGTCTTGGTGGTGGTCTTGGCGGTGGTCTTGGA---------------------------GGAGGT---GGCGGTGGGAGCTACTACTCCAGCAGCAGT---GGA------GGCGTTGGCCTCGGTGGTGGGCTCAGT---------------------------GTG------GGA---GGCTCTGGCTTC---AGTGCAGGCAGTGGACGA------AGCCTGGGGGTGGGCTTT------GGCAGT------GGT---GGGGGCAGCAGC---------TCCAGTGTCAAGTTTGTCTCCACCACCTCTTCTTCC---CGGAAGAGCTTCAAGAGC---
>lepWed1
ATGTCTCGCCAGTCGAGTGTGTCCTTCCGGAGTGGAGGCAGCCGTAGCTTCAGCGCTGCCTCTGCCGTTACCCCGTCTGTCTCCCGCACCAGCTTCACCTCCATGTCCCGGTCCGGGGGTGGCGGTGGCGGC---TTTGGCAGGGTCAGCCTAGGGGGT---GCCTGCGGAGCAGGT------GGCTATGGCAGCCGGAGCCTCTACAACCTGGGAGGCTCCAAGAGGATCTCCATCAGCACTAGTGGT------GGCAGCTTCAGGAACCGATTTGGG---GCAGGTGCTGGTGCCGGA------------GGCGGCTATGGCTTCGGAGGTGGAGCCGGGAGTGGATTTGGTTTTGGCGGTGGAGCTGGTGGAGGC---TTTGGGCTTGGTGGCGGC---------------------------------------------------GCTGGCTTTGGAGGAGGC---------------------TTCGGTGGTCCTGGCTTCCCCGTGTGCCCCCCCGGAGGCATCCAAGAGGTCACTGTCAACCAGAGCCTCCTGACTCCCCTCAACCTGCAAATCGACCCCGCCATCCAGCGGGTGCGGACTGAAGAGCGGGAGCAGATCAAGACCCTCAACAACAAGTTCGCCTCGTTCATCGACAAGGTGCGGTTCCTGGAGCAGCAGAACAAGGTCCTGGACACCAAGTGGACTCTGCTCCAGGAGCAGGGCACCAAGACCGTGAGGCAGAACCTGGAGCCCTTGTTTGAGCAGTACATCAACAACCTCAGGAGACAGCTGGACAGCATCCTGGGGGAGAGGGGCCGCCTGGACTCGGAGCTGAGGAACATGCAGGACCTGGTGGAGGACTTCAAGAACAAGTACGAAGATGAAATCAACAAGCGTACCACTGCTGAGAATGAGTTTGTGATGCTGAAGAAGGATGTGGACGCCGCCTACATGAACAAGGTGGAGCTAGAGGCCAAGGTTGATGCCCTGATGGATGAGATCAACTTCATGAAGATGTTCTTTGAGGCGGAGCTGTCCCAGATGCAGACGCACGTCTCAGACACGTCCGTGGTGCTGTCCATGGACAACAACCGCTCCCTGGACCTGGACAGCATCATCTCTGAGGTCAAGGCCCAGTACGAGGAGATTGCCAACCGCAGCCGGACGGAAGCCGAGTCCTGGTACCAGACCAAGTATGAAGAGCTGCAGCAGACAGCGGGCCGGCATGGGGATGATCTCCGCAACACCAAGCAAGAGATCTCTGAGATGAACCGGATGATCCAGAGGCTGAGAGCCGAGATTGACAATGTCAAGAAGCAGTGCGCCAACCTGCAGAACGCCATCGCTGATGCCGAACAGCGCGGGGAGCTGGCCCTCAAGGATGCCAAGAACAAGCTGGCTGAGCTGGAGGACGCCCTGCAGAAGGCCAAGCAGGACATGGCGCGGCTGCTGAGGGAGTACCAGGAGCTGATGAACACCAAGCTGGCCCTGGATGTGGAGATTGCCACCTACAGGAAGCTGCTGGAGGGCGAGGAGTGCAGACTGAGTGGAGAAGGAGTTGGACCAGTCAACATTTCTGTCATCACAAACAACATGTCCTCTGCCTACGGC------------GGTGGCAGT---GGC---TTTGGC------------------------------GGTGGC------CTCGGTGGAGGTCTTGGCGGTGGCCTTGGCGGTGGTCTTGGTGGTGGTCTTGGC---------------------------GGAGGT---GGCGGTGGAAGCTACTACTCCAGCAGCAGT---GGA------GGTGCCGGCCTGGGCAGCGGGTTCAGT---------------------------GTG------GGG---GGCTCTGGCTTC---AGTGCGGGCAGTGGCCGA------AGCATGGGGATGGGCTTT------GGCAGT------GGT---GGGGGCAGTAGC---------TCCAGTGTCAAGTTTGTCTCCACCACCTCCTCTTCC---CGGAAGAGCTTCAAGAGC---
>canFam3
ATGTCTCGCCAGTCGAGTGTATCCTTCCGGAGCGGGGGCAGCCGTAGCTTCAGCGCTGCCTCTGCCATTACCCCGTCTGTCTCCCGCACCAGCTTCACCTCCGTGTCCCGGTCCGGGGGTGGCGGTGGCGGC---TTTGGCAGGGTCAGCCTAGGGGGT---GCTTGTGGAGCAGGT------GGCTATGGCAGCCGCAGCCTCTACAACCTGGGAGGCTCCAAGAGGATCTCCATCAGCACTAGTGGT------GGCGGCTTCAGGAACCGATTTGGC---GCAGGTGCTGGTGCTGGA------------GGCGGCTATGGCTTCGGAGGTGGAGCCGGGAGTGGATTTGGCTTTGGCGGTGGAGCTGGTGCAGGC---TTTGGGCTCGGTGGCGGC---------------------------------------------------GCTGGCTTTGGAGGTGGC---------------------TTCGGTGGCCCTGGCTTCCCCGTGTGCCCTCCCGGAGGCATCCAAGAGGTCACGGTCAACCAGAGCCTCCTGACTCCCCTCAACCTGCAAATCGACCCCACCATCCAGCGGGTGAGGACGGAGGAGCGCGAGCAGATCAAGACCCTCAACAACAAGTTCGCCTCCTTCATCGACAAGGTGCGCTTCCTGGAGCAACAGAACAAGGTCCTGGACACCAAGTGGACTCTGCTCCAGGAGCAGGGCACCAAGACCGTGAGGCAGAACCTGGAGCCCCTGTTTGAGCAGTACATCAACAACCTCAGGAGACAGCTGGACAGCATCCTGGGGGAGAGGGGCCGCCTGGACTCGGAGCTGAGGAACATGCAGGACCTGGTGGAGGACTTCAAGAACAAGTACGAAGATGAAATCAACAAGCGTACCACTGCTGAGAATGAGTTTGTGATGCTGAAGAAGGACGTGGACGCTGCCTACATGAACAAGGTGGAGCTAGAGGCCAAGGTTGATGCCCTGATGGATGAGATCAACTTCATGAAGATGTTCTTTGAGGCGGAGCTGTCCCAGATGCAGACGCATGTCTCGGACACATCCGTGGTCCTGTCCATGGACAACAACCGCTCCCTGGACCTGGACAGCATCATCGCTGAGGTCAAGGCCCAGTATGAGGACATCGCCAACCGTAGCCGGACGGAAGCTGAGTCCTGGTACCAGACCAAGTATGAGGAGCTGCAGCAGACAGCAGGCCGTCACGGGGATGATCTCCGCAACACCAAGCAAGAGATCTCTGAGATGAACCGGATGATCCAGAGGCTGAGAGCCGAGATTGACAATGTCAAGAAGCAGTGCGCCAACCTGCAGAATGCCATCGCTGATGCTGAGCAGCGCGGGGAGCTGGCCCTCAAGGATGCCAAGAACAAGCTGGCTGAGCTGGAGGAGGCCCTGCAGAAGGCCAAGCAGGACATGGCCCGGCTGCTGAGGGAGTACCAGGAGCTCATGAACACCAAGCTGGCCCTGGACGTGGAGATCGCCACCTACAGGAAGCTGCTGGAGGGCGAGGAGTGCAGACTGAGTGGAGAAGGAGTTGGACCAGTCAACATCTCTGTCATCACAAACAGCATGTCCTCTGCCTACGGC------------GGCGGCAGT---GGT---TTTGGT------------------------------GGAGGCAGTGGCTTTGGTGGTGGCCTCGGTGGCGGTCTGGGCGGTGGTCTTGGCGGTGGTCTTGGA---------------------------GGAGGT---GGCAGCGGGAGCTACTACTCCAGCAGCAGT---GGA------GGCGTCGGCCTGGGTGGTGGGCTCAGT---------------------------GTA------GGG---GGCTCTGGCTTC---AGTGCAGGCAGTGGCCGA------AGCCTGGGAATGGGCTTT------GGCAGT------GGC---GGGGGCAGCAGC---------TCCAGTGTCAAGTTTGTCTCTACCACCTCCTCTTCC---CGGAAGAGTTTCAAGAGT---
>ochPri3
ATGTCTCGCCAGTCTAGTGTGTCTTTCCGGAGCGGAGGCAGCCGCTCCTTCAGCGCAGCCTCCGCCGTCACCCCTTCTGTTTCTCGCACCAGCTTCAGCTCCGTGTCGCGGTCCAGGGGCGGTGGGGGGAGC---------AGGGTGAGCCTCGGCGGG---GCTTTCGGAGCCGGAGCGGCCGGCTTTGGCAGCCGCAGCCTCTACAACTTGGGAGGCTCCAAGAGGATTTCCATCAGCACCAGTGGT------GGTGGCTTCAGGAGCCAATTCGGT---GCTAGCGCTGGA------------------GGCGGCTATGGCTTCGGAGGTGGAGCTGGGAGTGGATTTGGTTTCGGCGGTGGAGCTGGTGGCGGC---TTTGGGCTCGGTGGCGGA---------------------------------------------------GCCGGCTTTGGAGGCGGC---------------------TATGGGGGCGCTGGTTTTCCCGTGTGCCCCCCTGGAGGCATCCAAGAAGTCACTGTCAACCAGAGTCTGCTGACACCCCTCAACCTGCAAATCGACCCCACCATCCAGCGCGTGAGGACGGAGGAACGTGAGCAGATCAAGACCCTCAACAACAAGTTCGCCTCCTTCATCGACAAGGTGCGCTTCCTGGAGCAACAGAACAAGGTCCTGGACACCAAGTGGACGCTGCTGCAGGAGCAGGGCACCAAGACCGTGAGACAGAGCCTGGAGCCCCTGTTTGAGCAGTACATCAACAACCTGCGCAGGCAGCTGGACAGCATCCTGGGCGAGAGAGGCCGCCTGGACTCGGAGCTCAGGAACATGCAGGACCTGGTGGAGGACTTCAAGAACAAGTATGAAGATGAAATCAACAAGCGTACCACTGCTGAGAATGAGTTTGTGATGCTGAAGAAGGATGTGGACGCCGCCTACATGAGCAAGGTGGAGCTAGAGGCCAAAGTCGACGCGCTGATGGATGAGATCAACTTCATGAAGATGTTTTTCGATGCGGAGCTGTCCCAGATGCAGACCCACGTCTCTGACACCTCCGTGGTGCTGTCCATGGACAACAACCGCTCGCTGGACCTGGACAGCATCATCTCTGAGGTCAAGGCCCAGTACGAGGAGATCGCCAACCGCAGTCGGACTGAAGCTGAGTCCTGGTACCAGACCAAGTACGAGGAGCTGCAGCAGACGGCAGGCCGGCACGGTGACGACCTGCGCAACACCAAGCAGGAGATTGCTGAGATCAACCGCATGATCCAGAGGCTGAGGTCTGAGATCGACAATGTCAAGAAGCAG------------------------------------------------------------------------------------------------------------------------------------------------------------------------------------------------------------------------------------------------------------------------------------------------------------------------------------------------------------------------------------------------------------------------------------------------------------------------------------------------------------------------------------------------------------------------------------------------------------------------------------------------------------------------------------------------------------------------------------------------------------
>macFas5
ATGTCTCGCCAGTCAAGTGTGTCCTTCCGGAGTGGGGGCAGTCGTAGCTTCAGCACCGCCTCTGCCATCACCCCGTCTGTCTCCCGCACCAGCTTCACCTCTGTGTCCCGGTCCGGGGGTGGCGGTGGTGGC---TTTGGCAGGGTCAGCCTTGGGGGT---GCTTGTGGAGTGGGT------GGCTATGGCAGCCGGAGCCTCTACAATCTGGGGGGCTCCAAAAGGATATCCATCAGCACTAGTGGT------GGCAGCTTCAGGAACCGATTTGGT---GCTGGTGCTGGA------------------GGCGGCTATGGCTTTGGAGGTGGTGCCGGTAGTGGATTTGGTTTCGGCGGTGGAGCTGGTGGTGGC---TTTGGGCTCGGTGCCGGA---------------------------------------------------GCTGGCTTTGGAGGTGGC---------------------TTCGGTGGCCCTGGCTTTCCTGTCTGCCCCCCTGGAGGCATCCAAGAGGTCACCGTCAACCAGAGTCTCCTGACTCCCCTCAACCTGCAAATCGACCCCAGCATCCAGAGGGTGAGGACCGAGGAGCGTGAGCAGATCAAGACCCTCAACAACAAGTTCGCCTCCTTCATCGACAAGGTGCGGTTCCTGGAGCAGCAGAACAAGGTTCTGGACACCAAGTGGACCCTGCTGCAGGAGCAGGGCACCAAGACCGTGAGGCAGAACCTGGAGCCGTTGTTTGAGCAGTACATCAACAACCTCCGGAGGCAGCTGGACAGTATCGTTGGGGAACGGGGCCGCCTGGACTCAGAGCTGAGAAACATGCAGGACCTGGTGGAGGACTTCAAGAACAAGTATGAGGATGAAATCAACAAGCGCACCACTGCCGAGAATGAGTTTGTGATGCTGAAGAAGGATGTAGATGCTGCCTACATGAACAAGGTGGAGCTAGAGGCCAGGGTCGATGCACTGATGGATGAGATTAACTTCATGAAGATGTTCTTTGATGCGGAGCTGTCCCAGATGCAGACGCACGTCTCTGACACCTCCGTGGTCCTCTCCATGGACAACAACCGCAACCTGGACCTGGACAGCATCATCGCCGAGGTCAAGGCCCAGTATGAGGAGATCGCCAACCGCAGCCGGACCGAAGCTGAGTCTTGGTACCAGACCAAGTATGAGGAGCTGCAGCAGACAGCTGGCCGGCATGGCGATGACCTCCGCAACACCAAGCATGAGATCTCTGAGATGAACCGGATGATCCAGAGGCTGAGAGCTGAGATTGACAATGTCAAGAAACAGTGCGCCAACCTGCAGAACGCCATTGCGGATGCCGAGCAGCGTGGGGAGCTGGCGCTCAAGGACGCCAGAAACAAGCTGGCCGAGCTGGAGGAGGCCCTGCAGAAGGCCAAGCAGGACATGGCCCGGCTGCTGCGTGAGTACCAGGAGCTCATGAACACCAAGCTGGCCCTGGACGTGGAGATCGCCACTTACCGCAAGCTGCTGGAGGGCGAGGAGTGCAGACTCAGTGGAGAAGGAGTTGGACCAGTCAACATCTCTGTTGTCACAAGCAGTGTCTCCTCTGGATATGGC------------GGCGGCAGT---GGC---TACAGC------------------------------GGTGGT------CTCGGTGGAGGTCTTGGCGGCGGCCTCGGTGGAGGTCTTGGCGGTGGTCTTGGC---------------------------GGAGGT---AGCAGCGGAAGCTACTACTCCAGCAGCAGT---GGG------GGTGTCGGCCTAGGCGGTGGGCTCAGT---------------------------GTG------GGG---GGCTCTGGCTTC---AGTGCAAGCAGTGGCCGA------GGCCTGGGGGTGGGCTTT------GGCAGT------GGT---GGGGGTAGCAGC---------TCCAGCGTCAAATTTGTCTCCACCACCTCCTCCTCC---CGGAAGAGCTTCAAGAGC---
>cerSim1
ATGTCTCGCCAGTCGAGTGTGTCCTTCCGGACCGGGGGCAGCCGTAGCTTCAGCACCGCCTCGGCTGTCACCCCATCTGTCTCTCGCACCAGTTTCACCACCGTGTCCCGGTCCGGGGGTGGCGGTGGCGGC---TTTGGCAGGGTCAGCCTTGGGGGT---GCTTGTGGAGTGGGT------GGCTATGGCAGCCGGAGCCTCTACAATCTGGGGGGCTCCAAGAGGATCTCCATCAGCGCTAGCGGC------GGCGGCTTCAGGAACCGATTTGGG---GCCGGTGCTGGA------------------GGCGGCTTTGGCTTTGGAGGTGGAGCCGGGAGCGGATTTGGTTTTGGCGGTGGAGCTGGTGGTGGC---TTTGGGCTCGGTGGCGGC---------------------------------------------------GCTGGCTTCGGAGGTGGC---------------------TTTGGTGGCCCCGGCTTCCCCGTCTGTCCCCCTGGAGGCATCCAAGAGGTCACCGTCAACCAGAGTCTCCTGACTCCCCTCAACCTGCAAATCGACCCCGCCATCCAGCGGGTGAGGACCGAGGAGCGGGAGCAGATCAAGACCCTCAACAACAAGTTCGCCTCCTTCATCGACAAGGTGCGCTTCCTGGAGCAGCAGAACAAGGTCCTGGACACCAAGTGGACCCTGCTCCAGGAGCAGGGCACCAAGACCGTGAGGCAGAACCTGGAGCCTTTGTTCGAGCAGTACATCAACAACCTCCGGAGACAGCTGGATGGTATCCTTGGGGAGAGAGGCCGCCTGGACTCGGAGCTGAGGAACATGCAGGACCTGGTGGAGGACTTCAAGAACAAGTATGAAGATGAAATCAACAAGCGTACCACTGCTGAGAATGAGTTTGTGATGCTGAAGAAGGATGTGGATGCTGCCTACATGAACAAGGTAGAGCTAGAGGCCAAGGTCGACGCACTGATGGATGAGATCAACTTCATGAGGATGTTCTTTGAGGCGGAGCTGTCCCAGATGCAGACACACGTCTCAGACACATCTGTCATCCTCTCCATGGACAACAACCGCAGCCTGGACCTGGACAGCATCATCGCCGAGGTCAAGGCCCAGTACGAGGAGATCGCCAACCGCAGCCGGACGGAGGCCGAGTCCTGGTACCAGACCAAGTACGAGGAGCTGCAGCAGACAGCTGGCCGGCACGGCGATGATCTTCGCAACACCAAGCATGAGATCTCCGAGATGAACCGGATGATCCAGAGGCTGAGAGCCGAGATCGACAATGTCAAGAAGCAGTGCGCCAACCTGCAGGCCGCCATTGCTGATGCTGAGCAGCGCGGGGAACTGGCCCTCAAGGATGCCAGGAACAAGCTGGCTGAGCTGGAGGACGCCCTGCAGAAGGCCAAGCAGGACATGGCCCGGCTGCTGAGGGAGTACCAGGAGCTGATGAACACCAAGCTGGCCCTGGACGTGGAGATCGCCACCTACAGGAAGCTGCTGGAGGGCGAGGAGTGCAGACTGAGTGGAGAAGGAGTTGGACCAGTCAACATTTCTGTCGTCACAAACACAGTCTCCTCTGCCTACGGC------------GGTGGCAGT---GGC---TTTGGCGGCAGCCTTGGTGGAGGTCTTGGT------GGCGGC------CTCGGGGGAGGTCTTGGCGGCGGCCTCGGCGGAGGTCTTGGCGGCGGCCTCGGG---------------------------GGAGGT---AGCGGCGGAGGCTACTACTCCAGCAGCAGT---GGC------GGCGTCGGCCTAGGCAGTGGGCTCAGT---------------------------GTG------GGG---GGCTCTGGCTTC---AGTGCCGGCAGTGGCCTA------GGCCTGGGGGTGGGCCTT------GGCGGT------GGT---GGGGGAAGCAGC---------TCCAGCGTCAAATTTGTGTCCACCACCTCCTCCTCC---CGGAAGAGCTTCAAGAGC---
>otoGar3
ATGTCTCGTCAGTCAAGTGTGTCCTACCGGAGTGGGGGCGCCCGCTCCTTCAGCGCTGCCTCTGCCATCACCCCGTCCGTCTCTCGCACCAGTTTTACCTCTGTGTCCCGGTCTGGGGGTGGCGGTGGTGGC---TTCGGCAGGCTCAGCCTTGCGGGC---GCTGGTGGAGCAAGC------GGCTATGGCAGCCGGAGTCTCTATAACCTGGGGGGCTCCAAGAGGATCTCCATTAGTTCCAGCGGC------GGCAGCTTCAGGAACCGATTTGGT---GCCGGA------------------------GGTGGCTATGGCTTTGGAGGTGGAGCCGGGAGTGGATTTGGTTTTGGCGGTGGAGCTGGCAGTGGC---TTTGGGCTCGGTGGTGGA---------------------------------------------------GCTGGCTTTGGAGGTGGCTTTGGTGGCCCTGGCGGGGGCTTCGGTGGCCCTGGCTTCCCCGTCTGCCCCCCGGGAGGCATCCAAGAAGTCACAGTCAACCAGAGTCTCCTGACTCCCCTCAACCTGCAAATCGACCCCTCCATCCAGCGGGTCAGGACCGAGGAGCGTGAGCAGATCAAGACCCTCAACAACAAGTTCGCCTCCTTCATCGACAAGGTGCGGTTCCTAGAGCAGCAGAACAAGGTCCTGGACACCAAGTGGGCCCTGCTGCAGGAGCAGGGCACCAAGACCGTGAGGCAGAACCTGGACCCTCTGTTCGAGCAGTACATCAACAATCTCAGGAGGCAGCTGGACAGCATCGTTGGGGAGAGAGGCCGCCTGGACTCGGAACTGAGGAACATGCAGGACCTGGTGGAGGACTTCAAGAACAAGTATGAAGATGAAATCAACAAGCGCACCACTGCCGAGAATGAGTTTGTGATGCTTAAGAAGGACGTGGACGCTGCCTACATGAACAAGGTGGAGCTGGAGGCCAAGGTCGACGCACTGATGGATGAGATCAACTTCATGAAGATGTTCTTTGATGCGGAGCTGTCCCAGATGCAAACGCATGTCTCTGACACATCCGTGGTCCTCTCCATGGACAACAACCGCAACCTGGACCTGGACAGCATCATTGCTGAGGTCAAGGCCCAGTACGAGGAGATCGCCAACCGCAGCCGGACTGAGGCTGAGTCCTGGTACCAGACCAAGTACGAGGAGCTGCAGCAGACAGCTGGCCGGCATGGTGATGACCTCCGCAACACCAAGCACGAGATCTCTGAGATGAACCGCATGATCCAGAGACTGAGATCTGAGATTGACAATGTCAAGAAGCAGTGCGCCAACCTGCAGAACGCCATTGCTGACGCTGAGCAGCGTGGGGAGCTGGCCCTCAAGGATGCCAGGAATAAGCTGGCTGAGCTGGAGGATGCCCTGCAGAAGGCCAAGCAGGACATGGCACGGCTGCTACGTGAATACCAGGAGCTCATGAACACCAAGCTGGCCCTGGATGTGGAGATCGCCACCTACCGCAAGCTGCTGGAGGGCGAGGAGTGCAGACTGAGTGGAGAAGGAGTTGGACCAGTCAACATCTCTGTCGTCACAAGCAATGTCTCCTCTGGCTACGGT------------GGTGGCAGC---GGC---TTTGGC------------------------------GGTGGT------TTAGGCGGTGGTTTTGGTGGCGGCCTCGGTGGAGGTCTCGGTGGAGGTCTCGGT---------------------------GGAGGAAGTGGCGGTGGAAGCTACTACTCCAGCAGCAGT---GGG------GGCGTC------GGTGGAGGGCTCAGT---------------------------GTA------GGG---GGCTCTGGGTTC---AGTGCGGGCAGTGGCCGA------AGCCTGGGGGTGGGCTTT------GGCAGT------GGC---GGGGGCAGCAGC---------TCCAGCGTCAAGTTTGTCTCCACCACTTCCTCCTCC---CGGAGGAGCGTCAGGAAC---
>tarSyr2
ATGTCTCGCCAGTCAAGTGTTTCCTTCCGCAGTGGGGGCGGCCATTCCTTCAGCGCTGCCTCTGCCGTCACCCCGTCCGTCACCCGCACCAGTTTCAGCTCCATGTCCCGGTCCGGGGGTGGCGGTGGTGGC---TTTGGCAGGGTCAGCCTTGGGGGT---GCTTACGGAGGGGGG------GGTTACGGCAGCCGGAGCCTCTACAATATGGGGGGCTCCAAGAGGATCTCCATGAGCTCTAGTGGT------GGCAGCTTCAGGAACCGATTTGGT---GGCGGTGCTGGA------------------GGTGGCTACGGCTTCGGAAGTGGCGCCGGGAGTGGATTCGGTTTCGGCGGTGGAGCTGGTGGTGGC---TTTGGGCTCGGTGGTGGA---------------------------------------------------GCTGGTTTTGGAGGTGGC---------------------TTCGGTGGCCCTGGCTTCCCCGTCTGTCCCCCTGGAGGTATCCAAGAGGTCACCGTCAACCAGAGTCTCCTGACTCCCCTCAACCTGCAAATTGACCCTGCTATCCAGCGGGTAAGGACCGAGGAGCGTGAGCAGATCAAGACGCTCAACAACAAGTTCGCCTCCTTCATCGACAAGGTGCGCTTCCTGGAACAGCAGAACAAGGTCCTGGACACCAAGTGGACCCTGCTGCAGGAGCAGGGCACCAAGACTGTGAGGCAGAACCTGGAGCCTTTGTTCGAGCAGTACATCAACAACCTCAGGAGGCAGCTGGATGGCATCCTCGGAGAGAGAGGCCGCCTGGACTCAGAGCTGAGAAACATGCAGGACCTGGTGGAGGACTTCAAGAACAAGTATGAAGATGAAATCAACAAGCGTACCACAGCCGAGAATGAGTTTGTGATGCTGAAGAAGGATGTGGACGCCGCCTACATGAACAAGGTGGAGCTGGAGGCCAGGGTGGAGGCCCTGATGGATGAGATCAATTTCCTGAAGGTGTTCTTCGATGCGGAGCTGTCCCAGATGCAGACGCATGTCTCCGACACATCCGTGGTCCTGTCCATGGACAACAACCGCAACCTCGACTTGGACAGCATCATCGCTGACGTCAAAGCGCAGTATGAGGAAATTGCAAACCGCAGCCGGACAGAGGCTGAGACCTGGTATCAGTCCAAGTACGAGGAGCTGCAGCAGACAGCTGGCCGGCATGGCGATGACCTTCGCAACACCAAGCATGAGATCTCAGAGATGAACCGCATGATCCAGAGGCTGAGATCCGAGATAGACAACGTCAAGAAGCAGTGCGCCAACCTGCAGAACGCCATCGCAGACGCCGAGCAGCGTGGGGAGCTGGCGATCAAGGATGCCAGGAACAAGCTGGCCGAGCTGGAAGACGCCCTGCAGAAGGCCAAGCAGGACATGGCACGGCTGCTGCGCGAGTACCAAGAGCTCATGAACACCAAGCTGGCCCTGGACGTGGAGATCGCCACCTACAGGAAGCTGCTGGAGGGCGAGGAGTGCAGACTGAGTGGAGAAGGAGTTGGACCAGTCAACATCTCTGTCGTCACAAGCAACGTCTCCTCTGGCTACGGC------------GGCGGCAGT---GGTGGCTACGGC------------------------------GGCGGC------------AGTGGCTTTGGTGGCGGCCTCGGTGGAGGCCTTGGCAGTGGCCTTGGT---------------------------GGAGGT---GGCAGTGGAAGCTACTACTCCAGCAGCAGC---GGG------GGTGTCGGCCTAGGCGGCGGGCTCAGT---------------------------GTG------GGG---GGCTCCGGTTTC---AGCGCAAGCAGTGGCCGA------GGCATGGGGGGAGGCTTT------GGCAGT------GGC---GGGGGCAGCAGC---------TCCAGCGTGAAATTTGTCTCCACCACCTCCTCTTCC---CGGAAGAGCTTCAAGAGC---
>HLrhiFer5
ATGTCGCGCCAGTCGAGTGTGTCTTTTCGGAGTGGGGGCAGCCGTAGCTTCAGCGCCGCCTCCGCCATCACTCCATCTGTCTCCCGCACCAGTTTCACCTCCATGTCCCGGTCCGGGGGTGGTGGTGGCAGC---TTTGGCCGGATCAGCCTTGGCGGG---GCTGGTGGAGCAGGC------GGCTATGGTAGCCGAAGCCTCTACAACCTGGGAGGCTCCAAGAGGATCTCCATCAGCGCTGGTGGTGGCGGTGGTGGCTTCAGGAACCGATTTGGT---GCTGGTGCTGGA------------------GGTGGCTTTGGCTTTGGAAGTGGAGCCGGGATTGGATTTGGTTTAGGCGGTGGAGCTGGTGGTGGC---TTTGGGAGTGGTGGCGGTGTTGGCTTTGGGAGCGGTGGCGGTGTTGGCTTTGGGCTCGGTGGAGGT---CCTGGCTTTGGAGGTGGC---------------------TTTGGTGGCCCTGGCTTCCCTGTCTGTCCCCCTGGAGGCATCCAAGAGGTCACTGTCAACCAGAGTCTCCTGACTCCCCTCAACCTGCAAATCGACCCCGTCATCCAGCGGGTGCGGACCGAGGAGCGGGAGCAGATCAAGACCCTCAACAACAAGTTCGCCTCCTTCATCGACAAGGTGCGGTTCCTGGAGCAGCAGAACAAGGTCCTGGACACCAAGTGGACCCTGCTGCAGGAGCAGGGCACCAAGACCGTGAGGCAGAACCTGGAGCCTTTGTTCGAGCAGTACATCAACAACCTCAGGAGACAGCTGGACAGTGTCCTCGGCGAGAGAGGCCGCCTGGACTCGGAGCTAAGGAATATGCAGGACCTGGTAGAGGACTTCAAGAACAAGTATGAAGATGAAATCAATAAGCGGACCACCGCTGAGAATGAGTTCGTGATGCTGAAGAAGGACGTGGATGCCGCCTACATGAGCAAGGTGGAGCTAGAAGCCAAGGTCGATGCCCTGATGGATGAGATCAACTTCCTGAAGATGTTCTTTGAGGCGGAGCTGTCCCAGATGCAAACGCACGTCTCCGACACGTCCGTGGTCCTGTCCATGGACAACAACCGCTCCTTGGACCTGGACAGCATCATCGCCGAGGTTAAGGCCCAGTACGAGGACATCGCCAACCGCAGCCGGACAGAAGCCGAGTCCTGGTACCAGACCAAGTACGAGGAGCTGCAGCAGACAGCGGGCAGACACGGCGACGATCTCCGCAGCACCAAGCATGAGATCTCCGAGATGAACCGGATGATTCAGAGGCTGAGAGCTGAGATCGACAATGTCAAGAAGCAGTGTGCCAACCTGCAGAACGCCATTGCTGATGCTGAGCAGCGTGGGGAGCTGGCCCTCAAGGACGCCAGGAACAAGCTGGCAGAGCTGGAAGACGCCCTGCAGAAGGCCAAGCAGGACATGGCCCGGCTGCTGCGCGAGTACCAGGAGCTCATGAACACCAAGCTTGCCCTGGACGTGGAGATTGCCACCTACAGGAAGCTGCTGGAGGGCGAGGAGTGCAGATTGAGTGGAGAAGGAGTTGGACCAGTCAACATCTCTGTCGTCACAAACAGCGTCTCCTCTGCCTACGGT------------GGTGGCGGT---GGC---TATGGC------------GGTGGCCTCGGT------GGAGGT------CTTGGCGGCGGCCTCGGTGGAGGTCTTGGCGGCGGCCTCGGTGGAGGTCTTGGC---------------------------GGCGGC---CTCGGTGGAGGTCTTGGCGGAGGTCTTGGC---GGA------GGTCTTGGCGGAGGTGGTGGCAGCAGCAGCTACCACTTTGGTGGCAGTGGGGGCGTC------GGCCTAGGCTCTGGCTTC---AGTTCAAGCAGTGGCCGA------AGCATGGGGGGTGGCTTT------GGCAGT------GGC---AGCGGCAGTGGGGTCAGTGGCTCCAGCGTCAAATTTGTCTCCACCACCTCCTCCTCC---CGAAAGAGCTTCAAGAGC---
>HLpipKuh2
ATGTCTCGCCAGTCAAGTGTGTCCTTCCGGAGTGGGGGCAGCCGCAGCTTCAGCGCCGCCTCTGCCATCACCCCGTCTGTCTCTCGTACCAGTTTCACCTCTGTGTCCCGATCCGGGGGTGGTGGTGGTGGTGGCTTCGGCAGGGTCAGCATTCGGAGT---GCTGGTGGGGCTGGA------GGCTATGGCAGCCGGAGCCTCTACAACCTGGGGGGCTCCAAGAGGATCTCCATGAGCAGTAGTGGT------GGTGGCTTTAGAAGCCGACTTGGT---GCCGGTGTTGGA------------------GGTGGCTATGGCTTTGGAGGTGGAGCCGGGAGCGGATTTGGTTTAGGCGGTGGATCTGGTGGTGGC---TTTGGGCTCGGTGGAGGTGGTGGCTATGGGTTCATG---------------------------GGAGGCGCTGGTCTTGGAGGTGGC---------------------TATGGGGGCGCTGGCTTCCCTGTGTGCCCCCCTGGAGGCATCCAAGAGGTCACTATCAACCAGAGTCTCCTGACTCCCCTAAACCTTCAAATCGACCCCACCATCCAGAGGGTGCGGACTGAGGAGCGGGAGCAGATCAAGACCCTCAACAACAAGTTCGCCTCCTTCATCGACAAGGTGCGCTTCCTGGAGCAGCAGAACAAGGTCCTGGACACCAAATGGACCCTGCTTCAGGAGCAGGGCACCAAGACCGTGAGGCAGAACCTGGAGCCTTTGTTCGAGCAGTACATCAACAACCTCAGGAGACAGCTGGATGGTGTCCTGGGGGAGAGGGGCCGCCTGGACTCAGAGCTGAGGAACATGCAGGATCTGGTGGAGGACTTCAAGAACAAGTATGAAGATGAAATCAACAAGCGCACCACTGCTGAGAATGAGTTTGTGATGCTGAAAAAGGATGTGGATGCCGCCTACATGAGCAAGGTGGAGCTGGAGGCCAAGGTCGATGCACTGATGGATGAGATCAACTTCTTGAAGATGTTCTTTGAGGCGGAGCTGTCCCAGATGCACACGCACATCTCAGACACATCTGTGGTGCTGTCCATGGACAACAACCGCTCCCTGGACCTGGATAGCATCATTGCCGAGGTCAAGGCCCAATATGAGGACATTGCTAACCGAAGCCGGACAGAAGCCGAGTCCTGGTACCAGACCAAGTACGAGGAGCTGCAGCAGACAGCTGGTCGGCACGGCGAAGATCTCCGCAGCACCAAGCATGAGATCTCTGAGATGAACCGCATGATCCAGAGGTTGAGAGCGGAGATCGATAACGTCAAGAAGCAGTGCGCCAACCTGCAGAATGCCATCGCTGAAGCCGAGCAGCGTGGGGAGATGGCCCTCAAGGACGCCAGGAACAAGCTAGCTGAACTGGAGGATGCCCTGCAGAAGGCCAAGCAGGACATGGCCCGGCTGCTGCGTGACTACCAGGAGCTCATGAACACCAAGCTGGCCCTGGACGTGGAGATTGCCACCTACAGGAAGCTGCTGGAGGGCGAGGAGTGCAGACTGAGTGGAGAAGGAGTTGGACCAGTCAACATCTCTGTCGTCACCAGCAATGTCTCCTCTGGCTACGGA------------GGTGGCTAT---GGT------GGCTATATGCCTGGCACTGGCCTGGGCAGT---GGAGGT------CTTGGCGGCGGCCTTGGTGGAGGTCTTGGCGGCGGCCTCGGTGGAGGTCTTGGT---------------------------GGTGGC---AGTGGAGGTGGTTATGGAGTAGGTATTAGT---GCT------GGAGTAGGTATGAGCAGTGGGCTCAGT---------------------------TTG------GGG---GGCTCTAGCTTC---AGTTCGAGCAGTGGCCGA------AACATGGGGATCAGCGGC------AGCGGT------GGA---GGAGGCAGCAGC---------TCCAGCGTTAAATTTGTCTCCACCACCTCCTCCTCC---CGGAAGAGCTTCAAGAGT---
>HLmyoMyo6
ATGTCTCGCCAGTCAAGTGTGTCCTTACGGAGTGGGGGAAGCCGCAGCTTCAGTGCCGCCTCTGCCATCACCCCGTCTGTCTCTCGCACCAGTTTCACCTCTGTGTCTCGATCCGGGGGTGGTGGTGGCGGTGGCTTTGGCAGGGTCAGCATCCGGGGT---GCTGGTGGAGCAGGA------GGCTATGGCAGCCGGAGCCTGTACAATCTGGGGGGCTCCAAGAGGATCCCCATGAGCATT------------GGTAGCTATAGAACCCTATCTAAC---GTTAGT---GGA------------------CGTGGCTATGGCTTTGGAAGTGGAGCCGGGAGCGGATTTGGCTTTGGCGGTGGTGCTGGTAGTGGC---TTTGGGTTCGGTGGAGGTGGTGGCTATCCGATCATA---------------------------GGAGGCATAGGCTTTGGAAGTGGT---------------------GCTGGTGGCCCTGGCTTCCCCGTCTGTCCCCCTGGAGGCATCCAAGAGGTCACTATCAACCAGAGTCTCCTGACTCCCCTTAACCTACAAATCGACCCCACTATTCAGCGAGTGCGGACTGAGGAGCGGGAGCAGATCAAGACCCTTAACAACAAGTTTGCCTCCTTCATCGACAAGGTGCGCTTCCTGGAGCAGCAGAACAAGGTCCTGGACACCAAGTGGACCCTGCTGCAGGAGCAGGGCACCAAGACCGTGAGGCAGAACCTGGAGCCTTTGTTTGAGCAGTACATCAACAACCTCAGGAGACAGCTGGATGGTGTCCTGGGGGAGAGGGGCCGCCTGGACTCAGAGCTGAGGAACATGCAGGACTTGGTGGAGGACTTCAAGAACAAGTATGAAGATGAAATCAACAAGCGCACCACTGCTGAGAATGAGTTTGTGATGCTGAAAAAGGATGTGGACGCCGCCTACATGAGCAAGGTGGAGCTGGAGGCCAAGGTCGATGCACTGATGGATGAGATCAACTTCTTGAAGATGTTCTTTGAGGCGGAGCTGGCCCAGATGCACACGCACATCTCAGACACATCTGTGGTGCTGTCCATGGACAACAACCGCTCCCTGGACCTGGACAGCATCATCGCCGAGGTCAAAGCCCAATATGAGGACATTGCTAACCGAAGCCGGACAGAAGCCGAGTCCTGGTACCAGACCAAGTACGAGGAGCTGCAACGGACAGCTGGTCAGCACGGAGATGATCTCCGCAGCACCAAGCATGAGATCTCTGAGATGAACCGCATGATCCAGAGGCTGAGAGCGGAGATCGATAACGTTAAGAAGCAGTGCGCCAACCTGCAGAATGCCATCGCTGAAGCTGAGCAGCGTGGGGAGATGGCCCTCAAGGACGCCAGGAACAAGCTGGCTGAACTGGAGGACGCCCTGCAGAAAGCCAAGCAGGACATGGCCCGGCTGCTGCGAGACTACCAGGAGCTCATGAACACCAAGCTGGCTCTAGACGTGGAGATTGCCACCTACAGGAAGCTGCTCGAGGGCGAGGAGTGCAGACTGAGTGGCGAAGGAGTTGGACCAGTCAACATCTCTGTCGTCACCAGCAATGTCTCCTCTGCCTACGGA------------GGTGGCTCT---GGA---------------------------------------GGTGGC------TATGGAGTTGGCTATGGAGGTGGCTATGGAGGTGGCGCTGGCTTGGGCAGCGGC---------------------------CTTGGT---CTTGGCGGCAGCTTTGGTGGAGGTTCTAGT---GGATTATTTGGTGGAGGTGGGGGAAGTGGCTACACT---------------------------GTGATCCCTGGCATGGCGCTTGGCTTCGGCAGCAGCGGCAGTGGAGGA------GGCAGCGGCAGTGGAGGA------GGCAGCGTCAGTGGA---GGAGGCAGCGCC---------TCCAGCGTTAAATTTGTCTCCACCACCTCGTCTTCC---CGGAAGAGCTTCAAGAGT---
>HLrouAeg4
ATGTCTCGCCAGTCGAGTGTGTCTTTCCGGAGTGGGGGCAGCCGTAGCTTCAGCGCTGCCTCTGCAATTACTCCGTCTGTTTCCCGTACCAGTTTTACCTCCGTGTCCCGGTCCGGAGGTGGTGGTGGTGGTGGCTTTGGCAGGATCAGCCTTGGGGGT---GCTGGTGGAGGAGGC------GGCTATGGCAGTCGGAGCCTTTACAACCTGGGGGGCTCCAAGAGGATCTCCATCAGTGCCGGCGGC------GGTGGCTTTAGGAACCGATTTGGT---GCCGGTGCTGGAGGTGGCTATGGAGCTGGAGGTGGCTATGGCTTCGGAGGTGGAGCCGGGGGTGGATTTGGTTTAGGTGGTGGAGCTGGTGGTGGC---TTTGGGCTCGGTGGTGGCTCTGGCTTTGGCCTCGGT---------------------------GGAGGTCCTGGCTTTGGAGGTGGC---------------------TTTGGTGGCCCCGGCTTCCCTGTCTGTCCTCCTGGAGGCATCCAAGAGGTCACGGTCAACCAGAATCTCCTGACTCCTCTGAACCTGCAAATCGACCCCACCATCCAGCGGGTGCGGACTGAGGAGCGGGAGCAGATCAAGACCCTCAACAACAAGTTCGCCTCCTTCATCGACAAGGTGCGGTTCCTGGAGCAGCAGAACAAGGTCCTGGACACCAAGTGGACCCTGCTGCAGGAGCAGGGCACCAAGACCGTGAGGCAGAACCTGGAGCCTTTGTTTGAGCAGTACATCAACAACCTCAGGAGACAGCTGGACGGTGTCCTCGGGGAGAGAGGACGCCTGGACTCGGAGCTGAGAAACATGCAGGACCTGGTGGAGGACTTCAAGAACAAGTATGAAGATGAAATCAACAAGCGAACCACGGCTGAGAATGAATTTGTGATGCTGAAGAAGGATGTGGATGCTGCCTACATGAACAAGGTGGAGCTGGAGGCCAAGGTCGATGCACTGATGGATGAGATCAACTTCTTGAAGATGTTCTTTGAGGCGGAGCTGTCCCAGATGCAAACACACGTCTCAGACACATCCGTGGTCCTCTCCATGGACAACAACCGCTCTCTGGACCTGGACAGCATCATCGCTGAGGTCAAGGCCCAGTATGAGGATATCGCCAACCGCAGCCGAACAGAAGCCGAGTCCTGGTACCAGACCAAGTATGAGGAGCTGCAGCAGACAGCTGGCAGACATGGCGACGATCTCCGCAGCACCAAGCATGAGATCTCCGAGATGAACCGGATGATCCAGAGGCTGAGAGCCGAGATTGACAATGTCAAGAAGCAGTGTGCTAACCTGCAGAATGCCATCGCTGATGCCGAGCAGCGTGGAGAGATGGCCCTCAAGGACGCCAGGAACAAGCTGGCCGAGCTAGAGGACGCCCTGCAGAAGGCCAAGCAAGACATGGCCCGGCTGCTGAGGGAGTACCAAGAGCTCATGAACACCAAGCTGGCCCTGGACGTGGAGATCGCCACCTACAGGAAGCTGCTGGAGGGCGAGGAGTGCAGATTGAGTGGAGAAGGAGTTGGACCAGTCAACATCTCAGTCGTCACAAGCAACGTTTCCTCTGCCTACGGC------------GGCGGCGGT---GGA---TTCGGCGGCGGCCTCGGTGGGGGTCTTGGT------GGAGGT------CTTGGCGGTGGCCTCGGCGGCGGCCTCGGCGGCGGCCTCGGCAGCGGCCTCGGTGGAGGTCTTGGCGGCGGCCTTGGTGGAGGTGGC---GGCAGCAGCAGCTACTACTCCAGCAGCAGT---GGG------GGCGTCGGCCTAGGCGGTGGGCTCAGT---------------------------GTG------GGG---GGCTCCGGCTTC---AGTTCTAGCAGTAGCCGA------GGCCTGGGAGGGGGCTTT------GGCACT------GGCGGCGGGGGCAGCAGC---------TCCAGCGTCAAATTTGTCTCCACCACCTCTTCTTCC---CGGAAGAGCTTCAAGAGC---
>dasNov3
ATGTCTCGTCAATCGACTGCGGTCTCCCGGAGTAGGGGCTCCCGCAGCTTCAGCGCCGCCTCTGCCATCACCCCGTCTGTCTCCCGCACCAGCTTCAGCTCTGTGTCCCGGTCTGGGGGTGGCGGCGGTGGC---TTTGGCAGGGTCAGCCTTGGTGGG---GTTTGCGGAGCAGGT------GGCTATGGCAGCCGGAGCCTCTACAACTTGGGGGGCTCCAATAGGATCTCCATCAGCGCTGGCGGC------GGCGGCTTCAGGAGCCGATTTGGT---GCGGGTACTGGA------------------GGCGGCTACGGCTTTGGCGGCGGAGCCGGGAGCGGATTTGGTTTCGGCGGTGGAGCTGGTGGTGGC---TTTGGGCTCGGTGGCGGA---------------------------------------------------GCTGGCTTTGGAGGTGGC---------------------TTTGGGGGTGCTGGCTTCCCTGTCTGCCCCCCTGGAGGCATCCAAGAGGTCACCGTCAACCAGAGCCTCTTGACTCCCCTCAACCTGCAAATCGACCCCACCATCCAGCGGGTGAGGACCGAGGAGCGGGAGCAGATCAAGACCCTCAACAACAAGTTCGCCTCCTTCATCGACAAGGTGCGCTTCCTGGAGCAGCAGAACAAGGTCCTGGACACCAAGTGGACGCTGCTGCAGGAGCAGGGCACCAAGACCGTGAAGCAGAACCTGGAGCCTCTGTTTGAGCAGTACATCAACAACCTCAGGAGGCAGCTGGACTACCTCCTCGGGGAGAGAGGCCGCCTGGACTCAGAGCTGAGGAACATGCAGGACCTGGTGGAGGACTTCAAGAACAAGTATGAAGATGAAATCAACAAGCGTACCACTGCTGAGAATGAGTTTGTGATGCTGAAGAAGGATGTAGACGCTGCCTACATGAACAAGGTGGAGCTGGAGGCCAAGGTCGATGGGCTGACGGATGAGATCAACTTCCTGAAGATGTTCTTTGACGCGGAGCTGGCCCAGATGCAGACTCACATCTCGGACACATCCGTGGTGCTGTCCATGGATAACAACCGCTCCCTGGACCTGGACAGCATCATCGCCGAGGTCAAGGCGCAGTACGAGGAGATCGCCAACCGCAGCCGGACGGAGGCCGAGTCCTGGTACCAAACCAAGTACGAGGAGCTGCAGCAGACAGCTGGTCGGCATGGAGACGACCTCCGCAACACCAAGCATGAGATCACCGAGATGAACCGGATGATCCAGAGGCTGAGAGCTGAGATCGACAACGTCAAGAAGCAGTGTGCCAACCTGCAGTCAGCCATCGCTGAGGCTGAGCAGCGCGGGGAGCTGGCCCTCAAGGACGCCAGGAACAAGCTGGCTGAGCTGGAGGACGCCCTGCAGAAGGCCAAGCAGGACATGGCGCGGCTGCTGAAGGACTACCAGGAGCTGATGAACGTCAAGCTGGCCCTGGATGTGGAGATCGCCACCTACCGCAAGCTGCTGGAGGGCGAGGAGTGCAGACTGAGTGGAGAAGGAGTTGGACCAGTCAACATCTCTGTCGTCACGAACAGCGTCTCCTCTGCCTACGGT------------GGTGGCGGT---GGC---TTTGGCGGTGGCCTCGGCGGTGGCCTCGGT------GGTGGC------CTTGGCGGAGGCCTGGGCGGAGGCCTCGGTGGAGGTCTTGGTGGAGGTCTTGGT---------------------------GGAGGC---AGCAGCACGAGCTACTACTCCAGCAGCAGT---GGG------------------GGCGGAGGGCTCAGC---------------------------GTT------GGG---GGCTCTGGCTTC---AGTGGAGGCAGTGGCCGA------GGCGTGGGTGTAGGCTTC------GGCAGT------GGCGGAGGAGGCAGCAGC---------TCCAGCGTCAAGTTTGTCTCCACCACCTCCTCCACC---CGGAAGAGCTACAAGAGC---
>echTel2
ATGTCTCGTCAGTCAAGTGTGTCCTTCCGTAGCGGGGGAGGCCGGAGCTTCAGCGCTGCCTCGGCCGTCACTCCGTCTGTCTCACGCACCAGTTTCACCTCCGTGTCCCGTTCTGGGGGTGGTGGCGGCGGC---TTTGGCAGGATCAGCCTTGGTGGGGGGGCCTGTGGAGCAGGT------GGCTTTGGCAGCCGGAGCCTCTACAACGTGGGGAGCGGCAAGAGGCTCTCT---ACCACCAGCATC------AGCAGCTTCAGGAACCGATATGTG---CCCGGTGCTGGA------------------GGCAGCTTTGGCTTCGGAGGAGCCTCCGGGAGTGGATTTGGTTTTGGCGGTGGAGCTGGTGGTGGC---TTGGGGCTCGGTGGTGGA---------------------------------------------------GCTGGCTTTGGAGGGGGC---------------------TTTGGTGGTGCTGGCTTCCCTGTCTGCCCTCCGGGAGGCATCCAAGAGGTCACCATCAACCAGAGCCTCCTGACTCCCCTCAACCTGCAAATCGACCCCACCATCCAGCGGGTGAAGACCGAGGAGCGGGAGCAGATCAAGACCCTCAACAACAAGTTCGCCTCCTTCATCGACAAGGTGCGGTTCCTGGAACAGCAGAACAAGGTCCTGGACACCAAGTGGACCCTGCTCCAGGAGCAGGGCACCAAGACCGTGAAGCAGAACCTGGAGCCCTTGTTTGAGCAGTACATCAACAACCTGAGGAGGCAGCTGGACAGTATCCTGGGGGAGAGAGGCCGCCTGGACTCCGAGCTGAGGAACATGCAGGACCTGGTGGAGGACTTCAAGAACAAGTATGAAGATGAAATCAACAAGCGAACCACTGCTGAGAACGAGTTTGTGATGCTGAAGAAGGACGTGGATGCTGCCTACATGAACAAGGTGGAACTAGAGGCCAAGGTCGATGCCTTGATGGATGAGATCAACTTCCTGAAGCTCTTCTTTGAAGCGGAGCTGGCCCAGATGCACACGCACATCTCAGACACGTCGGTGGTCCTGTCCATGGACAACAACCGCAGCCTGGACCTGGACAGCATCATCGCTGAGGTCAAGGCCCAGTACGAGGACATTGCCAACCGCAGCCGGACGGAGGCCGAGTCCTGGTACCAGACCAAGTACGAGGAGTTGCAGCAGACAGCCGGGCGGCATGGCGACGACCTGCGTAACACCAAGCACGAGATCTCCGAGATGAACCGGATGATCCAGCGGCTCAGGGCGGAGATCGACAATGTCAAGAAGCAGTGCGCCAACCTGCAGGCCGCCATCGCTGACGCTGAGCAGCGTGGGGAGCTGGCCCTCAAGGACGCCAGGAACAAGCTCTCAGAGCTGGAGGACGCCCTGCAGAAGGCCAAGCAGGACATGGCCCGGCTGCTGCACGACTACCAGGAGCTGATGAACGTCAAGCTGTCCCTGGACGTGGAGATCGCCACCTACAGGAAGCTGCTGGAGGGCGAGGAGTGCAGGCTGAGTGGAGAAGGCGTCGGACCTGTCAATATCTCCGTCGTCACCAACAGCGTCTCCTCCTCCTATGGT------------GGTGGCAGT---GGC---TTTGGA------------------------------GGTGGC------CTTGGGGGAGGCCTTGGCGGTGGTCTCGGC---------------------------------------------------GGAGGT---GGCAGCGGGATCTACTACTCCAGCAGCAGT---GGA------GGCCTCGGCATGGGCAGTGGGCTCAGT---------------------------GTG------GGG---GGCTCTGGCTTC---AGTGGAAACAGTGGCTTG------GGGCTTGGCTTTGGCAGC------AGCGGT------GGC---GGGGGCAGCAGC---------TCCAGCGTCAAATTCGTCTCCACCACCTCTTCCTCC---CGGAAGAGCTTCAAGAGT---
>hetGla2
ATGTCTCGCCAGTCCAGCGTGTCCTTCCGCAGCGGGGGCAGCCGCTCCTTCAGCGCAGCTTCTGCCATCACCCCGTCTGTCTCTCGCACCAGTTTCAGCTCCGTGTCCCGGTCTGGGGGTGGCGGTGGTGGC---------AGGGTCAGCCTTGGGGGT---GTTTGTGGAGCGGGT------GGCTATGGCAGCCGGAGCCTGTACAATTTGGGGGGCACCAAACGGATCTCCATGAGTGCTAGCGGC------TTCGGCCTCAGGAACAGATTTGGT---CCCGGTGCTGGA------------------AGCGGTTTCGGCTTTGGAAGTGGAGCCGGCAGTGGATATGCTTTTGGCGGTGGAGCTATTGGTGGT---TTTGGGCTCGGTGGCGGA---------------------------------------------------ACTGGCTTTGGAGGTGGC---------------------TATGGGGGCGCTGGCTTCCCCGTGTGCCCCCCTGGAGGCATCCAAGAGGTCACAGTCAACCAGAGTCTCCTCACTCCTCTGAACCTGCAAATCGACCCCACCATTCAGCGGGTGAGGACTGAGGAGCGCGAGCAGATCAAGACCCTCAACAACAAGTTCGCCTCCTTCATCGACAAGGTGCGGTTCCTAGAACAGCAGAACAAGGTCCTGGACACCAAGTGGACCCTGCTTCAGGAGCAGGGCACGAGGACAGTCAAGCAGAGCCTGGATCCTTTGTTTGAGCAGTACATCAACAACCTCAGGAGGCAGCTGGACTCCATTCTTGGGGAGAGAGGCCGCCTGGATTCAGAGCTGAGGAACATGCAGGACCTGGTAGAGGACTTCAAGAATAAGTATGAAGATGAAATCAATAAGCGTACCACCGCTGAGAATGAGTTTGTGATGCTGAAGAAGGATGTAGATGCTGCCTACATGAACAAGGTGGAGCTAGAGGCCAAGGTGGATGCACTGATGGATGAGATCAACTTCATGAAGATGTTCTTTGATGCGGAGCTGTCCCAGATGCAGACACATGTCTCTGACACCTCTGTGGTGCTGTCCATGGACAACAACCGCAATCTGGACCTGGACAGCATCATCGCTGAGGTCAAGGCCCAGTATGAGGACATCGCCAACCGAAGCCGAACTGAAGCTGAGTCCTGGTATCAGACCAAGTATGAGGAGCTGCAGCAGACAGCTGGCCGACATGGTGATGACCTCCGCAACACCAAGCATGAGATCTCTGAGATGAATCGCATGATCCAGAGGCTAAGAGCCGAGATCGACAATGTCAAAAAGCAGTGCGCCAACCTGCAGGCTGCCATCGCTGATGCTGAGCAGCGTGGGGAGCTGGCCCTCAAGGATGCCAGGAACAAACTGGCAGAGCTGGAGGATGCCCTGCAGAAGGCCAAGCAGGACATGGCCAGGCTGCTGCGTGAGTACCAGGAGCTCATGAATACCAAGCTGGCCCTGGACGTGGAGATCGCCACCTATCGCAAGCTGCTGGAGGGCGAGGAGTGCAGACTGAGTGGAGAAGGAGTTGGACCAGTCAACATCTCGGTCGTCACAAACAGCATGTCAACTGGCTATGGC------------AGTGGCAGT---GGC---TTTGGT------------------------------GGCAGC------CTCCCTGGAGGCCTTGGCAGTGGTCTTGGT---------------------------------------------------GGAGGT---GGCAGCAGTAGCTACTACTCCAGCAGTAGC---GGG------GGTGTCGGCCTCAGCGGTGGGCTTAAT---------------------------GTG------GGA---GGCCCTGGCTTC---AGTGCAAGCAGTGGCAAG------GGGATAGGGGTGGGCTTT------GGCAGT------GGC---GGGGGCAGCGGC---------TCCAGCGTCAAGTTTGTCTCCACCACCTCTTCCTCC---CGGAGGACCTTCAAGAGC---
>cavPor3
ATGTCTCGCCAGTCCAGTGTGTCCTTCCGCAGCGGGGGCAGCCGCTCCTTCAGCACAGCCTCTGCCATCACCCCGTCTGTCTCTCGCACCAGTTTCAGCTCTGTGTCCCGTTCAGGGGGTGGTGGCGGCGGC---------AGGGTCAGCTTTGGGGTT---GCTGGTGGAGCGGGT------GGCTTTGGCAGCCGGAGCCTCTATAATTTGGGGGGAAGCAAGAGGATTTCCATCAGTGCTAGCGGC------GGCGGCTTCAGGAACAGATTTGGT---GCTGGTGCTGGA------------------AGCGGCTTCGGCTTTGGAGGTGGAGCCGGCAGTGGATTTGGTTTTGGCAGTGGAGCTGGTGGTGGTGGTTTTGGGCTCGGTGGCGGA---------------------------------------------------GCTGGCTTTGGTGGTGGC---------------------TATGGTGGTGCTGGCTTCCCTGTGTGCCCACCTGGTGGCATCCAAGAGGTCACCATCAACCAGAGTCTCCTCACTCCTCTGAATCTGCAAATTGACCCCACCATCCAGCGAGTCAGAACCGAAGAGCGTGAGCAGATCAAAACCCTCAACAACAAGTTTGCCTCCTTCATCGACAAGGTGCGGTTCCTGGAACAACAGAACAAGGTCCTGGACACCAAGTGGAACCTTCTCCAGGAGCAGGGCACCAGGACAGTCAAGCAGAGCTTGGATCCTTTATTTGAGCAGTACATCAACAACCTCAGGAGGCAGCTGGACTCCATCCTTGGGGAGAGAACCCGCCTGGACTCGGAGCTGAGGAATATGCAGGACCTGGTAGAAGACTTCAAGAATAAGTATGAAGATGAAATCAATAAGCGTACCACTGCAGAGAACGAGTTTGTGATGCTGAAGAAGGATGTAGACGCTGCCTACATGAGCAAGGTGGAGCTAGAGGCCAGGGTTGATGCATTGATGGATGAGATCAACTTCATGAAGCTGTTCTTTGATGCGGAGCTGTCCCAGATGCAGACACATGTCTCCGACACCTCTGTGGTGCTGTCCATGGACAACAACCGCAACCTGGATCTGGACAGCATCATTGCTGATGTCAAGGCCCAGTATGAGGACATCGCTAATCGCAGCCGGACTGAAGCTGAGTCCTGGTACCAGACCAAGTATGAAGAGCTGCAGCAGACAGCTGGCCGACATGGTGATGACCTTCGCAACACCAAGCATGAGATCTCCGAGATGAACCGCATGATCCAGAGGCTGAGAGCTGAGATTGACAATGTTAAGAAGCAGTGTGCCAACCTGCAGGCCGCCATCGCTGATGCTGAGCAGCGTGGGGAGCTGGCCCTCAAGGATGCCAGGAACAAGCTGACAGAGCTGGAGGAGGCTCTGCAGAAGGCCAAGCAGGACATGGCCCGGCTGCTGCGTGAGTACCAGGAGCTCATGAACACGAAGCTGGCCCTGGATGTGGAGATTGCCACCTACCGCAAGCTGCTGGAGGGCGAGGAGTGCAGACTGAGTGGAGAAGGAGTTGGACCAGTCAACATCTCGGTTGTCACAAACAGCTTGTCCAGTGAATGG---------------GATGGCAGC---GGT---TTTGGC------------------------------GGCGGC------CTGAGTAGAGGCCTTGGCGGTGGTCTTGGT---------------------------------------------------GGAGGT---GGCGGCAGCAGCTACTACTCCAGCAGCAGT---GGA------GGTGTTGGCCTCGGCAGCAGGCTTAGT---------------------------GCC------AGG---GGCTCTGGCTTC---AGCTCGAGCAGTGGCCGA------GGTATAGGGATAGGCATT------GGTAGT------GCT---GGAAGCAGTGGT---------TCCAGCGTCAAGTTTGTCTCTACCACCTCTTCCTCC---CGGAGGACCTTCAAGAGC---
>manPen1
ATGTCTCTCCAGTCGAAAGTGTCTGTCCGGAGTGGGGGCAGCCGCAGCTTCAGCGCCGCCTCGGCCATCACCCCGTCCATCTCCCGCACCAGCTTCACCTCTGTGTCCCGGTCCGGGGGTGGTGGTGGAGGC---TTTGGCAGGGTCAGCCTTGGGGGT---GTTTGTGGAGCGGGC------GGCTATGGCAGCCGGAGCCTCTACAACCTGGGGGGCTCCAAGCGGATCTCCATCAGTACTAGCGGC------GGCCGCCTCAGGAACCGATTTGGC---GCCGGGGCTGGA------------------GGCGGCTATGGCTTTGCAGGCGGCGCCGGGAGCGGATTTGGTTTCGGCGGTGGAGCTGGTGGTGGC---TTTGGGCTCGGGGGTGGC---------------------------------------------------GCTGGATTTGCTGGAGGC---------------------TATGGGGGCCGTGGCTTCCCTGTGTGTCCCCCTGGAGGCATCCAAGAGGTCACCATCAACCAGAATCTCCTCACTCCTCTGAACCTGCAAATCGACCCCACCATCCAGCGGGTGAGGACTGAGGAGCGGGAGCAGATCAAGACCCTCAACAACAAGTTTGCCTCCTTCATCGACAAGGTGCGGTTCCTGGAGCAGCAGAACAAGGTCCTGGACACCAAGTGGACCCTGCTGCAGGAGCAGGGCACCAAGACTGTGAGGCAGAACCTGGAGCCCCTGTTCGAGCAGTACATCAACAACCTTAGGAGACAGCTGGACAGCATCCTGGGGGAGCGAGGCCGCCTGGACTCAGAGCTGAGGAACATGCAGGACCTGGTGGAGGACTTCAAGAACAAGTATGAAGATGAAATCAACAAGCGCACTACCGCTGAGAATGAGTTTGTGATGCTGAAGAAGGATGTGGATGCTGCCTACATGAACAAGGTGGAGCTAGAAGCCAAGGTCGATGCACTGATGGACGAGATCAACTTCATGAAGATGTTCTTTGAGGCGGAGCTGTCCCAGATGCAGACACACGTCTCGGACACCTCCGTGATCCTGTCCATGGACAATAATCGCAACCTGGACCTGGACAGCATCATTGCTGAGGTCAAGGCCCAGTACGAGGAGATCGCCAACCGCAGCCGGACAGAGGCCGAGTCCTGGTACCAGACCAAGTATGAGGAGCTGCAGCAGACAGCTGGCCGGCACGGCGATGATCTCCGCAACACCAAGCATGAGATCTCCGAGATGAACCGGATGATCCAGAGGCTGAGAGCCGAGATCGACAATGTCAAGAAGCAGTGCGCCAGCCTGCAGGCCGCCATTGCTGATGCTGAGCAGCGTGGGGAGCTGGCCCTCAAGGATGCCAGGAACAAGCTGGCTGAGCTGGAGGACGCCCTGCAAAAGGCCAAGCAGGACATGGCCCGGCTGCTGCGGGAGTACCAGGAGCTGATGAACACCAAGCTGGCCCTGGACGTGGAGATCGCCACTTACAGGAAGCTTCTGGAGGGCGAGGAGTGCAGACTGAGTGGAGAAGGAGTTGGGCCAGTCAACATCTCTGTCGTCACAAACAGCATCTCCTCTTCATATGGC------------GGAGGCAGT---GGC---TTTGGC------------------------------GGTGGC------CTCAGTGGAGGTCTTGGCAGTGGCCTGGGTGGAGGTCTTGGCAGTGGCCTGGGT---------------------------GGAGGT---GGTGGTGTAAGCTACTATTCCAGCAGCAGT---GGG------GGTGTTGGTCTAGGCAGTGGGCTCAGT---------------------------GCG------GGG---GGCGCGGGCTTC---AGTGCAGGCAGTGGCCGA------AGCCTGGGGGTGGGCTTG------GGCAGT------GGT---GGGGCCAGCAGC---------TCCAGCGTCAAGTTTGTCTCCACCACCTCCTCCTCC---CGGAAGAGCATCAAGAGC---
>triMan1
ATGTCTCGCCAGTCGAGCGTCTCCTTCCAGAGCGGGGGCAGTCGTAACTTTAGCACTGCCTCAGCCATCACCCCCTCTGTCTCTCGAACCAGTTTTACCTCCGTGTCCCGATCTGCGGGTGGTGGTGGCAGC---TTTGGCAGGGTCAGCCTTGGTGGG---GGTGGTGGAGCAGGT------GGCTATGGCAGCCGGAGTCTCTACAACCTGGGGGGCTCCAAGAGGATCTCCATCGGCGCTAGCAGC------GGTGGCTTCAGGAACCGATTTTGT---GCAGGTGCTGGA------------------GGTGGCTATGCCTTCGGAGGCGGAGCCGGGAGCGGATTTGGTTTTGGCAGTGGAGCTGGTGGTGGC---TTTGGGCTTGGTGGTGCA---------------------------------------------------GCTGGCTTTGGAGGGGGC---------------------TTTGGTGGCCCTGGCTTCCCTGTTTGCCCCCCTGGAGGCATCCAAGAGGTCACCGTCAACCAGAACCTCCTGACTCCCCTCAACCTGCAAATTGACCCCACCATCCAGCGGGTGAGGACCGAGGAGCGGGAGCAGATCAAGACCCTTAACAACAAGTTTGCCTCCTTCATCGACAAGGTGCGGTTCCTGGAGCAGCAGAACAAAGTCCTGGACACCAAGTGGACCCTGCTCCAGGAGCAGGGCAACAAGACTGTGAGGCAGAACCTGGAGCCCTTGTTCGAGCAGTATATCAACAACCTCCGCAGGCAGCTGGACAGTATCCTTGGGGAGAGAGGCCGCCTGGACTCTGAGCTGAGGAACATGCAGGACCTGGTGGAGGACTACAAGAATAAGTATGAAGATGAAATCAACAAGCGTACCACTGCTGAGAACGAGTTTGTGATGCTGAAGAAGGACGTGGACGCCGCCTACATGAACAAGGTGGAGCTAGAGGCCAAGGTTGATGCACTGATGGATGAGATCAACTTCCTGAAACTCTTCTTTGAGGCGGAGCTGGCCCAGATACAGACTCATGTCTCAGACACGTCTGTGGTGCTGTCCATGGACAACAACCGCAGCCTGGACCTGGACAGTATCATCGCCGAGGTCAAGGCCCAGTACGAGGACATTGCCAACCGCAGCCGAACGGAAGCCGAGTCCTGGTACCAGACCAAGTATGAGGAGCTGCAGCAGACAGCTGGCCGGCATGGCGACGACCTCCGCAACACCAAACATGAAATCTCCGAGATGAACCGGATGATCCAGAGGCTCAGAGCTGAGATAGACAATGTCAAGAAGCAGTGTGCCAACCTGCAGAGCGCCATTGCTGATGCTGAGCAGCGTGGGGAGCTGGCCCTCAAGGATGCCAGAAATAAGCTGGCAGAGCTGGAGGATGCCCTGCAGAAGGCCAAGCAGGACATGGCACGGCTGCTGCGAGAGTATCAGGAGCTGATGAACACCAAGCTGGCCTTGGATGTGGAGATTGCCACCTACAGGAAGCTGTTGGAGGGCGAGGAGTGCAGACTGAGTGGAGAAGGAGTTGGACCAGTCAATATCTCTGTCGTCACAAGCAACGTCTCTTCC---TACGGC------------GGTGGCAGT---GGC---TTTGGC------------------------------AGTGGT------GGTGGCTTCGGCAGTGGTGGTGGCTTCAGTGGAGGTCTTGGCAGCGGTCTTGGT---------------------------GGAGGT---GGTGGCGGGAGCTACTACTCCAGCAGCAGT---GGG------GGCATTGGCCTAGGCGGTGGGCTCAGC---------------------------GTT------GGA---GGCTCTGGCTTC---AGTGCCAGCAGTGGCCGA------AGCCTGGGAGGAGGCTTT------AGCACT------GGT---GGGGGCAGCAAC---------TCCAGCATCAAATTTGTCTCCAGCACCTCTTCCACC---CGGAAGAGCCTCAAGAGT---
>HLmolMol2
ATGTCTCGCCAGTCGAGTGTGTCTTTCCGGAGCGGGGGTAGCCGCAGTTTCAGCGCTGCCTCTGCCATCACCCCATCTGTCTCCCGCACCAGTTTTACCTCTATGTCCCGATCCGGGGGCGGTGGCGGTGGAGGCTTTGGCAGGATCAGCCTTGGAGGT---GCTGGTGGAGGAGGA------GGCTACGGCAGCCGGAGCCTCTACAACCTGGGGGGCTCCAAGAGGATCTCCATCAGCACGAGCGGC------GGTGGCTTTAGAAACCGATTTGGT---GCCGGA------------------------GGTGGCTTTGGCTTTGGAGGTGGAGCTGGGAGCGGATTTGGTTTAGGCGGTGGAGCTGGTGGTGGC---TATGGGTTTGGTGGAGGCGCTGCCTTAGGGCTCGGT---------------------------GGAGGCGCTGGCTTTGGAGGTGGC---------------------TTTGGTGGCGCTGGCTTCCCTGTTTGTCCCCCTGGAGGCATCCAAGAGGTCACCATCAACCAGAGTCTTCTGACTCCCCTCAACCTACAAATCGACCCCACCATCCAGCGAGTGCGGACTGAGGAGCGGGAGCAGATCAAAACCCTCAACAATAAGTTCGCCTCCTTCATCGACAAGGTGCGCTTCCTGGAGCAGCAGAACAAGGTCCTGGACACCAAGTGGACCCTGCTGCAGGAGCAGGGCACCAAGACCGTGAGGCAGAACCTGGAGCCTCTGTTCGAGCAGTACATCAACAACCTCAGGAGACAGCTGGACGGTGTGCTGGGGGAGAGAGGCCGCCTGGACTCGGAGCTGAGGAACATGCAGGACCTGGTGGAGGACTTCAAGAACAAGTATGAAGATGAAATCAACAAGCGCACCACTGCTGAGAATGAGTTTGTGATGCTGAAAAAGGATGTGGACGCCGCCTACATGAGCAAAGTGGAGCTGGAGGCCAAGGTCGATGCACTCATGGATGAGATCAACTTCTTGAAGATGTTCTTCGAGGCGGAGCTGTCCCAGATGCACACCCACATCTCCGACACGTCCGTGGTGCTGTCCATGGACAACAACCGCTCCCTGGACCTGGACAGCATCATCGCCGAGGTCAAGGCCCAGTACGAGGACATCGCCAACCGCAGCCGGACAGAAGCCGAGTCCTGGTACCAGACCAAGTACGAGGAGCTGCAGCAGACAGCGGGCAGGCACGGTGACGACCTCCGCAGCACCAAGCACGAGATCTCCGAGATGAACCGGATGATCCAGAGGCTGAGAGCCGAGATCGATAACGTCAAGAAGCAGTGCGCCAACCTGCAGAACGCCATTGCTGAAGCTGAGCAGCGTGGCGAGCTGGCCCTCAAGGACGCCAGGAACAAGCTGGCTGAGCTGGAGGACGCCCTGCAGAAGGCCAAGCAGGACATGGCCCGGCTGCTGCGTGACTACCAGGAGCTGATGAACACCAAGCTGGCCCTGGACGTGGAGATCGCCACCTACCGCAAGCTGCTGGAGGGCGAGGAGTGCAGACTGAGTGGAGAAGGAGTTGGACAAGTCAACATCTCTGTCGTCACAAGCAATGTCTCCTCTGCCTACGGA------------GGTGGCGGT---GGC---TATGGC------CTTGGTGGAGGCCTTGGC------GGAGGC------CTTGGTGGAGGCCTTGGTGGAGGCCTTGGTGGAGGCCTTGGCGGAGGTCTTGGC---------------------------GGAGGT---AGTGGCGGTGGCTACTACTCCCAAATGGCG---GCC------TCTACCGGCCTAGGTAGTGGGCTCAGT---------------------------GCG------GGG---GGCTCTAGCTTC---AGTTCAAGCAGTGGCCGAAACCTGTCTTTGGGCTTAGGCAGC------GGCAGT------GGA---GGGGGCAGCGGC---------TCCAGCGTCAAATTTGTGTCCACCACCTCCTCCACC---CGGAAGAGCTTCAAGAAC---
>HLturTru3
------------------------------------------------------------------------------------------------------------------------------------------------------------------------------------------------------------------------------------------------------------------------------------------------------------------------------------------------------------------------------------------------------------------------------------------------------------------------------------------------------------------------------------------------------------------------------------------------------------------------------------------------------------------------------------------GTGCGGTTTCTGGAGCAGCAGAACAAGGTCCTGGAAACCAAGTGGGCTCTGCTGCAGGAGCAGGGCACCAAGACCGTGAGGCAGAACCTGGAGCCTTTGTTCGAGCAGTACACCAACAATCTCAGGAGACAGCTGGATGGTATCCTGGGGGAGAGAGGCCGCCTGGACTCAGAGCTGAGAAACATGCAGGACTTGGTGGAAGACTTCAAGAACAAGTATGAAGATGAAATCAACAAGCGTACCACCGCTGAGAATGAGTTTGTGATGCTGAAGAAGGATGTGGATGCCGCCTACATGAACAAGGTGGAACTAGAGGCCAAGGTCGAGGCACTGATGGACGAGATCAACTTCTTGAAGATGTTCTTTGAGGCAGAGCTGTCCCAGATACAGACGCACATCTCAGACACGTCTGTGGTCCTGTCCATGGACAACAACCGCTGCCTGGACCTGGACAGCATCATCGCCGAGGTCAAGGCCCAGTACGAGGAGATTGCCAACCGCAGCCGCACAGAAGCCGAGTCCTGGTACCAGACCAAGTACGAGGAGCTGCAGCTGACTGCGGGCCGGCATGGCGACGATCTCCGCAACACCAAGCAAGAGATCTCCGAGATGAACAGGATGATCCAGAGGATGAGATCCGATATTGACAACGTCAAGAAGCAGTGTTCCAACCTGCAGAACGCCGTCGCCGATGCAGAGCAGCGTGGGGAGCTGGCCCTCAAGGACGCCAGGAACAAGCTGTCCGGGCTGGAGGACGCCCTGCAGAAGGCCAAGCAGGACATGGCACGGCTACTGAAGGACTACCAGGAGCTCATGAACACCAAGCTGGCCCTGGACGTGGAGATCGCCACCTACAGGAAGCTGCTGGAGGGCGAGGAGTGCAGACTGAGT---GAAGGAATTGGACCAGTCAACATCTCTTTTGTCACGAACACCGTCTCCTCTGCCTACGGC------------GGTGGCGGC---AGC---TTTGGC------------------------------AGCGGC------CTTGGCGGTGGTCTTGGCGGCGGCCTT------------------------------------------------------GGCGGA---GGCAGCAGCGGCTTCTACTCCAGCAGCAGC---GGG------GGCGCCGGCCTAGGCAGTGGGCTCGGT---------------------------GCG------GGG---GGCTCCAGCTTC---AGTGCGGGCAGTGGCCGA------AGCCTGGGC------TTT------GGCAGT------GGC---GGGGGCAGCAGC---------TCCAATGTCAAGTTTGTCTCCACCACCTCCTCCTCC---CGGAAGAGCTTCAAGAGC---
