# Supplementary material for: Six reference-quality genomes reveal evolution of bat adaptations
Source: Nature. 2020 Jul 22;583(7817):578–84. doi: 10.1038/s41586-020-2486-3 (PMC8075899; doi:10.1038/s41586-020-2486-3)
Supplement: Supplementary file 6 — Alignments of 12,931 protein-coding genes across 48 mammals. [file 41586_2020_2486_MOESM6_ESM.gz › suppDataFile/ENST00000392365.aln.fasta]

>HLphyDis3
ATG---------------------------------------------------------------------------------ATGAAGACAAAACCAATTTTTTGGGTTTCCGTATGTCTGCTGCTTACTTGTGCCTCTCTCCCTCTTAATGCTGAGGAAGATGAAGATCTTAATTCTGAGGCAGATGAATATTCCAGCATCCCA---GATACCGAGTTACCACCACTG---AGACTTGCACATTCATACTGTGCATATAAAGCGGATAAAGGCCCATGCAGAGCAATGCTGAAGAGATTTTTTTTCAATATTTTCACTCGACAGTGTGAAGAATTTATATATGGGGGATGTGAAGGAAATGAGAATCAATTTGAAAGTCTGCAAGAGTGCAAAGAAAAATGTATA---GGAGATTATCCAAAGAGGCCTGGAAAAGCAAAAACAGCATTGCAA------------AAAGATAAGCCAGATTTCTGCTTTTTGAAAGAAGAGGTTGGGATCTGTCGAGCCTACTTCCCTAGGTATTTTTATAACAACCAGTCGAAGCAGTGTGAGAGCTTCATATACGGCGGGTGCCTGGGCAACAGGAACAACTTCGAATCCCTGGAAGAATGCAAGAACACCTGTGAG---GATTCATGC---------------------------------------------------------------------------------------------------------------------------TATCGCAGCCCCCACTGGTGTCTGACCCCAGCAGACAGAGGATTGTGTAAAGCTAACGAGAGAAGATTCTACTACGATTCAGTTACTAGGATGTGTCTCCCATTTAATTACAGTGGATGTGGAGGGAATGAAAATAATTTTACTTCCCAAAGATCATGTCGGAGGGCTTGCAGAAAAGGTTTCATCAAAAGAATATCAAAAGGAAGATTCACTAAAGTTAAAAGAAAAAGAAAGAAGCATTCAGTAGAAATAGGATAT------CATTAC------------AAC---ATC---------------
>echTel2
------------------------------------------------------------------------------------------------------------------------------------------------------ACTTCTGAAGCAGAAGAAGAA---------------GACGAGTTTACAAATATTACA---GATATTGAATTGCCACCATTC---AGACTTCTAAATCCATTTTGCGCATTGAAGGCACAAGATGGGCCATGCAAAGCAAGGATAATGAGATTTTTTTTCAATATTCACACTCAACAGTGTGAAGAATTTATATACGGGGGATGTTTGGGAAATAATAATAGCTTTGAAAATCTGGAAGAGTGCAGAGAAAACTGTGTA------------------------------------------------------------CCAGAAAAGCCAGAATTCTGCTTTTTGGAAGAAGATGTTGGAATTTGCCGAGGTTATATTACTAGGTATTTCTATAACAAAGAGTCAAAAAAGTGTGAACGTTTCAAGTATGGTGGGTGCCTGGGCAACATGAACAACTTTGAATCGCTGGAAGAATGTAAAAGCTCCTGTGAG---GACACAGTGAATGAT------------------------------------------------------------------------------------------------------------------------------CCATCCTGGTGTCTCACCCCAGCAGACAGAGGATTGTGTCGAGCCAATGAGACCAGGTTCTACTACAATTCAAGTATTGGGAAATGCCGCCCATTTAAATACAGTGGATGTGGAGGCAATGAAAACAATTTTACAACCAAAAGAGCATGTCTGAAGTCTTGTAAAAGAGGTTTCATCCAAGGAAACTCCAAAGGAGAATTAATTAAAACCAAAAGAAAAAGGAAGCAGCAGTCAGTGAAGATAGTGTAT------GAACAGATTTTTGTTAAAAAT---ACATTATTAGACAAT---
>micMur3
---------------------------------------------ATTTATACA------------------------------ATGAAGAAAGAACATGTTCTTTGGGCTTCT------CTGCTGCTTAGTCTTGCCCCTGCCCCTCTTAAAGCTGATCCTGAGGAAGGT---------------GAAGAACATACAAATATCACA---GATACTGCGTTGCCACCACTG---AAACCTCTGCATTCATTTTGTGCATTGAAGGCGGATGATGGCCCATGCAAAGCAATGATGAAGAGATTTTTCTTCAATATTTTCACTCAACAGTGTGAAGAATTTGTATATGGGGGATGTGAAGGAAATCAGAATCGATTTGACAGTCTGGAAGAGTGCAAAAAAATATGTGTG---AGAGATTATGGAAAGAAGTTT------ACAAAGACAACATTCAGAGAAGCTGAATATTCAGAAAAGCCAGATTTCTGCTTTTTGGAAGAAGATCCTGGAATCTGTCGAGGTTATATTACCAGGTATTTTTATAACAATCAGTCAAAACAGTGTGAACGTTTCAAGTATGGTGGATGCCTAGGCAATCAAAACAACTTTGAATCTCTGGAAGAATGCAAGAACACCTGTGAG---GGTACATTGAATGAATTCCAGGTGGATGATTTTAAAACC------------CAGCTTGAT---------------GCTTGGAATAATAATTCCTTGACTCCCCAACCAACCAAGGTTCCCAGAACTTTTGAATATCATGGCCCCTCATGGTGTCTTACACCAGCAGACAGAGGATTGTGTCAAGCCAATGAGAACAGATTCTACTACAATTCAGTCATTGGGAAATGCCGCCCATTTAAGTACAGTGGATGTGGGGGAAATGAAAATAACTTCACTTCTAAAAAAGCATGTCTTAGGACATGTAAAAAAGGTTTCATCCAAAGAATATCTAAAGGAGGACTAATTAAAACCAAAAGAAAGAGAAAGAAGCAGTCAGTGAAAATAGTATAT------GAAGAAATTTTTGTTAAAAAG---ATA---------------
>ochPri3
------------------------------------------------------------------------------------ATGAAGAAAGAACACATTCTTTGGACTTCTATATGTCTGCTACTTGCTGTTGTCCCTGTCCCTGTTGACTCGGCACTTGAGGAAGAT---------------GAAGAATTTACAAATATTACA---GATATGAAATTGCCACCAATT---AAGCCGGTGCAGACATTTTGTGCAATGAAGGTTGATGATGGCCCCTGCAGAGCATTTATAAAGAGATACTTTTTCAATATTCTCACTCACCAGTGTGAAGAATTTATATATGGAGGATGTGAAGGGAATGAGAATCGATTCGTCACTCTGGAAGAATGCAAAGAAAACTGTGTA---AGAGATTATTCAAAGATGACT------ACAAAACTGACATTGCAA------------AAAGGAAAGCCAGATTTCTGCTTTTTGGAAGAAGATCCTGGTATCTGTCGGGGTTATATTACCAGGTATTTTTACAACAATCAGTCTAAACAGTGTGAACGTTTCAAGTACGGTGGGTGCCTTGGCAATCTAAACAACTTTGAGTCTTTGGAAGAATGCAAGAGCACCTGTGAG---GATCCAGTGAATGATTTCCTGGTGGAAAAAGATAACACAGTTCAAAGAAATGAAATCAGT---------------GCTGTGAATGAC---ACCTTGGCCCCCAGGCCAACCAAGGCTTCCAGACTTTGGGAATTTCATGGCCCTTCATGGTGTCTCTCTCCAGCAGACCGAGGTCTGTGTCAAGCCAATGAGATCAGATTCTACTACAACGCAAACACTGGGAGATGCCGCCCATTTAAGTACAGTGGATGTGGGGGAAATGAAAATAATTTCACTTCTAAAAAAGCATGTTTTACAAATTGTAAAAAAGGTTTCATCCGAAGATTATCAAAAGGGGGATTAATTAAAACCAAAAGGAAGAGAAAGAAGCAGTCAAAGAAAATAGTTCAT------GAAGAAGTTTTTATTAACAAG---ACA---------------
>hetGla2
ATG------------------------TTCTGTATTTCAGAGGTGATTTATAAA------------------------------ATGAAGAAAGGACACATTTTTCTGGCTTCTGTATGTCTGCTGCTTACTCTGATCCCTGCTGCTGTAACTTCTGACTCTGAGGAAGAT---------------GAAGATTACATAGATCCGACAGTGGATCCTAAAGTGGCAGGACGG---AAACCAGTGTTCACATTTTGTGCCATGAGGGCAGATGACGGGCCATGCAAAGCACTGATGAAGAGATTTTATTTCAATATTTTAACTCATGAGTGTGAAGAATTTATATATGGAGGATGTCATGGAAATGAGAATCGATTTGACAGTATGGAGGAGTGCAAAACAACATGTATA------------------------------------------------------------GAAGGAAAACCAGATTTATGCTTTTTGGAAAATGATGTTGGAATCTGTCGAGCTTATATTACCAGATATTTTTATAACAATCAGACAAGACAATGTGAGCCTTTCGCATATGGTGGATGCCTAGGCAACCTAAACAACTTTGAATCACTGGAAGAATGCAAGAACACCTGTGAC---AGCCCAGTGAATGATCTCCAGGCAGATGGTTATAAAACCACACCT---GTTCCACTTGTT---------------ACCAAAAATACTAAGTCTTTGACTCCCCAACCTACCAAAGCATCCAGCATTTGGGAATTTCATGGCCCTTCATGGTGTCTCACCTCAGCAGACAAAGGATTGTGTCGAGCGAATGAAACCAGATTCTTCTACGATGCAGTCACTGCAAAGTGCCGTCCGTTTAAGTACACTGGATGTGGGGGAAACGAAAACAATTTTGCCTCTAAAAGAGCATGTGTTAGGGCATGTAAAAAAGGTTTCATCAAAAGAAAATCAAAAGAAGGGCTAATTAAAACCAAAAAGAAGAGAAAGAGGCCGAGAGTGAACATAGTATAT------GACTAT---TATGTTAGAAAA---ATA---------------
>mm10
ATG------------------------------------------ACTTACAAA------------------------------ATGAAGAAAGAATATGCCTTTTGGGCCACTGTGTGTCTGTTGCTTAGCCTTGTTCCCGAGTTTCTTAATGCTCTGTCTGAGGAAGCT---------------GATGAC------------ACA---GATTCTGAGCTGGGGTCAATG---AAACCGCTACATACATTTTGTGCAATGAAGGCAGATGATGGTCCATGCAAAGCAATGATAAGGAGTTATTTTTTCAATATGTATACTCATCAATGTGAAGAATTTATATACGGGGGATGTGAAGGGAACGAGAACCGATTTGATACCCTGGAAGAGTGTAAGAAAACATGCATA---CCAGGTTATGAGAAGACAGCT------GTGAAGGCAGCATCTGGA------------GCAGAAAGGCCAGATTTCTGCTTCTTGGAAGAGGACCCTGGACTCTGCCGAGGTTACATGAAGAGGTATCTTTATAACAACCAGACAAAGCAGTGTGAACGATTCGTGTACGGTGGCTGCCTGGGCAACCGCAACAACTTTGAAACTTTGGATGAGTGCAAGAAGATCTGTGAG---AATCCA---------------------------------------------------------------------------------------------------------------------------------------------------------------GACAGTGGATTATGTAAAGCCAGTGAGAGAAGATTCTACTACAATTCAGCCACTGGGAAATGCCACCGATTTAACTACACTGGATGTGGGGGAAATAATAATAATTTTACTACCAGAAGGAGATGTCTGAGATCATGTAAAACAGGTCTCATCAAAAACAAGTCAAAA---GGAGTAGTTAAGATTCAGAGA---AGAAAGGCGCCCTTCGTGAAAGTTGTATAT------GAAAGCATT---------------AAT---------------
>canFam3
ATG------------------------------------------ATTTATACA------------------------------ATGAAGAAAGAACAGATATTTTGGGTGTCTACATATCTGCTGCTTAATTGTGCCTCTGCCCCTCTTAATGCCGTCCTTGATGAAAGT---------------GAAGAATATCCCGGAATTACA---GAT---GAGTTGCCACCACTG---AGACTTTTACATTCGTTTTGTGCTTTGAAAGCGGATAATGGCCCATGCAGAGCAATGATTAGGAATTATTTTTTCAACATTCACACTCAACAGTGCGAAGAATTTATATATGGGGGATGTGAAGGAAATCAAAATCGATTTGAAAGTCTGGAAGAGTGCGAAGAAAAATGTGTA------------------------------------------------------------AGAGAAAAGCCAGATTACTGCCATATGAACGAAGACAGCGGACTCTGTCGAGGTTTTGTCACTAGGTATTATTATAACAACGTGTCAAGTAAATGCGAAGGCTTCAAGTACGGCGGGTGCCTTGGCAATCTAAACAACTTTGAAACGCTGGAACAATGCAAGAACACCTGCGAG---GGC------------------------------------------------------------------------------------------------------------------------------AAGTTCTACGGTCCTTCCTGGTGTCTGACCCCAGCAGACAGAGGGCTGTGTCACGCCAACGAGAGCCGATTCTACTATAATTCAGTCATTGGGAAATGCCGCCCTTTTAAGTACAGTGGATGTGGAGGGAATGAAAATAATTTCACTTCTAAAAAAGCATGCCTTACAGCTTGCAAAAAAGGTTTCATGCAAAGAATATCAAAAGGAGGATTAATTAAGACCAAAAGAAAAAGAAAGAAGCAGACCGTGAAAATAGTATAT------GAAAAAATTTTTGTTAAAAAA---CTA---------------
>sorAra2
---------------------------------------------ATTTATACA------------------------------ATGAAGAAGAAACAGTTATTTTGGGTTTCTATATGTTTGCTGCTTAGCTGTGTGTCTACT---CTTAATGATATTGATGAAGATGAT---------------GAAGACCATATGAACAGTACA---GGTGCCAGCTTGCCACCACTG---AAACTTGTAAATTCATTCTGTGCCTTTAAGGCAGACGATGGTCCATGCAAAGCATTGATACATATGTATTTTTTCAACATCCGCACTCAACAGTGTGAACAATTTATATATGGGGGATGTGAAGGAAATCAGAATCGATTTGACACCCTGGACGAGTGCAAATATCAATGTGTA------------------------------------------------------------AAAGAAAGGCTATATTTCTGCTTTTTGGAAGAAGATCCTGGAATTTGTCGTGCCTTTATTACTAGATATTTTTATAACAATCAGTCCAAGCAGTGTGAACGTTTCGACTATGGTGGGTGCCTTGGAAATCTCAACAACTTTGAATCATTGGAAGAATGCAAGAACAGCTGTGAG---ATTCCATTGAATGTTTCTGAAGATGATGCTTCTAGAACC------------CAGACTGAT---------------GCAGTGAAAAATAACTCTTTGGCTCCCCAGCCTACAAAGGTTACCAAATTTTTGGAGTATCGTGGTCCCTCCTTCTGTAAGACCCCAGCAGACAGAGGTCTGTGTAGAGCAAATGAAACAAGATTCTACTTTGATTTCAGCATCAAAAAATGCCGCCCATTTTTATACACTGGATGTGGAGGGAATGAAAACAATTTTATTTCTAAAGAAGAATGTACTACAGCTTGTAAAAAAGGTTTCCTCTGGAAAAAACGAAAGGGAATTTTGATTAAAACCAAAAGAAAA---AAGAATCTACCAGTGCAAGTAGCATAT------GAAGAA---------AATAAA---GAT---------------
>HLmolMol2
------------------------------------------------------------------------------------ATGAAGAAAGACCAGATCTTCTGGGCTTCTGTGTGTCTGCTGCTTGGCTGTGCCTCTGTCCCTCTCAGGGCCGACCCTGCGGAAGGT---------------GAAGACGATGCAGAGGCGACA---GTTGCTGAG------CCAGTG---ATACCTGCACGTACATTTTGTGCGTATAAAGCGGATTCGGGTCCATGCAGAGCAATGCTGAAGAGATATTATTTCAATATTCAAACTCAACAGTGTGAAGAATTTGTATATGGGGGATGTGAAGGAAATGAGAATCAATTCGAAAGTCTGGAAGAATGCAAAAAAATATGTACA------------------------------------------------------------AGAGAAAAGCCAAGTTTCTGCTTTTTGGAAGAAGATGTTGGAATTTGTCGAGGTTATTTTACCAGGTATTTTTATAACAGTCAGTCAAAGCAGTGTGAAACTTTTGTGTATGGTGGGTGCTTCGGCAATCTAAACAACTTCGAATCACTGGGAGAATGCAAGGCCACCTGTGATCAGGATGCATTGAAG---------------GATGATAAAACC------------CAGCTTGAT---------------CCTGTACACAATGACTCCTTGACACCCCAGCCTACCAAGATAATCAGATCTTTAAGCTATCACAGCCCCTACTGGTGTCTGACCCCAGCAGACAGAGGATTGTGTAAAGCCAATGAGAGCAGATTCTACTACAATTCAAATGTTGGGAAATGCCTCACATTTAATTACAGTGGATGTGGAGGGAACGAAAACAATTTTGTTTCTAAAAGAGCATGTCTTAGGGCTTGTCAAAAAGCTTTCATCAAAAGAATACCCAGAGAAAAGTTAATTAAAACTAAAAGAAAG---AAGAAGTATTCAGTGATAGTAGGATATCATGATGACAGAAATTCTACTACCATG---TTT---------------
>musFur1
ATG------------------------------------------ATTTATACA------------------------------ATGAAGAAAGAACAGATTTTTTGGGTGTCTGTGTATCTACTGCTTGATTGTGCCTCTGCCCCTCTTAGTGCTGTCCTTGAAACT------------------GAAGATTATACAGATATTACA---GATGTCGAGTTGCCGCCCCTG---AAACTTCTGCATTCATTTTGTGCTTTGAAACCAGATAACGGCCCATGCAGAGCCATGATTAAGCAATTTTTTTTCAACATCCACACTCAGCAGTGTGAGGAGTTTATGTATGGAGGATGTGAAGGAAATCAGAATCGATTTGCAACTCTGGAGGACTGCGAAGAAAAATGTACA---GAAGTTTATCCAAAGACTAGG------ACAGAGATAAAATTGGAC------------AAAGATAAGCCAGATTACTGCTTTTTGGATGAAGATAGTGGACTCTGTCGAGGTTATCTAACTAGGTATTTTTATAACAATGAGACAAAGAAATGTGAAGAATTCAAGTATGGTGGTTGCCTTGGCAATCAGAACAACTTCATGACCCTGGAACAATGCAAGAGAGCCTGTGAG---GAC---------------------------------------------------------------------------------------------------------------------------TTAGAATTTCACGGTCCTTCCTGGTGTCTGACTCCAGCAGACAGAGGATTGTGTCACGCCAATGAGAGCCGATTCTACTACAATTCCGTCATTGGGAAATGCCGCCCATTTACGTACAGTGGGTGTGGAGGGAATGAAAATAATTTCACTTCTAAAAAAGCATGTTTTAGGGCTTGTAAGAAAGGTTTCATCCAAAGAATATCAAAAGGAGGATTAATTAAAACCAAAAGAAAAAGAAAGAAGCAGAGAGTGAAAATAGTGTAT------GAAAAAATTTTTGTTAAAAAA---ACA---------------
>ailMel1
ATG------------------------------------------ATTTATACA------------------------------ATGAAGAAAGAACAGATTTTTTGGGTGTCTGTGTGTCTGCTGCTTAATTGTGCCTCTGCCCCTCTTAGTGCTGTTCTTGAAGCT------------------GAAGAATATACAGATATTACA---GATGTTGAGTTGCCACCACTG---AAACTTTTACATTCATTTTGTGCTTTGAAAGCGGATAATGGCCCATGCAGAGCAATGATTACGCAATTTTTTTTCAACATTCACACTCAACAGTGTGAAGAATTTATGTATGGGGGATGTGAAGGAAATCAGAACCGATTTGGAAGTATGGAAGAGTGTGAAGAAAAATGTATA---AAAGCTTATCCAAAGACTAAG------ACAGAGGCAACATTAGAA------------AAAGAAAAGCCAGATTACTGCTTTTTGGACGAAGACGGTGGACTCTGTCGAGGTTATATGACTAGGTATTTTTATAACAATCAGTCAAAGAAATGTGAAGATTTCAAGTACGGTGGGTGTCTTGGCAATCAAAACAACTTTGAATCACTGGAACAATGCAAGAACACCTGTGAG---GATTCA---------------------------------------------------------------------------------------------------------------------------GAATTTTACGGTCCTTACTGGTGTCTGACTCCAGCAGACAGAGGATTGTGTCAAGCGAATGAGAACCGATTCTACTACAATTCAGTCATTGGGAAATGTCGCCCATTTAAGTACAGTGGATGTGGAGGGAATGAAAATAACTTTACTTCTAAAAAAGCATGTCTTAGGACTTGTAAGAAAGGTTTCATCCAAAGGATATCAAAAGGAGAATTAATTAAAACCAAAAGAAAAAGAAAGAAG---ACAGTGAAAATAGTATAT------GAAAAAATTTTTGTTAAAAAA---ATA---------------
>lepWed1
ATG------------------------------------------ATTTATACA------------------------------ATGAAGAAAGAACAGATTTTTTGGGTGTCTGTGTATCTGCTGCTTAATTGTGCCTCTGCCCTTCTTAGTGCTGTCCTTGAAGCT------------------GAAGAATATACAGATATTACA---GATGTTGAGTTGCCACCACTG---AAACTTTTACATTCATTTTGTGCTTTGAAAGCGGATAATGGCCCATGCAGAGCAATGATTACACAATTTTTTTTCAACATTCACACTCAACAGTGTGAAGAATTTATGTATGGGGGATGTGAAGGAAATCAGAATCGATTTGGAAGTCTGGAAGAGTGCGAAGAAAAATGTATG---AGAGTTTATCCACAGGCCAAG------ACAGAGACAACATTAGAA------------AAAGAAAAGCCAGATTACTGCTTTTTGGGGGAAGACAGTGGAGTCTGTCGAGGTTATATAACTAGGTATTTTTATAACAATGAGTCAAAGAAATGTGAAGATTTCAAGTACGGTGGGTGCCTTGGCAATCAAAACAACTTTGAATCACTGGATCAATGCAAGCAAACCTGTGAG---------------------------------------------------------------------------------------------AGTTTA---------------------------------GAATATCACGGTCCTTCCTGGTGTCTGACTCCAGCAGACAGAGGATTGTGTCAAGCCAATGAGAGCCGATTCTACTACAATTCAGTCATTGGGAAATGCCGCCCATTTAAGTACAGTGGATGTGGAGGGAATGAAAATAATTTTATTTCTAAAAAAGCATGTCTTAGGACTTGTAAGAAAGGTTTCATCCAAAGAATATCAAAAGGAGGATTAATTAAAACCAAAAGAAAAAGAAAGAAGCAGACAGTGAAAATAGTATAT------GAAAAAATTTTTGTTAAAAAA---ATA---------------
>micOch1
ATG------------------------------------------ACTTATATG------------------------------ATGAAGAAAGAACGTGCCTTCTGGGCATCTGTGTGTCTGTTGCTTAGCGTCACCCCTGGGCTTCTCAATGCTCTGCCTGAGGAAGTT---------------GATGAACATTCAGAAACCACA---GATTCTGCGCTCCTGCCAATG---AAACCGAAGCAAACATTTTGCGCAATGAAGGTCGAGGATGGGCCGTGCAAGGCGATGATAAGGAGTTATTTCTTCAATATTCTTACTCAACAATGTGAAGAATTTATATATGGGGGATGCAGAGGAAACGAGAATCGATTTGAGACCCTGGAAGAGTGTAAGGTAGCATGCCTA------------------------------------------------------------CCAGGGAAGCCGGATTTCTGCTTCTTGGAAGAGGATCCTGGAATCTGCCGAGGCCTCATTACTAGGTATTTTTACAACAACCAGTCAAAGCAGTGCGAACGGTTCAAGTACGGTGGGTGCCTGGGCAACCAGAACAACTTTGAGACCTTGGACGCATGCCGGAGCACCTGTGAG---GACACAGTGAATGAGTTACCGATGGGCAACCATGTACCC------------GAGCGAAAT---------------ACTGTAAATAAC---ACTTTGATTACCCAATCTACCAAATCGCCCATCGGTTGGGAATATCACGGCCCTTCATGGTGTCTTAGTCCAGCAGACAGTGGATTGTGTAAAGCCAGTGAGAAGAGATTCTACTACAATTCAGTCCTTGGGAAATGTCGCCAATTTAAGTACACCGGATGCGGGGGAAATAACAATAATTTTATTACCAAGAAAGAATGTGTGAGGGCCTGTAAAAAAGGTTTCATCAAAAGAGTAACAAAAGGAGGAAAAATTAACACCCAA---AAAGGAAAGGAGCCTACGGTGAAAGTAGTG---------------------------------------------------
>criGri1
----------------------------------------------------------------------------------------------------------------------------------------------------------------------------------------------------------------------------------------------------------------------------------------------------------------------------------------------------------------------------------------------------------------------------------------------------------------------------------------AAAAGCCAGATTTCTGCTTCTTGGAAGAGGACCCTGGGATCTGCCGAGGCCTCATTACTAGGTATTTTTATAATAACCAGTCAAAGCAGTGTGAGCAATTCAAGTATGGTGGGTGCCTAGGCAACCGCAACAACTTTGAGACTTTGGATGAATGCAAGAGCATCTGTGAG---GATACCGGGAATGAATTACAGACAGACAACTATACACCT------------GATCTCAAT---------------ACTGCAAATAAC---ACTTTGATCCCCCAGTCTACCAAAACACCCAGCCGTTGGGAATATCATGGCCCTTCATGGTGTCTTAGTCCAGCAGACAGTGGATTGTGTCAAGCCAATGAGAAAAGATTCTACTACAATTCAACCATTGGGAAATGCCGCCAATTTAAGTACACTGGATGTGGGGGAAATCATAATAATTTTACTACCAAAAAAGACTGTGTTAGGGCGTGTAAAAGAGGTTTCCTCAAAAGAATATCAAAAGAAAGAACAATTAAAACCCAAAGA---AGAAAGGAGCCTTCTGTGAAAGTAGTCTAT------GAAGCATTT---------------AATT--------------
>rn6
ATG------------------------------------------ACTAACAAA------------------------------CTGAAGAAAGACCACGCCTTCTGGGCGGCTGTGTGTCTGCTGCTTAGCATTGTTCCTGAGCTTCTTAATGCTCTGCCCGAGGAAGAC---------------GATGATACAATAAAC---ACA---GATTCCGAGCTGCGGCCAATG---AAACCGTTGCATACATTCTGTGCAATGAAGGCGGAAGACGGGCCCTGCAAAGCAATGATACGGAGTTATTATTTCAATATGAACAGTCACCAGTGTGAAGAATTTATATACGGGGGATGCAGAGGAAACAAGAACCGATTTGATACTCTGGAAGAGTGTAGGAAAACATGCATA---CCAGGTTATAAAAAGACAACT------ATAAAGACAACATCTGGA------------GCAGAAAAGCCAGATTTCTGCTTCTTGGAAGAGGATCCTGGAATCTGCCGAGGTTTCATGACCAGGTATTTTTATAACAACCAGTCAAAGCAGTGTGAACAATTCAAGTACGGCGGTTGCCTGGGCAACAGCAACAACTTTGAGACCTTGGAGGAGTGCAGGAACACCTGTGAG---GATCCAGTGAATGAGGTACAGAAGGGTGACTACGTAACT---------AATCAAATTACTGTAACTGATCGCACTACTGTAAATAAC---GTGGTGATTCCTCAGGCTACCAAAGCGCCCAGCCAATGGGACTATGATGGCCCTTCATGGTGTCTTGAACCAGCAGACAGTGGATTATGTAAAGCCAGTGAGAAAAGATTCTACTACAACCCAGCCATTGGGAAATGCCGTCAATTTAACTACACTGGATGTGGGGGAAATAATAATAATTTTACTACCAAACAAGATTGTAATAGAGCATGTAAAAAAGATTCCTCCAAAAAAAGCTCAAAAAGAGCA------AAGACCCAAAGAAGAAGGAAGTCT---TTCGTGAAAGTCATGTAC------GAAAATATT---------------CAT---------------
>calJac3
ATG------------------------------------------GTTTGCACA------------------------------ATGAAGAAAGTACATGCACTTTGGGCTTCCATATGCCTGCTGCTTAATCTTGCCTCTACCCCTCTTAATGCCGATTCTGAGGAAGAT---------------GATGAATACGTAATTATGACA---GACACTGAGTTGCCAGCACTG---AAATTTAGGCATACATTTTGTGCATTTAAGGCGGATGATGGCCCATGTAAAGCATGGATGAAGAGATATTTCTTCAATGTTTTCACTCGACAGTGTGAAGAATTTATATATGGGGGATGTGAAGGAAATCGGAATCGATTTGACAGTCTGGAAGAGTGCGAAGAAACGTGTGCC---ATAGGTAACGGAAAGATG---------ATAAAGACAACATTGCAA------------AATGGAAAGCCAGATTTCTGCTTTTTGGAAGAAGATCCTGGAATATGTCGAGGTTATATTACCAGGTATTTTTATAACAATCAAACAAAACAGTGTGAACGTTTCAAGTATGGTGGATGTCTGGGCAATATGAACAACTTTGAGACACTGGAAGAATGCAAGAACACCTGTGGA---GACACTTTGAGT---------------GATTATGGAACT------------CAGGTCCAT---------------GCTGTGAATAAC---TCCCTGACTCCACAATCAACCAAGGCTCCCAGACTTTTAGAATTTCATGGTCCCTCATGGTGTCTCGATCCAGCAGACAGAGGACTGTGTCGCGCCAATGAGACCAGATTCTACTACAATTCAGTCATTGGGAAATGCCGCCCATTTAAGTACAGTGGATGCGGGGGAAATGAAAACAATTTTACTTCCAAAAAAGAATGTCGGAAGTCATGTAAAAAAGGTTTCATCCAAAGAAAATCAAAAGAAGGCCTAATTAAAACCAAAAGAAAGAGAAAGAAGCTGAAAGTGAAAATAGGATAT------GAAGAAATTTTT------------CTT---------------
>oryAfe1
ATG------------------------------------------ATGTACACA------------------------------ATGAAGAAGGAACATGTATTTTGGGCCTCTGTGTGTCTGCTGCTTAGTTGTGCCCCTGCCCCTCTTAATGCTGGTTCTGAGGAAGAA---------------GCAGAACTGACCAACATTACA---GATATTGAGTTGCCACCACTG---AAACTCATGAATTCATTTTGTGCATTGAAAGCAGATGATGGCCCATGCAAAGCAATGATGAAGAGATTTTTTTTCAATATTCACACTCAACAGTGTGAAGAATTTGTGTATGGGGGATGCTATGGAAATCAAAATCGATTTGAAAGTCTGGAAGAGTGCAAAGAAAAGTGTGTA---AGAGATTATCAAAAGTTT---------ACAAAGAAAACTTTGCAA------------AAAGAAAAGCCAGAATTCTGCTTTTTGGAAGAAGATACTGGAATTTGCCGAGGTTATATTACTAGGTATTTCTATAACAATCAGTCAAAACAATGTGAGCGTTTCAAGTACGGTGGGTGCCTAGGCAATCTAAACAACTTTGAATCATTGGAAGAATGCAAGAACACCTGTGAG---GATGCATTGGATGATTTCCAGGCGGATGCTTTTAGAATG------------CAGCTTGAT---------------GCTGTGAATAATAATTCCATG---CCTCAACCTACTGATCTTCCCAAGCTTATGGAATTTCATGGGCCGTCATGGTGTCTGACCCCAGCAGAGAGAGGATTGTGTCAAGCCAATGTGACCAGATTCTACTACAATTCAAACATTGGGAAATGCCGCCCATTTAATTACAGTGGATGTGGAGGGAATGAAAATAATTTTACTTCTAAGAAAGCATGTCTTCGGGCTTGTAAAAAAGGTTTCCTCAAAAGAATATCAAAAGGAGGATTAATGAAAACCAGAAGAAAAAGAAAG---CAGCCAGTGAAGATAGTATAT------GACGAAATTTCTGTTAAAAAT---ATA---------------
>loxAfr3
ATG------------------------------------------ATGTATACA------------------------------ATGAAGAAAGAACATGTGTTTTGGGCCTCTGTATGTCTGTTGCTTAGTCGTGCCCCTGCCCCTCTTAAGGCCGGTTCTGAGGAAGGA---------------GCAGAATTTACCAACATTACA---GATATTGTGTTACCACCACTG---AAACTTATAAATTCATTTTGTGCATTGAAGGCGGATGATGGCCCATGCAAAGCAAGGATGAAGAGATTTTTTTTCAACATTCACACTCGACAGTGTGAAGAATTTTTCTATGGGGGCTGTGAGGGAAATGAGAATCGATTTGAAAGTCTGGAAGAGTGCAAAGAAAAGTGTACA---AGAGATTATCGAAAGATT---------ACACAGACAGTTTTGCAA------------AAAGAGAAACCAGAATTCTGTTTTTTGGAAGAAGATCCTGGAATTTGCCGAGGTTATATTACTAGATATTTCTATAACAATCAGTCAAAACAGTGTGAACATTTCAAGTATGGTGGGTGCCTAGGCAATCAAAACAACTTTGAATCACTGGAAGAATGCAAGAACACTTGTGAA---GATGTAGTGAATGATTTC---------------------------------CAGTTAGAT---------------ACTGTGAATAAC---TCTCCCACTCCCCAGCCTACCAAGATTTCCAGGATTTGGGAATTTCACGGCCCGTCATGGTGTCTGACTCCAGCAGACAGAGGATTGTGTCAAGCCAATGAGAGCAGATTCTACTTCAATTCAAACACTGGGAAATGCCACCCATTTAAGTACAGTGGATGTGGAGGGAATGAAAACAATTTTACTTCTAAGAAAGCATGTCTTAGGACATGTAAAAAAGGTTTCATCCGAAGAATATCAAAAGAA---TTCATTAAAACCAAAAGAAAGAGAAAGCAGCAA---GTGAAGATGCCACAT------GAAGAAATTTTTGGTGAAAAG---ATA---------------
>conCri1
---------------------------------------------ATTTATACC------------------------------ATGAAGAAAGAACAGATTTTTTTGGTTTCTGTATGTCTGCTCCTTAGCTGTGCCTCTACCCCTATTAATGCAATTCCTGAGGAAGGT---------------GAAGAAATTACAAATGTCACA---GATTCGGAGTTGCCATCACTG---AAACTTACACATTCATTTTGTGCAATGAAAGCAGATGACGGCCCATGCAAAGCAATGATGAAGAGATATTTTTTCAATATTCAAACTCAGCAGTGTGAAGAATTTATATATGGGGGGTGTGAAGGAAACCAGAATCGATTTGAAAGTGTGGAAGAGTGCAAGCAAACATGTATA---AGAGATTATCCAAAGGTTAAATGG---ACAAAGACAACATTGAGA------------AAAGAAAAGCCAGATTTCTGCTATTTGGAAGAAGATGCTGGGATCTGCAGAGGTTATATTACTAGATATTTTTATAACAATCAATCAAAGCAGTGTGAACGTTTCAAATATGGTGGGTGCCTTGGCAACCAAAATAACTTTGAGTCACTGGAAGAATGCAAGAACACCTGTGAG---GATACATTGAATGTTTTGCAGGTAGATGATTACAGAACC------------CAAGCTGAT---------------CCTGTGCGTAATGACTCAGTTAGTTCACAGCCTACCACGGTCCCCAGATTATTGGGATTTGATGGCCCCTCCTGGTGTCTGACGCCAGCAGACAGAGGACTGTGTCAAGCCAATGAGATCAGATTCTACTACAATTTAGACATTGGGAAATGTCGTCCATTTAAGTACAGTGGATGTGGAGGAAATGAAAACAATTTTATTTCTAAGAAAGCCTGTCTCAAGACTTGTAAAAAAGGTTTCATCCAAAAAATGTCAAAAGGAGGATTAATTAAAACCAAAAGAAAAAGAAAGAAGGAGTCAGTAAAAGTACTATAT------GAAAAAATTTCTGTTAAAAAT---ATA---------------
>HLrouAeg4
ATG------------------------------------------ATTTATGCA------------------------------ATGAAGAAAGCACAGATATTTTGGGCATCTGTATGTCTGTTGCTTAGTTGTGCCTCTGTCCCTCTCAATGCTGTTCCTGAGGATAAT---------------GAAGGACAT---AATGTTACA---GTTGCTGAGTTGCCGCCACTG---AAACTTAAACATCCATTTTGTGGATTTAAAGCAGATGATGGCCCATGCAAAGCAATGCTAAAGAGATTTTTTTTCAACATTCACACTCAACAGTGTGAGGAATTTATATATGGAGGATGTGAAGGAAATCAGAATCGATTTGAAAGCCTGGAAGAGTGCAAAGAAAAATGTGCA---AGAGATTATCCAAAGAAGACTGGTAGGAAAAAGACAACATTGCAA------------AAAGAAAAGCCAGATTTCTGCTTTTTGGAAGAAGATCCTGGAATCTGTAGAGGTTATATTACTAGGTATTTTTATAACAATCAGTCAAGGCAGTGTGAACATTTCAAGTACGGTGGGTGTCTTGGCAATCTAAACAACTTTGAATCATTGGATGAATGTAAGAACACCTGTGAG---GATACATTGAATGATTTCCAGGTGGATGATTACAGAACC------------CAGCTTGAT---------------CCTGTGAATAATGACTCCTTGACTCTCCAGCCTACCAAACTTCCCAGCTTTTTGGACTATTACGGCCCCTCCTGGTGTCTGACCCCAGCAGACAGAGGACTATGTCATGCTGACGAGAGCAGATTCTACTACAATTCAGTTATTGGGAAATGCCGCCCATTTAAGTACAGTGGATGTGGAGGGAATGAGAACAATTTTACTTCTAAAAAAGCATGTCTTAAGGCTTGTAAAAAAGGTTTCATCCAAAGAATATCAAAAGGAGGGTTAATTAAAACCAAAAGAAAAAAAAAGAAG---TCAGTGAAAATAGTATAT------GAAAAAATTTTTGTTAAAAAG---ATA---------------
>HLrhiFer5
ATG------------------------------------------GTTTATACA------------------------------ATGAAGAAAGAACAGATTTTGGGGGCGTCTCTATGTCTGCTGCTTAGTTGTGCTTCTATCCCCCTTAATGCAGTTCCTGAGGAAGAT---------------GAAGAACACATAAACATTACA---GATGCTGAGTTGCCACCACTG---AAACTTGTACATGCATTTTGTGCTTTTAAAGCAGATGATGGCCCATGTAAAGCAATGATGAAGAGATTTTTTTTCAATGTTCACACTCAACAGTGTGAAGAATTTATATACGGGGGATGTGAAGGAAATCAGAATCGATTTGAAAGTCTGGAAGAGTGCAAAGAAAAATGTATG---AGAGATTCTCTGAAGACTGTAAAG---ATAAAGACAACATTGAAA------------AAAGAAAAGCCAGATTTCTGCTTTTTGGAAGAAGATGCTGGAATCTGTCGAGGTTATATTACCAGGTATTTTTATAGCAATCAGTCAAGGCAGTGTGAACATTTCAAGTACGGCGGATGCCTTGGTAATCTAAACAACTTTGAATCGTTGGAAGAGTGCCAGAACACCTGTGAG---GATACATTGAATGATTCCCAGGTGGACGATCACAGAATC------------CAGCTTGAT---------------CCTGTGAATAATGACTCCTTGACTCCCCAGCCTACCAAGGTTCCCAGCTTTTTGGAATTTTACGGCCCCTCCTGGTGTCTGACCCCAGCAGACAGAGGATTGTGTCATGCCAATGAGACCAGGTTCTACTACAATGGAATTATTGGGAAATGCCGCCCATTTAAGTACAGTGGATGTGGAGGGAACGAGAACAATTTCACTTCTAAAAAGTCATGTCTTAGGGCTTGTCAAAAAGGTTTCATCCAAAGAATATCAAAAGGAGGGTTAATTAAAACCAAAAGAAAAAGAAAGAAGCAGCCAGTGAAAATAGTATAT------GAAAAAAATTTT------------TGG---------------
>cerSim1
ATG------------------------------------------ATTTATATG------------------------------ATGAAGAAAGAACAGATTTTTTGGGCTTCTATATGTCTGCTGCTTAGTTGTGCCTCTGCCCCTCTTAATGCTGTTCCTGAGGAAGGT---------------GAAGAACATGCAAACATTACA---GATGCTGAGTTACCACCACTG---AAACTTGTACATTCATTTTGTGCCTTGAAGGCGGACGAAGGCCCCTGCAGAGCATTGATCAAGAGGTTTTTTTTCAACGTTCACACTCAGCAGTGTGAAGAATTTGTATACGGGGGCTGTGAAGGAAATCGGAATCGATTTGAAAGCCTGGAAGAGTGCAAAGAAACATGTACA---AGAGTTTATCCAAAGAAGACT------AGAAGGACCGAGTTGCGA------------AAAGAAAAGCCAGATTTCTGCTTTTTGGAAGAAGATGCTGGAATCTGCCGAGGTTATATTACTAGGTATTTCTATAACAATCAGTCAAAGCAGTGTGAACGTTTCAAGTATGGGGGGTGCCTTGGCAATCTAAACAACTTTGAATCACTGGAAGAATGCAAGAGCACCTGTGAG---GATACATTGAATGATTTCCCGGTGGATGATTATAGAACC------------CAGCTTAAT---------------GCTGTGAATAATGACTCCTTGACTCCCCAGCCTACCAAGCTTCCCAAACTTTTGGAATTTTATGGCCCCTCCTGGTGTCTGACCCCAGCAGACAGAGGATTGTGTCAAGCCAATGAGAGCAGATTCTACTACAATTCAATTATTGGGAAATGCCGCCCATTTAAGTACAGTGGATGTGGAGGGAACGAAAACAATTTTACTTCTAAGAAGGCGTGTCTTAAGACTTGTAAAAAAGGTTTCATCCAAAGAATATCGAAAGAAGGATTAATTAAAACCAAAAGAAAAAGAAAGAAGCCGCCAGTGAAAATAGTATAT------GAAAAAATTGTTGTTAAAAAG---ATA---------------
>tupChi1
ATG------------------------------------------ATTTACACA------------------------------ATGAAGAAACAACACTTTTTCTGGGCTTCTGTGTGTCTGCTGCTTAGTGTTTCCCCTACCACCCCTAATGCAAGTCCCGAGGAAGAT---------------GAACAACATGCAAATATTACA---GATATTGTGTTGTCACCCCAG---AAACTTATGCATTCATTTTGTGCAATGAAGGCGGATGATGGCCCATGCAAAGCAATGATGAAGAAATTTTTTTTTAATGTTCTGACTCTGCAGTGTGAAGAATTTGTATATGGGGGATGTGAAGGAAATCAGAATCGATTCGAAAGTCTGGAAGAGTGCAAAGAAAAATGTATG---ATAGATTATCCAAAGAAGACT------ACGAAGACAATATTGCAA------------AAAGAAAAGCCAGATTTCTGCTTTTTGGAAGAAGATGCTGGAATCTGTCGAGGTTATATTACCAGGTATTTTTATAACAATCAATCAAAACAGTGTGAACGTTTCAAGTACGGTGGGTGCCTGGGCAATCTAAACAACTTTGAATCATTGGAAGAGTGCAAGAACACCTGTGAG---GATGCCTCGAATGATTTCCAAGTTGATGATTATAGACCT------------CAGCTTGATATAGGC---------CCTGTGAATAACAACACCTTGACTCCCCCACCTACCAAGGTTCCCAGCATTTTTGAATATTACGGTCCCTCATGGTGTCTCACCCCAGCAGACAGAGGATTGTGTGCAGCTAATGAGAACAGATACTACTACAATTCCATCATTGGGAGATGCCGTCCATTTAAGTACAGCGGATGTGGGGGAAATGAAAACAATTTTACTTCTAAAAAAGCATGTATTAGGACATGTAAAAGAGGTTTCATCAAAAGAATATCAAAAGGAGGACTAATTAAAACCAAAAGAAAAAGAAAGAAGCAACCAGTCAAAATAGTATAT------GAAGAAATTTTTGTTATG------ATA---------------
>felCat8
------------------------------------------------------------------------------------ATGAAGAAAGAACAGATTTTTTGGACTTCTGTGTATCTGCTGCTTAACTGTGCTTCTGCCCCTCTTAGTGCTGTCGCCGAGGATGCT---------------GAGGAATATACAGATGTCACA---GATGATGGGTTACCACCACTG---AAACTTGCACATTCATTTTGTGCTTTGAAAGCAGATAATGGCCCATGCAGAGCAATCCTTACGAAATTCTTTTTCAATATTCACACTCAACAGTGTGAAGAATTTATATATGGGGGATGTGAAGGAAATCAGAATCGCTTTGAAAGCCTGGAAGAGTGCGAAGAAAAATGTATA---GGAGATTATGTAAAGACCAGG------ACAGAGACCACATTAGAA------------AAAGAAAAGCCAGAATTCTGCTTTTTGGATGAAGACAGTGGAATCTGTCGAGGTTATATGACTAGGTATTTTTACAGCAATGACACAAAGCAGTGTGAACGTTTCAAGTACGGTGGGTGCCTTGGCAATCAAAACAACTTTGAATCACTTGAGGAATGCAAGAACACCTGTGAA---GATGCA---------------------------------------------------------------------------------------------------------------------------GAATTTTACGGTCCTTCCTGGTGTCTGACCCCAGCAGACAGAGGATTGTGTCAAGCCAATGTGAGCCGATTCTACTATAATTCAGTTATTGGGAAATGCCGCCCATTTAAATACAGTGGATGTGGAGGGAATGAAAATAATTTTACTTCTAAAAATGCATGTCTTAGGACTTGTAAAAAAGGCTTCATCCAAAGAACATCAAAAGGAGGATTAATTAAAACTAAAAGAAAAAGAAAGAAGCAGACAGTGAAAATAGGATAC------GAAAAAATTTTTGTTAAAAAA---ATA---------------
>otoGar3
ATGTTTTATTTATTAGATATTTATGGGTTCTGTATTTCAGAGTTGATTTATACC------------------------------ATGAAGAAAGAACATGTTTTTTGGGCTTCT------CTGCTGCTCAGTCTTGCCCCTGCCCCTCTTAGAGCTGATCCTGAGGAAGGT---------------GAAGAACATGCGAATCTCACA---GATATCAAGTTGCCACCACTG---AAACCTATGCATTCATTTTGTGCATTGAAGGCAGATGATGGCCCGTGCAAAGCAATGATGAAGAGATTTTTCTTCAATATTTTCACTCAACAGTGTGAAGAATTTGTATACGGGGGATGTGAAGGAAATCAGAATCGATTTGACAGTCTGGAAGAGTGCAAAAAAACATGTGTA---AGAGATTATCTAAAGAAGATT------ACAAAGACAACATTGATC------------AAAGAAAAGCCAGATTTCTGCTTTTTGGAGGAAGATGCTGGAATTTGTCGAGGTTACATTACCAGGTATTTTTATAATAATCAGTCAAAACAATGTGAACGTTTCAAGTACGGCGGATGCCTGGGCAACCAAAACAACTTTGAAACATTGGAAGAATGCAAGAATACCTGTGAG---------GTGAATGATTTCCAGGTAGATGATTATAGAACC------------CAGGTTAAT---------------ACTGTACATAACAACTCCTTGACTCCTCAACCAACC---------AGCTTATTTGAATTTTATGGGCCCTCATGGTGTCGGACACCAGCAGACAGAGGATTGTGTCAAGCCAACGAGAACAGATTCTACTACAATTCTGTCATTGGGAAATGCCGTCGCTTTAAGTACAGTGGATGTGGAGGAAATGAAAACAATTTTACTTCTAAAAAGGCATGTCTGAGGACATGTAAAAAAGGTTTCATCCAAAGAATATCTAAAGGAGAACTAATTAAAACTAAAAGAAAAAGAAAGAAGCAGCCAATAAAAATAACATAT------GAAGAAATTTTTGTGAAAAAG---ATA---------------
>eriEur2
---------------------------------------------------------------------------------------------------------------------------------------------------------------CCTGAAGAAGAT---------------GAAGAAAATTCTAACATCAGA---GATGCTGAGTTACCACCACTG---ATACTTGTACATCCCTTTTGTGCCTTCAAGGCAGAAACAGGCCCATGCAAAGCACTGCTGAGTAGATTTTTTTTCAATATTCGGACTCAAAAATGTGAAGAATTTATATATGGAGGCTGCGAAGGAAACCAGAATCGATTTATTAGTCTGGAAGAGTGCAAAAAGCAATGTACACTAGAGGATTCAGAGAAAACCACA------GAGAAAAACCCATCACAG------------AAAGGAAAGCCAGCTTTTTGTTTCTTGGAAGAAGATCCTGGAATCTGCCGAGGTTATTTAACTAGATATTTCTATAATAGTCAGTCAAAGAAATGTGAGCGTTTCAAGTATGGTGGATGCCTTGGCAATCGAAATAACTTTGAATCACTAAAAGACTGCAGGAACACCTGTGAG---GACACATTG---------------------------------------------------------------------------------------------------------------------------------GGTCCCTCCTGGTGTCTGACCCCAGCAGACAGAGGACTGTGCCAAGCCAATATTCTAAGATATTACTACAATGGAACAGCCAGAAAATGCAGCTCGTTTCAGTACAGTGGATGTGGGGGGAATGAAAACAACTTTACTTCTAAAAAAGCATGTCTTCAGGCTTGTGATAAAGGTTTCTTTGAAAGAATATCAAAAGAGGGACTAATTAAAACCAAAAGAAAAAGAAAGAAGCAGACAGTGACAATACTATAT------GAAAAA------------------AAT---------------
>saiBol1
ATG------------------------------------------GTTTACACA------------------------------ATGAAGAAAGTACATGCACTTTGGGCTTCCATATACCTGCTGTTTAATCTTGCCCCTACCCCTCTTAATGCAGATTCTGAGGAAGAT---------------GATGACTATACAATTATGACA---GACACTGAGTTGCCACCACTG---AAATTTAGGCATACGTTTTGTGCATTTAAGGCGGATGATGGCCCATGTAAAGCGTGGATGAAGAGGTATTTCTTCAATGTTTTCACTCGACGGTGTGAAGAATTTATATATGGGGGATGTGAAGGAAATCAGAATCGATTTGACAGTCTGGAAGAATGTGAAGAAATGTGTGGA---ATAGGTAACGGAAAGATG---------ATAAAGACAACATTTCAA------------AATGGAAAGCCAGATTTCTGCTTTTTGGAAGAAGATCCTGGAATATGTCGAGGTTATATTACCAGGTATTTTTATAACAATCAGACAAAACAGTGTGAACGTTTTAAGTATGGTGGATGTCTGGGCAATATGAACAACTTTGAGACACTGGAAGAATGCAAGAACACCTGTGGA---GACACTTTGAAT---------------GATTATGGAAGC------------CAAGTCAAT---------------GCTGTGAATAAC---TCCCTGACTCCACAATCAACCAAAGCTCCCTGGCTTTTCGAATTTCGGGGTCCCTCATGGTGTCTCGATCCAGCAGACAGAGGATTGTGTCGCGCCAATGAGACCAGATTCTACTACAATTCAGTCATTGGGAAATGCCGCCCATTTAAGTACAGCGGATGCGGGGGAAATGAGAACAATTTTACTTCCAAAAAAGAATGTCGGAAGTCATGTAAAAAAGGTTTCTTCCAAAGAAAATCAAAAGAAGGCCTAATTAAAACCAAAAGAAAGAGAAAGAAGCTGAAAGTGAAAATAGGATAT------GAAGAAATTTTTCTTAAAAAT---ACA---------------
>hg38
ATG------------------------------------------ATTTACACA------------------------------ATGAAGAAAGTACATGCACTTTGGGCTTCTGTATGCCTGCTGCTTAATCTTGCCCCTGCCCCTCTTAATGCTGATTCTGAGGAAGAT---------------GAAGAACACACAATTATCACA---GATACGGAGTTGCCACCACTG---AAACTTATGCATTCATTTTGTGCATTCAAGGCGGATGATGGCCCATGTAAAGCAATCATGAAAAGATTTTTCTTCAATATTTTCACTCGACAGTGCGAAGAATTTATATATGGGGGATGTGAAGGAAATCAGAATCGATTTGAAAGTCTGGAAGAGTGCAAAAAAATGTGTACA---AGAGATAATGCAAACAGGATT------ATAAAGACAACATTGCAA------------CAAGAAAAGCCAGATTTCTGCTTTTTGGAAGAAGATCCTGGAATATGTCGAGGTTATATTACCAGGTATTTTTATAACAATCAGACAAAACAGTGTGAACGTTTCAAGTATGGTGGATGCCTGGGCAATATGAACAATTTTGAGACACTGGAAGAATGCAAGAACATTTGTGAA---GATGGTCCGAATGGTTTCCAGGTGGATAATTATGGAACC------------CAGCTCAAT---------------GCTGTGAATAAC---TCCCTGACTCCGCAATCAACCAAGGTTCCCAGCCTTTTTGAATTTCACGGTCCCTCATGGTGTCTCACTCCAGCAGACAGAGGATTGTGTCGTGCCAATGAGAACAGATTCTACTACAATTCAGTCATTGGGAAATGCCGCCCATTTAAGTACAGTGGATGTGGGGGAAATGAAAACAATTTTACTTCCAAACAAGAATGTCTGAGGGCATGTAAAAAAGGTTTCATCCAAAGAATATCAAAAGGAGGCCTAATTAAAACCAAAAGAAAAAGAAAGAAGCAGAGAGTGAAAATAGCATAT------GAAGAAATTTTTGTTAAAAAT---ATG---------------
>panTro5
ATG------------------------------------------ATTTACACA------------------------------ATGAAGAAAGTACATGCACTTTGGGCTTCTGTATGCCTGCTGCTTAATCTTGCCCCTGCCCCTCTTAATGCTGATTCTGAGGAAGAT---------------GAAGAACACACAATTATCACA---GATACGGAGTTGCCACCACTG---AAACTTATGCATTCATTTTGTGCATTCAAGGCGGATGATGGCCCATGTAAAGCAATCATGAAAAGATTTTTCTTCAATATTTTCACTCGACAGTGCGAAGAATTTATATATGGGGGATGTGAAGGAAATCAGAATCGATTTGAAAGTCTGGAAGAGTGCAAAAAAATGTGTACA---AGAGATAATGCAAACAGGATT------ATAAAGACAACATTGCAA------------CAAGAAAAGCCAGATTTCTGCTTTTTGGAAGAAGATCCTGGAATATGTCGAGGTTATATTACCAGGTATTTTTATAACAATCAGACAAAACAGTGTGAACGTTTCAAGTATGGTGGATGCCTGGGCAATATGAACAATTTTGAGACAATGGAAGAATGCAAGAACATTTGTGAA---GATGGTCCAAATGGTTTCCAGGTGGATAATTATGGAACC------------CAGATCAAT---------------GCTGTGAATAAC---TCCCTGACTCCGCAATCAACCAAGGTTCCCAGCCTTTTTGAATTTCACGGTCCCTCATGGTGTCTCACTCCAGCAGACAGAGGATTGTGTCGTGCCAATGTGAACAGATTCTACTACAATTCAGTAATTGGGAAATGCCGCCCATTTAAATACAGTGGATGTGGGGGAAATGAAAACAATTTTACTTCCAAACAAGAATGTCTGAGGGCATGTAAAAAAGGTTTCATCCAAAGAATATCAAAAGGAGGCCTAATTAAAACCAAAAGAAAAAGAAAGAAGCAGAGAGTGAAAATAGCATAT------GAAGAAATTTTTGTTAAAAAT---ATG---------------
>ponAbe2
ATG------------------------------------------ATTTACACA------------------------------ATGAAGAAGGTATATGCACTTTGGGCTTCCGTATGCCTGCTGCTTAATCTTGCCCCTGCCCCTCTTAATGCTGATTCTGAGGAAGAT---------------GAAGAACACACGATTATCACA---GATACTGAGTTGCCACCACTG---AAACTTATGCATTCATTTTGTGCATTCAAGGCGGATGATGGCCCATGTAAAGCACTCATGAAGAGATTTTTCTTCAATATTTTCACTCGCCAGTGTGAAGAATTTATATATGGGGGATGTGAAGGAAATCAGAATCGATTTGAAAGTTTGGAAGAGTGCCAAAAAATGTGTACA---AGAGATAATGCAAACAAGATT------ATAAAGACAACATTGCAA------------CAAGAAAAGCCAGATTTCTGCTTTTTGGAAGAAGATCCTGGAATATGTCGAGGTTATATTACCAGGTATTTTTATAACAATCAGACAAAACAGTGTGAACGTTTCAAGTATGGTGGATGCCTGGGCAATATGAACAATTTTGAGACACTGGAAGAATGCAAGAACACCTGTGAA---GATGGTCCGAATGGTTTCCAGGTGGATAATTATGGAACC------------CAGCTCAAT---------------GCTGGGAATAAC---TCCCTGACTCCACAATCAACGAAGGTTCCCAGCCTTTTTGAATTTCACGGTCCCTCATGGTGTCTCACTCCAGCAGACAGAGGATTGTGTCGTGCCAATGAGAACAGATTCTACTACAATTCAGTCATTGGGAAATGCCGCCCATTTAAGTACAGTGGATGTGGGGGAAATGAAAACAATTTTACTTCCAAACAAGAATGTCTGAGGGCGTGTAAAAAAGGTTTCATCCAAAGAATATCAAAAGGAGGCCTAATTAAAACCAAAAGAAAAAGAAAGAAGCAGAGAGTGAAAATAGCATAT------GAAGAAATTTTTGTTAAAAAT---ATG---------------
>macFas5
ATG------------------------------------------ATTTACACA------------------------------ATGAAGAAAGTACATGCACTTTGGGTTTCCATATGCCTGATGCTTAATCTTGCCCCTGCTCCTCTTAATGCTGATTCTGAGGAAGAT---------------GAAGAATACACAATTATCACA---GATACTGAGTTGCCACCACTG---AAACTTATGCATTCATTTTGTGCATTCAAGCCAGATGATGGCCCATGTAAAGCAATCATGAAGAGATTTTTCTTCAATATTTTCACTCGACAGTGTGAAGAATTTATATATGGGGGATGTGGAGGAAATCAGAATCGATTTGAAAGTATGGAAGAGTGCAAAAAAGTGTGTACA---AGAGATAATGTAAACAGGATT------ATACAGACGGCATTGCAA------------AAAGAAAAGCCAGATTTCTGCTTTTTGGAAGAAGATCCTGGAATATGTCGAGGTTATATTACCAGGTATTTTTATAACAATCAGTCAAAACAGTGTGAACGTTTCAAGTATGGTGGATGCCTGGGCAATATGAACAATTTTGAGACACTGGAAGAATGCAAGAACACCTGTGAA---GATGGTTTGAATGGTTTCCAGGTGGATAATTATGGAACC------------CAGCTCAAT---------------GCTGTGAATAAC---TCCCAGACTCCACAATCAACCAAGGTTCCCAGCTTTTTTGAATTTCACGGTCCCTCATGGTGTCTCGCTCCAGCAGACAGAGGATTGTGTCGTGCCAATGAGAACAGATTCTACTACAATTCAGTCATTGGGAAATGCCGCCCATTTAAGTACAGTGGATGTGGGGGAAATGAAAACAATTTTACTTCTAAAAGAGAATGTCTGAGGGCATGTAAAAAAGGTTTCATCCAAAGAATATCAAAAGGAGGCCTAATTAAAACCAAAAGAAAAAGAAAGAAGCAGAGAGTGAAAATAGCATAT------GAAGAAGTTTTTGTTAAAAAT---ATG---------------
>triMan1
ATG------------------------------------------ATGTATACA------------------------------ATGAAGAAAGAATATGTGTTTTGGGCCTCTGTATGTCTGCTGCTTAGTCGTGCCCCTGCCCCTCTTAAGGCTGGTTCTGAGGAAGGA---------------GCAAAACTTACAAACCTTACA---GATATTAAGTTGCCACCACTG---AAACTTATAAATTCATTTTGTGCACTGAAGGCGGATGATGGCCCATGCAGAGCAATGATGAAGAGATTTTTTTTCAATATTCACACTCAACAGTGTGAAGAATTTGTATATGGGGGATGTGAGGGAAATCAGAATCGATTTGAAAGTCTGGAAGAGTGCAAAGAAAAGTGTACA---AGAGATTATCAAAAGATT---------ATGAAGACAGCTTTGCAA------------AAAGGGAAACCAGAATTCTGCTTTTTGGAAGAAGATGCTGGAATTTGCCGAGGTTATATTACTAGATATTTTTATAATAATCAGTCAAAACAGTGTGAACGTTTCAAGTATGGTGGGTGCCTGGGCAATCTAAACAACTTTGAATCATTGGAAGAATGCAAAAACACCTGTGAA---GATTCAGTGAGCAATTTCCAGGTAGATGATTTTAGAATC------------GAGTTAGAT---------------GCTGTAAATAAC---TCTTTGACTCCCCGACCTACCAAGGTTCCCAGGATTTTGGGATTTCACGGCCCCTCATGGTGTCTGACCCCAGCAGACAGAGGATTGTGTCAAGCCAATGAGAGCAGATTCTACTACAATTCAAACACTGGGAAATGCCACCCATTTAAGTACAGTGGATGTGGAGGGAATGAAAACAATTTTACTTCTAAGTTAGGCTGTATTACAACATGTAAAAAAGGTTTCATCCAAAGAAAATCAAAAGGAGGAGCAATTAAAATCAAAAGAAAAAGAAAGAAGCCACAAGTGAAGACAGTATAT------AAAGAAATGTTTGTTAAAAAG---ATA---------------
>HLcamFer2
ATG------------------------------------------AATTACACA------------------------------ATGAAGAAAGAACAGATTTTTTTGGCTTTTGTATGCCTGCTGCTTAGTTGTGCCTCTGCCCCTCTTACTGCTGTCCCTGAGGAAGAT---------------GAAGAACATACAAACAGCACA---GATGCTGAGTTGCCACCTTTG---AAACTTGTACATTCATTTTGTGCATTGAAAGCAGATGATGGTCCATGTAAAGCAATGATGAAGAGGTTTTTTTTCAATATTCACACTCAACAGTGTGAAGAATTTGTATATGGAGGATGTGAAGGAAACCAGAATCGATTTGAAAGTCTGGAGGAATGCAAAGAAAAATGTACA---AGAGATTATCCAAAGAAGATTAGG---ACAAAGACAATACTGCAA------------AAAGAAAAGCCAGATTTCTGCTTTTTGGAAGAAGATGCTGGAATCTGTCGAGGTTATATTACTAGGTATTTTTATAACAATCAGTCAAAGCAGTGTGAACGCTTCAAATATGGCGGGTGCCTCGGCAATTTAAACAACTTTGAATCACTGGAAGAATGCAAGAACACCTGCGGG---GATGAATTGAATGATTTCCAGGTGAATGATTATAGAACC------------CCGCTTGAT---------------GCTGTGAATAATGATTCCTTGACTCCTCAGCCTACCAAAGCATCCAGCTTCTTCGAATATTATGGCCCCTCCTGGTGTCTGACCCCAGCAGACAGAGGATTGTGTCAAGCCAATGAAAGCAGATTCTACTACAATTCAAGCATTGGGAAATGCCGCCCATTTAAGTACAGTGGATGCGGAGGGAATGAAAACAATTTTACTTCTAAAAAAGCATGTCTCAGGACTTGTAAAAAAGGTTTCATACAAAGAATATCAAAGGAAGGATTAATTAAAACCAAAAGAAAAAGAAAGAAGCAGCCAGTGAAAATAGTGTAT------GAAGAAATTTTTGTTAAAAAG---ATA---------------
>HLturTru3
ATG------------------------------------------ATTGACGCA------------------------------ATGAAGAAAGAACAGATTTTTTGGGTTTCTGTATGTCTGCTGCTTAGTTGTGCTTCTGCCCCTCTTAATGCTGTTCCTGAGGAAGGT---------------GAAGAACATACAAACATTACA---GATGCTGAGTTGCCACCGTTG---AAACTTGTACATTCATTCTGTGCATTTAAAGCAGATGATGGCCCATGCAAAGCAATGATAAAGAGATTTTTTTTCAATATTCACACTCAGCAATGTGAAGAATTTATATATGGGGGATGTGAAGGAAATCAGAATCGATTTGAAAGTCTGGAAGAGTGCAAAGAAAAATGTACA---AGAGATTATCCAAAGAAAACTAGAAGGACAAAGACAACATTGCAA------------AAAGAAAAGCCAGATTTCTGCTTTTTGGAAGAAGATGCTGGAATCTGTCGAGGTTATATTACTAGGTATTTTTATAACAATCAATCAAAGCAGTGTGAACGCTTCAAGTATGGTGGGTGCCTTGGCAATCTCAACAACTTTGAATCACTGGAAGAATGCAAGGACACCTGTGAG---GACTCATTGAATGATTTCCAGGTGGATGATTATAGAACC------------CAGCTTGAT---------------GCTGTGAATAATGACTCCTTGACTCCCCAGCCTACCAAGGTACCCAGCTTCTTCGAATTTTATGGCCCCTCCTGGTGTCTGAGCCCAGCAGACAGAGGATTATGTCAAGCCAATGAGAGTAGATTCTACTACAATTCAATCATTGGGAAATGCCGCCCATTTAAGTACAGTGGATGTGGAGGGAATGAAAACAATTTTACCTCTAAAAAAGCATGTCTTAAGACTTGTAAAAAAGGTTTTATCCAAAGAATATCAAAAGGGGGATTAATTAAAACCAAAAGAAAAAGAAAGAAGCAGCCAGTGAAAATAGCATAT------GAAGAAATTTTTGTTAAAAAG---ATA---------------
>balAcu1
ATG------------------------------------------ATTGATGCA------------------------------ATGAAGAAAGAACAGATTTTTTGTGTTTCTGTATGTCTGCTTCTTAGTTGTGCCTCTGCCCCTCTTAATGCTGTTCCTGAGGAAGAT---------------GAAGAACATACAAACATTACA---GATGCTGAGTTGCCACCATTG---AAACTTGTACACTCATTTTGTGCATTGAAAGCAGATGATGGCCCATGCAAAGCAATGATAAAGAGATTTTTTTTCAATATTCACACTCAGCAATGTGAAGAATTTATATATGGGGGATGTGAAGGAAATCAGAATCGATTTGAAAGTCTGGAAGAGTGCAAAGAAAAATGTACA---AGAGATTATCCAAAGAAAACTAGAAGGACAAAGACAACATTGCAA------------AAAGAAAAGCCAGATTTCTGCTTTTTGGAAGAAGATGCTGGAATCTGTCGAGGTTATATTACTAGGTATTTTTATAACAATCAATCAAAGCAGTGTGAACGCTTCAAGTATGGTGGGTGCCTTGGCAATCTCAACAACTTTGAATCACTGGAAGAATGCAAGGACACCTGTGAG---GACACATTGAATGATTTCCAGGTGGATGATTATAGAACC------------CAGCTTGGT---------------GCTGTGAATAACGACTCCTTGACTCCCCAGCCTACCAAGGTACCCAGCTTCTTCGAATTTTATGGCCCCTCCTGGTGTCTGAGCCCAGCAGACAGAGGATTATGTCAAGCCAATGAGAGCAGATTCTACTACAATTCAATCGTTGGGAAATGCCGCCCATTTAAGTACAGTGGATGTGGAGGGAATGAAAACAATTTTACCTCTAAAAAAGCATGTCTTAAGACTTGTAAAAAAGGTTTCATCCAAAGAATATCAAAAGGGGAATTAATTAAAACCAAAAGAAAAAGAAAGAAGCAGCCAGTGAAAATAGTATAT------GAAGAAATTTTTGTTAAAAAG---ATA---------------
>manPen1
---------------------------------------------------------------------------------------------------------------------------------------------------------------------------------------------------------------------------------------------------------------------------------------------------------------------------------------------------------------------------------------------------------------------------C-ATCTTATCTAAAGAAGACTAGAAGGACAAAGACAACATTACAA------------AAAGAAAAGCCAGATTTCTGCTTTTTGGAAGAAGATGCTGGAATCTGTCGAGGTTATATTACTAGGTATTTTTATAACAATCAATCAAAACAGTGTGAACGTTTCAAGTACGGTGGGTGTCTCGGCAATCTAAACAACTTTGAATCACTGGAAGAATGCAAGAACACCTGTGAG---GATGTGTTGAATGATTTCCAGGTGGGAGATAATAGAACC------------CAGCTTGAG---------------GCTATGAATAATGACTCCTTGTCTCCCCAGCCCACCAAGGTTCCCAGCTTTTTGGAATTTTACGGCCCCTCCTGGTGTCTGACCCCAGCCGATAGAGGACTGTGTCAAGCCAACGAGAGCCGATTCTACTACAATTCAACCATTGGGAAATGCCGCCCATTTAAGTACAGTGGATGTGGAGGAAACGAAAACAATTTTACTTCTAAAAAAGCATGTCTTAGGACTTGCAAAAAAGGTTTCATCCAAAGATTATCAAAAGGAGGATTAATTAAAACCAAAAGAAAAAGAAAGAAGCAGACAGTGAAAATAATCTAT------GAAAAAATTTTTGTTAAAAAA---GAT--A------------
>HLequCab3
ATG------------------------------------------ATCTATACA------------------------------ATGAAGAAAGAACAGATTTGTTGGGCTTCTATATGTCTGCTGCTTGGTTGTGCCTCTGCTCCTCTTAATGCTGCTCCTCAGGAAAGT---------------GAAGAACATACAAACATTACA---GATGCTGAGTTACCACCACTG---AAACCTCTGCATTCGTTTTGTGCGTTGAAAGCGGATGATGGCCCATGCAGGGCAATGATCAAGAGATTTTTTTTCAATATTCATACTCAGCAGTGTGAAGAATTTGTATACGGGGGATGTGAAGGCAATCAGAATCGATTTGAAAGCCTGGAAGAGTGCAAAGAAAAGTGTATA---AGAGTTTATCCAAAGAAATCTAGAAGGACAGAAGGAACATTGCAA------------AAAGAAAAGCCAGATTTCTGCTTTTTGGAAGAAGATGCTGGAATCTGTCGAGGTTATATTACTAGGTATTTCTATAACAATCAGTCAAAGCAGTGTGAACGCTTCAAGTATGGTGGGTGCCTCGGCAATCTGAACAACTTTGATTCTTTGGAAGAATGCAAGAACGCTTGCGAG---GATGCATTGAATGATTTCCAGGTGGATGATCATAGAACC------------CAGATTAAT---------------GCTGTGAATAATGACTCCTTGACTCCCCAGCCTACCAAGGTTCCCAACTTTTGGGAATTTTATGGCCCCTCCTGGTGTCTGACCCCAGCGGACAGAGGATTGTGTCAAGCCAATGAAAGCAGATTCTACTACAATTCAATTATTGGGAAATGCCGCCCATTTAAGTACAGTGGATGTGGAGGGAATGAAAACAATTTTACTTCTAAAAGAGCATGTCTTAAGGCTTGTAAGAAAGGTTTCATCCAAAGAATATCAAAAGAAGGATTAATTAAAACAAAAAGAAAAAGAAAGAAGCAGCCAGTGAAAATAGTATAC------GAAAAAATTTTTGTTAAAAAG---ACA---------------
>susScr11
------------------------------------------------------------------------------------ATGAAGGAAGGACAGATTTTTGGGGCTTCTGTATGTCTGCTGCTTAGTTGTGCCTTTGGACCTCTTACTGCTATTCCTGAGGAAGGT---------------GAAGAATATGCAAACATTACA---GATGCAAAGTTGCCACCAATG---AAACCTATACATTCATTTTGTGCAATGAAAGCAGATGATGGCCCATGCAAAGCAATGATGAAGAGATTTTTTTTCAATATTAACACGCAACAGTGTGAAGAATTTATATATGGGGGATGTGAAGGAAATCAAAATCGATTTGAAAGTCTGGAAGAATGCAAAGAAAAATGTACA---AGAGATTATCCAAAGAAGACTAGAAGATTAAACACAACATTGCAA------------AAAGAAAAGCCAGACTTCTGCTTTTTGGAAGAAGATGCTGGAATCTGTCGAGGTTATATTACTAGGTATTTTTATAACAATCAGTCAAAGCAGTGTGAACGCTTCAAGTATGGTGGCTGCCTTGGCAATCTAAACAACTTTGAATCGCTGGAAGAATGCAAGAACACCTGTGAG---GATGCATTGAATGATCTCCAGGTGGATGATTATAGAACC------------CCTCTTGAG---------------GCTTTGAATAATGACTCCTTGACTCTCCAGCCTACCAAAGCACCCAGCTTCTTTGAATTTTACGGCCCCTCCTGGTGTCTGACCCCGGCAGACAGAGGATTATGTCAAGCCAATGAACGCAGATTCTACTACAATTCAGTCATTGGGAAATGCCGCCCCTTTAAGTACAGTGGATGTGGAGGGAATGAAAATAATTTTACTTCTAAAAAAGCATGTCTTAAGACTTGTAAAAAAGGTTTTGTCCAAAGAATATCAAAAGATGGATTAATTAAAACCAAAAGAAAAAGAAAGAAGCAGCCAGTGAAAATAGTATAT------GAAGAAATTTTTGTTAAAAAG---ATA---------------
>speTri2
---------------------------------------------ATTTATGCA------------------------------ATGAAGAAAGAACGCATATTTTGGGCTTCTGTATGTCTGCTGCTTAGTCTTGCCCCTATGCCTCTTAATGCTGTTCCTGAGGAAGAT---------------GAAGAACATACAAATATCACA---GATACTGAGTTGCCACCACTG---AAATTGATGCATTCATTTTGTGCATTGAAGGCAGATGATGGGCCATGCAAAGCTATGATGAAGAGATTTTTTTTCAATATTTTCACTCAGCAATGTGAAGAATTTGTATATGGGGGCTGTGAAGGAAATCAGAATCGATTTGAAAGTCTGGAAGAGTGCAAAGAAAAATGTGCA---GTTGGTTATCCAAAGAAGATA------TCAAAGAAGACATTTAAA------------AAAGAAAAGCCAGATTTCTGCTTTTTGGAGGAAGATGCTGGAATCTGTAGAGGTTATATTACCAGGTATTTTTATAGCAATCAGTCGAAGCAATGTGAGCGTTTCAAGTACGGTGGGTGCCTGGGCAATCCAAACAACTTTGAATCGTTGGAAGAATGCAGGAACACCTGTGAG---GATGTTTTGAATGATTTCCAGGTGGATGATTATAGAAAG------------CAGCTTGAT---------------GCTATAAACAATATCTCTGTGACTTCCCAACCTACCAAAGTTCCCAGCCTTTGGGAATTTCATGGTCCCTCATGGTGTCTCACCCCAGCAGACAGAGGACTGTGTCAAGCCAGTGAAAAGAGATACTACTTTAATTCAGTCATTGGGAAATGCCGCCCATTTAAGTACAGTGGATGTGGCGGAAATGAAAATAATTTTACTTCTAAAAGAGCATGTATTAGGTCATGTAAAAAAGGTTTCATCCAAAGAATATCAAAAGAAGGACTAATTAAAACAAAAAGAAAAAGGAAGAAGCAGCCAGTAAAAATACTATTT------GAAGAAGTTTTTGTTAAAAAT---ATA---------------
>bosTau8
ATG------------------------------------------TTTTATATTTCAGACATCTCTGAAATCTTCATTAACATAATGAAGAAAGAACAGATTTTGGGGGTTTCTGTATGTCTGCTGCTTAGCTGTGCTTCTGCCCCTCTCAATGCTGTTCCTGAGGAAGGT---------------GAAGAATATACAAACATTACA---GATGCTGAGTTGCCTCCACTG---AAACCTGTGCATTCATTTTGTGCCATGAGAGTAGATGATGGCCCATGCAAAGCAATGATAAAGAGATTTTTTTTCAATATTCATACTCAACAATGTGAAGAATTTATATATGGAGGATGTAAAGGAAATCAGAATCGATTTGAAACTCTGGAAGAGTGCAAACAAAAATGTACA---AGAGATTATCCAAAGAACACGCGAAAGATGAAAACAACACTGCAA------------AAAGAAAAGCCAGATTACTGCTTTTTGGAAGAAGATACTGGAATCTGTCGTGGTTATATCATTAGGTATTTTTATAACAATCAATCAAAGCAGTGTGAACGTTTCACATATGGTGGGTGTCTCGGGAATCTCAACAACTTTGAATCACTAGAAGAATGCAAGAACACCTGTGAA---GACACATTGAATGATTTCCAGGTAGATGATCATAAAATC------------CAGGATAAT---------------GCTATGAATAATGCCTCCTTGACTCCCCAGCCTAGCAAGGAACCCAGCTCCTTTGAATTTAATGGCCCCTCCTGGTGTCTGACCCCAGCAGATAGGGGATTGTGTCAAGCCAATGTGACCAGATTCTACTACAATTCAGTCATTGGGAATTGCCTCCCATTTAAATACAGTGGATGTGGAGGGAATGAGAACAATTTTACCTCTAGAAAAGCATGCGTTAGGGCTTGTAAAAAAGGTTTCATCCAAAGAATATCAAAAGAAGGATTAATTAAAACCAAAAGAAAAAGAAAGATGCAGCGAGTGAAATTAGAATAT------AAATTTGTTACATTACAACATTATTTC---------------
>oryCun2
------------------------------------------------------------------------------------ATGAAGAAAGAACACATCTTTTGGACGTCTATATGCCTGCTGCTTGGTCTTGTCCCTGCCCCTGTTAGCTCAGCAGCCGAGGAAGAT---------------GAAGAATTCACAAACATTACA---GATATTAAA---CCGCCACTACAGAAGCCGACACACTCATTTTGTGCAATGAAGGTAGATGATGGGCCGTGCAGAGCATACATCAAGAGATTTTTTTTCAATATTCTCACTCATCAGTGTGAAGAATTTATATATGGAGGATGTGAAGGGAACGAGAATCGATTCGAGAGTCTGGAAGAATGCAAAGAAAAATGTGCA---CGAGATTATCCAAAGATGACT------ACAAAGCTGACATTTCAA------------AAAGGAAAGCCTGATTTCTGCTTTTTGGAAGAAGATCCTGGTATTTGTCGAGGTTATATTACCAGATATTTTTATAACAATCAATCAAAACAATGTGAACGTTTCAAGTACGGTGGGTGCCTTGGCAATCTAAACAACTTTGAGTCACTGGAAGAATGCAAGAACACCTGTGAG---AATCCAACGAGTGATTTCCAGGTGGATGACCATAGAACC------------CAGCTCAAT---------------ACTGTGAATAAC---ACTTTAATTAACCAGCCGACCAAGGCTCCCAGACGTTGGGCATTTCACGGCCCCTCATGGTGTCTGCCCCCAGCAGACAGAGGATTGTGTCAAGCCAATGAGATCAGATTCTTCTACAATGCAATCATCGGGAAATGCCGCCCATTTAAGTACAGTGGATGTGGGGGAAATGAAAATAATTTCACTTCCAAAAAAGCATGTATCACAGCTTGTAAAAAAGGTTTCATCCGAAATCTATCAAAAGGAGGACTAATTAAAACCAAAAGGAAGAAAAAGAAGCAGCCAGTGAAAATAACTTAT------GTAGAAACTTTTGTTAAAAAG---ACA---------------
>tarSyr2
ATGTGT------------------GGGTTCTGTATTTCAGAGACGATTTGTACA------------------------------ATGAAGAAAGAACGTGTTGTTTGGACTTCTGTCTGTCTGCTGCTTAGTCTAGCCTCTGCC---CTTAATGCTGGCCATGAGGAAGAT---------------GAAGAATATATAAGTTTCACA---GATATTGAGTTGCCATCAACG---AAACCTTTGCATTCATTTTGTGGAATGAAAGCAGATGACGGCCCATGCAAAGCAATGATGAGGAGATTTTTCTTCAATATTTATTCTCAACAATGTGAAGAATTTATATACGGGGGCTGTGAAGGAAATCAGAATCGATTTGACAGTCTGGAAGAGTGCGAAAAAACATGTATA---GGAGATTATCCAGAGAAGTTT------ACAAAGGCGATGTTGAGC------------AAAGGAAAGCCAGATTTCTGCTTTTTGGAAGAAGATCCTGGAATCTGTCGAGGTTATTTTAGCAGATATTTTTATAATAATCAGTCACAAAAGTGTGAGGAGTTTAAGTATGGAGGATGCCTAGGAAATCGAAACAACTTTGAATCACTGAAAGTCTGCAAGATCATCTGTGAG---AATGCATGGAATGATTCCCAGGTGAATGATTATAAAACT------------CAGTCCAAT---------------GTTGTAAATATT---GTTTTGATTCCCAAACCTACCAAG---------------------------------------------------------------------------GATTCCAGAATTTTT---------------------------------------------------------------------------------------------------------GGTGTCCTCAAAAGAATGTTAAAAGGAAGACTAATTAAAACCAAAAGAATAAAAGGGAAGCAGACAGTAAAAATAGGCTAT------GAAAAAATTTTCGTTAAAAAG---AAA---------------
>HLmyoMyo6
------------------------------------------------------------------------------------ATGAGGAAGACAACCCTCCTCTGGGCTTCCGTGTGTCTGCTGCTCAGC---------------------------------------------------------------------------------------------------------------------------------------------------------------------AGATTTTTCTTCAATGTGTTCTCAGGCCAGTGCGAGTCCTTCATGTATGGGGGCTGCAGAGGCAACCAGAACCGCTTTCAGAGCCAGGAGGCGTGCAGAGAGCGATGCATC------------------------------------------------------------GCAGGGCGGCCCGACTTCTGCTTGCTGGAGGCGGAGGTGGGGCCCTGCCGCGCCAACATCATTCGCTACTTCTACAACCACCACTCCGGGCGCTGTGAGGAGTTCGGGTACGGAGGCTGCGAGGGGAACCCAAACAACTTCGAGACCGAGGCAGAATGCCAGCGCTCCTGTGGG---GACCCG---------------------------------------------------------------------------------------------------------------------------GACTTCAACCTCCCCTCCTGGTGTCTGACCGGGGCGGACAGAGGCCAGTGTACGGCCAACGTGACCAGGTTCTACTACGACTCCGACGCCGCGACCTGCCGCACATTCAGCTATGGCGGATGCGGGGGGAACGAGAACAACTTCGTCTCTGAGCGAGCCTGTCTCAAGGCCTGTGAAAAAGCTTTCACCAAAAGAACACTTGAAGGAAGATTAATGGAAACAAAAAGA------AGAAAAAATTCAGTGGAAATAGGATAC------GAAATC------------------TAC---------------
