# Supplementary material for: Six reference-quality genomes reveal evolution of bat adaptations
Source: Nature. 2020 Jul 22;583(7817):578–84. doi: 10.1038/s41586-020-2486-3 (PMC8075899; doi:10.1038/s41586-020-2486-3)
Supplement: Supplementary file 6 — Alignments of 12,931 protein-coding genes across 48 mammals. [file 41586_2020_2486_MOESM6_ESM.gz › suppDataFile/ENST00000380332.aln.fasta]

>HLrouAeg4
ATGGCGGGGAAGCTGTCCAAGGCGCAGGAG---GCTGAGTTCAAGTCGGTCTTCACCAGGTTCGACACAGACGGCGACGGCGCCATCGACCTGCAGGAGCTGGGCGACGCCATGCGGGCACTGGGCCAGGACCCCACGGAGGCCGAGCTGAAGGAGATCATCGCCCGGGTGGACGCGGACGGCGACGGCGCCATCAGCCTGCAGGAGTTCCTGGCCGAGATGGCCAGGAAGGTGAAGGCCGGCCTC---AGCGAGGGGGACATGCGGGCAGTCTTCCGCGCCTTCGATATGGACGGCGACGGCTACATCAGCGTGGACGAGCTCAAGCAGGCCATGGCCCAGGTGGGCGAGAAGCTGTCCCAGGAGGACGTAGAGGCCATGATCCGCGAGGCGGACGTGGACCAGGACGGGCAGGTGAACTACGAGGAGTTCACCCGCATCCTCGCCCGC------
>bosTau8
ATGGCAGAAAAGCTGTCCGAAGAGCAGGTG---GCGGAGTTCAAGGAGGCCTTCGACAGGTTCGACAAGAACAAGGATGGCACCATCAGTGTGCAGGAGCTGGGCACCGTGATGCAGGAGGTGGGCCTGAAGCTGTCAGAGGCTGAGCTGAAGAAGCTCATCTCCCAGCTGGACACGGACAAGAACGGCAGCATCAGCTTCCAGGAGTTCCTGGAGGCCATGGCCGCAGGGCTTCAGACCTCA------GACACGGAGGGCCTGAGGGAAATCTTCCGTGCCTTCGACCAGGACGACGATGGCTACATCAGCGTGGACGAGCTCAGGCAGGCCACGTCCCAGCTGGGGGAGAAGGTGTCTCAGGACGAGCTGGACGCCATGATCCGGGAGGCGGACGTGGACCAAGACGGCCGGGTGAACTATGAGGAATTCGTGCGCATCCTCACCCAGAAC---
>tupChi1
ATGGCTGAGAATCTGCCTTCAGAGGTAGTG---GCTGAGTATAAGGAGGCCTTTGATAGAGTTGACACCAATGGGGATGGCAAGATCAACGTCCAGGAGCTGGGTGCTATGATGAAGGCCGTGGGGAAGAATGCATCTGAGGAAGAGCTAAAGATGCTCATTGCCTCAGTGGACACAGATGGTGATGGAGCCATCAGCTTTGAAGAGTTCTTACAGGCAATGGCCAAG---ATGAATAACAAAGAC---AACAAGGAGGGCATGCTGATGGCCTTCCAGGCCTTTGACCAGAACGGTGACGGCCACATCACCATGGAGGAGCTCAAGCTGGTCATGTCCAAACTGGGGGAACAGCTTACTCAGGAGGAGCTGGACACCATGATCCGTGAGGCCGACTTGAACCAAGACGGGAAGGTGGACTACGAGGAGTTTGTGCGCATACTCTCCGAAAAG---
>rn6
ATGTCTCACGGGTTTACTAAGGAGCAGGTG---GCTGAGTTACACCAAGCTTTCGATAGGGTTGACAAGAATAAGGATGGCCGTATCAACGTCCAGGAACTTGGAGACGTAATGAAGCAGATGGGTAAGAACATCCCAGAGAAGGACCTGAAAGCTCTCATCTCCAGGATAGACACAGATGGCGATGGCACCATTAGCTTTGAAGAATTCTTGACCGCCATGGAGAAGTATAAGAAAGGG---------AGCAAGGAGGAGCTGCAGGCTGTGTTCCGGGTCTTTGACCAGAATGGTGATGGGTACATCACGATGGACGAACTCAAGCAAGGCTTGTCCCAGATGGGTGAGACGCTGTCCGAGGAGGAGCTGAATGACATGATCCGTGTGGCTGATGCAGACCAAGATGGGAAGGTGAACTATGAGGAGTTTCTGAGAGTCTTCCTCGAGAAG---
>hg38
ATGGCCGGTGAGCTGACTCCTGAGGAGGAG---GCCCAGTACAAAAAGGCTTTCTCCGCGGTTGACACGGATGGAAACGGCACCATCAATGCCCAGGAGCTGGGCGCGGCGCTGAAGGCCACGGGCAAGAACCTCTCGGAGGCCCAGCTAAGGAAACTCATCTCCGAGGTTGACAGCGACGGCGACGGCGAAATCAGCTTCCAGGAGTTCCTGACGGCG---GCGAAGAAGGCCAGGGCC---------GGCCTGGAGGACCTGCAGGTCGCCTTCCGCGCCTTCGACCAGGATGGCGACGGCCACATCACCGTGGACGAGCTCAGGCGGGCCATGGCGGGGCTGGGGCAGCCGCTGCCGCAGGAGGAGCTGGACGCCATGATCCGCGAGGCCGACGTGGACCAGGACGGGCGGGTGAACTACGAGGAGTTCGCGAGGATGCTCGCCCAGGAG---
>panTro5
ATGGCCGGTGAGCTGACTCCTGAGGAGGAG---GCCCAGTACAAAACGGCTTTCTCCGCGGTTGATATGGATGGAAACGGCACCATCAATGCCCAGGAGCTGGGCGCGGCGCTGAAGGCCACGGGCAAGAACCTCTCGGAGGCCCAGCTGAAGAAACTCATCTCCCAGGTTGACAGCGACGGCGACGGCGAAATCAGCTTCCAGGAGTTCCTGACGGCG---GCGAAGAAGGCCAGGGCC---------GGCCTGGAGGACCTGCAGGTCGCCTTCCGCGCCTTCGACCAGGATGGCGACGGCCACATCACCGTGGACGAGCTCAAGCAGGCCATGGCGGGGCTGGGGCAGCCGCTGCCGCAGGAGGAGCTGGACGCCATGATCCGCGAGGCCGACGTGGACCAGGACGGGCGGGTGAACTACGAGGAGTTCGCGAGGATGCTCGCCCAGGAG---
>ponAbe2
ATGGCCGGTGAGCTGACTCCTGAGCAGGAG---GCCCAGTACAAAAAGGCTTTCTCCACGGTTGACACGGATGGAAACGGCACCATCAATGCCCAGGAGCTGGGCGCGGCGCTGAAGGCCATGGGCAAGAATGTCTCGGAGGCCCAGCTAAAGAAACTCATCTCCGAGCTTGACAGCGACGGCGACGGCGAAATCAGCTTCCAGGAGTTCCTGACGGCG---GCGAAGAAGGCCAGGGCC---------GGCCTGGAGGACCTGCAGGTCGCCTTCCGCGCCTTCGACCTGGACGGCGACGGCCACATCACCGTGGACGAGCTCAAGCAGGCCATGGCGGGGCTGGGGCAGCCGCTGCCGCAGGAGGAGCTGGACGCTATGATCCGCGAGGCCGACGTGGACCAGGACGGGCGGGTGAACTACGAGGAGTTCGCGAGGATGCTCGCCCAGGAG---
>gorGor5
ATGGCCGGTGAGCTGACTCCTGAGCAGGAG---GCCCAGTACAAAAAGGCTTTCTCCACGGTTGATACGGATGAAAACGGCACCATCAATGCCCAGGAGCTGGGCGCAGCGCTGAAGGCCATGGGCAAGAACCTCTCGGAGGCCCAGCTGAAGAAACTCATCTCCCAGCTTGACAGCGACGGCGACGGCGAAATCAGCTTCCAGGAGTTCCTGACGGCG---GCGAAGAAGGCCAGGGCC---------AGCCTGGAGGACCTGCAGGTCGCCTTCCGCGCCTTCGACCAGGATGGCGACGGCCACATCACCGTGGACGAGCTCAAGCAGGCCATGGCGGGGCTGGGGCAGCCGCTGCCGCAGGAGGAGCTGGACGCCATGATCCGCGAGGCCGACGTGGACCAGGACGGGCGGGTGAACTACGAGGAGTTCGCGAGGATACTCGCCCAGGAG---
>macFas5
ATGGCCGGTGAGCTGACTCCTGAGCAGGAG---GCCGAGTACAAAAGCGCCTTCTCCGCGGTTGACACGAATGGAAGCGGCACCATCAATGCCCAGGAGCTGGGCGCGGCGCTGAAGGCCATGGGCAAGAATTTCTCGGAGGCCGAGCTAAAGAATCTCATCTCCCAGTTTGATAGCGACGGCGACGGCGAAATCAGCTTCGAGGAGTTCATGGCGGTG---GTGAAGAAGGCCAGGGCC---------GGCCGGGAGGACCTGCAGGTCGCCTTCCGCGCCTTCGACCAGGACGGCGATGGCCACATCACCGTGGACGAGCTCAAGCAGGCCATGGCGGGGCTGGGGCAGCCGCTGCCGCAGGAGGAGCTGGATGCCATGATCCGCGAGGCCGACGTGGACCAGGACGGGCGGGTGAACTACGAGGAGTTCGCGAGGATGCTCACCCAGGAG---
>calJac3
ATGGCTGGTGAGCTGACTGCTGAGCAGGTG---GCCAACTACAAGCAGGCCTTTTCTGCGGTCGACACGGATGGAAACGGCTCTATCAATGCCCAGGAGCTGGGCGCCGCGATGAAGGCCCTGGGCCACAATCTCACGGAGGGCCAGCTAAAGGAGTTCATCTCCAAATTGGACAGCGACGGCGACGGCGAAATCAGCTTCCCAGAGTTCCTGGAGGCG---GTGAAGAAGTTCAAGATC---------GGCCTGGAGGACCTGCAGGCCGCCTTCCGAGCCTTCGACCTGGATGGCGACGGCCACATCACCGTGGACGAGCTCAAGCAGGCCATGGAGAAGCTGGGGGAGCAGCTGTCGCAGGAGGAGCTGCATGCCATGATCCGCGAGGCCGACGTGGACCAGGATGGGCGTGTGAACTATGAGGAGTTCGCAAGGATGCTCTCCCAGAAG---
>saiBol1
ATGGCTAGTGAGCTGACTTCTGAGCAGGTG---GCCAAGTACAAGCAGGCCTTCTCTAAGGTCGACACGGATGGAAACGGCTCTATCAACGCCCAGGAGCTGGGCACGGCGCTGAAGGCCCTGGGCCACAATTTGTCGGAGGACCAGCTAGAGGAGATCATCGCCACCTTGGACAGCGACGGCGACGGCGAAATCAGCTTCCCGGAGTTCCTGGAGGCG---GTGAAGAAGTCCAAGATC---------GGCCTGGAGGAACTGCAGGCCGCCTTCCGTGTCTTCGACCTGGACGGCGACGGCCACATCACCGTGGACGAGCTCAAGCAGGCCATGGAGAAGCTGGGGGAGCAGCTGTCACAGGAGGAGCTGGATGCCATGATCCGCGAGGCCGACGTGGACCAGGATGGGCGTGTGAACTACGAGGAGTTCGCGAGGATGCTCTCCCAGAAG---
>conCri1
ATGGCTGATCAACTGCCCAGCGAGCAGGTG---GCTGAGTTCAAGGAGGCCTTCACCCGGTTTGACAAGGACGGAGATGGCAAAATCAATGTCCAGGAGCTGGGTGCCGTGATGCAGATGCTGGGCAAGAAGCTGTCAGAGGAAGAGCTAAAGGCCATCATTGCCCAGGTAGACACGGATGGCGATGGCACCATCAGCTTCCAAGAGTTTCTGGCAGAGATGGCCAGGAGGATGAAGCCTGGTGGC---AGTGAGCTGGAGCTGCGGGAGGTCTTCCAAGCCTTTGACCTGAACGGTGATGGCCACATCAGCGTGGATGAGCTCAAGCAGGCCATGGTCAAGATGGGGCAGCAGATCTCCCAGGAAGAGCTGGATTTGATGATCCAACAGGCTGATGTGGACAAGGATGGGCAGGTGAACTATGAGGAGTTCGTGCAAATCCTCTCCCAGAAG---
>speTri2
ATGGCTGAGGAGCTGTCTCAAGAGCAGGTG---GCAGAGTACAAGGAGGCCTTCACCAGGTTCGACAAGGATGGGGATGGTAACATCAATGTCCAGGAGCTGGGTGAAGTGATGCAGATGCTGGGCAAGAAATTATCGGAGGCCGAGCTGAAGGCGCTCATCGCCATGGTAGACACAGATAAAGATGGTGTTATCAGCTTCCAAGAGTTCCTGGCAGTGGTGGCCAAAAAGATGAAGGCCTGGGGC---AGTGAGGAAGACCTGAGGGCCGCCTTCCGTGCCTTTGACATCAACGGTGACGGCCACATCAGTGTGGAGGAGCTCAAGCAGGCCATGGCCCAGATGGGGGAGCAGCTTTCGCAGGAGGAGCTGGATGCCATGATCCGCGAGGCTGATGTGGACAAGGATGGGCAGGTGAACTATGAGGAGTTTGTGCAGATCCTCACCCAGAAG---
>oryCun2
ATGGCTGAGGAGCTGTCTCCAGAGCAGGTG---GCTGAGTTCAAGCAGGCCTTCTCCAGGTTCGACAAGAATGGGGATGGCACCATCAGCGTCGAGGAGCTGGGTGCAGTGATGCAGTTGCTGGGCAAGAAGCTCTCGGAGGAGGAGCTGAAGGCTCTCATCACCCGAGTGGACAAGGATGGAGACGGAGCCATCAGCTTCCAAGAGTTCCTGGCAGAGATGGTCAGGATGATGAAGGCAGGGGGC---AGTGAGCAGGACCTGCGGGAAGCTTTCCGAGCCTTTGACCTGAATGGTGACGGCCACATTAGTGTGGAAGAGCTCAAGCAGGTCATGAGCAAGCTGGGGGAGAAGCTTTCTCATGAGGAGCTGAATGCTATGATCCAAGAGGCCGACACAGACAAGGATGGCAAGGTGAACTACGAGGAATTCATGCACATTTTCACCCAAAAG---
>ochPri3
ATGGCTGAGGAGCTGTCTCCAGAGCAGGTG---GCTGACTTCAAGGCAGCCTTCACCAAGTTCGACAAGGATGGGAATGGCACCATCAGTGTCAAGGAGCTGGATGCAGTGATGCAGCTTCTGGGCCACAAGCTGTCAGAGGAGGAGCTGAAGGCCCTCATCGCCCGTGTGGACCAGGATGGTGATGGAGCCATTAGCTTCCAAGAGTTCCTGGCAGAGATGGTCAAGAGGTTGAAGGCTGCAGCC---CATGGGCAAGACCTGCGGAAGGTCTTTCAAGCCTTTGACCAAAATGGCGATGGCCACATCACTGTGGAAGAACTCAAGCAGGCCATCGCCAAGCTGGGAGGGCCGCTTCCTCAGGAGCAGCTGAATGCTATGATCCAAGAGGCTGATGTAGACAAGGACGGGAAGGTGAACTATGAGGAATTCGTGCGTGTTTTAACCCGAGAG---
>susScr11
ATGGCCGAGCAGCTGTCCAAAGAGCAGGTG---GCCAAGTTCAAGGAGGCCTTCGACAGAATCGACAAGAACAAGGATGGCACCATCAACGTGCAGGAGCTGGGCGCCGTGATGCGGTCCCTGGGCCATAACCCGTCAGAGGCCGAGCTCAAGGAGCTCATCGCCAGAGTGGACAAGGACGGGGACGGCAGCATCAGCTTCGAGGAGTTCCTGGCCGCCATGGTCACGGTGATGCAGGCCCACGGC---AGCCAGGGCGGCCTGCGGGAGACCTTCCGCGCCTTCGACCTGGACGGCGACGGCCACATCAGCGTGGACGAGCTCAGACAGACCATGGCCAAGCTGGGGGAGACGCTGTCCCCGGAGGAGCTGGACATGATGATCCGCGAGGCCGACGTGGACCAGGACGGGCGGGTCAACTACGAGGAGTTCCTGCGTGTCCTCGCCCAGAAG---
>HLpipKuh2
ATGGCGGAGGATCTGTCTAAAGAGCAGGTG---GCTGAGTTCAAGGCAGCCTTCACCAGGTTCGACACGGACGGGGATGGCAAAATCAACGTGGAGGAGCTGGGTGCCGTCATGAAATCCCTGGGCCAGAACCCGTCGGAGGCCGAGCTGAAGGAGCTCATCGCCCGGGTGGACACTGATGGCGACGGTGCCATCAGCTTCGAGGAGTTCCTGAACGAGATGGTGAAGAGGATGAAGTCCTGGGGT---GGCGAGCAGGACCTAAAGATGATCTTCCGAGCCTTCGACCTGAACGGCGATGGCCACATCACCATAGATGAGCTCAAGCAGGCCATGGCCCAGGTGGGGCAGGAGCTCTCCCAGAAGGACCTGGAGGCCATGATCCAGGAGGCGGATGTGGACAAGGATGGCCGGGTGAACTATGAGGAGTTCTCACGAATGCTCAACCAGAAG---
>HLmyoMyo6
ATGGCAGAGGAACTGTCTAAAGAGCAGGTG---GCTGACTTCAAGGCGGCCTTCACCAGGTTCGACAAGGACGGGGATGGCAAAATCAACGTGGAGGAGCTGGGCGCCGTCATGAAGGCCCTGGGCCAGAACCCATCGGAGGCCGAGCTGAAGGAGCTCATCGCCCGGGTGGACACTGACGGTGATGGTGCCATCAGTTTCCAGGAGTTCTTGGCCGAGATGGTGAAGAGGATGAAGTCCTTTGGC---GGTGAGCAGGACATGAAGGAGGTCTTCCGAGCCTTCGACCTGGACGGCGATGGCCACATCACCGTGGACGAGCTCAAGAAGGCCATGGCCCAGATAGGGCAGAATCTCTCCCAGGAGGATCTGGAGGCCATGATCCGGGAGGCGGACGTGGACAAGGATGGCCGGGTGAACTATGAGGAGTTCTCACGAATACTCAGCCAGAAG---
>HLmolMol2
ATGGCAGAGGAGCTGTCTCAAGAGCAGGTG---GCTGAGTTCAAGGAAGCCTTCACCAGGTTCGACAAGGACGGGGATGGCACCATCAACGTGCAGGAGCTGGGTGCTGTCATGAAGACCCTGGGCCAGAACCCATCAGAGGCTGAGCTGAAGGAGCTCATCGCCAGGGTGGACACGGATGGCGACGGCGCCATCAACTTCCAAGAGTTCCTGGCAGAGATGGTTAAGAGGATGAAGTCCTGGAGT---GGCGAGCTGGACATGAAGGAGGTCTTCCAAGCCTTTGACCTGAATGGCGACGGCCACATCACCTTGGACGAGCTCAAGCAGGCCATGGCCCAGGTGGGGCAGAAGCTCTCCCAGGAGGAGCTGGAGGCCATGATCCGGGAGGCAGACGTGGACAAGGACGGTCGGGTGAACTATGAGGAGTTCTTGCAGATCCTCAACCAGAAG---
>HLrhiFer5
ATGGCGGAGGAGCTGTCTAAAGAGCAGGTG---GCCGACTTCAAGGCAGCCTTCAACCGGTTTGACAAGGATGGGGACGGTACCATCAACGTGCAGGAGCTGGGCGACGTCATGCGGACCCTGGGCCAGAACCCGTCAGAGGCAGAGCTGAAGGACATCATCGCCCGAGTGGACACCGACGGCGACGGTGCCATCAGCTTCCAAGAGTTCCTGGCGGAGATGGTCAAGAGGATGAAGTCCTGGGGC---GGCGAGCAGGACATGAAGCACGTCTTCCGCGCCTTCGACCTGGACGGTGACGGATACATCACCGTGGACGAGCTCAAGAAGGCCATGGTCCAGGTGGGGGAGAAGCTCTCCCAGGAGGAGCTGGAGGCCATGATCAAGGAGGCGGACGTGGACCAGGACGGGAAGGTGAACTACGAGGAGTTTGCACGCATGCTCACCGAGAAG---
>HLphyDis3
ATGGCAGAGGAGCTGTCTGAAGAGCAGGTG---GCTGAGTTCAAGGCGGCCTTCACCAGGTTCGACAAGAATGGGGATGGCACCATCAATGTGCAGGAGCTGGGCGAAGTCCTGAAGGCCCTGGGCCAGAACCCAACAGAGGAAGAACTGAAGAATATCATCTCCCAGTTGGACACGGATGGCGACGGCGCCATCAGCTTCCCGGAGTTCCTGGCAGCGATGGCGAAGAGGATGAAGTCCTGGGGC---GGTGAGCAGGACCTGAAGGAGGTGTTCCAAGCCTTCGACCTGGACGGGGACGGCCATATCACCATTGATGAGCTCAAGCAGGCCATGGTCCGGGTGGGGCAGAAGCTCACCCAGGAGGAGCTGGAGGCCATGATCCAGGAGGCAGACCTGGACAAGGATGGACGGGTGAACTATGAGGAGTTCTCGCGCATCCTCAGCCAGAAG---
>felCat8
ATGGCGGAGCAGCTGTCTGCAGAACAGGTG---GCCGAGTTCAAGGGGGCCTTCACCAGGTTTGACAAGGACGGGGATGGAAAGATCGACGTCCAGGAGCTGGGTGCCGTGATGCAGGCCCTGGGCAAGAACCCGTCGGAAGCCGAGCTGAAGCAGCTCATCGCCCGGGTGGATACCGATGGCGACGGCCACATCAGCTTCGACGAGTTCCTGGCAGAGATGGCCAAGATCATGAAGTCCTCGGGC---AGCGAGGCGGAGATGCGGGAAGTCTTCCGTGCCTTCGACCTGGACGGCGACGGCCACATCAGCGTCAACGAGCTCAAGGAGGCCATGGCCAAGCTGGGCGAGAATCCTTCCCAGGAGGAGCTGGACGCCATGATCCAGGGCGCCGACGTGGACCAGGACGGGCAGGTGAACTACGAGGAGTTCGTGCGCATCCTCTCTCAGAAG---
>canFam3
ATGGCCGAGGAGCTGCCTCCAGAACAGGTG---GCCAAGTTCAAGGAGGTCTTCTCCAGATTTGACAAGAACGGTGACAACACCATCAACACCCAGGAGCTGGGCGCTGTGATGCAGGCCCTGGGCCAGGATATATCAGAGGACGAGCTGAAGATGCTCATCGCCCAGGTGGACACGGACGGCGACGGGGTCATCAGCTTCCAAGAGTTCCTGGAGGCGATGGTCAAGAGGATGAAGTCCTGGGGC---AGTGAGCAGGAGATGCGGGAGGTCTTCCGCGCCTTTGACCTGAACGGCGACGGCCACATCAGCGTGGACGAGCTCAAGCAGGCCATGGCCAAGCTGGGCGAGTTGCTGTCCCAGGAGGAGCTGGACACCATGATCCAGGAGGCCGATGTGGACAAGGACGGGCAAGTGAACTACGAAGAGTTCATGCGCATCCTCTCCCAGAAG---
>musFur1
ATGGCCGAGGAGTTGTCTGCGGAGCAGGTG---GCTGAATTCAAGGCGGCTTTCTCCCGATTTGACAAGAATGGGGACGGCACCATCGACACCCAGGAGCTGGGTGCCGTGATGCAGGCCCTGGGCAAGAATCTGTCAGAAGCGGAGCTAAAGGAGCTCATCGCCCGTGTGGACACGGATGGCGACGGCGTCATCAGCTTCCAGGAGTTCCTGGCAGAGATGGCCAAGAGGATGAAATCCCAGGGC---GGCGAGCAGGACATACGGGAGGTCTTCCGTGCCTTCGACCTGGACGGCAACGGCCGCATCAGTGTGGACGAGCTCAAGCAGGCCATGGCCAAGCTGGGCCAGACACTTTCCCAGGAGGAGCTGGACGGCATGATCCAGGAGGCGGACACGAACAAGGACGGGCAGGTGGACTACGAGGAGTTCCTGCGCATCCTCTCCCAGAAG---
>lepWed1
ATGGCCAAGCAGCTGTCTGAAGAGCAGGTG---GCCGAGTTCAAGGCGGCTTTCTCCAGATTTGACAAGAACGGCGATGGCACCGTCAACACCCAGGAGCTGGGTGCCGTGATGCAGGCCCTGGGCAAGGATCTGTCGGAGGCCGAGCTGAAGGAGCTCATCGCCCAGGTGGACACGGATGGTGACAGTGTCATCAGCTTCCAGGAGTTCCTGGCAGAGGTGGTCAAGAGGATGAAGTCCTGGGGC---AGTGAGCAGGACATGCAGGAGGTCTTCTGCACCTTCGACCTGGATGGCAACGGCCGCATCAGTGTGGACGAGCTCAAGCAGGCCATGGCCAAGCTGGGCCAGACGCTGTCCCAGGAGGAACTAGATGCCATGATCCAGGAGGCCGACACAGACAAGGATGGGCAGGTGGACTACAAGGAGTTCCTGCGCATCCTCTCCCAGAAG---
>ailMel1
ATGGCTGAGCAGCTGTCTGAAGAACAGGTG---GCCAAATTCAAGGCGGCTTTCTCCAGATTTGACACGAACGGGGATGGCACCATCAACACCCAGGAGCTGGGCGCCGTGATGCGGGCCCTGGGCCAGGATCTGTCGGAAGCCGAGCTGAAGCACCTCATCGCCCAGGTGGACACGGATGGCGACGGTGTCATCAGCTTCCAAGAGTTCCTGGCAGAGATGGTCAAAAGGATGAAGTCCTGGGGC---AGTGAGCAGGACATGCGGGAGGTCTTCCGTGCCTTCGACCTGGACGGCAATGGCCACATCAGTGTGGATGAGCTCAAGCAGGCCATGTCCACGCTGGGCGAGAAGCTTTCCCAGGAGGAGCTGGACGCCATGATCCAGGAGGCCGACGTGGACAAGGATGGGCAGGTGAACTACGAGGAGTTCTTGCGCATCCTGTCCCAGAAG---
>cerSim1
ATGGCCAAGAAGCTGTCTGAAGAGCAGGAG---GCCGAGTTCAAGGACGCCTTCTCCAAGTTTGACAAGAATGGGGATGGCACCATCAACACCCAGGAGCTGGGCGCCGTGATGCAGACCCTGGGCCACAGTCTCTCGGAGGCTGAGCTGAAGGAGCTCATCGCCATGGTGGACACGGATGGCGACGGCGTCATCAGCTTTCAAGAGTTCCTGGTGGAGATGGTCCAGAGGATGAGGGCCTGGGCC---AGCAAGCAGGACATGCGGGGGGTCTTCAATGACTTCGACCTGGATGGCGATGGCTATATCAGCGTGGACGAGCTCAAGCAGGCCACTGGCAAGCTGGGGGAACAGCTTTCCGAGGAGGAGCTGGACGTCATGATCCGCGAGGCTGACGTGGACCAGGACGGGAGGGTGAACTATGAGGAGTTCGTGCGCATCCTCACCCATCAT---
>HLequCab3
ATGGCTGAGAAGCTGTCTGAAGAGCAGGTG---GCCGAGTTCAAGGAGGCCTTCTCCAGTGTTGACAAGAATGGGGATGGCACCATCAACACCCAGGAGCTGGGCGCCGTGATGCAGGCCTTGGGCCACAGTCTGTCGGAGGCCGAGTTGAACGAGCTCATCGCCAGGGTGGACTCTGATGGCGATGGCGTCATCAACTTCCAAGAGTTCCTGGCGGAGATGGTCAAGAGGAGGAAGGCCTGGGGC---AGTGAGCAGGACCTGCAGGGGGTCTTCCGTGCCTTTGACCTGGACGGTGACGGCCACATCAACGTGGATGAGCTCAAGCAGGCCATAGCCAAGCTAGGGGATGAGGTTTCCGAGGAGGCGCTGGAAGTCATGATCCGCCAGGCTGACTTGGACCAGGACGGGAAGGTGAGCTACGAGGAGTTCGTGCGCATCCTCACCCAGAAG---
>hetGla2
---------------------------------------------------------------------------GATGGCAAGATCAGCATCCAGGAGCTGCGTGAGGTGATGAAGAAACTGGGCAAGAACCTCTCAGAGGAAGAGCTGAAATTACTCATGGACAGCGTGGACAAGGATGGTGACGGTGCCATTAGCTTCCAGGAGTTCCTGGATGCGATGAAAAAGCAGATGAAGGCCCTG------AGCAGTGAGGAGATGAGAGCCGCCTTCCATGCCTTTGATATGAATGGTGATGGTCACATCAGTGTGGAAGAGCTCAAACAGACCATGACCAAGCTGGGGGTGGATCTTTCTCAGGACGAGCTGGACACCATGATCCAACAGGCTGATGTGGACAAGGATGGGAAGGTGAACTATGAAGAGTTCATGAAGGTCCTCAGCCAGAAG---
>cavPor3
ATGGCCAAGGAACTGTCTCCAGAACAAAAG---GCTGCATTCAAGGCGGCCTTTGATGAGGCTGACTCAAATAAAGATGGCAAGATCAGCCTGCAGGAGCTGCGTGACGTGGTAAAGAAGCTGGGCAAGAATATCTCAGATGAAGAGCTGAAACAACTAATGAAGGCTGTGGACAAGGATGGTGATGGTAGCATCAGCTTTGAGGAGTTCCTGGAAGCGATGAAAAAGCAGGCGAAGGCCCTG------GGCAATGAGGAGATGCGGGCTGCCTTCCAAGCCTTTGATCTGAATGGTGATGGCCACATCAGTGTGGAAGAGCTCAAACAGACCATGACCCAGCTGGGGCAGCATCTTTCTCAGGAGGAGCTGGATGACATGATCCAGATGGCTGATGTGGACAAGGATGGGAAGGTGAACTACGAGGAGTTCATGAAGGTCCTCAGTCAGAAG---
>balAcu1
ATGGCTGAGCAGTTACCTGAAGAGCAGATG---GCCGAGGTCAAGGAGGCCTTCGACATATTCGACAAGGACAAAGATGGGGCCATCAACGTCCCGGAGCTGGGCGCCGTGATGCAGAAGCTGGGCCTGAACCCGTCGGAGGCCGCGCTGAAGGCGCTCGTCACTAGGGTGGATGCGGACGGGGATGGCGTCATCAGCTCCCAGGAGTTCCTGGCAGTGATAGCCAAGGGGGTTCAGGCC---------AGAGAGGACGACCTGAGGACAGCCTTCCAAGCCTTCGACCTGGATGGCGACGGCCACATCAGCGTGGATGAGCTCAGGCAGTCCATGGCCCAGCTG---GAGGGGGTGTCCCAGGAGGAGCTGGTCGTCATGATCCAGGGGGCCGACGTGAACCAGGACGGGCAGGTGAACTACGAGGAGTTCGTGCGCATCCTCACCCAGAAG---
>otoGar3
ATGGCAGAGTCACTGTCTGAGGAGCAAGTG---GCTGCGTTCAAGGAGGTCTTCGAAGAAGTGGACAAGGACAAGGACGGCACCATCAACCTCCAGGAGCTTCGTAGTGTGATGCAGGCCCTGAACAAAAACCTGTCAGAGGAGGAGCTGAAGAAGATCATGGAGCAGGTAGATGGCAATGGTGAGGGCACCATCAGCTTCCCCAAGTTCCTGGAGGAGATGGCCAGGAGGAATAAGGCCTTCGGC---AGTGAGGAGGAACTGCGGACCGTGTTCTGTGCCTTCGACATGAATGGGGACGGCCACATCAGTGTGGATGAGCTCCGGCAGGCCATGGCCCAGCTGGGGATACTGCTGTCCCAGGAGGAGCTGGATGCCATGATCAGTGAGGCCGACGTGAACCAGGACGGGCAGGTGGACTATGAGGAGTTCTCGCGAATCCTCTCCCAGAAG---
>eriEur2
ATGGCAGAAGGGCTGCCCAAGGAGCAGGTG---GACAAGCTCCATGAGGCCTTCAACAGGCTCGACACCAATGGGGATGGCACCATCTGCGTGCAGGAGTTGGGCAATGTCATGCAGTCTCTGGGCCACAAGATGTCGGAAGAGGAGCTCAAGAATATGATCCACCAGGTGGACAAGGACGGGGACGGCAAAATCAGCTTCCCCGAGTTCCTGGAAGTGATGACCAAGAAGCTGTCGGGCCGTGGC---AGTGAGGCCGAGATGCGGGAGGTCTTCCAAGTGTTTGATATCAACGGGGACGGCCGCATCAGTGTGGACGAGCTCCGGCAGGCCATGGCCAAGCTGGGGGAGACGCTGTCCCAGGAGGAGCTGGATGCCATGATCCGGGAGGCCGATGTGGACCAGGATGGGCAGGTCAGCTACGAGGAGTTCATGAAGATCCTCTCCCAGAAG---
>HLcamFer2
ATGGCCGAGCAGCTGTCCGAGGAGCAGGTG---GCCGAGTTCAAGATGGCCTTTGACAGTGTTGACAAGAACAGGGACGGTGTCGTCAACGTGGAGGAGCTGGGCGCCGTGATGCGGGCCCTGGACCAGGCCCCGTCAGAGGCCATGCTGAAGGAGTTCATCTCCCAGATGGACACGGACGGGGACAGCGCCATCAACTTCCAGGAGTTCCTGGTGGCGATGGCCAAG---ATGAAGGCCTTGGGC---GGCAAGGGCCACCTGCGGGAGGCCTTCCGCGCCTTTGACCTGGATGGCAACGGCCGCATCAGCTTGGACGAGCTCAAGCAGGCCACGGCCAAGCTTGGGGTGACGCTTTCCCCGGAGGAGCTGGACGTCATGATCCGGGAGGCCGACGTGGACCAAGATGGGCAGGTGGACTATGAGGAGTTCCTGCACATCCTGGCCCAGAAG---
>echTel2
ATGGCCCAGAATCTGACCCCCGAGCAGGTA---GAGCAGTTCAAGATTGCCTTCAAGAAAGTCGACACCAACGGGGATGGGGCCATCGACGCCCAAGAGCTGGGCCAGGCGTTGCGGGCGCTGGGCAAGAATCTCTCCGAGGAGGAGTTGAAGGCCCTAATCTCCAAGGTGGACAAGGACGGCGACGGCCGCATCAGCTTCCAAGAGTTCCTGGAAGTAATAGCCCAATATACCAAGGAGATGGGGGGCAGCGAGCAAATGCTGCAGTCGGTCTTCCGAGAGTTCGACCTGGACGGCGACGGCCAAATCACTGTGGCCGAGCTCAAGCTGGCGATGGGCAAGATAGGAGCCAACGTCTCGGAGGAGGAGCTGGACCAGATGATCAAGGAGGCCGACGAGGACCAGGACGGACGGGTGAACTTCGAGGAGTTCAAGCGCGTACTCTCTTCGAAG---
>oryAfe1
ATGGCCGAGCATCTGACGAAAGAGCAGGTG---GAACAATGCAAGCAGGCCTTTGCCGCGTGTGACACGAATGGGGACGGCACCATCAACAGCCAGGAGCTGGGCAAGGTGATGCAGGCTCTGGGCCACAATCTCTCCGAAGAAGAGTTGAAGGCCCTCATCGCCATGATCGACACAGACCACGACAGTGTCATCAACTTTCAAGAGTTCCTGGAAATGGTGGCCAAGAAGACGAAGGTCTGGGGC---AGCAAGGAAGAAATGCAGGCGGTCTTCCGCCAGTTCGATGAAAACGACGACGGCCACATCACTTTGGCTGAACTCAAGCAGGCCATGATCAAACTGGGTGCGCAGCTTTCGGATGAGGAGGTGGACGCGATGATCCGAGAGGCCGACCTGGACCAGGACGGGCAGGTGAACTACCAGGAGTTCGAGCGCATGCTCACTAAAAAG---
>triMan1
ATGGCTGAAGATCTGACAGAAGAGCAGGTG---GAAGAGTTTAAGCAGGCCTTCACGATGTTTGACACGAATGGGGACGGCACCATCAACGTCCAGGAGCTGGGCCAGTTGATGCAGTCCCTGGGCCAGAATGTCCCGGAGGACCAGCTGAAGGTCCTCATCGCCATGGTGGACACCGACGGCGACGGTGTCATTGACTTCCAAGAGTTCCTGGCAGCGATAGCCAAGAGGATGAAGGGCAAGGAC---ACAGAGGAAAACACGTTGGCTGTCTTCCGCGAGTTCGACGTAGACGGCAACGGCCACATCACCGTGGCAGAGCTCAAGCAGGCGATGGGCAAGCTGGGTGTGAAGCTGTCCGAGGAGGAGGTGGATGGGATGATCCGCGAGGCCGACGTCGACCAGGACGGGAAGGTGAACTACCAGGAGTTCCTGCGCATGCTCGCTGAGAAG---
>loxAfr3
ATGGCGGAGGATCTGACCAAAGAGCAGGTG---GAAGAGTTCAAGCAGGCCTTCTCGATGTTTGACACTGATGGGGACGGCACCATCAACATCCAGGAGCTGGGCCAGGTGATGGAGGCCCTGGGCGAGAATCTCTCGGAGGACCAGTTGAAGGCCCTCATCGCCACGGTGGACACCGACGGCGACGGTGCCATCGACTTCCAAGAGTTCCTGGCAGCCATAGCCAAGAGGACGAAGGGCTGGAAT---AGCGAGGAAAACTTGCAGGCGGTCTTCGGCGAGTTCGACATCAATGGCGACGGCCACATCACCGTGGCTGAGCTCAAGCAGGCCATGGGCAAGCTGGGTCTGAAGCTTTCCGAGGAGGAGGTGGACGGGATGATCCGCGAGGCCGACATCGACCAAGACGGGCAGGTCAACTACGAGGAGTTCGTGAGCATACTCACTGGGAAG---
>micOch1
ATGTCTCACGGGTTTCCTAGAGAACAGGTG---GAAGAGTTCCACGCAGCCTTTAATAGGTTTGACAAGAATAAGGACGGCCACATCAGTGTCCAGGAACTGGGCAACGTGATGAAGCAGCTTGGCAAGAACCTCTCAGAGGAAGAGCTGAAGGCGCTCATCTCCAAGGTGGACACAGACAATGATGGCACCATCAGCTTCGACGAATTCTTGGCAGCCATGGCCAAGTACAAGAGAGGGAGC------ACGGAGCAGGAGATGCGGGCTGTGTTCAGTGTCTTTGACAAGGATGGTGACGGGCACATCACTGTGGACGAGCTCAAGCAGGCCATGGCGCAGCTGGGAGAGGAGATTTCGCAGGAGGAGCTGGACAGCATGATCCGTGAGGCTGATGTGGACCAGGATGGGAAGGTGGACTATAACGAGTTTGTGCGCATGCTCCAGGAGAAG---
>criGri1
ATGTCTCACGGGTTTTCTAAGGAGCAGGTG---GATGAGTTCCATGCAGCTTTTGATAGGTTTGACAAGAACAAGGACGGCCACATCAGTGTCGATGAACTGGGTGATGTGATGAAGCAGCTGGGCAAGAACCTTTCAGAGGAAGAACTGAAGGCGCTCATCTCCAGAGTGGACACAGACAGCGATGGCACCATCAGCTTTGACGAATTCTTGGCGGCAATGGCCAAGTACAAGAGAGGAAGC------ACCGAGCAGGAGATGCGGGCTGTCTTCAGCGTCTTTGACCAGGATGGTGATGGACACATCACTGTGGAGGAGCTCAAGCAGGCCATGGCTCAGCTGGGAGAGACGATTTCACAGGAGGAGCTGGATGCCATGATCAGTGAAGCTGATGTGGACAAGGATGGGAAGGTGAACTATGAGGAGTTTGCGCGCATGCTGCGTGAGAAG---
>tarSyr2
ATGGCCGGGGCGCTGACGAAGGAGCAGGAGGAGGCCAAGTGCAAGGAGATCTTCGCCCAGTTCGACAAGGACGGGGACGGCGCCATCGACATGAAGGAGCTGGGCGAGGCCATGCGGTCCCTGGGCATGCAGCCCTCGGAGGCCGACCTGAAGGCGCTCATGGGCCAGCTGGACACGAACGGCGACGGCGTCATCAGCTGCCCGGAGTTCCTGGAGGCC---GTGCGGAGGATGAAGAGCCGGGGC---GGCCGCGGCGGCCTGCGGGAGGCCTTCCGCGCCTTCGACCTGAACAACGACGGCTACATCAGCGTGGACGAGCTCAAGCAGGCCATGGCCACGCTCGGGGAGGAGGTCTCGCAGGAGGTGCTGGACGCCATGATCCGCCAGGCCGACCTGGACCGGGACGGGCGCGTCAACTACGACGAGTTCGTGGAAATCCTCAGACAGAAG---
>dasNov3
ATGGCGGAGCAGCTGTCGAAAGAGCAGGTG---GCCCAGTTCAAGACAGTCTTCTCTGAGGTCGACCGGAACGGGGACGGCAAAATCGACACCGAGGAGCTGAAAGCGGCGATGCAGACCCTGGGCTACAAGGTCTCGGACGAGAAGCTGAAGATGGTCATGCGTGCAGTGGACAAGGACGGGGACGGTGCCATCAACTTCGAGGAGTTTCTGGAGGCGATGACTAAGAGGATGAAAGGCCGGGGC---AACAGTCAAGAACTGCGCGCGGCCTTCCGTGTCTTCGACCTCAACGACGATGGCCACATCAGCGTGGCTGAGCTCAGGCAGGCCTTGGACAAAATGGACATGGAGCTCTCGGAGGAGGAGCTGGAGGAGATGGTCCGCACGGCCGACGTGAACCAGGATGGACGGGTGGACTATGAAGAGTTCGTACGCATGCTCAGCGAC------
>micMur3
ATGGCGGAGTCTCTGTCTGAGGAGCAGGTG---GCCCAGTTCAAGGAGGTCTTCAAGCGGGTCGACAAGGACGGGGATGGCAAAATCGACGCCAAGGAGCTGGGCGAGGCCATGCGAGCCCTGGGCAAGAACCCGTCGGAGGAGGAGCTGAAGGCCGTCATCAAGGAGCTGGACGCCGACCACGACGGCGCCATCAGCCTCCCCGAGTTCCTGGCGGCGATGGGCAAGGCGGTGCAGGTCTCGGGC---GGCGAGCAGGACCTGCAGGCCACCTTCCGCTCCTTCGACCAGGACGGGGACGGCTACATCAGCAGGGACGAGCTGCGGCAGGCCATGGTGAAGCTGGGCGTGCAGCTGACGGACGAGGAGCTGGACGACCTGCTCGGCGAGGCCGACACGGACCACGACGGGAAGGTGGACTTCGAGGAGTTCTCCCGCGTGCTCGACCAGAAG---
