# Supplementary material for: Six reference-quality genomes reveal evolution of bat adaptations
Source: Nature. 2020 Jul 22;583(7817):578–84. doi: 10.1038/s41586-020-2486-3 (PMC8075899; doi:10.1038/s41586-020-2486-3)
Supplement: Supplementary file 6 — Alignments of 12,931 protein-coding genes across 48 mammals. [file 41586_2020_2486_MOESM6_ESM.gz › suppDataFile/ENST00000587090.aln.fasta]

>cerSim1
---------------------------------------------------A--TGCCGGGCCTCCATCCCTAGGTGGTGGTACAACGTCACTGACAGATCCTGCCAGCAGTTTGTGTATGGAGGCTGTGAAGGGAATGACAATAATTACCTGACCAAGGAGGACTGTCTTGGGAGATGTGCTGGTGTCACAGAGAACACCGCTGATGATCTGGCCACCAGC---------------------AGGACTGGAGCAGATTCCTCTGGCCCAAGTGTTCCCAGAAGGCAGGATTCTGATGACCTCTCCAGCGATATTTTCGACTACGAAGAACACTGCACTGCCAAGGCGGTCACAGGGCCTTGCCGTGCAGCCTTCCAACGCTGGTACTTCAATGCCGAGAAGAACTCCTGTGATAAGTTCATCTACGGAGGGTGCCGGGGCAATAAAAACAGCTACCTCTCCAAGGAGGAATGCATGCGCCAATGCTTTGGCAAGCAGTTGTATCCTGCTCTGCTCCAGAGCACTAAA------------------------GTGGTGCTGGCGGGGCTGTTCCTGATGGTCCTGATCCTCCTGCTGGGAGCCTCGGTCGTCTGCCTGATCAGGGTGGCGGGAAGGAACCAGGAGCGGGCCCTCCGCACCGTCTGGACCTCTGAGGACGACAAGGAGCACCTGGTGAAGAACACATACGTCCTGTG-
>balAcu1
---------------------------------------------------A--TGCCGGGCCTCCATCCCTAGGTGGTGGTACAATGTCACTGATGGATCCTGCCAGCAGTTTGTGTATGGAGGCTGTGGAGGGAATGACAATAATTACATGACCAAGGAGGAGTGTCTTGCAAAGTGTGCTGGTGTCACAGTAAATACCATCGATGATCTG------TCC---------------------AGGAATGGAGCAGATTCCTCTGTCCCAAGTGTTCCCAGAAGGCAGGATTCTGATGACCTGTCCAGTGATGTTTTCAACTATGAAGAACACTGCACTGCCAAGGCCATCACTGGGCCTTGCCGCGCATCCTTCCCACGCTGGTACTTTAATGCCGAGAAGAACTCTTGTGATAACTTCATCTACGGCGGATGCCGGGGCAATAAAAACAGCTACCTCTCCAAGGAGGAGTGCATGCAGCGCTGCTTCGGCAAGCAGTTGTATCCTGCCCTGCCCCGC---ACTAAA---------------------GTGGTGGTCCTGGCAGGGCTGTTCGTGATGGTCCTGTTCCTCTTGCTGGGAGCCTCCGTGGTCTGCCTGATCAGGGTGGCGCGGAGGAACCAGGAGCGCACCCTCCGTACTGTCTGGAGCTCTGGGGACGACAAGGAGCACCTGGTAAAGAACGCTTACGTCCTGTG-
>echTel2
------------------------------------------------------------------TTCCCCAGGTGGTGGTACAACGTGTCCGACGGTTCCTGCCAGCAGTTTGTGTACGGAGGCTGCGAGGGCAACGGCAACAACTACCTGACCCGGGAGCAGTGTCTGCGGCAGTGCGCGGGCGTCACAGAGAAGACCCTCAAC---GTGGCCACCAGC---------------------AGGAGCGGAGCCGAGGCCCCTGTCCCCAGTGGTCCCAGGAGGCAGGACTTGGATGGCCTCTCCGGCGACGTCTTCAACTACGAAGAGCACTGCGCCGCCAAGGCTGTCACCGGGCCGTGCCGCGCCGCCTTCCCGCGCTGGTACTTCAACGTGGAGACCGGCTCCTGCGAGACCTTCATCTTCGGAGGCTGCCAGGGCAACAAGAACAGCTACCGCTCCAAGGAGGAGTGCCTGCACCGCTGCTACGGCAAGGAGTCCTACCCAGTCCTGACCCACAATTCTAAA---------------------GTGGTGGTGCTGTCTGGGCTGCTGATGATGATCCTGGTCCTCTGCCTGGGAGCCTCTGTGGTCTGCCTGGTCAGACTGGCCCGCCGGAGCCAGGAGCGCGCCGCTCAG---GTCTGGACCTCCCAGGACGACAAGGAGCACCTGGTGAAGAGCACGTATTCCCTG---
>tupChi1
---------------------------------------------------A--TGCCGGGCCTCCATCCCTAGGTGGTGGTACAACGTCACTGAAGGGTCCTGCCAGCAGTTTGTGTACGGGGGCTGTGACGGAAACAACAATAATTACCAGAGCAAGGAGGAGTGTCTTAAGAAATGTGCCGGTGTCACAGAGAACGCCATCGGGGATCTGGCCACCAGC--AGNNNNNNNNNNNNNNNNCAGGAATGGAGCAGATTCCTCTGTCCCAAGTGTTCCCAAAAGGCAGGATGCTGATGATCTCTCTGGTGATACTTTCAACTATGAAGAATACTGTGCTGCCAAGGCGGTCACCGGGCCCTGCCGTGCAGCCTTCCCACGCTGGTACTTCAATGCTGAGAAGAACGCCTGTGATAACTTCATCTTTGGGGGGTGCCGGGGCAACAAGAACAACTACCTGTCCGAGGAGGCATGCATGCTCCGCTGCTTCGGCAAACAGACCTATCCTGGCCTGCCTCCTGGCACTGAA---------------------GTGGTCGTCCTGGTGGGGCTGTTCATCATGGTCCTGATCCTTTTCCTGGGAGCCTCTGTGGTCTACCTGATCCGTATGGCTCGGAGGAACCAGGAACGCGCCCTCCAAACCATCTGGAGCTCCGGGGATGACAAAGAGCAGCTGGTGAAGAGCACGTATGTCCTGT--
>otoGar3
---------------------------------------------------A--TGCCGGGCTTCCATCCCAAGATGGTGGTACAATGTCACTGATGGGTCCTGCCAGCAGTTTGTGTACGGAGGTTGTGAAGGAAATGACAACAATTACCAGAGCAAAGAGGAATGCCTCAAGAAATGTGCTGGTGTCACAGAGAATTCCATTGATCATTTGGCCACCAGC---------------------AGGAATGGAGCAGATTCCTCTGTCCCAAGTGTTCCTAGAAGACAGGATTCTGATGACCTCTCCAGCGATATTTTCAACTATGAAGAATACTGTACGGCCAAGGCAGTCACTGGGCCTTGCCGGGCATCCTTCCTACGCTGGTACTTTGATGCTGAGAAGAATTCCTGTGATAACTTCATCTATGGAGGGTGCCGGGGCAATAAAAACAGCTATCTCTCCAAGGAAGCGTGCATGCACCGCTGCTATGGCAAGCAGATATATCCAGTCTTACCCCCTGGCACAAAA---------------------GTGGTGGTCCTGGCTGGGATGTTCGTGATGGTTCTGATCCTCTTCCTGGGAGCCTCTGTGGTCTGCCTGATCCGGGTGGCACGGAGGAACCAGGAACGTGCCCTGCGGACCGTCTGGAGCTCTGGGGATGACAAAGAACAGCTGGTGAAGAACACATACGTCCTGTG-
>micMur3
---------------------------------------------------A--TGCCGGGCCTCCATCCCCAGGTGGTGGTACAATGTCACTGATGGATCCTGCCAGCAGTTTGTGTATGGAGGCTGCAGAGGAAATGCCAACAATTACCAGAGCAAAGAGGAGTGTCTCAAGAAATGTGCTGGTGTCACAGAGAATTCCATTGGTGATTTGGCCGCCAGC---------------------AAGAATGGAGCAGATTCCTCTGTCCCGAGTGTTCCCAGAAGACAGGATCCTGATGACCTCTCCAGCGATATTTTCAACTATGAAGAATACTGCACTGCCAAGGCGGTCACGGGGCCTTGCCGCGCAGCCTTCCCGCGCTGGTACTTTGATGCTGAGAAGAACGCCTGCGATAACTTTATCTATGGAGGCTGCCAGGGCAACAAGAATAGCTACGCCTCCGAGGAGGCGTGCATGCACCGCTGCTTTGGCAAGCAGCTATATCCTGTCCTGCCCCCTGGCACGAAA---------------------GTGGTGGTCCTGACGGGGCTGTTCGTGATGGTCCTGATCCTCTTCCTGGGAGCCTCCGTGGTCTGCCTGATCCGGCTGGCACGGAGGAACCAGGAGCGTGCCCTGCGCACCGTCTGGAGCTCTGTGGACGACAAGGAGCAGCTGGTGAAGAACACATACGTCTTGTG-
>speTri2
---------------------------------------------------A--TGCCGGGCCTCCATCCCCAGATGGTGGTACAATGTCACTGAAGGGTCTTGCCAGCCATTCGTGTATGGTGGCTGTGAAGGGAATGACAACAATTACCAGAGCAAGGAGGAGTGTCTTGAGAAATGTGCTGGTGTTACAGAAAATTCCATTTATGATCTGGACTCCAGT---------------------AGGAATGGAGGAGCTTCTTCTGTCCCAAGTGTTCCCAGAAGGCAGGATTCTGATGACCTCACTGATGATGTTTTCAACTATGAAGAATACTGCGCTGCCAAGGCCGTCACGGGGCCCTGCCGGGCAGCCTTCCTACGCTGGTACTATGATGCTGAGAAGAACTCCTGTGACAACTTCATCTACGGAGGGTGCCGGGGCAATAAGAACAGCTATCTCTCCAAGGAGGCCTGCATGCAGCGCTGCTTTGGAAAGGAGATGTACCCTGTTCTGCCCCTTGGCCCCAAA---------------------GCGGTGGTCCTGGCAGGTCTGTTTGTGATGGTCCTGATCCTCCTCCTGGGAGCCTCTGTGGTCTGCCTGATCCGGATAGCACGCAAGAAGCAGGAGCGTGCTCTCCGCACTGTCTGGAGCTCGGCAGATGACAAGGAGCAGCTGGTGAAGAACACATATGTTCTGTG-
>oryCun2
---------------------------------------------------A--TGCCGGGCCTCCATCCCCCGGTGGTGGTACAACGCCACCGCCGGGTCCTGCCAGCAGTTTGTGTATGGTGGCTGTGAGGGGAACGACAATAACTACCAGAGCGAGGAGGAGTGTCTCGAGAGGTGCGCTGGCGTCACAGAAAATCCCAGTGATGAGGAGGTCACCAGC---------------------AGGAATGGAGCTGACGTCTCTGTCCCGAGTGTTTCCAGGAGGCAGGATTCGGACGACGCCTCTGGTGATGGCTTCAGCTATGAAGAATACTGCACTGCCAAGGCAGTCACCGGGCCCTGCCGTGCGGCCTTCCCGCGCTGGTACTTCGATGCTGAGAAGAACTCCTGCGACAAGTTCATCTACGGAGGCTGCCGTGGCAACAAGAACAGCTACCCGTCCCAGGAGGCGTGCATGGGCCGCTGCTTCGGCAAGCAGGGGTACCCTGCCCTGCCCACTAGCAGTAAA---------------------GTGGTGGTCCTGGCGGGGCAGTTCATCATGGTCCTGATCCTCCTCCTGGGAGCCTCTGTGGTCTGCCTGATCCGGGTGGCGCGGAAGAGGCAGGAGCGCGCCCTGCGCACTGTCTGGAGCTCCGCGGACGACAAGGAGCAGCTGGTGAAGAGCACGGGCGTCCTGTG-
>ochPri3
---------------------------------------------------------------------CCCCGGTGGTGGTACAACGCCACGGACGGCACCTGCCAGCAGTTTGTGTATGGAGGCTGCGAAGGAAATGACAACAACTACCTGAGCAAGGAGCAGTGCCTGGAGAAGTGTGCCGGGGTCACAGAA------------------------------------------------------------------------------------------------------------------------TTCGACTTTGAAGAATACTGCAATGCCAAAGCCGTTACTGGGCCCTGCCGCGCGGCCTTCCCACGCTGGTACTTCGACGCCGAGAAGAACTCCTGCGATCAATTCATCTATGGAGGCTGCCGTGGCAACAAGAACAGCTACCCCTCCAGGGAGGCGTGCATGGGGCGCTGCTTTGGCAAGCAGGTTTACCCTGCCCTGCCCACTGGCAGTAAA---------------------GTGGTGGTCCTGGTGGGCCAGCTCGTGATGGTCCTGATCCTGCTGCTGGGCGCCTCAGTGGTCTGCCTGATCCGCGTGGCGCGCAAGAGGCAGGAGCGCGCCCTCCGCACCGTGTGGAGCTCTGCGGATGACAAGGAGCAGCTGGTGAAGAGCGCGGGGGTCCTT---
>HLpipKuh2
------------------------------------------------------------------ATGCATCGGTGGTGGTACAATGCCACTGGCGGATCCTGCCAGCAGTTTGTGTATGGAGGCTGTGGTGGGAACAACAATAATTACCTGACCAAGGAGGCGTGTCTTGAGAAATGTGCTGATGTCACAGAAAACACTAGTGATGGTCTGGCCACCAGC---------------------AGGAATGGAGCAGATTCCTCAATTTCAAGTGTTCCCAGAATACAAAATTTTGATGACCCCTCTGGCGATATTTTCAACTATGAAGAATACTGTACTGCCAAGGCGGTCACCGGGCCTTGCCGTGCATCCTTTCCACGCTGGTATTTTGATACCGAGAAGAACTCCTGTGATAACTTTATCTATGGAGGGTGCTGGGGCAATAAAAACAACTATCTCTCCAAGGAAGCGTGCATGAGCCGCTGCGTAGGCAAGCAGCTGTATCCTGTCCTGCCCCGTAGCACTAAA---------------------GTGGTGGTCCTGGCGGGGCTGTTCGTGATGGTCCTCATCCTCCTGCTGGGAGCCTCCGTGGTCTGCCTGATCAGAGTGGCGCGGAGGAACCAGGAGCGCACTCTCCGCACTGTCTGGAGCTCCGGGGATGATAAGGAGCATCTGGTGAAGAACACATATGTGCTG---
>HLmyoMyo6
------------------------------------------------------------------ATGCATAGGTGGTGGTACAATGCCACTGGCGGATCCTGCCAGCAGTTTGTATATGGAGGCTGTGGTGGGAACAACAATAATTACCTGACCAAGGAGGAGTGTCTTGAGAAATGTGCTGATGTCACAGAGAACACTAGTGATGGTTTGGCCACCAGC---------------------AGGAATGGAGCAGATTCCTCAATCCCAAGTGTTCCCAGAAGACAGAATTTTGATGACCCCTCTGGTGATATTTTCAACTACGAAGAATACTGCACTGCCAAGGCGGTCACTGGGCCTTGCCGCGCATCCTTTCCACGCTGGTATTTTGATACCGAGAAGAACTCCTGTGACAACTTTATCTATGGAGGGTGCTGGGGCAATAAAAACAACTATCTCTCCAAGGAGGCATGCATGAGCCGCTGCGTAGGCAAGCAGCTGTATCCTGTCCTGCCCCTGAGCACTAAA---------------------GTGGTGGTCCTGGCGGGGCTGTTCGTGATGGTCCTCATCCTCCTGCTGGGAGCCTCTGTGGTCTGCCTGATCAGAGTGGCGCGGAGGAACCAGGAGCGCACCCTCCGCACTGTCTGGAGCTCCGGGGACGATAAGGAGCATCTGGTGAAGAACACATATGTGCTG---
>HLrhiFer5
------------------------------------------------------------------ATGCCTAGGTGGTGGTACAATGTCACTGGCGGCTCCTGCCAGCAGTTTGTGTATGGAGGCTGTGGGGGAAACGACAATAATTACCTGACCAAGGAGGAGTGTTCTGAGAAGTGTGCTGGTGTGACAGAGAACACCATTGATGATCTCGCCACCAGC---------------------AGGAATGGAGCTGATTCCTCTGTCCCAAGTGTTCCCAGAAGGCAGGATTTTGACGACTCTTCCAGTGATATTTTCAACTACGAAGAATACTGCACTGCCAAGGCGGTCACTGGGCCTTGCCGCGCGTCCTTCCCTCGCTGGCACTTTGATGCCGAGAAAAACTCCTGTGATAACTTCATCTACGGAGGGTGTTGGGGCAATAAAAACAACTACCTCTCCAAGGAGGAGTGCATGAGCCGCTGCTTTGGCAAGCAGTTGTATCCTGTCCTGCCCCGCAGCACGCAC---------------------GTGGTGGTCCTGGCGGGGCTGTTCGTGATGGTCCTGATCCTCTTGCTGGGAGCCTCCGTGGTCTGCCTGACCAGGGTGGCTCGGAGAAACCAGGAGCGCGCCCTCCGCACCGTCTGGAGCTCTGCGGACGACAAGGAGCACCTGGTGAAGAACACATACCTGCTG---
>HLphyDis3
---------------------------------------------------A--TGCCGGGCCTCCTTCCGCAGATGGTGGTACAATGCCACGGACGGATCCTGCCAGCAGTTCGTATATGGAGGCTGTGGTGGGAATGACAATAATTACCTGACCAAGGAGAAGTGTCTTGAGAAATGTGCTGGTTTCACAGAAAACACCGTTGATGGTCTGGCCACTAGC---------------------AGGAATGGAACAGATTCCTCTATCCCAAGTGTTCCCGGAAGGCGGGATTTTGATGACCCTTCCAGTGATGTTTTCGACTATGAAGAACACTGCACTGCCAAGGCAGTCACAGGGCCTTGTCGCGCGTCCTTCCTACGTTGGTACTTTGATGCTGAGAAGAACTCCTGTGACAACTTTATCTATGGAGGGTGCCAGGGCAATAAAAACAACTACCTCTCCAAGGAGGCATGCATGAGCCGCTGCTTCGGCAAGCAGCTGTATCCTGTCCTGCCCCGCAGCACTAAA---------------------GTGGTGGTCCTGGCAGGGCTGTTCGTGATGGTCCTGATCGTCCTGCTGGGAGCCTCTACTGTCTGCCTGGTGAGGACAGCGCGGAGGAACCAGGAGCGCGCCCTCCACACCCTCTGGAGTTCCGAGGATGATAAGGAGCATCTGGTGAAGAACACGGTTGTGCTG---
>HLmolMol2
---------------------------------------------------------------------CCCAGGTGGTGGTACAATGCCACTAGCAGATCCTGCCAGCGGTTTGTATATGGAGGCTGTGGTAAGAATGAGAATAATCACCTGACCGAGAAGGACTGTCTTGAGAAATGTGCTGGTGTCACAGAGAACACCATTGATGGTCTGACCACCAAG---------------------AGAAGTGGAGCAGATTCCTCTATCGCAAGTGTTCCCAAAAGGCAGGCTTTCGATGACCCCTCCAGCGACATTTTCAACTATGAAGAACACTGCACTGCCAAGGCAGTCACCGGGCCTTGCCGTGCATCCTTCCCACGCTGGTACTTTGATGCCGAGAAGAAGACCTGTGATAACTTTATCTATGGAGGGTGCTGGGGGAATAAGAACAACTATATCTCTAAGGAGGAGTGCATGAGCCACTGCTCTGGCAACCAGCTGTATCCTGTTCTGCCT---------AAA---------------------GTGGTGGTCCTGGCAGGGCTGTTCGTGATGGTCCTGATCCTCTTGCTGGGCACCTCCGTGGTCTGCCTGATCAGGATGGCGCGGAGGAACCAGGAGCGCACCCTCCGCACTGTCTGGAGCTCTGGGGACGATAAGGAACATCTGGTGAAGAACACGAACGTGCTG---
>HLrouAeg4
---------------------------------------------------A--TGCCGAGCCTCCTTCCATAGGTGGTGGTACAATGTCACTAGCAGATCCTGCCAGCAGTTTGTGTATGGAGGCTGTGGTGGGAATGACAATAATTACCTGACCGAGGAGGAGTGTCTTGAGAAGTGTGCTGGCGTCACAGAGAACACCCTTGTTGATCCAGCCATCAGC---------------------AGGAATGGAGCGGATTCCTCTATCCTAAGTGTTCCCAGC---------------------------------------------------------------------------------------------------------TTTGATGCCGAGAAGAATTCCTGTGATACCTTCATCTACGGAGGGTGCTGGGGCAATCGAAACAACTACATCTCCAAAGAGGAGTGCATGAACCGCTGCTTTGGCAAGCAGTCGTCGCCTGTC---TCCCACAGCACCAAC---------------------GTGGTGGTCCTGGCGGTGCTGTTCGTGATGGTCCTGATCCTCCTGCTGGGAGCCTCCGTGGTCTGCCTGATCCGGGTGGCGCGGAGAAACCAGGAGCGTGCCCTCCGCACCGTCTGGATCTCTGGGGACGACAAGGAGCACCTGGTGAAGAACACGTGCCACTTG---
>hg38
------------------------------------------------------------------ATGCCTAGGTGGTGGTACAATGTCACTGACGGATCCTGCCAGCTGTTTGTGTATGGGGGCTGTGACGGAAACAGCAATAATTACCTGACCAAGGAGGAGTGCCTCAAGAAATGTGCCACTGTCACAGAGAATGCCACGGGTGACCTGGCCACCAGC---------------------AGGAATGCAGCGGATTCCTCTGTCCCAAGTGCTCCCAGAAGGCAGGATTCTGAAGACCACTCCAGCGATATGTTCAACTATGAAGAATACTGCACCGCCAACGCAGTCACTGGGCCTTGCCGTGCATCCTTCCCACGCTGGTACTTTGACGTGGAGAGGAACTCCTGCAATAACTTCATCTATGGAGGCTGCCGGGGCAATAAGAACAGCTACCGCTCTGAGGAGGCCTGCATGCTCCGCTGCTTCCGCCAGCAGGAGAATCCTCCCCTGCCCCTTGGCTCAAAG---------------------GTGGTGGTTCTGGCGGGGCTGTTCGTGATGGTGTTGATCCTCTTCCTGGGAGCCTCCATGGTCTACCTGATCCGGGTGGCACGGAGGAACCAGGAGCGTGCCCTGCGCACCGTCTGGAGCTCCGGAGATGACAAGGAGCAGCTGGTGAAGAACACATATGTCCTG---
>panTro5
------------------------------------------------------------------ATGCCTAGGTGGTGGTACAATGTCACTGACGGATCCTGCCAGCTGTTTGTGTATGGGGGCTGTGATGGAAACAGCAATAATTACCTGACCAAGGAGGAGTGCCTCAAGAAATGTGCCACTGTCACAGAGAATGCCACGGGTGACCTGGCCACCAGC---------------------AGGAATGCAGCGGATTCCTCTGTCCCAAGTGCTCCCAGAAGGCAGGATTCTGAAGACCACTCCAGCGATATGTTCAACTATGAAGAATACTGCGCCGCCAAGGCAGTCACTGGGCCTTGCCGTGCATCCTTCCCACGCTGGTACTTTGACGTGGAGAGGAACTCCTGCAATAACTTCATCTATGGAGGCTGCCGGGGCAATAAGAACAGCTACCGCTCTGAGGAGGCCTGCATGCTCCGCTGCTTCCGCCAGCAGGAGAATCCTCCCCTGCCCCTTGGCTCAAAG---------------------GTGGTGGTTCTGGCGGGGCTGTTCGTGATGGTGTTGATCCTCTTCCTGGGAGCCTCCATGGTCTACCTGATCCGGGTGGCACGGAGGAACCAGGAGCGTGCCCTGCGCACCGTCTGGAGCTCCGGAGATGACAAGGAGCAGCTGGTGAAGAACACATATGTCCTG---
>gorGor5
------------------------------------------------------------------ATGCCTAGGTGGTGGTACAATGTCACTGACGGATCCTGCCAGCTGTTTGTGTATGGGGGCTGTGACGGAAACAGCAATAATTACCTGACCAAGGAGGAGTGCCTCAAGAAATGTGCCACTGTCACAGAGAATGCCACGGGTGACCTGGCCACCAGC---------------------AGGAATGCAGCGGATTCATCTGTCCCAAGTGCTCCAAGAAGGCAGGATTCTGAAGATCACTCCAGCGATATGTTCAACTATGAAGAATACTGCGCCGCCAAGGCAGTCACTGGGCCTTGCCGTGCATCCTTCCCACGCTGGTACTTTGACGTGGAGAGGAACTCCTGCAATAACTTCATCTATGGAGGCTGCCGGGGCAATAAGAACAGCTACCGCTCTGAGGAGGCCTGCATGCTCCGCTGCTTCCGCCAGCAGGAGAATCCTCCCCTGCCCCTTGGCTCAAAG---------------------GTGGTGGTTCTGGCGGGGCTGTTCGTGATGGTGTTGATCCTCTTCCTGGGAGCCTCCATGGTCTACCTGATCCGGGTGGCACGGAGGAACCAGGAGCGTGCCCTGCGCACCGTCTGGAGCTCCGGAGATGACAAGGAGCAGCTGGTGAAGAACACATATGTCCTG---
>ponAbe2
------------------------------------------------------------------ATGCCTAGGTGGTGGTACAATGCCACTGATGGATCCTGCCAGCTGTTTGTGTATGGGGGCTGTGACGGAAACAGCAATAATTACCTGACCAAGGAGGAGTGCCTCAAGAAATGTGCCACTGTCACAGAGAATGCCACGGGTGACCTGGCCACCAGC---------------------AGGAATGCAGCAGATTCCTCTGTCCCAAGTGCTCCCAGAAGGCAGGATTCTGAAGACCACTCCAGCGATATGTTCAACTATGAAGAATACTGCGCCGCCAAGGCAGTCACTGGGCCTTGCCGTGCGTCCTTCCCACGCTGGTACTTTGACGTGGAGAGGAACTCCTGCAATAACTTCATCTATGGAGGCTGCCGGGGCAATAAGAACAGCTACCGCTCCGAGGAGGCCTGCATGCTCCGCTGCTTCCGCCAGCAGGAGAATCCTCCCCTGCCCCTTGGCTCAAAG---------------------GTGGTGGTTCTGGCGGGGCTGTTCGTGATGGTGTTGATCCTCTTCCTGGGAGCCTCCATGGTCTACCTGATCCGGGTGGCACGGAGGAACCAGGAGCGTGCCCTGCGCACCGTCTGGAGCTCCGGAGATGACAAGGAGCAGCTGGTGAAGAACACATATGTCCTG---
>macFas5
------------------------------------------------------------------ATGCCTAGGTGGTGGTACAATGTCACTGACGGATCCTGCCAGCTGTTTGTGTATGGGGGCTGTGATGGAAACAGCAATAATTACATGAGCAAGGAGGAGTGCCTCAAGAAATGTGCCGCTGTTACAGAGAATGCCACAGGTGACCTGGCCACCAGC---------------------AGGAATGCAGCAGGTTCCTCTGTCCCAAGTGTTCCCAGAAGGCAGGATTCTGATGACCACTCCAGCGATATGTTCAACTATGAAGAATACTGTGCCGCCAAGGCGGTCACTGGACCTTGCCGTGCGTCCTTCCCACGCTGGTACTTTGACGTGGAGAGGAACTCCTGCAATAACTTCATCTATGGAGGCTGCCGGGGCAATAAGAACAGCTACCGCTCTGAGGAGGCCTGCATGCTCCGCTGCTTCCGCCAGCAGGAGAATCCTTCCCTGCCCCTTGGCTCAAAG---------------------GTGGTGGTTCTGGCGGGGCTGTTCGTGATGGTGTTGATCCTCTTCCTGGGAGCCTCCATGGTCTACCTGATCCGGGTGGCACGGAGGAACCAGGAGCGTGCCCTGCGCACTGTCTGGAGCTCCGGAGACGACAAGGAGCAGCTGGTGAAGAACACATATGTCCTG---
>calJac3
------------------------------------------------------------------ATGCCTAGGTGGTGGTACAATGTCACTGACGGATCCTGTCAGCTGTTTGTGTATGGGGGCTGTGACGGAAACAGCAATAATCACCTGAGCAAGGAGGAGTGTCTCAAGAAATGTGCTGCTGTCACAGAGAATGCCACGGGTGACCTGGCCATCAGC---------------------AGGAATGCAGCAGATTCCTCTGTCCCAAGTGCTCCCAGAAGGCAGGACTCTGATGACCACTCCAGCGATATGTTCAACTATGAAGAATACTGCACTGCCAAGGCAGTCACTGGGCCTTGCCGTGCGGCCTTCCCACGCTGGTACTTTGACGTGGAGAGGAACTCCTGCGACAACTTCATCTATGGAGGGTGCCGGGGCAATAAGAACAGCTACCTCTCTGAGGAGGCGTGCATGCTCCGCTGCTTCCGCAAGCAGGTGGATTCTTCCCTGCTGCTTGGCACAAAG---------------------ATAGTGGTTCTGGCGGGGCTGTTGGTGATGGTGCTGATCCTCTTTCTGGGAGCCTCCATGGTCTACCTGATCCGGGTGGCACGGAGGAAGCAGGAGTGGGCCCTGCGCACCATCTGGAGCACCGGAGACGACGAGGAGCACCTGGTGAAGAACACATACGTCCTG---
>saiBol1
------------------------------------------------------------------ATGCCTAGGTGGTGGTACAATGTCACTGATGGATCCTGTCAGCTGTTTGTGTATGGGGGCTGTGATGGAAACAGCAATAATCACCTGAGCAAGGAGGAGTGTCTCAAGAAATGTGCTGCTGTCACAGAGAATGCTACAGGTGACCTGGCCACCAGC---------------------AGGAATGCAGCAGATTCCTCTGTCCCAAGTGCTCCCAGAAGGCAGGACTCTGATGACCACTCCAGCGATATGTTCAGCTATGAAGAATACTGCACCGCCAAGGCAGTCACTGGGCCTTGCCGAGCAGCCTTCCCACGCTGGTACTTTGACGTGGAGAGGAACTCATGCGACAACTTCATCTATGGAGGATGCCGGGGCAATAAGAACAGCTACCCCTCTGAGGAGGCGTGCATGCTCCGCTGCTTCCGCAAGGAGGTGGATTCTTCCCTGCCGCTTGGCACAAAG---------------------GTGGTGGTTCTGGCGGGGCTGTTCGTGATGGTGCTGATCCTCTTTCTGGGAGCCTCCATGGTCTACCTGATCCGGGTGGCACGGAGGAACCAGGAGCGGGCCCTGCGCACCATCTGGAGCTCCGGAGACGACGAGGAGCACCTGGTGAAGAACACATACGTCCTG---
>conCri1
---------------------------------------------------AGGTGCCGGGCCTCCATCCCAAGGTGGTGGTACAATGCCACCGAGGGAACCTGCCAGCAGTTCGTGTATGGAGGCTGTGACGGGAATGGCAACAACTACATGACCAAGGAGCAGTGTCTCAAGAAATGC------------------------------------------------------------------------------------------------------------------------------------ATTTTCAACTACGAAGAGTCCTGCGCTGCCAAGGCGCTCACGGGGCCTTGCCGGGCAGCCTTCCAGCGCTGGTACTTTGATGCCGAGAAGAACTCCTGTGACAGATTCATCTACGGAGGGTGCCGGGGCAATAAAAACAGCTACCTCTCGGAAGAGGAGTGCATGCAGCGCTGCTCTGACAAGCAGTTGTATCCTGTCCTGCCCCAGGGCACTAAA---------------------GTGGTGGTCCTGGCAGGGCTGTGCGCGATGGTGCTGATCCTCCTGCTGGGCGCCTCCGTGGTCTGCCTGATCAGGGTGGCCCGAAGGAACCAGGAGCGTGCCCTCCACACCGTCTGGACCTCCGAGGACGACAAGGAGCACCTGGTGAAGAACAGCTACGTCCTG---
>manPen1
------------------------------------------------------------------ATGCCTAGGTGGTGGTACAATGTCACTGACAGATCCTGCCAGCAGTTTGTGTATGGAGGCTGTGAAGGGAATGACAATAATTACATGACCAAGAAGGAGTGTCTTGAGAAATGTGCAGGTGTCACAGAGAACACCTTTGGTGACCTGGACACGAGC---------------------AGGAATGGAGCAGATTCCTCTGTCCCAAGTGTTCCCAGAAGGCAGAATTCCGATGACTTCTCCATCAATATTTTCAACTATGAAGAATACTGCACTGCCAAGGCAGTCACTGGGCCTTGCCGCGCATCCTTCCAACGCTGGTACTTTGATGCTGAGAAGAATTCTTGTGATAACTTCATCTACGGGGGGTGCCGGGGCAATAAAAACAGCTATCTCTCCAAGGAGGAGTGCATGCACCGCTGCTTTGGCAAGCAGTTGTATCCTGTCCTGCCCCACGGCACTAAA---------------------GTGGTGGTCCTGGTGGGGCTGTTCGCGATGATCCTGATCCTCTTGCTGGGAGCGTCCGTGGTCTGCCTGATCAGGGTAGCACGGAGGAACCAGGAGCGTGCCCTCTGCACCATCTGGAGCTCTGGGGACGACAAGGAGCACCTGGTGAAGAACACATACGTCCTG---
>HLmanJav1
------------------------------------------------------------------ATGCCTAGGTGGTGGTACAATGTCACTGACAGATCCTGCCAGCAGTTTGTGTATGGAGGCTGTGAAGGGAATGACAATAATTACATGACCAAGAAGGAGTGTCTTGAGAAATGTGCAGGTGTCACAGAGAACACCTTTGGTGACCTGGACATGAGC---------------------AGGAATGGAGCAGATTCCTCTGTCCCAAGTGTTCCCAGAAGGCAGAATTCTGATGACTTCTCCATCAATATTTTCAACTATGAAGAATACTGTACTGCCAAGGCAGTCACTGGGCCTTGCCGCGCATCCTTCCAACGCTGGTACTTTGATGCTGAGAAGAATTCTTGTGATAACTTCATCTACGGGGGGTGCCGGGGCAATAAAAACAGCTACCTCTCCAAGGAGGAGTGCATGCACCACTGCTTTGGCAAGCAGTTGTATCCTGTCCTGCCCCACGGCACTAAA---------------------GTGGTGGTCCTGGTGGGGCTGTTCGCGATGATCCTGATCCTCTTGCTGGGAGCATCCGTGGTCTGCCTGATGAGGACAGCACGGAGGAACCAGGAGCGTGCCCTCTGCACCATCTGGAGCTCTGGGGACGACAAGGAGCACCTGGTGAAGAACACATACGTCCTG---
>felCat8
---------------------------------------------------A--TGCCGGGCCTCCTTCCCTAGGTGGTGGTACAATGTCACCGATGGATCCTGCCAGCAGTTTGTGTATGGCGGCTGTGAAGGGAATAACAATAATTACTTGACCAAGGAGGAGTGTCTTAAGAAATGTGCTGGTGTCACAGAGAACACCATCGATGATCTGGCCACCAGC---------------------AGGAATGGAGCAGATTCCTCTGTCCCAAGTGTTCCCAGAAGGCAGGATTCTGATGACCTCGCCAGTGACATTTTCAACTACGAAGAATACTGCACTGCCAAAGCAGTCACTGGGCCTTGCCGTGCGTCCTTCCCACGCTGGTACTTTGATGTGGAGAAGAACTCTTGTGACAACTTCATCTACGGAGGGTGCCGGGGCAATAAAAACAGCTATCTCTCCAAGGAGGAGTGCATGCACCACTGCTTTGGCAAGCAGTTGTATCCTGTCCTACCCCATGGCACTAAA---------------------GTGGTGGTCCTGGTGGGGCTGTTTGTGATGGTCCTGATTGTCCTGCTGGGGGCCTCCGTGGTCTGCCTGATCCGGGTGGCACGGAGGAACCAGGAGCGCACCCTCCGCACCGTCTGGAGCTCTGGGGACGACAAGGAGCAGCTGGTGAAGAACACCTACGTCCTGTG-
>canFam3
---------------------------------------------------A--TGCCGGGCCTCCTTCCCTAGGTGGTGGTACAATGTCACTGATGGATCCTGCCAGCAGTTTGTGTATGGTGGCTGTGAAGGGAATAAAAATAATTACATGACCAAGGAGGAGTGTCTTAAGAAATGTGCTGGTGTCACAGAGAACACTGTTGATGATCTGGCCACCAGC---------------------AGAAATGGAGCAGAGTCCTCTGTCCCCAGTGTTTCCAGAAGGCAGGATTCTGATGACCTTTCCAGTGATATTTTCGACTACGAAGAGTACTGCACTGCCAAAGCAGTCACTGGGCCTTGCCGTGCATCCTTCCCACGCTGGTACTTCGATGTGGAGAAGAACTCTTGTGACAGCTTCATCTATGGAGGGTGCCGGGGCAATAAAAACAGCTATCTCTCCAAGGAGGAGTGCATGCACCGCTGCTTTGGCAAGCAGTTGTACTCTGTTCTACCCCATGGCACTAAA---------------------GTGGTGGTCCTGGTGGGGCTGTTCTTGATGGTCCTCATCGTCTTGCTGGGGGCCTCCGTGGTCTGCCTAATCAGGGTGGCGCGGAGGAGCCAGGAGCGCACCCTCCGCACCGTCTGGAGCTCTGGGGACGACAAGGAGCAGCTGGTGAAGAACACCTACGTCCTGTG-
>ailMel1
---------------------------------------------------A--TGCCGGGCCTCCTTCCCTAGGTGGTGGTACAATGCCACTGATGGATCCTGCCAGCAGTTTGTGTATGGTGGCTGTGAAGGGAACAAAAATAATTACCTGACCAAGGAGGAGTGTCTTGAGAAATGTGCTGGTGTCACAGAGAGCCCCGTTGATGATCTGGCCACCAGC---------------------AGGAATGGAGCAGATTCCTCTGTCCCAAGTATTTCCAGAAGGCACGATTCTGATGACCTCTCCAGTGATGTTTTCGACTATGAAGAATATTGCACTGCCAAAGCAGTCACTGGGCCTTGCCGTGCGTCCTTCTCACGCTGGTACTTTGATGCAGAGAAGAACTCTTGTGACAGCTTCATCTATGGAGGGTGCCAGGGCAATAAAAACAGCTATCTCTCTAAGGAGGAGTGCATGCACAGCTGCTTTGGCAAGCAGTTGTATCCTGTCCTGCCCCATGGCTCTAAA---------------------GTGGTGGTCCTGGTGGGGCTCTTTGTGATGGTCCTGATCGTCTTGCTGGGCGCCTCCGTGGTCTGCCTGATCCGGGTGGCCCGGAAGAACCAGGAGCGCACCCTCCGCACAGTTTGGAGCTCTGGGGACGACAAGGAGCACCTGGTGAAGAACACCTACGTCCTGTG-
>musFur1
---------------------------------------------------A--TGCCGGGCCTCTTTCCCTAGATGGTGGTACAATGTCACTGATGGGTCCTGCCAGCAGTTTGTGTATGGTGGCTGTGACGGGAATAAAAATAATTACATGACCAAAGAGGACTGTCTTGAGAAATGTGCTGGTGTCACAGAGAACACCATTGATGAGCTGGCCACCAGA---------------------AGGAATGGAGCGGATTCCGCTGTCCCAAGTGTTTCCAGAAGGCAGGATTCTGATGACCTCTCCAGTGACATTTTTGACTACCAAGAATACTGCACTGCCAAAGCAGTCACTGGGCCTTGCCGCGCGTCTTTCCCACGCTGGTACTTTGATGCAGAGAAGAACTCTTGCGACAGCTTCATCTACGGAGGGTGCCGGGGCAATAAAAATAGCTACCTCTCTGAGGAGGAGTGCATGCACCACTGCCTTGGCAAGCAGTTGTATCCTTTCCTCCCCCGTGGCTCTAAA---------------------GTGGTGGTCCTGGTGGGGCTCTTCGTGATGGTCCTGATCGTCTTGCTGGGCGCCTCTGTGGTCTGCCTGATCCGGGTGGCCCGGAGGAACCAGGAGCGCACCCTCCGCACCGTCTGGAGCACTGGGGATGACAAGGAGCACCTGGTGAAGAACACCTACGTCCTGTG-
>lepWed1
---------------------------------------------------A--TGCCAAGCCTCCTCCCCTAGATGGTGGTACAATGTCACTGATGGATCCTGCCAGCAGTTTGTGTATGGTGGCTGTGAAGGGAATAAAAATAACTACATGACCAAGGAGGAGTGTCTTGAGAAATGTGCTGGTGTCACAGAGAACACCATTGATGATCTGGCCACCAGC---------------------AGGAATGGAGCAGATTTCTCTGTCCCACGTGTTTCCAGAAAACAGGATTCTGATGACCTCTCCAGTGATATTTTCGACTACGAAGAATACTGCACTGCCAAAGCAGTCACTGGGCCTTGCCGCGCGTCCTTCCCACGCTGGTACTTCAATGCGGAGAAGAACTCTTGTGACAACTTCATCTACGGAGGGTGCCGGGGCAATAAAAACAGCTATCTCTCTAAGGAGGAGTGCATGCACCACTGCTTTGGCAAGCAGTTGTATCCTGTTCTACCCCGTGGCACTAAA---------------------GTGGTGGTCCTGGCGGGGCTCTTCGTGATGGTCCTGATCGTCTTGCTGGGCGCCTCCGTGGTCTGCCTGATCCGGGTGGCCCGGAGGAACCAGGAGCGCACGCTCAGCACCGTCTGGAGCTCTGGGGACGACAAGGAGCACCTGGTGAAGAACACCTACGTCCTGTG-
>HLcamFer2
------------------------------------------------------------------ATCCCTAGGTGGTGGTACAATGTCACTGACAGATCCTGCCAGCAGTTTGTGTATGGAGGCTGTGAAGGGAATGACAATAATTATATGACCAAGGAGGAGTGTCTTGCAAAATGTGCTGGTGTCACAGAGAACACCATTGATGGTCCAGCCACCAGC---------------------AGGAATGGAGCAGATTCCTCTGTCCCAAGTGCTCCCAGAAATCAGGATTCCAATGACCCCTCCGATGATATTTTCAACTATGAAGAATACTGCACTGCTGAGGCGGTCACTGGGCCTTGCCGTGCAGCCTTCCCACGCTGGTACTTTAATGCCGAGAAGAACTCTTGTGATAACTTCATCTACGGAGGGTGCCGGGGCAATAAAAACAGCTACCCCTCCAAGGAGGAGTGCATGCAGCGCTGCTTCGGCAAGCAGTTGTATCCTGCCCTGCCCCACGGCACTAAA---------------------GTGGTGGTCCTGGCAGGGCTGTTCGTGATGGTCCTGATCCTCTTGCTGGGAGCCTCCGTAGTCTGCCTGATCAGGGTGGCACGGAGGAACCAGGAGCGCACCCTCCGCACCGTCTGGAGTTCCGGGGACGACAAAGAGCACCTGGTGAAGAACACTTATGTCCTG---
>susScr11
---------------------------------------------------A--TGCCGAGCGTCCATCCCTAGGTGGTGGTACAATGTCACTGGTGGATCCTGTCAGCAGTTTGTGTATGGAGGCTGTGAAGGGAATGACAATAATTACATGACTAAGGAGGAATGTCTTGCAAAGTGTGCTGGTGTCACAGAGAGTACCATCAATGATCTGGCCACCAGC---------------------AGGAATGGAGCAGATTCCTCTGTTCCAAGTGTCCCCAGAAGGCAGGATTCTGATGACCTCACCGATGATATTATCAACTATGAAGAATACTGCACTGCCAAGGCTGTCACAGGGCCTTGCCGCGCAGCCTTCCCCCGCTGGTACTTTAATGCCGAGAAGAACTCTTGTGATAAGTTCATCTACGGAGGATGCCGGGGCAATAAAAACAGCTACCACTCCAAGGAGGAGTGTATGCAGCGCTGCTTCGGCAAGCAGTTGTATCCTGCCCTGCCCCGCGGCACTAAA---------------------GTGGTGGTCCTGGCAGGGCTGTTCGTGATGGTCCTGGTCCTCTTGCTGGGCGCCTCCGTGGTCTGCCTGATCAGGGTGGCCAGAAGAAACCAGGAGCGCGCCCTCCACACCGTCTGGAGCACTGCGGACGACAAAGAGCACCTGGTGAAGAGCACTTACGTGCTGTG-
>bosTau8
ATGGTCTCTGGTTGTGTTTTAGATTTTTGCCACCTTCCCAAGAAAGTGGGAAGATGCCGGGCCTCCTTCCCTCGGTGGTGGTACAATGTCACTGACGGATCCTGCCAGCAGTTTGTGTATGGAGGCTGCGACAGGAATGACAATAATTACATGACCAAGGAGGAGTGTCTTGCAAAGTGTGCTGGCGTCACAGAGAACACCATCGATGAG------CGGACC---------------------AGGGATAAAGCAGATTCCTCTGTCCCAAGTGTTCCCAGAAGGCAGGATTCTGATGGCCTCTCCGGTGATATTTTCAGCTATGAAGAACACTGCATTGCCAAGGCCGTCACTGGTCCTTGCCGCGCAGCCTTCCCACGCTGGTACTTTAATGCCGAGGAGAACTCTTGTGATAACTTCATCTACGGAGGATGCCGGGGCAATAAAAACAACTATCGCTCCAAGGAGGAGTGCATGCAGCAATGCTTCGGCAAGCAGTTGTATCCTGCCCTGCCCCTTGGCAGTAAA---------------------GTGGTAGTCCTGGTGGGGCTGTTTGTGATGGTCCTGATCCTCTTGCTGGGAGCCTCCGTGGTCTGCCTGATCAGGGTGGCGCGGAGGAACCAGGAGCGCACCCTCCGCACCGTCTGGAGCTCTGGGGATGACAAGGAGCAGCTGGTGAAGAACTCTTACGTCCTG---
>HLequCab3
---------------------------------------------------A--TGCCGGGCCGCCTTCCCTAGGTGGTGGTACAATGTCACTGACAGATCCTGCCAGCAGTTTGTGTATGGAGGCTGCAACGGGAATAAGAATAATTACCTGACCAAGGAGGAATGTCTGGAGAAGTGTGCCGGCGTCACGGAGAACACCACTGATGACTCGGCTGCCAGC---------------------GGGACTAGAGTGGAGTCCTCTGTCCCAAGTGTTCCCAGAAGGCAGGATTCTGATGACCCCTTCAGTGATATTTTCGACTACGAAGAATACTGTACTGCCAAGGCGGTCACGGGGCCTTGCCGTGCGTCCTTCCCGCGCTGGTACTTCAATGCCGAGAAGAACGCCTGTGACAGCTTCGTCTACGGAGGCTGCCGGGGCAATAAGAACAGCTACCTCTCCAAGGAGGAGTGCATGAACCGCTGTTTCCGCAAGCAGCTGTACCCTGCTCTGCCCCACAGCACTAAAGGTTCTGAGCCTCTCTCCTCCGCAGTGGTGCTGGCAGGGCTCTTCCTGATGGTCCTGATCCTCCTGCTGGGAGCCTCGGTGGTCTGCCTGATCAGGGTGGCAGGGAGGAGCCAGGAGCGCACCCTCCGCTCCGTGTGGAGCTCCGGGGACGACAAGGAGCACCTGGTGAAGAACGTCTACGTCCTGTG-
>tarSyr2
---------------------------------------------------------------------CCTCGGTGGTGGTACAACGTCACGGATGGGTCCTGCCAGCAGTTTGTGTACGGAGGCTGTGGAGGGAATGACAACAATTACCAGAGCAAGGAGGAGTGTCTTGAGAAATGTGCTGGTGTCACAGAGAATGCCATTGACGATCTGACCCCCAGC---------------------AGGAATGGAGCAGAGTCCTCTGTCCCAAGTGCTCCCAGAAGGCAGGATTCTGATGACCTCTCTGGCGATGCTTTCAACTTTGGAGAATACTGTGCTGCCGAGGCCGTCACTGGGCCCTGCCGCGCCGCCTTCCCACGCTGGTACTTTGATGCCGAGAAGAACTCCTGTGACACCTTCGTCTACGGGGGGTGCCGGGGCAACAAGAACAGCTATCTCTCCAAGGAGGCATGCTTGCGCCGCTGCTTTGGCAAGCAGAGGTATCCTGCCCTGCCCCTTGGCTCCAAA---------------------GTGGTGCTCGGGGCGGGGCTGTTCGTGATGTTCCTGGTCCTCTACGTGGGCATCTCTGTGGTCTACCTGATCTGCATGGCACGGAGGAGCCGGGAGCGTGCCCTTCACACCGTCTGGAGCTCTGGGGACGACAAGGAGCAGCTGGTGAAGAACTCCTACGTCCTG---
>cavPor3
---------------------------------------------------A--TGCCGGGCCTCCATCCCCAGGTGGTGGTACAATATCACTGATGGTTCCTGCCAGCTGTTTGTGTATGGAGGCTGTGATGGAAATTACAATAATTACCAGAGTAAGGAGGAATGTCTTGGGAAATGTGCTGGTGTCACAGAGAATACCATTGATCATCTCGGGACCAGA---------------------AGGAGTGGAGCAGAGTCCTCTGTCTCAAGTGGGTCCAGAAGGCAGAATTCTGATGATCTCTCTGGTGATGTCTTCAGCTATGAAGAATACTGCGCTGCCAAGGCTGTCACTGGACCATGCCGCGCGGCCTTCCCACGCTGGTACTTTGACACCGAGAAGAACGCCTGTGCTGTCTTCACCTACGGGGGCTGCCGTGGCAATAAAAACAGCTACCGCTCCGAGGAGGCATGCATGCAGCGCTGCTTTGTCCAGCAGCTGTATCCTCCCCTGTCCCTTGGTGCTAAA---------------------GCGGTGGTGCTGGTGGGACTGTCCGTGATGGTCCTGATTGTCGTCCTGGGTGCCTCTGTGGTCTACCTGATCCGAGTGGTGCGGAAGAGGCAGGAGCGCGCCCTCCACACTGTCTGGACCACCGGGGACGACAAGGAACAGCTGGTGAAGAACACATATGTCCTGTG-
>hetGla2
------------------------------------------------------------------ATTCCCAGATGGTGGTACAATGTCACTGGTGGGTCCTGCCAGCTCTTTGTGTATGGAGGCTGTGACGGAAATGACAATAATTACCAGAGCAAGGAGGAGTGTCTTGAGAAATGTGCCGGTGTCACAGAGAATACCATTGATCGCCTGAGCACGAGG---------------------AGGAGTGGAGCAGAGTCCTCTGTCCCAAGTGGTTCCAGAAGGCAGGATTCTGATGGCCTCTCTGATGATATCTTCAACTATGAAGAATACTGCGCTCCCAAGGCAGTCACTGGGCCTTGCCGCGCAGCCTTCCCACGTTGGTACTTTGATGCCGAGAAGAATGCCTGTGATGTCTTCACTTATGGGGGCTGCCGCGGCAATAAAAACAGCTATCGTTCCAAGGAGGCATGCATGCAGCGCTGCTTTGGCCAGCAGATGTATCCTGCCCTGCCCTCTGGCGCTAAA---------------------GTGATGGTGCTGGTGGGACTGTCGGTGATGGCCCTGATTGTCCTCATGGCCACCTCTGTGGTCTGCCTGATCCGAGCGGTGCGAAAGAGGCAGGAGCGCGACCTCCATGCTGTCTGGACCTCTGGGGACGACAAGGAACAGCTGGTGAAGAACACATATGCCCTG---
>oryAfe1
------------------------------------------------------------------CTGCCCAGGTGGTGGTACAACATCACAGATGGGTCCTGCCAACAGTTTGTGTATGGAGGCTGTGAAGGAAATGACAATAATTACTTGACCAAGGAGGAGTGTCTTCAGAAATGCGCTGGGGTCACAGAGAACGTTATTGACACGCTGTCCTCCAGC---------------------AAGAGTGGAGCTGAGCCCTCTGTCCTGAGCGTTCCCAGACAGCAGGATGCGGATGACCTCCCCAGTGATATCTTCAACTATGAAGAATACTGCACAGCCAAGGCGGTCACCGGACCTTGCCGCGCAGCCTTCCCACGCTGGTACTTTGATGCCGAGAAGAACTCCTGTGATAACTTCATCTACGGAGGGTGCCGGGGCAATAAGAACAGCTATCGGTCCGAGGAGGAGTGCATGCACCACTGCTTTGGCAAACAGTCATACCCAGTCCTGCCCCACGGCTCTAAA---------------------GTGGTGATCCTGGCGGGGCTGTTCTCAGTGCTCCTGATCCTGTGCCTGGGAGCCTCTGTTGTCTGCTTGGTCAGGGTGGCCCGCAGGAACCAGGAGCAGACCCTCCGTACTGTCTGGAGCTCCGAGAACGACAAGGAACACCTGGTGAAGAACACGTACACCCTG---
>triMan1
---------------------------------------------------------------TCCCTCCCGAGATGGTGGTACAACGCCACGGATGGTTCCTGCCAGCTGTTTGTGTACGGAGGCTGCGAGGGAAATGACAATAACTACCTGACCGAGGACGACTGTCTGAAGAAGTGTGCCGGCATCACAGAGAACGCTGTTGATGTGCTGGCCGCCAGA---------------------GGGAATGGAGCTGAGTCCTCTCTCCCGAGTGTTCCCAGAAGGCAGGATTCCAATGACCTCTCCAGCGATGTTTTTGACTATGAAGAATACTGTACTGCCAAGGCGGTCACTGGGCCTTGCCGCGCAGCCTTCCCACGCTGGTACTTTAATACCGAGAAGAACTCCTGCGATAACTTCATCTACGGAGGGTGTCGGGGCAATAAGAACAGCTATCAGTCCAAGGAGGAATGCATGCAGCACTGCCTGGGCAAGCAGTCGTACCCAGTCCTGTCCCACAGCTCTAAA---------------------GTTGTGGTCCTGGCGGGGCTGTTCATGATGGTCCTGCTCCTCTGCCTGGGAGCCTCTGTGGTCTGCCTGGTCAGAGTGGCCCGGAGGAGCCAGGAGGACACCCTCCGCACCGTCTGGAGCTCCGAGGACGACAAGGAGCACCTGGTGAAGAACACGTACACCCTG---
>loxAfr3
---------------------------------------------------A--TGCCGGGCTTCCCTCCCAAGATGGTGGTACAACATCACGGACGAGTCCTGCCAGCAGTTTGTGTACGGAGGCTGCGATGGAAATGATAATAACTACCTGACTAAGNNNNNNNNNNNNNNNNNNNNNNNNNNNNNNNNNNAGAATGCCATTGACGTGCCGGCCACCAGC---------------------AGGAGTGAAGCCGAGCCCTCTGTCTTGAGTGTTCCCAGAAGGCAGGATTCTGATGACCTCTCCAGCGATGTTTTCAACTATGAAGAGTACTGCACTGCCAAGGCGGTCACCGGGCCTTGCCGCGCAGCCTTCCCCCGCTGGTACTTTGACGCCGAGAAGAATTCCTGCAGTAACTTCATCTACGGAGGGTGCCGGGGCAACAAGAACAGCTATCGCTCCAAGGAGGAATGCATGCACCGCTGCTTCGGCAAGCAGTCGTATCCTGTCCTGCCCCGCAGCTCTAAA---------------------GTTGTGGTCCTGGCGGGGCTGTGCATGATGGTCCTGACCCTCTGCCTGGGAGCCTCTGTGCTCTGCTTGGTCAGGGCGGCCCGGAGGAACCAGGAGCGCACCCTCAGCACCATCTGGACCTCCGAGGACGACAAGGAGCACCTGGTGAAGAACACGTATACCCTGTG-
>eriEur2
------------------------------------------------------------------TTTCCTAGGTGGTGGTACAATGCCACCGAGGGATCCTGCCAGCAGTTTGTGTATGGGGGCTGTGATGGGAATGGCAATAACTACGTGACCAAGGAGCAGTGTCTGGAGAAATGTGCTGGTGTCACAGAGAAT---GTTGATGACCAAGCTACCAGC---------------------AGGAATGGAGCAAATTCCTCCGTCTCAAGTGTTCCCAGAAAGCTGGATTCTAGTGACTCCTCCGGTGATGCTTTCAACTACGAAGACTTCTGCGCTGCCAAGGCAGTCACTGGGCCTTGCCGTGCCGCCTTCCTGCGCTGGTACTTTGATGCTGAAAAGAACTCTTGTGATTACTTCATCTATGGAGGATGCCGGGGCAATAAAAACAGATATTTCTCCAAGGAGGAGTGCATGCACCGCTGCTTTGACAAGCAGTTGTATCCCGTCCTGCCCCACGGCACCAAA---------------------GTGTTGGTCCTGGCCGGCCTGTTCGTGGTGTGCCTGATAATCTTACTGGGCGCCTCCGTGGTCTGCCTGATCAGGGTGGCACGGAAGAACCATGAGCGTGCCCTCCGCACTGTCTGGAGCTCCGAGGATGACAAGGAGCACCTGGTGAAGAGTACCTATGTCCTG---
>micOch1
---------------------------------------------------A--TGCCGGGCTTCCATCCCCAGGTGGTGGTACAATGTCACTGATGGGTCCTGCCAGCTATTTGTGTATGGAGGCTGTGAAGGAAATGGCAATAACTACCAGAGCAAGGAGGAATGTCTTGCGAAGTGTGCTGGTGTCACTGAGAACACCATTGATGGTCTGACCAGGAAC---------------------AGAAATGGAGCTGACTCTTCCGTCCTGAGTGCTCCCAGAAAGCAGGATTCTGAGAACCTCTCTGACGAGATCTTCAACTTTGAAGAATATTGTGTCCCGAAGGCTGTCACTGGGCCTTGCCGTGCAGCCTTCCCTCGCTGGTACTATAACGTTGAGAAGAATTCCTGTGAAAGCTTCATCTATGGCGGGTGCCGGGGCAACAAGAACAGCTACCTCTCCCAGGAGGCGTGCATGCAGCGCTGCTCTGGCAAACAGATGTACCCTGTTCTGACCTCTGGGACAAAA---------------------GCGGTGGTCCTGGTGGGGCTGTTCCTGATGGCCCTGATCCTCCTCCTGGGAGCCTCTGTGGTCTGCCTGATCCGTATGGCACGCAAGAAGCAGGAGCGTGCTCTCCGTACCGTCTGGAGCACTGGGGATGACAAGGAACAGCTGGTGAAGAACACCTATGTCTTGT-A
>criGri1
---------------------------------------------------A--TGCCGGGCTTCCATCCCCAGGTGGTGGTACAATGTCACTGATGGGTCCTGCCAGCCATTTGTGTATGGAGGCTGTGAAGGAAATGGCAATAACTACCAGAGCAAGGAGGAGTGTCTTGAGAAGTGTGCTGGTGTCACTGGGAGCACCATTGATGGTGTGGCCAGGACC---------------------GGAAATGGAGCTGACTCTTCTGTCCTGAGTGTTCCCAGGAAGCAGGATTCTGAGGACCTCTCTGGTGAGATCTTCAACTATGAAGAATACTGTGTCCCAAAGGCTGTCACTGGGCCTTGCCGTGCAGCCTTCCCTCGCTGGTACTATAACGTTGAGAAGAATTCCTGTGACAGCTTCATCTACGGCGGATGCCGGGGCAACAAGAACAGCTACCTCTCCCAGGAGGCGTGCATGCAGCGCTGCTCTGGCAAACAGACATATCCTGTCCTAGCCCCTGGAGTAAAA---------------------GCGGTGGTCCTGGTGGGGCTCTTCGTGATGGTCCTGATCCTCCTCCTGGGGGCCTCTGTGGTCTGCCTGGTCCGTGTGGCACGCAGGAAGCAGGAGCGTGCTCTCCGCACCGTCTGGAGCACTGGGGATGACAAGGAACAGCTGGTGAAGAACACCTGTGTCTTGT-A
>mm10
---------------------------------------------------A--TGCCGGGCTTCCATCCCCAGGTGGTGGTACAATATCACTGATGGGTCCTGCCAGCCATTTGTTTATGGAGGCTGTGAAGGCAATGGCAATAACTACCAGAGCAAGGAGGAGTGTCTTGACAAGTGTGCTGGTGTCACTGAGAACACCACTGATGACATGGCCAGGAAC---------------------AGGAATGGAGCCGACTCTTCTGTCCTGAGTGTTCCCAGAAAGCAGAGTGCTGAGGACCTGTCTGCTGAGATCTTCAACTATGAAGAATACTGTGTCCCGAAGGCCGTCACTGGGCCGTGCCGCGCAGCCTTCCCTCGCTGGTACTATGACACTGAAAAGAATTCCTGTATCAGCTTCATCTACGGCGGGTGCAGAGGCAACAAGAACAGTTACCTCTCCCAGGAAGCATGCATGCAGCACTGCTCTGGTAAGCAGATGCATCCTTTCCTGACCCCGGGCCTAAAA---------------------GCGGTGATCCTGGTGGGGCTGTTCCTCATGGTTCTGATCCTCCTCCTGGGAACCTCTATGGTCTGCCTCATCCGTGTGGTTCGCAGAAAGCAGGAGCGTGCGCTGCGCACTGTTTGGAGCACTGCGGATGACAAGGAGCAGCTGGTGAAGAACACCTGTGTCTTGT-A
>rn6
---------------------------------------------------A--TGCCGGGCTTCCATCCCCAGGTGGTGGTACAATGTCACTGATGGGACCTGCCAGCCCTTTGTTTATGGAGGCTGTGAGGGAAATGGTAACAACTATCCAAGCAAGGAGGAGTGTCTTGACAAGTGTGCTGGTATCACTGAGAACACCATTGATGGTCTGGCCAGGAGC---------------------AGTGATGGCGCT------TCTGCCCTGAGCGTTCCCAGAAAGCAGGATTCTGCGGACCTCGCTGGTGAGATCTTCAACTATGAAGAATACTGTGTCCCAAAGGCGGTCACTGGGCCTTGCCGCGCAGCCTTCCCTCGCTGGTACTATGATGTTGAAAAGAATTCCTGTAGCAGCTTCATCTATGGCGGGTGCAGAGGCAACAAGAACAGTTACCTCTCCCAGGAAGCGTGCATGCAGCACTGCTCTGGGAAGCAGATGTATCCTTTCCTGACCCCGGGCACAAAA---------------------GCGGTGATCCTGGTGGGGCTGTTCATCATGGTCCTGATCCTCCTCCTGGGATCCTCCATGGTGTTCCTGATCCGAATGGTTCGCAGAAAGCAGGAGCGTGCTCTCCGCACTGTTTGGAGCACTGCGGATGACAAGGAGCAGCTGGTGAAGAATACCTGTGTCTTGT-A
>dasNov3
---------------------------------------------------A--TGCCGGGCCTCTATCCCAAGGTGGTGGTACAATGTCACCGATGGATCCTGCCAGCAGTTTGTGTATGGAGGCTGTGGGGGAAATCACAATAATTATCTGACCAAGGAGAAATGTCTTGAGAAATGTGCTGGTGTCACAGAGGAAGCCGTTGATGTTCCAGCCACCAGC---------------------AGGACTGGAGTGGATTCTTCTTTCCCAAGTGATCCCAGAAGGCAGGATTCTGATGACTTTTCCAGCGATATTTTCAACTATGAAGAATATTGCACTGCCAAGGCAGAGACCGGGCCTTGCCGCGCAGCCTTCTCACGTTGGTACTTTAACGTGGAGAAGAATGTCTGTGATAACTTCATCTATGGAGGGTGCCGGGGCAATAAAAACCTCTATCGGTCCAAGGAGGAATGCATGCATCGCTGCTTTGCCAAGCAGTCGTATCCGCTCCTGCTCCATGGCACCAAA---------------------GTGATGGTCCTGGCGGGGCTGCTCACCATGGTCCTCATCCTCTTCCTGGGAGCCTCCATGGTCTGCCTGATCAGGGCGGCTCGGGGGAGCCAGGAGCGCGCTCTCCGCACCGCCTGGAGCACCTGCGACGACAAGGAGCACCTGGTGAGGAACACCTACGAGCTGTG-
>sorAra2
------------------------------------------------------TGCCGGGCATCCTTTCCTCGCTGGTGGTACAATGTCACCGAGGGCACCTGCCAGCCCTTTGTCTATGGCGGCTGTGGCCGCAACGGCAATAACTACGTGACCAAGGAGGAGTGTATGAAGAGCTGTGGTGGTGTCACAGAGAAGACC------------------------------------------------------------------------------------------------------------------TTCAACTATGAAGAATACTGCGTCCCCAAGGCTGTCACTGGGCTCTGCCGCGCAGCTTTTACACGCTGGTACTATAACACCGAGACGAACTCCTGTGACGTCTTCATCTATGGAGGTTGCCAGGGCAACAAGAACAACTATCTCTCCAAGGAGGAGTGCATGCACTACTGCTCTGGCAAACAGCTGAGCCTCTCGCTGCCCCGTGACGCCAAA---------------------TTGGTGGTCCTGGCCGGGATCATCTTCCTGGTCCTGATCCTCTTGCTGGGCTGCTCTGTGATCTGCCTGATGAAGGTGGCGCGGAGCAACCACGAGCACCATCTGCAAACCATCTGGAGCGCCATGGACGACAAGGAGCACCTGGTGAAGAACACATATGTCCTG---
