# Supplementary material for: Six reference-quality genomes reveal evolution of bat adaptations
Source: Nature. 2020 Jul 22;583(7817):578–84. doi: 10.1038/s41586-020-2486-3 (PMC8075899; doi:10.1038/s41586-020-2486-3)
Supplement: Supplementary file 6 — Alignments of 12,931 protein-coding genes across 48 mammals. [file 41586_2020_2486_MOESM6_ESM.gz › suppDataFile/ENST00000230792.aln.fasta]

>HLturTru3
ATGTCTTCTGTAAAAAGA---AGTCCAAACCAAGAAATTACATCCCAATTTCACTGTTCAGCTGCAGAAGGAGATATTGCCAGGTTAACAGTAATGCTCAGTCATTCTCCATCTCTTCTCAATGAAACTTCTGAAAATGGCTGGACTGCTTTAATGTATGCTGCAAGGAATGGGCACCCAGATGTTGTCCAGTTTCTGCTTGAGAAAGGGTGCGACAGATCCATTATCAATAAATCAAGGCAGACTGCACTGGATATTGCTAAATTTTGGGGTTATAAGCATATAGCTAATTTACTAGCTAATGCTAAAGGTGGGAAGAAGCCTTGGTTCCTAACCAGTGAAATGGAAGAATGTGAAAATTATTTTAGCAAGACACTACTGGACCGGAAAAGTGAAAAAAGAAATAATTCTGACTGGCTGTTAGCAAAAGAAAGCCATCCAGCCACAGTTTATATCCTTTTCTCAGATTTAAATCCCTTGGTTACTCTAGGTGGCAATGAAGAAAGTTTCCAACAGCCGGAAGTCAGGCTTTGTCAGCTGAACTACACAGATATAAAGGATTATTTGGCTCAGCCTGAGAAGATCACCTTGATTTTCCTTGGAGTAGAACTTGAAATGAAAAAAGAGTTATTTAGTTATGCTGGGGAA------GTCTCACAAGAAAAAGATGCAGAAAAAGATGCGTTGGTTGCCTGGTTTGCTTTAGGTATAGATCCTGTTGCTGCTGAAGAATTTAAGCAAAGACATGAAAATTGCTATTTTCTTCATCCTCCAATGCCAGCTCTTCTGCAATTGAAAGAAAAAGAAGCTGGGGTTGTAGCTCAAGCAAGATCTGTCCTCGCCTGGCACAGTCGATATAAGTTCTGCCCAACCTGTGGAAGTGCAACTAAAATTGAAGAAGGTGGCTATAAAAGAGTATGCTTAAAAGAAGACTGTCCTAGCCTCCATGGTGTTCACAATACATCATATCCAAGAGTTGATCCAGTAGTAATCATGCAAGTTATTCATCCAGATGGGACCAAATGTCTTTTAGGCAGGCAGAAAAGATTTCCTCCAGGCATGTTTACCTGCCTTGCTGGATTTATTGAACCTGGGGAGACAATAGAAGATGCTGTTCGGAGAGAAGTAGAAGAAGAAAGTGGAGTCAAAGTTGGCCGTGTTCAGTATGTCTCTTGTCAACCATGGCCTATGCCCTCCTCCTTAATGATTGGTTGCTTAGCTGTGGCAGTGTCTACAGAAATTAAAGTTGACAAGAATGAAATAGAGGATGCCCGCTGGTTCACTAGAGAACAGGTTGTGGATGTTCTGACCAAAGGGAAGCAGCAGGCATTCTTTGTGCCACCAAGCCGAGCTATTGCACATCAACTAATCAAACACTGGATTGGAATGAACCCCAATCTC---
>HLequCab3
ATGTCTTCTATTAAAGGA---AGTCCAAAGCAAGAAATAATTTCCCAATTTCACTGTTCAGCTGCAGAAGGAGATATTGCCAGGTTAACAGGAATACTAAGTCTTTCTCCATCTCTTCTCAATGAAACTTCTGAAAATGGCTGGACGGCTTTAATGTATGCTGCAAGGAATGGGCACCCACATGTTGTCCAATTTCTACTTGAGAAAGGGTGCGACAGATCCATTGTCAATAAATCAAGGCAGACTGCACTGGATATTGCTAAATTTTGGGGTTATAAGCATATAGCTAACTTACTAGCTAATGCTAAAGGTGGGAAGAGGCCTTGGTTCCTAACCAATGACGTGGAAGAATGTGAGAATTATTTTAGCAGGACGCTACTGGACCGCAAAAGTGAAAAAAGAAATAATTCTGACTGGCTACTAGCTAAAGAAAGCCATCCAGCCACAGTTTATATCCTTTTCTCGGATTTAAATCCCTTGGTCACTTTAGGTGGCAATAAAGAAAGTTCCCAGCAGCCGGAAGTCAGGCTTTGTCAGCTGAACTACACAGATATAAAGGATTATTTGGCTCAACCCGAGAACATCACCTTGATTTTCCTTGGAGTAGAACTTGAAATGAAGAAAGAGTTACTTAATTATGTTGGGGAA------GTCCCAGGAGGA---------GAA---GATGGGTTGGTTGCCTGGTTTGCTCTAGCTATAGATCCTGTTGCTGCCGAAGAATTTAAGCAAAGAAATGAAAATTGCTATTTTCTTCATCCTCCAATGCCAGCTCTTCTGCAATTGAAAGAAAAAGAAGCTGGGGTTGTGGCTCAAGCGAGATCTGTTCTTGCCTGGCACAGTCGATATAAGTTCTGCCCAACCTGTGGAAGTGCAACTAAAATTCAAGAAGGTGGCTATAAAAGAGCATGCTTGAAAGAAAATTGCCCCAGCCTCCATGGCGTTCACAATACATCATATCCGAGAGTTGATCCAGTTGTAATCATGCAAGTTATTCATCCAGATGGGACCAAATGTCTTTTAGGCAGGCAGAAAAGATTTCCCCCAGGCATGTTTACTTGCCTTGCTGGATTTATTGAACCTGGGGAGACAATAGAAGATGCTGTTCGGAGAGAGGTAGAAGAGGAAAGTGGAGTCAAAGTTGGCCATGTTCAGTATGTCTCTTGTCAACCATGGCCAATGCCCTCCTCCTTAATGATTGGTTGCTTAGCTGTGGCAGTGTCTACAGAAATTAAAGTTGACAAGAATGAAATAGAGGACGCCCGCTGGTTCACTAGAGAACAGGTTGTGGATGTTCTGACCAAAGGGAAGCAGCAGGCATTCTTCGTGCCGCCCAGCCGAGCTATTGCCCATCAGTTAATCAAACACTGGATTGGAATGAACCCCAACCTC---
>HLmyoMyo6
ATGTCTTCTATAAAAAGA---AATCCAAAGCAAGAAATAGTTTCTCAATTTCACTATTCAGCTGCAGAAGGAGATATTGCCAGATTAACAGTAATACTCAGTCATTCTCCATCTCTACTCAATGAAACTTCTGAAAATGGCTGGACTGCTTTAATGTATGCTGCAAGGAATGGGCACCCAGATGTTGTCCAATTTCTACTTGAGAAAGGGTGTGACAGATCCATTGTCAACAAATCAAGGCAGACTGCACTGGATATTGCTAACTTTTGGGGTTACAAGCATATAGCTAACTTACTAGCTAATAATAAAGGTGGGAAGAAGCCTTGGTTCCTAACCAATGAAGTAGAAGAATGTGAAAATTATTTTGGCAAAACACTGTTGGACCGGAAAAGTGAAAAAAGAAGTAATTCTGACTGGCTACTAGCTAAAGAAAGCCATCCAGCCACAGTTTATATACTTTTCTCAGATTTAAATCCCTTGGTTACTCTGGGTGGCAATAAAGAAAGTTCCCAACAGCCAGAAGTCAGGCTTTGTCAGCTGAACTACACAGATATAAAGGATTATTTGGCTCAACCTGAAAAGATCACCTTGATTTTCCTTGGAGTAGAACTTGAAATGAAAAAAGAGTTACTTAATTATACTGGGGAA------GTCCCAAGAGAA---------GAA---GATGGGTTGGTTGCCTGGTTTGCTCTAGGTATAGATCCTGTTGCTGCTGAAGAATTTAAGCAAAGACATGAAAATTGTTATTTTCTTCATCCTCCAATGCCAGCTCTTCTGCAATTGAAAGAAAATGAAGCTGGAGTTGTAGCTCAAGCAAGATCCGTTCTTGCCTGGCACAGTAGATATAAGTTCTGCCCAACCTGTGGAAGTGCAACGAAAATTGAAGAAGGTGGATATAAAAGAGTATGCTTAAAAGAAGGCTGCCCTAGCCTCCATGGCGTTCACAATACATCATATCCAAGAGTTGATCCAGTAGTAATCATGCAAGTTATTCATCCAGATGGGACCAAATGTCTTTTAGGCAGGCAGAAAAGATTTCCTCCAGGCATGTTTACTTGCCTTGCTGGATTTATTGAACCTGGGGAGACAATAGAAGATGCTGTTCGGAGAGAAGTAGAAGAGGAAAGTGGTGTCAAAGTTGGCCATGTTCAGTATGTCTCTTGTCAACCATGGCCAATGCCCTCTTCCTTAATGATTGGTTGCTTAGCTGTGGCAGTGTCTACAGAAATTAAAGTTGACAAGAATGAAATAGAGGATGCCCGCTGGTTCACTAGAGAACAGGTTGTGGATGTTCTGACCAAAGGGAAGCAGCAGGCATTCTTCGTGCCACCAAGCCGAGCGATTGCACATCAGTTAATCAAACACTGGATTGGAATGAACCCCAATCTC---
>micOch1
ATGTCGTCCATAAAAAAG---------------GAGATAATTTCTGGACTCCACTCTTCCGCTGCAGAGGGAGATATTGCCAAGTTGGCAGGCATACTCAGCCATTCTCCTTCTCTTCTCAACACAGCCTCTGACAATGGCTGGACTGCCTTAATGTACGCTGCAAGGAACGGGCATGCCGATGCCGTCCAGCTTCTGCTTGAGAAAGGATGTGACAGATCACTTGTCAATAAGTCAAGGCAAACTGCACTAGATATCGCTGTATTTTGGGGCTATAAGCATATAGCTAACATGTTAGCTAATGCAAAAGGTGGGAAGAAGCCATGGTTCCTAACCAATGAAGTGGACGAATGCGAAAATTATTTTAGCAGAACGCTACTGGACCGGAAAAGTGAGAAAAGAAATAATTCTGATTGGCTACAAGCTAAAGAGAGCCACCCAGCCACGGTCTATATCCTCTTCTCAGACTTAAACCCCCTGGTTACTCTAAGTGGGAACAAAGAGAGTTCACAGCAGCCGGAAGTCAGGCTCTGCCAGCTGAACTATGCAGATGTCAAGGAGTACTTGGCTCACCCTGAGAAGATCACCTTGGTGTTCCTTGGAGTCGAACTTGAGATGAGAAAAGGATTGCATAATGATGCTGGTGGAGGAGGAGTCCCCTTGGAC---------GATGAGGATGGTTTGGTTGCTTGGTTTGCTCTCAGCATAGAAGCTGTTGCCGCTGAGGAGTTTAAGCAAAGACATGAAAACTGTTATTTTCTTCACCCTCCAATGCCAGCTCTTTTGCAGTTGAAAGAAAAAGAAGCCGGTGTTGTAGCTCAAGCAAGATCTGTCCTTGCATGGCACAGTCGATACAAGTTCTGCCCAACCTGTGGCAGCGCAACCAAAATCGAAGAAGGTGGCTATAAAAGAGTGTGTTTAAGAGAGAACTGCCCTAGTCTCCATGGCGTCCACAATACATCTTATCCGAGAGTTGATCCAGTCGTAATCATGCAGGTTATCCATCCAGATGGAACCAAATGTCTTTTAGGCAGGCAAAAGCGATTTCCCCCAGGCATGTTTACTTGTCTCGCTGGATTTATTGAACCTGGGGAGACAATAGAAGATGCTGTGCGGAGAGAAGTAGAGGAGGAAAGTGGAGTCAAAGTTGGCCATGTTCAGTATGTCTCTTGTCAGCCATGGCCAATGCCCTCCTCTTTAATGATTGGTTGCTTAGCTGTGGCAGTGTCCACAGAAATTCAAGTTGACAAGAATGAAATAGAGGATGCCCGTTGGTTCACTAGAGAACAGGTTATGGATGTTCTTACCAAAGGGAAGCAGCAAGCTTTCTTTGTACCACCAAGCCGGGCTATTGCTCACCAGTTAATCAAACACTGGGTTGGAATGAACCCCAGTCTC---
>balAcu1
ATGTCTTCTGTAAAAAGA---AGTCCAAACCAAGAAATTATATCCCAATTTCACTATTCAGCTGCAGAAGGAGATATTGCCAGGTTAACAGTAATGCTCAGTCATTCTCCATCTCTTCTCAATGAAACTTCTGAAAATGGCTGGACTGCTTTAATGTATGCTGCAAGGAATGGGCACCCAGATGTTGTCCAGTTTCTACTTGAGAAAGGGTGCGACAGATCCATTATCAATAAATCAAGGCAGACTGCACTGGATATTGCTGAATTTTGGGGTTATAAGCATATAGCTAACTTACTAGCTAATGCTAAAGGTGGGAAGAAGCCTTGGTTCCTAACCAGTGAAATAGAAGAATGTGAAAATTATTTTAGCAAGACACTACTGGACCGGAAAAGTGAAAAAAGAAATAATTCTGACTGGCTGTTAGCAAAAGAAAGCCATCCAGCCACGGTTTATATCCTTTTCTCAGATTTAAATCCCTTGGTTACTCTAGGTGGCAATAAAGAAAGTTTCCAACAGCCGGAAGTCAGGCTTTGTCAGCTGAACTACACAGATATAAAGGATTATTTGGCTCAGCCTGAGAAGATCACCTTGATTTTCCTTGGAGTAGAACTTGAAATGAAAAAAGAGTTATTTAATTATGCTGGGGAA------GTCTCACAAGAA---------AAA---GATGCGTTGGTTGCCTGGTTTGCTTTAGGTATAGATCCTGTTGCTGCTGAAGAATTTAAGCAAAGACATGAAAATTGCTATTTTCTTCATCCTCCAATGCCAGCTCTTCTGCAATTGAAAGAAAAAGAAGCTGGGGTTGTAGCTCAAGCAAGATCTGTCCTCGCCTGGCACAGTCGATATAAGTTCTGCCCAACCTGTGGAAGTGCAACTAAAATTGAAGAAGGTGGCTATAAAAGAGTATGCTTAAAAGAAGACTGTCCTAGCCTCCATGGTGTTCACAATACATCATACCCAAGAGTTGATCCAGTAGTAATCATGCAAGTTATTCATCCAGATGGGACCAAATGTCTTTTAGGCAGGCAGAAAAGATTTCCTCCAGGCATGTTTACCTGCCTTGCTGGATTTATTGAACCTGGGGAGACAATAGAAGATGCTGTTCGGAGAGAAGTAGAAGAAGAGAGTGGAGTCAGAGTTGGCCATGTTCAGTATGTCTCTTGTCAACCATGGCCTATGCCCTCCTCCTTAATGATTGGTTGCTTAGCTGTGGCAGTGTCTACAGAAATTAAAGTTGACAAGAATGAAATAGAGGATGCCCGCTGGTTCACTAGAGAACAGGTTGTGGATGTTCTGACCAAAGGGAAGCAGCAGGCATTCTTTGTGCCACCAAGCCGAGCTATTGCACATCAACTAATCAAACACTGGATTGGAATGAACCCCAATCTC---
>hg38
ATGTCTTCTGTAAAAAGA---AGTCTGAAGCAAGAAATAGTTACTCAGTTTCACTGTTCAGCTGCTGAAGGAGATATTGCCAAGTTAACAGGAATACTCAGTCATTCTCCATCTCTTCTCAATGAAACTTCTGAAAATGGCTGGACTGCTTTAATGTATGCGGCAAGGAATGGGCACCCAGAGATAGTCCAATTTCTGCTTGAGAAAGGGTGTGACAGATCAATTGTCAATAAATCAAGGCAGACTGCACTGGACATTGCTGTATTTTGGGGTTATAAGCATATAGCTAATTTACTAGCTACTGCTAAAGGTGGGAAGAAGCCTTGGTTCCTAACGAATGAAGTGGAAGAATGTGAAAATTATTTTAGCAAAACACTACTGGACCGGAAAAGTGAAAAGAGAAATAATTCTGACTGGCTGCTAGCTAAAGAAAGCCATCCAGCCACAGTTTTTATTCTTTTCTCAGATTTAAATCCCTTGGTTACTCTAGGTGGCAATAAAGAAAGTTTCCAACAGCCAGAAGTTAGGCTTTGTCAGCTGAACTACACAGATATAAAGGATTATTTGGCCCAGCCTGAGAAGATCACCTTGATTTTTCTTGGAGTAGAACTTGAAATAAAAGACAAACTACTTAATTATGCTGGTGAA------GTCCCGAGAGAG---------GAGGAAGATGGATTGGTTGCCTGGTTTGCTCTAGGTATAGATCCTATTGCTGCTGAAGAATTCAAGCAAAGACATGAAAATTGTTACTTTCTTCATCCTCCTATGCCAGCCCTTCTGCAATTGAAAGAAAAAGAAGCTGGGGTTGTAGCTCAAGCAAGATCTGTTCTTGCCTGGCACAGTCGATACAAGTTTTGCCCAACCTGTGGAAATGCAACTAAAATTGAAGAAGGTGGCTATAAGAGATTATGTTTAAAAGAAGACTGTCCTAGTCTCAATGGCGTCCATAATACCTCATACCCAAGAGTTGATCCAGTAGTAATCATGCAAGTTATTCATCCAGATGGGACCAAATGCCTTTTAGGCAGGCAGAAAAGATTTCCCCCAGGCATGTTTACTTGCCTTGCTGGATTTATTGAGCCTGGAGAGACAATAGAAGATGCTGTTAGGAGAGAAGTAGAAGAGGAAAGTGGAGTCAAAGTTGGCCATGTTCAGTATGTTGCTTGTCAACCATGGCCAATGCCTTCCTCCTTAATGATTGGTTGCTTAGCTCTAGCAGTGTCTACAGAAATTAAAGTTGACAAGAATGAAATAGAGGATGCCCGCTGGTTCACTAGAGAACAGGTCCTGGATGTTCTGACCAAAGGGAAGCAGCAGGCATTCTTTGTGCCACCAAGCCGAGCTATTGCACATCAATTAATCAAACACTGGATTAGAATAAATCCTAATCTC---
>panTro5
ATGTCTTCTGTAAAAAGA---AGTCCGAAGCAAGAAATAGTTACTCAGTTTCACTGTTCAGCTGCTGAAGGAGATATTGCCAAGTTAACAGGAATACTCAGTCATTCTCCATCTCTTCTCAATGAAACTTCCGAAAATGGCTGGACTGCTTTAATGTATGCGGCAAGGAATGGGCACCCAGAGATTGTCCAATTTCTGCTTGAGAAAGGGTGTGACAGATCAATTGTCAATAAATCAAGGCAGACTGCACTGGATATTGCTGTATTTTGGGGTTATAAGCATATAGCTAATTTACTAGCTACTGCTAAAGGTGGGAAGAAGCCTTGGTTCCTAACGAATGAAGTGGAAGAATGTGAAAATTATTTTAGCAAAACACTACTGGACCGGAAAAGTGAAAAGAGAAATAATTCTGACTGGCTGCTAGCTAAAGAAAGCCATCCAGCCACAGTTTTTATTCTTTTCTCAGATTTAAATCCCTTGGTTACTCTAGGTGGCAATAAAGAAAGTTTCCAACAGCCAGAAGTTAGGCTTTGTCAGCTGAACTACACAGATATAAAGGATTATTTGGCCCAGCCTGAGAAGATCACCTTGATTTTTCTTGGAGTAGAACTTGAAATAAAAGACAAGCTACTTAATTATGCTGGTGAA------GTCCCGAGAGAG---------GAGGAAGATGGATTGGTTGCCTGGTTTGCTCTAGGTATAGATCCTATTGCTGCTGAAGAATTCAAGCAAAGACATGAAAATTGTTACTTTCTTCATCCTCCTATGCCAGCCCTTCTGCAATTGAAAGAAAAAGAAGCTGGGGTTGTAGCTCAAGCAAGATCTGTTCTTGCCTGGCACAGTCGACACAAGTTTTGCCCAACCTGTGGAAATGCAACTAAAATTGAAGAAGGTGGCTATAAGAGACTATGTTTAAAAGAAGACTGTCCTAGTCTCAATGGCGTCCATAATACCTCATACCCAAGAGTTGATCCAGTAGTAATCATGCAAGTTATTCATCCAGATGGGACCAAATGCCTTTTAGGCAGGCAGAAAAGATTTCCCCCAGGCATGTTTACTTGCCTTGCTGGATTTATTGAGCCTGGAGAGACAATAGAAGATGCTGTTAGGAGAGAAGTAGAAGAGGAAAGTGGAGTCAAAGTTGGCCATGTTCAGTATGTCGCTTGTCAACCATGGCCAATGCCTTCCTCCTTAATGATTGGTTGCTTAGCTCTGGCAGTGTCTACAGAAATTAAAGTTGACAAGAATGAAATAGAGGATGCCCGCTGGTTCACTAGAGAACAGGTCCTGGATGTTCTGACCAAAGGGAAGCAGCAGGCATTCTTTGTGCCACCAAGCCGAGCTATTGCACATCAATTAATCAAACACTGGATTAGAATAAATCCTAATCTC---
>gorGor5
ATGTCTTCTGTAAAAAGA---AGTCCAAAGCAAGAAATAGTTACTCAGTTTCATCGTTCGGCTGCTGAAGGAGATATTGCCAAGTTAACAGGAATACTCAGTCATTCTCCATCTCTTCTCAATGAAACTTCTGAAAATGGCTGGACTGCTTTAATGTATGCGGCAAGGAATGGGCACCCAGAGATTGTCCAATTTCTGCTTGAGAAAGGGTGTGACAGATCAATTGTCAATAAATCAAGGCAGACTGCACTGGATATTGCTGTATTTTGGGGTTATAAGCATATAGCTAATTTACTAGCTACTGCTAAAGGTGGGAAGAAGCCTTGGTTCCTAACGAATGAAGTGGAAGAATGTGAAAATTATTTTAGCAAAACACTACTGGACCGGAAAAGTGAAAAGAGAAATAATTCTGACTGGCTGCTAGCTAAAGAAAGCCATCCAGCCACAGTTTTTATTCTTTTCTCAGATTTAAATCCCTTGGTTACTTTAGGTGGCAATAAAGAAAGTTTCCAACAGCCAGAAGTTAGGCTTTGTCAGCTGAACTACACAGATATAAAGGATTATTTGGCCCAGCCTGAGAAGATCACCTTGATTTTTCTTGGAGTAGAACTTGAAATAAAAGACAAGCTACTTAATTATGCTGGTGAA------GTCCCGAGAGAG---------GAGGAAGATGGATTGGTTGCCTGGTTTGCTCTAGGTATAGATCCTATTGCTGCTGAAGAATTCAAGCAAAGACATGAAAATTGTTACTTTCTTCATCCTCCTATGCCAGCCCTTCTGCAACTGAAAGAAAAAGAAGCTGGGGTTGTAGCTCAAGCAAGATCTGTTCTTGCCTGGCACAGTCGATACAAGTTTTGCCCAACCTGTGGAAATGCAACTAAAATTGAAGAAGGTGGCTATAAGAGACTATGTTTAAAAGAAGACTGTCCTAGTCTCAATGGCGTCCATAATACCTCATACCCAAGAGTTGATCCAGTAGTAATCATGCAAGTTATTCATCCAGATGGGACCAAATGCCTTTTAGGCAGGCAGAAAAGATTTCCCCCAGGCATGTTTACTTGCCTTGCTGGATTTATTGAGCCTGGAGAGACAATAGAAGATGCTGTTAGGAGAGAAGTAGAAGAGGAAAGTGGAGTCAAAGTTGGCCATGTTCAGTATGTCGCTTGTCAACCATGGCCAATGCCTTCCTCCTTAATGATTGGTTGCTTAGCTCTGGCAGTGTCTACAGAAATTAAAGTTGACAAGAATGAAATAGAGGATGCCCGCTGGTTCACTAGAGAACAGGTCCTGGATGTTCTGACCAAAGGGAAGCAGCAGGCATTCTTTGTGCCACCAAGCCGAGCTATTGCACATCAATTAATCAAACACTGGATTAGAATAAATCCTAATCTC---
>ponAbe2
ATGTCTTCTGTAAAAAGA---ACTCCGAAGCAAGAAATAGTTACTCAGTTTCACTGTTCAGCTGCTGAAGGAGATATTGCCAAGTTAACAGGAATACTCAGTCATTCTCCATCTCTTCTCAATGAAACTTCTGAAAATGGCTGGACTGCTTTAATGTATGCGGCAAGGAATGGGCACCCAGAGATTGTCCAATTTCTGCTTGAGAAAGGGTGTGACAGATCAATTGTCAATAAATCAAGGCAGACTGCACTGGATATTGCTGTATTTTGGGGTTATAAGCATATAGCTAATTTACTAGCTACTGCTAAAGGTGGGAAGAAGCCTTGGTTCCTAACGAATGAAGTGGAAGAATGTGAAAATTATTTTAGCAAAACACTACTGGACCGGAAAAGTGAAAAGAGAAATAATTCTGACTGGCTACTAGCTAAAGAAAGCCATCCAGCCACAGTTTTTATTCTTTTCTCAAATTTAAATCCCTTGGTTACTCTAGGTGGCAATAAAGAAAGTTTCCAACAACCAGAAGTTAGGCTTTGTCAGCTGAACTACACAGATATAAAGGATTATTTGGCCCAGCCTGAGAAGATCACCTTGATTTTTCTTGGAGTAGAACTTGAAATAAAAGACAAGCTATTTAATTATGCTGGTGAA------GTCCCAAGAGAG---------GAGGAAGATGGATTGGTTGCCTGGTTTGCTCTAGGTATAGATCCTATTGCTGCTGAAGAATTCAAGCAAAGACATGAAAATTGTTACTTTCTTCATCCTCCTATGCCAGCCCTTCTGCAATTGAAAGAAAAAGAAGCTGGTGTTGTAGCTCAAGCAAGATCTGTTCTTGCCTGGCACAGTCGATACAAGTTTTGCCCAACCTGTGGAAATGCAACTAAAATTGAAGAAGGTGGCTATAAGAGAGTCTGTTTAAAAGAAGACTGTCCTAGTCTCAATGGCGTTCATAATACCTCATACCCAAGAGTCGATCCAGTAGTAATCATGCAAGTTATTCATCCAGATGGGACCAAATGTCTTTTAGGCAGGCAGAAAAGATTTCCCCCAGGCATGTTTACTTGCCTTGCTGGATTTATTGAGCCTGGAGAAACAATAGAAGATGCTGTTAGGAGAGAAGTAGAAGAGGAAAGTGGAGTCAAAGTTGGCCATGTTCAGTATGTTGCTTGTCAACCATGGCCAATGCCTTCCTCCTTAATGATTGGTTGCTTAGCTCTGGCAGTGTCTACAGAAATTAAAGTTGACAAGAATGAAATAGAGGATGCCCGCTGGTTCACTAGAGAACAGGTCCTGGATGTTCTGACCAAAGGGAAGCAGCAGGCATTCTTTGTGCCACCAAGCCGAGCTATTGCACATCAATTAATCAAACACTGGATTAGAATAAATCCCAATCTC---
>macFas5
ATGTCTTCTGTAAAAAGA---AGTCCAAAGCAAGAAATAGTTACCCAGTTTCACTGTTCAGCTGCTGAAGGAGATATTGCCAAGTTAACAGGAATACTCAGTCATTCTCCATCTCTTCTCAATGAAACTTCTGAAAATGGCTGGACTGCTTTAATGTATGCAGCAAGGAATGGGCACCCAGAGATTGTCCAATTTCTGCTTGAGAAAGGGTGTGACAGATCAATTGTCAATAAATCAAGGCAGACTGCACTGGATATTGCTGTATTTTGGGGTTATAAGCATATAGCTAATTTACTAGCTACTGCTAAAGGTGAGAAGAAGCCTTGGTTCCTAACGAATGAAGTGGAAGAATGTGAAAATTATTTTAGCAAAACACTACTGGACCGGAAAAGTGAAAAGAGAAATAATGCTGACTGGCTACTAGCTAAAGAAAGCCATCCAGCCACAGTTTTTATTCTTTTCTCAGATTTAAATCCCTTGGTTACTCTAGGTGGCAATAAAGAAAGTTTCCAACAACCAGAAGTTAGGCTTTGTCAGCTGAACTACAAAGATATAAAGGATTATTTGGCCCAGCCTGAGAAGATCACCTTGATTTTTCTTGGAGTGGAACTTGAAATGAAAGACAAGCTACTTAATTATGCTGGTGAA------GTCCCGAGAGAG---------GAGGAAGATGGATTGGTTGCCTGGTTTGCTCTAGGTATAGATCCTATTGCTGCTGAAGAATTCAAGCAAAGACATGAAAATTGTTACTTTCTTCATCCTCCTATGCCAGCCCTTCTGCAATTGAAAGAAAAAGAAGCTGGGGTTGTAGCTCAAGCAAGATCTGTTCTTGCCTGGCACAGTCGATATAAGTTTTGCCCAACCTGTGGAAATGGAACTAAAATTGAAGAAGGTGGATATAAGAGAGTATGTTTAAAAGAAGACTGTCCTAGTCTCAATGGCGTTCATAATACATCATACCCAAGAGTTGATCCAGTAGTAATCATGCAAGTTATTCATCCAGATGGGACCAGATGTCTTTTAGGCAGGCAGAAAAGATTTCCCCCAGGCATGTTTACTTGCCTTGCTGGATTTATTGAGCCTGGAGAGACAATAGAAGATGCTGTTAGAAGAGAAGTAGAAGAGGAAAGTGGAGTCAAAGTTGGCCATGTTCAGTATGTCTCTTGTCAACCATGGCCAATGCCTTCCTCCTTAATGATTGGTTGCTTAGCTGTGGCAGTGTCTACAGAAATTAAAGTTGACAAGAATGAAATAGAGGATGCCCGCTGGTTCACTAGAGAACAGGTCCTGGATGTTCTGACCAAAGGGAAGCAGCAGGCATTCTTTGTGCCACCAAGCCGAGCTATTGCACATCAATTAATCAAACACTGGATTAGAATAAATCCCAATCTC---
>calJac3
ATGTCTTCTGTAAAAAGA---AGTCCAAAGCAAGAAATAGTTACACAGTTTCACTGTTCAGCTGCTGAAGGAGATATTGCCAAGTTAACAGGAATACTGAGTCACTCTCCATCTCTTCTCAATGAAACTTCTGAAAATGGCTGGACAGCTTTAATGTATGCGGCAAGGAATGGGCACCCAGAGATTGTCCAATTTCTGCTTGAGAAAGGGTGTGACAGATCACTTGTCAATAAATCAAGGCAGACTGCACTGGATATTGCTGCATTTTGGGGTTATAAGCACATAGCTGATTTACTAACTCCTGCCAAAGGTGGGAAGAAGCATTGGTTCCTAACGAATGAAGTGGAAGAATGTGAAAATTATTTTAGCAAAACACTACTGGACCGGAAAAGTGAAAAGAGAAATAATTCTGACTGGCTACTAGCTAAAGAAAGCCATCCAGCCACAGTTTTTATTCTCTTCTCAGATTTAAATCCCTTGGTCACTCTAGGTGGCAATAAAGAAAGTTTCCAACAACCCGAAGTCAGGCTTTGTCAGCTGAACTACACAGATATAAAGGATTATTTGGCCCAGCCTGAGAAGATCACCTTGATTTTCCTTGGAGTAGAACTTGAAATGAAAGAAAAGCTACTTAATTTTGCTGGTGAA------GTCCCAAGAGAG---------GAGGAAGACGGGTTGGTTGCCTGGTTTGCTCTAGGTATAGATCCTATTGCTGCTGAAGAATTCAAACAAAGACATGAAAATTGTTATTTTCTTCATCCTCCAATGCCAGCTCTTCTGCAATTGAAAGAAAAAGAAGCTGGGGTTGTAGCTCAAGCAAGATCTGTTCTTGCCTGGCACAGTCGATATAAGTTTTGCCCAACCTGTGGAAGTGGAACTAAAATTGAAGAAGGTGGCTATAAGAGAGTATGTTTAAAAGAAGACTGTCCTAGTCTGAATGGCGTTCATAATACATCTTACCCGCGAGTTGATCCAGTAGTAATCATGCAAGTTATTCATCCAGATGGGACCAAATGTCTTTTAGGCAGGCAGAAAAGATTTCCCCCAGGCATGTTTACTTGCCTTGCTGGATTTATTGAGCCTGGAGAGACAATAGAAGATGCTGTTAGGAGAGAAGTAGAGGAAGAAAGTGGAGTCAAAGTTGGCCATGTTCAGTATGTCTCTTGTCAGCCATGGCCAATGCCTTCCTCCTTAATGATTGGTTGCTTAGCTCTGGCAGTGTCTACAGAAATTAAAGTTGACAAGAATGAAATAGAGGATGCCCGCTGGTTCACAAGAGAACAGGTCCTGGATGTTCTGACCAAAGGGAAGCAGCAGGCATTCTTTGTGCCACCAAGCCGAGCTATTGCACATCAATTAATCAAACACTGGATTAGAATAAATCCCAATCTC---
>saiBol1
ATGTCTTCTGTAAAAAGA---AGTCCAAAGCAAGAAATAGTTACACAGTTTCACTGTTCAGCTGCTGAAGGAGATATTGCCAAGTTAACAGGAATACTCAGTCATTCTCCATCTCTTCTCAATGAAACTTCTGAAAATGGCTGGACAGCTTTAATGTATGCGGCAAGGAATGGGCACCCAGAGATTGTCCAATTTCTGCTTGAGAAAGGGTGTGACAGATCACTTGTCAATAAATCAAGGCAGACTGCACTGGATATTGCTGTATTTTGGGGTTATAAGCATATAGCTGATTTACTAACTCCTGCCAAAGGTGGGAAGAAGCCTTGGTTCCTAACGAATGAAGTGGAAGAATGTGAAAATTATTTTAGCAAAACACTACTGGACCGGAAAAGTGAAAAGAGAAATAATTCTGACTGGCTACTAGCTAAAGAAAGCCATCCAGCCACAGTTTTTATTCTTTTCTCGGATTTAAATCCCTTGGTCACTCTAGGTGGCAATAAAGAAAGTTTCCAACAACCAGAAGTCAGGCTTTGTCAGCTGAACTACACAGATATAAAGGATTATTTGGCCCAGCCTGAGAAGATCACCTTGATTTTCCTTGGAGTAGAACTTGAAATGAAAGAAAAGCTACTTAATTTTGCTGGTGAA------GTCCCAAGAGAG---------GAGGAAGATGGGTTGGTTGCCTGGTTTGCCCTAGGTATAGATCCTATTGCTGCCGAAGAATTCAAACAAAGACATGAAAATTGTTATTTTCTTCATCCTCCAATGCCAGCTCTTCTCCAATTGAAAGAAAAAGAAGCTGGGGTTGTAGCTCAAGCAAGATCTGTTCTTGCCTGGCACAGTCGATATAAGTTTTGCCCAACCTGTGGAAGTGGAACTAAAATTGAAGAAGGTGGCTATAAGAGAGTATGTTTAAAAGAAGACTGTCCTAGTCTGAATGGCGTTCATAATACATCCTACCCACGAGTTGATCCAGTAGTAATCATGCAAGTTATTCATCCAGATGGGACCAAATGTCTTTTAGGCAGGCAGAAAAGATTTCCCCCAGGCATGTTTACTTGCCTTGCTGGATTTATTGAGCCTGGAGAGACAATAGAAGATGCTGTTAGGAGAGAAGTAGAAGAAGAAAGTGGAGTCAAAGTTGGCCATGTTCAGTATGTCTCTTGTCAGCCATGGCCAATGCCTTCCTCCTTAATGATTGGTTGCTTAGCTCTGGCAGTGTCTACAGAAATTAAAGTTGACAAGAATGAAATAGAGGATGCCCGCTGGTTCACAAGAGAACAGGTCCTGGATGTTCTGACCAAAGGGAAGCAGCAGGCATTCTTTGTGCCACCAAGCCGAGCTATTGCACATCAATTAATCAAACACTGGATTAGAATAAATCCCAATCTC---
>tarSyr2
ATGTCTTCTGTAAAAAGA---AGTCCACAACAAGAAATAATTTCCCTGTTTCACTGTTCAGCTGCAGAAGGAGATATTGCCAAGTTAGCAGGAATACTCAGTCATTCTCCATCTCTTCTCAATGAAACTTCTGAAAATGGCTGGACTGCTTTAATGTATGCTGCAAGGAATGGGCACTCAGATGCTGTCCAATTTCTGCTTGAGAAAGGATGTGACAGATCACTTGTCAACAAATCAAGTCAGACTGCACTGGATATTGCTATATTTTGGGGTTATAAACATATAGCTAATTTACTATCTAATGCTAAAGATGGGAAGAAGCCTTGGTTCCTAACCAATGAAGTGGAAGAATGTGAAAATTATTTTAGCAAAACACTACTGGACCGGAAAAGTGAAAAGCGAAATAATTCTGACTGGCTGCTGGCTAAAGAAAGCCATCCTGCCACAGTTTATATTCTTTTCTCAGATTTAAATCCCTTGGTTACTCTAGGTGGCAATAAAGAAAGTTCCCAACAGCCAGAAGTCAGGCTTTGTCAGCTGAACTACACAGATGTAAAGGATTACTTGGCTCAGCCTGAGAAGATCACCTTGATTTTCCTTGGAGTAGAACTTGAAATGAAAGAAAAGTTACTTAGTTATGCTAGAGAA------GTCCCAAGAGAA---------GAGGAAGATGGGTTGGTTGCCTGGTTTGCTCTAGGTATAGATCCCATTGCTGCCGAAGAATTTAAGCAAAGACATGAAAATTGTTATTTTCTTCATCCTCCAATGCCAGCTCTTCTGCAATTGAAAGAAAAAGAAGCTGGGGTTGTAGCTCAAGCAAGATCTGTTCTTGCCTGGCACAGTCGATATAAGTTTTGCCCAACCTGTGGAAGTACAACTAAAATTGAAGAAGGAGGCTATAAGAGAGTATGTTTAAAAGAAGATTGTCCTAGTCTCCATGGCGTTCATAATACATCATATCCAAGAGTTGACCCTGTAGTAATCATGCAAGTTATTCATCCAGATGGGACCAAATGTCTTTTAGGCAGGCAGAAGAGATTTCCCCCAGGCATGTTTACTTGCCTTGCTGGATTTATTGAGCCTGGAGAGACAATAGAAGATGCTGTTCGGAGAGAAGTAGAAGAGGAAAGTGGAGTCAAAGTTGGCCATGTTCAGTATGTCTCTTGTCAGCCATGGCCAATGCCTTCCTCTTTAATGATTGGCTGCTTAGCTGTGGCAGTGTCTACAGAAATTAAAGTTGACAAGAATGAAATAGAGGATGCCCACTGGTTCACTAGAGAACAGGTCGTGGATGTTCTGATCAAAGGAAAGCAGCAGGCATTCTTTGTGCCACCAAGCCGAGCCATTGCACATCAATTAATCAAACACTGGATTAGAATGAACCCCAATCTC---
>speTri2
ATGTCTTCTATAAAAAGA---AGTCCAAAACAGGAAATAATTTCTGAATTTCTCAGTTCAGCTGCTGAAGGAGATATTGCCAAGTTAACAGGAATACTCAGTCATTCTCCATCTCTACTCAATGAAACTTCTGAAAATGGCTGGACTGCTTTAATGTATGCTGCAAGGAATGGTCACCCAGATGTTGTTCAATTTCTGCTTGAGAAAGGGTGTGACAGATCAACTGTCAATAAATCAAGACAAACTGCACTAGATATTGCTATATTTTGGGGTTATAAACATATAGCCAACTTATTAGCTAATGCTAAAGGTGGGAAAAAGCCTTGGTTTCTAACCAATGAAGCAGAAGAATGTGAAAATTATTTTAGCAGAACACTACTGGACCGGAAAAGTGAAAAAAGAAATAATTCTGACTGGCTGCTAGCTAAAGAAAGCCATCCTGCCACAGTTTATATCCTTTTCTCAGATTTAAGTCCCTTGGTTACTCTAGGTGGCAATAAAGAAAGTTTTCAACAGCCAGAAGTAAGACTTTGTCAGCTGAACCATACAGATATAAAGGATTACTTGACTCAGCCTGAGAAGATCACCTTGATTTTCCTTGGAGTAGAACTTGAAATGAAAAAAAAGCTACGCAATTATGATGGAGAA------GTCCCAAAAGAA---------GAGGAAGATGGGTTGATTGCCTGGTTTGCACTAGGTATAGACCCTATTGCTGCTGAAGAGTTTAAGCAAAGACATGAAAATTGTTATTTTCTTCATCCTCCAATGCCAGCTCTCCTACAGTTGAAAGAAAAAGAAGCTGGGGTTGTAGCTCAAGCAAGGTCTGTCCTTGCCTGGCACAGTCGATACAAGTTCTGCCCAACTTGTGGAAGTGCAACTAAAATTGAAGAAGGTGGCTACAAGAGAGTATGTTTAAAAGAAGACTGTCCTAGTCTTCAAGGCGTTCATAATACATCATATCCAAGAGTTGATCCAGTAGTAATCATGCAAGTTATTCATCCAGATGGGACCAAATGTCTTTTAGGCAGGCAGAAAAGATTTCCCCCAGGCATGTTTACTTGTCTTGCCGGATTTATTGAACCTGGGGAGACAATAGAAGATGCTGTTCGGAGAGAAGTAGAAGAGGAAAGTGGAGTCAAAGTTGGCCATGTTCAGTATGTCTCTTGTCAACCATGGCCAATGCCGTCTTCCTTAATGATTGGTTGTTTAGCTGTGGCAGTGTCTACAGAAATTAAAGTTGACAAGAATGAAATAGAGGATGCCCGCTGGTTCACTAGAGAACAGGTTGTGGATGTTCTGACCAAAGGGAAGCAACAGGCATTCTTTGTGCCACCAAGCCGAGCTATTGCACATCAACTAATCAAACACTGGATTGGAATGAATCCCAATCTC---
>oryAfe1
ATGTCTTCTATAAAAAGA---AATCCAAAGAAGGAGTTAATTTCTCAATTTCACTGTTCAGCTGCTGAAGGGGACGTAGCCAGGTTAACAATAATACTCAGTCATTCTCCATCTCTTCTCGATGAAACTTCTGAAAATGGCTGGACTGCCTTAATGTATGCTGCAAGGAATGGGCACCCAGATGTTGTCCAGTTTCTGCTTGAGAAAGGGTGTGACAGGTCCCTTGTCAATAAATCAAGGCAGACTGCACTGGATATTGCTATATTTTGGGGTCATAAGCATATAGCTAACTTATTAGCTAATGCCAAAGGTGGGAAGAAGCCTTGGTTCCTAACCAGTGAAGTGGAAGAATGTGAAAACTATTTTAGCAGGACACTACTGGATCGGAAAAGTGAAAAAAGAAATAATACTGATTGGCTACTAGCTAAAGAAAGCCATCCAGCCACAGTTTATGTCCTTTTCTCAGATTTAAATCCCTTGGTTACTCTAGGTGGCAATAAAGAGAGTTTCCAACAGCCGGAAGTCAGGCTTTGTCAGCTGAACTACACGGATATAAAGCATTTTTTGGCCCAGCCTGAAAAGATCACCTTGATTTTCCTTGGAGTAGAACTTGAAATGAAAAAAGAGTTATTGAATTATGCTGGGGAA------TTCCCAAAAGAA---------GAAGATGATGGGTTGGTTGCCTGGTTTGCTCTAGGTATTGATCCTATTTCTGCTGAAGAATTTAAGCAAAGGCATGAAAATTGCTACTTTCTTCATCCTCCAATGCCGGCACTTCTGCAATTAAAAGAAAAGGAAGCTGGGGTTGTTGCTCAAGCAAGGTCTGTTCTTGCCTGGCACAGTCGATACAAGTTCTGCCCAACCTGCGGAAGTGCAACGAAAATTGAAGAAGGCGGCTATAAAAGAGTATGTTTAAAAGAAGACTGTCCTAGCCTCCATGGCGTTCACAATACATCATATCCAAGAGTTGATCCAGTAGTAATCATGCAAGTTATTCATCCAGATGGGACCAAATGTCTTTTAGGCAGACAGAAGAGATTTCCCCCAGACATGTTTACTTGCCTTGCTGGATTTATTGAACCTGGAGAGACGATAGAAGATGCTGTTCGAAGAGAAGTAGAAGAGGAAAGTGGAGTCAAAGTTGGCCATGTTCAGTATGTCTCTTGTCAGCCATGGCCAATGCCCTCCTCCTTAATGATTGGTTGCTTAGCTGTGGCAGTGTCTACAGAAATTAAAGTTGACAAGAATGAAATAGAGGACGCTCGCTGGTTCACTAGAGAACAGGTCGTGGATGTTCTGACCAAAGGGAAGCAGCAGGCATTCTTTGTGCCACCAAGCCGAGCTATTGCTCATCAGTTAATCAAACACTGGATAGGAATGAATGCCAATCTC---
>loxAfr3
ATGTCTTCTATAAAGGCA---AATCCAAAGAAGGAAGTAATTTCCCAGTTTCACTGTTCAGCTGCTGAAGGGGACATTACCAAGTTAACAGCAATACTCAGTCATTCTCCATCTCTTCTCAATGAAACTTCTGAAAATGGCTGGACTGCCTTAATGTATGCTGCAAGGAACGGGCACCCAGATGTTGTTCAGCTTCTGCTTGAGAAAGGGTGTGACAGGTCCATTGTCAATAAATCAAGGCAGACTGCACTGGATATTGCTAAATTTTGGGGCTATAAGCATATAGCTAATTTATTAGCTAATGCTAAAGGTGGGAAGAAGCCTTGGTTCCTAACCAATGAAGTGGAAGAATGTGAAAATTATTTTAGCAGGACACTACTGGATCGAAAGAGTGAAAAAAGAAATAATTCTGACTGGCTACTAACTAAAGAAAGCCATCCAGCCACAGTTTATATCCTTTTCTCAGATTTAAGTCCCTTGGTTACTCTAGGTGGCAATAAAGAAAGTTTCCAACAGCCTGAAGTCAGGCTTTGTCAGCTGAACCACACAGATATAAAGGATTATTTGGCCCAGCCTGAGAAGATCACCTTGATTTTCCTTGGAGTAGAACTTGAAATAAAAAAAGAGTTACTGAATTATGCTGGGGAA------GTCCCAAAAGAT---------GAGGAAGATGGGTTGGTGGCCTGGTTTGCTCTAGGTATTGATCCAGTTGCTGCTGAAGAATTTAAGCAAAGACATGAAAATTGTTATTTCCTTCATCCTCCAATGCCGGCACTTCTACAACTAAAAGAAAAAGAAGCTGGGGTTGTTGCTCAAGCAAGATCTGTTCTTGCCTGGCACAGTCGATATAAGTTCTGCCCAACCTGTGGAAGTGCAACTAGAATTGAAGAAGGCGGCTATAAAAGAGTATGTTTGAAGGAAGACTGTCCTAGCCTCCATGGCGTTCACAACACATCATATCCAAGAGTTGATCCGGTAGTAATCATGCAAGTTATTCATCCAGATGGGACCAAGTGTCTTTTAGGCAGGCAGAAAAGATTTCCCCCAGACATGTTTACTTGCCTTGCTGGATTTATTGAACCTGGGGAAACAATAGAAGATGCTGTTCGAAGAGAAGTAGAAGAGGAAAGTGGAGTCAAAGTTGGCCACGTTCAGTATGTCTCTTGTCAACCATGGCCAATGCCCTCCTCCTTAATGATTGGTTGCTTAGCTGTGGCAGTGTCTACAGAAATTAAAGTTGACAAGAATGAAATAGAGGACGCCCGCTGGTTCACTAGAGAACAGGTCATAGATGTTCTGACCAAAGGGAAGCAACAGGCATTCTTTGTGCCACCAAGCCGAGCTATTGCACATCAGTTAATCAAACACTGGATAGGAATGAACGCTAATCTT---
>HLcamFer2
ATGTCTTCTGTACAAAGA---AGTCCAAAGCAAGAAATAATTTCCCAATTTCACTATTCAGCTGCAGAAGGAGATATTGCCAGGTTAACAGTGATACTCAGTCATTCTCCATCTCTTCTCAATGAAACTTCTGAAAATGGCTGGACTGCTTTAATGTATGCTGCAAGAAATGGGCACCCAGATGTTGTCCAATTTCTACTTGAGAAAGGGTGCGACAGATCCATTGTCAATAAATCAAGGCAGACTGCACTGGATATTGCTAAGTTTTGGGGTTATAAGCATATAGCTAACTTACTAGCTAATGCTAAAGGTGGGAAGAAGCCTTGGTTCCTAACCACTGAAGTGGAAGAATGTGAAAATTATTTTAGCAGGACACTACTGGACCGGAAAAGTGAAAAAAGAAATAATTTTGACTGGCTATTAGCAAAAGAAAGCCATCCAGCCACAGTTTATATCCTTTTCTCAGATTTAAATCCCTTGGTTACTCTAGGTGGCAATAAAGAAAGTTTCCAGCAGCCAGAAGTCAGGCTCTGTCAGCTGAACTACACAGATGTAAAGGATTATTTGGCTCAGCCTGAGAAGATCACCTTGATTTTCCTTGGAGTAGAACTTGAAATGAAAAAAGAGTTATTTAATTATGCTGGGGGA------GTCTCAAGAGAA---------GAAGATGATGGATTGGTTGCCTGGTTTGCTTTAGGTATAGACCCTGTTGCCGCCGAAGACTTTAAGCAAAGACATGAAAACTGTTACTTTCTTCATCCTCCAATGCCAGCTCTTCTGCAATTGAAAGAAAAAGAAGCTGGTGTTGTAGCTCAAGCAAGATCTATTCTTGCCTGGCACAGTCGATATAAGTTCTGCCCAACCTGTGGAAGTGCAACTAAAATTGAAGAAGGTGGCTATAAAAGAGTATGCTTAAAAGAAGGCTGTCCTAGCCTTCACGGTGTGCACAATACATCATACCCAAGAGTTGATCCAGTAGTAATCATGCAAGTTATTCATCCAGATGGGACCAAATGTCTTTTAGGCAGGCAGAAAAGATTTCCCCCAGGCATGTTTACTTGCCTTGCTGGATTTATTGAACCTGGGGAAACAATAGAAGATGCTGTTCGGAGAGAAGTAGAAGAGGAAAGTGGAGTCAAAGTTGGCCATGTTCAGTATGTCTCTTGTCAGCCATGGCCAATGCCCTCCTCATTAATGATTGGTTGCTTAGCTGTGGCAGTGTCAACAGAAATTAAAGTTGACAAGAATGAAATAGAGGATGCCCGCTGGTTCACTAGAGAACAGGTTGTGGATGTTCTGACCAAGGGGAAGCAGCAGGCATTCTTTGTGCCACCAAGCCGAGCTATTGCACATCAATTAATCAAACACTGGATTGGAATGAACCCCAATCTC---
>susScr11
ATGTCTTTTGTAAAAAGG---AGTCCAAACCAAGAAATAATTTCCCAATTTCACCATTCAGCAGCAGAAGGGGATATTGCCAGATTAACATTAATACTCAGTCATTCTCCATCTCTTCTCAATGAAACTTCTGAAAATGGATGGACTGCTTTAATGTATGCTGCAAGGAATGGGCACCCAGATGCTGTCCAATTTCTACTCGAGAAAGGGTGTGACAGATCGATTGTAAATAAATCAAGACAGACTGCACTGGATATTGCTAAATTTTGGGGTTATAAGCATATAGCTAACTTACTAGCTAATGCTAAAGGTGGGAAGAAGCCTTGGTTCCTAACCAGTGAAGTGGAAGAATGTGAAAATTATTTTAGCAGGACACTACTAGACCGGAAAAGTGAAAAAAGAAATAATTCTAACTGGTTATTAGCAAAAGAAAGCCATCCAGCCACAGTTTATATCCTTTTCTCAGATTTAAATCCCTTGGTTACTCTAGGTGGCAATAAAGAAAGTTTCCAACAGCCAGAAGTCAGGCTTTGTCAGCTCAACTACACGGATATAAAGGATTATTTGGCTCAGCCTGAGAAGATCACCTTGATTTTCCTTGGAGTAGAACTCGAAATGAGAAAAGAGTTATTTAATTATGCTGGGGAA------ATCTCAAGAGAA---------GAAGAAGATGGGTTGGTTGCCTGGTTTGCTTTAGGTATAGATCCTGTTGCTGCTGAAGAATTTAAGCAAAGACATGAAAATTGTTATTTTCTTCATCCTCCAATGCCAGCTCTTCTGCAATTAAAAGAAAAAGAAGCTGGGGTTGTAGCTCAAGCAAGATCTGTTCTTGCCTGGCACAGTCGATACAAGTTCTGCCCAACCTGTGGAAGCGCAACTAAAATTGAAGAAGGTGGCTATAAAAGAGTATGCTTAAAAGAAGACTGTCCTAGCCACCATGGTATTCACAATACATCATACCCAAGAGTTGATCCAGTAGTAATCATGCAAGTTATTCATCCAGATGGGACCAAATGTCTTTTAGGCAGGCAGAAAAGATTTCCCCCTGGCATGTTTACCTGTCTTGCTGGATTTATTGAACCTGGGGAGACAATAGAAGATGCTGTTCGGAGAGAAGTAGAAGAGGAAAGTGGAGTCAAAGTTGGCCATGTTCAGTATGTCTCTTGTCAACCATGGCCAATGCCCTCCTCCTTAATGATTGGTTGCTTAGCTGTGGCAGTGTCTACAGAAATTAAAGTTGACAAGAATGAAATAGAGGATGCCCGCTGGTTCACTAGAGAACAGGTTGTGGATGTTCTGACCAAAGGGAAGCAACAGGCATTCTTTGTGCCACCAAGCCGAGCTATTGCACATCAATTAATCAAACACTGGATTGGAATGAACCCCAATCTC---
>bosTau8
ATGTCTTCTGTAAAAAGA---AGTCTGAATCAAGAAATAATATCCCAGTTTCACTATTCAGCTGCAGAAGGAGATATTGCCAAGTTAACAGCAATACTCAGTCATTCTCCATCTCTTCTCAATGAAACTTCTGAAAATGGCTGGAGTGCTTTAATGTATGCTGCAAGGAATGGGCACCCAGATGTTGTCCAATTTCTGCTTGAGAAAGGATGCGACAGATCCATTGTCAACAAATCAAGGCAGACTGCACTGGATATAGCTAAATTTTGGGGTTATAAGCATATAGCTAACTTATTAGCTAATGCTAAAGGTGGGAAGAAGCCTTGGTTCCTAACCAATGAAGTGGAAGAATGTGAAAATTATTTTAGCAAGACACTACTGGACCGGAAAAGTGAAAAAAGAAATAATTCTGACTGGCTGTTAGCAAAAGAAAGCCATCCAGCCACAGTTTATATCCTTTTCTCAGATTTAAATCCCTTGGTTACTCTAGGAGGCAATAAAGAAAGTTTTCAACAGCCAGAAGTCAGGCTTTGTCAGCTGAACTACACAGATATAAAGGATTATTTGGCTCAGCCTGAAAAGATCACCTTGATTTTCCTTGGAGTAGAACTTGAAATGAAAAAAGAGTTTTTTAATTATGCTGGGGAA------ATCTCAAAAGAA---------GAAGAAGATGGGTTGGTTGCCTGGTTTGCTTTAGGTATAGATACTGTTGCTGCTGAAGAATTTAAGCAAAGGCATGAAAATTGTTATTTTCTTCATCCACCAATGCCAGCTCTTCTGCAATTGAAAGAAAAAGAAGCTGGGGTTGTAGCTCAAGCAAGATCTGTTCTCGCTTGGCACAGTCGGTATAAGTTCTGCCCAACCTGTGGAAATGCAACTAAAATTGAAGAAGGTGGCTATAAAAGAGTATGCTTAAAAGAAGACTGTCCTAGTCTCCATGGTGTTCACAATACATCATACCCAAGAGTTGATCCAGTGGTAATCATGCAAGTTATTCATCCCGATGGGACCAAATGTCTTTTAGGCAGGCAGAAGAGATTTCCTCCGGGCATGTTTACTTGCCTCGCTGGATTTATTGAACCTGGGGAGACAATAGAAGACGCTGTTCGGAGAGAAGTAGAAGAGGAAAGTGGAGTCAAAGTTGGCCATGTTCAGTATGTCTCTTGTCAACCGTGGCCAATGCCCTCTTCCTTAATGATTGGTTGCTTAGCTGTGGCAGTGTCTACAGAAATTAAAGTTGACAAGAATGAAATAGAGGATGCCCGCTGGTTCACTAGAGAACAGGTTGTGGATGTTCTGACCAAAGGCAAGCAGCAGGCATTCTTTGTTCCACCGAGCCGAGCTATTGCACATCAGTTAATCAAACACTGGATTGGAATGAACCCCAATCTC---
>felCat8
ATGTCTTCTATAAAAAGA---AGCCCAAAGCAAGAAATAATTTCCCAGTTTCACTGTTCAGCTGCAGAAGGAGATATTGCCAGGTTAACAGTAATCCTCAGTCATTCTCCATCTCTTCTCAACGAAACTTCTGAAAATGGCTGGACTGCTTTAATGTATGCCGCAAGGAATGGGCACCCAGATGTTGTCCAATTTCTACTTGACAAAGGGTGTGACAGATCCATTGTCAATAAATCAAGGCAGACTGCACTGGACATTGCTAAATTTTGGGGTTATAAGCATATAGCTAACTTACTAGCTAATGCTAAAGGTGGGATGAAGCCTTGGTTCCTAACTAAGGAAGTGGAAGAATGTGAAAATTATTTTAGCAGAACACTATTAGACCGAAAAAGTGAAAAAAGAAATAATTCTGACTGGCTACTAGCTAAAGAAAGCCATCCAGCCACAGTTTATATCCTTTTCTCAGATTTAAATCCCTTGGTTACTCTAGGTGGCAATAAAGAAAGTTTCCAACAGCCGGAAGTCAGGCTTTGTCAGCTGAGCTACACAGATATAAAAGATTATTTGGCTCAGCCTGAAAAGATCACCTTGATTTTCCTCGGAGTAGAACTTGAAGTGAAGAAAGAGTCATTTAATTATGCTGGAGAA------GTCCCAAGAGAA---------GAA---GATGGGTTGGTTGCCTGGTTTGCTCTAGGTATAGATCCTGTTGCTGCTGAAGAATTTAAGCAAAGGCATGAAAATTGTTATTTTCTTCATCCTCCAATGCCAGCTCTTCTGCAGTTGAAAGAAAAAGAAGCTGGGGTTGTAGCTCAAGCAAGATCTGTTCTTGCCTGGCACAGTCGATATAAGTTCTGCCCAACGTGTGGAAGTACAACTAAAATCGAAGAAGGTGGCTACAAAAGAGTATGCTTAAAAGAAGGCTGTCCTAGCCTCCACGGTGTTCACAATACATCCTATCCAAGAGTTGATCCCGTGGTAATCATGCAAGTTATTCATCCAGATGGGACCAAATGCCTTTTAGGCAGGCAGAAAAGATTTCCCCCAGGCATGTTTACTTGCCTTGCTGGATTTATTGAACCTGGAGAGACAATAGAAGATGCTGTTCGGAGAGAAGTAGAAGAGGAAAGTGGAGTCAAAGTTGGCCATGTTCAGTATGTCTCTTGTCAGCCATGGCCAATGCCCTCCTCCTTAATGATTGGTTGCTTAGCTGTGGCAGTGTCTACAGAAATTAAAGTTGACAAGAATGAAATAGAGGATGCCCGCTGGTTCACTAGAGAACAGGTTGTGGATGTTCTGACCAAAGGGAAGCAGCAGGCATTCTTTGTGCCACCAAGCCGAGCTATTGCACATCAATTAATCAAACACTGGATTGGAATGAACCCCAATCTC---
>canFam3
ATGTCTTCTATAAAA------AGCCCAAAGCAAGAAATAATTTCCCAGTTTCACTATTCAGCTGCTGAAGGAGACATTGCCAGGTTAACTGTAATCCTCAGTCATTCTCCATCTCTTCTCAATGAAACTTCTGAAAATGGCTGGACTGCTTTAATGTATGCTGCAAGGAATGGGCACCCAGATGTTGTCCAATTTCTACTTGACAAAGGGTGTGACAGATCCATTGTCAATAAATCAAGGCAGACTGCACTGGATATTGCTAAATTTTGGGGTTATAAGCATATAGCTAACTTACTAGCTAATGCTAAAAGTGGGATGAAGCCTTGGTTCCTAAGTAATGAAGTGGAAGAATGTGAAAATTATTTTAGCAGGACACTCTTAGACCGAAAAAGTGAAAAAAGAAATAATTCTGACTGGCTACTAGCTAAAGAAAGCCATCCAGCCACAGTTTATATCCTCTTCTCAGATTTAAATCCCTTGGTTACTCTAGGTGGCAATAAAGAAACTTTCCAACAGCCAGAAGTCCGGCTTTGTCAGCTGAACTACACAGATGTAAAAGATTATTTGTCTCAGCCTGAAAAGATCACCTTGATTTTCCTTGGAGTAGAACTTGAAATGAAAAAAGAGTCATTTAATTATGCTGGAGAA------GTCCCAAGAGAA---------GAA---GATGGGTTGGTTGCCTGGTTTGCTCTAGGTGTAGATTCTGTTGCTGCTGAAGAATTTAAGCAAAGACATGAAAATTGTTATTTTCTTCATCCTCCAATGCCGGCTCTTCTGCAATTGAAAGAAAAAGAAGCTGGGGTTGTAGCTCAAGCAAGATCAGTTCTTGCCTGGCACAGTCGATATAAGTTCTGCCCAACCTGTGGAAGTGCAACTAAAATTGAAGAAGGTGGCTACAAAAGAGTATGCTTAAAAGAAGACTGCCCTAGCCTCCATGGTGTTCACAATACATCATATCCAAGAGTTGATCCAGTAGTAATCATGCAAGTTATTCATCCAGATGGGACCAAGTGTCTTTTAGGCAGGCAGAAAAGATTTCCCCCAGGCATGTTTACTTGCCTTGCTGGATTTATTGAACCTGGGGAGACAATAGAAGATGCTGTTCGGAGAGAAGTAGAAGAGGAAAGTGGAGTCAAAGTTGGCCATGTTCAGTATGTCTCTTGTCAGCCATGGCCAATGCCCTCCTCCTTAATGATTGGTTGCTTAGCTGTGGCAGTGTCTACAGAAATTAAAGTTGACAAGAATGAAATAGAGGATGCCCGCTGGTTCACTAGAGAACAGGTTGTGGATGTTCTGACCAAAGGGAAGCAGCAGGCATTCTTTGTGCCACCGAGCCGAGCTATTGCCCATCAGTTACTCAAACACTGGATTGGAATGAACCCCAATCTC---
>musFur1
ATGTCTTCTATAAAAAGA---AGCCTAAATCAAGAAATAATTTCCCAGTTTCACTATTCAGCAGCAGAAGGAGATATTGCCAGGTTAACAGTAATCCTCAGTCATTCTCCATCTCTTCTCAATGAAACGTCTGAAAATGGCTGGACTGCTTTAATGTATGCTGCAAGAAATGGGCACCCAGATGTTGTCCAATTTCTACTTGAGAAAGGGTGTGACAGATCCATTGTCAATAAATCAAGGCAGACTGCACTGGATATTGCAAAATTTTGGGGTTATAAGCATATAGCTAATTTACTAGCTAATGCTAAAGGTGGGATGAAGCCTTGGTTCCTAACTAATGAAGTGGAAGATTGTGAAAATTATTTTAGCAGAACACTATTAGACCGAAAAAGTGAAAAAAGAAATAATTCTGACTGGCTACTAGCTAAAGAAAGCCATCCAGCCACAGTTTATATCCTTTTCTCAGACTTAAATCCCTTGGTTACTCTAGGTGGCAATAAAGAAAGTTTCCAACAGCCAGAAGTCAGGCTTTGTCAGCTGAACTACACAGATATAAAAAATTATTTGGGTCAGCGTGAAAAGATCACCTTGATTTTTCTTGGAGTAGAACTTGAAATGAAAAAAGAATCATTTAATTATGCTGGAGAA------GTCCCAAGAGAA---------GAAGAAGATGGGTTGGTTGCCTGGTTTGCTCTAGGTATAGATCCTGCTGCTGCCGAAGAATTTAAGCAAAGACACGAAAATTGTTATTTTCTTCATCCTCCAATGCCAGCTCTTCTGCAATTGAAAGAAAAAGAAGCTGGGGTTGTAGCCCAAGCAAGATCTGTTCTTGCCTGGCACAGTCGATATAAATTCTGCCCAACCTGTGGAAGTGCAACTAAAATTGAAGAAGGTGGCTACAAAAGAGTCTGCTTAAAAGAAGACTGCCCTAGCCTCCATGGTGTTCACAATACATCATATCCAAGAGTTGATCCAGTAGTAATCATGCAAGTTATTCATCCAGATGGGACCAAATGTCTTTTAGGCAGGCAGAAAAGATTTCCCCCAGGCATGTTTACTTGCCTCGCTGGATTTATTGAACCTGGAGAGACAATAGAAGATGCTGTTCGGAGAGAAGTAGAAGAGGAAAGTGGAGTCAAAGTTGGCCATGTTCAGTATGTCTCTTGTCAGCCATGGCCAATGCCCTCCTCCTTAATGATTGGTTGCTTAGCTGTGGCAGTGTCTACAGAAATTAAAGTTGACAAGAATGAAATAGAGGATGCCCGCTGGTTCACTAGAGAACAGGTTGTGGATGTTCTGACCAAAGGGAAGCAGCAGGCATTCTTTGTGCCTCCAAGCCGAGCTATTGCCCATCAGTTAATCAAACACTGGATTGGAATGAACCCCAATCTC---
>ailMel1
ATGTCTTCTATAAAAAGA---AGCCCAAAGCAAGAAATAATTTCCCAGTTCCACTATTCAGCTGCAGAAGGAGATATTGCCAGGTTAACAGTAATCCTCAGTCATTCTCCATTTCTTCTCAATGAAACTTCTGAAAATGGCTGGACTGCTTTAATGCATGCTGCAAGGAATGGGCACCCAGATGTTGTCCAATTTCTACTTGAGAAAGGGTGTGACAGAGCCATTGCCAATAAATCAAGGCAGACTGCACTGGATATTGCTAAATTTTGGGGTTATAAGCATATAGCTAACTTACTAGCTAATGCTAAAGGTGGTATGAAGCCTTGGTTCCTAACTAATGAAGTGGAAGAATGTGAAAATTATTTTAGCAGGACACTATTAGATCGAAAAAGTGAAAAAAGAAATAATTCTGACTGGCTACTAGCTAAAGAAAGCCATCCAGCCACAGTTTATATCCTTTTCTCAGATTTAAATCCCTTGGTTACTCTAGGTGGCAATAAAGAAAGTTTCCAACAGCCAGAAGTCAGGCTTTGTCAGCTGAACTACACAGACATAAAAAATTATTTGGCTCAGCGTGAAAAGATCACCTTGATTTTTCTTGGAGTAGAACTTGAAATGAAAAAAGAGTCATTTAATTATGCTGGAGAA------GTCCCAAGAGAA---------GAAGAAGATGGGTTGGTTGCCTGGTTTGCTCTAGGTATAGATCCTGTTGCTGCTGAAGAATTTAAGCAAAGACATGAAAATTGTTATTTTCTTCATCCTCCAATGCCAGCTCTTCTGCAGTTGAAAGAAAAAGAAGCTGGGGTTGTAGCTCAAGCAAGATCTGTTCTTGCCTGGCACAGTCGATATAAGTTCTGCCCAACCTGTGGAAGTGCGACTAAAATTGAAGAAGGCGGCTACAAAAGAGTATGCTTAAAAGAAGACTGTCCTAGCCTCCATGGTGTTCACAATACATCATATCCAAGAGTTGATCCAGTAGTAATCATGCAAGTTATTCATCCAGATGGGACCAAATGTCTTTTAGGCAGGCAGAAAAGATTTCCGCCAGGCATGTTTACTTGCCTTGCTGGATTTATTGAACCTGGAGAGACAATAGAAGATGCTGTTCGGAGAGAAGTGGAAGAGGAAAGTGGAGTCAAAGTTGGCCATGTCCAGTATGTCTCTTGTCAGCCATGGCCAATGCCCTCCTCCTTAATGATTGGTTGCTTAGCTGTGGCAGTGTCTACAGAAATTAAAGTTGACAAGAATGAAATAGAGGATGCCCGCTGGTTCACTAGAGAACAGGTTGTGGATGTTCTGACCAAAGGGAAGCAGCAGGCATTCTTCGTGCCACCAAGCCGAGCTATTGCCCATCAGTTAATCAAACACTGGATTGGAATGAACCCCAATCTC---
>lepWed1
ATGTCTTCTATAAAAAGA---AGCCCAAAGCAAGAAATAATTTCCCAGCTTCACCTTTCAGCTGCAGAAGGAGATATTGCCAGGTTAACAGTAATCCTCAGTCATTCTCCATCTCTTCTCAATGAAACTTCTGAAAATGGATGGACTGCTTTAATGTATGCTGCAAGGAATGGGCACCCAGATGTTGTCCAACTTCTACTTGAGAAAGGGTGTGACAGATCCATTGTCAATAAATCAAGGCAGACTGCACTGGATATTGCTAAATTTTGGGGTTATAAGCATATAACTAACTTACTAGCTAATGCTAAAGGTGGGATGAAGCCTTGGTTCCTAACTAATGAAGTGGAAGAATGTGAAAATTATTTTAGCAAAACACTATTAGACCGAAAAAGTGAAAAAAGAAATAATTCTGACTGGCTACTAGCTAAAGAAAGCCATCCAGCCACAGTTTATATCCTTTTCTCAGATTTAAATCCCCTAGTTACTCTAGGTGGCAATAAAGAAAGTTTCCAACAGCCAGAAGTCAGGCTTTGTCAGCTGAACTACACAGATATAAAAAATTATTTGGCTCAGCGTGAAAAGATCACCTTGGTTTTTCTTGGAGTAGAACTTGAAATGAAGAAAGAGTCTTTGAATTATACTGGAGAA------GTCCCAAGAGAA---------GAAGAAGATGGGTTGGTTGCCTGGTTTGCTCTAGGTATAGATCCTGTTGCTGCCGAAGAATTTAAGCAAAGACATGAAAATTGTTATTTTCTTCATCCTCCAATGCCTGCTCTTCTGCAATTGAAAGAAAAAGAAGCTGGGGTTGTAGCTCAAGCAAGATCTGTTCTTGCCTGGCACAGTCGATATAAGTTCTGCCCAACCTGTGGAAGTGCGACTAAAATTGAAGAAGGTGGCTACAAAAGAGTATGCTTAAAAGAAGACTGTCCTAGCCTCCATGGTGTTCACAATACATCATATCCAAGAGTTGATCCAGTTGTAATCATGCAAGTTATTCATCCAGATGGGACCAAATGTCTTTTAGGCAGGCAGAAAAGATTTCCCCCAGGCATGTTTACTTGCCTTGCTGGATTTATTGAACCTGGAGAGACAATAGAAGATGCTGTTCGGAGAGAAGTAGAAGAGGAAAGTGGAGTCAAAGTTGGCCATGTTCAGTATGTCTCTTGTCAGCCATGGCCAATGCCCTCCTCCTTAATGATTGGTTGCTTAGCTGTGGCAGTGTCTACAGAAATTAAAGTTGACAAGAATGAAATAGAGGATGCCCGCTGGTTCACTAGAGAACAGGTTGTGGATGTTCTGACCAAAGGGAAGCAGCAGGCATTCTTTGTGCCACCAAGCCGAGCTATTGCCCATCAGTTAATCAAACACTGGATTGGAATGAACCCCAATCTC---
>HLrhiFer5
ATGTCTTCTATAAAAAGA---AGTCCAAAGCAAGAAATCATTTCCCAATTTCACTGTTCAGCTGCAGAAGGCGATCTTGCCAGGTTAACTGTAATACTCAGTCATTCTCCATCTCTTCTCAATGAAACTTCTGAAAATGGCTGGACTGCTTTAATGTATGCTGCAAGGAATGGACACCCAGATGTTGTCCAATTTCTACTTGAAAAGGGGTGTGACAGATCCATTGTCAACAAATCAAGGCAGACTGCCCTGGATATTGCTAAATTTTGGGGTTATAGGCATGTAGCTAACTTGCTAGCTAATGCTAAAGATGGAAAGAAACCATGGTTCCTAAACAGTGAAGTGGAAGAAAGTGAAAATTATTTTAGCAGGACACTACTGGACCGGAAAAGTGAAAAAAGAAATAATTCTGACTGGCTACTAGCTAAAGAAAGCCATCCAGCCACAGTTTATATCCTATTCTCAGACTTAAATCCCTTGGTTACTCTTGGTGGCAATAAAGAAAGTTCCCAACAGCCAGAAGTCAGGCTTTGTCAGCTAACCTACACAGATATAAAAGATTATTTGGCTCAGCGTGAGAAGATCACCTTGATTTTCCTTGGAGTAGAATTTGAAATGAAAAAAGAGTTACTTAATTATGCTGGGGAA------GTCCCAAGAGAA---------GAAGAAGATGGGTTGGTTGCCTGGTTTGCTCTAGGTATAGATCCTATTGCTGCCGAAGAATTTAAGCAAAGACATGAAAATTGTTATTTTCTTCATCCTCCAATGCCAGCTCTTCTGCAGTTGAAAGAAAAAGAAGCTGGTGTTGTAGCTCAAGCGAGATCAGTCCTGGCCTGGCACAGTAGGTATAAGTTCTGCCCAACCTGTGGAAGTGCAACTAAAATTGAAGAAGGCGGCTATAAAAGAGTCTGCTTAAGAGAACACTGCCCTAGCCTCCATGGCGTTCACAATACATCCTATCCGAGAGTTGATCCAGTAGTAATCATGCAAGTTATTCATCCAGATGGGACCAAATGTCTTTTAGGCAGACAGAAAAGATTTCCCCCAGGCATGTTTACTTGCCTTGCTGGATTTATTGAACCTGGAGAGACAATAGAAGATGCTGTTCGGAGAGAAGTAGAAGAGGAGAGTGGAGTCAAAGTTGGCCATGTTCAGTATGTCTCTTGTCAACCATGGCCCATGCCCTCCTCCTTAATGATTGGTTGCTTAGCTGTAGCAGTGTCTACAGAAATTAAAGTTGACAAGAATGAAATAGAGGACGCCCGCTGGTTCACTAGAGAACAGGTCGTGGATGTTCTGACCAAAGGGAAGCAGCAGGCATTCTTTGTGCCACCAAGCCGAGCTATTGCACACCAATTAATCAAACACTGGATTGGAATGAACCCCAGTCTC---
>HLphyDis3
ATGTCTTCTATAAAGAGA---AGTCCGAAACAAGAAATAATTTCCCAGTTTCACTGTTCAGCTGCAGAAGGAGATATTGCCAAGTTAACAGTGATTCTCAGTCATTCTCCATCTCTTCTCAATGAAACTTCTGAAAATGGCTGGACTGCTTTAATGTATGCTGCAAGGAATGGGCACCTGGATGTTGTCCAATTGCTACTTGAGAAAGGGTGTGACAGATCCATTGTCAATAGATCAAAGCAGACTGCACTGGATATCGCTGAGTTTTGGGGTTACAAGCATATAGCTAATTTACTATCTAATGCTAAAGGTCAGAAGAAGCCTTGGTTCCTAACCAGTGATGTAGAAGAATGTGAAAATTATTTTAGCAAGACACTACTGGACCGGAAAAGTGAAAAAAGAAATAATACTGACTGGCTACTAGCTAAAGAAAGCCATCCAGCCACAGTTTATATCCTTTTCTCAGATTTAAATCCCTTGGTTACTTTAGGTGGCAACAAAGAAAGTTCCCAACAACCAGAAGTCAGGCTTTGTCAGCTGAACTACACAGATATAAAGGATTATTTGGCTCAACGTGAAAAAATCACCTTGATTTTCCTTGGAGTAGAACTTGAAATGAAAAAAGAGTTACTTAAGTATGCTGGGGAA------GGCCCAAGAGAA---------------GATGGGTTGGTTGCCTGGTTTGCTCTAGGTATAGATCCTGTTGCTGCTGAAGAATTTAAGCAAAGACATGAAAATTGTTATTTTCTTCATCCACCAATGCCAGCTCTTCTGCAATTGAAAGAAAATGAAGCTGGGGTCGTAGCTCAAGCAAGATCTGTTCTTGCCTGGCACAGTCGATATAAGTTCTGCCCAACCTGCGGAAGTGCAACTAAAATTGAAGAAGGTGGCTATAAAAGAGTATGCTTAAAAGAAGACTGTCCTAGCCTTCATGGTGTTCATAATACATCATATCCAAGAGTTGATCCAGTAGTAATCATGCAAGTTATTCATCCAGATGGGACCAAATGTCTTCTAGGCAGGCAAAAAAGATTCCCCCCAGGCATGTTTACTTGCCTTGCTGGATTTATTGAACCTGGGGAGACAATAGAAGATGCTGTTCGGAGAGAAGTAGAAGAGGAAAGTGGAGTCAAAGTTGGCCATGTTCAGTATGTCGCTTGTCAGCCGTGGCCAATGCCCTCCTCCTTAATGATTGGTTGCTTAGCTGTGGCATTGTCTACAGAAATTAAAGTTGACAAGAATGAAATAGAGGATGCCCGCTGGTTCACTAGAGAACAGGTTGTGGATGTTCTGACCAAAGGGAAGCAGCAGGCATTCTTCGTGCCACCAAGCCGAGCTATTGCACATCAACTAATCAAACACTGGATTGGAATGAACCCCAATCTC---
>cerSim1
ATGTCTTCTATAAAAGGA---AGTCCAAAGCAAGAAATAATTTCCCAATTTCACTATTCAGCTGCAGAAGGAGATATTGCCAGGTTAACAGTAATACTCAGTCATTCTCCATCTCTTCTCAATGAAACTTCTGAAAATGGCTGGACTGCTTTAATGTATGCTGCAAGAAATGGGCACCCAGAAGTTGTCCAATTTCTACTTGAGAAAGGGTGCGACAGATCCCTTGTCAATAAATCAAGGCAGACTGCACTGGATATTGCTAAATTTTGGGGTTATAAGCATATAGCTAACTTACTAGCTAATGCTAAAGGTGGGAAGAAGCCTTGGTTCCTAACCAATGAAGTGGAAGAATGTGAAAATTATTTTAGCAGGACACTACTGGACCGGAAAAGTGAAAAAAGAAATAATGCTGACTGGCTACTAGCTAAAGAAAGCCATCCAGCCACAGTTTATATCCTTTTCTCAGATTTAAATCCCTTGGTTACTCTGGGTGGCAATAAAGAAAGTTCCCAACAGCCAGAAGTCAGGCTTTGTCAGCTGAACTACACAGATATAAAGGATTATTTGGCTCAGCCTGAGAAGATCACCTTGATTTTCCTTGGAGTAGAACTTGAAATGAAAAAAGAGTTACTTAATTATGTTGGGGAA------GTCCCAAGAGGA---------GGAGAAGATGGGTTGGTTGCCTGGTTTGCTCTAGGTATAGATCCTGTTGCTGCCGAAGAATTTAAGCAAAGACATGAAAATTGTTATTTTCTTCATCCTCCAATGCCAGCTCTTCTGCAATTGAAAGAAAAAGAAGCTGGGGTTGTAGCTCAAGCAAGATCTGTTCTTGCCTGGCATAGTCGATACAAGTTCTGCCCAACCTGTGGAAGTGCAACTAAAATTGAAGAAGGTGGCTATAAAAGAGCATGCTTGAAAGAAAACTGTCCCAGCCTCCATGGCGTTCACAATACGTCATATCCAAGAGTTGATCCTGTAGTAATCATGCAAGTTATTCATCCAGATGGGACCAAATGTCTTTTAGGCAGGCAGAAAAGATTTCCCCCAGGCATGTTTACTTGCCTTGCTGGATTTATTGAACCTGGGGAGACAATAGAAGATGCTGTTCGGAGAGAGGTAGAAGAGGAAAGTGGAGTCAAAGTTGGCCATGTTCAGTATGTCTCTTGTCAACCATGGCCAATGCCCTCCTCCTTAATGATTGGTTGCTTAGCTGTGGCAGTGTCCACAGAAATTAAAGTTGACAAGAATGAAATAGAGGACGCCCGCTGGTTCACTAGAGAACAGGTTGTGGATGTTCTGACCAAAGGGAAGCAGCAGGCATTCTTTGTGCCACCAAGCCGAGCTATTGCACATCAATTAATCAAACACTGGATTGGAATGAACCCCAATCTC---
>dasNov3
ATGTCTTCTATTACAAAA---AATCCAAAGCAAGAAATGATTTCCCAGTTTCACTGTTCAGCTGCTGAAGGAGACATTGCTAAGTTAACAGTAATATTCAGTCATTCTCCATTTCTTCTCAATGAAACTTCTGAAAATGGCTGGACTGCTTTAATGTATGCTGCAAGGAATGGGCACCCAGATGTTGTCCAATTTCTCCTTGAGAAAGGGTGTGACAGGTCCATTGTCAATAAATCAAGACAGACTGCATTGGATATTGCTAAATTTTGGGGTTATAAGCATATAGCTAATTTACTAGCTAATGCTAAAGGTGGGAAGAAGCCTTGGTTCCTAACCAATGAGGTGGAAGAAAGTGAAAATTATTTTAGCAGGACATTGCTGGACCGGAAAAGTGAAAAGAGAAACAATTCTAAGTGGCTACTAACTAAAAAGAGCCACCCAGCCACAGTTTATATCCTTTTTTCAGATTTAAATCCCTTGGTTACTCTAGGTGGCAATAAAGAAAGTTTCCAACAGCCAGAAGTTAGACTTTGTCAGCTGAATCACACAGATATAAAGGATTATTTGGCTCAGCCTGAGAAGATCACTTTAATCTTCCTTGGAGTAGAACTGGAAATGAAAAAACAGTTGCTTAATTATGCTGAGGAA------GTCCCCAAAGAA---------GAGGAAGATGGCTTGGTTGCCTGGTTTGCTCTAGGGATAGATCCTATTGCTGCCGAAGAATTTAAGCAAAGACATGAAAATTGTTATTTTCTTCATCCTCCAATGCCAGCTCTTCTACAATTGAAAGAAAAAGAAGCTGGGGTTGTAGCTCAAGCAAGATCTGTTCTTGCCTGGCACAGTCGATATAAGTTCTGCCCAACCTGTGGAAGTACAACTACAATTGAAGAAGGTGGCTATAAAAGAGTATGTTTAAAAGAAGACTGTCCTAGCCTCCATGGCGTTCACAACACATCATATCCAAGAGTCGATCCAGTAGTAATCATGCAAGTTGTTCATCCAGATGGGACTAAATGTCTTTTAGGCAGACAGAAAAGATTTCCCCCAGGCATGTTTACTTGCCTTGCTGGATTTATTGAACCTGGGGAGACAATAGAAGATGCTGTTCGGAGAGAAGTAGAAGAGGAAAGTGGAGTCAAAGTTGGCCATGTGCAGTATGTCTCTTGTCAACCATGGCCAATGCCATCCTCCTTAATGATTGGTTGTTTAGCTGTGGCAGTGTCTACAGAAATTAAAGTTGACAAGAATGAAATAGAGGACGCCCGCTGGTTCACAAGAGAACAGGTCATGGATGTTCTGACCAAAGGGAAGCAGCAGGCATTCTTTGTGCCACCAAGCCGAGCTATTGCACATCAGTTAATCAAACACTGGATTGGAATGAACCCCAATCTC---
>tupChi1
ATGTCTTCTGCAAAAAGA---AATCCAAAGCACGAAATAATCTCCCAGTTTCATTGCTCAGCTGCAGAAGGAGATATCACCAAGTTAACAGGGATACTCAACCATTCTCCATCTCTTCTCAATGAAACTTCAGAAAATGGCTGGACTGCTTTAATGTATGCCGCAAGGAATGGGCACCCAGATGTTGTCCAGTTTCTTCTTGAGAAAGGGTGTGACAGGTCAGTTGTCAATAAATCGAGGCAGACTGCACTGGATATTGCTGCGTTTTGGGGTTATAAGCATATAGCTAACTTACTAGCTAATGCTAAGGATGGGAAAAAGCCTTGGTTCCTAACCAGTGAAGTAGAAGAATGTGAAAATTATTTTAGCAGGACACTACTGGACCGGAAAAGTGAAAAAAGAAATAATTCTGACTGGCTACTCCCTAAAGAAAGCCATCCAGCCACAGTTTATATCCTTTTCTCAGATTTAAATCCCTTGGTTACTCTAGGTGGCAATAAAGAAAGTTTCCAGCAGCCAGAAGTCAGGCTTTGTCAGCTGAACTACACAGATATACAGGATTATTTGGCTCAGCCTGAGAAGATAACCTTGATTTTCCTTGGAGTAGAACTTGAAATTAAAAAAGAGTTACTTAATTATACTGCAGAG------GTCCCAAGAGAA---------GAGGAAGATGGGCTGGTTGCCTGGTTTGCTCTAGGTATAGATTCTGTTGCTGCTGAAGAATTTAAGCAAAGACATGAAAATTGTTATTTTCTTCATCCTCCAATGCCAGCTCTTCTGCAGTTGAAAGAAAAAGAAGCTGGTGTGGTAGCTCAAGCAAGATCTGTTCTTGCATGGCACAGTCGATATAAGTTCTGCCCAACCTGTGGGAGTGCAACTAAGATTGAAGAAGGTGGCTATAAAAGAGTATGCTTAAAAGAAGACTGTCCTAGTCTCCACGGTGTTCATAACACGTCATATCCAAGAGTAGATCCTGTAGTAATCATGCAAGTTATTCATCCAGATGGGACTAAATGTCTTCTAGGCAGGCAGAAAAGATTTCCCCCAGGCATGTTTACTTGCCTTGCTGGATTTATTGAACCTGGGGAGACGATAGAAGATGCTGTTCGAAGAGAAGTAGAAGAGGAAAGTGGAGTCAAAGTTGGCCATGTTCAGTATGTCTCTTGTCAGCCATGGCCGATGCCCTCCTCCTTAATGATTGGTTGCTTAGCTGTGGCAGTGTCTACAGAAATTAAAGTTGACAAGAATGAAATAGAGGATGCCCGCTGGTTCACTAGAGAACAGGTCGTGGATGTTCTAACCAAAGGGAAGCAGCAGGCGTTCTTTGTGCCACCAAGCCGAGCTATTGCACATCAGTTAATCAAACACTGGATTGGAATCAGCCCCAGTCTC---
>HLpipKuh2
ATGTCTTCTATCGAAAGA---AATCCAAAGCAAGAAATAGTTTCCCAATTTCACCAATCAGCTGCAGAAGGAGATATTGCCAAGTTAACAGTAATACTCGGGCATTCTCCATCTTTCCTCAATGAAACTTCTGAAAATGGCTGGACTGCTTTAATGTATGCTGCAAGGAATGGGCATCCAGATGTTGTCCAATTTCTACTTGAGAAAGGGTGTGACAGATCCATTGTCAACAAATCAAGGCAGACTGCACTGGATATTGCTAAATTTTGGGGTTACAAGCATATAGCTAACTTACTAGCTAATAATAAAGGTGGAAAGAAGCCTTGGTTCCTAACCAATGAAGTAGAAGAATGTGAAAATTATTTTGGCAAAACGCTGTTGGACCGGAAAAGTGAAAAAAGAAATAATTCTGACTGGCTACTAGCTAAAGAAAGCCACCCAGCCACAGTTTATATACTTTTCTCAGATCTAAATCCCTTGGTTACTCTGGGTGGCAACAAAGAAAGTTCCCAACAGCCAGAAGTCAGGCTTTGTCAGCTGAACTACACAGATATAAAGGAGTATTTGGCTCAGCCTGAAAAGATCACCTTGATTTTCCTTGGAGTAGAACTTGAAATGAAAAAAGAGTTACTTAATTACACTGGGGAA------GTCCCAAGAGAA---------GGAGAAGATGGGCTGGTTGCCTGGTTTGCTCTAGGTATAGATCCTGTTGCTGCTGAAGAATTTAAGCAAAGACATGAAAATTGTTATTTCCTTCATCCTCCAATGCCAGCTCTTCTGCAATTGAAAGAAAATGAAGCTGGAGTTGTAGCTCAAGCAAGATCTGTTCTTGCCTGGCACAGTCGATACAAGTTCTGCCCAACCTGTGGAAGTGCCACTAAAGTTGAGGAAGGTGGCTATAAAAGAGTCTGCTTAAAAGAAGACTGCCCCAGCCTCCAGGGCGTTCACAATACATCATATCCAAGAGTTGATCCAGTAGTAATCATGCAAGTTATTCATCCAGATGGGACCAAATGTCTTTTAGGCAGGCAGAAAAGATTTCCTCCAGGCATGTTTACTTGCCTTGCTGGATTTATTGAACCTGGGGAGACAATAGAAGATGCTGTTCGGAGAGAAGTAGAAGAGGAAAGTGGTGTCAAAGTTGGCCATGTTCAGTATGTCTCTTGTCAACCATGGCCAATGCCCTCTTCCTTAATGATCGGTTGCTTAGCTGTGGCAGTGTCTACAGAAATTAAAGTTGACAAGAATGAAATAGAGGATGCCCGCTGGTTCACTAGAGAACAGGTTGTGGATGTTCTAACCAAAGGGAAGCAGCAGGCATTCTTCGTGCCACCAAGCCGAGCGATTGCACATCAGTTAATCAAACACTGGATTGGAATGAACCCCAATCTC---
>HLmolMol2
ATGTCTTCTATTAAAAAA---AGTCCAAAGCAAGAAATGATTTCCCAGTTTCACTGTTTAGCTGCGGAAGGAAACATTGCCAGATTAACAGCAATACTCAGTCATTCTCCGTCTCTTCTCAATGAAACTTCTGAAAATGGCTGGACTGCTTTAATGTATGCTGCAAGGAATGGGCACCCAGATGTTGTCCAATTTCTACTTGAGAAAGGGTGTGACAGATCTGTTGTGAACAAATCAAGGCAGACTGCATTAGATATTGCTAAATTTTGGGGTTACAAGCATGTAGCTAACTTACTAGCTAACACTAAAGGTGGGAAGAAGCCTTGGTTCCTAACCAATGAAGTAGAAGAAAGTGAAAATTACTTTGGCAAAACACTACTGGACCGGAAAAGTGAAAAAAGAAATAATTCTGACTGGCTACTAGCTAAAGAACGCCATCCAGCCACAGTTTATATCCTTTTCTCAGATTTAAATCCCTTGGTTACTCTAGGTGGCAACAAAGAAAGTTCCCAACAGCCAGAAGTCAGGCTTTGTCAGCTGAACTACACAGATATAAAGAATTATTTGGCTCAACCTGAAAAGATCACCTTGATTTTCCTTGGAGTAGAACTTGAAATGAAAAAAGAGTTACTTAATTATGCTAGGGAG------GTCCCAAGAGAA---------GAAGAAGATGGGTTGGTTGCCTGGTTTGCTCTAGGTATAGATCCTGTTGCTGCTGAAGAATTTAAGAAAAGGCATGAAAATTGTTATTTTCTTCATCCTCCAATGCCAGCTCTTCTGCAATTGAAAGAAAATGAAGCTGGGGTTGTAGCTCAAGCAAGATCTGTTCTTGCCTGGCACAGTCGATATAAGTTCTGCCCAACCTGTGGAACTGAGACTAAAATTGAAGAAGGTGGCTATAAAAGAGTATGCTTAAAAGAAGACTGTCCTAGCCTCCATGGTGTTCATAATACATCATATCCAAGAATTGATCCAGTCGTAATCATGCAAGTTATTCATCCAGATGGGACCAAATGTCTTTTAGGCAGGCAGAAAAGATTTCCCCCAGGCATGTTTACTTGCCTTGCTGGATTTATTGAACCTGGGGAGACAATAGAAGATGCTGTTCGAAGAGAAGTAGAAGAGGAAAGTGGAGTCAAAGTTGGCCATGTTCAGTATGTCTCTTGTCAACCATGGCCAATGCCCTCCTCCTTAATGATTGGTTGCTTAGCTGCAGCAGTGTCTACAGAAATTAAAGTTGACAAGAATGAAATAGAGGATGCCCGCTGGTTCACTAGAGAACAGGTTGTGGATGTTCTGACCAAAGGGAAGCAGCAGGAATTCTTTGTGCCACCAAGCCGAGCTATTGCACATCAATTAATCAAACACTGGATTGGAATGAACCCCAATCTC---
>HLmanJav1
ATGTCTTCTATAAAAAGA---AGTCCAAAAGAAGAAATCATTTCCCAGCTTCACTATTCAGCTGCAGAAGGAGATATTGCCAGGTTAACAGTAATCCTCAGTCATTCTCCATCTCTTCTCAATGAAACTTCTGAAAATGGCTGGACTGCTTTAATGTATGCTGCAAGGAATGGGCATCCAGAAGTTGTCCAATTTCTACTTGAGAAAGGGTGTGACAGATCCATTGTCAATAAATCAAGGCAGACTGCATTGGATATTGCTAAATTTTGGGGTTATAAGCATATAGCTAACTTACTAGCTAATGCTAAAGATGGGAAGAAGCCTTGGTTCCTAACCAATGAAGTGGAAGAACGTGAAAATTATTTTAGCAGGACACTACTGGACCGAAAAAGTGAAAAAAGAAACAATTCTGACTGGCTGCAAGCTAAAGAAAGCCATCATACCACAGTTTATATCCTTTTCTCAGATTTAAATCCCTTGGTTACTCTAGGTGGCAATAAAGAAAGTTCCCAACAGCCGGAAGTCAGGCTGTGTCAGCTGAACTACACAGATATAAAGGATTATTTGGGCCAGCCTGAGAAGATCACCTTGATTTTCCTTGGAGTAGAACTTGAAATGAAAAAAGAGCTACTTAATTATGCTGGGGGT------GTCCCAAGAGAA---------GAA---GATGGGTTGGTTGCCTGGTTTGCTCTAGGTATAGATCCTGTTGCTGCTGAAGAATTTAAGCAAAGACATGAAAATTGTTATTTTCTCCATCCACCAATGCCAGCTCTTCTGCAACTGAAAGAAAAAGAAGCTGGGGTTGTAGCTCAAGCAAGATCTGTTCTTGCCTGGCACAGTCGATATAAGTTCTGTCCCACCTGTGGAAGTGCAACTAAAATTGAAGAAGGTGGCTATAAAAGAGTATGCTTAAAAGAAGGCTGTCCTAGCCTCCATGGCGTTCACAACACATCATATCCAAGAGTTGATCCAGTAGTAATCATGCAAGTTATTCATCCAGATGGGACCAAATGTCTTTTAGGCAGGCAGAAAAGATTTCCCCCAAACATGTTTACTTGCCTTGCTGGATTTATTGAGCCTGGGGAGACAATAGAAGATGCCGTTCGGAGAGAAGTGGAAGAGGAAAGTGGAGTCAAAGTTGGCCATGTTCAGTATGTCTCTTGTCAACCATGGCCAATGCCCTCCTCCTTAATGATTGGTTGCTTAGCTGTGGCAGTGTCTACAGAAATTAAAGTTGACAAGAATGAAATAGAGGATGCCCGCTGGTTCACTAGAGAACAGGTTGTGGATGTTCTGACCAAAGGGAAGCAGCAGGCATTCTTTGTTCCACCAAGCCGAGCTATTGCACATCAGTTAATCAAACACTGGATTGGAATGAACCCCAATCTC---
>triMan1
ATGTCTTCTGTGAAAGCA---AACCTAAAGAAGGAAATAATTTCCCAGTTTCACTGTTCAGCTGCTGAAGGAGATATTGCCAAGTTAACAGCGATACTCAGTCATTCTCCATCTCTTCTCAATGAAACTTCTGAAAATGGCTGGACTGCCTTAATGTATGCTGCAAGGAATGGGCACCCAGAGGTTGTCCAGCTTCTGCTTGAGAAAGGGTGTGACAGGTCCATTGTCAACAAATCAAAGCAGACTGCACTGGATATTGCTAAATTTTGGGGTTATAAGCATATAGCTAATTTGTTAGCTAATGCTAAAGGTGGGAAGAAGCCTTGGTTCCTAACCAATGAAGTGGAAGAATGTGAAAATTATTTTAGCAGGACACTACTGGACCGGAAAAGTGAAAAAAGAAATAATTCTGACTGGTTACTAGCTAAAGAAAGCCATCCAGCCACAGTTTATATCCTTTTCTCAGATTTAAATCCCTTGGTTACTCTAGGTGGCAATAAAGAAAGTTTCCAACAGCCGGAAGTCAGGCTTTGTCAGCTGAACTACACAGATGTAAAGGGTTATTTGGCCCAGCCTGAGAAGATCACCTTGATTTTCCTTGGAGTAGAACTTGAAATGAAAAAAGAGTTACTGAGTTATGCTGAGGAA------GTCCCAAAAGAA---------GAGGAAGATGGCTTGGTTGCCTGGTTTGCTCTAGGTATAGGTCAGATTGCTGCTGAAGAATTTAAGCAAAGACATGAAAATTGTTATTTCCTTCATCCTCCAATGCCAGCACTTCTACAATTAAAAGAAAAGGAAGCTGGGGTTGTTGCTCAAGCAAGATCTGTTCTTGCCTGGCACAGTCGGTATAAGTTCTGCCCAACCTGTGGAAGTGCAACTAGAATTGAAGACGGTGGCTATAAAAGAGTGTGTTTAAAAGAAGACTGTCCTAGCCTCTATGGTGTTCACAATACATCATATCCAAGAGTTGATCCGGTAGTAATCATGCAAGTTATTCATCCAGATGGGACCAAATGTCTTTTAGGCAGGCAGAAAAGATTTCCCCCGGACATGTTTACTTGCCTTGCTGGATTTATTGAACCTGGGGAGACAATAGAAGATGCTGTTCGAAGAGAAGTAGAAGAGGAAAGTGGAGTCAAAGTTGGGCATGTTCGGTATGTCTCTTGTCAACCGTGGCCAATGCCCTCTTCCTTAATGATTGGTTGCTTAGCTGTGGCAGTGTCTACAGAAATTAAAGTTGACAAGAATGAAATAGAGGACGCCCGCTGGTTCACTAGAGAACAGGTCATAGATGTTCTGACCAAAGGGAAGCAGCAGGCATTCTTTGTGCCACCAAGCCGAGCTATTGCACATCAGTTAATCAAACACTGGATAGGAATGAACGCCAATCTC---
>cavPor3
ATGTCTTCTGGTAAAGGA---AGTCCAAAACAAGAAATGATTTCTGAGTTTCACAGTGCAGCTGCTGAGGGAGATATTGCCAAGATAATAGGAATACTCAGTCATTCTCCAGCGCTTCTCAACGAAACATCTGAAAATGGCTGGACTGCTTTAATGTATGCTGCAAGGAACGGACACCCCGAAGTCGTCCAGTTTCTGCTTGAGAAAGGGTGTGATAGATCAGTTGTCAATAAATCAAAGCAAACTGCACTGGATATTGCTGTATTTTGGGGTTATAAGCATATAGCTAACTTACTAGCTAATGCTCAAGGTGGGAAGAAGCCTTGGTTCCTAACCAGTGACGTGGAAGAATGTGACAATTATTTTAGCAAAACACTACTGGATCGAAAAAGTGAAAAAAGAAATAATTCTGACTGGCTGCTAGCTAAAGAAAGCCATCCATCCACAGTTTATATCCTTTTCTCAGATTTAAATCCCTTGGTCACTTTAGGTGGCAATAAAGAAAGTTTCCAACAGCCAGAAGTCAGGCTTTGTCGGCTGAGCTACACAGATATAAAGGATTACTTGGCTCATCCTGAGAAGATCACCTTGGTTTTCCTTGGAGTAGAGCTTGAAACGAAAAAACAGTTAAATAATCATGCTGCAGAA------GTCCCAAGAGAA---------GAGGAAGATGGGTTGGTTGCCTGGTTTGCTCTCGGTATAGATCCTGTGGCTGCTGAAGAGTTTAAGCAAAGACATGAAAATTGTTACTTTCTTCATCCTCCCATGCCAGCTCTTCTACAGTTGAAAGAAAGAGAAGCTGGGGTCGTAGCTCAAGCAAGATCTGTTCTTGCCTGGCACAGTCGATACAAGTTCTGTCCAACCTGTGGAAGCACGACTAAAATTGAAGAAGGTGGCTATAAAAGAGTGTGTTTGAAGCAAGACTGCCCCAGTCTCCATGGTGTTCATAACACATCATATCCCAGAGTCGATCCAGTAGTAATCATGCAAGTTATTCATCCAGATGGGACCAAATGTCTTTTAGGCAGGCAGAAAAGATTTCCCCCGGGCATGTTTACTTGTCTTGCTGGATTTGTGGAACCTGGGGAGACAATAGAGGATGCTGTTCGGAGAGAAGTAGAAGAGGAGAGTGGAGTCAGAGTGGGCCATGTTCAGTATGTCTCTTGTCAACCATGGCCAATGCCCTCCTCCTTAATGATTGGTTGTTTAGCTGTGGCAGTGTCTACAGAAATTAAAGTTGACAAGAATGAAATAGAGGATGCCCGCTGGTTCACCAGAGAACAGGTTGTGGATGTTCTAACCAGAGGGAAGCAGCAAGCATTCTTTGTGCCACCAAGCCGAGCTATTGCACATCAGTTAATCAAATACTGGATTGGAATGAACCCCAATCTC---
>echTel2
ATGTCTTCAATAAAAAGA---AATCCAAAGAAGGAAATAATTTCCCAGTTTCACTGTTGGGCAGCTGAAGGCGACATTGCCAAGTTAACGGTCGTACTCAGTCATTCTCCATCTCTCCTCAACGAAACGTCTGAAACTGGCTGGACAGCCTTGATGTATGCGGCAAGGAATGGGCACCCGGATGTCGTCCAGTTTCTACTTGAGAAAGGGTGTGACAGGTCGATTGTCAATAAATCAAAGCAGACTGCACTGGATATTGCTAAATTTTGGGGTTATAAACATATAGCTAACTTATTAGCTAATGCTAAAGGTGGAAAGAAGCCTTGGTTCTTAACCAATGAAGTGGAAGAATGTGAGAATTATTTTAGCAGCACACTACTGGACCGGAAAAGTGAAAAAAGAAATGATTCTGAGTGGCTGCTAGCTAAGGAAAGCCATCCCACCACAGTTTATATCCTTTTCTCGGATTTAAATCCTTTAGTTACTCTCGGCGGCAATAAAGAACGTTTCCAACAGCCAGAAGTCAGGCTCTGCCAACTGAACCACACAGACATAAAGGATTATTTGATCCATCCTGAGAAGATCACCTTAATTTTCCTTGGAGTAGAACTTGAAATAAGAAAAGAGTTACTGAATTATGCTGGGGAA------CTCCCAAAAGAA---------GAGGAAGATGGGTTGGTCGCTTGGTTTGCTCTAGGTATTGATCCTATGGCTGCTGAAGAATTTAAGCAAAGGCATGAAAATTGTTACTTTCTGCATCCTCCCATGCCAGCACTTCTACAACTAAAGGAAAAGGAAGCTGGAGTAGTTGCTCAAGCAAGATCTGTCCTTGCCTGGCACAGTCGATATAAGTTCTGCCCAACTTGTGGAAGTGCAACGAAAATCGAAGAAGGTGGCTATAAAAGAGTGTGTTTAAAAGAAAACTGCCCGAGCCTCCAGGGCGTTCACAACACATCATACCCAAGAGTTGATCCTGTAGTGATCATGCAAGTTATTCATCCAGATGGAACCAAATGTCTTTTAGGCAGACAGAAAAGATTTCCCCCAGACATGTTTACTTGCCTTGCTGGATTTGTTGAACCTGGGGAGACAATAGAAGATGCTGTTAGAAGAGAAGTAGAAGAGGAAAGTGGAGTGAAAGTTGGCCATGTTCAGTATGTCTCTTGTCAGCCATGGCCAATGCCCTCCTCCTTAATGATTGGTTGCTTAGCTGTGGCGGTGTCTACAGAAATTAAAGTTGACAAGAATGAAATAGAGGATGCCCGCTGGTTCACTAGAGAACAGGTCGTGGACGTCCTGACCAAAGGGAAGCACCAGGCCTTCTTCGTGCCACCCAGCCGAGCGATTGCACATCAGTTAATCAAACACTGGATAGGAATGAATGCCAATCTC---
>sorAra2
ATGTCTTCTCTAAAAAGA---AGTCCAACTCAAGAAGTAATTTCCCAGTTTCACTCGTCAGCTGCAGAAGGCGATGTGGCCAGGTTAACTGTGATCTGCAGCCATTCCCCATCTGTTCTCAATGAAACATCTGAAAATGGTTGGACAGCTTTAATGTATGCTGCGAGGAACGGGCATCCAGATGTTGTTCAGTTTCTTCTTGAGAAAGGGTGTGACCGGTCCATTGTCAATAAATCAAGACAGACTGCACTAGATATTGCTAAATTCTGGGGTTACAAGCATATAGCTAACTTACTAGCTAATGCTAAAGGTGGAAAGAAACCATGGTTCTTAACCAGTGATGTGGAAGAATGTGAAAATTATTTTAGCAGGACACTGCTAGATCGGAAAAGCGAAAAAAGAACTAATTCTGACTGGCTGCTAGCTAAAGAGAGCCATCCCACTACAGTTTATATCCTTTTCTCAGATTTAAGCCCTTTGGTTACCCTAGGTGGCAACAAGGAAAGTTTCCAGCAGCCGGAAGTCAGACTTTGCCAGCTGAACTACACAGACATAAAGGATTATCTGATGCATCCGGAGAACATCACCTTGATTTTCCTTGGAGTTGAACTGGAAATGAAAAAAGAGTTTTTGGACTCGACTGGGGAA------GTCCCACGAGAG---------GAAGAAGATGGGCTGGTTGCTTGGTTTGCCCTGGCTATAGATCCTGTCGCTGCTGACGAATTTAAGCAAAGGCATGAGAATTGTTATTTTCTTCATCCTCCAATGCCAGCCCTTCTGCAGTTGAAAGACAAAGAAGCGGGGGTTGTGGCTCAAGCAAGGTCCGTTCTTGCCTGGCACAGTCGATACAAGTATTGCCCCACCTGTGGGAGTGCCACGAGAATTGAAGAAGGTGGCTACAAAAGAGTGTGCCTGAGAAAGGACTGCCCGAGTCTGCAGGGCGTCCACAACACCTCGTACCCCCGAGTCGATCCAGTGGTCATCATGCAAGTCATTCATCCAGATGGAACCAGGTGCCTTTTAGGCAGGCAGAAAAGATTTCCCCCAGGCATGTTTACTTGCCTCGCTGGATTTATTGAACCTGGGGAGACAATCGAAGATGCTGTTCGCAGAGAAGTCGAAGAGGAAAGTGGAGTCAAAGTCGGCCATGTTCAGTACGTCTCTTGTCAACCATGGCCAATGCCTTCCTCCCTAATGATTGGTTGCTTAGCTGTGGCAGTGTCTACAGAAATTAAAGTTGACAAGAATGAAATAGAGGACGCCCGCTGGTTCACTAGAGAACAGGTTGTGGACGTCCTGACCAAAGGGAAACAACAGGCATTCTTTGTGCCCCCAAGCCGAGCCATCGCGCATCAGTTAATCAAGCACTGGGTTGGAATGAACCCCAATCTT---
>conCri1
ATGTCTTCTATAAAAGGTCTAAATCCA------GAAATAATAACTCAACTTCATGATTCAGCTGCAGAAGGAGATATTGCCAGGTTAACAGTAATCCTCACTCATTCACCATCTCTTCTCAATGTAACTTCTAAAAATGGCTGGACTGCTTTAATGTTTGCTGCAAGGAACGGACATCCAGATGTTGTCCAATTTCTGCTTGAGAAAGGGTGTGACAGATCCATCGTCAATAAATCAAAGCAGACCGCACTAGATATTGCTAAATTTTGGGGTTATAAGCATATAGCTAACTTACTAGCTAATGCGAAAGGTGGAAAGAAGCCTTGGTTTCTAACCAGTGATGTGGAAGAATGTGAAAATTATTTTAGCAGGACACTACTAGACCGGAAAAGTGAAAAAAGAACTAATTCTGACTGGCTACTAGCTAAAGAAAGCCATCCAACCACAGTTTATATTCTTTTCTCAGATTTAAAACCCTTGGTTACTCTAGGTGGCAATAAAGAAAGTTCTCAACAGCCTGAAGTCAAACTTTGTCAACTGAACTACACAGACATAAAAGATTATTTGGCTCACCCTGAGAAAATCACCTTGATATTCCTTGGAGTAGAACTTGAAATAAGAAAAGAGTTATTTAATTATGCTGGGGAA------GTCCGAAGAGGT---------GAAGAAGATGGGTTGGTTGCCTGGTTTGCTCTAGATATAGATCCTGTTGCTGCCGAAGAATTTAAGCAAAGACATGAAAATTGTTATTTTCTTCATCCTCCAATGCCAGCTCTTCTGCAGTTGAAAGAAAAAGAAGCAGGGGTTGTAGCTCAAGCAAGATCTGTTCTTGCCTGGCATAGCCGATATAAATTCTGTCCGACCTGTGGAAGTACAACTAAAATCGAAGAGGGTGGCTATAAAAGAGTATGCATAAAAGAAGACTGCCCTAGCCTCCATGGTGTTCATAATACATCATATCCAAGAGTTGATCCAGTAGTAATCATGCAAGTTATTCATCCAGATGGTACCAAATGCCTGTTAGGCCGCCAGAAAAGATTTCCCCCGGGCATGTTTACTTGCCTTGCTGGATTTATTGAACCTGGGGAGACAATAGAAGATGCTGTTCGGAGAGAAGTAGAGGAGGAAAGTGGAGTCAAAGTTGGCCATGTTCAGTATGTCTCTTGTCAACCATGGCCAATGCCCTCCTCCTTAATGATTGGTTGCTTAGCTGTGGCAGTGTCTACAGAAATTAAAGTTGACAAGAATGAAATAGAGGATGCCCGCTGGTTCACTAGAGAACAGGTTGTGGATGTTCTGACCAAAGGGAAGCAGCAGGCTTTCTTTGTGCCACCAAGCCGAGCTATTGCACATCAGTTAATCAAACACTGGATTGGAATGAACCCCAATCTC---
>hetGla2
ATGTCTTCTGTTAAAGGA---AGTCCAAAACGGGAAATAATTTATGAATTTCACAGTGCAGCTGCCGAAGGAGATATGGCCAAGTTAACAGGACTACTCAGTCATTCTCCATCTCTTCTCGATGAAACTTCTGAAAATGGCTGGACTGCTTTAATGTATGCAGCAAGGAATGGGCACTCAGATGTTGCCCAGTTTCTGCTTGAGAAAGGGTGTGATAGATCAATTGTCAATAAATCAAGGCAAACGGCACTGGATATTGCTGTATTTTGGGGCTATAAGCATACAGCTAATTTATTAGCTAATGCTAAAGGTGGGAAGAAGCCTTGGTTCCTAACCAATGAAGTAGAAGAATGTGAAAATTATTTTAGCAGAACACTACTGGATCGCAAAAGTGAAAAAAGAAATAATTCTGACTGGCTGCTAGCTAAAGAAAGCCATCCGTCCACAGTTTATATCCTTTTCTCAGATTTAAATCCCTTGGTCACTTTAGGTGGCAATAAAGAAAGTTTCCAACAACCGGAAGTCAGGCTTTGTCAGCTGAACTACACAGATGTAAAGGATTACTTGGCTCAGCCTGAGAAGATCACCTTGATTTTCCTTGGAGTAGAACTTGAAATGAATAAAAAGTTACATGATCATGCCAGAGAA------GTCCCAAGAGAA---------GAGGAAGATCAGTTGGTTGCTTGGTTTGCTCTAGGTATAGATCTTATTGCTGCCAAAGAATTTAAACAAAGACATGAAAATTGTTATTTTCTTCATCCTCCAATGCCAGCTCTTCTGCAGTTGAGAGAAAAAGAAGCTGGAGTTGTAGCTCAAGCAAGATCTGTTCTTGCCTGGCACAGTCGATACAAGTTCTGCCCAACCTGTGGAAGTACAACTAAAATTGAAGAAGGTGGCTATAAAAGAGTGTGCTTGAAAGAAGACTGTCCTAGTCTCCATGGTGTTCATAATACATCATACCCCAGAGTCGATCCAGTAGTAATCATGCAAGTTATTCATCCAGATGGGGCCAAATGTCTTTTAGGCAGGCAGAAAAGATTTCCCCCAGGCATGTTTACGTGTCTTGCTGGATTTGTTGAACCTGGGGAGACAATAGAAGATGCTGTTCGGAGAGAAGTAGAAGAGGAAAGTGGAGTCAAAGTTGGCCATGTTCAGTATGTCTCTTGTCAACCATGGCCAATGCCCTCCTCCTTAATGATTGGTTGTTTAGCTGTGGCAGTGTCTACAGAAATTAAAGTTGACAAGAATGAAATAGAGGATGCCCGCTGGTTCACTAGAGAACAGGTTGTGGATGTTCTAACCAGAGGGAAGCAGCAAGAATTCTTTGTGCCACCAAGCCGAGCAATTGCACATCAATTAATCAAACACTGGATTAGAATGAACCCCAATCTC---
>micMur3
ATGTCTTCTGTAACAAGA---AATCCAAAGCAAGAAATGATTTCCCAGTTTCACTGTTCAGCTGCAGAAGGAGATATTGCCAAGTTAACAGGAATACTTAGTCATTCTCCATCACTTCTTAATGAAACTTCTGACAATGGCTGGACTGCTCTAATGTATGCTGCAAGGAATGGGCACCTAGAGGTTGTCCAATTTCTGCTTGAGAAAGGGTGTGACAGATCACTTGTCAATACATCAAGGCAGACTGCACTGGATATTGCTATATTTTGGGGTTATAAGAATATAGCTAATTTACTAGCTAATGCTGAAGATGGGAAGAAGCCTTGGTTCCTAACCAACGGAGTGGAAGAATGTGAAAATTATTTTAACAAAACACTACTGGACCGCAAAAGTGAAAAGAGAAATAATTCTGACTGGTTACTGGCTAAAGAAAGCCATCCAGCCACAGTTTATATCCTTTTCTCAGATTTAAATCCCTTGGTCACTCTAGGTGGCAATAAAGAAAGTTTCCAACAGCCAGAAGTCAGGCTTTGTCAGCTGAACTACACAGATGTAAAGGATTATTTGGCTCAGCCTGAGAAGATCACCTTGATCTTTCTTGGAGTAGAACTTGAAATGAAAGAAAAGTTACTAGAT---ACTGGAGAA------GTCCCAAGAGAA---------GAAGAAGATGGGTTGGTTGCCTGGTTTGCTCTAAGTATAGATCCCACTGCTGCTGAAGAATTTAAACAAAGACATGAAAATTGTTATTTTCTACATCCTCCAATGCCAGCTCTTCTGCAGTTAAAAGAAAAAGAAGCTGGAGTTGTAGCTCAAGCAAGATCTGTTCTTGCCTGGCACAGTCGATACAAGTTTTGCCCAACCTGTGGAAGTGCAACTAAAATTGAAGAAGGTGGCTATAAAAGAGTATGTTTAAAAGAAGACTGTCCTAGTCTTCAAGGTGTTCATAATACATCATATCCAAGAGTTGATCCAGTAGTAATCATGCAAGTTATTCATCCAGATGGGACCAAATGTCTTTTAGGCAGGCAGAAAAGATTTCCCCCAGGCATGTTTACTTGTCTTGCTGGATTTATTGAACCTGGGGAGACAATAGAAGATGCTGTTCGGAGAGAAGTGGAAGAGGAAAGTGGAGTCAAAGTTGGCCATGTTCAGTATGTCTCTTGTCAACCATGGCCAATGCCTTTCTCCTTAATGATTGGTTGCTTAGCTGTGGCAGTGTCTACAGAAATTAAAGTTGACAAGAACGAAATAGAGGATGCCCGCTGGTTCACTAGAGAACAGGTTGTGGATGTTCTGACCAAAGGGAAGCAGCAGGCATTCTTTGTGCCACCAAGCCGAGCGATTGCACATCAATTAATCAAACACTGGGTCAGAATAAACCCCAATCTC---
>eriEur2
ATGTCTTCTATAAAAAGA---AGTCCAATGCAAGAAATAATTTCCCAGTTTCACTGTTCAGCTGCAGAAGGAGATATTGCCAAATTAGCAGGAATGCTGAGTCATTCGCCATCTCTGCTCAATGAAACATCTGATAATGGCTGGACAGCTTTAATGTATGCTGCAAGGAATGGGCACACAGATGTTATCCAACTTCTACTTGATAAAGGGTGCAACAGATCCATTGCCAATAAGTCAAGGCAGACTGCACTAGATATTGCTAAATTTTGGGGTTATAAGCATATAGCTAACTTAATAGCTAATGCTAAAGATGGGAAGAAGCCTTGGTTCCTAACCAGTGATGTGGAAGAATGTGAAAATTATTTTAGCAGGACACTACTGGACCGGAAAAGTGAAAAAAGAAATAATTCTGACTGGCTACTAACTAAAGAAACCCACCCAACCACAGTTTATATTCTTTTCTCAGATTTAAATCCATTGGTTACTCTAGGTGGAAATAAAGAAAGTTACCAACAACCAGAAGTAAGGCTTTGTCAGCTGAACTATACAGATGTAAAGAATTATTTGACTCATCCTGAGAAGATTACCTTGATTTTCCTTGGTGTAGAGCTTGAAATGAAAAAAGAGTTATTTAACTCAGCTGGGGAA------GTTCCAAAAGAA---------GAGGCAGATGGATTGGTTGCCTGGTTCGCTTTGGGTATAGATCCTGCTGCTGCTGAAGAATTTAAGCAAAGACATGAAAACTGTTATTTTCTCCATCCTCCAATGCCAGCTCTTCTGCAGTTGAAAGAAAAAGAAGCCGGTGTTGTGGCTCAAGCAAGATCTGTTCTTGCCTGGCACAGTCGATACAAGTTCTGTCCCACTTGTGGAAGTGCAACTAAAATTGAAGAAGGTGGCTATAAGAGATCATGCCTGAAAGAAGGCTGCCCGAGCCTCCATGGAGTTCACAATACATCATACCCAAGAGTTGATCCGGTTGTAATCATGCAAGTTATTCATCCAGATGGGACCAAGTGTCTTTTGGGCAGGCAGAAAAGATTTCCCCCAGGCATGTTTACTTGCCTTGCTGGATTTATTGAACCTGGGGAGACAATAGAAGATGCTGTTCGGAGAGAAGTAGAAGAGGAGAGTGGAGTCAAAGTTGGCCATGTTCAGTATGTCTCTTGTCAACCATGGCCAATGCCCTCCTCCTTAATGATTGGTTGCTTAGCTGTGGCCGTGTCTACAGAAATTAAAGTTGACAAGAATGAAATAGAAGATGCCCGCTGGTTCACTAGAGAACAGGTTGTGGATGTTCTGACCAAAGGAAAGCAGCAGGCATTCTTTGTGCCACCAAGCCGAGCTATTGCACATCAGTTAATCAAACACTGGATTGGAATGAACCCCAACCTC---
>oryCun2
ATGTCTTTTGTCAAAGGA---ACCCCAAAGAAAGAAATGATTGCCCAGTTTCACTGTTCAGCTGCGGAAGGAGATATAGCCAAGTTAACAGGAATACTCAGTCATTCGCCGTCTCTTCTCAATGAAACATCTGAAAATGGTTGGACTGCTTTAATGTATGCTGCAAGGAATGGGCACCCAGATGTTGTCCAATTTCTGCTTGAGAAAGGGTGTGACAGATCAGTTGTCAATAAATCGAGGCAGACTGCACTGGATATTGCTGTGTTCTGGGGTTATAAGCATATAGCTAACTTACTGGCTATCGCTAAAGGTGGGAAGAAGCCTTGGTTCCTAACCAATGAAGTGGAAGAATGTGAAAATTATTTTAGCAGGACACTACTGGACCGGAAAAGTGAAAAAAGAAATAATTCTGACTGGCTACTAGCTAAAGAAAGCCATCCAGCCACAGTTTATATCCTTTTTTCAGATTTAAATCCCTTGGTTACTCTAGGTGGCAATAAAGAAAGTTCTGAACAGCCAGAAGTCAGGCTTTGTCAGCTGAGCTATGCAGATATAAAGGAGTATTTGGCTCAACCTGAGAAGATCACCTTGATTTTCCTTGGAGTAGAACTTGAGATGAAAAAACAGTTACTTAATTATGCTGAGGAA------GTCCCAAGAGAG---------GAGGAAGATGGATTAGTTGCCTGGTTTGCTCTAGGTATAGATCCTACTGCTGCTGAAGAATTTAAACAAAGACATGAAAATTGTTATTTTCTTCACCCTCCAATGCCAGCTCTTCTGCAATTGAAAGAAAAAGAAGCTGGGGTCGTAGCTCAAGCAAGATCTGTCCTTGCCTGGCACAGTCGATACAAGTTCTGCCCAACCTGTGGAAGTGCAACTAAAATTGAAGAAGGTGGCTACAAAAGAGTATGCTTAAAAGAAGGCTGCCCTAGTCTCCGTGGTGTTCATAATACGTCTTATCCAAGAGTTGACCCAGTAGTAATCATGCAAGTTATTCATCCAGATGGGACCAAATGCCTTTTAGGCAGGCAGAAAAGATTTCCCCCAGGCATGTTTACTTGCCTTGCTGGATTTATTGAACCTGGGGAGACAATAGAAGATGCCGTTCGGAGAGAGGTGGAAGAAGAAAGTGGAGTCAAAGTTGGCCATGTTCAGTATGTCTCTTGTCAGCCATGGCCAATGCCCTCCTCCTTAATGATTGGTTGCTTAGCTGTAGCAGTGTCTACAGAAATTAAAGTTGACAAGAATGAAATAGAGGATGCCCGCTGGTTCACTAGAGAACAGGTTGTGGATGTTCTGACCAAAGGGAAGCAGCAGGCATTCTTTGTGCCGCCAAGCCGAGCTATTGCACATCAGTTAATCAAGCACTGGATTGGAATGAACCCCAATCTG---
>ochPri3
ATGTCTTTTGTAAAAGGA---ACTCCTAAGAAAGAGATGATATCCCAGTTTCACTGTTTAGCTGCCGAAGGAGATATGGCCAAGTTGGCAGGGATGCTCAGCCATTCTCCGTCTCTTCTCAACGAAACGTCGGAAAATGGCTGGACTGCTTTGATGTACGCTGCCAGGAATGGGCACCCCGACATTGTCCAGTTCCTGCTTGACCAAGGGTGTGACAGATCAGCTGTAAATAAATCGAGACAGACCGCCCTGGATATTGCTGTGTTTTGGGGTTATAAACATATAGCTAACTTACTAGCTATAGCTAAAGGTGGAAAGAAGCCTTGGTTCCTAACCAACGAAGTAGAAGATTGTGAAAATTATTTTAGCAGGACACTGCTGGACCGGAAAAGTGAGAAAAGAACTAATTCTGACTGGCTACTCGCTAAAGAAAGCCATCCAGCCACCGTGTATATCCTTTTCTCTGATTTAAATCCCTTGGTCACTCTCGGTGGCAATAAGGAAAGTTCTGAACAACCGGAAGTCAGGCTTTGTCTGCTGAGCTACACAGATATAAAGGAGTACTTAGCTCAGCCTGAGAAGATCACCTTGATTTTTCTTGGAGTAGAACTTGAGATGAAAACAAAACTCCCGAATTACACTGAAGGA------GTCCCAGGAGAG---------GAAGAAGATGGGTTGGTTGCCTGGTTTGCTCTGGGTATAGATCCTACTGCTGCTGAGGAATTTAAGCAAAGACATGAGAATTGTTACTTTCTTCACCCTCCAATGCCAGCTCTTCTGCAGTTGAAAGAAAAAGAAGCTGGGGTTGTAGCTCAAGCAAGATCTGTCCTGGCCTGGCACAGTCGTTACAAGTTCTGTCCAACCTGTGGAAATGCAACGAAAATTGAAGAAGGTGGCTATAAAAGAGTGTGCTTAAAGGAAGGCTGCCCCAGTCTTCACGGCGTTCATAACACTTCTTATCCAAGAGTTGATCCAGTCGTAATCATGCAAGTGATTCATCCAGATGGGACCAGATGCCTTTTAGGCCGGCAGAAAAGATTTCCCCCAGGCATGTTCACTTGCCTGGCAGGATTTATTGAACCTGGGGAGACAATAGAGGATGCTGTTCGGAGAGAAGTAGAAGAGGAAAGTGGGATCAAAGTTGGCCATGTTCAGTATGTCTCTTGTCAGCCATGGCCGATGCCCTCCTCCTTAATGATTGGTTGCTTAGCTGTGGCAGTGTCTACAGAAATTAAAGTTGACAAGAATGAAATAGAGGATGCCCGCTGGTTCACTAGAGAACAGGTGGTGGATGTCCTGACCAAAGGGAACCAGCAGGCATTCTTTGTGCCACCAAGTCGAGCCATTGCACACCAGTTAATCAAGCACTGGGTTGGAATGAACCCCAGTCTG---
>HLrouAeg4
ATGTCTTCTGTAAAA------AGTCTAAAGCAAGAAATAATTTCCCAGTTTCACTGTTCTGCTGCAGAAGGTGATATTGCCAGGTTAACAGGAATACTCAGTCATTCTCCATCTCTCCTCAATGAAACATCTGAAAAGGGCTGGACTGCTTTAATGTATGCTGCAAGGAATGGACACGTAGATGTTGTCCAACTTCTACTTGAGAAAGGGTGTGACAGATCCATTGTTAACAAATCAAGGCAGACTGCACTGGATATTGCTAAATTTTGGGGTTATAAGCATATAGCTAACTTATTAGGTAATGCTAAAGGTGGGAAGAAGCCTTGGTTCCTAACCAATGAAGTGGAAGAATGTGAAAATTATTTTAGCAGGACACTACTGGACCGGAAAAGTGAGAAAAGAAATAATTCTGACTGGCTGCTAGCTAAAGAAAGCCATCCAGCCACAGTTTATATCCTTTTCTCAGATTTAAATCCCTTGGTTACTCTAGGTGGCAATAAAGAAAGTTCCCAACAGCCAGAAGTCAGGCTTTGTCAGCTGAGCTACACAGATATAAAGGATTATTTGGTTCAGCCTGAGAAAGTCACCTTGATTTTTCTTGGAGTAGAACTTGAAGTGAAAAAGGAGTTACTTAATTATACTGGGGAA------GCCCCAAGAGAA---------GAAGAAGATGGGTTAGTTGCCTGGTTTGCTCTAAGTATAGATTCTGACGCTGCCGAAGAGTTTAAGCAAAGACATGAAAATTGTTATTTTCTTCATCCTCCAATGCCGGCTCTTCTACAGTTGAAAGAAAAAGAAGCTGGGGTTGTAGCTCAAGCAAGATCTGTTCTTGCATGGCACAGTCGATATAAGTTCTGCCCAACCTGTGGAAGTGCAACTAAAATTGAAGAAGGCGGCTATAAAAGAGTGTGCTTAAAAGAACAGTGTCCTAGCCTCCATGGTGTTCACAACACATCATATCCAAGAGTTGATCCAGTAGTAATCATGCAAGTTATTCATCCAGATGGGACCAAATGTCTTTTGGGCAGGCAGAAAAGATTTCCCCCAGGCATGTTTACTTGCCTTGCTGGATTTATTGAACCTGGGGAGACAATAGAAGATGCTGTTCGGAGAGAAGTAGAAGAGGAAAGTGGAGTCAAAGTTGGCCATGTTCAGTATGTCTCTTGTCAGCCATGGCCCATGCCCTCCTCCTTAATGATTGGTTGCTTAGCTGTGGCTGTGTCTACAGAAATTAAAGTTGACAAGAATGAAATAGAGGATGCCCGCTGGTTCACTAGAGACCAGGTCGTGGATGTTCTGACCAAAGGGAAGAAGCAGGCCTTCTTTGTGCCACCAAGCCGAGCTATCGCACATCAATTAATCAAACACTGGATTGGAATGAACCCCAATCTC---
>otoGar3
ATGTCTTCTGTAAAAAGA---AATCTAAAGCATGAAATAATTTCCCAGTTTCACTGTTCAGCTGCAGAAGGAGATATTGGCAAGTTGACGGGAATTCTCAGTCACTCTCCATCTCTTCTTAATGAGACTTCTGAAAATGGCTGGACTGCTCTGATGTATGCCGCGAGGAATGGGCACTCCGAGGCCGTCCAGCTGCTGCTTGAGAAAGGGTGTGACAGATCACTTGTCAATAAATCAAGGCAGACTGCACTGGATATTGCTATATTTTGGGGTTATAAGAATATAGCTAATTTACTGACTAACACTAAAGGTGGGAGTAAGCCTTGGTTCCTCAGCAGTGAAGTAGAAGAATATGAAAATTATTTTAGTAAAACACTACTGGACCGGAAAAGTGAAAAGAGAAATCATTCTGACTGGCTACTAGCTAAAGAAAGCCATCCAGACACGGTTTATATCCTTTTCTCAGACTTAAATCCCCTGGTTACTCTAGGTGGCAATAAAGAAAGTTTTCAACAGCCAGAAGTCAGGCTTTGTCTGCTGAACTACACAGACGTAAAAGATTACTTGGCTCAGCCCGAGAAGATCACCTTGATTTTCCTTGGAGTAGAACTTGAAATGAAAGAAAAGGCACTTGGTGCTGAAGGC---------GTCCCAGGGGAA---------GAG---GACGGGCTGGTTGCCTGGTTTGCCCTAGGTATAGATCCCATTGCTGCTGAAGAATTTAAACAACGACACGAAAATTGTTATTTTCTTCATCCTCCAATGCCAGCCCTTCTGCAGTTAAAAGAAAAAGAAGCTGGAGTTGTAGCTCAAGCGAGATCTGTTCTTGCCTGGCACAGTCGATACAAGTTTTGTCCAACCTGTGGAAGTGCAACTAAGATTGAGGAGGGTGGTTATAAAAGAGTGTGTCTAAAGGAAACCTGTCCCAGTCTCCACGGCGTTCATAACACATCGTACCCAAGAGTCGATCCAGTAGTAATCATGCAAGTTATCCATCCAGATGGAACCAAGTGTCTTTTAGGAAGACAGAAAAGATTTCCCCCAGGCATGTTTACCTGCCTTGCTGGATTTATTGAACCTGGGGAGACAATCGAAGATGCTGTGCGGAGAGAAGTCGAGGAGGAAAGTGGAGTCAGGGTTGGCCACGTGCAGTACGTCTCCTGCCAGCCCTGGCCCATGCCCTCCTCCTTAATGATTGGCTGCTTAGCCATGGCAGTGTCTACAGAAATTAAAGTTGACAAGAACGAAATAGAGGACGCCCGCTGGTTCACCAGAGAACAGGTCGTGGATGTTCTGACCAAAGGGAAGCAGCAGGCATTCTTTGTGCCACCAAGCCGAGCTATCGCACACCAGTTAATCAAACACTGGATTAGGATCAACCCCAATCTC---
>mm10
ATGTCTTCTGTTAAAAGA---AATCCCAAAAAGGAGATGATTTCTGAACTCCACAGTTCAGCCGCAGAGGGAAATGTCGCAAAGTTAGCAGGAATACTCAGCCATTCTCCATCTCTTCTCAATGAGACTTCTGAAAATGGATGGACTGCTTTAATGTACGCCGCCAGGAACGGGCATCCCGATGTGGTCCAGTTTCTGCTTGAGAAAGGATGTGACAGATCACTTGTCAATAAAGCGAGGCAAACCGCCCTGGATATTGCTGCATTTTGGGGTTATAGGCATATAGCTAACTTGTTAGCAAATGCAAAAGGTGGGAAGAAGCCCTGGTTCCTAACCAATGAAGTAGACGAGTGTGAGAATTATTTTAGCAGAACACTACTGGACCGGAGGAGTGACAAAAGAAATAATTCTGACTGGCTGCAAGCTAAAGAGAGCCACCCCACCACAGTTTATCTCCTTTTCTCAGACTTGAACCCCCTGGTTACCCTAGGTGGTAATAAAGAAAGCTCGCAGCAGCCGGAAGTCCGGCTTTGCCAGCTGAACTACCCGGATGTAAAGGGTTACTTGGCTCAGCCTGAGAAGATCACCTTGGTGTTCCTTGGAGTCGAGCTTGAGATGAGGAAAGGCTCACCCGCCCAGGCGGGAGGA------GTCCCAGAGGAA---------GAGGAGGACGGTTTGGTTGCTTGGTTTGCCCTCGGTATTGAACCCGGTGCTGCTGAGGAGTTTAAGCAAAGACATGAAAATTGTTATTTTCTCCACCCGCCAATGCCAGCTCTTCTGCAGTTGAAAGAAAAGGAGGCTGGGGTGGTAGCTCAAGCAAGATCAGTGCTTGCCTGGCATAGTCGATACAAGTTCTGCCCAACCTGTGGCAGTGCGACTAAAATTGAGGAAGGAGGCTACAAAAGAGTGTGTGTACGAGAGACTTGCCCTAGTCTCCAAGGCGTCCACAACACATCTTACCCGAGAGTTGATCCAGTCGTAATTATGCAGGTCATCCATCCAGATGGAACCAAATGTCTTCTAGGCAGGCAAAAGCGATTCCCCCCGGGCATGTTCACATGTCTTGCTGGATTTATAGAGCCCGGGGAGACAATAGAAGATGCTGTGCGGAGAGAGGTGGAAGAGGAAAGTGGAGTCAAAGTTGGCCATGTTCAGTATGTCTCTTGTCAACCATGGCCAATGCCCTCCTCGTTAATGATTGGCTGTTTAGCTGTGGCAGTGTCTACAGAAATTAAAGTTGACAAGAATGAAATAGAGGATGCCCGATGGTTCACTAGAGAACAGGTTGTGGACGTTCTTACCAAAGGGAAGCAGCAAGCATTCTTTGTGCCACCAAGCCGAGCTATCGCACATCAGTTAATCAAACACTGGGTGGGAATGAACCCCAATCTC---
>rn6
ATGTCTTCTGTCAAAAGA---AATCCCAAAAGGGAAATAATTTCTGAACTCCACAGTTCAGCCGCAGAAGGAGACGTCGCGAAGTTAGCAGGAATTCTCAGTCATTCTCCATCTCTTCTCAACGAGACTTCTGAAAACGGATGGACTGCTTTAATGTATGCCGCCAGGAACGGGCATCCGGATGCTGTCCAGTTTCTGCTTGAGAAAGGATGTGACAGATCGTCTGTCAATAAATCGAGGCAAACCGCCCTGGATATTGCGGTATTTTGGGGTTATAAGCATATAGCTAACTTATTGGCTAACGCCAAAGGAGGGAAGAAGCCCTGGTTCCTAACCAGTGACGTAGACGGATGTGAAAATTATTTTAGCAGAACACTGCTGGACCGGAGGAGTGACAAAAGGACTAATTCTGACTGGCTGCAAGCTAAAGAGAGCCACCCCACCACAGTTTATATCCTTTTCTCTGACTTGAACCCCCTGGTTACTCTAGGTGGTAATAAAGAAAGCTCGCAGCAGCCGGAAGTCAGGCTCTGCCAGCTGAACTACGCGGACATAAAGGATTACTTGGCTCAGCCTGAGAAGATCACCTTGGTGTTCCTTGGAGTCGAGCTTGAAATGAGAAAAGGCTCGCACGCCCATGCCGGCGGA------GTCCCAGAGGGA---------GAGGAGGATGGTTTGGTTGCATGGTTTGTCCTCGGCATAGAACCTGGTGCAGCTGAGGAGTTTAAGCAAAGACACGAAAACTGTTACTTTCTCCACCCGCCAATGCCCGCTCTTCTGCAGTTGAAAGAAAAAGAGGCTGGGGTCGTGGCTCAAGCAAGATCGGTGCTTGCGTGGCACAGTCGATACAAGTTCTGCCCAACCTGTGGCAGCACAACTAAAATTGAAGAAGGTGGCTACAAAAGAGTGTGTGTTCGAGAAAACTGCCCTAGTCTCCATGGCGTCCACAACACATCTTACCCGAGAGTTGATCCAGTCGTAATTATGCAGGTCATTCATCCGGATGGAACCAAGTGTCTTTTAGGCCGGCAAAAGAGATTTCCCCCCGGCATGTTCACTTGTCTCGCTGGATTTATCGAGCCTGGGGAGACAATAGAAGACGCTGTGCGGAGAGAGGTAGGAGAGGAAAGTGGAGTCAAAGTTGGCCATGTTCAGTATGTCTCTTGTCAGCCGTGGCCAATGCCCTCCTCTTTAATGATTGGCTGTTTAGCTGTGGCAGTGTCTACAGAAATTAAAGTTGACAAGAATGAAATAGAGGATGCCCGATGGTTCACTAGAGAACAGGTGGTGGATGTTCTTACCAAAGGGAAGCAGCAAGCATTCTTCGTGCCACCAAGCCGAGCTATTGCACATCAGTTAATCAAGCACTGGGTTGGCATGAACCCCAGTCTC---
>criGri1
ATGTCATACGAAAAAGGA---AATCCAAAGCGGGAAATCATTTCCAAACTCCACTGTTCCGCTGCAGAAGGGGATGTTGCCCAGTTGGCAGGGATACTCAGTCATTCTCCATCCCTGCTCAACGCAACCTCTGAAAATGGCTGGACCGCCTTAATGTATGCGGCACGGAACGGGCATCCTGATGCTGTCCAGCTTCTGCTTGACAAAGGATGTGACAGGTCACTTGTCAACAAGTCACATCAAACTGCGCTGGATATCGCTGTATTTTGGGGTTATAAGCACATAGCTAACATGTTAGCTAATGCAAAAGGTGGGAAGAAGCCTTGGTTCCTAACCAGTGAAGTAGACGAATGTGAAAATTATTTTAGCAGAACACTACTGGACCGGAGGAGTGACAAAAGAAATAATTGTGACTGGCTGCAAGCTAAAGAGAGCCACCCAGCCACCATTTATATCCTTTTCTCAGACCTAAACCCCCTGGTTACTCTGGGTGGCAACAAAGAGAGTTCCCAGCAGCCGGAAGTCAGGCTCTGCCAGCTGAACCATGCAGATGTAAAGGATTTCTTGGCGCACCCTGAGAAGATCACCTTGGTGTTCCTTGGAGTAGAACTCGAGATGAGAAAGGGGTGGCGTAAGAATACTGAAGGC------GTCCCAGAGGAA---------GACGAGGATGGTCTGGTTGCTTGGTTTGCTCTCGGCATCGAACCTGTCGCCGCTGAAGAGTTTAAGCAAAGACATGAAAACTGTTATTTTCTGCACCCTCCGATGCCGGCTCTTTTGCAGCTGAAAGAAAAAGAAGCCGGGGTTGTAGCTCAAGCAAGATCTGTTCTCGCATGGCATAATCGATACAAGTTCTGCCCAACCTGTGGCAGCGCAACTAAAATCGAAGAAGGTGGCTATAAAAGAGTGTGTTTAAAAGAAAACTGTCCCAGTCTGCATGGCGTCCACAATACATCATATCCAAGAGTTGATCCAGTAGTGATCATGCAGGTTATCCACCCAGATGGAACCAAATGTCTTTTAGGCAGGCAAAAGCGATTCCCCCCAGGCATGTTTACTTGTCTCGCTGGATTTATTGAACCTGGGGAGACAATAGAAGATGCTGTGCGGAGAGAAGTAGAAGAGGAAAGTGGAGTCAAGGTTGGCCATGTTGAGTATGTCTCTTGTCAGCCATGGCCAATGCCCTCCTCCTTAATGATTGGTTGTTTAGCTGTGGCAGTGTCTACAGAAATTAAAGTTGACAAGAATGAAATAGAGGATGCCCGATGGTTCACTAGAGAACAGGTTATGGATGTTCTTACCAAAGGGAAGCAGCAAGCATTCTTTGTACCACCAAGCCGAGCTATTGCACATCAATTAATCAAACACTGGGTTAGAATGAACCCCAATCTC---
