# Supplementary material for: Six reference-quality genomes reveal evolution of bat adaptations
Source: Nature. 2020 Jul 22;583(7817):578–84. doi: 10.1038/s41586-020-2486-3 (PMC8075899; doi:10.1038/s41586-020-2486-3)
Supplement: Supplementary file 6 — Alignments of 12,931 protein-coding genes across 48 mammals. [file 41586_2020_2486_MOESM6_ESM.gz › suppDataFile/ENST00000380075.aln.fasta]

>HLequCab3
ATGAACTTCACAGTGGGTTTCAAGCCGCTGCTAGGGGATGCACACAGCATGGACAACCTGGAGAAGCAGCTCATCTGCCCCATCTGCCTGGAGATGTTCTCCAAACCAGTGGTGATCCTGCCCTGCCAGCACAACCTGTGCCGCAAGTGTGCCAACGACGTCTTCCAGGCCTCGAACCCTCTGTGGCAATCCCGGGGCTCCACCACTGTGTCTTCAGGAGGTCGTTTCCGCTGCCCATCTTGCAGGCATGAAGTTGTCCTGGACCGACATGGTGTCTATGGCCTGCAGCGAAACCTGCTAGTGGAGAACATTATTGACATTTATAAGCAGGAGTCTTCCCGGCCACTACACTCCAAGGCTGAACAGCACCTCATGTGTGAGGAGCATGAAGATGAGAAGATCAATATCTACTGCCTGAGCTGTGAAGTGCCCACTTGCTCTCTCTGCAAGGTCTTCGGTGCCCACAAGGACTGTGAGGTGGCCCCACTGCCCACCATTTATAAACGCCAGAAGACTGAGCTCAGTGATGGCATCGCGATGTTGGTGGCAGGCAATGATCGTGTGCAAGCAGTGATCACACAGATGGAGGAAGTGTGCCAGACCATCGAGGACAACAGCAGGAGGCAGAAGCAGCTGCTAAATCAGAGGTTCGAGGCCCTGTGCTCAGTGCTGGAAGAGCGTAAGGGTGAGCTGCTGCAGGCACTGGCCAAGGAGCAGGAGGAGAAGCTGCAGCGGGTTCGGGGACTCATCCGCCAGTACGGGGACCACCTGGAGGCCTCCTCTAAGCTCGTCGAGTCCGCCATCCAGTCTATGGAGGAGCCACAAATGGCGCTCTACCTGCAGCAGGCCAAGGAGCTGATCAATAAGGTCGGGACGATGTCGAAGGTGGAGCTGGCAGGACGGCCAGAGCCGGGCTATGAAAGCATGGAGCAATTCACCGTGAGCGTGGAGCACGTGGCCGAAATGCTGAGGACCATCGACTTCCAGCCGGGCGCTTCCCGGGAGGAAGAGGATGAGGAGGTGGCATTGGACGGGGAAGAGGGCAGCGCAGGGCCCGAGGAAGAGCGGCCGGATCGGCCGGAAGGTGAGTGTGGCCTGAGGGGCCTGGCGGGGCCTGGC---
>oryAfe1
ATGAACTTCACAGTGGGTTTCAAGCCGCTGCTAGGGGATGCACACAGCATGGACAACCTGGAGAAGCAGCTCATCTGCCCCATCTGCCTGGAGATGTTCTCCAAACCAGTGGTGATCCTGCCGTGCCAACACAACCTGTGCCGCAAGTGTGCCAATGACGTCTTCCAGGCCTCAAACCCACTGTGGCAATCCCGGGGCTCCACCACTGTATCTTCAGGAGGCCGTTTTCGCTGCCCATCTTGCAGGCATGAGGTTGTCCTTGACCGACACGGTGTCTACGGCCTACAGCGAAACTTGCTAGTGGAGAACATTATTGACATTTACAAGCAGGAGTCATCCAGGCCACTGAACTCTAAGGCTGAGCAGCACCTCATGTGTGAGGAGCATGAGGATGAGAAGATCAATATCTACTGCCTGAGCTGTGAAGTGCCCACCTGTTCTCTCTGCAAGGTCTTTGGAGCCCACAAGGACTGTGAGGTGGCCCCACTGCCCACCATTTATAAACGCCAGAAGAGTGAACTCAGTGATGGCATCGCGATGCTGGTGGCAGGCAATGACCGTGTGCAAGCAGTGATCACGCAGATGGAGGAAGTGTGCCAGACCATTGAGGACAACAGCCGAAGGCAGAAGCAATTGCTAAACCAGAGGTTTGAGACCCTGTGCGCGGTGCTGGAGGAGCGCAAGGGCGAGCTGCTGCAGGCGTTGGCCAAGGAGCAGGAGGAGAAGCTGCAGCGTGTCCGCGGCCTCATCCGCCAGTATGGAGACCACCTGGAGGCCTCCTCGAAGCTCGTGGAGTCCGCCATCCAGTCCATGGAGGAGCCGCAGATGGCGCTTTACCTCCAGCAGGCCAAGGAGCTGATCAATAAGGTCGGGACAATGTCGAAGGTAGAGCTGGCAGGGCGGCCGGAGCCGGGTTATGAGAGCATGGAGCAGTTCACCGTGAGCGTGGAGCACGTGGCGGAAATGTTGAGAACCATCGACTTCCAACCGGGCGCTTCAGGGGAGGAAGAGGATGAGGAAGTAGTGTTGGACGGGGAAGAGGGCAGCGCGGCGCCAGAGGAAGAGCGGCTGGACCGGGCGGACAGT------------------------------------
>hg38
ATGAACTTCACAGTGGGTTTCAAGCCGCTGCTAGGGGATGCACACAGCATGGACAACCTGGAGAAGCAGCTCATCTGCCCCATCTGCCTGGAGATGTTCTCCAAACCAGTGGTGATCCTGCCCTGCCAACACAACCTGTGCCGCAAATGTGCCAACGACGTCTTCCAGGCCTCGAATCCTCTATGGCAGTCCCGGGGCTCCACCACTGTGTCTTCAGGAGGCCGTTTCCGCTGCCCATCGTGCAGGCATGAGGTTGTCCTGGACAGACACGGTGTCTACGGCCTGCAGCGAAACCTGCTAGTGGAGAACATTATCGACATTTACAAGCAGGAGTCATCCAGGCCGCTGCACTCCAAGGCTGAGCAGCACCTCATGTGCGAGGAGCATGAAGAAGAGAAGATCAATATTTACTGCCTGAGCTGTGAGGTGCCCACCTGCTCTCTCTGCAAGGTCTTCGGTGCCCACAAGGACTGTGAGGTGGCCCCACTGCCCACCATTTACAAACGCCAGAAGAGTGAGCTCAGCGATGGCATCGCGATGCTGGTGGCAGGCAATGACCGCGTGCAAGCAGTGATCACACAGATGGAGGAGGTGTGCCAGACTATCGAGGACAATAGCCGGAGGCAGAAGCAGTTGTTAAACCAGAGGTTTGAGAGCCTGTGCGCAGTGCTGGAGGAGCGCAAGGGTGAGCTGCTGCAGGCGCTGGCCCGGGAGCAAGAGGAGAAGCTGCAGCGCGTCCGCGGCCTCATCCGTCAGTATGGCGACCACCTGGAGGCCTCCTCTAAGCTGGTGGAGTCTGCCATCCAGTCCATGGAAGAGCCACAAATGGCGCTGTATCTCCAGCAGGCCAAGGAGCTGATCAATAAGGTCGGGGCCATGTCGAAGGTGGAGCTGGCAGGGCGGCCGGAGCCAGGCTATGAGAGCATGGAGCAATTCACCGTAAGGGTGGAGCACGTGGCCGAAATGCTGCGGACCATCGACTTCCAGCCAGGCGCTTCCGGGGAGGAA------GAGGAGGTGGCCCCAGACGGAGAGGAGGGCAGCGCGGGGCCGGAGGAAGAGCGGCCGGATGGGCCT------------------------------------------
>panTro5
ATGAACTTCACAGTGGGTTTCAAGCCGCTGCTAGGGGATGCACACAGCATGGACAACCTGGAGAAGCAGCTCATCTGCCCCATCTGCCTGGAGATGTTCTCCAAACCAGTGGTGATCCTGCCCTGCCAACACAACCTGTGCCGCAAGTGTGCCAACGACGTCTTCCAGGCCTCGAATCCTCTATGGCAGTCCCGGGGCTCCACCACTGTGTCTTCAGGAGGCCGTTTCCGCTGCCCATCGTGCAGGCATGAGGTTGTCCTGGACAGACACGGTGTCTACGGCCTGCAGCGAAACCTGCTAGTGGAGAACATTATCGACATTTACAAGCAGGAGTCGTCCAGGCCGCTGCACTCCAAGGCTGAGCAGCACCTCATGTGCGAGGAGCATGAAGAAGAGAAGATCAATATTTACTGCCTGAGCTGTGAGGTGCCCACCTGCTCTCTCTGCAAGGTCTTCGGTGCCCACAAGGACTGTGAGGTGGCCCCACTGCCCACCATTTACAAACGCCAGAAGAGTGAGCTCAGCGATGGCATCGCGATGCTGGTGGCAGGCAATGACCGCGTGCAAGCAGTGATCACGCAGATGGAGGAGGTGTGCCAGACTATTGAGGACAATAGCCGGAGGCAGAAGCAGTTGTTAAACCAGAGGTTTGAGAGCCTGTGCGCAGTGCTGGAGGAGCGCAAGGGTGAGCTGCTGCAGGCGCTGGCCCGGGAGCAAGAGGAGAAGCTGCAGCGCGTCCGCGGCCTCATCCGTCAGTATGGCGACCACCTGGAGGCCTCCTCTAAGCTGGTGGAGTCTGCCATCCAGTCCATGGAAGAGCCACAAATGGCGCTGTATCTCCAGCAGGCCAAGGAGCTGATCAATAAGGTCGGGGCCATGTCGAAGGTGGAGCTGGCAGGGCGGCCGGAGCCAGGCTATGAGAGCATGGAGCAATTCACTGTAAGGGTGGAGCACGTGGCGGAAATGCTGCGGACCATCGACTTCCAGCCAGGCGCTTCCGGGGAGGAA------GAGGAGGTGGCCCCAGACGGAGAGGAGGGCAGCGCGGGGCCGGAGGAAGAGCGGCCGGATGGGCCT------------------------------------------
>HLphyDis3
ATGAACTTCGCAGTGGGTTTCAAGCCGCTGCTAGGGGATGCACACAGCATGGACAACCTGGAGAAGCAGCTCATCTGCCCCATCTGCCTGGAGATGTTCTCCAAACCGGTGGTGATCCTGCCCTGCCAGCACAACCTGTGCCGCAAGTGCGCCAATGACGTCTTCCAGGCCTCGAACCCTCTATGGCAATCCCGGGGCTCCACCACTGTGTCTTCGGGAGGCCGTTTCCGCTGCCCGTCTTGCAGGCATGAGGTTGTCCTGGACCGACACGGTGTCTACGGGCTGCAGCGAAACCTGCTAGTGGAGAACATTATCGACATTTACAAGCAGGAGTCTTCCCGGCCACTGCACTCCAAGGCTGAGCAGCACCTCATGTGCGAGGAGCATGAAGAGGAGAAGATCAATATCTACTGCCTGAGCTGTGAAGTGCCCACCTGCTCTCTCTGCAAGGTCTTTGGCGCCCACAAGGACTGTGAGGTGGCCCCACTGCCCACCATTTACAAACGCCAGAAGAGTGAGCTCAGTGACGGCATCGCGATGCTGGTGGCGGGCAATGACCGTGTGCAAGCCGTGATCACGCAGATGGAGGAGGTGTGCCAGACCATCGAGGACAACAGCCGGAGGCAGAAGCAGCTGCTAAACCAGAGGTTCGAGACCCTGTGCGCAGTGCTGGAGGAGCGGAAGGGTGAGCTGCTGCAGGCGCTGGCGCGGGAGCAGGAGCAGAAGCTGCAGCGCGTCCGGGGCCTCATCCGCCAGTACGGAGACCACCTGGAGAGTTCCTCTAAGCTCGTGGAGTCTGCCATCCAGTCCATGGAGGAGCCGCAGATGGCGCTGTATCTGCAGCAGGCCAAGGAGCTGATCAATAAGGTCGGGGCGATGTCAAAGGTCGAGCTGGCAGGACGGCCGGAGCCCGGCTATGAGAGCATGGAGCAATTCACCGTGAGCGTGGAGCACGTGGCGGAAATGCTGAGGACCATCGACTTCCAGCCGGGCGCTTCCGGGGAGGAGGACGATGAGGAGGTGGTGTTTGACGGAGAGGAGGGCAGCGCGGGGCCGGAGGAAGAGCGGCTGGAGGGTG-A------------------------------------------
>macFas5
ATGAACTTCACCGTGGGTTTCAAGCCGCTGCTAGGGGATGCACACAGCATGGACAACCTGGAGAAGCAGCTCATCTGCCCCATCTGCCTGGAGATGTTCTCCAAACCAGTGGTGATCCTGCCCTGCCAACACAACCTGTGCCGCAAGTGTGCCAACGACGTCTTCCAGGCCTCAAATCCTCTGTGGCAGTCCCGGGGCTCCACCACTGTGTCTTCAGGAGGCCGTTTCCGCTGCCCATCTTGCAGGCATGAGGTTGTCCTGGACAGACACGGTGTCTACGGCCTGCAGCGAAACCTGCTAGTGGAGAACATTATTGACATTTACAAGCAGGAGTCGTCCAGGCCGCTGCACTCCAAGGCTGAGCAGCACCTCATGTGCGAGGAGCATGAAGAGGAGAAGATCAATATCTACTGCCTGAGCTGTGAGGTGCCCACCTGCTCTCTCTGCAAGGTCTTCGGTGCCCACAAGGACTGTGAGGTGGCCCCACTGCCCACCATTTACAAACGCCAGAAGAGTGAGCTCAGCGATGGCATCGCGATGCTAGTGGCAGGCAATGACCGTGTGCAAGCAGTCATCACGCAGATGGAGGAGGTGTGCCAGACCATTGAGGACAATAGCCGGAGGCAGAAGCAGTTGTTAAACCAGAGGTTTGAGAGCCTGTGCGCAGTGCTGGAGGAGCGCAAGGGCGAGCTGCTGCAGGCGCTGGCCCGGGAGCAAGAGGAGAAGCTGCAGCGCGTCCGCGGCCTCATCCGTCAGTATGGCGACCACCTGGAGGCCTCCTCTAAGCTGGTGGAGTCCGCCATTCAGTCCATGGAAGAGCCACAGATGGCGCTCTACCTCCAGCAGGCCAAGGAGCTGATCAATAAGGTCGGGGCCATGTCGAAGGTGGAGCTGGCAGGGCGGCCGGAGCCAGGCTATGAGAGCATGGAGCAATTCACCGTGAGCGTGGAACACGTGGCCGAAATGCTGCGGACCATCGACTTCCAGCCGGGCGCTTCCGGGGAGGAAGAAGATGAGGAGGTGGCCCTGGACGGAGACGAGGGCAGCGCGGGGCCGGAGGAAGAGCGGCCGGATGGGCCT------------------------------------------
>saiBol1
ATGAACTTCACAGTGGGTTTCAAGCCGCTGCTAGGGGATGCACACAGCATGGATAACCTGGAGAAGCAGCTCATCTGCCCCATCTGCCTGGAGATGTTCTCCAAACCGGTGGTGATCCTGCCCTGTCAACACAACCTGTGCCGCAAGTGTGCCAACGACGTCTTCCAGGCCTCGAATCCTCTGTGGCAGTCCCGGGGCTCCGCTACCGTGTCTTCAGGAGGCCGTTTCCGCTGCCCATCCTGCAGGCATGAGGTTGTCCTGGATAGACACGGAGTCTATGGCCTGCAGCGAAACCTGCTAGTGGAGAACATTATCGACATTTACAAGCAGGAGTCATCCAGGCCGCTACACTCCAAGGCTGAGCAGCACCTCATGTGTGAGGAACATGAAGAGGAGAAGATCAATATCTACTGCCTGAGCTGTGAGGTGCCCACCTGCTCTCTCTGCAAGGTCTTTGGTGCCCACAAGGACTGTGAGGTGGCCCCACTGCCCACCATTTACAAGCGCCAGAAGAGTGAGCTCAGCGATGGCATCGCAATGCTGGTGGCAGGCAATGACCGTGTGCAAGCAGTGATCACGCAGATGGAGGAAGTGTGCCAGACCATCGAGGACAATAGCCGGAGGCAGAAGCAGTTGTTAAACCAGAGGTTTGAGAGCCTGTGTGCAGTGTTGGAGGAACGCAAGGGCGAGCTGCTGCAGGCACTGGCCCGGGAGCAAGAGGAGAAGCTGCTGCGTGTTCGTGGCCTCATCCGTCAGTACGGAGATCACCTGGAGGCCTCCTCTAAGCTGGTGGAGTCTGCCATACAGTCCATGGAAGAGCCACAGATGGCGCTCTACCTCCAGCAGGCCAAGGAGCTGATCAATAAGGTCGGGGCTATGTCGAAGGTGGAGCTGGCAGGGCGGCCAGAGCCAGGCTATGAGAGCATGGAGCAATTCACCGTGAGCGTGGAGCACGTGGCGGAAATGCTGCGGACCATCGACTTCCAGCCGGGCGCTTCCGGGGAGGAAGAAGATGAGGAAGTGGCCCTGGACGGAGACGAGGGCACTGCGGGGCCGGAGGAAGAGCGGCCGGATGGGCCT------------------------------------------
>canFam3
ATGAACTTCACAGTGGGTTTCAAGCCGCTGCTAGGGGATGCACATAGCATGGACAACCTGGAGAAGCAGCTCATTTGCCCCATCTGCCTGGAGATGTTCTCCAAACCGGTGGTGATCCTGCCCTGCCAGCACAACCTGTGCCGAAAGTGTGCCAACGATGTCTTCCAGGCCTCGAACCCTCTGTGGCAATCCCGGGGCTCCACCACTGTGTCTTCAGGAGGCCGTTTCCGCTGCCCATCTTGCAGGCATGAGGTTGTCCTGGACAGACATGGTGTGTATGGCCTGCAGCGAAACCTGCTAGTAGAGAACATTATTGACATTTACAAGCAGGAGTCTTCCCGGCCACTGCACTCCAAGGCCGAGCAGCACCTCATGTGTGAGGAGCACGAAGAGGAGAAGATCAATATCTACTGCCTGAGCTGTGAAGTGCCCACCTGCTCTCTCTGTAAGGTCTTCGGTGCCCACAAGGACTGTGAGGTGGCCCCACTGCCCACCATTTACAAACGTCAGAAGAGCGAGCTCAGTGATGGCATCGCAATGCTGGTGGCAGGCAACGACCGTGTGCAAGCAGTGATCACACAGATGGAGGAAGTGTGCCAGACCATCGAGGACAACAGCCGGAGGCAGAAGCAGCTGCTTAACCAGAGGTTCGAGGCCCTGTGCTCCGTGCTGGAGGAGCGCAAGGCCGAGCTGCTGCAGGCGCTGGCCCGCGAGCAGGAGGAGAAGCTGCAGCGCGTCCGGGGCCTCATCCGCCAGTATGGAGACCACCTAGAAGCCTCCTCTAAGCTCGTGGAGTCCGCCATCCAGTCCATGGAGGAGCCACAGATGGCGCTGTACCTCCAGCAGGCCAAGGAGCTGATCAATAAGGTCGGGACAATGTCGAAAGTGGAGCTGGCAGGACGGCCAGAACCGGGCTATGAAAGCATGGAGCAGTTCACCGTGAGCGTGGAGCACGTGGCCGAAATGCTGAGGACCATCGACTTCCAGCCCGGCGCTTCCGGGGAGGAAGAGGATGAGGAGGTGGCATTGGACGGGGAAGAGGGCAGCGCAGGGCCGGAGGAAGAGCGGCCGGATGGGCCG------------------------------------------
>ailMel1
ATGAACTTCACAGTGGGTTTCAAGCCGCTGCTAGGGGATGCACACAGCATGGACAACCTGGAGAAGCAGCTTATCTGCCCCATCTGCCTGGAGATGTTCTCCAAACCGGTGGTGATCCTGCCCTGCCAGCACAACCTGTGCCGCAAGTGCGCCAACGACGTCTTCCAGGCCTCGAACCCTCTGTGGCAATCCCGGGGCTCCACCACGGTGTCTTCAGGAGGCCGTTTCCGCTGCCCATCTTGCAGGCATGAGGTTGTCCTGGACAGACATGGTGTCTATGGCCTGCAGCGAAACCTGCTAGTGGAGAACATCATCGACATTTACAAGCAGGAGTCTTCCCGGCCACTGCACTCCAAGGCTGAGCAGCACCTCATGTGCGAGGAGCATGAAGAGGAGAAGATCAATATCTACTGTCTGAGCTGTGAAGCGCCCACCTGCTCGCTCTGTAAGGTCTTCGGTGCCCACAAGGACTGTGAGGTGGCCCCACTGCCCACCATTTACAAACGCCAGAAGAGCGAGCTCAGTGATGGCATCGCAATGCTGGTGGCAGGCAACGACCGTGTGCAAGCAGTGATAACGCAGATGGAGGAAGTGTGCCAGACCATCGAGGACAACAGCCGGAGGCAGAAGCAGCTGCTTAACCAGAGGTTCGAGGCGCTGTGCTCGGTGCTGGAGGAGCGCAAGGCTGAGCTGCTGCAGGCGCTGGCCCGCGAGCAGGAGGAGAAGCTGCAGCGCGTCCGGGGCCTCATCCGCCAGTATGGAGACCACCTGGAAGCCTCGTCCAAGCTCGTGGAGTCGGCCATCCAGTCCATGGAGGAGCCACAGATGGCGCTGTACCTCCAGCAGGCCAAGGAGCTGATCAATAAGGTCGGGGCAATGTCAAAAGTGGAGCTGGCCGGCCGGCCAGAGCCGGGCTATGAAAGCATGGAGCAGTTCACCGTGAGCGTGGAGCACGTGGCCGAAATGCTGAGGACCATCGACTTCCAGCCGGGCGCTTCCGGGGAGGAAGAGGATGAGGAGGTGGCATTGGACGGGGAAGAGGGCAGCGCGGGGCCAGAGGAAGAGCGGCCGGATAGGCCG------------------------------------------
>HLmyoMyo6
ATGAACTTCGCAGTGGGTTTCAAGCCGCTGCTAGGGGATGCACACAGCATGGACAACCTGGAGAAGCAGCTCATCTGCCCCATCTGCCTGGAGATGTTCTCCAAGCCGGTGGTGATCCTGCCCTGCCAGCACAACCTGTGCCGCAAGTGCGCCAACGACGTCTTCCAGGCCTCGAACCCTCTGTGGCAATCCCGGGGCTCCACCACCGTGTCTTCGGGAGGCCGTTTCCGCTGCCCATCTTGCAGGCATGAGGTTGTCCTGGACCGACATGGTGTCTACGGCCTGCAACGAAACCTGCTCGTGGAGAACATCATCGACATTTACAAGCAGGAGTCTTCCCGGCCACTGCACTCCAAGGCTGAGCAGCACCTTATGTGTGAGGAGCACGAAGAGGAGAAGATCAATATCTACTGCCTGAGCTGTGAGGTGCCCACCTGCTCTCTCTGCAAGGTCTTTGGCGCGCACAAGGACTGTGAGGTGGCCCCACTGCCCACCATTTACAAACGCCAGAAGAGTGAGCTCAGTGATGGCATCGCGATGCTGGTGGCGGGCAATGACCGTGTGCAAGCCGTGATCACACAGATGGAGGAGGTGTGCCAAACCATTGAGGACAACAGCCGGAGGCAGAAGCAGCTGCTGAACCAGAGGTTCGAGACCCTGTGCGCGGTGCTGGAGGAGCGGAAGGGCGAGCTGCTGCAGGCGCTGGCCCGCGAGCAGGAGCAGAAGCTGCAGCGTGTCCGGGGCCTCATCCGCCAGTACGGGGACCACCTGGAGGCCTCCTCCAAGCTCGTGGAGTCCGCCATCCAGTCCATGGAGGAGCCACAGATGGCGCTCTACCTGCAGCAGGCCAAGGAGCTGATCAATAAGGTCGGGGCCATGTCCAAGGTGGAGCTGGCGGGGCGGCCGGAGCCGGGCTATGAGAGCATGGAGCAGTTCTCCGTGAGCGTGGAGCACGTGGCCGACATGCTGAGGACCATCGACTTCCAGCCGGGCGCGGCCGGGGAGGAAGAGGACGAGGAGGTGGCGCTGGACGGAGAAGAGGGCAGCGCAGGGCCCGAGGAGGAGCGGCCGGAAGGTGAG------------------------------------------
>tupChi1
ATGAACTTCACAGTGGGTTTCAAGCCGCTGCTGGGGGATGCACACAGCATGGACAACCTGGAGAAGCAGCTCATCTGCCCCATCTGCCTGGAGATGTTCTCCAAGCCGGTGGTGATCCTGCCCTGCCAACACAACCTGTGCCGCAAGTGTGCCAACGATGTCTTCCAGGCCTCGAACCCTCTATGGCAATCCCGGGGCTCCACCACCGTGTCTTCAGGAGGCCGTTTCCGCTGCCCGTCCTGCAGGCATGAAGTTGTCCTAGACCGACATGGTGTGTACGGCCTGCAGCGAAACCTGCTGGTGGAGAACATCATCGACATATACAAGCAGGAGTCATCCCGCCCACTGCACTCCAAGGCTGAGCAGCACCTCATGTGCGAGGAGCATGAAGATGAGAAGATCAATATCTACTGCCTCAGCTGCGAAGTGCCCACCTGCTCTCTCTGCAAGGTCTTCGGTGCCCACAAGGATTGCGAGGTGGCCCCCCTGCCCACCATTTACAAACGCCAGAAGAGTGAACTCAGTGATGGCATCGCAATGCTGGTGGCAGGCAATGACCGTGTGCAAGCTGTGATCACGCAGATGGAAGAAGTGTGCCAGACCATTGAGGACAACAGTCGAAGGCAGAAGCAATTGTTGAACCAAAAGTTTGAGACCCTGTGCGCAGTGCTGGAGGAGCGCAAGGGCGAGCTGCTGCAAGCCCTGGCCCGGGAGCAGGAGGAGAAGCTGCAGCGAGTACGAGGCCTCATCCGTCAGTACGGAGACCACCTGGAGGCCTCCTCCAAGCTGGTGGAGTCCGCCATCCAGTCCATGGAGGAGCCGCAGATGGCGCTCTACCTCCAGCAGGCCAAGGAGCTGATCAATAAGGTCGGGACGATGTCGAAGGTGGAGCTGGCGGGACGGCCCGAGCCTGGCTACGAGAGTATGGAGCAGTTCACCGTGAGCGTGGAGCACGTGGCGGAAATGCTGAGGACCATCGACTTCCAGCCAGGCGCCTCCGGGGAGGAAGACGATGAGGAGTTGGCGCTGGACGGGGAAGACGGCAGCGCGGGGCCGGAGGAAGAGCGACCGGACGGGCCG------------------------------------------
>HLmolMol2
ATGAACTTCGCAGTGGGTTTCAAGCCGCTGCTAGGGGATGCGCACAGCATGGACAACCTGGAGAAGCAGCTTATCTGCCCCATCTGCCTGGAGATGTTCTCCAAACCGGTGGTGATCCTGCCCTGCCAGCACAACCTGTGCCGAAAGTGTGCCAATGACGTCTTCCAGGCCTCGAACCCTCTGTGGCAGTCCCGGGGCTCCACCACTGTGTCTTCAGGAGGCCGTTTCCGCTGCCCATCTTGCAGGCATGAGGTTGTCCTGGACCGACATGGTGTCTATGGCCTGCAGCGAAACCTGCTAGTGGAGAACATTATCGACATTTACAAGCAGGAGTCTTCCCGGCCACTTCACTCCAAGGCTGAGCAGCACCTCATGTGCGAGGAGCATGAAGAGGAGAAGATCAATATCTACTGCCTGAGCTGTGAAGTGCCCACTTGCTCTCTCTGCAAGGTCTTTGGTGCCCACAAGGACTGTGAAGTGGCCCCACTGCCCACCATTTACAAACGCCAGAAGAGTGAGCTCAGTGATGGCATCGCGATGCTGGTGGCAGGCAATGACCGTGTGCAAGCCGTGATCACACAGATGGAGGAGGTGTGCCAGACCATTGAGGACAACAGCCGGAGGCAGAAGCAGTTGCTGAACCAGAGGTTCGAGACCCTGTGTGCTGTGCTGGAGGAGCGGAAGGGTGAGCTGCTGCAGGCGCTGGCCCGGGCGCAGGAGGAGAAGCTGCAGCGCGTCAGGGGCCTCATTCGCCAGTACGGAGACCACTTGGAGGCTTCCTCTAAGCTCGTGGAGTCAGCCATCCAGTCCATGGAGGAGCCACAGATGGCGCTCTACCTGCAGCAGGCCAAGGAGCTGATCAATAAGGTCGGGACAATGTCGAAGGTGGAGCTGGCAGGACGGCCAGAGCCAGGCTATGAAAGCATGGAGCAGTTCTCTGTGAGCGTGGAGCACGTGGCCGAAATGCTGAGGACCATCGACTTCCAGCCGGGCGCTTCCGGGGAGGAAGACGATGAGGAAATAGCTTTGGACGGAGAAGACGGCCTCGCAGGGCCAGAGGAAGAGCGGCCAGAAGGTGAG------------------------------------------
>susScr11
ATGAACTTCACAGTGGGTTTCAAGCCGCTGCTGGGGGATGCACACAGCATGGACAACCTGGAGAAGCAGCTCATCTGCCCCATCTGCCTGGAGATGTTCTCCAAACCAGTGGTGATCCTGCCCTGCCAGCACAACCTCTGCCGCAAGTGTGCCAACGATGTCTTCCAGGCCTCGAACCCTCTGTGGCAGTCCCGGGGCTCCACCACTGTGTCTTCGGGAGGCCGGTTCCGCTGCCCGTCCTGCCGTCACGAGGTTGTCCTGGACCGACACGGCGTCTACGGCCTGCAGCGAAACCTGCTGGTGGAGAACATCATTGACATTTACAAGCAGGAGTCCTCCCGGCCACTGCACACCAAGGCTGAGCAGCACCTCATGTGTGAGGAGCATGAGGACGAGAAGATCAACATCTACTGCCTGAGCTGTGAAGTCCCCACCTGCTCCCTCTGCAAGGTCTTCGGTGCCCACAAGGACTGTGAGGTGGCCCCACTGCCCACCATTTACAAACGTCAGAAGAGTGAACTCAGCGATGGCATCGCAATGCTGGTGGCAGGCAATGACCGTGTGCAAGCAGTGATCACCCAGATGGAGGAGGTGTGCCAGACTATTGAGGACAATAGCCGGAGGCAGAAGCAGTTGCTAAACCAGAGGTTTGAAGCCCTGTGCGCGGTGCTGGAAGAGCGGAAGGGTGAGCTGCTGCAGGCGCTGGCCAAGGTACAGGAGGAGAAGCTGCAGCGGGTCAGGGGCCTCATCCGCCAGTACGGAGACCACCTAGAGGCCTCCTCTAAGCTGGTGGAATCTGCCATCCAATCCATGGAGGAGCCGCAGATGGCACTCTACCTGCAGCAGGCCAAGGAGCTGATCAATAAGGTCGGGACAATGTCGAAGGTGGAGCTGGCGGGGCGGCCGGAGCCAGGCTATGAGAGCATGGAGCAATTCAGGGTGAGCGTGGAGCACGTGGCCGAAATGCTGAGGACCATCGACTTCCAACCAGGCGCTTCCGGGGAGGAAGAGGATGAGGAGGTAGCGTTGGACGGGGAAGAGGGCAGCGCGGGGCCAGAGGAAGAGCGGCCGGATGGGCCG------------------------------------------
>cerSim1
ATGAACTTCACAGTGGGTTTCAAGCCGCTGCTAGGGGATGCACACAGCATGGACAACCTGGAGAAGCAGCTCATCTGCCCCATCTGCCTGGAGATGTTCTCCAAACCGGTGGTGATCTTGCCCTGCCAGCACAACCTGTGCCGCAAGTGTGCCAACGACGTCTTCCAGGCTTCGAACCCTCTGTGGCAATCCCGGGGCTCCACCACTGTGTCTTCAGGAGGCCGTTTCCGCTGCCCATCTTGCAGGCATGAAGTTGTTCTGGACCGACATGGTGTCTACGGACTGCAGAGAAACCTGCTAGTGGAGAACATTATCGACATTTATAAGCAGGAATCTTCCCGGCCACTACACTCCAAGGCTGAGCAGCACCTCATGTGCGAGGAGCATGAAGATGAGAAGATCAATATCTACTGCTTGAGCTGTGAAGTGCCCACCTGCTCTCTCTGCAAGGTCTTCGGTGCCCACAAGGACTGTGAGGTGGCCCCATTGCCCACCATTTACAAACGCCAGAAGAGTGAGCTCAGTGATGGCATCGCGATGCTGGTGGCGGGCAATGATCGTGTGCAAGCAGTGATCACACAGATGGAGGAAGTGTGCCAGACCATCGAGGACAACAGCCGGAGGCAGAAGCAGTTGCTAAACCAGAGGTTCGAGGCCCTGTGCGCGGTGCTGGAAGAGCGTAAGGGTGAGCTGCTGCAGGCGCTGGCCAGGGAGCAGGAGGAAAAGCTGCAGTGCGTCCGGAGCCTCATTCGCCAATACGGAGACCACTTGGAGGCCTCATCTAAGCTCGTGGAGTCAGCCATCCAGTCCATGGAGGAGCCGCAGATGGCGCTCTACCTGCAGCAGGCCAAGGAGCTGATCAATAAGGTCGGGACAATGTCGAAGGTGGAGTTGGCTGGACGGCCGGAGCCGGGCTATGAAAGCATGGAGCAATTCACCGTGAGCGTGGAGCACGTGGCCGAAATGCTGAGGACCATCGACTTCCAGCCGGGCGCTTCCAGGGAGGAAGAGGATGAAGAGGTGGCGTTGGACGGGGAAGAGGGCAGCGCAGGGCCTGAGGAAGAGCGGCCAGATCGGCCG------------------------------------------
>loxAfr3
ATGAACTTCGCAGTGGGTTTCAAGCCGCTGCTAGGGGATGCACACAGCATGGACAACCTGGAGAAGCAGCTCATCTGCCCCATCTGCCTGGAGATGTTCTCCAAACCGGTGGTGATCCTGCCCTGCCAACACAACCTGTGCCGCAAGTGTGCCAACGACGTCTTCCAGGCCTCAAACCCTCTATGGCAATCCCGGGGCTCCACCACTGTGTCTTCAGGAGGCCGTTTTCGCTGCCCGTCTTGCAGGCATGAGGTTGTCCTTGACCGACACGGTGTCTATGGCCTGCAGCGAAACCTTCTAGTTGAGAACATTATCGACATTTACAAGCAGGAGTCATCCAGGCCACTGCACTCCAAAGCTGAGCAGCACCTCATGTGTGAGGAGCATGAAGATGAGAAGATCAATATCTACTGCCTGAGCTGTGAAGTGCCCACCTGCTCACTCTGCAAGGTCTTTGGTGCCCACAAGGACTGTGAGGTGGCCCCACTGCCCACCATTTATAAACGCCAGAAGAGTGAGCTCAGCGATGGCATCGCCATGCTGGTGGCAGGCAATGACCGTGTGCAAGCAGTAATCACGCAGATGGAGGAGGTGTGCCAGACCATTGAGGACAACAGCCGAAGGCAGAAGCAGTTGCTAAACCAGAGGTTTGAGACCCTGTGTGCGGTGCTGGAGGAGCGCAAGGGCGAGTTGCTGCAGGCGCTGGCCCGCGAGCAGGAGGCGAAGCTGCAGCGTGTCCGCGGCCTCATCCGCCAGTATGGAGACCACCTGGAGGCTTCCTCTAAGCTCGTGGAGTCCGCCATCCAGTCCATGGAGGAGCCGCAGATGGCGCTCTACCTCCAGCAGGCCAAGGAGCTGATCAATAAGGTTGGGACAATGTCGAAGGTAGAGCTGGCAGGACGGCCGGAGCCGGGCTATGAGAGCATGGAGCAATTCACCGTGAGCGTGGAGCACGTGGCCGAAATGCTGAGGACCATCGACTTCCAACCAGGCGCTTCGGGGGAGGAAGAAGATGAGGAGGTGGTGTTGGACGCGGAAGAAGGCAGCGCGGGGCCAGAGGAAGAGCGGCCGGACAGT---------------------------------------------
>speTri2
ATGAACTTCACCGTGGGCTTCAAGCCGCTGCTCGGGGATGCGCACAGCATGGACAGCCTGGAGAAGCAGCTCATCTGCCCCATCTGCCTGGAGATGTTCTCCAAGCCCGTGGTGATCCTGCCCTGCCAGCACAACCTGTGCCGCAAGTGCGCCAATGATGTCTTCCAGGCCTCGAACCCTCTATGGCAATCCCGGGGCTCCACTGCTGTGTCTTCAGGAGGCCGTTTCCGGTGCCCATCTTGCAGGCATGAGGTGGTCCTGGATCGACACGGTGTGTATGGCCTGCAGCGAAACCTGCTAGTGGAGAACATTATAGACATTTATAAGCAGGAGTCTTCTCGGCCACTGCACTCCAAGGCTGAGCAGCACCTCATGTGTGAGGAACACGAGGAGGAGAAGATCAATATCTACTGCTTGAGCTGTGAAGTGCCTACCTGCTCTCTCTGCAAGGTCTTTGGTGCCCACAAGGACTGTGAGGTGGCTCCACTGCCCACTATTTACAAACGCCAGAAGAGTGAGCTCAGCGATGGCATTGCAATGCTGGTGGCAGGAAACGACCGTGTGCAAGCAGTGATCACACAGATGGAGGAGGTGTGCCAGACCATTGAGGACAACAGCCGCAGGCAGAAGCAGTTGCTAAACCAGAGGTTCGAGACCCTGTGCGCGGTGCTGGAGGAGCGTAAGGGCGAGCTCCTGCAAGCGCTGGCTCGGGAGCAGGAAGAGAAGCTGCAGCGCGTCCGCGGACTCATCCGTCAGTATGGAGATCACCTTGAGGCTTCCTCTAAACTGGTGGAGTCAGCCATCCAGTCCATGGAGGAGCCGCAGATGGCACTATACCTGCAGCAGGCCAAGGAGCTGATCAGTAAGGTCGGGACAATGTCGAAAGTGGAGCTAGCGGGACGGCCGGAGCCAGGCTACGAAAGCATGGAGCAATTTTCTGTGAGCGTGGAGCACGTGGCCGAAATGCTGAGGACCATCGACTTCCAGCCGGGCGCCGCTGGGGAAGAAGAGGATGAGGAGGTGGCGCTGGACGGGGACGAGGGCAGTGCAGGACCAGAGGAAGAGCGACTGGACGGGTCA------------------------------------------
>otoGar3
ATGAACTTCACAGTGGGTTTCAAGCCGCTGCTAGGGGATGCACACAGCATGGACAACCTGGAGAAGCAGCTCATCTGCCCCATCTGCCTGGAGATGTTCTCCAAACCGGTGGTGATCCTACCCTGCCAGCATAACCTGTGCCGGAAGTGTGCCAACGACGTCTTCCAGGCCTCAAACCCTCTGTGGCAATCCCGAGGCTCTACTACTGTGTCTTCAGGAGGCCGATTCCGCTGCCCATCTTGCAGGCATGAGGTTGTTCTGGACCGACACGGTGTCTATGGCCTGCAGCGAAACCTGCTAGTGGAGAACATTATTGACATTTATAAGCAGGAGTCATCAAGGCCACTGCACTCCAAGGCTGAGCAGCACCTAATGTGTGAGGAACATGAGGAAGAGAAGATCAATATCTACTGCCTGAGCTGTGAAGTGCCCACCTGCTCTCTCTGCAAGGTCTTTGGTGCCCACAAGGACTGTGAGGTGGCCCCTCTGCCCACCATTTACAAACGCCAGAAGAGTGAACTCAGCGATGGCATCGCGATGCTAGTGGCAGGCAATGACCGTGTGCAAGCAGTGATCACACAGATGGAGGAGGTGTGCCAGACAATTGAGGACAACAGCCGGAGGCAGAAGCAGTTGCTAAACCAGAGGTTCGAGTCCCTGTGCGCTGTGCTGGAGGAGCGCAAGGGCGAGCTGCTGCAAGCGCTGGCCCGGGAGCAGGAGGAGAAGCTGCAGCGCGTGCGCGGCCTCATCCGGCAGTACGGGGACCACCTGGAGGCCTCCTCTAAGTTGGTGGAGAGCGCCATACAGTCCATGGAGGAGCCGCAGATGGCTCTGTACCTCCAGCAGGCCAAGGAGCTGATCAATAAGGTCGGGGCAATGTCGAAGGTGGAGCTGGCAGGACGGCCGGAGCCAGGCTATGAGAGCATGGACCAGTTCACCGTGAGCGTGGAGCACGTGGCCGAGATGCTGAGGACCATCGACTTCCAGCCGGGCGCTTCCGGGGAGGAAGAGGATGAGGAGGCGTCTTTGGACCGGGACGAGGGCAGCGCAGGGCCGGAGGAAGAGCGGCTGGAGGGGCCG------------------------------------------
>micMur3
ATGAACTTCACAGTGGGTTTCAAGCCGCTGCTAGGGGATGCACACAGCATGGACAACCTGGAGAAGCAGCTCATCTGCCCCATCTGCCTGGAGATGTTCTCCAAACCGGTGGTGATCCTGCCCTGCCAACACAACCTGTGCCGGAAGTGTGCCAACGACGTCTTCCAGGCCTCAAACCCTCTGTGGCAATCTCGGGGCTCCACCACTGTGTCTTCAGGAGGCCGTTTCCGCTGCCCGTCTTGCAGGCATGAGGTTGTCCTGGACCGACATGGTGTCTATGGCCTGCAGCGAAACCTGCTAGTGGAGAACATTATCGACATTTACAAGCAAGAGTCATCCAGGCCGCTGCACTCCAAGGCTGAGCAGCATCTCATGTGCGAGGAGCATGAGGATGAGAAGATCAATATCTACTGCCTGAGCTGCGAAGTGCCCACCTGCTCTCTCTGCAAGGTCTTTGGCGCCCACAAGGACTGTGAGGTGGCCCCACTGCCCACCATTTACAAACGCCAGAAGAGTGAGCTCAGTGATGGCATCGCGATGCTCGTGGCAGGCAATGACCGTGTGCAAGCAGTGATCACGCAGATGGAGGAGGTGTGCCAGACCATTGAGGACAACAGTCGGAGGCAGAAGCAGTTGTTAAACCAGAGGTTCGAGACCCTGTGCGCCGTGCTGGAGGAGCGCAAGGGCGAGCTGCTGCAAGCGCTGGCACGGGAGCAGGAGGAGAAGCTGCAGCGCGTCCGCAGCCTCATCCGCCAGTACGGAGACCACCTGGAGGCCTCCTCTAAGCTGGTGGAGTCTGCCATCCAGTCCATGGAGGAGCCGCAGATGGCGCTCTACCTCCAGCAGGCCAAGGAGCTGATCAATAAGGTCGGGGCAATGTCGAAGGTGGAGTTGGCAGGACGGCCGGAGCCAGGCTATGAGAGCATGGACCAGTTCACCGTGAGCGTGGAGCATGTGGCTGAAATGCTGCGGACCATCGACTTCCAGCCAGGTGCTTCCGCGGAGGAAGAGGATGAGGAGGTGGCGTTGGACCGCGACGAGGGCAGTGCAGGGCCAGAGGAAGAGCGGCCAGACGGGCCA------------------------------------------
>HLturTru3
ATGAACTTCACAGTGGGTTTCAAGCCGCTGCTAGGGGATGCACACAGCATGGACAGCCTGGAGAAGCAGCTCATCTGCCCCATCTGCCTGGAGATGTTCTCCAAACCGGTGGTGATCCTGCCCTGCCAGCACAACCTGTGCCGCAAGTGTGCCAATGACGTCTTCCAGGCCTCAAACCCTCTGTGGCAATCCCGGGGCTCCACCACTGTGTCTTCAGGAGGCCGTTTCCGCTGCCCGTCTTGCAGGCATGAGGTTGTCCTGGACCGACATGGTGTCTACGGCCTGCAGCGGAACCTGCTAGTGGAGAACATTATCGACATTTACAAGCAGGAGTCCTCCCGGCCGCTGAATTCCAAGGCTGAGCAGCACCTCATGTGCGAGGAGCATGAAGATGAGAAGATCAATATCTACTGCCTGAGCTGTGAAGTGCCCACCTGCTCTCTCTGCAAGGTCTTCGGCGCCCACAAGGACTGTGAGGTGGCCCCACTGCCCACCATTTACAAACGCCAGAAGAGTGAGCTCAGTGATGGCATCTCGATGCTGGTGGCAGGCAATGACCGTGTGCAAGCAGTGATCACACAGATGGAGGAGGTGTGCCAGACCATTGAGGACAACAGCCGGAGGCAGAAGCAGTTGCTAAACCAGAGGTTTGAGGCCCTGTGCGCAGTTCTGGAGGAGCGTAAGGGTGAGCTGCTGCAGGCGCTGGCCCTGAAGCAGGAGGAGAAGCTGCAGCGCGTCAGGGGCCTCATCCGCCAGTACGGAGACCACCTGGAGGCCTCCTCTAAGCTGGTGGAGTCCGCCATCCAGTCCATGGAGGAACCGCAGATGGCGCTCTATCTGCAGCAGGCCAAGGAGCTGATCAATAAGGTCGGGACAATGTCAAAGGTGGAGCTGGGTGGACGGCCGGAGCCGGGCTATGAAAGCATGGAGCAATTCACCGTGAGCGTGGAGCATGTGGCCGAAATGCTGAGGACCATCGACTTCCAGCCAGGCGCTTCTGGGGAGGAAGAGGATGAGGAGGTAGCGTTGGACGGGGAAGAGGGCAGCGCAGGGCCAGAGGAAGAGCGGCTGGAGGCGTCGGAAGGT------------------------------------
>balAcu1
ATGAACTTCACAGTGGGTTTCAAGCCGCTGCTCGGGGATGCACACAGCATGGACAGCCTGGAGAAGCAGCTCATCTGCCCCATCTGCCTGGAGATGTTCTCCAAACCGGTGGTGATCCTGCCCTGCCAGCACAACCTGTGCCGCAAGTGTGCCAATGACGTCTTCCAGGCCTCAAACCCTCTGTGGCAATCCCGGGGCTCCACCACTGTGTCTTCAGGAGGCCGTTTCCGCTGCCCGTCTTGCAGGCATGAGGTTGTCCTGGACCGACATGGTGTCTACGGCCTGCAGCGGAATCTGCTAGTGGAGAACATTATCGACATTTACAAGCAGGAGTCCTCCCGGCCGCTGCATTCCAAGGCTGAGCAGCACCTCATGTGCGAGGAGCATGAAGATGAGAAGATCAATATCTACTGCCTGAGCTGTGAAGTGCCCACTTGCTCTCTCTGCAAGGTCTTCGGTGCCCACAAGGACTGTGAGGTGGCCCCACTGCCAACCATTTACAAACGCCAGAAGAGTGAGCTCAGTGATGGCATCTCGATGCTGGTGGCAGGCAATGACCGTGTGCAAGCAGTGATCACGCAGATGGAGGAGGTGTGCCAGACCATTGAGGACAACAGCCGGAGGCAGAAGCAGTTGCTAAACCAGAGGTTTGAGGCCCTGTGCGCAGTTCTGGAGGAGCGTAAGGGTGAGCTGCTGCAGGCGCTGGCCCGGAAGCAGGAGGAGAAGCTGCAGCGCGTCAGGGCCCTCATCCGCCAGTATGGAGACCACCTGGAGGCCTCCTCTAAGCTGGTGGAGTCCGCCATCCAGTCCATGGAGGAACCGCAGATGGCGCTCTATCTGCAGCAGGCCAAGGAGCTGATCAATAAGGTCGGGACAATGTCAAAGGTGGAGCTGGCTGGACGGCCGGAGCCGGGCTATGAAAGCATGGAGCAATTCACCGTGAGCGTGGAGCATGTGGCCGAAATGCTGAGGACCATCGACTTCCAGCCAGGCGCTTCTGGGGAGGAAGAGGATGAGGAGGTAGCGTTGGATGGGGAAGAGGGCAGCGCAGGGCCNNNNNAAGAGCGGCTGGAGGGGCCG------------------------------------------
>HLrouAeg4
ATGAACTTCACAGTGGGTTTCAAGCCGCTGCTAGGGGATGCACACAGCATGGACAACCTGGAGAAGCAGCTCATCTGCCCCATCTGCCTGGAGATGTTCTCCAAACCGGTGGTGATCCTGCCTTGCCAGCACAACCTGTGCCGCAAGTGTGCCAACGACGTCTTCCAGGCCTCGAATCCTCTGTGGCAATCCCGGGGCTCCACCACTGTGTCTTCTGGGGGCCGTTTCCGCTGCCCGTCTTGCAGACATGAGGTTGTCCTGGACCGACATGGTGTCTACGGCCTGCAGCGAAACCTGCTAGTGGAGAACATTATAGACATTTACAAGCAGGAGTCTTCCCGGCCTCTGCACTCCAAGGCTGAGCAACACCTCATGTGTGAGGAGCACGAAGAGGAGAAGATCAATATCTACTGCCTGAGCTGTGAAGTGCCCACCTGCTCTCTCTGCAAGGTCTTTGGTGCCCACAAGGACTGCGAGGTGGCCCCACTGCCCACCATTTACAAACGCCAGAAGAGTGAGCTCAGTGATGGCATCGCGATGCTGGTGGCAGGCAATGACCGTGTGCAAGCCGTGATCACACAGATGGAGGAGGTGTGCCAGACCATTGAGGACAACAGCCGGAGGCAGAAGCAGTTGCTCACCCAGAGGTTCGAGACTCTCTGCGCGGTGCTGGAGGAGCGGAAGGGCGAGCTGCTGCAGGCGCTGGCGCGCGAGCAGGAGGAGAAGCTTCAGCGAGTCAGGGGCCTCATCCGCCAGTACGGAGACCACCTGGAGGCGTCCTCTAAGCTCGTGGAGTCCGCCATCCAATCCATGGAGGAGCCGCAGATGGCACTCTACCTGCAGCAGGCCAAGGAGCTGATCAATAAGGTCGGGGCAATGTCGAAGGTGGAGCTGGCAGGACGGCCAGAGCCAGGCTATGAAAGCATGGAGCAATTCACCGTGAACGTGGAGCACGTGGCCGAAATGCTGAGGACGATAGACTTCCAGCCAGGCGCTTCCGGGGAGGAAGAGGATGAGGAATTGGTGTTGGACGGGGAAGAGGGCAGCGCTGGGCCAGAGGAAGACCGGCGGGATGGGCCG------------------------------------------
>lepWed1
ATGAACTTCACAGTGGGTTTCAAGCCGCTGCTAGGGGATGCACACAGCATGGACAACCTGGAGAAGCAGCTCATCTGCCCCATCTGCCTGGAGATGTTCTCCAAACCGGTGGTGATCCTGCCCTGCCAGCACAACCTGTGTCGCAAGTGTGCCAACGACGTCTTCCAGGCCTCGAACCCTCTGTGGCAATCCCGGGGCTCCACCACCGTGTCTTCGGGAGGCCGTTTCCGCTGCCCATCTTGCAGGCACGAGGTTGTCCTGGACAGACATGGTGTCTATGGCCTGCAGCGAAACCTGCTAGTGGAGAACATCATCGACATTTACAAGCAGGAGTCTTCCCGGCCACTGCACTCCAAGGCTGAGCAGCACCTCATGTGTGAGGAGCACGAAGAAGAGAAGATCAACATCTACTGCCTGAGCTGTGAAGTGCCCACCTGCTCTCTCTGTAAGGTCTTTGGCGCCCACAAGGACTGTGAGGTGGCCCCGCTGCCCACCATTTACAAACGCCAGAAGAGCGAGCTCAGCGATGGCATCGCGATGCTGGTCGCGGGCAACGACCGTGTGCAAGCAGTGATCACACAGATGGAGGAAGTGTGCCAGACCATTGAGGACAACAGCCGGAGGCAGAAGCAGTTGCTTAACCAGAGGTTCGAGGCCCTGTGCTCGGTGCTGGAGGAGCGCAAGGCTGAGCTGCTGCAGGCGCTGGCCCGCGAGCAGGAGGGGAAGCTGCAGCGAGTCCGGGGCCTCATCCGCCAGTATGGAGACCACCTGGAAGCCTCCTCCAAGCTCGTGGAGTCCGCCATCCAGTCCATGGAGGAGCCACAGATGGCGCTGTACCTGCAGCAGGCCAAGGAGCTGATCAATAAGGTCGGGGCAATGTCGAAAGCGGAGCTGGCAGGACGGCCAGAGCCGGGCTATGAAAGCATGGAGCAGTTCACCGTGAGCGTGGAGCACGTGGCCGAAATGCTGAGGACCATCGACTTCCAGCCGGGCGCTTCCGGGGAGGAAGAGGATGAGGAGGTAGCATTGGACCGGGAAGAGGGCAGCGCAGGGCCTGAGGAAGAGCGGCCGGAAGGTGAG------------------------------------------
>HLpipKuh2
ATGAACTTCGCAGTGGGTTTCAAGCCGCTGCTGGGGGATGCACACAGCATGGACAACCTGGAGAAGCAGCTCATCTGCCCCATCTGCCTGGAGATGTTCTCCAAGCCGGTGGTGATCCTGCCCTGCCAGCACAACCTGTGCCGGAAGTGTGCCAACGACGTGTTCCAGGCCTCGAACCCTCTGTGGCAATCCCGGGGCTCCACCACCGTGTCTTCCGGAGGCCGTTTCCGCTGCCCATCTTGCAGGCATGAGGTTGTCCTGGACCGGCATGGCGTCTACGGCCTGCAGCGAAACTTGCTGGTGGAGAACATTATCGACATCTATAAGCAGGAGTCTTCGAGGCCACTGCACTCCAAGGCTGAGCAGCACCTCATGTGCGAGGAGCATGAAGAGGAGAAGATCAATATCTACTGCCTGAGCTGCGAGGTGCCCACCTGCTCTCTCTGCAAGGTCTTTGGTGCCCACAAGGACTGTGAGGTGGCCCCACTGCCCACCATTTACAAACGCCAGAAGAGTGAGCTCAGTGATGGCATCGCGATGCTGGTGGCGGGCAATGACCGTGTGCAAGCCGTGATCACGCAGATGGAGGAGGTGTGCCAGACCATTGAGGACAACAGCCGGCGGCAGAAGCAGCTGCTGAACCAGCGGTTTGAGACCCTGTGCGCGGTGCTGGAGGAGCGCAAGGGCGAGCTGCTGCAGGCGCTGGCCCGCGAGCAGGAGCAGAAGCTGCAGCGCGTCCGGGGCCTCATCCGCCAGTACGGGGACCACCTGGAGGCCTCCTCCAAGCTCGTGGAGTCCGCCATCCAGTCCATGGAGGAGCCGCAGATGGCGCTCTACCTGCAGCAGGCCAAGGAGCTGATCAATAAGGTCGGGGCGATGTCCAAGGTGGAGCTGGAGGGGCGGCCGGAGCCGGGCTACGAGAGCATGGAGCAGTTCGCCGTGAGCGTGGAGCACGTGGCCGAGATGCTGCGGACCATCGACTTCCAGCCGGGCGCGGCCTGGGAGGAAGAGGACGAGGAGGCGGCGCTGGATGGAGACGAGGGCGGCGCGGGGCCCGAGGAGGAGCGGCCGGAAGGTGAG------------------------------------------
>HLcamFer2
ATGAACTTCACAGTGGGTTTCAAGCCGCTGCTAGGGGATGCACACAGCATGGACAGCCTGGAGAAGCAGCTCATCTGCCCCATCTGCCTGGAGATGTTCTCCAAACCGGTGGTGATCCTACCCTGCCAGCACAACCTGTGCCGCAAGTGTGCCAATGACGTCTTCCAGGCCTCGAACCCCCTGTGGCAATCCCGGGGCTCCACCACCGTGTCTTCGGGAGGTCGTTTCCGCTGCCCATCTTGCAGGCATGAGGTCGTCCTGGACCGACACGGCGTCTACGGCCTGCAGCGAAACCTGCTAGTGGAAAACATTATCGACATTTACAAGCAGGAGTCTTCCCGGCCACTGCACTCCAAGGCTGAGCAGCACCTCATGTGCGAGGAGCATGAAGACGAGAAGATCAATATCTACTGCCTGAACTGTGAAGTCCCCACCTGCTCACTCTGCAAGGTCTTTGGTGCCCACAAGGACTGTGAGGTGGCCCCACTGCCCACCATTTACAAACGCCAGAAGAGTGAGCTCAGTGATGGCATCGCAATGCTGGTGGCAGGCAATGACCGTGTGCAAGCAGTGATCACACAGATGGAGGAGGTGTGCCAGACCATTGAGGACAACAGCCGGAGGCAGAAGCAGTTGCTAAACCAGAGGTTTGAGGCCCTGTGTGCGGTGCTGGAGGAGCGAAAGGGTGAGCTACTGCAGGCGCTGGCCCGGGAGCAGGAGGAGAAGCTGCAGCGCGTCAGGGGCCTCATCCGCCAGTACGGAGACCACCTGGAGGCCTCCTCTAAGCTGGTGGAGTCCGCCATCCAGTCCATGGAGGAGCCGCAGATGGCGCTCTACCTGCAGCAGGCCAAGGAACTGATCAATAAGGTCGGGGCAATGTCGAAGGTGGAGTTGGCTGGACGGCCAGAGCCGGGCTATGAAAGCATGGAGCAATTCACCGTGAGCGTGGAGCACTTGGCCGAAATGCTGAGGACCATCGACTTCCAGCCGGGCGCTTCTAGGGAGGAAGAG---GAGGAGGTAGCGCCGGACGGGGAAGAAGGCAGCGCAGGACCAGAGGAAGAGCGGCCAGGTGGGCCG------------------------------------------
>dasNov3
ATGAACTTCACAGTGGGCTTCAAGCCGCTGCTGGGGGATGCGCACAGCATGGACAACCTGGAGAAGCAGCTCATCTGCCCCATCTGCCTGGAGATGTTCTCCAAACCCGTGGTGATCCTGCCCTGCCAGCACAACCTGTGCCGCAAGTGTGCCAACGACGTCTTCCAGGCCTCGAACCCTCTGTGGCAATCTCGGGGCTCCACCACGGTGTCTTCGGGAGGCCGTTTCCGCTGCCCTTCCTGCAGGCACGAGGTGGTCCTGGACCGACACGGCGTCTACGGGCTGCAGCGAAACCTGCTGGTGGAGAACATTATCGACATTTACAAGCAGGAGTCGTCCCGCCCCCTGCACTCCAAGGCCGAGCAGCACCTCATGTGCGAGGAGCACGAGGAAGAGAAGATCAACATCTACTGCCTGAGCTGCGAGGTCCCCACCTGCTCTCTCTGCAAGGTCTTTGGGGCCCACAAGGACTGCGAGGTGGCCCCCCTGCCCACCATCTACAAACGCCAGAAGAGTGAGCTCAGCGATGGCATCGCGATGCTGGTGGCAGGCAACGACCGAGTGCAAGCGGTGATCACGCAAATGGAGGAGGTGTGCCAGACCATCGAGGACAACAGCCGCAGGCAGAAGCAGTTGCTCAACCAGAAGTTTGAGACTCTGTGCGCGGTGCTGGAGGAGCGCAAGGGCGAGCTGCTGCAAGCGCTGGCCCGGGAGCAGGAGGAGAAGCTGCAGCGCGTCCGCGGCCTCATCCGCCAGTACGGAGACCACCTGGAGACCTCGTCCAAGCTGGTGGAGTCGGCCATCCAGTCCATGGAGGAGCCGCAGATGGCGCTCTACCTCCAGCAGGCCAAGGAGCTGATCAATAAGGTCGGGGCCATGTCCAAGGTGGCGCTGGCCGGCCGGCCCGAGCCGGGCTACGAGAGCATGGAGCAGTTCACCGTGAGCGTGGAGCACGTGGCCGACATGCTGCGGACCATCGACTTCCAGCCAGGCGCTGCCGGCGAGGAGGAGGAGGAGGAGGTGGCGCCGGACGGCGAGGAGGGCGGCGCTGCGCCGGAGGAGGAGCGGCCCGACGCGCCC------------------------------------------
>cavPor3
ATGAACTTCACGGTGGGTTTCAAGCCGCTGCTAGGGGATGCGCACAGCATGGACAACCTGGAGAAGCAGCTCATCTGCCCCATCTGCTTGGAGATGTTCTCCAAGCCCGTGGTGATCCTGCCCTGCCAGCATAACCTGTGCCGCAAGTGTGCCAACGATGTCTTCCAGGCCTCGAACCCTCTGTGGCAATCCCGGGGCTCCACCGCTGTGTCTTCAGGAGGCCGTTTCCGCTGCCCATCGTGCAGGCATGAGGTTGTCCTGGACCGGCATGGCGTCTATGGTCTGCAGAGAAACCTGCTAGTGGAGAACATTATCGACATTTACAAGCAGGAGTCCTCGAGGCCGCTGCACTCCAAGGCTGAGCAGCACCTCATGTGCGAGGAGCACGAGGAGGAGAAGATCAACATCTACTGTCTGAGCTGCGAGGTGCCCACCTGCTCCCTCTGCAAGGTCTTTGGGGCCCACAAGGACTGTGAGGTGGCCCCGCTGCCCACCATTTACAAACGCCAGAAGAGTGAGCTCAGCGACGGCATCGCCATGCTGGTGGCCGGCAATGACCGAGTGCAAGCAGTGATCACGCAGATGGAGGAGGTGTGCCAGACCATCGAGGACAACAGCCGCAGGCAGAAGCAGCTGTTAAACCAGAGGTTTGAGACGCTGTGCGCGGTGCTGGAGGAGCGCAAGGGCGAGCTGCTGCAGGCGCTGGCTCGGGAGCAGGAGGAGAAGCTGCAGCGCGTCCGCGGCCTCATCCGCCAGTACGGAGACCACCTGGAGGCCTCTTCCAAGCTGGTGGAGTCGGCCATCCAGTCCATGGAAGAGCCGCAGATGGCGCTTTACCTCCAGCAGGCCAAGGAGCTGATCAATAAGGTCGGGGCCATGTCCAAGGTGGAGCTCGCCGGCCGGCCGGAGCCGGGCTACGAGAGCATGGAGCAGTTCTCCGTGAGCGTGGAGCACGTGGCGGACATGCTGAGGACCATCGACTTCCAGCCCGGCGCCTCCGGGGAGGAAGAGGAGGACGAGGTGGCGCTGGACGGGGACGAGAGCGGCGCAGGCCCCGAGGAGGAGCGGCCCGACGCCCCCGAGGGTGAGGGG------------------------------
>manPen1
ATGAACTTCACGGTGGGCTTCAAGCCGCTGCTAGGGGATGCACACAGCATGGACAACCTGGAGAAGCAGCTCATCTGCCCCATCTGCCTGGAGATGTTCTCCAAACCGGTGGTGATCCTGCCCTGCCAGCACAACCTGTGCCGCAAGTGCGCCAACGACATCTTCCAGGCCTCAAACCCTCTGTGGCAATCTCGGGGCTCCACCACTGTGTCTTCAGGAGGCCGTTTCCGCTGCCCATCTTGCAGGCATGAGGTTGTCCTGGACCGACATGGAGTCTACGGCCTGCAGCGAAACCTGCTAGTGGAGAACATTATTGACATTTACAAGCAAGAATCTTCCCGGCCATTGCACTCCAAAGCCGAGCAGCACCTCATGTGCGAGGAGCATGAAGAGGAGAAGATCAACATCTACTGCCTAAGCTGTGAAGTGCCCACCTGCTCTCTCTGCAAGGTCTTTGGTGCCCACAAGGACTGTGAGGTGGCCCCACTGCCCGCCATTTATAAACGCCAGAAGAGTGAGCTCAGTGATGGCATCGCAATGCTGGTAGCAGGCAATGACCGTGTACAAGCAGTGATCACACAGATGGAGGAGGTGTGCCAGACCATTGAGGACAACAGCCGGAGGCAGAAGCAGCTGCTAAACCAGAAGTTTGAGGCCTTGTGCGCGGTGCTGGAAGAGCGTAAGCGTGAGCTGCTGCAGGCACTGGCCCGGGAGCAGGAGGAGAAGCTGCAGCGTGTCAGGGGCCTCATCCGCCAGTATGGAGACCACCTGGAGGCCTCCTCTAAGCTTGTGGAGTCGGCCATACAGTCCATGGAAGAGCCGCAGATGGCCCTCTACCTCCAGCAGGCCAAGGAGCTGATCAATAAGGTCGGGACAATGTCGAAAGTGGAATTGGCGGGACGGCCAGAACCAGGCTATGAGAGTATGGAGCAGTTTGCCGTGAGTGTGGAGCACGTGGCCGACATGCTGAGGACCATCAACTTCCAGTCGGGCGCCGCCGGGGAGGAAGAGGATGAGGAGGTAGCACTGGACGGGGAGGAGGGCAGCACAGGGCCAGCAGAAGAGCGGACGGACGGACCC------------------------------------------
>HLmanJav1
ATGAACTTCACGGTGGGCTTCAAGCCGCTGCTAGGGGATGCACACAGCATGGACAACCTGGAGAAGCAGCTCATCTGCCCCATCTGCCTGGAGATGTTCTCCAAACCGGTGGTGATCCTGCCCTGCCAGCACAACCTGTGCCGCAAGTGCGCCAACGACGTCTTCCAGGCCTCAAACCCTCTGTGGCAATCTCGGGGCTCCACCACTGTGTCTTCAGGAGGCCGTTTCCGCTGCCCATCTTGCAGGCATGAGGTTGTCCTGGACCGACATGGAGTCTACGGCCTGCAGCGAAACCTGCTAGTGGAGAACATTATTGACATTTACAAGCAAGAGTCTTCCCGGCCATTGCACTCCAAAGCCGAGCAGCACCTCATGTGTGAGGAGCATGAAGAGGAGAAGATCAACATCTACTGCCTAAGCTGTGAAGTGCCCACCTGCTCTCTCTGCAAGGTCTTTGGTGCCCACAAGGACTGTGAGGTGGCCCCACTGCCTACCATTTATAAACGCCAGAAGAGTGAGCTCAGTGATGGCATCGCAATGCTGGTAGCAGGCAATGACCGTGTACAAGCAGTGATCACACAGATGGAGGAGGTGTGCCAGACCATTGAGGACAACAGCCGGAGGCAGAAGCAGCTGCTAAACCAGAAGTTTGAGGCCTTGTGCGCAGTGCTGGAAGAGCGTAAGCGTGAACTGCTACAGGCACTGGCCCGGGAGCAGGAGGAGAAGCTGCAGCGTGTCAGGGGCCTCATCCGTCAGTATGGAGACCACCTGGAGGCCTCCTCTAAGCTCGTGGAGTCGGCCATACAGTCCATGGAAGAGCCGCAGATGGCCCTCTACCTCCAGCAGGCCAAGGAGCTGATCAATAAGGTCGGGACAATGTCGAAAGTGGAACTGGCCGGACGGCCAGAACCAGGCTATGAAAGCATGGAGCAGTTTGCCGTGAGCGTGGAGCACGTGGCCGACATGCTGAGGACCATCAACTTCCAGTCGGGCGCCGCCGGGGAGGAAGAGGATGAGGAGGTAGCACTGGACGGGGAGGAGGGCAGCGCAGGGCCAGCGGAAGAGCGGACGGACGGACCC------------------------------------------
>felCat8
ATGAACTTCACAGTGGGTTTCAAGCCGCTGCTAGGGGATGCACACAGCATGGACAACCTGGAGAAGCAGCTCATCTGCCCCATCTGCCTGGAGATGTTCTCCAAACCAGTGGTGATCCTGCCCTGCCAGCACAACCTGTGCCGCAAGTGTGCCAACGACGTCTTCCAGGCCTCGAACCCTCTGTGGCAATCCCGGGGCTCCACCACTGTGTCTTCCGGAGGCCGTTTCCGTTGCCCATCTTGCAGGCATGAGGTTGTCCTGGACAGACATGGCGTCTATGGCCTGCAGCGAAACCTACTAGTGGAGAACATTATCGACATTTACAAACAAGAGTCTTCCCGACCACTGCACTCCAAGGCTGAGCAGCACCTTATGTGCGAGGAGCATGAAGAGGAGAAGATCAATATCTACTGCCTGAGCTGTGAAGTGCCCACCTGCTCTCTCTGTAAGGTCTTCGGTGCCCACAAGGACTGTGAGGTGGCCCCCCTGCCCACCATTTACAAACGCCAGAAGAGTGAGCTCAGCGATGGAATCGCAATGCTGGTGGCCGGCAACGACCGCGTGCAGGCAGTGATCACACAGATGGAGGAGGTGTGCCAGACCATAGAGGACAACAGCCGGCGGCAGAAGCAGTTACTAACCCAGAGGTTCGAGGCCCTGTGCGCGGTGCTGGAAGAGCGCAAGGCTGAGTTGCTGCAGGCGCTGGCCCGCGAGCAGGAGCAGAAGCTGCAGCGCGTGCGGGGCCTCATCCGCCAGTACGGAGACCACCTGGAGGCCTCCTCTAAGCTCGTGGAGTCGGCCATCCAGTCCATGGAGGAGCCACAGATGGCGCTCTACCTCCAGCAGGCCAAGGAGCTGATCAATAAGGTCGGGACAATGTCGAAAGTGGAGCTGGCAGGACGGCCAGAGCCGGGCTATGAAAGCATGGATCAGTTCACCGTGAGCGTGGAGCACGTGGCCGAAATGCTGAGGACCATCGACTTCCAGGCGGGCGCTTCCGGGGAGGAAGAGGATGAGGAGGTGGCGTTGGAGGGGGAAGAGGGCAGCGCGGGGCCAGAGGAAGAGCGGCCGGATGGGCCG------------------------------------------
>oryCun2
ATGAACTTCACGGTGGGTTTCAAGCCTCTGCTAGGGGATGCGCACAGCATGGACAACCTCGAGAAGCAGCTCATCTGCCCCATCTGCCTGGAGATGTTCTCCAAGCCGGTGGTGATCCTGCCCTGCCAACACAACCTGTGCCGCAAGTGCGCCAACGACGTCTTCCAGGCCTCCAACCCTCTGTGGCAATCCCGGGGCTCCAGCACCGTGTCTTCAGGAGGCCGCTTCCGCTGCCCATCTTGCAGGCACGAGGTTGTCCTGGACAGACACGGGGTCTATGGCCTGCAGAGGAACCTGCTCGTGGAAAACATCATCGACATCTACAAGCAGGAGTCCTCGCGGCCACTGCACTCCAAGGCCGAGCAGCACCTCATGTGCGAAGAGCATGAGGACGAGAAGATCAACATCTACTGCCTGAGCTGCGAGGTGCCCACCTGCTCCCTCTGCAAGGTCTTCGGGGCCCACAAGGACTGCGAGGTGGCCCCGCTGCCCACCATTTACAAACGCCAAAAGAGTGAGCTCAGTGACGGCATCGCGATGCTGGTGGCAGGCAACGACCGCGTGCAAGCAGTGATCACACAGATGGAAGAAGTGTGCCGGACCATCGAGGACAACAGCCGGAGGCAGAAGCAGTTGTTAAACCAGAGGTTCGAGAGCCTTTGCGCCGTGCTGGAGGAGCGCAAGGGCGAGCTGCTGCAGGCGCTGGCCCGCGAGCAGGAGGAGAAGCTGCAGCGGGTCCGCGGCCTCATCCGGCAGTACGGAGACCACCTGGAGGCCTCCTCCAAGCTGGTGGAGTCGGCCATCCAGTCCATGGAGGAGCCGCAGATGGCGCTCTACCTCCAGCAGGCCAAGGAGCTGATCAATAAGGTCGGGGCGATGTCCAAGGTGGAGCTGGCGGGCCGGCCGGAGCCAGGCTACGAAAGCATGGATCAGTTCACCGTGAGCGTGGAGCACGTGGCCGAAATGCTCAGGACCATCGACTTTCAGCCAGGCGCTTCCGGGGACGAAGACGATGAAGAGGTGGCGTTGGACGGGGATGAGGGCGGCGCAGGGCCAGAGGATGAGCGGCCGCATGCGCCG------------------------------------------
>HLrhiFer5
ATGAACTTCACAGTGGGTTTCAAGCCGCTGCTCGGGGATGCACACAGCATGGACAACCTGGAGAAGCAGCTCATCTGCCCCATCTGCCTGGAGATGTTCTCCAAACCTGTGGTGATCCTGCCCTGCCAGCACAACCTGTGCCGCAAGTGTGCCAACGACGTCTTCCAGGCCTCGAACCCTCTGTGGCAATCCCGGGGCTCCACCACTGTGTCTTCTGGAGGCCGTTTCCGCTGCCCGTCTTGCAGGCATGAGGTCGTCCTGGACCGACATGGTGTCTACGGCCTGCAGCGAAACCTGCTGGTGGAGAACATTATAGACATTTACAAGCAGGAGTCTTCCCGGCCACTGCACTCCAAGGCTGAGCAGCACCTCATGTGCGAGGAACACGAAGAGGAAAAGATCAATATCTATTGCTTGAGCTGTGAAGTGCCCACCTGCTCTCTCTGCAAGGTCTTTGGTGCCCACAAAGACTGTGAGGTGGCCCCACTGCCTACCATTTACAAACGCCAAAAGAGCGAGCTCAGTGACGGCATCGCGATGCTGGTGGCGGGCAATGACCGTGTGCAAGCCGTGATCACACAGATGGAGGAGGTGTGCCAGACCATCGAGGACAACAGCCGGAGGCAGAAGCAGTTGCTGAACCAGAGGTTTGAGACCCTGTGCGCAGTGCTGGAGGAAAGGAAGAGTGAGCTGCTGCAGGCGCTGGCTCGGGAGCAGGAGGTGAAGCTGCAGCGTGTCCGGGGCCTCATCCGCCAGTACGGAGACCACCTGGAGTCCTCCTCTAAGCTGGTGGAGTCAGCCATCCAGTCCATGGAGGAGCCGCAGATGGCGCTCTACCTGCAGCAGGCCAAGGAGCTGATCAATAAGGTCGGGACAATGTCGAAAGTGGAGCTGGCAGGACGGCCAGAGCCAGGCTATGAAAGCATGGAGCAATTCACCGTGAGCGTGGAGCACGTGGCGGAAATGCTGAGGACCATAGACTTCCAGCCAGGAGCTTCCGGGGAGGAAGAGGATGAGGACATGGCGATGGACGGGGAGGAAGGCAACGCAGGGACAGAGGAAGAGCGGCTGGATGGGCCG------------------------------------------
>hetGla2
ATGAACTTCACAGTGGGTTTCAAGCCGCTGCTAGGGGATGCGCACAGCATGGACAACCTGGAGAAGCAGCTCATCTGCCCCATCTGCTTGGAGATGTTCTCCAAGCCCGTGGTGATCCTGCCCTGCCAGCATAACCTGTGCCGCAAGTGTGCCAACGATGTCTTCCAGGCCTCAAATCCACTGTGGCAATCCCGGGGCTCCACTGCGGTGTCTTCGGGAGGCCGTTTCCGCTGCCCATCATGCAGGCATGAGGTTGTCCTGGACAGACATGGTGTCTACGGTCTGCAGCGAAACCTACTGGTGGAGAACATTATCGACATCTACAAGCAGGAGTCCTCACGGCCGCTGCACTCCAAGGCTGAGCAGCACCTCATGTGCGAGGAGCATGAGGACGAGAAGATCAACATCTACTGCCTGACTTGCGAAGTGCCCACCTGCTCCCTCTGCAAGGTCTTCGGTGCCCACAAGGACTGCGAGGTGGCCCCGCTGCCCACCATTTACAAGCGCCAGAAGAGCGAGCTCAGCGACGGCATCGCCATGCTGGTGGCAGGCAACGACCGAGTGCAAGCTGTGATCACACAGATGGAGGAGGTGTGCCAGACCATCGAGGACAACAGCCGAAGGCAGAAGCAGCTGTTAAACCAGAGGTTTGAGACCCTGTGTGCGGTCCTGGAGGAGCGAAAGGGCGAGCTGCTGCAGGCGCTGGCCCGGGAGCAGGAGGAGAAGCTGCAGCACGTCCGCGGCCTCATCCGCCAGTACGGAGACCACCTGGAGGCCTCCTCCAAGCTGGTGGAGTCGGCCATCCAGTCCATGGAAGAGCCGCAGATGGCGCTGTACCTCCAGCAGGCCAAGGAGCTGATCAATAAGGTCGGGACCATGTCGAAGGTGGAACTGGCCGGCCGGCCGGAGCCGGGCTACGAGAGCATGGAGCAGTTCTCCGTGAGCGTGGAGCACGTGGCCGAAATGCTGGGTACCATCGACTTCCAGCCCGGCGCTTCCGGAGAGGACGAGGACGAAGAGGTGGCGCTGGACGGGGACGAGGGCAGCGCGGGGCCCGAGGAAGGGCGGCCCGACGCGCCC------------------------------------------
>conCri1
ATGAACTTCACAGTGGGTTTCAAGCCGCTGCTGGGGGATGCGCAGAGCATGGACAACCTGGAGAAGCAGCTCATCTGCCCCATCTGCCTGGAGATGTTCTCCAAGCCGGTGGTGATCCTGCCCTGCCAGCACAACCTCTGCCGCAAGTGCGCCAACGACATCTTCCAGGCCTCCAACCCTCTGTGGCAGTCCAGGGGTTCCACCACTGTGTCTTCGGGAGGCCGTTTCCGCTGTCCATCCTGCAGGCATGAGGTTGTCCTGGACCGACATGGTGTGTATGGCCTGCAGCGAAACCTGCTAGTGGAGAACATCATTGACATTTACAAGCAGGAGTCATCCCGGCCTCTGCACTCCAAGGCTGAGCAGCATCTCATGTGTGAGGAGCACGAAGACGAGAAGATCAATATCTACTGCCTGAGCTGTGAAGTGCCCACCTGCTCTCTCTGCAAGGTCTTCGGCGCCCATAAGGACTGTGAGGTGGCGCCACTGCCCACCATTTACAAACGCCAGAAGAGTGAGCTGAGCGATGGCATCGCAATGCTGGTGGCCGGCAATGACCGCGTGCAAGCAGTGATCACGCAGATGGAGGAGGTGTGCCAGACCATCGAGGACAACAGCCGGAGGCAGAAGCAGTTGCTGAACCAGAGGTTCGAGACCCTGTGCGCAGTGCTGGAGGAGAGGAAGGGAGAGCTGCTGCAGGCGCTGGCCCGGGAGCAGGAGGAGAAGCTGCAGCACGTTCGGGGCCTCATCCGCCAGTACGGAGACCACCTGGAAGCCTCCTCGAAGTTGGTGGAGTCGGCGATCCAGTCCATGGAGGAACCACAGATGGCCGTCTACCTGCAGCAGGCCAAGGAGCTGATCAATAAGGTCGGCACAATGTCGAAAGTGGAGCTGGCTGGGAGGCCAGAGCCTGGCTACGAAAGTATGGAGCAGTTCAGCGTGAGCGTGGAGCATGTGGCTGAAATGCTGAGGACCATCGACTTCCAGCCCGGAGCTTCTGGGGAGGAAGACGACGAGGAGGCACCACTGGATGGGGAAGAGGGTGGCGCAGGGCCAGAGGAAGAGCAGCTGGATGGTGAG------------------------------------------
>triMan1
ATGAACTTCGCAGTGGGTTTCAAGCCGCTGCTAGGGGATGCACACAGCATGGACAACCTGGAAAAGCAGCTCATCTGCCCCATCTGCCTGGAGATGTTCTCCAAACCGGTGGTGATCCTGCCCTGCCAACACAACCTGTGTCGCAAGTGTGCCAACGACATCTTCCAGGCCTCGAACCCTCTGTGGCAATCCCGGGGCTCCACCACTGTGTCTTCAGGAGGCCGTTTTCGCTGCCCATCTTGCAGGCATGAGGTTGTCCTCGATCGACATGGTGTCTATGGCCTGCAGCGAAACCTGCTAGTGGAGAACATTATTGACATCTACAAGCAGGAGTCGTCCAGACCACTGCACTCCAAGGCTGAGCAGCACCTCATGTGTGAGGAGCATGAAGATGAGAAGATCAATATCTACTGCCTGAGCTGTGAAGTGCCCACCTGCTCTCTCTGCAAGGTCTTCGGTGCCCACAAGGACTGCGAGGTGGCCCCACTGCCCACCATTTATAAACGCCAGAAGAGTGAGCTCAGTGATGGCATCGCGATGCTGGTGGCAGGCAATGACCGTGTGCAAGCAGTGATCACGCAGATGGAGGAGGTGTGCCAGACCATTGAGGACAACAGCCGAACGCAGAAGCAGTTGCTAAACCAGAGATTTGAGACCCTGTGCGCGGTGCTGGAGGAGCGCAAGGCCGAGTTGCTGCAGGCGCTGGCCCGGGAGCAAGAGCAGAAGCTTCTGCGTGTCCGCGGACTCATCCGCCAGTACGGAGACCACCTGGAGGCCTCCTCTAAGCTCGTGGAGTCCGCCATCCAGTCCATGGAGGAGCCGCAGATGGCGCTCTACCTCCAGCAGGCCAAGGAGCTGATCAATAAGGTCGGGACGATGTCGAAGGTAGAGCTGGCGGGACGGCCGGAGCCGGGCTATGAGAGCATGGAGCAGTTCACCGTGAGCGTGGAGCACGTGGCAGAAATGCTGAGGACCATTGACTTCCAACCGGGTGCTTTAGGGGAGGAAGAAGATGAGGAGGTAGTGTTCGACGGGGAAGAGGGCAGCGCCGGGCCAGAGGAAGAGCGGCCGGACCCGCCGGACAGT------------------------------------
>micOch1
ATGAACTTCACGGTGGGTTTCAAGCCGCTGCTCGGGGATGCACACAGCATGGACAACCTGGAGAAGCAGCTCATCTGCCCCATCTGCCTGGAGATGTTCTCCAAGCCCGTGGTGATCCTGCCCTGCCAGCACAACCTGTGCCGCAAGTGTGCCAACGATGTCTTCCAGGCCTCTAACCCTCTGTGGCAATCCCGGGGCTCCACAACTGTCTCTTCGGGCGGTCGCTTCCGCTGCCCATCTTGCAGGCACGAGGTTGTCCTGGACCGGCATGGGGTCTATGGCCTGCAGCGGAACCTCCTGGTGGAGAACATTATTGACATCTACAAGCAGGAATCCTCCCGGCCGCTGCACTCCAAGGCTGAGCAGCACCTCATGTGTGAGGAGCATGAGGATGAGAAGATCAACATCTACTGCCTGAGCTGCGAGGTGCCCACCTGCTCTCTCTGCAAGGTCTTCGGGGCCCACAAGGACTGTGAGGTGGCCCCTCTGCCCACCATTTACAAACGCCAGAAGAGTGAGCTGAGCGATGGCATCGCGATGCTGGTGGCAGGCAATGACCGCGTGCAAGCAGTGATCACGCAGATGGAGGAGGTGTGCCAGACCATTGAGGACAACAGTCGCAGGCAGAAGCAACTGTTAAACCAGAGGTTTGAGACCCTGTGCGCGGTGCTGGAGGAGCGCAAGGGCGAGCTGCTGCAAGCGCTGGCCCGGGAGCAGGAGGAGAAGCTGCAGCGCGTGCGAGGCCTCATCCGTCAGTACGGAGACCACTTGGAGGTTTCCTCTAAGCTGGTGGAGACCGCCATCCAATCCATGGAGGAGCCGCAGATGGCTCTCTACCTCCAGCAGGCCAAGGAGCTGATCAACAAGGTCGGGGCAATGTCGAAGGTGGAGCTGGCAGGACGGCCGGAGCCAGGCTATGAGAGCATGGAACAATTCTCTGTGAGCGTGGAGCACGTGGCCGAAATGCTGCGGACCATCGACTTCCAGCCGGGCGCCGCAGGGGATGAAGAGGATGACGAGGTGGCTTTAGACGGGGACGAGAGCAACGCAGGGCTGGAGGAGGAGCGGCTGGACGGGCCA------------------------------------------
>criGri1
ATGAACTTCACCGTGGGTTTCAAGCCGCTGCTAGGGGATGCACACAACATGGACAACCTGGAGAAGCAGCTCATCTGCCCCATCTGCCTGGAGATGTTCTCCAAGCCCGTGGTGATCCTGCCCTGCCAGCACAACCTGTGCCGCAAGTGTGCCAATGACGTCTTCCAGGCATCTAACCCTCTGTGGCAATCCCGGGGCTCCACAACTGTATCTTCAGGAGGTCGTTTCCGCTGCCCATCTTGCAGGCATGAGGTTGTCCTGGACCGGCATGGGGTCTACGGCCTTCAGCGGAACCTGCTAGTGGAGAATATTATTGACATCTACAAGCAGGAATCCTCCCGGCCACTGCACTCCAAGGCTGAACAGCACCTCATGTGTGAGGAGCACGAAGATGAGAAGATTAACATCTATTGCCTGAGCTGTGAGGTGCCCACCTGCTCTCTCTGCAAGGTCTTCGGTGCCCACAAGGACTGTGAGGTGGCCCCTCTGCCCACCATTTACAAACGCCAAAAGAGCGAGCTGAGTGATGGCATCGCGATGCTGGTTGCAGGCAATGACCGTGTGCAAGCAGTGATCACGCAGATGGAGGAGGTGTGCCAGACCATTGAGGACAACAGCCGCAGGCAGAAGCAACTGTTAAACCAGAGGTTCGAGACCTTGTGCGCCGTACTGGAGGAGCGCAAGGGCGAGCTGCTGCAAGCGCTGGCCCGGGAACAAGAGGAGAAGCTGCAGCGCGTGCGGGGCCTCATCCGTCAGTACGGAGACCACTTGGAGGTTTCCTCTAAGCTGGTGGAGTCCGCCATTCAATCCATGGAGGAGCCGCAGATGGCTCTCTACCTCCAGCAGGCCAAGGAGCTGATCAACAAGGTCGGGGCAATGTCGAAGGTGGAGCTGGCAGGACGGCCGGAGCCAGGCTATGAGAGCATGGAGCAATTTTCTGTGAACGTGGAGCACGTGGCCGAAATGCTGCGGACCATCGACTTCCAGCCGGGCGCCGCGGGGGATGAGGAGGATGACGAGGTGGCTTTGGAAGGGGACGAGAGCAATGCAGGGCTGGAGGAGGAGCGGCTGGACGGGCCAGAAGGTGAGAGGTGGACGAGG---GTTTTGGGTGAGGAG---
>mm10
ATGAACTTCACGGTGGGTTTCAAGCCGCTGCTAGGGGATGCGCACAACATGGACAACTTGGAGAAGCAGCTCATTTGCCCCATCTGCCTGGAGATGTTCTCCAAGCCCGTGGTGATCTTGCCCTGCCAACACAACCTGTGCCGCAAGTGTGCCAACGACGTCTTCCAGGCCTCTAATCCTCTGTGGCAATCCCGGGGCTCCACAACGGTGTCTTCAGGAGGACGTTTCCGATGCCCATCTTGTAGGCACGAGGTTGTCCTGGACAGGCATGGTGTCTATGGCCTGCAGCGGAACCTGCTAGTGGAGAACATCATTGACATCTACAAGCAGGAGTCCTCCCGGCCACTGCACGCCAAGGCTGAACAGCACCTCATGTGTGAGGAGCACGAGGACGAGAAGATCAACATCTACTGCCTGAGCTGCGAGGTGCCCACCTGCTCTCTCTGCAAGGTTTTCGGCGCCCACAAGGACTGTGAGGTGGCCCCTCTGCCCACCATTTACAAACGCCAGAAGAGTGAGCTGAGCGATGGCATCGCGATGCTGGTGGCGGGCAATGACCGTGTGCAGGCAGTGATCACCCAGATGGAGGAGGTGTGCCAGACCATTGAGGACAACAGCCGCAGACAGAAGCAACTGTTAAACCAGAGGTTCGAGACCCTGTGCGCGGTTTTGGAGGAGCGCAAGGGCGAACTGCTTCAAGCACTGGCCCGGGAGCAGGAGGAGAAGTTGCAGCGCGTGCGGGGCCTCATCCGCCAGTACGGAGACCACTTGGAGGGCTCCTCAAAGCTGGTGGAGTCCGCCATCCAGTCCATGGAGGAGCCGCAGATGGCTCTCTACCTCCAGCAGGCAAAGGAGCTGATCAACAAGGTCGGGGCAATGTCGAAGGTGGAGCTGGCAGGACGGCCGGAGCCAGGCTATGAGAGCATGGAGCAATTCTCTGTGAGCGTGGAGCACGTGGCCGAAATGTTGCGAACCATCGACTTCCAGCCGGGCGCCGCTGGGGATGAAGAGGATGACGACATGGCTTTGGATGGGGAGGAGGGCAATGCGGGGCTGGAGGAGGAGCGGCTGGACGTGCCAGAAGGTGAGAGTTGGACGAAG---GTTTGGGGG---------
>bosTau8
ATGAACTTCACGGTGGGTTTCAAGCCGCTGCTAGGGGATGCACACAGCATGGACAACCTGGAGAAGCAGCTCATTTGCCCCATCTGCCTGGAGATGTTCTCCAAACCGGTGGTGATCCTACCCTGCCAGCACAACCTGTGCCGCAAGTGCGCCAACGATGTCTTCCAGGCCTCGAACCCTCTGTGGCAGTCCCGGAGCTCCACCACCGTGTCTTCGGGGGGCCGTTTCCGCTGCCCATCTTGCAGGCACGAGGTGGTCCTGGACCGACATGGCGTCTACGGCCTGCAGCGGAACCTGCTGGTGGAGAACATTATCGACATTTACAAGCAGGAGTCCTCCCGGCCACTGCATTCCAAGGCTGAGCAGCACCTCATGTGTGAGGAGCATGAAGATGAGAAGATCAATATCTACTGTCTGAGCTGCGAAGTGCCCACCTGCTCTCTCTGCAAGGTCTTTGGTGCCCACAAGGACTGTGAGGTGGCCCCACTGCCCACCATTTACAAACGCCAGAAGAGTGAGCTCAGCGATGGCATCGCGATGCTGGTGGCCGGCAATGACCGTGTGCAAGCAGTGATCACACAGATGGAGGAGGTGTGCCAGACCATCGAGGAAAACAGCCGGAGGCAGAAGCAGTTGCTGAACCAGAGGTTTGAGGGCCTGTGTGCAGTACTGGAGGAGCGGAAGGGTGAGCTGCTGCAGGCGCTGGCCCGGGAGCAGGAGGAGAAGCTGCAGCGAGTCAGGGGCCTCATCCGCCAGTACGGAGACCACCTGGAGGCCTCCTCTAAGCTGGTGGAGTCTGCCATCCAGTCCATGGAGGAGCCGCAGATGGCGCTCTACCTGCAGCAGGCCAAGGAGTTGATCAATAAGGTCGGGACGATGTCGAAGGTGGAGCTGGCTGGCCGGCCAGAGCCGGGCTATGAAAGAATGGATCAATTCACCGTGAGCGTGGAGCATGTGGCCGAAATGCTGAGGACCATCGACTTCCAGCCAGGCACTTCTGGGGAGGAAGAGGATGAGGAGGTCGCGGTAGAAGGGGAAGAGGGCAACGCAGGACCAGAGGAAGAGCGGACCGATGGGCGGGAAAGT------------------------------------
>ochPri3
ATGAACTTCACCGTGGGTTTCAAGCCGCTGCTAGGGGATGCACACAGCATGGACAGCCTGGAGAAGCAGCTCCTCTGCCCCATCTGCCTGGAGATGTTCTCCAAGCCGGTGGTCATCCTGCCCTGCCAACACAACCTCTGCCGCAAGTGTGCCAATGACGTCTTCCAGGCCTCCAACCCTCTGTGGCAGTCCCGGGGCTCCACCACCGTGTCCTCGGGAGGCCGCTTCCGCTGCCCGTCCTGCAGACATGAGGTGGTCCTGGACCGACACGGGGTCTATGGCCTGCAGAGAAACCTGCTGGTGGAGAACATCATTGACATCTACAAGCAGGAGTCCTCACGGCCACTGCATTCCAAAGCTGAACAGCATCTCATGTGTGAGGAGCATGAAGAAGAGAAGATCAATATCTACTGCTTGAGCTGTGAGGTGCCCACCTGCTCGCTTTGCAAGGTCTTTGGGGCCCACAAGGACTGCGAGGTGGCCCCACTGCCTGCCATTTACAAACGTCAGAAGAGTGAGCTCAGTGATGGCATCGCATTGCTGGTGGCAGGCAACGACCGAGTGCAAGCTGTGATCACACAGATGGAGGAGGTGTGCCAGACCATCGAGGACAACAGCAGAAGGCAGAAGCAGTTGTTAAATCAGAGGTTTGAGAGTTTGTGCGCTGTGCTGGAGGAGCGCAAGGGCGAGCTGCTGCAGGCGCTGGCGCGCGAGCAAGAGGAAAAGCTGCAGCAGGTCCGCGGCCTCATCCGGCAGTACGGAGACCACTTGGAGGCCTCGAGCAAGCTGGTGGAGTTGGCCATCCAGTCCATGGAGGAGCCGCAGATGGCGCTCTACCTTCAGCAAGCCAAGGAGCTGATCAATAAGGTCGGGGCGATGTCCAAGGTGGAGCTGGCGAGTCGGCCAGAGCCGGGCTACGAGAGTATGGACCAGTTCTCAGTGAGCGTGGAGCATGTGGCTGAAATGCTGAGGACCATCGACTTCCAGCCAGGTGCTGCCGGGGAGGAAGACGATGAAGAAGTGGTGTTGGATGGGGATGAAGGCGGCGTAGGGCCA---GATGAGCGGCCGGACGCGCCG------------------------------------------
>echTel2
ATGAACTTCACCGTGGGCTTCAAGCCGCTGCTAGGGGATGCACACAGCATGGACAACCTGGAGAAGCAGCTCATCTGCCCCATCTGCCTGGAGATGTTCTCCAAGCCCGTGGTGATCCTGCCCTGCCAGCACAACCTGTGCCGCAAGTGCGCCAANNNNNNNNNNNNNGCCTCGAACCCTCTGTGGCAATCCCGGGGCTCCACCACTGTGTCTTCAGGAGGGCGTTTTCGCTGCCCATCTTGCAGGCATGAGGTTGTCCTCGACCGACACGGAGTCTACGGCCTGCAGCGAAACCTGCTGGTGGAGAACATCATCGACATTTACAAGCAGGAATCTTCCAGGCCACTGAACTCCAAGGCTGAGCAGCACCTCATGTGCGAGGAACATGAAGAAGAGAAGATCAATATCTACTGCCTGAGCTGTGAAGTGCCCACCTGCTCTCTCTGCAAGGTCTTTGGTGCCCACAAGGACTGTGAGGTGGCCCCACTTCCCACCATTTACAAACGCCAGAAGAGTGAGCTCAGCGATGGCATCGCAATGTTGGTGGCAGGCAACGACCGTGTGCAAGCAGTGATCACACAGATGGAGGAGGTGTGCCAGACCATAGAGGACAACAGTCGGCGGCAGAAGCAGTTGCTAAACCAGAGGTTTGAGACCCTGTGTGCCGTTCTGGAGGAGCGCAAGGGCGAGTTGCTGCAGGCGCTGGCCCGGGAGCAGGAGGAGAAGCTGCAGCGCGTGCGCGGCCTCATCCGCCAGTACGGAGACCACCTGGAGGTGTCCTCCAAGCTGGTGGAGTCGGCCATCCAGTCCATGGAGGAGCCGCAGATGGCGCTCTACCTCCAGCAGGCCAAGGAGCTGATCAATAAGGTGGGGACGATGTCGAAGGTGGAGCTGGCCGGCCGGCCGGAGCCGGGCTACGAGAGCATGGAGCAGTTTTCCGTGAGCGTGGAGCACGTGGCCGAGATGCTGAGGACCATCGACTTCCGGCCCGGCGCTTCGGGAGAGGACGAGGACGACGAGGTGTTGTTGGACAGGGACGGCGGCGGCCCGGCGCCCGAGGAAGAGCGGACGGACGCGGCA------------------------------------------
>sorAra2
ATGAACTTCACGGTGGGTCTCAAGCCGCTGCTCGCGGATGCGCACAGCATGGACAACCTGGAGAAGCAGCTCATCTGCCCCATCTGCCTGGAGATGTTCTCCAAGCCGGTGGTGATCCTGCCCTGCCAGCACAACCTGTGCCGCAAGTGCGCCAATGACGTCTTCCAGGCCTCGAACCCGCTGTGGCAGTCGCGCAGCTCCAGCACGGTGTCCTCGGGAGGCCGTTTCCGCTGTCCGTCCTGCAGGCACGAGGTCGTCCTGGACCGCCACGGCGTCTACGGGCTGCAGCGGAACCTGCTGGTGGAGAACATCATCGACATCTACAAGCAGGAATCGTCGCGGCCGCTGCACTCCAAGGCCGAGCAGCACCTCATGTGTGAGGAGCACGAGGACGAGAAGATCAACATCTACTGCCTGAGCTGCGAGGTGCCCACCTGCTCGCTCTGCAAGGTCTTCGGTGCCCACAAGGACTGCGAGGTGGCCCCACTGCCCACCATTTACAAACGCCAGAAGAGTGAACTCAGCGACGGCATCGCGATGCTGGTGGCGGGCAATGACCGTGTGCAGGCAGTGATCACGCAGATGGAGGAGGTGTGCCAGACGATCGAGGACAACAGCCGCCGGCAGAAGCAACAGCTCAACCAGAGGTTCGAGACCCTGTGCGCGGTGCTGGAGGAGCGGAAGGGGGAACTGCTGCAGGCGCTGGCCCGCGAGCAGGAAGAGAAGCTGCAGCGCGTGCGCGGCCTCATCCGCCAGTACGGGGACCACCTGGAAGCGTCTTCCAAGCTGGTGGAGACGGCCATCCAGTCCATGGAGGAGCCGCAGATGGCGCTCTACCTCCAGCAAGCGAAGGAGTTGATCAATAACGGGGGCGCCCGGGCCCGGGGAGGGGTGGCGGGGACGCCGGAGCCGGGCTACGAGAGCATGGAGCAGTTCTCCGTGGGCGTGGAGCACGTGGCCGAGATGCTGCGGACCATCGACTTCCAGCCGGGGGCCTTCGGAGACGACGACGACGACGACGCGGCTCTGGACGCGGAAGACTGCGGCGCGGGGCCCGAGGAAGAGCGGCTGGACGCGCCC------------------------------------------
