# Supplementary material for: Six reference-quality genomes reveal evolution of bat adaptations
Source: Nature. 2020 Jul 22;583(7817):578–84. doi: 10.1038/s41586-020-2486-3 (PMC8075899; doi:10.1038/s41586-020-2486-3)
Supplement: Supplementary file 6 — Alignments of 12,931 protein-coding genes across 48 mammals. [file 41586_2020_2486_MOESM6_ESM.gz › suppDataFile/ENST00000582693.aln.fasta]

>bosTau8
ATGGCGGAGGCTTCGGCGGCCGGGGCCGGCGCG---GGCTCTGCGGTTGCCGCGCACCGGTTTTTCTGCCACTTTTGCAAGGGCGAGGTCAGCCCCAAACTACCGGGGTAT-T-TGTCCCAGATGTGAATCAGGTTTTATTGAAGAAGTGACAGATGATTCCAGTTTTTTAGGTGGT---GGC------------------------------AGCAGCACATCAACACAATTTTCCGAGTTCTGGGACCGTTTGGACCCCACGATGTTTTTCCAAGATTTTAGACCCTTTCTAAGTAGCAGTCTACTGGACCAAGATAACAGAGCCAATGAGAGGAGTCACCAAACTCACACTGACTTCTGGGGACCAAGTCGGCCTCCACGGCTGTCAGTGACTCAGAGATACAGATCTCGAGGAAGTACTCGTCCAGAGAGATCCCCGGCTTTTGAAAGAGTACTACAACAGATCATTGCAGGATTC---------------ATTCCTGGA---TCC------CCATTTTCTTGGAGCGGGATGCTGCACTCCAACCCTGGGGACTATGCCTGGGGTCAGACAGGGCTTGATGCCATTGTAACCCAGCTTTTAGGACAACTGGAAAATACAGGGCCTCCCCCAGCTGACAAGGAAAAGATCACATCTCTTCCAACAGTGACAGTAACTCAGGAACAAGTTGATAAGGGCTTAGAGTGTCCAGTATGCAAAGAGGATTACACAGTTGAGGAGGAAGTCCGGCAGTTACCCTGCAACCACTACTTTCACAGCAGTTGTATTGTGCCGTGGTTAGAACTCCATGACGCATGTCCTGTATGTAGGAAGAGCTTAAATGGTGAGGACTCTACTCAGCAAACACAGAGATCCGGGGCTTCTGCAAGCAACAGATTTAGCAGTGACAGCCAGCTACATGACCGATGGACTTTCTG-
>HLturTru3
ATGGCGGAGGCCTCGGCGGCCGGGGCCGGCGCG---GGCGCCGCGGTTGCCGCGCACCGGTTTTTCTGCCACTTTTGCAAGGGCGAGGTCAGCCCCAAACTACCGGAATATATTTGTCCCAGATGTGAATCAGGCTTTATTGAAGAAATGACAGATGATTCCAGTTTTTTAGGTGGT---GGC------------------------------AGCAGCACATCAACACATTTTGCAGAGTTCTGGGACCATTTGGACCCCACGATGTTTTTCCAAGATTTTAGACCCTTTCTAAGTAGCAGTCTACTGGACCAAGATAATAGAGCCAATGAGAGGGGTCACCAAACTCACACTGACTTCTGGGGACCAAGTCGGCCGCCACGGCTGTCAGTGACTCAAAGATACAGATCTCGAGGAAGTACTCGTCCTGATAGATCCCCTGCTTTTGAAAGAGTACTACAACAAATCATTGCAGGATTC---------------ATTCCTGGA---TCC------CCATTTTCTTGGAGCGGGATGCTGCACTCCAACCCTGGGGACTATGCCTGGGGTCAGACAGGGCTTGATGCCATTGTAACTCAGCTTTTAGGACAACTGGAAAACACAGGGCCTCCCCCAGCTGATAAGGAAAAGATCACATCTCTTCCAACAGTGACAGTAACTCAGGAACAAGTTGATAAGGGTTTAGAGTGTCCAGTATGCAAAGAGGATTACACAGTTGAAGAGAAAGTCCGGCAGTTACCCTGCAACCACTTCTTTCACAGCAGTTGTATTGTGCCGTGGTTAGAACTGCACGACGCATGTCCTGTATGTAGGAAGAGCTTAAATGGTGAGGACTCTACTCAGCAAACCCAGACCTCTGGGTCCTCTGCAAGCAACAGATTTAGCAGTGACAGCCAGCTACATGACCGATGGACTTTC---
>balAcu1
ATGGCGGAGGCCTCGGCGGCCGGGGCCGGCGCG---GGTGCCGCGGTTGCCGCGCACCGGTTTTTCTGCCACTTTTGCAAGGGCGAGGTCAGCCCCAAACTACCGGAATATATTTGTCCCAGATGTGAATCAGGCTTTATTGAAGAAATGACAGATGATTCCAGTTTTTTAGGTGGT---GGC------------------------------AGCAGCACATCAACACATTTTGCAGAGTTCTGGGACCATTTGGACCCCACGATGTTTTTCCAAGATTTTAGACCCTTTCTAAGTAGCAGTCTACTGGACCAAGATAATAGAGCCAATGAGAGGGGTCACCAAACTCACACTGACTTCTGGGGACCAAGTCGGCCTCCACGGCTGTCAGTGACTCAAAGATACAGATCTCGAGGAAGTACTCGTCCTGATAGATCCCCTGCTTTTGAAAGAGTACTACAGCAGATCATTGCAGGATTC---------------ATTCCTGGA---TCC------CCATTTTCTTGGAGCGGGATGCTGCACTCCAACCCTGGGGACTATGCCTGGGGTCAGACAGGGCTTGATGCCATTGTAACTCAGCTTTTAGGACAACTGGAAAACACAGGGCCTCCCCCAGCTGACAAGGAAAAGATCACATCTCTTCCAACAGTGACAGTAACTCAGGAACAAGTTGATAAGGGTTTAGAATGTCCAGTATGCAAAGAGGATTACACGGTTGAGGAGGAAGTCCGGCAGTTACCCTGCAACCACTTCTTTCACAGCAGTTGTATTGTGCCGTGGTTAGAACTGCACGACGCATGTCCTGTATGTAGGAAGAGCTTAAATGGTGAGGACTCTACTCAGCAAACGCAGACCTCTGGGCCCTCTGCAAGCAACAGATTTAGCAGTGACAGCCAGCTACATGACCGATGGACTTTC---
>conCri1
---------------------------------------------------------------------------------------------------------GAATATATTTGTCCCAGATGTGAATCAGGCTTCATCGAAGAAGTGACAGATGATTCCAGTTTTTTAGGTGGT---GGA---------------GGC------------AATAGCACAGCAACGCATTTTACAGAGTTCTTGGACCATTTTGGCCATACGATGTTTTTTCAGGACATCAGACCATTTCTAAGTAGTAATCCACTGGACCAGGACAATAGAGCCAATGAGAGGGGCCATCAAACTCACACAGACTTCTGGGGACCGAGCCGACCTCCACGACTGCCTGTGACTCGGAGGTACAGGTCACGCGGCAGCTCTCGCCCCGAGAGGTCCCCAGCCATCGAAGGAATAATTCAACATATTTTTGCAGGATTCTTTGCAAATTCTGCAATTCCTGGA---TCCCCACATCCCTTTTCCTGGAGCGGGATGCTGCACTCCAGCCCCGGGGACTATGCCTGGGGTCAGGCCGGGCTCGATGCCATCGTAACCCAGCTTTTAGGACAACTGGAAAACACAGGGCCTCCCCCAGCTGACAAGGAGAAGATCACATCTCTCCCCACCGTGACAGTAACTCAGGAACAAGTTGACACGGGCTTAGAGTGTCCAGTGTGCAAAGAAGATTATGCAGTTGAAGAGGAAGTCCGGCAGCTGCCCTGCAACCACTTCTTCCACAGCAGCTGTATCGTGCCGTGGTTGGAACTGCACGACACCTGCCCTGTTTGTAGGAAGAGCTTAAATGGTGAGGACTCTACTCGGCAAGCCCAGAGCTCCGAGGCCTCTGCAAGCAACAGATTTAGCAGCGACAGCCAGCTGCACGATCGCTGGACTTTC---
>otoGar3
ATGGCGGAGGCCTCGGCGGCTGGGGCCGATGCA---GGCGCCGCGGTAGCCGCGCATCGGTTTTTCTGCCACTTTTGCAAGGGCGAGGTCAACCCCAAACTACCGGAATATATTTGTCCCAGATGTGAATCAGGCTTTATTGAAGAAGTGACAGATGATTCCAGTTTTTTAGGTGGTAGTGGC---------------AGCAGCCGGATAGACAATAGCACATCAACACATTTTGCAGAGCTCTGGGACCATTTGGATCACACGATGTTTTTTCAAGATTTTAGACCATTTCTAAGTAGCAATCCACTGGACCAAGATAATAGAACCAATGAGAGGGGTCACCAAACTCAGACTGACTTCTGGGGACCAAGTCAGCCTCCTCGGCTACCAGTGACTCGTAGATACAGATCTCGGGGAAGTACTCGTCCTGATCGATCTCCAGCTATTGAAGGAATAATCCAACAGATCTTTGCGGGATTCTTTGCAAATTCTGCGATTCCTGGA---TCCCCACACCCCTTTTCCTGGAGCGGAATGCTGCACTCCAACCCTGGGGACTATGCCTGGGGTCAGACAGGGCTTGATGCCATTGTAACCCAGCTTTTAGGACAACTGGAAAACACAGGGCCTCCTCCAGCTGACAAGGAAAAGATCACATCTCTTCCAACAGTGACAGTAACTCAGGAACAAGTCGATATGGGTTTAGAGTGTCCAGTATGCAAAGAAGATTATACAGTTGAAGAAGAAGTCCGGCAGTTACCCTGCAATCACTTCTTTCACAGCAGTTGTATTGTACCATGGTTAGAACTGCATGACACATGTCCTGTATGTAGGAAGAGCTTAAATGGTGAGGACTCTACTCGGCAAACCCAGAGCTCTGAAGCCTCTTCAAGCAACAGATTTAGCAATGATAGCCAGCTACATGACCCATGGACTTTC---
>HLrouAeg4
ATGGCGGAGGCCTCGGCGGCCGGGGCGGGCTCA---GGCGCCGCTGTCGCCGCGCACCGGTTTTTCTGCCACTTTTGCAAGGGCGAGGTCAGCCCCAAATTACCGGAATATATTTGTCCCAGATGTGAATCAGGCTTTATTGAAGAAGTGACAGATGATTCCAGTTTTTTAGGTGGT---GGC---------------GGCAGCCGGATGGACAATAGCACGTCAACACATTTTGCAGAGTTCTGGCGCAATTTGGACCACGCAATGATTATACAAGATTTTAGACCATTCCTAAGTAGCAATCCACTGGACCAAGATAATAGAGCCAGTGAAAGAGGTCACCAAACTCACACTGACTTCTGGGGACCAAGTCGACCTCCAAGGCTGCCAATGACTCGGAGATACAGGTCACAAGGAAGTACTCGTCCTGACAGATCTCCAGCTATTGAAGGAATAATACAACAGTTCTTTGCAGGATTCTTTGCAAATCCTGCGATTCCTGGA---TCC------CCCTTTTCCTGGAGCGGGCTGCTGCACTCCAACCCTGGGGACTATGCCTGGGGTCAGACAGGGCTCGATGCCATTGTAACCCAGCTTTTAGGACAACTGGAAAACACAGGGCCTCCCCCAGCTGATAAGGAGAAGATCACATCCCTGCCAACCGTGACCGTAACTCAGGAACAAGTGGATACGGGTTTAGAGTGCTCAGTGTGCAAAGAAGATTACGCGGTGGGAGAGGAAGTTCGGCAGTTACCCTGCAACCACTTCTTTCACAGCAGCTGTATCGTGCCGTGGTTAGAACTGCACGATACATGTCCTATATGTAGGAAGAGCTTAAATGGTGAGGACTCTACTTGGCAAACCCAGAGCTCTGAGGCCTCTGCAAGCAACAGATTTAGCAGCGACAGCCAGCTACATGACCGATGGACTTTC---
>hetGla2
ATGGCGGAGGCTTCCGCGGCTGGGGCGGACGCGAAGGAGGAAGCTGTAGCCGCCCACCGGTTTTTCTGCCACTTTTGCAAGGGCGAGGTCAGCCCCAAACTACCGGAATATATATGTCCCAGATGTGAATCGGGGTTTATTGAAGAAGTGACAGATGATTCCAGTTTTTTAGGTGGT---GGC---------------GGCAGCCGGATACACAATAGTACTTCGACACATTTTGCAGAGCTGTGGGACCATTTGGATCAAACGATGTTTTTCCAAGAATTTAGACCATTTCTAAGTAGCAATCCACTGGACCAAGATAACAGAGCCAATGGCAGGGGTCACCAAACTCACACTGACTTCTGGGGACCAAGTCGGCCTCCAAGGCTGCCAGTGACCCGGAGATACAGGTCTCGAGGAAGTACTCGTCCTGACAGATCTCCAGCTATCGAAGGAATAATACAACAGATCTTTGCAGGATTCTTTGCAAATTCTGCAGTTCCTGGA---TCCTCACATCCTTTTTCTTGGAGCGGGATGCTGCACTCCAACCCTGGGGACTATGCCTGGGGTCAGACAGGGCTTGATGCCATTGTAACCCAGCTTTTAGGACAACTGGAAAACACAGGGCCTCCCCCAGCTGACAAGGAAAAGATCACTTCTCTTCCAACAGTGACAGTAACTCAGGAACAAGTTGATACGGGTTTAGAATGTCCAGTATGTAAAGATGATTACACAGTTGAAGAGGAAGTCCGGCAGTTACCCTGCAATCACTTCTTTCACAGCAGTTGTATTGTGCCGTGGTTAGAACTGCATGACACATGTCCTGTATGTAGGAAGAGCTTAAATGGTGAGGACTCTACTCGGCAAACCCAGAACTCTGGGGCTTCTGCAAGCAACAGATTTAGCAACGATAGCCAGCTACATGACCGATGGACTTTC---
>cavPor3
ATGGCGGAGGCTTCGGCGGCTGGGGCGGACGCGAAGGAGGAAGCTGTAGCCGCCCACCGATTTTTCTGCCACTTTTGCAAGGGCGAGGTCAGCCCCAAACTACCGGAATATATATGTCCTAGATGTGAATCAGGCTTTATTGAAGAAGTGACAGATGATTCCAGTTTTTTAGGTGGT---AGC---------------GGCAGCCGGATAGACAATAGCACATCAACAAATTTTGCAGAGCTGTGGGACCATTTGGATCCAACAATGTTCTTCCAAGATTTTAGACCATTTCTGAGTAGCAATCCACTGGACCAAGATAATAGAGCCAATGACAGGGGTCACCAAACTCATACAGACTTCTGGGGACCAAGTCGGCCTCCAAGGCTGCCACTGACTCGGAGATATAGGTCTCGAGGAAGTACTCGTCCTGACAGATCTCCAGCTATTGAAGGG---------------------------------------------------------------------------AGCGGGATGCTGCACTCCAACCCTGGGGACTATGCCTGGGGTCAGACAGGGCTTGATGCCATTGTAACCCAGCTTTTAGGACAACTGGAAAACACAGGACCTCCCCCAGCTGACAAGGAAAAAATCATTTCTCTTCCAACAGTGACAGTAACTCAGGAACAAGTTGATATGGGTTTAGAATGTCCAGTATGTAAAGAAGATTACACAGTTGAAGAGGAAGTCCGGCAGTTACCCTGCAATCACTTCTTTCACAGCAGTTGTATTGTCCCATGGTTAGAACTGCACGACACATGTCCTGTCTGTAGAAAGAGCTTAAATGGTGAGGACTCTACTCAGCAAACCCAGAGCTCTGGGGCTTCTGCAAGCAACAGATAT------GACAGCCAGCTACATGACCGATGGACTTTC---
>hg38
ATGGCGGAGGCTTCGGCGGCCGGGGCGGACTCG---GGCGCCGCTGTAGCCGCCCACCGGTTTTTCTGCCACTTTTGCAAGGGCGAGGTCAGCCCCAAACTACCGGAATATATATGTCCCAGATGTGAATCAGGCTTTATTGAAGAAGTGACAGATGATTCCAGTTTTTTAGGTGGT---GGC---------------GGCAGTCGGATAGACAATACCACAACAACACATTTTGCAGAGCTTTGGGGCCATTTGGATCACACGATGTTTTTTCAAGATTTTAGACCCTTTCTAAGTAGCAGTCCACTGGACCAAGATAATAGAGCCAATGAAAGGGGTCACCAGACTCACACTGACTTCTGGGGA---GCAAGACCTCCACGGTTGCCATTGGGTCGGAGATACAGATCTCGAGGAAGTTCTCGTCCTGACAGATCTCCAGCTATTGAAGGAATACTACAACACATCTTTGCAGGATTCTTTGCAAATTCTGCCATTCCTGGA---TCTCCACACCCTTTTTCCTGGAGCGGGATGCTGCACTCCAACCCTGGGGACTATGCCTGGGGTCAGACAGGGCTTGATGCCATTGTAACCCAGCTTTTAGGACAACTGGAAAACACAGGCCCTCCCCCAGCTGACAAGGAAAAGATCACATCTCTTCCAACAGTGACAGTAACTCAGGAACAAGTTGATATGGGTTTAGAGTGTCCAGTATGCAAAGAAGATTACACAGTTGAAGAGGAAGTCCGGCAGTTACCTTGCAATCACTTCTTTCACAGCAGTTGTATTGTGCCGTGGCTAGAACTGCATGACACATGTCCTGTATGTAGGAAGAGCTTAAATGGTGAGGACTCTACTCGGCAAAGCCAGAGCACTGAGGCCTCTGCAAGCAACAGATTTAGCAATGACAGTCAGCTACATGACCGATGGACTTTC---
>gorGor5
ATGGCGGAGGCTTCGGCGGCCGGGGCGGACTCG---GGCGCCGCTGTAGCCGCCCACCGGTTTTTCTGCCACTTTTGCAAGGGCGAGGTCAGCCCCAAACTACCGGAATATATATGTCCCAGATGTGAATCAGGCTTTATTGAAGAAGTGACAGATGATTCCAGTTTTTTAGGTGGT---GGC---------------GGCAGTCGGATAGACAATAGCACAACAACACATTTTGCAGAGCTTTGGGGCCATTTGGATCACACGATGTTTTTTCAAGATTTTAGACCATTTCTAAGTAGCAGTCCACTGGACCAAGATAATAGAGCCAATGAAAGGGGTCACCAGACTCACACTGACTTCTGGGGA---GCAAGACCTCCACGGTTGCCATTGGGTCGGAGATACAGATCTCGAGGAAGTTCTCGTCCTGACAGATCTCCAGCTATTGAAGGAATACTACAACACATCTTTGCAGGATTCTTTGCAAATTCTGCCATTCCTGGA---TCTCCACACCCTTTTTCCTGGAGCGGGATGCTGCACTCCAACCCTGGGGACTATGCCTGGGGTCAGACAGGGCTTGATGCCATTGTAACCCAGCTTTTAGGACAACTGGAAAACACAGGCCCTCCCCCAGCTGACAAGGAAAAGATCACATCTCTTCCAACAGTGACAGTAACTCAGGAACAAGTTGATATGGGTTTAGAGTGTCCAGTATGCAAAGAAGATTACACAGTTGAAGAGGAAGTCCGGCAGTTACCTTGCAATCACTTCTTTCACAGCAGTTGTATTGTGCCGTGGCTAGAACTGCATGACACATGTCCTGTATGTAGGAAGAGCTTAAATGGTGAGGACTCTACTCGGCAAAGCCAGAGCACTGAGGCCTCTGCAAGCAACAGATTTAGTAATGACAGTCAGCTGCATGACCGATGGACTTTC---
>panTro5
ATGGCGGAGGCTTCGGCGGCCGGGGCGGACTCG---GGCGCCGCTGTAGCCGCCCACCGGTTTTTCTGCCACTTTTGCAAGGGCGAGGTCAGCCCCAAACTACCGGAATATATATGTCCCAGATGTGAATCAGGCTTTATTGAAGAAGTGACAGATGATTCCAGTTTTTTAGGTGGT---GGC---------------GGCAGTCGGATAGACAATAGCACAACAACACATTTTGCAGAGCTTTGGGGCCATTTGGATCACACGATGTTTTTTCAAGATTTTAGACCATTTCTAAGTAGCAGTCCACTGGACCAAGATAATAGAGCCAATGAAAGGGGTCACCAGACTCACACTGACTTCTGGGGA---GCAAGACCTCCACGGTTGCCATTGGGTCGGAGATACAGATCTCGAGGAAGTTCTCGTCCTGACAGATCTCCAGCTATTGAAGGAATACTACAACACATCTTTGCAGGATTCTTTGCAAATTCTGCCATTCCTGGA---TCTCCACACCCTTTTTCCTGGAGCGGGATGCTGCACTCCAACCCTGGGGACTATGCCTGGGGTCAGACAGGGCTTGATGCCATTGTAACCCAGCTTTTAGGACAACTGGAAAACACAGGCCCTCCCCCAGCTGACAAGGAAAAGATCACATCTCTTCCAACAGTGACAGTAACTCAGGAACAAGTTGATATGGGTTTAGAGTGTCCAGTATGCAAAGAAGATTACACAGTTGAAGAGGAAGTCCGGCAGTTACCTTGCAATCACTTCTTTCACAGCAGTTGTATTGTGCCGTGGCTAGAACTGCATGACACATGTCCTGTATGTAGGAAGAGCTTAAATGGTGAGGACTCTACTCGGCAAAGCCAGAGCAATGAGGCCTCTGCAAGCAACAGATTTAGCAATGACAGTCAGCTACATGACCGATGGACTTTC---
>ponAbe2
ATGGCGGAGGCTTCGGCGGCCGGGGCGGACTCG---GGCGCCGCTGTAGCCGCCCACCGGTTTTTCTGCCACTTTTGCAAGGGCGAGGTCAGCCCCAAACTACCGGAATATATATGTCCCAGATGTGAATCAGGCTTTATTGAAGAAGTGACAGATGATTCCAGTTTTTTAGGTGGT---GGC---------------GGCAGTCGGATAGACAATAGCACAACAACACATTTTGCAGAGCTTTGGGGCCATTTGGATCACACGATGTTTTTTCAAGATTTTAGACCATTTCTAAGTAGCAATCCACTGGACCAAGATAATAGAGCCAATGAAAGGGGTCACCAGACTCACACTGACTTCTGGGGA---GCAAGACCTCCACGGTTGCCATTGGGTCGGAGATACAGATCTCGAGGAAGTTCTCGTCCTGACAGATCTCCAGCTATTGAAGGAATACTACAACACATCTTTGCAGGATTCTTTGCAAATTCTGCCATTCCTGGA---TCTCCACACCCTTTTTCCTGGAGCGGGATGCTGCACTCCAACCCTGGGGACTATGCCTGGGGTCAGACAGGGCTTGATGCCATTGTAACCCAGCTTTTAGGACAACTGGAAAACACAGGCCCTCCCCCAGCTGACAAGGAAAAGATCACATCTCTTCCAACAGTGACAGTAACTCAGGAACAAGTTGATATGGGTTTAGAGTGTCCAGTATGCAAAGAAGATTACACAGTTGAAGAGGAAGTCCGGCAGTTACCTTGCAATCACTTCTTTCACAGCAGTTGTATTGTGCCATGGCTAGAACTGCATGACACATGTCCTGTATGTAGGAAGAGCTTAAATGGTGAGGACTCTACTCGGCAAAGCCAGAGCACTGAGGCCTCTGCAAGCAACAGATTTAGCAATGACAGTCAGCTACATGACCGATGGACTTTC---
>macFas5
ATGGCGGAGGCTTCGGCGGCCGGGGCGGACTCG---GGCGCCGCTGTAGCCGCCCACCGGTTTTTCTGCCACTTTTGCAAGGGCGAGGTCAGCCCCAAACTACCGGAATATATTTGTCCCAGATGTGAATCAGGCTTTATTGAAGAAGTGACAGATGATTCCAGTTTTTTAGGTGGT---GGC---------------GGCAGTCGGATAGACAATAGCACAACAACACATTTTGCAGAGCTTTGGGGCCATTTGGATCACACAATGTTTTTTCAAGATTTTAGACCATTTCTAAGTGGCAATCCACTGGACCAAGATAATAGAGCCAATGAAAGGGGTCACCAGACTCACACTGACTTCTGGGGA---GCAAGGCCTCCACGGTTACCATTGGGTCGGAGATACAGATCTCGAGGAAGTTCTCGTCCTGACAGATCTCCAGCTATTGAAGGAATACTACAACACATCTTTGCAGGATTCTTTGCAAATTCTGCCATTCCTGGA---TCTCCACACCCTTTTTCCTGGAGCGGGATGCTGCACTCCAACCCTGGGGACTATGCCTGGGGTCAGACAGGGCTTGATGCCATTGTAACCCAGCTTTTAGGACAACTGGAAAACACAGGCCCTCCCCCAGCTGACAAGGAAAAGATCACATCTCTTCCAACAGTGACAGTAACTCAGGAACAAGTTGATATGGGTTTAGAGTGTCCAGTATGCAAAGAAGATTACACAGTTGAAGAGGAAGTCCGGCAGTTACCTTGCAATCACTTCTTTCACAGCAGTTGTATTGTGCCATGGCTGGAACTGCATGACACATGTCCTGTATGTAGGAAGAGCTTAAATGGTGAGGACTCTACTCGGCAAAGCCAGAGCTCTGAGGCCTCTGCAAGCAACAGATTTAGCAATGACAGTCAGTTACATGACCGATGGACTTTC---
>saiBol1
---------------------------------------------------------------------------------------------------------GAATATATTTGTCCCAGATGTGAATCAGGCTTTATTGAAGAAGTGACAGATGATTCCAGTTTCTTAGGTGGT---GGC---------------AGCAGTCGAATAGACAATAGCACAACAACACATTTTGCAGAGCTTTGGGGCCATTTGGATCACACGATGATTTTTCAAGATTTTAGACCGTTTCTAAGTAGCAGTCCACTGGACCAAGATCATAGAGCCAATGAAAGGGGTCACCAGACTCACACTGACTTCTGGGGA---GCCAGGCCTCCACGGCTGCCAGTGGGTCGGAGATACAGATCTCGAGGAAGTACTCGTCCTGACAGATCTCCAGCTATTGAAGGAATATTACAACACATCTTTGCAGGATTCTTTGCAAATTCTGCCATTCCTGGA---TCTCCACACCCTTTTTCCTGGAGCGGGATGCTGCACTCCAACCCTGGGGACTATGCCTGGGGTCAGACAGGGCTTGATGCCATTGTAACCCAGCTTTTAGGACAACTGGAAAACACAGGTCCTCCCCCAGCTGACAAGGAAAAGATCACATCTCTTCCAACAGTGACAGTAACTCAGGAACAAGTCGATACGGGTTTAGAGTGTCCAGTATGCAAAGAAGATTACACAGTTGAAGAGGAAGTCCGCCAGTTACCTTGCAATCACTTCTTTCACAGCAGTTGTATTGTACCATGGTTAGAACTGCATGACACATGTCCTGTATGTAGGAAGAGCTTAAATGGTGAGGACTCTACTCAGCAAAGCCAGAGCTCTGAGGCCTCTGCAAGCAACAGATTTAGCAATGACAGTCAGCTACATGACCGATGGACTTTC---
>dasNov3
ATGGCGGAGGCCTCGGCGGCCGGGGCGGGCGCC---GGCGCCGCTGTGGCCGCGCACCGGTTTTTCTGCCACTTTTGCAAGGGCGAGGTCAGCCCCAAACTACCGGAATATATTTGTCCCAGATGTGAATCAGGCTTTATTGAAGAAGTGACAGATGATTCCAGTTTTTTAGGTGGT---GGT---------------GGCAGCCGGATAGACAGTAGCACATCAACACATTTTGCAGAGCTCTGGGACCATTTGGACCACACGATGTTTTTCCAAGATTTTAGACCTTTTTTAAGTAGCCATCCACTGGACCAAGATAACAGAGCCAGTGAGAGGGGTAATCAAACTCACACTGACTTCTGGGGACCAAGTCGACCTCCACGGTTGCCAATGACTCGGAGATACAGATCCCGAGGAAGCACTCGTCCTGACAGATCCCCAGCTATTGAAGGAATAATACAACAGATTTTTGCAGGATTCTTTGCAAATTCTGCAATTCCTGGG---TCCCCACATCCTTTTTCCTGGAGCGGGATGCTGCACTCCAACCCTGGGGACTACGCCTGGGGCCAGACAGGGCTTGATGCCATTGTTACCCAGCTTTTAGGACAACTGGAAAACACAGGGCCTCCCCCAGCTGATAAGGAAAAGATCTCATCTCTTCCAACAGTGACAGTAACTCAGGATCAAGTTGATATGGGTTTAGAGTGTCCAGTATGCAAAGAAGATTACACAGTTGAAGAGGAAGTCCGGCAGTTACCCTGCAACCATTTCTTTCACAGTAGTTGTATTGTGCCATGGTTAGAACTGCATGACACATGTCCTGTATGCAGAAAGAGTTTAAATGGTGAGGACTCTACTCGGCAAACCCAGAGCTCAGAGGCCTCTGCAAGCAACAGATTTAGCAGTGACAGCCAGCTACATGACCGATGGACTTTC---
>micMur3
ATGGCGGAGGCTTCGGCGGCCGGGGCCGATGCG---GGCGCAGCTGTAGCCGCGCACCGGTTTTTCTGTCACTTTTGCAAGGGCGAGGTCAACCCCAAACTACCGGAATATATTTGTCCCAGATGTGAATCGGGCTTTATTGAAGAAGTGACAGATGATTCCAGCTTTTTAGGTGGT---GGC---------------GGCAGCCGGATAGACAATAGCACATCAACACATTTTGCAGAGCTCTGGGACCATTTGGATCATACAATGTTTTTTCAAGATTTTAGACCATTTCTAAGTAGCAATCCACTGGACCAAGATAATAGAGCCAATGAGAGGGGTCACCAAACCCACACTGACTTCTGGGGACCAAGTCGGCCTCCACGGCTACCAGTGACTCGCAGATACAGATCTCGAGGAAGTACTCGTCCTGACAGATCTCCAGCTATTGAAGGCATAATACAACAGATCTTTGCAGGATTCTTTGCAAATTCTGCGATTCCTGGA---TCCCCACACCCTTTTTCCTGGAGCGGGATGCTGCACTCCAACCCTGGGGACTATGCCTGGGGTCAAACAGGGCTTGATGCCATTGTAACCCAGCTTTTAGGACAACTGGAAAACACAGGGCCTCCTCCAGCTGACAAGGAAAAGATCACATCACTTCCAACAGTGACAGTAACTCAGGAACAAGTCGATATGGGTTTAGAGTGTCCAGTATGCAAAGAAGATTACACAGTTGAAGAAGAAGTCCGGCAGTTACCCTGCAATCACTACTTTCATAGCAGTTGTATTGTACCATGGTTGGAACTGCATGACACATGTCCTGTATGTAGGAAGAGCTTAAATGGTGAGGACTCTACTCGGCAAACCCAGAGCTCTGAGGCCTCTGCAAGCAACAGATTTAGCAATGATAGCCAGCTACATGACCGATGGACTTTC---
>oryCun2
ATGGCGGAGGCTTCGGCGGCCGGTGCGGACGCG---GGCGCCGCCGTAGCCGCGCACCGGTTTTTCTGCCACTTTTGCAAGGGCGAGGTCAGCCCCAAACTACCGGAATATATTTGTCCCAGATGTGAATCAGGCTTTATTGAAGAAGTGACAGATGATTCCAGTTTTTTAGGTGGT---GGT---------------GGCAGCCGGATAGACAATAGCACATCCACACATTTCGCAGAGCTCTGGGACCATTTGGATCACACGATGTTTTTCCAAGATTTTAGACCATTTCTAAGTAGCAATCCACTGGACCAAGACAACAGAGCCAATGAGAGGGGTCACCAAACCCACACTGACTTCTGGGGACCAAGCCGGCCTCCTCGGCTGCCGATGACGCGGAGATACAGATCTCGGGGAAGTACTCGCCCTGACAGATCACCAGCTATTGAAGGAATAATGCAACAGATCTTTGCAGGATTCTTTGCAAATTCTGCAATTCCTGGA---TCCCCACACCCTTTTTCCTGGAGCGGGATGCTGCACTCCAACCCTGGGGACTATGCCTGGGGTCAGACAGGGCTTGATGCCATTGTAACCCAGCTTTTAGGACAACTGGAAAACACAGGGCCTCCCCCAGCTGACAAAGAGAAGATTACATCTCTTCCAACAGTGTCAGTAACTCAGGAACAAGTTGATATGGGTTTAGAGTGTCCAGTGTGCAAAGAAGATTACACAGTTAGAGAGGAAGTCCGGCAGTTGCCCTGCAATCACTTCTTTCACAGCAGTTGTATTGTGCCGTGGTTAGAACTGCATGACACGTGTCCCGTATGTAGGAAGAGCCTAAATGGTGAGGACTCTACCCGGCAATCCCAGAGCTCTGAGGCTTCTGCAAGCAACAGATTTAGCAGTGACAGCCAACTGCATGACCGATGGACTTTC---
>HLequCab3
ATGGCGGAGGCTTCGGCGGCCGGGGCGGGCGCA---GGCGCCGCTGTCGCCGCGCACCGGTTTTTCTGCCACTTTTGCAAGGGCGAGGTCAGCCCCAAACTGCCGGAATATATTTGTCCCAGATGTGATTCTGGCTTTATTGAAGAAGTGACAGACGATTCCAGTTTTTTAGGTGGT---GGC---------------GGCAGCCGGCTAGACAATAGCACATCAACACATTTTGCAGAGCTCTGGGACCATTTGGACCACGCGATGTTTTTCCAAGATTTTAGACCATTTCTAAGTAGTAATCCACTGGACCAAGATAATAGAGCCAATGAGAGGAGTCACCAAACTCACACTGACTTCTGGGGACCAAGTCGGCCTCCACGGCTGCCAGTGACTCGGAGATACAGATCACGAGGAAGTACTCGTCCTGATAGATCCCCAGCTATTGAAGGAATAATACAACAGATCTTTGCAGGATTCTTTGCAAATTCTGCAATTCCTGGA---TCCCCACACCCTTTTACCTGGAGCGGGATGCTGCACTCCAACCCTGGGGACTATGCCTGGGGTCAGACAGGGCTTGATGCCATTGTAACCCAGCTTTTAGGACAACTGGAAAATACAGGGCCTCCCCCAGCTGACAAGGAAAAGATCACATCTCTTCCAACAGTGACAGTAACTCAGGAACAAGTTGATATGGGTTTAGAGTGTCCAGTATGCAAAGAAGATTACACAGTTGAAGAGGAAGTCCGGCAGTTACCCTGCAACCACTTCTTCCACAGCAGTTGTATTGTGCCGTGGTTAGAGCTGCATGACACATGTCCTGTATGTAGGAAGAGCTTAAATGGTGAGGACTCTACTCGGCAAACCCAGAGCTCTGAGGCCTCTGCAAGCAACAGATTTAGCAGTGACAGCCAGCTACATGACCGATGGACTTTC---
>cerSim1
ATGGCGGAGGCTTCGGCGGCCGGGGCGGGCGCA---GGCGCCGCTGTCGCCGCGCACCGGTTTTTCTGCCACTTTTGCAAGGGCGAGGTCAGCCCCAAACTACCGGAATATATTTGTCCCAGATGTGATTCTGGCTTTATTGAAGAAGTGACAGATGATTCCAGTTTTTTAGGTGGT---GGT---------------GGCAGCCGGATAGACAATAGTACATCAACACATTTTGCAGAGCTCTGGGACCATTTGGACCACGCGATGTTTTTCCAAGATTTTAGACCATTTCTAAGTAGCAATCCACTGGACCAAGATAACAGAGCCAATGAGAGGGGTCACCAAACTCACACTGACTTCTGGGGACCAAGTCGGCCTCCACGGCTGCCAATGACTCGGAGATACAGATCTCGAGGAAGTACTCGTCCTGATAGATCCCCAGCTATTGAAGGGATAATACAACAGATCTTTGCAGGATTCTTTGCAAATTCGGCAATTCCTGGA---TCCCCACACCCTTTTACCTGGAGCGGGATGCTGCACTCCAACCCTGGGGACTATGCCTGGGGTCAGACAGGGCTTGATGCCATTGTAACCCAGCTTTTAGGACAACTGGAAAACACAGGGCCTCCCCCAGCTGACAAGGAAAAGATCACATCTCTTCCAACAGTGACAGTAACTCAGGAACAAGTTGATATGGGTTTAGAGTGTCCAGTATGCAAAGAAGATTACACAGTTGAAGAGGAAGTGCGGCAGTTACCCTGCAACCACTTCTTCCACAGCAGTTGTATTGTGCCGTGGTTAGAGCTGCATGACACGTGTCCTGTATGTAGGAAGAGCTTAAATGGTGAGGACTCTACTCGGCAAACCCAGAGCTCTGAGGCCTCTGCAAGCAACAGATTTAGCAGTGACAGCCAGCTACATGACCGATGGACTTTC---
>manPen1
--------------------------------------------------------------------------------------------------------------------------------------------------------------------------------------------------------------------------------------------------------------------------------------------------------------------------------------------------------------------------------------------------------------------------------------------------------------------AATAATACAACAGATCTTTGCAGGATTCTTTGCAAATTCTACAATCCCTGGA---TCCCCACACCCTTTTGCCTGGAGCGGGATGCTGCACTCCAACCCTGGGGACTATGCCTGGGGTCAGACAGGGCTTGATGCCATTGTAACCCAGCTTTTAGGACAACTGGAAAACACAGGGCCTCCCCCAGCTGACAAGGAAAAGATCACATCTCTTCCAACAGTGACAGTAACTCAGGAACAAGTTGATATAGGTTTAGAATGTCCAGTATGCAAAGAAGATTACACAGTTGAAGAGGAAGTCCGGCAGTTACCCTGCAACCACTTCTTTCACAGCAGTTGTATTGTGCCATGGTTAGAACTGCATGACACATGTCCTGTATGTAGGAAGAGCTTAAATGGTGAGGACTCTACTCGGCAAACCCAGAGCTCTGAGGCCTCTGCAAGCAACAGATATAGCAGTGATAACCAGCTACATGACCGATGGACTTTCTG-
>felCat8
ATGGCGGAGGCCTCAGCAGCCGGGGCGGGCGCG---GGCGCCGCTGTTGCCGCGCACCGGTTTTTCTGCCACTTTTGCAAGGGCGAGGTCAGCCCCAAACTACCGGAATATATTTGTCCCAGATGTGAATCAGGCTTTATTGAAGAAGTGACAGATGATTCCAGTTTTGTAGGTGGT---GGC---------------AGCAGCCGGATAGACAATAGCACATCAACACACTTTGCAGAGCTCTGGGAACATTTGGACCACACGATGTTTTTCCCAGACTTTAGACCATTTCTAAGTAGCAGTCCACTGGACCAAGATAATAGAGCCAATGAGAGGGGTCACCAAACTCATACTGACTTCTGGGGACCAAGTCGGCCTCCACGGCTGCCAATGACTCGAAGATATAGATCGCGGGGAAGTACTCGTCCTGATAGATCCCCAGCTATTGAAGGCATAATACAGCAGATATTTGCAGGATTCTTTGCAAATTCTGCAATTCCTGGA---TCCTCACATCCTTTTTCCTGGAGCGGGATGCTGCACTCCAACCCTGGGGACTATGCCTGGGGTCAGACAGGGCTTGATGCCATTGTAACCCAGCTTTTAGGACAACTGGAAAACACAGGGCCTCCCCCGGCTGACAAAGAAAAGATCACATCTCTTCCAACAGTGACAGTAACTCAGGAACAAGTTGATATGGGTTTAGAGTGTCCAGTGTGCAAAGAAGATTACACAGTTGAAGAGGAAGTCCGGCAGTTACCCTGCAACCACTTTTTCCACAGCAGTTGTATTGTGCCGTGGTTAGAACTGCATGACACGTGTCCTGTGTGTAGGAAGAGCTTAAATGGTGAGGACTCTACTCGGCAAACCCAGAACTCTGAGGCCTCTGCAAGCAACAGATATAGCAGTGACAGCCAGCTACACGACCGATGGACTTTC---
>canFam3
ATGGCGGAGGCCTCCGCGGCTGGCGCGGGCGCA---GGCGCCGCTGTCGCCGCGCACCGGTTTTTCTGCCACTTTTGCAAGGGCGAGGTCAGCCCCAAACTACCGGAATATATTTGTCCCAGATGTGAATCAGGCTTTATTGAAGAAGTGACAGATGATTCCAGTTTTTTAGGTGGT---GGT---------------GGCAGCCGGATAGACAATAGCACATCAACACATTTTGCAGAGCTCTGGGAGCATTTGGACCACACGATGTTTTTTCCAGATTTTAGACCATTTCTAAGTAGCAATCCACTGGACCAAGATAATAGAACCAATGAGAGGGGTCACCAAACTCACACTGACTTCTGGGGACCAAGTCGGCCTCCGCGGCTGCCAATGACTCGAAGATACAGATCGCGAGGAAGTACTCGTCCCGATAGATCCCCAGCTATTGAAGGAATAATTCAACAGATCTTTGCAGGATTCTTTGCAAATTCTGCAATTCCTGGA---TCCTCACATCCTTTTTCCTGGAGCGGGATGCTGCACTCCAACCCTGGGGACTATGCCTGGGGTCAGACAGGGCTTGATGCCATTGTAACCCAGCTTTTAGGACAACTGGAAAACACAGGGCCTCCCCCAGCTGACAAGGAAAAGATCACATCTCTTCCAACAGTGACAGTAACTCAGGAACAAGTTGATATGGGTTTAGAGTGTCCAGTGTGCAAAGAAGATTACACAGTTGAAGAGGAAGTCCGGCAGTTACCCTGCAACCACTTCTTCCACAGCAGTTGTATCGTACCATGGTTAGAACTGCATGACACATGTCCTGTATGTAGGAAGAGCTTAAATGGTGAGGACTCTACTCGGCAAACCCAGAGCTCTGAGGCCTCTGCAAGCAACAGATATAGCAGTGACAGCCAGCTACATGACCGATGGACTTTC---
>ailMel1
NNGGCGGAGGCCTCGGCGGCCGGGGCGGGCGCA---GGCGCCGCTGTCGCCGCGCACCGGTTTTTCTGCCACTTTTGCAAGGGCGAGGTCAGCCCCAAACTACCGGAATATATTTGTCCCAGATGTGAATCAGGCTTTATTGAAGAAGTGACAGATGATTCCAGTTTTTTAGGTGGT---GGT---------------GGCAGCCGGATAGACAATAGCACATCAACACATTTTGCAGAGCTCTGGGAGCATTTGGACCACACAATGTTTTTCCCAGATTTTAGACCATTTCTAAGTAGCAATCCACTGGACCAAGATAATAGAGCCAATGAGAGGGGTCACCAAACTCACACTGACTTCTGGGGACCAAGTCGGCCTCCACGGCTGCCAATGACTCGAAGATACAGATCGAGAGGAAGTACTCGTCCTGATAGATCCCCAGCTATTGAAGGAATAATACAACAGATCTTTACAGGATTCTTTGCAAATTCTGCAATTCCTGGA---TCCTCACATCCTTTTTCCTGGAGCGGGATGCTGCACTCCAACCCTGGGGACTATGCCTGGGGTCAGACAGGGCTTGATGCCATTGTAACCCAGCTTTTAGGACAACTGGAAAACACAGGGCCTCCCCCAGCTGACAAGGAAAAGATCACATCTCTTCCAACAGTGACAGTAACTCAGGAACAAGTTGATATGGGTTTAGAGTGTCCAGTGTGCAAAGAAGATTACACAGTTGAAGAGGAAGTCCGGCAGTTACCCTGCAACCACTTCTTCCACAGCAGTTGTATTGTACCGTGGTTAGAACTGCATGACACGTGTCCTGTATGTAGGAAGAGCTTAAATGGTGAGGACTCTACTCGGCAAACCCAGAGCTCTGAGGCCTCTGCAAGCAACAGATATAGCAGTGACAGCCAGCTACATGACCGATGGACTTTC---
>musFur1
ATGGCGGAGGCCTCGGCGGCCGGGGCGGGCGCA---GGCGCCGCTGTTGCCGCGCACCGGTTTTTCTGCCACTTTTGCAAGGGCGAGGTCAGCCCCAAACTACCGGAATATATTTGTCCCAGATGTGAATCAGGCTTTATTGAAGAAGTGACAGATGATTCCAGTTTTTTAGGTGGT---GGT---------------GGCAGCCGGATAGACAGTAGCACATCAACACATTTTGCAGAGCTCTGGGAGCATTTGGACCACACGATGTTTTTCCCAGATTTTAGACCATTTCTAAGTAGCAATCCACTGGACCAAGATAATAGAGCCAATGAGAGGGGTCACCAAACTCACACTGACTTCTGGGGACCAAGCCGGCCTCCACGGCTGCCAATGACTCGAAGATACAGATCACGAGGAAGTACTCGTCCTGATAGATCCCCAGCTATTGAAGGAATAATACAACAGATCTTTACAGGATTCTTTGCAAATTCTGCAATTCCTGGA---TCCTCACATCCTTTTTCCTGGAGCGGGATGCTGCACTCCAACCCTGGGGACTATGCCTGGGGTCAGACAGGGCTTGATGCCATTGTAACCCAGCTTTTGGGACAACTGGAGAACACAGGGCCTCCCCCAGCTGACAAGGAAAAGATCACATCTCTTCCAACAGTGACAGTAACTCAGGAACAAGTTGATATGGGTTTAGAGTGTCCAGTGTGCAAAGAAGATTACACAGTTGAAGAGGAAGTCCGACAGCTACCCTGCAACCACTTCTTCCACAGCAGTTGTATTGTACCATGGTTAGAACTGCACGACACGTGTCCTGTATGTAGGAAGAGCTTAAATGGTGAGGACTCTACTCGGCAAACCCAGAGCTCTGAGGCCTCTGCAAGCAACAGATATAGCAATGACAGCCAGCTACATGACCGATGGACTTTC---
>lepWed1
ATGGCGGAGGCCTCGGCGGCCGGGGCGGGCGCA---GGCGCTGCTGTCGCCGCGCACCGGTTTTTCTGCCACTTTTGCAAGGGCGAGGTCAGCCCCAAACTACCGGAATATATTTGTCCCAGATGTGAATCAGGCTTTATTGAAGAAGTGACAGATGATTCCAGTTTTTTAGGTAGT---GGT---------------GGCAGCCGGATAGACAATAGCACATCAACACATTTTGCAGAGCTCTGGGAGCATTTGGACCACACGATGTTTTTCCCAGATTTTAGACCATTTCTAAGTAGCAATCCACTGGACCAAGATAATAGAGCCAATGAGAGGGGTCACCAAACTCACACTGACTTCTGGGGACCAAGTCGTCCTCCACGGCTGCCAATGACTCGAAGATACAGATCACGAGGAAGTACTCGTCCTGATAGATCCCCAGCTATTGAAGGAATAATACAACAGATCTTTACAGGATTCTTTGCAAATTCTGCAGTTCCTGGA---TCCTCACATCCTTTTTCCTGGAGCGGGATGCTGCACTCCAACCCTGGGGACTATGCCTGGGGTCAGACAGGGCTTGATGCCATTGTAACCCAGCTTTTAGGACAACTGGAAAACACAGGGCCTCCCCCAGCTGACAAGGAAAAGATCACATCTCTTCCAACAGTGACAGTAACTCAGGAACAAGTTGATATGGGTTTAGAGTGTCCGGTGTGCAAAGAAGATTACACAGTTGATGAGGAAGTCCGGCAGTTACCCTGCAACCACTTCTTCCACAGCAGTTGTATTGTACCGTGGTTAGAACTGCATGACACGTGTCCTGTATGTAGGAAGAGCTTAAATGGTGAGGACTCTACTCGGCAAACCCAGAGCTCTGAAGCCTCTGCAAGCAACAGATACAGCAGTGACAGCCAATTACATGACCGATGGACTTTC---
>criGri1
---------------------------------------------------------------------------------------------------------GAATATATATGCCCCAGATGTGAATCAGGCTTTATTGAGGAAGTGACAGATGATTCCAGTTTTTTAGGTGGT---GGT---------------GGCAGCCGGATAGATGATAGCACATCAACACATTTTGCAGAGTTCTGGGACCGTCTGGATCATACAATGTTTTTACAAGATTTTAGATCATTTCTAACTAGCAATCCACTGGACCAAGATAATAGAGCCAATGAGAGAGGTCACCAAACTCATACTGACTTTTGGGGACCAAGTCGGCCTCCAAGGTTGCCAATGACGAGAAGATACAGGTCTCGGGGAAGTACACGTCCCGACAGGTCACCAGCTATTGAAGGAATAATCCAACAGATCTTTGCAGGATTCTTTGCAAATTCTGCAATTCCTGGA---TCCCCACATCCCTTTTCTTGGAGCGGGATGCTGCACTCCAACCCTGGGGACTATGCCTGGGGTCAGACAGGGCTTGATGCCATTGTAACCCAGCTTCTAGGACAGCTAGAAAACACAGGTCCCCCTCCAGCTGACAAGGAAAAGATCACTTCCCTCCCAACAGTGACAGTAACTCAGGAACAAGTTGATACGGGTTTAGAATGTCCAGTTTGTAAAGAAGATTACACAGTTGAAGAGAAAGTCCGGCAGTTACCTTGCAACCACTTCTTTCACAGCAGCTGCATTGTGCCATGGTTAGAACTGCATGACACATGCCCAGTATGTAGGAAGAGCTTAAATGGTGAGGACTCTACTCGGCAAACCCAGAGCTCCGAGACCTCTGCAAGCAACAGATTTAGCAATGACAGCCAGCTACATGACCGATGGACTTTC---
>mm10
ATGGCGGAGGCCTCGGCGGCGGGGGCGGACGCG---GGCTCCGCTGTCGCCGCACACCGTTTCTTCTGCCACTTTTGTAAGGGCGAGGTCAATCCCAAACTACCGGAATATATATGTCCCAGATGTGACTCAGGCTTTATTGAGGAAGTGACAGATGATTCCAGTTTTTTAGGTGGT---GGT---------------GGAAGCCGGACAGACAATAGCACAGCGACACATTTTGCAGAGCTTTGGGACCATCTGGATCACACAATGTTTTTACAAGATTTTAGACCATTTCTAAGTAGCAATCCACTGGACCAAGATAATAGAGCCAATGAGAGAGGTCACCAAACTCACACTGACTTTTGGGGACCAAGTCGGCCTCCAAGGTTGCCAATGACAAGAAGATACAGGTCTCGCGGAAGTACTCGTCCCGACAGGTCGCCAGCTATCGAAGGAATAATACAACAGATCTTTGCAGGATTCTTTGCAAATTCTGCCATTCCTGGA---TCCCCACACCCCTTTTCTTGGAGCGGGATGCTGCACTCCAACCCTGGGGACTATGCCTGGGGTCAGACAGGCCTTGATGCCATTGTAACCCAGCTTCTAGGACAGCTGGAAAACACGGGTCCCCCTCCAGCCGACAAGGAGAAGATCACATCTCTCCCAACAGTTACAGTAACTCAGGAACAAGTCAATACGGGTTTAGAATGTCCAGTATGCAAAGAAGATTACACAGTTGAGGAGAAAGTCCGGCAGTTACCCTGCAACCACTTCTTTCACAGCAGCTGCATCGTGCCCTGGTTAGAACTGCATGACACATGCCCAGTATGTAGGAAGAGCTTAAATGGTGAGGACTCTACTCGGCAAACCCAGAGCTCTGAGGCCTCTGCAAGCAACAGATTTAGCAATGACAGCCAGCTACATGACCGATGGACTTTC---
>rn6
ATGGCGGAGGCCTCGGCGGCGGGGGCGGACGCG---GGCTCCGCTGTCGCCGCGCACCGTTTCTTCTGCCACTTTTGTAAGGGCGAGGTCAATCCCAAACTACCGGAATATATATGTCCCAGATGTGAATCAGGCTTTATTGAGGAAGTGACAGATGATTCCAGTTTCTTAGGTGGT---GGT---------------GGAAGCCGGACAGACAATAGCACAGCAACACATTTTGCCGAGCTCTGGGACCATCTGGATCACACAATGTTTTTACAAGATTTTAGACCATTTCTAAGTAGCAATCCTCTGGACCAAGATAATAGAGCCAATGAGAGAGGTCACCAAACTCACACTGACTTTTGGGGACCAAGTCGGCCTCCAAGGTTGCCTATGACAAGAAGATACAGGTCTCGAGGAAGCACTCGTCCTGACAGGTCGCCAGCTATCGAAGGAATAATACAACAGATCTTTGCAGGATTCTTTGCAAATTCTGCCATTCCTGGG---TCCCCACACCCCTTTTCTTGGAGCGGGATGCTGCACTCCAACCCTGGGGACTATGCCTGGGGTCAGACAGGGCTTGATGCCATTGTAACCCAGCTTCTAGGACAGCTGGAAAACACAGGGCCCCCTCCAGCTGACAAGGAGAAGATCACGTCTCTGCCAACAGTGACAGTAACTCAGGAGCAAGTCAATACGGGTTTAGAATGTCCAGTATGTAAAGAAGATTACACAGTTGAGGAGAAAGTCCGGCAGTTACCCTGCAACCACTTCTTTCACAGCAGCTGCATCGTGCCCTGGTTAGAACTGCATGACACATGTCCAGTATGTAGGAAGAGCTTAAATGGTGAGGACTCGACTCGGCAAACCCAGAGCTCCGAGGCCTCTGCAAGCAACAGGTTTAGCAATGACAGCCAGCTACACGACCGATGGACTTTC---
>tarSyr2
ATGGCGGAGGCTTCGGCGGCCGGGGCGGACGCG---GGCGCCGCTGTAGCCGCGCACCGGTTTTTCTGCCACTTTTGCAAGGGCGAGGTCAGCCCCAAACTACCGGAATATATTTGTCCCAGATGTGAATCAGGCTTTATTGAAGAAGTGACAGATGATTCCAGTTTTTTAGGTGGT---GGC---------------AGCAGCAGGATAGACAATAGCACATCAACACATTTTGCAGAGCTCTGGGACCATTTGGATCACACG---TTTTTTCAAGATTTTAGACCATTTTTAAGTAGTAGTCCACTGGACCAAGATCATAGAGCCAACGAGAGGAGTCACCAAACTCACACTGACTTCTGGGGACCAAGTCGGCCTCCGCGGCTGCCAATGACTCGGAGATACAGATCTCAAGGAAGTTCTCGACCTGATAGATCTCCAGCTATTGAAGGAATAATACAACAGATCTTTGCAGGATTCTTTGCAAATTCTGCAATTCCTGGA---TCCCCACACCCCTTTTCTTGGAGCGGGATGCTGCACTCTAACCCTGGGGACTATGCCTGGGGTCAGACAGGACTTGATGCCATTGTAACCCAGCTTTTAGGACAACTGGAAAACACAGGGCCTCCCCCAGCTGACAAAGAAAAGATCTTATCTCTTCCAACAGTGACAGTAACTCAGGAACAAGTTGATATGGGTTTAGAGTGTCCAGTATGCAAAGAAGATTACACAGTTAAAGAGGAAGTCCGGCAGTTACCTTGCAATCACTTCTTTCACAGCAGTTGTATTGTGCCATGGTTAGAGCTGCATGACACATGTCCTGTATGTAGGAAGAGTTTAAATGGTGAGGACTCTACTCGGCAAACCCAGAGCTCTGAGGCCTCTGCAAGCAACAGATTTAGCAATGACAGCCAGCTACATGACCGATGGACTTTC---
>micOch1
ATGGCGGAGGCCTCGGCGGCGGGGGCGGACGCG---GGCTCCGCTGTCGCCGCGCACCGTTTCTTCTGCCACTTTTGTAAGGGCGAGGTCAGCCCCAAACTACCGGAATATATATGTCCCAGATGTGAATCAGGCTTTATTGAGGAAGTGACAGATGATTCCAGTTTTTTAGGTGGT---GCT---------------GGCAGCCGGATAGACAATAGCACAGCAACACATTTTGCAGAGCTCTGGGACCGTCTGGATCACACAATGATTTTACAAGATTTTAGACCATTTTTAACTAGCAGTCCACTGGACCAAGATAATAGAGCCAATGAGAGGGGTCACCAAACTCACACTGACTTTTGGGGACCAAGTCGGCCTCCAAGGTTGCCAATGACGAGAAGATACAGGTCTCGGGGAAGTACTCGTCCTGACCGGTCACCAGCTATTGAAGGAATAATACAACAGATCTTTGCAGGATTCTTTGCAAATTCTGCAATTCCTGGA---TCCCCACATCCTTTTTCTTGGAGCGGGATGCTGCACTCCAACCCTGGGGACTATGCCTGGGGTCAGACAGGGCTTGATGCCATTGTAACCCAGCTTCTAGGACAGCTAGAAAACACAGGTCCCCCTCCAGCGGATAAGGAAAAGATCACTTCTCTCCCAACAGTGACAGTAACTCAGGAACAAGTTGATACGGGTTTAGAATGTCCAGTGTGTAAAGAAGACTACATAGTTGACGAGAAAGTCCGGCAGTTACCCTGCAACCACTTCTTTCATAGCAGCTGCATTGTGCCGTGGTTGCAACTGCATGACACATGCCCAGTATGTAGGAAGAGCTTAAATGGTGAGGACTCCACTCGGCAAACCCAGAGCTCTGAGGCCTCTGCAAGCAACAGATTTAGCAATGACAACCAGCTACATGACCGATGGACTTTC---
>tupChi1
NNNNNNNNNNNNNNNNNNNNNNGGGCTGACGCG---GGCGCAGCTGTAGCCGCGCACCGGTTTTTCTTCCACTTTTGCAAGGGCGAGGTCAACCCCAAACTGCCGGAATATATTTGTCCCAGATGTGAATCAGGCTTTATTGAAGAAGTAACAGATGATTCCAGTTTTTTAGGTGGT---GGC---------------AGCAGCCGAATAGACAATAGTACATCAACACATTTTGCAGAGCTCTGGGACCATTTGGATCACACGATGATATTCCAAGATTTTAGACCATTTCTAATTAGCAATCCACTGGACCAAGATAATAGAGCCAATGAGAGGGGTCACCAGACTCATACTGACTTCTGGGGACCAAGTCGGCCTCCACGGCTGCCAATGACTCGGAGATACAGGTCTCGAGGAAGTACTCGTCCTGACAGGTCTCCAGCTATTGAAGGAATAATACAACAGATCTTTGCAGGATTCTTTGCAAATTCTGCAATTCCTGGA---TCCCCACACCCTTTTTCCTGGAGCGGGATGCTGCACTCCAACCCTGGGGATTATGCCTGGGGTCAGACAGGGCTTGATGCCATTGTAACCCAGCTTTTAGGACAACTGGAAAACACAGGACCTCCCCCAGCTGACAAGGAAAAGATCACATCTCTTCCAACAGTGACAGTAACTCAGGAACAAGTTGATATGGGTTTAGAGTGTCCAGTATGCAAAGAAGATTACACAGTTGAAGAGGAAGTCCGGCAGTTACCCTGCAATCACTTCTTTCACAGCAGTTGTATTGTGCCATGGTTGGAACTACATGACACATGTCCTGTGTGTAGAAAGAGCTTAAATGGTGAGGACTCTACTCGGCAAACCCAGAATTCTGAGGCTTCTGCAAGCAACAGATTTAGCAGTGACAGCCAGCTACATGACCGATGGACTTTC---
>HLmanJav1
------------------------------------------------------------------------------------------------------------------------------------------------------------------------------------------------------------------------------------------------CTCTGGGACCATTTGGACCACACAATGTTTTTCCAAGATTTTAGACCATTTCTAAGTAGCAACCCACTGGACCAAGATAATAGAGCCAATGAGAGGATTCACCAAACTCACACTGACTTCTGGGGACCAAGTCGGCCTCCACGGCTGCCAATGACTCGAAGATACAGATCTCGAGGAAGTACTCGTCCTGATAGATCCCCAGCTATTGAAGGAATAATACAACAGATCTTTGCAGGATTCTTTGCAAATTCTACAATCTCTGGA---TCCCCACACCCTTTTGCCTGGAGCGGGATGCTGCACTCCAACCCTGGGGACTATGCCTGGGGTCAGACAGGGCTTGATGCCATTGTAACCCAGCTTTTAGGACAACTGGAAAACACAGGGCCTCCCCCAGCTGACAAGGAAAAGATCACATCTCTTCCAACAGTGACAGTAACTCAGGAACAAGTTGATATGGGTTTAGAATGTCCAGTATGCAAAGAAGATTACACAGTTGAAGAGGAAGTCCGGCAGTTACCCTGCAACCACCTCTTTCACAGCAGTTGTATTGTGCCATGGTTAGAACTGCATGACACATGTCCTGTATGTAGGAAGAGCTTAAATGGTGAGGACTCTACTCGGCAAATCCAGAGCTCTGAGGCCTCTGCAAGCAACAGATATAGCAGTGATAACCAGCTACATGACCGATGGACTTTC---
>ochPri3
ATGGCGGAGGCTTCGGCGGCCGGGGCGGACGCG---GGCGCCACCGTAGCCGCGCACCGGTTTTTCTGCCACTTTTGCAAGGGCGAGGTCAGCCCTAAACTACCGGAATATATTTGTCCCAGATGTGAATCAGGCTTTATTGAAGAAGTGACTGATGATTCCAGTTTTTTAGGTGGT---GGT---------------GGCAGCCGGATAGACAATAGCACATCCACACATTTTGCAGAGCTTTGGGACCATTTGGATCACACAATGTTTTTCCAAGAGTTTAGACCATTTCTAAGTAGCAATCCACTGGACCAAGATAATAGAGCCAATGAGAGAGGTCAACAGACTCACACTGACTTCTGGGGAACCAGTCGGCCTCCCCGGCTGCCAGTGACTCGGAGGTATAGATCCCGAGGCAGTACTCGTCCTGACCGATCACCAGCTATTGAAGGAATAATACAACAGATATTTGCAGGATTCCTTGCAAACTCTGCAATTCCTGGA---TCCCCACACCCTTTTTCCTGGAGCGGGATGCTGCACTCCAACCCTGGGGACTATGCCTGGGGTCAGACAGGGCTTGATGCCATTGTAACCCAGCTTTTAGGACAACTGGAAAACACAGGACCTCCGCCAGCTGACAAGGAAAAGATTTCATCTCTTCCAACAGTGACAGTAACTCAGGAACAAGTCGATATGGGTTTAGAATGTCCAGTATGCAAAGAAGATTACACAGTTAAAGAGGAAGTTCGGCAGTTACCCTGCAATCACTTCTTTCACAGCTGTTGTATTGTGCCATGGTTAGAACTGCATGACACATGTCCTGTGTGTAGGAAGAGTTTAAACGGGGAAGACTCTACTCGACAACCCCAGAGCTCTGAGGCTTCTGCAGGCAACAGATTCAGCAGTGACAGCCAACTACACGACCGATGGACTTTC---
>HLmolMol2
ATGGCGGAGGCCTCGGCGGCCGGGACGGGCTCT---GGCGCCGCCGTCGCCGCGCACCGGTTTTTCTGCCACTTTTGCAAGGGCGAGGTCAGCCCCAAACTGCCGGAATATATTTGTCCCAGATGTGAATCAGGCTTTATTGAAGAAGTGACAGATGATTCCAGTTTTTTAGGTGGT---GGT---------------GGCAGCCGAATGGACAGTAGCACATCAACACATTTTGCAGAATTCTGGCGCAATTTGGACCACACGATGATTATACAAGATTTTAGACCATTTCTAAGTAGCAATCCACTGGACCAAGATAATAGAGCCAATGAGAGAGGTCACCAAACTCATACTGATTTCTGGGGACCAAGTCGACCTCCACGGCTGCCAATGACTCGGAGATACAGATCGCAAGGAAGTACTCGTCCTGATAGATCCCCAGCTATTGAAGGAATAATACAACAGATATTTGCAGGGTTCTTTGCAAATTCTGCAGTTTCTGGTGGATCCCCACACCCTTTTACCTGGAGCGGGATGCTGCACTCCAACCCTGGGGACTATGCCTGGGGTCAAACAGGGCTTGATGCCATTGTAACCCAGCTTTTAGGACAGCTGGAAAACACTGGGCCTCCCCCAGCCGACAAAGAAAAGATCACATCTCTTCCAACAGTGACAGTGACTCAGGAACAAGTTGATATGGGTTTAGAGTGTCCAGTATGCAAAGAAGATTACACAGTTGAAGAGGAAGTCCGGCAGCTACCCTGCAACCACTTCTTTCACAGCAGTTGTATTGTGCCGTGGTTGGAACTGCATGATACATGTCCTATATGTAGGAAGAGCTTAAATGGTGAGGACTCTACTTGGCAAACCCAGAACTCTGAGGCCTCTGCAAGCAACAGATTTAGCAGTGACAACCAGCTACATGACCAATGGACTTTC---
>HLrhiFer5
ATGGCGGAGGCCTCGGCGGCCGGGGCGGGCTCA---GGCGCCACCGTCGCCGCGCATCGGTTTTTCTGCCACTTCTGCAAGGGCGAGGTCAGCCCCAAACTACCGGAATATATTTGTCCCAGATGTGAATCAGGCTTTATTGAAGAAGTGACAGATGATTCCAGTTTTTTAGGTGGT---GGC---------------GGAGGCCGGATGGACAATAGCACATCAACACATTTTGCAGAGTTCTGGCGCAATTTGGACCACACGATGATTATACAAGATTTCAGACCATTTCTAAGTAGCAATCCACTGGACCAAGATAATAGAGCCAATGAGAGAGGTCACCAAACTCACAGTGACTTCTGGGGACCAAGTCGGCCTCCAAGGCTGCCAATGACTCGGAGGTACAGATCTCAAGGAAGTGCTCGTCCCGATAGATCCCCGGCCATCGAAGGAATAATACAACAGTTCTTTGCAGGATTTTTTGCAAATTCTGCAGTTCCTGGG---TCCCCACACCCTTTTTCCTGGAGCGGGATGCTGCACTCCAACCCGGGAGACTATGCCTGGGGTCAGACAGGGCTCGATGCCATTGTAACCCAGCTTTTAGGACAACTGGAAAACACAGGGCCTCCCCCAGCTGACAAGGAAAAGATCACGTCTCTTCCAACAGTGACAGTAACTCAGGAACAAGTTGATATGGGTTTAGAGTGTTCAGTGTGCAAAGAAGATTACACAGTAGAAGAGGAAGTCCGGCAGCTACCCTGCAACCACTTCTTTCACAGCAGTTGTATTGTGCCCTGGTTAGAGCTGCATGACACATGTCCTATATGTAGGAAGAGCTTAAATGGTGAGGACTCTACTTGGCAAACCCAGAACTCTGAGGCCTCTGCAAGCAACAGATTTAGCAGTGACAGCCAGCTACATGATCGATGGACTTTC---
>HLphyDis3
ATGGCGGAGGCCTCAGCAGCTGGGACAGGCTCA---GGCGCCGCCCTCGCGGCGCACAGGTTTTTCTGCCACTTTTGTAAGGGCGAAGTCAGCCCCAAACTACCGGAATATATTTGTCCCAGATGTGAATCAGGCTTTATTGAAGAAGTGACAGATGATTCCAGTTTTTTAGGTGGT---GGT---------------GGCAGCCGGATGGACAATACCACATCAACACATTTTGCAGAGTTCTGGCGCAATTTGGACCATGCGATGATTATACAAGATTTTAGACCATTTCTAAGTAGCAGTCCACTGGATCAAGATAATAGACCCACTGAGAGACCC---CAAACTCACACTGACTTCTGGGGACCAAGTCGACCTCCTCGGCTGCCAATGACTCGGAGATACAGATCACAAGGAAGTACTCGACCTGATAGATCCCCAGCTATTGAAGGAATAATACAACAGATCTTTGCAGGGTTTTTTGCAAATTCTGCAGTTCCTGGTGGATCCCCACACCCTTTTACCTGGAGCGGGATGCTGCACTCCAACCCTGGGGACTATGCCTGGGGTCAAACAGGGCTTGATGCCATTGTAACCCAGCTTTTAGGACAACTGGAAAACACGGGGCCTCCTCCAGCTGACAAGGAAAAGATCACATCTCTTCCAACAGTGACAGTAACTCAGGAACAAGTTGATACAGGTTTAGAGTGTCCGGTATGCAAAGAAGATTACATAGTTGAAGAGGAAGTCCGGCAGTTACCCTGCAACCACTTCTTTCATAGCAGTTGTATTGTGCCATGGTTGGAACTGCATGATGCATGTCCTATATGTAGGAAGAGTTTAAATGGTGAGGACTCTACTTGGCAAACCCAGAACTCTGAGGCCTCTGCAAGCAACAGATTTAGCAGTGACAGCCAGCTACATGACCGATGGACTTTC---
>HLcamFer2
---------------------------------------------------------------------------------------------------------GAATATATTTGTCCCAGATGTGAATCAGGCTTTATTGAAGAAGTGACAGATGATTCCAGTTTTTTAGGTGGT---GGT---------------GGCACCCGGATAGACAATAGCACATCAACACATTTTGCAGAGTTCTGGGACCATTTGGACCCCACAATGTTTTTCCAAGATTTTAGACCCTTTCTAAGTAGCAGTCTACTGGACCAAGATAACAGAGCCAATGAGAGGGGCCACCAGACACACACCGACTTCTGGGGACCAAGTCGGCCGCCTCGGCTGCCAGTGACTCGGAGGTACAGGTCTCGAGGAAGTGCTCGTCCTGAGAGATCCCCAGCTTTTGAAGGAATACTACAACAGATCTTTGCAGGATTCTTCGCAAATCCTGCAATTCCTGGA---TCCCCGTACCCTTTTTCGTGGAGCGGGATGCTGCACTCCAACCCTGGGGACTATGCCTGGGGTCAGACAGGGCTTGATGCCATTGTAACCCAGCTTTTAGGACAACTGGAAAACACAGGCCCCCCTCCAGCTGACAAGGAAAAGATTACATCTCTTCCAACAGTGACAGTAACTCAGGAACAAGTTGATATGGGTTTAGAGTGTCCAGTATGCAAAGAGGACTACGCAGTTGAGGAAGAAGTCCGGCAGCTACCCTGCAACCACTTCTTCCACAGCAGCTGTATTGTGCCATGGTTAGAACTGCATGACACATGTCCTGTATGTCGGAAGAGCTTAAATGGTGAGGACTCTACTCGGCAAACCCAGAGCTCTGAGGCCTCTGCGAGCAACAGATTTAGCAGTGACAGCCAGCTACATGACCGATGGACTTTC---
>HLmyoMyo6
ATGGCGGAGGCCTCGGCGGCCGGGACC---------GGCGCCGCCGTCGCCGCGCATCGGTTTTTCTGCCACTTTTGCAAGGGCGAGGTCAACCCCAAACTACCGGAATATATTTGTCCCAGATGTGAATCAGGCTTTATTGAAGAAGTGACAGATGATTCCAGTTTTTTAGGTGGT---GGT---------------GGCAACCGGATGGACAATAGCACATCAACACATTTTACAGAGTTCTGGCGCAATTTGGACCACACGATGATTATACAAGATTTTAGACCATTTCTAAGTAGCAATGCACTGGACCAAGATAATAGAGCCAATGAGAGAGGTCACCAAACTCACACTGACTTCTGGGGACCAAGTCGACCTCCACGGTTGCCAATGACTCGGAGATACAGAGCGCAAGGAAGCACTCGTCCTGATAGATCCCCAGCAATTGAAGGAATAATACAACAGATCTTTGCAGGGTTCTTTGCAAATTCTGCAGTTCCTGGT---GGATCC---CCTTTTACCTGGAGCGGGATGCTGCACTCCAACCCTGGGGACTATGCCTGGGGTCAAACAGGGCTTGATGCCATTGTCACCCAGCTTTTAGGACAGCTGGAAAACACGGGGCCTCCCCCAGCTGACAAGGAAAAGATCACATCCCTTCCAACAGTGACAGTAACTCAGGAACAAGTTGATATGGGTTTAGAGTGTCCAGTATGCAAAGAAGATTACACAGCTGAAGAGGAAGTCCGGCAGTTACCCTGCAACCACTTCTTTCACAGCAGTTGTATTGTGCCGTGGTTGGAACTGCACGATACATGTCCTATATGTAGGAAGAGCTTAAATGGTGAGGACTCTACTTGGCAAACCCAGAACTCTGAGGCCTCTGCAAGCAACAGATTTAGCAGTGACAACCAGCTACATGACCGATGGACTTTC---
>HLpipKuh2
ATGGCGGAGGCCTCGGCGGCCGGCACC---------GGCGCCGCCGTCGCCGCGCACCGGTTTTTCTGCCACTTTTGCAAGGGCGAGGTCAACCCCAAACTACCGGAATATATTTGTCCCAGATGTGAATCAGGCTTTATTGAAGAAGTGACAGATGATTCCAGTTTTTTAGGTGGT---GGC---------------GGCAACCGGATGGACAGTAGCACATCAACACATTTCACAGAGTTCTGGCGCAATTTGGACCACACGATGATTATACAAGACTTTAGACCGTTTCTAAGTAGCAGTGCACTGGACCAAGACAATAGAGCCAATGAGAGAGGTCACCAAACTCACACTGACTTCTGGGGACCAAGTCGACCTCCACGGCTGCCGATGACTCGGCGATACAGACAGCAGGGAAGCACCCGTCCTGACAGATCCCCAGCAATTGAAGGAATAATACAACAGATCTTTGCAGGGTTCTTAGCAAATTCTGCAGTTCCTGGT---GGATCC---CCTTTTACCTGGAGCGGGATGCTGCACTCCAACCCTGGGGACTATGCCTGGGGTCAAACAGGGCTTGACGCCATTGTCACCCAGCTTTTTGGACAGCTGGAAAACACGGGGCCTCCCCCCGCTGACAAGGAAAAGATCACATCTCTTCCAACAGTGGCAGTAACTCAGGAACAAGTTGACATGGGTTTAGAGTGCCCAGTATGCAAAGAAGATTACACAGCTGAAGAGGAAGTCCGGCAGTTGCCCTGCAACCACTTCTTCCACAGCAGCTGTATTGTGCCGTGGTTGGAACTGCACGATACATGTCCTATATGTAGGAAGAGCTTAAATGGCGAGGACTCTACTTGGCAAACCCACAACGCTGAGGCCTCTGCAAGCAACAGATTTAACAGTGACAACCAGCTGCATGACCGATGGACTTTC---
>echTel2
---------------------------------------------------------------------------------------------------------GAATATATTTGCCCCAGATGTGAATCGGGCTTTATTGAAGAAGTGACAGATGATTCCAGTTTTTTAGGTGGT---GGCAGC---------GGTGGCAGCCGGATAGATAATAGTACATCAACACAATTTGCAGAGTTCTGGGACCATTTGGACCACACGATGTTTTTCCAAGACTTTAGACCATTTTTAAGTAGCAATCCACTGGACCACGATAATCGAACCCATGAGAGGGGTCATCAAACGCACACCGACTTCTGGGGACCCAGTCGTCCTCCACGACTGCCAATGACTCGGAGATACAGATCCCAGGGAAGTACTCGTCCCGAGAGGTCCCCAGCTATTGAAGGGATAATACAGCAGCTCTTTGCAGGATTCTTTGCAAACTCTGCAATTCCGAGA---TCCCCCCACCCTTTGTCCTGGTACGGGATGCTGCACTCCAACCCCGAGGACTACGCCTGGGGTCAGACGGAGCTGGATGCCATTGTAACTCAGCTTTTAGGACAACTGGAAAACACAGGGCCTCCCCCTGCGGATAAGGAAAAGATCTCATCTCTTCCAACAGTGACAGTGACTCAGGAACAAGTTGATATGGGTCTGGAGTGTCCAGTGTGCAAAGAAGATTACACAGTAGAAGAGCAAGTCCGGCAGTTACCCTGCAACCACTTCTTCCATAGCAGCTGTATTGTGCCGTGGTTAGAACTGCATGACACATGTCCTGTGTGCAGGAAGAGCTTGAACGGCGAGGACTCCACTCGGCAGACCCAGAGCTCGGAGGCCTCTGCAAGCAGCAGATTTAGCAGTGACAGCCAGCTCCATGACCGATGGACTTTC---
>triMan1
ATGGCGGAGGCCTCTGCGGCCGGGGCGGGCTCG---GGCGCCGCTGTAGCCGCGCACCGGTTTTTCTGCCACTTTTGCAAGGGCGAGGTTAGCCCCAAACTACCGGAATATATTTGTCCCAGATGTGAATCAGGCTTTATTGAAGAAGTGACAGATGATTCCAGTTTTTTAGGTAGT---GGT---------------GACAGCCGGATAGATAATAGCACATCAACACATTTTGCAGAGTTCTGGGACCATTTGGACCACACAGTGTTTTTCCAAGATTTTAGACCATTCCTAAGTAGCAATCCACTGGACCAAGATAATCGAGCCAATGAGAGGGGTCATCACACTCACACTGACTTCTGGGGACCTAGTCGTCCTCCACGACTGCCAGTGACTCGGAGATACAGACCCCGAGGAAGTACTCGTCCTGAAAGATCCCCAGCTATTGAAGGAATAATACAGCAGCTCTTTGCAGGATTCTTTGCAAATTCTGCAATTCCTAGA---TCCCCACACCCTTTGTCCTGGTATGGGATGCTGCACTCCAACCCTGAGGACTATGCCTGGGGCCAGACAGAGCTTGATGCCATTGTAACTCAGCTTTTAGGACAGCTGGAAAATACAGGGCCTCCCCCAGCTGATAAGGAAAAGATCACATCTCTTCCAACAGTGACAGTAACTCAGGAACAAGTTGATACGGGTTTAGAGTGTCCAGTATGCAAAGAAGATTACACAGTGGAAGAGGAAGTCCGGCAGTTACCCTGCAACCACTTCTTTCATAGCAGTTGTATTGTGCCATGGTTAGAACTGCATGACACGTGTCCTGTATGTAGAAAGAGCTTAAATGGTGAGGACTGTACTCGGCAAACCCAGAGCTCTGAGGCCTCTGCAAGCAACAGATTTAGCAGTGACAGCCAGCTCCACGACCGATGGACTTTC---
>oryAfe1
ATGGCGGAGGCCTCGGCGGCCGGGGCGGGTTCG---GGCGCTGCTGTAGCCGCGCACCGATTCTTCTGCCACTTTTGCAAGGGCGAGGTTAGCCCCAAACTACCGGAATATATTTGTCCCAGATGTGAATCAGGCTTTATTGAAGAAGTGACAGATGATTCCAGTTTTTTAGGTGGT---GGT---------------GGAAGCCGGATAGATAATAGCACATCAACACATTTTGCAGAGTTCTGGGACCATTTGGACCACACAATGTTTTTCCAAGATTTTAGACCATTTCTCAGTAGCAATCCACTGGACCAAGATAATCGAGCCAATGAAAGGGGTCATCATACTCACACTGACTTCTGGGGACCTAGTCGTCCTCCACGACTGCCAATGACTCGGAGATACAGGTCCCGAGGAAGTACTCGTCCTGAAAGATCCCCAGCTATTGAAGGAATAATACAACAGCTCTTTGCAGGATTCTTTGCAAATTCTGCAATTCCTAGA---TCCCCACACCCTTTGTCCTGGTATGGGATGCTGCATTCCAACCCTGAGGACTATGCCTGGGGTCAGACAGAGCTTGATGCAATTGTAACCCAGCTTTTAGGACAGCTGGAAAACACAGGCCCTCCCCCAGCTGATAAGGAAAAAATCACATCTCTTCCAACAGTGACAGTAACTCAGGAACAAGTTGATATGGGTTTAGAGTGTCCAGTATGCAAAGAAGATTATACGGTGGAAGAGGAGGTCCGGCAGTTACCCTGCAACCACTTCTTTCATAGCAGTTGTATTGTGCCGTGGTTAGAACTGCATGACACGTGTCCTGTGTGTAGGAAGAGCTTAAATGGTGAGGACTCTACTCGGCAAACCCAGAGCTCTGAGGCCTCTGCAAGCAACAGATTTAGCAGTGACAGCCAGCTACATGACCGGTGGACTTTC---
>loxAfr3
ATGGCGGAGGCCTCGGCGGCCGGGACT---------------GCTGTAGCCGCGCACCGGTTTTTCTGCCACTTTTGCAAGGGCGAGGTTAGCCCGAAACTACCGGAATATATCTGTCCCAGATGTGAATCAGGCTTTATTGAAGAAGTGACAGATGATTCCAGTTTTTTAGGTGGT---GGT---------------GGCAGCCGGATAGATAATAGCACATCAACACATTTTGCAGAGTTCTGGGACCATTTGGACCATACAATGTTTTTCCAAGATTTTAGACCATTCCTAAGTAGCAATCCACTGGACCAAGATAATCGAGCCAATGAGAGGGGTCATCAGACTCACACTGACATCTGGGGACCTAGTCGTCCTCCACGACCGCCAATGACTCGGAGATACAGACCCCGAGGAAGTACTCGTCCTGAAAGATCCCCAGCTATTGAAGGAATAATACAGCAGATCTTTGCAGGATTCTTTGCAAATTCTGCATTTCCTAGA---TCCTCACACCCTGTGTCCTGGTATGGGACTCTGCACTCCAACCCTGAGGACTATGCCTGGGGCCAGACAGAGCTTGATGCCATTGTAACCCAGCTTTTAGGACAACTGGAAAATACAGGGCCTCCCCCAGCTGATAAAGAAAAGATTACATCTCTTCCAACAGTGACAGTAACTCAGGAACAAGTTGATACGGGTTTAGAGTGTCCAGTATGCAAAGAAGATTACACAGTGGAAGAGGAAGTCCGGCAGTTACCCTGCAACCACTTCTTTCATAGCAGCTGTATTGTGCCATGGTTAGAACTGCATGACACGTGTCCTGTATGTAGGAAGAGCTTAAATGGTGAGGACTCTACTCGGCAAACCCAGAGCTCTGAGGCCTCTGCAAGCAACAGATTTAGCAGTGACAGCCAGCTCCACGACCGATGGACTTTC---
>speTri2
---------------------------------------------------------------------------------------------------------GAATATATATGTCCCAGATGTGAATCAGGCTTTATTGAAGAAGTGACAGATGATTCCAGTTTTTTAGGTGGT---GGC---------------AGCAGCCGGATAGACAGTAGCACATCAACTCGTTTTGCAGAGCTCTGGGACCATTTGGATCACACGATGTTTTTCCAAGATTTTAGACCATTTCTAAGTAGCAATCCACTGGACCAAGATACTAGAGCCAATGAAAGGAGTCACCAGACTCCCACTGACTTCTGGGGACCAAGCAGGCCTCCAAGGCTGCCCGTTACCCGGAGATACAGGTCTCGAGGAAGCACTCGTCCTGGCAGGTCTCCAGCTATTGAGGGAATAATGCAACAGATCTTTGCAGGATTCCTTGCAAATTCTGCAATCCCAGGA---TCCCCACACCCTTTTTCTTGGAGCGGGATGCTGCACTCCAACCCTGGGGACTATGCCTGGGGTCAGACAGGGCTTGATGCCATTGTAACCCAGCTTTTAGGACAGCTGGAAAACACGGGGCCTCCCCCAGCTGACAAGGAAAAAATCACCTCTCTTCCAACAGTGACCGTAACTCCGGAACAAGTTGATATGGGTTTAGAATGTCCAGTTTGCAAAGAAGATTACACAGTTGAAGAGGAAGTCCGGCAGCTACCCTGCAATCACTTCTTTCACAGCAGCTGTATTGTGCCATGGTTAGAACTGCATGACACATGTCCTGTATGTAGGAAGAGCCTAAATGGTGAGGATTCTACGCGGCAAACCCAGAGCTCTGAGGCCTCTGCCAGCAACAGATTTAGCAATGACAGCCAGCTGCACGATCGATGGACTTTC---
>eriEur2
ATGGCGGAGGCCTCGGCGGCCGGGGCGGGCGCG---GGCGCCACTGTCGCGGCACACCGCTTTTTCTGCCACATTTGCAAGGGCGAGGTCAGCCCCAAACTACCGGAATATATTTGTCCTAGATGTGAATCAGGCTTTATTGAAGAAGTGACAGATGATTCCAGTTTTTTAGGTGGT---GGTGGTCGTGGTGGTGGTGGTAACCGGATAGACAACGGCACATCAGCACATTTTGAGGAGCTCTGGGACCATATGGGCCACACAATGCTTTTTCAAGAGTTTAGACCATTTCTAAGTGGTACTCCGCTGGACCAAGATAATAGATCCAATGACAGGGGTCATCAAACTCACACTGACTTCTGGGGACCAAGTCGGCCTCCACGGCTGCCAATGACTCAGAGATACAGGTCTCGAGGAAGTACTCGGCCTGGTAGATCTCCTGCTATTGAAGGAATAATACAGCAGATCTTAGCAGGATTCTTTGCAAATTCTGCAATTCCTGGA---ACCCCACACCCTTTTTCCTGGAGCGGGATGCTGCACTCCAACCCTGGGGACTATGCCTGGGGTCAGACAGGGCTTGATGCCATTGTAACCCAGCTTTTAGGACAACTGGAAAACACAGGGCCTCCCCCAGCTGACAAGGAAAAGATCACATCTCTTCCGACAGTGACAATAACTCAGGAACAAGTTGATACGGGTTTAGAGTGTCCAGTTTGCAAAGAAGACTATACAGTTAAAGAGGAAGTCCGGCAGTTACCCTGTAACCATTTCTTCCATAGCAGTTGCATTGTGCCCTGGTTAGAACTGCACGACACGTGTCCTGTATGTAGGAAGAGCTTAAATGGGGAGGACTCTACTCGGCAAACCCAGAGCTCTGAGGCCTCTGCAAGCAGCAGATTTAGCAGTGACAGCCAGCTACATGACCGATGGACTTTC---
>susScr11
ATGGCGGAGGCCTCGGCGGCCGGGGCCGGCGCA---GGCGCCGCTGTTGCCGCGCACCGGTTTTTCTGCCACTTTTGCAAGGGCGAGGTCAGCCCCAAACTACCGGAATATATTTGTCCCAGATGTGAATCAGGATTTATTGAAGAAGTGACAGATGATTCCAGTTTTTTAGGTGGT---GGC---------------GGC---------------AGTACATCAACACATTTTGCAGAGTTCTGGGACCATTTGGACCCCACGATGTTTTTCCAAGATTTTAGACCCTTTCTAAGTAGCAGTCTACTGGACCAAGATAATAGAGCCAGTGAGAGGGGTCACCAAACTCACACTGACTTCTGGGGACCAAGTCGGCCTCCGCGGCTGTCAATGACTCAGAGATACAGATCTCGAGGAAGTACTCGTCCTGATAGATCCCCAGCTTTTGAAAGAGTACTGCAGCAGATCATTGCAGGATTC---------------ATTCCTGGA---TCC------CCATTTTCTTGGAGCGGGATGCTGCACTCCAACCCTGGGGACTATGCCTGGGGTCAGACAGGGCTTGATGCCATTGTAACCCAGCTTTTAGGACAACTGGAAAACACAGGGCCTCCCCCAGCAGACAAGGAAAAGATCACATCTCTTCCAACAGTGACAATAACTCAGGAACAAGTTGATAAGGGTTTAGAGTGTCCAGTATGCAAAGAGGATTACACAGTTGAGGAGGAAGTCCGACAGTTACCCTGCAACCACTTCTTTCACAGCAGTTGTATTGTGCCTTGGTTAGAACTGCATGACGCATGTCCTGTGTGTAGGAAGAGCTTAAGTGGTGAGGACTCTACTCAGCAAACCCAGACCTCTGGGGCCTCTGCAAGCAACAGATTTAGCAGTGAAAGCCAGCTACATGACCGATGGACTTTC---
