# Supplementary material for: Six reference-quality genomes reveal evolution of bat adaptations
Source: Nature. 2020 Jul 22;583(7817):578–84. doi: 10.1038/s41586-020-2486-3 (PMC8075899; doi:10.1038/s41586-020-2486-3)
Supplement: Supplementary file 6 — Alignments of 12,931 protein-coding genes across 48 mammals. [file 41586_2020_2486_MOESM6_ESM.gz › suppDataFile/ENST00000334889.aln.fasta]

>HLrhiFer5
ATGCACCTGCCGGGCTGCGCCCCCGCCATGGCCGACGCCAGCTTCTCGCTCGCTGGCCACCTGCTCCGAAGTCCCGGTGGGAGCACCTCGCGGCTGCACAGCATCGAAGCCATCCTGGGATTTAACAAGGACGACGGGATCCTTGGCTCCTTCCAGGCGGAGCCGGGCGCTCGGGGCGCG---AAGGAGCGGGATAGGAGGCCCGGCGCGCGGGCCACCTGCTCCAAGGCGCCCGGGGGAGGCGCCGAGCCCGCC------------CCGGCACCCGCTCCAGAGTACCAAGCCCCTCGTCCCTACTGCCCCAAGGAGCCGGGGGAGACGCGGCCGAGCCCT------------GGGCCC---GCCGCCGGCGGCGATGCGAAGCTATCCGAGGAGGATCAGCCCAAGAAGAAACACCGACGGAACCGGACGACCTTCACCACGTACCAGCTGCACGAGCTGGAGCGCGCGTTCGAGAAGTCCCACTACCCCGATGTGTACAGCCGCGAGGAATTGGCTGGCAAGGTCAACCTACCCGAGGTCCGGGTCCAGGTGTGGTTCCAGAACCGTCGGGCCAAGTGGCGGCGGCAGGAGAAGCTAGAGGTGTCGTCCATGAAGCTGCAGGACTCGCCCCTGCTCTCCTTCAGCCGCTCCCCGCCCTCCGCGGCTCTGGCGCCCCTCGGG------GCGGGCCCCGGCAGT------------GGTGGCGGG---CCAGTCGGGGGCGCCCTGCCGCTGGAGTCGTGGCTCGGGCCGCCGTTGCCCGGCGGAGGCGCCACTGCGCTGCAGAGCTTGCCCGGCTTCGGGCCGCCAGCGCAGAACCTGCCCGCCAGCTACACACCG---------------------CCGCCGCCC------------TTCCTGAACTCGCCCCCGCTGGGCGCCGGCCTGCAGCCTCTCGTGCAGCCGCCGCCA------------GCCTACCCGTGCGGGCCGGGCTTCGGGGACAAATTCGCGCTGGACGAGGCGGACCCGCGGAACAGCAGCATCGCGGCGCTGCGCCTGAAGGCCAAGGAGCACATCCAGGCCATCGGGAAGCCGTGGCAGGCCCTC---
>HLpipKuh2
ATGCACCTGCCCGGCTGCGCCCCAGCCATGGCCGACGGCAGCTTCTCGCTCGCCGGCCACCTGCTCCGCAGCCCGGGCGGGGGCACCTCGCGGCTGCACAGCATCGAGGCCATCCTGGGGTTTACCAAGGACGACGGGATCCTCGGCTCCTTCGCAGCGGAGCCGGGCGCCGGGGGCACC---AAGGAGCGAGACCAGAGGCCGGGCGCGAGGGCCGCCTGCCCAAAGGCGCCCGCGGGGGGCGCC------------CCGCCCTGCCCACCGCCCGCCCCGGAGTACGAAGGCTCCCGCCCCTACTGCCCCAAGGAGTCCGGGGAGGCGCGGCCGAGCCCAGGGCTGCCCGTCGGACCC---GCG------GGCGACGCGAACCTGTCGGAGGAGGAGCCGCCGAAAAAGAAGCACCGGAGGAACCGCACCACCTTCACCACGTACCAGCTGCACGAGCTGGAGCGAGCGTTCGAGAAGTCTCATTACCCCGACGTGTACAGCCGCGAGGAGCTGGCGGGCAAGGTCAACCTCCCCGAGGTCCGGGTCCAGGTGTGGTTCCAGAACCGACGGGCCAAGTGGCGCCGGCAGGAGAAGCTGGAGGTGTCGTCCATGAAGCTGCAGGACTCGCCCCTCCTCTCCTTTAGCCGCTCCCCGCCCTCGGCGGCTCTGGCGCCCCTCGGG------GCGGGCTCCGGCGGCGGCGGCGGTGGCGGCGGGGGG---CCGGCGGGGGGCGCCCTGCCGTTGGAGTCGTGGCTCGGGCCGCCGCTGCCGGGTGGGGGCGCCACGGCGCTGCAGAGCCTGCCGGGCTTCGGGCCGCCGGCGCAAAGCCTGCCCGCCAGCTACACGCCG---------------------CCGCCGCCGCCGCCC------TTCCTGAACTCTCAGCCGCTGGGCCCCAGCCTGCAGCCTCTGGCGCCGCCGCCGCCC------------GCCTACCCCTGCGGGCAGGGCTTCGGGGACAAGTTCCCGCTGGACGAGGCGGACCCGCGCAACAGCAGCATCGCGGCGCTGCGCCTGAAGGCCAAGGAGCACATCCAGGCCATCGCGAAGCCGTGGCAGGCGCTC---
>ochPri3
ATGCACCTGCCGGGCTGTGCGCCCGCCATGGCCGACGGGAGCTTCTCGCTCGCGGGCCACTTGCTCCGCAGCCCAGGCGGGAGCGCCTCTCGGTTGCACAGCATTGAGGCTATCTTGGGGTTTACCAAGGATGACGGGATTCTTGCTGCTTTCCCGCCGGAGAGAAGTACCCGGAGCAGCGTGAAAGAACGCGATCAGAGGCTGGGTGTGAGCCCCACTGATCCCAAGGAAGCCGGGGAAGACACAGAGCCCCGG------------TCTGCACACGCCCTGGAGTATGACGCTTCTCGCCCCTACTGCCCCAAGGAACCCGGGGAGGTACGACCGAGCTCTGGGCTGCCAAGTGGGCCG---GCTGCC---AACGAAGTGAAGCCGTCTGAGGAGGAACAGCCTAAGAAGAAACATCGGCGCAACCGTACGACTTTCACCACGTACCAGCTACATGAGCTGGAGCGTGCGTTCGAGAAGTCCCACTACCCCGATGTGTACAGCCGCGAGGAGCTGGCCGGCAAGGTCAACCTCCCCGAGGTCCGGGTCCAGGTGTGGTTCCAGAACCGCCGCGCCAAGTGGCGGCGGCAGGAGAAACTGGAGGTGTCGTCCATGAAGCTGCAGGACCCGCCCCTCCTCTCCTTCAGCCGCTCGCCGCCCTCTGCCACCCTGGCGCCCCTCGGG------GTGGGCCCAGGCGCCGGTGGCAGT---GGCGGGGGT---CCGGCGGGGGGTGCCCTGCCGCTGGAGCCGTGGCTCGGTCCGTCACTGCCCGGCGGGGGCGCCACGGCCCTGCAGAGCCTGCCGGGCTTCGGGCCACCAGCGCACGGCCTGCCCGCCAGCTACACGCCT---------------------CCGCCACCACCG---------TTTCTCAACTCCCCGCCGCTGGGCCCCAGCCTGCAGCAGCTCGGGCCGCCGCCACCT------------GCCTACCCCTGCGGGCCGGGCTTTGGGGACAAGTTCCCGCTAGACGAGGCGGACCCTCGCAACAGCAGCATCGCAGCGCTGCGCCTGAAAGCCAAGGAGCACATCCAGGCCATCGGGAAGCCGTGGCAAGCCCTC---
>oryCun2
ATGCACCTGCCCGGCTGCGCGCCCGCCATGGCCGACGGGAGCTTCTCGCTCGCCGGCCACCTGCTCCGCAGCCCGGGCGGGAGCTCCTCCAGGTTGCACAGCATCGAGGCCATCCTCGGCTTTACCAAGGACGATGGGCTCCTCAGCGCTTTCCCGGCGGAGCGAGGCATCCGGGGCGCC---AAGGAGCGGGATCGGAGGCTGGGTGTGCGGCCCGCCTGTCCCAAGGAAATCGGGGAAGATACTGAGCCCTCCTCGGCGCCCGCCCCGGCGCCCGCCCCGGAGTATGAAGCTCCCCGCCCCTACTGCCCCAAGGAGCCCGGGGACGCACGGCCGAGCTCGGGGTTGCCGGGCGGGCCG---GCCGCA---GGCGACCCGAAGCCGTCGGAGGAGGAGCAGCCCAAGAAGAAGCATCGGCGCAACCGCACGACGTTCACCACGTACCAGCTGCACGAGCTGGAGCGCGCGTTTGAGAAGTCCCACTACCCCGACGTGTACAGCCGCGAGGAGCTGGCCGGCAAGGTCAACCTACCCGAGGTCCGCGTGCAG---------------------------------------------------------------------------------------------------------------------------------------------------------------------------------------------------------------------------------------------------------------------------------------------------------------------------------------------------------------------------------------------------------------------------------------------------------------------------------------------------------------------------------------------------------------------------
>hg38
ATGCACCTGCCGGGCTGCGCGCCAGCCATGGCCGACGGGAGCTTCTCGCTTGCCGGCCACCTGCTCCGCAGCCCGGGCGGGAGCACCTCGCGACTTCACAGCATCGAGGCCATCCTGGGGTTTACCAAGGACGACGGGATCCTCGGCACCTTCCCGGCGGAGCGGGGCGCCCGGGGCGCG---AAGGAGCGGGATAGGAGGCTGGGCGCGCGGCCCGCCTGCCCCAAGGCGCCCGAGGAAGGCTCCGAGCCCTCCCCGCCGCCAGCCCCGGCGCCCGCCCCCGAGTACGAAGCCCCTCGACCCTACTGCCCCAAGGAGCCCGGGGAGGCACGGCCGAGCCCAGGGCTGCCCGTCGGGCCA---GCCACC---GGCGAAGCGAAACTGTCAGAGGAGGAACAGCCCAAGAAAAAGCATCGGCGGAACCGCACGACTTTCACCACGTACCAGCTGCATGAGCTGGAGCGCGCGTTCGAGAAGTCCCACTACCCGGACGTGTACAGCCGCGAGGAGCTGGCCGGCAAGGTCAACCTACCAGAGGTCCGGGTCCAGGTGTGGTTCCAGAACCGACGGGCTAAGTGGCGGCGGCAGGAGAAGCTGGAAGTGTCCTCCATGAAGCTGCAGGACTCGCCCCTCCTCTCCTTCAGCCGCTCCCCGCCCTCCGCGACGCTGTCGCCCCTCGGG------GCGGGCCCGGGCAGC------------GGTGGCGGG---CCGGCTGGGGGCGCGCTGCCGCTGGAGTCCTGGCTCGGGCCGCCGCTGCCGGGCGGGGGCGCCACGGCGCTGCAGAGCCTGCCGGGCTTCGGGCCGCCGGCGCAGAGCCTGCCTGCCAGCTACACGCCA---------------------CCGCCGCCGCCTCCGCCC---TTCCTGAACTCCCCGCCGTTGGGCCCCGGCCTGCAACCTCTCGCGCCGCCGCCGCCC------------TCCTACCCGTGCGGGCCCGGCTTCGGGGACAAGTTCCCGCTGGACGAGGCGGACCCGCGCAACAGCAGCATCGCGGCGCTGCGTCTGAAAGCCAAGGAGCACATCCAGGCCATCGGGAAGCCGTGGCAGGCCCTC---
>panTro5
ATGCACCTGCCGGGCTGCGCGCCAGCCATGGCCGACGGGAGCTTCTCGCTTGCCGGCCACCTGCTCCGCAGCCCGGGCGGGAGCACCTCGCGACTGCACAGCATCGAGGCCATCCTGGGGTTTACCAAGGACGACGGGATCCTCGGCACCTTCCCGGCGGAGCGGGGCGCCCGGGGCGCG---AAGGAGCGGGATAGGAGGCTGGGCGCGCGGCCCGCCTGCCCCAAGGCGCCCGAGGAAGGCGCCGAGCCCTCCCCGCCGCCAGCCCCGGCGCCCGCCCCCGAGTACGAAGCCCCTCGACCCTACTGCCCCAAGGAGCCCGGGGAGGCACGGCCGAGCCCAGGGCTGCCCGTCGGGCCA---GCCACC---GGCGAAGCGAAACTGTCAGAGGAGGAACAGCCCAAGAAAAAGCATCGGCGGAACCGCACGACTTTCACCACGTACCAGCTGCATGAGCTGGAGCGCGCGTTCGAGAAGTCCCACTACCCGGACGTGTACAGCCGCGAGGAGCTGGCCGGCAAGGTCAACCTACCAGAGGTCCGGGTCCAGGTGTGGTTCCAGAACCGACGGGCTAAGTGGCGGCGGCAGGAGAAGCTGGAAGTGTCCTCCATGAAGCTGCAGGACTCGCCGCTCCTCTCCTTCAGCCGCTCCCCGCCCTCGGCGACGCTGTCGCCCCTCGGG------GCCGGCCCGGGCAGC------------GGTGGCGGG---CCGGCTGGGGGAGCGCTGCCGCTGGAGTCCTGGCTCGGGCCGCCGCTGCCGGGCGGGGGCGCCACGGCGCTGCAGAGCCTGCCGGGCTTTGGGCCGCCGGCGCAGAGCCTGCCTGCCAGCTACACGCCA---------------------CCGCCGCCGCCTCCGCCC---TTCCTGAACTCCCCGCCGTTGGGCCCCGGCCTGCAGCCTCTCGCGCCGCCGCCGCCC------------TCCTACCCGTGCGGGCCCGGCTTCGGGGACAAGTTCCCGCTGGACGAGGCGGACCCGCGCAACAGCAGCATCGCGGCGCTGCGTCTGAAAGCCAAGGAGCACATCCAGGCCATCGGGAAGCCGTGGCAGGCCCTC---
>gorGor5
ATGCACCTGCCGGGCTGCACGCCAGCCATGGCCGACGGGAGCTTCTCGCTAGCCGGCCACCTGCTCCGCAGCCCGGGCGGGAGCACCTCGCGATTGCACAGCATCGAGGCCATCCTGGGGTTTACCAAGGACGACGGGATCCTCGGCACCTTCCCGGCGGAGCGGGGAGCCCGGGGCGCG---AAGGAGCGGGATAGGAGGCTGGGCGCGCGGCCCGCCTGCCCCAAGGCGCCCGAGGAAGGCGCCGAGCCCTCCCCGCCGCCAGCCCCGGCGCCCGCCCCCGAGTACGAAGGCCCTCGCCCCTACTGCCCCAAGGAGCCCGGGGAGGCACGGCCGAGCCCAGGGCTGCCCGTCGGGCCA---GCCACC---GGCGAAGCGAAACTGTCAGAGGAGGAACAGCCCAAGAAAAAGCATCGGCGGAACCGCACGACTTTCACCACGTACCAGCTGCATGAGCTGGAGCGCGCGTTCGAGAAGTCCCACTACCCGGACGTGTACAGCCGCGAGGAGCTGGCCGGCAAGGTCAACCTACCAGAGGTCCGGGTCCAGGTGTGGTTCCAGAACCGACGGGCTAAGTGGCGGCGGCAGGAGAAGCTGGAAGTGTCCTCCATGAAGCTGCAGGACTCGCCCCTCCTCTCCTTCAGCCGCTCCCCGCCCTCCGCGACGCTGTCGCCCCTCGGG------GCGGGCCCGGGCAGC------------GGTGGCGGG---CCGGCTGGGGGCGCGCTGCCGCTGGAGTCCTGGCTCGGGCCGCCGCTGCCGGGCGGGGGCGCCACGGCGCTGCAGAGCCTGCCGGGCTTTGGGCCGCCGGCGCAGAGCCTGCCTGCCAGCTACACGCCA---------------------CCGCCGCCGCCGCCGCCC---TTCCTGAACTCCCCGCCGTTGGGCCCCGGCCTGCAGCCTCTCGCGCCGCCGCCGCCC------------TCCTACCCGTGCGGGCCCGGCTTCGGGGACAAGTTCCCGCTGGACGAGGCGGACCCGCGCAACAGCAGCATCGCGGCGCTGCGTCTGAAAGCCAAGGAGCACATCCAGGCCATCGGGAAGCCGTGGCAGGCCCTC---
>macFas5
ATGCACCTGCCGGGCTGCGCGCCAGCCATGGCCGACGGGAGCTTCTCGCTTGCGGGCCACCTGCTCCGCAGCCCGGGAGGGAGCACCTCGCGATTGCACAGCATCGAGGCCATCCTGGGGTTTACCAAGGACGACGGGATCCTCGGCACCTTCCCCGCGGAGCGGGGTGCCCGGGGCGCG---AAGGAGCGGGATAGGAGGCTGGGCGCGCGGCCCGCCTGCCCCAAGGCGCCCGAGGGAGGCACCGAAACCTCCCCGCCGCCAGCCCCGGCGCCGGCCCCAGAGTACGAAGGCCCTCGCCCCTACTGCCCCAAGGAGCCCGGAGAGGCACGGCCGAGCCCAGGACTGCCCGTCGGGCCA---GCCACC---GGCGAAGCGAAACTGTCAGAGGAGGAACAGCCCAAGAAAAAGCACCGGCGGAATCGCACGACTTTCACCACGTACCAGCTGCATGAGCTGGAGCGCGCGTTCGAGAAGTCCCACTACCCGGACGTGTACAGCCGCGAGGAGCTGGCCGGCAAGGTCAACCTACCCGAGGTCCGGGTCCAGGTGTGGTTCCAGAACCGACGGGCTAAGTGGCGGCGGCAGGAGAAGCTGGAAGTGTCCTCCATGAAGCTGCAGGATTCGCCCCTCCTCTCCTTCAGCCGCTCTCCGCCCTCGGCGACACTGTCGCCCCTCGGG------GCGGGCCCGGGCAGC------------GGTGGCGGG---CCGGCTGGGGGCGCGCTGCCGCTGGAGTCCTGGCTCGGGCCGCCGCTGCCGGGCGGGGGCGCCACGGCGCTGCAGAGCCTGCCGGGCTTTGGGCCGCCGGCGCAGAGCCTGCCCGCCAGTTACACGCCG---------------------CCGCCGCCGCCGCCGCCGCCCTTCCTGAACTCCCCACCGCTGGGCCCCGGCCTGCAGCCTCTTGCGCCGCCGCCGCCC------------TCCTACCCGTGCGGGCCCGGCTTCGGGGATAAGTTCCCGCTGGACGAGGCGGACCCGCGCAACAGCAGCATCGCGGCGCTGCGTCTGAAAGCCAAGGAGCACATCCAGGCCATCGGGAAGCCGTGGCAGGCCCTC---
>micMur3
ATGCACCTGCCGGGCTGCGCGCCCGCCATGGCCGACGGGAGCTTCTCGCTCGCCGGCCACATGCTCCGCAGCCCGGGCGCGAGCACCTCGCGGCTGCACAGCATCGAGGCCATCCTGGGCTTCACCAAGGACGACGGGATCCTAGGCACCTTTCCGGCGGAGCGGGTCTCCCGGGGCGCG---AAGGAGCGGGATAGGAGGCTGGGTGCGCGGCCCGCCTGCCCCAAGGCGCCCGGTGGAGGCGCCGAGCCCTCCCCGCCACCGGCCCCAGCGCCCGCCCCGGAGTACGAAGCCCCTCGCCCCTACTGCCCCAAGGAGCCCGGGGAAGCCCGGCCGAGCCCAGGGCTGCCCGTTGGGCCA---GCCACC---AGCGACACAAAGCTGTCGGAGGAGGAGCAGCCCAAGAAAAAGCACCGGAGGAACCGCACGACTTTCACCACGTACCAGCTGCACGAGCTGGAGCGCGCGTTCGAGAAGTCCCACTACCCCGACGTGTACAGCCGCGAGGAGCTGGCTGGCAAGGTCAACCTACCGGAGGTCCGGGTCCAGGTGTGGTTCCAGAACCGACGGGCCAAGTGGCGGCGGCAGGAGAAGCTGGAAGTGTCCTCCATGAAGCTACAGGACTCGCCCCTCCTCTCCTTCAGCTGCTCCCCACCCTCGACGACTCTGGCGCCCCTCGGG------GCTGGCCCGGGCAGT------------GGCGGCGGG---CCGGCGGGGGGTGCGCTGCCGCTCGAGTCGTGGCTCGGGCCGCCGCTGCCGGGCGGGGGCGCCACGGCGCTGCAGAGCCTGCCGGGCTTCGGGCCGCCGGCGCAGAGCCTGCCCGCCAGCTACACGCCG---------------------CCGCCGCCGCCC---------TTCCTGAACTCCCCGCCGCTGGGCCCCGGCCTGCAGCCTCTCGGGCCGCCGCCGCCC------------GCCTACCCGTGCGGGCCCGGCTTCGGGGACAAGTTCCCGCTGGACGAGGCGGACCCGCGCAATAGCAGCATCGCGGCGCTGCGCCTGAAAGCCAAGGAGCACATCCAGGCCATCGGGAAGCCGTGGCAGGCCCTC---
>cerSim1
ATGCACCTGCCTGGCTGCGCCCCCGCCATGGCCGATGGCAGCTTCTCGCTCGCCGGCCACCTGCTCCGCAGCCCAGGGGGGAGCACCTCGCGGCTGCACAGCATCGAAGCCATCCTGGGATTTACCAAGGACGACGGCATCCTCGGCTCGTTCCCGGCGGAGCGGGGCGCCCGGGGCGCG---AAGGAGCGGGATCGGAGGCCGGGCGCGCGGGCCGCCTGCCCCAAGGCGCCCGGGGGAGGCGCTGAGCCCTCCCCGCCGCCCGCCCCGGCGCCCGCTCCCGAGTACGAAGCCCCTCGCCCCTACTGCCCCAAGGAGCCCGGGGAGACGCGGCCGAGCCCGGGGCTGCCTCTCGGGCCC---GCCGCG---GGCGAAGCGAAGCTGTCGGAGGAGGAGCAGCCCAAGAAGAAGCACCGGCGGAACCGCACGACCTTCACCACGTACCAGCTGCACGAGCTGGAGCGCGCGTTCGAGAAGTCCCACTACCCCGACGTGTACAGTCGGGAGGAGCTGGCCGGCAAGGTCAACCTGCCCGAAGTCCGCGTCCAG---------------------------------------------------------------------------------------------------------------------------------------------------------------------------------------GGGGGCGCCCTGCCGCTGGAGTCGTGGCTCGGGCCGCCGCTGCCGGGAGGGGGCGCCACGGCGCTGCAGAGCCTGCCGGGCTTCGGGCCGCCGGCGCAGAGCCTGCCCGCCAGCTACACGCCG---------------------CCGCCGCCGCCC---------TTCCTGAACTCTCCGCCGCTGGGCCCCGGCCTGCAGCCTCTCGGGCCGCCGCCGCCC------------GCCTACCCGTGCGGACCCGGCTTCGGGGACAAGTTCCCGCTGGACGAGGCGGACCCGCGCAACAGCAGCATCGCCGCGCTGCGCCTCAAGGCCAAGGAGCACATCCAGGCCATCGGGAAGCCGTGGCAGGCCCTC---
>HLequCab3
ATGCACCTGCCCGGCTGCGCCCCCGCAATGGCCGACGGCAGCTTCTCGCTCGCCGGCCACCTGCTCCGCAGCCCGGGCGGGAGCACCTCGCGGCTGCACAGCATCGAAGCCATCCTGGGATTTACCAAGGACGACGGCATCCTCGGCTCCTTCCCGGCGGAGCGAGGCGCCCGGGGGGCG---AAGGAGCGGGATAGAAGGCAGGGCGCGCGTGCTGCCTGCCCCAAGGCTCCCGCGGGAGGCGCCGAGCCCGCCCCGCCGCCCGCCTCGGCGGCCGCTCCGGAGTACGAAGCCCCTCGCCCCTACTGCCCCAAGGAGCCCGGGGAGGCCCGGCCGAGCCCCGGGCTGCCCGTCGGGCCC---GCCGCG---GGCGACGCGAAGCTGTCGGAGGAGGAGCAGCCCAAGAAAAAGCACCGGCGGAACCGCACGACCTTCACCACGTACCAGCTGCACGAGCTGGAGCGCGCTTTCGAGAAGTCCCACTACCCTGACGTGTATAGTCGCGAGGAGCTGGCCGGCAAGGTCAACCTACCCGAGGTCCGAGTCCAGGTGTGGTTCCAGAACCGACGGGCCAAGTGGCGGCGGCAGGAGAAGCTGGAAGTGTCGTCCATGAAGCTGCAGGACTCGCCCCTCCTCTCGTTCAGCCGCTCCCCGCCCTCGGCAGCCCTGGCGCCCCTCGGG------GCGGGCCCGGGCGGC------------GGCGGCGGG---CCGGCGGGGGGCGCGCTGCCGCTGGAGTCGTGGCTCGGGCCGCCGCTGCCGGGAGGGGGCGCCACGGCGCTGCAGAGCCTGCCGGGCTTCGGGCCGCCGGCGCAGAGCCTGCCCGCCAGCTACACGCCG---------------------CCGCCGCCGCCGCCGCCC---TTCCTGAACTCTCCGCCGCTGGGCCCCGGCCTGCAGCCCCTCGGGCCGCCGCCGCCC------------GCCTACCCGTGCGGACCCGGCTTCGGGGACAAGTTCCCGCTGGACGAGGCGGACCCGCGCAACAGCAGCATCGCCGCGCTGCGCCTAAAGGCCAAGGAGCACATCCAGGCCATCGGGAAGCCGTGGCAGGCCCTC---
>otoGar3
ATGCACCTGCCGGGCTGCGCGCCCACCATGGCCGACGGGAGCTTCTCGCTCGCCAGCCACCTGCTACGCAGCCCAGGAGGGAGCACCTCGCGGCTGCACAGCATCGAGGCCATCCTGGGGTTTACCAAGGACGACGGGCTCCTCGGCACCTTCCCGGCAGAGCGGGGCGCCCGGGGCGCA---AAGGAGCGGGATAGAAGGCTGAGCGCTCGGCCGACCTGCCCCAAGGGATCCGAGGGAGGCACCGAGCCTTCTCCTCCGCCAGCCCCGGCGCCTGCCCCGGAGTACGAAGTCCCTCGCCCTTACTGCCCCAAGCAGCCCGGAGAAGCACGGCCAAACCCAGGGCTGCCCGTTGGGCCA---GCCACC---GGCGACGCGAAGCTGTCGGAGGAGGAGCAACCGAAGAAAAAGCACCGGCGGAACCGGACGACTTTCACCACTTACCAGCTACACGAACTGGAGCGCGCGTTCGAGAAGTCCCACTACCCCGACGTGTATAGCCGCGAGGAGCTGGCAGGCAAGGTCAACCTACCCGAGGTCCGGGTCCAGGTGTGGTTCCAAAACCGACGGGCCAAGTGGCGTCGGCAGGAGAAGCTGGAAGTGTCCTCCATGAAGCTGCAGGACTCGCCCCTCCTCTCATTCAGCTGCTCCCCTCCCTCGACGACGCTGGCGCCCCTCGGG------GCGGGCCCGGGCAGT------------GGCGGTGGG---CCGGCTGGGGGCGCGCTGCCGCTGGAGTCATGGCTAGGACCGCCGTTGCCGGGCGGGGGCGCCACCGCCCTGCAGAGCCTGCCGGGCTTTGGGCCGCCGGCGCAGAGTCTGCCCACCAGCTACACGCCG---------------------CCGCCTCCGCCC---------TTCCTTAACTCCCCACCGCTGGGCCCGGGCCTGCAGCCTCTCGGGCCGCCGCCGCCC------------GCCTACCCGTGCGGGCCCGGCTTCGGGGACAAGTTCCCGCTGGACGAGGCGGACCCGCGCAACAGCAGCATCGCCACGCTGCGTCTGAAAGCCAAGGAACACATCCAGGCCATTGGGAAGCCGTGGCAGGCCCTC---
>HLmolMol2
ATGCACCTGCCCGGCTGCTCTCCAGCCATGGCCGACGGCAGCTTCTCGCTCGCCGGCCACCTGCTCCGCAGCCCGGGTGGGAGCACCTCGCGGCTGCACAGCATCGAAGCCATCCTGGGATTTACCAAGGGTGACGGGATCCTAGGCTCCTTCCCGGCAGAGCTGGGCGCCCGGGGCGCT---AAGGAACGGGATGGGAGGCCCGGCGCGCGGGCTGCCTGTCCTAAGGCGCCCGGGGGAGGCGCCGAGCCCTCCCCGCCGCCCGCCCCGGCGCCCGCTCCCGAGTACGAAGCCCCTCGCCCCTACTGCCCCAAGGAGCCCGGGGAGGCGCGGCCGAGCCTAGGGCTGCCTGTCGGACCC---GCCGCC---GGCGACGTGAAGCTCTCCGAGGAGGAGCCGCCCAAGAAGAAGCACCGGAGGAACCGCACGACCTTCACCACGTACCAACTGCACGAGCTGGAGCGAGCGTTCGAGAAGTCCCACTACCCCGACGTGTACAGCCGCGAGGAGCTGGCGGGCAAAGTCAACCTACCCGAGGTCCGGGTCCAGGTGTGGTTCCAGAACCGACGGGCCAAGTGGCGGCGGCAGGAGAAGCTGGAAGTGTCGTCCATGAAGCTGCAGGACTCGCCCCTCCTCTCCTTCAGCCGCTCCCCGCCCTCAGCCGCTCTGGCGCCCCTCGGG------GCGGGCCCAGGCGGC------------GGCGGAGGG---CCGGCAGGGGGCGCCCTGCCGCTGGAGTCCTGGCTTGGGCCGCCGTTGCCCGGCGGGGGCGCCACGGCGCTGCAGAGCCTGCCGGGCTTCGGGCCGCCGGCGCAGAGCCTGCCCGCCAGCTACACACCG---------------------CCGCCGCCACCGCCGCCGCCTTTCCTGAACTCGCCCCCGCTGGGCCCCGGCCTGCAGCCTCTGGCGCCGCCGCCACCC------------GCCTACCCCTGCGGACCGGGCTTCGGGGACAAGTTCCCGCTGGACGAAGCGGACCCACGCAACAGCAGCATCGCGGCGCTGCGCCTGAAGGCCAAGGAGCACATCCAGGCCATCGGGAAGCCCTGGCAGGCCCTC---
>calJac3
ATGCACCTGCCGGGCTGCGCGCCTGCTATGGCCGACGGGAGCTTCTCGCTCGCCGGCCACCTGCTCCGCAGCCCGGGCGGGAGCACATCGCGATTGCACAGCATCGAGGCCATCCTGGGGTTTACCAAGGACGACGGGATCCTCGGCACCTTCCCCGCGGAGGGGGGCGCCCGGGGTTCG---AAGGAGCGGGATAGGAGGCTGGGCGCGCGGTCCGCCTGCCCCAAGGCGCCCGAAGGATGCGCCGAACCCTCCACGCCGCCAGCCCCGGCGTCTGTCCCAGAGTACGAAGCCCCTCGCCCTTACTGCTCCAAGGAGCCCGGGGAGGCACGGCCAAGCCCAGGGCTGCCCGTCGGGCCA---GCCACC---GGCGAAGCAAAACTGTCAGAGGAGGAACAGCCCAAGAAAAAGCATCGGCGGAACCGCACGACTTTCACCACCTACCAGCTGCATGAGCTGGAGCGCGCGTTCGAGAAGTCCCACTACCCGGACGTGTACAGCCGCGAGGAGCTGGCCGGCAAGGTCAACCTACCCGAAGTCCGGGTCCAGGTGTGGTTCCAGAACCGACGGGCTAAGTGGCGGAGGCAGGAGAAGCTGGAAGTGTCCTCCATGAAGCTGCAGGACTCGCCGCTCCTCTCCTTCAGCCGCTCCCCGCCCTCGGCCACGCTGTCGCCCCTCGGG------GCGGGTCCGGGCAGC------------GGAGGCGGG---CCGGCGGGGGGCGCGCTGCCGCTGGAGTCCTGGCTTGGGCCGCCGCTGCCGGGCGGGGGCGCCACCGCGCTACAGAGCCTGCCGGGCTTCGGGCCGCCGGCGCAGAGCCTGCCCGCCAGCTACACGCCG---------------------CCGCCGCCGCCC---------TTTCTCAACTCCCCGCCGCTGGGCTCCGGCCTGCAGCCTCTAGCGCCGCCGCCGCCC------------TCCTACCCATGCGGGCCCGGCTTCGGGGACAAGTTCCCGCTGGACGAAGCGGACCCGCGCAACAGCAGCATCGCCGCGCTGCGTCTGAAAGCCAAGGAGCACATCCAGGCTATCGGGAAGCCGTGGCAGGCCCTG---
>saiBol1
ATGCACCTGCCGGGCTGTGCGCCTGCCATGGCCGACGGGAGCTTCTCGCTCGCCGGCCACCTGCTCCGCAGCCCCGGCGGGAGCACCTCGCGATTGCACAGCATCGAGGCCATCCTGGGGTTTACCAAGGACGACGGGATCCTCGGCACCTTCCCCGCGGAGGGGGGCGCCCGGGGCTCG---AAGGAGCGGGATAGGAGGCTAGGCGCACGGTCCGCCTGCCCCAAGGCGCCCGAAGGAGGTGCCGAACCCTCCACGCCGCCAGCCCCGGCGCCTGTCCCCGAGTACGAAGCCCCTCGCCCTTACTGCCCCAAGGAGCCCGGGGAGGCACGGCCGAGCCCAGGGCTGCCCGTCGGGCCA---GCCACC---GGCGAAGCGAAACTGTCAGAGGAGGACCAGCCCAAGAAAAAGCATCGGCGGAACCGCACGACTTTCACCACGTACCAGCTGCATGAGCTGGAGCGCGCGTTCGAGAAGTCCCACTACCCGGACGTGTACAGCCGCGAGGAGCTGGCCGGCAAGGTCAACCTACCCGAAGTCCGGGTCCAGGTGTGGTTCCAGAACCGACGGGCTAAGTGGCGGAGGCAGGAGAAGCTGGAAGTGTCCTCCATGAAGCTGCAGGACTCGCCCCTCCTCTCCTTCAGCCGCTCCCCGCCCTCGGCCACGCTGTCGCCTCTCGGG------GCGGGCCCN------------------------------------------------------------------------------------------------------------------------------------------------------------------------------------------------------------------------------------------CAGCCTCTCGCGCCGCCGCCGCCC------------TCCTACCCGTGCGGGCCCGGCTTCGGGGACAAGTTCCCGCTGGACGAGGCGGACCCGCGCAACAGCAGCATCGCGGCGCTGCGCCTGAAAGCCAAGGAGCACATTCAGGCCATCGGGAAGCCGTGGCAGGCCCTG---
>HLturTru3
ATGCACCTGCCCGGCTGCGCCCCAGCCATGGCCGACGGCAGCTTCTCGCTCGCCGGCCACCTGCTCCGCAGCCCGGGCGGAAGCACCTCGCGGCTGCATAGCATCGAAGCCATCCTGGGATTTACCAAGGACGACGGGATCCTCGGTTCCTTCCCGGAGGAGCGGGTCGCCCGGGGTGCG---AAAGAGCGGGATAGGAGGCCGGGCGCGCGGACCTCCTGCCCCAAGGCGCCTGCAGGAGGCGCCGAGCCCTCCACGCCGCCCGCCCCGGCACCGGCTCCCGAGTACGAAGCCCCTCGCCCCTACTGCCCCAAGGAGACAGGGGAGGCGCGGCCGAGCCCTGGGCTGCCTGTCGGACCCCCAGCCCCC---AGCGACTCGAAGCTGTCAGAGGAGGAGCAGCCCAAGAAGAAGCATCGACGGAACCGCACGACCTTCACCACATACCAGCTGCACGAGCTGGAGCGCGCGTTCGAGAAGTCCCACTACCCCGACGTGTACAGTCGCGAGGAGCTGGCCGGCAAGGTCAACTTACCCGAGGTCCGGGTCCAGGTGTGGTTCCAGAACCGACGGGCCAAGTGGCGGCGGCAGGAGAAGCTGGAGGTGTCGTCCATGAAGCTGCAGGACTCGCCTCTGCTCTCCTTCAGCCGCTCCCCGCCCGCCGCGGCCCTGGCGCCCCTCGGG------GCGGGCCCGGGCGGC------------GGAGGCGGCGGGCCGGCGGGGGGCGCCCTGCCGCTCGAGTCGTGGCTCGGGCCGCCGCTGCCGGGCGGGGGCGCCACGGCGCTGCAGAGCCTGCCAGGCTTCGGGCCGCCGGCGCAGAGCCTGCCCGCCAGCTACACGCCG---------------------CCGCCTCCGCCC---------TTCTTGAACTCCCCGCCCCTCGGGCCCGGCCTGCAGCCCCTTGGGCCGCCGCCGCCGCCGCCGCCGCCCGCCTACCCGTGCGGGCCCGGCTTCGGGGACAAGTTCCCGCTGGACGAGGCGGACCCGCGCAACAGCAGCATCGCGGCGCTGCGCCTGAAGGCCAAGGAGCACATCCAGGCCATCGGGAAGCCGTGGCAGGCCCTC---
>balAcu1
ATGCACCTGCCCGGCTGCGCCCCAGCCATGGCCGACGGCAGCTTCTCGCTCGCCGGCCACCTGCTCCGCAGCCCGGGCGGGAGCACCTCGCGGCTGCATAGCATCGAAGCCATCCTGGGATTTACCAAGGACGACGGGATCCTCGGCTCCTTCCCGGAGGAGCGGGTCGCCCGGGGTGCG---AAAGAGCGGGATAGGAGGCCGGGCGCGCGGACCTCCTGCCCCAAGGCGCCTGCAGGAGGCGCCGAGCCCTCCACGCCGCCCGCCCCGGCACCGGCTCCCGAGTACGAAGCCCCTCGCCCCTACTGCCCCAAGGAGACCGGGGAGGCGCGGCCGAGCCCTGGGCTGCCTGTCGGACCCCCAGCCCCC---GGCGACTCGAAGCTGTCAGAGGAGGAGCAGCCCAAGAAGAAGCATCGACGGAACCGCACGACCTTCACCACATACCAGCTGCACGAGCTGGAGCGCGCGTTCGAGAAGTCCCACTACCCCGACGTGTACAGTCGCGAGGAGCTGGCCGGCAAGGTCAACTTACCCGAGGTCCGGGTCCAG---------------------------------------------------------------------------------------------------------------------------------------------------------------------------------------------------------------------------------------------------------------------------------------------------------------------------------------------------------------------------------------------------------------------------------------------------------------------------------------------------------------------------------------------------------------------------
>dasNov3
ATGCACCTGCCGGGCTGCGCGCCCGCCATGGCCCACGGGAGCTTCTCGCTCGCCGGCCACCTGCTCCGCAGCCCGGGCGGGACCCCCGCGCGGTTGCACAGCATCGAGGCCATTCTGGGATTTACCAAAGACGACGGCGTCCTCGGAGCCTTTCCGGCCGAGCGGGACGCGCGGGGCGCG---AAGGAGCAGGATGGGAGACCCGGCGCGCAGCCGGCCTGTCCCAAGGCGCCGAGAGGAGTGGCCGAGCCCTCA------------CCCGCGTCCGGCCTGGAGTACGAAGTCCCTCGCCCCTTTTGCCCCGAGGAGCCCGGGGAGGCGCGGCCAAGCCCGGGGCTGCCGATGGGGCCC---GCGGTG---GGCGACGCCAAGCTCTCTGAAGAGGAGCAGCCCAAGAAGAAGCACCGCCGCAACCGTACGACCTTCACCACGTACCAGCTGCACGAGCTGGAGCGCGCCTTCGAGAAGTCCCACTACCCCGACGTGTACAGCCGCGAGGAGCTGGCGGGCAAGGTCAATCTTCCCGAGGTCCGGGTCCAGGTGTGGTTCCAGAACCGTCGGGCCAAGTGGCGACGGCAGGAGAAGCTGGAAGTCTCGTCCATGAAGCTGCAGGACTCGCCGCTCCTGGCCTTCAGCCGCTCGCCGCCGGCCGCCGCGCTGGCGCCGCTGGGG------GCCGGCCCGGGCGGC------------GGGGGCGGG---CCGGCAGGGGGCGCCCTCCCGCTGGAGTCGTGGCTGGGGCCGCCGCTGCCGGGCGGGGGCGCCACGGCGCTGCAGAGCCTGCCGGGCTTCGGGCCGCCTGCGCAGAGCCTGCCCGCCAGCTACACCCCG---------------------CCGCCGCCCCCC---------TTTCTGAACTCGCCGCCGCTGGGCCCCGGCCTGCAGCCCCTCGGGCCGCCGCCGCCC------------GCCTACCCGTGCGGGCCGGGCTTCGCCGACAAGTTCCCGCTGGACGAGCCGGACCCGCGCAACAGCAGCATCGCGGCGCTGCGCCTGAAGGCCAAGGAGCACATCCAGGCCATCGGGAAGCCGTGGCAGGTCCTC---
>HLmyoMyo6
ATGCACCTGCCCGGCTGCGCCCCAGCCATGGCCGACGGCAGCTTCTCGCTCGCCGGCCACCTGCTCCGCAGCCCGGGCGGCAGCACCTCGCGGCTGCACAGCATCGAAGCCATCCTGGGATTTACCAAGGACCACGGGATCCTCGGCTCCTTCGAGGCGGAGCCGGGCGCCGGGGTCACC---AAGGAGCGAGACCGGAGGCCGGGCGCCAGGGCTACCTGCCCTAAGGCGCCCGCAGGAGGCGCCCAGCCCTGCCCGCCGCCCGCCCCGCCGCCCGCTCCGGAGTACGAAGGCCCCCGCCCCTACTGCCCCAAGGAGTCCGGGGAGGCGCGGCCGAGCCCGGGGCTGCCCGTCGGACCC---GCA------GGCGACGCGAAGCTGTCGGAGGAGGAGCTGCCCAAGAAGAAGCACCGGAGGAACCGCACCACCTTCACCACCTACCAGCTGCACGAGCTGGAGCGAGCGTTCGAGAAGTCCCACTACCCCGACGTGTACAGCCGCGAGGAGCTGGCGGGCAAGGTCAACCTCCCCGAGGTCCGGGTCCAGGTGTGGTTCCAGAACCGACGGGCCAAGTGGCGACGGCAGGAGAAGCTGGAGGTGTCGTCCATGAAGCTGCAGGACTCGCCCCTCCTCTCCTTCAGCCGCTCCCCGCCCTCGGCTGCTCTGGCGCCCCTCGGG------GCGGGC---------------------GGCGGCGGG---CCGGCGGGGGGGGCCCTGCCGCTGGAGTCGTGGCTCGGGCCGCCGTTGCCGGGCGGGGGCGCCACGGCGCTGCAGAGCCTGCCGGGCTTCGGGCCGCCGGCGCAGAGCCTTCCCGCCAGCTACACGCCG---------------------CCGCCGCCGCCGCCGCCC---TTCCTGAACTCGCCGCCGCTGGGCCCCGGCCTGCAGCCCCTCGCGCCGCCGCCGCCC------------GCCTACCCCTGCGGGCCCGGCTTCGCGGACAAGTTCCCGCTGGACGAGGCGGACCCGCGCAACAGCAGCATCGCGGCGCTGCGCCTGAAGGCCAAGGAGCACATCCAGGCCATCGGGAAGCCGTGGCCGGCCCTC---
>HLphyDis3
ATGCACCTGCCCGGCTGCGCCCCCGCCATGGCCGACGGCAGCTTCTCCATCGCCGGCCACCTGCTCCGCAGCCCCGGCGGGAGCACCTCGCGGCTGCACAGCATCGAAGCCATCCTGGGATTTACCAAGGACGACAGGATCCTCGGCTCCTTCCCGACGGAGCCGGGGGTCCGGGGCGCC---AAGGAGCGCGACAGGAGACCTGGGGCACGGACCGCCTGTCCTAAGGCGCCCGGGGGAGGCTCAGAGCCCTCCCCGCCACCCGCCCCGGCTCCGGCTCCTGAGTACGGAGCCCCTCGCCCCTACTGCCCCAAGGAGACAGGGGAGGCGCGGCCAAACGCAGGGCTGCCGGTCGGGCCC---ACTGCC---GGGGATGCTAAGCTGTCGGAGGAGGAGCCACCCAAAAAGAAGCACCGGCGAAACCGCACGACCTTCACCACGTACCAGCTGCACGAGCTGGAACGCGCCTTCGAGAAGTCCCACTACCCCGACGTGTACAGCCGGGAGGAGCTGGCGGGCAAGGTCAACCTCCCCGAGGTTCGGGTCCAGGTGTGGTTCCAGAACCGACGGGCCAAGTGGCGGCGGCAGGAGAAGCTGGAGGTGTCGTCCATGAAGCTGCAGGACTCGCCCCTCCTCTCCTTCAGCCGCTCCCCGCCTTCCGCGGCTCTGGCGCCGCTCGGG------GCGGGCCCGGGCGGC------------GGCGGCGGGGGACCGGCGGGGGGCGCCCTGCCCCTGGAGTCCTGGCTGGGGCCGTCGCTGCCGGGCGGCGGCGCCACCGCGCTGCAGAGCCTGCCAGGCTTCGGGCCGCCGGCGCAGAGCCTGCCGGCCAGCTACACGCCG---------------------CCGCCC---------------TTCCTGAACTCGCCTCCTCTGGGCGCCGGCCTGCAGCCTCTGGCGCCGCCGCCGCCGCCC---------GCCTACCCCTGCGGGCCCGGCTTCGGGGACAAGTTCCCGCTGGATGAGGCGGACCCGCGCAACAGCAGCATCGCGGCGCTGCGCCTGAAGGCCAAGGAGCACATCCAGGCCATCGGGAAGCCGTGGCAGACCCTC---
>hetGla2
ATGCACCTGCCCGGCTGCGCGCCTGCCATGGCCGAGGGGAGCTTCTCGCTCTCTGGCCACTTGCTCCGCAGCCCAGGTGGGAGCACATCGAGGCTGCACAGCATCGAGGCCATCCTGGGGTTTACTAAGGACAACGGGATCCTTGGCACCTTCCCGGCGGAGCGGGGCTCCAAGGGCGCG---AAGGAGCGAGAGAGAAGGCTGAGTGCGCGGCCTGCCTGCCCCAAGTCCCCCGGGGAAGGCGAGGAGCCCTCGCCCCCGCCAGCCCCAGCGCCCATCCCGGAGTACGAAGCCTCTCGTCCCTATTGCCCCAAGGAGCACGGAGAGGCACGTCCGAACCCAGGGCTCCCGGTCGGGCCA---GCTACC---GGCGACGCTAAACTGTCGGAGGAGGAGCAGCCGAAGAAGAAGCACCGGCGGAACCGCACGACTTTCACCACGTACCAGCTGCACGAGCTGGAGCGCGCGTTCGAGAAGTCCCACTACCCCGACGTGTACAGCCGCGAGGAGCTGGCCGGCAAAGTCAACCTACCCGAGGTCCGGGTGCAGGTGTGGTTCCAGAACCGACGGGCCAAGTGGCGGCGCCAGGAGAAGCTGGAGGTGTCGTCCATGAAGCTGCAGGACTCGCCCCTCCTCTCCTTCAGCCGCTCCCCGCCCTCCGCCGCCCTGGCGCCCCTCGGG------GCGGGCCCGGGCGGC------------GGCGGCGGG---CCTCCCGGGGGCGCCCTGCCTCTGGAGTCCTGGCTCGGGCCGCCGTTACCCGGCGGGGGCGCCACGGCGCTGCAGAGCCTGCCGGGCTTCGGGCCGCCGGCGCAGACCCTGCCCGCCAGCTACACGCCG---------------------CCGCCGCCGCCGCCGCCT---TTCCTGAACTCCCCTCCGCTGGGCCCCGGCCTGCAGCAGCTCGGGCCGCCGCCTCCT------------GCCTACCCGTGCGGCCCCGGCTTCGGGGACAAGTTTCCGCTGGACGAGGCGGACCCGCGCAACAGCAGCATCGCGGCTCTGCGCCTGAAAGCCAAAGAGCACATCCAGGCCTTCGGGAAGCCGTGGCAGGCCCTC---
>HLrouAeg4
ATGCACCTGCCCGGCTGCGGCCCCGCCATGGCCGACGCCAGCTTCTCGCTCGCCGGCCACCTGCTCCGCAGCCCGGGCGGCAGCACCTCGCGGCTGCACAGCATCGAAGCCATCCTGGGATTTACCAAGGACGAGGGGATCCTCGGCTCCTTCCCGATGGAAGCAGGCGCCCAAAGCGCA---AAGGAGCGGGAACGGAGGCCGGGCGCGCGGGCCGCCTGCACCAAGGTGCCCGGGGGAGGAGCTGAGCCCTCCCAGCAGCCCGCCCCGGCTCCAGCTCCCGAGTACGAAGCCCCTCGCCCCTACTGCCCCAAGGAGCCCGGGGAGGCGCGCCCGAGCCCCGGGATGACCGTCGGGCCC---GCCTCC---GGCGACGCGAAGCTCTCCGAGGAGGAGCAGCCCAAGAAGAAGCACCGTCGGAACCGCACCACCTTCACCACGTACCAGCTGCACGAACTGGAGCGCGCGTTCGAGAAGTCCCACTACCCTGACGTGTACAGCCGCGAGGAGCTGGCGGGCAAGGTCAACTTACCCGAAGTCCGGGTCCAGGTGTGGTTCCAGAACCGGCGGGCCAAGTGGCGGCGGCAGGAGAAGCTCGAGGTGTCGTCCATGAAGCTGCAGGACTCGCCCCTCCTCTCGTTCAGCCGCTCCCCGCCCTCGGCGGCTCTGGCGCCCCTCGGGCCGGGCGCGGGCGGCGGCGGC------------GGCGGCGGG---CCAGCGGGGGGCGCGCTGCCGCTGGAGTCGTGGCTCGCGCCGCCGCTGCCGGGCGGGGGCGCCACCGCGCTGCAGAGCCTGCCGGGCTTCGGGCCGCCGGCGCAGAGCCTGCCGGCCAGCTACACGCCG---------------------CCGCCGCCGCCC---------TTCCTGAACTCGCCGCCGCTGGGCGCCGGCCTGCAGCCTCTCGCGCCGCCGCCGCCC------------GCCTACCCGTGCGGCCCGGGCTTCGGGGACAAGTTCCCGCTGGACGAGGCGGACCCGCGGAACAGCAGCATCGCGGCGCTGCGCCTGAAGGCCAAGGAGCACATCCAGGCCATCGGGAAGCCGTGGCAGGCCCTC---
>musFur1
ATGCACCTGCCGGCCTGCGCCCCCGCCATGGCCGACGGCAGCTTCTCGCTTGCCGGCCACCTGCTCCGCAGCCCGGGAGGAAGCACCTCCCGGCTGCACAGCATCGAGGCTATCCTGGGATTTACCAAGGACGACGCGATCCTCGGTTCCTTCTCTGCGGAGCCGGGCGCCCGGGGCGCG---AAGGAGCGGGATAGGAGGCCGGGCGCGCGGGCCGCCTGCCCCAAGGCGCCCGGGGGAAGCGGCGAGCCCTCCCCGCAGCTTGCCCCCGCGCCTGCTCCAGAGTACGAAGCCCCTCGACCCTACTGCCCCAAGGAGCCTGGTGAAGCACGGCCCAGCCCCGGGCTGCCCGTGGGTCCC---GCCACC---GGGGACGCGAAGCTGTCGGAGGAGGAGCAGCCCAAAAAGAAGCACCGGCGGAACCGCACGACCTTCACCACGTATCAGCTGCACGAGCTGGAACGCGCGTTCGAGAAGTCTCACTACCCCGACGTGTACAGCCGCGAGGAGCTAGCCGGCAAGGTCAACCTACCCGAAGTCCGTGTCCAG---------------------------------------------------------------------------------------------------------------------------------------------------------------------------------------------------------------------------------------------------------------------------------------------------------------------------------------------------------------------------------------------------------------------------------------------------------------------------------------------------------------------------------------------------------------------------
>ailMel1
ATGCACCTGCCCGGCTGCGCCCCCGCCATGGCCGACGGCAGCTTCTCGCTTGCCGGCCACCTGCTCCGCAGCCCGGGAGGAAGCACCTCGAGGCTGCACAGCATAGAGGCTATCCTGGGATTTACCAAGGACGACGCGATCCTCGGTTCCTTCTCGGCGGAGCCGGGAGCCCGGGGCGCG---AAGGAGCGGGACAGGAGGCCGGGCGCGCGGGCCGCCTGCCCCAAGGCGCCCGGGGGAGGCGGTGAGCCCTCCCCGCAGTCTGCCCCGGCGCCTGCTCCGGAGTACGAAGCTCCTCGACCCTATTGCCCCAAGGAGCCTGGGGAGACGCGGCCGTGCCCCGGGCTGCCGGTCGGTCCC---GCCACC---GGCGACGCGAAGCTGTCGGAGGAGGAGCAGCCCAAGAAGAAGCACCGGAGGAACCGCACGACCTTCACCACGTACCAGCTCCACGAGCTGGAGCGCGCGTTCGAGAAGTCTCACTACCCCGACGTGTACAGCCGCGAGGAGCTGGCCGGCAAGGTCAACCTGCCCGAAGTCCGGGTCCAGGTGTGGTTCCAGAACCGACGGGCCAAGTGGCGGCGGCAGGAGAAGCTGGAGGTGTCGTCCATGAAGCTGCAAGACTCGCCCCTCCTCTCCTTCAGCCGCTCCCCGCCC------------------------------TC-GGC---------------------------------------------------------------------------------------------------------------------------------------------------------------------------------------------------------------------------------GGCTCCGGCCTGCAGCCCCTCGGGCCGCCGCCGCCC------------GCCTACCCGTGCGCGCCGGGCTTCGGGGACAAGTTCCCCCTGGACGAGGCAGACCCGCGCAACAGCAGCATCGCC-TG---CGCCTGAAGGCCAAGGAGCACATCCAGGCCATCGGGAAGCCGTGGCAGGCCCTCTA-
>lepWed1
ATGCACCTGCCCGGCTGCGCCCCCGCCATGGCCGACGGCAGCTTCTCGCTTGCCGGCCACCTGCTCCGCAGCCCGGGAGGAAGCACCTCGCGGCTGCACAGCATCGAGGCTATCCTGGGATTTACCAAGGACGACGCGATCCTCGGTTCCTTCTCCGCGGAGCCGGGCGCCCGGGGCGCG---AAGGAGCGGGATAGGAGGCCGGGAGCGCGGGCCGCCTGCCCCAAGGCGCCCGGGGGAGGCGGCGAGCCCTCCCCGCAGCCTGCCCCGGCGCCTGCTCCGGAGTACGAAGCCCCTCGACCCTATTGCCCCAAGGAGCCTGGGGAGGCACGGCCGAGCCCAGGGCTGCCGGTCGGTCCC---GCCACC---GGGGACGCGAAGCTGTCGGAGGAGGAG---CCCAAGAAGAAGCACCGGCGGAACCGCACGACCTTCACCACATACCAGCTGCACGAGCTGGAACGCGCGTTCGAGAAGTCGCACTACCCCGACGTGTACAGCCGCGAGGAGCTGGCCGGCAAAGTCAACCTACCCGAAGTCCGGGTCCAG---------------------------------------------------------------------------------------------------------------------------------------------------------------------------------------------------------------------------------------------------------------------------------------------------------------------------------------------------------------------------------------------------------------------------------------------------------------------------------------------------------------------------------------------------------------------------
>felCat8
ATGCACCTGCCCGGCTGCGCCCCCGCCATGGCCGACGGCAGCTTCTCGCTGGCCGGCCACCTGCTCCGCAGCCCGGGAGGGAGCACCTCGCGGCTGCACAGCATCGAGGCTATCCTGGGATTTACCAAGGACGACGGGATCCTCGGTTCCTTCTCGGCGGAGCCGGGCGCTCGGGGAGCG---AAGGAGCGGGATAGGAGGCCCGGCGCGCGGGCCGCTTGCCCCAAGGCGCCGGGGGGAGGCGCCGAGCCCTCCGCGCAGCCTGCCCCGGTGCCCGCTCCCGAGTACGAAGCCCCTCGACCCTATTGCCCCAAGGAGCCTGGGGAGGCGCGGCCGAGCCCAGGGCTGCCGATCGGTCCC---GCCACC---AGCGACGCGAAGCTGTCGGACGAGGAGCAGCCCAAGAAGAAGCACCGGAGGAACCGCACGACCTTCACCACGTACCAGCTGCACGAGCTGGAGCGCGCGTTCGAGAAGTCTCACTACCCCGACGTGTACAGCCGCGAGGAGCTGGCGGGCAAGGTCAACCTACCCGAAGTCCGGGTCCAG---------------------------------------------------------------------------------------------------------------------------------------------------------------------------------------------------------------------------------------------------------------------------------------------------------------------------------------------------------------------------------------------------------------------------------------------------------------------------------------------------------------------------------------------------------------------------
>canFam3
ATGCACCTGCCGGGTGCGTCCCCCGCCATGGCCGACGGCAGCTTCTCGCTGTCCGGCCACCTGCTCCGCAGCCCGGGAGGGAGCTTTTCGCGGCTGCACAGCATCGAGGCTATCCTGGGATTTACCAAGGACGACGGGCTCCTCGGCTCCTTCTCGCCGGAGCCGGGCGCCCGGGGCGCG---AAGGAGCGGGAGAGGAGGCCGGGCGCGCGGGCCGCCTGCCCCAAGGCGCCCGGGGGCAGCGGCGAGCCCTCCCCGCAGCCGGCCCCGGCGCCGGCCCCGGAGTACGAAGCCCCTCGGCCCTATTGCCCCAAGGAGCCCGGCGAGGCACGGCCGAGCCCCGGGCTGCCGGTCGGGCCC---GCCACC---GGCGACGCGAAGCTGTCGGAGGAGGAGCAGCCCAAGAAGAAGCACCGGCGGAACCGCACGACCTTCACCACGTACCAGCTGCACGAGCTGGAACGCGCGTTCGAGAAGTCTCACTACCCCGACGTGTACAGCCGCGAGGAGCTGGCCGGCAAGGTCAACCTACCCGAAGTCCGGGTCCAG---------------------------------------------------------------------------------------------------------------------------------------------------------------------------------------------------------------------------------------------------------------------------------------------------------------------------------------------------------------------------------------------------------------------------------------------------------------------------------------------------------------------------------------------------------------------------
>tupChi1
ATGCACCTGCCGGGCTGCGCACCCACGATGGCCGACGGCAGCTTCTCGCTGGCCGGCCACCTGCTCCGCAGCCCGGGCGGAAGCACCTCGCGGTTACACAGCATCGAGGCCATCCTGGGCTTTACCAAGGACGACGGGATCCTCAGCGCCTTCCCG---GAGCAGGGCGCTCGGGGCGGG---AAGGAGCGCGAGAGGAGGCTGGGCGCCCGGCCCGCCTGCCCCAAGGCGCCTGGGGGAGGCCCCGAGCCTACCCCGCCACCAGCCCCGGCGCCCGCCCAGGAGTATGAAGCCCCTCGCCCCTACTGTCCCAAAGAACCCGGGGAGGCCCGGCCGAGCCCAGGGCTGCCAAGTGGGCCA---GCCACC---AGCGAGGTGAAGCTGTCGGAGGAAGAGCAGCCCAAGAAGAAGCACCGGAGGAACCGCACGACCTTCACCACCTACCAGCTGCACGAGCTGGAGCGAGCCTTCGAGAAGTCCCACTACCCCGACGTGTACAGCCGCGAGGAGCTGGCCGGCAAGGTCAACCTGCCCGAAGTCCGCGTCCAG---------------------------------------------------------------------------------------------------------------------------------------------------------------------------------------------------------------------------------------------------------------------------------------------------------------------------------------------------------------------------------------------------------------------------------------------------------------------------------------------------------------------------------------------------------------------------
>HLmanJav1
ATGCACCTGCCCGGCTGCGTCCCCGCCATGGCCGACGGCAGCTTCTCGCTCGCCGGCCACCTGCTCCGCAGCCCGGGCGGGAGCACCTCGCGGCTACACAGCATTGAAGCCATCCTGGGGTTTACCAAGGACGACGGGATCCTCGGCTCCTTCCCGGCAGAGCCAGGCCCCCGGGGCGCA---AAGGAGCTGGATAGGAGGCCGGGCGCGCGGAGCGCCTGCCCCAAGGCGTCCCGAGGAGGTGCCGAGCTCTCCCCGCCGCCGCCCGCTGCGGCCGCCCCCGAGTACGAAGCCCCTCGCCCCTATTGCCCCAAGGAGCCCGGGGAGGCACGGCCGAGCCCTGGGCTGCCTGTCGGGCCC---GCCGCC---GGCGACACAAAACAGTCTGAGGAGGAGCAGCCCAAGAAGAAACACCGGCGGAACCGCACGACCTTCACCACATACCAGCTGCACGAGCTGGAACGCGCCTTTGAGAAATCCCATTACCCCGACGTGTACAGCCGCGAGGAGCTGGCGAGCAAGGTCAACCTCCCCGAGGTCCGGGTCCAG---------------------------------------------------------------------------------------------------------------------------------------------------------------------------------------------------------------------------------------------------------------------------------------------------------------------------------------------------------------------------------------------------------------------------------------------------------------------------------------------------------------------------------------------------------------------------
>oryAfe1
----------------------------------------------------------------------------------------------------------------------------------------------------------------------------------------------------------------------------------------------------------------------------------------------------CCCCGCGCCCCTACTGCCCCAAGGAGCCCGGGGAGGCGCGGCCGAGCCCCGGGCTGCCGGTCGGGCCG---GCCGCG---GGCGACGCGAAGCTGGCCGAGGAGGAGCCGCCGAAGAAGAAGCACCGGCGGAACCGCACGACGTTCACCACCTACCAGCTGCACGAACTGGAGCGCGCCTTCGAGAAGTCCCACTACCCCGACGTGTACAGCCGCGAGGAGCTGGCGGGGAAGGTCAACCTCCCCGAGGTCCGGGTCCAGGTGTGGTTCCAGAACCGACGCGCCAAGTGGCGGCGACAGGAGAAGCTGGAAATGTCGTCCATGAAGCTGCAGGACTCTCCCCTGCTCTCCTTCCGCCGTTCCCCGCCCTCAGCCGCTCTGGCGCCCCTGAGC------GCAGGCCCCGGGGGC------------GGCGGGGGA---CCGCCAGGGGGCGCCCTGCCGCTGGAGACGTGGCTCGGGCCTCCACTGCCGGGAGGGGGCGCCACGGCGCTGCAGAGCCTGCCCGGCTTTGGGCCGCCGGCGCCCAGCCTGCCCGCCAGCTACACGCCG---------------------CCGCCGCCGCCC---------TTCTTGAACTCGCCGCCGCTGGGACCTGGCCTGCCGCCGCTCGGGCCACCGCCGCCC------------GCCTACCCGTGCGCCCCTGACTTCGGGGACAAGTGTCCGCTGGACGAGGCGGACCCACGCAACAGCAGCATCGCGGCGCTGCGCCTGAAGGCCAAGGAGCATATCCAGGCCATGGGGAAACCGTGGCAGGCCCTCT--
>loxAfr3
ATGCACCTGCCCGGCTGCGCGCCAGCCATGGCCGACGGCAGCTTCGCGCTCGCCGGCCACCTGCTCCGCGGCCCGGGCGCCAACCCCGCGCGGCTGCACAGCATCGAGGCCATCCTGGGATTCACCAAGGACGACGGACTCCTCGGCTCATTCCCAGCGGAGCGCGACTCCCGGAGCGAC---AAGGAGCGGGAGCGGAGGCCTGGCGCGCGGGCCGCCCACCCCCAGGAGCAGGGAGGCGGTGTCGAAGCCTCT------------CCGGTGCCCGGCCCCGAGTACGAAGCACCTCGCCCCTACTGCCCCAAGGAGTCCGGGGAGACGCGGCCGAGCCCCGGGCTGCGGGTCGGGCCT---GCAAAC---GGCGACGCGAAGCTGGCGGAGGAGGAGCCGCCCAAAAAAAAGCACCGCCGGAACCGCACGACCTTCACCACGTATCAGCTGCACGAACTGGAGCGCGCGTTCGAGAAATCCCACTATCCCGACGTGTACAGCCGCGAGGAGCTGGCCGGGAAGGTCAACCTCCCCGAGGTCCGGGTCCAGGTGTGGTTCCAGAATCGACGCGCCAAGTGGCGGCGTCAGGAGAAGCTGGAAGTGTCGTCCATGAAGCTGCAGGACTCGCCCCTGCTCTCCTTCCGCCGCTCCCCGCCCTCAGCGGCCCTGGCGCCCCTGGGT------GCGGGCCCGGGCGGT------------GGCGGGGGG---CCGGCAGGGGGCGCCCTGCCGCTGGAGTCGTGGCTTGGGCCGCCGCTGCCGGCAGGGGGCGCCACGGCGCTGCAGAGCCTGCCGGGCTTCGGGCCGCCGGTGCCCAGTCTGCCCGCCAGCTACACGCCG---------------------CCGCCGCCGCCGCCC------TTCCTGAACTCGCCGCCGCTGGGCCCCGGCCTGCCCCCTCTTGGGCCGCCGCCCCCC------------GCCTACCCGTGCGCGCCGGGCTTCGGGGACAAGTGCCCGCTGGACGAGGCGGACCCGCGCAACAGCAGCATCGCAGCGCTGCGCCTGAAGGCCAAGGAGCACATCCAGGCCATCGGGAAGCCGTGGCAGGCCCTC---
>triMan1
ATGCACCTGCCAGGCTGCGCGCCCGCCATGGCCGACGGCAGCTTCGCGCTCGCCGGCCACCTGCTCCGCAGCCCGGGCGCCAACCCCGCGCGGCTGCACAGCATCGAGGCCATCCTGGGATTCACCAAGGACGACGAACTCCTGGGTTCCTTCTCGGCGGAGCGCGGCGCCCGGAACGCC---AAGGAGCGGGAGCGGAGGCCAGGCGCGCGGCCCAGCCACCCCCAGGCGCCCGGAGGCGGTGTCGAGGACTCT------------CCGGCGCCCGGCCCCGAGTACGAAGCCCCTCGCCCCTACTGCCCCAAGGAGTCCGGGGAGGCCCAGCCGAGCCCTGGGCTGCCGATCGGACCT---GCAGCC---GGCGACGCGAAGCTGGCGGAGGAGGAGCCGCCCAAAAAGAAGCACCGCCGGAACCGCACGACCTTCACCACCTACCAGCTGCACGAACTGGAGCGCGCATTCGAGAAGTCCCACTATCCCGACGTGTACAGCCGCGAGGAGCTGGCCGGGAAGGTCAACCTCCCCGAGGTCCGGGTCCAGGTGTGGTTCCAGAACCGACGCGCCAAGTGGCGGCGGCAGGAAAAGCTGGAAGTGTCGTCCATGAAGCTGCAGGACTCGCCCCTGCTCTCCTTTCGCCGCTCCCCGCCCTCAGCGGCCCTGGCGCCCTTGGGC------GC-GGGCCAGGAGGC------------------------------------------------------------------------------------GCCACAGCGCTGCAGAGCCTGCCGGGCTTCGGGCCTCCGGTGCCCAGTCTGCCCGCCAGCTACACACCG---------------------CCCCCGCCGCCC---------TTCCTGAACTCGCCGCCGCTGGGCCCTGGCCTGCCGCCGCTCCGGTCGCCGCCGCCC------------GCCTACCCGTGCGCACCTGGCTTCGGGGACAAGTGCCCGCTGGACGAGGGGGACCCGCGCAACAGCAGCATCGCAGCGCTGCGCCTGAAGGCCAAGGAGCACATCCAGGCCATCGGGAAGCCGTGGCAGGCCCTCT--
>micOch1
ATGCACCTGCCCAGCTGCTCGCCAGCCATGGCCGACGGGAGCTTCTCGCTCGCTGGCCACCTGCTCCGCAGCCCGGGCGGGAGCACCTCGCGCTTGCACAGCATCGAGGCCATCCTGGGCTTTACCAAGGACGACGGGATCCTAGACCCCTTTCCTGCAGAGAGGGATTCCAGGGGCGCA---AAGGAACGAGATCCCAGGCTGGGCGTTCGGCCCGCCTGCCCCAAGGCGCCAGCGGGAGGCACTGAGTCTTCCCCACCGCCAGCCCCCGGGCTGGTCCCGGAGTACGAAGCTTCTCGCCCCTGCTACCCTAAGGAGCAGGGAGAGACGCGGCCGAGCCCAGGACTGCCCGTTGGGCCA---GCAGCA---GGCGACTCAAAGCTACCAGAGGAGGAACCTCCCAAGAAGAAGCACCGACGTAACCGCACAACGTTCACCACGTACCAACTGCACGAACTGGAGCGCGCCTTCGAGAAATCCCACTATCCGGACGTGTACAGTCGCGAAGAGCTGGCCGGCAAGGTTAACCTACCCGAGGTTCGGGTCCAGGTTTGGTTCCAGAACCGACGAGCTAAGTGGAGGCGGCAGGAGAAACTGGAAGTGTCGTCCATGAAGCTGCAGGACTCGCCCCTCCTCTCCTTCAGCCGCTCTCCGCCTTCCTCTGCTCTGGCCCCGTTGGGG------ACCGGCCCGGGCAGC------------GGTAGCGGG---CCACCCGGGAGCGCCCTGCCCCTGGAGCCCTGGCTCGGGCCGCCGCTGCCGGGTGGAGGTGCTACAGCGCTGCAGAGCCTGCCTGGCTTCGGCCCACCGGCGCAGGGTCTCCCCGCCAGCTATACGCCA---------------------CCGCCGCCC------------TTCCTGAACTCCGCGCCCCTGGGCCCCGGTCTGCAGCAGCTCGGGCCACCGCCC---------------GCCTACACGTGCGCGCCGGGATTCGGGGACAAGTTCTCGCTGGAAGAGGCTTATCCGCGCAACAGCAGCATAGCGGCTCTGCGCCTGAAGGCCAAGGAGCATATCCAGGCCATCGGGAAGCCCTGGCAAGCCCTC---
>mm10
ATGCACCTGCCGGGCTGCGCGCCAGCCATGGCGGACGGGAGCTTCTCGCTCGCTGGCCACCTGCTCCGCAGCCCGGGCGGGAGCACGTCGCGTTTGCACAGCATCGAAGCCATCCTGGGCTTTACCAAGGAAGACGGCATCCTAGACACCTTTCCTGCAGAGAGGAGCTCCAGGAGCTCG---AAAGAGCGGGATCCCAGGCTGGGCGCGCAGCCTGCCTGCCCCAAGGCGCCAGCCGGAGGCTCCGAGTCTTCCCCACCAGCAGCCCCGGGATTCGTCCCGGAGTACGAAGCTACTAGGCCCTGCTACCCCAAGGAGCAAGGAGAAGCACGTCCGAGCCCAGGACTCTCGGTTGGGCCA---GCAGCA---GGCGACTCGAAGCTGTCGGAGGAGGAACCTCCCAAGAAGAAGCATCGACGCAACCGCACGACGTTCACCACTTACCAACTGCACGAGCTGGAGCGCGCCTTCGAGAAGTCCCACTACCCCGACGTGTACAGCCGCGAAGAGCTGGCCGGCAAGGTTAACCTACCCGAGGTTCGGGTCCAGGTATGGTTCCAGAACCGACGGGCTAAGTGGAGGCGCCAGGAGAAACTGGAAGTGTCGTCCATGAAGCTGCAGGATTCTCCCCTCCTCTCCTTCAGCCGCTCCCCGCCTTCCTCGGCACTGGCCCCGCTGGGA------ACCGGCCCGGGCAGC------------GGGAGCGGA---CCTCCGGGGAGCGCCCTGCCGCTGGAGCCGTGGCTTGGGCCACCGCTGCCCGGAGGAGGCGCCACAGCGCTGCAGAGCCTGCCGGGATTCGGGCCGCCGGGGCAGGGTCTCCCGGCCAGCTACACGCCA---------------------CCACCGCCC------------TTCCTGAACTCCGCGCCCCTGGGTCCAGGTCTGCAGCAGCTCGGGCCACCGCCC---------------GCGTACCCCTGCGCGCCGGCATTCGGGGACAAGTTCTCGCTGGAAGAGGCGTACCCGCGCAACAGCAGCATCGCCGCTCTGCGCCTGAAGGCCAAAGAGCACATCCAGGCCATCGGAAAGCCCTGGCAAGCCCTC---
>eriEur2
ATGCACCTGCCGGGCTGCGGCTCCACCATGGCCGACGCCGGCTTCTCGCTCGCCGGTCACCTGCTCCGCAGCCCGGGGGGCAGCACGTCTCGGCTGCACAGCATCGAGGCCATCCTGGGCTTTGCCAAGGACGAGGCCATGCTCGGCTCCTTTCCGGCCGAGAGGGGCGCCCGGAGCGCG---AAGGAGAGG------AGGCCCGGCTCCCGAGGGGGCTGCCCCAAGGCTCCGGGGGAAGGTGCCGAGCACTCC------------CCGGTGCCCGCTCCGGACTACGAAGCCCCCCGTCCCTACTGTCCCAAAGACCCTGGAGAGGCGCGGCCCAGCCCGAGTCTGCCTGGGGGACCC---ACCACC---AGCGCCTCGCAACTGGTGGAGGATGAGCCACCCAAGAAGAAGCATCGACGCAACCGTACGACCTTCACCACCTACCAGCTGCATGAGCTGGAGCGCGCCTTCGAGAAGTCCCACTACCCCGACGTGTACAGCCGCGAAGAGCTGGCAGGCAAGGTCAACCTCCCTGAGGTCCGCGTGCAGGTGTGGTTCCAGAACCGCCGGGCCAAGTGGCGGCGGCAGGAGAAGCTGGAAGTGTCGTCAGTGAAGCTGCAGGACTCGCCGCTGCTGACTTTCAGCCGCTCCCCGCCG------------GCGCCCCTGGGC------CCGGGTCCCGGTGGAGGCTGCGGC---GGCGGAGGG---CCGACGGGGGGCGCCCTGCCGCTGGAGTCGTGGCTGGGGCCGCCGCTGGGGAGCGCGGGGGCCACGGCGCTGCAGAGCCTGCCGGGCTTCGGTCCCCCGGCGCAGGGCCTGCCCGCCAGCTACACGCCG---------------------CCGCCGCCGCCC---------TTCCTGGGGGGCCCGCCGCTGGGTCCCGGCCTGCAGCCCATG------CCGCCCCCC------------TCCTACCCCTGCGGCCCGGGCTTCGGGGACAAGTTCCCGCTGGATGAGGCCGACCCGCGCAACAACAGCATCGCGGCGCTGCGCCTCAAAGCCAAGGAGCACCTGCAGGCCATCGGCAAGCCCTGGCCCGCGCTA---
>cavPor3
ATGCACCTGCCGAGCTGCGCGCCTGCCATGACCGAGGGCAGCTTCTCGCTCGCTGGCCACTTGCTCCGCAGCCCGGGTGGCAGCACCTCGCGGCTGCACAGCATCGAGGCCATCCTGGGGTTTACGAAGGACGATGGGATCCTCGGCACCTTCCCGGTGGAGCGGGGCGCCAGGGGCGCA---AAGGAGAGGGAGAGAAGGCTGGGTGCGCGGCCCGCCTGCCCCAAAGCCCCCGGGGGAGGCGAGGAGCCCTCGCCCCCGACAGCCCCAGCGTCCGCCCCGGAGTACGAAGTCTCTCGCCCCTATTGCCCCAAGGACCCCGGAGAGGCACGTCCGAGCCCAGGGCTCCCTGTCGGGCCA---GCTGCG---GGAGACGCTAAGCTGTCGGAGGAGGAGCAGCCCAAAAAGAAACACCGGAGGAACCGCACGACTTTCACCACCTACCAACTGCACGAGCTGGAGCGCGCGTTCGAGAAGTCTCACTACCCCGATGTATACAGCCGCGAGGAACTGGCGGGCAAAGTCAACCTACCCGAGGTCCGCGTGCAG-----------------------------------------------------------------------------------------------------------------------------------------------------------------------------------------AGGCACCCTGCCGCTGGAGTCGTTGCTCGGGCCGCCGCTGCCGGAGGGGGCGCTACGGCGCTGCAAGAGCCTGCCGGGCTTCGGGCCGCCGGCGCAGAGCCTGCCCCGCCAGCTACAACCCGCAGCCCCCGGCGGCCGCCAGCCGCCGACGCCC---------TTCCTGAGCTCCCCGCCGCTGGGCCCCGGCCTGCAGCCGCTCGGGCCCCCGCCGCCC------------GCCTACCCGTGCAGCCCCGGCTTCGGGGACAAGTTCCCGCTGGACGAGGCGGACCCGCGCAACAGCAGCATCGCCGCGCTGCGCCTGAAAGCCAAGGAGCACATCCAGGCCATCGGGAAGCCGTGGCCGGCGCTCTA-
