# Supplementary material for: Six reference-quality genomes reveal evolution of bat adaptations
Source: Nature. 2020 Jul 22;583(7817):578–84. doi: 10.1038/s41586-020-2486-3 (PMC8075899; doi:10.1038/s41586-020-2486-3)
Supplement: Supplementary file 6 — Alignments of 12,931 protein-coding genes across 48 mammals. [file 41586_2020_2486_MOESM6_ESM.gz › suppDataFile/ENST00000369040.aln.fasta]

>hetGla2
AAAGTGTTGAAATTTCTGGCTAAAGGGGAGATTCTCAGAAGAAATTGTGAGGACGAGCCCATGGATTCCACAATG---------GAAGATTCTGTTGCGGGTGACTTTGCATTAATAAATAAATTGGATATAAAGTGTGATCTTAAAATGCTCAGCAGTGATCTCAAGGAGAGCTTAGAGAGTGAAGAGAAGAAGAAAGAAAAAAACTCCAAGACAGAAGAATCTAATGAATTAACTCATTCACAAGCT---ATAGAAGATAAGTTGGGCTCTGGTGAACCATTACATTCAATTAAAGTTCATATGGTTCCTAAGCCAGGCAAAGGGGCTGATTTGAGTAAGCCTCCATGTCGAAAAGCCAAGGAAATCCGAAAAGAAAGGAAAATGTTAAAACTCATGCAGCAAAACCCAGCTGGAGAATTTGAGAGTTTCCAGGCTCAAGGTCAGCCA---------------CCAAAGGCT---AAATCCAACCAGCCCAAATCACTTGAAGATCTAATATTTGAATCTTTGCCAGAGAATGCATCACACAAGTTGGAGGTGAGGTTAGTACCTGTCTCCTTTGAGGATCCAGAGTTCAAGTCGTCCTTCAGCCAGTCCTTTTCTTTATATGTCAAGTATCAAATGGCCATACACCAGGATTCACCTCATGAATGTGGGAAGACCCAGTTCACAAGGTTTCTTTGCAGTTCACCTTTGGAGGCAGAGAATCCCCCTAATGGACCAGAATGTGGTTATGGCTCCTTTCACCAGCAGTACTGGCTTGATGGAAAGATTATTGCTGTGGGGGTGATCGACATCCTTCCATACTGCGTTTCCTCTGTATATTTGTACTATGATCCTGATTATTCATTTCTCTCCTTAGGTGTCTACTCTGCATTACGAGAAATTGCTTTTACTAGACAACTTCATGAGAAAACATCT---CAGCTCAGCTATTATTATATGGGTTTCTACATTCATTCATGTCCCAAGATGAAATATAAGGGTCAGTACAGACCTTCGGATTTGTTGTGTCCTGAGACGTATGTTTGGGTACCCATCGAGCAGTGCCTTCCTTCACTTGAAAACTCCAAATATTGCCGTTTCAACCAGGACCCAGAAGCAGTGGATGAAGGTCGCAGTAAGGAACCTGACCGAGTGCGGGTGTTTCACAAGAAAGCCATCATGCCTTACGGTGTTTATAAGAAA---CACCAAAAAGACCCAAGC---GAGGAGGCCACTGTGCTGCAGTACGCAAACCTGGTGGGGCAGGCGTGCTCCGAGAGGATGCTGCTGTTCAGAAAC---
>HLmanJav1
---ATGTTGAAATTTCTGGCTAAAGGGGAAATTTCCAAAGGAAATTATGAGGATGAACCCATGGAGCCTACCATG---------GAGGACGCCGTGTCGGGTGACTTTGCATTAATAAATAAGTTGGATATACAGTGTGACCTTAAAACACTCAGTGATGACCTCAAAGAGAGCTTAGAGAGTGAAGAGAAG------GGAAGAAGCTCAAAGAAAGAAGACTCTCACGAATTAATTCAGCCACAAGGC---ACA---GAGAAGTTGGGCTCTGATGAACCATCACATTCTGTTAAAGTGCACACGGTTCCTAAGCCAGGCAAAGGAGCAGATCTGAGTAAGCCTCCATGTCGAAAAGCAAAGGAAATCCGGAAAGAAAGGAAAAGGTTGAAACTCATGCGGCAGAACCCAGCTGGAGGACTTGAGGGTCTCCAGGCTCCAGGTGGACCACCATCTGTGTTCCCACCAAAGGCC---AAACACAGCCAGGCCCCGTCACTGGAAGATTTCATTGTTGGCTCTTTGCCAGACAGTGGATCACACAAGTTAGAGGTGAGGTTAGTACCTGTCTCCTTTGAGGACCCAGAGTTCAAGTCGTCCTTCAGCCAGTCATTTTCTTTGTATGTCAAGTATCAAATGGCCATACACCAGGACCCGCCTGATGAATGTGGCAAGACAGAGTTCACAAGATTTCTTTGCAGCTCACCTTTGGAGGCAGAAAATCCCCCTAATGGACCAGACTGTGGCTATGGCTCCTTTCACCAGCAGTATTGGCTTGATGGAAAGATCATAGCTGTGGGGGTGATTGACATCCTTCCATACTGTGTGTCATCTGTGTATTTGTACTATGATCCTGATTATTCATTTCTGTCTTTGGGTGTCTACTCTGCACTACGAGAAATTGCTTTTACTAGGCAACTTCATGAGAAAACATCT---CAACTCAGCTATTATTATATGGGTTTCTACATTCATTCATGCCCCAAGATGAAATATAAGGGCCAGTATAGACCCTCTGATTTGTTGTGTCCTGAGACATATGTTTGGGTACCCATTGAGCAGTGCCTGCCTTCACTTGAGAACTCAAAGTACTGCCGTTTCAACCAGGACCCAGAAGCA------------------------------------------------------------------------------------------------------------------------------------------------------------------------------------------
>HLphyDis3
---ATGTTGAAATTTCTGGCTAAAGGGGAGATTTCCAGAGGAAATTGTGAGGATGAGCCTATGGAGCCCCCAATG---------GAGGATGCCGTTGCCGGTGACGCTGCATTGATCAATAAATTGGATATACAGTGCGACCTTAAAAAGCTCGGCGATAACCTCAAAGACAGCCTGGAGCGGGAAGAGAAGAAA---GGAAAGAGCGCAAAGAAAGAAGAATCTAGTGGATTAATTCAGTCGCAAGAC---AAAAGGGCAAAGCTGGGCTCGGGGGAACCGGCCCATTCGGTCGCAGTGCCCGTGGCTCCGAAGCCAGGCAAGGGGGCAGATTTGAGTAAGCCCCCGTGTCGGAAAGCGAAGGAGATCCGGAAGGAAAGGAAGAGGCTGAAACTCATGCAGCAGAACGCAGCCGGGGAGCATGCGGGCTTGCAGGCTCCACGGGGACCGCCGCCCTCGTTCCCCCCGAAGGCC---AAGTCCAACCAGCCCAAAGCGCTCGAAGATTTGATCTTTGAGTCTTTACCGGAGGATGCGTCCCATAAATTAGAGGTGAGGTTAGTCCCTGTCTCCTTTGAGGACCCAGAGTTCAAGTCGTCCTTCAGCCAGTCACTTTCTTTGTATGTCAAGTATCAAATGGCCATACACCAGGATTCGCCTGATGAATGTGGGAAGACGGAGTTCACAAGGTTCCTTTGCAGCTCACCTTTGGAGGCAGAGAACCCCCCGAACGGACCAGACTGTGGTTATGGCTCATTTCACCAGCAGTATTGGCTTGACGGCAAGATCATTGCCGTGGGGGTGATTGACATCCTTCCCTACTGTGTGTCCTCCGTGTATCTGTACTACGACCCCGATTATTCGTTTCTCTCCTTGGGGGTCTACTCCGCACTACGAGAAATTGCTTTCACCAAGCAGCTTCATGAAAAAACACCT---CAACTCAGCTATTATTATATGGGTTTCTACATTCACTCGTGTCCCAAGATGAGATATAAGGGTCATTACAGGCCGTCTGATCTGCTGTGTCCTGAGACATACGTGTGGGTGCCCATCGAGCAGTGCCTGCCCGCGCTGGAGAGCTCCAAGTACTGCCGCTTCAACCAGGACCCCGGGGCAGTGGACGAGGGTCGCAGCACGGAGCCCGACCGCGTGCAGGTGTTCTACCGGAGAGCCGTCCTGCCTTACGGCGTCTACCGGAAG---CAGCGCAGAGACGCCGGC---GAGGAGGCCGACGTGCTGCAGTACGCGAGCCTGGTGGGGCAGGCGTGCTCCGAGCGGATGCTGCTGTTCCGGAGC---
>criGri1
---ATGCTGAAATTTCTGGCTAAAGGGGAGATTTCGAAAGGCAATTGTGAGGATGAGCCTATGGATTCTACAATG---------GAGGATGCTGTTGCTGGTGACTTTGCATTAATAAACAAGTTGGATATAAAGTGTGATCTTAAGACACTCAGCAGTGACCTCAAAGGAAGCATAGAGAGTGAAGAGAAGATGAAAGAAAAAAGCTTAAAGAAAGAAGAATCTAAAGAATTAATTCATCCACAAGCT---ATA---GAGAAGTTGGGCTCTGGTGAACCATCACATTCAGTCAAAGTTCATAGTGGTCCTAAGCCAGGTAAAGGGGCTGATTTGAGTAAGCCTCCATGTCGAAAAGCAAAGGAAATGCGCAAAGAAAGGAAAAGATTAAAACTTATGCAGCAAAACTCAGCTGGAGCCTTTGAAGGCTTCCAGGCTCAAGGTCAGCCAGCGTCTTTGTTACCA---AAGGCT---AAATCCAATCAGCCCAAGTCACTTGAAGATTTAATTTTTGAATCTTTACCAGAGAATGCATCTCACAAGTTAGAGGTGAGGCTAGTACCTGCCTCCTTTGAGGATCCAGAGTTCAAGTCATCCTTCAACCAGTCCCTTTCTTTATATACCAAGTATCAAGTGGCCATACACCAGGATTCACCTATTGAATGTGGAAAGACTGAGTTCACAAGATTCCTTTGCAGCTCACCATTGGAGGCAGAGCACCCTGCTAATGGACCAGAGTGTGGATATGGCTCCTTTCACCAGCAGTACTGGCTTGATGGGAAGATCATTGCTGTGGGTGTGATAGACATCCTCCCATACTGTGTGTCTTCTGTGTATCTGTACTACGATCCCGATTATTCATTTCTGTCTTTGGGTGTCTATTCAGCATTAAGAGAAATTGCTTTTACTAGACAACTGCATGAGAAAACACCG---CAACTCAGCTATTACTATATGGGTTTCTACATTCATTCCTGTCCCAAGATGAGATACAAGGGTCAGTATAGACCTTCTGATTTGCTGTGTCCTGAGACATATGTCTGGGTGCCCATTGAGCAGTGCCTGCCTTCTCTTGACATCTCCAAGTATTGTCGTTTCAACCAGGACCCACAAGCAGTGGATGAAGGCCGCAGTAAGGACCCTGACCGAGTACGGGTACTTTACAGGCGATGTGCCCTGCCTTACGGTGTTTATAAGAAGAACCACCAAGAAGACCCAAGG---GAGGAGGTCGCTGTGCTGGAGTATGCAGACCTTGTAGGGCAGAAGTGCTCCGAGAGGATGCTGCTGTTCAGAAAC---
>triMan1
---ATGTTGAAATTTCTGGCTAAAGGGGATGTTTCCAGAGGAAGTTGTGAGGATGAGCCTATGGATTCCACAGTG---------GAGGATGCTGTTGCTGGTGATTTTGCGTTAATAAATAAATTGGATATACACTGTGACCTTAAAACACTACGTGATGACCTCAAAGAGAGCTTAGAGAGCGAAGAGAAGAAA---GGAGGAAACCCAAAGAAAGAAGAATCTACTGAATTAATTCAGTCGCAACAT---ATAGAAGAGAAGTTGGGCTCTGGCGAACCATCACAGTCGGTTAAAGTTCAGACTGTCCCTAAGCCAGGCAAAGGGGCTGATTTGACTAAGCCTCCATGTCGAAAAGCAAAGGAAATCCGGAAAGAAAGGAAGAGGTTAAAGCTCATGCAGCAAAGCCCAGCTGGGGAACTGCAGGGTCTCCAGGCTCAAGGCGAACTGCCATCTTTGATCCCACCAAAGTCT---AAATCCAACCAGACCAAATCCCTTGAAGATTTCATTTTTGAACCTTTACCAGAGGATGCATCACACAAGTTAGAGGTGAGGTTAGTACCTGTCTCTTTTGAGGACCCAGAGTTCAAGTCGTCCTTCAGCCAGTCCTTTTCTTTATATGTCAAGTATCAAATGACCATACACCAGGATCCGCCTGATGAATGTGGGGAGACTGAGTTCACAAGATTCCTTTGCAGCTCACCTTTGGAGGCAGAGAACCCTCCGGACGGGCCGGACTGTGGTTACGGCTCCTTTCACCAGCAGTACTGGCTCGATGGGAAGATCATTGCCGTGGGTGTGATTGATATCCTTCCGCACTGCGTGTCTTCTGTGTATTTGTACTATGATCCTGATTATTCCTTTCTGTCTTTGGGCGTCTACTCTGCACTGCGAGAAATTGCTTTCACTAAGCAACTTCATGAGAAAGCGTCT---CAACTCAGTTATTATTATATGGGTTTCTACATTCATTCATGTCCCAAAATGAAATACAAGGGTCAGTACAGACCTTCTGATTTGTTGTGTCCTGAGACGTATGTTTGGGTGCCTATTGAGCAGTGCCTGCCTTTACTTGAAAACTCCAAGTACTGCCGCTTCAACCAGGACCCAGAAGCAGTGGATGAAGGCCGGAGTAAGGATCCTGACCGGCTGCAGGTGTTCTACAAGAAAGCCATTATGCCTTACGGCGTGTACAAGAAG---CGGCAGAGAGACCCCAGC---GAGGAAGCCACTGTGCTGCAGTACGCGCGCCTGGTGGGGCAGCGCTGCGCCGAGAGCATGCTGCTCTTCCGGAGC---
>loxAfr3
---ATGTTGAAGTTTTTGGCCAAAGGGGAGATTTCCAAAGGAAGTTGTGAGGATGAGCCCATGGATTCCACAGCG---------GAGGATACTGTTGCAGGTGATTTTGCATTAATAAATAAACTGGATATACGCTGTGACCTGAAAACACTACGTGATGACCTCCAAGAGAGCTTAGAGAGTGAAGAGAAGAAA---GGAAAAAATGCAAAGAAAGAAGAATCCACTGAGTTAACCGAGTCACAACGT---GCAGAAGAGAAGTTGGGCTCTGGTGAACCATCACCTTCAGTTAAAGTTCAGACCACTCCTAAACCAGGCAAAGGGGCTGATTTGACTAAGCCTCCATGTCGAAAAGCAAAGGAAATCCGGAAAGAAAGGAAGAGGTTGAAGCTCATGCAGCGAAGCTCAGCTGAGGAGCCGCAGGGCCTCCGGGCTCAAGGCGAACCGCCATCTTTGATCCCACCGAAGGCT---AAATCCAACGCGCCCAAATCCCTCGAAGATTTCATTTTTGAACCTTTACCAGAGGATGCATCACACAAGCTAGAGGTGAGGTTAGTACCTGTCTCTTTTGAGGACCCAGAGTTCAAGTCGTCCTTCAGCCAGTCCTTTTCTTTATATGTCAAGTATCAAATGACCATACACCAGGATCCGCCTGATGAATGTGGGAAGACTGAGTTCACAAGATTCCTTTGCAGCTCACCTCTGGAGGCAGAGAACCCCCCGGATGGACCAGAGTGTGGTTACGGCTCCTTTCACCAGCAGTACTGGCTTGACGGCAGGATCATTGCCGTGGGGGTGATTGATATCCTTCCGCACTGCGTGTCGTCCGTGTATTTGTACTATGATCCTGATTACTCTTTTCTGTCTTTGGGCGTCTACTCTGCACTAAGGGAAATTGCCTTTACTAAGCAGCTTCATGAGAAAACGTCT---CAACTCAGCTATTATTACATGGGTTTCTACATTCACTCGTGCCCCAAAATGAAATACAAGGGTCAGTACAGACCTTCGGATTTGTTGTGTCCTGAGACATATGTTTGGGTGCCCATTGAGCAGTGCCTGCCCTCACTTGAAAACTCCAAGTACTGCCGCTTCAACCAGGACCCAGAAGCAGGGGATGAAGGCCGAAGTCAGGACCCTGACCGGCTGCAGGTGTTCTACAGGAAAGCCGTCCTACCTTACGGCGTGTACAGGAGA---CAGCGGCGAGACCCCAGG---GAGGAGGCGGCCGTGCTGCAGTACGCCAGCCTGGTGGGCCAGCGCTGCTCCGAGAGGATGCTGCTGTTCAGAAGC---
>hg38
---ATGTTGAAATTTCTAGCTAAAGGGGAGGTTCCCAAAGGAAGTTGTGAGGATGAGCCCATGGATTCCACAATG---------GATGATGCTGTTGCGGGTGACTTTGCATTGATAAATAAACTGGATATACAGTGTGATCTTAAAACACTCAGTGATGACATCAAAGAGAGTTTAGAGAGTGAA------------GGAAAAAATTCAAAGAAAGAAGAACCTCAGGAATTACTTCAGTCACAAGATTTCGTAGGAGAGAAGTTGGGCTCTGGTGAACCGTCACATTCAGTTAAAGTTCACACAGTTCCTAAGCCAGGCAAAGGGGCTGATTTGAGTAAGCCTCCATGTCGAAAAGCAAAGGAAATCCGGAAAGAAAGGAAAAGGTTAAAACTAATGCAGCAGAACCCAGCTGGAGAACTTGAGGGTTTCCAGGCTCAAGGTCACCCACCATCTTTGTTTCCACCAAAGGCT---AAATCCAACCAGCCAAAATCACTCGAAGATTTAATTTTTGAGTCTTTACCAGAGAATGCATCACACAAGTTAGAGGTGAGGTTAGTACCTGTCTCCTTTGAGGACCCAGAGTTCAAGTCGTCTTTCAGCCAGTCCTTTTCTTTGTATGTCAAGTATCAAGTGGCCATACACCAGGATCCACCCGATGAATGTGGGAAGACTGAGTTCACAAGATTCCTTTGCAGTTCACCCTTGGAGGCAGAGACTCCCCCTAATGGGCCAGATTGTGGCTATGGCTCCTTTCACCAGCAGTACTGGCTTGACGGAAAGATCATTGCTGTGGGGGTGATTGACATCCTCCCAAACTGTGTATCATCTGTGTATTTGTACTACGATCCTGATTATTCGTTTTTGTCTTTGGGCGTCTACTCTGCACTACGAGAAATTGCTTTTACTAGGCAGCTTCATGAGAAAACTTCT---CAACTCAGCTATTATTATATGGGTTTCTACATTCATTCATGTCCCAAGATGAAATATAAGGGTCAGTATAGACCTTCTGATTTGCTGTGCCCTGAGACATATGTTTGGGTACCCATTGAGCAATGCCTGCCTTCACTTGAAAACTCCAAGTACTGCCGTTTCAACCAGGACCCAGAAGCAGTGGATGAGGATCGCAGTACGGAACCTGACCGATTGCAGGTGTTTCACAAGAGAGCCATCATGCCTTACGGTGTTTATAAGAAA---CAGCAGAAAGACCCAAGT---GAGGAGGCTGCTGTTCTGCAGTACGCCAGCCTGGTGGGGCAGAAGTGCTCCGAGCGGATGCTGCTGTTCAGAAAC---
>panTro5
---ATGTTGAAATTTCTGGCTCAAGGGGAGGTTCCCAAAGGAAGTTGTGAGGATGAGCCCATGGATTCCACAATG---------GATGATGCTGTTGCGGGTGACTTTGCATTGATAAATAAACTGGATATACAGTGTGATCTTAAAACACTCAGTGATGACGTCAAAGAGAGTTTAGAGAGTAAA------------GGAAAAAATTCAAAGAAAGAAGAACCTCAGGAATTACTTCAGTCACAAGATTTCGTAGGAGAGAAGTTGGGCTCTGGTGAACCGTCACATTCAGTTAAAGTTCACACAGTTCCTAAGCCAGGCAAAGGGGCTGATTTGAGTAAGCCTCCATGTCGAAAAGCAAAGGAAATCCGGAAAGAAAGGAAAAGGTTAAAACTAATGCAGCAGAACCCAGCTGGAGAACTTGAGGGTTTCCAGGCTCAAGGTCACCCATCATCTTTGTTTCCACCAAAGGCT---AAATCCAACCAGCCCAAATCACTCGAAGATTTAATTTTTGAATCTTTACCAGAGAATGCATCACACAAGTTAGAGGTGAGGTTAGTACCTGTCTCCTTTGAGGACCCAGAGTTCAAGTCGTCTTTCAGCCAGTCCTTTTCTTTGTATGTCAAGTATCAAGTGGCCATACACCAGGATCCACCCGATGAATGTGGGAAGACGGAGTTCACAAGATTCCTTTGCAGTTCACCCTTGGAGGCAGAGACTCCCCCTAATGGGCCAGATTGTGGCTATGGCTCCTTTCACCAGCAGTACTGGCTTGACGGAAAGATCATTGCTGTGGGGGTGATTGACATCCTCCCAAACTGTGTATCATCTGTGTATTTGTACTACGATCCTGATTATTCGTTTTTGTCTTTGGGCGTCTACTCTGCACTACGAGAAATTGCTTTTACTAGGCAGCTTCATGAGAAAACTTCT---CAACTCAGCTATTATTATATGGGTTTCTACATTCATTCGTGTCCCAAGATGAAATATAAGGGTCAGTATAGACCTTCTGATTTGCTGTGCCCTGAGACATATGTTTGGGTACCCATTGAGCAATGCCTGCCTTCACTTGAAAACTCCAAGTACTGCCGTTTCAACCAGGACCCAGAAGCAGTGGATGAGGATCGCAGTACGGAACCTGACCGATTGCAGGTGTTTCACAAGAGAGCCATCATGCCTTACGGTGTTTATAAGAAA---CAGCAGAAAGACCCAAGT---GAGGAGGCCGCTGTTCTGCAGTACGCCAGCCTGGTGGGGCAGAAGTGCTCCGAGCGGATGCTGCTGTTCAGAAAC---
>macFas5
---ATGTTGAAATTTCTGGCTAAAGGGGAGGTTCCCAAAGGAAGTTGTGAGGATGAGCCCATGGACTCCACAATG---------GATGATGCTGTTGCGGGTGACTTTGCATTGATAAATAAATTGGATATACAGTGTGATCTTAAGACGCTCAGTGATGACGTCAAAGAGAGTTTACAGAGTGAA------------GGAAAAAATTCAAAGAAAGAAGAACCTCATGAATTACTTCAGTCACAAGATTCCGTAGGAGAGAAGTTGGGCTCTGGTGAACCATCACATTCAGTTAAAGTTCACACAGTTCCTAAGCCAGGCAAAGGGGCTGATTTGAGTAAGCCTCCATGTCGAAAAGCAAAAGAAATCCGGAAAGAAAGGAAAAGGTTAAAACTCATGCAGCAGAACCCAGCTGGAGAACTTGAGGGTTTCCAGGCTCAAGGTCACCCACCATCTTTGTTTCCACCAAAGGCT---AAATCCAACCAGCCCAAATCACTCGAAGATTTAATTTTTGAATCTTTACCAGAGAATGCATCACACAAGTTAGAGGTGAGGTTAGTACCTGCCTCCTTTGAGGACCCAGAGTTCAAGTCGTCTTTCAGCCAGTCCTTTTCTTTGTATGTCAAGTATCAAGTGGCCATACACCAGGATCTACCTGATGAATGTGGGAAGACTGAG---------------------------------GCAGAGACTCCCCCTAATGGGCCAGATTGTGGCTATGGCTCCTTTCACCAGCAGTACTGGCTTGATGGAAAGATCATTGCTGTGGGGGTGATTGACATTCTCCCAAACTGTGTGTCATCTGTGTATTTGTACTACGATCCTGATTATTCGTTTTTGTCTTTGGGTGTCTACTCTGCACTACGAGAAATTGCTTTTACTAGGCAGCTTCATGAGAAAACTTCT---CAACTCAGCTATTATTATATGGGTTTCTACATTCATTCGTGTCCCAAGATGAAATATAAGGGTCAGTATAGACCTTCTGATTTGCTGTGCCCCGAGACATATGTTTGGGTCCCCATTGAGCAATGCCTGCCCTCACTCGAAAACTCCAAGTACTGCCGTTTCAACCAGGACCCAGAAGCAGTGGATGAAGATCGCAGCACGGAACCTGACCGATTGCAGGTGTTTCACAAGAGAGCCATCATGCCTTACGGTGTTTATAAGAAA---CAGCAGAAAGACCCGAGT---GAGGAGGCCGCTGTTCTGCAGTACGCCAGCCTGGTGGGGCAGAAGTGCTCCGAGCGGATGCTGCTGTTCAGAAAC---
>calJac3
---ATGTTGAAATTTCTGGCTAAAGGGGAGATTCCCAAAGGAAGTTGTAATGATGAGCCCATGGATTCCACAGTG---------GATGATGCTGTTACGGGTGACTTTGCATTGATAAATAAATTGGATATACAGTGTGATCTTAAAACGCTCAGTGATGACCTGAAAGAGAGTTTAGAGAGTGAA------------GGAAAAAACTCCAAGAAAGAAGAACCTCATGAATTACTTCAGTCACAAGATTTCGTAGGAGAGAAGTTGGACTCTGGTGAACCATCACATTCAGTTAAAGTTCACACGGTTCCTAAGCCAGGCAAAGGGGCTGATTTGAGTAAGCCTCCATGTCGAAAAGCAAAGGAAATCCGGAAAGAAAGGAAAAGGTTAAAACTCATGCAGCAGAACCCAGCTGGAGAACATGAGGGTTTCCAGGCTCAAGGTCAGCCACCATCTTTGTTTCCAGCAAAGGCT---AAATCCAACCAGCCCAAATCACTCGAAGATTTAATTTTTGAATCTTTACCAGAGGATGCATCACACAAGTTAGAGGTGAGGTTAGTACCTGTCTCCTCTGAGGACCCAGAGTTCAAGTCATCCTTCAGCCAGTCCTTTTCTTTGTATGTCAAGTATCAAGTGGCCATACACCAGGATCCGCCTGAGGAATGTGGGAAGACTGAGTTCACAAGATTCCTTTGCACTTCACCTTTAGAGGCAGAGACTCCCCCTAATGGGCCAGATTGTGGCTATGGCTCATTTCACCAGCAGTACTGGCTTGACGGAAAGATCATTGCTGTGGGGGTGATTGACATCCTCCCAAACTGTGTATCATCTGTGTATTTGTACTACGATCCTGATTATTCATTTTTGTCTTTGGGCGTCTACTCTGCACTACGAGAAATTGCTTTTACTCGGCAACTCCATGAGAAAACTTCT---CAGCTCAGCTATTATTATATGGGTTTCTACATTCATTCATGTCCCAAGATGAGATATAAGGGTCAGTACAGACCTTCTGATTTGCTGTGCCCTGAGACATATGTTTGGGTGCCCATTGAGCAATGCCTGCCTTCACTTGAAAACTCCAAGTACTGCCGTTTCAACCAGGACCCAGAAGCAGTGGATGAAGATCGCAGTACAGAACCTGATCGAGTGCAGGTGTTTCACAAGAGAGCCATTATGCCTTACGGTGTTTATAAGAAA---CATCAGAAAGACCCAAGT---GAGGAGGCCGCTGTTCTGCAGTATGCAAGCCTGGTGGGGCAGAAATGTTCCGAGCGGATGCTGCTGTTCAGAAAC---
>saiBol1
---ATGTTGAAATTTCTGGCTAAAGGGGAGATTCCCAAAGGAAGTTGTAAGGATGAGCCCATGGATTCCACAGTG---------GATGATGCTGTTGCGGGTGACTTTGCATTGATAAATAAATTGGATATACAGTGTGATCTTAAAACGCTCAGTGATGACCTCAAAGAGAGTTTAGAGAGTGAA------------GGAAAAAACTCCAAGAAAGAAGAACCTCATGAGTTACTTCAGTCACAAGATTTCGCAGGAGAGAAGTTGGGCTCCGGTGAACCATCACATTCAGTTAAAGTTCACACAGTTCCTAAGCCAGGCAAAGGGGCTGATTTGAGTAAGCCTCCCTGTCGAAAAGCAAAGGAGATCCGGAAAGAAAGGAGAAGGTTAAAACTCCTGCAGCAGAACCCAGCTGGAGGACAGGACGGGTTCCAGGCTCAAGGGCAGCCGCCATCTTTGTTTCCAGCAAAGGCT---AACTCCAACCAGCCCAAAGCACTTGAAGATTTAATTTTTGAATCTTTACCAGAGAACGCATCACACAAGTTAGAGGTGAGGTTAGTACCTGTCTCCTTTGAGGACCCAGAGTTCAAGTCGTCCTTCAGCCAGTCCTTTTCTTTGTATGTCAAGTATCAAGTGGCCATACACCAGGATCCGCCTGATGAATGTGGGAAGACTGAGTTCACAAGATTCCTCTGCACTTCACCTTTAGAGGCAGAGACTCCCCCTAATGGGCCAGATTGTGGCTATGGCTCGTTTCACCAGCAGTACTGGCTTGACGGAAAGATCATTGCTGTGGGGGTGATTGACATCCTCCCAAACTGTGTATCATCTGTGTATTTGTACTATGATCCTGATTATTCGTTTTTGTCTTTGGGCGTCTACTCTGCACTACGAGAAATTGCTTTTACTCGGCAACTCCACGAGAAAACTTCT---CAGCTCAGCTATTATTATATGGGTTTCTACATTCATTCATGTCCCAAGATGAAATATAAGGGTCAGTATAGACCTTCTGATTTGCTGTGCCCTGAGACATATGTTTGGGTGCCCATTGAGCAATGCCTGCCTTCACTTGAAAACTCCAAGTACTGCCGTTTCAACCAGGACCCAGAAGCAGTGGATGAAGATCGCAGTACAGAACCTGATCGATTGCAGGTGTTTCACAAGAGAGCCATTATGCCTTACGGTGTTTATAAGAAA---CATCAGAAAGACCCAAGT---GAGGAGGCCGCCGTTCTGCAGTATGCAAGCCTGGTGGGGCAGAAGTGTTCCGAGCGGATGCTGCTGCTCAGACAC---
>otoGar3
---ATGTTGAAATTTCTTGCTAAAGGGGAGATTTCCAAAGGAAATTGTGAGGATGAGCCTATGGATTCCACAATG---------GATGATGCTGTTGCTGGTGACTTTGCATTAATAAATAAATTGGACATACAGTGTGATCTGAAAACGCTCAGTGATGACCTCAAAGAGAGCTTTGATAGTGAAGAGAAGAAA---GGAAGAAACTCTAAGAAAGAAGGATCTAACGAATTAATTCAGTCACAAAAT---GTAGAAGAGAAGTTGGGCTCTGGTGAACCATCACATTCAGTTAAAGTTCATACAGTTCCTAAGCCAGGGAAAGGGGCAGATTTGAGTAAACCTCCATGTCGAAAAGCAAAGGAAATCCGGAAGGAAAGGAAAAGGTTAAAACTCATGCAGCAAAACCCAGCTGGAGAACTC---------CAGACTCAAAGTCAGACGCCATCTTTGTTTCCATCAAAGCCT---AAATCCAACCAGCCCAAATCACTTGAAGATTTAATTTTTGGATCTTTACCAGAAGATGCATCACATAAGTTAGAGGTGAGGTTAGTACCTGTCTCCTTTGAGGACCCAGAGTTCAAGTCGTCCTTCAGCCAGTCCTTTTCTTTATATGTCAAGTATCAAATGGCCATACACCAGGATCCACCTGATGAATGTGGGAAGACTGAGTTCACAAGATTCCTTTGCAGTTCACCTTTGGAGGCAGAGAATCCCCCTAATGGACCAGATTGTGGTTATGGCTCCTTTCACCAGCAGTACTGGCTTGATGGAAAGATCATTGCTGTGGGGGTGGTTGACATCCTTCCGTACTGTGTGTCATCTGTGTATCTGTACTATGATCCTGATTATTCATTTTTGTCTTTGGGTGTCTACTCTGCACTACGAGAAATTGCTTTTACTAGGCAACTTCATGAGAAAACTTCT---CAACTCAGCTATTATTACATGGGTTTCTACATTCATTCATGTCCTAAGATGAAATATAAGGGTCAATACAGACCTTCTGATTTGTTGTGTCCTGAAACGTATGTCTGGGTACCCATTGAACAGTGCCTGCCTTCACTTGAAAACTCCAAGTACTGCCGTTTTAACCAGGACCCAGAAGCAGTGGATGAAGGTCGCTGTAATGAACCTGACCGGTTGCAAGTGTTTCACAAGAAAGCCATCATGCCTTACGGTGTTTATAAGAAG---CACCAGAAAGATCCAAGT---GAGGAGGCAGCCGTGATGCATTACGCCAGCCTGGTGGGGCAGAGGTGTTCAGAGAGGATGCTGCTGTTCAGAAGC---
>dasNov3
---ATGTTGAAATTTCTGGCTAAAGGGGAGATTTCCAAAGGAAATTGTGAGGATGAGCCCATGGATTCCACAATG---------GAGGATGCTGTTGTGGGTGACTTTGCATTAATAAACAAATTGGATATACAGTGTGACCTTAAAACGCTAAGTGATGACCTCAAAAAGAGCTTAGAAAGTGAAGAGAAGAAGATAGGAAAAAATTCAAAAAAAGAAGATCCTAATGAATTAATTCAGCCACATGCT---CTAGAAGAAAAGTTGGGCTCTGGTGAACCATCACAGTCACTTAAAATTCATACAGTTCCTAAGCCAGGCAAAGGCGCTGATTTAAGTAAACCTCCATGTCGAAAAGCAAAGGAAATCCGGAAAGAAAGGAAAAGGTTAAAACTCATGCAGCAAAACCCTGCTGGAGAACTCAAGGGTTTCCAGGCTCAAGGCAAACCTCCATCTTTGTTCCCGCCAAAGGCT---AAATCCAACCAGCCTAAATCACTTGAAGATTTAATTTTTGAATCTTTACCAGAAGATGCATCACACAAGTTAGAGGTGAGGCTAGTACCTGTCTCTTTTGAGGACCCAGAGTTCAAGTCGACCTTCAGCCAGTCATTTTCTTTATATGTCAAGTATCAAATGACTGTACACCAGGATCCTCCCGATGAATGTGGGAAGACTGAGTTCACAAGATTCCTCTGCAGCTCACCTTTGGAGGCTGAGAATCCCCCTAATGGACCAGATTATGGTTATGGCTCCTTTCACCAGCAGTACTGGCTTGATGGAAAGATCATTGCAGTGGGAGTGATTGATATCCTTCCATACTGTGTGTCATCTGTATATTTGTATTACGACCCTGATTATTCATATCTGTCTTTGGGTGTCTACTCTGCACTACGTGAAATTGCTTTTACTAGGCAACTTCATGAGAAAACAGCT---CAACTCAGCTACTATTACATGGGTTTCTACATTCATTCATGTTCCAAAATGAAATATAAG------------------------------------------------------------------------------------------------------------------------------------------------------------------------------------------------------------------------------------------------------------------------------------------------------------------
>tupChi1
---ATGTTGAAGTTTCTGGCCAAAGGAGAGATTTCCAAAGGAAATTGTGAGGATGAGCCCATGGATTCCACAATG---------GAGGATGCTGTTGCGGGTGACTTTGCACTAATAAATAAATTGGATATACACTGTGATCTGAAAACACTGAGTGATGACCTCAGAGAGAGCTTAGAGAGTGAAGAGAAGAAA---GGGAAAAGTTCAAAGAAAGAAGAATCTAATGAATTGATTCAGTCACAAGAT---ATAGAAGAGAAGTTGGGCTCTGGCGAGCCATCACGTTCAGTTAAAGTTCATACAGTTCCTAAGCCAGGCAAAGGGGCTGATTTGAGTAAACCTCCATGTCGAAAAGCGAAGGAAATCCGAAAAGAAAGGAAAAGATTAAAACTCATGCAGCAAAACCCAGCTGGAGAACTTGAGGGTTTCCAGGCACAAGGTCAGCCACCATCTTTGTTTCCAGCAAAGGCT---AAATCCAACCAGCCCAAATCACTTGAAGATTTAATTTTTGAATCTTTACCAGAGAATGCATCACACAAGTTAGAGGTGAGGTTAGTACCTGTCTCCTTTGAGGACCCAGAATTCAAGTCGTCCTTCAGCCAGTCCTTTTCTTTATATGTCAAGTATCAAATGACCATACACCAGGATCCTCCTGATGAATGTGGGAAGACTGAGTTCACAAGATTCCTTTGCAGTTCACCCTTGGAGGCAGAGAAGCCCCCAAATGGGCCAGATTGTGGTTATGGCTCCTTTCACCAGCAGTACTGGCTTGATGGAAAGATCATTGCTGTAGGGGTGATTGACATCCTTCCGTACTGTGTTTCGTCTGTGTATTTGTACTACGATCCTGATTATTCATTTCTGTCTTTGGGTGTCTACTCTGCACTACGAGAAATTGCTTTTACCAGACAACTACATGAGAAAACGTCT---CAACTCAGCTATTATTATATGGGTTTCTACATTCATTCATGTCCCAAGATGAAGTATAAGGGTCAGTACAGGCCTTCTGATTTGTTGTGTCCTGAGACATACGTTTGGGTCCCAGTCGAGCAGTGCCTGCCTTCACTTGAAAACTCTAAGTACTGCCGTTTCAACCAGGACCCAGATGCAGTGGACGAAGGTCGCAGTAAAGAACCTGACCGATTGCAAGTGTTTTACAAGAAAGCCATCATGCCTTACGGTGTTTATAAGAAA---CACCAGAAAGACCCAAGC---GAGGAGGCCACTGTGCTGCAGTACGCGAGCCTGGTGGGGCAGGCCTGTTCGGAAAGGATGCTGCTGTTCAGAAAC---
>tarSyr2
---ATGTTGAAATTTCTGGCTAAAGGGGAAATTTCCAAAGGAAATTGTGAGGATGAGCCCATGGATTCCACAATG---------GATGCTGCTGTGGCAGGTGACTTTGCATTAATAAATAAGTTGGACATACAGTGTGATCTTAAAATGCTCAGTGATGACCTCAAAGAAAGCATGGAGAGCGAAGAGAAGAAA---GGAAAAAACTCCAAGAAGAAAGAATCTAATGATTTAATGCAGTCACAAGCT---ATAGAAGAGAAGCTGGGCTCTGGTGAACCATCACATTCAGTTAAAGTTCACACAGTTCCTAAACCAGGCCAAGGGGCTGATTTGAGTAAGCCTCCATGTCGAAAAGCAAAGGAGATCCGGAAAGAAAGGAAAAGGTTAAAACTAATGCAGCAAAACCCTACTGGAGAACTTGAGGGTTTCCAGGCTGAAGGTCAGCCACCATCTTTGTTCCAACCAAAGGCT---AAATCCAACCAGCCCAAATCACTTGAAGATTTGATTTTTGAATCTTTACCAGAGAATGCATCACACAAGTTAGAGGTGAGGTTAGTACCTGTCTCCTTTGAGGACCCTGAGTTCAAGTCGTCCTTCATCCCGTCCTTTGCTTTGTATGTCAAGTATCAAATGGCCATACACCAGGATCCACCTGATGAGTGTGGGAAGACCGAGTTCACAAGATTCCTTTGCAGTTCACCTTTGAAGGCAGAGAACCCCCCTAATGGGCCAGACTGTGGTTATGGCTCCTTTCACCAGCAGTATTGGCTTGATGGAAAGATTATTGCTGTGGGGGTGATTGACATCCTTCCATACTGTGTATCATCTGTATATTTGTACTACGATCCTGATTATTCATTTCTGTCTCCCGGTGTCTACTCTGCACTGCGAGAAATTGCTTTTACTAGGCAACTTCATGAGAAGACATCT---CAACTCAGCTATTATTATATGGGTTTCTACATTCATTCGTGTCCAAAGATGAAATATAAGGGTCAATATAGACCTTCTGATTTGTTGTGTCCTGAGACATATGTTTGGGTACCCATCGAACAGTGCCTGCCTTCACTTGAACACTCCAAGTACTGCCGTTTCAACCAGGACTCAGAAGCA------------------------------------------------------------------------------------------------------------------------------------------------------------------------------------------
>micMur3
---ATGTTGAAATTTCTGGCTAAAGGGGAAATCTCCAAAGGAAATTGTGAGGATGAGCCCATGGATTCTGCAGTG---------GATGATGCTGTTGTGGGTGACTTTGCATTAATAAATAAATTGGATATACGGTGTGATCTCAAAACGCTTAGTGATGACCTCAAAGAGAGCTTTGAGAGTGAAGACATGAAA---GGAAAAGACTCCAAGAAAGAAGAATCTACTGAATTAATTCAATCACAAGAT---GTAGAAGAGAAGTTGGGCTCCGGTGAACCATCGCACTTGGTTAAAGTTCATACAGCTCCTAAGCCAGGCAAAGGGGCTGATTTGAGTAAGCCTCCATGTCGAAAAGCAAAGGAAATCCGGAAAGAAAGGAAAAGGTTAAAACTCATGCAACAAAACCCAGCTGGAGAACCCGAGGGCTTCCAGGCTCAGAGTCAGCCACCATCTTTGTTCCCACCAAAGGCT---AAATCCAACCAGCCCAAATCCCTTGAAGATTTAATCTTGGAATCTTTACCAGAGGATGCATCACACAAGTTAGAGGTGAGGTTAGTACCTGTCTCCTTTGAGGACCCAGAGTTCAAGTCGTCCTTCAGCCAGTCCTTTTCTTTATATGTCAAGTATCAAATGGCCATACACCAGGATCCACCTGATGAATGTGGGAAGACTGAGTTCACCAGATTCCTTTGCAGTTCACCTTTGGAGGCAGAGAATCGCCATAACGGACCAGATTGTGGTTATGGTTCCTTTCACCAGCAGTACTGGCTTGATGGAAAGATCATTGCTGTGGGGGTGATTGACATCCTTCCATACTGTGTGTCATCTGTCTATCTGTACTATGATCCTGATTATTCATTTCTGTCTTTGGGTGTCTACTCTGCACTACGAGAAATTGCTTTTACTAGGCAACTTCACGAGAAAGCGTCT---CAACTCAGCTATTATTACATGGGTTTCTACATTCATTCGTGTCCCAAGATGAAATATAAGGGTCAGTATAGACCTTCTGATTTGTTGTGTCCTGAAACATATGTTTGGGTACCCATTGAACAGTGCCTGCCTTCACTTGAAAACTCCAAATACTGCCGTTTAAACCAGGACCCAGAAGCAGTGGATGAAGGTCGCTGTAAGGAGCCTGACCGGTTGCAGGTGTTTCACAAGAAAGCCATCATGCCTTACGGTGTTTATAAGAAA---CACCAGAAGGACCCAGGC---GAGGAGGCCACCGTGCTGCAGTACGCAAGCCTGGTGGGGCAGACGTGTTCCGAAAGGATGCTGCTGTTCAGAAAC---
>oryCun2
---ATGTTGAAATTTCTGGCTAAAGGGGAGATTTCCAGAGGAAACTGTGAGGATGAGCCCATGGATTCTACAATG---------GAGGATGCTGTCGGGGGTGACTTTGCATTAATCAATAAACTGGATATAAAGTGTGACCTTAAAACACTCAGTAATGACTTCAAACAGAGCCTAGAGAGTGAGGAGAAGAAGAAAGGAAAAAATGTGAAGAAAGAAGATTCTAATGAATTAATTCAGTCACAAGGC---ATAGAGGAGAAGTTGGGCTCTGGTGAACCATCACGTTCAGTCAGAGTTCACACAGCACCTAAGCCAGGCAAAGGGGCTGATCTGAGCAAGCCTCCGTGTCGAAAAGCAAAGGAAATCCGGAAAGAAAGGAAGAGATTAAAACTCATGCAGCAAACCCCTGCTGGA------GAGGGCTTCCCGGCTCAAGGTCAGCCGCTGCCTCTGTTCTCACCAAAGGCC---AAATCCAACCAGCCCAAGTCACTTGAAGAGTTAATTTTTGAAACTTTACCAGAGAATGCATCACACAAATTAGAGGTGAGGTTAGTACCTGTCTCCTTTGAAGACCCAGAATTCCAGTCGTCCTTCAGCCAGTCCTTTTCTTTATATGTCAAGTATCAAATGACCATACACCAGGATCCACCTGATGAATGTGGGAAGACAGAGTTCACAAGATTCCTCTGCAGTTCCCCCCTGGAGGCAGAGAGCGCCCCCGATGGACCAGACTGTGGTTATGGTTCCTTTCACCAGCAGTACTGGTTGGATGGAAAGATCATTGCTGTGGGAGTGATTGACATCCTTCCATCCTGTGTCTCGTCTGTGTATTTGTACTATGACCCTGAGTATTCCTTTCTGTCCTTGGGTGTCTACTCTGCACTAAGAGAGATTGCTTTCACCAGGCAGCTCCATGAGAAGGCACCG---CAGCTCAGCTATTATTACATGGGTTTCTACATCCACTCCTGCCCCAAGATGAAATACAAGGGTCAGTATAGACCTTCTGACTTGTTGTGTCCCGAGACGTACGTTTGGGTGCCCATAGAGCAATGCTTACCTTCCCTGGAAACCACCAAGTATTGCCGTTTCAACCAGGATCCAGAAGCAGTGGATGAGGGCCGCAGTAAGGAGCCCGACCGCCTGCAGGTGTTCCACAAGAAGGCCATCATGCCCTACGGGGTTTACAGGAGG---CAGCGGAAGGACCGGAGT---GAGGAGGCCGCCGTGCTGCAGTACGCCAGCCTGGTGGGGCAGGCCTGCTCCGAGCGGATGCTGCTGTTCCGGAGC---
>ochPri3
---ATGTTGAAATTCCTGGCAAAAGGGGAGATTTCCAGAGGAAACTGCGAGGACGAGCCCATGGATTCTACAATG---------GAGGATGCTGTTGCTGGTGACTTTGCTTTAATCAACAAATTGGATATAAAGTGTGAC---AGAACAATTACTGATGACTTCAGACAGAGCCTAGACAGTGAAGAGAAG------GGAAAAAATGCCAAGAAAGAAGACTCCAATGAATTAATTCAGCCACAGGAC---ATCGAGGAGAAGTTGGGCTCAGGTGAACCGTCCCATCTGGGGAGAGTTCACACGGCTCCTAAGCCAGGCAGAGGGGCTGATTTGAGTAAGCCTCCATGTCGAAAAGCAAAGGAAATCCGGAAAGAAAGGAAAAGGTTAAAACTGCTGCAGAGAGGCTCGAGTGCA------GAGGGCTTCCAGGCCCAAGGTCAGCCG---------------CCCAAGGCC---AAGTCCAACCAGCCCAAGTCCCTTGAAGAACTGATCTTTGAATCTTTGCCGGAGAATGCATCACACAAGTTAGAGGTGAGGTTAGTACCTGTCTCCTTTGAGGACCCAGAATTCAAGTCGTCCTTCAGCCAGTCCTTTTCTTTATATGCCAAGTATCAAATGAGCATACACCAGGATCCGCCCGAGGAGTGTGGGAAGACAGAGTTCACAAGGTTCCTTTGCAGTTCACCATTGGAGGCAGAGAGCGCCGCTGGTGGACCCGAGTGCGGGTATGGCTCCTTCCACCAGCAGTACTGGCTGGACGGCAAGATCATTGCCGTGGGCGTCATCGACATCCTTCCCTCCTGTGTCTCGTCCGTGTACTTGTACTATGACCCCGACTACTCCTTCCTGTCCCTGGGTGTCTACTCGGCGCTAAGAGAGATGGCTCTCACCAGGAAACTGCATGAGAAGACGGCC---CAGCTCAGCTATTACTACATGGGCTTCTACATCCATTCCTGCCCCAAGATGAAGTATAAGGGTCAGTATAGACCTTCTGACTTGCTGTGTCCGGAGACGTACGTCTGGGTGCCCATAGAGCAGTGCCTGCCTTCCCTGGACCGTGCCAAGTACTGCCGATTCAACCAGGACCCTGAAGCAGTGGATGAAGGTCGCAGCAAGGATGCTGACCGCCTGCAGGTGTTTTACAAGAAGACCGTCATGCCGTACGGGGTTTACAGGAAG---CACCAGAAAGACCCAAGT---GAGGAGGCGGCCGTGCTGCAGTACGCGAGCCTGGTGGGGCAGGCATGCTCCGAGCGGATGCTGTTGTTCAGAAAC---
>speTri2
---ATGTTGAAATTTCTGGCTAAAGGGGAGATTTCCAAAGGAAATTGTGGGGATGAGCCCATGGATTCCACGGTG---------GAGGATGCTGTTGCAGGTGACTTTGCATTAATAAATAAATTGGATATAAAGTGTGATCTTAAAACTCTCAGTGATGACCTCAAAGAGAGCTTAGAGAATGAAGAGATGAAGAAAGAAAAACTCTCAAAGAAGGAAGAATCAAATGAATCAATTCATTCACAAGCT---ATAGAAGAGAAGTTGGGCTCTGGTGAACCATCACATTCAGTTAAAGTTCATACTGTTCCTAAGCCAGGCAAAGGGGCTGATTTGAGTAAGCCTCCATGTCGAAAAGCAAAGGAAATCCGGAAAGAGAGAAAAAGGTTAAAACTCATGCAGCAAAATCCAGCTGGAGAACATGAGGGTTTCCAGGCTCAAGGTCAGCCACCATCTTTGTTTCCACCAAAGGCT---AAATCCAACCAGCCCAAATCACTTGAAGATTTAATTTTTGAATCTTTGCCAGAGAATGCGTCACACAAGTTAGAGGTGAGGTTAGTACCTGTCTCCTTTGAGGACCCAGAGTTCAAGTCGTCCTTCAGCCAGTCCTTTTCTTTATATGTCAAGTATCAAATGGCCATACACCAGGATCCGCCTGATGAATGTGGAAAGACTGAGTTCACAAGATTCCTTTGCAGTTCACCGTTGGAGGCAGAGTATCCCCCTAATGGACCAGAGTGTGGTTATGGCTCCTTTCACCAGCAGTACTGGCTTGATGGGAAGATCATTGCTGTGGGGGTGATTGACATCCTTCCATACTGTGTTTCATCTGTGTATTTGTACTATGATCCTGATTATTCATTTCTGTCACTGGGTGTCTACTCTGCTTTAAGAGAAATTGCTTTTACAAGGCAACTTCAGGAGAAAACATCT---CAACTGCGCTACTACTATATGGGTTTTTACATACATTCATGTCCCAAGATGAAATATAAGGGTCAGTACAGGCCTTCTGATTTGTTGTGTCCTGAGACATATGTTTGGATTCCCATTGAGCAGTGCCTGCCTTCCCTGGAAAACTCCAAGTACTGCCGTTTCAACCAGGACCCTGAAGCAGTGGATGAGGGTCGCAGCAAGGAGCCCGACCGACTGCAGGTGTTCCACAAGAAAGCCATCATGCCTTACGGTGTCTACAAGAAA---AGCCAGAAGGACCCCAGC---GAGGAGGCCTCGGTGCTGCAGTACGCGAGCCTGGTGGGGCAGGCGTGCGCCGAGAGGATGCTCCTGTTCCGAAGC---
>conCri1
---ATGTTGAAATTTCTGGCTAAAGGAGAAATTTCCAGAGGAAATTGTGAAGACGAGCCAATGGAGCCTGCTGTG---------GAAGACGCTGTTGCTGGGGACTTTGCATTAATAAATAAGTTGGATATACAGTGTGACCTGAAAACACTCAGTGATGACCTCAAAGAGAGCTTGCAGAGTGAAGAGAAGAAGAAAGGAAAAAGCTCCAAGAAAGAGGAGTCTCATGAGTTAATTCGACCACAAGAC---ATAGAAGAGAAGTTGGGCTCTGGCGAACCGTCCCCCTCGGTGAAAGCGCACGCCGCCCCGAAGCCAGGCAAAGGGGCAGATTTGAGTAAGCCACCATGTCGGAAAGCAAAGGAAATCCGGAAAGAAAGAAAAAGGCTCAAAGTCATGCAGCAGAACCTGGGCGGAGGACCCGAGGGCCACCCGGCGCCGCAGGAGCCACGGTCCTGGTGCCCGCCGAAGGCG---AAGTCCAGTCAGCCCAGGTCGCTGGAGGATTTGATTTTTGAGTCTCTACCGGTGAATGCGTCGCACAAGTTGGAGGTGAGGTTAGTGCCTGTCTCCTTTGAGGACCCACAGTTCAAGTCGTCCTTCAGCCAGTCCTTTTCTTTATATGTCAAGTATCAAGTGGCCGTGCACCGGGATCCGCCTGACGAATGTGGGAAGACCGAGTTCACAAGATTCCTTTGCAGTTCACCTTTGGAGGCGGAGACCCCCGCCAGCGGGCCGGACTGCGGCTACGGCTCCTTTCACCAGCAGTACTGGCTCGACGGGAAGATCATCGCCGTGGGGGTGATCGACATCCTCCCCGCCTGCGTGTCGTCTGTGTATTTGTACTACGATCCCGATTATTCGTTTCTGTCTTTGGGCGTCTACTCTGCACTGCGAGAAATTGCTTTTACGAGGCAGCTTCATGAGGAATCCTCA---CAGCTCAGCTATTACTACCTGGGTTTCTACATTCATTCATGCCCCAAGATGAAATATAAGGGTCAGTACAGGCCGTCTGACTTGCTGTGCCCCGAGACCTACGTGTGGGTACCCATGGAGCAGTGCCTGCCGTCGCTGGAGAACGCCAAGTACTGCCGGTTCAACCAGGACCCAGAGGCCGTGGACGAAGGCCGCAGTCAGGAGCCCGACCGGCTGCAGGTGTTTCACAAGAAGGCCGTCCTGCCCTACGGGGTCTACAAGCAG---CAGCGGCAAGACCCCAGC---GAGGAGGCCGCGGTGCTGCAGTACGCCAGCCTGGTGGGGCAGGCGTGCTCCGAGAGGATGCTGCTCTTCAGAAAC---
>HLequCab3
---ATGTTGAAATTTCTGGCTAAAGGGGAAATTTCCAGAGGAAATTGTGAGGATGAGCCCATGGAGCCCGCCATG---------GAGGACGCTGTTGCTGGTGACTTTGGGTTAATAAATAAATTGGATATCCAATGTGACCTTAAAACGCTCAGTGATGACCTCAAAGAGAGCTTAGAGAGTGAAGAGAAGAAGAAAGGAAAGAGCTCAAAGAAAGAAGAATCTAATGAATTAAGTCGGTCACAAGAC---ATAGAAGAGAAGTTGGGCTCTGGTGAACCATCGCATTCAGTTAAAGTGCATACAGCTCCTAAGCCAGGCAAAGGGGCAGATTTGAGTAAGCCTCCGTGTCGAAAAGCAAAGGAGATCCGGAAAGAAAGGAAGAGGTTAAAACTCATGCAGCAGAACCCAGATGGAGAACTTGGGGGTTTGCAGGCTCGACGGGAACCA---TCTTTCTGCCCACCGAAGGCT---AAATCCAACCAGCCCAAATCCCTTGAAGATTTGATTTTTGAATCTTTACCAGAGAACGCATCACACAAGCTAGAGGTGAGGTTAGTGCCTGTCTCCTTTGAGGACCCAGAGTTCAAGTCGTCCTTCAGCCAGTCATTTTCTTTATATGTCAAGTATCAAATGGCCATACACCAGGATCCGCCTGATGAATGTGGGAAGACTGAGTTCACAAGATTCCTTTGCAACTCACCTTTGGAGGCAGAGAATCCCCCTAATGGACCAGATTGTGGTTATGGCTCCTTTCACCAGCAGTATTGGCTTGATGGAAAGATCATTGCTGTGGGAGTGATTGACATCCTTCCATACTGTGTATCATCTGTGTATTTGTACTACGATCCTGATTATTCATTTCTGTCTTTGGGTGTCTACTCTGCACTCCGAGAAATTGCTTTTACTAGGCAACTTCATGAGAAAACATCT---CAACTCAACTATTACTATATGGGTTTCTACATTCATTCATGTCCTAAGATGAAATATAAGGGTCAGTATAGACCTTCTGATTTGCTGTGTCCTGAGACATATGTTTGGGTCCCCATTGAGCAGTGCCTGCCTTCACTTGAGAACTCGAAGTACTGCCGTTTCAACCAGGACCCACAAGCAGTGGATGAAGGTCGCAGTCAGGAGCCTGACCGATTGCAGGTGCTTTACAAGAAAGTCGTCATGCCTTATGGTGTTTATAGGAAA---CAGCAGAAAGACCCCAGC---GAGGAGGCGGCCGTGCTGCAGTACGCCCGCCTGGTGGGGCAGGCGTGCTCCGAGCGCATGCTGCTGTTCAGGAGC---
>cerSim1
---ATGTTGAAATTTCTGGCTAAAGGGGAAATTTCTGAAGGACATTGTGAGGATGAGCCCATGGAGCCTACCGTG---------GAGGATGCCGTTGCTGGTGACTTTGCGTTAATAAATAAATTGGATATACAGTGTGACCTTAAAACGCTCAATGATGACCTCAAAGAGAGCTTAGAGAGTGAAGAGAAGAAGAAAGGAAAAAGCTCAAAGAAAGAAGAATCTAATGAATTAATTCAGTCGCAAGAA---GTAGAAAAGAAGTTGGGCTCTGGTGAACCATCACATTCAGTTAAAGTGCATGCAGTTCCTAAGCCAGGCGAAGGGGCAGATTTGAGTAAGCCTCCATGTCGAAAAGCAAAGGAAATCCGGAAAGAAAGGAAAAGGTTAAAACTCATGCAGCAGAACCCAGATGGAGAACTTGAGGGTTTCCAGGTTCAACGGGAACCACCATCTTTGTTCCCAGCGAAGGCT---AAATCCAACCAACCCAAATCACTTGAAGATTTAATTTTTGAATCTTTACCAGAGAATACATCACACAAGTTAGAGGTGAGGTTAGTGCCTGTCTCCTTTGAGGACCCAGAGTTCAAGTCGTCCTTCAGCCAGTCATTTTCTTTATATGTCAAGTATCAAATGGCCATACACCAGGATCCGCCTGATGAATGTGGGAAGACTGAGTTCACAAGATTCCTTTGCAACTCACCTTTGGAGGCAGAGAATCCCCCTAGTGGACCAGATTGTGGTTATGGCTCCTTTCACCAGCAGTATTGGCTTGATGGAAAGATCGTTGCTGTGGGAGTGATTGACATCCTTCCATACTGTGTATCATCTGTATATTTGTACTACGATCCTGATTATTCATTTCTGTCTTTGGGTGTCTACTCTGCACTCCGAGAAATTGCGTTTACTAGGCAACTTCATGAGAAAACATCT---CAACTCAGCTATTATTATATGGGTTTCTACATTCATTCATGTCCTAAGATGAAATATAAGGGTCAGTATAGACCTTCTGATTTGCTGTGTCCTGAGACATATGTGTGGGTACCCATTGAGCAGTGCCTGCCTTCGCTTGAGAACTCAAAGTACTGCCGTTTCAACCAGGACCCAGAAGCAGTGGATGAAGGTCGCAGTAAGGAACCTGACCGACTGCAGGTGCTTTACAAGAAAGCCATAATGCCTTATGGCGTTTATAAGAAG---CAACAGAAAGACCCGAGC---GAGGAGGCCACTGTGCTGCAGTACGCCCGCCTGGTAGGGCAGACGTGTTCCGAACGGATGCTGCTGTTCAGAAAC---
>HLrouAeg4
---ATGTTGAAATTTCTGGCTAAAGGGGAAATTTCCAGAGGAAATTGTGAGGATGAGCCTATGGAGCCTACCATG---------GAGGACGCTGTTGCTGGTGATGTTGCGTTAATCAATAAATTGGATATACAGTGTGACCTGAAAACGCTCAGTGATGACCTCAAAGAGAGCTTAAAGAGTGAAGAGAGGAAGAAAGGGAAAAGCTCAAAGAAAGCAGAATCTAATGAATTAATTCAGTCACAAAAT---ATAGAAGCGAAGTTGGGCTCTGGTGAACCATCACACTCACTTGGAGTACTTACAGTTCCTAAGCCAGGCAAAGGGGCAGATTTGAGTAAGCCTCCATGTCGAAAAGCAAAGGAAATCCGGAAAGAAAGGAAAAGGTTAAAACTCATGCAGCAGAACCCAGCTGGAGAACTCCAGGGCTTCCAGAGTCAGGGCGAACCACGGTCTTTGTTCCCACCCAAGGCT---AGATCCAACCAGCCCAAGTCACTGGAAGACTTAATTTTTGAATCTTTACCAGAGAATGCATCACACAAGCTGGAGGTGAGGTTAGTACCTGTCTCCTTTGAGGACCCAGAGTTCAAGTCGTCCTTCAGCCAGTCATTTTCTTTATATGTCAAGTATCAAATGGCCATACACCAGGATCCGCCCGATGAATGTGGGAAGACCGAGTTCACAAGATTCCTTTGCAGCTCACCTCTGGAGGCGGAGAATCCCCCTAATGGACCAGACTGTGGTTATGGCTCCTTTCACCAGCAGTATTGGCTCGATGGGAAGATCATTGCCGTGGGGGTGATTGACATCCTTCCATACTGTGTATCATCTGTATATTTGTACTACGATCCTGATTATTCATTTTTGTCTTTGGGTGTCTACTCTGCACTACGAGAAATTGCTTTCACTAGGCAACTTCATGAAAAAACATCA---CAACTCAGCTATTACTATATGGGTTTCTACATTCATTCATGTCCCAAGATGAAATACAAGGGTCATTATAGGCCTTCCGATTTGTTGTGTCCTGAGACGTATGTCTGGGTACCCATCGAGCAGTGCCTGCCTTCTCTCGAGAACTCCAAATACTGCCGCTTCAACCAGGACCCGGAAGCAGTGGACGAAGGTCGCAGTAAGGAGCCTGACCGATTGCAGGTGTTTCACAAGAAGGCCATCCTGCCGTACGGGGTGTACAAGAAG---CAGCGCAGAGACCCGAGC---GAGGAGGCCAGCGTGCTGCAGTACGCCAGCCTGGTGGGGCAGGCCTGCGCCGAGCGCATGCTGCTTTTCAGGAGC---
>HLrhiFer5
---ATGTTGAAATTTCTGGCTAAAGGGGAAATCTCCAAAGGAAATTGTGAGGATGAGCCTATGGAGCCCACCATG---------GAGGACGTCGTTGCTGGGGATGTTGCGTTAATAAATAAATTGGATATACAGTGTGACCTCAGAACACTC------------CAAGAGAGCTTAGAGAGTGAAGAGAAGAAGAAAGGAAGAAGTGCAAAGAAAGCAGAATCTAATGAGTTAATTCAGTCACAACAT---CCAGAAGAGAAATTGGGCTCTGGTGAACCATCACATTCCGTTGAAGTGCATACAGTTCCTAAGCCAGGCAAAGGGGCAGATTTGAGTAAGCCTCCATGTCGAAAAGCAAAGGAAATTCGGAAAGAAAGGAAAAGGTTAAAACTCATGCAGCAGAACCCAGCTGGAGAACTTGAGGGTTTCCAGGCTCATCGAGAACCT------TTGTTCCCACCAAAGGCT---AAATCCAACCAGCCCAAATCACTTGAAGATTTAATTTTTGAATCTTTACCAGAGAATGCATCACACAAGTTAGAGGTGAGGTTAGTACCTGTCTCCTTTGAGGACCCAGAATTCAAGTCGTCCTTCAGCCAGTCATTTTCTTTATATGTCAAGTATCAAATGGCCATACACCAGGATCCGCCTGATGAATGTGGGAAGACTGAGTTCACAAGATTCCTTTGCAGCTCACCTTTGGAGGCAGAGAATCCCCCTAATGGCCCAGATTGTGGTTATGGCTCCTTTCACCAGCAGTATTGGCTTGATGGAAAGATCATAGCTGTGGGGGTGATTGACATTCTTCCTCACTGTGTATCATCTGTATATTTCTACTACGATCCAGATTATTCGTTTCTGTCTTTGGGTGTCTACTCTGCACTACGAGAAATTACTTTCACTAGGCAACTTCATGAAAAAACACCT---CAACTCAGCTATTATTATATGGGTTTCTACATTCATTCATGTCCCAAGATGAAATATAAGGGTCATTACAGGCCTTCTGATTTGTTGTGTCCTGAGACGTACGTGTGGGTACCCATCGAGCAGTGCCTGTCCTCACTTGAGAACTCCAAGTACTGCCGTTTCAACCAGGACCCAGAAGCAGTGGACGAAGGTCGCAGTAAGGAACCTGATCGACTGCAAGTGTTTCACAAGAAAGCCATAATGCCTTACGGTGTTTATAAGAAA---CAGCAGAAGGACCCGAGC---GAGGAGGCTATCGTGCTGCAGTACGCGAGCCTGGTGGGGCAGGCGTGCTCCGAGCGGATGCTTCTGTTCCGGAAC---
>HLturTru3
---ATGTTGAAATTTCTGGCTAAAGGGGAAATTTCAAAAGGAAATTGTGAGGATGAGCCCATGGAGCCCACCATGCCCACCATGGAGGATGCCGTTGCCAGTGACTTTGCATTAATAAATAAATTGGATATACAGTGTGACCTTAAAACGCTCGGTGATGACCTCAAAGAGAGCGTAAAGAGTGAAGAGAAGAAGAAAGGAAAGAGCTCAGAGAGGGAAGAATCTAATGAGTTAATCCAGTCACAAGAT---ATGGAAGAGAAGTTGGACTCTGGTGAACCATCACATTCAGCAAAAGTGCATACAGCTCCTCAGCCAGGCAAAGGGGCAGATTTGAGTAAGCCTCCATGTCGAAAAGCAAAGGAAATCCGGAAAGAAAGGAAAAGGTTAAAACTCATGCAGCAGAACCCAGGTGGAGAACTGGAGGGTTTCCAGGTTCGGTGTCAGCCACCGTCTTTGTTCCCACCAAAGGCT---AAATCCAACCAGCCCAAGTCACTTGAAGATTTAATTTTTGAATCTTTACCAGAGAGTGCATCACACAAGTTTGAGGTGAGGCTAGTACCTGTCTCCTTTGAGGACCCCGAGTTCAAGTCGTCCTTCAGCCAGTCATTTTCTTTATATGTCAAGTATCAAATGGCCATACACCAGGACCCGCCTGATGAATGTGGGAAGACCGAGTTCACAAGATTCCTTTGCAGCTCACCTTTGGAGGCAGAGAATCCCCCGTATGGACCAGATTGTGGTTATGGTTCCTTTCACCAGCAGTATTGGCTTGATGGAAAGATCATTGCTGTGGGGGTGATTGACGTCCTTCCATACTGTGTCTCGTCTGTATATTTGTACTACGATCCTGATTATTCGTTTCTGTCTTTGGGTGTCTACTCTGCACTCCGAGAAATTGCTTTTACTAGGCAGCTTCATGAGAAAACACCT---CAACTCAGCTATTACTATATGGGTTTCTACATTCATTCATGTCCCAAGATGAAATACAAGGGTCAGTATAGACCGTCTGATTTGCTGTGTCCTGAGACATACGTTTGGGTACCCATTGAGCAGTGCCTGCCTTCACTTGAGAACTCCAAGTACTGCCGTTTCAACCAGGACCCAGAAGCAGTGGATGGAGATCGCAGTCAGGAGCCTGACCGCCTGCAGGTGTTTTACAAGAAGGCCATAATGCCTTACGGTGTGTATAAGAAG---CAGCAGAGAGACCCGAGC---GAGGAGGCCGCCGTGCTGCAGTACGCGAGCCTGGTGGGGCAGACGTGCTCCGAGCGGATGCTGCTCTTCAGAAAC---
>balAcu1
---ATGTTGAAATTTCTGGCTAAAGGGGAAATTTCAAAAGGAAATTGTGAGGATGAGCCCATGGAGCCCACCATG---------GAGGATGCCGTTGCCAGTGACTTTGCGTTAATAAATAAATTGGATATACAGTGTGACCTTAAAACGCTCAGTGATGACCTCAAAGAGAGCTTAAAGAGTGAAGAGAAGAAGAAAGGAAAGAGCTCAAAGAGGGAAGAATCTAATGAATTAATCCAGTCACAAGAT---ACGGAAGAGAAGTTGGACTCTGGTGAACCATCACATTCAGTAAAAGTGCATACAGTTCCTCAGCCAGGCAAAGGGGCAGATTTGAGTAAGCCTCCATGTCGAAAAGCAAAGGAAATCCGGAAAGAAAGGAAAAGGTTAAAACTCATGCGGCAGAACCCAGGTGGAGAACTGGAGGGTTTCCAGGTTCAGGGTCAGCCACCGTCTTTGTTCCCACCAAAGGCT---AAATCCAACCAGCCCAAGTCACTTGAAGATTTAATTTTTGAATCTTTACCAGAGAGTGCATCACACAAGTTTGAGGTGAGGCTAGTACCTGTCTCCTTTGAGGACCCCGAGTTCAAGTCGTCCTTCAGCCAGTCATTTTCTTTATATGTCAAGTATCAAATGGCCATACACCAGGACCCGCCTGATGAATGTGGGAAGACCGAGTTCACAAGATTCCTTTGCAGCTCACCTTTGGAGGCAGAGAATCCCGCTAATGGACCAGACTGTGGTTATGGTTCCTTTCACCAGCAGTACTGGCTTGACGGAAAGATTATTGCTGTGGGGGTGATTGACATCCTTCCGTACTGTGTCTCGTCTGTATATTTGTACTATGATCCTGATTATTCGTTCCTGTCTTTGGGTGTCTACTCTGCACTCCGAGAAATTGCTTTTACTAGGCAGCTTCATGAGAAAACACCT---CAACTCAGCTATTACTATATGGGTTTCTACATTCATTCATGTCCCAAGATGAAATATAAGGGTCAGTATAGACCGTCTGATTTGCTGTGTCCTGAGACGTATGTTTGGGTACCCATTGAGCAGTGCCTGCCTTCACTTGAGAACTCCAAGTACTGCCGTTTCAACCAGGACCCAGAAGCAGTGGATGAAGGTCGCAGTAAGGAACCTGACCGCCTGCAGGTGTTTTACAAGAAGGCCATAATGCCTTACGGCGTGTATAAGAAG---CAACGGAGAGACCCGGGC---GGGGAGGCCGCCGTGCTGCAGTACGCAGGCCTGGTGGGGCAGACGTGCGCCGAGCGGATGCTGCTCTTCAGAGAC---
>bosTau8
---ATGTTGAAATTTCTGGCTAAAGGGGAAATTTCAAAAGGAAATTGTGAGGATGAGCCCATGGAGCCCACCGTG---------GAGGATGCCGTTTCCAGTGACTTTGGGTTAATAAATAAATTGGATATACACTGTGACCTTAAAACACTCAATGATGACCTCAAAAAGAGCTTAGAGAGTGAAGAGAAGAAGAAA---------GCAAAGAGGGAAGAGTCTAATGAAATAACCCATTCACAAGAT---ATGGAAGAGAAGTTGGGCTCTGGTGAACCGTCGTGTTCAGTTAAAGTGCATACAGCTCCTCAGCCAGGCAGAGGCGCAGATTTGAGTAAGCCTCCATGTCGAAAAGCAAAGGAAATCAGGAAAGAGAGGAAAAGGTTAAAACTCATGCAGCAGAACCCAGCTGGAGAACGCGAGGGCTTCCAGGCTCAATGTCAGCCCTCATCTTTGCTCCCGCCAAAGACT---AAATCCAACGAACCCAAGTCACTTGAAGATTTAATTTTTGAATCTTTACCAGAGAATGCATCACACAAGTTAGAGGTGAGGTTAGTACCTGTCTCCTTTGAGGACCCAGAGTTCAAGTCGTCCTTCAGCCAGTCATTTTCTTTGTATGTCAAGTATCAAATGGCCATACACCAGGATCCGCCCGATGAATGTGGGAAGACCGAGTTCACAAGATTCCTTTGCAGCTCACCTTTGGAGACAGAGAATTCCCCTAATGGACCAGATTGTGGTTATGGCTCCTTTCACCAGCAGTACTGGCTTGATGGGAAGATCATTGCTGTGGGGGTGATTGACATTCTTCCATACTGTGTATCATCTGTATATTTGTACTACGATCCTGATTATTCATTTCTGTCTTTGGGTGTCTACTCTGCGCTCCGAGAAATTGCTTTTACTAGGCAACTTCATGAGAAAACACCT---CAACTCAGCTATTACTATATGGGTTTCTACATTCATTCATGTCCCAAGATGAAATATAAGGGTCAGTACAGACCATCAGATTTGCTGTGTCCTGAGACATATGTTTGGGTTCCCATTGAGCAATGCCTGCCTTCACTTGAGAAATCCAAGTACTGCCGTTTCAATCAGGACCCGGAAGCAGTGGACGAAGGTCGCAGCAAGGAACCTGACCGCCTGCAGGTGTTCTACAAGAAAGCCATAATGCCTTACGGTGTTTACAAGCAG---CAGCAGAGAGACCCGAGC---GAGGCGGCGGCCGTGCTGCAGTACGCGAGGCTGGTGGGGCAGGCGTGCTCCGAGCGGATGCTGCTGTTCCGAAAC---
>felCat8
---ATGTTGAAATTTCTGGCCAAAGGGGAAATTTCCAAAGGAAATTATGAGGATGATCCTATGGAGCCCACCATG---------GAGGACACCGTTGCTGGTGACTTTGGATTAATAAATAAATTGGATATACAGTGTGACCTTAAAACACTCAGCGGTGACCTCACAGAGAGCTTTGACAGTGAAGAAAAGAAGAAAGGAAAAAGCCCAAAGAAAGGAGAATCTAATGAAGTCATTCAGTCACAAGAT---AGAGAGGAGAAGTTGGGCTCTGGTGAGCCATCACATCCAGTTAAAATGCCCATGGCTCCTAAGCCAGGCAAAGGAGCAGATTTGAGTAAGCCTCCCTGTCGAAAAGCAAAGGAAATCCGGAAAGAAAGGAAAAGGTTAAAACTGATGCAGCAGAACCCGGCTGGAGAACTTGAGGGTTTCCAGGCTCAGGGTGAACCACCGTCTTTGTTCCCACCAAAGGCTAGTAAATCCAACCAGCCCAAATCGCTCGAAGATTTAATTTTTGAATCTTTACCAGAGAACGCATCACACAAGTTGGAGGTGAGGTTAGTACCTGTCTCCTTTGAGGACCCAGAGTTCAAGTCGTCCTTCAGCCGGTCATTTTCTCTGTATGTCAAGTATCAAATGGCCATACACCAGGACCCGCCCGATGAGTGTGGGAAGACTGAGTTCACAAGATTCCTTTGCAGCTCACCTTTGGAGGCGGAGAATCCCCCTAATGGACCAGATTGTGGTTATGGCTCCTTTCACCAGCAGTATTGGCTTGACGGGAGAATCATTGCTGTGGGGGTGATTGACATCCTTCCATACTGTGTGTCATCTGTATATTTGTACTACGATCCTGATTATTCATTTCTGTCTTTGGGTGTCTACTCTGCACTACGAGAAATTGCTTTTACGAGGCAACTTCATCAGAAAACATCT---CAACTCAGCTATTATTATATGGGTTTCTACATTCATTCATGTCCCAAGATGAAATATAAGGGTCAGTATAGACCTTCTGATTTGTTGTGTCCTGAGACGTATGTTTGGGTGCCCATCGAACAGTGCCTGCCTTCACTTGAGAACTCAAAGTACTGCCGTTTCAACCAGGACCCAGAAGCAGTGGATGAAGGTCGCAGTAAAGACCCTGACCGTTTGCAGGTGTTCCACAAGAAAGCCATAATGCCTTACGGCGTTTACAAGAAA---CAGCAGAAAGACCCGGGC---GAGGAGGCCACTGTGCTGCAGTACGCGCGGCTGGTGGGGCAGGCGTGCTCCGAGCGGATGCTGCTGTTCCGGAAC---
>canFam3
---ATGTTGAAATTTCTGGCTAAAGGGGAAATTTCCAAAGGAAATTGTGAGGATGAGCCCATGGAGCCCACCATG---------GAGGACACCGTTGCAGGTGACTTTGGGTTGATAAATAAATTGGATATACAGTGTGACCTTAAAACACTCAGTGATGACGTCAAAGAGAGCTTTGAGAGTGAAGAGAAGAAGAAAGGAAGAAGCCCCAAAAAAGAAGAATCTAAGGAATTAATTCAGTCACAACAT---ATAGAGGAGAAGTTGGGCTCTGGTGAACCATCCCATCCAATTAAAGTGCACACAGCTCCTAAACCAGGCAAAGGGGCAGATTTGAGTAAGCCTCCATGTCGGAAAGCAAAGGAAATCCGGAAAGAAAGGAAAAGGTTAAAACTCATGCATCAGAACCCAGCTGGAGAACTAGCAGGTTTCCAGGCTCAAGGTGAACCGCCATCTTTGTTCCAACCAAAGGCTAATAAATCCAACCAGCCCAAATCACTTGAAGATTTAATTTTTGAATCTTTACCAGAGAATGCATCACACAAGTTAGAGGTGAGGTTAGTCCCTGTCTCCTTTGAGGACCCAGAGTTCAAGTCGTCCTTCAGCCAGTCATTTTCTTTATATGTCAAGTATCAAATGGCCATACACCAGGATCCACCCGATGAATGTGGGAAGACTGAGTTCACAAGGTTCCTTTGCAGCTCACCTCTGGAGGCAGAGAATCCCCCTCATGGACCAGATTGCGGTTACGGTTCCTTTCACCAACAGTATTGGCTTGATGGAAGAATCATTGCTGTGGGGGTGATTGACATTCTTCCATACTGTGTATCGTCTGTGTATTTGTACTACGATCCTGATTATTCATTCCTGTCTTTGGGTGTCTACTCTGCACTACGAGAAATTGGTTTTACTAGGCAACTTCATCAGAAAACATCT---CAACTCAGCTATTATTATATGGGTTTCTACATTCATTCATGTCCCAAGATGAAATATAAGGGTCAGTATAGACCTTCTGATTTGTTGTGTCCTGAGACGTATGTTTGGGTGCCCATTGAGCAGTGCCTGTCTTCACTTGAGAACTCAAAGTACTGCCGTTTCAACCAGGACCCAGAAGCAGTGGACGAAGGTCGCAGTAAGGAACCCGACCGTTTGCAGGTGTTCCATAGGAAAGCCATAATGCCCTACGGCATCTATAAGAAG---CAGCAGAAGGACCCAAGC---GAGGAGGCGGCCGTGCTGCAGTATGCGGGCCTGGTGGGGCAGGTGTGCTCCGAGCGGATGCTGCTGCTGCGGAAC---
>lepWed1
---ATGTTGAAATTTCTGGCTAAAGGGGAAATTTCCAAAGGAAATTGTGAGGATGAGCCCATGGAGCCCACCATG---------GAGGAGACTGTTGCGGGTGACTTTGCGTTAATAAATAAATTGGATATACAGTGTGACCTTAAAACACTCAGTGATGACCTCAAAGAGAGCTTTGAGAGTGAAGAAAAGAAGAAAGGAAAAAGCCCAAAGAAAGAAGAATCTAAGGAATTAATTCAGTCACAACAT---ATAGAGGAGAAGTTGGGCTCTGGTGAGCCATCCCATCCAATTAAAATGCACATGGCTCCTAAGCCAGGCAAAGGGGCAGATTTGAGTAAGCCTCCATGTCGGAAAGCAAAGGAAATCCGGAAAGAAAGGAAAAGGTTAAAACTCATGCAGCAGAACCCAGCTGGAGAACTTGAGGGTTTCCACGCTCAAGGTGAACCACCATCTTTGTTGCCACCAAAGGCCAATAAATCCAACCAGCCCAAATCACTTGAAGATTTAATTTTTGAATCTTTACCAGAGAACGCATCACACAAGTTAGAGGTGAGGTTAGTACCTGTCTCCTTTGAGGACCCAGAGTTCAAGTCGTCCTTCAGCCAGTCATTTTCTTTATATGTCAAGTATCAAATGGCCATCCACCAGGATCCGCCTGATGAATGTGGGAAGACTGAGTTCACAAGGTTCCTTTGCAGCTCACCTCTGGAGGCTGAGAATCCCCCTCATGGACCAGATTGTGGTTATGGCTCCTTTCACCAGCAGTATTGGCTTGATGGAAGAATCATTGCTGTGGGGGTGATTGACATCCTTCCATATTGTGTCTCGTCTGTATATTTGTACTACGATCCTGATTATTCATTCCTGTCTTTGGGTGTCTACTCTGCATTACGAGAAATTGGTTTTACTAGGCAACTTCATCAGAAAACATCT---CAACTCAGCTATTATTATATGGGTTTCTACATTCATTCATGTCCCAAGATGAAATATAAGGGTCAGTACAGACCTTCTGATTTGTTGTGTCCTGAGACGTATGTTTGGGTGCCCATTGAGCAGTGCCTGTCTTCGCTTGATAACTCCAAGTACTGCCGTTTCAACCAGGATCCAGAAGCAGTGGACGAAGGTCGCAGTAAGGAGCCTGACCGTTTGCAGGTGTTCCACAAGAAAGCCATAATGCCTTACGGCGTTTATAAGAAA---CAGCAGAAGGACCCGAGC---GAGGAGGCCGCCGTGCTGCAGTATGCGGGGCTGGTGGGGCAGGCGTGCTCCGAGCGGATGCTGCTGCTGCGGAAC---
>musFur1
---ATGTTGAAATTTCTGGCTAAAGGGGAAATTTCCAAAGGAAATTGTGAGGATGAGCCCATGGAGCCCACCATG---------GACGAGAGTGTTGCAGGTGACTTTGCATTAATAAATAAATTGGATATACAGTGTGACCTTAAAACACTCAGTGATGACCTCAAAGAGACCTTTGAGAGTGGGGAGAAGAAGAAAGGAAAAAGCCCAAAGAAAGAAGAACCTAAGGAATTAATTCAATCCCAACAT---ATAGAGGAGAAGTTGGGCTCTGGGGAGCCATCCCATCCAGTTAAAGTGCACATGGCTCCTAAGCCAGGCAAAGGGGCAGATTTGAGTAAGCCTCCATGTCGGAAAGCAAAGGAAATCCGAAAAGAAAGGAAAAGGTTAAAACTCATGCAGCAGAACCCAGCTGGAGAACTTGAGGGTTTCCAGGCTCAAGGCGAACCACCATCTTTATTCCCACCAAAGGCTAATAAATCCAACCAGCCCAAATCACTTGAAGATTTAATTTTTGAATCTTTACCAGAGAATGCATCACACAAGTTAGAGGTGAGGTTAGTACCTGTCTCCTTTGAGGACCCAGAGTTCAAGTCGTCCTTCAGCCAGTCATTTTCTTTATATGTCAAGTATCAAATGGCCATACACCAGGATCCGCCTGATGAATGTGGGAAGACGGAGTTTACAAGGTTCCTTTGCAGCTCCCCTCTGGAGGCTGAGAACCCCCCTCACGGACCGGATTGTGGTTATGGTTCCTTTCACCAGCAGTACTGGCTTGATGGAAGAATCATTGCTGTGGGAGTGATTGACATCCTTCCATACTGTGTATCGTCTGTCTATTTGTACTATGATCCTGATTATTCGTTCCTGTCTTTGGGTGTCTACTCCGCACTACGAGAAATTGGTTTTACTAGGCAACTTCATCAGAAAACATCT---CAACTCAGCTATTATTATATGGGTTTCTACATTCATTCATGTCCCAAGATGAAATATAAGGGTCAGTATAGACCTTCTGATTTGTTGTGTCCTGAGACGTATGTTTGGGTGCCCATTGAGCAGTGCCTGTCGTTGCTTGAGAATTCCAAGTACTGCCGTTTCAACCAGGACCCAGAAGCAGTGGACGAAGGTCGCAGCAAGGAGCCCGACCGGCTGCAGGTGTTCCACAAGAAAGCCATCCTGCCCTACGGCGTGTACAAGAGG---CAGCGCAAGGCGGCGGCC---GAGGAGGCGGCGGTGCTGCAGTACGCGCGGCTGGTGGGGCAGGCGTGCGCCGAGCGGATGCTGCTGCTGCGGAAC---
>ailMel1
---ATGTTGAAATTTCTGGCTAAAGGGGAAATTTCCAAAGGAAATTGTGAGGATGAGCCCATGGAGCCCACCATG---------GAGGACACCGTTGCGGGTGACTTTGCATTAATAAATAAATTGGATATACAGTGTGATCTTAAAACACTTAGTGATGACCTCAAAGAGAGCTTTGAGGGTGAAGAGAAGAAGAAAGGAAAAAGCCCAAAGAAAGAAGAACCTAAGGAATTAATTCAGTCGCAACAT---ATAGAGGAGAAGTTGGGCTCTGGTGAGCCATCTCATCCACTTAAAGTACACACGGCTCCGAAGCCAGGCAAAGGGGCAGATTTGAGTAAGCCTCCATGTCGCAAAGCAAAGGAAATCCGGAAAGAAAGAAAAAGGTTAAAACTCATGCAGCAGAAGCCAGCTGGAGAACTTGAGGGTTTCCAGGCTCAAGGTGAACCACCATCTTTGTTCCCACCAAAGGCTAATAAATCCAACCAACCCAAATCACTTGAAGATTTAATTTTTGAATCTTTGCCAGAGAATGCATCACACAAGTTAGAGGTGAGGTTAGTACCTGTCTCCTTTGAGGACCCAGAGTTCAAGTCGTCCTTCAGCCAGTCATTTTCTTTATATGTCAAGTATCAAATGGCCATACACCAGGATCCGCCTGATGAATGTGGGAAGACTGAGTTCACAAGGTTCCTTTGCAGCTCACCTCTGGAGGCAGAGAATCCCCCTCATGGACCAGACTGTGGTTATGGCTCCTTCCACCAGCAATATTGGCTTGATGGAAGAATCATTGCTGTGGGGGTGATTGACATCCTTCCGTACTGTGTATCGTCTGTGTATTTGTACTACGATCCTGATTATTCATTCCTGTCTTTGGGTGTCTACTCTGCACTACGAGAAATTAGTTTTACTAGGCAACTTCATCAGAAAACATCT---CAACTCAGCTATTATTATATGGGTTTCTACATTCATTCATGTCCCAAGATGAAATACAAGGGTCAGTATAGACCTTCTGACTTGTTGTGTCCTGAGACGTATGTTTGGGTGCCCATTGAGCAGTGCCTGTCTTCACTTGAGAACTCCAAGTACTGTCGTTTCAACCAGGACCCAGAAGCAGTGGACGAAGGTCGCAGTAAGGAGCCTGACCGTTTGCAGGTGTTCCACAAGAAAGCCATAATGCCTTACGGCGTTTATAAGAAA---CAGCAGAAGGACCCAAGC---GAGGAGGCGGCCGTGCTGCAGTACGCGGGGCTGGTGGGGCAGGCGTGCTCTGAGCGGATGCTGCTGCTGCGGAAC---
>oryAfe1
---ATGTTGAAATTTCTGGCCAAAGGGGAGATTTCCAAAGGACATTGTGAAGACGAGCCCATGGATTCCCTAGTG---------GAGGATGCTGTTGCGGGTGACTTTGCGTTAATAAATAAATTGGACATACAGTGTGACCTCACAACGCTAAGTGATGACCTGAAACAGAGCCTAGAGAGTGAAGAGAAGGAGAAAGGAAAAAACGCAAAG---GAAGAACCCAGGGACTTAATTCAGTCACAACAT---ACAGAAGAGAAGTTGGGCTCTGGTGAACCGTCACATTCAGTGAAAGCCCACACCGTTCCTAAACCAGGCAAGGGGGCTGATTTGAGTAAGCCCCCATGTCGAAAAGCAAAGGAAATCCGGAAAGAAAGGAAAAGGTTAAAGCTTATGCAGCCAAGTGCAGCCGGGGAACTCCAGGGTGTCCCGGCCCAAGGAGAACCGCCATCTTTGATCCCGCCAAAGGCT---AAATCCAACCAGCCCAAATCCCTTGAAGATTTAATTTTTGAACCTTTACCGGAGGATGCAGCCCACAAGTTAGAGGTGAGGCTAGTACCTGTCTCTTTTGAGGACCCAGAGTTCAAGTCGTCCTTCAGCCAGTCATTTTCTTTGTATGTCAAGTATCAAATGACCATACACCAGGATCCGCCTGATGAATGTGGGAAGACTGAGTTCACAAGATTCCTTTGCAGCTCACCTTTGGAGGCAGAGAATCCCCCGGACGGACCCGAGTGTGGTTATGGCTCCTTTCACCAGCAGTACTGGCTTGATGGGAAGATCATTGCTGTGGGCGTGATTGACATCCTCCCGCACTGCGTGTCCTCTGTGTATTTGTACTACGACCCCGACTACTCCTTTCTGTCTCTGGGTGTCTACTCTGCGCTGAGAGAAATTGCTTTCACTAAGCAACTTCATGAGAAAGTGCTT---CCACTCAGCTACTATTACATGGGTTTCTACATTCATTCCTGTCCCAAAATGAAATACAAGGGTCAGTACAGACCTTCGGATTTGTTGTGTCCTGAGACGTATGTTTGGGTCCCCATTGAGCAATGCCTGCCCTCGCTTGAAAACTCCAAGTATTGCCGTTTCAACCAGGACCCAGAAGCAGTGGATGAAGACCGCAGCAAGGAGCCTGACCGACTGCAGGTGCTGCACAAGAAAGCCGTGATGCCTTACGGTGTGTATAAGAGA---CAGCAGAGGGACCCCAGT---GAGGAGGCGACCGTCCTGCAGTACGCGAGCCTGGTGGGGCAGAGCTGCTCCGAGAGGATGCTGCTGTTCAGAAGC---
>susScr11
---ATGTTGAAATTTCTGGCTAAAGGGGAAATTTCAAAAGGCAATTGTGAGGATGAGCCCATGGAGCCTACTGCG---------GAGGATGCTGTTGCTGGTGACTTTGCGTTAATAAATAAATTGGATATACAGTGTGACCTTACAGTGCTCAGTGATGACCTCAGAGAGAGCTTAGAGAGTGAAGAGAAGCAGAAAGGAAAGAGCTCAAAGAGGGAAGACGCCAATGAATTGATTCAGTCTCAAGAT---ATTGAAGAGAAGTTGGGCTCTGGGGAGCCGTCACGTTCAGTTAAAGTGCATACAGTTCCAAAGCCAGGCAAAGGGGCAGATTTGAGTAAGCCTCCATGTCGAAAAGCCAAAGAAATCCGGAAAGAAAGGAAAAGGTTAAAACTCATGCAGCAGAACCGAGCTGGTGAACTTGAGGGACTCCAGGCTCAGTGTGAACCACTGTCTTCATCCCCACCAAAGGCT---AAATGCAACCAGCCCAAGTCACTTGAAGATTTAATTTTTGAATCTTTACCAGAGAACGCATCACACAAGTTAGAGGTGAGGTTAGTACCTGTCTCCTTTGAGGACCCAGAGTTCAAGTCGTCCTTCAGCCAGTCTTTTTCTTTGTATGTCAAGTATCAAATGGCCATACACCAGGATCCGCCTGATGAATGTGGGAAGACTGAGTTTACAAGATTTCTGTGCAGCTCACCTTTGGAGGCAGAGACGTCTCCTAACGGCCCAGATTGCGGTTATGGCTCCTTTCACCAGCAGTACTGGCTTGACGGAAAGATCATTGCTGTGGGCGTGATTGACATCCTTCCACACTGTGTATCGTCTGTGTATTTGTACTACGATCCTGATTATTCGTTTCTGTCTTTGGGAGTCTACTCTGCACTCCGAGAAATTGCTTTTACTCGGCACCTTCATGAGAAGACGTCT---CAACTCAGCTATTATTATATGGGTTTCTACATTCATTCGTGTCCTAAGATGAAATACAAGGGTCAGTATAGGCCGTCTGATTTGCTGTGTCCTGAGACCTATGTTTGGGTACCCATTGAGCAGTGTCTGCCTTCACTTGAGAACTCCAAGTACTGCCGTTTCAACCAGGATTCAGAAGCAGTGGACGAAGGTCGCAGCAAGGAACCTGACCGCCTGCAGGTGCTTTACAAGAAAGCCATCATGCCTTACGGCGTTTACAAGAAA---CAGCAGAAAGACCCACGC---GACGAGGCCGCCGTGCTGCAGTACGCGGCCCTGGTGGGGCAGGCGTGCTCCGAGCGGATGCTGCTCTTCAGAAAC---
>cavPor3
---ATGTTGAAATTTCTGGCTAAAGGGGAGATTTTCAGAAGAAATTGTGAGGATGAGCCCATGGATTCCACAATG---------GAAGACACTGTTGCGGGTGACTTCGCATTAATAAACAAATTGGATATAAAGTGTGATCTTAAAACACTCAGCAGTGATCTCAAAGAGAGCTTAGAGAGTGAAGAGAAGAAGAAAGAGAAAAGCTCAAAGAGAGAAGAATCT------------CATTCACAAGCT---ATAGAAGAGAAGTTGGGCTCTGGTGAACCGTCACATTCAATTAAAGTTCATATGGCTCCTAAGCCAGGCAAAGGGGCTGATTTGAGTAAGCCTCCATGTCGAAAAGCCAAGGAAATTCGTAAAGAAAGGAAAATGTTAAAACTCATGCAGCAAAACCCAGCTGGAGAATTTGAGGGTTTCCAGGCTCAAGGTCAGGCACCGTCTGCGTTCCCACCAAAGACT---AAATCCAACCATCCCAAATCACTTGAAGATTTAATATTTGAATCTTTACCAGAGAATGCATCACACAAGTTAGAGGTGAGGTTAGTACCTGTCTCCTTTGAGGACCCAGAGTTCAAGTCGTCCTTCAGCCAGTCCTTTTCTTTATATGTCAAGTATCAAATGGCCATACACCAGGATCCACCTGATGAATGTGGGAAGACTGAGTTCACAAGATTCCTTTGCAGTTCACCTTTGGAGGCTGAGAATCCCCCTAATGGACCAGAATGTGGTTATGGCTCCTTTCACCAGCAGTACTGGCTTGATGGAAAGATTATTGCTGTAGGGGTGATTGACATCCTTCCATATTGTGTTTCCTCTGTATATTTGTACTATGACCCTGATTACTCATTTCTATCATTGGGTGTCTACTCTGCATTAAGAGAAATTGCTTTTACTAGGCAACTTCATGAGAAAACGTCT---CAACTCAGCTATTATTATATGGGTTTCTACATTCATTCTTGCCCCAAGATGAAATATAAGGGTCAGTACAGACCTTCTGATTTGTTGTGTCCTGAGACATATGTTTGGGTACCCATTGAGCAGTGCCTGCCTCCACTTGAAAACACCAGATACTGCCGTTTCAACCAGGACCCAGAAGCAGTGGATCAAGGTCGCAGTAAGGAACCTGACCGAGTGCGGGTGTTTTACAAGAAAGCCATCATGCCTTACGGTGTTTATAAGAAG---TACCAAAAAGACCCCAGC---GAGGAGGCCGCTGTGCTGCAGTACGCGAGCCTGGTGGGGCAGGCATGCTCCGAGCGGATGCTGCTGTTCAGGAGC---
>eriEur2
---ATGTTGAGATTTCTGGCTAAAGGTGACATTTCCAAAGGAAAT---------------------------------------------------------------------------------------------------------------------------------------------------------AGTAAGGNN------------------------------------------------------------------------------------------------------------------AAAGGAGCTGATCTGAGTAAACCTCCGTGTCGAAAAGCAAAGGAGATCCGGAAAGAAAGGAAGAGGTTGAAACTCATGCAACAGAACCCAGCCGGAGCGCCTGAG---------------------CCGCCATCTTTGTTCCCACCAAAGACCAATAAAGCCAACCAGCCCAAGTCACTGGAAGATTTTATTTTTGAATCGCTGCCTGCGGACGCACCACACAAATTAGAGGTGAGGTTAGTGCCTGTCTCCTTTGAGGACCCAGAGTTCAAGTCGTCCTTCAACCAGTCTTTTTCTTTGTATGTCAAGTATCAAATGGCCATCCACCAGGATCCGCCTGATGAATGTGGGAAGACCGAGTTCACAAGATTCCTTTGCAACTCACCTTTGGAGGCAGGAAGTCTGCCCGATGGACCCGACTGCGGCTACGGCTCCTTCCACCAGCAGTACTGGCTAGACGGAAAGATCATTGCTGTGGGGGTGATTGACATCCTCCCCTACTGCGTGTCGTCTGTGTATCTGTACTACGACCCTGACTACTCATTTCTGTCTCTGGGCGTCTATTCTGCACTACGGGAGATTGCTTTCACGAGGCAGCTTCACCAGAAGTCAGCT---CCCCTCAGCTACTATTATATGGGCTTCTACATCCACTCATGTCCCAAGATGAGATATAAGGGTGGGTATAGACCTTCGGATTTGTTGTGTCCTGAGACCTATGTTTGGGTGCCCATTGAGCAGTGCCTGCCTTCCCTCGAAAACTCCAAGTACTGCCGTTTAAACCAGGACCCAGAAGCAGTGGACGAAGGTCGCAGCAAGGAGCCCGACCGGCTGCGGGTGTTTCACAAGAAAGCCGTCCTGCCCTACGGCGTCTACAAGAAG---CAGCGGAAGGACGCAGGC---GAGGAGGCCACCGTGCTGCAGTACGCCAGCCTGGTGGGGCAGCAGTGCTCCGAGCGGATGCTGCTCTTCAGAAAC---
>HLcamFer2
---ATGTTGAAATTTCTGGCTAAAGGGGAAATTTCAAAAGGACATTGTGAGGATGAGCCCATGGAGCCCACCGTG---------GAGGATGCTGTTGCGGGTGACTTTGCATTAATAACGAAATTGGATGCACAGTGTGACCTTAGAACACTCAGTGGTGACTTCAGAGAGAGCTTAGAGAGTGAAGAGAAGAAGAAAATAAAGAGCTCAAAGAAAGAAGAATCTAATGAATTAATTCAGTCACAAGAT---ATAGAAGAGAAGTTGGGCTCTGGTGAACCATCACATTCAGTTAAAGTGCATACAGTCCCTAAGCCAGGCAAAGGGGCAGATTTGAGTAAACCTCCCTGTCGAAAAGCAAAGGAAATCCGGAAAGAAAGAAGAAGGTTAAAACTCATGCAGCAGAACCCAGCCGGAGGACTTGAGGGTTTCCAGGCTCAGTGTGAACCACCAGCTTTGTTCCCAGCAAAAGCT---AAATCAAACCAGCCCAAATCACTTGAAGATTTAATCTTTGAATCTTTACCAGAGAATGCATCACACAAGTTAGAGGTGAGGTTAGTACCTGTCTCCTTTGAGGACCCAGAGTTCAAGTCGTCCTTCAACCAGTCATTTTCTTTATATGTCAAGTATCAAATGGCCATACACCAGGATCCGCCTGATGAATGTGGGAAGACTGAG------------------------------------------------------------------------------------------------------------------------------------------------------------------------------------------------------------------------------------------------------------------------------------------------------------------------------------------------------------------------------------------------------------------------------------------------------------------------------------------------------------------------------------------------------------------------------------------------------------------------------------------------
>HLmolMol2
---ATGTTGAAATTTCTGGCCAAAGGGGAAGTTTCCAAAGGACATTGTGAGGATGAGCCTATGGAGCCCCCCCTG---------GAGGATGCCGTTGCCGGTGACGTTGCGTTCATCAGTAAATTGGATGTGCAGTGCGACCTTAAAAAGCTCGGGGACAGCCTCAAAGAGAGCTTGGAAAGGGAAGACAAGGAGAAGGGAAAGCCGGTGAAGAAGGAAGACCCCAAGGAGCTGATCCAGGCACAGGAG---AGAGGGGAG---TGGGGCTCCGGGGAGCCGTCGCGCTCCGTGGAGGTGCGCTCGGCGCCTCAGCCAGGCAAAGGGGCAGATTTGAGTAAGCCTCCCTGCCGAAAAGCAAAGGAAATCCGGAAAGAAAGGAAGAGGCTAAAGCTGATGCAGCAGAACCCAGCTGGGGAGCCCACGGGGGGCCAGGCTCAGCGTGGACCC------------------AAGACT---GAGCCCCACCAGCCGAGATCACTGGAAGATTTAATTTTTGAATCTTTACCAGAGAATGCATCACATAAGTTAGAGGTGAGGCTAGTGCCCGTGTCCTGGGAGGACGCAGAGTTCACGTCATCCTTCAGCCAGTCACTTTCTCTGTACGTCAAGTACCAGGTGGCCGTGCACCGGGACCCGCCCGAGGAGTGTGGGAAGACCGAGTTCACAGGGTTCCTCTGCACCTCGCCCCTGGAGCCGGAGAATCCCCCCAACGGCCCAGATTGCGGCTATGGCTCGTTTCACCAGCAGTACTGGCTTGACGGGAAGATCATCGCGGTGGGGGTGATCGACATCCTTCCACACTGCGTGTCGTCTGTGTACTTGTACTACGACCCCGATTACTCCTTCCTGTCCTTGGGCGTGTACTCTGCGCTACGAGAAATTGCTTTCACTAGGCAGCTCCATGAAAAGGTGCCC---CAGCTCAGCTACTACTACATGGGGTTCTACATCCACTCATGTCCCAAGATGAGATACAAGGGTCATTATAGACCTTCTGATCTCTTGTGTCCTGAGACGTATGTCTGGGTACCCATCGAACAGTGCCTGCCTTCCCTTGAGAACTCCAAGTACTGCCGTTTCAACCAGGACCCTGAAGCAGCGGATGAAGGTTGCAGCAAGGACCCCGACCGGCTGCGGGTGTTCCACAAGAAAGCCATCGTGCCTTACGGTGTATACCGGAGA---CAGCAGCGGGACCCAAGC---GAGGACGCGGCCGTGCGGCAGTACGCCAGCCTGGTGGGGCAGGCCTGCGCCGAGCGGATGCTGCTGTTCCGGAGT---
>HLpipKuh2
---ATGTTGAAATTTCTGGCTAAAGGGGAAATTTCCAAAGGAAGTTGTGAGGATGAGCCTATGGAGCCCAGCATG---------GAGGATGCTGTTGCCGGGGACATGGCGCTCATCAATAGATTGGATCTACAATGTGACCTTAAACAGCTCGGCGATAACCTCAAAGACAGCTTACAGAGGGAAGTGAAGAAGAAAGGAAAAAGCACAAAGAAAGAGGAATCTAAGGAATGTATTCAGTCACAGGAC---AGGAACGAGGAGCAGGGCTCCGGGGAACCGTCTCACGCGGTGGAAGTGCACGCAGTTCCTAAGCCAGGCAAAGGGGCAGATTTGAGCAAGCCTCCATGTCGGAAAGCAAAGGAAATCCGGAAGGAGAGGAAGAGGTTAAAGCTCATGCAGCAGAGCCAGGCCGGAGAGCCTGACGGCTTCCAGGCTCCACGGGAACCA------------------AAGACC---AAACCCAACCAGCCCAAATCGCTGGAAGAGTTAATTTTTGAATCTTTACCAGAGGATGCGTCACATAAGTTAGAGGTGAGGTTAGTGCCTGTCTCCTTTGAGGACCCAGAGTTCAAGTCGTCCCTCAGCCAGTCGTTTTCTTTGTATGTCAAGTATCAAATGGCCATACACCAGGATCCGCCCGAGGAGTGTGGGAAGACCGAGTTCACAGGATTCCTTTGCACCTCACCGTTGGAGCCAGAGAATCCCCCGAATGGACCCGACTGTGGCTATGGCTCCTTTCACCAGCAGTACTGGCTGGACGGGAAGATCATCGCAGTGGGGGTGATTGACATCCTTCCCTACTGTGTGTCGTCTGTGTATTTGTACTATGATCCTGATTATTCGTTTCTGTCCTTGGGTGTCTACTCGGCACTACGAGAAATTGCTTTCACTAGGCAACTTCATGAAAAAGCATCT---CAGCTCAGCTATTATTATATGGGTTTCTACATTCATTCATGTCCCAAGATGAAATATAAGGGTCATTACAGACCTTCTGACTTGCTGTGTCCTGAGACCTACGTGTGGGTGCCCATCGAGCAGTGCCTGCCTTCCCTGGAGAACTCCAAGTACTGCCGTTTCAACCAGGACCCTGAAGCAGCGGATGAAGGTGGCAGCACGGACCCCGACCGGCTGCAGGTGCTGTACAAGAAGTCCATCCTGCCGTACGGCGTGTTCAAGCGG---CAGCAGCGGGAGCCGGGC---GAGGAGGCCGCCGTGCTGCAGTACGCCCGCCTCGTGGGCCAGGCCTGCTCCGAGCGGATGCTGCTCTTCCGCAGC---
>HLmyoMyo6
---ATGTTGAAATTTCTGGCTAAAGGGGAAATTTCCAAAGGAAATTGTGAGGATGAGCCTATGGAGCCCAGCATG---------GAGGATGCCGTTGCTGGGGACATGGCGCTAATCAATAAATTGGATCTACAGTGTGACCTT---------------AACCTCCAAGAGAGCCTAGAGAGGGAAGTGAAGAAGAAAGGGAAAAGCACAAAGAAAGAGGAATCTAACGAGTTTATCCAGTCACAGGAC---AAAAACGAGGAGCTGGGCTCTGGGGAACCGTCCCACGCAGTGGACGTGCACACAGCTCCTAAGCCAGGCAAAGGGGCAGATTTGAGCAAGCCTCCGTGTCGGAAAGCAAAGGAAATCCGGAAGGAGAGGAAGAGGTTAAAGCTCATGCAGCAGAGCCCGGCCGGAGGGCCGGAGGGCTTCCAGGCTCCACGGGAACCA------------------AAGACC---AAACCCAACCAGCCGAAATCGCTGGAAGAGTTAATTTTTGAATCTTTACCGGAGGATGCGTCACATAAGTTAGAGGTGAGGTTAGTACCTGTCTCCTTTGAGGACCCAGAGTTCAAGTCGTCCCTCAGCCAGTCGTTTTCTTTATATGTCAAGTATCAAATGGCCATACACCAGGATCCGCCCGAGGAGTGTGGGAAGACCGAGTTCACAGGATTCCTTTGCACCTCACCTTTGGAGCCAGAGACTCCCCCCAACGGACCCGATTGTGGCTACGGCTCCTTTCACCAGCAGTACTGGCTGGACGGCAAGATCATCGCTGTGGGGGTGATTGACATCCTTCCCTACTGTGTGTCGTCTGTGTATTTGTACTATGATCCTGATTATTCGTTTCTGTCCTTGGGTGTCTACTCTGCACTACGAGAAATTGCTTTTACTAGGCAACTTCATGAAAAAGCATCT---CAACTCAGCTATTATTATATGGGTTTCTACATTCACTCATGTCCCAAGATGAGATATAAGGGTCATTACAGACCTTCCGACTTGCTGTGTCCTGAGACGTACGTGTGGGTGCCCATCGAGCAGTGCCTGCCTTCCCTGGAGAACTCCAAGTACTGCCGTTTCAACCAGGACCCCGAAGCAGCGGATGAAGGTCGCAGCAGGGACCCCGACCGGCTGCAGGTGCTGTATAAGAAAGCCATCCTGCCTTACGGCGTGTTCAAGCAG---CAGCAGCGGGAGCCGGGC---GAGGAGGCCGCCGTGCTGCAGTACGCCAGCCTCGTGGGCCAGGCCTGCTCCGAGCGGATGCTGCTCTTCCGGAAC---
>micOch1
---ATGCTGAAGTTTCTGGCTAAAGGGGAGATTTCGAAAGGCAGTTGTGAGGATGAACCCATGGATTCTACAATG---------GAGGATGCTGTTGCTGGTGACTTTGCATTAGTAAACAAGTTGGATATAAAGTGTGATCTTAAAACACTCAGCAGTGACCTCAAAGGAGGCATAGAGAGTGAAGAGAAGAAGAAGGAAAATAGTTTAAAAAAGGAAGGATCTAAGGAATTAATTCATCCACAAGCT---ATAGAGGAGAAGTTAGGTTCTGGTGAACCATCGCATTCAATCAAAGTTCATATTGGTCCTAAGCCAGGTAAAGGGGCTGATTTGAGTAAGCCTCCCTGCCGAAAAGCAAAAGAAATGCGGAAAGAAAGGAAAAGGTTAAAACTCATGCAGCAAAACTCAGCTGGAGCCTTTGAGGGTTTCCAGGCTCAAGGTCAGCCAGCATCTTTGTTACCA---AAGGCT---AAATCCAATCAGCCCAAGTCACTTGAAGATTTAATTTTTGAATCTTTACCAGAGAATGCGTCACACAAGTTAGAGGTGAGGCTAGTACCCGCCTCCTTTGAGGATCCAGAGTTCAAGTCATCCTTCAACCAGTCCCATTCTTTATATATCAAGTACCAAGTGGCCATTCACAAGGAGACACCTGTTGAATGTGGAAAGTCTGAGTTCACAAGATTCCTTGTTGACTCACCATTGGAGGCAGAGTACCCTGCTAATGGACCGGAGTGTGGTTATGGCTCCTTTCACCAGCAGTACTGGCTCGATGGGAAGATCATTGCTGTTGGTGTGATCGACATCCTCCCATACTGTGTGTCTTCCGTGTATCTGTACTATGATCCTGACTACTCATTTCTGTCTTTGGGTGTCTATTCAGCATTAAGAGAAATTGCTTTTACTAAACAACTGCATGAGAGAGCATCG---CAACTCAGCTATTACTATATGGGCTTCTACATTCATTCCTGTCCCAAGATGAGATACAAGGGTCAGTATAGACCTTCTGATTTGCTGTGTCCTGAGACGTATGTCTGGGTACCCATTGAGCAGTGCCTGCCTTCTCTTGACAACTCCAAATACTGCCGTTTCAACCAGGACCCACAAGCAGTGGATGAAGGCCGCAGTAAGGACCTTAACCGACTACGGGTACTGCACAGGCGATCCACCATGCCTTATGCTGTTTATAAGAAC---TACCAAGAAGACCCGAGT---GAGGAGGAGGGTGTCCTGGAGTATGCCAACCTTGTGGGGCAGAAGTGCGCCGAGAGGATGCTGCTGTTCAGAAAC---
>mm10
---ATGCTGAAATTTCTGGCTAAAGGAGAGATCTCGAAAGGCAATTGTGAGGATGAGCCCATGGATTCTACAGTG---------GAGGATGCTGTTGACGGTGACTTTGCATTAATTAACAAGCTGGATATAAAGTGTGATCTCAAAACACTCAGT---GACCTCAAAGGAAGCATAGAGAGTGAAGAGAAGGAGAAAGAAAAGAGTATAAAGAAAGAAGGGTCTAAAGAATTCATTCATCCACAATCT---ATAGAGGAGAAGTTGGGCTCTGGTGAACCATCACATCCAATCAAAGTTCATATTGGTCCTAAGCCAGGCAAAGGGGCTGACTTGAGTAAGCCTCCATGTCGGAAAGCAAGGGAAATGAGGAAAGAAAGGCAAAGATTAAAACGGATGCAGCAGGCCTCAGCTGCAGCCTCGGAG---------GCTCAAGGTCAGCCAGTCTGTTTGTTACCA---AAGGCT---AAATCCAACCAGCCCAAGTCACTGGAAGATTTGATTTTTCAATCTTTACCAGAAAATGCATCGCACAAGTTAGAGGTGAGGCTAGTACCTGCCTCCTTTGAGGACCCAGAGTTCAACTCATCCTTCAACCAGTCCTTTTCTTTATATACCAAGTATCAAGTGGCTATACACCAGGAAGCACCTGAAATATGTGAAAAGTCTGAGTTTACAAGATTCCTTTGCAGCTCACCATTGGAGGCAGAGCACCCTGCTGATGGACCAGAATGTGGTTATGGCTCCTTTCACCAGCAGTACTGGCTCGATGGGAAGATCATTGCTGTGGGGGTGTTAGACATTCTCCCGTACTGTGTGTCTTCTGTGTATCTCTACTACGATCCTGATTATTCATTTCTGTCTTTGGGTGTCTATTCAGCATTAAGAGAAATTGCTTTTACTAGACAACTGCATGAGAAAACATCG---CAACTCAGCTATTATTATATGGGTTTCTACATTCATTCCTGTCCCAAGATGAGATACAAGGGTCAATATAGACCTTCTGATTTGCTGTGTCCTGAGACGTATGTCTGGGTGCCCATTGAGCAGTGCCTGCCTTCTCTGGACAACTCCAAGTACTGCCGTTTCAACCAGGACCCCGAAGCAGAGGATGAAGGACGCAGTAAGGAACTTGACCGACTAAGGGTGTTTCACAGACGATCTGCCATGCCTTACGGTGTTTATAAGAAT---CACCAAGAAGACCCAAGT---GAGGAGGCTGGTGTGCTGGAGTATGCAAACCTCGTAGGACAGAAGTGCTCGGAGAGGATGCTGCTGTTCAGACAC---
>rn6
---ATGCTGAAATTTCTGGCTAAAGGAGAGATCTCGAAAGGCAATTGTGAGGACGAGCCCATGGATTCTACAATG---------GAGGATGCTGTTGATGGTGATTTTGCATTAATGAACAAGTTGGATATAAAGTGTGATCTTAAAACACTCAGCAGTGACCTCAAAGTAAGCATAGAGAGTGAAGAGAAGGAGAAAGAAAAGAGTTTAAAGAAAGAAGGATCTAAAGACTTGATTCATCCACAAGCT---ATAGAGGAGAAGTTGGGCTCTGGTGAACCATCACATTCAATCAAAGTTCATGTTGGGCCTAAGCCAGGTAAAGGGGCTGATTTGAGTAAGCCTCCATGTCGAAAAGCAAAGGAAATGAGGAAAGAAAGGAAAAGGTTAAAACTGATGCAGCAGAGCTCAGCTGGAGCCTTTGAGGGCTTCCAGGCTCAAGGTCAGCCAGTATCTTTGTTACCA---AAGGCT---AAATCCAACCAGCCCAAGTCACTGGAAGATTTGATTTTTGAATCTTTACCAGAGGATGCATCGCACAAGTTAGAGGTGAGGCTAGTACCTGCCTCCTTTGAGGACCCAGAGTTCAAGTCATCCTTCAACCAGTCCCTTTCTTTATATACCAAGTATCAAGTGGCTATCCACCAGGATGAACCTGATATATGTGATAAGTCTGAGTTTACAAGATTCCTTTGCAACTCACCATTGGAGGCAGAGCACCCTGCTAATGGACCAGAATGTGGTTACGGCTCTTTTCACCAGCAGTACTGGCTTGACGGGAAGATCATTGCTGTGGGGGTGATAGACATCCTCCCATACTGTGTGTCTTCTGTGTATCTGTACTATGATCCTGATTATTCATTCCTGTCTTTGGGTGTCTATTCAGCATTAAGAGAAATTGCTTTTACTAGACAACTGCATGAGAAAACATCA---CAGCTCAGCTATTATTACATGGGTTTCTACATTCACTCCTGTCCCAAGATGAGATACAAGGGTCAGTATAGACCTTCTGATTTACTGTGTCCTGAGACGTATGTCTGGGTACCCATTGAGCAATGCCTGCCTTCTCTGGACAACTCCAAGTACTGCCGTTTCAACCAGGACCCACAAGCAGAGGATGAAGGGCGCAGTAAGGAACTTGACCGGCTACGCGTGTTTCACAGACGGTCTGCCATGCCTTATGGTGTTTATAAGAAC---CACCAAGAAGATCCAAGC---GAGGAGGCTGTTGTGCTGGAGTATGCGAACCTCGTAGGGCAGAAGTGCTCGGAGACGATGCTGCTCTTCAGACAC---
>sorAra2
---ATGTTAAGATTTCTGACTAAAGGGGACGTTTGCAAAGGAAGTTGTGAGGATGAGCCCATGGAGCCGGCGGGG---------GACGACGCCGTGGCCGGCGACTTTGCCTTGATAAATAAACTGGACATCCAGTGTGACCTGAAGACCCTCGGTGACGACGTCAGGAGGAGCGTGGAGAGCGAGGCGCAGCGGGAGGGGAAGGGCGCCCGGCGCGAGGAAGCTCGGGAGCTGCTCCAGCCGGGAGAG---GCGGGAGAGAAGCTGGCCTCCGGCGAGCCGTCGCACCTGCTCAAGGTGCCCGCCGCGCCCAAGCCAGGCAAAGGGGCGGATTTGAGTAAGCCCCCGTGTCGAAAAGCAAAGGAAATCCGGAAGGAAAGGAAAAGGTTAAAACTCATGCAGCAGAACCCGGCCGGGGCCCCCGAC---------------------CCACCGGCTCCGTTTCCGCCAAAGACT---AAATCCAACCAGCCCAAATCACTGGAAGATTTTATTTTTGAACCTTTACCTGCAGACGCAGCACACAAACTAGAGGTGAGGTTAGTGCCCGTCTCCTTTGAGGACCCAGAGTTCAAGTCGTCGTTCAGCCAGTCATTTTCTTTGTATGTCAAGTATCAGATGGCCGTCCACCAGGACCCGCCCGATGAATGCGGGAAGACCGAGTTCACCAGGTTTCTCTGCAGTTCACCGCTGGAGGCCGAGAAGCCCCCATTCGGGCCCGAGTGCGGCTTCGGCTCCTTTCACCAGCAATACTGGCTGGACGGCAAGATCATCGCGGTGGGCGTCGTGGACATCCTGCCCCGCTGCGTCTCCTCCGTGTACCTGTACTACGACCCTGACTACTCCTTCCTGTCCCTGGGGATCTACTCTGCACTACGAGAAATTGCTTTTACTAGGCAACTTCATGAGACAAGTTCGTGTCAGCTCAACTATTATTACATGGGTTTCTACATTCATTCATGTCCCAAGATGAGATATAAGAGCCAGTACCGCCCTTCGGATCTGCTGTGTCCGGAGACCTACGTCTGGGTGCCCATCGAGCAGTGCCTCCCTTCGCTCGACAAGTCCAAGTACTGTCGCTTCAACCAGGACCCGGCTGCAGTGGACGAGGGCCGCAGCCAGGAGCCCGCGCGGCTGCAGGTGCTGCACCGGAAGGCCATCCTGCCCTACGGCGAGTACCGCGCG---CAGCAGCCGCAGGCGGCCGACGAGGAGGCGGCCGTGCTGCAGTACGCGGAGCTGGTGGGGCAGCAGTGCTCGGAGCGGATGCTGCTCTTCCGGAAC---
>echTel2
---ATGTTGAAGTTTCTGACCAAAGGGGAGATCGCCAAAGGAAATTGTGAGGATGCGCCCATGGATTCCCTGGTG---------GAGGATGCTGTCGCGGGTGACTTTGCATTGATAAATAAACTGGATATACAGTGTGACCTCACCACCCTCAGCGATGACCTCAAGCAGAGCTTAGCGAGCGCAGAGAAGACGAAAGGAAGAGGACCGCAGAAAGAAGAACCCGAGGAGTTTGCTCCGGCCCCCCAG---AGAGAGGAGAAGCTTTGGTCCGGCGAGCCATCGCAGCTCATGAAAGTTCTCACGGTGCCCAAGCCAGGGAAAGGGGCTGATTTGAGTAAGCCTCCGTGTCGAAAAGCAAAGGAAATTCGCAAAGAAAGGAAAAGGCTAAAGCTCGTGCAGCAGAGCCCAACTGGGCCACTGCGGGGGCCCCAGGGCCAAGGACAAGCGCCATCGTTGGGCCCACCAAAGGCT---AAGTGCAACCAGCCCAAGTCACTGGAAGATTTAATGTTTGACTCTTTACCAGAGGACGCAGCACACAAGTTGGAGGTGAGGCTAGTGCCCGTCTCTTTTGAGGACCCAGAGTTCAAGTCGTCCTTCAGCCAGTCATTTGCTTTGTATGTCAAGTATCAGCTGACCGTACACCAGGATCCGCCTGAGGAATGTGGGCAGACTGAGTTCACAAGATTCCTGTGCAGCTCACCTTTGGAGGTTGAGAAGCCCCCAGACGGACCTGAGTGTGGCTACGGCTCCTTCCACCAGCAGTACTGGCTTGACGGGAAGATCATTGCCGTGGGGGTGATTGACATCCTCCCGTCCTGCGTGTCGTCCGTGTACCTGTACTACGACCCCGATTACTCCTTTCTGTCTCTGGGTGTCTACTCTGCACTGAGAGAAATTGCATTTACTAAGCAACTTCACGAGGAAACGTCA---CAACTCAGTTATTATTACATGGGCTTCTACATTCATTCATGTTCCAAAATGAAATACAAGGGTCAGTACAGACCTTCTGACTTGTTGTGTCCGGAGACGTATGCCTGGGTGCCCATTGGGCAGTGCCTGCCCTCGCTGGACAACTCCAAGTACTGCCGTCTCAACCCGGACCCCGCAGCGGTGGATGAAGACCGCAGCCAGGAGCCCGGGCGGGTGCAGGTGTTCCACAAGAAAGCCATCATGCCTTACAGCGTGTACAAGCAG---CAGCAGAAGGACCCCAGC---GAGGACGCGGTGGTCCTGCAGTACGCCAGCCTGGTGGGCCAGAGCTGCGCCGAGAGGATGCTGCTGTTCAGAAAC---
