# Supplementary material for: Six reference-quality genomes reveal evolution of bat adaptations
Source: Nature. 2020 Jul 22;583(7817):578–84. doi: 10.1038/s41586-020-2486-3 (PMC8075899; doi:10.1038/s41586-020-2486-3)
Supplement: Supplementary file 6 — Alignments of 12,931 protein-coding genes across 48 mammals. [file 41586_2020_2486_MOESM6_ESM.gz › suppDataFile/ENST00000375256.aln.fasta]

>micOch1
ATGATCCGCGGCGCCCCGGCACCCATGGCGGAA---------------------CCACCGCCG---GTCATCTTCTGCCACGACTCCCCGAAGCGCGTGCTGGTGTCAGTCATCAGGACCACGCCGGCAACGCCTCCGTGCAGCGGCAGCAGCAGCGGCGGCGGCGTGGGGGAGCCCGAGCAGCCGCCGCCG---CTCGTCCCCACCAGCCCCGGTTTCAGCGACTTCATGGTGTACCCGTGGCGCTGGGGGGAGAACGCGCATAACGTGACGCTCAGCCCGGGGGCTGCGGCGGGCGGCGTCGTGTCGGCTGGGCTGCCCGCGGCCGCT---------GAGCTCCCGACGCTGCGG------GGTGCGCCGCCATCCACCGCCTCGGTG---ACCGGGGCGTCGGGCGGGGAGGACGAAGAGGAGGCGAGCAGCCCAGACAGCGGCCACCTCAAGGATGGAATCCGACGTGGTAGACCCAGAGCAGACACTGTTCGGGACTTAATAAATGAAGGAGAACATTCGTCCAGCAGGATCCGCTGTAACATCTGTAACAGGGTGTTTCCGAGGGAGAAATCACTCCAGGCTCACAAAAGGACTCATACAGGTGAGAGACCATATCTGTGTGACTATCCTGATTGTGGAAAAGCCTTTGTTCAGAGTGGGCAGCTGAAAACACATCAACGTCTTCACACAGGAGAGAAGCCTTTTGTCTGCTCAGAAAATGGCTGCCTAAGCAGATTCACCCATGCAAACCGCCACTGTCCAAAGCACCCCTATGCCAGGCTGAAGAGAGAAGAGCCAACAGATACACTCAGCAAGCATCAGTCTGCAGACAACAAAGCTGCTGCTGAGTGGCTGGCAAAGTACTGGGAGATGAGAGAGCAGCGCACGCCCACCCTGAAAGGCAAGCTAGTTCCGAAGGCTGATCAGGAGCAGCAGGACCCGCTGGAGTACCTCCAGTCTGATGGCGAG---------GACGATGAG---AAGAGCGGC---------GCCCAGCGCCGACTGCAGGAGCAGCGAGAGCGGCTGCATGGGGCCCTGGCGCTCATTGAGCTGGCCAACCTAACAGGGGCGCCACTCCGCCAG---
>tupChi1
------------------------------------------------------------------------------------------------------------------------------------------------------------------------------------------------------------------------------------------------------------------------------------------------------------------------------------------------------------------------------------------------------------------------------------------------------------------------GATGGAATCCGACGTGGTAGACCCAGAGCAGATACGGTTCGGGATTTAATAAATGAAGGCGAGCATTCATCCAGCAGAATCCGCTGCAACATCTGTAACAGGGTGTTTCCACGGGAGAAGTCCCTCCAGGCTCACAAAAGGACCCATACAGGTGAGAGACCCTACCTATGTGACTATCCGGACTGTGGGAAGGCCTTTGTTCAAAGCGGACAGCTCAAAACACATCAGCGTCTTCACACCGGAGAGAAACCTTTCGTTTGCTCAGAAAACGGCTGCCTGAGCAGATTCACCCATGCAAACCGCCACTGTCCGAAGCACCCCTATGCCAGGCTGAAGAGAGAGGAGCCCACGGACTCACTCAGCAAGCATCAGGCTGCAGACAACAAGGCTGCTGCTGAGTGGCTAGCCAAGTACTGGGAAATGAGGGAGCAGCGCACCCCCACCTCGAAAGGCAAGCTGGTTCCAAAGGCCGACCAGGAGCAGCAGGACCCCCTGGAGTACCCGCAGTCAGACGAGGAG---------GACAATGAG---AAGAGCGGC---------GCCCAGAGGCGGCTGCAGGAGCAGCGCGAGCGCCTGCACGGGGCCCTGGCGCTCATCGAGCTGGCCAACCTCACCAGCGCGCCGCTGCGCCAG---
>mm10
ATGATCCGCGGCGCCCCGGCACCCATGGCGGAG---------------------CCGCCGCCG---GTCGTCTTCTGCCACGACTCCCCGAAGCGCGTACTGGTATCGGTCATCAGGACCACGCCGGCAACGCCTCCGTGCAGCAGCGTG------------------GGGGAGCCCGAGCCGCCGCCGCCG---CTCGTCCCCACTAGCCCCGGCTTCAGCGACTTCATGGTGTACCCGTGGCGCTGGGGTGAGAACGCGCATAACGTGACGCTCAGCCCGGGGGCGGCG---GGCGGCGTCGTTTCAGCCGGACTGCCCGTGGCGGCT---------GAACTCCCGACGCTGCGG------GGTGCGCCTCAGTCCTCCGCCTCCGTG---GCCGCCGTGTCGGGCGGGGAGGACGAGGAGGAGGCGAGCAGCCCAGACAGCGGCCACCTCAAGGATGGAATCCGACGTGGAAGGCCCAGAGCAGACACTGTTCGGGATTTAATAAATGAAGGAGAGCATTCATCTAGCAGGATTCGCTGTAACATCTGTAACAGGGTATTTCCAAGGGAGAAATCACTCCAGGCTCACAAAAGGACTCATACAGGTGAGAGGCCATACCTGTGTGACTACCCAGACTGTGGAAAAGCCTTTGTTCAAAGTGGACAGCTCAAAACCCACCAACGTCTTCATACCGGAGAGAAGCCTTTTGTCTGTTCAGAAAACGGGTGCCTAAGCAGATTCACCCATGCAAACCGCCATTGTCCAAAGCACCCTTATGCCCGGCTGAAGAGAGAAGAGCCAACGGACGCACTCAGCAAACACCAGTCTCCGGACAACAAGGCTGCTGCTGAGTGGCTGGCAAAGTACTGGGAGATGAGAGAGCAACGCACCCCCACCCTAAAAGGCAAGCTAGTTCAGAAGGCTGATCAGGAGCAGCAAGACCCTCTGGAGTACCTCCAGTCTGATGAGGAA---------GACGATGAG---AAGAGTGGC---------GCCCAGCGCCGGCTGCAAGAGCAACGAGAGAGGCTGCATGGGGCCCTGGCACTCATTGAGCTGGCCAATCTGACAGGGGCACCACTCCGCCAG---
>rn6
ATGATCCGCGGCGCCCCGGCACCCATGGCGGAG---------------------CCGCCGCCG---GTCATCTTCTGCCACGACTCTCCGAAGCGCGTACTGGTATCGGTCATCAGGACCACGCCGGCAACGCCTCCGTGCAGCAGCGTG------------------GGAGAGCCCGAGCCACCGCCGCCG---CTCGTCCCCACTAGCCCCGGCTTCAGCGACTTCATGGTGTACCCGTGGCGCTGGGGTGAGAACGCGCATAACGTGACGCTCAGCCCGGGGGCGGCG---GGCGGCGTCGTTTCGGCCGGACTGCCCGCGGCGACT---------GAGCTCCCGACGCTGCGG------GGTGCGCCGCCTTCCTCCGCCTCCGTG---GCCGCCGTGTCGGGCGGGGAGGACGAGGAGGAGGCGAGCAGCCCAGACAGCGGCCACCTCAAGGATGGAATCCGACGTGGAAGGCCCAGAGCAGACACTGTTCGGGATTTAATAAATGAAGGAGAGCATTCATCTAGCAGGATTCGCTGTAACATCTGTAACAGGGTATTTCCCAGGGAGAAATCACTCCAGGCTCACAAAAGGACTCATACAGGTGAGAGACCTTATCTGTGCGACTACCCAGACTGTGGAAAAGCCTTTGTTCAAAGTGGACAGCTCAAGACCCACCAACGTCTTCACACCGGAGAGAAGCCTTTTGTCTGTTCAGAAAATGGCTGCCTAAGCAGATTCACTCATGCAAACCGCCATTGTCCAAAGCACCCTTATGCCCGGCTGAAGAGAGAAGAGCCAACAGACACACTCAGCAAACACCAGTCTACGGACAACAAAGCTGCTGCCGAGTGGCTGGCAAAGTACTGGGAGATGAGAGAGCAACGCACCCCCACCCTAAAAGGCAAGCTAGTTCAGAAGGCTGATCAGGAGCAGCAAGACCCTCTGGAGTACCTCCAGTCTGATGAGGAG---------GACGATGAA---AAGAGTGGC---------GCCCAGCGCCGGCTGCAGGAGCAACGAGAGAGGCTGCATGGGGCCCTGGCACTCATTGAGCTGGCCAATCTGACAGGGGCCCCACTCCGCCAG---
>criGri1
------------------------------------------------------------------------------------------------------------------------------------------------------------------------------------------------------------------------------------------------------------------------------------------------------------------------------------------------------------------------------------------------------------------------------------------------------------------------GATGGAATCCGACGTGGTAGACCCAGAGCAGACACTGTCCGGGATTTAATAAATGAAGGAGAGCATTCGTCCAGCAGGATCCGCTGTAACATCTGCAACAGGGTATTTCCGAGGGAGAAGTCACTCCAGGCTCACAAAAGGACTCATACAGGTGAGAGACCGTATCTGTGTGACTATCCAGATTGTGGAAAAGCCTTTGTTCAGAGTGGACAGCTCAAAACACATCAACGTCTTCACACCGGAGAGAAGCCTTTTGTCTGTTCAGAAAATGGCTGCCTAAGCAGATTCACCCATGCAAACCGCCACTGTCCAAAGCACCCCTATGCCAGGCTGAAGAGAGAAGAGCCAACAGACACACTCAGCAAACATCAGTCTGCAGACAACAAGGCTGCTGCTGAGTGGCTGGCAAAGTACTGGGAGATGAGAGAGCAACGCACCCCCACTCTGAAAGGCAAGCTAGTTCAGAAGGCTGATCAGGAGCAGCAGGATCCGATGGAGTACCTCCAATCTGATGAAGAG---------GACGATGAG---AAGAGTGGC---------GCCCAGCGCCGGCTGCAGGAGCAGCGAGAGCGGCTGCATGGGGCCCTGGCACTCATTGAGCTTGCCAACCTGACAGGGGCACCACTCCGCCAG---
>HLpipKuh2
ATGATCCGGGGTGTGGAAGTGCCGATGGCGGACCACCCGCAGCCG---CCGCCGCCGCCGCCC---GTCATCTTCTGCCACGACTCCCCGAAGCGGGTGCTGGTGTCGGTCATCAGGACGACCCCGATCAAGGCCACGTGCGGCGGCGGA------------------GGGGAGCCGGAGCCGCCGCCGCCG---CTCATCCCCACCAGCCCCGGCTTCAGCGACTTCATGGTGTACCCGTGGCGCTGGGGCGAGAACGCGCACAACGTGACGCTCAGCCCGGGGGCCGCG---GGGGGCGCCGCCTCGGCTGCCATGCCCGCTGCCGCCGCC------CAGCGCCCGGGGCTCCGCGGCCGGGGCGCTCCTCACCCC------------------GCCGCCTCCGGGGGCGAGGAAGAGGAGGAGGCGAGCAGCCCGGACAGCGGCCACCTCAAGGATGGGATTCGGCGTGGTAGACCCAGAGCAGATACTGTCCGGGATTTAATAAATGAAGGAGAGCATTCGTCCAGCAGAATTCGTTGTAACATCTGTAATAGGGTGTTTCCACGGGAGAAATCGCTTCAGGCTCACAAAAGGACTCATACAGGTGAGAGACCCTACCTGTGTGACTATCCAGACTGTGGCAAAGCATTTGTTCAAAGTGGACAGCTCAAAACGCATCAGCGCCTTCACACGGGAGAAAAACCTTTTGTTTGTTCAGAAAATGGCTGTCTGAGCAGGTTCACCCACGCCAACCGCCATTGTCCCAAGCACCCGTACGCCAGGCTGAAGCGGGAGGAGCCCACCGATGCTCTCACCAAGCACCAGGCTGTGGACAACCAGGCCGCTGCCGAGTGGCTGGCAAAGTATTGGGAAATGAAAGAGCAGCGCACCCCCACCTTGAAAGGAAAGCTCACGCAGAAGGCGGACCAGGAGCAGCAGGACCCTCTGGAATACCTGCAGTCGGACGAGGAG---------GACGATGAG---AAGAGGGGG---------GCCCAGCGGCGGCTGCAGGAGCAGCGCGAGCGCCTGCACGGAGCCCTCGCCCTCATCGAGCTCGCCAACCTAACCGGCGCGCCGCTCCGCCAG---
>HLequCab3
ATGATCCGGGGCGTGGAGGCGCCGATGGCGGACGCCCCG---------CCG---CCGCCGCCC---GTCATCTTCTGCCACGACTCCCCGAAGCGGGTGCTGGTGTCGGTCATCAGGACCACCCCGGTCAAGCCTGCGTGCGGC------------------------GGGGAGCCGGAGCCGCCGCCGCCG---CTCGTCCCCACTAGCCCCGGCTTCAGCGACTTCATGGTGTACCCGTGGCGCTGGGGCGAGAACGCGCACAACGTGACGCTCAGCCCCGGGGCCGCG---GGCGGCGCCGCCGCGGCCGCCCTGCCCGCCGCCGCC---------GAGCGCCCGGGGCTGCGGGGCCGGGGCGCGCCCCCGCCC------------------CCCGCCTCGGGAGGGGAGGACGAGGAGGAGGCGAGCAGCCCGGACAGTGGCCCCCTCAAGGATGGGATCCGACGCGGTAGACCCAGAGCAGATACTGTCCGGGATTTAATAAATGAAGGAGAGCACTCATCCAGCAGAATCCGTTGTAACATCTGTAATAGGGTGTTTCCACGGGAGAAATCGCTCCAGGCCCACAAAAGGACTCATACGGGTGAGAGACCCTATCTGTGCGACTATCCAGACTGTGGAAAAGCCTTTGTTCAAAGTGGACAGCTCAAAACGCACCAGCGTCTTCACACCGGGGAGAAACCTTTTGTTTGTTCAGAAAATGGCTGCCTGAGCAGATTCACCCATGCAAACCGCCACTGTCCAAAGCACCCTTATGCCAGGCTGAAGCGGGAGGAGCCCACAGACGCTCTCAGTAAGCACCAGGCTGTGGACAACCAGGCTGCCGCGGAGTGGCTGGCAAAGTATTGGGAAACAAGAGAGCAGCGTACGCCCAGCTTGAAAGGAAAGCTCGTTCAGAAGGCCGATCAGGAGCAGCAGGACCCCCTGGAATACCTCCAGTCTGATGAGGAG---------GACGACGAG---AAGAGCGGC---------GCCCAGCGTCGGCTGCAGGAGCAGCGCGAGCGCCTGCACGGAGCCCTCGCTCTCATAGAGCTCGCCAACCTGACAGGGGCGCCACTGCGCCAG---
>cerSim1
ATGATCCGGGGCGTGGAGGCGCCGATGGCGGACACCCCG---------CCGCAGCCGCCGCCC---GTCATCTTCTGCCACGACTCCCCGAAGCGGGTGCTGGTGTCGGTCATCAGGACCACCCCGATCAAGCCCACGTGCGGC------------------------GGGGAGCCGGAGCCGCCGCCGCCG---CTCGTCCCCACCAGCCCTGGCTTCAGCGACTTCATGGTGTACCCGTGGCGCTGGGGGGAGAACGCGCACAACGTGACGCTCAGCCCCGGGGCCGCG---GTGGGCGCCGCCTCGGCCGCCCTGCCCGCCGCCGCC---------GAGCACCCGGGN---------------------------------------------------------------------------------------------------------GATGGAATCCGACGTGGTAGACCCAGAGCAGATACTGTCCGGGATTTAATAAATGAAGGCGAGCATTCGTCCAGCAGAATCCGTTGTCACATCTGTAATAGGGTGTTTCCACGGGAGAAATCGCTCCAGGCTCACAAAAGGACTCACACAGGTGAGAGACCCTATCTGTGTGACTATCCTGACTGTGGAAAAGCCTTTGTTCAAAGTGGACAGCTCAAAACGCATCAGCGTCTTCACACCGGGGAGAAACCTTTCGTTTGTTCAGAAAATGGCTGCCTAAGCAGATTCACCCATGCAAACCGCCACTGTCCGAAGCACCCTTATGCCAGGCTGAAGCGGGAGGAGCCCACAGACGCTCTCAGTAAGCACCAGGCTGTGGACAACCAGGCTGCTGCTGAGTGGTTGGCAAAGTATTGGGAAACAAGAGAGCAGCGTACCCCCACCTTGAAAGGAAAGCTCGTTCAGAAGGCGGATCAGGAGCAGCAGGACCCTCTGGAATACCTGCAGTCTGATGAGGAG---------GACGATGAG---AAGAGCGGG---------GCCCAGCGCCGGCTGCAGGAGCAGCGGGAGCGCCTGCACGGAGCCCTCGCTCTCATAGAGCTCGCCAACCTGACGGGGGCGCCACTCCGCCAG---
>echTel2
ATGATCCGGGGCCTGGAGGCGGCGATGGCCGAGAGCTCC---------CCGCAGCCGCCGCCC---GTCGTCTTCTGCCAAGACTCCCCGAAGCGGGTCCTTGTGTCGGTCATCCGGACGACCCCGATCAAGCCCGCGTGCGGCAGCGGC------------------CGGGAGCCTGAGCCGCCGCCACCG---CTCATCCCCACCAGCCCCGGCTTCAGCGACTTCATGGTGTATCCGTGGCGCTGGGGCGAGAACGCGCACAACGTGACGCTCAGCCCGGGGGCTTCG---GGGGGTGCTGCCGCCACCTCTTCGTCGGCCGCCGCCGCC------GAGCACCCGGGACTTCGGGGCCGAGGCGCGCCCCCGCCT------------------GGTGCCTCGGGGGGCGAAGAGGAAGAGGAAGCGAGCAGTCCTGACAGCGGCCACCTCAAGGATGGAATCCGACGTGGGAGACCCAGAGCAGATACTGTCCAAGACTTAATAAATGAAGGAGAGCATTCATCTAGCAGAATCCGTTGTAACATCTGTAATCGGGTGTTTCCGCGGGAGAAATCACTCCAGGCTCACAAAAGGACGCATACAGGTGAGAGACCATATATGTGTGACTACCCAGACTGTGGAAAAGCCTTTGTTCAAAGTGGACAGCTTAAAACACATCAGCGTCTTCACACTGGAGAAAAACCTTTTGTTTGCTCAGAAAATGGCTGCCTAAGCAGATTCACCCATGCAAATCGCCACTGTCCGAAGCACCCTTATGCCAGACTGAAGAGAGAGGAGCTCACAGATACACTCAGTAAGCACCAGGCTGCGGACAACAAGGCTGCCGCGGAGTGGTTGGCAAAGTATTGGGAAACGAGAGAGCAGCGGACGCCAACCTTGAAAGGCAAGCTTGCTCAGAAAGCTGACCAGGAACAGCAGGACCCTCTGGAGTATCTTCAGTCCGATGAGGAGGAGGAGGAGGACAAGGAG---AAGAGTGGG---------GCGCAGCGCAGGCTGCAGGAGCAGCGAGAGCGCCTGCACGGAGCCCTGGCCCTCATTGAGCTTGCCAACCTGACAGGAGCACCACTCCGCCAG---
>speTri2
------------------------------------------------------------------------------------------------------------------------------------------------------------------------------------------------------------------------------------------------------------------------------------------------------------------------------------------------------------------------------------------------------------------------------------------------------------------------GATGGAATCCGACGTGGTAGACCCAGAGCAGATACTGTCCGGGATTTAATAAATGAAGGAGAACATTCCTCGAGCAGGATCCGATGTAACATCTGTAACAGGGTGTTTCCAAGGGAGAAGTCGCTCCAGGCTCACAAAAGAACTCACACAGGTGAGAGGCCCTATCTGTGTGACTACCCAGACTGTGGGAAAGCCTTTGTTCAAAGTGGACAGCTCAAAACACATCAGCGTCTTCATACTGGAGAGAAGCCTTTTGTTTGTTCGGAAAATGGCTGCCTGAGCAGATTCACTCATGCAAACCGCCACTGTCCAAAGCACCCTTATGCCAGACTGAAGCGAGAGGAGCCTACGGACACACTGAGCAAGCACCAGGCTGCAGACAACAAGGCTGCTGCCGAGTGGCTGGCAAAGTACTGGGAGACGAGAGAGCAGCGCGCCCCCGCCCTGAAGGGCAAGCTGGCTCAGAAGGCTGACCAGGAGCAGCAGGACCCTCTGGAGTTCCTCCAGTCTGATGAGGAG---------GACGATGAG---AAGAGTGGC---------GCCCAGCGCCGGCTGCAGGAGCAGCGGGAGCGCCTGCACGGGGCCCTGGCGCTCATCGAGCTGGCCAACCTGACGGGGGCACCGCTCCGCCAG---
>HLphyDis3
ATGATTCGGGGCATGGAAGCGTCGATGGCGGAAAACCCG---------CCGCAGCCGCCGCCGCCGGTCATCTTCTGCCACGACTCCCCGAAGCGGGTGCTGGTGTCGGTCATCAGAACGACCCCGATCAAGGCCACGTGCGGGGGTGGA------------------GGGGAGCCGGAGCCGCCCCCACCA---CTTATCCCCACTAGCCCTGGCTTCAGTGACTTTATGGTGTACCCGTGGCGCTGGGGAGAGAATGCGCATAATGTGACGCTAAGCCCCGGGGCTGCG---GGGGCCATCGCCTCGGCCACCTTGCCCACCGCCGCCCCT------CAAAACCCGGGGCTTCGGGGCCGGGGTGTGCCCCCTCCC------------------ACCGCCTCCGGGGGTGAGGACGAGGAGGAAGCCAGCAGCCCAGACAGCGGCCACCTTAAGGATGGTATTCGACGTGGTAGACCCAGAGCAGATACTGTCCGAGATTTAATAAATGAAGGAGAGCATTCGTCCAGCAGAATTCGTTGTAACATCTGTAATAGGGTGTTTCCACGGGAGAAATCGCTTCAGGCTCACAAAAGGACTCATACAGGTGAGAGACCCTACCTGTGTGACTATCCAGACTGTGGCAAAGCCTTTGTTCAAAGTGGACAGCTCAAAACGCATCAGCGTCTTCACACCGGAGAAAAACCTTTTGTTTGTTCAGAAAATGGCTGCCTTAGCAGATTCACCCATGCAAACCGCCACTGTCCGAAGCACCCTTATGCCAGGCTGAAGCGGGAGGAGCCCACTGATGCTCTCAGTAAGCACCAGACTGTGGACAACCAGGCTGCTGCCGAGTGGTTGGCAAAGTATTGGGAAACAAGGGAGCAGCGTACCCCAACCCTGAAAGGAAAGCTCGCCCAAAAGGCTGATCAGGAGCAGCAGGACCCTCTGGAATACCTTCAATCTGACGAGGAA---------GACGATGAG---AAGAGCGGT---------GCCCAGCGCCGGCTGCAGGAGCAGCGGGAGCGCCTACATGGAGCCCTCGCTCTCATAGAGCTCGCCAACCTGACGGGGGCGCCACTGCGCCAG---
>lepWed1
------------------------------------------------------------------------------------------------------------------------------------------------------------------------------------------------------------------------------------------------------------------------------------------------------------------------------------------------------------------------------------------------------------------------------------------------------------------------GATGGAATCCGACGTGGTAGACCCAGAGCAGATACTGTCCGGGATCTAATAAACGAAGGAGAGCATTCATCCAGCAGAATCCGTTGTAACATCTGTAATAGGGTGTTTCCACGGGAGAAATCGCTCCAGGCTCACAAAAGGACTCATACAGGCGAGAGACCCTATCTGTGTGACTATCCAGACTGTGGAAAAGCCTTTGTTCAAAGTGGACAGCTCAAAACACATCAGCGCCTTCACACCGGAGAGAAACCTTTTGTTTGTTCAGAAAATGGCTGCCTAAGCAGATTCACCCATGCAAACCGCCACTGTCCGAAGCACCCTTATGCCAGGCTGAAACGAGAGGAGCCCACAGACGCCCTCAGTAAGCACCAGGCTGTGGACAACCAGGCTGCCGCCGAGTGGTTGGCAAAGTATTGGGAAATGAGAGAGCAGCGTGCCCCCACCTTGAAAGGAAAGCACGTTCAGAAGGCCGATCAGGAGCAGCAGGACCCTCTGGAATACCCTCAGTCTGACGAGGAG---------GACGATGAG---AAGCGCGGG---------GCCCAGCGCCGGCTGCAGGAGCAGCGGGAGCGCCTGCACGGAGCCCTTGCTCTCATAGAGCTCGCCAACCTGACCGGAGCGCCGCTCCGCCAG---
>tarSyr2
------------------------------------------------------------------------------------------------------------------------------------------------------------------------------------------------------------------------------------------------------------------------------------------------------------------------------------------------------------------------------------------------------------------------------------------------------------------------GATGGCATCCGACGCGGTAGACCCAGAGCAGATACTGTCCGGGATTTAATAAATGAAGGAGAGCATTCGTCCAGCAGAATCCGTTGTAACATCTGTAATAGGGTTTTTCCACGGGAGAAATCACTCCAGGCTCACAAAAGGACTCATACAGGTGAGAGACCCTATCTGTGTGACTATCCAGACTGTGGAAAAGCCTTTGTTCAAAGTGGACAGCTCAAAACACACCAGCGTCTTCATACCGGAGAGAAGCCTTTTGTTTGTTCAGAAAATGGCTGCCTGAGCAGATTCACCCATGCAAACCGCCACTGTCCAAAGCATCCTTATGCCAGGCTGAAGAGGGAGGAGCCCACAGACACACTCAGCAAGCACCAGGCTGCGGACAACAAGGCTGCTGCCGAGTGGCTGGCAAAGTACTGGGAGATGAGAGAGCAGCGCGCGCCCGCCCTGAAGGGCAAGCTCGCCCAGAAGGCAGACCAAGAGCAGCAGGACCCGCTGGAGTACCTGCAGTCCGACGAGGAC---------GACGACGAG---AAAAGCGGG---------GCGCAGCGCCGGCTGCAGGAGCAGCGCGAGCGCCTGCACGGGGCGCTGGCGCTCATCGAGCTGGCCAACCTGACCGGGGCGCCGCTCCGCCAG---
>oryCun2
------------------------------------------------------------------------------------------------------------------------------------------------------------------------------------------------------------------------------------------------------------------------------------------------------------------------------------------------------------------------------------------------------------------------------------------------------------------------GATGGGATCCGACGTGGTAGACCCAGAGCAGATACAGTCCGGGACTTAATAAATGAAGGAGAACATTCGTCCAGCAGAATCCGTTGTAACATCTGTAATAGGGTGTTTCCACGGGAAAAATCACTCCAGGCTCACAAAAGGACTCATACAGGTGAGAGGCCCTATCTGTGTGACTATCCAGACTGTGGGAAAGCCTTTGTTCAAAGTGGACAGCTCAAAACACACCAGCGTCTTCACACCGGAGAGAAGCCTTTCGTTTGTTCAGAAAATGGTTGCCTGAGCAGATTCACCCATGCAAACCGCCATTGTCCGAAGCATCCTTACGCCAGGCTGAAGAGAGAGGAACCCACAGACACACTCAGCAAGCACCAGGCTGCGGACAACAAGGCTGCCGCCGAGTGGCTGGCAAAGTACTGGGAGATGCGAGAGCAGCGCACCCCCACCTTGAAAGGCAAGCTGGCACAGAAGGCCGATCAGGAGCAGCAGGACCCCCTGGAATACCTCCAGTCTGACGAGGAG---------GACGACGGG---AAGAGCGGT---------GCCCAGCGCCGCCTGCAGGAGCAGCGGGAGCGCCTGCACGGAGCCCTGGCGCTGATCGAGCTGGCCAACCTGACCGGGGCGCCACTCCGGCAG---
>hg38
ATGATCCGGGGCTTCGAGGCGCCCATGGCGGAGAACCCG---------CCGCCGCCGCCGCCGCCCGTCATCTTCTGCCACGACTCCCCGAAGCGGGTGCTGGTGTCGGTCATCAGGACGACCCCGATCAAGCCAACGTGCGGCGGTGGA------------------GGGGAGCCGGAGCCGCCGCCGCCG---CTCATCCCCACCAGCCCCGGCTTCAGCGACTTCATGGTGTACCCGTGGCGCTGGGGCGAGAACGCACACAACGTGACGCTCAGCCCTGGGGCCGCG---GGGGCCGCCGCCTCGGCCGCCCTGCCTGCAGCCGCAGCCGCC---GAGCACTCGGGGCTTCGTGGCCGGGGCGCGCCCCCGCCCGCCGCCTCGGCCTCCGCCGCCGCCTCGGGAGGTGAGGACGAGGAGGAAGCGAGCAGCCCAGACAGCGGCCACCTCAAGGATGGAATCCGACGTGGTAGGCCCAGAGCAGATACTGTCCGCGATTTAATAAATGAAGGAGAGCATTCATCCAGCAGAATCCGTTGTAACATCTGTAATAGGGTGTTTCCACGGGAGAAATCGCTCCAGGCTCACAAAAGGACTCATACAGGTGAGAGGCCCTATCTGTGTGACTATCCAGACTGTGGAAAAGCCTTTGTTCAAAGTGGACAGCTCAAAACACATCAGCGTCTTCACACCGGAGAGAAACCTTTTGTTTGTTCAGAAAATGGCTGCCTGAGCAGATTCACCCATGCAAACCGCCACTGTCCGAAGCACCCCTACGCCAGGCTGAAGAGAGAGGAGCCCACGGACACACTCAGCAAACATCAGGCTGCCGACAACAAGGCCGCGGCCGAGTGGCTGGCGAGGTATTGGGAAATGAGAGAGCAGCGCACCCCCACTTTGAAAGGCAAGCTGGTTCAGAAGGCTGATCAGGAGCAGCAGGACCCTCTGGAATACCTTCAGTCTGATGAAGAG---------GACGACGAG---AAGAGAGGG---------GCCCAGCGCCGGCTGCAGGAGCAGCGGGAGCGCCTGCATGGAGCCCTCGCGCTCATAGAGCTTGCCAACCTGACTGGGGCGCCACTCCGACAG---
>panTro5
ATGATCCGGGGCGTCGAGGCGCCCATGGCGGAGAACCCG---------CCGCCGCCGCCGCCC---GTCATCTTCTGCCACGACTCTCCGAAGCGGGTGCTGGTGTCGGTCATCAGGACGACCCCGATCAAGCCAACGTGCGGCGGTGGA------------------GGGGAGCCGGAGCCGCCGCCGCCG---CTCATCCCCACCAGCCCCGGCTTCAGCGACTTCATGGTGTACCCGTGGCGCTGGGGCGAGAACGCACACAACGTGACGCTCAGCCCTGGGGCCGCG---GGGGCCGCCGCCTCGGCCGCCCTGCCTGCAGCCGCAGCCGCC---GAGCACTCGGGGCTTCGTGGCCGGGGCGCGCCCCCGCCCGCCGCCTCGGCCTCCGCCGCCGCCTCGGGAGGTGAGGACGAGGAGGAAGCGAGCAGCCCAGACAGCGGCCACCTCAAGGATGGAATCCGACGTGGTAGGCCCAGAGCAGACACTGTCCGCGATTTAATAAATGAAGGAGAGCATTCATCCAGCAGAATCCGTTGTAACATCTGTAATAGGGTGTTTCCACGGGAGAAATCGCTCCAGGCTCACAAAAGGACTCATACAGGTGAGAGGCCCTATCTGTGTGACTATCCAGACTGTGGAAAAGCCTTTGTTCAAAGTGGACAGCTCAAAACACATCAGCGTCTTCACACCGGAGAGAAACCTTTTGTTTGTTCAGAAAATGGCTGCCTGAGCAGATTCACCCATGCAAACCGCCACTGTCCGAAGCACCCCTACGCCAGGCTGAAGAGAGAGGAGCCCACGGACACACTCAGCAAACATCAGGCTGCCGACAACAAGGCCGCGGCCGAGTGGCTGGCGAGGTATTGGGAAATGAGAGAGCAGCGCACCCCCACTTTGAAAGGCAAGCTGGTTCAGAAGGCTGATCAGGAGCAGCAGGACCCTCTGGAATACCTTCAGTCTGATGAAGAG---------GACGACGAG---AAGAGAGGG---------GCCCAGCGCCGGCTGCAGGAGCAGCGGGAGCGCCTGCATGGAGCCCTCGCGCTCATAGAGCTTGCCAACCTGACTGGGGCGCCACTCCGACAG---
>macFas5
ATGATCCGGGGCGTGGAGGCGCCCATGGCGGAGAACCCG---------CCGCCGCCGCCGCCC---GTCATCTTCTGCCACGACTCCCCGAAGCGGGTGCTGGTGTCGGTCATCAGGACGACCCCGATCAAGCCTACGTGCGGCGGTGGA------------------GGGGAGCCGGAGCCGCCGCCGCCG---CTCATCCCCACCAGCCCCGGCTTCAGCGACTTCATGGTGTACCCGTGGCGCTGGGGCGAGAACGCACACAACGTGACGCTCAGCCCCGGGGCCGCG---GGGGCCGCCGCCTCTGCCGCCCTGCCTGCCGCCGCAGCCGCC---GAGCACTCGGGGCTTCGTGGCCGGGGCGCGCCCCCGCCCGCCGCCTCGGCCTCCGCCGCCGCCTCGGGAGGTGAGGACGAGGAGGAAGCGAGCAGCCCCGACAGCGGCCACCTCAAGGATGGAATCCGACGTGGTAGGCCCAGAGCAGATACTGTCCGTGATTTAATAAATGAAGGAGAGCATTCATCCAGCAGAATCCGTTGTAACATCTGTAATAGGGTGTTTCCACGGGAGAAATCGCTCCAGGCTCACAAAAGGACTCATACAGGTGAGAGGCCCTATCTGTGTGACTATCCAGACTGTGGAAAAGCCTTTGTTCAAAGTGGACAGCTCAAGACACATCAGCGTCTCCACACCGGAGAGAAGCCTTTCGTCTGTTCAGAAAATGGCTGCCTGAGCAGATTCACCCATGCAAACCGCCACTGTCCGAAGCACCCCTACGCCAGGCTGAAGAGAGAGGAGCCCACGGACACACTCAGCAAACATCAGGCTGCCGACAACAAGGCCGCGGCCGAGTGGCTGGCGAGGTATTGGGAAATGAGAGAACAGCGCACCCCCACCTTGAAAGGCAAGCTGGTTCAGAAGGCTGATCAGGAGCAGCAGGACCCTCTGGAATACCTTCAGTCTGATGAGGAG---------GATGACGAG---AAGAGAGGG---------GCCCAGCGCCGGCTGCAGGAGCAGCGGGAGCGCCTGCACGGAGCCCTCGCGCTCATAGAGCTTGCCAACCTGACTGGGGCACCACTCCGACAG---
>ponAbe2
ATGATCCGGGGCGTCGAGGCGCCCATGGCGGAGAACCCG---------CCGCCGCCACCGCCC---GTCATCTTCTGCCACGACTCCCCGAAGCGGGTGCTGGTGTCGGTCATCAGGACGACCCCGATCAAGCCAACGTGCGGCGGTGGA------------------GGGGAGCCGGAGCCGCCGCCGCCG---CTCATCCCCACCAGCCCCGGCTTCAGCGACTTCATGGTGTACCCGTGGCGCTGGGGCGAGAACGCACACAACGTGACGCTCAGCCCTGGGGCCGGG---GGGGCCGCCGCCTCGGCCGCCCTGCCTGCCGCCGCAGCCGCC---GAGCACTCGGGGCTTCGTGGCCGGGGCGCGCCCCCGCCCGCCGCCTCGGCCTCCGCCGCCGCCTCGGGAGGTGAGGACGAGGAGGAAGCGAGCAGCCCAGACAGCGGCCACCTCAAGGATGGAATCCGACGTGGTAGGCCCAGAGCAGATACTGTCCGCGATTTAATAAACGAAGGAGAGCATTCATCCAGCAGAATCCGTTGTAACATCTGTAATAGGGTGTTTCCACGGGAGAAATCTCTCCAGGCTCACAAAAGGACTCATACAGGTGAGAGGCCCTATCTGTGTGACTATCCAGACTGTGGAAAAGCCTTTGTTCAAAGTGGACAGCTCAAAACACATCAGCGTCTTCACACCGGAGAGAAACCTTTTGTTTGTTCAGAAAATGGCTGCCTGAGCAGATTCACCCATGCAAACCGCCACTGTCCGAAGCACCCCTACGCCAGGCTGAAGAGAGAGGAGCCCACGGACACACTCAGCAAACATCAGGCTGCCGACAACAAGGCCGCGGCCGAGTGGCTGGCGAGGTATTGGGAAATGAGAGAGCAGCGCACCCCCACTTTGAAAGGCAAGCTGGTTCAGAAGGCTGATCAGGAGCAGCAGGACCCTCTGGAATACCTTCAGTCTGATGAAGAG---------GACGACGAG---AAGAGAGGG---------GCCCAGCGCCGGCTGCAGGAGCAGCGGGAGCGCCTGCACGGAGCCCTCGCGCTCATAGAGCTTGCCAACCTGACTGGGGCGCCACTCCGACAG---
>gorGor5
ATGATCCGGGGCGTCGAGGCGCCCATGGCGGAGAACCCG---------CCGCCGCCGCCGCCC---GTCATCTTCTGCCACGACTCCCCGAAGCGGGTGCTGGTGTCGGTCATCAGGACGACCCCGATCAAGCCAACGTGCGGCGGTGGA------------------GGGGAGCCGGAGCCGCCGCCGCCG---CTCATCCCCACCAGCCCCGGCTTCAGCGACTTCATGGTGTACCCGTGGCGCTGGGGCGAGAACGCACACAACGTGACGCTCAGCCCTGGG-CCGCG---GGTGCCGCCGCCTCGGCCGCCCTGCCTGCAGCCGCAGCCGCC---GAGCACTCGGGGCTTCGTGGCCGGGGCGCGCCCCCGCCCGCCGCCTCGGCCTCCGCCGCCGCCTCGGGAGGTGAGGACGAGGAGGAAGCGAGCAGCCCAGACAGCGGCCACCTCAAGGATGGAATCCGACGTGGTAGGCCCAGAGCAGATACTGTCCGCGATTTAATAAATGAAGGAGAGCATTCATCCAGCAGAATCCGTTGTAACATCTGTAATAGGGTGTTTCCACGGGAGAAATCGCTCCAGGCTCACAAAAGGACTCATACAGGTGAGAGGCCCTATCTGTGTGACTATCCAGACTGTGGAAAAGCCTTTGTTCAAAGTGGACAGCTCAAAACACATCAGCGTCTTCACACCGGAGAGAAACCTTTTGTTTGTTCAGAAAATGGCTGCCTGAGCAGATTCACCCATGCAAACCGCCACTGTCCGAAGCACCCCTACGCCAGGCTGAAGAGAGAGGAGCCCACGGATACACTCAGCAAACATCAGGCTGCCGACAACAAGGCCGCGGCCGAGTGGCTGGCGAGGTATTGGGAAATGAGAGAGCAGCGCACCCCCACTTTGAAAGGCAAGCTGGTTCAGAAGGCTGATCAGGAGCAGCAGGACCCTCTGGAATACCTTCAGTCTGATGAAGAG---------GACGACGAG---AAGAGAGGG---------GCCCAGCGCCGGCTGCAGGAGCAGCGGGAGCGCCTGCACGGAGCCCTCGCGCTCATAGAGCTTGCCAACCTGACTGGGGCGCCACTCCGACAGT--
>saiBol1
------------------------------------------------------------------------------------------------------------------------------------------------------------------------------------------------------------------------------------------------------------------------------------------------------------------------------------------------------------------------------------------------------------------------------------------------------------------------GATGCAATCCGACGTGGTAGACCCAGAGCAGATACTGTCCGCGATTTAATAAATGAAGGAGAGCATTCATCCAGCAGAATCCGTTGTAACATCTGTAATAGGGTATTTCCACGGGAGAAATCGCTCCAGGCTCACAAAAGGACTCACACAGGTGAGAGGCCTTATCTGTGTGACTATCCAGACTGTGGAAAAGCCTTTGTTCAAAGCGGACAGCTCAAAACACATCAGCGTCTTCACACCGGAGAGAAACCTTTTGTTTGTTCGGAAAATGGCTGCCTGAGCAGATTCACCCATGCAAACCGCCACTGTCCGAAGCACCCCTATGCCAGGCTGAAGAGAGAGGAGCCCACGGACACACTCAGCAAGCATCAGGCTGCCGACAACCAGGCCGCGGCCGAGTGGCTGGCAAGGTATTGGGAAATGAGAGAGCAGCGCACCCCCACCTTGAAAAGCAAGCTGGTTCAGAAGGCTGATCAGGAGCAGCAGGACCCTCTGGAATACCTTCAGTCTGATGAAGAG---------GACGATGAT---AAGAGGGGG---------GCCCAGCGCCGGCTGCAGGAGCAGCGAGAGCGCCTGCACGGAGCCCTCGCTCTCATAGAGCTTGCCAACCTGACCGGGGCACCCCTCCGACAG---
>otoGar3
ATGATCCGGGGCGTGGAGGCGCCGATGGCGGACAACCCG---------CCGCAGCCGCCGCCG---GTCATCTTCTGCCACGACTCCCCGAAGCGGGTGCTGGTGTCGGTCATCAGGACGACCCCGATTAAGCCCACGTGCGGCGGCGGA------------------GGGGAGCCGGAGCCGCCGCCGCCA---CTCATCCCCACCAGCCCCGGCTTCAGCGACTTCATGGTGTACCCGTGGCGCTGGGGCGAGAACGCCCACAACGTGACGCTCAGCCCCGGGGCTGCG---GGGGGCACCGCCTCGGCCGCCCTGCCCGCAGCCGTCGCC------GAGCATTCGGGGCTCCGGGTCCGCGGCGCGCCCCCGCCTGCCGCCTCGGCC---GCCGCCGCCTCGGGAGGTGAGGACGAGGAGGAAGCGAGCAGCCCAGACAGCGGCCACCTCAAGGATGGAATCCGACGTGGTAGACCCAGAGCAGATACTGTTCGAGATTTAATAAATGAAGGAGAGCATTCGTCCAGCAGAATACGTTGTAACATCTGTAATAGGGTGTTTCCACGGGAGAAATCACTCCAGGCTCACAAGCGGACTCATACAGGTGAAAGACCATATCTGTGTGACTATCCGGACTGTGGAAAAGCCTTTGTTCAAAGTGGGCAGCTCAAGACACATCAGCGTCTTCACACCGGAGAGAAACCTTTTGTTTGTTCAGAAAATGGCTGCCTAAGCAGATTCACCCATGCAAACCGCCACTGTCCAAAGCATCCTTATGCCAGGCTGAAGAGGGAGGAGCCTACGGACGCACTCAGCAAGCATCAGGCTGCGGACAACAAGGCTGCTGCTGAGTGGTTGGCAAAGTATTGGGAAATGAGAGAACAGCGCACCCCCACCTTGAAAGGCAAGCTCGTCCAGAAGGCGGATCAGGAGCAGCAAGACCCCCTGGAATACCTTCAGTCTGACGGGGAG---------GATGATGAG---AAGAGCGGG---------GCCCAGCGCCGCCTGCAGGAACAGCGGGAGCGCCTGCATGGAGCCCTTGCTCTCATAGAGCTCGCCAACCTGACAGGGGCGCCGCTCCGACAG---
>micMur3
ATGATCCGGGGCGTGGAGGTGCCGATGGGGGACAACCCC---------CCGCAGCCGCCACCC---GTCATCTTCTGCCACGACTCCCCGAAGCGGGTGCTGGTGTCGGTCATCAGGACGACCCCGATCAAGCCCACGTGCGGCGGCGGA------------------GGGGAGCCGGAGCCGCCGCCGCCG---CTCATCCCCACCAGCCCCGGCTTCAGCGACTTCATGGTGTACCCGTGGCGCTGGGGCGAGAACGCGCACAACGTGACGCTCAGCCCCGGGGCCGCG---GGCGGCGCCGCCTCGGCCGCCCTGCCCGCCGCCGGCGCC------GAGCACTCGGGGCTCCGGGTCCGCGGCGCGCCCCCGCCCGCCGCCTCGGCC---GCCGCCGCCTCGGGAGGTGAGGACGAGGAGGAAGCGAGCAGCCCGGATAGCGGCCACCTCAAGGATGGAATCCGACGTGGTAGACCCAGAGCAGATACTGTCCGAGATTTAATAAATGAAGGGGAGCATTCGTCCAGCAGAATCCGTTGTAACATCTGTAATAGAGTGTTTCCACGGGAGAAATCGCTCCAGGCTCACAAGAGGACTCATACAGGTGAGAGACCCTATCTGTGTGACTATCCAGACTGTGGAAAAGCCTTTGTTCAAAGTGGGCAGCTCAAAACACATCAGCGTCTTCACACCGGAGAGAAACCATTTGTTTGTTCAGAAAATGGCTGCCTGAGCAGATTTACCCATGCCAACCGCCACTGTCCCAAGCACCCTTATGCCAGGCTGAAGAGGGAGGAGCCTACGGACACACTCAGCAAGCATCAGGCTGCGGACAACAAGGCTGCCGCCGAGTGGTTGGCAAAGTATTGGGAAATGAGAGAGCAGCGTACCCCCACCTTAAAAGGCAAGCTTGTGCAGAAGGCCGACCAGGAGCAGCAAGACCCCCTGGAGTACCTTCAGTCTGACGAAGAG---------GATGATGAG---AAGAGCGGG---------GCCCAGCGGCGGCTGCAGGAGCAGCGGGAGCGCCTGCACGGAGCCCTGGCTCTCATCGAGCTCGCCAACCTGACAGGGGCTCCGCTCCGACAG---
>manPen1
------------------------------------------------------------------------------------------------------------------------------------------------------------------------------------------------------------------------------------------------------------------------------------------------------------------------------------------------------------------------------------------------------------------------------------------------------------------------GATGGAATCCGACGTGGTAGACCCAGAGCAGATACTGTCCGGGATTTAATAAATGAAGGAGAGCATTCGTCCAGCAGAATCCGTTGTAACATCTGTAATAGGGTGTTTCCACGGGAGAAATCACTCCAGGCTCACAAAAGGACTCATACAGGTGAGAGGCCCTATCTGTGTGACTATCCAGACTGCGGAAAAGCCTTTGTTCAAAGCGGACAGCTCAAAACACATCAGCGGCTCCACACTGGGGAGAAACCTTTTGTTTGTTCAGAAAATGGCTGCCTCAGCAGATTCACCCATGCAAACCGCCACTGTCCGAAGCACCCGTATGCCAGGCTGAAGCGGGAGGAGCCCACAGACGCGCTCACTAAACACCAGGCTGTGGATAACCAGGCTGCCGCTGAGTGGTTGGCAAAGTACTGGGAAACGAGGGAGCAGCGCGCACCCACCTTGAGAGGAAAGCTGGCTCAGAAGGCTGACCAGGAGCAGCAGGACCCCCTAGAGTACCTGCCTTCGGATGAGGAG---------GACGATGAG---AAGCGCGGC---------GCTGCGCGCCGGCTGCAAGAGCAACGTGAGCGGCTACACGGGGCTCTGGCGCTCATAGAGCTGGCTAACCTGACCGGGGCGCCGCTGCGCCAG---
>HLmanJav1
ATGATCCGAGGCGTGGAAGCGCCGATGGCGGACCCCCCG---------CCGCAGCCACCGCCC---GTCATCTTCTGCCATGACTCCCCGAAGCGGGTGCTGGTGTCGGTCATCAGGACCACCCCGATCAAGCCTTCGTGCGGCGGCGGC------------------GGGGAGCCGGAGCCGCCGCCGCCG---CTCATCCCCACCAGTCCCGGCTTCAGCGACTTCATGGTGTACCCGTGGCGCTGGGGCGAGAACGCGCACAACGTGACGCTC------------------------------------------------------------------------------------------------------------------------------------------------------------------------------------GATGGAATCCGACGTGGTAGACCCAGAGCAGATACTGTCCGGGATTTAATAAATGAAGGAGAGCATTCGTCCAGCAGAATCCGTTGTAACATCTGTAATAGGGTGTTTCCACGGGAGAAATCACTCCAGGCTCACAAAAGGACTCATACAGGTGAGAGGCCCTATCTGTGTGACTATCCAGACTGCGGAAAAGCCTTTGTTCAAAGCGGACAACTCAAAACACATCAGCGGCTCCACACTGGGGAGAAACCTTTTGTTTGTTCAGAAAATGGCTGCCTCAGCAGATTCACCCATGCAAACCGCCACTGTCCGAAGCATCCGTATGCCAGACTGAAGCGGGAGGAGCCCACAGACGCACTCAGTAAACATCAGGCTGTGGATAACCAAGCTGCCGCTGAGTGGTTGGCAAAGTACTGGGAAACGAGGGAGCAGCGCGCACCCACCTTGAGAGGAAAGCTGGCTCAGAAGGCTGACCAGGAGCAGCAGGACCCCCTAGAGTACCTGCCGTCGGATGAGGAG---------GACGATGAG---AAGCGTGGC---------GCTGCGCGCCGACTGCAAGAGCAACGTGAGCGGCTGCACGGGGCCCTGGCGCTCATAGAGCTGGCTAACCTGACCGGGGCGCCGCTGCGCCAG---
>HLmyoMyo6
ATGATCCGGGGTGTGGAAGTGCCGATGGCGGACCACCCG---------CCGCCGCCGCCGCCC---GTCATCTTCTGCCACGACTCCCCGAAGCGGGTGCTGGTGTCGGTCATCAGGACGACCCCGATCAAGGCCACGTGCGGCGGCGGA------------------GGGGAGCCGGAGCCGCCGCCGCCG---CTCATCCCCACCAGCCCCGGCTTCAGCGACTTCATGGTGTACCCGTGGCGCTGGGGCGAGAACGCGCACAACGTGACGCTCAGCCCGGGTGCTGCG---GGGGGCGCCGCCTCGGCCGCCCAGCCCGCCGCCGCCGCC------CAGCGCCCGGGGCTCCGCGGCCGGGGCGCGCCCCAGCCC------------------GCCGCCTCGGGGGGCGAGGAAGAGGAGGAAGCGAGCAGCCCGGACAGCGGCCACCTCAAGGATGGAATCCGGCGTGGTCGACCCAGAGCAGATACTGTCCGGGATTTAATAAATGAAGGAGAGCATTCGTCCAGCAGAATTCGTTGTAACATCTGTAACAGGGTGTTTCCACGGGAGAAATCGCTCCAGGCTCACAAAAGGACTCACACAGGTGAGAGACCCTACCTGTGTGACTATCCTGACTGTGGCAAAGCCTTTGTTCAAAGCGGACAGCTCAAAACGCACCAGCGCCTTCACACGGGAGAGAAACCTTTTGTTTGTTCCGAAAATGGCTGCCTGAGCAGATTCACCCACGCCAACCGCCACTGCCCCAAGCACCCTTACGCCAGGCTGAAGCGGGAGGAGCCCACCGACGCTCTCAGCAAGCACCAGGCGGTGGACAACCAGGCTGCTGCCGAGTGGTTGGCAAAGTATTGGGAAACAAAAGAGCAGCGCACCCCCACCTTGAAGGGAAAGCTCGCGCAGAAGGCGGACCAGGAGCAGCAGGACCCTCTGGAATACCTGCAGTCGGACGAGGAG---------GACGACGAG---AAGAGCGGG---------GCCCAGCGGCGGCTGCAGGAGCAGCGCGAGCGCCTGCACGGAGCCCTGGCGCTCATCGAGCTCGCCAACCTGACCGGCGCGCCGCTCCGCCAG---
>HLrouAeg4
ATGATCCGGGGCGTGGAGGCGCCGATGGCGGACAACCCA---------CCGCAGCCGCCGCCG---GTCATCTTCTGCCACGACTCCCCGAAGCGGGTGCTGGTGTCAGTCATCAGGACGACCCCGATCAAGCCTACGTGCGGTGGCGGA------------------GGGGAGCCGGAGCCGCCACCGCCG---CTCATCCCCACCAGTCCGGGTTTCAGCGACTTCATGGTGTACCCGTGGCGCTGGGGCGAGAACGCGCACAATGTGACGCTCAGCCCCGGAGCCGCG---GGAGGCGCCGCCTCGGCAGCCTTGCCCGCCGCTGCCGCC------CAGCACCAGGGGCTTCGCGGCCGGGGTGCGCCCCCGCCT------------------GCCGCCTCGGCGGGTGAGGACGAGGAGGAAGCGAGCAGCCCGGACAGCGGCCACCTCAAGGATGGAATTCGACGTGGTAGACCCAGAGCAGATACTGTCCGGGATTTAATAAATGAAGGAGAGCATTCGTCCAGCAGAATCCGTTGTAACATCTGTAACAGGGTGTTTCCAAGGGAAAAATCTCTCCAGGCTCACAAAAGGACTCATACAGGTGAGAGACCCTACCTGTGTGATTATCCAGACTGTGGAAAAGCTTTTGTTCAGAGTGGACAGCTCAAAACACATCAACGTCTTCATACCGGAGAGAAACCTTTTGTTTGTTCAGAAAATGGCTGCCTTAGCAGATTCACCCATGCAAACCGCCACTGTCCAAAGCACCCTTATGCCAGGCTGAAGCGGGAGGAGCCCACCGATGGTCTCAGTAAGCACCAGGCTGTGGACAACCAGGCTGCCGCTGAGTGGTTGGCAAAGTATTGGGAAACGAGAGAGCAGCGTACCCCTACCTTGAAAGGAAAGCTCGTTCAGAAGGCCGATCAGGAGCAGCAGGACCCTTTGGAATACCTTCAGTCTGACGAGGAG---------GACGATGAG---AAGAGCGGT---------GCCCAGCGCCGACTGCAGGAGCAGCGGGAACGCCTGCACGGAGCCCTCGCTCTCATAGAGCTCGCCAACCTGACAGGAGCGCCACTCCGCCAG---
>HLrhiFer5
ATGATCCGGGGCGTGGAGGCGCCGATGGCGGACAACCCG---------CCACAGCCGCCGCCG---GTGATCTTCTGCCACGACTCCCCGAAGAGGGTGCTGGTGTCGGTCATCAGGACGACCCCGATCAAGCCCACGTGCAGCGGCGGA------------------GGGGAGCCGGAGCCGCCGCCGCCG---CTCATCCCCACTAGTCCCGGCTTCAGCGACTTTATGGTGTACCCGTGGCGCTGGGGCGAGAACGCGCACAATGTGACGCTCAGCCCCGGGGTTGCG---GGGGCCGCCGCCTCGACTGCCTTGCCTGCCGCCGCCGCCGCC---CAGCACCCGGGGCTTCGGGGCCGCGGCGCGCCTCCGCCC------------------TCGGCCTCTGGGGGTGAGGACGAAGAGGAAGCGAGCAGCCCGGACAGCGGCCACCTCAAGGATGGAATCCGACGTGGTAGACCCAGAGCAGACACCGTCCGTGATTTAATAAATGAAGGAGAGCATTCGTCCAGCAGAATCCGTTGTAACATCTGTAATAGGGTGTTTCCACGGGAGAAATCGCTCCAGGCTCACAAAAGAACTCATACAGGTGAGAGACCCTACCTGTGTGACTATCCAGACTGTGGAAAAGCCTTTGTTCAAAGTGGACAGCTTAAAACGCATCAGCGCCTTCACACCGGAGAGAAACCTTTTGTTTGTTCAGAAAATGGCTGCCTGAGCAGATTCACCCATGCAAACCGCCACTGTCCGAAGCACCCTTACGCCAGGCTGAAGCGGGAGGAGCCCACCGACGCTCTCAGTAAGCACCAGGCTGTGGACAACCAGGCTGCCGCTGAGTGGTTGGCAAAGTATTGGGAAACAAGAGAGCAGCGCACCCCCACCTTGAAAGGAAAGCTTGTTCAGAAGGCAGATCAGGAACAGCAGGACCCTCTGGAATACCTTCAGTCTGATGAGGAG---------GACGATGAG---AAGAGTGGT---------GCCCAGCGCCGGCTACAGGAGCAGCGGGAGCGCCTGCACGGAGCCCTCGCGCTCATAGAGCTGGCCAACCTGACCGGGGCGCCACTGCGCCAG---
>musFur1
------------------------------------------------------------------------------------------------------------------------------------------------------------------------------------------------------------------------------------------------------------------------------------------------------------------------------------------------------------------------------------------------------------------------------------------------------------------------GATGGAATCCGACGTGGCAGACCCAGAGCAGATACTGTCCGGGATCTAATAAATGAAGGAGAGCATTCATCCAGCAGAATCCGTTGTAACATCTGTAATAGGGTGTTTCCACGGGAGAAATCGCTCCAGGCTCACAAAAGGACTCACACAGGTGAGAGACCCTATCTGTGTGACTATCCAGACTGTGGAAAAGCCTTTGTTCAAAGTGGACAGCTCAAAACACATCAGCGTCTTCACACCGGAGAGAAACCTTTTGTTTGTTCAGAAAATGGCTGCCTAAGCAGATTCACCCATGCAAACCGCCACTGTCCGAAGCACCCTTATGCCAGGCTGAAACGGGAGGAGCCCACAGATGCTCTCAGTAAGCACCAGGCTGTGGACAACCAGGCTGCCGCCGAGTGGTTGGCCAAGTATTGGGAAACGAGAGAGCAGCGTGCCCCCACCCTGAAAGGAAAGCTCGTTCAGAAGGCGGATCAGGAGCAGCAAGACCCTCTGGAGTACCTTCAGTCTGATGAGGAG---------GACGACGAG---AAGCGTGGT---------GCCCAGCGCCGGCTGCAGGAGCAGCGGGAGCGCCTGCACGGTGCCCTTGCTCTCATAGAGCTCGCCAACCTGACTGGAGCACCACTCCGCCAG---
>ailMel1
------------------------------------------------------------------------------------------------------------------------------------------------------------------------------------------------------------------------------------------------------------------------------------------------------------------------------------------------------------------------------------------------------------------------------------------------------------------------GATGGAATCCGACGTGGTCGACCCAGAGCAGATACTGTCCGGGATCTAATAAATGAAGGAGAGCATTCATCCAGCAGAATCCGTTGTAACATCTGTAATAGGGTGTTTCCACGGGAGAAATCACTTCAGGCTCACAAAAGGACTCATACAGGTGAGAGGCCCTATCTGTGTGACTATCCAGACTGTGGAAAAGCCTTTGTTCAAAGTGGACAGCTCAAAACACATCAGCGTCTTCACACCGGAGAGAAACCTTTTGTTTGTTCAGAAAATGGCTGCCTAAGCAGATTCACCCATGCAAACCGCCACTGTCCGAAGCACCCTTATGCCAGGCTGAAACGGGAGGAGCCCACAGACGCTCTCAGTAAGCACCAGGCTGTGGACAACCAGGCTGCCGCCGAGTGGTTGGCCAAGTACTGGGAAACAAGAGAGCAGCGCGCCCCCACCTTGAAAGGAAAGCTCGTTCAGAAGGCCGATCAGGAGCAGCAGGACCCTCTGGAGTACCTGCAGTCCGACGAGGAG---------GACGATGAG---AAGCGCGGT---------GCCCAGCGCCGGCTGCAGGAGCAGCGGGAGCGCCTACACGGAGCCCTTGCTCTCATAGAGCTCGCCAACCTGACCGGAGCGCCGCTCCGCCAG---
>HLcamFer2
------------------------------------------------------------------------------------------------------------------------------------------------------------------------------------------------------------------------------------------------------------------------------------------------------------------------------------------------------------------------------------------------------------------------------------------------------------------------GATGGAATCCGGCGTGGTAGACCCAGAGCAGATACTGTACGGGATTTGATAAATGAAGGAGAGCATTCGTCCAGCAGAATCCGCTGTAACATCTGTAATAGGGTGTTTCCACGGGAGAAATCACTTCAGGCTCACAAAAGGACTCATACAGGTGAGAGACCCTATCTGTGTGACTATCCAGACTGTGGAAAAGCCTTTGTTCAAAGCGGACAGCTCAAAACACATCAGCGTCTTCACACCGGAGAAAAACCTTTTGTTTGTTCAGAAAATGGCTGCCTGAGTAGATTCACCCATGCAAACCGCCACTGTCCGAAGCACCCTTATGCCAGGCTGAAGCGGGAGGAGCCCACGGATGCTCTCAGTAAGCCCCAGGCTGTGGACAACCAGGCTGCCGCCGAGTGGTTGGCAAAGTACTGGGAAACCCGAGAGCAGCGAACCCCGACCCTGAAAGGAAAGCTGGCTCAGAAGGCGGACCAGGAGCAGCAGGACCCGCTGGAGTACCTGCAGTCGGACGAGGAG---------GACGACGAG---AAGAGCGGC---------GCGCAGCGGCGGCTGCAGGAGCAGCGGGAGCGGCTGCACGGGGCGCTGGCGCTCATCGAGCTGGCCAACCTGACCGGCGCGCCGCTCCGCCAG---
>HLturTru3
ATGATCCGGGGTGTGGAGGGGCCGATGGCTGACAACCCG---------CCGCAGCCGCCGCCC---GTCATCTTCTGCCAGGACTCCCCGAAGCGGGTGCTGGTGTCGGTCATCAGGACGACCCCGATCAAGCCCACATGCAGCGGCGGA------------------GGGGAGCCGGAGCCGCCGCCACCG---CTTATTCCCACCAGCCCCGGCTTCAGTGACTTCATGGTGTACCCGTGGCGCTGGGGTGAGAACGCGCACAACGTGACGCTCAGCCCCGGAGCCGCC---GGGGGCGCCGCCTCAGCTGCCTTGCCCGCCGCCGCCGCA------GAGCACCCAGGGCTGCGGGGCCGGGGCGCGCCCCCGCCCACCGCTTCGGCC---GCCGCCGCCTCAGGAGGTGAGGACGAGGAGGAAGCGAGCAGCCCGGACAGCGGCCACCTCAAGGATGGAATCCGACGTGGTAGACCCAGAGCAGATACTGTACGGGATTTAATAAATGAAGGAGAGCATTCGTCCAGCAGAATACGTTGTAACATCTGTAATAGGGTGTTTCCACGGGAGAAGTCACTCCAGGCTCACAAAAGGACTCATACAGGTGAGAGACCCTATCTGTGTGACTATCCAGACTGTGGAAAAGCCTTTGTTCAAAGTGGGCAGCTCAAAACCCATCAGCGTCTTCACACCGGAGAAAAACCTTTTGTTTGTTCAGAAAATGGCTGCCTAAGCAGATTCACCCATGCAAACCGCCACTGTCCGAAGCACCCTTATGCCAGGCTGAAGCGAGAGGAGCCCACAGATGCTCTCAGTAAGCCCCAGGCTGTGGACAACCAGGCTGCCGCCGAGTGGTTGGCAAAGTACTGGGAAACACGAGAGCAGCGTACTCCCACCTTGAAAGGAAAGCTGGTTCAGAAGACAGACCAGGAGCAGCAGGACCCTCTGGAGTACCTTCAGTCTGATGAGGAG---------GACGATGAG---AAGAGCGGT---------GCCCAGCGGCGTCTGCAGGAGCAGCGGGAGCGCCTGCACGGAGCCCTCGCTCTCATCGAGCTCGCAAACTTGACGGGAGCGCCGCTCCGCCAG---
>bosTau8
ATGATCCGGGGTGTGGAGGCGCAGATGGCGGACAACGCC---------CCTCAGCCGCCGCCC---GTCATCTTCTGCCAGGATTCCCCGAAGCGGGTGCTGGTGTCGGTCATCAGGACGACCCCGATCAAGCCCACATGCGGCGGCGGA------------------GGGGAGCCAGAGCCGCCGCCTCCG---CTCATCCCCACCAGCCCTGGCTTCAGCGACTTCATGGTGTACCCGTGGCGCTGGGGCGAGAACGCGCACAACGTGACGCTCAGCCCCGGAGCCTCC---GGGGGCGCAGCCTCGGCTGCCTTGCCTGCGGCCGCCGCCACCGCCGAGCACCTGGGGCTTCGCGGACGGGGCGCGCCGCCGCCCACCGTCTCGGCC---GCCGCCGCCTCGGGAGGTGAAGACGAGGAGGAGGCGAGCAGCCCGGACAGCGGCCACCTCAAGGATGGAATCCGACGTGGTAGACCCAGAGCAGATACTGTACGGGATTTAATAAATGAAGGAGAGCATTCGTCCAGCAGAATCCGTTGTAACATCTGTAATAGGGTGTTTCCACGGGAGAAATCACTCCAGGCTCACAAAAGGACTCATACAGGTGAGAGACCTTATCTGTGTGACTATCCAGACTGTGGAAAAGCCTTTGTTCAAAGTGGACAGCTCAAAACCCATCAGCGTCTTCACACCGGAGAAAAACCTTTTGTTTGTTCAGAAAACGGCTGCCTAAGCAGATTCACCCATGCAAACCGCCACTGTCCGAAGCACCCTTATGCCAGGCTGAAGCGCGAGGAGCCCACAGATGCTCTCAGTAAGCCCCAGGCTGTGGATAACCAGGCTGCCGCTGAGTGGTTGGCAAAGTACTGGGAAACACGAGAGCAGCGCACTCCCACCTTGAAAGGAAAGCTGGTTCAGAAGGCTGACCAGGAGCAGCAGGACCCGCTGGAGTATCTCCAGTCTGACGAGGAA---------GACGACGAG---AAGAGTGGT---------GCGCAGCGGCGGCTCCAGGAGCAGCGGGAGCGCCTGCACGGAGCCCTCGCTCTCATCGAGCTTGCCAACCTGACGGGAGCACCGCTTCGCCAG---
>susScr11
ATGATCCGGGGTGTGGAGGCGCCAATGGCGGACAACCCG---------CCGCAGCCGCCGCCC---GTCATCTTCTGCCAGGACTCCCCGAAGCGGGTGCTGGTGTCGGTCATTAGGACGACCCCGATCAAGCCCACATGCGGCGGCGGA------------------GGGGAGCCGGAGCCGCCGCCGCCT---CTCATCCCCACCAGCCCTGGCTTCAGCGACTTCATGGTGTACCCGTGGCGCTGGGGTGAGAACGCGCACAACGTGACGCTCAGCCCCGGGGCTGCC---GGGGGCGCCGCCTCGGCTGCCCTGCCTGCGGTCGCC---------GAGCACTCGGGGCTTCGGGGCCGGGGCGCGCCCCTGCCCACCCCCTCGGCC---GCCGCCGCCTCGGGAGGTGAGGACGAGGAGGAAGCGAGCAGCCCGGACAGTGGCCACCTCAAGGATGGAATCCGACGTGGCAGACCCAGAGCGGATACTGTACGGGATTTAATCAATGAAGGAGAGCATTCGTCCAGCAGAATCCGTTGTAACATCTGTAATAGGGTGTTTCCAAGGGAGAAATCGCTCCAGGCGCACAAAAGGACTCATACAGGTGAGCGACCCTACCTGTGTGACTATCCAGACTGTGGAAAAGCCTTTGTTCAAAGTGGACAGCTCAAAACCCATCAGCGTCTTCACACCGGAGAGAAACCTTTTGTTTGTTCAGAAAATGGCTGCCTAAGCAGATTCACCCACGCAAACCGCCACTGTCCGAAGCATCCTTATGCCAGGCTGAAGCGAGAGGAGCCTACAGATGCTCTCAGTAAGCCCCAGGCTGTGGACAACCAGGCTGCTGCTGAGTGGTTGGCAAAGTATTGGGAAACACGAGAGCAGCGTACCCCCACCTTAAAAGGAAAGCTGGTCCAGAAGGCTGATCAGGAGCAGCAAGACCCTCTGGAGTACCTTCAGTCTGATGGGGAA---------GATGACGAA---AAAAGCGGT---------GCCCAGCGGCGGCTCCAGGAGCAGCGGGAGCGCCTGCACGGAGCCCTGGCTCTCATCGAGCTCGCCAACCTGACTGGAGCGCCACTCCGTCAG---
>conCri1
ATGATCCGGGGCGTAGAGGCGCAGATGGCGGACAACCCG---------CCGCAGCCGCCGCCG---GTCATCTTCTGCCACGACTCCCCGAAGCGGGTGCTGGTGTCGGTCATTAGGACGACCCCGATCAAGCCCACGTGTGGCGGCGCA------------------GGGGAGCCGGAGCCGCCGCCGCCG---CTCATCCCCACCAGCCCCGGCTTCAGCGACTTCATGGTGTACCCGTGGCGCTGGGGCGAGAATGCGCACAATGTGACGCTCAGCCCGGGGGCTGCG---GGGGGCGCCGCCTCAGCCACCTTGCCCGCCGCCACCGCCGCG---GAGCACCCGGGGCTTAGGGCTCGGGGCGCGCCCCCGCCCGCCGCTTCTGTA---GCCGCCGCTTCGGGAGGTGAGGATGAGGAGGAAGCGAGCAGCCCGGACAGCGGCCACCTGAAGGATGGGATCCGTCGAGGTAGACCCAGAGCAGACACTGTCCGGGATTTAATAAATGAAGGAGAGCACTCATCTAGCAGAATTCGTTGTAACATCTGTAATAGGGTATTTCCACGAGAGAAATCACTCCAGGCCCACAAAAGGACTCATACAGGTGAGAGGCCCTATCTGTGTGACTACCCCGACTGTGGAAAAGCCTTTGTTCAAAGTGGACAGCTCAAAACACATCAGCGTCTTCACACCGGAGAGAAGCCTTTTGTTTGTTCAGAAAATGGCTGCCTGAGCAGATTTACCCATGCCAACCGCCACTGCCCGAAGCACCCGTATGCCAGACTGAAGCGGGAGGAGCCCACAGATGCTCTCAGTAAGCACCAGGCTGCAGACAACCAGGCTGCTGCAGAGTGGCTGGCAAAGTATTGGGAAACAAGAGAACAGCGGACCCCCACCTTGAAAGGAAAGCTTGTTCAGAAGGCAGATCAGGAGCAGCAGGACCCTCTGGAATACCTTCAGTCTGACGAGGAG---------GATGACGAA---AAGAGTGGT---------GCCCAGCGCCGGCTGCAGGAGCAGCGAGAGCGCCTGCATGGAGCCCTCGCGCTCATGGAGCTTGCCAACCTGGCAGGAGCGACGCTCCGCCAG---
>eriEur2
------------ATGGAGGCACCGATGGCGGACAGCCCG---------CCCCAGCCC---------GTCATCTTCTGCCACGACTCCCCGAAGCGGGTGCTCGTCTCAGTCATCAGGACGACCCCGATCAAGCCCACGTGCGGCGGCGGA------------------GGGGAGCCCGAGCCGCCGCCGCCG---CTCATCCCCACCAGTCCCGGCTTCAGCGACTTCATGGTGTACCCGTGGCGCTGGGGAGAGAATGCGCACAACGTGACGCTTAGCCCCGGGGCTGCG---GGGGGCTCCGCCTCGGCCGCTCTGCCCGCCTCC------------GAGCACTCGGGGCTTCGGGGTCAGGGCGCGCCCCCGCCGGCCGTTTCTGTCGCCGCCGCCGCTTCGGGAGGTGAGGACGAGGAGGAAGCGAGCAGCCCCGACAGCGGCCACCTCAAGGATGGAATCCGACGTGGTAGACCCAGAGCAGATACTGTCCGTGATTTAATTAATGAGGGAGAGCATTCGTCTAGCAGAATCCGGTGTAACATCTGTAATAGGGTTTTTCCAAGGGAGAAATCACTCCAAGCTCACAAAAGGACTCATACAGGTGAGAGACCCTATCTGTGCGATTATCCAGACTGTGGAAAAGCCTTTGTTCAAAGTGGACAGCTCAAAACACACCAGCGTCTTCACACCGGAGAGAAACCTTTTGTTTGTTCAGAAAACGGCTGTCTAAGCAGATTCACCCATGCCAACCGCCACTGTCCAAAGCACCCTTATGCTAGACTGAAGCGAGAGGAGCCCACAGATGCACTGAGTAAGCACCAGGCTGCGGACAACCAGGCTGCTGCTGAATGGCTGGCAAAGTATTGGGAAACAAGAGAGCAGCGGACCCCTACCTTGAAAGGAAAGCTTGTTCAGAAGGCTGATCAGGAACAGCAAGACCCTCTCGAGTACCTCCAATCTGATGAGGAG---------GATGATGAG---AAGAGGTGT---------GCCCAGCGCCGGCTACAGGAGCAGCGGGAGCGCCTGCATGGAGCCCTTGCTCTCATAGAGCTTGCCAACCTGACAGGAGCCCCATTCCGTCAG---
>balAcu1
------------------------------------------------------------------------------------------------------------------------------------------------------------------------------------------------------------------------------------------------------------------------------------------------------------------------------------------------------------------------------------------------------------------------------------------------------------------------GATGGAATCCGACGTGGTAGACCCAGAGCAGATACTGTACGGGATTTAATAAATGAAGGAGAGCATTCGTCCAGCAGAATACGTTGTAACATCTGTAATAGGGTGTTTCCACGGGAGAAATCGCTCCAGGCTCACAAAAGGACTCATACAGGTGAGAGACCTTATCTGTGTGACTATCCAGACTGTGGAAAAGCCTTTGTTCAAAGTGGACAGCTCAAAACCCATCAGCGTCTTCACACCGGAGAAAAACCTTTTGTTTGTTCAGAAAATGGCTGCCTAAGCAGATTCACCCATGCAAACCGCCACTGTCCGAAGCACCCTTATGCCAGGCTGAAGCGAGAGGAGCCCACAGATGCTCTCAGTAAGCCCCAGGCTGTGGACAACCAGGCTGCCGCCGAGTGGTTGGCAAAGTACTGGGAAACACGAGAGCAGCGTACTCCCACCTTGAAAGGAAAGCTGGTTCAGAAGGCAGATCAGGAGCAGCAGGACCCTCTGGAGTACCTTCAGTCTGACGAGGAG---------GACGATGAG---AAGAGCGGN--GAGCGGTGCCCAGCGGCGGCTGCAGGAGCAGCGGGAGCGCCTGCACGGAGCCCTCGCTCTCATCGAGCTCGCAAACTTGACGGGAGCGCCGCTCCGCCAGTA-
>canFam3
ATGATCCGGGGCGCGGAGGCGCCCATGGCGGACAAACCG---------CCGCAGCCGCCGCCC---GTCATCTTCTGCCACGACTCCCCGAAGCGGGTGCTGGTGTCGGTCATCAGGACCACCCCGATCAAGCCCACGTGCGGCGGCGGG------------------GGGGAGCCGGAACCGCCGCCGCCG---CTCATCCCCACCAGCCCCGGCTTCAGCGACTTCATGGTGTACCCGTGGCGCTGGGGCGAGAACGCGCACAACGTGACGCTCAGCCCCGGGGCCGTG---GGGGGCGCCGCCTCGGCCGCCTTGCCCGCCGCCGCC---------GAGCACCCGGGACTCCGAAGCCGGGGCGCGCCCCCGCCC------------------GCCGCCTCGGGAGGTGAAGACGAGGAGGAGGCGAGCAGCCCGGACAGCGGCCACCTCAAGGATGGAATCCGACGTGGCAGACCCAGAGCAGATACTGTCCGGGATCTAATAAATGAAGGAGAGCATTCATCCAGCAGAATCCGTTGTAACATCTGTAATAGGGTATTTCCACGAGAGAAATCGCTCCAGGCTCACAAAAGGACTCATACAGGTGAGAGACCCTATCTGTGTGATTATCCAGACTGTGGAAAAGCCTTCGTTCAAAGTGGACAGCTCAAAACACATCAGCGTCTTCACACCGGAGAGAAACCTTTTGTTTGTTCAGAAAATGGCTGCCTAAGCAGATTCACCCATGCAAACCGCCACTGTCCGAAGCACCCTTATGCCAGGCTCAAACGGGAGGAGCCCACAGATGCTCTCAATAAGCACCAGGCTGTGGACAACCAGGCTGCCGCTGAGTGGTTGGCAAAGTATTGGGAAACCAGAGAGCAGCGTGCCCCCACCTTGAAAGGAAAACTCGTTCAGAAGGCTGATCAGGAGCAGCAGGACCCTCTGGAATTCCTTCAATCCGATGAGGAG---------GATGACGAG---AAGCGCGGT---------GCCCAGCGCCGGCTGCAGGAGCAGCGGGAGCGGCTGCACGGAGCCCTTGCTCTCATAGAGCTCGCCAACCTGACCGGAGCGCCGCTCCGCCAG---
>HLmolMol2
ATGATCCGGGGCGTGGAAGTGCCGATGGCGGACAACCCG---------CCGCAGCCGCCGCCC---GTCATTTTCTGCCAAGACTCCCCGAAGCGGGTGCTGGTGTCGGTGATCAGAACGACCCCGATCAAGGCCACGTGCAGCGGCGGA------------------GGGGAGCCGGAGCCGCCCCCGCCG---CTCATCCCCACCAGTCCTGGCTTCAGCGACTTTATGGTGTACCCGTGGCGCTGGGGCGAGAACGCGCACAATGTGACGCTCAGCCCGGGGGCCGCG---GGGGGTGCCGCCTCGGCCACCTTGCCCGCCGCCACCGCT------CAGCACCCGGGGCTTCGGGGCCGAGGCGCGCCCCCTCCC------------------GCCGCCTCTGTGGGTGAGGACGAGGAAGAAGCGAGCAGCCCGGACAGCGGCCACCTCAAGGATGGAATCCGACGTGGTAGGCCCAGAGCAGATACTGTCCGAGATTTGATAAATGAAGGAGAGCATTCGTCCAGCAGAATCCGTTGTAACATCTGTAATAGGGTATTTCCACGGGAGAAATCGCTCCAGGCTCACAAAAGGACTCATACAGGTGAGAGGCCTTACCTGTGTGACTATCCAGAGTGTGGAAAAGCCTTTGTTCAAAGTGGACAGCTCAAAACGCATCAGCGTCTTCACACGGGAGAGAAACCTTTTGTTTGTTCAGAAAATGGCTGCCTAAGCAGATTCACCCACGCAAACCGCCACTGTCCCAAGCACCCTTATGCCAGGCTGAAGCGGGAGGAGCCCACTGACGCTCTCAGTAAGCTCCAGGCTGTGGACAACCAGGCTGCTGCCGAGTGGTTGGCAAAGTATTGGGAAACAAGAGAGCAGCGTACCCCCACCTTGAAAGGCAAGCTCGCCCAGAAGGCCGATCAAGAGCAGCAGGACCCTCTGGAGTACCTTCAGTCGGACGAGGAG---------GACGACGAG---AAGAGCGGG---------GCGCAGAGGCGGCTGCAGGAGCAGCGGGAGCGCCTGCACGGGGCCCTCGCTCTCATAGAGCTCGCCAACCTGACCGGAGCGCCGCTCCGCCAG---
>sorAra2
------------------------------------------------------------------------------------------------------------------------------------------------------------------------------------------------------------------------------------------------------------------------------------------------------------------------------------------------------------------------------------------------------------------------------------------------------------------------GATGGAATCCGACGTGGCAGACCCAGAGCAGACACTGTTCGGGACTTAATAAGTGAAGGAGAGCATTCATCTAGCAGAATCCGTTGTAACATCTGTAACAGGGTGTTTCCGAGGGAAAAGTCACTCCAGGCTCACAAAAGGACTCACACAGGTGAGAGACCTTATCTGTGTGATTATCCAGACTGTGGGAAAGCCTTTGTTCAAAGTGGACAGCTCAAAACACACCAGCGTCTTCACACTGGAGAGAAGCCTTTCGTTTGCTCAGAAAATGGCTGTTTGAGCAGATTTACCCATGCAAACCGCCACTGTCCAAAGCACCCGTATGCCAGGTTGAAGCGGGAGGAACCCACCGATGTGCTCTGTAAGCATCAGGCAGCGGATAACCAGGCTGTTGCTGAGTGGCTGGCAAAGTACTGGGAGACCAGGGAGCAGAGGACTCCCACCTTGAAAGGGAAGCTGGTTCCCAAGGCGGATCAGGAACAGCAGGACCCTCTGGAGTACCTGCAGTCTGACGAGGAG---------GATGATGAG---AAGAGCGGT---------GCCCAGCGCCGCCTGCAGGAGCAACGGGAGCGTCTCCATGGAGCCCTGGCTCTCATCGAGCTGGCCAACCTGACTGGGGCACCGCTGCGCCAG---
>triMan1
ATGATCCGGGGCGTGGAGTCGGCGATGGCGGACAACCCG---------CCGCAGCCGCCGCCC---GTTATCTTCTGCCATGACTCCCCGAAGCGGGTGCTAGTGTCAGTCATCAGGACGACCCCGATCAAGCCCACGTGCGGCAGCGGA------------------GGGGAGCCGGAGCCGCCGCCGCCG---CTCATCCCCACCAGCCCTGGCTTCAGCGACTTCATGGTGTACCCGTGGCGCTGGGGCGAGAACGCGCACAACGTGACGCTAAGCCCCGGGGCCTCG---GGGAGTGCTGCCTCGGCCACCTCGCCGGCCGCCGCTGCC------GAGCACCCAGGGCTTCGGGGCCGGGGGGCGCCCCCACCC------------------GCCGCCTCGGGGGGTGAAGACGAGGAGGAAGCCAGCAGTCCTGACAGCGGCCACCTCAAGGATGGAATCCGACGTGGTAGACCCAGAGCAGATACCGTCCGGGATTTGATAAATGAAGGAGAGCATTCGTCCAGTAGAATCCGTTGTAACATCTGTAATAGGGTGTTTCCACGGGAAAAATCACTCCAGGCCCACAAAAGGACTCATACAGGTGAGAGACCATATATGTGTGACTATCCAGACTGTGGAAAAGCCTTTGTTCAAAGCGGGCAGCTCAAAACACATCAGCGTCTTCACACCGGAGAGAAACCTTTTGTTTGTTCAGAAAATGGCTGTCTAAGCAGATTCACCCATGCAAACCGCCACTGCCCAAAGCACCCATATGCCAGGCTGAAGCGAGAGGAGCTCACAGACACACTCAGCAAGCACCAGGCTGCGGACAACAAGGCTGCTGCAGAGTGGTTGGCAAAGTATTGGGAAACGAGAGAGCAGCGGACCCCCACCTTGAAAGGCAAGCTCGCTCAGAAGGCTGACCAGGAGCAGCAGGACCCTCTGGAGTATCTTCAGTCTGACGAGGAT---------GACGACGAGGAGAAGAGCGGG---------GCCCAGCGCCGGCTGCAGGAGCAACGGGAGCGTCTGCATGGAGCCCTGGCTCTCATTGAGCTCGCCAACCTGACAGGAGCGCCGCTCCGCCAG---
>dasNov3
------------------------------------------------------------------------------------------------------------------------------------------------------------------------------------------------------------------------------------------------------------------------------------------------------------------------------------------------------------------------------------------------------------------------------------------------------------------------GATGGAATCCGACGTGGTAGACCCAGAGCAGATACTGTCCGGGATTTAATAAATGAAGGAGAGCATTCATCCAGCAGAATCCGTTGTAACATCTGTAATAGGGTGTTTCCTCGGGAGAAATCGCTCCAGGCTCACAAAAGGACTCATACAGGTGAGAGACCCTATCTGTGTGATTATCCAGACTGTGGAAAAGCCTTTGTTCAAAGTGGGCAACTCAAAACACATCAGCGTCTTCACACCGGAGAGAAACCTTTTGTTTGTTCAGAAAATGGCTGCCTAAGCAGATTCACCCATGCAAACCGCCACTGTCCGAAGCACCCTTATGCCAGGCTGAAGAGAGAGGAGCCCACAGACACACTCAGCAAGCACCAGGCTGCGGACAACAAAGCTGCCGCCGAGTGGTTGGCAAAGTACTGGGAAACGAGAGAGCAGCGTACCCCTACTTTGAAGGGAAAGCTCGTGCCGAAGGCCGACCTGGAGCAGCAGGATCCTCTGGAATACCTTCAGTCTGACGAGGAT---------GATGATGAGGAGAAGATCTGT---------GCCCAGCGCAGGCTGCAAGAGCAGCGGGAGCGCCTGCACGGAGCCCTTGCCCTCATAGAGCTCGCCAACCTGACAGGAGCTCCCCTCCGACAG---
>oryAfe1
ATGATCCGGGGCGTGGAGTCTGCGATGGCGGACAACTCG---------TCGCAGCCGCCGCCT---GTCATCTTCTGCCACGACTCCCCGAAGCGAGTGCTAGTGTCAGTCATCAGGACGACCCCAATCAAGCCCACGTGCGGTAGCAGA------------------GGGGAGCCGGAGCCACCACCGCCG---CTAATCCCCACCAGCCCCGGCTTCAGCGACTTCATGGTGTACCCGTGGCGCTGGGGCGAGAACGCGCACAACGTGACTCTCAGCCCCGGGGCTTCG---GCGGGCGCCGCCACGGCCACCTCACCGGCCGTCACCGCC------GAGCACCCGGGGCTTCGGGGCCGGGGCGCGCCCCCACCT------------------GTCGCCTCGGGGGGTGAGGACGAGGAGGAAGCGAGCAGTCCTGACAGCGGCCACCTCAAGGATGGAATCCGACGTGGTAGACCCAGAGCAGATACTGTTCGGGATTTAATAAATGAAGGAGAACATTCGTCTAGCAGAATCCGCTGTAACATCTGTAATAGGGTGTTTCCACGTGAGAAATCACTCCAGGCCCACAAAAGAACTCATACAGGTGAGAGGCCATACATGTGTGACTATCCAGACTGTGGAAAAGCCTTTGTTCAAAGTGGGCAGCTCAAAACACATCAGCGGCTTCACACCGGAGAGAAACCTTTTGTTTGTTCAGAAAATGGCTGCCTAAGCAGGTTCACCCATGCAAACCGCCACTGTCCGAAGCATCCGTATGCCAGACTGAAGAGAGAGGAGCTCACAGACACGCTCAGTAAGCACCAGGCTGCAGACAACAAGGCCGCTGCTGAGTGGTTGGCAAAGTATTGGGAAACTAGAGAGCAGCGAGCCCCCACCTTGAAAGGCAAGCTCGTTCAGAAGGCTGACCAGGAGCAGCAGGACCCTCTGGAGTATCTTCAGTCTGATGAGGAT---------GATGAGGAGGAGAAGAGCGGT---------GCCCAGCGTCGGCTGCAGGAGCAGCGGGAGCGCCTGCATGGAGCCCTGGCCCTTATTGAGCTTGCCAACCTGACTGGAGCACCACTCCGCCAA---
>ochPri3
ATGCTCCGGGGCGTGGAGGCGCCGATGGCCGAGCACCCGCCGCCGCCGCCTCCTCCTCCTCCC---GTCATCTTCTGCCACGACTCCCCGAAGCGGGTGCTGGTGTCGGTCATCAGGACGACCCCCATCAAGCCCGCGTGCGGAGGCGGA------GGAGGAGCAGCGGGGGAGCCGGAGCCGCCGCCGCCG---CTCATCCCCACCAGCCCCGGCTTCAGCGACTTCATGGTGTATCCTTGGCGCTGGGGCGAGAATGCGCACAACGTGACGCTCAGCCCCGGGGCCGCG---GGCGGCGCCGCCTCGGCCGCCCTGCCG---------------------------------------------------------------------------------------------------------------------------------------GATGGGATCCGGCGTGGCAGACCCAGAGCAGATACTGTGCGGGACCTGATCAGTGAAGGAGAGCATTCGTCCAGCAGAATACGGTGCAACATCTGTAACAGGGTGTTTCCACGGGAGAAATCACTCCAGGCCCACAAAAGGACCCACACAGGTGAGAGGCCCTATCTGTGTGACTTTCCAGACTGTGGGAAAGCCTTTGTTCAAAGTGGGCAGCTCAAGACACACCAGCGTCTTCACACTGGAGAGAAGCCTTTCGTCTGTTCAGAAAACGGTTGCCTGAGCAGATTCACCCATGCAAACCGCCACTGTCCGAAGCACCCATACGCCAGGCTGAAGCGAGAGGAGCTCACGGACACGCTCAGCAAGCACCAGGCTGTGGACAACAAGGCTGCGGCCGAGTGGCTGGCCAAGTATTGGGAAATGAGAGAGCAGCGCACCCCCACCTTGAAAGGCAAGCTGGCTCAGAAGGCTGACCAGGAGCAGCAGGACCCTCTGGAGTATCTGCAGTCGGACGAGGAG---------GATGACGGG---AAGAGTGGC---------GCCCAGCGCCGCCTGCAGGAGCAGCGGGAGCGCCTGCATGGAGCCCTGGCGCTGATCGAGCTGGCCAACCTGACTAGGGCGCCGCTCCGACAG---
>hetGla2
------------------------------------------------------------------------------CACAACTCCCCGAAGAGGGTGCTGGTATCAGTCATCAGGACCACCCCGGCCACGCCTCCGTGCGGAGGTGGC---------------GCGGGGGAGCCCGAGCCGCCGCCGCCGCCGCTAGCGCCCACCAGCCCGGGTTTCAGCGACTTCATGGTGTACCCGTGGCGCTGGGGCGAGAATGCTCACAACGTGACGCTCAGCCCCGGGGCCGCG------GGCGCCGCCTCGGCCGTCCCGCCTGTAGCCACCGTCGCCGCTGCGCACCCGGGGCCCCGA------GGAGCGCCCCCGCCC------------------GCCGCCGCGGGGGGCGAGGACGAGGAGGAGGCGAGCAGCCCTGACGGCGGCCCCCTCAAGGATGGAATCCGACGTGGCCGACCCAGAGCAGATACTGTGCGGGATTTAATCAATGAAGGAGAGCATTCATCCAGCAGGATCCGTTGTAACATCTGCAACAGGGTGTTTCCTCGGGAGAAGTCACTCCAGGCTCACAAAAGGACTCACACAGGTGAAAGGCCCTATCTGTGTGACTATCCGGACTGTGGAAAAGCCTTTGTTCAGAGTGGACAACTCAAAACACATCAGCGTCTCCATACCGGAGAGAAGCCTTTTGTTTGTTCAGAAAATGGCTGCCTGAGCAGATTCACTCATGCAAACCGCCATTGTCCTAAGCACCCTTACGCCAGACTGAGGAGAGAGGAGCCAACGGACGCACTCAGCAAGCACCAGGCTGGGGACAACAAGGCTGCTGCTGAGTGGCTGGCAAAGTACTGGGAGATGCGGGAGCAGCGCGCCCCAACCCTGAAGGGCAAGCTGGCTCCCAAGGCCGACCAGGAGCAGTGCGACCCGCTGGAGTGCCTGCAGTCAGACGGTGAG---------GATGACGAG---AAGAGCGTC---------GCCCAGCAGCGGCTGCAGGAGCAGCGCGAGCGGCTGCATGGGGCGCTGGCACTCATCGAGCTGGCCAACCTAACCGGTGCACCACTGCGCCAG---
>cavPor3
------------------------------------------------------------------------------------------------------------------------------------------------------------------------------------------------------------------------------------------------------------------------------------------------------------------------------------------------------------------------------------------------------------------------------------------------------------------------GACGGGATCCGCCGAGGCCGCCCCCGAGCCGACACCGTGCGGGACCTGATCAGCGAGGGCGAGCACTCCTCCAGCAGGATCCGCTGCAACATCTGCAACCGTGTGTTTCCTCGGGAGAAGTCGCTGCAGGCTCACAAGAGGACCCACACAGGTGAGCGGCCCTACCTGTGTGACTATCCCGACTGTGGGAAAGCCTTTGTCCAGAGCGGGCAGCTCAAAACGCACCAGCGGCTGCACACCGGAGAGAAGCCTTTCGTTTGTTCCGAAAATGGCTGCCTGAGCAGATTCACACATGCCAACCGCCACTGTCCCAAGCATCCTTATGCCAGGCTGAGGCGAGAGGAGCCCACGGATGCACTCAGCAAGCGCCAGGCCGCGGACAACAAGGCTGCCGCCGAGTGGCTGGCAAAGTACTGGGAGATGCGCGAGCAGCGCGCCCCGAGCCTGAAGGGCAAGCTGGCGCCCAAGGCGGACCAGGAGCAGCGCGACCCGCTCGAGTGCCTACAGTCGGACGGCGAG---------GACGACGAG---AAGAGCGTC---------GCCCAGCAGCGGCTGCAGGAGCAGCGCGAGCGGCTGCACGGGGCGCTGGCGCTCATTGAGCTGGCCAACCTGGCCGGCGCACCGCTGCGCCCC---
