# Supplementary material for: Six reference-quality genomes reveal evolution of bat adaptations
Source: Nature. 2020 Jul 22;583(7817):578–84. doi: 10.1038/s41586-020-2486-3 (PMC8075899; doi:10.1038/s41586-020-2486-3)
Supplement: Supplementary file 6 — Alignments of 12,931 protein-coding genes across 48 mammals. [file 41586_2020_2486_MOESM6_ESM.gz › suppDataFile/ENST00000382496.aln.fasta]

>hg38
ATGAAGGGAACCTGTGTTATAGCATGGCTGTTCTCAAGCCTGGGGCTGTGGAGACTCGCCCACCCAGAGGCCCAGGGTACGACTCAGTGCCAGAGAACCGAGCATCCAGTCATCTCCTATAAAGAAATTGGCCCCTGGTTACGGGAGTTCAGAGCGAAGAATGCTGTGGATTTCTCGCAGTTAACATTTGACCCAGGACAGAAAGAACTTGTTGTAGGAGCAAGAAACTACCTCTTCAGGTTACAGCTTGAGGATCTGTCTCTTATCCAGGCTGTGGAATGGGAGTGTGATGAAGCTACCAAAAAGGCCTGTTACAGCAAAGGCAAATCAAAGGAGGAATGTCAGAACTACATCCGGGTGCTTCTGGTGGGTGGCGACCGGTTATTCACCTGTGGGACCAATGCATTCACGCCTGTCTGCACCAACCGCTCGTTGAGCAACCTGACTGAGATCCATGATCAGATCAGTGGCATGGCCCGCTGTCCCTACAGTCCCCAGCACAATTCCACAGCGCTCCTCACAGCTGGTGGGGAGCTCTATGCTGCTACAGCCATGGATTTTCCAGGACGTGATCCTGCCATTTACCGAAGCCTAGGCATTTTACCTCCTCTCCGCACGGCGCAGTACAACTCCAAATGGCTCAATGAGCCAAACTTTGTGTCATCTTATGACATCGGAAATTTTACCTACTTCTTTTTCCGAGAAAATGCAGTAGAGCATGACTGTGGGAAAACAGTGTTCTCCAGAGCTGCCCGGGTGTGCAAGAACGATATTGGTGGGCGCTTCCTGCTGGAAGACACCTGGACCACATTCATGAAGGCTCGCCTGAACTGCTCCCGTCCTGGGGAAGTCCCCTTTTACTACAACGAATTGCAGAGTACTTTCTTCCTGCCTGAGCTGGATTTGATCTATGGCATCTTTACCACCAATGTGAACAGCATTGCGGCCTCAGCTGTGTGCGTCTTCAACCTGAGCGCCATCGCGCAGGCCTTCTCTGGGCCCTTCAAGTACCAAGAAAACTCGCGCTCGGCCTGGCTACCGTATCCCAACCCAAACCCCCACTTCCAGTGTGGCACCGTGGACCAGGGCCTGTACGTGAACCTGACCGAGAGAAATCTGCAGGATGCTCAGAAGTTCATTCTGATGCATGAGGTGGTACAGCCAGTGACCACAGTGCCCTCCTTCATGGAGGACAATAGCCGCTTTTCCCACGTGGCAGTCGACGTGGTGCAGGGCAGAGAAGCGCTCGTCCACATCATCTATTTGGCCACAGATTACGGAACCATTAAGAAAGTGCGGGTACCCCTGAATCAGACCTCAAGCAGCTGTTTGCTGGAAGAGATTGAGCTCTTCCCTGAGAGGCGGAGGGAGCCCATCAGGAGCCTGCAGATCCTGCACAGCCAGAGTGTCCTGTTCGTGGGCCTGCGGGAGCACGTGGTCAAGATCCCCCTGAAGAGGTGCCAGTTCTACCGCACACGCAGCACCTGCATTGGGGCCCAGGACCCTTACTGTGGCTGGGATGTGGTAATGAAGAAATGCACAAGCCTGGAGGAGAGCCTGAGCATGACGCAGTGGGAACAGAGCATCTCTGCGTGTCCGACCAGGAATCTCACCGTGGATGGGCACTTTGGTGTGTGGTCTCCGTGGACGCCTTGCACGCACACAGATGGCAGCGCCGTGGGATCCTGCCTCTGTCGAACCCGCTCCTGCGACAGCCCGGCCCCGCAGTGTGGTGGCTGGCAGTGCGAGGGCCCTGGCATGGAGATCGCCAACTGTTCCAGGAACGGAGGCTGGACTCCCTGGACCTCGTGGTCTCCCTGCAGCACTACCTGTGGGATCGGCTTCCAGGTGCGGCAGCGCTCCTGCAGCAACCCCACTCCCAGGCACGGGGGCCGGGTGTGCGTGGGACAGAACCGCGAGGAAAGATACTGCAATGAACATTTGCTATGTCCCCCACACATGTTCTGGACAGGCTGGGGTCCTTGGGAACGGTGCACAGCCCAATGCGGGGGTGGCATTCAAGCTCGCCGCAGGATCTGTGAGAATGGGCCTGACTGTGCAGGCTGCAATGTGGAGTACCAGTCTTGCAACACCAACCCGTGTCCTGAGCTGAAGAAGACCACGCCCTGGACACCCTGGACACCTGTCAACATCTCTGACAACGGCGGCCACTATGAGCAACGATTCCGATACACATGCAAAGCCCGCCTGGCTGATCCGAATTTGCTGGAAGTGGGAAGACAGAGAATCGAAATGCGGTACTGTTCTAGCGACGGCACCAGTGGCTGCTCCACAGATGGGCTTTCTGGGGATTTCCTGCGTGCTGGGAGATACTCTGCCCACACGGTCAACGGGGCTTGGTCAGCCTGGACGTCGTGGTCACAGTGCAGCCGTGACTGCAGCAGGGGCATTCGGAACCGGAAGCGTGTTTGCAACAACCCCGAACCCAAGTATGGGGGAATGCCTTGCCTTGGCCCATCTCTGGAATACCAGGAATGCAACATTTTGCCCTGCCCAGTGGATGGCGTGTGGTCTTGCTGGTCCCCCTGGACAAAATGTTCAGCAACATGCGGCGGTGGACACTATATGAGGACCCGCTCTTGCTCCAATCCAGCCCCGGCCTATGGAGGGGACATCTGCCTGGGGCTGCACACAGAAGAGGCACTCTGCAACACGCAGCCCTGCCCAGAGAGCTGGTCGGAGTGGTCGGACTGGTCTGAGTGTGAAGCCTCTGGCGTCCAAGTCCGCGCCCGCCAGTGCATCCTCCTGTTCCCCATGGGCAGCCAGTGCTCCGGGAACACCACGGAGAGCCGGCCGTGTGTGTTTGACTCTAATTTCATCCCAGAAGTATCTGTGGCAAGATCCAGTAGCGTAGAAGAGAAAAGGTGTGGAGAGTTCAACATGTTCCACATGATCGCCGTGGGGCTGAGCAGCTCCATCCTCGGCTGCCTCCTCACCCTGCTCGTCTATACTTACTGCCAGCGGTACCAGCAGCAATCCCACGATGCGACTGTCATCCACCCCGTCTCACCTGCCCCCCTTAATACCAGCATAACCAACCACATCAACAAACTGGACAAGTACGACTCGGTGGAGGCCATCAAGGCATTTAACAAAAACAACTTGATCCTAGAGGAAAGAAACAAATACTTCAACCCACATCTCACTGGGAAGACCTATTCTAATGCCTACTTTACAGATCTCAATAATTATGATGAGTAC---
>panTro5
ATGAAGGGAACCTGTGTTATAGCATGGCTGTTCTCAAGCCTGGGGCTGTGGAGACTCGCCCACCCAGAGGCCCAGGGTACGACTCAGTGCCAGAGAGCCGAGCATCCAGTCATCTCCTATAAAGAAATTGGCCCCTGGTTACGGGAGTTCAGAGCGAAGAATGCTGTGGATTTCTCGCAGTTAACATTTGACCCAGGACAGAAAGAACTTGTTGTAGGAGCAAGAAACTACCTCTTCAGGTTACAGCTTGAGGATCTGTCTCTTATCCAGGCTGTGGAATGGGAGTGTGATGAAGCTACCAAAAAGGCCTGTTACAGCAAAGGCAAATCAAAGGAGGAATGTCAGAACTACATCCGGGTGCTTCTGGTGGGTGGCGACCGGTTATTCACCTGTGGGACCAATGCATTCACGCCTGTCTGCACCAACCGCTCGTTGAGCAACCTGACTGAGATCCATGATCAGATCAGTGGCATGGCCCGCTGTCCCTACAGTCCCCAGCACAATTCCACAGCGCTCCTCACAGCTGGTGGGGAGCTCTATGCTGCTACAGCCATGGATTTTCCAGGACGTGATCCTGCCATTTACCGAAGCCTGGGCATTTTACCTCCTCTCCGCACGGCGCAGTACAACTCCAAATGGCTCAATGAGCCAAACTTTGTGTCATCTTATGACATCGGAAATTTTACCTACTTCTTTTTCCGAGAAAATGCAGTAGAGCATGACTGTGGGAAAACAGTGTTCTCCAGAGCTGCCCGGGTGTGCAAGAATGATATTGGTGGGCGCTTCCTGCTGGAAGACACCTGGACCACATTCATGAAGGCTCGCCTGAACTGCTCCCGTCCTGGAGAAGTCCCCTTTTACTACAACGAATTGCAGAGTACTTTCTTCCTGCCTGAGCTGGATTTGATCTATGGCATCTTTACCACCAATGTGAACAGCATTGCGGCCTCAGCTGTGTGCGTCTTCAACCTGAGCGCCATTGCGCAGGCCTTCTCCGGGCCCTTCAAGTACCAAGAAAACTCGCGCTCGGCCTGGCTACCGTATCCCAACCCAAACCCCCACTTCCAGTGTGGCACCGTGGACCAGGGCCTGTACGTGAACCTGACCGAGAGAAATCTGCAGGATGCTCAGAAGTTCATTCTGATGCATGAGGTGGTACAGCCAGTGACCACAGTGCCCTCCTTCATGGAGGACAATAGCCGCTTTTCCCACGTGGCGGTCGACGTGGTGCAGGGCAGAGAAGCGCTCGTCCACATCATCTATTTGGCCACAGATTACGGAACCATTAAGAAAGTGCGGGTACCCCTGAATCAGACCTCAAGCAGCTGTTTGCTGGAAGAGATTGAGCTCTTCCCTGAGAGGCGGAGGGAGCCCATCAGGAGCCTGCAGATCCTGCACAGCCAGAGTGTCCTGTTCGTGGGCCTGCGGGAGCACGTGGTCAAGATCCCCCTGAAGAGGTGCCAGTTCTACCGCACACGCAGCACCTGCATTGGGGCCCAGGACCCTTACTGTGGCTGGGACGTGGTAATGAAGAAATGCACAAGCCTGGAGGAGAGCCTGAGCATGACGCAGTGGGAACAGAGCATCTCTGCGTGTCCGACCAGGAATCTCACTGTGGATGGACACTTTGGCGTGTGGTCTCCGTGGACGCCTTGCACGCACACAGATGGCAGCGCCGTGGGATCCTGCCTCTGTCGAACCCGCTCCTGCGACAGCCCGGCCCCGCAGTGTGGTGGCTGGCAGTGCGAGGGCCCTGGCATGGAGATCGCCAACTGTTCCAGGAATGGAGGCTGGACTCCCTGGACCTCGTGGTCTCCCTGCAGCACCACCTGTGGGATCGGCTTCCAGGTGCGGCAGCGCTCCTGCAGCAACCCCACTCCCAGGCACGGGGGCCGGGTGTGCGTGGGACAGAACCGCGAGGAAAGATACTGCAATGAACATTTGCTATGTCCCCCACACATGTTCTGGACAGGCTGGGGTCCTTGGGAACGGTGCACAGCCCAATGCGGGGGTGGCATTCAAGCTCGCCGCAGGATCTGTGAGAATGGGCCTGACTGTGCAGGCTGCAATGTGGAGTACCAGTCTTGCAACACCAACCCGTGTCCTGAGCTGAAGAAGACCACGCCCTGGACACCCTGGACGCCTGTCAACATCTCTGACAACGGCGGCCACTATGAGCAGCGATTCCGATACACATGCAAAGCCCGCCTGGCTGATCCGAATTTGCTGGAAGTGGGAAGACAGAGAATCGAAATGCGGTACTGTTCTAGCGACGGCACCAGTGGCTGCTCCACAGATGGGCTTTCTGGGGATTTCCTGCGTGCTGGGAGATACTCTGCCCACACGGTCAACGGGGCTTGGTCAGCCTGGACGTCGTGGTCACAGTGCAGCCGTGACTGCAGCAGGGGCATTCGGAACCGGAAGCGTGTTTGCAACAACCCCGAACCAAAGTATGGGGGAATGCCTTGCCTTGGCCCATCTCTGGAATACCAGGAATGCAACATTTTGCCCTGCCCAGTGGATGGTGTGTGGTCTTGCTGGTCCCCCTGGACAAAATGTTCAGCAACATGCGGCGGTGGACACTATATGAGGACCCGCTCTTGCTCCAATCCAGCCCCGGCCTATGGAGGGGACATCTGCCTGGGGCTGCACACAGAAGAGGCACTCTGCAACACGCAGCCCTGCCCAGAGAGCTGGTCGGAGTGGTCAGACTGGTCTGAGTGTGAAGCCTCTGGCGTCCAAGTCCGTGCCCGCCAGTGCATCCTCCTGTTCCCCATGGGCAGCCAGTGCTCCGGGAACACCACAGAGAGCCGGCCGTGTGTGTTTGACTCTAATTTCATCCCAGAAGTATCTGTGGCAAGATCCAGTAGCGTAGAAGAGAAAAGGTGTGGAGAGTTCAACATGTTCCACATGATCGCCGTGGGGTTGAGCAGCTCCATCCTCGGCTGCCTCCTCACCCTGCTCGTCTATACGTACTGCCAGCGGTACCAGCAGCAATCCCACGATGCGACTGTCATCCACCCCGTCTCACCTGCGCCCCTTAATACCAGCATAACCAACCACATCAACAAACTGGACAAGTACGACTCGGTGGAGGCCATCAAGGCATTTAACAAAAACAACTTGATCCTAGAGGAAAGAAACAAATACTTCAACCCACATCTCACTGGGAAGACCTATTCTAATGCCTACTTTACAGATCTCAATAACTATGATGAGTAC---
>macFas5
ATGAAGGGAACCTGTGTTATAGCATGGCTGTTCTCAAGCCTGGGGCTATGGAGACTCGCCCGCCCAGAGGCGCAGGGTACGACTCAGTGCCAGAGAGCTGAGCACCCAGTCATCTCCTATAAAGAAATTGGCCCCTGGTTACGGGAGTTCAGAGCGAAGAATGCTGTGGATTTCTCGCAGTTAACCTTTGACCCAGGACAGAAAGAACTTGTTGTAGGAGCAAGAAACTACCTCTTCAGGTTACAGCTTGAGGATCTGTCTCTCATCCAGGCTGTGGAATGGGAGTGTGACGAAGCTACTAAGAAGGCCTGTTACAGCAAAGGCAAATCAAAGGAGGAATGTCAGAACTACATCCGGGTGCTTCTGGTGGGTGGCGACCGGTTATTCACCTGTGGGACCAATGCATTCACACCTGTCTGCACCAACCGCTCGTTGAGCAACCTGACTGAGATCCACGATCAGATCAGTGGCATGGCCCGCTGTCCCTACAGTCCCCAGCACAATTCCACAGCGCTCCTCACAGCTGGAGGGGAGCTCTATGCTGCTACGGCCATGGATTTTCCAGGACGTGATCCTGCCATTTACCGAAGCCTGGGCATTTTACCTCCTCTCCGCACGGCGCAGTACAACTCCAAATGGCTCAATGAGCCAAACTTTGTTTCATCTTATGACATCGGAAATTTTACCTACTTCTTTTTCCGAGAAAATGCAGTAGAGCATGACTGTGGGAAAACAGTGTTCTCCAGAGCTGCCCGGGTGTGCAAGAATGATATTGGTGGGCGCTTCCTGCTGGAAGACACCTGGACCACATTCATGAAGGCTCGCCTGAACTGCTCCCGTCCTGGGGAAGTCCCCTTTTACTACAACGAATTGCAGAGCACTTTCTTCCTGCCTGAGCTGGATTTGATCTATGGCATCTTTACCACCAATGTGAACAGCATCGCGGCCTCAGCTGTGTGCATCTTCAACCTGAGCGCCATCGCACAGGCCTTCGCCGGGCCCTTCAAGTACCAAGAGAACTCGCGCTCGGCCTGGCTGCCGTATCCGAACCCAAACCCCAACTTCCAGTGTGGCACCGTGGACCAGGGCCTGTACGTGAACCTGACCGAGAGAAATCTGCAGGATGCTCAGAAGTTCATTCTGATGCATGAGGTGGTGCAGCCGGTGACCACAGTGCCCTCCTTCATGGAGGACAATAGCCGCTTTTCCCACGTGGTCGTCGACGTGGTGCAGGGCAGAGAAGCGCTCGTCCACATCATCTATTTGGCCACAGATTACGGAACCATTAAGAAAGTGCGGGCGCCCCTGAATCAGACCGCAAGCAGCTGTTTGCTGGAGGAGATTGAGCTCTTCCCTGAGAGGCGGAGGGAGCCCATCAGGAGCCTGCAGATCCTGCACAGCCAGAGCGTCCTGTTCGTGGGCCTGTGGGAGCACGTGGTCAAGATCCCCCTGAAGAGGTGCCAGTTCTACCGCACACACAGCACCTGCATTGGGGCCCAGGACCCTTACTGTGGCTGGGACGTGGTGATGAAGAAATGCACAAGCCTGGAGGAGAGCCTGAGCATGACGCAGTGGGAACAGAGCATCTCTGCATGTCCGACCAGGAATCTCACCGTGGATGGACACTTTGGCATGTGGTCTCCGTGGACGCCTTGCACGCACACGGATGGCAGCGCTGTGGGATCCTGCCTCTGTCGAACCCGCTCCTGTGACAGCCCGGCCCCGCAGTGTGGTGGCTGGCAATGTGAAGGCCCTAGCATGGAGATCGCCAACTGTTCCAGGAACGGAGGCTGGACTCCCTGGACGTCGTGGTCTCCCTGCAGCACTACCTGTGGGATCGGCTTCCAGGTGCGGCAGCGCTCCTGCAGCAACCCCACTCCCAGGCACGGGGGCCGGGTGTGCGTGGGACAGAACCGCGAGGAAAGGTACTGCAATGAACATTTGCTATGTCCCCCACACATGTTCTGGACAGGCTGGGGTCCTTGGGAACGGTGCACAGCCCAGTGCGGGGGTGGCATTCAAGCTCGCCGCAGGACCTGTGAGAACGGGCCTGACTGTGCAGGCTGCAATGTGGAGTACCAGCCTTGCAACACCAACCCGTGTCCTGAGCTGAAGAAGACCACACCCTGGACACCCTGGACGCCTGTCAACATCTCTGACAACGGCGGCCACTACGAGCAGCGATTCCGATACACGTGCAAAGCCCGCCTGCCCGATCCGAATTTGCTGGAAGTGGGAAGACAGAGAATCGAAATGCGGTACTGTTCTAGCGACGGCACCAGTGGCTGCTCCACAGACGGGCTTTCTGGGGATTTCCTGCGTGCTGGCAGATACTCTGCCCACACGGTCAACGGGGCTTGGTCAGCCTGGACGTCGTGGTCACAGTGCAGCCGTGACTGCAGCAGGGGCATTCGGAACCGGAAGCGTGTTTGCAACAACCCCGAACCCAAGTATGGGGGAATGCCTTGCCTCGGCCCATCTCTAGAATATCAGGAATGCAACATTTTGCCCTGCCCAGTGGATGGCGTGTGGTCTTGCTGGTCCCCCTGGACGAAATGTTCAGCAACATGCGGCGGTGGACACTATATGAGGACCCGCTCTTGCTCCAATCCAGCCCCGGCCTATGGAGGGGACATCTGCCTGGGGCTGCACACAGAAGAGGCGCTCTGCAACACGCAGCCCTGCCCAGAGAGCTGGTCAGAGTGGTCAGACTGGTCTGAGTGTGAAGCTTCTGGTGTCCAAGTCCGTGCCCGCCAGTGCATCCTCCTGTTCCCCGTGGGCAGCCAGTGCTCCGGGAACACCACGGAGAGCCGGCCGTGTGTGTTTGACTCTAATTTCATCCCAGAAGTATCTGTGGCAAGATCCAGTAGCGTAGAAGAGAAAAGGTGTGGAGAGTTCAACATGTTCCACATGATCGCCGTGGGGCTGAGCAGCTCCATCCTTGGCTGCCTCCTCACCCTGCTCGTCTACACCTACTGCCAGCGGTACCAGCAGCAATCCCACGATGCGACTGTCATCCACCCCGTCTCACCCGCCCCCCTTAATACCAGCATAACCAACCACATCAACAAACTGGACAAGTACGACTCGGTGGAGGCCATCAAGGCATTTAACAAAAACAACTTGATCCTAGAGGAAAGAAACAAATACTTCAACCCACATCTCACTGGGAAGACCTATTCTAACGCCTACTTTACAGATCTCAATAATTATGATGAGTAC---
>saiBol1
ATGAAGGGAACCTGTGTTATAGCATGGCTGTTCTCAAGCCTGGGGCTGTGGAGACTTGCCCGCCCAGAGGCCCAGGGCGCGACTCAGTGCCAGAGAGCCGAGCACCCGGTCATCTCCTATAAAGAAATTGGCCCCTGGTTACGGGAGTTCAGAGCGAAGAATGCTGTGGATTTCTCGCAGTTAACATTTGACCCAGGACAGAAAGAACTTGTTGTAGGAGCAAGAAACTACCTCTTCAGGTTACAGCTTGAGGATCTGTCTCTTATCCAGGCTGTGGAATGGGAGTGTGATGAAGCTACCAAGAAGGCCTGTTACAGCAAAGGCAAGTCAAAGGAGGAATGTCAGAACTACATCCGGGTGCTTCTGGTGGGTGGTGACCGGTTATTCACCTGTGGGACCAATGCATTCACACCTGTCTGCACCAACCGCTCGTTGAACAACCTGACTGAGATCCACGATCAGATCAGTGGCATGGCCCGCTGCCCATACAGTCCTCAGCACAATTCTACAGCACTCCTCACAGCTGGCGGGGAGCTCTATGCTGCGACAGCCATGGATTTTCCAGGACGTGATCCTGCCATTTACCGAAGCCTTGGCATTTTACCACCTCTCCGCACAGCGCAGTACAACTCCAAATGGCTCAATGAACCAAACTTTGTGTCATCTTATGACATTGGAAATTTTACCTACTTCTTTTTCCGAGAAAATGCCGTAGAGCATGACTGTGGGAAAACAGTGTTCTCCAGAGCTGCCCGGGTCTGCAAGAATGATATTGGAGGGCGCTTCTTGCTGGAGGATACCTGGACCACGTTCATGAAGGCTCGCCTCAACTGCTCCCGTCCTGGGGAAGTCCCCTTTTACTACAATGAATTGCAGAGCACTTTCTTCCTGCCTGAGCTGGATTTGATCTACGGCATCTTTACCACCAATGTGAACAGCATCGCGGCCTCAGCTGTGTGTGTCTTCAACCTGAGCGCCATTGCACAGGCCTTCGCCGGGCCCTTCAAGTACCAGGAGAACTCACGCTCCGCCTGGCTACCGTATCCTAACCCAAACCCCAACTTCCAGTGTGGCACCGTGGACCAGGGCCTGTATGTGAACCTGACCGAGAGAAACCTGCAGGATGCTCAGAAGTTCATTCTGATGCATGAGGTGGTGCAGCCAGTGACCACCATGCCGTCCTTCATGGAGGACAACAGCCGCTTTTCCCACGTGGCTGTCGACGTGGTGCAGGGCAGAGACGCGCTCGTCCACATCATCTATTTGGCCACAGATCACGGCACTATTAAGAAAGTGCGGGCACCGGTGAATCAGACCTCGAGCAGCTGTTTGCTGGAAGAGATTGAGCTCTTCCCCGAGAGGCGGAGGGAATCCATCAGGAGCCTGCAGATCCTGCACAGCCAGAGCGTCCTGTTCGTGGGCCTGCGGGAGCACGTGGTCAAGATCCCCCTGAAGAGGTGCCAGTTCTATCGCACACGCAGCACCTGCATTGGGGCCCAGGATCCTTACTGTGGCTGGGACGTGGTGATGAAAAAGTGCACGAGCCTGGAGCAGAGCCTGAGCATGACGCAGTGGGAACAGAGCATCTCCGCGTGTCCGACCAGGAATCTCACCATGGATGGAGCCTTTGGCATGTGGTCTCCGTGGACACCTTGCACGCACACAGATGGCAGCACCATGGGTTCCTGCCTGTGTCGGACCCGCTCCTGCGACAGCCCAGCCCCACAGTGTGGGGGCTGGCAGTGTGAGGGCCCCAGCATGGAGATCGCCAACTGTTCCAGGAATGGAGGCTGGACTCCTTGGACCTCGTGGTCTCCCTGCAGCACTACCTGTGGGATCGGCTTCCAGGTGCGGCAGCGCTCCTGCAGCAACCCCACTCCCAGGCACGGGGGCCGGGTGTGCGTGGGACAGAACCGCGAGGAAAGATACTGCAATGAACATTTGCTGTGTCCCCCACACATGTTCTGGACAGGCTGGGGTCCTTGGGAACGGTGCACAGCCCAGTGTGGGGGTGGCATTCAAGCTCGTCGCAGGACCTGTGAGAATGGGCCTGACTGTGCAGGCTGCAATGTGGAGTACCAGCCTTGTAACACCAGCCCGTGTCCTGAGCTGAAGAAGACCACACCCTGGACTCCCTGGACGCCCGTCAACATCTCTGACAATGGTGGCCACTATGAGCAGCGATTCCGATACACGTGCAAAGCCCGCCTGCCCGATCCGAATTTGTTGGAAGTGGGAAGACAGAGAATCGAAATGCGGTACTGTTCTAGCGACGGCACCAGTGGCTGCTCCACAGATGGGCTTTCTGGGGATTTCCTGCGTGCTGGGAGATACTCTGCCCACACGGTCAATGGGGCTTGGTCAGCCTGGACATCATGGTCACAGTGCAGCCGTGACTGCAGCAGGGGCATTCGGAACCGGAAGCGTGTTTGCAACAACCCAGAACCCAAGTATGGGGGGATGCCTTGCCTCGGCCCATCCCTGGAATACCAAGAATGTAACATCTTGCCCTGCCCAGTGGATGGCGTGTGGTCTTGCTGGTCCCCCTGGACAAAATGCTCAGCAACATGTGGCGGTGGGCACTATATGAGGACCCGCTCATGCTCCAATCCAGCCCCGGCCTATGGAGGGGACATCTGCCTGGGGCTGCACACGGAAGAGGCACTCTGCAACACGCAGCCCTGCCCAGAGAGCTGGTCAGAGTGGTCGGACTGGTCTGAGTGCGAAGCCTCTGGCATCCGAGTCCGCTCCCGCCAGTGCATCCTCTCCTTCCCCGTGGGCAGCCAGTGCTCTGGGAACACCACAGAGAGCCAGCCATGTGTGTTCGACTCTAACTTCATCCCAGAAGTATCTGTGGCAAGATCCAGTAGCGTAGAAGAGAAAAGATGTGGAGAATTCAACATGTTCCACATGATTGCCGTGGGGCTGAGTAGCTCCATCCTCGGCTGCCTCCTCACCCTGCTCGTCTACACCTACTGCCAGCGGTACCAGCAGCAATCCCACGATGCGACTGTCATCCACCCTGTGTCGCCTGCCCCTCTCAACACCAGCATAACCAACCACATCAACAAACTGGACAAGTATGACTCTGTGGAGGCCATCAAGGCATTTAACAAAAACAACTTGATCCTAGAGGAAAGAAACAAATACTTCAACCCACATCTCACTGGGAAGACCTACTCTAACGCCTACTTTACAGATCTCAATAATTATGATGATTAC---
>micMur3
ATGAAGGGGATCCGCGTCCTTGCGTGGCTGCTCTCAAGCCTGGGGCTGTGGAGACTCGCCCACCCGGAGACACAGGGCGCGGCTCAGTGTCAGCGGGCTGAGCACCCGGTCATTTCCTATAAAGAAATCGGCCCCTGGTTACGAGAGTTCCGGGCGAAGAATGCTGTGGATTTCTCGCAGTTAACATTTGACCCAGGACAGAAAGAACTGGTTGTAGGAGCAAGAAACTACCTCTTCAGGTTGAAGCTTGAGGATCTGTCTCTTATCCAGGCCGTGGAGTGGGAGTGCGACGAAGCTACCAAGAAAGCCTGCTACAGCAAGGGCAAATCCAAGGAGGAATGTCAGAACTACATCCGGGTGCTTTTGGTGGGTGGCGACCGGTTATTCACCTGTGGGACCAACGCTTTCACACCTGTCTGTACCAACCGCTCGCTGAGCAACCTGACCGAGATCCACGATCAGATCAGCGGCATGGCCCGCTGTCCTTACAGCCCGCAGCACAACTCCACGGCCCTGCTCACGGCCGGAGGGGAGCTGTACGCGGCCACCGCCATGGATTTCCCAGGACGCGATCCTGCCATTTACCGGAGTCTGGGCATCCTGCCCCCCCTCCGCACGGCGCAGTACAACTCCAAATGGCTCAACGAACCAAACTTCGTGTCCTCTTATGACATCGGAAATTTTACCTACTTCTTTTTCCGAGAAAATGCCGTGGAGCACGACTGCGGGAAAACCGTGTTCTCCAGGGCTGCCCGGGTCTGCAAGAACGACATCGGAGGGCGGTTCCTGCTGGAGGACACCTGGACCACGTTCATGAAGGCACGCCTGAACTGCTCGCGGCCCGGGGAGGTCCCCTTTTACTACAACGAATTGCAGAGCACTTTCTTCCTGCCCGAGCTGGATTTGATCTATGGCATCTTTACCACCAATGTGAACAGCATCGCCGCGTCGGCCGTGTGCGTCTTCAACCTGAGCGCCGTCTCGCAGGCCTTCGCCGGGCCCTTCAAGTACCAGGAGAACTCGCGCTCCGCCTGGCTGCCCTATCCCAACCCCAACCCCAACTTCCAGTGCGGCACCGTGGACCAGGGCGTGTACGTGAACTTGACGGAGAGGAACCTGCAGGATGCTCAGAAGTTCATTCTGATGCATGAGGTGGTGCAGCCGGTGACCACGGTGCCCGCCTTCATGGAGGACAGCAGCCGCTTTTCCCACGTGGCCGTCGACGTGGTGCAGGGCCGAGACGCGCTCGTCCACATCATCTACTTGGCCACAGATTACGGCACCATTAAGAAGGTGCGGGCGCCCCTGAATCAGACCTCGGGCAGCTGTCTGCTGGAAGAGATCCAACTCTTCCCCGAGGGGCGGCAGGAGCCCGTCCGGAGCCTGCAGATCCTCCACAGCCAGAGCGTCCTGTTCGTGGGCCTGCGGGGACACGTGGTCAAGATCCCGCTGAAGAGGTGCCAGTTCCACCGCACGCGCAGCGCCTGCATTGGGGCCCAGGACCCTTACTGCGGCTGGGACGTGGTGATGAAGACGTGCACCAGCCTGGAGGAGAGCCTCAGCATGACGCAGTGGGAGCAGAGCATCTCCACCTGTCCGACCAGGAATCTCACCGTGGACGGACGCTTTGGCGCGTGGTCTCCGTGGACGCCCTGCACGCACACAGACGGCAGCGCCGTGGGATCCTGCCTCTGCCGAGCCCGCGCCTGTGACAGCCCCGCCCCGCAGTGCGGCGGCTGGCAGTGTGAGGGTCCCAGCATGGAGATCGCCAACTGCTCCAGGAACGGAGGCTGGACCCCCTGGACGTCGTGGTCTCCCTGCAGCACCACCTGTGGGATCGGCTTCCAGGTGCGGCAGCGCTCCTGCAGCAACCCCACGCCCCGGCACGGCGGCCGCGTGTGCGTGGGGCAGAACCGCGAGGAAAGATACTGCAACGAGCATTTGCTGTGCCCCCCACACATGTTCTGGACGGGCTGGGGTCCCTGGGAACGGTGCACGGCCCAGTGCGGGGGCGGCATTCAAGCTCGCCGCAGGACCTGCGAGAACGGGCCGGACTGTGCGGGCTGCAACGTGGAGTACCAGCCTTGCAACACGAACCCGTGCCCTGAGCTGAAGAAGACCACACCCTGGACACCCTGGACTCCCGTCAACATCTCTGACAACGGTGGCCACTACGAGCAGCGATTCCGATACACATGCAAAGCCCGCCTGCCTGATCCGAATTTGCTGGAAGTGGGGAGACAGAGAATCGAAATGCGATACTGTTCTAGTGATGGAACCAGCGGCTGCTCCACAGATGGGCTGTCCGGGGATTTCCTGCGTGCCGGGCGGTACTCTGCCCACACCGTCAACGGGGCGTGGTCAGCCTGGACGTCCTGGTCTCAGTGCAGCCGCGACTGCAGCAGGGGCATTCGGAACCGGAAGCGTGTTTGCAACAACCCCGAGCCCAAGTACGGGGGCATGCCTTGCTTGGGCCCGTCCCTGGAGTACCAGGAGTGTAACATTTTGCCATGCCCAGTGGATGGCATGTGGTCTTGCTGGTCCCCCTGGTCCAAATGCTCAGCGACATGTGGCGGTGGACACTACATGAGGACCCGCTCGTGCACGAACCCGGCCCCAGCCTACGGAGGGGACATCTGCCTGGGGCTGCACACGGAAGAGGCGCTGTGCAACACGCAGCCCTGCCCGGAGAGCTGGTCAGAGTGGTCGGACTGGTCCGAGTGTGACGCCTCTGGCGCCCAGACCCGCAGCCGCCAGTGTGTCCTGCTGTTCCCCGTGGGCGGCCAGTGCTCCGGCAACACCACCGAGAGCCGGCCGTGTGTTTTCGACTCTAATTTCATCCCAGAAGTATCTGTGGCAAGATCCAGTAGCGTAGAAGAGAAAAGGTGTGGAGAGTTCAACATGTTCCACATGATCGCGGTGGGGCTGAGCAGCTCCATCCTCGGCTGCCTCCTCACCCTGCTGGTCTACACCTACTGCCAGCGGTACCAGCAGCAGTCCCACGATGCGACCGTCATCCACCCTGTCTCTCCCGCCCCTCTCAACACCAGCATCACGAACCACATCAACAAACTGGACAAGTACGACTCGGTGGAGGCCATCAAGGCATTTAACAAAAACAACTTGATCCTAGAGGAAAGAAACAAATACTTCAACCCACATCTCACTGGGAAGACCTATTCTAATGCCTACTTTACAGATCTCAATAACTACGATGAGTAC---
>tarSyr2
-------------------------------------------------------------------------------------------------------------------------------------------------------------------------------------------------------------------------------------------------------------------------------------------------------------------------------------------------------------------------------------------------------------------------------------------------------------------------------------------------------------------------------------------------------------------------------------------------------------------------------------------------------------------------------------------------------------------------------------------------------------------------------------------------------------------------------------------------------------------------------------------------------------------------------------------------------------------------------------------------------------------------------------------------------------------------------------------------------------------------------------------------------------------------------------------------------------------------------------------------------------------------------------------------------------------------ATTATGGCACCATTAAGAAAGTGCGGGCACCCCTGAATCAGACCTCGGGCAGCTGTTTGCTAGAAGAGATCGAGCTCTTCCCCGAGAGGCGGAGAGAGCCCATCCGGAGCCTGCAGATACTCCACAGCCAGAGCGTCCTGTTCGTGGGCCTGCAGGAACATGTAGCCAAGATCCCTCTGAAGAGGTGCCAGTTCCACCACTCGCGCAGTACCTGCATTGGAGCCCAGGACCCTTACTGCGGCTGGGACGTGGTGATGAAGAAATGCACAAGCCTGGAGGAGAGCTTGAGCATGACGCAGTGGGAGCAGAGCATCTCTGCCTGTCCGACCCGGAACCTTACGGTGGATGGACACTTTGGCACATGGTCTCCATGGACGCCCTGCACTCACACGGATGGCAGCACTGTGGGGTCCTGCCTCTGTCGATCCCGCTCCTGTGACAGCCCAGCCCCACAGTGTGGTGGCTGGCCATGTGAGGGTCCCAGCATGGAGATCGCCAACTGTTCCAGAAATGGAGGCTGGACCCCCTGGACTTCGTGGTCTCCCTGCAGCACCACCTGTGGGATTGGCTTCCAGGTGCGCCAGCGCTCCTGCAGCAACCCCACTCCCCGGCACGGAGGTCGGGTGTGCGTGGGACAGAACCGCGAGGAAAGATACTGCAATGAACATTTGCTGTGTCCCCCACACATGTTCTGGACGGGCTGGGGTCCTTGGGAACGGTGCACAGCCCAGTGCGGGGGCGGCATTCAAGCTCGCCGCCGGACCTGCGAGAATGGGCCTGACTGTGCAGGCTGCAATGTGGAGTACCAGCCTTGTAACACCAACCCATGTCCTGAACTAAAGAAGACCACACCCTGGACACCCTGGACACCTGTCAACATCTCGGACAACGGTGGCCACTACGAGCAGCGGTTCCGATACACATGCAAAGCCCGCCTACCTGATCCAAATTTGCTGGAAGTGGGAAGACAGAGAATCGAAATGCGATACTGTTCTAGTGATGGAACCAGCGGCTGCTCCACAGATGGTCTTTCTGGTGATTTCCTGCGGGCTGGGAGATACTCTGCCCATACCGTCAACGGGGCTTGGTCAGCCTGGACGTCCTGGTCACAGTGCAGCCGTGACTGCAGCAGGGGCATTCGGAACAGGAAGCGTGTTTGCAACAACCCGGAACCCAAGTATGGGGGGATGCCTTGTCTGGGTCCATCTCTGGAATACCAGGAATGCAACATTCTGCCCTGCCCGGTGGATGGCGTGTGGTCTTGCTGGTCTCCCTGGTCAAAATGCTCAGCCACGTGTGGCGGTGGACACTATATGAGGACCCGCTCCTGCACAAATCCAGCCCCGGCCTATGGAGGGGACATCTGCCTGGGGCTGCACACGGAAGAGGCGCTCTGCAACACACAGCCCTGCCCAGAGAGCTGGTCTGAGTGGTCAGACTGGTCTGAGTGTGAAGCCTCTGGCGTCCAGATCCGCACCCGCCAGTGTATTCTTCTCTTCCCCGTGGGCAGCCAGTGTTCTGGGAATACCACAGAGAGCCGGTCATGTGTTTTTGACTCGAATTTCATCCCAGAAGTGTCTGTGGCGAGATCCAGTAGTGTGGAAGAGAAGAGGTGTGGAGAGTTCAACATGTTCCACATGATCGCAGTGGGACTGAGCAGCTCCATCCTCGGCTGCCTCCTGACCCTGCTCGTCTACACCTACTGCCAGCGGTACCAGCAGCAATCCCACGACGCGACTGTCATCCACCCTGTCTCGCCTGCCCCACTCAACACCAGCATCACTAACCACATCAACAAGCTGGACAAATATGACTCGGTGGAGGCCATCAAGGCATTCAACAAAAACAACTTGATCTTAGAGGAAAGAAACAAATACTTCAACCCACATCTCACTGGGAAGACCTATTCTAACGCCTACTTTACGGATCTCAATAATTATGATGAGTATT--
>HLmolMol2
ATGAAGGGAACCTGTGTCATCGCGTGGCTGTTCTCCAGCCTGGGGTGGTGGAGACTCGCCCAGCCCGAAACAGAC---GCTTCTCAGTGCCAGAGAGCGGAGCACCCGGTCATTTCCTATAAAGAAATTGGCCCCTGGTTACGGGAGTTCAGAGCGAAGAATGCTGTGGATTTCTCGCAGTTAACATTTGACCCAGGACAGAAAGAACTTGTTGTAGGAGCAAGAAACTACCTCTTCAGATTACAGCTTGAGGATTTGTCTCTGATCCAGGCTGTGGAGTGGGAGTGTGACGACGCGACCAAGAAGGCCTGTTACAGTAAGGGCAAGTCGGAGGATGAATGTCAGAACTATATCCGGGTGCTTTTGGTGGGAGGTGACCGGTTATTTACCTGTGGGACCAACGCTTTCACACCTGTGTGCACCAACCGCACGTTGAATAACCTGACTGAGATCCATGATCAGATCAGTGGCATGGCCCGCTGTCCCTACAGTCCCCAGCACAACTCCACGGCTCTCCTGACAGCCAGTGGGGAGCTGTACGCTGCTACAGCCATGGATTTCCCGGGGCGCGATCCCGCCATCTACCGGAGTCTGGGCGTGTTACCTCCTCTCCGCACCGCCCAGTACAACTCCAAGTGGCTCAATGAACCAAACTTTGTGTCCTCGTATGACATCGGGAATTTCACCTACTTCTTCTTCCGAGAAAATGCCGTGGAGCACGACTGCGGGAAAACCGTGTTCTCCAGAGCGGCGCGGGTCTGCAAGAACGACATCGGCGGGCGCTTCCTGCTGGAGGACACCTGGACCACCTTCATGAAGGCCCGCCTGAACTGCTCCCGCCCCGGCGAGGTCCCCTTCTACTACAACGAGCTGCAGAGCACGTTCTTCCTGCCCGAGCTGGATCTGCTCTACGGCATCTTCACCACCAACGTGAACAGCATCGCTGCGTCGGCCGTGTGCGTCTTCAACCTGAGCGCCATCTCGCAGGCCTTTAATGGACCCTTCAAGTACCAGGAGAACTCACGCTCTGCCTGGCTGCCGTACCCCAACCCCAACCCCAACTTCCAGTGCGGCACGGTGGACCAGGGGATGTACGTGAACCTGACAGAGAGGAACCTGCAGGATGCTCAGAAGTTCATACTGATGCACGAGGTGGTGCAGCCGGTGACTGCAGTGCCCTCCTTCATGGAGGACAACAGCCGCTTTTCCCACCTGGCCGTCGACCTGGTGCAGGGCAGGGACGCCCTCATCCACACCATCTACTTGGCCACAGACTACGGCACCATTAAGAAGGTGCGCGCACCCCTGACTCAGACCTCGGGTAGCTGTTTGCTGGAAGAAATCGAACTCTTCCCCGAGCGGCAGAGGGAGCCCATCAGGAGCCTGCAGATCCTCCACAGCCAGAGCGTCCTGTTCGTGGGCCTGCGGGAGCACGTGGCCCGGATCCCACTGAGGAGGTGCCACTTCCACCTCACGCGCAGTGCCTGCATCGGGGCCCAGGATCCTTACTGTGGCTGGGACGTGGTGATGAAGAAATGCACGAGCCTGGAGGAGAGCCTGAGCATGACTCAGTGGGAGCAGACCATCTCTACCTGTCCTACGAGGAATCTCACTGTGGATGGGCACTTTGGCGCGTGGTCCCCATGGACGCCCTGCACACACACGGATGGCAGCACCGTGGGAACCTGCCTCTGTCGCGCCCGCTCCTGCGACAGCCCGGCCCCCCAGTGTGGCGGCTGGCAGTGCACGGGCCCTCGCATGGAGATCACCAACTGTTCCAGGAACGGAGGCTGGACCCCCTGGACCTCCTGGTCTCCCTGCAGCACCACCTGTGGGATCGGCTTCCAGGTGCGCCAGCGGTCCTGCAGCAACCCCACACCCCGGCACGGGGGCCGCGTGTGTGTGGGACAGAACCGCGAGGAGAGATACTGCAATGAGCACCTGCTGTGCCCCCCACACGTGTTCTGGACAGGCTGGGGTCCTTGGGAACGGTGCACAGCCCAGTGCGGGGGCGGCATTCAAGCTCGCCGCAGGACTTGCGAGAATGGGCCCGACTGCGCGGGCTGCAATGTGGAGTACCAGCCTTGTAATACCAACCCATGCCCTGAGCTGAAGAAGACCACGCCCTGGACACCCTGGACACCCGTCAACATCTCTGACAACGGGGGCCACTATGAGCAGCGATTTCGATACACATGCAAAGCCCGCCTTCCTGATCCAAATTTGCTGGAAGTGGGAAGACAGAGAATTGAAATGCGGTACTGCTCTAGTGACGGAACCAGCGGCTGCTCCACGGATGGCCTTTCTGGTGATTTCCTGCATGCCGGGAGGTACTCTGCCCACACCGTCAACGGGGCTTGGTCAGCCTGGACATCGTGGTCACAGTGCAGCCGCGACTGTAGCAGGGGCATTCGGAACCGGAAGCGGGTTTGCAACAACCCTGAGCCCAAGTACGGGGGCATGCCCTGCCTGGGCCCATCCCTGGAGTACCAGGAGTGCAACATTTTGCCCTGTCCAGTGGATGGCATGTGGTCTTGCTGGTCCCCCTGGTCAAAATGCTCAGCGACGTGTGGTGGTGGACACTATATGAGGACCCGCTCGTGCACAAACCCCGCCCCAGCCTACGGCGGAGACATCTGTCTAGGGCTGCACACTGAGGAGGCACTCTGCAACACGCAGCCCTGCCCGGAGAGCTGGTCGGAGTGGTCAGACTGGTCTGAGTGTGATGTATCCGGAGTCCAGGTCCGTGCCCGCCAGTGCATCCTGCTGTTCCCTGTGGGCAGCCAGTGTTCTGGAAACACCACCGAGAGCCGGCCATGTATTTTTGATTCCAATTTCATCCCAGAAGTATCTGTGGCTAGATCCAGTAGCGTAGAAGAGAAAAGGTGTGGAGAGTTCAACATGTTCCACATGGTCGCTGTGGGGCTGAGCAGCTCCATCCTGGGCTGCCTGCTTACACTCCTCGTCTACACTTACTGCCAGCGGTACCAGCAGCAGTCTCACGATGCCACTGTCATCCACCCCATTGCACCTGCCCCTCTCAACACCAGCATAACCAACCACATCAACAAACTGGACAAGTATGACTCTGTGGAGGCCATCAAGGCATTTAATAAAAACAACTTAATCCTAGAGGAAAGAAACAAATACTTCAACCCACATCTCACTGGGAAGACTTATTCTAATGCCTACTTTACAGATCTCAATAATTATGATGAGTAC---
>musFur1
ATGAAGGGGACCCGCGCCATTGCATGGCTACTCTCCATCGTGGGGTGGTGGAGACTCGCCCAGCTGGAATCAGAC---GCGTCTCAGTGCCAGCGAGCGGAGCACCCGGTCATCTCCTATAAAGAAATTGGCCCCTGGTTACGGGAGTTCAGAGCGAAGAATGCTGTGGATTTCTCGCAGTTAACATTTGACCCAGGACAGAAAGAACTTGTTGTAGGAGCAAGAAACTACCTCTTCAGGTTACAGCTCGAGGATTTGTCTCTGATCCAGGCTGTGGAGTGGGAGTGTGATGAAGCCACCAAGAAGGCCTGTTACAGCAAGGGCAAGTCCAAGGAGGAATGTCAGAACTACATCCGGGTGCTTTTGGTGGGTGGCGACCGGTTATTTACCTGCGGGACCAACGCCTTCACGCCTGTCTGCACCAACCGCTCGTTGAATAACCTGACCGAGATCCATGATCAGATCAGTGGCATGGCCCGCTGCCCCTACAGTCCCCAGCACAATTCCACGGCTCTTCTGACGGCCGGCGGGGAGCTGTACGCCGCCACAGCCATGGACTTTCCGGGACGGGATCCCGCCATTTACCGGAGCCTGGGCATCTTGCCTCCACTCCGCACGGCGCAGTATAACTCCAAATGGCTCAATGAACCAAACTTCGTGTCGTCTTACGACATCGGAAATTTCACCTACTTCTTTTTCCGAGAAAATGCTGTGGAGCACGACTGTGGGAAAACCGTGTTCTCCAGGGCTGCCCGGGTCTGTAAGAATGACATCGGGGGGCGCTTCCTGCTGGAGGACACCTGGACCACGTTCATGAAGGCCCGCCTCAACTGCTCCCGGCCCGGGGAGGTCCCCTTTTACTACAACGAGCTGCAGAGCACGTTCTTCCTGCCCGAGCTGGATTTGATCTACGGCATCTTTACCACCAACGTGAACAGCATCGCCGCCTCGGCCGTGTGCGTCTTCAACCTGAGCGCCATCTCCCAGGCCTTCAACGGGCCCTTCAAGTACCAGGAGAACTCGCGCTCCGCCTGGCTGCCGTATCCCAACCCCAACCCCAACTTCCAGTGTGGCACGGTGGACCAAGGCCTGTACGTGAACCTGACGGAGAGGAACCTGCAGGATGCTCAGAAGTTCATTCTGATGCACGAGGTGGTGCAGCCGGTGACCTCGGTGCCCGCTTTCATGGAGGACAACAGCCGCTTCTCCCACATGGCCGTGGACGTGGTTCAGGGCAGGGACATGCTGGTCCACATCATCTATCTGGCCACAGATTACGGCACCATTAAAAAAGTGCGGGCGCCCCTGGCCCCGGCTGCTGGCAGCTGTTTGCTGGAAGAGATCGAGCTCTTTCCCGAGCGGCGGGGACAGCCCATCCGGAGCCTGCAGATCCTTCACAGCCAGAGCGTCCTGTTCGTGGGCCTGCAGGAGCACGTGGCCAAGGTCCCGCTGAAGAGATGCCCGTTCTACCGCACGCGCAGTGCCTGCATTGGGGCCCAGGACCCTTACTGTGGCTGGGACATGGTGATGAAGAAATGCACGAGCCTGGAGGAGAGCCTGAGCATGACGCAGTGGGAGCAGAGCACCTCCACCTGTCCTACGAGGAATCTCACGGTGGACGGGCACTTCGGCGCGTGGTCTCCGTGGACGCCCTGCACGCACACGGACGGCAGCGCCGTGGGGTCCTGCCTGTGCCGCACCCGCTCCTGCGACAGCCCGGCCCCCCAGTGCGGCGGCTGGCAGTGCGAGGGGCCCCGCATGGAGATCGCCAACTGCTCCAGGAACGGAGGCTGGACCCCCTGGACCTCCTGGTCTCCCTGCAGCACCACCTGTGGGATCGGCTTCCAGGTGCGCCAGCGGTCCTGCAGCAACCCCACTCCCCGGCACGGGGGCCGGGTGTGCGTGGGACAGAATCGCGAGGAGAGATACTGCAACGAACACTTGCTGTGTCCCCCGCACATGTTCTGGACAGGCTGGGGTCCCTGGGAACGGTGCACAGCCCAGTGTGGGGGCGGCATTCAAGCTCGCCGCAGGACCTGCGAGAATGGACCTGACTGCGCAGGCTGTAATGTGGAGTACCAGCCTTGCAACACCAACCCTTGCCCGGAGCTGAAGAAGACCACGCCCTGGACGCCCTGGACGCCCGTCAACATCTCGGACAACGGGGGCCACTACGAGCAACGGTTCCGCTATACCTGCAAAGCCCGCCTGCCTGACCCAAACCTGCTGGAAGTGGGAAGGCAGAGAATCGAGATGCGGTACTGTTCCAGCGACGGAACCAGCGGCTGCTCCACGGACGGTCTTTCTGGAGATTTCCTGCGTGCTGGGAGATACTCCGCCCACACCGTCAACGGGGCCTGGTCAGCCTGGACGTCGTGGTCACAGTGTAGCCGCGACTGCAGCAGGGGCATTCGGAGCCGGAAGCGTGTTTGCAACAACCCCGAGCCCAAGTACGGGGGAATGCCGTGCCTGGGCCCATCCCTGGAATACCAGGAGTGCAACATTTTGCCCTGCCCAGTGGACGGCGTCTGGTCTTGCTGGTCTCCCTGGTCAAAGTGCTCGGCGACGTGTGGAGGTGGGCACTACATGAGGACGCGCTCGTGCACAAACCCAGCCCCAGCCTACGGAGGGGACATCTGCCTGGGGCTGCACACGGAGGAGGCGCTGTGCAACACGCAGCCCTGCCCGGAGAGCTGGTCGGAGTGGTCAGACTGGTCTGAGTGCGACGCGTCTGGAGTCCAGGTCCGTGCCCGCCAGTGCATCCTTCTGTTTCCTGTGGGCAGCCAGTGTTCTGGAAACACCACCGAGAGCCGGCCGTGTGGCTTTGATTCCAACTATATCCCAGAAGTTTCTGTGGCGAGGTCCAGTAGCGTAGAAGAGAAACGATGTGGGGAGTTCAACATGTTCCACATGATCGCCGTGGGGCTGAGCAGCTCCATCCTGGGCTGCCTCCTTACACTGCTCGTCTACACCTACTGCCAGCGCTACCAGCAGCAGTCCCATGACGCCACCGTCATCCACCCTGTCGCTCCCGCCCCCCTCAACACCAGCATCACCAACCACATCAACAAACTGGACAAGTACGACTCGGTGGAAGCCATCAAGGCATTTAACAAAAACAACTTGATCCTAGAAGAAAGAAACAAGTACTTCAACCCGCATCTCACCGGGAAGACCTATTCTAATGCCTACTTTACAGATCTCAATAACTACGATGAGTAC---
>lepWed1
----------------------------------------------------------------------------------------------------------------------------AAATTGGCCCCTGGTTACGGGAGTTCAGAGCGAAGAATGCTGTGGATTTCTCGCAGTTAACATTTGACCCAGGACAGAAAGAACTTGTTGTAGGAGCAAGAAACCACCTCTTCAGGTTACAGCTTGAGGATTTGTCTCTGATCCAGGCTGTGGAGTGGGAGTGTGATGAAGCCACCAAGAAGGCCTGTTACAGTAAGGGCAAGTCCGAGGAGGAGTGTCAGAACTACATCCGGGTGCTTTTAGTGGGTGGCGACCGGTTATTTACCTGTGGGACCAATGCTTTCACGCCTGTCTGCACCAATCGCACGTTGAATAACCTGACCGAGATCCATGATCAGATCAGTGGCATGGCCCGCTGCCCCTACAGTCCCCAGCACAATTCCACGGCTCTCCTCACAGCCGGTGGGGAGTTGTACGCTGCTACGGCCATGGATTTTCCCGGACGGGATCCTGCCATTTACCGGAGTCTGGGCATCTTGCCTCCTCTCCGCACAGCGCAGTACAACTCCAAATGGCTCAACGAACCAAACTTCGTGTCCTCTTATGACATCGGAAATTTCACCTACTTCTTTTTTCGAGAAAATGCCGTGGAGCACGACTGTGGGAAAACCGTGTTCTCCAGAGCTGCCCGGGTCTGTAAGAACGACATTGGGGGGCGGTTTCTGCTGGAGGACACCTGGACCACGTTCATGAAGGCTCGTCTGAACTGCTCCCGGCCCGGGGAGGTCCCCTTTTACTACAATGAACTGCAGAGCACGTTCTTCCTGCCTGAGCTGGATTTGATCTATGGCATCTTTACCACCAATGTGAACAGCATCGCTGCCTCGGCCGTGTGCGTCTTCAACCTGAGCGCCATCTCCCAGGCCTTCAACGGGCCCTTCAAGTACCAGGAGAACTCACGCTCCGCCTGGCTGCCGTATCCCAACCCCAACCCCAACTTCCAGTGTGGCACGGTGGACCAGGGCCTGTACATGAACCTGACGGAGAGGAACCTGCAGGATGCTCAGAGGTTCATTCTGATGCATGAGGTGGTGCAGCCCCTGACCTCGGTGCCCGCCTTCATGGAGGACAACAGCCGCTTCTCCCACGTGGCCGTGGACGTGGTGCAGGGCAGGGACACGCTGGTCCACATCATCTACCTGGCTACAGATTACGGCACCATTAAAAAAGTGCGGGCGCCCGTGGCTCTGGCTGCCGGCAGCTGTTTGCTGGAAGAGATCGAGCTCTTCCCCGAACGGCGGGGGGAGCCCATCAGGAGCCTGCAGATTCTCCACAGCCAGAGTGTCCTGTTTGTGGGCCTGCAGGAGCACGTGGCCAAGGTCCCACTGAAGAGATGCCCGTTCTACCGCACACGCAGTTCCTGCATTGGGGCCCAGGACCCTTACTGTGGCTGGGACATGGTGATGAAGAAATGCACGAGCCTGGAGGAGAGCCTGAGCATGACGCAGTGGGAGCAGAGCACCTCTACCTGTCCAACGAGGAATCTCACTGTGGACGGGCACTTCGGCGCATGGTCTCCGTGGACACCCTGCACGCACACGGACGGCAGCGCCGTGGGCTCCTGCCTGTGTCGCACCCGCTCTTGCGACAGCCCGGCCCCGCAGTGTGGCGGCTGGCAGTGCGAGGGCCCCCGCGTGGAGATCGCCAACTGTTCCAGGAACGGAGGCTGGACCCCCTGGACCTCATGGTCTCCCTGCAGCACCACCTGTGGGATCGGCTTCCAGGTGCGCCAGCGGTCCTGCAGCAACCCCACTCCCCGGCACGGGGGCCGGGTGTGCGTGGGACAGAACCGCGAGGAAAGATACTGCAACGAGCATTTGCTGTGTCCCCCGCACATGTTCTGGACAGGCTGGGGTCCTTGGGAACGGTGCACGGCCCAGTGTGGGGGTGGTATTCAAGCTCGCCGCAGGACCTGCGAGAATGGACCTGACTGCGTGGGCTGTAATGTGGAGTACCAGCCTTGCAACACCAACCCGTGCCCCGAGCTGAAGAAGACCACGCCCTGGACGCCCTGGACGCCCGTCAACATCTCAGACAACGGGGGCCACTATGAGCAGCGCTTCCGCTACACTTGCAAAGCCCGCCTGCCTGGTCCAAATCTGCTCGAAGTGGGAAGGCAGAGAATCGAGATGCGGTACTGCTCCGGTGACGGAACCAGCGGCTGCTCCACAGATGGACTTTCTGGTGATTTCCTGCGCGCTGGGAGGTACTCTGCCCACACCGTCAACGGGGCGTGGTCAGCCTGGACGTCATGGTCACAGTGCAGCCGCGACTGTAACAGGGGCATTCGGCACCGGAAGCGTGTTTGCAACAACCCCGAGCCCAAGTATGGGGGCATGCCGTGCCTGGGCCCATCCCTGGAATACCAGGAGTGCAACATTTTGCCCTGCCCAGTGGATGGCGTCTGGTCTTGCTGGTCTCCGTGGTCAAAATGCTCGGCCACGTGTGGCGGTGGGCACTACATGAGGACCCGCTCGTGCACAAACCCAGCCCCAGCCTACGGAGGAGACATCTGCCTGGGGCTGCACACGGAGGAGGCGCTCTGCAACACGCAGCCCTGCCCGGAGAGCTGGTCTGAGTGGTCAGACTGGTCTGAGTGCGACATGTCTGGAGTGCAGGTCCGTGCCCGCCAATGCATCCTTCTGTTCCCTGTGGGTAGCCAGTGTTCTGGAAACACCACCGAGAGCCGGCCGTGTGTTTTTGATGCCAATTTCATCCCAGAAGTATCTGTGGCGAGATCCAGTAGTGTAGAAGAGAAACGGTGTGGGGAGTTCAATGTGTTCCACATGATTGCCGTGGGGCTGAGCAGCTCCATCCTGGGCTGCCTCCTTACTCTGCTCGTCTACACCTACTGTCAGCGGTACCAGCAGCAATCCCACGACGCCACCGTCATCCACCCTGTTGCTCCCGCCCCGCTCAACACCAGCATAACTAACCACATCAACAAACTGGACAAGTATGACTCGGTGGAAGCCATCAAGGCATTTAACAAAAACAACTTGATCCTAGAGGAAAGAAACAAGTACTTCAACCCGCATCTCACTGGGAAGACCTATTCTAACGCCTACTTTACAGATCTCAATAATTACGATGAGTACT--
>HLcamFer2
ATGAAGGGACCCTGCGTCATTGCTTGGCTGTTCTCCAGCCTGGGGTGGTGGAGACTCGCCCAGCCAGAGACAGAC---GCATCCCGGTGCCAGAGAGCAGAGCATCCGGTCATCTCCTACAAAGAAATTGGCCCCTGGTTACGGGAGTTCAGAGCGAAGAATGCTGTGGATTTCTCGCAGTTAACATTTGACCCAGGACAGAAAGAACTTGTTGTAGGAGCAAGAAACTACCTCTTCAGGTTACAGCTTGAGGATCTGTCTCTGATCCAGGCTGTGGAGTGGGAGTGCGATGAAACCACCAAGAAGGCCTGTTACAGCAAAGGCAAGTCCAAGGAGGAGTGTCAGAACTACATTCGGGTGCTTTTGGTGGGCGGCAACCGGTTGTTTACCTGTGGGACCAACGCTTTTACACCCGTCTGCACCAACCGCACGTTGAGCAACCTGACGGAGATCCACGACCAGATCAGCGGCATGGCCCGCTGTCCCTACAGTCCCCAGCACAACTCCACGGCCCTCCTCACAGCCGGCGGGGAGCTCTATGCTGCTACGGCCATGGATTTCCCTGGACGCGATCCCGCCATCTACCGAAGTCTGGGCATCTTACCGCCTCTTCGCACGGCGCAGTACAACTCCAAATGGCTCAACGAACCCAACTTTGTGTCATCCTACGACATCGGCAACTTCACCTACTTCTTCTTCCGAGAAAACGCCGTGGAGCATGACTGTGGGAAGACTGTGTTCTCCCGAGCCGCCCGCGTGTGCAAGAACGACATCGGGGGCCGGTTCCTGCTGGAGGACACGTGGACCACGTTCATGAAGGCCCGGCTCAACTGCTCGCGCCCCGGGGAGGTCCCTTTCTACTACAACGAACTGCAGGGCACTTTCTTCTTGCCCGAGCTGGATTTGATCTATGGCATCTTTACCACCAATGTGAATAGCATTGCTGCCTCGGCTGTGTGTGTCTTCAACCTGAGTGCCATCTCACAGGCCTTTAATGGACCTTTCAAGTACCAGGAGAACTCGCGGTCTGCCTGGCTGCCATATCCCAACCCCAACCCCAACTTCCAGTGTGGCACCATGGACCAGGGCCTGTACGTGAACCTGACGGAAAGGAACCTGCAGGATGCTCAGAAGTTCATTCTGATGCATGAGGTGGTACAGCCAGTGACCGCAGTGCCCGCCTTCATGGAGGACAACAGCCGCTTCTCCCACGTGGCTGTCGACGTGGTGCAGGGCAGGGACGCGCTGGTCCACATCATCTATTTGGCCACAGATTATGGTACCATTAAGAAGGTGCGGGCGCCCCTGACTCAGACCTCGGGCAGCTGTTTGCTGGAAGAGATCGAGCTCTTCCCGGAGAGGCGGCCGGAGCCCGTCAGGAGCCTACAGATCCTCCACAGCCAGAGCGTCCTGTTCGTGGGCCTGCGCGAGCACGTGGCCAAGATCCCGCTGAAGAGGTGCCCGTTCCACCGCACGCGCAGCGCCTGTATTGGGGCCCAGGACCCCTACTGTGGCTGGGATGTGGTGATGAAGACATGCACGAGCCTGGAGGAGAGCCTGAGCATGACGCAGTGGGAGCAGAGCATCTCCACCTGCCCTACCAGGAATCTCACCGTGGACGGGCGCTTTGGCTCGTGGTCTCCGTGGACGCCCTGCACGCACACTGATGGCAGCGCCGTGGGATCCTGCCTGTGTCGCACCCGCTCCTGCGACAGCCCGGCCCCCCAGTGTGGCGGCTGGCAGTGCGAGGGCCCCCGCGTGGAGATCGCTAACTGTTCCAGGAATGGAGGCTGGACCCCCTGGACCTCGTGGTCTCCGTGCAGCACCACCTGTGGGATCGGCTTCCAGGTGCGGCAGCGGTCCTGCAGCAACCCCACGCCCCGGCATGGGGGCCGGGTGTGCGTGGGCCAGAACCGCGAGGAAAGATACTGCAATGAGCATCTGCTGTGCCCCCCACACATGTTCTGGACAGGCTGGGGTCCCTGGGAACGGTGCACAGCCCAGTGTGGGGGCGGCATTCAAGCTCGCCGCAGAACCTGCGAGAACGGGCCTGACTGTGCGGGCTGCAATGTGGAGTACCAGCCTTGTAATTCGAACCCGTGCCCGGAGCTGAAGAAGACCACGCCCTGGACGCCCTGGACACCCGTCAACATCTCGGACAACGGGGGCCATTACGAGCAGAGGTTTCGATACACGTGCAAGGCCCGCCTGCCTGATCCCAACTTGCTGGAAGTGGGAAGACAGAGGATTGAGATGCGGTACTGTTCCAGTGACGGGACCAGCGGCTGCTCCACCGACGGTCTTTCTGGGGATTTCCTGCGAGCTGGGAGGTACTCTGCCCACACCGTCAATGGGGCCTGGTCAGCCTGGACATCGTGGTCCCAGTGCAGCCGAGACTGCAGCCGGGGCATTCGGAACCGGAAACGAGTTTGCAACAATCCTGAGCCCAAGTACGGGGGCATGCCTTGCCTGGGCCCGGCCTTGGAATACCAGGAGTGCAACATTCTGCCTTGTCCAGTGGACGGCATGTGGTCTTGCTGGTCCCCCTGGTCCAAGTGCTCAGCAACATGCGGAGGTGGACACTACATGAGGACCCGCTCGTGCACAAACCCAGCCCCCGCCTACGGAGGCGACATCTGCCTGGGTCTGCACACGGAAGAGGCGCTCTGTAACACACAGCCCTGCCCCGAGAGCTGGTCGGAGTGGTCAGACTGGTCCGAGTGTGATGTGTCTGGAGTCCAGGTCCGCGTCCGCCAGTGCATCCTGCTGTTCCCCGTGGGAAGCCAGTGTTCCGGAAACACCTCGGAGAGCCGGCCGTGTGTTTTTGATTCCAATTTCATCCCAGAAGTATCCGTCGCAAGATCCAGCAGCGTAGAAGAGAAGAGGTGCGGAGAGTTCAACATGTTCCACATGATCGCCGTGGGGCTGAGCAGCTCCATCCTGGGCTGCCTCCTCACGCTGCTCGTCTACACCTACTGCCAGCGGTACCAGCAGCAAGCCCACGACGCCACTGTCATCCACCCCGTCGCGCCCGCCCCTCTCAACACCAGCATAACCAACCACATCAACAAACTGGACAAGTACGACTCAGTGGAGGCCATCAAGGCATTCAACAAGAACAACTTGATCCTAGAGGAAAGAAACAGATACTTCAACCCGCATCTCACTGGCAAGACCTACTCTAACGCCTACTTTACAGATCTCAACAACTACGATGACTAC---
>HLequCab3
ATGAAGGGACCCTGCGTCATTGCATGGCTGTTCTCAAGCCTTGGGTGGTGGAGACTCGCCCAGCCAGAAACCGAC---GCTTCTCAGTGCCAGAGAGCGGAGCACCCGGTCATTTCCTATAAAGAAATTGGCCCCTGGTTACGGGAGTTCAGAGCGAAGAATGCTGTGGATTTCTCGCAGTTAACATTTGACCCAGGACAGAAAGAACTTGTTGTAGGAGCAAGAAACTACCTCTTCAGGTTGCAGCTTGAGGATTTGTCTCTGATCCAGGCTGTGGAGTGGGAGTGTGATGAAGCGACCAAGAAAGCCTGTTACAGCAAGGGCAAATCGCAGGAGGAATGTCAGAACTACATCCGGGTCCTTCTGGTGGGCGGTGACCGGTTATTTACCTGTGGGACCAACGCCTTCACGCCCGTCTGCACCAACCGGACGTTGAGTAACCTGACGGAGATCCATGATCAGATCAGCGGCATGGCCCGCTGCCCCTACAGCCCCCAGCACAATTCCACGGCTCTCCTCACGGCCGGCGGGGAGCTCTATGCTGCTACCGCCATGGATTTCCCGGGCCGCGATCCCGCCATCTACCGGAGCCTGGGCGTCTTACCGCCTCTCCGCACAGCGCAGTACAACTCCAAATGGCTCAATGAACCAAACTTCGTGTCATCTTACGACATCGGGAATTTCACCTACTTCTTTTTTCGAGAAAATGCCGTGGAGCATGACTGTGGGAAAACCGTGTTCTCCCGAGCGGCCCGGGTCTGCAAGAATGACATCGGGGGGCGGTTCCTGCTGGAGGACACCTGGACCACATTCATGAAGGCCCGCCTGAATTGCTCGCGCCCCGGGGAGGTGCCGTTCTACTACAACGAGCTGCAGAGCACATTCTTCCTGCCCGAGCTCGATCTGATCTACGGCATCTTTACCACCAACGTGAACAGCATCGCCGCCTCGGCCGTGTGCGTCTTCAACCTGAGCGCCATCTCGCAGGCCTTCAACGGGCCCTTCAAATACCAGGAGAACTCACGCTCCGCCTGGCTGCCCTATCCCAACCCCAACCCCAACTTCCAGTGCGGCACGGTGGACCAAGGTCTGTACGTGAACCTGACGGAAAGGAACCTGCAGGATGCTCAGAAGTTCATCCTGATGCATGAGGTCGTGCAGCCAGTGACTGCAGTGCCCTCCTTCATGGAGGACAACAGCCGCTTTTCCCACCTGGCCGTCGACGTGGTGCAGGGCAGGGACGTGCTCGTCCACATCATCTATTTGGCCACAGATTATGGCACCATTAAGAAAGTACGGGCACCCCTGACCCAGACCTCCAGCAGCTGTCTGCTGGAAGAGATCGAGCTCTTCCCGGAGAGGCGGAGGGAGCCCATCAGGAGCCTGCAGATTGTCCACAGCCAGAGCGTACTCTTTGTGGGCCTGCGGGAGCACGTGGCCAAGGTCCCACTGAAGAGGTGCCAGTTCCACCGCACACGCAGCACCTGCATTGGGGCCCAGGACCCTTACTGTGGCTGGGATGTGGTGATGAAGAAATGCACAAGTCTTGAGGAGAGCCTGAGCATGACGCAGTGGGAGCAGAGCGTCTCCGCCTGTCCTACGAGGAATCTCACCGTGGATGGGCACTTTGGTGCGTGGTCTCCATGGACGCCCTGCACGCACACGGATGGCAGCGCTGTGGGATCCTGCCTCTGTCGCACCCGCTCCTGTGACAGCCCGGCCCCCCAGTGTGGCGGTTGGCAGTGCGAGGGCCCCCGCATGGAGATCGCCAACTGTTCCAGGAATGGAGGCTGGACCCCCTGGACCTCGTGGTCTCCCTGTAGCACCACCTGTGGGATCGGCTTCCAGGTGCGGCAGCGGTCCTGCAGCAACCCCACTCCGCGGCACGGGGGCCGGGTGTGCGTGGGACAGAACCGCGAGGAAAGATACTGCAATGAGCATCTGCTGTGCCCCCCACACATGTTCTGGACAGGCTGGGGTCCTTGGGAACGGTGCACAACCCAGTGTGGGGGTGGCATTCAAGCTCGCCGCAGGACCTGTGAGAATGGGCCTGACTGTGCAGGCTGTAATGTGGAGTACCAGCCTTGTAATACCAACCCATGCCCTGAACTGAAGAAGACCACCCCCTGGACCCCCTGGACACCTGTCAACATCTCTGACAATGGCGGCCACTATGAGCAGCGATTTCGATACACGTGCAAAGCCCGGCTGCCTGATCCGAATTTGCTGGAAGTGGGAAGACAGAGAATAGAAATGCGATATTGTTCTAGTGATGGAACCAGCGGCTGCTCCACAGATGGCCTTTCTGGAGACTTCCTGCGTGCAGGAAGGTACTCTGCCCACACTGTCAATGGGGCTTGGTCAGCCTGGACATCATGGTCACAGTGCAGCCGCGACTGTAGCAGGGGCATTCGGAACCGGAAGCGAGTTTGCAACAATCCAGAGCCCAAGTATGGGGGCATGCCTTGCCTGGGCCCCTCCCTGGAGTACCAGGAATGCAACATTTTGCCTTGCCCAGTGGATGGCATGTGGTCTTGCTGGTCCTCGTGGTCAAAATGCTCGGCGACATGTGGCGGTGGACATTACATGAGGACCCGCTCCTGCACAAACCCAGCCCCAGCCTACGGAGGAGACATCTGCCTGGGGCTGCACACGGAAGAGGCGCTCTGCAGCACGCAGCCCTGCCCCGAGAGCTGGTCGGAGTGGTCAGACTGGTCCGAGTGCGATGCGTCTGGAGTCCAGGTCCGCGCCCGCCAGTGCATCCTTCTGTTCCCTGTGGGTGGCCAGTGTTCCGGAAACACAACGGAGAGCCGGCCGTGTGTTTTTGATTCCAATTTCATCCCAGAAGTATCTGTCGCGAGATCCAGTAGCGTAGAAGAGAAAAGGTGTGGAGAGTTCAACATGTTCCACATGATTGCTGTTGGGCTGAGCAGCTCTATCCTGGGCTGCCTTCTTACACTTCTTGTCTACACCTACTGCCAGCGGTACCAACAGCAATCCCACGATGCCACTGTCATCCACCCGGTTGCACCTGCCCCTCTCAACACCAGCATAACTAACCACATCAACAAACTGGACAAGTATGACTCGGTGGAGGCCATCAAGGCATTTAACAAAAACAACTTGATCCTGGAGGAAAGAAACAAATACTTCAACCCACATCTCACTGGGAAGACCTATTCTAACGCCTACTTTACAGATCTCAATAATTATGATGAGTAC---
>cerSim1
ATGAAGGGACCCTGTGTCATTGCATGGCTGTTCTCAAGCCTGGGCTGGTGGAGACTCGCCCAGCCAGAAATAGAC---GCTTCTCAGTGCCAGAGAGCAGAGCACCCGGTCATTTCCTATAAAGAAATTGGCCCCTGGTTACGGGAGTTCAGAGCGAAGAATGCTGTGGATTTCTCGCAGTTAACATTTGACCCAGGACAGAAAGAGCTTGTTGTAGGAGCAAGAAACTACCTCTTCAGGTTACAGCTTGAGGATTTGTCTCTGATCCAGGCTGTGGAGTGGGAATGTGATGAAGCGACCAAGAAAGCCTGTTACAGCAAGGGCAAATCGCAGGAGGAATGTCAGAACTACGTCCGGGTGCTTCTGGTGGGCGGTGACCGGTTATTTACCTGTGGGACCAACGCCTTTACGCCTGTCTGCACCAACCGGACGTTGAGCAACCTGACTGAGATCCATGATCAGATCAGCGGCATGGCCCGCTGTCCCTACAGTCCCCAGCACAATTCCACGGCTCTCCTCACGGCCGGCGGGGAGCTCTACGCTGCTACCGCCATGGATTTCCCGGGACGCGATCCCGCCATCTACCGGAGTCTGGGCATCCTACCGCCTCTCCGCACTGCGCAGTACAACTCCAAATGGCTCAATGAACCAAACTTCGTGTCAGCTTACGACATCGGGAACTTCACCTACTTCTTTTTCCGAGAAAATGCCGTGGAGCATGACTGTGGGAAAACCGTGTTCTCCCGAGCTGCCCGGGTCTGCAAGAATGACATTGGGGGGCGGTTCCTGCTGGAGGACACGTGGACCACGTTCATGAAGGCCCGTCTGAACTGCTCCCGCCCCGGCGAGGTCCCCTTTTACTACAACGAGCTGCAGAGCACCTTCTTCCTGCCCGAGCTCGACTTGATCTATGGCATCTTTACCACCAACGTGAACAGCATTGCCGCCTCTGCCGTGTGCATCTTCAACCTGAGCGCCATCTCTCAGGCCTTCAACGGGCCCTTCAAGTACCAGGAGAACTCACGCTCCGCCTGGCTGCCGTATCCCAACCCCAATCCCAACTTCCAGTGTGGCACAGTGGACCAAGGTCTGTACGTGAACCTGACGGAAAGGAACCTGCAGGATGCTCAGAAGTTCATTCTGATGCATGAGGTGGTGCAGCCGGTGACTGCAGTGCCCTCCTTCATGGAGGACAACAGCCGCTTTTCCCACGTGGCCGTCGACGTGGTACAGGGCAGGGACGTGCTCGTCCACATCATCTATTTGGCCACAGATTACGGCACCATTAAGAAAGTGCGGGCGCCCCTGACCCAGACCTCGAGCAGCTGTCTGCTGGAAGAGATTGAGCTCTTCCCAGAGAGGCGCAGGGAGCCCATCAGGAGCCTGCAGATCCTCCACAGCCAGAGCGTCCTGTTTGTGGGCCTGCGGGAGCACGTGGCCAAGATCCCGCTGAAGAGGTGCCAGTTCCATCGCACACGCAGCACCTGCATTGGGGCCCAGGACCCTTACTGTGGCTGGGACGTGGTGATGAAGAAATGCACGAGCCTCGAGGAGAGCCTGAGCATGACGCAGTGGGAGCAGAGCGTCTCCGCCTGTCCTACGAGGAATCTCACCGTGGATGGGCACTTTGGTGCGTGGTCTCTGTGGACGCCCTGCACGCACACGGATGGCAGCGCCGTGGGATCCTGCCTCTGTCGCACCCGCTCCTGTGACAGCCCAGCCCCCCAGTGTGGTGGCTGGCAGTGTGAGGGCCCCCGCATGGAGATCGCCAACTGTTCCAGGAATGGAGGCTGGACCCCCTGGACCTCGTGGTCTCCCTGTAGCACCACCTGTGGGATCGGCTTCCAGGTGCGACAGAGGTCCTGCAGCAACCCCACTCCTCGGCACGGGGGCCGGGTGTGTGTAGGACAGAACCGCGAGGAAAGATACTGCAATGAGCATCTGCTGTGCCCCCCACACATGTTCTGGACAGGCTGGGGTCCTTGGGAACGGTGCACAGCCCAGTGTGGGGGTGGCATTCAAGCTCGCCGCAGGACCTGCGAGAATGGGCCTGACTGTGTGGGCTGTAACGTGGAGTACCAGCCTTGTAATACCAACCCATGCCCTGAGCTGAAGAAGACCACACCCTGGACGCCCTGGACGCCCGTCAACATCTCTGACAATGGGGGCCACTATGAGCAGCGATTTCGGTACACGTGCAAAGCCCGCCTGCCTGATCCGAATTTGCTGGAAGTGGGAAGACAGCGGATCGAAATGCGGTATTGTTCTAGTGACGGAACCAGCGGCTGCTCTACAGATGGCCTTTCTGGTGACTTCCTGCGTGCTGGGAGGTACTCTGCCCACACTGTCAACGGGGCTTGGTCAGCCTGGACATCGTGGTCGCAGTGCAGCCGCGACTGTAGCCGGGGCATTCGGAACCGGAAGCGAGTTTGCAACAATCCCGAGCCCAAGTATGGGGGCATGCCTTGCCTGGGCCCGTCCCTGGAGTACCAGGAGTGCAACATTTTGCCCTGCCCAGTGGATGGTGTGTGGTCTTGCTGGTCCCCCTGGTCAAAATGCTCGGCGACATGTGGCGGTGGACACTACATGAGGACCCGCTCATGCACAAACCCAGCCCCAGCCTACGGAGGAGACATCTGCCTGGGGCTGCACACAGAGGAGGCGCTCTGCAGCACGCAGCCCTGCCCAGAGAGCTGGTCGGAGTGGTCAGACTGGTCCGAGTGTGATGCATCTGGAGTCCAGGTCCGTGCCCGCCAATGCATCCTTCTGTTCCCTGTGGGCGGCCAGTGTTCTGGAAACACCACGGAGAGCCGGCCTTGTGTTTTTGATTCCAATTTCATCCCAGAAGTATCTGTGGCAAGATCCAGTAGCGTAGAAGAGAAAAGGTGTGGAGAGTTCAACATGTTCCACATGATCGCCGTGGGGCTGAGCAGCTCCATCCTGGGCTGCCTTCTTACGCTCCTTGTCTACACCTACTGCCAGCGGTACCAGCAGCAATCCCACGATGCCACTGTCATCCACCCTGTTGCGCCTGCCCCTCTTAACACCAGCATAACTAACCACATCAACAAACTGGACAAGTATGACTCGGTGGAGGCCATCAAGGCATTTAACAAAAACAACTTGATCCTAGAGGAAAGAAACAAATACTTCAACCCACATCTCACTGGGAAGACCTATTCTAATGCCTACTTTACAGATCTCAATAATTATGATGAGTAC---
>HLrhiFer5
ATGAAGGGCACCTGCGTCATTGCATGGCTGTTCTCAAGCCTGGGGTGGTGGAGACTCGCCCAGACAGAAACAGAC---GCATCTCAGTGCCAGAGAGCGGAGCACCCGGTCATTTCCTATAAAGAAATTGGCCCCTGGTTACGCGAGTTCAGAGCGAAGAATGCTGTGGATTTCTCGCAGTTAACATTTGACCCAGGACAGAAAGAACTTGTTGTAGGAGCAAGAAACTACCTCTTCAGGTTGCAGCTTGAGGATTTGTCTCTGATCCAGGCTGTGGAGTGGGAGTGTGATGAAGCAACCAAGAAGGCCTGTTACAGTAAGGGCAAATCACAGGAAGAATGTCAGAACTACATTCGGGTGCTTTTGGTGGGTGGTGACCGGTTATTTACCTGTGGGACCAACGCTTTCACACCTATCTGCACCAACCGCACGCTGAGTAACCTGACCGAGATCCATGATCAGATCAGCGGGATGGCTCGCTGTCCCTACAGTCCCCAGCACAATTCCACAGCTCTCCTCACAGCCGGCGGGGAGCTATACGCTGCGACGGCCATGGACTTCCCAGGCCGCGATCCCGCCATTTACCGAAGTCTGGGCGTCTTACCTCCGCTCCGCACGGCCCAGTACAACTCTAAGTGGCTCAATGAACCAAACTTCGTATCATCTTATGACATCGGGAATTTCACCTACTTCTTTTTCCGAGAAAATGCCGTAGAGCATGACTGTGGGAAAACCGTCTTCTCCAGAGCTGCCCGGGTCTGCAAAAATGACATTGGAGGGCGTTTCCTGCTGGAGGACACCTGGACCACGTTCATGAAGGCCCGTCTGAACTGCTCCCGCCCCGGCGAGGTCCCCTTTTACTACAATGAACTTCAGGGCACGTTCTTCCTACCCGAGCTGGATTTGATCTACGGCATCTTCACCACCAATGTGAACAGCATCGCGGCCTCTGCTGTGTGCGTCTTCAACCTGAGCGCCATCTCGCAGGCTTTCAACGGCCCCTTCAAGTACCAGGAGAACTCACGCTCCGCCTGGCTGCCGTATCCCAACCCGAACCCCAGCTTCCAGTGCGGCACGGTGGACCAGGGCCTGTACGTGAACCTGACAGAGCGGAACCTGCAGGACGCTCAGAAGTTCATTCTGATGCATGAGGTGGTGCAGCCGGTGACCGCGGTGCCGGCCTTTATGGAGGACAACAGCCGCTTTACCCACGTGGCCGTGGACGTGGTGCAGGCCAGGGACGTGCTCGTCCACACCATCTACTTGGCCACAGATTACGGCACCATTAAGAAAGTGCGGGCACCGCTGACTGAGACCGCAGGCAGCTGTTTGCTGGAAGAGGTGGAGCTCTTCCCCGAGAGGCGGGGGGAGCCCATCAGGAGCCTGCAAATTCTTCACAGCCAGAGCGTCCTGTTCGTGGGCCTGCGGGAACACGTGGCCAAGATCCTGCTGAAAAGGTGCCATTTCCACCGCACGCGCAGCGCCTGCATTGGGGCCCAGGACCCTTACTGTGGCTGGGACGTGGTGATGAAGAAATGCACGAGCCTGGAGGAGAGCCTGAGCATGACGCAATGGGAGCAGAGCATCTCCACCTGTCCTACGAGGAATCTCACTGTGGATGGGCACTTTGGTGTGTGGTCCCCGTGGACGCCCTGCACGCACACGGATGGCAGTGCCGTGGGAACCTGCCTGTGTCGCAGCCGCTCCTGTGACAGCCCAGCCCCCCAGTGTGGCGGCTGGCGGTGCGAGGGCCCCCGCATGGAGATCGCCAACTGTTCCAGGAATGGCGGCTGGACCCCCTGGACCTCCTGGTCTCCCTGCAGCACCACCTGTGGGATCGGCTTCCAGGTGCGGCAGCGATCGTGCAGCAACCCCACGCCGCGGCACGGAGGCCGGGTGTGTGTGGGACAGAACCGCGAGGAACGATACTGCAATGAGCATCTGCTGTGCCCCCCGCACATGTTCTGGACAGGCTGGGGGCCTTGGGAACGGTGCACGGCCCAGTGCGGGGGCGGCATTCAAGCTCGCCGCAGGACCTGCGAGAATGGGCCCGACTGCGCGGGCTGCAATATGGAGTACCAGCCGTGTAATACCAACCCGTGCCCCGAGCTGAAGAAGACCACGCCCTGGACGCCCTGGACGCCCGTCAACATCTCTGACAACGGAGGCCACTACGAGCAGCGGTTTCGATACACGTGCAAAGCCCGCCTACCCGACCCAAATTTGCTGGAAGTGGGGAGACAGAGAATCGAAATGCGGTATTGTTCTAGTGATGGCACCAGCAGCTGCTCCACAGATGGCCTTTCTGGTGACTTCCTGCGTGCTGGGAGATACTCCGCCCACACCGTCAATGGGGCGTGGTCAGCCTGGACGTCATGGTCGCAGTGCAGCCGCGACTGCAGCAGGGGCATCCGGAACCGGAAGCGGGTTTGCAACAACCCTGAGCCCAAGTATGGGGGCATGCCCTGCCTGGGCCCGTCCCTGGAGTACCAGGAATGCAACATTTTGCCCTGCCCAGTGGATGGCATGTGGTCTTGCTGGTCCCCCTGGTCAAAATGCTCGGCGACCTGTGGTGGTGGACACTACATGAGGACCCGCTCCTGTACAAACCCAGCCCCAGCCTACGGAGGTGACATCTGCCTGGGTCTGCACACCGAGGAGGCACTCTGCAACACGCAGCCCTGCCCCGAGAGCTGGTCGGAGTGGTCAGACTGGTCTCAGTGTGATGTGTCTGGAGCCCAGGTCCGCACCCGCCAGTGCATCCTTCTCTTCCCTGTGGGCAGCCAGTGTTCTGGAAACACCACCGAGAGCCGGCCATGTAGTTTTGATTCCAATCTCATCCCAGAAGTGTCTGTGGCGAGATCCAGTAGCGTAGAAGAGAAAAGGTGTGGCGAATTCAACATGTTCCACATGGTCGCCGTGGGGCTGAGCAGCTCCATCCTCGGCTGCCTCCTCACGCTCCTTGTCTACACCTACTGCCAGCGGTACCAGCAGCAGTCCCACGATGCCACTGTCATCCATCCCGTCGCGCCCGCCCCTCTCAACACCAGCATAACTAACCACATCAACAAACTGGACAAGTATGACTCGATGGAGGCCATCAAGGCATTTAACAAAAACAACTTGATCCTAGAGGAAAGAAACAAATACTTCAACCCGCATCTCACTGGGAAGACTTACTCAAATGCTTACTTTACGGATCTTAATAATTATGATGAGTAC---
>tupChi1
ATGAAGGGCACCTGTGTCATTGCATGGCTGTTCTCAAGCCTGGGGTTGTGGAGACTCGCCCAGTTAGCGGCACCGGACGCCTCTCAGTGCCAGAGAGCTGAGCACCCCGTTGTTACCTACAAAGAAATTGGCCCCTGGTTACGGGAGTTCAGAGCGAAGAATGCTGTGGATTTCTCGCAGTTAACATTTGATCCAGGACAGAAAGAACTTGTTGTAGGAGCAAGAAACTACCTCTTCAGGTTACAGCTTGAGGATCTGTCGCTTATCCAGGCTGTGGAATGGGAGTGTGATGAAGCTACCAAGAAGGCCTGTTACAGCAAGGGCAAGTCAAAGGAGGAATGTCAGAACTATATCCGGGTGCTTTTGGTGGGTGGTGACCGTTTATTCACCTGTGGGACCAATGCTTTCACACCTGTCTGTACCAACCGCTCGCTGAGTAACCTGACCGAGGTCCACGACCAGATCAGCGGCATGGCGCGCTGCCCCTACAGCCCGCAGCACAACTCCACCGCGCTGCTCACAGCGGGCGGGGAGCTCTATGCGGCCACCGCCATGGACTTCCCTGGGCGGGACCCGGCCATTTACCGCAGCCTGGGCACCCTGCCGCCTCTGCGCACCGCGCAGTACAACTCCAAGTGGCTCAATGAACCAAACTTTGTGTCATCCTACGACATCGGAAATTTCACCTACTTCTTTTTTCGGGAAAATGCTGTGGAGCATGACTGTGGGAAAACCGTGTTCTCCAGAGCTGCGCGGGTCTGCAAGAACGACATTGGAGGCCGTTTCTTGTTGGAGGACACGTGGACCACGTTCATGAAAGCTCGCCTGAACTGCTCCCGCCCTGGGGAAGTCCCCTTTTACTACCATGAACTGCAGAGTACTTTTTTCCTGCCCGAGCTGGATTTGATCTACGGCATCTTCACCACCAATGTGAACAGCATTGCTGCGTCTGCCGTGTGTGTCTTCAATCTGAGCGCCATCTCGCAGGCCTTCAATGGGCCCTTCAAGTACCAGGAGAACTCACGCTCCGCCTGGCTGCCTTACCCTAACCCCAATCCCAACTTCCAGTGCGGCACCGTGGACCAGGGCCTGTACGTGAACCTGACGGAGAGGAACCTGCAGGACGCCCAGAAGTTCCTTCTGATGCACGACGTGGTCCAGCCCGTGAGCACCGCGCCCTCCTTCCTGGAGGACGACAGCCGCTTCTCCCACGTGGTGGTGGATGTGGTGCAGGGCCGAGACGCGCTCGTCCACATCATCTACTTGGCCACAGATTACGGAACGATTAAGAAAGTGCGGGCACCCCTGAATCAGACCTCGGGCAGCTGTTTGCTGGAAGAGATCGAGCTCTTCCCCGAGAGGCAGAGGGAGCCCATCAGGAGCCTGCGGATCCTGCACAGCCAGAGCGTCCTGTTCGTGGGTCTGCGGGAGCATGTGGTCAAGATTCCCCTGAAGAGGTGCCAGTTCCACCGCACACGCAGCACCTGCATTGGGGCCCAGGATCCTTACTGTGGCTGGGACGTGGTGATGAAGAAGTGCACGAGCCTGGAGGACAGCCTGAGCATGACGCAGTGGGAACAAAGCATCACCGCCTGCCCGACCAGGAATCTCACAGTGGATGGACACTTTGGCACGTGGTCTCCGTGGACACCCTGCACACACACAGATGGCAGTGCTGTGGGATCCTGCCTTTGCCGCACCCGCTCTTGTGACAGCCCGGCCCCGCAGTGTGGCGGCTGGCAGACCGAGGGCCCCAGCGTGGAGATCGCCAACTGCTCCAGGAACGGAGGCTGGACCCCATGGACTTCGTGGTCTCCCTGCAGCACCAGCTGCGGAATCGGCTTCCAGGTGCGCCAGCGATCCTGCAGCAACCCGACGCCGCGGCACGGGGGCCGGGTGTGCGTGGGGCAGAACCGTGAGGAAAGATACTGCAATGAGCACTTGCTGTGTCCCCCACACATGTTCTGGACAGGCTGGGGTCCATGGGAACGGTGCACAGCCCAGTGTGGGGGTGGCATTCAAGCTCGCCGCAGGACCTGCGAGAACGGACCTGACTGTGTGGGCTGCAATGTGGAGTACCAGCCTTGCAACACCAATGCATGTCCTGAACTGAAGAAGACCACACCCTGGACACCCTGGACGCCTGTCAACATCTCTGACAATGGTGGCCACTATGAGCAGCGATTCCGATATACTTGCAAAGCTCGCCTGCCTGATCCAAATTTGCTGGAAGTGGGAAGACAAAGAATTGAAATGCGGTACTGTTCTAGTGATGGGACCAGTGGCTGCTCCACAGATGGGCTTTCCGGTGACTTCCTGCGCGCTGGGAGATACTCTGCCCACACCGTCAATGGGGCCTGGTCAGCTTGGACATCATGGTCACAGTGCAGCCGCGACTGCAGTCGGGGCATCCGGAACCGGAAGCGTGTTTGCAACAACCCAGAACCCAAGTATGGAGGAATGCCTTGCTTGGGCCCGTCTCTGGAGTACCAAGAATGCAACATTTTGCCCTGCCCAGTGGATGGCGTGTGGTCTTGCTGGTCTGCCTGGTCCAAGTGCTCAGCGACTTGTGGTGGAGGACACTACATGAGGACCCGCTCGTGCACCAACCCGGCCCCGGCCTACGGGGGCGACATCTGCCTGGGGCTGCACACGGAAGAGGCACTCTGCAACACGCAGTCCTGCCCCGAGAGCTGGTCAGAGTGGTCGGACTGGTCTGAATGTGACCCCTCTGGTGTCCAGGTCCGGGCCCGCCAGTGCATCCTTCTGTTTCCTGTGGGCAGCCAGTGTTCTGGGAACACCACTGAGAGCCGGCCCTGTGTTTTTGACTCAAATTTCATCCCAGAAGTATCTGTGGCAAGATCCAGTAGCATGGAAGAAAAAAGGTGTGGTGAGTTCAACATGTTCCACATGATTGCCGTGGGACTGAGCAGCTCCATCCTCGGCTGCCTCCTGACCCTGCTCGTCTACACCTACTGCCAGCGGTTCCAGCAGCAGTCCCACGATGCGACTGTCATCCACCCTGTCTCGCCTGCCCCCCTCAATACCAGCATTACTAACCACATCAACAAACTGGACAAATACGACTCGGTGGAGGCCATCAAGGCATTTAACAAAAATAACTTGATCCTAGAGGAAAGAAATAAATACTTCAACCCACATCTCACTGGGAAGACCTATTCGAACGCCTACTTTACAGATCTCAATAATTATGATGAATAC---
>speTri2
ATGAAGGGTGCCTGCGCCATTGCATGGCTGTTCTCAAGCTTGGGTATGTGCAGACTCGTGCAGCCGGAGGCGCAGGACGCTGCCCAGTGCCAGAGAGCCGAGCACCCCGTCATTTCCTACAAAGAAATTGGCCCCTGGTTACGGGAGTTCAGAGCGAAGAATGCTGTGGATTTCTCGCAGTTAACATTTGACCCAGGACAGAAAGAACTTGTTGTAGGAGCAAGGAACTACCTCTTCAGATTGCAGCTTGAGGACCTGTCTCTTATCCAGGCCGTGGAGTGGGGGTGTGACGAGGCCACCAGGAAAGCCTGTTACAGCAAGGGCAAATCCAAGGAGGAGTGTCAGAACTACATCCGGGTGCTTTTGGTGGGCGGCGACCGGCTCTTCACCTGTGGAACAAATGCCTTCACACCTGTGTGCACCAACCGCTCGTTGAGTAACCTGACCGAGATCCATGACCAGATCAGTGGCATGGCCCGCTGTCCATACAGTCCCCAGCACAACTCCACGGCTCTGCTCACGGCTGGTGGCGAGCTCTATGCTGCCACGGCCATGGATTTCCCAGGGCGTGATCCCGCCATCTACCGAAGCCTGGGGATTTTGCCGCCTCTCCGCACGGCTCAGTACAACTCCAAATGGCTGAACGAACCAAACTTTGTGTCCTCCTATGACATCGGAAATTTCACCTACTTCTTCTTCCGAGAAAATGCCGTGGAGCATGACTGTGGGAAGACCGTGTTCTCCAGAGCCGCTCGCGTCTGCAAGAACGACATTGGGGGGCGGTTCCTGCTGGAGGACACCTGGACCACCTTCATGAAGGCTCGCCTCAACTGCTCCCGGCCCGGGGAGGTGCCCTTCTACTACAACGAGCTGCAAAGCACTTTCTTCCTGCCGGAGCTGGACCTCATCTACGGCATCTTCACCACCAACGTGAACAGCATTGCGGCCTCGGCTGTGTGCGTCTTCAACCTCAGCGCCATCTCCCAGGCCTTCAACGGGCCCTTCAAGTACCAGGAGAACTCGCGCTCGGCCTGGCTGCCGTATCCCAACCCCAACCCCAACTTCCAGTGTGGCACCGTGGACCAGGGCCTGTATGTGAACCTGACAGAGAGGAACCTGCAGGATGCTCAGAAGTTCATTCTGATGCATGAGGTGGTGCAGCCAGTGACCACAGTGCCCACCTTCATGGAGGACAACAGCCGCTTCTCCCACGTGGTCGTCGACGTGGTGCAGGGCAGAGACACCCTCGTCCACATCCTCTACCTGGCCACAGATTATGGCACCATTAAAAAAGTGCGTGCACCGCTGAATCAGTCCTTGGGAAGCTGTTTGCTGGAAGAGATCGAGCTCTTCCCGGAGAGGCGGAGGGAGCCCATCCGGAGCCTGCGGATCCTCCACAGCCAGAGCGTCCTGTTCGTGGGGCTGCGGGAGCATGTGGTCAAGATCCCCCTGAAGAGGTGCCAGTTCCACGGCACACGCAGCACCTGCATTGGCGCCCAGGACCCTTACTGCGGCTGGGACGTGGTGATGAAGAAATGCACAAGCCTGGAGGAGAGCCTGAGCATGACCCAGTGGGAGCAGAGCCTCTCCACCTGCCCGATCAGGAATCTCACTGTGGACGGGCACTTTGGACCATGGTCTCCCTGGACGCCCTGCACGCACATGGATGGCACTGCTGTGGGATCCTGCCTCTGCCGGTCCCGTTCCTGTGACAGCCCGGCCCCCCAGTGTGGCGGCTGGCAGTGCGAAGGCCCCAGCATGGAGATCGCCAACTGTTCCAGGAACGGAGGCTGGACTCCCTGGACCTCGTGGTCGCCCTGCAGCACTACCTGTGGGATCGGCTTCCAGGTGCGGCAGCGCTCTTGCAGCAACCCCACCCCTAGGCACGGGGGCCGGGTGTGTGTGGGCCAGAACCGTGAGGAGAGATACTGCAATGAGCATTTGCTGTGCCCACCGCACATGTTCTGGACAGGCTGGGGTCCTTGGGAACGGTGCACAGCCCAGTGTGGTGGTGGCATTCAAGCTCGCCGCAGGACCTGTGAGAATGGGCCCGATTGTGCAGGCTGCAACGTGGAATACCAGCCTTGTAACACCAATGCATGCCCTGAGCTGAAGAAGACCACGCCCTGGACGCCCTGGACACCCGTCAACATCTCTGACAATGGCGGCCACTATGAACAGCGGTTCCGGTACACCTGCAAAGCCCGCCTGCCCGATCCCAATTTGCTGGAAGTGGGAAGGCAGAGGATTGAAATGCGGTACTGTTCCAGCGATGGGACCAGCGGCTGCTCCACAGATGGGCTGTCTGGGGACTTCCTGCGAGCCGGGAGATACTCAGCCCACACCGTCAATGGGGCCTGGTCAGCCTGGACGTCGTGGTCACAGTGCAGCCGCGACTGCAGCAGGGGCATTCGGAACCGGAAGCGTGTCTGCAACAATCCTGAGCCCAAGTACGGGGGCATGCCCTGCCTGGGCCCGTCCCTGGAGTACCAGGAGTGCAACATCCTGCCCTGCCCAGTGGACGGCGTGTGGTCCTGCTGGTCATCCTGGTCAAAATGCTCAGCCACATGCGGGGGTGGACACTACATGAGGACCCGCTCGTGCACAAATCCAGCCCCCGCCTACGGAGGGGACATCTGCCTGGGACTGCACACGGAGGAGGCGCTCTGCAACACCCAGCCCTGTCCAGAAAGCTGGTCGGAGTGGTCAGACTGGTCCATGTGCGATGCGTCTGGCATCCAGATCCGCGCCCGCCAATGCATCCTTCTGTTCCCTGTGGGTGGCCAGTGTTCCGGAAACACCACTGAGACCCGGCCATGCGTTTTTGACTCTAATTTCATCCCAGAAGTATCTGTTGCAAGATCAAGCAGTGTAGAGGAGAAAAGGTGTGGAGAGTTCAACATGTTCCACATGATCGCCGTGGGGCTCAGCAGCTCCATCCTCGGCTGCCTCCTCACCCTGCTCATCTACACCTACTGCCAGCGCTACCAGCAGCAGTCCCACGACGCGACCGTCATCCACCCCGTCTCTCCCGCCCCCCTCAACACCAGCATCACCAACCACATCAACAAGCTGGACAAGTACGACTCCGTGGAGGCCATCAAGGCATTTAACAAAAACAACTTGATCCTAGAGGAAAGAAACAAGTACTTCAACCCGCACCTCACGGGGAAGACCTACTCCAACGCCTACTTCACAGATCTCAATAATTACGATGAGTAC---
>HLphyDis3
ATGAAGGGAACCTGTGTCATCGCGTGGCTCTTCTCCAGCCTGGGCTGGTGGAGACTCGCCCAGCCTGAAACAGAC---GCCTCTCAGTGCCAGAGAGCAGAGCACCCAGTCATTTCCTATAAAGAAATTGGCCCCTGGTTACGGGAGTTCAGAGCGAAGGATGCTGTGGATTTCTCGCAGTTAACATTTGACCCAGGACAGAAAGAACTTGTTGTAGGAGCAAGAAACTACCTCTTCAGGTTACAGCTTGAGGATTTGTCTCTGATCCAGGCTGTGGAGTGGGAGTGTGATGAAGCGACCAAGAAGGCCTGCTACAGTAAGGGCAAGTCGGAGAATGAGTGTCAGAACTACATCCGGGTGCTTTTGGTGGGTGGCAACCGGTTGTTTACCTGTGGAACCAACGCTTTCACACCTGTCTGCACCAACCGCACGCTGAATAACCTGACCGAGATCCATGATCAGATCAGCGGCATGGCCCGCTGTCCCTACAGTCCCCAGCACAATTCCACGGCTCTCCTCACAGCCAGTGGGGAGCTGTACGCTGCCACAGCCATGGATTTCCCGGGACGCGACCCCGCCATTTACCGAAGTCTGGGCGTCTTACCGCCTCTCCGCACGGCCCAGTACAACTCCAAGTGGCTCAATGAGCCAAACTTCGTGTCCTCTTACGACATCGGGAATTTCACCTACTTCTTTTTCCGAGAAAATGCGGTGGAGCATGACTGTGGGAAGACCGTGTTCTCCAGAGCTGCCCGGGTCTGCAAGAACGACATTGGGGGGCGGTTCCTGCTGGAGGACACCTGGACCACGTTCATGAAGGCCCGCCTGAACTGCTCCCGCCCCGGCGAGGTCCCCTTCTACTACAACGAGCTGCAGAGCACGTTCTTCCTGCCCGAGCTGGACTTGATCTACGGCATCTTTACCACCAATGTGAACAGCATCGCTGCCTCGGCCGTGTGCGTCTTCAACCTGAGCGCCGTCTCGCAGGCCTTTAACGGGCCCTTCAAGTACCAGGAGAACTCACGCTCCGCCTGGCTGCCGTATCCCAACCCCAACCCCAACTTCCAGTGTGGCACGGTGGACCAGGGAATGTACGTGAATCTGACAGAACGGAACCTGCAGGATGCTCAGAAGTTCATACTGATGCATGAAGTGGTGCAGCCAGTGACCCCAGTGCCCTCCTTCATGGAGGACAATAGCCGCTTTTCCCACGTGGCCGTCGACCTGGTGCAGGGCAGGGACGCCCTCATCCACACCATCTACTTGGCCACAGATTACGGCACCATCAAAAAGGTGCGGGCGCCCCTGACCCAGAGCTCGGGCAGCTGTGTGCTGGAAGAAATCGAACTCTTCCCCGAAAGGCGCAGGGAGACCATCAGGAGCCTGCAGATCCTCCACAGCCAGAGCGTCCTGTTCGTGGGCCTGCGGGAGCACGTGGCCAAGATCCAGCTGAAGAGGTGCCAGTTCCACCGCACGCGCAGTGCCTGCATCGGGGCCCAGGACCCTTACTGTGGCTGGGACGCAGTGACGAAGAAATGCACCAGCCTGGAGGAGAGCCTGAGCATGACTCAGTGGGAGCAGACCATCGCCGCCTGTCCTACAAGGAATCTCACTGTGGATGGGCACTTTGGCATGTGGTCCCCGTGGATGCCCTGCACGCACACAGATGGCAGCGCCGTGGGAACCTGCCTCTGTCGCACTCGCTCCTGTGACAGCCCACCCCCGCAGTGTGGCGGCTGGCAGTGCACAGGCCCCCGCATGGAGATCACCAACTGTTCCAGGAACGGAGGCTGGACCCCCTGGACCTCTTGGTCTCCCTGCAGCACCACCTGCGGGATCGGCTTCCAGGTGCGCCAGCGCTCCTGCAGCAACCCCACGCCCCGGCACGGCGGCCGGGTGTGTGTGGGGCAGAACCGCGAGGAAAGATACTGCAATGAGCATCTGCTGTGCCCCCCGCACATGTTCTGGACAGGCTGGGGTCCTTGGGAACGGTGCACAGCCCAGTGCGGGGGCGGCATTCAAGCTCGCCGCAGGACTTGCGAGAACGGGCCCGACTGCGTGGGCTGCAATGTGGAGTACCAGCCCTGTAATACCAACTCCTGCCCTGAGCTGAAGAAAACCACGCCCTGGACACCCTGGACACCTGTCAACATCTCTGACAATGGAGGCCACTATGAGCAGCGCTTTAGATACACATGCAAAGCCCGCCTGCCTGACCCAAATTTGCTGGAAGTAGGAAGACAGAGAATTGAAATGCGGTACTGCTCTAGCGATGGAACCAGCGGCTGCTCCACGGATGGCCTCTCCGGTGATTTCCTGCGTGCTGGGAGGTACTCGGCGCACACCGTCAACGGGGCTTGGTCAGCCTGGACGTCGTGGTCACAGTGCAGCCGCGACTGCAGCAGGGGCATTCGGAACCGGAAGCGTGTTTGCAACAACCCTGAGCCCAAGTACGGGGGCATGCCCTGCCTGGGCCCGTCCCTGGAATACCAGGAATGCAACATATTGCCCTGCCCAGTGGACGGCGTGTGGTCTTGTTGGTCCCCCTGGTCAAAATGCTCGGCGACCTGTGGCGGCGGACACTACATGAGGACCCGCTCGTGCACAAACCCAGCCCCAGCCTACGGCGGGGACATCTGCCTGGGGCTGCACACGGAAGAGGCTCTCTGCAACACGCAGCCCTGCCCTGAGATGTGGTCGGAGTGGTCAGACTGGTCTGAGTGTGACGTGTCTGGAGTCCAGGTCCGCGCCCGCCAGTGCGTCCTCCTGTTCCCTGTGGGCAGCCAGTGTTCGGGGAACACCACGGAGAGCCGGCCGTGCGTCTTTGACTCCAATTTCATCCCAGAAGTATCTGTGGCAAGATCCAGTAGTGTAGAAGAGAAAAGGTGTGGAGAGTTCAACATGTTCCACATGGTCGCTGTGGGGCTGAGCAGCTCCATCCTGGGCTGCCTTCTCACACTCCTCGTCTACACCTACTGCCAGCGGTACCAACAGCAATCCCACGATGCCACTGTCATCCACCCCATCGCGCCTGCCCCTCTCAACACCAGCATAACGAACCACATCAACAAACTGGACAAGTACGACTCGGTGGAGGCCATCAAGGCATTTAATAAAAACAACTTGATCCTAGAGGAAAGAAACAAGTATTTCAACCCGCATCTTACCGGGAAGACTTACTCTAACGCCTACTTTACAGATCTCAATAATTATGATGAGTAC---
>bosTau8
ATGAAGGGACCCTGCGTCATCGCGTGGCTGTTCTCAAGCCTGGGGTGGTGGAGACTCGCCCAGCTAGAGACAGAT---GCATCTCTGTGCCAGAGAGCAGAGCACCCAGTCATTTCCTATAAAGAAATTGGCCCCTGGTTGCGGGAGTTCAGAGCGAAGAATGCTGTGGATTTCTCGCAGTTAACATTTGATCCAGGACAGAAAGAACTTGTTGTAGGAGCAAGAAACTACCTCTTCAGGTTACAGCTGGAGGATTTGTCTCTGATCCAGGCTGCGGAATGGGAGTGTGATGAAGCAACCAAGAAGGCCTGTTACAGCAAAGGCAAGTCCCAGGAGGAATGTCAGAACTACATTCGGGTACTGTTGGTGGGTGGTGACCGGTTATTCACGTGTGGGACCAATGCTTTCACGCCTGTCTGCACGAACCGCACGTTGAGTAACCTGACGGAGATCCATGACCAGATCAGCGGCATGGCACGCTGCCCCTACAGCCCCCAGCACAACTCCACAGCCCTGCTCACAGCCGGCGGGGAGCTTTATGCTGCCACGGCCATGGATTTCCCGGGACGCGATCCCGCCATTTACCGAAGCCTGGGCATCTTGCCCCCGCTCCGCACCGCACAGTACAACTCCAAGTGGCTCAACGAACCAAACTTCGTGTCCTCTTACGACATCGGAAATTTCACCTACTTCTTCTTCCGAGAAAATGCCGTGGAGCACGACTGTGGGAAGACCGTGTTCTCCCGAGCTGCCCGCGTGTGTAAGAACGACATCGGGGGCCGCTTCCTGCTGGAGGACACGTGGACCACGTTCATGAAGGCTCGCCTCAACTGCTCCCGCCCGGGTGAGGTGCCTTTCTACTACCATGAACTCCAGGGCACCTTCTTCCTGCCCGAGCTGGATCTGATCTACGGCATCTTCACCACCAATGTGAACAGCATCGCTGCCTCGGCCGTGTGCATCTTCAACCTCAGCGCCATCTCTCAGGCCTTTAACGGGCCCTTCAAGTACCAGGAGAACTCTCGGTCCGCCTGGCTGCCGTATCCCAACCCCAACCCCAACTTCCAGTGTGGCACCGTGGACCAGGGTGTGTACGTGAACCTCACGGAGAGGAACCTGCAGGACGCGCAGAAGTTCATCCTGATGCACGAAGTGGTGCAGCCGGTGAGCCCCGTGCCCGCCTTCATGGAGGACAGCAGCCGCTTCTCCCACGTGGCCGTGGATGTGGTGCAGGCCCGGGACGCCCTCGTCCACGTCATCTACCTGGCCACAGATTATGGCACCATTAAGAAGGTGCGGGCGCCCCTGACCCAGACCTCTGGCGGCTGTGTGCTGGAAGAGATGGAGCTCTTCCCTGAGAGGCGACCCGAGCCCGTCAGGAGCCTGCGGATCCTGCACAGCCAGAGCGTCCTGTTCGCGGGCCTGCGAGAGCACGTGGCCAAGATCCCGCTGAAGAGGTGCCAGTTCTACCGCTCACGCAGTGCCTGCATTGGGGCCCAGGACCCGTACTGTGGCTGGGACCTGGTGATGAAGAAATGCACGAGCCTGGAGGAGAGCCTGAGCATGACGCAGTGGGAGCAGAGCATCGCGACCTGTCCTGTGAGGAATCTCACTGTGGATGGGCACTTTGGCGCGTGGTCTCCGTGGACACCCTGCACCCACATGGACGGCAGCGCCGTGGGATCCTGCCTCTGTCGCACCCGCTCCTGCGACAGCCCGGCCCCCCAGTGTGGTGGCTGGCAGTGCCAGGGCCCCCGCATGGAGATCGCGAACTGCTCCAGGAACGGAGGCTGGACCCCCTGGACCTCGTGGTCTCCCTGCAGCACCACGTGTGGGATCGGCTTCCAGGTGCGGCAGCGGTCCTGCAGCAACCCCACCCCGCGGCACGGGGGCCGGGTGTGCGTCGGGCAGAACCGCGAGGAGAGATACTGCAATGAGCACCTGCTGTGCCCGCCACACGTCTTCTGGACAGGATGGGGACCCTGGGAACGGTGCACAGCCCAGTGTGGGGGTGGCATTCAAGCTCGCCGCAGAACCTGCGAGAACGGGCCTGACTGTGCAGGCTGTAACGTGGAGTACCAGCCTTGTAACACCAACCCATGCCCTGAGCTGAAAAAGACCACGCCCTGGACTCCCTGGACGCCCGTCAACATCTCTGACAATGGGGGTCACTACGAGCAGCGATTTCGGTACACGTGCAAAGCCCGTCTGCCTGATCCAAACTTGCTGGAAGTGGGAAGACAGAGAATTGAGATGCGGTACTGCTCTAGTGATGGAACCAGTGGCTGCTCCACCGACGGCCTGTCGGGCGATTTCCTGCGGGCAGGGAGATACTCCGCCCACACCGTTAACGGGGCGTGGTCGGCCTGGACGTCGTGGTCACAGTGCAGCCGAGACTGCAGCCGGGGCATCCGGAACCGGAAGCGTGTCTGCAACAACCCGGAGCCCAAGTTCGGGGGCATGCCTTGCCTGGGCCCGTCCCTGGAATACCAGGAATGCAACATCTTGCCCTGCCCAGTGGATGGCATGTGGTCTTGCTGGTCCTCCTGGTCCACGTGCTCGGCAACGTGTGGAGGGGGACACTACATGAGGACACGCTCGTGCACAAACCCAGCCCCCGCCTACGGAGGTGACATCTGCCTGGGACTGCACACAGAGGAGGCGCTCTGCAACACGCAGCCCTGCCCCGAGAGCTGGTCGGAGTGGTCAGAGTGGTCAGAGTGTGACGTGGCTGGAGTCCAGGTCCGTGTCCGCCAGTGCGTCCTTCTGTTCCCCGTGGGCAGCCAGTGTTCCGGAAACACCACAGAAAGCCGGCCCTGCATTTTTGATTCCAACTTCATTCCAGAAGTGTCTGTGGCCAGATCCAGCAGCATAGAAGAGAAAAGATGTGGGGAGTTCAACTTGTTCCACATGATTGCCGTGGGGCTCAGCAGCTCCATCCTAGGCTGCCTTCTCACGCTGCTCGTCTACACCTACTGCCAGCGGTACCAGCAACAATCCCACGACGCCACCGTCATCCACCCTGTCGCACCCGCCCCTCTCAACACCAGCATAACCAACCACATTAACAAACTGGACAAGTACGACTCGGTGGAGGCCATCAAGGCGTTTAACAAAAACAACTTGATCCTAGAGGAAAGAAACAAATACTTCAACCCACATCTCACCGGGAAGACCTATTCTAACGCCTACTTTACAGATCTCAATAACTATGATGAGTAC---
>HLturTru3
ATGAAGGGACCCTGCATCATTGCGTGGCTCTTCTCAAGCCTGGGATGGTGGAGACTCGCCCAGCCGGAGACAGAC---GCATCTCAGTGCCAGAGAGCAGAGCACCCGGTCATCTCCTATAAAGAAATTGGCCCCTGGTTGCAGGAGTTCAGAGCGAAGAATGCTGTGGATTTCTCGCAGTTAACATTTGACCCAGGACAGAAAGAACTTCTTGTAGGAGCAAGAAACTACCTCTTCAGATTACAGCTTGAGGATTTGTCTCTGATCCAGGCTGTGGAGTGGGAGTGTGATGAAGCAACCAAGAAGGCCTGTTACAGCAAAGGCAAGTCCCAGGAGGAATGTCAGAACTACATCCGGGTACTGTTGGTGGGTGGCGACAGGTTATTTACCTGTGGAACCAACGCTTTCACGCCTGTCTGCACCAACCGCACGCTGAGTAACCTGACGGAGATCCATGATCAGATCAGCGGCATGGCGCGCTGTCCTTACAGCCCTCGGCACAATTCCACGGCTCTCCTCACGGCGGGCGGGGAGGTCTACGCAGCCACGGCCATGGATTTCCCCGGACGCGATCCCGCCATTTACCGAAGTCTGGGCGTCTTGCCCCCTCTCCGCACCGCGCAGTACAACTCCAAATGGCTCAACGAACCAAACTTCGTGTCATCTTATGACATCGGGAATTTCACCTACTTCTTTTTCCGCGAAAATGCCGTGGAGCATGACTGTGGGAAGACCGTGTTCTCCCGAGCTGCCCGCCTTTGCAAGAACGACATCGGGGGCCGGTTCCTGCTGGAGGACACATGGACCACGTTCATGAAGGCCCGTCTCAACTGCTCCCGCCCTGGCGAGCTCCCTTTCTACTACAATGAGCTGCAGGGCACCTTCTTCCTGCCTGAGCTGGATCTGATATATGGCATCTTTACCACCAACGTGAACAGCATCGCTGCCTCTGCCGTGTGCGTCTTCAACCTCAGCGCCATCTCGCAGGCCTTTAACGGGCCCTTCAAGTACCAGGAGAGCTCTCGGTCCGCCTGGCTACCGTATCCCAACCCTAACCCCAACTTCCAGTGTGGCACCATGGACCAGGGCCTATACGTGAACCTGACGGAAAGGAACCTGCAGGATGCTCAGAAGTTCATCCTGATGCATGAGGTGGTACAACCAGTGACTGCAGTGCCCTCCTTCATGGAGGACAACAGCCGCTTTTCCCACGTGGCCGTCGACCTGGTGCAGGGCAGGGACGCGCTCATCCACATCATTTATTTGGCCACAGATTACGGCACCATTAAAAAAGTGCGGGCGCCCCTGACTCAGACCTCGGGCAGCTGTTTGCTGGAAGAGATGGAGCTCTTCCCCGAGAGGCGGCCGGAGCCTATCAGAAGCCTGCAGATCCTCCACAGCCAGAGCGTCCTGTTCGTGGGTCTGCGGGAGCACGTGGCCAAGATCCCACTGAAGAGGTGCCAGTTCCACCACACGCGCAGTGCCTGCATTGGGGCCCAGGACCCTTACTGTGGCTGGGATTTGGTGATGAAGAAATGCACGAGCCTGGAGGAGAGCCTGAGCATGATGCAGTGGGAGCAGAGCATCTCCACCTGTCCTATGAGGAATCTCACCGTGGATGGGCACTTTGGCGCGTGGTCAGCGTGGACGCCATGCACGCACACAGACGGCAGCACCGTGGGATCCTGCCTCTGCCGGACACGCTCCTGCGACAGCCCGGCCCCCCAGTGCGGCGGCTGGCAGTGCGAGGGCCCCCGCATGGAGATCGCTAACTGTTCCAGGAGTGGAGGCTGGACCCCCTGGACCTTGTGGTCTCCCTGCAGCACCACCTGCGGGATCGGCTTCCAGGTGCGCCAGAGGTCCTGCAGCAACCCTACTCCGCGACACGGGGGCCGGGTGTGTGTGGGACAGAACCGCGAGGAAAGATACTGCAATGAGCATCTGCTGTGCCCCCCACACATGTTCTGGACAGGCTGGGGTCCCTGGGAACGGTGCACAGCACAGTGTGGAGGCGGCATTCAAGCTCGCCGCAGAACCTGCGAGAATGGTCCTGACTGTGCGGGCTGTAGTGTGGAGTACCAGCCTTGTAATACCAACCCATGCCCTGAGCTGAAAAAGACCACACCCTGGACGCCCTGGACGCCTGTCAACATCTCTGACAATGGGGGCCACTACGAGCAGCGATTTCGGTACACGTGCAAGGCCCGCCTGCCTGATCCAAACTTGCTGGAAGTGGGAAGGCAGAGAATTGAGATGCGGTACTGTTCTAGTGATGGAACCAGCAGCTGCTCCACCGACGGCCTTTCTGGTGATTTCCTGCGTGCTGGGAGATACTCTTCTCACACCATCAACGGGGCCTGGTCAGCCTGGACCTCATGGTCACAGTGCAGCCGAGACTGCAGCAGGGGCATTCGCAACCGGAAGCGTGTTTGCAACAACCCGGAGCCCAAGTTTGGGGGCATGCCTTGCCTGGGCCCCTCCCTGGAATACCAGGAATGCAACATCTTGCCCTGCCCAGTGGATGGCGTGTGGTCTTGCTGGTCCTCCTGGTCAAAGTGCTCAGCGACATGTGGAGGTGGACATTATATGAGGACCCGCTCGTGCACAAACCCAGCCCCCGCCTATGGAGGCGACATCTGCCTGGGCTTGCACACGGAAGAGGCTCTCTGCAACACGCAGCCCTGCCCCGAGAGCTGGTCGGAGTGGTCAGAATGGTCCGAGTGTGATGTGTCTGGGGTCCAGGTCCGCATCCGCCAGTGCATTCTTCTGTTCCCCGTGGGCAGCCAGTGTTCCGGAAACACCACGGAGAGCCGGCCCTGTGTTTTTGATTCCAATTTCCTCCCGGAAGTATCTGTGGCAAGATCCAGCAGCGTAGAAGAGAAAAGGTGTGGAGAGTTCAACTTGTTCCACATGATCGCCGTGGGGCTCAGCAGCTCCATCCTGGGCTGCCTTCTTACGCTGCTTGTCTACACCTACTGCCAGCGGTACCAGCAGCAGTCCCACGATGCCACCGTCATCCACCCCGTTGCGCCTGTCCCTCTCAACACCAGCATAACTAACCACATCAACAAACTGGACAAGTATGACTCGGTGGAGGCCATCAAGGCATTTAACAAAAACAACTTGATCTTAGAGGAAAGAAACAAATATTTCAACCCACATCTCACTGGGAAGACCTATTCTAATGCCTACTTTACAGATCTCAATAACTATGATGAGTAC---
>balAcu1
ATGAAGGGACCCTGCGTCATTGCGTGGCTCTTCTCAAGCCTGGGATGGTGGAGACTCGCCCAGCCGGAGACAGAC---GCATCTCAGTGCCAGAGAGCAGAGCACCCGGTCATTTCCTATAAAGAAATTGGCCCCTGGTTGCAGGAGTTCAGAGCGAAGAATGCTGTGGATTTCTCGCAGTTAACATTTGACCCAGGACAGAAAGAACTTCTTGTAGGAGCAAGAAACTACCTCTTCAGGTTACAGCTTGAGGATTTGTCTCTGATCCAGGCTGTTGAGTGGGAGTGTGACGAAGCAACCAAGAAGGCCTGTTACAGCAAAGGCAAGTCCCAGGAGGAATGTCAGAACTACATCCGGGTACTGTTGGTGGGTGGCGACAGGTTATTTACCTGTGGAACCAACGCTTTCACGCCGGTCTGCACCAACCGCACGCTGAGTAACCTGACGGAGATCCATGATCAGATCAGCGGCATGGCGCGCTGTCCTTACAGCCCTCGGCACAATTCCACGGCTCTCCTCACGGCGGGCGGGGAGGTCTATGCAGCCACGGCCATGGATTTCCCCGGACGCGACCCCGCCATTTACCGGAGTCTGGGCGTCTTGCCCCCTCTCCGCACCGCGCAGTACAACTCCAAATGGCTCAACGAACCAAACTTCGTGTCCTCTTATGACATCGGGAATTTCACCTACTTCTTTTTCCGCGAAAATGCCGTGGAGCACGACTGTGGGAAGACCGTGTTCTCCCGAGCTGCCCGGCTCTGCAAGAACGACATCGGGGGCCGGTTCCTGCTGGAGGACACCTGGACCACGTTCATGAAGGCCCGTCTCAACTGCTCCCGCCCTGGCGAGCTCCCTTTCTACTACAATGAGCTGCAGGGCACCTTCTTCCTGCCTGAGCTGGATCTGATCTACGGCATCTTTACCACCAACGTGAACAGCATCGCCGCCTCCGCCGTGTGCGTCTTCAACCTCAGCGCCATCTCGCAGGCCTTTAACGGGCCCTTCAAGTACCAGGAGAGCTCTCGGTCCGCCTGGCTGCCGTATCCCAACCCTAACCCCAACTTCCAGTGCGGCACCGTGGACCAGGGCCTGTATGTGAACCTGACGGAAAGGAACCTGCAGGACGCTCAGAAGTTCATCCTGATGCATGAGGTGGTGCAACCAGTGACTGCAGTGCCCTCTTTCATGGAGGACAACAGCCGCTTTTCCCACGTGGCCGTCGACCTGGTGCAGGGCAGGGACACACTCATCCACATCATTTATTTGGCCACAGATTACGGCACCATTAAAAAAGTGCGGGCGCCCCTGACTCAGACCTCGGGCAGCTGTTTGCTGGAAGAGATGGAGCTCTTCCCCGAGAGGCGGCCGGAGCCCATCAGAAGCCTGCAGATCCTCCACAGCCAGCGCGTCCTGTTCGTGGGTCTGCGGGAGCACGTGGCCAAGATCCCACTGAAGAGGTGCCAGTTCCACCACACGCGCAGCGCCTGCATTGGGGCCCAGGACCCTTACTGTGGCTGGGATTCGGTGATGAAGAAATGCACGAGCCTGGAGGAGAGCCTGAGCATGATGCAGTGGGAGCAGAGCATCTCCACCTGTCCTATGAGGAATCTCACCGTGGATGGGCACTTCGGCGCGTGGTCTCCATGGACACCATGCACGCACACCGACGGCAGCACCGTGGGATCCTGCCTCTGCCGGACCCGCTCCTGCGACAGCCCGGCCCCCCAGTGCGGCGGCTGGCAGTGCGAGGGCCCCCGCATGGAGATCGCTAACTGTTCCAGGAGTGGAGGCTGGACCCCCTGGACCTTGTGGTCTCCCTGCAGCACCACCTGTGGCATCGGCTTCCAGGTGCGCCAGAGGTCCTGCAGCAACCCTACTCCGCGGCACGGGGGCCGGGTGTGTGTGGGACAGAACCGCGAGGAAAGATACTGCAATGAGCATCTGCTGTGCCCCCCACACATGTTCTGGACAGGCTGGGGTCCCTGGGAACGGTGCACAGCGCAGTGTGGAGGCGGCATTCAAGCTCGCCGCAGAACCTGCGAGAATGGTCCTGACTGTGCAGGCTGTAGTGTGGAGTACCAGCCTTGTAATACCAACCCATGCCCTGAGCTGAAGAAGACCACACCCTGGACACCCTGGACGCCTGTCAACATCTCTGACAATGGGGGCCACTACGAGCAGCGATTTCGGTACACGTGCAAGGCCCGCCTGCCTGATCCAAACTTGCTGGAAGTGGGAAGGCAGAGAATTGAGATGCGGTACTGTTCTAGTGATGGAACCAGCAGCTGCTCCACTGACGGCCTTTCTGGTGATTTCCTGCGTGCTGGGAGGTACTCTGCCCACACCGTCAACGGGGCCTGGTCAGCCTGGACCTCGTGGTCACAGTGCAGCCGAGACTGCAGCAGGGGCATTCGCAACCGGAAGCGTGTTTGCAACAACCCAGAGCCCAAGTTTGGGGGCATGCCTTGCCTGGGCCCCTCCCTGGAATACCAGGAATGCAACATCTTGCCCTGCCCAGTGGATGGCGTGTGGTCTTGCTGGTCCTCCTGGTCAAAGTGCTCAGCGACCTGTGGAGGTGGACATTACATGAGGACCCGCTCGTGCACAAACCCAGCCCCCGCCTACGGAGGCGACATCTGCCTGGGCCTGCACACGGAAGAGGCTCTCTGCAACACGCAGCCCTGCCCCGAGAGCTGGTCGGAGTGGTCAGACTGGTCCGAGTGTGATGTGTCTGGAGTCCAGGTCCGCATCCGCCAATGCATTCTTCTGTTCCCCGTGGGCAGCCAGTGTTCCGGAAACACCACGGAGAGCCGGCCCTGTGTTTTTGATTCCAATTTCCTCCCAGAAGTATCTGTGGCAAGATCCAGCAGCGTAGAAGAGAAAAGGTGTGGAGAGTTCAACTTGTTCCACATGATCGCCGTGGGGCTCAGCAGCTCCATCCTGGGCTGCCTTCTTACGCTGCTTGTCTACACCTACTGCCAGCGGTACCAGCAGCAGTCCCACGATGCCACCGTCATCCACCCCGTTGCGCCCGCCCCTCTCAACACCAGCATAACTAACCACATCAACAAACTGGACAAGTATGACTCGGTGGAGGCCATCAAGGCATTTAACAAAAACAACTTGATCTTAGAGGAAAGAAACAAATACTTCAACCCGCATCTCACTGGGAAGACCTATTCTAATGCCTACTTTACAGATCTCAATAACTATGATGAGTAC---
>HLpipKuh2
ATGAAGGGCCCCTGTGTCATCGCGTGGCTGTTCTCCAGCCTGGGCTGGTGGAGACTGGCCCAGCCCACGACAGAC---GCTTCTCAGTGCCAGAGAGCGGAGCACCCGGTCATTTCCTATAAAGAAATTGGCCCCTGGTTACGGGAGTTCAGAGCGAAGAATGCTGTGGATTTCTCGCAGTTAACATTTGACCCAGGACAGAAAGAACTTGTTGTAGGAGCAAGAAACTACCTCTTCAGGTTACAGCTCGACGATTTGTCTCTGATCCAGGCTGAGGAGTGGGAGTGTGATGAAGCGACCAAGAAGGCCTGTTACAGTAAGGGCAAATCGGAGGATGAATGTCAGAACTACATCCGGGTGCTTTTAGTAGCTGGCGACTGGCTATTTACCTGTGGGACCCATGCTTTCACGCCCGTCTGCAGCAATCGCACGTTGAGTAACCTGACGGAGATCCATGACGTGATCAGTGGTATGGCCCGCTGTCCCTACAGCCCCCAGCACAATTCCACGGCTCTCCTCACTGCCAGCGGGGAGCTGTATGCTGCCACAGCCATGGATTTCCCCGGACGCGATCCCGCCATTTACCGAAGCCTGGGCCTCTTGCCTCCTCTCCGTACAGCCCAGTACAACTCCAAGTGGCTTAATGAACCAAACTTCGTGTCATCTTATGCCATCGGGAATTTCACCTACTTCTTTTTCCGAGAAAACGCTGTGGAGCATGACTGTGGGAAGACCGTGTTCTCCAGAGCTGCCCGGGTCTGCAAGAACGACGTGGGGGGGCGGTTCCTGCTGGAGGACACCTGGACCACCTTCATGAAGGCCCGCCTCAACTGCTCCCGCCCCGGGGAGGTGCCCTTCTACTACAACGAGCTGCAGGGCACCTTCTTCCTGACCGAGCTTGATTTGATCTATGGCATCTTCACCACCAATGTGAACAGCATTGCTGCATCGGCCGTGTGCGTCTTCAACCTGAGCGCCATCTCGCAGGCCTTCAACGGGCCCTTCAAGTACCAGGAGAACTCACGCTCCGCCTGGCTGCCATATCCCAACCCCAACCCCAACTTCCAGTGTGGTACGGTGGACCAGGGAATGTACGTGAGCCTGACAGAAAGGAACCTGCAGGACGCTCAGAAGTTCATCCTGATGCAGGAGGTGGTGCAGCCCGTGACTTCAGTGCCGGCCTTCATGGAGGACAACAGCCGCTTCTCCCACATCGCCGTCGACCTGGTCCAGGGCAGGGATGCCCTCATCCACACCATCTACTTGGCCACAGATTACGGCACCATTAAGAAGGTGCGGGCGCCGCTGACGGCGAGCTCGGGGAGCTGCGTGCTGGAAGAGATCGAGCTCTTCCCGGAGAGGCGGCGGGAGCCCGTCCGGAGCCTGCAGATCCTGCACAGCCAGAGCGTCCTGTTCGTGGGCCTGCGGGAGCACGTGGCCCGGATCCCGCTGAAGAGGTGCCCGTTCCACCGCACGCGCAGTGCCTGCATCGGGGCCCAGGACCCTTACTGTGGCTGGGATGTGGTGATGAAGAAGTGCACCAGCCTGGAGGAGAGCCTGAGCATGACTCAGTGGGAGCAGCCGCTCTCCACCTGTCCTACGAGGAACCTCACTGTGGATGGGCACTTTGGTTCGTGGTCCCCATGGACTCCTTGCACGCACACGGATGGCAGCGCCGTGGGAACCTGCCTCTGTCGCACCCGCGCTTGTGACAGCCCGGCCCCCCAGTGTGGCGGCTGGCAGTGCACAGGCCCCCGCATGGAGATCACCAACTGCTCCAGGAATGGAGGCTGGACCCCCTGGACCTCCTGGTCTCCCTGCAGCACCACCTGTGGGATCGGCTTCCAGGTGCGCCAGCGGTCCTGCAGCAACCCCACGCCCCGGCACGGGGGCAGGGTGTGCGTGGGACAGAACCGGGAGGAAAGATACTGCAATGAGCACCTGCTGTGCCCCCCACACGTGTTCTGGACGGGCTGGGGTCCGTGGGAGCGGTGCACAGCCCAGTGCGGGGGCGGCATCCAGGCTCGCCGCAGGACTTGCGAGAATGGACCAGACTGCGCCGGCTGCAACGTGGAGTACCAGCCTTGTAATACCAACCCCTGCCCTGAGCTGAAGAAGACCACTCCCTGGACACCCTGGACGCCTGTCAATATCTCTGACAACGGTGGCCACTATGAGCAGCGATTTCGGTACACGTGCAAAGCCCGCCTCCCCGATCCAAACTTGCTGGAAGTGGGAAGACAGAGGATTGAAATGCGGTACTGCTCCAGCGATGGGACCAGCGGCTGCTCCACGGATGGTCTGTCTGGGGATTTCATGCGTGCCGGGAGATACTCTGCCCACACCGTCAACGGGGCCTGGTCAGCCTGGACGTCGTGGTCCCAGTGCAGCCGAGACTGCAGCAGGGGCATTCGGAACCGGAAGCGCGTTTGCAACAACCCTGAGCCCAAGTATGGGGGCATGCCCTGCCTGGGCCCGTCCCTGGAATACCAGGAGTGCAACATTCTGCCCTGCCCAGTGGATGGCGTGTGGTCTTGCTGGTCCTCCTGGTCCAAATGCTCAGCGACGTGTGGCGGTGGACACTACATGAGGACCCGCTCCTGCACAAACCCAGCGCCAGCCTATGGCGGGGACATCTGCCTGGGGCTGCACACGGAGGAGGCGCTCTGCAACACGCAGCCCTGCCCCGAGAGCTGGTCGGAGTGGTCAGACTGGTCGGAGTGTGATGTGTCTGGAGTCCAGGTCCGCGCCCGCCAGTGCATCCTTCTGTTCCCCGTGGGCAGCCAGTGTTCCGGAAACAGCACAGAGAGCCGGCCATGTATATTTGATTCCAATTTCATCCCAGAAGTATCTGTGGCAAGATCCAGTAGCGTAGAAGAGAAAAGGTGTGGGGAGTTCAACATGTTCCACATGGTCGCTGTGGGGCTGAGCAGCTCCATCCTGGGCTGCCTGCTCACGCTCCTCGTCTACACCTACTGCCAGCGGTACCAGCAGCAATCCCACGATGCCACAGTCATCCACCCCATCGCGCCAGCCCCGCTCAACACCAGCATCACCAACCACATCAACAAACTGGACAAGTATGACTCGGTGGAAGCCATCAAGGCATTTAATAAAAACAACTTGATCCTAGAGGAGAGAAACAAATACTTCAACCCACATCTCACTGGGAAGACTTATTCTAATGCCTACTTTACAGATCTCAACAATTATGATGAGTAC---
>HLmyoMyo6
ATGAAGGGCCCCTGTGTCATCGCGTGGCTGTTCTCCAGCCTGGGCTGGTGGAGACTGGCCCAGCCCACAACAGAC---GCTTCTCAGTGCCAGAGAGCGGAGCACCCGGTCATTTCCTATAAAGAAATTGGCCCCTGGTTACGGGAGTTCAGAGTGAAGAATGCTGTGGATTTCTCGCAGTTAACATTTGACCCAGGACAGAAAGAACTTGTTGTAGGAGCAAGAAACTACCTCTTCAGGTTACAGCTTGACGATTTGTCTCTGATCCAGGCTGAGGAGTGGGAGTGTGATGAAGCGACCAAGAAGGCCTGCTACAGTAAGGGCAAATCGGAGGATGAATGTCAGAACTACATCCGGGTGCTTTTAGTAGCTGGCGACTGGTTATTTACCTGTGGGACCCATGCATTCACACCTGTCTGCAGCAATCGCACGTTGAGTAACCTGACCGAGATCCATGATGTGATCAGCGGCATGGCCCGCTGTCCCTACAGCCCCCAGCACAATTCCACGGCTCTCCTCACGGCCAGCGGGGAGCTATATGCTGCTACAGCCATGGATTTCCCTGGACGCGATCCTGCCATTTACCGAAGTCTGGGCCTCTTGCCTCCTCTACGTACGGCCCAGTACAACTCCAAGTGGCTTAATGAACCAAACTTCGTGTCATCTTATGCCATCGGGAATTTCACCTACTTCTTTTTCCGAGAAAACGCTGTGGAGCATGACTGTGGGAAGACCGTGTTCTCCAGAGCTGCCCGGGTCTGCAAGAATGATGTTGGGGGGCGGTTCCTGCTGGAGGACACCTGGACCACCTTCATGAAGGCCCGCCTGAACTGCTCCCGCCCCGGGGAGGTGCCCTTCTACTACAATGAGCTGCAGGGCACCTTCTTCCTGCCTGAGCTGGATTTGATCTACGGCATCTTTACCACTAATGTGAACAGCATCGCTGCGTCGGCCGTGTGCGTCTTCAACCTGAGCGCCATCTCACAGGCCTTTAACGGGCCCTTCAAGTACCAGGAGAACTCACGCTCCGCCTGGCTGCCGTATCCCAACCCCAACCCCAACTTCCAGTGTGGCACGGTGGACCAGGGAATGTACGTGAGCCTGACAGAAAGGAACCTGCAGGATGCTCAGAAGTTCATCCTGATGCATGAGGTGGTGCAGCCCGTGACTGCAGTGCCGTCCTTCATGGAGGACAACAGCCGCTTTTCCCACATAGCCGTTGACCTGGTTCAGGGCAGGGATGCCCTCATCCACACCATCTACTTGGCCACAGATTATGGCACCATTAAGAAGGTGCGGGCACCCCTGACTGCGACCTCGGGGAGCTGTGTGCTGGAAGAGATCGAGCTCTTCCCGGAGAGGCGGGGGGAGCCCATCCGGAGCCTGCAGATCCTGCACAGCCAGAGCGTCCTGTTCGTGGGCCTGCGGGAGCACGTGGCCAGGATCCCGCTGAAGAGGTGCCCGTTCCACCGCACCCGCAGTGCCTGCATCGGGGCCCAGGACCCCTACTGTGGCTGGGATGTGGTGATGAAGAAGTGCACCAGCCTGGAGGAGAGCCTGAGCATGACTCAGTGGGAGCAGCCCCTCTCCACCTGTCCTACGAGGAATCTCACGGTGGATGGGCACTTCGGTGCGTGGTCCCCGTGGACGCCCTGCACGCACACGGATGGCAGCGCCGTGGGAACCTGCCTCTGTCGCACCCGTGCTTGTGACAGCCCGGCCCCCCAGTGTGGCGGCTGGCAGTGCACAGGCCCCCGCATGGAGATCACCAACTGCTCCAGGAATGGAGGCTGGACCCCCTGGACCTCCTGGTCTCCCTGCAGCACCACCTGTGGGATCGGCTTCCAGGTGCGCCAGCGGTCCTGCAGCAACCCCACGCCCCGGCATGGGGGCAGGGTGTGCGTGGGACAGAACCGAGAGGAAAGATACTGCAATGAGCATCTGCTGTGCCCCCCGCACGTGTTCTGGACGGGCTGGGGTCCTTGGGAGCGGTGCACAGCCCAGTGCGGGGGTGGCATTCAGGCTCGCCGCAGGACTTGTGAGAATGGGCCCGACTGCGCCGGCTGCAATGTGGAGTACCAGCCTTGTAATACCAACCCCTGCCCTGAGCTGAAGAAGACCACACCCTGGACACCCTGGACGCCTGTCAACATCTCTGACAACGGTGGCCACTATGAACAGCGATTTCGATACACGTGCAAAGCCCGCCTCCCTGATCCAAATTTGCTGGAAGTGGGAAGACAGAGAATTGAAATGCGGTACTGCTCCAGTGACGGAACCAGCGGCTGCTCCACGGATGGTCTCTCTGGTGATTTCATGCGTGCTGGGAGATACTCTGCCCACACCGTCAACGGGGCCTGGTCAGCCTGGACGTCGTGGTCACAGTGCAGCCGCGACTGTAGCAGGGGCATTCGGAACCGGAAGCGTGTTTGCAACAACCCTGAGCCCAAGTACGGGGGCATGCCCTGCCTGGGCCCATCCCTGGAATACCAGGAGTGCAACATTTTGCCTTGCCCAGTGGATGGCGTGTGGTCTTGCTGGTCCTCCTGGTCAAAATGCTCAGCAACGTGTGGTGGTGGACACTACATGAGGACCCGCTCCTGCACAAACCCAGCCCCAGCCTACGGCGGGGACATCTGCCTAGGGCTGCACACGGAGGAGGCGCTCTGCAACACGCAGCCCTGCCCCGAGAGCTGGTCGGAGTGGTCAGACTGGTCGGAGTGTGATGTGTCTGGAGTCCAGGTCCGCGCCCGCCAATGTATCCTTCTGTTCCCTGTGGGCAGCCAGTGTTCTGGAAACACCACGGAGAGCCGGCCATGTGTATTTGATTCCAATTTCATCCCAGAAGTATCCGTGGCAAGATCTAGTAGCGTAGAAGAGAAGAGGTGTGGGGAGTTCAACATGTTCCACATGGTCGCTGTGGGGCTGAGCAGCTCCATCCTGGGCTGCCTTCTCACTCTCCTCGTCTACACCTACTGCCAGCGGTACCAGCAGCAATCCCACGATGCCACCGTCATCCACCCCATCGCGCCTGCCCCGCTCAACACCAGCATCACTAACCACATCAACAAACTGGACAAGTATGACTCGGTGGAGGCCATCAAGGCATTTAATAAAAACAACTTGATCCTAGAGGAGAGAAACAAATACTTCAACCCGCATCTCACTGGGAAGACTTATTCTAACGCCTACTTTACAGATCTCAATAATTATGATGAGTAC---
>micOch1
ATGAAGGGAGCCTGCATCCTTGCATGGCTGTTCTCAAGCCTGGGAGTGTGGAGACTCGCCCGCCCTGAGACCCAGGATCCCACCCAGTGCCAGAGAGCCGAGCATCCTGTCATCTCCTACAACGAAATTGGCCCCTGGTTACGGGAGTTCAGAGCAGAGAATGCTGTGGATTTCTCGAGGTTAACATTTGACCCAGGACAGAAGGAACTTATCGTAGGAACAAGGAACTATCTCTTCAGATTACAGCTTGAAGATCTGTCTCTCATTCAGGCTGTGGAGTGGGAGTGTGATGAAGCTACCAAGAAGGCCTGTTACAGCAAGGGCAAATCGAAGGAGGAATGCCAGAATTATATCAGAGTGCTCTTGGTGGGCGGGGACCGGCTATTCACCTGCGGGACCAATGCTTTCACACCTGTCTGTACCATCCGCTCGTTAAACAACCTGACTGAGATCCACGAGCAGATCAGCGGCATGGCACGCTGTCCTTACAGTCTCCAGCACAATTCAACAGCTCTGCTCACTGCCAGTGGGGAGCTTTATGCTGCAACCGCCATGGACTTCCCAGGGAGAGATCCGGCCATTTACAGAAGTCTGGGTTCACTGCCTCCTCTTCGAACTGCACAGTACAACTCCAAATGGCTCAATGAACCAAACTTTGTGTCTTCTTATGACATTGGCAACTTCACTTACTTCTTCTTCCGAGAAAATGCTGTGGAGCATGACTGCGGGAAGACCGTGTTCTCCAGGGCTGCCCGGGTCTGCAAGAACGATATCGGAGGGCGATTCCTCCTGGAGGACACCTGGACCACCTTCATGAAGGCTCGCCTCAACTGCTCCCGGCCTGGGGAGGTGCCGTTCTACTACAATGAGCTGCAGGGCACCTTCTTCCTGCCAGAGCTGGACCTGATCTATGGCATCTTCACCACCAACGTGAACAGCATCGCTGCCTCTGCTGTGTGTGTCTTCAACCTGAGTGCCATCTCGCAGGCCTTCAATGGACCTTTCAAGTACCAGGAGAACTCTCGCTCAGCCTGGCTCCCTTATCCCAACCCCAACCCAAATTTTCAGTGCGGCACCATGGACCAGGGCCTGTATGTAAACCTGACAGAAAGAAACCTACAGGACGCTCAGAAGTTCATTCTGATGCATGAGGTGGTACAGCCAGTGACCACTGTGCCCTCCTTCATGGAGGACAACAGCCGCTTCTCCCACGTGGCCGTCGACGTGGTGCAGGGCAGGGACACACTCGTCCACATCATCTATCTGGCCACAGATTATGGCACCATCAAGAAAGTACGGGCTCCCCTGAGTCAGACCTCAGGCAGCTGTTTACTGGAAGAAATCGAGCTTTTCCCAGAGAGGAGGAGGGAGCCCATCAGGAGCCTGCAAATCCTCCACAGCCAGAGCGTCCTGTTTGTGGGACTACAGGAACATGTAGCCAAGATCCCACTGAAGAGGTGCCACTTCCACCAAACACGCAGTGCCTGCATTGGTGCCCAGGACCCGTACTGTGGCTGGGATGTGGTGATGAAGAAGTGCACGAGCCTGGAGGAGAGTCTGAGCATGATGCAGTGGGAGCAGAGCATCTCCACCTGTCCGACCAGAAACCTCACTGTGGATGGGAGCTTTGGCCCGTGGTCTCCATGGACACCCTGTACACACACAGATGGCACTGCTGTGGGATCCTGCCTCTGCCGGTTGCGCTCCTGTGACAGCCCAGCTCCACGGTGTGGTGGCTGGCAGTGTGAGGGCCCTAGGATGGAGATCACCAACTGTTCCAGGAACGGAGGCTGGACTCCCTGGACCTCTTGGTCACCCTGCAGCACTACCTGTGGCATTGGCTTCCAGGTGCGGCAACGGTCCTGCAGCAACCCCACACCCAGGCATGGAGGCCGCGTGTGTGTGGGCCAGAACCGGGAGGAAAGATACTGCAATGAACATCTGCTCTGCCCACCGCATGTCTTCTGGACAGGCTGGGGACCTTGGGAGCGGTGCACGGCCCAGTGCGGGGGTGGCATTCAAGCCCGTCGTAGGACCTGTGAAAATGGGCCCGACTGTGCAGGATGTAATGTGGAGTACCAGCCCTGTAACACTAACGCGTGCCCAGAGCTGAAGAAGACCACGCCGTGGACGCCCTGGACACCTGTGAACATCTCGGACAACGGTGGTCACTATGAGCAGCGCTTCCGATACACTTGTAAAGCCCGCCTGCCGGATCCCAACCTGCTGGAAGTGGGGAGGCAGAGGATTGAAATGCGGTACTGTTCCAGTGATGGTACCAGCGGCTGCTCCACAGATGGACTTTCTGGAGACTTTCTACGAGCGGGAAGATACTCTGCCCATACTGTCAATGGGGCCTGGTCAGCCTGGACTTCCTGGTCCCAGTGCAGCCGAGACTGCAGCAGAGGCATTCGGAACCGGAAGCGTGTTTGCAACAACCCAGAACCCAAGTATGGGGGCATGCCATGCCTTGGCCCGTCTCTGGAATTCCAGGAGTGCAACATTTTACCCTGTCCAGTGGATGGTATGTGGTCCTGCTGGTCATCCTGGTCTAAATGCTCAGCAACCTGCGGGGGTGGACACTACATGAGAACCCGTTCTTGTACGAATCCAGCCCCAGCCTACGGAGGGGACATCTGCCTGGGACTGCACACGGAGGAGGCACTCTGCAATACACAGACCTGTCCAGAGAGCTGGTCAGAGTGGTCCGAATGGTCTGTGTGTGATGCCTCTGGCATCCAGGTCCGTGCTCGGCAGTGTATTCTTCTGTTTCCTGTGGGCAGCCAGTGTTCTGGAAATACCACAGAGAGTCGGCCATGTGTGTTTGACTCTAATTTCATCCCAGAAGTGTCTGTGGCAAGATCCAGCAGCGTGGAAGAGAAACGGTGTGGAGAGTTCAACATGTTCCACATGATGGCCGTGGGACTCAGCAGTTCCATCCTCGGCTGCCTCCTTACCCTGCTTGTCTACACCTACTGCCAGCGGTACCAGCAGCAGTCCCATGATGCAACTGTCATCCACCCTGTCTCCCCTGCTGCTCTCAACAGCAGCATAACTAACCACATCAACAAACTGGAGAAATATGATTCAGTGGAGGCCATCAAGGCATTTAACAAAAACAACTTGATCCTAGAGGAGAGAAACAAATACTTCAGCCCCCATCTCACTGGGAAGACCTATTCCAACGCCTACTTTACAGATCTCAACAATTATGACGACTAC---
>criGri1
ATGAAGGGAGCCTGCATCCTTGCATGGCTGTTCTCAAGCCTGGGAGTGTGGAGACTTGCCCGCCCTGAGTCCCAGGATCCAGCCCAGTGCCAGAGGGCTGAGCATCCTGTAGTATCCTACAAAGAAATTGGCCCCTGGTTACGGGAGTTCAGAGCAGAAAACGCTGTGGATTTCTCGCGGTTAACATTTGACCCAGGACAGAAAGAACTTGTCGTGGGAGCGAGAAACTATCTCTTCAGACTACAGCTTGAGGATCTGTCTCTCATCCAGGCTGTGGAGTGGGAGTGTGATGAAGCTACCAAGAAGGCCTGTTACAGCAAGGGCAAATCAAAGGAGGAATGTCAGAACTATATCAGAGTGCTCTTAGTGGGCGGGGACCGGCTATTCACCTGCGGGACCAATGCGTTCACACCTGTCTGTACCATCCGCTCGTTAAGTAACCTGACTGAGATCCACGATCAGATCAGTGGCATGGCCCGCTGTCCCTACAGCCCCCAGCACAATTCTACAGCTCTGCTCACAGCCAGTGGGGAGCTCTATGCTGCCACAGCCATGGACTTCCCGGGGCGAGATCCAGCCATTTACCGAAGTCTGGGCACTTTACCTCCTCTTCGAACTGCACAGTACAACTCCAAATGGCTCAACGAACCAAACTTTGTGTCTTCCTATGACATTGCCAATTTCACCTACTTCTTCTTCCGAGAAAATGCTGTGGAGCATGACTGTGGGAAGACAGTGTTCTCCAGGGCCGCCCGGGTCTGCAAGAACGACATTGGCGGGCGATTTCTCCTGGAGGACACCTGGACCACCTTCATGAAGGCTCGCCTCAACTGCTCCCGGCCCGGTGAGGTGCCCTTCTACTACAACGAGCTACAGGGCACCTTCTTCCTGCCTGAGCTGGACCTGATCTATGGCATCTTCACCACCAACGTGAACAGCATTGCGGCCTCTGCTGTATGTGTCTTCAACCTGAGTGCCATCTCACAGGCCTTCAATGGACCTTTCAAGTACCAAGAGAACTCTCGCTCAGCCTGGCTGCCTTATCCCAACCCCAACCCCAATTTTCAGTGTGGCACCATGGACCAGGGTCTGTATGTAAACCTGACAGAAAGAAACCTACAGGACGCTCAGAAGTTCATTCTGATGCATGAGGTGGTACAGCCGGTGACCACGGTGCCCTCCTTCATGGAGGACAACAGCCGTTTCTCCCATGTGGCAGTCGACGTGGTGCAGGGCAGGGACACACTTGTCCACATCATCTATTTGGCCACAGATTATGGTACCATTAAGAAAGTACGGGCTCCCCTGAGTCAGACCTCGGGCAGCTGCTTGCTGGAAGAAATTGAGCTTTTCCCAGAGAGGAGGAGGGAGCCCATCAGGAGCCTGCAGATCCTCCATAGCCAGAGTGTCCTGTTCGTGGGGCTGCAGGAGCATGTGGCCAAGATCCCCCTGAAGAGGTGCTACTTCCACCAAACACGCAGTGCCTGTATTGGTGCCCAGGACCCTTACTGTGGCTGGGATGTGGTGATGAAGAAGTGCACGAGCCTGGAGGAGAGTCTGAGCATGACACAGTGGGAGCAGAGCATCACTACCTGTCCGACCAGAAACCTCACTGTGGATGGGAGCTTTGGCCCTTGGTCTTCCTGGACACAATGTACACACACGGATGGCACTGCTGTGGGATCCTGCCTCTGTCGGTCCCGTTCCTGTGACAGCCCAGCTCCACAGTGTGGTGGCTGGCAGTGTGAGGGTCCCAGAATGGAAATCACCAACTGTTCCAGGAATGGAGGCTGGACGCCCTGGACCTCCTGGTCACCCTGCAGCACCACTTGTGGCATTGGCTTCCAGGTGCGTCAACGTTCCTGCAGCAACCCCACACCCAGGCATGGAGGCCGCGTGTGTGTGGGTCAGAACCGGGAGGAAAGATACTGCAATGAACATTTGCTCTGCCCGCCACACGTGTTCTGGACAGGTTGGGGACCATGGGAACGATGCACGGCCCAGTGTGGGGGTGGCATTCAAGCCCGCCGTAGGACCTGTGAAAATGGGCCTGACTGTGCAGGATGTAATGTGGAGTACCAGCCTTGTAACACCAATGCATGCCCAGAGCTGAAGAAGACCACACCGTGGACCCCATGGACACCTGTCAACATCTCGGACAATGGTGGTCACTATGAGCAACGGTTCCGATACACCTGTAAAGCTCGCCTGCCAGACCCAAACTTGCTGGAAGTGGGGAGGCAGAGGATTGAGATGCGGTACTGTTCCAGTGATGGCACCAGCGGCTGCTCCACAGATGGACTGTCTGCAGACTTTCTACGAGCTGGCAGATACTCTGCCCATACTGTTAACGGGGCCTGGTCAGCCTGGACTTCCTGGTCGCAATGCAGCCGAGATTGCAGCAGGGGCATTCGGAACAGGAAGCGTGTCTGCAACAACCCAGAACCCAAGTATGGGGGCATGCCATGCCTTGGCCCATCCCTGGAGTTCCAGGAATGCAACATTTTACCTTGCCCAATGGATGGCATGTGGTCCTGTTGGTCATCCTGGTCAAAATGCTCAGCAACCTGCGGAGGTGGACACTACATGAGAACCCGCTCATGTACGAATCCAGCCCCAGCCTATGGAGGAGACATCTGCCTGGGACTGCACACAGAGGAGGCCCTCTGCAACACACAGACCTGTCCAGAGAGTTGGTCAGAGTGGTCCGATTGGTCTGTGTGTGATGCCTCTGGCATCCAAGTCCGTGCTCGGCAGTGTATTCTTCTGTTTCCTGTGGGCAGCCAGTGTTCTGGAAATACCACTGAGAGTCGGCCATGTGTGTTTGACTCTAATTTCATCCCAGAAGTGTCTGTGGCAAGATCCAGCAGCGTAGAAGAGAAAAGGTGTGGAGAGTTCAACATGTTCCACATGATGGCCGTGGGGCTCAGCAGTTCCATCCTCGGCTGCCTCCTGACCCTGCTTGTCTATACCTACTGCCAGCGGTACCAGCAACAGTCTCATGATGCAACTGTCATCCACCCTGTCTCTCCTGCCGCTCTCAACAGCAGCATAACTAACCACATCAACAAACTGGATAAATATGACTCAGTGGAGGCCATCAAGGCATTTAACAAAAACAACTTGATCCTAGAGGAGAGAAACAAATACTTCAACCCACATCTCACTGGGAAGACCTATTCCAACGCCTACTTTACAGATCTCAACAATTATGATGAATAC---
>mm10
ATGAAGGGAGCCTGCATCCTTGCATGGCTGTTCTCAAGCCTGGGAGTGTGGAGACTTGCTAGGCCCGAGACCCAGGACCCTGCCAAGTGCCAGAGAGCTGAGCACCCTGTCGTCTCTTACAAAGAAATTGGCCCCTGGTTACGGGAGTTCAGAGCCGAGAATGCTGTGGATTTCTCGAGGTTAACATTTGACCCAGGACAGAAAGAACTTGTCGTAGGAGCGAGAAACTATCTCTTCAGATTAGAGCTTGAGGATCTGTCTCTCATCCAGGCTGTGGAGTGGGAGTGTGACGAAGCCACCAAGAAGGCCTGTTACAGCAAGGGCAAATCGAAGGAGGAATGTCAGAACTACATACGAGTGCTCTTAGTTGGTGGGGACCGGCTATTCACCTGTGGGACCAATGCCTTCACACCTGTCTGTACCATCCGCTCGTTAAGTAACCTGACTGAGATCCATGATCAGATCAGTGGCATGGCCCGCTGTCCCTACAGTCCCCAGCACAATTCTACCGCCCTACTCACTGCCAGTGGTGAGCTCTATGCTGCAACAGCCATGGATTTCCCAGGGCGAGATCCAGCCATTTACCGAAGTCTGGGCACTTTGCCTCCTCTTCGAACTGCACAGTACAACTCCAAATGGCTCAATGAACCAAACTTTGTGTCTTCCTACGACATCGGAAATTTCACCTACTTCTTCTTCCGAGAAAACGCCGTGGAACATGACTGTGGGAAGACGGTGTTCTCCAGGGCTGCCCGGGTCTGTAAAAATGACATTGGAGGGCGATTTCTTCTGGAGGACACCTGGACTACCTTCATGAAGGCTCGCCTCAACTGCTCCCGGCCTGGTGAGGTGCCCTTCTACTACAATGAGCTGCAGGGTACTTTCTTCCTGCCGGAGCTGGATCTGATCTATGGTATCTTCACCACCAATGTAAACAGCATCGCTGCCTCTGCTGTCTGTGTCTTCAACCTGAGCGCCATCTCACAGGCCTTCAATGGACCCTTCAAGTACCAAGAAAACTCTCGCTCAGCCTGGCTGCCTTATCCCAACCCCAACCCCAATTTTCAGTGCGGCACCATGGACCAGGGCCTGTACGTAAACCTGACGGAAAGAAACCTACAGGATGCTCAGAAGTTCATTCTGATGCATGAAGTGGTGCAGCCAGTGACCACAGTGCCCTCTTTCATGGAGGACAACAGCCGCTTCTCCCACTTAGCTGTTGATGTTGTGCAAGGCAGGGAGACTCTGGTCCACATCATTTATCTGGCCACAGATTATGGCACCATTAAGAAAGTACGAGCTCCCCTGAGTCAGAGCTCAGGCAGCTGTTTGCTGGAAGAGATTGAGCTTTTCCCAGAGAGGAGGAGTGAGCCCATCAGGAGCCTGCAGATCCTCCACAGCCAGAGTGTCCTATTTGTGGGACTACAGGAGCATGTGGCCAAGATCCCCCTGAAGAGGTGCCACTTCCATCAAACACGCAGTGCCTGCATTGGCGCTCAGGACCCTTACTGTGGCTGGGATGCGGTGATGAAGAAATGCACCAGCCTGGAGGAGAGTCTGAGCATGACCCAGTGGGATCAGAGCATCCCCACCTGTCCGACCAGAAATCTCACTGTAGATGGGAGCTTTGGCCCATGGTCACCGTGGACACCCTGTACACACACTGATGGCACTGCTGTGGGCTCCTGCCTCTGCCGGTCCCGCTCCTGTGACAGCCCAGCTCCTCAGTGTGGTGGTTGGCAGTGTGAGGGCCCTAGAATGGAGATCACCAACTGTTCCAGGAATGGAGGCTGGACTCCCTGGACCTCCTGGTCTCCGTGCAGCACGACCTGTGGCATTGGCTTCCAAGTGCGGCAGCGATCCTGCAGCAACCCCACGCCCAGGCATGGCGGGCGCGTGTGCGTGGGCCAGAACAGGGAGGAAAGATACTGCAATGAACATTTGCTCTGCCCACCACACGTGTTCTGGACAGGCTGGGGACCTTGGGAACGGTGCACAGCCCAGTGCGGGGGTGGCATTCAAGCCCGCCGGAGGACCTGTGAAAATGGGCCTGACTGTGCAGGATGCAATGTGGAATACCAGCCTTGTAACACCAATGCATGCCCGGAGCTGAAGAAGACCACACCCTGGACACCCTGGACCCCTGTCAACATCTCTGACAATGGAGGTCACTATGAGCAGCGTTTCCGCTATACCTGTAAAGCTCGCCTGCCAGATCCAAATTTGCTGGAAGTAGGAAGACAGAGGATAGAAATGCGGTACTGTTCCAGCGATGGAACCAGTGGCTGCTCCACAGACGGACTTTCTGGAGACTTTCTAAGAGCTGGGAGATACTCTGCTCATACAGTCAATGGGGCATGGTCAGCCTGGACTTCCTGGTCACAGTGCAGCAGAGACTGCAGCAGGGGCATTCGGAACCGGAAGCGTGTTTGCAACAACCCAGAACCCAAGTTTGGGGGCATGCCATGCCTTGGCCCATCGCTGGAGTTCCAGGAATGCAACATTTTACCTTGTCCAGTGGATGGTGTGTGGTCTTGCTGGTCATCCTGGTCTAAATGTTCAGCAACCTGTGGAGGTGGCCACTACATGAGAACCCGTTCTTGTTCGAATCCAGCCCCAGCATATGGAGGGGACATCTGCCTGGGACTGCACACAGAAGAGGCACTCTGCAACACACAGACCTGCCCAGAAAGCTGGTCAGAGTGGTCAGACTGGTCTGTGTGCGATGCATCTGGTACCCAGGTCCGTGCTCGGCAGTGCATCCTTCTGTTTCCAGTGGGCAGCCAATGTTCTGGAAATACTACAGAGAGCCGGCCTTGTGTATTTGACTCTAATTTCATCCCAGAAGTATCTGTGGCAAGATCCAGCAGCGTAGAAGAAAAAAGGTGTGGAGAGTTCAACATGTTCCACATGATGGCCGTGGGGCTTAGCAGTTCCATTCTTGGCTGCCTCCTCACACTGCTTGTCTACACCTACTGCCAGAGGTACCAGCAGCAGTCCCATGATGCAACTGTCATCCACCCTGTCTCTCCTGCCGCCCTCAACAGCAGCATAACTAACCACATCAACAAACTGGACAAATATGATTCTGTGGAGGCCATCAAGGCATTTAACAAAAACAACTTGATCCTAGAGGAGAGAAACAAATACTTCAACCCACATCTCACTGGGAAGACCTATTCCAACGCCTACTTTACAGATCTCAACAATTATGATGAATAC---
>rn6
ATGAAGGGAGCCTGCATCCTTGCATGGCTGTTCTCAAGCCTGGGAGTGTGGAGACTTGCTCGGCCTGAGACCCAGGACCCTGCCAAGTGCCAGAGAGCTGAGCACCCCGTCGTCTCCTACAAAGAAATTGGCCCCTGGTTACGGGAATTCAGAGCCGAGAATGCTGTGGATTTCTCGAGGTTAACATTTGACCCAGGACAGAAAGAACTTGTCGTAGGAGCAAGAAACTATCTCTTCAGACTACAGCTCGAGGATCTGTCTCTCATCCAGGCTGTGCAGTGGGAGTGTGATGAAGCCACGAAGAAGGCCTGTTACAGCAAGGGCAAATCGAAGGAGGAATGTCAGAACTACATACGAGTGCTCTTAGTGGGCGGGGACCGGCTCTTCACCTGTGGGACCAATGCCTTCACACCCGTCTGTACCATCCGCTCCTTAAGTAACCTGACTGAGATCCATGATCAGATCAGTGGCATGGCTCGATGTCCCTATAGTCCCCAGCACAATTCTACAGCTCTACTCACTGCCAGTGGCGAGCTCTATGCTGCAACAGCCATGGATTTCCCAGGGCGCGATCCAGCCATTTATCGAAGTCTGGGCACTTTACCTCCTCTTCGAACTGCACAGTACAACTCCAAATGGCTCAATGAACCAAACTTTGTGTCTTCCTACGACATCGGGAACTTCACCTACTTCTTCTTCCGAGAAAATGCCGTGGAACACGACTGTGGGAAGACTGTGTTCTCCAGGGCAGCCAGGGTCTGCAAGAATGACATTGGAGGACGATTTCTTCTGGAGGATACCTGGACTACCTTCATGAAGGCTCGCCTCAACTGCTCTCGGCCTGGTGAGGTGCCGTTCTACTACAACGAGCTTCAAAGCACCTTCTTCCTGCCGGAGCTGGATCTGATCTACGGCATCTTCACCACCAATGTAAACAGCATTGCTGCCTCTGCTGTCTGTGTCTTCAACCTGAGCGCCATCTCACAGGCCTTCAATGGACCCTTCAAGTACCAAGAGAACTCTCGCTCAGCCTGGCTGCCTTATCCCAACCCCAACCCCAATTTTCAGTGCGGCACCATGGACCAGGGCCTGTATGTAAACCTGACGGAAAGAAACCTACAGGATGCTCAGAAGTTCATCCTGATGCATGAAGTGGTGCAGCCAGTGACCACAGTGCCTTCCTTCATGGAAGACAACAGCCGTTTCTCCCATGTGGCTGTCGATGTTGTGCAAGGCAGGGACACCCTTGTCCATATCATCTATCTGGCCACAGATTATGGCACCATTAAAAAAGTGCGGGCTCCGCTGAGTCAGAGCTCGGGCAGCTGTTTGCTAGAAGAGATTGAGCTTTTTCCAGAGAGGAAGAGTGAGCCCATCAGGAGCCTAAAGATCCTCCACAGCCAGAGTGTCCTATTTGTGGGGCTACAGGAGCATGTGGTCAAGATCCCCCTGAAGAGATGCCATTTTCATCAAACACGTGGTGCCTGCATTGGTGCTCAGGACCCTTACTGTGGCTGGGATGCGGTGATGAAGAAGTGCACCAGCCTGGAGGAGAGCCTGAGCATGACCCAGTGGGATCAGAGCGTCCCCACCTGTCCGACCAGAAATCTCACCGTAGATGGGAGCTTTGGCCCGTGGTCTCCATGGACACCCTGTACTCACACTGATGGCACTGCTGTGGGATCCTGCCTCTGCCGGTCCCGATCCTGTGACAGCCCAGCTCCACAGTGTGGCGGCTGGCAGTGTGAGGGCCCTAGAATGGAGATCACCAACTGTTCCAGGAATGGAGGCTGGACTCCCTGGACCTCCTGGTCTCCCTGCAGCACCACTTGTGGCATTGGCTTCCAGGTGCGGCAGCGCTCCTGCAGCAACCCTACGCCCAGGCATGGAGGGCGTGTGTGCGTGGGCCAGAACAGGGAGGAAAGATACTGCAATGAACATTTACTCTGCCCACCACACGTGTTCTGGACAGGCTGGGGACCTTGGGAACGCTGCACAGCCCAGTGCGGGGGTGGCATTCAAGCTCGCCGTAGGACCTGTGAAAATGGGCCTGACTGTGCAGGATGCAATGTGGAATACCAGCCTTGTAACACCAATGCATGCCCAGAGTTGAAGAAGACCACACCATGGACCCCCTGGACACCTGTCAACATCTCTGACAATGGGGGCCACTATGAGCAGCGGTTCCGCTACACCTGTAAAGCTCGCCTGCCAGATCCAAACTTATTGGAAGTAGGAAGACAAAGGATAGAAATGCGGTACTGTTCTAGTGATGGGACCAGTGGCTGCTCCACAGATGGACTTTCTGGAGACTTTCTAAGAGCTGGGAGATACTCTGCCCATACAGTCAATGGGGCATGGTCAGCCTGGACTTCCTGGTCACAGTGCAGCAGAGACTGCAGCAGGGGCATTCGAAACAGGAAGCGTGTTTGCAACAACCCAGAGCCCAAGTATGGAGGTATGCCATGCCTTGGTCCATCACTGGAGTTCCAGGAATGCAACATTTTACCCTGTCCAGTGGATGGTGTGTGGTCTTGCTGGTCATCCTGGTCTAAATGCTCAGCAACTTGTGGGGGTGGACACTACATGAGAACCCGTTCGTGTACGAATCCAGCCCCAGCATACGGAGGGGACATCTGCCTGGGACTGCACACGGAAGAGGCCCTCTGTAACACACAGACCTGCCCAGAGAACTGGTCAGAGTGGTCAGAGTGGTCTGTGTGTGATGCATCTGGTACCCAGGTCCGTACTCGGCAGTGCATCCTTCTGTTTCCTGTGGGCAGCCAGTGTTCTGGAAATACTACAGAGAGCCGGCCTTGTGTATTTGACTCTAATTTCATCCCAGAAGTGTCTGTGGCAAGATCCAGCAGCGTAGAAGAGAAAAGGTGTGGAGAGTTCAACATGTTCCACATGATGGCTGTGGGACTTAGCAGTTCCATCCTCGGCTGCCTCCTTACACTGCTTGTCTACACCTACTGCCAGCGGTACCAGCAGCAGTCCCATGATGCAACTGTCATCCATCCTGTTTCTCCCGCCGCCCTCAACAGCAGCATAACTAACCACATCAACAAACTGGATAAATACGATTCCGTGGAGGCCATCAAGGCATTTAACAAAAACAACTTGATCCTAGAGGAGAGAAACAAATACTTCAACCCACATCTCACTGGGAAGACCTACTCCAACGCCTACTTTACAGATCTCAACAATTATGATGAATAC---
>HLmanJav1
------------------------------------------------------------------------------------CAGTGCCAGAGAGCAGAGCACCCGGTCATTTCCTATAAAGAGATTGGCCCCTGGTTACGGGAGTTCAGAGTGAAGAATGCTGTGGATTTCTCGCAGTTAACATTTGACCCAGGACAGAAAGAGCTTGTTGTAGGAGCAAGAAACTACCTCTTCAGGTTACAGCTGGAGGATTTGTCTCTGATCCAGGCTGTGCAGTGGGAATGCGATGAAGCCACCAAGAAGGCCTGTTACAGTAAGGGCAAGTCGAAGGAGGAATGTCAGAACTACATCCGTGTGCTGTTGGTGGGTGGCGACCGGCTATTCACCTGTGGAACCAATGCTTTCACACCCATGTGCACCAACCGCACGCTGAGTAACCTGACCGAGATCCATGATCAGATCAGCGGCATGGCACGCTGTCCCTACAGTCCCCAGCACAATTCCACAGCTCTCCTTACGGCCAGTGGGGAGCTCTATGCTGCCACAGCCATGGATTTCCCAGGTCGCGATCCTGCCATTTACCGGAGTCTGGGCCTCTTACCTCCTCTTCGCACAGCACAGTACAACTCCAAATGGCTCAATGAACCAAACTTCGTGTCATCTTACGACATTGGGAACTTCACCTACTTCTTTTTCCGAGAAAATGCCGTGGAGCACGACTGTGGGAAAACCGTGTTCTCCAGGGCTGCTCGGGTCTGCAAGAACGACATCGGAGGGCGGTTTCTGCTGGAGGACACCTGGACCACGTTCATGAAGGCACGCCTGAACTGCTCCCGCCCGGGCGAGGTTCCTTTCTACTACAATGAGCTGCAGAGCACTTTCTTCCTGCCAGAGCTGGATTTGATCTACGGCATCTTTACCACCAATGTGAACAGCATCGCAGCCTCGGCCGTGTGTGTCTTCAACCTGAGTGCCGTCTCCCAGGCCTTCAATGGGCCCTTCAAGTACCAGGAGAGCTCCCGTGCCGCCTGGCTACCCTACCCCAACCCCAACCCCAACTTCCAGTGTGGCACAGTGGACCAGGGCCTGTATGCAAACCTGACAGAAAGAAACCTGCAGGATGCTCAGAAGTTCATTCTGATGCATGAAGTGGTGCAGCCAGTGACCCCGGTGCCCCCCTTCATGGAGGACAACAGCCGCTTCTCCCATGTGGCCGTGGACGTGGTGCAGGGCCGGGACACGCTTGTCCACATCATCTATTTGGCCACAGATTACGGCACCATTAAGAAAGTACGGGCACCCCTGACTCAGACCTCAGGCAGCTGTTTGCTGGAGGAGATCGAGCTCTTCCCCCAGAGGCAGGGGGACCCCATCAGGAGCCTGCAGATCCTGCACAGCCAGCGTGTCCTGTTCGCGGGCCTGTGGGAGCACGTGGTCAGAATCCCACTGAAGAGGTGCCAGTTCCACCGCACACGGAGCACCTGCGTTGGGGCCCAGGACCCTTACTGCGGCTGGGACGTGGTGAAGAAGAAGTGCACAAGCCTGGAGGAGAGCCTGAGCATGGCGCAGTGGGAGCAGGACGCCTCCAGCTGCCCCACGAGGAATCTCACTGTGGACGGGCGCTTTGGCGCGTGGTCTCCGTGGACGTCCTGCACACACACTGATGGCAGCGCTGTGGGGTCCTGCCTCTGTCGTACCCGCTCCTGCGACAGCCCAGCCCCTCAGTGTGGTGGCTGGCAGTGCGAGGGCCCACGCATGGAGATCGCCAACTGTTCCAGGAACGGAGGCTGGACCCCCTGGACCTCGTGGTCTCCCTGCAGCACCACCTGCGGGATTGGCTTCCAGGTGCGGCAGCGGTCCTGCAGCAATCCCACCCCCAGGCATGGGGGCCGGGTGTGCGTGGGGCAGAACCGCGAGGAACGATACTGCAACGAGCATTTGCTGTGCCCCCCACATGTGTTCTGGACAGGCTGGGGTCCTTGGGAACGGTGCACAGTGCAGTGTGGGGGTGGCATTCAAGCTCGCCGCCGGACCTGCGAGAATGGGCCCGACTGCCCCGGCTGTGATGTGGAGTACCAGCCTTGTAACACCAGCCCGTGCCCCGAGCTGAAGAAGACCACACCCTGGACACCCTGGACGCCCGTCAACATCTCTGACAATGGTGGTCACTACGAGCAGCGATTTCGGTACACGTGCAAAGCCCGCCTGCCTGACCCGAATTTGCTGGAGGTGGGGAGACAGAGAATCGAAATGCGCTACTGCTCTAGTGACGGGACCAGTGGCTGCTCCACAGATGGCCTTTCTGGGGATTTCCTGAGAGCTGGGAGGTACTCTGCCCACACCATCAACGGGGCTTGGTCAGCCTGGACATCGTGGTCACAGTGTAGCCGCGACTGCAGCAGGGGCATTCGGAACCGGAAGCGTGTTTGCAACAACCCTGAGCCCAAGTATGGGGGCCTGCCTTGCCTGGGACCGTCCCTGGAATACCAGGAATGCAACATTTTGCCCTGTCCAGTGGATGGCATGTGGTCCTGCTGGTCGCCCTGGTCAAAATGCTCGGCAACATGTGGTGGTGGGCACTACATGAGGACCCGCTCCTGCACGAACCCAGCCCCGGCCTACGGAGGAGACATCTGCCTCGGGCTGCACACCGAAGAGGCGCTCTGCAGCACGCAGCCCTGTCCCGAGAGCTGGTCAGAGTGGTCCGACTGGTCTGAGTGTGATGCGTCTGGAGTCCAGGTCCGCACCCGCCAGTGCATCCTGCTGTTCCCCGTGGGTAGCCAGTGTTCTGGAAATGCCACGGAGAGCCGGCCATGTGTTTTTGATTCCAATTTCATCCCAGAAGTATCTGTGGCGAGATCCAGTAGCGTAGAAGAGAAAAGGTGTGGAGAGTTCAACATGTTCCACATGATCGCTGTGGGGTTGAGCAGCTCCATCCTGGGCTGTCTTCTCACGCTGCTCGTCTATACCTACTGCCAGCGGTACCAGCAGCAATCCCACGATGCCACAGTCATCCATCCTGTCGCTCCCGCCCCTCTCAACACCAGCATAACTAACCACATCAACAAACTGGACAAGTATGACTCGGTGGAGGCCATCAAGGCATTTAACAAAAACAACTTGATCCTAGAGGAAAGAAACAAATATTTCAACCCGCATCTCACTGGGAAGACCTACTCTAACGCCTATTTCACAGATCTCAATAATTATGATGAGTAC---
>canFam3
ATGAAGGGGACCTGCGTCATTGCGTGGCTGTTCTCAAGCCTGGGGTGGTGGAGACTCGCCCAGCCAGAAACAGAT---ACATCCCAGTGCCAGAGAGCGGAGCACCCGGTCACTTCCTATAAAGAAATTGGCCCCTGGTTACGGGAGTTCAGAGCGAAGAATGCTGTGGATTTCTCGCAGTTAACATTTGACCCAGGACAGAAAGAACTTGTTGTAGGAGCAAGAAACTACCTCTTCAGGTTACAGCTTGAGGATTTGTCTCTGATCCAGGCTGTGGAGTGGGAGTGTGACGAAGCCACCAAGAAGGCCTGTTACAGTAAGGGTAAATCCAAGGAGGAATGTCAGAATTACATCCGGGTGCTTTTGGTGAGTGGTGACTGGTTATTTACCTGTGGGACCAATGCTTTCACACCTGTCTGCACCAACCGCACGTTGAGTAACCTGACCGAGATCCATGATCAGATCAGTGGCATGGCCCGCTGTCCCTACAGTCCCCAGCACAATTCCACGGCTCTTCTCACAGCCGGCGGGGAACTCTATGCTGCCACAGCCATGGATTTTCCGGGACGGGATCCTGCCATTTACCGGAGTCTGGGCATCTTACCTCCTCTCCGCACGGCCCAGTACAACTCCAAGTGGCTCAATGAACCAAACTTCGTGTCATCTTACGACATTGGAAATTTCACCTACTTCTTTTTCCGAGAGAATGCCGTGGAGCACGATTGTGGGAAAACTGTGTTCTCCAGAGCTGCCCGGGTCTGTAAGAATGACATCGGGGGCCGGTTCCTGCTGGAGGACACCTGGACCACATTCATGAAGGCTCGCCTGAACTGCTCCCGGCCCGGGGAAGTCCCTTTTTACTACAACGAACTGCAGAGCACTTTCTTCCTGGCCGAGCTGGATTTGATCTATGGCATCTTTACCACCAATGTGAACAGCATCGCTGCCTCAGCCGTGTGTGTCTTCAACCTGAGCGCCATCTCCCAGGCCTTCAACGGACCCTTCAAGTACCAGGAGAATTCACGCTCTGCCTGGCTGCCGTATCCCAACCCCAACCCCAACTTCCAGTGCGGCACGGTGGATCAGGGCCTGTACATGAACCTGACAGAGAGGAACCTGCAGGACGCTCAGAAGTTCATTCTGATGCACGAGGTGGTGCAGCCGGTGACCTCGGTCCCCTCCTTCATGGAAGACAGCAGCCGCTTCTTCCACATGGTCGTCGATGTGGTGCAGGGTAGAGACACGCTCATCCACGTCATCTATCTGGCCACAGGTTATGGCACCATTAAAAAAGTGCGGGCGCCCCTGACTCCAGCTGCCGGCAGCTGTTTGCTGGAAGAGATTGAGATCTTCCCCGAGCAGCGGGCAGAGCCCATAAGGAGTCTGCAGATCCTCCACAGCCAGAGTGCCCTGTTCGTGGGCTTGCAGGAGCATGTGGCCAAGATCCAGCTGAAGAGGTGCCAGTTCTATCGCACCCGCAGCGCCTGCATTGGGGCCCAGGACCCTTACTGTGGCTGGGACATGGTGATGAAGAAATGCACGAGTCTGGAGGACAGCCTGAACATGACGCAGTGGGAGCAGATCACCTCCACCTGTCCTATAAGGAATCTCACCGTGGACGGGCACTTCGGCGCGTGGTCTCCATGGACACCCTGCACGCACACCGATGGCAGCGCCGGGGGGTCCTGCCTGTGTCGCACCCGCACCTGTGACAGCCCGGCCCCCCAGTGCGGCGGCTGGCAATGTGAGGGCCCCCGCATGGAGATCGCCAACTGTTCAAGGAATGGAGGCTGGACCCCCTGGACCTCGTGGTCTCCCTGCAGCACCACCTGTGGGATCGGCTTCCAGGTGCGCCAGCGATCCTGCAGCAACCCCACTCCGCGGCACGGGGGCCGGGTGTGCGTGGGCCAGAACCGCGAGGAGAGATACTGCAATGAGCATTTGCTGTGCCCCCCGCACATGTTCTGGACGGGCTGGGGTCCTTGGGAACGGTGCACAGCCCAGTGTGGCGGTGGCATTCAAGCTCGCCGCAGGACCTGTGAGAATGGACCTGACTGCGCGGGCTGTAATGTGGAGTACCAGCCTTGCAACACCAACCCATGCCCCGAGCTGAAGAAGACCACGCCCTGGACGCCCTGGACACCCGTCAACATCTCAGACAACGGGGGGCACTATGAGCAGCGATTCCGCTACACATGCAAAGCCCGCCTGCCTGATCCGAATTTGCTGGAAGTGGGAAGGCAGAGAATCGAGATGCGGTACTGTTCCAGCGATGGGACCAGCGGCTGCTCCACAGACGGCCTTTCTGGTGATTTCCTGCGTGCTGGGAGGTACTCCGCCCACACCGTCAACGGTGCTTGGTCAGCCTGGACATCGTGGTCACAGTGCAGCCGTGACTGTAGCAGGGGCATCCGGAACCGGAAGCGTGTTTGCAACAACCCTGAGCCCAAGTATGGAGGGATGCCTTGCCTGGGCCCATCCCTAGAATACCAGGAATGCAACATTTTGCCCTGCCCAGTGGATGGCGTGTGGTCTTGCTGGTCTCCCTGGTCAAAATGCTCAGCGACATGTGGCGGTGGACACTACATGAGGACCCGCTCATGCACAAACCCAGCCCCAGCCTACGGAGGAGACATCTGCCTGGGGCTTCACACGGAGGAGGCAGTCTGCAACACGGACCCCTGCCCGGAGAGCTGGTCAGAGTGGTCAGACTGGTCTGAATGTGCCGTGTCTGGGGTCCAGGTCCGTGCCCGCCAATGCATTCTTCTGTTCCCTGTGGGCAGTCAGTGTTCTGGAAACACCACAGAGAGCCGCCCTTGTGTTTTCGATTCCAATTTCGTCCCAGAAGTATCTGTGGCAAGATCCAGTAGTGTAGAAGAGAAAAGGTGTGGGGAGTTCAATCTGTTCCACATGCTTGCTGTGGGGCTGAGCAGCTCCATTCTAGGCTGCCTCCTTACACTGCTCGTCTACACCTACTGCCAACGGTACCAGCAGCAGTCCCACGATGCCACCGTCATCCACCCTGTTGCTCCTGCCCCTCTCAACACCAGCATAACTAACCACATCAACAAACTGGACAAGTATGACTCGGTGGAAGCTATCAAGGCATTTAACAAAAACAACTTGATCCTAGAGGAAAGAAACAAATACTTCAACCCGCATCTCAGTGGGAAGACCTATTCTAACGCCTACTTTACAGATCTCAATAATTACGATGAGTAC---
>hetGla2
ATGAAGGGAGCCTGCGCCCTCGCGTGGCTGTTCTCCAGCCTGGAGCTGTGGAGACTGGCCCAGCTGGAGGCACAA---GATGCCCAGTGCCAGAGAGCTGAGCACCCAGTCATTTCCTACAAAGAAATTGGCCCCTGGTTGCGGGAGTTCAGAGCGAAGAATGCTGTGGATTTCTCGCAGTTAACATTTGACCCAGGACAGAAAGAGCTTGTGGTAGGAGCAAGAAACTACCTCTTCAGATTGCAGCTAGAGGACCTATCTCTTATCCAGGCTGCGGAGTGGGCATGTGACGAGGCGACCAAGAAGGCCTGCTACAGCAAAGGCAAATCGAAGGAGGAGTGTCAGAACTACATCCGGGTGCTTTTGGTGGGTGGCGACCGATTATTCACCTGTGGAACCAACGCTTTCACACCTGTGTGCACCAACCGCTCGTTGAGCAACCTGACTGAGATCCACGATCAGATCAGTGGCATGGCCCGCTGTCCCTACAGTCCCCAGCACAACTCCACAGCCCTCCTCACGGCTGGCGGTGAGCTCTATGCCGCGACAGCCATGGATTTTCCGGGACGAGATCCTGCCATTTACCGAAGCCTGGGGCTTTTGCCTCCGCTCCGCACTGCGCAGTACAACTCCAAGTGGCTCAACGAACCGAACTTTGTATCCTCCTATGACATCGGAAATTTCACCTACTTTTTTTTCCGAGAAAATGCTGTGGAGCATGACTGTGGGAAGACAGTGTTCTCCAGGGCTTCCCGGGTCTGCAAGAACGACATCGGGGGGCGCTTCCTGCTGGAGGACACTTGGACCACCTTCATGAAGGCGCGCCTGAACTGCTCCCGGCCCGGGGAGGTCCCCTTCTACTACAACGAGCTGCAGAGCACTTTCTTGCTGCCCGAGCTGGACTTGATCTATGGCATCTTTACCACCAACGTCAACAGCATTGCTGCCTCGGCCGTATGTGTCTTCAACCTGAGCGCCATCTCGCAGGCCTTCAATGGGCCCTTCAAGTTCCAGGAGAACTCTCGCTCCGCCTGGCTACCTTATCCGAACCCCAACCCCAACTTCCAGTGTGGCACCGTGGACCAGGGCCTGTATGTGAATCTTACAGAGAGGAACCTGCAGGACGCTCAGAAGTTCATCCTGATGCACGAGGTGGTGCAGCCGGTGTCCCCAGTGCCCTCCTTCCTAGAGGACAACAGCCGCTTCTCCCACGTGGTGGTGGACGTGGTGCAGGGCAGAGACTTGCTCTTCCACATCATCTACCTGGCCACAGATTATGGCACCATTAAGAAAGTACGCGCACCCCTGAATCAGACCTCAAGCAGCTGTTTGCTGGAAGAGATCGAGCTCTTCCCAGAGAGGAGGAGGGAGCCCATCCGGAGCCTGCAGATCCTGCACAGCCAGAGCGTCCTGTTTGTGGGTCTGCGGGAGCACGTGGCCAAGATCCCCCTGAAGAGGTGCCGGTTCTACCGCACTCGCAGCACCTGCATCGGGGCCCAGGACCCTTACTGTGGCTGGGACGTCGTGATGAACAAGTGCACCAGCCTGGAGGAGAGCCTCAGCATGACACGGTGGGAACAGAGCATCTCCGCCTGCCCGACCCGGAATCTCACTGTGGATGGGCGCTTCGGCCAGTGGTCTCCGTGGACGCCCTGCAGCCACACGGACGGCAGTGCCGTGGGGTCCTGCCTGTGTCGGTCCCGCTCCTGTGACAGCCCAGCCCCACAGTGCGGCGGCTGGCAGTGCGAGGGGCCCAGCATGGAGATCGCCAACTGCTCCAGGAATGGAGGCTGGACCCCCTGGACCTCCTGGTCACCCTGCAGCACAACCTGTGGCATTGGCTTCCAGGTGCGGCAGCGGTCCTGCAGCAACCCCACACCGAGGCACGGGGGCCGGGTGTGTGTGGGACAGAACCGCGAGGAAAGATACTGCAATGAACATTTGCTCTGCCCGCCGCACATGTTCTGGACAGGCTGGGGGCCTTGGGAACGGTGCACTGCCCAGTGCGGGGGTGGCATTCAGGCTCGCCGCAGAACCTGTGAGAACGGGCCCGACTGTGCAGGCTGCAACGTGGAGTACCAGCCTTGCAACACCAACCCGTGTCCCGAGCTGAAGAAAACCACACCCTGGACACCATGGACGCCCGTCAACATCTCTGACAATGGCGGCCACTATGAGCAGCGATTCCGATACACCTGCAAAGCCCGCCTGCCAGATCCGAACCTGCTGGAGGTGGGAAGGCAGAGAATCGAAATGCGGTACTGTTCTAGTGACGGAACCAGCGGCTGCTCCACGGATGGGCTTTCCGGGGACTTCCTGCGCGCAGGGCGGTACTCGGCCCACACAGTCAACGGCGCGTGGTCAGCCTGGACGTCCTGGTCCCAGTGCAGCCGCGACTGCAGCAGGGGCATTCGGAACCGGAAGCGCGTGTGCAACAACCCGGAGCCCAGGTACGGAGGGATGCCGTGCCTGGGCCCGTCCGTGGAGTACCAGGAGTGCAACATCTTGCCCTGCCCAGTGGACGGTGCGTGGTCATGCTGGTCGTCCTGGTCACAGTGCTCGGCAACATGTGGTGGCGGACACTACATGAGGACACGCTCCTGCACAAACCCCGCCCCGGCCTACGGAGGGGACATCTGCCTGGGGCTGCACACTGAAGAGGCCCTGTGTAACACACAGCCCTGCCCAGAGAGCTGGTCTGAGTGGTCCGACTGGTCTGGGTGCGACCCAGCTGGCGTCCAGTTCCGCACCCGCCAGTGCATCCTTCCCTTCCCGGTGGGCAGCCAGTGCTCCGGGAACAACACCGAGAGCCGGCCGTGCGCTCTCGACTCTAACTTCATCCCAGAAGTATCCGTGGCAAGATCCAGTAGTGTAGAAGAGAAAAGGTGTGGAGAGTTCAACATGTTCCACATGATCGCTGTGGGCCTGAGCAGCTCCATCCTCGGCTGCCTCCTCACCCTGCTTGTCTACACCTACTGCCAGCGCTACCAGCAGCAATCCCATGACGCAACTGTCATCCACCCAGTGTCTCCTGCCCCTCTCAACACCAGCATAACCAACCACATCAACAAACTGGACAAGTACGACTCAGTGGAGGCCATCAAGGCATTTAACAAAAACAACCTGATTCTCGAAGAAAGAAACAAATACTTCAACCCACATCTCACTGGAAAGACCTATTCTAATGCCTACTTTACAGATCTCAATAATTATGATGAGTAC---
>cavPor3
ATGAAGGCAGCGTGCGTCCTCGCATGGCTGCTCTCCAGCCTGGGGCTGTGCACACTTGCCCGGCTGGAGGCGGAG---GGTCCGCAGTGCCAGAGAGCGGAGCACCCCATCATCTCCTACAAAGAAATTGGCCCCTGGTTGCGGGAGTTCAGAGCGAAGAATGCTGTGGATTTCTCGCAGTTAACATTTGACCCAGGACAGAAAGAGCTTGTGGTAGGAGCCAGAAATTACCTCTTCAGATTGCAGCTGGAGGATCTGTCTCTCATCCAGGCTGTGCAGTGGGAGTGTGACGAGGTGACCAAGAAGGCCTGCTTCAGCAAGGGCAAATCGAAGGAGGAGTGTCAGAACTACATCCGGGTGCTGCTGGTGGGTGGTAACCGGTTATTCACCTGTGGGACCAACGCTTTCACACCCGTGTGCACCATCCGCTCGCTGAGTAACCTGACCGAGATCCACGATCAGATCAGTGGCATGGCCCGCTGTCCCTACAGTCCCCAGCACAATTCCACAGCCCTCCTCACAGCCAGTGGGGAGCTGTACGCGGCCACAGCCATGGACTTCCCGGGGCGAGATCCTGCGATTTACCGAAGCCTGGGCCTTTTGCCACCACTCCGCACTGCACAGTACAACTCCAAGTGGCTGAACGAACCCAATTTCGTGTCCTCCTATGACATCGGGAACTTCACCTACTTCTTCTTCCGAGAAAATGCTGTGGAGCATGACTGCGGGAAGACAGTGTTCTCCAGGGCTGCTCGGGTCTGCAAGAACGACATTGGGGGACGCTTCCTCCTGGAGGACACCTGGACCACCTTCATGAAGGCGCGTCTGAACTGCTCCCGGCCCGGGGAGGTCCCCTTCTACTACCACGAGCTGCAGAGCACGTTCTTCCTGCCCGAGCTGGACCTGATCTACGGCATCTTCACCACCAACGTGAACAGCATCGCCGCCTCGGCTGTGTGTATCTTCAACCTGAGCGCCATCTCGCAGGCCTTCAACGGGCCCTTCAAGTTCCAGGAGAACTCCCGCTCGGCCTGGCTGCCTTATCCCAACCCCAACCCCAACTTCCAGTGCGGCACCGTGGACCAGGGCCTGTACGTGAACCTGACCGAGCGGAACCTGCAGGACGCCCAGAAGTTCATCCTGATGCATGAGGTGGTGCAGCCGGTCACCACGGCGCCCGCCTTCCTGGAGGACAACAGCCGCTTCTCCCACGTGGTGGTGGACGTGGTGCAGGGCAGAGACATGCTGGTCCACATCATGTACCTGGCCACAGATTATGGTACCATTAAGAAAGTACGGGCCCCCCTGAACCAGACATCAGGCAGCTGTTTGCTGGAAGAAATCGAGCTCTTCCCGGAGAGGAGGAGCGAGCCCATCCGGAGCCTGCAGATCCTCCACAGCCAGAGCGTCCTGTTTGTGGGTCTCCAGGAGCACGTAGTCAAGATCCCCCTGAAGCGGTGCCAGTTCTACCACACGCGCAGCACCTGCATCGGGGCCCAGGACCCTTACTGTGGCTGGGACGTCGTGATGAACAAGTGCACCAGCCTGGAGGAGAGCCTCAGCATGACGCAGTGGGAGCAGAGCCTCTCCACCTGCCCGACCAGGAATCTCACTGTTGATGGACGCTTTGGCCCCTGGTCACCGTGGACGCCTTGCACGCACACAGATGGCAGTGCCGTGGGATCCTGCCTCTGTCGGTCCCGCTCCTGTGACAGCCCTGCCCCACAGTGTGGTGGCTGGCAGTGCGAGGGCCCCAGCATGGAGATCGCCAACTGCTCCAGGAATGGAGGCTGGACCCCCTGGACCTCCTGGTCACCCTGCAGCACAACATGTGGCATTGGCTTCCAGGTGCGGCAGCGGTCCTGCAGCAACCCCACGCCGAGGCACGGGGGCCGCGTGTGCGTGGGCCAGAACCGCGAGGAAAGGTACTGCAATGAACATCTGCTCTGTCCCCCGCACGTGTTCTGGACGGGCTGGGGGCCTTGGGAAAGGTGCACTGCCCAGTGTGGGGGTGGCATTCAGGCTCGCCGAAGGACCTGTGAGAACGGACCGGACTGCGCAGGCTGCAACGTGGAATACCAGCCCTGTAACACCAACGCGTGTCCCGAGCTGAAGAAGACCACGCCCTGGACTCCATGGACGCCGGTCAACATCTCTGACAATGGTGGCCACTATGAGCAGCGGTTCCGGTACACCTGCAAGGCCCGCCTGCCGGACCCCAACCTGCTGGAAGTGGGGAGGCAGAGAATTGAGATGCGCTACTGTTCCAGTGATGGAACCAGCGGCTGCTCCACAGATGGACTTTCCGGGGACTTCCTGCGTGCAGGGAGGTACTCGGCCCACACCGTCAACGGGGCGTGGTCAGCCTGGACATCCTGGTCCCAGTGCAGCCGAGACTGCAGCAGGGGCATCCGGAGCCGGAAGCGCGTTTGCAACAACCCGGAGCCCAAGTTCGGCGGGCTGCCGTGCCTGGGCCCGTCCCTGGAGTACCAGGAGTGCAACATCTTGCCCTGCCCAGTGGACGGTATGTGGTCTTGCTGGTCATCCTGGTCACAGTGCTCGGCAACCTGCGGTGGTGGACACTACATGCGGACGCGCTCATGCACAAACCCCGCCCCCGCCTATGGAGGGGACATCTGCCTGGGGCTGCACACCGAAGAGGCTCTCTGCAACACCCAGCCCTGCCCAGAGAGCTGGTCAGAGTGGTCCGAATGGTCTGCATGCGACCCATCTGGTGTCCAGATCCGTGTCCGCCAGTGCATCCTCCTGTTCCCGGTGGGCAGCCAGTGTTCCGGGAACCACACCGAGAGCCGGCCGTGCGTTTTTGACTCCAACTTCATCCCAGAAGTATCTGTGGCAAGATCCAGCAGTGTAGAAGAGAAAAGATGTGGAGAGTTCAACATGTTCCACATGATCGCCGTGGGCCTGAGCAGCTCCATCCTTGGCTGCCTCCTCACCCTGCTGGTCTACACCTACTGCCAGCGCTACCAGCAGCAATCCCACGACGCCACTGTCATCCACCCTGTGTCACCCGCCCCTCTCAACACCAGCGTAACCAACCACATCAACAAACTGGACAAGTACGACTCCGTGGAGGCCATCAAGGCATTTAACAAAAACAACCTGATCCTGGAGGAAAGGAACAAATACTTCAACCCCCATCTCACTGGGAAGACCTACTCTAATGCCTACTTTACGGATCTGAATAATTATGATGAGTAC---
>eriEur2
ATGAGGGGACCCTGTGTCCTTGCTTGGCTGTTCTCGAGCCTGGGCTGGTGGAGACTTGTGCAGCCAGAAAGCGAC---TCAGTCCGGTGCCAGCGAGTGGAGCATCCAGTTGTCACATACAAAGAAATTGGCCCCTGGTTGCGGGAGTTCAGAGCCAAGGATGCTGTGGATTTCTCTCAGTTAACCTTTGATCCGGGACAGAAAGAACTTGTGGTGGGAGCAAGAAACTACCTCTTCAGGCTCCATCTGGAGGATCTGTCTCTGATCCAGGCTGTGCAGTGGGGCTGTGATGTAGCCACGAAGAAAGCTTGTTACAGCAAAGGCAAATCCGAGGAGGAATGTCAGAACTACATCCGGGTGCTTTTGGTGGGTGGAGACCGACTGTTCACCTGCGGGACCAACGCCTTCACTCCGGTCTGCACTAACCGAACGCTCAGTAACCTGACGGAGATCCACGACCACATCAGCGGCATGGCCCGCTGTCCCTACAGCCCTCAGCACAACTCCACGGCCCTGCTGACCGCCGGCGGCGAGCTGTACGCCGCCACTGCCATGGACTTCCCCGGGCGCGACCCGGCCATCTACCGCAGCCTGGGCGCTCTGCCCCCGCTCCGCACTGCGCAGTACAACTCCAAGTGGCTCAACGAGCCGAACTTCGTGTCCTCCTACGACATTGGGAATTTCACCTACTTCTTCTTCCGGGAGAATGCAGTGGAGCACGACTGTGGGAAGACCGTGTTCTCCAGGGCTGCCCGGGTCTGCAAGAACGACCTTGGGGGCCGCTTCCTCCTGGAGGACACCTGGACCACCTTCATGAAGGCCCGGCTCAACTGCTCTCGGCCCGGGGAGGTGCCCTTCTACTACCACGAGCTGCAGGGCACCTTCTTCCTGCCCGAGCTGGACCTCATCTATGGCATCTTCACCACCAATGTGAACAGCATCGCCGCCTCGGCCGTGTGCATCTTCAACCTTAGTGCCATCTCTCAAGCTTTCAATGGGCCCTTCAAGTACCAAGAGAACTCCCGCTCAGCCTGGCTGCCCTACCCCAATCCCAACCCAAACTTCCAGTGTGGCACCGTGGACCAGGGTCTGTACGTGAACCTGACGGAGAGGAACCTGCAGGATGCTCAGAAGTTCATCCTGATGCATGAGGTGGTGCAGCCCGTGAGCCCCGTGCCAGCCTTCCAGGAGGACAGCAGCCGCTTCTCCCACGTGGCCGTGGATGTAGTGCAGGGCCGGGATGCCCTGGTGCACATCATTTACCTGGCTACAGATCAAGGCACCATCAAGAAGGTGCGGGCGCCCCTGACTCCGGGCGCCACCGGCTGCCTGCTGGAGGAGGTGGAGCTGTTCCCAGAGCGGCGGCCCGAGCAGGTGCGCGGCCTGCGGGTGCTGCACAGCCAGAGCGCGCTCTTCGTGGGGCTCCGCCAGCACGTGGCCAAGGTCCCGCTCAAGCGCTGCCACTTCCACCGCACCCGCAGCGCCTGCATCGGGGCCCAGGACCCTTATTGTGGCTGGGACGTGGTGATGAAGAAATGCACCAGCCTGGAGGAGAGCCTGAGCATGACACAGTGGGAGCAGAGCATCTCCACCTGCCCTACCAGGAACCTCACAGTGGACGGACGCTTTGGCCCGTGGTCTGCGTGGACGCCCTGCTCCCACACGGATGGCAGCGCCGTGGGCTCCTGCCTCTGCCGGACCCGCTCCTGCGACAGCCCGGCCCCCCAGTGTGGAGGATGGCAGTGCGAGGGGCCCCGCATGGAGATCACCAACTGCTCCCGGAACGGAGGCTGGACACCCTGGACCTCGTGGTCTCCCTGCAGCACCACCTGCGGCATCGGCTTCCAGGTGCGCCAGCGGGCCTGCAGCAACCCCGCCCCGCGCCATGGCGGCCGCGTGTGTGTGGGCCAGAACCGCGAGGAGAGGTACTGCAACGAGCACTTGCTGTGCCCCCCACACATGTTCTGGACAGGCTGGGGGCCCTGGGAACGGTGCACAGCCCAGTGTGGAGGTGGCGTTCAAGCGCGCCGCAGAACCTGTGAGAATGGGCCTGACTGTGTGGGCTGCAACGTGGAATACCAGTCATGCAACACCAACACATGTCCTGAGCTGAAGAAGACCACCCCCTGGACCCCCTGGACCCCCGTGAACATCTCCGACAATGGCGGCCACTACGAGCAGCGGTTCCGGTATACATGCAAAGCCCGCCTGCCAGACCCCAACCTGCTGGAAGTGGGGAGACAGAGAATTGAGATGCGCTACTGTTCCAGCGATGGGACCAGTGGCTGCTCCACTGATGGTCTTTCTGGAGATTTCCTGCGAGCGGGCAGGTACTCAGCCCACACGGTCAATGGTGCCTGGTCAGCCTGGACATCCTGGTCGCAGTGCAGCCGAGACTGCAGCAGAGGCATCCGGAACCGGAAGCGGGTCTGCAACAACCCGGAGCCCAAGTACGGAGGCATGCCCTGCCTGGGCCCCTCCCTGGAGTACCAGGAGTGCAACATTCTGCCCTGCCCAGTGGACGGCATGTGGTCCTGCTGGTCTTCCTGGTCCAAATGCTCGGCGACCTGTGGCGGTGGACACTACATGCGGACTCGATCCTGCACCAACCCGGCCCCGGCCTACGGGGGCGACATCTGCCTGGGACTGCACACGGAGGAAGCGCTGTGCAGCACCCAGCCCTGCCCCGAGAGCTGGTCCGAGTGGTCAGATTGGTCCCCATGTGATGCGTCTGGAGTTCAGATTCGAGCCCGCCAGTGCGTCCTTCTGTTCCCCGTGGGCAGCCAGTGTTCCGGAAACACCACAGAGACTCGGCCCTGCGTCTATGACTCCAATTTCATCCCAGAAGTCTCTGTGGCCAGATCTAGCAGTGTAGAAGAAAAACGGTGTGGAGAGTTCAACATGTTCCACATGATGGCCGTGGGCTTGAGCTGCTCCATCCTGGGCTGCCTCGTCACGCTGCTTGTCTACACCTACTGTCAGCGCTACCAGCAACAGTCCCATGACGCCACCGTCATCCACCCAGTCGCCCCCGCCCCGCTCAACACCAGCATCACCAACCACATCAACAAACTGGACAAGTACGACTCGGTGGAAGCCATCAAGGCATTCAACAAGAACAATTTAATCCTGGAAGAAAGAAATAAATACTTCAATCCCCATCTCTCTGGGAAGACCTATTCCAATGCCTACTTCACGGAGCTCAATAATTATGATGAGTAC---
>HLrouAeg4
ATGAAGGGGACCTGTGTCATCGCCTGGCTCTTCTCAAGCCTGGGGTGCTGGGGGCTCGCCCAGCCGGACGCGGAC---GCAGTGCAGTGCCAGCGAGCAGAGCACCCGGTCGTTTCCTATAAAGAAATTGGCCCCTGGTTGCGGGAGTTCCGAGCGAAGGATGCTGTGGATTTCTCGCAGTTAACATTTGACCCGGGACAGAAAGAACTTGTTGTGGGAGCAAGAAACTACCTCTTCAGGTTACAGCTTGAGGATTTGTCTCTGATCCAGGCTGTGGAGTGGCATTGTGACGAGGTGACCAAGAAGGCCTGCTACAGTAAGGGCAAATCAGAGGAGGAATGCCAGAACTACATCCGGGTGCTTCTGGTGGGCGGTGACCGGCTGTTTACCTGTGGGACCAACGCTTTCACGCCTGTCTGCACCAATCGCACGCTGAGCAACCTGACCGAGGTCCACGATCAGATCAGCGGCATGGCCCGCTGCCCCTACAGCCCCCAGCACAACTCCACGGCGCTGCTCACGGCCGGCGGGGAGCTGTACGCCGCCACGGCCATGGACTTCCCGGGCCGCGACCCGGCCATCTACCGGAGCCTGGGCGTCCTGCCTCCGCTGCGCACCGCCCAGTACAACTCCAAGTGGCTCAACGAACCCAACTTCGTGTCCTCCTACGACATCGGCCACTTCACCTACTTCTTCTTCCGCGAGAACGCCGCGGAGCACGACTGCGGGAAGACCGTCTTCTCCAGGGCCGCCCGGGTCTGCAAGAACGACGTCGGGGGCCGCTTCCTGCTGGAGGACACCTGGACCACCTTCATGAAGGCGCGGCTGAACTGCTCCCGGCCGGGCGAGGTGCCCTTCTCCTACAACGAGCTGCAGAGCACGTTCTTCCTGCCCGAGCTGGACCTGATCTACGGCGTCTTCACCACCAACGTGAACAGCATCGCCGCCTCCGCCGTGTGTGTCTTCAACCTGAGTGCCATCTCGCAGGCCTTCAACGGGCCCTTCAAGTACCAGGAGAACTCGCGCTCCGCCTGGCTGCCGTACCCCAACCCCAACCCCAACTTCCAGTGCGGCACCGTGGACCAGGGCCTGTACGTGAACCTGACGGAGAGAAACCTGCAGGACGCTCAGAAGTTCATTCTGATGCACGAGGTGGTGCAGCCGGTGAGCGCGGTGCCCGCCTTCATGGAGGACGACAGCCGCTTTTCCCACGTGGCCGTCGACGTGGTGCAGGGCAGGGACGCGCTCGTCCACACCATCTACCTGGCCACAGATTACGGCACCATTAAGAAAGTGCGGGCGCCCCTGACGGAGACCTCAGGCAGCTGCCTGCTGGAAGAGATCGAGCTGCTGCCCCGGCGGCAGCGGGAGCCCATCCGGAGCCTGCTCATCCTGCACAGCCAGAGCGCCCTGTTCGTGGGCCTGCGGGAGCACGTGGCCAAGGTCCCGCTGAGGAGGTGCCAGTTCCACAGCACACGCAGCGCCTGCATCGGGGCCCAGGACCCGTACTGCGGCTGGGACGTGGCGATGAAGAAGTGCACGAGCCTGGAGGAGAGCCTGAGCATGACCCAGTGGGAGCAGACCATCTCCGCCTGCCCGACGAGGAATCTCACCGTGGACGGCCGCTTCGGCGCCTGGTCCCCGTGGGCGCCCTGCACGCACGCGGACGGCAGCGCCGTGGGAACCTGCCTCTGCCGCTCGCGCTCCTGCGACAGCCCGGCCCCGCGCTGTGGCGGCTGGCAGTGCGAGGGCCCCCGCATGGAGATCGCCAACTGCTCCAGGAACGGTGGCTGGACGCCCTGGACCACCTGGTCGCCCTGCAGCACCACCTGCGGCATCGGCTTCCAGGTGCGGCAGCGCGCCTGCAGCAACCCCACGCCGCGCCACGGGGGCCGCGTGTGCGTGGGGCAGAACCGCGAGGAGAGATACTGCAACGAGCATCTGCTGTGCCCCCCGCACGTGTTCTGGATGGGCTGGGGCCCCTGGGAGCGGTGCACGGCCCAGTGCGGGGGCGGCATCCAAGCGCGCCGCAGGACCTGCGAGAACGGGCCGGACTGCGTGGGCTGCAACGTGGAGTACCAGCCCTGCAACACCACGCCATGCCCCGAGCTGAAGAAGACCACGCCCTGGACGCCCTGGACGCCCGTCAACATCTCCGACAACGGCGGCCACTACGAGCAGCGGTTCCGGTACACGTGCAAAGCCCGCCTGCCGGACCCGAACCTGCTGGAAGTGGGGAGGCAGAGGATCGAGATGCGGTACTGCTCCAGCGACGGGACCAGCGGCTGCTCCACCGACGGCCTGTCCGGCGACTTCCTGCGTGCTGGCCGATACTCGGCCCACACGGTCAACGGGGCTTGGTCGGCCTGGACGCCGTGGTCACAGTGCAGCCGCGACTGTAGCCGGGGCGTGCGGAACCGGAAGCGGGCTTGCAACAACCCCGAGCCCAAGCACGGCGGCGCGCCCTGCCTCGGCCCGGCCCTGGAGTACCAGGAGTGCAACATCCTGCCCTGCCCAGTGGATGGCATGTGGTCCTGCTGGTCCCCCTGGTCCAAGTGCTCAGCGACGTGCGGCAGCGGACACTACATGAGGACGCGCTCGTGCACGAACCCGGCCCCCGCCTACGGCGGCGACATCTGCCTGGGGCTGCACACGGAGGAGGCGCTGTGCAACACGCAGCCGTGCCCGGAGAGCTGGTCGGAGTGGTCACACTGGACCGAGTGTGACATGTCAGGGGTCCAGGTCCGCGCCCGCCAGTGCACCCTCCTCTTCCCCGTGGGCAGCCAGTGTTCCGGAAACACCACCGAGAGCCGGCCTTGCGTTTTTGATTCCAATCTCATCCCAGAAGTGTCTGTGGCAAGGTCCAGCAGCGTAGACGAGAAAAGGTGCGGAGAGTTCAACATGTTCCACATGGTGGCCGTGGGGCTGAGCAGCTCCATCCTGGGCTGCCTGCTCACGCTCCTCGTCTACACATACTGCCAGCGGTACCAGCAGCAGGCCCACGACGCCACCGTCATCCACCCCGTCGCCCCCGCCCCGCTCAACACCAGCATCACCAACCACATCAACAAGCTGGACAAGTACGACTCGGTGGAGGCCATCAAGGCATTTAACAAAAACAACTTGATCCTAGAGGAAAGAAACAAATACTTCAACCCGCATCTTACCGGGAAGACTTATTCTAACGCCTACTTTACAGATCTCAATAATTATGATGAGTAC---
>ochPri3
ATGAAGGGAGTCTGCGTGGTTACCTGGCTGGTTACAAGTCTTGGGGTGTGGAGACTTGCCCAGCCTGAGCCCCGGGACGCTGCGTGGTGCCAGAGAGCAGAACACCCGGTCATCTCCTACAAAGAAATTGGCCCCTGGTTACGCGAGTTCAGAGCGAAGAATGCTGTGGACTTCTCGCGGTTAACGTTTGATCCAGGACAACAAGAACTTGTTGTAGGAGCAAGAAACTACCTCTTCAGGTTGCGGCTCGAGGACCTGTCTCTTCTGCAGGCTGTCGAGTGGGGATGTGACGAAGCTACCAAGAAGGCCTGTTACAGCAAGGGTAAATCCCAGGAGGAGTGTCAGAACTATATCCGGGTGCTTCTGGTGGGTGGTGACCGGCTGTTCACCTGCGGGACCAACGCTTTCACCCCTGTCTGCACCAGCCGCTCGTTGACGAACCTGACGGAAATCCACGACCAGATCAGCGGCATGGCGCGCTGTCCGTACAGCCCCCAGCACAACTCCACGGCTCTACTCACGGCCAATGGGGAGCTGTACGCTGCCACGGCCATGGACTTCCCGGGCCGCGACCCCGCCATCTACCGGAGCCTAGGTGCCCTGCCACCTCTGCGGACTGCACAGTACAACTCCAAGTGGCTCAATGAACCCAACTTTATATCGTCCTATGACATTGGCAATTTCACCTATTTTTTCTTCCGGGAAAATGCTGTGGAGCATGACTGTGGGAAGACTGTGTTCTCCAGGGCGGCCCGGGTCTGCAAGAACGACATCGGTGGGCGGTTCCTGCTGGAGGATACCTGGACCACGTTCATGAAGGCGCGGCTCAACTGCTCCCGGCCCGGCGAGGTGCCCTTCTACTACCACGAGCTGCAGAGCACCTTCTTCCTGCCCGAGCTCGACCTCATCTACGCCATCTTCACCACCAACGTGAACAGCATCCCTGCCTCAGCAGTGTGCGTCTTCAACCTCAGTGCCATCTCACAGGCTTTCAACGGGCCCTTCAAGTACCAGGAAAACTCACGCTCAGCCTGGCTGCCCTATCCCAATCCCAACCCCAACTTTCAGTGTGGCACTGTGGACCAGGGCCTGTATGTGAACCTGACAGAGAGGAACTTGCAGGATGCTCAGAAGTTCATTCTGATGCACGAGGTGGTGCAGCCAGTGACCGCTGTGCCTGCCTTCATGGAAGACAACAGCCGCTTCTCCCACGTGGCCGTCGACGTGGTGCAGGGCCGGGACACACTCGTCCACATCATGTATTTGGCCACAGACTATGGTACCATTAAGAAAGTGCGTGCACCCCTGAAACAGAGCTCAGGCAGCTGCTTGTTGGAGGAGATCGAGCTGTTCCCAGAGAGGCGGCAGGAGCACATCCGGAGTCTGCAGATCCTGCACAGCCAGAGCGTGCTGTTCGTGGGCCTGCGAGAGCACGTGGCCAAGGTGCCCCTGAAGAGGTGCCAGTTCTACCGCACCCGCAGCACCTGCATGGGGGCCCAGGACCCGTACTGTGGCTGGGATGTGGTGATGAAGAAGTGCACCAGCCTGGAGGAGAGCCTGAGCATGACACAGTGGGAGCAGAGCATCTCGGCCTGCCCGACAAGGAACCTCACGGTGGACGGACACTACGGAGCATGGTCCTCATGGGTGCCATGCACACACACAGATGGCACTGCTGTTGGGTCCTGCCTCTGTCGGTCCCGCTCCTGTGACAGCCCAGCTCCACAGTGCGGTGGCTGGCCCTGTGACGGCCCCAGTATGGAAATTGCCAACTGTTCCAGGAATGGAGGCTGGACCCCTTGGACCTCGTGGTCACCCTGCAGCACCACCTGTGGGATTGGCTTCCAGGTGCGGCAGCGGTCCTGCAGCAACCCCACCCCCCGGCACGGTGGCCGAGTGTGCGTGGGACAGAACCGAGAAGAAAGGTACTGCAATGAGCATCTGCTGTGCCCCCCACACATGTTCTGGACCGGCTGGGGTCCTTGGGAACGATGCACAGCCCAGTGTGGGGGTGGCATCCAAGCACGTCGAAGAACCTGCGAGAATGGGCCCGACTGTGCAGGCTGCAGTGTGGAGTACCAGTCTTGTAACACCAATGCCTGCCCCGAGCTGAAAAAGACCACACCCTGGACGCCCTGGACGCCTGTCAACATCTCTGACAATGGTGGCCACTATGAGCAGCGTTTCCGGTACACATGCAAAGCCCGCCTGCCTGACCCTAATTTGCTGGAAGTGGGAAGGCAGAGAATTGAGATGCGGTACTGCTCGAGCGACGGGACCAGTGGCTGCTCCACGGACGGGCTCTCGGGCGATTTCCTGCGAGCTGGGCGGTACTCTACCCACAGGGTCAACGGGGCGTGGTCAGCCTGGACGTCCTGGTCCCAGTGCAGCCGCGACTGCAGCAGGGGCATCCGGAACCGGAAGCGCGTCTGCAACAACCCTGAGCCCAAGTACGGGGGGCTGCCTTGCCTCGGCCCCGCCCTGGAGTACCAGGAGTGCAACATCTTGCCCTGTCCA---------------------------------------------------------------------------------------------------------------------------------------------------------------------------GAGAGCTGGTCCGAGTGGTCAGACTGGACTGTGTGTGATCCATCCGGCATCCAGATCCGTGCCTGCCAGTGCATCCTCCTCTTCCCCGTGGGCAGCCAGTGTTCCGGAAATGCTACTGAGAGCCGGCCATGCGTGTTTGACTTGAATTTCATCCCAGAG------------------------------------------------TTCAACATGTTCCACATGATTGCCGTGGGCCTCAGCAGCTCCATCCTCGGCTGCCTCCTCACCCTGCTCGTCTACACCTACTGCCAGCGGTACCAGCAGCAATCCCACGATGCTACCGTCATCCACCCTGTCTCAGCTGCCCCGCTCAACACCAGCATCACCAACCACATCAACAAACTGGACAAGTATGACTCAGTGGAGGCCATCAAGGCATTCAACAAGAACAACTTGATCCTAGAGGAAAGGAACAAGTACTTCAATCCACACCTCACCGGGAAGACCTACTCCAATGCCTACTTCACAGATCTCAATAATTATGATGAATAC---
>ailMel1
ATGAAGGGGACCTGCGTCATTGCGTGGCTTTTCTCCAGCCTGGGGTGGTGGAGACTTGCCCAGCCGGAAACAGAT---GCATCTCAGTGCCAGACAACGGAGCACCCGGTCATTTCCTATAAAGAAATTGGCCCCTGGTTACGGGAGTTCAGAGCGAAGAATGCTGTCGATTTCTCGCGGTTAACGTTTGACCCAGGACAGAAAGAGCTTGTTGTAGGAGCAAGAAACTACCTCTTCAGGTTACAGCTTGAGGATTTGTCTCTGATCCAGGCAGTGGAGTGGGAGTGTGATGAAGCCACCAAGAAGGCCTGTTACAGTAAGGGCAAGTCCGAGGAGGAATGTCAAAACTACATCCGGGTGCTTTTGGTGGGTGGCGACCGGTTATTTACCTGTGGGACCAATGCTTTCACACCTGTTTGCACCAACCGCACGTTGAATAACCTGACCGAGATCCACGATCAGATCAGTGGCATGGCCCGCTGCCCCTACAGCCCCCAGCACAATTCCACGGCTCTTCTCACGGCCGGCGGGGAGCTGTATGCCGCCACAGCCATGGACTTTCCGGGACGGGATCCCGCCATTTACCGGAGTCTGGGCATCTTGCCTCCTCTCCGCACGGCGCAGTACAACTCCAAGTGGCTCAATGAACCAAACTTCGTGTCATCTTATGACATCGGGAATTTCACCTACTTCTTTTTCCGAGAAAATGCCGTGGAGCACGACTGTGGGAAAACCGTGTTCTCCAGAGCTGCCCGGGTCTGTAAGAATGACATCGGGGGGCGGTTCCTGCTGGAGGACACCTGGACCACGTTCATGAAGGCTCGCTTGAACTGCTCCCGGCCCGGCGAGGTCCCCTTCTACTACAATGAACTGCAGAGTACGTTCTTCCTGCCCGAGCTGGATTTGGTCTACGGCGTCTTTACCACCAACGTGAACAGCATCGCCGCCTCGGCCGTGTGCGTCTTCAACCTCAGCGCCATCTCCCAGGTCTTCAACGGGCCCTTCAAGTACCAGGAGAACTCACGCTCCGCCTGGCTGCCCTATCCCAACCCCAACCCCAACTTCCAGTGCGGCACAGTGGACCAGGGCCTGTACATGAACCTGACGGAGAGGAGCCTGCAGGACGCTCAGAGGTTCATTCTGATGCATGAGGTGGTGCAGCCGGTGAGCTCGGTGCCCGCCTTCATGGAGGACGACAGCCGCTTCTCCTACATGGCCGTGGACGTGGTGCAGGGCAGGGACATGCTGGTCCACGTCATCTATCTGGCCACAGGTTATGGCACCATTAAAAAAGTGCGGGCGCCCCTGTCTCCGGATGCCAGCGGCTGTTTGCTGGAGGAGATCGAGCTCTTCCCCGAGCGGCGGGGGGAGCACATCCAGAGCCTGGAGATCCTCCACAGCCAGAGCGCCCTGTTTGTGGGCCTGCAGGAGCACGTGGCCAAGATCCTGCTGAAGAGGTGCCCGTTCTACCGCACCCGCAGCGACTGCATTGGGGCCCAGGACCCTTACTGTGGCTGGGACATGGTGATGAAGAAATGCACGAGCCTGGAGGAGAGCCTGAACATGACGCAGTGGGAGCAGAACACCACCACCTGTCCTACGAGGAATCTCACTGTGGACGGGCACTTCGGCACGTGGTCTCCATGGACGCCCTGCACGCACATGGATGGCATCACCGGGGGGTCCTGCCAGTGTCGCACACGCTCCTGCGACAGCCCGGCCCCCCAGTGTGGCGGCTGGCAGTGCGAGGGCCCCCACGTGGAGATTGCCAACTGTTCCAGGAACGGAGGCTGGACCCTCTGGACCTTGTGGTCTCCCTGCAGCACCACCTGTGGGATCGGCTTCCAGGTGCGCCAGCGGTCCTGCAGCAACCCCACTCCCCGGCACGGGGGCCGGGTGTGCGTGGGACAGAACCGCGAGGAAAGATACTGCAACGAGCATTTGCTGTGCCCCCCACACGTGTTCTGGACAGGCTGGGGTCCTTGGGAACGGTGCACAGCCCAGTGTGGGGGTGGCATTCAAGCTCGCCGCAGGACCTGCGAGAATGGACCCGACTGTGTGGGCTGTAATGTGGAGTATCAGCCTTGCAACACCAACCCATGCCCGGAGCTGAAGAAGACCACACCCTGGACGCCCTGGATGCCCGTCAACATCTCAGACAATGGGGGCCACTACGAGCAGCGGTTCCGCTACACCTGCAAGGCCCGCCTGCCTGATCCAAATCTGCTGGAAGTGGGAAGGCAGAGAATCGAGATGAGGTACTGTTCCAGTGATGGAACCAGCGGCTGCTCCACAGACGGCCTTTCTGGTGATTTCCTGCACACCGGGAGGTACTCTGCCCACACCGTCAACGGGGCTTGGTCAGCCTGGACGTCGTGGTCACAGTGCAGCCGCGACTGCAGCAGGGGCATCCGGACCCGGAAGCGTGTTTGCAACAACCCCGAGCCCAGGTATGGGGGCATGCCGTGCCTGGGCCCATCCGTGGAATACCAGGAGTGCAACATTTTGCCCTGCCCAGTGGATGGCGTCTGGTCTTGCTGGTCTTCCTGGTCAAAATGCTCGGCGACGTGTGGCGGTGGGCACTACATGAGGACCCGCTCGTGCACAAACCCAGCGCCAGCCTACGGAGGGGACATCTGCCTGGGGCTTCACACGGAGGAGGCGCTCTGCAGCACCCAGCCCTGCCCAGAGAGCTGGTCGGAGTGGTCAGACTGGTCTGAGTGTGACGTGTCTGGAGTCCAGGTCCGTGCCCGCCAATGCATCCTTCTGTTCCCTGCGGGCAGCCAGTGTTCTGGAAACACCACCGAGAGCCGGCCATGTGTTTTTGATTCCAATTTCATCCCAGAAGTATCTGTGGCAAGATCCAGTAGCATAGAAGAGAAACGGTGTGGGGAGTTCAATATGTTCCACATGATTGCCGTGGGGCTGAGCAGCTCCATCCTGGGCTGCCTCCTTACACTGCTCGTCTACACCTACTGCCAGCGGTACCAGCAGCAGTCCCATGACGCCACCGTCATCCACCCTGTTGCTCCTGCCCCTCTCAACACCAGCATAACTAACCACATCAACAAACTGGACAAGTACGACTCGGTGGAAGCCATCAAGGCATTTAACAAAAACAACTTGATCCTAGAGGAAAGAAACAAGTATTTCAACCCACATCTCACTGGGAAGACCTATTCTAACGCCTACTTTACAGATCTCAATAATTACGATGAGTAC---
>conCri1
ATGAAGGGGCCCTGCCTCCTGGCGTGGCTGTTCTCCAGCCTGGGCTGCTGGGGCCTCGCCCGGCCCGCCCCCGAC---GCAGCTCAGTGCCAGCGCGCCGAGCACCCGGTCGTCTCCTACGAAGAAATTGGCCCCTGGTTGCGGGAGTTCAGAGCGAAGGACGCTGTGGATTTCTCGCAGTTAACATTTGACCCAGGACAGAAAGAGCTTATTGTAGGAGCAAGAAACTACCTCTTCAGGCTGCAGCTGGAGGACTTGTCTCTGATCCAGGCTGTGGCGTGGGAGTGTGATGAAGCCGCCAAGAACGCGTGTTACAGCAAGGGCAAGTCGAAGGAGGAGTGTCAGAACTACATCCGGGTGCTCCTGGTGGGCGGAGACCGGCTCTTCACCTGCGGGACCAACGCCTTCACCCCCGTCTGCACCAACCGCACGCTGAGCAACCTGACGGAAGTGCACGACCAGATCAGCGGCATGGCCCGCTGCCCCTACAGCCCGCAGCACAACTCCACGGCGCTCCTGACGGCGGGCGGCGAGCTGTACGCGGCCACCGCCATGGACTTCCCGGGCCGCGACCCCGCCATCTACCGCAGCCTGGGCGCCCTGCCCCCCCTGCGCACCGCGCAGTACAACTCCAAGTGGCTCAACGAGCCCAACTTCGTGTCGGCTTACGACATCGGGAACTTCACCTACTTCTTCTTCCGAGAAAACGCGGTGGAGCACGACTGTGGGAAGACGGTGTTCTCCAGGGCGGCGCGCGTCTGCAAGAACGACATCGGGGGGCGCTTCCTGCTGGAGGACACCTGGACCACCTTCATGAAGGCGCGGCTCAACTGCTCGCGGCCCGGCGAGGTGCCCTTCTACTACCACGAGCTGCAGAGCACCTTCCTGCTGCCCGAGCTGGACCTGCTCTACGGCATCTTCACCACCAACGTGAACAGCATCGCCGCCTCGGCCGTGTGCGTCTTCAACCTGAGCGCCATCTCGCTGGCCTTCAACGGGCCCTTCAAGTACCAGGAGAACTCCCGCTCTGCCTGGCTGCCTTACCCCAACCCCAACCCCAACTTCCAGTGTGGCACCGTGGACCAGGGCCTGTACGTGAACCTGACAGAGAGGAACCTGCAGGACGCGCAGAAGTTCATCCTGATGCAGGAGGTGGTGCAGCCGGTGAGCCCTGTGCCCGCCTTCCTGGAGGACGGCAGCCGCTTCTCCCACGTGGCCGTGGACGTGGTGCAGGCCCGGGACGCCCTCGTGCACATCCTCTACTTGGCCACAGATCACGGCACCATAAAGAAGGTGCGGGCGCCGCTGACGCCGACCACGGGCGGCTGCCTGCTGGAGGAGATCGAGCTCTTCCCGGAGAGGCGGCCGGAGCCCGTCAGGAGCCTGCGGATCCTGCACAGCCAGAGCGCCCTGTTCGTGGGTCTGCGCGGGCACGTGGCCAAGGTGCCACTGAGGCGCTGCCGGTCCCACAGCACCCGCAGCGCCTGCGTCAGGGCCCAGGACCCCTACTGCGGCTGGGACGTGAGCATGAAGAAGTGCACCAGCCTGGAGGAGAGCCTGAGCATGGCGCAGTGGGAGCAGAGCATTTCCGCCTGTCCTACGAGGAACCTCACCGTGGACGGGCACTTCGGGCCCTGGTCTGCGTGGACGCCCTGCACCCACGCGGATGGCGGCGCCCTGGGGTCCTGCCTCTGCCGCACCCGCTCCTGCGACAGCCCGGCCCCGCAGTGTGGCGGCTGGCAGTGCCAGGGCCCGCGCGCGGAGATCGCCAACTGCTCCAGA------------------------------------------------------------------------------------------------------------------------------------------------TACTGCAACGAGCATCTGCTGTGCCCCCCACATGTGTTCTGGACTGGTTGGGGTCCCTGGGAACGCTGCACGGCCCAGTGCGGAGGCGGCATTCAAGCTCGCCGCAGGACCTGCGAGAACGGGCCCGACTGTGNN-NN---------------------------------------------------------------------------------------------------------------------------------------------------------------------------------------------------------------------------------NNNNNNNNNNGCCTCTCTGGGGATTTCCTGCGCGCCGGGAGGTACTCCGCCCACACGGTCAATGGGGCCTGGTCGGCCTGGACCTCGTGGTCCCAGTGCAGCCGGGACTGCAGCAGGGGCATCCGCAGCCGGAAGCGCGTCTGCAACAACCCGGAGCCCAAGTTCGGGGGCATGCCCTGCCTGGGCCCGGCGCTGGAGTACCAGGAGTGCAACGTCCTGCCCTGCCCA---------------------------------------------------------------------------------------------------------------------------------------------------------------------------GAGAGCTGGTCCGAATGGTCCGACTGGTCCGAGTGCGACCCCTCCGGGGTGCAGGTCCGCGCCCGCCAGTGCGTCCTCCTCTTCCCCGCGGGGGGCCAGTGTTCTGGAAACACCACGGAGAGCCGGCCGTGTGTTTTTGACTCCAATTTCATCCCAGAAGTATCTGTGGCGAGATCCAGTAGTGTTGAAGAGAAGAGGTGTGGA--------------------------------------------------------------------------------------------------------------------------------------------------------------------------------------------------------------------GGCATTTAACAAAAACAACCTGATTCTAGAGGAAAGAAATAAATACTTCAACCCTCACCTCTCTGGGAAGACCTATTCGAACGCCTACTTCACGGATCTCAATAATTACGATGAGTAC---
