# Supplementary material for: Six reference-quality genomes reveal evolution of bat adaptations
Source: Nature. 2020 Jul 22;583(7817):578–84. doi: 10.1038/s41586-020-2486-3 (PMC8075899; doi:10.1038/s41586-020-2486-3)
Supplement: Supplementary file 6 — Alignments of 12,931 protein-coding genes across 48 mammals. [file 41586_2020_2486_MOESM6_ESM.gz › suppDataFile/ENST00000409712.aln.fasta]

>hg38
ATGTCTGACCAG---GAGGCAAAACCTTCAACTGAGGACTTGGGGGATAAGAAGGAAGGTGAATATATTAAACTCAAAGTCATTGGACAGGATAGCAGTGAGATTCACTTCAAAGTGAAAATGACAACACATCTCAAGAAACTCAAAGAATCATACTGTCAAAGACAGCTGGGAATGGAGGAAGAAGATGTGATTGAAGTTTATCAGGAACAAACGGGGGGTCATTCAACAGTT---
>panTro5
ATGTCTGACCAG---GAGGCAAAACCTTCAACTGAGGACTTGGGGGATAAGAAGGAAGGTGAATATATTAAACTCAAAGTCATTGGACAGGATAGCAGTGAGATTCACTTCAAAGTGAAAATGACAACACATCTCAAGAAACTCAAAGAATCATACTGTCAAAGACAGCTGGGAATGGAGGAAGAAGATGTGATTGAAGTTTATCAGGAACAAACGGGGGGTCATTCAACAGTT---
>dasNov3
ATGTCTGATCAG---GAGGCGAAACCTTCAACTGAGGACTTGGGGGATAAGAAAGAAGGGGAATACATTAAACTGAAAGTCATTGGACAGGATAGCAGTGAGATTCACTTCAAGGTGAAAATGACAACACATCTCAAGAAACTCAAAGAATCATACTGTCAAAGACAGCTGGGAATGGAGGAAGAAGATGTGATTGAAGTTTATCAGGAACAAACAGGGGGTCATTCAACAGTT---
>oryAfe1
ATGTCTGACCAG---GAGGCAAAACCTTCAACTGAGGACTTGGGAGATAAGAAAGAAGGAGAGTACATCAAACTCAAAGTCATTGGACAGGATAGCAGTGAGATTCACTTCAAGGTGAAAATGACAACACATCTCAAGAAACTCAAAGAATCATACTGTCAAAGACAGCTGGGAATGGAGGAAGAAGATGTGATTGAAGTTTATCAGGAACAAACGGGGGGTCATTCAACAGTT---
>gorGor5
ATGTCTGACCAG---GAGGCAAAACCTTCAACTGAGGACTTGGGGGATAAGAAGGAAGGTGAATATATTAAACTCAAAGTCATTGGACAGGATAGCAGTGAGATTCACTTCAAAGTGAAAATGACAACACATCTCAAGAAACTCAAAGAATCATACTGTCAAAGACAGCTGGGAATGGAGGAAGAAGATGTGATTGAAGTTTATCAGGAACAAACGGGGGGTCATTCAACAGTT---
>triMan1
ATGTCTGACCAG---GAGGCAAAACCTTCAACTGAGGACTTGGGGGATAAGAAAGAAGGAGAATATATCAAACTTAAAGTCATTGGACAGGATAGCAGTGAGATTCACTTCAAGGTGAAAATGACAACACATCTCAAGAAACTCAAAGAATCATACTGTCAAAGACAGCTGGGAATGGAGGAAGAAGATGTGATTGAAGTTTATCAGGAACAAACGGGGGGTCATTCAACAGTT---
>loxAfr3
ATGTCTGACCAG---GAGGCAAAACCTTCAACTGAGGACTTGGGAGATAAGAAAGAAGGAGAATACATCAAACTCAAAGTCATTGGACAGGATAGCAGTGAAATTCACTTCAAGGTGAAAATGACGACACATCTCAAGAAACTCAAAGAATCATACTGTCAAAGACAGCTGGGTATGGAGGAAGAAGATGTGATTGAAGTTTATCAGGAACAAACGGGGGGTCATTCAGCAGTT---
>ponAbe2
ATGTCTGACCAG---GAGGCAAAACCTTCAACTGAGGACTTGGGGGATAAGAAGGAAGGTGAATATATTAAACTCAAAGTCATTGGACAGGATAGCAGTGAGATTCACTTCAAAGTGAAAATGACAACACATCTCAAGAAACTCAAAGAATCTTACTGTCAAAGACAGCTGGGAATGGAGGAAGAAGATGTGATTGAAGTTTATCAGGAACAAACGGGGGGTCATTCAACAGTT---
>macFas5
ATGTCTGACCAG---GAGGCAAAACCTTCAACTGAGGACTTGGGGGATAAGAAGGAAGGTGAATATATTAAACTCAAAGTCATTGGACAGGATAGCAGTGAGATTCACTTCAAAGTGAAAATGACAACACATCTCAAGAAACTCAAAGAATCATACTGTCAAAGACAGCTGGGAATGGAGGAAGAAGATGTGATTGAAGTTTATCAGGAACAAACGGGGGGTCATTCAACAGTT---
>calJac3
ATGTCTGATCAG---GAGGCAAAACCTTCAACTGAGGACTTGGGGGATAAGAAGGAAGGTGAATATATTAAACTCAAAGTTATTGGACAGGATAGCAGTGAGATTCACTTCAAAGTGAAAATGACAACACATCTCAAGAAACTCAAAGAATCATACTGTCAAAGACAGCTGGGAATGGAGGAAGAAGATGTGATTGAAGTTTATCAGGAACAAACAGGGGGTCATTCAACAGTT---
>HLmyoMyo6
ATGTCTGACCAG---GAGGCAAAACCTTCAACTGAGGACTTGGGGGATAAGAAGGAAGGAGAATACATTAAACTCAAAGTCATTGGACAGGATAGCAGTGAGATTCACTTCAAAGTGAAAATGACAACACATCTCAAGAAACTCAAAGAATCATACTGTCAAAGACAGCTGGGAATGGAGGAAGAAGATGTGATTGAAGTTTATCAGGAACAAACAGGGGGTCATTCAACGGTT---
>HLpipKuh2
ATGTCTGACCAG---GAGGCAAAACCTTCAACTGAGGACTTGGGGGATAAGAAGGAAGGAGAATACATTAAACTCAAAGTCATTGGACAGGATAGCAGTGAGATTCACTTCAAAGTGAAAATGACAACACATCTCAAGAAACTCAAAGAATCATACTGTCAAAGACAGCTGGGAATGGAGGAAGAAGATGTGATTGAAGTTTATCAGGAACAAACAGGGGGTCATTCAACAGTT---
>HLmolMol2
ATGTCTGACCAG---GAGGCAAAACCTTCAACTGAGGACTTGGGGGATAAGAAGGAAGGAGAATACATTAAACTCAAAGTCATTGGACAGGATAGCAGTGAGATTCACTTCAAAGTGAAAATGACAACACATCTCAAGAAACTCAAAGAATCATACTGTCAAAGACAGCTGGGAATGGAGGAAGAAGACGTGATTGAAGTTTATCAGGAACAAACGGGGGGTCATTCAACAGTT---
>HLphyDis3
ATGTCTGACCAG---GAGGCAAAACCTTCAACTGAGGACTTGGGCGATAAGAAGGAAGGAGAATACATTAAACTCAAAGTTATTGGACAGGATAGCAGTGAGATTCACTTCAAAGTGAAAATGACAACACATCTCAAGAAACTCAAAGAATCATACTGTCAAAGACAGCTGGGAATGGAGGAAGAAGATGTGATTGAAGTTTATCAGGAACAAACAGGGGGTCATTCAACGGTT---
>saiBol1
ATGTCTGACCAG---GAGGCAAAACCTTCAACTGAGGACTTGGGGGATAAGAAGGAAGGTGAATATATTAAACTCAAAGTTATTGGACAGGATAGCAGTGAGATTCACTTCAAAGTGAAAATGACAACACATCTCAAGAAACTCAAAGAATCATATTGTCAAAGACAGCTGGGAATGGAGGAAGAAGATGTGATTGAAGTTTATCAGGAACAAACGGGGGGTCATTCAACAGTT---
>HLrouAeg4
ATGTCTGACCAG---GAAGCAAAACCTTCAACTGAGGACTTGGGGGATAAGAAGGAAGGAGAATACATTAAACTCAAAGTCATTGGTCAGGATAGCAGTGAGATTCACTTCAAAGTGAAAATGACAACACATCTCAAGAAACTCAAAGAATCATACTGTCAAAGACAGCTGGGAATGGAGGAAGAAGATGTGATTGAAGTTTATCAGGAACAAACGGGGGGTCATTCAACGGTT---
>HLmanJav1
ATGTCTGACCAG---GAGGCAAAACCTTCAACTGAGGACTTGGGAGATAAGAAGGAAGGAGAATACATTAAACTCAAAGTCATTGGACAGGATAGCAGTGAAATTCACTTCAAAGTGAAAATGACAACACATCTCAAAAAACTCAAAGAATCATACTGTCAAAGACAGCTGGGAATGGAGGAAGAAGATGTGATTGAAGTTTATCAGGAACAAACGGGGGGTCATTCAACAGTT---
>micMur3
ATGTCTGACCAG---GAGGCAAAACCTTCAACCGAGGACTTGGGGGATAAGAAAGAAGGAGAATACATTAAACTTAAAGTCATTGGACAGGATAGCAGTGAGATTCACTTCAAAGTGAAAATGACAACACATCTCAAGAAACTCAAAGAATCATACTGTCAAAGACAGCTGGGAATGGAGGAAGAAGATGTGATTGAAGTTTATCAGGAACAAACGGGGGGTCATTCAACAGTT---
>lepWed1
ATGTCTGACCAG---GAGGCAAAACCTTCAACTGAGGACTTGGGGGATAAGAAGGAAGGAGAATACATTAAACTCAAAGTCATTGGACAGGATAGCAGTGAGATTCACTTCAAAGTGAAAATGACAACACATCTCAAGAAACTCAAAGAATCATACTGTCAAAGACAGCTGGGAATGGAGGAAGAAGATGTGATTGAAGTTTATCAGGAACAAACAGGGGGTCATTCAACGATT---
>ailMel1
ATGTCTGACCAG---GAGGCAAAACCTTCAACTGAGGACTTGGGGGATAAGAAGGAAGGAGAATACATTAAACTCAAAGTCATTGGACAGGATAGCAGTGAGATTCACTTCAAAGTGAAAATGACAACACATCTCAAGAAACTCAAAGAATCATACTGTCAAAGACAGCTGGGAATGGAGGAAGAAGATGTGATTGAAGTTTATCAGGAACAAACAGGGGGTCATTCAACGATT---
>musFur1
ATGTCTGACCAG---GAGGCAAAACCTTCAACTGAGGACTTGGGGGATAAGAAGGAGGGAGAATACATTAAACTCAAAGTCATTGGACAGGATAGCAGTGAGATTCACTTCAAAGTGAAAATGACAACACATCTCAAGAAACTCAAAGAATCATACTGTCAAAGACAGCTGGGAATGGAGGAAGAAGATGTGATTGAAGTTTATCAGGAACAAACAGGGGGTCACTCAACGATT---
>canFam3
ATGTCTGACCAG---GAGGCAAAACCTTCAACTGAGGACTTGGGGGATAAGAAGGAAGGAGAATACATTAAACTCAAAGTCATTGGACAGGATAGCAGTGAGATTCACTTCAAAGTGAAAATGACAACACATCTCAAGAAACTCAAAGAATCATACTGTCAAAGACAGCTGGGAATGGAGGAAGAAGATGTGATTGAAGTTTATCAGGAACAAACAGGGGGTCATTCAACGATT---
>felCat8
ATGTCTGACCAG---GAGGCAAAACCTTCAACTGAAGACTTGGGGGATAAGAAGGAAGGAGAATACATTAAACTCAAAGTCATTGGACAGGATAGCAGTGAGATTCACTTCAAAGTGAAAATGACAACACATCTCAAGAAACTCAAAGAATCATACTGTCAAAGACAGCTGGGAATGGAGGAAGAAGATGTGATTGAAGTTTATCAGGAACAAACAGGGGGTCATTCAACGATT---
>cerSim1
ATGTCTGACCAG---GAGGCAAAACCTTCAACTGAGGATTTGGGGGATAAGAAGGAAGGAGAATACATAAAACTCAAAGTCATTGGACAGGATAGCAGTGAGATTCACTTCAAAGTGAAAATGACGACACATCTCAAGAAACTTAAAGAATCCTACTGTCAAAGACAGCTGGGGATGGAAGAAGAAGATGTGATTGAAGTTTATCAGGAACAAACAGGGGGTCATTCAACGGTT---
>HLequCab3
ATGTCTGACCAG---GAGGCAAAACCTTCAACTGAGGATTTGGGGGATAAGAAGGAAGGAGAATACATAAAACTGAAAGTCATTGGACAGGATAGCAGTGAGATTCACTTCAAAGTGAAAATGACAACACATCTCAAGAAACTTAAAGAATCATACTGTCAAAGACAGCTGGGGATGGAGGAAGAAGATGTGATTGAAGTTTATCAGGAACAAACAGGGGGTCATTCAACGATT---
>susScr11
ATGTCTGACCAG---GAGGCAAAACCTTCAACTGAGGACTTGGGTGATAAGAAGGAAGGAGAGTACATTAAACTCAAAGTCATTGGACAGGATAGCAGTGAGATTCACTTCAAAGTGAAAATGACGACACATCTCAAGAAACTCAAAGAATCATACTGTCAAAGACAGCTGGGAATGGAGGAAGAAGATGTGATTGAAGTTTATCAGGAACAAACAGGGGGTCACTCAACGGTT---
>bosTau8
ATGTCTGACCAG---GAAGCAAAACCTTCAACCGAGGACTTGGGGGATAAGAAGGAAGGAGAGTATATTAAACTCAAAGTCATTGGACAGGATAGCAGTGAGATTCACTTCAAAGTGAAAATGACAACACATCTCAAGAAACTCAAAGAATCATACTGTCAAAGACAGCTGGGAATGGAGGAAGAAGATGTGATTGAAGTTTATCAGGAACAAACAGGGGGTCATTCAACGGTT---
>mm10
ATGTCTGACCAG---GAGGCAAAACCTTCAACTGAGGACTTAGGCGATAAGAAGGAAGGAGAATACATTAAACTCAAAGTTATTGGACAGGATAGCAGTGAGATACATTTCAAAGTGAAAATGACAACACATCTCAAGAAACTCAAAGAATCATACTGTCAAAGACAGCTGGGAATGGAGGAAGAAGATGTGATTGAAGTTTATCAGGAACAAACGGGGGGTCACTCGACGGTT---
>rn6
ATGTCTGACCAG---GAGGCAAAACCTTCAACTGAGGACTTAGGAGATAAGAAAGAAGGAGAATACATTAAACTCAAAGTTATTGGACAGGACAGCAGTGAGATCCATTTCAAAGTGAAAATGACAACACATCTCAAGAAGCTCAAAGAATCGTACTGTCAAAGACAGCTGGGAATGGAGGAAGAAGACGTGATTGAAGTTTATCAGGAACAAACGGGGGGTCACTCGACGGTT---
>HLcamFer2
ATGTCTGACCAG---GAGGCAAAACCTTCAACTGAGGACTTGGGGGATAAGAAGGAAGGAGAATACATTAAACTCAAAGTCATTGGACAGGATAGCAGTGAGATTCACTTCAAAGTGAAAATGACGACACATCTCAAGAAACTCAAAGAATCATACTGTCAAAGACAGCTGGGAATGGAGGAAGAAGATGTGATTGAAGTTTATCAGGAACAAACGGGGGGTCATTCAACGGTT---
>ochPri3
ATGTCTGACCAG---GAGGCAAAACCTTCAACTGAGGACTTAGGGGATAAGAAGGAAGGAGAATACATTAAACTCAAAGTCATTGGACAGGACAGCAGTGAGATTCACTTCAAAGTGAAAATGACAACACATCTCAAGAAGCTCAAAGAATCATACTGTCAAAGACAGCTGGGAATGGAGGAAGAAGATGTGATTGAAGTTTATCAGGAACAAACAGGTGGTCATTCAACGATT---
>oryCun2
ATGTCTGACCAG---GAGGCAAAACCTTCAACTGAGGACTTGGGGGATAAGAAGGAAGGAGAGTACATTAAACTCAAAGTCATTGGACAGGATAGCAGTGAGATTCATTTCAAAGTGAAAATGACAACACATCTCAAGAAACTCAAAGAATCATACTGTCAAAGACAGCTGGGAATGGAGGAAGAAGATGTGATTGAAGTTTATCAGGAACAAACAGGGGGTCATTCAACGGTT---
>hetGla2
ATGTCTGATCAG---GAGGCAAAACCTTCAACGGAGGACTTGGGGGATAAGAAGGAAGGCGAGTACATTAAACTCAAAGTCATTGGACAGGATAGCAGTGAGATTCACTTCAAAGTGAAAATGACAACACATCTCAAAAAACTTAAAGAATCATACTGTCAAAGACAGCTGGGAATGGAGGAAGAAGATGTGATTGAAGTTTATCAGGAACAAACAGGGGGTCATTCAACGGTT---
>echTel2
---------------GAGGCAAAACCTTCAACTGAAGACTTGGGGGATAAGAAAGAAGGCGAGTACATCAAACTCAAAGTTATTGGACAGGATAGCAGTGAGATCCACTTCAAGGTGAAAATGACAACACATCTCAAGAAACTCAAAGAATCATACTGTCAAAGACAGTTGGGAATGGAGGAAGAAGATGTGATTGAAGTTTATCAGGAACAAACGGGGGGTCATTCAACAGTT---
>manPen1
---------------GAGGCAAAACCTTCAACTGAGGACTTGGGAGATAAGAAGGAAGGAGAATACATTAAACTCAAAGTCATTGGACAGGATAGCAGTGAAATTCACTTCAAAGTGAAAATGACAACACATCTCAAAAAACTCAAAGAATCATACTGTCAAAGACAGCTGGGAATGGAGGAAGAAGATGTGATTGAAGTTTATCAGGAACAAACGGGGGGTCATTCAACGGTT---
>tupChi1
---------------GAGGCAAAACCCTCAACTGAAGACTTGGGGGATAAGAAGGAAGGAGAATACATTAAACTCAAAGTCATTGGACAGGATAGCAGTGAGATTCACTTCAAAGTGAAAATGACAACACACCTCAAGAAACTCAAAGAATCATACTGTCAAAGACAGCTGGGAATGGAAGAGGAAGATGTGATTGAAGTTTATCAGGAACAAACGGGGGGTCATTCAACGGTT---
>speTri2
ATGTCTGATCAG---GAGGCAAAACCTTCAACTGAGGATTTGGGGGATAAGAAAGAAGGAGAATACATTAAACTCAAAGTAATTGGACAGGATAGCAGTGAGATTCACTTCAAAGTGAAAATGACAACACATCTCAAGAAACTCAAAGAATCATATTGTCAAAGACAGCTGGGAATGGAGGAAGAAGATGTGATTGAAGTTTATCAGGAACAAACAGGGGGTCATTCAACGGAT---
>cavPor3
ATGTCTGACCAG---GAGGCAAAACCTTCCACTGAGGATTTGGGGGATAAGAAGGAAGGGGAATATATTAAACTCAAAGTCATTGGACAGGATAGCAGTGAGATTCATTTCAAAGTGAAAATGACAACACATCTCAAGAAACTCAAAGAATCATACTGTCAAAGACAGTTGGGCATGGAGGAAGAAGACGTGATTGAAGTTTATCAGGAACAAACGGGGGGGCATTCGACGTTT---
>HLrhiFer5
ATGTCTGACCAG---GAGGCAAAACCTTCAACTGAGGACTTGGGGGATAAGAAGGAAGGAGAATACATTAAACTCAAAGTCATTGGACAGGATAGCAGTGAGATTCACTTCAAAGTGAAAATGACAACACATCTCAAGAAACTCAAAGAATCATACTGTCAAAGACAGCTGGGAATGGAGGAAGAAGATGTGATTGAAGTTTATCAGGAACAAACGGGGGGTCATTCAACGTTT---
>conCri1
ATGTCTGACCAG---GAGGCAAAACCTTCAACTGAGGACTTGGGGGATAAGAAGGAAGGAGAATACATTAAACTCAAAGTTATTGGTCAGGATAGCAGTGAGATTCACTTCAAAGTGAAAATGACGACACATCTCAAGAAACTTAAAGAATCGTACTGTCAAAGACAGCTGGGAATGGAGGAAGAAGATGTGATTGAAGTTTATCAGGAACAAACAGGGGGTCATTCAAAGGTT---
>sorAra2
ATGTCGGATCAG---GAGGCAAAACCTTCAACTGAGGACTTGGGGGATAAGAAGGAAGGAGAATACATAAAGCTGAAAGTTATTGGACAGGATAGCAGTGAGATTCACTTTAAAGTGAAAATGACCACACATCTCAAGAAACTCAAAGAATCTTACTGTCAAAGACAGCTGGGGATGGAAGAAGAAGATGTGATTGAAGTTTATCAGGAACAAACAGGGGGTCATTCAAGGGTT---
>criGri1
ATGTCTGACCAG---GAGGCAAAACCTTCAACTGAGGACTTAGGGGATAAGAAGGAAGGAGAATACATTAAACTCAAAGTTATTGGACAGGATAGCAGTGAAATACATTTCAAAGTGAAAATGACAACACATCTCAAGAAACTCAAAGAGTCATACTGTCAAAGACAGCTGGGAATGGAGGAAGAAGATGTGATTGAAGTTTATCAGGAACAAACCGGGGGTCATTCGAGGGTT---
>eriEur2
ATGTCTGATCAG---GAGGCAAAACCTTCAACTGAGGACTTGGGGGATAAGAAGGAAGGAGAATATATTAAACTCAAAGTAATTGGGCAGGATAGCAGTGAGATTCACTTTAAAGTGAAAATGACTACGCATCTCAAGAAGCTCAAAGAATCATACTGTCAAAGACAGCTGGGAATGGAGGAAGAAGATGTGATTGAAGTTTATCAGGAACAAACAGGGGGTCATTCAATGGCT---
>balAcu1
ATGTCTGACCAG---GAGGCAAAACCTTCAACCGAGGACTTGGGGGATAAGAAGGAAGGAGAATATATTAAACTCAAAGTCATCGGACAGGATAGCAGTGAGATTCACTTCAAAGTGAAAATGACAACACATCTCAAGAAACTCAAAGAATCGTACTGTCAAAGACAGCTGGGAATGGAGGAAGAAGATGTGATTGAAGTTTATCAGGAACAAACAGGGGGTCTTTCAACAATT---
>tarSyr2
ATGTCTGACCAGGAGGAGGCAAAACCTTCAACTGAGGACTTGGGGGATAAGAAAGAAGGAGAATACATTAAACTCAAAGTTATTGGGCAGGATAGCAGTGAGATTCACTTCAAAGTGAAAATGACAACACATCTCAAGAAACTCAAAGAATCATACTGTCAAAGACAG---------------------------------------------------------------------
>HLturTru3
ATGTCTGACCAG---GAGGCAAAACCTTCAACTGAGGACTTGGGGGATAAGAAGGAAGGAGAATATATTAAACTCAAAGTCATCGGACAGGATAGCAGTGAGATTCACTTCAAAGTGAAAATGACAACACATCTCAAGAAACTCAAAGAATCATACTGTCAAAGACAGTTGGGAATGGAGGAAGAAGATGTGATTGAAGTTTATCAGGAACAAACANNNNNNNNNNNNNNNNNNNNN
>otoGar3
ATGTCTGACCAG---GAGGCAAAACCTTCAACCGAAGACTTGGGGGATAAGAAGGAAGGAGAATACATTAAACTCAAAGTCATTGGACAG------------------------------------------------------------------------------CTGGGAATGGAGGAAGAAGATGTGATTGAAGTTTATCAGGAACAAACGGGGGGTCATTCAACAGTT---
