# Supplementary material for: Six reference-quality genomes reveal evolution of bat adaptations
Source: Nature. 2020 Jul 22;583(7817):578–84. doi: 10.1038/s41586-020-2486-3 (PMC8075899; doi:10.1038/s41586-020-2486-3)
Supplement: Supplementary file 6 — Alignments of 12,931 protein-coding genes across 48 mammals. [file 41586_2020_2486_MOESM6_ESM.gz › suppDataFile/ENST00000374619.aln.fasta]

>HLmolMol2
ATGTCCCCGCCAAACCAGTCAGTGGAAGGCCTTCTCCAGGAGGCCTCCAACAGATCTCTGAATGCTACA---------GAAGCTTGGGACCCAGGGACTCGCCAAGCCCTCCAGATTTCTCTTGCTGTGGTTCTTGCCATCATCACACTGGCCACAGTCCTTTCCAACGCCTTTGTGCTTACCACCATCTTCCTCACCAGGAAGCTCCACACCCCAGCCAACTATCTCATTGGCTCCCTGGCCATGACTGACCTCTTGGTTTCCATCTTGGTCATGCCCATCAGCATCGCATATACTACCACCCGCACCTGGAACTTTGGCCAAATCCTGTGTGACATCTGGCTGTCTTCTGACATCACATGCTGCACAGCCTCTATCCTGCATCTGTGTGTCATTGCTCTGGACAGGTACTGGGCCATCACTGACGCCCTGGAGTACAGTAAACGCCGCACAGCAGGCCACGCCGCGGCCATGATCGCCATCGTCTGGGCCATCTCCATCTGCATCTCCATCCCACCCCTCTTCTGGCGGCAGGCCAAAGCTCACGAAGAGATGTCGGACTGTCAGGTGAACACTTCTCAGATCTCCTACACCATCTACTCCACCTGTGGGGCCTTCTACATCCCATCTGTGCTGCTCATCATCCTCTACGGCCGGATCTACATGGCCGCCCGGAACCGCATCCTGAACCCACCATCGCTCTACGGGAAGCGCTTCACCACAGCCCAGCTCATCACAGGCTCCGCGGGGTCCTCCCTCTGCTCTCTCAACCCTAGCCTCCACGAGGCGCACACTCATTTGGCGGGCTCTGCCCTCTTTTTCAACCACGTGAAGATCAAGCTTGCGGACAGTGTCCTGGAGCGCAAAAGGATCTCCGCTGCGCGAGAAAGGAAAGCCACCAAAACCCTGGGGGTCATTCTGGGGGCCTTCATCATCTGCTGGCTGCCCTTCTTTGTTGCATCTTTGGTCCTCCCCATCTGCCGGGACTCCTGCTGGATCCACCCGGCCCTTTTCGACTTCTTCACCTGGCTGGGTTATTTAAACTCCCTCATCAATCCAATAATCTACACTGTGTTCAACGAAGAGTTTCGACAAGCATTTCAGAAAGTTGTCCATTTCCGGAAAGCCTCC------------
>musFur1
ATGTCCCCGCCAAACCAGTCCCTGGAAGGCCTTCTCCAGGAGGCCTCCAATAGATCCCTGAATGCTACGGAAACCCCAGAGGCTTGGGGTCCAGGGACACTCCGGGCCCTCAAGATCTCCCTTGCTTTGCTCCTTTCCATCATCACAGTGGCCACGGCCCTCTCCAATGCCTTTGTTCTCACCACCATCTTCCTCACCAGGAAGCTCCATACTCCAGCCAACTATCTCATTGGCTCCCTGGCCATGACTGACCTCTTAGTCTCCATCTTGGTCATGCCCATCAGCATCGCCTACACCACCACTCGCACCTGGAGTTTTGGCCAAATCCTGTGTGACATCTGGCTGTCTTCCGACATCACGTGCTGCACGGCCTCCATCCTGCATCTCTGTGTCATTGCTCTGGACAGGTACTGGGCCATCACGGATGCCCTGGAGTACAGTAAACGCCGCACAGCCGGCCGGGCGGCCGCCATGATCGCCACCGTCTGGGTCATCTCCATCTGCATCTCCATCCCGCCACTCTTCTGGCGGCAGGCCAAAGCTCACGAAGAGATGTCGGACTGCCTGGTGAACACGTCTCAGATCTCCTACACCATCTACTCCACCTGCGGGGCCTTCTACATCCCGTCTCTGCTGCTCATCATCCTCTACGGCCGCATCTACGTGGCCGCCCGGAACCGCATCCTGAACCCGCCTTCGCTCTACGGGAAGCGCTTCACCACCGCCCAACTCATCACCGGCTCTGCGCGGTCCTCGCTCTGCTCCCTCAGCCCCAGCCTCCACGAGGGGCACACCCACACAGCCGGCTCCGCTCTCTTCTTCAACCACGTGAAAATCAAGCTGGCCGATAGTGTCCTGGAGCGCAAGAGGATCTCCGCGGCTCGAGAAAGGAAAGCCACGAAGACGCTGGGGATCATCCTGGGGGCCTTTATCATCTGCTGGCTACCCTTCTTTGTCGCATCTCTGGTCCTCCCCATCTGCCGGGACTCCTGCTGGCTCCACCCCGCCGTCTTTGACTTCTTCACCTGGCTTGGCTATCTCAATTCCCTCATTAATCCCATAATATACACTGTCTTTAACAAGGAGTTTCGGCACGCCTTTCAGAAAGTTGTCCATTTCCGGAAAACC---------------
>sorAra2
ATGTCCCTGCCCAACCAGTCCATGAAAAGCCTCCCA---GAGGCCTCCAACAGATCCCTCAGCACTGAAGGAACTTCAGATACTTGGGACCCAGGAACCCTCCAGGCAATCCAGATCTCTCTTGCTGTGGTTCTGTCCATCATCACCCTGGCCACGGTCCTGTCCAATGCTTTTGTGCTTACCACCATCTTCCTCACCAGGAAGCTCCATACCCCAGCCAACTATCTCATCGGTTCCCTGGCCACCACTGACCTCTTGGTTTCCATCTTGGTCATGCCCATCAGCATAGCCTATACCACCACCGGCACCTGGAGCTTTGGCCAGATCCTGTGTGACATCTGGCTGTCCTCTGACATCACGTGCTGCACAGCCTCCATCCTGCATCTTTGTGTCATTGCTCTGGACAGGTACTGGGCCATCACCGATGCCCTGGAGTATAGTAAGCGCCGGACAGCGGGCCATGCGGCTGCCATGATCGCCGTGGTCTGGGTCATCTCCATCTGTATCTCCATCCCCCCGTTCTTCTGGAGGCAGACCAAAGCTCATGAAGAGATCTCAGACTGCGTGGTGAACACTTCTCAGATCTCTTACACCATCTACTCCACATGTGGGGCCTTCTACATCCCGTCTGTGTTGCTCATCATTCTCTACGGCCGAATCTACATGGCTGCCCGGAACCGCATCCTGAATCCGCCATCGCTTTATGGGAAGCGCTTCACCACTGCCCAGCTCATCACCGGCTCAGCCGGCTCCTCACTCTGCTCGCTCCACTCCAGCCTTCATGAGGGGCATTCCCATTCCGCTGGCTCCCCTCTCTTTTTCAATCATGTGAAAATCAAGCTGGCTGATAGCATCTTGGAGCGCAAGAGGATTTCAGCTGCACGGGAGAGGAAAGCCACTAAAACTCTGGGTATCATCCTGGGAGCCTTCATCATCTGCTGGCTGCCTTTCTTTGTGGTATCCTTGGTCCTCCCCATCTGCCGGGACTCCTGCTGGATTCACCGAGCCCTTTTTGACTTTTTCACCTGGCTAGGCTATTTAAACTCCCTCATCAATCCTATAATCTATACGGTGTTTAATGAAGAGTTTCGACAAGCCTTCCAGAATGTTATCCATTTCCGGAAAGCCTCC------------
>micOch1
ATGTCTCTGCCAAACCAGTCCATAGAAGGCCTTCCCCAGGAGGCCTTCAACAGATCCCTGAATGCTACA---------GGGGCTTGGGACCCACAGGTCATACAGGCGCTCAAAATCTCCCTTGTGGTGGTCCTGTCTGCCATCACGCTGGCCACTGTCCTCTCCAATGCCTTTGTTCTTACCACCATCTTACTCACCAAGAAGCTCCACACCCCGGCCAATTATCTCATCGGCTCCTTGGCCACCACCGACCTCTTGGTTTCTATCTTGGTCATGCCCATCAGCATAGCCTACACCACCACCCGCACCTGGAACTTTGGCCAAATCCTGTGTGACATTTGGGTGTCTTCTGACATCACATGCTGCACGGCCTCCATCCTGCATCTCTGTGTCATCGCTCTGGACAGGTACTGGGCCATCACCGACGCCCTGGAGTACAGCAAACGCCGGACAGCAGGCCACGCAGCAGCCATGATCGCGGCGGTCTGGGCCATCTCTATCTGCATCTCCATCCCCCCACTCTTCTGGCGGCAGGCCACAGCGCAG---GAGATGTCCGACTGCCTGGTGAACACGTCTCAGATCTCTTACACCATCTACTCCACCTGTGGGGCCTTCTACATCCCATCCGTCCTGCTCATCATCCTGTACGGCCGCATATACGTGGCTGCCCGGAGCCGCATCCTGAACCCACCCTCCCTCTATGGGAAGCGCTTCACCACAGCACAGCTCATCACGGGCTCTGCAGGTTCTTCACTCTGTTCGCTCAACCCCAGCCTCCATGAGAGCCACTCACATACTGCCGGCTCCCCTATCTTTTTCAACCAGGTGAAAATCAAGCTTGCAGATAGCATCCTGGAACGCAAGAGGATCTCCGCGGCTCGGGAAAGGAAAGCCACTAAGACCTTGGGCATCATTCTGGGGGCCTTTATCATCTGCTGGTTGCCTTTCTTCGTGGTGTCCCTGGTCCTCCCCATCTGCAGGGACTCCTGTTGGATCCACCCGGCCCTCTTTGACTTCTTCACTTGGCTGGGTTATTTAAACTCCCTCATCAATCCTGTCATCTACACTGTGTTCAATGAAGATTTTCGACAAGCATTTCAAAGAGTTGTCCATTTCCGGAAGGCCCCC------------
>speTri2
ATGGCCCCGCCCAACCAGTCAGTAGAAGGCTTTCCCCAGGAGGCCTCCAACAGATCCCTGAACACTACGGAAACCTCGGAGGCCTGGGATCCAGGGATCCTCCAGGTGCTCAAGATCTCCCTGGCCGTGGTCCTTTCCATCATCACGCTGGCCACCCTGCTGTCCAACGCCTTTGTACTGGCCACCATCCTGCACACCAGAAAGCTGCACACCCCGGCCAACTATCTCATTGGCTCCCTGGCCACCACCGACCTCCTGGTTTCCATCTTGGTCATGCCCATCAGCATCGCCTATACCATTACCCGCACTTGGAACTTTGGCCAAATCCTGTGTGACATCTGGGTGTCTTCTGACATCACGTGCTGCACCGCCTCCATCCTGCACCTCTGCGTTATCGCTCTGGACCGGTACTGGGCCATCACCGACGCCCTGGAGTACAGTAAGCGCCGGACGGCTGGCCACGCGGCTGCGATGATCGCCGTGGTCTGGGTCATCTCCATCTGCATCTCCATCCCACCCCTCTTCTGGCGGCAGGCCAAGGCTCAGGAGGAGATGTCCGACTGCCTGGTGAACACGTCTCAGATCTCCTACACCATCTACTCCACCTGCGGGGCCTTCTACATCCCGTCCGTCTTGCTCATCATCCTCTACGGCCGCATCTACCTGGCCGCCCGGAGCCGCATCCTGAACCCGCCCTCGCTCCACGGCAAGCGCTTCACCACGGCGCAGCTCATCGCGGGCTCCGCGGGCTCCTCGCTCTGCTCGCTCAACCCCAGTCTCCACGAGGGCCACTCGCACGCGGCCGGCTCCCCGCTCTTCTTCAACCACGTGAAGGTCAGGCTCGCCGACAGCGTCCTGGAGCGCAAGAGGATTTCTGCTGCTCGGGAGAGGAAAGCCACCAAGACGCTGGGGATCATTCTGGGGGCCTTCATCGTCTGCTGGCTGCCCTTCTTCGTGGCCTCCTTGGTCCTCCCCATCTGCCGGGACGCCTGCTGGCTCCACCCGGCCCTCTTTGACTTCTTCACCTGGCTGGGCTATTTAAACTCGCTCATCAACCCCATCGTCTACACCGTGTTCAATGAAGACTTCCGCCACGCGTTCCAGAAAGTGGTCCATGTCCGAAGGGCCTCCGAGTCTCAT---
>hg38
ATGTCCCCACTGAACCAGTCAGCAGAAGGCCTTCCCCAGGAGGCCTCCAACAGATCCCTGAATGCCACAGAAACCTCAGAGGCTTGGGATCCCAGGACCCTCCAGGCGCTCAAGATCTCCCTTGCCGTGGTCCTTTCCGTCATCACACTGGCCACAGTCCTCTCCAATGCCTTTGTACTCACCACCATCTTACTCACCAGGAAGCTCCACACCCCTGCCAACTACCTGATTGGCTCCCTGGCCACCACCGACCTCTTGGTTTCCATCTTGGTAATGCCCATCAGCATCGCCTATACCATCACCCACACCTGGAACTTTGGCCAAATCTTGTGTGACATCTGGCTGTCCTCTGACATCACGTGCTGCACAGCCTCCATCCTGCATCTCTGTGTCATTGCTCTGGACAGGTACTGGGCAATCACAGATGCCCTGGAATACAGTAAACGCAGGACGGCTGGCCACGCGGCCACCATGATCGCCATTGTCTGGGCCATCTCCATCTGCATCTCCATCCCCCCGCTCTTCTGGCGGCAGGCCAAGGCCCAGGAGGAGATGTCGGACTGTCTGGTGAACACCTCTCAGATCTCCTACACCATCTACTCCACCTGTGGGGCCTTCTACATTCCCTCGGTGTTGCTCATCATCCTATATGGCCGGATCTACCGGGCTGCCCGGAACCGCATCCTGAATCCACCCTCACTCTATGGGAAGCGCTTCACCACGGCCCACCTCATCACAGGCTCTGCCGGGTCCTCGCTCTGCTCGCTCAACTCCAGCCTCCATGAGGGGCACTCGCACTCGGCTGGCTCCCCTCTCTTTTTCAACCACGTGAAAATCAAGCTTGCTGACAGTGCCCTGGAACGCAAGAGGATTTCTGCTGCTCGAGAAAGGAAAGCCACTAAAATCCTGGGCATCATTCTGGGGGCCTTTATCATCTGCTGGCTGCCCTTCTTCGTGGTGTCTCTGGTCCTCCCCATCTGCCGGGACTCCTGCTGGATCCACCCGGCGCTCTTTGACTTCTTCACCTGGCTAGGCTATTTAAACTCCCTCATCAATCCAATAATCTACACTGTGTTTAATGAAGAGTTTCGGCAAGCTTTTCAGAAAATTGTCCCTTTCCGGAAGGCCTCC------------
>panTro5
ATGTCCCCACTGAACCAGTCAGCAGAAGGCCTTCCCCAGGAGGCCTCCAACAGATCCCTGAATGCCACAGAAACCTCAGAGGCTTGGGATCCCAGGACCCTCCAGGCGCTCAAGATCTCCCTTGCCGTGGTCCTTTCCATCATCACACTGGCCACAGTCCTCTCCAATGCCTTTGTACTCACCACCATCTTACTCACCAGGAAGCTCCACACCCCTGCCAACTACCTGATTGGCTCCCTGGCCACCACCGACCTCTTGGTTTCCATCTTGGTCATGCCCATCAGCATCGCCTATACCATCACCCACACCTGGAACTTTGGCCAAATCTTGTGTGACATCTGGCTGTCTTCTGACATCACGTGCTGCACAGCCTCCATCCTGCATCTCTGTGTCATTGCTCTGGACAGGTACTGGGCAATCACAGATGCCCTGGAATACAGTAAACGCAGGACGGCTGGCCACGCGGCCACCATGATTGCCATTGTCTGGGCCATCTCCATCTGCATCTCCATCCCTCCGCTCTTCTGGCGGCAGGCCAAGGCCCAGGAGGAGATGTCGGACTGTCTGGTGAACACCTCTCAGATCTCCTACACCATCTACTCCACCTGTGGGGCCTTCTACATTCCCTCGGTGTTGCTCATCATCCTATATGGCCGGATCTACCGGGCTGCCCGGAACCGCATCCTGAATCCACCCTCACTCTATGGGAAGCGCTTCACCACGGCCCACCTCATCACAGGCTCTGCGGGGTCCTCGCTCTGCTCGCTCAACTCCAGCCTCCATGAGGGGCACTCGCACTCGGCTGGCTCCCCTCTCTTTTTCAACCACGTGAAAATCAAGCTTGCTGACAGTGCCCTGGAACGCAAGAGGATTTCTGCTGCTCGAGAAAGGAAAGCCACTAAAACCCTGGGCATCATTCTGGGGGCCTTTATCATCTGCTGGCTGCCCTTCTTCGTGGTGTCTCTGGTCCTCCCCATCTGCCGGGACTCCTGCTGGATCCACCCGGCGCTCTTTGACTTCTTCACCTGGCTAGGCTATTTAAACTCCCTCATCAATCCAATAATCTACACTGTGTTTAATGAAGAGTTTCGGCAAGCTTTTCAGAAAATTGTCCCTTTCCGGAAGGCCTCC------------
>gorGor5
ATGTCCCCACTGAACCAGTCAGCAGAAGGCCTTCCCCAGGAGGCCTCCAACAGATCCCTGAATGCCACAGAAACCTCAGAGGCTTGGGATCCCAGGACCCTCCAGGCGCTCAAGATCTCCCTTGCCGTGGTCCTTTCCATCATCACACTGGCCACAGTCCTCTCCAATGCCTTTGTACTCACCACCATCTTACTCACCAGGAAGCTCCACACCCCTGCCAACTACCTGATTGGCTCCCTGGCCACCACCGACCTCTTGGTTTCCATCTTGGTCATGCCCATCAGCATCGCCTATACCATCACCCACACCTGGAACTTTGGCCAAATCTTGTGTGACATCTGGCTGTCTTCTGACATCACGTGCTGCACAGCCTCCATCCTGCATCTCTGTGTCATTGCTCTGGACAGGTACTGGGCAATCACAGATGCCCTGGAATACAGTAAACGCAGGACGGCTGGCCACGCGGCCACCATGATCGCCATTGTCTGGGTCATCTCCATCTGCATCTCCATCCCCCCGCTCTTCTGGCGGCAGGCCAAGGCCCAGGAGGAGATGTCGGACTGTCTGGTGAACACCTCTCAGATCTCCTACACCATCTACTCCACCTGTGGGGCCTTCTACATTCCCTCGGTGTTGCTCATCATCCTATATGGCCGGATCTACCGGGCTGCCCGGAACCGCATCCTGAATCCACCCTCACTCTATGGGAAGCGCTTCACCACGGCCCACCTCATCACAGGCTCTGCCGGGTCCTCGCTCTGCTCGCTCAACTCCAGCCTCCATGAGGGGCACTCGCACTCGGCTGGCTCCCCACTCTTTTTCAACCACGTGAAAATCAAGCTTGCTGACAGTGCCCTGGAACGCAAGAGGATTTCTGCTGCTCGAGAAAGGAAAGCCACTAAAACCCTGGGCATCATTCTGGGGGCCTTTATCATCTGCTGGCTGCCCTTCTTCGTGGTGTCTCTGGTCCTCCCCATCTGCCGGGACTCCTGCTGGATCCACCCGGTGCTCTTTGACTTCTTCACCTGGCTAGGCTATTTAAACTCCCTCATCAATCCAATAATCTACACTGTGTTTAATGAAGAGTTTCGGCAAGCTTTTCAGAAAATTGTCCCTTTCCGGAAGGCCTCC------------
>ponAbe2
ATGTCCCCACTGAACCACTCAGCAGAAGGCCTTCCCCAGGAGGCCTCCAACAGATCCCTGAATGCCACAGAAACCCCAGAGGCTTGGGATCCCAGGACTCTCCAGGCGCTCAAGATCTCCCTTGCCGTGGTCCTTTCCATCATCACACTGGCCACAGTCCTCTCCAATGCCTTTGTACTCACCACCATCTTACTCACCAGGAAGCTCCACACCCCTGCCAACTACCTGATTGGCTCCCTGGCCACCACCGACCTCTTGGTTTCCATCTTGGTCATGCCCATCAGCATCGCCTATACCATCACCCACACCTGGAACTTTGGCCAAATCTTGTGTGACATCTGGCTGTCTTCTGACATCACGTGCTGCACAGCCTCCATCCTGCATCTCTGTGTCATTGCTCTGGACAGGTACTGGGCAATCACAGATGCCCTGGAATACAGTAAACGCAGGACGGCTGGCCACGCGGCCACCATGATCGCCATTGTCTGGGCCATCTCCATCTGCATCTCCATCCCCCCGCTCTTCTGGCGGCAGGCCAAGGCCCAGGAGGAGATGTCAGACTGCCTGGTGAACACCTCTCAGATCTCCTACACCATCTACTCCACCTGTGGGGCCTTCTACATTCCCTCGGTGTTGCTCATCATCCTATATGGCCGGATCTACCGGGCTGCCCGGAACCGCATCCTGAATCCACCCTCACTCTATGGGAAGCGCTTCACCACGGCCCACCTCATCACAGGCTCTGCGGGGTCCTCGCTCTGCTCGCTCAACTCCAGCCTCCATGAGGGGCACTCGCACTCGGCTGGCTCCCCTCTCTTTTTCAACCACGTGAAAATCAAGCTTGCTGACAGTGCCCTGGAACGCAAGAGGATTTCTGCTGCTCGAGAAAGGAAAGCCACTAAAACCCTGGGCATCATTCTGGGGGCCTTTATCATCTGCTGGCTGCCCTTCTTCGTGGTGTCTCTGGTCCTCCCCATCTGCCGGGACTCCTGCTGGATCCACCCAGCGCTCTTTGACTTCTTCACCTGGCTAGGCTATTTAAACTCCCTCATCAATCCAATAATCTACACTGTGTTTAATGAAGAGTTTCGGCAAGCTTTTCAGAAAATTGTCCCTTTCCGGAAGGCCTCC------------
>macFas5
ATGTCCCCACTGAACCAGTCAACAGAAGGCCTTCCCCAGGAGGCCTCCAACAGATCCCTGAATGCCACAGAAACCCCAGAGGCTTGGGATCCCAGGACCCTCCAGGCACTCAAGATCTCCCTTGCCATGGTCCTTTCCATCATCACACTGGCCACAGTCTTCTCCAACGCCTTTGTACTCACCACCATCTTACTCACCAGGAAGCTCCACACCCCTGCCAACTACCTGATTGGCTCCCTGGCCACCACCGACCTCTTGGTTTCCATCTTGGTCATGCCCATTAGCATCGCCTATACCATCACCCACACCTGGAACTTTGGCCAAATCTTGTGTGACATCTGGCTGTCTTCTGACATCACGTGCTGCACGGCCTCCATCCTGCATCTCTGTGTCATTGCTCTGGACAGGTACTGGGCGATCACGGATGCCCTGGAGTACAGTAAACGCAGGACAGCTGGCCATGCGGCCACCATGATTGCCATCGTCTGGGCCATCTCCATCTGCATCTCCATTCCCCCTCTCTTCTGGCGACAGGCCAAGGCCCAGGAGGAGATGTTGGAGTGCCTGGTGAACACCTCTCAGATCTCCTACACCATCTACTCCACGTGTGGGGCCTTCTACATTCCCTCGGTGTTGCTCATCATCCTATATGGCCGGATCTACCGGGCGGCCCGGAATCGCATCCTGAATCCACCCTCACTCTATGGGAAGCGCTTCACCACAGCCCACCTCATCACAGGCTCTGCAGGGTCCTCCCTCTGTTCGCTCAACCCCAGCCTCCATGAGGGGCACTCGCACTCGGCTGGCTCCCCTCTCTTTTTCAGCCACGTGAAAATCAAGCTTGCTGACAGTGCCCTGGAACGCAAGAGGATTTCCGCTGCTCGGGAAAGGAAAGCCACTAAAACCCTGGGCATCATTCTGGGGGCTTTTATCATCTGCTGGTTGCCCTTCTTCGTGGTGTCTCTGGTCCTCCCCATCTGCCGGGACTCCTGCTGGATCCACCCGGCCCTCTTTGACTTCTTCACCTGGCTAGGCTATTTAAACTCCCTCATCAATCCAATAATCTACACTGTGTTTAATGAAGAGTTTCGGCAAGCCTTTCAGAAAATTGTCCCTTTCCGGAAGGCCTCC------------
>calJac3
ATGTCCCCACTGAACCAGTCAGCAGAAGGCCTTCCCCAGGAGGCCTCCAACAGATCCCTGAATGCCACAGAAACCCTAGGGGCTTGGGATCCCAGGACCCTCCAGGCGCTCAAGATCTCCCTTGCCGTGGCCCTTTCCATCATCACACTGGCCACAGTCCTCTCCAATGCCTTTGTACTCACCACCATCTTTCTTACCAGGAAGCTCCACACCCCTGCCAACTACCTGATTGGCTCCCTGGCCACCACCGACCTCTTGGTTTCCATCTTGGTCATGCCCATCAGCATCGCCTATACCATCACCCACACCTGGAACTTTGGCCAAATCTTGTGTGACATCTGGCTGTCTTCTGACATCACGTGCTGCACGGCCTCCATCCTGCATCTCTGTGTCATTGCTCTGGACAGGTACTGGGCAATCACAGATGCCCTGGAGTACAGTAAACGCCGGACGGCCGGCCATGCAGCCACCATGATCGCCATTGTCTGGGTCATCTCCATCTGCATCTCTATCCCCCCACTCTTCTGGCGGCAGGCCAAGGCCCAGGAGGAGATGTCTGACTGCCTGGTGAACACCTCTCAGATCTCCTACACCATCTACTCCACCTGTGGGGCCTTCTACATTCCCTCGGTGTTGCTCATCATCCTCTATGGCCGGATCTACCAGGCTGCCCGGAACCGCATCCTGAATCCACCCTCGCTCTATGGGAAGCGCTTCACCACGGCCCACCTCATCACAGGCTCTGCAGGGTCCTCGCTCTGCTCACTCCACCCCAGCCTCCATGAGGGGCACTCGCACTTGGCCGGCTCCCCTCTCTTTTTCAACCACGTGAAAATCAAGCTTGCTGACAGTGCCCTGGAACGCAAGAGGATTTCCGCTGCTCGAGAAAGGAAAGCCACTAAAACCCTGGGCATCATTCTGGGGGCTTTTATCATCTGCTGGCTGCCCTTCTTCGTGGTGTCTTTGGTCCTGCCCATCTGCCGGGACTCCTGCTGGATCCACCCGGCCCTCTTTGACTTCTTCACCTGGCTGGGCTATTTAAACTCCCTCATCAATCCAATAATCTACACTGTGTTTAATGAAGAGTTTCGGCAAGCTTTTCAGAAAATTGTCCCTTTCCGAAAGGCCTCC------------
>saiBol1
ATGTCCCCACTGAACCAGTCGGCAGAAGGCCTTCCTCAGGAGGCCTCCAACGGATCCCTGAATGCCACAGAAACCCTAGGGGCTTGGGATCCCAGGACCCTCCAGGCGCTCAAGATCTCCCTTGCCGTGGCCCTTTCCATCATCACACTGGCCACAGTCCTCTCCAATGCCTTTGTACTCACCACCATCTTTCTCACCAGGAAGCTCCACACCCCTGCCAACTACCTGATTGGCTCCCTGGCCACCACTGACCTCTTGGTTTCCATCTTGGTCATGCCCATCAGCATCGCCTATACCATCACCCACACCTGGAACTTTGGCCAAATCTTGTGTGACATCTGGCTGTCTTCTGACATCACATGCTGCACGGCCTCCATCCTGCATCTCTGTGTCATTGCTCTGGACAGGTACTGGGCAATCACAGATGCCCTGGAGTACAGTAAACGCCGGACGGCCGGCCACGCGGCCACCATGATCGCCATCGTCTGGGTCATCTCCATCTGCATCTCTATCCCCCCACTCTTCTGGCGGCAGGCCAAGGCCCAGGAGGAGATGTCGGACTGCCTGGTGAACACCTCTCAGATCTCCTACACCATCTACTCCACCTGTGGGGCCTTCTACATTCCCTCGGTGTTGCTCATCATCCTCTATGGCCGGATCTACCGGGCTGCCCGGAACCGCATCCTGAATCCACCCTCACTCTATGGGAAGCGCTTCACCACGGCTCACCTCATCACAGGCTCTGCAGGGTCCTCGCTCTGCTCACTCAACCCCAGCCTCCATGAGGGGCACTCGCACTTGGCCGGCTCCCCTCTCTTTTTCAACCACGTGAAAATCAAGCTTGCTGACAGTGCCCTGGAACGCAAGAGGATTTCCGCTGCTCGAGAAAGGAAAGCCACGAAAACCCTGGGCATCATTCTGGGGGCTTTTATCATCTGCTGGCTGCCCTTCTTCGTGGTGTCTTTGGTCCTCCCCATCTGCCGGGACTCCTGCTGGATCCACCCGGCCCTCTTTGACTTCTTCACCTGGCTAGGCTATTTAAACTCCCTCATCAATCCAATAATCTACACTGTGTTTAATGAAGAGTTTCGGCAAGCTTTTCAGAAAATTGTCCCTTTCCGGAAGGCCTCC------------
>tarSyr2
ATGTCCCCCCCCAACCAGTCGGCAGAAGGCCTTCCCCTGGAGGCCTCCAACAGGTCCCTGAACGCCACGGAAACCCCAGAGGGCTGGGATCCGGGGACCCTCCGGGCGCTCCAGATCTCCCTCGCCGTGGTACTCTCCATCCTCACGCTGGCCACCGTCCTCTCCAATGCCTTTGTGCTCACCACCATCTTGCTCACCAGGAAGCTCCACACCCCGGCCAACTATCTGATCGGCTCTCTGGCTACCACCGACCTCTTGGTTTCCATCTTGGTCATGCCCATCAGCATTGCCTACACCACCACCCGCACCTGGAGCTTTGGCCAGATCCTGTGTGACATCTGGCTGTCCTCTGACATCACGTGCTGCACGGCGTCCATCCTGCACCTCTGCGTCATTGCTCTGGACAGGTACTGGGCCATCACCGATGCCCTGGAGTACAGCAAGCGCCGGACCGCAGGCCACGCGGCCACCATGATCGCCGTGGTCTGGGCCATCTCCATCTGCATCTCCATCCCGCCGCTCTTCTGGCGGCAGGCCAAAGCCCAGGAGGAGATGTCGGACTGCCTGGTGAACACATCTCAGATCTCCTACACCATCTACTCCACCTGCGGGGCCTTCTACATCCCGTCCGTGCTGCTTATCATCCTCTATGGCCGCATCTTCCAGGCTGCCCGGAACCGCATCCTGAATCCGCCCTCGCTCTACGGGAAGCGCTTCACCACCGCCCACCTCATCACAGGCTCCGCGGGGTCCTCTCTCTGCTCGCTCAACCCCAGCCTCCACGAGGGCCACGCG------GCCGGCTCCCCTCTCTTTTTCAACCCTGTAAAAATCAGGCTTGCAGACAGTGTCCTGGAACGCAAGCGAATTTCCGCGGCTCGAGAAAGGAAAGCAACAAAGACCCTGGGGATCATCCTGGGGGCCTTCATCATCTGCTGGTTGCCCTTCTTCGTGGCGTCTCTGGTCCTCCCCATCTGCCGGGACTCCTGCTGGATCCACCCAGTCCTCTTTGACTTCTTCACTTGGCTAGGCTATTTAAACTCCCTCGTCAATCCGGTCATCTACACTGTGTTTAACGAAGACTTTCGGCAAGCTTTTCAGAAAGTGGTCCATTTCCGGAAAGCCTCC------------
>otoGar3
ATGTCCCCATCGAACCAGTCAGCAGAAGACCTTCCCCAGGAGGCTTCTAACAGATCCCTGAATGCCACAGAAGCCCCAGGGGCTTGGGATCCCGGGACCCTGCAGGCACTCAAGATCTCCCTTGCAGTGGTCCTTTCCATCATCACGCTGGCCACAGTCCTCTCCAACGCCTTTGTACTTACCACCATCTTACTCACCAGGAAGCTGCACACACCCGCCAACTATCTGATTGGCTCCTTGGCCACGACAGACCTCTTGGTTTCTATCTTGGTCATGCCCATCAGCATTGCCTATACTACCACCCACACCTGGAACTTTGGCCAGATCCTGTGTGACATTTGGCTGTCCTCTGACATCACGTGCTGCACAGCCTCCATCCTCCATCTCTGTGTCATTGCTCTAGACAGGTACTGGGCCATCACGGATGCCCTGGAGTACAGTAAACGCAGGACGGCCTGCCATGCGGCCACCATGATTGCCATCGTCTGGGTCATCTCCATCTGCATCTCCATCCCACCGCTCTTCTGGAGGCAGGCCAAAGCCCAGGAGGAGATGTCCGACTGTCTGGTGAACACTTCTCAGATCTCCTACACCATCTACTCCACCTGTGGGGCCTTCTACATCCCATCGGTTTTGCTCATCATCTTGTACGGCCGGATCTACAGGGCGGCCCGGAACCGCATCCTGAATCCACCCTCGCTCTATGGGAAGCGCTTCACCACGGCCCATCTCATCACAGGCTCCGCCGGATCCTCGCTCTGCTCGCTCAACGCCAGCCTCCACGAAGGGCACTCGCACTCGGCCGGCTCCCCTCTCTTTTTCAACCACGTGAAAATCAAGCTTGCGGACAGCGTCCTGGAACGTAAGAGGATCTCCGCGGCTCGGGAGAGGAAAGCCACCAAAACCCTGGGGATCATTCTGGGCGCTTTTATCATCTGCTGGCTGCCCTTCTTCGTGGCATCTCTGGTCCTCCCCATCTGTAGGGACTCCTGCTGGCTCCACCCAGCCCTCTTTGACTTCTTCACCTGGCTGGGCTACTTAAACTCCCTCATCAATCCCATCATCTACACGGTGTTTAATGAAGAGTTTCGGCAAGCTTTTCAGAAAGTTGTCCATTTGCGGAAAGCCTCC------------
>micMur3
ATGTCCCCACCGAACCAGTCAGCAGAAGGCCTTCCCCAGGAGGCTTCCAACAGATCCCTGAATGCCACAGAAAGCCCCGGGGCTTGGGATCCCGGGACCCTGCAGGCACTCAAGATCTCCCTTGCCGTGGTCCTTTCCATCATCACACTGGCCACAGTCCTCTCCAACGCCTTTGTGCTCACCACCATCCTACTCACCAGGAAGCTCCACACGCCCGCCAACTATCTCATCGGCTCGCTGGCCACCACCGACCTCTTGGTTTCCATCTTGGTCATGCCCATCAGCATCGCTTACACTACCACTCACACCTGGAACTTTGGCCAAATCCTGTGCGACATCTGGCTGTCCTCTGACATCACGTGCTGCACAGCCTCCATCCTGCACCTCTGTGTCATTGCTCTGGACAGGTACTGGGCCATCACTGACGCCCTGGAGTACAGCAAGCGCCGGACGGCCTGCCACGCGGCCACCATGGTCGCCGTCGTCTGGGCCATCTCCATCTGCATCTCCATCCCGCCGCTCTTCTGGCGACAGGCCAAAGCCCAGGAGGAGATGTCGGACTGCCTGGTGAACACTTCTCAGATCTCCTACACCATCTACTCCACCTGCGGGGCCTTCTACATCCCGTCCGTGTTGCTCATCATCCTATACGGCCGGATCTACAGGGCCGCCCGGAGCCGCATCCTGAACCCGCCCTCGCTCTATGGGAAGCGCTTCACCACGGCCCACCTCATCACGGGCTCCGCGGGGTCCTCGCTCTGCTCGCTCAGCTCCAGCCTCCACGAAGGGCACTCGCACCCGGCCGGCTCCCCTCTCTTCTTCAGCCACGTGAAGATCAAGCTTGCCGACAGCGTCCTGGAGCGCAAGCGGATTTCCGCAGCTCGGGAGAGGAAAGCCACCAAAACCCTGGGGATCATTCTGGGCGCCTTCATCGTCTGCTGGCTGCCCTTCTTCGTGGCATCTCTGGTCCTCCCCATCTGCAGGGACTCCTGCTGGCTCCACCCAGCCCTCTTCGACTTCTTCACCTGGCTGGGCTACTTAAACTCCCTCATCAATCCAATCATCTACACCGTGTTCAACGAAGAGTTTCGGCAAGCCTTTCAGAAAGTCGTCCATTTCCGGAAAGCCTCC------------
>tupChi1
ATGTCCCCACTGAACCAATCAGCAGAAGGCCTTCCCCAGGAGGCCTCCAACAGATCCCTGAACACGACAGAAACTCCTGAGGCTTGGGACCCGGGGACTCTCCAGGCGCTCAAGATCTCCCTCGCCGTGGTCCTTTCCATCATCACGCTGGCCACGGTGTTCTCCAACGCCTTTGTGCTCACCACCATCTTGCTCACCAGGAAGCTCCACACCCCTGCCAACTACCTTATTGGCTCCTTGGCCACAACAGACCTTTTGGTCTCCATCTTGGTCATGCCCATCAGCATCGCATATACCACCACCCACACCTGGAACTTTGGCCAAGTCCTGTGTGACATCTGGCTGTCCTCTGACATCACGTGCTGCACGGCCTCCATCCTGCACCTCTGTGTCATCGCTCTGGACAGGTACTGGGCCATCACCGATGCCCTGGAGTACAGTAAGCGCCGGACGGCTGGCCACGCGGCCGCCATGATCGCCGCTGTCTGGGCCATCTCCATTTGCATCTCCATCCCACCCCTCTTCTGGCGGCAGGCTAAAGCCAGCGAGGAGATGTCCGACTGCCTGGTGAACACCTCTCAGATCTCCTACACCATCTACTCCACCTGCGGGGCCTTCTACATCCCATCTGTGCTGCTCATCATCCTGTACGGCCGGATCTACAGGGCGGCCCGGAACCGCATCCTGAACCCGCCCTCACTCTACGGGAAGCGCTTCACCACCGCCCACCTCATCACCGGCTCCGCAGGGTCCTCTCTCTCCTCGCTCAATCCCAGCCTCCACGAGGGACACCCTCACTCGGCCGGCTCTCCTCTCTTTTTCAACCATGTGAGGATCAAGCTTGCTGATAGTGTCCTAGAACGCAAGAGGATCTCTGCTGCTCGAGAAAGGAAGGCCACTAAAACCCTGGGGATCATCCTGGGGGCCTTCATCATCTGCTGGCTGCCCTTTTTTGTGGCATCTCTGGTCCTCCCTATCTGCCGGGACTCCTGCTGGATCCACCCGGCTCTCTTTGACTTCTTCACTTGGCTAGGCTACCTGAACTCCCTCATCAACCCAATCATCTACACTGTGTTTAATGAAGAGTTCCGGCTGGCATTTCAGAAGGTTGTCCATTTCCGGAAAGCCTCC------------
>oryCun2
ATGTCCCCATCAAACCAGTCGGCAGAAGGCCTGCCCCAGGAGGCTGCCAACAGATCTCTGAACGCTACAGGGACCCCAGAGGCCTGGGACCCGGGGACCCTCCAGGCATTGAAGATCTCCCTGGCTGTGGTCCTTTCCATCATCACAGTGGCCACGGTCCTCTCCAACACCTTTGTCCTCACCACCATCTTGCTCACCAGGAAGCTCCACACCCCTGCCAACTATCTCATTGGTTCCCTGGCCACCACCGACCTCCTGGTTTCCATCTTGGTCATGCCCATCAGCATCGCCTATACCATCACACACACCTGGAACTTTGGCCAAGTCCTGTGTGACATCTGGGTGTCTTCTGACATCACGTGCTGCACAGCCTCCATCCTGCATCTCTGCGTCATTGCACTGGACAGGTACTGGGCCATCACGGATGCCCTGGAGTACAGTAAGCGCCGGACAGCAGGCCACGCGGCCGCCATGATCGCCGTGGTCTGGGCCATCTCCATTTGCATCTCCATCCCACCGCTCTTCTGGCGGCAAGCCAAAGCCCACGAGGAGGTGTCGGACTGCCTGGTGAACACCTCCCAGATCTCCTACACCATCTACTCCACCTGTGGGGCCTTCTACATCCCATCCGTGCTGCTCATCGTCCTGTATGGCCGCATCTACATGGCCGCCCGGAACCGCATCCTGAATCCGCCCTCCCTCTACGGGAAGCGCTTCACCACGGCCCACCTCATCACGGGCTCGGCGGGCTCCTCGCTCTGCTCCCTCAGTCCCAGCCTCGGTGAGGGCCACTCGCACTCAGCCGGCTCCCCGCTCTTTTTCAACCCCGTGAGGATCAAGCTCGCGGACAGCGTCCTGGAACGCAAGCGGATTTCCGCTGCTCGCGAGAGGAAAGCCACTAAGACACTGGGCATCATTCTGGGGGCCTTCATCGGGTGCTGGCTGCCCTTCTTCGTGGCGTCTCTGGTCCTGCCCATCTGCCGGGACTCCTGCTGGATGCCCCCGGGCCTCTTTGACTTCTTCACCTGGCTGGGCTACTTAAACTCACTCATCAATCCCATCATCTACACTGTGTTTAATGAGGATTTTCGGCAAGCATTTCAGAGAGTGATCCATTTCCGGAAAGCCTTC------------
>echTel2
ATGCCCTCACCAAACCAGTCCGTGGAAGGCCTGCTCCCGGGGGCCCCCAACAGATCCGCGAACGCCACAGGAAGCCGCGAGGCTTGGGACCCGGGCACCCTCCAGGCGCTCAAGATCTCGCTGGCAGTGGTCCTCTCCATCATCACCCTGGCCACGGTCCTGTCCAACGCCTTCGTGCTCACCACCATCTTCCTCACCAGGAAGCTCCACACCCCAGCCAACTATCTCATTGGCTCCCTGGCCATGACTGACCTCTTGGTTTCCATCTTGGTCATGCCCATCAGCATTGTCTACACCATCACTCACACCTGGAGCTTTGGCCAGATCCTGTGTGACATCTGGCTGTCGTCGGACATCACTTGCTGCACGGCCTCCATCCTGCATCTCTGTGCCATCGCGCTGGACAGGTACTGGGCCATCACCGACGCCCTGGAGTATAGCAAACGCCGCACCGCAGGCCACGCGGCGGCCATGATTGCCGTGGTCTGGGTCATCTCCATCTGCATCTCCATCCCGCCACTTTTCTGGCGGCAGGCCAAGGCTCACGAAGAACTGTCTGACTGCCTGGTGAACACCTCCCAGATCTCCTACACCATCTACTCCACGTGTGGGGCCTTCTACATCCCATCCGTGCTGCTCATCATCCTCTATGGCCGCATCTACAGGGCCGCCCGCAACCGCATCCTGAACCCGCCATCCCTCTACGGGAAGCGCTTCACCACAGCGCAGCTCATCACAGGCTCGGCGGGCTCCTCGCTCTGCTCGCTCAGCCCCAGCCTCCACGAGGGCCACTCCCACGCGGCCGGCTCCCCCATCTTTTTCAACCACGTGAAAATCAAGCTGGCCGATAGCGTCCTGGAGCGCAAGCGGATTTCCGCTGCCCGCGAAAGGAAAGCCACCAAAACGCTGGGGATCATTCTGGGGGCCTTCATCATGTGCTGGCTGCCCTTCTTTGTCGCCTCTCTGGTCCTCCCCATCTGCCAGGACGCCTGCTGGCTCCACCGGGCCCTCTTTGACTTCTTCACCTGGCTAGGCTATTTAAACTCCCTCATCAATCCAGTAATCTACACGGTGTTTAACGAAGAGTTTCGACAAGCATTTCAGAAAGTGGTCCATTTCCGGAGAGCCGCC------------
>HLrouAeg4
ATGTCCCCGCCAAACCAGTCAGTGGAAGGCCTTCTCCAGGAGGTCTCCAACAGATCTCTGAATGCAACAGAATCTTCAGAAGCTTGGGATCCAGGGACCCTCCGGGCCCTCAAGATTTCTCTTGCTGTGGTCCTTTCCATCATCACACTGGCCACAGTCCTTTCCAACGCCTTCGTGCTTACTACCATCTTCCTGACCAGAAAGCTCCACACCCCGGCCAACTATCTCATTGGCTCCCTGGCCGTGACAGACCTCTTAGTTTCCATCTTGGTCATGCCCATCAGCATCGTGTATACCATCACCCACACCTGGAGCTTTGGCCAAATCCTGTGTGACATCTGGCTGTCTTCCGACATCACATGCTGCACGGCCTCCATCCTGCATCTCTGTGTCATTGCTCTGGACAGGTACTGGGCCATCACTGATGCCCTGGAGTACAGCAAACGCCGGACAGCAGGCCACGCGGCCGCCATGATCGCCATCGTCTGGGCCATCTCCATCTGCATCTCCATCCCACCGCTCTTCTGGCGGCAGGCCAAAGCCCATGAAGAGATGTCGGACTGCCTGGTGAACACTTCTCAGATCTCCTACACCATCTACTCCACATGTGGAGCTTTCTACATCCCGTCCGTGCTGCTCATCATCCTCTATGGCCGGATCTACGTGGCTGCCCGGAACCGCATCCTGAACCCGCCATCACTCTATGGGAAGCGCTTCACCACAGCCCAGCTCATCGCGGGCTCTGCGGGGTCCTCGCTCTGCTCTCTCAACCCCAGCCTTCACGAGGGGCACTCTCATTCTGCCGGCTCCGCCCTCTTTTTCAACCATGTGAAAGTCAAGCTTGCCGATAGTGTCCTGGAGCGCAAGAGGATTTCCGCGGCTCGAGAAAGGAAAGCCACTAAAACCTTGGGAGTCATTCTGGGGGCCTTTATCATCTGCTGGCTGCCCTTCTTTGTTGCATCTCTGGTCCTCCCCATCTGCCGGGACTCCTGCTGGATCCACCCGGCCCTTTTTGACTTTTTCACTTGGCTGGGCTATTTAAACTCCCTCATTAATCCAATAATCTATACTGTGTTTAACGAAGAGTTTCGGCAAGCGTTTCAGAAAGTTGTCCATTTCCGGAAAGCCACC------------
>HLrhiFer5
ATGTCCCCGCCAAACCAGTCCTTGGAAGGCCTTCTCCAGGAGGCCTCCAACATATCTGTGAATGCTACAGAAACTCCAAAAGCTTGGGGTCCAGGGACCCTCCAGGCCCTCAAGATTTGTCTTATTGTGGTCCTTTCCATCATCACATTGGCCACAGTCGTTTCCAATGCCTTTGTGCTTACCACTATCTTCCTGACCAGGAAGCTCCACACTCCCGCGAACTATCTCATTGGCTCCCTGGCCATGACTGACCTCTTAGTTTCCATCTTGGTCATGCCCATCAGCATCGCATATACCACCACCCACACCTGGAGCTTTGGCCAAATCCTGTGTGACATCTGGCTGTCTTCTGACATCACGTGCTGCACGGCCTCCATCCTGCATCTCTGTGTCATTGCCCTGGACAGGTACTGGGCCATCACCGATGCGCTGGAGTACACTAAACGCCGGACAGCAGGCCACGCGGCCGCCATGATCGCCGTCGTCTGGACCATCTCCATCTGCATCTCCATCCCACCGCTCTTCTGGCGGCAGGCCAAAGCTCACGAAGAGATGTCCGATTGCCTGGTGAACACTTCTCAGATCTCCTACACCATCTACTCCACGTGTGGGGCTTTCTACATCCCGTCTGTGTTGCTCATCATCCTCTATGGCCGGATCTACGTGGCCGCCCGGAACCGCATCCTGAATCCTCCCTCGCTGTACGGGAAGCGCTTCACCACAGCGCAGCTCATCACGAGCTCCGCGGGGTCCTCGCTCTGCTCTCTCAACCCCAGCCTTCATGAGGGGCACTCTCACTCAGCCGGCTCCGCTCTCTTTTTCAACCATGTGAAAATCAAGCTTGCTGACAGTGCCCTGGAGCGCAAGAGGATTTCCGCTGCCCGAGAAAGGAAAGCCACGAAAACCTTGGGGATCATTCTGGGGGCATTTATCATCTGCTGGCTGCCCTTCTTTGTTGCATCTCTGGTCCTGCCCATCTGCAGGGACTCCTGCTGGCTCCACCCAGCCGTTTTTGACTTTTTCACCTGGCTAGGCTATTTAAACTCCCTCATTAATCCAGTAATATATACTGTGTTTAATGAAGAGTTTCGGCAAGCATTTCAAAGAGTTGTCCATTTCCGGAAAGCCACC------------
>oryAfe1
ATGCCCCCACCAAATCACTCAGTGGAAGGTCTTCTTCAGGAGGCTTCCAACAGATCCCTGAATGCAACAGAAATCCTAGAGGCTTGGGATCCAGGGACCCTCCAGGCACTCCAGATCTCTCTTGCAGTGGTCCTTTCCATCATTACACTGGCCACTATCCTCTCCAATGCCTTTGTGCTTACCACCATCTTCCTCACCAGGAAGCTCCACACCCCAGCCAACTATCTCATTGGCTCCCTAGCCATGACTGACCTCTTGGTTTCTATCTTGGTCATGCCCATCAGCATTGTATATACCATCACCCGCACCTGGAGCTTTGGCCAAATCCTTTGTGACATCTGGCTATCTTCTGACATCACATGCTGCACAGCCTCCATCCTACATCTCTGTGTCATTGCTCTGGACAGGTACTGGGCCATCACTGATGCCCTAGAGTATAGTAAACGCCGGACAGCAGGCCACGCTGCTGCCATGATTGCCATTGTCTGGGCCATTTCTATCTGCATCTCCATCCCACCACTCTTCTGGAGGCAGGCCCAAGCTCATGAAGAGATGTCCGACTGCCTGGTGAACACCTCCCAGATCTCCTACACCATCTACTCCACATGTGGGGCCTTCTACATCCCATCTGTGTTGCTCATCATCCTCTATGGCCGGATCTACAGGGCCGCCCGGAACCGCATCCTGAATCCACCATCACTCTATGGGAAGCGCTTCACCACAGCCCATCTCATCACAGGCTCTGCAGGGTCTTCACTCTGCTCCCTCAACCCCAGCCTCCATGAGGGGCACTCACACTCAGCTGGCTCCCCTCTCTTTTTCAACCATGTGAAAATCAAGCTTGCTGATAGTGTCCTGGAGCGCAAAAGAATTTCCGCTGCTCGGGAAAGGAAAGCCACAAAAACCCTGGGCATCATTCTGGGAGCCTTCATCGTCTGCTGGCTGCCCTTCTTTGTCACATCTCTGGTCCTGCCCATCTGCCGGGACTCATGCTGGCTCCATCGGGCCCTCTTTGACTTCTTCACCTGGCTAGGCTATTTAAACTCCCTCATCAATCCAGTCATCTACACTGTGTTTAATGAAGAGTTTCGGCAAGCATTTCAGAAAGTTGTCCATTTCCGGAAAGCCTCT------------
>susScr11
ATGTCCCCACCAAACCAGTCAGTGGAAGACCTTCTGCAGGGGACTTCCAACAGATCCCTGAATGCCACAGAAACTCCAAAAGCTTGGGATCCAGGGACCCTCCAAGTCCTCAAAATTTCTCTCGCTGTGGTCCTCTCCATCATCACACTGGCCACTGTCCTTTCCAATGCCTTTGTACTCACTACCATCTTCCTGACCAGGAAGCTCCACACTCCAGCCAACTATCTCATTGGCTCCCTGGCCATGACAGACCTCTTAGTTTCCATCTTGGTCATGCCCATCAGCATCCCATATACCATCACCCAAACCTGGAGCTTTGGCCAACTCCTGTGTGACATCTGGCTGTCTTCTGACATCACATGCTGCACGGCCTCCATCCTGCATCTCTGTGTCATTGCTCTGGACAGGTACTGGGCCATCACGGATGCCCTGGAGTATAGTAAACGCCGGACAGCGGGCCACGCGGCTGCCATGATTGCCATTGTCTGGGCCATCTCCATCTGCATCTCCATCCCACCACTCTTTTGGCGGCAGGCCAGGGCTCATGAAGAGATATCAGACTGCCTGGTGAACACTTCTCAGATCTCCTACACCATCTACTCCACCTGTGGGGCCTTCTACATCCCATCTCTGTTGCTCATCATCCTCTATGGCCGGATCTACAGGGCCGCCCGGAACCGCATCTTGAATCCACCGTCACTCTACGGGAAGCGCTTCACCACAGCCCATCTCATCACAGGCTCTGCAGGCTCCTCGCTGTGCTCGCTCAACCCCAGCCTTCATGAGGAGCACGCTCATTCAGCCGGTTCCCCTCTCTTTTTCAACCACGTGAAAATCAAGCTTGCCGATAGTGTCCTAGAGCGCAAGAGGATTTCCGCTGCCCGAGAGAGGAAAGCCACTAAAACCCTGGGGATCATTCTGGGGGCTTTTATCATCTGCTGGTTGCCCTTCTTTGTTGCATCTCTGGTCCTCCCCATCTGCCGGGACTCCTGCTGGATCCACCCAGCCCTTTTTGACTTTTTCACTTGGCTAGGCTACTTAAACTCCCTCATCAATCCAATAATCTATACTGTGTTTAACGAAGAGTTTCGGCAAGCGTTTCAGAAAGTTGTCCATTTCCGAAAAGCCTTG------------
>manPen1
ATGTCCCCACTAAACCAGTCAGTGGAAGACCTTCTCCAGGAGACCTCCAACAGATCCTGGAATGCCACTGAGACCCCAGAGGCTTGGGATCCAGGGATCCTCCAGGCTCTCAAGATTTCTCTTGCTGTGGTCCTTTCCATCATCACGCTGGCCACCGTGCTTTCTAATGCCTTCGTGCTTACTACCATCTTCCTCACCAGGAAGCTCCACACTCCGGCCAACTATCTCATCGGCTCTCTGGCCATGACTGACCTCTTAGTTTCCATCTTGGTCATGCCCGTCAGCATTGCATATACCACCACCCACACCTGGAGCTTTGGTCAAATCCTGTGTGACATCTGGCTGTCTTCTGACATCACGTGCTGCACGGCCTCCATCCTGCATCTCTGTGTCATTGCTCTGGACAGGTACTGGGCCATCACCGATGCCCTGGAGTACAGTAAACGCCGGACAGCAGGCCACGCGGCTGCCATGATTGCCATTGTCTGGACCATCTCCATCTGCATCTCCATCCCGCCACTCTTCTGGCGGCAGGCCAGAGCTCATGAGGAGATGTCGGACTGCCTGGTGAACACGTCGCAGATCTCCTACACCATCTACTCCACCTGCGGCGCCTTCTACATCCCGTCTGTGTTGCTTATCATTCTCTATGGCCGGATCTACCTGGCTGCTAGGAACCGAATCCTGAATCCGCCCTCGCTCTACGGGAAGCGCTTCACCACAGCCCATCTCATCGCCGGCTCTGCGGGGTCCTCGCTCTGCTCCCTCAACCCCAGCCTTCACGAGGGGCACTCCCATTCGGCCGGCTCCCCTCTCTTTTTCAACCACGTGAAAGTCAAGCTCGCTGACAGTGTCCTGGAGCGCAAGAGGATTTCTGCTGCTCGAGAAAGGAAAGCCACTAAAACCCTGGGCATCATCCTGGGCGCCTTTATCATCTGCTGGCTGCCCTTCTTCGTTGCCTCTCTGGTCCTCCCCCTCTGCCGGGACTCCTGCTGGATCCACCCAGCCCTCTTTGACTTTTTCACCTGGCTCGGTTATTTAAACTCCCTCATCAATCCAATAATCTATACCGTGTTTAACGAAGAGTTTCGGCAAGCGTTTCAGAAAGTTGTCCATTTCCGGAAAGCCGCC------------
>HLmanJav1
ATGTCCCCACTAAACCAGTCAGTGGAAGACCTTCTCCAGGAGACCTCCAACAGATCCTGGAATGCCACTGAGACCCCAGAGGCTTGGGATCCAGGGATCCTCCAGGCTCTCAAGATTTCTCTTGCTGTGGTCCTTTCCATCATCACGCTGGCCACCGTGCTTTCTAATGCCTTCGTGCTTACTACCATCTTCCTCACCAGGAAGCTCCACACTCCGGCCAACTATCTCATCGGCTCTCTGGCCATGACTGACCTCTTAGTTTCCATCTTGGTCATGCCCATCAGCATTGCATATACCACCACTCACACCTGGAGCTTTGGCCAAATCCTGTGTGACATTTGGCTGTCTTCTGACATCACGTGCTGCACGGCCTCCATCCTGCATCTCTGTGTCATTGCTCTGGACAGGTACTGGGCCATCACTGATGCCCTGGAGTACAGTAAACGCCGGACAGCAGGCCACGCGGCTGCCATGATTGCCATCGTCTGGACCATCTCCATCTGCATCTCCATCCCGCCACTCTTCTGGCGGCAGGCCAGAGCTCATGAGGAGATGTCGGACTGCCTGGTGAACACGTCGCAGATCTCCTACACCATCTACTCCACCTGCGGCGCCTTCTACATCCCGTCTGTGTTGCTTATCATTCTCTATGGCCGGATCTACCTGGCTGCCAGGAACCGAATCCTGAATCCGCCCTCGCTCTACGGGAAGCGCTTCACCACAGCGCATCTCATCGCCGGCTCTGCGGGGTCCTCGCTCTGCTCCCTCAACCCCAGCCTTCACGAGGGGCACTCCCATTCGGCCGGCTCCCCTCTCTTTTTCAACCACGTGAAAGTCAAGCTCGCTGACAGTGTCCTGGAGCGCAAGAGGATTTCTGCTGCTCGAGAAAGGAAAGCCACTAAAACCCTGGGCATCATCCTGGGGGCCTTTATCATCTGCTGGCTGCCCTTCTTCGTTGCCTCTCTGGTCCTCCCCCTCTGCCGGGACTCCTGCTGGATCCATCCAGCCCTCTTTGACTTTTTCACCTGGCTAGGTTATTTAAACTCCCTCATCAATCCAATAATCTATACCGTGTTTAACGAAGAGTTTCGGCAAGCGTTTCAGAAAGTTGTCCATTTCCGGAAAGCCGCC------------
>balAcu1
ATGTCCCCACCAAACCAGTCAGTGGAAGGCCTTCTGCAGGGAGCTCCCAACAGATCCCTGAATGCCACAGAAACTCCAGGGGCTTGGGAGCCAGGGACCCTCCAAGCCCTCAAGATTTCTCTTGCTGTGGTCCTTTCCATCATCACACTGGCCACAGTACTTTCCAACGCCTTTGTGCTTACCACCATCTTCCTGACCAGGAAGCTCCACACCCCGGCCAACTATCTCATTGGCTCCCTGGCCATGACTGACCTCTTAGTTTCCATCTTGGTCATGCCTATCAGCATCGCATATACCACCACCCACACCTGGAGCTTTGGCCAACTCTTGTGTGACATCTGGCTGTCTTCTGACATCATGTGCTGCACAGCCTCCATCCTGCATCTCTGTGTCATTGCTCTGGACAGGTACTGGGCCATCACTGATGCCCTGGAGTATAGTAAACGCCAGACAGCAGGCCATGCGGCCGCCATGATTGCCATCGTCTGGGCCATCTCCATCTGCATCTCCATCCCACCACTCTTTTGGCGGCAGGCCGAAGCTCATGAAGAGATGTCGGACTGCCTGGTGAACACTTCTCAGATCTCCTACACCATCTACTCCACCTGTGGGGCCTTCTATGTCCCGTCTGTGTTGCTCGTCATCCTCTATGGCCGGATCTACACGGCCGCCCGGAACCGCATCCTGAATCCGCCATCCCTCTACGGGAAGCGCTTTACCACAGCCCGTCTCGTCACAGGCTCTGCGGGGTCCTCGCTCTGCTCGCTCATTCCCAGCCTTCACGAGGGGCACTCTCATTCCGCCGGTTCCCCTCTCTTTTTTAACCACGTGAAGATCAAGCTTGCGGATAGTGTCCTGGAGCGCAAGAGGATTTCTGCTGCCCGAGAGAGGAAAGCCACTAAAACCCTAGGGATCATTCTGGGGGCCTTTATCATCTGCTGGCTGCCCTTCTTTGTTGCATCTCTGGTCCTCTCCATCTGCCGGGACTCGTGCTGGATCCACCCGGCCCTTTTTGACTTTTTCACCTGGCTAGGCTATCTAAACTCCCTCATCAATCCAATAATCTATACTGTGTTTAATGAAGAGTTTTGGCAAGCATTTCAGAAAGTCGTCCATTTCAGGAAAGCCTCT------------
>HLequCab3
ATGTCCCCACCAAACCAGTCAGTGGAAGGCCTTCTCCAGGAAGGCTCCAACAGATCCCTGAATGCGACGGAAACCCCAGAGGCTTGGGATCCAGGGACCCTCCAGGCCCTCAAGATTTCTCTTGCTGTGGGCCTTTCCACTATCACATTGGCCACAGTCCTTTCCAACGCCTTTGTGCTTACCACCATCTTTCTCACCAGGAAGCTCCATACCCCAGCCAACTATCTCATTGGCTCCCTGGCCACGACTGACCTCTTAGTTTCCATCTTGGTCATGCCCATCAGCATTGCATATACCACCACCGGTACCTGGAGCTTTGGCCAAATCCTATGTGACATCTGGCTGTCTTCTGACGTCACGTGCTGCACAGCCTCCATCCTGCACCTCTGTGTCATTGCTCTGGACAGGTATTGGGCCATCACTGATGCGCTGGAGTACAGTAAACGCCGGACAGCAGGCCATGCGGCCACCATGATTGCCATTGTCTGGGCCATCTCCATCTGCATCTCCATCCCACCACTCTTCTGGCGGCAGGCCAAAGCTCACGAAGAGATGTCAGACTGCCTGGTGAACACCTCTCAGATCTCCTACACCATCTACTCCACCTGTGGGGCCTTCTACATCCCGTCCGTGTTGCTCATCATCCTCTATAGCCGGATCTACGTGGCGGCCCGGAACCGTATCCTGAATCCGCCATCGCTGTACGGGAAGCGCTTCACCACAGCCCATCTCATTGCAGGTTCTGCCGGGTCCTCGCTCTGCTCTCTCAACCCCAACTTTCATGAGGGGCAGTCTCATTCG---GGCTCCCCTCTCTTTTTCAACCACGTGAAAATCAAGCTTGCTGATAGCGTCCTGGAACGCAAGAGGATTTCCGCTGCTCGAGAAAGGAAAGCCACTAAGACCCTGGGGATCATACTGGGGGCCTTTATCATCTGCTGGCTGCCCTTCTTTGTTGCATCTCTGGTCCTCCCCCTCTGCCGGGACTCCTGCTGGATCCACCCAGCCCTCTTTGACTTTTTCACCTGGCTAGGCTATTTAAACTCCCTCATCAATCCAATAATCTATACTGTGTTTAACGAAGAGTTTCGGCAAGCATTTCAGAAAATTGTCCATTTCCGGAAAGCCTGC------------
>ailMel1
ATGTCCCCGCCAAACCAGTCCCTGGAAGGCCTTCTCCAGGAGGCCTCCAACAGATCCCTGAATGCTACGGAAACCCCAGAGGCTTGGGGTCCAGGGACACTCCAGGCCCTCAAGATCTCTCTGGCTCTGCTCCTTTCCATCATCACGATGGCCACAGCCCTCTCCAATGCCTTTGTGCTCACCACCATCTTCCTCACCAGGAAGCTCCACACCCCAGCTAACTATCTCATCGGCTCCCTGGCCATGACTGACCTCTTAGTCTCCATCTTGGTCATGCCCATCAGCATCGCCTACACCACCACCCGCACCTGGAGCTTTGGCCAAATCCTGTGTGACATCTGGCTGTCTTCTGACATCACATGCTGCACGGCCTCCATCCTGCATCTCTGTGTCATTGCTCTGGACAGGTACTGGGCCATCACGGATGCCCTGGAGTATAGTAAACGCCGCACAGCGGGCCGGGCAGCTGCCATGATTGCCACTGTGTGGGTCATCTCCATCTGCATCTCCATCCCGCCACTCTTCTGGCGACAGGCCAAAGCTCACGAAGAGATGTCAGACTGCCTGGTGAACACGTCTCAGATCTCCTACACCATCTACTCCACCTGCGGGGCCTTCTACATCCCGTCTGTACTGCTCGTCATCCTCTACGGCCGCATCTACGTGGCCGCCCGGAACCGCATCCTGAATACGCCTTCGCTCTACGGGAAGCGCTTCACCACGGCCCACCTCATCACGGGCTCTGCGGGGTCCTCGCTCTGCTCGCTCAGCCCCAGCCTCCACGAGGGGCACCCCCATACTGCCGGCTCCGCTCTCTTTTTCAACCACGTGAAAATCAAGCTGGCCGATAGTGTCCTGGAGCGCAAGAGGATTTCCGCTGCTCGAGAAAGGAAAGCCACCAAGACGCTGGGGATCATCCTGGGGGCCTTCATCATCTGTTGGCTGCCCTTCTTTGTCGCATCTCTGGTCCTCCCCATCTGCCGGGACTCCTGCTGGCTCCACCCAGCCCTCTTTGACTTCTTCACCTGGCTTGGCTATCTCAACTCCCTTATCAATCCAATAATATATACTGTGTTTAATGAAGAGTTTCGACAAGCCTTTCAGAAAGTTGTCCATTTCCGGAAAGCCTCC------------
>lepWed1
ATGTCCCCGCCAAACCAGTCACTGGAAGGCCTTCTCCAGGAGGCCTCCAACAGATCCCTGAATGCTACAGAAACCCCAGAGGCTTGGGGTCCAGGGACACTCCAGGCCCTCAAGATCTCTCTTGCTCTGCTCCTTTCCATCATCACAATGGCCACAGCCCTCTCCAACGCCTTTGTGCTCACCACCATCTTCCTCACCAGGAAGCTCCACACCCCAGCGAACTATCTCATCGGCTCCCTGGCCATGACGGACCTCTTAGTCTCCATCTTGGTCATGCCCATCAGCATTGTCTATACCACCACCCACACCTGGAGCTTTGGCCAAATCCTGTGTGACATCTGGCTGTCTTCTGACATCACATGCTGCACAGCCTCCATCCTCCATCTCTGTGTCATTGCTCTGGACAGGTACTGGGCCATCACAGATGCCCTGGAGTATAGTAAACGCCGCACAGCGGGCCGGGCGGCTGCCATGATTGCCACCGTCTGGGTCATCTCGATCTGCATCTCCATCCCGCCACTCTTCTGGCGGCAGGCCAAAGCTCACGAAGAGATGTCGGACTGCCTGGTGAACACGTCTCAGATCTCCTACACCATCTACTCCACCTGCGGGGCCTTCTACATCCCCTCTGTGCTGCTCATCATCCTCTATGGCCGCATCTACATGGCTGCCCGGAATCGCATCCTGAATCCGCCTTCGCTCTACGGGAAGCGCTTCACCACGGCCCACCTCATCACGGGCTCTGCGGGGTCCTCACTCTGCTCTCTCAGCCCCAGCCTCCATGAGGGGCACTCCCATACTGCCGGCTCCGCTCTCTTTTTCAGCCACGTGAAAATCAAGCTGGCCGATAGTGTCCTGGAGCGCAAGAGGATTTGCGCGGCTCGAGAAAGGAAAGCCACGAAAACGCTGGGGATCATCCTAGGGGCCTTTATCATCTGCTGGCTGCCCTTCTTTGTCGCCTCTCTGGTCCTCCCCATCTGCCGGGACTCCTGCTGGCTCCACCCAGCCCTCTTTGACTTCTTCACCTGGCTTGGCTATCTCAACTCCCTCATCAATCCAATAATATATACTGTGTTTAACGAAGAGTTTCGACAAGCGTTTCAGAAAGTTGTCCATTTTCGGAAAGCCTCC------------
>felCat8
ATGTCCCTGCCAAGCCAGTCACTGAAAGACCTTCTCCAGGAGGCCTCTAACAGATCCCTGAATGCTACAGAAACCCCAGAGACTTGGGGTCCAGGGACACTCCGGGCCCTCAAGATCTCTCTTGCTCTGTTCCTTTCCATCATCACACTGGCCACGGTCCTTTCCAACGCCTTTGTGCTTACCACCATCTTCCTCACCAGGAAGCTCCACACCCCAGCTAACTATCTCATCGGCTCCTTGGCCATGACGGACCTCTTAGTCTCCATCTTGGTCATGCCCGTCAGCATCGCCTATACCATCACCCACACCTGGAGCTTTGGCCAGATCCTGTGTGACATCTGGCTGTCTTCTGATATCACGTGCTGCACGGCCTCCATCCTGCATCTCTGTGCCATTGCCCTGGACAGGTACTGGGCCATCACTGACGCCCTGCAGTATAGTAAACGCCGGACAGCGGGCCGCGCGGCCGCCATGATTGCCACCGTCTGGGTCATCTCCATCTGTATCTCCATCCCGCCACTCTTCTGGCGGCAGGCCAAAACTCACGAGGAGATGTCAGACTGCCTGGTGAACACGTCTCAGCTCTCCTACACCATCTACTCCACGTGTGGGGCCTTCTACATCCCTTCTGTGTTGCTCATCATCCTCTATGGCCGCATCTACGTGGCCGCCCGGAACCGCATCCTGAATCCGCCTTCGCTCTATGGGAAGCGCTTCACCACGGCCCATCTCATCACGGGCTCTGCGGGGTCCTCGCTCTGCTCCCTCAGCTCCAGCCTCCATGAGGGGCATTCCCATGCGGCTGGCTCCCCTCTCTTTTTCAACCACGTGAAAATCAAGCTGGCTGATAGTGTCCTGGAGCGGAAGAGGATTAACGCCGCTCGAGAGAGGAAAGCCACCAAAACCCTGGGGATCATTCTGGGGGCCTTTATCATCTGCTGGCTGCCCTTCTTTGTTGCATCTCTGGTCCTTCCCATCTGCCGGGACTCCTGCTGGCTCCACCCAGCGCTCTTTGACTTCTTCACCTGGCTAGGCTATTTAAACTCCCTCATCAATCCAATAATATACACTGCGTTTAACAAAGAGTTTCGGCAAGCATTTCAGAAAGTGGTCCATTTCCGGAAAGCCTCC------------
>cerSim1
ATGTCCCCACCAAACCAGTCAGTGGAAGGCCTTCTCCAGGAGGCCTCCAACAGACCCCTGAACGCTACAGAAAGCCCAGAGGCTTGGGATCCGGGGACCCTCCAGGCCCTCAAGATTTCTCTTGCTGTGGGCCTGTCCATCATCACACTGGCCACAGTCCTTTCCAATGCCTTTGTGCTTACCACCATCTTCCTCACCAGGAAGCTCCACACCCCAGCCAACTATCTCATCGGCTCCCTGGCCATGACTGACCTCTTAGTTTCCATCTTGGTCATGCCCATCAGCATCGCATATACCACCACCCGCACCTGGAGCTTTGGCCAAATCCTGTGTGACATCTGGCTGTCTTCTGACGTCACGTGCTGCACGGCCTCCATCCTGCACCTCTTTGTCATCGCTCTGGACAGGTACTGGGCCATCACTGATGCCCTGGAGTACAGCAAACGCCGGACAGCAGGCCATGCTGCCGCCATGATTGCCGTCGTCTGGGTCATCTCCATCTGTATCTCCATCCCACCGCTCTTCTGGCGGCAGGCCAAAGCTCACGAGGAGATGTCGGACTGCCTGGTGAACACTTCTCAGATCTCCTACACCGTCTACTCCACATGTGGGGCCTTCTACATCCCGTCTGTGTTGCTCGTCATCCTCTACAGCCGGATCTACAGGGCTGCCCGGAACCGCATCCTGAATCCACCATCACTCTACGGGAAACGCTTCACCACCGCCCACCTCATCATGGGCTCTGCGGGATCCTCGCTCTGCTCTCTCAACCCCTGCCTCCATGAAGGGCACTCTCCTTCGGCCGGCTCCCCACTCTTTTTCAGCCACGTGAAAATCAAGCTTGCTGACAGTATCCTGGAGCGCAAGAGAATTTCCGCTGCTCGAGAAAGGAAAGCCACTAAAACCCTGGGGGTCATTCTGGGGGCCTTCATCATCTGTTGGCTGCCATTCTTTGCTGCATCTCTGGTCCTCCCCATCTGCCGGGACTCCTGCTGGATCCACCCAGCCCTCTTTGACTTTTTCACCTGGCTTGGCTATTTAAACTCCCTCATCAATCCAATAATCTATACTGTATTTAATGAAGAGTTTAGGCAAGCGTTTCAGAAAGTTGTCCATTTCCGGAAAGCCTCC------------
>loxAfr3
ATGCCCCCACCAAACCAGTCAGTGGAAGGTCTCCCCCAGGAGGCCTCCAACAGTGCGCTGAACGCTACAGATACTCTAGAGGCTTGGGATCCAGGAACCCTCCAGGCACTCAAGATCTCTCTTGCAGTAGTCCTTTCTGTCATCACACTGGCCACTGTCCTCTCCAATGCCTTTGTGCTTACCACCATCTTCCTCACCAGGAAGCTCCACACCCCAGCCAACTATCTCATTGGCTCCTTGGCCACGACTGACCTTTTGGTTTCCATCTTGGTCATGCCCATCAGCATTGTATATACTATCACCCGCACCTGGAGCTTTGGCCAAATCCTGTGTGACATCTGGCTGTCTTCTGACATCACGTGCTGTACAGCCTCCATCCTGCATCTCTGTGTCATTGCTCTGGACAGATACTGGGCCATCACCGATGCCCTGGAGTATAGTAAACGCCGGACAGCAGGCCACGCAGCTGCCATGATTGCCATTGTCTGGGCCATCTCCATCTGCATCTCCATCCCACCGCTTTTCTGGCGGCAGGCCAAAGCTCATGAAGAGATGTCTGACTGCCAGGTGAATACCTCCCACATCGCCTACACCATCTACTCCACATGTGGGGCCTTCTATATCCCGTCCGTGTTGCTCATCATCCTTTATGGCCAGATATACATGGCTGCCCGGAGCCGCATCCTGAACCCACCATCACTCTATGGGAAGCGCTTCACCACAGCCCATCTCATCACAGGTTCTGCGGGGTCCTCACTCTGCTCCCTCAACCCCAGCCTCCATGAAGGGCACTCACACTCAGTCGGCTCCCCTCTCTTCTTCAACCATGTGAAAACCAAGCTTGCTGATAGTGTCCTGGAGCGTAAGAGAATTTCTGCTGCTCGAGAAAGGAAAGCCACAAAAACCCTGGGGATCATTCTAGGTGCCTTTATCATCTGCTGGCTGCCTTTCTTTGTTGCATCTCTGGTCCTCCCCATTTGCCGGGACTCCTGCTGGCTCCACCCAGCCGTCTTTGACTTCTTCACCTGGCTAGGCTATTTAAACTCCCTCCTCAATCCAGTAATCTACACTGTATTTAACGAAGATTTTCGGCAAGCATTTCAGAAAGTTGTCCATTTCCGGAAAGCCTCC------------
>eriEur2
ATGTCCCTGCCAAACCAGTCAGTGGAAGGCCTTCTCTTCGAGGCCTCCAACAGATCCTGGAACACAGTGGCCACTTCAGAGACTTGGGATCCAGGGACCCTCCAGGCCCTCCAGATTTCTCTTGCTGTGGTCCTTTCCATCATCACACTGGCTACCGTCCTTTCTAATGCCTTTGTACTTACCACCATCTTTCTCACCAGGAAACTCCACACCCCAGCGAACTATCTCATTGGTTCCCTAGCCACAACTGATCTCCTAGTTTCCATCTTGGTCATGCCCATCAGCATTGTATATACCACCACCCAAACCTGGAGCTTTGGCCAAATCCTATGTGACATCTGGCTGTCGTCTGATATTACATGCTGCACTGCCTCCATCCTACATCTCTGTGTCATTGCTCTCGACAGGTACTGGGCCATCACAGATGCCTTGGAGTATAGCAAACGCCGAACAGCAGGCCACGCGGCCGCCATGATTGCCATAGTCTGGGCCATCTCCATCTGTATCTCCATCCCACCCCTCTTCTGGAGGCAAGCCAAAGCTCATGAGGAGATGTCAGACTGCCTGGTGAACACTTCTCAGATCTCCTACACCATCTACTCCACCTGTGGGGCCTTCTACATCCCATCTGTATTGCTCATTATCCTCTATGGCCGCATCTACATGGCCGCCCGGAACCGCATCCTGAACCCACCCTCGCTCTATGGGAAGCGTTTCACTACTGCCCACCTCGTCACAGGCTCCGCAGGGTCCTCGCTCTGCTCTCTCAACCCCAGCCTGCATGAAGAGCATTCTCACTCAGTTGGCTCACCTCTGTTTTTCAATCATGTGAAAATCAAGCTAGCCGATAGTGTCCTAGAACGCAAGAGGATTTCTGCTGCTCGGGAGAGGAAAGCCACTAAAACCCTGGGGATTATCCTAGGGGCGTTTATCATCTGCTGGTTGCCCTTCTTTGTGACATCTCTGGTCCTGCCCATCTGCCGGGATTCCTGTTGGATCCCCCCAGCCCTTTTTTACTTTTTCACCTGGCTAGGCTATTTAAACTCACTCATCAACCCAATCATCTATACTGTATTTAATGAAGAGTTTCGGCAAGCATTTCAGAAAGTTGTCCATTTTCCTAAAACCTCC------------
>triMan1
ATGCCCCCACCAAACCAGTCAGTAGAAAATCTTCTCCAGGAGGCCCCCAACAGTTCCCAGAATGCTACAGGAACCCTAGAGGCTTGGGATCCAGGAACCCTCCAGGCGCTCAATATCTCTGTTGCAGTGGTCCTTTCCATCATCACACTGGCCACTGTCCTCTCCAATGCCTTTGTGTTTACGACCATCTTCCTCACCAGAAAGCTCCACACCCCAGCCAACTATCTCATTGGTTCCCTGGCCATGACTGACCTCTTGGTTTCCATCTTGGTCATGCCCATCAGCATCGTATATACCATAACCCACACCTGGAGCTTTGGCCAAATCCTGTGTGACATTTGGCTGTCTTCTGACATCACGTGCTGCACAGCCTCCATCCTGCATCTCTGTATCATTGCTCTGGACAGGTACTGGGCCATCACCGATGCCCTGGAGTATAGTAAACGCCAGACAGCAGGCCACGCGGCTGCCATGATTGCCATTGTCTGGGCCATCTCCATCTGCATCTCCATCCCACCTCTTTTCTGGCGGCAGGCTAAAGCTCACGAAGAGATGTCTGACTGCCTGGTGAATACCTCCCAGATCTCCTACACCATCTACTCCACATGTGGGGCCTTCTATATCCCGTCCGTGTTGCTCATCATCCTTTATGGCCGGATCTACATAGCTGCCCGGAACCGCATCCTGCATCCACCATCACTCTATGGGAAGCGCTTCACCACAGCCCATCTCATCACAGTTTCTTCGGGGTCCTCACTCTGCTCCCTCAACCCCAGCCTCCAGGAAGGGCACTCGCAGTCAGCTGGCTCCCCTCTCTTTTTCAACCATGTGAAAGTCAAGCTTGCTGATAGCATTCTGGAGCGCAAGAGAATTTCCGCTGCTCGAGAAAGGAAAGCCACAAAAACCCTGGGGATCATTCTGGGAGCCTTTATCATCTGCTGGCTGCCCTTCTTTGTTGCATCTCTGGTCCTCCCCATCTGCCGGGACTCCTGCTGGCTCCACCCAGCCCTCTTTGACTTCTTCACCTGGCTAGGCTATTTAAACTCCCTCATCAATCCAGTAATCTACACTGTGTTTAATGAAGATTTTCGGCAAGCATTTCAGAAAGTTGTCCATTTCCGGAAAGCCTCC------------
>HLpipKuh2
ATGTCCCCGGTGAACCAGTCAGTGGAAGGCCTTCTGCAGGAGGCCTCCAACCGATCTCTGAATGCTACGGATCCTCCAGAGGCCTGGGACCCGGGGACCCTGCAGGCCCTCCAGATTTCTCTGGCCGTGGTCCTCGCCGTCATCACGCTGGCCACGGTCCTCTCCAACGCCTTCGTGCTCACCACCATCTTCCTCACCAGGAAGCTCCACAGCCCGGCCAACTATCTCATCGGCTCGCTGGCCACGACGGACCTCCTGGTTTCCATCCTGGTCATGCCCATCAGCATTGCGTACACCATCACCCACACCTGGAGCTTCGGCCAGGTCCTGTGCGACATCTGGCTGTCCTCGGACATCACGTGCTGCACGGCCTCCATCCTGCACCTCTGCGTCATCGCCCTGGACCGGTACTGGGCCATCACCGACGCCCTGGAGTACAGTAAGCGCCGGACGGCCGGCCACGCGGCGGCCATGATCGCCGTGGTCTGGGCCATCTCCGTCTGCATCTCCATCCCGCCCCTCTTCTGGCGGCAGGCCAAAGCTCAGGAGGAGCTGCTGGACTGCCAGGTGAACACCTCTCAGATCTCCTACACCATCTACTCCACGTGCGGGGCCTTCTACATCCCGTCCCTGCTGCTCATCATCCTCTACGGCCGCATCTACCTGGCCGCCCGGAGCCGCATCCTCAACCCGCCCTCCCTCTACGGGAAGCGCTTCACCACGGCCCAGCTCATCACGGGCTCGGCGGGGTCCTCCCTCTGCTCCCTCAACCCCGGCCTCCATGAGGCCCACTCCCACCTGGCCGGCTCGGCCCTCTTCTTCCAGCAGGTGAAGATCAAGCTGGCGGACAGCGCGCTGGAGCGCAAGAGGATTTCGGCCGCTCGGGAGAGGAAGGCCACCAAGACCCTGGGGGTCATCCTGGGCGCCTTCATCGTCTGCTGGCTGCCCTTCTTCGTGGCGTCGCTCGTCCTCCCCATCTGCCGGGACGCCTGCTGGATCCCCCGAGCCCTCTTTGACTTCTTCACCTGGCTGGGCTACTTAAACTCGCTCATCAACCCCATCATCTATACCGTGTTCAACGAAGAGTTCCGCCAAGCGTTTCAGAAAGTGGTCCATTTCCGGAAAGCCTCC------------
>HLmyoMyo6
ATGTCCCCGACAAACCAGTCGGTGGAAGGCCTTCTGCAGGAGGCCTCCAACGGGTCTCTGAATGCTACGGACACTCCAGCAGCCTGGGACCCGGCGACCCTGCAGGCCGTCCAGATTTCTCTTGCTGTGGTTCTTGCCATCATCACGCTGGCCACAGTCCTTTCCAACGCCTTTGTGCTCACCACCATCTTCCTCACCAGGAAGCTCCACACCCCCGCCAACTATCTCATTGGCTCGCTGGCCACGACTGACCTCTTAGTCTCCATCTTGGTCATGCCCATCAGCATCGCCTATACCATCACCCACACCTGGACCTTCGGCCAAACCCTGTGTGACATCTGGCTGTCTTCTGACATCACGTGCTGCACGGCCTCCATCCTGCATCTCTGTGTCATTGCTCTGGACAGGTACTGGGCCATCACGGACGCCCTGGAGTACAGTAAACGCCGGACCGCAGGCCATGCGGCGGCCATGATCGCCATCGTCTGGGTCATCTCCATCTGCATCTCCATCCCACCTCTCTTCTGGCGGCAGGCCAAAGCTCAGGGGGAGATGTTGGACTGCCAGGTGAACACTTCCCAGATCTCCTACACCATCTACTCCACGTGTGGGGCCTTCTACATCCCGTCTGTGTTGCTCATCATCCTCTACGGCCGGATCTACCTGGCTGCCCGGAACCGCATCCTGAACCCACCATCCCTCTACGGGAAGCGCTTCACCACAGCCCAGCTCATCACAGGCTCTGCGGGGTCCTCCCTCTGCTCTCTCAACCCCAGCCTTCACGAAGCGCACTCTCATTTGGCCGGCTCTGCTCTCTTTTTCAACCAGGTCAAAATCAAGCTTGCCGACAGCGTGCTGGAGCGCAAGAGGATTTCCGCGGCTCGGGAAAGGAAGGCCACCAAAACCCTGGGGATCATCCTGGGGGCCTTTATCATCTGCTGGCTGCCCTTCTTTGTGGCATCTCTTGTCCTCCCCATCTGCCGGGACTCCTGCTGGATCCACCCAGCCCTTTTCGACTTTTTCACCTGGCTGGGCTATTTAAACTCGCTCATCAATCCCATCATCTATACTGTGTTTAATGAAGAGTTCCGGCAAGCATTTCAGAAAGTGGTCCATTTCCGGAAAGCCTCC------------
>HLphyDis3
ATGTCCCCACGAAACCAGTCAGTGGAAGGCCCTCTCCAGGAGGCCTCCAACAGGTCTCTGAATGCTACAGAAACCCAAGGCGCGTGGGACCCCGGGACCCTGCAGGCCCTCCAGATTTCTCTTGCCGTGGTTCTTTCCATCATCACACTGGCCACAGTCCTTTCCAACGCCTTCGTGCTGACCACCATCTTCCTCACCAGGAAGCTCCGCACCCCAGCCAACTATCTCATTGGCTCCCTGGCCGTGACTGACCTCCTAGTTTCCGTCTTGGTCATGCCCATCAGCATCGCGTACACCACCACGCGCACCTGGAGCTTCGGTCAAGTCCTGTGTGACATCTGGCTGTCTTCTGACATCACGTGCTGCACGGCCTCCATCCTGCATCTCTGTGTCATCGCTCTGGACAGGTACTGGGCCATCACCGATGCCCTGGAGTACAGTAAGCGCCGGACCGCCGGCCACGCCGCGGCCATGATCGCCGTGGTCTGGGCCATCTCCGTGTGCATCTCCATCCCGCCTCTCTTCTGGCGGCAGGCCAAAGCTCGCGACGAGATGTCGGACTGCCTGGTGAACACGTCCCAGATCTCCTACACCATCTACTCCACCTGTGGGGCCTTCTACATCCCGTCCGTGCTGCTCATCATCCTCTACGGCCGGATCTACGTGGCCGCTCGGAAGCGCATCCTGAACCCGCCGTCCCTCTACGGGAAGCGCTTCACCACCGCGCAGCTCATCACGGGCTCCGCGCGCTCTTCGCTCTGCTCGCTCAGCCCCGGCCTGCACGGCGCGCACGCCCACTTGGCCGGCTCCGCTCTCTTCTTCAACCACGTGCAAGTCCAGCTGGCGGACAGCGCCCTGGAGCGCAAGAGGCTTTCGGCTGCCCGGGAACGGAAAGCCACGCAGACCCTGGGGGTCATCCTGGGGGCCTTTATCGTCTGCTGGCTGCCCTTCTTCGTCGCATCCCTGGTCCTCCCCATCTGCCGGGACTCGTGCTGGATGCACCCTGCGCTTTTCGACTTCTTCACCTGGCTCGGCTACCTAAACTCCCTCATCAATCCGATCATCTACACTGTGTTCAACGAGGAGTTCCGGCGGGCGTTTCAGAAAGTCGTCCATCTCCGGAAAGCCTCC------------
>mm10
ATGTCTCCTCCAAACCAGTCCCTAGAAGGCCTTCCTCAGGAGGCCTCCAACAGATCCCTGAATGTGACA---------GGGGCTTGGGACCCAGAGGTCCTGCAGGCTCTCAGAATCTCGCTCGTGGTGGTGCTGTCCGTCATCACACTGGCCACTGTCCTCTCCAATGCCTTCGTCCTTACCACCATTCTACTCACCAAGAAGCTCCACACCCCAGCCAATTATCTCATTGGCTCCTTGGCCACCACGGACCTCCTGGTTTCTATCTTGGTCATGCCCATCAGCATAGCCTACACCACCACCCGCACCTGGAACTTTGGCCAGATCCTGTGTGACATCTGGGTGTCTTCTGACATCACGTGCTGCACGGCCTCCATCTTGCATCTCTGTGTCATTGCTCTGGACAGATACTGGGCCATCACCGATGCCCTGGAGTACAGCAAGCGTCGAACCGCAGGCCACGCAGCAGCCATGATTGCGGCCGTCTGGATCATCTCTATTTGTATCTCCATCCCTCCACTCTTCTGGCGGCAGGCCACGGCTCACGAGGAGATGTCCGACTGCCTGGTGAACACATCTCAGATTTCTTACACCATCTACTCGACCTGTGGCGCCTTCTATATCCCATCCATCTTGCTCATTATCCTGTATGGCCGCATATACGTGGCCGCCCGGAGTCGAATCCTGAACCCACCCTCCCTCTACGGGAAGCGCTTCACCACGGCACAGCTTATCACAGGCTCTGCTGGCTCTTCGCTCTGCTCGCTCAACCCCAGCCTCCATGAGAGCCACACACACACAGTTGGCTCCCCTCTCTTTTTCAACCAGGTGAAAATCAAGCTTGCTGATAGCATCCTAGAACGCAAGAGGATCTCTGCAGCCCGAGAAAGGAAAGCCACTAAGACCCTGGGCATCATTCTGGGGGCCTTTATCATCTGCTGGTTGCCTTTCTTTGTAGTATCATTGGTCCTCCCCATCTGCAGGGACTCTTGTTGGATCCACCCGGCCCTCTTTGACTTCTTCACGTGGCTAGGTTATTTAAACTCTCTCATTAACCCCGTCATCTACACTGTGTTCAACGAAGACTTTCGACAAGCGTTTCAGAAAGTCGTCCATTTCCGGAAGATCTCA------------
>rn6
ATGTCGCTGCCAAACCAGTCCCTAGAAGGCCTTCCTCAGGAGGCCTCCAACAGATCCCTGAATGCTACA---------GGGGCTTGGGACCCAGAGGTCCTGCAGGCACTCAGAATCTCCCTCGTGGTGGTCCTATCCATCATTACACTGGCCACTGTCCTCTCCAATGCCTTCGTACTTACCACCATCCTGCTCACCAAGAAGCTCCATACCCCAGCCAACTATCTCATTGGCTCCTTGGCCACCACCGACCTCCTGGTTTCTATCTTGGTCATGCCCATCAGCATAGCCTATACCACCACCCGTACCTGGAACTTTGGCCAGATCCTGTGTGACATCTGGGTGTCTTCTGACATCACATGCTGTACGGCCTCCATCCTGCATCTCTGTGTCATCGCTCTGGACAGATACTGGGCCATCACCGATGCCCTGGAGTACAGCAAGCGCCGGACCGCAGGTCACGCGGCGGCCATGATTGCGGCCGTCTGGGCCATCTCCATCTGTATCTCCATCCCACCGCTCTTCTGGCGGCAGGCCACGGCTCACGAGGAGATGTCTGACTGCCTGGTGAACACATCTCAGATTTCTTACACCATCTACTCGACCTGTGGGGCCTTCTACATCCCATCCATCTTGCTCATTATCCTGTATGGCCGCATATACGTGGCCGCCCGGAGTCGAATCCTGAACCCACCCTCCCTCTACGGGAAGCGCTTCACCACAGCACAGCTTATCACGGGCTCTGCGGGCTCTTCACTCTGCTCGCTCAACCCCAGCCTCCACGAGAGCCACACGCACACAGTCGGTTCCCCTCTTTTTTTCAACCAGGTGAAAATCAAGCTTGCTGATAGCATCTTAGAACGCAAGAGGATCTCTGCAGCCCGAGAAAGGAAAGCCACTAAGACATTGGGCATCATTCTGGGGGCCTTTATCATCTGCTGGCTGCCTTTCTTTGTGGTATCCTTGGTCCTCCCCATCTGCAGGGACTCCTGTTGGATCCACCCGGCCCTCTTTGACTTCTTCACGTGGCTAGGTTATTTAAACTCTCTCATTAACCCCGTCATCTACACTGTGTTCAACGAAGACTTTCGACAAGCGTTTCAGAGAGTCGTCCATTTCCGAAAGGCCTCT------------
>hetGla2
ATGTCCCCGCCAAACCAGTCAATAGAAGGCCTTCCCCAGGAGGCCTCCAACAGATCCCTGAATGCCACAGAAACCCCAGAGGCTTGGGACCCAGGAATCCTGCAGGTGCTCAAGATCTCCCTTGTTGTGGTCCTTTCCATCATCACATTGGCCACTGTTCTCTCCAATGCCTTTGTCCTGACCACCATCTTGCTCACTCGGAAGCTCCACACCCCAGCCAACTATCTCATTGGCTCCTTGGCCACCACCGACCTCCTGGTTTCCATCTTGGTCATGCCCATCAGCATTGCATACACCACCACCCGCACCTGGAGCTTTGGCCAAATCCTGTGTGACATCTGGGTTTCTTCCGACATCACCTGCTGCACGGCCTCCATCCTGCATCTCTGTGTCATTGCCCTGGACAGGTACTGGGCCATCACAGATGCCCTGGAGTACAGCAAGCGCCGCACGGCAGGCCACGCTGCTGCCATGATCGCTGCAGTCTGGGTCATCTCTATCTGCATCTCCATCCCACCGCTCTTCTGGCGACAGGCCAAAGCTCAGGAGGAGATGTCAGACTGTCTGGTGAACACGTCTCAGATATCCTACACCATCTACTCCACCTGTGGGGCCTTCTACATCCCATCTATCCTGCTCATCATCTTGTACAGCCGCATCTACTCAGCCGCCCGGAGCCACATCCTGAATCCACCCTCCCTGACTGGGAAGCGCTTCACCACCGCGCACCTCATCACTGGCTCTGCAGGCTCCTCACTCTGCTCCCTCAACCCCAGCCTCCACGAGGTTCACTCGCAC---GCCGGCTCCCCACTCTTCTTCAACCACGTCAAGATCAAACTTGCTGATAGTGCCCTAGAACGCAAAAGGATTTCCACTGCTCGGGAAAGAAAAGCCACGAAGACCCTGGGCATCATTCTGGGGGCCTTTATCATCTGCTGGCTGCCCTTCTTTGTGGTCTCTCTGGTCCTTCCCCTCTGCCGGGACTCCTGCTGGATCCACCCGGCCCTCTTTGACTTCTTCACCTGGTTAGGCTATTTAAATTCCCTCATCAATCCCATCATCTACACTGTGTTCAATGAAGACTTTCGGCAAGCATTTCAGAAAGTTGTCCATTTCCGGAAAGCCTCC------------
>cavPor3
ATGTCCCCGCCAAACCAGTCAGAGGAAGGCCTTCCCCAGGAGGCCTCCAACAGATCCCTGAATGCAACAGAAACCCCAGGGGACTGGGACCCCGGACTCCTGCAGGCGCTCAAGGTCTCCCTCGTAGTGGTCCTGTCCATCATCACACTGGCCACTGTCCTCTCCAATGCCTTCGTCCTTACCACCATCTTACTCACCCGGAAGCTCCACACCCCGGCCAACTATCTCATCGGCTCCTTGGCCACCACTGACCTTTTGGTTTCTATCCTGGTCATGCCAATCAGCATCGCATACACCACCACCCGCACCTGGAACTTTGGCCAAATCCTGTGCGACATCTGGGTGTCCTCCGACATCACCTGCTGCACGGCCTCCATCCTGCATCTCTGTGTCATTGCTCTGGACAGGTACTGGGCCATCACGGACGCCCTGGAGTACAGCAAGCGTCGCACAGCGGGCCATGCTGGGGCCATGATCGCGGCGGTCTGGGTCATCTCCATCTGTATCTCCATCCCTCCGCTCTTCTGGCGGCAGGCCCAAGCTCAGGAGGAGATGTCCGACTGCCTGGTGAACACCTCTCAGATCTCCTACACCATCTACTCCACCTGCGGCGCCTTCTACATCCCGTCTGTCTTGCTCATCATCCTCTACAGCCGCATCTACGCGGCCGCCCGCAGCCGCATCCTGAACCCGCCCTCCCTGAGTGGCAAGCGCTTCACCACCGCTCACCTCATCACCGGCTCTGCGGGCTCCTCGCTCTGCTCCCTGAACCCCAGCCTCCACGAGGGCCACATGCAC---CCTGGCTCCCCACTCTTTTTCAACCACGTGAGAATCAAACTTGCAGACAGTGTCCTGGAACGCAAGAGGATTTCCGCTGCCCGGGAAAGAAAAGCCACCAAGACCCTGGGCATCATTCTGGGGGCCTTCATCGTCTGCTGGCTGCCCTTCTTTGTGGTGTCTCTGGTCCTTCCCATCTGCCGGGACTCCTGCTGGATCCACCCGGCCCTCTTTGACTTCTTCACCTGGTTAGGTTATTTAAACTCCCTCATCAATCCCATCATCTACACAGTGTTCAACGAAGACTTTCGACAAGCGTTTCAGAAAGTTGTCCATTTCCGGAAAGCCTCC------------
>ochPri3
ATGTCCCCACCAAACCAGTCAGCACAAAGCCTATCCCAGGAGGCTGGCAACAGATCCTTGAACACCACTGGAACCCTAGAGGCCTGGGACCCAGGGATCCTCCTGGCACTGAAGATCTCCCTGGCTGTGATCCTGTCCATCATCACGGTGGCCACGGTCCTCTCCAATGCCTTTGTGCTCACCACCATCCTACTCACCAGGAAGCTCCACACACCTGCCAACTATCTCATTGGCTCCTTGGCCACCACCGACCTCCTGGTTTCCATTTTGGTCATGCCCATCAGCATTGCCTATACTGTCACCCGCACCTGGAACTTTGGCCAAGTCCTGTGTGACATCTGGGTGTCTTCAGACATCACGTGCTGCACAGCCTCCATCCTGCATCTCTGTGTCATCGCCCTGGACAGATACTGGGCCATCACGGATGCCCTGGAGTACAGCAAGCGCCGGACGGCAGGCCACGCAGCCGTCATGATCGCCGTGGTCTGGGTCATCTCCATCTGCATCTCTGTGCCACCGCTCTTCTGGCGGCAGGCCAGCGCCCACGGGGAGGTGTCCAACTGCCTGGTGAATACCTCCCAGATCTCCTACACCATCTACTCCACCTGTGGGGCCTTCTATATCCCCTCCCTGCTGCTCATTATCCTCTACGGCCGCATCTATGTGGCAGCGCGCAGCCGCATCCTCAATCCACCCTCCCTGCACGGGAAGCGCTTCACCACGGCCCACCTCATCACGGGCTCAGCCAGCTCCTCACTCTGCTCCCTCGGTCCCAGCCTCCACGAGGGACACTCGCACACAGCTGGCTCCCCGCTCTTTTTCAACCAGGTGAGGATCAGGCTTGCGGACAGCGTCCTGGAACGCAAGCGGATTTCAGCGGCTCGCGAGAGGAGAGCCACCAAGACCCTGGGCATCATTCTGGGGGCCTTTATCATCTGCTGGCTGCCCTTCTTCGTGGCTTCCCTGGTTCTCCCCATCTGCAGGGACTCTTGCTGGATGCCGCAGGCCCTCTTTGACTTCTTCACCTGGCTGGGCTACTTAAACTCCCTCATCAACCCTGTCATCTACACCATATTTAACGAGGATTTTCGACAAGCATTTCAGAAAGTGGTCCACTTCCGGAAAGCCTTC------------
>canFam3
ATGTCCCCGCCAAACCAGTCACTGGAAGGCCTTCTCCAGGAGGCCTCCAACAGATCCCTGAATGCTACGGAAACCCCAGAGGCCTGGGGTCCAGAGACACTCCAGGCCCTCAAGATCTCTCTCGCTCTGCTCCTCTCCATCATCACGATGGCCACAGCCCTCTCGAACGCCTTTGTGCTCACCACCATCTTCCTCACCAGGAAGCTCCACACCCCGGCTAACTATCTCATTGGCTCCCTGGCCATGACTGACCTCTTAGTGTCCATCTTGGTCATGCCCATCAGCATTGCCTATACCACCACCCGCACCTGGAGCTTTGGCCAAATCCTGTGTGACATCTGGCTGTCTTCTGACATCACATGCTGCACGGCCTCCATCCTGCATCTCTGTGTCATCGCTCTGGACAGGTACTGGGCCATCACCGATGCCCTGGAGTATAGTAAGCGCCGCACAGCGGGCCGGGCAGCTGTCATGATCGCCACCGTCTGGGTCATCTCCATCTGCATCTCCATCCCTCCGCTCTTCTGGCGGCAGGCCAAAGCTCAGGAGGAGATGTCGGACTGCCAGGTGAACACATCTCAGATCTCCTACACCATCTACTCCACGTGCGGGGCCTTCTACATCCCGTCCGTGCTGCTCATCATCCTCTATGGCCGCATCTACGTGGCTGCCCGGAACCGCATCCTGAATCCGCCTTCGCTGTACGGGAAGCGCTTCACCACAGCGCAGCTCATCACGGGCTCCGCGGGGTCCTCGCTCTGCTCCCTGAGCCCCAGCCTCCAAGAGGAGCGCTCGCATGCGGCCGGCCCCCCTCTCTTTTTCAACCACGTGCAAGTCAAGCTGGCCGAGGGTGTCCTGGAGCGCAAGAGGATTTCGGCGGCCCGAGAAAGAAAAGCCACCAAAACCCTGGGGATCATCCTGGGGGCCTTTATCGTCTGCTGGCTGCCCTTCTTTGTTGCATCTCTGGTCCTCCCCATCTGCCGGGCCTCCTGCTGGCTCCACCCAGCCCTCTTTGACTTCTTCACCTGGCTAGGCTATCTCAACTCTCTCATCAACCCAATAATATACACTGTGTTTAACGAAGAGTTTCGGCAAGCGTTTCAGAGGGTTGTCCATGTCCGGAAAGCCTCC------------
