# Supplementary material for: Six reference-quality genomes reveal evolution of bat adaptations
Source: Nature. 2020 Jul 22;583(7817):578–84. doi: 10.1038/s41586-020-2486-3 (PMC8075899; doi:10.1038/s41586-020-2486-3)
Supplement: Supplementary file 6 — Alignments of 12,931 protein-coding genes across 48 mammals. [file 41586_2020_2486_MOESM6_ESM.gz › suppDataFile/ENST00000378156.aln.fasta]

>criGri1
ATGGATGGCTGGCACAGAATCTTCACCCAAAACACAATTGTCCCTCCTCACCCACTGAGGGCACGCCAGCTTGGGAAGGAGTCCACAGCATTCCAGTGTGTCCTGAAGTGGCTCGATGGGCCACTAATTAAGCAGGGAATCCTAGACATGTTGTCAGAGCTTGAATGCCACCTGCGAGTGTCTCTCTTCGATGTTACCTACAAACACTTCTTCGGGAGGACATGGAAAACCGTGACGAAGTCCAGCAATCAACTGTCCAGGCAGCCGCCCAGGATCATCTTCAATGAGCCGTTCTATTTCCACACGACCTTGAACCACCCGAACATCGTGGCTGTGGTAGAAGTGGTTGCTGAAGGCAGGAAGAGGGACGGCGCCCTGCAGGTGCTGTCCTGTGGCTTTGGAATTCTTCGCATCTTTGGCAATAAACCAGAGTCTCCG------ACCTCTGCTGCCCAGGACAAACGGTTGAGGCTGTATCATGGCACCCCCAGAGCCCTTCTGCACCCACTTCTCCAGGATCCCATAGAACAGAGCAAGCACATGACACTGATGGAGAACTGTAGCCTACAGTACACCCTGAAGCCACACCCACCTCTGGAGCCAGCCTTCCACCTGCTCCCCGAGAATCTCCTGGTGTCTGGTCTCCAGCTGATCCCTGGCCTCCTACCTCCTCACGGG---GACATGGGGGATGCCCTGCGGAAGCCTCGCTTCCAGAAGCCCACCACGTGGCACTTAGATGACATCTTCTTCACCCTGTACCCCTCCCTGGAGAAGTTTGAGGAGGAGCTTCTGGAACTGCTCATCAGCGACCACTTCCGGGAGGGGGTCGGCCTGCTGGATGGAGGCACCCTAGAGGTCCTGGAGAGGCGCCTGCACGTCTGTGTCCACAACGGCCTGGGCTTCGTGCACCGGCCACAGGTGGTTGTGCTCGTACCN---------------------------NNNNNNNNNNNNAGGAGAATCAGCGCCTCTTCTAAGAGCAGCTCTGGAAACCAGGCTCTAGTTTTGAGAAGCCGCTTGCGACTCCCGGAGATGGTCAGTCACCCAGCTTTTGCCATCGTCTTCCAGCTGGAGTACGTGTTCAGCAGTCCGTCAGGGGCGGACAGCAGTGCGGGCTCGTCCACCTCTCTCTCCAGCTTGGCAGGCATGCACATGGTTCGCTGGGCTGTGTGGAACCCCGAGCTGGAAGCCACCTCAGGACGGGTGACTCTGCCACTCCAGGGTGGGATCCAGCACAACCCCTCACGCTGTCTGGTCTATAAGGTGCCTTCAGCCAGCATGAGCTCTGAGGAGGTGAAGCAGGTGGAGTCGGGAAACATCCAGTTCAAGTTCTCGCTGAGCCCA------------GACATCCCCACAGAGCATGTCAGCGGCCCCAAGACAGAG---CGGTGT---TCCTTCAGGAAGACACCCGTGTCCCCTTCAGGCACA------------CCAGCACCAGAAGCCCAGGACCTTGCTGCAATCCAGGACTCTCCTGTGGGACCAGGGCTGTCACTCTCCCAGTTGGCAGCCTCCCCACAGTCTCCGGCTCCTCCTCGCAGC------TCTTCCAAGCCCCCTCCTGGGTCC---CTGGACAGC---------CCTCAGTCCCCGCAG---GGTCCCCAGCTCCAGGCA---------NAG---------------------GAATCCGTG---TTAGAGGGTGGGATCTCTCACCTGGAAGCTGACCTGAGCCAGACGACCTCGACCTCGGTTCTGGGAACACCTGCTGTGGACCACCTACAGGAACTTCCCTTCACTCCCTTGCATGCCCCCATTGTTGTGGGAGCCCAGACCAGGAGCTCCAGGAGCCAGCTCTCGAGGGCTGCAATGGCTCTCCTTCAGTCATCTGGCTTCCCCGAGATTCTTGATGCCAACCAGCAGCCGGTGGAGGCCGTCAACCCCATAGACCCTGTGAGGTTCAACCCTCAGAAGGAGGAGTCGGACGGTCTTCGAGGGAATGAGATAGTGTTGCAGTTTCTTGCCTTCAGCAGAGCGGCCCAGGACTGCCCCGGAGCACCATGGCCACAGACTGTGTATTTCACCTTCCAGTTTTACCGTTTCCCACCTGAGACCACACCACGCCTGCAGCTGGTCAAACTGGAT---------GGGACAGGCAAGAGCAGCTCAGGCTCCCTGTCCCATGTCCTCGTCCCCATTGATAAAGACGGCTCCTTTGATCCTGGCTCTCCCGGCTTCCAGCTGAGGTACATGGTAGATCCCGGGTTCCTGAAGCCAGGCGAGCAGTGCTGGTTCATCCACTATCTGGCTGCTCAGACGCTGCAAGTCGACGTCTGGGACGGAGACTCTTTGCTCCTCATTGGGTCTGCTGGCGTCCAGATGAAGCACCTCCTCCGCCAAGGGCGGCCAGCCGTTCAGGTCTCACATGAACTGGAGGTGGTGGCCACCGAGTATGAACAGGAAACAGTGGCCATGAGTGGTGACATGGCTGGCTTCGGCAGCGTCAAGCCCATTGGCGTTCACACGGTGGTGAAGGGCCGTCTGCACCTGACCTTGGCCAATGTGGGTCACGAGTGTGAGCCCAGAGCAAGAGGTTCCAGTTCACTGCCACCATCCAGGTCTCGGGTCATCTCAAAT---GGAGCCAGCTTCTTCTCTGGGGGAAGCCTCCTCATACCAGGGGGCTCCAGACGG---AAATGTGTGGTACAAGCGCAGAAGCTGGCTGATGTGGACAGCGAGCTGGCCGCCATGCTGCTGACCCACCCTGGA------GCTGGCCCGGGGCCCCAGGCTGCCCGCGGGGAGCCAGATGCCGCACACAGGCGCAAGCTGGAGAGGATGCGGCTGGTGCGCCTGCAGGAGGCCGGAGGAGCGTCCGACAGTCGCAGGATCAGCTTGCTGGCCCAGCAGAGTATCCGTGCACAGCATTCACGGGACCTGCAGGTCATTGATGCCTACCGGGAACGCACCAAGGCTGAGAGCATCACCAGCGTGCTAAGCCAGGCCATCACCACCCACCACACGCTGTACGCCACGCTGGGTACGGCTGAGTTCTTTGAGTTTGCCCTTAAAAACCCGCACAACACTCAGCACACGGTGGCCATTGAGATTGATAGTCCAGAGCTCAGCATCATCCTGGACAGCCAGGAGTGGAGGTACTTCAAGGAGGCCACTGGCCTGCACACACCCCTGGAGGAGGACATGTTCCACCTGCGTGGCAGC---CTGGCACCCCAGCTCTACCTGAGACCCCGGGAGACTGCCCACATCCCTTTCAAGTACCAGAACTTTTCTGTGGGCCCACTGGCTCCACCACAGGCCCCTGCTGAGATGAGCTCTGAGAAGGACCCGGAGTCGAGAGCCCTCTGGAAGTGCAGTGCCATGCCT------ACTAAACACGCCAAGGTCCTTTTCCGGACGGAG------------AGTGGCCGGCCCATTGCCGTGCTCTGCCTGACTGTGGAGCCCCAGCCCCACGTGGTGGACCAGGTCTTCCGCTTCTACCACCCAGAGCTCACCTTCCTGAAGAAGGCCATCCGCCTGCCTCCCTGGCACACACTTCCA---GGTGCTCCCGTGGGGACGCCTGGTGACGACCCCCCAGTCCATGTTCGATGCAGTGACCCGAATGTCATCTGTGAGGCCCAGAACGTGGGCCCCGGTGAGCCACGGGATGTGTTTCTCAAGGTGGCCAGCGGTCCAAGCCCGGAGATCAAAGACTTCTTTGTCATCATCTATGCGGATCGCTGGCTGGCGGAGCCTGTGCAGATGTGGCAGGTCTGT------------CTCCACTCCCTGCAGCGTGTGGACGTCTCCTGTGTCGCAGGACAGCTGACCCGTCTGTCCCTTGTCTTACGGGGGACACAGACGGTTAGGAAAGTGAGAGCCTTTACCTCCCACCCTCAGGAGCTGAAGACAGACCCTGCAGGTGTCTTTGTGTTGCCGCCTCATGGGGTACAGGACCTTCATGTGGGCGTGAGGCCGAGGAGGGCTGGCAACCGCTTTGTCCATCTCAATCTGGTGGACATGGACTACCACCAGCTGGTGGCATCGTGGCTGGTGTGTCTCTCCTGTCGCCAGCCACTCATTTCCAAGGCCTTTGAGATCACCATGGCAGCAGGCGATGCGAAGGGTGCCAGCAAGCGGATCACCTACACCAACCCCTATCCTTCTCAGAGGACCTACCACCTACACAGTGACCGCCCTGACCTGCTGCAGTTCAAGGAGAGCTCCTTCCAGGTGGCAGGAGGAGAGACCTACACCATTGGCCTGAGGTTCCTGCCAAGTGGTAGCACCGGGCAGGAGGAGATCCTGATCTACATCAATGACCATGAGGACAAGAACGAAGAGGCATTCTGTGTGAAGGTCCTCTACCAG---
>oryCun2
-------------------------------------------------------------------------------------------------------------------------------------------------------------------------------------------------------------------------------------------------------------------------------------------------------------------------------------------------------------------------------------------------------------------------------------------------------------------------------------------------------------------------------------------------------------------------------------------------------------------------------------------------------------------------------------------------------------------------------------------------------------------------------------------------------------------------------------------------------------------------------------------------------------------------------------------------------------------------------------------------------------------------------------------------------------------------------------------------------------------------------------------------------------------------------------------------------------------------------------------------------------------------------------------------------------------------------------------------------------------------------------------------------------------------------------------------------------------------------------------------------------------------GCCCG------------CCAGCGTCAGCAGCCCAGGGTCCCGCTGCCACCCAGGACTCGCCTGTGGGACCAGGGCTGTCGCTCTCCCAGCTGGCGGCGTCCCCACGGTCCCTGACT---CGGCCCTGC------TCAGCCAAGCCC---------CCT---TGCCAGCAG---------GTGGACGGCTCTCGG---CTCTCCCCGGCCCCCGCC---------CAG---------------------GGGCTCCCCCCGACGGAGGCCAGCATCTCTCACCTGGAAGCTGACCTGAGCCGGCCGGCC------TCGCTCCTGGGAGCGGCAGATGCCGAGCAGTTGCAGGAGCTGCCCTTCACCCCCGCGCATCTCCCGGTTGTCCTGGGGCCCCAGACCCGGAGTTCTGGAAGCCAGCTCTCGAGAGCCTCCATGGCGCTCCTGCAGTCCGCCGGCTTCCCCGAGATCCTGGACTCCAACAAGCAGCCTGCCGAAGCGGTCAGTCCCACAGCGCCCGTGAAGTTTAACCCCCAGAAGGAAGAATCAGATTGTCTGCAGGGCAACGAGATCGTGTTCCAGTTCCTCGCCTTCAGCAGAGTGGCCCAGGACTGCCCAGGAACACCATGGCCAAAGACTGTGTATTTCACCTTCCAGTTCTACCGCTTCCCACCCGTGACAACACCACGGCTGCAGCTGGTCAGGCTGGAC---------GAGGCTGGGAAGGCCAGCTCGGGCTCCCTGACCCACATCCTCGTCCTGGAGAATAAAGACGGCTCCTCCGAGGCTGGGGTGCCCGGCTTCCAGCTGAAGTACACGGTGGGCCCCGAGTTCCTGAAGCCCGGGGAGCAGCGCTGGTTCGTCCACTACCTGGCCGCGCAGGTCCTGCAGCTGGACGTCTGGGACGGGGACTCCTTGCTCCTGCTCGGGTCCGTGGGTGTCCCGATGAAGCACCTCCTCCGCCAAGGGCGGCCGGCCGTGCAGGTCTCCCACGAGCTTGAAGTTGTGGCAACCGAGTACGAACAGGACGCCATGGTGGTGAGCGGAGACGTGGCCGGGTTTGGCTACGTCAGGCCCATCGGCGTGCACACGGTGGTGAAGGGCCGGCTGCACCTGACCTTGGCCAATGTGGGTCACGCGTGTGAG---GGAGGGAGGAGTTCCGGTGCGTTGCCGCCGTCCAGGTCTCGGGTCATCTCCAACGATGGAGCCAGTCGCTTCCCTGGGGGCAGCCTCCTCGCCAGAGCAGGCCCAAAGTCTGTGAAGAACGTGGTCCAGGCGCGGAAGCTGGCCGACGTGGACAGCGAGCTGGCTGCTGTGCTGCTGACGCACGCGCGG------GCCGGCCAGGGGCCCCAGAGCAGCGGGCATGAGACGGAGGCCGCGCGCCGGCGCAAGCTGGACAGGATGCGGTCGGTGCGCCTGCGGGAGGGCGGCGGGGAGCTCGGCGGCCTCCGGCCCAGCGTGCTGGCTCGGCAGGGCCTCCATGCGCAGCACCTGCGGGACCTGCAGGTCATCGACGCCTACCGCGAGCGCACCAAGGCGCAGCGCATCGCCAGCGTGCTGAGCCTGGCCATCACCACGCAGCACACGCTCTGCGCCGCCCTGGGCTCGGCCGAGTTCTTCGAGTTTGCGCTCAAGAACCCCCACAACGCGGCGCACACGGTGACCATCGAGATCGACAACCCCGAGCTCAGCCTCATCCTGGACAGTCGGGAGTGGAGGTTCTTCAAGGACTCGGCGGGCCTGCACACGCCGCTGGAGGAGGACATGTTCCGCCTGCGCGGCAGC---CTGGCCCCCCAGCTCTACCTGCGCCCCCACGAGACTGCCCACGTGCCCTTCAAGTACCAGAGCTTCTGCGCGGGACCCCCGGCCGCGGTGCAGGCCTCCAACGAGCTGAGCTCCCGGCAGGGTGTGGACGCGGGATGCCCTCAGAAGTCCAGCACCATGCCC------ACTAAGCACGCCAAGGTCGTGTTCCGAGCGGCT------------GGCGGCAAGCCCCTCGCCGTGCTCTGCCTGACGGTGGAGCCCCAGCCGCACGTGGTGGACCAGGTCTTCCGCTTCTACCACCCGGAGCTCACCTTCCTGAAGAAGGCCATCCGCCTGCCTCCCTGGCCCAGGCTCCCA---GGTGCCCCCGTGGGAATGCCAGCCGAGGAGCCGCCGGTCCACGTCCGGTGCAGTGACCCAAACGTCGTCTGCGAGGCTCAGAACGTGGGCCCCGGGGAGCCGCGGGACGTGTTTCTGAAGGTGGCCAGTGGGCCGAGCCCGGAGGTCAAAGACTTCTTTGTGGTCATTTACGCGGACCGCTGGCTGGCCACGCCCCTGCATACCTGGCAGGTCCAC------------CTCCACTCCCTGCAGCGCGTGGACGTCTCCTGTGTCACAGGCCAGCTGACCCGCCTGTCCCTCGTCCTCCGGGGGACACAGACGGTTAGGAAAGTGAGAGCCTTCACGTCGCACCCCCAGGAGCTGAAGACGGAGCCCAGAGGGGTGTTTGTGCTGCCGCCGCACGCGGTGCAGGACTTGCACGTGGGGGTGAGGCCCCGGAGGGCCGGCAGCCGCTTCGTCCACCTCCACCTGGTCGATGTGGACTGCCACCAGCTCGTGGCCTCGTGGCTCGTGTGCCTCTCCTGCCGCCAGCCGCTCATTTCCAAGGCCTTTGAGATCACGATGGCTGCGGGGGAGGGGCAGGGCGCCAACAAGCGCATCACCTACACCAACCCCTACCCCTCGCGGAGGACCTACCACCTGCACAGCGACCACCCGCAGCTGCTGCAGTTCAAGGAGGACTCCTTCCAGGTTGGAGCGGGCGAGACCTACACGATCGGCCTGCGGTTCGCGCCTCGGCAGAGTGCGGGGCAGGAGGAGATCCTGATCTACGTCAACGACCACGAGGACAAGAACGAGGAGGCCTTCTGCGTGAAGGTCACCTACCAGT--
>hetGla2
ATGAGCGACTGGAACAGGATCTTTGCCCAAAATGTACTTGTCCCTCCACATCCGCAGAGAGCCCGGCAGCTTTTGAAGGAATCCATGGCCTTTCAGTGTGTCCTGAAGTGGCTCGATGGGCCGCTAATTAAGCAGGGGGCGCTGGAGGTGCTGTCGGAGGTCGAGTGCCACCTGCGAGTGTCTCTCTTCGACGTCACCTACCGACACTTCTTTGGGAGGACGTGGAAAACCATGGTGAAGCCGACCAGGCAGCTCTCTCAGCAGCCACCCAGGATCATCTTCAGGGAGCCCTTCTACTTTCACACGTCCTTAAACCACCCGAACATTGTGGCTGTGGTCGAAGTAGTCGCTGAAGGCAAGAAGCAGGACGGGAGCCCCCAGGCCTTGTCCTGCGGGTTTGGAATTCTCCGGATCTTCAGCAGCAGGCCAGACTCTCCG------CCCTCTCCGTCCCAGGACCGACAGTTGAAGCTGTATCATGGCACCCCCAGAGCCCTCCTGCACCCGCTCCTCCAGGACCCCATAGAACAAAACAAGCACATGACCCTCATTGAGAACTGCAGCCTGCACTACACGCTGCGGCCCCACCCGGCCCTGGAGCCTGCCTTCCACCTCCTGCCCGAGAACCTGCTGGTGTCAGGTCTGCAGCCCATCCCCGGCCTCCTTCCGGCGCACGGC---AACTCGGGTGATGCCCTCTGGAAGCCACGCCTTCAGAAGACCTCCACGTGGCACCTGGACGACATCTTCTTCTCCCTGTATCCCTCCCTCGAGAAGTTTGAGGAGGAGCTTCTGGAACTCCTTGCCCAGGACCACTCCCAGGAGGGAGGTGGCCTGCTGGACGGTGGCCCCCTGGGGGTCCTGGAGCGACGCCTGCACGTGGGCGTGCACAACGGTCTGGGCTTCGTGCAGAGGCCGCAGGTGGTGGTGCTGATGCCCGAGATGGACATGGCCTTGACGCGCTCCGCCAGCTTCAGCAGGAAAGTCAGCTCCTCTTCCAGAACCAGCTCTGGAAATCAGGCTCTGGTTTTGAGAAGCCGCCTGCGCCTCGCCGAGATGGTCAGTCACCCTGCCTTTGCCATCACCTTTCAGCTGGAGTACGTGTTCAGCAGCCCTTCAGGAGTGGACAGCAACGCTGTGTCGCTCACTGCCTTGTCCCACTTGGCGTGCATGCGCATGGTCCGCTGGGCTGTCTGGAGCCCCGACCTGGAAGCCAGTGACGGCAGGGTCTCCTTGCCTCTGCAGGGTGGCACTGGGCCCAGCCCCTCGCGCTGCCTGGTCTACAAGGTGCCCTCGGACAGCAGGAGCTCTGAAGAGGTGAAGCAGACCGAGGTGGGGACGGTGCAGTTCCGGTTCTCGCTGAGCCCGGAGGAGCTGCCAGAGACCCCCAAGGAACGTGCCGAAGGCCCCCGGGCGGAG---CAGCGG---CCCTGCGGGAGGCCGCCCCGGTCCCCCTCAGGCCCA------------CCAGCACCGACGCCCCAGGGTCTTGCTGCCACCCAGAACTCTCCCGTGGGACCAGGGTTGTCACTGTCCCAGCTGGCGGCCTCCCCACTGTCCCCAGCT---CAGCGTCAT------TCAGCCAGAGTG---------AGT---CCACAGCCA---------CTGGACGGTTCCCAG---CCC---------CAGACA---------GAG---------------------GACTTCCCG---CTGGAGGGCAGGATCTCGCACCTGGAAGCTGACCTGAGCCGGACTCCT------GCCTCCCTGGAAACCTCTGTCACCGAACACTTACAGGAGCTGCCGTTCACCCCGCTGCACGCCCCCATTGTGGTGGGAGCCCAGACCAGGAGCTCTGGAGGCCAGCTCTCGAGGGCCACCATGGCTGTCCTGCAGTCCTCCGGCTTCCCGGAGATTCTGGACACCAACAAGCAGCCCGCAGAAGCCGTCAGCCCCACAGAGCCCGTGGAGTTCAACCCGCAGAAGGAAGAGGCAGATCGTCTGCAGAGCAACGAGATGGTGCTGCACTTCTTGGCCTTCAGCAGAGTGGCCCAGGACTACCAAGGAACACCGTGGCCAAAGACTGTGTATTTCACCTTCCAGTTCTACCGCTTCCCACCCGTGACCACGCCGCGCCTGCAGCTGGTCCCACTGGAC---------AGGGCTGGGGGGCCCAGCTCCGCCTCCCTGTCCCACCTCCTCGTTCCCATCAGTAAAGACGGCTCCTATGACACAGGGCCCCCAGGCTTGCAGCTGAGGTATGCAGTGGGCCCCGAGTTCCTGAAGCCAGGCGAGCAGCGCTGGTTCCTCCGCTACCTGGCCGTGCACACGTTGCAGATCGACGTCTGGGACGGGGATTCGCTGCTCCTTCTTGGATCGGCCGCTGTCCCAATGAAGCACCTCCTCCGCCAAGGCCGGCCAGCCGTGCAGGTTGCCCACCAGCTGGAAGTCGTGGCCACCGAGTATGAGCAGGACACC---------------CCGGTGTCTGGGTTCGGCAGTGTCAAGCCCATCGGGGTCCACACGGTGGTGCAGGGCCGGCTGCATCTGACCTTGGCCAACGTGGGTCACGCATGTGAACGCAGAGCGAAAGAATCCTGCTCGCTGCCACCGTCCAGATCTCGGGTCATCTCGAACGACGGAGCCAGCCGCTTCCCTGGGGGCAGCCTCCTCACGCTGGGAAGCCAGAGACGG---AGGAACGTGGTCCAGGCGCAGAGGCTGGCCGACGTGGACAGCGAGCTGGCCGCCATGCTGCTGACCCCTGCGCTG------GGCGGCCGGGGACCCTGGAGCAGCGGCCGCGAGGTGGACGCTGTGCGCAGGCGAAAGCTGGAGAGGATGCGGTCTGTGCGCCTGCAGGAGTCGGGGGCGGAGCCCGTCAGCCGCAGGACGGCCGTGCTGGCCCAGCAGAGCGCGCGTATGCAGCACTCCCGGGACCTGCAGGTCATCGACGCCTACCGGGAGCGCACCAAGGCGGAGAGCATCGCCAGCCTGCTGAGCCTGGCCATCACCACGCAGCACACGCTCTACGCCACGCTGGGCACGGCCGAGTTCTTTGAGTTCGCCCTGAAAAACCCCCACAACACGCAGCACACGGTGTCCATCGAGATCGACAACCCCGAGCTCAGCCTCATCCTGGACAGCCGGGAGTGGAGGTACTTCAAAGACGCCGCCGGCCTGCACACGCCGCTGGAGGAGGACGTGTTCCACCTGCGCGGCGAC---CTCACCCCCCAGCTCTACCTGCGCCCCCGGGAGACCGTCCACGTCCCCTTCAAGTACCAGAGCTTCTCCGTGGGCCCACCAGAGCTGGCACAGGCCTCCACCGAGCTGAGGGCCGAGCGGGGCAGGGATGCTGGAGCACCCTGGAAGTCTGGTGCCACGCCC------ACTAAACATGCCAAGGTCCTGTTCCGCGTGAGT------------GGCGGCAAGCCCCTGGCCGTGCTCTGCCTGACTGTGGAGCCCCAGCCCCACATGGTGAACCAGGTCTTCCGCTTCTACCACCCGGAGCTCACCTTCCTGAAGAAGGCCATCCGCCTGCCTCCCTGGCACACCCTTCCA---GGAGCTCCTGTGGGAAGACCAGGGGAGGAGCCAGCAGTCCACGTGCGGTGCAGCGACCCAAATGTCATCTGCGAGGCCCAGAATGTGGGCCCCAGGGAACCCCGGGATGTGTTTCTGAAGGTGGCCAGTGGTCCCAGCCCCGAGATCAAAGACTTCTTTGTTACCATTTATGCGGATCGCTGGCTGGCGGCACCCGTGCAGACGTGGCAGGTCTGC------------CTCCACTCCCTGCAGCGTGTGGATGTCTCCTGCGTCGCGGGCCAGGTGACTCGCCTGTCCCTTGTCCTCCGGGGGACGCAGACTGTCAGGAAAGTGAGAGCCTTCGCCTCCCACCCCCAGGAGCTGAAGATGGACCCTGCAGGTGACTTCCTGCTGCCCCCCCATGGGGTGCAGGACCTGCATGTGGGCGTGCAGCCCCGCAGGGCTGGCAGCCGCTTCGTGCGCCTCAACCTGGTTGATGTGGACTTCCACCAGCTGGTGGCTTCCTGGCTCCTGTGCCTCTCCTGTCGCCAGCCACTCATTTCCAAGGCCTTCGAGATCACCATGGCAGTGGGGGAAGGGAAGGGCGCTAACAAGCGGATCACCTACACCAACCCCTACCCGACCCCGAGGGCCTACCGCCTGCACAGCGACCGCCCGGACCTGCTGGAGTTCAGGGAGGATGCCTTCCAGGTGGGGGGCGGAGAGACCTACACCATCGGCCTGCGGTTCTCCCCAGGTGGGAGGCCGGGGCAAGAAGAGATCCTGATCTATATCAACGACCATGAAGACAAGAACGAAGAGACCTTTTGCGTGAAGGTCACCTACCAG---
>cavPor3
ATGAGTGACTGGAACAAGATCTTTACCCAAAACGCACTTGTGCCCCCGCATCCGCAGAGAGCCCGGCAGCTTTGGAAGGAATCCACAGCATTTCAGTGTGTCCTGAAGTGGCTTGATGGGCCGCTACCTAAGCAGGGCACACTGGAGGTGCTGTCGGAGGTCGAGTGCCATCTGCGGATGTCTCTGTTTGACATCACCTACCGACACTTCTTTGGGAGGACGTGGAAAAGCACCGTGAAGCTGATCAAGCAGCTCTCTCGGCAGCCGCCCAGGATCGTCTTCGGAGAGCCCGTCTACTTTCACATGTCCTTAAACCACCCGAACATCGTGGCTGTGGTCGAAGTGGTCACCGAAGGCAAGGAGCGGGGCGGGGCCCTCCAGGCCCTGTCCTGCGGGTTTGGGATCCTTCAGATCTTCAGCAGCAGGCCAGACTCTTCG------ACCTCTCCATCCCAGGACAAACGGTTGAAGCTGTATCACGGAACCCCCAGAGCCCTCCTGCACCCGCTTCTCCAGGACCCCATAGAACAAAACAAGCACATGACTCTCATCGAGAACTGCAGCCTGCACTACACCCTGCGGCCACACCCGGCCCTGGAGCCCGCCTTCCACCTGCTGCCCGAGAACCTGCTCGTGTCTGGTCTGCAGCCCATCCCCGGTCTCCTCGCAGCGCACAGC---GACGTGGGTGACGCCCTCCGGAAGCCCCGCCTTCAGAAGACCACCACGTGGCACCTGGATGATGTCTTCTTCACCTTGTACCCCTCCCTGGAGAAGTTTGAGGAGGAGCTTCTGGGACTCCTGGCTGATGACCACGCCCAGGAGGAGGGTGGCCCGCTGGATGGTGGTGCCCTGGAGGTCCTGGAGCGGCGCCTGCAAGTGGGTGTGCACAACGGCCTGGGCTTCGTACAGAGGCCGCAGGTGGTGGTGCTGGTGCCCGAGATGGACGTGGCCTTGACGCGCTCAGCCAGTTTCAGCAGGAAAGTCAGTTCCTCCTCCAGGACCAGCTCTGGAAACCAGGCTCTGGTTTTGCGAAGCCGCCTGCGACTCCCCGAGATGGTCAGTCACCCTGCGTTCGCCATTGTCTTCCAGCTGGAGTACGTGTTCCGCGGCCCTTCAGGCGTGGACAGCAACGCAGCATCCGTCTCGTCTTTGTCCAACCTGGCGAGCATGCGCATGGTCCGCTGGGCTGTCTGGAACCCTGAACTGGACGCCAGTGATGGAAGGGTCACCTTGCCCCTGCAGGGTGGGCCCGGGCCCAGCCCCTCACGCTGCCTGGTCTATAAGGCGCCCTCAGACAGCAGGAGCTCCGAGGAGGTGAAGCAAGTGGAGGCAGGGACGGTGCATTTCCGGTTCTCGCTGAGCCCCGAGGAGCGCCTGGACAGCCCTGCAGTGCACACCCAGGCGCCCCGGTCGGAG---CCTCGC---CCCTGCAAGAGGCCCCCCACG---CCCGCCTCGCCCCCCACAGGCATGCCAGCACCCGCACCCCAGGGTCTTGCCACCACCCAAGACTCGCCTGTGGGACCAGGGTTGTCACTTTCCCAGCTGGCCGCTTCTCCACTGTCGCCGGCT---CAGCGCCAC------TCAGCCAAACCC---------AGA---CCACAGCCA---------CCGGATGGTCCCCAG---CCT---------GAGACA---------------------------------GACTTCCAG---CTGGCGGGCAGGATCTCTCACCTGGAAGCTGACCTGAGCCAGACCCCT------TCCGTCCCGGAAACCTCTGTCACTGAACACTTACAGGAGCTGCCGTTCACCCCTCTGCACGCCCCCATAGTCGTGGGAGCCCAGCCCAGGAGCGCTGGAGGCCAGCTCTCGCGGGCCACCATGGCTCTCCTGCAGTCCGCCGGCTTCCCGGAGATTCTGGACGCCAGCGAGCAGCCCGCCGAAGCTGTGAGCCCCGCGGAGCCTGCTCAGTTCAACCCGCAGAAGGAGGAGAGCGATCGTCTGCAGAGCAACGAGATCGTGCTGCACTTCCTGGCTTTCAGCAGAGCGGCCCAGGACTCCCGAGGAACACCGTGGCCAAAGACTGTGTATTTCACCCTCCAGTTCTACCGTTTCCCACCCGAGACCACGCCGCGCCTGCAGCTGGTCCCGCTGGAC------------TCTGGGAAGACCAGCTCCGGCTCCCTGTCCCACGTCCTCGTCCCCATCAGCAAGGACGGCTCCTTTGACGCCAGGTCCCCTGGCTTGCAGCTGAGGTACACAGTGGGCCCCGGGTTCCTGAAGCCGGGTGAGCAGCGCTGGTTTCTCCGCTACCTGGCTGCGCAGACGCTGCAGATCGACGTCTGGGACGGGGATTCCCTGCTCCTCATCGGATCGGCCGGCGTCTCCATGAAGCATCTGCTCCGCCAGGGCCGGCCGGCCGTGCAGGTCCCCTGCGAGCTGGAGGTCGTGGCCACCGAGTACGAGCAGGACAGTGTGGTGGTGAGCAGAGACCTGGTTGGGTTCAGCAGCGTCAAGCCCATCGGGGTCCACACGGTGCTGAAGGGCCAGCTGTACCTGACCTTGGCCAACGTGGGTCACGCATGTGAACGGGGAGCAACAGAGTCCAGCTTGCTGCCACCATCCAGATCTCGGGTCATCTCCAACGACGGAGCCAGACGCTTCCCTGGGGGCAGCCTCCTCACACGGGGAGCCCTGACACGG---AGGAACGTGGTCCAGGCGCAGAGGCTGGCCGACGTGGACAGTGAGCTGGCCGCCATGCTGCTGACCCCCTCACCG------GGCAGCCAGGGACCCCCGGGCAACGCCCGCGAGGCGGATGCCGTGCGCAGGCGCAAGCTGGAGCGGATGAGGTCCGTGCGCCTCCAGGAGTCGGGAGCGGAGTCCGTAGGCTGCAGGACCACAGTGCTGGCCCGGCAGAGTGTGCACATGCAGCACTCCCGGGATCTGCAGGTCATCGAGGCCTACCGGGAGCGCACCAAGGCGGAGAGCATCGCCAGTGTGCTGAGCCTGGCCATCACCACGCAGCACACGCTCTACGCCACGCTGGGTACGGCTGAGTTCTTCGAGTTCGCACTGAAGAACCCGCACAACACGCAGCACACCGTGTCCATTGAGATCGACAACCCCGAGCTCAGCCTCATCTTGGACAGTCGGGAGTGGAGGTTCTTTAAAGACGCCACCGGCCTGCACACACCCCTGGAGGAGGACATGTTCCACCTGCGTGGCGAC---CTGGCCCCCCAGCTCTACCTGCGCCCCCGGGAGACCACCCACGTCCCCTTCAAGTACCAGAGCTTCTCCGTGGGCCTGCCAGCTCCGGTGCAGGGCTCCCCCGAGCCGAGTGCCGAGAAGTACAAGGACCCTGGAGCACCTTGGAAGTCCAGTGCCACACCC------ACGAGACATGCCAAGGTCCTGTTCCGTGCGGGT------------GGCGGCAAGCCCCTGGCCGTGCTCTGCCTGACAGTGGAGCCCCAGCCCCACGTGGTGGACCAGGTCTTCCGCTTCTACCACCCGGAGCTCACCTTCCTGAAGAAGGCCATCCGCCTGCCTCCCTGGCATACGCTTCCA---GGTGCTCCTGTGGGAAGACTCGGGGAGGAGCCCCCGGTGCACGTGCGGTGCAGTGACCCGAACGTCATCTGTGAGGCCCAGAATGTGGGCCCCGGGGAGCCTCGAGACGTGTTTCTGAAGGTGGCCAGTGGCCCCAGCCCGGAGATCAAAGACTTCTTTGTCATCATTTATGCGGATCGCTGGCTGGCGGCGCCTGCGCAGACGTGGCAGGTCTGC------------CTGCACTCCCTGCAGCGCGTGGACGTCTCCTGTGTCTCGGGCCAGGTGACACGCCTGTCCCTTGTCGTCCGGGGGACGCAGACTGTTAGGAAAGTGAGGGCCTTCGCCTCCCACCCGCAGGAGCTGAAGATGGACCCTGCAGGTGACTTCCTGCTGCCCCCTCACGGGGTGCAGGACCTGCATGTGGGCGTGAGGCCCCATCGGGCTGGCAGCCGCTTCATGCACCTCAACCTGGTCGATGTGGATTTCCACCAGCTGGTGGCCTCCTGGCTCCTGTGCCTCTCCTGCCGCCCGCCGCTTATCTCCAAGGCCTTTGAGATCACCATGGCGGTGGGGGAAGGGAAGGGTGCCAACAAGCGGATCACTTACACCAACCCCTACCCCACCCGGAGGGTCTACCACCTGCACAGCGACCGCCCCGACCTGCTGCAGTTCAGGGAGGACACCTTCCAGGTGGGGGGCAGCGAGACCTACACCATTGGTCTGCGGTTCGTGCCAGGCGTGAGGCCAGGACAGGAGGAGATCCTGATCTACATCAATGACCACGAGGACAAGAATGAAGAGACCTTCTGTGTGGAAGTCACCTACCAG---
>ponAbe2
ATGAACGACTGGCACAGGATCTTCACCCAAAACGTGCTTGTCCCTCCCCACCCACAGAGAGCACGCCAGCCTTTGAAGGAATCCACAGCATTCCAGTGTGTCCTCAAGTGGCTGGACGGACCGATAATTAGGCAGGGCATGCTGGAGGTGCTGTCAGAGGTTGAATGCCATCTGCGAGTGTCTTTCTTTGATGTCACCTACCGGCACTTCTTTGGGAGGACGTGGAAAACCACAGTGAAGCCGACGAAG---------AGACCGCCATCCAGGATCATCTTTAATGAGCCCTTGTATTTTCACACATCCCTAAACCACCCTCATATTGTGGCTGTGGTGGAAGTGATCGCTGAGGGCAAGAAACGGGATGGGAGCCTCCAGACATTGTCCTGTGGGTTTGGAATTCTTCGGATCTTCAGCAACCAGCCGGACTCTCCT------ACCTCTGCTTCCCAGGACAAAAGGTTGCGGCTGTACCATGGCACCCCCAGAGCCCTCCTGCACCCGCTTCTCCAGGACCCCGCAGAGCGC---------------------------------------------------------------------------------------------------------------------------------------------------------------GACGCTCTCCGAAAGCCTCGCCTCCAGAAGCCCATCACGGGGCACTTGGACGACTTATTCTTCACCCTGTACCCCTCCCTCGAGAAGTTTGAGGAAGAGCTGCTGGAGCTCCACGTCCAGGACCACTTCCAGGAGGGATGTGGCCCACTGGACGGTGGTGCCCTGGAGATCCTGGAGCGGCGCCTGCGTGTTGGCGTGCACAACGGTCTGGGCTTTGTGCAGAGGCCGCAGGTCGTTGTACTGGTGCCTGAGATGGACGTGGCCTTGACGCGCTCAGCCAGCTTCAGCAGGAAAGTGGTCTCCTCTTCCAAGACCAGCTCCGGGAGCCAAGCTCTGGTTTTGAGAAGCCGCCTCCGCCTCCCAGAGATGGTCGGCCACCCTGCATTTGCGGTCGTCTTCCAGCTGGAGTACGTGTTCAGCAGCCCTACAGGAGTGGACGGCAATGCAGCTTCAGTCACCTCTCTGTCCAACCTGGCATGCATGCACATGGTCCGCTGGGCTGTTTGGAACCCCCTGCTGGAAGCTGATTCTGGAAGGGTGACCCTGCCTCTGCAGGGCGGGATCCAGCCCAACCCCTCGCACTGTCTGGTCTACAAGGTACCCTCAGCCGGCATGAGCTCTGAAGAGGTGAAGCAGGTGGAGTCAGGTACACTCCGGTTCCAGTTCTCGCTGGGCTCAGAAGAACACCTGGATGCACCCACGGAGCCTGTCAGTGGCCCCAAGGCGGAG---CGGCGG---CCTGCCAGGAAACCACCCACGTCCCCTTCGAGCCCG------------CCAGCGCCAGCACCTCGAGGTCTTGCTGCCCCGCAGAACTCACCTGTGGGACCAGGGTTGTCAATTTCCCAGCTGGCGGCCTCCCCGCGGTCCCTGACT---CAGCACTGC------TTGGCCAGGCCT---------ACT---TCACAGCAG------CTACCCCATGGCTCTCAG---GCCTCCCCGGCCCAGGCA---------CAG---------------------GAGTTCCCG---TTGGAGGGCGGTATCTCCCACCTGGAAGCCGACCTGAGCCAGACCTCC------CTGGTCCTGGAAACGTCCATTGCCGAGCAGTTACAGGAGCTGCCGTTCACGCCTTTGCATGCCCCTATTGTTGTGGGAACCCAGACCAGGAGCTCTGCAGGGCAGCCCTCAAGAGCCTCCATGGTGCTCCTGCAGTCCTCCGGCTTTCCTGAGATTCTGGATGCCAATAAACAGCCAGCCGAGGCCGTCAACCCTGCAGACCCCGTGACGTTTAACCCTCAGAAGGAGGAATCAGATTGTCTACAAAGCAACGAGATAGTGCTACAGTTTCTTGCCTTTAGCAGAGTGGCCCAGGACTGCCGAGGAACATCATGGCCAAAGACTGTGTATTTCACCTTCCAGTTCTACCGCTTCCCACCCGCAACGACGCCACGACTGCAGCTGGTCCAGCTGGAT---------GAGGCTGGCCAGCCCAGCTCTGGCGCCCTGACCCACATCCTCATGCCTGTGAGCAGAGATGGCACCTTTGATGCTGGATCTCCTGGCTTCCAGCTGAGGTACATGGTGGGCCCTGGGTTCCTGAAGCCAGGTGAGCGGCGCTGCTTCGCCCGCTACCTGGCCTTGCAGATCCTGCAGATCGACGTCTGGGATGGAGACTCCCTGCTGCTCATCGGATCTGCCGCCGTCCACATGAAGCATCTCCTCCGCCAAGGCCGGCCGGCTGTGCAGGCCTCCCACGAGCTTGAGGTCGTGGCAACTGAATACGAGCAGGACAACATGGTGGTGAGTGGAGACATGCTGGGGTTTGGCCGCGTCAAGCCCGTCGGCGTCCACTCAGTGGTGAAGGGCCGGCTGCACCTGACCTTGGCCAACGTGGGTCACCCGTGTGAACAGAAAGTGAGAGGTTGTAGCACATTGCCACCGTCCAGATCTCGGGTCATCGCAAACAATGGAGCCAGCCGCTTCTCTGGAGGCAGCCTCCTCACGACTGGAAGCTCAAGGCGA---AAACACGTGGTGCAAGCACAGAAGCTGGCGGACGTGGACAGTGAGCTGGCCGCCGTGCTACTGACCCATGCCCGG------CAGGGCAAGGGGCCCCAGGACATCGGCTGTGAGTCGGATGCCACCCGCAGGCGTAAGCTGGAGCGGATGAGGTCTGTGCGCCTGAAGGAGGCTGGGGGAGAGTTGAGCCAGCGCGGGACGAGCGTGTTGGTGCAGCAGAGCGTTCGCACACAGCACTTGCGGGACCTACAGGTCATCGCCGCCTACCGAGAGCGCACAAAGGCTGAAAGCATCGCCAGCCTGCTGAGCCTGGCCATCACCACAGAGCACACACTCCACGCCACGCTGGGGGTTGCTGAGTTCTTCGAGTTTGTGCTTAAGAACCCCCACAACACACAGCACACAGTGACTGTGGAGATCGACAACCCCGAGCTGAGCGTCATCGTGGACAGTCAGGAGTGGAGGGACTTCAAGGGTGCTGCTGGCCTGCACACGCCGGTGGAGGAGGACATGTTCCACCTGCGCGGCAGC---CTGGCCCCCCAGCTCTACCTGCGCCCCCACGAGACCGCCCACATCCCCTTCAAGTTCCAGAGCTTCTCTGCAGGGCAGCTGGCCATGGTGCAGGCCTCTCCTGGGTTGAGCAACGAGAAGGGCACGGATGCCGTGTCACCTTGGAAGTCCAGCGCAGTGCCC------ACTAAACACGCCAAGGTCTTGTTCCGAGCGAGT------------GGCGGCAAGCCCATCGCCGTGCTCTGCCTGACCGTGGAGCTGCAGCCCCACGTGGTGGACCAGGTCTTCCGCTTCTATCACCCGGAGCTCTCCTTCCTGAAGAAGGCCATCCGCCTGCCGCCCTGGCACACACTTCCA---GGTGCTCGGGTGGGAATGCTTGGTGAGGACCCCCCAGTCCACGTTCGCTGCAGCGACCCGAATGTCATCTGTGAGACCCAGAATGTGGGCCCCGGGGAGCCACGGGACATATTTCTGAAGGTAGCCAGTGGTCCGAGCCCGGAGATCAAAGACTTCTTTGTCATCATTTACTCGGATCGCTGGCTGGCGATACCCACACAGACGTGGCAGGTCTAC------------CTCCACTCCCTGCAGCGCGTGGATGTCTCCTGCGTCGCAGGCCAGCTGACCCGCCTGTCCCTTGTCCTTCGGGGGACGCAGACAGTGAGGAAAGTGAGAGCTTTCACCTCGCATCCCCAGGAGCTGAAGACAGATCCCAAAGGTGTCTTCGTGCTCCCGCCTCGTGGGGTGCAGGACCTGCATGTTGGCGTGAGGCCCCTCAGGGCCGGCAGCCGCTTCGTCCACCTCAACCTGGTGGACGTGGATTGCCACCAGCTGGTGGCCTCCTGGCTCGTGTGCCTCTCCTGCCGCCAGCCGCTCATCTCCAAGGCCTTTGAGATCACATTGGCTGCGGGCGAAGGGAAGGGTGTCAACAAGAGGATCACCTACACCAACCCCTACCCCTCCCGGAGGACGTTCCACCTGCACAGCGACCACCCGGAGCTGCTGCGGTTCAGGGAGGACTCCTTCCAGGTCGGGGGTGGAGAGACCTACACCATCGGCTTGCAGTTTGCGCCTAGTCAGAGAGTAGGGGAGGAGGAGATCCTGATCTACATCAATGACCATGAGGACAAAAACGAAGAGGCATTTTGCGTGAAGGTCATCTACCAG---
>tarSyr2
ATGAGCAGCTGGCAGAAGATCTTTGCCCAAAATGTGCTCATCCCTCCCTACCCTCAGAGAGCACGCCAGTTTTCGAAGGAATCCACAGCATTTCAGTGCATCCTGAAGTGGCTTGATGGACCCATAGTCAAGCAGGGAGCGCTGGAGGTGCTGTCGGAGGTTGAGTGCCATCTGCGAGTGTCTTTCTTTGATGTCACCTACCGATACTTCTTTGGGAGGACGTGGAAAACCACGGCAAAGCCCACCAAGCAGCTCTCGGGGCCACCGTCCAGGATCGTCTTCAATGAGCCCTTGTATTTTCACACATCCTTAAACCACCCTAACGTTGTGGCGGTGGTAGAGGTGGTCGCTGAAGGCAGAAGACAGGATGGGGCCCTCCAAGCATTGTCATGTGGCTTCGGAATCCTTCGGATCTTCAGCAACAGGCCAGAGTCTCCT------GCTGCTGCCTCCCAAGACAAACGGTTGCGGTTGTACCATGGCACCCCCAGAGCCCTCCTGCACCCACTTCTCCAGGACCCCACAGAACAAAACAAGCACATGACCATCATGGAGAACTGCAGCCTGCACTACACCCTGAGGCCACACCCGCCCCTGGAGGCTGCATTCCACCTGCTTCCCGAGAACCTTCTGGTGTCTGGTCTGCAGCCCATCCCTGGCCTCCTTCCAGCTCATGGA---GAAATGGGTGACACCCTCCAAAAGCCTCGCTGTCAGAAGCCTATCACATGGTACTTGGATGATTTATTCTTCACCCTGTATCCCTCCCTTGAGAAGTTTGAGGAGGAGCTTCTGGAACTCCTCATCAGTGACCACTTCCGGGAGGGGTGCGGCCTGCTGGATGGTGGGACGCTGGAGGTTCTAGAGCGGCGCCTGCATGTGGGCGTGCACAACGGGCTGGGCTTTGTGCAGAGGCCACAGGTGGTTGTACTGGTGCCTGAGATGGATGTGACCTTGACACGCTCTGCCAGCTTCAGCAAGAAAGTGGGCTCCTCCTCCAAGACCAGTTCTGGAAACCAAGCTCTGGTGTTGAGAAGCCGCCTCCGCCTCCCTGAGATGGTCCCTCACCCCGCGTTTGCAGTCATCTTCCAGCTGGAGTACGTGTTGAACAGCCCTGCAGGAGTGGACGGCAATGCAGCTTCAGTCCCATCTCTGTCCAAGCTGGCGTGTATGCACATGCTCCGCTGGGCTGTTTGGAACCCCTTGCCGGAAGCCGGTTCCGGGAGGGTGACCCTGCCTCTGCAGGGTGGCATCCAGCCCAACCCTGCACACTGTCTGGTCTACAAGGTGCCCTCAGCCAGCATGAGCTCCAAAGAGGTGAAGCAGGTGGAGGCGGGAACAGTCCAATTCCAGTTCTCACTAGGCTCTGAAGAACACCTGGACACATCCACAGCACGTGTCAGTGGCCCCAAGGTGGAG---TGGCGA---TCTGCCAGGAAACCACCCACATCTCCTTCAAGCCCG------------CCAGCATCAGCACCCCAGGGTCTCGCTACCATCCAAGACTCGCCTGTGGGACCAGGGCTGTCGCTTTCCCAGCTGGTGGCTTCCACGCCATCTCCGGCT---CAGCGCCGC------TCAGCCACGCAC---------ACTGTGCAGCAGCAA---------CCAGACAACTCTCAG---CCCTCTGTGGCCTTGGCA---------CAG---------------------GAGATTCCG---TTGGAGGGCAGGGTGTCTCACCTGGAGGCAGACCTGAGCCAGACTTCC------TCAGTCTTAGAAACGGCCATTGCGGAGCGGCTGCGGGAGCTGCCATTCACACCTCTGCATGCCCCCATTGTCTTGGGAGCCCAGACCCGGAGTTCGGCAGGTCAGCTCTCAAGGGCCTCCATGGTGCTCCTGCAGTCCATTGGCTTCCCCGAAGTCCTGGACGCCAACAAGCAACCAGTCCAAGCTGTGAATCCTACAGATCCTGTGAAGTTCAACCCTCAGAAGGAAGAATCGGATTGTCTACAGAGCAATGAGATAGTGCTGCAGTTTCTTGCCTTTAGCAGAGTGTCCCCAGACTGCCGAGGACCGTCATGGCCAAAGACTGTGTATTTCACCTTCCAGTTCTACCGTTTCCCACCTGCAACAACACCACGGCTGCAGCTGCTTGAGCTGGAG---------GAGACTCAGAAGGGCAGGTCTGGTTCCCTGTCCCACATCCTGGTTCCCACGAATAAAGATGGCTCCCTTGATGCTGGGTCTCCTGGCTTTCAGCTGAAGTACACGGTAGACCCCGTGTTCCTGAAGCCCGGCGAGCGGCGCTGGTTCTTCCGCTACCTGACCATGCACACCCTGCAGATAGACGTCTGGGATGGAGACTCCCTGCTGCTCGTCGGGTCTGCCGCCGTCCAGCTGAAGCATCTTCTCCGCCAAGGGCGGCCGGCCGTGCAGGTCTCACATGAACTCGAGGTCGTGGCCACTGAATATGAGCAGGACACCATGGTGCTGAGTGGAGACGTGACTGGGAGTGGCAGCATCAAGCCCATCGGCGTCCACTCGGTGGTGAGGGGCCGGCTGTACCTGACCTTGGCCAATGTGGGTCACTTATGTGAACAGAGAGTGAAGAATTCTAGTGCGTTGCCACCATCCAGGTCTCGGGTCATCTCAAATGATGGAACTAGCCACTTCTCTGGAGGCAGCATCCTCACGAGTGGAAGCCCGAGACCAGGAAGGAACGTGGTCCAGGCACAGAAGCTGGTGGATGTGGACAGTGAGCTGGCTGCCATGCTGTTGACACACACCCGG------GGGAGCCAGGGGCCCCGGGGCACCGGCCGCGAGTTGGATGCTGTCCGCAGGCGCAAGCTGGAGCGCCTGAGGTCTGTGCGCCAGCAGGAGTCCGGGGCAGAGCTTGGCCGGCTCGGGACCAGCATACTGGCCCAGCAGAGCATCCGTGCACAGCACTCACGGGACCTGCGGGTCATCGACGCCTACCGGGAGCGCACCAAGGCCGAGAGCATCACCTGCGTGCTGAGCCGGGCCATTACCACGCAGCACACGCTCTACGCCACGCTGGGCACTGCTGAGTTCTTTGAGTTCGTGCTGAAGAACCCCCACAACACGCAGCACACAGTGATGGTGGAGATCGACAACCCTGAGCTCAGCGTCATCGTGGACAGTCGAGAGTGGAGGGACTTCAAAGACGCCGCCGGCCTGCACACACCCGTGGAGGAGGACATGTTCCATCTGCATGGTGGC---CTGGGCCCCCGGCTGTACCTGCGCCCGCGTGAGACCGCCCACATCCCCTTCAAGTTCCAGAGCTGCTCTGCAGGGCCGCTTGTCGAGGCGCAGGCTTCT---GAGCTGAACTTCGAGAAGGGCGTGGATGTCGACCCACTGTGGAAGTCCAGCGTGATGCCC------ACGAAACATGCCAAGGTTGTGTTCCGTGCAAGCGGTGGCGGTGGCGGCGGCAGGCCCATCGCCGTGCTCCACCTGACCGTGGAGCTGCAGCCCCACGTGGTGGACCAGGTCTTCCGCTTCTACCATCCAGAGCTTACCTTCCTGAAGAAGGCTGTTCGCTTGTTGCCCTGGCACACACTTCCA---GGTGCTCCAGTGGGAATACCTGGCAAGGAACCCCCAGTCCACGTTCGATGCAGCGACCCAAACGTCATTTGCGAGACACAGAATGTGGGTCCTGGGGAGCCACGGGACGTGTTTCTGAAGGTAGCTAGCGGTCTGAGCCCGGAGATTAAAGACTTCTTTGTCCTCATTTACTCGGATCGCTGGCTGGCGGTGCCCGTGCAGACGTGGCAGGTCTAC------------CTGCACTCCCTGCAGCGTGTGGATGTCTCCTGCATCACGGGCCAGCTGACCCGCCTGTCGCTTGTCCTCCGGGGAACACAGACCGTGAGGAAAGTCAGAGCTTTCACCTCGCATCCCCAGGAGCTGAAGACGGATCCCAAAGGGGTCTTCATTCTGCCACCTCGGGGGCTGCAGGACCTGCATATCAGCGTGAGGCCCCTCAAGGCCGGCAGCCGCTTCATCCACCTCAACCTGGTCGATGTGGACTGCCACCAGCTGGTGGCCTCGTGGCTCGTGTGCCTCTCCTGCCGCCAGCCGCTCATCTCCAAGGCCTTTGAGATCACGATGGCTGCGGGGGAAGGGAAAGGTGTCAACAAGGGGATCACCTACACCAACCCCTACCCCTTGCGGAGGACATTCCACCTGCACAGTGACCACCCGGAGCTGCTGCAGTTCAAGGAGGACTCCTTCCAGGTTGGAGGAGGAGAGACCTACACCATCGGCCTCTGGTTCCTGCCTCATCGGAGTGCAGGGGAGGAGGAGATTCTGGTTTACATCAACGACCACGAGGACAAGAACGAGGAGACGTTTTGCGTGAAGGTCACCTACCAG---
>otoGar3
ATGAATGACTGGCACAGGGTCTTTGCCCAAAACGCGCTCGTCCCACCGCATCCGCACAGAGCACGCCAGCTTCTGAAGGAATCCACAGCATTCCAGTGTGTCCTGAAGTGGCTTGATGGGCTGATAATTAAGCAGGGTATGCTGGAGGCGCTGTCAGAAGTTGGATGTCATCTGCGGGTGTCTTTCTTTGATGTCACCTACCGGCACTTCTTCGGGAGGACGTGGAAAACTGCAGTGAAGCCGATGGAGCAGCTCTCGAGGCCACTGCCCAGGGTTGTCTTCAATGAGCCCCTGTATTTTCACACGTCCTTAAACCACCCTACTATTGTGGCTGTGGTGGAAGTGGTCGCCGAGGGCAAGAAACGGGATGGGACCCTCCAGACACTGTCATGCGGGTTTGGGATTCTTCGGATCTTCAGCAACAATTTGGAATCTCCT------ACCTCTGCTTCCCAGGACAAACGGTTGCGGCTGTACCACGGCACCCCCAGAGCCCTCCTGCACCCGCTTCTCCAGGACCCTGCAGAGCAAAACAGACACATGACCCTCATTGAGAACTGCAGTCTGCAGTACACCCTGAAACCGCACCCGGCCCTGGAGCCCGCCTTCCACCTTCTTCCCGAGAACCTCTTGGTGTCCGGCCTGCAGCACGTTCCTGGCCTGCTTCCAGCTCACGGA---GACACAGGTGACGCCCTCCGGAAGCCTCGCCTTCAGAAGCCTGTCACATGGTACTTGGACAATTTATTCTTCACCCTGTACCCTTCCCTTGAGAAATTTGAGGAGGAACTTCTAGAGCTCATTGTCAGCGACCACTTCCAGGAGACGCGCGGCCCG---------------CTGGAGATCCTGGAGCGGCGCCTGCACGTAGGCGTGCACAACGGCCTGGGCTTTGTGCAGAGGCCGCAGGTGGTCGTGCTGGTGCCTGAGATGGACGTGGCCTTGACGCGCTCAGCCAGCTTCAGCAGGAAAGTGGTCTCCTCTTCAAAGAGCAGCTCTGGAAACCAAGCTCTAGTCTTGAGAAGCCGCCTCCGACTCCCTGAGATGGTCAGTCACCCAGCGTTTGCAATCGTCTTCCAGTTGGAGTACGTGTTCAACGGTCCTTCTGGAGGGGACAGCAACGCAGCCTCGGTCACCTCCCTGTCCAGCTTGGCATGTATGTTCGTGGTTCGTTGGGCTGTTTGGAACCCCTTGCCGGAAGCCAGTTCTGGGAGGGTGACCTTGCCTCTTCAGGGTGGGGTCCAGCCCAACCCCTCGCACTGCCTGGTCTATAAGGTACCCTCAGCCATCATGAGCTCCGAAGAGGTGAAGCAGGTGGAGTCGGGAACAGTCCACTTCCAGTTCTCGCTGGGCTCAGAGGAGCACCTGGACTCACCCACAGAGCACGTCAGCAGCCCCACCGCCCAG---CGACAG---CCAGCCAGGAAACCACCCAGGTCTCCTTCAAGCCCG------------CCAGCATCAGCACCCCAGGCCCTCGCTGTCACTCAGGACTCACCTGTGGGACCAGGGCTGTCACTTTCCCAGCTGGCCGCTTCCCCACTGTCTCCGGCT---CAGAGCTGC------CCAGCCAGACCC---------GCC---TCCCCGTCG---------CCAGAAGGCTCTCCG---CGCCCCATGGCCCAGGTG---------------------------------GAATTTCCC---TTGGAGGGCGGGGTGTCTCACCTGGAAGCCGACCTGAGCCAGCCTTCT------GTGGTCCTGGAAACATCCGTGGCTGAGCAGTTACAGGAGCTGCCTTTCACACCTCTGCACGCCCCTATTGTCGTGGGCGCCCAGACCCGGAGTTTGGGGAGTCAGCTCTCAAGAGCCTCCATGGCGCTCCTGCAGTCTTCTGGCTTCCCTGAGATTCTGGATGCCAGCAAGCAACCTGTGGAAGCCGTGAGCCCTGCAGATCCCGTGACCTTTAACCCTCAAAAGGAGGAATCAGACTGTCTGCAAAGCAACGAAATAGTGCTCCAGTTTCTTGCCTTTAGCAGAGTGGCCCAGGACCCCCGAGGAACGGCATGGCCAAAGACTGTGTATTTCACCTTCCAGTTCTATCGCTTCCCACCCGTGACAACACCACGGCTGCAGCTGGTCAAGCTGGGC---------GAGCCTCGGGACACCGGCTCTGGCTCCCTGTCCCATATCCTCGTCCCCATCGACAAAGATGGCTCCTTTGACACTGGCTCCCCCGGCCTCCAGCTGAGGTACATGGTAGACGCCGCCTTCCTGAAGCCCGGCGAGCGGCACTGGTTCCTCCGCTACCTGGCCGCGCAGACGCTGCAGATGGATGTCTGGGATGGGGACTCCTTGCTTCTCCTTGGGTCTGCCGCTGTCCAGATGAAGCATCTCCTCCGCCAGGGGCGGCCAGCCGTGCAGGTCTCGCAGGAGCTCGAGGTTGTGATGACCGAGTATGAGTGGGACAACGCGGCGGTGAGTGGAGACGTGACCGGGTTTGGCAGCGTCAAGCCCATCGGTGTCCGCTCGGTGGTGAAGGGCCAGCTGTACCTGACCTTGGCCAATGTGGGTCACTTGTGTGAACAGAAAGTGAGAAATTCTGGCTCCTTGCCACCATCCAGATCACGTGTCATCTCAAATGACGGGACCAGCCGCTTCCCCGGAGGCAGCCTCCTCACCAGTGGAATCTCAAGACGTGGGAAAAACGTGGTCCAAGCGCAGAAGCTGGCTGATGTGGACAGTGAGCTGGCGGCCATGCTGCTGACCCACAGCCGG------GGGAGCAAGGGGCCCCCGGGCGCTGGCCGCGAGCTGGACGCCGTCCGCAGGCGCAAGCTGGAGCGGATGCGGTCAGTGAGGCTGCAGGAGGCCAGCGGAGAACGCGGCTGGCACCAGGCGAGCACACTGGCTCAGCATAGTGTCCGTGCCCAGCACCTGCGGGACCTGCAGGTCATCGCTGCCTATCGGGAGCGTGCCAAGGCCGACAGCATCACCAGTGCTCTGAGCCTGGCCATCACCACGCAGCACACGCTCTACGCCTCGCTGGGTACCGCCGAGTTCTTTGAATTTGCCCTCAGGAACCCCCACAACACGCAGCACACAGTGACGGTAGAGATTGACAACCCTGAGCTCAGCGTCGTCGTGGACAGTCGAGAGTGGAGGCACCTGAAGGATGCTGCTGGCCTGCACACGCCGGTGGAGGAGGACATGTTCCACGTGCGCAGCGGC---ATGGCTCCCCAGCTCTTCCTGCGCCCCCGGGAGACCGCCCACATCCCCTTCAAGTTCCAGAGCTTCTCCATGGGGCTACCGGCCTCAGCACAGGCCTCTGCCGAGCTGAGCTCTGAGAAGGGCACAGATGCCGCACCACCATGGAAGTCCAGTGCACTGCCC------ACGAAGTGTGCCAAGGTCCTGTTCCGAGTGAGC------------GGCGGCAAGCCCATCGCTGTGCTCTGCCTGACCGTGGAGCCCCAGCCCCACGTGGTGGACCAGACCTTTCGCTTCTATCACCCAGAGCTCACGTTCCTGAAGAAGGCCATCCGCCTGCCTCCCTGGCACACGCTTCCA---GGTGCGCGGGCAGGAATGCCTGGTGAGCAGCCCCCAGTGCACGTGCGATGTAGTGACCCAAACGTCATTTGTGAGACCCAGAACGTGGGCCCCGAGGAACCGCGAGATGTGTTTCTGAAGGTGGCTAGTGGTCCCAGCCCGGAGGTCAAAGACTTCTTTGTTTTCATCTATTCGGACCGCTGGCTGGTGGCGCCTGTGCAGACATGGCAGGTCTAT------------CTACACTCACTGCAACGCGTGGACATCTCCTGTGTCACCGGCCAGCTGACCCGTCTGTCTCTTGTCCTTCGGGGGATGCAGACGGTGAGGAAAGTGAGAGCTTTCACCTCACACCCCCAGGAGCTGAAGACGGACCCCAAAGGGGTCTTTGTGCTGGCACCTCGTGGGCTGCAGGACCTGCACGTCAGCGTGAGGCCCCTCAGGGCGGGCAGCCGCTTCGTCCACCTCAACCTGGTCGATGTGGACTGCCACCAGCTGGTGTGCTCGTGGCTCGTGTGCCTCTCCTGCCGCCAGCCGCTCATTTCCAAGGCCTTTGAGATCACGTTGTTTGTGGGTGAAAAGAAAGGCACCAACAAGCTCATCACCTACACCAACCCCTACCCCTCCCGGAGGACGTACCACCTGCATAGCGACCGCCCCGACCTGCTGCGGTTCCGGGAGGAGTCCTTCCAGGTCGGAGGAGGAGAGACCTACACGATCGGCCTGCGGTTTGCCCCTGGCCAGAGCGTGGGGGAGGAGGAGATTCTCATTTACATCAATGACCATGAGGACAAGAACGAGGAGACATTCTGTGTGAAGGTCGTCTACCAG---
>micMur3
ATGAATGACTGGCACAGGATCTTTGCCCAAAACGTGCTTGTCCCTCCCCACCCGCAGAGAGCACGCCAGCTGTTGAAGGAATCCACAGCATTTCAGTGTGTCCTGAAGTGGCTTGACGGGCCAATAATTAAGCAGGGTGTGCTGGCAGTGCTGTCGGAAGTCGAATGCCACCTGCGGGTGTCTTTCTTTGATGTCACCTACCGACACTTCTTCGGGAGGACATGGAAGACCACGGTGAAGCCGACCGAGCAGCTCTCAAAGCCGGCGTCCAGGATTGTCTTCAACGAGCCCTTGTATTTTCACACGTCCTTAAACCACCCTCACATCGTGGCTGTGGTAGAAGTGGTCGCCGAAGGCAAGAAACGCGACGGGACCCTCCAGACGCTGTCATGTGGTTTTGGAATTCTTCGGATCTTCAACAGCAATTTGGGATCGCCT------TCCTCCGCGTCCCAGGACAAACGGTTGCGGCTGTACCACGGCACCCCCAGAGCCCTCCTGCACCCGCTTCTCCAGGACCCCGTGGAGCAGAACAAACACATGACCCTCATTGAGAACTGCAGCCTGCAGTACACCCTGAAGCCACACCCGCCCCTGGAGTCCGCCTTCCACCTTCTTCCCGAGAACCTTCTAGTGTCTGGCCTGCAGCAGATCCCTGGCCTGCTTCCAGCTCACGGA---GAAACGGGAGACGCCCTCCGGAAGCCTCGCCTTCAGAAGCCCGTCACGTGGTACTTGGACAATTTGTTCTTCACCCTGTACCCCTCCCTTGAGAAGTTCGAGGAAGAGCTTCTGGAACTCCTCATCAGCGACCACTTCCAGGAGGGC------CCGCTGGACAGCAGCGCCCTGGAGATCCTGGAGCGGCGCCTGCACGTGGGCGTGCACAACGGCCTGGGCTTCGTGCAGAGGCCGCAGGTGGTGGTGCTGGTGCCCGAGATGGACGTGGCCTTGACGCGCTCAGCCAGCTTCAGCAGGAAAGTGGTCTCCTCCTCAAAGTCCAGCTCTGGAAACCAAGCGCTAGTGTTGAGAAGCCGCCTCCGACTCCCCGAGATGGTCGGTCACCCGGCGTTCGCAATCGTCTTGCAGCTGGAGTACGTGTTCAACGGGCCTTCCGGAGTGGACGGCAACGCAGCTTCGGTCACCTCTCCGTCCAACTTGGCGTGTATGTACATGGTGCGCTGGGCTGTTTGGAGCCCCTCGCTGGAAGCCAGTTCCGGGAGGGTGACCTTGCCTCTCCAGGGCGGAGTCCAGCCCAACCCCTCACACTGCCTGGTCTATAAGGTACCCTCAGCCAGCATGAGCTCCGAAGAGGTGAAGCAGGTGGAGTCCGGAACAGTCCAGTTCCAGTTCTCCATGGGCTCAGAAGAACACCTGGACTCACCCCCTGAGCTCGTCAACGGCCCTGCGGTCGAG---CGGCAG---CCCGCCAGGAAACCACCCACGTCTCCTGCAAGCCCG------------CCAGCGTCAGCGCCCCAGGGTCTTGCTGCCGTCCAGGACTCACCCGTGGGACCAGGGCTGTCACTTTCCCAGCTGGCGGCTTCCCCGCCGACCCTGGTT---CAGCGCCGC------GCAGCCAGACCC---------GCT---TCCCAGCAG---------CCGGACGGCTCTCAG---CCCGCCCCAGCCCCCGCA---------------------------------GCAACCCCG---CTGGAGGGCAGCGTCTCCCACCTGGAGGCAGACCTGAGCCAGGCTCCC------GTGGTCCTGGAAACATCGGTCGCCGACCAGTTACAGGAGCTGCCGTTCACGCCTTTGCACGCCCCCATCGTCGTGGGAGCCCAGACCAGGAGTTCGGGAAGCCAGCTCTCCAGAGCCTCCATGGCGCTGCTGCAGTCCTCCGGCTTCCCCGAGATTCTCGATGCCAGTCAGCAGCCAGCCGAAGCTGTGAATCCTACGGATCCGGTGGTGTTTGACCCCCAGAAGGAGGAATCGGATTGTCTACAAGGCAACGAAATAGTGCTGCAGTTTCTTGCCTTCAGCAGAGTGGCCCAGGACTCCCGAGGAACGTCATGGCCAAAGACTGTGTATTTCACCTTCCAGTTCTACCGCTTCCCGCCCGCGACAACGCCACGGCTGCAGCTGGTCAAGCTGGAC---------GAGACTGGGAAGACCAGCTCTGGCTCCCTGTCCCACGTCCTCGTTCCCATCCACAAAGACGGCGCCTTTGACGCTGGGTCTCCCGGCTTCCAGCTGAAGTACATGGTGGACCCCGGGTTCCTGAAGCCCGGCGAGCAGCGCTGGTTCCTCCGCTACCTGGCCACGCACGCGCTGCAGATGGACGTCTGGGACGGGGACTCCCTGCTTCTCCTCGGGTCTGCCGCCGTCCAGATGAAGCACCTCCTCCGCCAGGGCCGGCCGGCCGTGCAGATCTCGCAGGAGCTGGAGGTGGTGAGGACTGAATACGAGTGGGACACCATGGCGGTGAGCGGAGACGTGACGGGGTTCGGCAGCGTCAAGCCCATCGGCGTCCGCTCGGTGGTGAAGGGCCGGCTGTACCTGACCTTGGCCAACGTGGGGCACTTGCGTGAGCAGAAAGCGAGAAATCCTAGCTCGTTGCCACCGTCCAGATCTCGAGTCATCTCCAACGACGGGGCCAGCCGCTTCCCCGGAGGCAGCCTCCTCACGAGTGGAGGCCCAAGACTGCGGAAAAACGTGGTCCAAGCGCAGAAGCTGGCTGACGTGGACAGCGAGCTGGCCGCCGTGCTGCTGACCCACACCCGC------GGGACCAAGGCGCCCCAGGGTGCCAGCTGCGAGGTGGACGCCGTCCGGAGGCGCAAGCTGGAGCGGATGCGGTCCGTGCGCCTGCAGGAGGCGGGAGGAGAGCTGGGCCGGCGCGGGACCAGCCTGTTGGCTCAGCAGAGCGTCCGTGCACAGCACCTGCGGGACCTGCAGGTCATCGCCGCCTACCGGGAGCGCGCCAAGGCCGAGAGCATCGCCAGCGCGCTGAGCCTGGCCATCACCACGCAGCACACGCTCTACGCCTCGCTGGGCACCGCCGAGTTCTTTGAGTTCACGCTTAAGAACCCCCACAACACGCAGCACACGGTGACCGTGGAGATTGACAACCCCGAGCTCAGCGTCGTCGTGGACGCTCAGGAATGGAAGTACTTCAAGGACGCCGCCGGCCTGCACACGCCCGTGGAGGAGGACATGTTCCACCTGCGCGGCGGC---CTGGCCCCGCAGCTCTTCCTGCGCCCCCGGGAGACCGCCCACGTCCCCTTCAAGTTCCAGAGCTTCTCCGCGGGGCCGCCGGCCTCGGTGCAGGCCTCTGCTGAGCTGAGCTCCGAGAAGGGCACAGAGGCCGGGTCACCTTGGACGTCCAGCACAATGCCC------ACCAAACATGCCAAGGTCCTGTTCCGCGCGGGC------------GGTGGCAAGCCCATCGCTGTGCTCTGCCTCACCGTGGAACCCCAGCCCCACGTGGTGGACCAGGTCTTCCGCTTCTATCACCCGGAGCTCACCTTCCTGAAGAAGGCCATCCGCCTGCCTCCCTGGCACACTCTTCCA---GGCGCTCGAGTAGGAATGCCCGGCGAGGAGCCCCCGGTCCACGTTCGATGTAGTGACCCGAACGTCATTTGTGAGACCCAGAACGTGGGCCCCAGGGAACCTCGGGATGTGTTTCTGAAGGTGGCTAGTGGTCCAAGCCCGGAGATCAAAGACTTCTTTGTCTTCATCTACTCGGACCGCTGGCTGGTGGCACCCGTGCAGACGTGGCAGGTCCAT------------CTGCACTCCCTGCAGCGCGTGGACGTCTCCTGCATCACAGGCCAGCTGACTCGCCTGTCCCTTGTCCTTCGGGGGACACAGACAGTGCGGAAAGTGAGAGCTTTCACCTCACACCCCCAGGAGCTG------------------------------------------------------------------------------------------------------------------------------------------------------------------------------------AAGGCCTTCGAGATCACGTTGGCGGTGGGTGAAGGGAAGGGCGTCAACAAGCGGATCACCTACACCAACCCCTACCCCTCCCGCAGGACGTACCACCTGCACAGCGACCACCCGGACCTGCTGCAGTTCAAGGAGGACTCCTTCCAGGTCGGAGGAGGAGAGACCTACACGATCGGCCTGCAGTTTGCCCCTGGTCCGGGCGTGGGGGAGGAGGAGATTCTCATTTACATCAACGACCACGAAGACAAAAACGAAGAGACGTTTTGTGTGAAGGTCGTCTACCAG---
>canFam3
ATGAATGACTGGCTCAGGATTTTTGACCAAAACGTGCTGGTCCCTCCCCACCCACAGAGAGCACGCCAGCTTTTAAAGGAATCAACAGCATTTCAGTGTGTCCTGAAGTGGCTTGACGGGCCACTAATTAAGCAGGGAGTGCTGGAGGTGCTTTCGGAGGTGGGCTGCCATCTGCGTGTGTCTCTCTTTGATGTCACCTACCGACACTTTTTCGGGAGGACATGGAAGACCGCGGTGAGGCCGGCTGAGCAGCTTTCCAGGCAGCCGTCTAGGATCATCTTTGATGAGCCCTTGTACTTTCACACGTCCTTGAACCACCCTAACGTGGTGGCTGTGGTTGAGGTGGTCACCGAAGGCCGGAAGCAGGATGGCTCTCTCCAGGCTCTGTCATGTGGCTTTGGAATTCTTCGGATCTTTGGCAACAAACTGGAATCTCCT------ACCTCTGCCTCCCAGGACAAGCGGTTGAGGCTGTATCACGGCACTCCCCGAGCCCTCCTGCACCCACTGCTCCAGGACCCTTTCGAACAAAATAAACACATGACCCTCATTGAGAGCTGCAGCCTGCAATACACTCTGAAGCCACACCCGCTCCTGGAGCCCGTGTTCCATCTTCTTCCCCAGAACCTTCTGGTGTCTGGTCTGCAGCACATCCCTGGCCTCGTTCCAGCTCATGGA---GAAAAGGGGGACACCCTCCGAAAGCCTCGCCTTCAGAAGTCTGTCACATGGTACTTGGATGATTTATTCTTCACGCTATATCCTTCCCTTGAGAAGTTTGAGGAAGAGCTTCTGGAACTCCTCATCAGTGATAACTTCCGGGAGGGGGACAGTCCACTAGATGGCAGCACGCTGGAGATCTTGGAGCGCCGCCTGTGTGTGGGCGTGCACAATGGTCTGGGCTTCGTGCAGAGGCCACACGTGGTGGTGCTGGTGCCCGAGATGGATGTGGCCTTGACGCGCTCTGCCAGTTTCAGCAGGAAAGTTGGCTCCTCTTCGAAGACCAGCTCTGGAAACCAGGCTCTAGTTTTGAGAAGCCGCCTCCGACTCCCTGAGATGGTCCATCACCCTGCGTTTGCCATAGTCTTTCAACTGGAGTACGTGTTCACCAGCCCTTCTGGAGTGGACAGCAAGGCAGCCTCGGTCACCTCTTTGTCCAGTGTGGCGTGTATGCACATAGTTCGCTGGGCTGTTTGGAACCCCTTGCTGGAATCCGGCTCTGGGAAGGTGATCTTACCTCTGCAGGGTGGGATCCGGCCCAACCCCTCACACTGTTTGGTCTATAAAGTAACCCCTGCCAGCATGAGCTCTGAAGAGGTGCAGCAAGTGGAGTCAGGGACTGTCCAGTTCCACTTCTCGCTGAGCCCTGAGGGACACCTGGACACACCCACGGGGCTGGTCCACAGCCCTGAGGCGGAG---CGGCAG---CCCTCCAGGAAGCCACCCACATCTCCTGCAAACCTG------------CCAGCACTGCCGCCCCAGGGGCTCGCTGCCCTCCAGGACTCGCCGGTGGGACCAGGGTTGTCCCTTTCCCAGCTCGCAGCTTCCCCACAGCCTACCACC---CGCTCCCGC------TCAGCCACACCC---------CCT---CCACGGCAA---------CCCGACAGCTCTAAG---CCCCCGCCGGCCCAGGAG---------CAG---------------------GAGCCCCCC---TCGGAGGGCAGGATCTCTCACCTGGAGGCCCAGCTGAGCCAGGCGTCC------TTGGTCCTGGGAGCCTCTGTTGCTGAACAGCTGCAGGAGCTGCCTTTTACGCCGGTGCACACCCCGATTGTTGTGGGAGCCCAGACCAGGAGCTCTGGAAGTAAGCTCTCACGAGCCTCAATGGTGCTCCTGCAAGCCTGCGGCTTTCCTGAGATTCTGGATGCCAATAAGCAACCAGCCGAGGCTGTAAATCCTACAGATCCCGTGAAATTCAACCCCCAAAAGGAAGAATCAGATTGTCTACAAAGCAATGAGATAGTGCTGCATTTTCTTGCCTTTAGCAGAGTGTCCCAGGACTGCCAGGGAGCACCGTGGCCAAAGACCGTGTATTTCACCTTCCAGTTCTATCGCTTCCCACCCGTGACAACGCCACGCTTGCAGCTGATCAGGCTGGAC---------GAGACGGGCAGGACAGGCTCTGGTTCCCTGTTGTATCTCCTGGTTCTCACTGACAAAGATGGCTCCTCTGATGCTGGGACACCTGGCTTTCAACTCAAGTACCTGGTGGAACCTGGGTTCCTGAAACCCGGAGAACAGCGCTGGTTCACCCACTACATGGCTGCTCAGACCCTCCAGATCGACATCTGGGATGGAGACTCCTTGCTGCTCGTGGGATCTGCGGCCGTCCAGATGAAGCATCTCCTCCGCCAAGGCCGGCCGGCTGTGCAGGTCCTGCATGAGCTTGAGGTCGTGGCGACTGAATATGAACAGGAT---GTGGTGGTGAGTGGAGATGTGACCAGATTTGGCTGTGTCAAGCCCATCGGTGTCTACACAGTGGTAAAGGGCTGGCTGCACCTGACGTTGGCCAACGTGGGTCATGTGTGTGAGCAGAGAGTGAGAGATTCCAGCTCATTGCCACCTTCCAGGTCACGGGTCATTTCGAATGATGGAGCCAGACACTTCGAGGGAGGCAGTCTCATCTCGCGCGGGGGTCCGAGATTA---AAAAATGTTGTCCAAGCACAGAAGCTGGCTGACGTGGACCGTGAGCTGGCCGCCATGCTGTTCACCCACATGCAA---CATGGGAGCAAGGGGCCCCAAGGTGCTTGCCGTGAGGGGGATGCCGTCCGCAGGCGCAAGCTGGAGCGGATGAGGTCCGTGCGCCTTCAAGAGTCCAGAGGAGAGCTCAGCTGCTGGGGGGCCAGCATGTTGATTCAGCAGAATATCCGCGCACAGCACGCACGTGACCTGCAGGTCATTGCTGCCTATCGGGAGCGTACGAAGGCAGAGAGCATCACCAGTGCGCTGAGCCTGGCCATCACCACGATGCACACAATCCACGTCACACTGGGCACTGCCGAGTTCTTCGAGTTTGCCCTTAGGAACCCCCACAACACACAGCACACAGTGACCATTGAGGTGGACAATCCTGAGCTCAGCATCATCCAGGACAGTCAGGAGTGGAGATACTTCAAAGACGCGACCAAGCTGCACACGCCGGTGGAGGAGGACATGTTCCATCTGCGGGGCAGC---CTTGCCCCGCAGATCTTCCTGCGCCCACGAGAGACCGCTCACATCCCCTTCAAATACCAGACCTTCTCTGTAGGGCAACTGGCCCTGGCGCAGCCCTCTGCTGAGCTCGGATCTGAGAAGGACACGGATACCGGATTGCCCCAGAAATCCAGTGCAATGCCC------ACTAAGCATGCCAAGGTCTTGTTCCGGGGGAGT------------GGCGGTAAGCCCATCGCCGTGCTTTGCCTAACCGTGGAGACCCAGCCCCATGTGGTGGACCAGGTTTTCCGCTTCTACCACCCAGAGCTCACCTTCCTGAAGAAGGCCATCCGCCTGCCTCCCTGGCACACGCTTCCAGCAGGTGCTCCCGTGGGAAGACCTGGTGAGGAGCCCCCAGTCTATGTCCGATGTAGCGACCCCAACGTCATCTGCGAGACCCAGAATGTGGGCCCCAGGGAGCCTCGGGACGTGTTCCTGAAGGTGGCCAGCGGTCCAAGCCCAGAGAGCAGAGACTTCTTTGTCGCCGTTTACGCGGATCGTTGGCTGGCGACACCCATCCAAATATGGCAGGTCTAC------------CTCCACTCCTTGCAGCGTGTGGACGTCTCCTGTGTCACAGGCCAGCGGACACGCCTATCCCTTGTCCTTCGAGGGACACGGACGGTTAGGAGAGTGCAGGCTTTCACCTCACACCCTCAGGAGCTGAAGACTGACCCCAAAGGTGTGTTCGTGCTGCCACCACATGGGGTGCAGGACCTGCATGTCGGTGTGAGGCCCCGCAGGGCAGGGAGCCGGTTCATCCACCTCAACCTGGTCGACGTGGACTACCACCAGCTGGTGGCCTCATGGCTCGTGTGCCTCTCCTGCCGCCCGCCTCTCATCTCCAAGGCTTTCGAGATCACACTGGCTGCAGGGAAAGGCAGAGGCGCCAACAAGCGGATCACCTACACCAACCCTTACCCCTCCCAGAGGACCTATCACCTGTACAGCGACCACCCTGACCTGCTGCAGTTCAGAGAGGACTCCTTCCAGATTGGGGGAGGAGAGACCTACACCATCGGCCTGTGGTTCGCACCTCGGCAGAGCCCCGGGGAGGAGGAGATTCTGATTTACATCAATGACCACGAAGACAAAAATGAAGAAGCCTTCTGCGTCAAGGTCGTGTACCAG---
>bosTau8
ATGCACGACTGGCACAGGATCTTTGACCAAAACCTGCTGGTCCCTCCGCACCCACAGAGAGCACGCCAGCCTCTGAAGGAATCGACGGCGTTTCAGTGTGTCCTGAAGTGGCTTGATGGCCCGCTAATTAAGCAGGGGGTGCTGGAGCTGCTATCGGAGGTGGGCTGCCACCTGCGCGTGTCTCTCTTCGATGTCACCTATCGGCACTTCTTCGGGAGGACGTGGAGGAGCTCGCCGAGGCCTGCAGAGCCGCTCACCAGGCAGCCGGCCAGGATCGTCTTCAATGAGCCCTTGTATTTTCACACGTCCTTGAACCACCCTCATATTGTGGCCGTGGTGGAGGTGGTCGTTGAAGGCAGAAGACGAGACGGGACCCTCCAGACTCTGTCCTGTGGGTTTGGAATTCTTCGGATCTTCAGCCACAAGCCGGAATCTCCA------ACTTCCACTTCCCAGGACAAACGGCTGAGACTGTATCATGGGAGCCCGCGAGCCCTCCTCCACCCGCTCCTTCAGGACCCCATAGAACAGAACAAGCACATGACCCTCATTGAGAACTGCAGCCTGCAGTACACGCTGAGGCCACACCCGCTCCTGGAGCCCGTGTTCCACCTTCTTCCCGAGAACTTGCTGGTGTCCGGTCTGCAGCAGATACCTGGCCTCCTTCCAGCTCACGGG---GAATCAGGAGATGCCCTCCGGAAGCCCCGCCTGCAGAAGCCTCTGACGTGCTACCTGGATGATCTGTTCTTCACGCTGTATCCCTCGCTGGAGAAGTTCGAGGAGGAGCTTCTGGAACTCGTGATCAGCGATTGCTTCCGGGAGGCGGGCAGCCCGCTGGACGTCGGCACCCTGGAGATCCTGGAGCGGCGCCTGTGCGTGGGCGTGCACAATGGGTTGGGCTTCGTGCAGCGGCCGCAGGTCCTCGTGCTGGTGCCCGAGCTGGAGGTGGCCTTGACACGCTCTGCCAGCTTCAGCCGGAAGGTCGGCTCCTCTTCCAAGGCCAGCTCTGGAAACCAGGCGCTGGTCTTGAGAAGCCGTCTCCGACTCCCTGAGATGGTCCGTCACCCCGCGTTCGCCATTGTCTTCCAGCTGGAGTACGTGTTTAACAGCCCCTCGGGGGCAGACAGCAATGCAGCTTCACTCTCCTCCTTGTCCAGCCTGGCATGTATGCACATGGTTCGCTGGGCTGTCTGGAACCCCTCGCTGGAAGCCAGCTCCGGGCAGGTGATGTTACCTCTCCAGGGTGGCATCCAGTCCAACCCTTCGCACTGTCTGGTCTATAAGGTACCCCCAGCCAGCATAAGCTCCGAAGAGGTGAAGCAGGTGGAGTCAGGGACGGTCCAGTTCCAGTACTCGCTGAGCCCTGAAGAACACCCAGGCACACCCACAGCGAATGCAAGCAGCCCCAAGGCAGAG---CGGCGG---TCTTTTAGGAAGCCACCCGTGTCCCCTTCAAGTCCA------------CCAGCATCGCCGTCCCAGGGGCTCACCGCTGCCCAGGACTCACCCATGGGACCAGGGCTGTCACTTTCTCAGCTGGCGGCTTCCCCACCATCCCCAGCTCCCCGCCGCCGC------TCGGCCAAACCT---------TCG---TCACAGCCA---------CCTGGGAGCCCTGTG---CCCTCCCTGGTCCCAGGG---------------------------------GAGTTCCCC---TTGGAGGGCAGGATCTCTCACCTGGAGGCTGACCTGAGCCAGACAGCC------TTAGCCCTGGGAACGTCCGCTGCTGACCACTTGCAGGAACTGCCTTTCACACCCGTGCACGCCCCGATCATTGCAGGAACCCAGACCAGGAGCTCTGGAGGGAAGCTGTCACGGGCATCCCTGGCGCTGCTGCAGTCCGCTGGCTTTCCCGAGATTCTGGACGCCAACAAGCAACCAGCTGAGGCTGTGAGTCCTACAGACCCCGTGAAGTTCAGCCCTCAGAAGGAAGAATCAGACTGTCTACAAGGCAATGAGATAGTGTTGCAATTTCTTGCCTTTAGCAGGGTGCCCCAGGATGAGCAGGCAGCGCCATGGCCACAGACTGTGTACTTCACCTTCCAATTCTACCGCTTCCCACCCGAGACCACGCCACGGCTGCAGCTCGTGGAGCTGGCC---------GATGCTGGGAAGACCAGCTCTGCCTCCCTGTCGCACATCCTCGCCCAGATCCAGAAGGATGGCTCCTTTGATGCGGGGTCTCCGGGCTTTCAGCGGAAGTACCTGGTGGACCCCGGGTTCCTGAGACCCGGGGAGCAGCGCTGGTTCGCCCGCTACCTGGCCATGCAGACCCTGCAGATCGACGTCTGGGATGGGGACTCCCTGCTTCTCATTGGATCTGCTGCCGTTCAGCTGAAGCACCTTCTCCGCCAGGGGCGGCCGGCCGTGCAGGTCTCGCATGAGCTGGAGGTTGTGGCGACTGAATACGAGCAGGACGCCATGGTGGTGAGTGGAGACATGACCAAGTTTGGCTGCGTCAGACCCATCGACGTCCACACGGTGGTGAAGGGCCAGCTGCACTTGACCTTGGCCAACGTGGGTCACTTGTGTGAACAGAGAGTAAGGAGTCCCAGTTCCCTGCCACCTTCCAGGTCGAGGGTCATCTCAAATGATGGAGTTGGCAACTTCATGGGAGGCAGCCTCCTGACACCCGGGGGCCCCAGATCAGTGAAAAATGTGGTCCAAGCTCAGAAGCTGGCTGATGTGGACAGCGAACTGGCCGCCCTGCTCTTCACACAACCGAGA---CCAGGGGCCCGGGGGCCCCAGGGCATCAATCAAGAGGGGGATGCCGTCCGCAGGCGCAAGCTGGAGCGCATGAGGGCCGTGCGGCTGCGGGAATGTGGATTGGAGCCGGGCCGCCGCGGGCTGGGCGCGCTGGCCCAGCAGAGCCTCCATGCCCAGCACGCCCGAGACCTGCAGGTCATTGCCGCCTACCGTGAGCGCACAAAGGCGGAGAGCATCGCCAGCGCACTGAGCACGGCCATCACCACGCAGCACACCATCCACGCCACCCTAGGCGCTGCCGAGTTCTTCGAGTTCGCCCTGAGGAACCCCCACAACGCGCAGCACATGGTGACCATCGAGATAGACAACCCCGAGCTCAGTCTCATCCTGGATGGTCAGGAGTGGCGGTACTTCAAGGACATGGCTGACTTGCACACACCCCTGGAGGAGGACATGTTCCACCTGCGGGGCAGC---CTGGCCCCCCAACTCTTCCTGCGACCTCGGGAGACTGCCCACATCCCCTTCAAGTTCCAGACTTTCTCTGTGGGCCCCTGGGCCTCGGCACAGGCCTCTGCTGAGCTGAGATCAGAGAAGGACATGGATGCCGGATCACCCTATAAGTCCAGCATGATGCCC------ACCAAACACGCCAAGGTCCTGTTCCGCGCGGGC------------AGCGGCAAGCCCCTGGCCGTGCTCTGCCTGACGGTGGAGCTGCAGCCTCACGTGGTGGACCAGGTCTTCCGCTTCCACCACCCGGAGCTCACCTTCCTGAAGAAAGCCATCCGCCTGCCACCCTGGCACACGCTTCCA---GGTGCCCCTGTAGGGACTTCCAGTGAGGACCCCCCTTTCCATGTTCGATGTAGTGACCCGAACATCATTTGTGAGACACAGAGTGTGGGCCCCGGGGAGCCCCGTGACGTGTTCCTGAAGGTGGCCAGTGGCCCTAGCCCAGAGGTCAAGGACTTCTTTGTCACCATCTACGTAGACCGCTGGTTAGCAACACCTGTCCAGACCTGGCAGGTCCAC------------CTGCACTCGCTGCAGCGAGTGGACGTCTCCTGTATCACTGGCCAGAGGACCCGCCTGGCTCTCGTCCTCCGGGGGACGCAGACAGTTAGGAGAGTGCAGGCTTTCAGCTCACACCCCCAGGAGCTGACGACGGACCCCAGAGGTGTGTTCGTGCTGCCTCCTCACGGGGTGCAGGACTTGCATGTGAGCGTCAGGCCCTGCAGGCCGGGCAGCCGCTTCGCGCACCTCCACCTGGTTGACGTGGACGCCCACCAGCTGGTGGCCTCGTGGCTCCTGTGTCTCTCCTGCCGGCCGCCTCTCATCTCCAAGGCCTTCGAGATAAAGCTGCCCGCGGGGAGCGGGAGGGGCGCCAATAAGCGCATCACCTACACCAATCCCTACCCCTCGCGGAGGGCCTACCGCCTGCACAGCGACCACCCCCACCTGCTGCAGTTCAAGGAGGACGCCTTCCAGGTCGGGGGAGGTGAGACCTATACCATCGGCCTGCGGTTTGTGTCCCGTCAGAGAGCCGGGGAGGAAGAGATCCTGATTTACATCAACGACCACGAAGACAAAAACGAGGAGACCTTTTGCGTGAAGGTCATCTACCAG---
>eriEur2
ATGAATGAGTGGCATCAGACTTTTGAGCAAAATGCACTGGTTCCTCCCCACCCACAGAGGGCTCGCCAGCCTCTGAAGGAGTCAGCAGCATTTCAGTGTCTCCTGAAGTCACTTGATGGGCCACTTCGGAAGCAGGGAGTGCTGGAGGTGCTGTCAGAGGTGGGGTGCCACCTGCGTGTGTCGCTCTTTGATGTCACCTACCGACACTTCTTCGGGAGGACTTGGAAGACTTCAGTGAGGCTTGCTGAGAAGCTTTCTGGTCAGCCACCCAAAATGGTCTTTAATGAGCCCTTGTATTTCCACACATCCTTGAACCACCCAAACATTGTGGCCGTGGTAGAAGTGGTCACTGAAGGCAGGAAGCGAGACGGCACCCTCCAGACCTTGTCATGTGGGTTTGGAATTCTTCGGGTCTTCAGCTGCAAACCGGAATCTCCC------ACCTCTGCCTCCCAGGATAAGCGGCTGAAGCTGTATTATGGCACCCCCAGAGCCCTGTTGCATCCACTCCTCCTCGATCCCATAGAACAAAGCAAGCACATGACTGTCATTGAGAACTGCAGCCTGCAGTACAGCCTGAGGCCATACCTGCTCCTGGAGCCTGCCTTTCACCTTTTTCCTGAGAACCTTCTGGTGTCTGGTCTGCAGCACATACCTGGCCTCCTCCCAGCTCTTGGA---GAAATGGGGGATGCCCTCCGGAAGCCTCGTTTCCAGAAGTCCGTCACCTGCTACTTGGATGATGTATTCTTCACGCTATACCCCTCCCTGGAGAAGTTTGAGGAGGAGCTTCTGGAACTCCTTATCAGTGATCACCTCCGGGAGGGGGGGAGCCTGCTGGACAGTGGGACCCTGGAGATCTTAGAACGACGACTGCACGTGGGTGTACATAATGGACTGGGCTTTGTTGAGAGGCCGCAGGTCGTGGTGCTGGTGCCAGAGATGGAGGTGGCCTTGACACGCTCAGCCAGCTTCTGTAGGAGACTTGGCTCCTCCTCAAAGACCAGCTCTGGAGACCAGGCTCTGGTTCTGAGAAGCCGCCTCCGACTGCCTGAGATGGTTCAGCACCCTTCATTCGCCATCATTTTTCAGCTGGAGTACGTGTTCAACAGCTCTTCAGGAGTGGACAGCAACGCAGCTTCTGTCACCTCCCTGACCAACTTGGCCTGCATGTACATGGTTCGATGGGCTGTTTGGAACCCCGTACCAGAGGCAGGCTCTGGGAGGGTCATCTTACCCCTCCAGGGCGGCACCCAGTGCAACCCTTCACACTGTCTGGTCTACAAGGTGCCTTCAGCCAGCATGAGCTCCGAAGAGGTAAAGCAGGTGGAGTCCGGGACAGTGCAGTTCCAGTACTCTGTGAACTCAGAAGGACAGTTGGACATACCCACAGGGCACATTGTCAGCCCCAAGGTAGAC---CAGCGG---CCCTCCAGGAAGCCACCTACGTCCCCTTCAAGTCCT------------CAGACGCCTCCACCCCAAGGGCTTGCTGTCCCCCAAGACTCATCAGTAGGACCAGGGTTGTCGCTTTCCCAGCTGGTGGCATCCCCT---------------CTGACCTGT------TCAGCCAAGCCC---------TCT---GCACAGCGG---------CCCCAGGATTGTGAG---CCCTCTCTGGCCCAGGAG---------CAG---------------------GAGCTCCCA---TTGGAGGGCAGAATCTCTCACCTGGAAGCTGACCTGAGCCAGACACCC------TCAGTCCTTGGACCGTCTGTTGCCGAGCTTTTGCAGGAGCTGCCTTTCACACCTCTGCATGCTCCAATCATCATGGGAGCCCAGACCAGGGGATCTGGAAAGAAGCCCTCACGGGCTTCTATGGTGCTGCTGCAGGCCTCCGGCTTTCCTGAAATTCTTGATGCCAACAAGCAGCCTGTGGAAGCTGTCAGTCCTACAGATCCTGTGAAATTCAACCCTCAAAAGGAAGAATCAGACGGCCTTCAGAGCAATGAAATTGTACTGCAGTTCCTTGCTTTCAGCAGAGTGTCCCAGGACTCCCCAGGAACGCCATGGCCAAAGACTATATATTTCACCTTCCAGTTCTACCGCTTCCCGCCTGCTACAACACCACGCCTACAGCTGGTCCAACTGGAC---------AGGACAGGGGGGACCAGCTCAGGCTCCCTGTCACATGTCCTGGTTCCAATTGGTAAAGATGGCTCCTGTGATGCTGGGGCTCCTGGCTTCCAGTTGAAGTACATGGTGGATCCTGGATTCCTGAGACCTGGAGAACCTCGCTGGTTCACTCGCTACCTGGCCATGCAAACCCTGCAGATCGATGTCTGGGATGGAGACTCCCTGCTCCTCATTGGATCTGCTGCTGTGCAGATGAAGCATCTCCTCCGCCAAGGGCGACCAGCCGTGCAGGTGTCACATGAGCTCGAGGTCGTGGCCACTGAGTATGAGCAGGATGCCATGGTGGTGAGTGGAGATGTCACTCGGTTTGGGAGCATCAAGCCCATTGGTGTCCACACGGTGGTGAAGGGCCATCTGCACCTGACCTTGGCCAATGTGGGTCACTTGTGTGCACAGAAAGTGAGAAACGCCGGCTCATTGCCACCTTCTCGGTCACGGGTCATCTCGAATGATGGATCCAACCACTTCCTTGGAGGCAGCCTCATGTGT---GGGGCTCCCAGACCTGTGAAAAATGTGGTCCAAGCTCAGAAACTAGCTGATGTGGATGGTGAGCTGGCAGCCATGCTGTTCAGTCCCCTGCCC---CAGAGCCGTGCCAGGCCCTGGGGTGTTGGCAGCGAGGGGGAGGTGGTCCGTAGGCGAAAGCTGGAGAGGATGCGGTCGGTGCGCCTACAGGAGGCTGGCAGGGAGCATGGCAGCCGGAGGCCCAGCACACTGGCCCAGCAGGGCATCCACGCACAGCATGCTCGGGACTTGCAGGTCATCGCCGCCTATCGGGAGCGCATGAAGGCTGAAAGCATCTCCAGCGCCCTGAGCTTGGCCATCACCACGCAGCACACGCTCTATGCCTCGCTGGGCATGGCTGAGTTCTTCGAGTTTGCCCTTAGGAACCCCCACAACATGCAGCACACGGTCACCATCGAGATTGATAACCCTGAGCTCAGCATCATCCTGGACAGTCAGGAGTGGAGATACTTCAAAGACTCAGCCAACCTACACACACCGGTGGAGGAGGACATGTTCCACATGCAGGGCAAC---CTGGCCCCCCAGCTCTACTTGCGCCCCTGGGAGACTGCCCACATTCCCTTCAAATACCAGAGCTTTTCAGTGGGACAGCTGGCTGGGACACAGGCTACTGCTGAGCTGAGACCTGAGAAGGACACGGAGTCTGGGTCACCTCTGAAATCCAGCACGATGCCC------ACTAAACACGCCAAGGTGGTGTTCCGAGCA---------------GCTGGTAAGCCCCTGGCTGTGCTCTGTCTGACGGTGGCACCCCAGCCTCACGTGGTGGACCAGATCTTCCGATTTTATCATCCGGAGCTCACCTTTCTGAAGAAGGCCATCCGCCTGCCTCCCTGGCACACGCTTCCA---GGTGCTCCTGTGGGGAAGCTAGGTGAGGACCCCCCAGTCCATGTCCGGTGTAGTGATCCCAATGTCATTTGTGAGACCCAGAACGTGGGCCCTGGGGAGCCTCGGGATGTGTTTCTGAAGGTGGCAAGTGGCCCCAGCCCAGAGACCAAAGACTTCTTTGTCTCCATTTATGCGGATCGATGGCTGGCGACACCTGTCCAGATCTGGCAGGTCTAT------------GTCCACTCGCTGCAGCGTGTGGATGTCTCGTGTGTCACAGGCCAGAGCACCCGCCTGTCCCTGGTTCTTCGAGGGACACAGGCTGTTAGGAAAGTGAGAGCTTTCACCTCACATCCTCAGGAGCTGACGACGGATCCCAAAGGTACCTTTGTGTTGCCCCCCCTCGGGGTGCAGGACCTGCACATGACTGTGCGGCCCCGGCGGGCGGGCAGCCGCTTCCTGAACCTCCACCTGGTCGATGTGGACTTCCATCAGCTGGTGGCCTCATGGCTTGTGTGTCTCTCCTGTCGCCTGCCATTCATTTCGAAGGCCTTTGAGATCCGGCTGATTGCAGGGTCAGGGAAGGGTGCCAACAAGCGGATCACCTACACCAACCCCTACCCCTCCCAGAGGACCTTCCATCTGCACAGTGACCATCCCCACTTGCTACACTTCAGAGAGGACTCATTCCAGGTTGGGGGAGGTGAGACCTACACCATCGGCTTGCGGTTTGAACCTGGCAGGAATACAGGGGAGGAGGAGATTCTGATTTACATCAACGACCATGAAGACAAAAATGAGGAGGCCTTCTGTGTGAAGGTCATCTACCAG---
>triMan1
ATGAAGGATTGGCACGGGGTATTTACCCAAAATGTGCTTGTCCCTCCCCACCCCCAGAGGGGGCGCCAGCTTCCGAAGGAATCGACAGCATTCCAGTGCGTCCTGAAGTGGCTTGATGGGCCGCTTATCAAGCAGGGTGTGCAGGAAGTGCTGTCTGAAGTCAACTGGCATCTGCGGGTGTCCTTCTTTGACATCACCTACCGACACTTCTTTGGGAAGACGTGGAAAACCACCGTGAGGCCAGCCAAGCAGCTTTCGAGGCACCCGCCTAGGATCATCTTCAATGAGCCCTTGTATTTCCATACGTCCTTAAACCATCCTAACATCGTGGCAGTGGTAGAAGTGGTCACAGAAGGCCGGAAACGGGATGGGACCCTTCAAATGTTGTCCTGTGGGTTTGGAATTCTTCGAATCTTCAGCAACAAGCCAGAGTCTCCT------ACCTCTGCCTCCCAGGACAAACGGTTGAGGTTGTATCACGGCACCCCCAGAGCCCTCTTGCACCCGCTGCTCCAGGACCCCATAGAACAGAACAAGCACCTGACCCTCATTGAGAACTGCAGCCTACAGTACACCTTGAGGCCACACCCGGCCCTGGAGCCCGTGCTCCACCTTCTCCCCGAGAACCTGCTGGTTTCTGGCTTGCAGGACATCCCAGGCCTCCTGCCAGCTCACGGA---GAAACGGGTGATGCCCTTCGAAAGCCTCGCCTTCAGAAGCCTGTCACCTGGTACTTGGACGATTTGTTCTTCAACCTGTACCCGTCCCTGGAGAGATTTGAAGAAGAACTTCTGGAACTCCTCAGCAGTGATCGCTTCCGGGAGGGGAACAGCCCTGGGGACAGTGGCACCCTGGAGATCCGGGAGCGGCGCCTGTGTGTGGGCGTGCACAATGGGCTGGCCTTTGTGCAGAGGCCACAGGTGGTCGTGCTGGTGCCTGAGATGGAGGTGGCCCTGACACGCTCCGCCAGCTTCAGCAGAAAAGTCAACTCCTCCTCCAAGAGCAGCTCTGGAAACCAAGCTCTGGTTTTGAGAAGCCGCCTTCGACTCCCTGAGATGGTCAGCCACCCAGCGTTCGCGATCGTCTTTCAGCTGGAGTACGTGTTCAATGCCCCCGCAGGACTGGACGGCAGTGCAGCGTCTGCCACCTCACTATCCAACTTGGCGTGCATGTACATGGTTCGCTGGGCCATCTGGAGCCCTGGGCTGGACACCGGCTCTGGGCGGGTGACCTTACCTCTGCAGGGCGGGACCCAGCCTGGCCCCTCTCACTGTCTGGTCTACAAGGTGCCCTCAGCCAGCATGAGCTCCGAAGAGGTGAAGCAGGTAGAGTCGGGGACAGTGCAATTCCAGTACTCGCTCAGCCCGGAAGAACATTTGGACACGTCTCTGGAGCGGGCCAGCAGCACCAAGGCAGAG---CGGCGGCAGTCCTCCAAGAAGCCACCCACGTCGCCTTCAAGCCCT------------CCAGCACCACCACCCTCGAGACTTGCTGCCACCCAGGATTCGCCCGTGGGACCAGGGTTGTCCATTTCCCAGCTGGCAGCGTCCCCACAGTCCCTGGCC---CAGCACCGG------TCATCCAGGCCC---------TCT---------------------------------------CCCGTCCTAGCCCAGGCG---------------------------------GAGCTCCCC---TTTGAGGGCAGGATCTCTCACCTGGAAGCTGATCTGAGCCAGACTTCT------GTGGTCTTGGACACCTGTGTTGCCGAACAGTTGCAGGAGCTGCCTTTCACGCCCTTGCATGCCCCGATCGTTGTTGGGGCCCAGGCCAGAAGCTCCGGAAGCGCGCTCTCCCGGGCCTCGATGGTGCTCCTGCAGTCCTCCGGCTTTCCAGAGATTCTGGATGCCAATAAGCAACCAGCTGAGGCCGTGAATCCCACAGAGCCCGTGAAGTTCAGCCCTCAGAAGGAAGAATCAGACTGTCTGCAGAGCAACGAAATAGTGCTACAGTTTCTTGCCTTTAGCAGAGTATCTCAGGACCACAGGGGAACGCCGTGGCCAAAGACTGTGTATTTCACCTTCCAGTTCTACCGCTTCCCACCCACGACCACCCCCCGGCTGCAGCTGGTCAAGCTGGAC---------GAGGCCAGGAAGACCAGCTCGGGCTCCTTGTCTCACATCCTCGTTTCAGTTAACAAAGATGGATCCTTTGATGCTGGGTCTCCTGGCCTCCAGCTTAAGTACATGGTGGACCCTGGGTTCCTGAAACCCGGAGAGCAGCGCTGGTTCCTCCAGTACCTGGCCATGCAGACCCTGCAGATCGACGTCTGGGATGGGGACGCCCTGCTCCTTGTTGGCTCGGCTGCTGTCCAGATGAAGCATCTCCTCCGCCAAGGGCGGCCGGCTGTCCAGGTCTCGCATGAGCTCGAGGTGGTGGCGACGGAATACGAACAGGACGTGGTGGTGGTCAGTGGAGATGTGACCCGGTTTGGCAGCGTCAAGCCCATTGGTGTCCACACTGTGGTGAAGGGCCGGCTGCACCTGACCTTGGCGAACGTGGGTCATGTGTGTGAGCAGAGGGTGAGACATTCCAACTCGTTGCCACCATCCAGATCGAGGGTCATCTCCAACGACGGGACCAGCAGCTTCCCAGGAGGCAGCCTCCTCATGAAGGGATCCCTGAGATCAGGAAAACGTGTGGTCCAGGCCCAGAAACTGGCTAACGTGGACAGTGAGCTGGCTGCCATGCTGTTCACCCACATGCAG---ATGGGGAGCCGGAACCCCCAGAGTGCTGGCCGCGAGGCAGATGCTGTCCGCAGGCGCAAGCTGGAGAGAATGCAGTCGGTGCGCCTGCGGGAGGCCAGAGGAGAGCTTGGCGGCCAGAGGAGCAGTGTGCTGGCTCAGCAGAGTGTCCGAGCACAGCACTTGCGGGACCTGCAGGTCATTGAGGCCTACCGCGAGCGCACGAAGGCCGAGGGCATCGCCAGCCTGCTGAGCCTGGCCATCACCACCCAGCACACACTATACACCTCCCTGGGCACCGCCGAGTTTTTCGAGTTTGCCCTTAAGAACCCTCACAACACGCAGCACACGGTGACCGTGGAGATTGACAACCCTGAACTCAGCGTCATCCTGGACAGCAGGGAATGGCGGCACTTCAAAGATGCGGCTGGCCTGCTCACGCCAGTGGAGGAGGACATGTTCCACCTGCGTGGTGGCGGCCTGGCCCCCCAGCTGTACCTGCGCCCCAAGGAGACCGCCCACATCCCCTTCAAGTACCAGACTTTCTCTCTTGGTCAGCCGGCTGCAACACAGGCCTCTGCTGAACTGAGGCCCGAGCAGGGCGTGGACACCGAACCTCCCTGGAAGTCTAGTGCAGCGCCC------ACGAAACATGCTAAGGTCACCTTCCGGGCCAGC------------AGCGGCAAGCCCCTGGCCGTGCTCTGCTTGGCCGTGGAGCCCCAGCCCCATGTGGTGGACCAGATCTTCCGCTTCTACCACCCGGAGCTCACCTTCCTGAAGAAGTCCATCCGCCTGCCCCCATGGCACATGCTTCCA---GGCGCCCCTGTGGGACCCCCCGGCGAGGACCCCCCAATCCATGTTCGATGTAGTGACCCCAATGTCATCTGTGAGACCCAGAATGTGGGCCCCGGGGAGCCCCGAGATGTGTTCCTGAAGGTGGCCAGTGGTCCAAGCCCAGAGATAAAGGACTTCTTTGTCACCATCTACGTGGATCGCTGGCTGGCAGCACCTGTCCAGATCTGGCAGGTCCAC------------CTTCACTCCCTGCAGCGTGTGGACGTCTCCTGCGTCACAGGCCAGCTGACCCGCCTGTCCCTGGTCCTTCGGGGGACACAGACAGTTAGGAAAGTGAGAGCCTTCACCTCACACCCCCAGGAGCTGAAGATGGACCCACAAGGTGTCTTTGTGCTGCCCCCTCATGGCGTGCTGGACCTGCATGTGGGTGTGCGGCCCCGCCGGGCCGGCAGCAGGTTCGTCCACCTCAACCTCGTCGATGTGGACTTCCACCAGCTGGTGGCCTCCTGGCTCATCTGCCTCTCGTGCCGCCAGCCTCTCATTTCCAAGGCCTTTGAGATCACGATGGCTGTGGGTGAAGGGAAGGGAGCCAACAAGCGGATCACCTACACCAACCCCTACCCATCCCGGAGGGTGTACCACCTGCACAGCAACCACCCCGACCTGCTGCAGTTCAAGGAGGACTCCTTTGAGGTCGGAGGAGGCGAGACCTACACAATCAGCCTCCGGTTTGCCCCAAGTCAGAGTCCTGGGGAGGAGGAGATTCTGATCTACATCAACGACCATGAAGACAAAAATGAAGAGACGTTTTGCGTGAAGGTCATCTACCAG---
>echTel2
ATGAAGGAGTGGCAGGGGGTCTTTGCCCAAAACGTGCTAGTCTTGCCGCACCTGCAGAGGGCGCGCCAGCCAGCGAGGGAGTCCACGGCGTTCCAGTGTGTCCTGAAGTGGCTTGAAGGGCCGCCGCTCAGGCAGGGCGTTCAGGAAGGGCTGTCGGAAGTCGAGGTCCATCTGCGGGTGACTTTGTTTGACGTCACCTACCACCACTTCTTTGGGAGGACATGGAAAACCTCAGTCAGACCGGTCAGGCAGCCTTCGAAGCAGCCGCCCAGGATTGTCTTCAATGAGCCCGTGTATTTTCACACGTCCTTAAACCACCCCAACATTGTGGCCGTGGTAGAAGTGGTCAGCGAAGGCCGGAAGCGGGACGGCACCCTCCAGACATCGTCCTGCGGGTTTGGAATTCTTCAGCTCTTCAAGTCCAAGCCAGAGTCTCCG------ACCTCGGTTTCCCAGGACAAACGGCTGAGGCTGTATCATGGCACCCCCAGAGCCCTCCTGCACCCGCTGCTCCAGGACCCCATAGAACAAAACAGGCACCTGACTGTGCTGGAGGGCTGCAGCCTGCAGTACACCCTCCGGCCCCACCCGGCCCTCCAGCCAGTGCTCCACCTCCTCCCCGAGAACCTCCTGCTGTCTGGCTCCCAGTGTATCCCTGGTCTCCTGCCAGCGCACGGAGGGGAAGCAGGTGACGCCCTTCGAAAGCCTCGCCTCCACACGTCTGTCACCTGGTACCTGGACGATTTGTTCGTCAACCTGTACCCCTCGCTGGAGAAGTTTGAGGAGGAACTTCTGGAGGAGCTGAGGAGCGATCGCCTCCGAGAGGGGAGCAGCCCTGGGGACAGCAGCACCCTGGAGATCCGGGAGCGGCGACTCTGCGTGGGTGTGCACAACGGGCTGGCCTTCCTGCAGAGGCCACAGGTGGTCGTGCTGGTGCCTGAGATGGAGGTGGCCCTGACGCGCTCCGCCAGCTTCAGCAGGAACGTCAGTGCCTCCAGCAAGAGCAGCTCTGGAAGCCAAGCTCTGGTTCTGAGAAGCCGCCTTCGACTCCCCGAGATGGTCAGCCACCCGGCGTTTGCGGTTGTCCTCCAGCTGGAGTACGTGTTCACTGCCCCCTCGGGGCTGGACGGCAGTGCAGCACCTGCCACTTCCCTGTCCAGCTTGGCATGCATGCACATGGTTCGTTGGGCTGTCTGGAGCCCTGAGCCAGACGCCAGTTCTGGGCAGATGACCTTACCTCTGCAGGGCGGGACCCAGCCCGGCCCCGTCAACTGTCTGGTCTACAAAGTGCCCTCAACCAGCATGAGCTCTGAAGAGGTGAAGCAGGTGGAGTCGGGGACAGTGCACTTCCAGTACTCGCGCAGCCCGGAAGAGCACGTGGACACGTCTCCAGAGCCG------------------------GCCCGC---AGCTCCAAGAAGCCGCCCACGTCCCCTTCCAGTCCG------------TCGACACAGCCCACCTCCAGGCTCGCTGCCACTCAGGACTCGCCCGTGGGACCAGGGCTGTCCATTTCTCAGCTGGCAGCATCCCCACAGTCCCCAGCC---CAGCGCTCG------CCATCCAGGCCT---------TCT---CTGCAA------------CCCGGCGGCTCCCTG---CACAGCCTGGCACAGGCG---------CAG---------------------GAGCTCCCC---TTTGAGGGCGGCATCTCTCACCTGGAAGCTGACCTGAGCCGCACTTCT------GCGAACCTGGATGCATGTGTGGCCGAGCCGTTGCAGGAGCTGCCGTTCATGCCCCTGCATGCCCCTATCATCGTCGGGGCCCAGGTCAGGAGCTCTGGAAGTGCGCTTTCCCGGGCCTCCATGGTGCTACTGCAGTCTTCCGGCTTCCCAGAGATTCTGGACGCTCAGCAGCGGCCAGCCAAGACCGTGAGCCCCACAGACCCGGTGAGGTTCAGCCCTCAGCAGGAGGAGGCCGACCCTCTGCCGGGCAATGAGATCGTGCTGCAGCTGCTGGCCTTCAGCCGGGTACCGCAGGACCACAGGGGAGCGCCGTGGCCAAAGACCGTGTATTTCACCTTCCAGTTCTACCGCTTCCCGCCTGCCACCACGCCCCGCTTGCAGCTGGTGAAGCTGGAG---------GAGGTGGGGAAGACCAGCACGGGCTCCCTGTCCCACATTCTCATTCAGATCAACAAAGACGGCTCCTCCGATGCTGGGCCTCCTGGCTTCCAGCTCAAGTACATGGTGGACCCGGCGTTCCTGAAGCCGGGGGAGCAGCGCTGGTTCCTCAGGTACCTGGCCGTGCAGACCCTGCAGATAGATGTCTGGGATGGAGACTCCCTGCTCCTCGTTGGTTCGGCTGCCGTCCACATGAAGCACCTCCTCCGCCAAGGGCGGCCAGCTGTCCAGGTCTCCCATGAGCTCGAGGTGGTGGCGACAGAGTGTGAGCAGGACGTGGAGGTGGTCAGTGGAGATGTGACCCGGTTTGGCAGTGTCAAGCCCATTGGTGTCCACACAGTGGTGAAGGGCCGGCTACACCTGACCTTGGCCAACGTGGGTCATGCATGTAAGCAGAGTGGGAGACAGTCCGGCCCGTTGCCACCATCCAGGTCGAGGGTCATCTCCAATGACGGGACCAGCGGCTTCCCAGGAGGCAGCCTCCTTGCCAGAGGCTCCCCAAGACGA---AAACGTGTGGTGCAGGCCCAGAAGCTGGCCGACGTGGACAGTGAGCTGGCTGCCATGCTGGTCACGCACATGCAG---ACGGGGAGCCGGAACCTCCCGGTTGCTGGCCGTGAGTCGGACGCTGTGCGCAGGCGCAAGCTGGAGCGGATGCGGTCAGTGCGTCTGCGGGAGTCGGGGGAGGAGCTGGGCGGCCGGAGGAGCAGTGTGCTGGCGCAGCAGAGTGTCCGCGTGCAGCACTCGCGGGACCTGCGGGTGATCGAGGCCTACCGCGAGCGCACGAAGGCGGAGGGCATCGCTGGCCTGCTGAGCCAGGCCATCACCACCCAGCACACTCTCTACGCTGCCCTGGGCGCCGCTGAGTTCTTCGAGTTTGCCCTGAAGAACCCCCACAACACGCAGCACACGGTGTCCATTGAGATCGACAGCCCTGAGCTCAGCGTCATCCTGGACAGCAGCGAGTGGCGGTACTTCAAGAATGCAGCCGGCCTGCTCACGCCTGTGGAGGAGGACATGTTCCATGTGCGTGGTGGCAGCCTGGCCCCCCAGCTCTACCTGCGGCCCAAGGAGACGGCCCACATCCCCTTCAAGTACCAGACGTTCTCCCTCGCTCAGCCAGCCACGGCACAGGCTGGA------CTGAGGCCGGAGAAGGGCCTGGACTCCAGATCTGCCTGCACGTTCAGTGCCGTGCCC------ACGAAGCATGAGAAGGTCACCTTCCGGGGGAGC------------AGCGGCAAGCCCCTGGCCGTGCTGTGCCTGGCCGTGGAACCCCAGCCCCATGTGGTGGACCAGGTGTTTCGCTTCTACCACCCCGAGCTCACCTTCCTGAAGAAGTCCATCCGCCTGCCCCCGTGGCGCACACTTCCG---GGTGCCCCCGTGGGAGCACCCGGCGAGGACCCCCCGGTCCACGTTCGATGTAGTGACCCCAACGTCATCTGTGAGACCCAGAATGTGGGCCCCGGGGAGCCCCGAGATGTGTTCCTGAAGGTGGCCAGTGGTCCGAGCCCAGAGATAAAGGACTTCTTTGTCGCCATCTATGCGGATCACTGGCTGGCGGCGCCCATGCAGCTCTGGCAGGTTCAC------------CTGCACTCCCTGCAGCGTGTGGATGTCTCCTGTGTGACAGGCCAGCTGACCCGCCTGTCCCTGGTCCTCCGGGGGACACAGGCGGTTAGGAAAGTGAGAGCCTTCACCTCACACCCCCAGGAACTGAAGACGGACCCCAAAGGAGTGTTCGTGCTCCCCCCTCACGGCGTGCAGGACCTGCAAGTGAGCGTGCGGCCCCGCCGGGCCGGCAACAGGTTTGTCCACCTCAACCTCGTGGACGTGGACTTCCACCAGCTGGTGGCCTCCTGGCTCGTCTGCCTCTCGTGCCGCCAGCCTCTTATCTCCAAGGCCTTTGAGATCACGTTGGCTGTGGGCGAAGGGAAGGGAGCCAACAAGCGGATCACCTACACCAACCCCTACCCTTCCCGGAGGGCCTACCGCCTGCACAGCAGCCATCCCGACCTGCTGCAGTTCAAGGAGGACTCCTTCGAGGTGGGCGCTGGGGAGACGCACACACTCGGCCTGCGCTTCGCCCCGAGCCGGGGGCCTGGGGAGGAGGAGATTCTGATCTACATCAATGACCACGAGGACAAGAACGAGGAGACCTTCTGCATCAAGGTCACCTACCAG---
>mm10
ATGGGTGACTGGCACAGAGCCTTCACCCAGAACACACTGGTCCCTCCCCACCCACAGAGAGCGAGGCAGCTTGGGAAGGAGTCCACGGCATTCCAGTGCATCCTGAAGTGGCTTGACGGGCCACTCATTAAGCAGGGAATCCTAGACATGCTGTCGGAGCTTGAATGCCATCTGCGAGTGACCCTCTTCGATGTCACCTACAAACATTTCTTTGGGAGGACGTGGAAAACCACAGTGAAGCCCACCAATCAACCCTCTAAGCAGCCACCTAGGATCACCTTCAATGAGCCCTTGTACTTCCACACGACCTTGAGCCACCCCAGCATCGTGGCTGTGGTAGAAGTGGTCACCGAAGGCAGGAAGAGGGACGGCACCCTGCAGCTGCTGTCCTGTGGGTTTGGAATTCTTCGCATCTTTGGCAATAAGCCAGAATCTCCC------ACCTCTGCAGCCCAGGACAAACGGTTGAGGCTGTATCATGGCACCCCAAGAGCCCTCCTGCACCCACTTCTCCAGGATCCCATAGAACAGAACAAGTTCATGAGGCTGATGGAGAATTGTAGCCTGCAGTACACCCTGAAGCCACACCCACCCCTGGAGCCCGCCTTCCACCTGCTCCCTGAGAACCTCCTGGTGTCTGGTTTCCAGCAGATCCCTGGCCTTCTCCCGCCTCATGGG---GACACGGGTGATGCCCTGCGGAAGCCTCGCTTCCAGAAGCCCACCACATGGCACTTAGATGACCTCTTCTTCACCCTGTACCCTTCCCTGGAGAAGTTTGAGGAGGAACTTGTGCAGCTGCTCATCAGCGAC------CGGGAGGGGGTCGGCCTGCTGGACAGCGGCACCCTCGAGGTCCTGGAGCGGCGCCTGCACGTCTGCGTCCACAACGGGCTGGGCTTCGTGCAGAGGCCACAGGTGGTTGTGCTTGTGCCTGAGATGGACGTGGCCTTGACCCGCTCGGCCAGCTTCAGCAGGAAAATCAGTGCCTCTTCCAAGAACAGCTCTGGAAATCAGGCTCTAGTTTTGAGAAGCCACCTGCGACTCCCGGAGATGGTCAGTCACCCAGCCTTCGCCATCGTCTTCCAGCTGGAGTACGTGTTCAACAGCCCCTCTGGAGCGGATGGCGGTGCCAGCTCGCCCACCTCAATATCCAGCGTGGCGTGCATGCACATGGTCCGATGGGCTGTTTGGAACCCCGATCTGGAAGTGGGCCCAGGAAAGGTGACGCTGCCTCTTCAGGGTGGGGTTCAGCAAAACCCCTCACGCTGTCTGGTCTATAAGGTGCCTTCAGCTAGCATGAGCTCCGAGGAGGTGAAGCAGGTGGAGTCCGGAACCATCCAGTTCCAGTTCTCACTGAGCTCA------------GACGGCCCCACAGAGCATGCCAACGGCCCCAGGGTGGGG---CGTCGG---TCCTCCCGGAAGATGCCGGCATCCCCTTCAGGCACC------------CCAGCACCAGCTGCCCGGGATCTTGCTGCAACACAGGACTCTCCTGTGGGCCCAGGGCTCTCGCTCTCCCAGCTGACGGCTTCCCCGCTGTCCCCGGCT---CTGCAAAGC------TCTTCCAAGCCC---------CCT---CTTCAGCCC---------CCGGACAGCTCTCAGTCCCCAGAGGGTCCCCAGCTC---------CAGGCCCCTGGTTTTGTTGGGCAGGAATCTGTA---TTAGAGAGCAGGGTCTCTCACCTGGAAGCCGACCTGAGCCAGCCGGCC------TCGCTCCAGGGAACGCCTGCTGTCGAGCATCTACAGGAACTTCCCTTCACTCCTCTGCATGCCCCCATCGTCGTGGGAGCACAGACCAGGAGCTCTAGAAGCCAGCTCTCCAGAGCTGCGATGGTGCTTCTGCAGTCTTCTGGCTTCCCCGAGATCCTTGATGCCAGCCAGCAGCCCGTGGAGGCCGTCAACCCCATAGACCCCGTGAGGTTCAACCCTCAGAAGGAGGAGTCGGACTGTCTTCGAGGGAATGAGATTGTGCTGCAGTTTCTTGCCTTCAGCAGAGCCGCCCAGGACTGCCCAGGAACGCCGTGGCCACAGACTGTGTATTTCACCTTCCAGTTTTACCGTTTCCCACCCGAGACCACGCCACGCCTGCAGCTGGTCAAGCTGGAT---------GGGACGGGCAAGAGCGGCTCTGGCTCCCTGTCCCACATCCTCGTCCCCATTAATAAAGATGGCTCCTTTGATGCTGGCTCCCCCGGCCTCCAGCTGAGGTACATGGTGGATCCCGGGTTCCTGAAGCCAGGAGAGCAGCGCTGGTTCGCCCACTACCTGGCTGCTCAGACGCTGCAGGTCGACGTCTGGGATGGAGACTCCTTGCTCCTCATTGGGTCTGCTGGCGTCCAGATGAAGCACCTCCTCCGCCAAGGGCGGCCAGCTGTTCAGGTCTCACACGAACTGGAGGTCGTGGCCACTGAGTACGAACAGGAAATGATGGCCGTGAGCGGCGATGTGGCTGGCTTCGGCAGCGTCAAGCCCATCGGAGTCCACACGGTAGTGAAGGGCCGCCTGCACCTGACCTTGGCCAACGTGGGTCACGCTTGTGAGCCGAGAGCAAGAGGTTCCAACTTGCTGCCGCCATCCAGGTCTCGGGTCATCTCAAATGATGGAGCCAGCTTCTTCTCTGGGGGAAGCCTCCTCATACCCGGAGGCCCCAAGCGA---AAGCGTGTGGTACAGGCCCAGAGGCTGGCTGATGTGGACAGCGAGCTGGCCGCCATGCTGCTGACACACACTCGA------GCTGGCCAGGGGCCCCAGGCTGCAGGCCAGGAGGCAGACGCTGTGCACAAGCGGAAGCTGGAGAGGATGCGGCTGGTGCGCCTGCAGGAGGCTGGAGGGGACTCTGACAGTCGCAGGATCAGCTTGCTGGCCCAACACAGTGTCCGTGCACAGCACTCACGGGACTTGCAGGTCATTGATGCCTACCGGGAACGTACCAAGGCCGAGAGCATTGCCGGAGTGCTAAGCCAGGCCATCACCACCCACCACACGCTGTACGCTACACTGGGCACCGCTGAGTTCTTCGAGTTTGCACTTAAAAACCCACACAACACTCAGCACACGGTGGCCATCGAGATCGACAGCCCTGAGCTCAGTATCATCCTGGACAGCCAGGAGTGGAGGTACTTCAAGGAGGCCACCGGCCTGCACACGCCCCTGGAGGAGGATATGTTCCACCTGCGTGGGAGC---CTGGCACCCCAGCTCTACCTGCGACCCCGGGAGACTGCCCACATCCCCCTTAAGTTCCAGAGCTTCTCCGTGGGCCCTCTTGCTCCGACACAGGCCCCTGCTGAGGTGATCACAGAGAAGGACGCAGAGTCTGGACCCCTTTGGAAGTGCAGCGCCATGCCT------ACGAAACACGCCAAGGTCCTTTTCCGGGTGGAG------------ACTGGCCAGCTCATTGCTGTGCTCTGCCTGACCGTGGAGCCCCAGCCCCACGTGGTGGACCAGGTTTTCCGCTTCTACCACCCAGAGCTCACGTTCCTGAAGAAGGCCATCCGCCTGCCTCCCTGGCACACGCTTCCA---GGTGCTCCTGTGGGGATGCCTGGCGAGGATCCCCCAGTGCATGTTCGATGCAGTGATCCAAATGTCATCTGTGAGGCCCAGAACGTGGGCCCCGGTGAGCCGAGAGATGTGTTCCTTAAGGTGGCCAGTGGTCCAAGCCCGGAGATCAAAGACTTCTTTGTCGTCATCTATGCGGATCGCTGGCTGGCGGTGCCCGTGCAGACGTGGCAGGTCTGC------------CTCCACTCCCTGCAGCGCGTGGATGTTTCCTGTGTCGCAGGACAGCTGACCCGTCTGTCCCTCGTCCTTCGGGGGACACAGACCGTTAGGAAAGTGAGAGCTTTCACCTCCCACCCCCAGGAGCTGAAGACAGACCCTGCCGGTGTCTTTGTGTTGCCACCTCATGGGGTACAGGACCTGCATGTGGGTGTGAGGCCAAGGAGGGCTGGCAGCCGCTTTGTCCATCTCAACCTAGTGGACATAGACTACCATCAGCTGGTTGCGTCATGGCTTGTGTGCCTCTCCTGCCGCCAGCCACTCATCTCCAAGGCCTTCGAGATCACCATGGCAGCAGGGGATGAGAAGGGCACCAACAAGCGCATCACCTACACCAACCCCTATCCTTCTCGGAGGACCTACCGCCTGCACAGTGACCGTCCCGAGCTGTTGCGCTTCAAGGAGGACTCCTTCCAGGTGGCGGGAGGAGAGACCTACACCATCGGCCTGCGGTTCCTGCCAAGTGGCAGCGCCGGGCAGGAGGAGATCCTGATCTACATCAATGACCACGAGGACAAGAATGAGGAGACATTCTGTGTGAAGGTCCTCTACCAG---
>rn6
ATGGATGACTGGCACAGAGCCTTCACCCAGAACACACTGGTCCCTCCCCACCCGCAGAGAGCGCGGCAGTTTGGGAAGGAGTCCACGGCGTTCCAGTGCATCCTGAAGTGGCTTGATGGGCCACTCATTAAGCAGGGAATCCTAGACATGCTGTCTGAGCTTGAATGCCACCTGCGAGTGTCTCTCTTCGACGTCACCTACAAACATTTCTTCGGGAGGACGTGGAAAACCACAGTGAAGCCCACCAATCAGCTCTCTAAGCAGCCACCCAGGATCCTCTTCAATGAGCCCTTGTACTTCCACACAACCTTGAGCCACCCCAGCATCGTGGCTGTAATAGAAGTGGTCGCTGAAGGCAGGAAGAGGGACGGTGCCCTGCAGGTGCTGTCCTGTGGGTTTGGAATTCTTCGAATTTTTGGCAATAAGCCGGAATCTCCC------ACCTCTGCAGGCCAGGACAAACGGTTGAGGCTGTATCATGGTACCCCCAGAGCCCTTCTGCACCCACTTCTCCAGGATCCCATAGAACAGAACAGGTACATGACAATGATGGAAAACTGTAGCCTGCAGTATACCCTGAAGCCACACCCGCCCCTGGAGCCCGCCTTCCACCTGCTCCCCGAGAACTTCCTGATCTCCGGTCTCCAGCAGATCCCTGGCCTCCTCCCACCTCATGGA---GACACGGGTGATGCCCTGAGGAAGCCTCGCTTCCAGAAGCCCACCACATTGCACCTAGATGACCTCTTCTTCACCCTGTACCCCTCCCTGGAGAAGTTTGAGGAGGAACTTGTGCAGCTGCTCATCAGCGACCACTTCCGGGAGGGGGTTGGCCTGCTAGATAGCGGCACCCTAGAGGTCTTGGAGCGGCGCCTGCATGTCTGTGTCCACAACGGTCTGGGCTTCGTGCACAGGCCACAGGTGGTTGTGCTTGTACCTGAGATGGACATGACCTTGACGCGCTCGGCCAGCTTCAGCAGGAGAATCACTGCCTCTTCTAAGAGCAGCTCTGGAAATCAGGCTCTGGTTTTGAGAAGCCACCTGAGACTCCCGGAGATGGTCAATCACCCATCGTTTGCCATCGTCTTCCAGCTGGAGTACGTGTTCAACAGCCCCTCAGGAGCGGACGGCAGTGCCAGCTCATCCACCTCTCTGTCCAGCTTGGCGTGCATGCACATGGTTCGATGGGCTGTTTGGAACCCCGATCTGGAAGCAGGCCCGGGAAAGGTGACGCTGCCTCTTCAGGGTGGGGTACAGCACAACCCCTCACGATGTCTGGTCTATAAGGTGCCTTCGGCTAGCATGAGCTCTGAGGAGGTGAAGCAGGTGGAATCCGGAACCATCCAGTTCCACTTCTCACTGAGCTCA------------GATGCCCTTACAGAGCATGCCAACGGCCCCAGGGCAGGG---CGGCGC---TCCACCAGAAAGGCACTAACGTCCCCTTCAGGCACA------------CCAGCACTGGCAGCCCGGGATCTTGCTGCGATACAGGACTCTCCTGTGGGCCCAGGGCTCTCGCTCTCCCAGCTGGCGGCCTCCCCACAGTCTCTGGCC---TCACAAAGA------TCTTTCAAGCCT---------CCT---CCTCAGCCC---------CTGGATGGCTCTCAGTCCCCAGAGGGTCCCCAGCTC---------CAAGCA------------------GGATCTGTA---TTAGAGAGCAGGATCTCTCATCTGGAAGCTGACCTGAGCCAGCCGCCCTTC---TCGGTGCAGGGGACGCCCACTGTAGAACACCTACAGGAACTTCCCTTCACTCCTTTGCATGCCCCCATTGTGGTGGGAGCCCAGACCAGGAGCTCCAGAAGCCAGCTCTCCAGAGCTGCCATGGTCCTCCTGCAGTCTTCCGGCTTCCCTGAGATCCTTGATGCCAGGCAGCAGCCGGTGGAGGCCGTCAATCCCATGGATCCTGTGAGGTTCAACCCTCAGAAGGAGGAGTCAGACTGCCTTCTAGGGAATGAGATCGTGCTGCAGTTTCTTGCCTTCAGCAGAGCGGCCCAGGACTGCCCGGGAGCGCCGTGGCCACAGACTGTGTATTTCACCTTCCAGTTCTACCGTTTCCCACCCGAGACCACGCCACGCCTGCAGCTGGTCAAACTGGAC---------AGGACAGGCAAGAACGGCTCTGCCTCCCTGTCTCACATCCTGGTCCACATCAATAAAGACGGCTCCTTTGACGCTGGCTCCCCTGGCTTCCAGCTGAGGTACATGGTGGATCCCGGGTTCCTGAAGCCAGGAGAGCAGCGCTGGTTCGCCCAGTACCTGGCCGCTCAGACGCTGCAAGTCGACGTCTGGGATGGAGACTCCTTGCTCCTCATTGGGTCTGCCGGCATCCAGATGAAGCACCTCCTCCGCCAAGGGCGGCCAGCTGTTCAGGTCTCACATGAACTGGAGGTCGTGGCCACTGAGTACGAACAGGAAATGATGGTGGTGAGCGGCGACGTGGCGGGCTTCGGCAGCGTCAAGCCCATCGGAGTCCACACGGTCGTGAAGGGCCGGCTGCACCTGACCTTGGCCAACGTGGGTCACGAGTGTGAACCGAGAGCAAGAGGTTCCAACGCGCTGCCACCATCCAGGTCCCGGGTCATCTCAAATAATGGAGCCAGCTTCTTCTCTGGGGGAAGCCTCCTCATACCAGGAGGCCCCAAGCGA---AAGCGTGTGGTTCAAGCCCAGAAGCTGGCTGATGTGGACAGTGAGCTGGCCGCCATGCTGCTGACCCACACTCGA------GCTGGCCAGGGGCCCCAGGCTGTGGGCCAGGAGGCAGACGCTGTGCACAGGCGCAAGCTGGAAAGGATGCGGCTGGTGCGCCTGCAGGAGGCCGGAGGGGACTCTGACAGTCGCAGGATCAGCGTGCTGGCCCGACACAGTGTCCGTGCACAGCACTCACGGGACCTGCAGGTCATCGACGCCTACCGGGAACGGACCAAGGCTGAGAACATTGCCAGCGTGTTGAGCCAGGCCATCACCACACACCACACACTGTATGCCACGCTGGGCACGGCTGAGTTCTTCGAGTTTGCACTTAAAAACCCACACAACACTCAGCACACGGTGGCCATCGAGATTGACAGCCCTGAGCTCAGCATCATCCTGGACAGCCAGGAGTGGAGGTACTTCAAGGAGGCCACTGGCCTGCTCACACCCCTGGAGGAGGACATGTTCCACCTGCGTGGGAGC---CTGGCACCCCAGCTCTACCTGCGGCCCCGGGAGACTGCCCACATCCCCTTCAAGTTCCAGAACTTCTCTGTGGGCCCACCTGCTCCGACACAGGCCCCTGCGGAGGTGATCTCAGAGAAGGATGCAGAGTCTGGACCCCATTGGAAGTGCAGTGCCATGCCT------ACCAAACACGCCAAGGTCCTTTTCCGGGTGGAG------------ACCGGCCAGCTCATTGCTGTGCTCTGCCTGACCGTGGAGCCCCAGCCCCACGTGGTGGACCAGGTTTTCCGTTTCTACCACCCAGAACTCACCTTCCTGAAGAAGGCCATCCGCCTGCCGCCCTGGCACACGCTTCCA---GGTGCTCCCGTGGGGATGCCTGGCGAGGACCCCCCAGTCCACGTTCGATGCAGCGACCCGAATGTCATCTGCGAGGCCCAGAACGTGGGCCTTGGTGAGCCGAGGGACGTGTTCCTTAAGGTGGCCAGCGGTCCAAGCCCGGAGATCAAAGACTTCTTTGTCGTCATCTATGCGGATCGCTGGCTGGCGGTGCCCGTGCAGACATGGCAGGTCTGC------------CTCCACTCCCTGCAGCGCGTGGATGTCTCCTGTGTCGCAGGGCAGATGACCCGTCTGTCCCTCGTCCTACGGGGGACGCAGACCGTTAGGAAAGTGAGAGCTTTCACCTCCCACCCTCAGGAGCTGAAGACAGACCCCGCTGGTGTCTTTGTGTTACCACCTCACGGGGTGCAGGACCTGCATGTGGGCGTGAGGCCAAGGAGGGCGGGCAGCCGCTTCATCCATCTCAACCTGGTGGACGTCGACTACCACCAGCTGGTCGCGTCGTGGCTCGTGTGCCTGTCCTGCCGCCAGCCCCTCATTTCCAAGGCCTTCGAGATCACCATGGCAGCAGGCGAAGGGAAGGGTGCCAACAAGCGGATCACCTACACCAACCCCTACCCTTCTCGGAGGACCTACCGTCTGCACAGTGACCGGCCAGACCTGCTGCATTTCAAGGAGGACTCCTTCCAGGTGGCCGGAGGGGAGACCTACACCATCGGGCTGCGGTTCTTGCCGAGTGGCAGCGCCGGGCAGGAGGAGATCCTGATCTACATCAATGACCAGGACGACAAGAATGAAGAGACATTCTGTGTGAAGGTCCTCTACCAG---
>manPen1
-------------------------------------------------------------------------------------------------------------------------------------------------------------------------------------------------------------------------------------------------------------------------------------------------------------------------------------------------------------------------------------------------------------------------------------------------------------------------------------------------------------------------------------------------------------------------------------------------------------------------------------------------------------------------------------------------------------------GAGATGCCCTCCGCAAGCCTCGCCTCCAGAAGTCTGTCACATGGCACTTGGATGACGTGTTCTTCACGCTGTACCCTTCCCTTGAGAGATTTGAGCAGGAGCTTCTGGAGCTGCTCACCAACGATCACTTCCGGGAGGGGGACGGCCTGCCGGACGGCAGCGCTCTGGACATCCTGGAGCGGCGCCTGTGTGTGGGTGTGCACAACGGTCTGGGCTTTGTGCAGAGGCCGCAGGTGGTGGTGCTCGTGCCCGAGATGGCAGTGGCCTTGACGCGCTCTGCCAGCTTCAGCAGGAAAGTTGGCTCCTCTTCGAAGGCCAGCCCTGGGAACCAGGCTCTGGTTCTGAGAAGCCGCCTCCGACTGCCCGAGATGGTCTGCCACCCCGCGTTCGCCGTCGTCTTCCAGCTGGAGTACGCGTTCAGCAGCCCGTCAGGAGTGGGCAGCAACGCGGCTTTGGTCACCTCTCCGTCCAGCGTGGCATGTATGCACACGGTCCGCTGGGCTGTTTGGAACCCCTCGCTGGAAGCCAGCTCTGGGAGGGTGACCTTACCTCTGCAGGGTGGGACCCGGCCCAACCCCTCCCGCTGTCTGGTCTACAAGGTGCCCCCGGCTGGCATGAGCTCTGAAGAGGTGAAGCAGGTGGAGTCGGGGACAGTCCAGTTCCAGTACTCGCTGAGCTCTGAAGGACACCTGGACACACCCACAGGGGATGTCAGCAGCCCCAAGGCA------CGGCGG---CCCTCTGGGAAGCCACCCACGTCCCCTTCAAGCCCA------------CCAGCGTCATCCCCCCAGGGGCATGCCGTCCTCCAGGACTCGCCTGTGGGACCAGGGCTGTCACTTTCCCAGCTGGCGGCCTCCCCTCGGTCCCCAGCT---CAACGCCAC------TCCAGGCGCCCC---------TCC------CAGCAG---------CCCCTCGGCTCTGAG---CCCGCCCCGGCCCAGGTG------------------------------------TTCCCT---GTGGAGGGCAGGCTGTCTCACCTGGAAGTTGACCTGAGCCACACGCCC------TTGGTCCCGGGAACGTGTGTGGCCGAGCAGTTGCAGGAGCTGCCATTCACACCTATGCATGCCCCGATCATCGCGGGAACCCAGACCAGGAGCTCTGGAAGGAAGCCCTCACGAGCCTCAATGGTGCTCCTGCAGTCCTCTGGCTTTCCTGAGATTCTGGATGCCAATAAGCAACCAGCCGAGGCTGTAAATCCTGCAGATCTTGTGAAATTCAACCCTCAAAAGGAAGAGTCAGATCGTCTACAAAGCAATGAAATTGTGCTGCAGTTTCTTGCCTTTAGCAGAGTGCCCCAGGACAGCTGGGCAGCGCCGTGGCCGCACACCGTGTACTTCACCTTCCAGTTCTACCGCTTCCCGCCCACGGTCACGCCGCGGCTGCAGCTGGTGGAGCTGGAC---------GCGGCGGGGAAGGCCGGCTCGGGCGCCCTGTTGCGTCTCCTCGTGCCGATTGACAAGGATGGCTCCTGTGATGGCGGTTCTGCTGGCTTTCAACTGAAGTACCTGGTGGATCCTGGATTCCTGAAGCCCGGAGAGCAGCGCTGGTTCGCCCGCTACCTGGCAGCGCAGACCCTACAGATCGACGTGTGGGATGGGGACTCGCTGCTTCTCATCGGGTCTGCAGCCGTCCCGATGAAGCATCTCCTCCGCCAGGGGCGGCCAGCCGTGCAGGTCTCATATGAGCTCGAGGTCGTGGCGACTGAGTATGAGCAGGACACAATGGTGCTGAGTGGAGACGTGACCCCGTTTGGCAGTGTCAAGCCCATCGGCGTGTACACGGTGGTGAAGGGCCGGTTGCATCTGACCTTGGCCAATGTGGGTCACATGTGTGAACAGAGAGGGAGAAATTCCAGCTCGTTGCCACCTTCCAGGTCACGGGTCATCTCGAATGATGGAGACAGCCGCTTCGAGGGAGGCAGCCTGCTCACTCGTGGGGGCCCTAGATCAGCAAAAAATGTGGTCCAAGCGCAGAAGCTGGCAGATGTGGATAGTGAGCTGGCCGCCATGCTGTTCACCCACACCCAT---CTGGGGAGCAAGGGGCCCCCGGGTGCCGGCCGCGAGGTGGATGCTGTCCGCAGGCGCAAGCTGGAGCGGATGAGGTCCGTGCGCCTGCAGGAGGCCAGAGGGGAGCTCGGCTGCCGGAGGACCAGCGTGGTGGCCCAGCAGAGCATCTGTGCACAGCACTCGAGGGGGCTGCAGGTCATCGCTGCCTACCGGGAGCGCACGAAGGCTGAGAACATCGCCAGGGTGCTGAGCCTGGCCATCACCAAGGAGCACACGGTCTATGCCACGCTGGGCACCGCCGAGTTCTTCGAGTTCGAGCTCAGGAACCCCCACAACACACAGCACACAGTGACCATTGAGATGGACAACCCCGAGCTCAGCATCGTCGTGGACAGCCAGGAGTGGCGGTACTTCAAGGAGGCGGCCAACCTGCACACGCCGGTAGAGGAGGGCATGTTCCACCTGCAGGGCGGC---CTCGCCCCCCGGCTCTTCCTGCGCCCCAGGGAGACTGCCCACATCCCCTTCAAATACCAGACCTTCTCTGCGGGT---------------CAGGGCTCCGCCGAGCTGAGGTGTGGGAAGGGTGCAGACGTCGGGTCACCTGGGAAGCCCACTGCAGCGCCC------ACGAAGCATGCCAAGGTCTTGTTCTGCGGGAGC------------GGTGGCAAGCCCATGGCTGTGCTCTGCCTGACGGTGGAACCCCAGCCCCACGTGGTGGACCAGGTCTTCCGCTTCTATCACCCAGAGCTCACCTTCCTGAAGAAGGCCATCCGCCTGCCTCCCTGGCACACGCTTCCA---GGTGTTCCAGTGGGCACACCCGGCTCAGAGCCCCCGGTCCACGTCCGATGCAGCGACCCAAATGTCATTTGTGAGACCCACAGTGTGGGCCCCGGGGAGCCGCGGGACGTGTTCCTGAAGGTGGCTAGTGGTCCCAGCCCAGAGATCAAAGACTTCTTCATCACCATTTACACGGACCGCTGGCTGGCAACACCCCTCCAGATATGGCAGGTCCAC------------CTGCACTCCCTGCAGCGCGTGGATGTCGCCTGTGTCACAGGCCAGTGGCCCCGCCTGTCCCTCGTCCTCCGGGGGACACAGGCAGTTAGGAAAGTGAGAGCGTTCACCTCACACCCCCAGGAGCTGACGACGGACCCCAAGGGCGTCTTTGTGCTGCCCCCCCACGGGGTGCAGGACCTGCACGTGGGCGTGCGGCCACTCAGGGCGGGCAGCCGGTTCCTCCACCTCAACCTGGTCGACGTGGACTTTCACCAGCTGGTGGCCTCGTGGCTCGTGTGCCTTTCCTGCCGCCTGCCTCTCATTTCCAAGGCCTTTGAGATCCAGCTGGCCGCCGGGGAAGGTCAGGGCGCCAACAAGCGGATCACCTACACCAACCCCTACCCCACCCGGAGGACCTTCCACCTGCACAGTGACCACCCCGACCTGCTGCAGTTCAAGGAGGACTCCTTCCAGGTTGAGGGGGGAGAGACCTACACTATTGGCCTGCGGTTTGCACCGTGTCAGAGAGCTGGGGTGAAGGAGATTCTGATCTACATCAACGACCACGAAGACAAAAATGAAGAAACGTTTTGTGTGAAGGTCACTTACCAGT--
>HLmyoMyo6
ATGCGTGACTGGCACCAGATTTTTGACCAGAACATGCTGGTGCCTCCCCACCCACACAGAGCACGCCAGCCCTTAAAGGACTCGACGGCGTTTCAGTGCGTCCTGAAGTGGCTCGATGGGCCGCTAATTAAGCAGGGCGCGCTGGAGGTGCTGTCGGAGCTGGGGTGCCATCTCCGCGTGTCTCTCTTCGATGTCGCCTACCGCCACTTCTTCGGGAGGACGTGGAGGAGCGCAGCGAGGCCCGTGGAGCCGCTCCCCAGGCAGCCGTCCAGGATCGTCCTGAATGAGCCCGTGTACTTCCACACGTCCTTGAGCCACCCGAGCATCGTGGCCGTGGTGGAAGTGGTCGCCCACGGCAGGAGACGGGACGGGACCCTCCAGAGCCTGTCGTGTGGGTTTGGGATTCTTCGTATCTTCAGCAGCAAAACGGAGTCTCCC------CGCACGGCCTCCCAGGACAGACGGTTGAGACTGTATCACGGCACCCCAAGAGCCCTGCTGCACCCCCAGCTGCAGGACCCCATCGAACAAAGCAAGCACCTGACGGCCATCGAGAGCTGCAGCCTGCAGTACACGCTGCAGCCGCACCCGGCCCTGGAGCCCGCCTTCCACCTGCTGCCCGAGAACCTCCTGGTGTCCGGCCTGCAGCCGCCGCCCGGCCTCCTCCCGGCGCCCCGG---GACGCGGGTGACGCCCTCCGGAGGCCGCGCCTGCAGAAGCCGGTCACGTGGTACCTGGACGAGGTGTTCTTCACGCTGTACCCCTCCCTTGAGAAATTCGAGGAGGAGCTTCTGGAACTCCTGATCAGCGACCACTTCCGGGAGGGGGACGGCCCGCTGGACAGCAGCGCCCTGGAGATCGCCGAGCGGCGTCTGTGTGTCGGCGCGCACAACGGTCTGGGCTTCGTGCAGAGGCCGCAGGTCATGGTGCTGGTGCCCGAGATGGACGTGGCCTTGACGCGCTCGGCCAGTTTCAGCAGGAAAGTCGGCTCCTCCTCCAAGTCCAGCTCTGGAAACCAGGCTCTGGTCCTGAGGAGCCACCTCCGACTCCCCGAGATGGTCCATCACCCCGCCTTCGCCGTCGTCTTCCAGCTGGAGTACGTGCTAAGCAGCCCCTCGGGAGTGGATGGCAACGCGGCTCCCGCCTCCGCCTCGGCCAGCCTGGCGCGCATGCACACGGTGCGCTGGGCCGTCTGGAAGCCGCCGCCCGACGCCGGCCCCGGGAGCGCGACGCTGCCTCTCCAGGGCGGGATCCGGCCCAACCCCGCGCACTGTCTGGCCTATAAGGTGCCCCCCGCCAGCATGAGCTCCGAGGAGGTGAGGCAGGTGGAGTCGGGGACTATCCAGTTCCAGTTCTCGCTGAGCCCCGACGGACCCCCGGACACCCCAGGGCAGCAC------------CGGCCGGAG---CGGCGG---CCCTCGAGGAGGATGCCCACGTGCCCCGCAAGCCCG------------CCAGTGCCGCCGCCCCAGGGGCTCGCCACCTCCCAGAACTCGCCTGTGGGACCAGGGCTGTCCCTGTCCCAGCTCGCAGCCTCCCCACCGTCCCCCACT---CGTTGCCGC------GCGGCCAAGCCC---------TCT---TTCCAGCAG---------CCCGCCAGCTCCGAG---CCCTCGGGGGCCCAGGCG---------------------------------GAGCTCCCC---CTGGAGGGCGGGATCGCGCACCTGGAAGCTGACCTGAGCCCCACGCCC------GTGGTCCCGGGGACCTGTGTCGCCGAGCAGTTGCAGGAGCTGCCCTTCGCCCCCGTGCACGCCCCCATCGTCGTGGGGGCCCAGGCCCGGAGCTCCGGAGGCAGGCTCTCGCGGGCCTGCATGGCGCTCCTGCAGGCCGCCGGCTTCCCCGAGATCCTGGACGCCAGCCAGCAGCCGGTGGAGGCCGTCAGCCCTGCGGACCCCGTGAAGTTCAGCCTGCAGAGGGAGGAAGCCGACCGTCTCCGGGGCAGCGAGGTGGTGCTGCAGTTCCTCGCCTTCAGCAGGGTGCCCGAGGATGACCCGGGAACGCCGTGGCCGCGCACCGTGTATTTCACCTTCCAGTTCTACCGCTTCCCGCCCGCCACGACCCCGCGGCTGCAGCTGCTCCCGCTGGAC---------GGGGCCGGGAAGAGCCGCTCGGGCCCCCTGTCACACATCCTTGTTCCCACCAGTCACCACGGCTCCTCCGATGCTGGGCCTCCGGGCTTCCAGCTGAGGTACCTGGTGGACCCCGGGTTCCTGAGGCCGGGTGAGCGGCGCTGGTTCACCCGCTACCTGGCCGTGCAGAGCCTGCAGGTGGACGTCTGGGACGGAGACTCCTTGCTGCTCATCGGCTCGGCCGCCGTGCACCTGAAGCACCTCCTCCGCCAGGGCCGCCCGGCCGTGCAGGTCTCCCACGAGCTCGAGGTCCTGGCCACCGAATACGAACAGGATGCAATGGTGCTGAGTGGAGACGTGACTGCGTCTGGCAGCGTCAGGCCGATCGGTGTCCACACGGTGGTGAAGGGCCTGCTGCACCTGACCTTGGCCAACGTGGGTCACCTGTGTGAGCAGAGAGGGAGAGAGGCCAGCGCGCTGCCACCTTCCAGGTTGCGGGTCATCTCGAATGAGGGAGCCGGCCGCTTCGACGGAGGCAGCCTCCTCATGCACGGGGCCCCGAGACGGGTGAAAAACGTGGTCCAGGCACAGAAGCTGGCAGATGTGGACAGCGAGCTGGCCGCCATGCTGTTCACGCCCCTGCCG---CCGGGGAGCAAGGGGCCCCGGGGCGCCGTGCGGGAGGGGGACGCGGTTCGCAGGCGCAAGCTGGAGCGGATGAGGGCTGTGCGTGCGCAGGGGGCCGGCGGCGAGCAGGGCTGCCGGAGG---AGCGTGCTGGCTCAGCAGAACGTCCGGGCTCAGCATGCACGGGACCTGCAGGTCATCGCCGCCTACCGGGAGCGCACCAAGGCCCAACACATTGCCAGCGCGCTGAGCCTGGCCATCACCGTGGAGCACACGCTGTACGCCTCGCTGGGCACCGCGGAGTTCTTCGAGTTCGCCCTCAGGAACCCCCACAACACGCCGCACACTGTGACCATCGAGGTGGACAACCCTGAGCTCAGCCTCATCGTGGACAGCCAGGAGTGGAGGCACTTGAAGGCGGCGGCCGGCCTGCACACGCCTGTGGAGGAGGACATGTTCCGCCTGCGCGGCGGC---CTCGCACCCCAGCTCTTCCTGCGCCCCCGGGAGACCGCCCACGTCCCCTTCAAGTACCAGACCTTCTCTGTGGCG---------------CAGGCCTCTGCGGACCTGAGACCTGAGAAGGGCACGGACCCCGGATCCCCT---GCGGACAGCGTGATGCCC------ACCAGACACGCCAAGGTGCTGTTCCGGGCGGGC------------GGCGGCAAGCCCCTGGCCGTGCTCCTGCTGACGGTGCAGCCGCAGCCGCCCGCGGTGGACCAGGTCTTCCGCTTCTACCACCCGGAGCTCACCTTCCTGAAGAAGGCCGTCCGCCTGCCCCCCTGGCACATGCTCCCA---GGTGCTCCCGTGGGGAAGCCTGGCGAGGCGCCCCCGGTCCACGTCCGCTGCAGCGACCCGCACGTCATCTGTGAGACCCAGAGTATGGGCCCGGGGGAGCCGAGGGACGTGTTCCTGAAGGTGGCCAGTGGCCCGAGCCCGGATGTCAAAGACTTCTTTGTTGTCATTTACGTGGACCGCTGGCTGGCGGCGCCCGTCCAGATTTGGCAGGTGCAC------------CTGCACTCTCTGCAGCGCGTGGACGTGTCCTGTGTCGTGGGCCAGCGGACCCGCCTGTCCTTGGTCCTCCGGGGGACGCCAACACTCAGGAACGTGCGGGCCTTCACCTCGCACCCCCAGGAGCTGACGATGGACCCCAAAGGCGTCTTCGCGCTGCCGCCCCACGGGGTGCAGGACCTACATGTGGGCGTGAGGCCCCGCCGGGCGGGCAGCCGCTTCGTGCACCTGAACGTGGTCGACGTGGACTTCCACCAGCTGGTGGCCTCCTGGCTCGTGTGCCTCTCCTGCCGGCCGCCTCTCATCTCCAAGGCCTTCGAGATCACCATGGCCGCGGGGGAGGGGAAGGGCGCCCACAAGCAGATCACCTACACCAACCCCTACCCCTTCCGCCGGGCCTACTGCCTGCACAGCGACCACCCCGATCTGCTGCAGTTCACGGAGGACACCTTCCAGGTCGCGGGCGGAGAGACCTACACCATCGGCCTGCGGTTCGCGCCCAGTCAGAGGGCCGGGGAGCGGGAGGTGCTCATCCACATCAACGACCACGAGGACAAGAACGAGGAGACGTTCTGTGTGAAGGTCGTCTACCAG---
>HLphyDis3
ATGCACGACTGGCGCGAGGCGTTGGAGCACCACGTGCTGGTCCCCCCCCACCCGCAGAGGCTGCGGCAGCCCCTGAAGGAGTCCACGGCGTTCCAGTGCGTCCTGAAGTGGCTGGACGGGCCGCTCGTGAAGCAGGGAGTGCTGGAGGTGCTGTCAGAGGTGGGCTGCCACCTTCGCGTGTCTCTCTTCGACATCACCTACCGACACTTCTTCGGGAGGACATGGAGGAGCGCGGGGAGGCCCGTGGAACCGCTCTCCAGGCAGCCGCCCAGGATCGTCTTCAATGAGCCCCTGTATTTTCACACGCCCTTGAACCACCCGAACATCGTGGCCGTGGTGGAAGTGGTCGCCGGAGGCAAGAAACGGGATGGGACCCTCCAGGCTCTGTCGTGTGGCTTCGGAATTCTTCGCATCTTCAGCAACAAGCCGGAGTCCCCC------TCGTCTGCGTCCCAGGACAAACGGCTGAGGCTGTACCATGGCACCCCCCGAGCCCTGCTGCACCCGCTGCTGCAGGACCCCGTGGAACAAAACAAGCACATGACCGTGATCGAGAACTGCAGCCTGCAGTGCACCCTGCGGCCGCACCCGGCCCTGGAGCCCGCCTTCCACCTCCTGCCCGAGAACCTCCTGGTGTCCGGGCTGCAGCACGTACCTGGCCTCCTTCCAGCTCACGGG---GACACGGGGGACGCCCTCCGGAAGCCCCGCCTGCAGAGGTCGGTCACGTGGTACTTGGACGAGGTCTTCGTCACGCTGTACCCCTCCCTGGAGAAATTCGAGGAGGAGCTGCTGGGACTCCTCACCAGCGACCACGTCCGGGAGGGCGGCGGCCCACTGGACGGCGGCGCCCTGGAGATCTCGGAGCGGCGCCTGTGCGTCGGCGTGCACAGCGGCCTGGGCTTCGTGCACAGGCCGCAGGTCATGGTGCTGGTGCCCGAGCGGGAGGTGGCCCTGACGCGCTCGGCCAGCTTCAGCAGGAAGGTCGGCCCCTCGTCCAAGGCCAGCTCTGGGAACCAGGCTCTGGTTCTGAGAAGCCGTCTGCGAGTGCCCGAGATGGTCCGTCACCCGGCGTTCGCCGTCGTCTTCCAGCTGGAGTACGTGCTGAGCGGCCCCTCGGGAGTGGACGGCAACGCGGCTTCTGCCACCTCCCTGGCCAGCCTGGCGTGCACGCACACGGTGCGCTGGGCCGTCTGGAGGCCCGGGCTGGAGGCGGGCTCTGGGAGCCTGACGCTGCCTCTCCAGGGTGGGATCCGGCCCAGCCCCCTGCACCGCCTGGTCTACAAGGTGCCCCCGGCCAGCATGAGCTCCGAAGAGGTGAAGCAGGTGGAGTCGGGGACCGTCCACTTCCAGTACTCGCTGAGCCCGGACGGACACCCGGACGCGCCCACGGGGCAC---------CCCCGGGCAGAG---CGGCGG---CCCTCCGGGAAGACGGCCACGTCCCCTTCAGGCCCG------------CCAGTGCCACCGCCCCAGGGGCTGCTCGCCTCCCAGGACTCGCCTGTGGGACCCGGGCTGTCCCTTTCCCAGCTGGCAGCTTCCCCACGGTCCCCGACT---CCCCGCTGC------CCGGCCAGGCCC---------TCG---TCCCAGCGG---------CCCGACAGCCCCGAG---CCCTCGCCGGCGCAGGCG---------CAG---------------------GAGATCCCC---TTGGAGGGCGGGATCTCCCACCTAGAAGCTGACCTGAGCCAGACGCCC------CCAGCCCCCGGCCCGTGTGTCGCCGAGCAGTTGCAGGAGCTGCCTTTCGCCCCGGTGCACGCCCCGATCGTGGTGGGGGCCCAGACCCGGAGCTCCGGGAGGAAGCTCTCGAGGGCCGCGCTGGCGCTCCTGCAGGCCTCCGGCTTCCCCGAGGTCCTGGACGCCCGCGGGCAGCCCGTGGAGGCGGTGGACCCCGCAGAGCCCGTGAACTTCGACCCTCAGAAGGAAGAGTCAGACCCTCTGCAGAGCAACGAGATCGTGCTCCAGTTCCTCGCCTTCAGCAGGGTGCCCGAGGCCGACCCGGGAGCGCCGTGGCCGAGCACCGTGTATTTCACCTTCCAGTTCTACCGCTTCCCGCCCGCGACGACCCTGCGGCTGCGGCTGCTGGAGCTGGAC---------GGGACGGGGACGTCCCGCTCGGGGCCCGTGTCGCACATCCTCGTCCCCGTCGGCCAGGACGGCGCCTTGGACGCGGGGCCTCCCGGCTTCCGGCTGAGCTACCTGGTGGGCCCGGGGCTCCTGAGGCCTGGGGAGCGGCGCTGGTTCGCCCGCTACCTGGCCCTGCAGACGCTGCAGCTGGACGTCTGGGACGGAGACTCCCTGCTGCTTGTCGGGTCCGCGGCCGTCCAGATGAAGCATCTCCTGCGCCAGGGCCGGCCGGCCGTGCAGGTCTCTCACGAGCTGGAGGTCGTGGCAACCGAGTACGAGCAGGAAGCGATGGTGATGAGCGGGGACGTGACCGGGTTCAGCGGCATCAAGCCGATCGGCGTCCACACGGTGGTGAAGGGCTGGCTGCACCTGACCTTGGCCAACGTAGGCCACGTGTGCGAACAGAGAGGGACACCTTCCGGCTCGCTGCCGCCTTCCAGGTCGCGGGTCATCTCGAGCGATGGAGCCGGCCGCTTCGAGGGAGGCAGCCTCCTCACGCGGGGGGGCCCGAGACGGAAGAGAAATGTGGTCCAGGCACAGAAGCTGACCGACCTGGACAGCGAGCTGGCCGCCATGCTCTTCGCCCCCACGTGG---CCCGGGGGCCGGGGGCCCCAGGGTGCGGGGCAAGAGGGTGACGCCGTGCGCAGGCGCAAGCTGGAGCGGATGAGGACCGTGCGTCTGCAGGAGGCAGCCAGCGAGGGCGGCTGCCGGAGGACCGGGGTGCTGGCCCTGCAGGACGTCCGGGCGCAGCAGGCGCGGGACCTGCAGGTCATCGCCGCCTACCGGGAGCGCACGAAGGGGCAGAGCATCGCCGGCGCGCTGAGCCTGGCCATCACCACGGAGCACACCCTCTGCGCCACGCTGGGCACCGCCGAGTTCTTCGAGTTCGCGCTCCGGAACCCCCACGGCACGCCGCAGACTGTGACCGTTGAGGTGGACAACCCCGAGCTCAGCCTCGTCCTGGACCCCCGGGAGTGGAGGCACTTCAAGGACGCGGCCGGCCTGCTCACGCCCGTGGAGGAGGACATGTTCCGCCTGCGGGGCGGC---CTCGCGCCCCAGCTCTTCCTGCGCCCCCGGGAGACCGCCCACATCCCCTTCAAGTACCAGCTCTTCTCCGTGGCG---------------CAGGCCTCTGCTGACCTGGGCTCTGAGAAGGACCCGGAGCCCGGATCACCCGGGAAGCCCAGCACGATGCCC------ACCAGGCACGCCAAGGTGCTGTTCCGGGCCGGC------------GGCGGCAGGCCCCTGGCCGCGCTCCACCTGACGGTGCAGCCCCAGCCGCACGCGGTGGACCAGGTGTTCCGCTTCTACCACCCCGAGCTCACCTTCCTGAAGAAGGCCATCCGGCTGCCCCCCTGGCACACGCTTCCA---GGCGCCCCCGTGGGAACGCCTGGCGAGGAGCCCCCGGTCCACGTCCGCTGCAGTGACCCGAGCGCCATCTGCGAGACCCAGAGGGCGGGCCCTGGGGAGCCCAGGGACGTGTTCCTGAAGGTGGCTAGTGGGCCGAGCCCGGAGACCAAGGACTTTTTTGTCGCCATCTACAGGGACCGCTGGCTGGCCGCGCCCGCCCAGATCTGGCAGGTGCAC------------CTGCACTCCCTGCAGCGCGTGGACGTGTCCTGTGTCACGGGCCAGCGGACCCGCCTCTCCCTTGTCCTTCGGGGGACACAGACGGTCCGGAGGGTGAGGGCCTTCACCTCGCACCCCCAGGAGCTGACGACGGACCCCAGCGGGGTCTTCACGCTGCCGCCCCACGGCGTGCAGGACCTGCACGTGGGCGTGCGGCCCCGCCGGGCGGGCGGCCGCTTCGTGCACCTCAACGTGGTCGATGTGGACTTCCACCAGCTGGTGGCCTCGTGGCTCGTGTGCCTCTCCTGCCGTCCGCCTCTCATCTCCAAGGCCTTTGAGATCACCATGGCCGCGGGGCAGGGCAAGGGTGCCCACAAGCAGATCACCTACACCAACCCCTACCCCTTCCGCCGCACCTACCACCTGCACAGCGACCACCCCGGCCTGCTGCGCTTCAAGGAGGACACCTTCCAGGTCGAGGGCGGAGAGACCTACACCATCGACCTGCGGTTCGCGCCCCGCCGGAGAGCGGGGGAGGAGGAGGTTCTGATCCACATCAACGACCACGAGGACAAGAACGAGGAGACTTTCTCCGTGAAGGTCGTCTACCAG---
>hg38
ATGAACGACTGGCACAGGATCTTCACCCAAAACGTGCTTGTCCCTCCCCACCCACAGAGAGCGCGCCAGCCTTGGAAGGAATCCACGGCATTCCAGTGTGTCCTCAAGTGGCTGGACGGACCGGTAATTAGGCAGGGCGTGCTGGAGGTACTGTCAGAGGTTGAATGCCATCTGCGAGTGTCTTTCTTTGATGTCACCTACCGGCACTTCTTTGGGAGGACGTGGAAAACCACAGTGAAGCCGACGAAG---------AGACCGCCGTCCAGGATCGTCTTTAATGAGCCCTTGTATTTTCACACATCCCTAAACCACCCTCATATCGTGGCTGTGGTGGAAGTGGTCGCTGAGGGCAAGAAACGGGATGGGAGCCTCCAGACATTGTCCTGTGGGTTTGGAATTCTTCGGATCTTCAGCAACCAGCCGGACTCTCCT------ATCTCTGCTTCCCAGGACAAAAGGTTGCGGCTGTACCATGGCACCCCCAGAGCCCTCCTGCACCCGCTTCTCCAGGACCCCGCAGAGCAAAACAGACACATGACCCTCATTGAGAACTGCAGCCTGCAGTACACGCTGAAGCCACACCCGGCCCTGGAGCCTGCGTTCCACCTTCTTCCTGAGAACCTTCTGGTGTCTGGTCTGCAGCAGATACCTGGCCTGCTTCCAGCTCATGGA---GAATCCGGCGACGCTCTCCGAAAGCCTCGCCTCCAGAAGCCCATCACGGGGCACTTGGATGACTTATTCTTCACCCTGTACCCCTCCCTGGAGAAGTTTGAGGAAGAGCTGCTGGAGCTCCACGTCCAGGACCACTTCCAGGAGGGATGTGGCCCACTGGACGGTGGTGCCCTGGAGATCCTGGAGCGGCGCCTGCGTGTGGGCGTGCACAATGGTCTGGGCTTCGTGCAGAGGCCGCAGGTCGTTGTACTGGTGCCTGAGATGGATGTGGCCTTGACGCGCTCAGCTAGCTTCAGCAGGAAAGTGGTCTCCTCTTCCAAGACCAGCTCCGGGAGCCAAGCTCTGGTTTTGAGAAGCCGCCTCCGCCTCCCAGAGATGGTCGGCCACCCTGCATTTGCGGTCATCTTCCAGCTGGAGTACGTGTTCAGCAGCCCTGCAGGAGTGGACGGCAATGCAGCTTCGGTCACCTCTCTGTCCAACCTGGCATGCATGCACATGGTCCGCTGGGCTGTTTGGAACCCCTTGCTGGAAGCTGATTCTGGAAGGGTGACCCTGCCTCTGCAGGGTGGGATCCAGCCCAACCCCTCGCACTGTCTGGTCTACAAGGTACCCTCAGCCAGCATGAGCTCTGAAGAGGTGAAGCAGGTGGAGTCGGGTACACTCCGGTTCCAGTTCTCGCTGGGCTCAGAAGAACACCTGGATGCACCCACGGAGCCTGTCAGTGGCCCCAAAGTGGAG---CGGCGG---CCTTCCAGGAAACCACCCACGTCCCCTTCGAGCCCG------------CCAGCGCCAGTACCTCGAGTTCTCGCTGCCCCGCAGAACTCACCTGTGGGACCAGGGTTGTCAATTTCCCAGCTGGCGGCCTCCCCGCGGTCCCCGACT---CAGCACTGC------TTGGCCAGGCCT---------ACT---TCACAGCTA---------CCCCATGGCTCTCAG---GCCTCCCCGGCCCAGGCA---------CAG---------------------GAGTTCCCG---TTGGAGGCCGGTATCTCCCACCTGGAAGCCGACCTGAGCCAGACCTCC------CTGGTCCTGGAAACATCCATTGCCGAACAGTTACAGGAGCTGCCGTTCACGCCTTTGCATGCCCCTATTGTTGTGGGAACCCAGACCAGGAGCTCTGCAGGGCAGCCCTCGAGAGCCTCCATGGTGCTCCTGCAGTCCTCCGGCTTTCCCGAGATTCTGGATGCCAATAAACAGCCAGCCGAGGCTGTCAGCGCTACAGAACCTGTGACGTTTAACCCTCAGAAGGAAGAATCAGATTGTCTACAAAGCAACGAGATGGTGCTACAGTTTCTTGCCTTTAGCAGAGTGGCCCAGGACTGCCGAGGAACATCATGGCCAAAGACTGTGTATTTCACCTTCCAGTTCTACCGCTTCCCACCCGCAACGACGCCACGACTGCAGCTGGTCCAGCTGGAT---------GAGGCCGGCCAGCCCAGCTCTGGCGCCCTGACCCACATCCTCGTGCCTGTGAGCAGAGATGGCACCTTTGATGCTGGGTCTCCTGGCTTCCAGCTGAGGTACATGGTGGGCCCTGGGTTCCTGAAGCCAGGTGAGCGGCGCTGCTTTGCCCGCTACCTGGCCGTGCAGACCCTGCAGATTGACGTCTGGGACGGAGACTCCCTGCTGCTCATCGGATCTGCTGCCGTCCAGATGAAGCATCTCCTCCGCCAAGGCCGGCCGGCTGTGCAGGCCTCCCACGAGCTTGAGGTCGTGGCAACTGAATACGAGCAGGACAACATGGTGGTGAGTGGAGACATGCTGGGGTTTGGCCGCGTCAAGCCCATCGGCGTCCACTCGGTGGTGAAGGGCCGGCTGCACCTGACTTTGGCCAACGTGGGTCACCCGTGTGAACAGAAAGTGAGAGGTTGTAGCACATTGCCACCGTCCAGATCTCGGGTCATCTCAAACGATGGAGCCAGCCGCTTCTCTGGAGGCAGCCTCCTCACGACTGGAAGCTCAAGGCGA---AAACACGTGGTGCAAGCACAGAAGCTGGCGGACGTGGACAGTGAGCTGGCTGCCATGCTACTGACCCATGCCCGG------CAGGGCAAGGGGCCCCAGGACGTCAGCCGCGAGTCGGATGCCACCCGCAGGCGTAAGCTGGAGCGGATGAGGTCTGTGCGCCTGCAGGAGGCCGGGGGAGACTTGGGCCGGCGCGGGACGAGCGTGTTGGCGCAGCAGAGCGTCCGCACACAGCACTTGCGGGACCTACAGGTCATCGCCGCCTACCGGGAACGCACGAAGGCCGAGAGCATCGCCAGCCTGCTGAGCCTGGCCATCACCACGGAGCACACGCTCCACGCCACGCTGGGGGTCGCCGAGTTCTTTGAGTTTGTGCTTAAGAACCCCCACAACACACAGCACACGGTGACTGTGGAGATCGACAACCCCGAGCTCAGCGTCATCGTGGACAGTCAGGAGTGGAGGGACTTCAAGGGTGCTGCTGGCCTGCACACACCGGTGGAGGAGGACATGTTCCACCTGCGTGGCAGC---CTGGCCCCCCAGCTCTACCTGCGCCCCCACGAGACCGCCCACGTCCCCTTCAAGTTCCAGAGCTTCTCTGCAGGGCAGCTGGCCATGGTGCAGGCCTCTCCTGGGTTGAGCAACGAGAAGGGCATGGACGCCGTGTCACCTTGGAAGTCCAGCGCAGTGCCC------ACTAAACACGCCAAGGTCTTGTTCCGAGCGAGT------------GGTGGCAAGCCCATCGCCGTGCTCTGCCTGACTGTGGAGCTGCAGCCCCACGTGGTGGACCAGGTCTTCCGCTTCTATCACCCGGAGCTCTCCTTCCTGAAGAAGGCCATCCGCCTGCCGCCCTGGCACACATTTCCA---GGTGCTCCGGTGGGAATGCTTGGTGAGGACCCCCCAGTCCATGTTCGCTGCAGCGACCCGAACGTCATCTGTGAGACCCAGAATGTGGGCCCCGGGGAACCACGGGACATATTTCTGAAGGTGGCCAGTGGTCCAAGCCCGGAGATCAAAGACTTCTTTGTCATCATTTACTCGGATCGCTGGCTGGCGACACCCACACAGACGTGGCAGGTCTAC------------CTCCACTCCCTGCAGCGCGTGGATGTCTCCTGCGTCGCAGGCCAGCTGACCCGCCTGTCCCTTGTCCTTCGGGGGACACAGACAGTGAGGAAAGTGAGAGCTTTCACCTCTCATCCCCAGGAGCTGAAGACAGACCCCAAAGGTGTCTTCGTGCTGCCGCCTCGTGGGGTGCAGGACCTGCATGTTGGCGTGAGGCCCCTTAGGGCCGGCAGCCGCTTTGTCCATCTCAACCTGGTGGACGTGGATTGCCACCAGCTGGTGGCCTCCTGGCTCGTGTGCCTCTGCTGCCGCCAGCCGCTCATCTCCAAGGCCTTTGAGATCATGTTGGCTGCGGGCGAAGGGAAGGGTGTCAACAAGAGGATCACCTACACCAACCCCTACCCCTCCCGGAGGACATTCCACCTGCACAGCGACCACCCGGAGCTGCTGCGGTTCAGAGAGGACTCCTTCCAGGTCGGGGGTGGAGAGACCTACACCATCGGCTTGCAGTTTGCGCCTAGTCAGAGAGTGGGTGAGGAGGAGATCCTGATCTACATCAATGACCATGAGGACAAAAACGAAGAGGCATTTTGCGTGAAGGTCATCTACCAG---
>panTro5
ATGAACGACTGGCACAGGATCTTCACCCAAAACGTGCTTGTCCCTCCCCACCCACAGAGAGCGCGCCAGCCTTGGAAGGAATCCACGGCATTCCAGTGTGTCCTCAAGTGGCTGGACGGACCGGTAATTAGGCAGGGCGTGCTGGAGGTACTGTCAGAGGTTGAATGCCATCTGCGAGTGTCTTTCTTTGATGTCACCTACCGGCACTTCTTTGGGAGGACGTGGAAAACCACAGTGAAGCCGACGAAG---------AGACCGCCGTCCAGGATCGTCTTTAATGAGCCCTTGTATTTTCACACATCCCTAAACCACCCTCATATCGTGGCTGTGGTGGAAGTGGTCGCTGAGGGCAAGAAACGGGATGGGAGCCTCCAGACATTGTCCTGTGGGTTTGGAATTCTTCGGATCTTCAGCAACCAGCCGGACTCTCCT------ATCTCTGCTTCCCAGGACAAAAGGTTGCGGCTGTACCATGGCACCCCCAGAGCCCTCCTGCACCCGCTTCTCCAGGACCCTGCAGAGCAAAACAGACACATGACCCTCATTGAGAACTGCAGCCTGCAGTACACGCTGAAGCCACACCCGGCCCTGGAGCCTGCGTTCCACCTTCTTCCTGAGAACCTTCTGGTGTCTGGTCTGCAGCAGATACCTGGCCTGCTTCCAGCTCATGGA---GAATCCGGCGACGCTCTCCGAAAGCCTCGCCTCCAGAAGCCCATCACGGGGCACCTGGATGACTTATTCTTCACCCTGTACCCCTCCCTGGAGAAGTTTGAGGAAGAGCTGCTGGAGCTCCACGTCCAGGACCACTTCCAGGAGGGATGTGGCCCACTGGACGGTGGTGCCCTGGAGATCCTGGAGCGGCGCCTGCGTGTGGGCGTGCACAACGGTCTGGGCTTCGTGCAGAGGCCGCAGGTCGTTGTACTGGTGCCTGAGATGGATGTGGCCTTGACGCGCTCAGCTAGCTTCAGCAGGAAAGTGGTCTCCTCTTCCAAGACCAGCTCTGGGAGCCAAGCTCTGGTTTTGAGAAGCCGCCTCCGCCTCCCAGAGATGGTCGGCCACCCTGCATTTGCGGTCATCTTCCAGCTGGAGTACGTGTTCAGCAGCCCTGCAGGAGTGGACGGCAATGCAGCTTCGGTCACCTCTCTGTCCAACCTGGCATGCATGCACATGGTCCGCTGGGCTGTTTGGAACCCCTTGCTGGAAGCTGATTCTGGAAGGGTGACCCTGCCTCTGCAGGGTGGGATCCAGCCCAACCCCTCGCACTGTCTGGTCTACAAGGTACCCTCAGCCAGCATGAGCTCTGAAGAGGTGAAGCAGGTGGAGTCGGGTACACTCCGGTTCCAGTTCTCGCTGGGCTCAGAAGAACACCTGGATGCACCCACGGAGGCTGTCAGTGGCCCCAAAGTGGAG---CGGCGG---CCTTCCAGGAAACCACCCACGTCCCCTTCGAGCCCG------------CCAGCGCCAGTACCTCGAGGTCTCGCTGCCCCGCAGGACTCACCTGTGGGACCAGGGTTGTCAATTTCCCAGCTGGCGGCCTCCCCGCGGTCCCCGACT---CAGCACTGC------TTGGCCAGGCCT---------ACT---TCACAGCTA---------CCCCATGGCTCTCAG---GCCTCCCCGGCCCAGGCA---------CAG---------------------GAGTTCCTG---TTGGAGGGCGGTATCTCCCACCTGGAAGCCGACCTGAGCCAGACCTCC------CTGGTCCTGGAAACATCCATTGCCGAACAGTTACAGGAGCTGCCGTTCACGCCTTTGCATGCCCCTATTGTTGTGGGAACCCAGACCAGGAGCTCTGCAGGGCAGCCCTCGAGAGCCTCCATGGTGCTCCTGCAGTCCTCCGGCTTTCCCGAGATTCTGGATGCCAATAAACAGCCAGCCGAGGCCGTCAACCCTATAGACCCTGTGACGTTTAACCCTCAGAAGGAAGAATCAGATTGTCTGCAAAGCAACGAGATGGTGCTACAGTTTCTTGCCTTTAGCAGAGTGGCCCAGGACTGCCGAGGAACATCATGGCCAAAGACTGTGTATTTCACCTTCCAGTTCTACCGCTTCCCACCCGCAACGACGCCACGACTGCAGCTGGTCCAGCTGGAT---------GAGGCCGGCCAGCCCAGCTCTGGCGCCCTGACCCACATCCTCGTGCCTGTGAGCAGAGATGGCACCTTTGATGCTGGGTCTCCTGGCTTCCAGCTGAGGTACATGGTGAGCCCTGGGTTCCTGAAGCCAGGTGAGCGGCGCTGCTTCGCCCGCTACCTGGCCGTGCAGACCCTGCAGATTGACGTCTGGGACGGAGACTCCCTGCTGCTCATCGGATCTGCTGCCGTCCAGATGAAGCATCTCCTCCGCCAAGGCCGGCCGGCTGTGCAGGCCTCCCACGAGCTTGAGGTCATGGCAACTGAATACGAGCAGGACAACATGGTGGTGAGTGGAGACATGCTGGGGTTTGGCCGCGTCAAGCCCATCGGCGTCCACTCGGTGGTGAAGGGCCGGCTGCACCTGACTTTGGCCAACGTGGGTCACCCGTGTGAACAGAAAGTGAGAGGTTGTAGCACATTGCCACCGTCCAGATCTCGGGTCATCTCAAACGATGGAGCCAGCCGCTTCTCTGGAGGCAGCCTCCTCACGACTGGAAGCTCAAGGCGA---AAACACGTGGTGCAAGCACAGAAGCTGGCGGACGTGGACAGTGAGCTGGCTGCCATGCTACTGACCCATGCCCGG------CAGGGCAAGGGGCCCCAGGACGTCAGCCGTGAGTCGGATGCCACCCGCAGGCGTAAGCTGGAGCGGATGAGGTCTGTGCGCCTGCAGGAGGCCGGGGGAGACTTGGGCCGGCGCGGGACGAGCGTGTTGGCGCAGCAGAGCGTCCGCACACAGCACTTGCGGGACCTACAGGTCATCGCCGCCTACCGGGAACGCACGAAGGCCGAGAGCATCGCCAGCCTGCTGAGCCTGGCCATCACCACGGAGCACACGCTCCACGCCACGCTGGGGGTCGCCGAGTTCTTTGAGTTTGTGCTTAAGAACCCCCACAACACACAGCACACGGTGACTGTGGAGATCGACAACCCCGAGCTCAGCGTCATCGTGGACAGTCAGGAGTGGAGGGACTTCAAGGGTGCTGCTGGCCTGCACACACCGGTGGAGGAGGACATGTTCCACCTGCGTGGCAGC---CTGGCCCCCCAGCTCTACCTGCGCCCCCACGAGACCGCCCACGTCCCCTTCAAGTTCCAGAGCTTCTCTGCAGGGCAGCTGGCCATGGTGCAGGCCTCTCCTGCGTTGAGCAACGAGAAGGGCATGGACGCTGTGTCACCTTGGAAGTCCAGCGCAGTGCCC------ACTAAACACGCCAAGGTCTTGTTCCGAGCGAGT------------GGTGGCAAGCCCATCGCCGTGCTCTGCCTGACTGTGGAGCTGCAGCCCCACGTGGTGGACCAGGTCTTCCGCTTCTATCACCCGGAGCTCTCCTTCCTGAAGAAGGCCATCCGCCTGCCGCCCTGGCACACATTTCCA---GGTGCTCCGGTGGGAATGCTTGGTGAGGACCCCCCAGTCCACGTTCGCTGCAGCGACCCGAACGTCATCTGTGAGACCCAGAATGTGGGCCCCGGGGAGCCACGGGACATATTTCTGAAGGTGGCCAGTGGTCCAAGCCCGGAGATCAAAGACTTCTTTGTCATCATTTACTCGGATCGCTGGCTGGCGACACCCACACAGACATGGCAGGTCTAC------------CTCCACTCCCTGCAGCGCGTGGATGTCTCCTGCGTCGCAGGCCAGCTGACCCGCCTGTCCCTTGTCCTTCGGGGGACACAGACAGTGAGGAAAGTGAGAGCTTTCACCTCTCATCCCCAGGAGCTGAAGACAGACCCCAAAGGTGTCTTCGTGCTGCCGCCTCGTGGGGTGCAGGACCTGCATGTTGGCGTGAGGCCCCTTAGGGCCGGCAGCCGCTTTGTCCATCTCAACCTGGTGGACGTGGATTGCCACCAGCTGGTGGCCTCCTGGCTCGTGTGCCTCTCCTGCCGCCAGCCGCTCATCTCCAAGGCCTTTGAGATCACGTTGGCTGCGGGCGAAGGGAAGGGTGTCAACAAGAGGATCACCTACACCAACCCCTACCCCTCCCGGAGGACGTTCCACCTGCACAGCAACCACCCGGAGCTGCTGCGGTTCAGGGAGGACTCCTTCCAGGTCGGGGGTGGAGAGACCTACACCATCGGCTTGCAGTTTGCGCCTAGTCAGAGAGTGGGTGAGGAGGAGATCCTGATCTACATCAATGACCATGAGGACAAAAACGAAGAGGCATTTTGCGTGAAGGTCATCTACCAG---
>macFas5
ATGAACGACTGGCACAGGATCTTCACCCAAAATGTGCTTGTCCCTCCCCACCCACAGAGAGCACGCCAGCCTGTGAAGGAATCCACAGCTTTCCAGTGTGTCCTCAAGTGGCTGGACGGACCGATAATTAGGCAGGGAGTGCTGGAGGTGCTGTCAGAGGTTGAATGCCATCTGCGAGTGTCTTTCTTTGATGTCACCTACCGGCACTTCTTCGGGAGGACGTGGAAAACCACAGTGAAGCCGACGAAG---------AGACCGCCGTCCAGGATCGTCTTTAATGAGCCCTTGTATTTTCACACATCCTTAAACCACCCTCATATCGTGGCTGTGGTGGAAGTGGTCGCTGAGGGCAAGAAACGGGATGGGACCCTCCAGACATCGTCCTGTGGATTTGGAATTCTTCGGATCTTCAGCAACCAACCGAACTCCCCT------ACCTCTGCTTCCCAGGACAAAAGGTTGCGGCTGTACCATGGCACCCCCAGAGCCCTCCTGCACCCGCTTCTCCAGGACCCCGCAGAGCAAAACAAACACATGACCCTCATTGAGAACTGCAGCCTGCAGTACACGCTGAAGCCACACCCGGCCCTGGAGCCTGCGTTCCACCTTCTTCCTGAGAACCTTCTGGTGTCTGGTCTGCAGCAGATCCCTGGCCTGCTTCCAGCTCATGGA---GAATCCGGCGACGCTCTCCGAAAGCCTCGCCTCCAGAAGCCCATCACGGGGCACTTGGACGACTTATTCTTCACCCTGTACCCCTCCCTCGAGAAGTTTGAGGAAGAGCTGCTGGAGCTCCACGTCCAGGACCACTTCCAGGAGGGATGTGGCCCACTGGACGGTGGTGGCCTGGAGATCCTGGAACGGCGCCTGCGTGTGGGCGTGCACAACGGTCTGGGCTTCGTGCAGAGGCCGCAGGTCGTTGTACTGGTGCCTGAGATGGATGTGGCCTTGACGCGCTCAGCCAGCTTCAGCAGGAAAGTGGTCTCCTCTTCCAAGACCAGCTCTGGGAGTCAAGCTCTGGTTTTGAGAAGCCGCCTCCGCCTCCCGGAGATGGTCGGCCACCCTGCGTTTGCGGTCATCTTCCAGCTGGAGTACGTGTTCAACAGCCCTGCAGGAGTGGACGGCAATGCAGCTTCGGTCACCTCTCTGTCCAACCTGGCGTGCATGCACATGGTCCGCTGGGCTGTTTGGAACCCCTTGCTGGAAGCCGGTTCTGGAAGGGTGACTCTGCCTCTGCAGGGCGGGATCCAGCCCAACCCCTCGCACTGTCTGGTCTACAAAGTACCCTCAGCCAGCATGAGCTCTGAAGAGGTGAAGCAGGTGGAGTCCGGTACAGTCCGGTTCCAGTTCTCACTGGGCTCAGAAGAACACCTGGATGCACCCGCGGAGCCTGTCAGCGGCCCCAAGGCGGAG---CGGCAG---CCTGCCAGGAAACCACCCATGTCCCCTTCCAGCCTG------------CCAGCGCCAGCACCTCGAGGTCTCGCTTCCCCGCAGGACTCGCCTGTGGGACCAGGGTTGTCGATTTCCCAGCTGGCGGCCTCCCCGCGGTCCCCGACT---CAGCACTGC------GTGGCCAGGCCT---------ACT---TCACAGCTG---------CCCCATGGCTCTCGG---GCCTCCCCGACTCAGGCA---------CAG---------------------GAGTTCCCG---TTGGAGGGCGGTATCTCCCACCTGGAAGCTGACCTGAGCCAGACCTGC------CTGGTCCCGGAAACCTCCATCGCCGAACAGTTACAGGAGCTGCCGTTCACGCCTTTGCATGCACCTATTGTTGCGGGAACACAGACCAGGAGCTCTGCAGGGCAGCCCTCGAGAGCCTCCATGGTGCTCCTGCAGTCCTCCGGCTTTCCCGAGATTCTGGATGCCAATAAACAGCCAGCTGAGGCCATCAACCCTACAGACCCCGTGACGTTTAACCCTCAGAAGGAGGAATCGGATTGTCTACAAAGCAACGAGATGGTGCTACAGTTTCTTGCCTTTAGCAGAGTGGCCCAGGACTGCCGAGGAACATCATGGCCAAAGACTGTGTATTTCACCTTCCAGTTCTACCGCTTCCCACCCGCAACAACGCCACGACTGCAGCTGGTCCAGCTGGAT---------GAGGCCGGCCAGCCCGGCTCCGGTGCCCTGACCCACATCCTCGTGCCTGTGAGCAGAGACGGCACCTTTGATGCCGGGTCTCCTGGCTTCCAACTAAGGTACATGGTGGGCCCTGGGTTCCTGAAGCCAGGTGAGCGGCGCTGCTTCGCCCACTACCTCGCCGTGCAGACCCTGCAGATCGACGTCTGGGACGGAGACTCCCTGCTGCTCATCGGATCTGCCGCCGTCCAGATGAAGCATCTCCTCCGCCAAGGCCGGCCAGCTGTGCAGGCCTCCCATGAGCTTGAGGTTGTGGCAACCGAATATGAGCAGGACACCATGGTGGTGAGTGGAGACGTGCTGGGGTTTGGCCGTGTCAAGCCCATCGGTGTCCACTCGGTGGTGAAGGGCCGGCTGCACCTGACCTTGGCCAACGTGGGTCACCTGTGTGAACAGAAAGTGAGAGGTTGTAGCACATTGCCACCATCCAGATCTCGGGTCATCTCAAATGATGGAGCCAGCCGCTTCTCTGGAGGCAGCCTCCTCACAAGTGGAAGCTCAAGGCGA---AAACACGTGGTGCAAGCGCAGAAGCTGGCGGACGTGGACAGTGAGCTGGCCGCCATGCTGCTGACCCATGCCCGG------CAGGGCACGGGGCCCCGGGACGTCGGCCGCGAGTCGGATGCCACCCGCAGGCGTAAACTGGAGCGGATGAAGTCTGTGCGCCTGCAGGAGGCCGGGGGAGAGTTGGGCCGGCGCGGGACGAGCGTGTTGGCCCAGCAAAGCGTCCGCACACAGCACTTGCGGGACCTACAGGTCATCGCCGCCTACCGGGAGCGCACGAAGGCCGAGAGCATCACCAGCCTGCTGAGCCTGGCCATCACCACGGAGCACACACTCCACGCCACACTGGGGGTCGCCGAGTTCTTTGAGTTTGTGCTTAAGAACCCCCACAACACACAGCACACGGTGACCGTGGAGATCGACAACCCTGAGCTCAGCGTCATCGTGGACAGTCAGGAGTGGAGGGACTTCAAGGGTGCTGCTGGCCTGCACACGCCGGTGGAGGAGGACATGTTCCACCTGCGCGGCAGC---CTGGCCCCCCAGCTCTACCTGCGCCCCCACGAGACCGCCCACATCCCCTTCAAGTTCCAGAGCTTCTCTGCTGGGCAGCTGGCCATGGTGCAGGCCTCTTCTGGGTTGAGTAACAAGAAGGGCACAGACGCCGTGTCACCTTGGAAGTCCAGCGCAGTGCCC------GCTAAACACGCCAAGGTCTTGTTCCGAGCGAGT------------GGCGGCAAGCCCATCGCCGTGCTCTGCCTGACGGTGGAGCTGCAGCCCCACGTGGTGGACCAGGTCTTCCGCTTCTACCACCCGGAGCTCTCCTTTCTGAAGAAGGCCATCCGCCTGCCGCCCTGGCACACGCTTCCA---GGTGCTCCGGTGGGAATGCTTGGTGAGGACCCCCCGGTCCACGTTCGCTGCAGCGACCCGAATGTCATCTGTGAGACCCAGAATGTGGGCCCGGGGGAGCCGCGGGACGTGTTTCTGAAGGTAGCCAGTGGTCCGAGCCCGGAGATCAAAGACTTCTTTGTCATCATTTACTCGGATCGCTGGCTGGCGACACCCACACAGACGTGGCAGGTCTAC------------CTCCACTCCCTGCAGCGCGTGGATGTCTCCTGCGTCGCAGGCCAGCTGACCCGCCTGTCCCTTGTCCTTCGGGGGACGCAGACAGTGAGGAAAGTGAGAGCTTTCACTTCGCACCCCCAGGAGCTGAAGACAGACCCCAAAGGTGTCTTCGTGTTGCCGCCTCATGGGGTGCAGGACCTGCATGTTGGTGTGAGGCCCCTCAGGGCTGGCAGCCGCTTCATCCACCTCAACCTAGTGGACGTGGATTCCCACCAGCTGGTGGCCTCCTGGCTCGTGTGCCTCTCCTGCCGCCAGCCGCTCATCTCCAAGGCCTTTGAGATCACGTTGGCTGTGGGCGAAGGGAAGGGTGTCAACAAGAGGATCACCTACACCAACCCCTACCCCTCCCGGAGGACGTTCCACCTGCACAGCGACCACCCGGAGCTGCTGCGGTTCAGGGAGGACTCCTTCCAGGTTGCGGGTGGAGAGACCCACACCATCGGCCTGCAGTTTGCGCCTAGTCAGAGAGTGGGGGAGGAGGAGATCCTGATCTACATCAATGACCATGAGGACAAGAACGAAGAGGCATTTTGCGTGAAGGTCATCTACCAG---
>calJac3
ATGAACGACTGGCACAGGATTTTCACCCAAAACGTGCTTGTCCCTCCCCACCCACAGAGAGCACGCCAGCCTGTGAAGGAATCAGCAGCGTTCCAGTGTGTCCTGAAGTGGCTGGACGGACCCATCATTAGGCAGGGCATGCTGGAGGCACTGTCAGAGGTTGAATGCCATCTGCGAGTATCTTTCTTTGATGTCACTTACCGGCACTTCTTTGGGAGGACGTGGAAAACCACAGTGAAGCCGACAAAG---------AGACCGCCGTCCAGGATCGTCTTCAATGAGCCTTTGTATTTTCACACATCCTTAAACCACCCTCATGTCGTGGCTGTGGTTGAAGTGGTCGCTGAGGGCAAGAAACTGGATGGGACCCTCTACACGTCGTCCTGTGGGTTTGGAATCCTTCAGATCTTCAGCAGCCAGCCAGAATCTCCT------ACTTCTGCTCCCCAGGACAAACGGTTGCGGCTGTACCATGGCACCCCCAGAGCCCTCCTGCACCCGCTTCTCCAGGACCCCGCAGAGCAAAACAAACACATGACCCTCATTGAGAACTGCAGCCTGCACTACACGCTGAAGCCACACCCGGCCCTGGAGCCTGTGTTCCACCTTCTTCCCGAGAACCTTCTAGTGTCTGGTCTGCAGCAGATCCCTGGCTTGCTTCCAGCTCATGGA---GAATCCGGCGATGCTCTCCGAAAGCCTCGCCTCCAGAAGCCCATCACGGGTCACTTGGATGACTTATTCTTCACATTGTACCCCACCCTCGAGAAGTTTGAGGAAGAGCTGCTGGAGCTCCTCGTCCAGGACCACTTCCAGGAGGGATGTGGCCTGCTGGACGGTGGTGCCCTGGAGATCCTGGAACGGCGCCTGCATGTGGGCGTGCACAACGGTCTGGGCTTCGTGCAGAGGCCGCAGGTGGTTGTGCTGGTACCCGAAATGGACGTGGCCTTGACGCGCTCCGCCAGCTTCAGCAGGAAAGTGGTCTCTTCTTCCAAGACCAGCTCTGGAAGCCAAGCTCTGGTTTTGAGAAGCCGCCTCCGCCTCCCGGAGATGGTCAGCCACCCTGCGTTTGCAGTCGTCTTCCAGCTGGAGTACGTGTTCAGCAGCCCTGCAGGAGTGGACGGCAATGCAGCCTCGGTCACCTCTCTGTCCAAGCTGGCGTGCATGCACATGGTCCGCTGGGCTGTTTGGAACCCCTTGCTGGAAGCTGATTCTGGAAGGGTGACGCTGCCTCTGCAGGGTGGGATCCAGCCCAACCCCTCACACTGTCTGGTCTATAAGGTCCCCTCAGCCAGCATGAGCTCTGAAGAGGTGAAGCAGGTGGAGTCGGGTACAGTCCGGTTCCAGTTCTCGCTGGGCTCAGAAGAACACCTGGACGCACCTGCAGAGCCTGTCAGCAGCCCCAAGGTAGAG---CGGCAA---CTTGCGGGGAAACCACCCACGTCCCCTTCCAGCCCG------------CCGGCACCAGCACCTCGAGGTCTCACTGCCCTACAGGACTCGCCTGTGGGACCAGGGCTGTCGCTTTCCCAGCTGGTGGCCTCCCCACAGTCCCGGACT---CGGCACTGC------TTGGCCAGGCCC---------ACT---TCCCAGCCA---------CCCCTTGGCTCTCAG---GCCTCCCCAGCCCAGGCA---------CAG---------------------GAGTTCCCG---TTGGAGGGTGGTATCTCCCACCTGGAAGCCGACCTGGGCCAGACCTCC------CTGGTCCTCGAAACATCCATCGCTGAACAGTTACAGGAGCTGCCGTTCACGCCTTTGCATGCCCCTATTGTCGTGGGAACTGAGACCAGGAGCTCTGCAGGGCAGCCCTCGAGGGCCTCCATGGTGCTCCTGCAGTCCTCTGGCTTTCCTGAGATTCTGGATGCCAATGAACAGCCAGCCGAGGCAGTCAACCCTTCAGACCCTGTGACGTTTAACCCTCAGAAGGAGGAATCGGATTGTCTACAAAGCAACGAGATAGTGCTACAGTTTCTCGCCTTTAGCAGAGTGGCCCAGGACTGCCGAGGAATGCCATGGCCAGAGACTGTGTATTTCACCTTCCAGTTCTACCGCTTCCCGCCCGCAGTGACGCCACGACTGCAGCTGGTCCAGCTGGAA---------GAGGCCGGGCAGCCCAGCTCTGGCGCCCTGACCCACATCCTTGTGCCTGTGAGCAGAGACGGCGCCTTTGATGCTGGGCCTCCTGGCTTCCAGCTGAGGTACATGGTGGGCCCTGGGTTCCTGAAGCCTGGCGAGCGGCGCCACTTCACCCGCTACCTGGCCTTGCAGACCCTGCAGATCGATGTCTGGGACGGAGACTCCCTGCTGCTCATCGGCTCTGCCGCCGTCCACATGAAGCATCTCCTCCGCCAAGGCCGGCCGGCTGTGCAAGCCTCCCACGAGCTTGAGGTTGTGGCGACTGAATACGAGCAGGACACCGTGGTGGTGAGTGGAGACGTGCTGGGGTTTGGCCGCGTCAAGCCCATCGGTGTCCACTCAGTGGTGAAGGGCCGGCTGTACCTGACCTTGGCCAATGTGGGTCACCTATGTGAACAGAAAGTGAGAGATGCTAGCACATTGCCACCGTCCAGGTCTCGGGTCATCTCAAACGATGGATCCAGCCGCTTCCCTGGAGGCAGCCTCCTCACTAGTGGAAGCTCAAGGCGA---AAGCGGGTGGTGCAAGCACAGAAGCTGGCGGAATTGGACAGTGAACTGGCTGCCATGCTGCTGACCCATGCCCAG------GGTGGCAAGGGGCCCCAGGACATCGGCCGTGAGGTGGATGCCACCCGCAGGCGCAAGCTGGAGCGGATGAGGTCTGTGCGTCTGAAGGAGGCCGGGGGAGCATCGGGCCGGCGTGGGACCAGCGTGCTGGCCCAGCAGAGTGTTCGCACACAGCACTTTCGGGACCTACAGGTCATTGCTGCCTACCGGGAACGCACAAAGGCCGAGAGCATCGCCAGCCTGCTGAGCCTGTCCATCACCACGGAGCACACACTTCATGCCACGCTGGGGGTCGCCGAGTTCTTCGAGTTTGTGCTTAAGAACCCCCACAACACACAGCACACAGTGACTGTGGAGATCGACAACCCCGAGCTCAGTGTCATCGTGGACAGTCAGGAGTGGAGAGACTTGAAGGGTGCTGCTGGCCTGCACACACCAGTGGAGGAGGACATGTTCCACCTGCGTGGCAAC---CTGGCCCCCCAGCTCTACCTGCGCCCCCACGAGACCGCCCACGTCCCCTTCAAGTTCCAGAGCTTCTCTGCGGGGCTGCTGGCTGTGGCGCAGGCCTCTCCTGGGTTGAGCAACGAGAAGGGCATGGATGCCATGTCACCTTGGAAGTCCGGCACAGTGCCC------ACTAAACACGCCAAGGTTTTGTTCCGAGCGAGT------------GACGGCAAGCCTATCGCTGTGCTCTGCCTGACCGTGGAACTGCAGCCCCACATGGTGGACCAGGTCTTCCGCTTCTATCACCCAGAACTCACCTTCCTGAAGAAGGCTATCCGCCTGCCGCCCTGGCACACGCTTCCA---GGTGCTCAGGTGGGGATGCCTGGTGAGGACCCCCCAGTCCACGTTCGCTGCAGCGACCCAAACATCATCTGTGAGACCCAGCACATGGGCCCTGGGGAGCCACGGGACGTGTTTCTGAAGGTAGCTAGTGGTCCAAGCCCAGAGATCAAAGACTTCTTTGTCATCATTTACTCGGATCGCTGGCTGGCGGTGCCCACACAGACGTGGCAGGTGTAC------------GTCCACTCTCTGCAGCGTGTGGATGTTTCCTGCGTCACAGGCCAGCTGACCCGCCTGTCCCTTGTCCTTCGGGGGATGAAGACAGTGAGGAAAGTGAGAGCTTTCACCTCGCACCCCCAGGAGCTGAAGACGGACCCCAAAGGTGTCTTTGTGCTGCCGCCTCGGGGGGTGCAGGACCTGCATGTTGGCGTGAGGCCCCTCAGGGCTGGCAGCCGCTTCATCCACCTTAACCTGGTAGATGTGGATTGCCACCAGCTGGTGGCGTCCTGGCTCGTGTGCCTCTCCTGCCGCCAGCCGCTCATCTCCAAGGCCTTTGAGATCACATTGGCTGCGGGTGAAGGGAAGGGCGTCAACAAGAGGATCACCTACACCAACCCCTACCCCTCCCAGAGGACATTCCACCTGCACAGCGACCACCCGGAGCTACTGCAGTTCAGGGAGGACTCCTTCCAGGTTGCGGGTGGAGAGACCTACACCATCGGCCTGCAGTTTGCGTCTAGTCGGAGAGCTGGGGAGGAGGAGATCCTGATCTACATCAACGACCATGAGGACAAAAACGAAGAGGCGTTTTGCGTGAAGGTCATCTACCAG---
>HLpipKuh2
ATGCGTGACTGGCACCAGGTTTTTGAGCAGAACGTGCTGGTGCCTCCGCACCCACACCGAGCCCGCCAGCCCGCAAAGGAATCGACGGCGTTTCAGTGCGTCCTCAAGTGGCTCGACGGGCCACTGATTAAGCAGGGCGCGCTGGAGGTGCTGTCGGAGCTGGGGTGCCATCTCCGCGTGTCTCTCTTCGACGTCACCTACCGCCACTTCTTCGGGAGGACGTGGCGGAGCGCCGTGCGGCCCCTGGAGCCGCTCCCCCGGCAGCCGCCCCGGATCGTCTTGAACGAGCCCGTGTACTTCCACACGTCGCTGAGCCACCCGGGCATCGTGGCCGTGGTGGAGGTGGCCGCCCACGGCCGGAGGCCGGACGGGACCCTCCAGAGCCTGTCGTGTGGGTTCGGGATTCTTCGCATCTTCAGCAGCAAGACGGAGTCTCCC------CGCTCGGCCTCCCAGGACAGACGGCTGAGGCTGTATCACGGCACCCCCAGAGCCCTGCTGCACCCCCAACTGCAGGACCCCATCGAACAGAGCAAGCACCTGACGGCCGTCGAGAGCTGCAGCCTGCAGTACACGCTGCAGCCGCACCCGGCGCTGGAGCCCGCCTTCCCCCTGCTGCCCGAGAACCTGCTGGTGTCCGGCTTCCAGCCGCCGCCCGGCCTCCTCCCAGCCCTGAGG---GACGCGGGGGACGCCCTCCGGAAGCCGCGCCTGCAGAAGCCGGACACGTGGTACCTGGACGAGGTGTTCCTCACGCTGTACCCCTCCCTGGAGAAGTTCGAGGACGAGCTGCTGGAGCTGCTTGTCAGCGACCACTTCCGGGAGGGGGACGGCCCGCCGGACAGCAGCGCCCTGGAGATCGCCGAGCGGCGGCTGTGCGTCGGTGCACACAACGGCCTGGGCTTCGTGCAGAGGCCGCAGGTCATGGTGCTGGTGCCTGAGATGGATGTGGCCTTGACGCGCTCGGCCAGCTTCAGCAGGAGAGTCGGCTCCTCCTCCAAGTCCAGCTCCGGGAGCCAGGCGCTGGTCCTGAGGAGCCACCTCCGCCTCCCTGAGATGGCCCCGGACCCCGCCTTCGCCGTCGTCTTCCAGCTGGAGTATGTGCTGAGCCGGCCCGCGGGCGTGGACGGCACCGCGGCTCCCGTCACCGCGCTGGCCGGCCTGGCGCGCACGTACACGGTGCGCTGGGCCGTCTGGCAGCCCCCGCCCGACGGCGGCTCCGGGGGCGCGACGCTGCCCCTCCAGGGCGGGATCCGGCCCAACCCCGCGCACTGCCTGGTCTACAAGGTGCCGCCCGCCGGCATGAGCTCCGAGGAGGTGAGGCAGGTGGAGTCGGGGACCGTCCAGTTCCAGTTCTCGCTGAGCCCCGATGGACACCCGGACACCCCC------------GGGCTGCCCCGGGCGGAG---CGGCGG---CCCTCAAGGAGGACGCCCACAACCCCCGCAAGCTCG------------CCAGTGCGGCCGCCCCAGGGGCCCGCCGCCTCCCAGACCTCGCCGATGGGACCGGGGCTGTCCCTGTCCCAGCTCACAGCCTCCCCACCGTCCCCCACA---CGCTGCCGC------CCGGACAAGCCC---------TCC---TCCCAGCAG---------CCCGCCGGCTCCGAG---CCCGCGGGGGCCCGGGCG---------CAG---------------------GAGCGCCCC---CTGGAGGGCGGGATCGTGCACCTGGAAGCCGACCTGAGCCCCACGCCT------GTGGTCCCGGGACCCTGTGTCGCCGAGCAGCTGCAGGAGCTGCCCTTCACCCCCATGCACGCCCCCATCGTGGTGGGGGCCCAGGCCCGGAGCTCCGGAGGCCGGCTCTCGCGGGCCAGCCTGGCGCTCCTGCAGGCCGCCGGCTTCCCCGAGATCCTGGACGCCAGCCAGCAGCCGGCGGCGGCCGTCAGCCCTGCCGACCCCGTGAAGTTCGACCCCCAGAAGGAGGAAGCCGACCGTCTCCGGGGCGACGAGGTGGTGCTGCAGTTCCTGGCCTTCAGCAGGGTGCCCCAGGCCGAGCCGGGGACGCCGTGGCCGCGCACCGTGTACTTCACCTTCCAGTTCTACCGCTTCCCGCCCGCCACCACCCCGCGGCTGCAGCTGCTCCCGCTGGAC---------GGCGCCGGCAAGGGCCGCCCGGGCCCCCTGACGCACATCCTGGTTCCCGCG---------GGCGCCGCCGATGCCGGGCCTCCGGGCTTCCAGCTGCGGTTCCGGGTGGACCCCGCGTTCCTGCGGCCCGGCGAGCGGCGCTGGTTCTCCCGCTACCTGGCCGCGCAGAGCCTGCAGGTGGACGTGTGGGACGGAGACTCCCTGCTGCTCGTGGGCTCGGCCGCCGTGCCCCTGCAGCACCTCCTCCGCCAGGGCCGCCCGGCCGTGCAGGTCTCCCACGAGCTCGAGGTCCTGGCGACCGAATACGAACAGGACGCCATGGTGCTGAGCGGAGCCGCGACCGCGCCCGGCAGCGTCAGGCAGATCGGCGTCCACACGGTGGTGAAGGGCCTGCTGCACCTGACCTTGGCCAACGTGGGTCACCCCTGTGAGCAGAGCGGGAGAGAGGCCGGCACGCTGCCACCCTCCAGGCTGCGGGTCATCTCGAACGAGGGAGCCGGCCGCTTCGACGGAGGCAGCCTCCTCACGCGCGGGGCCCCGAGACGGGTGAAGAACGTGGTGCAGGCCCAGAAGCTGGCGGAGGTGGACAGCGAGCTGGCCGCCATGCTGCTCACGCCCCCGCCG---CTGGGCAGCAAGGGGCCCCGGGGCGCCGCGCAGGAGGGGGACGCCGTCCGCAGGCGCAAGCTGGAGCGGATGCGGGCGGTGCGGGCGCAGGAGGCCGGCAGCGAGCGGGGCGGCCGGAGG---AGCGTGCTGGCCGAGCAGAACGCCCGGGCCCAGCACGCGCGGGACCTGCAGGTCATCGCCGCCTACCGGGAGCGCACCAAGGCCCAGCGCATCGCCGGCGCGCTGAGCCTGGCCATCACCGTGGAGCACACCCTCTGCGCCTCGCTGGGCACCGCCGAGTTCTTCGAGTTCGCCCTCAGGAACCCCCACAACTCGCCGCACACCGTCACCATCGAGCTGGACAACCCTGAGCTCAGCCTGGTGGTGGACAGCCGGGAGTGGCGGCACCTGAAGGCAGCGGCCGGCCTGCACACGCCGGTGGAGGAGGACATGTTCCGCCTGGGCGACGGC---CTGGCGCCCCAGCTCTTCCTGCGCCCCCGGGAGACCGCGCACGTCCCCTTCAAGTACCAGACCTTCTCCGTGGCGCAGGTGGCCCTG---GGCGCCTCTGCGGACCTGAGGCCCGAGAAGGGCACGGAGCCCGGGTCCCCCGGGAAGGACAGCGCGATGCCC------ACCAGACACGCCAAGGTGCTGTTCAGGGCGGGC------------GGCGGGCAGCCCCTGGCTGTGCTCCTCCTGACGGTGCAGCCGCAGCCACACCCGGTGCACCAGGTGTTCCGCTTCTACCACCCGGAGCTCACCTTCCTGAAGAAGGCCATCCGCCTGCCGCCCTGGCACCTGCTCCCA---GGTGCTCCCGTGGGGATGCCCGGCGAGGCGCCCCCGGTCCACGTCCGCTGCAGCGACCCGCACGTCATCTGTGAGACCCAGAGCACGGGCCCGGGGGAGCCGAGGGACGTGTTCCTGAAGGTGGCCAGCGGCCCGAGCCCGGACGTCAAAGACTTCTTCGTGGTCGTCTACGTGGACCGCTGGCTGGCGGCGCCCGCGCAGATCTGGCAGGTGCAC------------CTGCACGCCCTGCAGCGTGTGGACGTGTCCTGTGTCGTGGGCCAGCGGGCCCGCCTGTCGCTGGTGCTCCGGGGCACACCGGCCCTCAGGAACGTGCGGGCCTTCACCTCGCACCCCCAGGAGCTGACGACGGAGCCCAAAGGCGTCTTCGCGCTGCCGCCCCACGGGGTGCAGGACCTGCACGTGGGCGTGAGGCCCCGCCGGGCGGGCAGCCGCTTTGTGCACCTCAACGTGGTGGACGTGGACTTCCACCAGCTGGTGGCCTCCTGGCTCGTGTGCCTGTCCTGCAGGCCGCCCCTCATCTCCAAGGCCTTCGAGATCACCATGGCCGCCGGGGAGGGGAAGGGCGCCCACAAGCAGATCACCTACACCAACCCCTACCCCTTCCGCCGGGCCTACCGCCTGCACAGCGACCACCCCGACCTGCTGCAGTTCACCGAGGACTCCTTCCAGGTCGCGGGCGGAGAGACCTACACCATCGACATGCGGTTCGCGCCCAGCCGGCGGGCTGGGGAGCGCGAGGTGCTCATCCACATCAACGACCACGAGGACAAGAACGAGGAGACCTTCTGCGTGAAGGTCATCTACCGG---
>oryAfe1
ATGAAGGATTGGCATGAAATATTTGCCCAAAATGTGCTTGTCCCTCCCCACCCCCAGAGGGTGCGCCAGCTTCCGAAGGAATCCACAGCATATCAGTGTGTTCTGAAGTGGCTTGATGGGCCGCTCATTAAGCAGGGCCTGCAGGAAGTGCTGTCGGAGATCGAATGCCATCTGCGAGTGTCTTTCTTTGACGTCACCTACCGACACTTCTTTGGGAGGACATGGAAAACCACAGTGAAACCGACCAAGCAGCTCTCGAGGCAGCCGCCGAGGATCATCTTCAGTGAGCCCTTATATTTTCACACATCCTTAAACCACCCTAACATCGTGGCAGTGGTAGAAGTGGTCATCGAAGGCCAGAAACGGGATGGGATCTTCCAGACATTGTCCTGTGGGTTTGGAATTCTTCGGATCTTCAGCAATAAGCCAGAGTCTCCT------ACCTCTGCTTCCCAGGACAAGCGGTTGCGATTGTATCATGGCACCCCCAGGGCCCTCCTGCACCCGCTGCTCCAGGACCCCATAGAACAGAACAAGCACTTGACCCTCCTTGAGAGCTGCAGCCTGCAGTACACCTTGAAGCCACACCCGGCCCTGGCGCCCGCACTCCACCTGCTCCCCGAGAACCTCCTGGTGTCTGGCTTGCAGCACATTCCAGGCCTCCTGCCAGCTCATGGA---GAAGAGGGTGATGCCCTTCGAAAGCCCCACCTTCAGAAGTGTGTCACCCTGTACTTGGACGATTTGTTCTTCAACTTGTACCCCTCCCTGGAGAAATTTGAAGAAGAGCTTCTGGAATGCCTCACCAGTGATCGCTTCTGGGAGGGGAGCAGCCCCAGGGATGGCGGCGCCCTGGAGATCCGGGAGCGGCGCCTGTGTGTGGGTGTGCACAACGGATTGGTCTTTGTGCAGAGGCCGCAGGTGGTTGTGCTGGTGCCTGAGATGGAGGTGGCCCTGGCACGCTCGGCCAGCTTCAGCAGAAAGGTTGGCTCCTCCTCCAAGAGCAGCTCTGGAAACCAAGCTTTGGTTTTGAGAAGTCGTCTTCGCCTCCCCGAGATGGTCAGCCACCCGGCATTTGTGATTGTCTTCCAGCTGGAATACGTGTTCAGTGCCCCGACAGGACCAGACGGCATGGCAGCGTCTGCTACCTCGCTGTCCAACTTGGCCTGCATGCACATGGTTCGCTGGGCTGTCTGGAGCCCTGGGCCAGATGCCAGGTCTGGACGGGTGACTTTACCCCTTCAGGGTGGGACTCAGCCTGGCCCCTCTCACTGTTTGGTCTACAAGGTGCCCTCAGCCAGCATGAGCTCTGAAGAGGTGAAGCAGGTGGAGTCGGGCACAGTGCGGTTCCAGTACTCACTCAGTACCGAAGAACACTTGGACATGTCTCCAGAGTGGGCTGTCAGTACCAAGGCAGAGAGCCGGCAG---CCCTCCAAGAAGCCACCCACATCCCCTTCAAGTCCG------------ACAGTGCCACCACCCTCGAAGCTTGCTGCCACTCAGGACTCACCCGTGGGACCAGGATTGTCGATTTCCCAGCTGGCAGTGTCCCCGCACCCCCCAACC---CAGCGTCGG------TCAGCTAGGCCT---------TCT---CCACAGCAG---------CCTGATGGCTCACCG---CCCAGCCCAGCCCATGCG---------------------------------GAGCACCCC---TTTGAGGGCAGGATCTCTCACCTGGAAGCTGACCTGAGCCAGACTTCT------GTGGTCCTGGACACGTGCATTGCTGAGCAGTTGCAGGAGCTGCCCTTCACACCATTGCATGCCCCAATCGTCATTGGGGCCCAGGCCAGGAGCTCCGGAAGTGCACTCTCCCGTGCCTCAGTGGTGCTCCTGCAGTCCTCTGGCTTCCCAGAGATTTTGGATGCCAATAAGCAACCAGCTGAGGCTGTGAATCCCACGGATCCCGTGAAATTCTCCCCTCAGAAAGAAGAATCAGACTGTCTGCAGAGCAACGAAATAGTGCTGCAGTTTCTTGCCTTCAGCCGAGTATCCCAGGACCACAGGGGAACGCCGTGGCCAAAGACTGTGTATTTCACCTTCCAGCTGTACCGCTTCCCACCTACCATCACACCCCGGCTGCAGCTGCTCAAGCTGGAT---------GAGGCCTTGAAGACCAGCTCAGGCTCCTTGTCCCATATCCTTGTGCCAGTTAACAAAGATGGCTCCTTTGATGCTGGCTCTCCTGGCTTCCAGCTCAAGTACATGGTGGATGCCGGGTTCCTGAAGCCTGGAGAACGGCGATGCTTCCTTCACTACCTGGCTGTGCAGACCCTGCAGATCGATGTCTGGGATGGGGATGCCCTGCTCCTCATTGGCTCTGCTGCTGTCCAGATGAAGCATCTCCTCCGCCAAGGGCGGCCGGCTGTCCAGGTCTTGCATGAACTTGAGGTGGTGGCAACGGAATATGAACAGGACATGGTGGTGGTCAGTGGAGACATGACCCAGTTTGGCAGTGTCAAGCCCATTGGCGTCCACACAGTGATGAAGGGCCGGCTGCACCTGACCTTGGCCAATATAGGTCACTCGTGTGAGGAGAGCATGAAAGATTCCAGCCCATTGCCACCATCTAGGTCCCGGGTCATCTCCAACGACGGGACCAGCGGCTTCTCGGGAGGCAGTCTCCTTACAAGGGGGGCCGTGAGACCAGGGAAACGTGTGGTCCAGGCTCAGAAGCTGGCTAACATAGACAGTGAGCTAGCTGCCATGTTGTTCACCCACATGCAG---TCAGGGGGTCAGAACCCCCGGAGTTCTGGCCACGAGGCAGATGCTGTCCGCAGGCGCAAGCTGGAGAGGATGAGGTCTGTGCGCCTTCGGGAGTCTGGAGGAGAGCTTGGCGGCCGGAGGAGCAGTATGCTGGCTCAGCAGAGTATCCGCGCACAGCACTCACGGGACCTGCAGGTCATAGAGGCCTACCGTGAGCGCACAAAGGCTGAAGGCATTTCCAACCTGCTGAGCCTGGCCATCACCACCCAGCACACACTCTATGCCTCGCTGGGCACTGCTGAGTTCTTTGAGTTCGCTCTTAAGAACCCTCACAACATGCAGCACACGGTGACCATTGAGATCGACAGTCCCGAACTCAGCATCATCCTGGACAGCAGGGAGTGGCGGCACTTTAAAGATGCAGCTGGCCTGCTCACGCCAGTGGAAGAGGACATGTTCCATCTGCGTGGTGGCAGCCTGGCCCCTCAGCTGTACCTGCGCCCCAAGGAGATTGCCCACATCCCCTTCAAGTACCAGACTTTCTCTGTTGGCCAGCCGGCTATGACACAGGCCTATGCTGAACGGAGTCCTGAGCAGGGCGTGGAGGCAGAATCTCCCTGGAAGTCTAGCGCTGCATGC------ACGAAACATGCTAAGGTTACCTTCAGGGCGAGC------------AGTGGCAAGCCCCTGGCTGTGCTCTGCCTGGCCGTGGAGCCCCAGCCCCACGTGGTGGACCAGGTCTTCCGCTTCTACCACCCAGAGCTCACCTTCCTGAAGAAGTCCATCCGCCTGCCTCCATGGCACACGCTTCCA---GGTGCCCGTGTGGGAACACCTGGTGAGGATCCCCCAGTCCAGGTTCGCTGTAGTGACCCCAACGTCATCTGTGAGACACACAGTGTGGGCCCTGGGGAGCCCCAAGACGTGTTCCTGAAGGTGGCCAGTGGTCCAAGCCCAGAGATAAAGGACTTCTTTGTCACTATCTATGTGGATCGCTGGATGGCAGCGCCCATCCAAATCTGGCAGCTCTAC------------CTGCACTCCCTGCAGCGCGTGGATGTCTCCTGTGTCACAGGCCAGCTGACCCGCCTGTCCCTGGTCCTTCGGGGGACACAGATGGTTAGGAAAGTGAGAGCCTTCACCTCACACCCTCAGGAGCTAAAGACGGACCCCAAAGGTGCCTTCGTGCTTCCTCCTCATGGCGTGCAAGACCTGCATGTGGGTGTGCGGCCCCAGCGGGCCGGCAGCAGGTTCGTCCACCTCAATCTCGTTGATGTGGATTTCCACCAGCTCGTGGCCTCCTGGCTCATCTGCCTCTCATGCCGCCAGCCTCTCATTTCCAAGGCCTTTGAGATCACATTGGCTGCAGGTGAAGGGAAAGGAGCCAACAAGCGGATCACCTATACCAACCCTTACCCATCCCGGAGGGTGTACCACTTGCACAGCAACCACCCTGACCTTCTGCAGTTCAAGGAGGACTCCTTTGAGGTCGGAGGAGGAGAAACCTACACAATTGGGCTACGGTTTGCCCCAAGTCAGAGTCCTGGAGAGGAGGAGATTCTCATCTATATCAATGACCATGAAGACAAAAACGAAGAGACGTTTTGCGTGAAGGTTGCCTACCAG---
>susScr11
ATGAATGACTGGCACAGGATCTTTGACCAGAACCCGCTGGTCCCTCCCCACCCACAGAGAGCCCGCCAGCCTCTCAAGGAGTCGATGGCATTTCAGTGTGTCCTGAAGGGGCTCGATGGCCCGCTAATTAAGCAGGGCGTGCTGGAGGGCCTGTCGGGCGTGGGGTGCCACCTGCGCGTGTCTCTCTTTGACGTCACCTACCGACACTTCTTCGGGAGGACATGGAAGAGCGTGACGAGGCCGGCTGAGCAGCTCTCCAGGCAGCCGCCCAGGATTGTCTTCAATGAGCCCTTGTATTTTCACACGTCCTTAAACCACCCTAACATTGTGGCCGTGCTCGAGGTGGTCACCGAAGGCAGGACGCGGGACGGGACCCTCCAGACGTTGTCCTGTGGGTTTGGAATTCTTCGGATCTTCAGCAACAAGCCGGAATCTCCC------ACCGCTGCCTCCCAGGACAAACGGCTGAGACTGTATCACGGCAGCCCCCGTGCCCTCCTGCACCCGCTTCTCCAGGACCCCGTAGAAAAAAACAAGCACATGGCCCTCATTGAGAGCTGCAGCCTGCAGTACACGCTGAGGCCCCATCCCCTTCTGGAGCCTGTGTTCCACCTTCTTCCCGAGAACCTCCTGGTGTCTGGTCTGCAGCAGGTGCCTGGCCTCCTTCCAGCTCATGGA---GAAGCAGGGGACGCCCTTCGAAAGCCCCGCCTGCAGAAGTCTCTCCTGTGCCATCTGGACGACTTGTTCTTCACGCTGTATCCCTCCCTTGAGAAGTTCGAGGAGGAGCTTCTGGAACTCCTGGTCAGCGATCACGTCCGGGAGGCAGGCAGCCCACTGGACGGCAGTGCCCTGGAGATCCTGGAGCGGCGCCTGTGTGTGGGTGTGCACAACGGGCTGGGCTTCGTGCAGAGGCCCCAAGTCATGGTGCTGGTGCCCGAGATGGACGTGGCCTTGACACGCTCTGCCAGCTTCAGCCGGAAAGTTGGCTCCTCTTCAAAGGCCAGCTCTGGAAACCAGGCTCTGGTTTTGAGAAGCCGCCTCCGACTCCCTGAGATGGTCCGCCACCCCGCGTTTGCCGTCGTCTTTCAGCTGGAGTACGCGTTCAACAGCCCTCCTGGAGCCGACGGCCACGCAGCGTCAGTCACCGCCTCGTCCACCTTGGCCTGCATGCACATGGTTCGCTGGGCCGTCTGGAACCCCTCGCTGGAGGCCAGCTCCGGGCGCGTGACGTTACCTCTACAGGGTGGGATCCGGCCCAACCCTGCACACCGCCTGGCCTATAAGGTGCCCCCAGCCAGCATGAGCTCTGAAGAGGTGAAGCAGGTGGCGTCGGGGACGGTCCAGTTCCAGTACTCGCTGAGCCCTGAAGGACACCCGGACACACCCACAGGCCACGCCAGTGGCCCCAAGGCCGAG---CGGCAG---CTCTCCAGGAAGCCACCCACGTCCCCTTCAAGCCCG------------CCAGCATTGCCGCCCCAGGGGCTCACCACCCCCCAGGACTCGCCTGTGGGACCCGGGTTGTCACTTTCCCAGCTGGCGGCCTCCCCACGGTCCCCGGCC---CAGCGTGGC------TCGGCTGAACCG---------CGC---TCCCAGCAC---------CGCGGGAGCCCCGCG---CTCTCCCAGGCCCCAGGG---------------------------------GAGTTCCCC---CTGGAGGGCAGGATCTCTCACCTGGAAGCCGACCTGAGCCACACGGCC------TCGGGCCTGGGAACGTCCACTGCTGAGCCGTTGCAGGAGCTGCCTTTCATGCCGGTACATGCCCCGATCGTCGTGGGAACCCAGACCAGGAGCTCTGGAGGGAAGCTCTCAAGAGCCGCCCTGGCGCTGCTGCAGTCTGCTGGCTTCCCCGAGATTCTGGACGCCAACAAGCAACCAGCCGAGGCCGTGAACCCTACAGATCCCGTGAAGTTCAACCCTCAGAAGGAAGAATCAGACTGTCTGCAAAGCAATGAGATAGTGCTACAGTTTCTTGCCTTTAGCAGGGCGTCCCAGGAAGGCCAGGCAGCCCCGTGGCCGAAGACCGTGTACTTCACCTTCCAGTTCTACCGCTTTCCCCCCGAGACCACGCCGCGCCTACAGCTGGTGGAGCTGGAG---------GGGATGGGGGAGACCAGCTCTGCCCCCCTGTCCCACATCCTCGTCCCGATCCCCAAGGACGGTGCCTTCGAGGCGGGGTCTCCTGGCTTCCAGCGGACGTATGTGGTGGACCCCGCCTTCCTGAGACCCGGGGAGCAGCGCTGGTTCACCCGCTACCTGGCCGCACAGACCCTGCAGGTCGACGTGTGGGATGGAGACTCCCTGCTCCTCGTGGGCTCCGCCGCCGTCCCCATGAAGCACCTCCTCCGCCAAGGCCGGCCGGCCGTGCAGGTCTCGCATGAGCTTGAGGTCGTGGCGACCGAGTACGAACAGGACGCCGTGGTGGCGAGTGGGGACATGACGCGGTTTGGCAGCGTCAAGCCCATTGACGTGCATGCAGTGGTGAAGGGCCGGCTGCACCTGACCTTAGCCAATGTGGGTCACTTGTGTGAACAGAGAGTGAAGAGCCCCAGCCCGCTGCCCCATTCTAGGTCCCGGGTCATCTCCAACGACGGAGCCAGCGGTTTCGCGGGAGGCAGCCTCCTCTCCCCTGGGGGCCCGAGGCCAGTGAAAAATGTGGTCCAGGCACAGAAGCTGGCCGACGTGGACAGCGAGCTGGCCGCCCTGCTCTTCAGCCCGCGGCAG------GGGAGCCGGGGGCCCCAGGGTGCTGGCCGCGAGGGGGACGCCGTCCGCAGGCGCAAGCTGGAGCGCATGAGGGCCGTGCGGCTGCAGGAGCGCGGAGCTGAGCCGGGCCGCCGCGGGCTGGGTGCACTGGCCCAGCAGAGCGCCCGCGCCCAGCACGCCCGAGACCTGCAGGTCATCGCAGCCTACCGGGAGCGCACGAAGGCCGAGAGCATCGCCGGCGCGCTCAGCGCTGCCATCACCACGCGCCACACCCTGCGCGTCACCCTGGGCGCCGCCGAGTTCTTCGAGTTCGCTCTTCGGAACCCCCACACCACGCAGCACACGGTGACGGTCGAGGTGGACAGTCCTGAGCTCAGCGTCATCCTGGACAGTCAGGAGTGGAGGTACTTCAAGGACGCCGCCGCCCTGCACACGCCCCTGGAGGAGGACATGTTCCACCAGCGGGGCCGC---CTGGCCCCCCAGCTCTTCCTGCGCCCCGGGGAGACCGCCCACGTCCCCTTCAAATACCAGACCTTCTCCGCGGGGCCGCACGCCTCCGCGCAGGCCTCCGCTGAGCTGAGATCCGAGCAGGACACAGACGCCGAGTCGCCTTGCAAGGCCAGCATGCTGCCC------ACCAAACACGCCAAGGTGCTGTTCCGCACGGGC------------AGTGGCAAGCCCCTGGCCGTTCTCTGCCTGACAGTGGAGACGCAGCCGCACGTGGTGGACCAGGTCTTTCGCTTCTACCACCCGGAGCTCACCTTCCTGAAGAAGGCCATCCGCCTGCCCCCCTGGCACACGCTTCCA---GGTGCTCCTGTGGGGTTGTCCGGCGAGGACCCCCCGGTCCACGTCCGATGTAGCGACCCGAATGTCATTTGTGAGGCCCAGAACGTGGGCCCTGGGGAGCCCCGCGACGTGTTTCTGAAGGTGGCCAGTGGTCCAAGCCCGGAGGTCAAGGACTTCTTCGTCACCATTTACAGGGACCACTGGCTGGCGACGCCCGTCCAGACCTGGCAGGTCCAC------------CTCCACTCCCTGCAGCGCGTGGACGTCTCCTGTGTCACGGGCCAGCGCACCCGCCTGTCCCTTGTCCTTCGGGGGACCCAGACGGTTAGGAAAGTGAAAGCTTTCAGCTCACACCCCCAGGAGCTGACGACGGACCCCAAAGGGGTCTTCGTGCTGCCGCCTCACGCGGTACAGGACCTGCACGTGGCCGTGAGGCCCCTCCGGCCTGGCAGCCGGTTCGTGCACCTCAACCTGGTCGACGTGGATGCCCACCAGCTGGTGGCCTCGTGGCTCGTGTGCCTCTCCTGCCGCCTGCCTCTCATCTCCAAGGCCTTCGAGATCACGCTGGCTGCGGGGGGAGCAAAGGGCGCCCACAAACGCATCACCTACACCAACCCCTACCCGACGCGGAGGGCCTACCGCCTGTGCAGTGACCACCCTGACCTGCTGCGCTTCCAGGAGGATGCCTTCCAGGTCGGGGGAGGAGAGACCTACACCATCGGCCTGCGGTTCGTGCCCCGTCAGCGGGCCGGGGAGGAGGAGATTCTGGTCTACATCAACGACCGCGAGGACAAAACTGAGGAGGCCTTCTGCGTGAAAGTCTCCTACCAG---
>tupChi1
ATGAGTGACTGGCACAGGACCTTTGCCCAAAATGTGCTTGTCCCTCCCCACGCACAGAGAGCACGTCAGCTTTTGAAGGAATCCACGGCATTTCAGTGTGTCCTGAAGTGGCTTGAGGGGCCGCTAATTAAGCAGGGGTTGCTGGAGGTGCTGTCGGAGGTTGAATGCCATCTGCGAGTGTCTTTCTTTGACGCCACTTACCGACACTTCTTTGGGAGGACATGGAAAACCACAGCGAAGCCAATCAAGCAGCTCTCAAGGCAGTTATCCAGGATCGTCTTCAATGAGCCCTTGTATTTTCATACATCCTTAAGCCACCCAAATATTGTGGCTGTGGTAGAAGTGGTTACAGAAGGCAAGAAACGGGATGGGACCCTCCAGACATTGTCATGTGGCTTTGGAATTCTTCGGATCTTCAGCAGTAAGCCCGAATCTCCT------ACCTCTGCTTCCCAGGACAAACGGTTGAGACTGTATCATGGCACCCCCCGGGCCCTCCTGCACCCGCTTCTCCAGGACCCCATAGAACAAAATAAACACATGACCCTCATTGAGAACTGTAGCCTGCAGTATACCTTGAAGCCACACCCACCCCTGGAACCTGCATTCCATCTACTCCCTGAGAACTTTCTGGTGTCTGGTCTGCAGCCAATCCCTGGCCTCCTTGCAGCTCATGGG---GAAACAGGTGATGCATTCCGGAAGCCCCGCCTTCAGAAGTCTGTCACATGGTACTTGGATGATTTATTCTTCACCCTGTATCCTTCCCTTGAGAAATTTGAGGAAGAGCTTCTGGGACTCCTTGTCAATGACTACTTCCGGGAGGAGGGCGGCCTGCTGGATGGTGGCACCCTGGAGATCCTGGAGCGGCGTCTACACGTGGGTGTGCACAATGGTCTCGGCTTTGTGCAGAGGCCACAGGTCGTTGTGTTGGTACCTGAGATGGATGTGGCCTTGACGCGCTCGGCCAGCTTCANNNNNNNNNNNNNNNNNNNNNNNNNNNNNNNCTCTGGAAACCAAGCTCTGGTTTTGAGAAGCCGCCTCCGACTCCCTGAGATGGTCAATCACCCGGCATTTGGGATCGTCTTTCAGTTGGAGTATGTGTTTAACAGCCCTTCAGGAGCAGACGGCAATGCAGCTTCGGTTACGTCTTTGTCCAACTTGGCCTGTATGCACCTGGTTCGCTGGGCTGTTTGGAATCCTTTGCCGGAAGCCAGCTCCGGGAGAGTGACCTTGCCTCTGCAGGGCGGGATCCAGCCCAACCCCACACACTGTTTGGTCTATAAGGTACCCTCTGCCAGCATGAGCTCAGAAGAGGTGAAGCAGATTGAGTCAGGCACAATCCAGTTCCAGTTCTCACTGAGCTCAGAAGATCACCTGGACACACCTACAGAGCTTGCCAGTGGCCCCAAGGCAGAG---CGGCGG---CCCTCCAGGAAATCACCCACATCTCCTTCAAGCCCA------------TCAGCGCCCGTACCTCAGGGTCTCGCTGCTACCCAGGACTCACCTGTGGGACCAGGGCTGTCCCTTTCCCAGCTGGTGGCTTCCCCCCAGTCCCCAGCT---CAGCACCACCAC---TCAGCCAGAGCT---------GCT---TTACAGCAT---------CCAGATGGCTCTCAG---CCCTGCCCTGCCCAGGAA---------AAG---------------------GAGTTCCCA---TTGGAAGGCAGGATCTCTCATCTGGAAACTGACCTGAGCCAGACTTCT------TCGGTCTTGGGAACTTCCGTTGCAGAACAGTTACAGGAGCTGCCATTCACGCCTCTGCATGCCCCTATTGTCATGGGAGCCCAAACCAGGAGTTCTGGAAGTCAGCTCTCGAGAGCCTCTATGGTGCTCCTGCAGTCCTCCGGCTTTCCCGAGATTCTGGATGCCAATAACCAACCAGCTGAAACTGTACATCCTGCAGATCCTGTGAAGTTTGACCCTCAAAAGGAAGAATCTGATTGTTTTCAAAGCAATGAGATAGTGCTGCAGTTTCTTGCCTTTAGCAGAGTGGCCCAGGACCACCGCGGAACACCATGGCCAAAGACTGTGTATTTCACCTTCCAGTTCTACCGCTTCCCACCTGCGACGACGCCTCGGCTGCACCTGGTCCAGCTGGAT---------TTGACAGGGAAGAGCGGCTCTGGCTCCCTGTCCCACATCCTCGTTCCTGTTAGTAAAGAGGACTCCGTTGACACTGGGTCTCCTGGCCTCCAGCTGAAGTACATGGTGGACCCCGAGTTCCTGAAGCCCGGTGAGCAGCGCTGGTTCATCCACTACCTGGCTGTGCAGACCCTGCAGATTGACGTCTGGGACGGGGACTCCTTGCTTCTCATCGGATCTGCTGCTGTTCAGATGAAGCATCTCCTGCGCCAGGGGCGGCCAGCTGTGCAGGTGTCGCTGGAGCTCGATGTTATGGCAACTGAATATGAACAGGACATGATGGTGTTGAGCGGAGACGTGGCTGGGTTTGGCAGCGTCAAGCCCATTGGTGTCCACACGGTGGTGAAGGGCCGGCTGCACATGACCTTGGCCAACGTGGGTCACTTACGTAAACAGAGAGCAAGAAATTCCAGCTCGTTGCCACCATCCAGGTCTCGGGTCATCTCAAATGATGGAACCAGCCACTTCTCTGGAGGCAGCCTTCTCACAAGTGCAGGCCCAAGATCTGTAAAAAATGTGGTCCAGGCGCAGAAGCTGGCCGATGTGGACAGCGAGCTAGCCGCCATGCTGATGACCCACACCCGG------AGCAACAAGGGCCCCCATGGCGCCAGTCGTGAGGCTGATGCTGTGCGCAGGCGCAAGTTGGAGAGGATGCGGTCGGTGCGCCTGCAGGAGTGCAGAGGAGAGACCGGCAGCCGTGGGACCAGCCTGCTGGCTCAGCAGAGTGCCCGTGTGCAGCACTCGCGGGACCTGCAGGTCATTGATGCCTACCGGGAGCGCACCAAGGCTGAGAGCATCACCAGCATGCTCAGCCTGGCCATCACCACGCGGCACACGCTCTACGTCACGCTGGGCACGGCCGAGTTCTTTGAGTTTGCGCTGAAGAACCCCCACAATACACAGCACACGGTGACCATCGAGATCGACAACCCCGAGCTCAGTCTCATCCTGGACAGCCGGGAATGGAGATTCTTCAAAGACGCAGCCAATCTGCACACACCGGTGGAGGAAGACATGTTCCGCCTGCACAGCAGC---CTGGGCCCTCAGCTCTACCTGCGTCCCCGGGAGACCGCCCACGTGCCCTTCAAGTACCAGAGCTTCTCTGTGGGGCCCGCACAGGTGCTGGTTACCTCTGCTGAGCTGAGCTCCGAGAAGGGCAAGGACATTGGATCGCCTTGGCAGTCTAGCCCAGTGCCC------ACGAAGCACGCCAAGGTCTTGTTCCGGGCAAGC------------AGTGGCCGGCCCATCGCCGTGCTGTGCCTCACCGTGGAGCCTCAGCCCCACGTGGTAGACCAAGTCTTCCGTTTCTACCACCCGGAGCTCACCTTCTTGAAGAAGGCCATCCGCCTGCCTCCCTGGCACACACTTCCA---GGTGCTCCTGTGGGAATGCCCGGCGAGGACCCCCCCATCCACGTTCGATGTAGTGACCCGAATGTCATTTGTGAGACCCAGAATGTGGGCCCCGGGGAGCCGCGGGATGTGTTTCTGAAGGTAGCCAGTGGTCCAAGCCCGGAAGTCAAGGACTTCTTTGTCGTCATCTATGCGGATCGCTGGCTGGCGGCACCTGTGCAGACATGGCAGGTCTAT------------CTTCACTCCCTGCAGCGTGTAGATGTCTCCTGTGTCACAGGCCAGCTGACTCGCCTGTCCCTTGTCCTCCGGGGGACCCAGACAGTTAGGAAAGTGAGAGCTTTCACCTCACACCCCCAGGAGCTGAAGACGGACCCCAAGGGTGTCTTCGTACTGCCACCTCTGGGGGTGCAGGACCTGCATGTTGGCGTGAGGCCCCGGAGGGCTGGCAGCCGCTTCGTCCACCTCAACCTGGTCGATGTAGACTACCACCAGCTGGTGGCCTCCTGGCTCCTGTGCCTCTCCTGCCGCCAGCCACTCATTTCCAAGGCCTTTGAGATCACGTTGGCTGCGGGGGAAGGGAAGGGCACCAACAAACGCATCACCTACACCAACCCCTATCCCTCCCGGAGGACGTACCACCTGCACAGCGACCACCCCGACCTGCTGCAGTTCAAGGAGGACTCCTTCCAGGTCGGAGGAGGAGAGACCTACACAATCGGCCTTCGGTTTGCATCCAGACAGACAGTGGGGGAGGAGGAGATCCTGATTTACATCAATGACCACGAAGACAAAAATGAAGAGGCCTTCTGTGTGAAGGTCATCTACCAG---
>HLequCab3
ATGAATGACTGGCACAGGATTTTTGATCAAAACGTGCTGGTACCTCCCCACCCACAGAGAGCACGTCAGCCTTTAAGGGAGTCAACAGCATTTCAGTGTGTCCTGAAGTGGCTCGATGGTCCGCTAATTAAGCAGGGAGTGCTGGAGGTGCTGTCGGAGGTGGGATGCCATCTGCGCGTGTCTCTCTTTGATGTCACCTACCGACACTTCTTTGGGAGGACGTTGAAGACTACAGTGAGGCCCGCTGAGCAGCTCTCAAGGCAGCCGTCCAGGATCGTCTTCAACGAGCCCTTGTATTTTCATACGTCCTTAAACCACCCTAACATTGTGGCTGTGGTAGAAGTGGTCACTGAAGGCAGGAAACGAGATGGGACCCTCCAAGCTTTGTCATGTGGGTTTGGAATTCTTCGGATCTTCAGCAGCAAACCGGAATCTCCT------ACCTCTGCCTCCCAGGACAAACGGTTGAGACTGTATCGTGGCACCCCGAGAGCCCTCCTGCACCCGCGTCTCCAGGACCCCATAGAGCAAAACAAACACCTGACCCTCATTGAGAGCTGTAGCCTGCAGTACACCCTGAGACCACACCCGCTCCTGGAGCCTGCGTTCCACCTTCTTCCCGAGAACCTTCTGGTGTCTGGTCTGCAGCAGATCCCTGGCCTCCTCCCAGCTCATGGA---GAGACAGGTGACGCCCTCCGAAAGCCTCGCCTTCAGAAGTCTGTCACGTGGTACCTGGATGATTTATTCTTCACTCTGTATCCTTCCCTTGAGAAATTTGAGGAAGAGCTTCTGGAACTCCTTATCAGTGATCACTTCCAGGAGGGGGCCAGCCCACAGGACGGCGGCACCCTGGAGATCTTGGAGCGGCGCCTGTGTGTGGGCGTGCACAACGGGCTGGGCTTCGTGCAGAGGCCCCAGGTTGTGGTGCTGCTGCCCGAGATGGAGGTGGCGTTGACACGCTCTGCCAGTTTCAGCAGGAAAGTTGGGTCCTCTTCGAAGGCCAGCTCTGGAAACCAGGCTCTTGTTTTGAGAAGCCGCCTCCGCCTCCCCGAGATGGTCCGTCACCCCGCATTCGCCATCGTCTTTCAGCTGGAGTATGTGTTTAACAGTCCTTCGGGAGTGGACGGCAATGCAGCTTCCCTCACCTCTTTGTCCAGCTTGGCATGTATGCACCTGGTTCGCTGGGCTATTTGGAACCCCGTCCTGGAAGCCAGCTCTGGGAGGGTGACGTTACCCCTACAGGGTGGGATCCAGCCCAACCCCTCGCACCGCCTGGTCTATAAGGTACCCCCAGCCAGCATGAGCTCCGAAGAGGTGAAGCAGGTGGAGTCGGGGACCGTCCAGTTCCAGTACTCGCTGAGCCCAGAAGGACTCCTGGACACATCCACAGGGCACGACAGTGGCCCCAAGGCAGAG---CAGAGG---CCCTCCAGGAAGCCATCCACGTCCCCTTCAAGCCCG------------CCAGTGCCACTGCCCCAGGCGCTCACCACTCCCCAGGACTCGCCGGTGGGACCAGGGCTGTCGCTTTCCCAGCTAGCGGCTTCCCCGCAGCCCCAGGCC---CAGCGCCGC------TCGGCCACACGC---------TCT---TCTTCGCAG---------CGACTGGGCTCTGAG---CCCTCCCTGGCCCAGGCG---------CAG---------------------GAGCTCCCC---TTGCAGGGGAGGATCTCTCACCTGGAGGCTGACCTGAGCCAGACGTCC------TCAGTCCTGGCAATGTCCGTCGCTGAGCAGTTGCGGGAGCTGCCTTTCACACCTGTGCACGCCCCGGTCATCGTGGGAGCCCAGACCAGGAGCTCTGGGAGTAAGCCCTCGCGAGCCTCGCTGGTGCTCCTGCAATCCTCCGGCTTTCCTGAGATTCTGGATGCCAATAAGCAACCAGCCGAGGCTGTAAACCCTGCAGATCCTGTGAAATTCAGCCCTCAAAAGGAAGAATCAGATTGTCTACAAAGCAACGAAATAGTGCTGCAGTTTCTTGCCTTCAGCAGAGTGTCACAGGGCCGCTGGGGGCTGCCGTGGCCGAAGACCGTGCGCTTCACCTTCCAGTTCTACCGCTTCCCCCCCACGACAACGCCGCGGCTGCAGCTGGTCGAGCTGGAC---------GGGACTGGGAAGACCAGCTTGGGCCCCCTGTCGCACCTGCTCGTCCTGATCGAGAAGGACGGCTCCTATGACGCTGGGTCTCCCGGCTTCCAGCTGAAGTACCTGGTGGATCCTGGATTCCTGAAACCTGGAGAGCAGCGCTGGTTCACTCACTACCTGGCTGTGCAGACCCTGCAGATCGACGTCTGGGACGGTGACTCCTTGCTCCTCGTCGGATCTGCGGCCGTGCAGATGAAGCATCTCCTCCGCCAAGGGCGGCCGGCTGTGCAGGTCTCACATGAGCTTGAGGTCGTGGCGACTGAATACGAGCAGGACACGATGGTGGTGAGTGGAGACGTGACTGGTTTTGGCAGCGTCAAGCCCATCGGTGTCCACACAGTGGTGAAGGGCCGACTGCACCTCACCTTGGCCAATGTGGGTCGCTTGTGTGAACAGAGAGTGAGAGATTGCAGCTTGCTGCCACCTTCCAGGTCCCGGGTCATCTCCAATGACGGAGCCAGCCGTTTCGAGGGAGGCAGCCTCCTCATGCGTGGGGGCCCAAGACCGGTGAAAAATGTGGTCCAAGCGCAGAAGCTGGCTGACGTGGACAGTGAGCTGGCCGCCCTGCTGTTCACCCACACTCAG---CAGGGGCACAAGGGGCCCCGGGGTGCTGGCCGCGAGGGGGACGCCGTCCGCAGGCGCAAGCTGGAGCGGATGAGGTCCGTGCGCCTACAGGAGTCCGGAGCAGAGCTCGGTGGCCCGAGGACCAGCGTGGCGGCTCAGCAGAGCGTCCGTGCACAGCACATGCGCGACCTGCAGGTCATCGCCGCCTACCGGGAGCGCACGAAGGCCGAGAGCATCACCAGCGCGCTGAGCCTGTCTATCACCACATGGCACACGCTCTATGCTACGCTGGGCACTGCCGAGTTCTTCGAGTTTGCTCTTAGGAACCCCCACAACATGCAGCACACAGTGACCATCGAGATGGACAACCCTGAGCTCAGCCTCATCCTGGACAGTCAGGAGTGGAGATACTTCAAAGAGGCCGCCAACCTGCACACGCCGGTGGAGGAGGACATGTTCCACCTGCAGGGTGGC---CTCGCCCCCCAGCTCTTCCTGCGCCCCAGGGAGACCGCCCACATCCCCTTCAAATACCAGACCTTTTCCGTGGGCCAGCCAGCCTCCTCGCAGGTGTCTGCTGAGCTGAGGTCTGAGAAGGGCGCAGATGCTGAATCGCCTTTGAAGTCCAGCACGATGCCC------ACTAAACATGCCAAGGTCTTGTTCCGGGCGAGC------------GGCGGCAAGCCCATCGCCGTGCTCTGCCTGACGGTGGAGCCCCAGCCCCATGTCGTGGACCAGGTCTTCCGCTTCTACCACCCGGAGCTCACCTTCCTGAAGAAGGCTATCCGCCTGCCGCCCTGGCACACACTTCCA---GGCGCGCCCGTGGGCAGGCCCGGCGAGGACCCCCCAATCCACGTCCGCTGCAGCGACCCGAACGTCGTCTGTGAGACCCAGGATGTGGGCCCCGGGGAGCCGCGGGACGTGTTCCTGAAGGTCGCTAGCGGGCCAAGCCCAGAGAGCAAGGATTTCTTTGTCACCATTTATGCGGATCGCTGGCTGGCGACGCCCATCCAGATATGGCAGGTCCAC------------CTCCACTCCCTGCAGCGCGTGGACGTCTCCTGTGTCACAGGCCAGCGGACCCGCCTGTCCCTTGTCCTTCGGGGTACACAGGCAGTTAGGAACGTGAGAGCTTTCACTTCGCACCCCCAGGAGCTGACGACGGATCCCAAAGGTGTCTTCGTGCTGCCACCTCATGGGGTGCAGGACCTGCACGTGAGTGTGAGGCCCTGCCGGGCGGGCAGCCGGTTCGTCCACCTCAACCTGGTCGACGTGGACTACCACCAGCTGGTGGCCTCGTGGCTCGTCTGCCTCTCCTGCCGCACGCCGCTTATTTCTAAGGCCTTTGAGATCACGCTGGCTGCCGGGGATGGGAAGGGCGCCAACAAGCGGATCACCTACACCAACCCCTACCCCTCCCGCAGGACCTACCACCTGCACAGCGACCACCCTGAGCTGCTGCAGTTCAAGGAGGACTCCTTCCAGGTTGCAGGAGGAGAGACCTACACGATCGGCCTGCGGTTTGCGCCCAGTCAGAGAGCCGGGGAGGAGGAGGTTCTGATTTACATCAACGACCACGAAGACAAGAACGAGGAGACGTTCTGCGTGAAGGTCGTGTATCAG---
>felCat8
ATGAAAGACTGGCTCAGGGTTTTTGACCAAAACGTGCTGGTCCCTCCCCACCCGCAGAGAGCACGCCAGCCTATGAAGGAATCGACTGCGTTTCAGTGCGTCCTGAAGTGGCTTGATGGGCCGCTAATTAAGCAGGGAGTGCTAGAGGTGCTCTCGGAGGTGGGCTGCTGTCTGCGCGTGTCCCTCTTTGATGTCACCTACCGACACTTTTTCGGGAGGACGTGGAAGACCGCCGTGAGGCCCGTGGAGCAGCCCTCCAGGCAGCCGTCCAGGATCGTCTTCGATGAGTCCTTGTATTTTCACACGTCCTTAAACCACCCTAACATCGTGGCTGTGGTCGAAGTGGTCACCGAGGGCAGGAGGCCGGATGGCTCCCTCCAGGCTTTGTCATGTGGGTTTGGAATTCTTCGCATCTTCGGCAACAGGCTGGAGTCTCCT------ACCTCAGCCTCCCAGGACAAGCGGTTGAAGCTGTACCACGGCACCCCCCGAGCCCTCCTGCACCCGCTTCTCCACGACCCCGTAGAACAAAACAAGCATATGACCCTCATGGAGAGCTGCAGCCTGCAGTACATGCTGAGGCCACACCCGCTCCTGGAGCCCGTGTTCCATCTTCTTCCCGAGAATCTTCTGGTGTCTGGTCTGCAGCACATTCCTGGCCTCCTTCCCGCTCACGGA---GAAAAGGGGGACGCCCTCCGAAAGCCTCGCCTTCAGAAGTCTGTCACGTGGGACTTGGATGATTTGTTCTTCACGCTCTATCCTTCCCTGGAGAAATTTGAGGAAGAGCTTCTGGAACTCCTCGTCAGTGATCGCTTCCGGGAGGAGGGCATTCCGCGGGACGGCGGCACGCTGGAGATCCTGGAGCGGCGCCTGTGCGTGGGTGTGCACAACGGTCTGGGCTTCGTGCAGAGGCCGCAGGTCGTGGTGCTGGTGCCCGAGATGGACGTGGCCTTGACGCGCTCTGCCAGTTTCAGCAGGAAAGTTGGCTCTTCTTCAAAGGCCAGCTCTGGAAACCAGGCTCTAGTTTTGAGAAGCCGCCTCCGACTCCGTGAGCTGGTCCGTCACCCTGCGTTCGCCATCGTCTTTCAGCTGGAGTACGTGTTCAACAGCCCTTCAGGGGCAGACGGCAAGGCAACGTCGGTCACCCCTCTGTCCAGCGTGGCATGCATGCACATGGTCCGCTGGGCTGTGTGGAACCCCTTGCCGGAAGCCGGCTCCGGAAAGGTGGTCTTACCTCTGCAGGGTGGGATCCGGCCCAACCCGTCGCACCGTCTGGTCTACAAAGTGCCCCCAGCCTGCATGAGCTCCAAAGAGGTGGAGCAGGTGGCATCGGGGACGGTCCAGTTCCAGTACTTGCTGAGCCCCAAGGGACACCTGGACACGCTGCCAGGGCACAGCCACGGCCCGGAGGCGGAG---CAACAG---CCCTCCAGGAAGCCACCCGCGTCCCCTGCCAGCCCA------------CCAGCGCTGCCAGCCCGGGGACACGCTGCCCCCCAGGACTCGCCCGTGGGACCAGGGCTGTCTCTCTCCCAGCTGGCGGCTTCCCCACGGTCCGCCGCC---CGGTGCCGC------TCGGCCACGCCG---------TCG---TCCCCGCAA---------CCTGCTGGCTCTGAG---CCCTCCCCGGCCCAGGCG---------CAG---------------------GGGCTCCCC---TTGGAGGGCAGGATCTGTCACCTGGAAGCCGAGCTGAGCCAGGCGTCC------TTGGTCCTGGGAGCATCTGTTGCCGAACACTTGCAGGAGCTGCCTTTCACACCGGTGCACGTCCCGATTGTCGCGGGCGTCCAGGCCAGGAGCTCTGGAAGTAAGCTCTCGCGGGCCTCGATGGTGCTCCTGCAGGCCTCCGGCTTTCCTGAGATTCTGGATGCCAATAAGCAACCAGCCGAGACTGTAAATCCCGCAGACCCCGTGCAATTCAACCCTCAGAAGGAAGAATCCGATTGTCTACAAGGCAACGAAATAGTACTGCAGTTTCTTGCCTTTAGCAGAGTGTCCCAAGACAGCCGGGCAGCGCCGTGGCCAAAGACCGTGTATTTCACCTTCCAGTTCTACCGTTTCCCGCCCGTGACAACGCCACGGCTGCAGCTGGTCAGGCTGGAC---------GAGGCGGGCAGGACGCTCCCCGGTTCTCTGCTGCATCTCCTGGTTCTTGCCGACAGAGATGATTCTTCCGATGCTGGCTCTCCTGGCTTTCAGCTCAAGTTCCTGGCGGAGCCTGGATTCCTGAGGCCCGGAGAGCAGAGTCGGTTCAGCCACTACCTGGCCGCGCAGGCCCTCCAGGTGGACGTCTGGGATGGAGACTCTTTGCTCCTCGTTGGATCTGCAGCCGTCCCGATGAAGCATCTCCTTCGCCAGGGGCGGCCGGCCGTGCAGGTCTCGCACGAGCTCGAGGTCGTGGCGACCGAATATGAACAGGAC---GTGGTGGTGAGTGGGGACGTGACCAGGCTTGGCAGCATCCAGCCCATCGGCGTCTACGCGGTGGTGAAGGGCTGGCTACACCTGACCCTGGCCAACATAGGTCACGTGTGTGAGCAGAGAGTAAGGGATTCCAGCACGTTGCCACCCTCCAGGTCACGGGTCATCTCAAATGACAGAACCGGCCACTTCGAGGGAGGCAGCCTGCTCAGGCGCGGGGCGCCGAGACCAGTAAAAAACGTGGTCCAAGCACAGAAGCTGGCTGATGTGGACTGTGAGTTGGCCGCCATGCTGTTTGTGCCCACGCAG---CGCAGGAGCAAAGGGCCCCAGGGCGCCGGCCGCGAGGGGGACGCCGTCCGCAGGCGCAAGCTGGAGCGGATGAGGTCCGTGCGCCTTCAGGAGTCCCGAGGAGAGCTCAGCTGCTGGGGGGCCAGCATGCTGGCTCAGCAGAGCGTCCGCGCACAGCACGCACGCGACCTGCAGGTCATTGCCGCCTATCGGGAGCGCACAAAGGCGGAGAGCATCACCAGCGCGCTGAGCCTGGCCATCACCACGAAGCACACCGTGCACGTCACGCTGGGCACCGCCGAGTTCTTCGAGTTCGCCCTTCGGAATCCCCACAACACGCAGCACACGGTGACCATCGAGGTGGACAGCCCTGAGCTGAGCATCATCTCGGACAGTCGGGAGTGGAGGTTCTTCAAAGAAGCGGCCAAGCTGCACACGCCGGTGGAAGAGGACATGTTCTGTCTGCGGGGCGGC---CTCGCCCCACAGCTCTTCCTGCGCCCCCGGGAGACCGCCCACATCCCCTTCAAATACCAGACCTTCTCCGTGGGG---------------CAGGCCCCTGCTGAGCCGAGCTCTGAGAAGGGCACGGACCCCGGATCGCCCCAGAAGCGCAGTGCAACGCCG------ACCAAGCACGCCAAGGTCGTGTTCCGGGGCGGC------------GGCGGCAAGCCCATCGCCGTGCTCTGCGTGACCGTGGAGACCCAGCCCCCCGCGGCGGACCAGGTCTTCCGCTTCTACCATCCGGAGCTCACCTTCCTGAAGAAGGCCATCCGCCTGCCCCCCTGGCACACGCTCCCA---GGTGCTCCTGTGGGAAGACCTGGCGAGGAGCCCCAGGTCCATGTCCGATGTAGCGACCCGAACGTCATTTGTGAGACCCAGAATGTGGGCCCTGGGGAGCCACGGGACGTGTTCTTGAAGGTGGCTAGTGGTCGGAGCCCAGAGAGCAAAGACTTCTTTGTCCTCGTTTACACGGATCGCTGGCTGGTGACACCTGTCCAAATATGGCGGATCCAC------------CTCCACTCCTTACAGCGTGTGGACGTGTCCTGCGTCACAGGCCAGCGGACCCGCCTGTCCCTTGTCCTTCGGGGGACACAGGCGGTTAGGAGAGTGCAAGCTTTCACCTCACACCCCCAGGAGCTGACAACTGACCCCAGAGGTGTGTTCGTGCTGCCCCCTCGCGGGGTGCAGGACCTGCATGTGGGCGTGACGCCCCGCAGGGCGGGGACCCGGTTCATCCACCTTAACCTGGTCGATGTGGACTACCACCAGCTGGTGGCCTCGTGGCTCGTGTGCCTCTCGTGCCGCCCTCCTCTCATTTCCAAGGCCTTCGAGATCACGCTGGCCGCAGGGGAAGGCAAGGGCGCCAACAAGCGCATCACCTACACCAACCCCTACCCCACCCCGAGGACCTACCGCCTGCTCAGCGACCGCCCGGACCTGCTGCAGTTCAGGGAGGAGTCCTTCCAGGTTGGGGGAGGAGAGACCTACACCATCGGCCTGCGGTTTGCATCTCGCCAGAGCGCCGGGGAGGAAGAGATTCTGATTTACATCAACGACCACGAAGACAAAAACGAAGAGGCCTTCTGCGTGAAGGTCACCTACCAG---
>ailMel1
ATGAGTGACTGGCTCAAGATTTTTGACCAAAACGTGCTGGTCCCTCCCCACCCACAGAGAGCACGCCAGCCTTTAAAGGAATCGACGGCATTTCAGTGTGTCCTGAAGTGGCTTGATGGGCCACTAATTAAGCAGGGAGTGCTGGAGGTGCTTTCAGAGGTGGGCTGCCATCTGCGTGTGTCTCTCTTTGATGTCACCTACCGACACTTTTTCGGGAGGACGTGGAAGACTGCGGTGAGGCCGGTGGAGCAGCTGTCCAGGCAGCCGTCCAGGATCGTCTTCGATGAGCCCATGTACTTTCACACGTCCTTAAACCACCCTAACGTGCTGGCCGTGGTCGAAGTGGTCGCCGAAGGCCGGAAGCAGGACGGCTCCCTCCAGGCTTTGTCGTGTGGGTTTGGAATTCTTCGGATCTTCGGCAACAAACCGGAATCTCCT------ACCTCTGTCTCCCAGGACAAGAGGTTGAGGCTGTATCATGGCACCCCCCGAGCCCTCCTGCACCCGCTGCTCCAGGACCCTGTCGAACAAAACAAACATATGACCCTCATTGAGAGCTGCAGCCTGCAGTACACCCTGAGGCCACACCCGGTCCTGGAGCCTGCGTTCCATCTTCTTCCTGAGAACCTTCTGGTGTCTGGGCTGCAGCACATACCTGGCCTCCTTCCAGCTCATGGA---GAAAAGGGGGATGCACTCCGAAAGCCTCGCCTTCAGAAGTCTGTCACGTGGTACTTGGACGATTTATTCTTCACGCTGTACCCTTCCCTTGAGAAGTTTGAGGAAGAACTTCTAGAACTCCTTGTCCGCGATCACTTTCGGGAGGGGGGCGTTCCGCTGGACGGTGGCGTGCTGGAGATCTTGGAGCGCCGCCTGCACATCGGTGTGCACAATGGTCTGGGCTTTGTGCAGAGGCCACAGGTGGTGGTGCTGGTGCCTGAGATGGACATGGCCTTGACGCGCTCTGCCAGTTTCAGCAGGAAAGTTGGCTCCTCCTCGAAGGCCAGCTCTGGAAACCAGGCTCTGGTTTTGAGAAGCCGCCTCCGACTCCCTGAGATGGTCCATCACCCTGCATTTGCCATCATCTTTCAGCTGGAGTATGTGTTCAACAGCCCTTCCGGAGTGGACGGCAAGGCGGCCTCGGTCACCTCTCTGTCCAGTGTGGCCTGTATGCACATGATTCGCTGGGCTGTTTGGAACCCCGTGCTGGAAGCCGGCTCTGGGAAGGTCATCTTACCTCTGCAGGGTGGGATTCGGCCCAGCCCCTCGCACTGTCTGGTTTATAAAGTACCCCCGGCCAGCATGAGCTCTGAAGAGGTGAAGCAGGTGGAGTCGGGGACCATCCAGTTCCAGTACTCGCTGAGCCCCGAGGGACACCTGGACACAGCCACGGGGCTCATTCACAGCCCTGAGGCAGAG---CGGCAG---CCTTCCAGGAGGCCTCCCACGACCCCTGCAAGCCCG------------CCAGCACCTGCGCCACAGGGGCTCGCTGCCCTCCAGGACTCGCCTGTGGGACCGGGGTTGTCGCTTTCCCAGCTGGCGGCTTCCCCACAGTCCCCCACT---CGGTGCCGC------TCGGCCACACCC---------TCT---TCACGGCAA---------CCCGACAGCTCTGAG---CCCCCGCTGGCCCAGGAG---------CAG---------------------GGGCTCCCC---TTGGAGGGCAGAATCTCTCACCTGGAGGCCCAGCTGAGCCAGACATCC------TTGGTCCTGGGAGCCTCTGTTGCCGAACAGCTGCGGGAGCTGCCTTTCACGCCGGTGCACACCCCGATTGTCGTGGAAGCCCAGGCCAGGAGCTCTGGAAGTAAGCTCTCACGAGCCTCAATGGTGCTCCTGCAGGCTTCCGGCTTTCCCGAGATTCTGGATGCCAATAAACAACCAGCCGAGGCTGTAAACCCTACAGATCCCGTGAAATTCAACCCTCAGAAGGAAGCATCGGATTATCTACAAAGCAACGAGATCGTGCTGCAGTTCCTCGCCTTCAGCAGAATGTCCCAGGACTGCCAGGGAGCGCCGTGGCCAAAGACCGTGTATTTCACCTTCCAGTTCTACCGCTTTCCACCCGTGACAACGCCACGCCTGCAGCTGGTTGGGCTGGAC---------GAGACGGGCAGGACGCACTCTGGTTCCCTGTCACATCTCCTGGTTCTCACTGACAGAGATGGCTCCTCTGATGCTGGAGCTCCTGGCTTTCAGCTCAAGTACCTGGTGGAGCCTGGGTTCCTGAAACCTGGAGAACAGCGCTGGTTCACCCACTACCTGGCCGCCCAGACCCTACAGATCGACGTCTGGGATGGAGACTCCTTGCTCCTCGTTGGATCTGCAGCCGTCCAGATGAAGCATCTCCTCCGCCAGGGCCGGCCGGCCGTGCAGGTCCTACATGAGCTTGAGGTCGTGGCAACGGAGTATGAACAAGAC---GTGGTAGTGAGTGGAGATGTGACCCGGTTTGGCTGTGTCAAGCCCATTGGTGTCTACACGGTGGTGAAGGGCTGGTTGCATCTGACGCTGGCTAACGTGGGTCACGTGTGTGAGCAGAGAGTGAGAAATTCCAGCTCGTTGCCACCTTCCAGGTCACGGGTCATCTCGAATGATGGAGCCGGCCACTTCAAGGGAGGCAGTCTCCTCGCGCGCGGGGGTCTGAGACCAGTAAAAAATGTGGTCCAAGCACAGAAGCTGGTTGACGTGGACTGTGAGCTGGCTGCCATGCTGTTCACGCACACGCAG---CACGGGAGCAAGGGGCCCCAGGGCGCCGGCCGCGAGGGGGACGCTGTCCGCAGGCGCAAGCTGGAGCGGATGAGGTCCGTGCGCCTTCAGGAGTCCGGAGGAGAGCTCAGCTGCTGGGGGGCCAGCATGTTGGCTCAGCAGAGCGTCCACGCGCAGCACGCCCGCGACCTGCAGGTCATCGCGGCCTATCGGGAGCGCACGAAGGCGGAGAGCATCGCCAGTGCGCTGAGCCTGGCCATCACCACCGAGCACACGATCCACGTCACACTGGGCACTGCCGAGTTCTTCGAGTTTGCCCTTAGGAACCCCCACAACACGCAGCACACGGTGACCATCGAGGTGGACAGTCCCGAGCTCAGCATCATCCAGGACAGTCGGGAGTGGAAGTACTTCAAAGACGCAGCCAAGCTGCACACGCCGGTGGAAGAGGACATGTTCTATTTGCGGGGCAGC---CTCGCCCCGCAGATCTTCCTGCGCCCGCGGGAGACCGCCCACATCCCCTTCAGATACCAGACCTTCTCTGGGGGGCCGCCGGCCCTGGCGCAGGCCTCTGCTGAGCTGAGATCTGAGAAGGGCACGGACGCCGGGTCGCCCCAGAAGTCTAGTGCAATGCCC------ACTAAGCATGCCAAGGTCCTGTTCCGGGGGAGC------------GGCGGCAAACCCCTCGCCGTGCTCTGCCTCACCGTGGAGACCCAGCCCCACGTGGTGGACCAGGTCTTCCGCTTCTACCAGCCGGAGCTCACCTTCCTGAAGAAGGCCATCCGCCTGCCTCCCTGGCACACGCTCCCA---GGTGCTCCCGTGGGAAGACCTGGTGAGGAACCCCTGGTCCATGTCCGCTGTAGCGACCCCAACGTCATCTGTGAGACCCAGAATGTGGGCCCCGGGGAACCACGGGACGTGTTCCTGAAGGTGGCTAGCGGTCCAAGCCCGGAGAGCAAAGACTTCTTTGTCACTGTTTACGCGGATCGCTGGCTGGCGACACCTGTCCAGATATGGCAGGTCCACTGGCAGGTCCACCTCCACTCCTTGCAGCGTGTGGATGTCTCTTGTGTCACGGGCCAGCGGACCCGCCTGTCCCTTGTCCTTCGGGGGACACAGACGGTTAGGAGAGTTCAGGCTTTCACCTCACACCCCCAGGAACTGAAGACGGACCCCAAGGGTGTGTTCGTGCTGCCGCCGCACGGGGTACAGGATCTGCATGTCGCCGTGAGGCCCCGTAGGGCAGGGAGCCGGTTCATCCACCTTAACCTGGTCGACGTGGACTACCACCAGCTGGTGGCCTCGTGGCTCGTGTGCCTCTCTTGCCGCCCACCTGTCATTTCCAAGGCTTTCGAGATCACGCTGGCCGCGGGGGAAGGCAGAGGCGCCAACAAGCGGATCACCTACACCAACCCCTACCCCTCCCAGAGGACCTACCACCTGCACAGCGACCACCCTGACCTGCTGCAGTTCAGGGAGGACTCCTTCCAGGTCGGGGGAGGGGAGACTTACACCATCGGCCTGCGGTTTGCACCTCGTCGGAGCGCCGGGGAGGAGGAGATCCTGATTTACATCAATGACCACGAGGACAAAAACGAGGAAGCGTTCTGCGTGAAGGTCATCTACCAG---
>HLrhiFer5
ATGCATGACTGGCAGAGGGTTTTCGATGAAAACGTGCTGGTCCCTCCCCACCCACAGAGAGCACGCCAGCCTTCAAAGGAATCAACAGCGTTTCAGTGTGTCCTGAAGAGGCTGGATGGGCCACTCATTAAGCAGGGAGTGCTGGAAGTGCTGTCGGAGGTGGGGTGCCATCTTCGCATGTCTCTCTTTGATGTTACCTACCGACATTTCTTCGGGAGGACGTGGAAGACCACGGTGAGGCCCGTGGAGCCTCTCCCAAGGCAGCCATCCAGGATCATCTTTAATGAGCCTGTGTATTTTCACACCTCCTTAACCCACCCTACTATCGTGGCTGTGGTGGAAGTGGTTGCTGAAGGCAGGAAAAGGGATGGGACCCTCCAAACCTTGTCCTGTGGGTTTGGAATTCTTCGGATCTTCAGCAGCAAACCGGAATCTCCCATTTCTACCTCCGCCTCCGAGGACAGACGGTTGAGACTGTACCACGGCACCCCCAGGGCCCTGCTGCACCCGCTGCTTCAGGAGCCCATTGAACAAAACAAACACATGACCCTCATTGAGAGCTGCAGCCTGCAGTTCACCCTGAGGCCACACCCGCTTCTGGAGCCTGTCTTCCACCTCCTGCCGGAGAACCTTCTGGTGTCTGGTCTTCAGCACATACCTGGCCTCCTTCCAGCTCACAGA---GAAACGGGTGATGCCCTCCGAAAGCCTCGACTTCAGAAGCCAGCCACGTGGTACTTGGACGATTTATTCTTCACGCTGTATCCTTCCCTGGAGAAATTTGAGGAAGAGCTTCTGGAACTCCTTATCAGTGATCGCTTCCGGGAGGGGGGCAGCCCGCTGGACGCTGGCGCCCTGGAGGTCCTGGAGCGGCGCCTGCACGTGGGCGTGCACAACGGTCTGGGCTTCGTGCAGAGGCCACAGGTCGTGGTGCTGGTACCCGAGATGGAGGTGGCCTTGACGCGCTCCGCCAGTTTCAGCAGGAAAGTCGTGTCCTCCTCGAAGGCCAGCTCCGGAAGCCAGGCTCTCGTTTTGAGAAGCCGCCTCCGACTCCCCGAGATGGTCCGTCACCCCGTGTTCGCCATCGTCTTCCAGCTGGAGTACGTGTTTAACAGCCCTTCCGGAGTGGACGGCAGTGCCGCGCCCGTCCCCTCCTCGTCCAGCTTGGCGTGTATGCACATGGTTCGCTGGGCCGTTTGGAGCCCCCCGCTGGAAGCCAGCTCTGGGAAGGTGGTGTTACCTCTGCAGGGGGGGATCCGGCCCAACCCCTCGCACTGTCTGGTCTATAAGGTGCCCCCAGCCAGCACGAGCTCCGAAGAGGTGAAGCAGGTGGAGTCAGGGACAGTCCACTTCCAGTACTCACAGAGCCCCGAAGGGCGCCTGGACACACCCACAGGGCACAGCAGCAGCCCCAAGGCTGAG---AGGCGG---CCCTCCAGGAAGCCACCCACGTCCCCTTCAAGCCCG------------CCAGTGCCACCACCCCAGGGACTCGTCACCCCCCAGGACTCGCCTGTGGGACCAGGGTTGTCACTTTCCCAGCTGGCAGCTTCCACACAGTCCCCAGCT---TGGCGCCAC------TCGGCCAAATTG---------GCT---TCACAGCAG---------CCCGACGGCTCTGAA---CCCTCCTTGGCTCAAGCG---------CAG---------------------GAGCTCCCC---TTGGAGGGCAGGATCTCTCACCTGGAAGCAGACCTGAGCCAGACGTCC------TCGGTCCCGGGAACGTCCTTCGCCGAACATTTGCAGGAGCTGCCTTTTGCACCGGTGCATGCCCCGATCGTCGTGGGAGCCCAGACCAGGAGCTCTGGAAGTAAGCTCTCACGAGCCTCAGTGGTGCTTCTGCAGTCCTCCGGCTTTCCTGAGATTCTGGATGCCAGTCAGCGACCAGTCGAGGCTGTAAATCCTACAGATCCTGTGAAATTCAACCCTCAAAAGGAAGAATCAGATAGTCTACAAAGCAACGAAATAGTGCTACAGTTTCTTGCCCTTAGCAGGGTGCCCCAGGACCGCCAGGAAACGCCGTGGCCCCAGACTGTGTATTTCACCTTCCAGTTCTACCGCTTCCCACCCACGACAACGCCGCGACTGCAGCTGGTCAAGCTGGAC---------GAGACTGGGCAGACCAACGCTGGCTCCGTGTCACACATCCTGGTGCTGATTGATAAGGATGGCTCCTTTGATGCTGGCTCTCCCGGCTTCCAGCTGAGGTACCTGGTAGACCCCGGATTCCTGAAGCCCGGCGAGAAGCGCTGGTTCAGCCACTACCTGGCCGTGCAGACCCTGCAGGTTGACGTCTGGGATGGGGACTCTTTGCTTCTCATCGGATCTGCCGCCGTTCAGATGAAGCACCTCCTCCGCCAGGGGCGGCCGGCCGTGCAGGTCTCGCATGAGCTCGAGGTCGTGGCGACCGAATATGAACAGGACGTGATGGTGGTGAGTGGCGACGTGACCAGATTTGGCAGCGTGAAGCCCATCGGCGTCCACACGGTGGTGAAGGGCCGGCTGCACCTGACCTTGGCCAACGTGGGTCACTTGGGTGAACAGAGAGTGAGAGATTCCAAGTCGTTGCCCCCGTCCAGGTCGCGGGTCATCTCGAATGACGGAGCCAGCCACTTCGAGGGAGGCAGCCTGCTTACGTGTGGGGGCCTGAGACCAGTGAAAAACGTGGTCCAGGCGCAGAAGCTGGCCGACGTGGACAGCGAGCTGGCTGCCATGCTCTTCACCCACTCGCGG---CCTGGGGCCGAGGGGCGCCAGGGATCCGGCCTGGAGGCGGACGCCGTGCGCAGGCGCAAGCTGGAGCGGATGAGGGCCGTGCGCCTGCAGGAGTCCGGAGGAGGGCTCGGCGGCCACAGGACCGGCGTGCTGGCTCAGCAGGGCGTCCTTGCGCAGCACGCCAGGGACCTGCAGGTCATCGCCGCCTACCGGGAGCGCACGAAGGCCCAGAGCATCGCCAGCGCGCTCAGCCTGGCCATCACCACCGAGCACACCGTCTACGCCACGCTGGGCACCGCCGAGTTCTTCGAGTTCGTGCTCAGGAATCCTCACAACAGGCAGCGCACAGTGACCGTCGAGGTGGACACCCCAGAGCTGAGCCTCATCCTGGACAGTCAGGAGTGGAGACACTTCAAGGACGCAGCCAACCTGCACACGCCCGTGGAGGAGGACATGTTCCACGTGCGGGACGGC---CTCGCCCCCCAGCTCTTCCTGCGCCCCCGGGAGGCCGCCCATGTCCCCTTCAAGTACCAGACCTTCTCTGCAGTG---------------CAGGCCTCTGCTGTGCTGAGACCTGAGGACGACACGGACCCCGGATCGCTGGGGAGGTCCAGCATGATGCCC------ACCAGACACGCCAAGGTCTTGTTCCGGACCAGC------------AGTGGCAAGCCCTTCGCCGTGCTGCGCCTGACGGTGGAGCCCCAGCCCCACGTGGTGGACCAGGTCTTCCGCTTCTATCACCCAGAGCTCACCTTCCTGAAGAAGGCCATCCGCCTGCCTCCCTGGCACACGCTGCCA---GGTGCTCCCGTGGGAATGCCTGGCGAGGCCCCCCCTCTCCATGTCCGCTGTAGTGACCCGAATGTCATCTGTGAGACCCAGAACGTGGGCCCTGGGGAGCCGAGGGACGTGTTCCTGAAGGTGGCCAGTGGTCGCAGCCCGGAGATCAAAGACTTCTTTGTCATCATTTACACGGATCGCTGGCTGGCGACGCCCATCCAGATATGGCAGATCCAT------------CTCCACTCCCTGCAGCGTGTGGACGTCTCCTGTGTCACCGGCCAGCGGACCCACCTGTCCCTTGTCCTTCGGGGGACACAGATACTTAGGAAAGTGAGAGCTTTCACCTCGCACCCCCAGGAGCTGACGACGGACCCCAAAGGTGTGTTCGTGCTGCCGCCCCACGGGATGAAGGACCTGCACGTGGGCGTGAGGCCCCTCAAGGCGGGCAGCCGCTTTGTCCACCTCAACGTGGTGGACGTGGACTGTCACCAGCGGGTGGCCTCGTGGCTCGTGTGCCTCTCCTGCCGCCCGCCTCTCATTTCCAAGACCTTTGAGATCACACTGGCTGTGGGGAAGAGGAAGGGCTTGAACAAGCGTATCACCTACACCAACCCCTACCCCTCCCGGAGGACCTACCACCTGCACAGCGACCACCCTGACCTGCTGCAGTTCAAGGAGGACACCTTCCAGGTCGGGGGAGGAGAGACCTACACCATCCGCCTGCGGTTTGCACCCAGTCAGACAGCTGGGAAGGAGGAGGTCCTGATTTACATCAACGACCACGAAGACAAAAATGAGGAAACGTTTTGCGTGAAGGTCATCTACCAG---
>HLmolMol2
ATGCATGACTGGCACCAGATCTTCGACCAAAACGTGGTGGTCCCTCCACACCCACAGCGCGCACGCCAGCCCTCGCGGGAGTCGACGGCGTTCCAGTGTGTCCTGAAGTGGCTCGATGGGCCGCTGGCCCAGCAGGGAGTGCTGGAGGTGCTGTCAGAGGTGGGGTGCCATCTTCGCGTGTCTCTCTTCGATGTCACCTACCGACACTTCTTCGGGAGGACGTGGAAGAGCACAGCGAGGCCGGTGGACCCGCTCTCGAGGCAGCCGTCCAGGGTCGTCTTCCATGAGCCCCTGTATTTCCACACGTCGCTGAGCCACCCTCACATCGTGGCGGTGGTGGAGGTGGTCGCCGGCGGCAGGAGACGGGACGGCGCCCTCCAGGCTCTGTCGTGTGGGTTCGGAATTCTTCGGCTCTTCAGCAACAAGCCGGAGTCTCCC------TGCTCTGCCTCCCAGGACAAGCGGCTGAGACTGTATCACGGCACCCCCAGAGCCCTGCTGCACCCACTGATGCAGGACCCCCTCGAACAAAACAAGCTCCTGACGGTCATTGAGAGCTGCAGCCTGCAGTACACGCTGAGGCTGCACCCGGCCCTGGAGCCCGCCTTCCACCTCCTGCCCGAGAACCTGCTGGTGTCCGGCCTGCAGCCCGTGCCCGGCCTCCTTCCGGCTCCCGGG---AACTCGGGTGATGCCCTCCGAAAGCCTCGCCTGCAGAAGTCGGTCACGTGGTACTTGGATGACGTGTTCTTCACGCTGTACCCTTCCCTTGAGAAATTTGAGGAGGAGCTTCTGGAACTCCTTGTCAGCGACCACTTCCGGGAGGGCGACCGCCCGCTGGACAGCAGCGCCCTGGAGATCACGGAGCGGCGCCTGTGCGTCGGCGTGCACAACGGTCTGGGCTTCGTGCAGAGGCCGCAGGTCATGGTGCTGGTGCCCGAGATGGAGGTGGCCTTGACGCGCTCCGCCAGCTTCAGCAGGAAGGTCGGCTCCTCTTCCAAGGCCAGCTCTGGAAACCAGGCTCTGGTTCTGAGAAGCCGCCTCCGCCTCCCCGAGATGGTCCGTCACCCCGCGTTCGCCATCGTCTTTCACCTGGAGTACGTGTTGAACAGCCCCGCGGGAGCAGACGGCCACGCGGCTCCCGCCACGCCCGTGGCCAGCCTGGCGCACATGCACACCGTCCGCTGGGCGGCCTGGAAGCCCTCGCTGGAGGCCAGCTCCGGCCGCGCCACCGTGCCGCTCCAGGGCGGGGTCCGGCCCAACCCCTGGCGCTGTCTGGTCTACAAGGTGCCCCCCGCCAGCATGAGCTCCCAAGAGGTGAAGCAGGTGGAGTCGGGGACAGTCCAGTTCCAGTTCTCACTGAGCCCCGGTGGACACCTGGACGCGCCCGCAGGGCAC---------CCCAGGGTGGAG---CGGCGG---CCCCCCAGGAAGACACCCACGTCGCCGTCAAGCCCG------------CCAGTGCCGCTGCCCCAGGGGCTCACCTCC---CAGGACTCGCCTGTGGGACCAGGGCTGTCGCTTTCCCAGCTCGCAGCCTCCCCGCCGTCCCCGACT---CGTTGCCGCCCGGCCACCGCCAAGCCC---------TCT---TCCCAGCAG---------CCCGCCGGCTCCGAG---CCCTCTCGGGCCCAGGTG---------------------------------GGGCCCCCC---TTGGAGGCAGGAATTGCACACCTGGAAGCGGACCTGAGCCGGACGTCC------TCGGTCCCGGGAGCGTGTGTTGCCGGACAGTTACAGGAGCTGCCTTTCACCCCTGTGCACGCCCCGATCGTCGTGGGGACCCAGACCCGCAGCTCCAGCAGGGAGCTCTCCAGGGCCTGCCTGGCGCTGCTGCAGTCCTCCGGCATCCCTGGCATTCTGGATGCCAGCCAGCAGCCGGTCGAGGCCGTGAGCCCCGCCGACCCCGTGCAGTTCAGCCCTCAGAAGGAGGAAGCAGACTGTCTCCAGAGCAGCGAGATCGTGCTGCAGTTCCTGGCCTTCAGCAGGGTGCCCCAGGGGGACCAGGAGACGCCGTGGCCCAGCACGGTGTACTTCACCTTCCAGTTCTACCGCTTCCCGCCCGAGACGACCCCTCGGCTGCAGCTGCTCAAGCTGGACAAGCTGGGCGAGCCTGGGGAGACCCCCTCGGGGGCCCTGTCGCACGTCCTGGTCCCCGTCAGTAAGGACGGCGCT---GATGCTGGGTCTCCCGGCTTCCAGCTGCGGTACCTGGTGGACTCCGGATTCCTGAAGCCCGGGGAGCGGCGCTGGTTCACCCGCTACCTGGCCGCCCAGACCCTGCAGATCGACGTGTGGGACGGAGACTCCTTGCTTCTCATCGGCTCTGCCGCCGTGCAGCTGAAGCATCTCCTCCGCCAGGGGCGGCCGGCTGTGCAGGTGTCCCACGAGCTCGAGGTCGTGGCCACGGAGTACGAGCAGGACGCGCTGGTGCTGAGCGGAGACCTGACTGGGTTCGGCAGCGTCAAGCCAATTGGTGTCCACACGGTGGTGAAGGGCTGGCTGCACCTGACCTTGGCCAACGTGGGTCACTTGTGTGAGCAGAGAGGGCGAGAGTCCAGCTCTTTGCCACCTTCCAGGTCGTGGATCATCTCGAACGATGGAGCCAGCCGCTTCGAGGGAGGCAGCCTCCTCACGCAAGGGGGCCCGAGACGTGTGAAGAATGTGGTCCAGGCTCAGAAGCTGGCCGACGTGGACAGTGAGCTGGCCGCCATGCTGCTCACCCCCATGCCG---CCGAGGAGCAAGGGGCCCCCGGGCTCCGGCCGAGAGGGGGACGCGGTCCGCAGGCGCAAGCTGGAGCGGATGAGGGCCGTGCGCCTGCAGGAGGCCGGAGGCGAGCTGGGCTGCCGGAGGGCCGGGGTGCTGGCCCAGCAGAGCGTCCGTGCCCAGCACGCGAGGGACCTGCAGGTCATCGCCGCCTACCGCGAGCGCTCGAAGGCCGAGAACATCAGCAGCGCGCTGAGCCTGGCCATCACCACGGAGCACACCATCTACGCCACCCTGGGCGCCGCCGAGTTCTTCGAGTTTGCGCTCAGGAACCCTCACAGCACGCCGCACACGGTGACCATCGAGGTGGACAGCCCTGAGCTCAGCCTCATCCTGGACAGCCGGGAGTGGAGATACTTCAAAGATGTGGCCAACCTGCACACGCCCGTGGAGGAGGACATGTTCCACCTGCGGGGCAGC---CTCGCCCCCCAGCTCTTCCTGCGCCCCAGGGAGACCGCCCACATCCCCTTCAGATACCAGACCTTCTCCGTGGTG---------------CAGGCCTCTGCTGAGCCGAGATCTGAGAAGGGCACAGACCCTGGACGGCCTGGCAAGTCCAGTGTGATGCCC------ACCAGACATGCCAAGGTGGTGTTCCGGGCCGGC------------AGCGGCAAGCCCCTGGCGGTGCTCCGCCTGACCGTGCAGCCCCAGCCCCACGAGGTGCACCAGGTCTTCCGCTTCTACCACCCAGAGCTCACCTTCCTGAAGAAGGCCATCCGCCTGCCTCCCTGGCACACGCTCCCA---GGGGCTCCTGTGGGGATGCCTGGCGAGGACCCCCCAGTTCACGTCCGATGTAGCGACCCAAGCGTCATCTGTGAGACCCAGAATGTGGGCCCCGGGGAGCCGAGGGACGTGTTCTTGAAGGTGGCCAGTGGTCTGAGCCCGGAGATCAAAGACTTCTTTGTCACCATTTACGCGGACCGCTGGCTGGCGAGGCCCGTGCAGATATGGCAGGTGCAC------------CTGCACTCCCTGCAGCGGGTGGACGTCTCTTGTGTCACCGGCCAGCGCACCCGCCTGTCCCTTGTCCTCCGGGGGACGCAGGCAGTCAGGAAAGTGAGGGCCTTCACCTCGCACCCCCAGGAGCTGACGACGGACCCCAAAGGCGTCTTCGTGCTGCCGCCTCGCGGGGTGCGGGACCTGCACGTGGCCCTGCGGCCCCGCCGAGCGGGCGGCCGCTTCGTGCGCCTCAACGTGGTGGACGTGGACTGCCAGCAGCTCGTGGCCTCGTGGCTCGTGTGCCTCTCCTGCCGCCCGCCCCTCATCTCCAAGGCCTTCGAGATCACGATCGCCGCGGGGGAGGGGAGGGGCGCCCACAAGCGCATCACCTACACCAACCCCTACCCCTTCCGGCGAACCTTCCACCTGCACAGCGACCGCCCGGACCTGCTGCAGTTCAAGGAGGACACCTTCCAGGTCCAGGGTGGAGAGACCTACACCATCGGCCTGCGGTTCGCGCCAGGCCGCGAAGCTGGCGAGGAGGAGGTGCTGATTTATATCAACGACCACGAGGACAAGAACGAGGAGACCTTTTGCGTGAAGGTCATCTACCAG---
>HLrouAeg4
ATGCATGACTGGCACAGGGTTTTCGACCAGAACGTGCTGGTGCCTCCGCACCCACAGAGAGCGCGCCGGCCCGGAGGGGCGTCGACGGCGTTCCAGGGTGTCCTGAAGTGGCTCGATGGGCCCCTGAGCAAGCAGGGGGTGCTGGAGGTGCTGTCGGAGGTGGGGTGCCATCTTCGGGTGTCTCTCTTTGATGTCACCTACCGACACTTCTTCGGGAAGACGTGGAGGACCGCGGTGAGGCCTGTAGAGCTGCCGTCGAGGCCGGCGTCCAGGATCGTCTTTAACGAGCCCGTGTACTTTCACACGTCCCTAAACCACCCCAACATCGTGGCTGTGGTGGAGGTGGCCGCCGAAGGCAGGAAGCGGGATGGCTCCCTCCAGACCTTGTCATGCGGCTTCGGAATTCTTCGGATCTTCAGCAGCAAACCGGAATCTCCC------CCCTCTGCCTCCCAGGACAGGCGGCTGAGGCTGTACCACGGCACCCCTCGAGCCCTGCTGCACCCGCTGCTGCAGGACCCCATCGAACAAAACAAGCACCTGACCCTCATCGAGAGCTGCAGCCTGCAGTGCACGCTGAGGCCGCACCCGGCCCTGGAGCCCGCCTTGCACCTCCTGCCCGAGAACCTCCTGGTGTCCGGTCTGCAGCCCGTGCCCGGCCTCCTCCCCGCTCACGGA---GACGCGGGTGACGCCCTCCGAAAGCCCCGCCTTCAGAAGCCAGTCACGTGGTACTTGGATGACTTATTCTTCACGCTCTATCCTTCCCTTGAGAAATTTGAGGAGGAGCTTCTGGAACTGCTTGTCAGTGATTACTTCCGGGAGGGTGGCAGCCCGCTGGACGGCGGCGCCCTGCAGGTCCTGGAGCGGCGCCTGAGCGTGGGCGTGCACAACGGGCTGTGCTTCGTGCAGCGGCCACAGGTCGTGGTGCTGGTGCCCGAGGGGGAGGTGGCCTTGGCCCGCTCCGCCAGCTTCAGCAGGAAAGTCGTC---TCTTCGAAGGCCAGCTCTGGAAACCAGGCTCTGGTTTTGAGAAGCCGCCTCCGACTGCCCGAGATGGTCCGGCACCCCGCGTTCGCCATCGTCTTTCAGCTGGAGTACGTGTTTAACAGCCCCCCGGGAGCGGACGGCAACGTGGCTTCCGGCCCCTCCCTGTCCAACCTGGCGTGCATGCACGTGGTTCGCTGGGCCGTGTGGAACCCCTTGCCCGAAGCCGGCTCGGGCACGGTGGCGCTGCCCCTGCGGGGCGGGCCGCAGCCCAACCCCTCGCACTGTCTGGTCTATAAGGCGCCCCCAGCCGGCATGAGCTCCGAAGAGGTGAAGCAGGTGGAGTCGGGGACGGTCCAGTTCCAGTACTCACTGCGCCCTGACGGACGCCCGGACACACCCGCAGGGCGCGTCGGCGCGCCCACGGCCGAG---CGGCGG---GTCCCCAGGAAGCCTCCCACGTCCCCTCCAAGCCCT------------CCGGAGCCAGCAGCCCAGGGGCTCGTCGCCCCCCAGGACTCGCCTGTGGGACCGGGGTTGTCACTTTCGCAGCTGGCAGCTTCCCCGCGGTCCCCGGCT---CAGTGTCGC------GCTGCCAGACCG---------TCC---TCACAGCAG---------CCAGGAGGCTCGGAG---CCCTCCAGCGCCCAGACG---------CAG---------------------GAGGTGCGC---TTGGAGGGCGGGGTCTCCCACCTGGAAGCCGACCTGAGCCAGCCGCCC------TCGGCCCCGGGGCCGGCCGTTGCTGAGCAGTTGCAAGAGCTGCCGTTCGCCCCCGTGCACGCCCCCATCGTCGTTGGAGCCCAGGCCCGGAGCTCCGGAAGTAAGCTCTCGCGAGCCTCAATGGCGCTCCTGCAGTCCTGTGGCTTTCCTGAGATCCTGGATGCCGAAAAGCGACCCGTCGAGGCCGTGGATCCTGCAGATGCCATACAGTTCGACCCTCAGAAGGAAGAGTCAGACCGTCTGCAAAGCAACGAAATAGTGCTGCAGTTTCTCGCCTTCAGCAGGGTGCCCCAGGACGACCAGGGAGCGCCGTGGCTGGAGACCGTGTTCTTCACCTTCCAGTTCTACCGCTTCCCGCCCGTGACGACACCGCGACTGCAGCTGGTCCAGCTGGAC---------GAGCCTGGGCAGAGCAGCTCCGGCCCCCTGTCGCACGCCCTCGTCCGGGCTGGTGAGCCTGGCGCCCCACATGCCGGGCCCCCCGGCTTCCAGCTGCGGTACCTGGTGGGCCCCGGCTTCCTGAAGCCCGGGGAGCGGCGCTGGTTCACCCGCTACCTGGCCGTGCAGAGCCTGCAGGTGGACGTCTGGGACGGAGACTCTCTGCTTCTCGTCGGATCGGCCGCCGTGCCCTTGAAGCACCTCCTGCGCCAGGGCCGGCCGGCCGTGCAGGTCTCACACGAGCTCGAGGTCGTGGCCACCGAATACGAACAGGACGCCACGGTGGTGAGTGGAGACGGGACCGGGTTTGGCAGCGTCAAGTCCATCGGCGTCCACACGGTGCTGAAGGGCCTGCTGCACCTGACCTTGGCCAACGTGGGTCACTTGTGTGAACCGAGAGCGAGGGATTCCAGCGCGTTGCCACCGTCCAGGTCCCGGGTCGTCTCGAACGACGGAGCTGCCCGCTTCGAGGGAGGCAGCCTCCTCTCGCGTGGGGGCCCGACACGG---AAAAGCGTGGTCCAGGCGCAGAAGCTGGCCGACGTGGACAGTGAGCTGGCCGCCATGCTCTTCACCCCCACACAGTCGCCGGGGAGCAGGGGGCCCCAGGGCGCCGGCCGCGAGGCGGACGCCACCCGCAGGCGCAAGCTGGAGCGGATGAGGACCGTGCGTCTGCGGGAGTCTGGAGTGGAGCTCGGCCACCGGGTGACCAGCGTGCTGGCTCAGCAGAGCGTCCGCGCCCGGCACGCGAGGGACCTGCAGGTCATCGCCGCCTACCGGGAGTGCGTGAAGGCGCAGAGCATCGCCTGCGCACTGCGCCGGGCCATCACCACGGAGCACACCGTGCACGCCGCGCCGGGCACCGCCGAGTTCTTCGAGTTCGCGCTCAGGAACCCCCACAGCACGGCGCACACGGTCACCGTGGAGGTGGACAGCCCCGAGCTCAGCCTCATCCTGGACAGCCGCGAGTGGAGGCACTTCAAGGAGGCGGCCGACCTGCACACGCCGGTGGAGGAGGACATGTTCCGCCTG---GGCGGC---CCCGCGCCCCAGCTCTTTCTGCGCCCGCGGGAGACCGCTCACGTGCCCTTCAAGTACCAGACCTTCTCCGCCCCC---------------CAGGCCTCCGCTGAGCTGGGATCCGAG---GACGCAGACGCCAAGCCCCCTGGGAAGTCCGGCGCGGTGCTC------ACCAGACACGCCAAGGTCCTGTTCCGGGCCAGC------------GGCGGGCAGCCCATCGCCGTGCTGCGCCTGACGGTGGAGCCGCAGCCGCCCGTGGTGGACCAGGTCTTCCGCTTCTACCACCCCGAGCTCACCTTCCTGAAGAAGGCCATCCGCCTGCCTCCCTGGCACACGCTTCCA---GGTGCTCCCGTGGGCGTGCGAGGTGAGGCGCCCCCGCTCCACGTCCGCTGCAGCGACCCGAACGTCATCTGTGAGACCCAGAGCGTGGGCCCTGGGGAGCCGAGGGATGTCTTCCTGAAGGTGGCTAGTGGCCCGAGCCCGGAGAGGAAAGACTTCTTCATCACCATTTATGCGGACCGCTGGCTGGCCACGCCCGTCCAGATCTGGCAGGTCTGC------------CTCCACTCCCTGCAGCGTGTGGACGTCGCCTGCGTCACGGGCCAGCGGACCCGCCTGGCCCTCGTCCTCCGGGGCACGCAGACCGTCAGGAACGTGAAGGCTTTCACCTCGCACCCCCAGGAGCTGACGATGGACCCCAAAGGCGTCTTCGTGCTGCCGCCCCGCGGCCTGCAGGACCTGCACGTGGCCGTGAGGCCCCGCAGGGCGGGCGCCCGGTTCGTCCATCTCAGCGTGGTCGACGTGGACTGTCACCAGCTGGTGGCCTCGTGGCTCGTGTGCCTCTCCTGCCGCCCACCTCTCATTTCCAAGGCCTTCGAGATCACCATGGCGGCGGGGGAGGGGAAGGGCGCCAACAAGCGGATCACCTACACCAACCCCTACCCCTCCCGGAGGACGTACCACCTGCACAGCGACCACCCCGACCTGCTGCAGTTCAAGGAGGACACCTTCCAGGTGGGCGGCGGAGAGACCTACACGATCGGCCTGCGGTTCGCGCCCCGCCGGGGCCCCGGGGCCGAGGAGGTGCTGGTGTACATCAACGACCACGAAGACAAGAACGAGGAGACGTTTTGCGTGAAGGTCGTGTACCAG---
>dasNov3
ATGGGTGACTGGCACAAGATATTCGCCCAAAACGTGCTTGTCCCTCCCCACCCACAGAGAGGGCGCCAGCTTCTGAAGGAGTCCACAGCATTTCAGTGTGTCCTCAAGTGGCTCGAGGGGCCGCTAATCAGACAGGGAATTCTGGAAGTGCTGCCGGAGGCCGAGTGCCACCTGCGGGTGTCTCTCTTTGATGTCACCTACCGTCACTTCTTTGGGAGGACATGGAAGACCACGGTGAAGCCAGTCAAGCAGCTCTCGAGGCAGCCACCCAGGATTGTCTTCAACGAGCCTGTGTATTTTCACACGTCCCTAAACCACCCTCACATCGTGGCTGTGGTGGAAGTGGTCGCCGAGGGCCGGAGGCGCGATGGCACCCTACAGACACTGTCCTGTGGGTTTGGAATTCTTCGGATTTTCAGCCACAAACCGGAATCTCCT------GCTTCAGCTTCTCTGGACAAACGGTTGAGATTGTTTCACGGCACCCCCAGAGCCCTCCTACACCCGCTTCTCCAGGACCCCCTGGAACAAAACAGGCACATGAGCCTCGTGGAGAACTGTAGCCTGCTGTACACGCTGCGGCCTCACCCGGGCCTGGGGCCCGCGCGCCGCCTCTTCCCCGAGAACCTTCTGGTGTCTGGTCTGCAGCAGATCCCGGGCCTCCTCCCTGCACACGGA---GAGACGGGTGACGTCCTTCGGAAGCCGCGCCTTCAGAAGCCTGTCACGTGGTACTTGGATGATGTCTTCCTCACCCTGTATCCCTCCCTTGAGAAGTTTGAGGAAGAACTTTTGGAGCTCCTTGTTAGCGATCACTTCCGGGAGGGGAGCAGCCCCCGGGACGGCCGCGCCCTGGAGATCCTGGAGCGACGCCTGCACGTGGGCGTGCACAACGGCCTGGGCTTTGTGCAGCGGCCCCACATCGTGGTGCTCGTGCCCGAGGCGGAGGTGGCGTGGGCGCGCTCCGCCAGTTTCAGCAGGAAAGCCGGCTCCCCTCTGAAGGCCAGCTCTGGAAACCAGGCTCTGGTTTTGAGAAGCCGCCTTCGACTCCCAGAGATGGTCAGTCACCCCGCGTTTGCAGTCATCTTCCAGCTGGAGTACGTGTTGAACATGCCTCCTGGGCTGGACGGCAGC---------------------------------------------------------------------------------------------------------------------------------------------------------------------------------------GTGACGCAAGTGGAGTCGGGCACAGTCCAGTTCCAGTTCTCGCTCGGCACGGAGGAGCACTTGGAGGCATCTTCTGAGTGTGTCAGCAGCACCCAGGCAGAG---CGGCAG---CCCTCCAAGAAGCCACCCACGTCCCCTGCAAGCCCA------------CCGAAGCCACCGTCCCCAAGGCTCGCCGCCACCCAGGACTCGCCTGTGGGACCAGGGTTGTCCATCTCCCAGTTGGCGGCTTCCCCACCGTCCCGGGCT---CGGTGTGGA------TCAGCCGGACCC---------TCC---TCGCTGCAG---------CGCGGCAGCCCCCAG---CCCTCCCCGGCCCAGGCA---------CAG---------------------GAGTTCCCG---CTGGAGGGCAGGATCTCCCACCTGGAGGTGGACCTGAGCCCGGCTCCC------TTGGTTCTGGAAAGCCCTGTTGCCGAGCAGTTGCAGGAGCTGCCTTTCACACCCCTGCACGCCCCGATTGTCGCCGGAGCCCAGACCAGGAGCTCCGGAAGCAAGCTCTCTCGGGCTGCTCTGGCACTGCTGCAGTCCTCTGGCTTCCCTGAGATCCTGGATGCCAATAAGCAACCGGCTGAGGCTGTGAGTCCTGCCGACCCCGTGACATTCAACCCTCAAAAGGAAGAAGCAGATTGTCTCCAAAGCAATGAGATAGTGCTGCAGTTTCTTGCCTTCAGCAGAGTCTCCCAGGACGGCAGGGAAACGCCATGGCCCGAGACTGTGTATTTCACCTTCCAGTTCTACCGCTTCCCGCCGTCCACAACACCCCGGCTGCAGCTGGTGCAGCTGGAC---------AAGATGGGGAAGGGCAGCTCCGGTTCCTTGTCCCACATCCTTGTTCCGATCGACAAAGACGGCTGCTTTGATGCTGGGTCTCCCGGCTTCCAGCTCAAGTTCGTGGTGGACCCCGGATTCCTGAAGCCAGGGGAGCTGCGCTGGTTCGTCCGTTACCTCGCCGCGCAGAGCCTGCAGGTCGACGCCTGGGACGGGGACTCGCAGCTCCTCGTCGGCTCCACGGCCGTTCCCCTGAAGCATCTCCTCCGCCAAGGCCGTCCAGCCGTCCAGGTGCTGCACGAACTGGAGATTGTGGCTACGGAGTATGAGCAGGACGTGATGGTGGTGAGCGGAGATGTGTCCAGGTTCGGCTGCGTCAAGCCCATCGGGGTCCACACCGTGGTGAAGGGCCAGTTGCACCTGACCTTGGCCAGTGTGGGCCACACGTGGGAGCAGAGCATGCGGAGTTCCGGCTCACTGCCGCCGTCCCGGTCACGGGTCGTCTCCAACGAGGGGACCGGCAGCTTCCCGGGAGGCAGCCTCCTGGTGCGCGGAGGCCCCAGAGCTGTCAACAATGTGGTGCAGGCCCAGAAGCTGGCCGACGTGGACAGTGAGCTGGCGGCCATGCTGCTCACCCCCATGCAG---GAGAGGCGCAGGGGGTCTGTGGGCGCCGGCCGGGAGGCGGATGTCGTCCGCAGACGCAAGCTGGCGAGGATGCGCTCCGTGCGCCTGCAGGAGGCGGAAGTGGAGGCCGGCCGCCTGGGGTCCAGCTTCCTGGTGCAGCAGAGCGTCCGAGCCCAGCACTCGCGGGACCTGCGGGTCATCGACGCGTACCGGGAGCGCACGAAGGCCGAGGGCATTGCCAGCGCGCTGCGCCTGGCCATCACCACCCAGCACACGCTCTACACCTCGCTGGGCACAGCCGAGTTCTTCGAGTTTGCACTGAAAAACCCTCACAACACGCAGCACACTGTGACCATCGAGATCGACAGCCCTGAGCTCAGCGTCATCCTGGACAGCGGGGAGTGGAGGCACTTCAAGGCTGTGGCTGGCCTGCACACGCCGGTGGAGGAGGACATGTTCCACGTGCGGGGCGGC---CTCGGGCCCCAGCTTTTCCTGCGCCCCAGGGAGACCGCCCACATCCCCTTCAAGTACCAGACCTTCTCTGTGGGCCAGCCGGCCTCG---CAGGCCTCTGCGGAGCCGAGACCTGAGAAGGGCATGGAGGCGGAGCCACCCGGGGGGTCGAGTGCAGTGCCC------CCCAAACGTGTGAAGGTCTTGTTCCGGGGGAAC------------GGTGGCAAGCCCCTGGCCGAGCTCAGCCTGCGCGTGCAGCAGCAGCCGCACGTGGTGGACCAGGTGTTCCGCTTCCACCAGCCCGAGCGCACGTTCCTGAAGAAGGCCATCCGCCTGCCTCCCTGGCACACGCTTCCA---GGTGCTCCCGTGGGAATGCCGGGTGAGGAGCCCCCGGTGCATGTGCGCTGCAGCGACCCCGACGTCATCTGTGCGACCCAGAAGGCGGGCCCTGGAGAGCCTCAGGACGTGTTCCTGAAGGTGGCGAGTGGCCCGAGCCCCGAGATAAAGGACTTCTTTGTCGTGGTTTACACCGACCGCTGGCTGGCGGCCCCTGTGCAGACCTGGCAGGTGTAC------------CTGCACTCCCTGCAGCGTGTGGATGTCTCCTGCGTCACGGGCCAGCTCACCCGCCTGTCCCTCGTCCTTCGTGGGACACAAACCATGAGGAAAGTGAGAGCCTTCACCTCCCACCCCCATGAGCTGCAGACGGACCCCAAGGGTGCTTTCCTGCTCCCGCCCCACGGGGTGCAGGACCTGCACGTGGGCGTGAGGCCCCGCAGGGCTGGCAGCAGGTTCATCCACCTCAACCTTGTCGACGTGGACTTCCATCAGCTGGTGGCCTCGTGGCTGGTGGGCCTCTCGTGCCGCCAGCCAGTCGTTTCCAAGGCCTTCGAGATCATGCTGGCCGCAGGCGAGGGCAAGAGTGCCCACAAGCGCATCACCTACACCAACCCCTACCCCGCGCAGAGGGCCTTCCACCTGCACAGCAGCCAGCCCGACCTCCTGCACTTCAGGGAGGACTCCTTCCAGGTCGGAGGGGGCGAGACCTACACGATCGGCCTGCGGTTCCTGGCGCGTCAGAGGGCTGGGGAGGAGGAGATCCTCATTTACATCAACGACCACGAGGACAAGAACGAGGAGACGTTCTGCGTGAAGGTCACCTACCAG---
>sorAra2
---------------------------------------------------------------------------------------------------------------------------------------GGCGTGCTGGAGGCGCTGTCCGACGTGCGCTGTCACCTGCGCGTGTCACTGTTTGATGTCGCCTACCGGCACTTCTTCGGGAGGACGTGGAGGACAGCAGAGAGACCGGTCCAGCCGCTGCCGGGGTCACCGCCCAGGATCGTCTTCAACGAG--G---------------------------------------------------------------------------------------------------------------------------------------------------------------------------------CTGAGGCTGTACCACGGCACCCCCAGAGCCCTGCTGCACCCCCTGCTGCTGGACCCCATCGAGCAGAGCCGGCACCTGAGCCCCGTGAACGGCCGCGGGCTGCGCTACAGCCTGCAGGCGCACCCCCCGCTGGAGCCCGCCTTCCCGCTGCTCCCCGAGAACCTGCTGGTGTCGGGGCTGCGGCCCGTCCCCGGCCTGCTCCCGGCCCCCGCC---GGCCCCGGGGATGCCTTCCGGAAGCCTCGCCTGCAGAAGCCAGTCACGTGGCTCCTGGACGCCGTGTCCTTCACCCTCTACCCCTCCCTGGAGAAGTTTGAGGAGGAGCTGCTGGAGCTGCTGGCCAGTGACCACCTTTGGGAGGGG------------------GGCGCGCTGGAGATCCAGGAGCGGCGGCTGCACGTGGGCGCGCACAGCGGGCTGGGCTTCGTGCACCGGCCGCAGGTGCTGGTGCTGCTGCCCGAGCGCGAGGTGGCCCTGACGCGCTCTGCCAGCGGCGGCGGGAGGCCGGGCGCCTCGGCCAAGGCCAGCCCCGGCAACCAGGCCCTGGTCTCGAGGAGCTGCGTGCGGCTGCCCGGCATGGTCCCGCACCCCGCCTTCGCCGTCGTGTTCCAGCTGGAGTACGTGCTGAGCAGCGTGGCGGGGGCCGACGGCCACGCCGCCGCG------------CCCTCGCTGTCCGCCATGCACATGGTGCGCTGGGCCTCCTGGAGCCCGTGTCCGGGGGCCAGCTCTGGGACGGTGACCGTGCCCCTGCAGGGCGGCACCCGGCCCAGCCCCGCGCGCTGCCTGGTGTTCAAGGTGCCCTCGGCCAGCCTGAGCTCCCAGGAGGTGCAGCAGGTGGAGTCAGGGACCGTCCAGTTCCAGGCCTCGCTGGACCCCGACACGCACCCGGACGCGCCCGCG------------GGCTCCCAGCTGGAG---CGGCGG---CCGTCCAAGAAGCTTCCGGGGGCGCCTCCGAGCCCG------------CCCACGCCTCCGCCCCAGCGGCCCTCTGGCCCCCAGGACTCGCCCGTGGGACCCGGGCTGTCCCTGTCCCAGCTGGCCGTGTCCCCGGAC------------CAGCACCGC------CCGGCCAGGCCG---------CTC---TCACAGCGGCCCCCGAGCCCCGAGGCCCCCGAG---GCGGGTCCCGCCAAAGCCCGTCTGCCGCAG---------------------GCGCTGCAC---TGGGGGGGCGCCGTCTCCCACCTGGAGGCCGACCTCCGCCGGACGCCC------CGGCTGCCGGGGCCCTCGCTGGCTGAGCCCCTGCAGGAGCTGCCCTTCACCCCGCTGCACACCCCCATCGTGCCGGGGGCCCAGAGCCGCGGCCTGGGCCGGAAGCCCTCGAGGGCGTCCATGCTCCTGCTGCAGGCGTCCGGCTGCCCCCCGGTGCTGGATGCCGACCAGCAGCCGGCCGAGGAGGTGGACCCCACGGCGGCCGTGAGCTTCAGCGCCCAGAAGGAGGCGGCCGACCCCCTCCAGGGCAACGAGATCGCGCTGCACTTCCTGGCCTTCAGCAGGGTGTCCCAGGACCCCCAGGGGCTGCCGTGGCCGAGGACCGTGTACTTCACCTTCCAGTTCTACCGCTTCCCCCCGGCCACCACGCCGCGGCTGCAGCTGGTGGAGCTGGCG---------GGGGCCGGGGAGGGCGGCATGGGCGCCCTGTCCCACGTGCTGGTGCCCGTCGGGAAAGACGGCTCCTGCGACCCAGGGCCCCCCAGCGTCCGGCTGCAGTACCTGGTGGGCCCTGGC---GCCCCGCCCGGGGAGCACGGCGGCCTCCCCCGCTACCTGGCCGCGAACAGCCTGCAGATCGACGTGTGGGACGGGGACTCGCTGCTCCTCGTGGGCTCCACGGCCGCGCCCCTGAAGCACCTGCCCCGCCAGGGCCGCCCGGCTGTGAAGGTGTCACTGGAGCTCGAAGTGGTGTCCACTGAGTACGCGCAGGACGCGGCCGTGGTCAGCGGGGACGTGGCTGGCCTTGGGGGCGTCCAGCCCATCGGCGTCCACACGGTGGTGCGGGGCCGCCTGCACCTGACCTTGGCCAACGTGGGCCGCCCGTGTGAGCAGAGCCCGAGGAGCGACAGCCCCGCGCCCCCGCCCCAGGCCCGGGTGATCTACAGCGACGCAGCCGGCCGCTTCCCGGGAGGCAGCCTCCTCACGAGTGCGGGCCCCAGACCCCTGAAGAACGTGGTCCGGGCGCAGAAGCTGGTGGACCTGGACGGCGAGCTGGCCGCCCTGCTCTTCAGCCCCTGGCCC---CGGGAGCGAGCCGGCCCCCGGCTGGCC------GAGGCCGAGGCCGTTCGCCGGCGGAAGCTGGACCGAATGCGGGCCGTGCGCGTGCAGGAGGCCGGCGGGGAGCTCGGCCCAAGG---GCCAGCGCGCTGGCCCAGCAGCGCGTCCACGCCCAGCACGCGCGGGACCTGCAGGTGATCGCGGCGTACCGGGAGCGCACCAAGGCGGCGAGCATCGCGGGCGCCCTGGGCCGGGCGGTCACCACGCAGCACACGCTCCACGCCTCGCTGGGCACCGCCGAGTTCTTCGAGTTCGTGCTCAGGAACCCCCACAACACGCAGCACACGGTGACCGTGGAGATCGACAACCCCGAGCTCAGCGTCATCGTGGACAGCCGGGAGTGGAGACACTTGAAGGACGCGGCCGGCCTGCCCTCGGCGGTGGAGGACGACATGTTCCACGTCGGGGGCGGC---CTCGGCCCCCAGCTCTGCCTGCGCCCCCGGGAGACGGCCCACATCCCCTTCAAGTTCCAGAGCTTCTCGCTTGGCCGCGCGGCCCGGCCACAGGTGCCCGCCCCGCCTAGCGCAGAGAAGGACGCAGACGCCGGGTCCCTTCTGACGTCAGGGACACCCCCGGACACGTCCCGGCACGCCAAGGCCGTGTTCCGCGCG---------------GGCGGCAAGGCCCTGGCCGTGCTGTGTGTGACGGTGGTGCCGCAGCCCCACATGGTGGACCAGATCTTCCGCTTCTACCAGCCCGAGTGCTCGTTCCTGAAGAAGGCCATCCGCCTGCCGCCCTGGCACACGCTGCCA---GGGGCGCCTGTGGCCATGCCCGGGGAGGAGCCCCCGGTCCACGTTCGGTGCAGTGACCCCAACGTCATCTGCGAGACGCAGAGTGTGGGCCCCGGGGAGCCACGGGACGTGTTCCTGAAGGTGGCGAGTGGTCCCAGCCCCGAGACCAAAGACTTCTTTGTTGCTGTTTACACGGACCGCTGGCTGGCCGTGCCCGCCCAGATCTGGCAGGTGCAC------------GTACACGCCCTGCAGCGAGTGGACGCCTCCTGCGTCACCGGCCAGCGCACCCGCCTGTCCCTGGTCCTGCGGGGGACACAGGCCGCCAGGAACGTGCAGGCCTTCGCCTCGCACCCTCAGGAGCTGACGACGGACCCCCAGGGCGTCTTCGTGCTGCCGCCCCGCGGGGTGCTGGGCCTGGCGGTGACGCTGCGGCCCCGGCGGCCGGGCAGCCGCTTCCTGCACCTGCACCTGGTGGACGTGGAGCAGCACCAGCTCGTGGCCGCGTGGCTTGTGGGCCTCTCCTGCCGCCCGCCGCTCGTCTCCAAGGCCTTTGAGATCCGGCTGGCGGCGGGCGACGGGCGGGGGGTGCACAAGCGCATCACCTACACCAACCCCTACCCCGCCCCCCGCGCCTACCGCCTGCACAGCGACCGGCCCGACCTGCTGCGCTTCCGTGAGGATGCCTTCCAGGTGGGCCCCGGGGAGACCTACACCATCGGCCTCCACTTCCTGCCCGCGCCCAGTCCGGCC------GAGATCCTCATCTACATCAACGACCATGAAGACAAGACCGAGGAGACCTTCTGTGTCAAGGTCACCTCCCAGTG-
