# Supplementary material for: Six reference-quality genomes reveal evolution of bat adaptations
Source: Nature. 2020 Jul 22;583(7817):578–84. doi: 10.1038/s41586-020-2486-3 (PMC8075899; doi:10.1038/s41586-020-2486-3)
Supplement: Supplementary file 6 — Alignments of 12,931 protein-coding genes across 48 mammals. [file 41586_2020_2486_MOESM6_ESM.gz › suppDataFile/ENST00000381278.aln.fasta]

>HLrouAeg4
ATG---TCCGGGCCCCATGACTGCCTGCTGTGGCTGCTCCGGGGCGCCCCAAGCCAGCGGGGCTGCACCCTGTTCATCATCAGCTTCAAGTTCATGTTTTTGGTCTTTGTCATGATCTACTGGCACATTGCGGGGGAGCCCAGGAGCCAAGGACAGTTCTCTAACCTGCCTGTGGACGTTCCCTGCCCCCGCTTGATGCCTCAGACA---CCACCCTCCAGCACC------------------CCGGGC---AACATCTTCTTCCTGGAGACCTCGGACCGGACCAACCCCAACTTCCTGTTCATGTGCTCGGTGGAGTCAGCCGCCAGGGCCCACCCCGAGTCGCGGGTGATGGTCCTGATGAAGGGGCTG------CCGGGCGGCAACGCCTCGCTGCCGCGGCACCTGGGCCTGTCGCTGCTGGGCTGCTTCCCCAACGTGCACCTGCGCCCGCTGGACCTGGCGGAGCTGTTTCGGGACACGCCGCTGGCGGCCTGGCACGCGGCGGCGGGGCGGCGGTGGGAGCCCTACCTGCTGCCCGTGCTCTCCGACGCCTCCAGGCTGGCGCTCATGTGGAAGTTCGGCGGCATCTACCTGGACACGGACTTCATCGTCCTCAAGGACCTGAGGAACCTGAGCAATGCGCTGGGCGTCCAGTCCCGCTACGTCCTCAACGGGGCCTTCCTGGCCTTCGAGCGCCGCCACGCGTTCATAGCGCTGTGCATGCGCGACTTCGTGGCGCACTACAACGGCTGGATCTGGGGCCACCAGGGCCCGCAGCTGCTCACGCGCGTCTTCAAGAAGTGGTGCTCCATCCGCAGCCTGGGCGAGCGCCGC------GCCTGTCACGGCGTCACCACCCTGCCCCCCGAGGCCTTCTACCCCATCCCCTGGCAGAACTGGAAGAAGTACTTCGAGGATGTGAGCCCCGAGGAGCTGCCACGGCTGCTCAACGCCACCTACGCCGTCCACGTGTGGAACAAGAAGAGCCAGGGCACGCGCTTCAAGGCTACGTCCAGAGCGCTGCTGGCCCAGCTCCATGCCCGCTACTGCCCCACGACGCACGAGGCCATGAAGATG---TACTTG---
>oryCun2
ATG---TCCAGGCCCCCCGACTGGCTGCTGCGTCTGCTCCCCAGCGCCCCGAGGCAGCGGGTCTGCACCCTGTTCGTCATCAGCTTCAAGTTCACGTTTCTCATCTCCGTCGTGATCTACTGGCACGTGGCGGGAGCGCCGGGGGACCCGGGGCGGCTCCAGAGCCTGCCTGCGCAGGTGCCCTGCCCCACCCTGGAGCCCCGCCCC------------------------------CCCACGCTGGGC---AGCATCTTCTTCCTGGAGACCTCGGAGCGCACGAACCCCAACTTCCTGTTCATGTGCTCCGTGGAGTCGGCCGCCAGGACCCACCCCGAGGCCCGCGTGGTGGTCCTGATGAAGGGGCTG------CCGGCGGGCAACGCCTCCCTGCCCCGGCACCTGGGCATCTCGCTCCTGGGCTGCTTCCCCAACGTGCAGATGCTCCCGCTGGACCTGGAGGAGCTGTTCCGGGGCACGCCGCTGGCGGCCTGGTACGCCGCGGCGCAGCGGCGCTGGGAGCCCTACCTGCTGCCGGTGCTGTCCGACGCCTCCAGGATCGCGCTGCTCTGGAAGTTCGGGGGCATCTACCTGGACACGGACTTCATCGTCCTCAGGAGCCTGAGGAACCTGACCAACGCGCTGGGCACCCAGTCCCGCTACGTCCTCAACGGCGCCTTCCTGGCCTTCGAGCGCCGGCACGAGTTCCTGGCGCTGTGCATGCGTGACTTCGTGGCCCACTACAACCGCTGGGTCTGGGGCCACCAGGGCCCCCAGCTGCTCACGCGGGTCTTCAAGAAGTGGTGCGCCACCCGCAGGCTGGCGGACAGCCAC------GCCTGCCGCGGCGTCACCGCCCTGCCCCGCGAGGCCTTCTACCCCATCGCCTGGCAGGACTGGAAGAAGTACTTTGAGGACGTCAGCCCCGAGGAGCTGGCCCGCATGCTGAACGCCACCTACGCCGTGCACGTGTGGAATAAGAAGAGCCAGGGCACGCGCTTCGAGGCCACGTCCAGGGCGCTGCTGGCCCAGCTCCACGCCCGCTACTGCCCCACCACGCACAAGGCCATGAAGATG---TACTTG---
>mm10
ATG---TCCAAGCCCCCCGACTGCCTGCTGCGGATGCTCAGGGGCACCCCCAGACAGCGGGTCTTCACCTTCTTCATCATCAGCTTCAAGTTCATGTTCTTGATCTCCATCCTGATCTACTGGCACACTGTGGGTGCACCCAAGGACCAAAGAGAG---TATAGCCTGCCAGTAGACTTCTCCTGCCCCCAGCTGGCCTTTCCTAGA---------------GTC------------TCTGCCCCAGGC---AACATCTTCTTCCTAGAGACATCGGACAGGACCAGTCCCAACTTTCTATTTATGTGTTCTGTGGAATCAGCTGCCAGGGCACACCCTGAATCCCAGGTGGTTGTGCTGATGAAAGGGCTG------CCTAGGGACACCACAGCTCAGCCCCGGAACCTCGGCATCTCTCTTCTGAGCTGTTTTCCTAATGTCTGGATACGACCTCTGGACTTGCAAGAACTGTTTGAGGACACACCACTGGCAGCCTGGTACTCGGAGGCACGGCACAGATGGGAGCCCTACCAGTTGCCCGTACTGTCTGATGCTTCCAGGATCGCACTCCTCTGGAAGTTTGGTGGGATCTACCTGGACACAGACTTCATCGTCCTCAAGAACCTGCTCAACCTGACCAACACGCTGGGCATCCAATCCCGCTATGTCCTCAACGGTGCCTTCCTAGCCTTCGAGCGCAAGCATGAGTTCTTGGCACTGTGTCTACATGACTTCGTGGCCAACTACAATGGTTGGATTTGGGGTCACCAGGGCCCCCAACTGCTTACCCGAGTCTTCAAGAAGTGGTGTTCCATCCAAAGCCTGGAAAAGAGCCAT------GCTTGCCGTGGGGTCACTGCCCTGCCCCCCGAGGCCTTCTACCCCATCCCCTGGCAGAACTGGAAGAAATACTTTGAAGACATCAGCCCCGAGGAGCTGACCCAGCTGCTCAATGCCACCTATGCTGTTCATGTGTGGAACAAGAAAAGTCAGGGTACACACCTAGAGGCCACATCCAAGGCTCTGCTGGCCCAGCTACATGCCCGCTATTGCCCTACGACACATAGAGCCATGAAGATG---TACTTG---
>eriEur2
ATG---CCCAGGCCCCCCGACTGCCTGCTGAGGCTGCTTCGGGGTGCCCCGAGGCAGTGGGTCTGCGCCCTGTTCCTC---AGCGTCAAGTTCACCTTCTTCGTCTCTGTCGCCATCTACTGGCATGTGGTGGGAGAACCCAGGGGCCACAGACTGAGCTCCACCCTGCCCTTGCATGTGCCATGTCCCCGAGGGACACCCCACGCA------CCATCCCCCGGC------------CCCCCACCTCCA---GACATCTTCTTTCTGGAGACCTCAGACCGCATCAACCCCAGCTTCCTGTTCACCTGCTCAGTGGAGTCAGCAGCCAGGGCGCACCCCGAGTCCCGGGTGGTGGTGTTGATGAAGGGGCTG------CCCCCAGACAATGCCTCACTGCCCCACCACCTGGGCCTCTCACTGCTGGGCTGCTTCCCCAACGTGCAGGTGCTTCCACTGGACCTGGAGGAGCTATTCTGGGACACCCCGCTGGCAGGCTGGCACGCGGGGGCGCGGGGCCGCTGGGAGCCCTACCCTCTGCCTGTGCTGTCAGATGCTGCCCGGCTGGCGCTGCTGTGGAAGTTCGGGGGCATCTACCTGGACACGGACTTCATTGTGCTCAAGGACCTGCGCAACCTCACCAACGCCCTGGGCACCCAGTCGCGCTATGTCCTCAACGGTGCCTTCCTGTCCTTCCAGCGCCGCCACCAGTTTGTGGGACTGTGCATGCGGGACTTCGTGGAGCATTACAATGGCTGGGTGTGGGGCCACCAGGGCCCACAGCTGCTCACACGGGTCTTCAAGAAGTGGTGCTCCATCCGCAGCCTGAGCCAGAGCCAC------GCCTGCCGTGGGGTCACTGCCCTGCCCACCCAGGCCTTCTACCCCGTGCCCTGGCAGGACTGGAAGCGCTACTTTGAGGACATAGGCCCCGAGGAGCTGCAAAGCCTGCTCAATGCCACCTATGCCGTGCACGTGTGGAATAAGAAAAGCCAGGGCACATACCTGCGGGCCTCGTCCAGGGCGCTGCTGGCCCAGCTGCACTTGCGTTACTGCCCCAGCACGTACGCTGTCATGAAGTTGTCCCAGGCT---
>rn6
ATG---TCCAAGCCCCCCGACTGCCTGCCTCGGATGCTCAGGGGCACGCCCAGACAGCGGGTCTTCACCCTCTTCATTATCAGCTTCAAGTTCACCTTCTTGGTCTCCATCCTGATCTATTGGCACACAGTGGGTGCACCCAAGGACCAAAGACGACAGTACAGCCTGCCAGTGGACTTCCCCTGCCCCCAGCTGGCCTTTCCTAGA---------------GTC------------TCTGCCCCAGGC---AACATCTTCTTCCTAGAGACCTCCGACAGGACCAACCCCAGCTTTCTGTTTATGTGTTCTGTGGAATCAGCTGCCAGGGCACACCCTGAGTCCCAGGTGGTGGTGCTCATGAAAGGGCTG------CCTAGGGACACTACCGCATGGCCCCGGAACCTTGGCATCTCTCTCCTGAGCTGCTTTCCCAATGTCCAGATACGACCTTTGGACCTGCAAGAACTGTTTGAGGACACGCCACTGGCAGCCTGGTACTTGGAGGCACAGCACAGGTGGGAACCCTACCTGTTGCCGGTGCTGTCTGACGCTTCCAGGATCGCACTCCTCTGGAAGTTTGGTGGCATCTACTTGGACACAGACTTCATCGTCCTCAAGAACTTACGCAACCTGACCAACATGCTGGGCATCCAGTCCCGCTACGTCCTCAATGGCGCCTTCCTAGCCTTCGAGCGTAAGCACGAGTTCCTGGCACTGTGCATACGTGACTTTGTGGCCCATTACAATGGTTGGATTTGGGGCCACCAGGGCCCCCAACTGCTTACCCGAGTCTTCAAGAAGTGGTGTTCCATCCACAGCCTGAAGGAGAGCCGA------GCTTGCCGCGGGGTCACTGCCCTGCCTCCCGAGGCCTTTTACCCCATCCCCTGGCAGAACTGGAAGAAATACTTTGAAGACGTCAGCCCCGAGGAGCTAGCCCAGCTGCTCAATGCCACCTATGCTGTTCATGTGTGGAACAAGAAAAGTCAGGGTACACATCTAGAGGCCACATCCAGGGCTCTGCTGGCTCAGCTACATGCCCGCTACTGCCCTACGACGCACAGAGCCATGACGATG---TACTTG---
>criGri1
ATG---TTCAAGTCCCCCAACTGCCTGCTGAGGATGCTCAGGGGAACCCCCAGACAGCGGTTCTTCACACTCTTCATTATCAGCTTGAAGTTCACATTCTTTGTCTCCGTCATGATCTACTGGCACACTGTGGGTGCACCCAAGGACCAAGGACAG---AATAGCCTGCCAGTGGACATCCCCTGCCCCCAGATGGCCTCTCCTGGC---------------ATC------------TTTGCCCCAGGC---AACATCTTCTTCCTAGAGACCTCAGACAGGACCAAACCTAGCTTTCTGTTTATGTGTTCTGTGGAGTCAGCTGCCAGGGCACACCCAGAGACCCAGGTTGTGGTGCTTATGAAAGGGCTG------CATAGATACAAGACAGCCCTGCCTCGGAACCTTGGCATTTCTCTCCTGAGATGCTTCCCCAATGTCCAGATACGACCTCTGGACCTGAAGGAGCTGTTTCAGGACACACCATTGGCAGCTTGGTACTTGAAGGTGCAGCACAGCTGGGAGCCCTATCTGCTGCCAGTGCTGTCTGATGCCTCCAGGATCGCGCTTCTCTGGAAGTTCGGTGGCATCTACCTGGACACAGACTTCATTGTCCTCAAGAACCTGAGGAATCTGACCAACACACTGGGTGTCCAATCCCGATACGTCCTCAACGGAGCCTTCCTGGCCTTTGAACGCCACCATAACTTTTTGGCACTGTGCATACGTGACTTTGTGGACAACTACAATGGCTGGATTTGGGGTCACCAGGGCCCCCAGCTGCTCACCCGGGTCTTTAAGAAGTGGTGTTCCATCCGAAGCCTGAAGGAGACCCAC------ACTTGCCGTGGAGTCATTGCTCTGCCCCCTGAGGCCTTCTACCCCATTCCCTGGCAGAACTGGAAGAAATACTTTGAAGATATCAGCCCTGAGGAGCTGGCACGGCTACTCAATGCCACCTATGCTGTTCACGTGTGGAACAAGAAAAGTCAGGGTACACACCTAGATTCCATGTCCAGGGCTCTGCTGGCCCAGCTATATGGCCGCTACTGCCCCACAACACATGAAGCCATGAAGATG---TACTTG---
>hetGla2
ATG---TCCCGGCCCCTAGACCGCCTGCTGCGACTGCTGTGGGGCTCCCCCAGGCAGCGGATTTGCACCCTCTTCCTCATCAGCTTCAAGTTCACATGCTTCGTCTCCATCATGCTCTACTGGCAT------------------------------------------------------------------------------------------------GCC---------------------GGC---AACATCTTTTTCCTGGAGACGTCGGACCGGACCAACCCCAGCTTCCTGTTCATGTGCTCGGTGGAGTCGGCCGCCAGGGCGCACCCCGAGGCACGGGTGGCGGTGCTGATGAAGGGGCTG------CATGGCCGCGGTGCCCCCCTGCCCCGGCACCTGGGCATCTCGCTCCTGGGCTGCTTCCCCAACGTCGAGATGCTGCCGCTGGACCTGGATGCGCTATTCCGTGGGACCCCGCTGGCTGCCTGGCATGCGGCTGCGCAGTGGCGCTGGGAGCCCTACCTGCTTCCCGTGACCTCGGACGCTGCGCGCCTCGCGCTGCTGTGGAAGTTTGGTGGCATCTACCTGGACACGGACTTCATCGTCCTCCGTAGCCTGGGGAACCTCAGCAACGCGCTGGGCATGCAGTCGCGCCACGTCCTCAATGGCGCCTTCCTGGCCTTCGAGCGGCAGCACGAGTTCCTGGCCCTGTGCATGCGTGACTTCGTGGCCCAGTACAACGGCTGGGTGTGGGGCCACCAGGGCCCGCAGCTGCTCACGCGCGTCTTCAAGAAGTGGTGCAGCACCCGCAGCCTGGCCCAGAGCCAC------AGCTGCCATGGCGTCACCACCCTGCCCCGCCAGGCCTTCTACCCCGTGCCCTGGCAGAGCTGGAAGAAGTACTTCGAGGATGTCAGCCCCGAAGAGCTGGCACGGCTCCTCAACGGCACCTACGCTGTGCACGTGTGGAACAAGAAGAGCCAGGGCACACACTTTGAGGCCACGTCCCAGGCTCTGCTGGCCCAGCTGCATGCCCGATACTGCCCCATGACCCACGCGGCCATGACACTG---TACCTG---
>bosTau8
ATGACTTCGGCGCCCCCCGACTGCCTGCTGCGGCTGCTCCGGGACACCCCGAGGCAGCGGGTCTGCACCCTGTTCATCATTGGCTTCAAGCTCACCTTCTTCGTCTCCGTCATGGTCTACTGGCACGTCGTGGGAGAGCCGGGGGGCCAAGGACAACTCTCTAACCTGCCTGTGGACGTCCCCTGCCCCCACATGGTCCCCCCGACCCCCCCGCCCTCCGGCATC------------CCGCCTCCAGGC---AACATCTTCTTCCTGGAGACCTCTGACCGGACTAACCCCAACTTCCTGTTCATGTGCTCCGTGGAGTCAGCTGCCAGGGCGCACCCCGAGTCCCCAGTGGTGGTCCTGATGAAGGGACTG------CCTGGCGGGAACGCCTCCCGCCCGCGGCACCTGGGCCTCTCGCTCCTGGGCTGCTTCCCCAACGTCCAGATGCGCCCCCTGGACCTGGGGGAGCTCTTCCGGGACACGCCCCTGGCCGCCTGGTACGCGGCTGTGCAGCGGCGCTGGGAGCCCTACCTCCTGCCGGTGCTCTCGGACGCCTCCAGGATCGCGCTGCTGTGGAAGTTCGGCGGCATCTACCTGGACACGGACTTCATCGTCCTCAAGGACCTGAGGAACCTGACCAACGCGCTGGGCACCCAGTCGCGCTACGTCCTCAACGGCGCCTTCCTGGCCTTCGAGCAGCACCACGAGTTCATGGCGCAGTGCATGCGTGACTTCGTGACCCACTACAACGGCTGGATCTGGGGTCACCAGGGCCCGCAGCTGCTCACGCGGGTCTTCAAGAAATGGTGCTCCATCCGCAGCCTGAGCGAGAGCCGC------GCCTGCCGCGGCGTCACCACACTGCCCCCCGAGGCCTTCTACCCTATCCCCTGGCAGAACTGGAAGAAGTACTTCGAAGACATCAGCCCCCAGGAGCTGACCCGGCTACTCAATGCCACCTTCGCGGTCCACGTGTGGAACAAGAAGAGCCAGGGCACACGCTTTGAGGCCACGTCCAAGGCCCTGCTGGCCCAGCTCCATGCCCGCTACTGCCCGACGACGCACAAGGCCATGAAGATG---TACTTG---
>HLpipKuh2
ATG---CCCAGGCCCCCGGACTGCCTGCTGGGGCTGCTCCGGGGCGCCCCGAGCCAGCGGGCCTGCACCCTGTTCCTCATCAGCTTCAACTTCATGTGCCTGGTGTCCCTCATGATCTACTGGCACGTGGCGGGCGAGCCGGGGGGCCCGGCGCGGCTCTCTAACCTGCCCGCCGACATCCCCTGCCCCCGCCTGGAGCCCCCCGCGGCGCCCCCCGGTGGCGCC------------CCGCCCCCCACC---AACATCTTCTTCCTGGAGACCTCGGACCGCACCGACCCCAACTTCCTGTTCATGTGCTCCGTGGAGTCGGCGGCGCGGGCGCACCCCGAGGCGCGGGTGGCCGTGCTGATGAAGGGGCTGCTCGGCCGCGGCGCCAACGCGTCCCTCCCGCCCAGCCTGGGCCTCTCGCTGCTGCGCTGCTTCCCCAACGTGCGGCTGCGGCCGCTGGACCTGGCCGCGCTGTTCCGGGCCACGCCGCTGGCCGCCTGGCACGACGCCACGCGCGGCCGCTGGCAGCCCTACCCGCTGCCCGTGCTGTCGGACGCCGCGCGGCTGGCGCTGCTCTGGAAGCTCGGCGGCATCTACCTGGACACGGACTTCATCGTGCTGCGCAGCCTGCGCAGCCTCAGCAACGCGCTGGGCGCGCAGTCCCGCTACGTGCTCAACGGCGCCTTCCTGGCCTTCGAGCGCCGCCACGCCTTCCTGGCGCTGTGCATGCGGGACTTCGTGGCGCGCTACAACGGCTGGGTGTGGGGCCACCAGGGCCCGCAGCTGCTCACGCGCGTCTTCAAGCGCTGGTGCGGCACCCGCAGCCTGGCCGAGCGCCGG------GCCTGCCGCGGCGTGCGCGCCCTGCCCCGCGAGGCCTTCTACCCGGTGCCCTGGCAGGACTGGAAGAGGTACTTCGAGGACGTCCGCCCGGACGAGCTGCCCCGGCTGCTCAACGCCACCTACGCCGTGCACGTGTGGAACAAGAAGAGCCAGGGCACGCGGCTGGAGGCCACGTCCCGGGCGCTGCTGGCCCAGCTGTACGCCCGCTACTGCCCCACCACGCACCAGGCCATGAAGATG---TACCTG---
>hg38
ATG---TCCAAGCCCCCCGACCTCCTGCTGCGGCTGCTCCGGGGCGCCCCAAGGCAGCGGGTCTGCACCCTGTTCATCATCGGCTTCAAGTTCACGTTTTTCGTCTCCATCATGATCTACTGGCACGTTGTGGGAGAGCCCAAGGAGAAAGGGCAGCTCTATAACCTGCCAGCAGAGATCCCCTGCCCCACCTTGACACCCCCCACC---CCACCCTCCCACGGC------------CCCACTCCAGGC---AACATCTTCTTCCTGGAGACTTCAGACCGGACCAACCCCAACTTCCTGTTCATGTGCTCGGTGGAGTCGGCCGCCAGAACTCACCCCGAATCCCACGTGCTGGTCCTGATGAAAGGGCTT------CCGGGTGGCAACGCCTCTCTGCCCCGGCACCTGGGCATCTCACTTCTGAGCTGCTTCCCGAATGTCCAGATGCTCCCGCTGGACCTGCGGGAGCTGTTCCGGGACACACCCCTGGCCGACTGGTACGCGGCCGTGCAGGGGCGCTGGGAGCCCTACCTGCTGCCCGTGCTCTCCGACGCCTCCAGGATCGCACTCATGTGGAAGTTCGGCGGCATCTACCTGGACACGGACTTCATTGTTCTCAAGAACCTGCGGAACCTGACCAACGTGCTGGGCACCCAGTCCCGCTACGTCCTCAACGGCGCGTTCCTGGCCTTCGAGCGCCGGCACGAGTTCATGGCGCTGTGCATGCGGGACTTCGTGGACCACTACAACGGCTGGATCTGGGGTCACCAGGGCCCGCAGCTGCTCACGCGGGTCTTCAAGAAGTGGTGTTCCATCCGCAGCCTGGCCGAGAGCCGC------GCCTGCCGCGGCGTCACCACCCTGCCCCCTGAGGCCTTCTACCCCATCCCCTGGCAGGACTGGAAGAAGTACTTTGAGGACATCAACCCCGAGGAGCTGCCGCGGCTGCTCAGTGCCACCTATGCTGTCCACGTGTGGAACAAGAAGAGCCAGGGCACGCGGTTCGAGGCCACGTCCAGGGCACTGCTGGCCCAGCTGCATGCCCGCTACTGCCCCACGACGCACGAGGCCATGAAAATG---TACTTG---
>panTro5
ATG---TCCAAGCCCCCCGACCTCCTGCTGCGGCTGCTCCGGGGCGCCCCAAGGCAGCGGGTCTGCACCCTGTTCATCATCGGCTTCAAGTTCACGTTTTTCGTCTCCATCATGATCTACTGGCACGTTGTGGGAGAGCCCAAGGAGAAAGGGCAGCTCTATAACCTGCCAGCAGAGATCCCCTGCCCCACCTTGACACCCCCCACC---CCACCCTCCCACGGC------------CCCACTCCAGGC---AACATCTTCTTCCTGGAGACTTCAGACCGGACCAACCCCAACTTCCTGTTCATGTGCTCGGTGGAGTCGGCCGCCAGAACTCACCCCGAATCCCACGTGCTGGTCCTGATGAAAGGGCTT------CCGGGTGGCAACGCCTCCCTGCCCCGGCACCTGGGCATCTCACTTCTGAGCTGCTTCCCGAATGTCCAGATGCTCCCGCTGGACCTGCGGGAGCTGTTCCGGGACACACCCCTGGCCGACTGGTACGCGGCCGTGCAGGGGCGCTGGGAGCCCTACCTGCTGCCCGTGCTCTCCGACGCCTCCAGGATCGCACTCATGTGGAAGTTCGGCGGCATCTACCTGGACACGGACTTCATTGTTCTCAAGAACCTGCGGAACCTGACCAACGTGCTGGGCACCCAGTCCCGCTACGTCCTCAACGGCGCGTTCCTGGCCTTCGAGCGCCGGCACGAGTTCATGGCGCTGTGCATGCGGGACTTCGTGGACCACTACAACGGCTGGATCTGGGGTCACCAGGGCCCGCAGCTGCTCACGCGGGTCTTCAAGAAGTGGTGTTCCATCCGCAGCCTGGCCGAGAGCCGC------TCCTGCCGCGGCGTCACCACCCTGCCCCCTGAGGCCTTCTACCCCATACCCTGGCAGGACTGGAAGAAGTACTTTGAGGACATCAACCCCGAGGAGCTGCCGCGGCTGCTCAGTGCCACCTATGCTGTCCACGTGTGGAACAAGAAGAGCCAGGGCACGCGGTTCGAGGCCACGTCCAGGGCACTGCTGGCCCAGCTCCATGCCCGCTACTGCCCCACGACGCACGAGGCCATGAAGATG---TACTTG---
>gorGor5
ATG---TCCAAGCCCCCCGACCTCCTGCTGCGGCTGCTCCGGGGCGCCCCAAGGCAGCGGGTCTGTACCCTGTTCATCATCGGCTTCAAGTTCACGTTTTTCGTCTCCATCATGATCTACTGGCACGTTGTGGGAGAGCCCAAGGAGAAAGGGCAGCTCTATAACCTGCCAGCAGAGATCCCCTGCCCCACCTTGGCACCCCCCACC---CCACCCTCCCACGGC------------CCCGCTCCAGGC---AACATCTTCTTCCTGGAGACTTCAGACCGGACCAACCCTAACTTCCTGTTCATGTGCTCGGTGGAGTCGGCCGCCAGAACTCACCCCGAATCCCACGTGCTGGTCCTGATGAAAGGGCTT------CCGGGTGGCAACGCCTCCCTGCCCCGGCACCTGGGCATCTCACTTCTGAGCTGCTTCCCGAATGTCCAGATGCTCCCGCTGGACCTGCGGGAGCTGTTCCGGGACACACCCCTGGCCGACTGGTACGCGGCCGTGCAGGGGCGCTGGGAGCCCTACCTGCTGCCCGTGCTCTCCGACGCCTCCAGGATCGCACTCATGTGGAAGTTCGGCGGCATCTACCTGGACACGGACTTCATTGTTCTCAAGAACCTGAGGAACCTGACCAACGTGCTGGGCACCCAGTCCCGCTACGTCCTCAACGGCGCTTTTCTGGCCTTCGAGCGCCGGCACGAGTTCATGGCGCTGTGCATGCAGGACTTTGTGGACCACTACAACGGCTGGATCTGGGGTCACCAGGGCCCGCAGCTGCTCACGCGGGTCTTCAAGAAGTGGTGTTCCATCCGCAGCCTGGCCGAGAGCCGC------GCCTGCCGCGGCGTCACCACCCTGCCCCCTGAGGCCTTCTACCCCATCCCCTGGCAGGACTGGAAGAAGTACTTTGAGGACATCAACCCCGAGGAGCTGCCGCGGCTGTTCAGTGCCACCTATGCTGTCCACGTGTGGAACAAGAAGAGCCAGGGCACGCGGTTCGAGGCCACGTCCAGGGCACTGCTGGCCCAGCTCCATGCCCGCTACTGCCCCACGACGCACGAGGCCATGAAGATG---TACTTG---
>ponAbe2
ATG---TCCAAGCCCCCCGACCTCCTGCTGCGGCTGCTCCGGGGCGCCCCAAGGCAGCGGGTCTGCACCCTGTTCATCATCGGCTTCAAGTTCACGTTTTTCGTCTCCATCATGATCTATTGGCACGTTGTGGGAGAGCCCAGGGAGAAAGGGCAGCTCTATAACCTGCCAACAGAGATCCCCTGCCCCACCTTGGCACCCCCCACC---CCACCCTCCCACGGC------------CCGGCTCCAGGC---AACATCTTCTTCCTGGAGACTTCAGACCGGACCAACCCCAACTTCCTGTTCATGTGCTCGGTGGAGTCGGCAGCCAGAACTCACCCCGAATCCCACGTGCTGGTCCTGATGAAAGGGCTT------CCGGGTGGCAACGCCTCCCTGCCCCGGCACCTGGGCATCTCACTTCTGAGCTGCTTCCCAAATGTCCAGATGCTCCCGCTGGACCTGCGGGAGCTGTTCCGGGACACACCCCTGGCCGACTGGTACACGGCCGTGCAGGGGCGCTGGGAGCCCTACCTGCTGCCCGTGCTCTCCGACGCCTCCAGGATCGCACTCATGTGGAAGTTCGGCGGCATCTACCTGGACACGGACTTCATTGTTCTCAAGAACCTGCGGAACCTGACCAACGTACTGGGCACCCAGTCCCGCTACGTCCTCAACGGCGCCTTCCTGGCCTTCCAGCGCCGGCACGAGTTCATGGCGCTGTGCATGCGGGACTTCGTGGACCACTACAACGGCTGGATCTGGGGTCACCAGGGCCCGCAGCTGCTCACGCGGGTCTTCAAGAAGTGGTGTTCCATCCGCAGCCTGGCCGAGAGCCGC------GCCTGCCGCGGCGTCACCACCCTGCCCCCCGAGGCCTTCTACCCCATCCCCTGGCAGGACTGGAAGAAGTACTTTGAGGACATCAGCCCCGAGGAGCTGCCGCGGCTGCTCAACGCTACCTATGCTGTCCACGTGTGGAACAAGAAGAGCCAGGGCACGCGGTTCGAGGCCACGTCCAGGGCGCTGCTGGCCCAGCTCCATGCCCGCTACTGCCCCACGACGCACGAGGCCATGAAGATG---TACTTG---
>macFas5
ATG---TCCAAGCCCCCCGACCTCCTGCTGCGGCTGCTGCGGGGTGCCCCAAGGCAGCGGGTCTGCGCCCTGTTCATCATCGGCTTCAAGTTCACGTTTTTCGTCTCCATCATGATCTACTGGCATGTTGTGGGAGAGCCCAAGGAGCAAGGGCAGCTGTATAACCTGCCAGCAGATATTCCCTGCCCCACCTTGGCACCCCCCGCC---CTACCCTCCCACGGC------------CCTGCTCCGGGC---AACATCTTCTTCCTGGAGACTTCAGACCGGACCAACCCCAACTTCCTGTTCATGTGCTCCGTGGAGTCGGCGGCCAGAACTCACCCCGAATCCCACGTGCTGGTCCTGATGAAAGGGCTT------CCAGGTGGCAACGCCTCCCTGCCCCGGCACCTGGGCATCTCACTTCTGAGCTGCTTCCCGAATGTCCAGATGCTCCCGCTGGACCTGCAGGAACTGTTCCGGGACACACCCCTGGCCGACTGGTACGCGGCTGTGCAGGGGCGCTGGGAACCGTACCTGCTCCCCGTGCTCTCCGACGCCTCCAGGATCGCACTCATGTGGAAGTTCGGCGGCATCTACCTGGACACCGACTTCATTGTTCTCAAGAACCTGAGGAACCTGACCAACATGCTGGGCACCCAGTCCCGCTACGTCCTCAACGGCGCCTTCCTGGCCTTCGAGCGCAGGCACGAGTTCATGGCGCTGTGCATGCGGGACTTCGTGGACCACTACAACGGCTGGATCTGGGGTCACCAGGGCCCGCAGCTGCTCACGCGGGTCTTCAAGAAGTGGTGCTCCATCCGCAGCCTGGCCGAGAGCCAC------GCCTGCCGCGGCGTCACCACCCTGCCCCCCGAGGCCTTCTACCCCATCCCCTGGCAGGACTGGAAGAAGTACTTTGAGGACATCAACCCCGAGGAGCTGCCACAGCTGTTCAATGCCACCTATGCTGTCCACGTGTGGAACAAGAAGAGCCAGGGCACGCGGTTCAAGGCCACGTCCAGGGCACTGCTGGCCCAGCTCCATGCCCGCTACTGCCCCACGACACACAAGGCCATGAAGATG---TACTTG---
>saiBol1
ATG---CCCAAGCCCCCCGACCTCCTGCTGCGGCTGCTCCGGGGCGCCCCAAGGCAGCGGGTCTGCACCCTGTTCATCATCGGCTTCAAGTTCACATTTTGCGTCTCCATCATGATCTACTGGCACATCGTGGGAGAGCCCAAGGAGCAGGGGCAGCTCTATAACCTGCCAGCAGACATCCCCTGCCCCACCTTGGCACCCCTCACC---CCTCCCTCCCACAGC------------CCCCCTCCGGGC---GACATCTTCTTCCTAGAGACTTCGGACCGGACCAACCCCAACTTCCTCTTCATGTGCTCGGTGGAGTCGGCTGCCAGAACTCACCCTGAATCCCGTGTGCTGGTCCTGATGAAAGGGCTT------CCAGGTGGCAACGCCTCCCTGCCCCGGCACCTGGGCATCTCGCTTCTGAGCTGCTTTCCGAACGTCCAGATGCTCCCGCTGGACCTTCGGGAGCTGTTCCGGGACACGCCCCTGGCTGACTGGTACGCAGCGGCGCAGAGGCGCTGGGAGCCCTACCTGCTGCCCGTGCTGTCCGATGCCTCCAGGATCGCACTCATGTGGAAGTTCGGTGGCATCTACCTGGACACGGACTTCATTGTCCTCAAGAACCTGAGGAACCTGAGCAACGTGCTGGGCGCCCAGTCCCGCTACGTCCTCAACGGCGCCTTCCTGGCCTTCGAGCGACAGCACGAGTTCATGGCGCTGTGCATGCGGGACTTCGTGGATCACTACAACGGCTGGGTCTGGGGCCACCAGGGCCCCCAGCTGCTCACGCGCGTCTTCAAGAAGTGGTGCTCTATCCGCAGCCTCACCGAGAGCCAT------GCCTGCCGCGGGGTCACCGCCCTGCCCCCCGAGGCCTTCTACCCCATCCCCTGGCAGGACTGGAAGAAGTACTTCGAAGACATCAGTCCCCAGGAGCTGCCCCGGCTGCTCAACGCCACCTATGCCGTCCACGTGTGGAACAAGAAGAGCCAGGGCACCCACTTCAAGGTCACGTCCAGGGCGCTGCTGGCCCAGCTCCACGCCCGCTACTGCCCCACGACGCACGAGGCCATGAAGATG---TACTTG---
>micMur3
ATG---TTCAAGGCCCCCGACCTCCTGCTGCGGCTGCTGCGGGGCGCCCCGAGGCAGCGGGTCTGCACCCTGTTCATCATCGGCTTCAAGTTCACGTTTTTTGTCTCCATCATGATCTACTGGCACACTGTGGGAGAGCCCAAGGACCAGGGGCAACTCTATAACCTGCCTGCAGACATCCCCTGCCCCCCGTTGGCACCCCCCACC---CCGCCCTCCAGCACC------------CCCGCTGCAGGC---CACATCTTCTTCCTAGAGACTTCGGACCGGACCAACCCCAACTTCCTGTTCATGTGCTCGGTGGAGTCGGCCGCCAGGACTCACCCCGAGTCCCGGGTGACGGTCCTCATGAAGGGGCTG------CCTGGCGGCAACGCCTCCCTGCCCCGGCACCTGGGCCTCTCGCTTCTGGGCTGCTTCCCCAACGTGCAGATGCTCCCGCTGGACCTGGAGGAGCTGTTCCGGGACACGCCGCTGGCGGCCTGGTACGCGGCCGCGCGGGGGCGCTGGGAGCCCTACCTGCTGCCGGTGCTGTCCGACGCCTGCAGGATCGCGCTCATGTGGAAGTTCGGGGGCATCTACCTGGACACGGACTTCATCGTCCTCAAGAGCCTGCGGAACCTGACCAACGTGCTGGGCACGCAGTCGCGCTACGTCCTCAACGGCGCCTTCCTGGCCTTCGAGCGCCGGCACGCGTTCATGGCGCTGTGCATGCGTGACTTCGTGGCCCACTACAACGGCTGGATCTGGGGCCACCAGGGCCCGCAGCTGCTCACGCGGGTCTTCAAGAAGTGGTGCTCCATCCGCAGCCTGAGCGAGAGCCGC------TCCTGCCGCGGCGTCACCACCCTCCCCCCCGAGGCCTTCTACCCCGTCCCCTGGCAGAGCTGGAAGAAGTACTTTGAGGACACCAGCCCCGAGGAGCTGGCCCGGCTGCTCAACGCCACCTACGCCGTGCACGTGTGGAACAAGAAGAGCCAGGGCACGCACTTCGAGGCCACGTCCGGGGTGTTGCTGGCCCAGCTCCACGCCCGCTACTGCCCCACCACGCACGAGGCCATGAAGATG---TACCTG---
>HLequCab3
ATG---TCCAGGACCCCCAACTGCCTGCTGCAGCTGCTCTGGGGTGCATCGAGGCAGCGGGTCTACACCCTGTTCATCATCGGCTTCAAGTTCATCTTTTTCGTCTCTGTCATGATCTACTGGCACATTCTGGGAGAGCCCAGGGGCCAAGGACAATTCTTTAACCTGCCTGTTGACATCGCCTGCCCCCGCTTGGTCCCCCCGCCA---CCGCCCTCTAGCACC------------CCCGCTCTGCAC---AACATCTTCTTCTTGGAGACCTCAGACCGGACCAACCCCAACTTCCTGTTCATGTGCTCAGTGGAGTCGGCGGCCAGGGCCCACCCCGAGTCCCGGGTGGAGGTCCTGATGAAGGGGCTG------CCTGGTGGCAATGCCTCCCTCCCCCGGCACCTGGGCCTCTCTCTTCTGAGCTGCTTCCCCAACGTCCGGATACTCCCGCTGGACCTGGAGGGGCTGTTCCGGGACACGCCCCTGGCGGCCTGGCACGAGGCGGCGTGGCGGCGCTGGGAGCCCTACCTGCTGCCCGTGCTCTCCGACGCCGCCAGGATCGCGCTCATGTGGAAGTTCGGCGGCATCTACTTGGACACGGACTTCGTCGTCCTCAAGAACCTACGGAACCTGACCAATGTGCTGGGCACTCAGTCCCGCTATGTCCTCAATGGTGCCTTCCTGGCCTTTGAGCGCCAGCACGAGTTCATGGCGCTGTGCATGCGTGACTTCGTAGCCCACTATAACGGCTGGATCTGGGGCCACCAGGGCCCACAGCTGCTCACGCGGGTCTTCAAGAAGTGGTGTGGCATCCGCAGCCTGGATGAGAGCCAT------GCGTGCCGCGGTGTCACCACCCTGCCACCCGAGGCCTTTTACCCCATCCCCTGGCAGAACTGGAAGAAGTACTTTGAGGATGTCAGCCCCGAGGAGCTGTCCCGGCTGCTCAACGCCACGTACGCCGTGCACGTGTGGAACAAGAAGAGCCAGGGCACACGCTTTGAGGCCACGTCCAGGGCGCTGCTGGCCCAGCTCCACGCCCGCTACTGTCCCACGACGCACGAGGTGATGAAGATG---TACTTG---
>oryAfe1
ATG---TCCAGCCCCCCCGACTGCCCTCTGCGGCTGCTCCGAGGTGCCCCGAGGCAGCGCGTCTGCACCCTGTTCATCATCGGCTTCAAGTTCACATTCTTTGTCTCCGTCGTGATCTACTGGCACATTGTGGGTGAGCCCAAGGGCCAAGGACAGCCCTACAGCCTGCCGGCCGACATCCCCTGCCCCTCCTTGGCACCCCCCACG---CCGCCTTCCAGTAGC------------CCCTCTCCTGGC---AATATCTTCTTCCTGGAGACGTCAGACCGGACCAACCCCAACTTCCTGTTCATGTGCTCGGTGGAGTCGGCGGCCAGGGCCCACCCCGAGTCCCGGGTGGTGGTCCTGATGAAGGGGCTG------GTGGGGGGCAACGCGTCCCTGCCTCGGCACCTGGGCATCGCGCTTCTGAGCTGCTTCTCCAACGTGCAGATGCTCCCGCTCGACCTGGAGGCACTGTTCCAAGGCACGCCCCTGGCCGCCTGGTACGCAGCCGTGCGCCGGCGGTGGGAGCCCTACCTGCTCCCCGTGCTCTCCGACGCCGCCCGGATCGCGCTCATGTGGAAGTTTGGTGGCATCTACCTGGACACGGACTTCATCGTCCTCAAGAGCCTGCGGAACCTGACCAACGCGCTGGGCACCCAGTCCCGCTACGTCCTCAACGGCGCCTTCCTGGCCTTCGAGCGGCAGCATGAGTTCATGGCGCTGTGCATGCAGGACTTCGTGGCCCACTACAACGGCTGGGTCTGGGGCCACCAGGGCCCGCAGCTGCTCACGCGGGTCTTCAAGAAGTGGTGCTCCATCCGCAGCCTGGGGGAGCGCCAC------GCCTGCCGCGGGGTCACCACCCTGCCCCGCGAGGCCTTCTACCCCATCGCCTGGCAGAACTGGAAGAGGTACTTTGAGGATGTCAACCCCGAGGAGCTGCCCCGGCTGCTTAACGCCACCTATGCCGTCCACGTGTGGAACAAGAAGAGCCAGGGTACCCACTTCCAGGCCACGTCCCGGGCACTCCTGGCTCAGCTGCACGCCCTCTACTGCCCCACCACCCACGGAGCCATGAAGATG---TACTTG---
>triMan1
ATG---TCCAGTCCCCCTGACTGCTTGCTGCGGCTGCTCCGAGGCGCCCCCAGGCAGTGGGTCTGCACCCTATTCATCATCGGCTTCAAGTTCACGTTCTTTGTCTCCCTCATGATCTACTGGCATATTGTGGGTGAGCCCAAGGGCCAAGGGCACCTGTACAGCCTACCAGCTGACGTCCGTTGTCCCCACCTGGCGCCCCTCATG---CCGCCCCCCAGTAGC------------TCCCCTCCCGGC---AACATCTTCTTCCTGGAGACGTCAGACCGGACCAACCCCAACTTCTTGTTCATGTGCTCGGTGGAGTCAGCAGCCAGAGCCCACCCCGAGTCCCGGGTGGTGGTCCTGATGAAGGGGTTG------CCAGGGGGCAACGCCTCCCTGCCCCGGCACCTGGGTATCTCGCTGCTGGGCTGCTTCCCCAATGTGCAGATGCTCCCGCTGGACCTGGGGGCACTGTTCCGCGGCACACCCCTGGCTGCCTGGCACGCGGCCACACGCTGGCAGTGGGAGCCCTACCTGCTGCCCGTGCTCTCCGACGCCGCCCGGATCGCACTCATGTGGAAGTTCGGTGGCATCTACCTGGACACGGACTTCATTGTCCTCAGGAGCCTGCGGAACCTGACCAACACGCTGGGCACCCAGTCCCGCTACGTCCTCAACGGTGCCTTCCTGGCCTTTGAGCAGAGGCACAAGTTCATGGCGCTATGCATGCGGGACTTCGTGGCCCACTACAACGGCTGGGTCTGGGGCCACCAGGGCCCGCAGCTGCTCACGCGGGTCTTTAAGAAGTGGTGCGGCATCCGTAGCCTGGGGGAGCGCCAC------ACCTGCCACGGCGTCACAACCCTGCCCCGAGAGGCCTTCTACCCCATCCCCTGGCAGAACTGGAAGAGGTACTTCGAGGACATTAGTCCCGAGGAGCTGGCCCGGCTGCTCAATGGCACCTATGCCGTCCATGTGTGGAACAAGAAGAGCCAGGGCACCCGCTTCGAGGCCACGTCCCGAGCGCTGCTGGCTCAGCTCCACGCTCGCTACTGTCCCACGACGCACGAGGCCATGAAGATG---TACTTG---
>loxAfr3
ATG---TCCAGACCCCATGACTGTTCACTGCGGCTGCTCCGAGGCGCCCCCAGGCAGTGGATCTGCACCCTTTTCATCATCGGCTTCAAGTTCACGTTCTTCGTCTCCCTCATGATCTACTGGCACATTGTGGGTGAGCCCAAGGGCCAAGGGCAGCTCTACAGCCTGCCGGTCGACATCCCTTGCCCCCGCCCGGCACCCCCCATG---CCATCCTCCAGTAGC------------CCCCCTCCCGGC---AACATCTTCTTCCTGGAGACTTCAGACCGGACCAACCCCAACTTCCTGTTCATGTGCTCAGTGGAGTCGGCGGCCAGGGCCCATCCCGAGTCCCGGGTGGTGGTCCTGATGAAGGGGCTG------CCGGGGGGCAACGCCTCCCTGCCCCGGCACCTGGGCATCTCGCTGCTGGGCTGCTTCCCCAATGTGCAGATGCGCCCACTGGACCTGGGGGCCTTGTTCCACGGCACGCCCCTGGCTGCCTGGCACGCAGCTGTGCGCCAGCGGTGGGAGCCCTACCGGCTGCCGGTGCTCTCAGACGCCGCCCGGATCGCGCTCATGTGGAAGTTTGGCGGCATCTACCTGGACACAGACTTCATCGTCCTCAAGAGCCTGCGGAACCTGACCAACACGCTGGGCACCCAGTCCCGCTACGTCCTCAACGGCGCTTTCCTGGCCTTTGAGCGGCGGCACAAGTTCATGGCGCTGTGCATGCAAGACTTTGTGGCTCACTACAACGGCTGGGTCTGGGGCCACCAGGGCCCCCAGCTGCTCACACGGGTCTTCAAGAAGTGGTGTGGCATCCGCAGCCTGGGGGAGCCCCGT------GCCTGCCACGGCGTCACCACCCTGCCCCGCGAGGCCTTCTATCCCATCCCCTGGCAGAACTGGAAGAGGTACTTTGAGGACGTCAGTCCCGAGGAGCTGACCCGGCTGCTCAACAGCACCTATGCCGTCCACGTGTGGAACAAGAAGAGCCAGGGCACCCGCTTCGAGGCCACCTCCCAGGCGCTGCTGGCTCAGCTCCACGCTCGCTACTGCCCCACGACGCATGAGGCCATGAAGATG---TACTTG---
>susScr11
ATG---TCCAGGCCCCCCGAATGCCTGCTGCGGCTGCTCCCAGGCGCCCCAAGGCAGCGGGTCTGCACCCTGTTCATCATCAGCTTCAAGTTCACGTTTTTCATCTCCGTCATGATCTACTGGCACATTGCGGGAGAGCCCCGGGGCCAAGGACCATTCTTTAGCCTGCCCTCCAGCATCCCCTGCCCCCACCTGGTCCCCCCGCCG---CCGCCCCCTGGCACC------------CCACGTCCAGGC---AGCATCTTCTTCCTGGAGACGTCTGACCGGACCAGCCCCAACTTCCTGTTCATGTGCTCGGTGGAGTCGGCCGCCAGGGCCCACCCCGAGGCCCGGGTGGCCGTGCTGATGAAGGGGCTG------CCCGGCGGGAACGCCTCCCTGCCCCGGCACCTGGGCCTCTCGCTCCTGAGCTGCTTCCCCAACGTCCAGATGCTGCCGCTGGACCTGGAGGAGCTGTTCCGGGACACGCCCCTGGCGGCCTGGTACGCGGCCGCGCGGCGCCGCTGGGAGCCCTACTTGCTGCCCGTGCTCTCGGACGCCTCCAGGATCGCGCTCCTGTGGAAGTTCGGGGGCATCTACCTGGACACGGACTTCATCGTCCTCAAGAACCTGCGGAACCTGACCAACGCGCTGGGCACCCAGTCCCGCTACGTCCTCAACGGCGCCTTCCTGGCCTTCGAGCGCCACCACGAGTTCATGGCGCTGTGCATGCGCGACTTTGTGGCCCACTACAACGGCTGGATCTGGGGCCACCAGGGCCCGCAGCTGCTCACGCGGGTCTTCAAAAAGTGGTGCTCCATCCGCAGCCTGCGCCAGAGCCAC------AGCTGCCGCGGCGTCACTGCCCTGCCCTCCGAGGCCTTCTACCCCATCCCCTGGCAGGACTGGAAGAAGTACTTTGAGGACATCAGCCCCGAGGCGCTGCCCCGGCTCCTCAATGCCACCTACGCCGTCCACGTGTGGAACAAGAAGAGCCAGGGCACACGCCTCGAGGTCACGTCCCAGGCCCTGCTGGCCCAGCTCCAGGCCCGCTACTGCCCGGCCACGCACGAGGTCATGAAGATG---TACTCG---
>HLmolMol2
ATG---TCCAGGCCCCCGGACTGCCTGCTGTGGCTGCTCCGGGGGGCCCCGAGCCAGCGGGGCTGCACCCTGTTCATCATCAGCTTCAAGTTCATGTTTTTGGTCTCCATCATGATCTACTGGCACATGATGGGGGGGCCCGAGAGCCAAGGGCAACTCTCTAACCTGCCCGTCGACGCCCCCTGCTCCCACCTGGTGCCCCCCAAA---CTGCCCTCCAGCACC------------CCACCTTCGGGC---AACATCTTCTTCCTGGAGACTTCGCACCGGACCAACCCCAACTTCCTGTTCATGTGCTCGGTGGAGTCAGCCGCCAGGGCCCACCCCGAGTCCCGGGTGGTGGTCCTGATGAAGGGGCTG------CCCGGCGGCAACGCCTCCCTGCCCCGGCACCTGGGCCTGTCGCTCCTGGGCTGCTTCCCCAACGTCCAGATGCTCCCGCTGGACCTGGAGGCGCTGTTCCGGGACACGCCCCTGGCGGCCTGGTACATGGCCCTGTGGCAGCGCTGGGAGCCCTACCTGCTGCCCGTGCTCTCCGACGCCGCCCGGCTGGCCCTCATGTGGAAGTTCGGGGGCATCTACCTGGACACGGACTTCATCGTCCTCAAGAGCCTGAGGAACCTGACCAACACGCTGGGCACCCAGTCCCGTTATGTCCTCAATGGTGCCTTCCTGGCCTTCGATCGCCACCACGAGTTCGTGGCCCTGTGCATGCGTGACTTCGTGGCCAACTACAACGGCTGGATCTGGGGCCACCAGGGCCCGCAGCTCCTCACCCGGGTCTTCAAGAAGTGGTGCTCCATCCGCAGCCTGAGCGAGAGCCGG------GGCTGCCGCGGCGTCCGCACCCTGCCCTGCGAGGCCTTCTACCCCATCCCCTGGCAGGACTGGAAGAAGTACTTCGAGGATATCAGCCCCGAGGAGCTGCACCGGCTGCTCCAAGCCACCTACGCCGTCCACGTGTGGAACAAGAAGAGCCAGGGCACGCGCCTCGAGGCCACGTCCAGGGCGCTGCTGGCCCAGCTCCATGCCCGCTACTGCCCCACGACACACGAGGCCATGAAGATG---TACTTG---
>HLrhiFer5
ATG---TCCAGGGCCCCTGACTGCCTGCTGTGGCCACTCCGGGGCATCCCGAGGCCGCGGTCCTGCACCCTGTTCATCATCAGCTTCAAGTTCATGTTTTTGGTCTCCATTATGATCTACTGGCACGTTGTTGGGGAGCCCAGGCGCCAAGGGCAGTTCTCCAACCTGCCTGTAGACGTTCCCTGCCCCCGCTTGGTGCCCCCCACC---CCGCCCTCCAGCACG------------CCCCCTCAGGGC---AACATCTTCTTCCTGGAGACTTCAGACCGGACCAACCCCAACTTCCTGTTCATGTGCTCAGTGGAGTCCGCTGCCAGGGCCCACCCCGAGTCCCGGGTCATGGTCCTGATGAAGGGGCTT------CCCAGCGGCAATGCCTCGTTGCCCCGGCACCTGGGCCTCTCGCTTCTGGGCTGCTTCCCCAACGTCCAGATGCTCCGGCTGGACCTGGAGGAGCTGTTCCGGGACACGCCCCTGGCGACCTGGTACACGGCCGTGCGGCGGCGATGGGAACCCTACCTGCTGCCCGTGCTCTCCGACGCCTCCCGGCTGGCGCTCATGTGGAAGTTTGGCGGCATCTACCTGGACACGGACTTCATCGTCCTCAAGAACCTGAGGAACCTGACCAACATGCTGGGCATCCAGTCCCGCTATGTCCTCAACGGCGCCTTCCTGGCCTTCGAGCGCCACCACGAGTTCATGGCACTGTGCATGCGGGACTTCGTGGCCCACTACAACGGCTGGGTCTGGGGCCACCAGGGCCCACAGCTGCTCACGCGGGTCTTCAAGAAGTGGTGCGCCACCCGCAGCCTGGGCGACAGCCAC------GCCTGTCGTGGCGTCACCATCCTGCCCTGTGAGGCCTTCTACCCCATCCCCTGGCAGAACTGGAAGAAGTACTTCGAGGATGTCAGCCCCGAGGAGCTGCCCCAGCTGCTGAATGCCACCTACGCCGTCCACGTGTGGAACAAGAAGAGCCAGGGCACGCGCTTCAAGGCCACGTCCCGAGCGCTACTGGCCCAGCTCCATGCCCGCTACTGCCCCACGACACACGCGGCCATGAAGATG---TACTTG---
>HLcamFer2
ATGCTGTCCAGGCCCCCCGACTGGCTGCTGTGGCTGCTCCGGGGCGCCCCAAGACAGCGGGTCTGCACCCTGTTTATCATCAGCTTCAAGTTCATGGTTTTTGTCTCCGTCATGATCTACTGGCACATCGTGGGAGAGCCCAGGGGCCAAGGACATTTCTCCAACCTGCCTGCCGACATCCCCTGCCCCCACTTGGTGCCCCCCACA---CCAGCCTCTGGAACC------------CCACCTCCAGGC---AACATCTTCTTCCTGGAGACTTCTGACCGGACCAACCCCAACTTCCTGTTCATGTGCTCAGTGGAGTCAGCAGCCCGGACCCACCCCGAGTCGCGGGTGGTGGTCCTGATGAAGGGGCTG------CCTGGCGGGAACGCCTCCCTACCCCGGCACCTGGGCCTCTCGCTGCTGGGCTGCTTCCCCAACGTGCGGATCCTCCCACTGGACCTGGAGGAGCTGTTCCGGGACACGCCCCTGGCAGCCTGGTACGCAGCTGTGCGGCAGCGGTGGGAGCCCTACCTGCTGCCCGTGCTCTCCGATGCCTCCAGGATTGCGCTCCTGTGGAAGTTTGGAGGCATCTACCTGGACACGGACTTCATCGTCCTCAAGAACCTGAGGAACCTGACCAATGCATTGGGCACCCAGTCCCGCTACGTCCTCAATGGCGCCTTCCTGGCCTTCGAGCGCCACCATGAGTTCATGGCGCTGTGCATGCGTGACTTCGTGGCCCACTACAACGGCTGGATCTGGGGCCACCAGGGCCCGCAGCTGCTCACGCGGGTCTTCAAGAAGTGGTGCTCCATCCGCAGCCTGGGCGAGAGCCAC------TTCTGCCGCGGCGTCACCACCCTGCCCTGTGAGGCGTTCTACCCCATCCCCTGGCAGAACTGGAAGAAGTACTTTGAAGATATCACCCCCGAGGAGCTGTCCCGGCTGCTCAATGCCACCTACGCTGTCCACGTGTGGAACAAGAAGAGCCAGGGCACTAGCTTCGAGGCCACGTCCAGGGCGCTGCTGGCCCAGCTCCACTCCCGCTACTGCCCCACGACGCATGAGGCCATGAAGATG---TACTTG---
>manPen1
ATG---TCCAGGCCCCCCGACTGGCTGCTGCGGCTGCTCTGGGGCACCCCAAGGCAGCGGGTCTGCACCCTGTTCATCATCAGCTTCAAGTTCACATTTTTTGTCTCTGTCATGATCTATTGGCACATTGTGGGGGAGCCCAGAGGCCAAGGACAATTCTCCAACCTGCCTGTTGACGTCTCCTGCCCCCACTTGGTGCCCCCCACA---CCTCCCTCC---ACC------------CCTCTTCCAGGC---AACATCTTCTTCCTGGAGACTTCAGACCGGACCAACCCCAACTTCCTGTTCATGTGCTCGGTGGAGTCGGCAGCCAGGGCCCACCCTGAGTCCCAGGTGGTGGTCCTGATGAAGGGGCTG------CACGGTGGCAGCCCCTCCCTGCCCCGGCACCTGGGCCTCTCGCTTCTGGGCTGCTTCCCCAATGTGCAGATCCTCCCCCTGGACCTGGAGGGACTGTTCCGGGACACGCCCCTGGCAGCCTGGTACGCGGCCCTGCAGCGGCGGTGGGAGCCCTACCTGCTGCCCGTGCTCTCCGACGCCTCCAGGATCGCGCTCATGTGGAAGTTCGGTGGCATCTACCTGGACACAGACTTCATCGTCCTCAAGAACCTGAGGAACCTCACCAATGTGCTGGGCACCCAGTCCCGCTACGTCCTCAATGGTGCCTTCCTGGCCTTCGAGCGCCACCACGAGTTCATGGCGCTGTGCATGCGTGACTTCGTGGCGCACTACAACGGCTGGATCTGGGGCCACCAGGGCCCGCAGCTGCTCACGCGGGTCTTCAAGAAGTGGTGCTCTATCCGCAGCCTGGATGAGAGCCAC------TCCTGCCGCGGCGTCACCACCCTGCCCTGTGAGGCCTTCTACCCCATCCCCTGGCAGAACTGGAAGAGGTACTTTGAGGACGTCAGCCCCGAGGAGCTGCCCCGGCTGCTCAACGCTACCTACGCCGTCCACGTGTGGAACAAGAAGAGCCAGGGCACACACTTCGAGGCCACGTCCAGGGTGCTGCTGGCCCAGCTCCATGCCCGCTACTGCCCCACGACGCACGAGGCCATGAAAATG---TACTTG---
>HLmanJav1
ATG---TCCAGGCCCCCCGACTGGCTGCTGCGGCTGCTCTGGGGCACCCCAAGGCAGCGGATCTGCACCCTGTTCATCATCAGCTTCAAGTTCACATTTTTTGTCTCTGTCATGATCTACTGGCACATTGTGGGGGAGCCCAGAGGCCAAGGACAATTCTCCAACCTGCCTGTTGACATCTCCTGCCCCCACTTGGTGCCCCCCACA---CCTCCCTCC---ACC------------CCTCTTCCAGGC---AACATCTTCTTCCTGGAGACTTCAGACCGGACCAACCCCAACTTCCTGTTCATGTGCTCGGTGGAGTCGGCAGCCAGGGCCCACCCCGAGTCCCAGGTGGTGGTCCTGATGAAGGGGCTG------CATGGTGGCAGCCCCTCCCTGCCCCGGCACCTGGGCCTCTCGCTTCTGGGCTGCTTCCCCAATGTGCAGATCCTCCCGCTGGACCTGGAGGGACTGTTCCGGGACACGCCCCTGGCAACCTGGTACGTGGCTGTGCAGCGGCGGTGGGAGCCCTACCTGCTGCCCGTGCTCTCCGACGCCTCCAGGATCGCGCTCATGTGGAAGTTCGGCGGCATCTACCTGGACACAGACTTCATTGTCCTCAAGAACCTGAGGAACCTCACCAATGTGCTGGGCACCCAGTCTCGCTACGTCCTCAATGGTGCCTTCCTGGCCTTCGAGCGCCACCACGAGTTCATGGCACTGTGCATGCGTGACTTCGTGGCGCACTACAACGGCTGGATCTGGGGCCACCAGGGCCCACAGCTGCTCACGCGGGTCTTCAAGAAGTGGTGCTCTATCCGCAGCCTGGATGAGAGCCAC------TCCTGCCGCGGCGTCACCACCCTGCCCTGTGAGGCCTTCTACCCCATCCCCTGGCAGAACTGGAAGAGGTACTTTGAGGACGTCAGCCCCGAGGAGCTGCCCCGGCTGCTCAATGCTACCTACGCCGTCCACGTGTGGAACAAGAAGAGCCAGGGCACACACTTTGAGGCCACGTCCAGGGTGCTGCTGGCCCAGCTCCATGCCCGCTACTGCCCCACAACGCACGAGGCCATAAAAATG---TACTTG---
>cerSim1
ATG---TCCAGGACCCCCCACTGCTTGCCGCGGCTGCTCCGGGGCGCCCCGAGGCAGCGGGTCTGCACCCTGTTCATCATCAGCTTCAAATGCACGTGTTTTGTCTTCATCATGATCTACTGGCACATTGTGGGAGAGCCCAGGAGCCAAGGACAGCTCTTGAACCTGCCTGTTGACATCCCCTGCCCCCGCTTGGTCCCCCCAGCG---GCGCCCTCCAGCACC------------CCCACTCCGGGC---AACATCTTCTTCCTGGAGACTTCAGACCGGACCAACCCCAACTTCCTGTTCATGTGCTCGGTGGAGTCGGCGGCCAGGGCCCACCCCGAGTCCCGGGTGGCGGTCCTGATGAAGGGGCTG------CCTGGCGGCAACGCCTCCCTGCCCCGGCACCTGGGCCTCTCGCTTCTGGGCTGCTTCCCCAACGTGCAGATGCTCCCGCTGGACCTGGAGGAGCTGTTCCGGGACACGCCCCTGGCGGCCTGGTACGAGGCCGTGCAGCGGCGGTGGGAGCCCTACCTGCTGCCTGTGCTCTCCGATGCGTCCAGGATTGCGCTCATGTGGAAGTTCGGTGGCATCTACCTGGACACGGACTTCATCGTCCTCAAGAACCTAAGGAACCTGACCAACGTGCTGGGCACCCAGTCCCGCTATGTCCTCAACGGTGCCTTCCTGGCCTTTGAGCGCCACCACGAGTTCATGGCGCTGTGCATGCGTGACTTCGTGGCCCACTATAATGGCTGGATCTGGGGCCACCAGGGCCCCCAGCTGCTCACGCGGGTCTTCAAGAAGTGGTGCTCCATCCGCAGCCTGGACGAGAGCCAC------GCCTGCCGCGGCGTCACCACCCTGCCCTCTGAGGCCTTCTACCCCATCCCCTGGCAGAACTGGAGGAAGTACTTCGAGGACATCAGCCCCGAGGAGCTGTCCCAGCTGCTCAATGCCACCTACGCCGTTCACGTGTGGAACAAGAAGAGCCAGGGGACACGCTTTGAGGCCACGTCCAGGGCGCTGCTGGCCCAGCTCCATGCCCGCTACTGCCCCACGACGCACGAGGCCATGAAGATG---TACCTG---
>felCat8
ATG---TCCAGGCCCCCTGACTGCCTGCTGCGGCTGCTCCGGGGAGCCCCGAGGCAGCGGGTCTGCACCCTGTTTATCATCAGCTTCAAGTTCACGTTTTTCGTCTCCGTCATGATCTACTGGCACATCGCGGGAGAGCCCGGCGGCCAGAGGGAGTTCTCTAACCTGCCTGCCGACGTCCCCTGCCCCCGGCTGGTGCCCCCTACG---CCGATCTCCAGCACC------------CCGCCTCCGGGC---AACATCTTCTTCCTGGAGACCTCAGACCGGACCAACCCCAACTTCCTTTTCATGTGCTCCGTGGAGTCGGCGGCCAGGGCTCACCCCGAGTCCCGGGTGGTGGTCCTGATGAAGGGGCTG------CCCGGCGGGAACGCCTCCCTGCCCCGGCACCTGGGGCTCTCGCTTCTGGGCTGCTTCCCCAACGTCCACGTGCTCCCGCTGGACCTGGAAGAGCTGTTCCGGGACACGCCGCTGGCGGCCTGGTACGCGGCCAGGCGACGCCGGTGGGAGCCTTACCTGCTGCCCGTGCTCTCCGACGCCTCCAGGATCGCACTCATGTGGAAGTTCGGGGGCATCTACCTGGACACGGACTTCATCGTCCTCAAGAGCCTGCGGAATCTGACCAACACACTGGGCACTCAGTCCCGCTACGTCCTCAACGGGGCCTTCCTGGCCTTCGAGCGCCACCACGAGTTCATGGCGCTGTGCATGCGAGACTTCGTGGCCCACTACAACGGCTGGATCTGGGGCCACCAGGGCCCGCAGCTGCTCACGCGGGTCTTCAAGAAGTGGTGCTCCGTCCGCAGCCTGGGTGACAGCCAC------GCCTGCCGCGGGGTCACCGCCCTGCCCTGTGAGGCCTTCTACCCCATCCCCTGGCAGAACTGGAAGAAGTACTTCGAGGACATCAGCCCCCAGGAGCTGCGCCGGCTGCTCAACGCCACCTACGCCGTCCACGTGTGGAACAGGAAGAGCCAGGGCACCCGCTTCAAGGCCACGTCCAGGGCACTGCTGGCCCAGCTCCATGCCCGCTACTGCCCCACGACACACGAGGCCATGAAGATG---TACTTG---
>canFam3
ATG---TCCAGGCCCCCCGAGTGCCTGCTGCGGCTGCTCCGGGGCGCCCCAAGACAGCGGGTCTGCACCCTGTTTATCATCAGCTTCAAGTTCACGTTTTTTGTCTCCATCATGATCTACTGGCACATTGTGGGAGAGCCGGGGGGCCAAAGAGAATTCCCGAACTTGCCTGCTGACGTCCCCTGCCCCCGACTGGTGCCCCCCACG---CAGCTCTTCAGCGCC------------CTGCCTCCGGGC---AACATCTTCTTCCTGGAGACGTCAGACCGGACCAACCCCAACTTCCTATTCATGTGCTCGGTGGAGTCGGCCGCCAGGGCCCACCCCGAGTCCCGGGTGGTGGTCCTGATGAAGGGGCTG------CCCGGCGGGAATGCGTCGCTGCCCCGGCACCTGGGCCTGTCGCTCCTGGGCTGCTTCCCCAACGTGCACATGCTCCCGCTGGACCTGGAGGAGCTGTTCCGGGACACGCCCCTGGCGGCCTGGTACGCGGGCCGGCAGCGCCGGTGGGAGCCCTACCTGCTGCCCGTGCTCTCCGACGCCTGCAGGATCGCGCTCATGTGGAAGTTCGGCGGCATCTACCTGGACACGGACTTCATCGTCCTCAAGAACCTGCACAACCTCACCAACACGCTGGGCGCCCAGTCCCGCTACGTCCTCAACGGTGCCTTCCTGGCCTTCGAGCGCCACCACGAGTTCATGGCCCTGTGCATGCGTGACTTCGTGGCCCACTACAACGGCTGGATCTGGGGCCACCAGGGCCCGCAGCTGCTCACGCGGGTCTTCAAGAAGTGGTGCTCCATCCGCAGCCTGGATGAGAGCCAC------GCCTGCCGCGGTGTCACCACCCTGCCCTGCGAGGCCTTCTATCCCATCCCCTGGCAGGACTGGAAGAAGTACTTCCAGGACATCAGCCCCGAGGAGCTGCACCGGCTGCTCAATGCCACCTACGCCGTCCACGTGTGGAACAAGAAGAGCCAGGGCACGCGCCTGGAGGCCACGTCCCGGGCGCTGCTGGCGCAGCTCCATGCCCGCTACTGCCCCACGACACATGAGGCCATGAAGATG---TACTTG---
>ailMel1
ATG---TCCAGGCCCCCTGAGTGCCTGCTGCGGCTGTTCCGGGGCGCCCCGAGACAGCGGGTCTGCACCCTGTTTATCATCAGCTTCAAGTTCACGTTCTTCGTCTCCATCATGATCTACTGGCACATCGTGGGAGGACCCAGGGGCCAAAGAGAGTTCTCTAACTTGCCTGCCGACATCCCCTGCCCCCAGTTGGTGTCCCCTTCA---CTGCCCTCCAGCACC------------CCGCCTCCGGTC---AACATCTTCTTCCTGGAGACATCAGACCGGACCAGCCCCAACTTTCTATTCATGTGCTCAGTGGAGTCAGCCGCCAGGGCCCACCCCGAGTCCCGGGTGGTGGTCCTGATGAAGGGGCTG------CCCGGCGGCAACGCCTCCCTGCCCCGGCACCTGGGCCTCTCGCTTCTGGGCTGCTTCCCCAACGTGCACCTGCTCCCGTTGGACCTAGAGGAGCTGTTCCGGGACACGCCCCTGGCGGCCTGGTACGCGGCCCGGCAGCACCGCTGGGAGCCCTACCTACTGCCTGTGCTGTCCGACGCCTCCCGGATCGCGCTCATGTGGAAGTTCGGCGGCATCTACCTGGACACGGACTTCATCGTCCTCAAAAACCTGCAGAATCTGACCAACACGCTGGGCACTCAGTCCCGCTACGTCCTCAACGGTGCCTTCCTGGCCTTCGAGCGCCACCACGAGTTCATGGCGCTGTGCATGCGCGACTTCGTGGCCCACTACAACGGCTGGATCTGGGGCCACCAGGGCCCGCAGCTGCTCACGCGGGTCTTCAAGAAGTGGTGCTCCATCCGCAGCCTGGATGAGAGCCAC------GCCTGCCGCGGCGTCACCGCCCTGCCCTGCGAGGCCTTCTACCCCATCCCCTGGCAGGACTGGAAGAAGTACTTCCAGGAGGTCAGCCCCGAGGAGCTGCACCAGCTGCTCAAGGCCACGTACGCTGTCCACGTGTGGAACAAGAAGAGCCAGGGCACACGCTTTGAGGCCACGTCCCGGGCGCTGCTGGCCCAGCTCCACGCCCGCTACTGTCCCACGACACATGAGGCCATGAAGATG---TACTTG---
>lepWed1
ATG---TCCAGGCCCCCTGAGTGCCTGCTGCGGCTGCGCCGGGGAGCCCCGAGGCAGCGCGTCTGCACCCTGTTCATCATCAGCTTCAAGTTCACGTTTTTCGTCTCCATCATGATCTACTGGCACATCGTGGGAGAGCCCAGGGGCCAAAGAGAGTTCTCTAACTTGCCTGCCGACGTCCCCTGCCCCCGACTGGGGCCCCCTACG---CTGCTCTCCAGCACC------------CCGCCTCCGGGC---AACATCTTCTTCCTGGAGACGTCAGACCGGACCAACCCCAACTTCCTATTCATGTGCTCGGTGGAGTCGGCCGCCAGGGCCCACCCCGGGTCCCGGGTGGTGGTCCTGATGAAGGGGCTA------CCCGGCGGGAACGCCTCCCTGCCCCGGCACCTGGGCCTTTCGCTCCTGGGCTGCTTCCCCAACGTCCACCTGCTCCCGCTGGACCTGGAGGAGCTGTTCCGGGACACGCCGCTGGCGGCCTGGTATGCGGCCCGTCAGCGCCGCTGGGAGCCCTACCTGCTGCCCGTGCTCTCCGACGCCTCCCGGATCGCGCTCCTGTGGAAGTTCGGCGGCATCTACCTGGACACGGACTTCATCGTCCTCAAGAGCCTGCAGAACCTGACCAACACGCTGGGCACCCAGTCCCGCTACGTCCTCAACGGTGCCTTCCTGGCCTTCGAGCGCCACCACGAGTTCATGGAGCTGTGCATGCACGACTTCGTGGCCCACTACAACGGCTGGATCTGGGGCCACCAGGGCCCGCAGCTGCTCACGCGGGTCTTCAAGAGGTGGTGCTCCATCCGCAGCCTGGACGAGAGTCAC------GCCTGCCGTGGCGTCACCGCCCTGCCCTGCGAGGCCTTCTACCCCATCCCCTGGCAGGACTGGAAGAAGTACTTCCAGGAGGTCAGCCCCGAGGAGCTGCAGCGGCTGCTCAAGGCCACCTACGCTGTCCACGTGTGGAACAAGAAGAGCCAGGGCACGCGCCTTGAGGCCACGTCCCGGGCGCTGCTGGCCCAGCTCCATGCCCGCTACTGTCCCACGACGCATGAGGCCATGAAGATG---TACTTG---
>musFur1
ATG---CCCGGGCCCCCTAAGTGCCTGCTGCGGCTGCTTCGGGGCGCCCCGAGACAGCGGCTCTGCACCCTGTTTATCATCAGCTTCAAGTTCACGTTTTTCGTCTCCGTCATGATCTACTGGCATATCGTGGGAGAGCCCAGAGGCCAGAGAGAGTTCTCTCACTTGCCTGCCGAGGTCCCCTGCCCCCAACTGGTGCCCCCTACG---CTGCTGTCCAGCACC------------CCGCTCCCGGGC---AACATCTTCTTCCTGGAGACCTCAGACCGGACCAACCCCAACTTCCTGTTCATGTGCTCGGTGGAGTCGGCCGCCAGGGCCCACCCCGAGTCCCGGGTGGTGGTCCTGATGAAGGGGCTG------CCTGGCGGGAACGCCTCCCTGCCCCGGCACCTGGGCCTCTCCCTCCTGGGCTGCTTCCCCAACGTGCACCTGCTGCCGCTGGACCTGGAGGAGCTGTTCCGGGACACGCCCCTGGCGGCCTGGTACGTGGCCTGGCGGCACCGCTGGGAGCCATACGTGCTGCCCGTGCTCTCCGACGCCTCCCGCATCGCGCTCATGTGGAAGTTCGGCGGCATCTACCTGGACACGGACTTCATCGTCCTCAGGAACCTGCAGAATCTGACCAACACGCTGGGCACTCAGTCCCGCTACGTCCTCAACGGTGCCTTCCTGGCGTTCGATCGCCACCACGAGTTCATGGCGCTGTGCATGCACGACTTCGTGGCCCACTACAACGGCTGGATCTGGGGCCACCAGGGCCCGCAGCTGCTCACGCGGGTGTTCAAGAAGTGGTGCTCCATCCGTAGCCTGGATGACAGCCAC------GCCTGCCGCGGCGTCACCGCCCTGCCCAGCGAGGCCTTTTACCCCATCCCCTGGCAGGACTGGAGGAGGTACTTCCAGGAGGTCAGCCCCGAGGAGCTGCAGCGGCTGCTCAAGGTCACGTACGCCGTCCATGTGTGGAACAAGAAGAGCCAGGGCACGCGCTTGGAGGCCACGTCCCGGGCGCTGCTGGCCCAGCTACAAGCCCGCTACTGCCCCACGACGCATGAGGCCATGAAGATG---TACTCG---
>HLturTru3
ATGACGTCCAGGCCCCCCGACTGCCTGCTGCAGCTGCTCCGGGGTGCCCAGAGGCAGTGGGTCTGCACCCTGTTCATCATCGGCTTCAAGTGCATGTTTTTGGTCTCCGTCATGGTCTACTGGCACATTGTGGGAGAGCCCGGGGACCAAGGACAGTTCTCTAACCTGCCTGCTGACATACCCTGCCCGCGCTTGGTCCCGCACACA---CCGCCCTCCGGCACC------------CCACCTCCCGGC---AACATCTTCTTCCTGGAGACTTCTGACCGGACGGACCCCAGCTTCCTGTTCATGTGCTCCGTGGAGTCAGCAGCCAGGGCCCAGCCTGAGTCCCGGGTGGCGGTCCTGATGAAGGGGCTG------CCCGGCAGGAACGCCTCCCTGCCCCGGCACCTGGGCCTCTCGCTTCTGGGCTGCTTCCCCAACGTCCAGATGCTCCCGCTGGACCTGGAGGAGCTGTTTCGGGACACGCCCCTGGCAGCCTGGTACACGGCCCTGCAGCAGCGGTGGGAGCCCTACGTGCTGCCTGTGCTCTCCGATGCCTCCAGGATTGCGCTCATGTGGAAGTTTGGAGGCATCTACCTGGACACGGACTTCATCGTCCTCAAGAACCTGGGGAACCTGACCAACGCGCTGGGCACCCAGTCCCGCTATGTCCTCAACGGCGCCTTCCTGGCCTTCGAGCGCCACCACGAGTTCATGGCGCTGTGCATGCGTGACTTCGTGGCCCACTACAACGGCTGGATCTGGGGCCACCAGGGCCCGCAGCTGCTCACGCGGGTCTTCAAGAAGTGGTGCTCCATCCGCAGCCTGGGCGAGAGCCAC------ACCTGCCGCGGCGTCACCACCCTGCCCTACGAGGCGTTCTACCCCATCCCCTGGCAGAACTGGAAGAAGTACTTCGAAGACGTCAGCCCCGAGGAGCTGTCCCGGCTGCTCAATGCCACCTACGCTGTCCACGTGTGGAACAAGAAGAGCCAGGGCACGCGCTTCAAGGCCACGTCCAGGGCACTGCTGGCCCAGCTCCACGCCCGCTACTGCCCCACGACGCACAAGGTCATGAAGCTT---TACTTG---
>otoGar3
ATG---TCCAAGCACCCCAACCTCCTGCTATGTCTGCTCCGAGCTGTCCCAAGGCAACGAGTCTGTACCTTGTTCATCATCTTCTTCAAGTTCATGTTTTTCATCTCTGTCATGATCTACTGGCATGTTGTGGGAGAGCCCAAGGATCAAGGGCAGCTCTATAACCTGCCTACAGACATCCCCTGCCCCACCTTGGCACCCCCTATC---CAGCCCTCCAGCACC------------CCCACTCCAGGC---AACATTTTCTTTCTAGAAACTTCAGACCGGACCAACCCCAACTTTCTGTTCATGTGCTCAGTGGAGTCGGCTGCCAGGACTCACCCTGAATCCCACGTGGTGGTCCTGATGAAGGGGCTG------CCCCGCGGCAATGCCTCCCTGCCCCGGAACCTGGGCATCTCACTTCTGGGCTGCTTCCCCAATGTCCAGATGCTCCCGCTGGACCTGGAGGAGTTGTTCCGGGACACACCACTGGCAGCGTGGTATGTAGCTGCGCAGGGGCGGTGGGAGCCCTACTGGCTGCCGGTGCTCTCTGATGCCTCCAGGATCGCGCTCATGTGGAAGTTTGGGGGCATCTACCTGGACACAGACTTCATTGTCCTCAGGAACCTGAGGAACCTGACCAATGCGCTGGGCATCCAGTCCCGTTATGTCCTCAACGGTGCCTTCCTGGCCTTCGAGCGCCAGCACACGTTCATGGAGCTGTGCATGCGCGACTTCGTGGCCCACTACAACGGCTGGATCTGGGGCCACCAGGGCCCACAGCTGTTCACACGGGTCTTCAAGAAGTGGTGTGCCATCCACAGCCTGCAGGAGAGCCGC------GCCTGCCGCGGCGTCACCACCCTGCCCACTGAGGCCTTCTACCCCATCCCCTGGCAGAACTGGAAGAAGTACTTTGAGGACATCAGCCCCAAGGAGGTGGTCCAGCTGCTTAATGCCACCTACGCTGTCCACGTGTGGAACAAGAAGAGTCAGGGCACACGCTTCAAAGCCACGTCCAGGGCACTCCTGGCCCAGCTTCACGCCCACTACTGCCCCACGACACACGAGGTCATGAAGATG---TACTTG---
>ochPri3
ATG---TCCAGGCCCCCCGACTGGCTGCTGCGTCTGCTCCCCAGAGCCCCGAGGCAGCGCGTCTGCGCCCTCTTCCTCATCAGCTTCAAGTTCACATTCCTGGTCTCTGTGGTGATCTACTGGCACGTCGTGGGAGGGCCAGGGAACCAGGGACGGTTCCAGAACCTGCCTGCCGAGGTCCCCTGCCCCACCCTGGAGCTCCCCACA---CCACCCTCCGGCAGCTCCACGCGACTGCCGCCAGCGCCC---AACATCTTCTTCCTGGAGACCTCAGATCGCACCAACCCTAACTTCCTGTTCATGTGCTCCGTGGAGTCGGCGGCCAGAACCCACCCTGAGGCCCGCGTGGCGGTCCTGATGAAGGGGCTG------CCCGGGGGCAACGCCTCCCTGCCCCGGCACCTGGGCATCTCGCTGCTGGGCTGCTTCCCCAACGTGCAGCTGCTGCCGCTGCAGCTGGAGGAGCTGTTCGCAGGCACGCCCCTGGCCGCCTGGTACGCAGCGGCGCGCGGGCGCTGGGAGCCCTACCTGCTGCCCGTGCTGTCGGACGCCTCCCGCCTCGCGCTGCTCTGGAAGTTCGGGGGCATCTACCTGGACACGGACTTCATCGTACTGCGGAGCCTCGGGAACCTGACCAACGCGCTGGGCACGCAGTCCCGCTACGTGCTCAACGGCGCTTTCCTGGCCTTCGAGCGCGGCCACTCCTTCCTGGCGCTGTGCATGCGTGACTTCGTGGCGCATTACAACCGCTGGGTCTGGGGCCACCAGGGCCCGCAGCTGCTCACGCGGGTCTTCAAGAAGTGGTGCTCCACCCGCAGCCTGGCCGAGAGCCAC------GTGTGCCACGGCGTCACCGCGCTGCCCCGCGAGGCCTTCTACCCCATCGCCTGGCAGAACTGGAGGAAGTACTTTGAGGAGGTGAGCCCCGAGGAGCTGACCCGGCTGCTCAGTGCCACCTACGCTGTGCACGTGTGGAACAAGAAGAGCCAGGGCACGCGCCTCGAGGCCACGTCCAGGGCGCTGCTGGCCCAGCTCCAGGCCCGCTACTGCCCCACCACACACGAGGCCATGAAGATG---TACTTG---
>echTel2
ATG---CCCCGCACCCACAACTGCCCGCTGCTGCTCCTCCAAGGTGCCCCCAGGCAGCGCATCTGCATGATGTTCATCATCGGCTTCAAGTTTACCTTCTTTGTTTCCCTCCTGATCTACTGGCACATCGTGGGAGAGCCCGGAACCCCCGGGCAGCCCTACCGCCTGCCGGCTGACTTCCCCTGCCCACACCTGGCGCCCCCCATG---CCACCCCCCAGGGGC------------CCGGATCCGGGC---AACATCTTTTTCCTGGAGACCTCCGACCGGACGAACCCCAACTTCCTGTTCATGTGCTCCGTGGAGTCGGCGGCCAGGGCCCACCCCGAGTCCCAGGTGGTGGTCCTGATGAAGGGGCTG------CTGGGCGTCAACGGCTCCCTGCCGCGGCACCTGGGCATCGCGCTGCTCAGCTGCTTCCCCAACGTGCGGCTGCTGCCGCTGGACCTGCAGGCGCTGTTCCGCGGCTCGCCGCTGGCCGCCTGGTACCCGGACACGCTCCGCCGCTGGGAGCCCTACCTGCTCCCCGTGCTCTCGGACGCCGCGCGCCTGGCGCTGCTCTGGAAGTTCGGCGGCGTCTACCTGGACACGGACTTCATCGTGCTCCGGAGCCTGCGGAACCTGAGCAACTCGCTGGGCGTCCAGTCCCGCTACGTGCTCAACGGGGCCTTCCTCGCCTTCGATCGCCACCACAAGTTCCTGGCCATGTGCATGCGGGACTTCGTGGCCCAGTACAACCGCTGGGTCTGGGGCCACCAGGGCCCGCAGCTGCTCACGCGCGTCTTCAAGAAGTGGTGCGCCATACGCAGCCTGCGGGAGCAGGCGCGCGGGACCTGCCGGGGCGTCACCGCTCTGCCCCGCGAGGCCTTCTACCCCATCCCCTGGCAGAACTGGAAGAGGTACTTCGAGGATGTGCGCCCCCAGGAGCTGGAGCGCATGCTCAATGCCACCTACGCCGTCCACGTGTGGAACAAGAAGAGCCAGGGCACGCACTTACAGGCCACATCCCAGGCGCTGCTGGCCCAACTGCACGCCCGCTACTGCCCCACGACGCACCAAGCCATGAAGATG---TATTTG---
>micOch1
ATG---TTCAAGCCTCCCGACTGCCTGCTGAGGGTGCTCCGGGGCACCCCCAGACAACGGGTCTTCACTCTCTTTATTATCAGCTTCAAGTTCACATTCCTCGTCTCCGTCATGATCTACTGGCACACTGTGGGGGCACCCGAGGACCAAGGACGACACAATAGCCTGCCAGTGGACTTCCCCTGCCCCGAGCTGGCC---------------TTTCGTGGCATC------------CTTGCCCCAGGC---AACATCTTCTTCCTAGAGACCTCAGACAGGACCAAACCTAGCTTTCTGTTTATGTGTTCTGTGGAGTCGGCCGCCAGAGCACACCCAGAGTCCCAGATAGTGGTGCTCATGAAGGGGCTT------CATAGGTACAAGTCAGGCCTGCCTCGGAACCTTGGCATCTCTCTCCTGAGATGCTTCCGCAATGTCCAGATACAACCTCTGGACCTGAAGGAGCTGTTTCGGGACACACCTTTGGCAGCCTGGTACTTGGAGGTGCAGAAAAGCTGGGAGCCCTACCTGCTGCCGGTACTATCTGATGCCTCTAGGATCGCGCTCCTCTGGAAGTTCGGTGGCATCTACCTGGACACAGATTTCATCGTCCTCAAGAACTTGAGGAACCTGACGAACACGCTGGGTGTCCAATCCCAATACGTCCTTAACGGGGCCTTCCTAGCCTTTGAGCGCCACCATGACTTCTTGGCGCTGTGTATACGTGACTTTGTGGACCACTACAATGGTTGGATTTGGGGCCACCAGGGCCCCCAACTGCTCACCCGAGTCTTTAAGAAATGGTGCTCCATCCGCAGCCTGAAGGAAAGCCAC------ACTTGCCGAGGAGTTACTGCCCTGCCCCCTGAGGCCTTCTACCCCATCCCCTGGCAGAACTGGAAGAAATACTTTGAAGACATCAGCCCCGAAGAGCTGGCCCGGCTGCTCAATGCCACCTATGCTGTTCACGTGTGGAACAAGAAAAGTCAGGGTACACACCTTGAGGCCACGTCCAGGGCTCTGCTGGCCCAGCTCCATGCCCGCTACTGCCCCACAACACACGAAGCCATGAAGATG---TACTTG---
>dasNov3
ATG---CCCAGGCCCCCCGACTGCCTGCTGCGGCCGCTCCAGGGCACCGCCCGGCAGCGGCTCTGCACCCTGGTGGTCATCGGCTTCAAGTTCACGGTGTTCCTCTCGGTCCTGATCTACTGGCAGGTGGCGGGGGGCCCCGAGGGCCCAGGGCAGCCCTATAACCTGCCGGCCGACGTGCCCTGCCCGCGCCTGGCGGCGCCCCCG---CCCTCCGCCGCCACC------------CCCTCCCCGGGC---GCCATCTTCTTCCTGGAGACTTCGGACCGGACCAACCCCAACTTCCTGTTCATGTGCTCGGTGGAGTCGGCCGCCAGGACGCACCCCGAGTCCCGGGTGGTGGTGCTGATGAAGGGGCTG------GCGGGCGGCAACGCCTCGCTGCCGCGCCACCTGGGCATCTCGCTGCTCGGCTGCTTCCCCAACGTGCGGCTGCGGCCGCTGCGCCTGGAGGAGCTGTTCCGCGGCACGCCCCTGGCGGCCTGGCACGCGGCGGCGCGGCGCCGCTGGGAGCCCTACCTGCTGCCCGTGCTCTCGGACGCCGCCAGGATCGCGCTGCTCTGGAAGTTCGGGGGCGTCTACCTGGACACCGACTTCATCGTGCTGCGCAGCCTGCGGCACCTGAGCAACGCGCTGGGCGCGCAGTCGCGCTACGTGCTCAACGGCGCCTTCCTGGCCTTCGAGCGGCGCCACGCCTTCCTGGCGCTGTGCATGCGCGACTTCGTGGCCCACTACAACGGCTGGATCTGGGGCCACCAGGGCCCGCAGCTGCTCACGCGGGTCTTCAAGCGCTGGTGCTCGCTGCGCAGCCTGCGGGAGAGCCGC------GGCTGCCGCGGCGTCACGGCCCTGCCGCGCGAGGCCTTCTACCCCATCCCCTGGCAGAGCTGGAAGAAGTACTTCGAGGACATCAGCCCCGACGAGCTGGCGCGGCTGCTCAACGCCACCTACGCCGTCCACGTGTGGAACAAGAAGAGCCAGGGCACGCGCCTGCGGGCCACGTCCCGCGCGCTGCTGGCCCAGCTCCACGCCCGCTACTGCCCGGCCACGCACGCGGCCATGAAGATG---TACGCG---
>conCri1
---------------------------------------------------------------TGCACCCTGCTCATCATCAGCTCCAAGTTCCTATTTTTCATCTCCATCATGATCTACTGGCACGTTGCGGGCGTGCCCAGGGACCGAGGGCAGCTCTCCAGGCTGCCCGCGGACGTGCCGTGCCCCCGCCTGGCGCCCCCCACC---CCGGCCCCCGGCGGC------------CCCGCGCCCGGC---AACATCTTCTTCCTGGAGACTTCGGAGCGGACCGACCCCAACTTCCTGTTCACGTGCTCGGTGGAGTCGGCCGCCCGCGCGCACCCCGAGTCGCGCGTGGTGGTGCTGATGAAGGGGCTG------CGCGGCGGCAACGCCTCCCTGCCGCGCCACCTGGGCCTCTCGCTGCTCCGCTGCTTCCCCAACGTGCGGCTGCGCCCGCTGGACCTGGCCGCGCTGTTCCGGGACACGCCCCTGGCGGGCTGGTACGCGGCGGCGCGCGCGCGCTGGGAGCCCTACCTGCTGCCGGTGCTCTCCGACGCCTCCCGCATCGCGCTGCTCTGGAAGTTCGGCGGCGTCTACCTGGACACCGACTTCATCGTCCTCAGGAGCCTGCGGAACCTGACCAACGTGCTGGGCGCGCAGTCCCGCTACGTCCTCAACGGCGCCTTCCTGGCCTTCGAGCGCCACCACGAGTTCATGGCGCTGTGCATGCGCGACTTCGTGGCGCACTACAACGGCTGGGTCTGGGGCCACCAGGGCCCGCAGCTGCTCACGCGCGCCTTCAAGAAGTGGTGCGCCATCCGCAGCCTGGACCACAGCCGC------GCCTGCCGCGGCGTGTCCACGCTGCCCCGCGAGGCCTTCTACCCCATCCCCTGGCAGGACTGGAGGAAGTACTTCCAGGACATCAGCCCCGAGGAGCTGCCGCGCCTGCTGCACGCCACCTACGCGGTCCACGTGTGGAACAAGAAGAGCCAGGGCACGCGGCTGGAGGCCACCTCCCGCGCCCTGCTGGCCCAGCTCCACCACCGCTACTGCCCCACCACCCACGCGGCCATGAGGATG---TACCTG---
>HLphyDis3
ATG---TCCAGGTCCCCAGACTGTCTGCCGTGGCTGCTCCGGAGCACCCCGAGCCAGCGGGGCTGCACCCTGTTCATCATCGGCTTCAAGTTCATGTTCCTGGTCTCCGTCATGATCTACTGGCACATCGCGGGGGAGCCCAGGAGCCAAGGACGCTTCTCTAACCTGCCTATCGACGTCCCCTGCCCCGACCTGGCGCCCCCCACG---CGGCGCCCCAGCGCC------------CCACCTCCGGGC---AACATCTTCTTCCTGGAGACCTCAGACCGGACCGCCCCCAGCTTCCTGTTCATGTGCTCGGTGGAGTCGGCCGCCAGGGCGCACCCCGAGTCCCGGGTGGCGGTCCTGATGAGGGGGCTG------CCCGGCGGCAACGCCTCCCTGCCCCGGCACCTGGGCTTCTCGCTCCTGCGCTGCTTCCCCAACGTGCAGATGCTGCCGCTGGACTTCGAGGAGCTGTTCCGGGACACGCCGCTGGCGGCCTGGTACGTGGCCGCGCGGCGGCGGTGGGAGCCCTACCTGCTGCCCGTGCTGTCCGACGCCTGCCGGCTGGCGCTCCTGTGGAAGTTCGGGGGCATCTACCTGGACACGGACTTCATCGTCCTCCGGAGCCTGCGGAACCTGACCAACACGCTGGGCACGCAGTCCCGCTACGTCCTCAACGGCGCCTTCCTGGCCTTCGAGCGCCGCCACGAGTTCCTGGCGCTGTGCATGCGGGACTTCGTGGCCCACTACAACAGCTGGATCTGGGGCCACCAGGGCCCGCAGCTGCTCACGCGCGTCTTCAAGAGGTGGTGCTCCATCCGCAGCCTGGGCGAGAGCCGC------GCCTGCCGGGGCGTCACGGCCCTGCCCTCCGAGGCCTTCTACCCCATCCCCTGGCAGAGCTGGAGGAAGTACTTCGAGGACGTGGGCCCCGAGGAGCTGCCCCGGCTGCTCAGGGGCACCTACGCCGTGCACGTGTGGAACAAGAAGAGCCAGGGCACGCGCCTCGAGGCCACGTCCCGGGCGCTGCTGGCCCAGCTCCACGCCCGCTACTGCCCCACGACGCACAAGGCCATGAGGATG---TACCTG---
>HLmyoMyo6
ATG---CCCAGGCCCCCGGACTGCCTGCTGGGGCTGCTCCGGGGCACCCCGAGCCAGCGGGGCTGCACCCTCTTCCTCATCAGCTTCAACTTCATGTGCTTGGTCTCCGTCATGATCTACTGGCACATCGCGGGGGAGCCCGGGAGCCCAGCACAGCTCTCTAACCTGCCGGTCGACATCCCCTGCCCCCACCGGGAGCCCCCCCGG---CGGCCCTCCGGCACC------------CCACCTCCGGGC---AACATCTTCTTCCTGGAGACCTCCGACCGGACCAACCCCAACTTCCTGTTCATGTGCTCGGTGGAGTCGGCCGCCCGGGCGCACCCCGAGCGGCAGGTGACGGTGCTGATGAAGGGGCTG------CGCGGCCGCAACGGCTCCCTCCCGCGCCACCTGGGCCTGTCGCTGCTGCGCTGCTTCCCCAACGTGCGGGTGCTGCCGCTGGACCTGCGGGAGCTGTTCCGGGGCACGCCGCTGGCCGCCTGGCACGCGGCCAGGCAGGGGCGCTGGGAGCCCTACCCGCTGCCCGTGCTGTCCGACGCCGCCCGGCTGGCGCTCATGTGGAAGTTCGGGGGCGTCTACCTGGACACGGACTTCATCGTCCTCAAGAACCTGGGGAACCTGACCAACACGCTGGGCACCCAGTCCCGCTACGTCCTCAACGGCGCCTTCCTGGCCTTCGAGCGCCACCATGAGTTCGTGGCGCTGTGCATGCGGGACTTCGTGGCCCACTACAACGGCTGGATCTGGGGCCACCAGGGCCCGCAGCTCCTCACGCGGGTCTTCAAGAAGTGGTGCTCCATCCGCAGCCTGGGCGAGAGCCAC------GCCTGCCGCGGCGTGCGCGCCCTGCCCTGCGAGGCCTTCTACCCCATCCCCTGGCAGGACTGGAAGAAGTACTTCGAGGAGATCAGCCCGGAGGAGCTGCCCCGGCTGCTCAACGCCACCTACGCCGTCCACGTGTGGAACAAGAAGAGCCAGGGCACGCGCCTCGAGGCCACGTCCCGGGCGCTGCTGGCCCAGCTGCACGCCCGCTACTGCCCCACGACGCACGAGGCCATGAAGATG---TACTTG---
>sorAra2
ATG---CCCAGGGTCCCCGAGTGCCTGCTGCGGCCGCTCCAGGGCGCGTCGCGGCAGCGCCTCTGCACGCTGCTCCTCGTCAGCTTCAAGTTCACCTTCGTGGTTTCCCTCCTGCTCTACTGGCACCTGGCGGGGGACCCCGGGGGCGGGGGCCAG------AGCCTGCCCGCTGACGTGCCCTGCCCGCGCCTGGAGCCGGCGCGC---GCGGCCGGGGGCGCG------------CCCTCGCCGGGG---AACATCTTCTTCCTGGAGACGTCGGAGCGCACCGACCCGCACTCGCTGTTCATGTGCTCGGTGGAGTCGGCGGCGCGCGCCCACCCCGACTCGCAGGTGCTGGTGCTGATGAAGGGGCTG------CCGCGGGGCAACGCGTCGCGGCCGCGGCACCTGGGGCTGTCGCTGCTCGGCTGCTTCCCCAACGTGCAGCTGCGGCCGCTGGACCTGGACGCGCTGTTCCGGGGTACGCCGCTGGCGCCCTGGTACGCGGCGGTGCAGCGGCGCTGGGAGCCCTACCTGCTGCCCGTGCTCTCGGACGCGTCGCGCATCGCGCTGCTCTGGAAGTTCGGCGGCGTCTACCTGGACACGGACTTCATCGTGCTGCGCAGCCTGGGCAACCTGAGCAACGCGCTGGGCGCGCAGTCCCGCTACGTGCTCAACGGCGCCTTCCTGGCCTTCGAGCGGCGCCACGAGTTCCTGGCGCTGTGCATGCGCGACTTCGTGGCGCACTACAATGGCTGGGTGTGGGGCCACCAGGGCCCGCAGCTGCTCACGCGCGTCTTCAAGAAGTGGTGCGCCATCCGCAGCCTGCAGGAGCGCCGC------GCCTGCCGCGGGGTCACCGCGCTGCCCTGTGAGGCCTTCTACCCCGTGCCCTGGCAGAGCTGGCAGCGCTACTTCGAGGACGTGCGCCCCGAGGAGCTGCAGCAGCTGACGCGTGCCACCTACGCCGTGCACGTGTGGAACAAGAAGAGCCACGGCCGCCGGCTGGACGCCTCGTCCCGGGCGCTGCTGGCGCAGCTGCACGCCCGCTACTGCCCCACCACGCACCAGGCCATGAAGATG---TACCTG---
>cavPor3
ATG---TCCAGGCCCCAGCACTGCCTGCTGCCCCTGCTGCGGGGCACCCCCAGGCAGCGGGTCTGCACCCTGTTCCACGCTGGCCTCATGCTCTCATGCTTTGTCTCCATCGTGATCTACTGGCATGTTGGGCGAGACCCCAAAGACCAAGGCTACCTCTATACCCTGCCTGTGGACATCCCCTGCCCCACGCTAGGGCCTCCAGGC---CCACACAACAGCACC------------CCATTTGCAGGCAGCAACATATTCTTCCTGGAGACTTCGGAGCGGACCAACCCCAACTTCCTGTTCATGTGTGCGGTGGAGTCGGCAGCCAGGGCGCACCCCGAGGTGCTGGTGGTGGTGCTGATGAAGGGGCTG------CACCCCGGC---GCCCCCCTGCCCAGGCACCTGGGCATCTCGCTCCTCAGCTGCTTCCCCAATGTGCAGCTGCTGCCGCTGGACCTGGACGCGCTCTTCCGGGGGACCCCGCTGGCCGCCTGGCACGCGGGCCTGTGGCAGCGCTGGGAGCCCTACCGGCTGCCGGTGACCTCGGACGCCGCGCGCCTCGCGCTGCTGTGGAAATTCGGGGGCATCTACCTGGACACGGACTTCATCGTCCTGCGCAACCTGCGGAACCTCAGCAACACGCTGGGGACCCAGTCGCGCTACGTCCTCAACGGCGCCTTCCTGGCCTTTGAGCGGCGCCACGAGTTCCTGGCGCTGTGCATGCGCGACTTCGTGGCCAACTACAACAGCTGGATCTGGGGCCACCAGGGCCCCCAGCTGCTCACGCGCGTCTTCAAGAAGTGGTGTGGCACCCGCAGCCTGGCCCAGAGCCTC------AGCTGCCGCGGGGTCACCACCCTACCCCGCCAGGCCTTCTACCCCGTGCCCTGGCAGGGCTGGCGGAGGTACTTCGAGGACATCAGCCCCGAGGGGATGTCGCAGCTGCTCAATGCCACCTATGCTGCCCACGTGTGGAACAAGATGAGCCAGGGCCAGCGCTTCAAGGCCACGCCGCAGACACTGCTGGCCCAGCTGCAGGCCCGCTACTGCCCCACCACGCACGCAGCCACGAGGCTG---TACCTG---
