# Supplementary material for: Six reference-quality genomes reveal evolution of bat adaptations
Source: Nature. 2020 Jul 22;583(7817):578–84. doi: 10.1038/s41586-020-2486-3 (PMC8075899; doi:10.1038/s41586-020-2486-3)
Supplement: Supplementary file 6 — Alignments of 12,931 protein-coding genes across 48 mammals. [file 41586_2020_2486_MOESM6_ESM.gz › suppDataFile/ENST00000348165.aln.fasta]

>canFam3
------------------------------ATGTTTAGTTTTGAAGGGGATTTCAAA---ACGAGGCCCAAAGTGTCTCTCGGCGGCGCCAGCAGG------AAGGAAGAAAAGGCTTCTCTTTTACATCGTACTCAGGAAGAAAGAAGGAAGAGAGAGGAGGAAAGGCGAAGATTGAAAAATGCAATAATTATACAGTCATTTATACGAGGCTATAGAGACCGGAAACAGCAACACGCCATCCAGAGAAGCGCCTTTGATCGCTGCGCCAGTGCTTCACAGTCAGGTGGCACTTTCTCTATTGCCAGTGGGCCCAACCTTACCCTTTTGGTAAGGCAGCTTCTGTTTTTCTACAAGCAGAATGAAGACTCAAAACGTTTGATATGGATGTATCAGAACTTAATTAAACACAGCTCTCTGTTTGTCCAGCAGTTGGATGGATCTGAGAGACTTACGTGTTTATTTCAAATAAAGAGGTTGATGAGCCTCTGTTGCAGGTTATTGCAAAACTGTAATGATGACAGTTTGAATGTTGCACTTCCAATGAGGATGCTTGAGGTGTTTTCATCTGAGAATACTTATTTGCCTGTTTTACATGACGCTAGCTATGTGGTGTCCATAATTGAACAGATTTTGCACTACATGATTCAAAATGGGTATTATAGATCTCTCTATTTGTTAATTAACAGCAAGCTTCCATCAAGTATTGAGTATTCTGATTTATCTCGAGTTCCTATAGCAAACATTTTGCTAGAGAATGTTCTGAAACCATTGCACTTTACTTACAACTCCTGTCCAGAAGGTGCAAGGCAGCAAGTTTTTAGCGCCTTCACTGAGGAGTTTTTGGCAGCACCTTTTACAGATCAGATTTTTCATTTCATCATTCCAGCCTTAGCGGATGCACACACTGTTTTCCCTTACGAGCCCTTCCTGAGCGCGCTGTTGTTACTGGAGAGCAGACGCTCCGGGACGAGCAGCAGGACAAGCAGCAGGGCACCGTGGCTCTTCTTCTTTGTCTTAACTGTTGGCGAGCAGTATCTAGGGACCCTCTCTGAGGAAGGACTGCTGGTGTATTTAAGAGTACTCCAGACCTTTCTTTCTCAGCTACCAGTTTCACCGGCCAGCACGAGCTGTCAGGATTCAGCCAGTGACTCG---GAAGATGAGGGTGAAGAGGCAGACAAGCAGCCAAGCGCTCCTGAGGATGGTCGACTGTCAGTCCCATACATAACAGAGGAGTGTCTGAAGAAGTTGGACACAAAGCAGCAGACCAACACTCTGCTAAACCTGGTATGGAGGGACTCGGCCAGTGAGGAGGCTTTGACTCTAATGGCGTCGATTGGCCATACACTCATGGTGCAGCATCGGATGGTGGTGCCCAAAGTCAGGCTTCTCTACAGTCTAGCCTTTAATGCCAGGTTTCTGAGACATCTTTGGTTTCTCATTTCTTCCATGACAACACGGATGATCACAGGGTCTGTGGTGCCACTGCTCCAGGTGATCTCGAGGGGCTCCCCCATGTCTTTGGAAGACTCCAGTCGGATCATCCCTCTCTTCTACTTGTTTAGCTCTCTGTTCAGTCACTCGCTAATTTCCATACATGACAATGAATTCTTTGGAGATCCCATAGAAGTT---------------GTAGGTCAAAGACAATCATCAATGATGCCTTTTACTCTAGAAGAACTAATAATGTTGTCTCGCTGCCTTCGAGATGCATGCTTAGGGATCATCAAGTTGGCTTATCCAGAAACAAAACCAGAAGTTCGAGAAGAATATATTACAGCATTTCAAAGTATTGGAGTTACGACTAATTCTGAAATGCAGCAGTGTATACAGATGGAACAGAAACGATGGATTCAATTATTTAAGGTGATTACCAATCTAGTGAAAATGCTCAAGTCCAGAGACACAAGGAGAAATTTTTGTCCTCCAAATCACTGGCTGTCAGAACAAGAAGATATTAAAGCAGATAAGGTCACCCAGCTCTACGTCCCGGCTTCCAGACACGTGTGGAGGTTCCGGCGGATGGGGAGAATTGGCCCCCTGCAGTCGAGCCTGGACGTGGGTTTGGAGTCCCCGCCACTGTCTGTGTCTGAGGAACGACAGCTCGCCATCCTGACAGAGCTGCCCTTTGTGGTTCCATTTGAGGAGCGAGTCAAGATCTTTCAAAGGTTGATTTATGCAGATAAGCAAGAAGTTCAAGGAGATGGCCCATTCCTGGATGGAATTAATGTCACAATACGAAGAAATTATATTTATGAAGATGCTTATGACAAACTTTCCCCAGAAAATGAGCCTGATTTGAAAAAGCGGATCCGTGTGCACTTACTCAATGCCCATGGCCTGGATGAAGCTGGCATTGATGGTGGTGGCATTTTCAGAGAGTTTCTGAATGAGCTGCTCAAGTCAGGATTTAACCCCAACCAGGGGTTCTTTAAGACCACGAATGAAGGGCTTCTGTACCCTAGCCCAGCCGCTCAGATGCTCGTGGGAGATTCCTTTGCCAGACACTACTACTTCCTGGGCAGGATGCTTGGAAAGGCTCTCTATGAAAATATGCTGGTAGAATTGCCCTTTGCTGGCTTTTTCCTGTCCAAATTGCTTGGAACCAGTGCAGATGTGGACATTCACCATCTGGCCTCGTTAGATCCTGAAGTGTATAAGAATCTGCTTTTTCTCAAGAGCTATGAAGGTGACGTGGAGGAGCTTGGACTGAACTTCACCGTGGTGAACAATGACCTGGGGGAAGCACAGGTAGTAGAACTAAAATTTGGTGGAAAAGACATCCCTGTCACCAGTGCCAACAGGATCGCGTACATCCACCTTGTTGCTGACTACAGATTGAACAGACAGATCCGCCAGCACTGCCTGGCCTTCAGACAGGGCCTGGCCAATGTGGTGAATCTAGAGTGGCTGCGAATGTTTGATCAGCAGGAGATTCAGGTATTAATTTCTGGTGCACAAGTTCCCATAAGTCTGGAGGACCTAAAATCCTTTACAAATTATTCAGGAGGCTATTCTGCTGACCATCCTGTAATCAAAGTCTTCTGGAGAGTTGTGGAAGGGTTCACGGATGAAGAAAAGCGTAAGCTGCTCAAGTTTGTGACCAGCTGCTCCCGACCCCCTCTCCTGGGCTTTAAGGAGCTGTACCCCGCATTCTGCATTCACAACGGGGGCTCTGACCTTGAGCGGCTCCCCACGGCCAGCACCTGCATGAACCTGCTGAAGCTTCCTGAGTTTTACGACGAGACCCTTCTGCGGAGTAAGCTCCTCTATGCTATCGAATGTGCTGCTGGCTTTGAGCTGAGC---
>hg38
------------------------------ATGTTCAGCTTCGAAGGCGACTTCAAG---ACGCGGCCCAAGGTGTCCCTTGGCGGCGCGAGCAGG------AAGGAGGAAAAGGCTTCTCTTTTACATCGTACTCAGGAAGAAAGAAGAAAGAGAGAGGAAGAAAGGCGAAGGTTGAAAAATGCAATAATTATCCAGTCATTTATTCGAGGCTATAGAGACAGAAAACAGCAATATTCCATCCAAAGAAGTGCATTTGATCGCTGTGCTACCTTGTCACAGTCCGGGGGCGCTTTTCCCATTGCTAATGGCCCCAACCTTACCCTTTTGGTAAGGCAGCTTCTGTTTTTTTACAAACAAAATGAAGACTCAAAACGTTTGATATGGCTGTATCAGAACTTAATTAAACACAGCTCTCTGTTTGTCAAGCAGTTGGATGGATCTGAGAGACTTACATGCTTATTTCAGATAAAAAGATTGATGAGCCTCTGTTGCAGGTTGCTGCAAAACTGTAATGATGACAGTTTGAATGTTGCACTTCCAATGAGAATGCTTGAAGTATTTTCGTCTGAGAATACTTACTTGCCTGTTTTACAAGATGCTAGCTATGTGGTGTCAGTGATTGAACAAATTTTGCACTACATGATTCACAATGGGTATTATAGGTCTCTATATTTGTTGATTAACAGCAAGCTTCCATCAAGTATTGAATATTCTGATTTATCTCGAGTTCCTATAGCAAAAATTTTGCTAGAGAATGTTCTAAAACCATTGCACTTTACTTACAACTCCTGTCCGGAAGGTGCGAGGCAACAAGTTTTTACAGCCTTCACAGAGGAGTTTCTGGCAGCACCTTTTACAGATCAGATTTTTCATTTCATCATTCCGGCGCTTGCAGATGCGCAGACCGTTTTCCCTTACGAGCCCTTTCTGAATGCACTGTTGTTAATAGAGAGTAGA------------TGTTCAAGAAAGAGTGGTGGAGCACCCTGGCTTTTCTATTTCGTTTTAACTGTTGGCGAAAATTATTTGGGGGCCCTCTCTGAGGAAGGGCTGCTGGTGTATTTGCGGGTGCTGCAGACCTTCCTCTCTCAGTTACCAGTCTCTCCTGCCAGCGCGAGCTGTCACGACTCAGCCAGTGACTCT---GAGGAGGAGAGTGAAGAAGCCGACAAGCCC---TCAAGCCCGGAGGATGGCAGACTGTCAGTATCATACATAACAGAGGAATGCCTGAAGAAGCTGGACACAAAGCAGCAGACCAACACCCTGCTCAACCTGGTGTGGAGGGACTCTGCGAGCGAGGAGGTCTTCACCACCATGGCCTCCGTCTGCCACACGCTGATGGTGCAGCACCGCATGATGGTACCCAAAGTCAGGCTTCTCTACAGTTTAGCCTTTAATGCCAGGTTTCTGAGACATCTTTGGTTTCTAATATCTTCCATGTCAACACGGATGATCACAGGGTCTATGGTACCGTTGCTTCAGGTGATATCCAGGGGTTCTCCTATGTCTTTTGAAGATTCTAGTCGAATCATCCCACTCTTTTATCTTTTTAGCTCCTTGTTTAGTCATTCACTAATTTCCATACATGATAACGAATTCTTCGGTGATCCCATAGAAGTT---------------GTAGGTCAAAGACAATCATCAATGATGCCTTTTACTTTAGAAGAGCTGATAATGTTGTCTCGATGCCTTCGAGATGCATGCCTGGGGATCATCAAGTTGGCTTATCCAGAAACCAAGCCAGAAGTTCGAGAAGAATATATTACAGCATTTCAGAGTATTGGAGTTACTACTAGCTCTGAAATGCAACAATGCATACAGATGGAACAGAAAAGATGGATTCAGTTATTTAAGGTTATCACCAATCTAGTGAAAATGTTGAAGTCCAGAGACACGAGGAGAAATTTTTGTCCTCCAAACCACTGGCTGTCAGAACAAGAAGATATTAAAGCAGATAAGGTCACTCAGCTCTATGTGCCAGCATCCAGACATGTGTGGAGGTTCCGGCGGATGGGGAGGATAGGCCCGCTGCAGTCCACCCTGGACGTGGGTTTGGAGTCCCCGCCGCTGTCTGTGTCTGAGGAAAGACAGCTTGCTGTCCTGACAGAGTTGCCTTTTGTGGTTCCATTTGAGGAACGAGTAAAGATCTTTCAGAGGTTGATTTATGCAGATAAGCAAGAAGTTCAAGGAGATGGTCCATTTCTGGATGGAATTAATGTCACAATAAGAAGAAATTACATTTATGAAGATGCTTATGACAAACTTTCTCCAGAAAATGAGCCTGATTTGAAAAAGCGGATCCGTGTGCACTTGCTCAATGCCCATGGCCTGGATGAAGCTGGCATTGATGGTGGTGGTATTTTCAGAGAGTTTTTAAATGAACTACTGAAGTCAGGATTTAACCCCAACCAGGGGTTCTTTAAGACTACTAATGAAGGGCTTCTGTACCCCAACCCGGCTGCTCAGATGCTTGTGGGAGATTCTTTTGCCAGACATTACTACTTCCTAGGCAGAATGCTTGGAAAGGCTCTCTATGAGAACATGCTGGTGGAGCTGCCCTTTGCAGGCTTCTTTCTTTCCAAGTTGCTTGGAACCAGTGCCGACGTGGACATTCACCACCTCGCCTCCCTAGACCCTGAGGTGTATAAGAATTTGCTCTTTCTGAAGAGCTACGAAGACGATGTGGAGGAGCTTGGGCTGAACTTCACTGTGGTGAACAATGACCTGGGAGAGGCGCAGGTAGTTGAACTAAAATTCGGTGGGAAAGACATCCCTGTCACCAGCGCCAACCGGATTGCGTACATCCACTTGGTGGCAGACTACAGGCTGAACAGGCAGATCCGCCAGCACTGCCTGGCTTTCCGCCAGGGCCTTGCCAATGTCGTCAGCCTCGAGTGGCTCCGAATGTTTGATCAGCAAGAAATTCAGGTATTAATTTCTGGTGCACAAGTTCCCATAAGCCTAGAGGACCTAAAATCCTTTACAAACTATTCAGGAGGCTATTCTGCAGACCATCCTGTTATTAAGGTCTTCTGGAGAGTTGTGGAAGGGTTCACTGATGAAGAAAAGCGCAAACTGCTGAAGTTTGTAACAAGCTGCTCTCGACCCCCTCTCTTGGGGTTTAAGGAGTTGTATCCCGCATTTTGTATTCACAACGGAGGCTCCGACCTTGAGCGGCTCCCCACAGCCAGCACCTGCATGAACCTGCTGAAGCTCCCCGAGTTCTATGACGAGACACTTTTGCGAAGTAAACTTCTCTATGCGATTGAATGTGCCGCTGGCTTTGAGCTGAGC---
>panTro5
------------------------------ATGTTCAGCTTCGAAGGCGACTTCAAG---ACGCGGCCCAAGGTGTCCCTTGGCGGCGCGAGCAGG------AAGGAGGAAAAGGCTTCTCTTTTACATCGTACTCAGGAAGAAAGAAGAAAGAGAGAGGAAGAAAGGCGAAGGTTGAAAAATGCAATAATTATCCAGTCATTTATTCGAGGCTATAGAGACAGAAAACAGCAATATTCCATCCAAAGAAGTGCATTTGATCGCTGTGCTACCTTGTCACAGTCCGGGGGCGCTTTTCCCATTGCTAATGGCCCCAACCTTACCCTTTTGGTAAGGCAGCTTCTGTTTTTTTACAAACAAAATGAAGACTCAAAACGTTTGATATGGCTGTATCAGAACTTAATTAAACACAGCTCTCTGTTTGTCAAGCAGTTGGATGGATCTGAGAGACTTACATGCTTATTTCAGATAAAAAGATTGATGAGCCTCTGTTGCAGGTTGCTGCAAAACTGTAATGATGACAGTTTGAATGTTGCACTTCCAATGAGAATGCTTGAAGTATTTTCGTCTGAGAGTACTTACTTGCCTGTTTTACAAGATGCTAGCTATGTGGTGTCAGTGATTGAACAAATTTTGCACTACATGATTCACAATGGGTATTATAGGTCTCTCTATTTGTTGATTAACAGCAAGCTTCCATCAAGTATTGAATATTCTGATTTATCTCGAGTTCCTATAGCAAAAATTTTGCTAGAGAATGTTCTAAAACCATTGCACTTTACTTACAACTCCTGTCCAGAAGGTGCGAGGCAACAAGTTTTTACAGCCTTCACAGAGGAGTTTCTGGCAGCACCTTTTACAGATCAGATTTTTCATTTCATCATTCCGGCGCTTGCAGATGCGCAGACCGTTTTCCCTTACGAGCCCTTTCTGAATGCACTGTTGTTAATAGAGAGTAGA------------TGTTCAAGAAAGAGTGGTGGAGCACCCTGGCTTTTCTATTTCGTTTTAACTGTTGGCGAAAATTATTTGGGGGCCCTCTCTGAGGAAGGGCTGCTGGTGTATTTGCGGGTGCTGCAGACCTTCCTCTCTCAGTTACCAGTCTCTCCTGCCAGCGCGAGCTGTCACGACTCAGCCAGTGACTCT---GAGGAGGAGAGTGAAGAAGCCGACAAGCCC---TCAAGCCCGGAGGATGGCAGACTGTCAGTATCATACATAACAGAGGAGTGCCTGAAGAAGCTGGACACAAAGCAGCAGACCAACACCCTGCTCAACCTGGTGTGGAGGGACTCTGCGAGCGAGGAGGTCTTCACCACCATGGCCTCCGTCTGCCACACGCTGATGGTGCAGCACCGCATGATGGTACCCAAAGTCAGGCTTCTCTACAGTTTAGCCTTTAATGCCAGGTTTCTGAGACATCTTTGGTTTCTAATATCTTCCATGTCAACACGGATGATCACAGGGTCTATGGTACCGTTGCTTCAGGTGATATCCAGGGGTTCTCCTATGTCTTTTGAAGATTCTAGTCGAATCATCCCACTCTTTTACCTTTTTAGCTCCTTGTTTAGTCATTCACTAATTTCCATACATGATAATGAATTCTTCGGTGATCCCATAGAAGTT---------------GTAGGTCAAAGACAATCATCAATGATGCCTTTTACTTTAGAAGAGCTGATAATGTTGTCTCGATGCCTTCGAGATGCATGCCTGGGGATCATCAAGTTGGCTTATCCAGAAACCAAGCCAGAAGTTCGAGAAGAATATATTACAGCATTTCAGAGTATTGGAGTTACTACTAGCTCTGAAATGCAACAATGCATACAGATGGAACAGAAAAGATGGATTCAGTTATTTAAGGTTATCACCAATCTAGTGAAAATGTTGAAGTCCAGAGACACGAGGAGAAATTTTTGTCCTCCAAACCACTGGCTGTCAGAACAAGAAGATATTAAAGCAGATAAGGTCACTCAGCTCTACGTGCCAGCATCCAGACATGTGTGGAGGTTCCGGCGGATGGGGAGGATAGGCCCGCTGCAGTCCACCCTGGACGTGGGTTTGGAGTCCCCGCCGCTGTCTGTGTCTGAGGAAAGACAGCTTGCTGTCCTGACAGAGTTGCCTTTTGTGGTTCCATTTGAGGAACGAGTAAAGATCTTTCAGAGGTTGATTTATGCAGATAAGCAAGAAGTTCAAGGAGATGGTCCATTTCTGGATGGAATTAATGTCACAATAAGAAGAAATTACATTTATGAAGATGCTTATGACAAACTTTCTCCAGAAAATGAGCCTGATTTGAAAAAGCGGATCCGTGTGCACTTGCTCAATGCCCATGGCCTGGATGAAGCTGGCATTGATGGTGGTGGTATTTTCAGAGAGTTTTTAAATGAACTACTGAAGTCAGGATTTAACCCCAACCAGGGGTTCTTTAAGACTACTAATGAAGGGCTTCTGTACCCCAACCCGGCTGCTCAGATGCTTGTGGGAGATTCTTTTGCCAGACATTACTACTTCCTAGGCAGAATGCTTGGAAAGGCTCTCTATGAGAACATGCTGGTGGAGCTGCCCTTTGCGGGCTTCTTTCTTTCCAAGTTGCTTGGAACCAGTGCCGATGTGGACATTCACCACCTCGCCTCCCTAGACCCTGAGGTGTATAAGAATTTGCTCTTTCTGAAGAGCTACGAAGACGATGTGGAGGAGCTTGGGCTGAACTTCACTGTGGTGAACAATGACCTGGGAGAGGCGCAGGTAGTTGAACTAAAATTCGGTGGGAAAGACATCCCTGTCACCAGCGCCAACCGGATTGCGTACATCCACTTGGTGGCAGACTACAGGCTGAACAGGCAGATCCGCCAGCACTGCCTGGCTTTCCGCCAGGGCCTTGCCAATGTCGTCAGCCTCGAGTGGCTCCGAATGTTTGATCAGCAAGAAATTCAGGTATTAATTTCTGGTGCACAAGTTCCCATAAGCCTAGAGGACCTAAAATCCTTTACAAACTATTCAGGAGGCTATTCTGCAGACCATCCTGTTATTAAGGTCTTCTGGAGAGTTGTGGAAGGGTTCACTGATGAAGAAAAGCGCAAACTGCTGAAGTTTGTAACAAGCTGCTCTCGACCCCCTCTCTTGGGGTTTAAGGAGTTGTATCCCGCATTTTGTATTCACAACGGAGGCTCCGACCTTGAGCGGCTCCCCACAGCCAGCACCTGCATGAACCTGCTGAAGCTCCCCGAGTTCTATGACGAGACACTTTTGCGAAGTAAACTTCTCTATGCGATTGAATGTGCCGCTGGCTTTGAGCTGAGC---
>macFas5
------------------------------ATGTTCAGCTTCGAAGGCGACTTCAAG---ACGCGGCCCAAGGTGTCTCTTGGCGGCGCGAGCAGG------AAGGAGGAAAAGGCTTCTCTTTTACATCGTACTCAGGAAGAAAGAAGAAAAAGAGAGGAAGAAAGGCGAAGGTTGAAAAATGCAATAATTATCCAGTCATTTATTCGAGGCTATAGAGACAGAAAACAGCAATATTCCATCCAAAGAAGTGCATTTGATCGCTGTGCCACCTTGTCACAGTCCGGGGGCACTTTTCCCATTGCTAATGGCCCCAACCTTACCCTTTTGGTAAGGCAGCTTCTGTTTTTTTACAAACAAAATGAAGACTCAAAACGTTTGATATGGCTGTATCAGAACTTAATTAAACACAGCTCTCTGTTTGTCAAGCAGTTGGATGGATCTGAGAGACTTACATGCTTATTTCAAATAAAAAGATTGATGAGCCTCTGTTGCAGGTTGCTGCAAAACTGTAATGATGACAGTTTGAATGTTGCGCTTCCAATGAGAATGCTTGAAGTATTTTCGTCTGAGGATACTTACTTGCCTGTTTTACAAGATGCTAGCTATGTGGTGTCAGTGATTGAACAGATTTTGCACTACATGATTCACAATGGGTATTATAGGTCTCTCTATTTGTTGATTAACAGCAAGCTTCCATCAAGTATTGAATATTCTGATTTATCTCGAGTTCCTATAGCAAAAATTTTGCTAGAGAATGTTCTAAAACCATTGCACTTTATTTACAACTCCTGTCCGGAAGGTGCGAGGCAACAAGTTTTTACAGCCTTCACAGAGGAGTTTCTGGCAGCACCTTTTACAGATCAGATTTTTCATTTCATCATTCCGGCGCTAGCAGATGCACAGACCGTTTTCCCTTATGAGCCCTTTCTGAATGCACTGTTGTTAATAGAGAGTAGA------------TGTTCAAGAAAGAGTGGTGGAGCGCCCTGGCTTTTCTATTTCGTTTTAACTGTTGGCGAAAATTATTTGGGGGCCCTCTCTGAGGAAGGGCTGCTGGTGTATTTGCGGGTGCTGCACACCTTCCTCTCTCAGTTACCAGTCTCTCCTGCCAGCGCGAGCTGTCACGACTCAGCCAGCGACTCC---GAGGAGGAGAGTGAAGAAGCCGACAAGCCC---TCAAGCCCGGAGGATGGCAGACTGTCAGTATCATACATAACAGAGGAATGTCTGAAGAAGCTGGACACAAAGCAGCAGACCAACACCCTGCTCAACCTGGTGTGGAGGGACTCTGCAAGCGAGGAGGTCTTCACCACCATGGCCTCCGTCTGCCACACGCTGATGGTGCAGCACCGCATGATGGTGCCCAAAGTCAGGCTTCTCTACAGTTTAGCCTTTAATGCCAGGTTTCTGAGACATCTTTGGTTTCTAATATCTTCCATGTCAACACGGATGATCACAGGGTCTATGGTACCATTGCTTCAGGTGATATCCAGGGGTTCTCCTATGTCTTTTGAAGATTCTAGTCGAATCATCCCACTCTTTTACCTTTTTAGCTCCTTGTTTAGTCATTCACTAATTTCCATACATGATAATGAATTCTTCGGTGATCCCATAGAAGTT---------------GTAGGTCAAAGACAATCATCGATGATGCCTTTTACTTTAGAAGAGCTGATAATGTTGTCTCGATGCCTTCGAGATGCATGCCTGGGGATCATCAAGTTGGCTTATCCAGAAACCAAACCAGAAGTTCGAGAAGAATATATTACAGCATTTCAGAGTATTGGAGTCACTACTAGCTCTGAAATGCAACAATGCATACAGATGGAACAGAAACGATGGATTCAGTTATTTAAGGTTATCACCAATCTAGTGAAAATGTTGAAGTCCAGAGACACTAGGAGAAATTTTTGTCCTCCAAACCACTGGCTGTCAGAACAAGAAGATATTAAAGCAGATAAGGTCACTCAGCTCTATGTGCCAGCATCCAGACATGTGTGGAGGTTCCGGCGGATGGGGAGGATAGGCCCGCTGCAGTCCACCCTGGACGTGGGTTTGGAGTCCCCGCCGCTGTCTGTGTCTGAGGAAAGACAGCTTGCCGTCTTGACAGAGTTGCCTTTTGTGGTTCCATTTGAGGAACGAGTAAAGATCTTTCAGAGGTTGATTTATGCAGATAAGCAAGAAGTTCAAGGAGATGGTCCATTTCTGGATGGAATTAATGTCACAATAAGAAGAAATTACATTTATGAAGATGCTTATGACAAACTTTCTCCAGAAAATGAGCCTGATTTGAAAAAGCGGATCCGTGTGCACTTGCTCAATGCCCATGGCCTGGATGAAGCTGGCATTGATGGTGGTGGTATTTTCAGAGAGTTTTTAAATGAACTACTGAAGTCAGGATTTAACCCTAACCAGGGGTTCTTTAAGACTACTAATGAAGGGCTTCTGTACCCCAACCCGGCTGCTCAGATGCTTGTGGGAGATTCTTTTGCCAGACATTACTACTTCCTAGGCAGAATGCTTGGAAAGGCTCTCTATGAGAACATGCTGGTGGAGCTGCCCTTTGCGGGCTTCTTCCTTTCCAAGTTGCTTGGAACCAGTGCGGATGTGGACATTCACCACCTCGCCTCCCTGGACCCTGAGGTGTATAAGAATTTGCTCTTCCTGAAGAGCTACGAGGACGATGTGGAGGAGCTTGGGTTGAACTTCACTGTGGTGAACAACGACCTGGGAGAGGCGCAGGTAGTTGAACTAAAATTCGGTGGGAAGGACATCCCTGTCACCAGCGCCAACCGGATTGCGTACATCCACTTGGTGGCGGACTACAGGCTCAACAGGCAGATCCGCCAGCACTGCCTGGCTTTCCGACAGGGCCTTGCCAATGTTGTCAGCCTCGAGTGGCTCCGAATGTTTGATCAGCAAGAAATTCAGGTATTAATTTCTGGTGCACAAGTTCCCATAAGCCTAGAGGACCTAAAATCCTTTACAAACTATTCAGGAGGCTATTCCGCAGACCATCCTGTTATTAAGGTCTTCTGGAGAGTTGTGGAGGGGTTCACTGATGAAGAAAAGCGCAAACTGCTGAAGTTTGTAACAAGCTGCTCTCGACCCCCTCTATTGGGGTTTAAGGAGTTGTATCCCGCATTTTGTATTCACAACGGAGGCTCTGACCTTGAGCGGCTCCCCACAGCCAGCACCTGCATGAACCTGCTGAAGCTCCCTGAGTTCTATGACGAGACACTTTTGCGAAGTAAACTTCTCTATGCTATTGAATGTGCTGCTGGCTTTGAGCTGAGC---
>saiBol1
---------------------------------------------------------------------------------------------------------GAGGAAAAGGCTTCTCTTTTACATCGTACTCAGGAAGAAAGAAGAAAGAGAGAGGAAGAAAGGCGAAGGTTGAAAAATGCAATAATCATCCAGTCATTTATTCGAGGCTATAGAGACAGAAAACAGCAATATTCCATCCAAAGAAGTGCATTTGATCGCTGTGCTACCTTATCACAGTCTGGGGGCACTTTTCCCCTTGCTAGTGGCCCCAACCTTACCCTTTTGGTAAGGCAGCTTCTGTTTTTTTACAAACAAAATGAAGACTCAAAACGTTTGATATGGCTGTATCAGAACTTAATTAAACACAGCTCTCTGTTTGTCAAGCAGTTGGATGGATCTGAGAGACTTACGTGCTTATTTCAAATAAAAAGATTGATGAGCCTCTGTTGCAGGTTGCTGCAAAACTGTAATGATGACAGTTTGAATGTTGCACTTCCAATGAGAATGCTTGAAGTATTTTCCTCTGAGAATACTTACTTGCCTGTTTTACAAGATGCTAGCTATGTGGTGTCAGTGATTGAACAGATTTTGCACTACATGATTCACAATGGGTATTATAGGTCTCTCTATTTGTTGATTAACAGCAAGCTTCCATCAAGTATTGAATATTCTGATTTATCTCGAGTTCCTATAGCAAAAATTTTGCTAGAGAATGTTCTAAAACCATTGCACTTTACTTACAACTCCTGTCCGGAAGGTGCGAGGCAACAAGTTTTTACAGCCTTCACAGAGGAGTTTCTGGCAGCACCTTTTACAGATCAGATTTTTCATTTCATCATTCCGGCGTTAGCAGATGCACAGACCGTTTTCCCTTACGAGCCCTTTCTGAATGCACTGTTGTTAATAGAGAGTAGA------------TGTTCAAAAAAGAGTGGTGGAGCACCCTGGCTTTTCTATTTTGTTTTAACTGTTGGCGAAAATTATTTGGGGGCCCTCTCTGAGGAAGGGCTGCTGGTGTATTTGCGGGTGCTGCAGACCTCCCTCTCTCAGTTACCAGTCTCTCCTGCCAGCGCCAGCTGTCACGACTCAGCCAGTGACTCG---GAGGAGGAGGGTGAAGAAGCCGACAAGCCC---TCGAGCCCGGAGGATGGCAGACTGTCAGTACAATATGTAACAGAGGAATGTCTGAAGAAGCTGGACACGAAGCAGCAGACCAACACTCTGCTCAACCTGGTGTGGAGGGACTCTGCGAGTGAGGAGGTCTTCACCACCATGGCCTCCGTCTGCCACACGCTGATGGTGCAGCACCGCATGATGGTGCCCAAAGTCAGGCTTCTCTACAGTTTAGCCTTTAATGCCAGGTTTCTGAGACATCTTTGGTTTCTAATATCTTCCATGACAACACGGATGATCACAGGGTCTATGGTACCATTGCTTCAGGTGATATCCAGGGGTTCGCCTATGTCTTTTGAAGACTCTAGTCGAATCATCCCACTCTTTTACCTTTTTAGCTCCTTGTTTAGTCACTCACTAATTTCCATACATGATAATGAATTCTTCGGTGATCCCATAGAAGTT---------------GTAGGTCAAAGACAATCATCAATGATGCCTTTCACTTTGGAAGAGCTGATAATGTTGTCTCGATGTCTTCGAGATGCATGCCTGGGGATCATCAAGTTGGCTTATCCAGAAACCAAGCCAGAAGTTCGAGAAGAATATATTACAGCATTTCAGAGTATTGGAGTTACTACAAGTTCTGAAATGCAACAATGCATACAGATGGAACAGAAACGATGGATTCAGTTATTTAAGGTTATCACCAATCTAGTGAAAATGTTGAAATCCAGAGACACAAGGAGAAATTTTTGTCCTCCAAACCACTGGCTGTCAGAACAAGAAGATATTAAAGCAGATAAGGTCACGCAGCTGTACGTGCCAGCATCCAGACACGTGTGGAGGTTCCGGCGGATGGGGAGGATAGGCCCGCTGCAGTCCACCCTGGATGTGGGTTTGGAGTCCCCACCGCTGTCTGTGTCTGAGGAAAGACAGCTCGCCGTCCTGACAGAGTTGCCTTTTGTGGTTCCGTTTGAAGAGCGAGTAAAGATCTTTCAGAGACTGATTTATGCAGATAAGCAGGAAGTTCAAGGAGATGGTCCATTTCTGGATGGAATTAATGTCACAATAAGAAGAAATTACATTTATGAAGATGCTTATGACAAACTTTCTCCAGAAAATGAGCCTGATTTGAAAAAGCGGATCCGTGTACACTTGCTCAATGCCCATGGCCTGGATGAAGCTGGCATTGACGGTGGTGGTATTTTCAGAGAGTTTTTAAATGAACTACTGAAGTCAGGATTTAACCCCAACCAGGGGTTCTTTAAGACTACTAATGAAGGGCTTCTGTACCCCAACCCGGCTGCTCAGATGCTTGTGGGAGATTCTTTTGCCAGACATTACTACTTCCTAGGCAGAATGCTTGGAAAGGCTCTCTATGAAAACATGCTGGTGGAGCTGCCCTTTGCCGGCTTCTTTCTCTCCAAGTTGCTTGGGACCAGTGCAGATGTGGACATTCACCACCTTGCCTCCCTGGACCCTGAGGTGTATAAGAATCTGCTCTTTCTGAAGAGCTACGAAGACGACGTGGAGGAGCTTGGGCTGAACTTCACGGTGGTCAACAACGACCTGGGAGAGGCGCAGGTAGTTGAACTAAAATTTGGGGGGAAAGACATCCCTGTCACCAGCGCCAACCGGATTGCGTACATCCACTTGGTGGCGGACTACAGGCTGAACAGGCAGATCCGCCAGCACTGCCTGGCCTTCCGACAGGGCCTCGCCAACGTGGTCAGCCTCGAGTGGCTCCGAATGTTTGATCAGCAGGAAATTCAGGTATTAATTTCTGGTGCACAAGTTCCCATAAGTCTGGAGGACCTAAAATCCTTTACCAACTATTCAGGAGGCTACTCTGCCGACCATCCTGTCATTAAGGTCTTCTGGAGAGTTGTGGAAGGGTTCACCGATGAAGAAAAGCGCAAACTGCTGAAGTTTGTAACAAGCTGCTCTCGACCCCCTCTCTTGGGGTTTAAGGAGTTGTATCCCGCATTTTGTATTCACAATGGAGGCTCTGACCTTGAGCGGCTCCCCACAGCCAGCACCTGCATGAACCTGCTGAAACTCCCTGAATTCTACGACGAGACACTTTTGCGAAGTAAACTTCTATACGCTATTGAATGTGCTGCTGGCTTTGAGCTGAGC---
>tarSyr2
---------------------------------------------------------------------------------------------------------GAAGAAAAGGCTTCTCTTTTACATCGTACTCAGGAAGAAAGAAGAAAGAGAGAGGAAGAAAGGCGAAGATTGAAAAATGCAATAATTATCCAGTCATTTATTAGAGGATATAGAGACAGAAAACAGCAATATTCCATTCAAAGAAGTGCATTTGATCGCTATGCCAACTTGTCGCAGTCTGGGGGCACTTTTCCTATTGCTAATGGTCCCAACCTTACCCTTCTGGTAAGGCAGCTTCTGTTTTTTTACAAACAAAATGAAGACTCAAAACGTTTGATATGGCTGTATCAGAATTTAATTAAACACAGCTCTCTATTTGTCAAGCAGTTGGATGGATCTGAGAGACTTACATGCTTATTTCAAATAAAGAGGTTGATGAGCCTCTGTTGCAGGTTACTGCAAAACTGTAATGATGACAGTTTGAATGTTGCACTTCCAATGCGAATGCTTGAGGTGTTTTCATCTGAGAATACTTACTTGCCTGTTTTACAAGATGCTAGCTATGTGGTGTCAGTAATTGAACAAATTTTGCACTACATGATTCAAAATGGGTATTATAGGTCTCTCTATTTGTTGATAAACAGCAAACTTCCATCAAGTATTGAATATTCTGATTTATCTCGAGTTCCTATAGCAAAAATATTGCTAGAGAATGTCCTAAAACCATTGCACTTTACTTACAACTCCTGTCCAGAAGGTGCAAGGCAGCAAGTGTTTACAACCTTCACAGAGGAATTTCTGGCAGCACCTTTTACAGATCAAATTTTTCATTTCATCATTCCGGCGTTAGCAGATGTACAGACCGTTTTCCCTTACGAGCCCTTTCTGAATGCACTATTGTTAATAGAGAGTAGA------------TGTTCCAAAAAGAGTGGTGGAGCACCATGGCTTTTCTATTTTGTTTTAACTGTTGGCGAAAATTATTTGGGAGCCCTCTCTGAGGAAGGCCTGCTGGTGTATTTGCGAGTGCTCCAGACCTTCCTTTCTCAGCTGCCCGTCTCCCCTGCCAGTGCGAGCTGTCACGACTCAGCCAGCGACTCC---GAGGAGGAGAGTGAAGAAGCGGACAAGCCC---TCGAGCCCTCAGGATGGCAGACTGTCAATACCATATATTACAGAGGAATGTCTGAAAAAACTGGATACAAAACAGCAGACCAACACCCTGCTAAACCTGGTATGGAGAGACTCAGCGAGTGAGGAAGTTTTCACTAGGATGGCCTCCATCTGCCACACTCTGATGGTGCAGCATCGCATGATGGTACCCAAAGTCAGGCTTCTCTACAGTTTAGCCTTTAATGCCAGGTTTCTGAGACATCTTTGGTTTCTAATATCTTCTATGACAACGCGGATGATCACAGGGTCTATGGTACCGTTGCTTCAGGTGATATCAAGGGGTTCTCCTATGTCTTTTGAAGATTCTAGTCGAATCATCCCACTCTTTTACCTTTTTAGCTCCTTGTTTAGTCATTCACTGATTTCCATACATGATAATGAATTCTTCGGTGATCCCATAGAAGTT---------------GTAGGTCAAAGACAATCATCAATGATGCCTTTTACTTTAGAAGAGCTGATCATGTTGTCTCGATGTCTGCGAGATGCATGCTTGGGAATCATCAAGTTGGCTTATCCAGAAACAAAACCAGAAGTTAGAGAAGAATATATTCTAGCATTTCAAAGTATTGGAGTTACTACTAATTCTGAAATGCAACAATGTATACAGATGGAACAGAAACGATGGATTCAGTTATTTAAGGTCATCACCAATCTAGTGAAAATGTTGAAGTCCAGAGACACAAGGAGAAATTTTTGTCCTCCAAACCACTGGCTATCAGAACAAGAAGATATTAAAGCAGATAAGGTCACTCAGCTCTATGTGCCAGCATCCAGACATGTGTGGCGGTTCCGGCGGATGGGAAGGATCGGCCCACTGCAGTCCACCCTGGACGTGGGTTTGGAGTCCCCACCGCTGTCTGTATCTGAGGAAAGACAACTTGCCATCCTAACAGAGTTGCCTTTTGTGGTTCCATTTGAGGAACGAGTAAAGATCTTTCAGAGGTTGATTTATGCAGATAAGCAAGAAGTTCAAGGAGATGGTCCATTTCTGGATGGAATTAATGTCACAATAAGAAGAAATTATATTTATGAAGATGCTTATGACAAACTTTCCCCAGAAAATGAGCCTGATTTGAAAAAGCGGATCCGCGTGCACTTGCTCAATGCCCACGGCTTGGATGAAGCTGGCATTGATGGTGGCGGTATTTTCAGAGAGTTTTTGAATGAACTACTGAAATCAGGATTTAACCCCAACCAAGGATTCTTTAAGACTACTAATGAAGGGCTTCTGTACCCCAACCCAGCTGCTCAGATGCTTGTAGGAGATTCTTTTGCTAGACATTACTACTTCCTAGGCAGAATGCTTGGAAAGGCTCTCTACGAAAACATGTTGGTAGAACTACCCTTCGCGGGCTTCTTCCTCTCCAAGTTGCTGGGAACAAGCGCAGATGTGGACATTCACCACCTTGCCTCCCTAGACCCCGAAGTGTATAGGAACTTGCTGTTTCTCAAGAGTTATGAAGACGACGTGGAGGAGCTGGGGCTGAACTTCACTGTGGTGAACAACGACCTGGGGGAGGCACAGGTGGTTGAACTAAAATTTGGTGGAAAAGATATCCCCGTCACCAGTGCCAACCGGATCGCGTACATCCACCTTGTGGCTGACTACAGACTGAACAAGCAGATCCGCCAGCACTGCCTGGCTTTCAGACAGGGCCTGGCCAATGTCGTCAACCTCGAGTGGCTCCGAATGTTTGATCAACAAGAAATTCAGGTATTAATTTCTGGTGCCCAAGTTCCCATAAGTCTAGAGGATCTAAAATCCTTTACAAACTATTCAGGAGGCTATTCTGCTGATCATCCTGTCATTAAAATCTTTTGGAGAGTTGTAGAAGGTTTCACTGATGAGGAAAAACGCAAATTGCTAAAGTTTGTAACAAGCTGCTCTCGACCCCCCCTCTTGGGATTTAAGGAGTTGTATCCTGCATTTTGCATCCACAACGGAGGCTCCGACCTGGAGCGGCTGCCCACGGCCAGCACCTGCATGAACCTGCTGAAGCTCCCAGAGTTCTATGACGAGACACTTTTGCGGAGTAAGCTTCTCTACGCTATTGAATGTGCTGCTGGCTTTGAGCTGAGC---
>calJac3
NNNCCGCACCAGGGGTTAAGGTGGACAGGAAGGTTCAGTTTCGAAGGCGACTTCCAA---GCC---CCGGCCCAAGGTGTCCCTGGGGCGGCCCGAACAGGAAAGGAGGAAAAGGCTTCTCTTTTACATCGTACTCAGGAAGAAAGAAGAAAGCGAGAGGAAGAAAGGCGAAGGTTGAAAAATGCAATAATTATCCAGTCATTTATTCGAGGCTATAGAGACAGAAAACAGCAATATTCCATCCAAAGAAGTGCATTTGATCGCTGTGCTACCTTATCACAGTCTGGGGGCGCTTTTCCCATTGCTAGTGGCCCCAACCTTACCCTTTTGGTAAGGCAGCTTCTGTTTTTTTACAAACAAAATGAAGACTCAAAACGTTTGATATGGCTGTATCAGAACTTAATTAAACACAGCTCTCTGTTTGTCAAGCAGTTGGATGGATCTGAAAGACTTACATGCTTATTTCAAATAAAAAGATTGATGAGCCTCTGTTGCAGGTTGCTGCAAAACTGTAATGATGACAGTTTGAATGTTGCACTTCCAATGAGAATGCTTGAAGTATTTTCCTCTGAGAATACTTACTTGCCTGTTTTACAAGATGCTAGCTATGTGGTGTCAGTGATTGAACAGATTTTGCACTACATGATTCACAATGNNNNNNNNNNNNNNNNNNNNNNNNNNNNNNNNNNNNNNNNNNNNNNNNNNNNNNNNNNNNNNGATTTATCTCGGGTTCCTATAGCAAAAATTTTACTAGAGAATGTTCTAAAACCATTGCACTTTACTTACAACTCCTGTCCGGAAGGTGCGAGGCAACAAGTTTTTACAGCCTTCACAGAGGAGTTTCTGGCAGCACCTTTTACAGATCAGATTTTTCATTTCATCATTCCGGCGTTAGCAGATGCACAGACCGTTTTCCCTTACGAGCCCTTTCTGAATGCACTGTTGTTAATAGAGGGTAGA------------TGTTCAAAAAAGAGTGGTGGAGCACCCTGGCTTTTCTATTTTGTTTTAACTGTTGGCGAAAATTATTTGGGGGCCCTCTCTGAGGAAGGGCTGCTGGTGTATTTGCGGGTGCTGCAGACCTCCCTCTCTCAGTTACCAGTCTCTCCTGCCAGCGCCAGCTGTCACGACTCAGCCAGTGACTCG---GAGGAGGAGGGTGAAGAGGCCGACAAGCCC---TCGAGCCCGGAGGATGGCAGACTGTCAGTACAATATATAACAGAGGAATGTCTGAAGAAGCTGGACACGAAGCAGCAGACCAACACTCTGCTCAACCTGGTGTGGAGGGACTCTGCGAGTGAGGAGGTCTTCACCACCATGGCCTCTGTCTGCCACACGCTGATGGTGCAGCACCGCATGATGGTACCCAAAGTCAGGCTTCTCTACAGTTTAGCCTTTAACGCCAGGTTTCTGAGACATCTTTGGTTTCTAATATCTTCCATGACAACACGGATGATCACAGGGTCTATGGTACCATTGCTTCAGGTGATATCCAGGGGTTCACCTATGTCTTTTGAAGACTCCAGTCGAATCATCCCACTCTTTTACCTTTTTAGCTCCTTGTTTAGTCACTCACTAATTTCCATACATGATAACGAATTCTTCGGTGATCCCATAGAAGTT---------------GTAGGTCAAAGACAATCATCAATGATGCCTTTCACTTTGGAAGAGCTGATAATGTTGTCTCGATGTCTTCGAGATGCATGCCTGGGGATCATCAAGTTGGCTTATCCAGAAACCAAGCCAGAAGTTCGAGAAGAATATATTACAGCATTTCAAAGTATTGGAGTTACTACAAGTTCTGAAATGCAACAATGCATACAGATGGAACAGAAACGATGGATTCAGTTATTTAAGGTTATCACCAATCTAGTGAAAATGTTGAAGTCCAGAGACACAAGGAGAAATTTTTGTCCTCCAAACCACTGGCTGTCAGAACAAGAAGATATTAAAGCAGATAAGGTCACGCAGCTCTATGTGCCAGCATCCAGACATGTGTGGAGGTTCCGGCGGATGGGGAGGATAGGCCCGCTGCAGTCCACCCTGGATGTGGGTTTGGAGTCCCCACCGCTGTCTGTGTCTGAGGAAAGACAACTCGCCGTCCTGACAGAGTTGCCTTTCGTGGTTCCGTTTGAGGAGCGAGTGAAGATTTTTCAGAGACTGATTTATGCAGATAAGCAGGAAGTTCAAGGGGATGGTCCATTTCTGGATGGAATTAATGTCACAATAAGAAGAAATTACATTTATGAAGATGCTTATGACAAACTTTCTCCAGAAAATGAGCCTGATTTGAAAAAGCGGATCCGTGTACACTTGCTCAATGCCCATGGCCTGGATGAAGCTGGCATTGACGGTGGTGGTATTTTCAGAGAGTTTTTAAATGAACTACTGAAGTCAGGATTTAACCCCAACCAGGGGTTCTTTAAGACTACTAATGAAGGGCTTCTGTACCCCAACCCGGCTGCTCAGATGCTTGTGGGAGACTCTTTTGCCAGACATTACTACTTCCTAGGCAGAATGCTTGGAAAGGCTCTCTATGAAAATATGCTGGTGGAGCTGCCCTTTGCCGGCTTCTTTCTCTCCAAGTTGCTTGGAACCAGTGCAGATGTGGACATTCACCACCTTGCCTCGTTAGACCCGGAGGTGTACAAGAATCTGCTCTTTCTCAAGAGCTACGAAGATGACGTGGAGGACCTTGGGCTGAACTTCACGGTGGTCAACAACGACTTGGGAGAGGCGCAGGTAGTTGAACTGAAATCGGGGGGCAAAGACATCCCTGTCACCAGCGCCAACCGGATCGCGTACATCCACTTGGTGGCGGACTACAGGCTCAACAGGCAGATCCGCCAGCACTGCCTGGCTTTCCGGCAGGGCCTCGCCAATGTCGTCAGCCTCGAGTGGCTCCGAATGTTTGATCAGCAAGAAATTCAGGTATTAATTTCTGGTGCACAAGTTCCCATAAGTCTGGAGGACCTAAAATCCTTTACAAACTATTCAGGAGGCTACTCTGCCGACCATCCTGTCATTAAGGTCTTCTGGAGAGTCGTGGAGGGTTTCACCGACGACGAAAAGCGCAAGCTGCTGAAGTTTGTGACCAGCTGCTCTCGACCCCCTCTCCTGGGGTTTAAGGAGCTGTATCCCGCGTTTTGTATTCACAACGGAGGCTCTGACCTTGAGCGGCTCCCCACAGCCAGCACCTGCATGAACCTGCTGAAACTCCCTGAATTCTACGACGAGACACTTTTGCGAAGTAAACTTCTATATGCTATTGAATGTGCTGCTGGCTTTGAGCTGAGC---
>oryCun2
------------------------------ATGTTCAGTTTCGAAGGGGATTTCAAA---ACGAGGCCCAAGGTGTCCCTCGGCGGCGCGAGTCGG------AAGGAAGAAAAGGCTTCTCTTTTACATCGTACTCAGGAAGAAAGAAGAAAGAGAGAGGAAGAAAGGCGAAGATTGAAAAATGCAATAATCATCCAATCATTTATTCGAGGCTACAGAGACAGAAAACAGCAATATTCCATCCAAAGAAGTGCATTTGATCGCTGTGCTAACTTGTCACAGTCTGGTGGCACATTTCCCATTGCTAATGGTCCCAACCTTACCCTTTTGGTGAGGCAGCTTCTGTTTTTTTACAAACAAAATGAGGACTCAAAACGTTTGATATGGCTGTATCAGAACTTAATTAAACACAGCTCTCTGTTTGTTAAGCAGTTGGATGGATCTGAGAGACTTACATGTTTATTTCAAATAAAAAGGTTGATGAGCCTCTGTTGCAGGTTACTACAAAACTGTAATGATGACAGTTTGAATGTTGCACTTCCAATGAGAATGCTTGAAGTGTTTTCATCTGAGAATACTTACTTGCCTATTTTACAAGATGCTAGCTATGTAGTGTCAGTAATTGAACAAATATTGCACTACATGATTCAAAATGGATATTATAGATCTCTCTATTTGTTGATTAACAGTAAGCTTCCATCAAGTATTGAATATTCTGATTTATCTCGAGTTCCTATAGCAAAAACTTTGCTGGAGAATGTTCTAAAACCATTGCACTTTACTTACAACTCCTGTCCAGAAGGTGCAAGGCAGCAAGTTTTTTCAGCCTTCACAGAGGAGTTTCTGGCAGCACCTTTTACAGATCAAATTTTTCATTTTGTCATTCCGGCATTAGCAGATGCACAGACCATTTTCCCTTATGAGCCCTTTCTGAATGCACTGTTGTTACAAGAGAGGAGA------------TATTCAAGGCAGAGTGGTGGAGCACCGTGGCTTTTTTACTTTGTTTTAACTGTTGGTGAAAGTTATTTGGGGGCGCTCTCTGAGGAAGGCCTGCTGGTGTATCTGCGTGTGCTCCAGACCTTCCTTTCTCAGTTGCCAGTCTCGCCCGCCAGCGCGAGCTGCCACGACTCTGCCAGTGACTCT---GAAGACGAGAGTGAAGAAGCGGACAAGCCC---AAAAGCCCGGAGGATGGTCGACTGTCAGTCCCGTACATAACAGAGGAATGTCTGAAGAAGTTGGATACGAAACAGCAGACCAACACCCTGTTAAACTTAGTGTGGAGGGATTCAGCTAGTGAAGAAGTCTTCACCAGGATGGCGTCCATCTGCCACACGCTGATGGTGCAGCATCGCATGATGGTGCCGAAAGTCAGGCTTCTCTACAGTTTAGCCTTTAATGCCAGGTTTCTGAGACATCTTTGGTTTCTAATATCTTCCATGACAACACGGATGATCACAGGGTCTATGGTACCATTGCTTCAGGTGATATCAAGGGGTTCTCCCATGTCTTTTGAAGATTCTAGTCGAATCATCCCACTCTTTTACCTTTTTAGCTCCTTGTTTAGTCATTCACTAATTTCCATACATGATAATGAATTCTTCGGTGATCCCATAGAAGTT---------------GTAGGTCAAAGACAATCATCCATGATGCCTTTTACTTTAGAAGAGCTAATTATGCTGTCTCGCTGCCTTCGGGATGCCTGCTTAGGGATCATCAAGCTGGCATATCCAGAAACGAAACCTGAAGTGCGGGAGGAATATATTGCAGCATTTCAAAGTATTGGAGTTACGACCAGTTCTGAAATGCAGCAGTGTATACAAATGGAGCAAAAGCGATGGATTCAGTTATTTAAGGTGATCACCAATCTAGTGAAAATGTTGAAGTCCAGAGACACAAGAAGAAATTTCTGTCCTCCGAACCACTGGCTGTCAGAGCAAGAAGATATTAAAGCAGATAAGGTCACCCAGCTCTATGTGCCAGCATCCAGGCACGTGTGGAGGTTCCGGCGAATGGGGAGGATTGGCCCGCTGCAGTCCACCCTAGAGGTGGGTTTGGAGTCCCCACCGCTGTCTGTATCTGAGGAAAGACAGCTCGCCATCCTGACGGAACTGCCCTTTGTGGTTCCATTTGAGGAGCGAGTGAAGATCTTTCAAAGGTTGATTTATGCAGATAAGCAAGAAGTTCAAGGAGATGGCCCATTTCTGGATGGAATTAATGTCACAATAAGAAGAAATTATATTTATGAAGATGCTTATGACAAGCTTTCCCCAGAAAATGAGCCTGATTTGAAAAAGCGGATCCGTGTGCATTTGCTCAATGCCCATGGCCTGGATGAAGCTGGCATTGATGGTGGTGGTATTTTCAGAGAGTTTTTAAATGAACTACTGAAATCAGGATTTAACCCTAACCAGGGGTTCTTTAAGACTACTAATGAGGGACTTCTGTACCCCAACCCGGCTGCCCAGATGCTTGTGGGAGATTCGTTTGCCAGACATTACTACTTCCTAGGCCGAATGCTTGGAAAGGCTCTCTATGAGAACATGCTGGTGGAGCTGCCTTTTGCTGGCTTCTTCCTCTCCAAGCTGCTGGGAACAAGTGCAGACGTGGACATCCACCACCTGGCCTCCCTGGATCCTGAGGTGTATAAGAATCTGCTGTTTCTCAAGAGCTATGAGGGCGATGTGGAGGAGCTGGGGCTGAACTTCACCGTGGTGAACAACGACCTGGGAGAGGCACAGGTGGTGGAACTGAAGTTTGGTGGGAAGGATATCCCCGTCACCAGTGCCAACCGCATCGCCTACATCCACCTCGTGGCCGACTACCGGCTGAACAAGCAGATCCGCCCGCACTGCCTGGCCTTCCGGCAGGGCCTGGCCAACGTTGTCAGCCTGGAGTGGCTCCGCATGTTTGATCAGCAGGAAATTCAGGTGTTAATATCTGGTGCACAAGTTCCTATAAGTCTAGAGGACCTGAAATCCTTTACAAATTATTCAGGAGGCTATTCTGCAGATCATCCTGTCATTAAGCTCTTTTGGAGAGTCGTAGAAGGCTTCACGGATGAAGAAAAGCGCAAGTTGCTCAAGTTTGTAACAAGCTGCTCTCGACCCCCACTCTTGGGATTTAAGGAGCTGTACCCCGCCTTCTGCATTCACAACGGAGGCTCTGACCTGGAGCGGCTCCCCACGGCCAGCACCTGCATGAACCTACTGAAGCTGCCTGAGTTTTATGATGAGACACTTCTGCGGAGTAAGCTTCTCTACGCTATCGAATGTGCTGCTGGCTTCGAGCTGAGC---
>ochPri3
------------------------------ATGTTCAGTTTTGAAGGGGATTTCAAA---ACGAGGCCCAAGGTGTCCCTCGGCGGCGCGAGCAGG------AAGGAAGAAAAGGCTTCTCTTTTACATCGTACTCAGGAAGAAAGAAGAAAGAGAGAGGAAGAAAGGCGAAGATTGAAGAATGCAATAATTATCCAGTCATTTATTCGAGGCTGTAGAGACAGAAAACAGCAATATTCCATCCAAAGAAGTGCATTTGATCGCTGTGCTAACTTATCACAGTCTGGTGGCACATTTCCCATTGCTAATGGTCCCAACCTTACCCTGTTAGTGAGGCAGCTTCTGTTTTTCTACAAACAAAATGAGGACTCAAAACGATTGATATGGCTCTATCAGAACTTAATTAAGCACCACTCTCTCTTTGTGAAGCAGCTGGAGGGGTCCGAGAGACTTACGTGCTTATTTCAAATAAAAAGGCTAATGAGCCTCTGTTGCAGGCTGCTACAAAACTGTAATGATGACAGTTTAAATGTTGCACTTCCAATGAGAATGCTTGAGGTTTTTTCATCTGAAAATACATATTTGCCTGTTTTACAAGATGCTAGTTATGTAGTGTCCGTGATTGAACAAATTTTGCACTACATGATTCAAAATGGATATTATAGATCCCTCTATTTGTTGATTAACAGTAAGCTTCCATCAAGTATTGAATATTCTGATTTGTCTCGAGTTCCTATAGCAAAAACTTTGCTGGAAAATGTTTTAAAACCATTGCACTTTACTTATAACTCCTGTCCAGAAGGTGCGAGGCAACAAGTGTTTTCAGCCTTCACAGAGGAGTTTCTGGCAGCACCTTTTACAGATCAGATCTTTCATTTTGTCATCCCGGCGTTAGCAGATGCACAGACCGCTTTCCCCTATGAGCCCTTTCTGAGTGCACTGTTGTTACAAGAGGGGAGC------------TTCTCCAGAAGGAGTGCTGGAGCACCGTGGCTTTTCTATTTTGTTCTCACTGTTGGCGAAAGTTATTTGGGAGCACTCTCTGAGGAAGGCCTGTTGGAATATCTGAGAGTCCTCCAGACCTTCCTTTCTCAGTTACCAGTCTCACCTGCCAGCACAAGCTGCCACGACTCCGCCAGTGACTCT---GAAGATGAGAGTGAAGAAGCTGACAAGCCC---ACAAGCCCGGAGGATGGTCGGCTATCAATACCATACATAACAGAGGAATGTCTGAAGAAGCTGGACACGAAACAGCAGACCAACACCCTGTTAAACTTGGTGTGGAGGGACTCGGCTAGTGAAGAAGTCTTCACCCGGATGGCGTCCATCTGCCACACGCTGATGGTACAGCATCGCATGATGGTGCCCAAAGTCAGGCTTCTCTACAGTTTAGCCTTTAATGCCAGGTTTTTGAGACATCTTTGGTATCTAATATCTTCCATGACAACACGGATGATCACAGGGTCTATGGTACCATTACTTCAAGTGATATCAAGGGGTTCTCCAATGTCTTTTGAAGATTCTAGTCGAATCATCCCACTGTTTTACCTTTTTAGCTCTTTGTTTAGTCATTCACTAATTTCTATTCATGATAATGAATTCTTCGGTGATCCCATAGAAGTT---------------GTAGGTCACAGACAATCGTCAATGATGCCTTTTACTTTAGAAGAGCTGATCGTGCTGTCTCGCTGCCTTCGGGATGCATGCTTGGGGATCATCAAGCTGGCGTATCCGGAAACAAAGCCAGAAGTGCGGGAAGAATACATTACAGCATTTCAAAGTATTGGAGTTACTACCAGTTCTGAGATGCAACAGTGTATACAGATGGAGCAAAAGCGATGGATTCAGTTATTTAAGGTGATCACAAATCTAGTGAAAATGTTAAAGTCCAGAGACACAAGAAGAAGTTTTTGTCCTCCAAACCACTGGCTGTCTGAACAGGAAGATATTAAAGCAGATAAGGTCACCCAGCTCTACGTGCCGGCCTCCAGGCACGTGTGGCGGTTTCGGCGCATGGGCAGGATCGGCCCGCTGCAATCCACCCTGGAGGTGGGTTTGGAGTCCCCACCACTGTCTGTGTCTGAGGAAAGACAGCTTGCCATCCTGACAGAACTGCCGTTTGTGGTTCCGTTTGAGGAACGGGTGAAGATCTTTCAAAGATTAATTTATGCAGATAAGCAAGAAGTTCAAGGAGATGGTCCATTTCTGGATGGAATTAATGTCACAATCAGAAGAAATTACATTTATGAAGATGCTTATGACAAACTTTCCCCAGAAAATGAACCTGATTTGAAAAAGCGCATTCGTGTGCATTTACTCAATGCCCATGGCCTGGATGAAGCTGGAATTGATGGTGGTGGTATTTTCAGAGAATTTTTAAATGAACTACTGAAATCAGGCTTTAACCCCAACCAGGGATTCTTTAAGACTACTAATGAAGGGCTGCTGTACCCCAACCCGGCTGCACAGATGCTCGTGGGAGATTCTTTCGCCAGACATTACTACTTCCTAGGCCGAATGCTCGGAAAGGCTCTCTATGAAAACATGCTGGTGGAGCTGCCTTTTGCTGGCTTCTTTCTCTCGAAGCTGCTTGGAACGAGTGCAGATGTCGACATCCACCACCTGGCCTCCTTGGACCCCGAGGTCTATAAAAACCTGCTGTTTCTCAAGAGCTACGAGGGTGACGTGGAGGAGCTGGGGCTCAACTTCACCGTGGTCAACAACGACCTGGGAGAGGCACAGGTGGTGGAGCTGAAGTTTGGTGGGAAGGACATCCCTGTCACCAGTGCCAACCGCATCGCCTACATCCACCTGGTGGCGGACTACAGGCTCAACAAGCAGATCCGCCCCCACTGCCTGGCCTTCCGCCAGGGCCTGGCCAACGTCGTCAGTCTAGAGTGGCTGCGCATGTTTGATCAGCAGGAAGTTCAGGTGTTAATTTCTGGTGCACAAGTTCCCATAAGTCTGGAGGACCTAAAGTCTTTTACCAATTACTCAGGAGGGTATTCCGCCGATCATCCTGTCATCAAACTCTTCTGGAGGGTTGTGGAAGGTTTCACTGATGAAGAAAAGCGCAAGTTGCTCAAGTTTGTGACAAGTTGCTCTCGACCCCCTCTCTTGGGATTTAAG---------------------------------------------------------------------------------------------------------------------------------------------------------------------------
>dasNov3
------------------------------ATGTTTAGTTTTGAAGGGGATTTCAAA---ACCAGGCCCAAGGTGTCCCTTGGAGGAGCAAGTAGG------AAGGAAGAAAAGGCTTCTCTTTTACATCGTACTCAGGAAGAAAGAAGAAAGAGAGAGGAAGAAAGGCGAAGATTGAAAAATGCAATAATTATCCAGTCATTTATTAGAGGCTACAGAGACAGAAAACAGCAATATTCCATCCAAAGAAGTGCATTTGATCATTGTGCTAATTTGTCACAATCTGGTGATGCTTTTTCCATTGCCAATGGTCCCAACCTTACCCTTTTGGTAAGGCAGCTTCTGTTTTTTTACAAACAGAGTGAAGACTCAAAACGTTTGATATGGCTGTATCAGAATTTAATTAAATACAGTTCATTGTTTGTCAAGCAGTTGGATGGATCTGAGAGACTTACATGCTTGTTTCAAATAAAGAGGTTACTGAGCCTATGTTGCAGGTTATTGCAAAATTGTAATGATGACAGTTTGAATGTTGCACTTCCAATGAGAATGCTTGAAGTGTTTTCATCTGAAAATATTTATCTGTCTGTTTTACAAGATGCTGGCTATGTGGTGTCAGTAATTGAACAAATTTTGCACTACATGATTCAAAATGGGTATTACCGGTCTCTCTATTTGTTAATTAACAGCAAACTTCCATCAAGTATTGAATATTCTGATTTATCTCGAGTTCCAATAGCAAAAATTTTGCTAGAGAATGTTTTAAAACCATTGCACTTTACTTACAACTCCTGTCCAGAAGGTGCAAGGCAACAAGTTTTTACAGCCTTCACAGAGGAGTTTTTGGCATCACCTTTTACAGATCAGATTTTTCATTTCATCATTCCAGCCTTAGCAGATGTACAGACTGGTTTCCCTTATGAACCCTTTCTGAATGCACTAGTGTTAATAGAGAGTAGA------------TGTTCAAAAAAAAGTGGTGGAGCACCGTGGCTTTTCTACTTTGTTTTAACTGTTGGCGAAAATTATTTGGGGACCCTCTCTGAGGAAGGACTTCTAGTGTATTTAAGAGTACTTCAGACCTTTCTTTCTCAGTTACCGGTTTCATCTGCCAGTGCCAGTTGTCATGATTCAGCCAGTGATTCT---GAAGATGAGAATGAAGAAACAGACAAGCAGATGAACCCCCCTGAGGATGGTAGATTGACAATACCATACATAAGTGAGGAATGTCTGAAAAAGTTGGATACGAAACAGCAGACAAACACCCTATTAAATATGGTATGGAGGGATTCAGCTAGTGAAGAAGTCTTTACAATGATGGCTTCCATCTGCCATACACTAATGGTACAGCATCGAATGATGGTGCCTAAAGTCAGGCTTCTCTACAGTTTAGCATTTAATGCCAGGTTTCTGAGACATCTCTGGTTTCTAATATCTTCTATGACAACACGGATGATCACAGGGTCTATGGTACCATTGCTTCAGGTGATATCACGGGGTTCTCCTATGTCTTTTGAAGATTCTAGTCGAATCATCCCACTCTTTTATCTTTTTAGCTCCTTGTTTAGTCATTCACTAATTTCCATACATGATAATGAATTCTTCGGCGATCCCATAGAAGTT---------------GTAGGTCAAAGACAATCATCAATGATGCCTTTTACTTTAGAAGAGTTAATAATGTTATCTCGATGCCTTCGAGATGCATGCTTAGGGATCATCAAGTTGGCTTATCCAGAAACAAAACCAGAAGTTCGAGAAGAATATATTACAGCATTTCAAAGTATTGGAGTTACTACTAATTCTGAGATGCAACAATGTATACAGATGGAACAAAAACGATGGATTCAGTTATTTAAGGTTATCACCAACTTAGTGAAAATGTTGAAGTCCAGAGACACCAGAAGAAATTTTTGTCCTCCTAATCACTGGCTTTCAGAACAAGAAGATATTAAGGCAGATAAGGTCACCCAACTCTATGTACCAGCATCTAGACATGTGTGGAGGTTCCGTCGAATGGGAAGAATAGGTCCATTGCAATCTACTCTTGATGTGGGTCTGGAGTCACCACCACTTTCTGTATCCGAGGAAAGACAACTTGCCATTCTAACAGAATTGCCTTTTGTAGTTCCATTTGAGGAACGAGTAAAGATCTTTCAGAGGTTGATTTATGCAGATAAGCAAGAAGTCCAAGGAGATGGTCCTTTTCTGGATGGAATTAATGTCACAATAAGAAGAAATTATATTTATGAAGATGCTTATGACAAACTTTCACCAGAAAATGAACCTGATTTGAAAAAGCGAATTCGTGTGCATCTACTCAATGCCCATGGCCTGGATGAAGCTGGCATTGATGGTGGTGGTATTTTTCGAGAGTTTTTAAATGAACTACTGAAATCAGGATTTAACCCCAACCAGGGGTTTTTTAAGACTACTAATGAAGGGCTTCTATACCCCAACCCAGCTGCTCAGATGCTTGTTGGAGACTCTTTTGCCAGACATTACTACTTCCTTGGAAGAATGCTTGGAAAGGCTCTCTATGAAAATATGCTGGTGGAACTGCCCTTTGCTGGGTTTTTCCTTTCAAAGTTGCTTGGAACTAGTGCAGATGTGGACATTCATCATCTAGCTTCTTTAGATCCTGAAGTGTATAAGAATTTGCTTTTTCTCAAGAGCTATGAAGGTGATGTGGAAGAACTTGGGCTGAACTTTACTGTGGTGAATAATGACCTTGGAGAGGCACAGGTAGTTGAACTGAAATTTGGTGGAAAAGATATTCCTGTGACCAGTTCTAACCGAATTGCATATATCCATCTTGTAGCAGACTACAGACTAAATAAACAAATTCGCCAGCATTGTCTGGCTTTCAGACAAGGTCTGGCAAATGTTGTTAATCTTGAATGGCTCCGAATGTTTGATCAGCAAGAAATTCAGGTATTGATTTCTGGTGCACAAGTTCCCATAAGTCTAGAAGACCTAAAATCCTTTACAAACTACTCAGGAGGCTATTCTGCAGACCATCCTGTAATTAAAATCTTTTGGAGAGTTGTAGAAAGTTTCACTGATGAAGAAAAACGCAAATTGCTCAAGTTTGTAACAAGTTGCTCACGACCCCCTCTCTTAGGATTTAAGGAATTGTATCCTGCATTTTGCATTCACAATGGAGGCTCTGACTTAGAGCGGCTTCCCACTGCTAGTACCTGCATGAACCTGCTAAAGCTCCCTGAATTTTACGACGAGACACTTTTGCGAAGTAAACTTCTATATGCTATTGAATGTGCTGCTGGGTTTGAACTTAGC---
>oryAfe1
------------------------------ATGTTTAGTTTTGAAGGGGATTTCAAA---ACCAGGCCCAAGGTGTCCCTTGGAGGAGCAAGTAGG------AAGGAAGAAAAGGCTTCACTTTTACATCGAACTCAGGAAGAAAGAAGAAAGAGAGAGGAAGAAAGGCGAAGATTGAAAAATGCAATAATTATCCAGTCATTTATTAGAGGCTATAGAGACAGAAAACAGCAATATTCTATCCAAAGAAGTGCATTTGATCGTTGTGCTAATTTGTCGCAGTCTGGTGGCACATTTTCCATTGCTAATGGTCACAACCTTACCCTTTTGGTAAGGCAGCTTCTGTTTTTTTACAAACAGAATGAAGACTCAAAACGTTTGATATGGATGTACCAGAACTTAATTAAATACAGTTCTCTGTTTGTCAAACAGTTGGATGGGTCTGAGAGACTTACATGCTTATTTCAAATAAAGAGGTTGATGAGCCTGTGTTGCAGGTTATTGCAACAGTGTAATGATGACAGTTTGAATGTTGCACTTCCAATGAGAATGCTTGAGGTGTTTTCATCTGAGAATACTTACTTGCCTGTTTTACAAGATGCTAGCTATGTCGTATCATTAATTGAACAAATTTTGCTTTACATGATTCAAAATGGATATTATAGGTCTCTCTATTTGTTAATTAACAGCAAGCTTCCATCAAGTATTGAATATTCTGATTTATGTCGAGTTCCTATAGCAAAAATTTTGTTAGAGAATGTTCTAAAACCTTTGCACTTTACTTACAACTCCTGTCCAGAAGGCGCAAGGCAACAAGTCTTTACAGCCTTCACAGAGGAGTTTTTGGCAGCACCTTTTACAGATCAGATTTTTCATTTCATCATTCCAGCATTAGCAGATGTACAGACTGTTTTCCCTTATGAACCCTTTCTTCATGCACTATTGTTAATAGAGAGGAGA------------TGTTCAAAAAAAAGTGATGGAGCACCGTGGCTTTTCTACTTTGTTTTATCTGTTGGTGAAAATTACTTGGGGACCCTCTCTGAGGAAGGACTCCTAATATATTTGAGAGTACTCCAGACCTTCCTTTCTCAGTTACCAGTTTCATCAGCCAATACAAGCTGCCAAGATTCAGCCAGTGATTCT---GAAGATGAGAATGAAGAAGCAGATAAGCAGATGAGCATCCCTGAGGATGGTCGACTGTCAATACCATATATAACAGAGGAATGTCTGAAAAAGTTGGATACGAAACAGCAGACAAACACTCTATTAAATATGGTATGGAGGGATTCAGCTAGTGAAGAAGTCTTTACAATGATGGCATCCATCTGCCATATGCTAATGGTACAGCATCGAATGATGGTGCCTAAAGTCAGGCTTCTCTACAGTCTAGCCTTTAATGCCAGATTCCTGAGACATCTTTGGTTTTTAATATCATCTATGACAACACGAATGATCACAGGGTCTATGGTGCCGTTGCTTCAGGTGATATCAAGAGGTTCTCCTATGTCTTTTGAAGATTCTAGTCGAATCATCCCACTCTTTTACCTTTTTAGCTCTTTGTTTAGTCATTCGTTAATTTCCATACATGATAATGAATTCTTCGGTGATCCCATCAAAGTT---------------GTAGGTCAAAGACAATCATCAATGATGCCTTTTACTTTAGAAGAGCTAATAATGTTATCTCGATGCCTTCGAGATGCATGCTTAGGGATCATCAAACTGGCTTATCCGGAAACAAAACCAGAGGTTCGAGAAGAATATGTTCTAGCATTTCAAAGTATTGGAGTTACTACTAATTCTGAAATGCAGCAGTGTATACAGATGGAACAAAAACGATGGATTCAGTTATTTAAGGTTATCACCAATCTAGTGAAAATGTTGAAGTCCAGAGACACCAGAAGAAACTTTTGTCCCCCAAATCACTGGCTGTCAGAACAAGAAGATATTAAAGCAGATAAGGTCACCCAACTCTATGTACCATCATCCAGAAATGTGTGGAGGTTCCGACGAATGGGAAGAATAGGTCCATTACAGTCCACCCTGGATGTGGGTTTGGAGTCACCACCACTCTCTGTATCTGAGGAAAGACAACTCGCCGTTCTAACAGAATTGCCTTTTGTAGTTCCATTTGAGGAACGTGTAAAGATCTTTCAAAGGCTGATTTATGCAGATAAACAAGAAGTTCAAGGAGATGGTCCATTTCTGGATGGAATTAATGTCACAATAAGAAGAAATTACATTTATGAAGATGCTTATGACAAACTTTCACCAGAAAATGAGCCTGATTTGAAAAAGCGGATCCGTGTGCACTTACTCAATGCTCATGGCCTGGATGAAGCCGGCATTGATGGTGGCGGCATTTTCAGAGAGTTTTTAAATGAACTACTGAAATCTGGATTTAACCCCAACCAGGGTTTTTTTAAGACTACTAATGAAGGGCTTCTGTACCCCAACCCAGCTGCTCAGATGCTTGTTGGAGATTCTTTTGCCAGACATTACTACTTCCTAGGCAGAATGCTTGGAAAGGCTCTCTATGAAAATATGCTGGTGGAGCTTCCTTTTGCTGGCTTTTTCCTCTCAAAGTTGCTGGGAACTAGTGCAGATGTGGACATTCATCATCTAGCTTCATTAGATCCTGAAGTATATAAGAATTTGCTCTTTCTTAAGAGCTATGAAGGTGATGTGGAGGAACTTGGGCTGAACTTTACTGTGGTGAATAATGATCTCGGAGAAGCACAGGTAGTAGAACTAAAATTTGGCGGAAAAGATATTCCTGTTACAAGTGCTAACCGAATTGCATATATCCATCTTGTAGCCGACTACAGACTAAACAAACAAATTCGCCAGCATTGTCTGGCTTTCAGACAGGGTCTGGCCAATGTTGTTAATCTTGAATGGCTCCGAATGTTTGATCAGCAAGAAATCCAGGTGTTAATTTCTGGTGCCCAAGTTCCCATAAGTTTAGAAGACTTAAAATCCTTTACAAACTATTCAGGAGGCTATTCTGCAGACCACCCTGTAATTAAAATCTTCTGGAGAGTTGTAGAAGGGTTCACTGATGAAGAAAAGCGCAAGTTGCTCAAGTTTGTGACAAGTTGCTCTCGACCGCCTCTCTTGGGATTTAAGGAATTGTATCCTGCATTTTGCATTCACAATGGGGGCTCTGACTTAGAGCGGCTCCCCACTGCCAGTACCTGCATGAACCTGCTGAAGCTCCCTGAATTTTATGATGAGACACTTTTACGAAGTAAACTTCTATATGCTATTGAATGTGCTGCTGGGTTTGAATTGAGT---
>triMan1
------------------------------ATGTTTAGTTTTGAAGGGGATTTCAAA---ACCAGGCCCAAGGTGTCCCTTGGAGGAGCAAGTAGG------AAGGAAGAAAAGGCTTCTCTTTTACATCGTACTCAGGAAGAAAGAAGAAAGAGAGAGGAAGAAAGGCGAAGACTGAAAAATGCAATAATTATCCAGTCATTTATTAGAGGCTATAGAGACAGAAAACAGCAATATTCTATCCAAAGAAGTGCATTTGATCGTTGTGCTAATTTGTCACAGTCTGGCGGCACTTTTTCCATTGCTAGTGGTCCCAGCCTTACCCTTTTGGTAAGGCAGCTTCTGTTTTTTTACAAACAGGATGAAGACTCAAAACGTTTGATATGGATGTACCAGAACTTAATTAAGTACAGTTCTCTGTTTGTCAAGCAGCTGGATGGGTCTGAGAGACTTACATGCCTATTTCAAATAAAAAGGTTGATGAGCCTGTGCTGCAGGTTACTGCAAAACTGTAACGATGACAGTTTGAATGTTGCACTTCCAATGAGAATGCTTGAGGTGTTTTCATCTGAGAATACTTATTTGCCTGTTTTACATGATGCTAGCTATGTGGTATCAGTAATTGAACAAATTTTGCATTACATGATTCAAAATGGATATTATAGGTCTCTGTATTTGTTAATTAACAGCAAGCTTCCATCAAGTATTGAATATTCTGATTTAGCTCGAGTTCCTGTAGCGAAAATTTTGCTAGAGAATGTTCTAAAACCATTGCACTTTACTTACAACTCCTGTCCAGAAGGCGCAAGGCAACAAGTTTTTACAGCCTTCACAGAGGAGTTTTTGGCAGCACCTTTTACAGATCAGATTTTTCATTTCGTCATTCCAGCATTAGCAGATGTACAGACTGTTTTCCCTTATGAACCCTTTCTCAATGCACTATTGTTAATAGAGAGTAGA------------TATTCCAAAAAAAGTGGTGGAGCACCGTGGCTTTTCTACTTTGTTTTAACTGTTGGCGAAAATTATTTGGGGACCCTCTCTGAGGAAGGACTCCTAGTATATTTAAGAGTACTCCAGACCTTCCTTTCTCAGTTACCGGTTTCATCTGCCAATACAAGCTGTCATGATTCAGCCAGTGATTCT---GAAGATGAGAATGAAGAAGCAGATAAGCAGACGAGCACCCCTGAGGATGGTCGACTGTCACTACCATACATAACAGAGGAATGTCTGAAAAAGTTGGATACGAAACAGCAGACAAACACTCTATTAAATATGGTATGGAGGGATTCAGCTAGTGAAGAAGTCTTTACAATGATGGCATCCATCTGCCATATGCTAATGGTACAGCATCGAATGATGGTGCCTAAAGTCAGGCTTCTCTACAGTCTAGCCTTTAATGCCAGGTTCCTGAGACATCTTTGGTTTCTAATATCTTCTATGACAACACGCATGATCACAGGGTCTATGGTACCATTGCTTCAGGTGATATCAAGGGGTTCTCCTATGTCTTTTGAAGATTCTAGTCGAATCATCCCACTCTTTTATCTTTTTAGCTCTTTGTTTAGTCATTCATTAATTTCCATACATGATAATGAATTCTTCGGTGATCCTATTGAAGTT---------------GTAGGTCAAAGACAATCATCAATGATGCCTTTTACTTTAGAAGAGCTAATAATGTTATCTCGATGCCTTCGAGATGCATGCTTAGGGATCATCAAGCTGGCTTATCCGGAAACAAAACCAGAAGTTCGAGAAGAATATGTTATAGCATTTCAAAGTATTGGAGTTACTACTAATTCTGAAATGCAACAGTGTATACAGATGGAACAAAAACGATGGATTCAGTTATTTAAGGTTATCACCAATCTGGTGAAGATGCTGAAGTCCAGAGACACCAGAAGAAATTTTTGTCCTCCAAATCACTGGCTGTCAGAACAAGAAGATATTAAAGCAGATAAGGTCACCCAGCTCTATGTACCATCATCCAGAAATGTGTGGAGGTTCCGGCGAATGGGAAGAATAGGTCCATTACAGTCTACCCTGGATGTGGGTTTGGAGTCGCCACCACTCTCTGTATCTGAGGAAAGACAACTCGCCATTCTCACAGAATTGCCTTTCGTAGTTCCATTTGAGGAACGTGTAAAGATCTTTCAAAGGCTGATTTATGCAGATAAACAAGAAGTTCAAGGAGATGGTCCATTTCTGGATGGAATTAATGTCACAATAAGGAGAAATTATATTTATGAAGATGCTTATGACAAACTTTCACCAGAAAATGAGCCTGACTTGAAAAAGCGGATCCGTGTGCACTTACTCAATGCCCATGGCCTGGATGAAGCCGGCATTGATGGTGGCGGCATTTTCAGAGAGTTTCTAAATGAACTACTGAAATCCGGATTTAACCCCAACCAGGGTTTTTTCAAGACTACTAATGAAGGGCTTCTGTATCCCAACCCAGCTGCTCAGATGCTTGTTGGAGATTCTTTTGCCAGACATTACTACTTCCTAGGCAGAATGCTTGGAAAGGCTCTCTATGAAAATATGCTGGTGGAGCTGCCCTTTGCTGGCTTTTTCCTCTCAAAGTTGCTTGGAACTAGTGCAGATGTGGACATCCATCATTTAGCTTCATTAGATCCTGAAGTATATAAGAATTTGCTCTTTCTCAAGAGCTATGAAGGTGATGTGGAGGAACTTGGGCTGAACTTTACTGTGGTGAATAATGATCTCGGAGAGGCACAGGTAGTTGAACTAAAATTTGGTGGAAAAGATATTCCTGTTACGAGTGCTAACCGAATTGCGTATATCCATCTTGTAGCGGACTACAGACTAAACAAACAAATCCGCCAGCATTGTCTGGCTTTCAGACAGGGTCTGGCCAATGTTGTTAATCTTGAATGGCTCCGAATGTTTGATCAGCAAGAAATTCAGGTGTTAATTTCTGGTGCCCAAGTTCCCATAAGTCTAGAGGACTTAAAATGCTTTACAAACTATTCAGGAGGCTATTCTGCAGACCACCCTGTAATTAAAACCTTTTGGAGAGTTGTGGAGGGTTTCACTGATGAAGAAAAGCGCAAGCTGCTCAAGTTTGTAACAAGTTGTTCTCGACCCCCTCTCTTGGGATTTAAGGAATTGTATCCTGCATTTTGCATTCACAATGGAGGCTCTGACCTAGAGCGGCTCCCCACTGCCAGTACCTGCATGAACCTGCTAAAGCTCCCTGAATTTTATGACGAGACACTTTTACGAAGTAAACTTCTGTATGCTATTGAATGTGCTGCTGGGTTTGAATTGAGC---
>HLequCab3
------------------------------ATGTTTAGCTTTGAAGGGGATTTCAAA---ACGAGGCCCAAGGTGTCCCTCGGAGGCGCGAGTAAG------AAGGAAGAAAAGGCTTCTCTTTTACATCGTACTCAGGAAGAAAGAAGAAAGAGAGAGGAAGAAAGGCGAAGATTGAAAAATGCAATAATTATCCAGTCGTTTATTCGAGGCTATAGAGATAGAAGACAGCAATATTCCATCCAAAGAAGTTCATTTGATCGCTGCGCTAACTTGTCACAGTCTGGTGGCACTTTTTCCCTTGCTAACGGTCCCAACCTTACCCTTTTGGTGAGGCAGCTTCTGTTTTTTTACAAACAGAACGAAGACTCAAAACGTTTGATATGGCTGTATCAGAACTTAATTAAACACAGCTCTCTGTTTGTCCAGCAGTTGGATGGGTCTGAGAGACTGACATGCTTATTTCAAATTAAGAGGTTGATGAGCCTCTGTTGCAGGTTACTGCAAAACTGTAATGATGACAGTTTGAATGTTGCACTTCCAATGAGAATGCTTGAGGTGTTTTCATCTGAGAACACTTACTTGCCAGTTTTACAAGATGCTAGCTATGTGGTGTCAGTAATTGAACAAGTTTTGCACTACATGATTCAACATGGGTATTATAGATCTCTCTATTTGTTAATTAACAGCAAGCTTCCATCAAGTATTGAATATTCTGATTTATCTCGAGTACCTGTAGCAAAAATTCTGCTAGAGAATGTTCTAAAACCATTGCACTTTACTTACAACTCATGTCCAGAAGGTGCAAGGCAACAGGTTTTTATGGCCTTCACAGAGGAGTTTCTGGCAGCACCTTTTACAGATCAGATCTTTCATTTCATCATTCCGGCATTAGCAGATGCACAGACTGCCTTCCCTTACGAGCCCTTTCTGAATGCACTGTTGTTAAGAGAGCATAGA------------TGTTCCAAAGCGAGTGCCGGAGCACCAGGGCTTCTCTACTTTGTTTTAACTGTTGGTGAAAATTATTTGGGGACCCTCTCTGAGGAAGGACTGCTAGTGTATTTAAGAGTGCTCCAGACCTTCCTTTCTCAGTTACCGGTTTCACCTGCCAACACAAGCTGTCAAGACTCAGCCAGTGACTCT---GAAGATGAGAGTGAAGAGACAGACAAGCAGATGGGCACTCCAGAAGATGGTAGACTGTCAATACCCTACATAACAGAGGAATGTCTGAAAAAGTTGGATACAAAACAGCAGACCAACACCCTGTTAAACCTGGTCTGGAGGGACTCGGCCAGCGAGGAGGCCTTTACTCTGATGGCATCCATCTGCCACACGCTAATGGTGCAGCATCGGATGATGGTGCCAAAAGTCAGGCTTCTCTACAGTTTAGCCTTTAATGCCAGGTTTCTGAGACATCTTTGGTTTCTTATATCTTCTATGACAACACGGATGATCACAGGGTCTATGGTACCATTGCTTCAGGTGATATCAAGGGGTTCTCCTATGTCTTTTGAAGATTCCAGTCGAATCATCCCCCTCTTTTACCTTTTTAGCTCCTTGTTTAGTCATTCACTAATTTCCATACATGATAATGAATTCTTCGGTGACCCCATAGAAGTT---------------GTAGGTCAAAGACAATCATCAATGATGCCTTTTACTTTAGAAGAACTAATAATGTTGTCTCGATGCCTCCGAGATGCGTGCTTAGGGATCATCAAGTTGGCTTATCCGGAAACAAAACCAGAAGTTCGAGAAGAATATATTATAGCATTTCAAAGTATTGGAGTTACTACTAATTCTGAAATGCAACAGTGTATACAGATGGAACAAAAACGATGGATTCAGTTATTTAAGGTCATCACCAATCTAGTGAAAATGTTGAAGTCCAGAGACACAAGGAGAAATTTTTGTCCTCCAAATCACTGGCTGTCAGAACAAGAAGATATTAAAGCAGATAAGGTCACCCAGCTCTACGTACCAGCTTCCAGACCCGCGTGGAGGCTCCGGCGCATGGGCAGGATCGGCCCTCTGCAGTCCACTCTGGACGTGGGTTTGGAGTCCCCACCTCTGTCAGTGTCGGAGGAGAGACAACTCGCCATCCTGACAGAGCTGCCCTTTGTGGTTCCATTTGAGGAACGAGTAAAGATCTTTCAAAGGTTGATTTATGCAGATAAGCAAGAAGTTCAAGGAGATGGTCCATTTCTGGATGGAATTAATGTTACAATAAGAAGAAATTATATTTATGAAGATGCTTATGACAAACTTTCCCCAGAAAATGAGCCTGATTTGAAAAAGCGGATCCGCGTGCACTTACTCAATGCACATGGCCTGGATGAAGCTGGCATTGACGGGGGTGGTATTTTCAGAGAGTTTCTAAATGAACTACTGAAGTCAGGATTTAACCCCAACCAGGGGTTCTTTAAGACTACTAATGAAGGGCTTCTGTACCCCAACCCAGCTGCTCAGATGCTTGTGGGAGATTCCTTTGCCAGACATTACTACTTCCTGGGCAGAATGCTTGGAAAGGCTCTCTATGAAAATATGCTGGTGGAATTGCCCTTTGCCGGCTTTTTTCTGTCCAAGTTGCTTGGAACCAGTGCAGATGTGGACATTCATCATCTCGCTTCGTTAGATCCTGAAGTGTATAAGAATCTGCTTTTTCTCAAGAGCTATGAAGGTGACGTGGAGGAGCTCGGGCTCAACTTCACTGTGGTGAACAATGACCTCGGAGAAGCCCAGGTGGTTGAACTAAAATTTGGTGGAAAAGATATCCCTGTCACCAGTGCAAATCGGATTGCGTACATCCACCTCGTAGCCGACTACAGGCTGAACAGGCAGATCCGCCAGCACTGCCTGGCTTTCAGGCAGGGCCTGGCCAACGTGGTGAACCTGGAGTGGCTGCGCATGTTTGATCAGCAGGAAATTCAGGTATTAATTTCTGGTGCACAAGTTCCCATAAGTCTAGAGGACCTAAAATCCTTTACAAACTATTCAGGAGGGTATTCTGCCGACCACCCTGTCATCAAAGTCTTCTGGAGAGTTGTGGAGGGGTTCACGGATGAAGAAAAGCGCAAACTGCTGAAGTTTGTCACCAGCTGTTCCCGACCCCCTCTCTTGGGGTTTAAGGAGCTGTATCCTGCGTTCTGCATTCACAACGGAGGCTCCGACCTCGAGCGGCTCCCCACAGCCAGCACCTGCATGAACCTGCTGAAGCTCCCTGAGTTTTATGACGAGACACTTCTGCGAAGTAAACTGCTCTACGCTATTGAATGTGCTGCTGGCTTTGAGCTGAGC---
>cerSim1
---------------------------------------------------------------------------------------------------------GAAGAAAAGGCTTCTCTTTTACATCGTACTCAGGAAGAAAGAAGAAAGAGAGAGGAAGAAAGGCGAAGATTGAAAAATGCAATAATTATCCAGTCATTTATTCGAGGCTATAGAGACAGAAAACAGCAATATTCCATCCAAAGAAGTGCATTTGATCGCTGCGCTAACTTGTCACAGTCTGGTGGCACTTTTTCCATTGCTAATGGTCCCAACCTTACCCTTTTGGTGAGGCAACTTCTGTTTTTTTACAAACAGAATGAAGACTCAAAACGTTTGATATGGCTGTATCAGAACTTAATTAAACACAGCTCTCTGTTTGTCCAGCAGTTGGACGGGTCTGAGAGACTTACATGCTTGTTTCAAATAAAGAGGTTGATGAGCCTCTGTTGCAGGTTACTGCAAAACTGTAGTGATGACAGTTTGAATGTTGCACTTCCAATGAGAATGCTTGAGGTGTTTTCATCTGAGAATACTTACTTGCCGGTTTTACAAGATGCTAGCTATGTGGTGTCAGTAATTGAACAAATTTTGCACTACATGATTCAACATGGGTATTACAGATCTCTCTATTTGTTAATTAACAGCAAGCTTCCATCAAGTATTGAATATTCTGATTTATCTCGAGTTCCTATAGCAAAAATTTTGCTAGAGAATGTTCTAAAACCATTGCACTTTACTTACAACTCCTGTCCAGAAGGTGCAAGGCAACAGGTTTTTACAGCCTTCACAGAGGAGTTTCTGGCAGCACCTTTTACAGATCAGATTTTTCATTTCATCATTCCAGCATTAGGAGATGCACAGTCTGCTTTCCCTTATGAGCCCTTTCTGAATGCACTGTTGTTAAGAGAGAGTAGA------------TGTTCCAAGACAAGTGGTGGAGCACCAGGGCTTTTCTACTTTGTTTTAACTGTTGGCGAAAATTGTTTGGGGACCCTCTCTGAGGAAGGACTGCTAGTGTATTTAAGAGTACTCCAGACTTTTCTTTCTCAGTTACCGGTTTCACCAGCCAATACAAGCTGTCAAGATTCAGCCAGTGACTCT---GAAGATGAGAGTGAAGAGACAGACAAGCAGATGGGCACTCCAGAGGATGGTAGGCTGTCAATACCATACATAACAGAGGAATGCCTGAAAAAGTTGGATACAAAACAGCAGACCAACACCCTGTTAAACCTGGTCTGGAGGGATTCAGCTAGTGAGGAGGCCTTTACTCTGATGGCATCCATCTGCCACACGCTAATGGTGCAGCATCGGATGATGGTGCCAAAAGTCAGGCTTCTCTACAGTTTAGCCTTTAATGCCAGGTTTCTGAGACATCTTTGGTTTCTCATATCTTCTATGACAACACGGATGATCACAGGGTCTATGGTACCATTGCTTCAGGTGATATCAAGGGGTTCTCCTATGTCTTTTGAAGATTCCAGTCGAATCATCCCCCTCTTCTACCTTTTTAGCTCCTTGTTTAGTCACTCACTAATTTCCATACACGATAATGAATTCTTTGGTGATCCCATAGAAGTT---------------GTAGGTCAAAGACAATCATCAATGATGCCTTTTAGTTTAGAAGAACTGATAATGTTGTCTCGATGCCTTCGAGATGCATGCTTAGGGATCATCAAGTTGGCTTATCCGGAAACAAAACCAGAAGTTCGAGAAGAATATATTACAGCATTTCAAAGTATTGGAGTTACTACTAATTCTGAAATGCAACAATGTATACAGATGGAACAAAAACGATGGATTCAGTTATTTAAGGTCATCACCAATCTAGTGAAAATGTTGAAGTCCAGAGACACAAGGAGAAATTTTTGTCCTCCAAATCACTGGCTGTCAGAACAGGAAGATATTAAAGCAGATAAGGTCACCCAGCTCTACGTACCAGCTTCCAGACACGTGTGGAGGTTCCGGCGAATGGGCAGGATAGGCCCTCTGCAGTCTACCCTGGACGTGGGTTTGGAGTCCCCACCCCTGTCTGTGTCTGAGGAGAGACAGCTCGCCATCCTAACAGAATTGCCCTTTGTGGTTCCATTTGAGGAACGAGTCAAGATCTTTCAAAGGTTGATTTATGCAGATAAGCAAGAAGTTCAAGGAGATGGTCCATTTCTGGATGGTATTAATGTCACAATAAGAAGAAATTACATTTATGAAGATGCTTATGACAAACTTTCCCCAGAAAACGAGCCTGATTTGAAAAAGCGGATCCGCGTGCACTTACTGAATGCGCATGGCCTGGATGAAGCTGGCATTGACGGGGGTGGTATTTTCAGAGAGTTTCTAAATGAACTACTGAAGTCAGGATTTAACCCCAACCAGGGGTTCTTTAAGACTACTAATGAAGGGCTTCTGTACCCCAGCCCAGCTGCTCAGATGCTTGTGGGAGATTCCTTTGCCAGACATTACTACTTCCTGGGCAGAATGCTTGGAAAGGCTCTCTATGAAAATATGCTGGTGGAATTGCCCTTTGCTGGCTTTTTTCTGTCCAAGTTGCTTGGAACCAGTGCAGATGTGGACATTCATCATCTAGCTTCGTTAGATCCTGAAGTGTATAAGAACTTGCTTTTTCTCAAGAGCTATGAGGGTGACGTGGAGGAGCTCGGGCTGAACTTCACTGTGGTGAACAATGACCTTGGAGAGGCCCAGGTGGTTGAACTAAAATTTGGTGGAAAAGATATCCCCGTCACCAGTGCCAACCGGATTGCGTACATCCACCTTGTAGCCGACTACAGGCTGAACAGACAGATCCGCCAGCACTGCCTGGCCTTCCGACAGGGCCTGGCCAATGTGGTGAACCTGGAGTGGCTGCGCATGTTCGATCAGCAGGAAATTCAGGTGTTAATTTCTGGTGCACAAGTTCCCATAAGTCTAGAGGACCTAAAATCCTTTACAAACTACTCAGGAGGCTATTCTGCTGACCATCCTGTAATCAAAGTCTTCTGGAGAGTTGTGGAGGGATTCACGGATGAAGAAAAGCGCAAACTACTCAAGTTTGTCACAAGCTGCTCCCGACCCCCTCTCTTGGGGTTTAAGGAGCTGTACCCCGCATTCTGCATTCACAACGGAGGCTCCGACCTCGAGAGGCTCCCCACTGCCAGCACCTGCATGAACCTGCTGAAGCTCCCCGAGTTTTACGATGAGGCGCTTCTGCGAAGCAAACTCCTCTATGCTATTGAGTGTGCTGCTGGCTTCGAGCTGAGC---
>echTel2
---------------------------------------------------------------------------------------------------------GAAGAAAAGGCGTCTCTTTTACATCGTACTCAGGAAGAAAGAAGAAAGAGAGAGGAAGAAAGGCGAAGATTGAAAAATGCAATAATTATCCAGTCATTTATTAGAGGCTATAGAGACAGAAAACAGCAATATTCTATCCAAAGAGGTGCATTTGATCGTTGTGCTAATTTGTCACAGTCTGGTAGCACTTTTACCATTGCTAATGGTCCCAACCTTACCCTTTTGGTAAGGCAGCTTCTGTTTTTTTACAAACAAAATGAAGACTCAAAACGTTTGATATGGATGTACCAGAATTTAATTAAATACAGTTCTCTGTTTGTCAAGCAATTGGATGGGTCTGAGAGACTTACGTGTTTATTTCAAATAAAGCGGTTGATGAGCCTATGTTGCAGGTTACTACAAAAGTGTAATGATGACAGTTTGAATGTTGCCCTTCCCATGAGAATGCTTGAGACATTTTCCTCTGAGAATACTTACTTGCCTGTTTTACAAGATGCTAGCTATGTAGTGTCAATAATTGAACAAATTTTACATTACATGATTCAAAATGGATATTATAGGTCTCTCTATTTGTTAATTAACAGTAAGCTTCCATCAAGTATTGAATATTCTGATGTATCCCGAGTTCCTATTGCAAACATTTTGCTAGAGAATGTTGTAAAACCATTGCACTTTACTTACAACTCCTGTCCAGAAGGCGCAAGGCAGCAAGTCTTTACAGCTTTCACAGAGGAGTTCTTGGCAGCACCTTTTACAGAGCAGATTTTTCATTTCATCATTCCAGCCTTAGCAGCTACACAGACTGCTTTCCCTTATGAGCCCTTGCTCCGTGCACTGTTATTAATAGAGAGTAAA------------GGGTCAAAAATAAGTGGTGGAGCACCTTGGCTTTTCTACTTTGTTTTAACTGTTGGAGAAAATTATTTGGGGACCCTCTCTGAGGAAGGACTTCTAGTATATTTAAGAGTACTCCAGACCTTCCTTTCACAGTTACCAGTTTCATCTGCCAGTTCGAGCTGTCAAGATTCAGCCAGTGATTCT---GAAGATGAGACTGAAGAAGCAGATAAACAGATGAACACCCCTGAGGATGGTCGACTATCAATACCATATATAACAGAGGAGTGTCTGAAAAAGTTGGATACAAAACAGCAGACAAACACTCTCTTAAACATGGTTTGGAGGGATTCAGCTAGTGAAGAAGTCTTTACAATGATGGCCTCCATTTGCCATATGCTAATGGTCCAGCATCGAATGATGGTGCCCAAAGTCAGGCTTCTCTACAGTCTAGCATTTAATGCCAGGTTCCTGAGACATCTTTGGTTTCTAATATCCTCTATGACAACACGAATGATCACAGGGTCTATGGTGCCGTTGCTTCAGGTGATATCAAGAGGTTCTCCTATGTCTTTTGAAGACTCTAGTCGAATCATCCCTCTGTTTTACCTTTTTAGCTCTTTGTTTAGCCATTCATTAATTTCCATACATGATAATGAATTCTTCGGTGATCCCATCGAAGTT---------------GTAGGTCAAAGACAATCATCACTGATGCCTTTTACTTTAGAAGAGCTGATAATGTTATCCCGATGCCTTCGGGATGCATGCTTAGGGATCATCAAGCTAGCTTATCCAGAAACAAAGCCAGAAGTTCGAGAAGAATATGTGACAGCTTTTCAAAGCATCGGAGTTACTACTAATTCTGAAATGCAACAATGTATACAGATGGAACAAAAACGATGGATTCAGTTATTTAAGGTTATCACCAATCTCGTGAAAATGTTGAAGTCCAGAGATACCAGAAGAAACTTCTGTCCTCCAAATCACTGGCTGTCAGAGCAAGAAGATATTAAAGCAGATAAGGTCACCCAACTTTATGTACCATCATCCAGAAATGTGTGGAGGTTCCGACGAATGGGAAGAATAGGTCCATTACAGTCTACCCTGGATGTGGGTTTGGAGTCACCGCCACTCACTGTCTCTGAGGAAAGACAGCTTGCCATTCTAACAGAATTGCCTTTTGTAGTGCCCTTTGAGGAGCGTGTAAAGATTTTTCAAAGACTGATTTATGCAGATAAACAGGAAGTGCAAGGAGATGGTCCATTTCTGGATGGTATTAATGTCACAATAAGAAGAAATTATATTTATGAAGATGCTTATGACAAACTTTCACCAGAAAATGAGCCTGACTTGAAAAAGCGGATCCGTGTGCACTTACTCAATGCCCATGGCCTGGATGAAGCTGGCATTGATGGTGGTGGGATTTTCAGAGAGTTTTTAAATGAACTACTGAAATCCGGATTTAACCCCAACCAGGGATTTTTTAAGACTACTAATGAAGGACTTCTGTATCCCAACCCAGCTGCTCAGATGCTTGTTGGCGATTCCTTTGCCAGACATTACTACTTCCTAGGCAGAATGCTTGGAAAGGCTCTCTATGAAAATATGTTGGTGGAGCTGCCCTTTGCCGGATTCTTCCTCTCAAAGTTGCTTGGAACTAGTGCAGATGTAGACATTCATCATCTAGCTTCATTAGATCCTGAAGTATATAAGAATTTGCTCTTTCTCAAAAGCTATGAAGGTGATGTGGAGGAACTTGGGCTGAACTTTACTGTGGTGAATAATGATCTCGGAGAGGCACAGGTAGTTGAATTAAAATTTGGTGGAAAAGATATTCCTGTCACAAGTGCTAACCGGATTGCATATATCCATCTTGTAGCCGACTACAGACTAAACAAACAAATCCGCCAGCATTGTCTGGCTTTCAGACAGGGTCTGGCCAATGTCGTTAGTCTTGAATGGCTCCGAATGTTCGACCAGCAAGAAATTCAGGTGTTAATTTCTGGAGCACAAGTTCCCATAAGTCTAGAGGACCTGAAATCATTTACAAACTATTCAGGAGGCTATTCAGCAGACCACCCTGTCATTAAAATCTTTTGGAGAGTCGTGGAAGGGTTCACTGATGAGGAAAAGCGCAAGTTGCTCAAGTTTGTCACAAGTTGCTCTCGACCCCCTCTCTTGGGATTTAAGGAACTATATCCTGCATTTTGCATTCACAACGGCGGCTCTGACCTGGAGCGGCTCCCCACTGCCAGTACCTGCATGAACCTGCTAAAGCTCCCCGAGTTCTATGATGAGACTCTCTTACGAAGCAAACTTCTCTACGCCATTGAATGTGCTGCTGGGTTTGAACTGAGC---
>felCat8
------------------------------ATGTTTAGTTTTGAAGGGGATTTCAAA---ACGAGGCCCAAGGTGTCCCTCGGAGGCGCCAGTAGG------AAGGAAGAAAAGGCTTCTCTTTTACATCGTACTCAGGAAGAAAGAAGAAAGAGAGAGGAGGAAAGGCGAAGGTTGAAAAATGCAATAATCATACAGTCATTTATCCGAGGCTATCGAGACCGGAAACAGCAACACTCCATCCAGAGAAGCGCCTTTGACCGCTACGCCAGCGCCTCGCAGTCTGGTGGCACTTTCTCCATTGCCAGTGGTCCCAACCTTACCCTTTTGGTGAGGCGGCTTCTGTTTTTCTACAAACAGAACGAAGACTCAAAACGTTTGATATGGATGTATCAGAACTTAATTAAACACAGCTCTCTGTTTGTCCAGCAGTTGGATGGATCTGAGAGACTTACATGCTTATTTCAAATAAAGAGATTGATGAGCCTCTGCTGCAGGTTATTGCAGAACTGTAATGACGACAGTCTGAATGTTGCACTTCCAATGAGAATGCTCGAGGTGTTTTCGTCTGAGAATACTTACTTGCCTGTTTTACGAGACGCCAGCTACGTGGTGTCCATAATTGAACAGATTTTGCACTACATGATTCAAAATGGGTATTATAGATCTCTCTATTTGTTAATTAACAGCAAGCTTCCATCAAGTATTGAATATTCTGATATATCTCGAGTTCCTATAGCAAAAATTTTGCTAGAGAATGTTCTGAAACCATTGCACTTTACTTACAACTCGTGTCCTGAAGGTGCAAGGCAACAAGTTTTTACAGCCTTCACCGAGGCGTTTTTGGTGGCACCTTTTACAGATCAGATTTTTCACTTCATCATTCCGGCCTTAGCAGACGCGCAGACTGTTTTCCCGTACGAGCCCTTTCTGAGTGCACTGTTGTCGCCGGAGAGCAGG------------TGTCCCGAGACGGGGGGAGGGGCGCCGTGGCTCTTCTTCTTTGTCCTCACTGTCGGCGAGACTTACCTGGGGACCCTCTCTGAGGAAGGACTGCTGGTGTACCTGCGGGTGCTCCAGAGCTCGCTGTCTCGGCTGCCGGCGTCGCCGGCCGGCACAAGCTGTCAGGACCCGGCCAGCGACTCG---GAGGATGAGAGTGAAGAGGCGGACAAGCAGCCGAGCGCTCCGGAGGATGGGAGGCTGTCCGTACCTTACATAACAGAGGAGTGTCTGAAGAAGTTGGACACGAAACAGCAGACCAACACCCTGTTAAACCTGGTCTGGCGGGACTCAGCCAGCGAGGAGGCCTTCGCTCTGATGGCGTCCATCGGCCACACGCTTATGGTGCAGCATCGGATGGCGGTGCCCAAAGTCAGGCTTCTCTACAGTTTAGCCTTTAATGCCAGGTTTCTGAGACACCTGTGGTTTCTCATATCTTCTATGACAACACGGACGATCACAGGGTCGATGGTGCCACTGCTCCAGGTGATATCTCGGGGCTCCCCTATGTCTTTGGAAGACTCCAATCGAATCATCCCTCTCTTCTACCTGTTCAGCTCTTTGTTCAGTCACTCGCTAATTTCCATACATGACAGTGAGTTCTTCGGGGACCCCATAGAAGTT---------------GTAGGTCAGAGACAATCGTCAATGATGCCTTTTACCCTAGAAGAGCTGATAATGTTGTCTCGCTGCCTTCGAGATGCGTGCCTAGGGATCATCAAGTTGGCTTATCCAGAAACCAAGCCAGAAGTTCGAGAAGAGTATATTACAGCATTTCAAAGTATTGGGGTTACAACTAATTCTGAAATGCAACAGTGTATACAAATGGAACAGAAGCGATGGATTCAGTTATTTAAGGTTATCACCAGCCTTGTGAAGATGCTGAAGTCCAGAGACACCAGAAGAAATTTCTGTCCTCCAAGCCACTGGCTGTCAGAACAGGAAGATATTAAAGCAGATAAGGTCACCCAGCTCTACGTTCCGGCTTCCAGACATGTGTGGAGGTACCGGCGGATGGGGAGGATCGGCCCCCTGCAGTCGAGCCTGGACGTGGGTTTGGAGTCCCCACCGCTGTCTGTCTCTGAGGAAAGACAACTCGCCATCCTGACAGAATTGCCCTTTGTGGTTCCATTTGAGGAGCGAGTCAAGATCTTTCAAAGGTTGATTTATGCAGATAAGCAAGAGGTGCAAGGAGACGGTCCGTTTCTGGATGGAATTAATGTCACTATAAGAAGAAATTATATTTATGAAGATGCTTATGACAAACTTTCCCCAGAAAATGAGCCTGACTTGAAAAAGCGGATCCGTGTGCACCTGCTCAACGCACATGGCCTGGATGAAGCTGGCATCGACGGTGGTGGGATTTTCAGAGAGTTCCTCAATGAACTGCTGAAGTCAGGATTTAACCCCAATCAGGGGTTCTTTAAGACTACTAACGAGGGCCTTCTGTACCCCAGCCCAGCTGCTCACATGCTGGTGGGAGACTCCTTCGCCAGACATTACTACTTCCTGGGCAGGATGCTTGGAAAGGCCCTCTATGAGAATATGCTGGTAGAATTGCCCTTTGCCGGCTTCTTCCTGTCCAAATTGCTGGGAACCAGTGCGGACGTGGACATCCACCATCTGGCTTCGTTAGACCCTGAAGTGTACAAGAATCTGCTGTTTCTCAAGAGCTACGAAGGCGACGTGGAGGAGCTTGGGCTGAACTTCACGGTGGTGAACAACGACCTGGGAGAGGCGCAGGTAGTTGAACTAAAGTTTGGGGGCAAAGACATCCCTGTCACCAGCGCCAACAGGATCGCGTATATCCACCTCGTAGCGGACTACAGACTGAACCGCCAGATCCGCCAGCACTGCCTGGCCTTCCGGCAGGGCCTGGCCAACGTGCTGAACCTGGAGTGGCTGCGAATGTTTGACCAGCAGGAGATTCAGGTATTAATTTCTGGTGCACAAGTTCCCATAAGTCTTGAGGACCTAAAATCCTTTACAAACTATTCAGGAGGCTATTCTGCTGACCATCCTGTGATCAAAGTCTTTTGGAGAGTTGTGGAAGGATTCACGGATGAAGAGAAGCGCAAACTGCTCAAGTTTGTAACCAGCTGCTCCCGACCCCCTCTCTTGGGGTTTAAGGAGCTGTACCCCGCGTTCTGCATTCACAACGGAGGCTCTGACCTCGAGCGGCTCCCCACGGCCAGCACCTGCATGAACCTGCTGAAGCTGCCCGAGTTCTACGACGAGACGCTTCTGCGCAGTAAGCTTCTCTACGCTATCGAATGTGCTGCTGGCTTCGAGCTGAGC---
>ailMel1
------------------------------ATGTTTAGTTTTGAAGGGGATTTCAAA---ACGAGGCCCAAGGTGTCCCTCGGAGGCGCCAGCAGG------AAGGAAGAAAAGGCTTCTCTTTTACATCGTACTCAGGAAGAAAGAAGAAAGAGAGAGGAGGAAAGGCGAAGATTGAAAAATGCAATAATTATACAGTCATTTATACGAGGCTATAGAGACCGGAAACAGCAACATGCCATCCAGAGAAGCGCGTTCGATCGCTGCGCCGGCGCCTCGCAGTCGGGCGGCACTTTCTCCATTGCCAGCGGACCCAACCTTACCCTCCTGGTAAGGCAGCTTCTGTTTTTCTACAAGCAGAACGAAGACTCAAAACGTTTGATATGGATGTATCAGAACTTAATTAAACACAGCTCTCTGTTTGTCCAGCAGTTGGATGGATCTGAGAGGCTTACATGTTTATTTCAAATAAAGAGGTTGATGAGCCTCTGTTGCAGGTTATTGCAAAACTGTAATGATGACAGTTTGAATGTTGCACTTCCAATGAGGATGCTTGAAGTGTTTTCATCTGAGAACACTTACTTGCCTGTGTTACGAGACGCTAGCTATGTGGTGTCCATCATTGAGCAGATTTTGCACTACATGATTCAGAATGGGTATTATAGATCTCTCTATTTGTTAATTAACAGCAAGCTTCCATCAAGTATTGAATATTCTGATTTATCTCGAGTTCCCATAGCAAACATCTTGCTAGAGAATGTTGTGAAACCATTGCACTTTACTTACAACTCCTGCCCAGAAGGAGCAAGGCAACAAGTTTTTAGCGCCTTCACTGAGGAGTTGTTGGCAGCACCTTTTACAGATCAGATTTTTCACTTCATCATTCCAGCCTTAGCGGATGCACGCGCTGTTTTCCCTTATGAGCCCTTCCTGAGTGCACTGCTGCTACTGGAGAGCAGG------------TGCTCCAAGACAAGCAGTGGGGCACCGTGGCTCTTCTTCTTTGTCTTAACTGTTGGCGAGCATTACCTGGGGACCCTCTCTGAGGAAGGACTGCTGGTGTATTTACGGGTGCTCCAGACCTTTCTGTCTCAGCTTCCAGTTTCACCTGCCGGTACAAGCTGTCAGGATTCGGCCAGTGACTCG---GAAGATGAGGGTGAAGAGGCAGACAAGCAACCGAGTGCTCCGGAGGATGGTAGACTGTCCGTCCCGTACATCACAGAGGAGTGTCTGAAGAAGCTGGACACGAAGCAGCAGACCAACGCCCTGCTGAACCTGGTGTGGAGGGACTCTGCCAGCGAGGAGGCCTTCACTCTGATGGCGTCCATCGGCCACACGCTTATGGTGCAGCACCGGATGGTGGTGCCCAAAGTCAGGCTTCTCTACAGTTTAGCCTTTAATGCCAGGTTTCTGAGACATCTTTGGTTCCTCATCTCTTCTATGACAACGCGGATGACCACGGGGTCTATGGTGCCACTGCTCCAGATGATCTCTAGGGGCTCCCCCATGTCTTTGGAAGACTCCCGCCGTATCATCCCTCTCTTCTACCTGTTCAGCTCTCTGTTCAGCCACTCGCTGATTTCCATCCATGACAATGAATTCTTTGGAGATCCCATAGAAGTT---------------GTAGGTCAAAGACAATCATCAATGATGCCTTTTACTCTAGAAGAGCTGATAATGTTGTCTCGCTGCCTTCGAGATGCCTGCCTAGGGATCATCAGGTTGGCTTATCCAGAAACAAAACCAGAAGTTCGAGAAGAATATATTACAGCATTTCAAAGTATTGGAGTTACGACTAATTCTGAAATGCAACAGTGTATACAGATGGAACAGAAACGATGGATTCAGTTATTTAAGGTGATCACCAATCTCGTGAAAATGCTGAAGTCCAGAGACACAAGGAGAAATTTCTGCCCTCCAAATCACTGGCTGTCAGAACAAGAAGATATTAAAGCAGATAAGGTCACCCAGCTCTACGTCCCGGCTTCCAGACACGTGTGGAGGTTCCGGCGGATGGGGAGAATCGGCCCCCTGCAGTCGAGCCTGGATGTGGGTCTGGAGTCCCCCCCTCTGTCCGTGTCGGAGGAGCGACAGCTCGCCATCCTGACGGAGCTGCCCTTCGTGGTTCCATTCGAGGAGCGAGTCAAGATCTTTCAAAGGTTGATTTATGCAGATAAGCAAGAAGTTCAAGGAGATGGTCCATTTCTGGATGGAATTAATGTCACAATAAGAAGAAATTATATTTATGAAGATGCTTATGACAAACTTTCCCCAGAAAATGAGCCTGATTTGAAAAAGCGGATCCGTGTGCACTTACTCAATGCTCATGGCCTGGACGAAGCCGGCATTGACGGTGGTGGTATTTTCAGAGAGTTTCTGAATGAGCTGCTCAAGTCAGGATTTAACCCCAACCAGGGGTTCTTCAAGACCACTAATGAAGGGCTCCTGTACCCCAGCCCGGCCGCGCAGATGCTCGTGGGAGGTTCCTTTGCCAGGCACTACTTCTTCCTGGGCAGGATGCTTGGAAAGGCTCTCTATGAAAATATGCTGGTAGAATTGCCCTTTGCTGGCTTCTTCCTGTCCAAATTGCTTGGAACCAGCGCGGACGTGGACATCCATCATCTAGCCTCCTTAGATCCTGAAGTGTATAAGAATCTGCTTTTTCTCAAGAGCTACGAAGGCGACGTGGAGGAACTGGGGCTGAACTTCACTGTGGTGAACAATGACCTGGGAGAGGCACAGGTGGTCGAACTGAAATTTGGCGGGAAAGACATCCCCGTCACCAGCGCCAACCGGATCGCATATATCCACCTTGTCGCCGACTACCGGCTGAACAGGCAGATCCGGCAGCACTGCTTGGCCTTCCGACAGGGCCTGGCCAACGTGCTGGACCTGGAGTGGCTGCGCATGTTCGATCAGCAGGAGATCCAGGTATTGATTTCTGGTGCACAAGTTCCCATAAGTCTAGAGGACCTGAAGTCCTTTACAAACTATTCAGGAGGCTATTCCGCCGACCACCCTGTGATCAGAGTCTTCTGGAGAGTCGTGGAAGGATTCACGGACGAAGAAAAGCGCAAGCTGCTCAAGTTCGTCACGAGCTGCTCCCGACCCCCCCTCCTGGGGTTTAAGGAGCTGTACCCCGCGTTCTGCATTCACAACGGAGGCTCTGACCTCGAGCGGCTCCCCACGGCCAGCACGTGCATGAACCTGCTGAAACTGCCCGAGTTCTATGACGAGACCCTTCTGCGGAGTAAGCTTCTCTACGCTATCGAGTGTGCCGCTGGCTTTGAGCTGAGC---
>lepWed1
------------------------------ATGTTTAGTTTTGAAGGGGATTTCAAA---ACGAGGCCCAAGGTGTCCCTCGGAGGCGCCAGTAGG------AAGGAAGAAAAGGCTTCTCTTTTACATCGTACTCAGGAAGAAAGAAGAAAGAGAGAGGAGGAAAGACGAAGATTGAAAAATGCAATAATTATACAGTCATTTATACGAGGCTACAGAGACCGGAAACAGCAACACGCGGTCCAGAGAAGCGCGTTCGATCGCTGCGCCGCCGCCTCTCAGTCCGGTGGTACTTTCTCCGTTGCCAGTGGCCCCAACCTTACCCTTTTGGTGAGGCAGCTTCTGTTTTTCTACAAGCAGAACGAAGACTCGAAACGTTTGATATGGATGTATCAGAACTTAATTAAACACAGCTCTCTGTTTGTCCAGCAGTTGGATGGATCTGAGCGACTTACATGTTTATTTCAAATAAAGAGGTTGATGAGCCTCTGTTGCAGGTTATTGCAAAACTGTAATGATGACAGTTTGAATGTTGCACTTCCAATGAGGATGCTTGAGGTGTTTTCATCTGAGAATACTTACTTGCCTGTTTTACAAGACGCTAGCTACGTGGTGTCCATCATTGAACAGATTTTGCACTACATGATTCAGAATGGGTATTATAGATCTCTCTATTTGTTAATTAACAGCAAGCTTCCATCAAGTATTGAATATTCTGATTTATCTCGAGTTCCTATAGCAAACATTTTGCTAGAGAATGTTCTGAAACCATTGCACTTTACTTACAACTCCTGTCCAGAAGGTGCAAGGCAACAAGTTTTTAGCGCCTTCACTGAGGAGTTGTTGGCAGCACCTTTTACAGATCAGATTTTTCATTTCATCATTCCAGCCTTAGCGGATGCACACACTGTTTTCCCTTACGAGCCCTTCCTGAGCGCACTGTTGTTCCCAGAGAGCAGG------------CGCTCCAAGACGAGCAGTGGGGCACCGTGGCTCTTCTTCTTTGTCTTAACTGTTGGCGAGCATTACCTGGGGACCCTCTCTGAGGAAGGACTGCTGGTGTATTTAAGAGTACTCCAGACCTTTCTCTCTCAGCTACCAGTTTCACCTACCGGCACGAGCTGTCAAGATTCGGCCAGTGACTCA---GAAGATGAGGGTGAAGAGGCCGATAAGCAGCCGAGCGCTCCGGAGGATGGTAGGCTCTCAGTACCATACATAACGGAGGAGTGTCTGAAGAAGTTGGACACGAAGCAGCAGACCAACACCCTGTTAAACCTGGTGTGGAGGGACTCAGCCAGCGAGGAGGCCTTTACTCTGATGGCATCGATCGGCCACACGCTTATGGTGCAGCATCGGATGGTGGTGCCCAAAGTCAGG---------------------------------------------------------------------------------------TCTATGGTGCCGCTGCTCCAGGTGATCTCTAGGGGTTCTCCGATGTCTTTGGAAGACTCCAGTCGGATCATCCCTCTCTTTTACCTGTTTAGCTCTCTCTTCAGTCACTCGCTAATTTCCATACATGACAATGAATTCTTTGGAGATCCCATAGAAGTT---------------GTAGGTCAAAGACAATCATCAATGATGCCTTTTACTCTTGAAGAGCTGATAATGTTGTCTCGCTGCCTTCGAGATGCCTGCCTAGGGATCATCAAGTTGGCTTATCCAGAAACAAAACCAGAAGTTCGAGAAGAATATATTACAGCATTTCAAAGTATTGGAGTTACAACTAGTTCTGAAATGCAACAATGTATACAGATGGAACAGAAACGATGGATTCAGTTATTTAAGGTGATCACCAATCTGGTGAAAATGCTGAAGGCCAGAGACACAAGGAGAAATTTCTGTCCTCCAAACCACTGGCTGTCAGAACAAGAAGATATTAAAGCAGATAAGGTCACCCAGCTCTACGTCCCGGCTTCCAGACACGTGTGGAGGTTCCGGCGGATGGGGAGAATCGGCCCCCTGCAGTCGAGCCTGGACGTGGGTTTGGAGTCCCCGCCTCTGTCTGTGTCCGAGGAGAGACAGCTGGCCATCCTGACAGAGCTGCCCTTCGTGGTTCCGTTCGAGGAGCGAGTCAAGATCTTTCAGAGGTTGATTTATGCAGATAAGCAAGAAGTTCAAGGAGATGGTCCATTTCTGGATGGAATTAATGTCACAATAAGAAGAAATTATATTTACGAAGATGCTTATGACAAACTTTCCCCAGAAAATGAGCCTGATTTGAAAAAGCGGATCCGTGTGCACTTACTCAATGCCCATGGCCTGGACGAAGCCGGCATCGACGGTGGTGGGATTTTCAGAGAGTTTCTGAATGAGCTGCTCAAGTCAGGATTTAACCCCAACCAGGGGTTCTTCAAGACCACTAATGAGGGGCTCCTGTACCCCAGCCCGGCCGCTCAGATGCTCGTGGGAGATTCCTTCGCCAGACACTACTACTTCCTGGGCAGGATGCTTGGAAAGGCTCTCTATGAAAATATGCTGGTAGAATTGCCCTTTGCTGGGTTCTTCCTGTCCAAATTGCTTGGAACCAGCGCAGACGTGGACATCCATCATCTCGCCTCGTTAGATCCCGAAGTGTATAAGAATCTGCTTTTTCTCAAGAGCTACGAAGGCGACGTGGAGGAACTTGGGCTGAACTTCACTGTGGTGAACAATGACCTGGGAGAGGCACAGGTAGTCGAACTGAAGTTTGGTGGGAAAGACATTCCTGTCACCAGTGCCAACAGGATCGCGTATATCCACCTTGTCGCCGACTACAGGCTGAACAGGCAGATCCGTCAGCACTGTCTGGCCTTCAGACAGGGCCTGGCCAACGTGGTGAACCTGGAGTGGCTGCGAATGTTCGATCAGCAGGAGATCCAGGTGTTAATTTCTGGTGCACAAGTTCCCGTAAGTCTAGAGGACCTGAAGTCCTTTACAAACTATTCAGGAGGCTATTCCGCCGACCATCCTGTAATCAAAGTCTTTTGGAGAGTTGTGGAAGGATTCACCGATGAAGAAAAGCGCAAGCTGCTCAAATTCGTAACGAGCTGCTCCCGACCCCCTCTCTTGGGGTTTAAGGAGCTGTACCCCGCGTTCTGCATTCACAACGGAGGCTCTGACCTCGAGCGGCTCCCCACGGCCAGCACCTGCATGAACCTGCTGAAGCTCCCCGAGTTCTATGACGAGACCCTTCTGCGAAGTAAGCTTCTCTACGCCATCGAATGTGCTGCTGGCTTTGAGCTGAGC---
>HLturTru3
------------------------------ATGTTTAGTTTTGAAGGGGATTTCAAA---ACCAGGCCCAAGGTGTCCCTGGGAGGCGCGAGCCGG------AAGGAAGAAAAGGCTTCTCTTTTACATCGTACTCAGGAAGAAAGAAGAAAGAGGGAGGAAGAAAGACGAAGATTGAAAAATGCAATAATTATCCAGTCATTTATTCGAGGCTATAGAGACAGAAAACAGCAATATTCCATCCAGAGGAGTGCATTTGATCGCCGGGCCGGCTTGTCCCAGTCCGGTGGCGCTTTCTCCATCGCCAGTGGCCCCACCCTCACCCTTTTGGTGAGGCAGCTTCTGTTTTTTTACAAACAGAATGAAGACTCAAAACGCTTGATATGGATGTATCAGAACCTAATTAAATATAGCTCTTTGTTTGTCCAGCAGTTGGATGGATCTGAGAGACTTACGTGCTTATTTCAAATAAAGAGGTTGATGAGCCTCTGTTGCAGGTTACTGCAGAACTGTAATGATGACAGTTTGAATGTTGCACTTCCAATGAGAATGCTTGAGGTGTTTTCCTCTGAGAACACCTATCTGCCTGTTTTACAAGATGCTGGCTACGTGGTGTCCGTGATTGAACAAATTTTGCACTACATGATTCAGAATGGGTATTATAGATCTCTCTATTTGTTAATTAACAGCAAACTTCCATCAAGTATTGAATATTCTGATTTATCTCGAGTTCCTATAGCAAAAATATTGCTAGAGAATGTTTTAAAACCATTGCACTTTACTTACAACTCCTGTCCAGAAGGTGCAAGGCAACAAGTTTTCACAGCCTTCACGAAGGAGGTCCTGGCAGCCCCCTTCACGGAGCAGGTCTTCCACTTTGTCATTCCTGCCTTGGCCGACGTGCAGACCGTCTTCCCCTATGAGCCCTTCCTGAATGCACTGTTGTCCATAGAGGGTCCA------------CGCTCCAAGACCAGTGGTGGAGCGCCGTGGCTCTTCTACTTTGTTTTAACTGTTGGTGAAAATTATTTGGGGACCCTGTCTGAGGAGGGACTGCTAGTGTATTTGAGCGTCCTCCAGACCCTCCTTTCTCGGTTGCCGGTTTCACCTGCCAACACAAGCTGTCAGGATTCAGCCAGTGACTCT---GAAGATGAGAGTGGAGAGACAGACACGCAGACAAGTGCTCCAGAGGATGGTAGACTGTCAGTACCGTACATAACCGAGGAATGTCTGAAAAAGTTGGATACGAAACAGCAGACCAACACCCTGTTAAACCTGGTCTGGAGGGACTCAGCCAGCGAGGAGGCCTTCACGCTGATGGCGGCCATCTGCCATACACTCATGGTGCAGCACCGAGTCATGGTACCCAAGGCCAGGCTTCTCTACAGTTTAGCCTTCAATGCCAGGTTTCTGAGACACCTTTGGTTTCTCATATCTTCTATGACAACACGGATGATCACAGGGTCTATGGTACCATTGCTTCAGGTGATATCAAGGGGTTCTCCTATGTCTTTTGAAGATTCTAGTAGAATCATCCCACTCTTTTACCTTTTCAGCTCCTTGTTTAGTCATTCACTGATTTCCATACATGATAATGAATTCTTCGGTGATCCCATAGAAGTT---------------GTAGGTCAGAGACAATCATCAATGATGCCTTTCACTTTAGAAGAGCTGATAATGCTGTCTCGATGCCTTCGAGATGCATGCTTAGGGATCATCAAGTTGGCTTATCCAGAAACAAAACCAGAAGTTCGAGAAGAATATATTATAGCCTTTCAGAGTATTGGCGTTACCACTAATTCTGAAATGCAGCAGTGTATACAGATGGAGCAGAAACGGTGGATCCAGCTGTTTAAGGTTATCACCAACCTAGTGAAAATGTTGAAGTCCAGAGACGCGAGGAGAAAGTTTTGTCCTCCCAATCACTGGCTGTCAGAGCAAGAAGATATTAAAGCAGATAAGGTCACCCAGCTCTACGTCCCGGCGTCCAGAAGTGCTTGGAGGTTCAGGCGAATGGGGAGGATCGGCCCCCTGCGGTCCACCCTGGACGTAGGTCTGGAGTCCCCGCCACTGTCTGTGTCTGAGGAAAGACAGCTCGCCATCCTAACAGAGTTGCCCTTTGTGGTTCCGTTTGAGGAGCGAGTAAAGATCTTTCAAAGGTTGATTTATGCAGATAAGCAAGAAGTTCAAGGAGACGGTCCATTTCTGGATGGAATTAATGTCACAATAAGAAGAAATTATATTTATGAAGATGCTTATGACAAACTTTCCCCAGAAAATGAGCCTGATTTGAAAAAGCGGATCCGTGTGCACTTACTCAATGCACATGGCCTGGACGAAGCTGGCATTGACGGTGGTGGTATTTTCAGAGAGTTTCTAAATGAACTACTGAAGTCGGGGTTTAACCCCAACCAGGGCTTCTTTAAGACCACTAACGAAGGGCTGCTGTACCCCAACCCAGCTGCCCAGATGCTTGTGGGGGAGTCCTTTGCCAGACATTACTACTTCCTGGGCAGGATGCTTGGAAAGGCTCTCTATGAAAATATGCTGGTGGAATTGCCCTTCGCTGGCTTTTTCCTGTCCAAGCTGCTTGGAACCAGTGCGGACGTGGACATCCACCACCTGGCGTCCTTAGACCCCGAAGTGTATAAGAATTTGCTGTTTCTCAAGAGCTACGAAGGTGACGTGGAGGAGCTGGGGTTGAACTTCACTGTGGTGAACAACGACCTCGGAGAGGCACAGGTGGTTGAACTAAAATTCGGTGGAAAAGACATCCCGGTGAGCAGCGCCAACCGGATTGCGTACATCCACCTGGTGGCCGACTACCGGCTGAACAGGCAGATCCGCCAGCACTGCCTGGCGTTCCGGCAGGGCCTGGCCAACGTGGTGAGCCTGGAGTGGCTGCGGATGTTCGACCAGCAGGAGATCCAGGTATTAATTTCTGGTGCACAAGTTCCCATAAGTCTGGAGGACTTAAAATCCTTTACAAACTATTCAGGCGGCTATTCTGCTGATCACCCCGTGATCAGAGTCTTCTGGAGAGTCGTGGAAGGCTTCACGGATGAGGAAAAGCGCAAACTGCTCAAGTTCGTGACCAGCTGTTCCCGCCCCCCTCTCCTGGGGTTTAAGGAGCTGTACCCCGCGTTCTGCATTCACAACGGGGGCTCCGACCTGGAGCGGCTGCCCACGGCCAGCACCTGCATGAACCTGCTGAAGCTCCCCGAGTTCCAGGACGAGGCACTGCTGCGGAGCAAGCTGCTCTACGCCATCGAGTGCGCCGCGGGCTTCGAGCTGAGC---
>balAcu1
---------------------------------------------------------------------------------------------------------GAAGAAAAGGCTTCTCTTTTACATCGTACTCAGGAAGAAAGAAGAAAGAGGGAGGAAGAAAGACGAAGATTGAAAAATGCAATAATTATCCAGTCATTTATTCGAGGCTATAGAGACAGGAAACAGCAATACTCCATCCAGAGAAGTGCATTTGATCGCCGTGCCAGCTTGTCCCAGCCCGGTGGCACGTTTGCCATCGCCAGCGGTCCCAACCTTACCCTTTTGGTGAGGCAGCTTCTGTTTTTTTACAAACAGAATGAAGACTCAAAACGCTTGATATGGATGTATCAGAACCTAATTAAATATAGCTCTTTGTTTGTCCAGCAGTTGGATGGATCTGAGAGACTTACGTGCTTATTTCAAATAAAGAGGTTGATGAGCCTCTGTTGCAGGTTACTGCAGAACTGTAATGATGACAGTTTGAATGTTGCACTTCCAATGAGAATGCTTGAGGTGTTTTCCTCTGAGAGCACCTATTTGCCTGTTTTACAAGATGCTAGCTATGTGGTGTCTGTGATTGAACAAATTTTGCACTACATGATTCAGAATGGGTATTATAGATCTCTCTATTTGTTAATTAACAGCAAGCTTCCATCAAGTATTGAATATTCTGATTTATCTCGAGTTCCTATAGCAAAAATTTTGCTAGAGAATGTTTTAAAACCATTGCACTTTACTTACAACTCCTGTCCAGAAGGTGCAAGGCAACAAGTTTTTACAGCCTTCACGAAGGAGGTCCTGGCAGCCCCCTTCACGGAGCAGGTCTTCCACTTTGTCATTCCCGCCGTGGCCGACGTGCAGACCGTCTTCCCCTATGAGCCCTTCCTGAATGCACTGTTGTCCATAGAGGCTCCA------------CGCTCCAAGACCAGTGGTGGAGCGCCGTGGCTCTTCTACTTTGTTTTAACTGTTGGTGAAAATTATTTGGGGACCCTCTCTGAGGAAGGACTGCTAGTGTATTTGAGAGTCCTCCAGACCCTCCTTTCTCAGTTGCCGGTTTCACCTGCCAACACAAGCTGTCAGGATTCAGCCAGTGACTCT---GAAGATGAGAGTGGAGAGACAGACACGCAGACAAGTGCTCCAGAGGATGGTAGACTGTCAGTACCGTACATAACCGAGGAATGTCTGAAAAAGTTGGATACGAAACAGCAGACCAACACCCTGTTAAACCTGGTCTGGAGGGACTCCGCCAGCGAGGAGGCCTTCACGCTGATGGCGGCCATCTGCCATACCCTCATGGTGCAGCACCGCGTCATGGTGCCCAAGGCCAGGCTTCTCTACAGTTTAGCCTTCAATGCCAGGTTTCTGAGACACCTTTGGTTTCTCATATCTTCTATGACAACACGGATGATCACAGGGTCTATGGTACCATTGCTTCAGGTGATATCAAGGGGTTCTCCTATGTCTTTTGAAGATTCTAGTAGAATCATCCCACTCTTTTACCTTTTCAGCTCCTTGTTTAGTCATTCACTGATTTCCATACATGATAATGAATTCTTCGGTGATCCCATAGAAGTT---------------GTAGGTCAGAGACAATCATCAATGATGCCTTTTACTTTAGAAGAGCTGATAATGCTGTCTCGATGCCTTCGAGATGCGTGCTTAGGGATCATCAAGTTGGCTTATCCAGAAACAAAACCAGAAGTTCGAGAAGAATATATTATAGCATTTCAAAGTATTGGAGTTACTACTAATTCTGAAATGCAGCAGTGTATACAGATGGAACAGAAACGATGGATTCAGTTATTTAAGGTTATCACCAACCTAGTGAAAATGTTGAAGTCCAGAGACGCGAGGAGAAATTTTTGTCCTCCCAATCACTGGCTGTCAGAGCAAGAAGATATTAAAGCAGATAAGGTCACCCAGCTCTACGTCCCGGCGTCCAGAAGTGCGTGGAGGTTCCGCCGAATGGGGAGGATCGGCCCCCTGCGGTCCACCCTGGACGTAGGTCTGGAGTCCCCGCCACTGTCTGTGTCTGAGGAGAGACAGCTTGCCATCCTAACAGAGTTGCCCTTTGTGGTTCCGTTTGAGGAGCGAGTAAAGATCTTTCAAAGGTTGATTTATGCAGATAAGCAAGAAGTTCAAGGAGATGGTCCATTTCTGGATGGAATTAATGTCACAATAAGAAGAAATTATATTTATGAAGATGCTTATGACAAACTTTCCCCAGAAAATGAGCCTGATTTGAAAAAGCGGATCCGTGTGCACTTACTCAATGCACATGGCCTGGACGAAGCTGGCATTGACGGTGGTGGTATTTTCAGAGAGTTTCTAAATGAACTACTGAAGTCGGGGTTTAACCCCAACCAGGGCTTCTTTAAGACCACTAACGAAGGGCTGCTGTACCCCAACCCAGCTGCCCAGATGCTTGTGGGGGAGTCCTTTGCCAGACATTACTACTTCCTGGGCAGGATGCTTGGAAAGGCTCTCTATGAAAATATGCTGGTGGAACTGCCCTTTGCTGGCTTTTTCCTGTCCAAGCTGCTTGGAACCAGCGCGGACGTGGACATCCACCACCTGGCTTCCTTGGACCCCGAAGTGTATAAGAACTTGCTTTTTCTCAAGAGCTACGAAGGTGACGTGGAGGAGCTGGGGCTGAACTTCACTGTGGTGAACAACGACCTCGGAGAGGCACAGGTGGTTGAGCTGAAACCGGGTGGCAAGGATATCCCGGTGAGCAGCGCCAACCGGATCGCGTACATCCACCTGGTGGCCGACTACCGGCTGAACAGGCAGATCCGCCGGCACTGCCTGGCGTTCCGGCAGGGCCTGGCCAACGTGGCGCGCCTCGAGTGGCTGCGCATGTTCGACCAGCAGGAGATCCAGGTATTAATTTCTGGTGCACAAGTTCCCATAAGTCTGGAGGACTTAAAATCCTTTACAAACTATTCAGGAGGCTATTCTGCTGACCACCCCGTAATCAGAGTCTTCTGGAGAGTTGTGGAAGGGTTCACGGATGAGGAAAAGCGCAAACTGCTCAAGTTTGTGACAAGCTGCTCCCGCCCCCCTCTCTTGGGGTTTAAGGAGCTGTACCCCGCGTTCTGCATTCACAACGGGGGCTCCGACCTGGAGCGGCTGCCCACGGCCAGCACCTGCATGAACCTGCTGAAGCTCCCCGAGTTCCAGGACGAGGCACTGCTGCGAAGCAAGCTGCTCTACGCCATCGAGTGCGCCGCGGGCTTCGAGCTGAGC---
>HLrhiFer5
------------------------------ATGTTTAGTTTTGAAGGGGATTTCAAA---ACGAGGCCCAAGGTGTCTCTGGGAGGCGCGAGTAGG------AAGGAAGAAAAGGCTTCTCTTTTACATCGTACTCAGGAAGAAAGAAGAAAGAGAGAGGAAGAAAGGCGAAGGTTGAAAAATGCAATAATTATCCAGTCATTTATTCGAGGCTATCGAGACAGAAAACAGCAATATTCCATCCAAAGAAGTGCATTTGACCGCTGTGCTAACTTGTCACAGTCTGGTGGTACTTTTTCCATTGCTAATGGTCCCAACCTTACCCTGTTGGTGAGGCAGCTTCTGTTCTTTTACAAGCAGAATGAAGACTCAAAACGTTTGATATGGATGTATCAGAACTTAATTAAACACAGCTCTCTGTTTGTCCAGCAGTTGGATGGATCCGAAAGACTTACATGCTTATTTCAGATAAAGAGGTTGATGAGCCTCTGCTGCAGGTTACTGCAAAACTGTAACGATGACAGTTTGAATGTCGCACTTCCAATGAGAATGCTCGAGGTGTTTTCATCTGAGCACACTTACTCACCTGTTTTACAAGATGCTGGCTACGTGGTGTCAGTAATCGAACAAATTTTGCACTGCATGGTTCAAAATGGGTATTATAGATCTCTGTATTTGTTAATTAATAGCAAGCTTCCATCAAGTATTGACTATTCTGACTTATCTCGAGTTCCTATAGCAAAAATTTTGCTAGAGAATGTTCTAAAACCATTGCACTTTACCTACAACTCCTGTCCAGAAGGAGCCAGGCAACAGGTTTTTACTGCCTTCACGGAGGAGTTCTTGGCAGCACCTTTTACAGAGCAGATTTTTCACTTGGTCATTCCCGCGGTAGCAGACGCTCAGACTGTCTTCCCCTACGAGCCCTTCCTGCACGCACTGTTATTGGGGGGCAGCAGG------------GCTTCCGAGGCCAGTGGTGGCGCGCCGTGGCTATTCTACTTCGTTTTGACTGTTGGTGAAAACTATCTGGGGACGCTCTCTGAGGAAGGACTGCTAGTGTATTTAAGAGTACTCCAGACGTTTCTTTCTCAGTTACCGGTGTCACCTGCCAATACAAGCGGTCAGGATTCAGCCAGTGACTCC---GAAGATGAGAGCGAAGAAACAGACAAGCAGATGAGCGCTACAGAGGATGGTAGATTGTCAGTACCCTACATAACAGAGGAGTGTCTGAAAAAGTTGGATACAAAACAGCAGACCAACACGCTGTTGAATCTGGTCTGGAGGGACTCGGCAAGCGAGGAGGCTTTCACGCTCATGGCCTCTGTGTGCCACACGCTGATGGTGCAGCAGCGGGCAGCGGTGCCCAAAGTCAGGCTTCTCTACAGTTTAGCCTTTAATGCCAGGTTTCTGAGGCATCTTTGGTCCCTCATATCTTCAATGACAACACGGATGATCACAGGGTCTATGGTTCCACTGCTTCAGGTGATTTCAAGGGGTTCCCCCATGTCATTTGAAGATTCTGGTCGTATCATCCCACTCTTTTACCTCTTTAGCTCCTTGTTTAGTCATTCACTAATTTCCATACATGATAATGAATTCTTCGGTGACCCAATAGAAGTT---------------GTTGGCCAGAGACAATCATCAATGATGCCATTCACTTTAGAAGAGCTGATCGTGCTGTCTCGCTGCCTTCGAGATGCGTGCTTAGGGATCATCAAGCTGGCGTATCCAGAAACAAAACCGGAAGTCCGAGAAGAATACGTTACAGCGTTTCAAAGTATTGGAGTCACGACTAGTTCTGAAATGCAGCAGTGTATACAGATGGAACAAAAACGATGGATTCAGCTCTTTAAGGTTATCACCAACCTAGTGAAGATGTTGAAGTCCAGAGATACCAGGAGAAATTTTTGCCCTCCAAATCACTGGCTGTCAGATCAAGAAGACATCAAAGCAGATAAGGTCACCCAGCTCTACGTGCCGGCCTCCAGACACGTGTGGCGCTTCCGGCGGATGGGGCGCATAGGCCCCCTGCAGTCTACCCTGGACGTGGGTCTGGAGTCCCCGCCACTGTCTGTATCTGAGGAAAGACAGCTCGCCATCCTGACAGAACTGCCCTTTGTGGTTCCGTTTGAGGAACGCGTAAAGATCTTTCAAAGGTTGATTTATGCCGACAAGCAAGAAGTTCAAGGAGATGGTCCATTTTTGGATGGAATTAATGTCACAATAAGAAGAAATTATATTTATGAAGATGCTTATGACAAACTTTCCCCAGAAAATGAGCCTGACTTAAAGAAGCGGATCCGTGTGCACCTGCTCAACGCGCACGGCCTGGACGAAGCCGGCATCGACGGCGGCGGCATCTTCCGAGAGTTTCTCAATGAGCTGCTGAAGTCGGGGTTCAACCCCAACCAGGGCTTCTTCAAGACGACCAACGAAGGCCTGCTCTACCCCAACCCAGCTGCTCACATGCTTGTGGGGGACTCCTTCGCCAGGCATTACTACTTCCTGGGCAGGATGCTGGGAAAGGCCCTCTACGAGAACATGCTGGTAGAGCTGCCCTTTGCTGGGTTCTTCCTGTCCAAGTTGCTGGGAACCAGCGCCGACGTGGACATCCATCACCTAGCTTCCTTAGATCCGGAAGTGTATAAGAATTTGCTTTTTCTCAAGAGCTATGAAGGCGACGTGGAGGAGCTGGGCCTGAACTTCACCGTGGTGAACAATGAGCTCGGGGAGGCACAGGTGGTGGAGCTGAAGTTTGGCGGGAAGGACATCCCTGTCACCAGCGCCAACCGCATCGCATACATCCACTTGGTGGCAGACTACAGGCTGAACCGGCAGATCCGGCAGCACTGCCTGGCCTTCCGGCAGGGCCTGGCCAACGTGGTCAGCTTGGAGTGGCTGCGGATGTTCGACCAGCAGGAGATCCAGGTGTTAATTTCTGGTGCACAAGTTCCCATAAGTCTGGAGGACCTGAAATCTTTTACAAACTACTCAGGAGGCTATTCTGCTGACCATCCTGTCATCAAAGTCTTCTGGCGAGTTGTGGAAGGGTTCACGGATGAAGAAAAGCGGAAACTGCTCAAGTTTGTCACCAGCTGCTCCCGACCCCCACTCTTGGGGTTTAAGGAGCTGTACCCCGCCTTCTGCATCCATCATGGCGGTTCAGACCTGGAGCGGCTCCCCACGGCCAGCACGTGCATGAACCTGCTGAAGCTCCCCGAGTTCCCGGACGAGGCGCTGCTGCGCAGCAAGCTGCTCTACGCCATCGAGTGCGCCGCGGGCTTCGAGCTCAGC---
>susScr11
------------------------------ATGTTTAGTTTTGAAGGGGATTTCAAA---ACGAGGCCCAAGGTGTCTCTCGGAGGCGCGAGCAGG------AAGGAAGAAAAGGCTTCTCTTTTACATCGTACTCAGGAAGAGAGAAGGAAGAGAGAGGAAGAAAGGCGAAGATTGAAAAATGCAATAATTATCCAGTCATTTATTCGAGGCTATAGAGACCGAAAGCAGCAATGCTCCACCCAGCGGAGTGCGTTTGATCGCTGTGCGAACTTGTCCCAGGCTGGTGGCGCTTTCTCCATTGCCAGCGGTCCCAACCTTACCCTTTTGGTGAGGCAGCTGCTGTTTTTTTACAGACAGAGTGAAGACTCACAACGTTTGATATGGATGTATCAGAACCTAATCAAACACAGCTCTCTGTTCGTCCAGCAGCTGGATGGATCTGAGAGACTGACGTGCTTGTTTCAGATAAAGAGGCTGATGAGCCTCTGTTGCAGGTTACTGCAGAGCTGTAACGATGACAGTTTGAATGTTGCACTTCCAATGAGAATGCTGGAGGTGTTCTCCTCCGAGAATACTTACCTGCCTGTTTTGCGAGATGCTAGCTATGTGGTGTCAGTCGTTGAACAGATTTTGCACTACATGATTCAGAATGGGTATTATAGATCTCTCTATTTGTTAATTAACAGCAAGCTTCCATCAAGTATTGAGTATTCTGATATATCTCGAGTTCCTATAGCAAAAATTTTGCTAGAGAATGTTTTAAAACCATTGCACTTTACTTACAACTCCTGTCCAGAAGGTGCAAGGCAACAAGTCTTTACAGCCTTCACCAAGGAGGTCTTGGCAGCGCCTTTCACGGAGCAGGTGTTCCGCTTTGTCATTCCCGCGTTAGCCGATGCCCAGACCCTCTTCCCTTATGAGCCCTTTCTGAACGCCCTCGTGTCCGCGGAGAGGAGA------------GGCCCGGAGGCCAGCGCGGGAGCGCCGTGGCTCTTCTACTTTGTCTTAACTGTCGGTGAAAATTATCTGGGGACCCTCTCTGAGGACGGACTGCTGGTGTATTTGAGAGTCCTCCAGGCCTTCCTTGCCCAGTTACCCGTCTCAGCTGCTGGTACAAGCTGTCAGGACTCAGCCAGTGACTCT---GAAGACGAGAGTGAAGAGACAGACAAACAGCCGAACACGCCGGAGGGCGGCCGACTCTCCGTCCCGTACATCACCGAGGAGTGCCTGAAAAAGCTGGATACCAAGCAGCAGACCAACACCCTGCTCAACCTGGTCTGGAGGGATTCGGCCAGCGAGGAGGCCTTCACGCTGATGGCGGCCGTCTGCCACACGCTGATGGTGCAGCACCGGGTCATGGTGCCCAAAGCCAGGCTGCTCTACAGTTTAGCCTTCAATGCCAGGTTTCTGAGGCATCTTTGGTTTCTCATATCTTCTATGACAACACGGATGATCACAGGGTCTGTGGTGCCATTGCTTCAGGTGATGTCCAGGGGCTCTCCCATGTCTTTCGAAGATTCCAGCCGAATCATCCCCCTCTTCTACCTCTTTAGCTCCTTGTTCAGCCACTCCCTCATCTCCATACACGATAACGAATTCTTCGGTGATCCCATAGAAGTT---------------GCTGGTCAGAGACCGTCATCAATGATGCCCTTTACTTTGGAGGAGCTGGTGATGCTTTCTCGGTGCCTCCGAGACGCCTGCTTAGGGATCATCAAGTTGGCTTATCCGGAAACAAAACCGGAAGTTCGGGAAGAGTACGTCACAGCCTTTCAGAGCGTTGGAGTTACGACGAATTCTGAAATGCAGCAGTGTATACAGATGGAACAGAAACGATGGATTCAGTTGTTTAAGGTTATCACCAACCTGGTGAAAATGCTGAAGTCCAGAGACACAAGGAGAAACTTTTGTCCGCCCAATCACTGGCTGTCAGAACAAGAAGACATTAAAGCAGATAAGGTCACCCAGCTCTACGTGCCGGCGTCGCGAAACGCGTGGAGGTCCCGGCGAATGGGGAGAATTGGGCCGCTGCGCTCCACCCTGGACGTGGGCGTCGAGTCCCCGCCGCTGTCCGTGTCCGAGGAGAGGCAGCTCGCCGTCCTCACAGAGCTGCCCTTCGTGGTCCCGTTTGAGGAGCGAGTCAAGATCTTTCAGAGGTTGATTTATGCAGATAAGCAAGAAGTTCAAGGAGACGGCCCGTTTCTGGATGGAATTAATGTCACGATAAGAAGAAATTATATTTATGAAGATGCTTATGACAAACTTTCCCCAGAAAATGAGCCCGACCTGAAAAAGCGGATCCGGGTGCACCTGCTCAACGCCCACGGCCTGGACGAAGCCGGCATTGACGGCGGCGGTATTTTCAGAGAGTTTCTCAATGAGCTACTGAAGTCGGGGTTCAACCCCAACCAGGGGTTCTTTAAGACCACTAACGAGGGGCTTCTGTACCCCAACCCAGCTGCTCACATGCTCGTGGGCGACTCCTTCGCCAGACATTACTACTTCCTGGGCAGGATGCTCGGCAAGGCGCTCTATGAAAACATGCTGGTGGAGCTGCCCTTTGCCAGCTTCTTCCTGTCCAAGCTGCTGGGGACCAGCGCGGACGTGGACATCCACCACCTGGCCTCCTTGGACCCGGAGGTGTACAGGAACTTGCTCTTTCTCAAGAGCTACGAAGGCGACGTGGAGGAGCTCGGGCTGAACTTCACCGTGGTGAACAACGACCTGGGAGAGGCACAGGTCGTGGAACTCAAATACGGTGGAAAAGATATCCCCGTGACCAGTGCCAACCGGATCGCCTACATCCACCTTGTCGCCGACTACAGGCTCAACAGGCAGATCCGCCAGCACTGCCTGGCCTTCCGCCAGGGCCTGGCCAACGTGCTGAATCTGGAGTGGCTCCGGATGTTCGACCAGCAGGAGATTCAGGTATTAATTTCTGGTGCCCAAGTTCCCATAAGTCTGGAGGACCTCAAATCCTTTACGAACTATTCAGGGGGCTATTCTGCTGACCACCCCGTGATCAGGGCCTTCTGGAGAGTGGTGGAAGGGTTCACGGATGAAGAGAAGCGCAAACTGCTCAAGTTTGTGACCAGCTGCTCCCGGCCCCCGCTCTTGGGGTTTAAGGAGCTGTACCCCGCGTTCTGCATCCACAACGGCGGCTCCGACCTGGAGCGGCTGCCCACGGCCAGCACCTGCATGAACCTGCTCAAGCTGCCCGAGTTCCACGACGAGGCGCTGCTGCGGAGCAAGCTGCTCTATGCCATCGAGTGCGCGGCAGGCTTCGAGCTGAGC---
>bosTau8
------------------------------ATGTTTAGTTTTGAGGGGGACTTCAAA---ACCAGGCCCAAGGTGTCCCTGGGAGGCGCGAGCCGG------AAGGAAGAAAAGGCTTCTCTTTTACATCGTACTCAGGAAGAAAGAAGAAAGAGGGAGGAAGAAAGGCGAAGATTGAAAAATGCAATAATTATCCAGTCATTTATTCGAGGCTATAGAGACAGAAAACAGCAATGTTCTATCCAGAGGAGCGCATTCGACCGCTGTGCCAGCCTGTCCCAGTCCGGTGGCGCTTTTCCCCTTGCCAGTGGTCCCAACCTTACCCTCCTGGTGCGGCAGCTCCTGTTTTTTTACAGACAGAGTGAAGACTCGAAACGCTTGATATGGATGTATCAGAATCTGATTAAACACAGCGCTCTGTTTGTCCAGCAGTTGGAAGGATCTGAAAGACTCACATGCTTGTTTCAAATAAAGAGGCTGATGAGCCTCTGTTGCAGGTTGCTGCAGAGCTGTAATGATGACAGTCTGAATGTTGCGCTTCCCATGAGGATGCTGGAGGTGTTCTCCTCTGAGGACACTTACTTGCCTGTTTTACAAGATGCTAGCTACGTGGTGTCCGTCATTGAACAAATTTTGCACTACATGATTCAGAATGGGTATTATAGATCTCTCTATTTGTTAATTAACAGCAAGCTTCCATCAAGTATTGAATATTCTGATTTATCTCGAGTTCCTATAGCAAAAATTTTGCTAGAGAATGTTTTAAAACCATTGCACTTTACGTACAACTCCTGTCCAGAAGGTGCAAGGCAACAGGTTTTTACAGCCTTCACGAAGGAGGTCCTGGCGGCCCCCTTCACGGAGCAGATCTTCCACTTCGTCATCCCTGCCCTGGCGGACGCGCGGACCGTCTTCCCCTACGAGCCCTTCCTGACTGCACTGCTGTCCCTCGAGGGCAGA------------CGGCCCGCCACCAGTGGGGGCGCACCATGGCTCTTCTACTTTGTTTTAACTGTTGGTGACAATTATTTGGGCGCGCTCTCTGAGGACGGGCTGCTGGCGCACCTGCGAGTCCTCCAGGCCCTCCTGTCCCAGCTGCCCGTCTCGCCCGCCCGCGCCAGCGGCCAGGATGCAGCCAGCGACTCGGATGAAGAGGAGGGGGAGGAGGCCGACAGGCCGGCCAGCACTCCGGAGGATGGGCGGCTGTCTGTGCTGTACATCGCCGAGGAGTGTCTGAAGAAGCTGGACACGAAGCAGCAGACCAACACGCTGCTGAGCCTGGTGTGGAGGGACTCGGCCAGCGAGGAGGCCTTCACGCTGATGGCGGCCATCTGCCACACGCTCATGGTGCAGCACCGCGTCTTGGTGCCACGGGCCAGGCTTCTCTACAGTTTAGCCTTCAATGCCAGGTTTCTGAGACATCTCTGGTTTCTCATATCTTCAATGACAACGCGGATGATCACAGGGTCTATGGTACCATTGCTTCAGGTGATATCAAGGGGCTCGCCTATGTCTTTTGAAGATTCTAGTAGAATCATCCCACTCTTCTACCTGTTTAGCTCCTTGTTCAGTCACTCACTGATTTCCATACATGATAACGAGTTCTTCGGAGACCCCATAGAAGTT---------------GTAGGTCAAAGACAATCGTCAATGATGCCTTTTACTTTAGAAGAACTGGTAGTGTTGTCTCGATGCCTTCGCGACGCGTGCTTAGGGATCATCAAACTGGCATATCCAGAAACAAAGCCAGAAGTTCGAGAAGAATATATCACCGCCTTTCAAAGTATTGGAGTAACTACCAGTTCTGAAATGCAGCAGTGTATACAGATGGAGCAGAAACGATGGATTCAGTTATTTAAGGTCATCACCAACCTGGTGAAGATGCTGAAGTCCAGGGACACGCGGAGGAACTTCTGCCCCCCCAATCACTGGCTGTCAGAGCAGGAGGATATTAAAGCAGATAAGGTCACCCAGCTCTACGTCCCGGCGTCCAGGAACGCGTGGCGGTTCCGGCGGATGGGGAGGATTGGGCCCCTGCGGTCCACGTTGGACGTAGGTCTGGAGTCTCCGCCGCTGTCCGTGTCTGAGGAGAGGCAGCTCGCCATCCTGACCCAGCTGCCCTTTGTGGTTCCGTTTGAGGAGCGGGTAAAGATCTTTCAGAGATTGATTTATGCAGATAAGCAAGAAGTTCAAGGAGATGGTCCATTTCTGGATGGAATTAATGTCACAATAAGAAGGAATTATATTTATGAAGATGCTTATGACAAACTTTCCCCTGAAAATGAGCCTGACTTGAAAAAGCGGATCCGTGTGCACTTACTGAATGCGCACGGCCTGGACGAAGCCGGCATTGACGGTGGTGGTATTTTCAGAGAGTTTCTAAACGAACTACTGAAGTCAGGGTTTAACCCCAACCAGGGGTTCTTTAAGACCACTAACGAAGGGCTTCTGTACCCCAACCCAGCCGCTCAGATGCTTGTGGGCGATGCCTTTGCCAGACATTACTACTTCCTGGGCAGGATGCTCGGAAAGGCCCTCTATGAAAACATGCTGGTGGAGCTGCCCTTCGCCGGCTTCTTCCTGTCCAAGCTGCTGGGGACCAGCGCGGACGTGGACATCCACCACCTGGCGTCCTTAGACCCCGAGGTGTACAGGAACCTGCTCTTCCTCAAGAGCTATGAGGGCGACGTGGAGGAGCTGGGGCTGAACTTCACGGTGGTGAACAACGACCTCGGAGAGGCCCAGGTAGTTGAACTGAAATCTGGTGGGAAGGACATCCCGGTGACCAGTGCCAATCGCATTGCGTACATCCACCTGGTGGCCGACTACCGGCTGAACCGGCAGATCCGCCCGCACTGCCTGGCGTTCCGGCAGGGCCTGGCCAACGTGGTGAGCCTGGAGTGGCTGCGGATGTTCGACCAGCAGGAGATCCAGGTATTGATTTCTGGTGCACAAGTTCCCATAAGTCTGGAGGACCTAAAATCCTTTACAAACTATTCAGGAGGCTACTCTGCCGAGCACCCCGTGATCAAGGTCTTCTGGAGAGTCGTGGAGGGCTTCACGGACGAGGAGAAGCGCAAACTGCTCAAGTTTGTGACCAGCTGCTCCCGGCCCCCCCTCTTGGGGTTTAAGGAGCTGTACCCCGCGTTCTGCATCCACAACGGGGGCTCCGACCTGGAGCGGCTGCCCACAGCCAGCACCTGCATGAACCTGCTGAAGCTCCCCGAGTTCCAGGACGAGGCGCTGCTGCGGAGCAAGCTCCTCTACGCCATCGAGTGTGCCGCGGGCTTCGAGCTGAGC---
>micOch1
------------------------------ATGTTCAGCTTCGAAGGCGACTTCAAG---ACGAGGCCCAAGGTGTCTCTCGGGGGCGCGAGCAGG------AAGGAAGAAAAGGCTTCTCTTTTACATCGCACTCAGGAAGAAAGACGGAAGAGAGAGGAAGAAAGACGAAGATTGAAAAATGCAATAATAATCCAGTCATTTATTCGAGGCTATAGAGACAGAAAACAACAATATTCCCTCCAAAGGAGTGCATTTGACCGATGTGCTGACTCAGCTCAGCCTGGTGGCACCTTCTGCCTTGCTGATGGTCCCAACCTTACCCTCTTAGTAAGGCAGCTTCTCTTCTTTTACAAACAGAGTGAAGACTCCAAACGTTTGATATGGCTATATCAGAACTTAATTAAGCACAGCTCTCTGTTTGTAAAGCAGTTGGATGGATCAGAGAGACTGACCTGCTTATTTCAAATAAAGAGGTTGATGAGTCTTTGTTGCAGGTTGCTGCAAAACTGTAGTGATGACAGTTTGAATGTTGCACTTCCAATGCGAATGCTTGAGGTGTTTTCATCTGAGAATACATACTTGCCTGTTTTACAAGATTCTAGCTATGTGGTGTCAGTGATTGAACAAATTTTGCACTACATGGTTCACAATGGGTATTATAGATCTCTCTACTTATTGATTAATAGCAAACTTCCATCAAGTATTGAATATTCCGATTTATCGCGAGTTCCTATAGCAAAAATTTTGCTGGAGAATATCCTAAAACCATTGCACTTTACATACAGCTCTTGTCCTGAAGGTGCAAGACATCAAGTTTTCTCAGCCTTCACAGAGGAGTTTCTGGCAGCACCTTTTACTGATCAAATTTTTCATTTCGTCATTCCGGCGTTAGCAGATGCACAAACCGTCTTCCCTTATGAGCCCTTTCTGAATGCATTATTGTTACTAGAGAGTCGA------------AATTCAAAACGGAGTAGTGGAGTGCCATGGCTCTTCTATTTTGTTTTAACTGTTGGCGAGAACTATTTGGGAGCACTGTCTGAGGATGGCCTGCTGATTTATCTACGAGTGCTCCAGACCTTCCTCTCTCAGCTACCTGCTTCACCCTCTGGTACAGGCTGCCCTGATTCCACCAGTGACTCT---GAGGATGATAATGAGGAGACTGACCAACCT---ACCAGCCCTGAGGATGGCAGGGTCTCAGCCCCATACATCACCGAAGAATGTCTGAGAAAGCTGGATACGAAGCAGCAGACCAACACCCTGTTGAACCTGGTGTGGAGGGACTCAGCCAGTGAGGAGGTCTTCACGAGGATGGCTTCCATCTGCCACACACTGATGGTGCAGCACCGTATGATGGTGCCCAAAGTCAGGCTTCTCTACAGTTTAGCCTTTAATGCCAGATTTTTGCGGCACCTTTGGTTTCTCATCTCTTCAATGACAACGCAGATGATCACAGGGTCTATGGTGCCATTGCTTCAGGTGATATCAAGGGGTTCGCCCATGTCTTTTGAAGATTCTAGTCGAATTATCCCACTCTTTTACCTCTTCAGCTCCTTGTTCAGTCATTCGCTGATTTCCATACACGACAATGAATTTTTTGGTGATCCCATAGAAGTT---------------GTAGGTCAGAGACAATCATCCATGATGCCTTTCACTCTGGAGGAGCTAATCCTGCTGTCTCGCTGCCTTCGGGATGCCTGCTTGGGGATCATCAAGCTAGCATATCCGGAAACAAAGCCAGAAGTTCGGGAAGAATATGTCACTGCATTTCAGAGTATTGGGGTCACTACTAATTCTGAGATGCAACAGTGCATACAAATGGAGCAGAAGCGATGGGTTCAGTTGTTCAAGGTCATCACCAACCTAGTGAAAATGCTGAAGTCTAGAGACACAAGGAGAAATTTCTGTCCTCCAAACCACTGGCTGTCAGAACAAGAGGATATCAAAGCAGATAAAGTCACCCAGCTCTATGTACCTGCATCTAGACATGTGTGGCGGTTCCGGAGGATGGGCAGGATTGGCCCACTGCAGTCCACCCTGGAGGTGGGTCTGGAGTCCCCACCCTTGTCTGTGTCTGAGGAACGACAGCTTGCCATTCTGACAGAACTGCCTTTTGTGGTTCCATTTGAGGAGCGAGTGAAGATTTTTCAAAGGTTGATTTATGCAGATAAGCAAGAAGTTCAAGGAGATGGTCCATTTCTGGATGGGATCAATGTCACAATAAGAAGAAATTATATTTATGAAGATGCTTATGACAAACTTTCTCCAGAAAATGAACCGGATTTGAAAAAACGGATTCGTGTGCACTTGCTTAATGCCCATGGCCTGGATGAAGCTGGCATCGATGGTGGTGGTATTTTCAGAGAGTTTTTAAATGAACTACTGAAATCCGGATTTAACCCCAACCAGGGGTTCTTTAAAACTACTAATGAAGGGCTTCTATACCCCAACCCAGCTGCTCAGATGCTTGTGGGAGATTCTTTTGCAAGGCATTACTATTTCCTTGGCAGAATGCTTGGAAAGGCTCTGTATGAAAACATGCTGGTGGAGCTGCCATTTGCTGGGTTTTTCCTGTCTAAGCTACTGGGAACCAGTGCAGATGTGGACATTCACCATCTGGCTTCATTGGACCCTGAAGTTTATAAGAACCTGCTTTTCCTCAAGAGCTACGAAGAGGATGTGGAAGAGCTGGGACTGAACTTTACTGTTGTGAACAATGACCTGGGGGAAGCACAGGTGGTTGAACTAAAATTTGGTGGGAAAGATATCCCAGTAACTGGGGCCAACCGCATTGCCTACATCCACCTGGTGGCTGACTACCGGCTGAACAAGCAGATTCGACCACACTGCCTAGCTTTCCGCCAGGGCCTGGCCAACGTTGTGAGCCTAGAGTGGCTCCGAATGTTTGACCAGCAGGAAATTCAGGTATTAATTTCTGGTGCACAAGTTCCTGTAAGTCTGGAGGACCTAAAATCCTTTACAAACTATTCAGGGGGCTATTCTGCTGATCATCCTGTCATTAAAATCTTTTGGAGAGTTGTAGAAGGTTTCACTGATGAAGAAAAGCGCAAGTTACTCAAGTTTGTAACAAGTTGCTCTCGTCCACCTCTCCTGGGGTTTAAGGAGCTGTATCCTGCGTTTTGCATTCACAATGGAGGCTCGGACCTTGAGCGGCTACCTACAGCCAGCACCTGCATGAACCTGCTGAAGCTCCCAGAATTTTATGATGAAGCCCTACTGCGAAGCAAGCTGCTTTATGCTATTGAGTGTGCTGCTGGCTTTGAGTTGAGC---
>mm10
------------------------------ATGTTCAGCTTCGAAGGCGACTTCAAG---ACAAGGCCCAAAGTGTCTCTCGGTGGCGCGAGCAGG------AAGGAAGAAAAGGCTTCTCTTTTACATCGCACTCAGGAAGAAAGACGCAAGAGAGAGGAAGAAAGGCGAAGATTGAAAAATGCAGTAATAATCCAATCTTTTATCCGAGGCTATAGAGACAGAAAACAACAATACTTCATCCAAAGAAGCGCGTTTGACCAATGCACTGACTCGGCTCAGCCTGGTGGTACCTTCTGCCTTGCTGATGGTCCCAACCTTACCCTCTTGGTAAGGCAGCTTCTGTTCTTTTACAAGCAGAGTGAAGACTCCAAACGTTTGATATGGCTTTATCAGAACTTAATTAAACACAGCTCTCTGTTTGTCAAGCAATTGGATGGATCAGAGAGACTGACATGCTTATTTCAAATAAAGAGGTTGATGAGCCTCTGTTGCAGGTTGCTGCAAAACTGTAGTGATGACAGTCTGAATGTTGCACTTCCAATGCGAATGCTTGAGGTGTTTACATCTGAGAATACATACTTGCCTGTTTTACAAGATTCTAGCTATGTGGTGTCAGTGATTGAACAAATTTTGCACTACATGGTTCACAGTGGATATTATAGATCTCTCTACTTGTTGATTAATAGCAAGCTTCCATCAAGTATTGAATATTCTGATTTATCTCGAGTTCCTATAGCAAAAATTTTGCTGGAGAATGTCCTAAAACCATTGCACTTTACGTATAGCTCCTGTCCTGAAGCCTCAAGGCATCAAGTTTTCTCAGCCTTCACAGAGGAGTTTCTGGGAGCACCTTTTACCGATCAAATTTTTCATTTCGTCATTCCGGCCTTTGCAGATGCACAAACTGTGTTCCCTTATGAGCCCTTTCTCAATGCATTGTTGTTACTTGAGAGTCAA------------AGTTCAAAACGGTGTAGTGGAGTGCCATGGCTCTTCTATTTTGTTTTAACTGTTGGCGAGAATTATTTAGGAGCACTCTCTGAGGATGGTCTACTGGTTTATCTGCGAGTGCTTCAGACCTTCCTCTCTCAGCTACCTGCTTCACCCACTGGTACAGGCTGTCCTGATTCCACCAGTGACTCT---GAGGACGATAACGAGGAGACTGACCAACCC---AACAGCCCTGAGGATGGCAGGGTGTCAGCCCCATATATTACTGAAGAGTGTCTGAGAAAACTGGATACGAAGCAGCAAACCAACACCCTGCTGAACCTGGTGTGGAGGGACTCGGCCAGTGAGGAGGTCTTCACAAGGATGGCTTCTATCTGCCACACATTGATGGTGCAGCACCGAATGATGGTGCCCAAAGTCAGGCTTCTCTACAGTTTAGCCTTCAATGCCAGGTTTTTGAGGCATCTTTGGTTTCTCATCTCTTCAATGACAACACAGATGATCACAGGATCTATGGTGCCATTGCTTCAGTTGATATCGCGGGGTTCGCCCATGTCTTTTGAAGATTCTAGTCGAATCATCCCACTCTTTTACCTCTTCAGCTCCTTGTTCAGTCATTCGCTGATCTCCATACATGACAATGAATTTTTTGGTGACCCCATAGAAGTT---------------GTAGGTCAGAGACAATCATCCATGATGCCTTTCACTCTGGAGGAGTTAATCCTGCTGTCACGATGCCTTCGAGATGCCTGCTTGGGGATCATCAAGCTAGCATACCCGGAAACAAAGCCAGAAGTTCGGGAAGAATATGTCACCGCATTTCAGAGTATTGGGGTCACTACTAATTCTGAGATGCAGCAGTGCATACAAATGGAACAGAAGCGATGGGTTCAGCTGTTCAAGGTTATCACCAACCTAGTGAAAATGCTGAAGTCTAGAGACACGAGGAGAAATTTCTGTCCTCCAAACCACTGGCTGTCAGAACAAGAGGATATCAAAGCAGATAAAGTTACCCAGCTCTATGTACCTGCATCTAGACATGTGTGGCGATTCCGGAGGATGGGCAGGATTGGCCCACTGCAGTCCACCCTGGAGGTGGGTCTGGAGTCCTTACCCCTGTCTGTGTCTGAGGAACGACAGCTTGCCATCCTGACAGAACTGCCTTTTGTGGTTCCATTTGAGGAGCGAGTGAAGATCTTTCAAAGGTTGATTTATGCTGATAAGCAAGAAGTTCAAGGCGATGGTCCATTTCTGGATGGAATCAATGTTACTATAAGGAGAAATTATATTTATGAAGATGCTTATGACAAACTTTCTCCAGAAAATGAGCCTGATTTGAAAAAACGGATCCGGGTGCACTTGCTCAATGCCCATGGCCTGGATGAAGCTGGCATCGATGGTGGTGGTATTTTCAGAGAGTTTTTAAATGAACTACTGAAATCTGGATTTAACCCCAACCAGGGCTTCTTTAAGACTACTAATGAAGGGCTTCTATACCCCAACCCAGCTGCTCAGATGCTTGTGGGAGATTCTTTCGCAAGGCATTACTACTTCCTAGGCAGAATGCTTGGAAAGGCTCTGTATGAAAACATGTTGGTGGAGCTACCCTTTGCTGGCTTTTTCCTGTCCAAGCTACTGGGAACCAGTGCAGATGTGGACATTCACCATCTTGCCTCATTGGACCCCGAAGTCTACAGGAACCTGCTTTTCCTCAAGAGCTATGAGGAGGATGTGGAGGAACTGGGACTGAACTTTACTGTGGTGAACAATGACCTGGGAGAAGCCCAGGTGGTTGAACTAAAATTTGGTGGAAAAGACATCCCGGTAACTGGGGCCAACCGAATTGCCTACATCCACCTGGTGGCTGACTACCGGCTGAACAAGCAGATCCGACCGCATTGCCTAGCTTTCCGCCAGGGCCTGGCCAATGTTGTGAGCCTAGAGTGGCTCCGAATGTTTGACCAACAGGAAATTCAGGTATTAATTTCTGGTGCACAAGTTCCTGTAAGTCTGGAGGACCTAAAATCCTTTACAAACTATTCAGGGGGCTATTCTGCCGATCATCCTGTCATTAAAATCTTTTGGAGAGTTGTAGAAGGTTTCACTGACGAAGAAAAGCGCAAGTTGCTCAAGTTTGTAACAAGTTGCTCTCGCCCCCCTCTCCTGGGTTTCAAGGAGCTATACCCTGCGTTTTGCATTCACAATGGAGGCTCTGACCTTGAGCGGCTACCTACAGCCAGCACCTGCATGAACCTGCTGAAGCTCCCAGAGTTTTATGATGAAGCCCTGCTGCGAAGCAAGCTGCTGTATGCCATTGAGTGTGCTGCTGGCTTTGAGCTGAGC---
>rn6
------------------------------ATGTTCAGCTTCGAAGGCGACTTCAAG---ACAAGGCCCAAGGTGTCTCTCGGTGGCGCGAGCAGG------AAGGAAGAAAAGGCTTCTCTTTTACATCGCACTCAGGAAGAAAGACGCAAGAGAGAGGAAGAAAGGCGAAGATTGAAAAATGCAGTGATAATCCAGTCATTTATTCGAGGATATAGAGACAGGAAACAACAATACTTCACCCAAAGAAGCGCATTTGACCAGTGTGCAGACTCTGCGCAGCCCGGTGGCACCTTCCGCATTGCTGATGGTCCCGCCCTTACCCTCTTGGTAAGGCAGCTTCTCTTCTTTTACAAACAGAGTGAAGACTCCAAACGTTTGATATGGCTTTATCAGAACTTAATTAAACACAGCTCTCTGTTTGTCAAGCAATTGGATGGATCAGAAAGACTGACATGCTTATTTCAATTAAAGAGGTTGATGAGCCTCTGTTGCAGGTTGCTGCAAAACTGTAGTGATGACAGTTTGAATGTTGCACTTCCAATGCGAATGCTGGAGGTGTTTTCATCTGAGAATACATACTTGCCTGTTTTACAAGATTCTAGCTATGTGGTGTCAGTGATTGAACAAATTTTGCACTACATGGTGCACAGTGGATATTATAGATCTCTCTACTTGTTGATTAATAGCAAGCTTCCATCAAGTATTGAATATTCTGATTTATCTCGAGTTCCTATGGCAAAAACGTTGCTGGAGAATGTCCTAAAACCATTGCACTTTACGTACAGCTCCTGCCCTGAAGGTGCAAGGCATCAAGTTTTCTCAGCCTTCACAGAGGAATTTCTGGGAGCACCTTTTACTGATCAGATTTATCATTTCATCATTCCGGCCTTAGCAGATACACAAACTGTGTTCCCTTATGAGCCCTTTCTGAATGCATTATTGTTACTCGAGAGTCGA------------AGTTCAAAACGGAGTAGTGGAGTGCCGTGGCTCTTCTATTTTGTTTTAACTATTGGCGAGAATTATTTAGGAGCACTCTCTGAGGATGGCTTGCTGGTTTATCTGCGCGTGCTTCAGACCTTCCTCTCTCAGCTACCTGCTTCACCCACTGGTGTAGGCCGTCCTGATCCCACCAGTGACTCT---GAGGATGATAATGAAGAGACTGACCAACCC---ACCAGCCCTGAGGATGGCAGGGTCTCAGCCCCATACATTACTGAAGAGTGTCTAAGAAAACTAGATACGAAGCAACAGACCAACACCCTATTGAACCTGGTGTGGAGGGACTCGGCCAGTGAGGAGGTTTTCACAAGGATGGCTTCTATCTGCCACACATTGATGGTGCAGCACCGAATGATGGTGCCCAAAGTCAGGCTTCTCTACAGTTTAGCCTTCAATGCCAGGTTTTTGAGGCACCTTTGGTTTCTCATCTCTTCAATGACAACACAGATGATCACAGGGTCTATGGTGCCGTTGCTTCAGGTGATATCAAGGGGTTCGCCCATGTCTTTTGAAGATTCTAGTCGAATCATCCCACTCTTTTACCTCTTCAGCTCCTTGTTCAGTCATTCACTGATTTCCATACATGACAACGAATTTTTCGGTGACCCCATAGAAGTT---------------GTAGGTCAGAGACAATTATCCATGATGCCTTTCACTCTGGAGGAGCTAATCCTGCTGTCGAGATGCCTTCGAGATGCCTGCTTGGGGATCATCAAGCTAGCATATCCAGAAACAAAGCCGGAAGTTCGGGAAGAGTATGTCAGCGCATTTCAGAGTATTGGGGTGACTACTAATTCTGAGATGCAGCACTGCATACAGATGGAGCAGAAGCGATGGGTCCAGTTGTTCAAGGTTATCACCAACCTAGTGAAAATGCTGAAGTCTAGAGACACGAGAAGAAATTTCTGTCCTCCAAACCACTGGCTGTCAGAACAAGAAGATATCAAAGCAGATAAAGTTACCCAGCTCTATGTACCTGCATCTAGACATGTGTGGCGATTCCGGAGGATGGGCAGAATTGGCCCACTGCAGTCCACCCTGGAAGTGGGTCTGGAATCCCCACCCCTGTCTGTGTCTGAGGAACGACAGCTGGCCATCCTGACAGAGCTGCCTTTTGTGGTTCCATTTGAGGAGCGAGTGAAGATCTTTCAAAGGTTGATTTATGCTGATAAGCAAGAAGTTCAAGGAGATGGGCCATTTCTGGATGGAATCAATGTCACTATAAGGAGAAATTATATATATGAAGATGCTTATGACAAACTTTCTCCAGAAAATGAACCTGACTTGAAAAAACGGATCCGGGTGCACTTGCTCAATGCCCATGGCCTGGACGAAGCTGGCATCGATGGTGGTGGTATTTTCAGAGAGTTTTTAAATGAACTACTGAAATCTGGTTTTAACCCCAACCAGGGGTTCTTTAAGACTACTAATGAAGGGCTTCTGTACCCCAACCCAGCTGCTCAGATGCTCGTGGGAGATTCTTTTGCAAGGCATTACTACTTCCTAGGCAGAATGCTTGGAAAGGCTCTATATGAAAACATGTTGGTGGAACTACCCTTTGCTGGCTTTTTCCTGTCCAAGCTACTGGGAACCAGTGCAGATGTGGACATCCACCATCTTGCCTCATTGGATCCTGAAGTCTACAAGAACCTGCTTTTCCTTAAGAGCTATGAAGAGGATGTGGAGGAGCTGGGACTGAACTTTACTGTGGTGAACAATGACCTTGGAGAAGCCCAGGTGGTTGAACTAAAATTTGGTGGGAAAGACATCCCTGTAACTGGGGCCAACCGAATTGCCTACATCCACCTGGTGGCTGACTACCGACTGAACAAGCAGATCCGACCGCACTGCCTAGCTTTCCGACAGGGCCTGGCCAATGTTGTGAGCCTAGAGTGGCTCCGAATGTTTGACCAACAGGAAATTCAGNNNTTAATTTCTGGTGCACAAGTTCCTGTAAGTCTGGAGGACCTAAAATCCTTTACAAACTATTCAGGGGGCTATTCTGCCGATCATCCTGTCATTAAAATCTTTTGGAGAGTTGTAGAAGGTTTTACTGATGAAGAAAAACGCAAGTTGCTCAAATTTGTAACAAGTTGCTCACGTCCCCCTCTCCTGGGTTTCAAGGAGCTATACCCTGCATTTTGCATTCACAATGGAGGCTCTGACCTTGAGCGGCTACCTACAGCCAGCACCTGCATGAACCTGCTGAAGCTCCCAGAGTTTTATGATGAAGCCCTGCTGCGAAGCAAGCTGCTGTATGCCATCGAGTGTGCTGCTGGCTTTGAGTTGAGC---
>hetGla2
------------------------------ATGTTCAGCTTCGAGGGTGACTTCAAG---ACGCGGCCCAAGGTGTCCCTCGGCGGCGCGAGCAGG------AAGGAAGAAAAGGCTTCTCTTTTACATCGCACCCAGGAAGAAAGAAGAAAGAGAGAGGAAGAAAGGCGGAGATTGAAAAATGCAATAATTATCCAGTCATTTATTCGAGGCTACAGAGACAGAAAACAGCAATACTCCCTCCAAAGAAGCGCATTCGATCGCTTTGCCAACGAGGCACAGTTGGGTGGCACCTTCTCCCTTGCCAGTGGCCCCAGCCTTACTCTCCTGGTGAGGCAGCTTCTGTTCTTTTACAAGCAGAGTGAAGACTCAAAGCGTTTGATATGGCTGTACCAGAACTTAATCAAACACAGCTCTGTGTTTGTCAAGCAGTTGGACGGATCTGAGAGACTGACATGCTTGTTTCAGATCAAGAGGCTGATGAGTCTCTGTTGCAGGTTGTTGCAGAATTGTACTGATGACAGCTTGAATGTTGCTCTCCCAATGCGGATGCTCGAGGTGTTTTCCTCTGAGAACACTTACTTGCCTGTCCTGCAGGATGCCGGCTACGTGGTGTCAGTCATTGAACAAATATTGCACTACATGATTCACAGTGGGTATTATAGGTCTCTTTATTTGCTGATTAACAGCAAGCTTCCATCAAGTATTGAATATTCTGATTTGTCTCGAGTTCCTATAGCAAAAATTTTGTTGGAGAATGTCCTAAAACCATTGCACTTTATGTACAACTCCTGTTTAGAAGGTGCAAGGCAGCAAGTTTTCTCGGCCTTCACAGAGGAGTTTCTGGCAGCACCTTTTACAGATCAGCTCTTTCACTTCGTCATCCCGACACTAGCAGATGTACAGACCGCTTTCCCTTATGAGCCTTTTCTGAATGCACTGTTGTTACTAGAAAGTAGA------------TGTTCAAGCAGGAGTGCTGGAGCACCGTGGCTTTTCTATTTTGTTTTAACTGTTGGCGAAAGTCATTTGGGGATGCTCTCCGAGGAGGGCCTGCTGGTGTACCTGCATGTGCTCCAGACTTTCCTTTCCCAGCTGCCTGGCTCGCCTGCTGGTGCCAACTCCCACGATACCTCCAGTGACTCT---GAGGATGAGAGTGAGGAAGCCAACCAGCGT---GCCAGCCCTGAGAATGGCCGGCTGTCCACTCCCTACATCACCGAGGAGTGTCTCAAGAAGCTGGACACAAAGCAGCAGACCAACACCCTGCTGAACCTGGTGTGGCGGGACTCGGCCAGTGAGGAGGTCTTCACACGGATGGCCTCCATCTGCCACACACTAATGGTGCAGCACCGCATGATGGTGCCCAAAGTCAGGCTTCTCTACAGTTTAGCCTTCAATGCCAGGTTTCTGCGGCACCTTTGGTTTCTTATCACTTCCATGACTACACGGATGATCACAGGGTCCACAGTGCCATTGCTCCAGGTGATATCCCGGGGTTCTCCCATGTCTTTTGAAGACTCAAGTCGAATCATCCCACTCTTTTACCTCTTCAGCTCTCTGTTCAGTCATTCGCTGATTTCCATACATGATAACGAATTCTTTGGTGACCCCATAGAAGTC---------------GCAGGTCAGAGACGATCTTCCATGATGCCTTTCACGCTGGAGGAGCTGGTCGTGCTGTCTCGCTGCCTTCGAGATGCTTGCCTGGGGATCATCAAGCTGGCCTACCCAGAAACAAAGCCAGAGGTTCGGGAAGAGTACAGCGCAGCCTTCCGGAGCATCGGCGTCACGACTAGCTCTGAGATGCAGCAATGCATTCAGATGGAACAGAAGCGCTGGGTTCAGTTGTTCAAGGTTATCACCAATCTAGTGAAAATGCTGAAGTCCAGGGATACCAGGAGAAACTTTTGTCCTCCAAATCACTGGCTGTCAGAACAAGAAGACATTAAAGCAGATAAGGTCACCCAGCTGTACGTGCCAGCGTCTAGACACGTGTGGAGGTTCCGTCGGATGGGGAGGATCGGCCCACTGCAGTCCACTCTGGAGGTGGGAGTGGAGTCACCACCACTGTCGGTGTCTGAGGAGCGGCAGCTCGCCATCCTGACAGAACTGCCCTTCGTGGTCCCCTTTGAGGAGCGTGTGAAGATCTTTCAAAGGTTGATTTATGCAGATAAGCAAGAAGTTCAAGGAGATGGTCCATTTCTGGATGGAATTAATGTCACAATAAGAAGAAACTATATTTATGAAGATGCTTATGACAAACTTTCCCCAGAAAATGAACCTGATTTAAAAAAGCGAATCCGTGTGCACTTGCTCAATGCCCATGGCCTGGATGAAGCCGGAATCGATGGTGGTGGTATTTTCAGAGAGTTTTTAAATGAACTCCTGAAGTCAGGATTTAACCCCAACCAGGGGTTCTTTAAGACTACTAATGAAGGGCTTCTGTACCCCAGCCCTGCTGCTCAGATGCTTGTGGGAGACTCTTTCGCCAGACATTACTACTTCCTGGGCAGGATGCTGGGAAAGGCTCTCTATGAAAACATGCTGGTGGAGCTGCCCTTTGCTGGCTTCTTCCTGTCTAAGCTGCTGGGGACCACCGCAGACGTGGACATCCACCACCTGGCCTCCCTGGACCCTGAGGTCTACCGGAACCTGTTATTCCTCAAGAGCTATGAGGGGGACGTGGAGGAGCTCGGGCTCAACTTCACCGTGGTGAACAACGACCTGGGGGAGGCCCAGGTGGTTGAACTGAAATTTGGTGGGAAAGATATCCCTGTAACCAGTGCCAACCGCATTGCCTATATCCATCTGGTGGCTGACTACAGGCTGAACAAGCAGATCCGCCCGCATTGCCTGGCATTCCGACAGGGCCTGGCCAACGTCGTCAGCCTGGAGTGGCTGCGGATGTTTGATCAGCAGGAAATTCAGGTATTAATTTCTGGTGCACAAGTTCCCATAAGTCTCGAGGACCTAAAATCCTTTACAAACTATTCAGGAGGCTATTCTGCTGATCATCCTGTCATTAAGATCTTTTGGAGAGTTGTAGAAGGTTTCACTGATGAAGAAAAGCGCAAATTGCTCAAGTTTGTTACGAGTTGCTCTCGGCCCCCTCTCTTGGGTTTTAAGGAGCTGTACCCTGCGTTCTGCATCCACAATGGGGGCTCCGACCTGGAGCGGTTGCCCACAGCCAGCACCTGCATGAACCTGCTGAAGCTGCCCGAGTTCTACGACGAGGCACTGCTGCGCAGCAAGCTGCTCTATGCCATTGAGTGTGCAGCTGGCTTTGAGCTGAGC---
>cavPor3
------------------------------ATGTTCAGCTTCGAGGGTGACTTCAAG--AACGCGGCCCAAGGTGTCCCTCGGCGGCGCAAGCAGG------AAGGAAGAAAAGGCTTCTCTTTTACATCGCACTCAGGAAGAGAGAAGGAAGAGAGAGGAAGAAAGGCGAAGATTGAAAAACGCAATAATTATCCAGTCATTTATTCGAGGATATAGAGACCGAAAACAACAATACTCCCTCCAAAGAAGTGCGTTTGATCGCTGTGCCAATGCAGCGCAGTTGGGTGGCACCTTCTCCCTGGGCAGTGGCCCCAATCTTACCGTCCTGGTGAGGCAGCTTCTGTTCTTTTACAAGCAGAGTGAAGACTCAAAGCGTTTGATATGGCTGTACCAGAACTTAATCAAACATAGCTCTGTGTTTGTCAAGCAGCTGGACGGAGCTGAGAGACTGACATGCTTGTTTCAAATCAAGAGGCTGATGAGCCTCTGTTGCAGGTTGCTGCAGAACTGTACTGATGACAGTTTGAATGTTGCTCTCCCGATGCGGATGCTTGAGGTGTTTTCCTCTGAAAACACTTATTTGCCTGTCCTGCAGGATGCCGGCTACGTGGTGTCAATCATTGAACAAATATTGCACTACATGATTCACAGTGGATATTATAGGTCTCTTTATTTGTTGATTAACAGCAAGCTTCCATCAAGTATTGAATATTCTGATTTGTCTCGAGTTCCTATAGCAAAAATTTTGTTGGAGAATGTCCTAAAACCATTGCACTTTACATACAACTCCTGTTTGGAAGGTGCAAGGCAGCAAGTTTTCTCAGCCTTCACAGAGGAGTTTCTGGCTGCACCTTTTACAGAGCAGCTCTTCCACTTCATCATCCCGGCATTAGCAGATGTTCAGACCGCTTTCCCTTTTGCGCCTTTTCTGAATGCACTGTTGTTACTAGAGAGTAGA------------TGTTCAAACAGGAGTGCTGGAGCACCATGGCTTTTCTATTTTGTTTTAACTGTTGGTGAAAATCATTTAGGGACACTCTCTGAGGAGGGCCTGCTGGTATATCTACATGTGCTCCAGACCTTCCTTTCCCAGCTGCCTGCCTCGCCTGCCATCACCAGCTCCTATGACACCTCCAGCGACTCT---GAGGATGAGAGTGAGGAGGCCGACCAGCCT---ACCACCCCAGAGGACGGCCGGCTGTCCACTCAATATATCACTGAGGAGTGTCTCAAGAAGCTGGACACAAAGCAGCAGACCAACACCCTGCTGAACCTGGTGTGGCGGGACTCGGCCAGTGAGGAGGTCTTCACACGGATGGCCTCCATCTGTCACACGCTAATGGTGCAGCACCGAATGATGGTGCCCAAAGTCAGGCTTCTCTACAGTTTGGCCTTCAATGCCAGGTTTCTGCGGCACCTTTGGTTTCTTATCTCTTCCATGACAACACAGATGATCACAGGGTCCACAGTGCCGTTGCTCCAGGTGATATCCCGGGGCTCACCCATGTCTTTTGAAGACTCAAGTCGAATCATCCCACTCTTTTACCTCTTCAGCTCTCTGTTCAGTCATTCACTGATTTCCATACATGATAACGAATTTTTTGGTGATCCTATAGAAGTTGGCTTGCACTCAATTGCAGGTCAGAGGCAATCGTCCATGATGCCTTTCACGCTGGAGGAGTTGGTCATGCTGTCTCGCTGCCTTCGTGATGCCTGCCTAGGAATCATCAAGCTGGCCTACCCGGAAACAAAGCCAGAGATTCGCGAGGAATACAGTGCTGCCTTCCGGAGCATCGGTGCCACGACCAGTTCTGAGATGCAGCAGTGCATTCAGAGGGAACAGAAACGCTGGGTTCAGTTATTCAAGGTTATCACAAACCTAGTGAAAATGCTGAAGTCCAGAGACACCAGGAGAAACTTTTGTCCTCCAAATCACTGGCTGTCAGAACAAGAAGACATTAAAGCAGATAAGGTCACCCAGCTGTATGTGCCAGCATCCAGACATGTGTGGAGGTTCCGACGGATGGGGAGGATCGGCCCCCTGCAGTCCACTCTGGAGGTGGGAGTAGAGTCCCCACCACTGTCGGTGTCCGAGGAACGACAGCTTGCCATCCTGACAGAACTGCCCTTTGTGGTCCCCTTTGAGGAGCGTGTGAAGATCTTTCAAAGGTTGATTTATGCAGATAAGCAAGAAGTTCAAGGAGATGGTCCATTTCTGGATGGAATTAATGTCACAATAAGAAGAAACTATATTTATGAAGATGCTTATGACAAACTGTCCCCAGAAAATGAGCCTGATTTGAAAAAGCGGATTCGTGTGCACCTGCTGAATGCCCATGGCCTGGATGAAGCCGGCATCGATGGTGGTGGTATTTTCAGAGAGTTTTTAAATGAACTCTTGAAGTCAGGCTTTAACCCCAACCAGGGGTTCTTTAAGACTACTAATGAAGGGCTTCTGTATCCCAGCCCTGCTGCTCAGATGCTTGTGGGAGACTCTTTTGCCAGGCATTACTACTTCCTGGGCAGAATGCTGGGAAAGGCTCTCTATGAAAACATGCTGGTGGAGCTGCCCTTCGCAGGCTTCTTCTTGTCTAAGCTCCTGGGAACCACTGCAGATGTGGACATCCACCACCTGGCTTCCCTGGACCCTGAGGTCTACCGGAACCTGCTGTTCCTCAAAAGCTATGAGGGCGATGTGGAAGAGCTTGGACTGAACTTCACCGTGGTGAACAATGACTTGGGAGAGGCTCAGGTGGTTGAATTAAAATTTGGTGGAAAAGATATCCCTGTGACCAGTGCCAACCGCATTGCCTATATCCATCTGGTAGCTGACTACAGGTTGAACAAGCAAATCCGCCCGCACTGCCTGGCGTTCCGACAGGGCCTGGCCAATGTCGTCAGCCTGGAGTGGCTGCGAATGTTTGATCAGCAGGAAATTCAGGTACTAATTTCTGGTGCACAAGTTCCCATAAGTCTGGAGGATCTGAAATCCTTCACAAATTATTCAGGAGGCTATTCTGCTGATCATCCTGTGATCAAAATCTTCTGGAGAGTTGTGGAAGGTTTCACTGATGAAGAAAAGCGCAAGTTGCTCAAGTTTGTAACAAGCTGCTCGCGGCCTCCTCTCCTGGGCTTTAAGGAGCTCTACCCTGCATTCTGCATTCACAATGGAGGCTCTGACCTGGAGCGGCTGCCCACAGCCAGCACCTGTATGAACCTGCTGAAGCTCCCTGAGTTCTACGACGAGGCGCTGCTGCGTAGCAAGCTGCTCTACGCCATCGAGTGCGCAGCTGGCTTCGAGCTGAGCTG-
>speTri2
---------------------------------------------------------------------------------------------------------GAAGAAAAGGCTTCTCTTTTACATCGCACTCAGGAAGAAAGAAGGAAAAGAGAGGAAGAAAGGCGAAGATTAAAAAATGCAATAATTATTCAGTCATTTATTCGAGGCTACAGAGACAGAAAACAGCAATATTCCCTCCAGAGAAGTGCGTTCGATCGCTGCGCACACTCGGCACAGTCTGGTGGCACTTTCTCCATCACTAATGCCCCCAATCTTACCCTCCTGGTAAGGCAGCTTCTGTTTTTTTACAAACAAAGTGAAGATGCAAAACGATTGATATGGCTGTATCAGAACTTAATTAAACACAGCTCCCTGTTTGTCAAGCAACTGGACGGATCTGAGAGACCAACATGCTTATTTCAGATAAAGAGGCTCATGAGCCTCTGTTGCAGGTTGCTGCAGAGCTGTAATGATGACAGTTTGAATGTTGCACTTCCAATGCGAATGCTTGAGGTCTTTTCCTCTGAGAATACTTACTTGCCTGTTTTACAAGATGCTAGCTATGTGGTGTCCGTAATTGAACAGATCTTGCACTACATGATCCACAATGGGTATTATAGGTCTCTCTATTTGTTGATCAACAGCAAGCTTCCATCAAGTATTGAATATTCTGATTTATCTCGAGTTCCTATAGCAAAAATTTTGCTGGAGAATGTCCTAAAACCGTTGCACTTTACCTACAGCTCCTGCCCAGAAGGTGCAAGGCAGCAAGTTTTTTCAGCCTTCACAGAGGAGTTTCTGGCAGCACCTTTTACAGATCAGATTTTCCGCTTCGTCATCCCGGCCTTAGCAGATGTACAGACCGCTTTCCCTTACGAGCCCTTTCTGAATGCACTGTTGTTACTAGAGAGTAGA------------TGTTCAAAAAGGAGCCGTGGAGCACCGTGGCTTTTCTATTTTGTTTTAACTGTTGGCGAAAATTACTTGGGGGTGCTCTCTGAGGAGGGCCTGCTGGTGTATCTGCACGTGCTCCAGACTTTCCTCTCCCAGTTGCCTGCCTCCCCTGCCGGCGCCAGCTCCCACGACTCCACCAGCGACTCT---GAGGACGAGAGTGAGGAGGCCGACAAGCCC---GCCAGCCCTGAGGACGGCAGAGTCTCTGCTCCATACATCACCGAGGAATGTCTGAAGAAGCTGGACACGAAGCAGCAGACCAGTGCCCTGCTGAACCTGGTGTGGAGGGACTCGGCCAGCGAGGAGGTCTTCACCCGGATGGCCTCCATCTGCCACACGCTGATGGTGCAGCACCGCATGATGGTGCCCAAAGTCAGGCTTCTCTACAGTCTGGCCTTCAATGCCAGGTTTCTGCGGCACCTTTGGGTCCTCATCTCTTCCATGACAACACGAATGATCACAGGGTCGATGGTGCCGCTGCTCCAGGTGATATCCAGGGGCTCTCCCATGTCCTTCGAGGACTCGGGCCGCATCATCCCGCTCTTTTACCTCTTCAGCTCCCTCTTCAGCCACTCACTGATTTCCATCCACGATAATGAGTTCTTCGGCGACCCCATAGAAGTT---------------GTAGGGCAGAGGCGGTCGTCCATGATGCCCTTCACGCTGGAGGAGCTGGTGGCCCTGTCCCGCTGCCTGCGCGATGCCTGCCTGGGCATCATCAAGCTGGCCTACCCGGAAACAAAGCCCGAGGTGCGGGAGGAGTACGTCACCGCCTTTCAGAGCATCGGCGTCACCACCAGCGCTGAGATGCAGCAGTGTATACAGATGGAGCAGAAGCGTTGGATTCAGTTGTTTAAGGTTATCACCAACCTAGTGAAAATGCTGAAGTCCAGAGACACCAGGAGAAACTTTTGTCCTCCAAATCACTGGCTGTCAGAACAAGAAGATATTAAAGCAGATAAGGTCACCCAGCTCTACGTGCCGGCATCCAGACATGTGTGGAGGTTCCGTCGGATGGGGAGGATCGGCCCCCTGCAGTCCACCCTGGAGGTGGGCCTGGAGTCCCCACCGCTGACTGTGTCAGAGGAGCGGCAGCTGGCTGTCCTGACGGAACTGCCCTTTGTGGTCCCCTTTGAGGAGCGAGTGAAGATCTTTCAAAGGTTGATTTATGCAGATAAGCAAGAAGTTCAAGGAGATGGCCCATTTCTGGATGGAATTAATGTCACAATAAGAAGAAACTATATTTACGAGGATGCTTATGACAAACTTTCCCCAGAAAATGAGCCTGACTTGAAGAAGCGGATCCGCGTGCACTTGCTCAACGCCCACGGCCTGGACGAAGCTGGCATCGACGGTGGTGGCATTTTCAGGGAGTTTCTAAATGAACTACTAAAGTCAGGATTCAACCCCAACCAGGGGTTCTTTAAGACTACTAATGAAGGGCTTCTCTACCCCAACCCGGCTGCTCAGATGCTCGTGGGAGATTCTTTTGCCAGACATTACTACTTCCTAGGCAGGATGCTTGGAAAGGCTCTCTATGAAAACATGCTGGTGGAGCTGCCCTTTGCCGGCTTCTTCCTCTCCAAGCTGCTGGGCACCAGTGCCGACGTTGACATCCACCATCTGGCCTCCTTGGACCCGGAGGTCTACAGGAACCTGCTGTTCCTCAAGAGCTACGAGGAGGACGTGGAGGAGCTGGGGCTGAACTTCACCGTGGTGAACAACGACCTGGGAGAGGCCCAGGTAGTTGAACTCAAGCTTGGTGGGAAGGATATCCCCGTCACCAGTGCCAACCGCATCGCGTACATCCACCTGGTGGCAGACTACAGGCTGAACAAGCAGATCCGCCCACACTGCCTGGCTTTCCGACAGGGCCTGGCTAACGTCGTCAGCCTAGAGTGGCTCCGGATGTTCGACCAGCAGGAGATTCAGGTATTAATTTCTGGTGCACAAGTTCCCATAAGTCTGGAGGACCTAAAATCCTTTACGAACTATTCAGGAGGCTATTCTGCCGATCACCCTGTCATTAAAATCTTCTGGAGAGTCGTAGAAGGTTTCACTGATGAAGAGAAGCGCAAGCTCCTCAAGTTTGTGACGAGCTGTTCCCGCCCCCCTCTCCTGGGGTTCAAGGAGCTGTACCCGGCCTTTTGCATTCACAACGGAGGCTCTGACCTCGAGCGGCTCCCCACAGCCAGCACCTGCATGAACCTACTGAAGCTCCCAGAGTTTTACGATGAGACACTTCTGCGAAGCAAGCTGCTCTATGCCATCGAGTGTGCTGCTGGCTTTGAGCTAAGC---
>musFur1
---------------------------------------------------------------------------------------------------------GAAGAAAAGGCTTCTCTTTTACATCGTACTCAGGAAGAAAGAAGAAAGAGAGAGGAGGAAAGGCGAAGACTGAAGAACGCGGTGATCATACAGTCATTTATACGAGGCTGCAGAGACCGGAGGCAGCAACACGCCCTCCGGAGAAGCGCCTTCGATCGCTGCGCCAGTGCCTCACAGCCGGGGGGCACTTTCTCCGTCGCCAGTGGGCCCAACCTTACCCTCCTGGTGAGGCAGCTGCTGTTTTTCTACAAGCAGAGCGAAGACTCAAAACGTCTGATATGGATGTATCAGAACTTGATCAAACACAGCTCTCTGTTTGTCCAGCAGTTGGACGGGTCCGAGAGACTCACGTGTCTGTTTCAGATAAAGAGGCTGATGAGCCTCGGCTGCAGGTTACTGCAAAGCTGTAGCGATGACAGTTTGAATGTCGCACTTCCGATGAGGATGCTTGAGGTGTTTTCGTCTGAGAATACGTACTTGCCTGTTTTGCAAGACGCTAGCTATGTGGCGTCCGTCATTGAACAGATCTTGCACTACATGATTCAGAATGGGTATTATAGATCTCTCTATTTGTTAATTAACAACAAGCTTCCATCAAGTATTGAATATTCTGATTTATCTCGAGTTCCTATAGCAAACATTTTGCTAGAGAATGTTCTGAAACCATTGCACTTTACTTACAACTCCTGTCCAGAAGGTGCAAGACAGCAAGTGTTCAGCGCCTTCACTGAGGAGCTTTTGGCAGCACCTTTCACAGATCAGATTTTCCATTTCATCATTCCAGCCTTAGCGGACACGCACGCTGCTTTCCCGTACGAGCCCTTCCTGAATGCACTGTTGTTACTGGAGAGCAGG------------TGCTCCAAGACAAGCAGTGGGGCACCGTGGCTCTTCTTCTTTGTCTTAACGGTTGGCGAGCATTACCTGGGGACCCTCTCCGAGGAAGGACTGCTGGTGTATTTGAGGGTGCTCCAGACCTTTCTGTCTCAGCTCCCAGTTTCACCTGCCAGCGCGAGCTGTCCGGACTCGGCCAGCGACTCG---GAAGATGAGGTTGAAGAGGCAGACAAGCAGCCAAGCGCCCCGGAGGACGGCCGGCTGTCGGTGCCCTACATCACCGAGGAGTGTCTCAAGAAGCTGGACACGAAGCAGCAGACCAGCACCCTGTTGGCCCTGGTGTGGAGGGACTCCGCCAGCGAGGAGGCCTTCACCTTGATGGCGTCCATTGGCCACACGCTCATGGTGCAGCACCGGATGGCGGTGCCCAGAGTCAGGCTTCTCTACAGTTTAGCCTTTAATGCCAGGTTTCTGAGACACCTGTGGTTTCTCATCTCTTCCATGACAACACGGATGATCACAGGGTCTATGGTGCCGCTGCTGCAGGTGATCTCCAGGGGCGCCCCCATGTCTTTGGACGACTCCAGTCGGATCATACCTCTCTTCTACCTGTTTAGCTCTCTGTTCAGTCACTCGCTAATTTCCATACATGACAACGAATTCTTTGGAGATCCCATAGAAGTT---------------GTAGGTCAAAGACAATCATCAATGATGCCTTTTACTCTGGAAGAGCTGATAATGTTGTCTCGCTGCCTTCGAGATGCCTGCCTAGGGATCATCAAGTTGGCTTATCCAGAAACAAAGCCGGAAGTTCGAGAAGAATATATTACCGCATTTCAGAGTATCGGAGTTACAACCAGTTCTGAAATGCAGCAGTGCATACAGATGGAGCAGAAACGATGGGTTCAGTTATTTAAGGTGATCACCAATCTAGTGAAAATGCTGAAGTCCAGAGACACGAGGAGAAATTTCTGCCCTCCAAATCACTGGCTGTCGGAACAAGAAGACATTAAAGCAGATAAGGTCACCCAGCTCTACGTCCCGGCTTCCCGACACGTGTGGAGGTTCCGGCGGATGGGGAGAATCGGCCCCCTGCAGTCGAGCCTGGACGTGGGTTTGGAGTCCCTGCCTCTCTCTGTGTCGGAGGAGCGACAGCTGGCCATCCTGACTGAGCTGCCCTTCGTGGTTCCGTTCGAGGAGCGGGTCAAGATCTTTCAAAGGTTGATTTATGCAGATAAGCAAGAAGTTCAAGGCGATGGTCCATTTCTGGATGGAATTAATGTCACAATAAGAAGAAATTATATTTATGAAGATGCTTATGACAAACTTTCCCCAGAAAATGAGCCTGATTTGAAAAAGCGGATCCGTGTGCACTTACTGAACGCCCATGGCCTGGACGAAGCCGGCATTGACGGTGGCGGTATTTTCAGAGAGTTTCTGAATGAACTGCTCAAGTCAGGCTTTAACCCCAACCAGGGCTTCTTCAAGACCACTAATGAAGGGCTCCTGTACCCCAGCCCGGCCGCTCGGATGCTCGTGGGAGACTCGTTTGCGAGACACTACTACTTCCTGGGCCGGATGCTTGGAAAGGCGCTGTATGAAAACATGCTGGTGGAACTGCCCTTTGCCGGCTTCTTCCTGTCCAAACTGCTTGGCACCAGCGCGGATGTGGACATCCATCATCTGGCCTCGCTCGACCCCGAAGTGTACAAGAATCTGCTTTTCCTCAAGAGCTACGAAGGCGACGTAGAGGAGCTGGGGCTGAACTTCACCGTGGTCAACAACGACCTGGGGGAGGCGCAGGTGGTTGAACTGAAATTTGGCGGCAAAGACATCCCTGTGACGAGTGCCAACAGGATTGCGTACATCCACCTCGTGGCCGACTACAGGCTGAACAGGCAGATCCGCCAGCACTGCCTGGCCTTCAGACAGGGCCTGGCCAACGTGGTGAACCTGGAGTGGCTGCGGATGTTCGACCAGCAGGAGATCCAGGTACTGATTTCTGGTGCACAAGTCCCCATAAGTCTGGACGACCTCAAATCGTTTACAAACTATTCAGGAGGCTACTCAGCCGACCACCCAGTCATCAGAGTCTTCTGGAGGGTTGTGGAAGGCTTCACGGACGAGGAGAAGCGCAAGCTGCTCAAGTTCGTCACGAGCTGCTCCCGCCCGCCTCTCCTGGGCTTCAAGGAGCTGTACCCCGCGTTCTGCATTCACAACGGAGGCTCCGACCTGGAGCGGCTGCCCACGGCCAGCACCTGCATGAACCTGCTCAAGCTGCCGGAGTTCCACGACGAGTCGCTGCTGCGCAGTAAGCTGCTGTACGCCATCGAGTGCGCTGCTGGCTTCGAGCTGAGC---
>HLmyoMyo6
------------------------------ATGTTCAGCTTTGAAGGGGATTTTAAA---ACGAGGCCCAAAGTGTCCCTCGGAGGCGCGAGCAGG------AAGGAAGAAAAGGCTTCTCTTTTACATCGTACTCAGGAAGAAAGAAGAAAAAGAGAGGAAGAAAGGCGAAGATTGAAAAACGCAATAATTATTCAGTCATTTATTCGAGGCTATCGAGACAGAAAACAGCAATACGCCATTCAAAGAACTGCATTTGACCGCTGTGCTAACTCGTCCCAGGCTGGGGGCACGCTTTCCATTGCCAATGGTCCCAACCTGACCCTTTTGGTGAGGCAGCTTCTGTTTTTTTACAAACAGAACGAAGACTCAAAACGTTTGATATGGATGTATCAGAACCTCATTAAGCACAGCTCTCTGTTTGTCCAGCAGTTGGATGGATCCGACAGACTTACATGCTTATTTCATTTAAAGAGGTTGATGAGCCTCTGTTGCAGGTTATTGCAAAACTGTAATGATGACAGTTTGAATGTTGCACTTCCAATGAGAATGCTTGAGGTGTTTTCATCCGAGAAGACTTACTTACCTGTTTTACAAGATGCTAGCTATGTGGTGTCAGTAATTGAGCAAGTTTTGCACTACATGATTCAGAATGGGTATTATAGATCTCTCTATTTGTTAATTAACAGCAAGCTTCCATCAAGTATTGAGTATTCTGATTTATCTCGAGTTCCTATAGCAAAAGTTTTGTTAGAGAATGTCCTAAAACCATTGCACTTTACTTACAACTCCTGTCCGGAGGGCGCCAGGCAGCAAGTGTTCGCGGCCTTCACGGAGGAGTGTTTGGCGGCCCCTTTCACAGACCAGATCTTTCACTTCGTCATTCCCGCGCTGGCGGACACCCAGGCCGCCTTCCCCTTTGAGCCCTTCCTGGACGCGCTGCTGTCGGCGGAGAGCGGC---------------GCCAGGGCCCGTGGGCAGGCACCCTGGCTCTTCTACTTTGTCCTCACCGTCGGTGAAAATTACCTGGGGACCCTCTCCGAGGACGGCCTGCTGGTGTACCTGCGAGTGCTCCAGGCCTTCCTTGCGCAGTTACCCGTCGCACCTGCCGGGGCCAGCTGCCAGGACTCCGGCAGCGACTCA---GAAGAGGAGGGTGCGGAGGGCGACCAGCGGAGGAGCACGCCGGCGGACGGGAGGCTGTCGTTACCATACATAACAGAGGAGTGTCTCAAAAAGCTGGACACGAAGCAGCAGACCAACACGCTGCTCAACCTGGTGTGGAGGGACTCGGCCAGCGAGGAGGCCTTCACGCTGATGGCCTGCATCTGCCACACGCTCATGGTGCAGCAGCGGATGATGGTGCCCCGAGTCAGGCTTCTCTACAGCTTAGCCTTTAATGCCAGGTTTCTGAGGCACCTTTGGGTTCTCATATCCTCAATGACAACGCAGATGATCACAGGGTCGATGGTGCCACTGCTTCAGGTGATATCAAGGGGCTCTCCCATGTCCTTTGAAGATTCCAGCCGCATCATCCCGCTCTTCTACCTGTTCAGCTCCTTGTTTAGTCACTCTCTGATCTCCATACATGATAATGAATTCTTCGGGGACCCCATAGAAGCC---------------GCAGGTCAGAGACAATCATCCCTGATGCCTTTCACTCTGGAAGAGCTGGTGGTGCTGTCCCGCTGCCTCCGCGATGCCTGCCTCGGGATCATCAAGCTAGCTTACCCGGAGACCAAGCCCGAGGTCCGGGAGGAGTACGTCACCGCGTTTCAGAGCATCGGGGTGACCACGAGTGCCGAGATGCAGCAGTGCATCCAGATGGAGCAGAAGCGGTGGATCCAGCTGTTCAAGGTCATCACCAATCTGGTGAAGATGTTGAAGTCCAGAGACACGAGGAGAAACTTCTGTCCCCCAAACCACTGGCTGTCAGAGCAGGAAGACATCCGAGCAGATAAGGTCACCCAGCTGTACGTGCCAGCTGCCAGACACGTGTGGAGGTTCCGGCGGATGGGGAGGATCGGCCCCCTGCAGTCCACCCTGGATGTGGGTTTGGAGTCACCTCCACTGTCTGTATCTGAGGAAAGACAGCTCGCCATCCTGACGGAACTGCCCTTCGTGGTTCCATTTGAAGAGCGGGTAAAGATATTTCAAAGGTTGATTTATGCAGACAAGCAAGAAGTTCAAGGAGATGGCCCATTTCTGGATGGAATTAATGTCACAATAAGAAGGAATTATATTTATGAGGATGCTTATGACAAACTTTCCCCAGAAAATGAGCCCGACCTGAAGAAGCGCATCCGCGTCCACCTGCTCAATGCACACGGCCTGGACGAAGCCGGTATCGACGGTGGCGGCATCTTCAGGGAGTTCCTGAACGAGCTGCTGAAGTCGGGCTTCAACCCTAACCAGGGCTTCTTCAAGACGACGAACGAGGGCCTCCTGTACCCCAACCCTGCCGCGCAAATGCTCGTGGGGGACTCCTTCGCCAGACATTACTACTTCCTGGGCAGAATGCTTGGAAAGGCTCTCTACGAAAACATGCTGGTGGAGCTGCCCTTCGCGGGCTTCTTCCTGTCCAAGCTGCTGGGCACCAGCGCCGACGTGGACATCCACCACCTGGCCTCCCTGGACCCAGAGGTTTACCGGAACCTGCTGTTCCTCAAGAGCTACGGGGGCGACGTGGAGGAGCTGGGGCTGAACTTCACCGTGGTGAACAACGACCTCGGGGAGGCCCAGGTAGTAGAACTGAAATGTGGCGGAAAGGATATCCCTGTCACCAGCGCGAACCGGATCGCATACATCCACCTGGTGGCCGACTACAGGCTGAACAGGCAGATCCGCCAGCACTGCCTGGCCTTCCGGCAGGGCCTGGCCAACGTGGTCAACTTGGAGTGGCTGCGTATGTTCGACCAGCAGGAGATTCAGGTACTGATTTCTGGTGCACAAGTTCCCATAAGTCTGGAGGACCTGAAGTCCTTTACCAACTACTCAGGAGGCTATTCTGCCGACCACCCTGTGATCCGAGCCTTCTGGCGCGTCGTGGAGGGCTTCACAGACGAGGAGAAGCGCAAACTGCTCAAGTTCGTCACCAGCTGCTCCCGGCCCCCTCTTTTGGGGTTTAAGGAGCTGTACCCCGCCTTCTGCATTCACAACGGCGGCTCCGACCTGGAGCGGCTGCCCACGGCCAGCACCTGCATGAACCTGCTGAAGCTGCCCGAGTTCCAGGACGAGGCGCTGCTGCGCAGCAAGCTGCTCTACGCCATAGAGTGCGCCGCGGGCTTCGAGCTGAGC---
>HLpipKuh2
------------------------------ATGTTCAGCTTCGAAGGGGATTTCAAA---ACGAGGCCCAAAGTGTCCCTCGGGGGCGCGAGCAGG------AAGGAAGAAAAGGCTTCTCTTTTACATCGTACTCAGGAAGAAAGAAGAAAGAGAGAGGAAGAAAGGCGAAGATTGAAAAATGCAATAATTATTCAGTCATTTATTCGAGGCTATCGAGATAGAAAACAGCAATACGCCATTCAAAGAACTGCTTTTGACCACTGTGCTAACTCACCCCAGGCTGGGGGCACGCTTTCCATTGCCAATGGTCCCAACCTGACGGTTTTGGTGAGGCAGCTTCTGTTTTTTTACAAACAGAATGAAGACTCAAAACGTTTGATATGGATGTGCCAGAACCTAATTAAGCACAGCTCTCTGTTTGTCCAGCAGTTGGATGGATCCGACAGACTTACATGCTTATTTCAGATAAAGAGGTTGATGAGCCTCTGTTGCAGATTATTGCAAAACTGTAATGATGACAGTTTGAATGTTGCGCTTCCAATGAGAATGCTTGAGGTGTTTTCATCTGAGAAGACTTACTTACCTGTTTTACAAGATGCTAGCTATGTGGTGTCCGTAATTGAGCAAGTTTTGCACTACATGATTCAGAATGGGTATTATAGATCTCTCTATTTGTTAATTAACAGCAAGCTTCCATCAAGTATTGAGTATTCTGATTTATCTCGAGTTCCTATAGCAGAAGTTTTGTTAGAGAATGTCCTAAAACCGTTGCACTTTACTTACAACTCCTGTCCAGAGGGCGCCAGGCAGCAAGTGTTCTCGGCCTTCACGGAGGAGTGTTTGGCAGCCCCTTTCACAGAGCAGATCTTTCACTTCATCATTCCCGCGCTGGCGGACACCCAGGCCGCCTTCCCCTTCGAGCCCTTCCTGGACGCACTGCTGTCGGCGGAGAGCGGT------------GGCGCCAGGGCTCCCGGGCACGCACCCTGGCTCTTCTACTGTGTCCTGACCATCGGTGAAAATTACCTGGGGGCCCTCTCTGAGGAGGGCCTGCTGGGGTACCTGCGAGTGCTGCAGGCCTTCCTTGCACAGCTACCCGTTGCACCTGCCAGTGCCAGCTGCCAGGACTCTGGCAGCGACTCT---GAAGAGGAGGGTGCGGAGGGCGAGCAGCGGAGGAGTACACCGGTGGACGGGAGACTGTCATTACCATACATAACAGAGGAATGTCTGAAAAAGCTGGATACGAAGCAGCAGACCAACACGCTGCTCAACCTGGTGTGGAGGGACTCGGCCAGCGAGGAGGCCTTCACGCTGATGGCCTGCATCTGCCACACGCTCATGGTGCAGCAGCGGATGATGGTGCCCCGAGTCAGGCTTCTCTACAGCTTGGCCTTTAACGCCAGGTTTCTGAGGCACCTTTGGGTTCTCATATCCTCAATGACAACACAGATGATCACAGGGTCGATGGTGCCGCTGCTTCAGGTGATTTCAAGGGGCTCTCCCATGTCCTTTGAAGATTCCAGCCGCATCATCCCACTCTTCTACCTGTTCAGCTCCTTGTTTAGTCACTCTCTGATCTCCATACATGATAATGAGTTCTTCGGGGACCCCATAGAAGCC---------------GCAGGTCAGAGACAATCATCCCTGATGCCCTTCACTCTGGAAGAGTTGGTGGTGCTGTCCCGCTGCCTCCGCGACGCCTGCCTCGGGATCATCAAGCTAGCTTACCCGGAGACCAAGCCCGAGGTCCGGGAAGAGTACATCACCGCGTTCCAGAGCATCGGGGTGACCACGAGCGCCGAGATGCAGCAGTGCATCCAGACAGAGCAGAAGCGGTGGATCCAGCTGTTCAAGGTCATCACCAATCTGGTGAAGATGTTGAAGTCCAGAGACACGAGGAGAAACTTCTGCCCCCCAAACCACTGGCTGTCAGAGCAGGAAGACATCAGAGCAGATAAGGTCACTCAGCTGTACGTGCCAGCTGCCAGACATATGTGGAGGTTTCGGCGGATGGGGAGGATCGGCCCCCTGCAGTCCACCCTGGATGTGGGGTTGGAGTCGCCTGCCCTGTCTGTATCTGAGGAGAGACAGCTTGCCATCCTGACAGAGCTGCCCTTCGTGGTTCCATTTGAAGAGCGGGTAAAGATCTTTCAAAGGTTGATTTATGCAGACAAGCAAGAAGTTCAAGGAGATGGCCCATTTCTGGATGGAATTAATGTCACAATAAGAAGGAATTATATTTATGAGGATGCTTATGACAAACTTTCCCCAGAAAATGAGCCTGACCTGAAGAAGCGCATCCGCGTCCACCTGCTCAACGCGCACGGCCTGGACGAAGCCGGCATCGACGGCGGCGGCATCTTCCGGGAGTTTCTGAACGAGCTGCTGAAGTCGGGCTTCAACCCTAACCAGGGCTTCTTCAAGACGACGAACGAGGGCCTCCTGTACCCCAACCCGGCTGCGCAAATGCTCGTGGGGGACTCCTTCGCCCGACATTACTACTTCCTGGGCAGAATGCTTGGAAAGGCTCTCTACGAAAACATGCTGGTGGAGCTGCCCTTTGCGGGCTTCTTCCTGTCCAAGCTGCTGGGCACCAGTGCCGACGTGGACATCCACCACCTGGCCTCCCTGGACCCGGAGGTTTACCGGAACCTGCTGTTCCTCAAGAGCTACGGGGGCGACGTGGAGGAGCTGGGGCTGAACTTCACTGTGGTGAACAACGACCTCGGGGAGGCCCAGGTAGTAGAACTGAAATTCGGCGGGAAGGATATCCCTGTCACCAGTGCGAACCGGATCGCGTACATCCACCTGGTGGCCGACTACAGGCTGAACAGGCAGATCCGCCAGCACTGCCTGGCCTTCCGGCAGGGCCTGGCCAACGTGGTCAACTTGGAGTGGCTGCGCATGTTCGACCAGCAAGAGATTCAGGTACTGATTTCTGGTGCACAAGTTCCCATAAGTCTAGAGGACCTGAAGTCCTTTACCAACTACTCAGGGGGCTATTCCGCCGACCACCCTGTGATCCGAGCCTTCTGGCGCGTCGTGGAGGGCTTCACCGACGAGGAGAAGCGCAAACTGCTCAAGTTCGTCACCAGCTGCTCCCGGCCCCCTCTCCTGGGGTTTAAGGAGCTGTACCCCGCCTTCTGCATTCACAACGGCGGCTCCGACCTGGAGCGGCTGCCCACCGCCAGCACCTGCATGAACCTGCTGAAGCTGCCCGAGTTCCAGGACGAGGCGCTGCTGCGCAGCAAGCTGCTCTACGCCATCGAGTGCGCCGCGGGCTTCGAGCTGAGC---
>tupChi1
---------------------------------------------------------------------------------------------------------GAAGAAAAGGCTTCTCTTTTGCATCGTACTCAGGAAGAAAGAAGAAAGAGAGAGGAAAAAGGGCGAAGACTGAGAAATGCAGTAATTATCCAGTCATTCATTCGAGGCTATCGAGACAGGAAACAGCAATACTCCATCCAGAGAAGCGCCTTTGACCGCTGTGCTGGCTCCTGGCAGTCCACGGGCACGCCTTCCACCGTCAGCGGGCCCAGCCTGGCCCTCCTGGTGAGGCAGCTTCTGTTCTTTTACAGACAGAATGAAGACTCTGACCGTCTGATCTGGCTGTATCAGAACCTGGTGAGACACAGCTCTGTGTTTGTCAAGCAGCTGGACGGGTCAGAGAGGCTCACCTGCTTATTTCAGATAAAGCGCTTGATGAGCCTCTGTTGCAGGCTGCTGCAAAACTGTAATGACGACAGTCTGAATGTTGCACTTCCAATGCGAATGCTTGAGGTGTTTTCATCCGAGAACACGTACTTGCCTGTTTTACAGGATGCTGGCTATGTGGTGTCAGTGATTGAACAAGTTTTGCACTACATGATTCAGAATGGGTATTATAAGTCTCTCTATTTGTTGATTAACAGCAAGCTTCCATCAAGTATTGAACACTCTGACCTATCTCGAGTTCCTATAGCAAAGACTCTGCTGGAGAATGTCCTGAAACCATTGCACTTTACATACAGCTCCTGTCCAGAGGGCGCCAGGCAACAAGTTTTCACAGCCTTCACGGAGGAGCTCCTGGCAGCGCCGTTCACAGATCAGATTTTCCATTTCGTCGTCCCGGCCCTGGCGGACGTACAGACCGTCTTCCCTTACGAGCCCTTCCTGAATGCGCTGTTGCGAGCGGAGAGTGGG------------TCTTCAGCAAGGAGTGCTGGGGCCCCGCGACTCTTCTATTTTGTTCTAACTGTTGGCGAAAATTATTTGGGGGCGCTGTCGGAGGAAGGCTTGCTGGTGTACCTGCGAGTGCTGCAGACGTTCCTCTCTCAGTTACCTGTGTCCCCTGCCAGTACGAGCTGTCAGGATTCGGCCAGTGACTCT---GAGGAGGAGGGTGACGAAGCCAACAAGCCC---ACGAGCCCTGAGGATGGCAGACTGTCGACACCTTACATAACAGAGGAGTGTCTGAAAAAGCTGGACACGAAACAACAGACCAACACGCTGCTGAGCCTGGTATGGCGGGATTCGGCTAGCGAAGATGTGTTCACGGTGATGGCCTCTGTCTGCCACACGCTCATGGTGCAGCACCGCATGATGGTGCCCAAAGTCAGGCTTCTCTATAGCTTAGCTTTTAATGCCAGATTCCTGAGGCACCTTTGGTTTCTGATATCGTCCATGACAACACGGATGATCACAGGGTCTGTGGTGCCGTTGCTCCAGGTGATATCAAGAGGCTCTCCCATGTCCTTTGAAGATTCCAGTCGGATCATCCCACTCTTTTACCTCTTCAGCTCCCTGTTTAGTCACTCGCTAGTTTCCATACATGACAACGAGTTCTTCGGTGATGCCATG---------------------GAAGGTCAGAGACGGCCATCAATGATGCCGTTCACTCTGGAAGAGCTGGTAATGCTGTCTCGGTGCCTTCGGGATGCCTGTCTGGGGATCATCAAGCTGGCTTACCCAGAAACAAAGCCGGAAGTTCGCCAAGAGTACGTGCTAGCATTCCAGAGCATCGGCGTCACCACCAGTTCTGAGATGCAGCAGTGCATACAGGTGGAGCAGAAACGCTGGATCCAGCTGTTCAAGGTTATCACCAACCTGGTGAAGATGCTCAAGTCCAGAGACACCAGGAGAAACTTTTGCCCTCCAAATCACTGGCTCTCAGAGCAAGAGGACATTAAAGCAGACAAGGTCAGCCAGCTGTACGTGCCAGCGTCCAGACATGTGTGGAGCTTCCGGCGCATGGGGAGGATCGGCCCGCTGCAGTCCGCCCTGGACGTGGGTTCGGAGTCCCCACCACTCTCTGTGTCTGAGGAAAGGCAGCTGGCCGTCCTGACGGAGCTGCCCTTCGTGGTTCCGTTTGAGGAGCGGGTGAAGATCTTTCAAAGGTTGATTTATGCAGATAAACAAGAAGTGCAAGGAGATGGTCCATTTCTGGATGGAATTAATGTTACAATAAGAAGAAATTACATTTATGAAGATGCATATGACAAACTTTCCCCAGAAAATGAGCCTGATCTGAAAAAGCGGATCCGCGTGCACTTGCTCAATGCCCACGGCCTGGACGAAGCCGGCATTGACGGTGGTGGTATTTTCAGAGAGTTCTTAAATGAACTGCTGAAATCAGGATTTAACCCCAACCAGGGGCTCTTCAAGACTACTAACGAAGGGCTTCTGTACCCCAACCCGGCTGCTCAGATGCTTGTGGGAGACTCTTTTGCCAGACATTACTACTTCCTAGGCAGAGTGCTCGGCAAGGCTCTTTATGAAAACATGCTGGTGGAGCTGCCCTTCGCAGGCTTTTTCCTGTCCAAATTGCTTGGGACAAGTGCAGACGTGGACATCCACCACCTGGCCTCCCTGGACCCAGAGGTGTATAAGAACTTGCTGTTCCTCAAGAGCTATGAAGACGACGTGGAGGAGCTCGGCCTGAACTTCACTGTGGTGAACAACGACCTGGGAGAGGCCCAGGTAGTTGAACTAAAGTTTGGAGGAAAAGACATCCCTGTCACCAGTGCCAACCGGATTGCCTACATCCACCTTGTGGCCGACTACAGGCTGAACAAGCAGATCCGGCAGCACTGCCTGGCCTTCAGACAGGGCCTGGCCAACGTCGTCAACCTGGAGTGGCTCCGCATGTTCGATCAGCAAGAAATCCAGGTGTTAATTTCTGGTGCGCAAGTTCCCATAAGTCTAGAGGACCTGAAATCCTTCACCAACTACTCAGGGGGCTATTCTGCTGACCATCCTGTCATTAAACTCTTCTGGAGAGTTGTAGAAGGTTTCACTGATGAAGAGAAGCGCAAATTGCTCAAGTTTGTAACAAGCTGCTCCCGACCCCCTCTCTTGGGGTTTAAGGAGCTGTACCCGGCCTTCTGCATTCACCACGGAGGCTCCGACCTCGAGCGGCTGCCCACGGCCAGCACCTGCATGAACCTCCTGAAGCTGCCTGAGTTCCACGACGAGGCACTTCTGCGGAGCAAGCTCCTGTACGCCATCGAGTGTGCTGCCGGCTTCGAGCTGAGC---
>HLrouAeg4
------------------------------ATGTTCAGTTTTGAAGGGGATTTCAAA---ACGAGGCCCAAGGTGTCCCTCGGAGGCGCGAGCCGG------AAGGAAGAAAAGGCTTCTCTTTTACATCGTACTCAGGAAGAAAGAAGAAAGAGAGAGGAAGAAAGGCGAAGATTGAAAAATGCAATAATTATCCAGTCATTTATTCGAGGCTATCGAGATAGGAAACAGCAATATTCCATCCAGAGAAGTGCATTCGATCGCTGTGCCCACCTGTCGCAGTCTGGTGGCACTTCTTCCATCGCTAATGCCGCCCACCTCACCCTCTTGGTGAGGCAGCTTCTGTTTTTCTACAAGCAGAGTGAAGACTCAAAACGTTTGATATGGATGTATCAGAACTTGATTAAACACAGCTCTGTGTTTGTCCAGCAGCTGGACGGGGCCGAGAGACTTACCTGCTTGTTTCAGATAAAGAGGTTGATGGGCCTCTGCTGCAGGTTGCTGCAGAACTGCCACGACGACAGCGCGAGCGCTGCACTGCCCCTGCGGATGCTGGAGGTGTTCTCGTCGGAGAGCACCTACTCCCCTGCCTTGCAAGACGCGGGCTCTGCGGCGTCAGTGGTCGAACAGATTTTGCACTACATGATTCAGAATGGGTATTATAGAGCTCTCTATTTGTTAATTAACAGCAAGCTTCCATCAAGCATTGAGTATTCTGATTTATCTCGAGTTCCTATAGCAAAAGTTTTGCTGGAGAATGTTCTGAAACCATTGCACTTTACTTACAACTCCTGTCCAGAAGGCGCAAGACGGCAGGTTTTCGCGGCCTTCGCGGAGGAGCTCCTGGCCGCGCCTTTCACGGACCAGACCTTCCACTTCGTCATCCCCGCCTTAGCGGACGCGCAGGCCGCCTTCCCCTACGAGCCCTTCCTGAGCGCGCTGCTGTCGCGGGAGGGCGGC------------AGTTCAGGCACAGGCGGGGGCGCCCCGTGGCTTTTCTACTTTGTCCTGACCGTCGGCGAAAACCACTTGGGGACCCTCTCCGAGGAAGGGCTGCTCGTGTATTTAAGAGTGCTCCAGACCTTTCTTCCCCAGCTTCCAGTCTCGCCTGCCAGTACGAGCTGTCAGGACTCAGCCAGCGACTCT---GAGGACGAGAGCGAAGGGACAGACAAGCAGATGAGCGCCCCAGAGGACGGCCGGCTGTCAATCCCGTACGTAACAGAGGAGTGTCTGAGAAAGCTGGACACGAAGCAGCAGACCAGCACCCTGTTAGACCTGGTGTGGAGGGACTCCGCGGGCCAGGAGGCCTTCACCCTGGTGGCCGCCGTCTGCCACACGCTCATGGTGCAGCATCGGGTGATGGTGCCCAAAGCCAGGCTCCTCTACAGCTTGGCCTTTAACGCCAGGTTCCTGCGGCACCTCTGGTTCCTCATATCCTCGATGACCACGCGGATGATCACAGGGTCCATGGTGCCTCTGCTGCAGGTGATCTCGAGGGGGTCCCCCATGTCGTTCGAGGATTCCGGTCGCATCATCCCACTCTTCTACCTGTTTAGCTCCTTGTTCAGTCATTCGCTCATTTCCATACATGATAACGAATTCTTCGGGGATCCCATAGAAGTT---------------GTAGGTCAAAGACAATCATCCATGATGCCTTTTACTTTAGAGGAGCTAGTGATGCTGTCACGATGCCTTCGCGACGCATGCTTAGGGATCATCAAGCTGGCCTACCCGGAGACAAAGCCGGAAGTCCGAGAAGAATACGTCACCGCGTTCCAGAGCGTGGGAGTTACTACCAGTTCCGAAATGCAGCAGTGTATACAGATGGAGCAGAAACGGTGGATTCAGCTATTTAAGGTTATCACCAACCTAGTGAAAATGCTGAAGTCCAGAGACACGAGGAGAAATTTTTGTCCTCCAAATCACTGGCTGTCGGAACAAGAAGATATTAAAGCAGATAAGGTGACGCAGCTGTACGTGCCGGCCTCCAGACACGCGTGGCGGTTCCGGCGCATGGGCAGGATAGGCCCCCTGCAGTCCAGCCTGGACGTGGGCGTGGAGTCCCCGCCGCTGTCCGTGTCCGAGGAGAGGCAGCTCGCCATCCTGACAGAGCTGCCCTTCGTGGTCCCCTTTGAGGAACGGGTCAAGATCTTTCAGAGGTTGATTTATGCAGATAAGCAAGAAGTTCAAGGAGACGGTCCATTTCTGGATGGAATTAATGTCACAATAAGAAGAAATTATATTTATGAAGATGCTTATGACAAACTTTCTCCAGAAAATGAGCCCGACCTGAAGAAGCGCGTCCGCGTGCACCTGCTCAACGCGCACGGCCTGGACGAGGCCGGCATCGACGGCGGCGGCGTCTTCCGCGAGTTTCTGAACGAGCTGCTCAAGTCGGGCTTCAACCCCAACCAGGGCTTCTTCAAGACGACGAACGAAGGGCTGCTGTACCCCAACCCCGCGGCCCAGATGCTCGTGGGGGACTCCTTCGCCAGGCATTACTACTTCCTGGGCACGATGCTCGGAAAGGCCCTCTACGAGAACATGCTGGTGGAGCTGCCCTTCGCCGGCTTCTTCCTGTCCAAGCTGCTGGGCACCAGCGCGGACGTGGACATACACCACCTGGCCTCGCTGGACCCGGAGGTGTACCGGAACCTGCTCTTCCTCAAGAGCTACGAGGGCGACGTCGAGGAGCTGGGCCTCAACTTCACCGTGGTGAACAACGACCTCGGGGAGGCGCAGGTGGTGGAGCTCAAGTGCGGCGGGAAGGACATCCCGGTCACCAGCGCCAACCGGATCGCGTACATCCACCTGGTCGCCGACTACCGGCTCAACAGGCAGATCCGCCAGCACTGCCTGGCCTTCCGGCAGGGCCTGGCCAGCGTGGTCAACCTGGAGTGGCTGCGCATGTTCGACCAGCAGGAGATTCAGGTGCTGATTTCGGGTGCACAAGTTCCCATAAGTCTGGAGGACCTGCGATCCTTCACGAACTACTCAGGAGGCTACTCTGCCGACCATCCCGTAATCAAAGTCTTCTGGCGAGTGGTGGAGGGCTTCACGGATGAGGAGAAGCGCAAGCTGCTCAAGTTCGTCACGAGCTGCTCCCGCCCCCCGCTCCTGGGGTTCAAGGAGCTGTACCCGGCCTTCTGCATCCACCACGGGGGCTCCGACCTGGAGCGGCTGCCCACGGCCAGCACCTGCATGAACCTGCTGAAGCTGCCCGAGTTCCGGGACGAGGCCCTGCTGCGCAGCAAGCTGCTCTACGCCATCGAGTGCGCCGCCGGCTTCGAGCTCAGC---
>HLcamFer2
---------------------------------------------------------------------------------------------------------GAAGAAAAGGCTTCTCTGCTGCATCGCGCTCAGGAAGAGAGAAGAAAGAGAGAGGAAGAAAGGCGAAGACTGAAAAATGCAGTAATTATCCAGTCATTTATTCGCGGCTACAGAGACAGAAAGCAGCAATATTCCATCCAGAGAAGTGCGTTTGATCGCTGCACGAACCTGTCCCAGTCCGGTGGCGCGTTTTCCCTTGCCAGCGGTCCCAACCTTACCCTTTTGGTGAGGCAGCTTCTGTTTTTTTACAAACAGAATGAAGACTCAAAACGTTTGACCTGGACGTGTCGGCACCTAATTAAACACGGCTCTGCGTTTGTCCAGCAGCTGGGCGGCTCCGACAGGCTCACGTGCTTGTTTCAGATAAAGAGGCTGCTGGGCCTGTGCTGCAGGTTGCTGCAGAACTGTAATGATGACAGTTTGAATGTTGCACTTCCAATGAGGATGCTTGAGGTGTTTTCTTCCGAGAACACTTATTTGCCTATTTTACAAGATGCTAGCTATGTGGTGTCGGTAATTGAACAGATTTTGCACTACATGATTCAGAATGGGTATTACAGATCTCTCTATTTGTTAATTAACAGCAAACTTCCATCCAGTATTGAATATTCTGATTTATCTCGAGTTCCTATAGCAAAAATTTTGCTAGAGAATGTTTTAAAACCATTGCACTTTACTTACAACTCCTGTCCAGAAGGTGCAAGGCAACAAGTTTTTACAGCCTTCACAAAGGAGGTGTTGGCAGCGCCTTTCACAGAGCAGATTTTCCATTTGGTCATTCCAGCACTAGCAGACGTGCAGACTGCTTTCCCTTATGAGCCCTTTCTGAATGCACTGCTGTCGGGAGAGAGCGGC------------TGTCCGAGGACAAGCGGTGGAACACCGTGGCTCTTCTACTTTGTTCTAACTGTTGGCGAAAATTACCTGGGGACGCTCTCTGAGGAAGGACTGCTTGTGTACTTGAGAGTGCTCCAGACCTTCCTGTCTCAGTTACCAGTGTCACCTGCTAATGCAAGCTGTCAGGATTCAGCCAGTGACTCT---GAAGACGAGAGCGAAGAGACGGACAAGCAGGCCAGCACCCCGGAGGATGGTAGACTGTCAGTACCATACATAACAGAGGAGTGTCTGAAAAAACTGGATACCAAGCAGCAGACCAACACCCTGTTGAACCTGGTCTGGAGGGACTCGGCCAGCGAGGAGGCCTTCACGCTGATGGCGGGCATCTGCCACACGCTCATGGTGCAGCACCGGGTGATGGTGCCCAAGGCCAGGCTTCTCTACAGTTTAGCCTTTAACGCCAGGTTTCTGAGACATCTCTGGTTCCTCATATCTTCTATGACAACACGGATGATCACAGGGTCTATGGTTCCACTGCTCCAGGTGATATCAAGGGGCTCTCCAATGTCTTTTGAAGATTCTAGTAGAATCATCCCCCTCTTTTACCTTTTCAGCTCCTTGTTTAGTCATTCACTGATTTCCATCCATGACAATGAGTTCTTCGGTGACCCCATGGAAGTT---------------GTAGGTCAGAGGCCGTCGTCAATGATGCCTTTCACTTTAGAAGAGCTGGTAATACTGTCTCGATGCCTTCGAGACGCCTGCTTAGGGATCATCAAGCTGGCGTACCCGGAGACAAAGCCAGAGGTTCGGGAAGAGTATGTCACGGCGTTTCGCAGCGTTGGGGTCACTACGAGCTCGGAGATGCAGCGGTGCATGCAGATGGAGCAGAAGCGGTGGATTCAGCTGTTTAAGGTCATCACCAACCTGGTGAAGATGCTGAAGTCCAGAGACACAAGGAGAAGTTTCTGTCCTCCAAATCACTGGCTGTCAGAACAAGAAGACATTAAAGCAGATAAGGTCACCCAGCTCTACGTGCCGGCGTCTAGAAACGCGTGGCGGTTCCGGCGAATGGGGAGGATCGGCCCCCTGCGGTCCACCCTGGATGTGGGCTTGGAGTCCCCGCCGCTGTCTGTGTCCGAGGAGAGGCAGCTCGCCATCCTAACAGAGCTGCCCTTCGTGGTCCCGTTTGAAGAACGAGTAAAGATCTTTCAGAGGTTGATTTATGCAGACAAGCAAGATGTTCAAGGAGATGGTCCATTTCTGGATGGAATTAATGTCACAATAAGAAGAAATTATATTTATGAAGACGCTTATGACAAACTTTCCCCAGAGAATGAACCTGATCTGAAAAAGCGGATTCGTGTGCATTTACTCAACGCGCACGGCCTGGACGAAGCTGGCATTGACGGCGGTGGCATTTTCAGAGAGTTCCTAAATGAACTGCTGAAGTCAGGGTTTAACCCCAACCAGGGGTTCTTTAAGACTACTAACGAAGGGCTCCTGTACCCCAGCCCGGCCGCTCAGATGCTCGTGGGAGGCTCCTTCGCCAGACATTACTACTTCCTGGGCAGGATGCTTGGAAAGGCCCTCTACGAGAACATGCTGGTGGAGCTGCCCTTCGCAGGCTTCTTCCTGTCCAAGCTGCTGGGGACCAGCGCGGACGTGGACATCCACCACCTGGCCTCCTTGGACCCGGAGGTGTATAGGAACCTGCTCTTTCTCAAGAGCTATGAAGGGGACGTGGAGGAGCTGGGGCTGAACTTCACTGTGGTGAACAACGACCTCGGAGAGGCACAGGTGGTGGAGCTGAAGCTGGGCGGGAAGGACATCCCTGTGACCAGCGCCAACCGGATCGCGTACATCCATCTGGTGGCCGACTACAGGCTGAACCGGCAGATCCGCCAGCACTGCCTGGCCTTCCGGCAGGGCCTGGCCAACGTGGTCAGTCTGGAGTGGCTGCGCATGTTCGACCAGCAGGAGATTCAGGTGTTGATTTCTGGTGCGCAAGTCCCCATAAGCCTGGAGGACCTGAAGTCCTTCACGAACTACTCAGACAGTGCTCTTGATTACCACCCCGTGATCAGAGTCTTCTGGAGAGTTGTGGAGGGGTTCACAGACGCCGAGAAACGCAAGCTGCTCAAGTTCGTGACGAGCTGCTCCCGGCCCCCCCTGCTGGGCTTCAAGGAGCTGTACCCCGCCTTCTGCATCCACAACGGGGGCTCCGACCTGGAGCGGCTCCCCACGGCCAGCACCTGCATGAACCTGCTGAAGCTGCCCGAGTTCCACGACGAGGCGCTGCTGCGGAGCAAGCTGCTCTACGCCATCGAGTGCGCCGCTGGCTTCGAGCTGAGC---
>manPen1
----------------------------------------------------------------------------------------------------------------------------------------------------------------------------------------------------------------------------------------------------------------------------------------------------------------------------------------------------------------------------------------------------------------------------------------------------------------------------------------------------------------G-TTACTGCAAAGCTGTAGTGATGACAGTCTGAATGTTGCACTTCCAATGAGGATGCTTGAGGTGTTCTCGTCTGAGGGCACCTACTTGCCTGTTCTACAAGATGCTAGCTATGTGGTGTCAGTAATTGAACAAATTTTGCACTACATGATTCAAAATGGGTATTATAGGTCTCTCTATTTGTTAATTAACAGCAAGCTTCCATCAAGCATTGAATATTCTGATTTATCTCGAGTTCCTATAGCAAAAGTTTTGCTGGAGAATGTTCTAAAACCGTTGCACTTTACTTACAACTCCTGTCCAGAAGGTGCGAGGCAGCAAGTCTTTACAGCCTTCACAGAGGAGTTTCTTACAGCACCTTTCACAGAGCAGATCTTCCACTTCTTCGTTCCGGCGCTAGCGGACACGCAGGCTGGCTTCCCGTACGAGCCCTTCCTGCACGCTCTGCTGTCGCTGGAGAGCAGG------------CGCTCGCGGGCCTGCGGCGGGGCACCATGGCTTCTCTACTTTGTTTTAACTGTTGGCGAAAATTTCCTGGGGACCCTCTCTGAAGAAGGACTGCTTGGGTATTTAAGAGTACTCCAGACCTTTCTTTCTCAGTTGCCAGTCTCGCCTGCCAATACAAGCTGCCAGGATTCAGCCAGTGACTCT---GAAGAGGAGAGTGAAGAGGCTGACAAGCAGATGAGCACCCCAGAGGATGGTAGACTGTCGGTGTCGTACATAACAGAGGAGTGCCTGAAGAAGCTGGATGCCAAGCAGCAGACCAATGCCCTGTTAAACCTGGTCTGGAGGGACTCTGCGGGCGAGGAGGCCTTCACGCTGATGGCCGCCGTCTGCCACACGCTGATGGTGCAGCATCGCGTGATGGTCCCGAAAGTCAGGCTTCTCTACAGTTTAGCCTTTAATGCCAGGTTTCTGAGACATCTTTGGTTTCTCATATCCTCTATGACGACACGGATGATCACAGGGTCTATGGTGCCATTGCTTCAGGTGATATCACGGGGTTCTCCTATGTCTTTTGAAGATTCTAGTCGTATCATCCCGCTCTTCTATCTTTTTAGCTCCTTGTTTAGTCATTCGCTGATTTCCATCCATGACAACGAATTCTTCGGGGACCCCATAGAGGTT---------------GTAGGTCAAAGACAATCATCAATGATGCCTTTTACTTTAGAAGAGCTGGTAATGTTGTCCCGGTGCCTTCGAGATGCATGCTTAGGGATCATCAAGCTGGCTTATCCGGAAACAAGGCCAGAAGTCCGAGAAGAATACGTCATAGCACTTCAAAGCATTGGCGTTACTACTAATTATGAAATGCAGCAGTGCATACAAATGGAACAGAAACGGTGGATTCAGTTATTCAAGGTCATCACCAATCTGGTGAAAATGCTGAAGTCCAGAGACACAAGGAGAAATTTCTGTCCTCCAAATCACTGGCTGTCAGAGCAAGAAGATATCAAAGCAGATAAGGTCACCCAGCTCTATGTGCCAGCTTCCAGGCACGCGTGGCGGTTCCGGCGAATGGGGAGAATAGGCCCCCTGCAGTCCACCCTGGATGTAGGCTTGGAGCCCCCACCACTGTCCGTGTCCGAGGAGAGACAACTTGCCATCCTTACCGAGCTGCCCTTCGTGGTCCCGTTTGAGGAACGAGTAAAGATCTTTCAAAGGTTGATTTATGCAGATAAGCAAGAAGTTCAAGGAGATGGTCCATTTCTGGATGGAATAAATGTCACAATAAGAAGAAATTATATTTATGAAGATGCTTATGATAAACTTTCCCCAGAAAATGAGCCTGATTTGAAAAAGCGGATCCGCGTGCACTTACTCAATGCGCATGGCCTGGATGAAGCTGGCATTGATGGTGGTGGTATTTTCAGAGAGTTTCTGAATGAACTACTGAAGTCAGGATTTAACCCCAACCAGGGCTTCTTCAAGACTACTAACGAAGGGCTTCTGTACCCCAACCCGGCTGCTCAGATGCTTGTGGGCGACTCCTTTGCCAGACACTACTACTTCCTGGGCAGAATGCTCGGAAA----------------------------------------------------------------------------------------------------------------------------------------------------------------------------------------------------------------------------------------------------------------------------------------------------------------------------------------------------------------------------------------------------------------------------------------------------------------------------------------------------------------------------------------------------------------------------------------------------------------------------------------------------------------------------------------------------------------------------------------------------------------------------------------------------
>HLmanJav1
----------------------------------------------------------------------------------------------------------------------------------------------------------------------------------------------------------------------------------------------------------------------------------------------------------------------------------------------------------------------------------------------------------------------------------------------------------------------------------------------------------------G-TTACTGCAAAGCTGTAGTGACGACAGTCTGAATGTTGCACTTCCAATGAGGATGCTTGAGGTGTTCTCGTCTGAGGGCACCTACTTGCCTGTTCTGCAAGATGCTAGCTATGTGGTGTCAGTAATTGAACAAATTTTGCACTACATGATTCAAAATGGGTATTATAGGTCTCTCTATTTGTTAATTAACAGCAAGCTTCCATCAAGCATTGAATATTCTGATTTATCTCGAGTTCCTATAGCAAAAGTTTTGCTGGAGAATGTTCTAAAACCGTTGCACTTTACTTACAACTCCTGTCCAGAAGGTGTGAGGCAGCAAGTCTTTACAGCCTTCACAGAGGAGTTTCTCACAGCACCTTTCACAGAGCAGATCTTCCACTTCTTCGTTCCGGCGCTAGCGGACGTGCAGGCTGGCTTCCCGTACGAGCCCTTTCTACACGCTCTGCTGTCCCTGGAGAGCGGG------------CGCTCGCGGGCCTGCGGCGGGGCACCGTGGCTTCTCTACTTTGTTTTAACTGTTGGCGAAAATTTCCTGGGGGCCCTCTCTGAAGAAGGACTACTTGGGTATTTAAGAGTACTCCAGACCTTTCTTTCTCGGTTGCCAGTCTCGCCTGCCAATACAAGCTGCCAGGATTCAGCCAGTGACTCT---GAAGAGGAGAGTGAAGAGGCTGGCAAGCAGATGAGCACCCCAGAGGATGGTAGACTGTCGGTGTCGTACATAACAGAGGAGTGCCTGAAGAAGCTGGATGCGAAGCGGCAGACCAATACCCTGTTAGACCTGGTCTGGAGGGACTCTGCGGGCGAGGAGGCCTTCACGCTGATGGCCGCCGTCTGCCACACGCTGATGGTGCAGCATCGCGTGATGGTCCCGAAAGTCAGGCTTCTCTACAGTTTAGCCTTTAATGTCAGGTTTCTGAGACATCTTTGGTTTCTCATATCCTCTATGACGACACGGATGATCACAGGGTCTATGGTGCCATTGCTCCAGGTGATATCACGGGGTTCTCCTATGTCTTTTGAAGATTCTAGTCGTATCATCCCACTCTTCTATCTTTTTAGCTCCTTGTTTAGTCATTCACTGATTTCCATCCATGACAACGAATTCTTCGGGGACCCCATAGAAGTT---------------GTAGGTCAAAGACAATCATCAATGATGCCTTTTACTTTAGAAGAGCTTATAATGCTGTCTCGGTGCCTTCGAGATGCGTGCTTAGGGATCATCAAGCTGGCTTATCCGGAAACAAAACCAGACGTCCGGGAAGAGTACATCATAGCGCTTCAGAGTGTCGGCGTCACCACTAATTATGAAATGCAGCAGTGCATACAAATGGAACAGAAACGATGGATTCAGTTATTCAAGGTCATCACCAATCTGGTGAAAATGCTGAAGTCCAGAGACACAAGGAGAAATTTCTGTCCTCCAAATCACTGGCTGTCAGAGCAAGAAGATATCAAAGCAGATAAGGTCACCCAGCTCTATGTGCCAGCTTCCAGGCACGCGTGGCGGTTCCGGCGAATGGGGAGAATAGGCCCCCTGCAGTCCACCCTGGATGTAGGCTTGGAGCCCCCACCACTGTCCGTGTCCGAGGAGAGACAACTTGCCATCCTTACCGAGCTGCCCTTCGTGGTCCCGTTTGAGGAACGAGTAAAGATCTTTCAAAGGTTGATTTATGCAGATAAGCAAGAAGTTCAAGGAGATGGTCCATTTCTGGATGGAATAAATGTCACAATAAGAAGAAATTATATTTATGAAGATGCTTATGATAAACTTTCCCCAGAAAATGAGCCTGATTTGAAAAAGCGGATCCGCGTGCACTTACTCAATGCGCATGGCCTGGATGAAGCTGGCATTGATGGTGGTGGTATTTTCAGAGAGTTTCTGAATGAACTACTGAAGTCAGGATTTAACCCCAACCAGGGCTTCTTCAAGACTACTAATGAAGGGCTTCTGTACCCCAACCCGGCTGCTCAGATGCTTGTGGGCGACTCCTTTGCCAGACACTACTACTTCCTGGGCAGAATGCTCGGAAAGGCCCTCTATGAGAACATGCTGGTGGAGCTGCCCTTTGCCGGCTTCTTCCTCTCCAAGCTGCTTGGGACCAGTGCGGATGTGGACATTCACCACCTGGCTTCTCTGGACCCTGAAGTCTACAAAAATCTGCTGTTTCTCAAGAGCTATGATGGTGATGTGGAGGAGCTGGGCCTGAACTTCACTGTGGTGAACAATGACCTCGGGGAGGCACAGGTAGTTGAACTAAAATTTGGAGGGAAAGATATCCCTGTGACCAGTGCCAATCGGATTGCGTATATCCACCTGGTGGCCGACTACAGGCTGAACCGGCAGATCCGCCCGCACTGCCTGGCTTTCCGGCAGGGTCTGGCCAACGTGGTGAGTCTGGAGTGGCTGCGAATGTTCGACCAGCAGGAAATCCAGGTGTTGATTTCTGGGGCCCAGGTTCCCATCAGTCTAGAGGACCTGAAATCCTTCACAAACTATTC----------------------------------------------------------------------------------------------------------------------------------------------------------------------------------------------------------------------------------------------------------------------------------------------------------------
>HLphyDis3
------------------------------ATGTTCAGCTTTGAAGGCGATTTCAAG---ACGAGGCCCAAGGTGTCCCTCGGAGGCGCGAGCCGG------AAGGAAGAAAAGGCTTCTCTTCTGCACCGAACTCAGGAAGAAAGAAGAAAGAGAGAGGAAGAAAGGCGAAGACTGAAAAATGCAATAATTATCCAGTCATTTATTCGAGGCTATCGAGACAGAAAACAGCAATACTCCCTCCAAAGGAGCGCATTTGACCGCTGCGCCGACTCGTCGCAGTCCGGCGGCACTTTCTCCATCGCCAGCGGCCCCAGTCTGACCCTTCTGGTGAGGCAGCTTCTGTTTTTTTACAAGCAGAACGAAGACTCCAAACGCCTGATCTGGGTGTGTCAGAACCTCATTAAGCACAGCGCTCTGTTTGTCCAGCAGCTGGACGGGCCGGACAGACTCACGTGCTTGTTCCAGATCAAGAGGCTGCTGAGCCTCTGTTGCAGGTTGCTGCAGAGCTGTAACGACGACAGTTTGAATGTTGCACTTCCCATGAGGATGCTCGAGGTGTTTTCGTCCGAGAACACGTACTTGCCTGTTCTGCAAGACGCCAGCTCCGTGGTGTCGGTCATCGAACAGATTTTGCACTACATGGTTCAGAATGGGTATCACCGATCTCTCTACTTGTTAATCAACAGCAGGCTTCCGTCGAGTATTGAGTATTCGGACTTATCTCGAGTTCCTATTGCAAAAGCGTTGCTAGAGAATGTTCTGAAACCACTGCACTTTACTTACAACTCCTGTCCAGAAGGTGCAAGGCGGCAGGTGTTCGCGGCCTTCACCGAGGAGCTCCTGGCGGCGCCCTTCACGGAGCAGGTTTTCCACTTCGTGCTGCCCGCACTGGCCGACGCCCAGGCCGCCTTCCCCTTCGAGCCCTTCCTGGAGGCGCTGCTGGCGGCGGAGCGCGGG------------CGGTCCGGGCCCCGCGGGGGCGCGCCCTGGCTCCTCTACGTGGTCCTGACTGTCGGGGAAAGCTACCTGGGGACGCTCTCAGAGGAGGGCCTGCTGGTGTACCTGCGTGTGCTGCAGGCCTTCCTGTCCCAGCTGCCCGTGTCGCCCGCCCGGCCCAGCTGCCCGGACTCCGCCAGCGACTCC---GAGGACGACAGCGCCGAGGCCGACCAGCAGAGGGGCGCGCCGGCGGACGGACGGCTGTCGGTGCCGCACATCACGGAGGAGTGTCTGAGGAAGCTGGACACGAAGCAGCAGACGAACACGCTGCTCAGCCTGGTGTGGCGGGACTCGGCCAGCGAGGAGGCCTTCACGCTGATGGCCTGCATCTGCCACACGCTCCTGGTGCAGCAGCGCATGATGGTGCCCCGAGTCAGGCTTCTCTACAGCTTAGCCTTTAATGCCAGGTTTCTGAGGCACCTTTGGGTTCTCATATCGTCAATGACAACACGGATGATCACAGGGTCCGCGGTGCCGCTGCTCCAGGTGATCTCGAGGGGCTCGCCCATGTCCCTCGAGGACTCCGGCCGCATCATCCCGCTCTTCTACCTGTTCAGCTCCCTGTTCAGCCACTCGCTGATTTCCATCCACGACAACGAGTTCTTCGGCGACCCCATGGAAGGC---------------GCCGGCCAGAGGCCGTCCTCCCTGATGCCCTTCACCCTGGAGGAGCTGGTGGTGCTGTCGCGGTGCCTGCGGGACGCCTGCCTGGGCATCATCAAGCTGGCCTACCCGGAGACGCGGCCCGAGGTGCGGGAGGAGTACGCCACCGCCTTCCAGAGCGTCGGGGTGCGCACGAGCGCCGAGGTGCAGCAGTGCGTCCAGGCCGAGCAGAAGCGCTGGGTCCAGCTGTTCAAGGTCATCACCACCCTGGTGAAGATGCTGAAGTCCAGGGATACGAGGAGGAGCTTCTGTCCCCCGAACCACTGGCTGTCGGAGCAGGAAGACATCCGAGCAGATAAGGTCCCCCAGCTGTACGTGCCGGCCGCCAGACACGCGTGGAGGTTCCGGCGGATGGGGCGGATCGGCCCCCTGCAGTCCACCCTGGACGTGGGCGTGGAGTCGCCGCCGCTGTCCGTGTCTGAGGAGCGGCAGCTGGCCGTCCTGACGGAGCTGCCCTTCGTGGTGCCGTTCGAGGAGCGGGTGAAGATCTTTCAAAGACTGATCTATGCAGATAAGCAGGAAGTTCAAGGAGATGGTCCGTTTCTCGATGGGATCAACGTCACAATCCGGAGAAACTATATTTATGAAGATGCCTATGACAAGCTCTCCCCAGAAAACGAGCCGGACCTGAAGAAGCGCATCCGCGTCCACCTGCTCAACGCGCACGGCCTGGACGAGGCCGGCATCGACGGCGGCGGCATCTTCCGGGAGTTCCTGAACGAGCTGCTGAAGTCGGGCTTCAACCCCAACCAGGGCTTCTTCAAGACCACCAACGAGGGGCTGCTGTACCCCAACCCCGCTGCGCGGATGCTTGTGGGGGACTCCTTCGCCAGGCACTACTACTTCCTGGGCCGGATGCTGGGAAAGGCCCTCTACGAGAACATGCTGGTGGAGCTGCCCTTCGCCGGCTTCTTCCTGTCCAAGCTGCTGGGCACCAGCGCCGACGTGGACATCCACCACCTGGCGTCCCTGGACCCCGAGGTGTACCGCAACCTGCTGTTCCTCAAGAGCTACGAGGGCGACGTGGAGGAGCTGGGGCTGAACTTCACCGTGGTGAACAACGACCTCGGGGAGGCGCAGGTCGTGGAGCTGAAGTCCGGTGGGAAAGACATCCCTGTCACCAGCGCGAACCGCATCGCGTACATCCACCTGGTGGCCGACTACAGGCTGAATCGGCAGATCCGCCAGCACTGCCTGGCCTTCCGCCAGGGCCTGGCCAACGTGGTCAACCTCGAGTGGCTGCGCATGTTCGACCAGCAGGAGATCCAGGTGCTGATTTCCGGGGCCCAGGTGCCCATCAGTCTGGAGGACCTGAAATCCTTCACCAACTACTCAGGGGGCTACTCTGCCGACCACCCTGTGATCCGGGTCTTCTGGCGCGTCGTGGAGGGGTTCACGGACGAGGAGAAGCGGAAGCTGCTCAAGTTCGTCACCAGCTGCTCCCGGCCCCCGCTCTTGGGGTTCAAGGAGCTGTACCCGGCCTTCTGCATCCACCACGGCGGCTCCGACCTGGAGCGGCTGCCCACGGCCAGCACCTGCATGAACCTGCTGAAGCTCCCCGAGTTCCACGACGAGTCTCTGCTGCGCAGCAAGCTGCTGTACGCCATCGAGTGCGCGGCCGGCTTCGAGCTGAGC---
>HLmolMol2
------------------------------ATGTTCAGCTTCGAAGGGGAGTTCAAG---ACGAGGCCCAAGGTGTCCCTCGGAGGCGCCAGCAGG------AAGGAAGAAAAGGCTTCTCTTTTACACCGTACTCAGGAAGAAAGAAGAAAGAGAGAGGAAGAAAGGCGGAGACTGAAAAATGCAGTAATTATTCAGTCATTTATTCGAGGCTATCGAGACAGAAAACAGCAATATTCCATCCAAAGAGCTGCGTTTGATCGCTGTGCGAACTTGTCCCAGTCTGGGGGCACCTTTTCCTTGGCTAGTGGCCCCAACCTCACCCTCTTAGTGAGGCAGCTTCTGTTCTTTTACAAACAGAATGAAGACTCAAGACGTTTGATATGGATGTATCAGAACCTCATTAAGCACAGCTCCCTGTTTGTCCAGCAGTTGGATGGACCCAGCAGACTCACATGCTTATTTCAGATAAAGAGGCTGATGAGCCTCTGCTGCAGGTTGCTGCAGAACTGTGAGGATGACAGTTTGAACGTCGCTCTTCCAATGCGGATGCTCGAGGTGTTTTCGTCTGAGAAGACGTACTCGCCTGTCTTAGAAGATGCTGGCAGTGCGGTGTCAGTGACTGAGCAAGTTTTGTTCTACATGGTTCAGAATGGGTATTATAGATCTCTCTATTTGTTAATCAACAGCAAGCTTCCATCGAGTATTGAGTATTGTGATCTACCTCGAGTCCCTACAGCGAAAGCACTGTTGGAGAACGCTCTGAGACCACTGCGCTGCACCTACACGTCCTGTCCGGATGGCGCAAGGCAGCGGGTGTTTGCGGCCTTCACGGAGGAATGCTTGGCGGCGCCCTTCACAGACCAGGTGTTCCACTTTGTCGTCCCGGCTCTGGCGGACGCCCAGACCGCCTTCCCTTTCGAGCCCTTTCTGGATGCGCTGCTGTCGGTGGACGGCAGG------------GGCTCGAGGGCCCGTGGGAGCGCACCGTGGCTCTTCTACTTCGTCTTAACCGTCGGCGAAAACTACCTGGGGACGCTGTCTGAGGAGGGCCTGCTGCTGTACCTGCGAGTGCTGCAGACCTTCCTGTCCCAGCTGCCAGCCGCCCCTGCCAGCGCCAGCTGCCCAGACTCCGCCAGCGACTCT---GAGGACGAGAGCGCCGAGGCCGACACGAGGAGGAGCACGCCGGTGAACGGCAGGCTGTCCTTACCGTACATCACGGAGGAGTGTCTCAAGAAGCTGGACACGAAGCAGCAGACCAACACACTGCTCAGCCTGGTGTGGAGGGACTCGGCGAGCGAGGAGGCCTTCACGCTGACGGCCTGCATCTGCCACACGCTCATGGTGCAGCAGCGGATGATGGTGCCCCGAGTCAGGCTCCTCTACAGCTTAGCCTTTAACGCCAGGTTCCTGCGGCACCTCTGGGTCCTCATATCTTCCATGACCACACGGATGATCACTGGGTCTGTGGTGCCGTTGCTGCAGGTGATATCGAGGGGCTCTCCCATGTCCGTGGAGGACTCCAGTCGCATCATCCCACTCTTCTACCTGTTCAGCTCCCTGTTCAGCCACTCGCTGATCTCCATACACGACAACGAGTTCTTCGGTGACCCCATAGAAGTC---------------GTAGGTCAGAGGCCATCGTCCCTGATGCCCTTCAGTCTGGAAGAGCTGGTGGCGCTGTCCCGGAGCCTCCGGGACGCCTGCCTGGGCATCATCAAGCTGGCCTACCCGGAGACGAAGCCGGAGGTCCGCGAGGAGTACCTGACAGCGTTCCAGAGCATCGGGGCGGCCGCCAGCACCGAGGAGCAGCCGTGCGTCCAGACGGGGCAGAAGCGGTGGATCCAGCTGTTCAAGGTCATCACCAACCTAGTGAAGATGCTGAAGTCCAGAGACACGAGGAGGAACTTCTGCCCCCCGAATCACTGGCTGTCGGAGCAGGAGGACATCCGAGCCGATAAGGTCACCCAGCTGTACGTGCCGGCCGCCAGACACGTGTGGAGGTTCCGGCGGATGGGGAGGATCGGCCCCCTGCAGTCCACCCTGGACGTGGGTTTGGAGTCACCGCCACTGTCCGTGTCTGAGGAAAGACAGCTCGCCATCCTGACAGAACTGCCCTTCGTGGTTCCATTCGAGGAGCGGGTGAAGATCTTTCAGAGGCTGATCTATGCAGATAAGCAAGAAGTTCAAGGAGACGGCCCCTTTCTGGATGGAATCAATGTCACAATAAGAAGAAACTATATTTATGAAGATGCTTATGACAAGCTTTCCCCAGAAAATGAGCCCGACCTGAGGAAGCGCATCCGCGTCCACCTGCTCAACGCGCACGGCCTGGACGAAGCCGGCATCGATGGCGGCGGCATCTTCAGGGAGTTCCTGAATGAGCTGCTGAAGTCGGGCTTCAACCCCAACCAGGGCTTCTTCAAGACGACGAATGAGGGGCTCCTGTACCCCAACCCAGCTGCGCAGATGCTCGTGGGGGACTCCTTCGCCAGACATTACTACTTCCTGGGCAGAATGCTTGGAAAGGCTCTCTACGAGAACATGCTGGTGGAGCTGCCCTTCGCCGGCTTCTTCCTGTCCAAGCTGCTGGGCACCAGCGCCGACGTGGACATCCACCACCTGGCTTCCCTGGACCCCGAGGTGTACAGGAACCTGCTGTTCCTCAAGAGCTACGGGGGCGACGTGGAGGAGCTGGGGCTGAACTTCACCGTGGTGAACAACGACCTCGGGGAGGCTCAGGTAGTTGAGCTCAAGTGTGGTGGGAAGGACATCCCCGTCACCAGCGCGAACCGCATCGCGTACATCCACCTGGTGGCCGACTACAGGCTGAACAGACAGATCCGCCAGCACTGCCTGGCCTTCCGCCAGGGCCTGGCCAACGTGCTCAACCTGGAGTGGCTGCGCATGTTCGACCAGCAGGAGATCCAGGTGCTGATTTCTGGTGCGCAAGTTCCCATAAGTCTAGAGGACCTGAAGTCCTTCACGAACTACTCAGGAGGCTACTCCGCGGACCACCCCGTGATCAGGGTCTTCTGGCGAGTCGTGGAGGGGTTCTCGGACGAGGAGAAGCGCAAGCTGCTCAAGTTCGTCACCAGCTGCTCCCGCCCCCCTCTCCTGGGGTTCAAGGAGCTGCACCCCGCCTTCTGCATCCACAACGGCGGCCCTGACCTGGAGCGGCTGCCCACAGCCAGCACCTGCATGAACCTGCTGAAGCTGCCCGAGTTCCAGGATGAGGCGCTGCTGCGGGGCAAGCTGCTCTACGCCATAGAGGGCGCCGCGGGCTTCGAGCTGAGC---
>eriEur2
---------------------------------------------------------------------------------------------------------GAAGAAAAGGCTTCTCTTCTGCACCGAGCTCAGGAAGAACGAAGGAAGAGGGAGGAGGAGCGGCGGAGGCTGAAGAATGCCGTGGTCATCCAGTCCTTTGTGCGCGGCTGCAGAGACAGGAAGCAGCAGTATTCCATCCAGAGAAGCGCGTTCGACCGCTGCGCCGGCCTGGCGCAGCCTGGCACCACGGTCCCTGTCGCCGGCGCCCCCAACCTCGCCCTCCTGGTGAGGCGGCTCCTGTTCTTTTACCAGCTCGGTGAAGACTCAAAGCGTCTGATATGGGTGTACCAGAACTTGCTCAAGCACAGCTCCGTGTTTCTGCAGCAGCTGGACGGACCTGAGCGGCTCACGCGCCTGTTCCAGATAAAGAGGCTGATGAGTCTGTGCTGCGGCTTGCTGCAGAGCCACAGTGACGACAGCTCGAACGTGGCCGTGCCTCTGAGGATGCTGGAGGTGTTCTCTTCTGAGAAGACGTACCTGCCCGTTGTGCGGGACCCAGGCGCGGTGGTGTGGGTGCTGGAGCAGGTGCTGCACTACATGGTTCAGCACGGCTACTACCGGGCGTTGTCCGTGCTGATCCACAGCAAGCTTCCGCCCAGTGTTGACTACTCGGACCTGGTGCGGGTGCCCATTGCGAAGACCCTGGTGGAGAACGTTCTCAAGCCGCTGCACTTTACCTATGGCTCCTGCGGGGAAGGGGCGAGGCAGCGGGTCTTCGCCGCCTTCGCGGAGGAGCTGCTGGCCGCGCCGTTCTCGGAGCAGATCCTCCAGCTCGTGGTCCCGGCGCTGGCGGATGCGCAGGCCGCCTTCCCCTTCGAGCCCTTCCTGGACGCGTTGCTGTCGCTGCGGGGCGGG------------GCCCCCGAGAGCTGTGTGTCCGCACCCTGGCTCTTCTACTTCGTGCTCACCGTGGGCGAGAGCCACCTGGGCGCCCTGTCCGAGGAGGGTCTGCTGCGCTACCTGCGGGTGCTCCAGGCCTTCCTCTGTCGGCTGCCGCTGTCCCCCGGCGGCCCAGGCTGTCAGGAC---GCCAGCGACTCG---GAGGAGGAGAGCGAGGAAGCGGACCGGCGGCCGAGCTCTCCCGAGTCCGGGCGGCTGTCGGCGCCCCGCGTCACGGAGGAGTGTCTGAGGAAGCTGGACAGCAAGCGGCAGACCAACGCGCTGCTCGGCCTGGTGTGGCGGGACTCAGCCGGCGAGGAGGCCTTCACGCTCATGGCATCCATCTGCCACGCGCTGATGGTGCGGCACCGCATGATGGTGCCCAAAGTCAGGCTTCTCTACAGCCTGGCCTTCAACGCCAGGTTCCTGCGGCACCTCTGGTTTCTGATCTCGTCTATGACCACACGGATGATCACGGGGTCCATGGTGCCGCTGCTGCAGGTGATGTCCAGGGGCTCGCCCATGTCTTTCGAAGATTCTGGCCGGATCATCCCCCTCTTCTACCTTTTCAGCTCCTTGTTCAGTCACTCGCTCATCTCCATTCATGACAATGAATTCTTCGGGGACCTCACGGAAGTT---------------GCAGGCCCCCGGCGGCCATCCATGATGCCGTTCTCTCTGGAGGAGCTGGTGGTGCTGTCCCGCTGCCTGCGTGACGCCTGCCTGGGCATCATCAAGCTGGCGTACCCCGACACCAAGCCCGAGGTGCGGGAGGGGTACAGCCTGGCCTTCCAGAGCGTCGGCGTGGCCACCAGCCAGGAGCTGCAGCAGTGCGTCCAGCTGCAGCAGAAGCGCTGGGTGCAGCTCTTCAAGGTCATCACCAACCTGGTGAAGATGCTCAAGTCCAGGGACACGCGGAGGAGCTTCTGCCCCCCGGACCACTGGCTGTCCGAGCAGGAGGACATCCGAGCAGACAAGGTGACCCAGCTCTACGTGCCGGCGTCCAGGCACGTGTGGCGGTTCCGGCGGATGGGCAGGATCGGCCCCCTGCAGTCCACCCTGGACGTGGGCCTGGAGTCGCCGCCTCTGTCCGTGTCTGAGGAGAGGCAGCTCGCCGTCCTCACAGAGCTGCCCTTCGTGGTGCCCTTCGAGGAGCGGGTGAAGATTTTCCAGAGGCTGATCTATGCAGATAAGCAAGAGGTCCAAGGAGATGGTCCGTTTCTGGACGGGATCAACGTCACGATAAGAAGAAACTACATTTATGAAGACGCCTATGACAAGCTGTCCCCAGAGAACGAGCCCGACCTGAAGAAGAGGATCCGTGTGCACCTGCTCAACGCGCACGGCCTGGACGAGGCGGGCATCGACGGCGGCGGCATCTTCCGGGAGTTCCTCAACGAGCTGCTCAAGTCGGGCTTCAACCCCAACCAGGGCTTCTTCAAGACGACCAACGAGGGCCTCCTCTACCCCAACCCCGCCGCCCGCATGCTTGTTGGAGACTCCTTCGCACGCCACTACTACTTCCTGGGCCGCATGCTGGGCAAGGCCCTCTATGAGAACATGCTGGTGGAGCTGCCCTTTGCCGGCTTCTTCCTGTCCAAGCTGCTGGGCACCAGCGCCGACGTGGACATCCACCACCTGGCCTCGCTGGACCCCGAGGTCTACCGCAACCTGCTCTTCCTCAAGAGCTATGAGGGCGACGTGGAGGAGCTGGGGCTCAACTTCACCGTGGTCAACAACGACCTGGGCGAAGCGCAGGTGGTGGAGCTCAAGTCGGGCGGGAAGGACATCCCGGTGAGCAGCGCCAACCGCATCGCCTACATCCACCTGGTGGCTGACTACAGGCTCAACCGCCAGATCCGCCAGCACTGCCTGGCCTTCCGCCAGGGCCTGGCCAACGTCGTCAGCCTCGAGTGGCTGCGCATGTTTGACCAGCAGGAGATCCAGGTGTTGATTTCGGGAGCACAGGTGCCCATCTGCCTTGAGGACCTCAAGTCCTTCACCAACTACTCAGGGGGCTACTCGGCAGACCACCCTGTCATCCAAGCCTTCTGGAGAGTCGTGGAGGGCTTCACGGACGAGGAGAAGCGTAAGCTGCTCAAGTTCGTCACCAGCTGCTCCCGACCCCCCCTCCTGGGCTTCAAG---------------------------------------------------------------------------------------------------------------------------------------------------------------------------
>sorAra2
---------------------------------------------------------------------------------------------------------GAAGAAAAGGCTTCTCTCTTACATCGAACTCAGGAGGAGAGGAGGAAGAGGGAGGAGGAGCGGCGGCGGCTGAAGAACGCAATCATCATCCAGTCCTTCGTGCGCGGGTACCGGGACAGGAAGCAGCAGTTCTCCCTCCAGAGAAGCGCCTTCGACCGGGCGGCCAGCCTGGCGCAGTCGGGAGGGCCCGTGTCCACGGCGCACGCGCCCACCCTGACCCTGCTGGTGCGGCAGCTCCTGTTCTTCTACAAGCAGAGCGAGGACTCCAAGCGCCTGATCTGGATGTGCCAGAACCTGATCCGACACAGCGCCCTGTTCGTGCAGCAGCTGGCCGGGGTGGACGGCCTCACGTGCTCGTACCAGATCAGGCGGCTCCTGGGCCTCTGCTGCAGGTTGCTGCAGGACAGCGGGGACGACAGCCCGAGCGCCGCGCTGCCCCTGCGCATGCTGGAGGTCTTCTCCTCCGAGAGCACCTACCTGCCCGCCCTGCAGGACGCCGGCCACGTGCTGCCCGTCATCGAGCGCGTCGCCCACTCCATGGTGCAGAGCGGGTACTACAAGGCCCTCTACCTGCTGGTCAACAGCAAGCTGCCCCCGAGCGTCGACTACGCCGACGTGTCCCGCGTGCCTGTGGCGAAGACCTTGCTCGAGAACGTTCTCAAGCCGCTGCACCTCACCTACGACTCGTGCCCACAGGGCGCCAGGCAGCAGGTGCTTGCAGCCTTCACGGACGAGTTTCTGGCGGCACCGTTCACGGAGCAGCTGTTCCACTTCGTCATCCCCGCGCTGGCGGACGCGCACGCCGGCTTCCCCTACGAGCCCTTCCTGGGCGCGCTCCTGCTCGCCGAGGGCAGC------------GGCCCCCGCAGGAGCAGCGCCGTGCCCTGGCTCTTCTACTTCGTGCTCACCGTTGGCGAGAACCACTTGGGGAGCCTCTCTGAGGAAGGACTGCTGGTGTACCTGAGAGTGCTCCAGGCCTTTCTCCGCCAGCTGTCGGTCAGCCCTGCCGGCGCCAGCTGCCCGGGCTCTGCCAGCGACTCG---GAGGACGAGGCGGAGGAGACGGGGCAGCAGACGAGCACATCCGAGGACGGCCGGCTCACGGTGCCGTACATCTCGGAGGAGTGTCTGAAGAAGCTGGACACGAAGCAGCAGACCAACACGCTGCTGAGCCTGGTGTGGCGGGACTCGGCCAGCGAGGAGGCCTTCACGCTCATGGCCTCCATCTGCCACACGCTCATGGCACAGCACCGCATGGCGGTGCCCAGAGTCAGGCTGCTGTACAGCCTGGCCTTCAACGCCAGGTTCCTGCGGCACCTGTGGTCGCTCATCTCCTCCATGACAACACGGATGATCACGGGGTCCATGGTGCCCTTGCTCCAGGTCATCTCCAGGGGCTCGCCCATGTCCTTCGAGGACTCCAGCCGAATCATCCCCCTCTTCTACCTCTTCAGCTCCTTGTTCAGTCACTCGCTCATTTCTATCCACGACAATGAGTTCTTCGGGGACCCCATAGAAGTT---------------GCAGGTCAGAGGCAGTCGTCGATGATGGCCTTCACGCTGGAGGAGCTGGTCGTGCTGTCGCGGTGCCTTCGGGACGCGTGCCTGGGCATCATCAAGCTGGCCCACCCGGAGACGAAGCCCGAGGTGCGAGAGGAGTACATCCTCGCCTTCCAGAGCATCGGAGTCACCACCAGCTCCGAGATGCAGCGGTGCATCCAGACGGAGCAGAAGCGGTGGATCCAGCTCTTCAAGGTCATCACCAACCTGGTGAAGATGCTCAAGGCCAGAGACACGCGGAGAAACTTCTGTCCCCCGAACCACTGGCTGTCGGAGCAGGAAGACATCCGAGCAGATAAGGTCACCCAGCTCTACGTGCCGGCATCCAGACACGCGTGGCGCTTCCGGCGGATGGGCCGCATCGGGCCCCTGCAGTCCACCCTGGACGTGGGCCTGGACTCCCCGCCGCTGTCCGTGTCCGAGGAGCGGCAGCTCGCCGTCCTGACGGAGCTGCCCTTCGTGGTCCCCTTCGAGGAGCGAGTGAAGATCTTTCAGAGGCTGATTTACGCGGATAAGCAAGAGGTTCAAGGAGATGGTCCGTTTCTGGATGGGATCAACGTCACAATAAGGAGAAATTATATTTATGAAGATGCGTATGACAAGCTCTCCCCAGAAAACGAGCCTGACCTGAAGAAGCGGGTCCGAGTCCACCTGCTCAACGCCCATGGCCTGGACGAGGCCGGCATCGACGGCGGCGGCATCTTCCGCGAGTTCCTGAACGAGCTGCTCAAGTCCGGCTTCAACCCCAACCAGGGCTTCTTCAAGACAACCAACGAGGGGCTGCTCTACCCCAACCCGGCCGCCCACATGCTGGTGGGGGACTCGTTCGCCCGGCATTACTACTTCCTGGGCAGGATGCTTGGAAAGGCCCTGTACGAGAACATGCTGGTGGAGCTGCCGTTCGCCGGCTTCTTCCTGTCCAAGCTGCTGGGCACGAGCGCCGACGTGGACATCCACCACCTGGCCTCCCTGGACCCCGAGGTGTACCGGAACCTGCTCTTCCTCAAGAGCTACGAGGGCGACGTGGACGAGCTGGGCTTGAACTTCACCGTGGTGAACAACGAGCTGGGGGAGGCGCAGGTGGTGGAGCTGAAGGCGGGCGGCAAGGACATCCCGGTCACCAGCGCCAACCGCATCGCCTACATCCACCTGGTGGCCGACTACAGGCTCAACCGGCAGATCCGCCCGCACTGCCTGGCCTTCCGCCAGGGCCTGGCCAATGTGGTGAACCTGGAGTGGCTGCGCATGTTCGACCAGCAGGAGATCCAGGTGCTGATCTCCGGTGCCCAAGTCCCCATAAGCCTGGAGGACCTGAAGTCCTTCACCAACTACTCAGGGGGCTACTCTGCGGAGCACCCGGTCATCCAGGGCTTCTGGAGGGTCGTGGAGAGCTTCACGGATGGGGAGAAGCGCAAACTGCTCAAGTTCGTCACCAGCTGCTCGCGGCCCCCGCTCCTGGGCTTCAAGGAGCTGTACCCCGCCTTCTGCATCCACAACGGGGGCCCGGACCTGGAGCGGCTGCCCACGGCCAGCACCTGCATGAACCTGCTGAAGCTGCCCGAGTTCCACGACGAGGCCCTGCTGCGGAGCAAGCTGCTCTACGCCATCGAGTGCGCGGCCGGCTTCGAGCTGAGC---
